# Supplementary material for: Multilocus molecular systematics of the circumtropical reef-fish genus Abudefduf (Pomacentridae): history, geography and ecology of speciation
Source: PeerJ. 2018 Aug 14;6:e5357. doi: 10.7717/peerj.5357 (PMC6097498; doi:10.7717/peerj.5357)
Supplement: Table S2 — Characteristics and sources for calibrations used for divergence time estimation. [file peerj-06-5357-s002.xlsx]

## Sheet: Sheet1
	Calibration Dating MRCA of Which Taxa	Exponential Calibration		La Place Distribution			Source
		Offset	Mean	Offset	Mu	Scale
	Ctenosquamata			122	0	1	Santini et al. (2009)
	Acanthopterygii	1	99				Santini et al. (2009)
	Gasterosteus + Taenianotus	1	85				Santini et al. (2009)
	Lophiiformes + Tetraodontiformes	1	85				Santini et al. (2009)
	Pomacentridae	1	50				Santini et al. (2009)
	Tetraodontidae	1	32				Santini et al. (2009)
	A. taurus + A. concolor	1	3.5				Coates et al. (1992)
References
Coates, A. G., Jackson, J. B., Collins, L. S., Cronin, T. M., Dowsett, H. J., Bybell, L. M., ... & Obando, J. A. (1992). Closure of the Isthmus of Panama: the near-shore marine record of Costa Rica and western Panama. Geological Society of America Bulletin, 104(7), 814-828.
Santini, F., Harmon, L. J., Carnevale, G., & Alfaro, M. E. (2009). Did genome duplication drive the origin of teleosts? A comparative study of diversification in ray-finned fishes. BMC evolutionary biology, 9(1), 194
