# Supplementary material for: Multilocus molecular systematics of the circumtropical reef-fish genus Abudefduf (Pomacentridae): history, geography and ecology of speciation
Source: PeerJ. 2018 Aug 14;6:e5357. doi: 10.7717/peerj.5357 (PMC6097498; doi:10.7717/peerj.5357)
Supplement: Data S1 [file peerj-06-5357-s013.zip]

Archive with 194 entries (179 files):
- Data Supplement/
- Data Supplement/.DS_Store
- __MACOSX/
- __MACOSX/Data Supplement/
- __MACOSX/Data Supplement/._.DS_Store
- Data Supplement/assemblies/
- Data Supplement/assemblies/Abudefduf-abdominalis-STRI-X-898.contigs.fasta
- __MACOSX/Data Supplement/assemblies/
- __MACOSX/Data Supplement/assemblies/._Abudefduf-abdominalis-STRI-X-898.contigs.fasta
- Data Supplement/assemblies/Abudefduf-abdominalis-STRI-X-903.contigs.fasta
- __MACOSX/Data Supplement/assemblies/._Abudefduf-abdominalis-STRI-X-903.contigs.fasta
- Data Supplement/assemblies/Abudefduf-bengalensis-STRI-X-104.contigs.fasta
- __MACOSX/Data Supplement/assemblies/._Abudefduf-bengalensis-STRI-X-104.contigs.fasta
- Data Supplement/assemblies/Abudefduf-bengalensis-STRI-X-922.contigs.fasta
- __MACOSX/Data Supplement/assemblies/._Abudefduf-bengalensis-STRI-X-922.contigs.fasta
- Data Supplement/assemblies/Abudefduf-concolor-STRI-X-2096.contigs.fasta
- __MACOSX/Data Supplement/assemblies/._Abudefduf-concolor-STRI-X-2096.contigs.fasta
- Data Supplement/assemblies/Abudefduf-concolor-STRI-X-931.contigs.fasta
- __MACOSX/Data Supplement/assemblies/._Abudefduf-concolor-STRI-X-931.contigs.fasta
- Data Supplement/assemblies/Abudefduf-concolor-STRI-X-932.contigs.fasta
- __MACOSX/Data Supplement/assemblies/._Abudefduf-concolor-STRI-X-932.contigs.fasta
- Data Supplement/assemblies/Abudefduf-concolor-STRI-X-936.contigs.fasta
- __MACOSX/Data Supplement/assemblies/._Abudefduf-concolor-STRI-X-936.contigs.fasta
- Data Supplement/assemblies/Abudefduf-concolor-STRI-X-968.contigs.fasta
- __MACOSX/Data Supplement/assemblies/._Abudefduf-concolor-STRI-X-968.contigs.fasta
- Data Supplement/assemblies/Abudefduf-concolor-STRI-X-972.contigs.fasta
- __MACOSX/Data Supplement/assemblies/._Abudefduf-concolor-STRI-X-972.contigs.fasta
- Data Supplement/assemblies/Abudefduf-concolor-STRI-X-974.contigs.fasta
- __MACOSX/Data Supplement/assemblies/._Abudefduf-concolor-STRI-X-974.contigs.fasta
- Data Supplement/assemblies/Abudefduf-concolor-STRI-X-983.contigs.fasta
- __MACOSX/Data Supplement/assemblies/._Abudefduf-concolor-STRI-X-983.contigs.fasta
- Data Supplement/assemblies/Abudefduf-conformis-MARQ088.contigs.fasta
- __MACOSX/Data Supplement/assemblies/._Abudefduf-conformis-MARQ088.contigs.fasta
- Data Supplement/assemblies/Abudefduf-conformis-MARQ502.contigs.fasta
- __MACOSX/Data Supplement/assemblies/._Abudefduf-conformis-MARQ502.contigs.fasta
- Data Supplement/assemblies/Abudefduf-conformis-STRI-X-1481.contigs.fasta
- __MACOSX/Data Supplement/assemblies/._Abudefduf-conformis-STRI-X-1481.contigs.fasta
- Data Supplement/assemblies/Abudefduf-declivifrons-STRI-X-1040.contigs.fasta
- __MACOSX/Data Supplement/assemblies/._Abudefduf-declivifrons-STRI-X-1040.contigs.fasta
- Data Supplement/assemblies/Abudefduf-declivifrons-STRI-X-1044.contigs.fasta
- __MACOSX/Data Supplement/assemblies/._Abudefduf-declivifrons-STRI-X-1044.contigs.fasta
- Data Supplement/assemblies/Abudefduf-lorenzi-STRI-X-1049.contigs.fasta
- __MACOSX/Data Supplement/assemblies/._Abudefduf-lorenzi-STRI-X-1049.contigs.fasta
- Data Supplement/assemblies/Abudefduf-lorenzi-STRI-X-6119.contigs.fasta
- __MACOSX/Data Supplement/assemblies/._Abudefduf-lorenzi-STRI-X-6119.contigs.fasta
- Data Supplement/assemblies/Abudefduf-luridus-112559.contigs.fasta
- __MACOSX/Data Supplement/assemblies/._Abudefduf-luridus-112559.contigs.fasta
- Data Supplement/assemblies/Abudefduf-luridus-112560.contigs.fasta
- __MACOSX/Data Supplement/assemblies/._Abudefduf-luridus-112560.contigs.fasta
- Data Supplement/assemblies/Abudefduf-luridus-hoefleri-STRI-X-6512.contigs.fasta
- __MACOSX/Data Supplement/assemblies/._Abudefduf-luridus-hoefleri-STRI-X-6512.contigs.fasta
- Data Supplement/assemblies/Abudefduf-margariteus-STRI-X-6123.contigs.fasta
- __MACOSX/Data Supplement/assemblies/._Abudefduf-margariteus-STRI-X-6123.contigs.fasta
- Data Supplement/assemblies/Abudefduf-margariteus-STRI-X-6125.contigs.fasta
- __MACOSX/Data Supplement/assemblies/._Abudefduf-margariteus-STRI-X-6125.contigs.fasta
- Data Supplement/assemblies/Abudefduf-natalensis-MNH28.contigs.fasta
- __MACOSX/Data Supplement/assemblies/._Abudefduf-natalensis-MNH28.contigs.fasta
- Data Supplement/assemblies/Abudefduf-natalensis-MNH29.contigs.fasta
- __MACOSX/Data Supplement/assemblies/._Abudefduf-natalensis-MNH29.contigs.fasta
- Data Supplement/assemblies/Abudefduf-notatus-STRI-X-6127.contigs.fasta
- __MACOSX/Data Supplement/assemblies/._Abudefduf-notatus-STRI-X-6127.contigs.fasta
- Data Supplement/assemblies/Abudefduf-saxatilis-112095.contigs.fasta
- __MACOSX/Data Supplement/assemblies/._Abudefduf-saxatilis-112095.contigs.fasta
- Data Supplement/assemblies/Abudefduf-saxatilis-112112.contigs.fasta
- __MACOSX/Data Supplement/assemblies/._Abudefduf-saxatilis-112112.contigs.fasta
- Data Supplement/assemblies/Abudefduf-saxatilis-hoefleri-STRI-X-6134.contigs.fasta
- __MACOSX/Data Supplement/assemblies/._Abudefduf-saxatilis-hoefleri-STRI-X-6134.contigs.fasta
- Data Supplement/assemblies/Abudefduf-saxatilis-hoefleri-STRI-X-6136.contigs.fasta
- __MACOSX/Data Supplement/assemblies/._Abudefduf-saxatilis-hoefleri-STRI-X-6136.contigs.fasta
- Data Supplement/assemblies/Abudefduf-saxatilis-STRI-10000.contigs.fasta
- __MACOSX/Data Supplement/assemblies/._Abudefduf-saxatilis-STRI-10000.contigs.fasta
- Data Supplement/assemblies/Abudefduf-saxatilis-STRI-10001.contigs.fasta
- __MACOSX/Data Supplement/assemblies/._Abudefduf-saxatilis-STRI-10001.contigs.fasta
- Data Supplement/assemblies/Abudefduf-saxatilis-STRI-X-1063.contigs.fasta
- __MACOSX/Data Supplement/assemblies/._Abudefduf-saxatilis-STRI-X-1063.contigs.fasta
- Data Supplement/assemblies/Abudefduf-saxatilis-STRI-X-9897.contigs.fasta
- __MACOSX/Data Supplement/assemblies/._Abudefduf-saxatilis-STRI-X-9897.contigs.fasta
- Data Supplement/assemblies/Abudefduf-saxatilis-STRI-X-9898.contigs.fasta
- __MACOSX/Data Supplement/assemblies/._Abudefduf-saxatilis-STRI-X-9898.contigs.fasta
- Data Supplement/assemblies/Abudefduf-septemfasciatus-STRI-X-1154.contigs.fasta
- __MACOSX/Data Supplement/assemblies/._Abudefduf-septemfasciatus-STRI-X-1154.contigs.fasta
- Data Supplement/assemblies/Abudefduf-sexfasciatus-STRI-X-1209.contigs.fasta
- __MACOSX/Data Supplement/assemblies/._Abudefduf-sexfasciatus-STRI-X-1209.contigs.fasta
- Data Supplement/assemblies/Abudefduf-sexfasciatus-STRI-X-1245.contigs.fasta
- __MACOSX/Data Supplement/assemblies/._Abudefduf-sexfasciatus-STRI-X-1245.contigs.fasta
- Data Supplement/assemblies/Abudefduf-sordidus-1280.contigs.fasta
- __MACOSX/Data Supplement/assemblies/._Abudefduf-sordidus-1280.contigs.fasta
- Data Supplement/assemblies/Abudefduf-sordidus-STRI-X-1251.contigs.fasta
- __MACOSX/Data Supplement/assemblies/._Abudefduf-sordidus-STRI-X-1251.contigs.fasta
- Data Supplement/assemblies/Abudefduf-sordidus-STRI-X-1297.contigs.fasta
- __MACOSX/Data Supplement/assemblies/._Abudefduf-sordidus-STRI-X-1297.contigs.fasta
- Data Supplement/assemblies/Abudefduf-sparoides-STRI-X-6102.contigs.fasta
- __MACOSX/Data Supplement/assemblies/._Abudefduf-sparoides-STRI-X-6102.contigs.fasta
- Data Supplement/assemblies/Abudefduf-sparoides-STRI-X-6168.contigs.fasta
- __MACOSX/Data Supplement/assemblies/._Abudefduf-sparoides-STRI-X-6168.contigs.fasta
- Data Supplement/assemblies/Abudefduf-taurus-112342.contigs.fasta
- __MACOSX/Data Supplement/assemblies/._Abudefduf-taurus-112342.contigs.fasta
- Data Supplement/assemblies/Abudefduf-taurus-112360.contigs.fasta
- __MACOSX/Data Supplement/assemblies/._Abudefduf-taurus-112360.contigs.fasta
- Data Supplement/assemblies/Abudefduf-taurus-112451.contigs.fasta
- __MACOSX/Data Supplement/assemblies/._Abudefduf-taurus-112451.contigs.fasta
- Data Supplement/assemblies/Abudefduf-taurus-112456.contigs.fasta
- __MACOSX/Data Supplement/assemblies/._Abudefduf-taurus-112456.contigs.fasta
- Data Supplement/assemblies/Abudefduf-taurus-STRI-X-1307.contigs.fasta
- __MACOSX/Data Supplement/assemblies/._Abudefduf-taurus-STRI-X-1307.contigs.fasta
- Data Supplement/assemblies/Abudefduf-taurus-STRI-X-1308.contigs.fasta
- __MACOSX/Data Supplement/assemblies/._Abudefduf-taurus-STRI-X-1308.contigs.fasta
- Data Supplement/assemblies/Abudefduf-taurus-STRI-X-1331.contigs.fasta
- __MACOSX/Data Supplement/assemblies/._Abudefduf-taurus-STRI-X-1331.contigs.fasta
- Data Supplement/assemblies/Abudefduf-taurus-STRI-X-1332.contigs.fasta
- __MACOSX/Data Supplement/assemblies/._Abudefduf-taurus-STRI-X-1332.contigs.fasta
- Data Supplement/assemblies/Abudefduf-troschelii-STRI-X-1346.contigs.fasta
- __MACOSX/Data Supplement/assemblies/._Abudefduf-troschelii-STRI-X-1346.contigs.fasta
- Data Supplement/assemblies/Abudefduf-troschelii-STRI-X-1348.contigs.fasta
- __MACOSX/Data Supplement/assemblies/._Abudefduf-troschelii-STRI-X-1348.contigs.fasta
- Data Supplement/assemblies/Abudefduf-troschelii-STRI-X-1349.contigs.fasta
- __MACOSX/Data Supplement/assemblies/._Abudefduf-troschelii-STRI-X-1349.contigs.fasta
- Data Supplement/assemblies/Abudefduf-troschelii-STRI-X-1371.contigs.fasta
- __MACOSX/Data Supplement/assemblies/._Abudefduf-troschelii-STRI-X-1371.contigs.fasta
- Data Supplement/assemblies/Abudefduf-vaigiensis-STRI-X-1443.contigs.fasta
- __MACOSX/Data Supplement/assemblies/._Abudefduf-vaigiensis-STRI-X-1443.contigs.fasta
- Data Supplement/assemblies/Abudefduf-vaigiensis-STRI-X-1486.contigs.fasta
- __MACOSX/Data Supplement/assemblies/._Abudefduf-vaigiensis-STRI-X-1486.contigs.fasta
- Data Supplement/assemblies/Abudefduf-vaigiensis-STRI-X-1497.contigs.fasta
- __MACOSX/Data Supplement/assemblies/._Abudefduf-vaigiensis-STRI-X-1497.contigs.fasta
- Data Supplement/assemblies/Abudefduf-vaigiensis-STRI-X-6565.contigs.fasta
- __MACOSX/Data Supplement/assemblies/._Abudefduf-vaigiensis-STRI-X-6565.contigs.fasta
- Data Supplement/assemblies/Abudefduf-whitleyi-STRI-X-10350.contigs.fasta
- __MACOSX/Data Supplement/assemblies/._Abudefduf-whitleyi-STRI-X-10350.contigs.fasta
- Data Supplement/assemblies/Abudefduf-whitleyi-STRI-X-1535.contigs.fasta
- __MACOSX/Data Supplement/assemblies/._Abudefduf-whitleyi-STRI-X-1535.contigs.fasta
- Data Supplement/assemblies/Chromis-atrilobata-STRI-X-1783.contigs.fasta
- __MACOSX/Data Supplement/assemblies/._Chromis-atrilobata-STRI-X-1783.contigs.fasta
- Data Supplement/assemblies/Chromis-atrilobata-STRI-X-1794.contigs.fasta
- __MACOSX/Data Supplement/assemblies/._Chromis-atrilobata-STRI-X-1794.contigs.fasta
- Data Supplement/assemblies/Chromis-multilineata-STRI-X-1871.contigs.fasta
- __MACOSX/Data Supplement/assemblies/._Chromis-multilineata-STRI-X-1871.contigs.fasta
- Data Supplement/assemblies/Chromis-multilineata-STRI-X-9890.contigs.fasta
- __MACOSX/Data Supplement/assemblies/._Chromis-multilineata-STRI-X-9890.contigs.fasta
- __MACOSX/Data Supplement/._assemblies
- Data Supplement/cytbAlignment/
- Data Supplement/cytbAlignment/cytb.phylip
- __MACOSX/Data Supplement/cytbAlignment/
- __MACOSX/Data Supplement/cytbAlignment/._cytb.phylip
- __MACOSX/Data Supplement/._cytbAlignment
- Data Supplement/partitionFinder59Samples/
- Data Supplement/partitionFinder59Samples/59-361.part
- __MACOSX/Data Supplement/partitionFinder59Samples/
- __MACOSX/Data Supplement/partitionFinder59Samples/._59-361.part
- Data Supplement/partitionFinder59Samples/59-361.phy
- __MACOSX/Data Supplement/partitionFinder59Samples/._59-361.phy
- Data Supplement/partitionFinder59Samples/best_scheme.txt
- __MACOSX/Data Supplement/partitionFinder59Samples/._best_scheme.txt
- Data Supplement/partitionFinder59Samples/partition_finder.cfg
- __MACOSX/Data Supplement/partitionFinder59Samples/._partition_finder.cfg
- __MACOSX/Data Supplement/._partitionFinder59Samples
- Data Supplement/partitionFinderSaxatilis/
- Data Supplement/partitionFinderSaxatilis/best_scheme.txt
- __MACOSX/Data Supplement/partitionFinderSaxatilis/
- __MACOSX/Data Supplement/partitionFinderSaxatilis/._best_scheme.txt
- Data Supplement/partitionFinderSaxatilis/partition.txt
- __MACOSX/Data Supplement/partitionFinderSaxatilis/._partition.txt
- Data Supplement/partitionFinderSaxatilis/partition_finder.cfg
- __MACOSX/Data Supplement/partitionFinderSaxatilis/._partition_finder.cfg
- Data Supplement/partitionFinderSaxatilis/saxatilis.phy
- __MACOSX/Data Supplement/partitionFinderSaxatilis/._saxatilis.phy
- __MACOSX/Data Supplement/._partitionFinderSaxatilis
- Data Supplement/partitionFinderTaurus/
- Data Supplement/partitionFinderTaurus/best_scheme.txt
- __MACOSX/Data Supplement/partitionFinderTaurus/
- __MACOSX/Data Supplement/partitionFinderTaurus/._best_scheme.txt
- Data Supplement/partitionFinderTaurus/infile.phy
- __MACOSX/Data Supplement/partitionFinderTaurus/._infile.phy
- Data Supplement/partitionFinderTaurus/partition.txt
- __MACOSX/Data Supplement/partitionFinderTaurus/._partition.txt
- Data Supplement/partitionFinderTaurus/partition_finder.cfg
- __MACOSX/Data Supplement/partitionFinderTaurus/._partition_finder.cfg
- __MACOSX/Data Supplement/._partitionFinderTaurus
- Data Supplement/treefiles/
- Data Supplement/treefiles/.DS_Store
- __MACOSX/Data Supplement/treefiles/
- __MACOSX/Data Supplement/treefiles/._.DS_Store
- Data Supplement/treefiles/AbudefdufTimeTree.tre
- __MACOSX/Data Supplement/treefiles/._AbudefdufTimeTree.tre
- Data Supplement/treefiles/AbudefudfRAxML.tre
- __MACOSX/Data Supplement/treefiles/._AbudefudfRAxML.tre
- Data Supplement/treefiles/cytb.tre
- __MACOSX/Data Supplement/treefiles/._cytb.tre
- Data Supplement/treefiles/saxatilisCladeRAxML.tre
- __MACOSX/Data Supplement/treefiles/._saxatilisCladeRAxML.tre
- Data Supplement/treefiles/taurusCladeRAxML.tre
- __MACOSX/Data Supplement/treefiles/._taurusCladeRAxML.tre
- __MACOSX/Data Supplement/._treefiles
- __MACOSX/._Data Supplement
