# Supplementary material for: Multilocus molecular systematics of the circumtropical reef-fish genus Abudefduf (Pomacentridae): history, geography and ecology of speciation
Source: PeerJ. 2018 Aug 14;6:e5357. doi: 10.7717/peerj.5357 (PMC6097498; doi:10.7717/peerj.5357)
Supplement: Data S1 [file peerj-06-5357-s013.zip › Data Supplement/assemblies/Abudefduf-abdominalis-STRI-X-898.contigs.fasta]

>NODE_1_length_635_cov_28.234646
AACTACATTCATGTTTTCAAATTAGTTTTATGCTTAGATAAATTGCCTGTAATTCATTTA
CCCACTTTTGCCCAATCCCAATAATTAAACGTCTGGAGCCATAAAATCATACTGCATCAT
GCACTGCTGAAGTAACAATTCATAAGATGTGGTGCTGAGTTTCTGGATGTGTGTGTGGGG
GTTGGGGGCACAGACTCCCACCCATCTTCCCTTCACCCCACCTTTTCATTTTCAATTATG
TGTTGGAATATGAATCTTTAATAGGGTGATAATTGTGCTAGCATATTTGCTGTCACCCAC
CATTAGCCCAGATTAATTAGCCCATTTAGTTTAGCTTAAGAAAGTGTCTGGCTGAGGAAT
GGGGGCACTGATGGAAGGCGGATAGAGAGAGAGTAGAATCAGCACAATCTGTTCTATATC
ATAGTGCCATCTTTTTTCTGCTTTCTCTCTGTCTCTTTGTGTTGTTCGCTTCTCTTCCTT
TTCCCTCTTTGCTACTTCAACTCTCTTTTTCTCATCTAACTTAGTTTGTTAGTCTGTTTC
ATCAGTCTGCACTCATCTGCTGCTCCTGTTCTCAGCAATATTTTTTGTCGCTCTGTGGCT
TTTCAAGTGGTCGGTGGGGAGACTGATGGGAGATTCGTGTTGTGCAGTTGAGACTTTCTC
AGAACTATTAATTCTGTAATTACCAGCATTACACCAGCCAGTGGTGTAACTATTTAACTA
AACTCTAAAATTACGTTTTTGGAGATCatgaaatttaatttaattaatgttaagtaggg
>NODE_2_length_884_cov_18.781673
TCTTCATTACAGCCTGTGCGCATCTGAGGGAAAGAGAAACAATGCTTAGAGCCCACTGCA
CATAACCTTTCCATTCAATCAGCGGTTCAAACTGTCTCCCACTACTGCAAATCATTCTGT
TTCTAGCTAGTCAAGTGTACCACCGAGTCAAAAAGCCTCCTATCAAAAATGGATAAAAAT
ATCCTTCACTGTATTGACCAACAGGCAGAAAACTACATCACAATTTCTGAAATAAAACGG
ACACTTTTATACGAGCATATGGGCCGTTGAAAATCAGAAAACTGTGAATCCCTAGCTATG
CATTACGCACCGCTGTCTGTGAAATATGTATATTTATGAAAACAACTGGTAAAACTAGCG
CAACAGTACAATGCCGACGTCAAACAAAAGCTCGTCAGTAATGTTTTATACAAATCCACT
GATATAATAATTATACTATCCCCAGTCCTTAGTGGAGGTTGATTGTTCTTGCTGTGAGCT
AACACACTTAATTGTAGTATGCAAATGAGAGCAATTACAAAGCTTTTAGGTGAAGAGATG
ACAGCTGAGGTTGGTTCTATTGGGGGCCTCACCCAAACAGTTGTCATGGAAACCACATAG
AGTAACGCAACTGTCAAACGGATATAATCTCATGATATGTCCAGAAATTGCCTCCTCTCT
ACTTTGTGCTCGCAAAACCGATCCATATGAAAGGGAGATTCTTTGATTACTGAACAAATT
GTCAATTTGTGTTTTGCAAAGGGAAAGAGGGCTCATTTGAGGAAAAAGAAATGTTGGAAT
GGATTCAATTTCCAAACCAACACTTCATAAAAATGTAAAATATGCTCACGCACATAGTCC
GAAATGCTTTGAGCATTTTTTTGTAGTGTCAGTAATTAGTCACGTGTGGCTAAAAGGAAT
TTACGACAATTATTTTTATAGTAGTCATTCGGCACACACATCTTTTGTGCTGTGAAGTCG
GTGGCTTGAACAAACATGCCTTCACTTAACATCTGTTCTAAGTAAGCAATAGTCTATGTG
CTATTGAt
>NODE_28_length_462_cov_16.545454
AAACTCTACGCGCTTCAAACTTCCTCGCTGTTTGGTTGGTTAATTAACAGGCAGTAAATA
GAGGGGGCTTTGAAATAGCTTGAAATGAACAATAACCTTTTACAGTGAACCCAGAATTGC
AAATGGAAGTCATGGTCAAGCCTGTTTGATCCATCGCTATGAGCATCTCTGTCATTGCTT
TCATAGTTTTTATTCATTGGTTTTTTTCCATTGACTGGCTTACGAGGGCTCTAATGCGAC
ATCTAAATTATCTAGGAAAAGTATTCTGGGGTTTTGCACTGATAGGAAATCCGCACGATG
CCTCAATGTGAGGAGTTAAATGTTTTGAAGGTCGCAGTTTCTCTCATTGATCTTGCAATG
TTTGTTAATTACATTGTCACTGATGTTGTGAGAGATAATTAAGCCACTATGTTTATATGC
ATAATTATGTGCACTCCACATCAGCCTTTGAAAGACAGCGGCGAGAGAGAGAGAGAGAGA
GAGAGAGAGAGAGAGAGAGAGAAAGAGAGAAAGGGAGGGAAAAAATGTTTTAATTGTGAG
CTGAGCAGAAACATGGCAATATAGATGCCCTAGTTACAATCAacaaagagcaactcggaa
aaaaat
>NODE_36_length_774_cov_12.571059
GTGACTCTATTACTCAGCGACTCACACTAAAGTTTGCTACAGCGTGCCTTTCAATCTCAT
TTTAAACAGATGCCACAGGCTTTGCACTGCACCCAAGAAAATAAAGCAGCTCTTATTTTC
CCTCTGAAGAACATACTCAGAGTAATAGTAAACAGAGGGGAAACGTTGATCTCACAACAA
TCCCTCTTTGTGTGTAATACAGCTTTACTACTTGAAAATGGATGAGGTTTGAATCAGCAA
AATGTTCATAGAACAATTGCAGTAAGATAAAGGGGCTTTGGTAGTTCCAAATATGAATCA
TGCATAAAGACAGAAAATAGATTTCCACCATTCATTCTAGTTAGAGGACATACTTTACAA
ATGCTATATGTAGCTATCAGGGCACCAGTAAAATAGGTCAATAGATTGTGTGTGTGTCTA
ATCTTTGATCAGATGGTGTTCTCATCCAGGGCTATTAATGTGCTGATCCACTAATTGGGA
GAGCTTGCTCTCTTAATGCAATGGCCTTCTAAATGTGTCCGTCCCAGTAATTTAATAATG
GCCATTTCATGCTACTCTGACTTTTCAAACAGCTTGCTCGGGGCAGCTACAGGGACTGGT
TATTGATTGAAACTCCTAGGCTGCCTGGGCTAGGCTCTGGGTGAGAGAGACTGATCAGCC
TGCTTCCCAGAGTCCAGATGCAACCACAGTCCAACCCCCTTCCACCCCAACACACACACA
CACAAACACACATACACATCTCCGCATGCTGCTCGTAAACACACAAACATGGAACATTGA
CTCACCAAAGACAAGTGCATACTCACACATAAATTGTAGATTCCGCTGAGATCCCTGGCA
CCAGGCTTGATCAGTGGAGCACAGATGAGAGTGTTaaatggaaaagaaaatgtcacagga
ctctgaaaatgaagactt
>NODE_37_length_538_cov_14.775093
CTGAGCTCTGGGTCACAAATTGTAGGGAATTTGTTGTTCGCAGTAGTTTGCTTTCCGAAT
GCACATCCCTTTACTGTTATAGCCCTTCACATGTCAGATAATACACTTTTTATGCACTGT
TCTAAATGGAAATGAAAGTGACAGAAATTCCCTCCAATGTCTGATTCCAAATCCCAGTAT
GAGGCGAAACCTAGGTAGTGAAATTAGGGGAGAAAGCTGGGGATGAGGAGGAATGTGGAG
CTGTCAGTCAGTCAGTCAGTGGGAAGGGGGATTATGCAGAGCTCAGAGCAGTAATTGAAC
ACCATCGGGCCCGCCCTCATTTACATCTCAGCCTTCTGCTGGCTTTGATTGGCAGCTGTA
CATGAAATGCCACATCAGTTGAAAGTATGTTGTGAGCTGGCACTAACAATCCTGTGGCTC
CGGGGAGACCTGCCATATTGTAATTTGGTTATCAGGCATGAAGGAAATAATTCTAAGTGC
CAGGAAATGTGAGGCAGAATAAATGCTTCATTGCTGCAAGTTGCCCAGGGTGACAGTTCT
TATTTAATGTACAAGAGCGTCCCATTGCCTGTAGATTTGGGGAGCAGAGAAGGGGAAAGG
AGATGTAAACTAGGAGGTGGAGAATTTTCACAAAGACGGCGTTAAAATGGAAACCTGAAG
CAAAAAAAAAAAAAAAAAAAAA
>NODE_38_length_664_cov_17.605421
ATTAATACATCCCATTGATCAGAGCAGGACCCCTGACAGTCATCATCCCTGAGAACCATC
TGGCCGACGCCTGACGCTCCCTCACCCAAACAGAAGCTGACACCCTATTAATCTGCTACC
GCCATGCATACATACGTGTGCGTGCGTGTGTTTCTGTGTGTGTGAATAAAGGAATCGGTG
TGGGCATGCAGAAGAGACTGTGTAAAAGGTTATGTTTAGCGTATGCGGTAACATTTTTGC
CATGTCTATGTTTCTGCGTACTTGTTTGCATGTGTGTGTTTGTGTGTAAATGTGCTCCAA
ATCCAGATCGGGCACACATACGAACGTGTACACGCACCACTCTGCCATCCGCCAACAACA
GCCGGCGCTGAAGGGAGCTGAAGGGTGCTTGGAAATTAAGGTTATTACACAAATTGAGCC
ATATGGTCTAAATATTTCAGAGCTGAAATTTACTAGGCAATAAAAATGGCCCCTACCTCG
GTAATGGTGTAAATTACAGCTTAACCACCAGCGCTAATGATGTCCTTCTGTACGCCCCGT
AACCAACCGTACATGAAGGACACATTGTTTAAAAAATACCCCAGGAAAAGCGAAAGAGAG
CGAGAGAGGGAGAAAGAGGAAAGGGAATAAGGGATGTGGATGGAGGGATGAACAGAGGTA
AGGAGGAACTGAAAGAGGTGAAGAAAGTGGAGAGTGAGGAAACAACAGTGAGGAAGAAAG
AGAgaaggagagagagaaaaagagagtgattaatatagggagtgaagaaacagagagaga
gagagagctagcagcatgtttacaatct
>NODE_39_length_492_cov_23.030487
GGGCAAGGAAGAGAAGTAAAAAAAAAAAAACACAGAAAGCTTCAACTTTCTTTAATTATG
TTTACCCAACAGGCTTTGCTTCCTCATTTAAATAGCATAAACATCTGGCCGTGGTGAGCC
ACTAGCATGGCGGCAGTAGTCAAGCAAATCTTGTGGAAAATAATGAAATTAGATCCCTGG
TGCTGCGACAGTGGAAGGGCAGAAGACATCCGCTCCATGTTAATAAAATTGCCATGAATG
AGTGAATACAATTAGGAAATTGTCAGTGGTGGCAGTGAACTTTTGTAACTCACCGATGTT
TGCATCATTCGATTAAGGCAGCAATTTGGACTTGTTTATTTGCGGCTGTTGTGGCTTTTA
TTAATTGTGACCCGGCAGTGATTGGCCTGCGATTAAACCAGTCACATATGATGTGACTGA
GGGTGAGGGATGGATTGGTGGGCAGGCTGATGGCAAACAGGGTTTTTTTTTATTGTTGTT
TATCTCAGTGGGTGCATGTCTAAGAGGATGGAACTTGTTTGTGTGTATTCATTGTAAACT
CAGATGTGTGTGTTTGGATATGCATGATGCTCAACTTTGGAATTGAGGTAGTGATTACAT
ctggttctaactgaggctttatattttaccaaacag
>NODE_40_length_543_cov_12.917127
AAGAATGCAGACTGAACACAGGCACTTGAGATTTTCTATTTCAATACAGCTGTGCGGAAC
CTTGGGCTTCAGCCTTTGATGGCTTAGTGCAGCCTAGAATGAGGAGCAGAACTATTGTAG
ACGAAACAAATGCAAGCTGAGCCTTACAGAGTTGGCCCAGTTTGAGAGAGAGAAGTTGTC
CTACTTCTCTCAATACTTTTCACTACAGTCTACTTCAGCTTTGTGTAGCTGGGATAGTAC
AAATCAACCCTTATGCGTCGCTCCACTCATTACTTTTGATCTTTGTTTTTTTTTTTTTTT
TAAAGACAAGAGAGAAAACAACAGTAACAACTTTGTCCTCCTCTTCTTTCTTTTTCTCTC
TCCCTCTCTCTCTTTCTTTCTTTGTCTGTGTTTGCAGGGCCTGTTCATCTTTCTGATATA
TGGGGTGTACAACACAGAGGTAAGTCTGCATTGTGTCTCAAGGCTGTCGGAGTGAATGAG
AGAAATGACAAGTTTCTGATGGGCTCCTTGCTTAAAAGCTGTGTGGGTGGGGTGTGACAG
TACGAGTGTGTATGTGTGTGAATGTGTGTCTGTGGAGGGGGTGAGGGATGGGAAGGAGGG
GAGGGGACATCGTTTCCACGCGAGCATCCCACTGCCCTTCATGCTTGGACTAACTTATAT
GCATCCGAGTCCGACCATTTAACACTG
>NODE_41_length_747_cov_27.502008
GTGAGACTACCACGGTCTAAGCAGGGGCTTATGCATAGAGTGCTATCTGTTAATCAGAAT
GGTCTAGGAAAGGACAAATTGTTTAATAATTTAAGGAATACGGAGAGATAAGAAAAGGCT
CATATAAGGTAGAGACAGTGTTAAATCTTGGAAAAGGTGGCATGAAGGGTTACGTAGTTT
AGAACTGAAGTGTGCGGGATGGGGACACTTGTCATTGAGAAGAAAAGTAACAACAACAAA
CATCATGCAATTAACATTCGTCACAAGTGACAGCGCAGCTTTTAAAGGCTAAATTGAAAA
ACCATTGAACTGTTAAATTAAAAGTGACAACACAACAGTCAGGTAGGACAGCACACGGGA
CAGAAGGAGAGATCGAAGGAGAGAGAAAAGCAACAGTAAGAGAGACATAAATATGAAATG
ATTGTTAGCTTTAAACCTTATCATCTGGATTCGAATCCTCAACTATAAAATAGCAACTCT
TAACACATTTATAGAAATACTGGAAAAATATTAGCACTAATTAACCTTTGTATCCAAGTG
CATTGAAAAGAATACTACCGTTACCTCTGTGTCCATTAAAAAAACATAAGAAGAGGAAGA
GAAGAGAATGACAACAGGGGGACATCAGGGTAGGTGGAATACTATAACAACATGGGGGAT
ATTGTTATATTATTCCACCCACCTTAATGCTGAGCCTTTGGGCGTCGCCACACCGTAGCC
TTTCGAGTCGAGGTTCCCTCCCACTTTCATGGTGTCACACGGCTTCCGCTGCTCGATGTA
CTCGTtcatggtggactcgaggagaaaggcgaacttgccctttgactttcgtacccgggc
tacgccatcaggtgtggtcttaacaaacactgagggttcagcggatttcat
>NODE_42_length_570_cov_18.498245
CTCACCTCACTCTCTCATCGCTCCCCATTTACTCCAGCATAGGAGGAGGGACTGTTATTG
TCTCAGGATAAAGTTAGATATTTATCATCGGAAGAGAGAAATGCACTCTTAGGGCGAGGG
CCGAGTAGGATAAGACACTGTGAGTATGTAAATTAATTGTGGTATTCATTAACTTAAACA
ATTAAACCCAACACTACCAGGGAAGTGCACATACTCCTCTATTTGGCCACATTAACACTG
ACACACTTAAAGATACCAATATCTGGTTCTTAGAAAGAACAGATGGACACATAAGTGCGA
GGGACTCTGGGCTTGCCAGTAGAAAGGTGGAATGAAAAGGGGAGGAGGAGGGGAGGAGTA
ATTGCACAGTCCTTTGCTGAATTGTTCTGTGGATGCAAATTTAAATCCCTCCTATTATTT
TAATAATCTGCCTTTTACTGCTTGTGCTCGGATCATTTGTTTGCAAACCAGGTTATTTGG
AGAGGGAGGCTCGGGGGTAATTTCATGCTTTGGAGCATTTATATCTATAACTTAATGAGG
AGAGGGCCTGTTGTTTCCTGGTAATACACTGCTAGAGGGGAGCAAACTTTTTATTCTCCG
TTTAGGGTACTGTTAGAGGGCAATAACGTGGGATTACTCTGATGGAATTAAGGAGCAAAC
TGAGGAGAGACCTAATGCAGCTTCTGGTGATGGACCAAACTTAACACTGATGTT
>NODE_43_length_736_cov_16.616848
TACTGCATCCCTCTCCAGTACACCTCTAGGAGCATGTTGTCCTTGTTGTGCTACTGCTGC
GTGGGGGCCTCTGGAGATAAATTATGGATGCAACGCAAAAGCTGTAAAATTTGTTGTATC
TTCTATTATCTTCATGTTAAAGGCCACAAAAGCTCTTCAGTGAAGTCAGCCATTAAGAAA
TGACAGGTATTGCTATCAGGCTTCTTTATAGGCTATTACCTGCAATGACAGCAGCTGCTG
CTGCACCACTGTACGGCCTATCACATTATTTGCAGCTAAAGTCAGCTACTGTGTCATTTT
GCCTCATTTTCTTGACAGTGCTATCATAAATCCATTGGGCTGCAGGGGAAACTGTCGACT
ACCTCGATTATCTTCATAGCCTGAATGAATTCTGAAATGTATGTAACAGGCAATGACTGT
TATGGATCAGGAGCCAGGGCCATATTCTCACTAACTCTCTCTCTCTCCTTCCTTGTATCT
CTCTCAGGTGATGTGCTGATCGAGGGCTTGAGGGCTCAGATATGCGCATAAAACTGAGTA
AAAGGGGCGAACTTTGAAGCACACAGTGACAGCTCATGACTACTGACGTCAGCTCTATCT
CTTAAGATATTCTAAAGATACTGAATGGTCAGTGATAGGATCCTTTTCTATTATGATGGG
CCATATTAAAGAAAAAAGGTAACTGGTACTGTGGGCATAAAAAATACAAATGACTGCCTT
TTTTAAAAGAAAACCACTTTAATTTTTATCAATTTTATGACAGCATGTTAATTAAATGTT
GTGTATCATAGCAGACCTAAACAGTGCAATACAGTACCTGTAAGAACAAGATTGTGATTT
GCCCCACAGGTGACCTTCGACACAtggtccacacacccca
>NODE_58_length_1141_cov_4.427695
AGGTAAGTATTTTCCATATTTAAACCCCCCCAAAGGAAACTTAGCAAAACCCATCTACCC
ATTGGCGCCCCCCTGTGGTGTGCCGCCGCGACGTTTCGGTCTGGCTTAGACCTTCTTCAG
GCTTGGCACACTCTTCTGGCTTGAGCAGGGACTGCTTGTCCTCTGCCAAGATGCTCCCTC
CCCGGCGTTCAGCTCCCAAATGAGCTGCAGTGGCTGTTTGCCCTTTGGATCCCCCGTGTC
CGAATTTTTTTAACATGGGCTTTCCCATATACTGTTTTTAAACCTCTAACCAACTCAATT
CGATGTATATTAATAAACTATTTTGTTTTAATTATTGGGGTTAGGGTTAGGGTTAATTAA
TTAGGGGTAGGGGTAATTTAGGGTTAGGGCCTAATTTAGGGTTAGGGTTAAATTTAGGGT
TGGGGTTAAATTTAGGGTTAGGGTTTAAATCAGGGTTGTAGTTAGGATTGAGAGTAGGGA
GGTTTCCCCTGTTTGTAGATCACAAGCCATTACCCATATGCACTAAACTGGAGATCCTGC
TTGGCTTCTCCTAAAGAAAATGACTGAGGGGCCCCCCCCAGGAGGCGGCACTGGCCAGGT
TAGGTTGAGGGGAAAAGGCCCCGGCCCCCCGAAGAGGGCCGGAGCGGTGCACGGGCCAAC
CATCCTGNNNNNNNNNNCTGAACTGGAGATCCTGCTTGGCTTCTCCTAAAGAAAATGACT
GAGGGGCCCCCCCCAGGAGGCGGCACTGGCCAGGTTAGGTTGAGGGGAAAAGGCCCCGGC
CCCCCGAAGAGGGCCGGAGCGGTGCACGGGCCAACCATCCTGGGGAACCCAACAGCTGGC
TCAATTGCCCTTATTGATGGACTTCACTGTCCCTTAAATTGTGGGTTTGTTCCGGTCTTG
TGTCTATTCTTTGTCCTTCCCATAGCTCATCCAAAATATCCCTGTCCCTGGCCGAATTGG
ATTTTCAGGTAAGTATAAGGTAAGTATTTTCCATATTTAAACCCCCCCAAAGGAAACTTA
GCAAAACCCATCTACCCATTGGCGCCCCCCTGTGGTGTGCCGCCGCGACGTTTCGGTCTG
GCTTAGACCTTCTTCAGGCTTGGCACACTCTTCTGACTTGAGCAGGGACTGCTTGTCCTC
TGCCAAGATGCTCCCTCCCCGGCGTTCAGCTCCCAAATGAGCTGCAGTGGCTGTTTGCCC
TTTGGATCCCCCGTGTCCGAATTTTTTAACATGGGCTTTCCCATATGCTGTTTTTAACCT
CTAACCAACTCAATTCAATGTATAt
>NODE_101_length_543_cov_9.303867
TCTTTGAAAGAAAAATAAATCCAGCATAATATGATAGTTGAAAGCAGGGGGTGATAAGAT
GGTGGGAGGTTGCAAGGGGGGTGGTGGGCAGCTCAATCATTCACTGTAAAAAAAATTGCC
CTGTATCATTCACCTGATTTGAATTGTAGCTCCCCCTTTTTTTGAACCCCTGCCAATTCA
TTTTGTACATTAAAAATTGGTCAGGGTTGATAAGATTCCATTTTCACGGTTGGCAATGCA
GAACTGGCGAAAGAATACAATTACAGACCCCAGAGTAAACTCTCCGAATGTCAACTTGAT
GTAAATGATCAGAAGGCAGGGCGCCACAAAAGAACAGGCTTCAACTTCAACAGCCCCCCA
CCCTCACCCCCAGCCTACCTCTACCTCTCTCTCTTTGTGTATGTCTCTCTACCTCTTGCT
CTCCGTCACCACTCGACAGCCTTTCACCCTGCCAGTGGCAGGCAGACAGGCCTGCTGAAG
TGCCAGAGATGTAGGTGCAGTTTGTTCTGGTGGAGCACAGAAAGGAAGTCTGGTGTCACA
GTGCCAAAGCCTGATGGCAGACTGACACACATACACAGGAGGTGTTTAAATGAACTTTGA
CCTCTAAATATAACTAttaaataatatattgctcaataaactttatgcaaacatttatat
gaatgctggatattggagcgatagatt
>NODE_103_length_424_cov_13.127358
AACATCACAATTTTACTTAAAAAAAAAATCTAGAAATGCCTGTGTGGGTGCAAATGTAGT
AAACACACAATAATACCAGCAGGTTTTGTATAAACATGCATGAGAGCATGAAATGAGTTG
GTATCCTTGATAGATGTTATATATGAACGTGTCGAGGCACCATGTGTGCGAAGACGTTCA
ATGGTGCCCACACGCATTCACACAGATGCCTGGTGTCACCTATAGTGGTATCATCCCTTA
CAGTCAGGCAGGGATCATCATTGCACCTGCTAATTACCATCTCCAGCTGGAGAGTTAAAT
GGAGATCTGTTCTATGTCTGACCTTTGACCCCATGCTCTTTATGTGACGCACTTCAAACC
CTGTTTGGGGCTGGCTGGGCTGGGCCTTAATGAGGCCCCATGTCTGCCCTCTGTGGGCTG
TGCGCCTTGGATGCCCTGCTTTCATCCCCGACCATCTTCCCTTGATGTAAATTGAAAAGA
TCACAGCTATGGGGAGAAGACCTGTACTGGAAAGGCCTCTCTGCATAGATTATGAATATC
ATAACTCAACATTTTTTTCTCTCCTCCT
>NODE_104_length_354_cov_31.488701
TCTGCGTTTTGTCCATTGTTATTTTGTTAGTCTGTCCAGGCTAGTAGTCCTGATGTGGGC
TGTGCGTCAAACTGTGCCGTCGCAAGTCACAGTTGCGCCGAAACACCTTTCCGCAGCGGC
CACAGCTGTAGGGCTTGATGTCTGTATGGGTGAGAAGGTGAGTTTTCAGGTTACTTCTTT
GATTAAAGGTTCTTCCGCATGTGGGGCATTTGTGGGGAGACTCCTGTTTAGATTTAAAGC
AAGCAAAGGATTATTCCCTTTAATTGTATAGAACGTCTATCAGGTATATCTTTCAATCAT
CTAAATAAACTGCTGCGTAATAGTAGTAATTCTTAAGTCACTGTTGTGAGTATCTCTCAC
TCATTTAAAAAAATAATAATAAAATTGGTAATAGGCCAAACGCAGTGGTTTTGCGAGGCC
TTTAAATATCCCCATGCATGCAGTAGACAGGGCATAACAGGTGAATTCTGATCATAACGC
ATCACACAGCTAAGGTCg
>NODE_105_length_441_cov_13.537415
TCCTCCCCCCCCCCATGCACTTGGAGAGGCTGGCAGTTACCCAGTCCTCCATGAGCACAC
GCCGTGGACTGGTTCTGAACTGGTTCCCTCACTTGGGGCTAGCCTGGGACCAAACCCGCG
TCACCTCTAATTAGGGGAGGCGCCCAGGCACAGGCATAACGAGCTGATGAATAATTAGAA
TTGGAGGAAATTGTGCAGCCAGGGTGGCAAATCTGGAGGGACAAGTGCTGAAAACAAGGC
AAGCAGCATTAAGTCCACAGTCAGTCAAATCTGTGAACTTGGCCAGCGGCGTTAACACTA
GGCCTGTGTGAAGAGGAATAAAGCTCCAGCACTGGTGGCCAGCCAAGGCCATAGTCAGAC
CCCCAGGGTCGATTAAAGGAACAAATAAGATGTGGGTGATAAATGAATCCATAAATTGCC
AGCGATGAATATTAATTCCTTACAGCTCTGGCGCTGTGAGAATGCTAAACCACGTGCAAA
AGCATGCAGAGTGTTGATACCGTGATACTGTGTCACCATTTTTGAGGCAGCATGTCAGAA
TCCCAATAAATGATTGACAGTCATATTTGGCTGCAAGTgctgttc
>NODE_106_length_714_cov_14.309524
AGTCGCTTCCCCGCGAGTTATAATACAATCAACAGAACATTCCATAAAAGTATCTAACTG
AAAAACACTGTGTGGGAGAGAGCAAGGAAGAGAGAGACACAGAGAAAAAAAAGAATATGA
AAGACCCCAATTCTCTCAAACTCCATAATAGTGAAATGAGCACATATAAATGTGTTAAGA
GTATCTCTTTGCATCTTGTATAGACTGCATGTATTTAATCTGTAAAGCTTATTAAGGCCC
TAGTCATTGCTATGCAAAGCAGCACCCAGTGCTTTTCTCTCGCTTTTCAGCCGAGTGCAG
TGTTTGGCCAATAGGACTGGCCCCCCGCCTCTCATTCTGCATTCATAACATGCAACATTT
GCACAATGTATCTCTCAAAGGCCCTGAATAGAAGGCCTTAATACTCATGTAAACAACTGC
AAACCAATTACTTAATGAATCGGGCCCACACATAATGAGGAGCCTCACAAAGGGCTATAA
ATGCATTTTTTGCACCAAAGCCTCTGCTTTAAACTACAATCCCTCTGCTGTAGTCTAGGC
TTAACTGGCAAATCATAATTATTGTCTAAGACAACAGAGAGGAAGCCATTTTTGTATTTT
GAGTCCAGCTCCATCCTCCTTTTGAAGTCACTCATCAGCTCGCTGACAAAATAAAGCAAA
TAATTAACAAGTAGGATGGAGAGGGGGGGAGAAGAAAATACAGGAAGACAGAGAGGACGA
GGGGCAAAGAGATGGAGAAAGGGCAAGAGAGCGAGAGAGAGTGAGACGCAGAGAGAAGAG
AAAGGAGAGAAACAGGGCAAGAGCATGCTGCAGTGTTATGCTTCTGCTTAAGTGCAGGGC
TTCCAGACCACTTGTGGa
>NODE_107_length_715_cov_19.551048
ATCAGCTCTACTCTGCTCTGAACCATCTGTGATATAATAGATGAGGAATGAGTAAGAATG
ACAGCATTGTCTTGAATGAAAAAATTAGGAATTATAATTATTAGTAAAATTTGTGTGCAG
TTCGCTGTAGATCTCAAACAATCAATAATTGCTTTTAATTTTTTCTCAGGAAGGCTTACA
CTATAATCTCAAAAAACAGTGTTTCTTAAAAAATGTGATTCATGTTTTGTGTCAGTATGT
GTAATCGCGTCTCCAGAGTGTGATTACATTGTATGTCAGTTTGTGTATATTTTTGCAAGT
GTGTTGTGCTGTCATGTTTGTAGCATTCCATGTGGGAGGGTCTGTTGATAAGTAAGCCAT
CTGTAGTGTTCTGCCGAACGACATGTTGTAAAGCGCGATTTGAGAGTGTGGAGAGACTTG
ACTTGACAAATCTTGGCACATAATGAGACAGAAGGGAGTAAAGGCAGAAGTCTGTCCAGA
GATAAACAATTAGATTTGTCCCTGAGGTAAAGGCCATGCAATGCAAGGACTCTCAGACTA
ACAAAATCAATATGGCTTCCAGTAAGAACACTCAGGGGGTAGAGTGATGAAGAGGTTATC
ATTCATTTCTCAGATTAGGACACACATACACAATGAGGAACAGTCTCGCTTTAAAAATCA
ATATGATCACTAGCATGAAAGACGCTTGTCAGTGATGTATGTATTTGAAAGTATGCATGT
GCTATTCAACTCTCTGTCAAATGTGATTGGTGTAATGAGACGTGATAACATAGATCAACA
GGGATACTGAACCAAGCTAGTCAAGCCAGTTTTCTTCAGCAGCCaattgtgagaggatct
tagaggagacagcatttgg
>NODE_108_length_661_cov_19.376701
AGTGTTACACAGAGCCGCTGTAAATATTACAGGAGCAGCTTCTCAATGAACTGTTGCCCG
CTCATGTCACATAAGGTTTAAATGATAAAATGCACAGATTAGCTTACCAACCCACTTAAA
CCAGGATGAATTCTAATGCTTCTCACGGATATCATTGCATAATTTACCAGCCTCTCTTTC
ACAGCAATGAAATCAAGAAACAGGGATGTTTTTGTCATTTATTTATTCTTCTCCAGTAAT
CACCCCGCTAACGCCTACAGGGGCCTCCATCTGGGGAGATCACCCACGGTTGCGTGTGCT
GTGATGCCAGTAGGTGGTCCTGCCCATGGCTTGGTGGGTGAGCATGGTGTAGTCCCTGCT
GCCACTGCTGCTGACATATCAGAGCTGTTTATTAAGAGGATGACAACTCTATCAAGCCCC
ATAAGCGGGCCCTCGTGCACAGGAGTTCTTTTGTTACTTTCAGGGAGGGTGTCATCAATC
TTGCTGCCATGCTACTCTCTTGAGCTGTTGATGGCAAACACGATTCCTCCCTTTCTGCCT
GGCCTCTCCCGCCTCACAGTCTGGAATCAGGCGTGGTGAGGGGGATCGAGGAGATAGGAG
GACTTTCCCCGAGAGTGCCTTTTCTTGACAGGCGACAGAGCGGACCGTTTGGACACCAGG
GGTGGATATATGGGACCATGTAATGAAAAGACGTTGACAGGACCTGCTTGCTCTGTAATG
AAGGTCCTCTGGAGCTGTGAATGGATACACACATCTTTCACGCTTTTGTCTCCCTGCCTT
TCCCAcagaatccatctcatccatt
>NODE_109_length_359_cov_15.724234
GTCTCTCTCTCTCTCTCTCTCTCTCTCTCTCTCTCTCTCTCTCTCTCTCTCTCTCTCTCT
CTCTGTTTCACCACTGTCACACTTTACATCTTTTCTCTCTCTCTATCTCTACTACTCTCT
CGCTCCCTCCCTACTACAAAGTGATTCGGTGTACAGTACCCTCTGTCATTCTGTGCTGGC
ATGGTGCTTGTGCAACTGGGACTGCATTTTTCGCTGAAGAGGCACATCGATAATAGCGCA
GGCAGCTCTCTTCTTTCTGTCTTTCCCACTCTCTCCATCCCCCCCTTCTGTCTCTGAAGC
ACTGTGGTGAGCAGGCCCAAACTCCTCTAACCTCCACAGTGTCAGGTCGCCTCTCCTCAA
CATAATGAATGTGCTGTGTGAACCAGTCCGACAGGATGAGCCACCGGGTAGAGAGCAAAA
TAGTAGTGCACCTGCAACATTTATGCATAGCAACATAATGACAGCAAACTGAGTGATTAC
TATAAAATAGAAAggcatgggtt
>NODE_110_length_508_cov_14.507874
TAGCAACTGTGTCCCAATTTGACCAGAAACAAGAGAGAAGAAAGAGAGCGGGAGGCAGAT
AAAAAGAGAGAGCTTGAGAGGAGTGGAGAAAGAGAGAAAGAGAGAGAGAGAGAGAGAGAG
AGAGAGAGAGAGAGAGAGAGAGAGAGGGAGAGAAGCTTTTAAAAGGATTTTGTCGGTTAT
TGACTGGTTGCACTCTTCAGCTAATAGCCATTTAAAGATTATGGGCCTGCTGGTGGAAAT
CAAGGCCTCCATTGTTTGCCTTATTGCATTCTGGCAGATGGGGGCTGACACAACAACACG
CAGCATCCCTCCGGGCACGCTCGCCGAGCGCCGACCCTCCATCAGCAGATCTCCTATTGA
ACTGGCCCTAATAACTGGCCATGAATTATTAATCCATGAACCATATTGAAGACAGAGAGC
GAAGAGGAAAAAACAAGGGAAGATTGCGGGCCGGTTGCAGTGAGTGTGATTGGCGTACAG
GTGCCAGTCGAAGGAAAAAAGGCCCGTTCAAAAGAGTCCCAGGACGGCCATTTCTCGGAA
CGGGGAGGACATTCCGATAACTGGCACGGGAAGATAAAATATATATTCATTAAATGTCAG
ATTGCTGATGAAATGGGTCcgatccattagtgggtagcggagcggccagtta
>NODE_111_length_411_cov_19.260340
AAAAAAAAAAAAAAAAGAAAGAACGAAAGAAAGAAAGGCAAAGAAAGGGAGGGAATGAAT
GCATTTTCTTCTTATCTATCTGTCTTTCACTCTCTTTCCCCAGTGAGAGAGACAGAAGGG
AATAAATGGCTCCCCTCTCCTCTCCGCTCTCCTCGGTGTGGGCTGACAGCGCAGCAGATG
GTGGTTTAAGCAGTGAATTTATGAGCGCCACAATCTTAATGTTGCAGAAAGAAAAGAAAA
GGACTCGCATCAAACGCCACTGACAAATGCACTTGCTAATATTAATGCACTCCTCATTCA
TCCAATATGCTGCCTAATTGCTTTTCTGTACACAGTAATATGGCACCTGCTGCTCAAGTC
CGGCGCTCGCGTCAGGAGAGGGGAGATCGAGGAGGGGGTGGGGGGCGGACGTGGAAGTAG
AGAGAGATGAGGAAGAAAGTGTCTCTCGCTCTCTCTTTCTGTCTTTCTCGCTCCCTTTTT
TCTGTGATGGATGCAAGGCTGTGGATCATGCGCCAGACCTGTCAGTGTTCCTAATTAAAA
TTTTATACTTACAGg
>NODE_112_length_294_cov_1.537415
TTACTGAAGTGTGACTTTAGGTGCATGCCTTTTCTTTGTAACAGAGTATTTCTACATTGT
GATATTTCTGCTTAAGTACAAGATCTGAGTACTTCATACACCACTGCATTTGTGACATTT
TTGGCACAGTGAATACTCGGGCCCTGACAGCGAGACAGCCTTTTGTTTGACTCTTTTTAT
TTGTATTTTTTGCTTTTCTTTCAAGTTATTTTAGAAATATATAAAAATATTTTCAATATA
TATTTTAAGGGCATGTTTACAAGTGGTGCTACCGAAAGCAGAACTTCACTAACATCGTAA
AATATTTATAAGTTGAACTTGGCTGTTTGGTTTTGGCTTGTCTTTTAAGGAGATCTGTTT
TGTTAATGATAGCAAAGCATACCCTGTGATTTATATTCTGATTgaatattctgttaaact
gttaaaatagtacattat
>NODE_113_length_669_cov_15.237668
ACAAATTTTCAAATTGGAATCAAGTCACCACACCCTCCCTTTCCCTCTCCACCCCCAGGT
CTTTGTTCTGTACTGCAGAAAATCAGAGACAGCCAGAGAGAGAGAGATGGAGGATGGAAA
GAGAAAGATGAAGTGAGGGAGAGGGGAAAAATGTCTCTTCAAACAGAACTTGCCACCTTA
TTCTTCTCAAGGGGCAACAGCTTGAAATTAAAACTAAATTTGAAATTAATGAAGCACATT
CTGGCGGTGGCATTCGTTTCTGAAGTAATAAATTACTTGTATCAACCTCGGAGACAGCGG
TTCCTGTCTGTCAATTAATATGTCTTACGCTTCTTCTGCAGACTCTAATGCATTCCCTAA
CAGACACACTCGCCATTTAAATTAAGCATGCATTTTCACTCATTACACTGCTCAGCCCTC
GCCTCCTCGTAAATAAAAAAATGTATGTACGTTTCCCTGCGACAAATCTCTCTCCGCAAA
ACCCATTTGCTTCAATTACCAAAGATTAGAAAAAAGTTTAGAGTTATTATTTACAGTTTA
GCTTCAGGGAGAGGGCTTGAGGCTTTCAATTTATATTCAAATCCCTCTAGTTTAAGAATA
ATACAATGGAAATCATACAGAGAAAAGATGCATCAAGACAAATCACAATCTTACCCCTCC
GTACATCTATGGATGTTTTCTTTTGTTAATAAGTCCATCAAAGAGATAAAACAACATCAG
ATGAGATATGCTTTATGCTCATACTTTATAATTAAGGCTTGGCTTCtgaataacaattta
agcacacgcaggcaaatgtatacacaaccctct
>NODE_114_length_1012_cov_17.383400
AAAAGAGGCACAATAGAGACGCTTTAACGTGATTTTTTGGGGGGTTAACAGAACAATAAA
TAGAGATTATTTGGGTGAAACTGTATCTAAGGAGTGACGATGACAGACAGCAGTCACAAA
CCCAGTCAACATACATACATGGAACATCTGCACACATGGAGTGAAAATGCATTCTGGCAC
AAAGAGTCCCTGACTGTGCAATCTGCATCACAGTATTTCACCGATAATGAATGGTGTGGA
AAAAGGCAGCGGTGCTACTGACTGTATACAATATGGCTGATTTAGTGAATTTTGGGCAGT
TAGTCACTTGACATGAATAGCCCTAAGAGGTTAATTTACCTGTCACATTTTACGTGTAAA
GTCAATCACATTTGTTCCTACTGCACATACTGCCTGTACTGTAGTAGAAAGCTATTTAGC
AGGGGATGTTGCGCTGTATGAGGGTGATAGGAGTAATCAAGGAGAGGAGGGGGCTTCTCC
ATAGGAAGTTCCTGCAAACAGAGTGCACCCACTTTTTAAACCCCATTTGTCTTGTTAATG
CTCCCCTCTGATTACCTGATTGCACTGGATGACTGTGGAGAAATCTGATTGCGTAAAATT
ATATAGAGCAAACTTTTGATTGGGGAGGGATCTGGCGAGCTTGCTGCCACCATTGACAGG
CTTTGTGAAATTTGGCCTCGCTGATTTGAAATCAGCTAAGTGTCACGTCCCGTAATTGTA
ATCAGAACTTAATTTTTTATCCTTGTTCTCTTTCAGAGCACAACTTTTCTCACGCAAACT
TTTAAAGCTTGAACAATACTGCAGCCATGTTCCACATACAATAAGGAAAAATACAAAGCG
CTCTTTCACTGTGATATAATCCACATCTATATGGCTCAGTGACAGAGCATGTGCAGTGTG
TACTTATCTGTGTTTTAAGCAAAGCACACAGTGACTTCATTAGCTTCCACTCCACAGTTT
AACATATTAATTTGACCGCATATGCAGGTAATGTTCCTGCCTGTTCCTATTTCATTTTAG
ACTTGAACTTGCATTTGGAAGCAAAAAGAGCTGAACTGCTGCAGTGCCCATCTATCACCT
GGATTAAAAGTGATTAAATGAAAATCCTTTTTAAATAAAGTAGACACTACCAGCTGTtta
agcacatttttgaatg
>NODE_115_length_326_cov_4.177914
AGCACATCAAATCAATACTATAAGGAACGGAAGGGGCGGAGCTGAGCTTGTTGTCACGTG
ACCAAAACAACACCAATAGTGCTACTCTTCAATAAATCTCCCCATTCTTCTGATCTCTTT
TAATTTTCTGTCCTTCCAACAAGTCTTCTTCTCACCATCCTGCCCGCTTGTGCCCTCCAG
TAATTCCTTCATGCCTCCTCTCTGCCCTTCTCCATCTTCTTCTGTCCCCATCTGAGAAAC
GCTGACCTGCAGACTCCCTAATGTGACCAATCAATATCACACAGAGGACAGCAGAGTGCC
GGACATACTAATATGAAGACACACTTCCTGCAATGTATGCAGGCAGGCATCCCTTTGGCC
ACTTCTCCAAAGATCTCACACACGCAGCATGCACGTACACACCCTACAAACCcagagtga
ttgatccatttaatttaatgtgaactgttccatatgaccctgtgttaaat
>NODE_116_length_905_cov_14.420995
ACTCCTCTTAAAAAAAGAATTCAGTTAAGTACCCCTCTCTGAGAAGAACTCAAAGTAGCT
CTGATTCCAGTGAAGAGGAGTCTGTCCCTCTAGTGTGCATATTACTGCATCTCATCTTGC
TTATTGCTGCCTAGAGTGCTATGACAACCGAAGTGAGAATAGATTTAATCTCTCCAGCCC
TGCTAATAATACTATGCTACTGGATGAGCGCCGAAACATGCACAAAGGGCTAATCATCTC
TAGTAGTAAGCGTTTTCTTACACATACACATTTTCCCTGCAGTTCTCGGAACTGTCAGGA
GTAAAGAGATAAAGAATGGGCAGAGAGGGAAAAAAAGTCAGTTGTGGTGTGAGAAGTGTC
TGCCACCACGGCGTCATTAACACCCAGTGGTGCTGGGGTAAGGGAGGGAGTGCAGACGGG
GCCTCCAAGCACTAGGAGCGAAATTGCAAACCCAAGGTTCCTGATACAACCTGTTATTAT
TTTTGACACAAGCCATTTACAATAGCTATGAAGGTGGCAATGGAAAATGTAATATTGATT
GTATGCCCTCAAGGCTTTGCTCCCCTGACTTCTAAGCGTCACACATCTCACATACAGTAT
GTTGGGCGTGATGATATGTTTCTCCTTTTTTTTATTTTATTTTGTTTCCCCCCACTTCCA
CAAATCCTATTTTAGGAGCTTTGTTGATACTTTATTTGATGAGGTAATTACATCGGTAGA
TTGAGAGGCCAAGGTGACGTTTTGGGAGTCGAGAAAATAATAGAAAGCTGGGTAACTACA
GCAATGCAATATGATATTGGTCTGATGTGACAGGTGTTAATATACCCAATGGCAATCTGT
ATTTCATCTCTTTTTCATGAGGGTGCTTACTGAATTACTTCCAAATGACGTTTATGAAAC
ATTAAGCGACTGTGGGGTAGCGGTGGCTCATTCCAGCATTATAAAGATACACTTGAACAT
ACAGTACAAAGACATGCTGGGGGAAAAAAAAACACAGACGTGTGATATCCTTGGCCACAT
GTTTGCACAGACACGTAGGCTCtgagctt
>NODE_117_length_613_cov_14.476346
AAAGAGGCACTTATTTTTTTCCCTCATATTCACCACATTTTCTTAATCATCCACCCCTTT
CCCAATCATCCACCCCACCACCCAGCAGCTCAGTGCTTTCCCATCCTCAAATTCCCTCAA
AGTTTCAGATGCTCACAATTCTACAATGCCCAGATGCTGTCCTTTGGCCCTTTACCCCCC
TCAACCCAGAGCTATCATTCATAACCTTTCTGTGGAGCTGGGAGTGAAAGAGGTGGGATA
AGGGAGAAAGAGGGGGAGCGGAGAGCAACATGGCAGCTTATTTAGAAGACTTCCTTTATT
GGAACATGTGCAAGCAGTTCACTCACAAAGGACTTAAATAGGATATTTTCTGTTCCCTAT
AGTTGCTTTCCCCTTTTAAGTGCCGAGGCAAAAAAAGTAAGTTTACAACTCCCTCCTCAA
TGGGGGCTCTTCACTCTCAGGTTGCGGGGACCTGAGTGACCTAGGAAAGTTAATTAGGAG
GCGAACAAAGAGCGAGCTGGAGCAGAATGCCTCGCCTCTCCTCCAGCCAAAGATGTCATC
CATTAATTAGGAAAATCTTTAAGGTGGCCTTATTGAATTTACAGAAAGCCCCGTGGTTGG
CGGGCAACAGTTTTTTGATCAAGCCCTGACTCAAACAATGCCTTTCTGGGGGTTAAAAAA
GAAGAAGAAGGGAGGAGATTGGTGGTAGAAGACGAGAGGCAGAAAGGGAAAAGGGGGGGA
GAAAAAGAAACGTATGGGTCTGCGGCGCAGTACAGTt
>NODE_118_length_474_cov_21.639240
CGGCCCCTTTGAGATCTCTCTTTCATTGTTTGCTGACGACTTGATACTGCAAAGTTCTAT
CTATTTTTTTTTTGCCTCCTTCTTTTTCTTCTGCCGTAGCAAATTTGTTTTCAGGCTCCA
TAAAATAGCCTTTTCTTATTTCAAGCAGCAGTGTATGCAGTGGAAAATCTTTCACATAAT
ATATCCTTAAAAGCACATTACTGTGTCCCATACACCGTTAAGAGTTAAGAACACAGTTAA
TATTTACAGTTGAAAAAAATGGGAGAAAAGGAAAGGATTTTGCCAGGGAATAAAACACCC
CCACCCACGTATACACACTCACTCTCAGTGCAGCAGTTGAACAATTGCTATTCACAATCC
TATCCTTAATGCCTAAGACCAACATAAAAGAGGGGAGTTTAAGAATATAGGGATAAGCCC
TTTCAGCTTTTCTAAGTCTTAAGGCTGGTTTATGCTCCATGAATACTGAGCATCGGCAGC
CAGTGCTGTTGCCACTCTAAATAGATATTACAATGATTTGGGAACAATGCATTCGACTGA
TTCCCTCAGACACAAAAATACATATATGTGTATATATAGTGAATAGGAGGCAAACATTAG
CGCTCCCTGACAATACAA
>NODE_120_length_579_cov_11.272884
TCAGACAGAAAAGCTTTCTATGTGGGAAAAAAATCACACCAGATGAATAACTTCCACAGA
CGCTGTATAGCAACCCTCTCTCTCTCTCTCTCTCTCTCTCTCTCTGTGCGTGTGTGTGTG
CGTGTGCGTAGTCTATACCGGATTAAATGGCACCTCGTCTTAAATGGCACCTCGCCTCGT
TTCCCCTTTCCTTTCATCATCAGCAAAATAAAGATTAGGCCTACAGAGGAGATTGTGCAG
TCTCGCCTTTAGAGGCGCAAGGGATCTTCATTCCTCCCGCCTTTGTGATGATATTGATGA
TGATGATGGCCAAGTGGACAGTTTGATTTTTGTGTGGCGAGCTAGTTATAAAGAATCAAT
ATTATATCAAGGGGGTAACTTTGGTGATAAAGGACTTCAGCCACTGTGGCTATTCATCAT
AAGTCTGTAGCAAGCAGATAGGTCAAAAGAAATTATATTGCTCTAAAGAGTGTGTCTCCT
TATCTCTCGGTACCAGGGGGAGTGGAGGACACGCCGATCGATACAGTAGCTGCCGTATAC
TCCTTGCAATTATCAATAGCTGATTTTGTCTTCCTGGGGGCTGCATCTATTAATACCAGA
TAATAACAGCCTTTTGGACATAACTTCAAAAGGGGGGGATGATGGAAGCAGAAGGAGAGG
GAGAAGAAAGCAgaaagtttgctcacaggacgaccttgttgtcaacagatttgtctctca
tat
>NODE_123_length_273_cov_7.882784
GCTAGAGGCATGAAACTTGTGTCTACCCCCCCATTTGCTGCCGCCGCGATCGCACTGAGC
CTACTCCCGAGTCTCTACGACGCCAGGAAGTGGGAGTAACCTGTGATTTTTTGCTGTATC
TCGGGACGGGAAGGTCGTAGAGACTCGGGACTGAGACCGGCGTCTTCGGCATAGCCAAAT
TAGGTGGGGCAGGTGGCATTTCCAGGTGTCTAGCACGTCTGCTTCCGGAGATATTGGCCA
AAAACCTTCTCCCATTCACTGACAATGGGACGTGCCAGTGTCATAGTGCTGAGGCCGAGA
TAAGTTCCCGTAGAAGGCCTTTGAGAGCGCGTTTCAGACCGCTCTGAGTTGATTGGTATA
GGTCTGTAGGGACACTTTTTTGGCTCCCGTTGTATGGGACGTAAGCTCCGGAATTAG
>NODE_124_length_623_cov_17.052969
AGAGAAATGCAAGCAGTAGCTTCATTCATCGCCTGTCCTGTTTCATTCACACGCTTGTGA
TTCTCTATCATGCTCCTCTCAGCAGCCGTCAAGAGGCCAGCAAGCATTGAAACAAATCTC
TCATATTCTGCTTTTTGATTTCATTCTTTCTCCCTGTCGTCTCTCCTATTAGCTTATTCA
TTCTTCACATGTGACTGCCAGCCTGTTAAGGTCATATTAAACCAAAGCAATCCACTTTAA
ATGGTTATCTACGACGCGCATTAAAAAGCTCTTTGCTGCCCTTTAAATATTGTGATTGGG
TTATAGGGGGGTCGCTGTTTCGGAGCGCTGATCGCTCTCCCAGGAGCCCGCTTCAGAATA
TAAATTGAGTAATATTATAAAGGCGGGCACTCCAGAAGGACTGGGTAATGAATAGGATTC
ATGATCTGAGGAGGAACAGGAGGTCATGCAATGAAGTGAAATACTCTAATAACTCCAATC
CAAACCCACTCAGATGATGATACATTAACTGAGGGACCCTTGTATTCCTGTTTTTTCTCT
CTTGTGTCAGCCTATATGAGCATTACATCTACTCCAAAAGCACTTGCTGTGGAAAAAAAA
GAGAAAGCTGATCCTGGTGGGAATGGTTATTTAAAGTTCTCATTTTGCCTTTAATGTCAA
GGCCACCTACAACAGTGCTAGAGGGTCAGATCAAATCTCCGCAAATCTTGTAATCTGCTG
CAAAGAAATTAATAAAAAAAAGaagaagcagatttgtattgtattac
>NODE_125_length_539_cov_6.105752
ACAAAACACACCTCTAAAGGCAATCCCATCAAGCGGCATTCACTCTGAGATGTATGGCCC
AATGTTAAGCAAATGGGCAGAGAAATGGTGACCCACTGAATCCATTATTTCTCATTCTAT
TTCCATTGTCTCAGAGCCTGCCGTATGTGCCCAAAGTGTCTTTAAAGACATGTTAAGAGA
AAAGAGCTCTCTGCCTTGGAATGAGCTAACTTAATTATCATAGCAACTGGCAGTACTCTT
TAACATGTCAATGGTCCTTGGCCTGCATGCATAATTTTGCTGTGTTATTGTGGTGGCCTC
TGCGTTTCAAAAACCCAAACCACAGGCACGGGGGCCTATTGTCATGGGCGCATCCATCTG
GATCAAGGCCATTAGAGGATATTTGCACTTCCTCTGTGGCTCCTGGCTCTTTTTGACATG
CGGCAGAAGGAGAAGGCATCACCCACCAGTGCAGGGCCAATTGAGGTGTAGATTGACCAG
AGGGACAGTAAAGAAGGGCAGTCAGCAGGGCAGCACTCCTGTCAAATCCAGTGATGGACA
CCCATGTGGCAGCTGCTAGTTGGCCTGTGGTTTCTGAGGTCCCATTGCAATTGATGGGAC
ATGACGAGGCAGGCACCCCGGTTTCCCTCTTTTGTCCCGGGGGATGTTGGAGGGTGTATC
AGAATGTCAGAGGCTCTTggctg
>NODE_126_length_581_cov_15.657487
GACATTGTCCTTATCACCCCCACCCTCGCCTAAGCCACTCACTGTCTCTGCGGGTGACCA
ATGTGTCAGATGATAACAGGGCGAAGGTCAATCCCTCTTGATACTCCTCCGCGTTTAGTT
AAGTGTGGGTAACAGCGTTGCTCCGACATCCAAATGAGATTGCGTTCGATTAAGATCAGG
TTCTCTTGGATTCAGCGAGCACATTGGCAAAAAAGCGACCCCACTTCGCTTGTTGGCTTG
AGTGTGGGTTTATGTTTAGTCTGTCCCCTCGCCCTAACCCCTCATTACAGCCGGTTTATC
ATGCCAGGAAGAGAGTGGCAAAAACAAATTAGTCCACAGGAGGGGAAAATAGCTGGGGAT
ATCGATTTCGCCTTTTCATGCCAGAGTGGAGCACAGAAAATATTGGGCTATAAAAGGGAA
ACAAGGATATAAAGCCATTACGGTGCGCACTTAATTGATCCCACTTCCCATAACAAATTA
ATTGAGCGGAAAATGGCAGATGGCTTTGATGAATGTCATAAAAAAGGCTTGTCAGCAAGC
CTGGTGTGCGCGACCCCCTTGCTCATTCACTGTATTGCACAGAGCTGCTTAGAAAGGAGG
CTTGTAGGAGTGCAGCATGTGTTTCTTTGAGTATTTACATCCCAGTGATCCGAATGTTAA
TCATGGCGACTTACTGACATCGTTGCTAATTGTCTACTGCTTCTTGGTGGATTTTTTTTT
TCTTT
>NODE_127_length_664_cov_20.525602
TCAAAGCTTTCCGGCAGCAGCTGAGGAAAAACACTCGCACTAAAAGGCTTCTGGGATTAA
ATAAGATCAAGGGTCTGACGAGGCAGGTCGTTCCACCGCCCTCCTGCAACCGCGGCAGCC
GAGGGTCACTGGAGATTTTCCAGACAAACGCCGCACAGGGGAGGGGAGGGGAGGGGAGGG
GAGGAAGAATAAAAAGGACAGGCTCAGAATCTCATTTTAACAGACCGCACACAATCTGGG
CTCCCACAGAACTATCTCTGCCTGACCGCTTTCTATTTATCCCTTATCAGTGTTTACCAA
CCGCTAGTTTTCTTTCATTCACACTGTGAGGCAGTTCTCTTACTATCAGTCAACAGCTGA
CACCGTGGAACAGCCTCAAAGGCAAGAGGAAGGGATCAAAACTAAACCAAAGCTGTTTAA
ACAATACAACAGAGGAAATAAATTCATAAATCCTAATTCTTCCCAACCCACAAGGGTATA
AGCAGATCCTTTATAGTTAGGCCAACAAACAAAACCACAGCCAATGAGGTACATTACAAT
CAAGGTAAATTCAGAAATATATTTAGAAAAAAGAAAGGCGGAAAAAAAATCCCATGTAAT
ATTAATTGGGAACATTTCATAGTCTTGCCCTGTCAAGCAAATATAAGTATTCACTAAAAG
GCTTTTTCAGTTGTGTTTAATTGTCTTTATAGGAAAATCCCACCTGAGTCAACATTGTTA
ACATTTTTAGATCATTTTGTCGTGTACCACCAACAAGCTAGACGATATGAGGGACATTAT
ACACAAGTCAAACATTTTATTAAATGtt
>NODE_128_length_597_cov_12.608040
AGAGAGAGAGAGAGAGAGAGAGAGAGGGCTAAGCTGCAGCTAGCAGCAGTGTCCAAGGGT
CTCCACCGCGGTCCGACCTGCCAGTGGGGCGGTCATCCAAGCGGGCTCTAATTCACAGTG
ACACCAATTATGATTAATCTCATCACTTTAGGAGAGTAGGCTTGTCAAGGCCCTAATTAA
GTGCGCTGTCCCCCCTATATGTGCAGACAGGATCAACAACACATTATATTGTCATAATGG
GCATCACAATCCACGAGTCTATTTTTGTGTTGCCTAACTTTTTAACGGCAAAAGTCCTCT
GGAGGAAAGGGAATAACGTGAATAAAGAAGCAGAATATTATCCATGCTGAGGTGACGTCA
CGTCTTTGCCTCCGCTCGTGTTCCTTATTCCGATCACCCGGCTCTCTGATTAGAGTCTTC
AGTCCTACTCTGGGATGCTGCATTTCATTTCATATTTGATAATTGAGACAGATGATGTGA
CATAATCACAAGCCAGTGACACGTTGACCTAACACGAGGTAAACAACTCACTGAATAACA
ACGACACAAATGAATATCATTAAAGGAGTCATCTGAGAACCATATGTCAGCATGCTGGAT
TCTCACCATTACACCTCATTAACATGGTAACATATGCTGGCTCCCAAGCACAGGAAAAAG
AAACACCACCGTTTGTCATCTGCCAAACCAGAACCTCCTGTTTCTCTCATCTTCTCTTTT
TTtgaagcatcatttttgtgg
>NODE_129_length_570_cov_18.436842
CCCTTTGCTTAAAACAAGCAAAAAATAAAAATAAAAAAATCTATGAGTGCTTTAGGGAAT
TGTTCGGCCATTTCCACTATGCCCCAAATAAACTTGGATGTTCTCCATCCATCAGCTGAC
TACATGGAGAGCTGACCTGTCATAAATTCACTCGGTGGGGATGATGACAGGGTTGGAGCC
AATCTTCATGAAAGAATAAAAAAATGGCACAAGGTTCCCATCCCCCCGCTCCCTGAGCCC
CCTTCCAACCCCAACTCACCCTTCGCCCTCACTACCGGAGCACCCTCGCTCCCTATCTTC
CTGCCTATCTCTCTGTCTCTGCACCTACCAGGCTTTCTCTCTCCCTCTCTTTCTCACCCC
CTTTTCTCTCCATGGGTAAGCAGGTAATCATGAGCTGTCACAGAAAGGTGACCCATTAAT
GTGATGGATACGGTGTGAAAAACAAATGGTGTGAAACGTGTGGATTGCTGTCCTTACTGC
ACCTTGGCCTTTTGTTCTGTCATATCAATATCCACACAGGGCCTCATTACACCGCTGCAC
TACACAATGAGTGGAGCGCCAGGGTCAAGACTGCGCCACGCTCCCTTTGACTGGCTCCGA
CTGGGCTTTTCAGCTCAACCTCACCCCAAAGGACTCCCAGGTAAACAGGAAGAGGGGCAG
CCTCTGGAGCCAGAGACAGTGCACATCATCCCAGActaaataagcaacatcccc
>NODE_130_length_526_cov_26.397339
GAGGTTGTGGCTATGATTAAGACATCATTGTTGTGGTACAAAGTAACTGGCATTTCACAG
GGTCAAGGTTAGTTTCCCTGCCATAGTTTACCTGAACTTTCCCCTTTTCCACTTTAGTCT
TTAGACAGCTTTCAGAAGCTTTGATCTGCTACACTGCATGCTCTCTGCCTGCAGAAGACT
ACTTATCTATTCAGTGTGGAGTTGCCAGCAGCCCTTTAAGAATCGAGTTATGCTAAACAG
AGGTTGATTTAAACCAGAGGTTGACCTCTGACCTTAGCTTAGAGGATAATGTCCCAGGCA
AGGAGAGCAAAGTCCTGTTACCATCCATGAATCAGGCCCCCACCGACATTATTTCAAAAT
TGCTTAGTTGCATGGAACTCCCTTTAGTGCTGAACGGACTTTCATAAAATTGATTTTCTG
AGTACACCCTTTTAGCAGCTATAAGCTTGAAATATGAACCCTTCATTGCTGAAAGCATTT
CATTTTTTGCCCCTGTGACTAATGATCCAGGGAAGAAGTGTGTTTGAAATTCTCCTCGGC
AGCCATTTCCATAATTAAACACTGCTAATTATAGAGCTTTGGCTGACTTTAAACAAACAG
GCACAGTTGCCGAGCATGCTTTCACGCCTTCCATTTGGAAATTTATGCAAATTGTACCCA
TATCGTGTGT
>NODE_131_length_737_cov_17.278154
CTGTTTTTTACATTTTTTGCTTGCACTGTTTGTGGCTCTTGTTTACATGAAAATAAAATC
TGGTCAGGCTAATCCCAAGTGCTTATAGTGGCTGCATCTTCAGTTTCACTGCAGCTCAGT
GGACAAATGTGATGACTTCAAGGGAAGTAGCCACCTGTCACGAAATGTTTCAGTCTCAAA
GCAGTGTCATAAGTTGTGCTAAGCAGTAAGATGACACGAGAGGAAATTCTTTATAAACCT
GCAGGCTAACATTACCTCCCTGTTACTTTAACACAAAAGAGGTTGTTTCTACAGTATTAA
TAACCAAGCCTCACCTAAAAAATTAATTTGAAACTATGCATACAGTCGTGAATAGGAGAG
GGTAAAACTATTAATTAAAAGTGGAACAGGTTCTTATTTTAGTGGAAAGTGGAAAAATTA
TGAGCCTTTGTTAAGGAAGGCCCAGGAGCAAAGCTTTCATTAGCCTACATGCATGGCAAA
AGCAATTCATCAACTGTAATTTTGCCTCAATGGGCAAAAAAGAGGGATCAACCTCAGCAT
GCTATTTATGGAGATTTACGGAAGTCTGGGAAATGCTAATGTGATTAACATTTATCTACA
ACATGTTTCGAAATGGCCCTCATGTCCACGTTTTGCCTTTAAGATTAAGTTATTGCACTT
GCTCGAGAAAAAAGAAAATTATGGAGTGATACAGAATCTGCTTTGCAGTGCAAGAGCACA
CAATGATGATTTTTTTGGAGAATTCTCTGTCACATTAGTGGAGGATTTCTTCCCCCCCAC
CACCATTCCCTCCCCTCTCTCTAAATATCTCTCTTTATGTGTGTCTGTCCCCAGATGAAG
GCGCGGCGAGCAGAGCGGCGCTTTTGTCCTACCGGAGTGTc
>NODE_132_length_752_cov_13.344415
CTCAATGAGCGGGTGGCAACAGCAACACCTTCAAAACATGCAGCATTCAGCCCTCGGCCA
GCTAGGGTGAGCGCACTGAACTTACTTTGAGGTGTTGTTGGCATATGCATGATGTAACAC
ATACGGTTTTGGGTTTTTTTTGAGATGCCACACTCAGATATCTAAGACTCCTTTACTGTT
TTCAATCTTCACTTGAACACAAATGACACCTCACAAGTGTGTGTGTGTGTATGCGTACTT
GCATGCGAGTCACTTTGTTTCTTGCTCTGTAACTCTGTAACCTCTTGCGTTTCCTCTCCT
TCCAACAGAAATTGCTCTAGCTCTCACTTATGTCAGGGTTCAAATCTCTCCCTGCCCTCT
GCTCAAAGCCTGCACATCAAGTCCGAACCTGTTTCTCCTCCTAGAGATCGCACCAGCAGC
ACACCGGGGGGCTACGGTGGTGGGGTACCACCTCCCCAGAACCCCTCGTCCCGCCAGGAC
TCGGGACGCTCCCCTGTTGATAGCCTGAGCAGTTGTAGCAGCTCCCATGAGGGCAGCGAC
CGTGATGAGCACAGGAATGAGTTCCACTCACCTCTGGGACTGGCCCGGCCCGCCCTGGAC
GAGCGCGAGAGCCCCTCCATCAAACGGGTGCGCCTGTCAGAAGGATGGGCGACATGATAG
CTCTGTCCTATCCCCCGGCAGTGCCCCGAGTTGCCCTGATCCCCCGGCAATGCAGCATTA
CGATGCCCCCCAAGTCAGCTCCCTCTCCTTCCTCCTCTCACTCGATATCACGAGTCACTC
ACCACccaaccccatggcctctttccttttatcactttaacgttgaaggaaagaaaagga
acaacccttttcgaaaaacctatttgtattttcttttccttttttattttcttttt
>NODE_133_length_323_cov_4.058824
TTGTCAGTGAATGGGAGAACGTTTTGGCCAATATCTCCGGAACCAGACATGCTAGACACC
TGGAAATGCCACCTGCCCCACCTAATTTGGCTATGCTGAAGACGCCGGTCTCAGTCCCGA
GTCTCTACGACCTTCCCGTCCCGACATACAGCAAAAAATCACAGGTTTCTCCCACTTCCT
GATGTCGTAGAGACTCGGGAGTAGGCTCAGTGCGATCGCGGTGGCAGCAAATGGGGAGGT
AGACACAAGTTTCATGTCTCTAGCACTAACCGTTTTCCCAAGCCCAGGCCGAAACCCTAA
CCCTAACCCTGGCTGCATTATGAACTGCCCATTGTCAGTGAATGGGAGAACGTTTTGGCC
AATATCTCCGGAACCAGACATGCTAGACACCTGGAAATGCCACCTGCCCCACCTAATTTG
GCTATGCTGAAGACGCCGGTCTCAGTCCCGAGTCTCTACGACCTTCC
>NODE_136_length_292_cov_1.722603
GACTTAAAAATACAAGATGGTGTACATGAATCTGATGACTTCAAAGTCCACTTACGCTTT
AGCTCCACTGGTAAAACAAAAAATAGACAAAAAATTCTTATCTGTGCAGAAACTGCAACC
TTCCTCACATTAATTTCCTGTAGAACTTAAACACTCTTAGCTCTACAGTAATTTAATTGT
TTTATGAGACCAGGAATACAGTAATTGTATTCTTAGTTCCCTTCAGTACACATTGCCATG
GTATCATTATCTAGCTATTAAGGTTCTGAACACACTTGTAACCATGCCTAGTTATAATAT
GTTACTCATGTTAGTGTTATTCATATTTTTTTTACATGTGTTATAGGTcaaattgaagag
tttgtgtaaatttagactatgcggcaacaattgttgcagagtataaaacttacattttca
cgaacataatcaatat
>NODE_137_length_919_cov_23.540806
CTGAACTGAGTGATGATCTGTCCTCACATGTTTGTTACTCACTCACTGACCCACCACTTA
CTCACTTGCTTAATCTTTTAACACCAGCACCTTAGGTATGGATATTTCAAAGAGCTTTAG
GGAGGTGACCAGCTCTGCCTAGTTCAGGTCAAGCGAAGGGACCACAGAGTTTTGTTTTTC
TCTCTCTTTTTTTAAATATCTCTGCTCTCAATCTCATATACAAAGTCCTGAAAGTCTTTT
CCTTCAGTAGATGGTCCTCAGAAGCCATTTGCCCCTTCCAAAATGGCACCTCCCCGTGGT
ACATCAATGTACAAGTTCTTCTCTTTGATCTATGATTTTTCTATGATGAATCCTGTCTTT
CTTTGCCAGTAGAGTACAGAAAAGTTCTTATTCTCTTTCTCTCTCCTTTCTCTTTCCTGT
AGTACCTTTATTTACGTACCCTGTTAAATCTAATTTGATTCTTCTTCCAAAGCCCCCAGC
CTCTATCTACTCGTACTAATGCTTCTTCTTTCTAATCTTATTTGCATTCATATTATCCAC
CCAGGTGGTACACCAATAAGAGGTAAGAGTGCTGAACTGACGTTCACAGAATGAAAATAA
TACAAATTCATTCTTGCTGTCAACCCATCCATTCACTCGAATCACCTCCATTTTTGTCCT
GTTTACCAAGACCAAATCCCATTATGTTCATATGGACCTTCCTTCTTATTTGTCCTGTTT
CGTTGACTAAATTTGTATTCCATCTTTTTTGTCTATGCTTTATTTCCTCCTTTGTATTCT
TGTTTCAAGAGCCTGTTTAGCTCAGTTGTGATATGCTTGCCCTGGCTCAAATAAGCATAT
CCAATGACAATTATTTTTTAAACTATACTTTTACGTTCATTTTTGTTTTCTTTTTGGCCA
TAGCGAATCATGTGTCCCTCTTTTTGTCCAACTAAAACAACCAAGCATTTTTCCCCCTTA
GCTGTTCTTGTTCAGCACTAAAAAAAAAaatgcacagatgctgtggaatcacgcaggcat
gctgaagacaacattgcctctcctctgcttttttctcccaaag
>NODE_143_length_474_cov_28.289030
CATTTGACGGTTGATGCACCAAAAAACCTAAAACGAAAAAAAAGAAAAAAAAGGAAAAAA
AAAAAACTTAAATTATGAACTCAATGCTTTTGGGGGGAAAAAAAGCTGAGAGAATATTGT
AACAAACTTCGTACAGAGTTCAGTCTATTAATTGTTTCATGTTAGATATTCTATGTGTTT
ACCTCAATTGAAAAAGAATGTTTTTGCTAGTTTCAGATCTGCTGTGGCATTGATATTGTA
TGTCCATGAATTCCTTCCTTTTTCAGCACGTGTTCCTCACTAGATGATAAGATGCCGTCT
CCCTTAAGCTTTGTCAAAAATACATTAAATACTTGTATGAGGACTGTGACGTAATGTTTA
AAAGGTGTTCAGTCACAAATGCTGTAATAAATATTTCATTTTTGATTTTTGTTAGATTTT
TGTGTGATTAACTGTGTTGCCCACAAAGTCTTACCTCACGTTCCCACCTGAAGCAAACAC
AACTAAGTGCTTCTTGATGATCATTAATCAGGAAACAAGTTTGGAGGTGAATTTTTGCAC
GTTAAATGGTGGTCGTAAAAAAACAAAAACAAAATACAGTTCTCACTTTCTTAAAGCACT
CTGTTTGAaattgcttgt
>NODE_144_length_622_cov_18.403538
TATTTCTATTTATTCTATATTTATTAATCGGTTAATTTAAATCTGTGTAATTTATGTATT
TATTTGTTTCATTGTCTGTGTATTTGCGTGATTCTGGTACAGGGAGGGGGGCGTTTCTGA
GCAAAAGGGAACAAAGCGACTAGTGGAGAGGCTCTTCCAGTAGTCCACTGCACTGAGAGA
ACTTTTAGTACGTTTGTGCTTTGTACCAATATATCAAAATTACAATATAAAAAAATCTAA
AAGTCAAGAAAACTGAAAAAAATGTCTGGAGGGTTGGGGGACGCTCTTCCCTTATTACTA
GAAACAGTTACTCGCTATGCATAACCTAGTTAATAGTTAAATTTGCTATTGCTTTTTTCT
TGTCTTGTTAAAATGAAATCTTTAGATCTTTTTCAATAAAGTTTAGTCTTAATAGAATGT
TATAAACAGTCGTTCTGGTTCAATATAACCTGTGATAAGTTTGTGTAGTTCTAAAAAGCC
ACTCCGTCCACACCCTCCCTCCACTTACTACCGCTTTGTGATGAAACCTTATGCAAAAAT
GTGGGTCTGAAAGCATAGTTTTCAGTTTTCAGTGAACATTTTATATAACATTCAGCTCTT
GGAGGCTTGAGCGGATAAATTTAAAAAAAAAAATAACAAAAAAAAATGTTCTTTGAGGGT
CATTCATTGCACTGGACTAAATCGGTCAAAGTCACTAAAGAGTCAGAACTTATTTTTAAG
AATATTCATCATGTTTTCAAATGACATACCAACAAATCTTTAAAAa
>NODE_147_length_495_cov_15.262627
ATATTTTCATAAGAGTTTGAGGCATTTGATTAATCTGACCACATTTTATTGCATTAATGA
TTTTTTTTCCTTCCCACTCTGCTGTAAAGACATTGTATACAGGCTAATGCTGTTTTCTCT
CTCCCCTCTCTGCTCACTCTCATTCATCCTCAGCCGTTATTGCAATGCATTGTTGATGAG
GTGAGTCGGCGTCTTATGTGCTTTCACTCCTAAAGTCATTCCTAATGGAGTGGAAACCTT
ATATTTTGTTTCCTAATGAAGCACAGGAGTGGCAGACAGCTCCGCTTGGGCTGTCCTATG
GCTGCCTGCAGGTTGAAGCCACCGGCCCGAGCCAAGCTGCTCTGAGGGAGCCAGCAGGGG
ATGTTGGGTCGGGGCAGCAGACAGCTTATGCATGAACTTATACACAGGCCGCAGAAAGTG
TGTGGAAGTCTTAAAAAAATAATAATAAAATAATATGCAGTAGTGGAAAAAGCATTGCGA
TAACAAGCAAAACTAGAATATAAAAATACTACTAATTTTCTTCTGCGAGTATTATCAGCA
GAATCCAGATAATATCCTTTATGCAGCACAGTTGACTGACAGGGACCAAATTTGAACTGA
ATTATATACATTGTAAAAGTTaatctaatttaattaatt
>NODE_183_length_5652_cov_5.393312
TTCCTTCTGGCAGAAGATGTGCTAGGGCGTGGTTTGGTTGATTTCGTATTCCAATAATAA
CGGTTGCTAATCAGAGAGGGACCGCAAAGGCCATGTTAAGTGACAGTTGGGTAGTAGGGG
TAAAGGTATAAGGGAGGAGGCCTAGTATATTAAGGGTAATAAGGAAAAGTATAAGTGATG
CAAGTAGAGCAGCTCATTTGTGGCCTCCTAAGCTTAGGGGCTGAAAGATTTGTTGGGTAA
AGCGGTTAATAAATCAGCCTTGAAGGTTTAGTACGCGATTGTTTAGTCATCGAGATGTGG
GTTTAGGGAAGAGGACTCAGGGGAGAACTAAGGCTAGGGCCATTAATGGAATTCCTAGAT
ATGTGGGGCTCATAAATTGATCGAAGAAGCTTAGTGTCATGGTCAGTTTCAGGATTCTGT
TTTGGGTTTTTCTGTGCTTTGAGGGGTGGGTTCATTAGGGAAGGTGTGTGCTAAGACTTT
GGGAGGGATAACGGTCAGGAAGACTAACCACGAAAACACTAGGATGGCAAACCAGGGTGC
GGGATTGAGCTGTGGCATACTCGCTAGGGGTGGGTGGGGGCCACCAATCTTTAGCTTAAA
AGGCTAACGCTAGACCCTATTTAGCTTCTTAGCGAAGCGTCTTCAAGTATTAGGGAGGAT
CAGGTTTCGAATTGTTCTAGGGGAACGGCTTCTACAACGATGGGTATGAAGCTGTGGTTG
GCTCCGCAGATTTCAGAGCATTGTCCGTAGAACACTCCAGGTCGAGATGCAATAAAGGCT
GCTTGGTTTAGTCGGCCGGGGACTGCGTCTATTTTTACACCAAGGGAAGGTACTGCCCAT
GAGTGTAGGACGTCTTCGGCGGAGATTAGTATACGGATTGGGGATTCAACTGGAACTACT
ATTCGGTGGTCTGCATCTAGAAGCCGGAATTGTCCGCTTGTCAGGTCTTGTGTAGGAATC
ATGTAGGAGTCAAATCCTAGGTCTTCATAGTCTGTATATTCATAGCTTCAGTATCATTGG
TGTCCCATGGCTTTAATTGTTAAGTGGGGGTCGTTGATTTCGTCTATAAGGTAAAGGATG
CGAAGGGACGGGAGTGCGATGAGGGTGAGGATAAGCGCAGGGAGAATTGTTCAAATAATT
TCAATTTCTTGCGAATCTAAAATAAATTTATTAGTTAATTTAGTGGTTACTATAGCAACA
ATGATGTAAAGAACTAGGGTGCTGATAAGAAATACAATTATTAAGGCGTGGTCATGGAAA
TGAAGAAGTTCTTCTATTACAGGGGAAGCTGCGTCTTGAAATCCTAGTTGGGAGGGATGG
GCCATTAATGCAAGATACGCGGGGGTTTAACCCACAATTCTGCCTTGACAAGGCAGTGTT
ATTAGCGGTTTAACTAGTGTCTTATGAAGAAAGTGACAGAGCGGTTATGTGACTGGCTTG
AAACCAATTTATGGGGGTTCGACTCCTCCCTTTCTCGTTAGAAAATTAGGCAGGAATGGC
TGTATGAGTTTTGTGCTCTTGCCAAGTTTGTTGAATTTGAACAAATGCAGGTTCTTCAAA
GGTGTGGTAGGGGGGAGGGCAGCCATGTAGTCATTCAACATTTGTTGAGGTTAGTTCAAC
TCATAGGACTTCACGCTTAGCTGCGAAGGCTTCTCAGATAATGAAGAGGAACATAATAAC
TGCTACTAGAGATACAAGGGATCCAATAGATGAGACTGTATTTCACAGGGTGTAGGCGTC
TGGGTAATCAGAATATCGTCGTGGCATGCCAGCTAAGCCAAGGAAGTGTTGCGGGAAGAA
AGTGAGGTTTACTCCAACAAACATAACCCCGAAGTGGATTTTAGTTCATGTTTCGTGAAG
AGTGTAGCCTGAGAACAGGGGGAATCAGTGGACGAAAGCAGCGACAATTGCGAAGACAGC
TCCCATTGACAGGACGTAATGGAAGTGGGCTACTACGTAGTAGGTGTCATGGAGAACAAT
ATCTAGTGAGGAATTGGCAAGGACGATCCCTGTCAGGCCCCCTACTGTAAAGAGGAAAAT
AAATCCGAGAGCTCATAATAAAGGGGTGTCTCATTTGATGGCCCCTCCGTGCAGAGTTGC
TAGTCAGCTGAAAACTTTTACTCCGGTGGGAATGGCGATAATTATGGTGGCAGATGTAAA
GTAGGCACGAGTGTCTACATCCATTCCCACTGTGAACATGTGATGGGCTCATACGATGAA
GCCTAGAAGACCGATAGCCATCATTGCTCAGACCATGCCCATGTAACCGAAGGGTTCTTT
TTTACCAGCGTAGTAGGCAACAATGTGGGAGATTATTCCGAACCCTGGAAGAATAAGAAT
GTAAACTTCTGGGTGGCCGAAGAATCAGAATAAATGTTGGTAAAGAATGGGGTCTCCTCC
TCCAGCTGGATCGAAGAACGTGGTATTTAAGTTTCGGTCGGTTAGAAGTATTGTAATTCC
AGCGGCTAAAACAGGAAGGGACAGAAGAAGAAGCACGGCCGTGATGAGTACGGCTCATAC
GAAAAGAGGAGTTTGGTATTGAGAAATAGCAGGAGGTTTCATATTAATAATAGTAGTGAT
AAAATTAATGGCTCCTAAAATTGAGGACACACCTGCTAAGTGGAGGGAGAAAATAGTTAA
GTCAACAGAAGCTCCTGCGTGAGCTAGGTTGCCTGATAGTGGTGGGTAGACAGTTCAGCC
TGTTCCTGCACCTGCTTCAACTCCGGAGGAGGCAAGAAGAAGTAAGAATGATGGAGGAAG
AAGTCAGAAGCTCATATTGTTCATTCGGGGGAATGCCATATCGGGGGCACCGATCATTAG
TGGGATTAGTCAGTTTCCAAACCCTCCGATCATAATTGGTATTACTATAAAGAAAATTAT
TACAAAGGCATGTGCCGTAACAATTACGTTGTAAATTTGGTCGTCTCCGAGGAGAGCGCC
TGGTTGGCTTAGTTCTGCTCGAATAAGGAGGCTCAGGGCTGTTCCTACTATTCCAGCTCA
AGCACCAAATACTAGATAGAGGGTGCCGATGTCTTTGTGATTGGTCGAGAAAAATCAACG
CGTGATTGCCACAGGTAGGATGGCTGAGTTTTTAAGCGGTGGCTTGTAGCCCCATAGACA
GAGGTTCAAGTCCTCTTCCTGCCAGCCCTGAGGTGTTTTACATATCAGATTGCAAATCTG
AAGAAGTAGGCTAATCGCCTACCGGGGCTTTCCCCCGCCTTTTTTAGGCGGGCGGGGGAA
AGGTAGACGGATGCTCGCTGGTTTGGGCGCTTAGCTGTTAACTAAGAGTTTGTAGGATCG
AGGCCTGCCTGTCTAGTAAGGCTTTAGCTTAATTAAAGTGTCTGTTTTGCATGCAGAAGA
TGTGGGTTAATGTCCCGCAAGTCTTATCAGGGGCTGGGAGATTTTCACTCCCGCTTAGGG
CTTTGAAGGCCCTTGGTCTTAATGCTATCCTAAGCCTCTAGGGGGTTACTAGTGCTATTG
CGGCTGGGGCAAGTGGAAGGAGGCAGATTGTTGCGGAGGTTGAAATAGCTAGGGGCAGGG
TTAGTTGAGAGGATTGGAGGCGTCAGGGAGTAGTGCCGGCGAGGTTGTTTGGGGATATAG
TTAGGGTTATGGCGTAGCATAGTCGGAGGTAGAAGTAAAGGCTGAGGAGGGCGGATAGGG
CTGCTACTGTGGCGGTTAGTGGCAAGTCTTGTTTAGCTAATTCTTGAAGAATTAGTCATT
TTGGCATAAAGCCGGAAAGTGGAGGTAATCCTCCTAGGGAGAGGAGAATTAGGGGGGTGA
GAGATGTAATTGTTGGTATCTTTGATCATGAGGAGGCAAGTGAGTTGATATTGGTTGATT
TATTTAGTTTAAAAACTAGGAATGTTGAAAATGTCATGATAAAGTATATAATTAGTGTAA
GTAGTGTAAGGGATGGGGAGAATTGGATAACTAGGATTATTCAACCTAAGTGGGCGATTG
ATGAGTAGGCAAGGATTTTTCGTAGTTGTGTTTGGTTTAGCCCACCTCAGCCCCCAACAA
GAGTGGAGGCCAGTCCCAATAAAATTAGTATTGTTGAGTTTGAAGGTTGAATCTGAAGGA
GGAGTGAGAAGGGGGCTAGTTTTTGTCAGGTTGAGAGGATGAGTCCTGTTGTTAGGTCTA
GTCCTTGTAATACTTCTGGGAGTCATGCGTGGACTGGGGCCAGCCCAATTTTTAGTGCGA
GGGCCAAAGTAATTATTGTAATAGGGAGGGGGTGAGTTATTTGTTGAATGTCCCATTGTC
CTGTCAGTCAAGCATTAGTAGTGCTTGCAAATAGTAGCATGGCGGCAGCTGCCGCTTGGG
TAAGGAAATATTTGGTGGTGGCTTCGACTGCTCGTGGGTGGTGATGTTGGGCTATGAGGG
GAATGATGGCGAGGGTATTAATTTCGAGTCCTATTCAGGCAAGCAGTCAGTGTGAGCTTG
CAAATGTTGTTATTGTTCCTAGGCCTAGACCAAAAAGTAGAATGGTTAAGATGTAAGGGT
TCATTAGTAAAAGAAGGATTTTAACCAACATGTTTGGGGTATGGGCCCAAAAGCTTTATT
AGCTGATTTTACTAGGAAGTGGTGTAGTGGAAGCACTAAGAGTTTTGATCTCTTCAGGTA
GGGTTCGAGTCCCTTCTTTCTAAGGAGTTGGAGGGACTTTAACCCTCATAATTCACTCTA
TCAAAGTGGCCCTTTTCTTCAGGCACAGCTCCAAGGTTAAAGTTGAGGGGGGAGACCAGT
GAGTGCGATGGGAAGTGATAAGTGTCAGATTACCAGGGCTAGTGTTAGCGGGAGGAAGTT
TTTTCAGATGAGGTGTATTAGTTGATCGTATCGGAATCGGGGGTAAGAGGCTCGAACTCA
GAGGAAAACAACGGAGAGGAGGGCCGCTTTAGTCATCAGGTTAATTGATGTTAATTCAGG
GAAGGTGTGGGACAGGGAGGCCCCCAGGAAGAGTGTGGCTGAGAGTGTGTTTATAAGGAG
GATGTTGGCGTACTCTGCTAGGAAGAAGAGCGCGAAAGGGCCTCCGGCGTATTCTACGTT
AAAGCCGGAAACAAGTTCTGATTCCCCTTCGGTTAGATCAAATGGTGCTCGATTGGTTTC
TGCTAGTGTGGAGATGTATCATATTGCAGCCAGGGGTCAAGCTGGTAAGATTAGTCATGT
GCTTTCTTGGGCTACGCTGAAGGTTTGGAGGGTGAAGCCCCCGGTGAAAATAATAGCATT
TAGAAGGATTAGGCCTAGGCTTACTTCATATGAGATGGTTTGGGCGACTGCTCGTAGAGC
TCCAATTAGTGCGTATTTTGAATTTGATGCTCAGCCTGAGCCTAGAATTGAGTATACCGC
TAGGCTGGAAAGGGCTAGAATAAATAGAATGCCTAGGTTGAGGTCTGCTATTGGAAAGGG
GAGAGGTATAGGGGTCCAGAGGGTTAGGGCAAGCGTGAGGGCTAGTATAGGTGTGAATAG
AAAGAGGATGGGGGAGGATGTTGAGGGGCGTACAGGTTCTTTTATAAAAAGTTTTAATCC
GTCTGCAATGGGTTGAAGCAGTCCGTAGGGTCCAACTACGTTTGGGCCTTTTCGGAGTTG
TATATAGCCCAAAACCTTCCGCTCTACAAGGGTTAGTAGGGCGACGGCTAGAAGGACAAA
TACAATGAGGATAAGTGGGTTAAGGATCAAGGTAATAAGTGCTGAAATCATAGTTAAGGA
GAGGACTTGAACCTCTGTGGAAAGGGCTTAGGTCTTTTGCAATGGCCGGGCTCTGCCACC
TTAACATGCTATTTTCTTGAGCGGGGGGGGGGGTTa
>NODE_184_length_685_cov_12.697810
CATTTATACTTTGAGACAGGTGTCTTTTCTGTTGATCTTGAAAGCAGCCCACTGAAGAAA
CAGGTCTCGGAAATAACCTTGGGCTATTATACTGACTAGTCTGAGAAATAGGATTTCGCC
TCATTAAAAATAAATCAGGCCATTTTACACCGAACAAGAGCAAGCCAAATTGCGCTAAGG
AAAGGACAATTAGCACAGAATCAATCCCTTTCTTCCTGTTTCTTTTTTCTCTCTCTCATT
TTGTTGTTTCTTTATTTTAGCACAGTAATGGATGCTAGGAGAGGAACACACAAACCATGA
GATTCTTGGAAGAAGAAGGCAGACAAACCCCCATCTCGCTCATAGCTATGTCTGGATTGC
CTTCTGCGCTGAGATAGGAGTCAACATGTTTAGCGACATCAAAAGAAAACCTGATACCTT
AAGTATAAGAAGATTAACACTTGCAGTGATCTTGAGCTTAGGCTTCTCCAGGACTTTCAA
CAGACTGTGCCAGAAGGGACAATTACCGATGAATTGGCACCAACATCTCGTAGTTATTTA
ACAAAATCTGGCACAGTGTATAAGCTCTCGTCCTTAAGACTTCCTTTCAAGTCTGGCCCC
GGTATCAGAAGGCTAACAGATTGGGGAATGTGACGAGAGCCGACAGCAGGGGAATCTGCA
GGAACACTAAAAGAGGGAGGAGGGAAAAAGAAAGCAAGTAAGCAAGAAAGAAAGAAAAAA
CAAAGGAGACAAAGGAGCAAACAAAGAAACAATCATATCACTCAGTAGACATTTTATTTC
CTGACTTTAGGGCTGTGTCATATCTCAGGGTGGATATTTGTGGTGtgtc
>NODE_185_length_363_cov_3.046832
CCAAAACCTTAACTAGGCCCAACAATACCTGGGGTCGTGCGGTGTAATTTGGGGCACAGG
TATTGCTCCTTAAAAACTTATGTAGACCAGTCTCTAGATCCAAATCTAAAAAAATAAAAC
AATAAAAAACTTAAAATACTCATCGATTAAATCTTAAATTAGACTTTTAATTAAAAGTTT
AAAACTAGGAATTTAAAAAAATAATTTAACCCTTGGCGCTCACTAAACTCCAGTCTCTTA
ACTCAGTCAGGAGGATCAATGGAGAAACAGAAAAAACAAAGATCAGCATTCTGACCAAAA
TGGCGTTTAATGGTAAATTCACCACTACTAAAAAGAGGAAAAAACGTTTTTAAAGAAAAC
AGATAAACAACAAGATGGAACAAAAAGACAACAACAGAAATGAAGATCTGGACTAAAATG
GACTTTAACGGTAGTGTCACCCCTACCAAAAGGAAAAAACGTCTTAAAGAAACGGTAAAA
AACAGGATGAAACAAAAAGAAGAAAAC
>NODE_186_length_505_cov_21.500990
GCAGGCGTCTGGCACGACTGGCCGGCTTCAGCTCCCCAGACCACCACCTCCTCCACTGCC
GCCTCCTCCTCTCCTCTCATGCTCTCCATCCCTCATGCCTGTTAAAGGCTTGTCCTGCAG
GGCCTGGATGCACTTGTGTGGTACAACAACAGAGAAACCGCCCAAAGCTCTTAACAGCTC
TTCCTCTCCACTTCCTCCCTCCCTCCATCTCCACACTGCTACCACCACCAGCTCCTCTCT
CCCTCTCCACTCTGCTCTGTCTTTCCCAGCTGCACCGGCGAGCTGTTCCGTATGAACTGC
TGCCAGCTGAAAGCCTGCTACTCCTGTGAGATTGCTATTACTCAGTGCAAGCAGGGCTCT
GCGTAGCCAAAGGGCTGCTCTCCGAGCTGTAGATCTCCATGTTGTGACTTGTCAACACGG
GAAAAATCGTTACCAAGGCTGAGGCACTTCCATTCCACACAGAGGGGGTTCTGATTGCGA
CCAGGCAGACAGGCAGGTACTGTACTGGAGGTATTAGGACGACTGCCGTTGCCTGATTTT
GTGCTGCAGAGGATTCTCTGCTGAGAAAGAAGGCACTTTGAAATTATTAGATAACTGACA
TCAAGAAAAACAATACCTTTCCACGTTTACTATTTCAGTGTTAGggttt
>NODE_187_length_939_cov_10.150160
CAAATACATATCCCTAATGATCCTCTCTGGTTAATCTGTGAACAGTCGAACATTGTGCAG
CCTGCATGCTTTTCTCTCTGGGATCATGAACAGCTGCTTGCTCATAATTATGTTGTCATT
CATTGTTATTTGGAAGAGGAAACTCGTACTGACAGCTAGATTTTTTGTGTGTATTTCCGT
GCACTATATTTACTTGTGTATACAGTAATGTGAACAGTTCGGGTAAAATCCCACTTTAGC
TCTAAGGCGTACTTATTGCCATCCTTTTCAGTGGAGTATAAGATCCATCTTTGTCCTTGG
GACATTTGCTACTAGAGCTGGTAGATTTGAACAAGATTTAAGAGCTATAAAAAAAAATAT
GAGAGGCAAAAAAAAAAGGAGAGGGATATGGATTGAGACGGAGAAGTAGCAGGCTGATTA
CAAGGTGTCAAAATTGCCAGGAGCAAGAAGGTGAAAGCAATCAGGGGTGAGAAGAGTGCA
GCATTCGTGAGGGGCAACTAATTATCCATCTCATTTGTGGAGAGAAGCATTTGAGGCAGC
TCTAGCCCACTGAATGGTGACAGATTGGTGCGGAGGAGAGGGGAGGTGTTAGAACAATGG
AGCCCAGCTCACCATCATTACTGCATGCTAATCAGCAGTGCTTCTGCACCACCAGTCGGT
GCTGCAGAGAGTTCGGGGAGACAGGGAAGTCACCGGCTACAGGGGACTATAGTCCGGAAG
AGAGGGAGGAAACGGATTCATGGTTTATCTGCTGGCGCTCTACCACTTCTTATTTGAGCG
TGTAGGTTATCCAACAGAGACTGATCTCTGTGGTCCGTGTTATCAGCTTGTACTTACAAG
ATGATTACACTGGGAGTGTTGAGAGTGTTTTTCTGTACATTGAGTGGAATATTAGCTCAC
TGTGTGGTGTAATGCACAGTATACATGTGGGGAACATCATTAAAAGTTTGGATAATAAAT
AGAAAGTAGCAGAATAAGTTATTGTGTTTTAGCGTCACTTAATGCCTGCTACTGCACATA
TACTACACAACTCTTAATGATATTTTACGAATGCGCCTACTGTCTAAAAACATATATTAA
AAt
>NODE_188_length_722_cov_10.491690
TATTATCAGACAGTGAACACGCTGATAACGAGCCTTGTGCTTTGACTGTTTGACAACTCA
ATCTTTCACTGCCGTTTATTCTGCCTAACGCCACGGCAGGAGAACAGTCATTCTTCTCTA
AGAATTGCTTGTGCCAGTGGTTAAACAAGAGACATTTTGATTAATATTTTCCATTTGTTT
AGAGAGCATTGAGCTAAAATTAGATGGCCATCCCTTCCCTCGACAGGACAGCAGTGACTT
TGGTTTCCCTGCCAGGCCAGTCCGACGCTCACACACACCAGTTCCAGGGAGGAGAGGAAG
GGAGGGAGGGCTGTTGCGGGAGTAATTTCAGCGGATTGTGAGCGGACAGTAGCTCCGCTG
GGAGAGCTGGCAATCATGGGGGAAACAATGTTTACATCGATCAGCTGTCAGGAAGATTTA
TGGCCTCATTTTGCTGTAATGGAGAATTAGTGGGGAGATTATCAGCGACTCAACACCACT
GCTTGTTACCCGTGTCCAGGCCTGGCAATTTGTCTCTCCCCAGGAGCAGCCCAAACACTT
GTGACAGCACCAGCACTTGCCCTAATTCAATCAAGAGAAAATGTTGGAATTAATTTGTTA
CAAGAAAATTTAAATATGTTCCAGTTGAGCAGTGGCCTATAGCCACTCGAAAAAGCAAAG
GGGAAAGAGAGAAGGGGAGAGAAAGCATCTGATTTATTGTGCTGGGCAAGATATTGATCC
AGTTCGATCCTGGCCTGCGCGCAGAGGGTTTAATGTGTAATAATTTCCAATTTAAAGCTC
CTTCTCAAGATCATGGCTGTAAAGAGAGGAGAGGTGAAAGCAGGCCAGGACtccgcagca
agcctcgctgattaaggagcctgttg
>NODE_194_length_304_cov_25.098684
CTCCTCCACCCACCTACCTGCTCTCCATCCACCACCCCCCACCCGCCCCAACGCCAGTGT
GCTGCGACCTTCAGAGGGGTGTCATTACTCCCTGACCCATTTGACGATCCCCTCATGTGG
AATGTGCATATGCCGAATCGCTGTGGATCTGCACAGTATGGGGTGAGGTGAAGTACTTAC
AGAAATATGACTTGACACGCTTTATCAAATGGGGAAAGATGAAGACGAAACAGCTGCTGG
TGCTGTCGTAAGCAATCTGGCCGTGATTGAATAAAAGTGTCAGGAAAAGGGCCGCTTGAT
GGTCTTTTGTTCTCCCCCATCCAGCTTGATGTTAGTTTGAGCTGTCAGGAGGGAATCACA
GCTGGGTGATTTATCAATACTTGGAGTGACCTTGTAGCCACACTGTTGTGTGTATGTATA
AGTGTGTGTGTGTGTGTGTGTGTGTGTG
>NODE_198_length_877_cov_22.377422
GGTGTAATGGTGGCATGAGTATCACATAAGTTTTGAGGTCTATGCTCAGCACTGACATTA
ACATGGCAGTAGGAGTTAACTGACAAAGTGACAACAATAAGCATATTTGAAAAAAACAGC
ATGCAGGGACGCAATTATAGTTGATAAGATATAAACTTATAGCTTGTGTGTACATCATAC
ATTACTAAACAATAATCGTTAATTTTATCTGACTATATACGTTAACAGAAATAGACATTA
TGTTTATGACCTAATGTTTAAATGGGATTATCTCTCAGAATATTATTAATAGCATGAATG
AGGCATTATTTCACAGCATTTGTATGCATGATTGAAAAAAATCTAAGAGGTTTCAAGCAT
GGGAGGAATTTTTACATTTGGGAGGGAGGATGCAATCAGTAGCTTGGGACTTGCAGAGGC
CTCCTCGGGTGACAAATTGAAAGTGTCTCGGTCTAGTTTATAGCCCTGATCAGGTCAAAC
GAAAAATATTGGAGGTCTGGGTGAGGAGACAGGCCCGCCTGGTGCAGATAAATGGACTGA
TCATTTCTTATTGAGAAACAATTCCTAAAAGGTAGTTTACTGTGTGACTGGGGAAGCGGC
GAGCGGAGAGCAGAACACGCACCCACTGCTCCCTCCCTGACCCTTCCTCCACTGCCGGAA
TTAAATGGATAGAGAGAACGCGTGTTTCTGATGGCACTCCTCCGCCAGAGAGACACTCCA
TTTGTTATGAAGTAGGGGTTCTGATGAAGTGTAGGGAGCTCCTTTTTCTTTTTTCCCCCT
TTTTTCATCCTTCCTTTCTCAGGCACTACAAGGCCGGCCTTCAGTCTGCTTCACATGAAA
TGGATGGAAGGAGCCGATTGAATTTTACACTCCCCTGGTCATGATTAATGTGTTTGGTGA
GGACTGTCTTGGCAGTGAAACTCCACTACCACTAGCTGGCGCTCAAGCTCCTCCATGGCT
GCAGCTTTATAACtctgcacagagcttcgttcaggggggtggtgttaaatcggggcagtt
c
>NODE_207_length_338_cov_1.538462
AGAATCACAAAGTCACAATTTTACAACACTGAACATGCCAACATTACTTTTATTTGGCAT
GAACTGTGATATGAAGTTAAAGGGTGAGCATGATTCCAGGTGTGTGAGTCTCCAAAATAA
TGCCAGATATCACTAACACTAAATATGATTTTCTGCAGTGTAAAGAAATGATGGAGTAAT
GTGTTAACAGCTTGTTCTGTATTTTTAGAGGGCTTACATGCTGTCTGGTGGCTATGGGAT
GGTGGCAGTTATTTATTCAAAGAGAATATTAAGGTAATTTTTAATTTTGTTTACGTTGTT
TTGTAGGATCAACCAGACATGATCAGCTGTTGAATAGAGCTTTCATCCATCTTGAGTGCA
GAGACACCAATTCACTAACCTTAAATCTTTTATTATGTCcgtttatatggtaaattagaa
gggccatatgcctattatgtgtgtttagtctttttctgatcatccgtttaacaggagaac
ag
>NODE_208_length_624_cov_20.509615
CTGAATTGCCATGTTCAGGGGTTTGTACAGACCCAGGAACTGTGTGACAAGCTGCTGGCT
GTTTCCCTTGGGGCTGATGGCTTGGCCATAGGGGTGAGTCCGGGTGAGGAGGTCGCCAGG
TAGCCCCAGCATCATCTGGCTGCCAAGCTCTCGGGATGCGTCGGCGGAGGCGTGGGCCTG
CTCCTGATAACTTGTGAAAAAAGTATGGCTTCTGTTGTCTCTGCAGCCAGGGAAGTCACG
ATACCTTCCAATCCCGCCATGTTGGTTAGCTCTTGATGCCAGTTGATCAGTGACGGGTGG
CATGCCGGCTCCAGAAAGATTGGCTCCAATGATAATGCCCCTAGGGCTGTGCTCTAAACG
GTGACTGGGGTATCCAGAGTCTGAAAAATTGGGAACCGAATGGTCAACATATGCACTGGA
CCTCGTCTCAGGGTAGTCTCGCAAATTGTGCGAGGGGCAGAGTTTTAAGGAACTGCCAGT
GGGGTGTCCCATGTGCTCTCCTGCCAAAGGTGGCAGCACCACGCTGGGTTCAGTATTGCT
CTCCCCGGGGTTGACGCAAGAGAGAGGGCAGCCACTAAACCTCGAAAGGCTTGTCATGTT
TTGTTGTGAGTTTGGCTATGAGTTTGCAAAATCAAACCAATTCAGCACCCAGGATACACC
TAGAAATTCTGTTTCCCCATTTTCCTTGTTGTATATCATCTGCATGTGAAATTCTTGGCC
GTGAACTTCGCAGAAGTAGGAACCAGACTCAATTTCGTTAAAGTTGGT
>NODE_211_length_490_cov_21.675510
CATTCATCAAAAAGCTGCATATTTTGAAAAGGGTAAAAGCCCACACACACACCCCTGTCA
GGGAAGCGCAAAGGCTAGATACTATAGATTACTTTAATCCCCTGCCAGATATAAAAAGGA
TAATTACATATTTGTGGTGGAGGCTGTGTGGTGAAAAAAATCAATACAGCCTTTTTTGTA
TGACACTTCATTAGTGTGAAAAAATCTTGGAGCTGAGAAGAACTGCACTGCAATTAAATG
GTTCTGCTACCTTAGACTTTGTAATGGCTCTATATTATTATCCAGTTTATTTGAAATAGT
GGTTGCACTTGTGGAGTAATTGGAAACCATTGATTATGTACTTTTATGTCTACACTCTTG
CACATCATTATGGAGAGAAGCAATAGTTAGTTAGCCTCTCTAATGAAGCACTAATTGCAC
TAAGTAGGTTAAGATGTTAGTCAAACTGCACTCAACTGAAATCACAACACAAAGACTTCC
AATTAATCTGCATAGTCTGACTAGCAGATGTTGTTTTGGACTCCATATCTTGCAGCTTTT
ATTTGCTTTGTGTCTGATCCTGTTGCGTAAATAGAAATTGTATTTGTATCAGTCCATTGG
CAGCAGATGGAATTGATTGGGAAGGGGGGGAAAT
>NODE_217_length_478_cov_1.441423
TGTTATAAATACAGAGACATAATCAGATGTGTTGATTCTAAAGGAAAGAAGGACAGAAAC
AAGGAAGGAAGGAAGAAATGAAATAAGGAAGGAAAGAAGCAAGGGAGCTAGGAAGGATGG
TAGGAAGGAAGGGATGAAACAGAGAAGGAAGGAAAATACAAAGAAAGTAACAAGTGAGGT
CGGAAGGAAACAAAAAGGGACAAGGAAAACAAATGAAGCTGTAAAGGATGGTAGGAATGA
AATAAGGAAGCAAGAAAACAAGGAAGCCAGAAAGAAAGAAAGAAAGAAAGAAATAAAGAA
AGAAAGAAAGAAAGAAAGAAAGAAGGGAAAAGTGATATAAGGAAACAACAAAGGAAACAA
GGAAGCTTGGAGAGATGAAGGACGCAAGAAAAAAAGGAAACAAAGAAGCCAGGAAGGACA
GCAGGAAGGAAACAAGGAAGGAAGGAAACAAGGGCACTTGTAAAGATAGTAGAAAGGAAA
CTAGGAAGTGAAGAAACAAACAAGAAAGAAAGAAAGAAAGAAAGACAGAAACGAAGGAAA
CAAGGGCTGACCTGTGATATAATTAAACATTTGGTTGTATTCGTCCTCTctctgttgttc
ttcaagactcgttactgtacag
>NODE_218_length_891_cov_7.735129
TGTCTTTGTACAAAAGGGCAAATGGGTTAACATTTAGACATCCAAGGGATTTATTGGACT
TGGAGTGTAATAAATAAGTGTTTATTACCCTTTTGGCACTGGATTAAAAATGACCTTTAA
TTCTTTAAAAGTCTACTGAATGCAGTTGCTGAAGGAAATGTAAATATAAGGTGAAATGAT
AGTTGGTTGTTGTGCATTGCTGTACCTTGTAGAGACCTTAGGGATGAGTAGTAAGACATT
CTCGTTATAGGCATGCTGGAATACATTGATAAAGAAAGTAGTTGGCAGACTTTGTGATTA
CATTAACCCTCCACCTTACCTCACCCACACACGGTTACTAACACTTGTCTGATGCTAATG
TTCAAATCAGCAAGCAATGGTTTTGTCTTCTTCCTCCAGGCATTAAACCTTTCCAGTGTG
ACCGCTGTGGGAAAAAGTTCACACGGGCCTACTCCCTAAAGATGCATCGGCTGAAGCACG
AAGGTAAACGCTGTTTCCGGTGCCAGATTTGTAGCGCCACATTCACGTCCTTCGGTGAAT
ATAAGCACCACATGAGGGTCTCCCGACACATAATCCGCAAGCCGCGGATTTATGAGTGCA
AAACGTGCGGCGCCATGTTCACCAACTCTGGCAATTTAATTGTACACCTGAGGAGTCTGA
ACCATGAGGCATCCGAACTAGCAAACTACTTCCAGAGCAGGTGAGGAGTTTGGGGGCGCC
GACCCCCATCATTTACTCAGATCTCACCTGGATCAGAAAATAACTTCAGTTTAGATTCTA
ATACCTGAATTTCATTGGATCGTTGTCGTGGCTTTGGTTGTGTAGAATTGTTTTTAAGAT
GATTGCCATTGATTTGAATGCTCAAATCAAATGTATCTGAAGTATTTGACTGTATGTATT
GTGGAATTTTAATTTCACTTATTTAAACCAATCTTTTGACATTTGGGGAAGTAGCATTTT
ACATTTATTAtgaaggttggatgagaaaaacaataccactctcatgtctatatggtatat
atgaagctactgcca
>NODE_219_length_1036_cov_4.351351
AAGCTCAAGCATTAATTAACCCCTACAATACTGATAATAGATCTAAAACCCCTAAACTTA
CCAGGCCGTCCCATGCCCCCCATGGGAGCGACCATGCTAATATGAGTAATAAGAGAGCCC
GAACTCTCTCCCAGCACATGTGTAAATCGGAACGGACCCCCCACCGAACCTTAACGATCC
CAAACAAAGAGGGCAGTGAGTAAAAAACCAAACAACAAGAAAAACACCCACTGTAACACC
GTTAACCCCACACCGGCGTGCCAACAAGGAAAGACTAAAAGAAAAAGAAGGAACTCGGCA
AACACACAAACCAAGCCTCGCCTGTTTACCAAAAACATCGCCTCTTGAAAAAACAACATA
AGAGGTCCCGCCTGCCCTGTGACCACGTGTTTAACGGCCGCGGTATTTTGACCGTGCAAA
GGTAGCGCAATCACTTGTCTTTTAAATGGAGACCTGTATGAATGGCACGACGAGGGCTTA
ACTGTCTCCTTTTTCCAGTCAATGAAATTGATCTCCCCGTGCAGAAGCGGGGATAAAACC
ATAAGACGAGAAGACCCTGTGGAGCTTTAGACACTAAGCCAGATCATGTCAAACACCCCC
ACTAAAGGATCGAACTTACTGCAACCTGGCCTGATGTCTTTGGTTGGGGCGACCTCGGGG
AAGCAAAAAACCCCCGCGTGGAATGGAAGAACTCTTCTTCCAAAACCAAGAGCCACCGCT
CAAATTAACAGAATTTCTGACCAATTACAGATCCGGCTTCAACACCGATCAACGGACCGA
GTTACCCCAGGGATAACAGCGCAATCCTCTTTTAGAGCCCATATCGACAAGAGGGTTTAC
GACCTCGATGTTGGATCAGGACATCCTAATGGTGCAGCCGCTATTAAGGGTTCGTTTGTT
CAACGATTAAAGTCCTACGTGATCTGAGTTCAGACCGGAGTAATCCAGGTCAGTTTCTAT
CTATGCTATGATCTTTTCTAGTACGAAAGGACCGAAAAGAAAAGGCCAATACTCCAAGCA
CGCCTTACCCTCACCTAATGAAAACAACTAAAATAGGCAAAAGGGCATAACCCCCCCCCC
GCTCAAGAAAATAGCATGTTAAggtggcagagcccggccattgcaaaagacctaagccct
ttccacagaggttcaagtcctctccttaactatgatttca
>NODE_220_length_743_cov_19.876177
AAAGCCAAGAAAAGGCAAGTACAGGGCCATAATTGATGGCTCAAAGTGTAAGCTTTCTCT
CTGAGGGTCTGCTCAGGTCCTGATCCCCTGGCCTCAACCTGAAACAATCACTCTTAGTTA
ACGACAACACTTCAGCTATTGACAGCGTGATCCCGTAAAGCAGACACTTCAATCAACAGA
GCAGCCGGAGGAGGTGTTGTGTTGGAGGAGAATAAAAGAAGGAGGGGGGCATGGGGACGG
ATGAAATCAAGAAGTAAATAAATGAATTGATGAATGAATAATAGAGTGGCCAGCTAGTGG
CCTCTTGGAGCAGCAATGCAGTATTAATAACTGACTCTTACTGTTCGTCTCTGTGTCATC
ACTGATACTCTTAGGTGGACCATGGCCAGCATAACACACTGCTGATCTGTACATTCGATC
CGGATTACGTACTTTCTTCAGTCCTTCAGGAGGCAAAGAGAAAAGTAGAGAAAATCGAGG
AAAAGAAGCATTCTCCCAGCCTGTGATAGCTAAGCAAACTCCCCATGCAAGCAATATCAG
TAACAGAAACTGCACAGTATGTTGAAATACATTTAAAACACACAAGAGCTGTTGGGCAAA
ATATGATGGGAATAATATTAACATTCTAATACGATAAGGCTCATAAATCACATTGAATTT
GTCCGTTATCTGGTTAAAAAAAGTGAAGTTCACCACAAACTGAATATTTTTGTCCCCACA
ACAAAAATGGCCTGTAATAGGGGTCACAGTAGCTCTGGCTTGGTTTGATACGGGTCAGTG
AAACttcttgttgtatcaatggtaaactggatgaatcaatacaatcaatcagtggagtcc
gtgcaaagcagtcagtaaagatctattacacgcaggcattaggagtg
>NODE_221_length_993_cov_11.778449
GTATAAAACGATACTTCCTACCTTTCTTAACAAAACAGTTAGCTGGTGTAAAACAGTGAA
TTGTGTAAACGCAAATCATCTTAAATCAGATTTGTTAATTAATAGACAGCAATTAATTAA
GATTTGTACCTAGTTTCAGTCAGCACAGCTATTAAGGTTTTTAGCTTCGCTCACCTTACT
TGGTAGATACATTATATGAAACTAGGTGTCAAACTTTTCATAGTCTTACTTTTTCCCTTG
AGAAATTTTTATCACAACTATCCGTTTGCCCTTAGATGTATTCGCATCTGCTCAATTTTG
GAGAGCACATCAGCACTTATTATGTATTCTCGTTAAGTGGAATGAGAGTGGTGCATCATC
TACAAGAGCGTTACTTATCCGTCTGTATTTGCCTTAATATTCGGTGTATTTCTGGTGTCC
TGTTGTGTCAGATCAGCTTTAAGATAAGCAGTGTGCCATTTCAAAATTATCATTCAGGGA
AGAGGTAGCTTGTAGTGTAAAATCAATAGCTGCTTAAAATTCATTGCCAGGCAATCCATT
TGCCCTTTATGTTGCTAACCTTTCACTTAAATATGCACCATATTAAGATTTCATTATATA
CAATGAATGTCACAACAGTTTGCCCACTATTTCTCTTGTTTGCATGGGTTAACTGCAAAT
CATTGCACTTGTAATGTCTGAAAAATGACTTTCATTAACATTATGCAGGAAAAAATGAAA
AAATATATGAGCCTGAGTAGCCTAATAGGTATTAAAAGGCAACACAGGATGTGTATGATG
TTTTAGTTACAAAGGCCCTTCAACAGACTGGGTGGGCTGCATGTGTCTGACCCCAGTTAT
GAAAACACAGCATAACACAAACATGCAGTCTGTATACCGGTGCTGTACATTACACCACCA
CATACTTTGTTGATACAATTCAGCACAAATGTAAAAATCATGCCTGCATGTAAAATCATG
TATGGCAACTTGTCTCAAAAGGAAACAGCTTTCTAAGAAAACTGTTTACTCGTGAGAAAA
Tgcataatttcttcaggtatagatgagctaaatagaggcagctgaaaatggtccttgcag
gggaaaagttgcaaattagtaccatggatgaagtttccagtgtgactgaatacctgg
>NODE_227_length_145_cov_2.365517
ATGATAAATATGAAGGCAAAAGCTGTTTCAAGTGACATTGTGTCAAGATTCTGAGAGGAC
ACACCGTTTGGCCAAAATGGCCTTTTCAGCGCATGAAACGCTGTTTAAGAGCATAAAAAC
AGCACTCCTGCAGATTGTCACAGACAATGTTTACAAACATGTTTTGACCTCACAATGTGT
TGAAATATGATAAATATGAAGGCAAAAGCTGTTTCAAGTGACATTGTGTCAAGATTCTGA
GAGGACACACCGTTTGGCCAAAATGGCCTTTTCAGCGCATGAAACGCTG
>NODE_228_length_849_cov_14.008245
AAAAGCATTTTGAGATTTTGAGATGCCGTGTCCAGCTCCTCTGGGAGGGGTCAGGTAATG
CTGTCAGAAGCACAAAGCACAAAACATGACAGAGGCTGAGACTAAAAACAAATCGCTGCG
TCTAACAGTCGATGATCGCTGTGTTGTTAGCCACATGCCTATGTGATCATGTGAAATCTC
CTCAACACTGTGCCTCTTGCTGTAATGCTAATGGCTCTGAAAAGAGAGTTAATCACTGTT
GCACAGTTAGCCACATGCTTGCCTCTTGCAGCATGGTCAGTGTGTTCCAGGGGTTAGCAA
AACACTGGTGTAACACATGATCGCTCTTTATGAGGCTGGGGCCTGCAAGAGAGAGAGGGG
GCCCACAGACGATGCTAAAAAGACGGTAATGACAGCCATTCACCGCAATCCAATTATGCA
AAAGGGAGTCTAAACAATTCCATCATCCCCTAAATTAGATTGTCCTAACGAGATAAAGGC
ACCAATTAATCCTGAATTAATTTCTACAGCTCATTTTCCCCAGAAAACACTCTAATATGC
AAATGCCAGTGAGAGGCAGAGAGGCATCCTTCTGCAGGGGTTTGCACCACCTCTGCGTGT
TGGCTTCTCTTTCTGAGTGAACTTATGAACCTGGACACATTTTACGAAGATAAAAAGACG
GAATATAACAATGTCACAGCTCAGGTGTAGCACTGAAGAGAAGCTGTTTAATAGAAAAGG
CAAATGTCTCCCTTATAACTCATTATAGTGCTGCCATTAGTGTAATGGAAAGCATATTGA
AACCAAAGCGAAGTCAATATTGGCAGCCAGGTTTAGTTGATTAAATGTAAGGAGCTCAAA
CGGTTCAAATATTTAAGGTGTGAAAGTAGTTTGTTTCTGTTTGCTTTATGGTATGTGATG
CTCATGGGTACTTTACAAAACAATTGGCCTcgatgggcatagttatatattaaaaaaaaa
cactatcccacctgcataggtgcaagacttcta
>NODE_229_length_420_cov_14.509523
TAGCTATTAGGGTAGTGGTATTGGTGCTGATTTCATGTGTTTGTTTATTCTTAGAAGGTG
TGCTGCTTGTTTGTTTGTGCGTGTGCACGTAGAAGTGTGCAGAAGTGTGTGTGTGTGTGT
GTGTGTCAGAGAGATAAAGAGTGTGCTCTATCTTTCTCTTCCTCACTGCTCTTTTCTTTC
TGAGTTTGGTCGTGGTTCCCCCGGGGCCCCTGTCGCAGTAATGGCCTGCTCCTGATTGCT
CTGATACAGGTTAGGAATATTGGCTTTAATGATGTGTAAAATGAGCAAGCAGTGCCTGTG
ACATTTACAGATGGCACCGCCTTGGCCTGTTCTTCCCAACTGCTCGTTAATTCACAGGAA
CGGCAAGCACTTCTTTAAGTGACTGCCTGATGCATGCATACGACACAACACAACACTTCC
TACACACCAAAACAATAGCTCACCTTGTGCACCCCTGCACCTTGTCATCATTTCAGCTGA
GCGTTCACACAAATAGATGAAGTGAGGAGTCCTCAAGGTGAGGAGCTGTTTGCTaagtcc
tttcaaagggtttgtcacaacagt
>NODE_230_length_322_cov_1.534161
AGATTTATCTCATGTAAACATCATGCAACATGTTCAAAGAGTTTCACTTTTACTGCCCTC
AGTGGAGACTATCTGTCACATGCTCCAAATGCTCTTTTAGTGAGCTCATTCAGTATGTAA
GGAGAAACACTGGTACATCCATGATTAGATTACTCACACTCACTTGGCACTTCACTTATT
GTAAATAAATTGCCTACAGCACACATCCTAACTTCCAGAAAATCAATCTGAGCTATACAT
TTTATGTATAATCTTTACTGGGGAAAGAATTGCATCCTTAACATTGGCACTTTATTTTTT
TTCAAGACTTTGTTGTCTTCTATTATGTTCTTACTAGAAACAGTAGCATGCAGAGGAATG
CTGCGTAACTGAGCAACATTATACATCATTGCAAAAAGCATACATTATTGGCTATATTTC
GAAATATAAGCAGGGAAGCttaatttcacccagtcacattcaagta
>NODE_231_length_180_cov_3.416667
ACCCAGGCCGAAACCCTAACCCTAACCCTAACCCTGGCTGCCTTATGCACTGCCCATTGT
CAGTGAATGGGAGAACGTTTTGGCCAATATCTCCGGAACCAGACATGCTAGACACCTGGA
AATGCCACCTGCCCCACCTAATTCAGCCATGCTAAAGACGCCAGTCTTAGGCCCGAGTCC
CTACGACCTTCCCGTCCCGAGATACAGCAAAAAATCACAGGTTTCTCCCACTTCCTGACG
TCGTAGAGACTCGGGAGTAGGCTCAGTGCGATCGCGGTGGCAGCAAATGGGGGGGTAGAC
ACAAGTTTCATGTCTCTAGCACTA
>NODE_242_length_671_cov_17.438152
CTGAGTAATAAAAGACTTCATATATTTTCTTTTGTATTGTCCAGGTTAAGAGAGTGTTTG
GTTTCCTTTTTACAGTTTGTGGTAGCTTATTTTTTCTGCCAAAAGGTGTTTGAGGCCTAC
TGGGACCACTTAAAAGTTTATGCAGAGCACTAGCCAAGTTGGACAAAAAAGCCTTGAAGT
ATACACACACTGGCCCCTTTCTCAGAACCTCTCAGCTCTGGCTTGGGGGAGTGTTGTTGG
TTTATGAGAGGGAAAATAGCCCCAGCCTTCTGCAAAAGTGAAATGGGATTAAGGCCTTTG
TTCGGCCCACAATGGTGAGGGGAATTAGCAATAGTTGTAGGCACTTAGAAGAGCTCTCAC
ACAGAAGCTTATCCCAGATTTTGCACAATAATCATTTGAATATCAACAGTGTTTTGCAAC
TACAGCGCTAATGTATAAACCTCTCTCTTTTAGATATCGAAATCCCCAAAAGGATTTTTT
ACCACTGGCTACATCACAAATATTCATGCTCTTTATGGCAAATCATATTTTTGGGTATCA
TTGCACTTTAAAAGTTTAAAAGTGGTGAGGATAACTTGAAAGGAAGTTTAGGGAAGAAGT
TTTTATTATTTACTTTAGTTGTGCTGCAAGCTTTGTGCATTTCTTTGTTGGCTCAAAATT
AAATAAACTCTTATTTGTAGGTAAAGCTCAGCGTCTTCTATTGAAGGTACAACACTAAAA
TAAATGTCTATTTAGGCATCTGTCTGATTTTCCATTTCCCAGTAATTCTGTATTTCTACT
AATTTATAGCCGTATTTTTAATGCAAACTCCCtct
>NODE_243_length_597_cov_22.428810
ATACAAATAAATGGATACAAGCCGTGGATGGTTTTCGGGAGAGCTGGCAATAGAAAATTC
AACCCGGCCAACTGGTGGCTTGAAGAGAGGAAGCCCACTCTTAAAGCCGTGATCCGACCA
TCCACTATACCACCGCTGTGAGCCTTTTAACCACAGCAGAAAAAAATTACTATTGATCTT
CAAATGGCGATAATTGAAAAGATCAAAAAGATTAAACAAAAAAATTGAGAATGTGCTGAC
TTACCATGTTAGGCTCCTTTTTTGTTGTAAGTTTTTGTTTAAATAAAAAAAAATATTTGC
TCAAAGATGCAGCATTGGAGGTGTCAAATTTTTGTAGCCGTCTCTTGATCGTATTACTTC
CACAGTCCTGGTTTCCAATGCGTCTGAACTTTTTCCCTTTCTCTTTTATTTTGTTTGTGG
TACCTAGCCTTTTTTTCCCCTGCTTAAGACTTTAAAAGCCTTCAGCTCAGTAAAGCAGCA
CAAATTATCTTGCCACCTTGCTCAGCTCTGATGCTTTGGCCGCTAACTTTGGAAGGCCCT
TTACTACTGCATCAAAATTAGCATTGTCAAAGCAGTTAATGAATATTAATATTGTATTTG
TCATTGGAGCTGGCCCATTGCTGAACTCCAAGTCATCCATCAGGGACAAGATTAAGCACA
CAATTATTTCTGACTGACAGGGACCAAATCTGGAAGATTTTTTTTTTCCTCCAACAATTT
AAAGAAAAAGACACAACATCA
>NODE_247_length_759_cov_17.263504
GGACATTTTTCCTCAACTGTGAAAAGATGATATCTATATGATTATATAGATGACTGTATG
TATGAATCAATGTATAGTGTCCAAATATTAACAAAAATATTTATACATTTTGTAAGAAAA
AAAGAAATGAGGAATCTCAACAAAAAGTGTCCTGGAGTTACGGTCAAGAGCGGAGTATTT
ACTCAAAGAACTGCAAAGGACACTGCCATTGTTTCGAAGATAAATATCCGAAAAATATAA
AGAAACAAGAAAATGTCCCTTCACATTATCACTATACATAATATCATTATATGTGTAAAT
GTATCCAATTTAGATGTGTTTTACATCAAAAAATTGACATATTTTTATTGATTTTACTGC
AATTTCTGTGCATTTGAGCCAAATTGTTATGTGTACAAAAGCTATATTGTGTATTTTATT
AAATTAATATATAGTTGTGTTGCAATATACATGGGCTTATATTGTATTTGGCAAAAGTTG
CCTTAGTAGCTGTCGAACTCTGTGAGTTTGCTTTAGTTTGGGTTTTTTTGTTGGTGTTTT
TTTTCATCTCTATTCTGCATCTTTGCAGGCTGGCTTCAGTGCTTTTGAGATGTCGCCTCT
TTTTACCCTGAGATCCAGCTGGATCAAATACAATAACTGTTGAAAGCTTAATGAGCCAGC
TGATCTAGAATACAATTCAAACCAACGACAAAAAGCAACAACCACAAGATAACAGTTTGA
ATATTTTTACTGAGCAGATTTTTACAGGGCAGCTATTTTCTTTAACAATAACTAGTATGC
GTAGTTTGTGTTCATTATGTTTTTACTTTCTTTCCAAAAAAGAAACCTGCCATATGGAAA
GTGGAGTGGTTTCCTTGGTGATCATAAAACTGCCTTACTGTCTCTGCAGAGAGCTTGTTG
Tat
>NODE_248_length_364_cov_19.203297
ATTGTGTAATTTACCTGCTGCTCTTTAAACGGAATAAATGGCATCGTCCTGGATACAGTT
TAAGTCAAAGGCTGCTTCGTGTCTAAGACAGAACTTGAATACGCACTAGCCTTTCCAAAT
GTGACAGAAACGTTTTCTCTCGCAAATTTAAGCTCTTCTCTATGATAAAATGAGAGTGAT
GATAAAAGGGAGAATGGGCAGTGCCGCCTCTTGCGGCGTGGGTGGGGCTGACAAGAATAG
ACTACATTATGCAGTTCATTTAGTTAACAAGTGAAATAATGGGGAAGCGTGCAGTGGGAA
TGCCGAGAGAAAGGCACAAAACCCTATTGAGAGCTCTTGGCCGCTTACAGCGTAACCGTC
ACATGGCCGAACCGAGTCCACGGCGCCTATTTAAGGAGCGGCTGTGCGCCTTCAGCACCA
CTTCGCTGTCCACCGTCCCGAGGAGAGCACACACACTGAACACAGCCGCAGTACGCACCG
GCTTCGACTTGAACCGCGCCGAGCAACA
>NODE_249_length_710_cov_18.919718
ACAGGGCCTGTTCTGTTTAGGGAGGTGTGAGAGCACTGTGAGAGGATTTGTGAGTGCAGA
TGCGTTGTGGCTTCACTCTGTTGTAATCCACAATGGAGCCACCTCACACCCCCAAAGGGC
TTCCACTTCAAGAGCCCTGCCTTTGTTCAAAAATGTATTTGTTCTCTTATTCTTTTTGGG
AACTATGTAAAACAAAAAAGAACGAATGGCGAAGAGAACCATTCTCTCTCCCCCAGCCCG
GCAACCCCATCCCACTATCACCTCTCTGTCTCTCTCTCCCCCTCTCTGACTGTACCTTGC
TCTCCCTCTCTGGTAGTGCATATTTTGCTGGAGATGCTAATGATCTCCCCCCGCTGTATT
CTGATGCAAGGTCTGTCTACACTTTTCCCTTTCATCCACATACAAATGTGCTCTTATTGC
CTCTTCGCCCTCGGGCCTTTTAAGATGCCTTTTTGAAATATGCCGTTTGATAACCACATC
ATTGGCCAAGTCCCTGCAGTGATTAGAGCTCTCTTTAATGTGAGCAAGTTAGAGAGTGAA
TGAGGGGCTCCGGGGCCGGCAGCTATCCATTCTCTTCTGCCCTCACCCCTTGACATCTCC
CGGGCCACTGGGGAGAACCAGTGTCGGGTGTAGGACGACCCAGAGCCCAGCTTAGCACAT
AGACACTGCTGGCCGTCCTCGATCTTTCATCTCCACATGGAGATTAAGCACAGGAGAAAT
GACACTGGAGGATCGCCTTCATAGAGACATGGTACTGTATGCTGGAAGGCTAGATCCCTG
TACTTTATCACAGGAATGTGACAGGAGGACTGCTCTCTAATGTCTTTTAAATAtgctcca
ttgatctcatgttc
>NODE_250_length_877_cov_17.738882
GCACATATCAGGCAAGACAGATGAGGATGACAGATGTGAGTGTATTCGTGCATGGGTGTG
TGTGCGATGAGGGGGGAGCTGGGTATTCGTGTGTGCATGATGGAAAAATGTCGAATAGAC
ATGGGAGCACAATGACGGCTCTTTGAGTTTCATCCGTCTCCCCATCACTGCCTTCATCCC
TCCTTCCACCCACTTTCCTAAAGGCACAAACTCTGCCAGTTGTCACCTTAGAGTATTGCA
GGCCTGCTGAAGCACTCCACTCCTCGGGAGGAGAATGTCAGCCCAGGCTCGGGGCAGTTT
TGACAAACAGAGTATATATTGATACATGATAAAGTATGCTAGAAATCACCCGACTGCTGA
GGGCTACTATAGTTTTAATATCATCATTTGAATTAACAAGCATTCTGTGGAGAAATAATG
AGCTTTCATTATTCAGAACATCATCCTTACCCCGGCGGAGACTCGCAGGGCTATTAGTGC
TTGAGAACTTAATGAAAAGAAGATAAAGAAGGTTTGAGATAAAAGTTTGAATGGCCACAC
TCGGTAACCAGAGTTAAAATTTAATGCGGCCCCAGTGGATGACGGATGAGCTTCTTATCT
GGGGCCTGGGGAATGGGTAGACAGGGGATCCGCTTTGGAAGGTGCCATTCTGGGGGAGGT
GAAGAATGTGCACCCCTCCCGCCTTTTCTGACAGGCCCAGTGTGCTGTGCCAACCCGGGT
GGACCCCCCACCCCACTTGCTCAGTGATTCATGCCAACCCATAGATAGCTGTATGTGTCA
CTGCAAGAGCACTTTCAGATCCCAGACCAAAAACATTGTTGCTTTGCCAGAATGATATCC
CATTAAATTAACTTGGATTTGATTGCAAAATATGTCTGACTATCATTGCCCAAAGTTAAG
TCTGCTTCACTTCCCTTCTATAAGCTACAGCTACAGTGTATTACATAATTAATGATTAGT
TATCAACAAGAAAAGATAATTGATGCCCACAGGAGTTGGTAGTTTAAGTGAAgtcagatc
a
>NODE_251_length_603_cov_16.393034
AAGCTATTTTGCATACTCCTGTCTGCTCTAAATGTTTTTCCGTTTTTTATTTTTCAATTT
TCTGTATCAGTATTTTGAGACAACACTGTCCTGCAGGGTGTATTCACCCCAACAGACTAA
TCTAATACTACATCCCTCCAGCTCAGGAGATGGCTTGATGATTTTCTCATCAACAGTAAC
GTCTTGGTTTTGTTGTTTGAAAGGACAAACATTGGATAAAATGCTTCTCAATTTGTGCAA
CAATTTCTAAACAGCATACATATCTGCATGCAAATGTTGATGAGGGAATTGGAAGTCCAA
TCTTCCTGATAATGGCAGGTGTGTTTGGAGTTGTAGCTGTAGGTGGGGCAAAGTAGATTT
CCAGACCCCACCTGCGCTTCTCCTAAACTCTATCCTGCCTCCTTGTGCCTGTCTTGTCTT
TCTCCATTTCTCTCTGAGTGTGTCCGACCTGGCAAGCTTCCTTCTCTCTTTGTTCCACAG
TGACAGTCCTGATGGCAAATTGATTTCGACTGTGTGAGAACAGACATACAGACAGAAACA
GACAGCTCCGGATAGCACAGGGGCCTCTTCCTCCCCATCTATTCCCTCCTCTTAGCCTCC
CTCCTGTCCACTTATCTCCACCTCTTCTCCTCTGCCTCCACACACACCCCTTCTCCGAAT
GGAAGAGGCCAGTTTCATCCCTCCTTTCTGTCCTCTCTTCCTCCCCGGGTCCCTCCTTTC
CTCCTTCCGTCCATCCTGGGTGCtgct
>NODE_255_length_570_cov_12.964912
AGAAGGAAAGAAAGAAACAAGTCACTGTAATATTAGAATAATACCACCATAATTGTTAAT
ATTTGTTTTTTTTGGCACGTTTTACTTTAATATTTCAGACCATAGGGTCGGTAACGGGCT
GTTTCTTATTCTTATTGTTTTAGAAAAATCCCAAATTGCATTAATGTATTATTCAACTAA
GGATTTATCGTCAGTATTTGGTTCTGAGTGGTGACCTTACCTAAGGTTTGGGTCTTTATG
GCTCTGTTTTATGTTCCTGTTTCCATATAGTGCATTTTAAATGATTTGTTTTTATTTATA
GTAGGAGTGCATCCATGGTAAGGACAGCAGCCCCTGCCTCCCTCCCTCCTTCCTCAAAGA
TACAGCAGAAGTGACTGGCTTGTCGGGCTTGAAGAATTGTTTAATTTCAGGGCCCCGGCG
TTTCCTGAGGTGAGGTCCGCATTGGCTGCTAATAGAGATCTAATTGATGGGCCGAGTCCC
GTTTCCGTGCTCTCTCTCCCTTTATTGCGCCCCGGCGTCTGCTGTAAAATAGGTCTGTAA
TCAGATTCCGCCTATTCCTCCTGGAGCAGGATGAGCGCTCAGGGCTGCCGAGAGAAAGAG
ATGGGGCAAAAGAAAAAGAAAAAAGAAAGAAGAGAGAAAGAGAGAGGGGGGGGGAAAATC
GTTATTAAAAAAGTTAAGCCTTGAGTAAAAATTCAACGCACTGTTGAGGCTTGa
>NODE_256_length_549_cov_19.140255
ACACAGATTTTCCTCTTCGAAACGCTTAAATCACCCCTCACCCCTTTACTGCACCTCAGA
TACCATCATAAATGTTTTAGAAGCAGCAGTACAATATGGAAACAAAGAAAAGATAAATAC
TCAACTCCCTGCAAGGGGAATAAGGCCCCAAAATATGTTTTGGAAACATAATCAGCATCA
TAGCAGCTCTGTGTGTCTGTTTACATTGTGGCCGCCATCGCTCCCCTCTCCTCCAACAAA
CAAGAGAATGGGGGTATGGAGGAGAGGAATAATAATAAAAATAGAAGAAGAAGGAATTAT
ATTTTGCATATTATTTTAAGTAACTGTTCAAACTTCATTTCAGAATGGTAATCCACAAAA
CAAATATGTAGCCGCATATTTTAAAAGGGAGGCTCCGCTCGCTTCAATTTCCTATTGTGA
TGTTACGCCGTGTGTTTGCTCTTTGTGTCTGTTTGAATTGATTTGCGCAGCTCGGCAGAC
AAGGGCTGAATGCTCAGACCAAGAATCCATAATTTCATATGATCTGATAGTTCTGCAGTA
TTACATTGATTTTTTTCCCTCTCCCTCTCCCTCTCTTTGGTGCTGGTGTTAACAAACAAG
CGGAGGTACCTGCGCTCAAGGATCCAGAGGAGAACAAAAAGAGGTGTTTTGTTCGGGCTA
AGGTGATAATGTGGAGACAGGGACATGTTTGTt
>NODE_257_length_567_cov_5.153439
GGTTGGAACATCCAACTGTGTCCAAGATCAACCTTCTGATGATGGTTTCAGGTTCTCCTG
AAGAATGTGGAGGTGATCCTCCTTCTTCATTGTTCCATCTACTTTGTGTAAAGCTCCAGT
TCCACAGAGCATGATACTGCCACCTCCATGCTTGATGGTAGGTTTGGTGTTCTTGGGGTT
AAAGGCCTCACCTTCTCTCCTCCAAACAGATCTCTGATCAGTTTCTGTTCCATCTGACCA
CAGAACTTTCCTCCAGAAGGCCTTTTCTTTGTCCATGTGATCAGCAGCAAACTTCAGTGG
AGCTTTAAGGTTCTGCTTCTAGAGGAAGAACTTCCTTCTTCATGGATCCTCTCAGCTCAT
GTTGATGTAGAACACTGTGGACACTGACAGCTGTGTTCCAGCAGCTTCTAGTTCATTGCA
GACCTGCTTTCTGCTGGTTCTTGGTTGACTCTTGACCATCCTGACCAATGGTCTCTCAGC
AGCAGGTGGTAGTTTGTGTGTTCTTCCTGATGGTGGCAGTAACACAACTGGACCATGAAC
TTTATGCTGACAAACAGATGGTTTTAGGATCTGAAGCTGCTTTGAAATGGCTCCAAGTGA
CTTTCTGACTTGTTCCAGTCAATGATTGTCTTCTTCAGATCTTTGCTGAGCTCCTCAGAC
GTTCCCACTGTAGTGTTTGAGTCTAATGAGTGGATCTAATGGGTTCTATTT
>NODE_258_length_649_cov_13.812018
ACCAGTTGTGCGTAATGCGTAATAGGCCTATGGCCCCTCGCCAAAGAGGGAGTTAACGGT
GGATAACACAAACACGTGAATATGGATGTGTCCCAGAAGTTTTATGCTTCTGTCATTGTT
CCTCGATGCGGATTTTAAAGATCTGAGGCGGTGAACGAGCGATCAGTCAGGAACTAGTAT
CCCCCCATAAACTTGTGCCGCCGTCGCTTATTTCAATCACGTAAGACCCCTAATGGCGTT
GTCCGGGCGAGGGTGTTACGTATATCTGTACAAGCTTTCCCTGACAAGCCCGGCTTGTTG
ATATTTGTCTTTTACTGTAGAGCCACCAAGGTGTTGCCTAAGAGAGTTTAAGCACGCCGA
TATTGCAAAGGGTTATTAGATTCATAAGTCAGCGAAGTGGTGGGCGATCTACTGAGCACA
GCAGAAGTTCTCATATGATGACTTCAAACAAGACACATTACCTACCAGCATCTGTTGGAG
TGAGTGGATATTAAGACACTTCTATCTCCAGGACAGCGTAGGGGGAAAATGGTAAGTAGC
AATGGAAAACACACAGCAATAGGAGAAAGGGGGGATGATTACCAGTTAAATAGTCGTGCT
TGCTGTTTGGTCTTGGCAACGCATTGCTTGGAGAAGGGTTGGACTCTGTGGCTACTTGAG
AAACTCAGTATCGAGACCCGTGTCTGATGAGGCTGATGTTGACAAAGCTTGTGTGAAAAA
AAAAGACTGTGTGGCATTTCTCCGCTCAGGATATGCCGGTACAGTGAGAGGgataaggaa
atattacattgtg
>NODE_259_length_481_cov_11.318088
AATGCTGTCCAGGGTATTTGCTGCATTGTTGGTTAGTTGGACTCCCTGTCCTTTTGCCCA
AGCTTTGATAATGCTAATCATAACCTCACTTGGCCTCTTTTCTGGATCCGATTTTTCCTT
TTATCAAATGATATCAGATAATGCTGCAGCCATTCCAAAAATCTCACTAAATACTGTTTC
TGCAGTCAGCAGCAGTGACTTACAGCAGCTCCTCTCCTCAGCAGAACAGTTTGGAAATTT
AAAATTTTGCTCTCTATTCAGGGGGCCTTTTTTGACCCCTATTATGCATTCTAGACTTAA
CGTCAAAGAGCGAGGAAGAGATTTAATTTGTTGACTATTGCCACCGATCTCCTTTAAACG
GCTTTTAATTGATAACGGCAAGGGAGAGCGGTGAACTTTAAATAGACATTCTAATTATCG
GCTTTAAGAAGCAGGGGCTTTTTGGGAAATGTTATGGCATTTGGAATGGGATTAATGGGC
GAGTGAGGCGCTGGCCACCCTGCAGCTAAATGACATTAAAGAGGGAGATGAGTGGTGCTG
CTGAAGGGAGCAAACCCACTAGTCACAGGAGCCAGGGCGCCCACTGCCTTGGGCACACAC
ACCGTGGGGTAACGTGCAGGGGgag
>NODE_260_length_684_cov_23.021931
GGATCTGACTCTGCCGCCACCACTTGGCACTCCCCCTCCTCTCCCCTCACTCCTCTTCTC
TAATTATAGGTCAAGCACTCTTTTTGTAAATTATAAAACCTTTGTTCTTATCAAGAAAAC
AGAGCAAAAAAGAACGATACCATGGAAGGAAAAGGAGCAAGGAAGACGAGAAAAAGTATA
TGAAAAAAAGAGGAGGGAAATGGTGTAAAAATAAGAAAGGGGGGGAAATTTTTCAATTAT
AAAACCAAGCTAATTTGGTATGACCAGCGACTGTCATGCATGGTGACGGAGCTCCATTAT
GCAGTCATTTGAGCTCTTTCAAATTAGTTATGTTAATGTCCTGCGTGTGAATGTAACACT
TGGATGGGACAAGATTTCAGCAATTAATTTCTACAGTCAGCGGAGAGACAAGCAAATTTA
TTTTCCCCCTCTCAGGGAATTGGTGGTGGAGGGAGTGAGGAGGGGAGAGAGCATTCTGGA
GCAGGGAACAAGCTAAACACAAGACCTAAATAAAGCCTGAACAATGGGAGCCAATGCCTC
CTCATTCATTCAATTGACAATGTTTTGCAGCTTAAACCTGTTTTATTAATTATGTTTGAC
ATTTCCTTAATTAGTTTCATTTACACCAAATCAATCCCTGCTGCTGTACAGCGTCATTTA
TCATTTTAAAAAATTTGCATAGCCAGTGCTGACTTTTTCTACTTAATTATACATTAAAAG
TGTCAGCCGCGCTTGCTGCCTGGCATTATCTGAGGCAGAAAGGTTTGTGGCTGGacgggg
gtggcattaatcatcagggcgggcgcgggcaaggggtgctccgggtcg
>NODE_261_length_528_cov_18.352272
ATTTAATTTTGCCACATTTTCCCAGCTGAAAATGGAGCGTCATTAAGTTCTTGTCCCCAC
TTTGGTTTTTTGAATGAGGTTTTAAATGAGCCCCATTTCTCTCACGTCGATTACATGTCA
GTTTTCTAATGACAAAACAAATCAGAATTTAGCTCAAGCACTTAATCTCAAGTCATCATC
TCTATTTAAGATCAAAACATCTGATGAGTAGATTATTTTCCCCCAATGCTCGATGAGGAT
CCCTCGCTCCAGAAGCCCCCTTTTAGGAAGTGTTCCCATGTTTGACAGCATGCCAGTCTC
AACAAAGGGGAAATGCTGAGTTCCCTTTAATAGATCTATATTCATTTTCAAATGAGTTGA
TTAGCCAGCACAATGTCATTGGATTCAGGGGCCCATTACACATTTATGATGGTAAATTAC
TGAACATTTACAATCCAAATGAAATTTCATGAGGAGGGGATATTGAAAAAATGAAGGGAG
AGAGACGCTTTGCGTTCATCCCTGTAGCCTTGCCTCATTGCATCTCTCTTCCTCTCCCTC
CCTCTCTGTCTCTCTCCCTTTCCCCCCCCCACTCTCTTTTCGTCTGTCTCTCACACTCTC
TCTCCACTCTTGTCTGTTTCTCTCTCACATATCACATCAGtgccccctgtggtccaactg
ggcatcacataa
>NODE_262_length_637_cov_19.343800
GGAGAAAGCAAACTGAGACAAGAAGGGGCCCATGGGAAATGTAGGCATGTTATGCTGCAC
AGGGGAGGAGGCCAGTCGGGGGCTGGAGGGCTCAGACTTGATCCTAGTGTATGAAAAACT
GGCTTTGCTGCCTGGGTGGGCCTCTCCCTTCTGAACAGACAGCATGGGCTTCTTCTCAGC
CTTGTCAGCCTCTCCGTCTGTGCTGGTCTCCTTGTTGAGGGCCCCTTTGGGACTTCCCAG
CAGAGCATCCTTCCTGTTGGCCAGCTCAGCGCGGGCCTGCTGCTGCTGCTGCTGGAGGCT
TTCCTCAGGACCCCTGGGGGAATGCTCGGTGCCGTCGCCTTCCCTGTGAAGTTTGCTGCC
GTGCCCATGTAAGTCCTGATGCTGTAAGAGTTCCCTGTGGCTCTGGAAGCTGATATGGCA
GTGATTGCATCTGAAGGCCGCCTGTGACAGGTGAGACATGATGTGATGCTGGAATGTAAT
AAGAGAATCTGCCGTGTAGTTACAGATTGTGCATTTCAAGCTGGTGCCAGGAGGGAGGCT
CTCTTCCATTTTGACACCTGTGAAGGAGATAAAAGGGAGAAATGCTCAGAATCTCGCCTC
CCACTTCTCCTTTAGAGTTAACTGTAGAAACCATCAAACGCTCATGCATTATGCCAAGCT
TATTCCCATCCACTAGATTTTTTTTTTGCTCAAGGATAAACTGTCAACTATGCTAGCTGA
CAGCAGGATATGTATATTTCTCAAAAGAAATGACAGTCATTTTTCCAAACgtgtctaaaa
c
>NODE_263_length_640_cov_10.840625
ATATTTTGTCACAATAAATATTTCCATTTATATGCAAATTATTATCTACTGACCAAGAAT
GGATAAAAACTCGTCTTGTTTTTCATTGTGGCGTGCCCGGCGCGCGAGTGTGAAAGGCGG
GAAGCCGGGAGAGCAGCTCCTCATTTAAAGAGTAAATAATCTCCCATTGCATTCTATTAT
TTATACCCCTGGCTTGAAAGGGACTGTATTAACTTATAAGTTATAAGTAGTTAGAAGTTA
CTTACTTTAAACTGGGGGGGGTTGAGGGGGAGGCGGAGGGGGGAGGCGAACCGACGCTCT
GCTTAGCTGACTTCCCCCCAAATTGCTGACATAATTACATGAATGTAATTTTTTATGACT
CACAGAAAATCTTGGCATTTTCACTGAAGCAGATAATTAGACTTGGAATAAAGCAGGGGC
GGAATAATTAATACATCAAAACTAGATGAACTTTTTCTAATTATTTTTATTTAATCTCCA
TTCTAATTATTGTTCTAGTCGGCTGAGCGAGATTGCCTTTCTCATTCAGGGTGTGAAATG
CACCCGTAGCGCTCAATCCTCACCCAGTGAAATATCAACTAAGCGTGGAGACGGGAAATC
ACAGGGCGCTCGCCACTCTTCTTCTTCTTCTTCTTCTTCTTCTTCCTCCTCCTTCCTCCT
CCTTCCCCTCCTCCTCCACCACCACCACCTCTCACTCTCTCTTCCTCCTCCTCTGATTGA
ACTGTAATTTAAATTTCTCCATTGCCAacaaacaatttacatacacctgccagactctta
ttta
>NODE_264_length_361_cov_3.883657
GAGGAGGTTCAGCGCAGCTTTCTTAATGTTAAACACTTTAAAATCCAGAACTGATTAGTC
GGCCATTTTTGAACAGTTTTTTTGTATGTTTTTGTTTGTTTGTTTTTAATCTCTAACTTA
ACCGCATTTAATCCACGACTACGTCTGCGTTTACTGTCCCCCTCCCTTCCCTTCTTCTGG
TTTCTCCACTAAACACAGACATAATTGGCATCTTTTTTTGCAAAACTTGCATCAGTTTTC
TTTACTCTGAATTCCGAACAGGAGCGTTCTAAGCTGTAGTGACTGCTGTGAGTCAGCTCT
GAAAATTATACAATTAAAAATCTTCAGTCTTCAACTCAGACTGACTTTAAAGGGCCGACT
TTCATACATACAGTCAGAATGCTTCAGACTCTACAGACGTCTTAATCTGGGACGGCTGCT
ACAGATCAACAATACGTGTGGTTAAATAAATCTATCTTAAAGTGTTTTTAACATTTAAAA
AAGTCACATCCTtgcagttacttag
>NODE_265_length_964_cov_21.129667
CAATTCTTGTAGAATTGGGTTTTATTATTTTATTTTCATTGAACTTGCTGTAGCGTCCTA
TTATTTTTGCACACGTTATTCTCGATTAAACACAGGCGATTTAAATACAACAAAAACATA
CATGATAAAATGCTGTTGTTTAAATATTTACATAAGAGGGACACGTCTGAAATGTCACAT
AAAGAAAGGAAAAAAAGGCCCTGCTAATATTATGAGTCAGTGGTGATATTTCAGTGCACT
GATAACATCATTTGAACTTTGATTAATGCCCATGTTATAATCTCAGGTTGCTCGATGTAA
GAGCAACATTTTGCCTTCAGAACAACAAATTTATACAAAATGTTGAAGCATGTCTTTGTG
GAAAAGTGTTACAAACTAATGAGGTACATTCATTTTTACAGAATGTAATCTATAGTGTTT
GGGAGTTGTTTGTCTCAATAGGCTGTAGTAATCAAAAGTAATGAACCTATTATGAGCAGG
ACCTCTGAGGGCCCGGCGTGGCATTAAGAGTGTGGCACATAAAAGGTTTATTAAAGGAAA
TTAAGGTCCATCACTGCCACACCTGCTCCCCTATTATAAATGTATGACAGGTCAGTGCCT
TCAATCACAACAGCAAACGAGAGAGAGGAGTCATGTTTCCCATTACCAGGGAAAAGTAAC
AGCATATCCTATGACTCACAGATTTCACTGGCCTGTGACCACTATACGCCACCATCAGCC
TGGAATAATTATGTTTAATAGGTTTTATTTGGGACCCACAAGCAACAGCCAGCGAGAGTG
GATGGGTTTTAGCAACTATTTTTGTCTAAACATACACTGTGAGGTGCTGTCCGTACTTTA
ATGTCATTATTTAGTGTCATTACATTTTTACACACCTTTGAAACTTTTTCTCCTAACATT
ACACTTTATGTGTTTGCATATTACTGGTATTTTAAGAGCTCTTTGTGATGTTGTTGCACA
AAAATAGATTTAAAGGCTGGGTGGCTCCGGGTGACTCCACGGTTACCTGCCAAAAATCTG
CTGTAATCTATTAAGTGTTTACGCCTTTTGAGCCTTTAAAATGAAATAAATGAATGAAAG
CAAACACTtcaattgcattcaaatgtgt
>NODE_268_length_582_cov_15.967354
GTTTTCTAGTCTAGGATATGATGACACACCCAAGGAGAACACTTGGGAAGCTTGAGTATA
AGCACAGTTAAGATACAGTTTTCCAGAAAAGTAAAGAAATAAAAATGAAGAAAAAAAAAT
GCAGGAGCGAAGGCAAGTGTCAAAGCAAAATCTGACAGGAAAGATAAGAAGGAGGAGTGT
GGACTGGCCTTCCAATGGCATTGTGTCTGCTACTCAACCATGCTACATAATGGATGGGAT
GGGAGAATGTGAGTGCTGCATTAGACAGGGTGGGCTGCAGGGCAGGGCGGACACTGAGGA
CACTCCAGAGGCATCCCCGCTCATGCCAGACATGCTGTTAAGGCTCCAAGGCTTTTCATA
ACCTTCAGTTGAAAAACAGAGAACGTTCTGAGTACACTGCAGCACTAAATCCATGACAAA
ATGTTTTGGTGTTCCTCACTGGTAATACTACACCTGTTGCTTTCTTGTTTTTGTCTCCAA
AGACACAGGTCAACACAGACTTGAGACAGATTATTATTCTCCATGCATTGAGTGCATCAG
GAGTACAACAGCATGCACCGGGTGGTACTGGAATGGTTTGGAGTATAACACTGTAAAAGA
CTCAGAAAGGTAGGCACCTCAGGCAGGGAATGTATTTTCAGCTACAGGTAGAATGTCACA
CTGTGTGCCATTTACTGCACACAGCTGGAGACTTACAGGACTCTCTTAGAGGAAtgtttt
gaacat
>NODE_269_length_694_cov_26.256485
AAAGTCTACAGGATTTAATTTCCCTGATATGGAAAGTTATATTCTTGTTGATTTATGAGC
CTGCCACTAATGCTTGTTGAAAAAATATTCTGAACTCAGACTGAAACTCAGTGGAAAAGG
TAGCAGTTGTATGAAAACAATAAATATCAACATTACTAAATCCCATGATAATGATTCATA
CATTTTTACAATATAGCTCAAAATGTTTTGTTATTTTTTTCATATTGTAAGCAAACATTA
GCTTTGAGCTTTTGGCAAGCAATACCAAATTCCCATCACAGTGACAAAGGGATGTATAAA
GAGCCAACTGAGCATAGACAAGCTGGAAGATGTTCCCATTCATATTCAATATTCAAATTC
TTATCTCTGTGTCGGTGTATGTGCACGAGTAGTCGGTGATCTCAGCGTACCGATTGCTGC
TTGAAGTACTGTAGATTGCTGGCTTTGACATTTTCCCATTGTGCATGGTGGTGCAGCAGG
CAATAATTAAATATCAGGTGCATAAGCTGCTCTTTAATTTGACATGTGTGCTTGAGGCAA
TAAACACATGTGGTGCAGTGGGGGCTGCATAATTGCAGAGGAATAAAATATCATATCAAG
AGTGAGAGGATCATTGTATCAGGTACACGATGACAGCTCGTTTGATCATTATGCCAAGGC
TAAAGAGGTTGGCTAATTAGTTGTCATTAAAACTCACCCTCTAATCAGGGCTCGCTCTTG
CATAAAAAATGTCCCTATCACATGATAAGCGAACAATGCCCTTAACCCTTTCAGGCCGAT
CTCAGTGCTTACAGCTATTAGCTTTGGGAAACATGGGTTGACAAGTTTGACATTGCTC
>NODE_270_length_1078_cov_11.036178
GTTCTGTCTGATCTCTTGTGACTACCTTAACTTTATGGAAATATAATAATAAACTGCTAA
AGTGCACCTTTAAGAAGCTAAAACAGACAAAAGTATGGTTGATTCAGCACCACTTTACTT
TTGTGCTGTACATAAATGCAATCTGCACCGTCTTACATACATTGAATTATGAATAGTGAT
GTCCCGGTAAATACAATCTGAGCACCAGATGATCACAATAGAGACAACAGACCATCTATA
TGAACATAAAACTAATATTACTTCTGCAAAGTGTCACTTTTAGTCAGCTAAGGTTGTAAT
CCTTCCAATAAAACACTGGGTAAACTGAGTTATGCTTGGTTTACCTTCCATTATAAACAC
AGACACACATTCACACACATCACTTTGTCACCTTGATGCCAAGAACAGATATGCCCAGTT
TTTTTTTTCTTTTTTCTTTTAGGCTGAGCACATCACCAGCACAGTGGGAATGCATTATTC
AAATAGATCTTTGTTACTCCTCCAAGATGATTGTGGCACAATCAGCCATGAAATAAGTTT
GCTGTTTTAAAAGTGTTATTCTCCCTCCAGGTCTCTCAGGTGTAGCTTTGTATTCAGGTC
GGCTTGCCTGCGCCAAAAATCAATCTCAATCAAAGGTGGCGAGGAGTTTATCATAAATTA
TCATGAAAAGGGTTCCCACTCAGTAGATGCTTAATTACAATCTCATTTGAATAAGTTTGC
ATATTAATGAGTTTGGAATGAAAATGGTTTGTGGGGTTTGTGATGGGGGGCTGCAGGGTA
ACCCACGGCGATAATGACGGTCCTTTAAAATGTATGCGATATTATTGCTGGTGGAGAGCC
GCACACTTGTCTCTCACACACATGTACGCACATACGCGTGCACATATGCAAGGGCCCATA
CAAACACACAGGCATATGCTCAAACACACTCGCGAAGAGACACACATCCACACACACACA
CAGGCTATACACACATTAGTGCAAGCACACGCGCACTCAGGGGCGTTATAATATGATTAA
TGGCGGAGTGTCTCTGACATTAATAAACTATAACCAAATTAAAGACTTCATTAGTCTCAA
CTTGGGCTCAGTGTTTGGTCACACGGTGAATCAGCGCTGTGTGATATTtgccttgcaaga
cttttcctttttcgtttccttctttttaagccacaaaagtttactttcccccccccaaaa
aaaagttctgttatcagtttct
>NODE_271_length_730_cov_14.649315
CACTATGGCAGTTACTCTTTTTTATTTACCCTCAGATGTGAAATTCTATAACTTGTACAG
TGGTTTTAGAGTCATGTTTTAAAACGTAACAAGTATTTCACTTTCTTTACGGTTTAGATT
TTCTTGTAAACAGGGAATGGAGGCAATCGTGATTTTAGGGTTAGTTGAGCCCAATAGTGA
CATGAGGTAGCGAATTAGCAGGACATGAAGCACCATAGGAACTCCTAACCTCTTGATAGG
CGCCTCACAATCAAAGTCATTAGCCAGTGTAATAAAGGGCCTGAGATACAGCCATTCTTC
AACAGCCTAACTCTTTTATAACCAACAGATTAAAGTTGATTGGATTAAAATGACATTCTG
CCCGTCTGACCTTGGCAGCAGCAGTTAAGTTCACCCAAATTAAATTTCTCCGTAATAAAG
ATGATTCATTTGTTGCCTGACGTAGTAAATATAAAACAGAAAGAAAAAGGAGAAAAGATT
AAGTGACACACGTCAGTGCACACATGCACAAATGCACACTTGTGCACATACATATACATG
CATACAATGACACGAATACACTCGTGTGTGCACTCACAAAGCATTGTTGGAGCTGCCAAG
CAACTGGCTGCACATGCGAAACCAGAGAGACACTCGTCTAACTTAACCTAAAACTTAAAA
CATGTCGTTTAAATCCTTATGTTAAGGCCTGTAGAGATATCTTATCTCTTAAACAGACGT
TGCAAGACTACGAAGGTTGTAACATTATTGGTTGCCGTTTTGAAATGAAAGACTTTCCTA
ATGgcttctgaactggccatgtcaacagcttttcaactgattgtcttctgtgactaactg
tcacatgtaaatactgcaagaaacacagtgtttg
>NODE_272_length_860_cov_28.760466
TTAAAATAATGAAAGCAATAAAAGCAACAACAACAACAACAACAACAATAATAAAACCTT
TGGAAAACATTTCATAAACCATCAGCAGCCAATTAGAGGAGCCGGCACAGGCTGTGCTGT
GCTGTGCTTTGTGTGTGTGTGTGTGTACGTGTGTGTGTTGGGTATTAGAGCGTTACAGCG
CCCAGCCCGGCTGTGCCCTGCAGGCCCGACCTTCTAATCATTATCTGTCTGTCTTATTAC
GCTCCAAACCGGGCCACTCTTAAATAAAATATGCAAAGGTTTCTTAAATGATGACCTGAG
GCTGCGCGCGCCGCCGCTGCTCTACATGCTGTTAATCTGAGAAATGCAAATTCCCTTCAT
CTCGCACTCGCCTTTATTAACTTTTTTGAATTTAAAATTCCACGAACAATGAGTTCTGTC
AGCTTCTGAAATGATATTTTCTCTCCTCTTTTTATGTGCGCACGGAAGCGAGTTTAGAGC
ATGAAATTACCAGGGGAAATATGAGCGGTTTCATCTCTCCCGCACAATTTAATTGGCTGC
TTTGCAATTATTAGTTTTTGCTGCTAAAGTTTTTTTCTACACTTTACTGTTACTGTTTCC
TTAAAGTGGCAGCTCACAACACTGCTTTATTTTTCCATGTATTTGTGTGCAGTTCCAGCA
CTAACCATTAGCCAGCCGCTCTGATTGGACGGCCCTCTCCATGTGATTTGTGCAGTGATT
TGATATTCAGATTTCAGATTCAGGGATGCCCAGAGTGGTTCAGGAATTTCTACGGCAGAT
GAAAATCAGGCTCACACATGGAGTCAGCCTCAGACAGACCGACACACAAACTGAGGGCTC
GACTTTAAAATGCACAACATGTTTGACAGCATCTGTGTCTTTTCCTGAATTCAGCTAAAG
TAAATTCTGCAGTTCTTGACCTCCAGATTTCACACACAGGAGGATGTCTAATTCCCAACT
TTTTCATCATGGCTTCTTTtctccttcttgctctgtgtacacat
>NODE_287_length_690_cov_13.397101
AATAGTAATACTTTTCATCTTAAACGCAGCCTGATGGAATGTTCTCAGTGCAATAAATTT
TGCCGAACACATTCTTTACCAAAAGCCAGATGCACAAGACAGGATAAAGGGACAGCAACA
GAGCGAGGCATTTAATGCACGGCACCGAAGCCATAACACTAAGTAGATGCTGCCCACTTA
AATCTTTACATTCTTCATTCACTTTAGCTCACCAAACACGACAGTCCCCATAGGCGAGTA
ATGAATAATCATTAGCAAAAGGTCCACAAATTATTGATGTAAAATAAGCAATGATTCTTT
TTTTTGTTTCGCAATTTATTGCCATTAACAAGTAACTTGCAATCCAATAAATGTCAGCAT
GGCTTTCAGTTAATTAAAGGGAAAGATATTATACAGTAATGCAGGGTGGCGTTTATATCT
CGATTTCCACAGACTGCAATTTACTGCTGAGCCTTTATTTGAAGGGACCCACAAATAATG
GCTATTAAGCCGTCAGGGGATGGACAGGGGATCACATTAATGAAATTAGATAAGGCGGAA
TGGTGATCTACACAGCCTGGACTCTGGAGACACACAAACCCGCACAGACATGCCGCACAT
GAGCATGACAAATTAGGACTGCATGCTGTTTAGTTTCCTTTTTCCGTTTCGTTTTTATTC
CCCTGACCTGCTCGGCTTGTGCGTCTCCATTTTCCTCCGTCTTGGCTTCACCTTTTCTGC
ACTTTGTCCCAGCGCCAAGCAGAGAGCCCGGCTAGGTGTTCAACATGAGGGCCTGTCAGC
TCATCAGGGAAAGTTTCCCTGTTTGTCCTGAGCACTGCAGGCAGCCAGtcactc
>NODE_288_length_578_cov_13.525951
ACAGCAATAGTTAAACACCAATGTTGTCCATATCCGTTGGCCTCCCCCTATTAGGGTTTA
ATAGTGAGACTGATCTGGCCAGAATTTTTGTAGAGACAGGAAGCAGGCACCAGTGGATTT
TTTTCTACTTTTAATGTTTTTTTGTTGTTTGTTTGTTTTTGTGGTGGCTGCTATTTTTTT
GTTATTGTGTGTTTACTGTATGAATCACTATATGAGCTCCTAAACTAATTAAATTCCTCT
GTGCATCGGTAATGGGAAGCTAAGAGATATAATTGTTGTCATTTTCATGCCATCCTTTTA
ATTACTTTCTGGTTCCATTTCATTCCATTTGAATTGACAGCCTGATCAACTTTTAATTGC
CAGTTTTTGCAAACAGCTTATCAGCCTGTTCCAAGCCTGCATGCAGAGTACTAAATGACC
TGGTCAAACACACTCACAAACACACAAACACGCAGCAAATCCCAGAGCAAATGGATACAC
GTGCACACTGAGCACACACATGCATACCAACCCTCCGCACCAGATGCATGGTGGAGTTTG
ACAGAGTGAGATGCGGATGCAGCAAACAGGAGGCCCATTCATTTCCCTATAGAACAGCAG
CAGCAGGAAGAAGAGGGGGAgagggcacaaagcagggagaggagggagagctggaagtac
gatggagatagcaacgagtgaggtaatccatcactacatccataagcacctgctgaagta
gc
>NODE_289_length_145_cov_1.234483
TGGAATTAGGGTTAGGGTTAGGGTTAGGGTTAGGGTTAGGGTTTCGGCCTGGGTTTGGGA
AAACGGTTAGTGCTAGAGGCATGAAACTTGTGTCTACCCCCCCATTTGCTGCCGCCGCGA
TCGCACTGAGCCTACTCCCGAGTCCCTACGACGTCAGGAAGTGGGAGAAACCTGTGATTT
TTTGCTGTATCTCGGGACGGGAAGGTCGTAGAGACTCGGGACCTAGACCGGCATCTTCAG
CATagccaaattaggtggggcaggtggcatttccaggtgtctagcacgt
>NODE_292_length_369_cov_3.143631
CATGACCAACTGCCAAGGTCCTCTTAAAGTAGATCAGATACACACTCACCCTCCCACACA
CACACACACACACACACTCATACACACTCACACTCACACTCACACACACACTGAGCCCCT
GGTTTGTCCCCCTGCCCACTTCCTCTGCAGCCTATGGTGTTTCCGCTGGGGTGAGACAGT
GCCAGCTCCCTCCCTCTGCTTCCCAGTGGGGTCCTGCCTCCCGGCATCTGTCAGGGCAGC
TGTCTCTCCTCTCCACTCTGCACTGCACCACACTATGCCAGGCCTCCACACAGGAGCATG
AGCTACACAGACACACTTGCATTAATACACATTAGGACACGATGGGACATGTCCTCATAG
TTTCATTGCGGAAAGTTAAAAGGTTTTCACCCCCCCAAAAAAATGTAATTGTGCGATTTA
GAGCACTGAATTACCCAAACGGCAAACTCTGTCTTACAAATTTGTAATACacttgtcaaa
ttaggggcttattaaatctcgcccatgtatttt
>NODE_293_length_605_cov_20.834711
ATAAAATGTGAAATGTTGGTGTTTTTTTGGCAATATGATGCGGCGCAGTGTTGGATGGGA
TTTGATTGATTTAATCAGTATTTTGGATAACAGCTGGTGCGTCAGTTGCACCGCAAATGT
GGAATCCAGCCTTTAAACGATTTACAGCAGCAAAATAACTACATGTAGTTGGAATAATGT
CGTGTTCTGGCGCACTGAGGAGCTGCCAGCTTCCTCATCTGGGTGCTGAGCGGCTGCATT
TGACCATACAAGGGGCTCTGCGCTGTCTCCTAGTTCCACCTTAAATGCGTTTTGGCCCCG
CTTGCTCCCTGTAGTTTAGGTTTTTTGTCCTCCCGCAGCAGCTGTCACCCTGCATTACTC
GCAGTCAGCTAAATGAAACATTATTCTAAACATATGCATCGTAATCAGTCCGGTCACACT
TACAAGAACACGCGTTAATAAGGCAATCAATCACTCTGGAACAAGCAAGTTGTTCTGTAA
CAGCTCATAAACAGTGTGTAATGAAGAATTGGAGGTTAGCATGACACGGCGCTGATCAGA
TAATCAATGTCAAAGATGCGATGAATGTCAGTAAATGTAGTTTTCATGTCGTTTCTATAA
AATCCCCAATTTACAACAAGCAGTTCAATTACCCTGAAAATACAGTCAATTAAATAGGGG
TGATTGGACAGTAGGGGCAGGATCATCGATCTTTGCATTTCTATCTCGCTGGTGGACATT
TAATTTGGGTTTTCTATTAgcaccgaaat
>NODE_294_length_852_cov_8.115024
CACCGCAGCTGATATCCGCTCACCTCTCCCTGTTAACACCATGTGGTAAAGTCTATTTTA
TTGTGAAACGCACAGGAGCTATCCCCCTCTCCGTACAGCGCCTCCTCTCTCAGTGGGTAC
AGGGGCTTAACAAAGAAAACATCACTGCCTTTCAAATAGCACATTTTGACCTTCCAGACA
GCTAGTTGACAGGGTTCTGCTCTAGCAATGCAGGATTCAAACCAACTCTGATCCATAACA
AATTTCCTTCCTGGCGTGGAGGGGCCTGATAGGTTTGTGAAAAAAGCGTCAAAAGCTAAT
GGCAACTCGCACGGCCGCACACTTACCTCCACAACAAAGGCCCCCATTCACTGTTGTCAT
GGTGCAGGCGCCAGAGCGAATGAACTCTTCATGCTCCATCAACAATTTAGTTAATTAGCT
CATTTGTAATTGGCCGGCTTTGTTGCCTGGATGTTAGTGGGGGGACATCAAAGGAAGAAG
GTGTTTGCAGCACTGCCGATTACAGGTTATCACATTGCCACTCACTGAGAGTCTCTCCCT
CTCTCTCTCTCCCTCCCTCTCTCTCTCTCTCTCTCTCTCTCTCTCTCTCTCACTCTTTCC
CTGGTTCCCTGCTCTCACACAGAGAAGAAAAGAAAGGGAAAGCTTTAATTTGAATATTCT
AATTAGATTTGTAATTAACTGTGAAATAACGATCTGGCGAGTGTTTTTCATGGGCTGTAA
ATGTCCATGTGAATTCGCATAAACTCTTGAAATCAGGACATTGTTCCGGCTTATTTTCCA
AATTATACATTTCTCTACAGTAGTGACTGTAATAAGTTGCAGAAAGCTAAAAAAAAATTG
TACTGATACAAGAAACTAGTGCACCCATGGGGAGCTGCTGTAGGATTTAGGTCAGGCTTT
TGCTAATTCTACAGCAGCTTGTGAATTAAAGCTAAAAGGTGTGTCTGTGAAATGAAATGA
CTCTAATAAACACAGtgtttaccagtcttttcagag
>NODE_302_length_402_cov_13.920398
CCAAGGCCAGATGTGATATTTGTTTTTCACATCGCAGCGTCAGGTAGATGTTCAAAAAAA
AATAAAAGGAAAATCAAAACTGCTCCCTCATTGGGTTTGGGACTCATTTTGATTCGCCGA
TGGTGGCCAGCTAATCATTTGATCCTGTTAGAAGAAGTGAAGTGTTTGTGTGTTTGTGTG
TGATTCTGCCAGGAGAGTTAACAACCGCTGTAAATAGGCCGGGGCTCGGTTTCTTGATTT
GTGCGCAGCCGCTGCTGTGTGTGTGTGTATATTTGTGAGTGTGTGAGTCCTCTCACTGGC
TGTTTTTTCCCTATAAAAGCAATTTGCCCCATGCTCGGGCTAGGCAATGAGCAGATGCTA
CCATTGTAAATGATGATGCGAGGGGCCATAATAAAGAGTTGATAAACACAGAATTACTGC
TGGGCTGTGGGCATGCAGAGAGAGGGGGGGAGAGAGAGGGGGGATGAGGAGGGACAGAAA
GTGAGAGGAGAGGAGGGGTGTCACACACAATGAGGCAGAGTGAAAATGTAAACCAGAGAT
ATAAGT
>NODE_303_length_735_cov_8.804082
GCGCTGAGCCGAACATCCTCGAAGAGTCTATTCTAATATCTGATCTATTATAAATTCTTC
TGCCTTCAGCGACAACAACAACGAGTACATGAAGAGGAACTGTTCGCTGCCTTTGAGAGT
AACAGGGAATGTTTAATTCATTCTCGTACATGCAGCCCTTCGACATGTCGATAGTGCGGG
TTCGACTGTCAGACCAAGAATAGAGTGTAATATCATAGGTGGAGAGAACGGGTCATTTTG
TACCTGTCCGATGAGCTGCACGATGAAGTCCACCACCAGCTTGGAGTCCTTGTTGAACAT
TCCCTGCCACAGCTTGTCCACGACCCGCTGGGTGAAGTAGAAGACGTTGTTGACCAGAAT
CTGATAACTGCCGCCGCTGCTGAGCGGCAGAGACGCATCTTCACCTGGAGGGAGACCAGC
AACGACAGAGGATAAACTAATACAGTTTATCCTGAATGTACAGAATCACACGAATGAACA
GAACTGTGATAAAAACTACCCTGTCTGGATGGACTACTACGTCTTCATTAACACAAATAA
CCATGGAGATGGAAGAAGACGGTGTACCGGAATGGAGTAAGTGCTTTATTTGTCTTTTTA
TGGCGCTATAGATGATGGACAGAAGCTGAAATATGGGTTGCTGAGTTGAAAAGGCATTAA
AATTGTATTTTGTGCTAATCTTCAGGCACACGTCTCACTTTCTAGTCCACATATAACCTA
AGCAGTCATGCACATCACTGAAGGGGATTGCAGGTCTCTGCAGATATCTTCTGGCTGTGA
TTTGCTGACTCACGTTGCAACCATTAGAGCTTCTTTAAgagccaaacaagaaatcgtaaa
gccgccccgcagcacgctcatctgggccttttgtgagag
>NODE_311_length_661_cov_19.809380
CCTTTATTTATTTATTTATTTTTTTCCCGGTTACAAACTCGTGGGTGTGTTTGATAGGAG
GCATGAAGGCATGCAGGCACAGTGTTGCCTGTTGAATCACATCATCAGCATCAACAATAA
AAAAAAGGAAAAAATGGCAGGCAGATATAAATGAATATTCCTCACCTGTCTGCTCATGTT
GACTCCTCTTGTTTGGATTTCACAGTGGGGGAAAAAATAAAGGCGTATATTTACTTTTAA
TTGAAAGGAAATTAAAGACGCATCCACATCCGCATGTGACAAAGGAAGATCACAAGGCTT
GGGAGTGATGATAGCTTTTGTTTAAGATGGATTTCATAAAGAAAACCCCCCACTGATAAT
GATGAAAAAAAATCTTGGACATTTCTCCAAATACAATTACCTCGGCATCACCTGATTCAA
TCAAATGCATTTGCATTCTGTTTGCATGCAGTGTTCCGTGAACCGGTAAACAAGGCAGGC
AGAATAAATCTGATGTGTTTTCATGCTTATGGTTGCTCTTCTGTTTGCTACATTTTATTC
TGAGTATTTGAATTTTTATGAATTGATAAATAACTGCACAAAAATACGCATAGCTGTGTG
GATGGATGTTCTAAAGATGGAGGGGCATATTTTTGCGAACCAAAAAAGAAAAACGGAGAA
TGTTAGTTCATGTTTTGAGACAGATGTTGTTTGGCCAGCAAGCATGGAGATTAATATTTG
ACTGTGTCTGATGTGTACTTAAGAATGTATCAAAGAAGATGCATCATTTTGGGGCCTACC
Agaggatgttgcagctggcgcgatg
>NODE_312_length_832_cov_21.144230
TGGGCAGAGCAGGGCTCCTATTCTTAGGCTTTTATTAACATCATGGACTGCACAACAACA
GCTACAGAATCTATTATTCATTAAGTGTAACCAATATAAAATTTAAAACAGTCTGGGCTT
TTTTGTGGAATTATGTAAGGTCAGCATAATTTTCTGCCTATTACTAATATCTATATCATC
TTTTCCTTAGTCAGCTCTATTTAAATATGCAATCATTTACAGCTTTTGACTATGTGTGTG
CACACCCAATTTCCAATATTCCTCTAGTAGACTTTTTATGCTGACATCAATGGCAAGCTA
TTAAAGACAGTATTTCATTATTGGTTCCTCTTCCCCAGTGGTTATTTACAATCCCATATA
TACTAAGCACTGATATTAAAGGAGACCATTTTAATGAGGTGCTATCTGCCACGGCAATAT
GTCTTTCTCCGAATGAGATTGTGTTTAAAGATTTTATCAAGAAATGGCTGTTCGGCAGGG
TTATGTTTTGTCCATGAAATATGCATTTCATATCTCTTTCATTTCATTAACATAATTTAA
TTTGTGCTTTGCATTCTGTGCATAATACATATTTGATTTACAAAACAAATATTTCCATTA
GAAAATGAATTTCATGCGCGGAAAAGGCAGAACTGAAAGATGTATTGTAAGGAAATAAGA
AAAAAAGGAATTGTATTATCTTTGACTCAGAAAAAAAAAATCCTTGGCAAGGAGAAATAC
ACTCAATAGATTTTTTATATGTGAGTGTGTGTGCGTCTCAGGGAGTTTATGTGTGTACTG
CATGTGTGTGTGTATACTGCTATCCATGCATGTTTGTGTAGACTGTATGTAAATGTGCAT
TATAGAAGCAATGAAAGCTGAGGGTATATTGCATAAAGTTTAGTGCAATATAACTCAGAT
TGATTTACATGGCTTgcataggggtttctccctgatgttaagtgcaatggtgcacttaac
atcagaagaagcacac
>NODE_313_length_678_cov_8.233038
ACTCTGTTTTAGCACCTCTCTGAAAGAATGGAAATACGTTTGAGCAGGAAGTTAGAAGAT
TCTGTTCTTGGATAAAGCTGCTCAGTGCTCTCTAGGGTATACATAGTTGTGGAGGGGAAT
GCCAACAATTACTGTGATGTTGAGAAGAGTCAGCACAGCTGCTTCATCTTCAGGAACTAA
TCTTGTGTTTCTCACCCACAAAAGATCTCCTACAGTACAAAACAGCAATTTAACTGAGAA
CATGCAGCTCCTGTATTGTAAAGATGATGGTTATTGACATACGCTTATGTTAATTGTCCT
TCTTTTTCCTCTTCCACAGCTTTTCTGAAACACTGGGGTTGTTGGTGTGGCCAAATTTTC
CCTGGATTTGACTGGTAAATTCAGAAGACTGAAGCCCAGGCTCACAGTCTACCTTTCACG
GAGGCCCAGCCGTGAGAGGACTGAGGAAGGCACGTGGCGGATCATGACGGCCGACAAAGA
GAAGGAACGGGAGAAAGAGCGGGACAGGGACAGAGACAGGGACCGGGACAAAAGAGAGGC
CGGTAAGTCCCGTCGGCAGGACGGGGACCGGGGAGATCGTGAAAGTGAGAGCTCCAGGCC
CCGACGCAGCTGCACGCTGGAGGGCGGAGCCAAGAACTATGCAGAGAGCGAGCACAGCGA
GGACGAGGACAACGACAATGGCAGCACTGGTGGAGGCAGCGGCACGGCCGAGGAGGCCGG
CAAGAAGGGCAAAAAGAAGATGCCCAAGAAGAAGTCACGCTACGAGCGCACAGAGAACGG
AGAAATCACGTCTTTCATTACAGAGGACGATGTTGTTTAcag
>NODE_314_length_698_cov_19.091690
CGTGTGTGTGCGTGCGTGCATGTCAGCAATGGACTCACAAGTGAAATAGCATCTTTTTTG
ATAGAGTGATAATGAAAATAATAACATCCCTGACAAAATATTCATAACAGTAATGATGAA
TGCCATATTTCTCAGAAAGATACATCAGAGGCGTCTTGGTTAAAAGAAAACAGTGGCCGG
CGTCTCCCACACCCTCAAATTATCTGCTGCTTTCACATTTCACTGATAGCATAGATGAGA
GCTGAGAAAAATGGACACACAATTATGCTCACTTGTCGTATATTAATACTGCTTCTTGAC
ATCTTCCATGGACCCTGAGCTGTCATCTCTTTGTCTGCTTTAATTGAAAATTAATGGTTA
GTGCGTTGCCAAGGCAACAGCGGCAGTGGTGGTGGGTAGTGAGCCACATTCAGACAGACA
CCAGTGGCATTGTTTGTCCTGTCTGACCTTGGAAGTCAGGGGAAAAAAAGAAAGAAGAAA
GGCAAAGGAGGACAAAAAACACATTAAAAAGAGAATGGAGAGGTAAGGGTTGAAATGTTG
TCCATTGGAGCGAGGGAGAAAAATAAAATAAAGTTATTGTGGCGTGGTTTTGGCCAGGTA
GACAGAAAGAAAACTGTGCTAAGGTGACTGAGGAGGGGACTGAAGATATGATGTCAAAAT
GCCAAATGGGGAGAATTATGTTTGAGTACGAAAGCAGAAAAAGGCCTGGTGATTCTTCTC
TGGAGCGATAGGATTACCTGTGTGCTGATGGAGTCAGAGGGCACTTTATGGCCCCGTAAT
CATCTGGACACAGGTGTGGGAGTGTGAAAGACAGAGATTGTGTGAGTGTGTATAGAGGTG
TG
>NODE_320_length_765_cov_13.013072
AGCCCGAGATCATGTCATCAAAATTGCATTTTTTTTCTCCCCCTCTTTTGGTAAAATAAA
ATCACCGACGGATCCGGGGGCAAAAAGCCAAACGATTACAGGACTGAAATTTTTGAGGAA
AACAAGAAAGCGATAACATGATAGGAAAAAAAAGAAAAAGAAAACACATGCAGCTAGAAC
ACTGAAACGCCTCGCACAAGAGAGAGAGAGAGAAAAAATGAATGGGCTGATGGAAAGATA
AAAAAGTAGCTACTACAGGAAAAACTATGCGAAAATAATGTGCAAATTGACTCGCTTCTA
TTCAAAACGTGTATTCCCGAGTTGCAGTCATTGGTTGTCCATTTGTCACCCATTTAAAGC
TCCCTCTGCCTCCCTCCCTCCCTTCCCGTCTCTGCTAAGCATCTCCAGTCTACATATCTT
CTTTAGCTTTAACGAGCCTCGTTAAGATCGCAATAATATTCCACCCTCTAATTGCTCATT
CCATTCAGCAGATAGGCGAGCATTGGCTTGTGCCTGATGCGCGCGGTGCGGTGGGAGGGT
TGCTGTGGAGATCGGAGACTCTGATAACCCCCCGTGCGTGCTGCACAAGTGGTGAAAGCC
TCGCGCTACGTACTGGCTAATGATTGGCACGCTTGACAGTGATTGGCAGGGCTGCCATGA
CAACGCTACAACGACACCAAGAAGACCAATAGAAAAGGGAAACAAAATGTTTCAATGCTA
CACTCAACGGCGGATTTAGGGGGGAGATATTATGAGGCTGGTGTCATTAGGCGATAGCCA
TTGAATCATTCAATCTTTTTTACTTGCCGTATTTTTCGGTTTTTCCTTTTCTCGATAATT
TTCTTTCTCTCTCAGGTCATTTCCATGTTTTTCAGATCCCCTTTagagctttatccctcc
catttcttc
>NODE_321_length_635_cov_13.125984
CATATATATACAGCAGTGTTATCAAAGCAATATGGAAGATGTGGTTTTGGTGTCTTTTTT
TTTGAAGAATACAGGGGGAACATTAGGAGAAGCATGAGAGAGTCAAAGTGTCAACGTTAG
GTGAGAAGAAGAGTGGAGGAGGAAGATGTTAGAAGAGAAGAAGAAATAAAAAAAAGTCTC
ATGCACTAGAGGAGAACACGCACTCACACCCCACAGTGGCAGAAGCGGTGTTGGCGGCAG
TGGCAGTAGTGGTAGTAGTAGAAAAGGCTACATGTGTAGGGCTAGAAACATTGGTTACAT
CGTGCTGTTGTTGGCTGGAGTTGGAGGCCTGCCGCCTTAGAGCCCCCTGAAAGGAAGTTC
CACTCTGGAACGCACTCACTACATCCATCTGCAAAGAATCAGACAGCGTGACAGGAGAAA
GCCCAGAGGAAATAAAACACAACACAGCCAGAGGAGAGAGAAAAGAGAGAAAAAAATAAA
GAAAAGGCACCAGTAACCATAGAAAATGTCACTTCGAAATTGGATTTAGGCATTATAGTT
AAAAGAAAGAAGGAAAAGGGGATGATTGGGTTTAAAGGCACTGATCGGAGGGAGCTGACT
CCAAAGTCTGACCTCACTTTCACTCTTTTCTCTGCAGAATCCTTCCATACTTCCAACTAC
AGCCATGCCAATAGTCTTTGAACAATCAGCTGCACTATCGTGCTTTCCATCCAATCCAAT
TCACTTGCTTCTCATCAGTACCTTCAAACTAGTTGGGTTTTAGCAGAAAGATTCAGACt
>NODE_322_length_537_cov_8.692738
CTACTGGAAGGTTTTTACACTGTGGTATTGCCACTTTCTAGTATATCAACTATGTGTGTG
TATTTCTCCTACCTGCATCCGACAAGTTCATCAGAATTTTTAAAGGCGCCATTTCCTGGA
TGTTAGTTTAAAACCAAGGAGCACATTCGGTCAACATTCATGCTACTTGTCTCTGCTTTC
GCATGTGCAATGATAATGGAGACAAAGCGAATGCATAGCAGCGACAAATATCAGGAAATA
AATAAAATAAAGTATTCAAACCAGATGAAAGACTGTTCATAATTGGGTTAGTAATGTCTC
TGGCACCGTCTGCTCGGTCATTTCCTCCAATCTCCCCGAGCAACAGGGGATGATACAGGC
GACACTCAGACCAGGAGGGATCTCGCTGCCATGTGACAAGCTGCCTTCTACATTCTTTCA
CCGTCCTCAGCACCAATTCTGATACAAGGAAGGAAGGAAGACACAAGCGTCATCTTCAGA
TGCAACACTCGCAGCAATTTCACAAATCTTTTAATGATTTGTGACCCCTTTGTGGACGGC
AAAATTGTGAACTCATGCACCCATAACTTCTCACTTAATCTGTATTACTCTCATCACAAC
AGAGCAAGCCACTCTATCAGTAAATGCTAATCTCCTAATTAACAAGCTAATTAGGCAATT
ACAGCTTTGCAGAAGGATGCC
>NODE_323_length_507_cov_7.366864
AGAGGACAACATGTGATCTTTGACTTGTTCCCTTGCACTATATCCCTATCGTTATATATT
TCCTTCACGTGGTGTCATGCGTGAATCGCCCCATGACCACGAAACCCACCTACAACCACA
ACAACATCAACTACAACCAACACCACCCTCCTCCTCCCTCCTCATCTACCTGTGCCGCCC
GACGCCATGGCTGCGGCTGCCCCTGAAACCCCCCTGTCCCCTCCGGTCGTGTTGTGACCT
GCTGATGGCGGTTTGGGTGCGAAAACAGCGGAGCGACAGCCGGACGCGGGCACTGAGTGT
GAGGGACGACGAGGAAGGGCACCTGATCTGTCGGAGTGGGGACGTCCTGCAAGAGAGATG
TACTCACTGCCACTACTCTATCGTAACCCTTCTCCATATGAGTATTAAAGCATAGAGCAT
TTACATGACATGGGAGTGCCTGATGATGATGCCTTGCTAGAATGCTCTCCGCTCTAGCTG
AAATAGCAGGGTGGAATGCAAGAATGTTGAAGATTTTTAGAGGGACTTTAGATAAATTCT
GGTTTTCGTTTTAGGATTTTAAGCTGTGGAGCACTTTCTATGTTTCACAGgttactcgac
tttcctaaacatagaatctcatttgcagctgtttgtttctgttgtacttta
>NODE_324_length_665_cov_7.562406
TCAGTAATTTGTTCAGTATGTTAGTAAAACTTTGCTTTTCTACATTTTTTCCTGAGGAAC
AGCTTAGAGAAATACCACAGCTTTTACTGTGTAAGAGAAAACAGCTGAGCTATTTCAGAT
ATATCCCTGACACAGATATAAGTAAAAAAACAAAAAAAGACAACAACAAGAAAATGTCAA
TAACCCTGTTCCTTCATTTCACTGTAAATCACCTGCCAATAAAAGACTCCAACCACCTTG
TTTGATCTACCATGCACTAAACAGTAATTTTATGGCCTTCTTTGCTTCTCTCACTGAACT
TTTCGGTTCAACTCCTCACCACCCACTAGCCCTTACCCAGGGTGCCTGTGCAGAGGCAGT
TGTGAGTCCGGGGAGGTGGCTTAGTTTGGTGGCTGTCCAGAATCTGTTGCACTAGCTGCT
CCACTGAGAAGCCAGAGCTGCTGTTCCCATTGCTGCAAGTCCACTTGATGCCATGAACTG
CCGGGAGAGAGGAGGAGACAGAGATGTCAGCCAGCCCAACAGACCACCAGCCACGCCAAC
CCCCCGCCCCACCCACTGCCCTCTCTGTCTGCCTGCCAGCATGCCTTATGCTGCTCACTG
AACAACTCTCTACAAAAGTGCTAAAACAGAGAAATTAAGATTTCTGTTTTTCCCTGAAGG
GAAACAAACAATCCATGGATCCCATGAGTAAAATGCTAATATGGTTTAATTAGTACAATT
TAAGTGGCATTATCGTTAGTTTTATACGTATTCTGATAATGCGTAATCACAACACTCATg
ttttcataacaaaatataaacttcatttt
>NODE_325_length_357_cov_6.983193
CTTCACTAAACCTAACGTGTCTTAAACTTCTGACATGTCCAAACTAAACTTGTAATTGGG
TGAGATGTAGACTTCGCTGACCTAAATCTCCTAATTTTTTTTTTTTTAGAGAACCGACTG
GAGCGCACGGTTTAGTTTCTGAATTGTTTTGTTTGTCTCTCCATCTTTTCAGTGTCTACA
CAGGCTGCGACATTGACCGCCTAACTCCATCACCGGGTGACTCTCCGCGTTCACAGATCG
TGCCGGGTGCGAGATATGCCATGCCTAGCTCTTTCCTGCAGGACCAATTTGTCAGCACTT
ATGCCAAATCTCGCTTTCACCCTGGCGTGGGGACTGGTCCTGGCACGGAGCGCAGCGTCC
CACTCGGCAACAGCTTGCTATCCCCGCAGCAAACCGAGGAGCCCACTGTTGCCACCCCCC
CGCAGCGATGGTTTGTCACCCCTGCCAACAACCGACTGGACTTTGCTGCCTCGGCATACG
Acgccgctgatttcgccggta
>NODE_326_length_476_cov_46.600842
ATTATAAAGGGAACAATTTATCCCCACTGATCGGCCCTGTCTCCTTTCTCCTCGCTCACT
TTGATCTGCCAGCATATTGCCTTGATGTGTCCTATTCAATAGCGAATCTGGGGCAATTTT
AATGCTTTTGTACCTCGCCACCGCTCCACTTCTCCCTCCCTGTTTAAAAATAGCTGTTAA
TTATAAGTGCAGTTTAAATGTCTCTAGTGACCCAGAAATGCAGGTTGGAGTGAGAAGAAG
GGATTGAGCATCTCCAAGTTTAAAAAGAGCGAGACACTATTTCTCTCCCTCTTTATCATG
CTTTCTTCAATCTCTCTTTTCTCCTCACACCCCCTTACCACTTCTTTGTCTTCTCCAATC
ACCTCCCCTCCGATTCTACTTCTCCATTCCTTTAGTGTTCCTCCACATTTCTTTTTTGCT
ATCTCTCGCTCTCTCCGTCTCCTCTGTGGTGTTTCTTCTGCTCGGTGGGAGTGAGCAGGG
CCAGAGGATAGGGGATTCAGTTCTTTCTCTCCAACACACCAGAGAACTGCAGTGAGACAT
CGGAGACCATGGTTGTGAAACCGCTTCAGTCTGCAGATTGTATGTGCGTCACtccgagtc
tttgtatctctctcaccaac
>NODE_329_length_641_cov_21.361935
ATCACGCTACAAGAGGGAGGGCAAGGGGGCACGTATTCTGTGGGTGTTATACAACCAATC
AGAAACCAAAACAACTCAGCAAAACACCACCGAAAAGTTGTCTATGGAAATTAGACAAAC
AAGCAGCTGCGAAACCATCAAGGGAAAATGCTCAAGGTTTTCCTCTTCACTTGGCGGTCA
TACACGTTTTGTTTTTCCATCACCTCTTCGCCCCCTTTCTTTTTTAGCCTTAATTGCAGT
TTACAGGGAAAGGGTAATCACTTGTGAAACAGGGCGTGTTATTTTCTCGCCCAGAGTGTG
AATCCTAAGCAGGCCAATCGCCAGCTCTATCGCTCCATCTCTCCGCTGGCTGAATCCTAA
TGGCTGGATGGAGAGAAGGAGCGCAGGGAGCGGGGAGAGAGAGAGAGGCTGACAGCGGGG
CTTGACATGGGCATTAAATCATGCCCCGAGGAATCCTCCATCCACGGGCTCCTGACAGCC
GCGCTGTCATCACGGCCAGGCCACTTCCTATGCCTCTTGACAACACTGGAGCAGAATTAG
TCAGAGCATCAGATGTAAATTGGCGCTGTTCAAGGATGATAATGAGCACCAAGATACATG
TCGGTGTCACTGACGGGACGCCATCATGATTGGCTGTCCCTCACACCGTGCTCTATTAGG
TCTAATGGTATTCAGGCCAGGTATGGGCTGAAGGCGGGAGCAGGGGGGAGCAGCGATGGA
CAGGGAGAAAGTTTTCTGTTGTGATCAGTTTGTTCCATCTGTGCGTATTGGTTTCTTTAA
GACTG
>NODE_330_length_739_cov_10.879567
GGACTCAATTTGCAGTGATGTCATATTTTCCATCCTCCAAAGCGGCACAATATTGTGAAT
CACACTGACTTCTAGTGCAACAAGTAAGTTTGCGCCCCTTCAGAATTACATCTCATTATA
TTCTCAGTGTCATTTCTGAACACAACTCCTCCCAGTGCTGAACCTAATCCAGAGTCAACT
CTCCTTATCCATGAACAATCTCATAACCATCGACACAGATCTTATCAAAAGTTATTAATG
TTGAAGTTGGACTTCCTCACTCCCGTGTTCCCATTTAGTCTGGACCAATCCCGCTCCGTG
GTGCATGGTGTCATGGTAACCGTGGGAAACGCTTGGTCTCTGTTTAATAAACGTGGTCGG
ACCAGAGTGAGGGTCCCATATTGACCACTCAAGAAGAGATTAAACGCTGGTGACATTTCC
GAGGTGGAATTTGCAATTTCCACAAATATGAGGGCGTCCTCGAGCCCGGCATGACAGCAC
ATAAAATCAATACAAATAACCTGAATCCCTAATACCTTGATCCCTGTTAGTGGAGGGATG
CATTACAACTAAGACACTGGGAAGTGGGAGACACAGCTCTCTGTAACCCCCCCTCCACCT
CCACCAGCACCACCAGCAGGCTCACTGCTGATTCCTATCGACTGTCTCCAGGCCAAACAC
AGACGCAATAACAATTAGGTGGGATACTGGCCCAATTCTCTCCCTCTCACACAAACACAC
ATGTGTCAGAAACACACACACTCACACAACACTACATACATCTAAAACAAATGGACAAAT
ATCATAAATAGCATGTCGGTTTTTCATATTTTTTTGTTTTCTGTGGGTAAGATATAcaaa
cataaacacaagaagaggcgttcggccaccattagaaactatt
>NODE_331_length_328_cov_17.670732
CTCCTTTTTGGTGAGAAGAAGAAGAAGAAGGAGGAAAAAAAAGCGAAAGCGCTAAAACAA
AACAACTAAAAAAAAAACAAAGATCACAACCTGCAAACCTCCTCCGTGCACTGAAAAATA
ATAGGAAAAAGGAGTCGGGAATCAAAGTGATCAAATATGTTAAAAAGGCGGAGGTTAGGA
AGTGATTTGCGATTGGTAGGAGCCGGGCTGGCAGAATGCTTTCTCTCTGATCAGCTCACT
GAGCTCTCTATATAGTGAACTTTGACACGACTGCTGCAACTTAGCACACGTTACCATGGA
GATGAGCTGCCATATAAGGAAGGAGAGTGTGTTTGACTGGTCAGAGCTCAGGGACCTCCC
CCTGAACCCCATTGGCTAGTCGGCACTTGTGCTACTTGGTACCTTGCCAGAGCCAGCATG
GAGGTCGAGAGGGCCGCTTGGTCCTAAAAAGAGACGCGTTTCGTTTATTCTa
>NODE_339_length_890_cov_9.735955
TGTGAGAGGCTGTCGCAACAAAGCATAGCAAGGAGGTGCAATGTTAGTCAGAAGGGTCAC
CCCACTAATATCTCTCCAATATCTGGGGGTGGTTTTTTTGCAGGTGAAAAGGCAAACATC
CAGTCAGTCAGCAGCTCCTTTAGTAACATATGAAATCTGGATTGAGCTGGCAAAATCATA
TTAATCATCGCACAAAATGATCTGCCAAAACAGACGGCCAACACCAACTATTAATCAGAG
CAGAACCCGTGACAGCCTTTGGAATCGGAAGGGAAGGAGTCAGAGGGGGGGCCTCTTTGA
GAGAGTACTTGATATGAAAACTGTGTTGTTGTGCTTTGTACCAGCCTGTGGGAGTTTTTA
AACAAGCCCATATGGTGGTAGCCACCAGCTTTGGAAAAGGCGGGTGGGTTGGGGGGTTAG
CCAGGGCCAGGATTTCACACAGTCAGTATTGAGTGGGATTGAGGAGGCGAGCTCTTAAGC
TGTCTTTTCAGGCACAGCAAAAGCCCTCCATCTGGCCTCCCCTAAAACTCAGGGCGAGTT
TACTCAGCTCCCTGTCGGCTGATTGGGCCTCCTGAAGCAGAAGTAACAGCATCAATAGTG
TAAACCCTTGCCACTTGAGAGTATTACATTTCTTTTCATGCTTGACTTAATCAAAAGTGG
GGAAGTGAAATTTACACCTTTTTGATGTTCTTTTTTCCCCGCTCACTAAGAGGGGCGATC
TTAACCCATTTGATCTTCACAAGCGCCCACTAAATGGCCAAATATGCCAAGCAGACGGAA
GCAGACGGTTGGCAGTTGCCAGTTTGCGCAGGGTCACTGTTGGAGCACTCCATGTGGTGG
GGCAGGCAACCTCACAGAAGGCTCCAGTCTTCACAGAGTCCAGCCAAGCTTCTGTCTGGA
GGCCTACTGTCTCTTGCTCACTGTCCGCACCCAGCCAAAAATCAATCCACCCTCATGCTG
ATTCTCTCTGCTCTGCCTGAGCCAGTGTGAGACTTGTGttgactgagcagcatcaaatga
acactgtaactggg
>NODE_340_length_525_cov_11.925714
GTGAAGATGACATTGCTTTTCAAAGACGCTTTTTACATTGTCAAGCCAATATTACACACA
GAATTAAAGTCATTGTCTTCCATTGTCTTAAAGCAAGCATCCCCCTCTTGACATCCCATC
TCATGAAAACCCAGCTATAGTAATGACCTGCCGCGTGCGCACACACACAAACACACACAC
ACACACGCACACACACACAGACACAGCAGGAGAAAGAGGCGTTAGCTCATCCCCCAGATT
AAAATAACATGATTAAATATGGAAAGAGAACAGAGGTCTGAGGGGCTCCTGCGGGACTTC
ATTAGGGCAAATTGCCAAAGAATGAAACATGAGTTAGCCAAGAGAGACTGCGGGCTAGGC
CAATACCGCCGGGACCCCGGAGCAGCAGCCGCTGTTATACTGCTGCAGCTTCACAGTCAA
TGTGTGAAGCGGACACACACTATCACACACACGCACAACTACCAGGAGACCCCCTGCTCA
CTGACACACACAGTGTCACAATTGACCGGCCAAAAGCGGGTGAGCTTGGCGGCTGAAAAC
CACCGCAGAAAGAAAAAGAGGGCCCCACCCCTCTGAATCCACCCAAAGATCAAGCCTGGA
CATCAGAAAAAGCTCACAACAAAAAGTCTgggtgtgtttgtgttcatgtgcctccctcct
tgcatgttt
>NODE_341_length_552_cov_5.061594
GCTGTGATATGTGTATGATTGAGAGTGTCGAGTATGTATGTGTGTCTTGTCTGTGTTCTT
GTCAGCGGCTGCCGCAGGCACTCATGCGTCGCCTCCGCACCACGACACACTCCAGACACT
GTTCTCTTGTTCCCCAGATCTTCTTCTGACCTTTCCACCTTCCTCTCCCCCTCCCACACT
AACACACACACACAACACTCTACTGAATCCATGTTTTTCCCTTCTAGCTGGACAGCTCTC
AGTCCCTGCTCTGTCTCTCTGCCATCCTCCACTGTCCCGCATTCCTCTCTCTCTCACTCT
CCCTCTCTTTCTTACTCTCTCTCTCTGGCTCAGACCCCGAGGCAGCTTGTTAGTGGGGAA
CTAAATATTGATTTGGCGGGCCTGTCGATGCCGGGAGAATGAGCTAGTGTCCACCAGAGA
CCTCGGCACCGGCAGCCTGCTATCGACGTTTTCCGTGGGCAGAACAGGGGTGGTGGAGGG
GGGGCTGGAGCTGGTGTGCAGAGTGGAGGAGGAGAAGAGCGGAGTATGACAAGGCTGAGA
CTCGCCCCCAGGTCCCTGTGGGGACCGCTGGGACCACCGCAGTCATCCCCCCTTCACTGA
AACAGACTTTTTCTATCCCCTTTCAAGTCCATCTTGTTTTGTTTTTTGTTTATTTATTTA
TTTATAATTTCTCTTCTCctctccatctggcggttt
>NODE_342_length_257_cov_5.665370
TAGAGACTCGGGACCTAGACCGGCGTCTTCAGCATAGCCAAATTAGGTGGGGCAGGTGGC
ATTTCCAGGTGTCTAGCACGTCTGGTTCCGGAGATATTGGCCAAAACGTTCTCCCATTCA
CTGACAATGGGCAGTGCATAACACCACCAGGGTTAGGGTTAAGGTTTCGGCCTGGGTTTG
GGAAAACGGTTAGTGCGAGAGACATGAAACTTGTGTCTACCCCCCCATTTGCTGCCACCA
CGATCGCACTGAGCCTATTCCCGAGTCTCTACGACATCAGGAAGTGGGAGAAACCTGTGA
TTTTTTGCTGTATCTCGGGACGGGAAGGTCGTAGAGACTCGGGACCTAGACCGGCGTCTT
CAGCATAGCCAAATTAGGTGGGGCAGGTGGCATTTCCAGGT
>NODE_346_length_393_cov_18.671755
AATAATAATAATAAAAGGAGGAGAAATAAAACAAAACAAAACCAAAAAAAAAAGGCATGG
CGCTGCAACATCTGGTCTTCACTGCAGGTAAGTGGTTAATTTGCATAATGTATACAGGTT
TTTAGGATTTTTTCCCTATTTTTTATTTTTTACTAAACAGCATTTCCTTTTTTTTTTATA
AACCAGAAAAAACTAAACTCTACAGAGAAAGTCCCCTACCCGCAGTCTTTCGCTGCCGAT
AGAGTTTGACATCAAGCTGTACAGCGCAGTCGAAAACATACTTACATCTGAGCTCATTTA
CAGGTACAGCCATAATCAAGGCACAAAGATCTACAAGTAGATTTGTTTTTCTTTCAATTA
AGTTGTACAAAATAATATTACATTTTACAGTCTGTACAGGATAATTCAACCTTGCACAGT
GTACAAGTTAACAAAAAAACAAAACCAAAAAAAAAAGAACAATACATTTTTCTCTCCCCG
TCCCCCCACCCTCCTCCCCATCAGTATCTCTAAGCTAAAAGGATGGTTTgtgtggaa
>NODE_347_length_1527_cov_7.133595
CCACCTCTCCTGCGGCGGGTTGCCTCGGCTGGCGCCTAGCAGCTGACTTAGAACTGGTGC
GGACCAGGGGAATCCGACTGTTTAATTAAAACAAAGCATCGCGAAGGCCCACGGGGGGTG
TTGACGCGATGTGATTTCTGCCCAGTGCTCTGAATGTCAAAGTGAAGAAATTCAATGAAG
CGCGGGTAAACGGCGGGAGTAACTATGACTCTCTTAAGGTAGCCAAATGCCTCGTCATCT
AATTAGTGACGCGCATGAATGGATGAACGAGATTCCCACTGTCCCTACCTACTATCTAGC
GAAACCACAGCCAAGGGAACGGGCTTGGCAGAATCAGCGGGGAAAGAAGACCCTGTTGAG
CTTGACTCTAGTCTGGCACTGTGAAGAGACATGAGAGGTGTAGAATAAGTGGGAGGCCTC
GGCCGCCGGTGAAATACCACTACTCTTATCGTTTTTTCACTTACCCGGTGAGGCGGGGAG
GCGAGCCCCGAGCGGGCTCTCGCTTCTGGCGTCAAGCGCCCGGCACCCGCCGGGCGTGAC
CCGCTCCGGGGACAGTGGCAGGTGGGGAGTTTGACTGGGGCGGTACACCTGTCAAACGGT
AACGCAGGTGTCCTAAGGCGAGCTCAGGGAGGACAGAAACCTCCCGTGGAGCAGAAGGGC
AAAAGCTCGCTTGATCTTGATTTTCAGTATGAATACAGACCGTGAAAGCGGGGCCTCACG
ATCCTTCTGACTTTTTGGGTTTTAAGCAGGAGGTGTCAGAAAAGTTACCACAGGGATAAC
TGGCTTGTGGCGGCCAAGCGTTCATAGCGACGTCGCTTTTTGATCCTTCGATGTCGGCTC
TTCCTATCATTGTGAAGCAGAATTCACCAAGCGTTGGATTGTTCACCCACTAATAGGGAA
CGTGAGCTGGGTTTAGACCGTCGTGAGACAGGTTAGTTTTACCCTACTGATGATGTGTTG
TTGCAATAGTAATCCTGCTCAGTACGAGAGGAACCGCAGGTTCAGACATTTGGTGTATGT
GCTTGGCTGAGGAGCCAATGGTGCGAAGCTACCATCTGTGGGATTATGACTGAACGCCTC
TAAGTCAGAATCCCGCCTAGACGTGACGATACCGTAGCGCCGTGGATCTTCGGTTGGTCC
CGGATAGCCGGCCTCGGCCGGTGCGGAGAGCCGTTCGTGACAGGGCTGGGGCGCGGCCGG
ACGATGGTCGCCCCTCTCCTGCCTCGCATCGCATGTTTGTGGAGAACCTGGTGCTAAATC
ACTTGCAGACGACCTGATTCTGGGTCAGGGTGTCGTACGTAGCAGAGCAGCTCCCTCGCT
GCGATCTATTGAAAGTCATCCCTCGATCCAAGCTTTTGTGTCTGGCCGAGGGCGCGCGGG
CCCCCTCCAGCCGACACAGCCGTCCAGGGCCCTGGGGTACCAGGGGCGCCTGCCTCTCTG
CCTCTCTGCCTCTCTGCCTGCGGGAGGGCTCTTGACGGGCTCCTTCTCGCTCTCTCTCTC
TCTCCACCTCTCTTCCGTAGCCCTTAAACCCACGCTCTCCTGCCCGAGAGTCCCACGCCG
CTCTGATGGGCCGGCTCGGTATCGAGTGCACAGCACAGCACAGCACAGCACAGCACAGCA
CAGCACAGCACAGCACAACACAGCACAGGGGTACcaggggcgcgggcgaca
>NODE_348_length_335_cov_1.319403
CATCTCTCAATGACAAGAAACAGAACAGTATAAAACCATTTTTACAAAGCCAGTTATGTT
GCATAAAATATCCTTTATTAACATTATAGTGTGTTTCCTGCTAAACTTTAATTCATTTTA
CTTTACACAATAATAAAAACAACATTAAATCAAAAGACAGCAACAAACAAAAAAATGCTA
CTGAAATAAACTATGGTGAAGTTGGCTCACAGAGCCTCTGATGTGGCGTGCACTATCAAA
CACAAGATCTAGAAAACCATTCCAACACTTTATCTGTCACTATTGATGATGGTTAGGATG
ATGTGCACATTCTGGGCACAGTGGTTTGGAGTCAAAAAGGGATTTGCAGGCCAAAAAAAT
GAAGTTACATAACATCCTGGGTGTGTTAGATTGGATGACAGTCTATGCAATGCAGCATTA
GGTGTGGTGActctaggtaagggaaggtatttctacttgtgatttagcagtaacttaag
>NODE_349_length_511_cov_9.481409
TCCTCACATCTCATTCCTCTGCTGCTGCGGTTCAGGGGAACGATAGGTGCTCTTTTTCCA
CTTCAATAAGGGGATGAAGCTCAATTAGCATTTCACAAGTCCCATTTTCCTCCTCTATTG
CAACCTTCCCCGCGGAGCCCATGCTTTCTCTGGGGGATTGTCCTGTTTTGGGCCCTTGTT
GCCGTTGGCAGGGTGACAGTATTCGAGTGTGCAAACTTGTGCTATTGTCCGCGGGCCAGA
GGGAGCCATGGAGACCCCATAATATGACACAGGAAAATGTTTGCTGATGGCAATTCTATG
GGCTTTGTCCGACTCTTTCTCCTTCATGACGACTCGATTTAAGTCTCTAAATGTTTGACT
ACAAATGCAGGAGTGCTATCCAGCTCCTTTCCCTTTGTCCCGCGAGGTTTGAATGAGTAA
TTCAGCCTTTGTGTCGCTCGATTGAGGGGGCAAACAGAAAGACAAGATTCTTGAGCGTTC
AAGCCCCTTTCCATGGTTATGCACTCTTTAGATCCCCCCACCCCAGCTCACCAAATCCTA
CAGCTGACATCACTCTTGGGGATGCTATGACGGCTATCTGTGTTTGAAAATTCAACTTTG
ATGTGGAGTTTGggagcacgcatgtttcagcagaagtacactcatttttgcttta
>NODE_356_length_303_cov_5.587459
ACAAGCCAATTGCGCACTCTACACAGTCTTCAAATGGCTCCCAGACCTTATTTAAAGTCA
CTTACACTCACATACAGGGAAGATTGCTTTACTGCCACCGTGAAACATTCTGGCTGCTAA
AGAGCCAATACTATCTTCCTGTGTCCTGGACTTTCTGCCAGGACATACCTCTGCTGAATC
TCACCCCAGATTCAGCCTAACCTTGGTACCCAGAAATAACTGTCCTCTTCTGCAAGACAG
GAACTGAGGGGTGGAGCCGCAGCACGGGGGTTAGGTGCCAGGGGCCAGCTACTCTACCCA
AAGATAACTCATCATTACTATCCTCCGAGGTGATGACAAGCTGCACTAAACTCAGAGGAA
GCCCTTCTTCTGGCTCAGGGTCGAAGAACACTAACGGAGATAAACTCGTAAATAAATACC
TATTGCTGCTGTGAGTAGGCACCACTg
>NODE_359_length_620_cov_30.856451
TGTACTTCTCTGAGTTCATAGATTTTTTTTTCTCTTTCTTTCTCTTTTTGTTTTCAAAAT
GTGCCACTGTTGAGCTGCCTCATGTTAATGGTGCTAAGAAAGCTGACAATTGTTTTCTTT
TCTTTTCTGTTTCGTTCAGATTTTTTATTTTGTTTTGTTTTCCCAGAGTTAACAAAAAAA
GAAATGCAAAATAGATTAGGTACCTAACCCTCTTTATGAATGTATATTATAATGTTATGT
TTGATGTATTCACTTCATGATTCTTTGACACTGGTTGGAATTACTTTTGCTCTTTTCATT
AAAAGATTACCGAGCTTTATATATACTGTCTAGAGTTGTTACCAGAAGGAATCTTAATGA
ACTCTTGACACTACAAAATCTTGTATATTTTTTGTGTGCCAATTTGTAACATATTTTGTA
AGTGTATATTTTTCTTAGAAAGTGCTGTGAAGTATTTGTGTGTGTGAGTAACCTTTTATG
CGCCTCTATAGGCAGTGGAAAGGATATACAATGACAAGTTTCTGGTTTTAAAAACCAAAA
TATGAAAGTATCAACAGAAAACTAGAAATATTTACATTTTGTTGGGAGTTTTGTAATAAG
ACCATGATCTTGTTGTGAGAGTGTTGTGTTACTGTGCAAAACACAAATAAGCAAAGAAAA
AAAAATGAAAACTTGGAAAAAAAAATATAATTTGTGAACAATTTGCTGTTTTATAGATTT
TCATGTAAATTATTTgagtattattttgttttttgttttgttgt
>NODE_360_length_890_cov_20.941572
ATTTGAAACATATGTCATGTTGTTGCGCATCAGTGATAAAAACTAATAACAGTATTCCCT
GACTGCACTGTATGAGTGAGAGTCAGACACAAAGCCTTAGCAGAGCGCAGCTCCCCTGCC
GCCCCCATCCCGCAATGTCAGATATATCAGCAATGCTAATGCCCAGGCAGCATCCTGCAA
CGCTCGCCCTGAACCACTGAAAAGACAACCATTTAGGCTTTAAAAGACACACATAAACAA
AAAAGGAAGGAGGAGATGAAAAGAGAGGAAAAATGAAAGAAAATGCAAGAGGGAGAGAGG
AAGAAAGAATGAAGGGAGGCTGGGGTTGAGGTGGGGGGCGAAAGAGGAAGTCAATTACGT
ATTCTGAACCTGGCCGATGTAGTCCTCAGGGATCTGCCTCCGCACCTCAGGATCTGTAAA
TAATTGACAGATAATATTAATTGGCTTTGGATTAGTGAGCAAGCTCAGTATCACACATTA
ATATTTGATCAGAGGATGATAGGGACCCTGGCAGGGGATCCGAAGGGGCAGCTGAGGCTG
TTTTGTTGATTAGGCCAGAGAAGGGAGGAGACGGAGGCAAGTGGTAGCGGTAGCAGCAGC
AACAGCAACAACAGCAGCTCCAGACACACACACACACAGATGGAAACACACAGCCGTGGT
TTGATGCTCCCGTTAGCTCCAGGCAGCTAAACCTCCTACTGCCAGCAAACTGCCTGCTTC
TTATTTTGCCCATGAATAAGAACATAAAAAAAACAGAGGAGGACTTCCCGAGCTGCTTTG
ATTGCTTTATTTATTTTTATTAGGACGCGTGAGTGTGGTCTGCTAGTCAGTTAGGAGTAT
TATGGTGTTTTACCCATACACTGGACTAAACGTGGTTGCATCGTAAAAATGACACATATT
TTCAGTTTTAATATTTCATGATGATTCTAGTGCTGAGTCACTGGAGCTACCAGCTGGCTG
AGAATACATGTAGAGGGGAAATAAAAATTTTTGACTGGGTaggagctttagcattttgtg
tctgttcattatat
>NODE_362_length_724_cov_13.124310
AGTACACTTAAAAGGCCTTTTGAGGCCTAAATCGAAGCCTTTCAGCAAACATAGCTGTAA
CATTTGGATTTTCTCAACTGTAGGCCTCTGTGTTTATTCTAACCTGAGAATGTAATTTTT
TTCCAGGATGCCACTATGAGGCTGAATATTTCATCTATGTCCCAACAGATCGACAAAAAA
CTAAAATATAACTTCTGCTCTACACCACTGCTATATGATATTGTGAAATAAAATATTGAC
TTCATAAACACAACAGTAGTAAAAATAAACCCGTACCAGACTGTGTTATGCCTTGCTGCA
AGCATCTACGCTTTAAAAAAGTAAGGTTGAGTGTGCAAGAAATGTGAAATTCACAGAGAA
AAAAAAAGTATTCCCAGCATGTTGCAGAATACCAATATCCTTAAGCAGGCGGGGTTTTTG
ATGTATAGACTCCTGCCAGTGAATTGTACAGATGAGACACTTAAGGCAAGACAATAGTGT
TATAGATTGTGGCAAGAGTTAAATCAATAGACCTTCTGAGGAGTAACAAGACACCCAGTA
GCAAGTGCTACTGCTTCACACACATAGGAGGGGCTGGGAAACAAATGAGGACTGGCAGAC
AGGGGCTAAGACCTCAGTGTCACTGACTAGCCATTAGATGTTAGTGTGTATGCAGCTGTG
TGTCTGCGTGTGTGCATCCTTGGTCTACTCTGAACATGTGTTATGGATGTGTGTAAGTGT
ATGTGTGAATGTGTTTGTAAGGCATAAGCAAGAGCAGCTACCTGTGTTTTGGTTGTACTT
TTATCTCTGCTTCTTGGCCCTGTAATCTCCCACTGGGCATCAAAGCAGAGCCCCATCACT
AGCTCTACCacacccctatatatccccc
>NODE_363_length_147_cov_4.727891
CCTAATTTGGCTATGCTGAAGACGCCGGTCTAGGTCCCGAGTCTCTACGACCTTCCCGTC
CCGAGATACAGCAAAAAATCACAGGTTTCTCCCACTTCCTGATGTCGTAGAGACTCGGGA
GTAGGCTCAGTGCGATCGCGGCGGAAACAAATGGGGGGGTAGAAACAAGTTTCATGTCTC
TGGCACTAACCGTGTTCCCAAACCCAGGCCGAAACCCTAACCCTAACCCAAACCCTTGCT
GCGTTATGCACTGCCCATTGTCAGTGAATGGGAGAACGTTTTGGCCAATAT
>NODE_366_length_728_cov_20.491758
GCCAGATTTCAGACCCCTCATCTGTCCTTTTTCAATAGCCAGTCCAGACCCATTGAATCC
ATAGAATGAAAAACTGAATGGAGGCGTGCACCAGCTCAGTTTGATTTAAATTAAACTTCC
TCCATTCTTTCATATAAAATGTTATTGAAGTTGCCTTTTGTTAAAAAACAAATGAGTTGT
CACCATTGCTTGGCTGGTGTTCCCCTGTTTTACAAATGTTTTTTTTCTTTTTTTACAAAG
ACTTTACTTACCCACAGGAACACACTTCAGTTAAAAACTGTTTATTTTCACTTATGCCAC
TGTCCTTTTCACAAGCAAAAATGTTTTCTTTTTTCCTAATGAATTGAATTTTGTGCATTT
TGGCAACAATGCTCGTGGTGTACATGTGCATTCTCGCCCACTATAATCTGCACTGATTTG
GTATATTTTTAACGATGTAACTAAGCAACAAACGTAATTGTCCCTTTCAAAAGCTTTTGT
TAGGCCCTCTAACACAGTCTAATACATAATTAGGCATAATGTCTACAGCTCATTATAGTA
CACATGTGTGTAGTTAAATGGACCAGGAGAGTAGCTCACTGAATTGTGTGGATTCATTGG
AAATGGAATTTATTTGTTTCCTGGGTTCATATTACATTACAATTATCTAAGTAATTCACT
GGGCATCATCAGTTTTCCTTTTGTTGTTATGTATTCCAGATACTTTTTTTTTATCACTGA
TTGACTGCTGTATATTTTTCCTTATTCAAGCCCGATGTTCGGTTGAGTTACCTTAAAACA
AAACACAGTCCAGCCAGAATAAAAAAACGTCTAAAACCTGTCAAATAAGCATGAATACTG
ATAAACATATTCAGAACATAttttgctgttat
>NODE_367_length_795_cov_17.543396
AATTCTGGGCTCAATGACTTTAACCCACTGCCACTCCTCTAAACCCATCACAGTCTTGCT
AGTATTGGAGCTTGGCAATGATTTTCAGAATGTCATATTAGGGGGGGATGCCTGCTGTCC
CCACAGCAGTGGTAGTGTTAGTCAGTTGATATTGCATATTTGGTTGTTGATGCAGATTGC
GCTGCAACAGATAAAGTCAATTCCAGGAAGCAACCTTTTTCACCAAAGTCAAGCATAGCT
GTAAGACTTCTCTGCTATCTGAAAAATAGGTTTGAATTGCATGCAATTTGTGGCAGGCAG
AGCACTCCAATGGAGGGAGGCTATTAGTGAAATGCCTTGCCACTGTCTCTTTAAATGCCA
ATAAATTCCCATCATTACAGAATCTGGCAGTTTTCCTCCCTGTCTGCAGCCTGGGTCTTT
ATCTCGCTCTGCCTCAGTCTCTGAGCATGTAGATCTGGCCCAGTTAGATTGTCATACTTA
ACAAACATTAATGATTAATTTCCTCCACTGAGTCAAATGGGGCTAAAGGGATGACTCGAT
TCATCTTATCGCACCACAAATTAGCATTTCCCCATATTCTCCAGCATCAACTGTGCATTA
AAATTCCACATTTACCATTCTGGGCACTGGCAGCTGTGGTGAAAGAGCCAAGGAGATCTT
CCTCCTATGTTGCTGGAGATTCTGATTACTTCTGTGTTATACAAAGAATAATTAATTCTG
CCACTTTCTGCTTGTTACTGTACATGTCTGACTGATCTGAGTGAAATTACTCACTGAGGG
GTTATTTAAAAGGTCAAGGTGGGCTTTTTTTATTTGCTGTGTTAAGTCCTGGTCATGCAG
TACTTTGCTTTCACTCTTTACTTCCACTGTGATAAAATGTTCATGCACGCATTATAattc
ctgtattttgaggggatcggtgcagaagagtgcaaacat
>NODE_372_length_804_cov_18.177860
ATTTACATGCTGGTTTAACTTTGGCACTCACCTTGCTGCTCCTCAAAAGCTGCCCACAAC
AGGTGGATGGCCGGCTTCTTGGGCAGGTGGATGGTGCAAGCCTTCTTGTAGACATGTCTC
ACACCATCAGTGCTGTAGCCCTCTAGATATTTTGCATACTTCAGAGTGAAAAAGAGAAAG
CAAGTTGGAAGAGATGCAGGAGAGGACAGAGACAAAGAACAGAGGAGAAAGAGAAAGGCA
AAAGAGACAACACATTTTAAACTAAAATTTCCAGTTGGCAGAAACAGTGAATTTCTTCAT
TGACAAGATCGTTTTTAGAAATTTTCTGTGTAAACCCATCAGCACCTTCATGGAACCAAT
TAGATAAGTTTCTGTAAGGTAGTGGGAGACGAAGAAGATGCAACGTAGTAGTTGGCAAAT
GCTGCAGTCAAATCTTGTGTGGCAAGCTGGCCATCCCCTAATACAACAGATACAGTCACA
TATCAACGTTACACGCAAAGAGAGTGCAGGACGATTTACTGTGTCGATGTGATATCATCG
TTGATGGGGGAAGTGCAGGGAGGTAGCAGGAGTGAGAGAGAGGATTAAGGTGGCGTTACC
TTGATCCAAAACTCCTCGTAGAGTGCACAGGCGATGAGGCAACGTTCAAAGAGAACAACC
ACGCGCTCCGGAGTCCCGTTTTCAATTTCAAAGTCCAGGTACTCCTTCCAGTTGTTGAGC
TGCGACTTCTCTAAGGCTTTGACATGGAAGTATGGTCTCTTTATCTGTAAAAAATACATA
AATAAATAAATTAGTTTGACAATAAAGTCAAGACTGAACGTATTTTGAGCAATGTGGAGA
AAACACAACACCTACCCCTTCCTCAAAGGCCCATCGTTTGCTGACTTCATGTTCGTTGTG
GTTGAACACTTCTTGCCGAACCtcgatcaccttgtggcgcatgttctc
>NODE_373_length_397_cov_32.536526
AAACCCTCCTTCCCTTCCTTCCTCTCCTCTAATACCAATTTAAATCGTTCAACGTGCCTT
TTCTCCTGCTGCCATTATTCAAAAAGATCATAATAGTTTTCCCTGTGCCCAAAGCACAAA
AAATCAATTATTTCCCCACAAAGACTTGAAAGTACTTAGCGCGGGCCTGCGAGGGGAAAA
GCTGTGGGTTATATCAAATTGAAACTGCACTCATTACACAGGCACACAATTAGTTACCTC
TGGTCTGCCTGCCGCTCTTTAATTTCCGAAACGGCATATCTGTATTATAACAGAAACAAG
CATGCAAATGCTATTGTTGGGGATTTAGAGAAATCAATAGGACGGCTGGCGAGAGGCGTT
TGGTGGCGCTGTCACTCAAAATCTGCTGCCGGCGACTGATAAAGGTCTGAATTCAAATTA
GCGCCAAAGCCGGCCAGTGACATCAGAAGTGACATCCGAAATAAAAGGGACGGCTTCATG
ATATATGTAATTATTCTCCTCGCATTTGCGCTACTTTTTTTTTTTTTTTTTTTTCCTTTT
C
>NODE_374_length_668_cov_14.880239
ATTTTAAAGATAAACATCACAGAGTGAAAATGGAATTGGAAATTAATCACAGCTATAAAT
TAAGTCACCTTTAGGGGTATCCGTCTTTCTCATCCACAGAGTTACAGGTAGATAGCTGAA
GTAACTCTGGGTGCAGAGCTGCAGGATAGAGAGGAATTTGAATTATGACAAATGGCATAA
TATGATTTGCACACAAAGCAGTGGTTTGGGGCTGATGTTTTTTTACAACTGTGAGCCACA
GAGAGACAGTGAATGGCGGTGACGGCAGTTATGTGCCACCACAATAAAGCTGCTTTCCAT
CGCTTTGGGCACACTTTACTGCTGCTCTTGATATCAGTATTAAAAGTGATTTGCAGCTCC
GTATGTGGCAAGGAATCAAAACTTAATTTAGGCAGATAAAGATGCCATTTGGGAGGGAGA
TAAAGTGCTGCATCATGGGAGATGTGTTCCCCAGCTTGCTCTCAGCTCCTCACCCTTACA
GCGCCCTCAGATTTACTAGCTCTTTTTTCCTGCTCCATAAAACAGCAAATCTGCTCGCCA
GGCGACACAGGCAAATGTTAATGGATTCATTTGTCAAGAACCTTCCACTTATTTACAGTC
CTCTTCCATTACCGTCGCTCCTCCTGCAAGAGAAAATCCAGTGGCCAAAGTCAAAATATC
GATTTGCCTGTCCATCAGCCTGTGAGTCATCCTGTAAAACATGCCGAGCCAAAGACACTG
CTGCCACCAGGAGTGTGTTTCAACATGACAGTTACACAATCAGGGTACAAGCTTTTTTTT
TTTTAAACCAAAGTTATgtaacggactacaag
>NODE_375_length_682_cov_15.206745
CCTGCCCCATTTTAGGCTCTAATCTCACATCAGAGGAATGTCATTAAACACCTTCAACAC
TGCCTGCAAAGAACTACCTGTCCTGGCTTCACAGCTGCATAAACCAAAAACCTCTTAAGA
TCACGTTTGCCTGAGCTTTGACATATACACAGTCTACATATACGGTATATGTTAAGTACT
AAATGTAAACAAAATGTGCATACCACAATCAACCATTTAGCTGGTGTGTGGATGTATGGG
GTAGGAAAGGTGGTAGGGGGGAAAAAAGAAAACAAAACAAAAAAAATACAATACAGACAA
TGTACAAATTCCCAACTAAGGCATTGAGGCATATTAGGCATAATAATCATTGAAATGCAT
CAGTCAATAGCAAAGTGTAGCTCAAAGACTAAACTGACCTCTGTCAGCGGTCACAATCCT
TTGGTAAGGATGGACCCGCGTGTCATGCCGTCTCACTTTAGTAGCCATTGCACCTAGATT
GTAACAGGTCCACAAGGTTAGAAACCATTCACTTTGAGGAGGGGAAAAACAGTCATCTTT
TACAGTAACAACATTCACATTTTTTAACCATTACCATTTATAATGCTTGGATAATACAAC
AATACACAGAATAACATAATACAGATTATAGTACATATACACACCACACATATTTTTTTT
ACATGTAGAAAAATGCAGTAGAAAAAAATAATACACCTTTTTGGAGATTTACTTGGCATT
TAAAAATGCATAACTTAAGTACTAAAATTCCACAGTGCTCAGAGTTCTATGGGGGACTCT
TTGAAAAGGGGGCAGGTaaagggtacaggcttctgggctgtctaga
>NODE_376_length_392_cov_9.387755
AGCAGGCTGCGAGTCCAGCCAGCCGGGATCGGGGTCGTGGTGTGGCTGGCCAGGCGCCAG
GACGTGTGCAGGGTCTACGCCATGGCACTGGCCCTCGCAGGCTGGCAGCATTGAGAAGCG
TAAAGGCATTCAGTAGCGTGAATGTCCCTTTGTCTCAGAGCAGCGTGCCAGGCTAGCTCT
AATGAGGCAGCTCTTTGTGGCAGGCCTCTCAACATCAAGTGGGCTGGTGGACTCATTAAC
CTGACTACTGCAAATAAAGCAGGCAGGCACAAGAGACGCCTATGATAGCACACTTAAGGC
CCTGCTGAATCCCTCCACCACCACCATCATCCCTCCACCTCCTCCCTCTCCTCTTTTCCC
TTCAGTCTCTCAGGCTTCCCAGGGCTCCTCTGGCCTATTTCAGGTGTCCCAAATAAGGGA
TGGGGGGTGATTTCCACTTTCCTTATTCTGTCTCCTTCTTACCTTGAGCTTTAATCAGTT
TTTGGCTCTGCACTGTAagctggtttttgctgaaaaatgaatgaactaggtttgct
>NODE_377_length_525_cov_20.883810
CGTTGCGCTCAGCACGCCGTCACCAAGGCCAACCAGAGGGGGGGCAACCTGCGAAAGCCA
GCTGGGGGCATCTTGGCACACGCTCGGCGAGGCACATTAAGTCGGCCTCACCCTGCATGG
AACCTTTTGTTCAGCAGAATCCTGCCTGACCTGCATCCCCCCTCTTACTCACGACGCCTC
CCACCGCACTCAGCTCATCAGCAAACACCTAATGAGCCTGCGTCAAGAAAACAGACCCCC
AGCTCAACCTGCCCGCTCCCCGCCCCCACCCGGCTCTCGGGGGGCGCGGAGACGGCACTT
TACAAGGACTGATGATGCTGCAAAGACCACAATAATGATAATTAACTTGCTGAATTTAGA
AGATTATGCTGTTAATTAGTTGCAAAATAAAGATAAGTAATATAGTAGCAGATGGTTGAA
TAACACCCATGAGATGGAGGGTTATTACACTGATGAGGTTTCCATGGCAGAGATGAAATA
TGAATCTGACTGGCTTTTCCCTCTTTCTATGGGCCATTCCAAGAGAATAATATCTTGTTT
CTGCCAGAAGAGCTTCTGGAAGGGTATTACACGATAAACTAATTTGGTAGATAGATTGGC
CTGGCAAAGGTAGTTGTTAGAATAATGTGGTCCTCTGTTTTCTCATGTAAATGTATTCCC
TCTCACTTT
>NODE_378_length_858_cov_19.649183
AGTTTAATTACCAGCCCTGACTTGTAAGTGCTCTGGTGGGGAACTACATGACCCAGCTAC
AAGAGACAGCTCTGCTCCATCCCATTAGAGTGGGAACAGAAGGATACGCTGCTGCCTGTT
TCCTCTCGCTGTCCTACAATCCTTCACTCCTCCCTTGCCTTCATTTACTTCTCTTTTCCT
TTGGTTTCCTTAATACTTGGCTCCTTTCTTTTCGTGTTTCCCAACACTCCCGCGTCTATC
AGTTAACTTTGTGTAACAGCCACGCAGAGCACATAAAATGATTGTTTGTGAGATAAGGTC
TCTCTGTGGCATCCCCTTGTCTCTGTGATTGAAAGTCGCTGGGTTAAGAACATGACTAAG
AGGTTAACAGTAATAAAAATAGCTATTAAGCATATATTCCCTTCCAACATGTCACTACAA
GAAAGGGAGAGAGAAGGAGAGAGAGAAGGAGGGAGGGATACTGGCACCTAATTACAAGGA
GCGCACTTGGCTGCTTTTATCAGTAATTGGACTATATAGCCCTTCATTATAATTTACTTT
CTCCCCCAAACTGTGATAATGCAGACAAGCAGAACTGAGTGGGCCTGTTAGTGGCCCAGA
AACTGACACCAGTTAATGGTTAATTATAATGACTAAATTAAAGGAGTGACGGTGAGAGGG
CTCTGGATAAAGCCCAGGCACTTAATTTAACAGGATCACTATCAGAGAAAACTCATGAGA
AATAGACGAGGTAAAGACAAAAAGAAATAATAAAAAAAAGAGAAATTAGTAAAAAAGAAA
ACAACTGAGAATGTGTTTTTTGGAAGCTTTTTATTGGCTTCATTGTCAGAGCAGGGAGCT
GGAGATGTGTCCAGGGGATTAAGCGACCATTAACTGTCTGTTTCAGACTGATTGAAAACA
GGGTGAAAATATATTTTCATTTAGGCATCCACTCACCAGAATACGTCTCACTTTAAGCAA
TTACtgcttgtgaaaatgtaacacccagacagacaaaggaat
>NODE_379_length_302_cov_1.460265
GTCAAACAGGAGAGGAAAAGGAGAGAACAGATCGAGATGGAAGAGGAAGAGGGAGAAAGG
CCAGAGAGAGGAGCAGTGGAGGGCAGATGGAAGAGATGGACAGACTGAAAGACAGAGAGA
GAGAAGAGGTGTGTTAGTGTGGAGGTCTAGAGGAGGCAGCTGTGCAGGTCCACGGTTTGT
TAAAGAGCTTTTTGATGGGATTGGTAAAGCAGTGAAGCCTGTTAGCTGGAAACACCGGGG
AGGAGATGGAGAGGTCAACGGAAAGAAAGAAAGAAAGAAAGAAAGAAAGAAAGAAAGAAA
GAAAGAAAGAAAGAAAGAAAGCAGCAGGTTGAAGGCAGGGAATGAAAGGAGGGAGTATAA
GAAGAGAAGGATGAAGCTGACGGTTCTTCCTGTTTTTCTGTGgagtcattctgccctcca
gaggtgaccagcgttactgcagcttg
>NODE_380_length_1166_cov_6.556604
ACGCACAAAAAAGTCTCTTGCACACGTATCCAAAAGTCAACAGGAAGTCGGCCATTTTGA
AAAAAAGACCAGATTTTGGCTGATTTTGGGCCAAAATCACACATTTTCCAGAGCGAACTC
GTCTCAGGGGGTTTTTCCAAATCACGTGAAATTTGGCAAGTTGATAGAAGAGGCATTGGT
GAGCAAAAGTTATTAAAATCCTCCGCAAAAGTCTGAGGGCGTGGCCGTGGCGGCGCCACA
AAGTTTGACGTTTCGCCATAAAACAGGAAGTGCACTGAAAAATGACCTGAACGTGGTCCG
ATCGGCCTGAAACTTTACACGTTGCATCACCGTCCGGCCCTAATCGCAACTATATGAAAA
TAATACCTCTCAGGAAGAGCGCCACCTGCTGGAAACAGAAACATTTTGTCCAAAATCACA
AAATTTCCAGAGCGAACTCGTCTCAGGGGGTTATTCCAAATCACATGAAATTTGGCAAGT
TGATAGAAGAGGCATTGGTGAGCAAAAGTTATTAAAATCCTCCGCAAAAGTCTGAGGGCG
TGGCCGTGACGGCGCCACAAAGTTGGACATTCGCCATGAAACAGGAAGTGCACTGTAAAT
AGCCTGAACGTGGTCCGATCGGGCTCAAACTTTACACGTTGCATCACAGTCCGGCCCTCA
TCACAGCCATATGACAATAATGAATCTCGGTAGTAGCGCCACCTGCTGGGAACAGGAAGT
AGCCTGTACATGCTCCGATCAGCTCCAAACTTTGAGTGCATTTGGATCCCATACTTTAAC
ATACAGCTATGAAATTTGGTACACACATGTAACACACAAAGACGCACAAAAAAGTCTCTT
GCACACGTATCCAAAAGTCAACAGGAAGTCGGCCATTTTGAAAAAAAGACCAGATTTTGG
CTGATTTTGGGCCAAAATCACACATTTTCCAGAGCGAACTCGTCTCAGGGGGTTTTTCCA
AATCATGTGAAATTTGGCAAGTTGATAGAAGAGGGATTGGTGAGCAAAAGTTATTAAAAT
CCTCCGCAAAAGTCTGAGGGCGTGGCCGTGACGGCGCCACAAAGTTGGACATTCGCCATG
AAACAGCAAGTGAGTGTAAATAGCCTGAACGTGGTCCGATCAGCCTGAAAATTTACACGT
TGCATCACAGTCCGGCCCTCATTACAACCATATGAAAATAATACCTCTCAGGAATAGCGC
CACCTCCTGGAAACAGGAAGTAGCATGTACATTCTCCGATCGGCTCCAAACTTTGCGTGC
GCATCATACACGGCAAAATAATTGATATTTCAAGGTAAATACACACATCa
>NODE_383_length_458_cov_16.231441
GGTAAAGAAATTTTCTTATGAACTTCATCATATATTCGAGTGCAAAAACGTTGATTTTCT
CATGTCGTCCCATGTCCGGTGAAAATTTGCACCACTTTTTTCTCACATTTTAAAAGGAAA
TGGGACAAAGGCGTGAAAACCTTGCATCTTTGTGAAACACCTTTTTGATCTCCATGAGTG
GCCTACGAAATAGTAATAATTAATTAATAATGCATACAGAAAAGCTTTTGAAAGTTTGGG
CAGCATTTGGTCCCCATGTTTCAGAAGAACAGTGCATACTGAGATCCCTTTTTCCTTTCA
TCTCTTTCCCAGTAAAGGCAAGAGAGGGGCTTATCCCTTCTGTTTCCTCACGACTTCCTC
TCTCAAATTCCTGGCCTATTACACAGCTCTCACATACCAGAAACAAGATGCCTTTTTATA
CTGTCAACCTTTTCATCTGAAATGTAAATTAATTCTTACTCAGTGTGCCTTGACGAAGAT
CAAAGTGGGCACATTAACCTTCCCGGCCCCACCCCCCCTCCTTGGAGCCTCTCACTGGAG
GACAAGGGAGGGTGCCAAAAGGGGCAGGAGAGAGGAGGGCAGGGGGAGGAGATTTGGCAT
TG
>NODE_384_length_442_cov_15.382353
TCCAGAAAGTCAGCCTCTTGGTGTAGAAACGGTGGTGTGCGATGGCCAGGTAGCGCGTGA
CGCTGACGCAGAAGAGCATGAACGCCGTGTGGAAACAGGAGAGCACACCCAGGAAGGCGA
TCACCTTGCAGGTCAGTGTGCCGTAGGTCCAGGCAGATCCATTCTTGACCGAGGTGAAGA
CAAAGGGGAAGCAGATGGCGGAGCGCAGGATATCAGAGGCGCACAGATCCAGCAGGAAAT
AGTAGGGCGCTCGGTGCAGGCTCTTGTCTTTGACCAGCAGGATGGAGATCAGGAGGTTTC
CGACCACGCCGACTCCGATGATGAAACCCAGAGAGGTCAGTTTGAGGAACGTGGCGAGAG
GAGAGACATTCTGCAAGATGGTGTGGTCCCCTGCATGGCTATAGTTCGCCATAGATGGAG
GAGGGATCATAAAGATAGCGGAACAGCTTCAGCCAAGTATCATGATCTAGAGGTGGCAGG
GGGAGGCGTTAGATCCATTTGGCGGTGTGCTTTGAAGAGGTTTCCAGGCATGTAGGCAAC
CTCTCCTCTAAGGCATCCTTTGTTCCTTTGTCTCATCACACCTAaa
>NODE_385_length_775_cov_17.814194
AGAAACGATGAATAGAATACTTATCTTTAGGTTTTATAATGAAATTACATAGTTTTGCTA
ACCCGTGTATTTTTATAGGTCATTTCCCACTAAACATCATCAAAAAAAGAAAGAGGAAAC
CCTCCAGCTTCACACTATTGGGTTTCATTCATTTCATTTGATTTGACATATCATGCTTCT
GTGCCTTGGCAATAAGGACACAACATTGCAGCATATTGGCAAGCTCATTTGCTTTTCATA
GTGAGCGTCGTGTCCAAAAAAAAGTGCCCCCTGGGATAAACACGTGTACGGGGACTGCGG
GCTCGCCGCCCCAGCAGCAGGTGGCCCATTGCTGCCTAATGAACACCGCAATCTGTTACT
ATCGCAGCGGTGCTTTTCACCAGACAATTAGGCGACTAAGCATGTCATTATTCCAGGCCA
ACAAGAAGAGCCTCTTCTCTAATTTCATCTTTTCATTCCTGTTTACTCACCCACACTCCC
CTCATTAACGAGAGATTTTCCAGTCCATGCTAATTGGTTTCAATAACATTCATTTTAGTT
GAAAGGAAACGATTCTGTTAATTGAGGAGCGCAGAGAGAGGAGAGAGGGAGCGAGGAGGG
GAAAAAAAAGAGAGGCTTCTTTTCATTTTCAAGTGCGTCCATGAGATGACGCTTTTGAAA
AAGCGCTCTACAGGTTCAGAGCTAATGAAATTAAGTGATGCCGGCCGTGGCAAAAAGGAA
AGCCTAAATTAAAAGCAATTTATTTTCATTGAGGCATGTGGCACTGTTCGGGCACAATTA
ATGGGCTGAGCATAGACACAGAGATACGGAGAGAGAGAACAAAAAAAAAAGAGACAAAGA
TACAAAGAAATGactggtggcacagatgagtcaagagagagcaaagtctagacctggaca
gattaactgtaatgatttg
>NODE_386_length_716_cov_23.233240
ATATGACACATATAGAAGCACCTTTATTTTGTCTCATAACCATTTCGCATTTGCAGGCAT
TTTTAAAAGGAACCTAATAAAATCATCATTTAATTGGTCAGATAACTTGTCACGTAACAA
TGCTGTTACATGCACATATTCTCAGGCAGCCTCATGAATGCCCGCAAAGGTAACTGAATA
AACTTCAGCACTAAACAGCATCATTTCCAAGTGGAGAGACAGTTCCAAACAGAGTTCCAC
TTTCAGAAGCCACCCATTACTTGTAGAATGACTTCTTTGTGTAGCTACCTGGGCTCCGGG
TTTATTTTTACCCTCCCTATGTCCCTCCTCATTCTTTAGCAGCTTCAGGAGATGGCGTTA
GTTTGGCTTCATCTCTGACAAAAGATAAATGAGCTCTGGGTCTGTGGTGATCCACTATGG
CTGCCAGGGGGTTCCAAAATAGCAAACTATTTTTCATATGGAGCGAAGTGATATGGAGTG
CGATGCAGCAGGCGCTAACATTTACCATATCATAGTATGCGGGAATACATTTCATTCTTA
CTTTTTTCTTTCTTTTACTTTCAACTTTCTCTTACTTTCGGAAGGGTGAGGGCTGTGGCA
ATTAAAATTGATCAAGTATATGTGGAAAGCCAGTTGGTTATTTACAGAGTTTGTGGTTTC
AAAAAAGGAAACTAATCAGAACAAAAATATTAAGTTGTTACCCAGGTAGACATTATTGAG
CCTTGTTTATGTATTTTACAGTATGTATTCTAATTGCAAAAAGTCTTTCTATCTTCTCCT
TTCAGCATTCATGTGAAATTCTCTTTCTCCTACACTTGgaacaatgtgtagtaattaggg
tggatttgcagaacagcaca
>NODE_393_length_903_cov_21.194906
AGGCGAATGAGAAGCTAAATGTAGCTGCTGAGCATGTACAGGGCACCTCCACAGAGCACA
GATAAACACTTCGCTGGTAGGCCTTCTTATGACATTTCACAAAGCTGGGCCTATGGATGT
GGTGGGGAGTTATCACCTAGCTGTCAGCAGCTAGAAATATCTGAGAAGAACACTTAGGAA
TCTGCACTGGCTATGTTGAATGTTGCATCTGTGGGTTTCAGAGCAATAAGTATAGTCAAG
GCACCGTCTTTTGCTGCCCCTACTCCTCTCTGAGGTTCTGTTGTCTCAGCTAAATGCAAC
CTGCCATGGTGTTGATGGTGAACCCATGTGGTGTGCTGTCCACCAGAGAAACCTGGGGCA
TCTTGGGATAGCAGGAGAAAGATTGGTAGAAAACCCATTTCTGAAGTGGATTTGTGCCCT
TGTAATCCTGATTAATTTTGACCCGTTGTGCTCATTTTAAACAGAGCATTACAGTAAGCG
TGAACACAGCAAGCTCCGGGGCGAAACCAGGAGCTTAGCGGCTTTGGGAGGCTTAGCTGC
AGATGGCATTTTAAGCCGGACTTAATAAATTGTTTCCATTAAACTTACCGGCCCACACAT
ACTGGATTAGACCAGTGGAACAAAGGAAGAGGAGAGCGTGCAGACGAAGAAGAGGGGGAA
AAAAGCACACAGAACTGCCATCATGCACATCTGAGTCTGTTAACATCTCTCTGAGGCCAA
ATGAAAGGTGAAGATGAGGTTACTGTGGTGTTAAGGGAGAGAGAGAAGCTTTTGGACATG
AATGCAAAATACACTCACTTTAGATCTCGTGCTCGTCAGGGATGTCGGACCAATTTGCTT
AAATGACATAGAAGTAAACAAACAAAAAAGATGCATAAACCATTTAGCTTGGCAGTGGAT
TTAGGGCTTATCCTCTGACTGTTTATATATAAACACATTAACAGTGCTGTAGCTTAAGGA
TTTAGGATCTGCCCATACCCTTGCTTTTTTTCTATGGAAGCTTTTTACTCATATatccat
ctgctattgtgggaaatcaattcctta
>NODE_394_length_514_cov_11.708171
TTTCACCGCATTCACCGTGTCTCTTAAAAAAAATGAAGTTTCTCTCAAAAAGCGAGGCGC
ACGGAGTGATTCCCATACACGAGTCGTCGGGTGAGAAACCTCGATGGTCGTAGCATTCTG
GTGAGATCTATGTGGTCTTCCCCTGGGCCGCGCGTCACGGCCAACTCTGAGATTCAATAG
AAGAGGAGAAAAAGACCTCTCTCCATTTGGAGGCAGAGAAGGAGGAGGGGTGAAAGGAGG
AAAAAAAAGACTGGAGATCCCGCCTCTGGGGCTGTCAGATCGCAGGACTTTCTCGCATCT
GATTGGTTCCAGAAGGGCAAAAATTACTCAGCAAACACGACTATTATTAGCTGCTTAGCA
ACAGCTCACTAAAGTAGAGAGACCACCCAGGCAGACAGACCTCATGTGTGCATCTCCGAC
TTCAGGGGAGGCTCGCTGAGAGCCGAACCCCTCGGTGCGTTTGGGTTTCCACGCCGCGTT
CCGTCGCCCGAAAGAAGCGTTTCCCGGAGAGGAGCTGCAGTCTGCGGCATGGAAGCCGGT
CTGCGCCTCGGAAGGTGGCCGAGGAATGCCAGAAGTGAAGTTTTTAACTTTAATTTTTTT
TTCTACCACCACCACGATGGTGGTAGTTGAGCCTCAAATTACAGTGGTTgaaggggag
>NODE_395_length_767_cov_16.014341
GGATTATCTGCACCCAGCATCTTGTGAATGAACCTAGATGGAAAGTTGAGGTGAAATAAT
GATATAGTCAATCCCCCGAGATGGTTCTGTAAACATATTTTATTCCTCAGGTCTTCTTCA
CTTTAGTCGTGATTTCAAATCCCAAGATGCCACCCAAGGCACACCACTTTGCCTTAACTA
TGCAGCGAACAGTTGGAGAGCAAATAGCGTGGGGCTGTATATAAAAAATAAACCCAGTAT
GATAAAACTTGTCAAATGTGTTTCCATCACTCTCATCTTTTCTCCCCTTTTCTAATAGCT
CGAAAGTGAAAAAAGCTTTAAGCAAAATGTTACATTTCATCATTTTTCCATTCTTTAATT
TTCACCACAAAGCCTGACATGTTTTAAGAGGTGCAACCTAATATTGCCTGAACTCCAGGA
CCTACCACAAAGATCTCTGGGTAAATGGGAGGGAAGGAAGTGCACAGACAGGAGGACGGG
CGTGGATGGAAAAGTGCGCAGTAACTTGGCTGCAGCACACCCTTAAGTAACAACACATGG
CAGTGGAGGAATTCCACATTCACGGACACTCTACATGAGCAAGGATGGGAAAGACTGTCC
AGGTTGCTTTGCACCAACCGGCCAACCAGTTCCGAATGTGAAGCTGATAAGGCTCTGCCA
TACCTAATTCCTTTCCATGTTCTCATCCTGGGTAGGCATCACAATGGGCATGATTCATGG
GGGTAATTCCGCTAGCTACTGACTTGGCTCCTGTCTGCATTTGGGAAGAATGTGACCTCA
CAATATGCCTCTTTCAGACCCATCCCTGTCTGACTTCGACCAGCCTCTCCTTGAAGCCCT
CTTCTGTTAGAGGCTGTAGAGTGAAGACAAGGGAATGCAGCAGAAAGGCAAGGAAGAGGG
GCTAAGCTGAg
>NODE_396_length_712_cov_18.019663
ATACTTATGCTTTATAACCACTCAGCCTACACCTTTTGACTGTTCCTCAGCAAACAAAGT
TTTGCCAGTTCGTAAAAAAATTCCAGTTACTGTTAAGTCCCCTGCTGAGAGGGGCCTGTT
TCAGTGGAAACAGTTAAAACTCTCAAAACACAGTACAGAACACATGGAGTTATTGGGTCT
GTTCTGTTGTGTAAGTAAACATGTCGAGGGGTGGGCTACTTTTTCATGGTTCAGGGGCCC
CAACCCTCCCCTCACACAATTAACTTTTCCAGTGTAATGAGATGATTGATATGCTGGAAG
TGTGTGCTTTAAGGAGATATTAATCATTCCCTCTGGTAATTTTAATCATGCGTTCCATCA
TCCCCAGCTGCTGAGGATCACCTTCCTAGCAAACAAAGGGCGGCCACGCCACTTGCATAG
TCATTCTGTTCTAGTTTAACTTTATTTTATGCTGGTTCCTCCCATCTGTTCGCACAAGCC
TCCACAGCCCACGTTGCACGTTGACAAGCTGGGGAAGCAGTGTGTGGGTGGGTGATTGTA
TGAGTGTGTCTGTGTGCATGTATGTGTGTAAACTTTAGAAACACAGGCATCTTTGAAATG
GTAAATCTAATCCTCCAGGTCCGTGACTAGTTGGTACACCGCCACCAGCCACCTCCACTA
ACACGTACAATAATGCATACAAACAGCGGGCATGCAAACACACACACACAGTCTCTTGTA
GACACAATCAACGTGACACACTTACTGAAACACACAGAAACGTACACGCAAGCACATATA
CCACATGGTGTGGGCAATATGTCAGAGCAAAGCATAAATTGGCATTTGAACCAGTCACta
ttattggaagtatgaa
>NODE_401_length_412_cov_11.172330
TGTGTGTGTGTGTGTGTGCGTGAGTGTGTGAGGGTGAGTGTGTGTGTATGTTATGTGACA
GCAGACCTCGCTAAGGACTAGCAATCACTCCATTCAGCATCTGCTGCCACACAGCTCATA
TTGTCATTCCCCAGTTTAAAGGAACCTTGAGCGGCTTCAAAGATCTTTTCAAAGCCTTAA
TCCTAATAGGTCGCGGTTTGTTCTGTCACATCAAAAGGGGGAGAGAGGCGGTGGGGGGAA
TAATGCATCGGGGCTGGCAGAGATTCTTAAGGGTGGAAGATTGGCAGAGGATTTGCAGTA
CGGGGAGGACCGAAATCTGAAATATCGGACACAGAATGCCTGCTGTAATAGATATGAAAT
AGGTCTTCTCAACAGCATGAAAGGCTGACATTTCCAGAAAGTTTGTCATGAGAAGGCCCT
TTTATTCCCCTTCGTCTATCTGCGTTTGTACTGCCACCATGTCCATAGTGGAAATTCGCA
AGTGTCACTCTAACGGGTTATAGAATAAGATTGGACATTTAAGATTTTTTTCCCCACCTC
TTCCTTTTTTTtattg
>NODE_406_length_621_cov_9.059582
AAAAATGGATTATGAGTTACACCACAGATGGAGGGAAACAAGTTACACGGGGAAGGAAGC
AATTAAATAGCCATGAGCCGGACCCAACCCTGCGCAACATCTGCCGAGACCAGTATTCAG
CACTCCACAACTGACAAATTAGTGTAATGGACTAATAGGGACGGATAGAGGGAGCGAATA
CAATAATATGGCTGTTTAACATAGGCTGGCTATTCTCAGGCAACCGGCTAGTCTGGAGAA
ACTTACCCAGAGACGCGGTCCTCATCCTGGAGAGCGTCCGGTCCACACTGAGGCAGACTG
AGCAACAGAGATGGTCTGTACCGGTCAAGTAACACTTACAGCCTGCAAAGAGAGAGTCAG
ACGAAGCCTCGCCGTCAGTGCGATTATATGTTATGTGCAATATACTGTCAACTCCCCAAA
ACCATAAAACTTACTTTAATGGCTACCACGTGACCGTTTATGGCCAGTGAGCCTATCTGG
CCGCTCTTCGGATGATTTTTACGATCTAATTCATAGACAAAACCCCCATTCATTTAGCAC
CCAAATGTCAGAGAGCCAGAATCGGCCCTAATAAAGTTTACAGCTTGAAAAGTCGAGCCA
ATTCCCCGGGAATAGCTCAGGAGCCCCGTGCGCAAAGGGGACGCCCGGCCCCTAACGCCT
GTTTAGTGGCCAAGGACCCCCACAAAGCCCCCAGCGCCTCAGcaaggtgagtaaaaaaaa
aaaactaaaagctttcactcgaggggacctgttgaattcaaagag
>NODE_414_length_716_cov_9.286313
GGGTAGGTGAGGAGAGGGTGAGGCGGTGGCGGTGGTGGGCCGGGGACGGGGGGGGAGGTT
TGTGCTCCGAGCCTCACGGTAAGACAGAATTGGGCATTGTCGCCAAGCAGAGTAGAGCAG
AGCTAGCCCCCATTCTGTTGATCTGAGCAGGATCCCGGAGAAAACAAAACTGCATTGTTC
CCCGCAGATGGAAGCCAGTGTCTCCTGGGTAACAGCATTAATCTCCCCTTTTCTCCTGCT
TCCTCTCTTGTCGGGGCCATAATCGGTGGGCTCCTTTCAGCAGCCGAGCCAGCCTCAAAG
CCCAGGCTCCTAACTAGCCTCCTAATTAGCTGCAATTACAATGAAGACAACATGATGAGA
TAATAGAAATTTGCAAAATAATGACATACCACGGGAAAATATTCCTCCTCCCCAAGCACC
ATTTTTTTCCCTCCGGGAGCGGCACAATGGAGAGCCGGGGCCCTTTTCTGAAAGCGGGGA
GCTCAGAAAAAATGGTGGCGCATTATGTGGCATAGAACCCTATTGTCTGCCTTCTGGTTG
CTTCAATCAACAGGCCATTGTCTGGCTGCTTAAATCAAAATGACTCAAATACGGGCTCCG
TAATGATGCCCTCTCAGCAGCGCATACTGAACACAGAGACAGATTGAGGGAGAGAGGAGA
GGAAGAGGAGGAAGAAACGGGAGAGCAGAGGAGGAGGAGGAGGAAGGAGAAAGGAGGAGA
GGGGCTAATCGTGTGACGCAGGACTGAAATAATTAGGTAAGAAAAAAGGGCCGGAGAAAA
GTCGCCGAAGATCAGAAGGAAAGGggaaccggtgacggacggatacagctgttttcatct
gctcctgttagatcacatta
>NODE_415_length_387_cov_1.651163
ATTTTGCATTTTCTTATAGGTGTTGTTGCCCCTTGTGGTCATTTATGTCTCATTTTGTGT
CTCATATTGGTTTTTTTTGTGTGTGTGTCATTTTTATGGCTGTCTTTGTCTTATTTTGAT
CATTTTCTGTCATATATTGTTGATATTGTGTCTTCTATTGGTCATTTTGTCTGTATTAGT
TCTCATTTTGGAGAACATTCATGGTTGTTTCGGTCCCATTTCAGTCATATTTTTGTCTCC
TTGTGGTCATTTTCTGTTTCATTTGCTCATTTTGTGTCTCCTTTTGGTCATGTTGCATCT
TTCAATCATTTTGTGTGTGTTTGTGTGTCACTTTCTGTCCCATTATGGTCACCTTTTGTT
TTCTTGTACTTATTTTGGATTTCTATTTTGTAATTTTAGTCATTCTTTTCCTCATATAGT
TTATTTTGTGTTTCCTTTTACTCCTTGCGTATCGCTCTCTTTTGTGTTGTTTTCTTATTT
TGTTCCTTTATTTTTGTATTTTGTCCCCTTTTGgccattttgtgttttctt
>NODE_416_length_761_cov_10.229960
TCGTAATGGTTTTGTTCAATGGAAATGGACAAAAATGAAAAAGTGAAATTCCACTTCACA
CCCTTATGTGAATGAGAAAGGACACTACTTCAACGTGATATTATCACACAAAAAATATGA
AAAAGACCAGAAGGAGAGTTCAAAGCACAACCAAAAGTGAAAGTCCCTCAGCCAGTGAAC
TTTGTGACCTGGGGGCCTTCCATGTGACCCCACCAATAAGAAATGCCTTAGGTAATTTGA
ATCAAGTGGAGGTGTGGCACTTTCAAACAGATTCGGCTGAATAGGCCTGCTGGAGCAGCG
CACTGCTCCCTGGACCAGATGTGTGGGGCTGTTTTTTTATTAAAGGAGAAGCTGATAGTT
GCAGGTGCAAGGCTGACATGAGGGCCAGCTTTGCAGGCCTTCATAAAGGGGATATCCATT
GCCTGTGTTTAATCAGAGCCAGTGGGATGGGATGGGATTCATTGCTCTTTGATGGAGAGC
ACTGTTATGAAGATGGACAGTCACTTTGCTCTCTAAGTGAAACCATCGTTTAGCCTCAAT
TCCCAGAGAAAAGGGCCATTTGTTATCCACAGGGGAGTGCAGCAGGGGTGGTTATGCTAG
GTGGAGGCTGCATGCATTTTCCACACAATTACCGTGCATAGGCATACATTTATGGTCAGA
GAAAACTGACTATGCTAAAGCCAAAGTGACATACAATATAGACTCTGAATATCCTTCCCT
CTAATACCAACAGAGCAGGAGTAAAGCCGACACACACAAACACGCTCACACACACCTGTG
CATGATCTGTATGTGTGCCTGTGCATACATCATCACTCACTTGTGTTCGCCTGCTGGTGA
TGTATTTTCACACACAGTCATAGTAAAACTCTTACatgtataaaaaggaacaacacagca
acatt
>NODE_417_length_905_cov_13.164640
TTCCAAATTAATCATGCTCCAAATCCACTCCTATTGTTCAATTTTACTGTTACCAGTAAC
AATAAAGAAACAAAAGTTGGAGAAATTGCTTGCCCTACATCTGTCATTGTCATTGAGAGA
CTGGCCATAATACTTTATTTATATTCTGTTCTGGAGATACGTGGTTTCTGTTGTAAATGT
TCATTGATTCAAGGGCAGACAAATATACCCCCAACACCCTGCAATGACCCACATAGAGCG
ATATGCGAAGTTCACCATCTATTAGAATAACATGACAGGCACAAATAAACCGTATTATAC
ATTTTGTTACCCTTGCAGCCAACTCAAATTACATTTTGAATGTCGTCCACTCAATCTCCT
CTCGTCTTTTGTGCTGTCTTTGATATAAATAGACAGACATTCAGGGGTCTAAAGAGTGGA
AGTTAGAAGAATAAAAAAGGAAGAGGAAATTTAGATATTTTTAAATGATGTCCTACATTT
TGTCAGCTAAAATCAGGATATTGCCTGAGCGGGGAGAAGCCATGTTCTTCAGTTGTCAAA
AGGCAGTAAGTAATGATTAAAATAGCAGTGTGAAACGCGGGGAGATTAAAGTGATGCTAA
TGATAAGTGAGAGAAGAAAAGGGCAAGCTATATTTTAATTCCTGGGAGAATGGTTAATGA
CTTCTATTGCCTGAGATTAAACTAAACCTGTCTCATCAGCTTTTTCTGCTCGCTGAGGAA
AAAAAGCCCTCTGCACTTTAATTTATTAAACTCTTTTAAGGAAGCACATTGATCTACATA
GGTTAAACTTTCAAAATTTGGGCAAAAAGACGCCCCATAAAGCTGTCATGCAGGGCAAAG
CTGTTGAGTTGCTCAAGGCACACTATAAAGAATTCATTATCTCCAAACTGCCACATTTAA
TCAGAAAATATCAATTATTTAAAAGGGGAGGTTTGCTCCTGTTTAGAGCATCAGGTTTTA
CTGACACCCTGAATTATACTGACATGTTGAATATATTTTTCTGCTGTCACTGTGATGGTG
CTGTgaacttttccattttgaatgccacc
>NODE_422_length_363_cov_2.851240
CTCATTGTGATGTCACAGTGGTGGCGCGTTCCGTGTTCAGTGTTCTGTGTTCCGTGTCGT
GGCTCATTGTGATGTCACAGTGGCGGCGTGTTTCGTGTTCTGTGTCGTCGCTCATTGTGA
TGTCACAGTGGTGGCGTGTTCCGTGTTCCGTGTCGTCGCTCATTGTGATGTCAAATTGGT
GGCGATAAAAATACTGGATGGAGGACCTGGGTCTGGTTCCGAAAATCACAGTCAGCAAGC
TGTTACTCTGCAACCAACTTCACAAGATAAGTCACATGTTTGAATAGAACAACCTATGCA
GGAACGCTGTATTTTCAGTGTATTCCCTTAAATGATGAGATTTTCCTCTGTGTCTGTCTC
TCCTTCAATGGCAAGTCTGGGATGATGTCAACATTGTCAACTGTGACATCATCACCAGTG
ACATCACACAACCTACTGTGATATAGAACTCATTGCATCCCAGAGGTTGTTTTGGACAAC
ATGCCACACCAACTGTCCCCCGTTCTt
>NODE_427_length_744_cov_19.353495
GTTGCAGTGGGCTGACTCTCCCCCTAAGTCCCTAATCAAGGCCCATCATCTGTCATCCTT
TTCTTTGCTCTCTCTATCACCATGCTCTGTGCTGCAATCAATTCATCATCACCCTTTGTG
TGCCACTGAACAGTTGACAACTTTATAACTTGCAGCTGCACGGGCTGACTGACAGGGGTG
GAAGGGGAGCATGAAAAAAAATGAAGAAATGAATAGATGAATGAATGAACAAAGAAGCGT
GGTTTTCAGGGAGAAAAAGTTGTTTTCTAAAAACACAAAACGATCTACATTACAGCCTTT
TATTCCCTTTCGTCAACAGAGGAGCAGGCAGTGTAGCAGGGAGGAGAGAGTAGAGGAGGA
GATGAGGAGGAGAAAGAAGAAGAAGGAAAAAAAAGAAAAAGAAAAACATCCTTCTCACTG
ATCTGAAATCAGAAAGCTTTCAGTCATTCTTTATGTGCTCCCCGCGGCCACTCTGAGCCA
GTGAGCATGTACATTAGGCTGGGGCATTTTGATGAAATAAAAGCCCAGGCCAGCTTATGG
CTAAACAGAATGGGAGCACTCACTCAGCCTGTCTCTGATTGACCATTAAAGCCATTGATG
AATGGGCCTGTCAGGGGAGAGACAATTAAATCAAACATGAAACAAAGCCGTTGTGACGGC
CCGGTCTGACAGAGCAAACCCATTCCTCCCCTCCATTACATAGCACACGGCTCCTTTTAC
AACCCCTAACCCACTCCTCCCGCCTCCTCTACCCTACTGTATGTGTGCCACTGTGTGTGT
GTGTGTGTTCAGAGTGAACAAGTGAGCATGTGCACATGGGAGTGTGATGTTCTCTGCTGG
AAGTGTCTGTTTGTGTGTGTGATGTCTCACTGTGAAACCACTTTGTCc
>NODE_432_length_707_cov_23.253183
CTCCCTCTCTCTACCACTCTCCCTCTCCCTCCACAGTTCAACACTGATTTGACTGCTAGC
ATAATTTTGCAGAGGAGACTATTTGCAGATGCAGCAGAGTTATCAATCCGAACAGACACA
CAATCCGGGTCCAATGTCACTTCTCCTCATTATGTTAATGGTTAATACATGCAAATGAAA
ACATTCCGGCAATTTGATTTCTTTGAAGATAGTTTGCATATTGTCTTAGCCATAATGATG
GTACACTTTCTCCCCAGCTTCGATTTATGCAAGGCTAGTTAGTTCATTTTTATCAGCTCT
GAGTTCATTTCTAGGGCTACTGGAATGTGTTTTCCCCTTCCCCTCACTATTTAACTAATT
AGGATTCAGGTACCATAAGCAGATTTTTCACGCTATTGGTGTTTTTCTTAATTAAGAAAC
AAATGAATTCTCCCCAGCAAAATAGATGGAACAACGGGATAGGGTGCCAGGGGCCAGATG
CGGCGCTTCTTAATTAGAAGTCACTCCATTGTCTGAGGTTTTTTAATGAAGCCCCAATCT
AAATGGATATCAAAAAAGCTTCTAGTGAAGAAAAAAAACACACACACACACCGGCCATTT
AAAATAATAAGGAAATAAAGATAATGAAAGACAAAAGATATGTACTGGCAGCCCCAGCTC
ACACCTCCAGTTCAGTGCATGCAGTGCTCTCGTCACCTCTGGATGAGCCCTATTAAAACA
GCACGATCCCTCGCCGGCCCCTGCCTGCCTGCAGCCATGTCTAATGTTCTGCCAAGCCAA
CAGTGAAACACTCTCTTTTCAACTTCTCATCAAAGGTGGAAGTTTCAttaccctgtggat
ggttatcaact
>NODE_433_length_369_cov_2.382114
TATTTTCCTTAGGTAAAAATACAAAAATGAAGTCTACTTTGTGTTCTTTGTAGACAGAGT
AGACTGCAGCTGTAGTCAGTGTTCATATTAACTTAAAAGCCTTGGGTTTCACATAATAAA
CTACTAGGCATCTGGACAAACAGTAGAGAGGTGGTGAAAGGTGGATAGAAAGCGCAGTGA
GGCAGACAATATTTCCTGTTCCCTCTCTCCTCCCTTGATTTTCCTTTTTCCCCTCCTTTT
CCCCTCTGTATCCCGCTGTCTTCATTCTTTTTTTCTTTCTATCGTCAGAAACTCTCGTGA
TTTCGGTCTGTTTTTTAGTTTCCTAACCAAACACGTAACGTACACAGGCTGCGCAGCACT
GCTCATGTGCTCTTTATGCGGTCTAAATCCtgctgttttcggaaactgcccaagatattt
gactctcctgcactaagtcgtttgatctgtattccctgctcttgcatgcagtgttgcgtc
ccggtgggcaaagaacaacaaatgaattaattc
>NODE_434_length_542_cov_13.904059
TGAAGGCTTCTGCATGGTCATTGCAAGCATTATCGTTGAAATGTGTTACTAGGACAGAGG
TATTAACAAGCATGGCCATCAACAGTCATACATGAAAATGGTTTCAAATAGCAAGGAAAC
TTAAATGGACAAACACAGTTTTAAAGCTTTAAAAAAGGGGGATATCTCTCTCTCTCATTA
AATCATAAGTCACCAGTACATACGATCCTTTGGCCAACCTCTTCATTCACTAACACTGAA
GGATGGAACGGATGGAGCCAAAAAGCGTGCAGTTGGGGGGAATTTATGAAAACCTCGTTC
CCTACCCCCTAAATTTTTACACTTTCGATCCCATATACGTTGTAACCTTCCTTATAAGTT
GCAAAATTCTGTGAATTCTGCGAGGAAGTTGGGTTAATATTCTGTGCATTCTTTGCCACC
TTCATTCGTTTCGCCTCGGCTCGGGACTTGTAACAGAACTCAATCAAGGCCACCAGCATG
GCCAAACCGAGTCCTCCGACCAGAATGTAGAAGACCCCAGCCACGTTGCTCAGGCTGAGG
GCGCTCGTCTTCTCCTGCGAAATGCACACGAGACGGGGGTCAGCGGCGGGGCAAAGGCGA
AAGGTCAAAAGATTGTAGATAAATAAATAAATAGCTAAATAAATAAATAAATAAATAAAT
AAATAATTGAATAAATaaataaatgt
>NODE_435_length_634_cov_9.963722
TTTTAACAAGCTCTTCCCCATGAAAAGGGCCCGCTCCTTTCTGAATTCATAAAGGCCAGC
TACCATTTGTCAATTTGAATATCAAAAGGGGCTAGCATGGGGCCCCTTGACTGTTAAAGG
CACACTCCCATAGCTTCCACGAAGCAGGTGTGTGATGATCAATTATTAAGGATCCCACTC
TGGTTACTCTTAGTGGGAGGTGGAATTAGGGATCTGGGGGTTTGTGATGGTGGGAGAACA
TCTTTCTGTGTTGGACCTGGATGGGGGAGAGACAGTGGAGAAGGGAGAGGGAATACTATT
TACATAAAATTAACAGTTCAAAAGAATGAGTTCACACACCAATCAAACTTGTTAATTGAC
TGTCAATGGTGTGTCCCTGAATATACAACACAACTACATTATTCATCTTAGGCCTTGACA
GCGAAGACAGTCCAATTTGCATGGGCGTTCTAAACGTGATCAACAACCACAAAGCCACAT
GCATTTTTAATAGGCCAGAGATGGGATCCTTTAATATTCATAAGGGTCAAACAATTGCAT
ATGACATTAAACTTTCTATAACAAGGTAAGTATTTTTCAAATGCTAGCCTTAGCAGTCTA
AATGGCCCACAGAGAAAAGGGAGAATGTGCTGTCTTCCAGTAGTGAATCAATGCTACATG
CTTATGTTGGTTTATGTCTGTTCATTTGATTCTTAATAATATTTGATATTTGCTGCCATA
ATTCAAAAGAAATTTGCCGTAATGTGTCACACTAAAGCTACAGAACACAATGAtgctg
>NODE_436_length_918_cov_12.116558
CTATTCACACAATGTAACAGCTGCAAGTTCCTGTCAACATACATCGCTGTGAATTTGTCA
ATTTAGTGACAAAATATGTCACTACTTTTTTTTTTTTAATGTTTAATTTTTGGTGTGTAC
AATCTTTGGGATTATATTACAGAGCACGTACAACAAGAACTCCGCTTTAGTAGAGAAATT
GAATGTTTTGAAAGAAACTAATCACACGCTAAATAACAACACCAGAGTTACACTTGCATT
TATGGCCTCAAGGTGCTTTGTAAATTAATTCCTGTGCCATTTATCTACAGAAATTCAATC
TGCTATTGGGTGCACTTTGCTGTTCAGACTCTGTGGAGATAATCACTGAGAGAACCTGAC
TCATCATGAAATATTCAGCAGACTGAGTTAACGCCTTCAACTCAAAGCTTTGGCAGCGTT
CCTCCTCGCTATTCATCACTGTGTGACAGAGCTCCTGATGAACGCACCGATGTGAATGTA
GCCATCCTTGTAGAGTCTGTTGATGATGAGGGTAAGGATGAGGCCAATGTTGCGTGAGTT
GTAATAAGTTAAATAGATGATCCATCCACAGGACAGAATGGTGGCTGAAAGAGGAAAAAC
ACAACATGGCCTCAGTCAGTAAAATTAATTTTCATGTTAATTGAAGCTCAGTTTTAATTG
AAAATCCTAGAATCACTGTCAAATTGAAATAGCAAGGTTGTCAATAGAAACATTTATACA
TAGCAATAAATATCATAAACAAGGCTTTCTTGTTTTCTCACGGTTAGTCACGTTTGTTTG
TCTCAGCAGTGTCTGTCAGTCCAACAGTAAATTAGGTCTATATATTCAAATATAATCACT
AATGGTGATTTTACTAGTTAAGACTTTAATTATAAATGGGAATTACTGTATTATTTATTA
AGTCAACAAAGTGATTGGTCTTTTAAGCACAGTGTTCCAGAAGCTATTTTACCTGACATG
ACAAAGACGCATCAGCACATAGaaaggacttcagcagtacagtactggcagccataccct
atcttaaatttcacctgaaaatgtctttgttattattgttct
>NODE_437_length_677_cov_9.499262
CTTACTGATAAAACTAACAAATAGAGATGGATTTAGGGGGAGAAAAGAGTAGTTAATGAA
TGATGAATTAGAGACGAGGGAAAACATCATAAATTCTGACAAGGCGCTGTTGTCTGCTGG
ATGATGAACAGCACTGTTGGATGGAATCTGCCTCTCTGTGTATCTCTCAGACGCTGGCTG
CCACTTTATCTCTTCCATCCTGCTAGATTACACCTCCAGGGTTCAGGTGGGAATCAATCA
TTGCTATTATTACCTGAAGTCACCAGATGCATCTATCACCACTAAGGTTACCATAACCTC
AATATTAACAGAGGAAAAGCCCCTCTAATAAACAGCAGAAAGGATGGGCTGGCTGGTGGG
ATTTCATCTTCCTTTCACTTTTAATAAGGCACTCAGAGGAATAAAGATTACAGGCCATAT
TTAGCATGCAGAACAAATCAGGCTCTTCCAGGCTCTTCCTCTCCTCCGCTTCTCATTCTG
GTTAGTCATTAAGACTGAGGAGGAGGAGGGGGGGGGTTCTAGTGTGTAGAGGCGTTCCCT
GGTTCAGCAGTCATGCTGCCGCTCTCTGTGTTCTCCTACTGCCTGCAGCTGCTGTTAATA
AGACTTTTCTAAGGCCTGATATGTGTAAACTTAGTAGACAGTCTCCACATGCCTCCACAA
GCCTGGTTGGACCACTGGCTCTCTCAAGCCTCTATAGTGCACCAGCCGACAGACGACACA
GCGAAGGAAAAGTGGTTAAAGTCCCGAGGACACAACCCTGTTAATGTTCATCCTCTTTTA
TAAGCCACCATTACACAATGGtgtctctgtaaaacaagatg
>NODE_441_length_382_cov_25.612566
GCTGCTCAGTACTTAATGCAACAAAGCAAAGATAAGGGAGAGTGTCCAACATATTAGCTC
AGTTCAGGAAGCTTTGACAATAGTCAGGTCATCTCCACCATTCCCCTTCTAATAGGTCGT
ACCAATGCCACTATTTGTGCCTAATCATGTGACCACGTATGGCCCACAGCCACTAAAAGA
GATCCTGTGTGGTTGGTGTCAGTCCAGTGATCTTCACCCATTTTCGTTCTTGGACTGTAA
GAGCTCGATGCCACCTCTGTCACACATCTTGCCCTGAAGCAAACAGGGATTCACACTTCT
TAGTAATATTGACGCCCAAGAAAATAAAAAAGATTAATTCATCCACGTGTTACACTACCA
TAATCTTTAGTTTGCATTATTAAATACTACTTATAACCTTTTGACTCAAGAAGGAATTAT
TAACTACTGAAAATGAATCATTTTATAATACAATGATGCTAGATAGAAATATCTATTTTA
CAGTCATTCTAATAGTATATCAATATCTGTGGTGTTGTGTAGCATg
>NODE_442_length_399_cov_6.218045
TCCCTTTAGCTACTCTTCTTTACATAGATGTCACTAATATGACAATTAACTCTGTCCGCT
TCCCTCTATCCTCCCTCCCCTGTTTTGATACAAATATGGCTGCATTTGTACAAGCGAAAA
AGACAAAGCAAATTATGTAGCTGATAGATTCATCCTTTGTTTGTAACTTTAGTTTGGTTT
TGAATTCCATCTGGATTTTTTATTTTTCTCCCCTCTATTTTCTTTTGGTTTTGTTTATTT
CTCCTCAGTCTCTGGACTAAATATGTAGCTTTGATACTAAAAGAGGTCATTGTCTTTTTC
CCATTTCGCTGCGGAGAACATTCCTTTCTCCTTTTTTTTCTTTTTTTCTTTCTTTCCTTT
GTTTTGTTGATATTGCATACGTGTCACTGATTGAAATGGAAGGTAGGTAATGCTTTGCCT
ACGCACGTGATCTTTATGCAGATGAGAATGTGACAAGCACCCTAGCCTGAGTGACGTCAA
TGTTTCTCTCTCTCTCTCTCTCTCTCTCTCCCTCTCTCTCTCTCTCTTTCTCTCTCTCTC
TCT
>NODE_443_length_402_cov_13.338308
ACCTTTTTGCATGTTGTTATGAAAAATAAAGAGACAAAACAGCGCGGTGATCTAAAATAT
TATCTCTTCAATCATATCCTTTTCCCCAGATATCTTCATTTCCCCCCCTCAACCTGCCCT
CCCTTTCTCTGTCAGTTAGTCTGGCAAACAATCCCCTTGTTAGCAAACTGTTAAGACAGC
CGCTTGGTACACAAATTGCGCTCGACCAAGCGAATTTGTTTTGCAAGGGTGACCTGTTTA
ATCATCTCATTTTCTTTGGCGGACATTTATTCATCTGGTTTCCACGGTTACAGAGAACAT
TAAGGGGCTACAGTAATAAGGCTGGAGAGTCAAACAGGTAATAAAAAAATTAACGCCATT
TTCCAGCAGCCGAGGACAGTGGGTGAAATGAATCAAGGGAGCGGAGAGGGAAGCAGCGGG
GGGAAGCGGGGCGGGGTGGGGTGGGCTCCAATATTGTCCAAACAATAAGCCTTACCGGTT
ATTTTACTCTGTAGATCAGGTGGTGCTGTTATGGACATGACACTTTGGGCACAAAGCAGG
AGAGAT
>NODE_444_length_512_cov_14.738281
AACATAACTGGGCTTTTGTCCCCTCACTAAAAGTACACTGACGGCAACACAATGGAACAG
AAAAGAGGCATCGGGAGAGAAAGAGACATCTTAAGTGGAGCAATGGCCCAAACAATTAAG
AGCAAGGTACATGGAAAAAAAATTTAAAGCTCCTCTTTTTCCCCCCTCACTTTGCATTGT
CGATTTGAAATCCCTCTCTTTCTCTTCTTGGAGGGCTGCCTGTAATGGAGCTAATCTGCC
GTCGTTTGTCCGAGCCACAGGAGTTTTGTCAATAACAATCAGCGTTTGGAAAGTGTAATT
AAGGCCGAGGCTTTTCATTAGGAAGAAGGGAGGGGGCCGTCTCCAGGGACGGGCATGCCA
ATTAGAAACTCAGGCACGCGTCGCCGGGTAATTTCAGGGAAAGGAGGGGAAAAAAACCCA
GGACTTCTTTAGATTGGAGAGGGACCCTGCTGCTCTTTCAGAGGAGAGGAGGAGAGGCTT
AATGGCATAATAATCAGACAGGGGTCCCAGGCAGAGAAGGCAGGAGGACGGAGGGACTTT
TTGGGGGAGGTGAAAGCCTTCCGAAATGATAAAAGAAACACATGCAGGATTGCTAGAGGA
AAATGGAGGCAGTAAATAGCGGGATGTAGAGCCCTTGAAAGAATGAGAGGGTGCCg
>NODE_445_length_852_cov_18.096245
AATCATATGACACTCACGGTGATGCTGTTGTCATATTCTTAGGGCCATTTTACAAATTTA
AAACATGCTTATTCGCACTTCTACTCAAGTGACATTCATAGTACAGGACTTGTGCGATTG
CGTGTTATTATATCGCACTATTGCTATTTTTAGTCAGATACAGGATCTAAATACTTCCTC
CACTACTGCTCAGAACTCAGAATAACAAACTTACAGTTCCACTGTCAACATCTCTTACCC
TCCTACTTTCCCCCCCATTCTCTTTCCAGTTTTCTCCCTCCGAGCTTTTGCCATCGCATC
CATGTCTTTTATCACAATTTTGACCCACAGAAAGGAATTCTCACAAGATATCAAAACAAA
AATCTATATTTAATATGAGAGCAATTACAAAGCAAAGTTGGCTGCACAGGGCTGTTGTCA
CCAGAGCGCGTGTTTTTCATCAAATAGGTCATTAGACGATGATGGATGTAAACCTATAAA
GTATCTAAACTGGACCTTTTAACAAACCACGAGCAACACTATCATTTCTCTAATAGAACC
TGCTGACCGTGTCATTCCCTCCTGCCATTTGTCATTTTTCCTTGTGAAATAATCAATATC
TGGGCGCTTTGAAATAAATAATATAAAAGTCATAGTAACCTACCCGAGGAGCAACAAAAA
TAGACTTATGGAGCACTCAGAAGGCCTATATGGCCTCAGGCCAGTGTCTGCTGCATGTTT
CTAATCAATGCATAATATGAATTGTGTTTTTTAGAGCACAGACTACAAGATTTTAGTTTG
CACCGCTTCTTTTCAAGCTTACCATCTGCTGTGTTGCTTCCACTATGTTGGACGGATCTC
ACAGTACCAGAGCAGTATGTGTTAGTGGGCAATGCAATGATGTCTGTGCAGGCCAATTAT
GATAAATGTCCACAAGAAGTAACGGtaaatacaagtctttgcattgttttaatgacaaat
attcagccctgtatatgagcatgggttaggtaggtt
>NODE_446_length_523_cov_14.403441
TGCAAGGCACAGGGCTGTGCTTTATTTCTCTGCTCATTTTTCTCAGAGATTGGTACCTTC
ACACGCAGATCCATACCATGCTCCTGTGCAGTGCAGGCGGCGGTGAAGAAAGAGGGTTAT
ATTTTCCCCTTGAGTTAGGACACCTCATGACAAATGATAATGGATAATCAATAAAGTGGG
AAATATGAGGCAGCAAACTTTATGAAGCCAGGAGACATATTACTCCCCAACAACACTGGT
TTCCCTTAACAAAGTCACTACTCGACTGTGCCTAATAATCTGAAGGAAAATCAAAGGACC
CGCAACCACATCAGCAATATTGGCAACTTATTCCACTTTAATGGCATTTTGATTGATTTT
TTCCCTCTTCCTAATGGTCGTTTTATAGATTTGACGCTGCTTCTGCAAAACAGCAGTGTG
TAATAAACCTCCCCGAAGGCAAACGTTAGCCATTAAAGCTCTTGTCTTACTAGCGCTCAT
AATTGGAGGTTGACCACCACCACATTTTGGTCTCTCACATAACACACACTTCTAGGACGA
GCCTTCTCTCTCCTGCGCCTCTCCAGCCGTTTGATATTTTTGGTAGATGGCCACAATAAG
TGATAGGATCCCTTTCTCCTGCTCTTTTTGAGCGATGGGGTTAAAAATAGCCATAAAGAg
gtgacct
>NODE_449_length_298_cov_1.546980
CTTTTCCTGCTTCTTCTTCTCCTGCTTCTACCTCTCCTTCTGCTCTTCTTCTTCTTCTTT
TTTATTGCTCTCCCCCTCCTTCTGCTTTGTCTACTTCTTCTGCCTATTTTGTCGCTTCTG
CTTTTACTCCTGTTGCATTTTCAGTTTTTTCTTCTGCTTCTTCTCCAGCTTCATCTCCTT
ATTCTTCTCTTTCTCCTTCTTCTGCCTCTGATTCTACTCTTCTGCTTTTGTTTCTTCTCC
TTCTTCTGCTCTTGCTTCTTTTTTTCTTTTGCTTCTTTTGCTGCTTCTTCTTTTCCTTTC
CTTCCCCTTTTCTACAACTTCTTCTTCTCCTTCCCCCTTTCCTTCTTCATCCCCTTCTTT
ACTACTTTTTCTTCTTCTTTAATTCTTCCTCTTTAATTCTTCTTTTGTTTCTGCTTTTAT
CTTTGCCTTGTAAAGTGTCTCt
>NODE_450_length_497_cov_15.613682
CTCTCTCTCCCTCAGCTCGAGGTGATTCGAGTTCCTCCGTTCATCCGATCCCCGCGTCTC
TCCCTCTTTCTCCACCTTTCATTCCCTCACTTCCCCTTCGTTCCATCTACCCAAATTAAG
AAATTAATGAGGGATAGGTTCTTTACCAACTGCCCCCGCAATGTTTACCACTGATGAAAT
TATAATGCAGGCCCTGCTGTATTATTTATAAGCCAATTAGGGGAAGTGTTACTTGATTTG
ATGGGGAGCCGACACACAGAGTACATTTAACTAATGGAGACCAAGAGAGTAAAGGGAAGG
AGGGGAGGGAGGACAGCTGAGGCGGACTATTCCGTACGATGCTCTAGGATTACGTGGCTA
ATTGCCCTGCTTTATCTGTCTGTCACGGATAGCCATGCATATTTTAGCGTTCCCAAAGAC
TTTGATTGTTTGCACTCGTGTTGGGGCTGTAACAAGTAGAGCAGAGGCCAGAGTGGAGTG
TAGTTAAAAACTGGCAGCAGGGGAGGCAAGGGGAAGGAGGGAGGGAGGGAGGGAGGAGGA
GGAGGAGGAAGAAGAGGAGGGCGGTGGGTGTCGGGGTGCACACATGTTGTGACAGGTGGA
GGAAGAGTTTTGACAAGGAGCAAAAAGGGGGTGTCGAGGTG
>NODE_451_length_643_cov_13.825816
CCGCTGAAGTTACACTTGACACACATGAATGTCTTTAATTTATCTGCAATTTTGTCATGT
TTTGAATAAATGTTCTTCTTTTTGTGTAGTTCTACAACAGCAACAACTTCAATTAGGAAC
AGTTTAGGTTTCAGCAGTTTGTCTGAACACAGAAGATTGAAGGTGATGCTATCTATAAAT
GACTGAAAAAGGGGGAAAAAACAGGCTATATTTTTCTCATCTCTCATACCACACACAACC
TCCTCCTTTCTTCTTCCCCCACACCATCGTGGCAGGAATCCTTTGTCAGAGGTGTTCATC
TGGAACAACTTTGCCACACTTGTTTTCATGTTCTTTTAGATTACAGGGCAGCTGGCCCCA
GCTTTGAAGCTCCCCTCTCCCTTTGTCTCTGTGCAATGCACTCTGGTAATTAACTTTGTC
CTTCTTTTATTTGTTCCAGTCACTCGCAGTCCACTCTTCTGAGCATCTTCTCCCTGGAGT
ACCAGGTTAGAAGTTTTCTTCCTTTGTGAGCCCTGACAGGTGCCTAATTGAATGATGAAT
GTCCCTTTATTTCTTTGTAATTGAACTGCCAGCTTTCTGATTGGTTTGGAGGATGCCCCC
CCACCATACCTCCCGTTTATTTCACACACCCCCACCTCCACCTCTTCCTCCTCGTCACGT
TCACGTTGAGGGCCTTTGCCTGCCTGAGCCTCAGTGGATGTCTGCCAAGCCTTCCCATCC
ATCTGTCTAATAACATCTAGCCCCTGCTTATTTGGTGGACCTGTAATAAATTATGCTAAA
CCATTAt
>NODE_456_length_652_cov_19.283743
CTCTCTCTCTCCCTGTCTCTCCCCCCTCTGTCTCCCCCTCTCTCCCTCTCTCCCTCTCTC
TCTGCCTCCTCTGTCTGCTTCTCACGGCTGGGCACAGTTGGGGAGCAGCTCCTTATTCAT
TCATGAGAGAAGCACCGGATAAATAAAAAGGTTCATTACTGTGCTAAAGTGTTACTAATG
ACATGTACCTGCCACTGAGCACCTCCGAAAATCTAATGTGACACACTAGAATGGAAAATC
TATTCTGCTGCACCAAGGCCTCCAATGGTGCTAGCACATACTCTATGGAAATTTCTCTCC
GCTTGCCCTCCAATTGTGTCTCTCTAAAACCAATATTTACAATCCCATAGCCATTATGTC
CTACTACGCCCTCTGCGCCTGCTGTTGCGACCTCCATATTAGCTGAAAATTGGACTTTGC
AAACTTAGCAGGGGAGAAGAAGACTCTTCTCGTAGATGAGAGGGGGCAGCACCAGGGGGA
CTCAGCGTGAGGTGTGGGGTGCTTCTCGACTCCCCGCTGCATGCCCCCAACCCGAAAGCG
ACAACACCCAGCAAATGCTAAACAAAAATACAGACACAGATCTCACACTGCTGCATTCCA
TCATTCGGTCTCTTCACGAGCATACTAATGAAATGCTAATAAAACATTAACGGACGTCAG
ACTTTACATTAAGGCTGCGCTGAAAATTTTCTActtgagatatgagttctcttttgccac
caaaatgtgtcacttgatcacgtatattcagtcactggttcataggccatgcaaataagc
ctgacagcagcactta
>NODE_457_length_165_cov_2.727273
TTTGGCCAAAATGGCCTTTTCAGCGCATGAAACGCTGTTTAAGAGCATAAAAACAGCACT
CCTGCAGATTGTCACAGAAAATGTTTACAAACATGTTTTGACCTCACAATGTGTTGAAAT
ATGATAAATATGAAGGCAAACGCTTTTTCAAGTGACATTGTGTCGAGATTCTGAGAGGAC
ACACCGTTTGGCCAAAATGGCCTTTTCAGCGCATGAAACGCTGTTTAAGAGCATAAAAAC
AGCACTCCTGCAGAGTTTCAATGACAATGTTTACAAATATGTTTTGACTTTAAAGGACAA
TGTTTACAa
>NODE_459_length_646_cov_8.786378
TCACAGAGAGATGTGTGGTCTCTTTTCTGGCTAATGTTATCACCAGCCCCTGTTGGTGTG
TTTTTCTATATATAAAATCATCATTTACATCTTCCACTCTGTCTCCTGTTGGCATGCCGG
CCCAGAGGCCTGGTCCTCAAACCACTAATCAGGTAATGTTGGGGAGGTTGAATGGCGTGC
CTCCCCCTGGTCAACCTTCACTGCTCACACAGTGGTGTTGTTTTAAAGAGCATTCTTTAG
CAGCTGAACTTGGAAAGGTATTAAAGTGGGATTAGGCTCCTCCACAATCCACTGCTTGTG
TCATTCAGGGAGTTTGTGTTCTCCTCTCCCCGCTGCCACCTCCCCACTCCTCCTCTGTTT
GATTGTGGCTAGCCGCAGGAGTGGGACTGACTGTGCCTTTCAAAGGAGAGGGGTAGGGTT
AAATCCCTAGTCCACTGCTCCCTGCTAATTCTCCTTGTTCCTTAGAGAAGGATTTACTTC
TGCTGCCAGCTTCTCAAAGGCCTTCTCTGCCCATCCGAAAAGTCGGCGTTGCCTTCCTGT
GGAGGTGTGGTTGCCATAGAAGGGGCGTCATGCATGGCTATTCCATCTGAACCCCGCTGA
GAATGGGGACCGGGGACTGAAAACAGGCAGAAAGTCCGGATTAGACCCGAGGACAAAGAA
GGACAGGAAGATTCCAGAAGGGACGAATAGGAATTACAGCAGCAAAAATAATGCAAAGTG
ACAGAGAGGggaaatagaaaaataatggcttacaagattagactcggcgaggagaaagaa
gaaaggaaag
>NODE_460_length_400_cov_7.435000
AAAACGGGCAGGTATTTTTGGCGAGCCATCAGTCTTCTACTTGTCTCTCTGGGTACCACC
AGCTACACTGCATCGCTCGCTCGCTCTCTCTCTCTCTCTAACACACACACTCACACACAC
ACACACACACACACTGCTCTTGACTGGCAGGGAACAGAGAGAAGGGAGAGAGGAGGAGAT
CTAGGGGAAGGAAAAGGGGTGGTGGATAGGGATGAAAACATGGGGAAGAGAGGGAGGGAA
AGAGAGGGAGGGGCGGGATAAGGGAATTCCCTTAGCAGTTGTTATTGATTCCGGTGTTTA
CGGGCGAATAGTTTAGTGCCGTTTACAAAACAGAACAGATGCAGCCAGTGAGCAAAAAGG
TAAACAATTGCTGTGTGGCGGGCTGCCAAATCCCCAGTCTGATGTATTAAACTCACGGTG
AAGAGCATTTCCCCTTTGGCTGCACTTATTGCCACTTCATTTCCTCTTCGCTCACATACA
CACTCTCTCCTTCTTGCCATCTCTCCCCTTCTCTGTGTCTCTCTCTTTCTCTCTTGTTCC
ctcg
>NODE_461_length_1912_cov_4.423117
GCCCTCTTTGTTTGGGATCGTTAAGGTTCGGTGGGGGGTCCGTTACGATTTACACATGTG
CTGGAGAGAGTTCGGGCTCTCTTATTACTCATATTAGCATGGTCGCTCCCATGGGGGGCA
TGGGACGGCCTGGTAAGTTTAGGGGTTTTAGATCTATTATCAGTATTGTAGGGGTTAATT
AATGCTTGAGCTTTAACGCTTTCTATCAGGATGGCTGCTTTTAGGCCCACCATAGCATTT
TGCCTTAAAATTATTATGATCTTTATCCTCCTGGAAAAGTTGTGTCTTGTTTCAAAGGGG
CTGTACCCCCTTTGACTAACTCTCAAAATTTCTTCTGATCTCAGGAATAGGCCAGTCAGA
CAGGTCGAGGGAAGAACTTATGAGGCTGAACTTCTATCCAGTTCCCAGGCAACCAGCTAT
TACTAGGTTCGGTAGGTCTGTCACCTCTACTCGAAGCTCTTCCCACTCTTTTGCCACAGA
GACGGGGGTGCCCTATTGATTAGGCTGTCTTGGAGTAGCTCACCTAGTTTCGGGGTATCA
AACTAAAATTCTTTTTGCTTAAGGGGTACTGGCTAAATCATGATGCAAAAGGTACGAGGT
TATGTCTCTGCTTTTCAGTGCTTTACTGGGTTGTTTCATTCCTCTTTCAGCTTTCCCTTG
CGGTACTTTCTCTATTGCTTCAGGTTCCTTTTCCGTCGCCCGTACTAAGGAGGAAAAATG
GTTTGTTTATGGGTTTAAGTGTATTAGGGGTTATTAATGGGGTAATATTGGTTTTGTGGG
GGTGAGCTAGCTATTGGGCGTCAGGGCGACCCGATTTGCACGGGTGACTTCTCAGTGTAA
GGGAGATGCTTTTCTGTCTTAGCTACACTCTGATTTTTCCAAGTGCACCTTCCGGTACAC
TTACCATGTTACGACTTGCCTCCCCTTTGCAGGTATTGGTTATTAAGAATATATTTATGT
TAGCTCGGGGAGAGTGACGGGCGGTGTGTGCGCGCTTCAGGGCCAGTTTCAGCGGAACAC
TCTATTTTCTGCTTACTGCTAAATCCTCCTTCTAATGTACGTTTCAGTACATTGTCCGTA
TTTCCTGGTTTAGGAAATGTAGCCCATTTCTTCCCCTCTCATTCGCTACACCTCGACCTG
GCGTTTTGGGTTTTACCAATTCTGCTTACTATTAAACCTTCACAGGGTAAGCTGACGACG
GCGGTATATAGGCGGAAAAAACAAGGGAGGGTGAGGTTTAACGGGGGTTATCGGTTCTAG
AACAGGCTCCTCTAGGTGGATGTAAAGCACCGCCAAGTCCTTTGGGTTTTAAGCTAATGC
TCGTAGTACCCTGGCGGATAGTGGGTGTAATAATCTATCAAAGTTTAGGGCTGGGCATAG
TGGGGTATCTAATCCCAGTTTGTTCCGCAGCTTTCGTGGAGTCGGGGAAAATAAAGTCAC
TTTCGTGGTGGGGCTTCTTACCTTCGGAAACGTATAACAGTTCTGAGGGCGTTCGGCTTT
AGTTTAATAAGTTCCTTAACCACTCTTTACGCCGTTGTCTGTCAACTTGAGCCTCTCGTA
TAACCGCGGTGGCTGGCACGAGTTTTACCGGCTCTTTTAGCCTTAACTAAGTCAAGTTTT
CACTTATAGCTTAATGTTTATCACTGCTGAAGTCCCTTGAGGGTGTGGCTAAGCAAGGTG
TCATGGGCTGGTGCATACTGTGCCTGATACCGGCTCCTTGTTTCCGGGCGGGAAACTGTG
GGGCATTCTCACAGGGGTGCGGATACTTGCATGTGTAAGTTTAGCTAAAGCTGACAGTAA
AGTCAGGACCAAGCCTTTGTGCTTACGGGACCTCTCTAGGGTCCGTCTTAACATCTTCAG
TGTTATGCTTTAGTTAAGCTACGCTAGCATGTGTAATATTATAATAATGTAAATGCAAAC
TTTATGTAGTGTGCGCTTTAACTGTTTAATAAATTGCAATAATGTAAATATGAATGTATA
TATAGCAAAATTATGGCTCAtaagtactttagttaatagtattgcggatacaatattata
atagtgtaagtaaaac
>NODE_462_length_345_cov_16.944927
TACAGATATTGTAGTGAGCGTGCTATTTGCAGATTTCAAATTAAATACAAATGTGGTAGA
TAGCAATGAAATTTTACACATACAGTATTTGTTTCTCATAGCAGCTATCTATGCCTTCAG
CTTTGGAAAGAAATCCATCTGGTTTGACTAAAATAATCAAAAATAAATTCCTTAGTCATA
TCTCTGATTTGCTGCCATGAGTGAACAATATCTTTACCTTCTCTCAGTTCTCAAACTTTT
TAAATGTCCTGGAGGAGTTCTTGTTTGAGTCCCAAACCTACTGAGATCTCTAATGAAGGC
TTTACCTTCCAGGCAAGCATATTTCTCCAAATGACAGTAATTTACATATGATGTATTTAG
AGAAGAAGAGGGCAGGCTAATTCTATTTGGAGATTTTCCTTTGTTTTAGGAGTCATTAGC
AGCTAGCTCAAATCTAATTTTTACAATTTCATCAGGCCATCTTGGAAAGCCTCTGTGAGC
TCATCAGAG
>NODE_464_length_351_cov_9.621082
ATGCTTTTCTGTTCTGTTTGTACTAAAACTTCCAAAACATGCCAAAAGCTTTGTTATAGC
CCAAAGAGTGTAAAATTCAAAATTCAAGTCATACAAAAGATAAAGAGGCAGATTCGACCC
AAGGGTCAGGTTTGATGACTTTACCTGTAGTTCTTTAAAATCAGTGTTATTACTCAGACA
GCTGTCACTGCCAGGCTCATAGAAATGAAATGAATGTCATTATTATTGTGTTTAAAGCAT
AGGGGGAAGTGTATGTATAAGCACGTCAGGCCTGCATTTCAAAGAGGAAATCTTTAACAT
AAACATTAGCATTTTGTGAAAACAACTGAGTAATTAGTTTAGGGTATAATAAGCTGGGGT
AGGCACACAATGAAAGAAAGCATTCTGGCTTTAAAATGAATAAAAATTGATTGTGTCCCA
ATAAAAAACGAATTGGCAGAGTGTTAACTGGATTCCACATAAACGTCTGTAGCAGTCCCT
GGCCGCTTTATTGTG
>NODE_469_length_524_cov_29.022902
TTGTCCGACTACTGGGAAGGGTTTACAAAGGGCCTAGGGTATTGACACATATGGCATCTA
GAAAAAAAAAAACACTTCAGACTTGTCATTGTATTGTGATCACATATTTCTGTTGTGACT
ATGTAGCGAGCTATCCAAGGTTTCCTTCTGCTGGAGTTGGACTGTATGAGACCAAGCCAG
ACCTAGCAGTGCGATACTGTATATAACATTGGTGTTGACTGTATTTAATAATGTTCATGA
CTGTTATCTTCTTCTATAATATTCTATACTATGGGTAACTGTTTTGTGGCTTCACTGGCC
TGCTGCGTGGGGCTGGCTAACGTTTGGCTAACGTTGAAGAAACATTCAGATGGACTACGT
GCACTGCGTCTATATGCACTTTGATTTATCAGGGAAATTTTATTAATGTTTTGTAAATGT
TTCATATGACACTTAATGTGCCATTCCAGTTTTTACATCATCATGGAAATTATGTATTTT
ATTTAAACAGCAAATATCATTTATGTACTTCATGGGTTTTTTTGTTTTGTTTCTTTTCAA
TCGGTAAACAGATTGACTGGTTGATTTCCAAGTAATCAAGTGTTTTACCAAAGTGACTGT
GAACTTGTAACTTTCGATACAGTTGAATTATTTTTCTTAAGAAAAAaatatatctatata
ttgagcag
>NODE_470_length_750_cov_26.101334
TAAAAGCAGCTGTGTACATTCAGAAACTGTGACATACCACTTTTAGGCAGGCGTCCACTT
TTTGGCAATGACACCCCACACATAAAGGAAATAAACGCTTTTTTAAAAAAGTCAAACAAT
TGACAATGTAGTTGCAATAAAGGCACTTAATTGTCAATGCAGCTTGGTTTACGTCGACAA
GCTGACATGCTAAACCAAAAAGGTGTGTTTTTCTCCTTCAGGTGAAGCTAAAGCTTTCCG
CTGCTCGTTACGTTTCAGTCGCACACCTGTTAAAAGGTGAGCTAACGCCGGAGAGCTGAT
GTAGCGTTAGCTAGCATGAAGCACGGCTGCAGAGAGCACACCATGTTGATTTAAATGTCA
AACACTCTTCTTCTACAGGTACACACTACGCCACAAACACTCTGGCTACACAAGAAACCG
TACAACGAAGGAAGGGGTCAGAAAGGTCCGTACCTTTTTCTCATGTAGATCCACAATTTG
CCACACCAAGAGAATTATTTCCCTCTCATCCGAACCCAGTTTACCCCCATTTGCACCAGC
TGTTGCCCCAAAGAACACCACCAGAGTATCACTGTGCGAAGCCATCAGGGACCACAAGGG
TAAAAACTACAATTAAAGCAAAGATTAAAATAAAAATAACACGAGGGTTCACCTTTTTCC
AAGTGATAAGAAGAGCGAACAAAAGGGCTGGAAACTCAATTGAGATAAACGGAGAGAGAA
AAAAGGGGGAGAGATTATTTTCAGAGGAGCCACGGAAGAGTTTGCGGTCAGAGACTCTAC
CTGTTGCTGTACTTGAGTGTGTTCTATCCAGAGATACTGGTTTAACTGGTAAAGAAGGGT
GGAAATCCGTGTGTCTTTCACACGAACTCCATAACAAGCCCCGGAGTTtttttt
>NODE_471_length_706_cov_5.022663
AGTCAAAATTCTCTGATTCCTGTGTCTTAAATGTAAATACTTTGTGGTTTCTTTACTCCT
CTGTGACAGTAAATTGAAAGTCTTTGGGTTATGGACATTTGAGCACGTCATCTGGGGCTT
CAGGACACACTGATCGACATTTTTCACCATTTTCTGCCATTTTGTTGCCCAAACACTGAA
CTTGCAGCTCCGTCTGTCAGTTTTGTTTGTGTAATCTTGTCTCCTTCCCCTTCGCTCTGT
GCTGCAGGGAGGTTGATGCGTTGCCTGCGCTGCCCGGTGGCGTATCACGTCGGCGACCAG
TGCGTGGCTGCGGGAAGCGAGATGATCACCAACACCGCCATCATCTGCACCAACCACTTC
CACGCCAAGAAGGGCTACAGCCACCACAGTCACGTCAACGTCAGCTGGTGTTTCGTCTGC
TCCAAAGGTTTGTCTCTGTTTCGTCAATAGCGAGGGCAGATGCTAATGGGGAATTATTGA
TTGTTTTACGGCACTTTTTTGCAGTAAAGATCAAATTTCAGCTGCAGGGTTGCAACTTTT
ACATTAAACTCCTATTAAATATTAAAAAAACGTGGTGTTTTCTATTTACAGAGGCTGCTG
CTATTGGTAAACCGCTTTTGTTTTTCTCCTGTACTTCTTTAAATCTTTATACACAATCTC
CTCCTTCATTCCCTTCTTCGTGTCTTTGCTGCTATGCTCACAGTAGCTGGTTTGATTTGC
AGCTTTAGTGACATCAGATGTCCATAGCTGTGTTTCCATACAATTTTCAAGTGAATTTGA
AGATTTTTTATTAGGAGAAAttgtgtattaagcttgttgccggtaactactttggagcta
atacagtggt
>NODE_472_length_571_cov_23.688267
ATTAATAAATACAACAACCTTCCCATACACAGTTAAAAACTATTGAAATCTTGCCATTAA
GTAACATCATTAACAGACAAATATTTAAATATTTATTTTCCTTCAGAAAATGTGAACCAT
ATATTGTGGAGCACAATATAGCAATTAGTAAAAACTAGACACTTTAACATATTAAAAGCT
TCACCTCAAAAATATAACAAAAATCTGATCAAAATTATAAAAATCAATTATACATTCCAA
TTAAAAATATACCAATAAACAGCTAAATACATTGTTGACCTAATAATTACAATGCAATCA
ATCACAGTAGCTTAAAATAAACAAAATAAGCAAATGAGCACAAAACCTTTAATGTTTTAA
AAATAACTTCAATTATTTATATTAGTACAAATAGTTTGATTTCTTTTCTTTTTTACAAAC
ACCAGCATGAAAAGGATTACAATAACAGTAGAAAATGACTGTGAAAAACATATTAACATC
TTCTTTAATTAAATGTCTGCAATTAAAAATGGCATTAAAGAATTACATTGCAAAGAGTCT
TTATCTGGAAAAAGGTTCAAAAGAAGTATTGCACATAACAACTTGAAGTTACCTTGCAAC
ATTTACCACATTCAAGTCTTTAAGCTCCCCTTCCTCCAGATAGGTCTATATAAGATCACC
TCGACAGACAGCGGGGATGAGTTCTCAAGTCTTTTAAACAGTGTTCTATAAGGAT
>NODE_474_length_1112_cov_9.731115
TAGAAAACATTACGAAAATCGTCAAAGAGCGATGATGTTTTCTCAGCTCTTGCCTGTTCT
GTTCTCCTGTAGATTATTTGATATTCATCCCTTCTGGGATTGAACATCTTTGCTTGATTC
CTTTCACATCCTCTTGTCTGTAATTACGATCAATTATTTGACAACAACCCTAACAGCATA
AGTAAATAGTGTCCTACAACCACACCCATTCCACACTCTTGGAATCAGGTAAAAGTAGCT
GAATTTTGTAGAACAAAATTTAACAGCATCAGAATTTCAGTACTGCACACTGATCCTGAA
ACTTGACATATTCGGTGTGTCAACCAGTGGAGGAGAGGATATACGGAAAGGAAACAAATT
AAGATGACTAAAATGCAGCCATGCATTGTCTAGTTTTACCTGACAGTAAGAAGAAAAAAA
AGAGGAGGAGGACAGGTGTTTTCTAAGTGTGTTGCTTTTTAATTACAGAAATAATGGACG
ATTCCCATTTCAACTCATCATACTTTTGGTCTCCCGTCCCCACTGTACAAGGACAGGTAG
ACACAACCTTATTGTTGGAATTGTCTTGAAATACACATGGTATAGTGGTATGTGCTATGG
CAAAAGATACCCAAAAGCGATTCTCACTTTGACTGTTTGTCGAAATATTTTAAAGAATAC
ATAATACCAGACAGTGATTTGACCCTGAAAATGTTGTTAATAACACCACCAAATAATGTT
CTCTTAGTTGGTGAAGTTGACTTGACCTCATATAGAAGTGATTTGAGTATGATTTGATGG
GTTCATATGATCACTCCTGTCCCTCTCCTCTCTCATCTTTTCAAACCTCTTTGTTCCTTT
TTTTCATTTACTTTTTGCATCTCACCATGCCTTCGTTCTCTGTTCTCTCCCATTGTCTTC
TTCTTTTCCTTTCGCCTCTCCCTACACTAATCTAACCCATCATCAACATATACACACCGT
TATTCCCATACTGTTTTGACACCTTCTTTCTGCCTCCTTGTCCTCTTTATTCTTTCAACC
CTTATGTTTCATGGCAAATATGCTTTCTTTATTGCCTTTCCCATCTTCCTTACTGCCTCC
TGCCTTCTTTTTTGTCACTGCTGTATTCCCTCTACTATTTTGCTGTTTCTTCAACTTCTT
CCAATCTGCCTTGCCTTCCTTCCTTATACACCTGTCTCACTTTCTCCattgtctatcatt
attcggttgttttcctcgcctcgcttctcttgattctcctccaccttcttcctcat
>NODE_475_length_564_cov_15.971631
ATCAGACTGAGGTGTGACTTCAGTTTGAATTTTGCCATCCCAGCTCGTAATTTTATTCAC
TTGGTGTGATTAAAACCAGAAAATGTGATATGTGTTCCATACCGAGAGCATGATATGTAT
TCCATACAGTGAGAGTAGTGATGAGTGTAGTGTGTTGTGATGGGGGACACTAGGTTTGAT
GGTTGCAGCTTCACACAGTGCAATAATAAATTTGGGGCTATGGGGGTCTGACATTGTCTG
CGCTCAGTATAATTAAGCGGTGCATTAGAAAGAGGGCTGGAATAAAACATGAGTATGTAA
ATGCAGCCTGGAGCTGATGTTCTAGTGATTATTACAATGCAGATAAAGCATTTCTCACAA
CTGCCTGTGTCTACTGAAGCCTCCAAAAACATCTGGACCTTTTAATTGAAAAATGGCATG
GTGTTTCGCTGTGCTGCTTTGTGCTAAGTGAAGTCAACAATTAAGACGAAAATGTAATTG
ATAAGAATTGCATTGCTCCATTATTTGGTGTTCTAGTCAAGAAAATTGATTTATCAATTA
TTTACAGGTCACAGAGCAGAGGCCATGCATTTCTGTTTTCATTGCATCATCATCTCGGAA
CATACAGCACCGAGCCGAGAGCATCTCTGGAGCTGCTCCACATGAAATCAATCATAACAT
GCATATTATGCTCAAAACTAATTACTTtttttgtgctggtattagtat
>NODE_476_length_674_cov_18.602373
CAACGATCTCTAAACACAACTCTGGTGTTCTCCCTCCTTGGAGAGATTACAGATTTCCAG
CCATTTAGCAGAGAATGAGAGGCATCTGCAGATTGAGGGGATTGGTGCAGCACACATTGG
TGTGTCGCAGCCTGACTGGGTTGAGCGCAGTGTGCCATGTCATTTTTGGGCGCGCTGTTG
CTCAACATCAAGAGAAATCGATGGCGTCTCCACAGGGGCAGGGAGGCCTATGGAATAGAG
GAGCTTCTCAGGTCTGTTTGAACTCATTTTCTTTTCTGGGCGGTTGCCCCCTCGCTCAGC
CCCCTAAGGCATCTCCCTCACAGCAGGCCCTGACAGCTTGACACATTGACAGCTGCCGCT
GAATGACAACTGATTTGTACAAATTTCAAGCCTTATAAATCTACCTGTCACAACAAGAGC
ATAAAAGAGCTCGGACCCAGCAGGTAATTCGGAAGTGGTGGGGGAAGAAGAAAAAAATCC
TGCTTCCTCCTCCTCCTCTTCCTCACTGCTGACAGCCCGGTCTGAGAGGGAAAAAGAAAA
AGATAGGAGATAGAAAGTAAAGAAAAGACAACATGGCTCTTTTTCATTTCCTGCCAGTAT
ACCGTGATTCACTCCTCAGGTCCACTTTGAATAAGAACCAGCGAAACCATTTTCTTGCCA
TCAGGTGATCAATTCTCTCATTTAGAGATTATAAAGACTGAAAAAGAGTTAGTGCAATTT
TGTTTAACACCAACATTAAAGAAGACCACCTGCTTCTCATAGGATTATCACATCAGCCTG
CTTTTCAAAGCTCTCACTGGGTAAATGAGCAGGCTCTt
>NODE_477_length_638_cov_13.978056
CTCTAAGTGATGGAGTGTAAATGTGATGGTGTGCTGGGAACAACAATATAAAACAGACAA
AGAAAATTACTTGTATTTTCTTTCCGCCGCGCTGTGGGAACATTCATTGGATTCTGCCCC
ATCTGTTGTAATCAATAACGTGACCATCTTGTTTTTTTATGAAACGCACTTACTCTTAAT
TTCATCCACCAGTGGTTTTAGAGAGAAGAATGTGGAGTTACCTATAAGGCTTTGACATTA
TAAATCACCTCTTGAGACCAGATTGTACGGCAGTATCGATTGATCCTGATATATCACAGA
AATTTACTGTCACTTCTGTTTTCAATTAAAGATACAATCAGTCAGATAATGACTTAATTG
GATTTTACAGAAGATTGAGTTTTATCGCCCCGTGCTTTACGAGTTTAGTTAAGGAAGGCC
ATTTTATCACGGTTGTCAGGGGCGACCGCCTGCCGCTGCCTTGTCCTTCTGTAGCTGCTG
CTGCCCTGTGTACAGCGCAGGGGAGAAAAGTGTCACAGGATTGGTTTTCCTTGAGCTGCC
TCCGCCTCCATGAATCACGCCCTCCCATAATAGATAAAATCTGCCCGGATCTCGCCGTGA
CACCTCCCGGTGAAGTGATGGCGGCTCGATACAGACAGTGGGCGTGGAGGAGGACGCCGC
GAGCTCAGGGGTGGAGGAGGAAAACTCGGGACATTTTCAGATGATCAATAAGTGAACTGG
GCGCGCTCGATGAGCGTCGGCGATGCAGAGTCAACTGAATTTGAAGTCgtagctctgcag
ac
>NODE_478_length_505_cov_27.629704
AAAAACGCTGGAGTTCACGGCAAAAGAGTGTGACAACTCCTTTTATATAAGTGTGAATTA
CACAGCGTCATCACCACAATGTACAGCCAACAGTATGTGTTAATAATATGTGATGATAAC
CTATAAAATGGTGACAGAAAATGGGGTTCATTCAGAGGCACAGAGACTGGCAAACAGATA
AAAAAGGAAATGTGTGGCATTAATTCCAGGCCTCTATTTATCCCATTTCCTATACTCTCT
TTATGTATCTAATATTTCTAATTTACCACCGTCCAGGAAAAGTGACACAAGAAGCCATAA
ATTCCCTTCTAATTCCAAATAATTCCGATTACATGGACGAGTAGTTTTCAATCAGAAAGA
TAATCTGGATGATAGATGGTGGGATAATTGGCTGTCTCTGCCACGTAAATATTGTGTCGT
TCTATTAATCTTGCCGAATGAAGTGTCAAGCTGTCACTCATTCGTCAAACTGAATTAGGA
AATATAACGAATAAATAAATGCACGCGGGTGGCAGTGGAAATGTGTGTTTCCGCGTGTGT
TTCTTGTGTGTATGTGTTTGTGTGCGAGATATGAGATGGTGAGAGGAGAGCAGAGCGTTG
CAGGGGTCCTGGGTCGAGGAAGGAGACGGGTACAGAAGAGGAGAGAGAg
>NODE_479_length_512_cov_15.257812
GTAAGTAACGATGGGGGAGATGGACAGTTCAGAGGGTTGGACACCCCGTCACACACAGTC
CTATTGGCCCAGTAGCTCTGTCAGTCATTTGCACCCCAACACGTCCATTTGGTTTGTTGT
GTCCATGTGATAACCATCAGCCATCAGTTGGTTTTACTTTGATTCAGCCTTACAAAGTGA
ACAGTGTCCTGTAGCCCATTAATAACTAGAACACACTCTAACTCCCAGATGTCCAGTAAC
CTTTCTGTGGGCTCAGTGATTAACACACCATGTCCATTAGACATCCAAACAAGGCCAGCT
GTAAATTAACAGATCATGGTGCCTCCCCCCGCCTCGCCTCTCCACAGATGGTTGGTGGGG
CTCCGCTGGGCAGGGAAACTGATTGGTCCAATTCTTCCTCACAGGGAGACATCCATGAGG
ATTTCTGCACTGTGTGCAGACGCAGTGGCCAGTTGCTCATGTGCGACACGTGTTCTCGTG
TTTATCACCTGGACTGCCTGGATCCACCCCTGAAAACCATTCCTAAAGGCATGTGGATCT
GTCCAAAATGTCAAGATCAGGTAACCGCAGCAGCCGAGACTGATCCTGAGTCAGGGGGAA
GGGGGTACCGCAGTCCAGAGAGGAGCCTCTCAGGGCCTGTAGCTGTACTGTAGGAC
>NODE_480_length_518_cov_12.884170
CTGAGAGAAAGAGAAAAAGGGAGAAGTTGGTGTACGGTGTTTATATGCATGTGGGTGAGT
GTTTTTGGGGGGGGTGAAGAGGAGGAGGAGGAGGAGGGCGGAGGAGGGTAGCGGATCAGC
AGCCAACTCCACTCCGAAACCCTCCCCTCGCTCTCCCTTTCTCTTCCCTGCAATACCTCC
GCCTCCTCCCCCCTCCCCTTGAGTAAATCTATAGGGAGGGAAGGCAGAGACAGGTGCATT
TCTCCACAAATTGAGTTAGCCAAGACATGCCACATCCAATTGGGCTAAATTGATGTGAGA
GTTTGTGATGTCTGCCGTGGGTATTACAGCAAAGGTCAGTGTGCCGAGACAATGACATCA
ATCTGGTGCACGTGGCCGAGAGCGCTCGGGCCCCCACCGGCCCCCTGATTCAGATGCAAA
CCTGCAAACACAGGCAGGGGAAGGAGAGGGCGGACGAACGCCGGTCGCAAACTGGTGGGC
ATTTTGTGATTAGAAACTAAACAAGACCTCCACACAGTCTGGCTGAGGGGACAGACACAC
AGTGCGTCGGAAATGATGGTCGTTGTGATTACAGACATTCACAGTAGGCTGCTTGCGTTA
ACATTACTCAGCAGTAAACCACTTTACAGCATGTTGTTTTATGTTCCCTCTGTGACAGCT
ta
>NODE_483_length_606_cov_22.938944
TGGAGGTGGAGGGCGAGGCGGCACAACTGGGACGGGGGGCTGATAAGAGCCAGGGAGGTG
GGGGCCCGTCTTCTGTGGTCGCCTCAGAGAGCAAGGATGTCGACCTGTACGACTCGCGGG
TGATGATCAGCAACCAAGTGCCTTTGGAGCCGCCGTTGCTCTTTCTTCTGGAGGAATACA
AAAACTATCTGGATGCTGCTAATATGTCCATGAGGGTGCGGCGACACTCCGATCCCTCGC
GGCGCGGAGAGCTCAGTGTGTGTGACAGTATTAGCCAGTGGGTGACAGCTGTGGATAAAA
AGACGGCAATAGACATGTCTGGGCAGACAGTTACCGTCATGGAAAAGGTCCCTGTCCCCA
ATGGCCAACTGAAGCAATACTTTTATGAGACCAAATGCAACCCCATGGGGTACACAAAGG
AGGGCTGCAGAGGAATAGACAAGCGGCATTATAATTCCCAATGCAGGACAACCCAGTCCT
ACGTGCGAGCACTTACCATGGATAGCAAAAAGAAGATTGGCTGGCGGTTTATAAGGATAG
ACACTTCATGTGTATGCACATTGACCATTAAAAGAGGGAGATAGTGTATAAAATGTATAG
ATTTTATTGAAGAGTTTAAAAAAGAGAATAAAGAGAAAATATCTATTTGTATATATACAT
AACAGGGTAAATTATTCCGTCAAATGAAAATTTTATGGACTGCATGTAAAAAAAGATGAA
GTTTATACAGtaaaagtgatactacagtct
>NODE_484_length_861_cov_9.026713
GTCTAACATAAACAATGCGCTTTGCATTGAAAACGGACAGAATGCAGATGTGTCACTCTT
ACAAAAGGATAATCTTCAGGATGGTGGATTAAGCCAGCTTTTGGATTATAATGCAGAAAT
GGAAAGGTACAGGTCTTTTGCAAACTTTTATAAAACCAATGGGGCATTTCCACAGACTGC
AAAGATTGCCCGTATCACGACGCCCATTTTTCCCAGTGCTAGAATTGGTATGTCCCCTTG
GAACTGTGATAACGCCATGCTCTGGGGAAGGAAATCAGCGGCAATAAACCCTAATAGGAC
CAGCATGCATAGAAATGACTCCCAGAGGCCGGGGAAGCCTGGCGTGCCGCCAGAGACGCT
GCAAATGGCAAATAATAATTTCCTCTCTACCTTATCCCCCGAACACTGCAGACCTTTAGC
AGGAGAATGCATGAACAAGCTGAAATGCGGCGCTGCTGAAGCAGAGATAATGAATCTCCC
AGAACGCGTTGGAACTTTTTCCGCTATTCCGGCTTTAGGGGGCATCTCATTACCTCCCGG
GGTCATCGTCATGACAGCCCTTCACTCCCCCGCAGCCTCAGCAGCCGTTACAGACAGTGC
GTTTCAAATTGCCAATCTGGCAGACTGCCCACAGAATAATTCCTCAGCATCCAGTGGAAA
CCCAGCGAAGAAGAAAAGGAAAAGGTGTGGGGTCTGTGCACCCTGCAGGCGGCTAATCAA
CTGTGGTGTCTGCAGCAGTTGTCGGAACCGCAAAACGGGCCACCAGATCTGCAAATTTAG
GAAATGCGAGGAGCTGAAGAAGAAGCCAGGCTCATCGCTGGAGGTGAGCACCAGGGCTCT
GCTTCCCCTTCTTTTATTATTATCCCCTTGCACTCTAAAGCATTAACCTTTTCATCCAGT
CACGTTCTAAGCCCTTGAAAATTGTTTCCATGCCCACCCATGCCTGAACATCCCCCCGGT
TTCTCAAATCTGCCTACCCGCCTAGCCTAATTGGCAGTAATTAGg
>NODE_485_length_912_cov_13.596491
GTCCAAAGTGACAGTCATTTAGCAGCAACTCATCTGAGGGGAGGAAGTGGGAGATGGATG
ATAAGGAAATAAAAAATGATTTGCCAGGACCTGTTAGCCACTTCTCTACACAGGCCTGCC
GCCCCCCCCAGCTCCTCCCTGTCTTATTCACACACACTCATATTCTCCCTCTCTCTCCCT
GCCTCTCTTTCTCTCCCGCTCTGTCTCTTCCCACCCCCTGCCACCCCTGCTGCCCATCTC
CCTCTTGCTCCACAGACACGTGACGACTCCGCATGATTATTGGCGCAATCACTCATGTAA
CAGCCTGCCCAGCTTTCCGTGGGGGCTCCAGTATTTGTCACTGTCACTTCCCCAAGTGCT
CCGCCATTGTCTTGGAAATTGTATGTGTAAGGCAAGAGATGCCTGTGACCCACTTCGACA
AGGGAGCCAGCGATGTGAGGGCGCTCATCACACAAAAAAACAGCAGTTTGATGTGTCCTA
TTATGTGTCCCAGCAAGAGCCATAAATAATTGTGACAAGTTTTTTGTTGCGCGTGAAAGT
CCTTGACTCTGCCTCCTGTTCCAGCACCTCCTCTCTCGTATGGAGACGCTGCCAAGCACC
CCCGATGATAGATGGCACGGTGCAGCAAATGACAACGGGATAGATTTTTAGTTTGTGCTT
TGGAAGGGATCAGTAATGGTGCTTTGCTGTACAAAGCAATAAAAGAGAAGGACAAGAGAC
AGAGGGGGGAGAATGAGGGAAAAACAAAAAAAAAGAAAGATCCATCGATGGTGAAGAGGG
AAGAATGATGGCCGGTGACGCATGATTTTTGGGCATTTTAGTGCTTAGATTTATGAAATC
AGGGTTAAAATGTAGTAGTGGTGTGGTATTTGGCCACTCACGGCAAAAACATTGATAAAT
GCATGAAATACATTTCGTAGTATTATATTGTCCACTATAACTgcaaagaatagtgttttc
ttctaaccataaaagaacaaattgatataccccagtgcaactgcattgtttttgttgttt
gtctttatcaacagaagcagttgttcaactattcat
>NODE_495_length_340_cov_29.732353
ATCTCTTGTCACAGTGTTGCACCTTAATCTCATTGCACTTCACATAGTGATTAAGCCGCA
GAAATGGCAAAAAAAAGGGAGGGGGGAAAAAAGAAATAAGAGGGATAAATAAAAGAACAA
CGATTACAGAGGGGGAGGGCGGAGAGAGAGGAGGCAAACAATAGAGAATCAAAGCATAAT
AATATTCCTAAATGAAGAGGGAAATGTTGCTCCGCTCATTTTATTAATCAGACTGTCAAT
TTCACCCAAGAGGCCAAACCCAAGAGCAATCTAAAACAGACTCAGAGATCAACCCAGGGA
CAAGCACCTCGCTCCTCACTCCTCTCTTCCTCTCCACTTGGATATTATTCGTCTGACCGA
AGGCCGCCTCCATCATCAAGTGACAGCCCTCTCCTATTTATTTGCTTATAAACCTGTTAC
AATAAATGATCATTGGAGCAACGTCAGCCGAGCATTTTAACAACGAACAGCGACCACTTT
TTTT
>NODE_496_length_150_cov_3.280000
ATTTAGGGTTAGGGCCTAATTTAGGGTTAGGGTTAAATTTAGGGTTGGGGTTAAATTTAG
GGTTAGGGTTTAAATCAGGGTTGTAGTTAGGATTGAGAGTAGGGAGGTTTCCCCTGTTTG
TAGATCACAAGCCATTACCCATATACATTAAACTGGAGATCCTGCTTGGCTTCTCCTAAA
GAAAATGACTGAGGGGCCCCCCCCAGGAGGCGGCACTGGCCAGGTTAGGTTGAGGGGAAA
AGGCCCCGGCCCCCCGAAGAGGGCCGGAGCGGTGCACGGGCCAACCATCCTGGG
>NODE_508_length_239_cov_5.928870
TTTCACAGTGCTGAGTGCCCGCAGAAGGTGTTTGGGAGCGCGTTTCAGACCGCTCTGAGT
TGATTGGTGTAGGATGTAGTGACACTTTTTTGGGTCCCGTGGTATGGGCCAACCCTAACC
CTAAGGCCTGAAATTAGGGTTAGGATGTCGGCCTGGGGTCGGAAAACGGTCAGTGCTAGA
GACATGAAACTTGTGTCTACCCCCCCATTTGCTGCTGCCGCGATCGCACTGAGCCTACTC
CCGAGTCTCTACGACGTCAGGAAGTGGGAGAAACCTGTGATTTTTTGCTCTATCTCGGGA
AGGGAAGGTCGTAGAGACTCGGGACCTAGACCGGCGTCTTCAGCATAGCCAAATTAGGTG
GGGCAGGTGGCATTTCCAGGTGT
>NODE_511_length_654_cov_21.608562
ATTTGGCCCCTACTGTGCATTACCTCAAACTTCAGTACAAATGCAGAGAAAAACTCAGAA
ATTCTTGCTCAGCAACAGTCCATTTGAGCACAGTTCTGTCAGGTTGCTCTCAGTAAACAA
GGCATTTTCTAACTCGGCACCCAAGTCCATTATAAAGTCAGGGTGTCGTCAAGGAAGGAG
GGGCGAGCCGAAATGAGGGAGAGACACAAACGGAGCACCCAGATGCAGATTAGGCTGCAG
AAGATGAGGGTGTAAAAGGGATTTAATGGTAGGATGGATTAGAGAAATCCTTGTAACAAT
GTTAAATAATTATGGTTCCAGCCGAGATCAAAGCGCCATTGATTGAACCCCTCAAGCCTT
CAGCACACAGAGTCTTGGAAAGCAAAGATTGGTAAACTAGTGCTCAGACCACTCCGGCTG
CTCCAGTTAAATTGGATTGGAAATATTAGGATATAGATGAATCCTTCAGGAGGCTTTCGC
AAAGCTTTTGTCACCGGAAATGTAGCTTGGGAACGGTATGAAAGGTTTGATAGTGTACTG
TCTCGACAGAATCATAAGACGAGGGTGTCGCAGCTGTCTCCACTGATACCTAAGCGTTTT
AAGTAGACTTATAGACACACTTGACTGTTATATCAGCAAACTGAAAACTTTCAGTGCAGG
CTTTCATTCAAGGTTTTATTTTTTTCCCCCTCCTTCGTCTTGTAATCAAGAAATTTGGAC
GTGCATCATGGCAATTCTCCCGCAGAAAAGGAAGGTTTTATCTCGCTCCTCCAGGGGTTT
ATTCAAAGTCTTCTGACa
>NODE_512_length_520_cov_28.438461
CACATACACACACACACACACACACTGAAAGCTCCCGTCTTTCCATCTGGTAAAGTGGGC
TGTTGTGATTGATTTGTGGATTTGCTCCCTCTTTTTTTCTCTCCATTTAAGTGAAATAAT
GTATGGAAGCAATCTGGCGACAGACATTTTGGAAAATCTATTTGAAATCATTTCAGTTGA
AGCCATGGCAGTTTGTCTTCTTAGCGGAGAGGAGCAAAGTATAATTGTCTGCAGTCTAGT
AAAACACAGTATAACTGCCATCACACTTGACTGAGCTTATAGCCAGCTAGTCCCATGGCC
TCTAGAAGATAGAGCAGTTAATGTTCCCTTTTATTTTAGAGGATATGTCACTTGTATCGC
AGATTTATACCATGATACAGCAATTTTGTCCAAACAGATGGATAATGGTGTCACCAGCAA
AAAGCCCTGTTTTTATTGAGTTTAGAGCATATTGTTTAGATAGGGGACTGTGTTGAACAG
CTCCGCCAGCTCTTTCTCCCTTTATCTCTCTAATCTTGCCAGTATTAGATTTGATCATTT
TTGTTTGAAGGAGGAAAATGTGGCTGTAATGGTTTCCTAATAGCAAACACAGGGGATACA
AATCCAGGGACCCTGTTCTGTAGTGCTTCCATAAGCACCACTGATTTATAGAGGTCTTTA
TGAc
>NODE_513_length_1311_cov_9.321892
TATGAAAAGAAATAGAATGTAAAGCTTTTGAACTGTTAGACAAACAAATTATTGCAGGAA
TTCCTGACAGTTTTCTGACATTTTCTAAATGAATCGAGAATAATGAGCAGATTAGTTAAT
AACAAAAACCATGGTTATTTAATTAGTTAGTCTAGACTATTTTCTCTTTTTGTGTTTGTA
TAGAAAGAAAAGCCTTTATACACTATATTACCAAAAGTATTCGCTCACCTGCCTTTACTC
ATACTATGAACTGAAGTGCCATCCCATTCCTAACCCATAGAGTTCAATATGATGTCGGTC
CACCTTTTGCAGCTATTACAGCTTCAACTCTTCTGGGAAGACTGTCCACAAGGTTGAGGA
GAGTGTTTATAGGAATTTTTGACCATTCTTCCAAAAGCGCATTGGTGAGGTCACACACTG
ATGTTGGTCGAGAAGGCCTGGCTCTCAGTCTCCGCTCTAATTCATCCCAAAGGTGTTCTA
TCGGGTTCAGGTCAGGACTCTGTGCAGGCCAGTCAAGTTCATCCACACCAGACTCTGTCA
TCCATGTCTTTATGGACCTTGCTTTGTGCACTGGTGCACAGTCATGTTGAAAGAGGAAGG
GGCCCGCTCCAAACTGTTCCCACAAGGTTGGGAGCATGGAATTGTCCAAAATGTTTTGGT
ATCCTGAAGCATTCAAAGTTCCTTTCACTGGAACTAAGGGGCCAAGCCCAGCTCCTGAAA
AACAACCCCACACCATAATTCCTCCTCCACCAAATTTAACAGTCGGCACAATGCAGTCTG
AAATGTACCGTTCTCCTGGCAACCTCCAAACCCAGACTCGTCCATCAGATTGCCAGATGG
AAAAGCGTGATTCATCACTCCAGAGAACGCGTCTCCACTGCTCTAGAGGCCAGTGGCGGC
GTGCTTTACACCATTGCATCCGACGCTTTGCATTGCACTTGGTGATGTGTGGCTTGGCTG
CAGCTGCTCGGCCATGGAAACCCATTCCATGAAGCTCTCTGCGTACTGTACTTGGGCTAA
TCTGAAGGTCACATGAAGTTTGTAGCTCTGTAGCAATTGACTGTGCAGAAAGTCGGCGAC
CTCTTTGCACTATGCGCTTCAGCATCCGCTGACCCCTCTCCGTCACTTTACGTGGCCTAC
CACTTCGTGGCTGAGTTGCTGTTGTTCCCAAACGCTTCCATTTTGTTATAATAGAGCTGA
CAGTTGACTGTGGAATATTTAGGAGCGAGGAAATTTCACGACTGGATTTGTTGCACAGGT
GGCATCCTATGACAGTTCCACGCTGGAATTCACTGAGCTCCTGAGAGCGGCCCATTCTTT
CACAAATGTCTTGTTTCACAGTCTGCATGCCTGAGTGCTTGATTTTATACACCTGTGGCC
AGGCCAAGTGATTAGGACACCTGATTCTGATCATTTGAATGGGTGAGCGAATACTTTTGG
TAATATAGTGTATGT
>NODE_514_length_778_cov_16.907455
TCTTCATCGAAACACAACTTCAGCCTCTCTGCCCATCTAACCCTACAGAGGGAAATAAGA
AAAAAAGGAACTAAGCCATTGTCATTGAAAATGGTATGAAGAAAGCAGCCAGCCCCTTAC
CCTTAACTCTGTTGTGGACAGATTTCCCCTGACAAAAATTAAACTAGCTCCTACTTGGCA
CTTTATTATCTCTTCAACTGAATGATTTATTGTTTGTGGAGCGAAAGAACCAAAGAGAGG
GGGAAGATTACATTTCCAGCCAAAGCTCAGGCCTGATCTCGTTTTTTACTCCCTCTGTCC
AGGAAAAAAGCTCCCGACAAACAATAATGTCAGCTGTAATTGATCGGAGGTCGCTGGCTG
GGCCTGCAGTAAAAGCGCACTATTTAAGCGACAATCGGCCCCGCGCTCTTCAGACGCTGG
CTAATGAAGCTGTCTGTCTGGGCTATTTACCTTCTCTTAAATGGAAGGGGAGAGATGTAC
TGTAAGAGACAGGGCTGGAGAGGATCTGCCTCTCGCTCCTGTGAAATAGGACCTGCACAT
GCCTCAGGAATGTATAATTGGTTGGCGCAGCCAAAGCTGGGGATCCGGTGCTAATTAAAT
GACTTGTTTAAAGCCTATCTGTCTTTGTTTGGGAGGCTCTGGGCTTCAGAACAATGCATT
GTAAATGCTGTTGTCAAACAAACATTCCTGGTTATCCTTTGATTTGAATTGAACAAGACA
AAGGGCTGATTTGCTCATTGCTAAGCCTTTGGTTTTCATGGTGTTGAGATATTTTTTCCT
CTTCTGATCTGTCAAACTGAACAGGACCATTCCAGTCCAGCAGCTAAATGGACTGACTCA
CCGCACAATGCATATGCAGTCCGCCGCTTGCAAAACAATCTCAGTTTTCCTCCTAATTGC
GCTTGTAAAATGCCcccatgtt
>NODE_515_length_521_cov_10.468330
AGCACCAACACTTAGACCAAAGGTTTTCACAGCTTTTGTTGGTTTTGTATTTTTTTCTCT
CTCCTTTGGAAGCAGAAGTCCTTTGATTCTCAAGTCTCTCTGTAAAAACATTAAAAAAGA
TAATCCATTGGATCTAATTGACACAAAGCCCTCCTTCCCCCCTCCTCCCTTGCCTCTATC
CTCCGCCTATGGCCCTCATTTCTTCTGAGAAAGGCCAAGTGTTTTTGTCCTGTAAATACC
ACGGAGCAGAGACAAAAAAGACGTCTTTAAAATGCAGTCTACAATCCATTACACATATTC
CCCCTGCATATCCATTCAGTAATTATTCATTAGAAAACATTTAACGTCACAGTGAATTTC
ACACTAGGCAGTCGAAACACAATAGAGGAGATTTGGCCTATTTTGGGGTGAGGAGTTGGG
GAGGGGTTAGCTGTACAGAGGAAGGGTGAAGGCGAAGGAGGGGGGAGGAGGGGAGCAGTA
TTTGTCTGATCTGAGAACCTCTGAAACGGGGCCGTCTTGAGACAACGGGGACAGACTAAA
TAGTGCAGTAACGGTCTGTGCCCCGCTGCTTGCTGTGACACTCATTTAGTGTGCTTTAGT
GTGCCCCGAGGGCAAACAATAGAGGCTTGTTCTTAGCAATCCTGTGCTGTAATTTGGACT
tcatt
>NODE_516_length_834_cov_12.115108
GTTTCTTTGATGACTTTTCTGTTGCAGTAACTAATCCCAGGGCCAAATGAGAGAAGTAAT
GAGCATTCTTTTCTGACATGAGTGTGTTTATAAGAGCGCAACTCTAGCATGTAAAGAGAG
ACGCATGGAAGCACTTCTCTTTCTTGGAATAAAGTAATTAAGGATCTCTCTCTCTCCCGT
TTTGTTTTTTTTCTTCTTTTTGTCTTGAGACAAGCCTGAGCCAAAGAACGTAACTTTCTG
TATGCAAGTCGATCATCGCTGCAACTTGACATCCTGACCTGGACATTTAATTTATTGATC
TTCATTTTATTCGGATGTAAAGACCCTTTGCTCCTTTAAATTAATCCAGGTTAATTTGGC
CAGGCCCCCTATCCCACCCAGCATGAATGGGCCCTCTGTTGGCTAGAGCTGGCCCTGGCC
ACCCAGTTTTATGGGAATCTGCAGTGAATTAGAAAATCTGTCAATGCGAGAGGAGTTGCG
CAGCGCGGATATGCCGTGTCACTCCACCTGTAAAAGAACTGCTCTTTGTCCATTATCTCC
CAGGCTTACCTGAGGAGAGTTAACCTTGAGGTCAATAACATCTCCATGGTGTTTCATGAC
TGGCTGGGCCTGGGCCGGGGGGTCTGAGGAGAGCCATTGTTAACATGCGGGCTGCAGACC
CACACTTCCTCCTGCTTTGGCTCTCCACATCAAATACCTCTGGGAAACAGATCTGTAAAG
AGCAGTGACGGGAGCCATAAAGATGTGATCACTTTCACAGGAAAGAGCAGACACTGTACT
AGTTTGTCTTCATTGTGGTTAATATAAACGCTTCATTTCTTTAAATGAAGTTGCAGCATC
AGGGTAGGTTCTCCCAGGACGTAATTTCTTGGGTATCCTGCAGAACCTTTACCCGGCAAC
AGTTTGAATTTACTCTCATAATTCACATAAAATACAACTCTGCACTAATATTCCACCCAC
GGACcactccatgcccct
>NODE_517_length_1020_cov_20.212746
AGAGATCTGGAAGCAGCGGTGACCCGAGCCCTGGATGTCGCAAGATTTCCTGTTGAATGC
AAAAGCAGAGCCAGGAGACGTTTAGACGTTCTCATATCATGACTTATTTAAGGTTTAGAG
AAGATTTGAACTGCCTTATGTAATATAGAAAGCAAATGATTATTGATAGTAAACTATTAA
ACACTAAGTTGCAGTAAACACTCTGTGGGTAATGTTCTTTTTCCTTATTTGAGAAAAATG
GAAAACAAAGTGAACATTGCACTAATGTGTTAGTGTTCATACAGCAGTATAAAAGACAGT
TCAGAAGGAGCCTAAATCTGAGCTGAATCCCATGGACTCAAGAGTGCAGCTGCGTGCACA
GCAGTCCAACAGCCCCACACACAGCGGAAAGGATATGAACATAGCATATGCAAGACAGTC
TGAACATTTCAAAGTTTCTGCACAAGATGTCCAAATGTTTTCTCTGGCTATATCTTCAGA
GGCTAAACTGTGATTAATAGCAGTGAAAGAAGCCTTTGAAGCAGGATTGGTGACATCAAA
GTCCTAATCCATGGGTGGCAGGATTTTTATAATGAGTGGGAAGTATCTTAACACATTTCA
AAGGGTTTACTCCATGAATAAACAATAGCTGCACAGATGTGCCACACACACCTTTAGAAA
AATACGTCTGCAGACACAGGAGGCAGCATTACCCAAGCAGCCGTGTATGGCAAGGAGGAA
AACCTTTGTAAGTTTTTTAAGATAAAGCTGAAGTGACAGGCCAACAATTGTTCTAGATTT
TCTACCGCACACAGACGAACTTCTAAAATGCAAATATGCAGTCGACGTCTGCAATAGAAT
TTCAAGACTCACGTCAGTGGTTAAGGACAACGTCTGACAGCGAGCCAAAAATTTAAACAC
TGGATCAGCGGTTGTCTTTCTCAGAGGACTTTGTGCTATCAAATGTGTATTAGTGGCTTC
AATCAAACACTGGAGAGATCAAAATCAATTTATGATGGATTAATTAACAGCCAGACCACT
TCTAACTTTAGACAAAGAATgtcctatttgtgccaaaggtttctcagtgagcaaaagcaa
tgtggtgtctcatgggacaaaaacaacagacgcagacgtgcacgcactaacacacacaca
caaatatgtacacacacatgctgc
>NODE_518_length_719_cov_14.509040
TGTTTTCTCTGAGTTTTGTTTCTTTTTTTTTCTTGATGTGATTTCAAATTAATCTCAACA
GCTTGGATGTAAATATGAAAATGAGACTTGTTTGGTCTCCCCCTGACAACCCAGAGCACT
GCTGGCTGAGGTAACCGATATCTCTTTCCCCTTTAAACTGCAAATTATTTTACGTTTATG
AGTTTGTCTCATCTTCAAGGTCAAAAATGTAATTTTTGCTCTTTCAAAGGGTTATAACCT
TAAAAGAGAACCTCAATCCATGCTGATTAATGAGAGACTCCTGCATTTGATGTTTCAACG
GTGACATTTTAAACTTTAAATATTTTATATGCATACCTATGAAAAAAAATGAAGATACGC
ATTCATGTGGAATAAACGCTATTGCAGAGAAGAAAGGCTGGGCTGGGTATCATTTTAATA
GAACAGTTAGAGTGCAATGGTTTTTCTTGGTGATTTTTATTTGAGGTTTTTATGTGTGCG
CAAGCTGATTTAAAGGCACACTAAATCATTGGGGATGGGGAGTAGTGGATTATGCATTTA
ATCAAGGAGTAGGCCTTGGGAGAGTGGCTGGCCGAGTCACCAGGGCATCAGTGAGGGGTT
GGCTCGAACATGGGGCCCATCCTCTTTGTTCCTCGCCATAATGGGCCATTTTTACATCAT
TTGTGAGCAAAAAATGATAGAGCATGTGCTTCTGCTCCAGCTGTGTTCCTGCTGATCGCC
GGAACTGTGCGACTACTGTGTGTGTTTAATAGGAAATAACTATATCATGAGGTGGCAGTG
CTTAAAGTTACTTAGATGTGATCTGCATGAGCCGGCTCTCATGATAGGCTTTTTGCTTAG
AGCACAACATATgattgtttctg
>NODE_519_length_819_cov_16.694750
ACACGAATCAGTGTACGGTGTCCAATATCTAATTTAGTCCCAGTGTAGCGGCTTAGTTTC
GTGGTCATTTAAAGTGGATCAGTTCCTAAAGGCTCTTGGAGAAGCTGCAGGCCAGTGAGC
GTGTTGGGCTGCTATAAAGGCAACAGTAGGACATCGGCCAGTAGTTCACACTTGTTGGAG
TATACTGGTGAGGCTGTGAAGATGGATTCTTCCTTGAGTATACGGTACTGTCTGTATTTC
TCATCTTTTTAATGAATGTGAAACAATGGCACTGTATTCTTTGCTCTACACCTTTTTTTT
TGCAGCATGCATCGTCCTCTCGGTCCTGCAGCTGTATGGATTAAAAATTCAAACGGCAAA
ACAAATTGATCACGATATTTATTTTACCTATGAGCCTTACCATTGGCAAAGTTTGTCAAG
GAAATAACCTAGTCTCCACGTGTTTGTTTGTGACAGCTGAGACGTGAGTGGTGGAGACAT
AAATCAAGTCAGATTTATTTTTCCTCTCAACTTGGAACATAGTTCTCTTCCCTGTAGAAT
TCAGAACTGATCATTAACCTTTCCTTTAGTTCCTTCCCTTGCCTGGTCACATTTCCTCTC
TATTTGGTTCCTGGCCCCATATGCCACTTTCCTATTTCCTGCCTGCAGACAGCAGGGAGT
AGCTCTATTATCACCTTCCTAGAGCTGTCTTTGAATGTGAGAGGCAATTCCATTTCACTC
AGCCGTGGGGAGGGGTAGGAGGAGGAGGGAAAAAAGCACACCATAGAGCACACAGAAATT
GGTTTAGGTTTACTTCTTATAGTCGAATGTACGGCTACTTTTGCTGTTTGGCTCCCAGAT
TTTAGGATTATAGAGACTGCCGCCAATGTGCAGGTTTTTGTGGCATAGTTTGAAATCAGA
GCAAAGGTTAAGTGCAGTGTATCATGTCTGGTTGTTGTGTGAACACTTTATCCTCAGCTC
CAt
>NODE_523_length_760_cov_19.431580
ATGTTATTTATGTTAATGACTGACTTTAGATACATGTTAATCTACTGTAATCTTGTAATT
GTTGTAGTTTTCTGTATACACTGTATGGTAATTGATATACTGTATAGTAATTGAAATAGT
GTACAGTAATTGATAGTAAGTTCTTTGGCTCCTTTTGGTTGAAGCTAATCAAGCAGTCAC
TGCAGCCTCTTCAGTAATCACACTGACTGACTGCTCTTCAGGTACTTGTCTTATCAGCCC
CAGTTTCTATCATATTGTTGAAGAAGAGTGAAGGGAATGAATATTTCAGCAGCTGAGTGA
GCACGAAGCACCAGCAGGGCTTCATACCATCTTGTTTGCACTTACTACAGCCATTAAGTT
TACAAGCAGCATTTGTATTTATCACCAGGCCTGGATGGTTAGAAGCAATCAAAAACCAAA
CACAAGGAGAGAAATACAAGGTTCAGGTTGACATGTGAAGAAAAACTGAGGTGAAGTGCT
GACATGCTGATGTCTTAGCAGATAACACTTAAATCATTTTCCTCCAAAACTTCACTGGTA
AGGGTTCAAAGAGATATAGCCATAATACAAATTTTTGGAGTAAGTAGTGGTGTTTGAAGT
TATTTTATGGGATTTTGCTGTAAGGCCCAGAATTGATTTGCAGAAGGGATAAAAGGAAGA
TACTTTATCTTCGGAGCTTTGTCGGAAAAAGCTTAGCATCCATTGGTAGTTCCGCCAATA
TGCCTGCAGGGCATGGAGGTAGGGTGAGAGGGGGGTTGCTGGCATTGACATTATATACCA
GAATGAATTGTGCTGAGTTTACACCTCCTGCTGCTTACGTTCTGCTCTTTCATAATCTTT
CATGAACCATACAATGTTTTATTTAATGTCCTGGGTCAGAGAgaaacttgagaaaaaaca
tatt
>NODE_524_length_497_cov_30.277666
AACACGGACCTTTAAAAATGCATGAGCGCCCCCCAAAAACCTCCCTCTCCCTCCACAGAA
TAGAGCTATCACTGGTGCCTGTTATCTCCCCGAACCCCCAGGTAGAAAATGGTAATGATA
CCACTTAACATCGCTGCACATATGGAGGGAAAATGGAAATGCCAACAGCACCTCAACTAT
AAAGCAAATCAAATTGAAATATTAATCCGCTGATTAATATAACATTATGAGAGCCCATTC
TCTTTGTTGTTAAACAACAAAGGGTTGCAAAATAAGCAACTGCCTAAGAGGTAAGGGGTT
TAAAAGAGTCCCACAGAGGTGCTGAAGCCCCTCTCAAACATCATTACTCTGCATAATGTA
TTCCCTTCCACAGTGCTGAGATTTGATATTGATGTTTACTCATTTATTTTTTAATTAACG
TTCGTTGTTAATGAATTCTTTGATGAGAGGCATTTTGTAAATCATTATCCTTGGAAGAGG
AAAAAAGGGATGCATCGCTCTTGCCCCTTATACTCGTGACAGAAGAAAAAATGCGAGGTG
TAAGGGGAAAAAGTTGCAGCAGAGAAGTAGGGTCATTGTTTAAAGTTTGTTTTTTGATGC
GTTGATTTTTTCCTCccccctcgcctcccgtgttgctgcct
>NODE_525_length_356_cov_3.814607
CCTGTGCATTTTGGCTGGAGAAATGACCGTGTTGTCCGGAGAGACATCCGGCGCCTGAGC
GGGACGCGGTCCCCGCCACCTCCTCGGGGGGGGGCGGTCGGGGCCGACGAACCCGGCGAC
GGGCTCCGTGGTCGGGCAAACTGGGGCAGACGGGGCGTCTCGGTCTCGCCTCTGAGGAAG
AGGGGCCGACGACCGGAGGAGCCTCCCCGCTCCGGTACTCTGAGTCGGGCCACAGAAGAA
ATTGCGGGCCTGCCAGGTGTGGAGGAACCAGCCGCTTGCAGCGCCCGGCGCTGGGGCCGG
GGCCGGCGGGGGCCCTCCGACGGCATGCCACGAATGCCAGTCGGTCGGTGGGTCGGTCAG
CGGGCGCGAGATCCAAAGCCGTGTGAGCTCGGAACCGTTCCCTGTAATCCTGCTGGAAGT
GTCCTGGCGTGACCGCGGAGTGAGTTCCAGAGGGAGAAAGGCTGaaggctacacagagag
agagagagagagagagagag
>NODE_526_length_841_cov_9.043995
ATTCTTGAGAGCAAAATGAAAACCTTTTTTTTTTTCAAGAATGGCTCCATTCATTCAGTC
AGTCATTTCCACCTATTTGTGAATCACTCTGCTTGCTTGGTTGCTTTGCAGTGCTTCTTA
TTCTCTGTTGTGAGGGAAAAAAAGGAGGCTTAATGATGAGGAAAAGCACTGTTTTGTTTG
CACTACATGGTGTGAATTATTTGGGCATGAGAGGGTGACCAACAAGAAGTAGCCATTAGA
CCTCTGAGAACAAGCAGCGACGCATACAGCCAGCACTCCGCCTCCCACCCGCCCCAACCA
CCTACACCACCCCTCGACAAATGCTCAGCGGTCATGAACTACATTGATCTGGGGTATAAT
TCTCTATGAAATTGATGGATGAGGGCAGCCATTGACAGAAAGGGTAAAGACCACTTTGAG
ATGTCCCCTGTGAATAAGTATGATGGAAAATAGATTGTTGAAGAAGATTTATGTTTGTTC
TCCGCTGCCACAAGAGAGGGCCACCCCCCACCCTCTGTACCCAGCCTGGCTCGGACCAAT
CAAACATGTCATTGTGGTCAGATTAAACTCACTGCCTCTATTCAGCTGCCAACTCGGTGA
CAATTAGCTCATTCTCAAGATGCAAAAAAAGACAGAAGCAGCATTCTTTTTCACAAAGGC
ATGCCATCTCTCTCTTGTACTTATGACAGGTGATGCTGTGGGACATCACACTGAAGTTAA
ACTTCCTGGGATTGATCTCCCTAGAGCAAAAAAACAAAAGACAATTATAATTATATTTAA
TAATAACTCTGTTTTTTGGTATTTGCTTAAAATTTCCTCAGATATATTACATGTAGTGTT
AATATtaaggtcatgcaaacattgtgcagtcctaataacaaacaagcaaaattaagggac
tgtatgaaaatcactgggttcccaatatcctacaacaatatattataattaccgtaagca
cattatggtaaagactgggaaaatc
>NODE_527_length_322_cov_4.313664
TGGTTAAGGTTAGGTCCAGGTTCCAGGTCCAATTTCAAGTTTGGTTTTGAGGTTTAGGAA
TTGTGGAACCTTAATTTCAGGAACACATCATCAGTAGTGGACCCCAGGATCACAGAGTGT
TTCGGCCATTTATCACTAGACACTCTCCCCTGAGGAAGGCCCTCCCGAGGTTGATCAAAT
CTCGGGATGTGTTCCCATAGCCAATTCGGTTTTAGTACTGTGTTTGTTCCTTTTGAGTTT
TCCTGTTTTGGTTTGTTTTCTTTTTGTTGTTGTCTTTTTGTTCCATCCTGTGGTTTTTCG
TTTCTTTGAAATGTTTTTTCCTTTTTTGGTAGTGGTGAAAATACCTTTAGAGTTCATTTT
TTAGTGAGGATATTCATTTCTGTTGTTGTCTTTTGTTCCATCCTGTGGTTTATCGTTTCT
TCAAAATGTTTTTTCCTTTCTGGTAGGGGTGAAAAATACCGTTAAA
>NODE_528_length_635_cov_18.691339
TTTTGTTTACATTTAAGAAGTTATTTGTTAGAATGTAGCATTAAATCCATACAAAGACTA
GAATAACTGGATTAATATCTGAATTGAGTGCTGGATGGCTGCATGCCTACAGCTTTTTTA
GAAGGGTTTAACAGGGAGGCAGGGCTGTGAAAAAAGGGGTTTGAGTAAAACCTTGGATGA
ATAATAGACTGCTTCCCAAGCAGCAGCACTCTTGGTGGTAGGAGGTTAATATTCTCACAT
GTCATTAGGTCTGCTGGCTCGACTGATGGCTCATTGAATCAGGCAGCAAATGATTTCCTC
ATGCTGCAGAGGACAGAGCACTTCAAAGGGAAGGGGCTGAGGTCAGGACAGCACTCCGCT
TTGATTAATGACCGGGGCTCAGCAGAGGTTGCCTGTAGGTAAGAATGTGACGGTGAATTG
GATGTGAAGGGGACCGACTTTTAAGCTAGATTTGACCCACCTCCAGAAAAACTTGCAGAT
ACCATCACACAGGTTGGGTTGATGGGTTGTGACTGAAAAGCTTGCTGGCCCTCTGGCTTA
TACAATCATAAAAATGAAACTTGCTGGCTGACAGGCTTACCGGACATCATGGTAGTATTA
AATCAGTTTATACTTAAATAAAGAACACAGATATCACTGCTATTGCCTCTAACTGTAAGT
CTTAAGGTGAATTTTCTGCTTTTGGAGCATCTAGTTACGTTCTCAGTTGAATGACGTGCA
GTTTTTAAGGCAAGTTCAGCCTTTatagcatcttattaggtgatactcaaatattgcta
>NODE_529_length_454_cov_25.317181
TGTCCCACCTGTTAGACATCAAAGAAAAACCAGCCGCACTGCTCACAGCAACTGGCATTT
AAAACAATTAAGTTTCCTGTCAAGTCCCTGTGATGAATTATCCGGAAGCTTTACCCGCTG
TAATTCTAAATCTTCCCAACAAGTGCCTTTGTTGTAGAGAAATTAATGAAAACAAGATTG
TCTTTCATAGGAGCTGATCTAACAGCGCGACAGCCAGCTGCTCTTCTTTGGGAATAAAAA
CAGTCAGCATTAAACACAGCTCACACAAAATACTTTTTTTTCCACCACTCGTGTGGAAAA
CAAATCAGGCGGCAGGCGCAGTGGCCATCTGTTTTGTTATTTGATATGTGTGAATACATG
TTGTAATGACTTTGTTTGTGAATCACTCTGCGCGGCAGAACACACGAGAGCTCTCGAAGT
GCTGGAGTGTTCAAAGCTAATCATATAATTGGACACAATAGTCGATGACAAATGGAGACG
CTTGGAGCCAGCCAGCTGGGGAAGTGAATATGTAATCATTGTAAAATCATATCATTTTTG
CATATTTGAAGACAGCTTAATAGAGTTTGCGTGTCAGCACACTATCAAATGATGATCA
>NODE_530_length_592_cov_8.949325
TTTCTTCTTTTTTTTTTTGTTCACAACAGATTTTTCACTACGAGTGAATACAAATGCGCG
TCTGGAAGTTAAACAGCGCTTAGAAATTCAGAGAAGTTTCTCTGTCTGATCATATCTGAA
GCTCATGTAACAGAGAAGCTGAGACACCACATGGACTCAGAACCCAGTCAGTTGTGGGTC
CATGTCGTTGCACCATCATGTAAATGTTGCACCAGTTTTGTAGTAGTATACAGATAAATG
ACTGAACAAAAATATAAAGCCAATCTTTGTTCTTAGGTGACATGTAGGAGTTAAAGTCCT
TAAGTTGTATATACATTATGTATATTTATACACTTAATTATTTTTTACTTTTCAGTAAAA
GGTGCTCCACAAAATATGACAATATGCCATACTTGATGAAGTAAGTCACAGACTTATTTT
AGAACGGAGGAACACTTCCACTCCCATCTGGAAGACAAAAAATAGAAGAGAGAGAAAGGG
AACGTTAGTGGTGCATTTTCACAGAATGATTTGTCATCTCATTTTCAAAAAGAAAAAAAA
AACAGAGATAAAATTGAGACCGATTCTTACCTTTGTGGAAGCACTGTGGCGATGGATGAC
ATTGGAGTTGATACAACTCAGGTTGTTGCCCTAAGCCAGGGGCGATCGAGGCACCTGCCC
CAAACATGGGTTCCAGGACGGCCAGTTCCTCCAGGAGGGACTGAGtgcaagacacggcgg
gcgtgggcgaggcgat
>NODE_531_length_486_cov_3.473251
AGTGTGTAACAACTCACCTGCCGAATCAACTAGCCCTGAAAATGGATGGCGCTGGAGCGT
CGGGCCCATACCCGGCCGTCGCCGGCAACAGGAGCCGCGAGGGCTAGGCCGCGACGAGTA
GGAGGGCCGCCGCGGTGCGCACGGAAGCCTAGGGCGCGAGCCCGGGTGGAGCCGCCGCGG
GTGCAGATCTTGGTGGTAGTAGCAAATATTCAAACGAGAACTTTGAAGGCCGAAGTGGAG
AAGGGTTCCATGTGAACAGCAGTTGAACATGGGTCAGTCGGTCCTAAGGGATGGGCGAAC
GCCGTTCGGAAGCGCGGGGCGATGGCCTACGTCGCCCCCGGCCGATCGAAAGGGAGTCGG
GTTCAGATCCCCGAACCTGGAGTGGCGGAGATAGGCGCCGCGAGGCGTCCAGTGCGGTAA
CGCAAGCGAACCCGGAGAAGCTGGCGGGAGCCCCGGGGAGAGTTCTCTTTTCTTTGTGAA
GGGCAGGGCGCCCTGGAATGGGTTCGCCCCGAGAGAGGGGCCCGTGCCCTGGAAAGCGTC
GCGGTTCCGGCGGCGTCCGGTGAGCTCTCGCTGGCCCTTGAAAATCCGGGGGAGATGGTG
TAAATCTCGCGCCAGGCCGTACCCATATCc
>NODE_532_length_735_cov_17.829931
ATGAAATCCAGACCTGGGCACAGATGAGGTTATCAGTGGGGGGAGATGAGTAGGAGGAAA
CGCGTCTAGTCCTATTGGGAGAACTGTTTGGTACCATTGCCTGGGCTTGGTTGACTGAGA
GGACTGAGGGGGCCGGAGGAGAATGGCGCAGGGTACGAAAAATATCTACCATAAATGGCT
CTGGCGTAGCTATTCCGAATGCTGAGACTGAGGTCCTCAAACACGAGTGAAACCTATCTA
AAAGTAGCTGAAAGATTACAATCCTCTTCATTAAATTTATCTCCTGCGACATAAACTTTT
AATATGCGCACCAGCAGTGTGTATGGGACTTCCAGGGCAGCTTAAATGACTGCAACCTGT
AATTACTGTTCCAGCACTTGATTAGAATAATCTGATTGCAATTATTCAGTGACTTTAAAA
TACAAGCCTCGAGCTACAGAACAATAATTCAAGGGCAGTGATTGGGAACGTGTTTCTTTT
TTGGCTGTAAAATGACGTTTTAATCGACACAGAGTGAAAGAGGTTCCCTGCTAAGGAGCC
AGCTCCCTCAATTAAAGCCCATTTATGCAGTGAGGGGTAAGACGTTGTGCTGCGATGTGG
AGTTAATCAACCAGGCAGACACTTACAGAGTTCTCACGGATCAGGGAACTAACCCCTCTA
ACGGGTAAACAGGCAGAAATGCAGCACACAGGCAAGGCCACCAAGAACGCACACCCACAG
ATAGCAACATTCATGCTATCAGTTACTGTATTATGTTGTTTCTTTTCTTAAATAAATTGT
ATGAAAAAACATAAAAATGCTTAAAAGTCAAAGTATATAGGACAAAGTCTTGTTATGATC
CATTGATTAAAAGAAACCTGGAATAAAAGTTCTAAATCa
>NODE_533_length_1066_cov_23.257975
CAACACACTTGTTGGCTCAGTTCATCTGCAAATCTGAAAGGATAGAGATGCAGGGAGACA
GAGTTGTTGCTGCATGCAGTGTTACTTAACTGGATGGAATATGGTGCCACAAAGGCATTC
TTCTATGTAGGTTTGGCAACACTAATAAGAAAATAAAGACGTAAAAACATGTACGCTCAT
TTGTCATTAGCTGAATGCAGATATTTTAATTAGCAGCCCAATAACTACGACTTCAGTTTG
GGAGGCTTATTTAAACAGCACACTGAGCTGCTCATAATGGATTCATGCAACGTGGACGTA
TATGGAAATTCACAGATTTGCAGTGCACCGTGTTTGGTACTGTAGGTAGCTCTCTCTGAC
AGATGCAGATCCAAAACCTCAACTGCTTGTATCCTAACCAGCTGATCACAGGAATAAGGG
TTAAAGAGAAGAATGGGCAATGGGCCCCAGTGAAAAATCCTCACCCTCTGGCAGTGCCTC
ATGGAAATGCCGCAAACGCTGTACGGATTCAAACGTATCAGGGATTATTAAGAGACCTGA
GAACAAGGTCAAAGACTTGCAGAAGAACACAGAGCAAGTTAAACTTAACTTCCACTTCAT
CCCCGAGGCTCTGAAAATACTTAGGAGATAGTTGAGGCAGGCTCTGTTGAAAGCTCCCCC
GCCGGCACGCAAAGCTTTACTTTTGATGTTAATTCCTTGAAAGCTGTTTCTTTAGCTGGG
GATTAGTGCATGAAGAGCTAGGCTTACCATGCTCTGGCTAATAAAGATGAAACATCTAAC
ACAGGTACTCGTACATACACTCGCCAGGGAACAGTGCCTATAAAGTTGCCTTAATTATAG
AGAACTGACTTCGCTTCAGTAACTATAAGAATAGGACGACATTTGTAGTTTGAAAATACT
GTGGTATTAAATGTTGGAAATCCTCTGTATTCTTTGGACACAAGTCATGAGGTAAAATAA
TGAGTATATAGGCACATCACTTTCTCAGCTCATGTGATCAAAGCTGCCTTCATGGTATGC
CTTCAGTCTCCCCAGCTTAAGTCTCCTTACCATGGCGCAAAAGACTGACAATTATGAAGT
GTGTCCATTACAGCTGCTGATTAGCCTCCATGTCTGTTCTGGCTCGAGCGAATGTAGTGG
CTAATGATTCTGTGGCAGCGTGCATAGAAAGCCGACACCAcaattcatctgcctggccaa
aatctcaatg
>NODE_546_length_496_cov_12.558468
CATGCTGAACAGTAGGGGGTCGCCCTGTGTTTGTTTAAAACTAACAGGAGTCCCATTAAA
GCCCTGACTCCCCTCATTTAGGACTGCCATGGGGACACAAAGGACAGCCCTGGGAAGCGG
CACGTTGCAAGGGACACCAATTATTGAGGCGAGGACACAGGCCAGCTTGTTCGTGCTCAG
GGACATGTCAACTCGTTGGACGACCCCCTCCGTCAAACCCATTGACCAGAGCGCATGGAG
AGGCATCTTAATTGGTGTTGGGCAAACAGATTTTGTCACAAAGTTGCAAAGGAAGCTAAG
TAGCTGAATGTTCACATTGTCCAACCCCTGACCTGAGCTTCAGGGGCCGTTCCGAGACAT
CATTATGCTCCATTACTTTGAGTAATCGTCTCAGACTCGTCCTATACCGCAGCAGGAAAT
CCAGGACAGCAATTAAAAGCAATATTCTGGCAATAAAGACAGTGTAAATAAAAAGTGAGC
CCTTTTCTCTGTGTACAGTGATATGATAGTGGCGAGGGGTAAGATTTGGCACAGAAAGGA
GCTGGTAATGTCCTTTAGCTGGACAAAGTTGAGTTTTTGGACAATGTGTGGGGGGGTGCG
GGTCGTCTCAGTCTTCTTCTTCtgctacaacctgtccctc
>NODE_547_length_962_cov_13.687110
ATTGTTCAGAACTGAGAAGTCAACAAAAAATTTAGAGGAACAAAAGAAAATGTCAAAACT
ACTCAAGTTCTCTATCACCATCAAAACAAAGACACATGATACCGTATTATCTTCTAGGAC
TGTGCTTAGCACTTTAAATCTAAACTGTCCAACATACAGCAGCTGATAGGAATACAAACC
AAGCAATAATTGTTTTTAACAAAACACCCGTGGACTGCCTTAATCCCTACTACTATACTG
TGTTGTGCAAACATGCTTGTTGTGGTAAGCTCTGCAAGCTGAGGTTATATTCGTGCATCA
GGTCATTCCTGTAGCGGGCTGGTCTGGGTCGGCCCACTCCCCTCTGAGAGCCCTCTCATC
AAGCCAGCCTCTCCTCTGCCGCCCTCTTCCCCACAATCCCCATAAACTCTCATAATTGCC
ACATTAAACTTGAGTTTATTATTTTTCTCCAGGTGCAGGTGTGCAGATGATATGAGCCCC
AGGTTGCATTTACATACAAATTGAAGGTTTTTATTAATCAGGCAGGCAGCAGGAATCAAA
CGGCAACACTCCATCAGGCCTTTAAATACATTTGGTGACATTTTTACCCGGCATTAGCAT
GATAGGGCAAGCGGAGTATAATGTACCAATGATTGCTTTTCCATTGAAAGCACAAACGGT
TTCATTTTTCCTGTCATCTCAAATAAGTGTTAAAGAGGGTTTGGAGGCTATTGTGCGAGT
GCCGTATGCTGGGGACTTGGGACCGCTGATGGCCATATTAAATAACCATTAGTGCCTGAG
CTTAGATCATTGTGGCATCCGCCTCCTCTGAATTTATCCTGTGATTTCAAATGAAGGCAA
GCTGTGCCAGCTTTCATAAAGTGCTCCAACCCTCTCCATTTTTCCTCAAACTAAATGCAT
TACAACGGTAATTTTGTGACTGTTAAGATAACTAGCGTTAACAAGCACTTAATTAAAATG
TACAATAAATAGCCGTCTGCAGCCTTATCTCCCCTCCAGAGCGACGCTGGTAGGAGGCTC
CAATGCTCAGGCCGGCTGTTCCCCAGCTCGTTTGCAGATTAATTGCTTTTCTGTCtggcg
aagcctgcctcttctgcagccagatc
>NODE_558_length_450_cov_6.382222
GGAGGAGAAGGGCAATTTCTAGGTCAAAAAGAAGGAATAGAATGGCTACTAGGAAGAAAC
GTATGGAGAATGGAAGTCGGGCTGATCCCATGGGGTCGAAGCCGCATTCATAGGGTGAAA
GCTTTTCATGGTCTGGGCTTATCTGGGGGAGTCAGAAAGAGACAATGGCCAGGATGGTTG
AGAGTGCAATGGCAATCGTAATTACAGTTGTAATTAAATTCATTATCTTTCCTTGGATTT
TAACCAAGACTAGGTGATTGGAAGTCACATGTACTAGCTTTAATACTAGAAAGATTATGA
GCCTCATCAGTAGATAGAGATGTAGAGGAAGAGTCACACTACGTCTACGAAGTGTCAGTA
TCAAGCGGCGGCTTCAAAGCCGAAGTGATGTTCAGATGTAAAGTGATATTGGACTTGCCG
TAGTAGGCAGATGGCTAGAAATGTGGATCCAATAATTACATGTAGGCCGTGGAAGCCTGT
GGCTACAAAGAAGGTTGAACCGTAGACCCCGTCTGCAATTGTGAAGGGGGCTTCATAGTA
TTCTATGGCTTGGAGGAAGGTGAAATAGAAGCCGAGTAAGATGGTTAAGGTGag
>NODE_559_length_484_cov_1.469008
CACACAGTAACTGTACGCCTGCTGAGTGTTTATAGTCTCACTGGAGTCGTATATCTGAAG
CCTGCCGGTGCCGAGAGAACAGACTGCATTGAAGAAGCAGTTCGTCACCGTCAGCGGAGA
GGAGAGAGGGAGGAAGTATGAAAAGGAGGAAAGGATGACAAGAGAAGACGAAGGAAAGAA
GGTTTGGAAGAAAGTAGGAGGAAGAAGAAGGAAATAAAGGAGAGAATATTGGGGCAGAAG
ATGACAGAGGAGTGAAGTCAAAAGAACAACTGAACAATCAGACAAGAGGAGACGATAGAA
AGAAAGAAGAGAGAGAACGAAGGTGAAAAGGGGAGAGCAGAAGAAAGAAAGGGGGAAGGA
AATAAAAGGAGAAGAAAAACTGAGGTGCAGAAAAAGAAGAGGAGAGGATGAGATGGGAGG
TGAAGAAATAAGAAGGTAGAGGGAAAGGGGAGGAGGAGGGGGGATAAAATAACAGGAGAG
CTAACGAGGAGATCAATAATTAGGAAAGGCGAAAATAGATGGGAGAAATGAGTAAGGAAA
TGAGAGGGAGAGCAAAAAGCATTAGAAGAAGAATTTAAAAAGTTGGAAAAGAAAGTTTAA
AAGAAGTGCAATATCCGAAAAGGTTCCt
>NODE_563_length_328_cov_7.137195
GCGCTGGATTATTTTATAACTTGGAAAAGCAAAGTGCAGTTTTCATTTAAAAAGATGAGG
ACTTCAAACATGCACCAGAGCAAGATGGGAGCAAATTCACTTTTTTTTTTCCAGTTCATC
AAAGCCTCCACCGGCTAATCCCTTTCTTATATAAATAGCTCTTTTGGTGGAGAGGGTAGC
TGCCGCATAGAGCTCTAACCCTTCTGTCCCTGAAGCTACAGCCAGGATAAGCTGTGTGTT
GGATTGGCACATCGGGCTGCCTGGGGCCTGCTGCTGTGCTGGCCGCCAGTACAGATGGAG
GGCAGGGCTGGGCAATGCCAGCTTGTCAGTCGGATTAAAACGACTCATTTATTCACTGAA
GTATCGTGCAAAGCGACCGGGCCAAAGCGGGGTGAGGCAAAAGGGGGAGAGGAGGGTCGA
GCGGCGGCGAGATGGGGGCAGCCTGGAtatgagaaagggtcctctgctctct
>NODE_564_length_492_cov_13.621951
TTACAAAAGTATAAACTTGACTGACATTTCATGAATAGTAATCTTGATATAAAACATTAC
AATCTTTTGCACTTAGCACTTAATTACACGCTTTTGAGTACAAGACCCTGTAGTCTGAAT
AGCAAACACACAACATTAGCTGCCACATTTAACTTAGCAGGGCTTTCCAAGAACACACCG
TAGCTTCATGGCTTCAAAAAACAAGAAACAGAATACACTGAAATTTTTACATTGCAGCTT
GTTTGCAGTTTTGTGTCACAAGATAAGTCATTCCAAAACACAATTGAACATAATAGAAAA
AGATAGATTTTCTTGACACTGATGATATATTTATTATTTCTTTCTCTTTTGTCATGTACA
TACACGTTGCATCAACATACAGTATAATCACATTGTTTGCTGGGGACATTTGGTCAAATG
AGATCGTCGCTATTGTTCAGGATTCGGATGTAATTTGTGTGTGTTATCCTCAGGGTGATG
CTCTGCTGCTTAGCGAACCGTTTGCTTCACATTTTTGTCATTTCTGCAATATTtatcaaa
cactgataacagagagtgttcatcgatgggtgtgacgatgagacatgacgtttgctaata
cacatcagttctactgtagcttttccacgctgcact
>NODE_565_length_693_cov_8.512265
GGTGAGGATGGCCATCCTGGATGTGTGATCTCACCCTTAATTTAAGTTATATTTGACCCA
CACTCTCCCCAGTGAACCAAAACCCAACTATAGCCCTCATAATTAAAAAATACACTTCAC
TTTAGCTGCCCCTCGCTCTAAAAGTTTTTAATTCCACCCAGAGGACCCCTGGCTCCGGCT
GCTGTCACTCACGCCACCACAGTGATGGAGGTGTGGTGGCGGAGGAGGCGGTGGCGCTGG
TTGCTGGGGATGTGTGATGTGTTGTGACAGCGGGAGCCAGGGCTGGCGGGCGGTCACCAT
GCGGCACCATATTGCCGGGCTCCCCGGGGATGAAGGATCAGCATGCCAGCCTTGCCAAGA
AGTGCTAATAGGCGCAACACGTCTTGCTTTCACACATTAAGGCAAGCGAAGGGTGACAGA
TCAGAGCTGTGATACTGCCGCCTGTAAGGGGGGAGAAAGGGGAAGGAAAAAAAAGGGGCC
ATGGCGCCCGTTTGCCATGCAGTGCACGCTAATGATGAAAAAAGTCTCAGAGTCGAACAA
TATGCCCACCAATCACTGAGCTGATGCCTGACACAAGTGAGATGGAGGTATGTCTGTCTG
CACCGAGCCACTGCAGCCTTCACCACTGATGCTCAACTCCATATTGTAACTGACAATAAA
GCGGCAAGTGTTGAAACGGGATCAACACTTTTCCGAGAAGACATCCACGTTCTCACCCAA
AGCAGCCGGGGTCAAGTGGGCTGCTTGGGGCTACAACACCTTTGTCACATTTGCTACCAG
AAcccacagcttggatgtactccgcagagctgaacgctgcagtgtggaaaggaaatg
>NODE_566_length_598_cov_5.719064
CTAGTGTTTTTTAAATCATTGTGCTTTTTAAGTAATTGTAAAAAAAACGTACAATTTTGT
AATTTAAGAAAAGAAAACAACGCATATTTCAGTTAATAAAAGAGCAAATAAATGTCAGAA
TGATCACATTTGATCCTTATTATTTAATGCCTTTTTTAAATTTCAGTTAATTCTAACCGG
CTGTAAAATTGCTTGAAAGCATGTGCGGTCTGCTCTACCCACTTTTCCCCCTCCTGTCGG
CTGGAGTAGAGGAGACTAATTTAGAAGTTGCAGATTTGAGCTGCCTGAATTGGCTAGACA
GCTGTAATCGCACTCCCTCCTAGTCTTAATCTCTTTATCTGGCTAGCAGCTGCCATATGG
CCCCCGTCAGCTGGATCAGATGTGGGTAAGCCTCCCTCCCCGGCCGTCCCAGCCTCTCCC
TCACCCTCTCCCTCCCCTGTCCCTCTGTGTGTCTCTCCCTCAGACCCCTGCTTGAGCCGG
CCGGCTGGGCCGGGCTGAGCAGAGCCGGGCGGGCTGGGTGACGGGGCTGCTGCCCTCCTG
AGCCTCCGCCGACGGCTCCCTCCCCACCGCCGCCACCGCCGTCTTTATTTTTAGCCATCT
TTAAGGATTAGGATTGATGCTGTGACGAGCAGGGCACTTACAGTGATTGTATTGTAAATC
TTCTCTTCTGGGTGGTGGTGGTGGTGGGTGGGGTGGAGGGGGGGATGAGGAAGAGGGCAG
TTTCTACTATGGGGCGGATGTg
>NODE_567_length_580_cov_12.724138
ATCCACATTACGGCCTAACCTAGCCCTTTGTGTGGGGGATAGAGGTTGAACGGTGGTGAG
CAGGGCGGCTGGAGGAGGGAGGGTTGGGAGCGAATTCTTGTCCAAACATTCTGCACGCGG
ATTTGTATTCATTGCACCCCTGCTGCTATTGATATCATTACGCAGGGTGCTCATGCTGTG
AGGAAGGGGGCTGGGACTGGCAACGGGGAGGTCATGGAGCCGCAGGCCCTAACGAGAAGT
GACACTGGCTCCAGGTCGGCCAAGCATCCACCGGATTTCAATGGGAGCCGCACTTTCCCA
GTCAGCGCATTAGATCAAAGATCATTACCTGCTAATCAAAACACATGAACATAAGGGCTT
CCCTTCTTCCACTCTTCTTTTGCTTCTCTTTAGCTGAGCTGAGGCTTAAGAGGAGATGCA
CCGGGAGATGAAGGAGGAGACGGCACCAGCTACTGAACTGGATAGACCTCCATTGCCCCA
TGAACATTGGAAGACACCAACTCCTTTACTTTCTGGACTCATTCCAGAAATCTTCCTGCA
GCCTTCACCAGCTATTAACCAACTTTACAAGAAATATGCTATAATATATGCTAAATCAGA
ACAAGTTACAAATTCACTGCGGTGCACTGCCTCCCGATTTATTaagctacacagtaaaag
ctgcaaaattgtttgtcagttctgctccagtcagttgaaattctatcatttactgcatta
ttaa
>NODE_568_length_490_cov_14.536735
TCCCGTGTCAGTTTCTCTTTGACATTGCCGTGTACTTTGCAAAAAGAAAAAGGAGCGAAA
AAAATCTTTATCAAATCCCCATTCTGAGGCTTTCAATAAGGCAGGCCATTACCTCACTGG
CGCTTTTGTTCGGCCTATACAAGAGAGAACAAAATGGTTATTCAGGAGGACGCTTTAGAT
TTTTATTGTGGGCTCGCTATTCACAAAGAGCACCGTTATTGTATTAAAAAGAACCATCTG
TGGCAGAAACAATGGCTTCAAATTATCTGTGAATACCCAGTGAACAAAATATAAAGCTTT
TTCCTGCTCATTATGTGGGCTAAGCTAGGGGGTGGAAGATAGGAGAGGAGAGGCATAGAC
TTTGCTATAACTGACTTTTGTTGTTCTTGCTTGCATTCTTCTCCTTTTTAAATCGGCCCC
CTTTTCACATTGTGTGTCGCCATAAACGGCTTTTCTTGTTGCAGGGCTAGCGGAGAGAAG
ACAGCGGAGCTCCAGACAGACAGCGGGGCTGCGCGGGGGCTGCACGCCGACCACAACGCA
ccggctgccggatcgaaccccgcgcggactaccgggaggacgggggcgacggcgccgagg
gttgacggatggctgccggcggactggaagctcc
>NODE_569_length_195_cov_8.887179
CACCTAATTTGACTATGCTGAAGACGCCGGTCTCAGTCCCGAGTCTCTACGACCTTCCTG
TCCCGAGATACAGCAAAAAATAGCAGGTTTCTCCCACTTCCTGACATCGTAGAGACTCGG
GAGTAGGCTCAGTGCGATCGCAGCGGCAGCAAATGGGGGGGTAGACACAAGTTTCATGTC
TCTAGCACTAACCGTTTTCCCAAACCCAGGCCGAGACCCTAACCCTAACCCTAACCCTAA
CCCTAACCCTAATTCCAGACCTTACGGCTAGGGTTGGCCCATACTACGGGACCCAAAAAA
GTGTCACTACAAACCTATACCATTCAACTCAGAGCGGTC
>NODE_570_length_204_cov_2.318627
AAAAATAGCAGGTTTCTCCCACTTCCTGACATCGTAGAGACTCGGGAGTAGGCTCAGTGC
GATCGCAGCGGCAGCAAATGGGGGGGTAGACACAAGTTTCATGTCTCTAGCACTAACCGT
TTTCCCAAACCCAGGCCGAGACCCCGACCCTAACCCTAACCCTGGCTGCGTTATGCACTG
CCCATTGTCAGTGAATGGGAGAATGTTTTGGCCAATATCTCCGGAACCAGACGTGCTAGA
CACCTGGAAATGCCACCTGCCCCACCTAATTTGACTATGCTGAAGACGCCGGTCTCAGTC
CCGAGTCTCTACGACCTTCCTGTCCCGAGATACAGCAAAAAATAGCAG
>NODE_571_length_401_cov_16.553616
AGTGTTATCCAATGACAATTTGAACTTCGTAATTTAAAAAATGTTTGACTTGAATATAAT
AAACCCAAGGTGAGACTCTTCCCATGAGTTGCTGGAGAAATGGCTAAAGGACAACACAGA
CACATGTGCAGCATTTATAAATCTTATTATTCAACAATATTCACATTACAACATCAACAC
TGCTCTGCTAGTGACAGGTTCTAATAATCCCAATATATTGTATAGTTACTTTGTAATACA
TTATCGAGAGGCACTTCCAGTAAGTCTGGCAATAGAGGAGCTACAGTATTGTGTCTAAAT
TACAAAACAGTAAAAATAAATATTTTTCTAAAAGTTTTTTTGTCATAATATACTTTTGAA
TCTGTACAGTATATATTTTTTTATACAAAGTCAAACAATATCTAGAAATAAAATGTCATA
TTCCACTTAAACAAATACTGGTGAATTACACAATTTCCCCATCCTGTAGGTATTGCTACA
TGTGTTAAGTGCAAGATACTGGAGAGAAGAAAAGAATTGAGTCTGTGAAGCGCCTGCTAT
AGTAg
>NODE_585_length_515_cov_11.415534
GCTTATCTGTACACCTTACCTTGCGTATCTTTGTGCATGTATATGTGTGTGTTCCTAAGT
GATGCCATCCTCTCGTGCCCACCCACCCCCCAAATCCCCCACCCCACCTCCCACAACCCA
CCCATGCAAATTAGAACTTCACACACGTCGCTGCAAGCTGCCGGGTGCTCTGTGATTTCA
CACGACCAATTAAGGCCCTCTTGGCAGTTGTGTGAACAGTTTCATTAGAGGAGATAATAT
TGCAAAGTGAAATGATAAGCAATCATTATGATTAATGCCCAGACATTACATTGCTCGTTA
ATGAGGTGTAAATGATCTCATTATTTTTTGAAAGAGTACAGATTAGATTAAAGTGGAGTG
GACAGCGCTCCTTGGTGTTCAGACAAGTTAGTGTTAATTAGGCCCAATCTCCAGGAGCAA
ATGAGCCGCAACCCTTTGGTAAACAATTAGGCTTCTATAGCCCCGGGCTAGATGGACAAG
GATAGGCAAGCGAATGGATAGATCACCGGAGAGATGGATGTTGAGGGAGTGTTAAAATCT
GAATCGGATTCATTGTTATGTATCCGTGCAAAATGAGACAAATTATGTTTTTTCCCGTGC
TCAACAACAGAGCAAATATTTGATGTtgatatttggctcttattaaataaagcgttgtt
>NODE_586_length_456_cov_15.947369
AATATAGTTACGTCTTTGTGTGGGGTTTTTTGCCTTTTTTGTACATGAAGCAGGCAAAAA
AAAGGCCATGTCATTCTTCCACAACTTAATCAGGAGCTACACACAGGAGAGGGCTGCTGC
AGCATGGACCTCCCTGATCATGTTAATGAGGTCCCCTGGCTATGCAGTCATTGAAGTATA
ATTGACTTGTTCGTCTCTTATCTTCCTAATAGACACTCTGACCCAGAGCACGTTTATTTC
GCTATGAGAAATGTCAAGAAGGATTGGAAGTTTCTTCAGTGTGCCCATTAAAACTGAAGG
CATGCCACCCTGTCTCCAGCCAGCCAGGGCTGCTATTGGCTCCCTGCCTCATTATGCAGA
TGCCAAACGTAAATAAATGATTTGCAGATCACTGCTGCCCCCACCATTCTCCCCCTGCTC
TCGCCCTGTCCCTCTTCCCAAAACTATGGTCTTCTCTCTTCTTCCAGGCCTGGAAAGGAG
GACAGAAAGGCGGGAGGGAGGAGAGGAAAACACGAATATCGTCCAGGGAGCACCATGACA
ATTTGTCTCTCTGGAGCAAAATAAAtaatacataggtagtaattattataagacatgtcc
>NODE_587_length_752_cov_16.654255
GTTTTGGCAACAGTCAAAATGAAAAAAATCATGTCATAGGAGTTTCTGCGTGGTAACTTA
TCAAAAAAGATAAATAACAGAGAAACAGACCGCGTCACAAAGTGAGACAAGCGCCGCGTG
TGAGCTAAGGAGTCAGATGGCACAAGAAAGAGGACGTCCGTAAAGTGAGCATTCTCTTTT
TCAACTAAATACATCTTCAAAAGGAAAAGCCCCACAATGTCTTGCTGAAGCCACCTGCAC
ACAGAGGGCAGGCTGCCACTGTTTCAATGGGCGCTGCATGCACACCCCAGCGGGCTTCCA
GATAGCGGCTAAAGAGCTTATTTCCCAAATCTCTTTATCCTTTCTAGAACTGTGAGACGT
TGACAGAAAGTCAGTTAACTCTAGCCAGTGGCAGCTGCATGGGTTTTGCATAATTAATTA
TTTATACGGAGCCAGACATAGTAATTACCATCCAGATGAATATGATATTCTAATCAGGCA
GGCTTTAATTTTAATTGCCCTCCAGCATCTAACTGTCAGTGCTGGCCTGGCTTGATAAAG
TGGAGAGTCTCTAAACACCATTAGACATCTGCTCTGAGAGCATTGCCTCCACTACCCACC
AGCCCCACCATCCGCCATAAAAATCAATACAGGACCTGGGTGTGTGCGTGTGATCTTGCT
CATTTTTCTATGGAAAGCCATTTTTCGTCAATGACAAAACCAGAGCAGGGCTTCAAGCTA
TGGAGTCCCCCCCGCCTCCAATGATTGATGAGGCCTCTAGGATTTTGTGTTTCCTTTTCT
TTCTTTTCTTTTTTATTAACTATTTGGAGTCTCATCTCAATATATTGTAtgggggggagc
ttatcgtgcttcttttttcatctcttctaaatcgactgttttctgacaggtgcact
>NODE_588_length_541_cov_16.977819
GAATTGGGGAGAGAGACGGAGGGGAAAGTCAGATAAAAGTAGTTAAAAGAAGGAGAAACG
GAGAAGGTGGAGGGGGGGGCGCAGGTTTGAAGGAACAACAGGAGAGTGACTGACCAAATA
CTCAGCGACAGAAGGAGAGAGGAAGACGGATGTAGAGAGGGAGAAAGAGAGAGGGGGAGA
ATATATATGCGGTGGCCAGTGTTGTGAGACAAGGCAGGTTGCTGTCACTTTAAAAATGAC
TGTAATAAAAGTGACCGTCGGAAGATGGATCTGGTGATTTTGGCTTGCTAATCAGTCATC
TGTGAAGAGGACCACAGCCCAGATTCAGCGGCCGCCTGACACCTCTTGATTGATGCCTGT
GCCCGATAAAAAAGGCCCATTAACTGTCCTCCTATTAAACTGGGTGAAATGGCAAAAAAT
GCTCCTCTCTCCCACTCTGCTCCTCTGATCTCTCTTTCATTTAAACCATATACCTTTTAT
ATTTTCTCCCCCTTTTCTCCCTCCTTATCAGTCCTCACTGTTAAGGTACTCTGCTCTTCC
TACAGTTATTATTGAGATCGTGGGAGAGTGTGGGAGTAGATGTTAATCAGCAAGGCCTAC
TAGTGTTTGCGTGTGTGTACTTGTTCCCGTGGCCACCGGATGTCACATACTGTATTTGAG
tgcggccgtcccgctcggatcaata
>NODE_589_length_728_cov_13.112638
CCCCCTTAATAAGTGAGTGATGCTGCGGATTTCTGAATGGACAAACTGCGCAAAGGCAGC
CGTGCTTCGTGGCGAAGGTTACGCCATAAGATGCTGTTGGCTTGTTAACCTTTCAATTAA
GGAAATGTGCGCAGCATGCGCATCTAAATGCGCTCCTATAGCTTTGTGCGGTAATTACAA
CATTTGGATCGACCCGCTATTGATGACAACAGGTTGACTTGCCCCGCAGAACGCACGAGA
GTAATTGCTTAAAGGTAATTGTGGAGAAAAAAATAATGCGCTACTATTAAAGCCGAACAG
AAAGAGCACATATGGCAGAAAAGAAGAGGTGCGTGTGTCAACTCTGTGGGCCCACCGTGC
ATATAAAATTGTGTGACAATTGCCGTGGAAAACACTCCTGGTGGAAGGCAATTTCACAAA
TAATTTTAGCAACAATTAGGGAGTGTGGAGGGGTGAAATGGCGATTTCACATGCAGATGT
GCCGGTGGGAAGGATCTGGTACCCTGCCGAATAGCTATGACCCTCACTCTCCCGCTTTGG
TTTGCTTCACATGGGACAGAGAAGCACAAAGAGACCGCCTCACCCTCCTGGGAAGGCGCA
AAGAGCACTGGATTAAGTCAAGCATCAATCATGTGAAATCCAAACAACAGCACGTTGCTT
TCATGGAAGAAAAAAAAAAAGCAGGTTCTTTAACAAATGTCTCACCTCTGTTTGGGTCTT
TCTTTGCAGCTACAACAGGTATGTTTTGGAAAATCACACAGATACACAAAAAGCTAATAA
TGCAGTTTTttttgtggttcagctccatcaagcaggtttactgtgttttatcctcatcag
cctgatgttagtttgctgtgcagctgtttgta
>NODE_590_length_654_cov_16.504587
ATGACGATACATGCAATGAATGTAGTTAATCATAGTTATATATTATATTTCAGCCAAAAA
TCTATTTAACATTTTCAATTACAACTTTGTGGTGAAACTGTTTTCTCAGCAGCAATAAGC
ACGCCTTAAACGCCTCCATCACCGTCCGCTAATGAATGCACAGGCTTCGGTTCCCATTCA
GTGATTCTGTCAGGGGGAAATAATAAGAAAGGAAGAGGTGAGAAGGATCAGAAGTTTGGC
TCTGACCGATAGGAACAGCAGAAAGAGCAGGTATCCTTCAGCTGAAAGACGGTGACACGA
GTTAAAGAAAAGCACTGATCATCTTTGAGGGACATGGCATTCTCTAATTCATAACGGTGG
CATGCCATCATAATAATAAGGAATAGGATCTGTCATGGTGTCTAGCTGGTGCTTTTATTA
GACCGATGGGAGGTCTCCGTGCCTCTCCTTTCTGTGTTGTAGTAATGAAAGTTACAGCAC
GTTCTCGCCCAGCCAAAGGTTGGCCCTGCCTAATGAAAACAGATGAAGCAGAGATAAAGT
GTTTGCCGACATTAAGGGACTCATTTATCACCGTTAGCCCCCGAGCTATAGAACACCTTG
GTCTGGAGCTCTCCTTTAACAGGCCCTGCCTCACAGCACCCCGGTGGCACACTGCAGCCT
TCCAGCCACATGCACGCCTCCATCTTTACCCTTCTTTCTCTTTCATTCGCCGCATATTTC
ACACCGACGGTTTTTCGCTGTTTACATCTGTACATACGCGCCGTCTCGTTCGCATGGCTT
ATTGAAGTTGGAGAGAgg
>NODE_591_length_925_cov_15.097298
AGGCAGGTGTAGTGAATCTAAGGAGTTTCTTTCCAACATCCAAAGGTCAGAAAATCCACA
GTGAGATAGGATTCCCCACTACTAAGATATTGGAGGTAACATTTCCAGTAAAGCAGTTCT
ACAAAATGAGTTTTTTTTAACAACCATCTAACAGCCTTGTGACAACCTCTTGCAGACTAA
GACCCATTAGATCATAAGGAGCAAATCCAGCAACCAAAAGGGACATTGTCAGCTACTGCA
ATCCACAGGATTGACTACGAAGGAAGCTGAAGTCCTGTTTTAAGAGCATCAACCCTTCAG
GATGGCCTCAAGTCAGTGCCACAGACGACACCAAGTAAAACACGCCTCCGGCATGTCACC
ATCTCACACACTCCACCAGGTTTCTGAATCTGAACAATTCCCGACAATGTAAATAAAGAA
ACCACAGCTGACAAACACAGGTTTGTCTAGGCTTATTCATATGTTTTATTTGTATGTATT
TGCACTTACCCTCGATTTGCCTTCTGCGTCCATTAAGTGTTCCACGTACGTTACCTCACC
CACTACAAATCAGATTCCAGAGACGACACACACCAAGGGGAGAGAAGCCGAGAGAACAAT
GGGGGTTTAGAGCAGAAACACAAGAAGGGCGGCCGGTGACAGTGAGCTCAGACTGCCAGT
CCTGAGCCTTCCCCCAGCACCTCAGCAGCACAATATGGTACAGGTCTACAAAAAGCAAGC
TTGAGTCTTTTTAAAAAAAAAGAGATAAAGACTTCTTAGCCTGTCCTTGTTGGAATTCTC
CCAAAACACCAAAAGCAATAGACTGAGGACAACAACTATTGAAATGGCCGACAGCCTTCC
TATTTTGATATAATGCCCTGAAACACCACCTTCTACCTGAAGATAATTGACCAAATAATT
TCAAGTTGGCAAAACCCGTTCAATGCCTCAGCCCATTTCATTGCAAACCTGAGCATGCTT
TGTCAAATGTCGCCGTTTTAAACCTCAGGCTAATGCATCAATACATTCGCCCATCAGCTg
tgcctaagagaaaacctacagctagaaaactaaccgtaatcttagtgac
>NODE_592_length_630_cov_28.711111
AAACACACCCAGAAGAGCAATGTCAATGAAAGCACTGGATGAATAGATACAAGTTAAAGC
AAGCTCTGTAATGCGTTTTTTCAATTTAGTCATGTAGATGTTGTATTCATTTATTTACAA
TTTACAATTTGGCACTCATATAACTCAAACCCATTAATGTGCTTTGCAATGTTAATCAAA
TGCTAATGCAATTGCATATCCCCCTTTACTAGCCCTACCTCCTAGCAAACAGCACCACAC
TGACTTAATTGTGAGGGTAAAAAACAGCACATACAGACTTCCTCTCATATTTAATTTTAT
CTTTGAATAAAAGAGCTATAGGAAAGTATTAATCTGCTTAACATTTCTAAGTACATCCTC
CAAAGGATTTTGCTTTTTTAATCTTACATATGCTCAGCAGAGTTACTGGCAAAAACTGTA
CATTTTCCTCATTTCATCCTTTCAACATCAAATGGTGAGCAGCAAAAATTGGATCAGACT
TCAAAGACTGTGATGTGCTCCAAGTCACGGAGTGGCTCTTCTATTTCACATATTGAATCC
GAGCAGGATATCAAAGTGCTACCAAAGAACCTCAGGTCTTTACTAAAAAAGGGGTCTAAC
ATCTGTAGAAAGAGGAGCGCAAAGACAAAGCACCTCAGGGAAGAGCGAGCATTTATTCTC
AGCCGTGAATTTCCAGCCTTTTGATTCTCTCGTTCCTGTACCACCCTGTCTTCTCCGCTG
AGATGGAGGTTGGAGCAAGAGAACTCTTTTGTCTCAAGGACTCAAAAAATTccc
>NODE_593_length_145_cov_8.503448
TGGGTTTGGGAAAACGGTTAGTGCTAGAGACATGAAACTTGTGTCTACCCCCCCATTTGC
TGCCGCCGCGATCGCACTGAGCCAACTCCCGAGTCTCTACGACGTCAGGAAGTGGGACAA
ACCTGTGATTTTTTGCTGTATCTCAGGACGGGAAGGTCGTAGAGACTCGGGACTGAGACC
GGCGTCTTCAGCATAGCCAAATTAGGTGGGGCAGGTGGCATTTCCAGGTGTCTAGCACGT
CTGGTTCCGGAGATATTGGCCAAAACGTTCTCCCATTCACTGACAATGG
>NODE_595_length_312_cov_7.974359
GGTGAAGTTTGATTATTCTGCTCACACAATGGCAGGGTGTTTAATGATTCCTCTCCACCT
TGGCAGCGGCATGTGCCGACTTCAGGCGCTAGCGGCGGGTGACACAGGTCTGGCCAAGTG
TTAGAGCAAGATCATACGTCCGGGCCCCATTTTAATTTCTAATACATTAATCTTTTCCTC
ACAGATCCTCCATGAATATTCCAGGGCTCCTTGTTTGTCGGGAAGGCTGTCTCGCTTTCA
TCTATTCAGGTGGTTTCATTCACTGTGAAAGCCAGCTAAATGGACCCGATCAGTCAATGA
CAACCGGGATACAATAGAGCCCGGTAACACGTCCCTTTTCTCCTTTCAGCCTTCTGATAG
ACAACCCTGACACCTGCTCCCTGGGGAGACCCTCCGCCAAGTCAGTGCACTGTTCCTTGA
GAgacttcccttactttatcagcccataaaggattg
>NODE_596_length_800_cov_13.562500
CACTTCAAAAATAACGAGGAAGGCAAATTAAAGGGAGATAGAGAGAGACAGGGGAAGAAA
GGAGCTGGAGAGGGTGACACAGTTTTAAAATGCCCTATCTTTTGGCCATCCCCGTTTTTC
AATGGAATAAAGAAAACTCAGCTCCTTTCTTCTCCTCTTTTCTTCCTCCACTTCTTTTTT
CTCCCTCTCATCCTCCTATCTCTCACACCGCTTTTCTCTGAAAAAATTCTCATGAATGAT
TTATATGTGTCTTGTTATCAGCAACGATTTCTATAGACCCCAACGCATTCACCAAGACAT
TTGTGGCGTAATTGTTAATTTTAATGCCATAATGGCTTCAGATGGGAGCTCTGATTAGAC
ATTTATTACACAATTAAATGAAACATACTCAAGAATCACAAAAGCCTTCCGTAATTATTT
CAGGCCATTAATAAAATGGGCATTAAATTATATTGGACACAAAAGAGAAGTGAAATAGAT
TTCCATTAGAGCAATAGAGGCAGAGAGGGGTAATAGATCCTGCCTGAATTCACTCTGAAA
TTAATTGTTGCCCAGCCTATTTCCACACACAGTGGAATAAATGAATGAGAAAAGAGAGGA
AGAGAAGAACGAGTTGGTGGCCGAGAGAGTGAGGGGAGGGGGTTACATTAAGAGCCTCTG
ATAAAAACCTTTTGTTTGACATACTACAATGGACCCTCAATTCAAGAGAGAGAGAGGGAG
AGTCGGACCAATTTCAATCTTACTCTGCCCGTCCAGGCTTCTGACTCGAGGTTATATCCT
CTTTTCAAGTTTGCTTTTGAATAAACAGCTATCAAAGATCTACCTGCGAATGCACATATC
AAAATGTTTTTAGGAAGTAACGTGCGGGGCAGCCAGAGACAACCGCTAGTTAAACTGTGG
TGCTAGAAATGACAGGAAATCAATCTtatcttccattaataaac
>NODE_597_length_546_cov_14.835165
AATCAATAAACATAAATGAGATTGTAATGACAAAGCAAATAAGGGGGGATTTGATTTGTG
TGTTGCACAGTAAAACTTGAAAAGGGTCATTAGAGATTTCTGTACACATGCATAAACATA
AAAATGAGTGCAGGATTGGAAAGCCTTCACACTGTGAATACAACAGATATAAATAAGTTC
AAGGTTTCAAGGTGTCCTATAACACGGCACTACATCAGCGGAAAGAAAAACTTCCAATAG
CGACCACCTCCCTTCTTTTTAAAATTCTACAAATATTCCATTTCCAGGGTTTATCCAGGT
ATGAGTCTATTAATAACTTGGATACAAAGATATGGAGCTTCAAACTGAAAAGGCAAATAG
CACTCTGTCTGCCCGGGCTAAAACAATGAATTCTAATGCATCTGGTTGGGGGAAGAGATA
AGAGTGTGTTATTAATCTTGTGTCACATATATCAGCTAATTACATACTTGCTATTCCAGT
TCTTTCCATCTTTACAGCCCAGCTGTCTCAGGACACTGCACCTATGGCAAGGAGATAAAA
AGGTAAGCATTCAGGGCTGGTAAACAGAAATGGCAGCAGGAATTTATCACTGGAGTTTTT
TTTTTTGCTTTTTGCGATACTTGCCTGTTGATAAAATCTATGGCTTGTGCTTTGAGCTGC
TCGGCACTGTGCAAGTCAGCCAGGATGAGg
>NODE_598_length_467_cov_26.796574
CGTGCTCTCACTGGCCTTACCCCATGCCCTCCACAGTGTACCCCATAACTCCAGAGCGAA
CTGGACAGTAGCCATAGTATTAACTCAAGCTGATGAACCGGAATGAACAGTAGAACTTAA
AGCACAAGCTTTTTAATGCATGTCCTTCTCAGGTTTTCCTATGTGTATGTGGGAGTAGCT
CTGTAGATGTGTTTAATATGATGCTGTACCTTCTTGAATATTTCAGATGTTTCTTTGCTG
CTGAAAAAATGTTGATTATTAACCTGCCAGTGAAAAAGGGAAGTGGCCATCTTTGTACAA
CACACTGCTGTTTTGCTGTAACCGCGCAATGTTTTATGATCTTGAGTATTTTATAGAAAA
GTAGAAGTATGTATCAATAATATGAAAGCAATAGCTAAATCATAATGAAGAATAACATGA
TCAGTGAATATTGTGGAAAATCTTTAGATTCACTCTGGGTGGATTTTGTACTGTATTTAT
TACTAATGATGATGCAAAAAGTTGCATAGCTTAACCCAAACTGTTCTGTCTCTTTTTTAT
TTATTGTCTTGTATATGATCTTTTTGTATGTGTTTTTCAAATAAACTGCCTAAAATGCTG
AGAACTAATTT
>NODE_599_length_714_cov_17.522409
CAATAACCATGTCTTAGAAATCTATCACACAGCATAAGTTTGCTCTGCCATAAGTCGTCA
AGGCAGTGAAAGCAAATGAACTGTCACTTCTCAGCATATGTGTGTCTTCACTAGACAACA
GTAAGAATTTTTCTAATGTCAAGAGCAGAGCTTCTTTTTTTTTTTCTGCGTCTCTTCACC
CACCTTCCCTCCACCACTCCCCTCCATCTATGCATTCGTGTTGTATTATGAAAAAAGCAA
ACACGATTATTTTTGATTTCCCGTTTGCCTGAGCAGTACATTTGGCCCACCCCTCTCTCC
CCCGACCCTCTTGATTGAGGGCTAATGAAAAAGCTGTCCTGAGCGTCGCTCCCTCCCTGT
ATCCATTAAGAATAATTAGACGGGAACAATTTTGATGCCTGTAACCTCGGCGAGTGTGGC
TAATGGTGTTATAAATTGCTCCTTGTCCTGGGCCCTGCAAGCATTGGCGCGCGGCGGTGG
GGGCGAGACGCTTAATTCAAAAGCACTCTGTCAACAGCACTGATTTGTGTGGTTAATGAG
AGCGTTTAAAACAACAGGCGCAGCTCATGCATCCTAATGCTGATGGCAGGAGCAGGTTCG
ATAAAGAGGCTTGTCCACCATAATTAGCTGCGACAAACGCCCAGGATTAAGAGACAGGGG
GCCGAACATAGTGTGCCCTCTTAAAATGAGCCCCGTTTGCTCTCACTCTTGCTCTGCCTC
TCTGTGACTGACTCTCTCCTTATATCCTCCTTAACAGCAGGACTAACTGCTTTTTTCTGT
CATGAGTCTCTTTTGGTCTGACAACTTGACTGCCATCTTTTCTTTTATAATTCACTGTAG
CTTTTCTTTCTTTTttct
>NODE_600_length_943_cov_13.030753
TTATCTGCCTTATTCAATGAGAGACACTTCATCAAACCAGAGAGAACCCTGCGGCCTATT
GATAGATGGGCTTTGTGTGGGGTTTGAAGAAAAAAGATGAGGCATGGGGGTTTAAGGCTG
AGGGGAGAACTGGGAGGGAGTGTGGGGTTTGGGGTGGGGGTGTCACAGATGTCCAGCCCT
TTGAAAGAAAATTAAACAAGTACCTCATTAGCCAACGCTTCAGTGCTCCCTGGAGGTGGC
CACTGAGCCAGGCTTTTTAATGAGCTGGGAACTTAAACGCTGCCAAAGTTTACCCCGGCC
TTGCCTTTCTCTGTTAGGCCACTGGGAAGAGCCATGCCCTCCCCCTTTGCCCCTGGTCTC
CTCCACCCCCATCTCACCCTGGCCCTCCTCTTCCATTGAGGGCTGCTCATGCAGAGGAGA
GAGAGGCACCACGCTGATTCCCTGCCTTTCAGCTCCGGAGAGGGGGATAATGCTGTTTTT
GTACCACGCATCCAGAGGAATTATGTGCGCTAATTTGATTAGGGGAAGATTTGATTAACT
GGAAAATGAGGGCTTTGCTTAGACTTTCACACGCTTAATTTATCCCTTGCAAAGCAGACG
CAACATTGTGTCATGAAACTCAGAAGGCATATGAGAAGCCCATTCACCAGCTAGATGGCC
CTTTCAGACTCAACAATATCTAGGACTGCCACGGTTCAAATTGGGATAATCAGTTTAGAG
CTTTTTGCCTGGCCTCAGAATACAAATTGCATTTGGCATTAACAGTGAAAAGGTTCAAAG
GATAATGAGATTAATGTAGCAGGGAATTGAGCTAAGGCAGAAAATTTCCACAAGAAAATG
CAAAACTAGTGGCATTGTTGCACAAGGTGGATGTGAAGAATTTTTTCCTCCTCTATGATT
TATGTTTGTGTGATTCCTACTGTGGTTGCTGCTAGGAGATTATGATAATGCTTTGGCAGC
AAATGTCAATCAAAGATGCAGTGTGTCAAACACAGTGTAAAAAATATTAGAAATTGTAGC
AGCATTTAACACATATGCACTGCatgcacatttacatttctttacaaagtgaaaggccta
ttattct
>NODE_601_length_675_cov_19.869629
AAAAAGACGCACATCATCAAGGCGTATTCTCACTGTGCGCTGCCGTTTGGAGAGCCCGAA
CAATTAAGGCGACATTGCAAAGAGGAAAAAGAAAGAGCAGAAAACAGTGGCAACACTCTA
CAGCAGGCAGGCACAATCATAATTTAAACAGAGAAAACGCATGCAAGCCACGGCGCCTTA
CTTACTCTGTGCGCTGCGCCGAGTCTCCGCAGTTTTAATTACAAGCCCTAATTTCCAAGT
CGCACATAGTGTCAAAAAACCTGCGACTATTTCTCAGAGATTCCCTTTAACAAGTGGAAA
CTTAGTGTCCTCCTGCACCATTTTATACATGATGAGCCGTCAGTAATGGGATTATTAAAC
AAAAACGTTTCAGGCGCTGGCGTTAACCTTTTTTAATGCCTAATTAGGTTTTGCAAAGAA
ATAATTAGATTCTACAGTGCTTACACTGCCTATATTTTCAAATGGCATCTGCAGCAAACA
CATCATCCTGCGACACTCGTTGCCAATAATCTGCGGATATATGCGCTACAGTAGCAGTCG
GATGTAAGATTTTAAAACATGTTGGGACCAAATAAGGTGCACTTAAAGCTAAAATAATTA
TCCGGCGCAAGCTATAGGACAACCTGCACAAGGAGCATAGTCTGGGCAACTGCGTCCCCT
TGTGGTGGATCTGCCACTGCAGCAGGAGAGCGTTTGGAAAGAATAGCAAATGAAGCTGCG
CGTTTTATATACGTCTGTCTTTCTTTTTGTCTAATTACAATATCAGAAAATTCAACATTA
TTTATCGAAGCagcaaagcgttgagacaaagtggaagaa
>NODE_611_length_531_cov_9.103579
ATTTGCAGATTAGCTCTTGCTTTATGGGCTGCCGCATGTATCTTAAAAACGCCCCCGCGG
CTCCGTGAGGAGCAGAAGCGATGTTCACATTGAGGTTCATGGAGTTGTAGCTGTGGAGAG
AAGACGGTCCATAGTGCTCTGGCCTGTGCCCGAAGTGCTCTGGCCTGCCGTAGATGTCCC
CCGGTATACCCAGGCGCATCTGCCCATTGAGGGCATGGTGGTGGTGGGCACCTGGGGACG
CCTGGTCGTGAAGTCCAGTGAAAAGTGAATGGGCCCCACTTTCCGTGTGCCCATAAGCAC
CTGTTGGGGAGATGAACATGCCATGGTGATGAGGGGAGGAGGCGGAACTATGCTGGTCGC
CAAGTGCATGCATAGCAGAGGCTGAGAGTTCTCTCCTGAGGATGAAGTCCCTGCTGCTTG
AGTAGCCTGAGTGGGGGTGAGCCACGGGGAAACCAACTGTGGTCTGAGCAGAAGTGAAAG
ATGCCGCGGTCTGGGCTTCGGGATGGCTCTGAATGTGCTGAGATGGGCTAAGTTTGAGAG
CATTTGTCTGTGCCATGTGCTCTGGTCCAAATGGAGTGAGTGCCACTCCGGGGTCGTTGC
CCAGCTCCCCAGGGTGGAGGTGGGCATGGTGGGAGAGAGGGTGATGCCCCCCTAGCCCcg
ggaagcctgtcatat
>NODE_612_length_676_cov_20.554733
CATCCTCTGGACGAATGTCAAAACTATCGCACATGTCACGATGAGGTTTTTTTCCCGTTG
ATGGTAACATCTGAAGATGGAAAAAGAATGTCCATTTGCTGCAGGGGGTCTAAGTTCTTC
TTTTCATCTTCACAAGTCAACAAAACGTCACATTTTCAGAAGTCATTTTAAGTTCTAATG
TCTGCAGATTCTTCCCAGAAATTTCCCAAAGGCCAAAGTGACTCTTCATCCAGCAAGTAG
TCAGTAGCAAGTAGTTATTTTGGTTCTGGAATGGAAATTACTTTTCTTCTGCATTTACTG
TTCAGGGATCAGTTTCAGGCACTCACAGCTCACAAATGCACAGTAGCCGTCTCATTTAAA
AAGCACACAGGTTTTATTGCATATCAATTTCATGTATAAATTCTTCATAGCATTGGAAAG
ATTACATTTGGTATACATTGCTATTCTACAGAATTAACATCAGAGTCATATCTTTTCAAT
GAAATTTCTCTAAAGTACATCTGCAATAATCACAAGCATCAAAAGAACTGCAATTTCAGA
ATTGTTCAATATTATTCTACAATCCTTTTATTGTTTTTCATTACGTCTTCTCCCAAACGT
CTTTTCTATGTCTTTCAGAACCACCTGCCCGAACATCGTAAGGCAGTCAGAACTTGAAGT
CAAACCTACTAAACCTAGCCACATGTACAATAAGTGCATCTACGGATTTATTATTTTTTT
TACTTTTTTTTTTCCTCATTTTTTGATTTGATACACATTTCACAAATGGACATCATTATG
ACTGCTAAACACGTCATGCACAATAACTTTTTTTTTGTTt
>NODE_617_length_321_cov_31.140186
AGACGCACTGGCAAGTCAGAATCCTCCTGAGCACAAAACAAACAGCACATCACGGTCGCA
TGTAGAGAGCCACACCAGTGAGAGAACAGAAAAGGGAACATTTCAACAAATAGAGAATAG
CATGGCACTGTCACATGGGGAGCACAAAACAGCAAATAACAGAGACAAGGTCTGATGGTA
GCCCTTGGAGCAGCTGTCATATTAAATAATAATGAAGGATCTATTAATATGCAAAGGAAG
CAGCAGCCGACTGGCTTAACGCTGTCATGCCTCTGCATATTGTCAGGATCTTCATCATTA
ATTAACATGCTAGCTGCCCCATACCTGCGCCAATGTCAGAACATTCTTACAACAAACACC
CCAATGCCTGTGCCCTCCGCAACTAACTCGTATAATTAAATTAAAATCAGATTAACTTCA
CATCAGTACACAAAAGACTGACTTTTACGACTTTCTCTAGCAGTG
>NODE_618_length_460_cov_2.454348
CCTGAACGTGGTCCGATCGGCCTCAAACTTTACACGTTGCATCACAGCCTGGTCTTAATC
ACAGCCATATGATAACAATACCTCTCAGGAGTAGCGCCACCTGCTGGAAACAGGAAGTAG
CATGTACATGCTCCGATCGGCTCCAAACTTTGCGTGCGCATCATACACGGCAAGATAATT
GATATTTGAATGTAAATACACACATCAGTGACTAAATGGCTCAACAGCGCCACCTGTAAC
ATATGGAAATTTGACACACCGCGTCACCTTTCACCTGCACCTCCAAAATTCAACGCACAT
ATGCGGCGTGCCTAGATACACCTCACAACCACATATAAGCATGCCAAAAATACAAGTGAC
TGTCCGCCATCTTGATTAAAAAAACGTGTTTTTTTTCACAACTTTTGGCGGGTCAAAATA
GCCTGAACATGGGCCGATTGGGCTCAAACTTTACACGTTGCATCGCAGTCCGGCCCTGAT
CAAAGCCACATGACGATAATGACTCTCGGTAGTAGCGCCACCTGCTGGAAACAGGAAATG
TGAGCTTAAAGGCTCCCGTTGGCCTGAAAATTGGCACGTTTGATCAGACTGCCGGCCCGA
TGGc
>NODE_619_length_612_cov_17.248365
TTTGCCTACCTACCTACCTACCGCTTCATTTTGTAAGCTAAACACTGATACTGATCATTT
CATTTATTTTATTTTGTTTTGTTCTTTTGATTTGCTTTGGGGGATTTATCATTTGTTTGG
GGATTAACACTCTAACAGGGATTTTGGCACTTCTTCATCGCTTCTTGCTTCTTGGCTTTG
GTTTTTTGCTCAAACGCCAAGAGGGGCTGAAGGTCTGGTCATTTGGGCTTCTCATTAACC
TGCTGCTCACTGTTTGTCCCCTTGTCACTTGTGTTTTAGAGAAAGATGAGGCTGCAATTG
AGAGCTCTGAGTTCAATGCCACGTCAGTAGCTGATGTGGACAAGCGGGTGAAACGGCGGC
TACTTATGGGTAACTCTTTTCTTCCTCTTTCTATGTGTTGCCATGGCGCTTGTGCTTGTA
TCCCAGACTCTACTCCTCTCCGTTCCTTCTCGTTCTCCTCTTTCTGTCTTTATTTATTTA
TTTATTTTTAAAAGTAAACTTTGGTGCCCACTGTGTCAACTCCCAAAGTTGCAACTGTAT
CTAACGTGATGAAAAATGACTAAAAAAAGGTCACAGTTTCTTTAAAACCTTTCCACCTAA
CTCCACCTACCAAATTTCTGGATGGCTCTAAGGTTTTCTCAGTGACTAACATTTACTTTC
CCAGTTACACCTCACTCAAAGTGTTTGTGTTCCATTACCCTCTCTTGTGATTACCCATTT
TACAGAAACAGGACaccttactagcaaaacaaaaac
>NODE_620_length_718_cov_21.655989
TGCTTCCTCCATTATCCGACAACAAAAGGAGCCCTCAACACACAAAACCCCAGCCAGCTG
TGTGCCTGACATGGCAGGGAATACACTGCGCCTCTCTGGCGACAATAAAACGAAACTTGA
GTTTAAACAAAAAAAGTTACACCATATTTGCTCAGACTAACTATGATGAAAGGCAATGAA
GACAAGGGATCCTCATGTAGGTATCAATATAAATATTACTGGAAGGTCAATTAATATGTA
AATTAACTCCTCCATTTAATTAGCTATTTAACTATTTTCCAAGGCATGGACATATTAAAT
CATGCTTAAAGACCCCTCTAACTAGCCTCCTGACAATAGTGCCAGGGAGTCGTGGGCTCA
TAAACTACCGGCTTGACCTATAAAGAGCCCCGAGTCTGCTAATTCCATCTCAGCCTAATT
TTATGACTTGCATAAAATAACCATAGTGCAGCTTTGTAGCTGTAAAGAGGATATGGGTAA
TAAAACGGAGCCGGGGAAAGCATCAGAAATCTCCTCTTCACTAGTGTCCTCATTTATTAT
TCTATTATTCTTTGCAGGGTACCGGGCTCATGTGAAAGACAAATGACCTTATTATATTAA
ATAATTTGTGAGGATATTAACCGTTAATCACACATAAACAGCATTTAAAAGGTATTGATT
TTCCAGCGCTCTCAACAGCTTGTTAAATTTACGTCCAATAACATGATAATAGATAATCAG
GTGAATGATACTCATTTGTAGGGGACAAAGGAAAGGTAATGGGCATCACTGACCCTGACT
CCACCATATTTCTTTATCCTGTTCGTTCATGACCTTCCGACAGGTATTTGACCTTGAGta
cgtctcagtacaggtctgcagt
>NODE_621_length_663_cov_21.435898
TAACCTAACTATTCAGAACCCCTAAAGAATTTCAATTTCCTACACAAGATACCTGAGAAA
CATCTAATTACACGACTCAAGAATGATTGAAGGCTGTAGTAATGGACTGAATGGTGACGC
GGTGAAACACCTTGTTACAAACAGTTTCCCGGATGCCATCAGTCACACTGCAGCGGGGAA
ATACTACAGCAACAGGTGAGACAGTATACAGTCTGAGGCGCCCAACCTCTCAGTGTGCTT
TAACACACAAAGTGAGAGAATCCAAAGGGAAAGGACGAGGACAGGGATGAGAGCAAAGGA
CGTGGGGATCATACTGCCCAAAAAATGTTTGCAGACTGGATACTGAACACCGTTGTTGAG
GTTACTATTTATCTCATGCCAGCCAAGTTGGCACGCACATCTGGCGCTGGGTACTTAGTG
CAATTATTTATGATTTCCTCCAAGATTTAAAAGCTCTTCGCCCGGCCTTGTAATGCAGTA
ACTGATTGCACTGCTAATGTAATTAAGGGGAGATTATGATGTCCACGTGGCACACCAGAT
GGTGGCATTCACAGCGATGGGGGAAGGCACAACTGGCACACCACTGCACAAGGGCAGTGA
GGCGCAGTCAGTCGGAGCAGTCCAGACTCCCCACCAGACGGAGGAAAGTATATGTGTGCA
TGCGTGTGTGCGTGCATGTGTGTGTGCGGCGTGCTTGCACAGATGCATGTGAGTGTATGG
GTGTATATTTGATGATAAGTTGAGCGATAAAGTGTAAGCTGATAGAGATGAGCAAAATAC
CATCAACAAAATTACTGACactacgcc
>NODE_632_length_792_cov_22.313131
ACATCCTAAAGGAGTGGTCAGTTTAAACAAAGCCTTGGGCGACAATTGAAACTGTAATAT
AACAGCAAGTGCAGGATGAGTGCATTTAGTAACTATGAAAGCACAGGTGTGACAGGAGTA
TGTGGTGCAATTAAAAAATGAAGATAAGTAAATCATGTTAGTAGCCTGATTATTTTAAGA
TGTTAAAAGCTGAATTTGTGCTGTGTATGATGCTGCATTCACAAATGGGAGGCCACCAGA
AACTAATATTTAATAATTAAACAGCATCATAGTGTAGTTCTCGCTCCATCGCCCAAGCCT
TTGTTTGATCTTAAGGGTAAAATAAAACTACAACTACACACTTTTTTGCCCATGATGTCG
TGAAAATGCATGTTGACAGCCTGGTCCACTGATTGTTCGGCCTCGAAAGTAATAAATCCA
AAACCTAGCCAACGACCAAGAGTGAATCAAGGTAGCAGGGGGGTTGTGACAACACAAGAT
GAAGAACAGTATTGGGCTTCAGCAGAGTGAGGATCCGTCAAGACTGAGCAAGAGGCTCCT
GGGGTTCGGATGATGTCGCAGACTTGCAGAACAACACAAATCCAAGACTAACGCCTGGGG
GATTGAAGGAAACTTTCCTCTTTAGTATGCAGAGAAATATTTGGGTGAAGATAACAATAA
TGGACTCGTTAACTGTTAAACATGAAGGATGACAGGTGTAGCGCTTGATTTAATGTGAAA
TGTCACATAGAAAGTCAGTTAAGTCCATTTTCCATGCTCTGACAAGACTGAACATGTAGC
TGATCGATGCCAATTGAACCAATATTACATTTTGTTACTTCATGCTGTTTCATCCAAACC
CCACCTTGATCTGTCCCTTGGTATAATGCTGTGGAGCACACACTCGCAGCAGCCATTGTT
AATGCATCACTAAAATATGGAGAAACACAAACTGTa
>NODE_633_length_332_cov_1.632530
TTCTTCTTCTTCTTCTCTAAACCTCCAAATTAGCTCCTATCTGTCAAAACACTGTGATTT
AGCTCCTCGCGCGGCAACAAGTCGCCCAGTTTTAATATTGTCTGTGAGTGATTCTGGTGT
CTTAACGGCCTTTGGCTGCGGTTCAGCGGCTCGAGAGGGAAAAGAGAGAGAGAAAGGCCT
TTTAGTGAGAAAAGCAATAACATGTTCTTTAAAAGAGCAGATGGAAAGTTTCTGCGCATC
CTTCCCTCCCTTCCCTCTTCCCTCCGCCTATCTTAATGATATGTCTTCTCCAAATATACA
ACTCCTTTCATGAGAATTTCCACCCCGCTCGCTCGCTCTCCGCTCGGCCTCCGAGCATGT
GGGTGCCAGGAGGGGTTTGTGTGTGTTTTCGCTGCTTTCCTTTttcgcgtttcttatcaa
tccctgcgtacttgcacgcgtgcgtccgttcctttgtgcgttaatctaggcatgtg
>NODE_634_length_359_cov_2.130919
AAAAAGTCTCTTGCACACATATCCAAAAGTCAACAGGAAGTCGGCCATTTTGAAAAAAAG
AGCGGAATTGAGCTGATTTTGGGCCAAAATCACACAATTTCCAGAGCGAACTCGTCTCAG
GGGGTTATTCCAAATCACATGAAATTTGACAAGTTGATAGAAGAGGCATTGGTGAGCAAA
AGTTGTTAAAATCCTCCGCAAAAGTCTGAGGGCGTGGCCGTGGTGGCGCCACAAAGTTGG
ACATTCGCCATGAAACAGGCAGTGAGTGTGAATAGCCTGAGCGTGGTCCGATCGGACTGA
AACTTTACACGTTGCATCACAGTCCGGTCCTCATCGCAACCACATGATAATGATACCTGT
CAGGAATAGCGCCACCTGCTGAAAACAGAAAGTAGCATGTAATTGCTCCGATCGGCCTCA
AACGTTACAAGATGCATCACGGTCCGGCCCTGATCAAACCTGCATGACGATAATGACTCT
CGGTAGTAGCGCCACCTGCTGGa
>NODE_635_length_695_cov_14.027338
TAGCACACTCACAAGGCCAAATTTTTGATTTTGTTCACAGCAAGGGGTCCTGCGATTTAT
TTCGCTTCCTCAGATAAATGATCTGCTGCGGGACCCTTTCAATTAGTTTTAAAGCGCATC
TGGGACGGCAGAGCGCAGACGCCATGCGTCTCTGAGGTGGAAGCAAAATGAGGCTTCGAG
AAGCAGCTGAAATTTAGAAGAGGAGTGCGGGATTGGACTAAACCACATAAAGTGCAGAAA
ATCCCTTCTAATGGCGCGTAATTGGTTCTGTAATATCATTACAGGCGGATAATGGCCAGT
TACAGGGCCCCGCGCTATTAAGGGTTTCCCTGGCGTGCAGCGTTTATGTTATTAAAGGGG
GAATATAATGATATTTTAGTTATTAAATGCGCGTAATTAATTTATGCACCACTGAAAATA
AAGTTGTTATTATGACCTCGGCGAGGTGCGTGGAGAAAATTGAAATCAAATAACGGTTGA
TAACTTCATCCCAATATTTGGTCTAGACAACTCTGACAAGAGAGCAGGCCTGAAGTGTCT
CTGGCTCCTGTCAGCGCCTTTCCTCTCCCTCCTCTGATGATTGCTTAAATAACTACATGA
AATCACTCTCTCGTCTCCACTGCAGAGACAATTTTACAAATAAACTTTAACTAGATTTTG
TAGAAAAACAATATTGAGGCCTGCATGGTTTCCTCGGTTTTCCACCAGAACACATTTCAG
GACCCTGGTCAGCACCACTCtgcagtcacatctgagtaaaagaacatgagaaaatgatct
ttcgaacactcatcatcaaaatatctgacattgctatagataaaatgacttcaaaatct
>NODE_638_length_395_cov_7.782279
CACAGTGGAACCGCTGCACAGGGTCATGGTACAAGTTGTATAAGCAGTAGAAGGATAAAG
ACGGGGTGCGTGTGTGGGGGAGGCGGGGGGGAGGATTGGGTGTAAGGACATGATTATGGT
GAGGAGACGTGGGATGGGTCAGAAATGGCAAGGGGGAACAAAATCCAAGGAAGTTTTGAT
AGGGAATGGACTGGAAAAGGTAAAGATGTGAAGCGAGAAATGCAGCGAGAAAGAGGAGAA
GAAGAAAGATGGCAGTATGGCTGTGTTGGCAGGATGGGGGTGGGTGCCTATCGGCGGCTG
CTCCTTCCTGAAACGTGGCCACCCGAGCCTGCCTGGGCCCTGGATGCACATGTGGAACAG
TTTACTGTAATGGAACTCTAAATTAGTGGTGGTTTGAAGCTGCCTGCAGCAGTAGGGTGT
AATTAACTGGCTCTGTTGAAAGAGAAAGAGCCAGAAAGAGAGGCAGGGAGGGAGCCAGAG
CCCTGGAAAAAGGCATGGGGTGAGAGGTGTGTGTGTGTGTGTGTGTGTGTGTGTGTGTg
>NODE_639_length_862_cov_12.962877
AGACAGAAATTAGACTGATCAGATATTTTTTTTTCATCCTCTGTCTTTTCTTTCCTTATA
AGAGGTTGTTAATGTTCATGTGGGGAAAATAAAGATTAATGTACTATCTCCATATCTAAA
ATGAGAATGAAAAGCACAGACGACTGTACGTTTGACACTGTCCTTTGATGTTTACAGAGT
AAGGCAAACTGAAAATAAATAAAAATGCCCTCCGAGGGTGATCGGTTTATGACAGTTTTC
CATTAAAATTAAGCATTTAAATATTTGGAGCAAGTGAGACAGACGACATGCGCATTTCTG
CATCTCCTTGTGTTTATGTACGTGTGTGTCACCATTTGGAATGTGTGTGAACACATGTTT
ATGCATGCGTGTCAGCCTGAGCCTGTGTGTATATGAGTGTGTGTGTGTGCGCGCGTGTCT
GTGTGTGTGTTTGTGTCTTAGAGGGCCATTTGGACTGGCTAAGACATCTGCTCCATCATA
CGTCAGGGGCCTGGTGTGACATCTGGGGAATATACTGTATCCTGCCTTGCAACATTACAC
ACAATTTACTGCTAAAGGTCATTATGTACCCGTTAATCCACTTTTAATTGATATCAGTGC
AAACAGCACAACCTCCCAGCCACATGACAGATCACTGCCGCCACAAAACCAGGAAATTGC
TATATGGGAGTTAAAAATAGAATGGTAAACTTTTTGCTGTGGTCTGTCTTCACTTTGTTA
AAGCACTTTGGACATTTTGACTCGGACAAACAGCGACTGGTCGTTGGATAAGAAACGCGC
CACTGTGACTTTCTTTGCTTTGACTTGAAAACCTAGAGCACATAAACATCTAAGTGACAC
CTTTGTGGCTATAAATCATCCTTCTCCTGCTTGCTGTACTGAGATCTGTGCCTCTGCAGT
ATGTTTGCACTTTATGTTGCATGCAGGGATTTCATCTGGCTTTGTGTGAATTGTGACAGC
GCCATAGAAACAATTAAAGATaaatactccagacctgtacagtggg
>NODE_640_length_411_cov_3.216545
ATGAAAGATATCAGCCCTCATAACAAATGCAGGGAATGACTCAATCAAAAAAAGTAACAA
ACACTTTCATATCTACAATTACCCACGCCGATGTTTCTCCTCAAAGCTGAACAGGAGAAA
AAAGATTTTCATCGGACATGAAAGGGAAAGGAAGGAAGCAAACATCTGTGGGTTGGAGAT
GGAAATAAAGTCATTATTATTAGTTTTTATTTTGGTGCCCCCCCATCCTCCTGCCTCCCT
CTGCCTCCTTCTGGCTCTTAGCATTTCACTCCCCCATTTCAGGATGGGAGTACATGGCCG
GGTGAATGGTTTAGTTTCCTGCAAAAGCCACAGCACAGAAAACGAGATCTTTCCTGCTTG
GGTTAGCCTACCCTGCTTTGTTCTTTCCAAAGAGTCGCCTGTGCTTGCACCTGAGCTGCT
GGTCCAATGCAGCAAGTACCTACAGGTTAGGATTTCCAATCGTCGGCGGCGTCGTCAGTT
CCCACTAATAattgactcataattcacaaatagtggacagcgcagccaaagactgcaact
tggaatttttctttt
>NODE_641_length_685_cov_19.969343
AATGAGTACACACACACACACACACACACACACACACACACTCACACACTCACACACTCA
CACACTCACACACTCACACACACTTTCCACTGCCTGGCTATTAGGCACCAAGAACAGGAG
GAAAACTATTTGAAAGTGAATTTTAGATTTCCGGTCGTGGAGCTCTGCCTGGGAGTGGCA
GCCGAGCAGAGGCGCAAGCAGTGCGCGCACACACAGACACCTCATACACCTCAGTGTTTC
AGCTCCAGTTGCTCTCGCACACAGCATGGATGATCAAAAGAGGCCAACGGCTGCCGACCA
TTATGCCAATGACACTTTGAGTAAGAGTCCAGAGAGCGCAGCGACATGACAGCCATTAGG
GATTGAAAGTGGGACTTTAAAGGAGGGCTGAAGGATAACTGTCAGTGCAGAATCAAAGGC
AGAAAGTGAAATCTTCATAATGTATTGCACTGGAAAATTCCTGCTCTAGCTGTCTCTCTA
AACCACTCGCTCAAAAGTATCCCATACACAGCTACGCCATTCAACTCCCCAAAAAACATG
AAACAGCCAGGAACAAAGGGCTGATGAGGGGAGTTCAGAGACTGGCACTCTGTAAATGAA
AGCGAACAGCGGTGTGGGCCATTGTGCGGGTGGCAGACAGATAGATCATTAAGGACTGGA
CTGGGTTAAACTCTGAGCAGAGGACTACTAGTAAGCAACTCTAGCACTGCACCTCTGTTT
CCCCCAGCTTAGATCCAGCTGACAAATGTGACTGAACCAGTATGGCAGCACAATTAAAGC
TAATGGATCACACTCTGCGACAGTTAGAAAGAGGACTCaaactttttcc
>NODE_642_length_1109_cov_6.591524
ATTGTCCCTGACCATCAATAAGAGTATGCATTAAGAAATCAACTGATGGTAGGTTCTTAC
TACATTAAGATTTTTGGATTCCATATAGTGTTGAATATCTGAGAGCTCTGTTAAATGCTC
TATGATGGTTAACAAGCGATTTCTTTGCATTCAGATCTTTATTTATTTGGTTATAGATTT
TAATGTCTTATGCCTTATTTATGTAAAAGTATTTACCGGAACAAAATTGAATGCTTTTTA
AGAAATATTTTGGTGATATTTAATTTAATGTTTAAATGGCAGCTAATATTGAAATGGTTA
ATATATATTCATGGTGATATTACATATATGTACAGTGGGGGTCGTGTGGCGTAGCCCGGC
AAAGAATAGTTTAGTTTAGAATCCTAGCTTTGGGAGTTAGGGGTGGGGGTTAAAATCCCC
CTTCTTTGAAGCAGTAGGAAGGATTTTAACCTTCGGCGTCCGGCTTACAAGACCGGCGCT
CTGGCGCTGAGCTACTATTGCATTGTCATTCAAGGACTTTATTTTCGAGTCATCCTACTG
TAGGGGTTAAAACAAGGAAGAGGAAGAAGTAGAGGAATGATGCGACTTGGCCAATGATAA
TAAAAGGGTGTTCGACTGGCATGCCCCCGATTCAGGTAAGGATTATAACGTCTGCAATTA
GGAGTCAGAATAGGAATTGGGTGAAGGGGCGGAATGTCAGGCTTCGTTGTTTTGATGTGT
GAAGAATAGGTACTACTATAAGTACGAGGATAGAGGCCAGGAGGGCTAAGACTCCACCTA
GTTTGTTGGGAATTGAACGTAGGATGGCGTAGGCAAATAAGAAGTATCATTCTGGTTTGA
TGTGAGGGGGTGTGACTATAGGGTTGGCCGGGGTGAAATTGTCTGGGTCTCCTAGAAGGT
TGGGGGAGAATAAGGCTAATGAGATAAGAGCGATTAGGAGTGCTGCAAAGCCTAGAAGGT
CTTTGTAGGAGAAGTAGGGGTGGAAAGAAATTTTGTCCGCATCTGAGTTGAGGCCGGTTG
GGTTATTTGAGCCAGTCTCGTGCAGGAAAATTAGGTGAACAAGGGTTATTGCTGCGATTA
CAAATGGAAACAGGAAGTGGAAGGCGAAGAATCGGGTAAGGGTGGCATTGTCTACTGAGA
AGCCTCCTCAGATTCATTGGACTAGAGAGTTTCCGATGTAGGGGACGGCTGATAGGAGGT
TGGTAATGACGGTGGCCCCTCAAAATGATATTTGGCCTCATGGAAGGACGtac
>NODE_643_length_648_cov_10.887345
TCAGAAGCAGATTTAGCTCGACACGGATCTAAATGTTTATCTTTCTGTCTCCTTTTAGCG
CAGACAGTTGTGGAAATGCTCCTACCAGTCACTGATAATACTTATAGTTTCTACATATGG
GCTCCTCACAGAAGCAGCTTCGGTTTCTCTGTGACGTCGGGTTTTCACACGGCACAGGAA
TGATTGAATTCCAACCTGCGCGTAAGTGTTTTTTGATCTAGTCGGCTTGATCCTTGTGCA
CCAAAGCGCCACCACCGCGCGCCATACTCGCGTGCACACAGGCGCGCACATCACATTATA
CGGCATCAGCCGGGCTCAAAGTGGATCATTATTTACTAAACAGGTTGCCTAACAAGAAAA
GACGGATTCCCCTGCAGGCTTGTATAAAAACCCTGGAAGCATGGCGGTGGAGCAATATCC
ATCATAATTGATGTGTTGCAAAGCAGATTACACACATTAGCGCACACTGTTCTAGCTATG
ACAGCTCCAACTGAACATGACAAATTCCATAATATGCAAAAAAAAAAGGAAGGTATTTTG
CTCTCTCTGGGTATTAAACGACAACTAACAAAGAAGCATTTGCATTGGCAGGAAAGAGCG
AACGTGTTTGCGAATGTTAGCGTGTGTGCATCCATGTCTAACTACACCTCCTCCATGCTC
TCATCTCGCCTTAATTACATTCTATTTGTTCCACTTGGGGCGGAGGGTCCTGTAAACTGT
TTGGCTGCTTGGCACGGCTTCCCCCTTTTGCTCGGTGACAAGGCGTCATTCAACACAGCT
AATCCcaacgtg
>NODE_644_length_704_cov_11.661932
ATTCAGATTTCAAATTGAGGATCTCGTTGAGCTTGAACATGGATGCAACGAACGAGAGCT
CAGTCTTACTTGGTTGTTGTTCAGTGCTGCTGGTAATTCAGACATCTTTTATCCTTTGTC
ACGCTTGGCATCTTACACATACTTTTGGGCTTTTACAACATATTGAATGAGCTTTCTGTA
GCTTAAATACACATACACACTAATGTTTAGCTAAACACATTTTGCCCTCCTGCCCCTTCC
TCTGTCTCTTTCTCTCTCTTCCTCGTTTTCCCTCTCTCCCTCCAGCAGATAAAGCCAATC
TTGGGGCTGGCTCCTGCCACAAAACGTTCTGTAATAGTCTAATTGTGGCTAATGGTTTGT
GCAGCTAATTAAAGTGTATGAATTACAATAATCAGTCAGCCGCATGGAGGCCATGCCGCC
TCACGCTGTTCCTCCAAGCGTGGAAGGCCAAGACCAAAGCAGGGGGAGTGTACTTGGGGG
TTGGGTACTAAAGGAAAAGGTGAGATGAAAGTGATGAAGAGGAGGGGAGACAAACGCTTG
AAACAAAATCCCAAAGCCGTTTGACTGCATCAACATGAGTTTCTGTACCAGAGACGGAGC
AAGGACGGACACGAGGGATGTAGCAAGCAGAAAAGAAAACAGGACATAAAAATGGATTTT
ACATGTTTCAGTCCAGGACACAGGTTGTTTTTTTATGCTTATGCATAAATGCTAATGCTT
ATGCAACAGAGAATATCCAAAACAGGAAACTGACATGGTGCAAAACTGTGATTGCAAATT
ATGGTTGCACTATTTCCTTATATTACTGATATTTCATACTGAGCGTAGtcttgtttagga
ccagaagt
>NODE_645_length_590_cov_39.806778
TTTTGACATAGTACCTTAAGGTCCTTTCCAAAGGTCCTCTTCCTTCAGCTGAGTCTGTGT
GTGCAGTGTGTGACTGGAGTATAGGTGAATAGGACCCTCCAGCCCTGGGGCCCAGGGCTG
GATGTGGTTGGATGTCAGTTAAAGGATATCTATCTGATCCAAATAACCGATGAAATTGCT
GTATCTGTCTATAAAGTCGAGGCAACACTAGAGAAGTGTTCTGCTCTAGTTAGAAAAATT
GTTTGAATCAAGTCGATGGCAGTCGGTTACATTGTGTATGGAATACTCTACCTGGCTTGT
AACTGACTAGAACTGTGATGTACAGATGATGTATTATTAAAATCTGAAGCAAGTAATGCA
ATGATATTAGGATACAGTTTTTGTATTTTTATTCTTGTATAAGGTTATTTGATGGCTATT
GTTTAGCCTATAGTTCATTCTGTGTTATTTAAATTCTAATATATGAATCATATTTGGATT
GAAGTCATGTTCAGGGGCCATGTTGTGTATGTATTGAGATGTAAAGCCTTTGAATGTGAA
TAATTATTGTAAACTATAATATTTTACAGCTTTTTTCTTACTATATCATACATTTTCTAT
TTGCTCAGTGATTTAATCATATTCTGATAATTTAATGAATCTGTTCATTCTCTCTCTGAT
TATTTGTGCGCTAGGTCAGTAGATGTTGAATGATGAATTTTCCACTTAATGCTTGGTAGT
CCAGTAATTAAAGC
>NODE_646_length_796_cov_9.785176
ATCTCGGATGATCGTTTATTTAGCTGATAAAAGCCTAAAGACAATCCAGTAATTTACGAC
AACTGTTTCCAGCAGAGGAAAAAGAGCAGGCAGTTGAAAAGTGCTCGCTGTTCCCTGTAT
TTCATTTTAATGTCATTCTCTCTCTGTGTTCCTCTCACATATTAACCTTCACCATCCAGC
CTGTTGCTGACTTGCCTACTGGGAATATCAACACAAACTCCCTACTTGTGTGTCAAGGGT
GGGTGAGTAGCTCATGTCTCAAAAGTGGTGTGTGGGGGTTTGCACACATGTTGCCAGTCC
AATTTTACTGTCATTCTCTGCTTCCTGAAACTCTATGATAGGGAGCAGCCTGGCTACCAT
GGGCCTGCGAGGGTTAATCTAGCACTGAGCCAGATCACCTCAGGGGAACCTGCCTGGAAA
ATGGGTTAATAAAGGTCATCCCCCAAAATAAACACTTTACAGAATGTTTCTCCATTCATC
CCTCCTTAAAATCAACTCGCAATAAAACGGGTCTGGGTGCAATTACTGCCGCTGCATTGG
GGCATGAAATCAACCTGTCCCGTGTTCTGGCTGAGGTCTGCTATGATCTCCACTTTTTCA
GCCTATGCTGCTCCCCCTGTAGACCCTTTCCAGGAGCAGTTGCACCCAGTTTCTCTCAGC
TCCAGCATGCCAAACCTACTTAAAACAACTTTATTGATCTGTCCAGAGGTGCAAAGCTAG
ACTGAAAACTAAATAAATAGAACCATTTTATGTCTACTGAGCTTTTCTAAAAGTGCAAGT
GCAGAAAGTGTATTATAGAAGAATAGAAAAGTATGTAATTCTTCCAAAAGTAATTCTGTA
AAATCTGCTGTTGCTGAAGAAAAATAAATGGCCAAGGAGACTGCGACAAATGTCCttaaa
taaaacattgctttatagggatttgtgttccaagtttcca
>NODE_647_length_780_cov_19.138462
ATACAATATATTCATTCAATTAACTATTGTCGACAGCAGAAACTTGTTAAATTGAAATAT
AGTCAATCAGTGCTAACAACCGCTCACTGAGAATCGCTGTGATGTGGATGATCTTCCTGA
TTCTGTTGTTTTGACTACAGCGGCACACGATGCATCTTTTGAGTTTTTGATTGGTCTTTC
ACTGGAGTTCAGTCTTTTTCCCTCTGTGGCCTCAGCAGGGAGCGAAGTGGTGTGTGGAAG
CATGTCATCTCCTGATTTCCTTTTAAAAAGCCGACCCTGATGCTTTTAAATGCATCATCA
AGGCAATGGGCTGTCCAAGTCGGTTACAAGTTAACCAAATAAACACTGACAATGAAATTA
ATAATGCATATTGTTTGCGAATGCCTCAGCTGGATGATTTGACTGATGTATGCAAAGATG
GTAATTTATTGAAAGTAAATTCATGTAATTGTGCAGCGGAACTTGATGAAGCAAAAGAAG
GTGTCAGCACGGCTTCCATCATCATCAGAAGAAAGAAATCATTAAAGAGCAAAAACAAAT
CCAACTTCAAAGGACGGTGCAGAACAAACACTTATTTTATGGATGTGTTTCATTTAGAGC
AAAGTTCAGAACGGCTGTTATGGTAAATATGTCAGATTTGTTGTTAGTTGTTTGTGGATG
TGATAGTTTTGGTTTATTTATTTTTCTCACAGTCCACAGGGATGTAAATGCTCACTCTGC
ACATATCAAAGTAGTCAGTGTAAATTTGATTTGAAGATCAGGGGGAACAAGAGCTAAAAT
GTAGTTGTCATTGTCGAGACACATTTCCACAATGAGAAGCTCAAGTGGCAAGGAAATCac
agcgcccaacttggtaaaaatagtttacaactagactgtctgtttggtaattatcatgtc
agtaaagtgacacagtgggaaact
>NODE_648_length_395_cov_1.853165
AGCCCTGTTTTGATAACAGGTTCTGTGTTTGCTTACAAGTGGCAGATCCGAGGGATAACG
CTGGCAGAGCCAAAGGAGGTCCAGCCTTGTTTTCTGAACGCCAGTGATGAACATGTATCT
CAGCAATGTTTTTCATTACCATTCAGAGCTGGAGGAACCTTCTGCATCTTGCTCATTATA
ATTGTTGTCTCACATTGCACTTTTTGTAACTTTGCCATTCTTCTTTCATGCCCTTCGTTT
TCGCTCCTTCTTCTGCTTGTCCTTCTCATTGATCCCGTTTTACTAACACATACTACTGTC
TTTCTCACCTCTTTGTCTCATTGTTTTCTCTCTGCCGTACCATCACATTTGCTCGTCTTA
TCCTTTACTCTAACTGCCTGTTTTTTATCCTAAATTTCTTTTGTCTCCTCCTCTCTCTTC
TGTCTAGTTAAAATTTTCTTCCTAATCTTCCACTGTGCTCCCAACTAAATCCTCTATTTC
CCTTCTCTCTCCTCTTTATCTTTACATCCACTTGTTTCTCTTTTCATCCTAATTTCCCt
>NODE_649_length_672_cov_14.197917
TATAGTTAAGCTGGTGAAAGCCAGCGTTCATGCATGTGTTTGTGTGCATCTCCCCCCCAC
CACCACCACCACCAATGTATCTGGGCCTGCTGTAAAGAGATGGGGAGAATGTGGGCGGAT
GGGGGATTGGAGGCGGAGGCTGGCAGCAGGGCAGTTGGCCGCTGGTGCAGAGAGAGAAAG
AGCGGGGAAGGGAGTGGGGGGAGAGTGGAGAGGAGGAGGGGGGGTACAGCGGAGATAAAT
CATTAGAGAGCAGGTTATTGGAAATGCAGGGAGATAAAAGAGTGAAGAAGCCAGTAATTG
CCTTAAAGATCAGACTACAAAGCATTACTTTGGATTTTACAAGGCCAGCCAGCAACAAAA
GAGCAGTAATTTATGAGCTCAGTGTAAAAGAATAGCATAATTACATTAAAAATTAATGCT
AATGAGGGCTAAAATGGGGAAGGTGGTTATTATGAAAGTTTGTATTCATCTTCCCTGGGT
TGAATGATGGCTAGTGGCTTGATTAATGGCTTAATTTCTATCAATTAGCAGGCAAAAAAA
ATCTCCACTGAGACAGGCCTAAATTGAGCATTGAATTACACATCTTTACCACGGTGCAGG
GAGAGAGGTAGGGGGGGCAGAAGAGGGAAAGGCACTTTATTGAAACCTGGGAAACCACGA
GATGTTTCTCTGTGGGAGCGTGTACGTGCACATGCGAAAGCCTGGCATGGGATGCGAAAC
TTAAATAAATGTTTATCCCCATGTATACGAAGAGCTGGGATTTGTATCGCGGTTGTGTTT
GCAGCAGTGGTTTGATGCCTTCAGAAACGGCCATTA
>NODE_654_length_291_cov_1.972509
TAACTCTATCATGACTGGTGCAGGGATGACTGTTAGCATTTGTTTTTATAGCATTGCAGA
ATCAATGCTATCAGACATGATCACACATCAGAAAAAAGATGCCTAACACCTAATCATACT
TGTCCACTGTTTTATTGGACCCAAAATGATTAGAAATACACATATGCAAAAGTCTGAAAA
GACTATATCTTTGTAATGACATTTCTAGTTTATTCCAGACATACTTGACTCAAGTGACAT
TTCTTTAGAAGATAGAGATGGCACCTGCGTAGACTGGGCTTGAATCTGTTAGAGCATTTG
ATGGTATTCCAAGACTATTCTCCCAAGAAAAAGTACCCAATCAGCCACATTAGGTAATAC
TCAAAGAAGTAAATTCAAGTGACAGTACTATATATAAATAAAAAgcaagatcaaactaga
ataaataaaaatcta
>NODE_661_length_484_cov_22.177687
TTTTGTGCCGAGGCTGGTGATTCTCAGAACATTTCAGTCTTGTGTCCTGCCAATTCCCGT
CCCCACTGAAACGTATCAATTTATTGTTGGTTTTTCTTACATGTGTTTTGAAATCTAAAC
AAAAACAAAGAGTATAAAATCACTTCTGGGTATCGTTCACAAATAATTCTCCAGACTCAT
ATCTGCTCTTTGTTTTATACACTATGTAATAATCACGGATCAGAGCTCTGGCCATACATT
CATTCATCCATCCCTCTGGTCATGGCCAACACGATACTGTTCTATACTGTGCTCTGCTTC
TTCGATGCCTTGGCAGCAAATTAAGTTAAAGCCTGCGTGGAAAAAAGAAGCCCTTAAATG
TTGCCATATGCAGGATTGCATGGGAACTTCCTGAGGAACACATGTTGTTCTGGGTCTCTC
GGAGAGGTGTTGAGTCTGTGTAGTCTATAGAGTGCAACTCAGTATGGTGGACCACTCAAC
GCCGGCAACAGAAAACAACCACTTACGGTGTACCATAATATTTTGGGGAAAATGTCACAT
TTAAGACCGGTCAATTCTGAACAGGTCAGCGGTTGTTGTATACGTTGTGCCATGTTACAC
GGGGACAGTCAGCTCCAACTAAACGCTg
>NODE_662_length_333_cov_5.669670
TAGCAACCGTTATTATTGGAATACGAAATCAACCAAACCACGCCCTAGCACATCTTCTGC
CAGAAGGAACCCCAACTCTTCTCATCCCGATTCTTATTATTATCGAAACCATTAGCCTAT
TCATCCGACCACTGGCCCTGGGCGTACGGCTAACAGCTAACCTTACAGCCGGTCACCTAC
TAATTCAACTAATCGCTACCGCCGCTTTCGTCCTCCTACCCCTCATACCCACAGTAGCCA
TCCTGACATCTGCACTCCTACTAATGCTCACACTCCTAGAAGTTGCCGTCGCTATAATTC
AAGCTTACGTATTTGTTCTCCTCTTAAGCCTCTACCTACAAGAAAACGTTTAATGGCCCA
TCAAGCACACGCATACCACATAGTAGACCCAAGCCCTTGACCACTTACAGGCGCAGTCGC
CGCCCTACTAATAACATCAGGTCTAGCAATCTGAATGCACTTCCACACAACAACCCA
>NODE_663_length_401_cov_17.216957
AGCAAAGCTGGGACCATGAGCGTAAAAGTCAGATCGAGATCCTCTAATGTGTTTTTTTTT
TCTTCCGGCGAATATTTTAGTTTTCACAGATTTTAAAAATGAATCTCCGAGCAAAATGTG
TTTCTCTTCCAGTAAACTTGCTGCATATGTGGATAGATCGCGATCTGGCTTTTGAGTTGG
ACATTTTTTGCAGTGCACGGAGAGGATTTTACTATGTGCGCAGCCAGACCCCGCCTGCTC
ACTGCGCGTCACTGGCGAGTAGTGTGGACGCGGAGTCACTCCCCTGCCTACTTTTAATAG
CTTTGTCATGTGATGGAAAGCAGTTGTAAGACAGGTGCCCTCGGTTCATTCTCGGCGAGG
GGCAGCAGTTGCCTGTGTGAGAGCGAGTGGGAAGCGTGTGTGGATTTCTTTTTTACTTGA
TTTCTTTCTTTTTTTTTCTTTTTTTTTTCCTTTTTTTTTTTTGGTAAATTTTTCGGACCG
TCATTCAGTTGGCTGGATGGCGTGGGACAGGTGTAACCAGGACTCGGTGTGGAGAGAATT
AGAGg
>NODE_664_length_821_cov_13.036541
ACTGAGAGCAAGAAGCAGTTTCCAGATTCCTGATATTGACAGGAAACTTTGTTGTATTTT
CATTAGCTAACAAAAAAACTATAATACATACTAAAAACTACATGATCCAATTTTGCATGC
CAACTGCATTCCTCGGTTTTAGCTACACAGCCGAAATAACTGTGAAAAATGTCCCCTTGG
TCTGACTTTTATTCCTCACCTTATTCCCAATGTCATTCATTTGCCACTGAAGGTAACAAG
CCTTTTCCACTCGGTGCTCTGTAACGGCAGACCTTTAATAGCCATTTCCCGGTGTGGCGA
GGGGAGAGAGGGGGAACATGTTTATTTGTGTGTCTGCACATGCTTCTCCAGCGATTCTCT
CTGCTCCACTCACCCAGCTGCTGGCTGGAGGAGTGATTCATGGGCCTGACAGATGCCTGG
TGCAGCTGGATCTGTCCTTGATCATCCCAAAAGCCTGGACAGCACTGTCATTCACCATTG
CCCAAATTATCTCTGTATTGACTGCAGAACCCTCTGTGACAGCGCCGTAATGGCTAATTA
CCCAGGATGCTTTGGGTACTTTTAAACCCCAGAGTGTTCTCTTGCTGTCTTGCCATGCGG
CTGCTGCTGCTACCGTGTCGTGTCGTTCTGAGGGCCACTGTTTTCTCTGGCCCCACCTGA
GCTCCACAGTCTGAGCATCCCGGAGCAAAACGTCAAGAGGAACAAAGGCATAATGTTCTC
TTTTCCCTGAATTATACAGCAAAGTAACCAAGCTCTTTTTTTTTGTAGTGTCAGCGAGAG
AGACACACAGAATTTCACAGAGGGAAACATGAACACAAACTACTGTTTACGGTTTGTCTG
TTTCTCTATCCTTCTCTGCATGTCAGGGGATTTGCCTTGTGAAACACACACAGTTAATTA
TCAAAATCTGTCTAATGATgttagaaaaactggctagttgaaatctttctcagtaagtaa
atgtg
>NODE_665_length_846_cov_3.914894
GGAGTATCGCCAGGGCGAGGGTAAAGAAGAATAAGGACAAATATGTTTTAATTATCCCCT
GTTGGATGTTATTTGTGGTTGTTACTAGAGGAATATTTATAGAGGTAATTGCTTTAGGGC
CCGTTTTCTCTAGTCAGGTTTGGTCGACTATTTGGGCTGCAATGGTTTGCCCGAGGATGA
GATTTAGTTTAGGGGGGAGGCGGTGAATGATTGCTGGGAAGAATCCTAGCATATTAGAGA
AGTGGTGTATCGGTAGATTAGGGGTAGTTTTGAATTGTTTGCTGGTTAGTGAGGCTAGTT
CAAGGGCAGTTAAGATCCCAATAATTGTCACGGTGAGGGCGGCTAGTTTTAGGATAGGGG
GCATGGACATTACAGGTGTTTTTAGGGGGATGATATTAGAGGTAATTAAAAGGCCGGCGA
TGATGCTTCCTCAGGCAAGCCGTTTGATAGGATTAATTACAGTGGGGTTGTTTTCGTTAA
TAGGGGATAGTGGGTTGAATCGGGGGTGGCCCATGGATACGAAGAATACTACTCGGAGGC
TGTAGATGGCGGTGAAGGAAGTGGCTAGAAGGGTAAGGACTAGGGCTCAGGCGTTGAGGT
AGGATGTGTTTAATGCTTCAATAATTGCATCTTTGGAGAAGAAACCAGCTAGGAAGGGTG
TGCCTGTGAGGGCTAGACTGCCGATAGTTAGGCATGAGGATGTAAAGGGGGTGAGGTGAT
GTATGCCTCCTATCTTTCGGATGTCTTGTTCGTCATTAAGGCTGTGGATAATGGAGCCCG
AGCATAAGAATAGCATGGCTTTAAAGAAAGCGTGGGTGCAGATGTGCAAGAAGGCCAGCT
GAGGTTGGTTTAGGCCGATGGTTACTATTATTAGCCCCAGTTGGCTAGATGTTGAGAATG
CGACAATTTTTTTGATGTCGTTTTGAGTAAGGGCGCAGGTCGCGGTAAATAGGGTGGTGA
GTGCACCTAAACATAAGCAGGTGGTTAAGg
>NODE_670_length_291_cov_1.697595
TATTACCAATATAAATTATACCATAAATCTTATTAGCAAGCATCAAAAGTAAAACTATTT
TTTCAGGTAGAAGGATCTCTGTTAGTATTTTATTATTATAAAGTATAAAATTGTGTTGTA
TATAAATTAATGTATATGCAACATGTGTGTAAATCTGGTCAGTAACTATTACACACTGTT
TTTCATGTCAAACATTTATCTGTAGAATAACTTGTAATGCAACAGTAATGATCAAATTAT
TATCGCGGAGTAATAAACCTTTTGCCCCTGAATGTATTGAAGTGTAGTCAGTGTAAAGAA
GAGGTACTCAAGAAGAGCACAAGTACCTTAAAACGTTCTTGAATACAATGCTTGAGTAAA
TGCACTTTAATTCAATTCAGTTTAATTCCACCACTATTTCACcgagccctgatttcctta
aactaatcacaggat
>NODE_671_length_638_cov_18.644201
AACCTTGCCAGCCCTCACCGCAAGCCTCATACCACCTCGTCTCATTCCCACATTCCTACA
GCCGTCTTTCCTCACCACTCCCACATCCACCCTCCACAGCCCCATCCAAGCCCACCCTCA
CCTTCTCAATCCACTCTTGGATCATTTCAATTTGCATCCCAACTGGCCCCGGGATTCCCT
AGCCCTGTTAAAAGGCAGGCTATTTGTTGTGCTCTGCGGTTAATGCCGCGCAGAGCTTTA
AATACCCATATCAAATCTTGGAGGCTCAACAGATTCAGTTTTGCAAACCTGTATCGAACA
GAGGTTCAATCCGTCAGCTTAGAAGTGTACACTCCTTAAGTTGTGTGATAAGGTAAAACC
AATCACTGGATTAGGCTCTCTCTGTCAGTGATGGTGTATTTTCAGTGCACAGTGTTGCTT
TGCTGAAACAGGATAAGCTGATGGAGTAACATTATGGTGCTTGAGATTTCTTTTTCAATA
GGAATATACTATTAATGGATTCCGAAGCCAGTGTGTGATGCTGCTCTTGCAGTTGTGGAT
AATGCATTAGCATTAGCTGTGAAAAGCAGTTGGTGCCGGATACCATGAGCAATCATCTCT
CAAAACCACAAATTTGATTGTTTTTATCATGCAAATCCAGCCTACTACCCGATAAGATTG
ATTGAGGTCTTATAGGATTGCAGTGTTTATTCTCGTAGAGCTTCTCACAAACAAACCTCA
GCCTTTAGATTCACAAGTATAATTTTGCACAGCATATGGTGAATTCATAACTCaagaaag
gg
>NODE_679_length_520_cov_23.834616
GCCAGTAAAAAAAAAAAAAAAGGCATATGCTTTAGTAGACACAGACATGCAAAGCATTTC
CATTCTTGCAGACTTCGTGTGGGTGAGTGAGTAACACTCCCTGCTCGCGTGGCAGGGAAA
GGAGATTGCTGGATTGGTCAGGGCAGGGAGAGATCCTTGTCGGTGACAGCGTCGCTCCAG
CGAGCTCAAAGCCACAGTAACACAGCCGAACAATCCAAACACACCCCACCAATTTTTAAT
TTCTTCCATTAGAATTAATTATGAGGCCGAAGGCAATTTGTGTACCCTGTGTTTAAGACT
GCCTACTGGATTAATTAAAAACTGGATGCTGGAAAATTAATGTGTGAATTGTTATGCCTT
GCTATAATGAGCCATCCCATGCTATTACATAGTAGTGTACTATACGATCACCTTCAGGCC
TCTGAACACACAAGGTTCATTAAAGAGCACAAACCTAGGCACAAGTCAACTTAAAGAATG
CCAGCCTCAGCACATATTCAACAGAGCACACGCGAGCAGTGAGACATTTAAATTTTCACC
CAAAATACAACAAGGTGAGGAAGTCTGGCTTAATGACTTGGAAGAAAAACACATCTGTAA
ATAAATGACCTCAGTAACCTGCACTTAAACCTGATAAAAGAAGATAGAGGAGTAAAAGTt
gctg
>NODE_680_length_910_cov_12.364835
AGTAAGAAAAAGCAAAGTTGAAGTTTGACTTTATACAAACATATACTACTCCCTATTCTT
GATCCTGAGTCTTTCCACAAGACTAAATGTGGGATTATAAAACAGCAAAGCTATCAACAT
CCCCAGCCACCCCAGCACCTCCCCTCCTTCCGTCTACGGAGAGAAGATGAAAGGCTTTTT
TATTCTCTGCTGTATTTGAGCACCTCCACTCTCTCCTCCAACCCAGCCCTTTCCCAGCCC
TCTTCCAGTTTAATTACTCTTGATTATTCCCGATTCCGTCTTGTCTGAGAGATGTTCACC
TCCGAAACAAAGACACACTCACACAAGGCACAGAAAAGCGGAAAGAAGAGAGACAAAACA
TTCACCAGATATCAAATTTGCATGAAAATAAGCCACACTGTTCAGCCGGCAAAAAGTGGA
TTGAAATGAGGACTTGCCAAGAGCGTGGTGGTATAATTAGCATTTGACCAAACAAACGAG
CTTCAACAGAGCTATAATTAAGCAGGCCTGTAATTAAGTGTATGCCCTTTATCATAATGA
TCGTGGTTAAAATGGTGTGATGGCTGCCAGTTGATTATTAATGGTGTAACCCCGTCCTGC
ATGCATCCTGCACTGGAATCAAGGTGTCACGACTGTCAGGCTAGAGAGCAGCCCTTTGTT
TATAAAATACATTAGGGCCCAAATTAACACAGGGTGACAAGAGACACAAAGCCTCTCGTT
TCCAGACTGAAGGGAAAACTGCAGCTGCTCGGCTTCATTTTAAAACTCCCAAATCTGGAG
GCACAAACTTGCTGCAGTTGGCTTCGACAGGAGCCCCAAATATCAAGAGGCCAGGCTTCC
AACTGGTGTTCTTTTACCCGCAAGTCCATCAGGCCGCTGGCACAGGAAAAGGAACTCATA
AATGTAAGCCGAAGCTTTTCATGAGTCATCGTTTGGGAGCTGACACTCCTTTTGGCCTTT
CCTGTTCACAGCAATATTTAAAAGTATGAAATTCTAAAATATCCCtcactttgacacttg
tgtgacttgctttcctttctcggttattacactg
>NODE_681_length_785_cov_18.089172
CTTAAAAATTTTCAGTGCTAATCTGAATCAAATAAAGAACGTCTAAAAGACTGTCATGAC
TCATTTTGCAGTACACACGACTTGAATTGTTCTTGCCCTTAACATTTTGCTTTCCTGTAT
GACCTCATTTCAATTTGTGACCCCGGCACTGTAGACTGCAACTGTAATGACCGGTGTTGC
CAGTGAAGATGGTGCCTTTTTGCTGCCTGCTCTTACTGCAGGCTCTGTGTGTGATTGCCG
TGCGGCTGGATTCACAAGGAAGGGCATAAACTTGGACTGGAAGACAATGCATTAAGACTG
CTGGTCCCTATGCCTTAGATTTGGCACAGGTTAGGTAGAGGCATGAAATGCATATTGTTT
GTGTTCATTTGAATAAGGACAAATGTCAGATTTCCATGGCTCCAGGCAGCCTGCATGTTA
GATGATCAACTCTTTTGGGCCCCTGGATGTGGGGTCATCAGTAGCGCTTCCAGGTCACTG
TCACTGCATGCCGGTTTGGGGCCATAATTGACCTTTTGACAGAGCACAGGGAGACAGCCT
TTCTCTGAGGGCAGGAATAATCACTTTAGATTTACTTGTGGCTGTGCTCATGTTAGCTAA
TTAAAATGTTTGTTTTAAGAAAAATTCAATTGGTGATCTAAGAAAACATATTTTCGAGGT
TTTATTGGATGTTTAAATTGTTGTGGTGTAAAAAATATAATTGATAAAATAAGAAAATGA
AAGAAAAAAATAAATCTGCCTTTGAACTTTTCTTGCATTTGAAAAAAATATTTATTGTCT
TAAGTATTATCACAATGAAATCTTTGACCACTGAGgctgaaaaacatggcacatgttact
gctgcacatcagtcttttctgatgctttccatgactaaatgtgagaaagacaaagccttc
ttttatcggtttagttaacattgttgtta
>NODE_682_length_478_cov_15.029288
CTTGCACTGAGAAGATCCTCAGCAAACAGGGAAAAAAAAAAAGAAAAAAGGGGGGGGATA
AAACGGGATGGGGGGGAAGGAAGGAAAGAAAGAAAAAAAAATGCATGAAACATGAAACTC
TGCAAATTTGACTTATAACAAGCAAAATTACACCCTGCTGTCATTTAAATTATGGCTGCC
CTCTATAAAGGTGTCTTTTAGGTGCATTAATTGAATTCGGCACTATTTCCCAATAATAAT
CTGTAAAGTTCAGCCGTCCATCCTTCATGAGATCCCTGCCGCGTACCAGAGGAGTATCTA
TTTCAGTGGCTTAATTTATTTTCATGATTCGCCGATAATGACGGCCATGCAGGCTGTACA
TCAGAATTAACCTTCATTTCACTGAGGTATATTACGATGACAGTCCCCGACACATTTCAC
CTACACAAAGGGCATTCTCTCCCCTCTCTCTCCTCTCTCTCTCTCCCCCTTCTCTTCCTC
TCACTTTCTCCCCCCTGCTTCCTCTGTCGCTGCCCCTGCTGTATAATCATCCTCGGCAGA
CCAAGATTGTTTGATAGCCGATTAATTTTCATAGGAAATCAAGTGGCCAGCtctttctct
ctatcgctctttctttatttct
>NODE_683_length_145_cov_6.365517
GACGCAATGTTTACAAACATGTTTTGATTTCAGAGGACAATGTTTGCAAACATGTTTTGA
CTTCACAGTGTGTTGAAATATGATAAATATGAAGGCAAAAGCTGTTTCAAGTGACATTGT
GTCAAGATTCTGAGAGGACACACCATTTGGCCAAAATGGCCTTTTCAGCGCATGAAACGC
TGTTTAAGAGCATAAAAACAGCACTCCTGCAGATTGTCACCGAAAATGTTTACAAACATG
TTTTGACCTCACAATGTGTTGAAATATGATAAATATGAAGGCAAAAGCT
>NODE_685_length_455_cov_15.804396
AGGTTTGACCATTTAGAGTAATGCTGTAATGTAGTTTTAGTGTACTTGTGACATTTAGAC
TTTTGGTAATGCGTCGTCGTGTATTTTAAATCTATTACATGGCAAACAAAGAACTGAAGT
TCTACTTGCAGTGATTGTATTGCAGTATCTTTTAAAACATCAGTCATTTTCTTCTAATCA
TTTGGCCCTAGTGTGTGATATTGAAGTGTGTATGCCAAGTTAAGATTTCTAACCCTGATT
GTCGTTTGTTTCAGTACACGATGGGACGTGTGATCAGGGGACAGAGAAAAGGTGCGGGCT
CCGTGTTCAAAGCCCACGTCAAGCACAGAAAAGGTGCCGCTAAACTCCGTCACATTGACT
TCGCTGAACGCCATGGTTACATCAAGGGGATTGTGAAGGTAACTTGTCAACCCTGACGCA
TCTTAGTCTTGCCATTTGGTGTAAGTGGAGCATTAACCTTGTTTTCCCTGCGCCGGTCTG
TCCTCTCAGGATATCATCCATGACCCCGGCCGTGGTGCCCCCCTGGCCAAAGTGGCCTTC
CGTGACCCATACCGGTTCAAGAAGAGGACAGAGCTCTTCAttgctgctgagggcatcca
>NODE_686_length_636_cov_21.572327
TTTCTAGTGCACTGGCCTCCGTTTACCACCATAACCCAAATTAGCTGGGCAGGCGTTATC
CTCTCTCATCGCTCTGTGCCGTTAGGAGAGAGGGCGGCGGGGGTGTGTGGGGGGGGTGGT
AGAGGAAGAAAAAAAAAAGTGGCAGAATTTCCTTTCTGCCTCTGTGACAGCGCTATCTGA
CAGCGTTTTACATCTCCCCTGCTCTCCCCTCACTACACTCCACTGTCAGACAAAGAAATT
AATACCCCCAGTGACTGTGTTTTAATTAAGCAATTTCATGCAAATTACACATTTTAGATT
GTCAAATAATATACTGCGCAAAATTGTAGGCAGGCTGATCTGATATGCATGGAGTGTTAT
TCTTCCAGGCACTGTGCATACATGGAAAATGAACAAAAATGCTAATTTCTAATCTATTAT
GCAAACAGTGGAGATACTTACATAGATTTGCACGCCTTCCTCGGATAAATACGGCTCTTG
AATTCTATGTATAGAATGACTGGGTTTCTTAAGCAGTCTTTGCCATTGTTATTTATCTTA
TTTTGTCTTTATTTCAATCATATCTCCTCTTGCTTTCCAAGCAATGTGTACTCTTTATTC
CGACAAAGCTGCAGCCGGCGCGATAGGATAAATAAGCAGATGCGAAGTTTATCATTAAAC
ACCGTTTCAAGATCTCATTGACAATTAATAATTGGGAGAAGGACtgtctgacaatcacag
aacaacttgacacgcgcacacacacacaaaaatcctatttgaatattctctttcctaata
>NODE_692_length_145_cov_3.365517
GCACTCCTGCAGATTGTCACAGAAAATGTTTACAAACATGTTTTGACCTCACAATGTGTT
GAAATATGATAAATATGAAGGCAAAAGCTGTTTCAAGTGACATTGTGTCAAGATTCTGAG
AGGACACACCGTTTGGCCAAAATGACCTTTTCAGCGCATGAAACGCTGTTTAAGAGCATA
AAAACAGCACTCCTGCAGATTGTCACAGAAAATGTTTACAAACATGTTTTGACCTCACAA
TGTGTTCAAATATGATAAATATGAAGGCAAAAGCTGTTTCAAGTGACAT
>NODE_693_length_473_cov_15.528542
CAGAAAAAGAAATAAAGGAGTAATTTGAGGGGAGATTATATAAATATTACAGACAGAAAA
GAGAGTAATAATGAAGTTTGCGAACTAGAGCCGTGTTGTGACAGATAAACAGCAAGTCGG
CGTCATCATCTCCTAATTTCATTCCTTCATTTGGACAAACATAAGTAATATATAGCATTA
ATTACCCTATTTAGCAGATAGGAACCTCATTGGCTTTTTAAATGCTGCATTAAATACATA
ACTCATCTCTTCCCTCTGCAATTAACATCAGAACATCACACTCATTTCCATTTTAATGAC
TTCCCAACAATACGCCACCTTTGATGATAAGGCAACATAATGTCAACTTCATTCTGAGCT
GGCAGTGAATGTGTAATGAACTTAACGTGATCATTAGTGCTGTTAATTATCTTTCTAATA
TGAGGACACAGATATGATTATGGAAACTGCATTCGCTGATGAAATAAATCTCCGGGAGGA
TTGCACTGAAGCTTGACTGAGGACACAGCCTGCCTATCTGTCTCTATATTCTCATTCATT
ACCTACAGTAGGCTTTAAAACTCTCTTTTTTTTTGTTCAATAAAAGTAGATATCTGAGAA
CCAGAAACTACGCTCAA
>NODE_695_length_658_cov_9.905775
CGCCCTCCCACCTTCACACTTTCTCCCCCCCAAATCTCCCCCTGGCTTGTCATCCTCTTA
ACCCACAGCCTTGGAGCTCCTACCCCGGCCTCAGCTCTTCCCTCTCCCTGCCTCTCCTCC
AGCCTGCCTTTCCCTCTACTCTGCCTCCCTTAGCCCCAGCCTTCTGCTCAGTGTTCAAGG
GGAGAGCCAGCTAGGAATGCTGTGGCTCTAGACGTTTTGTCCAAGCCCTAGGTCTCTTTC
ACTGAGGCAAGATTAGTTCATACAAAAACTCAACAATACACCACTGAAAGCCATTGTTGA
TATTCAACATTTTTCACATAGCGGAGCAGAATAGACAATGCGGCAGCCGGGAAAGCCCGA
AGCGGACTAGCAGGGTTGATGGCTGATGGTATCTTAGCTGAGCGAGGCCTTAATCCCTTT
TATACACACACACTCACACAAGTATACACACTCTCAACAGCCTGGAGACAGCAAAATCAA
TACTGCTTGCTCTGTCTCTGTGTGTGGATCAGTGGGTGGATGAGTGTGATACGGAGAAAA
AAGAGAATAGTACTGTTTGTACCTACGTGTGTGTGTGCTGTCGGACTGTCTTGGCACATA
AGCAGTCTTAGATCTTTGTACATAAAGGATGTCTCAAGGTTCTCTGGCACAGAAACCGAC
TGAAGCAACATGACGACAAGTTTAATTCAAACCACTGAAAAGCAAGGAAGATTTTTTTGG
GGGTGAAATCACACAAAGGTGAACTGCCATCCACGTGAAATCAgcagaaagtacaagagg
gcctgtcggatcaaagatgaag
>NODE_696_length_322_cov_1.155280
CAAACACTGCATCAGCCTCCACCACAAGAGCTTAATCAGGCAGGAAATAGATGTAAGAGA
ACACAAAGACAACCAGAGCTCAGACGGCTTTAAACCCCCCTTTGCTTCCATATTTGTCTG
ACATTCAGTGATAATGAGGCTTTAAACTGAGATCTCAACCACACAAAAAGCATCAAACTG
TAAATTGCTCTCATTCTTCAAGGAAGGTTTGAGAAATGCTGAATATTTGGCTCAGATTTA
CAAGAAATGGTTTCTCGACTACTGAAGGACACTAACAAAAACACTGCTGGGACAATAAAG
TGACAGTTGCAGTGGTGAAAACGATAATTAAACAAGAAGGGTTTCATTGCAAAACAAAGA
TACAAAGATATAAATATGTGAAGGTAAATGTAAGTTACACCCCAGCCTGAAACAATAATA
TTCTGGCTTTAACTCTATTTGCACtgatttaaattttttttttttt
>NODE_697_length_569_cov_19.840071
CAGAAACTCAATCTTGATATCTAGCCTCAGCTACCAATCTGTCACCTTTCTGTGTGCCTT
CCCAACAAAATGAAGTCTATAAACGGAGAACACTGAATGTTCTTTTGTCATTCAGTTGAT
AAGGGGACGGTGCTACTACTAAGGCCTGAGGACTAATGAATCTCCACTCCATTACCGCTG
AATCGGACAGATTGCTCTCCCGGAGAAATGAATTGAGTTTTTTGTATTTGTGAGATCATT
CTCCCTCCATTAACTGCTCTTTATCCCGTCTCTTCATCACAGGCAAATCAGGTTAGGCAG
CCATGATTAGCTGGGGTGGCCTCCCTTTTTAAAAGGTAATTGGGTTTGGCGGCTCAGCTG
ATAGTGCCATTAGGACCAATAAAGGCTGGGCTTGGCTCATCGAGTGAAACAGATTCTTCA
GCAGCAGATGGCAGACGGAGGGAGAGAGCTCTGATGCATTGAGGCCGAAAACAAAGTTTG
TGTAACCAAAGTAGTTTGGGGGCATCCTCTCCTCTCTGTGCATATGCCCCCGCCACTTTC
ACGGAGGCCACTTTAATATTTTTGTCTTTCTGTGGTGGTGATGGTGACATTTTCAAATGG
AGGCGGTGACAGCGTTTAATAAGTTTAACGTTGATTACAAAATGATTTGGCCATTAGAAT
GGGATTTTTTTTTTTTTATTGGGATAATtaatcattcacacagaaatgtttta
>NODE_698_length_301_cov_1.235880
TTATGGGTACATTGAGTTTGGGACTATATGGCCTTACATGGAGGGTCTTGCATAAGAGAA
TAGGATCAGAAACATTTCACTTACTTTGATATTGTGGGTTCAAATAACATCCACTATCTG
AGGTCATCCCCTCACTCTCTTTTGTTTCCTCTGTCACTCTCTTCCACACTATTCAAAAGA
ACAAAGATGTTACATAATTGTTTTGTTTTTTTCCGAATGTGTGAGCATTTCATTTATTAT
GGCACATATTGAGTCATGTTTTTGAGAGGTTTGTCTGAAGCCAGGGTGTAATTAATGAAC
TTATCCTGTGTCAGCCGCATTTGTATTCTCAGTTACACTCAGTATCCTCAGTTATCACCG
TGTCAGTTCAACCGCTTTCCTATATAAATGTCATCCAGTCTTACAGTTATGGAGATCACC
AATTAATTTTGCTCTTTAAAACTGg
>NODE_699_length_471_cov_17.176220
AACTTGCATGATTTTTAAATGCATTTTATTAGCACTGCAAATTAGCTATGAGAGGATGTA
AACAAGATACCTGGCCCCTGTGTCCTTTTTGATAACTTTTAATGATGCGCTTTGAGTATC
CTTCCTCGTTCCAACAATTACTCTACATATCTAAGGCTGTGTGATCCAAAACAGAGCAAC
TGGTTTTGGACTGTGGCGTCCTGTCCGGTCCAAGATCCCCATGTAATAGGATTCCTCAAA
GCTGCAGATGGATGGCAAATCTAGGCGGTTTCATCTACTAAAAGAGGGCATAAATCACTA
GCGGAGGAAGCGGGGACGAGGCAGGGGTTATCACCAGTCTGCCTCCCTCATGAGAGCTTT
GCATTAAAGCATTAGTGAAATTAATTCATCTTTCATAAGAGGTTTGAGCAGTATCTGTGA
TCTATGATAACAACCAATTTCTCACTACGGAGGGGCCGGCGGAGGAGGGAAGGAGGGAGG
CAGGAGAAAAAAAAATACTCTGCGACCCTGATAGACTACACAAATCTGCTCTTTTTAAAT
GGGCTAACATTATCTGGAGTGCTGCTCTCTGGAGCATCATCCCAGATTCATATCCCAGCC
GGGAAAGAAGCATAa
>NODE_700_length_492_cov_18.174797
GGGGGACAAAAAAAAAAAATCAACAAATTCCCCGTTTGGTGCAAAAAACCCCTAAAAAAT
CCAAACAACAGATGCAGCGGGAGCTCTGGTTCTAATATTAGGGCTTGTAGGGACGTATAG
CAACATGTTTCCATTAAACGCGGCGGTTCTAAGAATAGGCCGCGGCACATAAAGAGAAAA
TTTACAAGGGTGTCAGTCAACAATTTAATAAATTGAAAATCCATTTATCTGAATACAGAG
TTCTGCCCTTCACTCCACTGCCTTTCCCTAACAGATGGTGTTGTGGGTGCTTATGTCCAA
TTTGATTTGAACCAAACCCTCAGCCAATTTTTACACTGGCATGAAATCTCAGCGAGCCAG
ATCCACACACTGGCAGTCAGAAATAGCAGCGGAGAGGGCGCGACATTGTGAAAGAACGAT
GAAGGGCAAAATCTGGAGCGACATTCGAGAAAGTCGCAGAAAAACTTTCCTTGTTGTTTC
GTTTTGTGTCGGTTTTTTTCTTTCCTTTCTTTCTTTCTTTCTTTCTTTCCATCCCCTCCC
CCTCCTCCTcctcctcctcctcttcctcctcctccccccctcctcccctcaccctcgtct
tcctcttgcatgttgtttgtgtgccgaggctgctcg
>NODE_701_length_511_cov_24.009785
AGTTTAATAAACATGACTTCTAACCACATTTAATGTAGAATACAGGGCTGGAATGACCAT
ATGTATAATTACCTCACTAAAAACAAAAGCATTTACAAGAAAAAGAAAAAAGAAACAAAA
CAACAAAAATAGTGAAAAAAAAAATCAAGGAGGACGTGTTCGCCGGGTAATCTGCCATCT
ATGTGAAACACTTTCAAACCAAGGAAATTTAAGATCTTCATCAAGGCGTCTGCATCCAAA
CATTTAACAAAGGATTTTGTTTCGACAATGTAGCATTTACTTTATGTCCACTTCACATTA
CTGGCCCTGTGCAGAAGAAATACATAGAAGATACATTGCATGTTAACAGCGGAAACAGTG
GACTCAGCTTCCCAAAATAAAAATCTAAAAGCCTGTGTAGGGAGGAAGTAGTTTTTTTGG
TTAAGTTTGAGCGGCTGCTGCGGTCACGGGAACCCTGTGGAAACCTGAGGAGGGAAGCGG
GGTTACGGTACAAATCGACTGAGTGTAAGTGAATGTGGAGGGCGGATTCTTATCGGGGGT
GTACCTGAGGGGCTTGTGGTGCTGCACCCATCGACTGAGGGTTGGCGGTGCCGTAGTACG
CGGCCTGCTGCCGATAGTACTCCGCCCAGGCCGCGCTGTAGTCCGGCTGGCCTCc
>NODE_702_length_690_cov_14.798551
TTCCTTTCATTGTTAGCACAAATTGGCCTTCTCAGCATCGGCTTAGCAACATGGGAACCC
AAACAAGCTTGTATAATGCATTGGCCACCGCTGGCACAGTAGCTAGCTTGAGTGGCTAAA
AAGAGAAAAGGCTGGTTGTTGTCTCTTCTGCTCTGTACTGGCATTACTATTTTACAAGCA
AGCAGGCTCATTACAGAACCATATGCTTGGTAACGATGAAAGCTGTGGGTGCATCCCTTG
TATGAGCTGGGATGCTTAAATTATTAAATACACCACCGAGGCTTGATTCAGATGTGGCAG
GCAGCCCAGTTCTCTCTTGCACGCACACACACATACACACACGCAGAAATGAATAAAGGC
ATAGGGAAAAACTTCAAACACCTTTCCTGTGCATTTAGTGTAATGAACAATGCCTTAATT
GAGATTGGCTAATTACCCAATTTCAAGATAATTAATATGATCCTAATTAGCATATGTAAA
TGGGACGTTGCATAATTGAGAATCCCTGTTTTGAATTAGATGGCTCTAAAGTGAACCCGC
ACGTGAAAAGGTACAAAGCAGCTATTAAGAGTTTGATGCCGCATTAAAACAGGCCATCAT
TCAATGTGCACTGATGAAATGCTCAGCCTCATGCAGATGTTCAGAAACATTATGGAATGT
CGTTGATTATTGTTGATATGTTTTTGGGACACTGCTAATTAGAAGTCATTACCTACTTAT
CACTTTTGTGCCACTACTTAAGCAGGAATGAAAACAATCTTGGTTGCTGGAATTGCCATT
CGTGTACAAAAACCGGTGGTGTGCACATTCAGCATTCAGCTCATCTGTGTcctt
>NODE_717_length_728_cov_12.719780
GAAGGTCACCTGCATAATGTCTTGTCCTCAGGGGAAACAAATTTTAATCTGGTGTTCCTC
ATGCCCAAAGAATAAATTAGTGAACTTTCTGTCTGGTTGATACTGTGATCTCTCGTGTGT
TTAGGGTGATGCAGACCGGGAAGGCCCTGCAGGATCAGCAGTGGCTGTTTGAGAGCCTGA
TGATGCAGGTGGAGGAGAGGAGGTCTGCCGTGGAGAACAATGCCAAACAGATAGAGGACA
GGTTGGTTTCGACTCAGTCAGAATCACAGTCCCAGTTCTGAGTAACGCCAGTCAATAATT
TAACAGTGAGAAATATAGCAAGCTGACGAATAAATTACTGTCTGAAATGCTGCTTTCTTC
TGCATTTGGGAGAGACATTTTCCCCCCCTTCTGTCTTTGTAGACTTCATGGAGTAAAGAT
TGCACACAGGAAGGCAGAGAACCAGATTAAAATGGCAAAGATGATTATGATGAACGAGCT
TAACAAACGAGCCAACCTATTAATAGAGCAACTGGAGGTAATTACTTTCTCATTCTTTCT
TTCCTTCTTATCGTTCAGCCAGCCGTGAATGTACATGCAAAGAATCTGTAACTGCCATGA
TGTAATCAGCCCTGAAAGCAAGCAAACGAGAGCCAATGATAATCTGTCAAAGTTGCTTAA
ACCAACATCTTAGGGACTCCATCTGTCAAGGAAGAGCATTGTTGATTAGCCCACAGTTCA
GCCACTGTGCGCCAGTAATTAAACGTATTTTTTATAATTCCTTTGCAGAAGATTTCCGAG
GGTTTCCAGCAGCGTCTGGAGGACCAGCTGCAAGGGGCAATAGAGATATGTggccagctg
gaccacattcagaagttcatcacctgggctac
>NODE_718_length_636_cov_25.344339
TATTGTTGCTCATATTACTGTATTAATTTCTACTTCTAACTGCAGGATCAAACATCGCTG
AATGATCAAGTGATCAGCTAAACAGTGTTAACATCCAAACAAAGTTACCACCCTCACACC
CATCATGCCGGGAGTCCAAAGTCAGCCACACAAGCATCAATATTTTACAATCCCTCAAGA
ATCCTCTTTAAAGATGCAATCAATGCCTCCTATTCATTATCTATGTGTATGTCTTCTAGG
TATGGCCTTTGTCATTAAGCAATAATTCTCCCCTCCACAGTCCCACATTACTCTGCTGCT
CCATACTTTTACAAATGCCTCGGGGCTATAAATACTAATGAAATCTCTTTGCTTAATTTG
ATTTTGCTGGTACACTTGCAGTTATGGCTGAACTTTCCCACGAGAGAGGCTGATTGAACA
CTTTCAAGTCCTTATGGAAGCAGGAAAACATTCCAAAGAGCTGGGGAGATCATTTCCATA
ATTACCCCGATTGGCAGCCTAATGACCTTCTGTGACAATAAAAAGATCTCTTGTTAATTC
CATTTCTGTCGCTGACATTCAAGAGATTCCTATCTTACATGTTTGAGGGTTCACAAGATA
ACAAGTGTACTTTTTTTCCCTCCCGTTTCCAGCGAGCAAAAGAGCAGCCCCATTCAGCTC
TGTCCCCCCCCCTCCACCCCAAACCCACTGCGGTGATGTGGCTCTGCTCTGCTGTGAAAG
GGACCCTGCTTGTGCCTGCACGGCTCGTCCACCCTGCCCcgaagttggataatttatggg
>NODE_719_length_2052_cov_6.302631
CACGGAGCCCGTCGCCGGGTTCGTCGGCCCCGACCGCCCCCCCCCTGAGGAGGTGGCGGG
GACCGCGTCCCGCTCAGGCGCCGGATGTCTCTCCGGACAACACGGTCATTTCTCCAGCCA
AAAAGCACAGGGCCCCACGCCCGTCATTCTCTGCCACGCTTCGCACCCGGTCCCGACCGG
GTGCCGCGCAGTCCACGCTCGCGTCGCGGCACGTGGTGTGGGGGGGTTTCGGGGGTGGCC
TGCCTTTCCTGGCCGGCTCTCCTCCCTTCTCTCCCTCCCGCTGCCGCACGCACGCTTCTG
GGCTACCTGGTTGATCCTGCCAGTAGCATATGCTTGTCTCAAAGATTAAGCCATGCAAGT
CTAAGTACACACGGCCGGTACAGTGAAACTGCGAATGGCTCATTAAATCAGTTATGGTTC
CTTTGATCGCTCTACCGTTACTTGGATAACTGTGGCAATTCTAGAGCTAATACATGCAAA
CGAGCGCTGACCTCCGGGGATGCGTGCATTTATCAGACCCAAAACCCATGCGGGGTGGCC
CCTCGGGGCGCCCCGGCCGCTTTGGTGACTCTAGATAACCTCGAGCCGATCGCTGGCCCC
CCGTGGCGGCGACGTCTCATTCGAATGTCTGCCCTATCAACTTTCGATGGTACTTTCTGT
GCCTACCATGGTGACCACGGGTAACGGGGAATCAGGGTTCGATTCCGGAGAGGGAGCCTG
AGAAACGGCTACCACATCCAAGGAAGGCAGCAGGCGCGCAAATTACCCACTCCCGACTCG
GGGAGGTAGTGACGAAAAATAACAATACAGGACTCTTTCGAGGCCCTGTAATTGGAATGA
GTACACTTTAAATCCTTTAACGAGGATCAATTGGAGGGCAAGTCTGGTGCCAGCAGCCGC
GGTAATTCCAGCTCCAATAGCGTATCTTAAAGTTGCTGCAGTTAAAAAGCTCGTAGTTGG
ATCTCGGGATCGAGCTGACGGTCCGCCGCGAGGCGAGCTACCGTCTGTCCCAGCCCCTGC
CTCTCGGCGCCCCCTCGATGCTCTTAGCTGAGTGTCCCGCGGGGTCCGAAGCGTTTACTT
TGAAAAAATTAGAGTGTTCAAAGCAGGCCCGGTCGCCTGAATACCGCAGCTAGGAATAAT
GGAATAGGACTCCGGTTCTATTTTGTGGGTTTTCTCTCTGAACTGGGGCCATGATTAAGA
GGGACGGCCGGGGGCATTCGTATTGTGCCGCTAGAGGTGAAATTCTTGGACCGGCGCAAG
ACGGACGAAAGCGAAAGCATTTGCCAAGAATGTTTTCATTAATCAAGAACGAAAGTCGGA
GGTTCGAAGACGATCAGATACCGTCGTAGTTCCGACCATAAACGATGCCAACTAGCGATC
CGGCGGCGTTATTCCCATGACCCGCCGGGCAGCGTCCGGGAAACCAAAGTCTTTGGGTTC
CGGGGGGAGTATGGTTGCAAAGCTGAAACTTAAAGGAATTGACGGAAGGGCACCACCAGG
AGTGGAGCCTGCGGCTTAATTTGACTCAACACGGGAAACCTCACCCGGCCCGGACACGGA
AAGGATTGACAGATTGATAGCTCTTTCTCGATTCTGTGGGTGGTGGTGCATGGCCGTTCT
TAGTTGGTGGAGCGATTTGTCTGGTTAATTCCGATAACGAACGAGACTCCGGCATGCTAA
CTAGTTACGCGGCCCCGTGCGGTCGGCGTCCAACTTCTTAGAGGGACAAGTGGCGTTCAG
CCACACGAGATTGAGCAATAACAGGTCTGTGATGCCCTTAGATGTCCGGGGCTGCACGCG
CGCCACACTGAGTGGATCAGCGTGTGTCTACCCTTCGCCGAGAGGCGTGGGTAACCCGCT
GAACCCCACTCGTGATAGGGATTGGGGATTGCAATTATTTCCCATGAACGAGGAATTCCC
AGTAAGCGCGGGTCATAAGCTCGCGTTGATTAAGTCCCTGCCCTTTGTACACACCGCCCG
TCGCTACTACCGATTGGATGGTTTAGTGAGGTCCTCGGATCGGCCCCGCCGGGGTCGGTC
ACGGCCCTGGCGGAGCGCCGAGAAGACGATCAAACTTGACTATCTAGAGGAAGTAAAAGT
CGTAACAAGGTTTCCGTAGGTGAACCTGCGGAAGGATCATTACCGGTTTCGCCCAGGAGA
GCGGCGGGGCACCTCCCCCCACCGTTTCCTCCCCCg
>NODE_720_length_575_cov_26.549564
AGTTCGACTTTCTCATCCCGTATCCTTGAGTGCATTTATGTGGACGCAAGACACATGCAA
CTTCACACACAAACACTGCAAACATGCTCACACAGCGCACGGAGACTCATCACTTAATCT
ATCAATCTCGTTTCTCTTTTCCCCGTCTCGTATGTGCCTTCTCCCTACCTTTTCACTACA
GCGCTCAGCCTCACACACAACCAACATGCTCCACATAATACACACAAGCAAGGCAACACA
CACAGGCACGCACACACAAGGTAGCTTGGTTGGTGGGGGCCATGGCTGCAGCTCTTCTGC
GCAGTCCCAGAGTGGCTCCCGGGGCTCGGCTGCCAGTTGTTTGCCAGCGTCTCCGGGTGG
AATTCATTCAAATTAAAGCAGTGGAATGAGGCCCGAGTCCCAGAATGCCTCGTCCCTCTC
CTTCATCAGCATTCCGCCGATGAGAGTAATTAAAGCAGAAATTAATTCTGCTGTAAGCAG
AGGAGCCACAGAATAACTGATATTAGAGGCTGGATGATGAATGCTTGGCATCAAGGGAGG
TCTCAGGGGAGGAAGGGGAAATTCACAGATCTCTTTTTCTTTCTTTCTTTCTTTCTTTCT
TTCTTTCTTTCTTTCTTTCTTTCTTTCTTTCTTTCTTTCTTTCTCTCTCTTCCTGTCTTT
TCTTTTCTAACATTTGGCTTTTCCTCTTCTCTCCTCTCTCTGCCCAATCCTGTTTTTTt
>NODE_721_length_420_cov_1.735714
ATGAAAAAGAGATGGAGAGAAAGATGCAGGAGAAGGAAACAGAGATCAAAAACATAAAAC
TGCATCAGCAAGAAGAGCTGGCCACAAAAATAAGCGAGCTGGAAAAACTGAAGGCTCAAC
AACGACAAGAATTTGATCGGAAGTTGAGAGAAAAAGCAAATGATATGGAAAAGCTCAAAC
AACAGCACGACGATGAAATGAGAGAAGTGCAGCGAGAAAAACAAAGAAAGATTGCAGAGC
TGAAAGAGCAGTTTGCTCAAGAAACTAAGGAACACATGCAAGCAAAAAACAAAGAGATAG
CAGAGGTAGAAAAAAAGCATAATGTCCAAATGGAAGCAAGAATGCTTGAAAATGAAAAAG
ACAAGGAGAGGATTCATCTAAGTCACAAAAAAGAAACAGAACGACAGATGCAAGAGAAAG
ACAAAGAGGTGGAGGCACTGAAGCTGCGGCATCAGGAAGAGATGGCGACAAAAATGAATG
AAATGGCAAAACTGATGGAGGAAAAGAGAGCTGAATACGAGGAGGAAATTGCTAGAAAAG
AGAAACAAAAGGAGGAGGATGTAg
>NODE_722_length_368_cov_1.108696
CAGAAACATATGCAAGCTGCATTGTACAAACTGTATGCGGCTTCCGCTGACACACATATA
AAACAAGGTACATACTGTCTGCAACCCTCTGCTCTCTCTTTCTCCGTCACTCCCATCATT
TGTCTCTCATCATGTGATTCCAGAAAAAAATGAATCAAGGCAGTCCTGCTTTTGCTCGAC
TCCACTGTTGTCAAAACAGTCTCTTGGCTGCCATGGTTCACTCATAAAGTGATGCTCCGT
ACAAAATTGGTCATTTGAGTATCAAACACTCACCAGCTGTTGGCTTTAAACGTTGCTGTT
AAAAGTTTATAGTTTCCTTCTTTCTATTGAACAAGAGCTTGGATTCAAGTCATTGTAACT
GATTCCAAcagtgacaaggtctcatgatggagaaaaggtaataaaacattagtagtgttt
ccataatattgttaagcaactctgaggcaaacatgtcacaaaaaagaaaagaaaaaacga
aatccaaattagagttgtttccattatctgct
>NODE_723_length_303_cov_5.316832
AAAAAGACCCTGCAGAACCTCCAGAGCACCGTGCACTACCACTTGGCCAGCCTGGCAGTG
TCCGATCTGCTCATCCTCGTCCTCTCCATGCCCATCGAGCTCTACAACTTCATCTGGTTC
CACCACCCGTGGGTGTTCGGGGACGCCGTGTGCAGGGGCTACTACTTCCTCCGGGACAGC
TGCTCTTACGCTACGGCTCTCAACATCGCCAGCCTGAGCGTGGAGCGCTACATGGCCATC
TGCCACCCGTTCAAGGCCAAGAGCATCATGTCCCGCAGCCGCACCAAAAAGCTCATCAGC
GCCATGTGGATCACGTCCTTCGCGCTCGCTACGCCGATGCTCTTCATCATGGGCCAGGTG
ACGCGTAACGGCGAGAAGATTTGCACCACCATCGTCTCTCCTGTCACCATGAAGACTGTG
CTTCAGGTGAGTATCAGGAAAGTGTCt
>NODE_724_length_557_cov_11.132854
AGCATCAGTGGGACCAGATCGCCCTCCATGACTGTAGTTTTTAAACTTTTTTTTTTGAGT
ATAATCACTTTTTTTATACATCTCATGAGTGAAAACTGAAAACTCACATACTGTGTTTAG
ATATTTTATGTTTAGATATCTTTAATATTACATGTTCCATGTTTGGCATTGTTGTTCATG
AATAGCGGTGCTGTGAAATGTAATGTTTGTTTTCCATCACAATACTAATACTATGAATGA
TTCAGGCTGCTACACTGCACTCCACTTAATCAATCACGCCTGTCCTGAATGCTGATGAGA
GAGAAAACACAGGATTGTCACCCTTTTCTGCGACTTTTAGCCAGTTTAGATCTAATATGT
AACAATAAGTTGAGTGCACTGTTTGGCCTCTGTGTGTTGGGACGAATTTGTTTTACTTTT
TGTTTTTGTGTTACAACTATGTGTGCGTGGGTGCGTAAGACTGTGCGTATGTGTTTGTTC
TTTCTCTTTTGTGAATTTTGGCTAATTTCGAGTTTGACTGCGGCTCACCCCCGTCTCTTC
CTGTGTGTCTTGTGTAGGGCTGTTAGTGCAAGACCTTACTGACACCATATTAAGTTCATA
TGCCTATAAGTCCCACTACCTTCTGACTGAGTCAAATCGTGCTGAGTTGAAATTACCTAT
GATTCCCTCTCCTTCGTCAGCTACCAAAAAGAATGTTGGGA
>NODE_727_length_514_cov_25.289883
GACCTCCTGTTTTTTACCATAACAAACATGGATTTGCAGTATTAAAAAAAAAAAACTCTT
TTTAAAAATGCCTATTGACTGTGGGGAAAGTTCTTTGAATCAGCTTCAGTTTAATCAGAA
TATGTAAAACACTGTAATTTAAATACCAGGATGCCTTTTAATAAAAAGGACTAAAGTGAG
ATTTAAAATGAACAAGGTGATTAAGAGCGACTGTGCTGGACATTTATAGAGCAGGACTGC
ACATAATGAATAAAGATTCATGCTTTAGTCCCAAATTTAAATTTTTGCACAAAATGTGTC
TGATGTAGGCAGCTTTTAATCACCTTACTGACAGGAGTAACTGCTTTCATTTAACCTTGA
CTGAAGATCATGAATTCTAAAGCATTTAATTGGATACATCATTTAACAGAATGAACAGAG
CAAATTTTCGCCAATTCAAAGGCTCAGATTGACAGACAGTGGCAGTAAGACCCACCACAA
TTAAAGCTGATCTGTATTCACTGGCCCTGTCACCCATCGCCATTAGTGATGTGACTGTTT
GATCATCTCTGCAGAGAAACTTTGCTGAACTTCACCTTGTTTTGAAAGGACTCGACGTTG
AATGAAAGACGAAGGTTTGAGGAGGGAACGGGGGCTCTGGAGGATAGCGAACCACaca
>NODE_728_length_700_cov_22.977142
CCCCCTCCGTCAGATATTTCCTTTCAAAGCCAGACAAAAAAAAGAGAGAGAGAGAGAGCG
AGAGAAGAGAGTGCAAAAGCTCCGAGTAGAAGTGTCTACCTCCATGTCCCCCCCTCCCTT
CCTCTCCTTTTTCTCCCCTCTTTGACACACCAGGAAAAAAGACGGTTATAAATAACCTCA
GGTACGGCGCTACTATTTTTCTAAATGAAGAGCAAAATAACCCCCGCGCCCACACTCACC
ACTCTTGTTCTCGAAACTGAAAGAGTGGGCCTCCATTGAAGGATTTCAAAAATAGGGGCA
ATTTTAATCATCTCTCCATTCAATCTCAGTTGGATAAATCATATCTGAGAGATTTGCATA
AATACAAACCATCAAAGACTTTTCATCTTCAAAGAGGTTTTCAAGACCCAATAGGCTTTG
TACTGTAATCATCTGAGGTCACAACCCTGTGGGAGCAAGGCTGCTATGGCAACATAAAAA
CTAACGCTGGGGGCTTAGCATAATATCCCCCCTTCCTTCGCAAACACAGGAAGGGGTGGG
GGGGTCCGAGAGGGAGTGTGAAAAGAGGGTGTAGATAAACCTATTTCTGTGACAGAGGAA
ACTAGATAGATATGGCCTGTTGTGGGGGAAACCTAGCTGATATTACACATGGAGATTACC
ACCGGTACACTGTGCCATGCAAACCCTAACAAGGCTGCGGCGAGCCGAGTGGGCTGTTTG
GATTCGACCAAAGGAAAACAAATGACAGCTCCACTGGCTAAAAAGACTCcgagcctctct
gattacatgtttctgtccctctgctgtattctcctcttcagctattatacactttgaggg
tctg
>NODE_729_length_597_cov_16.425461
AATAACTGGAGTCATTCAGCCTGGCATCCCTGAAGCTCAAGGGTTCCCCACTGTACATAT
GTAGGTATGTCAAGTTTGTGCGCATGTATAGGATGTATGAGGATATGTAACTAAGCCCTC
TCTCTTCTGGGGGGGTTGTTTTACCTGTTGTGGATCTGAGAGTTGAAGTGACAGTGGAGG
ATGTCATTGAAGGCAAGCAGTCGTCATCTTGGGAATAACCAGCCTGAATTGCACGGAGGT
AACTGTGGCTTCGAGTGCGGAACGAACCAGGCAGGTCCAAGGCCTCCATGGCCTGGGATT
CTACTTCACTAAAAACGGACTCGCAAACTGACTCAAACTGGCCATTGATCTCAGTCTCAC
TCACCTGAGAGACAAAAACAGGAATAGCAGTCCTTAATTTTTCCTCTTCCTTTCTCTTTC
TCACTTTGATTCTTCCCCTTTGCACAGCAAATATGAAGGAGTGTTAGCATAAGGGAATGC
CAGTGTCATTTTCGACCTTAAACTGAATAAATGTCAGATCAAATGAAAAAAATGCAGATG
ACAACAAAAAAACAATCAGAAATATAGATATGCAGTTTGTGTTATAAAGCATTCAATTAA
CCACAACCCCCAAAACAAAGATAGACTGTATGCTGGACATTACTAGATGGGAAACAGGAA
GAACACACAGCATTCGTAATTctttatcttgtaattctagcaggtgtcttagaaataggc
taaactgctcgagcagacaag
>NODE_730_length_215_cov_7.265116
TACAAACATGTTTTGACCTCACAATGTGTTGAAATATGATAAATATGAAGGCAAAAGCTG
TTTCAAGTGACATTGTGTCAAGATTCTGAGAGGACACACCGTTTGGCCAAAATGGCCTTT
TCAGCGCATGAAACGCTGTTTAAGCGCATTAGAGCAGCACTCCTGCAGAGTTTCAACGAC
AATGTTTACAAATATGTTTTAACTTTAAAGGACAGTGTTTACAAACATGTTTTGACTTCA
GAAGCAATGTTTACAAATATGTTTTGACTTTTGAAGGCAATGTTTACAAACATGTTTTGA
CTTAGGACGCAATGTTTACAAACATGTTTTGATGTTTGAAGGCAATGTTTACAAACATG
>NODE_731_length_752_cov_16.518618
CAGCTTTTTAATTCATTTAATTTTAAATACTGATCTATGTAAATCGTGTCACTTTTTATT
TCAACATATTCTTGATACATCTGTTTGTAAATCTTTTCTCTATGCTATAAGTAACATTTT
AGGATTTTAGCTCACCACCAGAGCAAATTTTAATCTCAGACAAAGGCAGTGTAGTATGAC
ACACCAGAGACAAGATGAGCTATTGCTTTAGCAGTTTGAGGCATAAATGACATTGACTTC
TGGGAGATGGAACTCTTTAACATGCTCTGCACCAACTGAGTCACATCTGCCGTTGACAAA
CAGCTAAGGAGTAACCTGAGTCTATGTTCTCTTTACTGGCAATTTTTACATTTTATCATT
GAAGTCAATGAGCCAATCTGCAATTTACGCCGTGGAGAGCGGGATGAGTGTATTCAGAAC
CCGGTCACACACCCAATCTCCTACTAAAGAGCAGCGATAATGTAATAATGCCTCACTGAT
GTGCCAGGCAGTAATGGTGCTGAACATCTCCCATTCATCCAACACTACCTGATCATTGCT
TTAACGGAATAATACATTACGGCTGGAAATAGCTGTAAACCTCCAACTTTATCTTGGGAA
TGTGCACTCCTTTTTACCTCAGGAAACGTTCCTGTCCCTCGGTAATAAAAGGCAGAGCTA
TCAGGATGAAATGAAAAAGAGATTGAAACCCTTCTGTCTCTGTCAGGCAATGCACAGATA
TACAGAGTATGGCCTTCTTCCTATTTTGTAGCCTAAAGGCTGTTAGTATTATTATGAAAA
TAGGTATTATGATCTTATGTTTTCTCCAAGAGAAAAATGAAATATTGGACATGGCTGCTT
TTTtaccttatgactgtaaagtaggtttgattgaccgttatttctctgtgtttctt
>NODE_732_length_642_cov_22.366043
CTGTTCTTGCTCTTTGTTAATTTTATATTGAATCGCTGTTCTGTCGAGTTCCTGACAAAC
AATAAAACTTTTGATTTTAAATTTCTATTTCTCCTTTCACTCGATTCAGATTCTATTTAC
ATGCGGCTGTGAGATAGCCTCGGTGGAATTTACCAGTGCAGTTAATCCACTCTGATGGTC
TAACAGGGATTGTCTGCACAGTATCTCTGCAGCCAAATCATACAGTATGAAACTGCATCA
AATGAACAGATGGCAGTGACACGAATTAAAAGCACAGAACAATAGTAGAATATAAACCAG
AAATGACACCCAAAGTGGCTGTTGATTTATAGCCGTGGCGAGTTTGGTACTGGGCTTCCA
TGTATATTAGTGCTACAAATCTGGGTCCATTTAGCAGGGAGATGCTCATACATACATCAC
CGACTCCTGCTCCAAGCCAAGGTCAGTCCTTATTGCATCAATCTTTTCAACAGAGGCTAC
TCTACACAGCAGCAGTTTTGTAACTGTCGCAGCTGTAATGGAATCTTTTTTCTCGCGCTT
CATCTTTCTCTTATCACATGAAATATATATTCAACTTCTCTTCTTTCCCTCATTCTCCTG
ATTCTTTTTATTTTATCTGTAAAACATTCCCGGGGACCTCATTCCTTTTCTGGGGGACAC
ACTCCAAGTAGCACAGATTTTAACCCTTTAAGGCCCTGATCACACCGAGTCACTTTGGAA
TACATATATATatatataacaaaatcaaaattttaaaatgcattacacaaaaatggattt
gtcccc
>NODE_737_length_698_cov_10.664757
TGGCCCTTAAATACCAGGATTTACTCATGATAATATTAATGTCACACAGACACTGTGGAA
GGCAGAGATCACTATATGTCCAGTCTGGATTTACAGTCCAAACCAGACCCTGCAGAGCCA
TAAAGCCCATATATTCTCCACACAGTCCACTGCTCCTGATGCCCAGGAGAAGCAGAAGAG
CGCCCATGATAACGTCAGTGAGCATCAGAAGCCATGGTTTTAAAGTTACGACCTCATTAC
CCTCAGATTGAGGCCATATAACCCTAAACCCACAGAGAGAAGGTTGGGAGGGATGAAATG
TTCTTGTTTTCTCATGTGCACTGAGGCGTGTTTTTCAAGGTAAATATTCTTTTTCCAACA
TGAAATAGGTCTTTGTTGTTTGCCGAGAGGTAAAGAGGCGGAAAAGTGAGGAGGATCTGA
ACTGGTTTCCATGTCAAACACTTCAATTCACCATAGAAACTCAGATCTTAACGCGGAAAC
TTTATTAAACTGTGATGGTGGATTGATAAGGGCCGAATTTCTATCGGCCTCTTTTTATTG
TGGGCACCAGGCGGGCTGACAGAGGTAAATTGCTCTTTTAATTAAAGCAATGCACCAGGG
GAAATTGCTGTCTGAATATTGTCTCAGAGATGGGGGCCAGTGACAGTTGCCTGGAAACTT
CAATCTGTCCACCCGCATTTATTCCAGATCACAGTTATGAGATAAAGTTTAATAAAAATC
TTTTCCTCCGCCACGAACGAAATGAAATCCAACCCTTTCTGAACAAGTGAACACAATGAG
ACAGGACTGCGGAGGAatcctcatgttcaacatgtatctctcaggttcgtcattttgtcc
cg
>NODE_738_length_370_cov_4.405406
CTTCATGATATTCTTGCACCTCACGTCGTTGCTGTTATTTTTGTTATCTGCAGGTTTGTC
GTCTCAGAGAGCTCTGAGTCACACACCCTGTTTCTGTTGCTAGGAGCTAATGCCCCAGCT
AGCCAGCAGGCCGTTGCTCTGCAGTTCTTTCTGCTGCTGGTCCCTGGCGTCTGCCTCTCT
CCTCCTTCCCTGCCTCTCTCCTCCTTCCCTCTCCCAAATCCCACCTCCTCCCCTCCCCTT
TCGTCTCTCTCATGTTCCAAAAGGCTGCACTCGTGTGTGTTCGGCAGCGACAGAAAAACG
CAGGATTTTTGTGGGAAAGCGACGATAAGGCAAGAGGAGGTTTTGGAGGAGACAGAGTGA
GCAGGGGGTGATTTATAAGTGCAGTTGGAGGGCTGCTGGGACATGTGGAGGGCACGGGGA
TAGGAAGGGAAAGTGGAGTATGACGTGTCCCGCTGTCTGACGGCTTGCTGTTCTTGCTTT
GTTTGAACAGGGAGCTGTGATCggcatcgatgac
>NODE_739_length_465_cov_13.281720
ATCCCCTCCCTCTCCCTCCCGTGGCCACTGGCAATACTGATGACCACCAGAAAGACACAC
ACACATATGCACACACGTACACGCACACACAGACACACACACACACGCATGGACACTTTT
CATACAGGCAGACGTTAGCACATGCACGTACACACTCACATGTGCACACACACACCGATG
GCTGCTGTGGTTTGCTGGTGTAATGTGCTTTGTTGTGTGAAGGTATCAATCAGAGGGGAG
CAGATTATTAGAGTGTCTGAAAGAGATCAAACAATGTTGCCGTCTGCACCCACACATGGC
TGATTTACAGGCAGGCTGATAAAGTACTGCAGCTCTCTGTCAGGGGCTACATGACGGCTC
GCCGCGCTCTTAGGATAAATTATTGCAGAGGCCCGCGGTAATGTCTCTCCACCTAGCAAC
CAGCCGCCCCAGCCGCTGCCAGGGGAGCCCTGCCTCGTCTGCCATAATGGCACTGTGTCC
GGGGTCAGCAGTTACTGTATCGTAGCAGGGTGGGAGGGATGTATACACACACATATACAC
ACACACACACCCACACACACACGCACATACATACATACACACGTGTGTGTATGTATGTAT
GTATGTATa
>NODE_740_length_713_cov_6.765779
CCATTATGGAGATTATTATGGATTGACTATGGGCTTATTTTTACCTGTGTGCAACAGGTA
TTTATTTCCTTCTCTTTCCAAATTCGAGTAAAATCTGAAGAAGAAGCTAAATCACAGTCC
ATGTTCACGCCACTGGCTCTAATTGTGCTCAGGCCACATTCTCCATTGTGTTGAAATCAA
AGCAGGCAGCGGAGACCGAAATAGTGAATATGTATACCTTTAATCCCCCTTATCCTGCTG
TTAGGCCAGGGTGTGTCCCCTGGTCTTCTATAATAGTCTGCAATGAGAAGCTTGAGTAAA
CACAATCAATGGAAGATACTAGCATATGCACCACAGAGACTTCCGAAGTCTTCCCCCCCT
TTTATTCACCCCTCCACGTATTCGATTACACACCCCTACCTTTGTGGGTTTCAGGGAAAT
TACAACCCGAGACAAAGGTATTGATGCAATATTACATGTAGGTAGGAGTAATCACCATCA
CAGGACTGTCCTGGAAAAAAAAGAGAGAGAGAGAGAGAGAGAAATCTCATTTTAGAAGAG
GGGTGCCCTCTCTCCCTGCCGGTCTCTCTCCCTGTGTATGGTATTCTTGCATGCTCTCTT
ACTCCTGGATTACAATCTCTTCATCCATTATTAATGAAGTTAAACTACTAGTGGCATGCT
GAATGTGCTGCATGGGAGATTTGTAGCTAATCCAGCGCAAAACAGCCCCAGTAACATAAT
GAAGGGAAAAAAAGAACAAATGTCAACAGTTTCACACTGGGACTGGATTAGACACCCCCA
CCTCACCCTCCTCATTCACGCACGGCCTCGCTCCCcccttcctttctctcctccacagca
cacacacacacacacac
>NODE_747_length_370_cov_29.854053
CTTTTCTGTCTAGTTTCTAGCATAAAGTCCAACAAATGGTGAATGAGGCACAAAACAAAG
AGTTCTTTGAAGAACAAAGTGAAGCTGCCACATACAACGACTGCCTGGAGACGAATCCTA
TCGCCTAGATTGCATGCTTTCAAGACAGGGGAGGGAAAAGCATCCCTAACAACAAAATGA
TATAAATTACCACTGTTATGGTCTATACGGTTCAATTTAATGTGCTTGTAATGATAAATT
ATTTTGGTTATGAATCTAAAGTGGACCTGAGTGCAGTCGGAGCAGCAGGACTGTTAGAAC
AATTGCAGCTGTCTCCCAGGGCTGTGGCCATTAGTCAATAAATTAGAAAGTAATTAGTTT
CTGCTTCTGTGGCTCTATTTGAAGCGCTTCACACAGGTGTAATGAAAATTTATTGGAGCT
GTTGATCCGGAGGAGCAAAGAAAAGTAGAGGATTTGTAGCGTGTGATTGTAATGTAGGAT
TTCCATCTGCCTTTCTCCTTTTTTTGCTTACAGT
>NODE_756_length_262_cov_3.091603
TGGGTTTGGGAAAACGGTTAGTGCTAGAGACATGAAACTTGTGTCTACCCCCCCATTTGC
TGCCGCCGCGATCGCACTGAGCCTACTCCCGAGTCTCTACGACGTCAGGAAGTGGGACAA
ACCTGTGATTTTTTGCTGTATCTCAGGACGGGAAGGTCGTAGAGACTCGGGACCAAGACC
GGCGTCTTCAGCATAGCCAAATTAGGTGGGGCAGGTGGCATTTCCAGGTGTGTAGCACGT
CTGGTTCCGGAGATATTGGCCTAAACGTTCTCCCATTCACTGACAATGGGACGTGCATAT
CGCAGCCAGTGTGGAAGCGCTGAAGCCAAGATAAGTTCCCGCAGAAGGCGCTTGAGAGCG
CGTTTCAGACCGCTCTGAGTTGATTGGTATAGGTTTGTAGTGACAC
>NODE_757_length_845_cov_7.610651
GAATTAGTTCACACCAATGTCTGTCAAGACATTAAAATGAGAGGACTGAGGGATGGGATG
ATGGATGGAAGGGATGAGCAGAGGGAGACAAACTCACAACCTGAAATGTCTCGCCGTGGG
TATTACCCTTAGTCCTGCGCTCCTAGCACTCTGGGGAAACAAACACACATTCACCAATGA
GACGACAGTACACCCAACCATGGGAGGAGATATCAAGATGAATTTGAAATCCAGTATGAA
CAGCAAAAAGACAGAAGAAAGAGAGAAAATGAAAAAAAAGGCAGATAGCAAGAGAGAAAA
TCTTTAGAGATGCCAACCTCAAAACGGAGACTGCCATGGTGGATTGTTTTAAAATAATAA
TAATAATAATTGGAGAAAAATAACTTTTTGTTCATGACAGGATGGCACCCCTGAAGCAAA
GAGAGCAGAGAAGCAGACTGACAGAGTTCTGACTCACGGCCAGTAGTGGGAGGAGCAGTA
GCAGCAGTAGTGCTTGTAGGAGAGGAAAGGGCATTGGACAAGGACACGTGACTAGGACTA
GAAACATTGGTTACATCCTGGGTCTGGCTGGTGGTGGATGATTGGCGTCTCAGAGCCCCC
GCCCCCTGAAAGGAGGTGCCACTCTTGAAGGTGTTGACTACTTCAATCTGTGGGAGGAGA
GCGGGACAGGAGAGGACAAATGGCTGCTCAGAGTGACACAGACCAAATGGCAACACAGGT
TGACTGGCTGGGTGACTTTGGTGGTAAAAGGGAGTACAGTGTCTCAGTCATGACACAATG
GTAGGGGGACAGCTAAAGGCCAGGGTGTAGTATCCCGACAACAACATGATGAATCTGACC
TAAAGAGTTGTTTCACCCAAATCAATAAAAAAGgagaaaccattccgtttaatagacagt
ttaaggtttacctgtccagttttttagaatttcagcctccaacaaaacacagcgcaagtg
atcaagcattttgtttggggcaaagaaat
>NODE_759_length_771_cov_14.613489
CGTTATCAGATGGATGATGATAGCTGTGTGATGTATTCCATGTTTTAAAAAAGCTTAGAT
CTACCAGTCGTATACTGACCTGCTATTATGACAGATTAGCATTGGAGTGCTGCGTAGCTG
CTACCATTAGCTACAATGCCAAGAGAGAAAAGCTCTGACACTCACCTATAGCTGCCTCCG
TCTTCTCTTCACAGGGCTTGTGGAGAGGCTCCTCATCAATCCATTAACCACCTATGCTAC
TTAACTCCTTTTTGGTCCCATGGATCTGTATTTTAGTTGATTCCAGGTGTCCCAAGTTTA
CAGGCATCTATTTTTTTTTCCTCCAGAACAATAAACTCTGAGGGGCTCAAGGAAAGGGGT
CCACGCATGGAAGAGGGGGGCCGAGAGAGAGAGAGGGGCTCCGTTTATTAGACAGCAAAT
AGCCGGCCAGTGGGTTTATGATGTGGAAGGTCATTGTTGGTTAATAAGTGGCCACATGAG
TGCAGGCAGGTGCTGTGTTAACACCTCCTCTTAACTCGCCTTTCCAGCAGAGGCCATTCA
TCAGCCCAGTGTTAATGAAGGCCATATAATTAATAGGTGGATAGCAGAGAAAGCCCCCTG
AGTTAATCAATGCAGGCCTGTTTGAAGAGCAGGGCTAAGATGAGACACCAGGGTTTCTAA
AAGTGCAGGTTCTTGGCTGTGAGAGTGGAAGCTTTTTAAGAGACATGCAGGTCACTGAGA
CAAAGAACAAGAGCTCTGATGGCCTTCAGTTTCAAGGTTTGTTAAGACTTGTGACGTCAC
TGCAACTGCATGTTCATCCAAAAATAGGCTCACAGAAATAACACGTCACTTAAGGCATGT
TTTATGTGTCATGTCAACACATTTTATGGTTTTTGCATATTATTCAGTGGCATTagaatg
acatggaaacgggtt
>NODE_762_length_520_cov_17.373077
GGGGATTGTGGCTCGATGGCAACCCCGGAGGTGGTAATTATGGGCTCCGAAGAAATAACT
TCCGAAAAAGAGCTGGAAAAGTGTGGGTTTCTCATCTGTGAAGGTGCTGCAGCCGGGTTC
ATGAACACAGGTCTTTTCTAACAAAATCTTTCTGCATTTGCTTCTTTCCTCCTCCTCTTC
CTCTTCCTCCTTCTTCTTCTTCTTCATCATCTTCTGGGACTTCATTCTTCTTCAACCTTC
TCTCACCTCTGACCTCCGACCTCTTGACCTCACACACCTGCTCAGATGGTCTTCCCTAAG
ATCAATCATGGCTTTCTTTCCGCTGACCAGCAGCTCATAAAGCGACGGCTCATTAAGGTA
GTGGGTTGTGTCCTCTCTCTCTGTTTCTCGTCCATCTGTCTGTCTGTCTGTCCGTCCACC
GTGCCAAGTCTCAGCCAATCACTTCTCTCTGGCCAGTTTGCATGCAAGCCTTTAGACAGA
CCTGTCACAAGCACTCTTACACTCTCTGTTATTGTTAAAGAGTAATATGGAAATTTCTTT
TTTAGTTGTTGTTAAAAAAAAGCAAGGTTTTATTAAGGTGAAATGAATTACTGTCCTGGC
ACTCCTtaaagaactttccctacaatgtagattgctgaatattttcttagaatttcttac
aatc
>NODE_763_length_361_cov_3.927978
AAATAAAAGATAAGAAATAAGAAAAACAAAGGTTAGGGAAGGATATGAAAGAGGGGGAAA
AGAAAAGATAAGAATGAAGGAAAGAAAGAATAAAAAGGCAGAAAATAAGGAACGTTGAGA
AAGAGGAGGACCAAAGAATGAAAGGAAAAATAGAAGACAGAAAAGAAGGGTAGAATAAAA
GGAGGAAAAATAAGCAAACGATTATACAGAAGGAGAGAAAAGAGAGAATTTAAGGGGAGA
AGAACAAAAATGTAAGGAAAAAGAAAAACAGAAAGAGGAGAAAAAAGAAGACAAGAAGGA
AAGAATAGACACGTTAAAAAGGTGACAACAGAAAGATAAGAAGGAAGGAAAAAAGAAAAA
GGAAAGAGAAGGGAGGGAAGaataagcagaaaaaggaatgaccagaatgataagaaaaaa
gtaaagaagacaaagattaaaaaaagaaagggaaacagagaaataagtagggagtagcag
aatgtttagaaagacagcaagaaaa
>NODE_780_length_711_cov_17.049227
AAAAGCAGAGTTCTATGTTAAACGAGCTAGACATAAAGAGCAGGGTGCGAACAGGTGTGG
GCTTGAGCTGGTCAGCAGACATTATGAGAGCAGAGAGACAGGAGAGCTTGAGAGACTAGT
GAGTCACGGGGGCATCTCTACAGAGAAAAGCTTGGTATCCTCCAACAGAGGAAACAGGCT
TAGTGGTTGGAGGATAGATCTTTTTTTTCCCTTGCCACAGTTAATTTTCAAATCTCCAAC
ATCCTATGGCTGTCTGTTTTTCTTCTTCTTCTTTCTGTTTTTTCTGCTTTCATTCTTTTC
TTTTAAAATGAAACTGGAGCTGGGGCGGTGATAGTGATAGATGGCTCAGCGCTCTAACAC
TTTATCCAATCCGGCGCAGATTTCATCCAATAAAGAATCACTTGTGCACTCTCAAACTAA
ATGGAAGTCAGGCAGCGGAGAGAAAGGGGCTGCCGTGTGTTTCTGAGCTGCGAAAATCAA
ATTTTCTTAAAGCTGCCGCAGCAGTGGCTGGCGGAAAAGGCAGCAACAGCCATGACTGGC
CAGGGCCACAACGTCTGCACACACAATTTAATCCATCACAGAGCGCCTGACACCATATCA
ATCAACCTTTCATCAGTATGCCCCCCACCCCCCCAAAAAAAGAAAAAAAAACAATATTTC
TATTCAATCACCTCTGACTGAACCAGGCCTGCAACCCAATGACCAATGGGGAGGACCACA
AAACTCCAGCTGGTTCAGAAATCTTTTCGCATGAACACAAGCATAAAGTAGAACACATGC
ACTCTGTGTGGAGCCTCAAAGTGCTGATTGCTTAAAATGTTAATatcattaccccagaga
gcttgcttttattag
>NODE_781_length_294_cov_1.244898
AATCCCATGTGAAGCCATAAAAGACTGGTAACTTTTAACTTAGACTATTTGAGGTGAGAA
CATAAGCTTGTGCTTGTGAGGTGGGAGGGGCTTAGGACAGAGATGCTGCAAGAGGAAGGC
TGTATTTTCAAATTCTGATTTCTGCTTCCTGCCTACCCCAGCTTTAATGTTCACACTATT
TTACTTGTCTTTATGACACATGAGTCATGCTCGTTTTACTTAGATTTTACATGTGCCTTT
TTTCGGCCCTACCCCTCTCTGAATATTACATTTTCTTGTGAGCATCGACAAAGAAATATA
TAGATAAAAATGTCAGACACCAactcatttcatattttgactactcagcaagtgactcat
cttttaaaaaggctttacgaaggttaaatgagaagttaaattgtgaggttactggtttgc
acataatggagttcttat
>NODE_785_length_687_cov_14.812227
AGTTCTATAGGTGGGCATCTGTGGTGAAAATAAATTGAATTTCAGTATGCATCTGTTTTA
GTTATACACTTTCTTTAAGTTCTGGAATAATTTTCAAAAAAAATGTGCATGTCTCGTATG
CACTCCATAACCAATATCAATAAGCCTTTCATGTAGAGCTAACAAAGAGGCATCACATCT
CCTGGCACGGACACGGTTGGTGTTGTTGAGATGTAATTGAAGCTGCAAGGGTCACATTTT
CGGAATAGAAATTACAGTCTTGTCTTTGACTTGTGTGGCGTGAACCAGAGATGCATCCCA
CAGCCCTTGTGTCCTTCACAAGCCTTTATTATTTATAACGCTCACTCTTTGAGCAATGAC
CAGTACTAATGCATAACCTTCTGTCCTTCTGGCTGATTCGCTTCCTTTGAAACCAAAGAT
TGAGGCAGGAGAAGTGGGTGTATGGTGGATGAGGCAGGGGTGTGGGCGGGCGAAGGGGGA
GAGCTAGTATAGGGCAGTGGAGATCCAGGCTATCGAGAAGTTATTATGTTTTTTCCCTTT
ATATCTGAGGATGTGGAATAACACTGTGATGCTTCTTTTCTCCAGAATAGAGTTATGGGC
TTCAAAGCAATACTATTTCCTGACGTCCCTCCTTCCACTATTTGTCTGCTCCTACGGAAT
AATGTGCTGGGAGTGGTATGGTGGGGTGGGGTGTCTTTTAgctacatgattatttgcttg
attccacctgtacccactcagctctgtaaatatcaccacaacaggggaatacagtaacaa
cgaatacagtactttttccagataaactcatgtctagataaactccattta
>NODE_786_length_469_cov_29.356077
TTCGCTCTCCTCGCAGGTGGATGCTTACGGAAACATCCTCCTCACCACGCTGGAGATGAA
CAACGAAGTGATGCCTTCTGACGTGGGGAGCAGCGTCAGTGACTCTCGGAATTCGGTCAT
GTCCTTTGACAGCTCCGGGGTCCAATTCAGGAAGCCCATGGCGCCCCGAGATGGCTTCAG
CCACCACTCGCTGGATCGCAGTGCCATGCGGAGCCGGGCCAACTGTCGGCTACGACGACG
CTCCTCCAAGCTCAAGTTGAAAATCCCAAACCTGTCAGATGTTAGCACCATTGACAAGTG
GTCCCGGGTCATTTTCCCTATCACCTTTGGATTTTTCAACCTAATCTACTGGTTGTACTA
TGTGAATTGATGTGCATCCCACTAGGAATCATGGGCCATATTTTGAGAGCACATTAAATT
GGCTTTGATACAGTTCCAAAATATGTATACACATATACAAGTTGAACATATGTATATGCA
TATTTCTATATATTATATTTATATATACACGTGTGAAATCTGAAGGACCTTTCTGCTGTA
CAAAGTATTAATAGGATGACTTGAATGTTTAAGAATAATTGTGAGAGAAGAATTTCAAGG
CTTTGAGTTTCTT
>NODE_787_length_617_cov_9.818477
GTGATTGGTTTGTGGTTCATTGCCGGCAAGGAGCAACAATCTTCAAGTCAAAGCCTTTTG
GAAGACAGACTAAAAAGCTTAGGCTTTAGATTTTCATGGATTTCAAGTTATCCTGGATGC
TAGTTGTTATTTCGGTGAGCTATGTGAAGAAGGTGTAAATTTCCCAAATTATTTTTAGAT
TTGCGCTAAAGACAAAAAGCTAATCATTAATAAATGATTACTACAAACCTAGTTGGTGTA
GTTTTAGCTGAATCATTAAGACTAGACTAACATTTTCATGTGAAATGTGTATTTTTAACT
TTGGTATATATTTTTTTATTCAACATTAACAAAAGTCCTTGATGTTTCAATTTGAAAGAG
TCCAGTTGCGGGCTGAGGCTGAGAGTCCATTGAGGCTAAAGATGACTGGCTAAGATGACT
GCCTGTCCCGTTTGGCCTTGGCTTTCACCTTACAATGTGTGTGTGCCCTTGCCCCCCCCT
TGATCCTTGGCTGACCTAACCGGAAGCCATGATGACAGCAGCCTTTTGCCAATAGACCAG
GGGTGATGGTGAGGATTGCCATTGGTTTTTATGTTGACAGCAAACATAAGTGGATCGGCT
CTAGTAAAGAACTTACAATCTAAAGAAATGCTGTAAGTGCAAAACTGGAAAAGAAAATTT
CAGACTGACACCCGGTAAAGTAACATTATCAATTGCCAAAAGATTGGTGTATTCTTTACA
CCCCTCTTGACCGCAACCTATGTGGAtgcctcctttctgtt
>NODE_788_length_387_cov_1.537468
GAATAACACAGAAATAACATATTGTACAGCTTAAAGTATGGTAGGGGAGCAAACTGTGAG
CGGTCACATTACATGAAAACAGCAGGCAGGAAGTGTTTTGCAACAGCGGAAAATCTTCAG
GTCCAGTCTGACCACCAGACGGTCACACTTCATCTGGCCTGGAGGCTGCGGTCAACGAAT
GGATATCTTCCCTACCGTTAGGGCAGGATAGGCTGTCATACATTTGTCTGTTGCTCCCGC
TCACACTTTTTTCCCATTTCTCTGACAAATGTAACACTTATCTACTTTCAAACCTTTTCC
CTCTCAGCTTTCTGTGCCTCTCTTGCTCCATCTCCCGTCTCTCCTCTCTTTCTTTCCGCC
TTAGCAACCTTACCTCATTATGTTTTTGTCTCTTTTTTCCGCCCTCTTCTACCTTTCCCT
TCAAACTTTCTCATTCCTCCCTCTCTCACCCTCTTTCTCTTTCTGTTTGTGGTCAGTCAC
ACTTAATCTAGctccatccatctgtttctcttcattcgtttagtccggcct
>NODE_789_length_657_cov_7.310502
CCTCCTGAGCCTCCCCCTCCCTCCTTCTCTACATTCCCTCGTACTCCTCCGCCTCCTTTA
AGTTCCCTCAAGTCATGATCTGGCCCGTAAATTAGTACTGGGAGAAAAATAGGTTCTGTA
AGATGAAACTGGGTTTCAGTATGTATCAGCACACGACTCAGGGGAGACAAGAGAGAAGAA
GCAGGCAGTAAATCCATTGGAGTCCACTGATAGCGCCTGTTTGCACAGCCACTGCCGCTT
CCTTTGATCAAATGGCTGGGGGAGCGGGGGGTCGTGTGGCGCTGCCGAAGGTCAGCTATA
TATTACACTCCTAAAAGTGATTACTGAAATTCTTAAGTGAAACCATTCTGCTGCCAGGGT
GTGCTCTAATCCCCTGCAGCGTTGTCTGGGCCGGGGCTGGGGCCGGGGCCTCTCTGTGGA
TCTGTGCGCCCAGCGCTCCGTTTCCCCTTCCCCACTTGTGTTTTCTATCATCAGAGCAGG
CCAAAAAAGAGCCCCTACATGGAAACATGGCCTATCCAGTTGCAATATCAACTGCTGGGG
CTCGGAGGAGAGAGAGCGAGAGGAAAGGTAGTGTCAGGAAACAGAAATATGCACACACTT
CAAAGGCTGGAGCAGCAAATTAAGGGTTAGGCATTGGACACGACAGTAAGTGGCCTTTAC
ATCAGAAACAGGGTAAACAATGTCTGGATTGTGTTTTGCTTCTTTCCTCTGTGTTGTTGC
ATAGAGACCCCCCGGCTCTCCATCTGCACACTGGCTGTGCTGTAGGTAGAgcactaaaac
aactcaatgaagtgtttcttt
>NODE_790_length_509_cov_22.717093
TTTTCCAGCTTCTCTCATTTAAAAAACACACCCTGGTGTCTTTACCTTGTTCCAACCCCA
CTGGGTAACCACGCACTCATTGTGTTTTCCTCAACTTGTTAAAACACCACATGGTACATT
TGCATAGGATAACCAACATATAGCAAATCATTTGCATGCCTGAAAGTGCACTTGAGTAAC
CGTAATTACACGTGACACCAATTACTCTGTTACTTTGTATTAAATTATAATGGAAAATTC
CACTAGAGAATTGGAGCCTAATTGCATCTTAATTTGCATAATTTTGCATATTAATCACAT
CTCAGATGAATAATAAATTTCAGCCGATTTTTTTAATTTATGCATAGATACAAAAACAAG
TTGAAAAATAATTTGTGAGTGAAAAAAAAAACAGGAACTATTACTTAGAGCATTTGTGCT
AATTTCTCTCATTACCCGACGTTCAAGCCAAAGATGTCTGTACTCTTGATCAACAAGAGC
CGCATTTTGAAACTGAGAGTTTGTCAAAGCCTCAGCAGAGAAAAGAAAAAGAAGAAAGAG
ATGGAGAAACAATTTTTGGAAAATTCCATGCATCGTTTTTTTTTACATAAACTTTCTGGC
TCTATTTAAGGCTCTTTCCACCGCAGACacaccaaatgcactctacaatgata
>NODE_791_length_659_cov_9.344461
ATAAAAACATTTGAACAAGGACGCCTCATCTTCTCATACGCTGGGGGCAGATAAGCAATT
TTACACACCTCTGAGTAAGACACTGAACTGCCAAGATTTTACTTTTTTTTGGAGTTTGGC
AAAAAGTACTCACTATGTGTTCATTTATAAATAACCCAAAATGACACACAGGAATACAGA
CGTGCACAATGCTCATTCAATAAAAGCAGGAACATGTTTTACCAGAGAACACTGGTTTGT
GTGGTGGAGCGTGTGCTGTGGAGGCACTGTATATATTGTGGAGAGACTGGGCAAAGCAGA
GCGAGCAGAGAAGCAGAGGGGAGGGAAGCTGGCAGTGACTGAGAAGATGAGGATTTGACG
GCAAGGTGACAAAGAGTTCAAACAAAATGAGGCTTGTAGATTAGCAGCACTCCCCTCAGT
GACAGGTGTCATCTCTTGGGGCAGTCTGTCACTCTGCCTGCTGCCACTCTTTATATAATA
TGAAGAGAGAGAGAGAGAGAAGGAGGAGAGAGGAGGAGAGGCAGCAGCACTTGCACCTAA
CCAGGCATGGACTCACATACTCTACCTGCCAGTAACCGCGATTAAATCCTAAGTGGCAGA
AGGAGAGTGTAATGAACAAAAGTTAAGCAAATGTTTATTTACCTCGCTGCTGATTTAGCT
TTAATAAGAAACATTAAATTTTCCAGAAACTCCATCAAAACAATAACATCCATGATTACT
GTTTTGACACTGGAGTCTGAGAATATGAGAGCATGCTATTCAGACACATCATTTTGCTTT
AGATCTTTAATTTGCGTCAtact
>NODE_792_length_428_cov_13.411215
AAGACCAGGCAGAGCAGGGATGTGAAGAATATAAACACAATTTTTTTTTTTATTGTCCAG
AGGGAAAGGGGGGGTGCCGGGGGTTGGGCGGTGGGGTCTGTAAAAGAGACGGGGACCTTA
TCACAGCCCAGCAGCTCTGTAATTCGCCGCCATGATAAAGTGGCAGCGCGGAAAACCTTA
CAAGGCTGGCACAATCCAAAGACGGATTAGGTTTTTCTGACATAAGCTTCCTGAAAAACT
AATCAATCAGCCCATGCAGTATTATCAGAAGCGTGAGATTAAAGAGCTGCTCCTAATCCC
CCCACTGTACATTTTATTACACTTCCCAGTGTTAGTTGCCTTTAAATATACAATAAATAA
ATAATAAAACCAAACCTAATTGAGCATGGGGAAGGGGAAAAGGGTTAAAGAGCCCTTAGA
GAGGGAATTTATGTAGAATTTGTGTTTTGTTATGAAGACAGGGATAAAACTGTTGTCCTT
GCCAGAGCACTTTTTGACTTTGAATAGAGCATCACtgtctctggcatggggggaaaaaaa
cctccggcagaattttacaccaatacggctgg
>NODE_801_length_648_cov_24.949074
CAATGCACCTGCAGACTGGGACACTAGTAAGACCTCGAGCACCCAGCATCACCAGGACTG
GCTGAGCTGCAGGAAAACGTGCTCTGGATTTTTCTGAGCTGACTGAACTGTGGTTCACGT
GATAAACTGGTTAACGTGTTAGCGAGGAGCATGACAACATGCCATTAGGCTGTAGAAATG
TGTTTACTGTATGTGCAAATGTTCAAAGTTCAGAAAAAGGTGAAAGAATTTGTCACCCAG
CCCTCTGTCTCCATCCAGGCCGTCCCCCTGCCTGCTGTGACCGATTTTGTATACAGGAAC
AAAAAAACTGCTTATTGGAACCTGTGAAGGATGGCACGTTCATGAATCCCCCATTGAGAT
CAAGTATAACTGTGTAGTGTTAATTGTGTACTATTCACCTTGTACAGCTGTATTCCTACA
AATATGGTTTACTGTATCATTGATACTGTAGTTTCAAAGACGTGAACAACTATTTTTATG
AAATGCGACAGTACTGATATATTACATTTTGCTAAAAAACAAAAAACTTGTTTACTGAAA
GATATTCTGAAATACTGTCAAATAAACTCTTGACATGGTGTAAAATATTCTTTTCTAGAG
ATTTTTACTGAAAATGAGCCAAGAGCTGAAACAAATAATTAATCGATGAATTTTGATAAT
TGTTTTTTTACCCAAAATGAAAAATGGTAAATATTCTTTAGTTTCAGCTTCTCGGATGTG
TGCTTTCATGTGTCTTGTCATTCTAAATTGTGTATTTTGGGGATTTTAATTTTAATTAAT
Tgattaagtgcg
>NODE_802_length_358_cov_10.879889
GTGGAGAACGCCTACTACTACTGCAACCCTCCGCCCATGGAGAAGACGGTGAAGAAGAAG
AGGCCTCCGCTGCAGGAATACATCCGCAAGCTGCTCTACAAAGACCTGTCCAAGGTCACC
ACGGAGAAGGTGCTCCGGCAGATGCGGAAGCTGCCCTGGCAGGACCCCGAGGTGAAGAGC
TACCTGATCTGCTGCATGGTCAACATCTGGAACGTCAAGTACAACAGCATCCACTGCGTG
GCCAACCTGCTGGCCGGCCTGGTGGCCTACCAGGAGGACGTGGGCATCCACGTGGTGGAC
GGAGTGCTGGAGGACATCCGGCTGGGCATGGAGGTAAATCAGAACAAAAACAACAACAAA
AAAAACACAGTGTTGTGTTTAGTCACCCCCTGAAGACCCGTTCTGAGCCGATTAAAACAC
TTCTTCTAACTCACAGTAATCTGTGATAGTATATTTTCTATCTATAAATCAACTCCTAAC
GTTGAGCGTGCTCAGGCTACAa
>NODE_803_length_145_cov_9.827586
GGCTCAGTGCGATCGCGGCGGCAGCAAATGGGGGGGTAGACACAAGTTTCATGTCTCTAG
CACTAACCGTTTTCCCAAACCCAGGCCGAAACCCTAACCCTAACCCTAACCCTAACCCTG
GCTGCGTTATGCACTGCCCATTGTAAGTGAATGGGAGAACGTTTTGGCCAATATCTCCGG
AACCAGACGTGCTAGACACCTGGAAATGCCACCTGCCCCACCTAATTTGGCTATGCTGAA
GACGCCGGTCTCAGTCCCGAGTCTCTACGACCTTCCCGTCCCGAGATAC
>NODE_805_length_474_cov_23.474684
ACACACACACACACACAAAAGCATTTCCTTCCCTCTGAATTTCTCCTTGAATTATATGCC
ATCACTAGTGTGTGTGATTGCGGAATATTAAATTAAAGTGGGATAAGTCCGCACCGAGGC
GGGCTGCGTCCAATCCGCAACTCATTTCCCCTGTTGTAGCACCGCATCACTGCGCTCCTC
TCTTTTCAATGACAATGTGCCAAATCTGGGCATTTTGAAAACACTTTCCATATGCTATTA
TCGGATCGCTACTGAGCAAGAGAAAGACAGAAAAGAAGGAAAACGGAATGCTTTATACCA
AAGGTACCACGAGTCTACATTTTTATGTGTCTTCTCTTTCACTGGCTTATTATACTTTAT
GCTTTTTGGGGGGATTTAAAAGAGGTAAGAGGAGGTAAATTTGAAGTTTTTATAACGATT
GTGTATTTATGGAGCGTCGCTGGATGGCTTTAGGGCTGAGTGTGAAAATGTCGAGAGAGT
TTATGTTGAGCATCTGTGGGCTAAAAAAACTTCATTTCTTTCGCTGTTGTTGTTGTTGTT
GTTGTTGTTTTTCCTCCGTTTTCCTCGTTTACTGCTGGAGAGTAAATCGTTTTTGCCCAC
ttctctgtggagagtcct
>NODE_806_length_1050_cov_12.258095
TCACACATATAGCTTAGATTTTGCCAGTACAAATGTAAAAATTTAGAGCACATTTACATT
ACAAAATTATTCTTAGTACTCAGATGCAACAGACTTTGGTAAATAGTGTTTAGATTTGGT
ATGATCTCTTTACTAAATCCCTCCTCGTGGGAGCCAAAATTTGGGCGACAGTCTGGTCTG
GACGGCCAGAATCTAAAACTCTTTGAAACAGCACACCGTATGTTTTTACATAATTCTCAG
ATATTAATCTCTTTTTTCATGTTTTTGGTTTCGCCATTTACATAACTGTGGTTAATCACA
CTGACAACACATAGTTTTTGTTTGCAAACTCAGGACTGTCCATCCAGGTGACTTGGGAAC
ATGTCTCAGTTCTCATTTCAAGAGGAGTTCATCCACCTTTGTTGTTTTTAAATGGCTGCC
ACTTTTCCACTCCACTGTTTTGCCGGAGAGCTCGTTCATTTGGGCAGCTCCTCTAGAGAA
TCAGTGAGAGGGTCCATTGGTGCAGCCGCGCCGATGTCGGGCTGTTTCAAACGCTTTATT
GTGTTTTTCAAGGCTTGCCTCTTGTTGCAGAACCAGACGCGCACCACCTCCCTGTCATAG
TTCAGTTTCTCGGCTATTTCCGTCATTTCCTGTCCGGAGGGGTGTGTGTTCTTCTCAAAG
TGGCTGTTGAGGATCTCGAGCGCCTGCGGGGTGAAAGAGGTCCTCCGCTTGCGTTTTTTC
GAAGGCTCGCTGCCGATAAACTCAGTCAGGTTCTGCATGCCGGATCGGTGGCGGGCTTCA
GCCTCGGCCATCCAGCGCTCCAGAACGGGCTTAATCTTCTGGGCGCTTTTAGGGGTGATG
TCCAACTTCTCAAACCTGGCAGGATATAAAAGGCCAGGGTTCAGTTTGCCTGTCAGACTG
CTACCTATAGTGTTCTCTTGGGCTTCCTGTGGTAGGAAAAAGTGGCTTCTCAGGATGGTG
TGTCTGGGGAGAATTGAGAAAAAAGAATCTTACTTAGGTGCCCTGCCAGAACAAGGGATA
AGCTGCCTGCCTTTTAGTCTCCTCAACCAGAATGCCACAGGGACTGAGACTAACATCCAG
GTGCACATCTGGGACAAACGCCTCTGTATTCTGCACCTGGAAACACCTCAGCTGCAGCAG
CTGGAGGTGATGGTTGCCAGCAGTGTGTTAATTTTCTGGGCGAGGTTGTGGTtc
>NODE_815_length_424_cov_2.141510
GAAGCCAAACTGAGGCAGTGTGCTTACTCCCACTTTTGCTCACTTGAACCTCAATCTGAA
TAAAGAATCATACATGTAAAAACAATCTTATGGATAAAACTTTAATTTAGAATAGTTTGC
ATTACAGTGATATTATCCCATAATCAGAAGAAAATGTATTTGAAAAGTAAAAACTGAGCT
CCTGTTCCAGCTCCTGCTGTCTGTCCATACCTGAGAGTCTCCAGTTTACAGTTTGGATCC
TTCAGTCCAGCAGAAAGACTCTTCACTCCTGAATCCTGCAGCTGGTTTTTACTCAGATCC
AGTTCTCTCAGACTGGAGGACGGGGAGCTGAGGACTGAGGACAGAGCTTCACAGCTTCTC
TTTGAGAGGTTACAGTCACTCAGCCTGTGGAAGAATTAACATGAACACAAACAGAATGTT
TCATTCATCATGAACAAAATAACAGTTTTGGAAATGTTTCATGATTCCACGTACACAGCT
TTGGTGGAGGCTTTGACCACTGGCAGCAGCCTCAGAAGAGCGTCCTCTGAAGCACAGTAT
TTCTTCAgctcaaactcgtccagatctt
>NODE_817_length_376_cov_14.755320
TCACATGTCACTTCGTATCCCATTTGTGAAAGTTAAGACAGGAAATCTAAACCCAGTTTC
ACTTCAACAGAAAAGGGGGAGATCTCCCTCCGAGGAACTCGACTAGACTCCTCCTGTTCG
TGATCACAGTGGCCAGCGAGCTCTGCTTCAGCTCTGAGGGACTCCTGCTCTATGGTAATC
ATATCCTATTTGAATAATGAGGCAATACCGCCACTCCTGCTGCCCATTCTCCCTGCATCC
TTGACTGGAGTCTTTGATAGACACTAATTCTAGCTCCATCTATAAAGCTCCTCTCATGCA
TTTTTAATAGAATCTATTACTTTAGGATTAAATTATAAAAGACTGTCCTCCTTAAATTTT
TAATAGTTTGCATAATTGGTATCAGGGCCTGAATGCAAACCATAAAAACCCAGTTTGTAC
AGGACTGAGCTGCAGAACGAGTCCGGCACAACCACACAACACTGTTGCACATAAACGGCA
CCAGTGGCAATATGACTCTATCACATACAAGCACACATCT
>NODE_818_length_500_cov_12.592000
GGGAGAGAGAGAAAGAGAGAGAGAGAGAGAGATTTGTGCCCACAATGGCGACTGTAGGTA
TGCTAAATACCTCTGGTTCCTTATCCGGGAACTACCTCTTACTCTGCTATTGGGCCACTG
GGTCACGTGGTAAAAGTAACTTTACAGGGCTGCTCGCAAGTAGGAGGGCTTTATGGAGCA
GAAAAACGACAAAGCTAGAAAAATTATTTTCCACTCCAGAAATTAATGATCATGAGCTCG
TATTTGATGGAGTCTAACTACATTGATCCGAAATTTCCTCCATGCGAGGAATATTCGCAA
AATAACTACATCCCTGAGCATAGTCCAGAATATTACAGCCGCGCAAGGGACTCTGGCTAC
CAGCATCACCACCAGGAGTTATATCCTCCGCGGGCGAGCTACCAAGAGCGCCAGTATAAC
TGTGCAAGCATCCCCGAACCTGACACGCCACGGGGACATGGAATACCCCATTCTGCGCAC
CTACTGACAGGGAAAGGGCAGCCTGCTTCATGTGAAACCCCACAGTTGTCCATGTCCCCC
GCCACCCCACCGGCCGCAACGTCCGCCTGCAACCAAgctaccccggagcatccaaacagc
acagcctcctccaaacagcccgtggtgtacccatggatgaagaa
>NODE_822_length_982_cov_24.520367
AAGGTGATAGGATGTAAAAGTCATTCTGAATTTAGATCATTTCAGTTTTTAATTTATTGG
ATGCTACACTTGATTAAGCCACATAGCTTCATTTTATCTCTAAGGGCAACATCTATCAGT
TCAATTTTTGCCAAGCATGTGTTTCATATTTGGCTGAAGGGGTGGGTTTTCATCGAATGA
CATTTAATTTATCACGCCTTGGAGGAAATGATTAACTACATCAGGGCCTTAGTTTTAAAC
TGCTGTTTAATTAATGTTCTATGAATATACTGTATGAGTAATCCACTTGCCAACTCACTA
TGTGACAATAAAACAAACAGACCCACAAAACCCAATTATGTTCTATATTCAAAGTAAATA
CTCATAGAGAAATGGGAAATTTATCTTCCTTGTTCATATGTAGCAATAGAGAATGAGTAG
GAAAAATAATAATGCAAAACATTTCCACTTAAAAGGTGCAGTACAAGAGAGAGCATGCAT
GATGAAATTAAGTTTAGTTAACAAAATAAAGTAAAGAAACATAACTATTGTATTACCAGT
TTGTGCCATAAATTTAGCAGACTCAGCTTGCTCCTGCAGGGCCTTTGTGTCATGAACTGA
TCTTGGCCGCTGACTTTTTACTGTATGCTCTCCGATCATTCCATATTCTATGGGACAAAA
TAGAGGTTCATATGAAAGCTAGGCTTAAACATGATCTTCTGAGAACAAAAGCTTATTACA
TACTGTTTTCAGGATGTTTGAAGCAACTGCAGTACATGGCTAGAAACAAAGACCACACAA
GTTTGTATTTAATTTGTCCTTTTTTTTTTCTCTATGGCATAGAACAATGCAACGAATTTA
TAAGGGTGAGTTGGAAGTATTAATTGAGCTTGAAAGCACAGCGTAGACACATAGCAAACA
TGCAGATAAACTCACATTGTTGTGTTTGTTTTTGTTCTTTTAAGACTCTAACACTTCATC
AGACCAGCTCCCTCCCTCCCACCCTCCTGCACATCCCGAAAAGAAAAACAAAAATAAATG
AAAGTAAAAATGTGTAAGCCATCAGAAAGCCACAGAGGAGGGggtcatggacataacatg
ctattgatccacggtttcctcaacagtttgtaatttttggttgatt
>NODE_832_length_207_cov_2.497585
GGGCCAACCCTAACCCTAAGGCCTGAAATTAGGGTTAGGCTTAGGGTTAGGATGTCGGCC
TGGGGTCGGAAAACGGTCAGTGCTAGAGACATGAAACTTGTGTCTACCCCCCCATTTGCT
GCCGCCGCGATCGCACGGGGCCTATTCCCGAGTCTCTGCGACGTCAGGAAGTGGGAGTAA
CCTGTGATTTTTTGCTCTATCTCGGGGAGGGAAGGTCGTAGAGACTCGGGACCGAGACTG
GCGTCTTCAGCGTAGCCAAATTAGGTGGGGCAGGTGGCATTTCCAGGTGTGTAGCACGTC
CGGTTCCGGAGATATTGGCCAAAACGTTCTCCCATTCACTGACAATGGGGc
>NODE_834_length_313_cov_1.373802
CTCCTCTTTCTTTCTCGTGGCGACCAGCGCCAACATCAGATCGCGTATCAGCAGCCTGCA
GACGCACCGACAGACATCCTGAACGTGGAGGGGGAAATCACCCCGCAAAAAAACCCTCAG
AAAAATCACTCAATCAAAGCCTCGTCAATCCATCAGAAGAAGCCAAATCTGCAGAAATAG
ACGGAAAAAAGAGATCTGGTGATGAGGGAGAAATGTTGGAGAATGGTGACGGAGTGACGT
TCCAATCACAAACTGTTTCTCTCCAGTAGCAAGAAGCATCTATGAGGATTTCTGCATGTG
ATCACTAACAGTTTAACCCTTTGAACGGTATGTTACTTTCCAAAAtggcaccatttctca
gacaaagaaaactacaataacagaacgaatcatgggctcttcaacttcacaatggtcctt
gaactactcatctgtgtaattccaccaaaaaaacgga
>NODE_835_length_656_cov_12.394817
CATATAGTGTGAAAGATGGGCAGACAGCCCTGGGAGGACAATAGCTGTTGGCTTGAAAAT
GCTTCTTGATTATTAAAAGCTAATGCATTTTCAGCATTGCAGCCTTCATTAAGGGTGCGG
ATGGAGAGGGGGGGGGGAGTGAGAGGGATGAGTGGGTACTGGGAGGAGGAGAGGATGGGA
GAGGAAGGGAGAGAGAGAGAGAGAGAGGGAGAGAGAGGGAGACAGGGGCTGAGTCTGTCC
TATAACTCCTGGGTCTAAGACACATGCAGCTAGAAGATTGGCTCGGGCCTCTCCTAGGGG
TCGACAATGTGTCATTTCCACCCGGCTAGATTGCCCTCTGCCTATCTGATATTAATGTGC
AAATCAATATTTCAGGGATTAAATTTCCCTTCTTCATTTTTTATGGTTTCTACCTCAATA
AGTCTCCCGTCTAATAGAGGAGGCTGGATGATTTAGAAGCCTTTGCTGCAGAAAGAGAGA
GAAAGAAATAGAGAGGAGCTTTGCAACAAGGCTATCGCTGCATTTTAATGTTCTTCTTCG
TGGATCCCCCATAGGCCCTTAGTAAGGAGGGCTATATCGCTGCTTTACAGTGTAAAGACA
GCCAATTTGGCTAAAAAGGCAGAAAGGGAAAATATGAGTCCGGTTGAATACTTAAGACGC
TGTGGTAATCCGAGTAGTAGGTATTAGTGAAGGGGAGCTTCCCCCCCTCAAAGAGACACA
CACAGAGCTACATCCAAACCTGCATTACCAGCCGTCATGCTTGAGCGAGCAGTATAGCTT
ACTACGTGCTGGACTGCTAt
>NODE_837_length_720_cov_10.869445
CTGAGAGATGGGAGGACAGGGTTTGCCAAGTCAGGCACAAACCCTGCTTTGGGTCATAAA
CACCTCCGCCTGTCTCCCCTCCTCTTTTCTCCTCCACAGAGGTGAGTTGGGTTTGCACTC
TGTTAATCTTTCACTACAGGCCCGCTCGCTTTTTACACTGGCCCACTGGAGAACAGAGGA
GGAGAATGAAAGAGGGATAGTAAAGGACAAGAGTGGATAAAAGAGCAGGAAGAAAAAGCC
ATAGAGAGGGCCAGATGGGCACCTTCACAGTCCATTTATCAAACCCAATGTGGCCCTCCC
CTCCCCTCCCTGCTGCTCTCATGTCCTAAACCCCCATGTAATTCTGTAATGATTTTCATT
ATCATATAATGACCTTACAAAGCCTACAGCAGTTTGCATGGTCAGTACAAAACTCGCAGC
TGTTCGCTTCCATGTTTGCTCGCCGGCTGTGACAAAGCTTTTTTTGTTTTCTGTTTTTTT
TCTTTTGGCCAGAGCAGTGACCTCTAGGCTTTAGAAGGTCAGCATAAGGTCACATCAAAG
TGTACATACTGTCAGCATACAGACTGAAGACAGCATCCAGCCCGTGTTACATTTCTCCCA
CACAGAACTAGAGAAGACTGGTAGATTTTCTGTGTATGTACTTCCAGTGTGAATCCTTCC
TCACCTGTGATTGCACAGATGTGAAATGTGATCTATGAATTTTTAAAACCTAAAACCTCC
CTGGTGCCACTGGGATGTGCCATTTCCTATACTAATAGGCCTGTTCCCTGGAGGTTGTGT
CTTGCTCTTCAATCCGCACTTCctgtgtggcatacagaactgctttgctgcagtacagtc
acccacccacataataatccatct
>NODE_840_length_689_cov_6.193033
CCGAAGACGCCGGTCTCAGTCCCGAGTCTCTACGACCTTCCCGTCCCGAGATACAGCAAA
AAATCACAGGTTACTCCCACTTCCTGACGTCGTAGAGACTCGGGAGTAGGCTCAGCGCGA
TCGCGGCGGCCGCAAATGGGGGGGTAGACACAAGTTTCATGTCTCTAGCACTAACCGTTT
TCCCAAACCCTCACCCCAGGCCGAAACCCTAACCCTAACCCTAACCCTAACCCTAACCCT
AACCCTAATTCCAGACCTTAGGGTTAGGGTTGGCCCATACTACGGGACCCAAAAAAATGT
CACTACAGACCTATACCAATCAACTCAGAGCGGTCTGAAACGCGCTCTCAACCGCCTTCT
ACGGGAACTTATCTTGGCCTCAGCACTATGACACTGGCTGCGTCATGCACGTCCCATTGT
CAGTGAATGGGAGAACGTTTTGGCCAATATCTCCGGAACCAGACGTGCTATACACCTGGA
AATGCCACCTGCCCCACCTAATTTGGCTATGCCGAAGACGCCGGTCTCAGTCCTGAGTCT
CTACGACCTTCCCGTCCCGAGATACAGCAAAAAATCACAGGTTACTCCCACTTCCTGACG
TCGTAGAGACTCGGGAGTAGGCTCAGCGCGATCGCGGCGGCCGCAAATGGGGGGGTAGAC
ACAAGTTTCATGTCTCTANNNNNNNNNNGATCTTGGCCTCAGCACTATGACACTGGCTGC
GTCATGCACGTCCCATTGTCAGTGAATGGGAGAACGTTTTGGCCAATATCTCCGGAACCA
GACGTGCTAGACACCTGGAAATGCCACCTGCCCCACCTAATTTGGCTATGCCG
>NODE_841_length_290_cov_1.017241
TGGAAAAACATGTACATTTTTTGTAAGAAAGATTGACATTTCTCACAATTTAGTTGTATT
TGTTCCATAATTTTACATAGGTTATGAGAGAAACCTTGAATAGTTAGGAAATCTGAACTT
ATATAATTACATGAACAACAACAATGTCCCCATTGAAGCCTATTATAACTGCTATTTATA
ATAGGCTGTCACATTTTTAATGTCATTCTACATTACACATATATATTAAGTGTTTATTTC
GGCAATTTCATTAATCTGTTGTTGTTACAGTAGTTTTATGGTGTAAACAGCATCTGTTCA
ctgttgtctgtgacaggattttgtaacatgatgtgcatgatgtgaaaatcttgaaagctg
tgtttaatgtctatggaaagaagtaggttattgtgaatgaaaggatttgctgccatacat
gtgagtaaaaagca
>NODE_842_length_740_cov_10.077027
CCCATGACATATCCATCGTCAGCTTTTCAACTCCTCCAGGAGTGGGCATAGCCTAATTGG
TGCTACGAGGAATAAATCAAAGCAGAAAACAGGACTTGTTCCAAACACAGCTCATAATGC
ACTAAAAAAAACTCTCATGTTTCCTGCAACTGTCCAGTGAGTTTACATGCCACCTCATGT
TACATTTTTCCAACACTGCCGCAGCTGATGTATGGCTGTTAAAGAGTAACTGTGATTCGA
CATTACACAGCCATCCTGTGAGGTACCTGTGCTGCTCTCTTGGTCCTTATTCTAATCTTA
TTTAACAGTCTCTGCCTGACACGCAATTCAATGCAGGCCCCCAGATTGGAGAGTTTCCAA
ACAATCCTGAGCTCACCCAAGCTTGGAATTGGTTTTCCGTGGAACATCTCCCTCCTCCCT
TTGGGCACTTTACCAATTTGACCAAATTTGTTCCATCACTGGTTCTAAGTACCAGAAGTG
TTTTCTGCCCACACTTGGACTCGTTTCTGCAATTTGCACATTCTTTGCAGAACATTAACA
GCTTTGTCAGGGGCTGAGCTACCAGCTGCTGTGCTGTGGGGGCCCGTGTTTCAGGGGATA
CTCAAAGGAAAAATGTCATAAAACACTAACAACTCATCACTTCCTATCATAGGCACACTT
AAATATGCAGGGCAAGCCGATCCAATCGGTATATAAACACCTAATAAATGGTTTATTACC
CAAGATAACACACTACAATGCAGTTATAAGCAGAAATaacaacattttaataatgcattt
aaaaatgataacactccttatatagagatattgttaatatttatgtattaacagctattt
gttgactgatcatactgtatgcctttaacagtatatgattacac
>NODE_844_length_631_cov_17.711569
TTTGTTGCTTACTTTATTACTATTAATATTATTATGATGATTATGATTACTTAAGAGAAA
TCCAAGTTTCAATTTGTGGCAAGCATAAATTAATTAATTAAAAAAAATACCAGGGAAAAG
TCAAAGGAAAGAGAGGGGCTCTTTGTTAATAGTGTTTTTCTCTTACATGAGACAAACCGA
GGCGCATGTTGGAGATGTTTTTTGTCTGTTCTACCGAGATTGCAAATATCTTTTTTGCAC
AGAACTCACTCTGCTTTTTTGCACAGTTTCAAGTCGCTTATTAGAACTTAACCCCTGATT
ACACGCACCAAGGCGATTTAAATCTGATTATCAAATTAGGAGACTTTGAGACAAATCCTC
TTAGATCTGATACTGTTGACTGGAGAGGGAAAATGGATCTCCACACCCGTCACGTAGGTA
ACGATGCTGTCCTGAAAGGGAGTTTTAAACCGTATTTGACAACAAATGCAGCTGCCCCGC
TATTTCAGAAGATATTAAAGGAAAATGAATGCAAATCTGTGTGCAGGAGCCATCTGGACG
TGGAGAGAGGGAGTCAGCTGCTCCACACACTGAGGCGCGGAGCCTGAATCCGTCTCAGCT
CATTCTGTGGGATCATCTGCGTGGTGGGCTTTACACCGTGGAAAATGCGCTCTTCATCAT
TAGGTGAAATGTTACCATCAAAATAAAAAAGAAAACGCTGATCCCCGTTTGTTTTAGTGC
TTGCATGCATGAAAACTTTGCACGGGAGTGGAATTAGAAGGAGCTTAgtcacatt
>NODE_845_length_572_cov_9.152098
TTTGGAAAACGTAGGGTCCATCACGGGGCTTCCCAATGCATCCACGCTCATTACTTCCTA
ATTTTAGAATAACTTGACAGCAGGCAAAATAATAATGATGATGACAAATATATTTTAATC
GCAATGAAAAATAAAGAAAAAAAAACTTTATAAAGTTAAGTCTATCTGCAGACTACATGG
AATCCCATTCGGTTGAGAGGCAGCAGCAGGACGCTTTGATACTGAATAGAGATTCATGGT
AGGCGCTGCAGCCCGTGGAGCTAAACAATCACCCTGCGCTCTAATTGGTCAGAGCTCTGT
GATTGACGTCACCAGTGACAGTTTCCAACGTGAAGAAAAATGTCTTAGTGACAGCGAGCA
GCCAGCACGCATGCGCAGTGCCTCGGGCAACGCTTGAGAAAAATAGTTGTTATGCAAAGG
TTGTTGTACAATAAAAGTCCTAAAAACTTGATCCAGATATACAGTCGCCTTTCTTTTGTC
GCAGCGAACAAAGACTGCGCGGCTATGAAATAGCAATTTCCCCACTCTGATTACGCGATT
ACAAAACAGACTGCCTCGCCAGAGTATGCATATTGTCACTATTAAAGTTGTAAGGATCAT
AAATAatgcagtgacatcttcattttgcactgaaacgcacgaggggcaactttacgcaca
cattacgcataactttacgcacgcaaaagatccgtatgagcggaggaaaactttag
>NODE_846_length_310_cov_2.429032
CATCCCCCTCTTACCCCTGGTATGACACAGGAGGGGAGGGAGTGATGGCTGCCAAGCCTG
GAGGCTAATTTATCATCTTTACGCGGGTACTTGAGTATTAGTATATTGCAAGGCCTCCTC
CTTTATGAGACTTACGAGAGTTTCAATGCCACTCGTTTAATGGCAGCTGCAATGACTGAA
AATGATCTGAAAAAATAGCCTGAGAGAAACTGAGAAAATAATCATTCTTTCTCTCCGTGC
TGACTGTATTTACTCCTCTCACGATACTGTATTTATTTCTTTCATCTTCCTCCACTTACT
TTCCTTCCAGTTTTCCCTCCTTTGTTTACAACCTCCTGTCCCTTATTTTTTGCCCTCTTT
CATCCATTGTTGATTCATTCTTTCCTCATTTCTTTCCTTTCTTTGTGCCCACTACCCTTT
CTTTAGTAAAAACATGAATTCCTAAAGTCAAATG
>NODE_849_length_662_cov_9.868580
ATCCTACATGTTTGCTACCACAGTGTCAACACTCCAGCTGTCCAGCAAAAAATGAAGTTA
ACAGATAAAATGTCTCCTTCAGTCCTGTATCCAGGTTCTGCCACACAGGCCGTCTGGTAA
ATGAGTTGTGGTTAGGGGTTCCCTAGTGATTGGTTCGGATTAAAAGTGAATTTTCTGTCT
CCACTTCTGAATTCAAGTGGATAAATGAGTGGGTGAGTGAGGGACAGAGAGACAGATTGG
ACGGGAAAGAGTAGGTACAGACCTCTTCCTCCTCAATTCGAGCAGGTTCAATCAGCAGAT
TATTGACTTGATCAAATGACACCCCCTGTTAGGACAGGAACCAGCGAGAGGCATGCGGAT
TAGTCAGGCCAAAATAAAAATATGCACACACACATACACACATACAGACAAAAGAAAAAA
ACAAAACAAATCACTTTCCTCATACTTTCCATAAACTTCACCCAACACACTCAACACTCC
ACTATCTGCTTGCAGGTTGTGGGACTTTAAAGTCCACTGGGATGGTTCACCTTGAAGCAG
AAGTGATTCCACACTCACTCCCCAGCCACCGACAAGCAAATACAGGCAGAGGTGGAAAGA
CAAGACCAAGGAGCTGAGCTACAGTGCAAAAAAACAACACACAGTGTAGAGAGAGCGGAC
AAAAGAAGGCAAAAGCTCCCAAACCAGAACAAGCCCAGCCTCCACACCACAAATAGCAAT
CTCCTCCGGTAGCAAGactgaatgtagacaacaggctacttatgtaaagactgaacagaa
cagtatcagcctaaaagctataaaaa
>NODE_850_length_791_cov_11.313527
AATAAAGTTAATTTAATAAAGTCATATTTGCAAGTGTGTGTGTTGGGAGTTTGGTTTTTT
GGAGGGTGGGCAACATTTCACTGACTGCTTGGTGACATTAGAAGACTTCCTCAGCATGGA
TCTGAACAATTCAAAACAAAGACAAATAAACAGTCAATTATTCATTTTAATACAATTGGG
GGGAGGAAAAAAAATCAGCATCAACAACAACTCTGCAACTGCAACATTAGTACTAATAAA
ACACACACAGAGAAAACCTGCCTTAACAGCTGATGTCATGTCAGTCACAATTTAAAACAC
ATAAACAAAAGGAGGAAAATTACTGATGTGCTTTAATGATAATCATAATAGCTAATCATG
GCTGTACGCAGTTGTTTAGTCAAGTAGCATAGTGCACATATGTTTAATCATTTAATAACC
CACCCGTTCGGAAAAAAAAAAAAGCAAGGTCAAAAATAAATTACATCCATTATTTGCAGC
AGATCTCCCCAAAGCATTTGGAGCGAAAACTGTTTTGAATTTCAATTGGCTTCCAAGTGG
CAAAAGCCCTCAGCTAATACATCAAAGAAAAATTGGTGTCAACTAATCGGTTTAGGACAC
AGATTTAGAATGGTTAAAAATCCCATGAATACTTCAAGCATTTTTCTGTACACCACTAAA
GGCTTGGGAGCAGCGCAGCTGACCTTGTGCGCTCCAGAAACCTGTCCGCCACTCGACATT
AACTGACTGTTTAACTCATCCAGCCGCGCAATTAGTCCACCACAACGCATAATGTTGTGT
AATAATAGCCTCTATATCCAATTTAGATTACACTTGCTCCCTCAGGCATTTTAAGTGGCA
TGCATCATCTTTCATTCACTTCTTCTGTGCCACGTAAAGCCGTTTTCATGCGTCAAAACC
GAAGAAGTCGTTCCCtcatgggggggaggaaaaag
>NODE_851_length_475_cov_4.978947
CATAAGTAAAACAGAGCAGCAATGGATTCTAAAGTAGTTCCTTTGTGTTTTAGTTGTAAT
TGGATATGCTTAAAGCTTATTGCTGTCAATATGCAAATTGCAGTGTTCTAGCGCCAGACT
GCTGGTGAACCGGTTGGGTTCAGCTAAGTCAAACTGTTCCACCATAATCATTTTGATGTT
AATGATCTCTGCAGAACTGCAGCATCACCCCTGTGATTTAATCAAACCTAATTTGGGTCA
GTCCATTTTGGCTGCAGCTGAGCACCTCAACATCATCATTACGCTCCTTCAACCCAACCT
CTGCGCTCACCTCGCCTCGCCTCCTCGGACTCACCGACGAGCCTGCCAGGCCACAAACAG
CTGCTCGTCATCTGTCTTGTCACAACCTGTCCTGCTTTCGGACATAGGCTTGCACATTTT
TCGAGTTTTGGTTCTGAATTTCACCATGATCCGAATCAGAAATGAGACTTTGTGTTTAAG
ATTTCACTTCCAAGCTCTCCCTGCCTGTGGGACCTGCTCCTTGGGCTTTTCATCAGCTGC
CATTTTCGACGGCATGCAGTAATTTCATGGCTCATTGCAAGCGCTGAAAACCTTTGAAAC
TGCAAATGTTAACTTTGCC
>NODE_857_length_307_cov_1.833876
GCCATTACCTGCCAGGGCAGCGAGGGAGGAGGTGGGAGCAACGCAGAGCGCTGTCGACGA
GGCCGCTGTTCCAAATCCCTGCGTGTCTTCGGAGAAGGTACCGTTGGCTGTGGTTTGCGG
AAGCGATGTGTTGGTCAGGTCTGTCAGGGGTTCGTTTCACCAGGCGGACACGCGCTTTGA
ATACGGTGGTGTTCAGTGCATGGCTATAAGTTTAGCAGCCATGGCAAGACATACAACTGA
CAGTGTGTTCTTGTGGCAGTGTGACACCATCGATGAGGTTGTTGTTTTAGGTGACCGGTT
GTACCAAAGCTTACGTGAGAGCGGTGTGGTTCCTGATGGGACTGGATTTCTGTGTGTACC
TGAGTTGCCTAAACAGTATGTTTTTAATGGACACAAGTTTGAGTTTGAATACGGTGACTG
TGTCAGTGGTTATGTAGATGTTGAagatgga
>NODE_863_length_587_cov_18.509369
AGCCAGCGCAGACTGGCCATGTGAGAGTGGAATGATCACTAGGTAAAAACCACACAGGCC
TGCAATCTCAATAAGTACACTTTCTTTCAAAACTGAATTAAAAAAGGAGTCAAAATAGGG
TTATTCTACACTGAAGGATTCAGATGCGCGTCCATGCGCACAAAACAGGCAGAAAATACA
CAATGTGAGCTGTAAAAAAACCAACAAATAAACAAACGAATGAATAAAATGCTGTATGCA
AAGTGCCTGGAGCATCCAGTGCGCTTACCTAGACTTGGAGGGGGGCTGAATGTGTTGCCA
GCGTTAAGACAGCGCGCAGAGTTAATGAAATATCTCCAAATGGGAGTCAGGAGTGCGTGC
AGAGATAAGCCTGATGTGGTTTATATACCCAGAAAGCAAGTGCTCCTCTTCTCATATTGT
CCAAGAGCGTTTGCATAGCTGGCCAAGTGGCTCTGCTCTTGCTGACTCGCTAACATTGCA
TTGTGTTTGTTTTCCCCTTGCTATGACGTGTGGCAAAATATTGGCCATATGTCCATCGGC
AATAAATTGTTCTTGAGCGCAAACACAGCTCCCCGAGGACGGCGCTTTTAACCCACACTG
GCAGTTTTCTCCCTGCGAGATGTTTTAGGGACACCAAACTATCTGCTGcgtcatgtaggt
acatgataaggttacaataacctgtttaagagataattgtgggcgtgtggaagcgccgct
ggttgatcttt
>NODE_870_length_170_cov_3.829412
GGACCTTACGGCTAGGGTTGGCCCATACTACGGGACCCAAAAAAGTGTCACTACAAACCT
ATACCAATCAACTCAGAGCGGTCTGAAACGCGCTCTCAAGTGCCTTCTGCGGGAACTTAT
CTTGGCTTCAGCGCCTCCACACTGGCTGCGATATGCACTGCCTATTGTCACAGTGAATGG
GAGAACGTTTTGGCCAATATCTCCGGAACCAGACGTGCTAGACACCTGGAAATGCCACCT
GCCCCACCTAATTTGGCTATGCTGAAGACGCCGGTCTCAGTCCCGAGTCTCTACGACCTT
CCCGTCCCGAGATA
>NODE_871_length_145_cov_37.944828
CCATGTGTATTTCAAGACAATTCCAACAATAAGGTTGTGTCTACCTGTCCTTGTACAGTG
GGGACGGGAGACCAAAAGTATGATGAGTTGAAATGGGAATCGTCCATTATTTCTGTAATT
AAAAAGCAACACACTTAGAAAACACCTGTCCTCCTCCTCTTTTTTTTCTTCTTACTGTCA
GGTAAAACTAGACAATGCATGGCTGCATTTTAGTCATCTTAATTTGTTTCCTTTCCGTAT
ATCCTCTCCTCCACTGGTTGACACACCGAATATGTCAAGTTTCAGGATC
>NODE_872_length_436_cov_15.261468
CTCACAGAAAAGAACGCAGAACACAACCACTTTCACTCTGTCACACTCTGAATGAAAAAA
AAAAGAAAAAGGGGGGAGCACAAAATAACGACATGTCTGGCGTGTCTCTTTGTGCACAAA
CACCGTGCCCTTTTACCTATCAGAATGATTGTCCCGCCATTATGCGATTTAATGGTAAAA
CACACATACTCTTAATCCGTCACTGCTAGGCTTACAGTCGACGGGAGGGAGGAGAAAAAA
AGAGAGAAAAGAACATAATTATCCAGTTTCTCATCTGTTTGCACAAATAGGACAGAAAAC
CCCTCAAAAACTGCTCAACGCTATGGTAATTTGCCACAGAGAAACATTGGAAAACAAATG
TGTTCAGGAAATGTAGATGGGTTTTTAAGGTCTGAAAGCCACAGCTGCTTGGCAAGCAGG
AGCTGGCTCCTTTTGTCTTTTATCTTCTTCTGTAATGTGCACAGGTGCTGCTTAATTCAA
TTGGAGAACGTTGCCATGGTTTTACATTAATATATTTCCATGTTACCATTACGACTGTTG
TCATGGAGATGATAGGACCTATTTGAACTGAAAGCAGTGA
>NODE_873_length_335_cov_18.355225
GTGTATTTGTTGCACAAACATTTGGTTTGAGCCATTGAACACACAGCTCTCAGCTGCCTC
AAGCAGCGCAAGTTTAGCAACTGTTTTCCTTTTTAATTGTTGTGGAAATTAAATAAGAGT
GTTTGTGACATGAATGTTGTAGGTAATGAGAGCCGGAGAGCAGCTGGGAGGCTACGGGCC
TGCGTGTGCATCATTAGGAGCTCAGAGGCTCCCAGGCTCCACGCTAGCGTAAGCCGCTAA
TGAAAAGAATGTAGTCACAGATCTCATTTTTCAGGCAATTCTTGTGTAAACTGGAGATTT
TCCAGTGTATGCACAGTGGAACAGGGGCCCCACATAAATCACACAGGCTGGCTGCCTCCA
GTGAAAGAAAGAGGGGGTTTCGAGCACATGCTAACCACGCAGACATATGCTGCAGGAAAC
TGGAAATCTGCAATGGCACAGCTAGAGGGAGAGCCACTCACAGCACCTACACCTGTCTa
>NODE_874_length_698_cov_12.946991
TTAACAGCCAGTATGATGTGTTTTTATGAAAAAGAAAAAAAAAATGCATGAAGCATTTCT
TGGAAAATAATTGATTTAATTCTGAGCTGAGGGATTTCTACTTTTAACAACATAAAAATA
TTGTGTTGAAAAAACAGGCACAAAATATGCTAGAAGCTAAAAATTGCTAAGAACAAGCTC
TTTGCATATGCTCCTATAGAAAATTGTAATTAATTTTACACGGATAAACATTCTGTCTCA
TTTGCATATAGATATAAACAATATATTTGTGCATCTGAATTCCCTGCACACTTGGGTCAC
GTGATCTGCCTAAAATCCTAAGTGGCTAAAACCAAAAATTATCATTACATTTCCCAGGCC
ATAAATCCCCCTTTTTTCTCTGACACAAAGCCTTATAAATCTGTGTCTGATTTTTCACAT
TGCACATTGTTTTTAGTTAATGATTTTCATCTGTTTGTTGTTGCTGTGATAGCGGGGAAA
TGTACCATATGCTCCGGCAAAAGACAAATGATTAGCAAATGAAATTCTGGACAGCTGTCA
GACTGAAAGCGTTTGGTTGATAGCATTCTGCTACCATAATTAGCTTAAGCTTTGGGTTAA
TTAACTTTCTACCTGGATATGCATAATAATAGCATTCTGCAGAAAGCCAAGGAGCTTCCA
GTATATCAGCAGCAAAGGCTGGCTTTTTATTTTGTATTTCGGCAGCATATTTCAATTTCA
AGAGGCGATTTAGCTCGGGAGCATCGTCAAATATTGTAGATTTTACTCCCCAAGCCAGAT
AATTCTGAAACAATAGGGGTGTATTATGTGGCAGAAATGCCATTTCTGAATGTAATTAAA
GC
>NODE_875_length_489_cov_7.124744
GCGCAGAATGTGTGAAAACTGTGATAAGGTACAGCATACCCGGCACGTAAGTTGGGCACA
GGACACTCAGGCTTTATCTGTTTCTGTTTCTTAGGCTTCATTCATAATTGTACTGGACAT
TTAGTAATTTCTGAAATAATAAAGCAATGAAACCTGCATGTTTTCATTAACAGTGCCAAG
GATCACAAAATGTACTGACGCTCACGTGTTTTTAAATGCTTTTTAATGTAAAATTGCAGG
TGTTCACAGATCCCAGCAACCTTCAGCGCCACATCCGCTCCCAGCACGTGGGGGCTCGCG
CTCACACGTGTCCTGAATGTGGCAAGACCTTTGCCACCTCGTCAGGCCTCAAACAGCATA
AGCACATCCACAGCAGTGTCAAACCCTTTATCTGTAAGTAAGAGCTTTGGAAGTTAATGA
TCGCCTTATTCATGACAGTTCATTATTTATTTGACCCTTCTTCTTCAGTGCAGTGTGTTT
TTTTTCTATGTACAGCAATGTGTTTACGTCTTCTGAGCCAAACACACAGGTCCAGGGATC
CAATTTTTATTACTATTCATTTTTATTGTACACTGTAAATTACTGAGCCtgtttacctaa
gcacctctttgtcaaactgaaaacattaacaca
>NODE_881_length_308_cov_1.224026
AAGCAGCACAATTAAAAAATACAGAAACAAGATGTATGGTTTTATTAACCAGCAATCAGC
TTTAGATTACCTTAGACATTAAACATCACATTAAAAAACAGAGGGAAAGAGGGAGCATGT
TTAGTACTAAAAGGTAGATTATTATAGAGGTGTGCAATAACAGGCCTCAGACGACCTATC
TTCTGATCATCACAAAAGTACGAAGAGTTTTATGACAGAATAGTGCTGTAGTTCCCAAAG
TGTTTGCCTTCATCTCTTGAAAATTGTGACTGCTGCTTATAGACTGCCCGTCTAAAGACA
GCAGCAAAGGTTTTTTTCTTCCAAGAAGCTAAAAATTCTTCTCAGGGACCTTGAAGAAGC
ATGACTCTACAGGACAGAAAGAGGGAAAAGTACAAAAttgctttcctcagttcacaatcc
cttggattttacttgctactcacatggttggc
>NODE_882_length_366_cov_1.857924
GATTTGAATTAGAACATTGTATTTTGTAATTGATCAAAAGTTTGTTGCAGAGACTGAATG
GATGATTCTGTGCAGAATTAGAAAAGCATACAGAATTGTGTCATCTGCATACAGGTGGGA
AGAACAATTTGGTGGATGAGATATTGTTGATGTACATTGCGAAAAGAACAGCACCCAGAA
TTGAACTTTGCTTGTCCTTTTGACGGAGGTTAAAATTAAGAAGGAACATAATCAAAAATT
ACACACTGCATGCAGTGAGCCTTATTGCAGGGATTGGAGACAGCTGCGGGGATCGACCAA
CCTGCTCACAATCACCATGTGCCACAGCCCAGTTCATTAATCCACATTTCCATTTAGATT
AGTCTTCTTTCCTGTGAGTATCCCAGTTTTGTTGGTCTTGCTTTAGTATATTCATACCTA
GTTTTCCTTTTATCCTATTCTGCTTGTTAGAGTTGTTTCTAGTTTGGTTTTTTTTCTACT
TTTGCCCCTTTTTTGAATGCAGTTTGgtta
>NODE_883_length_498_cov_3.594378
TGAGTGATTAGGGCAACTGTTATTCTAAAAGCGGCACTGGGATATCTGCCAAAAAACATG
CACATTCTTTTTCTTTCCACTACGGCGGACCACTTGAAGAAAGCGGCCGCTAGTCACTCC
CTTAAACACGCGAAAAACAACCACCAACTATCAGCCAAAACTATCAAGAATGTCCGCTTA
CCCTTTTTCTTTTATTCGCTCGCCTTCTCGACTGTCTTGAATTCGTATGTAGATATTTTA
GTAAAAATTGGTGATAGCTCATGTTAACCATTGTTCAGTCTTGACGGCTGAATGTGATTT
TACGGAAACTCCCGGCGGTGTTTATATTGGGGTAGAGGCCAACCAAACTATGCATGGGAA
GGTAGGTTCATCACAACCTAACCGTAGCGAGATTGACTGTCGTTCCAAGGGACCAATCAG
AAGAGCGGAGCTAAGATCTTTTCCTTGGCGACATCCAATAGAGACTCCGGAAATTACTAC
TGGGGCGGGGCTATATCACCGTTTCTGCTGGTTGTTCGCTCCAGTCTGTATAGTTTGTAC
GAGCAGCAATTGTGATGCAGTCATAAGACGGCCAGGACGAATTTGGGGCGTATGGGAGTC
ACATGAAAGGAATGATGCAATGCTTGGCAACCAATTTCTAGC
>NODE_884_length_874_cov_18.639587
GAAAGTAAAAGCTGTGATGCTATTCAACTGACACTAATTAGGAGATGTATGCATGCAATC
AAAATTTAAGTTGGTTTTAGCTCGATATTTTTGGAGTGTTAATTGAATCTATTTATTCAT
TTATTTGTTTAGCTGTACGTATTTTGCTAAAAGCTGTTTTTCATATCTGAATTAATATCT
GCGTACTGAATTAATATCTGTTGGTTAATAAAGAAAACAACATATGTTTGGTGCACAGTG
CTGCATCCAACAGATTTGGCTACAGTATACATGACTGGGTGACTCCATGGTTGTATATAT
GAAATAGCTCCAGCTTTACGCTCCTCTCCATTCCACGGCCTCCGGTGTATAAATTTAGTT
GATGGTTTTCGTTTCTCTTTCTTAATTCATTGCAGTCGGATTCCTCTTTGATGCAGTTCT
GTTGTCCCCCAAACAATTGAAGTGGAGACAATGGAGGCATAATGATAGATCCGTGTACCC
ACCATCTGTAAGAGCAGCTGCTCCCTTGCATCTGTACAATATGCTGGAGCGGGGAGCCTC
AGTAATCTGCATAATAAGGAGAGGGCTTATCTCAGTCTAGTTAATAATCACAAGCAATCG
ATGCACTTCATTCCCTCACTCTTGACTGATGAAAAAAAACAGCAAAGTTTTGGTATGTTT
GCCGTATCCTCAAGATAGACAGGGGTCACGGAGTAATGCCAAGCTGTTGATTTTGCCTGC
AGCTACAGATTTAGTCTGCACTCAATTTCATCTTTTCATGAATACCATAATTACAGCAGG
ACGTTCTGAGTTATCATACCGCTTCTCCCCTTCTCGCTCCCTTATAGAGTTTATAGCCTC
TGTAGCAATGCTGGACCTCACATCAGATTCGGGCGTATGACTTTAAGTCTGTGATAAACA
CATAGCTTGTGCTGTGTTGATAAGAGTCACACCTTATAAGCAATACtctcacacgagaag
attgcccttgtaaaacactaaaaattcattggaaatttaacctcctgtctgaaatggc
>NODE_885_length_305_cov_1.318033
CATTTTGGTGGTCTCTGAGAACAACTGTTCCCTCCTAAATGGATGTTTGCTATGTGCTAT
TCTATCTGCATGAAATCAATACCAAACACATTCAGTATTGATTGAGTTCCATGTAGATTT
TCTGTTTAGCAAAGGACTTGCTAACGTTGTGAATACAAGTCATCTAATGTACTTTTCTGA
TGTAATTAAGTTTCCAAAGTAATTATCTCCATTTTCAATTATGTAAATTAGAAAACATAT
TTTTGTTGTTTGACTTTGTTAGTTTGGTGGTCATTAGTGCAGCTGGCTGGACAGAACTGT
TAGTCGGAAATATTATATTCTGAGCTGTTGAATTTCATCAGTGAATTTATTGCACAGTGC
AATTCAAAGGTTTGTACTGTGTTCACTAAAACATgcagaaaatgagaagcaacacgaaga
aaggagatctccaccctaggatttactgt
>NODE_893_length_703_cov_15.786629
ATGTTTCATCTGCAGGCTGCTATCACAGCTGGCTGCCTTATTGTCTGGGTGAGACTGATG
GGCTTGTGTGTGAGTGGTTCGTGTGTGTGCTTTCCCATTTTCTTCAGTTTGTCTTCCCCT
ATTAGTCTGCATGCACATTTCTACAACTGTTTGTTTGCTTATACAAGAGGAGACACATTT
CTCTCTTATAAATCTAACCACTATATACGCACAATGCAATATGTACATATGTGTGTACAT
ATTGTGAGTGTGTGCTGTCCATCAAGCCACACACATAGCCGTACCAAACCATTGGCTTGG
TTGCTGATGATGACATATGAGTTCCTGGCCTTGGTAATGGCTGTTAAATCTCATAATTAC
ACGCTTCTTTATTGCAATGCATAATGACCCCACAGCACTATTGGACAATTAATTAAGATT
TTCAGCCCAGGCTTTTTCAGGCCCAGATGAGGAGGTGGAATGAGGTCTAATGTTCTTGTC
TTCGAGCTAGGACATTAAAGCATGGTGCTGTAGGAAAGAAGGTTGTCTCTCTGTGTGCAT
TCATTTTCATCTTTGTCTTTCTTTCTGTCTGTTTATGTCTCTTTCTCTCACTCTCTCTGT
TCTCTCTGTTCTCTTTGCTCCAATTGTTTAGCCTTTCCTCTCGATGCTTGTTCTCGATGA
TGATATTGGAGACCATATCTCTAATCTGTGAATGGTAAATTAATCCCTGTGGAGTTTTTG
TGGTCCTCTCTCTATGGAAAGCTACGGGGGATTAGGAAGATAGAATCAACACAGCCTCTT
AATCTCATATACAGACACCAGGTCTGGACAGGGACCATTGGGCTTTGTTTCAAAGCCATA
ATCAGCa
>NODE_894_length_540_cov_15.587037
CACCCATACAGACGGGATGATCTGGCATGTACTGGCCCGATGATTAAAGTGTATTGCGCT
CACCTGCCCAAGTCCAATCAGGGGCCTGTGCTGATTGCAGCAGCTTGCAGCAGACAAGGG
ATGGGGGACTGCAGGTGGTGGAGGGGGGGAGGAGGATGAGGGCTCTATCGCTGGTGAAGT
GACACTGTGGTGAAGCGGTGGCAGGGCGGCGGTGAAGCTGCAGGCCCGGGGAGGATCCAG
CTCAGCTTGCCTCTCCACTCCTCTCTGGCCAGACGGGGTGAATCAATCATCTCCAAAGAT
GTCAGCATCTGCCCAAGCAATTTCAGATTGGAATAAATGGCAGATGGGGATGTTGTTCCC
TCTGTTTAATCAGTTCCACCAAATGTGGTTTTATCTCTTATAAAATGAAACCATCTGTAG
CACGTAGGTGTAAGGATCAAGTGAGGGAGGACGGAGGGAGAGGGTGACAGAGGGAGAGAG
GAGAGATGTGCGTGTGTTTGGAGTGTGCACGCATATGTGCATGTGTATGCTTTTTAATGT
GTGTGTGTGCGTGTGTGTTCGGCGTATGTGTGTGTGGTGACGGAGGGCAGGGAGAGATGG
AACACTGTGAAACAGAAGCAGAATAGTGGGAGTGAAATAGGAAAAAAAAGAGAAGCACTT
ATCCATTATAAAGAGGGAAAATGt
>NODE_897_length_798_cov_9.254386
AGCGAGAGAATTAGTGAACCACAATGAAGAGATGTTTTCACCATGTGCTGCTTTTCTGAC
ACATCCCTCACTCTAATGTTTGTCTCCTTTTTTCCTGTCATTTCCTGCATTTTTCAGGGA
AGTAATCTAGCCAAATAAAGATAGGAAACATGACGGGGATGTACTGCACATTCAAATCCA
GAAAAATTAGAAAATGCATTTACAAAGAACTGTATTGTGTTTTTCTTATCTTCTCTTGTC
CTTTGAGCAATGTCAAGGTGAAGACAGATTGCCAGAGATGGGTGATTTACAGATATTGTT
TTTTTCCTGTTCCCCACACATCCTTCGTTTTCTTGCTTTGAATTCAGCCTCAGTTGTCTG
TCTTACCTCTTTCCATCCTTCTATCCCTTGACAACATGAGCTGCCACTCTGTGTTACTGT
CACATGAGCGAGTGCCAGCCCCCACATCACAGCAGCCTTTGATTGGCCAGGCCTTTCCAG
GTCGGTGAGCTGCTGCCTGATAATAACCTTGTTTGATTGCTGGAGCAGAGATGTAATTGA
TTGATCTGCTCACCCTGTCTGGGGCTCGGCTTCTGAAGTAGCCTTGTGTGTGTGGGTGTG
TGTATTGAAGTGGGGGGTCGGTTGATTGTTGAGCGGAGCTCCAGATAAGCATACATGTAC
ACACATACCTCGACTCACGATGCAGATCACACACACAGACATTTACTGACACACTTTTGT
TATTGTGGAATATAGTGTGCAGCTGCTACCAGAGGTGTACAAATGAGGGAGAATGTGGAG
GGAGTTTGTTTTTTAAACTCTTCCCGGCACATCTGCCCTGTGTACCTCTCTAAACAAACC
TTACCAACCAATCAACAAGCCATTAAACCTCATTAAAATTCTCCAACTCCCTCTGAAGGG
ATTGTTTGTGATTTCCTAATTGGTGGTTACataagttagtcc
>NODE_898_length_350_cov_4.591429
AGACAAGCGAGGTTGCGTGCTGGATGAAGAGTTAAAACAGGAAGGGTCATAAAAAAATGA
TTCAAGGGCTTAAGAGGGGAGGGAAGGAGGGTATTTTGTACGAGCCATGCGATGGAATCG
TGTGTTTACCCCCTGACATAGATGGCAGACATCTTCTCTCCTGTCATGAAAGCATCGTCC
TCTAGAATTACGTCATCAGTGTTCCAAATAACAACACGAAGCTCAAAGCTAGACACCAGC
AGAGCATTGACCAGAGAGGAGAGAAAGGACGACAGACAGACAGGAGACACACCACAAACA
GAGAGACGCGACACAAACACGCACACAGAAAAAATGGAAACAAAACAAAACAAAAAAAAT
AATGGTTAACTGCAAAAAAAAAAAGTCCACACACAGCTTACACCCACGGGATGAGGCTTG
GTGGCCTCGTCCCGCTGTACCTACCCCcggacaaatatgtcactggacttttccccagtg
aagtaatcatcgtc
>NODE_903_length_357_cov_3.086835
TGAGGCTGTCGGTAGGCTCCCAGTGGAGAGGTTAGGTTCCCTGCGCCGTCCATGCCACTA
AACTTCTTGTAGGTCTCCTCGATTGGACTCAAAATATCTGTCACTGAAAAAGGCGTTGTG
TGCTTTGGGCTCAACGACATGATTCAGAAAGCAGGTAGATTTTTGTGTTTGAGCAGATCA
ACCGTGTTGTTGTATCGGCTCTCTCCTTGGTGGATGTCTACGTAAGAGAGTGCTTGTAGT
GCGCCTGAGATCCTATTGATCGCCTTGGAGAAGGAGGCGAGCCCAGGGCGCTCTTAGCCC
GGGTTTATTGGAGCCAGGAGCCAGGTTTACGACAAACACAGGGGGCGGAGCAAAACTCCT
AAACCAGCAAACAATAGTCATTGACATTTTAGGGAAATAATTCATGAAAACACACTTTGC
TTTATATTAACTTGTTTACACGAATAAAAGCACGCCACATatttatgtttctgtctcttt
ttttaatatatatacacacag
>NODE_904_length_583_cov_9.000000
CGAGATTGTGGGAGGGGGTACTGGGTTAAAATCCAACTCCAATTTACAAATCTGAGATAA
TTTTCATATTCCCCTCTGAAGATTTTTTACATAGAAATGAAGGGAGTGGAGGGTTGAGAG
GGGCACAAGGAATCTTTTGAGACTGCAAAACAGCATAATTGTTTTGCTATCCAATCGGGT
GTTATACTACACATAATATATGGTTATTTCATACAGCCTCCAGACTGCCAAGATGTTTTC
AATTTGGCACGGCCCTGCGATCATGATATCACAGAGAAAAGAGAGAGGGAGAGAGAGAGA
GAGAGAGAGAGAGCTTCCAGTCTGGGATGGCCAGAGCAGTGAGAGGGCGATCATTTCGCC
AAACTCAAAGGCTTTTTTTTCCCCCCTTCTCCCTCTCTCTCTCCCTCTCTCTCTCTGGGA
CGAATAATTCCACAGTTGCTGAGGCACTGAAAAAGCAATCTGCGGAATACCCCAGGGTCA
TGTCTGTGGCCGGATGATTTGTGTGAAATGTCATACATTAAATATAAGTTTAACATTCAG
CCCGGTGCACTGTAAAACTGCCCTGTCGTTGCCACAGTCCGCCATTTCCCTCTGTGCAGG
GAGGGTTCGGGTTCAAGAAAGCGGTCACAAAGGAGTTGGACACACAAATACACACAGAGA
CATGGACACACACACACagacacacacacacacacacacacacacacacacacacacacc
accccct
>NODE_906_length_382_cov_1.599476
ATAATGATGTGAAACGATGAACTCATTTTTCTGGAGAGGAAGAGACATGGTAACAGTGGT
CCACTGTCCTCTCTCATTAGCCACAGCACATCAAGCCTGCAGAAGCTGTGCTACTCTTTG
TGTGTGCGCGCGCCTGTGTGTGTGTTTAAATGTAACGCACCAACCTTCAGTCTTTCTTCG
TGGCTCTTTAATTAGGGAATATTTTTCTGCATTTTTTGTCAGCTCTTTATCAGTCATGGC
ACCACAACTGAAATGTCCAAACCAAGGGGAGTGACGGGTGCAGGGAGGAAGATAACCAGC
GAAACTGCACACTGGACTGTGGATGAAGAAATTCATCTGAAACATAATCATTTTTTTCTT
TGTGTGTGTTTTATCTCCGGCTTTAATCTAACATGAAAATCTGCCACTGCAGCGCCATTT
CATCATTTATGCCTTTACGCTCTCAGCAGATATTTAATTGAAAGCTTCAGTCAGATGATC
TTTGTAAATAATACTTTTTAATGGGACTACAAAGTGTAGGGGGGAa
>NODE_907_length_391_cov_1.335038
CATATTGTACCTATTAGATTGAATTTTTTTCCAAATGTGTGTAGTAGGAGTCAACTGATG
ACATCCCCTCAGGGCTGATACTAGATATTAGTTAATTATTAATGCAGGGGACCAATAACT
GATGTTTGTAAAATACATGACACACAATCCAACACAAGATGTAAATAAACTAGCTTTCTT
TATTTATGTTTTACATCTGTTTTATTAAGGGAGCTTTTCAACATTCACTCTTTAGTGCTG
ATATTCTATAATTTGTGACATGTAACCAACTGGATAGTGCTGTGGACATTGCTCAAGATC
AAAGAGTGGTGATTACAGAGAGATAGAAGGCTGTCAAAGTTCAAGGTAGGGCTTTCTTAA
TTGATCTTATTTTATCTGGAATTAGTTTAAAAACTAAAAATAACAGTGATTGAAAAAAAA
ATTAAATAAAAGCGCGACCAGGCAGAGCGCTGTGAGCCCCTATTTGTTTGGTTgactcgt
gccggctgttcgttttcaaagattaatctaacccacccgtagatttttttttttt
>NODE_908_length_350_cov_1.362857
GGAGGAGTGAAGCAATCACAGGGATGAGTCAATGAACACTTTGAGAGACTTTACACCACA
TAGAAATTCCAAATGATAACAAAATGAACACGGAGGAATTCTTACCTTCGATGTTCTCTG
CCATGTCGTAGTTAATGACCATGGTGACGTCCTGGATGTCAATACCTCCACCAGCAACGT
CTGTGGCCACCAGGATGGTTTTGGCTCCTGCCTTGAGGTTCGAGAGTGCAAACTCGCTCT
GCTCCTGACCTTCGCCACCGTGCAGCGTACAAGCATTGTACTGAGAGGAGAGGAAGAAAC
AGACGCGGTGGTGGTTAAACTTCACTCTACATTTTCATTATTTTAGGAAATGAATTTAAC
Catctgaaccttcagcatgttttaggcgttttcactcactgtgggctcatttttcactgc
aatataaagtcctgcacctctatggaaacagctcagtacagcaacgtaataaataaaccg
ataaaaaactgaag
>NODE_909_length_590_cov_27.127119
AGTAGCAGAGCGTTCGTCGCACAGCATCTCTCATCTTTAAAGGTAATTCGATTCTGTCCA
CTGTTGTCAGTGATCACAGTTTTCTAGAGTGGACAGTGTGTGAATTTTGCCCCACAGCTA
CATCTGTTGCAAGTCGGTACTTGCATTCGAGCTGATACAGTATATCGGTTTTGTATTTTT
TATGTCTTAATTTGTTTTATTTGACTGTCATGCTTATTCACACGTGTACAATAATTGTAA
CCATGGGAACCAAACAAGCTTTACAATTATGTAAACAAAATGAGATGAGTATTTTTATAT
AGTTGACACATGATTAAATAATGAATTGCTTTCTTCTCACTAGTACCTTGCACTTACCAC
ATGTACTAAGGAAGAATATGTCCAAATACACAGTATTTGTGAACGTAAAATAATTGATTT
CCTTGCAGGTCGATGCTCCATTTTGTACAATATACATATATGCTGTACAGTAAAGAAATT
TTAAAACTACAAAAACTCTTTTAGATATACATTATTTATTTTTACCATTTTGTAATTTAG
ACACTATACTGTAGCTTCAATATTGCCAGACTTACTGGAAGTGCCTATATTGGTATTATG
TATCATACAGTGAATATATTTGAAGATCATTAGACGTTGTCACAAACTGAACCATGTGGA
TGTTGTAATGTGAATACATTGAATTACAAGATTACAATTTCTGTGGTATCCTTGTGTCAG
TATTGTGTTTATTT
>NODE_910_length_305_cov_6.829508
TGGTATTATGTATCATACAGTGAATATATTTGAAGATCATTAGACGTTGTCACAAACTGA
ACCATGTGGATGTTGTAATGTGAATACATTGAATTACAAGATTACAATTTCTGTGGTATC
CTTGTGTCAGTATTGTGTTTATTTCGCAATTTCTGGAATGAATCTGCTTTTTGTTTAAAT
TTGCAAAGAGGCAACAGTCCGAAAAGACATCATTTCCTGCTAAGTTCTTAGTGTAGTGTT
TCATCAAGACCATCTCTGTGCTCAAACAGAGATCTTGATCCTAGTCGGAGTTTAATCCAC
GTGTTTGCCTTTACAGTCCTGCTTTAATttagtaaattaacatgtaacattgcagatgaa
atgtgacaaattggcatttattgattctatgtatttgttttaaaaaaaaaactgcaataa
caaacatgcagcacatcttaatgtagtgt
>NODE_911_length_230_cov_1.473913
GCAGGTGGCATTTCCAGGTGTCTAGCACGTCTGGTTCCGGAGATATTGGCCAAAACGTTC
TCCCATTCACTGACAATGGGCAGTGCATAACGCAGCCAGGGTTAGGGTTAGGGTTTCGGC
CTGGGTTTGGGAAAACGGTTAGTGTTAGAGACATGAAACTTGTGTCTACCCCCTCATTTG
CTGCCGCCGCGATCGCACTGAGCCTACTCCCGAGTCTCTACGACGTCAGCAAGTGGGACA
AACCTGTGATTTTTTGCTGTATCTCGGGACGGGAAGGTCGTAGAGACTCGGGACTGAGAC
CGGCGTCTTCAGCATAGCCAAATTAGGTTGGGCAGGTGGCATTTCCAGGTGTCTAGCACG
TCTGGTTCCGGAGa
>NODE_923_length_299_cov_5.505017
TCAGGAAGTGGGAGAAACCTGTGATTTTTTGCTGTATCTCGGGACGGGAAGGTCGTAGAG
ACTCGGGACCTAGACCGGCGTCTTCAGCATAGCCAAATTAGGTGGTGCAGGTGGCATTTC
CAGGTGTCTAGCACGTCTGGTTCCGGACATATTGGCCAAAACGTTCTCCCATTCACTGAC
AATGGGCAGTGCATAACGCAGCAAGGGTTTGGGTTAGGGTTAGGGTTTCGGCATGGGTTT
GGGAAAACCGTTAGTGCCAGAGACATGAAACTTGTGTCTACCCCCCCCATTTGCTGCCGC
CGCGATCGCACTGAGTCCACTCCCGAGTCTCTACGATGTCAGGAAGTGGGAGAAACCTGT
GATTTTTTGCTGTATCTCGGGACGGGAAGGTCGTAGAGACTCGGGACCTAGACCGGCGTC
TTCAGCATAGCCAAATTAGGTGG
>NODE_926_length_676_cov_14.840237
AGGATACAATACAGCAATTTTAAATCACAACACCAAATCCAACGGTGGTTAGGCATGTCT
CTTTCTTTGTGCTACATCTGATTAATTACAAAACAAGCTGTACATCTTTACTGGAAAACA
AGGCAAATTTTGAAGGAACCTGTTGCACCCCAGCTTAATAGGACAGATATTTCAACCCAT
CAAACAAGACATATGTTGCAAAACCAAACCAAATCTAATGCCTTCATTCTCATTGCAGGT
ACACATACAACAAAATTTAAAAGCTTGTGTGTGAGTTAACTTTGGGGATGGCAGAAGCAG
GATACTCACCAACAGGCTTTTGTGTTTCAAGGCTCTTTCCTTTGTATGTATCAAACAGGT
TGAGAGACGCATACTTGGTTTTGCCTTCCTTCCCCTTTGCAGTTTGCCCAGAGCGCTCTG
ACATTGCGCTGTCCGCTCATTGAGTATGGTGAGCCCTGAGACTGTGGGAGAAAGGAGAGA
GAGATTTGACACCAGCTATACACAGAAAGTGAAAGTGTTGACTGCACAAGCATTCAAAAC
AACTAAAACAGAAACAGTTTCACAAATGAAAATAAACACAGGATTTGACTCATCTCTTGG
CTGAGGTTAATATAATCAAGCACTCCTAGCGTAACTTACAATAAAACAATTTAGGATATT
ACAAAACAGGCAGGGTACAGAAACATATTTAAGACATGCTGAAACTAAATCCTATAAAAC
ATAGTAAAATACCTGCGTAGAGGAAACACACTGATAAAAGGATGTGGATGTTTGTAGTCC
CACTTTTCAttggctcaccaatcctttatgccacgcagac
>NODE_927_length_458_cov_5.709607
GATTCCACATTGATATATATAATTATTTAATTAGAGGCGAGTTCAGCCGCAGTGATAGAT
CTCCCAGCTACTCATGACTGGTCTCATAAGTCCTGGTCAGCAGAGCAGAATAAGTTAATT
ATTTACCGGTCACACACACACACACACACAGCTGTGGAGGTGGGGGAGGAGGTGGAGGTA
GTCAGTAGTTGGGGCCTATTGTGCGAGCCGCCACTGTGGAGCTGTATGAGCCGTGATGGA
GGGCTGTGGACCCTTGCTGTTGTCTTGCCTTTCTCTGCTGATTTCATGCCTCTTTTATCA
TTCACTTTCACACAAAACAAACAACACCGAGGATGTCTGCTGTTGGAACTAGTGTCTCTC
TCTGGTCAACTTCTCCGCCACTTTACACCTCTTTCCTCCTCTCACTCCTCTTTCACCCTG
CTTTTTACCGCGATATTCAACCTTTTTCTTTCTGCCTTTCCTCTCTTTTTAGTTTCTTCT
GGCCCTGCATTACTCGCCTtttctcctttcttttcaccttcttcctgctgttggatgact
ttccagtaaatcgccgcacttgttcccagtcaacatcctgttgcaacatcctgtaaggca
tc
>NODE_928_length_578_cov_10.195501
ATTCTTACCTTCTCCTTGTTATATACTCACACAAGGAGTAGGTTGGGTGACCACTACGTT
GAGTTGAATTGGAGGTAATGATGCTAATATCTCCTGTGTTATTAAAAAAATAAATAGTAA
TGGAATAATAAATAAATAAATAAATAAAATAATAAAAAATACCAATTAAAAAGGCAAAAC
AAATAGTAAATATCAGCCAAACAGGCACAAGCTAGATTGGGTTAGGGGAATACCCAACAG
AGTTAGGTTTTGGGTTAGGGATGGGGTTAGGGCTAGTGTTAGGTTTCGGGTTAGGCTTAG
CTAACTTTAACCTTTTAATGCTTAACCCCTTACACCCAAACCCTGGCCTGTGCCTTCCCT
CCCTGCCCCTGTTACCATGACTCTAACTTGTAGAGAAATTTTGCCATCGAGCACCTGGTA
CCCATGCTTGTCATATAGATATCAAATGTTCTCTGTGCCCCTGGTACCTACGCTTCTTTC
TTGGAGGGAAATTCTCTCACTTTGTGCCCCTCGGTGCCTTTGGTTCTGAAATGGAGGGAA
ATTCTCCCTTTGTGCTGATGTTACCGGTGGTTCTCACTTAGCGATCAAATGTTCTCTGTG
CCCCTGTCACACCCACAGCCTCGGGCTCCAGTTAGTTGCAATACTGTCCCCGTCGCCCAC
CTGCGGCAACAGGTGTCTGCAATGACAAGGAGCGAGAGAGAGAGagagagagagagagag
ag
>NODE_932_length_403_cov_3.057072
CATCAGGTCTAGCAATCTGAATGCACTTCCACACAACAACCCTAATAACTCTAGGCTTAG
TACTTCTTCTCCTCACAATATACCAATGATGACGAGACATTGTCCGAGAAGGCACATATC
AGGGCCACCACACACCCCCTGTACAAAAAGGCCTCCGCTACGGAATAATTCTTTTTATTA
CCTCTGAAGTATTCTTCTTTTTAGGATTCTTCTGAGCCTTCTACCACTCAAGTCTTGCCC
CAACCCCTGAATTAGGCGGCTGCTGACCCCCTACAGGTATTACCACCCTAGACCCCTTCG
AAGTACCCCTACTTAACACAGCAGTCCTACTTGCCTCTGGAGTCACAGTAACCTGAGCCC
ACCACAGCATCATAGAAGGTCACCGAAAACAGGCCATTCAATCCCTCACCTTAACCATCT
TACTCGGCTTCTATTTCACCTTCCTCCAAGCCATAGAATACTATGAAGCCCCCTTCACAA
TTGCAGACGGGGTCTACGGTTCAACCTTCTTTGTAGCCACAGGCTTCCACGGCCTACATG
TAATTAt
>NODE_934_length_785_cov_18.182165
CTTATGGTGTGCAAGATGAAAACAGGATGTGTTTCTAAGCAGATTTAACAATGCAAAATG
CATAAAGTGTGAGGTCATCACTCCGAGAGAATGGAGTGTGTAAAAAAGAGAATACGAGCC
TGCGAGGTCACAGAAATAAAGATAAATGTGAGTACCAACAGCAAGGCTGTGGCAATGGAG
CTAATAAGAAACTGTTTTATCTTTTTACAATTTAAATTGTAACCTTGAGCCCACAGCCAG
CCACACAGGCTCCCGGTAGAATCATAATTCTGGCAAGGGGGAGCAGTTCTAGGTGTGGGT
GCATGGGCCACAGCATTAGCTCTCTGAGTGAAATATATGGCAGTGACGCCTCTCGGCCCC
ATCCACAATCAATTGGATTCTTTTCCTTTAATATTTACTTGCAGCGATGAGATGCTCGTC
TGCATGGTGATGAACAGTCTGCCACTGGCGTTTGAAGGTGACCTGTCAGTGAGTATGGAC
AAATCTCTCGCTCGCAGAAATGTAGAAAATAAATCATTAGGGGCAGGCAGTCAGACAGGG
GCCTCTCTCCCTCCCTCACTCTCCTCGGATTTAAATCAGCTCAGATTTATGATTTGAATT
AATGCTTCGTTTGGTCAAAGGAATGGTCGCAGAGACAAATGATGTTTGGTACTGAAACCA
TCCTAATATTGATTACTGGGTGTCGCAGCAATCTCTTGTTTATATCAAGCACTCTCCTGT
GACAGGGTGGCCAGCAGGAGTCATCCTGATAATACGCTGGAGATATATGGCCTGCTCTGC
ACCGTAGAGCCATGAAACACAGCTAGCAGTGTGTTGTCTTCTTCATTGAGCCCAGGACTT
CTGCTCACATGTTTATTTTTAACGGAGGAGTTTAGTAATTTTACGGAAAAATAAGGAccg
acttacaggagagcgtgattacggaatta
>NODE_938_length_565_cov_15.306194
ATTATAGAAAACAAAGAGAGCAGTCTGGTTGCTTGAGAGGGATTTAATTGTAAGTGCTGA
ATTCAAAGAGCAGATAAAGACACACAAATGGGCCAAACCCCACCTAGCTGAAAGCCCGAA
ACTGAGTGGGGGGAACAGGATCCGGGGCCAACTCATTTTCAGTGTTAAGAGCCAAAGCAA
CACAGCTAATCCGCATTGTCAAGCGGGGGCAAGCATGCAGACATGGATAAGACCACATCC
TGAGCATCCGTGTCCCCAAGGCACAAGCACCCAGCTCTTGCTGGATGGGAAGTCATTTGT
GAAGTCCTTTGCAACAGCCAGTCAAAGAGGTTAATTGAAAAATTCCTTAATGTCATTACA
ACAGAACTAGATTAACCCAGAGCTAATTCACTTTATTGTTCTGAAGAGAGGGGACTCAGC
GCTGAACTCCAGAGCAAACGTGAAGCCCAGAATCAGGGGTGAGGTGTTGTTTTTAAAGGA
CTATGCCAGTTTAATTAAGATAGGGAACATTATTCACTGCTCTGCATGGTTGGAAGGAGC
AAAATGGTCGCGCCGTATAAATGCAGCTCTGGTGCCTCTTAAATCAAGGTGGCTTTTATT
TAGGCGGTTGAATATGTAAACATTTCCAAAGCTCTCCGCGATCCTGCTGTGCAGTGCTGC
TTctcatattgtttgttgctgtatgtaccactggggtctcagacataat
>NODE_939_length_753_cov_14.439575
GTTTTGATATTTGTGTCTACAGACACATTTTACTCAGTATTTCAAACTGTACAGAAATAA
ATGTATTTTGTTTGGTTTTGTCTAATATGCAATAAGATGTCAGACGCAAGAGACTCAACT
GCTGCATCTGTCTATCTTTGAAAGCCCATGGCCTAATGAACAGTCTGAGCGCACAGAGAA
AGTGTTTTAAGTAATGCTCAACACATGGTGGTTGAATATGTTTGCTCAAAGCAGTGTCCG
GTTCGACTCGTCTGTTTCCCACCATGGGGAACTTGACGTGTGGAAATGGAGGCTCCATGC
ATGGTTGCCATGCATTGGCCCTTACGTTTCGCACATGTAGGTAAACAATCCCGCCTTGTC
TACTGAGAGGCCTGCGTTTATACATGGGTGCAAAACATGTGTTGCAGCCAAAGTCGCATC
AAAGGTCACTAAGCTATGCTTTGAACACTTCAAAGCTGGGGGATGAGACTGTAGCTTTTA
AGTTTTATGGCAGGTGTAAGCAGGGGTTGCTGACCAGCCCAGGGTGGTCTGCTCCCTGGT
CTGCAAGGGGCTGCTGGTGGTTAGCATGGTAGAGGTGGTGGTGGTGAGTCGGGGGCAGGG
AGATACCCTACTGACCAGGCTACGTCCAAAATGTCTTCATGCAGCACGCCACATTTGGAG
TCCTTGGATCTGAAAGGGTTCCTGGGAGCAGACTGGACACAGGCAGACGTCCACTTCAAG
GGTCTCTGGTTTCAGAGGACCTCAGCAGGGTACATCTAAGGCCTGTCTCGGTCCCATTTG
GAAACAGATACATTGGCAAAGAGCAGTGAAGGGGCCAAAGCCTGATGACCATACCACAGA
GTGACCACAACGCTGCACCCTCCCCTGACAGACCAGAAACAGACcctatagcaagtt
>NODE_940_length_520_cov_19.667307
AATGAACCCAGCCATTGAACTCCATACAGCAGGCTTGTCGTTAGATAGGTGCACCATAAA
TAGTCCATTTGGCCGAGAGCCAGAGGGAGAAGCTAAGGCAGAGTTACTAGCAGTAGGATA
GGGCCTTTATTGTGTTATGACAGATAGAGGGGACGATCAGACAGGATAGAGATATGGGCT
TTCCTTTCCAGATTAATTAAAGAAAGGATCAATTAACAGTGATGAAAACCATGGCAGCAT
ACTGACTAGCTGATAGGCCAATCAAGCCTTGAAATGCAGAGTAGTTGGCATGTTTTATCT
CTCCAAACTTAATTGCAATTTTCCAGAGGGAATGACGTGATCAAAATGGAGGGGTGAAAT
TAGCTCCACGTGAATAAAGTATTTATTTGATGCATTTGTTCTGTGATTTCAGGACTAAGT
ACGCATTGTATTCATATAGGGGACATTTTTCGTCATGCACACAGAAGTTTCTCTTTCCAC
AATTTATTCTCCCCCTGCTCACCTTTATTATGGTAATTGTGAACGCTGTTCCACTCCTCA
ACATTAGCTTTTGCTGAGTAGCAAAATGCCTTGGCTGAGGACTATTTGCCCCACACTGCC
CAATCATGCCAGATGCATGTGGTTATACAATATGGAGCGTTCATGAATTAAtttgcatat
tagg
>NODE_941_length_327_cov_1.614679
GTTTTAGTTTATTAACTATAATACTTGTCTAGTCGTTGCTAAAAAAGCATTATTAGCTGC
ACTATATGTAGTGTAATGTGATGATAAAAGAAAGTACGACAGCGGCTCACCTCTTGGAGT
TTAGGTGCTGAGGCTCTCTGTAGGGAACTGGCATCAGGGCCTTGTGTGAGCGGGGCAGTG
GAGGAGGTGGGGGGCCCATGGGTGCCCAACGCTGCGGGTTGGGGGCACTGTGGAGCCCTG
GAGGAATGGGTGAGCTTTCCCATCGCCACGTTTGGCGAAGCGAAGGTCGGTATCCTGCCG
CCAGAGGCTCAGGTTCTGGCTTCTGCTCCATGGTCTTCATCTCGTACTCCTCTGTGCAGC
CCCTAAAGAGACAGAGAGGAGGTTTGAGAAAAGAACAAAACAACCAGCACAACAAGTAaa
tcaaaagcttgacacttgaatgctgttgctctgctcccaaaccccacatat
>NODE_946_length_587_cov_11.112436
GGGAAGGTCGTAGAGACTCGGGACTGAGACCGGCGTCTTCGGCATAGCCAAATTAGGTGG
GGCAGGTGGCATTTCCAGGTGTCTAGCACGTCTGGTTCCGGAGATATTGGCCAAAACGTT
CTCCCATTCACTGACAATGGGACGCGCATGACGCAGCCAGTGTCATAGTGCTGAGGCCAA
GATAAGTTCCCGTAGAAGGCGCTTGAGAGCGCGTTTCAGACCGCTCTGAGTTGATTGGTA
TAGGTTTGTAGTGACATTTTTTTGGGTCCCGTAGTATGGGCCAACCCTAACCGTAAGGTC
TGGAATTAGGGTTAGGGTTAGGGTTAGGGTTAGGGTTAGGGTTTCGGCCTGGGGTGAGGG
TGAGGGAAAACGGTTAGTGCTAGAGACATGAAACTTGTGTCTACCCCCCCATTTGCTGCC
GCCGCGATCGCACTGAGCCTACTCCCGAGTCTCTACGACGTCAGGAAGTGGGAGTAACCT
GTGATTTTTTGCTGTATCTCGGGACGGGAAGGTCGTAGAGACTCGGGACTGAGACCGGCG
TCTTCGGCATAGCCAAATTAGGTGGGGCAGGTGGCANNNNNNNNNNCGGGAAAACGGTTA
GTGCTAGAGACATGAAACTTGTGTCTACCCCCCCATTTGCTGCCGCCGCGATCGCACTGA
GCCTACTCCCGAGTCTCTACGACGTCAGGAAGTGGGAGTAACCTGTGATTTTTTGCTGTA
TCTCGGGACGg
>NODE_948_length_370_cov_2.005405
ATTTTTATTAATGAGATCACACTGTCACAGATTATTAGACATTTAATAGCCTTAACATCA
GGATCCAATGATTGCCTTTAGCCCACATTTATCCCTGAACTTCACATTTAGACATACAGC
ATGTGTACTGCGGTTTTGCATTTAATGACTTCAGTCAGTCTGCACTTTACTGAAATTATA
ATTCCTCCTAATTTTATGTATTTTACGCAAATACACACAAATTTGCTCCTCCGGTCTCTA
GCTTGTGTTCATATTTAACTACCACATCGTTGTTTTTCGAGCAGAAAAATCTGGAGCACA
TCCCCGCACTACATTTCTTATTCCGCAGGGTCCCCCTGTTAGGTCAGTAGTAACAAATGC
TTTTTCAAAAAGGCTGCATAAATTCCCTTTCCCCCCTTCTTCTTCTTTCTAAGATGGCAT
ACTGGTTTTAGCTGGAATAAATCTGCTGGTTTCCATCACTGCTCGCCTTTTTTTTTTTTT
TACCCTTGCAGCCGGACCAGGCGGACACCCTCAC
>NODE_949_length_521_cov_4.416507
CATAACCTTAGCCTTAACCCTAACCCTAACCCTAACCCTGATTCTAACCCTAAACTCGAT
CCTAAGCCTAACCCTAACCTCGACCCTGACCTTTAAACGGAAACCCAAACTTCAACCCTT
CTAAAAGGATGGACATGGATGTGGACGTGGACGTGGACGTGAATCATAACCCAAGGAACA
AAACCTTAAACCGGTATCTTCAGAATCTAGAAAGCATGTAACTGCACATTATAAGACATA
GTGATGATCCAAAAGCAGAGAGTGGTTAATAACGAGCGCCGGCCCGTGCATTGCCTTTGA
CACCCCACCCCAACTGCCCAGTCGTCGGATGAAGCAGGGGGTGTCATCGTGATAACTAAG
CTTTACCTAACCATGCCAGTGCCTTCGGAAGAACGAACTCTCTTTAAGCTCAGAATGGAT
CATCATTAAACAAACCATTATGATACTACCAGCCTCTTTTTTCTTACTCTCCTCTCCCCT
CTTCCCTCATACTCTGAGGGAGTAGGGGGAGGCAGAGTGTACAGCCCGGACGGGCGGGGG
TGTGATGAGGTCAGTCCAGACCCTCTCACCCTGACTCTGTCTCCCCCACCTTATGTCATA
CCACCTTTCTTTTTCTCTCTCTCTCTCTCTCTCTCTCCTCTCCCCTCTTCCCTCATACTC
TGAGg
>NODE_950_length_750_cov_13.570666
CTAAAGTATCTTATTGTTATTCCTAATCAGTCCTCAGAATCATAAACAACCTCACAACTT
TTTTTTTTATTATTATTACTATTCAGCCCTCTCTGCTTATGCAGTTCCCAGAAGGCATTG
CCTTTTCGACTTTTCCTCTCCGGCGGCAAAGATGCCGGGAAAACAAATAAGAGCCGAAAA
CAAAACAAAACAAAGTCTCCTGAAATACCTTGTGGATGCCCAGAGGAAGGCGCTGGACAG
ACAGATGAGCAGATAGGTTTCCTCTGTCCTCTTCTCTCAGGCTGCCTCCTCTCTCGGCGT
GCTGTGGAGAGTGACTGCTCACAGCCCGCCTGGCATATCTAATTAGAGCCAGGCTGTTGC
CACTATCGGGCAGAGGATCTACCTCTCCAATCTCTCCTGACTCAATCTTCCCCATCTCTG
ATTTTCTTTTATATTTATGCTGGAATATTTAATTGTAGACAAAAGGTTACTCTGGGCTCT
ATTCATCGCACACAGGCAGAATAATCTCCTTTAAAAGGCTTGACATTTCAGGCTTTTCAA
AAGGGGCTGAAAAAATTATATCCCCGCTTTTGTTAATCAATGAAGTAGAACTCCCCCGAA
CAAAAGAATTAAATTGCTTGGTTGGGTTAATAAAACACACAGAAATAGCAGCTTCCTGTG
GGCTTTTGTGCCTGCCACTGGCTCCCCCCATATGCAACCAGCACTGTAATTCCATATGAT
TTGGGGGGCAAAACTCTCATTTCTCCACACAGTTGGCTTTTTAAATCCTATTGAATGAGC
AGTCTGTGAGGCTGGCTGATTGGGACCTCTTGCCTGAGCCTGGCTGCCTGGCCAGCAGAA
CAGGCTCTCTCCATTTAAATATGACTTCCACTAAGGAGAGACAGCGAgtccact
>NODE_952_length_400_cov_10.460000
AATTAGAGTGTTAGTGGTTATTCTGGGTGACAGGGTTTGAGGTTATATGAGTTTGGGAGG
TGATAGGTCAATGAGGTGTGGGCATGCCATGCGCCATAGTGAGTTGGAAACAACTGTCAG
AGCTCCCGCAATGAAGGTTAAGGGTTGCCATTTTTTCTCGTTTAGGGCTCGGTGTCGAGG
TCACCATCTTTGGGATTGTGGTAAGCTTCTGTCAGTTCTGGACGACAGTCCTCACAAAAA
ATGGGGACTTTTTGTGTGAAAAAAATAAAATAAAAAGTAAGTTGCCCTGACAAAGGCAAA
GAAGTCAATTATTTTACTTGTTGGAAATCTGCAGTAATGTGGAGAAAACAAAGAGAAAAA
AGTAAAAGCCAAAGTGAAAAAAAACAGGATGGGGTATTGTGGGGTAAAGAAGGAGGTTGT
TGGCAGGTCAGGGAGGAAATTGAGAAGAAGCGAAGAAAGAATTGCCTGGTAATACAAACC
CATCTCCTCATTTTTTGATAAGAGTGTCTAGGATGGAACTCAAAGAGAACGAATAAAAGA
AGAG
>NODE_958_length_682_cov_15.164223
AGGGAAATAATGCTCATTACTGTGGGGTGAGTGATGTAATCAGTGGCCCTGCGTGACCAT
ATAGTCAAGGAAAGGCATTAGAAGGGTAGAAAACAAAGAAAGAAGGAGCAGAAGCAGAAT
GCCTGGAAGGAGGGCAGAGTGTTGGGAGGGCGGAGATAGAGAAATGGGGGACGGTGGTAT
TTAGTATGCACGGCCAAGCTGCCCCATCTGCTTAGCGCAGCAGTCCCTGTCGTATAACTG
TCTACAGGCCGTGGGCCACATAAAGAATGTCTCAGATTTGATGTAATTCCGCAAAATTAA
TGACAGCTTTACTCGGTATGGGCCGTGAGGGAATGATTAGTGTTTGATCGTCCATCTGAT
CAGTTCCCTTGGCTGGCTGCAGAGAGATGCTCCACTATATACCGGTATGCTGCCTATGGC
AAGCACACATGCACGCACAGATACACCTATCCCAGAATAATTCCTGGGCCCCAATGCTCT
AGTTTATGTTTGGGTTCTGGTTTCTGTTTCCCTCAACAAAGACAACCAATATCTTGTTAA
ATTCTCTGTGCTGTGACACATCACATCGAAATGAACACCTACTGATGGAATGGATGCCGG
TCCCACTAGTGATGTGATTGTGTACAGGGCATTTTTATATCAGGCTGTGCGGTATTTCAA
GGGAAAGTGGGCCAACCAGCATCCAATTTAGGGAACTCAGAGGTCACACTATGACCTTTT
ACAAGATATGCTTTATGGTAGCAGTGATTGGAATTGGGTATTAGTTTTTAAAAGAGATGG
GTAATGGATTGGGAATTTGAGAGAAAAATTGATCCATTGGATGGat
>NODE_959_length_675_cov_13.598518
GAGAGCGAGGAAAACCAAAAACAAAAAAAAAGAAAAAAAAAAGAAAAGAAAGAAAAAAGG
GGATGGGAGAGGGAAGGGGGGGACACAAGAAAAAAAAAGGCACGGGCGCCCAGTCAGTCT
TCACAACAAGGGTAAAGAGAAGAAAGAAAATAGTCACCTGGCATTCTCTGTTTCTCCAGC
TCATGCTGTGAGGGTTTTCTACGTGGGGACTCATTGGTGGTGGTAAGAGAGTTGCCTGTG
ACAATGTGCCAATCAGAATCCCCGAATGAGGCTGGCAATACATGATTGGTTGGTTGAATG
ATATCAACAGGCTGGTATCTAAAGACAAGAGAGAACCAAGAGTCATCCCAGCAGAAAACA
CACACACTCTTGCCCTCTATTAGAAAGTCAATGCACAACTGGCAAATTTGTTACATATTT
TGGAGACACCATCATCGCTGGAGACACTTTTTTTTTAAATCTTATATTGCAGCACCAAAT
TGCTTGTTTTGATCAAACTGTTGAACGTAACATAAATTGTTGCAAATCACATATCGTTGG
CAAGAGAATACATAACTCCGTTGAGGGTGCAGCAGACTTGGGACTGAGTGCACCATTTTT
CAAAGTGCTGCTTTCAGTGTGCTGAAGATGTCTCCAGCTGTGATGGCTGTCCAGTTATTA
GCTGACATTTTCCAGTGGTGCATCCAAGTCCTCTTACAGTGACCTTGTGACTTTTTAAAA
TTTTCTACGCTACCTTAAATATAGACCATCTTAGAAACTGACTTAGGGTGCTCTCTACCA
GTcaccaccaagaccatttatttccatttaagattcctt
>NODE_965_length_588_cov_8.219388
TGGTCCTAGAAGCACAACTGGACATGGGTGGACGTTGTGGTAAAGTTATTAAACTGTAAT
TTTTTTCACAGGTATAATTACCACTTATTAAAACTTGTATCAGGGAGTGTCGGCAGATGA
GCAGTGAATATACAGAGCAGCATCTATGTGTGTATTCATTTCAGGTTGTAAACAGTAGTC
TCGGAGCACTGGGTTGTTATCGAGTTGTGGCCCCCGGCGTAGGATTGATCCACTTCAGTC
CAGCAGCAGGGGGGCGGGAGCTCTGGAGGGGCTCAGCAGGGCTCCAAATCAATAAGGTTA
ATAGATGTGGGGGCCACGCAGTCAGAGGTGTGCAGCCTGGCATTTTCGGTGCCAATGAGG
AAAATTCCTGATGACGAGGTGTCTCTTTTGGAGCCTGCATTAATGTCAGCCTGATTACCT
GGAGCCTGGATGTCAGATACAGTGGGGTTAGTGGAGGCTTGTTTCTTGGCCATTAACTGG
AATTAGCTTTACAAGGAGACCCTTCAGATTGGAGACTTTAACTTGCCACCTCTTCATCCG
CTGTCCATTGAGAACAAATTGCCAACCCCCTCCCTCTTTTCCCTCCTGACTCTATTCTTT
CACTCTGATTTCTATAATGCCAACAGTTTCATAATCACTTGATGAGTAATTTCCTCTCAT
TTGGGATTTGGAGAGAGAGGTTTCATTTAGAAGTTTCTTTCTTTTTtttttcctcccacc
ctcatttttatg
>NODE_966_length_145_cov_1.600000
AACCCTAACCCTAACCCTAATTCCGGACCTTACGGCTAGGGTTGGCCCATACTACGGGAC
CCAAAAAAGTGTCACTACAAACCTATACCAATCAACTCAGAGCGGTCTGAAACGCGCTCT
CAAGCGCCTTCTGCGGGAACTTATATTGGCTTCAGCGCTTCCACACTGGCTGCGATTTGC
ACTGCCCATTGTCAGTGAATGGGAGAACGTTTTGGCCAATATCTCCGGAACCAGACGTGC
TAGACACCTGGAAATGCCACCTGCCCCACCTAATTTGGCTATGCTGAAG
>NODE_967_length_311_cov_1.819936
GACTTGAGCTGTGAGCGCAGCCCTCTGCTCCACGCTAGAGAAATCTGGGCTGCCTGACTC
TGTGTGAACTCTTCCTGAACCGAGATCTAAGTCATACGGTGATAAATCACCGCGCGACAC
ACAAACTCCGCCATTTACAACCGAGGGAGCCTATTTCTGGCCTGCTTACCTTATCCTCTT
ACGACGAATGCAGAGCACCAAGCAATATTTTCTCATTCAGCGACGAAATCGATCAAAGCA
GTAATCCAGAGAAAAGTTTAAAGGCAGGGCTGACTGGGGGAAGCGGCAGTGGGAGACTGC
GCCCTGCCATACACCAGGCATTAGCAGCCACAACAAGAAGGGAAGAGCCGAGAGAAGCCC
CTTTccttttttccttttccttttcttctactcgacgtggatgggtaaaccgagattacg
aaagcaggcgtgagcggtcgggtcagcgagataag
>NODE_968_length_569_cov_14.634446
GGTTTCTTTAGTGTTAACTTGTTTTGTTGTTACAGTGTCTGTGTATTGTACTTTCTACTT
TTTGTTTACTTCAATATTCTTTTCCCTCAATCTTCTTTGTTTTTTTTTTTGTTTGTTTTT
TTTGTTCTATTTTGGTGTAATTGAGAGCAAGACAGTCACCAAGAGGGGAACATTCGGTGT
GGCCTGGTTTCCTGGTTTTTGGAACTGAGGCAGCCAATCAAGTGAGAAGGATTCTCTTTT
AGTTTCTCCGCTGGATTTCCACGTTGCTGCTATGTCCCAGCATCCTCACTGACATCAAGT
GCAAAGTTATGTGTTGAAGCTTCTGTAAATACGTTCAGATGTGGAAATACAAACTCCCTC
GCAAAGAAAATGTACATAAAGCTCACACAAGAAGTCCATCATGGCCAGGGGACGAAATGA
TAGTGTTTTTATAAATATAAATATATATCGGGTTTGACAACCTTCGGACTGTTACATGCA
CTTTCTTGGAAAGTTGGAAGATCTTTATGGGTCCAGTTTCTCTACACTTTAATACCTACT
AACAACTAAGATACTGTAATTCTTTACTCTAATAATCAAATACATCAGTTTTCCAAAAGA
AAGTGTGTGTTTGTGTGCTTTTATTTAATCGTGTCGCAACAATTGTCCCCATTTTGGGGG
GAGGATTGCAGAAATAAAGATGAAACACCTTTTTTCTTTTTTTTTTTTTTTAA
>NODE_969_length_586_cov_10.779863
ATGGAGAGAGGAGATAATCTAATCAATTTTCAGAGGCAAAAAAAGACGCAAGAACAAAGG
GGAGAGGTGGAGGATCCAATAGAACATTAAGGAATATTGAGAAATATCCAATTGTCTGAG
CAAATGTAAAATGCCAAAGCCTCTTAGAACATGGTAAGTCTTTATTCAGTAATACATTAT
CATGCATATTTCATACAGGCAGATTACTAAAACGGAATTGTGTGTCTTTCTGTTGTATGT
CTTTATAATTACACCTTGAAGCCATTGCTGTTTTTTTTTCTTCCTTTTTCCTCCATATTC
ATGAAAAGCAGACTTGTAATTTGATAAAGAGAAGCTTGTGTTCTCAACTTCATTCAAACG
GCATCATGGCGCTGTATTAAAGTGGGCATCTGTGTTCTCGTAGCATTAATCTCTTCAAGC
ACATTCCAGCTGCTGTGATGTGCGAGAGGGAGATAAGTCTTAAACAGTCTAAAGCTAAGC
AAACCAGACAACTCTATTATTGGCTTCATAATTGCTTAATTAAACTTTTGTCACTAATCA
TTATGAGGGCAATAGAGCTGTTATACAGGCTTTCTGTCGAGCAGGAAAAAAAAAAATCAA
TAAACTGTGTTGGGGAGCTGATCCCCCCACGTCTCCCTCTCTTTCTCTCTCTCTCTCTCC
CTCACTCTCTCCCTCCCTCTCTCTACTCTCCCTCCCGCTCTCTCTCTCCTCTCCCTCCTC
ACTCTTTTTg
>NODE_974_length_467_cov_19.411135
CTCTCATCCTCCCCTCCGCTTCCTCCTCTCTCCCGGTTGCCATCTTTATCAGCCTTGACG
CACTCTCTCTCTCTCTCTCTCTGCCTCTCTCTCATCTCTTTTGCTCTCTCCCTCTCTGTC
TCTCAAGCAGCCGGTAACTGAATGCACAAATTACTCTCCCCTCCACCTTTAACTCCCACT
AAATCTTTCCCCTTTTCCACTTTGCTGAGCCGGGATATTTTATTCCTCCATCAAATATGC
ATCCCATTAATTAAGTTAAATTACTCCTGACTGCCAAATATCCCCTGCCCCGATGGGTGT
CAACACAGAAATGCATGACTGTGAACCTGCAATGACACGGCCCCAACACTTAAACATGAG
TTACAGCCTTTTCCAGCTCCATCCATGGGCAGATTACCAGACACTTTGGGCTGCTGAAAT
TAAGCGCCGTTCGCTCCTTCCCCTCCACCCAGCTTTTTAATAAGTGCACAATGGATGACA
CTCGCACTTCTGACAATGAGAGGACTGATATTTTAATTACACCCCTTTTTTCATCAGCCT
TCCTCTTCATCTTTTAATTGCTGTTGTTAATCACTCATTAACTCCCCTCTCTTTATTTTT
TTttccctcct
>NODE_975_length_650_cov_25.033846
AGAACTAGTAAAGCCATTGCACACAGTTTGCTACTTCTGGTTCAGAAATGGTGTTAGAGT
ACAGTACTGACAGTCATGCGATCACAACTGCAGGCCCCATTCTTACATCTTAATAAATGT
GCCTTTTGATTTGAGTAATCAATAACTTATGATTTCTAAGTAACTCTGTATTAAGTACTA
TTTACTTTTTTGGTTATTGATTTCTGCCAATGTGCATATTTTCAAATGTACGTATTTATT
AGTTTCAAAGTAATTAATGAGATATTACCTGTTTATTTATTTATTGAGATATTTATTCTG
ATTCTTTATTTTTTTGAGACAGGTTTTTATCTTCTGTGCTGTCTTACTTCTGACTTTGTG
CCAATGTGCTGCTTTGAGGTGTTACATATCGTGGGTTTGTATCATTATTAAACCCTCACT
CTATATTTTAAATCAGTGTTCTCTTCTCTCTCACATGTGCATGTCACTGACTCACCGTGC
CTTTTTCCTAAACACTGTTTGAAAGTTGTATTCTTTAAGTATTCCGCAGTGCTGTTGAAG
GAATCAAAAAAAACAACAACCCACCACTCGATCTATAAATGTGTTCTTTTGGTAAACAAA
GATTTATGTTATTTCTTGCCTTTGAAACACACCATAGTACATTTTGTAGAATTGTTTTTA
GGGAGATTAGGTTTTACAAAAGTTACATATTTCCTATTGGAACAGAACTTACATTCAGCA
AGTACATCCAGTGACCACTAGAGGGAatcagcagcactttaatgaacatcttcaagtata
aaaaaggaagagtg
>NODE_976_length_231_cov_10.238095
TAACCCTAACCCTAACCCTGGCTGCGTTATGCACGTCCCATTGTCAGTGAATGGGAGAAC
GTTTTGGCCAATATCTCCGGAACCAGACGTGCTACACACCTGGAAATGCCACCTGCCCCA
CCTAATTTGGCTATGCTGAAGACGTCGGTCTTGGTCCCGAGTCTCTACGACCTTCCCGTC
CCGAGATACAGCAAAAAATCACAGGTTTGTCCCAATTCCTGACGTCGTAGAGACTCGGGA
GTAGGCTCAGTGCGATCGCGGCGGCTGCAAATGGGGGGGTAAACACAAGTTTCATGTCTC
TAGCACTGACCGTTTTTCGACCCCAGGCCGAAATCCTAACCCTAACCCTAACCCGAATTT
CAGGCCTTAGGGTTA
>NODE_977_length_430_cov_14.360465
ATCTTTTTACAATGTGCCAATGTTGTGTGGCCTTTAACGTAATTAATAATGGATTAATTA
ACCAAATTAATTCGTAGGTTAGAGACGTTGTTCTGTAGTGAGGCCAGTCAGTTTGGATTT
GGGCCCTGATGGGTGAGGCCCTTTACAAGCCGATGTTGTTCATGTTTCTGACAGTGCCAG
CCCCCTGTCTAAAAGCCCTAGCAAGTGCCATTTGTCTCCGGGTTAACAGAAAGACGAGAT
ATAGGGCGGGCTGAATTATTTAAGCTCCCACAACACATGCACTTTTGCTTTTCAAGCATG
AGTTATAATTTAATTAGAAACTTCTGGTGCGTTGCTGGCTATTTAAATATTAAAATCTTC
CGCTGATCACATTGGATTAGCCATCCCTGTGAAATTCCCTGAGATGTCAGTTGTTGTCTT
TCTGTCTCCTCTCTCTCTCTCTCGCTCTCTCTCTCCCGCTTCTCACTCTCGCCGCTTTCT
TGCATTTCCATCAGCGTTTTTCTGAACTCCCGCGCTCACCGATTGTTTGTCGACTCCTCC
ATTAGAGACAAAGGAGTCGTCATGGAcctctggg
>NODE_979_length_555_cov_15.598198
CGAGTCTCTCCTTTGATTTCACAAGGATCCTCCTCAAAACACAAAGTCACATTTATCTCA
GTAATTGGCCTCAGTGTTTAAGTGGATAATGTGGTTATCGCTGCATTCTTTGTTTCATTT
CTTCCCCTCCACTGCTCCTTTCTTTCTCTCTCTATTTGTCTTGCTTTTCTTTCTTTCTTT
TTTTTTTCCGTGAAACTGTTGAGCTGGTAAGTTCAATGCAGAGGCACGTATGCACTCTGG
AAAGGTAATCTAGAAGCCAGTTGAGCCATGACAAATAGGGACAGCTGGCCTAATTGAATC
ATTTGAGCTAAGACAGCTCAACTTGGTTATCCCCTCTGCAGCCCACACTGATATTAGTGC
AGGAATCATTAGCCATGAAATCATGTCTGCTCTCTCTGACTGCATCCTTTATGACATGAC
AGCCAGCCCAGCCTGTCTCTTTCACTCTCACACCAAAAAGAGCCCTTCATCATAAACAGG
CAGAGATGGAGGCAGCCAGGACTGAGTAGGATGTCTCTTTGTCTTTTTCTGAACGCTTGT
TCTTATTAAAGTGTTTCACAAGATGTCATGTACAGTGCATTGTGCTTATATCAAGGCATT
ACTGTACAGCTGAATCGCAAAAACATGTACTTCCATCCAATTTTTCTGCGGCTATCAGTA
TCAGGGAACGCTGTATGAAAAAAATATATATTCAAGAAt
>NODE_980_length_297_cov_4.377104
GAGCCAGGAGGATCTACATCGAGGTCAAGTTTACCCTGAGAGACTGTAACAGCATGCCGG
GAGTACTGGGCACCTGCAAGGTAACAGAAGGAGGGGAGAGGGAGGGATGAGGATGAAGGT
TTGTGGGAGAGTTGCAAAACAGAGATGTTAAATGCACACAACGAGGCTCATGTTCTGTTT
GAATTTATTATTTCAAAATGATAATAGTAGCTCATAAATACAATCGAGTATGTAAGTGCA
AATGTTCAGGGTGACTCATTCTTCAGGGCAATAATAGGAGCTAATCTGTGTCTGGTTGAC
AGACATGACGCGAATGACTTCCGTACGCTAACATCCTGCGTGCTAGCACTTCAGCGCTTT
TAATTGGAGAGCTAATTATCATCATCCAAAACCTGAGAAACTAAGAACCTGCtacagctg
tcagggtgggttgtgagttca
>NODE_981_length_303_cov_2.006601
CATATGCATTTTTATATAGATTAGCCATATACGTTTAGACCGGTGGGTTCAAGAGTGCCA
TAAAATTTAAAGCATTTCAAGATAAAAAAACAAGATGTATTTGCAGATTCGCTCCCTCAC
GCTTATGTTTATAAACGTAGATCGCTATCATTCCAGGATTTGTCTTTCTGTTTTTCCATG
TTTATTTTTTCTTTTTCTGTCTTTTTTTCCCACACAGGAAGTCTACAAAGACACCAGCTC
GCAGGTACTCTCACTGCGGCAAATGTTGAAGGAGAAGGACGAGGCCATCCAGCGACAGAG
TAATCTGGAGAAGAAGATCcacgagctggagaagcagggcaccataaagatccacaagaa
gggagacggagacatctcaatcctaccgtccccacacgctggggtggaaggtggaccggg
tgctacaactggaggaaacaacacagt
>NODE_982_length_533_cov_15.767355
AACTATGCTATAGTTAAAATATACATCATATGGATCATATAACATTTATAACTGCCCTTG
CTTAACAGACTCAAAGGAGTGGCCCTCCTTCTGCAAAGGACATACTGCTGGACATGACTG
GAATAGGGGAAGCTCTGTATATGGCATATAGGTTATATCCCATAAGACCAGAAACAAACA
TGTTTATTCCAGTCATCTCTTTGGTTAGTCCCTTTGCTTTTAGCCCACATCTGTATGGCA
ATCATCTCCACTAAAACACTGAGCCATTATAATCCCATCCCTCCTGCTCACACACACAGA
GTCCCCCAGCCTTAAGGAAGGCCCGACTTACTCTGATAGGATGTACGGATCCTTTTCTTT
GAATCTGAATAAAAGTTAGACAGGCCACGCATGCAAAACTCTGTCAGGCAGGCCCGCATG
CCCACACCAGCAGCCACAGAGTCACCAAAAGGTGGAAGAAGGAGGAGGAGAAGAGGGAGG
AATTTGTGGTAAATGTAACGGAGGGGAAGGAATAAAGAGTGAGAAGTGTAGGTGAGGATT
GAGGGCAAGGAGAGATGAGAGAGACAGAGAGGTGGGAATGAGAGAGAGAGATGGCGATGT
AAGTAGGATAGGATGGTGATGGAATGGTAAAAGGAGAGAAATTAAGTAAATTAGGTTAGG
AGGGAAAGAATTGGAAg
>NODE_983_length_712_cov_11.790730
AGCGAGAAGATATCCTTCTTTTCCTGCTCCAGATGTGGTAGAGTGCAGTTTACCATATGT
AAACCATCTTAACACTTACAGAACACTCATACTGGATTGAAAGGGGGCCATGGAAAGTGT
CACTAAAGGTTACCATAATGCCTACATAGTGTCTGCGCCTCAGAGCCATTCAAAGTTCAT
CTGCTTTTCTCCAGGGAGAAATTTGTAGTCATACAGTACGAAAAAAGACAGTGATAAAAA
GACGATACTGCCTCAGCTCATTAAAATGTATGTGGCATCTTACTCTTTAGTGAAAGCCTT
TTCTTGTCTGTGTATGTGTGTGAACCCAAAAAGAAGCAAATCAATGTAAGAGAATCTGAT
TGATATTCACTTCAGAGGGTGGAAGTGGGAGAGCCTGGGCTCACCATGGCACTCTGTGGG
CTTTTGTTCCTGGCAGGTTGGACAGGCCTTCACTGTGAGGATGACATTAATGAGTGCCTT
CCACAGCCCTGCAACCAGGGGATATGCATTCAGAATGATCCAGGCTACGGCTACACCTGT
TTCTGTCGTCCTGGATTTGTGGTGAGGCTCCCCACCTTATTTCCCTTATCCACCTGTTTT
TTGTCTTTTCTAGCTAACCTTTATCCTCTTGCACCCTTGATGCTTCTGTGGCACTAATTA
GCTGAATTGTTAAGATGTCTGATCACCTTTTTCATTGTTGCTTATGGTCTAATCTAAGTC
TCTTTATCGTAGCAGGAAAATGGGAGGCTTCTAAGATGTGACATTTTCCATATTTGTTCC
GACCTTATAAGAACAACTTCCGCCCCAAAAGTTAACCAGAATTATCAATAAAATTATTAA
CATCAGTAATattaaa
>NODE_986_length_352_cov_13.386364
CTGTATCCTTCTATCCATCTTACTAATATGCTTCCTTCTTCCCGCTTTCCCTGTTCCAGT
GAATGTCAAACACAAACAACTATGTTTTTTGATTTCTCAGTCCCATCCTTACCCTTCATT
TTTATCTCACTACCTTTCAAACATCTCTCATCACATCTCCTTTTCCTTCTCTCCACCTAT
CTTCCTGTCTCCTCTTCCCCCTCTTGCCTCTCCACCTCAGCATCAATAGAGGGCCCATCT
GTTCCCATACATCATGCACTTCATTTCAGTTTATTAGCTGGGATAAATCATAAATATTTC
ATTATACATCACGGGCGGCTGTCGCCTGCACACCGACAATTTATCACCGCTGCCCTCTCT
GCCGGCTTGCCATGGCGGCTATAAGCTTTCCAGTCTATTAAACAAGATTGATACAGTGTG
TAAATTTAGATATTGGGAATTTCTTCACAGACCACTGCTCCGCACTGATAGGCCAGGGTA
ACAGGGGAGGAGAGAG
>NODE_989_length_730_cov_10.734246
CGTAAGTTTAAAATGTAAATTGCTGCAGCGGATTCTACTTTTTACAATGTGGATTTAATG
ATTTATTTTATTTTATTCACTCCACCTTTCACTCCAAACTGCCTTTGCAGGAGATTTTGG
ACTCAAACACACGTTTAGTTTTTTTATTTTCTACTTATGTACAGATATTTTGGCCCCCTT
CACTGTCCACTCCAGGTTTTCTTGCTCTCCAAGTTGACCTGTCAAGCAGATTACCACAGA
AAGAGATTAATGGCAGAGGCGGGTTGCAATAATAATCGTTTTGTTTGATGTGACAACTTT
GATAGGCGTTGATTTACTTACAAACTGATAGGCTTTTAATTGAGCGCCTCCATCCCGATT
GAGATGAAAGGGAAAACCACATTGAAAAGCTGCCCGATTGCCCCGGAGCCTCAATACTGA
TTAGCCATCTCAGTGGTGAATAGTTCAAGGCATTTTAAACTTCTTTTCTCAACGGCCTGA
CAGACCATTTCTCTTCCTTTCTTTCCCCTCCAAGTCCGCTTATTCTCCCTACCTCTACGA
GAAAATAAATCATTTTCATTGTATGTAAATAAAATTGAGCTGACATCAATATATAATGTC
TGGATTTTTTTTCTCTCTCTCTTTTTTTTTTCTTTTTTGTTCCCCGTCTTTGTTATTCTT
GTTGCAGATGACAGTGAGCCCGAGGCACATGACAGGTTTTAACAACACAATAGCAGATGC
GTACAGCCAAAATGGACAGGGTTCTGTGTGGAGGGATCACCGTGTTTGACCGGGTTGTCA
CACATTAAAAATTAAACcaaggtttacttttgcaggttctttaaagtatacttattacag
aacgacgtgctgtgttaaatgtagaagggaatgg
>NODE_990_length_799_cov_15.257822
TTCAAAGACAAACCTTCAGCCAGCAGTAATAGCCATGTCATCAAGCGGTCTTCCATTTTT
GCAGAGGCACTGTTTTATCATTGCACTTATCTCTGTCAGGATGCAAATGTACCGGACGAT
TGATCGGAGTGACCACAGAGGAAGACTTTACGCAATGCAAGCTGAAACTGGTGACAAGAC
AAGGGTAAATTCAGAAGGTGGTGCTCGCTCTAAGCCTTTTTTTTCCTCTCTCATTCTGTA
TCCCCCTCTTTCCCTCTCTGGCTCTTTAAACCATTCCATCTTTATAGCTGAGCCAATCAA
TGGCAAACCAGTGTCTATTGTCTGTTCTGTGCTCAGGCCACTGCCCTGCTACAGCACCCC
CCATTACAGAAATGTTTCTTCCCATCAGTGCCTTTACTTATCACTTCCCGGGTGACATTG
AACTTCCTATGCCCCGGCCGCCGAGACACATCTCTGAACTCACACAATTACTCTTCATCC
CCACTAACAATTTAGTAATGAAGTATTGATTTCCAGATTCCTCTCTTATGGATGATATTA
GATTTTGTTTGATAAACTGTGCCTGGGCCTCTAATCTGCACTGTCCCTTTTCCCACTGTC
TGTAAAACAAAGTGCCACTGGAGAGATAATGACCAGGGAACATCGATGAACTCATTTCAT
CAATTTGTAACACTTGACAATGAAAAAGGGCAGGCATTTTTCAAGCAGCAATGTCAAAGT
TTATTGCTCTGGGTACGGTCTTATTGGAAGCCAGACATCTTGAGCAGCATTCAGTTCTAA
TTTATGGGCCCCAATGTGCCAGTTACTTTTAAAGGAAATGTTTGGATACTGGGAGGATAT
TAGTGTTGCACCTGGGTTGTCTGATTCTCAGGGCCACCGGGGATTCATGTGTCATGTTAG
AAAATACAAAAacagcagaagagaggctgagactcaagctatt
>NODE_991_length_442_cov_9.764706
GGGTCCCACACTCAACACCCATCCTCACAGCAACACAGGTTATATATAGGTTACAGCTCG
GTCCTGGCGAGAGGTGGGTAAGATCGATAAATCTGAACGAGATGTGCGCATTTGTACCCT
CCCCTATTACACACACACACACACACCCACACCCACACACACAGTCAGTCACCCACCCTT
CCCCCTGTCTTCACCTGTCTGTAGAGGTAAACACATGCATTTAAATCAGTTGTGGGGTGC
CGTGGTAACAAAGACAAATGATGTTGTATGTAATATTTTTCTATTAACATAAAGTAATAT
AAAGTGAAGGGCAGTGGTGTATGGAGGGAGTTAGGGGCTAATGTCCCGTATCAGATGTGG
ACAATGTCAGGGCTGCATACTGAGCAGTCTGTGTCCTTCTCCCCTGCTGTGTGTGTGTGT
GTGTCCTGCTCCTTCACAGGGCGAGAAGGCAGTGACACACCGAGCTGCCAACGCTTGTAT
TATTCCCACTGCCTTATTAACCCCTCTGCCCTCACCCCTCTCTCCTCACTCTCTTTTCTG
CTCTCTCAGAGGAACTGAATGTATATCTAAACCGGCCTGAGCTCCt
>NODE_992_length_321_cov_2.800623
CTGCCATGCTAAACGAGACTGATGAGATGTATTGGGTAGGTGATCAAAGGACTACTATTT
ACAGCCACTCTCAGCCTGCAGACTTGACGACCCACAGTAAGCACACTATACTGTACAGGG
AACCTCTTCCATCATGCTTTTACTGCCCATCACTGTGGCTGTTAGACAGGGGAGATGGCA
AAGCTTTTAGCAGACTGAGATACCGTCCTAGTGCTGGACGGCGTGTATGGGCAATGCCAT
CAGAAAAGTGAATGACTGGGAAAGATAAGGGGAAATGGAGGCTGGGGAGAGAAAAGAGAG
GAGAGAGAGGGAGGTGGTGGAGGGATAGGTTGATGTCTGCCTGCTGGCTGTCAAAAGAAA
ATGCTTCGGTTTAATGGAAACTGATATCATGCAGGTCATTCAAGTTCTTCTGGATAGGCA
GGGAGAGTCTGTGAGTAAACTAAAGCATGGTGAAGtgcaaaggag
>NODE_993_length_592_cov_8.456081
GTCAAAACATGTTTGTAAACATTGCGTCCTAAGTCAAAACATGTTTGTAAACATTTTCTG
TGACAATCTGCAGGAGTGCTGTTTTTATGCTCTGAAACAGCGTTTCATGCGCTGAAAAGG
CCACTTTGGCCAAACGGTGTCTCTACTCACTTTCTTGACACGATGTCACTTGAAACAGCT
TTTGCCTTCATATTTATCATATTTCAACACACTGTGGAGTCAAAACATGTTTGTAAACAT
TGTCCTTTGAAATCAAAACATGTTTGTAAACATTGTCCTTTGAAATCAAAACATGTTTGT
AAACATTGCCTTCAAAAGTCAAAACATGTTTGTAAACATTGCGTCCTAAGTCAAAACATG
TTTGTAAACATTTTCTGTGACAATCTGCAGGAGTGCTGTTTTTATGCTCTGAAACAGCGT
TTCATGCGCTGAAAAGGCCACTTTGGCCAAACGGTGTCTCTGCTCACTTTCTTGACACGA
TGTCACTTGAAACAGCTTTTGCCTTCATATTTATCATATTTCAACACATTGTGAGGTCAA
AACATGTTTGTAAACATTTTCTGTGACAATCTGCAGGAGTGCTGTTTTTATACTCTGAAA
CAGCGTTTCATGCGCTGAAAAGGCCACTTTGGCCAAACGGTGTCTCTACTCACTTTCTTG
ACACGATGTCACTTGAAACAGCTTTTGCCTTCATATTTATCATATTTCAACACACTGTGG
AGTCAAAACATGTTTg
>NODE_994_length_545_cov_4.014679
CAAATGTACAAATCGAATGGGAAGAAAGTCCACATTAGACGGAGGGGGGAGAAGAGTTTA
TGAGGAGTTCATGATTGGCCTGGAATAGACGCCTTGGTAGTAAGTTGTGTCAGGTATGGA
TGAAGAATCCAGGCCCGCTTTCCCCGCCATGGAGCCCATGGAAAGAGCTCCGGCCATCGG
GGAGCCATAGCCAGAGTAATGCATCACTTGCTCGTAAGTCTTTAGGTCCATTTTGTGATG
CTGCTGCTCCGAGGACATGAGGTTGTTGATGGAGAAGGGGTGGTTGAAGGAGTAGTGGTG
CTCCGGCTTCAGGTGCGCTTCGTGCGCAAGGACCGAGTGATGCTGAGACATAAGGTGCTG
CCCCTGCGTCACTGGGGAGGCGGCGGTGTGCTCCGGGCTCAGGGCCTGACTCGTCTTCAT
GTCCGACAGGGACCTTTTGTGCTCGCTGGAGGAGGAGTTGGAGTGCGGGGACTCGTTGCC
GTTGCAGCTCTCAGAGCTGCTGTTGGAGGAGCCGCCGTCTCCTGACTTGCGGCCGGTATC
CTTCGTGGTCATCTTCTTGTCACACTTGAAGCGCTTCTGCCTCCTCAGGTAGCAGCCGTT
CTCAAACATGTTCCCGGAGTCCGGGTGGAGAGTCCaaaaggagcctttccctggtttatc
cggagacctgggcactttgaggaaacagt
>NODE_995_length_542_cov_10.660517
TAGGAAATTATTTTGCTTGGCTGCAGCTAAAATCATATGCTTGCTTATCATACAGAAACA
CTATCGCAGTCTAAATATTGGTACTGCATTAATAGTCAATTGGATCATTTCCATACAGCA
TCAAGCTGAGATGAAGGACTGTAAGGGTACACATTCCTGTGAGGTCTGTACACATCTCCT
GCAGTCAAGTACTCAGGAGAATCAGAAGACTGTCCACTTCACATGCATGTTGACCAGCTC
GTCATATAAGTTGACCCCCCACTTCAGCCAAATTCCGGTTCCTTAGGCATACTGTTCCTC
CTGCCGCATACAGCAAAAGCCTGGAGCAATGTTTAGCTAAACCTGCTGGCCTACGTAGGC
AGGGAGAGTCCCCAGAGGGCTGAACAATCAGACAATTTCAAGATCATGAAGCATTAAACC
AATCCCGGCAGGGTACACTAATTAAACAGCCGAGCCCGGCACAGCCAACCAATCCCCACA
GAGCAATTAAATCCATCCCCTCTAAAACACTGTGGAACCTGTCTGGGGAAAACTGCCGAG
AAGTGAGAGAGCGAGAAAGAGGGAGAGATGGAGTGGGGAGGGGAGGAAAATATCATAAAA
TTCATCTGGAAAAAAAAAAAGAGAAGAAAAAAAAACTATAGGGGGAATGCAGCAGGAGGC
TAACAAGGGAAATTgaaaaaggagag
>NODE_996_length_373_cov_3.037534
GTTTGCTTAACCTTTACGAGACTTCATGGTGTTTTTTGTTTGGTTTTGTTTTTTAAGCAA
TGTGGTGTTTCTCACTGCATAAGAACACCTCTAAAACTTCATTAGTCACACTGTTACTTG
GCGAACTGGGTGATTAAGCATTTTCTGTGTCAGTTCTGGTTCTAACCAGCCGTTTCGTTG
CCTAATCTTTTGTACTGTGGTATTTTGCTGCTTGACACTTGGGAAAAAGTCTCACCCTCG
ATCCTTTTCTCTCCCCTTTTTACCCTCCCTGCCCCTCTTCTGTCTCCTTTGCTCTTTGTT
TTTCTTTCTCCCCCCTCTAGCAACAACCAAACTACTGGAGCTTCAAGGTCAGTGCCAATA
TTGTGTTTGTGTTTCGCTGTAAATCTGTGCCTCTGTGTGGATTTGTCTCTAATAGGATAA
CTCCATTGTTTCTTTGCATGCCTGCTTGCCTTCTCTCCGTTGCATTCGGTTTTGGTCACA
TGTCGGTGCACACTTTTCTGTTTAACTCTGTTCACTg
>NODE_997_length_354_cov_10.138418
CACAAACACACACAGACACACACACACACAGGTGGAGCCTCAGGGACCCGGACGACAGAA
CGGACGTCTCGACAAGAGTGTTTTCCCGCACCCTCGGGACACCAAAAGTCTGGTGGTGGT
GGGGGTGTGGAGGGCTGTTTTATTTTTATTTTGAGTGTTTAATGTATTAAAAGGGGCCGG
GGTAATGAATTATAATCTTTAATGCAGAAACCGATCGATACCACCCAGAGAATAAATCAG
CTTTTACTGAGAGCGTCAAAGCCCCTTAATACACTAGGGGAGAGAAAGGGAGTGCATGGG
GAGGAGGAGGAGGGAGGGAGGAAGGAAGGGAGGAGGGGAGCAGCAGGGACAAACTGTGAG
CAGGAAGGATCCCGAATGAAGCAGAGAGAGAGAGAGAGAGGTGAGGATGATGAAATAAAG
GAGAAGGGGAAGTAAGAGGTAAAAAAGAAGGGATAGAGGGATGGATGCAGTCAGACGGGG
GGAAGTTATAGATGAaca
>NODE_998_length_549_cov_11.382514
GTTGGCAATGGACGCCATCACCGCACCGACCCACGGCATCAACCCGCTGCTGTCTCACAG
CTCGCCGCATCACCCCCAGACCAGCGCTTCACCTCCCAGTAAGATGCCAGGTGGCGTTGC
TTTGCATGCAGGAAATATATGCTAACGTACGAAAGTAGCTCAAAGGTTGCATGATGTAGT
TGTGCTCGGAGTGAAACTGCTGTCAGAAGAGGGGCCAAGGCAGAGTTGATGTGATCAGAG
AGCCGAGAGAGAGAGGGGACAAGTGATCAATGAGCGTGAGTGAGTGAGCTGAGCAAATGC
CATTGTTATTCTGATCTTTGAAAACACACTGAGAACAATCCACATTGTACCTGCAATCTC
CACTCCAAAGTCAGCATGGAGAGGCATGACACAAAGGGCAGCAATCCTGTGACAGGCAAG
GGTCAGGCCAGGGTCAGGGAGATGGAGGTGGGAGGCGGTGGTGGTGGTGGGGGGGCAGAC
CGATCCAGATCGCCTCCACGTAACGCCGTCATTTCCACATTTCCTCCTCTTCCTCCTCCC
CGTGCAGGTTGCTAATGAGAGTTGCCAAAACAAGGAGACAGCACGGAGCGATTATTGCTC
TGACCATTTCACCCCGACCTGATGTTTGCATTGAGAGTAATTAGTATTGACCGAGTCTAC
CTGGTGTATACAACATCACaacaaagctgatac
>NODE_1000_length_306_cov_2.362745
AGAAAACCCGAGTGAAAAGAATCATACCACACGAGCATGTGAGGTTTAATTTGCACACCA
ACACCCAGAAGATATGTATGACACTGTCACACCAATTTGCCCATCCTCTCCTCAGCTCCC
TCTCCTGCTGAACTCTCTTCCTCGCCCACCTGCTCCCTCCCTCCTTCCTCCATCTCACTA
AACAGATGGAGGTGTCAGTGGATTTCTACCTAAACACATGCCAGGGTGGAGCTACCAGGC
TCATTTGCATGTTGGGGAGTGAGGGCCTGTCTGTGCGGGTCACAGAGGTTTCTCAGCTGA
CCCAGCTGCGTGGTCTGTCTGCACAAAGAGGTCAAGGGTAGGTGAGTGGTGACAGGGGCA
GAAGCTCTGTGCTGCTTTTCCATTACCACAACCTCtggatgcaccttttgtccttggtcg
tgtcttatgcagccgataaaaataaagcac
>NODE_1001_length_441_cov_16.818594
AAAAAAAACACCCAATGTGGACTGTCATGTAGGTAGTGGGGGGGGGGGCGGGTAGAGACA
GAAAGACAGAGAGCAGGTCGGTGCTTAAAGCTAACAGGTAACCTTTCTGTGCACCTAGGA
CAAAGGCAGGGGGAAAAAGAAAATGTCAAATTAAGAGAGGCCAGGCAGAGAGACGTGGCT
GCCATATTTGTGTGAAAGCCCAGTGCTGTTGGCAGCAGAGATGGCTGCTTTCTGATTCAT
CTGGGGCCGTATGGCAAAGCTTTGTCAGTCTGTGCGAGGTATAAATAATTCAGGGTGAGA
GATGGCAATTACAGGGCCCTGCACAACCAAAATGAATATTTTATAAGGACTAAAACTGCC
CTGGAATGAATCACACACATGGAGTCACACACACATACACACACAAGTGTAAGTGAATGT
GCGCACACGCACACATGCGCCCAAACACACACACAAAGGTAGCACATATGAACCCTTGGC
ATTGCTGTTGTATTGTTGACAATATAACTATTATATTATATAAACTGCTTTTGTGGGTTA
ATAATTTGTAATGTTCTCGTctgtacgtgtgatttttcacaatat
>NODE_1002_length_292_cov_2.383562
CTGAGAGAATAGTAATAACTTCTTTCATGTTCATATAAATGAAGATTTTTTTCTCTCTTC
CTACCTTGTTGGAACTTGTTGTTCATTTTAAATTAGGTTCTATAAAAATGTCATTTTATT
GTCTTAATATACTGTATGTGTAATCAGGAATTTTGCAATGCACAATAAAGAAGAAGCTTA
ACTTAAAGCAACAGTTCACAGTTTGGGTGTTTTAAAACGATCCTCACATGAACACTGAAA
TACTTGTTAGTTGCTGTTATCATTGCTACTGTTCATTCTTGCAGATAAAAGGTCCCTAAC
GTGCATCTAATGGAAGTAAGAGAGTACAAAATCCAAGTCTTTATGGTTTATTTGTTAAAA
GTCAGTTTTTATTTGGAAAGAACTACATCGAAGTTTTTGTCATTTGGCCACAGTTGTTTA
AACAGTGCTGATAAAa
>NODE_1003_length_810_cov_14.793827
CTTTCAACTGTTCATAATAGGCTCCCCTGTTGCTATGGCAGGTTACAGACAGCTACTGAA
TAATCTCATGCATGTCATTGCATGAAGATGTGATATGTCCACCATAGCCGTTACAGCCAG
TCAATTTCCATATAATACCGCAGCTAGATTATTCAATCGAAATGTTCTTTTCTAAAGCAC
GTCATTTTCATAGAGCTACAATCAATCTTGGCCAATCACCGTTAGGCAACTGGAGTCCGC
AATAATGGCAAGTGCAAAATGCTGTAAAAGGCCCGTGGCTATGGGTTTGGAGCAGACCTA
CCCCCTGACTCTGGGAATGAATAAGCATTCCTTAATTAGCCCATCGGGTTAAGTGCAAAC
CTTAATGGGCCTTTCCCAAACTCCAGCGTGACATCGTTCTCCAAACATGGCCAAGAAGAA
AGTTCCATTAGCAATATTAATACAAGCTTAGTTGATCATTTTCATTCAATTAACTTCTTT
CAATTAAATAGATAGCTCGACAATGGAGGTGATAAAAGATGGGGAGGGACGGCTGATGAC
ACGAACCAAACATTAGCGTGTTAGGGGTCAGCGGCGTTAAACCGACTGTAAATCCCACCG
TTCAATTTGGAAAATGCATTTCCCCTGCTCCCCACTTCTTTAATGGGTCGTTTTAGCTGA
CAAGAGGCCTTTGAGCAGATCTTTTATGAAAATTCTAGACGTGCTCTTCGCGTATTTGCC
ACCTTTCACAGAACACCAGTGTTCACTTTCAAATCACAGCCAAGAACAAAGTCGCTTAAG
TACCGTTTCCTTGATAGTGAAAGGAGGAGAGGAAGGAGGAGAAATGAAAGGGGAGACGCG
GAATGAGAGGAGAATTAAGTTAATGCCGTTTTCTGCCTCATTAGCTCTGGGTAAATAACC
AATGGATGACCTCCATggcgctccgtcttgtctttgcctgttcatgcatacatg
>NODE_1004_length_520_cov_24.432692
CCACTGCTGAGACTGCTCACTCAGCCAGCCCTCATTTCCATTTCAATCTCAACCTCATGA
ATGCAAAAACTCTGGCCGAAAATTAATAACACCACGCAGGGGAAAAGTGGGCGCCAGGGA
GAAGGAAGGAAAGACAGAGAGAGATGGAGGGGAGAGTGAAAAAAAAAGAGAGCAAAAAAG
AGAATGGGGAGCTGGGGTCTTTTTCACCCCTTTTGTTCCTCCAAAAGTGCCCCTTATTTT
ATTTCCCTCTCTCTTTCACCAGGATCCTCCAATGAATGGCATTACAGACAATGCCATATC
CAGAGTGACACAAATTTATTTCGGTTGCAGCGCCATAGTGTATTTCCACAGAACCAGGGG
CGATTTGTCTGGGGACAATTTGGTTTCCATAAAGGATTTAAATGGTTTCTGTGGAGATAG
TGGGGTGAAATTTAATTTGTTTCTCATTTACTACAGCAGGTATGAAAAGGAGAAAAATTG
GACGGCTGATGGGCTAAAAATTGGTGCTGTCCCTCTGCTGTATCCCCAAAGGACCAAGGC
CCTGCATCATATAGATTGAGTTCGACCCCCCCAGCCCTCCCAACCACAAGCCAAGCCAAC
ACAGTCACACACACACACatacacgcacacacacacacacacacacagcctgcctgcagc
ctgg
>NODE_1005_length_350_cov_9.422857
CGCATTACAAATGTATCGATTGTGTCATTACAGCTGCCCAACAAACACAAAAACAAACAC
CGCATGAAAAGGAGCTCGGTGTTATTCCGTGAGCTGTCCTGCACAAATGTCGCACCAGCT
AGCTTGTACACTCACACTGTGTGTGCATGTGTGTGTGTGTGTGTGTGTGTGTGTGTGTGT
GTGTGCGCGTGTGTGTTTGTGTGTGCGCGCGTGCAGGTTTTACAGTCAGGCTCAATACAC
GCATGCCAGCGCACACACTCACACAAAGCAACACAAATCCATACTAGCCACAGGCTCCTC
TCCAATCTATTTTCTGCTCAGCTGGTTTTAAATGAAGTTATTATGACTCATTAAAATGCC
CACAAGCTTGTGGAAGTCGGCCAATTACGATTTAAATTTAGCCTCCTGCTCTCACAACCT
TATCTCCCCCCTGTACAACCAACCTCTCATCTCTGCCTCTGCTTTTTTTTTCTTCCTTTT
TTTTTTTTTTTTTT
>NODE_1006_length_412_cov_9.968447
AATCGTAACATAATAAGATGTCTGCATAAACTCTGCTCTTTTTTGCCATTTCATAAGATT
TCTGCACAAAGCCCAGTGCTGATAATAATGTTTTAATTCCCTTGAGAGGCAGTAGGTCTT
CTCTGGTGCTGCCAGTGGTGTTAATGGGGCAGGAATGCAGGACGAGTGCTTTCCCACGCT
GTTGGTTTTCTTCTGCCGGGTGCGTTTGAGATGAGGCTCTGGGCTGCCTCGGCTCTGCTA
ATGCAGCCAGAGTGCAGACAAATGGAAAGTGACACTTGTGTGTGTAGAATGGTATTTGTG
GTGACGCTTTGACTACAGATAATAAAGTGTTCGCCCTGAGGTGATTTTGCCCGGCAAGCA
CCCCAGATGAAACTCACTTACTCAGAGAGGGAGGCAGAAGAGACAGAGAGGGAGACAGAA
AAGACAGAGAGGGAGACAGAAGAGATGGAGAGGGGGGATGGAGAGACGGAGAGGAGGTGA
GGAAACGGAGAGAGAGCGAAGCAAGAGAAGAGTACAAATAAATATAGACAGGAGGTAAAG
AGGATGAATAAGAGAg
>NODE_1009_length_345_cov_13.400000
AGGACAAGAGCAACAAGATTATATTTGAATACATTTATCATTCTGAACCATTATACGCAA
GAATTTATTGAAATGGACAAAACAAACCAATCACAAAGTCAAATATTTCAAAGACTGATT
TCTTAAAACAGATTTACGACTAGCCAGTCCCCTGAGGGACATCAACTAGACGTCATGATA
CAAACAGACACTGCAAACAACACAGATCTGCTTCGGCACTAAAGGTAAAGGTAACACTAA
CTTTTCGGTCTTTGTCTCCGAACTCAATGCCCAGTGAGTCCATGGCTCGAAGAATGGCTG
CCAAGCTCTGGATGGTGTTGCTGTAGACCACAGGCTTATACTGCTTCACATCATCCCCAG
AAAAGCCATCTTCATGGATAATCCTGCATGCGTACAGAGACATTATCAGAGAAACACAAG
CCTGGACTAAACAGAAAAAGTCGCACACGTCCATATGGTCCTAAATAACTGTCTTTTCAC
AATAAAAGa
>NODE_1010_length_346_cov_19.421965
ATGATTCCTCTGTTGGTGGTTGTTGGTCTGCTCTGTGTTGGATTACAGCTTGAAAAATAT
ATATTTATATCCACTACCGAAGCTGGGAACTGAGAGTGCTGTAGATGTCATTGATGATAA
TGCAATAAAAAGCATTTTGGGGGTATCTCCACCTCTGCACTTAGCCTCTTGGCAGTGGTT
TGATCAAGACAGAATAAGCTTGTGACTTTTCAATTCCAGCCATAATTTGTTTCGATATTA
CATCTCCTGGATAGAGCAAGTGATGGAATTTTTCCTATCCGAGACAGAGGCAGTGGGGAA
GCTGACGATGTCCCATAATAGGTTATCACCAACCATATCTTTTGCTAAATAGAAACCCAA
CACATGTACATCTGTGGCCTAGTGTCAGAGCCTTAAATATACATCAGAAATGCATTAAAT
TTGCTGATTGCTATTCTTTTCCAACAGCGTGTCAAGCCCCAAATTTATTTTTGTTTCGTG
GCTTCCCGAT
>NODE_1011_length_526_cov_17.819391
CTTTCGCATTGGTGTCAGTCTGTCAATAATTCACAAGGCCAGCAGGGTGGCATTTGGGTG
AAATAAAAGCCCTGAAATTCGAGATTAGAATGTGATGACGGGCTTTGTTCCATGCCGGTG
TCAGAGTGCTCATACGCTCAAAGGAGGGGAAGATGAATGTTTTTTCCCCGCTTTCCTTTA
TCACTGAGGGCTGAATTGTGCATCTTTTGCGAGTGTGTTTGTGCGTGGCAGGCGAGAAAA
CCCAGACTGTCTGCTGAGCTGTATCTGCGTCTCCAGCAGGGCAGCTGATTTGGTTTGTGA
AGTATGTTAATAATCAAATGATCAACAAATAACAGATGTATTAGTTCATGCAGCTTGAAA
TGTCAAGGAGGCTAAAAGCGGAAATCTAATACAGAAAGCCCAGTTGCATTGTATTATTTT
CTGTGACAAACCCTCCGGTCCAAATTACGTAGAGCCTCCTACAGTGAGTAATCTTTACAG
AAAACGGCGCCAATATTTTGTAATTAAGCTGCAGTAAGACAACGAGCGCTGCCACAGATG
GAAGTTGCAGAACTCGTATCACTTTTGTTTTTTGTTTTTTTCTCTCAGTGTGGAGGTGGA
TGGGGGAAGTTAAAAAAAAAATGCCCCGTGATTGAAAAGGAAAgtaataaatgaatactt
gacttattga
>NODE_1012_length_319_cov_1.536050
AAAGGACCACCCACTAACAGCATATGTCCATTTTCCCTCTTCTAAAACATGTTCTGTAAT
CTGTCCCACATTTTCTGATATCATAAACATAGCACCATTTTGGCCTGAATGTTGGATGAC
CCTGATTATAAGGGCAAGCCCTTCGTCAGCGTCAGTTTCTGAGGAAAAGACTTTCTGAGG
ACAGGAAACAATGTTCGGAAAGATTCTCTTCGTTACTGTTTGGTTAAGAATAAACAAGTT
CTTAGTTCAGCTATGGTTTCAACATTTAAAGGAATGTTCTTAATTTTGCTGAAAACGTTT
CTATGCTTGAGATCATTTCTGACTTTTTCCAAAGAGTTAACGTGCTCATGGGAgatggaa
gcatcttctctgacagttaactgaaatgactcatcagctgttttctacttctttctttac
cttcgcctctggaccgcattaaacatgtccaatgctagctaac
>NODE_1013_length_501_cov_17.644711
CTCTCTCTCTCTCTCTGACATTCACTCAGTCCCTGCAGTCTTATTGACCTTGGTTCCTTC
TCATTTGCATCCACCATTTTTCATTCTTCGGAATATGGCGTTGGGGGACTTTTCCATCAT
TAAGTGAATTTACAGCGATTTCCTTATGTGTTTTCTCCAAGGGATTGGGTTATGAGATGC
ACATTAAATATCCATTAATACCTCATTATCCCACTGATAAGATTACCATGATAATGAGGC
AGAAATTCTAATTGTTTCACTTCTTGTTGTGCCACTCATTTAATCATCCACCTGAAAGAC
AAGTACTGTGCGCCCCTACCTTGAAGACTGTAAACACGGACAGCGGGATAGAGCTCTCCC
ACTGCCAATGAGAGCCCTGCCCCCGCCAACAGCAGCACACACTGTTGCCTGGGTGCTGGC
ATGCGTGTGTACTCATGGCGTGTGTGGGCCATGAAGTGGAAGCATTACGTACCAGGGGGT
GCATCTACCACAGGTTGACTTTTTGGTCATGAGCCTTGGACGCTCACTCCCACTCACACC
TGCTAGCTCTTTTCCCCCTTCTCGGCATTCTTCCGCCTTGTTAAGCCACGGCTTCCCAAA
TGGAGATGGAGGGACACTGTGCTGAGGACTTTGTGGGAGGGTGga
>NODE_1014_length_290_cov_1.424138
GTGCATATTTCACTTTCATGTACAACACTGTCAATGTCATGTGCAATACTCTCTTTCAGG
TGCAATATTTCACTTTCATGTGTAATATTTCATCATCATGTGTGATATTACAGCCTGTGT
GTTTGAGTAATAAGTACTAAAGCACAAAAAATTCAATCAATAAGGACCCTTTTGAAAGAA
TTCCTGCAGTTTTTTTTCCAGTATAATGTGTAACATTTCATTTTCACATGCAGTAATTTG
ATAACATGTGCAATAATTCACTTGCATGTCCAACATCGTCAGTGTAATGTGCAATATCTT
AGTTTTCAGGAGCAATATTTCAGTTTCATGTGTAacatttcaatttcatgtgcaatattt
tacttgcaccgtttgcaggacattttaatgttctaatttcactgtatatgtgtatatgta
taaatgtatatata
>NODE_1015_length_849_cov_13.884570
AGCCCCAAAAAAAGGTAGACGACCTCTAATTTAGGGCGCTGAAAAAAAAAATCACCAAGA
CATGCGGGACAGTTTCTCCATAAGTGAATGGAAATGATCAAATAATAATAATGATAATAA
TATTAATCAGAATAATAATCAGAATAAATCCACATTTTTCATGCATTCAAAAAGCTGCAA
AATGGAAAGAAGCGGCAGAAATTCGGATTTATTGTTTCAGTTTAAACTAGACAAGGATGC
TCTGAGCAAATAGTGAAGAACCAAGGTGATAATCTATAGTGTCAAAGGAAATCAGGTAAG
TTACCTTGAAGACATCACATAAATGCCACTGAAAGGAAAGAGCGCTAGACATCCCCACGG
GTCTCCGCAAGACAAAGCCCGGCGAAAATGAACTTGTTTGAAGTCATTAAAAACGGGGAG
AAAGAGGATGAGATGCGGGCAATGTCACATCTCAATATTCCGACTTTGTTCCATTGCGCA
GGCTCGTTTTGGAGAAGTGAGATTTAGCGAACAGGAGACGGATTTAGAGAGAAAATCCCT
CACATTTATCTACATTACACAGACATTTTCAACAGGAAACAGCTGGGGCAGCATTTGCCT
CCTACTCGTCCTAAGTTATTCATTAAGGATTTTGGGCACATATTCAAATAACGTCATTTC
TCTTTTTTCTCAGAACGGGATTGAATTTTGATCTCTCTAAGACTTGGTTAGTAGTTCAGA
TCAAGATAGAAAAAGCGGTGCTGCCCCACCAGCAGCAGCTCTCACTCACACAGCACACTA
TTTTATGCCCTGAAAGCCCGTGAAGGAGAAGTTAAAGACGAGCTGGAGGTTGTGATATGA
CTCCTGGTCGTCGTGCGTAATTTGGCACCGTGTAGCTCTGCAGTCTCTCCAGCGTCTGAG
CTGATTAACGCTAAAATAAATCATTAAAAACACTTTTCCACTTACTTAGCACAGTGCTCC
TGACTTGGATGGCCAAtaaaaagcgaaataaaa
>NODE_1016_length_382_cov_3.188482
GGCAGGGTTAGGTATGGTTCAGTTATCTCGATGACACCCCCCGCCTCATCCGACGACTGG
ACGGTTGATATGGGGTGCCAAAGGCAATGCACGGGCCGGCGCACGTTTATCTGCAACTCT
CTGCTGCGTATGGATCATCTCTCGGTCTTATAATGTGCAGTAACCTGCTTCCTAGATTTT
AAAGACACCGGTTTTAGGTTTTGTTCCCTGAGTTAGGATGTCCAAGTCCGTTTCTAGAAC
TAGTTTAGTAGGAAGACGGTATTTACCGTGTACTCTGTCATATTATTGGCTGTTCTGGGG
TTAGTTAGATGGATTCCAGGTGCGTCCACGTCCGCGTCCACGTCCATCCTTTTAGAGGAG
TTGAAGTTGGGTTCCGGTCTAAGGTTAAGATCGAGGTTAGGGTTAGGCTTAGGGTTAAGC
TCAAGGTTAGGGTTAGGTTTAGAGGTTAAGGTTAGGGTTAGGGTTAAGGTTAGGGTTAGG
GTTAGGGTTagggttagggttagggttagggttagggttagggtta
>NODE_1017_length_576_cov_11.814236
GTCTCAACTCCGTCCTGTCTCCCTCTCTCTCTTGCTGCCACTCTCCTTTGCCCCCACACC
TCCCCCCCTCCACAACCACCCCTCTTTCCTCACCCCATGGTGCTGCTCTCACTAGGAGAG
GGGAAGTTCATTACCTCAGCTAAATCAGAATTAGTCCCTTCATTTTGACGGGGCGAACTT
CATTAGAAAGGCCCTTCCTTAATCCAGCAGGGAGAACTGATGAATCTACATGGGGGCAGT
AATTTGCTTCACACAGCAAATTCAGCCACTTCCTCCACACTGTCTCCCCCTTTCCTTTTC
GCTGTCTTTCTGGCTTTATGTACTTATGGTTACATTTTTATTAGATCTACAACAAAAAAC
CTGAGAAAGGAAAACACCTGCATATAATTAACTAATGGCAGCAGAGATGGTGTAAAGAAT
GAGTTATGCTGTTTGGAATGTCCCGTCTCCCCAACAGACTTCAGGCTCTCTGGAGCAGCC
ATAGCTGACTTGGCTGACACTCAAACACAGGCTGAGTGAGCACGGCCGACAGAAGGCTGG
GTCTGCGGGCCTGAGGTAACTATTCAGGCTGATTTTATAATGTCATGATTATGTTCTGGA
GGTTTAGGATACACAAATCTTTCCAGTGCACATGATTACAGCATCAAATGGAAAATCAGA
GATAATAGGATAAATCATTTGCCATTGTGAAAGCCAGACTGCTGCATCCTTTTTCTTTTt
>NODE_1018_length_152_cov_3.953947
CAGGAGTGCTGTTTTTATGCTCTTAAACAGCGTTTCATGCGCTGAAAAGGCCATTTTGGC
CAAACGGTGTGTCCTCTCAGAATCTTGACACAATGTCACTTGAAACAGCTTTTGCCTTCA
TATTTATCATATTTCAACACATTGATTGTCAGGTCAAAACATGTTTGTAAACATTGCCTT
CATAAGTCAAAACATATTTGTAAACATTGCTTTTGAAGTCAAAACATGTTTGTAAACATT
GTCCTTTAAAGTCAAAACATATTTGTAAACATTGTCGTTGAAACTCTGCAGGAGTG
>NODE_1020_length_669_cov_12.065770
CTTAAGTGCTGCGTTGCTGTCAAAATATGTGCAAATCACCAGTAAACTGGGTAGACAGCA
ATGAGAAAAATAAAGTCTATCTGGAATAGGAAAGAAGAAAAAAATAATAAAGAAAAAAAA
ATGGCGGGAATAAAAGTTATTTTCCCGACTATTCCAGAGGGTTCTCATGCTGTAAAAATG
GAAGTGAGTGCAGGATACATCAGGAAAGTATCAATGTCTACCTCCACACACAAAAGGGCC
CCATCCTGCTATGACCTCTCCTACCATCCTCCCCCTCCCCTACTGTGTCATTTACCCACA
GTTTCTAAATGCTTCCTCCAGCCAGAGTGGAATCTGCTCAGAGGTGCCTGGGCTTTGTGG
CGGAAACATAATTAAAGTGGTGAAAGATGTAAAAGGTGAAGAATGGGGATGACATCAGGC
CAATTTCACACTTGGCACTCGAATGGCTAGGTCCAAGCCAGGACTCTTGCCTCGCAACAC
AGATCAAAGCCCACTGTCACCGCACCAGTGCAGGAAAAAAAAGAGGCAAAAGGACACCTA
ACTATGCTAATCCCCAGGACGAATATATTTTAATCTTGTTAGAATACAAGTTAATGCCGT
GGCTCAGTGGCTGAACTTTTTTGGCAAGAATGAGAGGTGGACAGAACTACTTTTACCTTT
TCTACATGAGGTGCCTCTGTCTGGCACCGGATAAACAGTCAGAGTCTGAACAAACTTTCT
TTTGGTCAAACTCGGTGTGTATTATTAAGCCACATACTGTACAGGCAGCAGATAGCAGAC
ACAAGCCAGTGAAAGGCAAAGCAAcagttttca
>NODE_1021_length_619_cov_27.431341
AGAGAGAGGCGAGGGGGAGAAAAAAAAAGTATAAAGGAGGAGAAAAAATGGACGGCGAGT
TCAAAACAGCTCATCAAAAACCAAACATCTCTATATATCTGGCATGGCACCCGGCTACTG
CGTCATTATATTAATTTGTGAGAGATGCAGTGAAAATTACACTGTATGAAAAATGGCTGG
AAAATTTAAATGATACAAACTCATCTTATTAGCGGTGAAACATTAAAAAACAAACAGGCC
CCTCTGTGTCCCGCTAATTTGTCTTGGGATGAAAGGCGTTTGATGGATGGATCTTACCTT
ATTCATAAGCGAGGATAAAAGAGATGTATTCCCTGGTACAGGGTGTCCGTTTGATTCATT
ACTGGAACAAGGAAAATGAACAATGTTTAGTCAAGATTTGCATGAGAACAGTAAATATTA
CTATTTATCACGCAAGGTGTGCCTGTATAATGAAGAAGAAAAATGCTGTCTTCTTAAGAA
ATAAGATCTACTGTGAGTTGGGGGGAAGATTGGAGTTGAAGGTTTATGTAAACATCCTGA
TCACACAAAAATGGGAGAAATATATTAGGGATTTTATAATTGGATGCACGTTCATATGAA
ATTATAAATATGTGCCATACATGTAGAAATCATCTATCAATCAGAGGAGCTTTATTTCCT
TGTTGGCTTATTTTGCAGATGTATTAATTAACACTGTGCATTTTGAATTAACCCTTTgtt
caccatgcagctgtgtacctgtggtctttcttgctcaggtcca
>NODE_1022_length_346_cov_13.682081
AAAAAAAAGAAGGAGAAAAAATAAAAAAATGCAACAAGCCACCACAATAGTCTGCTGTGA
AAGCAGCAAAGACCCCCACTGTTTGAGTAATATGGGAAACATAAAGCACACACAGAGAGA
GAAAAAGGGTCTTAGTGGGAGAGTGGGGAGCTTTGGTTGGAGAAATGACCTACCCTTCCC
TGTCAGCACTAGTGGATGGGGCGGGGGCAGGGACAGTGACCGTACCCACATTATCCAGCC
TGATCTGAATGGTGGTACCTAAGGGGCTCCTCAGGTACCTTCTCTCGATGTTGCGCTCCA
GATCGGCCAGACGTGTCACTGCAATGTCCAGCGGGTTGTCCGGGTGACGCATCACCCCGC
CCTTCTCCCCCCGCTCCTCTGGATGCTCCTTGGAGTCCTTGTCTCCCGCGTTGGCTGACG
CCGGCGTCGATTTGGTGAGGGGCTTGTGCTCGTAATACACCAGGTCCTCCCGCTCTGACT
GGGGGTCcgg
>NODE_1023_length_846_cov_10.708037
ATGTGTTTATAAAAAATGGACATGTGCCACCCAGTTGGAATAAATTATTTATGCTTTGTG
TGATTTTTATTTAGCCTACAGCCTATTTAAAATGTAAGTGCATGTTTTTAGTCATTTCGC
GGTAATTCTATCACCAAACTGTCGCCGTTTTTGAGTTATCCTCCCCCAAAAAGCACGCGT
TCCTCACAAACTTGCACTCTGAACGTGTGAAATCTCAGCACAGCCTGTGTGGGCCCGCAG
TGGAAACCTCAGGTCCGTTTACTGTCCCGACACCAAACTGTCTGCTCCCCAGCCATGGTT
TGTGTCCCTCCCAACCTCCCAAGCTGCTCGGAGAAGGTATAAAGCTCCAGAAGTGCACCG
AGGCTGAATAGACCGGGGGGCCAACAAAGCGCTGGAGCTGTGGGGCCCCGGCCATGCAGG
GTCTGTGTTTGCAAGTCTCCGGTGGTTGAGACGAGGCGGTGCATGTGGCTTGGGGCAGGG
GAGGGGGCTCCCACTGCATTAGGCAGTAATAGGTTTGGGATGACCTAAACGATTTGTTGA
CTGGGACAATAAATCTGTTGTGTGTTTCTTGGCATGCTGAGGGGAGGATTACAAGTTGTC
GCACAAAGGAATGCAAATTGCAAGCCAAACTCTCCGAGAGGCCTGTGGAGTAGCCAGCTA
TTTAGAGCATTTGTGCCGATCTGTGCTTCTCTCTCTCACTATTTTATGTTTCTCTATTAG
TCCTAATAACTGTGAAGGGCCTGAGAGTAGCCACTGTATTCATCTCAAATCAATGGCTTT
CCCGCACCAGGCCCTATAGACCTCCACATTTGCATTCCATCCTGTGAGATGACCAGCAGG
ACAATTGGCGTTAAGTCTCTTTCAGGCGGCCAAATGGAAATCTTGAATGCTAAATGACAT
TTTTCTCTCGGCCCTTTTACTGAAATCCACTCAGCGTGATTATTTTCTGCACAAAGTTTT
TGCCACTGGTTGAACCTTGAACAGGATTTt
>NODE_1024_length_640_cov_18.740625
ATGTTGCCACTTGTATTTACATGGCAACTGCCTCTGAAGGTACAATCCATCAGAGCTTTG
CCTTTACCTTACATGAGGCCGACGCCATTACTCCACATTTTTTACTTTAATTACAATGTT
ATGGCTTACTCGCTCGCAAGGTTACAACAAAGAATAAATCAAACTTCATTAAAAGTCTCA
GTAACTCAACGCATGAGCACACAAAATCATCACAGAACCAACCAGATTATATTCCAAACT
AACTCCATGCATCTCATAAGGAGGTTGTTTTCCTTTTTCATATTTCATAAATATGAACCA
GGGTGGTTTTTGTCTGTGCCTGTCCATTTATTACCATAAAAATCAGCTGACTGAAGTATC
TCACTATCTGTGGAGGCAATTAACTGTTTTGAGAGAATGCGTAATACGGGACTTTGTAAT
GGTATCATTTGGAGTCAAGGCACAGATGCGCCGTGCGGAGCCATACTGTAATTAGAGAGA
AACGCTGTACAGGTTTTCCACTAATTAGCAAATTATGCTGAAAATAGCATCAAGCTAATT
AACAGTTATTATGGCATTTTTGAAAGTATGACTTTAATTAGCAAAGTCCTGACGCAGGCA
ATTTGAAACTCGTCTCTGAGAAGATGAGGAAGAAAAGAAGGGAAAAAAAAACATGGGGCA
TGATCAAGAAGATACCCAGATTATTATGATGCTGTCAAAAACTAAAGGAAGGGGAGAAAA
AAAAACAGGAGGGGAAAAGAGAGACTGAGTGAGTGAGAGAGTGAGTGAGTgagtgagtga
gtga
>NODE_1025_length_609_cov_21.390804
TGTGTGTGTGTGTGTGAATATAAGCACTTAAAGTTGAGTCATTTTAGGGATATAGATATT
TTCCATTTTCAACTCTGACAAAAATGCAGTGAAATAGAGGGGCCATTTTTTTCTTTTTCG
ATTTCTGTCTCGTAAATCCTTTTCAAACGCAATTCCCATTCTTCTTTTGAGGTCTTTTAA
GTCATTATAAATGTTTTCTCTCTCCCTCTCTTTCTGTCTGTCTGTCTCTCTCCCCTCTCC
CTAGCTTTAGTCTTCTTGAATAAAATAAGTGCAGATTTGCTGGAAATCAGTGGCTTTTGT
GTGTGGCTGCAGGAGCATGGTGAAATGTTTGGACACTAATACCCATTCATTTCGGTAGCG
CCATAAATAAAAGCTGCCAGCTATGCGGCTGCCGTGAAGTGGTATTCTTTGGTGCCCAGC
GGGATGTCCTGTTCACATTAGCGCAGCAGGGAAAACTGGCCGGAACAGCCAGACAACTAA
ATCAAGACATTGTCAACTTCTGACAAAATTGCTATGGGGGGAGAACCAGTTTTAAGAGGG
GTTGTGCATGTCTGGTTGTATGCATGTTGCAGTGTGTGTGTGTGTGTGTGTGTGTGTTTG
TAAGACACAGAGAGAAACAGACAGGGAGAGCAATAGAATGAGAGAACAGAGGAGGCACGG
GGGAGAGATATATCTTTTCAAAATTTAGTATATTCtgaaaaataattcctgactgagtaa
caccatggggctgacatgaatgaggaagtgttg
>NODE_1026_length_627_cov_15.615630
GTAATAAGATAAACCTCATCTTTACAATGTGTGTCTCAGTTTCTTCTCATCATTGTCTGT
AAATACTTGTAAGCTCATGGTGCGTCTGCGTTCATGCATTAAGGCAAGCTCCTGGCTTAA
GTCCAAAGACTGTCAGAAGCGTGTGTGCGTGTGTGTGCGTGTGTGTGCGTGCGTGTGTGT
GGTACTGTTTGGTAGAAATGACACTGGCCGGCCATGTAAAAGTGTGTCTGACAAGGGGAG
CGACGGAGTCAGCGCTTTTTTTTCCTCCCTCCTCGCCCCCCGCTGTTCAATCCATCCAGC
TGCTGTCACCACAGGGGAGCAGACAATCTATCAAGGCATCGGGATGCATTCTCCTCACCT
GCGCCGCGCCTTTAATGAACAGCCAACATGATCCCGGCTGACAAGCAGGAAATGGATGTA
ATAAAGATTGTTTCTGCATGCTCTTTGCATCCCTGATAAATCACCTCGCTGTGCAACAGA
TACGGGAGCCACATGGAAATTTGATTTCACACGGCAAGGGGGAGGAAGAAGAGAGCAGTG
GGGGGAAAAGAGAGCTGCTAGTGGCAGGGTCACTCTATTTTATTCCTCCTTTTCTCCAGT
GGAGCAGTGGAGCAAGATGTGTGGGGGCTGAATAGAGGGGCTGTTTTTTTTGTTATTTTT
TGTGTGTATGCTCTTACTTCCCTCTAACACTCTGTTAAACCTGGAACATGCCTCTGTACC
TTTAAGTCTAAAACCACAACAAACGTTGTGTGCAGATGTTCACgtaggtgt
>NODE_1027_length_351_cov_11.609687
AAGAGGAAGACAGCGGAGATAAGGGAGGGATGAAGAGAGGAGGAGGAGGAGGAGGAGGAG
AAGGAGGCAGAGGGCGGAGGCATGCAAAAGCCCAAAGCCAGGCCTGTGCTGGGAGAGGAG
GGGAAGGAGGGGGAGGAGGGGAAGGAGGGGGAGGCCCAGTAAATCAGCCAGCCTCTTGTC
AACACCTCCCACCAGCCTCCCCCCAGGGGCTTCTGAAGCCACTGAGCTGAGAATAACAAA
TGGCCGTCATTGGCCAGGCAAAAAGCTGTGATTATAATTATCACATCCCACACTGACCTT
GCATAAACCTTAATCCTTCTCCAATGGAGCATTTAAATAGGCTGCCAACAGCGACAGAGA
TGAGGAGCGAGGGAGGGGAGGCACGGGGAGGGAGGGGAGGTGAAGTGGGGAAGGCAGGAG
AAGGAGGCGTGCGGCGAGCACTGGAGAGGGAGCCGAGACAAATGTAAAGACAAGGAAGTG
GAAAGAAGAGGGAGc
>NODE_1028_length_347_cov_4.755043
AACATTTTTAAAGACATGAACCCTATGAAATCTCTGCTAAACTTGCTTGTCCTGCAAGAA
GGAGAAGAAAACAAACAGGTGGCGATATCATTGACACATATCAGACGGCAAAAAACACAC
AAGAGCGTCTCAGTCAATCAGCAATCATGTCTGTCCTGAGCATAAACACACCTATTATAC
ACGCCAAGCGGTGTCAGTGTAAACAATGCAGAACAATACACTCTGCATTTCTAGCTGCAG
TGGCTCCTCTGATTGGCTCGATCGATCGTCGGAGGCATTTGATGCTATAGGAGGAGAGGC
GAGGCATATTGATTGGAGGATAATCAGAGTCAAGCTGGCTTGGTCCTCTTCAATAATTCA
AAGGAAGAATTTGGGTGAGATTCCCTCAGATCGGAGGTGTGATGTACATTTCATAGCCTG
AGAGTCGGGGAGCTGCACGGTAACGGGGAGGGGAGGCGGCGCGTGTGAGTGTGTGTGTgt
gtgtgtgtgtg
>NODE_1035_length_816_cov_14.863971
CCATAACATTAGACCTTTGCATATCCTTAGGTGTTTTCCATTTGTAAAACTCCCCATGTG
CCTTATAATCTACAGCTGTAGGACTTTGATATTCTGTATGTTGACCTGACGTTCAACCAA
CAAAACTATGCATTGACAGGGGTAAAAAGCAACGTAATATCACTCAACCAAGTAATTCTC
TATAGTGTTTGTGAGTTCAGAAGGGCCATCAAATTTCATGTAAAATAAGCTCTCATGCAG
GAGGAGACACTCATATTTTACGTCTAATTCTGGAGGAGAAGATGTATTTCTTACTTCCCC
AGGAAGCATGATTGGTGTGTGTCTGTGTATCATGATGAGATCACTTGGCGGGGCTGAGGA
TAAAATGTCGCTTAGGATAATGTGATTGCCCTTAAGGTACAAGGAGGTGAATTATATTCC
CTGATTTATAATCTGAAAATTAAAGACTCACTCATTTTCTAATTTAATTCCACCTTCAAT
GGAACAATGTTCACTCTGAGCCAAATTGGCGAATAATGTTACTAATTCAGATGCAGATGT
AATTTCTATTCGGGGGGCTGCGGCGCGTGGTGATGAACGAGTCCCGGATGGATCGTTGCC
ACTCCTATCTCCCCGTCTCGACAATTCCCCAGCAGTTGTGATAATAACCTGAGCAATAAA
GGAGGGATAGGCAGTGCTACCCCGTTCCACTCCTCATACCCCAAGTCATCTGATACTTCA
TCTAATAGTATTTCTGTCCTTTCCTGTGTCACTCTGTCTTAGGGCAGCTGACACTGCGCT
CCTTCCATACAGGAAAACAGAGTGCGGCGAATATTATAGATGTAAAACTGCATTAACATG
AAGACTCTTAATAACCTGCATAATTACTGCTGCCTTCTGCAATACAAAAAAGTCATCGCA
ATAAATCTGCTGTTAAAAACTTGATTGAATGCAGGGTAAATGTCAAGGTAATTAtgaggc
>NODE_1036_length_433_cov_10.752887
GATCACCAAGACACTCGGCAACACCGGCTGTCACCTATACATGTAATATAAATGCAATCT
CACTTTTTCTCTGTGATAAATATCCGCCATCTCTGAGGGGCAGACACAGCCTGACACACA
TGCGAACGCACACACTCTCACTTTTGAATACAGCACCGCACAGACAGTCAATAACAGAAT
GGGGTGTGAGATTAAGCCTAAGCCCACCTTCTTTTCATGTGGCAGAGCAGCCGCTGCCCC
GAGATCTGGCACCAGATGGCGCTGTGCCGGTCGGTGCCAGGAGATAATCGGGACAGATCG
GGCCGCATTACTACCCATTATCTTCTAATTATTCTTGTGTGGAGCGCTGATCCTGCCGTT
TGTGTAAGTGGATGGCACAGAGAGCCTGTCGCCCCCGGCAGCACGAAAATCCTCCCCACT
TCCCTCACCCCCTCTGGGGATGGAAGGAGAGATCAGCCGGGGGAGGGAAAAGGAAGGAGG
AGCTGGTTGGGTAAGGCAGCCAACCTGATAGACGGGAGAGACGCCTTTGTGGCATGCAAA
ACCGCCATTAATATTTTTTAATAAAGCGACATAAGAA
>NODE_1037_length_618_cov_7.040453
TATATAGTCTTTTTGATCAAAGTCTCGCTATATGGAAGTAGTATATTTTGTGTTTTTCGC
ACACACACAAACAGACATAAGCACGCGCAAACACACACATGCAGTGACAGCCACGGCCAA
TCGATTTGCCACGCTCTCTCTCTCCACAATGCTGACGATGCTCGAGTGGACGGGCTCCTG
GTTGCTTGGTTCACAGAAAAGGGTCCCTCAAATGAATGTATTTTTACCTCTTGCAGGACA
ATGTCGGATAGGGAAGTAAATAATTAAAGGAAAGGGACCCTTTTTGACTGCATCAACCCT
GCCACTGCTGGTAAGCTCTACTATCCATTGTGACTCCATTTTTGCCCGTCCTGCTAAGGA
TGACCTTTTTTATTTTTTATTTTATTTTTTTTTTAATTTTTGTTTTGTTTTACACACATG
TGCCCTCCCTGCATGGAAACCCTTCACATTAAAGGCACCGAGTGTTTGCATATTTTTTTC
CTCATTTGATTTAAGTGCTGACCTGGTATGAGAGGAGCAGGCCTTGTGTATGTCGTATCT
GACTCTGGTCATTGGTTGCTTAAGTTTCCTTTCTGTGTTATGCAGTGTTATTGTGACAAG
TGTACCGTGGGTCCCCGCTGTCTTAGCCTTCCTTGGCAACTGTGAAATTGGAGCGAAAAA
GGCATTGAATTTGATTTTCAAGCCCATTTCACTTTGCATCCTTTAgcatggctttgtgtg
ctaactgaaatcctcactaattgtatcctggcttaagcatgg
>NODE_1038_length_303_cov_2.983498
AGATAGGGGATAAAAGTAGCTGCATTGGAAATATTGATCAAAAAATAATCCTCCTTGTAC
ACCGGCCAACACATACTGAAAGAACCCAGCTCTCACTTGCTGGGAGGATCCCCTGAAATG
TTCTGGACATCAAACGTGGCCTCAGAATCCTATTTTCAGATTCAGTTTCCTCAACACAAA
CTTGACTGTAATCATCTTTAATTTACCATTTGTGGTATGTGCCTCCCACCTCCTCCCTCC
ACCCTCACTGCTCATGGCAAAGCCTTCTGCTTGGCCGGGTGGGTTTGAGTAAACAGTGAA
CGAGGCGAATTGGACTGTGCTGTTGGTGCTTTTGACACTTGGCGACTATTAGAGGAAGCC
GTGAGCGGCATTTCCTCCAGGGACCTCAGTTCACCAAACCCACTTGCCAACGCATCTATT
GGCGGCCAGCGTTTTCAAAGTTCTTAA
>NODE_1039_length_311_cov_1.781350
TGTCTGGACTTTACCTGTGAAGCAGCAGCAGAGGAGAGTCCAGATGAGGAACCAGATCAG
AGTCATGTTTCTGATGAGGAGGGTTTGTGTGTCTTCTGTTGTGATGAAGGACAGCTGTCA
GTCATCCAGTGTTCAAGTGTCAGGACTATAAAGTCTCCCAGAGCACTGGAGCATGGTGCT
GCTGATGCAAAGTGGCTCTCTATGGAAATGTGTGACTCACTCCAACAGGGACTTGGATCA
ATGTGATGATGCTGGTTATCAATCCATCAATCAGTTTATCAGAATATTGATCAGGAAGAT
TTTTCATTGATGTTTACTTGTGAGTAAATGTCTTCTTTCCAAATGTCTCCTTTCTAAACA
TTTCAGCTGTGGACTTTATCAATGTATCACTTCATTGATCAGAGTATTGATGCTAAAAtg
tctgtaatgattcttacatagtctattttgatgcc
>NODE_1040_length_691_cov_15.257598
TATTGCATTTCAAGTTCATGCCCATATTATGTGGTTGTTCCAGTAAGAAGCCTTAACCAC
CGTCGACAATGCTGGAAATATAGATGCACAGATTTCATTTCACCATTGCTATGCGTGCCA
GACTTTTATCCAAAGTAGCATCTGAATGTAAAAAGGTTTGTAGTAAATCCATTTTTTTTT
CACAACAATTGCCACCAAACTAAACTATCTGTTCTACTTATTTCTAAAAAAGCATTGACC
GTCAGGGCATAGCCAATATGGAGGTTAATCCATTCTAGTGTCTATACTATGGGGATGCTT
ATGGAAGCATATTTGCTTAGGGCAGCCATGCAAATTATTACTTACTGCCCTGTAAGCTGA
TAACACAAATTAGATACCCATTAAAGTTGAACAATGTATATAGAATGAGAAAAGATTGCA
AGTGATACCTGAAGGGATGCTTAAGTCATATGGCACTAAAATATGCCTCATGCTTGCAAA
CTTCAAAAGTGAAGAGATGTTTATCCTTGGGATTGGAAGATGCATAATGGTAATCTCATA
TGCACAGAGGCAGCTGCCAGGTGGAGGATAGCACACTGCATGTTTATGAATAGAAATCAT
TACAGGGACTGGGGAGCATACCGGCATGGACCAGTGACACAGAACTTTTTTATCATCTAC
CCAGTGCACACTGCAGTACTTAAAAGTTGATGTGCCGAAATGTTTTGTACAGTAAGGTGT
TAGTTTAGCTGTGGTCATTTTGATTAGTGCTGTTTTTTTCTGTATTTACTTGAATGGATG
TGTTTAAGGTCTctatcactttaagtcttgacctgaatattagctgaagtcgagg
>NODE_1042_length_498_cov_8.236948
CTGACCACAGAGAGACAAACAACAGAGAAGGGGCTTTTGTGTGTGTTACTGCCGACTAGA
AGACAAACAGTCAAAGAGCGCGAGCTCTACAGTATCAAGCAGCAAGAAGAGGGAGGAGGG
AAACTGCATAAACTGAAAGAGAGGGAACAGATAACAGGGAGATGCTCTCTGGCCCCTCCT
CTAGCCTTCTTTCAGGGCACCTCTTGGCCTCCTCTCCCTCCTCTGCCTCACCCTCCCTCC
ATCCCCCTACCCCACCCACCCCCCGGCCCTCTGGTGTGTTGCTCACTCCATTGTGTCAGC
CTTCAGAAGTGCTCAGTTTGAGTGGCAGGCCGTCACAGATCAGTTCCCTGCTAAAGCGGC
CCGGCAGGCCAGGGTGACGGGCCAGGAAGGGATCTAAGTGGGGTTTATCAGCGCTTCTTA
ACGCCTCTCCAGCTCCCTGACACAAAAGAGAGGGGGTATTAAACATCTAAAGCAAACCAA
AAAGCGTGAAAGCTCCTTATAGGGCCGCGGGATTGCGGATGTGACTCGAGTTTTTAAAAA
AAAGAGAAAAAAAAAATAAGAAGAGGAAAAAACACACAAACGCCTCAACAGTGAGGAAAC
ATTGAGGGAAAATTCAAATGTTTTTTCTGTGTTgtgtggatg
>NODE_1043_length_349_cov_2.214900
CCATGTCTTATAGTAGGCCAGCTCACCATGACTGGCTGACGACCATTATGGTACCAAACA
AACAACAAACAAAATTTGCACAGGACAGGACTATTCTGCTACACCTTCTTTTTCTTCTGT
ACTACCTTATTCTTTATCACCTTCTGCTTTATCTTCTTCTTTAACTGCTTCTTCTTCTTT
ACCACCCTCTTCTTATTCAAATTCTTGTTCTTCTTCATCTTCTTTACCTTCTTCTTCTTG
TTCATCTTCTTGTTCATCTTCTTCTTCTCTACCACCTTCTTCTTCTTTATCATCTTCGTC
TTTACCTTCTTCTTGTTCATCTTCTTCTTCTCTACCACCTTCTTCTTCTTTATCATCTTC
TTATACTTCTTCCTTTTCTCTTCACTTTCTTTACGTTCTTCTTCTTCTTCTTCTTCTTCT
ACTTCTTTTTCTTTGCCTTCTTCTCGAGCTTCTTCTTTACCACATTCTTCTTCTTTATCT
TCTTCCTTACCCc
>NODE_1044_length_695_cov_13.159712
ACACAGCAAGCTGCAGAAGTTAAAGCCAAAATGACTGTATTCACACATTACACAACTACC
GAGCACACTGTCACAACTGCCCATACTTTTCTGCCAAAGAAATGTAAACAAAAACTTTAT
CTGCACTGGATAAAATGTGCCTGTGCACACCGCTGAAGTGCAACAGTAAAACAGTGACAT
TTCATATAAAACTCTGTGTAACGTCTTTAAAATGGGCCTTTACAGATACCCACACATACA
AACTGCTGGTCTAACCCCCTGTGATGCAGAGTGTCCAGTCTTTTTTTTTTTTAGAAAGAG
AGAGAGAAATGTGTTTTGAAAGTAGAGTGGCAAGTGGCGTCCACTGTGTGTTCTTTTAGA
CGGATCAATAGCTCAGTGTGTGAGAGAGTGTCTTAAGAGCTGTTGTCTTGTGCTTTCAGC
TGTGGCAGACCTGTTAGTGCTACAGAGGGGAGCTGCGCGCCCCTGCCTCTGTACCAGCAG
TGGCCTGAGGGGGGCTTTTAGTCCAAACACAAATGTCAACCACACATAGACTATTAGTGT
TTAGTGCAGTTATTAAATGGACTTTATTTGTCCTTTAGGAGGCTAAAAGGCGCACTTAAA
GGGGACCTGCGTGACAGCAGGGCAATTTGCGAGTTTGGTAACTTAGGCTCGCTCATTGCA
GACACATGAGTACAGATAAGTGTAAAAGGAGGAAAGGCTGTAATGCACTGAGCAGGGAAC
AGTGTGTGTGTGTGCGTGTGTGTCTGTGGTTTGTGTGTACATGTGCTTATGTGTGTGCGT
GAGTCTGTGGCAGTGTGTGTCCCTGAGTGTGTCTGGATGAAACACACAGAGTGAGtgta
>NODE_1045_length_604_cov_3.291391
ATAATACCTCTCAGGAATAGCGCCACCTCCTGGAAACAGGAAGTAGCATGTACATTCTCC
GATCGGCTCCAAACTTTGCGTGCGCATCATACACGGCAAAATAATTGATATTTCAAGGTA
AATACACACATCAGTGACTAAATGTCTCAACAGCGCCACCTGTCACATATGGAAAAATGG
GCCCTGGCGTCACTTTTCACCTGCACCTCCAAAATTCAACGCACATATGCGGTGTGCCTA
GATACACCTCACAACCACATATAAGCATGCCAAAAATACAAGTGACTGTCCGCCATCTTG
AATAAAAAAACGCATTTTTTTTCACAACTTTTGGCGGGTCAAAATAGCCTGAACATGGGC
CGATTGGTCTGAAACTTTACACGTTGCATCGCAGTCTGGTCCTCATCGCAACCATATGCT
AATAATACCTGTCAGTAATAGCGCCACCTGCTGGAAACAGGAAGTAGCATGTATTTGCTC
CGATTGGCTCCAAACTTTGTGTGCACATCATACACGGCAAAATAATTGATATTTAGGGGT
AAATAAACATATCTCTGACTAAATGGCTCAACAATGCCACCTACACCATATGGAAAATTG
GCCCCTTGTGTCACGTTTCACCTCCACTTCCAAAATTCACCACACATATGTACTATGCCA
AGATACATCTCACACCCACATACAACAACTGAAAGTCGGCCATCTTAATAAAAATGGCGC
GTTTTTTTTCACAATTTTTGGCGGGTCa
>NODE_1046_length_448_cov_1.616071
CAATTCACTGTGATGTGCAAACTGTAAAAAGGGGTTGCAAATGACCTCATTTTTACAGAT
AACATCACACAAAAAAGGCATTTATCACTTGGTTGCACTTTCTTGCAAGGTGTTTTTGTT
TTCTCCACATCATTATTCTGCCTCTTTTACATTATGGAGGCTGCGTTGGTAATTATAAAT
AACAAGGTGGACAGCATTTTGGGAGTCAATTCAGAAGGCTCGTGTCAACACAAAGCGTGA
AGACTGATTTGGGAAAGACCAAATGCATTAATAGAGCAAAATCTCAAAAGATGGATGACA
TGTATGTCAGCATATGATAAAGAACATTTTGCAGCTCACTAATATCATTTCTAGAAATGG
TGTGACTTGGACTTTGTTTTTCTCTTGTGCAAATGCACTGCACAAAACACAGACATGGGA
AAACAGTTAGCGCTAGTCCCGAGCAATCACGGTTTTAGTTGAATTACAAACTTCAAACTC
AAATTACCTTAAAGCCGCTGATTATTGTTTCTCTGTTCAGTTAGTGAGGGACATCAAGAA
CCTTAGGAGTTGTGTTTTAACAGTGTTTTAACATTTAACAGTGAAAGGTGTc
>NODE_1048_length_145_cov_10.682758
AAACATTTTCTGTGACAATCTGCAGGAGTGCTGTTTTTATGCTCTTAAACAGCGTTTCAT
GCGCTGAAAAGGCCATTTTGGCCAAACGGTGTCTCTACTCACTTTCTTGACACAATGTCA
CTTGAAACAGCTTTTGCCTTCATAATTATCATATTTCAACACACTGTGAAGTCAAAACAT
GTTTGTAAACATTGTCCTCTGAAATCAAAACATGTTTGTAAACATTGCGGCCTAAGTCAA
AACATGTTTGTAAACATTGCTTTTGAAGTCAAAACATGTTTGTAAACAT
>NODE_1049_length_879_cov_11.807736
AGGGGTCGTTTCGGATCTGGCTCTGTGAAATAGCTCACGCCTGAACCAGCGACTGATTTC
ATGTGCCTATTTGATTGTTTAGTGTCCCTTTATCTCTGGTGATGTCATCAAAACGAGGGC
CCCACACACGAGCAGCACCTCACTGGCTTTACAGTTTAAGCAATCCCCAGTACATCGGCT
GAATACTGGAGAGGATAACGATAATGATGATGGAGGTTATCGTGGAGTAATTACTGTGCA
TGGAGGATTCCACGCAGTGTGAATGAGTAAAACACCCAAGCGAGAGAGATTGAAAACGGG
AATGAGGAAGCAACGTTGAAGGGGAGGGTGTGTGTGTGTGTGTATGTGTTGGGGGGGGGG
ATTGTATCTCTAAATGTGTCGCTTGATTGAAGTGCGTAAGGTTCTGAGCTAATTACATCC
AGAACCGCAGCCTAGGAACAGATGCCACACTTGTGCATCAATAAATGCTTATAAGTAACT
TATTTAGGGCTGCCTGCCATGCAAGGAAATGGCATGACTTAAAGCACAAGTGCCCAGGGG
CTATTCCCCAGCTCTTTGTCTTGTCATCCTGCATCTTTTAAATCTATTCACCGCTTCAAA
ACAACACAGGCAGACAGCAGGGCATGGCAGGAAAAAAAGAGTAGAGGAAGGGAAAAAAAA
GATACAAATATTCACACTTTGCAGACAGTATTATGTTTGCCGTTTGGGTTGTCTGGCATC
AAAGATATGCTGTCTTCTCTTAGATTTGTGAGTGGTAAAGGAGTGGTAAGAGCGCTGTTT
TAAGGCCAAGCTCCCGTTTGATGAAATGCAGCTGTTCTTTAAAGTTTTAAGATAAATATG
TTCTGACTTGAGCGTAGAGAGATATATTAGCTTGACAAGTTGGTGCTATGTTTTATTTAG
CTTTTGGTGTAATAAAAAGTGTCTTCATGCCTGTAAGTTGTGTGCTGTCACAAATTATAG
gtaccttcttgctttatgattgtgtctggtgcggatacaagagaggttttggggttgttt
ttt
>NODE_1055_length_366_cov_1.803279
AGATCCAGTTGACATCCAGTTGAGACTGAAGCATTTAGATAGTACTTGTTATAGTGACCA
GCAGTTTAAGGGAAACAAGCTCTGGAAACAATTCATCATTTATTGATCAAAAGACAGCAC
GCCAAACCACCATGGATCGAAGAATCTGTTTGGATACAGAGGACATTAGAAAAGTTACAG
TGGACATGGTTCGCCCAATAGTTGTAACCTTCTTTAATAGGATTACCTCACAGCAGTGGG
CAGCTGTGGTATCAGGCAAGCCTGATGATGCCACCCAGCAGATGCTGAGAGAACTTCTAT
TTGACATAGAAGTACTCATTTGTAAATCAGTGCTGGCTGCAATGAAGGAAGAGAAAGACA
AAGGTTTAGTCACTGAGGTGGTTACCTCTCTAGGTGATGCAATTCCGCCAACCTTCGCAG
AAGTCCTACACACagaggaagtcacttgcgagagctcggattctctaaagcgcttagttg
tggaggatgtcgtagagagtatcaactctg
>NODE_1056_length_461_cov_7.763557
GTTTAACGTGACTTGTTTTGTGAAAGCCAGGTTTGTTTTTATTATAATGCGTAAGAACAG
GAACATGGCAGGATGTCGTTTTCCACTTTGAGCTTCCACTGTAGCTTGAAATGACTAAAA
GGTGTCCGAAATAATCACCGTTTATAAATGTCAACAATTTAAGTTGAGCTCAGTAACCCT
GAGTCTCTGACGAGGCTTTAGCCGACGGCTCTGATTCTCATGTTTGTTTGTGCAGTCAGA
TGACCAGCATCACGCAGAGTGACATCATCAGCACGCTGCAGTCGCTCAACATGGTGAAGT
ACTGGAAAGGTCAACACGTCATCTGTGTGACGCCCAAACTGGTGGAGGAGCATCTAAAGA
GCGCCCAGTACAAGAAGCCACCGATCACAGGTAAAGAGGCTCCGAGCAGCAGCCTGATCC
GTCCACAGACCGCTTCCACCCACTGCTAATGACGTCACGACTTCACAGAGAGATCCTGGC
TGTAGTCGGACTGAACGAGGATCAACAAAATGCTGATTATGATTAATTtgatcagtattg
agatcaggattcaaatgtaaataacagagagctgctctcactgccatgttgggctacatt
cctgc
>NODE_1057_length_755_cov_12.205298
TAAAACATGGAGCAATTTGATAACCAGGGATAATACTGTATAATTAGCAGAAGAATACCT
CAGTAATTTTTAACCATCTTTCTCGCTATCTTCCATCTCTTGTACATTATTTTCTGTTCC
TTGTTACTTCCTTGTTCTTGATGCATGCTCCTTTGGCATGAAGGACCTGAATGGCAGTTT
TGATATGTCTTACCAGACCTCTCTTTCAGGGCTTGTGCAACTAGAGGTCACCTCTTTTGT
TTTGTCCTTCACAGCATGCCTCTGTGATATACAGAGTTGTCTCTGACTCCTTATGCCGCG
TCTTCTTCTGTGTAACGCATTTTGGCTCCTATAGCCAATAAAACAATCCCCTGCCACTTG
TTCCACAGCCTTTTTGTTGTTTTGTGTACTTTGGCTTTGTGCACAATCCCAGTCCAATGC
TAGTGATCTAGCTTTGCATGGCATCGTGTGTTAGCTTAGACGTGTGTTTGTAAAGAGGGA
TGTTCTCTTTTTTCCAGCAAAGATGTCACGGAAATTAAGCTTGCCTACTGAGCTAAAGCC
AGACTTGGGTAAGCCTTGACTTCGTGTATCCAAACAATTTGTATGAAATGCAGTATACTT
TCGCCACTCCGACTGGACTCCACCACATCCCATAAGTCCAGTTTTATCTGGTTATTAGCC
TCAAAATTGGCAAGCTGTGCAGATGTTCTCCTAAGTTTGCATGAGTCAAAAGTAGCACTG
ATCTGATCTGAATTGAAATTATTTTGAGCTAAATCAAATTGTTGCAATTAAACTCCCATT
TTCTGACCACGTTGGGGGTTTCACTAGAGGTCAGTGGTGCTGAGCTAAACTTTGCACAAC
CCAtttcactatgaagctttctgtaacttttgcagctttccttttatcttctatgttct
>NODE_1065_length_631_cov_6.240888
TTTTCTTTTCAATTCTCCTACTCCGAGGCTCTCTCCCCCCGTCCTCCCCCTCCTCCTCCT
CTGCTCTGATTTCAGCATGCTAATTTAGTCGGTGCTCCTCAGCATGATTCCCTCGCTCTC
TCTCCCATTCTTGCTGCGATTCTGCTCCCTCCCCTCTGGGACCTGAAGATTAATATTCCT
GGGCCCAACAAGATAATTACTGATACTAATTAGACATGATTATGTGAATTTGATACACTT
ATTACTCTAGATAATGAGTAGGACATATTATCCTAACAAGCACCCGTGCCGCTTAGTTTA
CTTTACACACGAGCCACACACTATATTTTCTGTTATTGTCACCTCAATCAGAAACTGATA
TTCTCTTGTAATTATTGAATAAAAGGCCTTGACGTGTGATACCTGTAAGATGAGAGAGCA
TTGTCGAGGAAATCAGGGAAATGTGTTGTTTTCCACAACAGAACCTTTGTCCTCTCAACC
TTTTAGTGTCAGAACAACATCTATTTGAAAGCAAATTATTTTTACGCTATAGTTGCAAAT
ATACTGTGAATTACTGAATACTTTCATTCATAACTGTCCCTTTTTTTCTTCAAGTCAAAT
ATTTTCTGATGAGTTTAATGTTCCCGTAGCCAGTGTTTTTCCAAAGCTTTTACTTTTTTA
TTTTTTGGAACAAATTTGTAACacattattgtattacattaaaatataccattcagatca
gtgcgaattccagctttggcagttcatctgattcccctcacatgactggaaacat
>NODE_1067_length_765_cov_9.597385
GTTTGTGTGTGTATGACAGGTGTCCCAGAGAGCACCAACATCTCATCCAGAGGTAAGCTC
CCTTCTTGTCTACTATCTCCCCTTGCCCCACCTCCTTGCTACCAAAACTACTACACTACC
CTGTTTTGACTTTTCATCCTTTTGTCTCGGACAGAGTTATCCTGCACCGCTCCCAAACCT
CATCCAGTTTTGTTCTTTTCTTTTCTTCTATTCGTTTTGTTTTACGTATCCTGTTTTGTT
TTGTTTTATTATTTTTTTTCTTTTCTTTTCCTGTTGTTGTTGTTGTCGTTGCGTTTGTGT
TTGTTTCGGGTGTGGGCTGTGTGTGTGTGTGTGCGCGCGTGCGTGTGTCTGTCTGTGTGT
GTGTATTCTCTCCAGCTGCCTCCGTTGATTACGGTTCCTTTGCAGACAGATGCAGCACCT
GGCTAGAGCTGCTTAGGCTGAAAGCTCACACCATAAGACGAGGATCAGTTAAGACAAGTA
GGAGGACACAGTCTCTAGCACACTCTGGTGATCATACCCACAAATACAGAACACAGTCTC
ACAAAGCAATCACACATGCTCACGTACACGCACACACCCCTCCATGCATGCCGCTGGGGG
GCGGAGCATTGGAAATCAAGCACTGGCTTTTTTTTTAATCTAGAGTGTGAAAGTTGAAGC
CCCGCCCCTCAGAGGGATCCACAATCAGCAGCTTGGCATTAAATGCCTGGAGCAGCGGTG
ACCATGATTACAAATTAGAAGGAAGTTATTTTTATTTCTTTATTTTTATTGTTGTTGTTT
TTTTTGCATTCAATAACAATCATTTTTTAAGGCTCTAATTTAGATCTGAATGGGTTGCAG
CAGCTTGATGACCACTACTGGAGGAATTACTTTCATTTCATTTTGCATTTGCattaacga
ctctcctta
>NODE_1069_length_279_cov_9.913979
AACCCTAACCCTAACCCTAACCCTAACCCTAACCCTAATTCCGGACCTTACGGCTAGGGT
TGGCCCATACTACGGGACCCAAAAAAGTGTCACTACAAACCTATACCAATCAACTCAGAG
CGGTCTGAAACACGCTCTCAAGCGCCTTCTGCGGGAACTTATCTTGGGATCAGCGCTTCC
ACACTGGCTGCGATATGCACGTCCCATTGACAGTGAATGGGAGAACGTTTTGGCCAATAT
CTCCGGAACCAGACGTGCTAGACACCTGGAAATGCCACCTGCCCCATATAATTTGAGTAT
GCTGAAGACCCCGGTCAAGGTCCCGAGTCTCTACGACCTTCCCGTCCCGAGATACAGCAA
AAAATCACAGGTTTGTCCCACTTCCTGACGTCGTAGAGACTCGGGAGTAGGCTCAGTGCG
ATC
>NODE_1083_length_763_cov_13.892529
CCCTGCCTCTGGATGAAGATGCCTGCGCTGTATACTCAGCAGCCTAGAGGCCCTTTAATC
ATACTAGATATACAAACAGCTGCTATGCAGGCTGGAAAGCAGCTAAACATACTTGACTGG
TCAAAAAGCCAGTAAATTACATTGACAGAATGACACATGTAATTAAAAGAATCCATGCCG
CTTTTACCTTTTGCGCTTCACACCTACAGTGGCACAACGACGAGAGCCGGCAACTCCCAC
CCCGCTAATTACCATTATCAGTGAAATGGTAGGGTTTGACTCATTAGTTCCATGTGCATT
TAATTAGAGGCAGGCTGAAATTGGATTTAACTTATTACTTTTTCATGGATCACTTTCTTG
TCATCACTTCAAATTGGATTGCAGCCCCAGGTAACTAATTATGCCAGCCGCAGGATCAGG
AGTGGAGAAATAGGTAATTAGGAACAACACTGTCGGACCCTCGCTGATAGTCCACCAGCA
CCAAGGTGGGGGGAGGGGAAATTGATGCTCGTTTGTGGCGTTGCACACGAGTCTGGCTGG
TTAACTACACCTCATTGCAAGGGATCCTAGGTATGCATCCACCTCCTACAGGGGATTATG
TGGCACTCAGCTGGGCAGTAGATGTTGTGTCAACATGGTGTCTGTGCTATCAGTGTAATG
CCCAGATTATGCTTGTTTCCCATCCGGGATTTTGTGAGAGATTGTTCTCCACTATTTATG
TCACTGATACAGTTTGAGGAATGGCCAGCAGCCAGCAGAAGTCCGCTGTGTGGACACTGC
ATGAATGACATTGACTGGTTTTTGTAGTTCATCTGCTCTGATCATAATGAGAAAacctga
atggccagtttgaggagaggcaggtggataatgtaagaaggtaatgatgcagttaacaaa
tgtaact
>NODE_1084_length_641_cov_7.060843
GCGATCGCGGCGGCAGCAAATGGGGGGGTAGACACAAGTTTCATGTTTCTAGCACGAACC
GTTTTCCGAACCCTAACCCCAGGCCGAAACCCTAACCCTAACCCCAGGCCGAAACCCTAA
CCCTAACCCTAACCCTAACCCTAATTCCGGACCTTACGGTTAGGGTTGGCCCATACTACG
GGACCCAAAAAAGTGTCACTACAAACCTATACCAATCAACTCAGAGCGGCCTGAAATGCG
CTCCCAAACGCCTTCTACGGGCACTTATCTTGGACTCAGCACTTTGACTCTGGCTGCATT
ATGCACGTCCCATTGTCAGTGAATGGGAGAATGTTTTGGCCAATATCTCCGGAACTAGAC
GTGCTGGACAGCTGGAAATGGCACCTGCCCCACCTAATTTGGCTATGCCGAAGACGCTGG
TCTCAGTCCCGAGTCTCTACGACCTTCCCGTCCTGAGATACAGCAAAAAATCACAGGTTA
CTCCCACTTCCTGACGTCGTAGAGACTCGGGAGCAGGCTCAGTGCGATCGCGGCGGCAGC
AAATGGGGGGGTAGACACAAGTTTCATGTTTCTAGCACGAACCGTTTTCCGAACCCTAAC
CCCAGGCCGAAACCCTAACCCTAACCCCAGGCCGAAACCCTAACCCTAACCCTAACCCTA
ACCCTAACCCTAATTCCGGACCTTACGGTTAGGGTTGGCCCATACTACGGGACCCAAAAA
AGTGTCACTACAAACCTATACCAATCAACTCAGAGCGGCCTGAAATGCGCTCCCAAAcgc
cttct
>NODE_1085_length_741_cov_2.317139
AATCACAAAATTTCCAGAGCGAACTCGTCTCAGGGGGTTATTCCAAATCACATGAAATTT
GGCAAGTTGACAGAACAGGCATTGGTGAGCAAAAGTTCTTAAAATCCTCCGCAAAAGTCT
GAGGGCGTGGCCGTGACGGCGCCACAAAGTTGGACATTCGCCATGAAACAGGCAGTGCAC
TGTAAATAGCCTGAATGTGGTCCGATCAGCCTGAAACTTTACATGTTGCATCACAGTCCG
GCCCTCATCACAACCATATGAAAATCATACCTCTCAGGAATAGCGCCACCTAATGACAAA
GGAAGATTTTGGGTCAAAATCACACAATTTCCAGAGCGAACTCGTCTCAGGGGGTTCTTC
CAAATCACATGAAAAGTGGCAAGTTGATAGAAGAGGCATTGGTGAGCAAAAGTTGTTAAA
ATCCTCCGCAAAAGTCTGAGGGCGTGGCCGTGACGGCGCCGCAAAGTTTGATGTTTCGCC
ATGAAACTTGAAGTGTACTGTAAATAGCCTGAACATGGTCCGATCAGCCTGAAACTTTAC
ACGTTGCATCAACGTCCGGCCCTCATCACAACCATATGAAAATGATACCTGTCAGGAAGA
GCGCCACCTGCTGGAAACAGAAACATTTTGCACAAAATCACAAAATTTCCAGAGCAAACT
CGTCTCAGGGGCTTATTCCAAATCACATGAAATTTGACAAGTTGATAGAAGAGGCATTGG
TGAGCAAAATTTGTTAAAATCCTCCGCAAAAGTCTGAGGGTGTGGCCGTGACAGCGCCAC
AAAGTTGGACATTCGCCATGAAACATGAAGTGCACTGGAAATGGCCTGAACGTGGTCCGA
TCGGCCTGAAACTTtacacgttgcatcacagtccggccctcatca
>NODE_1086_length_1484_cov_4.826146
CCAAAGCACACGTTGAAGCCCCTATCGCAGGCTCAATAATTCTTGCCGCCGTCCTTCTAA
AGCTAGGGGGCTACGGAATAATACGAATAATAATTATACTAGAACCATTAACAAAAGAAC
TAAGCTACCCCTTTATCATTTTTGCCCTCTGGGGAGTAATCATGACGGGCTCCATTTGTC
TACGACAAACCGACCTTAAATCCCTCATCGCTTATTCATCAGTAAGCCACATAGGCCTGG
TCGCAGCAGGAATTCTAATTCAAACACCCTGAGGGTTTACAGGAGCCCTAATCCTTATAA
TTGCTCATGGACTAACATCTTCAGCACTCTTCTGTTTAGCCAACACTAACTACGAGCGGA
CCCATAGCCGAACTATAGTCCTAGCCCGAGGCTTACAAATAGTTCTTCCCCTAATAACCT
GCTGATGGTTCATTGCCAGCCTTGCTAACCTAGCTCTGCCCCCTCTCCCGAACCTGATGG
GGGAGCTAATAATTATTACCTCTTTATTCAATTGATCCTGATGGACCCTCGCATTAACAG
GGGCCGGAACACTTATCACCGCCGGCTACTCACTTTACATATTCCTAATAACCCAACGAG
GCCCCATCCCATCCCACATCATCGCCTTAGACCCCACCCACTCCCGAGAGCACCTACTCA
TGATCCTGCACCTCCTCCCCCTGATACTTTTAATTCTGAAGCCAGAACTAATTTGAGGCT
GGACCGCTTGTAGACTTAGTTTAACAAAAACATTAGATTGTGATTCTAAAGACGGGGGTT
AAAATCCCCTTGTCCACCGAGAGAGGCTCGGCAGCACCGAAGACTGCTAATTTTCGTCAC
CTTGGTTAAACTCCAGGGCTCACTCGCCCATAAAGCTTCTAAAGGATAACAGCTCATCCG
TTGGTCTTAGGAACCAAAAACTCTTGGTGCAAATCCAAGTAGCAGCTATGCACCATACTC
CAATCATAATAACTTCGAGCCTAATCATGATTTTTCTCCTTCTACTTTATCCAGTTCTAA
CCACCCTCACACCTACCCCTCAAAAAGACGACTGAGCCACCACCAAAGTTAAAACAGCAG
TCAAACTAGCCTTCTTTATTAGCCTTCTCCCCCTATTCCTATTCCTCAACGAAGGCGCAG
AGACAATTATTACCAGCTGAACCTGAATAAACACCTACACCTTTGATGTTAATATCAGCC
TTAAATTCGACTTTTACTCCATCATCTTCACCCCTATTGCCCTCTACGTCACATGATCTA
TCCTTGAGTTCGCCTCCTGATATATACACGCAGACCCCTTCATAAACCGCTTCTTTAAAT
ATCTTCTAGTATTTCTCATCGCAATAATTATCCTAGTAACAGCTAATAACATATTCCAAC
TTTTCATCGGATGAGAAGGCGTAGGAATTATATCATTTCTACTCATCGGTTGATGGTACG
GCCGGGCAGATGCTAACACAGCAGCTTTACAAGCGGTGCTCTACAACCGAGTTGGAGATA
TCGGATTAATTTTCACTATAGCATGAATCGCAACTAACCTAAACTCCTGAGAAATGCAAC
AAATATTCGCCGCATCCAAAAACATAGACCTTACCTTTCCCCTCCTGGGCCTGATCGTCG
CCGCAACc
>NODE_1087_length_923_cov_15.921993
GCTTTTGCTTTGAGCACAGTCAAAGAATCTGGTCGCTATTGCCTCAAAACCAAGCATGGT
GTTTCCCATTCACATCTAAACCATACTAGTGCCTCCTATTCGAGCTTAGCCACGCCTGAG
GGCATGCTAATTACCTTCTCCCTCACTCTAAATTACCCAACTTTCACTGGGACTCTGTCG
CCCGTTTCAGTCCAACGTTGATAGCAGACGGAGAGGACAGAGTGAATGATAGAGAGGCAG
AGAGAGGGAGGAGCAAAGAGTGAAAATAGAAACAAACCAATAATCTTCTACATTGCTTCC
TAAACGAGAGCCACTCTGTCCCTAATGTAGACAAGTCATTTTGTACAAGCCGTTAAAGCC
CACTGGGCCAGGCGAGCATGCAGTGTAGGGCCGCCTGTTTCAAAGATCTTTTGCAATCAG
TTACACAATGGACCCCCTCATTTTATGCTGCTACATCATAAAAGTGCTCCTTTTGTTACA
TTTCCATCCTTAAAAGGGTCTTAATCCCCATCCTTTCAGGCCAGTCTATGGCAAATTCCT
CAGGGACATCCCATTCGCTGCAAGGGCTGGAGTGACCCACTCAGAAACCAGCATGCAGGG
CTTTGAGCTTTTCTTCTGCTGCCACTCTCCAGAGAACATTAAATCGTACTTTTCATCCCC
CTCACCATAGGGGGAAGCCCCTTAATGATGACAGAGAAAGAGAAATTCCTCCACTCGGTC
CTATGACACCATTCTGCTGTCAAGCAGGCGTCTCGGCGGACAGAGAATCAAACATGGCTT
CCTGCAGGTGGAACGCCAGTGAAGGTCACGGTACAGTCCAAAGAGGACAGAAGGAGAGAT
GAAGGGAACGAGGGAGGCAGAAGGAGAGGAAGAAAGAGAGGTAGCACTTCAGAGGGAGAC
CGGCTTTCCCTTTGCAAATTAAGTCATCTACTGCAAAAGGTTAAAAAAGCACATGCAGCT
TTCTTTCAGTCATACTTCATGTGTTATCCAACCATTTGATTTCTACATAGCAGAACTTTA
ATAGTTTCAACCTGTTTTACTCTTTGTCAGCGCTCCACATaatctag
>NODE_1089_length_525_cov_9.184762
CTATGGGGGGAACTTTGTATTTGACTGTTGTTTGTATCTGTCTTTCAGTGGCCTGATCCC
CGTGGGCTGAGACAGAGAGATGCCTCTATATGTGTTTGTATGTGTGGGTGTCTATATGTG
TGTGTGTGTGTGTGTGTGTGTGTGAGGCAGAGAGACTGGTGGTGGGATCTACCCCTCTTC
TTTCCTACAGCTGCAGCTCAGCGGATTAGCCGTCATCCACAAGGCAACATTACACAAGTA
GCCTTTGAACAAAAGTCATGGATACTATTAATGATATGGTAATCCGTAATGGAGCTACCT
CCCAGTAGTGATTATACTGACATGGGAAGAATGTCCAAGAGTCCTGGACGCAACTACCCA
AACAACACTGTGGCTATTGTTGGCAGGCCTGGTCTGAGGCCTGCACCTACATCCACTGGC
ATCAGCCGACTAACAATCCCTTCCTCCGACACGCACACACCCACACAAACTGCCCCCTGC
TTTCTTGACACCCTTCCCTCCACCCCGATCACCCTATGAATAAAAATGAAAACCCAAAAA
TGGATGGACAGAAAGAGTGGGAGGGAAGGGGTGGGAGCGGAGGGAAGAAAAACAAAGTGT
CTTGGCCGGGATCAGCCAGGGATTTCTCCCTATGTGGTTCCCACACACTGACTGGAGCTC
CGCTCTccc
>NODE_1090_length_328_cov_1.323171
TGTAAACATGCATAATTATTATTAAATGTCATACACAACAGTAAATCCTCAAATGACTAA
TGATAAAATACAGTGTTTTCACACCGTTAAAGAGGGTGGCTTCAGTTATGAACAAATCCT
CCACTTGGGTGCCACCGTTTGATTACTTTAGAAGGATCAGCATATTCACATCCTGCAACA
ACCATAAGTGTTGCACCATAGAGACTCCTAATAATTTCACTTCTGCTCTTCTATTAATGT
TACTTCTCTTTTGTCATGGACACATATTTTACTTGAAGTAAATTATCTAGAATTTTTTGG
TTGATGATTTTTGGGAATGGTAGGTTGTGTCCTCACAGAGCAATACCCTGCCAAATCGTG
GCTCACATGCGCTGGCATCTGACTTATCTCAACTGAATAGGGAGAATGGAGAAGACTGAA
ACCCCAGGTTGTAATTttgatggtggatttaatgctctgatttcccaacagg
>NODE_1091_length_390_cov_8.241026
GTATCTCGGGACGGGAAGGTCGTAGAGACTCGGGACTGAGACGGGCGTCTTCAGCATAGC
CAAATTAGGTGGGGCAGGTGGCATTTCCAGGTGTCTAGCACGTCTGGTTCCGGAGATATT
GGCCAAAACGTTCTCCCATTCACTTACAATGGGACGTGCATATCGCAGCCAGTGTGGACG
CGCTGAAGCCAAGATAAGTTCCCGCAGAAGGCGATTGAGAGCGCGTTTCAGACCGCTCTG
AGTTGATTGGTATAGGTTTGTAGTGACACTTTTTTGGGTCCCGTAGTATGGGCAAACCCT
TGCCGTAAGGTCTGGAATTAGGGTTAGGGTTAGGGTTAGGGTTAGGGTTAGGGTTTCGGC
CTGGGTTTGGGAAAACGGTTAGTGCTAGAGGCATGAAACTTGTGTCTACCCCCCCATTTG
CTGCCGCCGCGATCGCACTGAGCCTACTCCCGAGTCTCTACGACATCAGGAAGTGGGAGA
AACCTGTGATTTTTTGCTGTATCTCGGGACGGGAAGGTCGTAGAGACTCGGGAC
>NODE_1092_length_688_cov_14.584302
CAAAAAAATATTCCAAAGTCAGGAGGAAGGAAGTAAAAGGGACAGATGCTGAGCAAGTCC
TGAAAGAAGTGCAGGATGGGGTAAAAGCAGCACCAGAATAAACGCATATCTATTTCATAC
CAGTTCAGACAGAATAGTCTGCCATATGTAAATAGGGGTTCAATAATGAATGCACTTCCC
CTGCTTTTATTTGCTTTAAGCCCTCACAGTCACACACACATTGGCACCATGCGAGACACA
AATTAGAGAGCGTTTTAAAGGAAATATTCAAAGAGCAGCCTGCTGCCGGAATATCAGTTA
TTATTTTTGATGTTGCAATTTCTGACACTTTGATGCAATCAGTGAGTAGCCCCGGCATTC
AGCCCTCTCCAGGGAGAGAGCTGTCAGGAGTGAGGAGCCGGTGGGTAGATAATTATGGGA
GATCAAACCTCGCTAGTTAGTAGGCAGGAACGGGAGGCAAATGCCAAAAACCAGCCAATG
TTTCGCAAACGCTTGTTCAAGGATATCCTAATTGCTATAAGTGGTTCCTTCAGGACTGGC
ACTTCAAACACTGCCTGCTGCATGATGTCATCTCCCTGGCTCCCCTTCACACTTACAACA
GGCAAATTAAGGCAGAGGGCACAACAAAACATACCAGAGGATAGTGTCCTTCCTCTGTCA
TGACATGTGAACCACATAAGTAGCAAATGGGTGCACATCCTGCATATGTATATATGTATA
TGCAAACACAAAGAGACAAGCGTCCAGATTTAGTCAAGTAGACAAAATACTCTCTCAGTT
TGTTTGTTTCCTTCATATGGGCAATGCATTGTGGTTACTTCATAACTTTTta
>NODE_1093_length_344_cov_10.726745
CACACACACACTCGAGCTATGCTATTAATACTAGGGAAAAGGAGAAATCAAATATTAATC
CTTCAACGTCCACCTGAAATTGAAAAAAAAAATGTGCGGACTTACCATTTTGTTATTGAT
TTCATGAAAATGAATTTCACAGACTTTCTCTACGATGTCTTCACTCTCAAAAGTTATGAA
ACCAAATCCTATGCAGAGAGAAACAGAAGGGAGGGGAGGGAGAAAAAGAGGGAGAATATA
AGTTAGTGGTGAGCCTTAACAAAACTTCAGTAACTAAAAGAAAATGCACCACAAGATGGA
ATATTATCGTGAGGCAGATCCAGGAACTATGCGACTACATCTGTGGAGATTGGCTTGGGC
ATGGAAAAGAACAAATGAACAAGACAGACATTGTCCTCTTTAAATCAGGAATATGATGAA
ATCTGCCACATTATTAAGGGCACTCAAGGACCTCTTCTACAAAGAGAAGATggaaaaaca
gcacaaag
>NODE_1099_length_663_cov_12.303167
TCATGTTTAAGCTCTATGTTAAAGGTTCAATCTAATGTGCAACTATTTGTATGGCTCTTA
ATTGGAATGCATTTCAGAATGTGTAAACTTTAACCCAATCAGGTACAGACGATTGTTGGT
TTTCATCTCAGTCTGTGAGACTGATTGGTTCTGTGCATGTACGTGTCTGAGGCTCTACTT
CCAGCGAGCATACTGTGTGTGTGTCTTAATATGTGAATGCGTGTGTCTGTCGGTCAGTCA
AAGCGCCAGCAGCGAAGGCGAGTTCAGGGAATCAGATGACTGCTCGCTACTGCTGTTCCG
CTGGTTGGCACTGACCCCGCAGGCTCCCTCTGGGTAGGTGAACACAAATGAAGATGTGTA
TGAGGTGTTGTAGCTGCCAATGGCCACATCGTCATGGTTAACACCACCACCACTGTCGCT
GGCCATAAGGCATGGCCCACCAGGTGCTGGCTCACTTGAGCCATAGAAAGAACTAGAAAA
CTCTACCTCCTGCATTAATCCGGGCTGAGGCTGCGGCTGGACTTGCTGCTGCTGAACCGG
AGGCTGGGACTGTGTGGAGGCCGGATGGGCTGTGTAGGCAGGAGGCAGATAGAAAGAGTC
TTCCTTCACAGTCAAGCCCACAATGGAGACAGGAGGTTGTAAGGTCTGGGGAGGGAGCTG
GGCCTGCACTGGAGGGAGCTGCCCTGAGCCCTGCTGAGGCTGGTCCTGGTAGGGGATCTT
ACAGTTGGGCTGGTGGGCCACCAGGACAAACTCCAGGCGCTCTTTCTCCTTCTGCAGCTC
TGAGATCTCAGCCTCCAGCTCTGCCTt
>NODE_1100_length_690_cov_10.792753
TGCTTTTAATCCCTACTCTAAACACATTTGACGTCTGATGTCTCTACTGTGTGATGGGAC
ATTGAAACAACCCATAAGGAAAATTGAATAAACTGAATACCATGCATTCTTATAAAAAGA
TTGGTAAACAGGTAAATTGGCCTAGCTGCTAACCTTGTCCTCTTTCATTGGTATGAGAGG
TGTTTCCCTATGTTCAAGCAGGCTAATATGAGTGTATCACAATAACCTGACACCAAATAT
AATCCGCCCCCTCCTCTCTGGGCTATTAGTGATGTTTTGTCAAGCTGCAATCAAATTAAA
ATTTATTTCTCAAACTATTATTTTTTTTATTACACAGCTTTTTATTTGCCACAATCTGAC
ATAAACTTGTGTTATTTTCACATCAGACCACGAACAGACCAATATTATTTATGACATGGT
ATAAACTTTGTTTTCTGCTGCCTGATTGCTGAAGCCCAAGCCTTGACACTTGTGATGTAC
TCTGCCAAGAACATTAAGTATCCGAAAGTGATAAAGCTTCAATTTGCTAGACCATTAGAC
TAATTACTGCAATAATTAAGTAACTACTTGATTAGAACTAATGGGTACCTAATTATCCAG
GAAGAAAGGATCAGGTGGTAATTTATAGAGTCAAGCTGATGTCTTCTGACTTAGCAATGC
CGATTACCAAACATAAGGGACTGAAACTGGTGAAAACAAAAAAAAAAGGGGGGGGCAGAA
AAAAAAAGAGGAAATGCATTTGAGTGTTTACCTAGCCCCTGTAGCTAAGGCAAACAGTAT
GTTAGTGTCacagcacatgagtggattgttgatgattgttaatgaaacaagata
>NODE_1101_length_150_cov_3.126667
TAACCCTAACCCTAATTCCAGACCTTACGGCTAGGGTTGGCCCATACTACGGGACCCAAA
AAAGTGTCACTACAAACCTATACCAATCAACTCAGAGCGGTCTGAAACGCGCTCTCAAGC
GCCTTCTGCGGGAACTTATCTTGGATTCAACGCTTCCACACTGGCTGCGATATGCACGTC
CCATTGTCAGTGAATGGGAGAACGTTTTGGCCAATATCTCCGGAACCAGACGTGCTAGAC
ACCTGGAAATGCCACCTGCCCCACCTAATTTGGCTATGCTGAAGACGCCGGTCT
>NODE_1105_length_274_cov_2.054744
TCGTAGAGACTCGGGACTGAGACCGGCGTCTTCAGCATAGCCAAATTAGGTGGGGCAGGT
GGCATTTCCAGGTGTCTAGCATGTCTGGTTCCGGAGATATTGGCCAAAACGTTCTCCCAT
TCACTGACAATGGGCAGTGCATAATGCAGCCAGGGTTAGGGTTAGGGTTAGGGTGTCGGC
CTGGGTTTGGGAAAACGGTTAGTGCTAGAGACATGAAACTTGTGTCTACCCCCCCATTTG
CTGCCGCCGCGATCGCACTGAGCCTACTCCCGATTCTCTACGACGTCAGGAAGTGGGACA
AACCTGTGATTTTTTGCTGTATCTCGGGACGGGAAGGTCGTAGAGACTCGGGACTGAGAC
CGGCGTCTTCAGCATAGCCAAATTAGGTGGGGCAGGTGGCATTTCCAGGTGTCTAGCA
>NODE_1106_length_215_cov_7.697674
CACCTAATTTGGCTATGCTGAAGACGCCGGTCTCGGTCCCGAGTCTCTACGACCCTCCCG
TCCTGAGATACAGCAAAAAATCACAGGTTTGTCCCACTTCCTGACGTCGTAGAGACTCGG
GAGTAGGCCCAGTGCGATCGCGGCGGCAGCAAATGGGGGGGTAGACACAAGTTTCATGTC
TCTAGCACTAACCGTTTTCCCAAACCCAGGCCGACACCCTAACCCTAACCCTAACCCTGG
CTGCGTTATGCACTGCCCATTGTCAGTGAATGGGAGAACGTTTTGGCCAATATCTCCGGA
ACCAGACATGCTAGACACCTGGAAATGCCACCTGCCCCACCTAATTTGGCTATGCTGAa
>NODE_1110_length_703_cov_28.113798
TTTATTTCTTTTGCTCTCCTGCTCTATCCTCCCAGGTCTCCCACTGGAGCAGCGCCCTCA
GGCACCGCATCATTTATTGCTGTCAGGAGTCACAGTGGAGAGGAGGGGGAAGAGAGGAGG
GGAGGAGGAGGGGGAGGTGTGCAGGAGGAGGGGAGACAGGGAGGAAGATGTGCTGCAGAG
AGAAGCCAATGGAGGCGATGGGGAGAGGCAGGCACGCTAGACTGTCAAATCTCAGCCGTT
GAATATTTAATGGAGCCTGGAGTGTTTATTTAGTTAGCCTGTCGATTTTTACCGCTCTGT
CAATAGCGGCTCCCATGTAGCCTGCTGATGATCTTTAGTGTCTCTTCCCCCAGGAGAGGC
CAGGCACTAAATGCAATTATGGATTTTCCTGCACCGCAATGTGTTTGATATTTTTACTGA
TCTAATTTGCAATCTGGTAGTTTATTGTTTGGCATTTTAGTGGCGCTCAAGTGGCGAGGC
AAATTTGATTTCCCCTCATAATTCTTTATAACTTCATTAATGCTGTTAGCACATTGGCAC
AGATCTTAAATAAGAATCATCCCATGGATGAATGCATTCCTCATTTTATTGTCTCCATGC
CCCATTCTTTTTACTGATTCTGGTTCTAATTAAAAATCATCCTCGTGGTGTACTGTCTTT
GTGAAATATGAAATCATAATCGAATTTGAATGGCTCCCTTCACAGAGTCTTGCGTATTCA
ACTGTATGCCCAGATTTGTTGTGGGCAGAAGAAAACAGAATCAAAACAGCTTTCTTTCAG
TGGCATTCAGCATCTTCAGAGACAAATGAGGGTATTAGCCACAGAGCAACCAAAGTAACA
GAggcaa
>NODE_1111_length_321_cov_2.361371
TGGCACTTGTTTTATACAGACTGTCTTGAACTAAAAGCTTAGTATTACGGTTAAGGTAAA
AAGTGAGCTGTAACCCACCGGTGTTCAGTGTGGTACCAGAACTAGCAACTTATTTTGCTG
TTTTTAACGAGAGTTTACTTAAAGCTTTGCAAGACGAGGACAGATCAAGTCATCATAATC
GCTGAAAGCTGCTACGCAGTAGTAATGAATTATTGCTGAGGCTTCAGGGAAGCTAACGCT
TCGGTTCTGTGTGTTCAGGACATCGGCGTGAACGAGGAGCCCAGCGCAGATCAAACGGAC
CTGTCAGCCAGCCCTCCCCTGCCCTACGTCCCTCCGCCGCCCCTCTCTCTGGCCGACATC
ACCGCCCAGGAACCGCAGGACGGACTCGGCCACTCCGACGTCTCCGAGAGCCTCACCAAC
CCCGTGGAGGAAGGAGACgaccgggaggggagcgccggcttcgag
>NODE_1112_length_343_cov_2.282799
TAGGCTGGGGGGGCGGTACAGACCCACCACATTGAGCATGCTCAGTGATTCCGAGGACGG
AGACTCCTAAGGGAGCTCCATGATGGTGATAACCAGACAGTCTGAGGAGCGGTGGGACAC
GTCCATGCCTCCTCCTGGTCCTCCTGCAGACACATGGAGATCACCCTGATGCTGATCTGT
GACACAGAAACGTTCAGAAACAAAGTGATGGTTATCTCTTACCGGTTAGACCGGTGGGAC
TCAGCACCACCTCCCCGCCTCCTCCCACTACTCCCCGACGAGCTCGGTCCTGACAGGACA
GAACAGCCAGGATGTGTCTGTCGTCCTCCATCAGCCACACCTGAAGAAGAAGAAGTCAGT
TAGACAGGTGGAGGACAGAGGAGGAACATCCTCGATAGAAACGGACTCACCTCCTCGTCG
GGGACATGAGTCTCATGGCGACAGAATGGACAGGTGATGACGGAGGGTGAAGACTCACCT
GAAACAg
>NODE_1113_length_664_cov_12.567771
AATGGAAATCAGACCAGCTTTCTCTTGTTGTCTTTCCAAACAAGTTAAGTGCGTTGTAGA
TAGTGGAGAAAGCCAGAAGTCACAGCTTATCAAATACATTTTCAGTGTTTAACATAGCAA
AGCCACCTTTATAAATGCATGTATTATTACTAAGATGGAAAAATCACATTAATCTCAATA
CAGTTAATAAGAGTATTTGACTCTGAGGTATTTGACACCTTAACTCCCGCCTAAGGAGAC
CGTATTCTTAATGCTTTTCTTTTTTTTTTTGATTGCTCGTTATTTCCTGCAGTTTTTCCA
AACTTAAGCGCAGTAAGATTTCTTTCTTGTTTACACAGAAATCTTCCATCCCAGGTCTCT
GTTGGAGTATTAGGGGTACCAGCTTTCAGCATTCTGGTGGGCCCAGCGGCCCCACAGCGA
CAAGCCCCTATGCTCTTTATTTGGCACGTAGCCTGGAGGTGTCAGAAATATCGACACGCT
TTCACGTGACGGAGACTTTGCCAGCCGTTTTCCCCCCTTTCTTAAGCCCGGCATTCTGTC
TGCCCAGCCAGGTATTGTAGGGCCCCGTGAAGGCGCTGTGAATAGTGTCAAACTTGATAG
TTCTCATTTCGCTTCCTGTACATGGCAGAAGAAAAAGTGCCCACCGTGTGGGTTTTCCTT
TTGTGATGGCCCTCTCTAGTCTTCCTGGGAACACACCACATTCCAGCCACAATCATTCCC
TTTGTGAATCCAGGGATTGTGGGTGAGCCTGTTATGCCGATAACCCTCCTAGCTTTCAGT
GTAATAATGCATGCGAGTATCATAGAAG
>NODE_1114_length_682_cov_18.719942
CAGGAAGTATAATAAACTGTCACGCCTGCACACACTGTAAAGAGACGCACTTTCAACTCG
AGTCTCACACACACACACACACACACACACACACACACACACACGAGCCACTTGCTAATC
ATGCGGCGCGCACATGGCAACAAACTTCTGGATGATAATGATGCAATCCCCGTGTCAACT
CGCCCCTCAAGTATAGCGAGCGATAAAAAAAACAGTGGCTGCAAAGGAGAGGTGTGTCTC
TCCATATGAAAATCCAATGCAAATAAGCTTTCACCCCCGTGGTACTTGAACTGTTTTCTC
TTTGATAACCCAATTATTGTCTCAAGAGCTGTGTCAATTGCTCTAGCGATCTCTTCTTGA
ACAAATCACTCCCCTAACCTCGAGCACTTTCGATTTGATTCTGCCATTTTTTGACAGTTC
AAAGTAATCAGAGGAGGCCTCGGCTGAGGACGAGGATTGATTTTGTGTTCTCGCTTATCA
TGCTAATTCCCTGAAAATCAGCCTTTTTCATCCCCCTCCGCCTGATTACCACTCTTGGAA
AAAGGCCCCTGAACTGTGTTTCTCTCCCCAGTGCTGCTGTCATGCAACCCCCACAACCCT
CTGTTCTCGTCCCCTCGCAGCGGCAGTGGCAGCGGCGGCCAGCCGGCCTCCGAGTCCTCG
CCGGTCCTTGTGTTGGTTAGACCCAATAAAGACGTCCgcaaaccgcctcaatcgtggctt
gaaaaacatgcccagtttgcaggtgtgtctcacctgtcaggtcctgtgtcatctccagtg
taggaaagtgggagttcacaccgttttaacgagttgtcgtgtcaat
>NODE_1116_length_437_cov_13.453090
GAGACACAAGAGAGTGAGACAGAGAGAAGAAAAGGGAGACACAAAGAGAGAGGGGAAACA
TGAGAGACAGCGCGGGAGAGGCAATGAAAGTGAGTGGAAATGACTGACAGTCAGAGGATT
CATCACAGGTAGAGAGTGAAGGCTCTGGCCACAGAGGGACCTGGTGAGAAAGCTAACAGA
TCGCAATCTGAGTTTTCACTCTGCGCCGCGGCTAACAGCTAGCAGCTACCCTGTCACCGC
TGCCTAAACAAGCCCAGTGTTTTCATCTCCATATACACAACGCGGCACTCTGTCTTTTCT
TCTGATGGAGATAAGATGTATAAATTATGAGCAGCTGACAAAGTCTACTCCAGCGCCCCC
GGCGTCTCATCAATCACTAGCCTGTGTGTCAGCAGGTAACTGACGTGGCCCCCGGAGGCA
CAGCCCCCTCTTTAGGAGTGTGAGTGTTTTTGTGTGCAAAAAAAGTGTGTTTGCTACCGT
GCAAATTGAGCTTTTGTGCACGTCTGAGCATCGTGTCTGTGTGTATGTGAGAGGCTGTGT
GAACAGCTGATTCAGTCTTAActccgcgctgtaagagacaa
>NODE_1117_length_308_cov_1.737013
ACATTTCAATTCAGCACTTGCCCTGTATTTTGTATGTACAAATAAAGAATTTCTGTCACC
TAACAGAGTGACTCTAGTTTCATGGCCCACACTTTAGGAATTCTAAATACTAGGACAACA
ATTAAACTATTACTGTTTGCTGGATAAATACTTTGTAAGGATCTCTCTCAAACAGCTGCA
AGTGGCTTATTCCACAAAAGGGTTTACTATGTTTGTCTCCAAACAAAAGTAACTATGCTT
ATGGCGAGGATTTCAGACAAACATAAATATTTTTTGTTTTTTAAAGAGAAACTAGGCAAC
CACACAAGAAGAGAAAGGCAGCAGTTGAGACAGTGCTGTTTGTGAACTAGTCAGAAAGCA
ATATCATAGTTGATCTTTAAATGCAGCACTAATCTAAATAATTTGGTAACCATAGTAACA
CTTGGATTATCATTATGTGACCGCAggaattt
>NODE_1118_length_324_cov_1.938272
TGTTGCACGACATGAAAGGAAACCTTGAAATGTCTGCTGGCACCACTGCCACTATTTATT
ACAGCATCTGGTTCAACTGATCGATGGAGGAAAATGGTTAAAATACAGTCGATGTATGCA
GCACCTTTCATCCCTTCGCTTTTGTTGTTGACTCTTTCTGTCTGAAATCCGGCCTCCTCT
CTGCCTCTTTCTCTCCTCCAGGTGTTTATGACGAAGACAGCCAGTGGGTGATTCAGGTCA
ACAGACTCCAGAAGCTTATCGACCGTCTAGAACAAAAGGTTACTTGACCTTTTTTTCAAC
CTTTCCATTCTCCCTTCTCCTTCCAACCTTCTTCTTATTATTATTATTTTCCCTCCAGTT
TTCCCTATTTCAGTCTCTTTCGGTCTCCGCTCACCAAACCGGCCATCTGGTCTCAATATT
Attgtctcaaattaacctcaaattatggcaagtggactcacaacaata
>NODE_1119_length_509_cov_15.245580
CTTTATTTTTATCTATAAGCTTCCATTGCATGAAGGGATTCCTTCTGAGGTCTTATCATT
CACACGTGTCTCAATTTAGCGATTTAGTTTCCCAATGAAATAAAGTTCTAAATCCTAACA
AATTCTAATGAAAACATAAATCAGCGAATTACAATATTTTTGCATTGCTATTTGAGTACC
TCGATATCACAGCATGATTCTGTAGTGATTCCCTCCCCTGTAGCACAGTTTACGTTGCGA
GGTGTGAGAGAAGCAGAAAACTATAATAATTCCCTCATCTCATGTCCATTAGCATGTACG
AAAACCCCAAAATCTCCAGTCTTGGGCAGACACAGGCAGACAGCACGCATCTCCACTTGT
CAAAGAAAACTTTTATCAATACCAAGAGCACTTGAAGTTTGTTTGCATTTTGTTTTCCAG
CACTCTTAACAACTTCAGAAGTCAGATCACAGGAGTATCTGATCAAAGCGCTTCGTGGTT
AGTTCTGGAAACACAGGAGTGCTACGCCACGCTTTGATACTCCACATCAATATTTCAATT
CAACAATCACTTGACATGCACCCATACTCCCAGAGACGAAAGACGAAAGGGGAGAGAGGG
AGAGAGGGAGAGAGAGAGAGAGAGAGAGAGAGAGAGAGAGAGAGAGAGAGAGA
>NODE_1122_length_768_cov_21.493490
TACTACATCTTGTTATTACACTCGACATATAAATTACAGCGCACAACATACCACTCTCCA
CATGAAATACACAGAAATTGAGTGTAACTACCTTTAAATAAACAGCCAAATTTAGGGAAA
TTATTTTGCATAGAGAATGCAATCTCTAATTTCTACCAGGAGGTTATATTAAACCGAAGA
CAAGCCAAAAGCAGTAGCTGGAAAACAAGCAAGTAAAGAGCAACTCAGAGATGCAGTCTG
CTCTGTTTGAGTAAGGATGAGATTATATTGGATTAAAGGGGATTTTTGCAATGCAAATGA
ATGCACCTCAAATCAATAAGGCCTGTTCTACTCAATATACAAACTAATTAAGAGGTAATA
CAATCAAACCTGAATAAAATAGATTGTGCAGCTTCCTCAGAAAGAAATCCAATCAAACCT
TTTTATGTGAAAAGATAAAATCTAAAGCGATCTTTCTTTGTACGAATAATGACCTCGGCT
TTGTGTCCATTTAATAAGGAAAACTTGTCTTAAGAGGTTACGCTCAATGTGCATATTCTA
ATCAATATGAATTACATAGGGTTTTATCTATGTTATCTGCTCCAGACTGCTAAGCTAATT
AATGTTTTATCGAGTGTTTTAACTCAATTATTTTGCAAAGTCAAAGAGGTTCAACACAAT
TTTCTATGAGCCGCCGGAACATTTTCAGTGGGGAGGAAGCAGTCAAGTTGTGCAGCTTTT
AAAGGAGACACAACTACCAGAAGACGTGTTTTAATCTTGGAAAAGTATTCAGCTCAGATG
TTCAAGGGTTGGTGCAGCTATCTGTGAGGCACATTATTTTCTGTGTTTGTGGAGCTCCAT
GCTTCTCTCATACACTCTTACTTACATTTTGTGTTGGATTTGCTGGGTATCTTTGCTAAA
GTTTGGACGGCt
>NODE_1123_length_1052_cov_4.608365
TCCTCAAAATGATATTTGGCCTCATGGAAGGACGTACCCTACGAAAGCAGTTATCATTAC
CAGGAGGAGAAGAATGACTCCAATGTTTCATGTTTCTTTGTAGAGGTATGAGCCGTAGTA
GAGGCCTCGTCCAATATGGAGGTAAATGCAGATGAAGAAGAAGGATGCACCATTAGCGTG
TATATTTCGGATTAGTCAGCCGTAGTTTACATCACGGCAGATGTGGGCGACGGATGAGAA
GGCTGTGGCGATATCTGATGTGTAGTGCATGGCGAGGAAGAGGCCTGTGAGAAGTTGGGC
AGCTAGGCAGAGTCCCAGAAGAGAGCCAAAGTTTCATCAGACGGAAATGTTAGCGGGGGC
TGGAAGGTCTACTAGTGCATCGTTTGCAATTTTAAGTAGGGGGTGGGTTTTTCGGAGATT
GGCCATTAGGGTTCTTGTAGTTGAATAACAACGGTGGTTTTTCAAGTCACTGGTCCTGGT
TAGAGTCCTGGCAGGAATTTATGGCTTATGTTATGTTTATATTTTTGTTTGGATTGATTT
TAGGACTGGCTGCTGTTGCTTCAAATCCATCCCCTTATTTCGCCGCGTTAGGTTTAGTCA
TGGTTGCTGGCATGGGGTGTGGTGTTTTAGTGGGGCATGGCGGTTCCTTTTTATCTTTGG
TTTTATTTTTGATTTATTTAGGTGGGATGTTAGTTGTGTTTGCGTATTCTGCAGCACTTG
CTGCGGAGCCTTATCCGGAGGGGTGGGGGAGTTGACCTGTTTTAGGGGTTATGTTAGTTT
ATGTTTTAGGGGTTGTGTTAACTTCAGGTTTGTTCTGGGGAGGTTGATATGAGGGTTCTT
GGGTTTCGGCTGATGAGTTTGGAGAGTTCTCAATATTTCGGGGAGACATTGCAGGTGTTG
CTCTTATATATTCTATGGGGGGAGGGATGCTAGTAATAGGAGCATGAGTCTTGCTGCTAA
CTTTATTTGTAGTTTTGGAGTTAACTCGGGGGTTGAGTCGTGGGGCACTTCGTGCTGTCT
AGACTAGCAGGAGGAGTATCGCCAGGGCGAGGGTAAAGAAGAATAAGGACAAATATGTTT
TAATTATCCCCTGTTGGATGTTATTTGTGGTTGTTACTAGAGGAATATTTATAGAGGTAA
TTGCTTTAGGGCCCATTTTCTCTAGTCAGGTTTGGTCGACTATTTGGGCTGCAATg
>NODE_1124_length_775_cov_21.072258
TGAAGTTTGGCCTTGGCCTTTGCTATACAACCAGCTAGCACTGAAGTGAATATGTTTCAT
TTCCTCTCTCTGTCTCCATCTCCTGCTCTTTTACAGGACGGGTGTCTTTTAGCAGCTCAC
ATCACAGAACCCTACAAACGGCAATTAAAACGGATGTGCAACACTGGCTCTGTATAGGGA
GAGAGAGCGGAGAGAGAGAAAGAAAAGAGAAATGAGAGGGGACATGAGCGAGGGAGGCCA
AAAGAAAGGAAGAAAGAAAGAAAGTGAGAAAGTATGCGAGGGAAAATGTACAGCACCACC
TCTCCTTCAAAACCAGGACTGATACTGTGTCTATTGATCTTTATAACAATAGCAGCAAGC
TGTAAAATGTTTGATGGTTTTGTACAGATCTTAGTCCCCCTCATTCATAATTACTGCTAC
ACATGTAGAACCAAGGGCAACTTCAGAAGGGGCGCTGTTTGAAAAGCTGCTGCCAGACTG
TAGGGATGATGGGAAATCTCAGCGGGGCCTCACGGTAGCTCCAAGCCCTAAGGCTATCAT
TCCTCCTGCCGAACACCTGCAGCAACTTAAGTTTTACAAAGATCAAATTATGGAGCTGAT
TTTAAATAAGAAATGAGACCAACCTCGTCCCTTTACTCACAAAGTTACTCTGCTTTATTT
TGATTTCTGACTTTGATGCTGTGGCTTTCTGAGAAAAGTCAGCAGTGCTCATTTTACAGA
AATCCAACGTCTTGTATCTTGCACAAAGTGACCTAAACTCTTTCAAGTTCAAGTTAGGCA
TTAGCATTTAATGTTGACAAATGCATGTCTCAGTTTGTATGCGCGTAGTTTAAATGCAAA
TGCGGATGTGCGCTCTCTTTTCCCATTTTGTTGCTTTGTCAACATGTTGTTTGCATTCga
aaccacagtgagaattagt
>NODE_1125_length_488_cov_3.151639
TTTTCTCCATAACAGCGAGCGTTGTTCAGACTCAGTGGAAACTGTGTGTATGTGTCTGTC
AGATTGCCTGTTCCAGGTCGTAGTGTCTGCAAAACTGCTGAAAACATTTGCATATTTCAT
GTTTGGCGACCTGCAACGGCCAAAAACCTAAACTAAAGAAAACAAACTCTACGCATTTGT
GTGAGTGTGTGTGTGTAAGTGAGAGTGGCAGGGCATGCTGAGGTAGATTAATACCGCTGC
ACAGAGGGGGGTTCCTCCATTCAGGGCTGACTGATGTGCGTCCCAAATTGATTTATGAAA
ACGGCCCTTAATCAATTATGTGTGGAGAAAGAGGGAGAGAGAGGGAGAAAAGGAGAGAAG
AAGAAAGAGAGGACCTGAGGGGGGCAGAGTGGGAAATAAAGAGGATAGAGAGGAGGAAGC
TGCAGAGGGGAAAGTGTGTGAATGATGCTGCTGCTCTGCTGAGGAATGTGTCTAATGGAC
GTCAGTTTATGCCACAGGTGTCCAACATGGTGGATGTGATGGTTTGTCAGGGGAGATACA
ATGCAGCGAGGCGGATCCTGATGTATGCGGCCGTTTCTTTGGGCAACACACTGAGCGTGC
CGCATCTATGACATTCATCCATAACATTCATa
>NODE_1130_length_934_cov_16.271948
ACACCATGTAATTTGAAGCTGTTGTAACATCTGGTACACCCACATAGGTTCTTTTCAGAT
TTTACGTGATGCTGGGACTTGGTGGGTCAATACAAAGCTGCCTTGACTGACACTTCTCCA
TGCCTCTTCTGTTGGTTTTGCTGCACCTAACAACTTCCATATTTCTGTTCACCAAGTGTC
TAATTGGATTTTGGTGACTTCCTTGAACTGTCAGGAAAGCTCCACCAACAGCTGGCTTGT
GAAAAGGGGCCTTGGAGGTTGACTGGATCTTTAAATATTAATCATCAAATGTGCATCTTG
CAAGAGATTGCAGTATCTTCTTTCACTTACAACTTTGATCGTCAGAAATGGCACAGTTCA
AATATAGGTCAGTACAGGGCAATTAGCCTCAAAAAGGACACAAAGAGTAAAAACAATCAT
GAAATGCTTGGTTTCATAATAAAGTTTATTCTATATTACAAATAGTATTTTGTTCTTGAC
TGCAAAATAGGAATGCATTATATTTACATACACAGGTATACAATTAATTATAACAAAGTT
AGAGAAGCTCGCCTTATATCCCCCAGGTTTCGTTTTTATCTCTCGATAAGATACTCTTTA
TCTTTCAAATATGATCTAGTAAAAGTCTTTTCTAGCATGTTTGTGTAACACCTGCTATAA
CACTGAGCTAGGAGGACATTTTTAGTTCCTACAAAACGTTTGAAGGTGGAAACTTTATCC
GTGCTCTTTATCCGTGCAACACAAGTTGTCGACTAGCAGACAACCTTTGTTGCAGGGGAA
GGGACGGGGCAGGAAGAAATGAAAGACAGGATGTAGCACTGGGGGGGCAGATTCACAATG
ACAGTTGAGGACTCTTAGCTTGTGTTGTTTATTAACACAGGGGAAAGGGGGTAACTTTGG
GTATCTAGACACAGAATACATTGGCTACACAAGTAAAAGAGGTTTCATTACAATTATCTA
AAGGTGTTTCAGCCATATGTTTATTTAATATGAATGCCAGTTAACGGGTTACGAAATGAA
TGCTTAgtcctctcattttccagaaacaggtattatttgatatatttactacataaaa
>NODE_1131_length_298_cov_5.087248
GTAGCACTTACTCATTTCAACAGTCAAGTCAGTGCTCAAGTTAGGGTAATAAAAATGACT
GACAAAGGTCTTCTTCACGCAACAAATTCTTCTCCGTCCTTCAAAAATGATGATTTTGTG
TACTGAAGACAATTTTTGATCACAAGGAATATGTCACAACCAAGACAACCCCAAAGAGAA
GCACTTATGAATACAAAAATCACAAGTGGCTCCTTTGAGGTGATCTGAGCGGACTCACAT
TCAAAGAAATCCAAAATTCACGTTGAGTTGATTCGGTCAATTGAAACTGCCCCAACAAGT
AGCACTTACTCATTTCAACAGTCAAGTCAGTGCTCAAGTTAGGGTAATAAAAATGACTGA
CAAAGGTCTTCTTCACGCAACAAATTCTTCTCCGTCCTTCAAAAATGATGATTTTGTGTA
CTGAAGACAATTTTtgatcaca
>NODE_1132_length_369_cov_1.612466
TAAAATAATCATACATACATAAAATAACAGAAAAGACACATAGAATAACCACCAAGAGAC
ATACAATGGTCACAAAGAGGCATAAAACAACCACAAAGAGACATTAAATGGCCACAAAAG
GAAGAAAAACATCTGCAAAGAGACACACAATAAACACAAGGAGATGCAAATGGGAAAGAA
CAGGATACAAAACAACCAGGAAGAGTCGGAACAACACCTAAAGAAAGACTAAACTGTTCC
AAAACGTCTGAAAGAAACACAGGTGGAGACAGAAAACAGATTTGTGTTCATTTTGTGTCT
CTTCTGGAGGATCCGGAGGGCCTTTAGGAGTGTTGGTGTTATTTACATTTCCTCAGAATC
AGCATCGCTTGAAACgattcagtcagaaccaaactgtaactgtcctaaagacagttctta
ttgagatgtctacaacaagtttgttcttctatataattttattcatgtttgaattcagac
acttgaactgattaaaagtgcaaaaaatgacaa
>NODE_1134_length_401_cov_2.456359
TCTCCTTTGCATGTATCCTTCTCTGTTTTATTGCTACATTTCAATCTGTCTTTCTGTTCC
TCTTTTGTTTTTCCCTCCTTTTCACTTCTGCTCTTCCTTTCCTTGGTCTCATATCTTCTC
CTGTCCTCTCTGCCTTTCATAACATTTGCCAGTCTATTTTCTTCTCTAGTTTTTCCTGTT
CATTCCTTTCCTCCTGCTTTTCTATTCCTCCTTGCCACTAGTTTCTGTCATCACCCCCTT
GATTTTTTGTCATTTTCTTTCTTTTTATTGTCTTGTTTCCTCCTTCTACCTCTCACTTCT
TCCAATTTTTTCTCTTCATCTCTTCTTTTCCTAATTTTATCATCCCTCTTCATCCACTCT
TCCTCTTCTTTCATTCGTCCCCTTTTTCTCTTCATACATCCTCTCTTACCTTCCTCTTTT
TAAATTACATTTAATTTTTTTTAATCTCCCATCTTTCCTCTTTATTTCCGCCTTTGTTTC
TCAACCCACGCACTCTATGTGTCTGACACCTCAATGTGATAAATGTGTGGCCTCTGACCT
CCAAt
>NODE_1135_length_643_cov_20.160187
AGTCACACTTAACCGAGCCCAATACCTACTATTAAGATGGCTCGACATAACAGGACGGCT
GCCAATAATTGTACATAAAGATATGGAAAAGCCACAGTCCAGCTATGAATATTTCATGAA
TTCCGACACAAAGAGCATGCTAAAAGGATCAAAGAGAAAAACGGGAGAGGAGTCAACGTG
AACATCCAAACAATATGCAAGAATCCCGACAGTATAGGTCACATGCAAAAAGACCGGGGT
CACACTGAAATTGTCCATCAGTCAGACAAGCAGAACTGATTTGGATGCTAAATAATGGTT
TAGATATTCAAAAATTCCATATATATGCGAAAGGCTTCAGTGCACCCTGGATCTGGCCTA
TCAGAGGAGTGCTCTGCCACCACACTCCCTCATGCAGACCCACGCTATGCCTCTGAGCCT
ACGACTAACATGCACGCACACACATGCAGATATGCAGACATCCAGACACATAGTACATGT
ACATACACACGGTCACATAACACACATGCACTCAGTCTCATACCCCCAGACAGACATAAA
CACAGACATATATTATACACATAGTGTCTGCATCCAATAAAAATGAAATCAGCATTAAAT
AAGGTTCATGATTACTTCCAATAATTTACTGGAAGCTTTGCATCAGAATATAATTTCTCA
GGCTGGAGAGGCAAAAAAAATAGAACTTTAGGCTCACACCCTTGTGTGCAAATGAGACAG
CATGTGTGTAGGAGCAGGTATGCGTGTTTAAGTGTTGAACAACAGCAAAAAAGTAATTGc
atgtttt
>NODE_1137_length_224_cov_3.147321
AGATTGTCACAGAAAATGTTTACAAACATGTTTTGACCTCACAATGTGTTGAAATATGAT
AAATATGAAGGCAAAAGCTGTTTCAAGTGACATTGTGTCAAGATTCTGAGAGGACACACC
GTTTGGCCAAAATGGCCTTTTCAGTGCATGAAACGCTGTTTGAGAGCATTAGAGCAGCAC
TGCTGCAGAGTTTCAACGACAATGTTTGCAAACATGTTTTGACCTCACAGTGTGTTGAAA
TATGATAAATATGAAGGCAAAAGCTGTTTCAAGTGACATTGTGTCAAGAAAGTGAGTCGA
GACACCGTTTGGCCAAAGTGGCCTTTTCAGCGCATGAAACGCTGTTTAAGAGCATAAAAA
CAGCACTC
>NODE_1139_length_145_cov_5.868966
ATTAGGGTTAGGGTTAGGGTTAGGGTTAGGGTTAGGGTTTCGGCCTGGGTTTGGGAAAAC
GGTTAGTGCTAGAGACATGAAACTTGTTTCTACCCCCCCATTTGCTGCCGCCGCGATCGC
ACTGAGCCTACTCCCGAGTCTCTATGACGTCAGGAAGTGGGAGAAACCTGTGATTTTTTG
CTGTATCTCGGGACGGGAAGGTCGTAGAGACTCGGGACCTAGACCGGCGTCTTCAGCATA
GCCAAATTAGGTGGGGCAGGTGGCATTTCCAGGTGTCTAGCACGTCTGG
>NODE_1145_length_426_cov_20.943663
TTAATCATTCCTCTGCATCTGTTCGTTCGTGTACACTTTCACCTGAAAAGTCTCTGCACT
CGGAAAATAACGCTTCTCCTCGCAATTGCCTGACACATTATCTCATTAAAATGTACAAAG
AAAACTCCTTCTCTTTATCTCTGATAATCTAATTAGCATCAGCCAGATGGTTTAATAAGG
GATATCGGCGCCGTTTAGCCTCCCAAACGGCCCGCTGGAGGAGAACAGTGGAGGAGGCTC
CTCTCCACTCTCCTCTTCACTCTGAATAGCTCTCCAGGGTTCACATTATTGCTTCCTCTG
CCTGAGGCGAACCACTCCAACTCAGGAGTTTAGGGAGGATGAATGCATCCAGGAGAGAGA
CATGCTCAAAGTGAATCAAATAGGCAGAGATGTTGGATACTGCTGGGAATGTTTTAAACC
AAATAATGGCAGATAACTGACTTCACCTTTAGTTCCCCCAAGGAGCGAGAAACATTTCAG
ATTAGGCTTTAAATCTTTCTGAGATATATCAGTCTGTTCAGTGTGTGTTTAATTGTTGCC
TAGGTAACATTGTACcacttctaagatggt
>NODE_1154_length_145_cov_1.565517
AATATGAAGGCAAAAGCTGTTTCAAGTGACATTGTGTCAAGATTCTGAGAGGACACACCG
TTTGGCCAAAATGGCCTTTTCAGCGCATGAAACGCTGTTTAAGAGCATAAAAACAGCACT
CCTGCAGATTGTCACAGAAAATGTATACAAACATGTTTTGACTTCACAGTGTGTTGAAAT
ATGATAAATATGAAGGCAAAAGCTGTTTCAAGTGACATTGTGTCAAGAAAGTGGGTAGAG
ACACCATTTGGCCAAAGTGGCCTTTTTAGTGCATGAaacgctgtttaag
>NODE_1155_length_375_cov_4.653333
CGTTTCAGACCGCTCTGAGTTGATTGGTGTAGGTTTGTAGTGACACTTTTTTGGGTCCCG
TGGTATGGGCCAACCCTAACCCTAAGGCCTGAAATTAGGGTTAGGCTCAGGGTTAGGATG
TCGGCCTGGGTTTGGGAAAACGGTTAGTGCTAGAGACATGAAACTTGTGTCTACCCCCCC
ATTTGCTGCTGCCGCGATCGCACTGAGCCTACTCCCGAGTCTCTACGACGTCAGGAAGTG
GGAGAAACCTGTGATTTTTTGCACTATCTCGGGAAGGGAAGGTCGTAGAGACTCGGGACC
TAGACCGGCGTCTTCAGCATAGCCAAATTAGGTGGGGCAGGTGGCATTTCCAGGTGTCTA
GCACGTCTGGTTCCAGAGATATTGGCCAAAACGTTCTCCCATTCACTGACAATGGGGCGT
GCATATCGCAGCCAGTGTGGAAGCGCTGAATCCAAGATAAGTTCCCGCAGAAGGCGCTTG
AGAGCGCGTTTCAGACCGCTCTGAGTTGATTGGTATAGg
>NODE_1162_length_672_cov_10.891369
GGGGCTCATGTCAAGAGAGGCTGGTCTCTCAGAGTCCATGTCAGCAGGGGGGCTATATAT
GAGCTACACAGCGAGGCCACATTATGGCTGCAGAGAGGGAGAGAGAGGGAGAGAGAGGGA
GAGACACCCAGCTCTCCTTCAGACCCCTCTTGGTACTCGTCCACCTGATGGGAACACGGA
GACTTGGCTGTTCTCCCCCTCATCAATACAGCAGGGCTCTTTGTCAGTAATTTGCAATAA
GTGTCCGCGCCACATCTTAAGGGACCTGGAAATCATTACTGGCTGAGGCCCTACTCTGCT
ACTAATTGGATGCGTTGGGCCTTATCAACTGAGGATTTTCCGAGACCTTTGACAGATACC
AATTCGAAAATCATTGTTCAGTTGTCAATTTAAGAGACCGTTAAAAGAGCTTATTTTAAT
TTTAATTGGAACTTCCTCCTGCCTTCACAGTGAGCTGCGAGGATTAAAAATGAGCTCAGG
GCATGTGTGCACATATGTGTGTGTGTGCGCGTTCATACTCCCCTAGAAGAAGAGGGAAAC
TGTGCAGGTTAAATTGACGGGTAACAGTTCTGACCAGCGTACGAATGAAGACAGCATGCA
TCCACATTTAGTTTACAAGAATTTCACAGCTTTCCTGGGACTTCATCATCAACATCAAAT
AAGTCGGAATCTGAGCTGCAAAGCTCCCAATTAAGCAAAAACCGCATCCGCTTAAGATGT
TTGTTGGGCGAGTGTGCCGGGACCATCATCGATCACCCCCAGTAAACTGACCGGCTGATA
GTGCTGCCCTAACATAtttatgtgcagcactctctc
>NODE_1163_length_852_cov_6.404930
CTAGAAATTGCCCTTCTCCTCCCCCTCCCCTGAGGCGACCAGCTATCCTCCCCTCTACTC
ACATTCACCTGAGCATTCGCTGTTCTTATTCTCCTGACCTTGGGCCTGATCTACGAATGA
CTACAAGGAGGTCTAGAATGAGCTGAATAGACAGTTAGTTTAAGAAAAACCTTTGATTTC
GGCTCAAAAACTTGTGGTTAAAGTCCACAATTGTCTAATGACCCCCGCTCACTTTGCTTT
TTCATCAGCCTTCGCCCTAGGCCTGGCAGGTCTAGCATTTCATCGAACACACCTCCTCTC
AGCACTTCTCTGTCTAGAAGGTATGATACTCTCCCTGTTTATTGCCCTTTCCCTATGGAC
ACTTCAACTAGACTCCACAAACTTTTCAGCCTCCCCAATAATTCTACTAGCCTTCTCTGC
ATGCGAAGCTAGCGCCGGCCTAGCATTACTAGTCGCTACTGCCCGCACTCATGGCACTGA
TCGGCTACAGAACCTCAATCTTCTACAATGCTAAAAATCCTCATCCCAACCATTATGCTT
ATTCCACTCACATGAATCACCCCCGCTAAACAACTATGGGCTACAACCCTTGCCTATAGT
CTAGTCATTGCACTAGCCAGCCTAATCTGATTTAACATCACGGCAGAAACAGGCTGATCA
TTTATTAACCAGTACATGGCAACAGACCCACTATCAACCCCCCTCCTAGTCCTCACCTGC
TGACTCCTCCCCCTAATAATTCTCGCAAGCCAAAATCACACCTCCTCCGAACCCGTAAAC
CGTCAACGAATGTACATCACGTTACTAACATCCCTACAAATTTTTCTAATTCTAGCCTTT
AGCGCAACCGAAGTAATTATGTTCTATGTTATGTTTGAAGCCACCCTAATCCCCACTCTA
ATCATTATCACTCGATGAGGAAATCAAACTGAACGTCTTAACGCAGGCACCTACTTCCTA
TTTTACACACTAGCAGGCTCCCTTCCCCTACTTGTC
>NODE_1165_length_546_cov_5.415751
AGTATTGGTCCTAACACAGAGCCCTGTGGAACTCCATAACTAACTTTGGAACGGCTGGAA
GAATCATCATTAACATGAACAAACTGGAATCTGTCTGATAAATATGATTTAAACCAATTT
AGTGCAATTCCTTTAAGTCCAATAGCATGTTCTAGTCTCTGTAATAAGATGCTGTGATCA
ACGGTATCAAATGCAGCACTGAGATCCAGTAGAACAAGTATAGACACTAGTCCACTGTCT
GAAGCTATAAGAAGATCGTTAGTGACTTTCACCAGTGCTGTCTCTGTACTATGATGGATT
CTAAATCCTGACTGAAACTCTTCAGACAAACCATTTCTATGTAGATAATCACATAATTGG
TTTGCAACAACCTTTTCCAGAATTTTAGAGATAAAAGGAAGGTTGGATATAGGTCTATAG
TTGGCTAAGACACCTGGGTCTAGAGTAGGCTTTTTAAGAAGTGGCTTTACTATAGCAACT
TTAAAAGCCTGCGGTACGTAACCTGTTAGTAAGGACAGGTTGATGATATTTAACACTGTA
CTGTTAATTAATGGAAAAACTTCCTTGAATAATCTAGTGGGGATAGGGTCCAACATACAT
GTTGCTGGTTTAGAAGAATTAACTATTGACGTGAGCTCTGAAAGATTTACAGCAGAGAAG
CCGTCCAAGTATAAATCTGGTTCTATGGAC
>NODE_1170_length_681_cov_25.095448
ATCAGCGCAAATTGGATGGATCTCTCCCAATCAGATTACCAGCGAGCGATCAAACTTCTC
AGAAGAAGGCGCCGGAGCCTGGCAGGTGGAATACCTCTGTTTTACTGCAAGTGTGACCAT
GCAAATCAGTCAGCTGGCGCAGAGCTCCAAGGAGTTCCTTGTGAAAATTGCATAGAAATT
TCTGAATAACGGAAGGCATGACACCTCTTTGAAAAATGCAAAAGTGAACAGATGGATGTG
TGCCACCAAACGCTCTCATTGCAGCAGGCTAATACTGCGCCTTTGACTGCGATCCGCGCT
TGATGTTAGCAGTTCATCTTCCTCTATTGTGCTTTTCCTTTTGGAATGGGAGAAACATTT
TCCCTGTGGATTGGAAGGTTTTCATGAGCAGGCAGATGGAGAAAATATTGTTGACATTAA
ACTGTTCCTCTTTAAGGGAATTGTTGTGACAAGGTGGAGCTCCCATCACTCGAAATAGCA
GCTGTGTGCTGTTTACAAAGGGGCCCAAAGCAATGTTTGTTTCCATTGAAACGGTGGCAA
CTTTTTCTGTCTATGTAATGAAGAAGCTCCTGGCATTATATGTTTGCTCTCACATCTACT
GTCATCATAATACAATATTTTTGTAGCGACAGCATTAGTGTTGTTACAGTGTATTACAGC
TTCTACTGGTGTTGTAGTGTTTTCTTAATTATTACTGCAGCTTTCCTGTGTGTCTTTGGG
TTTTCAATCATTTGAGGAACTGTAGGAAGATTACTGGGGTGGAGGGAGAAGCCATTTTTG
ATCAATTAATTAAGTGACTTTAAAAAAAAAAGTGcattatttccc
>NODE_1171_length_435_cov_2.335632
TGAGTAAAGGCACATGACGACCTCTCCCTGAACCACACCGGCTCTTGTGGCGTTCATCCA
GCAGCTTCTTGCTGCATTCAAGACTGGAGGCAGAGCATTTTCATGAATGAGCCTCGTGGT
TCGTGTTGATAGACATTTTCAATCAACCTTAATCAGTTCACAGTTTTGGACTTGAGAATA
TAAACTGTCTTGGGACATTTCCATCTGTGACAGTTGCGTGTCTGTACTCCATTTCGGTGT
GATGGCATGTCATCATGTGCTCTAAATTTGATGATTGGGAGATTTAAAGTCATCTGTGGT
TTTTGTGTACGTGATTCCACTTGTATGCGACCGCCGGACACATTGGGACGAGCACTGACC
TTGCGTTCTTTGTCGCCATACTCCAGGCCCAGCGTATCCATGGCACGGACGATGGCGGCC
AGAGATTGGATGGTGTTGCTGTAAACGACAGGCTTGTACTGCTTTACATCATCGCCAGAG
AAGCCATCCTCGTGGATAATCCTAGAAACACACAGACGGACAGGTGTTATGCATTTTACA
TTTTACTTTCatgcacatgtacagaaagaagagaacctc
>NODE_1180_length_355_cov_1.509859
CTTGTCAGACCCATTTCTATGCTAGTTATATTTCTTTTTGAGATGTAACTGTTTTTAATC
ATTATCATCATTTAGCAATGTTAGCACATTCTATATCATCACATTCTCTGATATCCATTT
CACAGTAATAAGCTATCAATGAAGATTACAGTACAAACCATAACATAATGGTATAAAATA
ACAAAAAGTTGACAGTATAATATAATTTAGCTTAAGCTCTAAATAGCACAATACTGTAAT
ATTTTTTTACAGTAATATACTGCTGTTTATAATGCTCACATTTCCAGAAGTAAAATAGGA
GGTAGAGTCTGTTGTGCAATCAGCTCCCAGTTTGGGTTGGGGAGGCAGACATTCGCTATT
TTTAAGATTAGGTTTAAAACTTTCCTATTTCATAAAGCTTATAGTTAGGGCAGCTCAGGA
TCACCTGAgctgtcccttagttatgctgggaatccccataatgcactgggctactctcct
ctactctcctttctctata
>NODE_1181_length_148_cov_4.540541
CTCTCAAGCGCCTTCTGCGGGAACTTATCTTGGCTTCAGCGCTTCCACACTGGCTGCGAT
TTGCACTGCCCATTGTCAGTGAATGGGAGAACGTTTTGGCCAATATCTCCGGAACCAGAC
GTGCTAGACACCTGGAAATGCCACTTGTCCCACCTAATTTGGCTATGCTGAAGACGCCGG
TCTCAGTCCCGAGTCTCTACGACCTTCCCGTCCCGAGATACAGCAAAAAATCACAGGTTT
GTCCCACTTCCTGACGTCGTAGAGACTCGGGAGTAGGCTCAGTGCGATCGCG
>NODE_1191_length_544_cov_9.216911
AAAACTATCATGGTATTAATCATATGTGTGCTGTATTTTGTTGTATGCGGTTAGTGTAAT
TAGGATGAAATGCTAGGAAATTTCTTCATCCATTTCTATTAAAAATAAACTTCTTTCTAA
GCACTTACCAGGAAAAAAGGAACTGAGAAAATAAAGACAGTTATCTGTTGTTTGGGGGCA
TCTAAAGGATTACTCTCCATGAAGCTTTCAACATTACATAATCCACAAAATGTGACTGTT
AAAGGCTATTTTTCTTGATTATGAAATTTGTGAACCCCCCAAGCAGCAAGCATCCTAAAA
GACTGTTAATGCCTGATGGCTGCATTGCATTTCATGCGCTGAGTTGTACTGATATGCATC
TACACACAAACACAGAGGCAGTAACAGAACTCTTTGCTCCTTGGCCTTCGAGTCATCTAG
CTACATCAATAAATACAGCAAAATAGCATTAGCAATAACTTCAACTATATGACCAGGCTC
TAATATGATAGAATTAGTATCAGTGTTTTAAGGTTTGGCCATTTAGGTGAAATTCTAAGC
CGGACAGGGAGTAATTTGGACACAGGGAAAATTGATTTTGACCATCAGCACTTTCTCATT
TTCAAACAGCGCCTGCGGCTAAATGGGTTAGCCTGTTAAGCACATTACACAGGTAGCTTC
TCCTTTCCTCCCCAATgattatgtgtcc
>NODE_1192_length_582_cov_8.517182
AGCTTGGTAAAGGGGTCAGCTCTCTGCTCCGTAGGTTGCACATCACCCGACACGTTCTGG
CTACAAGCAGCCGGCTTGGAGCAGGCTCCCCCTGTCCCTGTAGAGGTGTGCTGTAGTCTT
AACAGCCCGGAGGTGATGGTTGTGGATCCCCGGAGGAGAAGCTAACTGTCCCGTGAACCC
CTGACTGCTCATTTCGGCCATCTAGTCTGCAGGAGAAGGCAACAGAGACTGGCGTATGCT
ACAGATTTCCTCTGCTTATCCAGCTCCCAGTTTTTCCACCGTATTTTCTCAGGCTGCTTG
TCATTGCCTGGACTCGGATCCCGGAATCTTCATGATTTGCGGACACCATGCTCGTTTTTT
AGCCGGGAAACCCTCTTTTCGTCCCGCATGTTTAGGACCAAACGATCGGGGCTCGTCCGG
CGACTCTGGAGGAGCCGTGCGCCCGTGGAGGGCGACGGGGAGGCGGATAGAGGGACGCAT
GGCTCCGGGGGCTGCTGCATGGGCAAAGCGACAAAGGTGGCCAAGTCCAACGCAGGGTCC
GAGGCTGAATTGAAGGCGTTGACCCACTCGATACTGAAAAAGATCAAAGAGAAACAATTA
GAGGTGCTTTTGCAGGCGGTGGAGTCCAAGGGGGGTGCCCGAAGCCCCTGCTTGCTCCTG
CCCAGCAAAGTGGACGCCAAAGTGGGTCAACAGTCTtactctctccccatgctgctctac
aaagtg
>NODE_1193_length_354_cov_5.011300
CAGGAGGACCCCTATTCTTTTGCTGAGTAGCAGGTGGCTCAGCAGGCCAGGTCTGTGTCG
TCTCCTCCTCTGAGATAATGTAGGTTAAAGGTCATGACTGAGTTACAGACAGACCACGGG
CTTCATCCACATAAATATTAATCCATATCATTTACAATTGTCATTACATTAGTGCCTAGA
CGGCATGGCCTCCCTCTGCTATTTTTAAGTTATTTTATTTTCTTTTTTTGCACACATTAT
TTTAGAAATTTCTAGTTATTCCTGTTTTCTTTCCTTCTAGTTCTGGCTGTTCATTTTGTT
ATTTGGACTGTTATGACTGTGACTGTCTTTAAGATTTAATACATATTTATTCTTATATTA
TATTTAGAAAATAACTGTTTAAATATTCTAATTAATTATTTTTTTGTAAAAGAGGCTATT
TAGTCTATTTTAGAGGAGAGAGAGAGAGAGGGAGGGAGAGGGAGTGAGAAAGAGGGAGAG
AGAGAGAGAGAGAGAGAG
>NODE_1194_length_324_cov_9.314815
GACAGGTAGTCCTGCTCTGCTTGGGTTTAGTGGTGCTTGCCTTTGGATCTTTTCTTGACT
CTATTTATTTTTGCTTGTAGCCAGTAATGTGTTCATTTTTATTTTTCTTGCTTTTGTTTT
TATTTCCCCCTCTTACATTTTTTTTGTCCTGTGCTTCGTGGTTTATCAGATTGAAATGGC
GATTGAGACGCTCCAAAAATCTGAGGGTTTATCCAGTCAGAGAAGCTCGCTGCTCAACAG
CCATGTAAGTTGCTTTTACGGATGCTTGCCCTCGGCTAACCTTAACTTTTGCTAAGCTCA
CTCTCTTGCTCTTCTGCCTCTCTCAAATCTCTGTACATTTGGGTTCGGTGCTTGCTGTTT
TTGTTGCTGGTTTTAATTGTTAGAAATGCTTTAAATTTACTGGCTGCTATAGAAGCTTTT
GCAGAGTTGTAATGCAGCAGGATCAAGTTTACTGACagtttgcataag
>NODE_1197_length_479_cov_3.701461
GAAAAAAAACCATAAAAAACACAGCATTTGTCAGGTTGTAGGCGTCAGCATGAAGAATAG
ACAGATGTCCGGAGCAAAGACAGAATGACATGCATATTCACATTCTTGCCCCGATTCTGA
AAGGACGCTTTCGACATCATACGACAAAACAACTCGAACCAAACGGTAAATCATGCTTTA
CATTCATTGGATTGATACTGACTATCTAAAGCTAGCTGATGTGATAAGTAATCAGAAAGA
TGCTCTGTTGAGAAGTTTAGATAGAGGGAAGCTCTCATGCAAGAGCCTTAAGAGAGAAGC
AGGAGGTAAAACGTTGCTAACTGTTCATTTAGCCCTGGCTAAGTGGTCAGGGACGCTGGA
CAGGTGAACTCTATTCTCCCCACTGGCCCTGCAGGGGTGTGTGTGTGTGTGTGTTTGTGT
GTGTTTGTGTGTGTGTGGACTGTAACAGAATTTCTCTAGTCCTCTGGGCCCTGGTGCAAA
GCAGAGAATAAATGGTGGAGGTGGCAGGCCAGGACAGAAAAATCAATGCCTGCTTATACA
GACATGACACACCAGCAGCCAACTGCATTCCGTGTGTGTGTGTGTGTGTGTGTGTGTGTG
TGTGTGTGTGTGTGTGTGTGTGT
>NODE_1198_length_614_cov_11.460912
TGGAAACACTTCATTAAATAATAAAGATGTTTATTAGATGTGAAATAAAGCAAGATCATT
CATTGGAGCCACATTTCTATGAAGTATGTTTTAACCGCGTTGTGCTCTTAATATCATAAC
GCAGCACGTGCAGTAGATGAATGCGTTTTGCGTTTTTACCGTCATATCTATCGGATATTT
TAATCCAAGCACAAAACTTTAGTTGAAGTCCTAAAATGGATTTTGTGGTTCTTTTATTAG
TTTTGGATACGAGCAGCAGTTGCTGGCTTTGCCTTTGGGGTTTGCAAGGGTTGCACCAGC
AGAATTGTATTCTTTGGTAACATAGTGTGAAAAGTTTGGTCTCCCACAAAAAAGTTCCTT
GCGATCCTTCTTTACATGCACGATCTTTGATTTCTGACGATGTAAGATCAAATTGAGCTG
CAAGTGTGCTCCCTCTCTGCCTTTCATGCTGCTTCAATATCACGGCGTGAAAAAACAAAG
AAGGCAAAGACTGAGGGAAATCTGAAGCGTTCTGCCACTCAACATCCCCCAATCCCAAAC
AACAGCGTCTCACTGCCACTACAAATACATTAGAAATCAATTATTTATGGAACAGAGTCA
GGGCCTCTTTAATCTTTTCCTTTTATCCAATTAAATTGTCTAACCATTCTAAGCCTCTAT
AGCTCACAGGGAATGTGCTTTTTTTAAAAAAAAAAAAAAAGAAAAGAAAAGAAGAAAAGA
TTTTTCTCTTCAGTCCTTCTTTTGACTTTCGATGTaac
>NODE_1201_length_390_cov_27.620512
TCTCTCCCCCCCCTCTCTCTGTCTCTCTCCTCTCCCCCATCCCCGTTCTCCCAGAGTCTT
TTGTCATTTCATGTTTCCTTTGTTTTATTTACACCTTTGCATGTTGTTTTTTCTGTTTTT
CTTTCTGTTTTTATCCCACACCTGTAGGGGACAGTCAAAGGGGAAAAAGAAAAACTATTG
AGCAGGCATTTATGTCCGAGCCGACACACACCTTATCTGAGAGGCAAAAGAAAATGGTGC
GCTTTGGGGGACACTCATTTGAAGAGGACTTGGCATGGTGTGAACCGCAGGTTAAAGACT
CGGGAGTTGATACGTGCAGTAGCACTACGCTAAACGAGGAGCATAGCCATAGTGAGAAGG
TACTGAGACAATCTAGCCTGCATTTTGTTATTATTATTATTATTATTATTATTATTATTA
TTATTATTATTATTATTATTATTATTATTTATGACCTACCCATCCAGTCTTTGTTTGCTC
TCTGTCACTAAGTGTAAATAGGTGAGATGTTTGTTTTTTTGGATTTTATTTGAC
>NODE_1202_length_731_cov_11.705882
GGTATAAAGTTGAAACTGCATTTTGTCTTTATATGTAGCGCCACTGTAACTGTCCGTAGT
TAATGTCATCATCATGTGTGCTTTAATTCGAATGCTACCCTGAATATCCTCGTTCTGAAC
ACACACTGTGGGAATTTGGCTCTTCAAGTCTCACATTGCTGAAAGTGACCCGAGATTATG
TGAAACAAAGACATGGTAAATGCCGTCATCTACACAAAGACAATGAGATGTTACGTCCAA
TGTCATGGCATTATGTCGGAGAATTTAAACAAAGAATTGAACCATAGACAATATCTGCTT
GGAAATGGAGAAGGGTCTGAGCTGCCACATCAAAATGGAGAAAAAAGGCATAGCATTTGA
AAGCCTAAAGGCTTAAACTAATACAAAAAGTCTAATCAGACTAGCAATCCCTGATGTTAA
TGAAGGTGTCACACATTGCACAAAGAAAGTTGTGCCTGGCAATCTTCCATTTTTCGGCTG
CCTACACCAGTGACATTTCATCTCACATTCAAAGAGCGCTGAGGCCCCTTAATGAAATGC
ATAATTAACATATTCTAATTGTGCTGAGCACAGTGATGGTTTTGACAGAGCTCACTTTCC
ATGTCTAATTCAATGCTAATTTAATCTGTTCTTTTCCCGCCGACATGACCTTTCTTGATT
GAGTTTCACCGCAAAGAATTTTTTGATGGATTGATTTATCAACCTCTTGGAATGCAACAA
AAGTGCCAGTTTTAGACAGACGAGGGAGCGAAATGACAAAGACGATGGCAGACGAAATCA
GGTGACTGTGGAGGAAAACAATTTGATATTTTAAAATTAAACGAAGCCGGgtgagctgta
tggaatcatgtcccatgatacattgtggtattagc
>NODE_1206_length_548_cov_3.916058
AATTTTCCACGTTGCAAAGCACGAATCTAAAAGCAAACAAAAAGATAAAAGACTGAAAAT
ACGTGGTGATATTTATTAGAAGTTTATTTTGAGTCTGGCACTCATGTATTAAATGCGTGT
TATTCCGCTGCTTAAAATAGTCCCTAATAAAAACCCTGTTTACTGCTGTTTCAGGAATTT
TTGCAGCTAAAACAACAAGTCAGAAAGTTGTTAGAGATGAACTTCTGCATTGTTTATTTT
TATATATTTTAATGTGACTAATAGCAATAATAAAAATGCTGATTAACGTCAGCTTTATCG
TTTAGATATTCACGCCTTTCTGCATTGTTTTCCACTTTCTGCACAATGTAATCTCATTGT
GCATTTCTTTCTTTTCTCCACAGTGGCTTCCTCCTGCATGACCCGCCTGTCCCGCTCCCG
CACCACCTCCCTGTCCTCCTCCTACTCCATGGATGGGTCCCGCTCTCGCTCCCGCACCCT
GTCGCAGGGCTCCCAGGGCGGACAGATGCCGCCCAGCCCCTCCCAAACCATGGAGGTGTC
CTGCTGAAGCAAAAAAAACGAAATAACAGAACGAAAAGAGAGAGAGAGTGAGTGAGAGTG
GGAAAAGAGAGGAAGCAAAAAAAATACAAGGAAGGGAAAGATGAAGCATGACAATAATGC
AGGAACACGACGAATGGGTTACTTATTtgtca
>NODE_1207_length_376_cov_8.170213
AGAGAAGAGAAGAGAAGAGAAGAGAAGAGAAGAGAAGAGAAGAGAAGAGAAGAGAAGAGG
TATTACAACTCAGGACGAAGCAGCACCACTCTGAATGATAAGTGTCTCACACACTACGGG
TTATGGGAAGTTCACACAAACAAATGACTCCCATTTGCTAGAGGCGAGGGACACAATTGA
GAAAGAAGGGGCGAGAGAGAAAAGGGGTAGAGGAGGAGAGAAGGCAGAAGGAGGGAGAAG
ACTGAATACTACAGCCATGATTTCAGATAACTCCATCTGCATTGAGGAAATTCTTACCTT
TTTACCCATCTCATGTTGTCAGGGGGTTGCTTCGGAAACTAAAGCACCTTCAATCCAAAG
GATATTAGACACCCTGTAGAGAAGCGCAAGTAGACGTCTGTGCTTGGTATCTTAAATTAT
AGGGGGCCTATGGACCTTGGTCAATaatactaaatgtattgcaaattgctgcatgtaggt
gggctatgttttgctcaataagagatgacatccaacagta
>NODE_1208_length_376_cov_1.574468
AAAGTGATTACAGCCGCCGAGGAGTCGAGTTCTCCTCCGACGGGGAAACGGGAGGAACGA
GGAGTGAGGGATGGAGGAGGAGGGAACCTGTAAACTGCTTCTCTTTGAGGTTTATGTGGC
TGTTTCTGAGGGAAAGTGTCAAAACTACGATACACAAACGCTGCAGACGAGAGAAAAGTT
CAGCAAGAAGTAGAAAACAAGCAAAGTGTCAGCACGGAAGGAAAAAAGAAACGAGAAGTT
AGGAAAAGTAAAGACCGCAACAGGTGAATCTAAAAACAACAAAAGACAAAAAGTCACACA
AGAGGAAGGATAGAAGGATTTAAAGGACAGAAGAGGCAGGAAAGTATGGAAGGACAGGAG
GGAAGGGAAGTAATGTCCTTTACATGGCGCATTAAAATGTTTAAAAAGAAAGAAAAATAG
TGTAAAAACCTTCACATTCAAGTTAAAAGGACTGAAAAAATGAacgattcaatttaagta
gtagatacagacaaatttaaagcagaatttatgggaaagt
>NODE_1209_length_388_cov_8.463918
CCTTATTTTTGTTGGCGGCTCCGTGGATTGTGCGGGACGATGAAACGCAGCAAATTAGAC
GGAGAGGGGGAAAAAAAAAACCGCCTCAAAACGTTTGGAAACGCGCTTTTACGCGCAGCT
TTTAACCGGCCACCAATTTTTATCTGAGTGTAAAGATGTAGTGGTTAGTTGTGTTATTAT
AGAGCCGACATACAACCACGAACGGGAAGGAAGAGGAAATTTTGTACAAGAAGGAAAGAG
TGGGGAGCTCGCATCACCGCCTCGCCTCTCTCACTCCGCAGACTCTGGTGTGGGTGGCCG
CCTGTCAGCTCCACCGGCGGCGTCAAAAACAAAGCAGACACTTACCTTTATCGTACAGTC
CATCGCAGCAGCCTCGCACTCTTTGTCATTTAGTCGCTTTGGGAATCTAACTGCTAATTT
AGCCTCTAACCTCACTTCAATTCATGCACGGCTGCATTGGCTCTATGGCGCAAACCATTG
CAGTTTTTTTTTGCGCACAGACCATAACCGGATGACAAGTTTTTTTCTCTCc
>NODE_1212_length_508_cov_9.582677
ATACAGGCATTATTACAAATTAATTGCTCTTCAAGTGGCAATAAATATCTATGTGCTTTA
GTATCCGTGCGTGTTTCATTTGCACTGTTGTAGATTTGCCTCTGGGTCTCACATGAATAC
AAATGCCTCTGTTGAGGGTCAGTGGGAGAAGAGCTTTCTTCACTCTATTGACTGGAAATC
TAGTTGTCTCATCTCTCTAAGCAGATGTCTTTCCCCAAGCATCTGTTTGTATTAGTACTG
TAATTGCTGGTGATAATAAGCCCATTGATTCAGTATCTAAGGAAATAGTCAATCAGGGCA
GCTCATTCGTCTTACTTTTCCTGACAGTTTTCCCCTCTAGCTAAACAGACAGTGCCAGGG
CCTGGGCTTTGTTGACTGGATTGGAAAAGCAGACTGTGGTTGGTTGGGAATGGCCGCGCT
GTCGACTCTGAGTGAGTGATGGGATCGGTGCAAACACACCAGTGACCCAATGGCCCTTAC
AGGAGGCCCAGGGTGATAGATGTGTTGATTTGTTTATAGAAGCCTAAGCCCATTCTCTGC
TCCTTCTCCCTCTTCTCTCTCTCACTCAGTCTATCCATTTTCTGCTTCTCTATATTTTCT
GTCACTCCCTTTGCTACTATCTCCACCCCTTCagcgccgctctgatgttagt
>NODE_1213_length_403_cov_7.473946
TCCTCATTAATATTCCGAGGTTAAGAGCTTTTCAGCGAAACGTAATTAATTGAGCCCGAG
CCTGACAGTAAACAAGCAATTTCAAATTAAAGCGAAATGACAGCGGCGTCATTTGTTAAA
AACGTGCGGGGCCCCCCGATTTTGTCGACAGATAAATGAGGGAAAATGTTAAGGAGGGAG
AAAGTGATGAAGATATTAATCTTCACCTGTCTGTGTCAGCGTGCCACTCATTGCCGCAAT
GTTGCTTTCCATCCTCTGCAGATGCTTCTTGTCCTCTCGGCTTCTCATAATGAGGGGAAG
GATGTATTTCTGCAATTAAAAGCATGGCACAATATTACACTTCTCTCTGGTGGAAAGGGG
GCAGAAAGATGAGGAAAAGACGGACCCATCCAGACTTGGCAGTGCCGGGTCAAAGGCATT
GTTTTATTGGACTCGTGCCTCACTGTCTAAACTGCATGATTAGGTGCATGCATTTCTACA
GCAAAATGTCAAAGCAACTGATAACAGGTTGATACACACTTCTAGTGCTAAAACCATTAG
TGGGata
>NODE_1214_length_680_cov_20.770588
GAGAAGGAGGGGCGGAGGGTGAGGGGCTCAGTTGTGCAGGTGTATTGTCCAGCGGAGGGA
GAGGGTGCTGGGAGACAAATGAATCCAGCAGGCATTTGGTACACACCGGAGATTGCTTAT
CGATCCAGATCGCAGTATTCAGGCTGGCCTGAGAGAGGGCTGAGAATTTTCTGAGGGAGT
TAATAACCTGGCAGCTCAGCTGTCTTGTCCAATTCACCAAAGGCAGAGGCCTAATCAGGG
CTGGATTCCTTTTTCTGTCTGAGGAGGGGGCTCCGGCCCTCCACCCTCTCTTTCAGCTTT
GGCCGCTTTCTCTGTCTCTCCATCTCTCCAGCCTTCCTCTCATCCCTCCCTCCCTCCACG
GCCCCTCACTTCCACTCCATCGGAGCTCTGAAAGTGATTGAAATGACAGCCTATAGAAAG
AGGCTAATCAAATTGTTTATTATCAGTCTGAATCAATATGTATGGATTGTTAAAACATCA
AAGTCAGCCCCTGGAAAAGTAATAGTCGCCGGCTGGCAGCAGCTGCTCAGCCAAGGCTGG
GTCCCTGGGAACCTCGCTCCATTTAAAGCGACTTTCACTCTTACTTAAGTCCTGATGACC
CGACGAGGTCAGTTGGCTGAAGGGGATGTACATGGCTGTTCTACAGCGCGGCTGCATAAA
ACCCCTCTAAACTTCCCTCCAGCTACTCAAATACACGTCTATTCTGCCCGACTGATAAAC
AGTCCATCAACAAAATAAATGAGCCACCATGGTACTGAGATAAAGACCATCGCTCACCTA
CTGTGCTCCAAGCAATATTTTGGACCACTGGTCACTGGTTCCCt
>NODE_1216_length_413_cov_15.263923
GTAAAGAGACTTTTTTTTTTTTTGGTGACTTCCGAAAAAAATGCATGTTGTACTATAAAG
CTTTAACAGCTTGGATCATGAGTCTGTTACATTGGCTGTACGCACATTACATTATGATTA
CATACATTTCTAAGAATTTGCCCATCATTTTTCTCCATAAACCTTAACGTGTTGGATGTG
AGTTAATTTGGACTCCTGGATCGCAATCTGCCAACCTTAGGGCACCCAAAGTGCCTACTA
GCTCCCCTATCAAAACAATCATCAGCTGAAGGAGGTTATCGTTGAGCTGGGCTATCTGTC
ACCCGGCCACCGGCAGCCAGCGGGACACAAGGGCCATTTAATTAGGCCTACTGCTCCTCT
CTGGTGTGAAAGACTCTCAGGCCCCTTTGATTCCCTGCTGCTCTCCCAGCAGGAAGTGGT
TGGTGATAATTGACACAGGATTTCCTTGTTAACCAGCGGCAGACTCTGTGGATTAAAGTG
ACAGAGATCTCCAGAAGAAAGTGGGGAGTAGATAAGGGGGAGGGGAGGAGGTGCAGGGGG
GGGGGAGTGGCGGGGGC
>NODE_1220_length_516_cov_14.215117
TTTTAACTAAGAAGATAATCCAAATGAGCAATGATGATTGTGTTTCTGATTACCTCATGA
CACACACTGAAGCTCGTTGTCTTCATTTCCAGGTGAAGTTGTATTTTACGAAAACCGTGG
AGGAGCCTTCGAATTCTGAGGCTACCACTTCAACATCCGTCACCCCGGACGTTAGCGACA
ATGAGCCAGACCATTATCGATACTCTGACACCACTGACTCTGATCCGGAAAATGAACCTT
TTGATGAAGAGCAGCACACGCAAATCACAAAAGTGTGAACTCTTTTTAAACAGGAAAAGA
AGAAATTATACACGAAAAAAGGAGAAAACTTGAATATAAACTCAAAAGAAGAACCTTTGT
CCCTTCCCTCCCCCAGACGGCAATAGAATATCATCATGTCAAATGCCAATTTTAGGGAAA
AAAAGATAAATATCCTGACCAATATATTGTTTTTATTTCTTTTTTTCTTTGGCACGGCCA
TGTACCATGTGCGAGGTATTGACACTGTTGCCCCATGGGAAAAGGTGCTGTAGCTATAAA
AATGTGTTTATATATATATACATACATATATGTATATACATATATACATGCATATATAAA
CAAACTTTTTTGTGTCAAAGACAATGGAAagagtaccacaatcaggagacgggagttgaa
>NODE_1229_length_736_cov_16.395380
AAAGAATATGAACAAAAAAAACATGCCTTTTCTCACAGATTGCTCAACTTTACTGAAAGA
AAAAGGAAATCTGGTATCCTGGTTGAATGCGCAGGCTGAGATCATTGAGTAAAACATAAA
AAATGGAATATGTTTACAAATAGGTGTCATGTCATGTTTGATCAATTTTTGCCATGTAAA
AAAATCGCTCGGTTCAATTGGACTGGTTTTTGGTGTTGTGTAAGAAACAAAGAATGAGTT
TCCTCACCTTGTCTTTAATCCAACGTTTGGGATGGGTCAGCATTACATGGATACAAGTGC
ACCTCCGATATTTGCCTTAGAACTTGCAGAGGCCATAGTTCACATTCAAGTGAAGTGAGT
GTATGCAGGGGCCTGGGCCCCCATCCCTGAGTCACCAGTGCGGACTTTCTCACACTTATC
TACCTGTGAAATCCTTCATACCTCTCATAACTGGTCAATGACTGTATCAGCAAACTGCAT
CAGGTGTTTTTTCTACATGCTTTTTACACAGATTATATGGATTATTGTATTAGTAGATTT
TGGTGCATCATTTTTAATGTAATAGCTCTTAAGCTTGTAGTTCAAGTTGTTGTTTTATTT
TCTCTCATTTTTCTAGATGACTGTTTTGTGTTAATATTGTCAATTTGAAATAGCTGTTAT
TTGCTTATTCTCTACTAAGAGTTCTTACCTAATTTTTAAATGCTACATGACCCTAATTAA
TTAAATGACTTAATAACCATTGTAAATACGGTATTGTGCAAACCCCATTTTCATTCATTT
CAATTGCTAGTGTTATATAAATGACTTTTTTGTCTAGACACCATTTCTCTTTATGAAATA
AAGAAACATGCATATCATGTCTTGTGCATTGtgggtgttt
>NODE_1230_length_498_cov_8.779117
GCCACACACATTCCCACAAATTGACACACTCACTTCTAACACACACACACATACAGACAC
ACACACAGGAGAAAACAGTCTCTCTCTCTCTCTCTCTTGCTCGCTCAGCTGCTCTCCCTC
CCTCTCTCTCTCTCTCTCTCTCTCTCCCTCCCATCCACACACACACACCACTACAGTATA
TCAGCGAGTGACTAGCGGAGAGCCAGAGGGGAGTGCAGAAATGAATGTGAAGATCCTGAC
GCTGGTGATTGTGCTCTTGGTGTCTCTGCTGTGTTCTGCCAGTGCTGGTGAGTACAAGAG
CGGCCAGGCTTGTCGCTGGTCGTCTCCCTCTGCTTTCTATTTCTCTCTCTGTTTGCCTTG
GGCTTGTGCAGGCAGCTGTAGTTGATCAGTTACCCAGCATGGTTAGCCTTGTGTGGGCTC
TAAAAGGCAGGAATATCAGCACCTGGTTGTATACAGTACTGCACTGCAGTGGTTATACTG
TCTGCTATTGTACTGCCACAGCTTTTATGGTAAACTTGACTGTAGCTCAGATTGATCCTT
TTCCCTCCCTGCCTCACCTTGATGTAAGACCTGGAGATGAAATGTGAAGAGGTttatatt
gctggaccttcatgtgttgagctattcctgaatgatagatat
>NODE_1231_length_293_cov_12.590444
GTGTACATTGGCGGGTTTGCTTGTGTGTCTGCGTGCGTGTACATCTCCATGAATTTGCGA
ATGTGTGTGTTGTCTGAAGCAGCCCCAGGGAGGGGCTCTGACATTGAAGACGGGTTAAAT
CCTGTTTTACATTCAAGTGGCAGGCCCTAGTTCATTAGAGTGAGGATCATTCCTCCTCAA
GACCAAAGGAAGCGCATACTAAACAAGAGCAGTTGTTGGGGAGAAAATGCCATTGTACGT
GCAAAACCGTATGTACTGTATAAGTGGGGGTGTGTGCTGATGTGCTGTCAGTGGAGCTGC
AAAATAACCTTTCTTCTTTATCTCTTCATTTCTGCGGAATAACGTCTTTATACAGAGAAG
TAAAGGTGCGGGCTTGTACAGTTGGAGTCATTGTGCTGCTATTTGTGTGTgtgtgtgtgt
gttggtgtgggtgtgta
>NODE_1234_length_576_cov_9.489583
ATCTTAGCAGAGCATCCTTTCACTTACACGTCTAAAAACCAATAAAAGGATTGCGGCAGA
GACATAAATTGCTCTGTCTGACTGAATCCATGTTGTGCTGCTAATGTACTCAAATTAACT
CAACTGTAAATTGTCTCCTTTGGATGTCTGTCTAGCTAAAAGTTCGCTATATGATTCATG
ATTCAGATTGCTTTTAACAGTTATTGGCTAAGCAATATGGTAAATGTACAAGGTGATGCA
AATGGCATTAGTGGGAAAGGATGCACAGGAGCATGTAATGCAGTCAATACTACATTAACT
ACTGATGCCCAATTACAGAACCAGGGAGAGAGGCTTTTAGGAGCATTAGGACTTGCAGAA
AAGCTGAGATCACCTGCTGCTCATTGCCTAAAAGCTTCACCCTTTATTTGCTGGGCCCTA
CCAGCAGCTCCAGCGTTTTGGCCAGGTTGTCGACAGAGCAGCTTGGATCTGGTCTCCTTT
CACTGTGGTGCCTCTTAGCGTTTATTGGCTCTAAAGTTATAGGCTTGTCAATTCAACCTT
CTTGTCTAATGTATCCACTTAGTGCCGTGCACAAATAAATGTGTGCGTACGTGGCGAGGG
AGGTGTGCGTCGTTGTTTTGGGGTGGCCACATGGGTGTATGCGTATGATTTTTCTTGATT
GATTTACtgttatgccagcgtttgtttgtgcgagtagctttaagtgttcatatttcagtc
>NODE_1237_length_310_cov_3.358064
TGTGCGTGTGTGCGTGTGTGTGCGCGCGTTGTGTGTCAGTGTGTAATTGTGCGGCCGATC
CTCCAGAATGTATAGGCTCGTTAGGAAAGAAACAGGCAGAAAGGTGGGAACGTAAGGAGG
AGAAATCTATCGAGAATTGAGAAGAATAAAAATGAAGAACAAAATGAGATGGAGGGAGAA
GTGGAGCGGAATAAACAAGAGGTGTGAGACGGACACTAGTGAGGTCTGGCAGTATGATGA
TGTGCACCGGGATGCAGAACCGATTCGGTTAAGATTTCACTATTTGTTTATTAGATATTC
GTCCGTTTTACGCCTCGAGACCGTTTTTGACGACGCTGCCAGTCAGTCGGCAGCGTCGTG
TGACATTTGCTGAGTTGTCAGGTACTTAATTCACCAGAtaagacaaatatttacatttac
gtctcactcttttctctttttaacattttacatt
>NODE_1238_length_528_cov_8.170455
CACAAAGCAATTTCTTGGCCATCGCTTGTCATAAAGCTAATTGATAAAGGAGGGTACGGT
TGGAGTCTGTGGATGGCAGACTAGTACATGTGGCAGAGGGCGTACATCTTGATTGGCAGT
GGCCATGTGGGAGAAAGAGTATGTGTGTTGTGTGTGAGCACATTTCCATGTGTGTATGTG
TATGCGTCTGGGTCTGTGTGCGGGATAATCCTGGAGAATCTCTCTCTTTGAAGGGGAACA
GATGTAGATTTACATATGTGGAGGGTCCCCAGTCTGTGATGAGATTAGCTGGTTGGGATC
TTTCTTCACAGCGACTGGAAGGTGCATATTTAATAAATGCCTGGAGCTAGGCTGGGGCGT
GCAGGGCTTGGCCCTCAGAGAGCCACAGGACAAAGGCAAACGAGGCCCATGGCAGGCTGG
CCCATATGGGAACAGGGTTGCTTACAGATTGCAGTGGCCTTTCATTGGGTGTGAGACAAG
GCTTTAAGGGTTTATATACAGAGAGAGGGGAGCACTTGGTGGGCCACTTCTGCACCCTCT
CCACAACGAGAGGTAATAAAGGGATTTTGAGCTTGTAGTGCCTCATCTGTGTGCTTGTTT
GCTTGCtttgtgcttgtgtgtgagagagagagagcactttgcgtgggtaaatgtgtgtgt
agtgcgtgcatg
[truncated: 410,666 more chars]
