# Supplementary material for: Multilocus molecular systematics of the circumtropical reef-fish genus Abudefduf (Pomacentridae): history, geography and ecology of speciation
Source: PeerJ. 2018 Aug 14;6:e5357. doi: 10.7717/peerj.5357 (PMC6097498; doi:10.7717/peerj.5357)
Supplement: Data S1 [file peerj-06-5357-s013.zip › Data Supplement/assemblies/Abudefduf-abdominalis-STRI-X-903.contigs.fasta]

>NODE_1_length_675_cov_15.663704
TGTGAAGATGGATTCTTCCTTGAGTATACGGTACTGTCTGTATTTCTCATCTTTTTAATG
AATGTGAAACAATGGCACTGTATTCTTTGCTCTACACCTTTTTTTTTGCAGCATGCATCG
TCCTCTCAGTCCTGCAGCTGTATGGATTAAAAATTCAAACGGCAAAACAAATTGATCACG
ATATTTATTTTACCTATGAGCCTTACCATTGGCAAAGTTTGTCAAGGAAATAACCTAGCC
TCCACGTGTTTGTTTGTGACAGCTGAGACGTGAGTGGTGGAGACATAAATCAAGTCAGAT
TTATTTTTCCTCTCAACTTGGAACATAGTTCTCTTCCCTGTAGAATTCAGAACTGATCAT
TAACCTTTCCTTTAGTTCCTTCCCTTGCCTGGTCACATTTCCTCTCTATTTGGTTCCTGG
CCCCATATGCCACTTTCCTATTTCCTGCCTGCAGACAGCAGGGAGTAGCTCTATTATCAC
CTTCCTAGAGCTGTCTTTGAATGTGAGAGGCAATTCCATTTCACTCAGCCGTGGGGAGGG
GTAGGAGGAGGAGGGAAAAAAGCACACCATAGAGCACACAGAAATTGGTTTAGGTTTACT
TCTTATAGTCGAATGTACGGCTACTTTTGCTGTTTGGCTCCCAGATTTTAGGATTATAGA
GACTGCCGCCAATGTGCAGGTTTTTGTGGCATAGTTTGAAATCAGAGCAAAGGTTAAGTG
CAGTGTATCATGTCTGGTTGTTGTGTGAACACTTTATCCTCAGCTCCATTTAGAAGTCAC
CTTTTGAAATATTAACAATCCTAAACCAGTTATATTact
>NODE_2_length_593_cov_18.760540
TGCAGGATCAAACATCGCTGAATGATCAAGTGATCAGCTAAACAGTGTTAACATCCAAAC
AAAGTTACCACCCTCACACCCATCATGCCGGGAGTCCAAAGTCAGCCACACAAGCATCAA
TATTTTACAATCCCTCAAGAATCCTCTTTAAAGATGCAATCAATGCCTCCTATTCATTAT
CTATGTGTATGTCTTCTAGGTATGGCCTTTGTCATTAAGCAATAATTCTCCCCTCCACAG
TCCCACATTACTCTGCTGCTCCATACTTTTACAAATGCCTCGGGGCTATAAATACTAATG
AAATCTCTTTGCTTAATTTGATTTTGCTGGTACACTTGCAGTTATGGCTGAACTTTCCCA
CGAGAGAGGCTGATTGAACACTTTCAAGTCCTTATGGAAGCAGGAAAACATTCCAAAGAG
CTGGGGAGATCATTTCCATAATTACCCCGATTGGCAGCCTAATGACCTTCTGTGACAATA
AAAAGATCTCTTGTTAATTCCATTTCTGTCGCTGACATTCAAGAGATTCCTATCTTACAT
GTTTGAGGGTTCACAAGATAACAAGTGTACTTTTTTTCCCTCCCGTTTCCAGCGAGCAAA
AGAGCAGCCCCATTCAGCTCTGTCCCCCCCCCCTCCACCCCAAACCCACtgcggtgatgt
ggctctgctctgctgtgaaagggaccctgcttgtgcctgcacggctcgtccaccctgccc
caaagttggataattta
>NODE_3_length_698_cov_16.885387
TGTCACAGTGTTGCACCTTAATCTCATTGCACTTCACATAGTGATTAAGCCGCAGAAATG
GCAAAAAAAGGGAGGGGGGGAAAAAAGAAATAAGAGGGATAAATAAAAGAACAACGATTA
CAGAGGGGGAGGGCGGAGAGAGAGGAGGCAAACAATAGAGAATCAAAGCATAATAATATT
CCTAAATGAAGAGGGAAATGTTGCTCCGCTCATTTTATTAATCAGACTGTCAATTTCACC
CAAGAGGCCAAACCCAAGAGCAATCTAAAACAGACTCAGAGATCAACCCAGGGACAAGCA
CCTCGCTCCTCACTCCTCTCTTCCTCTCCACTTGGATATTATTCGTCTGACCGAAGGCCG
CCTCCATCATCAAGTGACAGCCCTCTCCTATTTATTTGCTTATAAACCTGTTACAATAAA
TGATCATTGGAGCAACGTCAGCCGAGCATTTTAACAACGAACAGCGACCACTTTTTTTGA
TGAATGACATTTCTGCTGCTGCCGGGGAGGATGCACGGCTCATTTTGAGCGGTCGCTCGT
CGATTGCGTTCAGATTCCTTTCATTTTTTGCGCCTTGCTTATAAAAAGCTTTAGAGACAG
TTATTTAGACACAGTTGCTGAGTTGCATGCGGATTTAGCTCCGACACAACTCATTGGTGC
TCCAGCCCCCTGGACAAGCGTGCTGCTGGTGGTGCTGCTGCTGCTGCTGCTGGTGGAGGT
GGTGGTGGTGGTGGTGGTGCTGGTGGTGGTGGTGTGTTTTGGTTTTTTTCCAACCCCCTC
TTTTGCACGGCTTAATGATGGAGAGGATAAGAAAAGAGATGATATTGatggagagaggtc
tg
>NODE_5_length_897_cov_6.075808
AAGAGCCGTGCTAGAAGATGCAGAGAGTGAGAGCGAGAGAGTGCAGATGACATTTAACTC
ATGGCTGATCTGCCTGGAACCAGGAACAGAGAGGGGGGAAATACATTTCCATTTAAGCTG
ACTGAACACCGTTATCAGTGACTGCAGGGACAAAGGGAGGCTGTAAACCTGCTAAGTAGT
TTTTGCTGTTTGCCCTGGTGAGTGTTGTGCTCACAGGTTGACATCAGTGGCAGCAGGTGT
CTGTGGACACCTGGTTCATGTCTCCTGTTTCCATCAGGTGACTCCTCCTGCCTCAGGCTC
CTTTAGAGACTCAGCAGCCAAAAACAACTCTCATGCTCCCTGACCTTATTGTCCCCTTCA
TTCAGAGCTCACAGCACCTTATTCCCCATGACAGTGAAACCAAAGCTATAATGGCCGAGC
TCGTATGTGCGTGCGTGAGCTTGTGTAGATGTGTGCTTGTATGTGATAGAGTCATATTGC
CACTGGTGCCGTTTATGTGCAACAGTGTTGTGTGGTTGTGCCGGACTCGTTCTGCAGCTC
AGTCCTGTACAAACTGGGTTTTTATGGTTTGCATTCAGGCCCTGATACCAATTATGCAAA
CTATTAAAAATTTAAGGAGGACAGTCTTTTATAATTTAATCCTAAAGTAATAGATTCTAT
TAAAAATGCATGAGAGGAGCTTTATAGATGGAGCTAGAATTAGTGTCTATCAAAGACTCC
AGTCAAGGATGCAGGGAGAATGGGCAGCAGGAGTGGCGGTATTGCCTCATTATTCAAATA
GGATATGATTACCATAGAGCAGGAGTCCCTCAGAGCTGAAGCAGAGCTCGCTGGCCACTG
TGATCACGAACAGGAGGAGTCTAGTCGAGTTCCTCGGAGGGAGATCTCCCCCTTTTCTGT
TGAAGTGAAACTGGGTTTAGATTTCCTGTCTTAACTTTCACAAATGGGATACGAAGTGAC
ATGTGATTTGTTGTGGTTTaaagcactctgtcgttgaaataccctttgtcttgttgggtt
tctcctccctgttgtttcact
>NODE_6_length_759_cov_11.110672
AGTGATTCATACTTACAGTAGCGTGACAGAGACAATGTGGTGGTGCACGCGTTTTCACAG
GACTGTGGTAATCAAAGAAAAAAATATCATGACATCAAGAATGGTGGAGGATTTAGAGCA
TGGGAATGCTTAATGTGTCAGTAACCGTCTTTGACTAGCAAACAGTCGCTTGTACATTTG
TGTTTAACAAGATTCAGATTTCAAATTGAGGATCTCGTTGAGCTTGAACATGGATGCAAC
GAACGAGAGCTCAGTCTTACTTGGTTGTTGTTCAGTGCTGCTGGTAATTCAGACATCTTA
TCCTTTGTCACGCTTGGCATCTTACACATACTTTTGGGCTTTTACAACATATTGAATGAG
CTTTCTGTAGCTTAAATACACATACACACTAATGTTTAGCTAAACACATTTTGCCCTCCT
GCCCCTTCCTCTGTCTCTTTCTCTCTCTTCCTCGTTTTCCCTCTCTCCCTCCAGCAGATA
GAGCCAATCTTGGGGCTGGCTCCTGCCACAAAACGTTCTGTAATAGTCTAATTGTGGCTA
ATGGTTTGTGCAGCTAATTAAAGTGTATGAATTACAATAATCAGTCAGCCGCATGGAGGC
CATGCCGCCTCACGCTGTTCCTCCAAGCGTGGAAGGCCAAGACCAAAGCAGGGGGAGTGT
ACTTGGGGGTTGGGTACTAAAGGAAAAGGTGAGATGAAAGTGATGAAGAGGAGGGGAGAC
AAACGCTTGAAACAAAATCCCAAAGCCGTTTGACTGCATCAACATGAGTTTCTGTACCAG
AGACGGAGCAAGGACGGACACGAGGGATGTAGCAAGCAGAAAAGAAAACAGGACATAAAA
ATGGATTTTACATGTTTCAGTCCAGGACACAGGTTGTTTTTTTATGcgtatgcataaatg
cta
>NODE_7_length_433_cov_8.157043
TGCTGCCATACTGGTTCAGTCACATTTGTCAGCTGGATCTAAGCTGGGGGAAACAGAGGT
GCAGTGCTAGAGTTGCTTACTAGTAGTCCTCTGCTCAGAGTTTAACCCAGTCCAGTCCTT
AATGATCTATCTGTCTGCCACCCGCACAATGGCCCACACCGCTGTTCGCTTTCATTTACA
GAGTGCCAGTCTCTGAACTCCCCTCATCAGCCCTTTGTTCCTGGCTGTTTCATGTTTTTT
GGGGAGTTGAATGGCGTAGCTGTGTATGGGATACTTTTGAGCGAGTGGTTTAGAGAGACA
GCTAGAGCAGGAATTTTCCAGTGCAATACATTATGAAGATTTCACTTTCTGCCTTTGATT
CTGCACTGACAGTTATCCTTCAGCCCTCCTTTAAAGTCCCACTTTCAATCCCTAATGGCT
GTCATGTCGCTGCGCTCTCTGGACTCTTACTCAAAGTGTCATTGGCATAATGGTCGGCAG
CCGTTGGCCTCTTTTGATCATCCATGCTGTGTGCGAGAGCAACTGGAGCTGAAACACTGA
GGTGTATGAGGTGTCTGTGTGTGCGCGCACTGCTTGC
>NODE_8_length_683_cov_13.531479
TCCGACTAGGATCAAGATCTCTGTTTGAGCACAGAGATGGTCTTGATGAAACACTACACT
AAGAACTTAGCAGGAAATGATGTCTTTTCGGACTGTTGCCTCTTTGCAAATTTAGACAAA
AAGCAGATTCATTCCAGAAATTGCAAAATAAACACAATACTGACACAAGGATACCACAGA
AATTGTAATCTTGTAATTCAATGTATTCACATTACAACATCCACATGGTTCAGTTTGTGA
CAACGTCTAATGATCTTCAAATATATTCACTGTATGATACATAATACCAATATAGGCACT
TCCAGTAAGTCTGGCAATATTGAAGCTACAGTATAGTGTCTAAATTACAAAATGGTAAAA
ATAAATAATGTATATCTAAAAGAGTTTTTGTAGTTTTAAAATTTCTTTACTGTACAGCAT
ATATGTATATTGTACAAAATGGAGCATCGACCTGCAAGGAAATCAATTATTTTACGTTCA
CAAATACTGTGTATTTGGACATATTCTTCCTTAGTACATGTGGTAAGTGCAAGGTACTAG
TGAGAAGAAAGCAATTCATTATTTAATCATGTGTCAACTATATAAAAATACTCATCTCAT
TTTGTTTACATAATTGTAAAGCTTGTTTGGTTCCCATGGTTACAATTATTGTACACGTGT
GAATAAGCATGACAGTCAAATAAAACAAATTAAGACATAAAAAATACAAAACCGATATAC
TGTATCAgctcgaatgcaagtaccgacttgcaacagatgtagctgtggggcaaaattcac
ccactgtccactctagaaaactgtgatcactgacaacagtggacaga
>NODE_9_length_941_cov_10.706695
AATTCTCACCTTGAGCTCTCTAGTGACTGGTAATGGTCCGAGAGGAGCTGACGCTTTAAA
AAAAGACGCACATCATCAAGGTGTATTCTCACTGTGCGCTGCCGTTTGGAGAGCCCGAAC
AATTAAGGCGACATTGCAAAGAGGAAAAAGAAAGAGCAGAAAACAGTGGCAACACTCTAC
AGCAGGCAGGCACAATCATTATTTAAACAGAGAAAACGCATGCAAGCCACGGCGCCTTAC
TTACTCTGTGCGCTGCGCCGAGTCTCCGCAGTTTTAATTACAAGCCCTAATTTCCAAGTC
GCACATAGTGTCAAAAAACCTGCGACTATTTCTCAGAGATTCCCTTTAACAAGTGGAAAC
TTAGTGTCCTCCTGCACCATTTTATACATGATGAGCCGTCAGTAATGGGATTATTAAACA
AAAACGTTTCAGGCGCTGGCGTTAACCTTTTTTAATGCCTAATTAGGTTTTGCAAAGAAA
TAATTAGATTCTACAGTGCTTACACTGCCTATATTTTCAAATGGCATCTGCAGCAAACAC
ATCATCCTGCGACACTCGTTGCCAATAATCTGCGGATATATGCGCTACAGTAGCAGTCGG
ATGTAAGATTTTAAAACATGTTGGGACCAAATAAGGTGCACTTAAAGCTAAAATAATTAT
CCGGCGCAAGCTATAGGACAACCTGCACAAGGAGCATAGTCTGGGCAACTGCGCCCCCTT
GTGGTGGATCTGCCACTGCAGCAGGAGAGCGTTTGGAAAGAATAGCAAATGAAGCTGCAC
GTTTTATATACGTCTGTCTTTCTTATTGTCTAATTACAATATCAGAAAATTCAACATTAT
TTGTCGAAGCAGCAAAGTGTTGAGACAAAGTGGAAGAAGAGAAGTTGGTTTGTTCTCCAG
GCATGTGGGCGTTGACCTTTGCGCAGGCGCAGTTTGTTCCTTAAACTGGGGCTATATGTG
TGATGCGCAGGATGTGTGAGGCTTTGCAGCAACGCCATTATTTTTTTTTattattattta
tcaacatattccaggaacaacacacatgttgtcctccataaagcaggtgcagtaaagaca
ttgag
>NODE_10_length_337_cov_4.103858
CTCTCTTTCTCCAGTCTCTCCACTTCTCTTCTCTTCCTCTCCTCTTCTTGCTTCCTCTTT
CTCTCCTGCTCTCGTTTCTCCCATTCTCTCCTCCTCCTCTCCTCCTCCTGCCTTTCCGCT
TCTCGCTTTTTCCTCTCCTCGTCCCTCCTTTCCATCTCTTTCCTCTTCCTCTCCTCATCC
AACTTTTGCCGCATTTCCCATTCTTTCTTTAGTCTCTCCTCTTCTCTTATTTTTCTCTCC
TGCTCCTCTCTGCCCCTCTTCCTCCTTTCCTCAGCTTGCATGTGTCCCTCCAGCTCAGCA
TCGAGCTTGTCAAGAGCCTCTTCAATGGACTGAGGGACAGAGGCTGGAGCTGATGGATGA
ATCTGGGGATGAGAGAACATTTTTGTTGAGGCAGACTCTGGCTGATGACCCAGTCTGGAG
GAGAgggctggactggatggtggagggactgtggagcgaggaggtgggcagtatgtagta
g
>NODE_11_length_682_cov_13.826980
GCTGAGACTAAAAACAAATCGCTGCGTCTAACAGTCGATGATCGCTGTGTTGTTAGCCAC
ATGCCTATGTGATCATGTGAAATCTCCTCAACACTGTGCCTCTTGCTGTAATGCTAATGG
CTCTGAAAAGAGAGTTAATCACTGTTGCACAGTTAGCCACATGCTTGCCTCTTGCAGCAT
GGTCGGTGTGTTCCAGGGGTTAGCAAAACACTGGTGTAACACATGATCGCTCTTTATGAG
GCTGGGGCCTGCAAGAGAGAGAGGGGGCCCACAGACGATGCTAAAAAGACGGTAATGACA
GCCATTCACCGCAATCCAATTATGCAAAAGGGAGTCTAAACAATTCCATCATCCCCTAAA
TTAGATTGTCCTAACGAGATAAAGGCACCAATTAATCCTGAATTAATTTCTACAGCTCAT
TTTCCCCAGAAAACACTCTAATATGCAAATGCCAGTGAGAGGCAGAGAGGCATCCTTCTG
CAGGGGTTTGCACCACCTCTGCGTGTTGGCTTCTCTTTCTGAGTGAACTTATGAACCTGG
ACACATTTTACGAAGATAAAAAGACGGAATATAACAATGTCACAGCTCAGGTGTAGCACT
GAAGAGAAGCTGTTTAATAGAAAAGGCAAATGTCTCCCTTATAACTCATTATAGTGCTGC
CATTAGTGTAATGAAAAGCATATTGAAACCAAAGCGAAGTCAATATTGGCAGCCAGGTTT
AGTTGATTAAATGTAAGGAGCTCAAACGGTTCAAATATTTAAGGTGTGAAAGTAGTTTGT
TTctgtttgctttatggtatgtgatgctcatgggtactttacaaaa
>NODE_12_length_481_cov_2.758836
CGACATTAAACCTCCTTATCTTGCATGTTGCATGTTTGCACTGCAGAGTCTCTTCTTTCT
GACCTGGACTGGAAAAATCTGTGACACTGCAAAGCTCTCGCTGCTGCTATGAGTCATGTG
GGAAACCTGCTCCTCCAGCCGTATGTATTTACCTTAGCTCGACATATGGTGCGTCAGTGT
GTTTACCGACGTGTATACAAATATATGTAATGGAAAGAAAGGGGTCGGAAACAAGCAAGA
GCGAGAGAGTGAGAGAGAGAGAGCGCAAGGAGAAAGAGGGGAAGGGAGGGCTAGTAAAAG
TATTTCCCTGGGCTCTGAAAGTACAATACACTCCAGACAGTGGTGTGCTTTCACTGTAGC
CAGATCACTGCTTGGCGAAATGTGGTTCTGTTTAGAGCAGAGAGGGAGGGAGGGAGGAAA
AAAAAGAGAGAGAAAAAGGGGGAACACACACACATAAATGAGCCTCAAACTCCTTAAGGG
TCTAATTCTTTGTTCCTATCCATCCCAGGCTTTCATGGTGTCAGTGTGAGACTGTGAGAC
TCCCCCAGAGCTCGTGCGACACACCACAAATCATCCTGCACGACTCTGCTGCACGTCAAA
GGCTGCTGCTGCACCGAGCTGCAGa
>NODE_13_length_500_cov_15.008000
GAGCACGGCTGCAGACCCTTATGTGATGCCCAGTTGGACCACAGGGGGCACTGATGTGAT
ATGTGAGAGAGAAACAGACAAGAGTGGAGAGAGAGTGTGAGAGACAGACGAAAAGAGAGT
GGGGGGGGGAAAGGGAGAGAGACAGAGAGGGAGGGAGAGGAAGAGAGATGCAATGAGGCA
AGGCTACAGGGATGAACGCAAAGCGTCTCTCTCCCTTCATTTTTTCAATATCCCCTCCTC
ATGAAATTTCATTTGGATTGTAAATGTTCAGTAATTTACCATCATAAATGTGTAATGGGC
CCCTGAATCCAATGACATTGTGCTGGCTAATCAACTCATTTGAAAATGAATATAGATCTA
TTAAAGGGAACTCAGCATTTCCCCTTTGTTGAGACTGGCATGCTGTCAAACATGGGAACA
CTTCCTAAAAGGGGGCTTCTGGAGCGAGGGATCCTCATCGAGCATTGGGGGAAAATAATC
TACTCATCAGATGTTTTGATCTTAAATGGAGATGATGACTTGAGATTAAGTGCTTGAGCT
AAATTCTGATTTGTTTTGTCATTAGAAAACTGACATGTAATCGACGTGAGAGAAATGGGG
CTCATTTAAAAcctcattcaaaaaaccaaagtggggacaagaac
>NODE_14_length_836_cov_14.818182
TTAGAAAGACAGGCAACCAGTATCGTTGAAAGTATTAGGGAATTGTGTAGCCCATGACAT
CCTTTGATTCAAGGCTCTTCCTCGCATATCAAAGCTCACGCGCAGGGCCTGTTCTGTTTA
GGGAGGTGTGAGAGCACTGTGAGAGGATTTGTGAGTGCAGATGCGTTGTGGCTTCACTCT
GTTGTAATCCACAATGGAGCCACCTCACACCCCCAAAGGGCTTCCACTTCAAGAGCCCTG
CCTTTGTTCAAAAATGTATTTGTTCTCTTATTCTTTTTGGGAACTATGTAAAACAAAAAA
GAACGAATGGCGAAGAGAACCATTCTCTCTCCCCCAGCCCGGCAACCCCATCCCACTATC
ACCTCTCTGTCTCTCTCTCCCCCTCTCTGACTGTACCTTGCTCTCCCTCTCTGGTAGTGC
ATATTTTGCTGGAGATGCTAATGATCTCCCCCCGCTGTATTCTGATGCAAGGTCTGTCTA
CACTTTTCCCTTTCATCCACATACAAATGTGCTCTTATTGCCTCTTCGCCCTCGGGCCTT
TTAAGATGCCTTTTTGAAATATGCCGTTTGATAACCACATCATTGGCCAAGTCCCTGCAG
TGATTAGAGCTCTCTTTAATGTGAGCAAGTTAGAGAGTGAATGAGGGGCTCCGGGGCCGG
CAGCTATCCATTCTCTTCTGCCCTCACCCCTTGACATCTCCCGGGCCACTGGGGAGAACC
AGTGTCGGGTGTAGGACGACCCAGAGCCCAGCTTAGCACATAGACACTGCTGGCCGTCCT
CGATCTTTCATCTCCACATGGAGATTAAGCACAGGAGAAATGACACTGGAGGATCGCCTT
CATAGAGACATGGTACTGTATGCTGGAAGGCTAGATCCCTGTACTTTATCACAGGAATGT
GACAGGAGGACTGCTCTCTAATGTCTTTTAAATATGCTCCATTGATCTCATGTTCAGAGC
CTCACTCTGCCTcgctggga
>NODE_15_length_782_cov_9.432225
GAAAGAAAGAAAGGCAAAGAAAGGGAGGGAATGAATGCATTTTCTTCTTATCTATCTGTC
TTTCACTCTCTTTCCCCAGTGAGAGAGACAGAAGGGAATAAATGGCTCCCCTCTCCTCTC
CGCTCTCCTCGGTGTGGGCTGACAGCGCAGCAGATGGTGGTTTAAGCAGTGAATTTATGA
GCGCCACAATCTTAATGTTGCAGAAAGAAAAGAAAAGGACTCGCATCAAACGCCACTGAC
AAATGCACTTGCTAATATTAATGCACTCCTCATTCATCCAATATGCTGCCTAATTGCTTT
TCTGTACACAGTAATATGGCACCTGCTGCTCAAGTCCGGCGCTCGCGTCAGGAGAGGGGA
GATCGAGGAGGGGGTGGGGGGCGGACGTGGAAGTAGAGAGAGATGAGGAAGAAAGTGTCT
CTCGCTCTCTCTTTCTGTCTTTCTCGCTCCCTTTTTTCTGTGATGGATGCAAGGCTGTGG
ATCATGCGCCAGACCTGTCAGTGTTCCTAATTAAAATTTTATACTTACAGGCTCAGGGAA
AAAAAAAAGGTGGAAAGCACTCAGTAAACAATCAGTTATGAGAGGAGAGGAAGGGAGAGG
CCATCACAGACACACTCGCGCGATGCGACACACTGAGGCACACACAATCCAATTTTAAAT
ACAGCATCATACACTGAAAATCCTTGGACTTTATTAGAGCTTAACAAGGCCATCTTGCCC
GCAGATCAAACCCGAAATCCAGAAGGGCCTGAAAATCAGCGAGCCGCCCACCTTTGTTAC
AAAAAAAGAAAAGAAAAACTCTTTCATGGGCTCTTGTGGACATGCCAAGTGTAATAAAAG
CACAAAGGCTGTTAGGTTGTACGGCTATGTCACCTTCAAAGCATCAGTGACTGAAGCGGT
TTCACAGAATTGTGCTGGAAAGTTAa
>NODE_16_length_507_cov_16.207100
CTAATAAAGCTGACAATTGTTTTCTTTTCTTTTCTGTTTCGTTCAGATTTTTTATTTTGT
TTTGTTTTCCCAGAGTTAACAAAAAAAGAAATGCAAAATAGATTAGGTACCTAACCCTCT
TTATGAATGTATATTATAATGTTATGTTTGATGTATTCACTTCATGATTCTTTGACACTG
GTTGGAATTACTTTTGCTCTTTTCATTAAAAGATTACCGAGCTTTATATATACTGTCTAG
AGTTGTTACCAGAAGGAATCTTAATGAACTCTTGACACTACAAAATCTTGTATATTTTTT
GTGTGCCAATTTGTAACATATTTTGTAAGTGTATATTTTTCTTAGAAAGTGCTGTGAAGT
ATTTGTGTGTGTGAGTAACCTTTTATGCGCCTCTATAGGCAGTGGAAAGGATATACAATG
ACAAGTTTCTGGTTTTAAAAACCAAAATATGAAAGTATCAACAGAAAACTAGAAATATTT
ACATTTTGTTGGGAGTTTTGTAATAAGACCATGATCTTGTTGTGAGAGTGTTGTGTTACT
GTGCAAAACACAAATAAGCAAAGAAAAAAAAATGAAAACTTGGAAAAAAAAATATAATTT
GTGAACAATTTGCTGTTTTATAGATTTTCATGTAAATTAtttgagtattat
>NODE_17_length_1132_cov_12.086573
GTTTGTCATACAAACAAATACGGACACTCAGTGTGGTCATCCGCTATGCAAAGAGTTCAA
ACCAGGGTGGGATCATTTCCAGTGAGTGGTACATTTTCCGATGAAGTTACACTTGACACA
CATGAATGTCTTTAATTTATCTGCAATTTTGTCATGTTTTGAATAAATGTTCTTCTTTTT
GTGTAGTTCTACAACAGCAACAACTTCAATTAGGAACAGTTTAGGTTTCAGCAGTTTGTC
TGAACACAGAAGATTGAAGGTGATGCTATCTATAAATGACTGAAAAAGGGGGAAAAAACA
GGCTATATTTTTCTCATCTCTCATACCACACACAACCTCCTCCTTTCTTCTTCCCCCACA
CCATCGTGGCAGGAATCCTTTGTCAGAGGTGTTCATCTGGAACAACTTTGCCACACTTGT
TTTCATGTTCTTTTAGATTACAGGGCAGCTGGCCCCAGCTTTGAAGCTCCCCTCTCCCTT
TGTCTCTGTGCAATGCACTCTGGTAATTAACTTTGTCCTTCTTTTATTTGTTCCAGTCAC
TCGCAGTCCACTCTTCTGAGCATCTTCTCCCTGGAGTACCAGGTTAGAAGTTTTCTTCCT
TTGTGAGCCCTGACAGGTGCCTAATTGAATGATGAATGTCCCTTTATTTCTTTGTAATTG
AACTGCCAGCTTTCTGATTGGTTTGGAGGATGCCCCCCCACCATACCTCCCGTTTATTTC
ACACACCCCCACCTCCACCCCTTCCTCCTCGTCACGTTCACGTTGAGGGCCTTTGCCTGC
CTGAGCCTCAGTGGATGTCTGCCAAGCCTTCCCATCCATCTGTCTAATAACATCTAGCCC
CTGCTTATTTGGTGGACCTGTAATAAATTATGCTAAACCATTATTATTCTGACAATAATA
ATTTCCCCGTGTAGTGCGGCTGCGTGTGCTAAATGTTTGCTGACTCGCACTGTCACTGCT
GCTTTCCACGGCTGACAGCGGATGATGATAAATGGCCACTGCCGCCAGTGGCAGAAGGCA
GCACAGGCAGAAAATGGAGTCATTTATCATCCCACTGACAGGTGTCAGTCACACTGCCTG
TCTCTGCGGAATTACATTTTTTTGTGTGTAGTAGTTTTTAAATAAGTTGTTTTTAACCAA
TGCTCTTCCTCTTTTATCCTCTGTCCTCCTCCTTTCTTAGCGAGGATGGcaattgaattg
catggaaatgtcagggtgtgcaatgtggaataatgtcactgatcgaaaaaggggaaatga
atacaaggtttgtgtg
>NODE_18_length_156_cov_4.987179
GTTTTGGCCAATATCTCCGGAACCAGACGTGCTAGACACCTGGAAATGCCACCTGCCCCA
CCTAATTTGACTATGCTGAAGACGCCGGTCTCCGTCGCGAGTCTCTACGACCTTCCCGTC
CCGAGATACAGCAAAAAATAGCAGGTTTCTCCCACCTCCTGACATCGTAGAGACTCGGGA
GTAGGCTCAGTGCGATCGCGGCGGCAGCAAATGGGGGGGTAGACACAAGTTTCATGTCTC
TAGCACTAACCGTTTTCCCAAACCCAGGCCGAGACCCTAACCCTAACCCTAACCCTGGCT
>NODE_19_length_483_cov_5.687371
GGAACCAGACGTGCTAGACACCTGGAAATGCCACCTGCCCCACCTAATTTGACTATGCTG
AAGACGCCGGTCTCAGTCCCGAGTGTCTACGACCTTCCTGTCCAAAGATACAGCAAAAAA
TCACAGGTTTCTCCCACTTCCTGAGGTCGTAGAGACTCGGGAGTAGGCTCAGTGCGATCG
CGGCGGCAGCAAATGGGGGGGTAGACACAAGTTTCATGTCTCTAGCACTAACCGTTTTCC
CAAACCCAGGCCGAGACCCTAACCCTAACCCTAACCCTGGCTGCGTTGTGCACTGCCCat
tgtcagtgaatgggagaacgttttggccaatatCTCCGGAACCAGACGTGCTAGACACCT
GGAAATGCCACCTGCCCCACCTAATTTGACTATGCTGAAGACGCCGGTCTCAGTCCCGAG
TGTCTACGACCTTCCTGTCCAAAGATACAGCAAAAAATCACAGGTTTCTCCCACTTCCTG
AGGTCGTAGAGACTCGGGAGTAGGCTCAGTGCGATGGCGGCGGCAGCAAATGGGGGGGTA
GACACAAGTTTCATGTCTCTAGCACTAACCGTTTTCCCAAACCCAGGCCGAGACCCTAAC
CCTAACCCTAACCCTGGCTGCGTTGTg
>NODE_20_length_152_cov_68.973686
GCTTCCGGAGATATTGGCCAAAAACCTTCTCCCATTCACTGACAATGGGACGTGCATAAC
GCAGCCAGTGTCATAGTGCTGAGGCCGAGATAAGTTCCCGTAGAAGGCCTTTGAGAGCGC
GTTTCAGACCGCTCTGAGTTGATTGGTATAGGTCTGTAGGGACACTTTTTTGGCTCCCGT
TGTATGGGACGTAAGCTCCGGAATTAGGGTTAGGGTTAGGGTTAGGGTTAGGGCTTTGGG
CCTGGGGTGAGGGTTTGGGCAAACGGTTAGTGCTAGAGGCATGAAACTTGTGTCTA
>NODE_22_length_815_cov_4.777914
CTGATATGTCCCCGATATGAGGACTACATATTAAACGGATTTTTAGCGCTGGGAGCCGAA
AGAGGGGCTTGCCCCGTTCGCTCCACGCATCGACCCGGTACTGCAGTGCCGCCGGGAACG
GTGCACCCTCCTCTGGCCTTGTGAAATGAAAAAAGCTGTAGCATAACCTGTCAGGCTGGG
ACGTTTGAACCCACAGCTGTCAAACGTAGCAGGCGGCACGAGCCGTTTCTGTGGCGTCGT
CACAAGCTTACACGGCTCATAGCTCATTTTTTGAAGAGAGAATGGTTTTGCTCTTGGGTG
CGGGCGGCAAGGCTTTTTCCTCACGCTGTCAGGGGCCCCAGTCGGATACTTCAGCACGTG
TCTCAGCCAGTTGGAAAAAGAAGAGAAGGGAGCACGCTGAGTTGTCAGCGATATCATGGT
TTCACCTTAGGTGGCAGTGCAAAAGCAGCTCTTTTTGGTGGCTCGTGGACATTCCAGCAT
CAGCACTGAGAAGACACAAGCACACATTTTGAGACAAGAGTGATTGGAGGCGGACAGACA
CTGGTTCTGACGTGGACAAGATTCAAGTTGGACGGTTCATTCTCCACCTCCGAAGCACCC
AACGTGAGACGACGTGACTAAAAAAAAAGATGCCTCTGGTGCGTCAGGCGAGATGGGCCC
AGCACGAACAGAGCCAACGCATCTGCTTTGGAAACACAAGGGTGGCAGCGGTGAAAGCGT
CAAATGGCTCCTCAAATGCAGCGCAGCACTGAACAGGGCAGCGCTGTGCCACGTGGTGCA
CAACAAAGCATCATTCTTGGAAATTCCTTGTCCGGAACTCAGCAGCGGTTGCTCCTTGAG
GCCGCTGTTGCTGTTGACAGTTATCCTGTGTCAAATCTGCTTTGGTGAGTCAGTTGAATT
CAGCACAGGAGGTGCTGAGAAAATGTCGGCAGGTGTCCTGTGGACTCGTAGGTGGCCCc
>NODE_23_length_864_cov_13.621528
ACTGCCCACTCTGTCTATGGCTCATGCTCCATTATGGTTTTATCTGGGGGTGTGAAAATA
TCATTCCCAAATGCTGTCTCCTCTAAGATCCTCTCACAATTGGCTGCTGAAGAAAACTGG
CTTGACTAGCTTGGTTCAGTATCCCTGTTGATCTATGTTATCACGTCTCATTACACCAAT
CACATTTGACAGAGAGTTGAATAGCACATGCATACTTTCAAATACATACATCACTGACAA
GCGTCTTTCATGCTAGTGATCATATTGATTTTTAAAGCGAGACTGTTCCTCATTGTGTAT
GTGTGTCCTAATCTGAGAAATGAATGATAACCTCTTCATCACTCTACCCCCTGAGTGTTC
TTACTGGAAGCCATATTGATTTTGTTAGTCTGAGAGTCCTTGCATTGCATGGCCTTTACC
TCAGGGACAAATCTAATTGTTTATCTCTGGACAGACTTCTGCCTTTACTCCCTTCTGTCT
CATTATGTGCCAAGATTTGTCAAGTCAAGTCTCTCCACACTCTCAAATCGCGCTTTACAA
CATGTCGTTCGGCAGAACACTACAGATGGCTTACTTATCAACAGACCCTCCCACATGGAA
TGCTACAAACATGACAGCACAACACACTTGCAAAAATATACACAAACTGACATACAATGT
AATCACACTCTGGAGACGCGATTACACATACTGACACAAAACATGAATCACATTTTTTAA
GAAACACTGTTTTTTGAGATTATAGTGTAAGCCTTCCTGAGAAAAAATTATAAGCAATTA
TTGATTGTTTGAGATCTACAGCGAACTGCACACAAATTTTACTAATAATTATAATTCCTA
ATTTTTTCATTCAAGACAATGCTGTCATTCTTACTCATTCCTCATCTATTATATCACAGA
TGGTTCAGAGCAGAGTAGAGCTGATCAAACTGAAAAGCTCCAGTAATTCAACTGCAACTG
CTATTTTAAGCAGCCGGGTTAAGTCAATGGacaaatttgactcacaat
>NODE_24_length_559_cov_11.822898
CAAAGTGGCCACTTTATATTCCATCACCTTAGATTTTTTTTTCTCCCCAGCCGCCCCCTA
TTTCCCCCCCTTCCCAATCAATTCCATCTGCTGCCAATGGACTGATACAAATACAATTTC
TATTTACGCAACAGGATCAGACACAAAGCAAATAAAAGCTGCAAGATATGGAGTCCAAAA
CAACATCTGCTAGTCAGACTATGCAGATTAATTGGAAGTCTTTGTGTTGTGATTTCAGTT
GAGTGCAGTTTGACTAACATCTTAACCTACTTAGTGCAATTAGTGCTTCATTAGAGAGGC
TAACTAACTATTGCTTCTCTCCATAATGATGTGCAAGAGTGTAGACATAAAAGTACATAA
TCAATGGTTTCCAATTACTCCACAAGTGCAACCACTATTTCAAATAAACTGGATAATAAT
ATAGAGCCATTACAAAGTCTAAGGTAGCAGAACCATTTAATTGCAGTGCAGTTCTTCTCA
GCTCCAAGATTTTTTCACACTAATGAAGTGTCATACAAAAAAGGCTGTATTGATTTTTTT
CACCACACAGCCTCCACCACAAATATGTAATTATCCTTTTTATATCTGGCAGGGGATTAA
AGTAATCTATAGTATCTAGCCTTTGCGCTTCCCTGACAGGGGTGTGTGTGTGGGCTTTta
cccttttcaaaatatgcagctttttgatgaatgaactttagac
>NODE_33_length_582_cov_11.001719
TGCAGTGTGCTGCAACTCAGAATTGGTTGCAGCATGCAGCGAGTGTTCAAAAAAATGCTA
TTCAAATCATCAGCTGTGGTCAGCCAGTCTGCTCATGTTTCCCTCCATCCTCATGAAGAA
ACAAGTGAGTCTTTAATTAATGTCTGGATCATCAACTTATGACCTTTATTGGGCAAGTCA
TGAGCTTATGGGGAGTCTCTTTTCAATCACTGGATCCATAGTAATGCATTTCTGCAGAGC
GTTGAGCGTAGTTTCTGGTTCTCAGATATCTACTTTTATTGAACAAAAAAAAGAGAGTTT
TAAAGCCTACTGTAGGTAATGAATGAGAATATAGAGACAGATAGGCAGGCTGTGTCCTCA
GTCAAGCTTCAGTGCAATCCTCCCAGAGATTTATTTCATCAGCGAATGCAGTTTCCATAA
TCATATCTGTGTCCTCATATTAGAAAGATAATTAACAGCACTAATGATCACGTTAAGTTC
ATTACACATTCACTGCCAGCTCAGAATGAAGTTGACATTATGTTGCCTTATCATCAAAGG
TGGCGTATTGTTGGGAAGTCATTAAAATGGAAATGAGTGTGATGTTCTGATGTTAATTGC
AGAGGGAAGAGATGAGTTATGTATTTAATGCAGCATTTAAAAAGCCAATGAGGTTCCTAT
CTGCTAAATAGGGTAATTAATGCTATATATTACTTATGTTTGTCCAAATGAAGGAATGAA
ATTAGg
>NODE_36_length_777_cov_16.151867
ATTCTGAATTTAGATCATTTCAGTTTTTAATTTATTGGATGCTACACTTGATTAAGCCAC
ATAGCTTCATTTTATCTCTAAGGGCAACATCTATCAGTTCAATCTTTGCCAAGCATGTGT
TTCATATTTGGCTGAAGGGGTGGGTTTTCATCGAATGACATTTAATTTATCACGCCTTGG
AGGAAATGATTAACTACATCAGGGCCTTAGTTTTAAACTGCTGTTTAATTAATGTTCTAT
GAATATACTGTATGAGTAATCCACTTGCCAACTCACTATGTGACAATAAAACAAACAGAC
CCACAAAACCCAATTATGTTCTATATTCAAAGTAAATACTCATAGAGAAATGGGAAATTT
ATCTTCCTTGTTCATATGTAGCAATAGAGAATGAGTAGGAAAAATAATAATGCAAAACAT
TTCCACTTAAAAGGTGCAGTACAAGAGAGAGCATGCATGATGAAATTAAGTTTAGTTAAC
AAAATAAAGTAAAGAAACATAACTATTGTATTACCAGTTTGTGCCATAAATTTAGCAGAC
TCAGCTTGCTCCTGCAGGGCCTTTGTGTCATGAACTGATCTTGGCCGCTGACTTTTTACT
GTATGCTCTCCGATCATTCCATATTCTATGGGACAAAATAGAGGTTCATATGAAAGCTAG
GCTTAAACATGATCTTCTGAGAACAAAAGCTTATTACATACTGTTTTCAGGATGTTTGAA
GCAACTGCAGTACATGGCTAGAAACAAAGACCACACAAGTTTGTATTTAATTTGTCCTTT
TTTTTTTCTCTATGGCATAGAACAATGCAACGAATTTATAAGGGTGAGTTGGAAGTATTA
ATTGAGCTTGAAAGCACAGCGTAGACACATAGCAAACATGCAGATAAACTCACATTGTTG
TGTTTGTTTTTGTTCTTTTAa
>NODE_66_length_436_cov_15.119267
GTTTGTTCAGACTCTGACTGTTTATCCGGTGCCAGACAGAGGCACCTCATGTAGAAAAGG
TAAAAGTAGTTCTGTCCACCTCTCATTCTTGCCAAAAAAGTTCAGCCACTGAGCCACGGC
ATTAACTTGTATTCTAACAAGATTAAAATATATTCGTCCTGGGGATTAGCATAGTTAGGT
GTCCTTTTGCCTCTTTTTTTTCCTGCACTGGTGCGGTGACAGTGGGCTTTGATCTGTGTT
GCGAGGCAAGAGTCCTGGCTTGGACCTAGCCATTCGAGTGCCAAGTGTGAAATTGGCCTG
ATGTCATCCCCATTCTTCACCTTTTACATCTTTCACCACTTTAATTATGTTTCCGCCACA
AAGCCCAGGCACCTCTGAGCAGATTCCACTCTGGCTGGAGGAAGCATTTAGAAACTGTGG
GTAAATGACACAGTAGGGGAGGGGGAGGATGGTAGGAGAGGTCATAGCAGGATGGGGCCC
TTTTGTGTGTGGAGGTAGACATTGATACTTTCCTGATGTATCCTGCACTCACTTCCATTT
TTACAGCATGAGAACCCTCTGGAATAGTCAGGAAAATAAc
>NODE_78_length_262_cov_4.374046
GGGGGTAGACACAAGTTTCATGTCTCTAGCACTAACCGTTTTCCCAAACCCAGGCCGAAA
CCCTAACCCTAACCCAAACCCTGGCTGCGTTATGCACTGCCCATTGTCAGTGAATGGGAG
AACGTTTTGGCCAATATCTCCAGAACCACACGTGCTAGACACCTGGAAATGCCACCTGCC
CCACCTAATTTGGCTATGCTGAAGACGCCGGTCTCGGTCCCGAGTCTCTACGACCTTCCC
GTCCCGAGATACAGAAAAAAATCACAGGTTTCTCCCACTTCCTGACGTCGTAGAGACTCG
GGAGTAGGCTCAGTGCGATCGCGGCGGCAGCAAATGGGGGGGTAGACACAAGTTTCATGT
CTCTAGCACTAACCGTTTTCCCAAACCCAGGCCGAAACCCTAACCc
>NODE_79_length_238_cov_6.214286
CGATCGCGGCGGCAGCAAATGGGGGGGTAGACACAAGTTTCATGTCTCTAGCACTAACCG
TTTTCCCAAACCCAGGCCGAAACCCTAACCCTAACCCTAACCCTGGCTGCGTTATGCACT
GCCCATTGTCAGTGAATGGGAGAAGGTTTTGGCCAATATCTCCGGAACCAGACGTGCTAG
ACACCTGGAAATGCCACCTGCCCCACCTAATTTGGCTATGCTGAAGACGCCGGTCTCAGT
CCCGAGTCTCTACGACCTTCCCGTCCTGAGATACAGCAAAAAATCACAGGTTTGTCCCAC
TTCCTGACGTCGTAGAGACTCGGGAGTTGGCTCAGTGCGATCGCGGCGGCAGCAAATGGG
GGGGTAGACACAAGTTTCATGT
>NODE_80_length_167_cov_4.850299
ATTGTCAGTGAATGGGAGAACGTTTTGGCCAATATCTCCGGAACCAGACGTGCTAGACAC
CTGGAAATGCCACCTGCCCCACCTAATTTGGCTATGCTGAAGACGCCGGTCTCAGTCCCG
AGTCTCTACGACCTTCCCGTCCTGAGATACAGCAAAAAATCACAGGTTTGTCCCACTTCT
TGACGTCGTAGAGACTCGGGAGTTGGCTCAGTGCGATCGCGGCGGCAGCAAATGGGGGGG
TAGACACAAGTTTCATGTCTCTAGCACTAACCGTTTTCCCAAACCCAGGCCGAAACCCTA
ACCCTAACCCT
>NODE_81_length_596_cov_11.692953
TGCTGAATAGACCGGGGGGCCAACAAAGCGCTGGAGCTGTGGGGCCCCGGCCATGCAGGG
TCTGTGTTTGCAAGTCTCCGGTGGTTGAGACGAGGCGGTGCATGTGGCTTGGGGCAGGGG
AGGGGGCTCCCACTGCATTAGGCAGTAATAGGTTTGGGATGACCTAAACGATTTGTTGAC
TGGGACAATAAATCTGTTGTGTGTTTCTTGGCATGCTGAGGGGAGGATTACAAGTTGTCG
CACAAAGGAATGCAAATTGCAAGCCAAACTCTCCGAGAGGCCTGTGGAGTAGCCAGCTAT
TTAGAGCATTTGTGCCGATCTGTGCTTCTCTCTCTCACTATTTTATGTTTCTCTATTAGT
CCTAATAACTGTGAAGGGCCTGAGAGTAGCCACTGTATTCATCTCAAATCAATGGCTTTC
CCGCACCAGGCCCTATAGACCTCCACATTTGCATTCCATCCTGTGAGATGACCAGCAGGA
CAATTGGCGTTAAGTCTCTTTCAGGCGGCCAAATGGAAATCTTGAATGCTAAATGACATT
TTTCTCTCGGCCCTTTTACTGAAATCCACTCAGCGTGATTATTTTCTGCACAAAGTTTTT
GCCACTGGTTGAACCTTGAACAGGATTTTTTATATTTCAATCATAAATATCCATCTACAG
AGCTCTATATGTAGATATATAGAGATAGATAGATATATACATACATATATGTATacatat
cgaaacagagagagggagag
>NODE_88_length_731_cov_11.997264
ATTATCCACCACCACCGGCACCACGGAGTTCTGAAATTAAATTAGGACAATGCATCTGTA
TGTCTTCGTCTCAAATCTCAATATGTTAAAGGAGTCGGATGATCTTCTTCTTTTTGTTGT
TTGTGGAACTTCTGAGGTAGAAGTTTGGTTTTGTGGCAAAGAAATTTTTTTGTTTTAAAA
AAAAAGAGGAAAACCTTGGGAGTTGATCATGTGGGGGTTGTGGTGGGGGGGAGAAATATC
TAGCATTAGTGAGGAATGGTGGGTTAAATCACTTACTGAAGATTTTTAATGACATTTCAG
TGTTCCTCGTATAATTACTCTTCATCCAAGATGGGCCGTAATGCTGTTGGACAGTCGCGG
TTCAGGCTCGCTAGCTCGCTTCATTAGCGTGTCATTCCTATTTCACATCAGAGGCTTTAA
TTGTAATGCTGAATATGCACAGCTCTCCACAGAAGCCTAATCAAAGTGGATCCACTTGTA
TTATTAATATCAGAAATCAGCCCGCTTGCTATTTTTTTATAAATAAAAGAATACAGACGC
ATAAATCAGCTGTCATTTATTAGCATGGCCCTGGCATATCCGCCAGACATGCAAGTAGAG
CAACCCCACCCCATCTCCGTTCCTCCCTGCATCACTCATCAAGATTTAAAAAGAAGAAAA
GACGGAGAGGAGAAAAGAAAGAAAAAAAGAAAAGAAGCTGCATTAAATATACATACTAAT
TCCACTGTGAAGTAATCAGATTACAAAGCAGGTGACACTGAGCGCAGAAAAAAACCCCAC
AAAATTTGGACAGCTGGCAATAACGAGGGGACGGAGAAGGTTCACGGAGGAAGGAAAGAT
GGACGGATGGAGTGAAGAGACAAGATGGgaggatt
>NODE_89_length_654_cov_8.094801
ATACTTCAGATACATTTGATTTGAGCATTCAAATCAATGGCAATCATCTTAAAAACAATT
CTACACAACCAAAGCCACGACAACGATCCAATGAAATTCAGGTATTAGAATCTAAACTGA
AGTTATTTTCTGATCCAGGTGAGATCTGAGTAAATGATGGGGGTCGGCGCCCCCAAACTC
CTCACCTGCTCTGGAAGTAGTTTGCTAGTTCGGATGCCTCATGGTTCAGACTCCTCAGGT
GTACAATTAAATTGCCAGAGTTGGTGAACATGGCGCCGCACGTTTTGCACTCATAAATCC
GCGGCTTGCGGATTATGTGTCGGGAGACCCTCATGTGGTGCTTATATTCACCGAAGGACG
TGAATGTGGCGCTACAAATCTGGCACCGGAAACAGCGTTTACCTTCGTGCTTCAGCCGAT
GCATCTTTAGGGAGTAGGCCCGTGTGAACTTTTTCCCACAGCGGTCACACTGGAAAGGTT
TAATGCCTGGAGGAAGAAGACAAAACCATTGCTTGCTGATTTGAACATTAGCATCAGACA
AGTGTTAGTAACCGTGTGTGGGTGAGGTAAGGTGGAGGGTTAATGTAATCACAAAGTCTG
CCAACTACTTTCTTTATCAATGTATTCCAGCATGCCTATAACGAGAATGTCTTACTACTC
ATCCCTAAGGTCTCTACAAGGTACAGCAATGCACAACAACCAACTATCAtttcaccttat
atttacatttccttcagcaactgcattcagtagacttttaaagaattaaaggtcattttt
aatccagtgccaaaaggg
>NODE_90_length_905_cov_4.350276
ATTTGACAAGTTGATAGAAGAGGCATTGGTGAGCAAAAGTTGTTAAAATCCTCCGCAAAA
GTCTGAGGGCGTGGCCGTGACGGCACCACAAGTTGGACATTCGCCATGAAACAGGCAGTG
CACTGTAAATAGCCTGAGCGTGGTCCAATCGGCCTGAAACTTTACACGTTGCATCACAGT
CCGGCCCTCATCACAACATATGAAAATCATACCTGTCAGGAATAGCGCCACCGACTGGAA
AGAGGAAGTATCCTGAACATGCTCCGATCGGCCCCAAACTTTGCATGCATTTTGATCCCA
TACTTTCACATAGAGGTACCAAATTCACTACACTTATGTAACGTGCCAAGACGCACAAAA
AAGTCTCTTGCACACATATCCAAAAGTCAACAGGAAGTCGGCCATTTTGAAAAAAAGAGC
GGAATTGAGCTGATTTTGGGCCAAAATCACACAATTTCCAGAGCGAACTCGTCTCAGGGG
GTTATTCCAAATCACATGAAATTTGACAAGTTGATAGAAGAGGCATTGGTGAGCAAAAGT
TGTTAAAATCCTCCGCAAAAGTCTGAGGGCGTGGCCGTGGTGGCGCCACAAAGTTGGACA
TTCGCCATGAAACAGGCAGTGAGTGTGAATAGCCTGAGCGTGGTCCGATCGGACTGAAAC
TTTACACGTTGCATCACAGTCCGGTCCTCATCGCAACCACATGATAATGATACCTCTCAG
GAATAGCGCCACCTGCTGAAAACAGAAAGTAGCATGTAATTGCTCCGATCGGCCTCAAAC
GTTACAAGATGCATCACGGTCCGGCCCTGATCAAACCTGCATGACGATAATGACTCTCGG
TAGTAGCGCCACCTGCTGGAAATGGAAAATGTGAGCTTACAAGCTCCCGTTGGCCTGAAA
ATTGGCACGTTTCATCAGACTCCCGCCCCAATGGTGTACGAGTGACGAGTGACGGTCTCG
GTCGCGGTCCAGCGAGAAGCGAGGACCCGACCAATGCTGCTTGCAGCTTTAATTAGGGTC
CGAGCACTAACGGTGCGAAGACCCTATTG
>NODE_91_length_581_cov_10.681583
GTTGTGCTTTGTACCAGCCTGTGGGAGTTTTTAAACAAGCCCATATGGTGGTAGCCACCA
GCTTTGGAAAAGGCGGGTGGGTTGGGGGGTTAGCCAGGGCCAGGATTTCACACAGTCAGT
ATTGAGTGGGATTGAGGAGGCGAGCTCTTAAGCTGTCTTTTCAGGCACAGCAAAAGCCCT
CCATCTGGCCTCCCCTAAAACTCAGGGCGAGTTTACTCAGCTCCCTGTCGGCTGATTGGG
CCTCCTGAAGCAGAAGTAACAGCATCAATAGTGTAAACCCTTGCCACTTGAGAGTATTAC
ATTTCTTTTCATGCTTGACTTAATCAAAAGTGGGGAAGTGAAATTTACACCTTTTTGATG
TTCTTTTTTCCCCGCTCACTAAGAGGGGCGATCTTAACCCATTTGATCTTCACAAGCGCC
CACTAAATGGCCAAATATGCCAAGCAGACGGAAGCAGACGGTTGGCAGTTGCCAGTTTGC
GCAGGGTCACTGTTGGAGCACTCCATGTGGTGGGGCAGGCAACCTCACAGAAGGCTCCAG
TCTTCACAGAGTCCAGCCAAGCTTCTGTCTGGAGGCCTACTGTCTCTTGCTCACTGTCCG
CACCCAGCCAAAAATCAATCCACCCTCATGCTGATTCTCTCTGCTCTGCCTGAGCCAGTG
TGAGACTTGtgttgactgagcagcatcaaatgaacactgtaactggggctttataacaaa
acgga
>NODE_92_length_9641_cov_8.292500
ATTATAATAGTGTAAGTTAAACACTTTTGGGTGGGTGAAAAACTTTCTAGGGTTCTTCCT
GTTTCCGGGGGGTTTTCAGGAGTATTAAGGATCTTAGGAGTTTAGGGGGGTAGGGGGGTT
TACGCTAAAAAGCCGAGGGGGGTATATTGAGTATTTTAGGGCCTATTTTCACTATTTATG
CTCTTGATATCACTTATGCAATTATCGGCTCAGGGGTTTTAAAATATTTAACCGTCATTT
ACCGTTATCAGGCTATATGTTCCACCTTATTAGTTAGTTTTGTTATACACTGTGAGATGC
CAGTTGAAAAGCTAAAAAATAAAAAGAACCAGTGACCCTCTGGAGAGAATGCTCGGCATG
GTGGGTAACGAGTCGGATGTTGTGTGCCATTAACTTATGCAAGCGTCAAGGAAAGAATGG
GGAATGATTTCAATTTATGGCCCTGAAATAGGAACCAAATGCCAGGAATAATTCACTAAG
TGTGACCCTCACAATTATTGTCCCTGACCATCAATAAGAGTATGCATTAAGAAATCAACT
GATGGTAGGTTCTTACTACATTAAGATGTTTCGGGTTCCATATAGTGTTGAATATCTGAG
AGCTCTGTTAAATGCTCTATGGTGGTTAACAAGCGATTTCTTTGCATTGAGATCTTTATT
TATTTGGTTATAGACTTTAATGTCTTATGTCTTATTTATGTAGAAGTATTTACTGGAACA
AAATTGAGTGCTTTTTAAGAAGTATTTTGGTGATATTTAATTTAATGTTTAAATGGCAGC
TAATATTGAAATGGTTGATATATATTCATGGTGATATTACATATATGTACAGTGGGGGTC
GTGTGGCGTAGCCCGGCAAAGAATAGTTTAGTTTAGAATCCTAGCTTTGGGAGTTAGGGG
TGGGGGTTAAAATCCCCCTTCTTTGAAGCAGTAGGAAGGATTTTAACCTTCGGCGTCCGG
CTTACAAGACCGGCGCTCTGGCGCTGAGCTACTATTGCATTGTCATTCAAGGACTTTATT
TTCGAGTCATCCTACTGTAGGGGTTAAAACAAGGAAGAGGAAGAAGTAGAGGAATGATGC
GACTTGGCCAATGATAATAAAAGGGTGTTCGACTGGCATGCCCCCGATTCAGGTAAGGAT
TATAACGTCTGCAATTAGGAGTCAGAATAGGAATTGGGTGAAGGGGCGGAATGTCAGGCT
TCGTTGTTTTGATGTGTGAAGAATAGGTACAACTATAAGTACGAGGATAGAGGCCAGGAG
GGCTAAGACTCCACCTAGTTTGTTGGGAATTGAACGTAGGATGGCGTAGGCAAATAAGAA
GTATCATTCTGGTTTGATGTGAGGGGGTGTGACTATAGGGTTGGCCGGGGTGAAATTGTC
TGGGTCTCCTAGAAGGTTGGGGGAGAATAAGGCTAATGAGATAAGAGCGATTAGGAGTGC
TGCAAAGCCTAGAAGGTCTTTGTAGGAGAAGTAGGGGTGGAAAGAAATTTTGTCCGCATC
TGAGTTGAGGCCGGTTGGGTTATTTGAGCCAGTCTCGTGCAGGAAAATTAGGTGAACAAG
GGTTATTGCTGCGATTACAAATGGAAACAGGAAGTGGAAGGCGAAGAATCGGGTAAGGGT
GGCATTGTCTACTGAGAAGCCTCCTCAGATTCATTGGACTAGAGAGTTTCCGATGTAGGG
GACGGCTGATAGGAGGTTGGTAATGACGGTGGCCCCTCAAAATGATATTTGGCCTCATGG
AAGGACGTACCCTACGAAAGCAGTTATCATTACCAGGAGGAGAAGAATGACTCCAATGTT
TCATGTTTCTTTGTAGAGGTATGAGCCGTAGTAGAGGCCTCGTCCAATATGGAGGTAAAT
GCAGATGAAGAAGAAGGATGCACCATTAGCGTGTATATTTCGGATTAGTCAGCCGTAGTT
TACATCACGGCAGATGTGGGCGACGGATGAGAAGGCTGTGGCGATATCTGATGTGTAGTG
CATGGCGAGGAAGAGGCCTGTGAGAAGTTGGGCAGCTAGACAGAGTCCCAGAAGAGAGCC
AAAGTTTCATCAGACGGAAATGTTAGCGGGGGCTGGAAGGTCTACTAGTGCATCGTTTGC
AATTTTAAGTAGGGGGTGGGTTTTTCGGAGATTGGCCATTAGGGTTCTTGTAGTTGAATA
ACAACGGTGGTTTTTCAAGTCACTGGTCCTGGTTAGAGTCCTGGCAGGAATTTATGGCTT
ATGTTATGTTTATATTTTTGTTTGGATTGATTTTAGGACTGGCTGCTGTTGCTTCAAATC
CATCCCCTTATTTCGCCGCGTTAGGTTTAGTCATGGTTGCTGGCATGGGGTGTGGTGTTT
TAGTGGGGCATGGTGGTTCCTTTTTATCTTTGGTTTTATTTTTGATTTATTTAGGTGGGA
TGTTAGTTGTGTTTGCGTATTCTGCAGCACTTGCTGCGGAGCCTTATCCGGAGGGGTGGG
GGAGTTGACCTGTTTTAGGGGTTATGTTAGTTTATGTTTTAGGGGTTGTGTTAACTTCAG
GTTTGTTCTGGGGAGGTTGATATGAGGGTTCTTGGGTTTCGGCTGATGAGTTTGGAGAGT
TCTCAATATTTCGGGGAGACATTGCAGGTGTTGCTCTTATATATTCTATGGGGGGAGGGA
TGCTAGTAATAGGAGCATGAGTCTTGCTGCTAACTTTATTTGTAGTTTTGGAGTTAACTC
GGGGGTTGAGTCGTGGGGCACTTCGTGCTGTCTAGACTAGCAGGAGGAGTATCGCCAGGG
CGAGGGTAAAGAAGAATAAGGACAAATATGTTTTAATTATCCCCTGTTGGATGTTATTTG
TGGTTGTTACTAGAGGAATATTTATAGAGGTAATTGCTTTAGGGCCCGTTTTCTCTAGTC
AGGTTTGGTCGACTATTTGGGCTGCAATGGTTTGCCCGAGGATGAGATTTAGTTTAGGGG
GGAGGCGGTGAATGATTGCTGGGAAGAATCCTAGCATATTAGAGAAGTGGTGTATCGGTA
GATTAGGGGTAGTTTTGAATTGTTTGCTGGTTAGTGAGGCTAGTTCAAGGGCAGTTAAGA
TCCCAATAATTGTCACGGTGAGGGCGGCTAGTTTTAGGATAGGGGGCATGGACATTACAG
GTGTTTTTAGGGGGATGATATTAGAGGTAATTAAAAGGCCGGCGATGATGCTTCCTCAGG
CAAGCCGTTTGATAGGATTAATTACAGTGGGGTTGTTTTCGTTAATAGGGGATAGTGGGT
TGAATCGGGGGTGGCCCATGGATACGAAGAATACTACTCGGAGGCTGTAGATGGCGGTGA
AGGAAGTGGCTAGAAGGGTAAGGACTAGGGCTCAGGCGTTGAGGTAGGATGTGTTTAATG
CTTCAATAATTGCATCTTTGGAGAAGAAACCAGCTAGGAAGGGTGTGCCTGTGAGGGCTA
GACTGCCGATAGTTAGGCATGAGGATGTAAAGGGGGTGAGGTGATGTATGCCTCCTATCT
TTCGGATGTCTTGTTCGTCATTAAGGCTGTGGATAATGGAGCCCGAGCATAAGAATAGCA
TGGCTTTAAAGAAAGCGTGGGTGCAGATGTGCAAGAAGGCCAGCTGAGGTTGGTTTAGGC
CGATGGTTACTATTATTAGCCCCAGTTGGCTAGATGTTGAGAATGCGACAATTTTTTTGA
TGTCGTTTTGAGTAAGGGCGCAGGTCGCGGTAAATAGGGTGGTGAGTGCACCTAAACATA
AGCAGGTGGTTAAGGCTGCAGGGTTATTTTCTATTATTGGGCTAAGTCGGATAAGAAGGA
AGATGCCTGCTACAACCATTGTGCTGGAGTGCAGTAGGGCAGAGACCGGCGTAGGGCCCT
CCATGGCGGAGGGGAGTCATGGGTGAAGTCCGAATTGGGCTGATTTGCCGGTTGCGGCGA
CGATCAGGCCCAGGAGGGGAAAGGTAAGGTCTATGTTTTTGGATGCGGCGAATATTTGTT
GCATTTCTCAGGAGTTTAGGTTAGTTGCGATTCATGCTATAGTGAAAATTAATCCGATAT
CTCCAACTCGGTTGTAGAGCACCGCTTGTAAAGCTGCTGTGTTAGCATCTGCCCGGCCGT
ACCATCAACCGATGAGTAGAAATGATATAATTCCTACGCCTTCTCATCCGATGAAAAGTT
GGAATATGTTATTAGCTGTTACTAGGATAATTATTGCGATGAGAAATACTAGAAGATATT
TAAAGAAGCGGTTTATGAAGGGGTCTGCGTGTATATATCAGGAGGCGAACTCAAGGATAG
ATCATGTGACGTAGAGGGCAATAGGGGTGAAGATGATGGAGTAAAAGTCGAATTTAAGGC
TGATATTAACATCAAAGGTGTAGGTGTTTATTCAGGTTCAGCTGGTAATAATTGTCTCTG
CGCCTTCGTTGAGGAATAGGAATAGGGGGAGAAGGCTAATAAAGAAGGCTAGTTTGACTG
CTGTTTTAACTTTGGTGGTGGCTCAGTCGTCTTTTTGAGGGGTAGGTGTGAGGGTGGTTA
GAACTGGATAAAGTAGAAGGAGAAAAATCATGATTAGGCTCGAAGTTATTATGATTGGAG
TATGGTGCATAGCTGCTACTTGGATTTGCACCAAGAGTTTTTGGTTCCTAAGACCAACGG
ATGAGCTGTTATCCTTTAGAAGCTTTATGGGCGAGTGAGCCCTGGAGTTTAACCAAGGTG
ACGAAAATTAGCAGTCTTCGGTGCTGCCGAGCCTCTCTCGGTGGACAAGGGGATTTTAAC
CCCCGTCTTTAGAATCACAATCTAATGTTTTTGTTAAACTAAGTCTACAAGCGGTCCAGC
CTCAAATTAGTTCTGGCTTCAGAATTAAAAGTATCAGGGGGAGGAGGTGCAGGATCATGA
GTAGGTGCTCTCGGGAGTGGGTGGGGTCTAAGGCGATGATGTGGGATGGGATGGGGCCTC
GTTGGGTTATTAGGAATATGTAAAGTGAGTAGCCGGCGGTGATAAGTGTTCCGGCCCCTG
TTAATGCGAGGGTCCATCAGGATCAATTGAATAAAGAGGCAATAATTATTAGCTCCCCCA
TCAGGTTCGGGAGAGGGGGCAGAGCTAGGTTAGCAAGGCTGGCAATGAACCATCAGCAGG
TTATTAGGGGAAGAACTATTTGTAAGCCTCGGGCTAGGACTATAGTTCGGCTATGGGTCC
GCTCGTAGTTAGTGTTGGCTAAACAGAAGAGTGCTGAAGATGTTAGTCCATGAGCAATTA
TAAGGATTAGGGCTCCTGTAAACCCTCAGGGTGTTTGAATTAGAATTCCTGCTGCGACCA
GGCCTATGTGGCTTACTGATGAATAAGCGATGAGGGATTTAAGGTCGGTTTGTCGTAGAC
AAATGGAGCCCGTCATGATTACTCCCCAGAGGGCAAAAATGATAAAGGGGTAGCTTAGTT
CTTTTGTTAATGGTTCTAGTATAATTATTATTCGTATTATTCCGTAGCCCCCTAGCTTTA
GAAGGACGGCGGCAAGAATTATTGAGCCTGCGATAGGGGCTTCAACGTGGGCTTTGGGGA
GTCAAAGATGGGCGCCATAAAGGGGTATTTTTACTAGGAATGCGATTAAGCAGCCAGCTC
ATCAGAATTTGTCGGCGAAAGATGTTAATTCCATTGCTGGGGCATATTGTAGGGTGAGAA
GCGATAGGGTTCCTGTGCTATTCTGAAGGAGAAGCAAGGCGACAAGTAGGGGAAGGGAGC
CTGCTAGTGTGTAAAATAGGAAGTAGGTGCCTGCGTTAAGACGTTCAGTTTGATTTCCTC
ATCGAGTGATAATGATTAGAGTGGGGATTAGGGTGGCTTCAAACATAACATAGAACATAA
TTACTTCGGTTGCGCTAAAGGCTAGAATTAGAAAAATTTGTAGGGATGTTAGTAACGTGA
TGTACATTCGTTGACGGTTTACGGGTTCGGAGGAGGTGTGATTTTGGCTTGCGAGAATTA
TTAGGGGGAGGAGTCAGCAGGTGAGGACTAGGAGGGGGGTTGATAGTGGGTCTGTTGCCA
TGTACTGGTTAATAAATGATCAGCCTGTTTCTGCCGTGATGTTAAATCAGATTAGGCTGG
CTAGTGCAATGACTAGACTATAGGCAAGGGTTGTAGCCCATAGTTGTTTAGCGGGGGTGA
TTCATGTGAGTGGAATAAGCATAATGGTTGGGATGAGGATTTTTAGCATTGTAGAAGATT
GAGGTTCTGTAGCCGATCAGTGCCATGAGTGCGGGCAGTAGCGACTAGTAATGCTAGGCC
GGCGCTAGCTTCGCATGCAGAGAAGGCTAGTAGAATTATTGGGGAGGCTGAAAAGTTTGT
GGAGTCTAGTTGAAGTGTCCATAGGGAAAGGGCAATAAACAGGGAGAGTATCATACCTTC
TAGACAGAGAAGTGCTGAGAGGAGGTGTGTTCGATGAAATGCTAGACCTGCCAGGCCTAG
GGCGAAGGCTGATGAAAAAGCAAAGTGAGCGGGGGTCATTAGACAATTGTGGACTTTAAC
CACAAGTTTTTGAGCCGAAATCAAAGGTTTTTCTTAAACTAACTGTCTATTCAGCTCATT
CTAGACCTCCTTGTAGTCATTCGTAGATCAGGCCCAAGGTCAGGAGAATAAGAACAGCGA
ATGCTCAGGTGAATGTGAGTAGAGGGGAGGATAGCTGGTCGCCTCAGGGGAGGGGGAGGA
GAAGGGCAATTTCTAGGTCAAAAAGAAGGAATAGAATGGCTACTAGGAAGAAACGTATGG
AGAATGGAAGTCGGGCTGATCCCATGGGGTCGAAGCCGCATTCATAGGGTGAAAGCTTTT
CATGGTCTGGGCTTATCTGGGGGAGTCAGAAAGAGACAATGGCCAGGATGGTTGAGAGTG
CAATGGCAATCGTAATTACAGTTGTAATTAAATTCATTATCTTTCCTTGGATTTTAACCA
AGACTAGGTGATTGGAAGTCACATGTACTAGCTTTAATACTAGAAAGATTATGAGCCTCA
TCAGTAGATAGAGATGTAGAGGAAGAGTCACACTACGTCTACGAAGTGTCAGTATCAAGC
GGCGGCTTCAAAGCCGAAGTGATGTTCAGATGTAAAGTGATATTGGACTTGCCGTAGTAG
GCAGATGGCTAGAAATGTGGATCCAATAATTACATGTAGGCCGTGGAAGCCTGTGGCTAC
AAAGAAGGTTGAACCGTAGACCCCGTCTGCAATTGTGAAGGGGGCTTCATAGTATTCTAT
GGCTTGGAGGAAGGTGAAATAGAAGCCGAGTAAGATGGTTAAGGTGAGGGATTGAATGGC
CTGTTTTCGGTGACCTTCTATGATGCTGTGGTGGGCTCAGGTTACTGTGACTCCAGAGGC
AAGTAGGACTGCTGTGTTAAGTAGGGGTACTTCGAAGGGGTCTAGGGTGGTAATACCTGT
AGGGGGTCAGCAGCCGCCTAATTCAGGGGTTGGGGCAAGACTTGAGTGGTAGAAGGCTCA
GAAGAATCCTAAAAAGAAGAATACTTCAGAGGTAATAAAAAGAATTATTCCGTAGCGGAG
GCCTTTTTGTACAGGGGGTGTGTGGTGGCCCTGATATGTGCCTTCTCGGACAATGTCTCG
TCATCATTGGTATATTGTGAGGAGAAGAAGTACTAAGCCTAGAGTTATTAGGGTTGTTGT
GTGGAAGTGCATTCAGATTGCTAGACCTGATGTTATTAGTAGGGCGGCGACTGCGCCTGT
AAGTGGTCAAGGGCTTGGGTCTACTATGTGGTATGCGTGTGCTTGATGGGCCATTAAACG
TTTTCTTGTAGGTAGAGGCTTAAGAGGAGAACAAATACGTAAGCTTGAATTATAGCGACG
GCAACTTCTAGGAGTGTGAGCATTAGTAGGAGTGCAGATGTCAGGATGGCTACTGTGGGT
ATGAGGGGTAGGAGGACGAAAGCGGCGGTAGCGATTAGTTGAATTAGTAGGTGACCGGCT
GTAAGGTTAGCTGTTAGCCGTACGCCCAGGGCCAGTGGTCGGATGAATAGGCTAATGGTT
TCGATAATAATAAGAATCGGGATGAGAAGAGTTGGGGTTCCTTCTGGCAGAAGATGTGCT
AGGGCGTGGTTTGGTTGATTTCGTATTCCAATAATAACGGTTGCTAATCAGAGAGGGACC
GCAAAGGCCATGTTAAGTGACAGTTGGGTAGTAGGGGTAAAGGTATAAGGGAGGAGGCCT
AGTATATTAAGGGTAATAAGGAAAAGTATAAGTGATGCAAGTAGAGCAGCTCATTTGTGG
CCTCCTAAGCTTAGGGGCTGAAAGATTTGTTGGGTAAAGCGGTTAATAAATCAGCCTTGA
AGGTTTAGTACGCGATTGTTTAGTCATCGAGATGTGGGTTTAGGGAAGAGGACTCAGGGG
AGAACTAAGGCTAGGGACATTAATGGAATTCCTAGATATGTGGGGCTCATAAATTGATCG
AAGAAGCTTAGTGTCATGGTCAGTTTCAGGATTCTGTTTTGGGTTTTTCTGTGCTTTGAG
GGGTGGGTTCATTAGGGAAGGTGTGTGCTAAGACTTTGGGAGGGATAACGGTCAGGAAGA
CTAACCACGAAAACACTAGGATGGCAAACCAGGGTGCGGGATTGAGCTGTGGCATACTCG
CTAGGGGTGGGTGGGGGCCACCAATCTTTAGCTTAAAAGGCTAACGCTAGACCCTATTTA
GCTTCTTAGCGAAGCGTCTTCAAGTATTAGGGAGGATCAGGTTTCGAATTGTTCTAGGGG
AACGGCTTCTACAACGATGGGTATGAAGCTGTGGTTGGCTCCGCAGATTTCAGAGCATTG
TCCGTAGAACACTCCAGGTCGAGATGCAATAAAGGCTGCTTGGTTTAGTCGGCCGGGGAC
TGCGTCTATTTTTACACCAAGGGAAGGTACTGCCCATGAGTGTAGGACGTCTTCGGCGGA
GATTAGTATACGGATTGGGGATTCAACTGGAACTACTATTCGGTGGTCTGCATCTAGAAG
CCGGAATTGTCCGCTTGTCAGGTCTTGTGTAGGAATCATGTAGGAGTCAAATCCTAGGTC
TTCATAGTCTGTATATTCATAGCTTCAGTATCATTGGTGTCCCATGGCTTTAATTGTTAA
GTGGGGGTCGTTGATTTCGTCTATAAGGTAAAGGATGCGAAGGGACGGGAGTGCGATGAG
GGTGAGGATAAGCGCAGGGAGAATTGTTCAAATAATTTCAATTTCTTGCGAATCTAAAAT
AAATTTATTAGTTAATTTAGTGGTTACTATAGCAACAATGATGTAAAGAACTAGGGTGCT
GATAAGAAATACAATTATTAAGGCGTGGTCATGGAAATGAAGAAGTTCTTCTATTACAGG
GGAAGCTGCGTCTTGAAATCCTAGTTGGGAGGGATGGGCCATTAATGCAAGATACGCGGG
GGTTTAACCCACAATTCTGCCTTGACAAGGCAGTGTTATTAGCGGTTTAACTAGTGTCTT
ATGAAGAAAGTGACAGAGCGGTTATGTGACTGGCTTGAAACCAATTTATGGGGGTTCGAC
TCCTCCCTTTCTCGTTAGAAAATTAGGCAGGAATGGCTGTATGAGTTTTGTGCTCTTGCC
AAGTTTGTTGAATTTGAACAAATGCAGGTTCTTCAAAGGTGTGGTAGGGGGGAGGGCAGC
CATGTAGTCATTCAACATTTGTTGAGGTTAGTTCAACTCATAGGACTTCACGCTTAGCTG
CGAAGGCTTCTCAGATAATGAAGAGGAACATAATAACTGCTACTAGAGATACAAGGGATC
CAATAGATGAGACTGTATTTCACAGGGTGTAGGCGTCTGGGTAATCAGAATATCGTCGTG
GCatg
>NODE_93_length_541_cov_10.744917
TTGATTAGGGTTTGCAACTGTGTTAGCAGCTCTGCCGGTGTGTAATATAGGCCTTGAGGC
TATTCTGTCTTTCCGTTCAGTCTCACGAGTGCTTTCCAGACCTTGTAATCTTAATTAAAT
ATGCAACTTTGGATCGCAACAGGGTCACTATTTTTGAATTTAAATGTGGTCACACACACC
TCCCTCCCAGCCCCTCAGCTGAGAGAAAAGGCAGACATTTTGAATATTAATGAAAAAAAT
AGAGAAAAGAACAAAGAACTGAATTGAGACTCTCCTTTTTCAATTTCCCTTGTTAGCCTC
CTGCTGCATTCCCCCTATAGTTTTTTTTTCTTCTCTTTTTTTTTTTCCAGATGAATTTTA
TGATATTTTCCTCCCCTCCCCACTCCATCTCTCCCTCTTTCTCGCTCTCTCACTTCTCGG
CAGTTTTCCCCAGACAGGTTCCACAGTGTTTTAGAGGGGATGGATTTAATTGCTCTGTGG
GGATTGGTTGGCTGTGCCGGGCTCGGCTGTTTAATTAGTGTACCCTGCCGGGATTGGTTT
AATGCTTCATGATCTTGAAATTGTCTGATTGTTCAGCCCTCTGGGGACTCTCCCTGCCTA
CGTAGGCCAGCAGGTTTAGCTAAACATTGCTCCAGGCTTTTGCTGTATGCGGCAGGAGGA
ACAGTATGCCTAAGGAACCGGAATT
>NODE_94_length_1191_cov_8.552477
TTCACGCTTAGCTGCGAAGGCTTCTCAGATAATGAAGAGGAACATAATAACTGCTACTAG
AGATACAAGGGATCCAATAGATGAGACTGTATTTCACAGGGTGTAGGCGTCTGGGTAATC
AGAATATCGTCGTGGCATGCCAGCTAAGCCAAGGAAGTGTTGCGGGAAGAAAGTGAGGTT
TACTCCAACAAACATAACCCCGAAGTGGATTTTAGTTCATGTTTCGTGAAGAGTGTAGCC
TGAGAACAGGGGGAATCAGTGGACGAAAGCAGCGACAATTGCGAAGACAGCTCCCATTGA
CAGGACGTAATGGAAGTGGGCTACTACGTAGTAGGTGTCATGGAGAACAATATCTAGTGA
GGAATTGGCAAGGACGATCCCTGTCAGGCCCCCTACTGTAAAGAGGAAAATAAATCCGAG
AGCTCATAATAAAGGGGTGTCTCATTTGATGGCCCCTCCGTGCAGAGTTGCTAGTCAGCT
GAAAACTTTTACTCCGGTGGGAATGGCGATAATTATGGTGGCAGATGTAAAGTAGGCACG
AGTGTCTACATCCATTCCTACTGTGAACATGTGATGGGCTCATACGATGAAGCCTAGAAG
ACCGATAGCCATCATTGCTCAGACCATGCCCATGTAACCGAAGGGTTCTTTTTTACCAGC
GTAGTAGGCAACAATGTGGGAGATTATTCCGAACCCTGGAAGAATAAGAATGTAAACTTC
TGGGTGGCCGAAGAATCAGAATAAATGTTGGTAAAGAATGGGGTCTCCTCCTCCAGCTGG
ATCGAAGAACGTGGTATTTAAGTTTCGGTCGGTTAGAAGTATTGTAATTCCAGCGGCTAA
AACAGGAAGGGACAGAAGAAGAAGCACGGCCGTGATGAGTACGGCTCATACGAAAAGAGG
AGTTTGGTATTGAGAAATAGCAGGAGGTTTCATATTAATAATAGTAGTGATAAAATTAAT
GGCTCCTAAAATTGAGGACACACCTGCTAAGTGGAGGGAGAAAATAGTTAAGTCAACAGA
AGCTCCTGCGTGAGCTAGGTTGCCTGATAGTGGTGGGTAGACAGTTCAGCCTGTTCCTGC
ACCTGCTTCAACTCCGGAGGAGGCAAGAAGAAGTAAGAATGATGGAGGAAGAAGTCAGAA
GCTCATATTGTTCATTCGGGGGAATGCCATATCGGGGGCACCGATCATTAGTGGGATTAG
TCAGTTTCCAAACCCTCCGATCATAATTGGTATTACTATAAAGAAAATTATTACAAAGGC
ATGTGCCGTAACAATTACGTTGTAAATTTGGTCGTCTCCGAGGAGAGCGCCTGGTTGGCT
TAGTTcttctcgaat
>NODE_101_length_3776_cov_7.301377
GGTACTACGAGCATTAGCTTAAAACCCAAAGGACTTGGCGGTGCTTTACATCCACCTAGA
GGAGCCTGTTCTAGAACCGATAACCCCCGTTAAACCTCACCCTCCCTTGTTTTTTCCGCC
TATATACCGCCGTCGTCAGCTTACCCTGTGAAGGTTTAATAGTAAGCAGAATTGGTAAAA
CCCAAAACGCCAGGTCGAGGTGTAGCGAATGAGAGGGGAAGAAATGGGCTACATTTCCTA
AACCAGGAAATACGGACAATGTACTGAAACGTACATTAGAAGGAGGATTTAGCAGTAAGC
AGAAAATAGAGTGTTCCGCTGAAACTGGCCCTGAAGCGCGCACACACCGCCCGTCACTCT
CCCCGAGCTAACATAAATATATTCTTAATAACCAATACCTGCAAAGGGGAGGCAAGTCGT
AACATGGTAAGTGTACCGGAAGGTGCACTTGGAAAAATCAGAGTGTAGCTAAGACAGAAA
AGCATCTCCCTTACACTGAGAAGTCACCCGTGCAAATCGGGTCGCCCTGACGCCCAATAG
CTAGCTCACCCCCACAAAACCAATATTACCCCATTAATAACCCCTAATACACTTAAACCC
ATAAACAAACCATTTTTCCTCCTTAGTACGGGCGACGGAAAAGGAGCCTGAAGCAATAGA
GAAAGTACCGCAAGGGAAAGCTGAAAGAGGAATGAAACAACCCAGTAAAGCACTGAAAAG
CAGAGACATAACCTCGTACCTTTTGCATCATGATTTAGCCAGTACCCCTTAAGCAAAAAG
AATTTTAGTTTGATACCCCGAAACTAGGTGAGCTACTCCAAGACAGCCTAATCAATAGGG
CGCCCCCGTCTCTGTGGCAAAAGAGTGGGAAGAGCTTCGAGTAGAGGTGACAGACCTACC
GAACCTAGTAATAGCTGGTTGCCTGGGAACTGGATAGAAGTTCAGCCTCATAAGTTCTTC
CCTCGACCTGTCTGACTGGCCTATTCCTGAGATCAGAAGAAATTTTGAGAGTTAGTCAAA
GGGGGTACAGCCCCTTTGAAACAAGACACAACTTTTCCAGGAGGATAAAGATCATAATAA
TTTTAAGGCAAAATGCTATGGTGGGCCTAAAAGCAGCCATCCTGATAGAAAGCGTTAAAG
CTCAAGCATTAATTAACCCCTACAATACTGATAATAGATCTAAAACCCCTAAACTTACCA
GGCCGTCCCATGCCCCCCATGGGAGCGACCATGCTAATATGAGTAATAAGAGAGCCCGAA
CTCTCTCCCAGCACATGTGTAAATCGGAACGGACCCCCCACCGAACCTTAACGATCCCAA
ACAAAGAGGGCAGTGAGTAAAAAACCAAACAACAAGAAAAACACCCACTGTAACACCGTT
AACCCTACACCGGCGTGCCAACAAGGAAAGACTAAAAGAAAAAGAAGGAACTCGGCAAAC
ACACAAACCAAGCCTCGCCTGTTTACCAAAAACATCGCCTCTTGAAAAAACAACATAAGA
GGTCCCGCCTGCCCTGTGACCACGTGTTTAACGGCCGCGGTATTTTGACCGTGCAAAGGT
AGCGCAATCACTTGTCTTTTAAATGGAGACCTGTATGAATGGCACGACGAGGGCTTAACT
GTCTCCTTTTTCCAGTCAATGAAATTGATCTCCCCGTGCAGAAGCGGGGATAAAACCATA
AGACGAGAAGACCCTGTGGAGCTTTAGACACTAAGCCAGATCATGTCAAACACCCCCACT
AAAGGATCGAACTTACTGCAACCTGGCCTGATGTCTTTGGTTGGGGCGACCTCGGGGAAG
CAAAAAACCCCCGCGTGGAATGGAAGAACTCTTCTTCCAAAACCAAGAGCCACCGCTCAA
ATTAACAGAATTTCTGACCAATTACAGATCCGGCTTCAACGCCGATCAACGGACCGAGTT
ACCCCAGGGATAACAGCGCAATCCTCTTTTAGAGCCCATATCGACAAGAGGGTTTACGAC
CTCGATGTTGGATCAGGACATCCTAATGGTGCAGCCGCTATTAAGGGTTCGTTTGTTCAA
CGATTAAAGTCCTACGTGATCTGAGTTCAGACCGGAGTAATCCAGGTCAGTTTCTATCTA
TGCTATGATCTTTTCTAGTACGAAAGGACCGAAAAGAAAAGGCCAATACTCCAAGCACGC
CTTACCCTCACCTAATGAAAACAACTAAAATAGGCAAAAGGGCATAACCCCCCGCTCAAG
AAAATAGCATGTTAAGGTGGCAGAGCCCGGCCATTGCAAAAGACCTAAGCCCTTTCCACA
GAGGTTCAAGTCCTCTCCTTAACTATGATTTCAGCACTTATTACCTTGATCCTTAACCCA
CTTATCCTCATTGTATTTGTCCTTCTAGCCGTCGCCCTACTAACCCTTGTAGAGCGGAAG
GTTTTGGGCTATATACAACTCCGAAAAGGCCCAAACGTAGTTGGACCCTACGGACTGCTT
CAACCCATTGCAGACGGATTAAAACTTTTTATAAAAGAACCTGTACGCCCCTCAACATCC
TCCCCCATCCTCTTTCTATTCACACCTATACTAGCCCTCACGCTTGCCCTAACCCTCTGG
ACCCCTATACCTCTCCCCTTTCCAATAGCAGACCTCAACCTAGGCATTCTATTTATTCTA
GCCCTTTCCAGCCTAGCGGTATACTCAATTCTAGGCTCAGGCTGAGCATCAAATTCAAAA
TACGCACTAATTGGAGCTCTACGAGCAGTCGCCCAAACCATCTCATATGAAGTAAGCCTA
GGCCTAATCCTTCTAAATGCTATTATTTTCACCGGGGGCTTCACCCTCCAAACCTTCAGC
GTAGCCCAAGAAAGCACATGACTAATCTTACCAGCTTGACCCCTGGCTGCAATATGATAC
ATCTCCACACTAGCAGAAACCAATCGAGCACCATTTGATCTAACCGAAGGGGAATCAGAA
CTTGTTTCCGGCTTTAACGTAGAATACGCCGGAGGCCCTTTCGCGCTCTTCTTCCTAGCA
GAATACGCCAACATCCTCCTTATAAACACACTCTCAGCCACACTCTTCCTGGGGGCCTCC
CTGTCCCACACCTTCCCTGAATTAACATCAATTAACCTGATGACTAAAGCGGCCCTCCTC
TCCGTTGTTTTCCTCTGAGTTCGAGCCTCTTACCCCCGATTCCGATACGATCAACTAATA
CACCTCATCTGAAAAAACTTCCTCCCGTTAACACTAGCCCTGGTAATCTGACACTTATCA
CTTCCCATCGCACTCACTGGTCTCCCCCCTCAACTTTAACCTTGGAGCTGTGCCTGAAGA
AAAGGGCCACTTTGATAGAGTGAATTATGAGGGTTAAAGTCCCTCCAACTCCTTAGAAAG
AAGGGACTCGAACCCTACCTGAAGAGATCAAAACTCTTAGTGCTTCCACTACACCACTTC
CTAGTAAAATCAGCTAATAAAGCTTTTGGGCCCATACCCCAAACATGTTGGTTAAAATCC
TTCTTTTACTAATGAACCCTTACATCTTAACCATTCTACTTTTTGGTCTAGGCCTAGGAA
CAATAACAACATTTGCAAGCTCACACTGACTGCTTGCCTGAATAGGACTCGAAATTAATA
CCCTCGCCATCATTCCCCTCATAGCCCAACATCACCACCCACGAGCAGTCGAAGCCACCA
CCAAATATTTCCTTACCCAAGCGGCAGCTGCCGCCATGCTACTATTTGCAAGCACTACTA
ATGCTTGACTGACAGGACAATGGGACATTCAACAAATAACTCACCCCCTCCCTATTACAA
TAATTACTTTAGCCCTCGCACTAAAAATTGGGCTGGCCCCAGTCCACGCGTGACTCCCAG
AAGTATTACAAGGACTAGACCTAACAACAGGACTCATCCTCTCAACCTGACAAAAACTAG
CCCCCTTCTCACTcctcctt
>NODE_105_length_463_cov_11.369330
TTTAAGTGCAGGTTACTGAGGTCATTTATTTACAGATGTGTTTTTCTTCCAAGTCATTAA
GCCAGACTTCCTCACCTTGTTGTATTTTGGGTGAAAATTTAAATGTCTCGCTGCTCGCGT
GTGCTCTGTTGAATATGTGCTGAGTCTGGCATTCTTTAAGTTGACTTGTGCCTAGGTTTG
TGCTCTTTAATGAACCTTGTGTGTTCAGAGGCCTGAAGGTGATCGTATAGTACACTACTA
TGTAATAGCATGGGATGGCTCATTATAGCAAGGCATAACAATTCACACATTAATTTTCCA
GCATCCAGTTTTTAATTAATCCAGTAGGCAGTCTTAAACACAGGGTACACAAATTGCCTT
CGGCCTCATAATTAATTCTAATGGAAGAAATTAAAAATTGGTGGGGTGTGTTTGGATTGT
TCGGCTGTGTTACTGTGGCTTTGAGCTCGCTGGAGCGACGCTGTCACCGACAAGGATCTC
TCCCTGCCCTGACCAATCCAGCAATCTCCTTTCCCTGCCACGCGAGCAGGGAGTGTTACT
CACTCACCCACACGAAGTCTGCAAGAATGGAAATGCTTTGCATGTCTGTGTCTACTAAAG
CAtatgc
>NODE_106_length_673_cov_10.676077
ATCCCCCGTAGCTTTCCATAGAGAGAGGACCACAAAAACTCCACAGGGATTAATTTACCA
TTCACAGATTAGAGATATGGTCTCCAATATCATCATCGAGGACAAGCATCGAGAGGAAAG
GCTAAACAATTGGAGCAAAGAGAACAGAGAGAACAGAGAGAGTGAGAGAAAGAGACATAA
ACAGACAGAAAGAAAGACAAAGATGAAAATGAATGCACACAGAGAGACAACCTTCTTTCC
TACAGCACCATGCTTTAATGTCCTAGCTCGAAGACAAGAACATTAGACCTCATTCCACCT
CCTCATCTGGGCCTGAAAAAGCCTGGGCTGAAAATCTTAATTAATTGTCCAATAGTGCTG
TGGGGTCATTATGCATTGCAATAAAGAAGCGTGTAATTATGAGATTTAACAGCCATTACC
AAGGCCAGGAACTCATATGTCATCATCAGCAACCAAGCCAATGGTTTGGTACGGCTATGT
GTGTGGCTTGATGGACAGCACACACTCACAATATGTACACACATATGTACATATTGCATT
GTGCGTATATAGTGGTTAGATTTATAAGAGAGAAATGTGTCTCCTCTTGTATAAGCAAAC
AAACAGTTGTAGAAATGTGCATGCAGACTAATAGGGGAAGACAAACTGAAGAAAATGGGA
AAGCACACACACGAACCACTCACACACAAGCCCATCAGTCTCACCCAGACAATAAGGCAG
CCAGCTGTGATAGCAGCCTGCAGATGAAACATCCCATCAAGATTAAATAGACACAAAAAT
CCACATATTATTACTGCTGTGTGTGTGTGTGTTTTGt
>NODE_107_length_732_cov_13.035520
TGCTGTTGATCTCACGGAAGCTTCAATCCACCTAATTAACCAGTATTTCTGCAACACACT
AAAATAATCAATAAAAAAGAAGAAGATTTTTCATCACTGCTACGGATACTGTGCTCAGAT
ATTCAGATAATTGAAACACATCACATGCTAGCTCACCTTAGCAATGACAGAAGTAGGGTT
TTTTCACTTTGGATGTTTCATTCTTTTCTTTTTAGGGTGGAATAATTAAAATGGCTGTTT
TATCTGAGCTTTTAGTCATAGTGTGGCTGCACTCACTGTTGCATCTGTGTGCTGTGCCGA
GATAGAGCGTCTGTGGAGGGCCAGGGAGCAGACTCCAGAGATCCATCCATCTCAATCTGA
GGCTACAGCTGACACCTTACAAAGAGGTACAATTAATAAGGGCATTATCCAGCAGTAGGC
AACAATAGAGTCCTAACGCAGAGACACCAACCTCAGGAGGCCCGGAGAGGAGAGAAAGGG
AGCGTGTGTGTTTATGGGTGGGGGAAGGGCTGGCCAAAGTGCTTCAGATTGGGATGCATT
ACAACCAATGTCTTCAGAATGTGAATTACAATCTATTACAACTGAGCCTGCTGATAGGTG
ATGTGGGCTACTTTGTGTGATTATTTTTTACAGCTCTGCATTGAAAATGTTACATTTACA
AAATACAGTCTCGTTAAAAAATCTGTGATATTTTTGAATTACACAGAGATGCTTTTAGAT
TTGTGGATGTGAACAAAACAACAAGTTTTTAAAAAGTGCAAAAAAAAAACCCCCCTCAAA
CAaacaaaaatcaagattcattgctgcttatttgattttaacgacagcttatggaaacat
tacaagaagaaaaatccgagatatcaaatacagcat
>NODE_108_length_903_cov_14.627907
TGACATCTTTTGAGAGTAAATCAGAGTTGTACGTGATTTTTAGGTTTTTATAAATGGCTT
TTTCATCACGCCTACTGTAACCCCCTGCGTCTCTCCTCATCTTGGCCCGGAGAGCTCACC
ACCAGAGTAAATTGTGTGACGTCCATAAGCTTCTCTGTCAATCTACAGATGCCTGGCCTT
GAAGTCAGTGTCCATTTGGCACTGTGTCCACGCTGATGGATTTGTAAACATTAGGACCAA
CATGACCACGCACACCTCTATACACACTCACACAATCTCTGTCTTTCACACTCCCACACC
TGTGTCCAGATGATTACGGGGCCATAAAGTGCCCTCTGACTCCATCAGCACAAAGGTAAT
CCTGTCGCTCCAGAGAAGAATCACCAGGCCTTTTTCTGCTTTCGTACTCAAACATAATTC
TCCCCATTTGGCATTTTGACATCATATCTTCAGTCCCCTCCTCAGTCACCTTAGCACAGT
TTTCTTTCTGTCTACCTGGCCAAAACCACGCCACAATAACTTTATTTTATTTTTCTCCCT
CGCTCCAATGGACAACATTTCAACCCTTACCTCTCCATTCTCTTTTTAATGTGTTTTTTG
TCCTCCTTTGCCTTTCTTCTTTCTTTTTTTCCCCTGACTTCCAAGGTCAGACAGGACAAA
CAATGCCACTGGTGTCTGTCTGAATGTGGCTCACTACCCACCACCACTGCCGCTGTTGCC
TTGGCAACGCACTAACCATTAATTTTCAATTAAAGCAGACAAAGAGATGACAGCTCAGGG
TCCATGGAAGATGTCAAGAAGCAGTATTAATATACGACAAGTGAGCATAATTGTGTGTCC
ATTTTTCTCAGCTCTCATCTATGCTATCAGTGAAATGTGAAAGCAGCAGATAATTTGAGG
GTGTGGGAGACGCCGGCCACTGTTTTCTTTTAACCAAGACGCCTCTGATGTATCTTTCTG
AGAAATATGGCATTCATCATTACTGTTATGAATATTTTGTCAGGGATGTTATTATTTTCA
TTATCACTCTATCAAAAAAGATgctat
>NODE_111_length_552_cov_15.505435
TTATTGAAATAGGATCCAGTGTTTAACTTAATGCTTCTCTAATCTTGGCAACAACAAAAA
AAGGCAAATTCTTAACTTATAAATGCACCGAGCTTTGCAGTGATGATCAAAAGGCCAAAA
TAGCGTGTGATTGGAAAGAAACCTAATTGCCTTTCAAACCTCTGTGGCACGTTCTATTTA
TTAATCTGAAAATGGTTCCAAATCTTGGGGATAATGAAAATCTCTTTTATAAATATGTAT
GCAGTGAAGTCACAACATAATAGGGGCCTGGTGAAAAACAGGAGGCAGCAAGGCGGCTGA
AGGATGAGGCGCAGGCCCTGCAGAAAAGAATGTTCCCCCAGCAGAAATTGGTTTAATTAA
TAGGACATTTTACATAATGATTACAGTGTAATTGCACCGACTAGCAGAGTGTCATTAAAT
ATATCCTTGCTCCTTTACAACACCCTCCAGCTAAAAATAATGAGTTACATTGGAAATCAC
TATGCAACAGGTTCATAAATAACATTTAAGCCCATACAAGGCAAGTACTTATAAATAATA
AATATTTGCCTTTTGTAATTGAAGAAAAAATGACTGCCTCTTTTTTTCCGCCACTGCACG
CTGCTTTGTCCTGTTGTAGCCGTGCAAAGGAGATTTTTCCCATTTTTCCCCTCTTGTAAg
tgctgaataatttatttgctggctaatagtcaacac
>NODE_112_length_758_cov_11.445910
TCTCAAACTAAAGCATCCATTTGAGTTGAAGCAACCATGGAGAGACAACCTCCCATTTGA
TACAGCCAATAGTCCCTTAATAAATTAAATTTTTTGACATTAGGGGTTTCTTTTTGTGAT
GTTTTAGTCACGTTATAACACATTCCACAATACAGTTTTTCTGGTGTGGTTTAACTTTTA
AGTAATTGTTGGGTGCTGGGCCGTGCAAAACCATATTAACTGGGAGGTTGAGAGCGTTTG
GTGGTTCTCCAGTGGAGGGGTCCCCCTCCCCTTCCCCCTCCTGCCTGTGGTTTGGGAAGG
CTGCCTGTGTTCCCCCTGGCCGCCTGACAGAACTCCCCTTGGTCAAACTGTACCTTGTCT
TCTTATTCCACCTGCCAATAGAAACGCTTTCAGTCAACGATCCCCCGGATGTTCTGGACA
GGCAGAAATGCCTAACTGCCTTGGCTTCTCTACGCCACGCTAAGTGGTTCCAGGTTTGGA
CCTTGTCTTTATTTGTCTCTAAAACAGAAGTAGTTTTCAGTTTGGTTTTATGCTGTTTGT
TCTTTTGTCTTTTATTTGGGCGTTCCATGTGTTTTTTCTTTATTTACTCTTTCGAAGTGT
ACCTTCTGTAGTAATACTTGACGACTTGGATGTTTGTTTCTTAGGAAACCTTTGTCATTA
CACTGTTGTAGAGTTGCTTTGCTCACTTAACAGGTTCTATCGCAGTATCATTTTTAAAAA
AACAGTTTGCTGCTTTTTAGTCCCTGAGTTCATTAGTTTTCTCACTTTGCTCAACAGTTG
CCTAACTCAAATCCGTAAAATATCTGGGACTAATACATCATGTGTCCAGGTGCAATATTT
CTATAATGTCAGTGTTGCTGTGAGTGAGTTGTTGTTATTTTCATATCTATGCAAgctact
cg
>NODE_113_length_750_cov_12.669333
AGAGAGGAGAGAAGAGGAAAAGCCAAATGTTAGAAAAGAAAAGACAGGAAGAGAGAGAGA
GAAAGAAAGAAAGAAAGAAAGAAAGAAAGAAAGAAAGAAAGAAAGAAAGAAAGAAAGAAA
GAAAGAAAGAAAGAAAGAAAGAAAAAGAGATCTGTGAATTTCCCCTTCCTCCCCTGAGAC
CTCCCTTGATGCCAAGCATTCATCATCCAGCCTCTAATATCAGTTATTCTGTGGCTCCTC
TGCTTACAGCAGAATTAATTTCTGCTTTAATTACTCTCATCGGCGGAATGCTGATGAAGG
AGAGGGACGAGGCATTCTGGGACTCGGGCCTCATTCCACTGCTTTAATTTGAATGAATTC
CACCCGGAGACGCTGGCAAACAACTGGCAGCCGAGCCCCGGGAGCCACTCTGGGACTGCG
CAGAAGAGCTGCAGCCATGGCCCCCACCAACCAAGCTACCTTGTGTGTGCGTGCCTGTGT
GTGTTGCCTTGCTTGTGTGTATTATGTGGAGCATGTTGGTTGTGTGTGAGGCTGAGCGCT
GTAGTGAAAAGGTAGGGAGAAGGCACATACGAGACGGGGAAAAGAGAAACGAGATTGATA
GATTAAGTGATGAGTCTCCGTGCGCTGTGTGAGCATGTTTGCAGTGTTTGTGTGTGAAGT
TGCATGTGTCTTGCGTCCACATAAATGCACTCAAGGATACGGGATGAGAAAGTCGAACTT
GTATAGAAAACAAACTGTAAATGATTTCATACAGAGGGAGACAGTGAGAACAGGTCCGTA
TGGAGGCAAACATAAGAAATATGAACAACATCACTGACTGCAGCCCTCTGTGTAACACAA
GTGttagtttgagagcaaaaatcattaatacttaatttgattattccggatatg
>NODE_119_length_476_cov_14.985294
TTTATTTCTCAGACTATTATTATTATACTATTAATAAATAACAACGCAACAAGAAAAAGG
GAACGACTGGAAAAAGGTGAATTAATATTATTATTGTTTTTGTTTTTATTTTTTAGTATC
TTAGTGGTTGCTTTTAACAACATTCATTAACTGACTTAAAGATTATTGAATATTTAATGT
AATTGTAGCATTGTGTTTGTAAAGAGAAAAAAAACCTAGTGAGTTGTGTTTCTTGACTTG
TGGATTACCAGTGAAGTGGGCAATCTAGTGCTAATATATATGAGGTCTTTTTTTAAGGAT
TCTTATTTTGCGACAGCAACAGCAGTCATTATAAATGTTCATTTTAGCATCACCTGTCTT
CCGTTGTCTTATTCTTCACCTTCCACCACACTCTGCATCATCACAGTAACACATCGCAAG
TCTGGGGGTGGGACTGAATGTGTGTTTGTGTGAGTCAAGGCGCGCGTGTGTGTGTGTGTG
TTTGTCGTGAGTGTGCGCAAGAGTTAACAAACCTGTGTGTTTATTTGTGTGTCTATGCAA
AATAATGGTACCTGTGGGTAAGAGTGTGTGTGTGTGTGTGTGTGTTATTGTGTGTCTGTT
TCagtgtgtgtgtgtgtgtg
>NODE_120_length_955_cov_12.001047
CCCAAAAAAAAAAAAAGATTGAATGTTTTTAAAATGATTAAAAAGAGAGCCGTAATTTAT
TTTGATGACAAAAAAAATGATAACTTGCAGTGATTTGTGCTGCAGTTAATCTTCATCGAA
ACACAACTTCAGCCTCTCTGCCCATCTAACCCTACAGAGGGAAATAAGAAAAAAAGGAAC
TAAGCCATTGTCATTGAAAATGGTATGAAGAAAGCAGCCAGCCCCTTACCCTTAACTCTG
TTGTGGACAGATTTCCCCTGACAAAAATTAAACTAGCTCCTACTTGGCACTTTATTATCT
CTTCAACTGAATGATTTATTGTTTGTGGAGCGAAAGAACCAAAGAGAGGGGGAAGATTAC
ATTTCCAGCCAAAGCTCAGGCCTGATCTCGTTTTTTACTCCCTCTGTCCAGGAAAAAAGC
TCCCGACAAACAATAATGTCAGCTGTAATTGATCGGAGGTCGCTGGCTGGGCCTGCAGTA
AAAGCGCACTATTTAAGCGACAATCGGCCCCGCGCTCTTCAGACGCTGGCTAATGAAGCT
GTCTGTCTGGGCTATTTACCTTCTCTTAAATGGAAGGGGAGAGATGTACTGTAAGAGACA
GGGCTGGAGAGGATCTGCCTCTCGCTCCTGTGAAATAGGACCTGCACATGCCTCAGGAAT
GTATAATTGGTTGGCGCAGCCAAAGCTGGGGATCCGGTGCTAATTAAATGACTTGTTTAA
AGCCTATCTGTCTTTGTTTGGGAGGCTCTGGGCTTCAGAACAATGCATTGTAAATGCTGT
TGTCAAACAAACATTCCTGGTTATCCTTTGATTTGAATTGAACAAGACAAAGGGCTGATT
TGCTCATTGCTAAGCCTTTGGTTTTCATGGTGTTGAGATATTTTTTCCTCTTCTGATCTG
TCAAACTGAACAGGACCATTCCAGTCCAGCAGCTAAATGGACTGACTCACCGCACAATGC
ATATGCAGTCCGCCGCTTGCAAAACAATCTCAGTTTTCCTCCTAATTGCGCTTGTAAAAT
GCCCCCATGTTGTGTATGTATTTCTCCAACAAAGGTGAGACGGTGGCGTACACACATGGA
GAGTCTTTGTTGtggtcat
>NODE_121_length_294_cov_1.455782
AGATGATACCACCTTGATTGAGTTAGTTTGCCATTATTACTGTCAAAGCAGCATGAGGAA
ACTCTGCACTTTGGTGAGCCCAGTTGGAAGCAAGGGCTAGAAGTTTAAACTACAATTATT
TGAGAATCAAATTAACTTGACAACTCACAATTTTTATTATCTGTAAACATCACACTCTTA
TTCAGCGTTTAGAAATATCCCTTTGTTGTCGAAGTTGCTGGTCATCTATGTCTGGTTGGA
TTTTAATGCCTTTCATCACTTCTAACTAAAATGCTCCAGTGTCTACCAAGCTGGATGCAT
GATACTCACTTTGAGGGATACAGCCAAATGAGATTTGAGCCTACtcagaaggtgaagacg
attgattttcatttttttattttttttatttgatgtgtgtgggttgtctttttctttgtc
cacaaagccttggatatt
>NODE_122_length_674_cov_15.219584
GGAGCTTCCAGTCCGCCGGCAGCCATCCGTCAACCCTCGGCGCCGTCGCCCCCGTCCTCC
CGGTAGTCCGCGCGGGGTTCGATCCGGCAGCCGGTGCGTTGTGGTCGGCGTGCAGCCCCC
GCGCAGCCCCGCTGTCTGTCTGGAGCTCCGCTGTCTTCTCTCCGCTAGCCCTGCAACAAG
AAAAGCCGTTTATGGCGACACACAATGTGAAAAGGGGGCCGATTTAAAAAGGAGAAGAAT
GCAAGCAAGAACAACAAAAGTCAGTTATAGCAAAGTCTATGCCTCTCCTCTCCTATCTTC
CACCCCCTAGCTTAGCCCACATAATGAGCAGGAAAAAGCTTTATATTTTGTTCACTGGGT
ATTCACAGATAATTTGAAGCCATTGTTTCTGCCACAGATGGTTCTTTTTAATACAATAAC
GGTGCTCTTTGTGAATAGCGAGCCCACAATAAAAATCTAAAGCGTCCTCCTGAATAACCA
TTTTGTTCTCTCTTGTATAGGCCGAACAAAAGCGCCAGTGAGGTAATGGCCTGCCTTATT
GAAAGCCTCAGAATGGGGATTTGATAAAGATTTTTTTCGCTCCTTTTTCTTTTTGCAAAG
TACACGGCAATGTCAAAGAGAAACTGACACGGGATGAAAAGGGAAAAAAAGGCTCGAAAA
AGTGCTTGCCGGTGCAGTTTGCAAAGAATATTATTATTATTATTATTATTATTATTATTA
TTATTATTATTATTATTAACATTTACGTTTCCTAACTTTGTGCCAAAGTCAGATGTGAGG
GGTTGTTGTGGGGGCTGCAGCAGAGCAGGTCAGGTgca
>NODE_123_length_683_cov_12.490483
GCAGAGTTCTATGTTAAACGAGCTAGACATAAAGAGCAGGGTGCGAACAGGTGTGGGCTT
GAGCTGGTCAGCAGACATTATGAGAGCAGAGAGACAGGAGAGCTTGAGAGACTAGTGAGT
CACGGGGGCATCTCTACAGAGAAAAGCTTGGTATCCTCCAACAGAGGAAACAGGCTTAGT
GGTTGGAGGATAGATCTTTTTTTTCCCTTGCCACAGTTAATTTTCAAATCTCCAACATCC
TATGGCTGTCTGTTTTTCTTCTTCTTCTTTCTGTTTTTTCTGCTTTCATTCTTTTCTTTT
AAAATGAAACTGGAGCTGGGGCGGTGATAGTGATAGATGGCTCAGCGCTCTAACACTTTA
TCCAATCCGGCGCAGATTTCATCCAATAAAGAATCACTTGTGCACTCTCAAACTAAATGG
AAGTCAGGCAGCGGAGAGAAAGGGGCTGCCGTGTGTTTCTGAGCTGCGAAAATCAAATTT
TCTTAAAGCTGCCGCAGCAGTGGCTGGCGGAAAAGGCAGCAACAGCCATGACTGGCCAGG
GCCACAACGTCTGCACACACAATTTAATCCATCACAGAGCGCCTGACACCATATCAATCA
ACCTTTCATCAGTATGCCCCCCACCCCCCCAAAAAAAGAAAAAAAAACAATATTTCTATT
CAATCACCTCTGACTGAACCAGGCCTGCAACCCAATGACCAATGGGGAGGACCACAAAAC
TCCAGCTGGTTCAGAAATCTTTTCGCATGAACACAAGCATAAAGTAGAACACATGCACTC
TGTGTGGAGCGTCAAAGTGCTGATTGCTTAAAATGTTAATATCAtta
>NODE_128_length_147_cov_9.605442
CTGGGTTTGGGAAAACGGTTAGTGCTAGAGACATGAAACTTGTGTCTACCCCCCCATTTG
CTGCCGCCGCCATCGCACTGAGCCTACTCCCGAGTCTCTACGATGTCAGGAAGTGGGAGA
AACCTGTGATTTTTTGCTGTATCTCGGGACGGGAAGGTCGTAGAGACTCGGGACTTAGAC
CGGCGTCTTCAGCATAGTCAAATTAGGTGGGGCAGGTGGCATTTCCAGGTGTCTAGCACG
TCTGGTTCCGGAGATATTGGCCAAAACGTTCTCCCATTCACTGACAATGGG
>NODE_129_length_506_cov_14.624506
ACAAAGCTAACTGTATTCCAAATATACATTTACTTATTTAATATTTCTGATTTATGTGCG
CAGTGCGTCCAGAATCTGAAAGAAGTAAAGCGAAACTTGCCAACTAATCGTCCATTTATC
ACAGTCTCAGTCATTTCTGGTCACAAAGTAATCAGAGACAGAAGCGGGCTCAGCTAGCAA
AACCAGGGAGGGGAGAGAAAGTGGTAAGCAGGGCAGAAAGGAGAGGAGTGTTGCTGAGGT
TTCAGCAGGAGGCATTTTATGGTGACTTGGTAAGGGCCTTGTGGAGCTGCTGTGCATCTG
CATGAAATGATGAGCCTGGTGTCAGGACATGGATCATCCTTTTACACCGAGTAATGAATA
CAGATTGCACACCGGATAGAGAGGCTCTGCAATCTGCTGCACCACAAATGAAACAACTGC
CGTTCTAATCAAATAGTCTTTTCATGCCAGCGCAGCCCTCAACTTGGGCTAAATTCAATT
CCAGATTCACAGATTTGTGGGTTGGGGGTTGGGGAGACGCAGGAGGCAAGGGGGAGTTCT
AAATGTTGTAATTAGAGTATTGTTTAATGTGTATGCGTGTAGACGTGTGGGATGTGCGTG
TGTGTGTGTGCGTGCGTTGGGGTGGTGGTGGTGGTGGTGGTGgtggggtg
>NODE_130_length_953_cov_14.554040
TACAAATAAATGGATACAAGCCGTGGATGGTTTTCGGGAGAGCTGGCAATAGAAAATTCA
ACCCGGCCAACTGGTGGCTTGAAGAGAGGAAGCCCACTCTTAAAGCCGTGATCCGACCAT
CCACTATACCACCGCTGTGAGCCTTTTAACCACAGCAGAAAAAAATTACTATTGATCTTC
AAATGGCGATAATTGAAAAGATCAAAAAGATTAAACAAAAAAATTGAGAATGTGCTGACT
TACCATGTTAGGCTCCTTTTTTGTTGTAAGTTTTTGTTTAAATAAAAAAAAATATTTGCT
CAAAGATGCAGCATTGGAGGTGTCAAATTTTTGTAGCCGTCTCTTGATCGTATTACTTCC
ACAGTCCTGGTTTCCAATGCGTCTGAACTTTTTCCCTTTCTCTTTTATTTTGTTTGTGGT
ACCTAGCCTTTTTTTCCCCTGCTTAAGACTTTAAAAGCCTTCAGCTCAGTAAAGCAGCAC
AAATTATCTTGCCACCTTGCTCAGCTCTGATGCTTTGGCCGCTAACTTTGGAAGGCCCTT
TACTACTGCATCAAAATTAGCATTGTCAAAGCAGTTAATGAATATTAATATTGTATTTGT
CATTGGAGCTGGCCCATTGCTGAACTCCAAGTCATCCATCAGGGACAAGATTAAGCACAC
AATTATTTCTGACTGACAGGGACCAAATCTGGAAGATTTTTTTTTTCCTCCAACAATTTA
AAGAAAAAGACACAACATCATCTTAAGGTACCTCCCATGAGACGAGACAAGATTAATACA
CTTTTAATGAAGCAAGATTTCATGGTGCATGAACAGCAGGAATCTCAAGAAAAAAAAAAG
GAGAGGAATATAGAAATATTTTGACTCGATTTTAACCATTTTCTGAGGATCGCATTTATA
AATTACAACAGATTTTGATGACAGGAGACAAAATTTTTAACTCAAACAGCGTCCTCTTTT
TTTTTTCTTTTGATGAACTACAACAGATTTATTCTCCTTGATTTTTTTTAATAAGATCTG
GATTTGGTTTTTTCACCTTTGTCGGAGCGCAGAGATAAGAAAAAAAAAttaagacgtaca
agcgctgcaccgaggac
>NODE_131_length_513_cov_12.257310
GAGGAGAGAAAGGAAGGGGGGAGCGAGGCCGTGCGTGAATGAGGAGGGTGAGGTGGGGGT
GTCTAATCCAGTCCCAGTGTGAAACTGTTGACATTTGTTCTTTTTTTCCCTTCATTATGT
GACTGGGGCTGTTTTGCGCTGGATTAGCTACAAATCTCCCATGCAGCACATTCAGCATGC
CACTAGTAGTTTAACTTCATTAATAATGGATGAAGAGATTGTAATCCAGGAGTAAGAGAG
CATGCAAGAATACCATACACAGGGAGAGAGACCGGCAGGGAGAGAGGGCACCCCTCTTCT
AAAATGAGATTTCTCTCTCTCTCTCTCTCTCTTTTTTTTCCAGGACAGTCCTGTGATGGT
GATTACTCCTACCTACATGTAATATTGCATCAATACCTTTGTCTCGGGTTGTAATTTCCC
TGAAACCCACAAAGGTAGGGGTGTGTAATCGAATACGTGGAGGGGTGAATAAAAGGGGGG
GAAGACTTCGGAAGTCTCTGTGGTGCATATGCTAGTATCTTCCATTGATTGTGTTTACTC
AAGCTTCTCATTGCAGACTATTATAGAAGACCAGGGGACACACCCTGGCCTAACAGCAGG
ATAAGGGGGATTAAAGGTATACATATTCACTATTTCGGTCTCCGCtgcctgctttga
>NODE_132_length_395_cov_20.341772
GTTATGGTCAGCAGTGGCGAATATTTAATTTATTGGAACGTGATTTGCTGACGGCATCTG
ATTTCTTATCCCCCCTTTTTTTTTTTTTTTTTTCCAAAGTCCCTTGATTGTTGGCAGCCT
CTATGACATTTTAACTTTTGAGGTGGGCGAGGGGGAGAGGGGGGGGGAGAGTGTAGAGTC
TTTGTTAGTAAATCCATTAATATATAAATGATGAAACCTTTACCTGCTCCCAGTTGCTTT
GGCTTTCATGTTGTTGTTGTGTTGTTGTTTGGATCGTAATCAGGTATTAATGCCATTCTG
TCTGAACTCAAAGATGGCAGGCTGCCTGGTAATTCATATGCTTGTTCTCTGATGGCATCT
GTCGAAGTGTGCTCTCTGCATATTGGTACATACCCTATGGGAAATTTCAATCCAGCCCCA
GACTGAGTGGGATGTAAGCAATTTCTTAACTGGGACACTTGCGTGAAAACAGAAAGAACA
GAGAGGGAGAGAGAGAGAGAGAGAGGGAGAGCAGATAGAGGGGGAGAGAGGAAGAGACA
>NODE_133_length_578_cov_6.506920
ACAGAGAAAGTAAAAAAGAGAAGAACTGGAGTCAAGACATTAAAAAGCAAAGAACACAAA
GGAGGAATGAACAATAAATGATACAATCATAATAGTCAAATTGGAGAACTGTGGTGGAGT
CAAAGCAATATTGGAGGAAGGAAGGAGGAAAGGGAAGCTGTTACAATCACAACTAGTACA
GTTTTTATTTAAGATTTGGACTCCGTACCTTGTCAGGCTGGGAGTCGTTGCGGGGGTGCT
GGAAGGTGAGCAGGTGCAGTCCCGGGACATAGTTCTCGGTGCGACAGGAGTGGAGGGAGG
TTAGGAAAAGGGTACGCTCCCCCCACCAGCCGTACGCCCCTGAGATCTGGTCCACACGGC
ACGCACTTCGCTCTGTGAGACCGAGAGGGAGAGGTCAGCACACAAAGAACATATCTGACC
TCTTAAAAACTCATAATACAGCAGTTTCCTATAGCGCACTACTGTACTGAAACGGTGTGA
TCTGTGACTCTGGTGTGATGTGTGTTCAAAAGGAGTAAAATGACATGACCTCACTGCACC
AAAAGAGGCATGCGATTGGACAGGCAAGTCAAATCACGGCCTGATTAGCCTGTCCAATCT
CAGCTGAGTGTAGTCATATCACCATACTTCATGTCTGAAACACACCCAGCATGGGTCTAC
TCCCTCCCATGtcaactcccaacatatttttctttctttttgccctccttcctccctccc
tg
>NODE_134_length_1045_cov_9.091866
ACCCAGATGGTGGTGTGTTTGATTCCCACTCGAGTTTATTTCCAGTCAAACAATTACATG
GTTAGATTTTCTGTGGAAATCAAAGTTAGCAATATTTGAGTATCACCTAATAAGATGCTA
TAAAGGCTGAACTTGCCTTAAAAACTGCACGTCATTCAACTGAGAACGTAACTAGATGCT
CCAAAAGCAGAAAATTCACCTTAAGACTTACAGTTAGAGGCAATAGCAGTGATATCTGTG
TTCTTTATTTAAGTATAAACTGATTTAATACTACCATGATGTCCGGTAAGCCTGTCAGCC
AGCAAGTTTCATTTTTATGATTGTATAAGCCAGAGGGCCAGCAAGCTTTTCAGTCACAAC
CCATCAACCCAACCTGTGTGATGGTATCTGCAAGTTTTTCTGGAGGTGGGTCAAATCTAG
CTTAAAAGTCGGTCCCCTTCACATCCAATTCACCGTCACATTCTTACCTACAGGCAACCT
CTGCTGAGCCCCGGTCATTAATCAAAGCGGAGTGCTGTCCTGACCTCAGCCCCTTCCCTT
TGAAGTGCTCTGTCCTCTGCAGCATGAGGAAATCATTTGCTGCCTGATTCAATGAGCCAT
CAGTCGAGCCAGCAGACCTAATGACATGTGAGAATATTAACCTCCTACCACCAAGAGTGC
TGCTGCTTGGGAAGCAGTCTATTATTCATCCAAGGTTTTACTCAAACCCCTTTTTTCACA
GCCCTGCCTCCCTGTTAAACCCTTCTAAAAAAGCTGTAGGCATGCAGCCATCCAGCACTC
AATTCAGATATTAATCCAGTTATTCTAGTCTTTGTATGGATTTAATGCTACATTCTAACA
AATAACTTCTTAAATGTAAACAAAAGGTCCGTCCCGGTTCTATAATTCATAAAAGGTTTT
CAGGTCCTGTGTGCCACATTTTTAATTGTTAACAGTTGGCAAACAGTGAAAGTGATAATT
TCTATGATTAGGACAAAATATTCAATTGTATATTTCAATATAGCTAAAAATTTAAAGCAG
TGAATGTGGATATAAATAGTTTTTAGTATAACAATAATGGTGTTTCCGTGATGTGTTTTT
ATTTAGGTTTTGAAGTATTGTATTAAAAAAACTTAATCAAAAATGATAAAATAAAAAAAA
ACTACTTCACAAGAGTTTCATGCCCACTTCAGGTGACATTTTCAAAacg
>NODE_135_length_1054_cov_7.097723
GTCATTTTATCTATCGCAATGTCAGATATTTTGATGATGAGTGTTCTAAAGATCATTTTC
TCATGTTCTTTTACTCAGATGTGACTGCAGAGTGGTGCTGACCAGGGTCCTGAAATGTGT
TCTGGTGGAAAACCGAGGAAACCATGCAGGCCTCAATATTGTTTTTCTACAAAATCTAGT
TAAAGTTTATTTGTAAAATTGTCTCTGCAGTGGAGACGAGAGAGTGATTTCATGTAGTTA
TTTAAGCAATCATCAGAGGAGGGAGAGGAAAGGCGCTGACAGGAGCCAGAGACACTTCAG
GCCTGCTCTCTTGTCAGAGTTGTCTAGACCAAATATTGGGATGAAGTTATCAACCGTTAT
TTGATTTCAATTTTCTCCACGCACCTCGCCGAGGTCATAATAACAACTTTATTTTCAGTG
GTGCATAAATTAATTACGCGCATTTAATAACTAAAATATCATTATATTCCCCCTTTAATA
ACATAAACGCTGCACGCCAGGGAAACCCTTAATAGCGCGGGGCCCTGTAACTGGCCATTA
TCCGCCTGTAATGATATTACAGAACCAATTACGCGCCATTAGAAGGGATTTTCTGCACTT
TATGTGGTTTAGTCCAATCCCGCACTCCTCTTCTAAATTTCAGCTGCTTCTCGAAGCCTC
ATTTTGCTTCCACCTCAGAGACGCATGGCGTCTGCGCTCTGCCGTCCCAGATGCGCTTTA
AAACTAATTGAAAGGGTCCCGCAGCAGATCATTTATCTGAGGAAGCGAAATAAATCGCAG
GACCCCTTGCTGTGAACAAAATCAAAAATTTGGCCTTGTGAGTGTTCTACATGCGCAACC
CCTTGTAAAGTGGACCCCCTAACACACCCTGACGAGCAATTAACCCACCCGACAGTCAAT
CTAAAACCCAAAAGCAGTCATCCTCCTTTTTTTAATATATGAAAGAACCAAATAAAAAGT
GCAGCGGGTATGTGTGCATGTTTATGGTTAGGGAATATGCTTGACTCTGGAATAACAATC
ACTTGTGATGAATTTTTTTGGCACCAGAGCAGAGCTGCCGTTTGCCACCCTGGGCATGTC
TCCCCTCTCTCTCTCTCTCTCCCTCTCTGTCTTTTCTTTCTTTCTTTCTGTCTATCTTTC
TCCCTTTCTTTCTTTCTGTCTCTCTCTGACGCGCACACGCGCACGCACACACACCAGG
>NODE_136_length_509_cov_12.732809
CAGCCAAATATGACTGTCAATCATTTATTGGGATTCTGACATGCTGCCTCAAAAATGGTG
ACACAGTATCACGGTATCAACACTCTGCATGCTTTTGCACGTGGTTTAGCATTCTCACAG
CGCCAGAGCTGTAAGGAATTAATATTCATCGCTGGCAATTTATGGATTCATTTATCACCC
ACATCTTATTTGTTCCTTTAATCGACCCTGGGGGTCTGACTATGGCCTTGGCTGGCCACC
AGTGCTGGAGCTTTATTCCTCTTCACACAGGCCTAGTGTTAACGCCGCTGGCCAAGTTCA
CAGATTTGACTGACTGTGGACTTAATGCTGCTTGCCTTGTTTTCAGCACTTGTCCCTCCA
GATTTGCCACCCTGGCTGCACAATTTCCTCCAATTCTAATTATTCATCAGCTCGTTATGC
CTGTGCCTGGGCGCCTCCCCTAATTAGAGGTGACGCGGGTTTGGTCCCAGGCTAGCCCCA
AGTGAGGGAACCAGTTCAGAACCAGTCCACGGCGTGTGCTCATGGAGGACTGGGTAACTG
CCAGCCTCTCCAAGTGCATGGGGGGGGGAAGGAAGGGCCTGTCTTGACAGTGTGATGTGA
CGTGCCTTCACACAGTTCCTCTCCCTCACACAACACACACATTAATCATTctg
>NODE_150_length_414_cov_16.710144
ATGTCAGCGCCGTCATCACACATAACATACACGACCAGAAATGACGGCGCTGACAGGACT
CAGAGTGTGTGTGTGTGTGTGTGTGTGTGTGTGTGTGTGTGTGTGTGTGTGTGTGATCAG
CCAGGAAGAGCTTTTGTCCTTGGGCTGAGAGGGCACCTGGCTCCTCTTCCTGTCCTTGTG
ATCTCTCTGTTCCCTCTCTCCCGTGCCGCTCTATCCTTTCTCTATCTGTCTCTTCCTCTC
TTCTCCCAGCTCGGATCCCTTCATCCCCCCATCTCGCGCTCCCTCTCCTCTGCCCAAGGC
GATGCCGTCCTGCAGGCTTTGATCAGGGGGCCAGGGAGGAGAGAGGAAGTGGGTCAGAAA
GTTGTGCTGGAGACTGCAGGAGAACAAGGCTGGAATATCGAGTAGGTGAGGCTGGGAGAG
AGAGGGAGAGATGGGGTAATCTAGTGAGAAAGTGATAGAGCGAGAGAGGGTGAGATAGTG
GGAGGTGGGGGGGAGAGGAAGGAAAAAATAGGGAGGGGATGGGTAAAGAGGAAGGGAGGA
GGGGTGAAATGGGGCAAC
>NODE_154_length_713_cov_10.870968
GGAAGGCATTAATAATGCAGTAAATGACAGAATTTCAACTGACTGGAGCAGAACTGACAA
ACAATTTTGCAGCTTTTACTGTGTAGCTTAATAAATCGGGAGGCAGTACGCCGCAGTGAA
TTTGTAACTTGTTCTGATTTAGCATATATTATAGCATATTTCTTGTAAAGTTGGTTAATA
GCTGGTGAAGGCTGCAGGAAGATTTCTGGAATGAGTCCAGAAAGTAAAGGAGTTGGTGTC
TTCCAATGTTCATGGGGCAATGGAGGTCTATCCAGTTCAGTAGCTGGTGCCGTCTCCTCC
TTCATCTCCCGGTGCATCTCCTCTTAAGCCTCAGCTCAGCTAAAGAGAAGCAAAAGAAGA
GTGGAAGAAGGGAAGCCCTTATGTTCATGTGTTTTGATTAGCAGGTAATGATCTTTGATC
TAATGCGCTGACTGGGAAAGTGCGGCTCCCATTGAAATCCGGTGGATGCTTGGCCGACCT
GGAGCCAGTGTCACTTCTCGTTAGGGCCTGCGGCTCCATGACCTCCCCGTTGCCAGTCCC
AGCCCCCTTCCTCACAGCATGAGCACCCTGCGTAATGATATCAATAGCAGCAGGGGTGCA
ATGAATACAAATCCGCGTGCAGAATGTTTGGACAAGAATTCGCTCCCAACCCTCCCTCCT
CCAGCCGCCCTGCTCACCACCGTTCAACCTCTATCCCCCACACAAAGGGCTAGGTTAGGC
CGTAATGTGGATGGTTGATTTTCTACAAAAATAGGTGGCTACTGCAAAGAACAAAGGCCC
CCtgctggttggctgcaactgtttatgtccgataaaggatgagattgcatatttttacat
cccaccatgaaagttaa
>NODE_155_length_935_cov_9.249198
TTTATGTGCAAAATGCCTACAAGTCTGTACGATAAGAAGACATTACGTTATGAGATGGAT
GATGATAGCTGTGTGATGTATTCCATGTTTTAAAAAAGCTTAGATCTACCAGTCGTATAC
TGACCTGCTATTATGACAGATTAGCATTGGAGTGCTGCGTAGCTGCTACCATTAGCTACA
ATGCCAAGAGAGAAAAGCTCTGACACTCACCTATAGCTGCCTCCGTCTTCTCTTCACAGG
GCTTGTGGAGAGGCTCCTCATCAATCCATTAACCACCTATGCTACTTAACTCCTTTTTGG
TCCCATGGATCTGTATTTTAGTTGATTCCAGGTGTCCCAAGTTTACAGGCATCTATTTTT
TTTTCCTCCAGAACAATAAACTCTGAGGGGCTCAAGGAAAGGGGTCCACGCATGGAAGAG
GGGGGCCGAGAGAGAGAGAGGGGCTCCGTTTATTAGACAGCAAATAGCCGGCCAGTGGGT
TTATGATGTGGAAGGTCATTGTTGGTTAATAAGTGGCCACATGAGTGCAGGCAGGTGCTG
TGTTAACACCTCCTCTTAACTCGCCTTTCCAGCAGAGGCCATTCATCAGCCCAGTGTTAA
TGAAGGCCATATAATTAATAGGTGGATAGCAGAGAAAGCCCCCTGAGTTAATCAATGCAG
GCCTGTTTGAAGAGCAGGGCTAAGATGAGACACCAGGGTTTCTAAAAGTGCAGGTTCTTG
GCTGTGAGAGTGGAAGCTTTTTAAGAGACATGCAGGTCACTGAGACAAAGAACAAGAGCT
CTGATGGCCTTCAGTTTCAAGGTTTGTTAAGACTTGTGACGTCACTGCAACTGCATGTTC
ATCCAAAAATAGGCTCACAGAAATAACACGTCACTTAAGGCATGTTTTATGTGTCATGTC
AACACATTTTATGGTTTTTGCATATTATTCAGTGGCATTAAAATGACATGGAAACGGGTT
AAGGTAAGGGTTGAGGTGAGGGGGAGGGTGTCATTTGTTGaggctacttggtgtgaaaca
acacacaacacgcaaaaagacaaaaaaaagaaaagcattgtgataacatccaaagtgac
>NODE_169_length_764_cov_12.482985
GGGGGAGCTGGGTATTCGTGTGTGCATGATGGAAAAATGTCGAATAGACATGGGAGCACA
ATGACGGCTCTTTGAGTTTCATCCGTCTCCCCATCACTGCCTTCATCCCTCCTTCCACCC
ACTTTCCTAAAGGCACAAACTCTGCCAGTTGTCACCTTAGAGTATTGCAGGCCTGCTGAA
GCACTCCACTCCTCGGGAGGAGAATGTCAGCCCAGGCTCGGGGCAGTTTTGACAAACAGA
GTATATATTGATACATGATAAAGTATGCTAGAAATCACCCGACTGCTGAGGGCTACTATA
GTTTTAATATCATCATTTGAATTAACAAGCATTCTGTGGAGAAATAATGAGCTTTCATTA
TTCAGAACATCATCCTTACCCCGGCGGAGACTCGCAGGGCTATTAGTGCTTGAGAACTTA
ATGAAAAGAAGATAAAGAAGGTTTGAGATAAAAGTTTGAATGGCCACACTCGGTAACCAG
AGTTAAAATTTAATGCGGCCCCAGTGGATGACGGATGAGCTTCTTATCTGGGGCCTGGGG
AATGGGTAGACAGGGGATCCGCTTTGGAAGGTGCCATTCTGGGGGAGGTGAAGAATGTGC
ACCCCTCCCGCCTTTTCTGACAGGCCCAGTGTGCTGTGCCAACCCGGGTGGACCCCCCAC
CCCACTTGCTCAGTGATTCATGCCAACCCATAGATAGCTGTATGTGTCACTGCAAGAGCA
CTTTCAGATCCCAGACCAAAAACATTGTTGCTTTGCCAGAATGATATCCCATTAAATTAA
CTTGGATTTGATTGCAAAATATGTCTGACTATCATTGCCCAAAGTTAAGTCTGCTTCACT
TCCCTTCTATAAGCTACAGCTACAGTGTATTACATAATTAATGATTAGTTATCAACaaga
aaagataa
>NODE_170_length_376_cov_1.696808
TGAATCAATATGTGCGAGAAGTGAGTAAAAAAAGGTTACCTGTTTTCTGTGTTCTGTGAT
AATGTGCTTTTTGTGTGTGATGACTCCATGTCAAGTTGTTTTCTTTTTATAAACTCAGTT
TTGTTTTGCTGCAAACTCTCGGGTCTAGTATGAGGTGACGCGTATGACAGGATGGAAAGA
TTCAGTGGAGGAAAAAAGGAAAGCAAGTAAAATGTAAAAAAGAATGATTGCGGTTAGGGA
AACACAATGAAGTGAATGTTAGTGGCCTCTTTCTATCTTTCGCTGTCTGTCTCCAAAACT
ATTTCTGAGGCTAAAAGATTGCCGGCTTGATAATACCTCCGCTGAGCAATTTAAGCCCAA
ACACTCTGATGCTACAATCTGTCTTCTCTGCCTGATAGCGCTTTTCTCTCCTCTTCTCTC
CAAATTACTTTCTTTCATATctaattatatttgctaatgatcttataagagaataatgga
atgtgcttgatctattaccttttttttcaatacataaata
>NODE_171_length_643_cov_10.177294
TGTTGTTGTTGTTGTTGTTGTTGTTGTTGTTGTTGTTGTTTTTGAAAAAAAAACAACAAC
ATTTTTCTTCTTCTTCTTCTTCTTCTTCTTCTTCTTCTTCTTCTTCTTCTTCTTCTTCTC
ATGTTACGAGGGAGGGGCTGGAACCCAGGCACAGACACAGACTGAGGCAGAGTTCTCAAA
CAATGATGATTTAATAAAAGGAAAACCGACTCAAATCAAAAGCCAATACTAAACCAAGCA
AAACAACAAAAATATTCCACAACTAAAAAACACGATACTGAACAGAAAACCAACAAACTC
TCAAGAAATACTAAACTAAACAAACAAACAAACAAACAAACAAACAAACAATATAACGAG
AAACAGAATCAGACATAAGTGGGAAGTGCAGGCAACGGACGAGGCTGGAGCTGGTGGCAT
GGTAAGGTAGGCTGGGGAACGAGTCCAGGTGGCAGAGGGTCAAAACGGATGGGGAAATCA
GGCGGCAGACAGGTCAGGAGATGGCAAGATCCGTGTGAGAGTCTATGGTCTGGCGGAGAG
TGGGTGAATGAACTGAGCTTAAATACCGGGAGGCTGATTATTGCAGGTGAGTAAATTGAC
GCAGCTGTAGAGGATGAATAATCGGGCAGGTTGCAGGCAGGTTGCAGGCAGGCAGGCAGG
CAGGCAGGCAGGCAGGCAGGCAGGCAGGCAGGCAGGCAGGCAGGCAGGCAGGCAGGCAGG
CAGGCAGGGAAAGACAGAGAAGGCGggacacacagagagaaaacagagcgagagacacag
acagcaa
>NODE_172_length_1101_cov_6.430518
GTTTTTTTATAGCTGTGCTTTTTTTCTTTGATGCATGGTTCATGGCTATATGGTTAACTC
ACAACGCATGTAGCCTACATTGCTCCAGATATAGTGGTGAAAATACCCTTTGGTGATACT
ATCAGTAAATTTTCAATTGTTTCTTGTTTAGCTGAGGTATCAGCATGCTGAGAGCAGTTG
TGCGGATGCGGACCTGATTGTTGTGGGGCATTCCATACAGGGCTTCGACGAGATCGGCCG
CCCTCTTCAGTAACACCTCCTGATGAGGAAAAGAGGCAGAGTAAATGTTAAGACCCAAAC
AGATTATGTCTGAGACCCCAGTGGTACATACAGCAACAAACAATATGAGAAGCAGCACTG
CACAGCAGGATCGCGGAGAGCTTTGGAAATGTTTACATATTCAACCGCCTAAATAAAAGC
CACCTTGATTTAAGAGGCACCAGAGCTGCATTTATACGGCGCGACCATTTTGCTCCTTCC
AACCATGCAGAGCAGTGAATAATGTTCCCTATCTTAATTAAACTGGCATAGTCCTTTAAA
AACAACACCTCACCCCTGATTCTGGGCTTCACGTTTGCTCTGGAGTTCAGCGCTGAGTCC
CCTCTCTTCAGAACAATAAAGTGAATTAGCTCTGGGTTAATCTAGTTCTGTTGTAATGAC
ATTAAGGAATTTTTCAATTAACCTCTTTGACTGGCTGTTGCAAAGGACTTCACAAATGAC
TTCCCATCCAGCAAGAGCTGGGTGCTTGTGCCTTGGGGACACGGATGCTCAGGATGTGGT
CTTATCCATGTCTGCATGCTTGCCCCCGCTTGACAATGCGGATTAGCTGTGTTGCTTTGG
CTCTTAACACTGAAAATGAGTTGGCCCCGGATCCTGTTCCCCCCACTCAGTTTCGGGCTT
TCAGCTAGGTGGGGTTTGGCCCATTTGTGTGTCTTTATCTGCTCTTTGAATTCAGCACTT
ACAATTAAATCCCTCTCAAGCAACCAGACTGCTCTCTTTGTTTTCTATAATACAGAAGGC
AATATGCTCTATGAAAACCCTCTCCTCCTTTTAGAGTGCATTTAATCTGACAAAGGCAAG
TTGCAGACATNNNNNNNNNNCGAGTTCAGCGCTGAGTCCCCTCTCTTCAGAACAATAAAG
TGAATTAGCTCTGGGTTAATCTAGTTCTGTTGTAATGACATTAAGGAATTTTTCAATTAA
CCTCTTTGACTGGCTGTTGCAAAGGACTTCACAAATGACTTCCCa
>NODE_173_length_545_cov_9.601835
CTTTCTACTTTTTGTTTACTTCAATATTCTTTTCCCTCAATCTTCTTTGTTTTTTTTTTT
GTTTGTTTTTTTTGTTCTATTTTGGTGTAATTGAGAGCAAGACAGTCACCAAGAGGGGAA
CATTCGGTGTGGCCTGGTTTCCTGGTTTTTGGAACTGAGGCAGCCAATCAAGTGAGAAGG
ATTCTCTTTTAGTTTCTCCGCTGGATTTCCACGTTGCTGCTATGTCCCAGCATCCTCACT
GACATCAAGTGCAAAGTTATGTGTTGAAGCTTCTGTAAATACGTTCAGATGTGGAAATAC
AAACTCCCTCGCAAAGAAAATGTACATAAAGCTCACACAAGAAGTCCATCATGGCCAGGG
GACGAAATGATAGTGTTTTTATAAATATAAATATATATCGGGTTTGACAACCTTCGGACT
GTTACATGCACTTTCTTGGAAAGTTGGAAGATCTTTATGGGTCCAGTTTCTCTACACTTT
AATACCTACTAACAACTAAGATACTGTAATTCTTTACTCTAATAATCAAATACATCAGTT
TTCCAAAAGAAAGTGTGTGTTTGTGTGCTTTTATTTAATCGTGTCGCAACAATTGTCCCC
ATTTTGGGGGGAGGATTGCAGAAATAAAGATGAAACACCTTTTTTTTTTTTTTTTTTTTA
AATCCTTTTCTTGTGCGTAACTGGTGCTG
>NODE_174_length_578_cov_10.548443
TCCTCTGTCTTTTCTTTCCTTATAAGAGGTTGTTAATGTTCATGTGGGGAAAATAAAGAT
TAATGTACTATCTCCATATCTAAAATGAGAATGAAAAGCACAGACGACTGTACGTTTGAC
ACTGTCCTTTGATGTTTACAGAGTAAGGCAAACTGAAAATAAATAAAAATGCCCTCCGAG
GGTGATCGGTTTATGACAGTTTTCCATTAAAATTAAGCATTTAAATATTTGGAGCAAGTG
AGACAGACGACATGCGCATTTCTGCATCTCCTTGTGTTTATGTACGTGTGTGTCACCATT
TGGAATGTGTGTGAACACATGTTTATGCATGCGTGTCAGCCTGAGCCTGTGTGTATATGA
GTGTGTGTGTGTGCGCGCGTGTCTGTGTGTGTGTTTGTGTCTTAGAGGGCCATTTGGACT
GGCTAAGACATCTGCTCCATCATACGTCAGGGGCCTGGTGTGACATCTGGGGAATATACT
GTATCCTGCCTTGCAACATTACACACAATTTACTGCTAAAGGTCATTATGTACCCGTTAA
TCCACTTTTAATTGATATCAGTGCAAACAGCACAACCTCCCAGCCACATGACAGATCACT
GCCGCCACAAAACCAGGAAATTGCTATATGGGAGTTAAAAATAGAATGGTAAACTTTTTG
CTGTGGTCTGTCTTCACTTTGTTAAAGCACTTTGGACATTTTGACTCGGACAAACAGCGA
CT
>NODE_175_length_564_cov_7.329787
CGAACATCCTCGAAGAGTCTATTCTAATATCTGATCTATTATAAATTCTTCTGCCTTCAG
CGACAACAACAACGAGTACATGAAGAGGAACTGTTCGCTGCCTTTGAGAGTAACAGGGAA
TGTTTAATTCATTCTAGTACATGCAGCCCTTCGACATGTCGATGGTGCGGGTTCGACTGT
CAGACCAAGAATAGAGTGTAATATCATAGGTGGAGAGAACGGGTCATTTTGTACCTGTCC
GATGAGCTGCACGATGAAGTCCACCACCAGCTTGGAGTCCTTGTTGAACATTCCCTGCCA
CAGCTTGTCCACGACCCGCTGGGTGAAGTAGAAGACGTTGTTGACCAGAATCTGATAACT
GCCGCCGCTGCTGAGCGGCAGAGACGCATCTTCACCTGGAGGGAGACCAGCAACGACAGA
GGATAAACTAATACAGTTTATCCTGAATGTACAGAATCACACGAATGAACAGAACTGTGA
TAAAAACTACCCTGTCTGGATGGACTGCTACGCCTTCGTTAACACAAATAACCATGGAGA
TGGAAGAAGACGGTGTACCGGAGTGGAGTATGTGCTTTATTTGTCTTTTTATGGCGCTAT
AGATGATGGACAGAAGCTGAAATATGGGttgctgagttgaaaaggcattaaaattgtatt
ttgtgctaatcttcaggcacacgtctcacgttctagtccacatataac
>NODE_199_length_669_cov_13.801196
TCTTAGGCTTTTATTAACATCATGGACTGCACAACAACAGCTACAGAATCTATTATTCAT
TAAGTGTAACCAATATAAAATTTAAAACAGTCTGGGCTTTTTTGTGGAATTATGTAAGGT
CAGCATAATTTTCTGCCTATTACTAATATCTATATCATCTTTTCCTTAGTCAGCTCTATT
TAAATATGCAATCATTTACAGCTTTTGACTATGTGTGTGCACACCCAATTTCCAATATTC
CTCTAGTAGACTTTTTATGCTGACATCAATGGCAAGCTATTAAAGACAGTATTTCATTAT
TGGTTCCTCTTCCCCAGTGGTTATTTACAATCCCATATATACTAAGCACTGATATTAAAG
GAGACCATTTTAATGAGGTGCTATCTGCCACGGCAATATGTCTTTCTCCGAATGAGATTG
TGTTTAAAGATTTTATCAAGAAATGGCTGTTCGGCAGGGTTATGTTTTGTCCATGAAATA
TGCATTTCATATCTCTTTCATTTCATTAACATAATTTAATTTGTGCTTTGCATTCTGTGC
ATAATACATATTTGATTTACAAAACAAATATTTCCATTAGAAAATGAATTTCATGCGCGG
AAAAGGCAGAACTGAAAGATGTATTGTAAGGAAATAAGAAAAAAAGGAATTGTATTATCT
TTGACTCAGAAAAAAAAAATCCTTGGCAAGGAGAAATACACTCAATAGATTTTTTATATG
TGAGTGTGTGTGCGTCTCAGGGAGTTTATGTGTGTACTGCATGTGTGTGTGTATACTGCT
ATCCATGCATGTTTGTGTAGACTGTATGTAAAt
>NODE_200_length_752_cov_9.323138
TACTCTCTGGCAGTCCTAAAGTCGGCTAAAATTCACAGGTTGTTTTCGTTTGTCCCAATC
TTGCAAGTATCCCAACTCCCCTTTAAGGGTGTGGGTCTAGGTGATTTAAGCCAATGATAT
GACTCGGTGTTCTGCAGGAAAAAACGGTGGCATGTGAGGCAGTGGGTCTTTAAAGGGCTG
CTCTGCCCCTGCTCGCAAGCCCAATCTCGTAGGACTTGTTAGCGTATCACGTGCCAGATT
CTTAATGAAGTGGACACACAGGGGCCTCGTGTGCGCATGCGCGTGGTGTAAAATGTAGTT
GGAAATGAGGTGTCCGTCTTGGAGTAGTCGACTTTTAAAAAGCATCGGCAGCCCGTGATA
TGACGACTTCGCTGGTTCTGCATCCACGCTGGGCGGACACCTTGATGTACGTTTATGAAA
AAAGCCCGAATGAAAACAACCAGAATAAAAGCCAAACAATGGAGGGACTGAGCGGTAATT
GCCCTGCGACCCACTGCAGGGACCTGATGTCGCACCCCGCGCTGGGACGACATTCTGGCA
CCATAGCGACCCACCAGGGCTCCGTGTACTCGGATATTTCCTCTCCAGACACCGGCCGGC
AGTGTCCCGCTCCTCAGACTTCATCCAGCGCATCTTTGAGTTACGGTTATCCCTTTGGAA
ACCCATATTACGGCTGTAGATTATCTCATTCGCACAACGTGAACTTGCAGCAGAAGCCCT
GCTCGTACCATCCCGCAGAGAAATATGCCGAGCCCAGCACAGCGCTGCCCACGGAAGAAC
TGTCTACCAGGGCGAAAGAGTTTGCCTTCTACCCGAGTTTCGCCAGCTCATATCAGGCTG
TTCCTGGATATCTGGACGTGTCGGTAGTGCCCAGTATCAgtgcccaccctgaaccg
>NODE_209_length_145_cov_2.310345
AACCCTAACCCTAACCCTAATTCCGGACCTTACGGCTAGGGTTGGCCCATACTACGGGAC
CCAAAAAAGTGTCACTACAGACCTATACCAATCAACTCAGAGCGGTCTGAAACGCGCTCT
CAAGCGCCTTCTGCGGGAACTTATGCTGGCTTCAGCGCTTCCACACTGGCTGCGATATGC
ACGTCCCATTGTCAGTGAATGGGAGAACGTTTTGGCCAATATCTCCGGAACCAGACGTGC
TAGACACCTGGAAATGCCACCTGCCCCACCTAATTTGGCTATGCTGAAg
>NODE_210_length_626_cov_12.319489
CCATAATAAGTGCAACAGTGAATGAATCAAATGGCAATGAAAGTTATATAAAGTATTCAT
ATTACATTCAAATTCCCTTGTTAGAGCAAACAATGTTTTCACATTTCTAAGCCGGCAATT
TGGCTGGAAAGAAAGACTATAATGAATACAACTGCTTTCAAAAGTACCTCATGTTTGTAA
ATGACAGGGTGCTTTGCTGTGAATTTTTATGGCTATAATTGTCTGAAAGCTGCATTTACA
AGTAAATACAATGCCACCACAGTGCTAATAATATTTAGCCGGTTCAGACTGCTTCCCTGT
GAAGCATATTAATGCAACTTTGATCACTGTGTGCTTTTCCAGTAGCAATTCTTTGGTGTT
TAAAGGGGTGGAGTTAGCAGATTGTGACAAAGTGCGGGAGGGAGTGGAGGTGCATGGGTA
CAGCGGATTCCCATCCCGCTTCTGGGCAATGATCTTACCTTGAATGTGGACATGGCTGGG
TCCCTGCTATACCTGTCTATGGTGTGGAACTTGGACGAGTGGTTGAGCTCATGGTACAGC
TCAGAATGTCTTTTGCGAGTGTGCATCACTTTCTGGAAGGGAAGAAAGGAAGGGACAGCA
AAAATGAAGCAAATAGAAACAAACTTAAAAAAAAGCAAAAGGGATGGAAGGGGGGGGAAG
CAAGGTAAGGGCAGGCAGGGGAATGGGTAGAAGGCTTGAGGGACTGCAGTGATGCCAGCC
ATGAAAAGGGGTTAGAGAGAGACGCCGACAGATCGATCGATTGCTGGCTc
>NODE_221_length_243_cov_2.119342
CTATACCAATCAACTCAGAGCGGTCTGAAACGCGCTCTCAAGTGCCTTCTGCGGGAACTT
ATCTTGGCTTCAGCGCTTCCACACTGGCTGCGATATGCACGTCCCATTGTCAGTGAATGG
GAGAACGTTTTGGCCAATATCTCCAGAACCAGACGTGCTAGACACCTGGAAATGCCACCT
GCCCCACCTAATTTGGCTATGCTGAAGACGCCGGTCTCAGTCCCGAGTCTCTAAGACCGT
CCTGTCCCGAGATACAGCAAAAAACCACAGGTTTCTCCCACTTCCTGACGTCGTAGAGAC
TCGGGAGTTGGCTCAGTGCGATCGCGGCGGCAGcaaatgggggggtagacacaagtttca
tgtctctcgcactaaccgttttcccaa
>NODE_222_length_583_cov_5.560892
CATACAACCTGTGTAGATGTCATATTTTAGATTATTTATTTTTTTCTTCTGCAGCTGCAT
CAACTCTAAAATCCATCAAGATACAAGCTTCATAACATCCTTATAACCTACATCGCTTTA
AATTGCAAAAAAATGCAGGTGCACTTTTATAAAAGCGTGCTGCAAGCTGATACTTATTTA
ATTTTGTCCTGTGGAATAACTTGTGGTTATTGCTGTATAATTTTGGATGTTTTAGCAATT
TTTTTTGTATTTGACTAATGTTTTTTCATGATTTTAAAATCTCATTTCTTTGCAATTAGC
CATTTCAACTGTTAAGTACAGTCTTAACAACAAAAAAAACCCATGCCTTTCTATTTTATA
GTAATCACTCAGTTTGCTGTCATTATGTTGCTATGCATAAATGTTGCAGGTGCACTACTA
TTTTGCTCTCTACCCGGTGGCTCATCCTGTCGGACTGGTTCACACAGCACATTCATTATG
TTGAGGAGAGGCGACCTGACACTGTGGAGGTTAGAGGAGTTTGGGCCTGCTCACCACAGT
GCTTCAGAGACAGAAGGGGGGGATGGAGAGAGTGGGAAAGACAGAAAGAAGAGAGCTGCC
TGCGCTATTATCGATGTGCCTCTTCAGCGAAAAATGCAGTCCCAGTTGCACAAGCACCAT
GCCAGCACAGAATGACAGAGGGTACTGTACACCGAATCACTTTGTAGTAGGGAGGGAGCG
AGAGAGT
>NODE_223_length_824_cov_10.509708
CAAACTCGTGGGTGTGTTTGATAGGAGGCATGAAGGCATGCAGGCACAGTGTTGCCTGTT
GAATCACATCATCAGCATCAACAATAAAAAAAAGGAAAAAATGGCAGGCAGATATAAATG
AATATTCCTCACCTGTCTGCTCATGTTGACTCCTCTTGTTTGGATTTCACAGTGGGGGAA
AAAATAAAGGCGTATATTTACTTTTAATTGAAAGGAAATTAAAGACGCATCCACATCCGC
ATGTGACAAAGGAAGATCACAAGGCTTGGGAGTGATGATAGCTTTTGTTTAAGATGGATT
TCATAAAGAAAACCCCCCACTGATAATGATGAAAAAAAATCTTGGACATTTCTCCAAATA
CAATTACCTCGGCATCACCTGATTCAATCAAATGCATTTGCATTCTGTTTGCATGCAGTG
TTCCGTGAACCGGTAAACAAGGCAGGCAGAATAAATCTGATGTGTTTTCATGCTTATGGT
TGCTCTTCTGTTTGCTACATTTTATTCTGAGTATTTGAATTTTTATGAATTGATAAATAA
CTGCACAAAAATACGCATAGCTGTGTGGATGGATGTTCTAAAGATGGAGGGGCATATTTT
TGCGAACCAAAAAAGAAAAACGGAGAATGTTAGTTCATGTTTTGAGACAGATGTTGTTTG
GCCAGCAAGCATGGAGATTAATATTTGACTGTGTCTGATGTGTACTTAAGAATGTATCAA
AGAAGATGCATCATTTTGGGGCCTACCAGAGGATGTTGCAGCTGGCGCGATGACAAAAAG
CATAAGGCCACACTTGGCAACAGTCAGTCATATACTTACAGCCTGGATAGCTGGAGAGAA
ATGTAGTGATTACACCACAGTCTTGTTCCCTTCTAATCCCTGACCTTCTTTCTCCCTGGA
CACTTGGACCTTAACTCTGTTTGTAAAATTCTCACTCTGCCTCATCTTTTCACATAATGT
ATGTGtct
>NODE_224_length_343_cov_3.113703
CCAACCCTAGCCGTAAGGTCCGGAATTAGGGTTAGGGTTAGGGTTAGGGTTAGGGTTAGG
GTTTCGGCCTGGGTTTGGGAAAACGGTTAGTGCTAGAGACATGAAACTTGTGTCTACCCC
CCCATTTGCTGCCGCCGCGATCGCGCTGAGCCTACTCCCGAGTCTCTACGACGTCAGGAA
GTGGGAGAAACCTGTGATTTTTTGCTGTATCTCGGGACGGGAAGGTCGTACAGACTCGGG
ACTGAGACCGGCGTCTTCAGCATAGCCAAATTAGGTGGGGCAGGTGGCATTTCCAGGTGT
CTAGCACATATGGTTCCGGAGATATTGGCCAAAACGTTCTCCCATTCACTGACAATGGGC
ACTGCATATCGCAGCCAGGGTTAGGGTTAGGGTTAAGGTTTCGGCCTGGGTTTGGGAAAA
CGGTTAGTGCGAGAGACATGAAACTTGTGTGCACCCCCCCATTTGCTGCCGCCGCGATCG
CACTGAG
>NODE_225_length_325_cov_1.996923
TGTCCTCCCCTTTTGTCCTTTCTCCTCCTGTCTTTCTCCTTTACCTTGATTCTTCTCCTT
TTTCATCCACTACGTTTCTTCTCTCTACCTCCTCCATTTCTTTTTCTTCTCCTCTTCATC
TTCTCCTCTGATATCACTTCTCGTTAACATTCCTGTTTCTCCTCCTTGTCTTTGTTCCCT
CCTCCTTCTCATTTTTCCATCTCTTCCTCTTCATCTTCCTCCTCCTCCTGTTTCCTCCTG
TCTTGTTTTCTTCATACTTGTCATCCTTTTCTTTGTCTCCTTCATCTTTCTCCTCTCCTT
TTTACTCCTCATTTTATTTCATGTACCTCCTCTTTACCTTTGTCTTTTTCTCATCTTATT
CTCCCACTCTTTTTTTTCTCCTCCTCCATCTCCTCATCATCCCCTTCATCCTCTCGTCCT
CATTtttccctttttcttccaccgttttcctccttccccatctttattc
>NODE_226_length_1419_cov_3.176885
CGCACTGTTAGTGCTCGGACCCTAATAATCCGAGCAGTTCCAATAGGGTCTTCGCACTGT
TAGTGCTCGGACCCTAATAATTAAAGCTGCAAGCAGCATTGGTCGGGTCCTCGCTTCTCG
CTGGACCGCGACCGAGACCGTCAGTCATCCTATGTTGGTCACCGGGGCGGGAGTCTGATG
AAATCTGCCAGTTTTCAGTCCAATATGATTATGTTAGCCAAAACTTTGTCTTTCCAGCAG
GTGGTGCTATGGCCAAGGATTGTTATCGTCATGCGGCAAGGATCAGGGCCATACTCTGAT
GCAACATGTAAAATTTCATGCCTATCGGAGCAAGTACATGCTACTTCCTGTTTCCAGCAG
GTGGCACTACTCCTGACAGGTATCATTTTCATATGGTTGCGATCAGGACCGGACTGTGAT
GCAGCGTGTAAACTTTCAGGCCAATTGGACCACGCTCAGGCTATTTACACTCACTTGCTG
TTTCATGGCGAATGTCCAACTTTGTGGCGCCGTCACGGCCACGCCCTCAGACTTTTGCGG
AGGATTTTAACAACATTGGCTCACCAATGCCTCTTCTATCAACTTGTTAAATTTCATGTG
ATTTGGAATAAGCCCCTGAGACGAGTACGCTCTGGAAAATTTATGATTGTGGCCCAGAAT
ATTCCTCTTTCCAGCAGGTGGCGCTCTTCCTGAGAGGTATCATTTTCATGTGGTTTTGAT
GAGGGCCGGACTGTGATGAAACGTGTAAAGTTTCTGGCCGATCGGACCACGCTCAGGTCA
TTTAAACTCACTGTCTGTTTCATGGCGAAACATCAAACTTTGCGGCACCACCACGGCCAC
GCCCTCAGACTTTTGCGGAGGATTTTAAGGACTTTTGCTCACCAATGCCTCTTCTATCAA
CTTGTCAAATTTCATGTGATTTGGAATAACCCTCTGAGACGAGTTCGCTCTGGAAATTGT
GATATTGGGCCAAAATCTTCCTGTGTCAGTAGGTGGCGCTATTCCTGAGAGGTATCATTT
TCACATGGTTGTGATGAGGGCCGGACTGTGATGCAACGTGTAAATTGTGAGGCCGATGAG
ACCACGTTCAGGCTATTTACAGTGCACCTCATGTTTCATGGCGAATGTCCAACTTTGTGG
CGCCGTCACGGCCACGCCCTCAGACTTTTGCGGAGGATTTTAAGAAGTTTTGCTCACCAA
TGCCTCTTCTATCAACTTGCCAAATTTTATGTGATTTGGAATAACCCCCTGAGACGAGTA
CGCTCTAGAAAATTTATGATTGTGGCCCACAATGTTCCTCTTTCCAGCAGGTGGCGCTCT
TACTGAGAGATATTATTTTCATATTGTTGTGATGAGGGCCGGACTGTCATGCAACGTGTA
AAGTTTCAGGCCGATCAGACCACGTTCAGGTCATTTTTCACTGCATTTCCTGTTTCATGG
CGAAACATCAAACTTTGCGGCGCCGCCACGACCACGCCCTCAGACTTTTGCGGCAGATTT
TAAAAAGTTGTGCTTACCAATGCCTCTTCTATCAACTTGTCAAATTTCATGTGATTTGAA
Ata
>NODE_232_length_145_cov_18.779310
CTAGAGAAAGTCGTAAAAGTCAGTCTTTTGTGTACTGATGTGAAGTTAATCTGATTTTAA
TTTAATTATACGAGTTAGTTGCGGAGGGCACAGGCATTGGGGTGTTTGTTGTAAGAATGT
TCTGACATTGGCGCAGGTATGGGGCAGCTAGCATGTTAATTAATGATGAAGATCCTGACA
ATATGCAGAGGCATGACAGCGTTAAGCCAGTCGGCTGCTGCTTCCTTTGCATATTAATAG
ATCCTTCATTATTATTTAATATGACAGCTGCTCCAAGGGCTACCATCAG
>NODE_233_length_830_cov_5.851807
TCTATGCCCCTCCTCTTTCGGTCCGCTGCTTGTCATAAGGTTAGCGCGCTCTGTAATTGA
TACTAAATTTGTCATGATGTGGATAGCACAGTTCAAGTGGTTTGGTGTACCTAAGAGTTG
CGTTGCTCTCAGCCCCAGTTTGTCATTGCTGTGCCGCCACCAGTCCATGCATAAAATTAG
GCGACCATGCTCATTGACATGGAGTATCTCTTCTCTATTTATCCCGCTCGCCCGATAAAT
AAAGTGTGTTTTTGTTGTTGCCCGTGGTGCAGTCCCTAACAGAGAAGAGAACAGAAACAC
AACAGATAAGCTCTGGTTATTTTATTTATTTTTTTAATCACTGCTAGAGAAAGTCGTAAA
AGTCAGTCTTTTGTGTACTGATGTGAAGTTAATCTGATTTTAATTTAATTATACGAGTTA
GTTGCGGAGGGCACAGGCATTGGGGTGTTTGTTGTAAGAATGTTCTGACATTGGCGCAGG
TATGGGGCAGCTAGCATGTTAATTAATGATGAAGATCCTGACAATATGCAGAGGCATGAC
AGCGTTAAGCCAGTCGGCTGCTGCTTCCTTTGCATATTAATAGATCCTTCATTATTATTT
AATATGACAGCTGCTCCAAGGGCTACCATCAGACCTTGTCTCTGTTATTTGCTGTTTTGT
GCTCCCCATGTGACAGTGCCATGCTATTCTCTATTTGTTGAAATGTTCCCTTTTCTGTTC
TCTCACTGGTGTGGCTCTCTACATGCGACCGTGATGTGCTGTTTGTTTTGTGCTCAGGAG
GATTCTGACTTGCCAGTGCGTCTATATGAGAAAAGTGTCTGAATCTAAAGGTGACTTTGA
AAGAATATATGAGGCTGGATTGTTTTGTTTGCATAGTAATGAATGCAGATTAGCACTGAG
TGGGATTGGTCTTGTTGACGTTTAGACTTCTAGTGGCTTAATAGACTTGTTGTTGgtcgc
cagcatctccctgg
>NODE_234_length_834_cov_10.010792
TTCATACAGTCCCTTAATTTTGCTTGTTTGTTATTAGGACTGCACAATGTTTGCATGACC
TTAATATTAACACTACATGTAATATATCTGAGGAAATTTTAAGCAAATACCAAAAAACAG
AGTTATTATTAAATATAATTATAATTGTCTTGTGTTTTTTTGCTCTAGGGAGATCAATCC
CAGGAAGTTTAACTTCAGTGTGATGTCCCACAGCATCACCTGTCATAAGTACAAGAGAGA
GATGGCATGCCTTTGTGAAAAAGAATGCTGCTTCTGTCTTTTTTTGCATCTTGAGAATGA
GCTAATTGTCACCGAGTTGGCAGCTGAATAGAGGCAGTGAGTTTAATCTGACCACAATGA
CATGTTTGATTGGTCCGAGCCAGGCTGGGTACAGAGGGTGGGGGGTGGCCCTCTCTTGTG
GCAGCGGAGAACAAACATAAATCTTCTTCAACAATCTATTTTCCATCATACTTATTCACA
GGGGACATCTCAAAGTGGTCTTTACCCTTTCTGTCAATGGCTGCCCTCATCCATCAATTT
CATAGAGAATTATACCCCAGATCAATGTAGTTCATGACCGCTGAGCATTTGTCGAGGGGT
GGTGTAGGTGGTTGGGGCGGGTGGGAGGCGGAGTGCTGGCTGTATGCGTCGCTGCTTGTT
CTCAGAGGTCTAATGGCTACTTCTTGTTGGTCACCCTCTCATGCCCAAATAATTCACACC
ATGTAGTGCAAACAAAACAGTGCTTTTCCTCATCATTAAGCCTCCTTTTTTTCCCTCACA
ACAGAGAATAAGAAGCACTGCAAAGCAACCGAGCAAGCAGAGTGATTCACAAATAGGTGG
AAATGACTGACTGAATGAATGGAGCCATTCTTGAAAAaaaaaaaacggttttcattttgc
tctcaagaatttatgcaggaatttatttttaattagaataaaaacactctggctgccatt
attccgctatgtgcaaat
>NODE_235_length_1241_cov_10.591458
ATTCTGCTCAGGTGTCACCAAAGATGAAATGCAATTAATGGACCTCATCAATCTGTTATC
ACATCTTGGACAGAGAAAACTGGTAAAAGAGGCTGAAAACACTACAGCCGAAAATGAGGC
CACCAAGAAGAATACTTACAATAAAGCTGCCGATTCACAATATTTGCTCATACAACAGAT
TCCCACATGGGAGCACGTTCGCCTTTTAACAGGGGATGTTAATGAATGCCTGCACCTGAC
ATGACACAGATTTTCCTCTTCGAAACGCTTAAATCACCCCTCACCCCTTTACTGCACCTC
AGATACCATCATAAATGTTTTAGAAGCAGCAGTACAATATGGAAACAAAGAAAAGATAAA
TACTCAACTCCCTGCAAGGGGAATAAGGCCCCAAAATATGTTTTGGAAACATAATCAGCA
TCATAGCAGCTCTGTGTGTCTGTTTACATTGTGGCCGCCATCGCTCCCCTCTCCTCCAAC
AAACAAGAGAATGGGGGTATGGAGGAGAGGAATAATAATAAAAATAGAAGAAGAAGGAAT
TATATTTTGCATATTATTTTAAGTAACTGTTCAAACTTCATTTCAGAATGGTAATCCACA
AAACAAATATGTAGCCGCATATTTTAAAAGGGAGGCTCCGCTCGCTTCAATTTCCTATTG
TGATGTTACGCCGTGTGTTTGCTCTTTGTGTCTGTTTGAATTGATTTGCGCAGCTCGGCA
GACAAGGGCTGAATGCTCAGACCAAGAATCCATAATTTCATATGATCTGATAGTTCTGCA
GTATTACATTGATTTTTTTTCCCTCTCCCTCTCCCTCTCTTTGGTGCTGGTGTTAACAAA
CAAGCGGAGGTACCTGCGCTCAAGGATCCAGAGGAGAACAAAAAGAGGTGTTTTGTTCGG
GCTAAGGTGATAATGTGGAGACAGGGACATGTTTGTTTGGGGAAGGGGATATGTTTGTTA
TGGGTTGTTTTAGGAGGAGCTACTTCCCATATAGTCTATTAGGCCTGTGGCATCTGCAGC
CACCCAAAACCTAGGATTTAAGACTAAACACTCTGCTTAGCTGCAGCTTGTTACGTAGAC
GCATTATGCCCATACAGCCATTAACTAATATACACAAGTGCAGTAGTTTTGATGCCTCAC
AATAGATTAAACGATTAAATGTTGGCTGTCATGGAAATAAGCCATCCACCCACCATACTG
TGAGTATGTTCCACTGATGGAGGGAGAAAAGAGTGGCATACTGTCTAAGTTCAACTCTTA
GATAACCTTTTATCTATTATTTAAtcaggatttctacctaagtcgaccatgtttaagtaa
caacagacaacttttcaagttttaccccctcatgtttccaagcggtgttagtgtgagcgt
tgctg
>NODE_236_length_640_cov_12.748438
ATATCCTTCTTTTCCTGCTCCAGATGTGGTAGAGTGCAGTTTACCATATGTAAACCATCT
TAACACTTACAGAACACTCATACTGGATTGAAAGGGGGCCATGGAAAGTGTCACTAAAGG
TTACCATAATGCCTACATAGTGTCTGCGCCTCAGAGCCATTCAAAGTTCATCTGCTTTTC
TCCAGGGAGAAATTTGTAGTCATACAGTACGAAAAAAGACAGTGATAAAAAGACGATACT
GCCTCAGCTCATTAAAATGTATGTGGCATCTTACTCTTTAGTGAAAGCCTTTTCTTGTCT
GTGTATGTGTGTGAACCCAAAAAGAAGCAAATCAATGTAAGAGAATCTGATTGATATTCA
CTTCAGAGGGTGGAAGTGGGAGAGCCTGGGCTCACCATGGCACTCTGTGGGCTTTTGTTC
CTGGCAGGTTGGACAGGCCTTCACTGTGAGGATGACATTAATGAGTGCCTTCCACAGCCC
TGCAACCAGGGGATATGCATTCAGAATGATCCAGGCTACGGCTACACCTGTTTCTGTCGT
CCTGGATTTGTGGTGAGGCTCCCCACCTTATTTCCCTTATCCACCTGTTTTTTGTCTTTT
CTAGCTAACCTTTATCCTCTTGCACCCTTGATGCTTCTGTGGCACTAATTAGCTGAATTG
TTAAGATGTCTGATCACCTTTTTCATTGTTGCTTATGGTCTAATCTAAGTCTCTTTATCG
TAGCAGGAAAATGGGAGGCTTCTAAGATGTGACATTTTCCATATTTGTTCCGACCttata
agaa
>NODE_237_length_618_cov_8.417476
ATTTCACGTGGATGGCAGTTCACCTTTGTGTGATTTCACCCCCAAAAAATCTTCCTTGCT
TTTCAGTGGTTTGAATTAAACTTGTCGTCATGTTGCTTCAGTCGGTTTCTGTGCCAGAGA
ACCTTGAGACATCCTTTATGTACAAAGATCTAAGACTGCTTATGTGCCAAGACAGTCCGA
CAGCACACACACACGTAGGTACAAACAGTACTATTCTCTTTTTTCTCCGTATCACACTCA
TCCACCCACTGATCCACACACAGAGACAGAGCAAGCAGTATTGATTTTGCTGTCTCCAGG
CTGTTGAGAGTGTGTATACTTGTGTGAGTGTGTGTGTATAAAAGGGATTAAGGCCTCGCT
CAGCTAAGATACCATCAGCCATCAACCCTGCTAGTCCGCTTCGGGCTTTCCCGGCTGCCG
CATTGTCTATTCTGCTCCGCTATGTGAAAAATGTTGAATATCAACAATGGCTTTCAGTGG
TGTATTGTTGAGTTTTTGTATGAACTAATCTTGCCTCAGTGAAAGAGACCTAGGGCTTGG
ACAAAACGTCTAGAGCCACAGCATTCCTAGCTGGCTCTCCCCTTGAACACTGAGCAGAAG
GCTGGGGCTAAGGGAGGCAGAGTAGAGGGAAAGGCAGGCTGGAGGAGAGGCAGGGAGAGG
GAAGAGCTGAGGCCGGGGTAGGAGCTCCAAGGCTGTGGGTTAAGAGGATGACAAGCCAGG
GGGAGATTTGGGGGGGAGAAAGTGTGAAGGTGGGAGGGCGGg
>NODE_238_length_671_cov_16.383011
AAGAGTGTAAAATTCAAAATTCAAGTCATACAAAAGATAAAGAGGCAGATTCGACCCAGG
GGTCAGGTTTGATGACTTTACCTGTAGTTCTTTAAAATCAGTGTTATTACTCAGACAGCT
GTCACTGCCAGGCTCATAGAAATGAAATGAATGTCATTATTATTGTGTTTAAAGCATAGG
GGGAAGTGTATGTATAAGCACGTCAGGCCTGCATTTCAAAGAGGAAATCTTTAACATAAA
CATTAGCATTTTGTGAAAACAACTGAGTAATTAGTTTAGGGTATAATAAGCTGGGGTAGG
CACACAATGAAAGAAAGCATTCTGGCTTTAAAATGAATAAAAATTGATTGTGTCCCAATA
AAAAACGAATTGGCAGAGTGTTAACTGGATTCCACATAAACGTCTGTAGCAGTCCCTGGC
CGCTTTATTGTGTGCTAATGCAATAGAGAACACTTAGCAATAAATGCTCCTCTCTGATGA
GCTCACAGAGGCTTTCCAAGATGGCCTGATGAAATTGTAAAAATTAGATTTGAGCTAGCT
GCTAATGACTCCTAAAACAAAGGAAAATCTCCAAATAGAATTAGCCTGCCCTCTTCTTCT
CTAAATACATCATATGTAAATTACTGTCATTTGGAGAAATATGCTTGCCTGGAAGGTAAA
GCCTTCATTAAAGATCTCAGTAGGTTTGGGACTCAAACAAGAACTCCTCCAGGACATTTA
AAAAGTTTGAGAACTGAGAGAAGGTAAAGATATTGTTCACTCATGGCAGCAAATCAGAGA
TATGACTAAGGAATTTATTTTTGATTATTttagtc
>NODE_239_length_1004_cov_11.700199
TAATTAGTTTCCAGCGAAGCTTCTCTTTGGTGATTTTAATTGTGAAAGTCCGCGCACAGT
TTAATGCGCTAACGTTTGGTTGCAGCACTCCGGCTGCATTTCGCCGGAAAGGTCTGGAGC
CACCGTGGCGCAAATGAGCCGCGCGCAAATCAGACGACGCGACGATAACAAGTTCTCGGC
AACACGCGGGAGAGGGAGGTCAGGAGTCAGGATGCAGTAAGTGGAATTAATTACTGTTTG
TGCTGCCGTCTAATTGCAGCTTCTCGATGAGCTGCTCTTTTTTTTATTATTATTATTTTA
TTTTTTTTACATTTCCCCACCTCGACACCCCCTTTTTGCTCCTTGTCAAAACTCTTCCTC
CACCTGTCACAACATGTGTGCACCCCGACACCCACCGCCCTCCTCTTCTTCCTCCTCCTC
CTCCTCCCTCCCTCCCTCCCTCCTTCCCCTTGCCTCCCCTGCTGCCAGTTTTTAACTACA
CTCCACTCTGGCCTCTGCTCTACTTGTTACAGCCCCAACACGAGTGCAAACAATCAAAGT
CTTTGGGAACGCTAAAATATGCATGGCTATCCGTGACAGACAGATAAAGCAGGGCAATTA
GCCACGTAATCCTAGAGCATCGTACGGAATAGTCCGCCTCAGCTGTCCTCCCTCCCCTCC
TTCCCTTTACTCTCTTGGTCTCCATTAGTTAAATGTACTCTGTGTGTCGGCTCCCCATCA
AATCAAGTAACACTTCCCCTAATTGGCTTATAAATAATACAGCAGGGCCTGCATTATAAT
TTCATCAGTGGTAAACATTGCGGGGGCAGTTGGTAAAGAACCTATCCCTCATTAATTTCT
TAATTTGGGTAGATGGAACGAAGGGGAAGTGAGGGAATGAAAGGTGGAGAAAGAGGGAGA
GACGCGGGGATCGGATGAACGGAGGAACTCGAATCACCTCGAGCTGAGGGAGAGAGAGAG
AGAAAAGAAAAGAAAAGAAAAGAAAAACTAAACAAAACAAGAGAGGGAAGATGCTACCGC
TGCTGCTTTTGTTAAGAGATGTCAGATATCCAATCCAGGGGTTTGTCAGTACTCCTGTGC
AGTAGGTGATGAGGGCCCCCGCTGCCCCATTTTACAAacacactcaagtaaacacactct
tcttcctc
>NODE_246_length_1262_cov_5.754358
CAATAATTACTTTAGCCCTCGCACTAAAAATTGGGCTGGCCCCAGTCCACGCGTGACTCC
CAGAAGTATTACAAGGACTAGACCTAACAACAGGACTCATCCTCTCAACCTGACAAAAAC
TAGCCCCCTTCTCACTCCTCCTTCAGATTCAACCTTCAAACTCAACAATACTAATTTTAT
TGGGACTGGCCTCCACTCTTGTTGGGGGCTGAGGTGGGCTAAACCAAACACAACTACGAA
AAATCCTCGCCTACTCATCAATCGCCCACTTAGGTTGAATAATCCTAGTTATCCAATTCT
CCCCATCCCTTACACTACTTACACTAATTATATACTTTATCATGACATTTTCAACATTCC
TAGTTTTTAAACTAAATAAATCAACCAATATCAACTCACTTGCCTCCTCATGATCAAAGA
TACCAACAATTACATCTCTCACCCCCCTAGTTCTCCTCTCCCTAGGAGGATTACCTCCAC
TTTCCGGCTTTATGCCAAAATGACTAATTCTTCAAGAATTAGCTAAACAAGACTTGCCAC
TAACCGCCACAGTAGCAGCCCTATCCGCCCTCCTCAGCCTTTACTTCTACCTCCGACTAT
GCTACGCCATAACCCTAACTATATCCCCAAACAACCTCGCCGGCACTACTCCCTGACGCC
TCCAATCCTCTCAACTAACCCTGCCCCTAGCTATTTCAACCTCCGCAACAATCTGCCTCC
TTCCACTTGCCCCAGCCGCAATAGCACTAGTAACCCCCTAGAGGCTTAGGATAGCATTAA
GACCAAGGGCCTTCAAAGCCCTAAGCGGGAGTGAAAATCTCCCAGCCCCTGATAAGACTT
GCGGGACATTAACCCACATCTTCTGCATGCAAAACAGACACTTTAATTAAGCTAAAGCCT
TACTAGACAGGCAGGCCTCGATCCTACAAACTCTTAGTTAACAGCTAAGCGCCCAAACCA
GCGAGCATCCGTCTACCTTTCCCCCGCCCGCCTAAAAAAGGCGGGGGAAAGCCCCGGTAG
GCGATTAGCCTACTTCTTCAGATTTGCAATCTGATATGTAAAACACCTCAGGGCTGGCAG
GAAGAGGACTTGAACCTCTGTCTATGGGGCTACAAGCCACCGCTTAAAAACTCAGCCATC
CTACCTGTGGCAATCACGCGTTGATTTTTCTCGACCAATCACAAAGACATCGGCACCCTC
TATCTAGTATTTGGTGCTTGAGCTGGAATAGTAGGAACAGCCCTGAGCCTCCTTATTCGA
GCAGAACTAAGCCAACCAGGCGCTCTCCTCGGAGACGACCAAATTTACAACGTAATTGTT
ACGGCACATGCCTTTGTAATAATTTTCTTTATAGTAATACCAATTATGATCGGAGGGTTT
GGAAACTGACTAATCCCACTAATGAt
>NODE_247_length_427_cov_5.580796
GTGATGCAGTGCATGGCGCCTCGACCGCATGGCGCCTCGACCGCACAGCGCCGGGGCAGG
TCAGAGGGAGCAGCTCCATACCTCAGCAGATATAGTCACCTGTGACAATCCTTTATGGGC
TGATAAAGTAAGGGAAGTCTCTCAAGGAACAGTGCACTGACTTGGCGGAGGGTCTCCCCA
GGGAGCAGGTGTCAGGGTTGTCTATCAGAAGGCTGAAAGGAGAAAAGGGACGTGTTACCG
GGCTCTATTGTATCCCGGTTGTCATTGACTGATCGGGTCCATTTAGCTGGCTTTCACAGT
GAATGAAACCACCTGAATAGATGAAAGCGAGACAGCCTTCCCGACAAACAAGGAGCCCTG
GAATATTCATGGAGGATCTGTGAGGAAAAGATTAATGTATTAGAAATTAAAATGGGGCCC
GGACGTATGATCTTGCTCTAACACTTGGCCAGACCTGTGTCACCCGCCGCTAGCGCCTGA
AGTCGGCACATGCCGCTGCCAAGGTGGAGAGGAATCATTAAACACCCTGCCATTGTGTGA
GCAGAATAATCAAACTTCACCCCCCCCCCCc
>NODE_253_length_457_cov_5.083151
GCACTCTGATTAAACCATAATTGTAGTATAAAATTAAAAATTCCTTTGTAACCATCAACC
AAAAGCACACATTTTCACTCAGCCCAGTGCATGAACAAGGCTTTATTCACCCTGCTAACT
ATGCTATAGTTAAAATATACATCATATGGATCATATAACATTTATAACTGCCCTTGCTTA
ACAGACTCAAAGGAGTGGCCCTCCTTCTGCAAAGGACATACTGCTGGACATGACTGGAAT
AGGGGAAGCTCTGTATATGGCATATAGGTTATATCCCATAAGACCAGAAACAAGCATGTT
TATTCCAGTCATCTCTTTGGTTAGTCCCTTTGCTTTTAGCCCACATCTGTATGGCAATCA
TCTCCACCAAAACACTGAGCCATTATAATCCCATCCCTCCTGCTCACACACACAGAGTCC
CCCAGCCTTAAGGAAGGCCCGACTTACTCTGATAGGATGTACGGATCCTTTTCTTTGAAT
CTGAATAAAAGTTAGACAGGCCACGCATGCAAAACTCTGTCAGGCAGGCCCGCATGCCCA
CACCAGCAGCCACAGAGTCACCAAAAGGTGGAAGAAGGAGGAGGAGAAGAGGGAGGAATT
T
>NODE_254_length_145_cov_32.324139
ATCTTTGCATACATCAGTCAAATCATCCAGCTGAGGCATTCGCAAACAATATGCATTATT
AATTTCATTGTCAGTGTTTATTTGGTTAACTTGTAACCGACTTGGACAGCCCATTGCCTT
GATGATGCATTTAAAAGCATCAGGGTCGGCTTTTTAAAAGGAAATCAGGGGATGACATGC
TTCCACACACCACTTCGCTCCCTGCTGAGGCCACAGAGGGAAAAAGACTGAACTCCAGTG
AAAGACCAATCAAAAACTCAAAAGATGCATCGTGAGCCGCTGTAGTCAA
>NODE_258_length_1159_cov_15.353753
CACTGAGGTTGACCGAGATGATTTGGCTTCACGGGGAAAAAAAATCCTGCTGCAAATTAA
CTTCAAAACTTTCCTTTTGTTCCATCTGCACTGCTTTAAAACACACATATACATCCATTT
CTATCTACCATGTTGTGTTCAGGTGACAATTTGTTCCAGCTAATTGGAAATTTTGCACTG
GCTCTCCCCGCAAAATACATCAGCCTATCATGAATGACACTGATGTGATAAGTGCGGATT
CCGCTAGCCGCCACTGTTATTTCAAGCCAGGAAGGCTCGAGCATAAAAGTTGACAGCTGC
AACAGTTTTCAGAAATAGTTAGTTGATAACCATCCACAGGGTAATGAAACTTCCACCTTT
GATGAGAAGTTGAAAAGAGAGTGTTTCACTGTTGGCTTGGCAGAACATTAGACATGGCTG
CAGGCAGGCAGGGGCCGGCGAGGGATCGTGCTGTTTTAATAGGGCTCATCCAGAGGTGAC
GAGAGCACTGCATGCACTGAACTGGAGGTGTGAGCTGGGGCTGCCAGTACATATCTTTTG
TCTTTCATTATCTTTATTTCCTTATTATTTTAAATGGCCGGTGTGTGTGTGTGTTTTTTT
TCTTCACTAGAAGCTTTTTTGATATCCATTTAGATTGGGGCTTCATTAAAAAACCTCAGA
CAATGGAGTGACTTCTAATTAAGAAGCGCCGCATCTGGCCCCTGGCACCCTATCCCGTTG
TTCCATCTATTTTGCTGGGGAGAATTCATTTGTTTCTTAATTAAGAAAAACACCAATAGC
GTGAAAAATCTGCTTATGGTACCTGAATCCTAATTAGTTAAATAGTGAGGGGAAGGGGAA
AACACATTCCAGTAGCCCTAGAAATGAACTCAGAGCTGATAAAAATGAACTAACTAGCCT
TGCATAAATCGAAGCTGGGGAGAAAGTGTACCATCATTATGGCTAAGACAATATGCAAAC
TATCTTCAAAGAAATCAAATTGCCGGAATGTTTTCATTTGCATGTATTAACCATTAACAT
AATGAGGAGAAGTGACATTGGACCCGGATTGTGTGTCTGTTCGGATTGATAACTCTGCTG
CATCTGCAAATAGTCTCCTCTGCAAAATTATGCTAGCAGTCAAATCAGTGTTGAACTGTG
GAGGGAGAGGGAGAGTGGTAGAGAGAGGGAGAGGAAGACAGAGAGAGGGGGCAGAGACAG
AGGGAGAGCGGGGGGGGAGAGAAGAGGAGGCTTTTGCTTTCTTTTTCCGTTTTATCAGGG
Agctctgtgcaaacctgctgcagtgttgaatcggagccatcat
>NODE_259_length_425_cov_6.884706
GGGGTTGGGCTGTTGGACAGCACAGTGGAGATGGATAGAGAGCTAGAAGAGATGTGGAGA
GGTGGGTGGGTGGGTAGGGGGGGGCAGACAGGTGTAGGTGCTGTGAGTGGCTCTCCCTCT
AGCTGTGCCATTGCAGATTTCCAGTTTCCTGCAGCATATGTCTGCGTGGTTAGCATGTGC
TCGAAACCCCCTCTTTCTTTCACTGGAGGCAGCCAGCCTGTGTGATTTATGTGGGGCCCC
TGTTCCACTGTGCATACACTGGAAAATCTCCAGTTTACACAAGAATTGCCTGAAAAATGA
GATCTGTGACTACATTCTTTTCATTAGCGGCTTACGCTAGCGTGGAGCCTGGGAGCCTCT
GAGCTCCTAATGATGCACACGCAGGCCCGTAGCCTCCCAGCTGCTCTCCGGCTCTCATTA
CCTACAACATTCATGTCACAAACACTCTTATTTAATTTCCACAACAATTAAAAAGGAAAA
CAGTTGCTAAACTTGCGCTGCTTGAGGCAGCTGAGAGCTGTGTGTTCAATGGCTCAAACC
AAATGTTTGTGCAACAAatacacacacac
>NODE_264_length_682_cov_10.917889
GAAGCGGTGCAGAGACATTTTTTGCAGTATTTGGGGTGACTAGAAAAAAACAAGCAGACA
CTTTTTTTCAAGTTGAAATGGTTAAAAAGTACAAATTTAGTCAAATTTAAAGACGGAGCT
GTGGAGCAAAGCTGGGACCATGAGCGTAAAAGTCAGATCGAGATCCTCTAATGTGGTTTT
TTTTTCTTCCGGCGAATATTTTAGTTTTCACAGATTTTAAAAATGAATCTCCGAGCAAAA
TGTGTTTCTCTTCCAGTAAACTTGCTGCATATGTGGATAGATCGCGATCTGGCTTTTGAG
TTGGACATTTTTTGCAGTGCACGGAGAGGATTTTACTATGTGCGCAGCCAGACCCCGCCT
GCTCACTGCGCGTCACTGGCGAGTAGTGTGGACGCGGAGTCACTCCCCTGCCTACTTTTA
ATAGCTTTGTCATGTGATGGAAAGCAGTTGTAAGACAGGTGCCCTCGGTTCATTCTCGGC
GAGGGGCAGCAGTTGCCTGTGTGAGAGCGAGTGGGAAGCGTGTGTGGATTTCTTTTTTAC
TTGATTTCTTTCTTTTTTTTTCTTTTTTTTTTTCCTTTTATTTTTTTGGTAAATTTTTCG
GACCGTCATTCAGTTGGCTGGATGGCGTGGGACAGGTGTAACCAGGACTCGGTGTGGAGA
GAATTAGAGGTGAGCGCATCTTAAAAAAAAAAAAAAAAAATCTGTCCTGTTTCTAGCCCT
CTGGACCTTTCTTCTTGTTGTTCTTCTGTTTTTGCACCCCTTTGGAACGATGGACACCAC
TGACTACACGAGATTTCTACATAAGTCCACCTCCTCCTCCTCCTCC
>NODE_265_length_834_cov_7.742206
ATTTCATCCAAAAGACACTTTATAAAGTTTCTCTCGCCCTGCAGTTTCATCATCGTTAGA
CGAAACATTATTCTAGTTACATTTATAGTAGTAGACAGATGAACACACCTTCGATTACAT
TCATATCTGTAAGCAAATATTTGACAATTCATCCAGTCTTATGTCTTCTGATGGCAGGGA
GCTGGGGAGTTTATTGTTATAGTTTACAGTTTTTTTGTTCATTCACCTACCTGTGCATCC
ATTAGAGCTTACACACAATTGCTGTGAACAATTGTGAGACGTGAGCCAACAGTCCTCAAT
GCTTCCTCGTGACAGCATCAACACCCCTTTTTCCTGTGTCTCTCTGCCTCCCTCTCTCCT
CAATGGCAAAGTCAAAATGGCAAAGCCCTCCAATCACATTACTGTATACCCGGGAACATT
TAAATGCTAATGTTATAAGCTCACATGCCTAATATGATAAGCTGACAAGCTTATTATAAG
CTCTGAAGTTTTAAGAGTTTCTTCCATTAGTTATCACAGGAGGCATTAAATTGCATCGCT
GCACTGTGCCAGAAGGTATGGAGTTAAATTCTCCTGCAGAAGAGATTATTTTGGCAGCTT
TCTGACAGCACTATACAGTGGCAGGATTGTACATAATGGTTTGTCAAGAGACAGGGAGTG
GTTGCAGCTAGATGTGTATGCGTGTGCGCACATGTGTCTTATCTTCTGGTTTGTTCGGTA
TATGTGGCTATATAGAGGATAGTTTATTTGATGGAGAGCTGCACCACAGCTGCATTTCCT
GTCATCCTTCCACTCCCTCAGACCTGATAACCTATAAAGCAACAGACAGCATTCAGATCA
CAGAATACAATTATACCATGTGGATCACGGGACAAAACAAACATCACACGCGCTGACACA
TCGTTTGTTGTTTTgttttgttttttgacaaaagataaaaacgcagattttaaattcaaa
tgttctcatccctaacac
>NODE_266_length_864_cov_7.810185
GGCATATATTACCAGGCTTAGAGCTTGGCAAGCTCCATATCCCAAAATAGATTTCAACAA
TACTCTATGAGGATGCATTAAATAAATCTCTGCTCAGCTAATCCGTGGAACAGTTCACAT
TTTCGAGAGAGACACTCCGGTAGGACAAAAGCGCCGCTCTGCTCGCCGCGCCTTCATCTG
GGGACAGACACACATAAAGAGAGATATTTAGAGAGAGGGGAGGGAATGGTGGTGGGGGGG
AAGAAATCCTCCACTAATGTGACAGAGAATTCTCCAAAAAAATCATCATTGTGTGCTCTT
GCACTGCAAAGCAGATTCTGTATCACTCCATAATTTTCTTTTTTCTCGAGCAAGTGCAAT
AACTTAATCTTAAAGGCAAAACGTGGACATGAGGGCCATTTCGAAACATGTTGTAGATAA
ATGTTAATCACATTAGCATTTCCCAGACTTCCGTAAATCTCCATAAATAGCATGCTGAGG
TTGATCCCTCTTTTTTGCCCATTGAGGCAAAATTACAGTTGATGAATTGCTTTTGCCATG
CATGTAGGCTAATGAAAGCTTTGCTCCTGGGCCTTCCTTAACAAAGGCTCATAATTTTTC
CACTTTCCACTAAAATAAGAACCTGTTCCACTTTTAATTAATAGTTTTACCCTCTCCTAT
TCACGACTGTATGCATAGTTTCAAATTAATTTTTTAGGTGAGGCTTGGTTATTAATACTG
TAGAAACAACCTCTTTTGTGTTAAAGTAACAGGGAGGTAATGTTAGCCTGCAGGTTTATA
AAGAATTTCCTCTCGTGTCATCTTACTGCTTAGCACAACTTATGACACTGCTTTGAGACT
GAAACATTTCGTGACAGGTGGCTACTTCCCTTGAAGTCATCACATTTGTCCACTGAGCTG
CAGTGAAACTgaagatgcagccactataagcacttgggattagcctgaccagattttatt
ttcatgtaaacaagagccacaaacagtgcaagcaaaaaatgtaaaaaa
>NODE_267_length_1069_cov_9.793264
ATACACTATATTACCAAAAGTATTCGCTCACCTGCCTTTACTCATACTATGAACTGAAGT
GCCATCCCATTCCTAACCCATAGAGTTCAATATGATGTCGGTCCACCTTTTGCAGCTATT
ACAGCTTCAACTCTTCTGGGAAGACTGTCCACAAGGTTGAGGAGAGTGTTTATAGGAATT
TTTGACCATTCTTCCAAAAGCGCATTGGTGAGGTCACACACTGATGTTGGTCGAGAAGGC
CTGGCTCTCAGTCTCCGCTCTAATTCATCCCAAAGGTGTTCTATCGGGTTCAGGTCAGGA
CTCTGTGCAGGCCAGTCAAGTTCATCCACACCAGACTCTGTCATCCATGTCTTTATGGAC
CTTGCTTTGTGCACTGGTGCACAGTCATGTTGAAAGAGGAAGGGGCCCGCTCCAAACTGT
TCCCACAAGGTTGGGAGCATGGAATTGTCCAAAATGTTTTGGTATCCTGAAGCATTCAAA
GTTCCTTTCACTGGAACTAAGGGGCCAAGCCCAGCTCCTGAAAAACAACCCCACACCATA
ATTCCTCCTCCACCAAATTTAACAGTCGGCACAATGCAGTCTGAAATGTACCGTTCTCCT
GGCAACCTCCAAACCCAGACTCGTCCATCAGATTGCCAGATGGAAAAGCGTGATTCATCA
CTCCAGAGAACGCGTCTCCACTGCTCTAGAGGCCAGTGGCGGCGTGCTTTACACCATTGC
ATCCGACGCTTTGCATTGCACTTGGTGATGTGTGGCTTGGCTGCAGCTGCTCGGCCATGG
AAACCCATTCCATGAAGCTCTCTGCGTACTGTACTTGGGCTAATCTGAAGGTCACATGAA
GTTTGTAGCTCTGTAGCAATTGACTGTGCAGAAAGTCGGCGACCTCTTTGCACTATGCGC
TTCAGCATCCGCTGACCCCTCTCCGTCACTTTACGTGGCCTACCACTTCGTGGCTGAGTT
GCTGTTGTTCCCAAACGCTTCCATTTTGTTATAATAGAGCTGACAGTTGACTGTGGAATA
TTTAGGAGCGAGGAAATTTCACGACTGGATTTGTTGCACAGGTGGCATCCTATGACAGTT
CCACGCTGGAATTCACTGAGCTCCTGAGAGCGGCCCATTCTTTCACAAATGTCTTGTTTC
ACAGTCTGCATGCCTGAGTGCTTGATTTTATACACCTGTGGCCAGGCCAAGTGATTAGGA
CACCTGATTCTGA
>NODE_268_length_616_cov_9.990260
CTTTGAGATCTCTCTTTCATTGTTTGCTGACGACTTGATACTGCAAAGTTCTATCTATTT
TTTTTTTTGCCTCCTTCTTTTTCTTCTGCCGTAGCAAATTTGTTTTCAGGCTCCATAAAA
TAGCCTTTTCTTATTTCAAGCAGCAGTGTATGCAGTGGAAAATCTTTCACATAATATATC
CTTAAAAGCACATTACTGTGTCCCATACACCGTTAAGAGTTAAGAACACAGTTAATATTT
ACAGTTGAAAAAAATGGGAGAAAAGGAAAGGATTTTGCCAGGGAATAAAACACCCCCACC
CACGTATACACACTCACTCTCAGTGCAGCAGTTGAACAATTGCTATTCACAATCCTATCC
TTAATGCCTAAGACCAACATAAAAGAGGGGAGTTTAAGAATATAGGGATAAGCCCTTTCA
GCTTTTCTAAGTCTTAAGGCTGGTTTATGCTCCATGAATACTGAGCATCGGCAGCCAGTG
CTGTTGCCACTCTAAATAGATATTACAATGATTTGGGAACAATGCATTCGACTGATTCCC
TCAGACACAAAAATACATATATGTGTATATATAGTGAATAGGAGGCAAACATTAGCGCTC
CCTGACAATACAAGCATTTTTGATGTAGAAGGGTAGAGCAAGATTAATGTCTGAGCGAGA
GAAAAGGCGAGATACCACTTTGGGTGTTTGCTGGGAAAGCTGCAGcgggaagatgctttg
agagtctaaatccccccccgagtacaatgcagggctgctg
>NODE_269_length_864_cov_12.339120
TGGATCAGTTGTACACTGCTTTGAATTCTGTCTTGCAAAAAAATAGGACTATGACATACA
GTACAGTTGGTTCAAGTGAAATATATAACCTTGTCTAATTAGACTGCGACACGATATGCC
TCGCAAAGTAATTGCCGTTGTGTCCCTGTCAAGCTGTCTCATTATCAGCGCAAATTGGAT
GGATCTCTCCCAATCAGATTACCAGCGAGCGATCAAACTTCTCAGAAGAAGGCGCCGGAG
CCTGGCAGGTGGAATACCTCTGTTTTACTGCAAATGTGACCATGCAAATCAGTCAGCTGG
CGCAGAGCTCCAAGGAGTTCCTTGTGAAAATTGCATAGAAATTTCTGAATAACGGAAGGC
ATGACACCTCTTTGAAAAATGCAAAAGTGAACAGATGGATGTGTGCCACCAAACGCTCTC
ATTGCAGCAGGCTAATACTGCGCCTTTGACTGCGATCCGCGCTTGATGTTAGCAGTTCAT
CTTCCTCTATTGTGCTTTTCCTTTTGGAATGGGAGAAACATTTTCCCTGTGGATTGGAAG
GTTTTCATGAGCAGGCAGATGGAGAAAATATTGTTGACATTAAACTGTTCCTCTTTAAGG
GAATTGTTGTGACAAGGTGGAGCTCCCATCACTCGAAATAGCAGCTGTGTGCTGTTTACA
AAGGGGCCCAAAGCAATGTTTGTTTCCATTGAAACGGTGGCAACTTTTTCTGTCTATGTA
ATGAAGAAGCTCCTGGCATTATATGTTTGCTCTCACATCTACTGTCATCATAATACAATA
TTTTTGTAGCGACAGCATTAGTGTTGTTACAGTGTATTACAGCTTCTACTGGTGTTGTAG
TGTTTTCTTAATTATTACTGCAGCTTTCCTGTGTGTCTTTGGGTTTTCAATCATTTGAGG
AACTGTAGGAAGATTACTGGGGTGGAGGGAGAAGCCATTTTTGATCAATTAATTAAGTGA
CTTAAAAAAAAAAAGTGCATTATTTCCCCCattaatgtctcaaaataa
>NODE_270_length_762_cov_7.190289
TTTTGTTTGTGGACAGCCAGTGTTATCTGAGGGCTATGGATTTTATCTGTGCTTCGGAGG
AGGCGGACTGTTTCTCTTGCAGGAGAGCCTCACCCACATAACTTTGGCAGTAAACAAGTT
AGTTGATTGGTTTTGCTTTATATACTGTGATTTAATAAGGAAAACACCAACGTAAGCCAG
TCCGAGCAGCGTCGGTGGTACCAGTGCCATGCTTTCCATTGGTTCCTGTTTACATGATGC
CCACAGGACACGCGGTGATTGGTGGCTCCTCACACGTGACCAGGCAACTTTGTACATTTG
ACAGGGAGTAGGAGGGTTTTGTGGAGATCAGAAAAACGACAGCGCGATAAAAATTAGTAT
TGTTGCACTTCACAAATTAATGACCATGAGTTCCTACTTGATAAACTCCAACTATATCGA
GCCTTCCTTTCCTCCATGCGACGAATATCAGCAGAGCGGATACATCCCCAACCCTGGAGA
TTACTACGAGCGGCCAAAAGATACGGGCTTCCCCCATCACGACGAGCCATCCTATCCGAG
GTCAAACTACACAGAATCGGGATACGATTACGGTAACGTCCCCGCCGCCGGACTCGACGA
TTTCGGCGAGGGGCATCACGCACAGCCGCAGCCGGTTCCACAAAGCCACGGTCCTCGCCT
CACCGCGGCCCCAGACGGTGGCGCAGGGGCAAATGCCAGCAAAGACTGCAGCCTCGCCGG
TGAGGTTTATCCCGGCGTAGCGAAGGGCAAGGAGCCGGTGGTCTATCCTTGGATGAAAAA
GGTCCACGTTAACACCGGTGAGTTATCGTCACGGTTAAATAGCAGAACCACTGAGAAACA
ACCACTGGAACACACGCAAGCCTATTGaggcagcactagtagcagcccttacaacagcaa
tttacg
>NODE_271_length_885_cov_6.871186
TATTACTGTAGCATGAGAACACACTTTACTATCAGAGCATACCATCTATAGGTTCAGTAT
AATGACATGAAGAATATGACAGAGAGCGGCTGAAAGAGTAGTGTTCTTACATGATTGTCC
AGAGGTTTGCTGGTAATTGTATTTGTTAGGAGTTAAATGCTGCTCAATTAAAGACAGAAA
AATACAGCTTATTTTTCTGGTAAGCTGTCACAGAGGGAACATAAAACAACATGCTGTAAA
GTGGTTTACTGCTGAGTAATGTTAACGCAAGCAGCCTACTGTGAATGTCTGTAATCACAA
CGACCATCATTTCCGACGCACTGTGTGTCTGTCCCCTCAGCCAGACTGTGTGGAGGTCTT
GTTTAGTTTCTAATCACAAAATGCCCACCAGTTTGCGACCGGCGTTCGTCCGCCCTCTCC
TTCCCCTGCCTGTGTTTGCAGGTTTGCATCTGAATCAGGGGGCCGGTGGGGGCCCGAGCG
CTCTCGGCCACGTGCACCAGATTGATGTCATTGTCTCGGCACACTGACCTTTGCTGTAAT
ACCCACGGCAGACATCACAAACTCTCACATCAATTTAGCCCAATTGGATGTGGCATGTCT
TGGCTAACTCAATTTGTGGAGAAATGCACCTGTCTCTGCCTTCCCTCCCTATAGATTTAC
TCAAGGGGAGGGGGGAGGAGGCGGAGGTATTGCAGGGAAGAGAAAGGGAGAGCGAGGGGA
GGGTTTCGGAGTGGAGTTGGCTGCTGATCCGCTACCCTCCTCCCTCCTCCGCCCTCCTCC
TCCTCCTCCTCTTCACCCCCCCCAAAAACACTCACCCACATGCATATAAACACCGTACAC
CAACTTCTCCCTTTTTCTCTTTCTCTCAGCTCTTTTCCCCCTGCCATACTTTGCAGATGT
AGCGCCTCTGCAGCAGCACACACCCGAACAGTGTGTGTGTGTATGTGTGTGTGTGTGTAt
atatatatgtgtgtgtgtgtgagcgcgtgtgtgtgttttccaaggtctggccagagcgtc
tgggaggag
>NODE_282_length_551_cov_14.333939
TTGAAGACTGAGGGGAGAGCACACTGCATCAGTTGCAAATCTTGTCTTTAGAGTTTTTAT
TTTTTTCCGAGTTGCTCTTTGTTGATTGTAACTAGGGCATCTATATTGCCATGTTTCTGC
TCAGCTCACAATTAAAACATTTTTTCCCTCCCTTTCTCTCTTTCTCTCTCTCTCTCTCTC
TCTCTCTCTCTCTCTCTCTCGCCGCTGTCTTTCAAAGGCTGATGTGGAGTGCACATAATT
ATGCATATAAACATAGTGGCTTAATTATCTCTCACAACATCAGTGACAATGTAATTAACA
AACATTGCAAGATCAATGAGAGAAACTGCGACCTTCAAAACATTTAACTCCTCACATTGA
GGCATCGTGCGGATTTCCTATCAGTGCAAAACCCCAGAATACTTTTCCTAGATAATTTAG
ATGTCGCATTAGAGCCCTCGTAAGCCAGTCAATGGAAAAAAACCAATGAATAAAAACTAT
GAAAGCAATGACAGAGATGCTCATAGCGATGGATCAAACAGGCTTGACCATGACTTCCAT
TTGCAATTCTGGGTTCACTGTAAAAGGTTATTGTTCATTTCAAGCTATTTCAAAGCCCCC
TCTATTTACTGCCTGTTAATTAACCAACCAAACAGCGAGGAAGTTTGAAGCGCGTAGAGT
TTTGTTTCGTTTttgttttttttaatatgacaaat
>NODE_283_length_801_cov_12.082397
TTGTCAAAGATTTCATTGTGATAATACTTAAGACAATAAATATTTTTTTCAAATGCAAGA
AAAGTTCAAAGGCAGATTTATTTTTTTCTTTCATTTTCTTATTTTATCAATTATATTTTT
TACACCACAACAATTTAAACATCCAATAAAACCTCGAAAATATGTTTTCTTAGATCACCA
ATTGAATTTTTCTTAAAACAAACATTTTAATTAGCTAACATGAGCACAGCCACAAGTAAA
TCTAAAGTGATTATTCCTGCCCTCAGAGAAAGGCTGTCTCCCTGTGCTCTGTCAAAAGGT
CAATTATGGCCCCAAACCGGCATGCAGTGACAGTGACCTGGAAGCGCTACTGATGACCCC
ACATCCAGGGGCTCAAAAGAGTTGATCATCTAACATGCAGGCTGCCTGGAGCCATGGAAA
TCTGACATTTGTCCTTATTCAAATGAACACAAACAATATGCATTTCATGCCTCTACCTAA
CCTGTGCCAAATCTAAGGCATAGGGACCAGCAGTCTTAATGCATTGTCTTCCAGTCCAAG
TTTATGCCCTTCCTTGTGAATCCAGCCGCACGGCAATCACACACAGAGCCTGCAGTAAGA
GCAGGCAGCAAAAAGGCACCATCTTCACTGGCAACACCGGTCATTACAGTTGCAGTCTAC
AGTGCCGGGGTCACAAATTGAAATGAGGTCATACAGGAAAGCAAAATGTTAAGGGCAAGA
ACAATTCAAGTCGTGTGTACTGCAAAATGAGTCATGACAGTCTTTTAGACGTTCTTTATT
TGATTCAGATTATCACTGAAAATTTTTAAGAAATCTAAATCCTTAAATTGGCTGCAGTCG
GTATTCTTTATAATAACAAGGGATTAAATGACTATGTGTAATGTGAACGGGGTCACTTGG
AGATATGGACCCACAGAAAATTATAATCCAACtcttgcagtgagc
>NODE_303_length_1154_cov_12.687175
AAGACTCGAGCTCATAAATCAGACCAGGCTGAGGCACTTTTGGAATGTTAAATAATTCCG
TAATCACGCTCTCCTGTAAGTCGGTCCTTATTTTTCCGTAAAATTACTAAACTCCTCCGT
TAAAAATAAACATGTGAGCAGAAGTCCTGGGCTCGATGAAGAAGACAACACACTGCTAGC
TGTGTTTCATGGCTCTACGGTGCAGAGCAGGCCATATATCTCCAGCGTATTATCAGGATG
ACTCCTGCTGGCCACCCTGTCACAGGAGAGTGCTTGATATAAACAAGAGATTGCTGCGAC
ACCCAGTAATCAATATTAGGATGGTTTCAGTACCAAACATCATTTGTCTCTGCGACCATT
CCTTTGACCAAACGAAGCATTAATTCAAATCATAAATCTGAGCTGATTTAAATCCGAGGA
GAGTGAGGGAGGGAGAGAGGCCCCTGTCTGACTGCCTGCCCCTAATGATTTATTTTCTAC
ATTTCTGCGAGCGAGAGATTTGTCCATACTCACTGACAGGTCACCTTCAAACGCCAGTGG
CAGACTGTTCATCACCATGCAGACGAGCATCTCATCGCTGCAAGTAAATATTAAAGGAAA
AGAATCCAATTGATTGTGGATGGGGCCGAGAGGCGTCACTGCCATATATTTCACTCAGAG
AGCTAATGCTGTGGCCCATGCACCCACACCTAGAACTGCTCCCCCTTGCCAGAATTATGA
TTCTACCGGGAGCCTGTGTGGCTGGCTGTGGGCTCAAGGTTACAATTTAAATTGTAAAAA
GATAAAACAGTTTCTTATTAGCTCCATTGCCACAGCCTTGCTGTTGGTACTCACATTTAT
CTTTATTTCTGTGACCTCGCAGGCTCGTATTCTCTTTTTTACACACTCCATTCTCTCGGA
GTGATGACCTCACACTTTATGCATTTTGCATTGTTAAATCTGCTTAGAAACACATCCTGT
TTTCATCTTGCACACCATAAGCGCCGCGGTGTCAAGTATTACTGCAGAAATGTATTCAGG
AGTCAAGTCATTTATTACAGTAAGTGAATCAAAACCTCAATTTAGCAACCAAAGCTGCGG
GGATTACATTTGGTTTATAATTTGGAATGGGCTCATGAATCCGCACTAACATACATTATC
ATTCTCTTTAATACACTAAGTGGTTGTGTGTGATATTACAAAAATCCTTCCGCATTTTAG
GGCTAATAATTAATTGAAATGGCACATAGTGAAAAAccagagctctcaaagcaattcaat
tagaccttgttaaaagctgatagctctgggaaactgtg
>NODE_304_length_601_cov_7.397671
AAGGATTCAGATGCGCGTCCATGCGCACAAAACAGGCAGAAAATACACAATGTGAGCTGT
AAAAAAACCAACAAATAAACAAACGAATGAATAAAATGCTGTATGCAAAGTGCCTGGAGC
ATCCAGTGCGCTTACCTAGACTTGTAGGGGGGCTGAATGTGTTGCCAGCGTTAAGACAGC
GCGCAGAGTTAATGAAATATCTCCAAATGGGAGTCAGGAGTGCGTGCAGAGATAAGCCTG
ATGTGGTTTATATACCCAGAAAGCAAGTGCTCCTCTTCTCATATTGTCCAAGAGCGTTTG
CATAGCTGGCCAAGTGGCTCTGCTCTTGCTGACTCGCTAACATTGCATTGTGTTTGTTTT
CCCCTTGCTATGACGTGTGGCAAAATATTGGCCATATGTCCATCGGCAATAAATTGTTCT
TGAGCGCAAACACAGCTCCCCGAGGACGGCGCTTTTAACCCACACTGGCAGTTTTCTCCC
TGCGAGATGTTTTAGGGACACCAAACTATCTGCTGCTTCATGTAGGTACATGATAATGTT
ACAACAACCTGTTTAAGAGATAATTGTGGGCGTGTGGAAGCGCCGCTGGTTGATCTTTTA
TACTGTGACCTATTATTCCTCACACGGGGCTCTCTAATAAATCGCTTGGTAAccaagaag
cagcgctgcccaaagagcagatgtggcatgttatccacgccacagttgcgtttacattag
ataccctgatacaatgattgataac
>NODE_305_length_688_cov_12.258721
AATGTCGATGAGAACCAAGTGTGACGTCTATGGGTAACACAATGCACGATGCGAATGATC
ATGTGAAGGCTTCTGCATGGTCATTGCAAGCATTATCGTTGAAATGTGTTACTAGGACAG
AGGTATTAACAAGCATGGCCATCAACAGTCATACATGAAAATGGTTTCAAATAGCAAGGA
AACTTAAATGGACAAACACAGTTTTAAAGCTTTAAAAAAGGGGGATATCTCTCTCTCTCA
TTAAATCATAAGTCACCAGTACATACGATCCTTTGGCCAACCTCTTCATTCACTAACACT
GAAGGATGGAACGGATGGAGCCAAAAAGCGTGCAGTTGGGGGGAATTTATGAAAACCTCG
TTCCCTACCCCCTAAATTTTTACACTTTCGATCCCATATACGTTGTAACCTTCCTTATAA
GTTGCAAAATTCTGTGAATTCTGCGAGGAAGTTGGGTTAATATTCTGTGCATTCTTTGCC
ACCTTCATTCGTTTCGCCTCGGCTCGGGACTTGTAACAGAACTCAATCAAGGCCACCAGC
ATGGCCAAACCGAGTCCTCCGACCAGAATGTAGAAGACCCCAGCCACGTTGCTCAGGCTG
AGGGCGCTCGTCTTCTCCTGCGAAATGCACACGAGACGGGGGTCAGCGGCGGGGCAAAGG
CGAAAGGTCAAAAGATTGTAGATAAATAAATAAATAGCTAAATAAATAAATAAATAAATA
AATAAATAATTGAATAAATAAATAAATGTACACGAATAAAACAAAATCGCATCCACAACG
AGAACTACAAAATAAAATGCACAAAAAtgcaccactttatcaaatcatctac
>NODE_306_length_833_cov_16.202881
TTTCCAAATGTGATTTAATTTTCCATTTATGCCATCTGCTTTCTTGGCTAAAGCACTGAA
TTGCACAAGTTGAAAATGTATGAACTGTCAGATTCAGTTACTAATTCTTGCTATTTGTAG
TTTGAAATAAAGAACAGCGATTTCTTAAAGTGCCTATAGATAATGTAGAACCTTCCAAGA
TCAAACAGTAGGTCCTTATTTGACCTGTATGGTGCATTTTTGAGCTTATGCATGTATCCG
ATGCACTTGGCGTAGTGTCAGTAATTTTGTTGATGGTATTTTGCTCATCTCTATCAGCTT
ACACTTTATCGCTCAACTTATCATCAAATATACACCCATACACTCACATGCATCTGTGCA
AGCACGCCGCACACACACATGCACGCACACACGCATGCACACATATACTTTCCTCCGTCT
GGTGGGGAGTCTGGACTGCTCCGACTGACTGCGCCTCACTGCCCTTGTGCAGTGGTGTGC
CAGTTGTGCCTTCCCCCATCGCTGTGAATGCCACCATCTGGTGTGCCACGTGGACATCAT
AATCTCCCCTTAATTACATTAGCAGTGCAATCAGTTACTGCATTACAAGGCCGGGCGAAG
AGCTTTTAAATCTTGGAGGAAATCATAAATAATTGCACTAAGTACCCAGCGCCAGATGTG
CGTGCCAACTTGGCTGGCATGAGATAAATAGTAACCTCAACAACGGTGTTCAGTATCCAG
TCTGCAAACATTTTTTGGGCAGTATGATCCCCACGTCCTTTGCTCTCATCCCTGTCCTCG
TCCTTTCCCTTTGGATTCTCTCACTTTGTGTGTTAAAGCACACTGAGAGGTTGGGCGCCT
CAGACTGTATACTGTCTCACCTGTTGCTGTAGTATTTCCCCGCTGCAGTGTGACTGATGG
CATCCGGGAAACTGTTTGTAACAAGGTGTTTCACCGCGTCACCATTCAGTCCATTACTAC
AGCCTTCAATCAttctt
>NODE_307_length_1004_cov_9.459164
CCCAGTTTTCTTGGGTTAAAGGTCATTGCTACATTACTCTTGCTCCTCTAGTAAACTTCC
TCATCGCCTCCCCGTGTGCATGTTGTACTCCCTCCTTTAATTCGCCGCACATACTGCATT
CATTTTACCCCAACAAGTGAGCCATCAAATCTTTGTTCTTTTCATCTGCTGTAAGGTCAT
TATTGCCTCGAATCTGCCGTAAAGCAGCCGCAGCAGTGAGGGGGTATGAAATTCATGTCC
TAATATGCAAATTAATTCATGAACGCTCCATATTGTATAACCACATGCATCTGGCATGAT
TGGGCAGTGTGGGGCAAATAGTCCTCAGCCAAGGCATTTTGCTACTCAGCAAAAGCTAAT
GTTGAGGAGTGGAACAGCGTTCACAATTACCATAATAAAGGTGAGCAGGGGGAGAATAAA
TTGTGGAAAGAGAAACTTCTGTGTGCATGACGAAAAATGTCCCCTATATGAATACAATGC
GTACTTAGTCCTGAAATCACAGAACAAATGCATCAAATAAATACTTTATTCACGTGGAGC
TAATTTCACCCCTCCATTTTGATCACGTCATTCCCTCTGGAAAATTGCAATTAAGTTTGG
AGAGATAAAACATGCCAACTACTCTGCATTTCAAGGCTTGATTGGCCTATCAGCTAGTCA
GTATGCTGCCATGGTTTTCATCACTGTTAATTGATCCTTTCTTTAATTAATCTGGAAAGG
AAAGCCCATATCTCTATCCTGTCTGATCGTCCCCTCTGTCTGTCATAACACAATAAAGGC
CCTATCCTACTGCTAGTAACTCTGCCTTAGCTTCTCCCTCTGGCTCTCGGCCAAATGGAC
TATTTATGGTGCACCTATCTAACGACAAGCCTGCTGTATGGAGTTCAATGGCTGGGTTCA
TTAACAGTGCTTTACCCGGCTACTTCTAATTTGCATGCAGTGACACCTTGCTTTTAATAT
GGATGTGAAGGTTAGTGGTAGGCCACGGCATTTTTTCAACTACCAATAGTCTAAATGTTG
TTCTCCCCCACTGTCACTAACACCGGCACATTTTCCTTCTGATTCAATTATAGCCCATCT
TCTTTGTCATGCTTTGTTCCTCCGCTGGCATTTGTCATGTATGTTAGGATacatgatgtt
aacatatc
>NODE_308_length_859_cov_12.235157
AAGGAGTGTTATCATTTTTAAATGCATTATTAAAATGTTGTTATTTCTGCTTATAACTGC
ATTTTAGTGTGTTATCTTGGGTAATAAACCATTTATTAGGTGTTTATATACCGATTGGAT
CGGCTTGCCCTGCATATTTAAGTGTGCCTATGATAGGAAGTGATGAGTTGTTAGTGTTTT
ATGACATTTTTCCTTTGAGTATCCCCTGAAACACGGGCCCCCACAGCACAGCAGCTGGTA
GCTCAGCCCCTGACAAAGCTGTTAATGTTCTGCAAAGAATGTGCAAATTGCAGAAACGAG
TCCAAGTGTGGGCAGAAAACACTTCTGGTACTTAGAACCAGTGATGGAACAAATTTGGTC
AAATTGGTAAAGTGCCCAAAGGGAGGAGGGAGATGTTCCACGGAAAACCAATTCCAAGCT
TGGGTGAGCTCAGGATTGTTTGGAAACTCTCCAATCTGGGGGCCTGCATTGAATTGCGTG
TCAGGCAGAGACTGTTAAATAAGATTAGAATAAGGACCAAGAGAGCAGCACAGGTACCTC
ACAGGATGGCTGTGTAATGTCGAATCACAGTTACTCTTTAACAGCCATACATCAGCTGCG
GCAGTGTTGGAAAAATGTAACATGAGGTGGCATGTAAACTCACTGGACAGTTGCAGGAAA
CATGAGAGTTTTTTTTAGTGCATTATGAGCTGTGTTTGGAACAAGTCCTGTTTTCTGCTT
TGATTTATTCCTCGTAGCACCAATTAGGCTATGCCCACTCCTGGAGGAGTTGAAAAGCTG
ACGATGGATATGTCATGGGATGGTATGATCAAAGCAGAAAGATGAACAGAGAGAAAAAGG
AATCTCATTCAGTTCCATATTTATTAGGCCTTTAAGAGACTTGTATTACAGCTTGTAAAC
GCAGCCACTTCCAAAAAATGCGGCTtaaatcataaaaaaagcagaatggagacattagaa
tgaaatgaacagacacattatcatcttttgatgagcactccag
>NODE_309_length_483_cov_17.165632
ATCACAGACCAAATGCCTCTGACAATAATATGGATGGCTGCTTTAAACTTACTTGTAAAT
GCTGGTAAAACATACAGTAGCCAGAAAAAAAGAGCTTTCCTGTGTGTCTCTAATATTTAA
AGAAGGGGCAATAAAGAAAGGGCCAAGTTGAAACCTTTTTGCATGTTGTTATGAAAAATA
AAGAGACAAAACAGCGCGGTGATCTAAAATATTATCTCTTCAATCATATCCTTTTCCCCA
GATATCTTCATTTCCCCCCCTCAACCTGCCCTCCCTTTCTCTGTCAGTTAGTCTGGCAAA
CAATCCCCTTGTTAGCAAACTGTTAAGACAGCCGCTTGGTACACAAATTGCGCTCGACCA
AGCGAATTTGTTTTGCAAGGGTGACCTGTTTAATCATCTCATTTTCTTTGGCGGACATTT
ATTCATCTGGTTTCCACGGTTACAGAGAACATTAAGGGGCTACAGTAATAAGGCTGGAGA
GTCAAACAGGTAATAAAAAAATTAACGCCATTTTCCAGCAGCCGAGGACAGTGGGTGAAA
TGAATCAAGGGAGAGGAGAGGGAAGCAGCGGGGGGAAGCGGGGCGGGGGGGGGGGGGCTC
CAATATTGTCCAAACAATAAGCCTTAG
>NODE_311_length_707_cov_10.981612
ACACACTAGTGCGAACATTTGCTGCAACGCAGAATCTCCACACTAATCAAGGGAAGTCTT
TGGTGCATTTTCCCACTTCTACATCTGACAGATCATAATTGGGGCCTTTTTTTCCACTTC
CTAAGACGCTGCCTGAAACCTGTGATGCAACAGTGGGAGTCGTACCCTCGCTGCCTTTCA
AATCAACAGTGGTGTCAAAACAGAGCCCTGAGGAACCCCCAGTAGAGCATGGCTCACTAG
ACCCCTGTAGAGATTTGAAGACCACTTTGGAACTCTAATCCACTCAAAATGTGCTGATAA
TTTTCCTTGCCAGGACACTCTCTGCCTGGTGTCACAAGAGTGGCCTCCCGGGAGCAGATC
AGCCAATGATAACAAAGTAGCCAGATGTCTGGCGCTGGCAGAATCCCAGAAGCCAGACAG
CGGCACGCAGCAGCATCCGCTGTGGGCCACAGATCAAAGATACCTGAGAATTACTTATGG
GCACAAAATATGTGTTGCTTACTCTACAGTTCCCATTAATAACAATCTGGGAGAATTTGT
ATTTCTAATTAACTCTTTTCTTTCGGCATACAAAGTGCTGTAGGTTGTCTAAGGCTGCAG
CAGCAATTTTTCTGTGGCAACTGCGAGTCGACAACAGGAAGTCGGATGCAGCGCTGTCTG
AAGGAGCCAGATCAGCTTTAAATGCAGTTCTGAGGCTCAGAACACCCCCTGACTCGCCTC
AATAAACAAACAAACTGTGTAAGAGTCAGCTTATTTAGATTTAATCATGCTGCATGGTGC
CTACTTAGACCGGTCCTTGATGCATACCTCGAAAGCTGTAGGTGTTGACACTGAACCGAT
TCAAATgagat
>NODE_313_length_791_cov_17.718079
AGACGTGTATTTGAGTAGCTGGAGGGAAGTTTAGAGGGGTTTTATGCAGCCGCGCTGTAG
AACAGCCATGTACATCCCCTTCAGCCAACTGACCTCGTCGGGTCATCAGGACTTAAGTAA
GAGTGAAAGTCGCTTTAAATGGAGCGAGGTTCCCAGGGACCCAGCCTTGGCTGAGCAGCT
GCTGCCAGCCGGCGACTATTACTTTTCCAGGGGCTGACTTTGATGTTTTAACAATCCATA
CATATTGATTCAGACTGATAATAAACAATTTGATTAGCCTCTTTCTATAGGCTGTCATTT
CAATCACTTTCAGAGCTCCGATGGAGTGGAAGTGAGGGGCCGTGGAGGGAGGGAGGGATG
AGAGGAAGGCTGGAGAGATGGAGAGACAGAGAAAGCGGCCAAAGCTGAAAGAGAGGGTGG
AGGGCCGGAGCCCCCTCCTCAGACAGAAAAAGGAATCCAGCCCTGATTAGGCCTCTGCCT
TTGGTGAATTGGACAAGACAGCTGAGCTGCCAGGTTATTAACTCCCTCAGAAAATTCTCA
GCCCTCTCTCAGGCCAGCCTGAATACTGCGATCTGGATCGATAAGCAATCTCCGGTGTGT
ACCAAATGCCTGCTGGATTCATTTGTCTCCCAGCACCCTCTCCCTCCGCTGGACAATACA
CCTGCACAACTGAGCCCCTCACCCTCCGCCCCTCCTTCTCCCTTCTTTCCCGAGCGCTGT
TCTCACTCTCTCCTCTCCCTCTTTCTTCCTCACCCTCCCTCCTTCCTCACCTCTCTCACG
TTCACTCACTGGAGTCTCTGTCACTTTTTAAATAATGACCCTGGGGCTGAAGGAACAACT
GCCTACCTCTATTTCATCACGGTGAGTCCCTCTCCTGCAGGCCAGGGTGACCAAGCTGTC
CGGGAGAGAGAGaggggggaaaagagacagagagg
>NODE_314_length_891_cov_11.746352
AGGGAGGGCAAAGTGAGTGAAACGGTGACAAGGTGAGTGAATGAATTAGAGTGTTAGTGG
TTATTCTGGGTGACAGGGTTTGAGGTTATATGAGTTTGGGAGGTGATAGGTCAATGAGGT
GTGGGCATGCCATGCGCCATAGTGAGTTGGAAACAACTGTCAGAGCTCCCGCAATGAAGG
TTAAGGGTTGCCATTTTTTCTCGTTTAGGGCTCGGTGTCGAGGTCACCATCTTTGGGATT
GTGGTAAGCTTCTGTCAGTTCTGGACGACAGTCCTCACAAAAAATGGGGACTTTTTGTGT
GAAAAAAATAAAATAAAAAGTAAGTTGCCCTGACAAAGGCAAAGAAGTCAATTATTTTAC
TTGTTGGAAATCTGCAGTAATGTGGAGAAAACAAAGAGAAAAAAGTAAAAGCCAAAGTGA
AAAAAAACAGGATGGGGTATTGTGGGGTAAAGAAGGAGGTTGTTGGCAGGTCAGGGAGGA
AATTGAGAAGAAGCGAAGAAAGAATTGCCTGGTAATACAAACCCATCTCCTCATTTTTTG
ATAAGAGTGTCTAGGATGGAACTCAAAGAGAACGAATAAAAGAAGAGAGAGGGAGGGGAC
ACACGGCAAACCCAAAAAAAAGACAATAAGAATGATATCTACCAGACAATGTAGTTTGTT
TACCATAGCGTGTCCAATGCCTGATTGCTTTCCAGAAAAAGGGGAAGAAAGGAAATCAAA
AGAATAGTGAACAAAAAAGGTTGTTAATAAGGATGGACAGAAAACAAAAACCCAAAGCAA
CGATGAAGAATTAGGATGTTAGTACATTAGTTGGTTAGAAATTGGTTAGTAGTAAAAAAA
TGACTTTTATCATGGATGAGTTAGTGTCGCGGTGAATAAACACTACAGGATTTGTCAGAG
ATGCGCTGCAGCAATAAAGTGCCATCGTGCCATCCTAGCCAAATTTTCTACATCAGAGTC
CCGCAAGAAGAAAACAAAACAAAGAGAAGTACTTTAAGATGTTGGACTGTCTGATAAAAA
TTTGTGttggatggc
>NODE_315_length_975_cov_7.034872
TAATTTTTTTTCTCATTCTCCACCTTGCTTTCGCTCTCCCTTCTAGCTCTATCTGTCCTC
GTTGCATGTCTCTCTCCTGTCTCATCTCCGTCCTGTCTCCCTCTCTCTCTTGCTGCCACT
CTCCTTTGCCCCCACACCTCCCCCCCTCCACAACCACCCCTCTTTCCTCACCCCATGGTG
CTGCTCTCACTAGGAGAGGGGAAGTTCATTACCTCAGCTAAATCAGAATTAGTCCCTTCA
TTTTGACGGGGCGAACTTCATTAGAAAGGCCCTTCCTTAATCCAGCAGGNNNNNNNNNNA
GTGCGCTCCGTGTAGCGGCCAGCCACGCATGCTCAGGACCAGCAAGCCGCCATTCGCAGC
GGGCCACAAGACATTAACATAATTTTATATAACACAGGCACCCGCACTGGAAATTTAATA
CATCTCAGCAAATACGAGACAGCCGTTTTGCATAATTTTTTTTCTCATTCTCCACCTTGC
TTTCGCTCTCCCTTCTAGCTCTATCTGTCCTCGTTGCATGTCTCTCTCCTGTCTCATCTC
CGTCCTGTCTCCCTCTCTCTCTTGCTGCCACTCTCCTTTGCCCCCACACCTCCCCCACTC
CACAACCACCCCTCTTTCCTCACCCCATGGTGCTGCTCTCACTAGGAGAGGGGAAGTTCA
TTACCTCAGCTAAATCAGAATTAGTCCCTTCATTTTGACGGGGCGAACTTCATTAGAAAG
GCCCTTCCTTAATCCAGCAGGGAGAACTGATGAATCTACATGGGGGCAGTAATTTGCTTC
ACACAGCAAATTCAGCCACTTCCTCCACACTGTCTCCCCCTTTCCTTTTCGCTGTCTTTC
TGGCTTTATGTACTTATGGTTACATTTTTATTAGATCTACAACAAAAAACCTGAGAAAGG
AAAACACCTGCATATAATTAACTAATGGCAGCAGAGATGGTGTAAAGAATGAGTTATGCT
GTTTGGAATGTCCCGTCTCCCCAACAGACTTCAGGCTCTCTGGAGCAGCCATAGCTGACT
TGGCTGACACTCAAACACAGGCTGAGTGAGCACGGCCGACAGAAGGCTGGGTCTGCGGGC
CTGAGGTAACTATTCAGGCTGATTTTATAAtgtcatgat
>NODE_316_length_308_cov_1.045455
TGTGCAGCTCTTTGTTGTCCCTTTGTGTCCCTTCAGGGGGGTTTTGTGTCTCTTTGAGGT
CATTTTGTGTGTCTTTGTGTCGTTTCACGTCACTTTATGGTTATTTTATATTTATTTGTG
GCTGTTTTGTGCTTTTTGTGGCGATGTTGTGCCTTTTTCTGGTTGTTTTATGTCTATACG
TGATTGTCTTGTGTATCTTTGTGGTCGTTTTGTGTCTCTCTTTGGTTGTTTTAAGTCTCT
GTGATCATTTTGTATTTAATTGTGGTCGTTTTGTGTGTCTATGTGGTTGTTTTGAGTGTC
TTTGAGGGTTTTTTGCATTTATTTGTGGTTCTTTGGCTTTGTGGTCATTTTgtgtactat
ataattggatgggaaaacggtgacagtgaagctataaataaaagttctgtccattagaaa
cgtatttgtgatacatcacaaaccagcataaa
>NODE_317_length_1093_cov_11.236048
TCCAATAATAGTGACTGGTTCAAATGCCAATTTATGCTTTGCTCTGACATATTGCCCACA
CCATGTGGTATAGGTGCTTGCGTGTACGTTTCTGTGTGTTTCAGTAAGTGTGTCACGTTG
ATTGTGTCTACAAGAGACTGTGTGTGTGTGTTTGCATGCCCGCTGTTTGTATGCATTATT
GTACGTGTTAGTGGAGGTGGCTGGTGGCGGTGTACCAACTAGTCACGGACCTGGAGGATT
AGATTTACCATTTCAAAGATGCCTGTGTTTCTAAAGTTTACACACATACATGCACACAGA
CACACTCATACAATCACCCACCCACACACTGCTTCCCCAGCTTGTCAACGTGCAACGTGG
GCTGTGGAGGCTTGTGCGAACAGATGGGAGGAACCAGCATAAAATAAAGTTAAACTAGAA
CAGAATGACTATGCAAGTGGCGTGGCCGCCCTTTGTTTGCTAGGAAGGTGATCCTCAGCA
GCTGGGGATGATGGAACGCATGATTAAAATTACCAGAGGGAATGATTAATATCTCCTTAA
AGCACACACTTCCAGCATATCAATCATCTCATTACACTGGAAAAGTTAATTGTGTGAGGG
GAGGGTTGGGGCCCCTGAACCATGAAAAAGTAGCCCACCCCTCGACATGTTTACTTACAC
AACAGAACAGACCCAATAACTCCATGTGTTCTGTACTGTGTTTTGAGAGTTTTAACTGTT
TCCACTGAAACAGGCCCCTCTCAGCAGGGGACTTAACAGTAACTGGAATTTTTTTACGAA
CTGGCAAAACTTTGTTTGCTGAGGAACAGTCAAAAGGTGTAGGCTGAGTGGTTATAAAGC
ATAAGTATGATGCTAAACAATACTAAATGCACATTTCAACAGGAATGCAAAAATTTGCAT
TAAATATGTACAGTAGGGGCTGCAGTGCATCACCACATCCTGCTCTCACCCTTGTGCACA
CTTGTGTTAATAACACTCATGAAAATGGTTGAGTGCCATGTATTAGAGGGATATTTTGTT
ACATTCCGGATTTCATAAATGGAAAGGTCATGAACTGTTGGGCTGTTTAATTGAATTGAG
ATTAATTTCCTGGTAGCCTTGATTTCCTGTAAGATTTGTGTAATTAAAGGACACAGGCTT
CAACATTCGGGGGCAGCAAAGAAACCAAGTGACGTCAGTGAAGTCCCGCATGTGTGCTTT
TGTTTATGTGCACAAACTCcacagacagtaagtaagc
>NODE_318_length_486_cov_13.349794
CCCTCCTTCTTACTTCCCAAGCCCCCAGGTTGCCTTTGCATGACATCATTCCCAAACTAT
GCCCCCCATACCCATGTGAATCTGAGCTGTCACAATCAGCAGCCCCCCCATTAAACTGTA
CTGCGCCGCAGACCCATACGTTTCTTTTTCTCCCCCCCTTTTCCCTTTCTGCCTCTCGTC
TTCTACCACCAATCTCCTCCCTTCTTCTTCTTTTTTAACCCCCAGAAAGGCATTGTTTGA
GTCAGGGCTTGATCAAAAAACTGTTGCCCGCCAACCACGGGGCTTTCTGTAAATTCAATA
AGGCCACCTTAAAGATTTTCCTAATTAATGGATGACATCTTTGGCTGGAGGAGAGGCGAG
GCATTCTGCTCCAGCTCGCTCTTTGTTCGCCTCCTAATTAACTTTCCTAGGTCACTCAGG
TCCCCGCAACCTGAGAGTGAAGAGCCCCCATTGAGGAGGGAGTTGTAAACTTACTTTTTT
TGCCTCGGCACTTAAAAGGGGAAAGCAACTATAGGGAACAGAAAATATCCTATTTAAGTC
CTTTGTGAGTGAACTGCTTGCACATGTTCCAATAAAGGAAGTCTTCTAAATAAGCTGCCA
TGTTGCTCTCCGCTCCCCCTCTTTCTCCCt
>NODE_326_length_622_cov_10.112540
CCCTGCCTATCTCTCTCTATCTCTCTCTCTCTCTCTCTCTCTCTCTCTCTCTCTCTCTCT
CTCTCTCTCTGACATTCACTCAGTCCCTGCAGTCTTATTGACCTTGGTTCCTTCTCATTT
GCATCCACCATTTTTCATTCTTCGGAATATGGCGTTGGGGGACTTTTCCATCATTAAGTG
AATTTACAGCGATTTCCTTATGTGTTTTCTCCAAGGGATTGGGTTATGAGATGCACATTA
AATATCCATTAATACCTCATTATCCCACTGATAAGATTACCATGATAATGAGGCAGAAAT
TCTAATTGTTTCACTTCTTGTTGTGCCACTCATTTAATCATCCACCTGAAAGACAAGTAC
TGTGCGCCCCTACCTTGAAGACTGTAAACACGGACAGCGGGATAGAGCTCTCCCACTGCC
AATGAGAGCCCTGCCCCCGCCAACAGCAGCACACACTGTTGCCTGGGTGCTGGCATGCGT
GTGTACTCATGGCGTGTGTGGGCCATGAAGTGGAAGCATTACGTACCAGGGGGTGCATCT
ACCACAGGTTGACTTTTTGGTCATGAGCCTTGGACGCTCACTCCCACTCACACCTGCTAG
CTCTTTTCCCCCTTCTCGGCATTCTTCCGCCTTGTTAAGCCACGGCTTCCCAAATGGAGA
TGGAGGGACACTGTGCTGAGGACTTTGTGGGAGGGTGAACAAAgcagtaatttggttgtg
aataatgctaggcctaatcaacagcacaaagtcatcgccctggagg
>NODE_330_length_997_cov_12.696088
CTAGTAGGAGTTTTGAGTGAATGGGCTGGAGAAATTATGGAAGTGGCTGTGAGTTCAGAC
TAATAACGCTCTTGTTCAGGCTGTTTGTGGCGTATGGCAGCGTGATGCGTGAAAAAATGA
GGTAGTAACTGTTGCTTTATGTTTCAAACTTTGGGGCTGTGGGATAGAGACAACATGTCA
GCAAGTGGACAGCTGAAACTAGGGGCTGCATGGACCCCGTGTCAGTGTCCCCCTCTTCTC
TGGCCACACAGTCTTAAAGAAACCAATACGCACAGATGGAACAAACTGATCACAACAGAA
AACTTTCTCCCTGTCCATCGCTGCTCCCCCCTGCTCCCGCCTTCAGCCCATACCTGGCCT
GAATACCATTAGACCTAATAGAGCACGGTGTGAGGGACAGCCAATCATGATGGCGTCCCG
TCAGTGACACCGACATGTATCTTGGTGCTCATTATCATCCTTGAACAGCGCCAATTTACA
TCTGATGCTCTGACTAATTCTGCTCCAGTGTTGTCAAGAGGCATAGGAAGTGGCCTGGCC
GTGATGACAGCGCGGCTGTCAGGAGCCCGTGGATGGAGGATTCCTCGGGGCATGATTTAA
TGCCCATGTCAAGCCCCGCTGTCAGCCTCTCTCTCTCTCCCCGCTCCCTGCGCTCCTTCT
CTCCATCCAGCCATTAGGATTCAGCCAGCGGAGAGATGGAGCGATAGAGCTGGCGATTGG
CCTGCTTAGGATTCACACTCTGGGCGAGAAAATAACACGCCCTGTTTCACAAGTGATTAC
CCTTTCCCTGTAAACTGCAATTAAGGCTAAAAAAGAAAGGGGGCGAAGAGGTGATGGAAA
AACAAAACGTGTATGACCGCCAAGTGAAGAGGAAAACCTTGAGCATTTTCCCTTGATGGT
TTCGCAGCTGCTTGTTTGTCTAATTTCCATAGACAACTTTTCGGTGGTGTTTTGCTGAGT
TGTTTTGGTTTCTGATTGGTTGTATAACACCCACAGAATACGTGCCCCCTTGCCCTCCCT
CTTGTAGCGTGATTAACATATTGCATGATGTCTCTGGATAGTTCTCCCTTGCACTATGCA
ATCCTTTCTTGCTCTCTATATATTCATCTTATTCAGGATAGAAacagaattttttgtgga
g
>NODE_331_length_156_cov_21.326923
AGGCCGAAACCCTAACCCTAACCCTAACCCTAACCCTAACCCTAATTCCGGACCTTACGG
CTAGGGTTGGCCCATACTACAGGACCCAAAAAAGTGTCACTACAAACCTATACCAATCAA
CTCACAGCGGTCTGAAACGCGCTCTCAAGCGCCTTCTGCGGGAACTTATCTTGGCTTCAG
CGCTTCCACACTGGCTGCAAAATGCACTGCCCATTGTCAGTGAATGGGAGAACGTTTTGG
CCAATATCTCCGGAACCAGACATGCTAGACACCTGGAAATGCCACCTGCCCCACCTAATT
>NODE_332_length_674_cov_10.899110
AGAGAAATTAATTATTATTGCCCTCACAGGGCTGTGCATGGGTGTGTGTGTGTTACAGCG
AGACAGTGGACGTCTGCTGAGTGTCTCCTCTGCATACCAGAGCCCTGCTGAAGAGCACCG
GCCCTCTGCAGTGATGGGTCGTAGCCCAGGTGATGAACTTCTGAATGTGGTCCAGCTGGC
CACATATCTCTATTGCCCCTTGCAGCTGGTCCTCCAGACGCTGCTGGAAACCCTCGGAAA
TCTTCTGCAAAGGAATTATAAAAAATACGTTTAATTACTGGCGCACAGTGGCTGAACTGT
GGGCTAATCAACAATGCTCTTCCTTGACAGATGGAGTCCCTAAGATGTTGGTTTAAGCAA
CTTTGACAGATTATCATTGGCTCTCGTTTGCTTGCTTTCAGGGCTGATTACATCATGGCA
GTTACAGATTCTTTGCATGTACATTCACGGCTGGCTGAACGATAAGAAGGAAAGAAAGAA
TGAGAAAGTAATTACCTCCAGTTGCTCTATTAATAGGTTGGCTCGTTTGTTAAGCTCGTT
CATCATAATCATCTTTGCCATTTTAATCTGGTTCTCTGCCTTCCTGTGTGCAATCTTTAC
TCCATGAAGTCTACAAAGACAGAAGGGGGGGAAAATGTCTCTCCCAAATGCAGAAGAAAG
CAGCATTTCAGACAGTAATTTATTCGTCAGCTTGCTATATTTCTCACTGTTAAATTATTG
ACTGGCGTTACTCAGAACTGGGACTGTGATTCTGACTGAGTCGAAACCAACCTGTCCTCT
ATCTGTTTGGCATTGTTctccacggcagacctcctctc
>NODE_333_length_760_cov_9.384211
GTTGCTATAGAATATGGAAGATAATTGACACGTCTTTCTTATGTGGTGATGGACTGAAAG
TGTATTTTGATTTAGAACTTTTATTCCAGGTTTCTTTTAATCAATGGATCATAACAAGAC
TTTGTCCTATATACTTTGACTTTTAAGCATTTTTATGTTATTTCATACAATTTATTTAAG
AAAAGAAACAACATAATACAGTAACTGATAGCATGAATGTTGCTATCTGTGGGTGTACGT
TCTTGGTGGCCTTGCCTGTGTGCTGCATTTCTGCCTGTTTACCCGTTAGAGGGGTTAGTT
CCCTGATCCGTGAGAACTCTGTAAGTGTCTGCCTGGTTGATTAACTCCACATCGCAGCAC
AACGTCTTACCCCTCACTGCATAAATGGGCTTTAATTGAGGGAGCTGGCTCCTTAGCAGG
GAACCTCTTTCACTCTGTGTCGATTAAAACGTCATTTTACAGCCAAAAAAGAAACACGTT
CCCAATCACTGCCCTTGAATTATTGTTCTGTAGCTCGAGGCTTGTATTTTAAAGTCACTG
AATAATTGCAATCAGATTATTCTAATCAAGTGCTGGAACAGTAATTACAGGTTGCAGTCA
TTTAAGCTGCCCTGGAAGTCCCATACACACTGCTGGTGCGCATATTAAAAGTTTATGTCG
CAGGAGATAAATTTAATGAAGAGGATTGTAATCTTTCAGCTACTTTTAGATAGGTTTCAC
TCGTGTTTGAGGACCTCAGTCTCAGCATTCGGAATAGCTACGCCAGAGCCATTTATGGTA
GATATTTTTCGTACCCTGCGCCATTCTCCTCCGGCCCCCTCAGTCCTCTCAGTCAACCAA
GCCCAGGCAATGGTACCAAACAGTTCTCCCAATAGGACTAGACGCGTTTCCTcctactca
tctc
>NODE_334_length_788_cov_6.935279
AATGGTGGGTGCATGAAAGCATTTAAAGAGTGAAAACTGCAACTAAACACTGCCAGGGAA
GCTCTTTAAAACATCAAACTGTAGCGCGGTGAAGAGATGAACAACTTTTTTTTTTTTTTG
GTCTTTTTTTGCGACAATTGGATACGAACGTATTTACAAAGCCGGCTTTTAGTATTAGTG
TGCACTCATTAGCCCTGGCTCTAAATAGGGCCCTCCCCCACTTCTACCTCCCCTCTCGGT
GGTACATTTGCCCTTTTTATGAGCCCTCCTTTTCCATTTTTTTCCTCCTCCTCTTCTTTC
CTTTCTCTTTTTTTTTCTCAACCCCAACACGGAAATTGAAACTGTATCTGGGCTTATCTG
CAACCTCCCCGTGCATCAACTGCCGAGATGTTTAGACAAATTTTATGCATTATGCAGCGC
AAATATCAAAACAGTTCTTGGCAGTGCCAGCAGAAGCCTCATTAAAAATTCCTTAATTAA
ATCTTCTTGCAAAATGTAATCAGTCCAAGGAAGGGGTTTTGTGTGTGTGTGCGCGTGTGT
GTGTGTGTGTGTGTGTGTGTGTGTATGCGTGTGCAGTGCAGAAGACGACGTGTGTGTATG
TGTGTGTGTCTGTCAGTGCCAAGGCTTTGATTTGTGCCCTTCATGTTATGGCTTGGAGAA
GTAATCATTAACGCCAAAGCCACTTTGGCTTTTCAAATGCTGTTTTTCTTTCTTTTTAAA
CAGAATAAACAAACAAGTGATAATCACCTTTCTAGTGTCGGCTCAAGATGAATCCAGGAC
GGGAGGACATTGTTCTGTGTCCGCTGAAAATAAGATACCTCGCCTCCCCCTGATGCTTTT
GTCTCGGTTGGTGTGAATGACTGAATTTTTAGATCACTAAAACagcagaactcaagagga
acccggcctgagtcacggctaataatacaaac
>NODE_335_length_745_cov_21.691275
GGAATGAGGTGAGGGGGAGAGGGAGTACTGCACATATAGAGGAGAGAGGAGCACACATCA
AGGAGACATGAGAGAGTCAGGGAGGAAAGAAGAAAGGAGAGGAGAGGAGATATGATTACC
AAGGAAACAGCGAGAAAAAAAAAATTCCTGCTGGGGAGAAAGAGACAGAGCCTGTGGAGT
AGACAAAGAGGAGAAAGAGCATGGGGGGAAGAAAGAGAGTGGGAGGACAGAGAGACACAG
AGAGAGAGACAGAGAGAGGAGAGGATAGAATGAATGCTAACAGGGAGCCCAAACCCAGTA
CTGAGGCTTTATCCTTCACAGGCGGAGGAGCAACAATCGCAAACACATTTTCTCTCGCCC
TGGCCCTAAGAGAGATAAAAAAGCAATTTGTATTCTATTCCTATTCAGCGTCGCTTGGCC
TGTTTCTCTGCCTGCATATTTGTAAACACAGCTTTGTCAGAGCAGCTTAATCTTCCCAAC
ACAAACACAGACTACAGGAAGGAGGGGCGAGAAAGGGCGAGCAAGGAAGAACAGTGATGA
GGGGGGATAGGGTAAAGGACGAGTAAGAGAGGGAGGAGCAGGGTGAAAAGGGTAAGAGGG
CGAGCATGGGAAGGGAGGTCTGAGGAGCAACGGAGGGTCAGATGAGAAGTCGGTCAGGGC
ATCGAGGATCAGAACTCGTTTCCGTCTCTGCTGCCACAGGATGTCTCTGTGTCAAACTCC
GAAAGACCCACTGTGTGACATAAAAACACACACACACACACATACACAGCATCTTCTAAC
CCACTCACCCCCCTGTTGTCATCCCTACCCACTGGCCTAAAGTCCAACAGGCCAGATTAC
TGACAGAAGCACAGGAAcaagcatcaaatcatccttcatcatatggcct
>NODE_336_length_942_cov_13.311040
CTTGTCTTGGAAATGTTGGACTCATATCACCCCTCCCTCTCTTTCTTGCCTACCTCCTCC
ATCCTAACGTGAGGGAATCATTGCTGAGAAAGCGTTTGATATGGAAGACAGAAACTCCAT
CGGCGACAACAGCAACGTCAACATCACAATTCAAATCCCCCTTAATATTCACCCCAACCC
ATTCCATCCCTAAAATCCCAAACCTGTCTCGTTTTAAAAACTCTTCATATGTAAGCCTTG
AACCTTCTCTTCTCCCCTTCCCTACCTATTTGCCTACCTACCTACCTACCGCTTCATTTT
GTAAGCTAAACACTGATACTGATCATTTCATTTATTTTATTTTGTTTTGTTCTTTTGATT
TGCTTTGGGGGATTTATCATTTGTTTGGGGATTAACACTCTAACAGGGATTTTGGCACTT
CTTCATCGCTTCTTGCTTCTTGGCTTTGGTTTTTTGCTCAAACGCCAAGAGGGGCTGAAG
GTCTGGTCATTTGGGCTTCTCATTAACCTGCTGCTCACTGTTTGTCCCCTTGTCACTTGT
GTTTTAGAGAAAGATGAGGCTGCAATTGAGAGCTCTGAGTTCAATGCCACGTCAGTAGCT
GATGTGGACAAGCGGGTGAAACGGCGGCTACTTATGGGTAACTCTTTTCTTCCTCTTTCT
ATGTGTTGCCATGGCGCTTGTGCTTGTATCCCAGACTCTACTCCTCTCCGTTCCTTCTCG
TTCTCCTCTTTCTGTCTTTATTTATTTATTTATTTTTAAAAGTAAACTTTGGTGCCCACT
GTGTCAACTCCCAAAGTTGCAACTGTATCTAACGTGATGAAAAATGACTAAAAAAAGGTC
ACAGTTTCTTTAAAACCTTTCCACCTAACTCCACCTACCAAATTTCTGGATGGCTCTAAG
GTTTTCTCAGTGACTAACATTTACTTTCCCAGTTACACCTCACTCAAAGTGTTTGTGTTC
CATTACCCTCTCTTGTGATTACCCATTTTACAGAAACAGGACACCTTACTAGCAAAACAA
AAACCCTGCAAAGGTTGTAGACCTAACAATGATCACAGAagtgggctttaaacgttttgc
actgta
>NODE_337_length_442_cov_12.656109
TAGTAAGATCTTTGGCTCCTTTTGGTTGAAGCTAATCAAGCAGTCACTGCAGCCTCTTCA
GTAATCACACTGACTGACTGCTCTTCAGGTACTTGTCTTATCAGCCCCAGTTTCTATCAT
ATTGTTGAAGAAGAGTGAAGGGAATGAATATTTCAGCAGCTGAGTGAGCACGAAGCACCA
GCAGGGCTTCATACCATCTTGTTTGCACTTACTACAGCCATTAAGTTTACAAGCAGCATT
TGTATTTATCACCAGGCCTGGATGGTTAGAAGCAATCAAAAACCAAACACAAGGAGAGAA
ATACAAGGTTCAGGTTGACATGTGAAGAAAAACTGAGGTGAAGTGCTGACATGCTGATGT
CTTAGCAGATAACACTTAAATCATTTTCCTCCAAAACTTCACTGGTAAGGGTTCAAAGAG
ATATAGCCATAATACAAATTTTTGGAGTAAGTAGTGGTGTTTGAAGTTATTTTATGGGAT
TTTGCTGTAAGGCCCAGAATTGATTTGCAGAAGGGATAAAAGGAAGATACTTTATCTTCG
GAGCTTTGTCGGAAAAAGCTTAGCATCCATTGGTAGTTCCGCCAAT
>NODE_338_length_302_cov_6.682119
AGACCGGCGTCTTCAGCATAGCCAAATTAGGTGGGGCAGGTGGCATTTCCAGGTGTCTAG
CACGTCTGGTTCCGGAGATATTGGCCAAAACGTTCTCCCATTCACTGACAATGGGCAGTG
CATAACACAGCCAGGGTTAGGGTTAGGGTTTCGGCCTGGGTTTGGGAAAACGGTTAGTGC
GAGAGACATGAAACTTGTGTCTACCCCCCCATTTGCTGCCGCCGCGATCGCACTGAGCCA
ACTCCCGAGTCTCTACGACGTCAGGAAGTGGGAGAAACCTGTGGTTTTTTGCTGTATCTC
GGGACGGGACGGTCTTAGAGACTCGGGACTGAGACCGGCGTCTTCAGCATAGCCAAATTA
GGTGGGGCAGGTGGCATTTCCAGGTGTCTAGCACGTCTGGTTCCGGAGATATTGGCCAAA
ACGTTCTCCCATTCACTGACAATGGG
>NODE_339_length_597_cov_16.159128
TTTTAACCTTTTGCAGTAGATGACTTAATTTGCAAAGGGAAAGCCGGTCTCCCTCTGAAG
TGCTACCTCTCTTTCTTCCTCTCCTTCTGCCTCCCTCGTTCCCTTCATCTCTCCTTCTGT
CCTCTTTGGACTGTACCGTGACCTTCACTGGCGTTCCACCTGCAGGAAGCCATGTTTGAT
TCTCTGTCCGCCGAGACGCCTGCTTGACAGCAGAATGGTGTCATAGGACCGAGTGGAGGA
ATTTCTCTTTCTCTGTCATCATTAAGGGGCTTCCCCCTATGGTGAGGGGGATGAAAAGTA
CGATTTAATGTTCTCTGGAGAGTGGCAGCAGAAGAAAAGCTCAAAGCCCTGCATGCTGGT
TTCTGAGTGGGTCACTCCAGCCCTTGCAGCGAATGGGATGTCCCTGAGGAATTTGCCATA
GACTGGCCTGAAAGGATGGGGATTAAGACCCTTTTAAGGATGGAAATGTAACAAAAGGAG
CACTTTTATGATGTAGCAGCATAAAATGAGGGGGTCCATTGTGTAACTGATTGCAAAAGA
TCTTTGAAACAGGCGGCCCTACACTGCATGCTCGCCTGGCCCAGTGGGCTTTAACGGCTT
GTACAAAATGACTTGTCTACATTAGGGACAGAGTGGCTCTCGTTTAGGAAGCAATGTAGA
AGATTATTGGTTTGTTTCTATTTTCACTCTTTGCTCCTCCCTCTCTCTGCCTCtctatcc
ttcactctgtcctctccgtct
>NODE_340_length_682_cov_11.379766
AAAAAGGAGGGAGCACAAAATAACGACATGTCTGGCGTGTCTCTTTGTGCACAAACACCG
TGCCCTTTTACCTATCAGAATGATTGTCCCGCCATTATGCGATTTAATGGTAAAACACAC
ATACTCTTAATCCGTCACTGCTAGGCTTACAGTCGACGGGAGGGAGGAGAAAAAAAGAGA
GAAAAGAACATAATTATCCAGTTTCTCATCTGTTTGCACAAATAGGACAGAAAACCCCTC
AAAAACTGCTCAACGCTATGGTAATTTGCCACAGAGAAACATTGGAAAACAAATGTGTTC
AGGAAATGTAGATGGGTTTTTAAGGTCTGAAAGCCACAGCTGCTTGGCAAGCAGGAGCTG
GCTCCTTTTGTCTTTTATCTTCTTCTGTAATGTGCACAGGTGCTGCTTAATTCAATTGGA
GAACGTTGCCATGGTTTTACATTAATATATTTCCATGTTACCATTACGACTGTTGTCATG
GAGATGATAGGACCTATTTGAACTGAAAGCAGTGATGGTTTTATGGGGGTACTGCTCTCT
CTCCCTCCTCTCTCTCTTTTTTCTCTCTCACTTTCTCTTTCATTTGGTTGCTCCATGTCA
AGTCACATGGTATGCAGCCAGATTTAAGGCTTGACTTCACTGTTCATACCCCCCCCCTTC
TATTTTTTTTTTCATACTGATTCGAACTCAGTATTGCTGGAACAGAAGATGCATTTCAAT
CTTACCTGGCAACCAACAGATTCAGGCGTAAAACGCACTTCTTATTTGCTGcgcgcttct
gctgtggtgcaaaaatccaagcattgtgcgcgagaacccctccgag
>NODE_341_length_746_cov_23.483913
AAAAAAAACTCCGGGGCTTGTTATGGAGTTCGTGTGAAAGACACACGGATTTCCACCCTT
CTTTACCAGTTAAACCAGTATCTCTGGATAGAACACACTCAAGTACAGCAACAGGTAGAG
TCTCTGACCGCAAACTCTTCCGTGGCTCCTCTGAAAATAATCTCTCCCCCTTTTTTCTCT
CTCCGTTTATCTCAATTGAGTTTCCAGCCCTTTTGTTCGCTCTTCTTATCACTTGGAAAA
AGGTGAACCCTCGTGTTATTTTTATTTTAATCTTTGCTTTAATTGTAGTTTTTACCCTTG
TGGTCCCTGATGGCTTCGCACAGTGATACTCTGGTGGTGTTCTTTGGGGCAACAGCTGGT
GCAAATGGGGGTAAACTGGGTTCGGATGAGAGGGAAATAATTCTCTTGGTGTGGCAAATT
GTGGATCTACATGAGAAAAAGGTACGGACCTTTCTGACCCCTTCCTTCGTTGTACGGTTT
CTTGTGTAGCCAGAGTGTTTGTGGCGTAGTGTGTACCTGTAGAAGAAGAGTGTTTGACAT
TTAAATCAACATGGTGTGCTCTCTGCAGCCGTGCTTCATGCTAGCTAACGCTACATCAGC
TCTCCGGCGTTAGCTCACCTTTTAACAGGTGTGCGACTGAAACGTAACGAGCAGCGGAAA
GCTTTAGCTTCACCTGAAGGAGAAAAACACACCTTTTTGGTTTAGCATGTCAGCTTGTCG
ACGTAAACCACGCTGCATTGACAATTAAGTGCCTTTATTGCAACTACATTGTCAATTGTT
TGACTTTTTAAAAAAAGCGTTTATTTCCTTTATGTGTGGGGTGTCATTGCCAAAAAGTGG
ACGCCTGCCAAAAAGTGGTATGtaacagtttctgaatgtacacagctgat
>NODE_342_length_889_cov_14.961755
GTGGTGAAAGTGCGAAAGGTCAAAATGTGTCTTGCAGGAATTAGCGTTTTACTGAGAAGC
AGGGATGAAAGTGTGTTCGCAAGAGAGTAAAAGCAACAAAGGAAGAAAAAAAAGCCTGTT
GGCTGTAGCATTAACAGTAGATGAGGCTGGCGCACTGTGACAGGCAACAGTGAGGTTACA
TCAAGTGGGATTGAATGAAATTGCACACCAGTTTAAATGTTGTTATTACCATATCAGCAG
TGTGTGAGACTGCTGATGCAGAAAAAAAACTGCATGACTCTTGTCTTAAAAGAAATTGTA
TTGCCACACAGTCACGATATAATCTCACGTGAAAATTCTGTAGAACATAACAAGCTCAAT
TCTCAAGAAGTGTATTTTTGCAAAAACATCAGATCTTTCTATTAAAGGCAAGTTAAAGCA
TGTTATTATTGTTATTATTATAATGTACTGAGGAGACTTACATAGGTAGGGTCTTAGTGA
CTTACACATGAAGGGCTTGACACTGCTGTGGATGTGCTTATGCTGCTTGAGGCCCGAAGA
CGTTGCGAACGTCTTGCCACAGTCAGAGCAGGCATGGGCACGAGCCCCAACGTGCTGAGA
GCGAATGTGCCTCTGTAGGTTACTGGGGTCTGTGAACACCTGCTGGGGGAAGGAACCACA
CAGACACAGGGGAGTTACTATCTGCCTCTAAAAAATGTAAATAAAATACAAGCTGACATT
TGCTCAAACAAAAAAATGCTCATTTGTTAAATAGACCCCTTCAAAAGTCATCACTTTACC
TTTGAGCAGTTTTCACACTCGTAGTGCTTGCCACTGTCGTGTGACATCTGATGTCGGATT
AGGTTTGATTTCCAGTTGAAGGCCTTGGGACACTGGTCACACTTGTATTCCCGCTCCTCA
GAGTGAGACAGAGTGTGGGCCTCCAGGCTACAGGAAACACAGAAAATAAAGCAACAATTA
GAATTTATTTTTTTCTTATGGCTGATAGTCACCACCATTTTTTTGTTTCTTGTAAAAAGT
CAGATATGtacag
>NODE_343_length_455_cov_16.072527
TTTTCAGGGCTTTTTTTTTTTTTTTTTTTTTTTTTTAGGTGTGATGAGACAAAGGAACAA
AGGATGCCTTAGAGGAGAGGTTGCCTACATGCCTGGAAACCTCTTCAAAGCACACCGCCA
AATGGATCTAACGCCTCCCCCTGCCACCTCTAGATCATGATACTTGGCTGAAGCTGTTCC
GCTATCTTTATGATCCCTCCTCCATCTATGGCGAACTATAGCCATGCAGGGGACCACACC
ATCTTGCAGAATGTCTCTCCTCTCGCCACGTTCCTCAAACTGACCTCTCTGGGTTTCATC
ATCGGAGTCGGCGTGGTCGGAAACCTCCTGATCTCCATCCTGCTGGTCAAAGACAAGAGC
CTGCACCGAGCGCCCTACTATTTCCTGCTGGATCTGTGCGCCTCTGATATCCTGCGCTCC
GCCATCTGCTTCCCCTTTGTCTTCACCTCGGTCAAGAATGGATCTGCCTGGACCTACGGC
ACACTGACCTGCAAGGTGATCGCCTTCCTGGGTGTGCTCTCCTGTTTCCACACGGCGTTC
ATGCTCTTCTGCGTCAGCGTCACGCGCTACCTGGCCATCGCACACCACCGTTTCTACAc
>NODE_344_length_489_cov_2.327198
GACGTGCTAGACACCTGGAAATGCCACCTGCCCCACCTAATTTGGCTATGCCGAAGACGC
CGGTCTCACTCCCGCGTCTCTACGACCTTCCCGTCCCGAGATACAGCAAAAAATCACAGG
TTACTCCCACTTCCTGCCGTCGTAGAGACTCGGGAGTAGGCTCAGTGCGATCGCGGCGGC
AGCAAATGGGGGGGTAGACACAAGTTTCATGCCTCTAGCACTAACCGTTTGCCCAAACCC
TCACCCCAGgcccaaagccctaaccctaaccctaaccctaaccctaattccggagcttac
gtcccatacaacgggagccaaaaaagtgtccctacagacctataccaatcaactcagagc
ggtctgaaacgcgctctcaaaggccttctacgggaacttatctcggcctcagcactatga
cactggctgcgttatgcacgtcccattgtcagtgaatgggagAAGGTTTTTGGCCAATAT
CTCCGGAAGCAGACGTGCTAGACACCTGGAAATGCCACCTGCCCCACCTAATTTGGCTAT
GCCGAAGACGCCGGTCTCACTCCCGCGTCTCTACGACCTTCCCGTCCCGAGATACAGCAA
AAAATCACAGGTTACTCCCACTTCCTGCCGTCg
>NODE_346_length_764_cov_12.556283
AAATAGAGCTGTGTAAATCCACATTTATTCTGTCTGCGTGACATAAAGGATTGGTGAGCC
AATGAAAAGTGGGACTACAAACATCCAAAAATTTGCTTTTATCAGTGTGTTTCCTCAACG
CAGGTATTTTACTATGTTTTATAGGATTTAGTTTCAGCATGTCTTAAATATGTTTCTGTA
CCCTGCCTGTTTTGTAATATCCTAAATTGTTTTATTGTAAGTTACGCTAGGAGTGCTTGA
TTATATTAACCTCAGCCAAGAGATGAGTCAAATCCTGTGTTTATTTTCATTTGTGAAACT
GTTTCTGTTTTAGTTGTTTTGAATGCTTGTGCAGTCAACACTTTCACTTTCTGTGTATAG
CTGGTGTCAAATCTCTCTCTCCTTTCTCCCACAGTCTCAGGGCTCACCATACTCAATGAG
CGGACAGCGCAATGTCAGAGCGCTCTGGGCAAACTGCAAAGGGGAAGGAAGGCAAAACCA
AGTATGCGTCTCTCAACCTGTTTGATACATACAAAGGAAAGAGCCTTGAAACACAAAAGC
CTGTTGGTGAGTATCCTGCTTCTGCCATCCCCAAAGTTAACTCACACACAAGCTTTTAAA
TTTTGTTGTATGTGTACCTGCAATGAGAATGAAGGCATTAGATTTGGTTTGGTTTTGCAA
CATATGTCTTGTTTGATGGGTTGAAATATCTGTCCTATTAAGCTGGGGTGCAACAGGTTC
CTTCAAAATTTGCCTTGTTTTCCAGTAAAGATGTACAGCTTGTTTTGTAATTAATCAGAT
GTAGCACAAAAAAAGAGACATGCCTAACCACAGTTGGATTTGGTTTTGTGATTTAAAATT
GCTGTATTGTATCCTGCCACcagttgctgcaactttgatgcattatcctactgtctctct
aatagctc
>NODE_347_length_145_cov_19.310345
TGTTGTCTCAGCTAAATGCAACCTGCCATGGTGTTGATGGTGAACCCATGTGGTGTGCTG
TCCACCAGAGAAACCTGGGGCATCTTGGGATAGCAGGAGAAAGATTGGTAGAAAACCCAT
TTCTGAAGTGGATTTGTGCCCTTGAAATCCTGATTAATTTTGACCCGTTGTGCTCATTTT
AAACAGAGCATTACAGTAAGCGTGAACACAGCAAGCTCCGGGGCGAAACCAGGAGCTTAG
CGGCTTTGGGAGGCTTAGCTGCAGATGGCATTTTAAGCCGGACTTAATA
>NODE_348_length_1065_cov_8.513615
GCAGCAGAGGGCAAGCATTATCTAACAGTTATTGGTTTTTGTTTATTTCCTGTCTTAAAC
CTCCTGCAAATTATTGATTTCCTGGAGGATGGCATGTTTAAGTAAAAGCACTGTGAAGCC
TGGTGCTCCACTCAGGGCTACTCTTATTGAATCGCAGGTCAGAGTTTACTGTTGTCACTT
GCTAGAAGGCGAATGAGAAGCTAAATGTAGCTGCTGAGCATGTACAGGGCACCTCCACAG
AGCACAGATAAACACTTCGCTGGTAGGCCTTCTTATGACATTTCACAAAGCTGGGCCTAT
GGATGTGGTGGGGAGTTATCACCTAGCTGTCAGCAGCTAGAAATATCTGAGAAGAACACT
TAGGAATCTGCACTGGCTATGTTGAATGTTGCATCTGTGGGTTTCAGAGCAATAAGTATA
GTCAAGGCACCGTCTTTTGCTGCCCCTACTCCTCTCTGAGGTTCTGTTGTCTCAGCTAAA
TGCAACCTGCCATGGTGTTGATGGTGAACCCATGTGGTGTGCTGTCCACCAGAGAAACCT
GGGGCATCTTGGGATAGCAGGAGAAAGATTGGTAGAAAACCCATTTCTGAAGTGGATTTG
TGCCCTTGAAATCCTGATTAATTTTGACCCGTTGTGCTCATTTTAAACAGAGCATTACAG
TAAGCGTGAACACAGCAAGCTCCGGGGCGAAACCAGGAGCTTAGCGGCTTTGGGAGGCTT
AGCTGCAGATGGCATTTTAAGCCGGACTTAATAAATTGTTTCCATTAAACTTACCGGCCC
ACACATACTGGATTAGACCAGTGGAACAAAGGAAGAGGAGAGCGTGCAGACGAAGAAGAG
GGGGAAAAAAGCACACAGAACTGCCATCATGCACATCTGAGTCTGTTAACATCTCTCTGA
GGCCAAATGAAAGGTGAAGATGAGGTTACTGTGGTGTTAAGGGAGAGAGAGAAGCTTTTG
GACATGAATGCAAAATACACTCACTTTAGATCTCGTGCTCGTCAGGGATGTCGGACCAAT
TTGCTTAAATGACATAGAAGTAAACAAACAAAAAAGATGCATAAACCATTTAGCTTGGCA
GTGGATTTAGGGCTTATCCTCTGACTGTTTATATATAAACACATTAACAGTGCTGTAGCT
TAAGGATTTAGGATCTGCCCATACCCTTGCTTTTTTTCTATGGAAgctttttactcatat
atccatctg
>NODE_349_length_697_cov_6.606887
GGAGGGTGAGGTTTAACGGGGGTTATCGGTTCTAGAACAGGCTCCTCTAGGTGGATGTAA
AGCACCGCCAAGTCCTTTGGGTTTTAAGCTAATGCTCGTAGTACCCTGGCGGATAGTGGG
TGTAATAATCTATCAAAGTTTAGGGCTGGGCATAGTGGGGTATCTAATCCCAGTTTGTTC
CGCAGCTTTCGTGGAGTCGGGGAAAATAAAGTCACTTTCGTGGTGGGGCTTCTTACCTTC
GGAAACGTATAACAGTTCTGAGGGCGTTCGGCTTTAGTTTAATAAGTTCCTTAACCACTC
TTTACGCCGTTGTCTGTCAACTTGAGCCTCTCGTATAACCGCGGTGGCTGGCACGAGTTT
TACCGGCTCTTTTAGCCTTAACTAAGTCAAGTTTTCACTTATAGCTTAATGTTTATCACT
GCTGAAGTCCCTTGAGGGTGTGGCTAAGCAAGGTGTCATGGGCTGGTGCATACTGTGCCT
GATACCGGCTCCTTGTTTCCGGGCGGGAAACTGTGGGGCATTCTCACAGGGGTGCGGATA
CTTGCATGTGTAAGTTTAGCTAAAGCTGACAGTAAAGTCAGGACCAAGCCTTTGTGCTTA
CGGGACCTCTCTAGGGTCCGTCTTAACATCTTCAGTGTTATGCTTTAGTTAAGCTACGCT
AGCATGTGTAATATTATAATAATGTAAATGCAAACTTTATGTAGTGTGCGCTTTAACTGT
TTAATAAATTGCAATAATGTAAATATGAATGTATATATAGCAAAATTATGGCTCATAAGT
ACTTTAGTTAATAGTATTGCGGATACAATATTATAATAGTGTAAGTAAAACACTTTTGGG
T
>NODE_350_length_830_cov_6.025301
GTTTTATGTTGCAGCTTCGCGTTCCACGTTTGGATTCATCTTGTTTTTCACTGGAAATGC
TCACACTGATTAATGATTCAAATATTAGACTGGGGATTAAAGACACAGAGCTGCGGAACT
AACTAATTCTACGTTTTGGGCCATGCACCTTCTGTCTTGTCTCTTTGTAAAAGGCAGAAG
GCCTATTTGGAGCTGTCACCAACGTTACATTTGATGCGCATTTTTTTTCCCCCCCAAACC
CTGCAGCTATTCCACCTTCACTAAACCTAACGTGTCTTAAACTTCTGACATGTCCAAACT
AAACTTGTAATTGGGTGAGATGTAGACTTCGCTGACCTAAATCTCCTAATTTTTTTTTTT
TTTAGAGAACCGACTGGAGCGCACGGTTTAGTTTCTGAATTGTTTTGTTTGTCTCTCCAT
CTTTTCAGTGTCTACACAGGCTGCGACATTGACCGCCTAACTCCATCACCGGGTGACTCT
CCGCGTTCACAGATCGTGCCGGGTGCGAGATATGCCATGCCTAGCTCTTTCCTGCAGGAC
CAATTTGTCAGCACTTATGCCAAATCTCGCTTTCACCCTGGCGTGGGGACTGGTCCTGGC
ACGGAGCGCAGCGTCCCACTCGGCAACAGCTTGCTATCCCCGCAGCAAACCGAGGAGCCC
ACTGTTGCCACCCCCCCGCAGCGATGGTTTGTCACCCCTGCCAACAACCGACTGGACTTT
GCTGCCTCGGCATACGACGCCGCTGATTTCGCCGGTAACGCGGCCACCTTGCTGTCCTAC
GCAGCGGCCGGAGTTAAGGCTCTTCCCCTGCCGACTGCAGGCTGCTCCAACCGGCCTCTT
GGCTATTACGCAGACCCGTCTGGCTGGGGAGGACGCACGCCGCCGCAGTACTGTGGCGTA
AATAGTAAATCCAGCTCGGTCTTTTCCTGCTGGCCCACTAactccatcggtggcagagcc
ggcactaactacct
>NODE_351_length_309_cov_1.372168
TAGTAGTCTTTAAGTGGTTGGTTGTATTCTCTATGCCTTTATGCTGTCAAAAGTACATGG
ATTTTTTTCAATACATACCGGGGTTCACTACTCAGTTTCTGAAGTATTCATAGCAATGCC
TTTTCGCTGTCTGTTCTTTCGACAGCGAGTTGACACACACCACAGTGCTCACATATCCCC
ACCTCCTCTCATTAATTTGCTGTGATTTTATGACTCATCTGGTTCACTCCGGTTACACAG
TACTTTCTCTAATGCTTTGTAAAGCCAAATGTTACTTTTTTATTTTTAGCAGGGAGTGTC
TAAAATACTCTATGAGACATATTCAGCATTACACTGTTTTATTTTTTTTTtcattttgca
ctgtatttccccttgagcatatgacagagttaggctttagaacaagtgcacttcctcaaa
atattttcagtgaagtaaaaatgtaccttttgc
>NODE_352_length_1003_cov_15.096710
CTTGTTGAAAAAATATTCTGAACTCAGACTGAAACTCAGTGGAAAAGGTAGCAGTTGTAT
GAAAACAATAAATATCAACATTACTAAATCCCATGATAATGATTCATACGTTTTTACAAT
ATAGCTCAAAATGTTTTGTTATTTTTTTCATATTGTAAGCAAACATTAGCTTTGAGCTTT
TGGCAAGCAATACCAAATTCCCATCACAGTGACAAAGGGATGTATAAAGAGCCAACTGAG
CATAGACAAGATGGAAGATGTTCCCATTCATATTCAATATTCAAATTCTTATCTCTGTGT
CGGTGTATGTGCACGAGTAGTCGGTGATCTCAGCGTACCGATTGCTGCTTGAAGTACTGT
AGATTGCTGGCTTTGACATTTTCCCATTGTGCATGGTGGTGCAGCAGGCAATAATTAAAT
ATCAGGTGCATAAGCTGCTCTTTAATTTGACATGTGTGCTTGAGGCAATAAACACATGTG
GTGCAGTGGGGGCTGCATAATTGCAGAGGAATAAAATATCATATCAAGAGTGAGAGGATC
ATTGTATCAGGTACACGATGACAGCTCGTTTGATCATTATGCCAAGGCTAAAGAGGTTGG
CTAATTAGTTGTCATTAAAACTCACCCTCTAATCAGGGCTCGCTCTTGCATAAAAAATGT
CCCTATCACATGATAAGCGAACAATGCCCTTAACCCTTTCAGGCCGATCTCAGTGCTTAC
AGCTATTAGCTTTGGGAAACATGGGTTGACAAGTTTGACATTGCTCTGAATTTTCACAAA
ATCAGGATAAGATGAGCCACTGTTGTCGGTATGTGATAAGGCTGGTTATAAGTGCTTTTC
AGGAAATGTCTGATATAATATCTTGTATTTTCACAGTTCCTTTGATCTAGATGAGCCCTG
AGTTGTGCTTTTTTTTAACACGATAAGCCAAATCCTCCAATCATCAGGTCAGCAGTAACA
TGCAACTTTGTGCACTAAGCAGGTCGGAGAAGAAACAGAAGTGAATCAGAGATAGAGACG
ACTGCTCTCCACTCACAGCAGTAGCACAGATGCATTATATCAGTTTAAGTGGGAATGACT
TCTTCAGACAACACCCTGGTGAGAGGACCCCTGATGTCTCAGAAaccatgggtgcctctt
gccatga
>NODE_353_length_987_cov_6.316110
ACAACAACCTTCCCATACACAGTTAAAAACTATTGAAATCTTGCCATTAAGTAACATCAT
TAACAGACAAATATTTAAATATTTATTTTCCTTCAGAAAATGTGAACCATATATTGTGGA
GCACAATATAGCAATTAGTAAAAACTAGACACTTTAACATATTAAAAGCTTCACCTCAAA
AATATAACAAAAATCTGATCAAAATTATAAAAATCAATTATACATTCCAATTAAAAATAT
ACCAATAAACAGCTAAATACATTGTTGACCTAATAATTACAATGCAATCAATCACAGTAG
CTTAAAATAAACAAAATAAGCAAATGAGCACAAAACCTTTAATGTTTTAAAAATAACTTC
AATTATTTATATTAGTACAAATAGTTTGATTTCTTTTCTTTTTTACAAACACCAGCATGA
AAAGGATTACAATAACAGTAGAAAATGACTGTGAAAAACATATTAACATCTTCTTTAATT
AAATGTCTGCAATTAAAAATGGCATTAAAGAATTACATTGCAAAGAGTCTTTATCTGGAA
AAAGGTTCAAAAGAAGTATTGCACATAACAACTTGAAGTTACCTTGCAACATTTACCACA
TTCAAGTCTTTAAGCTCCCCTTCCTCCAGATAGGTCTATATAAGATCACCTCGACAGACA
GCGGGGATGAGTTCTCAAGTCTTTTAAACAGTGTTCTATAAGGATGCTCAAAGTCCTGCA
CTGCCAAATCAATTTAAAGTTTTTCTTTTCTTTTTTTAAATCGCTCTGTCATGTGCATCC
TGCAGAGGTCTGCGAATGGGGAAGCGAGGAGATCAACACATGGGGGAGGGTAGAGGGGAG
GAGGGTGAGGTGAGAGTGGGTTTGGGGTGTCCTTAACAACTTAATAGTTGAGAAACATTT
GGTGCACACCACAACAATTAATTTTAATAGCTAATTCATGTACTTGTCATTTTCTCTTTT
TTTTTCTTGTCATGCATGCTAAGGATTACAATAGGTGCTAGTTGGCAAGTTCAAGAATAT
ATATATATACTTTTTTCAAATATTAAAATATCTAAACACCAAACATccattcttgtgata
cgagattcagctttaagcgtgaaccaaattttgcattctccttataataag
>NODE_354_length_336_cov_6.577381
TCCCGAGATACAGCAAAAAATCACAGGTTTGTCCCACTTCCTGACGTCGTAGAGACTCGG
GAGTAGGCTCAGTGCGATCGCGGCAGCAACAAATGGGGGGGTAGACACAAGTTTCATGAC
TCTAGCACTAACCGTTTTCCCAACCCAGGCCGAAACCCTAACCCTAACCCAAACCCTGGC
TGCGTTATGCACTGCCCATTGTCAGTGAATGGGAGAACGTTTTGGCCAATATCTCCAGAA
CCAGACGTGCTAGACACCTGGAAATGCCACCTGCCCTACCAAATTCTGCTATGCTGAAGA
CGCCGGTCTAGGTCCCGAGTCTCTACGACCTTCCCCTCCCGAGATACAGCAAAAAATCAC
AGGTTTGTCCCACTTCCTGACGTCGTAGAGACTCGGGAGTAGGCTCAGTGCGATCGCGGC
AGCAACAAATGGGGGGGTAGACACAAGTTTCATGACTCTAGCACTAACCGTTTTCccaac
>NODE_355_length_438_cov_8.219178
CTTTCTGAGCGCCACAGTATGGAGGGAAAGGAATAACAAGATTCTCATTTGGGCTCTATA
CACACTGCCCACAGATACATGTATAATTGGCCCTGTTTTCATTGTGCTCTGCTGTTAAAT
GCACTAGCTATTAGGGTAGTGGTATTGGTGCTGATTTCATGTGTTTGTTTATTCTTAGAA
GGTGTGCTGCTTGTTTGTTTGTGCGTGTGCACGTAGAAGTGTGCAGAAGTGTGTGTGTGT
GTGTGTCAGAGAGATAAAGAGTGTGCTCTATCTTTCTCTTCCTCACTGCTCTTTTCTTTC
TGAGTTTGGTCGTGGTTCCCCCGGGGCCCCTGTCGCAGTAATGGCCTGCTCCTGATTGCT
CTGATACAGGTTAGGAATATTGGCTTTAATGATGTGTAAAATGAGCAAGCAGTGCCTGTG
ACATTTACAGATGGCACCGCCTTGGCCTGTTCTTCCCAACTGCTCGTTAATTCACAGGAA
CGGCAAGCACTTCTTTAAGTGACTGCCTGATGCATGCATACGACACAACACAACACTTCC
TACACACCAAAACAATAGCTCACCTTGTGCACCCCTGCACCt
>NODE_366_length_873_cov_12.101948
GTAACTCTGCTAAAACGAGCATGCAGAAGGACTGTGCAGCCGACAGGAGTGGACAGACAT
GGAGCTACAGGACAGCTGAGGGATACAGGGCGCAGGGAGCAAAGGGAAGCAGAACTCTGG
AGCTCTGGGGATCAGAAAGGGGGGCCAGCAGCCTGGGGCCCAGGGATGGCCTGCGAGGCC
CTGGGGAGGCCTGAAAGGCAGACAGGCAGGCCACACGGACTGCAGCACTAACGGCAGGAT
TACTGGCATAGTGACACCGACACAGCCTCCCTAAAAGGATCACAGCGGCGTAATAAACTT
TATTAAATAATAAAACTTATTATAACTGTTAACCCGATTTAGTTCATTCTTCGCGGCTTA
CACACACACACAAAAAAGAGGGGTGGATATAATAAGCCTTATACCGTACATAAGGCAAAG
CCTACAAAAGCCATCGCCTTACCATTGACTTTAATTGGATTTGAAAAACGGGTTGCAAAT
TATAGCATTCTCTACTTGCAACTTAGTAAAATAAGTGTATAGAAAAGAAGGGGAAAAACC
TGTGGACTGAAAGTAAATTAATCTGCTTTCTGCCCATGCTTAATTAAACTTCCTTAATGC
TTATAAGAGTTAATGAGTGAATTGATTAAACAATACAGCTAATACTTACCCCCAGCTCAC
AAGCAGTGGTGATCAGCTCTCCTGTGGAAGAGAATAGGGGAGGAAATTAATGTAAACCCA
ATAATTATTATTAAGAGACAAGTCTGCTCCCAAAGTTTTCCCAAATCAAATACTTGCACT
GGGGTTTTGCATTAATTTGCTAGGATCAAAACCTGCAAATCTTCCCAGTGTGACATTTCC
TAAGCGGCACGCTCATTCTCTTCATCTTTTGCTTCTCCCCTGATGCCTCCCTCCCTTCCT
CCCGCACATACACACAGATATAAACACACACACACAAACCATTAGACTCCCTCTCCAATA
CTCTGTCACACAAAGACACACATATGCTGATCTGAGAATAATGCTTCCAGTCCCATc
>NODE_375_length_325_cov_1.590769
GTGTGCATTTGTACCTGCACTTGTGTGGATGTCAGATGGATGTCTATGCATTTGTCCTTT
TTTTATTTGGCAGCGCTTGCAAATGCAGATTCTCATGCATGTGTATGCCATGTGACAGAG
AGAGATGATTCTTGGTGAAAAACCAGTTTGTTAGCGAATTAGAGTTAATTAGCCAACTTT
CAGTTCCCAATGCTGTAATTGGGCACATTTCTCTCTGTTTCCTCCAGCTGGCGTCTCTCA
TCCACTGCGGAGAAAAGGAGGGGAGAGAGAGGGAGAGACTGGGGGAGTCAGGGAGAAGAG
AGAGGTGGGATGAGTCGGAGGAGTTGGTGGGGAGGCGGGGGTGCATTACATGTCTGCAGG
GGTCTGTGGAGTGCGAGCGAACCTACCCCCTGGGGGTAAGAACCACTTGCACCGGGatcg
agacagtaagaagtattaactgggagataatgacgaaaggaaggctgat
>NODE_376_length_633_cov_10.781990
GAAACCTTAGACTTAGCAAAGTTCCTGCACTGTCTCAAAACAAGCTATTACAACTGTTAC
CACAGGCTAAATACTATCCCTCACGACAAGTCCACTGATCTTCATGTATTCATATTTACG
GTGTCTTTATTAAACGTCTTCTACCAACCTACACAGGAAAAAAAAAAAGGGATTTTAAAT
AAGCTTATCATAATCACCCGTTCGCCCATTTCTTCTGCTTTCTACTTATCAAACATAAAA
CAGACTGAGAGACTTATATCTCTGGTTTACATTTTCACTCTGCCTCATTGTGTGTGACAC
CCCTCCTCTCCTCTCACTTTCTGTCCCTCCTCATCCCCCCTCTCTCTCCCCCCCCTCTCT
CTGCATGCCCACAGCCCAGCAGTAATTCTGTGTTTATCAACTCTTTATTATGGCCCCTCG
CATCATCATTTACAATGGTAGCATCTGCTCATTGCCTAGCCCGAGCATGGGGCAAATTGC
TTTTATAGGGAAAAAACAGCCAGTGAGAGGACTCACACACTCACAAATATACACACACAC
ACAGCAGCGGCTGCGCACAAATCAAGAAACCGAGCCCCGGCCTATTTACAGCGGTTGTTA
ACTCTCCTGGCAGAATCACACACAAACACACAAACACTTCACTTCTTCTAACAGGATCAA
ATGATTAGCTGGCCACCATCGGCGAATCAAAATGAGTCCCAAACCCAATGAGGGAGCAGT
TTTGATTTTCCTTTTATTTTTTTTTGAACATCTACCTGACGCTGCGATGTGAAAAAc
>NODE_377_length_865_cov_18.556068
GCTCCACAGCATTATACCAAGGGACAGATCAAGGTGGGGTTTGGATGAAACAGCATGAAG
TAACAAAATGTAATATTGGTTCAATTGGCATCGATCAGCTACATGTTCAGTCTTGTCAGA
GCATGGAAAATGGACTTAACTGACTTTCTATGTGACATTTCACATTAAATCAAGCGCTAC
ACCTGTCATCCTTCATGTTTAACAGTTAACGAGTCCATTATTGTTATCTTCACCCAAATA
TTTCTCTGCATACTAAAGAGGAAAGTTTCCTTCAATCCCCCAGGCGTTAGTCTTGGATTT
GTGTTGTTCTGCAAGTCTGCGACATCATCCGAACCCCAGGAGCCTCTTGCTCAGTCTTGA
CGGATCCTCACTCTGCTGAAGCCCAATACTGTTCTTCATCTTGTGTTGTCACAACCCCCC
TGCTACCTTGATTCACTCTTGGTCGTTGGCTAGGTTTTGGATTTATTACTTTCGAGGCCG
AACAATCAGTGGACCAGGCTGTCAACATGCATTTTCACGACATCATGGGCAAAAAAGTGT
GTAGTTGTAGTTTTATTTTACCCTTAAGATCAAACAAAGGCTTGGGCGATGGAGCGAGAA
CTACACTATGATGCTGTTTAATTATTAAATATTAGTTTCTGGTGGCCTCCCATTTGTGAA
TGCAGCATCATACACAGCACAAATTCAGCTTTTAACATCTTAAAATAATCAGGCTACTAA
CATGATTTACTTGTCTTCATTTTTTAATTGCACCACATACTCCTGTCACACCTGTGCTTT
CATAGTTACTAAATGCACTCATCCTGCACTTGCTGTTATATTACAGTTTCAATTGTCGCC
CAAGGCTTTGTTTAAACTGACCACTCCTTTAGGATGTCTGAAGTGCATTAGATTGTACTC
AGTAAATTAAAATGATTGTATTTTCTGGTTTGCTTAaaaattgaaaaatgtttgcaaaat
ataaaataaagctaaagatttaaatctgaattttgctgaccatatatca
>NODE_378_length_560_cov_15.300000
AAAAGCAACATGTCTGGTACATTCTTGAATATATATTTTTTTCATACAGCGTTCCCTGAT
ACTGATAGCCGCAGAAAAATTGGATGGAAGTACATGTTTTTGCGATTCAGCTGTACAGTA
ATGCCTTGATATAAGCACAATGCACTGTACATGACATCTTGTGAAACACTTTAATAAGAA
CAAGCGTTCAGAAAAAGACAAAGAGACATCCTACTCAGTCCTGGCTGCCTCCATCTCTGC
CTGTTTATGATGAAGGGCTCTTTTTGGTGTGAGAGTGAAAGAGACAGGCTGGGCTGGCTG
TCATGTCATAAAGGATGCAGTCAGAGAGAGCAGACATGATTTCATGGCTAATGATTCCTG
CACTAATATCAGTGTGGGCTGCAGAGGGGATAACCAAGTTGAGCTGTCTTAGCTCAAATG
ATTCAATTAGGCCAGCTGTCCCTATTTGTCATGGCTCAACTGGCTTCTAGATTACCTTTC
CAGAGTGCATACGTGCCTCTGCATTGAACTTACCAGCTCAACAGTTTCACGGAAAAAAAA
AAGAAAGAAAGAAAAGCAAGACAAATAGAGAGAGAAAGAAAGGAGCAGTGGAGGGGAAGA
AATGAAACAAAGAATGCAGCGATAACCACATTATCCACTTAAACACTGAGGCCAATTACT
GAGATAAATGTGACTTTGTGTTTTGAGGAGGATccttgtgaaat
>NODE_379_length_395_cov_1.083544
AGTGAAAAAAAAACAAAACATCAGAGTGATGATGTGAAATGAACAGAGCAGAGCTGAGCA
GAGCACAAACGAACAGATCAGAGGGAAATGCAGAAGAGGGAAGAAAAGAGGAAAAGATTG
ATGCAGTGCAGGTGCAGTGCAGCCCAGTTAACAACAGAGCGGATACAGGAGGGCAGGAAG
AAAAGAAAAGAAAAGAAAAGAAAGACGGTTTGCCGACAAGCAAAGCTCGCCGGGTTTATT
TACTGTCGATAAATAATGGTATTGTGTAAAGAAAGAAAAGAGGTTTGAGAGAAAGAAAGT
AATGACAGTGTAGGAACATGAATGACGAACAAAAGGAAGAAAATGTTGGCAATGTAGGAC
AAAGGATGAAAGGAAAGATGCAATACGAACATGATGGAAACAATCTTCTTTTATTTCGGA
AGGGGGAAAAAATGATACTATcatcaggtcatttgaaaagtgaagttttaattgtctgac
acctggaacagaatgttcctcagacagaagacagatgtttccctaagtgagttgagaaa
>NODE_380_length_684_cov_12.780702
GTAAAAGTCAGTTTAAAAGGTAAAAGAAACACGACCACAGTGCTAAGTAGTATTGATTGA
AACCCTTAAGTATGAGGATCAGGCAAAATTTAGAAAACACAAATCTGGGGCCAAAAAATT
CATTTGGAAATTTTTGCAGAAAGTGCAACACCACCAGAATCTGCATCTAACAGCAAGTGT
ACTCTGTTCAGCTTCTTACCCTTCTTGCCGCAGTAGATGAACTGTCCAGTGTGGATGCCC
TCAGCAGCAATGAAGAGCTCTGTCCTCTTCTTGAACCGGTATGGGTCACGGAAGGCCACT
TTGGCCAGGGGGGCACCACGGCCGGGGTCATGGATGATATCCTGAGAGGACAGACCGGCG
CAGGGAAAACAAGGTTAATGCTCCACTTACACCAAATGGCAAGACTAAGATGCATCAGGG
TCGACAAGTTACCTTCACAATCCCCTTGATGTAACCATGGCGTTCAGCGAAGTCAATGTG
ACGGAGTTTAGCGGCACCTTTTCTGTGCTTGACGTGGGCTTTGAACACGGAGCCCGCACC
TTTTCTCTGTCCCCTGATCACACGTCCCATCGTGTACTGAAACAAACGACAATCAGGGTT
AGAAATCTTAACTTGGCATACACACTTCAATATCACACACTAGGGCCAAATGATTAGAAG
AAAATGACAGATGTTTTAAAAGATACTGCAATACAATTATTGCAAGTAGAACTTCAGTTC
TTTGTTTGCCATGTAATAGATTTAAAATACACGACGACGCATTACCAAAAGTCTAAATGT
CACAAGTACACTAAAACTAcattacagcattactctaaatggtcaaac
>NODE_381_length_475_cov_10.890527
AACTTAACCTCTGCAACAATGATGAATTAACAATAGAACAATTCAATGCCCCAGTAATTA
CAAAACACTTTGGACACGGCAACATTTTTCAACTCTGCCACACAGGTTTGTCGGTATTGG
TGGCTTTCACCTGGAATGTTGGGGCTCTTTGCTCTTCCTAACTTTGTTTTCTCTGACGCA
GATTAGATCTGCCACCCCATTACAGATTCATTTTCCTAATTTTTCATGTCTGCGCCGCTC
CCCATCTGCACAGGGCTGATAATTGTGGGGACCAGCCCTGGTGATTAACATCAGCAGAAT
TAATTACGCCCGCCATTAAGGCTCCAGGTTGCACACAATGATCAAGAGAAATTAACTTTC
TCCCAGGCCCCTAAATCATCTCACCTTCAAGTGGAGTGATGGCAAAGAGACAGGCCCCGA
GTCCTGGACCCCGCTCAGCACCTTCTTAACCAAACATGAGGTGCGCATCCTGCCTCCCAC
CGAGGAGATTATAGCAGCGGCTGATGGGTATCAATTACGCCACCTTATGTGGTGGGATGA
GCGAGAGGTGTCCAGGGTCTGGTGACTAATGGACCTGGGTTGGAGCCACCCTGCAGCTGG
AGACCAGggagctgactgt
>NODE_382_length_918_cov_7.069717
CATCAATAATTTCATACGTCTGCGATGGAAATAAGCATTTTCAATTTTGAGACACTACTT
CAATTGACTTCTTGAATAATACAGGACAGCAATTGAAGCAACATCGTATTTACCCCTGTG
GAGATGATCCCAAATACTTTCGAACTATTTCAGCTGGGCATAAAGGAATCATGAAAGGCC
TCACCGCTCCCCAGCGTCCCTTTGCGCGGGGAATGGAACCAGAGTCTTGATATCAAAACT
TCAAATACTTCCTGTAGAACCAATGCAATGGTGACGGGGCGGGAGGGGGAGTTCATTTAC
ACTTTACTCACTTTCTTTCCTTTCATTCTTCAAGCCTCAGAAGTGTCTCTTCTCTGTTAC
ATCGAAAGTCAAAAGAAGGACTGAAGAGAAAAATCTTTTCTTCTTTTCTTTTCTTTTTTT
TTTTTTTAAAAAAAGCACATTCCCTGTGAGCTATAGAGGCTTAGAATGGTTAGACAATTT
AATTGGATAAAAGGAAAAGATTAAAGAGGCCCTGACTCTGTTCCATAAATAATTGATTTC
TAATGTATTTGTAGTGGCAGTGAGACGCTGTTGTTTGGGATTGGGGGATGTTGAGTGGCA
GAACGCTTCAGATTTCCCTCAGTCTTTGCCTTCTTTGTTTTTTCACGCCGTGATATTGAA
GCAGCATGAAAGGCAGAGAGGGAGCACACTTGCAGCTCAATTTGATCTTACATCGTCAGA
AATCAAAGATCGTGCATGTAAAGAAGGATCGCAAGGAACTTTTTTGTGGGAGACCAAACT
TTTCACACTATGTTACCAAAGAATACAATTCTGCTGGTGCAACCCTTGCAAACCCCAAAG
GCAAAGCCAGCAACTGCTGCTCGTATCCAAAACTAATAAAAGAACCACAAAATCCATTTT
AGGACTTCAACTAAAGTTTTGTGCTTGGATTAAAATATCCGATAGATATGACGGTAAAAA
CGCAAAACGCATTCATCTACTGCACGTGCTGCgttatgatattaagagcacaacgcggtt
aaaacatacttcatagaaatgtggctccaatgaatgatcttg
>NODE_383_length_777_cov_11.024453
TTTACAGTCATAAGGTAAAAAAGCAGCCATGTCCAATATTTCATTTTTCTCTTGGAGAAA
ACATAAGATTATAATACCTATTTTCATAATAATACTAACAGCCTTTAGGCTACAAAATAG
GAAGAAGGCCATACTCTGTATATCTGTGCATTGCCTGACAGAGACAGAAGGGTTTCAATC
TCTTTTTCATTTCATCCTGATAGCTCTGCCTTTTATTACCGAGGGACAGGAACGTTTCCT
GAGGTAAAAAGGAGTGCACATTCCCAAGATAAAGTTGGAGGTTTACAGCTATTTCCAGCC
GTAATGTATTATTCCGTTAAAGCAATGATCAGGTAGTGTTGGATGAATGGGAGATGTTCA
GCACCATTACTGCCTGGCACATCAGTGAGGCATTATTACATTATCGCTGCTCTTTAGTAG
GAGATTGGGTGTGTGACCGGGTTCTGAATACACTCATCCCGCTCTCCACGGCGTAAATTG
CAGATTGGCTCATTGACTTCAATGATAAAATGTAAAAATTGCCAGTAAAGAGAACATAGA
CTCAGGTTACTCCTTAGCTGTTTGTCAACGGCAGATGTGACTCAGTTGGTGCAGAGCATG
TTAAAGAGTTCCATCTCCCAGAAGTCAATGTCATTTATGCCTCAAACTGCTAAAGCAATA
GCTCATCTTGTCTCTGGTGTGTCATACTACACTGCCTTTGTCTGAGATTAAAATTTGCTC
TGGTGGTGAGCTAAAATCCTAAAATGTTACTTATAGCATAGAGAAAAGATTTACAAACAG
ATGTATCAAGAATATGTTGAAATAAAAAGTGACACGATTTACATAGatcagtatttaaaa
ttaaatgaattaaaaagctgttcctgttgagatttaaaaaaaagctttgatctcctcact
caaataattaacaattacagt
>NODE_384_length_224_cov_2.290179
AAGGCCTGAAATTCGGGTTAGGGTTAGGGTTAGGATTTCGGCCTGGGGTCGAAAAACGGT
CAGTGCTAGAGACATGAAACTTGTGTTTACCCCCCCATTTGCTGCCGCCGCGATCGCACT
GAGCCTACTCCCGAGTCTCTACGATGTCAGGAAGTGGGACAAACCTGTGATTTTTTGCTG
TATCTCGGGACGGGAAGGTCGTAGAGACTCGGGACCAAGACCGGCGTCTTCAGCATAGCC
AAATTAGGTGGGGCAGGTGGCATTTCCAGGTGTGTAGCACGTCTGGTTCCGGAGATATTG
GCCAAAACGTTCTCCCATTCACTGACAATGGGACGTGCATAACGCAGCCAGGGTTAGGGT
TAGGGTTA
>NODE_387_length_837_cov_10.491039
GAGAACATGCGCCACAAGGTGATCGAGGTTCGGCAAGAAGTGTTCAACCACAACGAACAT
GAAGTCAGCAAACGATGGGCCTTTGAGGAAGGGGTAGGTGTTGTGTTTTCTCCACATTGC
TCAAAATATGTTCAGTCTTGACTTTATTGTCAAACTAATTTATTTATTTATGTATTTTTT
TACAGATAAAGAGACCATACTTCCATGTCAAAGCCTTAGAGAAGTCGCAGCTCAACAACT
GGAAGGAGTACCTGGACTTTGAAATTGAAAACGGGACTCCGGAGCGCGTGGTTGTTCTCT
TTGAACGTTGCCTCATCGCCTGTGCACTCTACGAGGAGTTTTGGATCAAGGTAACGCCAC
CTTAATCCTCTCTCTCACTCCTGCTACCTCCCTGCACTTCCCCCATCAACGATGATATCA
CATCGACACAGTAAATCGTCCTGCACTCTCTTTGCGTGTAACGTTGATATGTGACTGTAT
CTGTTGTATTAGGGGATGGCCAGCTTGCCACACAAGATTTGACTGCAGCATTTGCCAACT
ACTACGTTGCATCTTCTTCGTCTCCCACTACCTTACAGAAACTTATCTAATTGGTTCCAT
GAAGGTGCTGATGGGTTTACACAGAAAATTTCTAAAAACGATCTTGTCAATGAAGAAATT
CACTGTTTCTGCCAACTGGAAATTTTAGTTTAAAATGTGTTGTCTCTTTTGCCTTTCTCT
TTCTCCTCTGTTCTTTGTCTCTGTCCTCTCCTGCATCTCTTCCAACTTGCTTTCTCTTTT
TCACTCTGAAGTATGCAAAATATCTAGAGGGCTACAGCACTGATGGTGTGAGACATGTCT
ACAAGAAGGCTTGCACCATCCACCTGCCCAAGAAGCCGGCCATCCACCTGTTGTGGGCAG
CTTTTGAGGAGCAGCAAGGTgagtgccaaagttaaaccagcatgtaaattgaacactaca
aaccaaaaggggaggaactta
>NODE_388_length_698_cov_11.707736
AGAGCTGTATTGAATTTCCCCACCTTTCAAAATAAAGAGACAAATTTCTCTCAGTTCCCC
TCTGGATCCCACAGGAGGAATCACATTATTTTTCTAGACAGCCCAGAAGCCTGTACCCTT
TACCTGCCCCCTTTTCAAAGAGTCCCCCATAGAACTCTGAGCACTGTGGAATTTTAGTAC
TTAAGTTATGCATTTTTAAATGCCAAGTAAATCTCCAAAAAGGTGTATTATTTTTTTCTA
CTGCATTTTTCTACATGTAAAAAAAAATATGTGTGGTGTGTATATGTACTATAATCTGTA
TTATGTTATTCTGTGTATTGTTGTATTATCCAAGCATTATAAATGGTAATGGTTAAAAAA
TGTGAATGTTGTTACTGTAAAAGATGACTGTTTTTCCCCTCCTCAAAGTGAATGGTTTCT
AACCTTGTGGACCTGTTACAATCTAGGTGCAATGGCTACTAAAGTGAGACGGCATGACAC
GCGGGTCCATCCTTACCAAAGGATTGTGACCGCTGACAGAGGTCAGTTTAGTCTTTGAGC
TACACTTTGCTATTGACTGATGCATTTCAATGATTATTATGCCTAATATGCCTCAATGCC
TTAGTTGGGAATTTGTACATTGTCTGTATTGTATTTTTTTTGTTTTGTTTTCTTTTTTCC
CCCCTACCACCTTTCCTACCCCATACATCCACACACCAGCTAAATGGTTGATTGTGGTAT
GCACATTTTGTTTACATTTAGTACTTAACATATACCGTATATGTAGACTGTGTATATGTC
AAAGCTCAGGCAAACATGATCTTAAGAGGTTTTTGGTTTAtgcagctgtgaagccaggac
ag
>NODE_389_length_698_cov_12.657593
ATAAAAAAAACCCGACTTTCTCTCCAACCGAGTCGTCTGGACCAAACTGGACTAAAAGGA
GAAACGGTGGGGGGAGATCCGCTCTTTCCAGGTCATTCACGAGGCGCTCTCCACATTATA
TCCCATGATCTACCATAGCGACGTTCTCGCAGACCTTGAAAGCCCAGCCGAAAACCTTGA
CGAAACTGGAAATATAGTGCGAGAAGCAGGAGGGGAAAAAAACTCACTGGTACAATCTTC
TCCTCAAGCGATCCTCCCAAAAGTTGTCCTCGTATTTCATGCGTGCGCCCGGTCGGTCTA
ATGGATGATCGCCATCTTTCCTGCTTCTTCTTTGCTGCAGCTGCAGATGACCTGAGATCC
GTCTGTCTCTGAATAATGAGCAACCACACAGACAAGGAAGACAATCTGCAAAGCAGGCTA
CACAAAGAAGTTTGGGAGACTAGCAAGCACCAGAGGGTGCACAAGAGTTTACGATGAGAC
GAGGGAGCATCAGCAGGATGGACAACGTCTATGGCTGAGAAGCTCATCCTTCATCTAGAC
TGAAGGCAGATAGTGTGCAAAGCCTTATCAGCGGCTCAGACCACCACCAGATACATGCGG
CCGCCGTGAATTTTATATAGGCATGAATACTATGTCTGTGCCACGTCATGAGGTTATCTG
CAGTTCACTTTGGTGCTGGTGATGCAGCTTCACACCTCAACCAGACAGACACACAACCAC
GTAGACACATGCATAGAGGTGTGCATAGATAAACAGATGGATTTTTACAATGAAAAACAC
ACCACAATGCTGCAGAATAAACACATGGAAATATGCTTCTAATAAAAAtaaatatatata
aa
>NODE_391_length_839_cov_14.127533
GCTGAAAAAACAATTACAGTTTCTCATTAAGGCACTCCTAATCCCTTTATGCAAAACACA
GTTACACAAGTACACACAATGAGGAGAAAGAGAGAATGAGGGACGGGGAGAAAAGAGGAG
AGAGAGCGAAAAGGAAAAAAAAAAGTAGCGCAAATGCGAGGAGAATAATTACATATATCA
TGAAGCCGTCCCTTTTATTTCGGATGTCACTTCTGATGTCACTGGCCGGCTTTGGCGCTA
ATTTGAATTCAGACCTTTATCAGTCGCCGGCAGCAGATTTTGAGTGACAGCGCCACCAAA
CGCCTCTCGCCAGCCGTCCTATTGATTTCTCTAAATCCCCAACAATAGCATTTGCATGCT
TGTTTCTGTTATAATACAGATATGCCGTTTCGGAAATTAAAGAGCGGCAGGCAGACCAGA
GGTAACTAATTGTGTGCCTGTGTAATGAGTGCAGTTTCAATTTGATATAACCCACAGCTT
TTCCCCTCGCAGGCCCGCGCTAAGTACTTTCAAGTCTTTGTGGGGAAATAATTGATTTTT
TGTGCTTTGGGCACAGGGAAAACTATTATGATCTTTTTGAATAATGGCAGCAGGAGAAAA
GGCACGTTGAACGATTTAAATTGGTATTAGAGGAGAGGAAGGAAGGGAAGGAGGGTTTGG
TGACGGGCGGAGGACTGATAGCGTAGCGGAGTCCTGGATTTTGACTGACAGTCTGCAAAT
GTCTACCAGTATGTTGATTACTCATTCTCTTAAGGTGGAAGTGGGGCAATGCGAGGTGTC
GTGGCAGTAAGTAAAGCCACACTGAGCCTGACTGGTTGGATTGCTGGCTTGAGGAGGGCG
GTCAGGGTGGTCTGGCTGGCGCGCGATGCCAGGGGCCTGTTAGTGGGCCAAAACAGTGGG
TGAATGAACAAGCACACAGGGTGGGGTTGGCATGTTGTCATGTAGCTTCGGGTTTTTTGT
GTGTCAGTgtgtgcgtgcatgtc
>NODE_392_length_684_cov_9.102339
CTGGGCTATTAGTGATGTTTTGTCAAGCTGCAATCAAATTAAAATTTATTTCTCAAACTA
TTATTTTTTTTATTACACAGCTTTTTATTTGCCACAATCTAACATAAACTTGTGTTATTT
TCACATCAGACCACGAACAGACCAATATTATTTATGACATGGTATAAACTTTGTTTTCTG
CTGCCTGATTGCTGAAGCCCAAGCCTTGACACTTGTGATGTACTCTGCCAAGAACATTAA
GTATCCGAAAGTGATAAAGCTTCAATTTGCTAGACCATTAGACTAATTACTGCAATAATT
AAGTAACTACTTGATTAGAACTAATGGGTACCTAATTATCCAGGAAGAAAGGATCAGGTG
GTAATTTATAGAGTCAAGCTGATGTCTTCTGACTTAGCAATGCCGATTACCAAACATAAG
GGACTGAAACTGGTGAAAACAAAAAAAAAAGGGGGGGGCAGAAAAAAAAAGAGGAAATGC
ATTTGAGTGTTTACCTAGCCCCTGTAGCTAAGGCAAACAGTATGTTAGTATCACAGCACA
TGAGTGGATTGTTGATGATTGTTAATGAAACAAGATACACATCAATACATTATGCAGGAT
GATTAGCTTACATCTATTTTCTAATTAATCCCTGAGCAGAGGTTGATCTCAATAGTATTG
ATACTGATTACAGAGATAAGGAAGTATTATACTGCAATTGACACAAGTTATTTGGATGGA
TGGATAGAAGGACATTTTTTTCCCCAGTTATATATAAgctgtgttttgtctctgtgtgta
gataagggagaaactacacactttgagctacacaccgtggtaaatgaa
>NODE_393_length_618_cov_7.514563
GTTCTTTCAAGACCTCTGAACCCTGCAACACAAACAGAAAGGAAGCATCCACATAGGTTG
CGGTCAAGAGGGGTGTAAAGAATACACCAATCTTTTGGCAATTGATAATGTTACTTTACC
GGGTGTCAGTCTGAAATTTTCTTTTCCAGTTTTGCACTTACAGCATTTCTTTAGATTGTA
AGTTCTTTACTAGAGCCGATCCACTTATGTTTGCTGTCAACATAAAAACCAATGGCAATC
CTCACCATCACCCCTGGTCTATTGGCAAAAGGCTGCTGTCATCATGGCTTCCGGTTAGGT
CAGCCAAGGATCAAGGGGGGGGCAAGGGCACACACACATTGTAAGGTGAAAGCCAAGGCC
AAACGGGACAGGCAGTCATCTTAGCCAGTCATCTTTAGCCTCAATGGACTCTCAGCCTCA
GCCCGCAACTGGACTCTTTCAAATTGAAACATCAAGGACTTTTGTTAATGTTGAATAAAA
AAATATATACCAAAGTTAAAAATACACATTTCACATGAAAATGTTAGTCTAGTCTTAATG
ATTCAGCTAAAACTACACCAACTAGGTTTGTAGTAATCATTTATTAATGATTAGCTTTTT
GTCTTTAGCGCAAATCTAAAAATAATTTGGGAAATTTACACCTTCTTCACATAGCTCACC
GAAATAACAACTAGCATCCAGGATAACTTGAAATCCATGATAATCTAAAGCCTAAGCTTT
TTAGTCTGTCTtccaaaaggctttgacttgaagattgttgct
>NODE_394_length_718_cov_13.841226
CTTACCAACCCACTTAAACCAGGATGAATTCTAATGCTTCTCACGGATATCATTGCATAA
TTTACCAGCCTCTCTTTCACAGCAATGAAATCAAGAAACAGGGATGTTTTTGTCATTTAT
TTATTCTTCTCCAGTAATCACCCCGCTAACGCCTACAGGGGCCTCCATCTGGGGAGATCA
CCCACGGTTGCGTGTGCTGTGATGCCAGTAGGTGGTCCTGCCCATGGCTTGGTGGGTGAG
CATGGTGTAGTCCCTGCTGCCACTGCTGCTGACATATCAGAGCTGTTTATTAAGAGGATG
ACAACTCTATCAAGCCCCATAAGCGGGCCCTCGTGCACAGGAGTTCTTTTGTTACTTTCA
GGGAGGGTGTCATCAATCTTGCTGCCATGCTACTCTCTTGAGCTGTTGATGGCAAACACG
ATTCCTCCCTTTCTGCCTGGCCTCTCCCGCCTCACAGTCTGGAATCAGGCGTGGTGAGGG
GGATCGAGGAGATAGGAGGACTTTCCCCGAGAGTGCCTTTTCTTGACAGGCGACAGAGCG
GACCGTTTGGACACCAGGGGTGGATATATGGGACCATGTAATGAAAAGACGTTGACAGGA
CCTGCTTGCTCTGTAATGAAGGTCCTCTGGAGCTGTGAATGGATACACACATCTTTCACG
CTTTTGTCTCCCTGCCTTTCCCACAGAATCCATCTCATCCATTTTAACCAAAAAGGAAGG
TGTAAGAGAAGCATCCCAGACAACAGCTCACAGTTAACATTTACATGCAACGACGTGGTG
TGAATTTTTAATGCAACAGCAACTAAGTTGATTTACACCCACGATTTCTAGCTAAATCCC
Ttctgcattagctgaggaaggt
>NODE_397_length_145_cov_1.441379
GTGGGAGAAACCTGCTATTTTTTGCTGTATCTCGGGACAGGAAGGTCGTAGAGACTCGGG
ACTGAGACCGGCGTCTTCAGCATAGTCAAATTAGGTGGGGCAGGTGGCATTTCCAGGTGT
CTAGCACGTCTGGTTCCGGAGATACTGGCCAAAACGTTCTCCCATTCACTGACAATGGGC
AGTGCATAACGCAGCCAGGGTTAGGGTTAGGGTTAGGGTCTCGGCCTGGGTTTGGGAAAA
CGGTTAGTGCTAGAGACATGAAACTTGTGTCTACCCCCCCATTTGCTGc
>NODE_403_length_522_cov_18.254789
CTTATATATGACACGAATTGCAATGAATGCAAGTCTTTTATCATTTAAGAAGTGACAAGT
GTAGCTGTTGCTGTCCTTGTAATTGTTGATGCATTGTGATTTGATGCTGGATTGAAAAGG
TGCAGAAACTCAATCTTGATATCTGGCCTCAGCTATCAATCTGTCACCTTTCTGTGTGCC
TTCCCAACAAAATGAAGTCTATAAACGGAGAACACTGAATGTTCTTTTGTCATTCAGTTG
ATAAGGGGACGGTGCTACTACTAAGGCCTGAGGACTAATGAATCTCCACTCCATTACCGC
TGAATCGGACAGATTGCTCTCCCGGAGAAATGAATTGAGTTTTTTGTATTTGTGAGATCA
TTCTCCCTCCATTAACTGCTCTTTATCCCGTCTCTTCATCACAGGCAAATCAGGTTAGGC
AGCCATGATTAGCTGGGGTGGCCTCCCTTTTTAAAAGGTAATTGGGTTTGGCGGCTCAGC
TGATAGTGCCATTAGGACCAATAAAGGCTGGGCTTGGCTCATCGAGTGAAACAGATTCTT
CAGCAGCAGATGGCAGACGGAGGGAGAGAGCTCTGATGCATTGAGGCCGAAAACAAAGTT
TGTGTAACCAAAGTAGTTTGGGGGCATCCTCTCCTCTCTGTGCATATGCCCCCGCCACTT
TCACGG
>NODE_405_length_145_cov_1.131034
GGTTAGTGCTAGAGACATGAAACTTGTGTCTACCCCCCCATTTGCTGCCACCGCGATCGC
ACTGAGCCTTCTCCCGAGTCTCTACGACGTCAGGAAGTGGGAGAAACCTGTGATTTTTTG
CTGTATCTCGGGACGGGAAGGTCGCAGAGACTCGGGACTGAGACCGGCGTCTTCAGCATA
GCCAAATTAGGTGGGGCAGGTGGCATTTCCAGgtgtctagcatgtctggttccggagata
ttggccaaaacgttctcccattcactgacaatgggcagtgcataaggca
>NODE_408_length_607_cov_8.441516
TTTTCCCCCCCTCTTTCTTACAAGTCAAATCCTGGGAGAGGTTGATGTGAAGACCAGGCA
GAGCAGGGATGTGAAGAATATAAACACAATTTTTTTTTTTATTGTCCAGAGGGAAAGGGG
GGGTGCCGGGGGTTGGGCGGTGGGGTCTGTAAAAGAGACGGGGACCTTATCACAGCCCAG
CAGCTCTGTAATTCGCCGCCATGATAAAGTGGCAGCGCGGAAAACCTTACAAGGCTGGCA
CAATCCAAAGACGGATTAGGTTTTTCTGACATAAGCTTCCTGAAAAACTAATCAATCAGC
CCATGCAGTATTATCAGAAGCGTGAGATTAAAGAGCTGCTCCTAATCCCCCCACTGTACA
TTTTATTACACTTCCCAGTGTTAGTTGCCTTTAAATATACAATAAATAAATAATAAAACC
AAACCTAATTGAGCATGGGGAAGGGGAAAAGGGTTAAAGAGCCCTTAGAGAGGGAATTTA
TGTAGAATTTGTGTTTTGTTATGAAGACAGGGATAAAACTGTTGTCCTTGCCAGAGCACT
TTTTGACTTTGAATAGAGCATCACTGTCTCTGGCATGGGGGGGAAAAAAACCTCCGGCAG
AATTTTACACCAATACGGCTGGCTAAAATTGAATCACATCGATTCGGACTTTCTTGTTAA
GATTTTTTTGCTCATTAATGGGTGAACAGATACATTATCAAGTAACGGCATGTGAAAAAA
ATAAAGAAATGCCAGTCGAAAATGAACGCTa
>NODE_409_length_645_cov_8.390697
CACACACACACACACACACACACACACACTCTAACACACAGGGATCTGGGGGATATATAG
GGGTGTGGTAGAGCTAGTGATGGGGCTCTGCTTTGATGCCCAGTGGGAGATTACAGGGCC
AAGAAGCAGAGATAAAAGTACAACCAAAACACAGGTAGCTGCTCTTGCTTATGCCTTACA
AACACATTCACACATACACTTACACACATCCATAACACATGTTCAGAGTAGACCAAGGAT
GCACACACGCAGACACACAGCTGCATACACACTAACATCTAATGGCTAGTCAGTGACACT
GAGGTCTTAGCCCCTGTCTGCCAGTCCTCATTTGTTTCCCAGCCCCTCCTATGTGTGTGA
AGCAGTAGCACTTGCTACTGGGTGTCTTGTTACTCCTCAGAAGGTCTATTGATTTAACTC
TTGCCACAATCTATAACACTATTGTCTTGCCTTAAGTGTCTCATCTGTACAATTCACTGG
CAGGAGTCTATACATCAAAAACCCCGCCTGCTTAAGGATATTGGTATTCTGCAACATGCT
GGGAATACTTTTTTTTTCCTCTGTGAATTTCACATTTCTTGCACACTCAACCTTACTTTT
TTAAAGCGTAGATGCTTGCAGCAAGGCATAACACAGTCTGGTACGGGTTTATTTTTACTA
CTGTTGTGTTTATGAAGTCAATATTTTATTTCACAATATCATATAGCAGTGGTGTAGAGC
AGAAGTTATATTTTAGTTTTTTGTCGATCTGTTGGGACATAGATGAAATATTCAGCCTCA
TAGTGGCAt
>NODE_410_length_1087_cov_6.258510
CTGTTTGTTAAGAGAGGCCAAATCCCATATGGTGAACAGCAGCTCCTCTGGTGAGAAGAG
AGGCTGTGAAAGCCACCGGCAGCCCCTCTCCTCCATCCGTGCTCCAGAGATGAAGGGATG
TAGCGCCTGCCTCTCCTTGTTCCTCCTTTCTCCCACTCCCTTTGCCTCCTCTCCTCCCTC
TTTCTTGGCCAGGGGTTAAACTGCTGCACTCTAACCTCCCTGGCAATGATTTCATTCACT
CAGTTTCTCTCGCTCACTCTCATCTCAGAGAGAGATTTATTTCACAGTATGTAGTGGATT
AGGCCCCCCTCGTCTGCCCCTGGACAAAAGCATTGTTTTAGCACTAGCCTGTTCGCTGTA
ACTGGAGGAAGCTACCACTACTAAGCGTCCACAATACGGCCATTGTGGACACAGGGCTAG
GAGGACCCTGCCTCGGAGGCCGTCTAGACTTTGAGCCCGGGCCGATTGGAGAAACAGGGG
GAGAAAATCCCATCAGGCAGTGGAGTGAAAGTTAACTAAGGTAACCTGCTGTGAACCTGA
TGAAGATGTCAAGCCAACATATGGCAAAAAATGTCTATTGTCAGAACAAGGAGCTTTCTT
CCCTCTGAGGGAGGGGATGGTAGAGGAGGAGGAGATGAGGGGTGGCTAAAGAAAACTAGG
GGGGTTGCACAACCTAAAGGAAGGAATAACTGCAGTGGTCATCGTTTTACTTCTGGATCA
GTAGTCTTATTCTGGCCGGGAGGAGGCCCAACCCCTCTACTCACAATTAAAGGAGTAAGC
AGATTAACTGGCATCTTTCAAAGGCCAGCAGAAAGAAAAACTCACTCAAAGACGTTTAAT
ACATTTTTTCCCCCTTTGCCTATCAAGTCCCGCACTGCACACGGCAAATGGCATTACATT
TCATGCTGATTTAGTGAGCAGAGGTTTGGAGAAAAGAGAAACTTCTTAAACTGTGATATG
GTCCTTAAGTTTACTAATACTGATTGGTCACACTATGTTGTTACAAATGAGGATTGAGAA
CTGGGAGAAGCAGTGAAAGCCTTAGGTCGCTCATAAAACTACCTGGATTAAATCAGAGCA
AATTTATGTTTGATATTAGATTGATTAATTAATGGATCTAAACAGTGATGCCCAACACTT
TAAAGGGTATATTActtgttaaaacaagcattatcaaatgcatcacgatgttgatctaga
ttaggtctatacataggtctagatttgcaaa
>NODE_411_length_459_cov_17.054466
TGTGATGTTGTATACACCAGGTAGACTCGGTCAATACTAATTACTCTCAATGCAAACATC
AGGTCGGGGTGAAATGGTCAGAGCAATAATCGCTCCGTGCTGTCTCCTTGTTTTGGCAAC
TCTCATTAGCAACCTGCACGGGGAGGAGGAAGAGGAGGAAATGTGGAAATGACGGCGTTA
CGTGGAGGCGATCTGGATCGGTCTGCCCCCCCACCACCACCACCGCCTCCCACCTCCATC
TCCCTGACCCTGGCCTGACCCTTGCCTGTCACAGGATTGCTGCCCTTTGTGTCATGCCTC
TCCATGCTGACTTTGGAGTGGAGATTGCAGGTACAATGTGGATTGTTCTCAGTGTGTTTT
CAAAGATCAGAATAACAATGGCATTTGCTCAGCTCACTCACTCACGCTCATTGATCACTT
GTCCCCTCTCTCTCTCGGCTCTCTGATCACATCAACTCTGCCTTGGCCCCTCTTCTGACA
GCAGTTTCACTCCGAGCACAACTACATCATGCAACCTTTGAGCTACTTTCGTATGTTAGC
ATATATTTCCTGCATGCAAAGCAACGCCACCTGGCATCTTACTGggaggtgaagcgctgg
tct
>NODE_414_length_804_cov_14.406716
TGTAAATTAAAGGCGTGAAAACTAGGCAGCAACATCCTTCGGTTCAAAGGGTTAACACAG
GGTTTGATTGCAAGCGTGTTTACCGCCAGCCTGCCACAGCCATGTAAGCATTCCTTTGTC
TGTCTGGGTGTTACATTTTCACAAGCAGTAATTGCTTAAAGTGAGACGTATTCTGGTGAG
TGGATGCCTAAATGAAAATATATTTTCACCCTGTTTTCAATCAGTCTGAAACAGACAGTT
AATGGTCGCTTAATCCCCTGGACACATCTCCAGCTCCCTGCTCTGACAATGAAGCCAATA
AAAAGCTTCCAAAAAACACATTCTCAGTTGTTTTCTTTTTTACTAATTTCTCTTTTTTTT
ATTATTTCTTTTTGTCTTTACCTCGTCTATTTCTCATGAGTTTTCTCTGATAGTGATCCT
GTTAAATTAAGTGCCTGGGCTTTATCCAGAGCCCTCTCACCGTCACTCCTTTAATTTAGT
CATTATAATTAACCATTAACTGGTGTCAGTTTCTGGGCCACTAACAGGCCCACTCAGTTC
TGCTTGTCTGCATTATCACAGTTTGGGGGAGAAAGTAAATTATAATGAAGGGCTATATAG
TCCAATTACTGATAAAAGCAGCCAAGTGCGCTCCTTGTAATTAGGTGCCAGTATCCCTCC
CTCCTTCTCTCTCTCCTTCTCTCTCCCTTTCTTGTAGTGACATGTTGGAAGGGAATATAT
GCTTAATAGCTATTTTTATTACTGTTAACCTCTTAGTCATGTTCTTAACCCAGCGACTTT
CAATCACAGAGACAAGGGGATGCCACAGAGAGACCTTATCTCACAAACAATCATTTTATG
TGCTCTGCGTGGCTGTTACACAAAGTTAACTGATAGACGCGGGAGTGTTGGGAAACACGA
AAAGAAAGGAGCCAAGTATTAAGGAAACCAAAGGAAAAGAGAAGTAAa
>NODE_415_length_747_cov_13.645247
TAATTAGCGAAGTATCCACACCGGCTCTCTGGCACACAGAGCTCCCGCACGAGTCCCTGT
CGACTCGCTCATCCCCGTAGATACGATGCAATCAAAAAAAAAGGCAGCAACACGGGAGGC
GAGGGGGGAGGAAAAAATCAACGCATCAAAAAACAAACTTTAAACAATGACCCTACTTCT
CTGCTGCAACTTTTTCCCCTTACACCTCGCATTTTTTCTTCTGTCACGAGTATAAGGGGC
AAGAGCGATGCATCCCTTTTTTCCTCTTCCAAGGATAATGATTTACAAAATGCCTCTCAT
CAAAGAATTCATTAACAACGAACGTTAATTAAAAAATAAATGAGTAAACATCAATATCAA
ATCTCAGCACTGTGGAAGGGAATACATTATGCAGAGTAATGATGTTTGAGAGGGGCTTCA
GCACCTCTGTGGGACTCTTTTAAACCCCTTACCTCTTAGGCAGTTGCTTATTTTGCAACC
CTTTGTTGTTTAACAACAAAGAGAATGGGCTCTCATAATGTTATATTAATCAGCGGATTA
ATATTTCAATTTGATTTGCTTTATAGTTGAGGTGCTGTTGGCATTTCCATTTTCCCTCCA
TATGTGCAGCGATGTTAAGTGGTATCATTACCATTTTCTACCTGGGGGTTCGGGGAGATA
ACAGGCACCAGTGATAGCTCTATTCTGTGGAGGGAGAGGGAGGTTTTTGGGGGGCGCTCA
TGCATTTTTAAAGGTCCGTGTTTGGTGTGCCTTCACATCCATTATTCTCAAATGTTGCAT
GCAAACAGCTGAGTCACAGCCTTTCTGCCCGCCACAGGACaacaagaaacaagaacagcc
caaaatactaaattagagtgcccactgtaaaagtgtccgctggtatacagg
>NODE_416_length_607_cov_16.329489
TCGCTTTTAAAACCACCCCAACTTACCAACACAGGAGGTTTCAGTTTGTTTTATTGCAAA
AACACAACAGGCAAGAGCATTTTTCTTTTTTTTCTTTTTTTTAAAACTGAGATGATTTAC
ATGGTAATGTCTACAGTTTAATAAACATGACTTCTAACCACATTTAATGTAGAATACAGG
GCTGGAATGACCATATGTATAATTACCTCACTAAAAACAAAAGCATTTACAAGAAAAAGA
AAAAAGAAACAAAACAACAAAAATAGTGAAAAAAAAAATCAAGGAGGACGTGTTCGCCGG
GTAATCTGCCATCTATGTGAAACACTTTCAAACCAAGGAAATTTAAGATCTTCATCAAGG
CGTCTGCATCCAAACATTTAACAAAGGATTTTGTTTCGACAATGTAGCATTTACTTTATG
TCCACTTCACATTACTGGCCCTGTGCAGAAGAAATACATAGAAGATACATTGCATGTTAA
CAGCGGAAACAGTGGACTCAGCTTCCCAAAATAAAAATCTAAAAGCCTGTGTAGGGAGGA
AGTAGTTTTTTTGGTTAAGTTTGAGCGGCTGCTGCGGTCACGGGAACCCTGTGGAAACCT
GAGGAGGGAAGCGGGGTTACGGTACAAATCGACTGAGTGTAAGTGAATGTGGAGGGCGGA
TTCTTATCGGGGGTGTACCTGAGGGGCTTGTGGTGCTGCACCCATCGACTGAGGGTTGGC
GGTGCCgtagtacgcggcctgctgccggtag
>NODE_417_length_874_cov_9.215103
CAGCGTCTCGCAGACGCTTGCCACCTGCTCCGGGGAGAAGTTGAGGGTCGGTAGCTGAAA
CATGGACAAGTCTTCTGGAGACCTGGTGGTGGGAGCGCTGTTCGCCAGGAGCAGAGGGCG
ATCAGCGAAGTTTGGCAGGAAGAAATGGGAGGGATAAAGCTCTAAAGGGGATCTGAAAAC
CATGGAAATGACCTGAGAGAGAAAGAAAATTATCGAGAAAAAGGAAAAACCGAAAAATAC
GGCAAGTAAAAAAGATTGAATGATTCAATGGCTATCGCCTAATGACACCAGCCTCATAAT
ATCTCCCCCCTAAATCCGCCGTTGAGTGTAGCATTGAAACATTTTGTTTCCCTTTTCTAT
TGGTCTTCTTGGTGTCGTTGTAGCGTTGTCATGGCAGCCCTGCCAATCACTGTCAAGCGT
GCCAATCATTAGCCAGTACGTAGCGCGAGGCTTTCACCACTTGTGCAGCACGCACGGGGG
GTTATCAGAGTCTCCGATCTCCACAGCAACCCTCCCACCGCACCGCGCGCATCAGGCACA
AGCCAATGCTCGCCTATCTGCTGAATGGAATGAGCAATTAGAGGGTGGAATATTATTGCG
ATCTTAACGAGGCTCGTTAAAGCTAAAGAAGATATGTAGACTGGAGATGCTTAGCAGAGA
CGGGAAGGGAGGGAGGGAGGCAGAGGGAGCTTTAAATGGGTGACAAATGGACAACCAATG
ACTGCAACTCGGGAATACACGTTTTGAATAGAAGCGAGTCAATTTGCACATTATTTTCGC
ATAGTTTTTCCTGTAGTAGCTACTTTTTTATCTTTCCATCAGCCCATTCATTTTTTCTCT
CTCTCTCTCTTGTTCGAGGCGTTTCAGTGTTCTGGCTGCATGTGTTTTCTTTTTCTTTTT
TTTCCTATCATGTTATCGCTTTCTTGTTTTCCTCAAAAATTTcagtcctgtaatcgtttg
gctttttgcccccggatccgtcggtgattttattttaccaaaagagggggagaaaaaa
>NODE_418_length_661_cov_12.729198
CATTGCATGAAGGGATTCCTTCTGAGGTCTTATCATTCACACGTGTCTCAATTTAGCGAT
TTAGTTTCCCAATGAAATAAAGTTCTAAATCCTAACAAATTCTAATGAAAACATAAATCA
GCGAATTACAATATTTTTGCATTGCTATTTGAGTACCTCGATATCACAGCATGATTCTGT
AGTGATTCCCTCCCCTGTAGCACAGTTTACGTTGCGAGGTGTGAGAGAAGCAGAAAACTA
TAATAATTCCCTCATCTCATGTCCATTAGCATGTACGAAAACCCCAAAATCTCCAGTCTT
GGGCAGACACAGGCAGACAGCACGCATCTCCACTTGTCAAAGAAAACTTTTATCAATACC
AAGAGCACTTGAAGTTTGTTTGCATTTTGTTTTCCAGCACTCTTAACAACTTCAGAAGTC
AGATCACAGGAGTATCTGATCAAAGCGCTTCGTGGTTAGTTCTGGAAACACAGGAGTGCT
ACGCCACGCTTTGATACTCCACATCAATATTTCAATTCAACAATCACTTGACATGCACCC
ATACTCCCAGAGACGAAAGACGAAAGGGGAGAGAGGGAGAGAGGGAGAGAGAGAGAGAGA
GAGAGAGAGAGAGATCCAGGGAAGATGGAGGGGGTTTGTGAAGTACATATACAGTAAAAG
AAATGGATTGAAGAAATCACTACCTTGTTCACCTTTGCAGCGATGTTGTATAAATTGAAC
TGAGATGCTCCTTACATCACTAATGAGCTCAAATCAGGATTGTTGGAGTCAGGAAGTTTT
AGCAGCTTATCTTTCGTCTGGAaac
>NODE_419_length_781_cov_13.284251
GTGTGTGTGTGAATATAAGCACTTAAAGTTGAGTCATTTTAGGGATATAGATATTTTCCA
TTTTCAACTCTGACAAAAATGCAGTGAAATAGAGGGGCCATTTTTTTCTTTTTCGATTTC
TGTCTCGTAAATCCTTTTCAAACGCAATTCCCATTCTTCTTTTGAGGTCTTTTAAGTCAT
TATAAATGTTTTCTCTCTCCCTCTCTTTCTGTCTGTCTGTCTCTCTCCCCTCTCCCTAGC
TTTAGTCTTCTTGAATAAAATAAGTGCAGATTTGCTGGAAATCAGTGGCTTTTGTGTGTG
GCTGCAGGAGCATGGTGAAATGTTTGGACACTAATACCCATTCATTTCGGTAGCGCCATA
AATAAAAGCTGCCAGCTATGCGGCTGCCGTGAAGTGGTATTCTTTGGTGCCCAGCGGGAT
GTCCTGTTCACATTAGCGCAGCAGGGAAAACTGGCCGGAACAGCCAGACAACTAAATCAA
GACATTGTCAACTTCTGACAAAATTGCTATGGGGGGAGAACCAGTTTTAAGAGGGGTTGT
GCATGTCTGGTTGTATGCATGTTGCAGTGTGTGTGTGTGTGTGTGTGTGTGTTTGTAAGA
CACAGAGAGAAACAGACAGGGAGAGCAATAGAATGAGAGAACAGAGGAGGCACGGGGGAG
AGATATATCTTTTCAAAATTTAGTATATTCTGAAAAATAATTCCTGACTGAGTAACACCA
TGGGGCTGACATGAATGAGGAAGTGTTGCTAGAATGGAGACGGCAGGGCTTAGCTCAAGA
AATAAAACCTAAACCTCCACAAACACTCATCTCCTGTTGTGTTTTTTTCCTAAATCCATG
GCAAAACGCTTGTCAGGATCAATTTTCCATTATGTATGAATAGTGTGCAAGTGCTCATAT
TGTGATATGATAGAAAATActacag
>NODE_421_length_680_cov_16.379412
CAAAGCTGCTTCAGTGGTGGACTTGCTGTGTAATTTGCTCCCTTAATTTACATTTGGCAG
TTGTTAATCATTCAGACGGTATATTTGTGTGCCTAAATAACTAAACAAATTGCCCCGGCA
AGATGAATTTCAACCATAATTTGTGACTGTCATTTAAAGAGGGCACTCCACACTTAATGT
TGGTTAAAACAAGCAATTTCAAACAGAGTGATTTAAGAAAGTGAGAACTGTATTTTGTTT
TTGTTTTTTTACGACCACCATTTAACGTGCAAAAATTCACCTCCAAACTTGTTTCCTGAT
TAATGATCATCAAGAAGCACTTAGTTGTGTTTCCTTCAGGTGGGAACGTGAGGTAAGACT
TTGTGGGCAACACAGTTAATCACACAAAAATCTAACAAAAATCAAAAATGAAATATTTAT
TACAGCATTTGTGACTGAACACCTTTTAAACATTACGTCACAGTCCTCATACAAGTATTT
AATGTATTTTTGACAAAGCTTAAGGGAGACGGCATCTTATCATCTAGTGAGGAACACGTG
CTGAAAAAGGAAGGAATTCATGGACATACAATATCAATGCCACAGCAGATCTGAAACTAG
CAAAAACATTCTTTTTCAATTGAGGTAAACACATAGAATATCTAACATGAAACAATTAAT
AGACTGAACTCTGTACGAAGTTTGTTACAATATTCTCTCAGCTTTTTTTCCCCCCAAAAG
CATTGAGTTCATAATTTAAGTTTTTTTTTTTTCCTTTTTTTTCTTTTTTTTCGTTTTAGG
TTTTTTGGTGCATCAACCGTCAAATGCTTCTCCAGCGCCacagg
>NODE_422_length_677_cov_10.652881
GAGACTCAGTTTGGCACTGAGCTCTGGGTCACAAATTGTAGGGAATTTGTTGTTCGCAGT
AGTTTGCTTTCTGAATGCACATCCCTTTACTGTTATAGCCCTTCACATGTCAGATAATAC
ACTTTTTATGCACTGTTCTAAATGGAAATGAAAGTGACAGAAATTCCCTCCAATGTCTGA
TTCCAAATCCCAGTATGAGGCGAAACCTAGGTAGTGAAATTAGGGGAGAAAGCTGGGGAT
GAGGAGGAATGTGGAGCTGTCAGTCAGTCAGTCAGTGGGAAGGGGGATTATGCAGAGCTC
AGAGCAGTAATTGAACACCATCGGGCCCGCCCTCATTTACATCTCAGCCTTCTGCTGGCT
TTGATTGGCAGCTGTACATGAAATGCCACATCAGTTGAAAGTATGTTGTGAGCTGGCACT
AACAATCCTGTGGCTCCGGGGAGACCTGCCATATTGTAATTTGGTTATCAGGCATGAAGG
AAATAATTCTAAGTGCCAGGAAATGTGAGGCAGAATAAATGCTTCATTGCTGCAAGTTGC
CCAGGGTGACAGTTCTTATTTAATGTACAAGAGCGTCCCATTGCCTGTAGATTTGGGGAG
CAGAGAAGGGGAAAGGAGATGTAAACTAGGAGGTGGAGAATTTTCACAAAGACGGCGTTA
AAATGGAAACCTGAAGCAAAAAAAAAAAAAAAAAAAGATAGATAAGAGATAATCAATAAA
AAGTCATTATGCATCATTTTTGGTTCATGCTTTGTCTGGGTAAAATCGCAGCAACAGTTG
CACACccagactatttgtgttttagccctatttttaggctc
>NODE_423_length_506_cov_9.559289
GAAAAAGAGCAGGCAGTTGAAAAGTGCTCGCTGTTCCCTGTATTTCATTTTAATGTCATT
CTCTCTCTGTGTTCCTCTCACATATTAACCTTCACCATCCAGCCTGTTGCTGACTTGCCT
ACTGGGAATATCAACACAAACTCCCTACTTGTGTGTCAAGGGTGGGTGAGTAGCTCATGT
CTCAAAAGTGGTGTGTGGGGGTTTGCACACATGTTGCCAGTCCAATTTTACTGTCATTCT
CTGCTTCCTGAAACTCTATGATAGGGAGCAGCCTGGCTACCATGGGCCTGCGAGGGTTAA
TCTAGCACTGAGCCAGATCACCTCAGGGGAACCTGCCTGGAAAATGGGTTAATAAAGGTC
ATCCCCCAAAATAAACACTTTACAGAATGTTTCTCCATTCATCCCTCCTTAAAATCAACT
CGCAATAAAACGGGTCTGGGTGCAATTACTGCCGCTGCATTGGGGCATGAAATCAACCTG
TCCCGTGTTCTGGCTGAGGTCTGCTATGATCTCCACTTTTTCAGCCTATGCTGCTCCCCC
TGTAGACCCTTTCCAGGAGCAGTTGCACCCAGTTTCTCTCAGCTCCAGCATGCCAAACCT
ACTTAAAACAACTTTATTGATCTGTCCAGAGGTGCAAAgctagactgaaa
>NODE_424_length_908_cov_7.016520
ATTATTAGTGGATGTAACATTTCAGTGCGTGCATGATTAATGTCGCCTTTTATCATCACT
GTCTCCTATTTCTTTCTCCTACAGACAGAGAAAATAATATCACAGGCCTTCATTCATGGT
CATTTTTATTCACTCTTTTAAAACATGGAGCAATTTGATAACCAGGGATAATACTGTATA
ATTAGCAGAAGAATACCTCAGTAATTTTTAACCATCTTTCTCGCTATCTTCCATCTCTTG
TACATTATTTTCTGTTCCTTGTTACTTCCTTGTTCTTGATGCATGCTCCTTTGGCATGAA
GGACCTGAATGGCAGTTTTGATATGTCTTACCAGACCTCTCTTTCAGGGCTTGTGCAACT
AGAGGTCACCTCTTTTGTTTTGTCCTTCACAGCATGCCTCTGTGATATACAGAGTTGTCT
CTGACTCCTTATGCCGCGTCTTCTTCTGTGTAACGCATTTTGGCTCCTATAGCCAATAAA
ACAATCCCCTGCCACTTGTTCCACAGCCTTTTTGTTGTTTTGTGTACTTTGGCTTTGTGC
ACAATCCCAGTCCAATGCTAGTGATCTAGCTTTGCATGGCATCGTGTGTTAGCTTAGACG
TGTGTTTGTAAAGAGGGATGTTCTCTTTTTTCCAGCAAAGATGTCACGGAAATTAAGCTT
GCCTACTGAGCTAAAGCCAGACTTGGGTAAGCCTTGACTTCGTGTATCCAAACAATTTGT
ATGAAATGCAGTATACTTTCGCCACTCCGACTGGACTCCACCACATCCCATAAGTCCAGT
TTTATCTGGTTATTAGCCTCAAAATTGGCAAGCTGTGCAGATGTTCTCCTAAGTTTGCAT
GAGTCAAAAGTAGCACTGATCTGATCTGAATTGAAATTATTTTGAGCTAAATCAAATTGT
TGCAATTAAACTCCCATTTTCTGACCACGTTGGGGGTTTCACTAGAGGTCAGTGGTGCTG
AGCTAAACTTTGCACAACCCAtttcactatgaagctttctgtaacttttgcagctttcct
tttctcttctatgttcttcatgtctttctttt
>NODE_425_length_595_cov_13.537815
GACAAAGAGAGGGCAAGGAAGAGAAGTAAAAAAAAAAAAACACAGAAAGCTTCAACTTTC
TTTAATTATGTTTACCCAACAGGCTTTGCTTCCTCATTTAAATAGCATAAACATCTGGCC
GTGGTGAGCCACTAGCATGGCGGCAGTAGTCAAGCAAATCTTGTGGAAAATAATGAAATT
AGATCCCTGGTGCTGCGACAGTGGAAGGGCAGAAGACATCCGCTCCATGTTAATAAAATT
GCCATGAATGAGTGAATACAATTAGGAAATTGTCAGTGGTGGCAGTGAACTTTTGTAACT
CACCGATGTTTGCATCATTCGATTAAGGCAGCAATTTGGACTTGTTTATTTGCGGCTGTT
GTGGCTTTTATTAATTGTGACCCGGCAGTGATTGGCCTGCGATTAAACCAGTCACATATG
ATGTGACTGAGGGTGAGGGATGGATTGGTGGGCAGGCTGATGGCAAACAGGGTTTTTTTT
TATTGTTGTTTATCTCAGTGGGTGCATGTCTAAGAGGATGGAACTTGTTTGTGTGTATTC
ATTGTAAACTCAGATGTGTGTGTTTGGATATGCATGATGCTCAACTTTGGAATTGAGGTA
GTGATTACATCTGGTTCTAACTGAGGCTTTATATTTTACCAAACAGGTTGATTTCATGTG
TTTAGGAAGCCAGATCCAATTTTTCTTTTGATCCAAAAATGGAGTGTGTTCAGCCCGact
tgctgtgctgtaacttgat
>NODE_426_length_533_cov_18.919325
TGTGCGCAGCATGCGCATCTAAATGCGCTCCTATAGCTTTGTGCGGTAATTACAACATTT
GGATCGACCCGCTATTGATGACAACAGGTTGACTTGCCCCGCAGAACGCACGAGAGTAAT
TGCTTAAAGGTAATTGTGGAGAAAAAAATAATGCGCTACTATTAAAGCCGAACAGAAAGA
GCACATATGGCAGAAAAGAAGAGGTGCGTGTGTCAACTCTGTGGGCCCACCGTGCATATA
AAATTGTGTGACAATTGCCGTGGAAAACACTCCTGGTGGAAGGCAATTTCACAAATAATT
TTAGCAACAATTAGGGAGTGTGGAGGGGTGAAATGGCGATTTCACATGCAGATGTGCCGG
TGGGAAGGATCTGGTACCCTGCCGAATAGCTATGACCCTCACTCTCCCGCTTTGGTTTGC
TTCACATGGGACAGAGAAGCACAAAGAGACCGCCTCACCCTCCTGGGAAGGCGCAAAGAG
CACTGGATTAAGTCAAGCATCAATCATGTGAAATCCAAACAACAGCACGTTGCTTTCATG
GAAGAAAAAAAAAAAGCAGGTTCTTTAACAAATGTCTCACCTCTGTTTGGGTCTTTCTTT
GCAGCTACAACAGGTATGTTTTGGAAAATCACACAGATACACAAAAAGCTAATAATGcag
ttttttttgtggttcag
>NODE_433_length_322_cov_2.552795
CTTGCCGGGACAGGGTTTTTAGTTGTTTGATTGTGGTCTGCCTGGGGTCCTGGTCCTTAT
TGTTGATTCCTATGGAGAATACAACAATCTTGGTATTGGGGTTGAGGGGGGATTTTTCAC
AGATCTTTACGAAATGGTAGCTGGTGGCTCCAGGATAGCTGTCTAGTTGGATTTGTGGGA
AGTTGTGAGCTGGGATCCGGTTGATGTTGGAGTCGCCTAGGATCAGAATTGGTTTCTTGC
CTCTGAAATGCCAGTCTTGGATTTTACGGTTTGGACGTGCGATATGGTAGGTGGGTCTGT
AGAGAGGGGGGTCCGAGGATGACTGGGCTTGGGTTGCAATATGGGTGGAAAGGGGCTGAG
GGGAGAATGGGGGGATGAAGGTGTCTGAGGTATCCGGGTCGGGAGAGAGCGACGTAGATG
CCTGGGTCTTGCTTCGTGGGGAGATCTGTGGAAGGCGAGCATGAGg
>NODE_436_length_1171_cov_12.700256
AGTCAACCAAGTTACCACTTGCAAAGCCACCTCCAAGAGGGCTGATGAGTGGCCACAGCA
AATTCACCGTCTATTCAAATAACAATGGAAGTGATTGGAGCTAACAACCCGAATCACTAG
GCGCGAGGATTTGAAACATATGTCATGTTGTTGCGCATCAGTGATAAAAACTAATAACAG
TATTCCCTGACTGCACTGTATGAGTGAGAGTCAGACACAAAGCCTTAGCAGAGCGCAGCT
CCCCTGCCGCCCCCATCCCGCAATGTCAGATATATCAGCAATGCTAATGCCCAGGCAGCA
TCCTGCAACGCTCGCCCTGAACCACTGAAAAGACAACCATTTAGGCTTTAAAAGACACAC
ATAAACAAAAAAGGAAGGAGGAGATGAAAAGAGAGGAAAAATGAAAGAAAATGCAAGAGG
GAGAGAGGAAGAAAGAATGAAGGGAGGCTGGGGTTGAGGTGGGGGGCGAAAGAGGAAGTC
AATTACGTATTCTGAACCTGGCCGATGTAGTCCTCAGGGATCTGCCTCCGCACCTCAGGA
TCTGTAAATAATTGACAGATAATATTAATTGGCTTTGGATTAGTGAGCAAGCTCAGTATC
ACACATTAATATTTGATCAGAGGATGATAGGGACCCTGGCAGGGGATCCGAAGGGGCAGC
TGAGGCTGTTTTGTTGATTAGGCCAGAGAAGGGAGGAGACGGAGGCAAGTGGTAGCGGTA
GCAGCAGCAACAGCAACAACAGCAGCTCCAGACACACACACACACAGATGGAAACACACA
GCCGTGGTTTGATGCTCCCGTTAGCTCCAGGCAGCTAAACCTCCTACTGCCAGCAAACTG
CCTGCTTCTTATTTTGCCCATGAATAAGAACATAAAAAAAACAGAGGAGGACTTCCCGAG
CTGCTTTGATTGCTTTATTTATTTTTATTAGGACGCGTGAGTGTGGTCTGCTAGTCAGTT
AGGAGTATTATGGTGTTTTACCCATACACTGGACTAAACGTGGTTGCATCGTAAAAATGA
CACATATTTTCAGTTTTAATATTTCATGATGATTCTAGTGCTGAGTCACTGGAGCTACCA
GCTGGCTGAGAATACATGTAGAGGGGAAATAAAAAATTTTGACTGGGTAGGAGCTTTAGC
ATTTTGTGTCTGTTCATTATATTGTGTAATTAGTTAATTAATGAAGACAAGTTATTTATC
ACATGCATTTGTCTGAGTTGGTGTGACAGtctttgtctcttacctctccacacccaaaca
catttcttttatttattggttagtaaacacagatgtaaacatagccataaactat
>NODE_437_length_547_cov_14.921390
GTCCCTGTGATGAATTATCCGGAAGCTTTACCCGCTGTAATTCTAAATCTTCCCAACAAG
TGCCTTTGTTGTAGAGAAATTAATGAAAACAAGATTGTCTTTCATAGGAGCTGATCTAAC
AGCGCGACAGCCAGCTGCTCTTCTTTGGGAATAAAAACAGTCAGCATTAAACACAGCTCA
CACAAAATACTTTTTTTTCCACCACTCGTGTGGAAAACAAATCAGGCGGCAGGCGCAGTG
GCCATCTGTTTTGTTATTTGATATGTGTGAATACATGTTGTAATGACTTTGTTTGTGAAT
CACTCTGCGCGGCAGAACACACGAGAGCTCTCGAAGTGCTGGAGTGTTCAAAGCTAATCA
TATAATTGGACACAATAGTCGATGACAAATGGAGACGCTTGGAGCCAGCCAGCTGGGGAA
GTGAATATGTAATCATTGTAAAATCATATCATTTTTGCATATTTGAAGACAGCTTAATAG
AGTTTGCGTGTCAGCACACTATCAAATGATGATCAGAGACAGTGTTGCTGTATTTGTTTT
CCGAACCGCGCTTTGTTGGACCATTTATCTCCATCGTGATTAAAAGTGCTTCTCAAGAGT
TTGTCTGCTATTGGTTCATTTGTGTTTCATTATGTTCTGAACGCTGAAAGCAGATTTGGG
AGAAATGACCGGTTGGAATTTTCAAAAAGTc
>NODE_438_length_320_cov_1.334375
ATGCTGATCAGTGTAGACATTTACAAGCAAGCCGCCACTGCACATATATGTAGTCTATAG
GGAAGGCTAAAACATCATTTAAAAAAAGGTCACGAGTGTAATTAAAAGAAAATATGCATG
GTTGAAAAATATTTGTCACGCAATGTACTCTATCCACCAAATGTGCCACAAAAACTAACC
AATGAGCACAAACATGCTACGCAGTGAGAGGTCAAAGGCAGTGCTAAATGAGAGGGTATG
AGCAAAAAGCAATTTCAAATGGGTGACAAGCAAGAGGTCAAGGTGCGATCAAAGGATGAG
ACACTAAAAGAGTGCCCAAGAGGACCACATGGCCTTTAAAGAGGAAGAAAACTGCCAACa
tccatctgtgtgcatttcactttccttcatctctgcttccagtgtccttcccactctttc
attttgactatgacagtctgcccccttttaaataatgaaataaa
>NODE_443_length_689_cov_9.303338
ATCTATCCATCCCTGTTCTTCTTTATCTCTCACTCCCTTCCCCTCCTTTTGCCTCCCCTC
CCGGAGAGTTGAGGCCATTGTCGGGCTGAGCGGTGTTGGGTTCTGTTCTCCTGCTGCTGC
CAGCTCTCCCCACGGCCCCTGCAAGACAAGGCTGTTATTGCCCCAGGGATCGCAGGCCTC
AGCAGCTCTTCCTCCAAACAAATTTGCTGTAACTTTATCTGCAATTGGGCCCTGAATTGG
GAGCAAATAGAGGCAGCTTTGTGAAGCTCGGGGAAGGGCGAGGGCAGCGAGCTGGGGGTT
GTTGGGGAGGCAGGGGAAATGATACCGGGCTCTTTTATGTCAGGCAAAGTAGGACTCTTA
TCAGGAAGAGAGCCCAGACAAGGGAGCTACTTCTAGAGGAAACTGGAGCACCTATCACCT
GCTTTGCATTTAGATAAAAATTCACCCTGCTGAAATAAAAAAGGGAAAAAAGCAAAGACA
GGTACAGAAGCAACTATTGGAGTGTGTATGTGTGTGTGTGTTTGCACATGTCTGGCTGGC
AGTTTGATACACACACAGTGCAGAGACGCCATAGCAGTCTGTGGTACGCACCACTCCAGG
TCTCTTTAAATTGCTCCTTTGACTCTTCTTCAAAGAACCTGTCTAACTTTTAAAAGTTTT
AAAGTCGGGAGTTCGTCTTTGCCCACAGCAAGGGACAGCTTTGAAAGATATACTTTCACA
TTTTACTGCTCTCCTGATTTCCAAAATGAATGATAGTTGAAATATAGTGGCATGACTAAC
AGAGAATACCAAGTCAGAGTTTAATCACCAGAaatagagactcaacggaaaaa
>NODE_444_length_818_cov_11.223717
GAGGGGAGGACAGAATGCAGAGTGATTGCAGTCGTATTGAGGCTCCAGTTCGGGCTGAAG
ACGCTCTTTTGAAACATCTATCTTTGTTAACTGTATCGTGCCTCCGAAAATAAATCCATC
TCTGCAGCTGTCCACCCTTCCATCTTTGTCCAAGTGCTTTACTTTAATACTTTTATCACC
GCAAATTACAGTCTGCACAAGCGGGCCCCGTGTTTAATATTCCCCCGCTCAAAAGAGAGT
TAATTGTATATTGCATGCACTCTTTCTCCCCGGGCTCCCTCTCCTTCTCCATTAGTCACT
GCTGCACGCACACACACACGCACAAACACACACACACACACACACACACACACAAACATG
CAGATGCCCGGCAATACCACATGCCCCCTCAGTGTGTATATGTGTGTGCGCAGGGCTGGG
TGTTGAGCGCATCGACTGAGTATCGATCCCACCACTCACCTCCCTGCAGTCAGCTCTTGT
CCTACATAGCATGCCCTGTCTGATTTCTCCCTTAATGGCTTTTATCCAGCTCCAATCTTT
ATTTAAACTGAAAAGTAGGAATTAGCACCCACTTCTATCCTGGTCTCTCTTACCTTTTCT
TTTCACTGTCATCTCGGAGTGGGTATCGGCGAGTATCGGTCCATTGACCCTCACTCCCTT
CCTCCCCTGGCTATGATTGACTTCCCACTCAGAAAAATGCGCGATACACCACTGCGTTAC
TCGCATTCCTCCTCAGTGTTCCTTATATGCGTCCTATACAGATAAGATGCCGCGTGTCGC
TGCAGCAGCAAATAGTGTTTATTTCTATTATTGATAAAGCTGCCCGGCGCTGTGTCGATT
CATTGATTACGAGTTCGGTccataaaatgtcaggaaatggtgaagaacgcccgtcacaag
ctcgagttgacatctgcaaatgtcttcttgtattcaaccaaaatccagtgaaagttgaga
tt
>NODE_447_length_1062_cov_8.431262
GAGCTTGGTAGCAGGCGCCTCTCCTTCCTGAGCTGAGTCTTCGCCATCCAGGTCTTCATC
CAACAGAGCTGCTTCCTTCTCATCTTCAGGGACGTATGCTGCTAAGGCAGAAGGGAGAAA
AAACAAAGACAGAGAGAAAGAGATTTGTTAGAACTATATTGACAGAATATCTTCTGATGG
ACATTCTTTGTTCTGTGTTCTTGTTTCCTTACAAAGCAGGGAACTGATCGAAACTAAAAG
TACTGTTATTTGTTTTTTCTTCAGCGGAGACGGAGCAATCATCCAATGACATTCACAAAG
TATTTACTATCATAAACAGTAATTCTGTTCTAACTTCCCACTTTTACACTGACAAATTTT
CAAATTGGAATCAAGTCACCACACCCTCCCTTTCCCTCTCCACCCCCAGGTCTTTGTTCT
GTACTGCAGAAAATCAGAGACAGCCAGAGAGAGAGAGATGGAGGATGGAAAGAGAAAGAT
GAAGTGAGGGAGAGGGGAAAAATGTCTCTTCAAACAGAACTTGCCACCTTATTCTTCTCA
AGGGGCAACAGCTTGAAATTAAAACTAAATTTGAAATTAATGAAGCACATTCTGGCGGTG
GCATTCGTTTCTGAAGTAATAAATTACTTGTATCAACCTCGGAGACAGCGGTTCCTGTCT
GTCAATTAATATGTCTTACGCTTCTTCTGCAGACTCTAATGCATTCCCTAACAGACACAC
TCGCCATTTAAATTAAGCATGCATTTTCACTCATTACACTGCTCAGCCCTCGCCTCCTCG
TAAATAAAAAAATGTATGTACGTTTCCCTGCGACAAATCTCTCTCCGCAAAACCCATTTG
CTTCAATTACCAAAGATTAGAAAAAAGTTTAGAGTTATTATTTACAGTTTAGCTTCAGGG
AGAGGGCTTGAGGCTTTCAATTTATATTCAAATCCCTCTAGTTTAAGAATAATACAATGG
AAATCATACAGAGAAAAGATGCATCAAGACAAATCACAATCTTACCCCTCCGTACATCTA
TGGATGTTTTCTTTTGTTAATAAGTCCATCAAAGAGATAAAACAACATCAGATGAGATAT
GCTTTATGCTCATACTTTATAATTAAGGCTTGGCTTCTGAATAACAATTTAAGCACACGC
AGGCAAATGTATACACAACCCTCTTTCTTGTTTTAGCAACTACACGGgcaaagaagatga
gcatgt
>NODE_448_length_885_cov_14.306214
ATTGCAACTTGCCTTCAGCAGTAATCAGTTGCCAAGGAAACCTCAAATGGGATTATGACC
TTCTGTTGTGCAGGCAAGTAAACTGTTAGAGTTGTCAACATCCAAGACACAAACATTAAA
GATTTATGTGGGTAAACAATTTATTTTCTCATTACACTAAATCAGTGCATAATGTGTCTT
ATGTAGGAATAAAACTCTGAGTATACAAGTCGGTGCCATTTTTTTTTCTGTAAGCAATAT
GAGCTTTTTTGAGGGAAATAATGCTCATTACTGTGGGGTGAGTGATGTAATCAGTGGCCC
TGCGTGACCATATAGTCAAGGAAAGGCATTAGAAGGGTAGAAAACAAAGAAAGAAGGAGC
AGAAGCAGAATGCCTGGAAGGAGGGCAGAGTGTTGGGAGGGCGGAGATAGAGAAATGGGG
GACGGTGGTATTTAGTATGCACGGCCAAGCTGCCCCATCTGCTTAGCGCAGCAGTCCCTG
TCGTATAACTGTCTACAGGCCGTGGGCCACATAAAGAATGTCTCAGATTTGATGTAATTC
CGCAAAATTAATGACAGCTTTACTCGGTATGGGCCGTGAGGGAATGATTAGTGTTTGATC
GTCCATCTGATCAGTTCCCTTGGCTGGCTGCAGAGAGATGCTCCACTATATACCGGTATG
CTGCCTATGGCAAGCACACATGCACGCACAGATACACCTATCCCAGAATAATTCCTGGGC
CCCAATGCTCTAGTTTATGTTTGGGTTCTGGTTTCTGTTTCCCTCAACAAAGACAACCAA
TATCTTGTTAAATTCTCTGTGCTGTGACACATCACATCGAAATGAACACCTACTGATGGA
ATGGATGCCGGTCCCACTAGTGATGTGATTGTGTACAGGGCATTTTTATATCAGGCTGTG
CGGTATTTCAAGGGAAAGTGGGCCAACCAGCATCCAATTTAGGGAACTCAGAGGTCACAC
TATGACCTTTTACAAGATATGCTTTATGGTAGCAGTGATTGGAATTGGGTATTagttttt
aaaagagat
>NODE_450_length_627_cov_11.681021
CAGAGGTGAAAACATTGATGCTTGTGTGTGTATCGGTGTTTATTATGAAAATCACACATC
GGTATAGTTGAAATGGGATTGCGCTGTTGACTGTTGCTTTCATTATACCAACAAATCATG
CAGTCAAATGAGAAAGTAACCAAAAATCAGAAAGGTTTATCTGTCTCAGAATACTGAAAA
AAATCTTCTTTCTGTGTCTGTCTCTAACATTATTCTTCCTCTTCTTCCCCCATCAGGATG
ACAAAGAAGGTGGTTCATCCTCTTGAGACAAAGGACCTCACTCACACGCATGTGGACACA
CTCTCAAACACACACACACACCCATACACAAGAGCACCGAGGTCTGCTGTCATACACCTC
TCATTAATTCCTACCTGTCAGCCGGCTCCCCCTACCGTATCGGCCCCCCGAAAGGTGACA
GCTTTCCAATGACTGACAAAGGCTCTTTAGGTGATACAGAAGATCCCTAGCAACCGCTGG
CTTCTGTAAAGTGCCCCTCAAATGTCACTTTTGCTGCTCCGAGACGTGCGCACTCACACA
CCCACACACAGTATTTTTAAAACAGAGGCCTGCTCTCAAGTCTTCAACCATCTTTGACAT
CCAGAGGCTATGGATGTCACAGAGGCCTCAGCTCTTAAAGCTTTTAACATCCGAGAGAGA
TGGCGTTGTTTGACAGCGCTATTGGTGGATGCTATTGTTGCGTGTCGTTTTTCCCCCCCA
AGTGCATGGGATTTGCTTGTTTTTTCTgttgtaagaggcagataaggaaga
>NODE_461_length_538_cov_19.970261
TTCTGAAGTTCGTATTCCCAGGAAGTATAATAAACTGTCACGCCTGCACACACTGTAAAG
AGACGCACTTTCAACTCGAGTCTCTCTCACACACACACACACACACGAGCCACTTGCTAA
TCATGCGGCGCGCACATGGCAACAAACTTCTGGATGATAATGATGCAATCCCCGTGTCAA
CTCGCCCCTCAAGTATAGCGAGCGATAAAAAAAACAGTGGCTGCAAAGGAGAGGTGTGTC
TCTCCGTATGAAAATCCAATGCAAATAAGCTTTCACCCCCGTGGTACTTGAACTGTTTTC
TCTTTGATAACCCAATTATTGTCTCAAGAGCTGTGTCAATTGCTCTAGCGATCTCTTCTT
GAACAAATCACTCCCCTAACCTCGAGCACTTTCGATTTGATTCTGCCATTTTTTGACAGT
TCAAAGTAATCAGAGGAGGCCTCGGCTGAGGACGAGGATTGATTTTGTGTTCTCGCTTAT
CATGCTAATTCCCTGAAAATCAGCCTTTTTCATCCCCCTCCGCCTGATTACCACTCTTGG
AAAAAGGCCCCTGAACTGTGTTTCTCTCCCCAGTGCTGCTGTCATGCAACCCCCACAACC
CTCTGTTCTCGTCCCCTCGCAGCGGCAGTGGCAGCGGCGGCCAGCCGGCCTCCGAGTCCT
CGCCGGTCCTTgtgttggttag
>NODE_462_length_696_cov_7.816092
TGGAATGTTACTTTGTGGACCTGTCTTTGTCTCAGTGTAGAGCCAGTGTTCAGTACAGAG
CTGGAGATGTGGGTGATGGCAGGTTGATGTCAGGGTCCCACACTCAACACCCATCCTCAC
AGCAACACAGGTTATATATAGGTTACAGCTCGGTCCTGGCGAGAGGTGGGTAAGATCGAT
AAATCTGAACGAGATGTGCGCATTTGTACCCTCCCCTATTACACACACACACACACCCAC
ACCCACACACACAGTCAGTCACCCACCCTTCCCCCTGTCTTCACCTGTCTGTAGAGGTAA
ACACATGCATTTAAATCAGTTGTGGGGTGCCGTGGTAACAAAGACAAATGATGTTGTATG
TAATATTTTTCTATTAACATAAAGTAATATAAAGTGAAGGGCAGTGGTGTATGGAGGGAG
TTAGGGGCTAATGTCCCGTATCAGATGTGGACAATGTCAGGGCTGCATACTGAGCAGTCT
GTGTCCTTCTCCCCTGCTGTGTGTGTGTGTGTGTCCTGCTCCTTCACAGGGCGAGAAGGC
AGTGACACACCGAGCTGCCAACGCTTGTATTATTCCCACTGCCTTATTAACCCCTCTGCC
CTCACCCCTCTCTCCTCACTCTCTTTTCTGCTCTCTCAGAGGAACTGAATGTATATCTAA
ACCGGCCTGAGCTCCTCTTCACCCACCTCTTGGTTTACTGTCACTGCCGAAAGCATGCAC
CCAACGTTTGTCAAGGAACAAGACATCAAAGTTTCTTTTCCTTTCTATCTCTTTcttatg
tgctgtcttccagaaaataaaatttagagcatatttcgcactgtaacaactggtacaaat
>NODE_463_length_311_cov_10.694533
ACCCTGGCTGCCTTATGCACTGCCCATTGTCAGTGAATGGGAGAACGTTTTGGCCAATAT
CTCCGGAACCAGACATGCTAGACACCTGGAAATGCCACCTGCCCCACCTAATTCAGCCAT
GCTAAAGACGCCAGTCTTAGGCCCGAGTCCCTACGACCTTCCCGTCCCGAGATACAGCAA
AAAATCACAGGTTTCTCCCACTTCCTGACGTCGTAGAGACTCGGGAGTAGGCTCAGTGCG
ATCGCGGTGGCAGCAAATGGGGGGGTAGACACAAGTTTCATGTCTCTAGCACTAACCGTT
TTCCCAAACCAAGGCCGAAACCCTAACCCTAACCCTAACCCTAACCCTAACCCTAATTCC
GGACCTTACGGCTAGGGTTGGCCCATACTACAGGACCCAAAAAAGTGTCACTACAAACCT
ATACCAATCAACTCACAGCGGTCTGAAACGCGCTC
>NODE_465_length_681_cov_18.772394
TCCCCTGTGTAACAGCACACCGAATGTCCTGCTCTTACACCATCAGCAGCATCAAAAAGA
AGAATCTATATTCTCCCCTCTGTCTTTTTTTCATTTGAGTGACTATGAACCGGAGCAGCA
GCAGCAGCAGCAGCAGCAGCTGCAGCCTCTCTCCCTGCTCGTGCTCAGTCGGGGTAAGGC
AATAGGTTTAGCAGGCGAGGAGGCGAGGCAGATTTATGGTGGTGGATGTGACCTCTGGGG
CCGTAACACGGTGATGGGTGAGTGGCTCTCAACGGTAAGCTACTGGCACTTGACAAAGTG
CCCGAAGCAGAATGAATTTACTTCTCTTTTCCTCAATCATCAAGCAGCCACTGCCCTGAC
CCCCATCCTGACTGCTATAACAAGATCTCCCATCTCACAAGGGCCTGAAAAATTTACTGT
CACATCTACTTTTCAATGAGCTCAAGTGAGCACTTCTTTCACCTTCAGCGGAGCAGGTGC
TGGTGTAGAGGAGGGCTAACCTGCCCCAGCGTGTGTTTGTGTGTGTGTTTTATGTGTGGT
ATATATGTGTGTGTGCATGTGCGCGCGTGAGAGAGAGAGAGATGGACATACATGGTGAAA
TTTTTGTACACACATGTAAAGCTGGTCCCCCTCACTTGCTGCCTCACTCACCCCTAAGTA
ACCCAAAGTCAGTGTCTCAGCCACGCAAATCCTCACAAATGCATCCACACGCTAGAATGT
GCAAATTATAAGATAACAGAAAAAAGATGTTTCAAATGTTTCATTGTTGGTTGCCCACAC
ACAAGAAATCTCACAtaccctctttaacacacacacacacacaca
>NODE_466_length_726_cov_7.811295
GGGCAAGACTCACATTTTCATTACGGTGCAGCCAGTGGCGCTGCACAACCTTTTTCTCCT
CTCTTCCTCTCCTCTTCTTCTCTTCATCACCGTGTCAATCATCACAATGCTGTCACTCTG
GATCTGTCTCTGAACTAAGCTGTCTCAGAGCTAAGATCCAGACACACTTGAGAGACCGAG
GCAGACTACTCACCCAGACGCTTCTCTCTTGAAGTCGTACCAGTATTTCACTGCTTTTTG
CCCCTCGACACTTCCCTAAGTTTTTTTTTTCTTTTCCCAGATTCTTTTTTCCTTTTCCTT
TTTTTTCTGATCTAATTTGCAATATTTCCACATATTAGATGAAGCCTGTACATGCGGAAC
AGAGTACACATGGCCAGGGAATTGAGAAGTGCAAATAATTCCCTCATGTGGAAAGGCTGC
AATTAACTGGGGATGTCAGCCTTTGTAAAATATAATTGAGTTCAGGACGAAATGAACGTC
TCTAATCCGGCCGACAGAGCACTGTCAATCAGTGTTCCTCGCATCCCAAAAACCAACTGT
CATGCTTGTTTATGTCTGCCTCTCTACTTAGGGTTTGGACACTAATGCTCTGGCAGCTGC
CTCTCTTTAATGCGTGGTTGACTGGGTGACTTTGTGCATGCCCGGTGGGAGCAGGATCTC
GCACTATGGGGAGAGACTGGACATCTGTTTTTTCTGGTTGGGCTGGAGATAACATTGTGC
ATTGAGGCGTGGTGTGAAACACCTGTGTGATTGAAGAAACATTTTCCCCATTATTGAGCA
TAAATCACCTCTTGTGACGTGCGGAATGATATCAGCGGGGAATATATCTATTAGCATAAC
AGGACTTCACCTCAATTCTAAGGGTCAAat
>NODE_467_length_350_cov_2.288571
CTTTGTTCGAAATTCACTTGACAGTTGGATGGAAACTAGTGAAATGACCAATGAGCCACT
GCTTTCCAGCCTCCCCTCCGTCCTCCGCCTCCACCGACTGGCTGCCAGCGCCTCCTTTTT
ATTTACTCCCTCCTCTGCTGTTCCCCTCACTCCTCTGACAGGCTCTTTGCTCAGATCTGC
TACTGTCGCAGGGAAATGAGCCACTGTTTCCAACCTTTGCAGCCTCCTTTACCTTCCTCT
CAACCCGAGCTGCCACCTCTTTCTCTCTCTGCCCTCCTGCCTCCTCTGGTTTCTGCCCTT
TGACAGTCTGAGCTGCTACTGTCAGCACAGTTTCCAGCCTCGCCTCGACCCGAGGAAAAC
TCGCTTGCTCTTAATATTCTCACCTTCCCCTCTCGGCTCTGTTGTCGCCTCCTTTTTTGT
CACCTTTCTATTTGTGTTTCCATCTCCTCCTCGCTGCTGCACAgacttttcagttgcatc
accgatccggcacc
>NODE_468_length_813_cov_11.369003
CCCTAAGTCCCTAATCAAGGCCCATCATCTGTCATCCTTTTCTTTGCTCTCTCTATCACC
ATGCTCTGTGCTGCAATCAATTCATCATCACCCTTTGTGTGCCACTGAACAGTTGACAAC
TTTATAACTTGCAGCTGCACGGGCTGACTGACAGGGGTGGAAGGGGAGCATGAAAAAAAA
TGAAGAAATGAATAGATGAATGAATGAACAAAGAAGCGTGGTTTTCAGGGAGAAAAAGTT
GTTTTCTAAAAACACAAAACGATCTACATTACAGCCTTTTATTCCCTTTCGTCAACAGAG
GAGCAGGCAGTGTAGCAGGGAGGAGAGAGTAGAGGAGGAGATGAGGAGGAGAAAGAAGAA
GAAGGAAAAAAAAGAAAAAGAAAAACATCCTTCTCACTGATCTGAAATCAGAAAGCTTTC
AGTCATTCTTTATGTGCTCCCCGCGGCCACTCTGAGCCAGTGAGCATGTACATTAGGCTG
GGGCATTTTGATGAAATAAAAGCCCAGGCCAGCTTATGGCTAAACAGAATGGGAGCACTC
ACTCAGCCTGTCTCTGATTGACCATTAAAGCCATTGATGAATGGGCCTGTCAGGGGAGAG
ACAATTAAATCAAACATGAAACAAAGCCGTTGTGACGGCCCGGTCTGACAGAGCAAACCC
ATTCCTCCCCTCCATTACATAGCACACGGCTCCTTTTACAACCCCTAACCCACTCCTCCC
GCCTCCTCTACCCTACTGTATGTGTGCCACTGTGTGTGTGTGTGTGTGTTCAGAGTGAAC
AAGTGAGCATGTGCACATGGGAGTGTGATGTTCTCTGCTGGAAGTGTCTGTTTGTGTGTG
TGATGTCTCACTGTGAAACCACTTTGTCCCCCCCCCACCCCCCACTCCCCCACATACACA
CACACACACACCACCACCCCCTCCAAACCCCTCCCTTcttttttctttcactttttt
>NODE_469_length_662_cov_15.460725
AGAAAAGGCAAGTACAGGGCCATAATTGATGGCTCAAAGTGTAAGCTTTCTCTCTGAGGG
TCTGCTCAGGTCCTGATCCCCTGGCCTCAACCTGAAACAATCACTCTTAGTTAACGACAA
CACTTCAGCTATTGACAGCGTGATCCCGTAAAGCAGACACTTCAATCAACAGAGCAGCCG
GAGGAGGTGTTGTGTTGGAGGAGAATAAAAGAAGGAGGGGGGCATGGGGACGGATGAAAT
CAAGAAGTAAATAAATGAATTGATGAATGAATAATAGAGTGGCCAGCTAGTGGCCTCTTG
GAGCAGCAATGCAGTATTAATAACTGACTCTTACTGTTCGTCTCTGTGTCATCACTGATA
CTCTTAGGTGGACCATGGCCAGCATAACACACTGCTGATCTGTACATTCGATCCGGATTA
CGTACTTTCTTCAGTCCTTCAGGAGGCAAAGAGAAAAGTAGAGAAAATCGAGGAAAAGAA
GCATTCTCCCAGCCTGTGATAGCTAAGCAAACTCCCCATGCAAGCAATATCAGTAACAGA
AACTGCACAGTATGTTGAAATACATTTAAAACACACAAGAGCTGTTGGGCAAAATATGAT
GGGAATAATATTAACATTCTAATACGATAAGGCTCATAAATCACATTGAATTTGTCCGTT
ATCTGGTTAAAAAAAGTGAAGTTCACCACAAACTGAATATTTTTGTCCCCACAACAAAAA
TGGCCTGTAATAGGGGTCACAGTAGCTCTGGCTTGGTTTGATACGGGTCAGTGAAACTTC
TTGTTGTATCAATGGTAAACTggatg
>NODE_470_length_363_cov_15.826447
AAAAAAAAAAGAAAAAAGGGGGGGGATAAAACGGGATGGGGGGGAAGGAAGGAAAGAAAG
AAAAAAAAATGCATGAAACATGAAACTCTGCAAATTTGACTTATAACAAGCAAAATTACA
CCCTGCTGTCATTTAAATTATGGCTGCCCTCTATAAAGGTGTCTTTTAGGTGCATTAATT
GAATTCGGCACTATTTCCCAATAATAATCTGTAAAGTTCAGCCGTCCATCCTTCATGAGA
TCCCTGCCGCGTACCAGAGGAGTATCTATTTCAGTGGCTTAATTTATTTTCATGATTCGC
CGATAATGACGGCCATGCAGGCTGTACATCAGAATTAACCTTCATTTCACTGAGGTATAT
TACGATGACAGTCCCCGACACATTTCACCTACACAAAGGGCATTCTCTCCCCTCTCTCTC
CTCTCTCTCTCTCCCCCTTCTCTTCCTCTCACTTTCTCCCCCCTGCTTCCTCTGTCGCTG
CCCCTGCTGTATAATCATcctcggcag
>NODE_471_length_805_cov_9.519255
GTAATTTAAATCTAAATGCTTTCCCTGGCATTAGAATTCATTTTAGATGGGTCAATTGTT
CCATAATAAAGGGATAGAAGGTGTACTTCATGCAAGAGATTTATGTTTGCCATTTGTTCA
TATTCATGTGCTACTGAATACCCCTCAATTCAAATGGTGATGGCAGCTCATATCAGTCGA
GCTCCAGACCTACAGATCACTAACCGGCAGCAATGAATTTCATTTGCGGAGGACAAAAAG
AGTGAGGAGGGAGAGGAGAGAGAGAGCGGGAGGGAGAGTAGAGAGAGGGAGGGAGAGAGT
GAGGGAGAGAGAGAGAGAGAAAGAGAGGGAGACGTGGGGGGATCAGCTCCCCAACACAGT
TTATTGATTTTTTTTTTTCCTGCTCGACAGAAAGCCTGTATAACAGCTCTATTGCCCTCA
TAATGATTAGTGACAAAAGTTTAATTAAGCAATTATGAAGCCAATAATAGAGTTGTCTGG
TTTGCTTAGCTTTAGACTGTTTAAGACTTATCTCCCTCTCGCACATCACAGCAGCTGGAA
TGTGCTTGAAGAGATTAATGCTACGAGAACACAGATGCCCACTTTAATACAGCGCCATGA
TGCCGTTTGAATGAAGTTGAGAACACAAGCTTCTCTTTATCAAATTACAAGTCTGCTTTT
CATGAATATGGAGGAAAAAGGAAGAAAAAAAAACAGCAATGGCTTCAAGGTGTAATTATA
AAGACATACAACAGAAAGACACACAATTCCGTTTTAGTAATCTGCCTGTATGAAATATGC
ATGATAATGTATTACTGAATAAAGACTTACCATGTTCTAAGAGGCTTTGGCATTTTACAT
TTGCTCAGACAATTGGATATTTCTCAATATTCCTTAATGTTCTATTGGATCCTCCACCTC
TCCCCTTTGTTCTTGCGTCTTTTTTTGCCTCTGAAAattgattagatta
>NODE_472_length_775_cov_12.295484
GATTAAAAGCACACGCTATGAACCTAAAACCAGTGTTCCCTGGCTGAACATTATATCTAA
CACATGGCTGTCAGTCACTGCAGACCTGTACTGAGACGTACTCAAGGTCAAATACCTGTC
GGAAGGTCATGAACGAACAGGATAAAGAAATATGGTGGAGTCAGGGTCAGTGATGCCCAT
TACCTTTCCTTTGTCCCCTACAAATGAGTATCATTCACCTGATTATCTATTATCATGTTA
TTGGACGTAAATTTAACAAGCTGTTGAGAGCGCTGGAAAATCAATACCTTTTAAATGCTG
TTTATGTGTGATTAACGGTTAATATCCTCACAAATTATTTAATATAATAAGGTCATTTGT
CTTTCACATGAGCCCGGTACCCTGCAAAGAATAATAGAATAATAAATGAGGACACTAGTG
AAGAGGAGATTTCTGATGCTTTCCCCGGCTCCGTTTTATTACCCATATCCTCTTTACAGC
TACAAAGCTGCACTATGGTTATTTTATGCAAGTCATAAAATTAGGCTGAGATGGAATTAG
CAGACTCGGGGCTCTTTATAGGTCAAGCCGGTAGTTTATGAGCCCACGACTCCCTGGCAC
TATTGTCAGGAGGCTAGTTAGAGGGGTCTTTAAGCATGATTTAATATGTCCATGCCTTGG
AAAATAGTTAAATAGCTAATTAAATGGAGGAGTTAATTTACATATTAATTGACCTTCCAG
TAATATTTATATTGATACCTACATGAGGATCCCTTGTCTTCATTGCCTTTCATCATAGTT
AGTCTGAGCAAATATGGTGTAACTTTTTTTGTTTAAACTCAAGTTTCGTTTTATTGTCGC
CAGAGAGGCGCAGTGTATTCCCTGCCATGTCAGGCACACAGCtggctggggttttgtgtg
ttgagggctccttttgttg
>NODE_473_length_956_cov_12.680963
ATTATATAAATTAAATAGAATTACACTCTCATTTCTGTTTTTTGTTTATCTTTGGTTTCA
GAAGTGGACTGATCCAAACCAGATACTGTAAAACCCAGCATTTATTAACCACTGTAACAT
TTTGAAAAAAATGAAACATTTAATAAAATGTTTGACTTGTGTATAATGTCCCTCATATCA
TCTAGCTTGTTGGTGGTACACGACAAAATGATCTAAAAATGTTAACAATGTTGACTCAGG
TGGGATTTTCCTATAAAGACAATTAAACACAACTGAAAAAGCCTTTTAGTGAATACTTAT
ATTTGCTTGACAGGGCAAGACTATGAAATGTTCCCAATTAATATTACATGGGATTTTTTT
TCCGCCTTTCTTTTTTCTAAATATATTTCTGAATTTACCTTGATTGTAATGTACCTCATT
GGCTGTGGTTTTGTTTGTTGGCCTAACTATAAAGGATCTGCTTATACCCTTGTGGGTTGG
GAAGAATTAGGATTTATGAATTTATTTCCTCTGTTGTATTGTTTAAACAGCTTTGGTTTA
GTTTTGATCCCTTCCTCTTGCCTTTGAGGCTGTTCCACGGTGTCAGCTGTTGACTGATAG
TAAGAGAACTGCCTCACAGTGTGAATGAAAGAAAACTAGCGGTTGGTAAACACTGATAAG
GGATAAATAGAAAGCGGTCAGGCAGAGATAGTTCTGTGGGAGCCCAGATTGTGTGCGGTC
TGTTAAAATGAGATTCTGAGCCTGTCCTTTTTATTCTTCCTCCCCTCCCCTCCCCTCCCC
TCCCCTGTGCGGCGTTTGTCTGGAAAATCTCCAGTGACCCGGCTCGGCAGTCCCAGGCTG
CAGTATTCTCTTTTTGTATTTGTTTTGTTTTCTAACAAGGGTCAAGTTGGCCAATAGACA
TGTCCCTGATGCTTATAGACAGCTGTCATGACTTCAAGTACTTACAATAGTTACATTTTA
CATGCATTCATGGTTCTGCACCAACAAGCACAGCAGCAAGAGATTTGTTAAAAAACTAAA
TCTGGACACAGCTTTTGAGATACTAAGTTTCTTTATTATCTTTTGTCATATAATTTATCT
CAATGCTCCTttaagatttt
>NODE_486_length_797_cov_10.634881
GCTAAGGAGGATTTTTTTTTTTTTTTAATAAAATGTGAAATGTTGGTGTTTTTTTGGCAA
TATGATGCGGCGCAGTGTTGGATGGGATTTGATTGATTTAATCAGTATTTTGGATAACAG
CTGGTGCGTCAGTTGCACCGCAAATGTGGAATCCAGCCTTTAAACGATTTACAGCAGCAA
AATAACTACATGTAGTTGGAATAATGTCGTGTTCTGGCGCACTGAGGAGCTGCCAGCTTC
CTCATCTGGGTGCTGAGCGGCTGCATTTGACCATACAAGGGGCTCTGCGCTGTCTCCTAG
TTCCACCTTAAATGCGTTTTGGCCCCGCTTGCTCCCTGTAGTTTAGGTTTTTTGTCCTCC
CGCAGCAGCTGTCACCCTGCATTACTCGCAGTCAGCTAAATGAAACATTATTCTAAACAT
ATGCATCGTAATCAGTCCGGTCACACTTACAAGAACACGCGTTAATAAGGCAATCAATCA
CTCTGGAACAAGCAAGTTGTTCTGTAACAGCTCATAAACAGTGTGTAATGAAGAATTGGA
GGTTAGCATGACACGGCGCTGATCAGATAATCAATGTCAAAGATGCGATGAATGTCAGTA
AATGTAGTTTTCATGTCGTTTCTATAAAATCTCCAATTTACAACAAGCAGTTCAATTACC
CTGAAAATACAGTCAATTAAATAGGGGTGATTGGACAGTAGGGGCAGGATCATCGATCTT
TGCATTTCTATCTCGCTGGTGGACATTTAATTTGGGTTTTCTATTAGCACCGAAATAAAG
AAAATATAAAATATATTAAACAACCCCAAAGATTTATTTTCTTGTCAAAAACCATTCAGT
GAAGGTGACAGACAGTCTTCTCTGCATTATGATGAATTCTTTTTTCTGTCTTGCacattg
gatacaaaactaatcgtgttattgtggccagtgtttttctg
>NODE_487_length_543_cov_8.972376
ATCACACTGACTTCTAGTGCAACAAGTAAGTTTGCGCCCCTTCAGAATTACATCTCATTA
TATTCTCAGTGTCATTTCTGAACACAACTCCTCCCAGTGCTGAACCTAATCCAGAGTCAA
CTCTCCTTATCCATGAACAATCTCATAACCATCGAACAGATCTTATCAAAAGTTATTAAT
GTTGAAGTTGGACTTCCTCACTCCCGTGTTCCCATTTAGTCTGGACCAATCCCGCTCCGT
GGTGCATGGTGTCATGGTAACCGTGGGAAACGCTTGGTCTCTGTTTAATAAACGTGGTCG
GACCAGAGTGAGGGTCCCATATTGACCACTCAAGAAGAGATTAAACGCTGGTGACATTTC
CGAGGTGGAATTTGCAATTTCCACAAATATGAGGGCGTCCTCGAGCCCGGCATGACAGCA
CATAAAATCAATACAAATAACCTGAATCCCTAATACCTTGATCCCTGTTAGTGGAGGGAT
GCATTACAACTAAGACACTGGGAAGTGGGAGACACAGCTCTCTGTAACCCCCCCTCCACC
TCCACCAGCACCACCAGCAGGCTCACTGCTGATTCCTATCGACTGTCTCCAGGCCAAACA
CAGACGCAATAACAATTAGGTGGGATACTGGCCCAATTCTCTCCCTCTCACACAAACACA
CATGTGTCAGAAACACACACACTCACa
>NODE_488_length_690_cov_9.114492
ACAACATGCAAGAGGAAGACGAGGGTGAGGGGAGGAGGGGGGGAGGAGGAGGAAGAGGAG
GAGGAGGAGGAGGAGGAGGAGGGGGAGGGGATGGAAAGAAAGAAAGAAAGGAAAGAAAAA
AACCGACACAAAACGAAACAACAAGGAAAGTTTTTCTGCGACTTTCTCGAATGTCGCTCC
AGATTTTGCCCTTCATCGTTCTTTCACAATGTCGCGCCCTCTCCGCTGCTATTTCTGACT
GCCAGTGTGTGGATCTGGCTCGCTGAGATTTCATGCCAGTGTAAAAATTGGCTGAGGGTT
TGGTTCAAATCAAATTGGACATAAGCACCCACAACACCATCTGTTAGGGAAAGGCAGTGG
AGTGAAGGGCAGAACTCTGTATTCAGATAAATGGATTTTCAATTTATTAAATTGTTGACT
GACACCCTTGTAAATTTTCTCTTTATGTGCCGCGGCCTATTCTTAGAACCGCCGCGTTTA
ATGGAAACATGTTGCTATACGTCCCTACAAGCCCTAATATTAGAACCAGAGCTCCCGCTG
CATCTGTTGTTTGGATTTTTTAGGGTTTTTTTGCACCAAACGGGGAATTTGTTGATTTTT
TAATTTTTTTGTCCCCCTAAAAAAAACTTTAAAATCAAACCCCCTGTTAGGTGGGGGTTT
TTTTGTTTGTTTTTTTGGCACGTTGCTTTCCCGTTTAACAGGTGTGTCGCCCCGAAATGT
GTTCGGCGGCGACAATCTTGTGATTTCTGCAGCGCTTCGGGGGGAGGACCATATGTCCCC
TGTCGCCTCACCCTGGAAAACTCGCTGCACAAGGTGAataataactctcagaag
>NODE_489_length_442_cov_7.572398
CTTCCTCTGTCCCGGCGTCTCACTGACCTTTCACTGTTGGACTCTGAATACTGTACAGGA
ACGTGTAGGAAGTAAGTGCCGCACACCGATAGTGGATTTATGTTAAATCGTGTTTTCTAG
TGTGATACTTTATTCCATATTAACTGTCAGAAAGAAGTTAAAGAAACTTTCTGATGAGCC
TTTCGCTCTCCTCTTCCCCATTTAGAGCGATGACTGACACGCTTGAAATCATTGAACTCT
TCACTCCTTAATGAGAGATAATTCCCAACTCAACTTCTTTGCTCTTGTTTTTGTTTTTTT
CCCCTTTCATGAATACAATATATTCATTCAATTAACTATTGTCGACAGCAGAAACTTGTT
AAATTGAAATATAGTCAATCAGTGCTAACAACCGCTCACTGAGAATCGCTGTGATGTGGA
TGATCTTCCTGATTCTGTTGTTTTGACTACAGCGGCTCACGATGCATCTTTTGAGTTTTT
GATTGGTCTTTCACTGGAGTTCAGTCTTTTTCCCTCTGTGGCCTCAGCAGGGAGCGAAGT
GGTGTGTGGAAGCATGTCATCCCCTGATTTCCTTTTAAAAAGCCGA
>NODE_491_length_683_cov_14.493411
ACAGATTGTAAACATGCTGCTAGCTCTCTCTCTCTCTCTGTTTCTTCACTCCCTATATTA
ATCACTCTCTTTTTCTCTCTCTCCTTCTCTCTTTCTTCCTCACTGTTGTTTCCTCACTCT
CCACTTTCTTCACCTCTTTCAGTTCCTCCTTACCTCTGTTCATCCCTCCATCCACATCCC
TTATTCCCTTTCCTCTTTCTCCCTCTCTCGCTCTCTTTCGCTTTTCCTGGGGTATTTTTT
AAACAATGTGTCCTTCATGTACGGTTGGTTACGGGGCGTACAGAAGGACATCATTAGCGC
TGGTGGTTAAGCTGTAATTTACACCATTACCGAGGTAGGGGCCATTTTTATTGCCTAGTA
AATTTCAGCTCTGAAATATTTAGACCATATGGCTCAATTTGTGTAATAACCTTAATTTCC
AAGCACCCTTCAGCTCCCTTCAGCGCCGGCTGTTGTTGGCGGATGGCAGAGTGGTGCGTG
TACACGTTCGTATGTGTGCCCGATCTGGATTTGGAGCACATTTACACACAAACACACACA
TGCAAACAAGTACGCAGAAACATAGACATGGCAAAAATGTTACCGCATACGCTAAACATA
ACCTTTTACACAGTCTCTTCTGCATGCCCACACCGATTCCTTTATTCACACACACAGAAA
CACACGCACGCACACGTATGTATGCATGGCGGTAGCAGATTAATAGGGTGTCAGCTTCTG
TTTGGGTGAGGGAGCGTCAGGCGTCGGCCAGATGGTTCTCAGGGATGATGActgtcaggg
gtcctgctctgatcaatgggatgtattaatacagcacgcacatacgc
>NODE_492_length_695_cov_3.788489
ATATACATTAAAGTGGAGAGCCTGCTTGGCTTCTCCTGAAGAAAATAACTGAGGGGCCCC
CCCAGGAGGCGGCACTGGCCAGGTTAGGTTAAGGGGAAAAGGCCCCAGCCCCCCGAAGAG
GGCCGGAGCGGTGCACGGGCCAACCGTCCTGGGGAACCCAACAGTTGGCTCAATTGCCCT
TTTTAATGGACCTCATTGTCCCTTACACTTTGGTTTATTGCAGGTCTTGTGTCTGTCCTT
GTCCTTCCCCATGTCTCATCCATCCCTGTCCCTCGCCGAATTGGATTGTCAGGTAAGTAA
AGGTAAGTATATCCCATATTTAAACCCCCCCCAAAGGAAACTTAACAAACCCATCTACCC
GTTGGCGCCCCCCTGTGGTGTGCCGCCGCGACGTTTCGGTCTATCTTGACCTTCTTCAGG
CTTGGCACACACATCTATTTGTGCAGGGACTGCTTGTCCTCTGCTGAGGTGTTCTCACCT
CGATGTTCAGCTCCCAACTGAGCTTTAATGGCTGTTTGCCTTTAGAATCCCCCGTGTCCG
AATTTTTTTAATGGGTTTTTCCCATATGCTGTGTTTAACCTTCTAACCAACTCTATTAGT
ATGTATATCAATTAACTCTTTTGTTTTAATTCTTGGGGTTAGGGTTAGGGTTAAATAATT
AGGGGTGGGGGTAATTTAGGGTTAGGGCCTAATTTAGGGTTAAATTTAGGGTTGGGGTTA
AATTTAGGGTTAGGGTTTAAATCAGggttgtggttaggattgagagtagggaggtttccc
ctatttttagatcacaagccttgtcccatatacattaaagtggagagcctgcttggctt
>NODE_493_length_663_cov_10.285068
AGCTGGAAGGGCAGCACTATGAACAAGCGAATAATTACATTTAAATGATATACAACAGTA
ACACAACTAATTAAAACTACCTGAACAAGGCGGAAGACTATAAAAAAAAAAGAAATCTAT
TGAAATATATAACAATCCTACAACAGCATGCAGTTTCACCACACTATCTTTCAGTATACT
ATTTCTTACCCAGCACTCATTACATGATAAGTTGCTACAAGGAGGCACCGTGACAAAGAG
CCCATACACTGGATTGAGGCTGAAATGAAGCCGGATGGAGTTGGGGTGGAGGTGTGTACA
AAGGGGGTGAGTGGGCTCTGAATACAGCTGGAGAGGTGAGAGGGACCTACTTGCAGCGTG
GTTTGTTAAGAGCTGTTAATGTGCACATCCCCTCATTCTGACAGAAGTAATCGCAGGGGT
TGGCCAGCTCATCACAACGTTGGTTCTTGAACCCTGACGTGCAGCTGCAAAACATTGTGT
TGGGAGTGATAAAAGGGCCCAGAGAATGTTGAACTGTTGGCTGCTTGATGAATGGAGACT
GACACACTAAACCCTTTCAGCAGCTTCAGTTATAAGATGGAGCAAGTCAGTGTTGTGTCT
GCATCAAGCAAATTAGCAAAATAACTCATATGAACACAGATCAACTACACTGCTCACCAA
GTGAGGGGGCACATCTGCAAGGGAAGAATCTGTTACAGTGGTGTCACGTCTAAGATGTGT
ATTTTCTTGAAAAATAATAAAAAAGCAATCTTATTGCAGTCAATAGGTTTACAAACAAAA
CACCACAAAAATAGCATTTAttagtaa
>NODE_494_length_882_cov_8.902494
TCTGGCACACAGATTGAATTTGTTCTCTCTAAAGTCAAAGGCAGGAAAACAATTAAGTGT
CTGCCGCACATTTCACAGTGTACCACTTGACACAGTTTTTCACATCACTGGGGCAATTGT
CTGCAGAGAGCGTCGAGACAAAGCCATTACTTCCAATGTCTCAAAAAGATGGCATTGTTA
TTTTCTGATTCTGAAACATTTCAATTAAGCCACTGATGGAGATAATAAACATAATGGTGT
GAGACTTGCTCTGTTTTCTTTTGTCCTGTCACGTCCATTTCCAGGACAGTTGCTGCTGTT
AAACCAGAGGTGCATCGCAGGGAGGTTTGGTCCCAGAGGTAGGTTGGTGTATGTGTGTGT
GTGTGTGCGTGTGTGTGTGTGTGTGTGTGTGTGTGGTTCGCTATCCTCCAGAGCCCCCGT
TCCCTCCTCAAACCTTCGTCTTTCATTCAACGTCGAGTCCTTTCAAAACAAGGTGAAGTT
CAGCAAAGTTTCTCTGCAGAGATGATCAAACAGTCACATCACTAATGGCGATGGGTGACA
GGGCCAGTGAATACAGATCAGCTTTAATTGTGGTGGGTCTTACTGCCACTGTCTGTCAAT
CTGAGCCTTTGAATTGGCGAAAATTTGCTCTGTTCATTCTGTTAAATGATGTATCCAATT
AAATGCTTTAGAATTCATGATCTTCAGTCAAGGTTAAATGAAAGCAGTTACTCCTGTCAG
TAAGGTGATTAAAAGCTGCCTACATCAGACACATTTTGTGCAAAAATTTAAATTTGGGAC
TAAAGCATGAATCTTTATTCATTATGTGCAGTCCTGCTCTATAAATGTCCAGCACAGTCG
CTCTTAATCACCTTGTTCATTTTAAATCTCACTTTAGTCCTTTTTATTAAAAGGCATCCT
GGTATTTAAATTACAGTGTTTTACATATTCTGATTAAACTGAAGCTGATTCAAAGAACTT
TCCCCACAgtcaataggcatttttaaaaagagtttttttttttttaatactgcaaatccg
tgtttg
>NODE_499_length_892_cov_8.474216
TTTCTAATTTTTATATCCTCCCCATTGACATAAATAATAGAAACACCTCTGAATACACAC
TACAAACCTTTACAACTATAATCAGAACTGTGTTTCGCATAATTGTTTTTGTCCTGCTGG
TAAGTTTAGCGTTTCAGTAAATTAGCTCACTTACATAGAACCGAACGAGAGTTTCTATAC
ACGTGCAGCAAATGTATTAGACTATTTTATCAACTGAGGAGAGGTTTTAGTTTGTGCTAT
AAGAAACACCTATTTATGTGTCTCATGAGTGATTCACAACAGATCTGAAAACCAAACTAG
GACTTCAGTGTTACACTAATAAGGCACCTTTTTTGGTGTTTACACGTGACAGAAAATGAC
AAATGTATTCCACATAAAAGCAAAGTTATGTGATGTGAACACTAGACCTAACACGCCTAT
GTATTACGCTCCTGGCGGGCAGCTGCAGTAGAGGCAAGCATGTACAGGCAATGTCAGCAC
TCATTCCCTGTTGCGACACGGTACCTGCTCATACTTCTCCAGCTCAGTGTGGTAGATACT
GCGAATCTGGCTCAACTTGCTTTTGTAGTCGGAGTGCTCAAGTGAGCTGTCAGGTGACAT
CCCTCCCGAGCTGGTGGCAGCAGACACAGCAGCAGCAGCCCCGCCGCCCTTCTCCGGCCC
CGCGACCCCCTCCGCCAGTAGCATGTTGTCCAGTCGCACCAGCTGAGGATCCTGAGGCTC
CTCCTCCTGCGTGTTCCTCATTGATAGGCCTGGCAATACAATAAACAACTGTGTTGTGGA
TGAAATGTCTACAGCAGACCCTCAACCTCCCATCTAGTTGAATTCTAGTTTCCTGTTTAC
TTTTGTTCAAATTAGCCCTGCTATTTCAAACCTTTAGCTAATACAAACCGCAAAAAATAT
TTCCTAAAGATGGAATTAATACACTTTCTTTAGCGACTGTTTTGTGCAGTAAAAATCACA
AATTCAAAatttcccagcaaaaacattcacaatcctctcctactgttacataaaggaatg
ctatgactttaaggat
>NODE_500_length_715_cov_9.398602
GAGGGTGGGAGGAAAAAAAAAAGAAAGAAACTTCTAAATGAAACCTCTCTCTCCAAATCC
CAAATGAGAGGAAATTACTCATCAAGTGATTATGAAACTGTTGGCATTATAGAAATCAGA
GTGAAAGAATAGAGTCAGGAGGGAAAAGAGGGAGGGGGTTGGCAATTTGTTCTCAATGGA
CAGCGGATGAAGAGGTGGCAAGTTAAAGTCTCCAATCTGAAGGGTCTCCTTGTAAAGCTA
ATTCCAGTTAATGGCCAAGAAACAAGCCTCCACTAACCCCACTGTATCTGACATCCAGGC
TCCAGGTAATCAGGCTGACATTAATGCAGGCTCCAAAAGAGACACCTCGTCATCAGGAAT
TTTCCTCATTGGCACCGAAAATGCCAGGCTGCACACCTCTGACTGCGTGGCCCCCACATC
TATTAACCTTATTGATTTGGAGCCCTGCTGAGCCCCTCCAGAGCTCCCGCCCCCCTGCTG
CTGGACTGAAGTGGATCAATCCTACGCCGGGGGCCACAACTCGATAACAACCCAGTGCTC
CGAGACTACTGTTTACAACCTGAAATGAATACACACATAGATGCTGCTCTGTATATTCAC
TGCTCATCTGCCGACACTCCCTGATACAAGTTTTAATAAGTGGTAATTATACCTGTGAAA
AAAATTACAGTTTAATAACTTTACCACAACGTCCACCCATGTCCAGTTGTGCTTCTAGGA
CCAGAAATGCATAAAAAACTAATTATACAATTAAATATGCGTCAAAGAAGTACAGTATAT
TAACCTCTGCTCTCCTGTTCATTGATTTCTTCAGTGCAGTTAATTTgtactaacaaagtg
gccttcagagtaaatattc
>NODE_501_length_433_cov_18.441109
CGGTGGCCACGGGAACAATTACACACACGCAAACACTAGTAGGCCTTGCTGATTAACATC
TACTCCCACACTCTCCCACGATCTCAATAATAACTGTAGGAAGAGCAGAGTACCTTAACA
GTGAGGACTGATAAGGAGGGAGAAAAGGGGGAGAAAATATAAAAGGTATATGGTTTAAAT
GAAAGAGAGATCAGAGGAGCAGAGTGGGAGAGAGGAGCATTTTTTGCCATTTCACCCAGT
TTAATAGGAGGACAGTTAATGGGCCTTTTTTATCGGGCACAGGCATCAATCAAGAGGTGT
CAGGCGGCCGCTGAATCTGGGCTGTGGTCCTCTTCACAGATGACTGATTAGCAAGCCAAA
ATCACCAGATCCATCTTCCGACGGTCACTTTTATTACAGTCATTTTTAAAGTGACAGCAA
CCTGCCTTGTCTCACAACACTGGCCACCGCATATATATTCTCCCCCTCTCTCTTTCTCCC
TCTCTACATCCGTCTTCCTCTCTCCTTCTGTCGCTGAGTATTTGGTCAGTCACTCTCCTG
TTGTTCCTTCAAACCTGCGCCCCCCCCCCCCCCCCCC
>NODE_502_length_699_cov_16.017168
TTTCTTTGATTTGGAGATTCAGATTAATAATTGAGATCAAATGACTGTATAATACAACTT
GGATATGATTATTTTAGATTTTATGGATTTTTTGGTGAAACTGGCAACTCGAGTCGAATT
TAAGGATTAGTTTTGGTACTTTAATCAATCACAGAACACTTCTTCATCATAACCCATCAC
TCACACGTGTTTGTTGTATCCTGCAGACCCAGATCCAGTACCTCAAGCAAGTCCAGCAGC
CGAGCGCGGCCCAACTGCGGTCATCCATGGTGGATCCGGCCATCAACTTGTTTTTCCTCA
AAATGAAGGCTGAACTGGAACAGACTAAAGACAAACTGGAGCAGGCCCAAAATGAACTGA
GTGCCTGGAAATTTACACCTGATAGGTAAAGACAATCAAAATAACTCCCCCCTCAAAAAA
AAGTCAAGACTTCCTCACGCCCCCCACCCTCACTCTCACTGCAGGCATGCAGGAACAATG
GTGGGGGGGAAGGCTGACAAATGCTGTACTCACCACGAGACTCAGACTTTACAGAAAGCC
AGTCACTGCAAAACAAAACTGTTTTTGTACTCTTGCACTGTGCCAGCTACATATCACATA
ACCTAAAGAGAAAAGACAGTATGGTCAGGTGACACTTGTGTTTCAGCTCTCCCCTCGTAT
CCCCTCACCGTCCAAGGGCCTGAAGGAGTCCGGACTGTTCCTGAAGAGGTGGTCACTCAC
ATGCCGACATGGATATGCCCTCCCCGCCCCCTCAGCTCAAACCAGACAGTTCACAGACTA
ACTAGGGGGGGTTATGGTGGAGGTTGAGTCAGGCAGGGAgcatccctagcctaaaacagc
aat
>NODE_503_length_775_cov_12.144516
ATTTTTTTGTGTGTGTGCGCGTGTCAAGTTGTTCTGTGATTGTCAGACAGTCCTTCTCCC
AATTATTAATTGTCAATGAGATCTTGAAACGGTGTTTAATGATAAACTTCGCATCTGCTT
ATTTATCCTATCGCGCCGGCTGCAGCTTTGTCGGAATAAAGAGTACACATTGCTTGGAAA
GCAAGAGGAGATATGATTGAAATAAAGACAAAATAAGATAAATAACAATGGCAAAGACTG
CTTAAGAAACCCAGTCATTCTATACATAGAATTCAAGAGCCGTATTTATCCGAGGAAGGC
GTGCAAATCTATGTAAGTATCTCCACTGTTTGCATAATAGATTAGAAATTAGCATTTTTG
TTCATTTTCCATGTATGCACAGTGCCTGGAAGAATAACACTCCATGCATATCAGATCAGC
CTGCCTACAATTTTGCGCAGTATATTATTTGACAATCTAAAATGTGTAATTTGCATGAAA
TTGCTTAATTAAAACACAGTCACTGGGGGTATTAATTTCTTTGTCTGACAGTGGAGTGTA
GTGAGGGGAGAGCAGGGGAGATGTAAAACGCTGTCAGATAGCGCTGTCACAGAGGCAGAA
AGGAAATTCTGCCACTTTTTTTTTTCTTCCTCTACCACCCCCCCCACACACCCCCGCCGC
CCTCTCTCCTAACGGCACAGAGCGATGAGAGAGGATAACGCCTGCCCAGCTAATTTGGGT
TATGGTGGTAAACGGAGGCCAGTGCACTAGAAAGATACCGAAGGGAGGGGAGGCAGATGA
GGGGAGAGAGAGGGGGGGATCACTGGAAGAGATAGGCAGAAACAAggagagagactagca
tacgtagctgcttttgtgccgcggtatcattgttgtcctcggggtgaaactatgccgagc
agttgacggtgatacagtc
>NODE_505_length_591_cov_11.489001
GAATACAAAATATGCAGTTTTTCACAGCTACCAATGGTTTGTTGGTATCTCTACAAGTGA
ATGGGAGTGTCCCCTTTGCTTAAAACAAGCAAAAAATAAAAATAAAAAAATCTATGAGTG
CTTTAGGGAATTGTTCGGCCATTTCCACTATGCCCCAAATAAACTTGGATGTTCTCCATC
CATCAGCTGACTACATGGAGAGCTGACCTGTCATAAATTCACTCGGTGGGGATGATGACA
GGGTTGGAGCCAATCTTCATGAAAGAATAAAAAAATGGCACAAGGTTCCCATCCCCCCGC
TCCCTGAGCCCCCTTCCAACCCCAACTCACCCTTCGCCCTCACTACCGGAGCACCCTCGC
TCCCTATCTTCCTGCCTATCTCTCTGTCTCTGCACCTACCAGGCTTTCTCTCTCCCTCTC
TTTCTCACCCCCTTTTCTCTCCATGGGTAAGCAGGTAATCATGAGCTGTCACAGAAAGGT
GACCCATTAATGTGATGGATACGGTGTGAAAAACAAATGGTGTGAAACGTGTGGATTGCT
GTCCTTACTGCACCTTGGCCTTTTGTTCTGTCATATCAATATCCACACAGTGCCTCATTA
CACCGCTGCACTACACAATGAGTGGAGCGCCAGGGTCAAGACTGCGCCACGCTCCCTTTG
ACTGGCTCCGACTGGGCTTTTCAGCTCaacctcaccccaaaggactcccaggtaaacagg
aagaggggcagcctc
>NODE_506_length_698_cov_7.485673
CAGAGGTATCTTTCATCTGTCACGGCCAATCAGATCTGATCAGGTTTGCGTATGAGAGAC
ATCTGCAGAGCTACAACTTCAAATTCAGTTGACTCTGCATCGCCGACGCTCATCGAGCGC
GCCCAGTTCACTTATTGATCATCTGAAAATGTCCCGAGTTTTCCTCCTCCACCCCTGAGC
TCGCGGCGTCCTCCTCCACGCCCACTGTCTGTATCGAGCCGCCATCACTTCACCGGGAGG
TGTCACGGCGAGATCCGGGCAGATTTTATCTATTATGGGAGGGCGTGATTCATGGAGGCG
GAGGCAGCTCAAGGAAAACCAATCCTGTGACACTTTTCTCCCCTGCGCTGTACACAGGGC
AGCAGCAGCTACAGAAGGACAAGGCAGCGGCAGGCGGTCGCCCCTGACAACCGTGATAAA
ATGGCCTTCCTTAACTAAACTCGTAAAGCACGGGGCGATAAAACTCAATCTTCTGTAAAA
TCCAATTAAGTCATTATCTGACTGATTGTATCTTTAATTGAAAACAGAAGTGACAGTAAA
TTTCTGTGATATATCAGGATCAATCGATACTGCCGTACAATCTGGTCTCAAGAGGTGATT
TATAATGTCAAAGCCTTATAGGTAACTCCACATTCTTCTCTCTAAAACCACTGGTGGATG
AAATTAAGAGTAAGTGCGTTTCATAAAAAAACAAGATGGTCACGTTATTGATTACAACAG
ATGGGGCAGAATCCAATGAATGTTCCCACAGCGCGGCGGAAAGAAAATACAAGTAATTTT
CTTTGTCTGTTTTATATTGTTGTTCCCagcacaccatcacatttacactccatcacttag
ag
>NODE_507_length_767_cov_10.130378
ATGACATCACCACGTTGAGGCGCACACTCGTCTCAGCATGACTGATGTCCTCGCTATTTA
CAGCAAAGTCCCAAAACACTTCAAAGGCATCCTCAAAAACATGCTTGTCCTCTTCGACAT
AACTGATTACAGCCAGCCTTGATTGTGTGTGAGGGGCATTTAGTCAGGTAAGCATCAGTG
AGTAACTATATTAAGCCAATACATCTTGTATTGTAAAAACTACACTCAGTAATGTCGTGT
TCCTAAGTCCTTTAACATGCTTTATTAGGCAGCCTCGAGGTGACCATTATCTATCAGCCT
GCTCTGCATAGCTCTTAACTAGGACAATGTGGATCTCTTGTAATGCGCCATATGAAAAAA
ATCCCTCCCTTAATCTATTTTTCTCCAGATAGACAAACCTTGATGCTGATTAATGGTAGT
TAAACTCACAAGCACTCCGTCAATGAGATTGCAAATAGATGGTAATGTATTAGAGTCATT
AAATACGCATCATTCTTTTGGCATGAAATATGTTGACCCCAACCTGATTATATACATAAT
TAAAACTGCTCAACAGTTTCTGAGCACGGAGCTGCAGAGCAGAGAGAGAGCGAGCAGGTC
GACAGGCAGGAGTCATAATGATACACAGCAGCCACGTCACTTATTTGGGTCATTTGTCAT
TTCCGCCCAGCATTATTTCAGTGCATATAAATTGCACATTTTATCAGCTCCCCAGTTGCG
TCTTGGAGTGCTAGAGACGATTCAAGGTGCAAAAAATTGTATACAACTATTAAACTGTAA
ATGTGTGTTTTGTAAATTGGTGTCTGAAATAGCTTTACTTAATGTTTGTTTTGGATGTAA
AATCATTGCTGTGTGTTTCAACTCAATTTAAAAACTTCAAAAGCAGATTCACACACTCCA
AAactgtttat
>NODE_508_length_886_cov_12.550790
TTCACACACACATACACACACAAGAACACATGACACCCAAGTGTTATAAGGTGTGCGGCA
TGTGCTGCACATGTACATGCTACACATATACTGCTATGCACACACACATGCAATATACTG
CAAACACACACTGCGCTTGAAGTTTGGCCTTGGCCTTTGCTATACAACCAGCTAGCACTG
AAGTGAATATGTTTCATTTCCTCTCTCTGTCTCCATCTCCTGCTCTTTTACAGGACGGGT
GTCTTTTAGCAGCTCACATCACAGAACCCTACAAACGGCAATTAAAACGGATGTGCAACA
CTGGCTCTGTATAGGGAGAGAGAGCGGAGAGAGAGAAAGAAAAGAGAAATGAGAGGGGAC
ATGAGCGAGGGAGGCCAAAAGAAAGGAAGAAAGAAAGAAAGTGAGAAAGTATGCGAGGGA
AAATGTACAGCACCACCTCTCCTTCAAAACCAGGACTGATACTGTGTCTATTGATCTTTA
TAACAATAGCAGCAAGCTGTAAAATGTTTGATGGTTTTGTACAGATCTTAGTCCCCCTCA
TTCATAATTACTGCTACACATGTAGAACCAAGGGCAACTTCAGAAGGGGCGCTGTTTGAA
AAGCTGCTGCCAGACTGTAGGGATGATGGGAAATCTCAGCGGGGCCTCACGGTAGCTCCA
AGCCCTAAGGCTATCATTCCTCCTGCCGAACACCTGCAGCAACTTAAGTTTTACAAAGAT
CAAATTATGGAGCTGATTTTAAATAAGAAATGAGACCAACCTCGTCCCTTTACTCACAAA
GTTACTCTGCTTTATTTTGATTTCTGACTTTGATGCTGTGGCTTTCTGAGAAAAGTCAGC
AGTGCTCATTTTACAGAAATCCAACGTCTTGTATCTTGCACAAAGTGACCTAAACTCTTT
CAAGTTCAAGTTAGGCATTAGCATTTAATGTTGACAAATGCATGTCTCAGTTTGTATGCG
CGTAGtttaaatgcaaatgcggatgtgcgctctcttttcccattttgttgctttgtcaac
atgttgtttg
>NODE_509_length_742_cov_9.407008
GTTGTGTAGTATATGTGCAGTAGCAGGCATTAAGTGACGCTAAAACACAATAACTTATTC
TGCTACTTTCTATTTATTATCCAAACTTTTAATGATGTTCCCCACATGTATACTGTGCAT
TACACCACACAGTGAGCTAATATTCCACTCAATGTACAGAAAAACACTCTCAACACTCCC
AGTGTAATCATCTTGTAAGTACAAGCTGATAACACGGACCACAGAGATCAGTCTCTGTTG
GATAACCTACACGCTCAAATAAGAAGTGGTAGAGCGCCAGCAGATAAACCATGAATCCGT
TTCCTCCCTCTCTTCCGGACTATAGTCCCCTGTAGCCGGTGACTTCCCTGTCTCCCCGAA
CTCTCTGCAGCACCGACTGGTGGTGCAGAAGCACTGCTGATTAGCATGCAGTAATGATGG
TGAGCTGGGCTCCATTGTTCTAACACCTCCCCTCTCCTCCGCACCAATCTGTCACCATTC
AGTGGGCTAGAGCTGCCTCAAATGCTTCTCTCCACAAATGAGATGGATAATTAGTTGCCC
CTCACGAATGCTGCACTCTTCTCACCCCTGATTGCTTTCACCTTCTTGCTCCTGGCAATT
TTGACACCTTGTAATCAGCCTGCTACTTCTCCGTCTCAATCCATATCCCTCTCCTTTTTT
TTTTGCCTCTCATATTTTTTTTTATAGCTCTTAAATCTTGTTCAAATCTACCAGCTCTAG
TAGCAAATGTCCCAAGGACAAAGATGGATCTTATACTCCACTGAAAAGGATGGCAATAAG
TACGCCTTAGAGCTAAAGTGGGATTTTACCCGAACTGTTCACATTACTGTATACACAAGT
AAATATAGTGCACGGAAATACACACAAAAAATCTAGCTGTCAGTAc
>NODE_510_length_976_cov_13.950820
GAATACAAGCCAAAAAACTAAATAAGCTTTCCTGTGGTCATGAGGGTGAGGGTCATGCTT
TGATTACAAAGATCACATTGTACTACACTTGTGTGGAAAGTGCCAAACCATGGATCAGTG
TAATAACCGAGAAAGGAAAGCAAGTCACACAAGTGTCAAAGTGAGGGATATTTTAGAATT
TCATACTTTTAAATATTGCTGTGAACAGGAAAGGCCAAAAGGAGTGTCAGCTCCCAAACG
ATGACTCATGAAAAGCTTCGGCTTACATTTATGAGTTCCTTTTCCTGTGCCAGCGGCCTG
ATGGACTTGCGGGTAAAAGAACACCAGTTGGAAGCCTGGCCTCTTGATATTTGGGGCTCC
TGTCGAAGCCAACTGCAGCAAGTTTGTGCCTCCAGATTTGGGAGTTTTAAAATGAAGCCG
AGCAGCTGCAGTTTTCCCTTCAGTCTGGAAACGAGAGGCTTTGTGTCTCTTGTCACCCTG
TGTTAATTTGGGCCCTAATGTATTTTATAAACAAAGGGCTGCTCTCTAGCCTGACAGTCG
TGACACCTTGATTCCAGTGCAGGATGCATGCAGGACGGGGTTACACCATTAATAATCAAC
TGGCAGCCATCACACCATTTTAACCACGATCATTATGATAAAGGGCATACACTTAATTAC
AGGCCTGCTTAATTATAGCTCTGTTGAAGCTCGTTTGTTTGGTCAAATGCTAATTATACC
ACCACGCTCTTGGCAAGTCCTCATTTCAATCCACTTTTTGCCGGCTGAACAGTGTGGCTT
ATTTTCATGCAAATTTGATATCTGGTGAATGTTTTGTCTCTCTTCTTTCCGCTTTTCTGT
GCCTTGTGTGAGTGTGTCTTTGTTTCGGAGGTGAACATCTCTCAGACAAGACGGAATCGG
GAATAATCAAGAGTAATTAAACTGGAAGAGGGCTGGGAAAGGGCTGGGTTGGAGGAGAGA
GTGGAGGTGCTCAAATACAGCAGAGAATAAAAAAGCCTTTCATCTTCTCTCCGTAGACGG
AAGGAGGGGAGGTGCTGGGGTGGCTGGGGATGTTGATAGCTTTGCTGTTTTATAATCCCA
CATTTAGTCTTGTGGAAAGACTCAGGATCAAGAataggga
>NODE_511_length_381_cov_8.608924
TCCTGCCCCCTCCCTCTCCCCATCCATGTCAAGAACCAATCACGTGTGAAAACTTGCCTT
AACTTCCCTTGCCTGTGTGACTACAGCGTCAGAGAGTTTGACAGATCTGTGCGCCACGGA
GGCGTCTCCCAGCCATTTGGCATGCCATGCGCGTCTGGTGCGCTGGAGACTGCCTGTCAA
ACGCCTATGAGTCGGTGGCGCAGCCAGGGACCCTACGGAGCGCCAGATGGGCCATTAAGG
TAGTATTAATGTAGATGCCATCGCTTTTCTCCTCTGACTGGGACATGCTCTCTCGAACTG
CGAGCAGCTGCTGCCATTTACTAGGACAGCTTCCTGCTAACTTTGGCCAACTGGCATCAC
TACTGACTGGCTCTCAATGTAATGATACACTTTTTCTTCTTACTATACCTGTGATTTTTT
TCTCTTTTCCCACTGCCCTCCCTTTCCAGAGGTTTTAACAGGAGTGTGCTGAAAACTTCC
AGCTTTTCCTGCTGCTCAAGTGCAATAAgcacacacacacacaca
>NODE_512_length_295_cov_1.450848
AGCCCACGCTTGAGCCGTAGATGACCTTTAACCTCTGACCTTCCTCCACTGTTAGGTCAA
CCAGCTGGGGTCGATGTTGCAGCTCAGTGAATGACTGAAAGTCAAAGGATGACAGCCGGA
CAGACAGGGGAAGCACAATTAAGGAAACAGAGAGGGGCACAGAGTGAAACTCTTGACGTC
ATACACTATACATATATTCATTTTGTGCATAGACATACAATACGTTGTGTGTCTGTGTGT
ATGTTTGCATTTCTGTACCTTAAAGGCCATGAACTTGTGGTAGGGTTTGGGAGCCCAGGC
ATAGATTTCCACAGAGTTCTTAAGAGCAATCACCAGGAACTTAATCCTCTCGTATTTAAC
TGAAAGCATGACAAAGATAcatacacacaattaagcacacaaagaattaaaagttctttt
aactgtatcactgtaaccc
>NODE_513_length_912_cov_9.114035
GGTGAGTCTCCAAAAGGCGTTTTATATGAAAGCAAATACAGCTGGCTCTTCCGCATGCAT
TATCATGTGCTGTCTGAACTGCTTCAGAATCTAAAGATACAACAAAAGCACCGACTGATT
CTTGCACAAAGAAGAGCCGTTCTCCACTAGAGAGAAGACAACTAAGCGCATAATAAGAAA
ACACACAACCACTGGTGCTTATGACAGTTGTTAGAAACAGTCGAGGAAATCAGTATGGTG
AAAATCATAAGACGAATGTACTAATTCACCAACAAACAGAGAGATGCTGGACAAACAGGA
ATGCATTCTACCAGAACAGAAAGAAAAGAAAAATGAAATGGACCTGGAAGATAGAGCGGG
ATATTGGACTTCAGAATGAAGTTAAGGAGGAAAGAGAAAAACCAGAGCTCTACGTAATCC
AATCTTTTAAGAGTCAAATCATAATTGATGAAGTCAAATTAATTTGGTTAAAGACCATTG
GTAAACAACAGAAAGAGAGAGAGAGAGAGAAAGAGAGAGAGAGAGAGGGAGAGAGAGAGA
GAGAGAGAGAGAGAGAAACATTGACGTCACTCAGGCTAGGGTGCTTGTCACATTCTCATC
TGCATAAAGATCACGTGCGTAGGCAAAGCATTACCTACCTTCCATTTCAATCAGTGACAC
GTATGCAATATCAACAAAACAAAGGAAAGAAAGAAAAAAAGAAAAAAAGGAGAAAGGAAT
GTTCTCCGCAGCGAAATGGGAAAAAGACAATGACCTCTTTTAGTATCAAAGCTACATATT
TAGTCCAGAGACTGAGGAGAAATAAACAAAACCAAAAGAAAATAGAGGGGAGAAAAATAA
AAAATCCAGATGGAATTCAAAACCAAACTAAAGTTACAAACAAAGGATGAATCTATCAGC
TACATAATTTGCTTTGTCTTTTTCGCTTGTACAAATGCAGCCATATTTGTATCAAAACAG
GGGAGGGAGGATAGAGGGAAGCGGACAGAGTTAATTGTCATATTAGTGACATCTATGTAG
AGAAGAGTAGCTAAAGGGaggaaggatgaggaggag
>NODE_514_length_529_cov_5.716446
GCCGGACCCAACCCTGCGCAACATCTGCCGAGACCAGTATTCAGCACTCCACAACTGACA
AATTAGTGTAATGGACTAATAGGGACGGATAGAGGGAGCGAATACAATAATATGGCTGTT
TAACATAGGCTGGCTATTCTCAGGCAACCGGCTAGTCTGGAGAAACTTACCCAGAGACGC
GGTCCTCATCCTGGAGAGCGTCCGGTCCACACTGAGGCAGACTGAGCAACAGAGATGGTC
TGTACCGGTCAAGTAACACTTACAGCCTGCAAAGAGAGAGTCAGACGAAGCCTCGCCGTC
AGTGCGATTATATGTTATGTGCAATATACTGTCAACTCCCCAAAACCATAAAACTTACTT
TAATGGCTACCACGTGACCGTTTATGGCCAGTGAGCCTATCTGGCCGCTCTTCGGATGAT
TTTTACGATCTAATTCATAGACAAAACCCCCATTCATTTAGCACCCAAATGTCAGAGAGC
CAGAATCGGCCCTAATAAAGTTTACAGCTTGAAAAGTCGAGCCAATTCCCCGGGAATAGC
TCAGGAGCCCCGTGCGCAAAGGGGACGCCCGGCCCCTGACGCCTGTTTAGTGGCCAAGGA
CCCCCACAAAGCCCCCAGCGCCTCAGCAAGGTGAGTAAAAAAAAAAAactaaaagctttc
attcgaggggacc
>NODE_515_length_871_cov_9.678531
GTAAGCTGACAATTAAGTTGTATTGCATATGTGCATGAACAACAGAACATCTAGACACAG
CTGAAAATGAAAGAGAAAAGATAATATTGTTTCATTCAGGAACAGCTTTCTGGAAAACAT
CCAATCTGAATCCACAAGCCTTTCAGACGGAGTTTTTCTTGCTGTTCTTGCTCTTTGTTA
ATTTTATATTGAATCGCTGTTCTGCCGAGTTCCTGACAAACAATAAAACTTTTGATTTTA
AATTTCTATTTCTCCTTTCACTCGATTCAGATTCTATTTACATGCGGCTGTGAGATAGCC
TCGGTGGAATTTACCAGTGCAGTTAATCCACTCTGATGGTCTAACAGGGATTGTCTGCAC
AGTATCTCTGCAGCCAAATCATACAGTATGAAACTGCATCAAATGAACAGATGGCAGTGA
CACGAATTAAAAGCACAGAACAATAGTAGAATATAAACCAGAAATGACACCCAAAGTGGC
TGTTGATTTATAGCCGTGGCGAGTTTGGTACTGGGCTTCCATGTATATTAGTGCTACAAA
TCTGGGTCCATTTAGCAGGGAGATGCTCATACATACATCACCGACTCCTGCTCCAAGCCA
AGGTCAGTCCTTATTGCATCAATCTTTTCAACAGAGGCTACTCTACACAGCAGCAGTTTT
GTAACTGTCGCAGCTGTAATGGAATCTTTTTTCTCGCGCTTCATCTTTCTCTTATCACAT
GAAATATATATTCAACTTCTCTTCTTTCCCTCATTCTCCTGATTCTTTTTATTTTATCTG
TAAAACATTCCCGGGGACCTCATTCCTTTTCTGGGGGACACACTCCAAGTAGCACAGATT
TTAACCCTTTAAGGCCCTGATCACACCGAGTCACTTTGGAATACATATATATATATATAA
CAAAATCAAAATTTTAAAATgcattacacaaaaatggatttgtcccctttataggacaac
ttgagtcaatgacaagacatttattcaaatccttccacttccctctgctgcatat
>NODE_516_length_540_cov_10.059259
ATACGACATACACAAGGCCTGCTCCTCTCATACCAGGTCAGCACTTAAATCAAATGAGGA
AAAAAATATGCAAACACTCGGTGCCTTTAATGTGAAGGGTTTCCATGCAGGGAGGGCACA
TGTGTGTAAAACAAAACAAAAATTAAAAAATAAAATAAAATAAAAAATAAAAAAGGTCAT
CCTTAGCAGGACGGGCAAAAATGGAGTCACAATGGATAGTAGAGCTTACCAGCAGTGGCA
GGGTTGATGCAGTCAAAAAGGGTCCCTTTCCTTTAATTATTTACTTCCCTATCCGACATT
GTCCTGCAAGAGGTAAAAATACATTCATTTGAGGGACCCTTTTCTGTGAACCAAGCAACC
AGGAGCCCGTCCACTCGAGCATCGTCAGCATTGTGGAGAGAGAGAGAGCGTGGCAAATCG
ATTGGCCGTGGCTGTCACTGCATGTGTGTGTTTGCGCGTGCTTATGTCTGTTTGTGTGTG
TGCGAAAAACACAAAATATACTACTTCCATATAGCGAGACTTTGATCAAAAAGACTATAT
AAATCCTTTGTTCTTTTTTATCCTTTGATAGTACAATGGCACCCATATGGGGTTAACTTA
TGGATAAAATATGGGAGCCATGATTCAATGTCTGCAGCGCTGCATCCCTCTCTGTCAAAT
ACacgtgtagatacttggccggga
>NODE_517_length_680_cov_14.464705
TTTAGCAGTCTCGCTGAGAGTGAGTCTGAAAGGTTGGCTGACAAGTACCTTCCAAACATG
CAAACACACACACACACATTGTGAACAATCGTACCAAATACTGCAATTTTCCAAGAGGGA
ACGATGCAAATGAGCGTTATGAGCGTTGAAGCGGGAAAAAATACGAGGCGTTTAGCATAA
AACAAACCTGGCTAGCAGTGCTGGAATCTTGCTTTCATGAATAAACAAGGCTCTGGTCTG
ACTCCACTAGGTGTTGCTCATTCGACAGTTTTAAAAACAGCTCTTGATCATTTTTGGAGT
TTAAGAACGTAATAATCTGCACTACAAGCTGTCTTCCTTTGTGTGTTTTTGAGTGTATGT
GTTACCTGCTGTCCAGGCTTGATTGGTGACAGCGTGATTCCCTGGGTGTTGATGACAGGC
AGGATCTGATTGCCGATCACCGTGGCGATGATCTGGCCTTGAGCGTTGGTCAGAAGCTGA
GGTGTAATTGGCTGTACCTGCAGTGCTGGGTTGCCACCCCCTGATTGGCTGGAGGGCCCT
GCAGAGTTGGGCATCAGTGGGATTGTTCCAATTATCTACAAAGGGGGTAGAGAGGAGACG
AATCAGCTGGGCGGTTTTAAAAAGGAGAAGGAGTTGGGAGGGTAAAAGCTACTGGAGGTA
TCAGTCATAATGATATCTGTTGTTGTGAGCTTTTTTGCTGCTCATTTTTGCATGTCATGA
GGCTAATCAGGTCATGCTGCTTTGGAGTTGGTCTGTGTGTGATTTGGAGGGAAAAACATT
CAGAAGTGTCCACTGATCatctgtcactgaggtggttttacagg
>NODE_518_length_642_cov_9.037383
ATTTGTTTGTGATTCGTACTGATGCTTCTTTGCATCACTTCATTTGTCTTTGGAACGTAC
ATCCGTATGTAGAACATGATCGGGCTGAGAGTGGGACTAAAGAGTTCCTGATAATGACAA
ACCACACCCTCAACAACACTCCATCACACCATCAACAGCTCAGCAGCTCGCCTCCAAACA
CGCCTCCCCTGACCCCATGCGCCGACCTCCCACTGCACACCTCGGCTCCACACACATGCA
CTCACAATTCAAGCACACAGACACGTGCACACACCCTGGCGCTCACTTACTTTCAAAGTC
CAGGAAAAAATGTGGACAGTTCTCTAAATCCTTGCCAAGGACCTTAATGAGGTTCCCCAT
GGCTGGCGACCTGGACGGGAGGAAACAACAAAATGCATACAGTACGCAGAGCCTGGCAAC
CCGCAAGAAAACACACAACAGGCACATGGAGAACACAGCAGGTTGTGACTGTTTTAGTTT
TTTACCCATCTGCACTCGTCTAATTATCCCTTCTTCCTTTGCTGCTCCATCCTTCTGTCT
AAGCAATATGTCCAGAGCAAAGTCAGACACTCTAGTCATAAATGACACTGATCACAGTTT
GCCTCCAATACACAGCGTATGCTGTATTCAATTATAGGAGGGCCTAAACCCAGGAGTGAA
TCATTTAGCTCACTCATTGGGAGTCACAAGAGCTAagcgctggttttaatccatttacat
tactatagtaacccaataaaagccagccatgtatgggctgctctcccctaatgctcttta
tgtcca
>NODE_519_length_893_cov_10.055991
GGTTGCATATTGTTTTTCTTTTTTTGTCCTGCTGTGGTTACTGCCTAGGGCCTGCAAAGC
CCTGGCCAGCAGCTTTGTCAGGATGCTAAATGGAGGGCCGTGAGTTTAAAAACTTAAAGA
GGCAGTGAAATATTAGCCAATGTGGGTGAGGAATGAGTGGTTGAGAACCGCAGCGTGTCA
GTGTTAAATGGTCGGACTCGGATGCATATAAGTTAGTCCAAGCATGAAGGGCAGTGGGAT
GCTCGCGTGGAAACGATGTCCCCTCCCCTCCTTCCCATCCCTCACCCCCTCCACAGACAC
ACATTCACACACATACACACTCATACTGTCACACCCCACCCACACAGCTTTTAAGCAAGG
AGCCCATCAGAAACTTGTCATTTCTCTCATTCACTCCGACAGCCTTGAGACACAATGCAG
ACTTACCTCTGTGTTGTACACCCCATATATCAGAAAGATGAACAGGCCCTGCAAACACAG
ACAAAGAAAGAAAGAGAGAGAGGGAGAGAGAAAAAGAAAGAAGAGGAGGACAAAGTTGTT
ACTGTTGTTTTCTCTCTTGTCTTTAAAAAAAAAAAAAAACAAAGATCAAAAGTAATGAGT
GGAGCGACGCATAAGGGTTGATTTGTACTATCCCAGCTACACAAAGCTGAAGTAGACTGT
AGTGAAAAGTATTGAGAGAAGTAGGACAACTTCTCTCTCTCAAACTGGGCCAACTCTGTA
AGGCTCAGCTTGCATTTGTTTCGTCTACAATAGTTCTGCTCCTCATTCTAGGCTGCACTA
AGCCATCAAAGGCTGAAGCCCAAGGTTCCGCACAGCTGTATTGAAATAGAAAATCTCAAG
TGCCTGTGTTCAGTCTGCATTCTTAGATACAGAAACACAATATATAAATATATGATTTAG
TACCAGCAAACACCCACATAATACAGGAAAAAcaaagtccattcattaaagaaacatatg
taatggacacaaatacctttaaatgtgaaaacaatgaaattattatcaacacaaacatat
aaaaagacacacactca
>NODE_520_length_483_cov_6.107660
AAAGGCCTTCTACGGGAACTTATCTTGGCCTCAGCACTATGACACTGGCTGCGTTATGCA
CGTCCCATTGTCAGTGAATGGGAGAACGTTTTGGCCAATATCTCCGGAACCAGACGTGCT
AGACACCTGGAAATGCCACCTGCCACACCTAATTTGGCTATGCCGAAGACGCCGGTCTCA
GTCCCGAGTCTCTACGACCTTTCCGTCCCGAGATACAGCAAAAAATCACAGGTTACTCCC
ACTTCCTGATGTCGTAGAGACTCGGGAGTAGGCTCAGTGCGATCGCGGCGGCAGCAAATG
GGGGGGTAGACACAAGTTTCATGTCTCTAGCACTAACCGTTTGCCCAAACCCTCACCCCA
GGCCGAAACCCTAACCCTAACCCTAANNNNNNNNNNTAGCAAATGGGGGGGTAGACACAA
GTTTCATGTCTCTAGCACTAACCGTTTGCCCAAACCCTCACCCCAGGCCGAAACCCTAAC
CCTAACCCTAACCCTAACCCTAATTCCGGAGCTTACGGTGAGGGCTGGCCCATACAACGG
GACCCAAAAAAGTGTCCCTACAGACCTATACCAATCAACTCAGAGCGGTCTGAAACGCGC
TCTCAAAGGCCTTCTACGGGAACTTAT
>NODE_521_length_968_cov_16.063017
GCAGCCATGGAGGAGCTTGAGCGCCAGCTAGTGGTAGTGGAGTTTCACTGCCAAGACAGT
CCTCACCAAACACATTAATCATGACCAGGGGAGTGTAAAATTCAATCGGCTCCTTCCATC
CATTTCATGTGAAGCAGACTGAAGGCCGGCCTTGTAGTGCCTGAGAAAGGAAGGATGAAA
AAAGGGGGAAAAAAGAAAAAGGAGCTCCCTACACTTCATCAGAACCCCTACTTCATAACA
AATGGAGTGTCTCTCTGGCGGAGGAGTGCCATCAGAAACACGCGTTCTCTCTATCCATTT
AATTCCGGCAGTGGAGGAAGGGTCAGGGAGGGAGCAGTGGGTGCGTGTTCTGCTCTCCGC
TCGCCGCTTCCCCAGTCACACAGTAAACTACCTTTTAGGAATTGTTTCTCAATAAGAAAT
GATCAGTCCATTTATCTGCACCAGGCGGGCCTGTCTCCTCACCCAGACCTCCAATATTTT
TCGTTTGACCTGATCAGGGCTATAAACTAGACCGAGACACTTTCAATTTGTCACCCGAGG
AGGCCTCTGCAAGTCCCAAGCTACTGATTGCATCCTCCCTCCCAAATGTAAAAATTCCTC
CCATGCTTGAAACCTCTTAGATTTTTTTCAATCATGCATACAAATGCTGTGAAATAATGC
CTCATTCATGCTATTAATAATATTCTGAGAGATAATCCCATTTAAACATTAGGTCATAAA
CATAATGTCTATTTCTGTTAACGTATATAGTCAGATAAAATTAACGATTATTGTTTAGTA
ATGTATGATGTACACACAAGCTATAAGTTTATATCTTATCAACTATAATTGCGTCCCTGC
ATGCTGTTTTTTTCAAATATGCTTATTGTTGTCACTTTGCCAGTTAACTCCTACTGCCAT
GTTAAAGTCAGTGCTGAGCATAAACCTCAAAACTTATGTGATACTCATGCCACCATTACA
CCACTGGACAGAAAGTGCATTATGGCCTGGTTATTGCTCAAGAAAATTAACTGAGAAAAT
GTTAATGGATACAACAACCAAACTGTCTTTGTCTGGCCAATCCAGAAATTAAATACCTGA
AAAATCATCATACTTAAtcacatttatgtaat
>NODE_522_length_581_cov_12.759036
GTCTGTATTTGCCTTAATATTCGGTGTATTTCTGGTGTCCTGTTGTGTCAGATCAGCTTT
AAGATAAGCAGTGTGCCATTTCAAAATTATCATTCAGGGAAGAGGTAGCTTGTAGTGTAA
AATCAATAGCTGCTTAAAATTCATTGCCAGGCAATCCATTTGCCCTTTATGTTGCTAACC
TTTCACTTAAATATGCACCATATTAAGATTTCATTATATACAATGAATGTCACAACAGTT
TGCCCACTATTTCTCTTGTTTGCATGGGTTAACTGCAAATCATTGCACTTGTAATGTCTG
AAAAATGACTTTCATTAACATTATGCAGGAAAAAATGAAAAAATATATGAGCCTGAGTAG
CCTAATAGGTATTAAAAGGCAACACAGGATGTGTATGATGTTTTAGTTACAAAGGCCCTT
CAACAGACTGGGTGGGCTGCATGTGTCTGACCCCAGTTATGAAAACACAGCATAACACAA
ACATGCAGTCTGTATACCGGTGCTGTACATTACACCACCACATACTTTGTTGATACAATT
CAGCACAAATGTAAAAATCATGCCTGCATGTAAAATCATGTATGGCAACTTGTCTCAAAA
GGAAACAGCTTTCTAAGAAAACTGTTTACTCGTGAGAAAATGCATAATTTCTTCAggtat
agatgagctaaatagaggcagctgaaaatggtccttgcaggggaaaagttgcaaattagt
accat
>NODE_523_length_727_cov_9.508941
GTGGCAACAGCAACACCTTCAAAACATGCAGCATTCAGCCCTCGGCCAGCTAGGGTGAGC
GCACTGAACTTACTTTGAGGTGTTGTTGGCATATGCATGATGTAACACATACGGTTTTGG
GGTTTTTTTGAGATGCCACACTCAGATATCTAAGACTCCTTTACTGTTTTCAATCTTCAC
TTGAACACAAATGACACCTCACAAGTGTGTGTGTGTGTATGCGTACTTGCATGCGAGTCA
CTTTGTTTCTTGCTCTGTAACTCTGTAACCTCTTGCGTTTCCTCTCCTTCCAACAGAAAT
TGCTCTAGCTCTCACTTATGTCAGGGTTCAAATCTCTCCCTGCCCTCTGCTCAAAGCCTG
CACATCAAGTCCGAACCTGTTTCTCCTCCTAGAGATCGCACCAGCAGCACACCGGGGGGC
TACGGTGGTGGGGTACCACCTCCCCAGAACCCCTCGTCCCGCCAGGACTCGGGACGCTCC
CCTGTTGATAGCCTGAGCAGTTGTAGCAGCTCCCATGAGGGCAGCGACCGTGATGAGCAC
AGGAATGAGTTCCACTCACCTCTGGGACTGGCCCGGCCCGCCCTGGACGAGCGCGAGAGC
CCCTCCATCAAACGGGTGCGCCTGTCAGAAGGATGGGCGACATGATAGCTCTGTCCTATC
CCCCGGCAGTGCCCCGAGTTGCCCTGATCCCCCGGCAATGCAGCATTACGATGCCCCCCA
AGTCAGCTCCCTCTCCTTCCTCCTCTCACTCGATATCACGAGTCACTCACCACCCAACCC
CATGGCCTCTTTCCTTTTATCACTTTAACGTTGAAGGAAAGAAAAGGAACAACCCTTTTC
GAAaaacctatttgtattttcttttcctttt
>NODE_528_length_339_cov_4.740413
CGGCTAGGGTTGGCCCATACTACGGGACCCAAAAAAGTGTCACTACAAACCTATACCAAT
CAACTCAGAGCGGTCTGAAACGCGCTCTCAAGCGCCTTCTGCGGGAACTTATCTTGGCAT
CAGCGCTTCCACACTGGCTGCGATTTGCACTGCCCATTGTCAGTGAATGGGAGAACGTTT
TGGCCAATATCTCCGGAACCAGACGTGCTAGACACCTGGAAATGCCACTTGTCCCACCTA
ATTTGGCTATGCTGAAGACGCCGGTCTCAGTCCCGAGTCTCTACGACCTTCCCGTCCCGA
GATACAGCAAAAAATCACAGGTTTGTCCCACTTCCTGACGTCGTAGAGACTCGGGAGTAG
GCTCAGTGCGATCGCGGCGGCAGACAATGGGGGGGTAGACACAAGTTTCATGTCTCTAGC
ACAAACCGTTTTCCCAAAACCAGGCCGAAACCCTAACCCTAACCCTAACCCTAACCCTAA
CCc
>NODE_529_length_885_cov_9.882486
AGAAAGAGCGAGCTTCAAAGTAAAATTACCATATGTCAGATGTTTAATTTCTCACTACTT
GCGCAGAATTTCTGCTAATGCAGAATGTAAAATGAAAGAGTACACCGCAGGCCCAAGTGT
AAAGCATCAACAGAGCTAACCGAATGATAAAACATGAAGATTTACAATATATTAATTGCA
AGACAGGGCATATCAAAGTGGCCGTTAACTACCTGAGGTCAATGTCATACTGTCTAATTA
ACCGGGCAGCGGCTGTGTGGTCCTACATGGCTGTGGAAGGTGGAGAGAGCAGCCGATCTC
ACACCCCCCCACCACCCTTTACCCACCTTTTACTTCCTCCCATTCAGAGGCACGCACGCA
CTCGCTGTCTGAGTTCTTGCATAGAACACTCTGAGACATTCCATTTGCATGCCCGCCCCA
TCAAGCTGGATGCACTCAGACTGGTAATAAAAGGCATTGACCCCCTTAACCTTTATGAAT
TACAATTTGTGCCTGCAGCACGTCCTGTCAGAGGCCTCAGAAAAGCAGGCACCTCAGCCG
GGGTGTGTGCGTGTTGTTTTGCAGTTGTTAAGGAGAGGGGAAAAGGTTTTTACAGCTCCT
CGTCGGAGCTCCTGACAAGCAGGGAGGAGGCGGTCTGACAGCAGAAGCAGGGTAGGGAGG
GACTGCAGCGCTGCTGATGGCTCCATGCTAATCTCTATCCCTGGATGCTGCACGAAACTA
CTGAAGCTCCTTTCTTTGTCAGGACCAGGGATACACAGTCTGTAGGGCTACAGTTCATCT
GAGTTCTACCTCTGATCTCTTCCTCCTCCATAGCGAAGTAAAGCTTTCAAAATCTGTTTG
TGTGGACCAGAAAATTAGGTCTACGTGCAAGATAAGAACACTTGTTGATTAGTTTAGGAA
ATATAACTGACACAGACTGACTTACAGGAGATAAGGTTTGCAGAACATATATATATTTAC
CAATAGTTAGTCTGACAATGATTATCTGAATTCATCATTTCTGCtttaagcctattaaat
gctgctttt
>NODE_530_length_881_cov_5.832009
CTGATAAAAAAAAAAGCCTCCGCAGACCCGGTGGAGAGTCCTGCTCTGTGCAGTCGGATC
AAGGATTTTGTGGATTAATGCTCTTGAAGACACAGCGGCCAGCCTCGCTTTTCATGGGAT
AATTGCGATAGCGTTTAGGCTTAATTAGGCCCCAGTTTTCCTCTCATTTACACTAAAGCT
ACCGCGCACAGAGAGACGGATTCTTGACAGTGTTTATGTGCTGTGAGATCGCCACGGAGC
AGCTTGGTAAAGGGGTCAGCTCTCTGCTCCGTAGGTTGCACATCACCCGACACGTTCTGG
CTACATGCAGCCGGCTTGGAGCAGGCTCCCCCTGTCCCTGTAGAGGTGTGCTGTAGTCTT
AACAGCCCGGAGGTGATGGTTGTGGATCCCCGGAGGAGAAGCTAACTGTCCCGTGAACCC
CTGACTGCTCATTTCGGCCATCTAGTCTGCAGGAGAAGGCAACAGAGACTGGCGTATGCT
ACAGATTTCCTCTGCTTATCCAGCTCCCAGTTTTTCCACCGTATTTTCTCAGGCTGCTTG
TCATTGCCTGGACTCGGATCCCGGAATCTTCATGATTTGCGGACACCATGCTCGTTTTTT
AGCCGGGAAACCCTCTTTTCGTCCCGCATGTTTAGGACCAAACGATCGGGGCTCGTCCGG
CGACTCTGGAGGAGCCGTGCGCCCGTGGAGGGCGACGGGGAGGCGGATAGAGGGACGCAT
GGCTCCGGGGGCTGCTGCATGGGCAAAGCGACAAAGGTGGCCAAGTCCAACGCAGGGTCC
GAGGCTGAATTGAAGGCGTTGACCCACTCGATACTGAAAAAGATCAAAGAGAAACAATTA
GAGGTGCTTTTGCAGGCGGTGGAGTCCAAGGGGGGTGCCCGAAGCCCCTGCTTGCTCCTG
CCCAGCAAAGTGGACGCCAAAGTGGGTCAACAGTCTTACTCTCTCCCCATGCTGCTCTAC
AAAGTGTtcaggtggccggacctcaggcattcctcggagctgaagaggctgtcttgctgt
gactc
>NODE_531_length_1202_cov_14.135608
GAACTGTCCTCTCTCATTCCTTGCCTGTGTTTTTTTTTCTTCCTTCATTTTCTAATTCTT
GGCAACGTAAACAAATCACAATGTCTGGAGGAATGTGATATAGTAATTTAAACTGGGCGC
AAATGACTGATCAGATTTTTTTTAATTGTTTACAAGGTCATGAATATGTTCAATAAATAG
ACTGTAGTATCACTTTTACTGTATAAACTTCATCTTTTTTTACATGCAGTCCATAAAATT
TTCATTTGACGGAATAATTTACCCTGTTATGTATATATACAAATAGATATTTTCTCTTTA
TTCTCTTTTTTAAACTCTTCAATAAAATCTATACATTTTATACACTATCTCCCTCTTTTA
ATGGTCAATGTGCATACACATGAAGTGTCTATCCTTATAAACCGCCAGCCAATCTTCTTT
TTGCTATCCATGGTAAGTGCTCGCACGTAGGACTGGGTTGTCCTGCATTGGGAATTATAA
TGCCGCTTGTCTATTCCTCTGCAGCCCTCCTTTGTGTACCCCATGGGGTTGCATTTGGTC
TCATAAAAGTATTGCTTCAGTTGGCCATTGGGGACAGGGACCTTTTCCATGACGGTAACT
GTCTGCCCAGACATGTCTATTGCCGTCTTTTTATCCACAGCTGTCACCCACTGGCTAATA
CTGTCACACACACTGAGCTCTCCGCGCCGCGAGGGATCGGAGTGTCGCCGCACCCTCATG
GACATATTAGCAGCATCCAGATAGTTTTTGTATTCCTCCAGAAGAAAGAGCAACGGCGGC
TCCAAAGGCACTTGGTTGCTGATCATCACCCGCGAGTCGTACAGGTCGACATCCTTGCTC
TCTGAGGCGACCACAGAAGACGGGCCCCCACCTCCCTGGCTCTTATCAGCCCCCCGTCCC
AGTTGTGCCGCCTCGCCCTCCACCTCCAGCAGCTCCTCTATCACCTGCTCAAATGTGTCT
GTGAGTGAGGGCAGCTCCCCACGCTGGCCTGGCCCGCCGCCACTCTGTGGAGTCCCGTGG
CCTCGTGCGGCCGTCGCAGCAGCGCCCAAGTAGCCTTCCGTCCGATGGCCCCGCATGCCC
GGGGCATCTCTCAGGGGCGCAGCTCTCATGCAACTGAAGTATGAAATAACCATAGTAAGG
AACAGGATGGTCATCACTCTTCTAACCTGGTGGAACTGGAGGGGGAAAAGAGAGAGAGAG
ACAAAAACAAGGAGGGGGGGAGAGAGGAGGAGACGGTTAGTCAAAGTGCATTTTCAACAA
AGTTAGCCTATTCTTGACCCATAGTGCACCATGTGAGCCTCCCCTCCTACTTACACCCTC
CACTCTTTGTTTGCGAGCCAAAAAGa
>NODE_532_length_1301_cov_8.834743
CAGTGTCCTGATCCTAGCAGTGCACAGCGGGAGGTGTGGCGAGTCAAATGGACAACCAGA
GGTTCCCCTTAAGGGGAAAATTGATGTTGTCTGCATATTCCTTCCTCTCTGCGGTTGCCT
TTGTGGAATGACTCCATATATGATCAAAATTAAATGTTCTGGAGGCATGATCAGTTGTTG
TATGTGCAGTATTTGAAAGTAAAAGCTGTGATGCTATTCAACTGACACTAATTAGGAGAT
GTATGCATGCAATCAAAATTTAAGTTGGTTTTAGCTCGATATTTTTGGAGTGTTAATTGA
ATCTATTTATTCATTTATTTGTTTAGCTGTACGTATTTTGCTAAAAGCTGTTTTTCATAT
CTGAATTAATATCTGCGTACTGAATTAATATCTGTTGGTTAATAAAGAAAACAACATATG
TTTGGTGCACAGTGCTGCATCCAACAGATTTGGCTACAGTATACATGACTGGGTGACTCC
ATGGTTGTATATATGAAATAGCTCCAGCTTTACGCTCCTCTCCATTCCACGGCCTCCGGT
GTATAAATTTAGTTGATGGTTTTCGTTTCTCTTTCTTAATTCATTGCAGTCGGATTCCTC
TTTGATGCAGTTCTGTTGTCCCCCAAACAATTGAAGTGGAGACAATGGAGGCATAATGAT
AGATCCGTGTACCCACCATCTGTAAGAGCAGCTGCTCCCTTGCATCTGTACAATATGCTG
GAGCGGGGAGCCTCAGTAATCTGCATAATAAGGAGAGGGCTTATCTCAGTCTAGTTAATA
ATCACAAGCAATCGATGCACTTCATTCCCTCACTCTTGACTGATGAAAAAAAACAGCAAA
GTTTTGGTATGTTTGCCGTATCCTCAAGATAGACAGGGGTCACGGAGTAATGCCAAGCTG
TTGATTTTGCCTGCAGCTACAGATTTAGTCTGCACTCAATTTCATCTTTTCATGAATACC
ATAATTACAGCAGGACGTTCTGAGTTATCATACCGCTTCTCCCCTTCTCGCTCCCTTATA
GAGTTTATAGCCTCTGTAGCAATGCTGGACCTCACATCAGATTCGGGCGTATGACTTTAA
GTCTGTGATAAACACATAGCTTGTGCTGTGTTGATAAGAGTCACACCTTATAAGCAATAC
TCTCACACGAGAAGATTGCCCTTGTAAAACACTAAAAATTCATTGGAAATTTAACCTCCT
GTCTGAAATGGCTTCTCACATACTGCTGCCTCTGTGCATGTGGCCATAACACAACGATAG
CAAGTTGTTTTCTACAAGGCATCAAATCCCAGCTCAAGGAAACATTTATCTCTTTGAATT
CAGAATGTTTTTTCCTGCCTACAGAGCAGCAAACTTTGCAGACGGCACTTCCATTACgtg
cacattttgttcttcgcttatcaactctgaaacaactgaaatatggctgtgaactgtata
atctc
>NODE_533_length_639_cov_10.378716
CCTGTCATTGGTTTAGAGACTCCAAATGACCCTGTGTTTCTGCAGAAGACTAATTCATCC
CCTCCCTCTCCCTCCCGTGGCCACTGGCAATACTGATGACCACCAGAAAGACACACACAC
ATATGCACACACGTACACGCACACACAGACACACACACACACGCATGGACACTTTTCATA
CAGGCAGACGTTAGCACATGCACGTACACACTCACATGTGCACACACACACCGATGGCTG
CTGTGGTTTGCTGGTGTAATGTGCTTTGTTGTGTGAAGGTATCAATCAGAGGGGAGCAGA
TTATTAGAGTGTCTGAAAGAGATCAAACAATGTTGCCGTCTGCACCCACACATGGCTGAT
TTACAGGCAGGCTGATAAAGTACTGCAGCTCTCTGTCAGGGGCTACATGACGGCTCGCCG
CGCTCTTAGGATAAATTATTGCAGAGGCCCGCGGTAATGTCTCTCCACCTAGCAACCAGC
CGCCCCAGCCGCTGCCAGGGGAGCCCTGCCTCGTCTGCCATAATGGCACTGTGTCCGGGG
TCAGCAGTTACTGTATCGTAGCAGGGTGGGAGGGATGTATACACACACATATACACACAC
ACACACCCACACACACACGCACATACATACATACACACGTGTGTGTATGTATGTATGTAT
GTATATATATATATATATATATATATATATGCACACACAAACGCACACGCATACGCCTGA
ATAAGTGCGCATGCAGGTTTGACCACTGTTTCTCGTTTGTCTctacacctgccattggaa
gca
>NODE_534_length_740_cov_14.737838
ACTGAAAACATATATATTTGAGGCCCTTTATTGCAGGGTTAATTACCCTTTACTTTGCAG
AGACTTGTTCTTTCCAGCCCCAGCAAACACTGTTCACAATGTTCATTTTGGCCAGCTGCT
ATTGTAATTACTACCTGGTCTTTTGAGAGCTGTTACAATTTGTGGAGTATGATTGTATTG
TTTTTATATTAATCATTTATTAATTATGAGGTGTTGCCTCTTAGTAGCCTTAATTTTGAT
GATCATGGTCGACACAATGTAACTAATGAACGGGCTTTGTGGGCCAGAACCCCACTGCCA
GTCCGACCTCTCTCTCTCACAAAAAGGAGCACCTCATTCTATATCTTTGTTCTATTTTCA
AAGGGGATGCGGACAAAGACACGAATGCTGATCAGAAGAATAAGAAGGGTGTTAAGAGAC
GCCGGGAGGAACATGGAAGGGGCTACTTTGAATTTATTGAAGAGAACAAATACAGCTGGT
AAGGATGGGACAGAGCAAAAATGGCCTTCAGCATCCCTGAAACGCCATCCATAGCTTTGT
TGAACTGTATTGGCTTTAAGTGCCAATGCACATAACTAGCAAGCGGAAAACCCTCATTTT
CAAGTATTATACTACTTTATAATTAACATTACTTTCACACACATGTTTTGAGGGTCATCC
CTGAGTACTTAAAGAGCCTTACCATTTATCCTTTTTACAGTACCCACTCACATTGTGTCT
TTAATGGACTGCATTCTGTAGCAGAAGTGCATCTATCAAGTCTCTATGAATTTTCACATC
TGTTCCTCATGCCACTTATTGTTTTGGAAAGCCCGTTGTGTCCTCAAGGTGAATCGAGGC
TGCTCAAAAAAAAAAaagaacccaaaggaaagtagcagatgtgc
>NODE_547_length_945_cov_10.676190
CATGAATGCTTTGTGGAACTCTCACAGCTCATTGCACATGATTTCAGGAATAGTTAGAGA
TTTATGACCAAGGTGGAATCAACTGAAGATCAAAACTGACAGACACATTTGCTGTGCATG
ATGACTAGACTACACAGCATTGTGTGTTGAAGGAATTAGACAGAACTACAATATAGGAAT
AAAACCACATTCATGTTTTCAAATTAGTTTTATGCTTAGATAAATTGCCTGTAATTCATT
TACCCACTTTTGCCCAATCCCAATAATTAAACGTCTGGAGCCATAAAATCATACTGCATC
ATGCACTGCTGAAGTAACAATTCATAAGATGTGGTGCTGAGTTTCTGGATGTGTGTGTGG
GGGTTGGGGGCACAGACTCCCACCCATCTTCCCTTCACCCCACCTTTTCATTTTCAATTA
TGTGTTGGAATATGAATCTTTAATAGGGTGATAATTGTGCTAGCATATTTGCTGTCACCC
ACCATTAGCCCAGATTAATTAGCCCATTTAGTTTAGCTTAAGAAAGTGTCTGGCTGAGGA
ATGGGGGCACTGATGGAAGGCGGATAGAGAGAGAGTAGAATCAGCACAATCTGTTCTATA
TCATAGTGCCATCTTTTTTCTGCTTTCTCTCTGTCTCTTTGTGTTGTTCGCTTCTCTTCC
TTTTCCCTCTTTGCTACTTCAACTCTCTTTTTCTCATCTAACTTAGTTTGTTAGTCTGTT
TCATCAGTCTGCACTCATCTGCTGCTCCTGTTCTCAGCAATATTTTTTGTCGCTCTGTGG
CTTTTCAAGTGGTCGGTGGGGAGACTGATGGGAGATTCGTGTTGTGCAGTTGAGACTTTC
TCAGAACTATTAATTCTGTAATTACCAGCATTACACCAGCCAGTGGTGTAACTATTTAAC
TAAACTCTAAAATTACGTTTTTGGAGATCATGAAATTTAATTTAATTAATGTTAAGTAGG
GATAAATGATTATTAAAATTAAATCTTCATTTTTCATAATCAGCAACACTGTTATTGGGT
AAATGTACTTTTTTTAttttgtttttttttgtgtagttatggagatacagacatgttcag
tataataaa
>NODE_555_length_676_cov_10.681952
CAGGGCTCCTCTTGGCAACATGGCACAGCACACATGTCCCCTCATTTGGATGGAGATTCA
GACACAACACACAAAAGCTTTACCCCCCCGGTCCTCCTCCTCCTCCTCCTCCTCCTCCCT
TCCCTTCCCTTCCCTCCCTCCCTCACTCACTCACTCACTCACTCACTCACTCTCTCACTC
ACTCAGTCTCTCTTTTCCCCTCCTGTTTTTTTTTCTCCCCTTCCTTTAGTTTTTGACAGC
ATCATAATAATCTGGGTATCTTCTTGATCATGCCCCATGTTTTTTTTCCCTTCTTTTCTT
CCTCATCTTCTCAGAGACGAGTTTCAAATTGCCTGCGTCAGGACTTTGCTAATTAAAGTC
ATACTTTCAAAAATGCCATAATAACTGTTAATTAGCTTGATGCTATTTTCAGCATAATTT
GCTAATTAGTGGAAAACCTGTACAGCGTTTCTCTCTAATTACAGTATGGCTCCGCACGGC
GCATCTGTGCCTTGACTCCAAATGATACCATTACAAAGTCCCGTATTACGCATTCTCTCA
AAACAGTTAATTGCCTCCACAGATAGTGAGATACTTCAGTCAGCTGATTTTTATGGTAAT
AAATGGACAGGCACAGACAAAAACCACCCTGGTTCATATTTATGAAATATGAAAAAGGAA
AACAACCTCCTTATGAGATGCATGGAGTTAGTTTGGAATATAATCTGGTTGGTTCTGTGA
TGATTTTGTGTGCTCATGCGTTGAGTTACTGAGACTTTTAATGAAGTTTGATTTATTCTT
TGTTGTAACCTTGCGAGCGAGTAAGCCATAActttgtaat
>NODE_556_length_753_cov_11.365206
ATTATAATGCAGAAATGGAAAGGTACAGGTCTTTTGCAAACTTTTATACAACCAATGGGG
CATTTCCACAGACTGCAAAGATTGCCCGTATCACGACGCCCATTTTTCCCAGTGCTAGAA
TTGGTATGTCCCCTTGGAACTGTGATAACGCCATGCTCTGGGGAAGGAAATCAGCGGCAA
TAAACCCTAATAGGACCAGCATGCATAGAAATGACTCCCAGAGGCCGGGGAAGCCTGGCG
TGCCGCCAGAGACGCTGCAAATGGCAAATAATAATTTCCTCTCTACCTTATCCCCCGAAC
ACTGCAGACCTTTAGCAGGAGAATGCATGAACAAGCTGAAATGCGGCGCTGCTGAAGCAG
AGATAATGAATCTCCCAGAACGCGTTGGAACTTTTTCCGCTATTCCGGCTTTAGGGGGCA
TCTCATTACCTCCCGGGGTCATCGTCATGACAGCCCTTCACTCCCCCGCAGCCTCAGCAG
CCGTTACAGACAGTGCGTTTCAAATTGCCAATCTGGCAGACTGCCCACAGAATAATTCCT
CAGCATCCAGTGGAAACCCAGCGAAGAAGAAAAGGAAAAGGTGTGGGGTCTGTGCACCCT
GCAGGCGGCTAATCAACTGTGGTGTCTGCAGCAGTTGTCGGAACCGCAAAACGGGCCACC
AGATCTGCAAATTTAGGAAATGCGAGGAGCTGAAGAAGAAGCCAGGCTCATCGCTGGAGG
TGAGCACCAGGGCTCTGCTTCCCCTTCTTTTATTATTATCCCCTTGCACTCTAAAGCATT
AACCTTTTCATCCAGTCACGTTCTAAGCCCTTGAAAATTGTTTCCATGCCCACCCATGCC
TGAACATCCCCCCGGTTTCTCAAATCTGCCTACCcgcctagcctaattggcagtaat
>NODE_557_length_145_cov_2.889655
CTGACAATGGGGCGTGCATAAGGCGACCAGTTTCACAGTGCTGAGTGCCCGCAGAAGGTG
TTTGGGAGCGCGTTTCAGACCGCTCTGAGTTGATTGGTGTAGGTTTGTAGTGACACTTTT
TTGGGTCCCGTGGTATGGGCCAACGCTAACCCTAAGGCCTGAAATTAGGGTTAGGCTCAG
GGTTAGGATGTCGGCCTGGGTTTGGGAAAACGGTCAGTGCTAGAGACATGAAACTTGTGT
CTACCCCCCCATTTGCTGCTGCCGCGATCGCACTGAGCCTACTCCCGAg
>NODE_559_length_531_cov_10.661017
GAGGCTAATTTACGAGTCTTGTTTTGCCTTTCAGGAAAAGGGGGAGATCAGAGGGGGAGG
GTGGCTGGTGAAGGAGAATGCAGCAATCACATTTTTAAGCATGCACAAGCGGGCCGTTCC
CGGTTCCTAGGCTGGTGTGTGTCCCCCCCCATCCGACGCCAGCAGCCGTATGGGGAAAGC
AGCGGCAGACACAGATGGCATGGACACTTCCACAAGGTCTGCCGCTCTGCCCTGCCCGCT
CTGCCGCCGGAGCCCGTTCGCCGCCGTCTCTCTCTTCCAGCTCGCTCCGCCGCCCAGCAG
CACTGCAGCACAGCACAGGCTGACGGCATGAGGCTTGATCCAGTGCATTTCTCCATGCTG
GTCATCGGGGTCTCCTTCGCCTGTTACGCCCCGAGTCTCAACTCCCTCCAGGACCAGGCG
TACCGATCCGCCGTGGTCATCGAGGGCGAGGTGCGCTCCTCCCCGGAGAACGTCTCCTCC
CGGGAGCCCTACAGTGTGAATGTCAAAGTGCTGGATGTGTGGCCCGTCAACAGCGGCGGC
CTCGAGAGGGAGCAGCTCGTGACCGTCGGGGACTTCGGCTCCGAGGCCCCGTGCATCACC
GTGGAGAAGGACCACAGATATATCTTTTTCATGGACCCCACcgccgagcctttggtattc
aaggcatcgtacgcc
>NODE_560_length_603_cov_7.598673
CACAGAACCCTGTCCATTTTGGCTGTACGCATCTGCTATTGTGTTGTTAAAACCTGTCAT
GTGCCTCGGGCTCACTGTCATCTGCAACAAGAATAACAAAGACGGGGAACAAAAAAGAAA
AAAAAAGAGAGAGAAAAAAAAAATCCAGACATTATATATTGATGTCAGCTCGATTTTATT
TACATACAATGAAAATGATTTATTTTCTCGTAGAGGTAGGGAGAATAAGCGGACTTGGAG
GGGAAAGAAAGGAAGAGAAATGGTCTGTCAGGCCGTTGAGAAAAGAAGTTTAAAATGCCT
TGAACTATTCACCACTGAGATGGCTAATCAGTATTGAGGCTCCGGGGCAATCGGGCAGCT
TTTCAATGTGGTTTTCCCTTTCATCTCAATCGGGATGGAGGCGCTCAATTAAAAGCCTAT
CAGTTTGTAAGTAAATCAACGCCTATCAAAGTTGTCACATCAAACAAAACGATTATTATT
GCAACCCGCCTCTGCCATTAATCTCTTTCTGTGGTAATCTGCTTGACAGGTCAACTTGGA
GAGCAAGAAAACCTGGAGTGGACAGTGAAGGGGGCCAAAATATCTGTACATGAGTAGAAA
ATAAAAAAACTAAACGTGTGTTTGAGTCCAAAATCTCCTGCAAAGGCAGTTTGGAGTGAA
AGGTGGAGTGAATAAAATAAAATAAATCATTAAATCCACATTGTAAAAAGTAGAATCCGC
TGCAGCAATTTACATTTTaaacttacg
>NODE_572_length_353_cov_10.405099
ACACACACACACACACACACACACACACACACACACACACACACACACACACACACACAC
ACACACACACACACACACACACACACAAAAATTATCCCGCGCCAGACCAAAGAGACAGAT
GACACCCAGCATGAAGCTAAAGCCAAATCTGTAAGCATCCGCTGCGATCCAGCTGGCTAG
CCCTAGGGTACCTGTCTCTGCGAAGTGGAATCAGCGTCACCCCCGTGAGCTGTCAAATTA
GCTCACAGGGCTGGAAATGCTGAAGAGATTTGGCCCCTCGTTGTGGAGGAGCAAAAAGAG
TGTGTGTGTGGGGGGTGGTATTAAAAAAATGTTATTAATTCATTCTTCTGTTGGGAAAAA
AAATGGTTAAACTTCCAACAACGTGCATCAGGAAAGGTGGACTTATTAGTGTGAACCTGT
AGAGGGGGGGAGGCTTAGTAATGAAGACACTCTCACACACTGTTCCAACACCAACAAACA
CACACgcatgcacatac
>NODE_573_length_767_cov_12.275098
GGACAACATGTTGCATGAACATTTTCAGAAGTTTAGAACACTGGGAAAGAAAAGAGAACA
TACATAAGGGTAAAGACAAACTGAGGGCACTTAGCAGGCTGCATGCGGGGCAGCAGGATG
CTTAAATCTGAAGAAATCTGTGTAAGCTTATTGTGATGGGCAAATGGGATAGCCCATCTC
CTATGGTACATCCCATGAACCTAAAAAACCCTAAATAAAACATCAGTATTAAGTTTGGTC
CATCACCAGAAGCTGCATTAGGTCTCTCCTCAGTTTGCTCCTTAATTCCATCAGAGTAAT
CCCACGTTATTGCCCTCTAACAGTACCCTAAACGGAGAATAAAAAGTTTGCTCCCCTCTA
GCAGTGTATTACCAGGAAACAACAGGCCCTCTCCTCATTAAGTTATAGATATAAATGCTC
CAAAGCATGAAATTACCCCCGAGCCTCCCTCTCCAAATAACCTGGTTTGCAAACAAATGA
TCCGAGCACAAGCAGTAAAAGGCAGATTATTAAAATAATAGGAGGGATTTAAATTTGCAT
CCACAGAACAATTCAGCAAAGGACTGTGCAATTACTCCTCCCCTCCTCCTCCCCTTTTCA
TTCCACCTTTCTACTGGCAAGCCCAGAGTCCCTCGCACTTATGTGTCCATCTGTTCTTTC
TAAGAACCAGATATTGGTATCTTTAAGTGTGTCAGTGTTAATGTGGCCAAATAGAGGAGT
ATGTGCACTTCCCTGGTAGTGTTGGGTTTAATTGTTTAAGTTAATGAATACCACAATTAA
TTTACATACTCACAGTGTCTTATCCTACTCGGCCCTCGCCCTAAGAGTGCATTTCTCTCT
TCCGATGATAAATATCTAActttatcctgagacaataacagtccctcctcctatgctgga
gtaaatgggga
>NODE_574_length_783_cov_9.630907
TTTTATCATGATAAAGCAGTTCATACTCTGAGGAAAGGGAAAAGAGAAATGCAAGCAGTA
GCTTCATTCATCGCCTGTCCTGTTTCATTCACACGCTTGTGATTCTCTATCATGCTCCTC
TCAGCAGCCGTCAAGAGGCCAGCAAGCATTGAAACAAATCTCTCATATTCTGCTTTTTGA
TTTCATTCTTTCTCCCTGTCGTCTCTCCTATTAGCTTATTCATTCTTCACATGTGACTGC
CAGCCTGTTAAGGTCATATTAAACCAAAGCAATCCACTTTAAATGGTTATCTACGACGCG
CATTAAAAAGCTCTTTGCTGCCCTTTAAATATTGTGATTGGGTTATAGGGGGGTCGCTGT
TTCGGAGCGCTGATCGCTCTCCCAGGAGCCCGCTTCAGAATATAAATTGAGTAATATTAT
AAAGGCGGGCACTCCAGAAGGACTGGGTAATGAATAGGATTCATGATCTGAGGAGGAACA
GGAGGTCATGCAATGAAGTGAAATACTCTAATAACTCCAATCCAAACCCACTCAGATGAT
GATACATTAACTGAGGGACCCTTGTATTCCTGTTTTTTCTCTCTTGTGTCAGCCTATATG
AGCATTACATCTACTCCAAAAGCACTTGCTGTGGAAAAAAAAGAGAAAGCTGATCCTGGT
GGGAATGGTTATTTAAAGTTCTCATTTTGCCTTTAATGTCAAGGCCACCTACAACAGTGC
TAGAGGGTCAGATCAAATCTCCGCAAATCTTGTAATCTGCTGCAAAGAAATTAATAAAAA
AAAGAAGAAGCAGATTTGTATTGTATTACTCATGCAATTTCATGATCTTctgcaaatgtc
tcaagaaatgtaccaggcagatcagacaacagattactgcccctgaaggcctaaatacaa
gatattaagattttagatgtaatccct
>NODE_575_length_536_cov_12.361940
GTCTTGCGTTGTGGGTGTTGTGACGGCAGGGGTGAGATAGGAGGGCAGACAGGCGCAAAG
TGGAAGGATGCTGGGCTTCTCCAAGGGGATGTTTGGCTTTGTAATTTCACCCTTGAAATT
CGTGATTACAAACGGGACAACTTTTTTAATTTTCTCTTTTGTCTGGATTCCGCTGGCTGA
CAGTCTGCCCCAGCAGCCAGGCCTTTTAATCAATCACCTAGATAATCAAATGTCACTGGC
TATCTGCTCCATGTAATTACTTTTGCAATTAAAAATCAATCTCCAGTCACCCCGTCTAAT
TAGAGGGATGGGCAGATCTTCATCTAGATTGATTTTATAATACATATTGACTTCAAATGC
CATAACATTGCCATATTCTCTCATTTTCATGCTGTGGTGCATCAAAACAAAATGCCAGGG
ATTATGGGGAGGTGCAATGAGGGGCTGTTCCAATTCTGTGTACCAGGAAAAGGTCCCCAG
TCTAGGAAAGGTTCACCTTGCTTGCTTGTCTGTAATGACAACACTCATCCTCTCTGCTCC
CATTGGAAAGGGAGGAGGGACAATAGAAGTCCAATGATCTACATGACAGGCTACAGTCAG
TGAAAAAAAAGAGCATAATCAGgagcagaagcttacagtgtagggtaaaaatagactcct
gtccaccacagaaaccaaac
>NODE_576_length_444_cov_10.173424
GTTTAATCATTTAATAACCCACCCGTTCGAAAAAAAAAAAAAAAAAAGCAAGGTCAAAAA
TAAATTACATCCATTATTTGCAGCAGATCTCCCCAAAGCATTTGGAGCGAAAACTGTTTT
GAATTTCAATTGGCTTCCAAGTGGCAAAAGCCCTCAGCTAATACATCAAAGAAAAATTGG
TGTCAACTAATCGGTTTAGGACACAGATTTAGAATGGTTAAAAATCCCATGAATACTTCA
AGCATTTTTCTGTACACCACTAAAGGCTTGGGAGCAGCGCAGCTGACCTTGTGCGCTCCA
GAAACCTGTCCGCCACTCGACATTAACTGACTGTTTAACTCATCCAGCCGCGCAATTAGT
CCACCACAACGCATAATGTTGTGTAATAATAGCCTCTATATCCAATTTAGATTACACTTG
CTCCCTCAGGCATTTTAAGTGGCATGCATCATCTTTCATTCACTTCTTCTGTGCCACGTA
AAGCCGTTTTCATGCGTCAAAACCGAAGAAGTCGTTCCCTCATGGGGGGGAGGAAAAAGA
GAAGCGATGGCGATTAGGAGGAGACagagttagtagatgtcaaaatag
>NODE_577_length_579_cov_12.366149
AATTCAAAAAGGAGGGGGGGGGGGAAGTAACTGGAAGTCTTAACTGGTGATAATCTGAGC
ACTGAAAGTTTTCCAGCTTCTCTCATTTAAAAAACACACCCTGGTGTCTTTACCTTGTTC
CAACCCCACTGGGTAACCACGCACTCATTGTGTTTTCCTCAACTTGTTAAAACACCACAT
GGTACATTTGCATAGGATAACCAACATATAGCAAATCATTTGCATGCCTGAAAGTGCACT
TGAGTAACCGTAATTACACGTGACACCAATTACTCTGTTACTTTGTATTAAATTATAATG
GAAAATTCCACTAGAGAATTGGAGCCTAATTGCATCTTAATTTGCATAATTTTGCATATT
AATCACATCTCAGATGAATAATAAATTTCAGCCGATTTTTTTAATTTATGCATAGATACA
AAAACAAGTTGAAAAATAATTTGTGAGTGAAAAAAAAAACAGGAACTATTACTTAGAGCA
TTTGTGCTAATTTCTCTCATTACCCGACGTTCAAGCCAAAGATGTCTGTACTCTTGATCA
ACAAGAGCCGCATTTTGAAACTGAGAGTTTGTCAAAGCCTCAGCAGAGAAAAGAAAAAGA
AGAAAGAGATGGAGAAACAATTTTTGGAAAATTCCATGCATCGTTTTTTTGTTGTTGTTG
TTTTTTTTTACATAAACTTtctggctctatttaaggctctttccaccgcagacacaccaa
atg
>NODE_587_length_545_cov_10.977982
CTTCCATCATCCCCCCCTTTTGAAGTTATGTCCAAAAGGCTGTTATTATCTGGTATTAAT
AGATGCAGCCCCCAGGAAGACAAAATCAGCTATTGATAATTGCAAGGAGTATACGGCAGC
TACTGTATCGATCGGCGTGTCCTCCACTCCCCCTGGTACCGAGAGATAAGGAGACACACT
CTTTAGAGCAATATAATTTCTTTTGACCTATCTGCTTGCTACAGACTTATGATGAATAGC
CACAGTGGCTGAAGTCCTTTATCACCAAAGTTACCCCCTTGATATAATATTGATTCTTTA
TAACTAGCTCGCCACACAAAAATCAAACTGTCCACTTGGCCATCATCATCATCAATATCA
TCACAAAGGCGGGAGGAATGAAGATCCCTTGCGCCTCTAAAGGCGAGACTGCACAATCTC
CTCTGTAGGCCTAATCTTTATTTTGCTGATGATGAAAGGAAAGGGGAAACGAGGCGAGGT
GCCATTTAAGACGAGGTGCCATTTAATCCGGTATAGACTACGCACACGCACACACACGCA
CAGAGAGAGAGAGAGAGAGAGAGAGAGAGAGAGAGAGGGTTGCTATACAGCGTCTGTGGA
AGTTATTCATCTGGTGTGATTTTTTTCCCACATAGAAAGCTTTTCTGTCTGAGTTTAGGT
TTTACATAATGCGAAATTCCGCCTCCTTa
>NODE_605_length_145_cov_3.655172
CTAACCCTAACCCTAATTCCGGACCTTACGGCTAGGGTTGGCCCATACTACGGGACCCAA
AAAAGTGTCACTACAAACCTATACCAATCAACTCAGAGCGGTCTGAAACGCGCTCTCAAG
TGCCTTCTGCGGGAACTTATCTTGACTTCAGCGCTTCCACACTGGCTGCGATATGCACTG
CCCATTGTCAGTGAATGGGAGAACGTTTTGGCCAATATCTCCGGAACCAGACGTGCTAGA
CACCTGGAAATGCCACCTGCCCCACCTAATTTGGCTATGCTGAAGACGc
>NODE_607_length_767_cov_6.826597
TAACAGGACTGGGTGCACGGGAGCTCTCATTTCCTTTCCACACTGCAGCGTTCAGCTCTG
CGGAGTACATCCAAGCTGTGGGTTCTGGTAGCAAATGTGACAAAGGTGTTGTAGCCCCAA
GCAGCCCACTTGACCCCGGCTGCTTTGGGTGAGAACGTGGATGTCTTCTCGGAAAAGTGT
TGATCCCGTTTCAACACTTGGCGCTTTATTGTCAGTTACAATATGGAGTTGAGCATCAGT
GGTGAAGGCTGCAGTGGCTCGGTGCAGACAGACATACCTCCATCTCACTGGTGTCAGGCA
TCAGCTCAGTGATTGGTGGGCATATTGTTCGACTCTGAGACTTTTTTCATCATTAGCCTG
CACTGCATGGCAAACGGGCGCCATGGCCCCTTTTTTTTCCTTCCCCTTTCTCCCCCCTTA
CAGGCGGCAGTATCACAGCTCTGATCTGTCACCCTTCGCTTGCCTTAATGTGTGAAAGCA
AGACGTGTTGCGCCTATTAGCACTTCTTGGCAAGGCTGGCATGCTGATCCTTCATCCCCG
GGGAGCCCGGCAATATGGTGCCGCATGGTGACCGCCCGCCAGCCCTGGCTCCCGCTGTCA
CAACACATCACACATCCCCAGCAACCAGCGCCACCGCCTCCTCCGCCACCACACCTCCAT
CACTGTGGTGGCGTGAGTGACAGCAGCCGGAGCCAGGGGTCCTCTGGGTGGAATTAAAAA
CTTTTAGAGCGAGGGGCAGCTAAAGTGAAGTGTATTTTTTAATTATGAGGGCTATAGTTG
GGTTTTGGTTCACTGGGGAGAGTGTGGGTCAAATATAACTTAAATTAAGGGTGAGATCAC
ACATCCAGGATGACCATCCTCACCCTATTTAGTAGAGTTCATGCTTCACTACAGTATCTT
TAgttggtaaa
>NODE_608_length_441_cov_19.916100
CTGCTGCTGCTGCTGGAGGCTTTCCTCAGGACCCCTGGGGGAATGCTCGGTGCCGTCGCC
TTCCCTGTGAAGTTTGCTGCCGTGCCCATGTAAGTCCTGATGCTGTAAGAGTTCCCTGTG
GCTCTGGAAGCTGATATGGCAGTGATTGCATCTGAAGGCCGCCTGTGACAGGTGAGACAT
GATGTGATGCTGGAATGTAATAAGAGAATCTGCCGTGTAGTTACAGATTGTGCATTTCAA
GCTGGTGCCAGGAGGGAGGCTCTCTTCCATTTTGACACCTGTGAAGGAGATAAAAGGGAG
AAATGCTCAGAATCTCGCCTCCCACTTCTCCTTTAGAGTTAACTGTAGAAACCATCAAAC
GCTCATGCATTATGCCAAGCTTATTCCCATCCACTAGATTTTTTTTTTGCTCAAGGATAA
ACTGTCAACTATGCTAGCTGACAGCAGGATATGTATATTTCTCAAAAGAAATGACAGTCA
TTTTTCCAAACGTGTCTAAAACTCTGTCCCTTTTTCTAAAACAGATTTTCTTTTAAAATT
GAGTGAAAGTAGCCATCTGCAAGAGCCAAAATATAAAAAcaatga
>NODE_609_length_732_cov_6.176229
GCGCGTTTCAGACCGCTCTGAGTTGATTGGTATAGGTTTGTAGTGACACTTTTTTGGGTC
CCGTAGTATGGGCCAACCCTAGCCGTAAGGTCCGGAATTAGGGTTAGGGTTAGGGTTAGG
GTTAGGGTTAGGGTTTTGGCCTGGTTTTGGGAAAACGGTTAGTGCTAGAGACATGAAACT
TGTGTCTACCCCCCCATTTGCTGCCGCCGCGATCGCACTGAGCCTACTCCCGAGTCTCTA
CGACGTCAGCAAGTGGGAGAAACCTGTGATTTTTTGCTGTATCTTGGGACAGGAAGGTCG
TAGAGACTCGGGACTGAGACCGGCATCTTCAGCATAGCCAAATTAGGTGGGGCAGGTGGC
ATTTCCAGGTGTCTAGCACATATGGTTCCGGAGATATTGGCCAAAACGTTCTCCCATTCA
CTGACAATGGGCACTGCATAACGCAGCCAGGGTTAGGGTTAGGGTTAAGGTTTCGGCCTG
GGTTTGGGAAAACGGTTAGTGCTAGAGACATGAAACTTGTGTCTACCCCCCCATTTGCTC
CCACCGCGATCGCACTGAGCCTACTCCCGAGTGTCTACGACGTCAGCAAGTGGGAGAAAC
CTGTGATTTTTTGCTGTATCTTGGGACAGGAAGGCCGTAGAGACTTGGGACTGAGACCGG
CGTCTTCAGCATAGCCGAATTAGGTGGGGCAGGTGGCATTTCCAGGTGTCTAGCACGTCT
GGTTCCGGAGAAATTGGCCAAAACGTTCTCCCATTCACTGACAATGGGCACTGCATAACG
CAGCCAGGGTTAGGGTTAGGGTTAAGGTTTCGGCCTGGGTTTGGGAAAACGGTTAGTGCT
AGAGACATGAAACTTGTGTCTACCCCCCCATTTGCt
>NODE_610_length_513_cov_24.584795
TCTTTTTTTAAATATCTCTGCTCTCAATCTCATATACAAAGTCCTGAAAGTCTTTTCCTT
CAGTAGATGGTCCTCAGAAGCCATTTGCCCCTTCCAAAATGGCACCTCCCCGTGGTACAT
CAATGTACAAGTTCTTCTCTTTGACCTATGATTTTTCTATGATGAATCCTGTCTTTCTTT
GCCAGTAGAGTACAGAAAAGTTCTTATTCTCTTTCTCTCTCCTTTCTCTTTCCTGTAGTA
CCTTTATTTACGTACCCTGTTAAATCTAATTTGATTCTTCTTCCAAAGCCCCCAGCCTCT
ATCTACTCGTACTAATGCTTCTTCTTTCTAATCTTATTTGCATTCATATTATCCACCCAG
GTGGTACACCAATAAGAGGTAAGAGTGCTGAACTGACGTTCACAGAATGAAAATAATACA
AATTCATTCTTGCTGTCAACCCATCCATTCACTCGAATCACCTCCATTTTTGTCCTGTTT
ACCAAGACCAAATCCCATTATGTTCATATGGACCTTCCTTCTTATTTGTCCTGTTTCGTT
GACTAAATTTGTATTCCATCTTTTTTGTCTATGCTTTATTTCCTCCTTTGTATTCTTGTT
TCAAGAGCCTGTTTAGCTCAGTTGTGATATGCTTGCCCTGGCTCAAATAAGcatatc
>NODE_611_length_316_cov_21.189873
ACTACTTAGATATGTGCAGAGTGAGCATTTACATCCCTGTGGACTGTGAGAAAAATAAAT
AAACCAAAACTATCACATCCACAAACAACTAACAACAAATCTGACATATTTACCATAACA
GCCGTTCTGAACTTTGCTCTAAATGAAACACATCCATAAAATAAGTGTTTGTTCTGCACC
GTCCTTTGAAGTTGGATTTGTTTTTGCTCTTTAATGATTTCTTTCTTCTGATGATGATGG
AAGCCGTGCTGACACCTTCTTTTGCTTCATCAAGTTCCGCTGCACAATTACATGAATTTA
CTTTCAATAAATTACCATCTTTGCATACATCAGTCAAATCATCCAGCTGAGGCATTCGCA
AACAATATGCATTATTAATTTCATTGTCAGTGTTTATTTGGTTAACTTGTAACCGACTTG
GACAGCCCATTGCCTTGATGATGCATTTAAAAGCATCAGG
>NODE_614_length_908_cov_7.759912
CCATGGATCTTCACAGAGAGATGTGTGGTCTCTTTTCTGGCTAATGTTATCACCGGCCCC
TGTTGGTGTGTTTTTCTATATATAAAATCATCATTTACATCTTCCACTCTGTCTCCTGTT
GGCATGCCGGCCCAGAGGCCTGGTCCTCAAACCACTAATCAGGTAATGTTGGGGAGGTTG
AATGGCGTGCCTCCCCCTGGTCAACCTTCACTGCTCACACAGTGGTGTTGTTTTAAAGAG
CATTCTTTAGCAGCTGAACTTGGAAAGGTATTAAAGTGGGATTAGGCTCCTCCACAATCC
ACTGCTTGTGTCATTCAGGGAGTTTGTGTTCTCCTCTCCCCGCTGCCACCTCCCCACTCC
TCCTCTGTTTGATTGTGGCTAGCCGCAGGAGTGGGACTGACTGTGCCTTTCAAAGGAGAG
GGGTAGGGTTAAATCCCTAGTCCACTGCTCCCTGCTAATTCTCCTTGTTCCTTAGAGAAG
GATTTACTTCTGCTGCCAGCTTCTCAAAGGCCTTCTCTGCCCATCCGAAAAGTCGGCGTT
GCCTTCCTGTGGAGGTGTGGTTGCCATAGAAGGGGCGTCATGCATGGCTATTCCATCTGA
ACCCCGCTGAGAATGGGGACCGGGGACTGAAAACAGGCAGAAAGTCCGGATTAGACCCGA
GGACAAAGAAGGACAGGAAGATTCCAGAAGGGACGAATAGGAATTACAGCAGCAAAAATA
ATGCAAAGTGACAGAGAGGGGAAATAGAAAAATAATGGCTTACAAGATTAGACTCGGCGA
GGAGAAAGAAGAAAGGAAAGAGGGCTGAATGAGAATGTTTTCATCTAGATGAGAAGATTT
GAGAGAGCGGTCGTAGGTGAATGCGGAGTCCTGGACGTATCAAAACCGTGCTAACAAGTC
ATTTCCTCAACTTTTTGCTCTCTTTCTGAGCCTAAGCCGGCAATCATTAGCTAAACATTA
GAGTTAGAGCTGGGAACTTGTCTTgacagattcatcacctctttcccctgatcccagcat
gtaacacactaatccttctcaaaactagaaac
>NODE_616_length_341_cov_6.120234
GTATTTGTTAGCTTACCCAGCAGGCTCGGTCACTTCGGGCTTTTTATCAAACCAACTCCT
CGTTAGTGGGGCTAGTATCTCCGCTTCGCTTGAGAAGAAGAAGAAGAAGAAGAAAAAAAT
CCACCGTGGTCCTTTTTTTCAGTTTGAAATATAAATAAACAGGCGAAAAAAGTTCAAGTT
TTTTTTTTTGCTTTTCATGAAATACGTCTCCGGCGTGTCTCGCATCCGCGACCTCGCCGA
CTAGTGTGCGTTGCTCTTCTCTCCTTTGTGTTAATTTCACTCAAATCGAGTTTAATCCGA
TCGATCCCTCGGCTGGTCGCGCTCCCGAGTCCTCCCCTCCAGACACTCGCTCACCTTCCT
CGGCCAGGGGGGGCGCGCTCCCGAGGACCTCTCATACAGATAAACAGGCGGCGTGCGCGG
TCACTGACCCCGCCGTGCCCGTGTGACGCTCTCTGAGAGTTCTCATTTGGGGATGGGAAA
AAAAG
>NODE_617_length_906_cov_13.230684
AAATGAGAAATTCTTGTGCAAAATGCTAAATATTTGAGTATTCACTTCATAATGTAAATA
TTGATTGACCGTGTTATTATTTGTATCTCACAGTTTCTTTACCAAACTACCTAACCCATG
CTCATATACAGGGCTGAATATTTGTCATTAAAACAATGCAAAGACTTGTATTTACCGTTA
CTTCTTGTGGACATTTATCATAATTGGCCTGCACAGACATCATTGCATTGCCCACTAACA
CATACTGCTCTGGTACTGTGAGATCCGTCCAACATAGTGGAAGCAACACAGCAGATGGTA
AGCTTGAAAAGAAGCGGTGCAAACTAAAATCTTGTAGTCTGTGCTCTAAAAAACACAATT
CATATTATGCATTGATTAGAAACATGCAGCAGACACTGGCCTGAGGCCATATAGGCCTTC
TGAGTGCTCCATAAGTCTATTTTTGTTGCTCCTCGGGTAGGTTACTATGACTTTTATATT
ATTTATTTCAAAGCGCCCAGATATTGATTATTTCACAAGGAAAAATGACAAATGGCAGGA
GGGAATGACACGGTCAGCAGGTTCTATTAGAGAAATGATAGTGTTGCTCGTGGTTTGTTA
AAAGGTCCAGTTTAGATACTTTATAGGTTTACATCCATCATCGTCTAATGACCTATTTGA
TGAAAAACACGCGCTCTGGTGACAACAGCCCTGTGCAGCCAACTTTGCTTTGTAATTGCT
CTCATATTAAATATAGATTTTTGTTTTGATATCTTGTGAGAATTCCTTTCTGTGGGTCAA
AATTGTGATAAAAGACATGGATGCGATGGCAAAAGCTCGGAGGGAGAAAACTGGAAAGAG
AATGGGGGGGAAAGTAGGAGGGTAAGAGATGTTGACAGTGGAACTGTAAGTTTGTTATTC
TGAGTTCTGAGCAGTAGTGGAGGAAGTATTTAGATCCTGTATCTGACTAAAAATAGCAAT
AGTGCGATATAATAACACGCAATCGCACAAGTCCTGCACTATGAATGTCACTTGAGTAGA
AGTGCGaataagcgtgttttaaatttgcaa
>NODE_618_length_400_cov_2.920000
AAACCTCCCTACTCTCAATCCTAACTACAACCCTGATTTAAACCCTAACCCTAAATTTAA
CCCCAACCCTAAATCTAACCCTAAATTAGGCCCTAACCCTAAATTACCCCCACCCCTAAT
TAATTAACCCTAACCCTAACCCCTAGAATTAAAAACAAAATAGTTAATTGATATACATAG
CAATAGAGTTGGTTAGAAGGTTAAAGACAGCATATGGGAGGAACCCATGAAAAAATTCGG
ACACGGGGGATTCTAAAGGCAAATAGCCATTAAAGCTCAGTTGGGAGCTGAGCATCGAGG
AGGAAACACCTCAGCAGAGGACAAGCAGTCCCTGCACAAATATGGGAGTGTGCCAAGCCT
GAAGAAGGTCAAGAAAGACCGAAACGTCGCGGCGGCACACCACAGGGGGGCGCCAACGGG
TAGATGGGTTTTGTTAAGTTTCCTTTGGGGGGGTTTAAATACAGAAAATACTTACCTTAG
ATTACTTACCTGCAAATCCAATTCGGCGAGGGACAGGGATGGATGAGACATGGGAGAGGA
CAAg
>NODE_619_length_707_cov_10.411598
TGCACTGATGACAGAGCAGTGTGCGCCCAAAGCATAGACAGATAGATAGATAGATAGATA
GATAGATAGATAGATAGATAGATAGATAGATAGATAGATAGATAGATAGATACTCTTGTA
CTCTTGTACTCTTGTACAACCTGCAAGATATCTTGAGGCTCTGGTCAAATAGGAGGCAGT
GTGCAGAGGTGCCTCACTAATGTCTTGCCTCTGCCGGGCCAACATGACCACTGCAGGTCT
TCAGGTGATTAACATGTTGGCAGGGGTTTCTACATGAAAAGACCCCTGTTTCTTTGTCTT
CTGGTGTGTAAATATTGTGCTAGCGGAATATGAAAGTAGTGCAACTATAAGGTACAAAAA
CATAGGGAAAAAAGATCAAGAGTGGGTCTCACATCAAGGAGGACCCTGAGGATGTCTTTG
TTGTCAACTTCAGAAGGGGGAAGAGAGGAGCAGAGGAGGAAACTGGCAGAAGGGGGAAAG
ATGCCAGAGAGAGCTCAAAGGATTCGGTCTGGGCAAGGTGATCGGTATTCCTCGGCAGTC
TGCCTTCTGGCTCAGATCAGTGGGAGTAAGCTGGCAGCCAAGCCAGAGGGCATAACAGCA
CAAACACACCTTCAGCACTACACTGCTAGAGGCTCGACTTCACAATCTGGAGGGGCGGGA
GTCGGAGGGAGAGACAGAGGGAAGAGCAGGAGAAAATAAATACACTGTAATTATCTTCAA
ATCATCAACCACTGACAGCCATTGTAAATATGTGCATGGGTGTACGCGTGTACACATTCC
AGTAAAAGTCATAACGCATCAcctgccgttgtgtcgggacaatagtttcctgtaggagat
tcagccgcgtg
>NODE_620_length_529_cov_12.370510
CTTATCAAAAAAGATAAATAACAGAGAGACAGACCGCGTCACAAAGTGAGACAAGCGCCG
CGTGTGAGCTAAGGAGTCAGATGGCACAAAAAAGAGGACGTCCGTAAAGTGAGCATTCTC
TTTTTCAACTAAATACATCTTCAAAAGGAAAAGCCCCACAATGTCTTGCTGAAGCCACCT
GCACACAGAGGGCAGGCTGCCACTGTTTCAATGGGCGCTGCATGCACACCCCAGCGGGCT
TCCAGATAGCGGCTAAAGAGCTTATTTCCCAAATCTCTTTATCCTTTCTAGAACTGTGAG
ACGTTGACAGAAAGTCAGTTAACTCTAGCCAGTGGCAGCTGCATGGGTTTTGCATAATTA
ATTATTTATACGGAGCCAGACATAGTAATTACCATCCAGATGAATATGATATTCTAATCA
GGCAGGCTTTAATTTTAATTGCCCTCCAGCATCTAACTGTCAGTGCTGGCCTGGCTTGAT
AAAGTGGAGAGTCTCTAAACACCATTAGACATCTGCTCTGAGAGCATTGCCTCCACTACC
CACCAGCCCCACCATCCGCCATAAAAATCAATACAGGACCTGGGTGTGTGCGTGTGATCT
TGCTCATTTTTCTATGGAAAGCCATTTTTCGTCAATGACAAAACCAGAGCAGGGCTTCAA
GCTATGGAGTCCC
>NODE_621_length_1038_cov_10.119460
CCTGTTGACACAGGACATTTTTTTTCCTGTGAAAACACATCACTGTTGTTTTTCTTCCTC
GTGGTGAGGAGGTGATTAATGACCAATTTCGAGATTCTATCAAAGCAACTGTGCTGTTCT
GCAAATCCACCCTAATTACTACACATTGTTCCAAGTGTAGGAGAAAGAGAATTTCACATG
AATGCTGAAAGGAGAAGATAGAAAGACTTTTTGCAATTAGAATACATACTGTAAAATACA
TAAACAAGGCTCAATAATGTCTACCTGGGTAACAACTTAATATTTTTGTTCTGATTAGTT
TCCTTTTTTGAAACCACAAACTCTGTAAATAACCAACTGGCTTTCCACATATACTTGATC
AATTTTAATTGCCACAGCCCTCACCCTTCCGAAAGTAAGAGAAAGTTGAAAGTAAAAGAA
AGAAAAAAGTAAGAATGAAATGTATTCCCGCATACTATGATATGGTAAATGTTAGCGCCT
GCTGCATCGCACTCCATATCACTTCGCTCCATATGAAAAATAGTTTGCTATTTTGGAACC
CCCTGGCAGCCATAGTGGATCACCACAGACCCAGAGCTCATTTATCTTTTGTCAGAGATG
AAGCCAAACTAACGCCATCTCCTGAAGCTGCTAAAGAATGAGGAGGGACATAGGGAGGGT
AAAAATAAACCCGGAGCCCAGGTAGCTACACAAAGAAGTCATTCTACAAGTAATGGGTGG
CTTCTGAAAGTGGAACTCTGTTTGGAACTGTCTCTCCACTTGGAAATGATGCTGTTTAGT
GCTGAAGTTTATTCAGTTACCTTTGCGGGCATTCATGAGTCTGCCTGAGAATATGTGCAT
GTAACAGCATTGTTACGTGACAAGTTATCTGACCAATTAAATGATGATTTTATTTGGTTC
CTTTTAAAAATGCCTGCAAATGCGAAATGGTTATGAGACAAAATAAAGGTGCTTCTATAT
GTGTCATATTAAAGTGCTGCCTCAGGGCATCGTACCATCCAATTAATCATCCAAAAGGAA
ATACACCACTGGTGTATAACACTGGTGTATAGCACCACGACTGCTTTATAAATTAAATCA
CTTGATATTCTGTTTCTGAAAGAGAAATACTGTTTATGTCTTGTATGAGCATATAATTAT
GACAGTGTGTAATATTAATACAGCCAGCACAACTGTTTtctc
>NODE_622_length_768_cov_9.033854
GTCTGTTACTGGTCTGTCAGGGGAGGGTGCAGCGTTGTGGTCACTCTGTGGTATGGTCAT
CAGGCTTTGGCCCCTTCACTGCTCTTTGCCAATGTATCTGTTTCCAAATGGGACCGAGAC
AGGCCTTAGATGTACCCTGCTGAGGTCCTCTGAAACCAGAGACCCTTGAAGTGGACGTCT
GCCTGTGTCCAGTCTGCTCCCAGGAACCCTTTCAGATCCAAGGACTCCAAATGTGGCGTG
CTGCATGAAGACATTTTGGACGTAGCCTGGTCAGTAGGGTATCTCCCTGCCCCCGACTCA
CCACCACCACCTCTACCATGCTAACCACCAGCAGCCCCTTGCAGACCAGGGAGCAGACCA
CCCTGGGCTGGTCAGCAACCCCTGCTTACACCTGCCATAAAACTTAAAAGCTACAGTCTC
ATCCCCCAGCTTTGAAGTGTTCAAAGCATAGCTTAGTGACCTTTGATGCGACTTTGGCTG
CAACACATGTTTTGCACCCATGTATAAACGCAGGCCTCTCAGTAGACAAGGCGGGATTGT
TTACCTACATGTGCGAAACGTAAGGGCCAATGCATGGCAACCATGCATGGAGCCTCCATT
TCCACACGTCAAGTTCCCCATGGTGGGAAACAGACGAGTCGAACCGGACACTGCTTTGAG
CAAACATATTCAACCACCATGTGTTGAGCATTACTTAAAACACTTTCTCTGTGCGCTCAG
ACTGTTCATTAGGCCACGGGCTTTCAAAGATAGACAGATGCAGCAGTTGAGTCACTTGCG
TCTGACATCTTATTGCATATTAGACAAAACCAAACAAAATACATTTATTTCTGTACAGTT
TGAAATACTGAGTAAAATGTGTCTGTAGACACAAATATCAAAACCTGTCACATACtgcaa
ataggcagcgat
>NODE_623_length_649_cov_2.901387
TTGTAACAGCAAATTCTGACTTCCTTCTGTCTGTGAAACATCCTGCTCTCTGTTCCTCAA
TGGGATGGATGCTATTAAGGATCACTGTAGAGAGGAGAAAGATAAACATCTTTTCTTCCC
TAAGAGTGACACTAGTTTAATACTTGGTGCATGAGCTCATCTGTTATGTTTGAGCAGAGT
CCCTAATAACATCCAGAACACGAGGGATCAGCACAGCAGGATGAAAGAATGGAGTCCGAA
TAGGGCCCAATATTTCCCCCTGGTCCAGAATTAGAGCAGTGTAAGGTAATAGGCCTTACA
TCTGTTCAACTCTCAAATCAACATTACAACCATAGCTGAAGAGAATAACATATCCCTGGC
CATAGGATGGCCTGGGATTAATAGAGTTTACTCTGTCCTCAGTTGGAAAATAGAAGCCAT
GTGGAAGGAGGAAAGAGAGAGGCCTGGGCAGGGAGGGCTGGCTACAGGGAGAAGGCTGAA
ATTACAGACAGGATTTGGCCAGGCAGCATAGGTACAGGGCTGTTTAACAGACCCACGTAG
GGAACCAGGAGATGGTGGTGCCCACCTGAGGTTTTGGTCTTGCGGCCAGCTTGGCCGCTA
CCGTCCTCATGGTCGATGGGCTGGCTGGACAGAGAGTACACGCTGATCTCCGCCACACGT
ACTGGCGCCTCCTTCACGTTGCTATGGAGACCCAGAATCTGTCCTCCGTCTGTTGGGTGT
TGCATCACCTGTACATAGTTCACCATTGGGGCCAGTCAtcaattttagaatgcatcaaac
agaaaataataca
>NODE_624_length_504_cov_6.962302
TCGTAGAGACTCGGGACTGAGACCAGCGTCTTCGGCATAGCCAAATTAGGTGGGGCAGGT
GCCATTTCCAGCTGTCCAGCACGTCTAGTTCCGGAGATATTGGCCAAAACATTCTCCCAT
TCACTGACAATGGGACGTGCATAATGCAGCCAGAGTCAAAGTGCTGAGTCCAAGATAAGT
GCCCGTAGAAGGCGTTTGGGAGCGCATTTCAGGCCGCTCTGAGTTGATTGGTATAGGTTT
GTAGTGACACTTTTTTGGGTCCCGTAGTATGGGCCAACCCTAACCGTAAGGTCCGGAATT
AGGGTTAGGGTTAGGGTTAGGGTTAGGGTTAGGGTTTCGGCCTGGGGTTAGGGTTCGGAA
AACGGTTCGTGCTAGAAACATGAAACTTGTGTCTACCCCCCCATTTGCTGCCGCCGCGAT
CGCACTGAGCCTGCTCCCGAGTCTCTACGACGTCAGGAAGTGGGAGTAACCTGTGATTTT
TTGCTGTATCTCAGGACGGGAAGGTCGTAGAGACTCGGGACTGAGACCAGCGTCTTCGGC
ATAGCCAAATTAGGTGGGGCAGGTGCCATTTCCAGCTGTCCAGCACGTCTAGTTCCGGAG
ATATTGGCCAAAACATTCTCCCATTCACTGACAATGGGACGTGCAtAA
>NODE_625_length_845_cov_6.119527
GCGTTTCCCATGATGATGAGAACCGCTCTGCTCGGCCCAGTCAGCAGGCAGTGGATAAGG
CCCCCGAGCTGCTCCCACCTCTACACTCTCCCCTTCCCTGAGGCCTCCTGAGCCTCCCCC
TCCCTCCTTCTCTCCATTCCCTCGTCCTCCTCCGCCTCCTTTAAGTTCCCTCAAGTCATG
ATCTGGCCCGTAAATTAGTACTGGGAGAAAAATAGGTTCTGTAAGATGAAACTGGGTTTC
AGTATGTATCAGCACACGACTCAGGGGAGACAAGAGAGAAGAAGCAGGCAGTAAATCCAT
TGGAGTCCACTGATAGCGCCTGTTTGCACAGCCACTGCCGCTTCCTTTGATCAAATGGCT
GGGGGAGCGGGGGGTCGTGTGGCGCTGCCGAAGGTCAGCTATATATTACACTCCTAAAAG
TGATTACTGAAATTCTTAAGTGAAACCATTCTGCTGCCAGGGTGTGCTCTAATCCCCTGC
AGCGTTGTCTGGGCCGGGGCTGGGGCCGGGGCCTCTCTGTGGATCTGTGCGCCCAGCGCT
CCGTTTCCCCTTCCCCACTTGTGTTTTCTATCATCAGAGCAGGCCAAAAAAGAGCCCCTA
CATGGAAACATGGCCTATCCAGTTGCAATATCAACTGCTGGGGCTCGGAGGAGAGAGAGC
GAGAGGAAAGGTAGTGTCAGGAAACAGAAATATGCACACACTTCAAAGGCTGGAGCAGCA
AATTAAGGGTTAGGCATTGGACACGACAGTAAGTGGCCTTTACATCAGAAACAGGGTAAA
CAATGTCTGGATTGTGTTTTGCTTCTTTCCTCTGTGTTGTTGCATAGAGACCCCCCGGCT
CTCCATCTGCACACTGGCTGTGCTGTAGGTAGAGCACTAAAACAACTCAATGAAGTGTTT
CTTTTTACAATGAGAAAATAATTTTCATCAATTGAGccatgatgaaatgttttgcgtccg
tgccaccgatgagcgtaaatgaatggaaa
>NODE_626_length_381_cov_2.086614
AGGTAATACACTGAGGATGGATAAGTGTGTTATACAACCCACTTTAAAAAAGCCGAACTA
AACCTTTAAGATTAAAAGAGAGATGTCTCAAATGTATCTGTAGGTTGGTGATTTAAATCC
AAAGGGCATAGAGCTATTGTTCCTCTTCATGTCCCACCCACATCTTCTCACAACATGTTT
CTTTCTTCCCATACTCAGTCGTGTTTTCCACATTGTTTTTCTTGCTTCTACTTTGCCTCT
TTTCTCATTTTCTTTAATCACTCTTTATCTTCCTTTCTCAACCCATTGTCTCCATCTACC
TTCCCTCTGGCATCCTTTTATCAGGTCTGAACCACATTTCCACCACGATTCTTATTCGTG
GAGACCATTTTCTCTTCAGATGCCAAGCTTTTGTCGAATAAAAGCACTTGTTCAAAATCA
ATTTCCACTACTATCTATTATGTTTTTTTCTTCTGCCCTCTattcattcatgtcttttct
ttctctcaactcattgttttctgttcgcagtgataaggaaaccag
>NODE_627_length_292_cov_1.462329
AGCCGCTACGCCTCCACTCCTGGGTCTCGCACCCTAACCGCTAGGCTACGGGGGCACCCC
GGAAGTGGCTCTTTTTAAAGTGAGGGAAACCTCCTCCTCGCCCCTTTTTCTTTTCTCTCC
CCATTCACAACAATGAGTCAGCCTGTTGTTTTTGGATGTTAGCGAGTACTGTGTGTGTAT
AGAGAGTAATTTTAGCCATAGTAATAGCTAGGACCCTGTTAGTAGAGACTGAGTGTTGTG
TTGGACTCTTTCAGAGTGAAAGAGTACTGTAAATAATCACTTGTTTATATGAGTACACGT
TTGAGCACCAGCAGCTGAGTGAGCATCCCTTTTTTGTTTCCCACTGTTCTCCTGTTTTGT
TAAAagttagggtagaaccctatcttttgtttgatcattgttttctgtggttgagggaag
ttttagggtgtattct
>NODE_631_length_981_cov_14.069317
GTGTCTACTTTATTTAAAAAGGATTTTCATTTAATCACTTTTAATCCAGGTGATAGATGG
GCACTGCAGCAGTTCAGCTCTTTTTGCTTCCAAATGCAAGTCCAAGTCTAAAATGAAATA
GGAACAGGCAGGAACATTACCTGCATATGCGGTCAAATTAATATGTTAAACTGTGGAGTG
GAAGCTAATGAAGTCACTGTGTGCTTTGCTTAAAACACAGATAAGTACACACTGCACATG
CTCTGTCACTGAGCCATATAGATGTGGATTATATCTCAGTGAAAGAGCGCTTTGTATTTT
TCCTTATTGTATGTGGAACATGGCTGCAGTATTGTTCAAGCTTTAAAAGTTTGCGTGAGA
AAAGTTGTGCTCTGAAAGAGAACAAGGATAAAAAATTAAGTTCTGATTACAATTACGGGA
CGTGACACTTAGCTGATTTCAAATCAGCGAGGCCAAATTTCACAAAGCCTGTCAATGGTG
GCAGCAAGCTCGCCAGATCCCTCCCCAATCAAAAGTTTGCTCTATATAATTTTACGCAAT
CAGATTTCTCCACAGTCATCCAGTGCAATCAGGTAATCAGAGGGGAGCATTAACAAGACA
AATGGGGTTTAAAAAGTGGGTGCACTCTGTTTGCAGGAACTTCCTATGGAGAAGCCCCCT
CCTCTCCTTGATTACTCCTATCACCCTCATACAGCGCAACATCCCCTGCTAAATAGCTTT
CTACTACAGTACAGGCAGTATGTGCAGTAGGAACAAATGTGATTGACTTTACACGTAAAA
TGTGACAGGTAAATTAACCTCTTAGGGCTATTCATGTCAAGTGACTAACTGCCCAAAATT
CACTAAATCAGCCATATTGTATACAGTCAGTAGCACCGCTGCCTTTTTCCACACCATTCA
TTATCGGTGAAATACTGTGATGCAGATTGCACAGTCAGGGACTCTTTGTGCCAGAATGCA
TTTTCACTCCATGTGTGCAGATGTTCCATGTATGTATGTTGACTGGGTTTGTGACTGCTG
TCTGTCATCGTCACTCcttagatacagtttcacccaaataatctctatttattgttctgt
gaaccccccaaaaaatcacgttaaagcgtctctattgtgcctctt
>NODE_632_length_589_cov_10.193548
CATTGTGGCGTGCCCGGCGCGCGAGTGTGAAAGGCGGGAAGCCGGGAGAGCAGCTCCTCA
TTTAAAGAGTAAATAATCTCCCATTGCATTCTATTATTTATACCCCTGGCTTGAAAGGGA
CTGTATTAACTTATAAGTTATAAGTAGTTAGAAGTTACTTACTTTAAACTGGGGGGGGTT
GAGGGGGAGGCGGAGGGGGGAGGCGAACCGACGCTCTGCTTAGCTGACTTCCCCCCAAAT
TGCTGACATAATTACATGAATGTAATTTTTTATGACTCACAGAAAATCTTGGCATTTTCA
CTGAAGCAGATAATTAGACTTGGAATAAAGCAGGGGCGGAATAATTAATACATCAAAACT
AGATGAACTTTTTCTAATTATTTTTATTTAATCTCCATTCTAATTATTGTTCTAGTCGGC
TGAGCGAGATTGCCTTTCTCATTCAGGGTGTGAAATGCACCCGTAGCGCTCAATCCTCAC
CCAGTGAAATATCAACTAAGCGTGGAGACGGGAAATCACAGGGCGCTCGCCACTCTTCTT
CTTCTTCTTCTTCTTCTTCCTCCTCCTTCCTCCTCCTTCCCCTCCTCCTCCACCACCACC
ACCTCTCACTCTCTCTTCCTCCTCCTCTGATTGAACTGTAATTTAAATTTCTCCATTGCC
AACAAACAATTTACATACACCTGCCAGACTCTTATTTATTTATTTCCTCCTCCATCGCCG
Ccaccgcttcctc
>NODE_635_length_157_cov_6.509554
GTTTTGACTTAGGACGCAATGTTTACAAACATGTTTTGACTTTTGAAGGCAATGTTTACA
AACATGTTTTTACTTCACAGTGTGTTGAAATATGATAAATATGAAGGCAAAAGCTGTTTC
AAGTGACATTGTGTCAAGAAAGTGAGTCGAGACACCTTTTGGCCAAAATGGCCTTTTCAG
CGCCTGAAACGCTGTTTAAGAGCATAAAAACAGCACTCCTGCAGATTGTCACAGAAAATG
TTTACAAACATGTTTTGACCTCACAATGTGTTCAAATATGATAAATATGAAGGCAAAAGC
T
>NODE_636_length_359_cov_1.286908
GACCGATTCATTTGTTTCTCCTCTCTGGGGATGCAAAAAGAAAAGGTCAAGCAGCAAATG
AATGAGGTCAACTTCACAGTCAATACATAGCTGCATACACACCCTGTCCACATGCATTTT
GTATTGACTGTACATAAAAACGTGCACACCTAGACGCTCACACAAATATCTCCAATTTTC
TTTTGCCTTTCTGCACTGAAGGTCAAACCTACGCTGTGTTTCTGTCTTCTGTTACACATC
CTCAGGCTTGTCATCGCTCTTTCTCAAATTCTTATCGCTCTTATCCCTCACTTGTTCCTA
TTGGTTCTCCTTCAGTCCTTTAGCTATACCCATTTCAGACATCTCTTAAATTTCCTCTGC
CTCTCTCACAGTTGCTGCCTCATCCTGAGTCCACATTTAAACCTGTTTCCacacagaggc
caaagaggattctcttacagaaggaggtgctgctttaaagattgggaactgtgactaaaa
caatcacaacaacaaaacacatg
>NODE_637_length_575_cov_13.737391
GTTCCAGCACAAGTCTTGGAGAAAACCACCAACTGGGTTTTACACACACACTCAGACACA
CGCGCAGGAGAATGGGAGGAAGGGAGGGAAAAAAAAATCGCGTCTTCTTCCTTTTTCTCC
TTGTGAGGTACAGCGCCAGCAAAAGCGCGCAGCTGAATGTTTTCAGAGCTTGGAATATGA
AGACAAACTCTCTCCCTCCTTTTTGGTGAGAAGAAGAAGAAGAAGGAGGAAAAAAAAGCG
AAAGCGCTAAAACAAAACAACTAAAAAAAAAACAAAGATCACAACCTGCAAACCTCCTCC
GTGCACTGAAAAATAATAGGAAAAAGGAGTCGGGAATCAAAGTGATCAAATATGTTAAAA
AGGCGGAGGTTAGGAAGTGATTTGCGATTGGTAGGAGCCGGGCTGGCAGAATGCTTTCTC
TCTGATCAGCTCACTGAGCTCTCTATATAGTGAACTTTGACACGACTGCTGCAACTTAGC
ACACGTTACCATGGAGATGAGCTGCCATATAAGGAAGGAGAGTGTGTTTGACTGGTCAGA
GCTCAGGGACCTCCCCCTGAACCCCATTGGCTAGTCGGCACTTGTGCTACTTGGTACCTT
GCCAGAGCCAGCATGGAGGTCGAGAGGGCCGCTTGGTCCTAAAAAGAGACGCGTTTCGTT
TATTCTAAAAAAAAAAAAAaggagaggaatcattcctactcactcaaatcaacccataa
>NODE_638_length_869_cov_12.424626
GTGTTGCATAAAGGGTAAAATCATTTTCAAGGTTCTATTTCAGGTCTATTAACAAAGGAG
GCAATTGATACTACAAACAAATCAATTTTGTCTTCTCTGGCCAGTATTGCTAGTGCAAAA
TGCTTACTAAAATTGAGTGCTGTGGAACTAAAACAATCAGTAACTTGCCTCCTGGGTATT
TATGTTTTCTCATATTGTAATCAGCAAGGATTATTTTAGCTCAGAGTTATATATATTCAC
TTTAGCACTAGTTTGATGCATAAAGCACACATAAAAAAGTATATTTATGACACTTGTAAG
CTGTAGTCTTCTCTTTGCATCAACTAGCAGCATGCATGACAAAGCTGCATGGTTCAGTTC
TGCTATCTTTGAGAAATACTCCCAGACATGCCAGTGATCAGCCTCCTCTACTCGCACACA
CTCAAGCAAACACACAGCACTGTACGTCCCTGTCTTAGACGCAACACAGCCATGGCTATT
TCTGTTCCACAGACTGATAGCTCCTACTGAAGATCATTGATTTTACGGGAAGCCCTGTTT
ACAGGCTGAGTGCCATCGACCTGAGGTGACTTTTTGCCTCCTGCAGTTGGAGCAATAGTG
AAGCACCCTTATGTCTGCATTAGTACAACAGTGGACTGAATATTTACAGCACACAATAAA
CACTGGTGTTCTACATGGTTAATTGTCTGAGTTACAGTGTTAGGAATCATCAAGAACAGG
AACTCCATGTACCTTATATAATTAGAATGGTTTGTGTAGCAGCGGTTGACAAACTTTTTT
GGCCCGTGACTCTGAGACTAAGTGACGCTGTGACAATATTTCTGGACGCTGAAAGATGAC
AGGCATTTTCCCTCTCAGACTGCTTGAATTATCTGCACTACTTATTATTGATGAAGTAAA
ATAGCTAATTAGTATATTTCGTGACAGGAAAAGTTCACTATTTATTTTGTTATacattta
tatattcttgtttctgtataataaatcatgctgtgacaacactctaccaattt
>NODE_639_length_977_cov_9.325486
CCATTTCTTAAAGTGGCATGTCTTAAAATGGTCTTTTCTGTCTGTGATTACAGTCAGACA
TCCCGTTTTAGCGGCATCCCTGTCTCTGTAATTGCATGCATATTGGATTTTAATAATGGT
GTAGAATATTATCAGACAGTGAACACGCTGATAACGAGCCTTGTGCTTTGACTGTTTGAC
AACTCAATCTTTCACTGCCGTTTATTCTGCCTAACGCCACGGCAGCAGAACAGTCATTCT
TCTCTAAGAATTGCTTGTGCCAGTGGTTAAACAAGAGACATTTTGATTAATATTTTCCAT
TTGTTTAGAGAGCATTGAGCTAAAATTAGATGGCCATCCCTTCCCTCGACAGGACAGCAG
TGACTTTGGTTTCCCTGCCAGGCCAGTCCGACGCTCACACACACCAGTTCCAGGGAGGAG
AGGAAGGGAGGGAGGGCTGTTGCGGGAGTAATTTCAGCGGATTGTGAGCGGACAGTAGCT
CCGCTGGGAGAGCTGGCAATCATGGGGGAAACAATGTTTACATCGATCAGCTGTCAGGAA
GATTTATGGCCTCATTTTGCTGTAATGGAGAATTAGTGGGGAGATTATCAGCGACTCAAC
ACCACTGCTTGTTACCCGTGTCCAGGCCTGGCAATTTGTCTCTCCCCAGGAGCAGCCCAA
ACACTTGTGACAGCACCAGCACTTGCCCTAATTCAATCAAGAGAAAATGTTGGAATTAAT
TTGTTACAAGAAAATTTAAATATGTTCCAGTTGAGCAGTGGCCTATAGCCACTCGAAAAA
GCAAAGGGGAAAGAGAGAAGGGGAGAGAAAGCATCTGATTTATTGTGCTGGGCAAGATAT
TGATCCAGTTCGATCCTGGCCTGCGCGCAGAGGGTTTAATGTGTAATAATTTCCAATTTA
AAGCTCCTTCTCAAGATCATGGCTGTAAAGAGAGGAGAGGTGAAAGCAGGCCAGGACTCC
GCAGCAAGCCTCGCTGATTAAGGAGCCTGTTGCTAAGGCTTTGTCAAAAGCTCAGTTTGA
ATGTAAATGCGGGGTTATCTGTGCCGGCATCTCCCATGTGTCTAacacatattttatttg
tctgtcatggagatgggcatgtagcagggtggatgttgagg
>NODE_640_length_811_cov_9.876696
AGATCCCCTACCAGGACCAGCCTCAGCAGGGCTCAGGGCAGCTCCCTCCAGTGCAGGCCC
AGCTCCCTCCCCAGACCTTACAACCTCCTGTCTCCATTGTGGGCTTGACTGTGAAGGAAG
ACTCTTTCTATCTGCCTCCTGCCTACACAGCCCATCCGGCCTCCACACAGTCCCAGCCTC
CGGTTCAGCAGCAGCAAGTCCAGCCGCAGCCTCAGCCCGGATTAATGCAGGAGGTAGAGT
TTTCTAGTTCTTTCTATGGCTCAAGTGAGCCAGCACCTGGTGGGCCATGCCTTATGGCCA
GCGACAGTGGTGGTGGTGTTAACCATGACGATGTGGCCATTGGCAGCTACAACACCTCAT
ACACATCTTCATTTGTGTTCACCTACCCAGAGGGAGCCTGCGGGGTCAGTGCCAACCAGC
GGAACAGCAGTAGCGAGCAGTCATCTGATTCCCTGAACTCGCCTTCGCTGCTGGCGCTTT
GACTGACCGACAGACACACGCATTCACATATTAAGACACACACACAGTATGCTCGCTGGA
AGTAGAGCCTCAGACACGTACATGCACAGAACCAATCAGTCTCACAGACTGAGATGAAAA
CCAACAATCGTCTGTACCTGATTGGGTTAAAGTTTACACATTCTGAAATGCATTCCAATT
AAGAGCCATACAAATAGTTGCACATTAGATTGAACCTTTAACATAGAGCTTAAACATGAA
TAAATTCTTGTTTTGTATTTAACCAGAATACTTGCAACCGGACACGTTAAGCCTTTAAAA
GTCAAGTCCACGTTGCCGATCTTAAGTGCTCTGAATTAACAGATTAATTCACAATGAATT
CTCACATTGTCATACTCTCATTGAGTAACACACAACATGCTCACTCCAACAAGCACAAGT
GCCCCCACCtagttccctctgtcggttgcccctcttccagtgctcttgctctcat
>NODE_646_length_466_cov_14.442060
AGTTGGGTTTGCACTCTGTTAATCTTTCACTACAGGCCCGCTCGCTTTTTACACTGGCCC
ACTGGAGAACAGAGGAGGAGAATGAAAGAGGGGTAGTAAAGGACAAGAGTGGATAAAAGA
GCAGGAAGAAAAAGCCATAGAGAGGGCCAGATGGGCACCTTCACAGTCCATTTATCAAAC
CCAATGTGGCCCTCCCCTCCCCTCCCTGCTGCTCTCATGTCCTAAACCCCCATGTAATTC
TGTAATGATTTTCATTATCATATAATGACCTTACAAAGCCTACAGCAGTTTGCATGGTCA
GTACAAAACTCGCAGCTGTTCGCTTCCATGTTTGCTCGCCGGCTGTGACAAAGCTTTTTT
TGTTTTCTGTTTTTTTTCTTTTGGCCAGAGCAGTGACCTCTAGGCTTTAGAAGGTCAGCA
TAAGGTCACATCAAAGTGTACATACTGTCAGCATACAGACTGAAGACAGCATCCAGCCCG
TGTTACATTTCTCCCACACAGAACTAGAGAAGACTGGTAGATTTTCTGTGTATGTACTTT
CAGTGTGAATCCTTCCTCACCTGTGATTGCACAGATGTGAAATGTGATCTATGAATTTTT
AAAAcctaaa
>NODE_651_length_1491_cov_5.930248
GTTTCCAGCAGGTGGCGCTACTACCGAGAGTCATTATCGTCATGTGGCTTTGATCAGGGC
CTGACTGCGATGCAACGTGTAAAGTTTCAGACCAATCGGCCCATGTTCAGGCTATTTTGA
CCCGCCAAAAGTTGTGAAAAAAAATGCGTTTTTTTATTCAAGATGGCGGACAGTCACTTG
TATTTTTGGCATGCTTATATGTGGTTGTGAGGTGTATCTAGGCACACCGCATATGTGCGT
TGAATTTTGGAGGTGCAGGTGAAAAGTGACGCCAGGGCCCATTTTTCCATATGTGACAGG
TGGCGCTGTTGAGACATTTAGTCACTGATGTGTGTATTTACCTTGAAATATCAATTATTT
TGCCGTGTATGATGCGCACGCAAAGTTTGGAGCCGATCGGAGAATGTACATGCTACTTCC
TGTTTCCAGGAGGTGGCGCTATTCCTGAGAGGTATTATTTTCATATGGTTGTAATGAGGG
CCGGACTGTGATGCAACGTGTAAATTTTCAGGCTGATCGGACCACGTTCAGGCTATTTAC
ACTCACTTGCTGTTTCATGGCGAATGTCCAACTTTGTGGCGCCGTCACGGCCACGCCCTC
AGACTTTTGCGGAGGATTTTAATAACTTTTGCTCACCAATCCCTCTTCTATCAACTTGCC
AAATTTCACATGATTTGGAAAAACCCCCTGAGACGAGTTCGCTCTGGAAAATGTGTGATT
TTGGCCCAAAATCAGCCAAAATCTGGTCTTTTTTTCAAAATGGCCGACTTCCTGTTGACT
TTTGGATACGTGTGCAAGAGACTTTTTTGTGCGTCTTTGTGTGTTACATGTGTGTACCAA
ATTTCATAGCTGTATGTTAAAGTATGGGATCCAAATGCACTCAAAGTTTGGAGCTGATCG
GAGCATGTACAGGCTACTTCCTGTTCCCAGCAGGTGGCGCTACTACCGAGATTCATTATT
GTCATATGGCTGTGATGAGGGCCGGACTGTGATGCAACGTGTAAAGTTTGAGCCCGATCG
GACCACGTTCAGGCTATTTACAGTGCACTTCCTGTTTCATGGCGAATGTCCAACTTTGTG
GCGCCGTCACGGCCACGCCCTCAGACTTTTGCGGAGGATTTTAATAACTTTTGCTCACCA
ATGCCTCTTCTATCAACTTGCCAAATTTCATGTGATTTGGAATAACCCCCTGAGACGAGT
TCGCTCTGGAAATTTTGTGATTTTGGACAAAATGTTTCTGTTTCCAGCAGGTGGCGCTCT
TCCTGAGAGGTATTATTTTCATATAGTTGCGATTAGGGCCGGACGGTGATGCAACGTGTA
AAGTTTCAGGCCGATCGGACCACGTTCAGGTCATTTTTCAGTGCACTTCCTGTTTTATGG
CGAAACGTCAAACTTTGTGGCGCCGCCACGGCCACGCCCTCAGACTTTTGCGGAGGATTT
TAATAACTTTTGCTCACCAATGCCTCTTCTATCAACTTGCCAAATTTCACGTGATTTGGA
AAAACCCCCTGAGACGAGTTCGCTCTGGAAAATGTGTGATTTTGGCCCAAAATCAGCCAA
AATCTGGTCTTTTTTTCAAAATGGCCGACTTCCTGTTGACTTTTGGATACGTGTGCAAGA
GACTTTTTTGTGCGt
>NODE_652_length_1180_cov_14.168644
ACTTCTACCACATGATCAGCATTGCACGTTAACTTGTACATTCTCTCTTTCTTTTTTCTT
TTTCTTTTTTTCTTTTTCTTTCCTCCTCCACCCCTCTATGCAGAGATTTTAGAGAAGGGG
GTCTTATGAGAAGGCGCCTGAAGTTAAAGAGGCAGCAATATTTGGGAGTATCGCGGCACA
TTTCAAAGCATTTTCTCTGCGATATTTGAAAACGGAGTCGTGCCGTGAACGCCTGCGTGT
CCCTTTTAAAACAAACCCAGCGCCTGTCAATCACGGCGCATTCCAACCAATCCCAAAGCT
CCCTTTTTAAAAGCAGGTTTGCCTGCTGTGCTTTTATATTGCACCATGGCCTGTTTCGAA
GCATTTTTACTACCACGGTTATTGCCACAAATCAAGAGGGCAAAGTGAACGGCATGGGAC
TCACACCAACTTTAACGAAATTGAGTCTGGTTCCTACTTCTGCGAAGTTCACGGCCAAGA
ATTTCACATGCAGATGATATACAACAAGGAAAATGGGGAAACAGAATTTCTAGGTGTATC
CTGGGTGCTGAATTGGTTTGATTTTGCAAACTCATAGCCAAACTCACAACAAAACATGAC
AAGCCTTTCGAGGTTTAGTGGCTGCCCTCTCTCTTGCGTCAACCCCGGGGAGAGCAATAC
TGAACCCAGCGTGGTGCTGCCACCTTTGGCAGGAGAGCACATGGGACACCCCACTGGCAG
TTCCTTAAAACTCTGCCCCTCGCACAATTTGCGAGACTACCCTGAGACGAGGTCCAGTGC
ATATGTTGACCATTCGGTTCCCAATTTTTCAGACTCTGGATACCCCAGTCACCGTTTAGA
GCACAGCCCTAGGGGCATTATCATTGGAGCCAATCTTTCTGGAGCCGGCATGCCACCCGT
CACTGATCAACTGGCATCAAGAGCTAACCAACATGGCGGGATTGGAAGGTATCGTGACTT
CCCTGGCTGCAGAGACAACAGAAGCCATACTTTTTTCACAAGTTATCAGGAGCAGGCCCA
CGCCTCCGCCGACGCATCCCGAGAGCTCGGCAGCCAGATGATGCTGGGGCTACCTGGCGA
CCTCCTCACCCGGACTCACCCCTATGGCCAAGCCATCAGCCCCAAGGGAAACAGCCAGCA
GCTTGTCACACAGTTCCTGGGTCTGTACAAACCCCTGAACATGGCAATTCAGCGTGGAGG
AGGCGACGCTTTCCTCAGGTGCTCTAAGCAGACAGTCAAGCATGAGCTGGTGTGCAAGTG
GAGTGACGGCCAAGAGGGGGCTGGGAAGCTGCCTTGCTCCAGAGCCTTCGGGACCatgta
tgaa
>NODE_653_length_736_cov_11.729620
GTTATTACTTCGTGCGTGTTACATACACATTTAAAAAAACAATTAAGTTTCACAACACAC
ACATATACACAAATAAAACGCTGATAATGGGCCGGTACTTTATTTACATGCTGCAAAAAT
GTGAGATGCCATTGCCACTGAATGCTGCTGCTGCTGTTTTGCTGCTGTGTCATGGTTGTT
AACAGAAGACAGGACACATGGCTTTATTTGTATGCCTAAATCCCTACATGCTTTAATTAC
TGGACTACCAAGCATTAAGTGGAAAATTCATCATTCAACATCTACTGACCTAGCGCACAA
ATAATCAGAGAGAGAATGAACAGATTCATTAAATTATCAGAATATGATTAAATCACTGAG
CAAATAGAAAATGTATGATATAGTAAGAAAAAAGCTGTAAAATATTATAGTTTACAATAA
TTATTCACATTCAAAGGCTTTACATCTCAATACATACACAACATGGCCCCTGAACATGAC
TTCAATCCAAATATGATTCATATATTAGAATTTAAATAACACAGAATGAACTATAGGCTA
AACAATAGCCATCAAATAACCTTATACAAGAATAAAAATACAAAAACTGTATCCTAATAT
CATTGCATTACTTGCTTCAGATTTTAATAATACATCATCTGTACATCACAGTTCTAGTCA
GTTACAAGCCAGGTAGAGTATTCCATACACAATGTAACCGACTGCCATCGACTTGATTCA
AACAATTTTTCTAACTAGAGCAGAACACTTCTCTAGTGTTGCCTCGACTTTATAGACAGA
TACAGCAATTTCATCGGTTATTTGGATCAGATAGATATCCTTTAACTGAcatccaaccac
atccagccctgggccccagggctggagggtcctattcacc
>NODE_654_length_322_cov_1.574534
TTAGCATGGATTGAAATAAAGAAATAATTTCTGTTCATTAAAAGAGACCGGCGCTTTCGT
TCGTTGCTAATGCACCTGCTAGCCAGCTCACGTTATCTAAGACTTCTAGTAAAGGCCACC
TCTCCATCTTCCTCCCTCCCTCTCGCTTTTATTTATTTCCCCGCTGCTTTTCCTTTTCCG
CCGACAGCTGCCTGCCCATCTTCCCCTCTGTTTTTTTTTTAAACCTCTCCTCCTCACCCA
CCATTCTCCCATCTCCATTTTTCTCTTTCTGTCAGTTTGTCTTTCATTTCGTTCCCCCAG
AGCGAGAGGATTCCTGCAGAGGAGTGGCATTTGGAGATTCTCGCTCTCCTATTGCTGTCT
CTCCGCTGGGGTTAGAGAAAATCAGTCCTACTAATTAGATCTGTGCATCACTGTTATTTT
GTCTCCACGTGTGTGTgtgtgttctgcatgtcctgtaatctatatt
>NODE_659_length_630_cov_9.100000
CCAAAAAAGTGTCCCTACAAACCTATACCAATCAACTCAGAGCGGTCTGAAACGCGCTCT
CAAAGGCCTCCTACGGGAACTTATCTGGCGTTATGCACGTCCCATTGTCAGTGAATGGGA
GAACGTTTTGGCCAATATCTCCGGGACCAGACGTGCCAGACACCTGAAAATGCCACCTGC
CCCACCTAATTTGGCTATGCCGAAGACGCCGGTCTCAGTCCCGAGTCTCTACGACCTTCC
CGTCCCGAGATACAGCAAAAAATCACAGGTTACTCCCACTTCCTGACGTCGTAGAGACTC
GGGAGTAGGCTCAATGCGATCGCGGTGGCAGCAAATGGGGGGGTAGACACAAGTTTCATG
TCTCTAGCACTAACCGTTTGCCCAAACCCTCACCCCAGCCCGAAACCCTAACCCTAACCC
TAATTCCGGAGCTTACGGTGAGGGCTGGCCCATACAACGGGACCCAAAAAAGTGTCCCTA
CAAACCTATACCAATCAACTCAGAGCGGTCTGAAACGCGCTCTCAAAGGCCTCCTACGGG
AACTTATCTGGCGTTATGCACGTCCCATTGTCAGTGAATGGGAGAACGTTTTGGCCAATA
TCTCCGGAACCAGACGTGCCAGACACCTGAAAATGCCACCTGCCCCACCTAATTTGGCTA
TGCCGAAGACGCCGGTCTCAGTCCCGAGTCTCTACGACCTTCCCGTCCCGAGATACAGCA
AAAAATCACAGGTTACTCCCACTTCCTGACGTCGTAGAGACTCGGGAGTAGGCt
>NODE_660_length_558_cov_6.602150
AACTGGAAGTCCAACCTCATCCGTCACCAGATGTCACATGACAGCGGCAAGCGCTTTGAG
TGTGAAAACTGTGATAAGGTACAGCATACCCGGCACGTAAGTTGGGCACAGGACACTCAG
GCTTTATCTGTTTCTGTTTCTTAGGCTTCATTCATAATCGTACTGGACATTTAGTAATTT
CTGAAATAATAAAGCAATGAAACCTGCATGTTTTCATTAACAGTGCCAAGGATCACAAAA
TGTACTGACGCTCACGTGTTTTTAAATGCTTTTTAATGTAAAATTGCAGGTGTTCACAGA
TCCCAGCAACCTTCAGCGCCACATCCGCTCCCAGCACGTGGGGGCTCGCGCTCACACGTG
TCCTGAATGTGGCAAGACCTTTGCCACCTCGTCAGGCCTCAAACAGCATAAGCACATCCA
CAGCAGTGTCAAACCCTTTATCTGTAAGTAAGAGCTTTGGAAGTTAATGATCGCCTTATT
CATGACAGTTCATTATTTATTTGACCCTTCTTCTTCAGTGCAGTGTGTTTTTTTTCTATG
TACAGCAATGTGTTTACGTCTTCTGAGCCAAACACACAGGTCCAGGGATCCAATTTTTAT
TACTATTCATTTTGATTGTATACTGTAAATAACTGAGCCTGTTtaactaagcacctcttt
gtcaaactgaaaacattaacacatactttaaattagtaaaac
>NODE_661_length_309_cov_18.682848
CGGACACGGACACGGACACACACACGGACACACACACACACACACACACTTATACATACA
CACAACAGTGTGGCTACAAGGTCACTCCAAGTATTGATAAATCACCCAGCTGTGATTCCC
TCCTGACAGCTCAAACTAACATCAAGCTGGATGGGGGAGAACAAAAGACCATCAAGCGGC
CCTTTTCCTGACACTTTTATTCAATCACGGCCAGATTGCTTACGACAGCACCAGCAGCTG
TTTCGTCTTCATCTTTCCCCATTTGATAAAGCGTGTCAAGTCATATTTCTGTAAGTACTT
CACCTCACCCCATACTGTGCAGATCCACAGCGATTCGGCATATGCACATTCCACATGAGG
GGATCGTCAAATGGGTCAGGGAGTAATGACACCCCTCTGAAGGTCGCAGCACACTGGCGT
TGGGGCGGGTGGGGGGTGGTGGATGTAGAGCAG
>NODE_662_length_802_cov_15.463840
ATATTTTTCCATATTCCCTCCACTTCACGTGTATCCCCCCCTTTTTTTTATTTCGCTTTT
TATTGGCCATCCAAGTCAGGAGCACTGTGCTAAGTAAGTGGAAAAGTGTTTTTAATGATT
TATTTTAGCGTTAATCAGCTCAGACGCTGGAGAGACTGCAGAGCTACACGGTGCCAAATT
ACGCACGACGACCAGGAGTCATATCACAACCTCCAGCTCGTCTTTAACTTCTCCTTCACG
GGCTTTCAGGGCATAAAATAGTGTGCTGTGTGAGTGAGAGCTGCTGCTGGTGGGGCAGCA
CCGCTTTTTCTATCTTGATCTGAACTACTAACCAAGTCTTAGAGAGATCAAAATTCAATC
CCGTTCTGAGAAAAAAGAGAAATGACGTTATTTGAATATGTGCCCAAAATCCTTAATGAA
TAACTTAGGACGAGTAGGAGGCAAATGCTGCCCCAGCTGTTTCCTGTTGAAAATGTCTGT
GTAATGTAGATAAATGTGAGGGATTTTCTCTCTAAATCCGTCTCCTGTTCGCTAAATCTC
ACTTCTCCAAAACGAGCCTGCGCAATGGAACAAAGTCGGAATATTGAGATGTGACATTGC
CCGCATCTCATCCTCTTTCTCCCCGTTTTTAATGACTTCAAACAAGTTCATTTTCGCCGG
GCTTTGTCTTGCGGAGACCCGTGGGGATGTCTAGCGCTCTTTCCTTTCAGTGGCATTTAT
GTGATGTCTTCAAGGTAACTTACCTGATTTCCTTTGACACTATAGATTATCACCTTGGTT
CTTCACTATTTGCTCAGAGCATCCTTGTCTAGTTTAAACTGAAACAATAAATCCGAATTT
CTGCCGCTTCTTTCCATTTTGCAGCTTTTTGAATGCATGAAAAATGTGGATTTATTCTGA
TTATTATTCTGATTAatattattatcattattattatttgatcatt
>NODE_664_length_205_cov_2.609756
GAGTCTCTACGACATCAGGAAGTGGGAGAAACCTGTGATTTTTTGCTGTATCTCGGGACG
GGAAGGTCGTAGGGACTCGGGCCTAAGACTGGCGTCTTTAGCATGGCCGAATTAGGTGGG
GCAGGTGGCATTTCCAGGTGTCTAACATGTCTGGTTCCGGAGATATTGGCCAAAACGTTC
TCCCATTCACTGACAATGGGCAGTGCATAATGCAGCCAGGGTTAGGGTTAGGGTTTCGGC
CTGGGCTTGGGAAAACGGTTAGTGCTAGAGACATGAAACTTGTGTCTACCTCCCCATTTG
CTGCTGCCGCGATCGCACTGAGCCTACTCCCGAGTCTCTACGACATCAg
>NODE_665_length_909_cov_5.655665
AGGTCTCGTAGTATGGGCCAACCCTAGCCGTAAGGTCCGGAATTAGGGTTAGGGTTAGGG
TTAGGGTTAGGGTTAGGGTTTCGGCCTGGGTTTGGGAAAACGGTAAGTGCTAGAGACATG
AAACTTGTTTCTACCCCCCCATTTTCTGCCACCGCGATCGCACGGAGCCTACTCCCGAGT
CTCTACGATGTCAGGAAGTGGGAGAAACCTGTGATTTTGTGCTGTATCTCGGGACGGGAA
GGTCGTAGAGACTCGGGACCTAGACCGGTGTCTTCAGCATAGCCAAATTAGGTGGGGCAG
GTGGCATTTCCAGGTGTGTAGCACGTCCGGTTCCGGAGATATTGGCCAAAACGTtctccc
attcactgacaatggggcgtgcataaggcgaccagtttcacagtgctgagtGCCCGCAGA
AGGTGTTTGGGAGCGCGTTTCAGACCGCTCTGAGTTGATTGGTGTAGGTTTGTAGTGACA
CTTTTTTGGGTCCCGTGGTAGGGCCAACCCTAACCCTAAGGCCTGAAATTAGGGTTAGGC
TCAGGGTTAGGATGTCGGCCTGGGTTTGGGAAAACGGTTAGTGCTAGAGACATGAAACTT
GTGTCTACCCCCCCATTTGCTGCTGCCGCGATCGCATTGAGCCTACTCCGGAGTCTCTAC
GACTTCAGGAAGTGGGAGAAACCTGTGATTTTGTGCTCTATCTCGGGACGGGAAGGTCGT
AGAGACTCGGGACCTAGACCGGTGTCTTCAGCATAGCCAAATTAGGTGGGGCAAGTGGCA
TTTCCAGGTGTCTAGCACGTCTGGTTCCGGAGATATTGGCCAAAACGGTCTCCCATTCAC
TGACAATGGGGCGTGCATATCGCAGCCAGTGTGGAAGCGTTGAATCCAAGATAAGTTCCC
GCAGAAGGTGCTTGAGAGCGCGTTTCAGACCGCTCTGAGTTGATTGGTATAGGTTTGTAG
TGACACTTTTTTAGGTCTCGTAGTATGGGCCAACCCTAGCCGTAAGGTCCGGAATTAGGG
TTAGGGTTAGGGTTAGGGTTAGGGTTAGGGTTT
>NODE_666_length_412_cov_3.934466
CAGAGGACAACATGTGATCTTTGACTTGTTCCCTTGCACTATATCCCTATCGTTATATAT
TTCCTTCACGTGGTGTCATGCGTGAATCGCCCCATGACCACGAAACCCACCTACAACCAC
AACAACATCAACTACAACCAACACCACCCTCCTCCTCCCTCCTCATCTACCTGTGCCGCC
CGACGCCATGGCTGCGGCTGCCCCTGAAACCCCCCTGTCCCCTCCGGTCGTGTTGTGACC
TGCTGATGGCGGTTTGGGTGCGAAAACAGCGGAGCGACAGCCGGACGCGGGCACTGAGTG
TGAGGGACGACGAGGAAGGGCACCTGATCTGTCGGAGTGGGGACGTCCTGCAAGAGAGAT
GTACTCACTGCCACTACTCTATCGTAACCCTTCTCCATATGAGTATTAAAGCATAGAGCA
TTTACATGACATGGGAGTGCCTGATGATGATGCCTTGCTAGAATGCTCTCCGCTCTAGCT
GAAATAGCAGGGTGGAATGCAAGAATGTTGAAGATTTTTAGAGGGactttagataaattc
tggttttcgttttagg
>NODE_667_length_1356_cov_3.196903
CACAACATATGAAAATCATACCTGTCAGGAATAGTGCCACCGACTGGAAAGAGGAAGTAT
CCTGAACATGCTCCGATCAGTCCAAACTTTGCATGCATTTGGATCCCATACTTTCACATA
CAGCTACAAAATTCGGTACACACATGTAACACACCAAGACGCACAAAAAAGTCTCTTGCA
CACATATCCAAAACTGAACAGGAAGTCGGCCATTTTGAAAAAAAGAGCGGATTTGAGCTG
ATTTTGGGCCAAAATCACACAATTACCAGAGCGAACTCGTCTCAGGGGGTTATTCCAAAT
CACATGAAATTTGGCAAGTTGATAGAAGAGGCATTGGTGAGCAAAAGTTGTTAAAATCCT
CTGCAAAAGTCTGAGGGCGTGGCCGTGACGGCGCCACAAAGTTGGACATTCGCCATGAAA
CAGGCAGTGACTGTAAATAGCCTGAGCGTGGTCCGATCGGCCTGAAACTTTACACATTGC
ATCACAGTCCGGTCCTGATCACAACCATATGAAAAAAATACCTCTCAGTAATAGCGCCAC
CTAGTGGAAAGAGGAGCATTTTGAGACAGAGTCACAAAATTTCCACAGCTAACTCGTCTC
AGGGACTTATTCCAAATCACATGAAATTTGGCAAGTTGATAGAAGAGGCATTGGTGAGCA
ACAGTTATTAAAATCCTCCGCAAAAGTCTGAGGGCGTGGCCGTGACGGCGCCACAAAGTT
GGACATTCACCATGAAACAGGCAGTGACTGTAAATAGCCTGAACGTGGTCCGATCGGCCT
GAAACTTTACACGTTGCATCACAGTCCGGTCCTCATCGCAACCATGTGATAATAATACAT
CTCAGAAATAGCGCCACCTGCTGGAAACAGGAAGTAGCATGTACATTCTCCGATCGGCTC
CAAACTTTGCGTGCGCATCATACACGGCAAAATAATTGATATTTCAAGGTAAATACACAC
ATCAGTGACTAAATGGCTCAACAGCGCCACCTGTCACATATGGAAATTTGACACACCGCG
TCACCTTTCACCTGCACCTCCAAAATTCAACACACATATGCGGCGTGCCTAGATACACCT
CACAACCACATATAAGCATGCCAAAAATACAAGTGACTGTCCGCCATCTTGAATAAAAAA
ACGTGTTTTTTTTCACAATTTTTGGCGGGTCAAAATGGCCTGAACATGGGCCGATTGGCC
TCAAACTTTACACGTTGCATCACAGTCCAGTCCTGATCAAAGCCACATGACGACGATGAC
TCTCGGTAGTAGCGCCACCTGCTGGAAACAGGAAATGTGAGTTAACAAGCTCCCGTTGGC
ACGTTTCATGAGACTACCGACCCGATGGCGTACGTACGATGACTGACGGCCTCGGTCGAG
GTCCAGCGAGAAGCGAGGACCCGACCAATGCTGCTTGCAGCTTTAATTAGGGTCCGAGCA
CCAACGGTGCGAAGACCCTATTGGAACTGctcagattcttattagggtccgagtactaac
>NODE_668_length_637_cov_10.105181
AAATTGTAAATAGTAGTGGACTCGCTGTCTCTCCTTAGTGGAAGTCATATTTAAATGGAG
AGAGCCTGTTCTGCTGGCCAGGCAGCCAGGCTCAGGCAAGAGGTCCCAATCAGCCAGCCT
CACAGACTGCTCATTCAATAGGATTTAAAAAGCCAACTGTGTGGAGAAATGAGAGTTTTG
CCCCCCAAATCATATGGAATTACAGTGCTGGTTGCATATGGGGGGAGCCAGTGGCAGGCA
CAAAAGCCCACAGGAAGCTGCTATTTCTGTGTGTTTTATTAACCCAACCAAGCAATTTAA
TTCTTTTGTTCGGGGGAGTTCTACTTCATTGATTAACAAAAGCGGGGATATAATTTTTTC
AGCCCCTTTTGAAAAGCCTGAAATGTCAAGCCTTTTAAAGGAGATTATTCTGCCTGTGTG
CGATGAATAGAGCCCAGAGTAACCTTTTGTCTACAATTAAATATTCCAGCATAAATATAA
AAGAAAATCAGAGATGGGGAAGATTGAGTCAGGAGAGATTGGAGAGGTAGATCCTCTGCC
CGATAGTGGCAACAGCCTGGCTCTAATTAGATATGCCAGGCGGGCTGTGAGCAGTCACTC
TCCACAGCACGCCGAGAGAGGAGGCAGCCTGAGAGAAGAGGACAGAGGAAACCTATCTGC
TCATCTGTCTGTCCAGCGCCTTCCTCTGGGCATCCACAAGGTATTTCAGGAGACTTTGTT
TTgttttgttttcggctcttatttgttttcccggcatctttgccgccggagaggaaaagt
c
>NODE_669_length_638_cov_11.438871
GCAGAGAGAAAGACTAAGCGAGAGAAAGAGAGAGAGAGAGAGAGAGAGAGAGAGAGAGAG
AGAGAGAGAGAGAGAGAGAGAGGGCTAAGCTGCAGCTAGCAGCAGTGTCCAAGGGTCTCC
ACCGCGGTCCGACCTGCCAGTGGGGCGGTCATCCAAGCGGGCTCTAATTCACAGTGACAC
CAATTATGATTAATCTCATCACTTTAGGAGAGTAGGCTTGTCAAGGCCCTAATTAAGTGC
GCTGTCCCCCCTATATGTGCAGACAGGATCAACAACACATTATATTGTCATAATGGGCAT
CACAATCCACGAGTCTATTTTTGTGTTGCCTAACTTTTTAACGGCAAAAGTCCTCTGGAG
GAAAGGGAATAACGTGAATAAAGAAGCAGAATATTATCCATGCTGAGGTGACGTCACGTC
TTTGCCTCCGCTCGTGTTCCTTATTCCGATCACCCGGCTCTCTGATTAGAGTCTTCAGTC
CTACTCTGGGATGCTGCATTTCATTTCATATTTGATAATTGAGACAGATGATGTGACATA
ATCACAAGCCAGTGACACGTTGACCTAACACGAGGTAAACAACTCACTGAATAACAACGA
CACAAATGAATATCATTAAAGGAGTCATCTGAGAACCATATGTCAGCATGCTGGATTCTC
ACCATTACACCTCATTAACATGGTAACATATGCTGGCTCCCAAGCACAGGAAAAAGAAAC
ACCACCGTTTGTCATCTGCCAAACCAGAACCTCCTGTTTCtctcatcttctctttttttg
aa
>NODE_670_length_777_cov_13.111969
GTTTGCACTTGTTCCCCTCCTTGTCACCCATCACTTACCTCCATCACGCAGCTGAGGAAC
ACATCTATTTTTTTAGCTTTTTTTTTTTTTTGAGGAGAAAATGTGACTAAGCTCCTTCTA
ATTCCACTCCCGTGCAAAGTTTTCATGCATGCAAGCACTAAAACAAACGGGGATCAGCGT
TTTCTTTTTTATTTTGATGGTAACATTTCACCTAATGATGAAGAGCGCATTTTCCACGGT
GTAAAGCCCACCACGCAGATGATCCCACAGAATGAGCTGAGACGGATTCAGGCTCCGCGC
CTCAGTGTGTGGAGCAGCTGACTCCCTCTCTCCACGTCCAGATGGCTCCTGCACACAGAT
TTGCATTCATTTTCCTTTAATATCTTCTGAAATAGCGGGGCAGCTGCATTTGTTGTCAAA
TACGGTTTAAAACTCCCTTTCAGGACAGCATCGTTACCTACGTGACGGGTGTGGAGATCC
ATTTTCCCTCTCCAGTCAACAGTATCAGATCTAAGAGGATTTGTCTCAAAGTCTCCTAAT
TTGATAATCAGATTTAAATCGCCTTGGTGCGTGTAATCAGGGGTTAAGTTCTAATAAGCG
ACTTGAAACTGTGCAAAAAAGCAGAGTGAGTTCTGTGCAAAAAAGATATTTGCAATCTCG
GTAGAACAGACAAAAAACATCTCCAACATGCGCCTCGGTTTGTCTCATGTAAGAGAAAAA
CACTATTAACAAAGAGCCCCTCTCTTTCCTTTGACTTTTCCCTGGTATTTTTTAAAATTA
ATTAATTTATGCTTGCCACAAATTGAAACTTGGATTTCTCTTAAGTAATCAtaatcatca
taataatattactaataataaagtaagcaacaaaaaaaaatctacactcattttgtgact
gggcaatttggcaatagattg
>NODE_671_length_305_cov_3.593443
CTCACAAGAGGGTTTTATGCCAAGGAGCAGGTCCCGACGTTTCGCAAGTGTATTGCTTCC
TCAGGGGATAGTGAGAATGGCCAAAGTGATGGTAGTTAACTGTTGGGATGAGGGAGGGTT
AGTCCCTCCCCAAGAGTCAACTAACCTATCCTGGTGTTGGTGGTGTGGGGTGATGGGCGG
AGATGGTGATGTAATCTTTCTGTTTTGGAGGGAAAGATAGATGTGAGATGGTGATTGGGT
GCCGGTTTGAATTTCTGGAGGGAACAGTGCTGATTGGATAGTCTGGGGGGTGTGTGTGGT
TGTAGGTGTGTGTGGTGGAGTGACTGAGGTCTGTGGGTGGGGCATATTGTGGTTAGCTCA
CCTGGTTGGAACCGATGCTCCCAGACTGAAAGCTCCTGTTCACGTCCCGTTGGTGtcgat
actttttctggtttattggaggagataca
>NODE_672_length_818_cov_5.139364
GGGGCATTGTCACATATGAGATGGACTCATGTAAATGCGGTGACAAGCTAGTGTCTCGGC
TGACTGACAGCACAGAGGGATTGGGCTAATCTGAGTGACTGATTTGAGGCGCGCAGCGGC
TCGGCTGTCCCCATAACTCCTGAGAAATAGACAGCTTCAGCGGAGTTATCTGTGTTTGTA
AGTCCTTCTGCTGCGCTGGGATGACAATAGGGATTAGTGCCAAGGTTCTTTAAACTGTTT
TTTTTTTTTATTTTATTTTTGGGCGGGGGGAAGGGGGGCTCTTATCGGTGTCTCGGCAGG
ATGCTGCCGCAGCCAGTTTTCCTTGACTGTCAATTAAAGAGGGGATCATTAACTTCAAGG
GTATAAATGTTCTAACACTGGTATTACGTTGGGAAGCTAAGTCGCTGACAGATGTTCCAA
CTTTAATTCTCCACTTGTTTTTTTGTCCTTTAATTAATTTATGTATCACTATTCGGGTTT
TAAATATTTTTTCCCCCTGTCTGCTCTTTGTTAGCCTGTAATCTCAGTTACCATGGTAGT
CGCAAAGACGATTGGGCCTTGTCACTCGCCTGTGTTTCTTATGAGGTTCAATCGGCTAAT
GTATTCAATATCATCCAAACTGAAAGGTAAACAGTATCTAATGGCACATGTGTTCCTGCA
CTGCCTCGATGCAGCCTGGAGGCGCTGGGCGGGAGGAGAACAGCACGTCTGCCTCTAGTT
CTTCAGGCTTTGCGCGACGACCCAACTATTTAGAATGGTGCTTGATAAAAACAAAACGAG
CGCAGCTTGTATGTCTGTACATGTGTGGTTCTTTGGGAGGTAAACAAAAGTAGCGTACTA
CTTTGGGGTTTTCTCTTCGGAAGCTTTGTTGACGGTTGTGAAGCATGAGTGTGACAGCTG
TGGTTgagattttcaggcacagagctgcggcgggatgcagtaaggtgtacactggaggta
gc
>NODE_676_length_853_cov_11.063306
GTTTTGTGTTGTTGTTTTTTTGGTTAAAACACCGACCTGCTGTGCATCGCTCGAAAGCAT
CTAAATGACCAGTTGTGCGTAATGCGTAATAGGCCTATGGCCCCTCGCCAAAGAGGGAGT
TAACGGTGGATAACACAAACACGTGAATATGGATGTGTCCCAGAAGTTTTATGCTTCTGT
CATTGTTCCTCGATGCGGATTTTAAAGATCTGAGGCGGTGAACGAGCGATCAGTCAGGAA
CTAGTATCCCCCCATAAACTTGTGCCGCCGTCGCTTATTTCAATCACGTAAGACCCCTAA
TGGCGTTGTCCGGGCGAGGGTGTTACGTATATCTGTACAAGCTTTCCCTGACAAGCCCGG
CTTGTTGATATTTGTCTTTTACTGTAGAGCCACCAAGGTGTTGCCTAAGAGAGTTTAAGC
ACGCCGATATTGCAAAGGGTTATTAGATTCATAAGTCAGCGAAGTGGTGGGCGATCTACT
GAGCACAGCAGAAGTTCTCATATGATGACTTCAAACAAGACACATTACCTACCAGCATCT
GTTGGAGTGAGTGGATATTAAGACACTTCTATCTCCAGGACAGCGTAGGGGGAAAATGGT
AAGTAGCAATGGAAAACACACAGCAATAGGAGAAAGGGGGGATGATTACCAGTTAAATAG
TCGTGCTTGCTGTTTGGTCTTGGCAACGCATTGCTTGGAGAAGGGTTGGACTCTGTGGCT
ACTTGAGAAACTCAGTATCGAGACCCGTGTCTGATGAGGCTGATGTTGACAAAGCTTGTG
TGAAAAAAAAAGACTGTGTGGCATTTCTCCGCTCAGGATATGCCGGTACAGTGAGAGGGG
TAAGGAAATATTACATTGTGTCTGCGCGCAATGTGCTGTGGATGTGATGTAGGCTATAGG
CTGCTGTGTTGGAGAGATGCTTGTGTGTGCTGCCAGTGGAGGGCTTTATATTTTATGCAT
GTATGGATGTTCCTtcttcttcttttttctttttttt
>NODE_679_length_630_cov_16.849207
CTCCTTAATAAAAGGGTTTAAAGCCCCCTCTTTTTAAAAAACAATTTGATATTAATGTTC
AAAACATTCCTCTAAGAGAGTCCTGTAAGTCTCCAGCTGTGTGCAGTAAATGGCACACAG
TGTGACATTCTACCTGTAGCTGAAAATACATTCCCTGCCTGAGGTGCCTACCTTTCTGAG
TCTTTTACAGTGTTATACTCCAAACCATTCCAGTACCACCCGGTGCATGCTGTTGTACTC
CTGATGCACTCAATGCATGGAGAATAATAATCTGTCTCAAGTCTGTGTTGACCTGTGTCT
TTGGAGACAAAAACAAGAAAGCAACAGGTGTAGTATTACCAGTGAGGAACACCAAAACAT
TTTGTCATGGATTTAGTGCTGCAGTGTACTCAGAACGTTCTCTGTTTTTCAACTGAAGGT
TATGAAAAGCCTTGGAGCCTTAACAGCATGTCTGGCATGAGCGGGGATGCCTCTGGAGTG
TCCTCAGTGTCCGCCCTGCCCTGCAGCCCACCCTGTCTAATGCAGCACTCACATTCTCCC
ATCCCATCCATTATGTAGCATGGTTGAGTAGCAGACACAATGCCATTGGAAGGCCAGTCC
ACACTCCTCCTTCTTATCTTTCCTGTCAGATTTTGCTTTGACACTTGCCTTCGCTCCTGC
ATTTTTTTTTTCTTCATTTTTATTTCTTTACTTTTCTGGAAAACTGTATCTTAACTGTGC
TTATACTCAAGCTTCCCAAGTGTTCTCCTTGGGTGTGTCATCATATCctagact
>NODE_680_length_894_cov_10.325503
GTTTCTTTGATGACTTTTCTGTTGCAGTAACTAATCCCAGGGCCAAATGAGAGAAGTAAT
GAGCATTCTTTTCTGACATGAGTGTGTTTATAAGAGCGCAACTCTAGCATGTAAAGAGAG
ACGCATGGAAGCACTTCTCTTTCTTGGAATAAAGTAATTAAGGATCTCTCTCTCTCCCGT
TTTGTTTTTTTTCTTCTTTTTGTCTTGAGACAAGCCTGAGCCAAAGAACGTAACTTTCTG
TATGCAAGTCGATCATCGCTGCAACTTGACATCCTGACCTGGACATTTAATTTATTGATC
TTCATTTTATTCGGATGTAAAGACCCTTTGCTCCTTTAAATTAATCCAGGTTAATTTGGC
CAGGCCCCCTATCCCACCCAGCATGAATGGGCCCTCTGTTGGCTAGAGCTGGCCCTGGCC
ACCCAGTTTTATGGGAATCTGCAGTGAATTAGAAAATCTGTCAATGCGAGAGGAGTTGCG
CAGCGCGGATATGCCGTGTCACTCCACCTGTAAAAGAACTGCTCTTTGTCCATTATCTCC
CAGGCTTACCTGAGGAGAGTTAACCTTGAGGTCAATAACATCTCCATGGTGTTTCATGAC
TGGCTGGGCCTGGGCCGGGGGGTCTGAGGAGAGCCATTGTTAACATGCGGGCTGCAGACC
CACACTTCCTCCTGCTTTGGCTCTCCACATCAAATACCTCTGGGAAACAGATCTGTAAAG
AGCAGTGACGGGAGCCATAAAGATGTGATCACTTTCACAGGAAAGAGCAGACACTGTACT
AGTTTGTCTTCATTGTGGTTAATATAAACGCTTCATTTCTTTAAATGAAGTTGCAGCATC
AGGGTAGGTTCTCCCAGGACGTAATTTCTTGGGTATCCTGCAGAACCTTTACCCGGCAAC
AGTTTGAATTTACTCTCATAATTCACATAAAATACAACTCTGCACTAATATTCCACCCAC
GGACCACTCCATGCCCCTGAGAGCAGGGATGTGGAACTTTTGGCTGCATGCTGTCTTCCT
CTTATTTCCCCCTCTCAt
>NODE_681_length_841_cov_10.511296
CTTTGACTGCAGAAGTTGCACATGCAGTCACCTTTCAGTTTGGCTGTCTTGATGTTACAC
TGAACTTTTTTTGTACTTGAAAGACTGTAGATGTATTTTGTGTTTCATAGCAACTCATCC
CAAGTCAAATAACGTGGTTCCTTTTGGATTGCACTCAATGAGCCTGCATTGTCTCTGCGT
TTGCAAACAGCATGCCGGTTATCTTAAGAGATTTTGCTTCTGTGAGCAGCAATTTGGGAT
GTTTTGCTGACAGAAGCTGCTGAACTTGCCTAGAAAAGTGGCCATAGGAGCTCCATCACA
CTCAACCTCTGCACCATAGTAGTCTGCAGGGACACGGATCAGCACTAAGACAGGTTCATG
TCTGTTTCTTCTCGACCTGCCATGACATAGCCTGGCTGCACCCGCCACCCCACCACCTCC
TTCGCTAGTCCACCCCACCTTAGAAGATAAATACCTGGAGGTGAAAGCTTGCCGCACATT
CCTTTTCCCAAACATATTCTCTTGATGTCAAAGTCGGCTCCAAGGCCTCAGGGCCCACAA
GTAAAGTGGTAATTCTAAGGCACCCTGCTTGGGCTTGCTGAAATATGCATTAAACCTGCG
CTGGATACACTTAGATGAGAGGGGGAAAGTCTGTCCTGAGACAGAAATGGAATATCATAT
ATATTAACTTGCAAAAGTTTTCACTCAAGTGTTCATCTGACAACATGATTCTTCTCCTCT
GTTTGTCCATCAGTTGTACTGAACAGATTCTCTATAGAGCGGCTGGTCTGAGGAAATAAA
TGGATTTTTCAGAAGCAATTAGACAGAGTGAAGTCAAAGCACTCAATACCTGCCGAAAAT
TAAAACACCACAAAGCAGTTATGGTTTCAATAGCTATCAGAGTTAGCGTACAACAAGACT
GTGCTTTATGCAATAGTTTCTTTTAAAAAATCATAAATCAtctgtggtggaacatgccct
gcctcctctcataggaggcatttcc
>NODE_682_length_297_cov_1.441077
AGCTCTATTTCCTGCTATTACACAGTTGAAGGATGTGTGCTGTTTGACAAACTACATTAG
CTTCTTTCTGTACTACTACAACAGCTTTCAACCTGCTAACTACGCAGAAATCACCCACCT
CCTCTCCTTCTGTTCGTGGGATGTTTTGCCACTGGGTAGATGTGGGCGACAAAGAAAAGG
TGAGTGCAATGCTTTTACTTTGTGTGCACATGTGTGTCTGTTAGGCTTAAGTAATTCAGC
CCAGAGGTGATGTGCTGGTAATAGTGCACCAAAAAGCCCAGCGTCCTTTTTCTTTCTTTC
AGAAAAACACACATGATCTCTGTCACACAGTTGCACACCTGTTGTGGTCTGTGGGGAAAC
AGACAGTTTGTGTTGATGTGTGTGTGATGGCAGTAGTCTGCAGACAGGACGGAGAGCTAA
AGCAGATTTgacaggctgtcc
>NODE_683_length_449_cov_10.400891
TAATGACTGTTTTTTTCTGACTTGTAGGTAAAGAGACTTTTTTTTTTTTTTTTTTTGGTG
ACTTCCGAAAAAATGCATGTTGTACTATAAAGCTTTAACAGCTTGGATCATGAGTCTGTT
ACATTGGCTGTACGCACATTACATTATGATTACATACATTTCTAAGAATTTGCCCATCAT
TTTTCTCCATAAACCTTAACGTGTTGGATGTGAGTTAATTTGGACTCCTGGATCGCAATC
TGCCAACCTTAGGGCACCCAAAGTGCCTACTAGCTCCCCTATCAAAACAATCATCAGCTG
AAGGAGGTTATCGTTGAGCTGGGCTATCTGTCACCCGGCCACCGGCAGCCAGCGGGACAC
AAGGGCCATTTAATTAGGCCTACTGCTCCTCTCTGGTGTGAAAGACTCTCAGGCCCCTTT
GATTCCCTGCTGCTCTCCCAGCAGGAAGTGGTTGGTGATAATTGACACAGGATTTCCTTG
TTAACCAGCGGCAGACTCTGTGGATTAAAGTGACAGAGATCTCCAGAAGAAAGTGGGGAG
TAGATAAGGGGGAGGGGAGGAGGTGCAGAGGGGGGGGGGAGTGGCGGGGGGGG
>NODE_684_length_636_cov_14.102201
TGAGTAGCTGGTGTGTGCGGGTTGTATGTATTTCATTTTCTTTTTTGTCTCTTACAGCGC
GGAGTTAAGACTGAATCAGCTGTTCACACAGCCTCTCACATACACACAGACACGATGCTC
AGACGTGCACAAAAGCTCAATTTGCACGGTAGCAAACACACTTTTTTTGCACACAAAAAC
ACTCACACACCTAAAGAGGGGGCTGTGCCTCCGGGGGCCACGTCAGTTACCTGCTGACAC
ACAGGCTAGTGATTGATGAGACGCCGGGGGCGCTGGAGTAGACTTTGTCAGCTGCTCATA
ATTTATACATCTTATCTCCATCAGAAGAAAAGACAGAGTGCCGCGTTGTGTATATGGAGA
TGAAAACACTGGGCTTGTTTAGGCAGCGGTGACAGGGTAGCTGCTAGCTGTTAGCCGCGG
CGCAGAGTGAAAACTCAGATTGCGATCTGTTAGCTTTCTCACCAGGTCCCTCTGTGGCCA
GAGCCTTCACTCTCTACCTGTGATGAATCCTCTGACTGTCAGTCATTTCCACTCACTTTC
ATTGCCTCTCTCGCGCTGTCTCTCATGTTTCCCCTCTCTCTTTGTGTCTCCCTTTTCTTC
TCTCTGTCTCACTCTCTTGTGTCTCTATTTCTCTTCTGTGACCCTTTCCTTTTTTTTGTG
TCTCTCTTCTCTGTCTATCTCCTGTCACATTCTCAGGCCAGACAGGCCCAAGCCTCTGCT
GAAAGCTGCTGGCTCTTCCTCAGTCCAGCCACAGAGCGAAGGTCACGACAGAGGCCTGGC
>NODE_685_length_1046_cov_8.608987
GTAAATTGGTCTGACACTCCAGAATGTAGTAACATGAAGACCTAAACACGAGCAGTTCTC
CTGCATATCCACTTTTATATAATAAATGGTGTGAAATAACATATTCAGTCTAAAATGAGT
ATGTAGGAATACATGTTGAACCTAGGAGGTGGTACTGATGGTACTGAGGTTTTTTTTTAT
CATAGATGTCAAATTTTATAAGGTTGTGTGTCAGTGTTGTTGCAAAAACATCAACAATGC
ACAAGACATGATATGCATGTTTCTTTATTTCATAAAGAGAAATGGTGTCTAGACAAAAAA
GTCATTTATATAACACTAGCAATTGAAATGAATGAAAATGGGGTTTGCACAATACCGTAT
TTACAATGGTTATTAAGTCATTTAATTAATTAGGGTCATGTAGCATTTAAAAATTAGGTA
AGAACTCTTAGTAGAGAATAAGCAAATAACAGCTATTTCAAATTGACAATATTAACACAA
AACAGTCATCTAGAAAAATGAGAGAAAATAAAACAACAACTTGAACTACAAGCTTAAGAG
CTATTACATTAAAAATGATGCACCAAAATCTACTAATACAATAATCCATATAATCTGTGT
AAAAAGCATGTAGAAAAAACACCTGATGCAGTTTGCTGATACAGTCATTGACCAGTTATG
AGAGGTATGAAGGATTTCACAGGTAGATAAGTGTGAGAAAGTCCGCACTGGTGACTCAGG
GATGGGGGCCCAGGCCCCTGCATACACTCACTTCACTTGAATGTGAACTATGGCCTCTGC
AAGTTCTAAGGCAAATATCGGAGGTGCACTTGTATCCATGTAATGCTGACCCATCCCAAA
CGTTGGATTAAAGACAAGGTGAGGAAACTCATTCTTTGTTTCTTACACAACACCAAAAAC
CAGTCCAATTGAACCGAGCGATTTTTTTACATGGCAAAAATTGATCAAACATGACATGAC
ACCTATTTGTAAACATATTCCATTTTTTATGTTTTACTCAATGATCTCAGCCTGCGCATT
CAACCAGGATACCAGATTTCCTTTTTCTTTCAGTAAAGTTGAGCAATCTGTGAGAAAAGG
CATGTTTTTTTGTTCATATTCTTTCATAGAACAACCtttggagttgcaaaagccagtgtt
tgtttcagagaagcagcgacaaaaaaaagtgttaataaacgagacaaata
>NODE_686_length_145_cov_38.648277
TACTGGCAAAAACTGTACATTTTCCTCATTTCATCCTTTCAACATCAAATGGTGAGCAGC
AAAAATTGGATCAGACTTCAAAGACTGTGATGTGCTCCAAGTCACGGAGTGGCTCTTCTA
TTTCACATATTGAATCCGAGCAGGATATCAAAGTGCTACCAAAGAACCTCAGGTCTTTAC
TAAAAAAGGGGTCTAACATCTGTAGAAAGAGGAGCGCAAAGACAAATCACCTCAGGGAAG
AGCGAGCATTTATTCTCAGCCGTGAATTTCCAGCCTTTTGATTCTCTCG
>NODE_687_length_914_cov_8.044858
GTCTCGGCTGTCAGGGCCAACCTTGAAAGAGGAGGCGTAAACACACCCAGGAGAGCAATG
TCAATGAAAGCACTGGATGAATAGATACAAGTTAAAGCAAGCTCTGTAATGCGTTTTTTC
AATTTAGTCATGTAGATGTTGTATTCATTTATTTACAATTTACAATTTGGCACTCATATA
ACTCAAACCCATTAATGTGCTTTGCAATGTTAATCAAATGCTAATGCAATTGCATATCCC
CCTTTACTAGCCCTACCTCCTAGCAAACAGCACCACACTGACTTAATTGTGAGGGTAAAA
AACAGCACATACAGACTTCCTCTCATATTTAATTTTATCTTTGAATAAAAGAGCTATAGG
AAAGTATTAATCTGCTTAACATTTCTAAGTACATCCTCCAAAGGATTTTGCTTTTTTAAT
CTTACATATGCTCAGCAGAGTTACTGGCAAAAACTGTACATTTTCCTCATTTCATCCTTT
CAACATCAAATGGTGAGCAGCAAAAATTGGATCAGACTTCAAAGACTGTGATGTGCTCCA
AGTCACGGAGTGGCTCTTCTATTTCACATATTGAATCCGAGCAGGATATCAAAGTGCTAC
CAAAGAACCTCAGGTCTTTACTAAAAAAGGGGTCTAACATCTGTAGAAAGAGGAGCGCAA
AGACAAATCACCTCAGGGAAGAGCGAGCATTTATTCTCAGCCGTGAATTTCCAGCCTTTT
GATTCTCTCGTTCCTGTACCACCCTGTCTTCTCCGCTGAGATGGAGGTTGGAGCAAGAGA
ACTCTTTTGTCTCAAGGACTCAAAAAATTCCCAAAGAATAATCTGGGTTAAAGCTGCTTT
GTAGAGGAGCAGCATTTTACATACACGGCTAAAGGAAAGCAGAAGAAATGCTCATTGATA
TTCTGTTACTTACATTTCCTTTATGTATGTAATCTGTCTGTGCCTCTTTACTCTTTGGAA
TGAACctgtcaaagaaagacatatttttaagcaaaatcaacatgaagttgacaatcacaa
aacaaacaaaaagagacacagaacaaccacaaagagac
>NODE_695_length_337_cov_1.905045
GAAGAGGATAATTCAGGCAGAAATTAAAGAAATTCAAAAACAAGGTCATTAAAAAGTGAA
AAAGGAGAGAAGCATTGTCAGAAGAAATTAAGTTGTGAACAATGAGAAGAAAGAATAAAA
GAAGAAATTGAGAAAACAGAGTCAAAAATAAAAAAAATACAATAAAAGAACACTGAAAGT
GTGAAAATAAGGGATTGCAAAAAATACTGAGATGAAGGTACAGAGTGAGAAAAACAAAAG
AAGAAAGCATGGATGCAAGTACTGAAAGAAAGAGAAGTAATAAAAAGGAAAAGGGAATAA
AATCAAATTGACTTACATTTGCTGTTTTCCACTCCATCAGAAGCGACGGATTGAAAGATG
GAAGCTGGAGGGAAGGAGAGAAGATGAGAGAGCGAGATGGAGTCAGTTAAGGTCACTTGT
CTTTTAGGGAAACAACTGGATCAAAAAATGAAAAATGTTGAAACcttatttgattttggg
g
>NODE_699_length_473_cov_10.090909
CTGGAAAAACAAAGCCCAGACGTCCCAAGGCTCTCCCAGAGTCTCTCTCTTTCGTTCGTT
CCTTCCTTCCTTCCTTCTCTCCTGTCTGTTGCCTCTTCTCAACCCTCTCTCGCCATCTCT
ACTCTCCTGTGCCGTGTATGTGTGAGGAGCACTGCCGGAGGGCGATGGTGGAGTGGGTGG
TTACAAGGTGAAGTAGCTCTTCTCTCTACTGTAGTCTTGACCAGTACTGAGACATGTCAG
GCTCGCTCCCTGGGACTTGGACAGGGACAGACACTCCAGGAGAGATGAGTCCTGCAGAGT
CAAAAAGAGAAAGACATGAGCACAAAAACAAAACAGAAACCAAAAAAAAGCCCAAGAAGT
CTACATGCTAAATTAGATGCACCATGCACAGTTAGTGTGACAGCAGTTAGCCTTATAACA
CAGAGCATTGTACTTTAAATGCTTGCAAATAGGTAGACGAGCATGGGGCCGCAATGAGTC
ACAATGCTCTGCACATGGTTGCTCAGTAAAATGCTTGCAAGCTCGATAAATTGAGGCTTT
GGCAATGGCATTTAAACAGAGAGAGTACAACAGCAAATGAATCAAATTAATTAGCAATTT
AGCACAGAGGAAATGTg
>NODE_700_length_329_cov_2.376900
CTGTTTTCTGATCCTCCTCTCGCCTCCCTTCGTTTCCTCTCACTTTTTATCTTTCTTCAT
TCATCCTCCTCCTCCTCCTCCTCCTCCGTCCTTTCTTCCTCTGCTGTCTGTTTTCTGATC
CTCCTCCCGCCTCCCTTCGTTTCCTCTCACTTTTTATCTTTCTTCATTCATCCTCCGACT
CCGCCTCTTTCGGCGCCGACGCCTCCCGATTGGACGAAGGACTGTGATGGCGTCTTCTCC
TTCTTCCTGCTGTGATGGGATGAGGTGAAGAGTCCCCTGTCCTTGGTGTCCCCTGAGAAA
CGGCTCCCCTGGATGACGGCTCCCCCCCGAGGCTCAGATTGAATCACAGTTAAACAGATT
AAGGGAGTGAAGGacgaagaacccacgaagaacccacctgacgacaacgttctgctgctt
cctgtttgtttgacagatgttttttgttgttgtctggatcgctggacctcaaa
>NODE_701_length_771_cov_8.108950
ATGAACGATAGCCAGGGTGCCAGGCCAGGGAATGGCTTCTTCTTTTTTCAGGATCTGCAG
AGAGAAGCTCGGAGTTGTCATAGAGGTTGAGACTCGGGGGAAGAAAAAGACTTGAGGAAG
ACAAATTGAGCCGCCACCCTGTGGTGGGGCCGAGAAGGGACAAGCAATGGAGTGGATGGA
TGTGAGATGCCAATCTTTACTGACACAATGAATGAGACAGAAGCACAAAAAAACAATACT
GCATCATGTATATGCTTACAAAGGATTGAACAGTCCTACAGTACAGCTACAGGCCCTGAG
AGGCTCCTCTCTGGACTGCGGTACCCCCTTCCCCCTGACTCAGGATCAGTCTCGGCTGCT
GCGGTTACCTGATCTTGACATTTTGGACAGATCCACATGCCTTTAGGAATGGTTTTCAGG
GGTGGATCCAGGCAGTCCAGGTGATAAACACGAGAACACGTGTCGCACATGAGCAACTGG
CCACTGCGTCTGCACACAGTGCAGAAATCCTCATGGATGTCTCCCTGTGAGGAAGAATTG
GACCAATCAGTTTCCCTGCCCAGCGGAGCCCCACCAACCATCTGTGGAGAGGCGAGGCGG
GGGGAGGCACCATGATCTGTTAATTTACAGCTGGCCTTGTTTGGATGTCTAATGGACATG
GTGTGTTAATCACTGAGCCCACAGAAAGGTTACTGGACATCTGGGAGTTAGAGTGTGTTC
TAGTTATTAATGGGCTACAGGACACTGTTCACTTTGTAAGGCTGAATCAAAGTAAAACCA
ACTGATGGCTGATGGTTATCACATGGACACAACAAACCAAATGGACGTGTTGGGGtgcaa
atgactgacagagctactgggccaataggactgtgtgtgacggggtgtccaaccctctga
actgtccatctcccc
>NODE_702_length_522_cov_6.649426
ACACACTGACACGCTTTGTCCAGCACAACAGCAAAGAGCCAGCGATACACAACAAGGTAT
TAATTGTAGCTTCACCCTGAGCCACAACATGAAAAGACCAGTGACACAGTAAGACACCAG
TGACAATAAATGGGATCATATGACATCATGTGCAAGAGTGTCCCAGTGACAGGCTCCTGC
AAAGGGCATTTGCATTCAATTAAAATCTTTCTTTAAGCTAGAAGAAGATCTACAAGGTAA
AAACAGAAGAAGACACACCTTGCAACAGCATCTATAAAACACTTGTTTGTTACAGGGCCT
ATCGCTTACGGCCATACCAGCCTGAGAACGCCCGATCTCGTCTGATCTCGGAAGCCAAGC
AGGGTCGGGCCTGGTTAGTACTTGGATGGGAGACCGCCTGGGAATACCAGGTGCTGTAAG
CATTTTGGCTTCTCTTCACAAGCTGCACAGGACACTGCTGCTCAATCACTGGAGACAGCT
TTAAGACATCACACCACTAAATATTATTCATATATCAACACAAAATACTCAACCCTAGGC
AAAAAACACAAGCTAACATTTCATCATTTTACACGCTGCAATGGGCTCTATGGACAGCAT
TTTCACCACCCGGCACTTTTAAGCGCTTGCTTGCTTGCTTGCTTGCTTGCTTGCTTGCTT
GCTTGc
>NODE_703_length_797_cov_11.835633
GGCGTGAAGGTGTGCTGGTGGGTGTGTTGGTGCTGGTGCATGTGCTGGTGTTGGTGAAAC
TCGGCCCTCAGGAGTGACACAGGGGCCAGCGGCGAAGCGGACGGCCCCCGGCCCCGCTCT
GAACTCTGAACCAGGAAGCGGTTGTTCAGCTCCTGCCTCAGGAGGTCATGCTCTGCAAGA
AAGGAGAGCGAGGAAAACCAAAAACAAAAAAAAAGAAAAAAAAAAGAAAAGAAAGAAAAA
AGGGGATGGGAGAGGGAAGGGGGGGACACAAGAAAAAAAAAGGCACGGGCGCCCAGTCAG
TCTTCACAACAAGGGTAAAGAGAAGAAAGAAAATAGTCACCTGGCATTCTCTGTTTCTCC
AGCTCATGCTGTGAGGGTTTTCTACGTGGGGACTCATTGGTGGTGGTAAGAGAGTTGCCT
GTGACAATGTGCCAATCAGAATCCCCGAATGAGGCTGGCAATACATGATTGGTTGGTTGA
ATGATATCAACAGGCTGGTATCTAAAGACAAGAGAGAACCAAGAGTCATCCCAGCAGAAA
ACACACACACTCTTGCCCTCTATTAGAAAGTCAATGCACAACTGGCAAATTTGTTACATA
TTTTGGAGACACCATCATCGCTGGAGACACTTTTTTTTAAAATCTTATATTGCAGCACCA
AATTGCTTGTTTTGATCAAACTGTTGAACGTAACATAAATTGTTGCAAATCACATATCGT
TGGCAAGAGAATACATAACTCCGTTGAGGGTGCAGCAGACTTGGGACTGAGTGCACCATT
TTTCAAAGTGCTGCTTTCAGTGTGCTGAAGATGTCTCCAGCTGTGATGGCTGTCCAGTTA
TTAGCTGACATTTTCCAGTGGTGCATCCAAGTCCTCTTACAGTGACCTTGTGACTTTTTA
AAATTTTCTACGCTACCTTAAATatagaccatcttagaaac
>NODE_704_length_802_cov_5.996259
TTCATAATTAACTGCTTTTTAAATCAATGTCAGTAAGTAGGGATTGTGCTGTGACCTGCA
CAAAAGCAACAAAAGAAGACCAAAACAGCACTGACAGTCGCCATAAAAATCAAAATTACC
CCAACCACTGTGACTGAGGAATTAAAGGAAAATATGGAATAATTAACCTCTTTTTCAACA
AATAATGAGAAGCAATCACGTGAAGATGACATTGCTTTTCAAAGACGCTTTTTACATTGT
CAAGCCAATATTACACACAGAATTAAAGTCATTGTCTTCCATTGTCTTAAAGCAAGCATC
CCCCTCTTGACATCCCATCTCATGAAAACCCAGCTATAGTAATGACCTGCCGCGTGCGCA
CACACACAAACACACACACACACGCACACACACACAGACACAGCAGGAGAAAGAGGCGTT
AGCTCATCCCCCAGATTAAAATAACATGATTAAATATGGAAAGAGAACAGAGGTCTGAGG
GGCTCCTGCGGGACTTCATTAGGGCAAATTGCCAAAGAATGAAACATGAGTTAGCCAAGA
GAGACTGCGGGCTAGGCCAATACCGCCGGGACCCCGGAGCAGCAGCCGCTGTTATACTGC
TGCAGCTTCACAGTCAATGTGTGAAGCGGACACACACTATCACACACACGCACAACTACC
AGGAGACCCCCTGCTCACTGACACACACAGTGTCACAATTGACCGGCCAAAAGCGGGTGA
GCTTGGCGGCTGAAAACCACCGCAGAAAGAAAAAGAGGGCCCCACCCCTCTGAATCCACC
CAAAGATCAAGCCTGGACATCAGAAAAAGCTCACAACAAAAAGTCTGTGTGTGTTTGTGT
TCATGTGCCTCCCTccttgcatgtttgttttaactgcattcatttttcatatcggccagt
aaaaagaaaaaagaaaaaagaaatgatctttttttattgtctccat
>NODE_708_length_812_cov_11.384236
TTTAGGGCACAAACAGAAACAGATCAGACACACAGACAGCCAACAGATCAAAACGGAAGC
TGCGGGAGCGGAACCCACCATGCTTTGATTAGGTTTGGTTTGGTTTCGGTTTGGTGTGTG
CAGACTAAAGCCATCACCCCAGTCTGTCTCTGCCCTTGCCAAGTTGTTTGCCAAAACGGG
GAAAGATTTGGGAAAGAAAGTTAGAGAGAGAAAAGCTGTGGGCTGTTTTAGCCCACCCCC
TCTTAGTTTGACCAAGGTCCAGCCGACAGTCACCCAGCTCTTGTGGGTTTAGTGAATTGA
GAAGACACTTCTTGTGTGGATTTTTCAATTCTCCAACATGTCATTTGGCTGGGAGTGCTA
TTGTCCCCTGCCCCTTTTCTCCCTGCTCCTTCTGCCGAGACGAGTCGTGTCATCCCCTCG
TGATCAGCACTTTTGTTGCCTTTGTTTTTGGCCCTACCTCAGAAGTCCATCTTGTCTTTT
ATGTCCCTGCCTTTCATGCATAAGGGAACAGTTGTGGCCTGTTGTGGGGCTGTTCCACTG
CATTTCCACCAGTGGGGTTTCCTTTCATTCTCTTCAAAGTACTACAATGGGGCTCTGAAG
GCCTGAATGGCCAATGCAGAGTGCACAATCCTACAGAGCCCGCTCATTTTGTTTTGCCAG
AGTCAATAAAAATGCTAAGTTAAAAGCTAACCCCCTTATGCCCTCCTCGAATGGAGCGAC
TTGTTTGACCTTTTTAAGCTCCCCTCTCAATTAACTTTTAATGATAAATTCATAGATTTT
TTTTCTTGGCTGTCATTTAAAGTGCGTTATTCTGGACATGTTTAATGTTGCATTGTATCA
TTCATTTATTGTCTCCCATTAATTTCCGTTATACTGTATGTACAGCATGAGTAACACAAA
GATCCATACCAACCTGAATAGATTTATCGAGTTGTTTATgcctgagaaaaagaggg
>NODE_709_length_145_cov_7.131034
AATGCCACCTGCCCCACCTAATTTGGCTATGCTGAAGACGCCGGTCTAGGTCCCGAGTCT
CTACGACCTTCCCTTCCCGAGATAGTGCAAAAAATCACAGGTTTCTCCCACTTCCTGACG
TCGTAGAGACTCGGGAGTAGGCTCAGTGCGATCGCGGCAGCAGCAAATGGGGGGGTAGAC
ACAAGTTTCATGTCTCTAGCACTAACCGTTTTCCCAAACCCAGGCCGACATCCTAACCCT
GAGCCTAACCCTAATTTCAGGCCTTAGGGTTAGGGTTGGCCCATACCAC
>NODE_713_length_647_cov_12.307573
CCCACATGGGTCAACATCGAGGGCGCGTTGATGGAGGTCCCGCAAGGACTGCCAAATCCT
TTAGATTTGATAAAGGTTCCACTAAAACTCTCTCTTTTTTTTTGGCACTAAAACCTCTCT
CCAACTTCAATAAGCCGTGCGAACGAGACGGCGCGTATGTACAGATGTAAACAGCGAAAA
ACTGTCGGTGTGAAATATGCGGCGAATGAAAGAGAAAGAAGGGTAAAGATGGAGGCGTGC
ATGTGGCTGGAAGGCTGCAGTGTGCCACCGGGGTGCTGTGAGGCAGGGCCTGTTAAAGGA
GAGCTCCAGACCAAGGTGTTCTATAGCTCGGGGGCTAACGGTGATAAATGAGTCCCTTAA
TGTCGGCAAACACTTTATCTCTGCTTCATCTGTTTTCATTAGGCAGGGCCAACCTTTGGC
TGGGCGAGAACGTGCTGTAACTTTCATTACTACAACACAGAAAGGAGAGGCACGGAGACC
TCCCATCGGTCTAATAAAAGCACCAGCTAGACACCATGACAGATCCTATTCCTTATTATT
ATGATGGCATGCCACCGTTATGAATTAGAGAATGCCATGTCCCTCAAAGATGATCAGTGC
TTTTCTTTAACTCGTGTCACCGTCTTTCAGCTGAAGGATACCTGCTCTTTCTGCTGTTCC
TATCGGTCAGAGCCAAACTTCTGATCCTTCTCACCTCTTCCTTTCTTATTATTTCCCCCT
GACAGAATCACTGAATGGGAACCGAAGCCTGTGCATTCATTAGCGGACGGTGATGGAGGC
GTTtaaggcgt
>NODE_714_length_459_cov_4.034858
TTAACCCTAACCCTAACCCCAATAATTAAAACCAAATAGTTTATTAACATACATTGAATT
GAGTTGGTTAGAGGTTAAAAACAGTCTATGGGAAAGCCCATGTTAAAAAATTCGGACACG
GGGGATCCAAAGGGCAAACAGCCACTGCAGCTCATTTGGGAGCTGAACGCCGGGGAGGGA
GCATCTTGGCAGAGGACAAGCAGTCCCTGCTCAAGTCAGAAGAGTGTGCCAAGCCTGAAG
AAGGTCTAAGCCAGACCGAAACGTCGCGGCGGCACACCACAGGGGGGCGCCAATGGGTAG
ATGGGTTTTGCTAAGTTTCCTTTGGGGGGGTTTAAATATGGAAAATACTTACCTTATACT
TACCTGAAAATCCAATTCGGCCAGGGACAGGGATATTTTGGATGAGCTATGGGAAGGACA
AAGAATAGACACAAGACCGGAACAAACCCACAATTTAAGGGACAGTGAAGTCCATCAATA
AGGGCAATTGAGCCAGCTGTTGGGTTCCCCAGGATGGTTGGCCCGTGCACCGCTCCGGCC
CTCTTCGGGGGGCCGGGGCCTTTTCCCCTCAACCTAACCTGGCCAGTGCCGCCTCCTGGG
GGG
>NODE_715_length_902_cov_10.468958
GAAATGGGAAGCTGCACTACAAACCAAGGACAAATGATTAAACTACTACACCTTAATCAC
ATCCAAATGAAAAGCTGTCACTTGCACATTAGATGAGCAATAAAACAAGCCTGTGTACAT
GTAACATACTATACTATGACACTGCTGTTGATAAATGCTCTGGATGATTTGGTAGAATAG
CCAACTCCCTTCAAAAAAAATCTGCTTCAGTACTAAATTTTCACAGGCTTCTTCCCCATT
TTCCTTCAGCTTTTTTTTTTCTCAACAGAACAAACATGCATCAGCCAAACATACAAACAT
ATGCACAGATGCACACGCGCAGGCACACACACGAACACACACAAAGGGTAATGGAGATGT
AACTGGAAGAGTTCTCGCGGCATATGGATGCCATTTGCAAGCTGCACTGAGAATGTATAG
GTCAGTCTTACCCTTTGGTATCTCTCTATCCATCTGTTTTCACATTACTTGCAAATTATA
GTGTCCTCCAGACCCAAATGAACATAAATCAGGCCGGTGAAAGTGCAGAAGTTTTCCCAT
CTGTCATAAAACAATGATTTAAAGTACGGGTTGTCAAAATATGGCGCTGTGAATTCGCCC
CGCTCCCCAGCAGTAGGAACACAAAGCACCATCTCATCGGAGTAATTTATGGCCTCTGAG
GGAACAGAGGGTGATTAGGGCTTAGGCCACCAACAGCCAGAAAAACAGTAGAAGCTCCAA
TAAGGATGGCTGGAAAACCTAGACCAAATTTATCAAACAATTCAGTGAAATCTATTTCTG
TTTGGAGAGCAGAGCGAGATATATAGCCTGTTTAGTATACTGGTACATCTCTGGAACATT
TGGTCACACTGCATTTGTGAGTTTTGGAGATTCTACATTAAATAGTCGTAGCCCGGGACA
TGTGATGTATTGGTCAGCTGAAGTGCCCGAGGCCAAATCAAATATACAACGGGACGTTCT
TGGATTTTAAACAACGTATTCGTGTAAATGATGTCATTGCGTCTCTATAAAATTGTTTCT
TTTGAAAGGTGGAGTTTTAGGGTGAa
>NODE_716_length_405_cov_16.716049
GGGCAGAGACTGGAAGATAAAACCTACACAGACTGGAAAAAAAACATTTGAGACAGCAAC
GAGAGAGAGAGAGAGAGAGAGAGAGAGAGAGAGAGAGAGAGAGAGAGAGAAGGAGAGAGA
GTAAGTAAAGAAACAACAGAGCAGAGGATATTTGTAAAGAGCAAAAGAAGAGTCAGAAAA
GAAGAGGGATAAGGAAGAAAAAAAGAGAGGAGAAAGAGAGAAGGGAGCAAGGGATGAGAC
GGCTGCCTGGAAAGACGATTAGTATTCATGCGGCGTGGCGCTCCAGAGAGGATTAATGGA
CTCTGATGCCTAATATCCTGGAGAACAATTAATTTGCCCACAGTTTTGTCATGGTTGAAA
GTCAAATGCTGGAACAGATCGATGCGCACAGCCGCCAGTGAAATCGCGGCAGCCCCTTCT
GCCAGGCGCAGAATTTTAATTTCATCATCATCATTTTCCCCGGCTGCCACCCTCGACGAA
GCTGTCCCTGACATGGCTGAGAGGGCTGCCACATCCCGACAGGCATGGCGCGTACACACA
CGCACACGc
>NODE_717_length_524_cov_4.019084
CTTTTATCTAATCTCCAATGCAGTTCAATCATATGCTTGGTTTGTTTACATTCCTTTCAT
GTGAAAGTTTTTTTTTTTTTTCCTGACTTATTGTAAAAACAGCGCTAGCCCAGGTTTCTC
TGTTCATTTACTGTAAGCTGTTTCATGTGCTTGTGAGTGCACATAGCCTCCTGCTCTCAG
GAAGGGAAAAAGCATATTCTTCCATCCCCAGGGGAAATAATTAATCCTTACAAGGCTGTC
GCATGTTGAAATGAAGCGAGTGTGAAGCATTTAGCCCAGGAGGCATTGCAGGCTGTCGCC
CGCACAGGCACCTGTTGTTGTCCCTGCCCTACATTTCATGAGAGAGCGCTGAGCAGAGGA
TAACAACATGCTCCACTGATGGCAAATGAGACACACAACTGCAGATGCAGGGTTGTGTAT
GTGCCTGGGTGTGTATGTATGCACATGTTTTCACTTTTTTTTTTCTGTTTTCGTGCATTA
TGTTTGCATGCACGACCACTCCAGAGAGTGTGCACAGGTGCAGGAAACCCCCTACCTTAT
GAGGAGGTGAGGGCTCGCACAAAAGAGTCGGTGCCGGCTGCCTCAGAGGGTGTTTATCAG
CCAGAACCATCTGTATGCTGCTGCTCATAGCTATGATCTActgcagcctaaaccaataag
tcacagag
>NODE_718_length_747_cov_17.179384
GAGACCATCGCCGAACACCCTTAAAAGCCGCCTCATGAATATTAAAAAGGCCCTTGGCAG
CCGGCAGCTCTGCCACAAGTTTGCAAACCAGCGTAATGTGTCTGTTTGCGCTGAGAAAAG
GGCTCAGTCCGGATATCAATTAAATCAAGCGTTGTCAGTCTGATGGCCCTCTCAATGGAG
GGACAGCCCATTCCCCTCTACACATCAGCTCAGCTTTGTGTCAACCATCCATCTCTCATC
CTCCCCTCCGCTTCCTCCTCTCTCCCGGTTGCCATCTTTATCAGCCTTGACGCACTCTCT
CTCTCTCTCTCTGCCTCTCTCTCATCTCTTTTGCTCTCTCCCTCTCTGTCTCTCAAGCAG
CCGGTAACTGAATGCACAAATTACTCTCCCCTCCACCTTTAACTCCCACTAAATCTTTCC
CCTTTTCCACTTTGCTGAGCCGGGATATTTTATTCCTCCATCAAATATGCATCCCATTAA
TTAAGTTAAATTACTCCTGACTGCCAAATATCCCCTGCCCCGATGGGTGTCAACACAGAA
ATGCATGACTGTGAACCTGCAATGACACGGCCCCAACACTTAAACATGAGTTACAGCCTT
TTCCAGCTCCATCCATGGGCAGATTACCAGACACTTTGGGCTGCTGAAATTAAGCGCCGT
TCGCTCCTTCCCCTCCACCCAGCTTTTTAATAAGTGCACAATGGATGACACTCGCACTTC
TGACAATGAGAGGACTGATATTTTAATTACACCCCTTTTTTCATCAGCCTTCCTCTTCAT
CTTTTAATTGCTGTTGTTAATCACTCATTAACTCCCCTCTCTTTATTTTTTTTCCCTCCT
ACAATATACctatgacatgattagctctatagaatggtttgttcagcaaca
>NODE_719_length_578_cov_10.712803
CCTGCAGTGCTCAGGACAAACAGGGAAACTTTCCCTGATGAGCTGACAGGCCCTCATGTT
GAACACCTAGCCGGGCTCTCTGCTTGGCGCTGGGACAAAGTGCAGAAAAGGTGAAGCCAA
GACGGAGGAAAATGGAGACGCACAAGCCGAGCAGGTCAGGGGAATAAAAACGAAACGGAA
AAAGGAAACTAAACAGCATGCAGTCCTAATTTGTCATGCTCATGTGCGGCATGTCTGTGC
GGGTTTGTGTGTCTCCAGAGTCCAGGCTGTGTAGATCACCATTCCGCCTTATCTAATTTC
ATTAATGTGATCCCCTGTCCATCCCCTGACGGCTTAATAGCCATTATTTGTGGGTCCCTT
CAAATAAAGGCTCAGCAGTAAATTGCAGTCTGTGGAAATCGAGATATAAACGCCACCCTG
CATTACTGTATAATATCTTTCCCTTTAATTAACTGAAAGCCATGCTGACATTTATTGGAT
TGCAAGTTACTTGTTAATGGCAATAAATTGCGAAACAAAAAAAAGAATCATTGCTTATTT
TACATCAATAATTTGTGGACCTTTTGCTAATGATTATTCATTACTCGCCTATGGGGACTG
TCGTGTTTGGTGAGCTAAAGTGAATGAAGAATGTAAAGATTTAAGTGGGCAGCATCTACT
TAGTGTTATGGCTTCggtgccgtgcattaaatgcctcgctctgttgctgtccctttatcc
tg
>NODE_727_length_697_cov_10.321378
CTGAGATATGACACAGCCCTAAAGTCAGGAAATAAAATGTCTACTGAGTGATATGATTGT
TTCTTTGTTTGCTCCTTTGTCTCTTTTGTTTTTTCTTTCTTTCTTGCTTACTTGCTTTCT
TTTTCCCTCCTCCCTCTTTTAGTGTTCCTGCAGATTCCCCTGCTGTCGGCTCTCGTCACA
TTCCCCAATCTGTTAGCCTTCTGATACCGGGGCCAGACTTGAAAGGAAGTCTTAAGGACG
AGAGCTTATACACTGTGCCAGATTTTGTTAAATAACTACGAGATGTTGGTGCCAATTCAT
CGGTAATTGTCCCTTCTGGCACAGTCTGTTGAAAGTCCTGGAGAAGCCTAAGCTCAAGAT
CACTGCAAGTGTTAATCTTCTTATACTTAAGGTATCAGGTTTTCTTTTGATGTCGCTAAA
CATGTTGACTCCTATCTCAGCGCAGAAGGCAATCCAGACATAGCTATGAGCGAGATGGGG
GTTTGTCTGCCTTCTTCTTCCAAGAATCTCATGGTTTGTGTGTTCCTCTCCTAGCATCCA
TTACTGTGCTAAAATAAAGAAACAACAAAATGAGAGAGAGAAAAAAGAAACAGGAAGAAA
GGGATTGATTCTGTGCTAATTGTCCTTTCCTTAGCGCAATTTGGCTTGCTCTTGTTCGGT
GTAAAATGGCCTGATTTATTTTTAATGAGGCGAAATCCTATTTCTCAGACTAGTCAGTAT
AATAGCCCAAGGTTATTTCCGAGACCTGTTTCTTCAGTGGGCTGCTTTCAAGATCAACAG
AAAAGACACCTGTCTCAAAGTATAAATGATTTACTGTCTAATTAATTTTCCTgaccccaa
g
>NODE_735_length_1171_cov_8.058070
GTTATCGTGGAGTAATTACTGTGCATGGAGGATTCCACGCAGTGTGAATGAGTAAAACAC
CCAAGCGAGAGAGATTGAAAACGGGAATGAGGAAGCAACGTTGAAGGGGAGGGTGTGTGT
GTGTGTGTATGTGTTGAAAAAAAAAATTGTATCTCTAAATGTGTCGCTTGATTGAAGTGC
GTAAGGTTCTGAGCTAATTACATCCAGAACCGCAGCCTAGGAACAGATGCCACACTTGTG
CATCAATAAATGCTTATAAGTAACTTATTTAGGGCTGCCTNNNNNNNNNNACACAGTGAA
ACAAACCCTATTAAAAGAATTTCAGGGGTCGTTTCGGATCTGGCTCTGTGAAATAGCTCA
CGCCTGAACCAGCGACTGATTTCATGTGCCTATTTGATTGTTTAGTGTCCCTTTATCTCT
GGTGATGTCATCAAAACGAGGGCCCCACACACGAGCAGCACCTCACTGGCTTTACAGTTT
AAGCAATCCCCAGTACATCGGCTGAATACTGGAGAGGATAACGATAATGATGATGGAGGT
TATCGTGGAGTAATTACTGTGCATGGAGGATTCCACGCAGTGTGAATGAGTAAAACACCC
AAGCGAGAGAGATTGAAAACGGGAATGAGGAAGCAACGTTGAAGGGGAGGGTGTGTGTGT
GTGTGTATGTGTTGGGGGGGGGATTGTATCTCTAAATGTGTCGCTTGATTGAAGTGCGTA
AGGTTCTGAGCTAATTACATCCAGAACCGCAGCCTAGGAACAGATGCCACACTTGTGCAT
CAATAAATGCTTATAAGTAACTTATTTAGGGCTGCCTGCCATGCAAGGAAATGGCATGAC
TTAAAGCACAAGTGCCCAGGGGCTATTCCCCAGCTCTTTGTCTTGTCATCCTGCATCTTT
TAAATCTATTCACCGCTTCAAAACAACACAGGCAGACAGCAGGGCATGGCAGGAAAAAAA
GAGTAGAGGAAGGGAAAAAAAAGATACAAATATTCACACTTTGCAGACAGTATTATGTTT
GCCGTTTGGGTTGTCTGGCATCAAAGATATGCTGTCTTCTCTTAGATTTGTGAGTGGTAA
AGGAGTGGTAAGAGCGCTGTTTTAAGGCCAAGCTCCCGTTTGATGAAATGCAGCTGTTCT
TTAAAGTTTTAAGATAAATATGTTCTGACTTGAGCGTAGAGAGATATATTAGCTTGACAA
GTTGGTGCTATGTTTTATTTAGCTTTTGGTGTAATAAAAAGTGTCTTCATGCCTGTAAGT
TGTGTGCTGTCACAAATTATAGGTACCTTCTTGCTTTATGATTGTGtttggtgcg
>NODE_739_length_890_cov_27.259550
ACTCCTGCGGCTGCATAAGAGGAGGAAGTTGGTGAGAGAGATACAAAGACTCGGAGTGAC
GCACATACAATCTGCAGACTGAAGCGGTTTCACAACCATGGTCTCCGATGTCTCACTGCA
GTTCTCTGGTGTGTTGAAGAGAAAGAACTGAATCCCCTATCCTCTGGCCCTGCTCACTCC
CACCGAGCAGAAGAAACACCACAGAGGAGACGGAGAGAGCGAGAGATAGCAAAAAAGAAA
TGTGGAGGAACACTAAAGGAATGGAGAAGTAGAATCGGAGGGGAGGTGATTGGAGAAGAC
AAAGAAGTGGTAAGGGGGTGTGAGGAGAAAAGAGAGATTGAAGAAAGCATGATAAAGAGG
GAGAGAAATAGTGTCTCGCTCTTTTTAAACTTGGAGATGCTCAATCCCTTCTTCTCACTC
CAACCTGCATTTCTGGGTCACTAGAGACATTTAAACTGCACTTATAATTAACAGCTATTT
TTAAACAGGGAGGGAGAAGTGGAGCGGTGGCGAGGTACAAAAGCATTAAAATTGCCCCAG
ATTCGCTATTGAATAGGACACATCAAGGCAATATGCTGGCAGATCAAAGTGAGCGAGGAG
AAAGGAGACAGGGCCGATCAGTGGGGATAAATTGTTCCCTTTATAATGGCATAAGAATAG
ACCTCTTTGCTGCTGAAACAATTTAATAACTGCATTCATTACCTCTGTCCAGCCTGTCTG
TCTGTCTGCTGCACAATGTGTAACCGCTTTTGCCACGCACTACCTCTCTTTGTCTTACTT
TCCCTCTTCCTCATTGTGTTCCAAACTTATCACCTCATTCCTTTTACTTCTTTACATCTC
ACAGTCCTGCTTTGCTCTCCTCCCTCCCCCACCCATCCTCCACCAAGTCTTCCACCTTGC
CCCCGTCCCCTGCTGCCTTGCCTCTTTTCCTGTACGTTCCAGCGGTAGCTACAGCAGCAG
AGTTTCCACTGAGCTGATGTGCTGCAGGCCccacaatgaagatgtgcaatgtctgacact
cttggaatgagagc
>NODE_740_length_395_cov_10.318987
TAAACAACAAGATGGAACAAAAAGACAACAACAGAAATGAAGATCTGGACTAAAATGGAC
TTTAACGGTAGTGTCACCCCTACCAAAAGGAAAAAACGTCTTAAAGAAACGGTAAAAAAC
AGGATGAAACAAAAAGAAGAAAACAACCAAAAGAAGATAAACCAAAACAGGAAAATCAAA
AGGAATAAACATAATATTGAAACCAAATTGGCTATGGGAACACATCCCGAGATCTGATCA
ACCTCGGGAGGGCCTTCCTCAGGGGAGAGTGTATAGTGATAAATGGCCGAAACACTCTGT
GATCCTGGGGTCCACTACTGACGATGTGTTCCTGAAATTAAGGTTCCACAATTTTTCAAT
ATCAAAACCCAATTGAAATTGGACTTGGAACCTGAACCTAACCTAATCCTAATCCTAATC
CTAACCCTAACCTTAACCCTAACATTAACCTTAGCCCTAATCCTAACCCTAACCTTAACC
CTAATCCTAACCCTAACCTTAACCCTAATCCTAATCCTAACCCTAACCTTAACCTTAGC
>NODE_747_length_540_cov_7.659259
CCATCAGGTTGGACGGGTGGCCAGAATCTTTTAACAAGCTCTTCCCCATGAAAAGGGCCC
GCTCCTTTCTGAATTCATAAAGGCCAGCTACCATTTGTCAATTTGAATATCAAAAGGGGC
TAGCATGGGGCCCCTTGACTGTTAAAGGCACACTCCCATAGCTTCCACGAAGCAGGTGTG
TGATGATCAATTATTAAGGATCCCACTCTGGTTACTCTTAGTGGGAGGTGGAATTAGGGA
TCTGGGGGTTTGTGATGGTGGGAGAACATCTTTCTGTGTTGGACCTGGATGGGGGAGAGA
CAGTGGAGAAGGGAGAGGGAATACTATTTACATAAAATTAACAGTTCAAAAGAATGAGTT
CACACACCAATCAAACTTGTTAATTGACTGTCAATGGTGTGTCCCTGAATATACAACACA
ACTACATTATTCATCTTAGGCCTTGACAGCGAAGACAGTCCAATTTGCATGGGCGTTCTA
AACGTGATCAACAACCACAAAGCCACATGCATTTTTAATAGGCCAGAGATGGGATCCTTT
AATATTCATAAGGGTCAAACAATTGCATATGACATTAAACTTTCTATAACAAGGTAAGTA
TTTTTCAAATGCTAGCCTTAGCAGTCTAAATGGCCCACAGAGAAAAGGGAGAATGTGCTG
TCTTCCAGTAGTGAATCAATgcta
>NODE_751_length_898_cov_8.849666
TATCTTAAACCAATATTAGACTAAAGACGAAATGGAAATCAGACCAGCTTTCTCTTGTTG
TCTTTCCAAACAAGTTAAGTGCGTTGTAGATAGTGGAGAAAGCCAGAAGTCACAGCTTAT
CAAATACATTTTCAGTGTTTAACATAGCAAAGCCACCTTTATAAATGCATGTATTATTAC
AAAGATGGAAAAATCACATTAATCTCAATACAGTTAATAAGAGTATTTGACTCTGAGGTA
TTTGACACCTTAACTCCCGCCTAAGGAGACCGTATTCTTAATGCTTTTCTTTTTTTTTTT
GATTGCTCGTTATTTCCTGCAGTTTTTCCAAACTTAAGCGCAGTAAGATTTCTTTCTTGT
TTACACAGAAATCTTCCATCCCAGGTCTCTGTTGGAGTATTAGGGGTACCAGCTTTCAGC
ATTCTGGTGGGCCCAGCGGCCCCACAGCGACAAGCCCCTATGCTCTTTATTTGGCACGTA
GCCTGGAGGTGTCAGAAATATCGACACGCTTTCACGTGACGGAGACTTTGCCAGCCGTTT
TCCCCCCTTTCTTAAGCCCGGCATTCTGTCTGCCCAGCCAGGTATTGTAGGGCCCCGTGA
AGGCGCTGTGAATAGTGTCAAACTTGATAGTTCTCATTTCGCTTCCTGTACATGGCAGAA
GAAAAAGTGCCCACCGTGTGGGTTTTCCTTTTGTGATGGCCCTCTCTAGTCTTCCTGGGA
ACACACCACATTCCAGCCACAATCATTCCCTTTGTGAATCCAGGGATTGTGGGTGAGCCT
GTTATGCCGATAACCCTCCTAGCTTTCAGTGTAATAATGCATGCGAGTATCATAGAAGTC
TAGACTCGTATTTTTTGCAAACAATGCCAAATAATGAGCAGAGTGTTTTCAGTGATTTGG
CAGAGCCTTTGTTTTGACACATCCTCCCTCATTCATGAAGGACCTTTTGTGCTCATCCAC
GCCTAAGATGTGATTTAAGGTCTGCTACATCTGGACAAATTATCACACCAATGTACCATA
CGTGGGCCTCATGTGTCAGTta
>NODE_761_length_725_cov_8.097931
CACATAGAGCGATATGCGAAGTTCACCATCTATTAGAATAACATGACAGGCACAAATAAA
CCGTATTATACATTTTGTTACCCTTGCAGCCAACTCAAATTACATTTTGAATGTCGTCCA
CTCAATCTCCTCTCGTCTTTTGTGCTGTCTTTGATATAAATAGACAGACATTCAGGGGTC
TAAAGAGTGGAAGTTAGAAGAATAAAAAAGGAAGAGGAAATTTAGATATTTTTAAATGAT
GTCCTACATTTTGTCAGCTAAAATCAGGATATTGCCTGAGCGGGGAGAAGCCATGTTCTT
CAGTTGTCAAAAGGCAGTAAGTAATGATTAAAATAGCAGTGTGAAACGCGGGGAGATTAA
AGTGATGCTAATGATAAGTGAGAGAAGAAAAGGGCAAGCTATATTTTAATTCCTGGGAGA
ATGGTTAATGACTTCTATTGCCTGAGATTAAACTAAACCTGTCTCATCAGCTTTTTCTGC
TCGCTGAGGAAAAAAAGCCCTCTGCACTTTAATTTATTAAACTCTTTTAAGGAAGCACAT
TGATCTACATAGGTTAAACTTTCAAAATTTGGGCAAAAAGACGCCCCATAAAGCTGTCAT
GCAGGGCAAAGCTGTTGAGTTGCTCAAGGCACACTATAAAGAATTCATTATCTCCAAACT
GCCACATTTAATCAGAAAATATCAATTATTTAAAAGGGGAGGTTTGCTCCTGTTTAGAGC
ATCAGGTTTTACTGACACCCTGAATTATACTGACATGTTGAATATATTTTTCTGCTGTCA
CTGTGATGGTGCTGTGAACTTTTCCATTTTGAATGCCACCCTTTTTCTTTTTTTTTTTAA
ACACCTTTGCCTCAGTAAATGTGCATTTg
>NODE_767_length_293_cov_1.737201
GCCTGGTTCTGTCGGAGGTTTTTTTTTCCCCCCGGGGTTTTTTGGTTCCTTCCCACTGTC
GCTGACTGCTTGCTTATAGGGAATCCAAAGGCAATTGGATTGTTGGGTGGACTGTTGTTG
AATTGTTTCTTATCTGTTCTGTTACAACTTTCTGTTCCAATATAACTTGTAAGGTCTGCA
CCTTACCATGAAAAGCGCTATGAGATAACTTATGTTATAAATTTGCGCTATATAAATAAA
ATTGAATTGAATTGAATTAATACTGGAATAATTCAGCCACACATGTTCAAATCAGAAATT
GATAATGAAAAAGAATAATGGTACAGAACACCCCACTCTGAAaattgagaggattgtttc
cttaggtttgttgtatataaaactaaaacaaaaatatgcctggccctccatctgtttcct
gtacacacaccctccac
>NODE_769_length_623_cov_8.568218
TTATGCCATGCAGCAGTTGAATACTCTACTGTGACCCACCGCCACCAGACCCTGCACCGC
ACTGCTGATTCCTATCTGGTCCTCAACCCTCCCACCGCACCCACCAACCAGCTCTCTGCC
TCTTCATTCAATCTTTCATTTCTAGCTGCCAGACTGATAGCCCTGACCACAGAGAGACAA
ACAACAGAGAAGGGGCTTTTGTGTGTGTTACTGCCGACTAGAAGACAAACAGTCAAAGAG
CGCGAGCTCTACAGTATCAAGCAGCAAGAAGAGGGAGGAGGGAAACTGCATAAACTGAAA
GAGAGGGAACAGATAACAGGGAGATGCTCTCTGGCCCCTCCTCTAGCCTTCTTTCAGGGC
ACCTCTTGGCCTCCTCTCCCTCCTCTGCCTCACCCTCCCTCCATCCCCCTACCCCACCCA
CCCCCCGGCCCTCTGGTGTGTTGCTCACTCCATTGTGTCAGCCTTCAGAAGTGCTCAGTT
TGAGTGGCAGGCCGTCACAGATCAGTTCCCTGCTAAAGCGGCCCGGCAGGCCAGGGTGAC
GGGCCAGGAAGGGATCTAAGTGGGGTTTATCAGCGCTTCTTAACGCCTCTCCAGCTCCCT
GACACAAAAGAGAGGGGGTATTAAACATCTAAAGCAAACCAAAAAGCGTGAAAGCTCCTT
ATAGGGCCGCGGGATTGCGGATGTGACTCGAGTTTTTAAAAAAAAGAGAAAAAAAAAATA
AGAAGAGGAAAAAACACACAAACGCCTCAACAGTGAggaaacattga
>NODE_772_length_534_cov_13.176030
TTGCACAGTAAAACTTGAAAAGGGTCATTAGAGATTTCTGTACACATGCATAAACATAAA
AATGAGTGCAGGATTGGAAAGCCTTCACACTGTGAATACAACAGATATAAATAAGTTCAA
GGTTTCAAGGTGTCCTATAACACGGCACTACATCAGCGGAAAGAAAAACTTCCAATAGCG
ACCACCTCCCTTCTTTTTAAAATTCTACAAATATTCCATTTCCAGGGTTTATCCAGGTAT
GAGTCTATTAATAACTTGGATACAAAGATATGGAGCTTCAAACTGAAAAGGCAAATAGCA
CTCTGTCTGCCCGGGCTAAAACAATGAATTCTAATGCATCTGGTTGGGGGAAGAGATAAG
AGTGTGTTATTAATCTTGTGTCACATATATCAGCTAATTACATACTTGCTATTCCAGTTC
TTTCCATCTTTACAGCCCAGCTGTCTCAGGACACTGCACCTATGGCAAGGAGATAAAAAG
GTAAGCATTCAGGGCTGGTAAACAGAAATGGCAGCAGGAATTTATCACTGGAGTTTTTTT
TTTTTGCTTTTTGCGATACTTGCCTGTTGATAAAATCTATGGCTTGTGCTTTGAGCTGCT
CGGCACTGTGCAAGTCAGCCAGGATGAGGGTGTCGGCCACATTCTCCACTGAAAGGCTGT
TGCACAGGGCCTCTTCAc
>NODE_773_length_644_cov_4.172360
GCCTCAGCACTATGACACTGGCTGCGTTATGCACCTCCCATTGTCAGTGAATGGGAGAAC
GTTTTGGGCAATATCTCCGGAACCAGACGTGCTAGGAACCTGGAAATGCCACCTGCCCCA
CCTAATTTGGCTATGCCGAAGACGTCGGTCTCAGTCCCGAGTCTCTACGACCTTCCCGTC
CCGAGATACAGCAAAAAATCACAGGTTACTCCCACTTGCTGACGTCGTAGAGACTCGGGA
GTTGGCTCAGTGCGACGGCGTCGGCAGCAAATGGGGGGGTAGACACAAGTTTCATGTCTC
TAGCACTAACCGTTTGCCCAAAACCTCACCCCAGGCCGAAACCCTAACCCTAACCCTAAC
CCTAACCCTAATTCCGGACCTTACGGTGAGGGCTGGCCCATACAACGGGACCCAAAAAAG
TGTCACTACAAACCTATACCAATCAACTCAGAGCGCTCTGAAACGCGCTCTCAAAGGCCT
TCCACGGGAACTTTTCTTGGCCTCAGCACTATGACACTGGCTGCGTTATGCACCTCCCAT
TGTCAGTGAATGGGAGAACGTTTTGGGCAATATCTCCGGAACCAGACGTGCTAGGAACCT
GGAAATGCCACCTGCCCCACCTAATTTGGCTATGCCGAAGACGCCGGTCTCAGTCCCGAG
TCTCTACGACCTTCCCGTCCCGAGATACAGCAAAAAATCACAGGTTACTCCCACTTGCTG
ACGTCGTAGAGACTCGGGAGTTGGCTCAGTGCGACGGCGTCGGCAGCAAATGGGGGGGTA
GACACAAg
>NODE_774_length_665_cov_9.723309
CAATCAGGGGCCTGTGCTGATTGCAGCAGCTTGCAGCAGACAAGGGATGGGGGACTGCAG
GTGGTGGAGGGGGGGAGGAGGATGAGGGCTCTATCGCTGGTGAAGTGACACTGTGGTGAA
GCGGTGGCAGGGCGGCGGTGAAGCTGCAGGCCCGGGGAGGATCCAGCTCAGCTTGCCTCT
CCACTCCTCTCTGGCCAGACGGGGTGAATCAATCATCTCCAAAGATGTCAGCATCTGCCC
AAGCAATTTCAGATTGGAATAAATGGCAGATGGGGATGTTGTTCCCTCTGTTTAATCAGT
TCCACCAAATGTGGTTTTATCTCTTATAAAATGAAACCATCTGTAGCACGTAGGTGTAAG
GATCAAGTGAGGGAGGACGGAGGGAGAGGGTGACAGAGGGAGAGAGGAGAGATGTGCGTG
TGTTTGGAGTGTGCACGCATATGTGCATGTGTATGCTTTTTAACGTGTGTGTGTGCGTGT
GTGTTCGGCGTATGTGTGTGTGGTGACGGAGGGCAGGGAGAGATGGAACACTGTGAAACA
GAAGCAGAATAGTGGGAGTGAAATAGGAAAAAAAAGAGAAGCACTTATCCATTATAAAGA
GGGAAAATGTAATCTTACTGCGAGCTCACACCTCCACTCTAATCTCCTCTTTCTCCCTCA
AAGGAGTACCACCCAGGGGCCATCACCATTATATCTAGACCCATCTATTTCCTCCTCCGC
CTCGAACCAGACACCGGGGCTGTAATTTGGTCCCCCTAGccccacccgaggcagagacat
ccctgataaatccccttctttttaaccgg
>NODE_775_length_290_cov_1.475862
AACTAGCATTATATCATGAAGATCTGGTTCTTCCTTTTAGAGTTGTCAGAGTCTAAACTT
AACAGGACCTATTGTGGGAATATTTTTGATAAAGGCTCATATTCCAATAGTTTCAGACGT
ATTTGTATTTTAATAAATTGAGATAAATTTGATGCATGTCTTATAATGTTTTCAGCTGAA
TGGAAAAAATACTGAGTAAGGCCCGAAGTGGTGGAAAAGTACTGAAAGAGGAAGAGTGTG
TCATAAACAGAATGTACAGGAAGGTACAAGATATTCAAGAAAAGATAGGTGATGATGTCA
GAAGTTCTGTAACTTGTGATAAGAGTAATTATTAttgctgggcaagggagagaatagtca
gtcagacttcgtgaactgacacacgttgttgctgtcagggagagaagcttggcccggcac
gctgcatgctttgt
>NODE_776_length_927_cov_13.757281
GCCTCAAAAGCAGCAATAAGAGCTCTGTGATGAGATATGACAACAGAAACGATGAATAGA
ATACTTATCTTTAGGTTTTATAATGAAATTACATAGTTTTGCTAACCCGTGTATTTTTAT
AGGTCATTTCCCACTAAACATCATCAAAAAAAGAAAGAGGAAACCCTCCAGCTTCACACT
ATTGGGTTTCATTCATTTCATTTGATTTGACATATCATGCTTCTGTGCCTTGGCAATAAG
GACACAACATTGCAGCATATTGGCAAGCTCATTTGCTTTTCATAGTGAGCGTCGTGTCCA
AAAAAAAGTGCCCCCTGGGATAAACACGTGTACGGGGACTGCGGGCTCGCCGCCCCAGCA
GCAGGTGGCCCATTGCTGCCTAATGAACACCGCAATCTGTTACTATCGCAGCGGTGCTTT
TCACCAGACAATTAGGCGACTAAGCATGTCATTATTCCAGGCCAACAAGAAGAGCCTCTT
CTCTAATTTCATCTTTTCATTCCTGTTTACTCACCCACACTCCCCTCATTAACGAGAGAT
TTTCCAGTCCATGCTAATTGGTTTCAATAACATTCATTTTAGTTGAAAGGAAACGATTCT
GTTAATTGAGGAGCGCAGAGAGAGGAGAGAGGGAGCGAGGAGGGGAAAAAAAAGAGAGGC
TTCTTTTCATTTTCAAGTGCGTCCATGAGATGACGCTTTTGAAAAAGCGCTCTACAGGTT
CAGAGCTAATGAAATTAAGTGATGCCGGCCGTGGCAAAAAGGAAAGCCTAAATTAAAAGC
AATTTATTTTCATTGAGGCATGTGGCACTGTTCAGGCACAATTAATGGGCTGAGCATAGA
CACAGAGATACGGAGAGAGAGAACAAAAAAAAAAGAGACAAAGATACAAAGAAATGACTG
GTGGCACAGATGAGTCAAGAGAGAGCAAAGTCTAGACCTGGACAGATTAACTGTAATGAT
TTGTATTAttatatttttatctcttttttactatcttgctaagtttgaactgaaaatgca
agcgcttgctgttcaaatatttaaaatgatgtcaaatactgtagatgtttg
>NODE_777_length_380_cov_9.081579
GGAGTGAAAGGGATGAGTGGGTACTGGGAGGAGGAGAGGATGGGAGAGGAAGGGAGAGAG
AGAGAGAGAGAGGGAGAGAGAGGGAGACAGGGGCTGAGTCTGTCCTATAACTCCTGGGTC
TAAGACACATGCAGCTAGAAGATTGGCTCGGGCCTCTCCTAGGGGTCGACAATGTGTCAT
TTCCACCCGGCTAGATTGCCCTCTGCCTATCTGATATTAATGTGCAAATCAATATTTCAG
GGATTAAATTTCCCTTCTTCATTTTTTATGGTTTCTACCTCAATAAGTCTCCCGTCTAAT
AGAGGAGGCTGGATGATTTAGAAGCCTTTGCTGCAGAAAGAGAGAGAAAGAAATAGAGAG
GAGCTTTGCAACAAGGCTATCGCTGCATTTTAATGTTCTTCTTCGTGGATCCCCCATAGG
CCCTTAGTAAGGAGGGCTATATCGCTGCTTTACAGTGTAAAGACAGCCAATTTGGCTAAA
AAGGCAGAAAGGGAAAATATGAGTCCGGTTGAATACTTAAGAcg
>NODE_778_length_583_cov_10.816466
AGTGCTATGACAACCGAAGTGAGAATAGATTTAATCTCTCCAGCCCTGCTAATAATACTA
TGCTACTGGATGAGCGCCGAAACATGCACAAAGGGCTAATCATCTCTAGTAGTAAGCGTT
TTCTTACACATACACATTTTCCCTGCAGTTCTCGGAACTGTCAGGAGTAAAGAGATAAAG
AATGGGCAGAGAGGGAAAAAAAGTCAGTTGTGGTGTGAGAAGTGTCTGCCACCACGGCGT
CATTAACACCCAGTGGTGCTGGGGTAAGGGAGGGAGTGCAGACGGGGCCTCCAAGCACTA
GGAGCGAAATTGCAAACCCAAGGTTCCTGATACAACCTGTTATTATTTTTGACACAAGCC
ATTTACAATAGCTATGAAGGTGGCAATGGAAAATGTAATATTGATTGTATGCCCTCAAGG
CTTTGCTCCCCTGACTTCTAAGCGTCACACATCTCACATACAGTATGTTGGGCGTGATGA
TATGTTTCTCCTTTTTTTTATTTTATTTTGTTTCCCCCCACTTCCACAAATCCTATTTTA
GGAGCTTTGTTGATACTTTATTTGATGAGGTAATTACATCGGTAGATTGAGAGGCCAAGG
TGACGTTTTGGGAGTCGAGAAAATAATAGAAAGCTGGGTAACTACAGCAATGCAATATGA
TATTGGTCTGATGTgacaggtgttaatatacccaatggcaatctgtatttcatctctttt
tcatgag
>NODE_779_length_384_cov_9.390625
ACGTTGTAGTGTCTTCATTATTTTACTACTGTCACGACCGGAATATGCATATTGTGTACA
CAGCGCTGAGTATGAGAGCTCTGTGCCTTCCCTGAAACCAGAGCGATATGTGTAATTTGA
TTTGGTGTGTGCATGTGTGTGTGTGTCCCGTCAGGTCTATGGAAATGCAGGATTTAGCCA
GTCCTCACAGCCGAGTAAGTGGAAGCAGTGAATCTCCTAATGGTCCCAACCTTGACAACT
CGCACATCAGTAACAATTCCATGACACCCAATGGCACTGAAGGTATGTGGGCAGTGCTCT
TAAGTTTAGCTTTCTCTGTCTTGTGTGCTATATTGAATTTAAAAAAAAAATTACTGAGAA
ACTGAACAATCTGAATGTATTTCAGCGTGGCAGTAATGCATTAGAAGCAGTAAACCATTC
TAGCAGTAAAGCCAGTGCAAGTGTTGTTTGACCAAATTCTTGATTTATTATTTAGGGTGA
ATTACCACTGCTTTTTTAATTATTATTAATATGGCAATAAgcaaccag
>NODE_780_length_380_cov_5.486842
ACACACACACACACACACACACACACTCACACGCGCCGCCTCCCCTCCCCGTTACCGTGC
AGCTCCCCGACTCTCAGGCTATGAAATGTACATCACACCTCCGATCTGAGGGAATCTCAC
CCAAATTCTTCCTTTGAATTATTGAAGAGGACCAAGCCAGCTTGACTCTGATTATCCTCC
AATCAATATGCCTCGCCTCTCCTCCTATAGCATCAAATGCCTCCGACGATCGATCGAGCC
AATCAGAGGAGCCACTGCAGCTAGAAATGCAGAGTGTATTGTTCTGCATTGTTTACACTG
ACACCGCTTGGCGTGTATAATAGGTGTGTTTATGCTCAGGACAGACATGATTGCTGATTG
ACTGAGACGCTCTTGTGTGTTTTTTGCCGTCTGATATGTGTCAATGATAACGCCACCTGT
TTGTTTTCTTCTCCTTCTTGCAGGACAAGCAAGTTTAGCAGAGATTTCATAGGGTTCatg
tctttaaaaatgttttcgtgcattggaacatactgtgcttggcg
>NODE_781_length_1075_cov_6.844651
ATAACAACAATTTTTAATTCACTATTCAAATATACGCTACTGTGATGTTGAATTACTCTT
CAGTTTTCAAAATCTGGTGTTTTGTGGTAGTTTGTGGAACCATGTTGGACCCAACAGAAC
GGTCTGTGCTAAAAATATATGAATGTCTCTCTGTAATGGCGAGGCACCGTGACTGATCAA
TTAAAAGATGCAGCAAAGAAACACCGAGTTATTAGGACAAATGGTAATAGGACATCTTAC
AGCAAAGATCATTTTAATGGTCCCAAATATTCTGAACAACTAAGTGTACACTCATGTAAA
AGAAAAAAAAATGAGAAGATATGACAAAATTCATCACATCTAGAATTCCACTCAATCTTT
AATCAAGACGGGATTACAAATTCTCCAAAAAATCTGCAGTTTCAAAGGGCAAAAAGGGTA
AAACTAGCTCACCTACTGAGGTCTTTAAAAACCTGTTCAAGTGTGACTGAAAACGTCCTG
AACATTTAAAGGCAGGTCTTTTTTGTTGTCATTTACAAAAAACAGGAGAAAGATTTAGAG
ACAAATAGAGAACAAAAAGAAAACAATGAAGAAACTGCTGGCTTTTTTCTCTTCAGAGAA
ACAACGTCCGCTGAGGAACAACGACACTGATGACATCATCAAATGACAACAAGGACAGCT
CTTTGCCACGTGCTGCCTCCCATCTGGTCCTATATACTAACTTAAAAGGGGACAAAAAGC
AACAGACAAAGAGAGGGAGAAACAGCAGAGGAGAAAAGAAGTAGAAAGGAACAGGAAGGA
TTCTGAGGAGATGGGTAAGGGGGTGCGAGTGGTGGTTCTGGGTCTGAATTGGCCGACCCT
TCTGGGCCGCTGTGATGTcNNNNNNNNNNCATGTTGGACCCAACAGAACTGTCTGTGCTA
AAAATATATGAATGTCTCTCTGTAATGGCGAGGCACCGTGACTGATCAATTAAAAGTAAG
ATGCAGCAAAGAAACACCGAGTTATTAGGACAAATGGTAATAGGACATCTTACAGCAAAG
ATCATTTTAATGGTCCCAAATATTCTGAACAACTAAGTGTACACTCATGTAAAAGAAAAA
AAATGAGAAGATATGACAAAATTCATCACATCTAGAATTCCACTCAATCTTTAATCAAGA
CGGGATTACAAATTCTCCAAAAAATCTGCAGTTTCAAAGGGCAAAAAGGGTAAAACTAGC
TCACCTACTGAGGTCTTTa
>NODE_782_length_670_cov_9.944777
GACAGAAGAATGTGTCTTGTTATAGCAAAAAGGTCTCAAAATTACCTGCTAAACAAACCC
TCAAAGCATATTAACAGTTTTTATGGGTTGACTATATATTTCGACTAACATCAGAGCGGC
GCTGAAGGGGTGGAGATAGTAGCAAAGGGAGTGACAGAAAATATAGAGAAGCAGAAAATG
GATAGACTGAGTGAGAGAGAGAAGAGGGAGAAGGAGCAGAGAATGGGCTTAGGCTTCTAT
AAACAAATCAACACATCTATCACCCTGGGCCTCCTGTAAGGGCCATTGGGTCACTGGTGT
GTTTGCACCGATCCCATCACTCACTCAGAGTCGACAGCGCGGCCATTCCCAACCAACCAC
AGTCTGCTTTTCCAATCCAGTCAACAAAGCCCAGGCCCTGGCACTGTCTGTTTAGCTAGA
GGGGAAAACTGTCAGGAAAAGTAAGACGAATGAGCTGCCCTGATTGACTATTTCCTTAGA
TACTGAATCAATGGGCTTATTATCACCAGCAATTACAGTACTAATACAAACAGATGCTTG
GGGAAAGACATCTGCTTAGAGAGATGAGACAACTAGATTTCCAGTCAATAGAGTGAAGAA
AGCTCTTCTCTCACTGACCCTCAACAGAGGCATTTGTATTCATGTGAGACCCAGAGGCAA
ATCTACAACGGTGCAAATGAAACACGCACGGATACTAAAGCACATAGATATTTATTGCCA
CTTGAAGAGCAATTAATTTGTAATAATGCCTGTATCATGAGAAATAACAGGGCCGTTTCC
CATCTCCATTCATTTACCAATAAACAgttcaagt
>NODE_785_length_145_cov_25.717241
AACCCTAACCCTAACCCTAATTCCGGACCTTACGGCTAGGGTTGGCCCATACTACGGGAC
CCAAAAAAGTGTCACTACAGACCTATACCAATCAACTCAGAGCGGTCTGAAACGCGCTCT
CAAGCGCCTTCTGCGGGAACTTATCCTGGCTTCAGCGCTTCCACACTGGCTGCGATATGC
ACGTCCCATTGTCAGTGAATGGGAGAACGTTTTGGCCAATATCTCCGGAACCAGACGTGC
TAGACACCTGGAAATGCCACCTGCCCCACCTAATTTGGCTATGCTGAAG
>NODE_789_length_461_cov_12.229935
CTGTTGTTGTTGCTCCAACTTCTCTCTCTCTCTCTCTCTCTCTCTCTCTCTCATGCTGTA
CCCATTCTTCTTACTTTGAAACATCCCTCTCTTATCACACCTCTCCTCCTTTCCTCCCCC
TCTCTTTCTCTCTCTGGCTGTCTCTATCTATCTTCCCATCCCCCTTGGTGTTTTTCCCCC
TCCCTACAATCAATGTGGCTTTTAAGATGCCTATCGATTTGTTCCCCTAGACAGGCCCAG
CGCGCTGGGGCGACACTTTGATTGCTGGGCCAGTAATTACTGTTATTATTTATGCATCTG
GGCAAAATGGCAGGACTTAACATTCACAGTACAAGAGGCCACAGGCAATCAACAGAGGTG
AGCACCTGGAGAGGGAGAGAGGGCCGGGCGAGCGAGGAGGAGAGAGAGCAGCATTGGCCC
TGTGAGAGTTGCACTCCAGAGATGAGCGCGAAGAGTGCAGTCAAAGATATTCACACTCAC
ACACACACAAACACGCACACACACTCCTGGGAGGGGATATGAAAGCATAAGCAGAAGACA
GGCACATGTGTGCAAATGCACTTGTATACAAAGGATTACTCTAGTGTGTGTGTGTGtttg
tgtgt
>NODE_790_length_923_cov_8.834236
CCAATAATCCTTTCTTGTGTTAATTTTGGTACACTTAAATCGCACAACTATCAAGAGCAT
TATTCCTCTCTTTTGATGATGCAGACTCAATTCTAATCAGACTCCATGGGAAGAAAAATG
AAATATTATTAAGTATGATTATTCTAAGCAAGGCTCTGAGAAAACGTCTGTGTTATAATC
CAGGGATTTGAATAATCAGGTTGAAGATAATGGGCTGGGCTGGCCTGGGCGTAAATAGAG
AGCATCCACTCATCCTCCCAGTGCTGAACTTAATGAACTTTTAATTGATGCGGTTTTGCA
AGTCCTTTTGTCATGCAACAGAAACAAGCCTCTCTGCTGATGGGCCTGTTTTCCCGACTG
GCTTCAGATTGGTTTACAGCAGGCCCTAAGTACCATGTAGTTAGTTTCATGTGTCATATA
AAATCTGCCCAGGCACAACGACGCCTGCAACTAAAACCTTAAGTGCATCCACAGGAATCA
CTCACCGGCTTTGCACTTCCGTCTTAAGGAAGGAGGAGAAATTCAATCACTGCCGGCTTG
ACACACCGAAGATGAGGCACGTGTTCCTGCTTTTAGTTGTTTCGAAGAACACTCTGGCAA
GGCAAGCTGGGATTTCTGTATGTCTGAATAACATCCCTGATATGACCAGATCCTGAGTCA
CTCAATATGTCAGGCCGTGTTTTTCCCAGCCCACGAATTGTGATGCATAGATAGAGATAT
ACCCCTGTGAGCCAGGTCATCTTTATTCAATGATTTGCTTATTTAAATCAAATGTGCCTG
ATCTGTATCTGACACAAATTCCCAATACAGTGCTGCATCAGCTTTGTAAGGGGGAGCATC
CTTGCAAAGCGCTTGGCCCACTTTACTTCCCAACATCAGTAACCACAGCTCAGGGACTGT
AACACAGCAATCTGTTAAGGAGATAAATAATCAGATTTGGCACAGCACTCCCATCCCTCT
CTTGCCTTTCATTTGTCTTACATGAGAAAAAAATGATAATTAAATCATTTAGGGTAAAGC
GCGctgtggcaccgagaaggcggaaggagaggatccagtatacggcc
>NODE_791_length_819_cov_9.461538
CAAGCATGTTTGCAACTCACTATGTGAAATTAATGTTGCTGTGTTGTTCCTTTTTATACA
TGTAAGAGTTTTACTATGACTGTGTGTGAAAATACATCACCAGCAGGCGAACACAAGTGA
GTGATGATGTATGCACAGGCACACATACAGATCATGCACAGGTGTGTGTGAGCGTGTTTG
TGTGTGTCGGCTTTACTCCTGCTCTGTTGGTATTAGAGGGAAGGATATTCAGAGTCTATA
TTGTATGTCACTTTGGCTTTAGCATAGTCAGTTTTCTCTGACCATAAATGTATGCCTATG
CACGGTAATTGTGTGGAAAATGCATGCAGCCTCCACCTAGCATAACCACCCCTGCTGCAC
TCCCCTGTGGATAACAAATGGCCCTTTTCTCTGGGAATTGAGGCTAAACGATGGTTTCAC
TTAGAGAGCAAAGTGACTGTCCATCTTCATAACAGTGCTCTCCATCAAAGAGCAATGAAT
CCCATCCCATCCCACTGGCTCTGATTAAACACAGGCAATGGATATCCCCTTTATGAAGGC
CTGCAAAGCTGGCCCTCATGTCAGCCTTGCACCTGCAACTATCAGCTTCTCCTTTAATAA
AAAAACAGCCCCACACATCTGGTCCAGGGAGCAGTGCGCTGCTCCAGCAGGCCTATTCAG
CCGAATCTGTTTGAAAGTGCCACACCTCCACTTGATTCAAATTACCTAAGGCATTTCTTA
TTGGTGGGGTCACATGGAAGGCCCCCAGGTCACAAAGTTCACTGGCTGAGGGACTTTCAC
TTTTGGTTGTGCTTTGAACTCTCCTTCTGGTCTTTTTCATATTTTTTGTGTGATAATATC
ACGTTGAAGTAGTGTCCTTTCTCATTCACATAAGGGTGTGAAGTGGAATTTCACTTTTTC
ATTTTTGTCCATTTCCATTGAACAAAACCATTACGAGGCTAATGTgtgctatgaagccat
gag
>NODE_793_length_145_cov_1.317241
TGCCACCTGCCCCACCTAATTTGGCTATGCTGAAGACGCCGGTCTCAGTCCCGAGTCTCT
ACGACCTTCCCGTCCCGAGATACAGCAAAAAATCACAGGTTTGTCCCACTTCCTGACGTC
GTAGAGACTCGGGAGTTGGCTCAGCGCGATCGCGGCAGCAGCAAATGGGGGGGTAGACAC
AAGTTTCATGTCTCTAGCACTAACCGTTTTCCCAAACCCAGGCCGAAACCCTAACCCTAA
CCctaaccctaaccctaattccggaccttacggctagggttggcccata
>NODE_797_length_318_cov_4.028302
TGCCTTCATATTTATCATATTTCAACACATTGTGAGGTCAAAACATGTTTGTAAACATTT
TCTGTGACAATCTGCAGGAGTGCTGTTTTTATGCTCTTAAACAGCGTTTCATGCGCTGAA
AAGGCCATTTTGGCCAAACGGTGTTTCTACCCACTTTCTTGACACAATGTCACTTGAAAC
AGCTTTTGCCTTCATATTGATCACATTTCAACACACTGTGAAGTCAAAACATGTTTGTAA
ACATTGTCCTCTGAAATCAAAACATGTTTGTAAACATTGCGTCCTAAGTCAAAACATGTT
TGTAAACATTGCCTTCAAAAGTCAAAACATATTTGTAAACATTGCTTTTGAAGTCAAAAC
ATGTTTGTAAACATTGTCCTTTAAAGTCAAAACATATTTGTAAACATTGTCGTTGAAACT
CTGCAGGAGTGCTGTTTTTATGCTCTTAAACAGCGTTTCATG
>NODE_798_length_849_cov_15.196702
GTAAACACTTAATAGATTACAGCAGATTTTTGGCAGGTAACCGTGGAGTCACCCGGAGCC
ACCCAGCCTTTAAATCTATTTTTGTGCAACAACATCACAAAGAGCTCTTAAAATACCAGT
AATATGCAAACACATAAAGTGTAATGTTAGGAGAAAAAGTTTCAAAGGTGTGTAAAAATG
TAATGACACTAAATAATGACATTAAAGTACGGACAGCACCTCACAGTGTATGTTTAGACA
AAAATAGTTGCTAAAACCCATCCACTCTCGCTGGCTGTTGCTTGTGGGTCCCAAATAAAA
CCTATTAAACATAATTATTCCAGGCTGATGGTGGCGTATAGTGGTCACAGGCCAGTGAAA
TCTGTGAGTCATAGGATATGCTGTTACTTTTCCCTGGTAATGGGAAACATGACTCCTCTC
TCTCGTTTGCTGTTGTGATTGAAGGCACTGACCTGTCATACATTTATAATAGGGGAGCAG
GTGTGGCAGTGATGGACCTTAATTTCCTTTAATAAACCTTTTATGTGCCACACTCTTAAT
GCCACGCCGGGCCCTCAGAGGTCCTGCTCATAATAGGTTCATTACTTTTGATTACTACAG
CCTATTGAGACAAACAACTCCCAAACACTATAGATTACATTCTGTAAAAATGAATGTACC
TCATTAGTTTGTAACACTTTTCCACAAAGACATGCTTCAACATTTTGTATAAATTTGTTG
TTCTGAAGGCAAAATGTTGCTCTTACATCGAGCAACCTGAGATTATAACATGGGCATTAA
TCAAAGTTCAAATGATGTTATCAGTGCACTGAAATATCACCACTGACTCATAATATTAGC
AGGGCCTTTTTTTCCTTTCTTTATGTGACATTTCAGACGTGTCCCTCTTATGTAAATATT
TAAACAACAGCATTTTATCATGTATGTTTTTGTTGTATTTAAATCGCCTCTGTTTAAttg
agaataacgtgtgcaaaaataataggacgctac
>NODE_800_length_918_cov_15.943356
GTCGCAAGATTTCCTGTTGAATGCAAAAGCAGAGCCAGGAGACGTTTAGACGTTCTCATA
TCATGACTTATTTAAGGTTTAGAGAAGATTTGAACTGCCTTATGTAATATAGAAAGCAAA
TGATTATTGATAGTAAACTATTAAACACTAAGTTGCAGTAAACACTCTGTGGGTAATGTT
CTTTTTCCTTATTTGAGAAAAATGGAAAACAAAGTGAACATTGCACTAATGTGTTAGTGT
TCATACAGCAGTATAAAAGACAGTTCAGAAGGAGCCTAAATCTGAGCTGAATCCCATGGA
CTCAAGAGTGCAGCTGCGTGCACAGCAGTCCAACAGCCCCACACACAGCGGAAAGGATAT
GAACATAGCATATGCAAGACAGTCTGAACATTTCAAAGTTTCTGCACAAGATGTCCAAAT
GTTTTCTCTGGCTATATCTTCAGAGGCTAAACTGTGATTAATAGCAGTGAAAGAAGCCTT
TGAAGCAGGATTGGTGACATCAAAGTCCTAATCCATGGGTGGCAGGATTTTTATAATGAG
TGGGAAGTATCTTAACACATTTCAAAGGGTTTACTCCATGAATAAACAATAGCTGCACAG
ATGTGCCACACACACCTTTAGAAAAATACGTCTGCAGACACAGGAGGCAGCATTACCCAA
GCAGCCGTGTATGGCAAGGAGGAAAACCTTTGTAAGTTTTTTAAGATAAAGCTGAAGTGA
CAGGCCAACAATTGTTCTAGATTTTCTACCGCACACAGACGAACTTCTAAAATGCAAATA
TGCAGTCGACGTCTGCAATAGAATTTCAAGACTCACGTCAGTGGTTAAGGACAACGTCTG
ACAGCGAGCCAAAAATTTAAACACTGGATCAGCGGTTGTCTTTCTCAGAGGACTTTGTGC
TATCAAATGTGTATTAGTGGCTTCAATCAAACACTGGAGAGATCAAAATCAATTTATGAT
GGATTAATTAACAGCCAGACCACTTCTAACTTTAGACAAAGAATGTCCTATTTGTGCCaa
aggtttctcagtgagcaaaagcaatgtggtgtctcatgggac
>NODE_803_length_460_cov_18.317390
GCCTCCATGTTATCCTCCGTCGCTCCAGCAGGAGAGAAAATCTCTTTTTTGTCACAAAAT
CCTTAATTCTTTCTTCTCTGAAGAAAGAGGGTAATACCAAGAATGTTTCCAATCTGCTTT
GAGAAATATTTGAAGAAAAAAAAAACTCCCAATAAAACACGTGTGAACGACGGGGTAATT
GTGGACAAATGCAGCATTGAAATTCATTTTCAACTCTTTACACACCATTTCAATCTTATT
TTCTGCCTGTTAACCACATCTTGTTGGTGAGGGTGGGCAAGACTGGCCAGTATTGATGGG
TAATTGTGTATAATTCACTCCGTACACACGATTTGCATCAATACAAATCATTTTTCATTC
TGTGCTACTTAAAGCTCAACCCTTACCATAGAGCCGCATTTGAACGCTCATTAATGGAGG
TGTCCAAAGAGGTTAACATCTGAAATCCAGCGCTTTTCAGAGAGGGAGGCAAACAAACCT
GCACTTACAGTGCCACGCATTAAGATGGCAAAGAGGATAATGAGCAAAGTAGATTTGTAA
CATCCTCTTTTGAATTAAAATTGAATCGGGAAATGTGGAACCCTAagcagccatattcgc
cttt
>NODE_804_length_542_cov_10.758303
GTGCTAAGTTTGCAAACTTCATCTTCTTAAATTTGCAAAGTTTATTTTACATTGGAAGGA
CACATAGAAGTGTCTCGTCATGACATGACCATGTGCTAAAGACCTTAAGATACTAGATTG
CTAATCTTTCTGTCAGTCTGCAGGAGACGTGATATGCATCTGCATGGTAATGATTATTTT
TAAATTGATTCCACAAATTCTTTGGAGAACTCAATTCATTTGTCTTTTTAATAATACAAA
ATTTAATAATGAATCCAATTTGCTTCTCCTCAGTGGCCCCCTGGATTATCCTAGGATGCA
GAATACCATCCTGGCATCTAAATGTCTTCAATACAAGATTAACAATTGACAAAGGGTTGC
GGGTTGCAGGGTGATTATTGGCTGCAGGCGGAGATTAAAGCAAAGCAGCAGCACAGCTGA
CAGTTTGGTTATCTCTTTTGGACTAAATGAAAATCATGGCCTGAATCCATCAAAGGAGAT
TAGGAAAATGTGAGCCCATTACTGATGTCCTCTCACAGGTTGGTGTGTCTGTATATGTCT
GTTTTTTTTTTTTTTCCCCCAGTCTTCGATTGGAAGCCAAATCTGTTGATTCCCCTCTGC
CGCTCAGTGAAGTAGACATCCCCCTTCCACTGATGTCAGCAACCTCATTTGTGTATGCAC
TTGAGAGCTGTTGCTTTAATTTTCTT
>NODE_805_length_664_cov_14.213856
TCCTTTAGAAACGCAACTAAATAGAGCTCTTTTTTTAATCCTGTGAAAGGCAACGGTGCT
CCAGACATCCGATCAGTTTTCAGCAGCACGCTGTTGCTATATGTGGTTCCAGTAAATTAC
ATACAATATGAAAGGGCTGGGCTCTCTGCAATGGACCTCAAACAATCTAAGAGAAAACAC
GGGTACATCGTCCGGTCGTAGATGCTCACACACACATATGCACGCAGAAAATAAATTTAA
TGTTGTCACTTCCTTCAAAGCTGTCAATGTCAGGAGAGACTGCTGGCAATTCAAAGTAAT
CGGGAAGCCACGAAACAAAAATAAATTTGGGGCTTGACACGCTGTTGGAAAAGAATAGCA
ATCAGCAAATTTAATGCATTTCTGATGTATATTTAAGGCTCTGACACTAGGCCACAGATG
TACATGTGTTGGGTTTCTATTTTGCAAAAGATATGGTTGGTGATAACCTATTATGGGACA
TCGTCAGCTTCCCCACTGCCTCTGTCTCGGATAGGAAAAATTCCATCACTTGCTCTATCC
AGGAGATGTAATATCGAAACAAATTATGGCTGGAATTGAAAAGTCACAAGCTTATTCTGT
CTTGATCAAACCACTGCCAAGAGGCTAAGTGCAGAGGTGGAGATACCCCCAAAATGCTTT
TTATTGCATTATCATCAATGACATCTACAGCACTCTCAGTTCCCAGCTTCGGTAGTGGAT
ATAAATATATATTTTTCAAGCTGTAATCCAACACAGAGCAGACCAAAAACCACCAACAGA
GGAATCATTAAcaattagggttgttgtt
>NODE_809_length_475_cov_3.671579
ATAAAAGGTTGTAGCGGCTGCAGAGGTCCCATCCAGTTTTATCTCCACAAGTGCTGCATT
TTCTAAAGCGATTCTCTCAGGGGTGAAGTATTCAAGAAGATGTCTTGCGTCCTCTGTGGT
CTGTCACCGTCACTAATCCTCACCTGACTGCCTCTTTTCCTCTGTCTCCCACCTTGCCTC
TCTCCTCTCAATCTGCTCCCTTGTCCCTCACTCTACCTCCAGCATCCTGCACTCTCCTCC
TCCTCCCCACCTTACAACACCTACGTCCAACCATTCTAACCAACTTTGACTCTTTTTCCC
CTTCACCATCTCCGCCATCCGTTGCCTTATTTCTGTTCGTACATCTGTTCTCTCTCCTCT
CTCTCTCCCCTCCTTCATCCCGTGCATTGCTCTTGATTATTCTTTTCTTCACTTTTCTCT
CTCTCCTTCGCCTCCTCTCTGCCCCGTCCTCCTCTCTCTCTCTCTCTTTCTCACTCCTCT
CTTTCCCCTGCAGACTCCGCGGGGATCTCCGTTCACCGAGATCACATGACCATCAGCCCT
ATCGGTTCCCCGCCACCCCCGATGTCCTCATACCGTCTCGCTCCATTTCCAGCGAAGTCT
AGACCAGCCGGAGCAGCAc
>NODE_810_length_811_cov_10.842170
AGGAACTGACAATATTAACAGTTACAATACACAAGTGTGCATAGTTCAGACATTACTAAA
ATTATACAGCGTACACATTGAATAGGACCTGTGAGAGGGACAAGACAACACTTGACGAAA
TAGAAAAGAAGCAGATAGAAAATTTCTTTTCATACTGACTGAGTTTTTAACATCATCTTA
CAGTCAAGAGACGAATTCAGCTTGTCTGCTCGAGCAGTTTAGCCTATTTCTAAGACACCT
GCTAGAATTACAAGATAAAGAATTACGAATGCTGTGTGTTCTTCCTGTTTCCCATCTAGT
AATGTCCAGCATACAGTCTATCTTTGTTTTGGGGGTTGTGGTTAATTGAATGCTTTATAA
CACAAACTGCATATCTATATTTCTGATTGTTTTTTTGTTGTCATCTGCATTTTTTTCATT
TGATCTGACATTTATTCAGTTTAAGGTCGAAAATGACACTGGCATTCCCTTATGCTAACA
CTCCTTCATATTTGCTGTGCAAAGGGGAAGAATCAAAGTGAGAAAGAGAAAGGAAGAGGA
AAAATTAAGGACTGCTATTCCTGTTTTTGTCTCTCAGGTGAGTGAGACTGAGATCAATGG
CCAGTTTGAGTCAGTTTGCGAGTCCGTTTTTAGTGAAGTAGAATCCCAGGCCATGGAGGC
CTTGGACCTGCCTGGTTCGTTCCGCACTCGAAGCCACAGTTACCTCCGTGCAATTCAGGC
TGGTTATTCCCAAGATGACGACTGCTTGCCTTCAATGACATCCTCCACTGTCACTTCAAC
TCTCAGATCCACAACAGGTAAAACAACCCCCCCAGAAGAGAGAGGGCTTAGTTACATATC
CTCATACATCCTATACATGCGCACAAACTTGACATACCTACATATGTACAGTGGGGAACC
CTTGAGCTTCAGGGATGCCAGGCTGAATGACTCCAGTTATTTTCTTtggaagcta
>NODE_811_length_688_cov_17.412790
GCTTTGATTTTTGAGCGTCCGATGATCTCATTTTATTTTGATGAACATTAATCACATGAA
CAATGCCTTATCTTGGATTGAATGTAATGGCATTTATCTGTGAAAGAGATGGCTTTACTC
ATTCAAAGTTTCACTCGGAATAGAGGCAGCTTCAAACCAACTTAACAAACTCACACCCGC
CAACCATCAAACCTACCAAGGTGATGTTGGACCATTGTCCGACTACTGGGAAGGGTTTAC
AAAGGGCCTAGGGTATTGACACATATGGCATCTAGAAAAAAAAAACACTTCAGACTTGTC
ATTGTATTGTGATCACATATTTCTGTTGTGACTATGTAGCGAGCTATCCAAGGTTTCCTT
CTGCTGGAGTTGGACTGTATGAGACCAAGCCAGACCTAGCAGTGCGATACTGTATATAAC
ATTGGTGTTGACTGTATTTAATAATGTTCATGACTGTTATCTTCTTCTATAATATTCTAT
ACTATGGGTAACTGTTTTGTGGCTTCACTGGCCTGCTGCGTGGGGCTGGCTAACGTTTGG
CTAACGTTGAAGAAACATTCAGATGGACTACGTGCACTGCGTCTATATGCACTTTGATTT
ATCAGGGAAATTTTATTAATGTTTTGTAAATGTTTCATATGACACTTAATGTGCCATTCC
AGTTTTTACATCATCATGGAAATTATGTATTTTATTTAAACAGCAAATATCATTTATGTA
CTTCATGGGTTTTTTTGTTTTGTTTCTTTTCAATCGGTAAACAGATTGACTGGTTGATTT
CCAAGTAATCAAGTGTTTTACCAAAGTGACTGTGAACTTGTAActttcgata
>NODE_812_length_827_cov_10.715840
TGTTGTATGTTCTGCCAATCGCTTGAGGACAGAGTGGGAAAAGGAGCAAGCAGAGTTAGA
AGCCGGACAAAAGAACTTATAGACCCCTTATATACATATTTTCCTCATGTTTTAGAGAGC
GTGGTGTGGTGAAAAACAATTGCGGTGAGTGCGGATGGACTTGTCAGTGTAGTTATGGAG
CCCCCTTTAAGCAAGAGGAATCCGGCGATAAGATTAGCGGATTTGGCAGCGACTCAACCC
CTTCCTCATCAGAATATGACAGGCTTCCCGGGGCTAGGGGGGCATCACCCTCTCTCCCAC
CATGCCCACCTCCACCCTGGGGAGCTGGGCAACGACCCCGGAGTGGCACTCACTCCATTT
GGACCAGAGCACATGGCACAGACAAATGCTCTCAAACTTAGCCCATCTCAGCACATTCAG
AGCCATCCCGAAGCCCAGACCGCGGCATCTTTCACTTCTGCTCAGACCACAGTTGGTTTC
CCCGTGGCTCACCCCCACTCAGGCTACTCAAGCAGCAGGGACTTCATCCTCAGGAGAGAA
CTCTCAGCCTCTGCTATGCATGCACTTGGCGACCAGCATAGTTCCGCCTCCTCCCCTCAT
CACCATGGCATGTTCATCTCCCCAACAGGTGCTTATGGGCACACGGAAAGTGGGGCCCAT
TCACTTTTCACTGGACTTCACGACCAGGCGTCCCCAGGTGCCCACCACCACCATGCCCTC
AATGGGCAGATGCGCCTGGGTATACCGGGGGACATCTACGGCAGGCCAGAGCACTTCGGG
CACAGGCCAGAGCACTATGGACCGTCTTCTCTCCACAGCTACAACTCCATGAACCTCAAT
GTGAACATCGCTTCTGCTCCTCACGGAGCCGCGGGGGCGTTTTTAAGATACATGCGGCAG
CCCATAAAGCAAGAGCTAATCTGCAAATGGATTGACCAGGAGCAGAGTCAGAAGAAGCCC
TGCTCGAAAAc
>NODE_816_length_238_cov_2.021008
CGCTCTGAGTTGATTGGTATAGGTTTGTAGTGACACTTTTTTGGGTCCCGTAGTATGGGC
CAACCCTAGCCGTAAGGTCTGGAATTAGGGTTAGGGTTAGGGTTAGGGTTAGGGTTAGGG
TTTCGGCCTGGGTTTGGGAAAACCATTAGTGCCAGAGACATGAAACTTGTGTCTACCCCC
CCATTTGCTGCCGCCGCGATCGCACTGAGCCTACTCCCGAGTCTCTACGACATCAGGGAG
TGGGAGAAACCTGTGATTTTTTGCTGTATCTCGGGACGGGAAGGTCGTAGAGACTCGGGA
CCTAGACCGGCGTCTTCAGCATAGCCAAATTAGGTGGGGCAGGTGGCATTTCCAGGTGTC
TAGCACGTCTGGTTCCGGAGAt
>NODE_817_length_311_cov_4.257235
TTGTGTCTACCCCCCCATTTGCTGCCGCCGCGATCGCACTGAGCCAACTCCCGAGTCTCT
ACGACGTCAGGAAGTGGGACAAACCTGTGATTTTTTGCTGTATCTCGGGACGGGAAGGTC
GTAGAGACTCGGGACCTAGACCGGGGTCTTCAGCATACTCAAATTATGTGGGGCAGGTGG
CATTTTCAGGTGTCTAGCACGTCTGGTTCCGGAGATATTGGCCAAAACGTTCTCCCATTC
ACTGACAATGGGCAGTGCATAACGCAGCCAGTGTGGAAACGCTGATCCCAAGATAAGTTA
CCGCAGAAGGTGCTTGAGAGCGCATTTCAGACCGCTCTGAGTTGATTGGTATAGGTTTGT
AGTGACACTTTTTTGGGTCCCGTAGTATGGGCCAACCCTAGCCGTAAGGTCCGGAATTAG
GGTTAGGGTTAGGGTTAGGGTTAGGGTTAGGGTTT
>NODE_821_length_377_cov_4.164456
TACAACGCAATGCCAACCTCTATACAACTGTCCTCTCACCCCCTGAAGTAGCAGCACCTC
CTGCTCCCTCTGTACTTTCTTCCCCGCGGTTCTCTTCTTCTATGCTTACCTCTCAACTGC
GTAATGCTTCCTTTGCTTCGCCTTTTCAGCAACATCTCTCCCCTCCATCTTCTGCCACAC
CTGCTCCTCCTCCCACCACACCTCAACAAGGAGGTATTAGAGGTAGCTCCTCATTTCTCT
CTGGTGGACTGCGGACTGCCCAGATCCAGGGATCTATGTTCAAGCTTCCAGGTGGCACTT
TGACAATGTCCCGGGGCCCAGCTGAGCCTCCGGCAACCACTGATGGTGTTAGTGGTGGTG
GGAGGCTGTCACCTTCTGTGCTCTCCAATGCCCTAAAGAACCCAAGTCTACGTCAGGCCA
CTTATCGACTACCTGATGGCTCACTGGTCACCAGAACTGAAcctgctgagcagatctcag
gtccttcacccttctcttcccctatgttgtcctctgcattg
>NODE_822_length_778_cov_10.697944
ACATTAAAATGAGAGGACTGAGGGATGGGATGATGGATGGAAGGGATGAGCAGAGGGAGA
CAAACTCACAACCTGAAATGTCACGCCGTGGGTATCACCCTTAGTCCTGCGCTCCTAGCA
CTCTGGGGAAACAAACACACATTCACCAATGAGACGACAGTACACCCAACCATGGGAGGA
GATATCAAGATGAATTTGAAATCCAGTATGAACAGCAAAAAGACAGAAGAAAGAGAGAAA
ATGAAAAAAAAGGCAGATAGCAAGAGAGAAAATCTTTAGAGATGCCAACCTCAAAACGGA
GACTGCCATGGTGGATTGTTTTAAAATAATAATAATAATAATTGGAGAAAAATAACTTTT
TGTTCATGACAGGATGGCACCCCTGAAGCAAAGAGAGCAGAGAAGCAGACTGACAGAGTT
CTGACTCACGGCCAGTAGTGGGAGGAGCAGTAGCAGCAGTAGTGCTTGTAGGAGAGGAAA
GGGCATTGGACAAGGACACGTGACTAGGACTAGAAACATTGGTTACATCCTGGGTCTGGC
TGGTGGTGGATGATTGGCGTCTCAGAGCCCCCGCCCCCTGAAAGGAGGTGCCACTCTTGA
AGGTGTTGACTACTTCAATCTGTGGGAGGAGAGCGGGACAGGAGAGGACAAATGGCTGCT
CAGAGTGACACAGACCAAATGGCAACACAGGTTGACTGGCTGGGTGACTTTGGTGGTAAA
AGGGAGTACAGTGTCTCAGTCATGACACAATGGTAGGGGGACAGCTAAAGGCCAGGGTGT
AGTATCCCGACAACAACATGATGAATCTGACCTAAAGAGTTGTTTCACCCAAATCAATAA
AAAAGGAGAAACCATTACCTTTAATAGACAGTTTCAGGTTTACCTGTCCAGTTttttaga
atttcagcctccaacaaaacac
>NODE_823_length_539_cov_14.929499
CTCACCAGATAAACAGCTTCCTCACATCTCATTCCTCTGCTGCTGCGGTTCAGGGGAACG
ATAGGTGCTCTTTTTCCACTTCAATAAGGGGATGAAGCTCAATTAGCATTTCACAAGTCC
CATTTTCCTCCTCTATTGCAACCTTCCCCGCGGAGCCCATGCTTTCTCTGGGGGATTGTC
CTGTTTTGGGCCCTTGTTGCCGTTGGCAGGGTGACAGTATTCGAGTGTGCAAACTTGTGC
TATTGTCCGCGGGCCAGAGGGAGCCATGGAGACCCCATAATATGACACAGGAAAATGTTT
GCTGATGGCAATTCTATGGGCTTTGTCCGACTCTTTCTCCTTCATGACGACTCGATTTAA
GTCTCTAAATGTTTGACTACAAATGCAGGAGTGCTATCCAGCTCCTTTCCCTTTGTCCCG
CGAGGTTTGAATGAGTAATTCAGCCTTTGTGTCGCTCGATTGAGGGGGCAAACAGAAAGA
CAAGATTCTTGAGCGTTCAAGCCCCTTTCCATGGTTATGCACTCTTTAGATCCCCCCCAC
CCCAGCTCACCAAATCCTACAGCTGACATCACTCTTGGGGATGCTATGACGGCTATCTGT
GTTTGAAAATTCAACTTTGATGTGGAGTTTGGGAGCACGCATGTTTCAGCAGAATTACAC
TCATTTTTGCTTTATGCGCACTa
>NODE_824_length_284_cov_7.704226
CTATACCAATCAACTCAGAGCGGTCTGAAACGCGCTCTCAAGCGCCTTCTGCGGGAACTT
ATCTTGGCTTCAGCGCTTCCACACTGGCTGCGTTATGCACTGCCCATTGTCAGTGAATGG
GAGAACGTTTTGGCCAATATCTCCAGAACCACACGTGCTAGACACCTGGAAATGCCACCT
GCCCCACCTAATTTGGCTATGCTGAAGACTCCGGTCTCAGTCCCGAGTCTCTACGACCTT
CCCGTCCCGAGATACAGAAAAAAATCACAGGTTTCTCCCACTTCCTGACGTCGTAGAGAC
TCGGGAGTAGGCTCAGTGCGATGGCGGCGGCAGCAAATGGGGGGGTAGACACAAGTTTCA
TGTCTCTAGCACTAACCGTTTTCCCAAACCCAGGCCGAAACCCTAACCCTAACCCAAACC
CTGGCTGC
>NODE_825_length_262_cov_4.851145
CACAGGTTTCTCCCACTTCCTGACGTCGTAGAGACTCGGGAGTTGGCTCAGTGCGATCGC
GGCGGCAGCAAATGGGGGGGTAGACACAAGTTTCATGTCTCTAGCACTAACCGTTTTCCC
AAACCCAGGCCGAAACCCTAACCCCTTACCCAAACCCTGGCTGCGTTATGCACTGCCCAT
TGTCAGTGAATGGGAGAACGTTTTGGCCAATATCTCCGGAACCAGACGTGCTAGACACCT
GGAAATGCCACCTGCCCCACCTAATTTGGCTATGCTGAAGACTCCGGTCTCAGTCCCGAG
TCTCTACGACCTTCCCGTCCCGAGATACAGAAAAAAATCACAGGTTTCTCCCACTTCCTG
ACGTCGTAGAGACTCGGGAGTTGGCTCAGTGCGATCGCGGCGGCAG
>NODE_826_length_679_cov_21.122238
GTCGGTCTGTCTGAGGCTGACTCCATGTGTGAGCCTGATTTTCATCTGCCGTAGAAATTC
CTGAACCACTCTGGGCATCCCTGAATCTGAAATCTGAATATCAAATCACTGCACAAATCA
CATGGAGAGGGCCGTCCAATCAGAGCGGCTGGCTAATGGTTAGTGCTGGAACTGCACACA
AATACATGGAAAAATAAAGCAGTGTTGTGAGCTGCCACTTTAAGGAAACAGTAACAGTAA
AGTGTAGAAAAAAACTTTAGCAGCAAAAACTAATAATTGCAAAGCAGCCAATTAAATTGT
GCGGGAGAGATGAAACCGCTCATATTTCCCCTGGTAATTTCATGCTCTAAACTCGCTTCC
GTGCGCACATAAAAAGAGGAGAGAAAATATCATTTCAGAAGCTGACAGAACTCATTGTTC
GTGGAATTTTAAATTCAAAAAAGTTAATAAAGGCGAGTGCGAGATGAAGGGAATTTGCAT
TTCTCAGATTAACAGCATGTAGAGCAGCGGCGGCGCGCGCAGCCTCAGGTCATCATTTAA
GAAACCTTTGCATATTTTATTTAAGAGTGGCCCGGTTTGGAGCGTAATAAGACAGACAGA
TAATGATTAGAAGGTCGGGCCTGCAGGGCACAGCCGGGCTGGGCGCTGTAACGCTCTAAT
ACCCAACACACACACGTACACACACACACACACAAAGCACAGCACAGCACAGCCTGTGCC
GGCTCCTCTAATTGGCTGCTGATGGTTTATGAAATGTTTTCCAAAGGTTTTATTATTGTT
GTTGTTGTTGTTGTTGTTGCTTTTATTGCTTTCATTATTTTAA
>NODE_828_length_405_cov_6.061728
ATGCTGGGCCCTAGTTCCCTGAATCTCATTAAATGAGCTTTGTGCTGTTTTTCCATCTTC
TCTTTGTAGAAGAGGTCCTTGAGTGCCCTTAATAATGTGGCAGATTTCATCATATTCCTG
ATTTAAAGAGGACAATGTCTGTCTTGTTCATTTGTTCTTTTCCATGCCCAAGCCAATCTC
CACAGATGTAGTCGCATAGTTCCTGGATCTGCCTCACGATAATATTCCATCTTGTGGTGC
ATTTTCTTTTAGTTACTGAAGTTTTGTTAAGGCTCACCACTAACTTATATTCTCCCTCTT
TTTCTCCCTCCCCTCCCTTCTGTTTCTCTCTGCATAGGATTTGGTTTCATAACTTTTGAG
AGTGAAGACATCGTAGAGAAAGTCTGTGAAATTCATTTTCATGAAATCAATAACAAAATG
GTAAGTCCGCACATTTTTTTTTTCAATTTCAGGTGGACGTTGAAGGATTAATATTTGATT
TCTCCTTTTCCCTAGTATTAATAGCATAGCTCGAGTGTGTGTGTGTGTGTGTGTGTGTGT
GTGTGTGTg
>NODE_829_length_781_cov_6.591549
TTTACCTTCCCGATGAACCTGATATTGTTTCTCTTTAATAACATCAGTAACAATTAGTCA
AAATCCATACGCCTCAATAAGCTGCATTCATGTTCTTCATGTCTTATCATAAAAATCAGC
TGAATACACGTGATATTTCTTTCAAATCAGCCATAGTAAAAAGGACAAATCTCAGTTTTC
TGACCTGTAAAATCCACCACTCTCAGAAACAACGATTGTAACCTCTGACCCGTGACGCAC
CGAAATTACAAACGGCTGAATCTCCCTCTACATGTCTCTGGATCTTCTCTCTGCTGTCTC
TCTTATTCATCCTCTTTACCTCCTGTCTATATTTATTTGTACTCTTCTCTTGCTTCGCTC
TCTCTCCGTTTCCTCACCCCCTCTCCGTCTCTCCATCCCCCCTCTCCATCTCTTCTGTCT
TCCTCTCTGTCTTTTCTGTCTCCCTCTCTGTCTCTTCTGCCTCCCTCTCTGAGTAAGTGA
GTTTCATCTGGGGTGCTTGCCGGGCAAAATCACCTCAGGGCGAACACTTTATTATCTGTA
GTCAAAGCGTCACCACAAATACCATTCTACACACACAAGTGTCACTTTCCATTTGTCTGC
ACTCTGGCTGCATTAGCAGAGCCGAGGCAGCCCAGAGCCTCATCTCAAACGCACCCGGCA
GAAGAAAACCAACAGCGTGGGAAAGCACTCGTCCTGCATTCCTGCCCCATTAACACCACT
GGCAGCACCAGAGAAGACCTACTGCCTCTCAAGGGAATTAAAACATTATTATCAGCACTG
GGCTTTGTGCAGAAATCTTATGAAATGGCAAAAAAGAGCAGAGTTTATGCAGACATCTTA
TTATGTTACGATTAGGGCAAGAAATCCTAGTGTGCACCAAAGAGGACTAAACAGATGATC
CCCCTTTAACTCAGAGGAGagcact
>NODE_830_length_353_cov_10.079320
GACAGTCAGGAGAGCTGCCATGACTTATGCTCATACACACCCACACCAACACACACACAC
ACACACACACACAAATAGCAGCACAATGACTCCAACTGTACAAGCCCGCACCTTTACTTC
TCTGTATAAAGACGTTATTCCGCAGAAATGAAGAGATAAAGAAGAAAGGTTATTTTGCAG
CTCCACTGACAGCACATCAGCACACACCCCCACTTATACAGTACATACGGTTTTGCACGT
ACAATGGCATTTTCTCCCCAACAACTGCTCTTGTTTAGTATGCGCTTCCTTTGGTCTTGA
GGAGGAATGATCCTCACTCTAATGAACTAGGGCCTGCCACTTGAATGTAAAACAGGATTT
AACCCGTCTTCAATGTCAGAGCCCCTCCCTGGGGCTGCTTCAGACAACACACACATTCGC
AAATTCATGGAGATGTACACGCACGCAGACACACAAGCAAACCCGCCAATGTACACACAC
ACACACACACACACACA
>NODE_838_length_652_cov_6.292945
ATGCAAAAGATAAAACAAAGAAAAGCAACTACATCCTCACTGTGTGTTGGAGTCTTTGTG
TGCACACAGCCACTCATCTGTGAGTGCTCTGCTGGAGCTTTGCTCGAGTGCTGTCAACGT
CTGCTCGCTGTGATATGTGTATGATTGAGAGTGTCGAGTATGTATGTGTGTCTTGTCTGT
GTTCTTGTCAGCGGCTGCCGCAGGCACTCATGCGTCGCCTCCGCACCACGACACACACCA
GACACTGTTCTCTTGTTCCCCAGATCTTCTTCTGACCTTTCCACCTTCCTCTCCCCCTCC
CACACTAACACACACACACAACACTCTACTGAATCCATGTTTTTCCCTTCTAGCTGGACA
GCTCTCAGTCCCTGCTCTGTCTCTCTGCCATCCTCCACTGTCCCGCATTCCTCTCTCTCT
CACTCTCCCTCTCTTTCTTACTCTCTCTCTCTGGCTCAGACCCCGAGGCAGCTTGTTAGT
GGGGAACTAAATATTGATTTGGCGGGCCTGTCGATGCCGGGAGAATGAGCTAGTGTCCAC
CAGAGACCTCGGCACCGGCAGCCTGCTATCGACGTTTTCCGTGGGCAGAACAGGGGTGGT
GGAGGGGGGGCTGGAGCTGGTGTGCAGAGTGGAGGAGGAGAAGAGCGGAGTATGACAAGG
CTGAGACTCGCCCCCAGGTCCCTGTGGGGACCGCTGGGACCACCGCAGTCATCCCCCCTT
CACTGAAACAGACTTTTTCTATCCCCTTTCAAGTCCATCTTGTTTTGTTTTTTGTTTATT
TATTtatttataattt
>NODE_839_length_715_cov_12.623776
GCTGATGTGATAATCCTATGAGAAGCAGGTGGTCTTCTTTAATGTTGGTGTTAAACAAAA
TTGCACTAACTCTTTTTCAGTCTTTATAATCTCTAAATGAGAGAATTGATCACCTGATGG
CAAGAAAATGGTTTCGCTGGTTCTTATTCAAAGTGGACCTGAGGAGTGAATCACGGTATA
CTGGCAGGAAATGAAAAAGAGCCATGTTGTCTTTTCTTTACTTTCTATCTCCTATCTTTT
TCTTTTTCCCTCTCAGACCGGGCTGTCAGCAGTGAGGAAGAGGAGGAGGAGGAAGCAGGA
TTTTTTTCTTCTTCCCCCACCACTTCCGAATTACCTGCTGGGTCCGAGCTCTTTTATGCT
CTTGTTGTGACAGGTAGATTTATAAGGCTTGAAATTTGTACAAATCAGTTGTCATTCAGC
GGCAGCTGTCAATGTGTCAAGCTGTCAGGGCCTGCTGTGAGGGAGATGCCTTAGGGGGCT
GAGCGAGGGGGCAACCGCCCAGAAAAGAAAATGAGTTCAAACAGACCTGAGAAGCTCCTC
TATTCCATAGGCCTCCCTGCCCCTGTGGAGACGCCATCGATTTCTCTTGATGTTGAGCAA
CAGCGCGCCCAAAAATGACATGGCACACTGCGCTCAACCCAGTCAGGCTGCGACACACCA
ATGTGTGCTGCACCAATCCCCTCAATCTGCAGACGCCTCTCATTCTCTGCTAAAGGGCTG
GAAATCTGTAATCTCTCCAAGGAGGGAGAACACCAGAGTTGTGTTTAGAGATCGTTGGCA
ATGGCTGTCGTGTTTTCatgtgccgcttaagtagctgaaatggaaatctctcagaggaga
atgacaagcgtgtttaaag
>NODE_840_length_364_cov_13.247252
GCGAGTGCAGGGCGTAGGGGAATAAAGGTGGGTTGTTCTCGTTCCCTTTGTCGTTGGCCT
CCCTTAAAATCAAGGAATCCACGAGAAAAGACCTCGGCATGGTTGCAAACTTGTTGCTCG
GCGCGGTTCAAGTCGAAGCCGGTGCGTACTGCGGCTGTGTTCAGTGTGTGTGCTCTCCTC
GGGACGGTGGACAGCGAAGTGGTGCTGAAGGCGCACAGCCGCTCCTTAAATAGGCGCCGT
GGACTCGGTTCGGCCATGTGACGGTTACGCTGTAAGCGGCCAAGAGCTCTCAATAGGGTT
TTGTGCCTTTCTCTCGGCATTCCCACTGCACGCTTCCCCATTATTTCACTTGTTAACTAA
ATGAACTGCATAATGTAGTCTATTCTTGTCAGCCCCACCCACGCCGCAAGAGGCGGCACT
GCCCATTCTCCCTTTTATCATCACTCTCATTTTATCATAGAGAAGAGCTTAAATTTGCGA
GAGAAAACGTTTCTGTCACATTTGGAAA
>NODE_841_length_701_cov_3.563481
ATTCCGGAGCTTACGTCCCATACAACGGGAGCCAAAAAAGTGTCCCTACAAACCTATACC
AATCAACTCAGAGCGGTCTGAAACACGCTCTCAAAGGCCTTCTACGGGAACTTATCTCGG
CCTCAGCACTATGACACTGGCTGCGTGATGCACGTCCCATTGTCAGTGAATGGGAGAACG
TTTTGGCCAATATCTCCGGAACCAGACGTGCTAGACACCTAAAAATGCCACCTGCCCCAC
CTAATTTGGCTATGCCGAAGACGCCGGTCTCAGTCCCGAGTCTCTACGACCTTCCCGTCC
CGAGATACAGCAAAAAATCACAGGTTACTCCCACTTCCTGACGTCGTAGAGACTCCGGAG
TAGGCTCAGTGCAATTGCGGCAGCAGCAAATGGGGGGGTAGACACAAGTTTCATGCCTCT
AGCACTAACCGTTTGCCCAAACCCTCACCCCAGGCCCAAACCCTAACCCTAACCCTAACC
CTAACCCTAATTCCGGAGCTTACGTCCCATACAACGGGAGCCAAAAAAGTGTCCCTACAA
ACCTATACCAATCAACTCAGAGCGGTCTGAAACGCGCTCTCAAAGGCCTTCTACGGGAAC
TTATCTCGGCCTCAGCACTATGACACTGGCTGCGTGATGCACGTCCAATTGTCAGTGAAT
GGGAGAACGTTTTGGCCAATATCTCCGGAACCAGACGTGCCAGACACCTGGAAATGCCAC
CTGCCCCACCTAATTTGGCTATGCCGAAGACGCCGGTCTCAGTCCCGAGTCTCTACGACC
TTCCCGTCCCGAGATACAGCAAAAAATCACAGGTTACTCCCACTTCCTGACGTCGTAGAG
ACTCG
>NODE_842_length_608_cov_17.925987
CTCACATACTGTGTTTAGATATTTTATGTTTAGATATCTTTAATATTACATGTTCCATGT
TTGGCATTGTTGTTCATGAATAGCGGTGCTGTGAAATGTAATGTTTGTTTTCCATCACAA
TACTAATACTATGAATGATTCAGGCTGCTACACTGCACTCCACTTAATCAATCACGCCTG
TCCTGAATGCTGATGAGAGAGAAAACACAGGATTGTCACCCTTTTCTGCGACTTTTAGCC
AGTTTAGATCTAATATGTAACAATAAGTTGAGTGCACTGTTTGGCCTCTGTGTGTTGGGA
CGAATTTGTTTTACTTTTTGTTTTTGTGTTACAACTATGTGTGCGTGGGTGCGTAAGACT
GTGCGTATGTGTTTGTTCTTTCTCTTTTGTGAATTTTGGCTAATTTCGAGTTTGACTGCG
GCTCACCCCCGTCTCTTCCTGTGTGTCTTGTGTAGGGCTGTTAGTGCAAGACCTTACTGA
CACCATATTAAGTTCATATGCCTATAAGTCCCACTACCTTCTGACTGAGTCAAATCGTGC
TGAGTTGAAATTACCTATGATTCCCTCTCCTTCGTCAGCTACCAAAAAGAATGTTGGGAA
AGGTAACTGAACAGTTTTTCTCTTTCTCCTTTGTCCCACTGGTCTGTGTTTGTGTTGTGC
CTGCTCCCATTCTGACTTAGTTTCCCTCTTTTTTTTTTTTTTTTGCACACATCTTTCATT
TCAAAGCCTTGAGGTGCAAAGTTAATTAACTG
>NODE_843_length_666_cov_12.342342
CTCCTGTCAGAGCCCATTAGATCCGTCCCACAGCCCCAGTGGCCAGCTGACAGGGGAGAA
ACCCTAGCCCCAGCCTAGCACCATTAACATTAGAAAATGAGCAATCAGCTGGAATGAAGC
GCAAGAGGAGGGGGGGACCCGTCCAAACTTTAGCAAAGATACCCAGCAAATCCAACACAA
AATGTAAGTAAGAGTGTATGAGAGAGGCATGGAGCTCCACAAACACAGAAAATAATGTGC
CTCACAGATAGCTGCACCAACCCTTGAACATCTGAGCTGAATACTTTTCCAAGATTAAAA
CACGTCTTCTGGTAGTTGTGTCTCCTTTAAAAGCTGCACAACTTGACTGCTTCCTCCCCA
CTGAAAATGTTCCGGCGGCTCATAGAAAATTGTGTTGAACCTCTTTGACTTTGCAAAATA
ATTGAGTTAAAACACTCGATAAAACATTAATTAGCTTAGCAGTCTGGAGCAGATAACATA
GATAAAACCCTATGTAATTCATATTGATTAGAATATGCACATTGAGCGTAACCTCTTAAG
ACAAGTTTTCCTTATTAAATGGACACAAAGCCGAGGTCATTATTCGTACAAAGAAAGATC
GCTTTAGATTTTATCTTTTCACATAAAAAGGTTTGATTGGATTTCTTTCTGAGGAAGCTG
CACAATCTATTTTATTCAGGTTTGATTGTATTACCTCTTAATTAGTTTGTATATTGAGTA
GAACAGGCCTTATTGATTTGAGGTGCATTCATTTGCATTGCAAAAATCCCCTTTAATCCA
ATATAATCTCATCCTTACTCAAACAGAGCa
>NODE_844_length_667_cov_16.551723
GCCCTTGTTGGGGCCGTTTTATGCATTGTTTCCCTGATGCAGTGATTGATGTCAGGGGCT
GGTAATCTGGGGGAATGAGCAGGCTGGATGGTGGCCGCCGAGTCCCCTCTGTCTCTGACA
CGTGTCGGCAGAGCGCTGGGTTGTGCGGCGCTGCGCTGGGGCCCCCGTTTGGCCGCGGCC
ACTGCTGAGACTGCTCACTCAGCCAGCCCTCATTTCCATTTCAATCTCAACCTCATGAAT
GCAAAAACTCTGGCCGAAAATTAATAACACCACGCAGGGGAAAAGTGGGCGCCAGGGAGA
AGGAAGGAAAGACAGAGAGAGATGGAGGGGAGAGTGAAAAAAAAAGAGAGCAAAAAAGAG
AATGGGGAGCTGGGGTCTTTTTCACCCCTTTTGTTCCTCCAAAAGTGCCCCTTATTTTAT
TTCCCTCTCTCTTTCACCAGGATCCTCCAATGAATGGCATTACAGACAATGCCATATCCA
GAGTGACACAAATTTATTTCGGTTGCAGCGCCATAGTGTATTTCCACAGAACCAGGGGCG
ATTTGTCTGGGGACAATTTGGTTTCCATAAAGGATTTAAATGGTTTCTGTGGAGATAGTG
GGGTGAAATTTAATTTGTTTCTCATTTACTACAGCAGGTATGAAAAGGAGAAAAATTGGA
CGGCTGATGGGCTAAAAATTGGTGCTGTCCCTCTGCTGTATCCCCAAAGGACCAAGGCCC
TGCATCATATAGATTGAGTTCGACCCCCCCAGCCCTCCCAACCACAAGCCAAGCCAACAC
AGTCACACACACACACACACACACACGCACa
>NODE_847_length_450_cov_8.148889
ACACACACACACACACACACACACACACACACACACACACACACACACACAGAAAAATCC
AGAGCATGTGGAGCTTTTATTGTGAAAAGACAGTTATTTAGGACCATATGGACGTGTGCG
ACTTTTTCTGTTTAGTCCAGGCTTGTGTTTCTCTGATAATGTCTCTGTACGCATGCAGGA
TTATCCATGAAGATGGCTTTTCTGGGGATGATGTGAAGCAGTATAAGCCTGTGGTCTACA
GCAACACCATCCAGAGCTTGGCAGCCATTCTTCGAGCCATGGACTCACTGGGCATTGAGT
TCGGAGACAAAGACCGAAAAGTTAGTGTTACCTTTACCTTTAGTGCCGAAGCAGATCTGT
GTTGTTTGCAGTGTCTGTTTGTATCATGACGTCTAGTTGATGTCCCTCAGGGGACTGGCT
AGTCGTAAATCTGTTTTAAGAAATCAGTCTTTGAAATATTTGACTTTGTGGTTGGTTTGT
TTTGTCCATTTCAATAAATTCTTGCGTATAATGGTTCAGAATGATAAATGTATTCAAATA
TAATCTTGTTGCTCTTGTCCTGATCTTATAACAtgtgcttgtccaggctgatgc
>NODE_850_length_809_cov_10.116193
AGGGCTGCGCTAAAGAGCGGAGGGTTTTAATGGGAGGACGACAGCCAACTCAGGGCCCGG
GGAGGAGGGGGAGGTGGTGGCGGGGGGCTGGTCTTTGGCTTTAAGGAGGGGATCAGTTGG
GAAGTGTAGAATGGATGTTTCTTTTTCGCTATGGGGGGAACTTTGTATTTGACTGTTGTT
TGTATCTGTCTTTCAGTGGCCTGATCCCCGTGGGCTGAGACAGAGAGATGCCTCTATATG
TGTTTGTATGTGTGGGTGTCTATATGTGTGTGTGTGTGTGTGTGTGTGTGAGGCAGAGAG
ACTGGTGGTGGGATCTACCCCTCTTCTTTCCTACAGCTGCAGCTCAGCGGATTAGCCGTC
ATCCACAAGGCAACATTACACAAGTAGCCTTTGAACAAAAGTCATGGATACTATTAATGA
TATGGTAATCCGTAATGGAGCTACCTCCCAGTAGTGATTATACTGACATGGGAAGAATGT
CCAAGAGTCCTGGACGCAACTACCCAAACAACACTGTGGCTATTGTTGGCAGGCCTGGTC
TGAGGCCTGCACCTACATCCACTGGCATCAGCCGACTAACAATCCCTTCCTCCGACACGC
ACACACCCACACAAACTGCCCCCTGCTTTCTTGACACCCTTCCCTCCACCCCGATCACCC
TATGAATAAAAATGAAAACCCAAAAATGGATGGACAGAAAGAGTGGGAGGGAAGGGGTGG
GAGCGGAGGGAAGAAAAACAAAGTGTCTTGGCCGGGATCAGCCAGGGATTTCTCCCTATG
TGGTTCCCACACACTGACTGGAGCTCCGCTCTCCCTCTCGGCCCGGTTCATCCTTTCTCC
TCACGGCCAAGAGAAGACCACACAAACACTAAATGATTTCATGATTTAATCTCGGACGTT
GGTGGAGAGGATGAGAGTTGAGTCAGTGCTCCtcttgtcattccaagggtgct
>NODE_851_length_631_cov_11.530903
TAAAAAAAAGACTGATCGGTTCTAAAAAACGATTAATTTTCTATCCCACTAATGGTTTTA
GCACTAGAAGTGTGTATCAACCTGTTATCAGTTGCTTTGACATTTTGCTGTAGAAATGCA
TGCACCTAATCATGCAGTTTAGACAGTGAGGCACGAGTCCAATAAAACAATGCCTTTGAC
CCGGCACTGCCAAGTCTGGATGGGTCCGTCTTTTCCTCATCTTTCTGCCCCCTTTCCACC
AGAGAGAAGTGTAATATTGTGCCATGCTTTTAATTGCAGAAATACATCCTTCCCCTCATT
ATGAGAAGCCGAGAGGACAAGAAGCATCTGCAGAGGATGGAAAGCAACATTGCGGCAATG
AGTGGCACGCTGACACAGACAGGTGAAGATTAATATCTTCATCACTTTCTCCCTCCTTAA
CATTTTCCCTCATTTATCTGTCGCCAAAATCGGGGGGCCCCGCACGTTTTTAACAAATGA
CGCCGCTGTCATTTCGCTTTAATTTGAAATTGCTTGTTTACTGTCAGGCTCGGGCTCAAT
TAATTACGTTTCGCTGAAAAGCTCTTAACCTCGGAATATTAATGAGGAGTTGGGAAATGA
CAACTTTTCTTTCTCCCCCCTCCATCCACCCACCCACCCATCCTCTCTCACTCCCCCCTC
CCTCCCTCCTTCCATCCGTCTCCCCCCCCCACCTCCTCCTCCCTGCGCCAACCTCACCCC
CCAATCCAAAGCTCCATCGCCATCATCATCATCCACCCCtctttcccgtaggtgg
>NODE_852_length_522_cov_6.266284
ATGGCGAAGAAGGCCGGCAAGAGCCAGGAGCTGGGTTCAGGGAAAGGAGGCCACAGCGAG
CACCTGGTGGAGGACCGGAGCCCCACGGGGGGATCAGAGGGAGCCGACTCCGCCCACTCA
GACAACTCCCACCCGGGCTCCTCGGACGACCAGCCTCACCCCAGGAACACCCTGGTTCCT
TTAGACTGCCCTCCGCTGTCCTCCTCACACCTCCACAGCCCGCCCGTCTCCCTTCCTCCA
TCCTCCTCCTCCTCCTCCATCCCTCCGTCCTCCCTGTCCCTCTCCGGCGCCTCCTCCACC
TCCAACCCGCTGCTCCACTCCCAGTCTCTAGCCGGTAGCTCCCACCTCCTGCCCAGCGCC
ATGCAGCAGCACATGGACCTACAGAGCGACGCCCTCAAGTCGCTGGACCCCCACTACAAC
TTCAACCACCCGTTCTCCATCACCAACCTCATGTCCAACGAGCAGAAGATGGACCTCAAG
TCCTACCAGGACCAGGTCATGGCCTACAACAGCTACACCAGCGGCTCCCCTATGGGGGCC
AAGCAGATCTACGACAGCCCGGGTCCGGCCGCGATGGACTCCGGCGCTTACTACCAAACT
CTGTACAGCCGCTCGGTGCTGAACGCCTCCTAACGTGGACGCCCGTCCGCAGAGGTGAGC
TTCAAg
>NODE_853_length_855_cov_12.432749
GAAACATATATATTATACATATAGAAAAAAGAAAGAAAAGCTACAGTGAATTATAAAAGA
AAAGATGGCAGTCAAGTTGTCAGACCAAAAGAGACTCATGACAGAAAAAAGCAGTTAGTC
CTGCTGTTAAGGAGGATATAAGGAGAGAGTCAGTCACAGAGAGGCAGAGCAAGAGTGAGA
GCAAACGGGGCTCATTTTAAGAGGGCACACTATGTTCGGCCCCCTGTCTCTTAATCCTGG
GCGTTTGTCGCAGCTAATTATGGTGGACAAGCCTCTTTATCGAACCTGCTCCTGCCATCA
GCATTAGGATGCATGAGCTGCGCCTGTTGTTTTAAACGCTCTCATTAACCACACAAATCA
GTGCTGTTGACAGAGTGCTTTTGAATTAAGCGTCTCGCCCCCACCGCCGCGCGCCAATGC
TTGCAGGGCCCAGGACAAGGAGCAATTTATAACACCATTAGCCACACTCGCCGAGGTTAC
AGGCATCAAAATTGTTCCCGTCTAATTATTCTTAATGGATACAGGGAGGGAGCGACGCTC
AGGACAGCTTTTTCATTAGCCCTCAATCAAGAGGGTCGGGGGAGAGAGGGGTGGGCCAAA
TGTACTGCTCAGGCAAACGGGAAATCAAAAATAATCGTGTTTGCTTTTTTCATAATACAA
CACGAATGCATAGATGGAGGGGAGTGGTGGAGGGAAGGTGGGTGAAGAGACGCAGAAAGA
AAAAAGAAGCTCTGCTCTTGATATTAGAAAAATTCTTACTGTTGTCTAGTGAAGACACAC
ATATGCTGAGAAGTGACAGTTCATTTGCTTTCACTGCCTTGACGACTTATGGCAGAGCAA
ACTTATGCTGTGTGATAGATTTCTAAGACACGGTTATTGGTTAATGAACACAGAAGTGAA
GTTCATCAGGGAAACATTTGATTGTTTAGGGAGGGGAGTCGCTGATTAAGTTTCGCCGAT
GTGCACTTGTgtgccattggtcattgttaatgattgtac
>NODE_854_length_772_cov_15.453368
TGGAGCCTCCTACCAGCGTCGCTCTGGAGGGGAGATAAGGCTGCAGACGGCTATTTATTG
TACATTTTAATTAAGTGCTTGTTAACGCTAGTTATCTTAACAGTCACAAAATTACCGTTG
TAATGCATTTAGTTTGAGGAAAAATGGAGAGGGTTGGAGCACTTTATGAAAGCTGGCACA
GCTTGCCTTCATTTGAAATCACAGGATAAATTCAGAGGAGGCGGATGCCACAATGATCTA
AGCTCAGGCACTAATGGTTATTTAATATGGCCATCAGCGGTCCCAAGTCCCCAGCATACG
GCACTCGCACAATAGCCTCCAAACCCTCTTTAACACTTATTTGAGATGACAGGAAAAATG
AAACCGTTTGTGCTTTCAATGGAAAAGCAATCATTGGTACATTATACTCCGCTTGCCCTA
TCATGCTAATGCCGGGTAAAAATGTCACCAAATGTATTTAAAGGCCTGATGGAGTGTTGC
CGTTTGATTCCTGCTGCCTGCCTGATTAATAAAAACCTTCAATTTGTATGTAAATGCAAC
CTGGGGCTCATATCATCTGCACACCTGCACCTGGAGAAAAATAATAAACTCAAGTTTAAT
GTGGCAATTATGAGAGTTTATGGGGATTGTGGGGAAGAGGGCGGCAGAGGAGAGGCTGGC
TTGATGAGAGGGCTCTCAGAGGGGAGTGGGCCGACCCAGACCAGCCCGCTACAGGAATGA
CCTGATGCACGAATATAACCTCAGCTTGCAGAGCTTACCACAACAAGCATGTTTGCACAA
CACAGTATAGTAGTAGGGATTAAGGCAGTCCACGGGTGTTTTGTTAAAAACAATTATTGC
TTGGTTTGTATTCCTATCAGCTGCTGTATGTTGGACAGTTTAGATTTAAAGTGCTAAGCA
CAGTcgtagaagataa
>NODE_855_length_783_cov_10.643678
CGTTACAATATTAAGATCTACGTTTTTTACCCAGTCAGTAACACAATACAGGCAGGTGTA
GTGAATCTAAGGAGTTTCTTTCCAACATCCAAAGGTCAGAAAATCCACAGTGAGATAGGA
TTCCCCACTACTAAGATATTGGAGGTAACATTTCCAGTAAAGCAGTTCTACAAAATGAGT
TTTTTTTAACAACCATCTAACAGCCTTGTGACAACCTCTTGCAGACTAAGACCCATTAGA
TCATAAGGAGCAAATCCAGCAACCAAAAGGGACATTGTCAGCTACTGCAATCCACAGGAT
TGACTACGAAGGAAGCTGAAGTCCTGTTTTAAGAGCATCAACCCTTCAGGATGGCCTCAA
GTCAGTGCCACAGACGACACCAAGTAAAACACGCCTCCGGCATGTCACCATCTCACACAC
TCCACCAGGTTTCTGAATCTGAACAATTCCCGACAATGTAAATAAAGAAACCACAGCTGA
CAAACACAGGTTTGTCTAGGCTTATTCATATGTTTTATTTGTATGTATTTGCACTTACCC
TCGATTTGCCTTCTGCGTCCATTAAGTGTTCCACGTACGTTACCTCACCCACTACAAATC
AGATTCCAGAGACGACACACACCAAGGGGAGAGAAGCCGAGAGAACAATGGGGGTTTAGA
GCAGAAACACAAGAAGGGCGGCCGGTGACAGTGAGCTCAGACTGCCAGTCCTGAGCCTTC
CCCCAGCACCTCAGCAGCACAATATGGTACAGGTCTACAAAAAGCAAGCTTGAGTCTTTT
AAAAAAAAAAAGAGATAAAGACTTCTTAGCCTGTCCTTGTTGGAATTCTCCCAAAACACC
AAAAGCAATAGACTGAGGACAACAACTATTGAAATGGCCGACAGCCTTCCTATTTTGATA
TAATGCCCTGAAACACCACCTTCTAcc
>NODE_856_length_554_cov_8.021661
TAATTGGGTTAGTAATGTCTCTGGCACCGTCTGCTCGGTCATTTCCTCCAATCTCCCCGA
GCAACAGGGGATGATACAGGCGACACTCAGACCAGGAGGGATCTCGCTGCCATGTGACAA
GCTGCCTTCTACATTCTTTCACCGTCCTCAGCACCAATTCTGATACAAGGAAGGAAGGAA
GAGACAAGCGTCATCTTCAGATGCAACACTCGCAGCAATTTCACAAATCTTTTAATGATT
TGTGACCCCTTTGTGGACGGCAAAATTGTGAACTCATGCACCCATAACTTCTCACTTAAT
CTGTATTACTCTCATCACAACAGAGCAAGCCACTCTATCAGTAAATGCTAATCTCCTAAT
TAACAAGCTAATTAGGCAATTACAGCTTTGCAGAAGGATGCCTAAATGAAATATGACAAC
ACAGTCACTTTCTACAGCACCTGTGGGTCTTTTCAGATGTCACAATGAGAAGCATGATGA
CAAAGTGTTGTCTCTGCACTCATAGGTGCTTATTCCTATGCCTCGCTTAGCTCATTTGTA
AAAATATTGTCATTTTATCTAACCTAATCTGCACTACTTGCGGAAACAACTTGTCAAATT
ACAAGTAAATTATTTCTCTTCGAATAGGCTGACCTGCATCACTTTACCACAGTGTGATTT
TAcaggtagagcagaaaacagcgcttagcacaggctcc
>NODE_857_length_470_cov_5.761702
GGGAGGCGGACACCCTCTCTACTTTTAAGATTAGGTTAAAAACTTTCCTCTTTGATAAAG
CCTATAGTTAGGGCTGCTCAGGGTCACCTGAGCTGTCCCTTAGTTATGCTGCTATAGGTT
TAGACTGCCGGGGGACTACTATGATGCACTGGGCTCTCTCCTCTACTCTCCTCCCTCTGT
ACATATATTTATATATAGTTATGTATCACCATTACATATCACTAATTCTGTATTTCCCTC
GAGGTCCTGTGTCCAGTGCTTGTTCTCCCCACGGATGTCTCCGGAGCTGGAGCTACACGT
CCCTGTTCCCGGATCCGCAGCCGCTGGCCTCACCACCCGCCATCCCCACCCCAACTTCTC
CTGCTGTCCCTCACCCCCCTCATTCCCACTCCCACCCAACCGGTCGAGGCAGATGGCCGC
CCTCCCTGAGCCTGGTTCTGTCGGAGGTTTTTTTTTCCCCCTCGGGGTTTTTTGGTTCCT
TCCCACTGTCGCTGACTGCTTGCTTATAGGGAATCCAAAGGAAATTGGATTGTTGGGTGG
ACTGTTGTTGAACTGTTTCTGTAATTTATCTGTTCTGTTATAACTTTCTGTTCCAATATA
ACTTGTAAGGCCTG
>NODE_858_length_517_cov_14.030948
GTTAGGTCAGTAGTAACAAATGCTTTTTCAAAAAGGCTGCATAAATTCCCTTTCCCCCCT
TCTTCTTCTTTCTAAGATGGCATACTGGTTTTAGCTGGAATAAATCTGCTGGTTTCCATC
ACTGCTCGCCTTTTTTTTTTTTTTACCCTTGCAGCCGGACCAGGCGGACACCCTCACCGG
CGCATTGACATGCAACAAAGCTAATGGTGGCCGGGACAGGAGGGCCTAATCTTCACTAAC
TGACAAGATTTAAATTGAGGAGACATCTTCCGCTGATTAGCTCCCACACCCACAATTATC
CAACTGGGGTGTCAAGCAAGGTTTAACATCTCCACTGATTCTGCTCTCCTGAGACATCCG
GGAGGCAATGCAATCGCTTTTAATAACTGCCTCCCTCCCTCCCTTCCTCGCTCCCTCCCC
TCCATCCCTCTCTCGCCCCTTCTCTTCCTTGACGCCCAATGCTTCTCGTGCAGACCCCCC
CACGCCACCTCATACCACCACCACCGCCGCCGCCGCCCGCCCTCCCATTTCTCTCTCTCT
GCCTCTCTTCCCTCTGCAGCCCCCCCCTCCCAACCCACCCATCCACCACCACCATCTCCC
TCCCCAAGTTCCCAGTCATTCAAGCTCCCTTcaaaattaacctttcctacgaaaatataa
t
>NODE_861_length_711_cov_12.047820
TTCACCAGGTTTGTTCAGCCTGTATGAAAGCCCGACCATTACATTTGCTATCCAACATCT
TACAATGTGAATGTTAAGAGTCTCTCCAACACATTTTGACGAGAAATCTATAGAGGTCGT
CTTTCCTTGTCAGTGCTGATCAAACTGCACTCTGATGCTGCCCCATCTTTATCTCCATCT
CTAGCCAGTGGCATCTGTTCCAACCTGCCAGACAAGAGAAAGATAGAGAGAGGGAGGGAT
AGAGAGAACTTAATTTCTAGCAAATTAATTTCCCATCCACGCCTCCAGAGCTTACTAGCT
CGTTCGCTAGCTGCTGCGGCCGCTGCTGCGTGTGTCTGCTGAGTCGGAGCCTCATGCATA
ATGCATCAGGTTTAATTGCAAACCCAGAAACTAATGACTTTGGACTGGTTAACAGCAGGG
GAGCCATACATCTCGAGCAAACTGAATGAAAAATCAGCTCAGAGGAGAGAAAAAAAGGAG
CCTAGCCCCTAATTGATGAATAATTGAAGCGGCGAGCTACAGGGCATAATTGTGACATTT
TGTTTCAATCAATTTCCAAGTGGTGTGGGCGAAAGTGCACTTAAAGGGAAAAGGCAGTGA
CAATGAATGAGAAAGAAAGAGAGAGATAGAGCGAGCGGATGGTGGTGGAAATGGACGTTG
TGTCTTCAGTCATCGCAGTGACATTTTCTGGGGCAAAAGACTGGACTCGACAGAATGACT
TTTCTCTCTATCTCGCTCTCACTTTGTAGGTTTTCTGTCAAACTCCTGTAATGCCATTGT
TAGGTCACTTTGTCATCCTGGCCAATGAGTccgtattcttttaaaattatgtctattgtt
cattttcactctcct
>NODE_862_length_721_cov_10.966713
ATTCAGCTCAAAAGGGGATAAATGTTGCCGCTGAAGAGAAACTTTTTGCTGCTGTGTTAT
TATATGAAGAGTCATGTGAGTCTGCAGCTAATCTATAGGAGAGCTGACCCCTAAGTAAAT
ATGTTTGAGTATCCCTAGTAGGATTAAACTTGTCCTTTACTCTCACTGCTCTGATAAAAA
AATCCACTGGCCCTAAATGAATAAGTGTGTTTGTGTCCGGGTATGTAAGCGTGCTGTTTC
TGTGCAGGAGGTGCATCTGTAGCATTCGTACAAACTCTTGTGTGTGCATGTAGGCACAGA
TAGCGTGAACTGGGTGTGTGTTATGTGTTTAGGTTTGGGGATTTTAGTACAGCAGAGGGA
GGGGAAAAAGAATTGTAAGAAGAACATCCCCGGTCTCACAGCGACTTCAAAAGCTCTCCT
TCCCCAGGATATTAAGCGACTGTGATGAAAAATTTAGCAAGCGTTAAATAAGCTGCTTTG
AAGTGATCTGTTTTGGCTCAGCAGTCTCCAAATTTCCGTAGCCCCTCTGCAATAGCCATC
TTTACTATAGAGGGGGAATAAAGGAACAGTGTGTTAAGTGCAGCAGTTGTGGGAGACCTG
GCTGGCTGGCAGAGGACATGCCAACAGTAATTGGTGCAGCCAAAGACATGAAGGCACGAC
TGCTGCAACTGTCCCCTTTTGTCGTTCTCTGGATCTTTTTCTCCCTGTTTCACCTCTCCC
TCCCTGCAGGGTCTTTTTGCTGAGCCCTGTGAGTCGCAGGCAGACAGATGTTCCTCATAT
GTTCCCTCTGAAAAGAGATTTTTTTTTCTTGACTTGCGCGTGGGTGTAACACAAATGTAA
CAGCGGTGACACCAGGAAGTCAGag
>NODE_871_length_682_cov_7.434018
ATTTTTGGTCTCACAAAGCTGTATGCTACTTCAGCAGGTGCTTATGGATGAAGTGATGGA
TTACCTCACTCGTTGCTATCTCCATCGTACTCCCAGCTCTCCCTCCTCTCCCTGCTTTGT
GCCCTCTCCCCCTCTTCTTCCTGCTGCTGCTGTTCTATAGGGAAATGAATGGGCCTCCTG
TTTGCTGCATCCGCATCTCACTCTGTCAAACTCCACCATGCATCTGGTGCGGAGGGTTGG
TATGCATGTGTGTGCTCAGTGTGCACGTGTATCCATTTGCTCTGGGATTTGCTGCGTGTT
TGTGTGTTTGTGAGTGTGTTTGACCAGGTCATTTAGTACTCTGCATGCAGGCTTGGAACA
GGCTGATAAGCTGTTTGCAAAAACTGGCAATTAAAAGTTGATCAGGCTGTCAATTCAAAT
GGAATGAAATGGAACCAGAAAGTAATTAAAAGGATGGCATGAAAATGACAACAATTATAT
CTCTTAGCTTCCCATTACCGATGCACAGAGGAATTTAATTAGTTTAGGAGCTCATATAGT
GATTCATACAGTAAACACACAATAACAAAAAAATAGCAGCCACCACAAAAACAAACAAAC
AACAAAAAAACATTAAAAGTAGAAAAAAATCCACTGGTGCCTGCTTCCTGTCTCTACAAA
AATTCTGGCCAGCTCAGTCTCACTATTAAACCCTAATAGGGGGAGGCCAACGGATATGGA
CAACATTGGTGTTTAACTATTGCTGTTGAATCATTAGTGCAATCTATGTGGGTCCAATTA
GTGTGCTTTAAGTGGCTGGTGGATTGGCGGGATATTCCCAGTCCTc
>NODE_872_length_351_cov_1.282051
AAGCAAATAAAATTGAGAGACGGAAAGAGTAGAGAGAGAAACATAGTGACATAGAGGGCG
AAGAAGGTAGAATGTGTGACAAATGTAATGCTGAGGGAGGGACAGAAAACACACACACAG
AGATAGACAGAAAGGCCAGAGATAGACAGAAAGAAGAGAGGCGGTAACTAAGTGTGTCTA
ACCTCTGTCAGTGCAGTGTGCAGGGGGCAGACTCAGGCAGCAGTACAAGTAGCTGAGGGC
AGGCAGGAGGCTCTCTGTGTTTGTAGGCTTCAACCTCGCTGCTATGTTACTCACTGACAC
ACACAGATACACACATTTTGTCGCATTTACATCATTAGAGGGCATTACAATGGGTCACAT
TCATTTCCTGGAGACAAACTATTACCATAACTGCTATTTTACTAATCCTATTTCTTAAcc
tcaccttaaatgtcactttaaggcccctttcagacatgcactccattctgttaatgtgat
ggtatctgacagtgt
>NODE_879_length_332_cov_2.909639
GGCTCTCACAGAGATGTAAATCGGTTGCAGATCCATACTGGCCCAGGGCTCATTCACTGA
TCTATTTTCTGCTCAGCTGGCTTTAAATGAAGTTAAAATGACTCATTAAAACACCCACAA
GCTTTGGGAACTCTGAGCGCTACAGCCTAAATGTGGTCCTCTTTCAACTCTTACGATGCC
TCTATACACAGACACTGTGCCACTGTTCCCAGTGCAGCACACAAATAACAAAAAAGCCCC
AATCTGTTCATTTCTAAAAACAACAATTTTTGAAAACAAACTGTTACAGTTTTGGAACGG
TGCATTTTGTTACACAGCACAAAAATAAAACTTGGTTTGGGGAATCGTCTTGCATAGTAG
TAACAGTGAAACAGTGTTGTAGATCCTGATGTTGTGTGACGCTGTCCAGTGTGGTGTGTT
GTGTTGTGTGAGATTGTGTGATAAGGGAAGAAGAGAACATAGTGCATTGTCTTGTG
>NODE_880_length_869_cov_11.658228
GTTTGTGTCAATATGAAAATTAAATGTCTGATCAGAATGTCAGTCAAAAGTGACAGGTTT
GGACAAACATCTTTAGAGTAACAGGCTTCCTAGGGAAACATTTTAGCAGCTTTCAACTGT
TCATAATAGGCTCCCCTGTTGCTATGGCAGGTTCCAGACAGCTACTGAATAATCTCACGC
ATGTCATTGCATGAAGATGTGATATGTCCACCATAGCCGTTACAGCCAGTCAATTTCCAT
ATAATACCGCAGCTAGATTATTCAATCGAAATGTTCTTTTCTAAAGCACGTCATTTTCAT
AGAGCTACAATCAATCTTGGCCAATCACCGTTAGGCAACTGGAGTCCGCAATAATGGCAA
GTGCAAAATGCTGTAAAAGGCCCGTGGCTATGGGTTTGGAGCAGACCTACCCCCTGACTC
TGGGAATGAATAAGCATTCCTTAATTAGCCCATCGGGTTAAGTGCAAACCTTAATGGGCC
TTTCCCAAACTCCAGCGTGACATCGTTCTCCAAACATGGCCAAGAAGAAAGTTCCATTAG
CAATATTAATACAAGCTTAGTTGATCATTTTCATTCAATTAACTTCTTTCAATTAAATAG
ATAGCTCGACAATGGAGGTGATAAAAGATGGGGAGGGACGGCTGATGACACGAACCAAAC
ATTAGCGTGTTAGGGGTCAGCGGCGTTAAACCGACTGTAAATCCCACCGTTCAATTTGGA
AAATGCATTTCCCCTGCTCCCCACTTCTTTAATGGGTCGTTTTAGCTGACAAGAGGCCTT
TGAGCAGATCTTTTATGAAAATTCTAGACGTGCTCTTCGCGTATTTGCCACCTTTCACAG
AACACCAGTGTTCACTTTCAAATCACAGCCAAGAACAAAGTCGCTTAAGTACCGTTTCCT
TGATAGTGAAAGGAGGAGAGGAAGGAGGAGAAATGAAAGGGGAGACGCGGAATGAGAGGA
GAATTAAGTTAATGCCGTTTTCTGCCTCATTAGCTCTGGGTAAataaccaatg
>NODE_889_length_1164_cov_8.424398
GTAAAATATGTAGAAATGCATTCCTGAAATCTCACTAGAGTTAGGAAGGAAGCAGCACAA
AGAGCTGCTAGTCGCCATCATCATCTTCTCTTTGGTCATACAACAATTTCCCGTGTCTTT
TCTCCGTTTCTCCTCAACGCTTAGATTTAAGCATTCCACTTACCACAGTCACTTCTTGCG
CTTTATTGCTTCCACAAGTGGTCTGGAAGCCCTGCACTTAAGCAGAAGCATAACACTGCA
GCATGCTCTTGCCCTGTTTCTCTCCTTTCTCTTCTCTCTGCGTCTCACTCTCTCTCGCTC
TCTTGCCCTTTCTCCATCTCTTTGCCCCTCGTCCTCTCTGTCTTCCTGTATTTTCTTCTC
CCCCCCTCTCCATCCTACTTGTTAATTATTTGCTTTATTTTGTCAGCGAGCTGATGAGTG
ACTTCAAAAGGAGGATGGAGCTGGACTCAAAATACAAAAATGGCTTCCTCTCTGTTGTCT
TAGACAATAATTATGATTTGCCAGTTAAGCCTAGACTACAGCAGAGGGATTGTAGTTTAA
AGCAGAGGCTTTGGTGCAAAAAATGCATTTATAGCCCTTTGTGAGGCTCCTCATTATGTG
TGGGCCCGATTCATTAAGTAATTGGTTTGCAGTTGTTTACATGAGTATTAAGGCCTTCTA
TTCAGGGCCTTTGAGAGATACATTGTGCAAATGTTGCATGTTATGAATGCAGAATGAGAG
GCGGGGGGCCAGTCCTATTGGCCAAACACTGCACTCGGCTGAAAAGCGAGAGAAAAGCAC
TGGGTGCTGCTTTGCATAGCAATGACTAGGGCCTTAATAAGCTTTACAGATTAAATACAT
GCAGTCTATACAAGATGCAAAGAGATACTCTTAACACATTTATATGTGCTCATTTCACTA
TTATGGAGTTTGAGAGAATTGGGGTCTTTCATATTCTTTTTTTTCTCTGTGTCTCTCTCT
TCCTTGCTCTCTCCCACACAGTGTTTTTCAGTTAGATACTTTTATGGAATGTTCTGTTGA
TTGTATTATAACTCGCGGGGAAGCGACTGATCTGCAACATTTATTAAGGATTTGTTCATT
AGAAATCTTTTGCTGTCTTTGTGAGTGGCAAAGTAAAATCACTTTGTGGTTGAGTGGGGA
TGAAAGGAATAATGCACGAAGGAGTGAGTCTTAATAAGCAGCTGCACTCCATGTAAAGAC
CACTTGTTCCCCTTTGTATGCGAGTgcatgccactgcttcctctcgtgcaaagaatcatt
gtgctcctttctactgtaggcatttcagatgccactcctttattactt
>NODE_895_length_653_cov_15.457887
TGACGTGTTTAGCAGTCATAATGATGTCCATTTGTGAAATGTGTATCAAATCAAAAAATG
AGGAAAAAAAAAAGTAAAAAAAATAATAAATCCGTAGATGCACTTATTGTACATGTGGCT
AGGTTTAGTAGGTTTGACTTCAAGTTCTGACTGCCTTACGATGTTCGGGCAGGTGGTTCT
GAAAGACATAGAAAAGACGTTTGGGAGAAGACGTAATGAAAAACAATAAAAGGATTGTAG
AATAATATTGAACAATTCTGAAATTGCAGTTCTTTTGATGCTTGTGATTATTGCAGATGT
ACTTTAGAGAAATTTCATTGAAAAGATATGACTCTGATGTTAATTCTGTAGAATAGCAAT
GTATACCAAATGTAATCTTTCCAATGCTATGAAGAATTTATACATGAAATTGATATGCAA
TAAAACCTGTGTGCTTTTTAAATGAGACGGCTACTGTGGATTTGTGAGCTGTGAGTGCCT
GAAACTGATCCCTGAACAGTAAACGCAGAAGAAAAGTCATTTCCATTCCAGAACCAAAAT
AACTACTTGCTACTGACTACTTGCTGGATGAAGAGTCACGTTGGCCTTTGGGAAATTTCT
GGGAAGAATCTGCAGACATTAGAACTTAAAATGACTTCTAAAAATGTGAAGTTTTGTTGA
CTTGTGAAGATGGAAAGAAGAACTTAGACCCCCTGCAGCAAATGGACATTCTTTTTCCAT
CTTCAGATgttaccatcaacgggaaaaaaacctcatcgtgacatgtgcgatagttttgac
attcgtccagaggatgg
>NODE_896_length_815_cov_13.456442
GACAGCTGCAGGGAAAGCGGCAGGGAAAGCGACAGGGACTACCTCATCCTGACGCTCACG
AAGAATGACTTGGACAAGGCCAACAAAGACAAAGCTAACCGCTACTTCTCGCCAAACTTC
AAGGTAAGCAGTGAAAGAAGCAGTCGGGATTAAGATCCAAGTGAGATATTATTATATTGG
AAATACTGTTGTTAAAAAACTTTACTGCTTTACTGTTGGTTTTTAACTAAGAAGATAATC
CAAATGAGCAATGATGATTGTGTTTCTGATTACCTCATGACACACACTGAAGCTCGTTGT
CTTCATTTCCAGGTGAAGTTGTATTTTACGAAAACCGTGGAGGAGCCTTCGAATTCTGAG
GCTAGCACTTCAACATCCGTCACCCCGGACGTTAGCGACAATGAGCCAGACCATTATCGA
TACTCTGACACCACTGACTCTGATCCGGAAAATGAACCTTTTGATGAAGAGCAGCACACG
CAAATCACAAAAGTGTGAACTCTTTTTAAACAGGAAAAGAAGAAATTATACACGAAAAAA
GGAGAAAACTTGAATATAAACTCAAAAGAAGAACCTTTGTCCCTTCCCTCCCCCAGACGG
CAATAGAATATCATCATGTCAAATGCCAATTTTAGGGAAAAAAAGATAAATATCCTGACC
AATATATTGTTTTTATTTCTTTTTTTCTTTGGCACGGCCATGTACCATGTGCGAGGTATT
GACACTGTTGCCCCATGGGAAAAGGTGCTGTAGCTATAAAAATGTGTTTATATATATATA
CATACATATATGTATATACATATATACATGCATATATAAACAAACTTTTTTGTGTCAAAG
ACAATGGAAAGAGTACCACAATCAGGAGACGGGAGTTGAAGTGTGGGAGAAGTTAGAATG
ATATACTAGGACTATGCTgctccttctcctgtctaaaccaaggccagtgctgcagtcac
>NODE_900_length_520_cov_3.128846
TGAGAGCTGTATGCTCGGCTGCTCTGATCTGATCAATAAAATTAATTCCATGGCTCAATT
AAGTAAACATCGCAGGTCAAGAGCGGTGCTTACTGTTATTTATATAACATTGACAGTTGC
CTGTATGGTGGTGAGAAGACATTTGTATTAATATAGCGTAAACAAACACGTAAACAACAA
GCACGAAGGCGAGAACAATAGATCATCTTTAGCCAGCTGTAGCACATCAAATCAATACTA
TAAGGAACGGAAGGGGCGGAGCTGAGCTTGTTGTCACGTGACCAAAACAACACCAATAGT
GCTACTCTTCAATAAATCTCCCCATTCTTCTGATCTCTTTTAATTTTCTGTCCTTCCAAC
AAGTCTTCTTCTCACCATCCTGCCCGCTTGTGCCCTCCAGTAATTCCTTCATGCCTCCTC
TCTGCCCTTCTCCATCTTCTTCTGTCCCCATCTGAGAAACGCTGACCTGCAGACTCCCTA
ATGTGACCAATCAATATCACACAGAGGACAGCAGAGTGCCGGACATACTAATATGAAGAC
ACACTTCCTGCAATGTATGCAGGCAGGCATCCCTTTGGCCACTTCTCCAAAGATCTCACA
CACGCAGCATGCACGTACACACCCTACAAACCCAGAGTGattgatccatttaatttaatg
tgaa
>NODE_905_length_599_cov_8.579299
TTAACGTAATTAATAATGGATTAATTAACCAAATTAATTCGTAGGTTAGAGACGTTGTTC
TGTAGTGAGGCCAGTCAGTTTGGATTTGGGCCCTGATGGGTGAGGCCCTTTACAAGCCGA
TGTTGTTCATGTTTCTGACAGTGCCAGCCCCCTGTCTAAAAGCCCTAGCAAGTGCCATTT
GTCTCCGGGTTAACAGAAAGACGAGATATAGGGCGGGCTGAATTATTTAAGCTCCCACAA
CACATGCACTTTTGCTTTTCAAGCATGAGTTATAATTTAATTAGAAACTTCTGGTGCGTT
GCTGGCTATTTAAATATTAAAATCTTCCGCTGATCACATTGGATTAGCCATCCCTGTGAA
ATTCCCTGAGATGTCAGTTGTTGTCTTTCTGTCTCCTCTCTCTCTCTCTCGCTCTCTCTC
TCCCGCTTCTCACTCTCGCCGCTTTCTTGCATTTCCATCAGCGTTTTTCTGAACTCCCGC
GCTCACCGATTGTTTGTCGACTCCTCCATTAGAGACAAAGGAGTCGTCATGGACCTCTGG
GAGCCTTAATGGGTGCCAGTGTGCACGAGTGTGTGAACACAGAGCTGACCTGATATGAAT
AAAGAGAGAGAGGTTGTCTCATAATCAGGCCTGGACGGGAAGATGATCGCATTAGCCCTC
CTCCCCTGACACCAGTAAAACCCGGGGTGGTGGTTGGGGTGTGTCATTGGCTTTCTGTCG
CCATGTCCACAAccttttgtctg
>NODE_906_length_348_cov_3.471264
AAGTTAATTATTTACCGGTCACACACACACACACACACAGCTGTGGAGGTGGGGGAGGAG
GTGGAGGTAGTCAGTAGTTGGGGCCTATTGTGCGAGCCGCCACTGTGGAGCTGTATGAGC
CGTGATGGAGGGCTGTGGACCCTTGCTGTTGTCTTGCCTTTCTCTGCTGATTTCATGCCT
CTTTTATCATTCACTTTCACACAAAACAAACAACACCGAGGATGTCTGCTGTTGGAACTA
GTGTCTCTCTCTGGTCAACTTCTCCGCCACTTTACACCTCTTTCCTCCTCTCGCTCCTCT
TTCACCCTGCTTTTTACCGCGATATTCAACCTTTTTCTTTCTGCCTTTCCTCTCTTTTTA
GTTTCTTCTGGCCCTGCATTACTCGCCTTTTCTCCTTTCTTTTCACCTTCTTCCTGCTGT
TGGATGACTTTCCAGTAAATcgccgcacttgttcccagtcaacatcctgttgcaacatcc
tgtaaggcatca
>NODE_909_length_658_cov_6.335866
GGCTTTGAACACAAGACCAGACACAGTGATGATCTGTTTTATGGGCCACATAAGGACTGA
AATATGAACACTTAAAGCTACTCGCACAAACAAACGCTGGCATAACAGTAAATCAATCAA
GAAAAATCATACGCATACACCCATGTGGCCACCCCAAAACAACGACGCACACCTCCCTCG
CCACGTACGCACACATTTATTTGTGCACGGCACTAAGTGGATACATTAGACAAGAAGGTT
GAATTGACAAGCCTATAACTTTAGAGCCAATAAACGCTAAGAGGCACCACAGTGAAAGGA
GACCAGATCCAAGCTGCTCTGTCGACAACCTGGCCAAAACGCTGGAGCTGCTGGTAGGGC
CCAGCAAATAAAGGGTGAAGCTTTTAGGCAATGAGCAGCAGGTGATCTCAGCTTTTCTGC
AAGTCCTAATGCTCCTAAAAGCCTCTCTCCCTGGTTCTGTAATTGGGCATCAGTAGTTAA
TGTAGTATTGACTGCATTACATGCTCCTGTGCATCCTTTCCCACTAATGCCATTTGCATC
ACCTTGTACATTTACCATATTGCTTAGCCAATAACTGTTAAAAGCAATCTGAATCATGAA
TCATATAGCGAACTTTTAGCTAGACAGACATCCAAAGGAGACAATTTACAGTTGAGTTAA
TTTGAGTACATTAGCAGCACAACATGGATTCAGTCAGACAGAGCAATTTATGTCTCTGCC
GCAATCCTTTTAttggtttttagacgtgtaagtgaaaggatgctctgctaagataaatga
aatatccattttcaaacataaa
>NODE_910_length_757_cov_11.712021
TTTTACAATGTATATAATTCAGTTCAAATTTGGTCCCTGTCAGTCAACTGTGCTGCATAA
AGGATATTATCTGGATTCTGCTGATAATACTCGCAGAAGAAAATTAGTAGTATTTTTATA
TTCTAGTTTTGCTTGTTATCGCAATACTTTTTCCACTACTGCATATTATTTTATTATTAT
TTTTTTAAGACTTCCACACACTTTCTGCGGCCTGTGTATAAGTTCATGCATAAGCTGTCT
GCTGCCCCGACCCAACATCCCCTGCTGGCTCCCTCAGAGCAGCTTGGCTCGGGCCGGTGG
CTTCAACCTGCAGGCAGCCATAGGACAGCCCAAGCGGAGCTGTCTGCCACTCCTGTGCTT
CATTAGGAAACAAAATATAAGGTTTCCACTCCATTAGGAATGACTTTAGGAGTGAAAGCA
CATAAGACGCCGACTCACCTCATCAACAATGCATTGCAATAACGGCTGAGGATGAATGAG
AGTGAGCAGAGAGGGGAGAGAGAAAACAGCATTAGCCTGTATACAATGTCTTTACAGCAG
AGTGGGAAGGAAAAAAAATCATTAATGCAATAAAATGTGGTCAGATTAATCAAATGCCTC
AAACTCTTATGAAAATATTACAGGCAGAGAATTTTCTATTACATCTAATGGTATCTAATC
TAATACTGGCAGTTAAGGGCTTGGGCATCTATTTATTGTGAAACACAATTTAGGAAGTTT
AAAGGGAGGCAGTGAAGCATGCGCGCAACATAGCCGTCAGGAACATAGGCACAGATCTTT
TCCTGCTATTTTCTTTCCTCCAACTCATAAAAGCTTACCATTAAAGACTGTAGGTCGCTC
TGAGTTTGGGGGGGAAGACTACACAGAGAGGGGAGGCAATATGTAATTAGCGtttcataa
t
>NODE_911_length_754_cov_7.193634
GTTGGCCATTAAGAGGCCAAAAAAAGAGCAACTGGAGGGGATGGAGGGGAAATAAATAAG
GAGCCGCGCTCAAAATAAAATGAAGACTTTCAGATGCAAACAAGCCAAAACATATGTTTC
CACAGTCGCACCATCAATGCATCAAATTCAGTTTTTGCTGAGTATGTTAGTGAGGAGCAG
AGGAGATAAATGCACATAGAAAACATACACCTCTTTGAGCGGTTGTCCTTTTATTGTGAG
ATATGCGTGTTCGCCTGCAACACACATTTCAAGTGTTGTTGGCATACTGCTCATCGTCCT
GCGCCTGATTTGACATGGCTTAAATAACTATCTTCCTGCCAGTGATTGGCATTCACACAA
GAAGGGGTGAGTGGGACTGGGGAGCAGATGGTGACATTCCACATGACCAAACTGATCAAT
CAGCATGCTGGGACGCAGGTGCAGCACAGGCGGGCAGCACCACACCATCTATTTCACCAT
CTACGGGGCACAAACACATGGGCACCAATCGTGGCACCCTGAGGGTCTGCATGCTCCTCC
GTCCCGCTGCGCCAAGGTTGATGACATCAGAGTTTCCCATCCGCTCTTCCACAAGACGCC
AAGAAAAAGGAGGGAAAAAAAGCCCTGTATAAAATTTGCAATAACAGCCCGGCCTGGGAA
AAGGTTGTGTAAGTGACGTCAAAGCCAGGGACTCCCATGTTTCACCCTGATACTGAACTG
ATAAGGAAGAAAGAGGACGAAAGCACCTTCACATTTCAGCCTGACCGGAGTTATTTTGGC
TTCTGATAACAGTATTTAAGAGGCAAAATGACTAAAATTActtccttactgtgggcacat
tcctgattttttccccccctcctcttacagtgttacaggacggaaacacaaagacacc
>NODE_912_length_795_cov_11.267924
GTTTCTGTGTGTGTTTGTGGTAACAAATGACGGTGTGAAATGAATGGAAAACGAGACAGT
CTGATGATCATGCGCAGACTCATATTTTTAGAATATCCAGTCAGGGCGCAGCCTGTTAGG
TGTCAAATAAAAGCACCTGTCTCCATGACAAAGTGCAGCCCATTCGCCTCAGCCACAGCC
ACCATCTACTAGACCCTATCTAGCGCGTGTGTGTTTTTCTCCCACCAAACCTACTTTATA
CGCTGGACTTTGGAGGCCGTCTGTCCCTTTTATTTGCAGTTAATTTTTGCCGCCTTCACC
GGGGCTCTTCACCATGAATCTTCATTTCGCTGCTGACACCGTTGAATGTGAATTCCTCAT
TTCCTGTCCTTTTATTTATATCTGTTGCCTGGTGATTTGATCATGCTGGGAATACAAGAT
TAGCAATTGCCTCGTCCTTGGTTTTGCCTCAAGGACATCTGCTACTGAAATGTTATTGTT
TGTGCTTCTTAACCCTTTGCGTCCTAGCTTCTTTTTCACCTTACATTTTGCGCTGTAGAG
GCAACTCTCTCTCTCTCTGTGTCTCCTAAATGCATTTGTCCTTCACAGTTGTACCTGGGA
ACAGAGGCGACCTACCAAATGACAATTCCTCCATTAAAAATCCTCCCATTTAGTGTGCCA
TTCCACAGCTAATTTTTTGATTTGTTTGTGCATTCATGTGTTTAATCAAACGTGTCACCT
CGCAAGACACATAATTAACTTGAGGTAATGATGTCATTATGGAATGAAATGTAGTAGCCT
GTCTGGGCAATAACACTGTGATTGCTCTAATTATTCTCACTGACTAGCACTGTCATTTAT
TCCAGCACAAcaaatggataaacttgataaccgtgtatttacagagcagacccaattctg
cgagtgcacgttaatactcattaaagtcattaaaatttc
>NODE_913_length_900_cov_8.895555
TCCACTTTCACAAACAGTGTGTTATCTTTCTAGTTACACCAATATTGGGTGGAGAGTTTT
GATGCCCGCTAGATACATGCAGGTGACAGTAGCGGCTGCACAGTACAAACATAAACAATA
AGAAAAAATTACAAGCCTGACATAAACACAGAAACATATCCACAGACATGCAGAGGGCGC
AGAGACTTGTTTTTGTGAGGCAATATGGAATAACTCATTTATCAAACACACAACTAGAGA
CAGAGTAAATATACACACACATAATTACAAAAACATAGACAGATAGGCAAACACACAAAG
AAACCCAGAAGCAGTCACCCAGCCATACACACCACACACCTAACCACTGATAATCCCCCA
GACACAGGAACACACACACTCACACACACACATACTGAGCATCATTATGTTTATCACTGT
GAACCAGCCCACCGACACCCATCACTCTAATTCCATTTGTCTGTTTAGATTCGTTTTGCT
TTAATCCTCCCTTGTTTGTGCACATCTGCAAGCACTGCAATAGTACAGACCCAGCAAGAC
CGGGAACGAGAGGCAGAGAGACACATACAGGAAGAGACAGAGAGTGAAAGAGAGTGAAAG
AGAGAGAGGGAGAGCGCTCACAGGGAGCACTCTCCCTCCTGACATCCTGGTCCCTGTAGC
TCCAGCAGAAGGGGCAGACAGGCGTATCTCCTTGCCCAGGGAGAAGCTCCCTGTCCCAGC
CACAGAGCCGTCGCCAGGCCCGCAGGCCCCTGTAATCACTGCAAACAGTCAAACATCCAG
TCACACAGGCTCTTACACCAACACAACATTACAGGCTTTTTACACAGTATTACACCACAT
CTTATTATCCCATTCAAGTCCCTCTATTAGCTCAATTGGATGGTGGGATTTTCATTTGTA
AATTGGGGGATTTTAGATTAGCTTGTCTGTCAGCGATGAAATGCCCCCTGAGACTGTGAA
TTATGTGACCAATCACATATGAATCAATgcttacgcatggtgtagtgcatgaatggatgg
tgtcagaaggaagaaacgaaacaa
>NODE_914_length_812_cov_19.169950
CTTGGTTAATAGCCATTGGTCATAGGCTGTCTCCCCTTTATTTCTTTTGCTCTCCTGCTC
TATCCTCCCAGGTCTCCCACTGGAGCAGCGCCCTCAGGCACCGCATCATTTATTGCTGTC
AGGAGTCACAGTGGAGAGGAGGGGGAAGAGAGGAGGGGAGGAGGAGGGGGAGGTGTGCAG
GAGGAGGGGAGACAGGGAGGAAGATGTGCTGCAGAGAGAAGCCAATGGAGGCGATGGGGA
GAGGCAGGCACGCTAGACTGTCAAATCTCAGCCGTTGAATATTTAATGGAGCCTGGAGTG
TTTATTTAGTTAGCCTGTCGATTTTTACCGCTCTGTCAATAGCGGCTCCCATGTAGCCTG
CTGATGATCTTTAGTGTCTCTTCCCCCAGGAGAGGCCAGGCACTAAATGCAATTATGGAT
TTTCCTGCACCGCAATGTGTTTGATATTTTTACTGATCTAATTTGCAATCTGGTAGTTTA
TTGTTTGGCATTTTAGTGGCGCTCAAGTGGCGAGGCAAATTTGATTTCCCCTCATAATTC
TTTATAACTTCATTAATGCTGTTAGCACATTGGCACAGATCTTAAATAAGAATCATCCCA
TGGATGAATGCATTCCTCATTTTATTGTCTCCATGCCCCATTCTTTTTACTGATTCTGGT
TCTAATTAAAAATCATCCTCGTGGTGTACTGTCTTTGTGAAATATGAAATCATAATCGAA
TTTGAATGGCTCCCTTCACAGAGTCTTGCGTATTCAACTGTATGCCCAGATTTGTTGTGG
GCAGAAGAAAACAGAATCAAAACAGCTTTCTTTCAGTGGCATTCAGCATCTTCAGAGACA
AATGAGGGTATTAGCCACAGAGCAACCAAAGTAACAGAGGCAAAATAATGTGGGTGATTG
TCTCGGAGAGACAGTGTGGTTCCATGTGTttctgtagagccgtaggatttctagct
>NODE_917_length_808_cov_14.972773
GTGACCCCTTCCCAATTACGGGCGCTACAGCAGAACATATCACAGCACCGTCCAAAGTGA
CAGTCATTTAGCAGCAACTCATCTGAGGGGAGGAAGTGGGAGATGGATGATAAGGAAATA
AAAAATGATTTGCCAGGACCTGTTAGCCACTTCTCTACACAGGCCTGCCGCCCCCCCCAG
CTCCTCCCTGTCTTATTCACACACACTCATATTCTCCCTCTCTCTCCCTGCCTCTCTTTC
TCTCCCGCTCTGTCTCTTCCCACCCCCTGCCACCCCTGCTGCCCATCTCCCTCTTGCTCC
ACAGACACGTGACGACTCCGCATGATTATTGGCGCAATCACTCATGTAACAGCCTGCCCA
GCTTTCCGTGGGGGCTCCAGTATTTGTCACTGTCACTTCCCCAAGTGCTCCGCCATTGTC
TTGGAAATTGTATGTGTAAGGCAAGAGATGCCTGTGACCCACTTCGACAAGGGAGCCAGC
GATGTGAGGGCGCTCATCACACAAAAAAACAGCAGTTTGATGTGTCCTATTATGTGTCCC
AGCAAGAGCCATAAATAATTGTGACAAGTTTTTTGTTGCGCGTGAAAGTCCTTGACTCTG
CCTCCTGTTCCAGCACCTCCTCTCTCGTATGGAGACGCTGCCAAGCACCCCCGATGATAG
ATGGCACGGTGCAGCAAATGACAACGGGATAGATTTTTAGTTTGTGCTTTGGAAGGGATC
AGTAATGGTGCTTTGCTGTACAAAGCAATAAAAGAGAAGGACAAGAGACAGAGGGGGGAG
AATGAGGGAAAAACAAAAAAAAAGAAAAATCCATCGATGGTGAAGAGGGAAGAATGATGG
CCGGTGACGCATGATTTTTGGGCATTTTAGTGCTTAGATTTATGAAATCAGGGTTAAAAT
GTAGTAGTGGTGTGGTATTTGGCCACTCACGGCAAAAACATTGATAAAtgca
>NODE_918_length_427_cov_2.032787
AGAAAAGGAAGAAATAGTGGATGAAAAAGTAGGAAGGAGAAAAGATGAGATAAAAGCAGA
GAAGTAAATGAGGAGGAGTTAAAGTGAAAAAGAAAAGGGACAAGAAAGGGAAGAAGGAAA
AGAAGAACTACAGGAAGAAAGACAAGAAGAAGGGAATGAAGAAAAGGAGAGGGAAGGAGG
AAAGCATGACAGACTAAGACAGAGGAAGGAAATGAGACTTGCAGAAGAAAGGAGAGAAGA
ATAAAAGAGTGAAAGACAAGAAGGAAAGCACTAAAACAGGAATACAGAAAAGAAGATAAG
AAGAAGAAAGAGACGGAAGAGGGAAAGAAAGACACGAGGGGCCTGTGAAGGAAAGGAAGA
AGTGCAAGAAGAAAAGAAAGATTGGCAAACAGAAATATGAAGGAAAGACACAAATGAGGA
AAGACAGCAAAAAAGCAGAAGGGAAGAAAACTAGAAGGAAAGAGGAAAAGAGAAAGAAAG
AGGGACAGGGACTAAAAATGGAAAAAAATAAATacagaggggaggaagaaagacacaatt
caaggaagagaaaaatgaaagaacaaaagaa
>NODE_919_length_191_cov_3.151832
TGGGGCAGGTGGCATTTCCAGGTGTGTAGCACGTCCGGTTCCGGAGATATTGGCCAAAAC
GTTCTCCCATTCACTGACAATGGGGCGTGCATAAGGCGACCAGTTTCACAGTGCTGAGTG
CCCGCAGAAGGTGTTTGGGAGCGCCTTTCAGACCGCTCTGAGTTGATTGGTGTAGGTTTG
TAGTGACACTATTTTGGGTCCCGTGGTATGGGCCAACCCTAACCCTAAGGCCTGAAATTA
GGGTTAGGCTCAGGGTTAGGATGTCGGCCTGGGTTTGGGAAAACGGTTAGTGCTAGAGAC
ATGAAACTTGTGTCTACCCCCCCATTTGCTGCTGC
>NODE_920_length_291_cov_1.470790
ATTATGAACATCATCATATATCATTTGTATTTTTTAATCTTTAAAAATTTCATTTTTCTT
GATCTTTAACATGGAAACTGCTTTTAAAATTTCGTGGTCATTTTACATCTTTCTGTAGTG
GCTTTGCTTGTCTTTGCAGTTGTTTTGTGTCTCCTTTTAGCTGTTTCATGTATGTTTGCA
GTAATTTTACATTCTGTTGTTTTGCATCTCTTTTATTTTACATATTTTCAGACTTGTTTG
ATGTCTCAGTGTAGCAGTTTATGTCTGTTTGGTGCTCTTTTTCATTTCCAATAAGAGTCC
TTATACTCCTTATTGAAGTCATTTTGTGTCTCTTATAGTGTTTGGCATCTCAGTCACAGT
TTTATATGATTTTCTAGTTGTTTTCCATCTCTTtgtcatcattttacatttgtttgtggt
tgtttttgcatcttt
>NODE_927_length_702_cov_18.175213
ATTTCTTGAAACGATAAAACATAACTTGTAAGAAAATGCACAGGTCCGTGAGAAATCTAA
TGCAAAGTAATACTTGTATAGGCATCATTATAATAGGTAATGGTAGTGAGACTACCACGG
TCTAAGCAGGGGCTTATGCATAGAATGCTATCTGTTAATCAGAATGGTCTAGGAAAGGAC
AAATTGTTTAATAATTTAAGGAATACGGAGAGATAAGAAAAGGCTCATATAAGGTAGAGA
CAGTGTTAAATCTTGGAAAAGGTGGCATGAAGGGTTACGTAGTTTAGAACTGAAGTGTGC
GGGATGGGGACACTTGTCATTGAGAAGAAAAGTAACAACAACAAACATCATGCAATTAAC
ATTCGTCACAAGTGACAGCGCAGCTTTTAAAGGCTAAATTGAAAAACCATTGAACTGTTA
AATTAAAAGTGACAACACAACAGTCAGGTAGGACAGCACACGGGACAGAAGGAGAGATCG
AAGGAGAGAGAAAAGCAACAGTAAGAGAGACATAAATATGAAATGATTGTTAGCTTTAAA
CCTTATCATCTGGATTCGAATCCTCAACTATAAAATAGCAACTCTTAACACATTTATAGA
AATACTGGAAAAATATTAGCACTAATTAACCTTTGTATCCAAGTGCATTGAAAAGAATAC
TACCGTTACCTCTGTGTCCATTAAAAAAACATAAGAAGAGGAAGAGAAGAGAATGACAAC
AGGGGGACATCAGGGTAGGTGGAATACTATAACAACATGGGGGATATTGTTATATTATTC
CACCCACCTTAATGCTGAGCCTTTGGGCGTCGCCACACCGTAGcctttcgagtcgaggtt
ccctcc
>NODE_929_length_523_cov_7.753346
TAACCTTTTCCTGTATGAACAAAAAAGAGGGTTGCTGCAATCGCCTGATGTGAAAATGCT
GTCGCTTTGCACGTTATCAGTGAATATATTAGTCTAAATCATCCTACATGTTTGCTACCA
CAGTGTCAACACTCCAGCTGTCCAGTAAAAAATGAAGTTAACAGATAAAATGTCTCCTTC
AGTCCTGTATCCAGGTTCTGCCACACAGGCCGTCTGGTAAATGAGTTGTGGTTAGGGGTT
CCCTAGTGATTGGTTCGGATTAAAAGTGAATTTTCTGTCTCCACTTCTGAATTCAAGTGG
ATAAATGAGTGGGTGAGTGAGGGACAGAGAGACAGATTGGACGGGAAAGAGTAGGTACAG
ACCTCTTCCTCCTCAATTCGAGCAGGTTCAATCAGCAGATTATTGACTTGATCAAATGAC
ACCCCCTGTTAGGACAGGAACCAGCGAGAGGCATGCGGATTAGTCAGGCCAAAATAAAAA
TATGCACACACACATACACACATACAGACAAAAGAAAAAAACTAAACAAATCACTTTCCT
CATACTTTCCATAAACTTCACCCAACACACTCAACACTCCACTATCTGCTTGCAGGTTGT
GGGACTTTAAAGTCCACTGGGATGGTTCACCTTGAAGCAGAAGTGAttccacactcactc
cccagcc
>NODE_937_length_1003_cov_7.551346
GGTCGTTTATTAATGGAAGAAAAGATTGATTTCCTGTCATTTCTAGCACCACAGTTTAAC
TAGCGGTTGTCTCTGGCTGCCCCGCATGTTACTTCCTAAAAACATTTTGATATGTGCATT
CGCAGGTAGATCTTTGATAGCTGTTTATTCAAAAGCAAACTTGAAAAGAGGATATAACCT
CGAGTCAGAAGCCTGGACGGGCAGAGTAAGATTGAAATTGGTCCGACTCTCCCTCTCTCT
CTCTTGAATTGAGGGTCCATTGTAGTATGTCAAACAAAAGGTTTTTATCAGAGGCTCTTA
ATGTAACCCCCTCCCCTCACTCTCTCGGCCACCAACTCGTTCTTCTCTTCCTCTCTTTTC
TCATTCATTTATTCCACTGTGTGTGGAAATAGGCTGGGCAACAATTAATTTCAGAGTGAA
TTCAGGCAGGATCTATTACCCCTCTCTGCCTCTATTGCTCTAATGGAAATCTATTTCACT
TCTCTTTTGTGTCCAATATAATTTAATGCCCATTTTATTAATGGCCTGAAATAATTACGG
AAGGCTTTTGTGATTCTTGAGTATGTTTCATTTAATTGTGTAATAAATGTCTAATCAGAG
CTCCCATCTGAAGCCATTATGGCATTAAAATTAACAATTACGCCACAAATGTCTTGGTGA
ATGCGTTGGGGTCTATAGAAATCGTTGCTGATAACAAGACACATATAAATCATTCATGAG
AATTTTTTCAGAGAAAAGCGGTGTGAGAGATAGGAGGATGAGAGGGAGAAAAAAGAAGTG
GAGGAAGAAAAGAGGAGAAGAAAGGAGCTGAGTTTTCTTTATTCCATTGAAAAACGGGGA
TGGCCAAAAGATAGGGCATTTTAAAACTGTGTCACCCTCTCCAGCTCCTTTCTTCCCCTG
TCTCTCTCTATCTCCCTTTAATTTGCCTTCCTCTTTATTTTTGAAGTGACAGATTTCACT
TTGGGAATTCATTAACCGTTAACTTGGGCGATAAAATATCTATCAGACCCTCTGCCCGGT
TCCTTTGCTAAGCTGCGTGGCGCCCCGGTTCAACGTTGTGGGTGACCAAAGGCAATTAAA
GAGGCTTCACACTCTCTCACCCTCccagtgtcactttctctgggaaaacaggaaggctgc
tcatcgt
>NODE_938_length_536_cov_5.585821
GTGTTTAGTGCAATGCATTTGTGTTTGCCTGAGAATCCATGTGCATTCGACAGCACGAGC
ATGGAGGGAGGAGTGTGCGCCTTTGAGTATCTCTCTGTCTGAGTCAGTAACACACACACA
GAGACACACACAAACACACACAGACACACACACACAGGTGGAGCCTCAGGGACCCGGACG
ACAGAACGGACGTCTCGACAAGAGTGTTTTCCCGCACCCTCGGGACACCAAAAGTCTGGT
GGTGGTGGGGGTGTGGAGGGCTGTTTTATTTTTATTTTGAGTGTTTAATGTATTAAAAGG
GGCCGGGGTAATGAATTATAATCTTTAATGCAGAAACCGATCGATACCACCCAGAGAATA
AATCAGCTTTTACTGAGAGCGTCAAAGCCCCTTAATACACTAGGGGAGAGAAAGGGAGTG
CATGGGGAGGAGGAGGAGGGAGGGAGGAAGGAAGGGAGGAGGGGAGCAGCAGGGACAAAC
TGTGAGCAGGAAGGATCCCGAATGAAGCAGAGAGAGAGAGAGAGAGGTGAGGATGATGAA
ATAAAGGAGAAGGGGAAGTAAGAGGTAAAAAAGAAGGGATGGAGGGATGGATGCAGTCAG
ACGGGGGGAAGTTATAGATGAACAGACTCACCTTTGGGGTAACCTCATTGAGTAAAAGCC
TCGGtaaaagcactgagatt
>NODE_939_length_390_cov_5.669231
TCTGAATTATTTTTGTGCCACTAAAATATTTGTTCCCCAAAAAAATCTGAGGCTTTGACA
AAATATTTTTTGCAATTTTGATTAATTAATCTTCTTTTTTTTTTTCTCTCCAAACTTGAG
CCCTGACAATAAATGTTCCCCTGCGTTCTAAGCAGCAGCACTCTGAGCTTAAGTTCCCCC
CTAATCGTTCCCTGAATAGCAGCTCCTCTCCACCTCTCCGTAGGTCTGGGTGGCAGCATA
TCTCAACTCGATTCACTGTGACAATATTGTTTGGCTATCATTCGCTGCTTTAGGATGAAT
GGCATCGATCCTCTTTTAACAACATTTGTTTCCTATTGTGTTCGGGGGGCGCAGCAGAGG
AGGGCAGACGTGTGAAAGTGGCTGTTTGATTCTCTTTTTCATCCCCATGACCTCAGCTTT
TGTGTCCCGTCACCCTGGGAATGTCACGCCTCACTACTCTACTTTAAGATGTTTCAGAAA
GTGCCCTTTGTTTTCACTCCTTTTTTTTTTTTTTTTTTTTTTTTTTTTTTTTTT
>NODE_954_length_470_cov_10.500000
CAGGATGACTTGCAGTAAGTTTGGTGATCCTCTGTGTAGTGATAATCAGGTCAAACTGCA
CGTTCTCAAATACTTTTCATGCTGGAATAGCAGCAAAATGAGTAGCTTTCCTGTCATCCT
CAGCTGTTCACTGTATTTGTGTTAACACACTCAATATGGATAAAGTAGTAGAGGTAGGAT
CTAATACAGTGTACCCTTTTTCTTGACTGTTTTCTTTATCATTAACTCGCATGTTTTTCT
TCTTGCCTTCCTGATTTGTGTGTGTCAATCTGCAGGTTCTACTGGGACTTGATAATGCTC
ATCATGATGATGGGGAATCTAATCATCATTCCTGTGGGAATAACCTTCTTCTCAGAGCAG
ACCACCACCACCTGGCTGGTCTTCAACGTGGCTTCGGACACCATCTTCTTGGTTGACCTG
GTCATGAACTTCAGAACGGGGATCGTCAACGAGGAGAGCTCCGAGATCATCCTCGATCCC
AAGGTCATCAAGATGAATTACCTGAAGAGCTGGTTCGTCGTGGACTTCCTCTCCTCCATT
CCAGTGGATTATATCTTTTTAATAGTGGAGAAAGGCTTTGACTCGGAGGTTTATAAAAca
gcccgtgccctgcg
>NODE_955_length_874_cov_7.035469
CTTTACTAGTGCATGAAAAAAAAAACGTGTTAACTCTTTGCAGCCCAGACGCAGTCTGAG
TAATAAAAGACTTCATATATTTTCTTTTGTATTGTCCAGGTTAAGAGAGTGTTTGGTTTC
CTTTTTACAGTTTGTGGTAGCTTATTTTTTCTGCCAAAAGGTGTTTGAGGCCTACTGGGA
CCACTTAAAAGTTTATGCAGAGCACTAGCCAAGTTGGACAAAAAAGCCTTGAAGTATACA
CACACTGGCCCCTTTCTCAGAACCTCTCAGCTCTGGCTTGGGGGAGTGTTGTTGGTTTAT
GAGAGGGAAAATAGCCCCAGCCTTCTGCAAAAGTGAAATGGGATTAAGGCCTTTGTTCGG
CCCACAATGGTGAGGGGAATTAGCAATAGTTGTAGGCACTTAGAAGAGCTCTCACACAGA
AGCTTATCCCAGATTTTGCACAATAATCATTTGAATATCAACAGTGTTTTGCAACTACAG
CGCTAATGTATAAACCTCTCTCTTTTAGATATCGAAATCCCCAAAAGGATTTTTTACCAC
TGGCTACATCACAAATATTCATGCTCTTTATGGCAAATCATATTTTTGGGTATCATTGCA
CTTTAAAAGTTTAAAAGTGGTGAGGATAACTTGAAAGGAAGTTTAGGGAAGAAGTTTTTA
TTATTTACTTTAGTTGTGCTGCAAGCTTTGTGCATTTCTTTGTTGGCTCAAAATTAAATA
AACTCTTATTTGTAGGTAAAGCTCAGCGTCTTCTATTGAAGGTACAACACTAAAATAAAT
GTCTATTTAGGCATCTGTCTGATTTTCCATTTCCCAGTAATTCTGTATTTCTACTAATTT
ATAGCCGTATTTTTAATGCAAACTCCCTCTCTTCTCTAATATTTGCATTTCACTGAAAAA
ACAACTTAAAGGACGTTATTACGTAAATAATAGAAGAAACTTTTTTATTCACAGTCTTTT
TTGCTGACCTTCCCTGACATAAAAACAGCTATAAACAGGATTAAAATGAGAGAGAAAa
>NODE_956_length_222_cov_7.860360
TAGACACAAGTTTCATGTCTCTAGCACTAACCGTTTTCCCAAACCCAGGCCGAGACCCTA
ACCCTAACCCTAACCCTAACCCTAACCCTAATTCCAGACCTTACGGCTAGGGTTGGCCCA
TACTACGGGACCCAAAAAAGTGTCCCTACAAACCTATACCATTCAACTCAGAGCGGTCTG
AAACGCGCTCTCAAGCGCCTTCTGCGGGAACTTATCTTGGCATCAGCGCTTCCACACTGG
CTGCGATATGCACGTCCCATTGTCAGTGAATGGGAGAACGTTTTGGCCAATATCTCCGGA
ACCAGACGTGCTAGACACCTGGAAATGCCACCTGCCCCACCTAATTTGACTATGCTGAAG
ACGCCG
>NODE_957_length_316_cov_1.844937
CCAATGCAGCCTGCTGAGAGGCGCTAAGAGGGTCTCCGAGCCATTGATTCTCTTTGACAG
ACAGGTGAAGGAGGGAGGGAGAAGTGAGGCAGAGGGGGAGGTAAAAAAAATACCCCCAAA
AAACGAGGGGGTGGCAAGGTGAGGAGGGGGGAGGGAGTGAGAGACAGGAGAAGTTGTGGA
AAGAGGGATGGGTGTGTGTAGATATCTGGAGGAGAAAGAGGCTCTAATGGAGCACATGTA
CAGTTCACTGCATTCACACTCTGTCTCTCCTGTTTCAGGTTTTTCTAACCATCCCTCCCT
CCACCTCTCCTGATTCCCTCCTTTTCTTCCTTTACTTCCCTCCAAGGTCATCAATGAGCC
ACTAAttcagtgtgggagaacaaacatggatcacccagagtaaagtgtaaagagctcctg
aggctctctcctggaagcaagaaaaaaaaaacactgaaag
>NODE_964_length_705_cov_4.696454
CTCCTTCTCCAGGCCATCGCTGCCCACTTCCTGACCATCAGAGCCAATCACTTTCCACCC
CTCACCTCCTTCGCCGCCAATGCCGAGCGGCAATCTGTCACCCGGGCACTAGGAGATGCC
ACCCTGCCGTCCGCCTTCCGTACACTGCGGTAATGGCTTCTGGCAGCCCTAGAAAGATAA
GTAACCGGCGAAAAAAAAGGCAGGAGAGTGGGATGAGGAGGGCGGGGGGACTGAGGGGCC
AGAGAGCAGAGGACCCTTTCTCATATCCAGGCTGCCCCCATCTCGCCGCCGCTCGACCCT
CCTCTCCCCCTTTTGCCTCACCCCGCTTTGGCCCGGTCGCTTTGCACGATACTTCAGTGA
ATAAATGAGTCGTTTTAATCCGACTGACAAGCTGGCATTGCCCAGCCCTGCCCTCCATCT
GTACTGGCGGCCAGCACAGCAGCAGGCCCCAGGCAGCCCGATGTGCCAATCCAACACACA
GCTTATCCTGGCTGTAGCTTCAGGGACAGAAGGGTTAGAGCTCTATGCGGCAGCTACCCT
CTCCACCAAAAGAGCTATTTATATAAGAAAGGGATTAGCCGGTGGAGGCTTTGATGAACT
GGAAAAAAAAAAGTGAATTTGCTCCCATCTTGCTCTGGTGCATGTTTGAAGTCCTCATCT
TTTTAAATGAAAACTGCACTTTGCTTTTCCAAGTTATAAAATAATCCAGCGCGGGTGTCG
GGTTTTATTTTACGCGCTCAGAGCTATTTATTTTTTAGGGCGACCGCGAGTCCGCAGAAG
CATTCGTGAGATCGTTCCCACTCTGCGACAGAAGTGAAAccaatttctgtccagcctatc
cccaccgcc
>NODE_965_length_645_cov_14.790698
ATATCTGACCACAAATGCGCAAAAGATAGAGGATAGTAAAAACAGCTTTGGTCTTTCTGT
CTTCAGCCTGTTTGGCCACATAGAAGGAAACAGATAAATCTGTGTAGCTTAAACCCCTGT
GTCTCCTACAGGATTAAAAATTCATAAGATATATTGAATCGGTGTGGAAATCCCAAAATA
TATGCAATTTGATCAAGCGGGGATTAAAAGTGTCATTGTGCTTGTCAATAAGGGTTGGTG
GCGACGTGGCAGTATCACATTGACTCTTGCGTATTAATACTCAGTGTCCTATTGGGCCAT
CAGCTGATTGTTTGGAATGTAAATGATGCTGCTGATGGCTCCAGTGACTGATGGCTTAAA
TTCCAATTAATCAATTGCTTCATCAGTTTCCCTAATTCAGATCAAATATCTCCTGAGTGC
ACACTCTTCTTTCAGTGGTATTAGAAGAAATAAATGCTCTGGAAGTAATTTTCATCAATC
TCGTGTACATGCCAATATGCCTCACAAGCCTGGTCCAGGTTGAGGACTTAATGTCTTAAG
TGTGTGTTTGTGGGTGTGTGTGTGTGTAGAAGAGGGATTTGCATATTAGGAAGGAATGTA
AGGAATTAAAATAGGGTTACATATTTGTGTGGACTTACTTGCTTACTTCATTCTATTTAT
TTAGCTTTATAGCTGCCAAACTTAAGTAGAAGCCTGAACTTAATGTTGCCTTGCCTCACG
CATGTCTTTAGGTTTCCTTTTGTGGTGTTGAGCTCATGATAAAATAGTCTTTCATGCATT
Cagcctttg
>NODE_966_length_935_cov_12.693048
CATCTGAGGGAAAGAGAAACAATGCTTAGAGCCCACTGCACATAACCTTTCCATTCAATC
AGCGGTTCAAACTGTCTCCCACTACTGCAAATCATTCTGTTTCTAGCTAGTCAAGTGTAC
CACCGAGTCAAAAAGCCTCCTATCAAAAATGGATAAAAATATCCTTCACTGTATTGACCA
ACAGGCAGAAAACTACATCACAATTTCTGAAATAAAACGGACACTTTTATACGAGCATAT
GGGCCGTTGAAAATCAGAAAACTGTGAATCCCTAGCTATGCATTACGCACCGCTGTCTGT
GAAATATGTATATTTATGAAAACAACTGGTAAAACTAGCGCAACAGTACAATGCCGACGT
CAAACAAAAGCTCGTCAGTAATGTTTTATACAAATCCACTGATATAATAATTATACTATC
CCCAGTCCTTAGTGGAGGTTGATTGTTCTTGCTGTGAGCTAACACACTTAATTGTAGTAT
GCAAATGAGAGCAATTACAAAGCTTTTAGGTGAAGAGATGACAGCTGAGGTTGGTTCTAT
TGGGGGCCTCACCCAAACAGTTGTCATGGAAACCACATAGAGTAACGCAACTGTCAAACG
GATATAATCTCATGATATGTCCAGAAATTGCCTCCTCTCTACTTTGTGCTCGCAAAACCG
ATCCATATGAAAGGGAGATTCTTTGATTACTGAACAAATTGTCAATTTGTGTTTTGCAAA
GGGAAAGAGGGCTCATTTGAGGAAAAAGAAATGTTGGAATGGATTCAATTTCCAAACCAA
CACTTCATAAAAATGTAAAATATGCTCACGCACATAGTCCGAAATGCTTTGAGCATTTTT
TTGTAGTGTCAGTAATTAGTCACGTGTGGCTAAAAGGAATTTACGACAATTATTTTTATA
GTAGTCATTCGGCACACACATCTTTTGTGCTGTGAAGTCGGTGGCTTGAACAAACATGCC
TTCACTTAACATCTGTTCTAagtaagcaatagtctatgtgctattgatttgtgacaattt
tggttactgtagatgaaacagactttcacacaggctgcactcgatcaaaacccagcagg
>NODE_970_length_453_cov_11.278146
GTCCATTCCCCAAAGACTTGGGCATCATTTGGTAGAAAGTGTCTAATAATTGGTTTTCGG
CCATGTCAGACACATGCAATTCCCCCTACTAATGGCTCTGTTAGGTAGAACTGGGCCTCC
TGGGTCAGAGAAGGACAGAAAATAGCCAGACGGCAAAAAGCGCCCTACACCCTTGTCCTT
TTTTTTCACTTCAGACAAACGAGGGAACAAGAGAGAAAGAGAGAGACACAGAGAAGGGGA
GAGATGGCAAGAAGGAGAGAGTGTGTATGTGAGCGAAGAGGAAATGAAGTGGCAATAAGT
GCAGCCAAAGGGGAAATGCTCTTCACCGTGAGTTTAATACATCAGACTGGGGATTTGGCA
GCCCGCCACACAGCAATTGTTTACCTTTTTGCTCACTGGCTGCATCTGTTCTGTTTTGTA
AACGGCACTAAACTATTCGCCCGTAAACACCGGAATCAATAACAACTGCTAAGGGAATTC
CCTTATCCCGCCCCTCCCTCTCTTTCCCTCCCTCTCTTCCCCATGTTTTCATCCCTATCC
ACCACCCCTTTTCCTTCCCCTAGATCTCCTCCTCTCTCCCTTCTCTCTGTTCCCTGC
>NODE_971_length_374_cov_21.692513
GTCAAATAAAATCCAAAAAAACAAACATCTCACCTATTTACACTTAGTGACAGAGAGCAA
ACAAAGACTGGATGGGTAGGTCATAAATAATAATAATAATAATAATAATAATAATAATAA
TAATAATAATAATAATAATAATAATAACAAAATGCAGGCTAGATTGTCTCAGTACCTTCT
CACTATGGCTATGCTCCTCGTTTAGCGTAGTGCTACTGCACGTATCAACTCCCGAGTCTT
TAACCTGCGGTTCACACCATGCCAAGTCCTCTTCAAATGAGTGTCCCCCAAAGCGCACCA
TTTTCTTTTGCCTCTCAGATAAGGTGTGTGTCGGCTCGGACATAAATGCCTGCTCAATAG
TTTTTCTTTTTCCCCTTTGACTGTCCCCTACAGGTGTGGGATAAAAACAGAAAGAAAAAC
AGAAAAAACAACATGCAAAGGTGTAAATAAAACAAATGAAACATGAAATGACAAAAGACT
CTGGGAGAACGGGGATGGGGGAGAGGAGagagacagag
>NODE_972_length_696_cov_8.370689
GAGGGACCTTGGCTAGCAGCCCATAGTTCCCTTGAGCTGACGCACCAAGCAAACACAACA
CACTGTGCAAATGGACTCGGCGAGCCCAAAACAGCGGCACATTTAAGAAGCATAGTGGGA
AAAATTCCACCAATCTGTTTTGCATTCGCAGCACCAACACTTAGACCAAAGGTTTTCACA
GCTTTTGTTGGTTTTGTATTTTTTTCTCTCTCCTTTGGAAGCAGAAGTCCTTTGATTCTC
AAGTCTCTCTGTAAAAACATTAAAAAAGATAATCCATTGGATCTAATTGACACAAAGCCC
TCCTTCCCCCCTCCTCCCTTGCCTCTATCCTCCGCCTATGGCCCTCATTTCTTCTGAGAA
AGGCCAAGTGTTTTTGTCCTGTAAATACCACGGAGCAGAGACAAAAAAGACGTCTTTAAA
ATGCAGTCTACAATCCATTACACATATTCCCCCTGCATATCCATTCAGTAATTATTCATT
AGAAAACATTTAACGTCACAGTGAATTTCACACTAGGCAGTCGAAACACAATAGAGGAGA
TTTGGCCTATTTTGGGGTGAGGAGTTGGGGAGGGGTTAGCTGTACAGAGGAAGGGTGAAG
GCGAAGGAGGGGGGAGGAGGGGAGCAGTATTTGTCTGATCTGAGAACCTCTGAAACGGGG
CCGTCTTGAGACAACGGGGACAGACTAAATAGTGCAGTAACGGTCTGTGCCCCGCTGCTT
GCTGTGACACTCATTTAGTGTGCTTTAGTGTGCCCCGAGGGCAAACAATAGAGGCTTGTT
CTTAGCAATCCTGTGCTGTAATTTGGACTTCATTActttgctcatacggggccccatgga
>NODE_973_length_407_cov_4.555283
AAATGCGTGTGTGTGTGTTGTTTGTAAGTGGGTGTTAATTGATGCATTCTCTCCTTTTGT
CTGTTTAATGGAAAAGCACTTCTTATTAAACTGTCACTCACAAATCTGTGCTCATGTGTG
CGTGCAGCAAGAGAGAGAAAGAAAAACGGGAGAAGGTCATTAGAATACAGTGTGAAAGGA
GAAGAGAGAGGTTGTAAAAGGGGAGAGAGAGAGGGAGAGAGCAGGAGAGGTGCAGAAGAA
CAGACCATTACAACAATTAGCGTGCCTTTTAAAAAGCTTTCCTTCACAGCCGTTTGATAT
TGAAATGAAACAATGTGCCTCTGCAGGAGGCTGTTGGGAAATTAGCCTAACAATACATTA
ACTGACACACACAGACACACGCTCGCTCTTCATCACCTGTGGAGGACTTGTTTCCTTCCC
CTCTCCCAATTCAGCCATTTCATTTAAAttaatttaaattcacttcctttcaaatcagtt
caattatgttaaatacttttcagctcacctcagttaagtgtgcggcgctgacggtgaatt
ttaccgagtca
>NODE_974_length_569_cov_8.899824
TAAACTAACACCTTACTGTACAAAACATTTCGGCACATCAACTTTTAAGTACTGCAGTGT
GCACTGGGTAGATGATAAAAAAGTTCTGTGTCACTGGTCCATGCCGGTATGCTCCCCAGT
CCCTGTAATGATTTCTATTCATAAACATGCAGTGTGCTATCCTCCACCTGGCAGCTGCCT
CTGTGCATATGAGATTACCATTATGCATCTTCCAATCCCAAGGATAAACATCTCTTCACT
TTTGAAGTTTGCAAGCATGAGGCATATTTTAGTGCCATATGACTTAAGCATCCCTTCAGG
TATCACTTGCAATCTTTTCTCATTCTATATACATTGTTCAACTTTAATGGGTATCTAATT
TGTGTTATCAGCTTACAGGGCAGTAAGTAATAATTTGCATGGCTGCCCTAAGCAAATATG
CTTCCATAAGCATCCCCATAGTATAGACACTAGAATGGATTAACCTCCATATTGGCTATG
CCCTGACGGTCAATGCTTTTTTAGAAATAAGTAGAACAGATAGTTTAGTTTGGTGGCAAT
TGTTGTGAAAAAAAAATGGATTTACTACAAACCTTTTTACATTCAGATGCTACTTTGGAT
AAAAGTCTGGCACGCATAGCAATGGTGAAATGAAATCTGTGCATCTATATTTCCAACATT
GTCGACGGTGGTTAAGGCTTCTTACTGGAACAACCACATAATATGggcatgaa
>NODE_975_length_716_cov_10.310056
GAGGTGGGAAGGAGCACGGCGGCGACGCATTCCCTGCTGCGATTTGTTGCGAAACTGTTG
TCACTCGAGTCATAAGTCAGTGTTTGAGGCTAATCACAGCTAACTCCTCCAAACCTTGCC
AGCCCTCACCGCAAGCCTCATACCACCTCGTCTCATTCCCACATTCCTACAGCCGTCTTT
CCTCACCACTCCCACATCCACCCTCCACAGCCCCATCCAAGCCCACCCTCACCTTCTCAA
TCCACTCTTGGATCATTTCAATTTGCATCCCAACTGGCCCCGGGATTCCCTAGCCCTGTT
AAAAGGCAGGCTATTTGTTGTGCTCTGCGGTTAATGCCGCGCAGAGCTTTAAATACCCAT
ATCAAATCTTGGAGGCTCAACAGATTCAGTTTTGCAAACCTGTATCGAACAGAGGTTCAA
TCCGTCAGCTTAGAAGTGTACACTCCTTAAGTTGTGTGATAAGGTAAAACCAATCACTGG
ATTAGGCTCTCTCTGTCAGTGATGGTGTATTTTCAGTGCACAGTGTTGCTTTGCTGAAAC
AGGATAAGCTGATGGAGTAACATTATGGTGCTTGAGATTTCTTTTTCAATAGGAATATAC
TATTAATGGATTCCGAAGCCAGTGTGTGATGCTGCTCTTGCAGTTGTGGATAATGCATTA
GCATTAGCTGTGAAAAGCAGTTGGTGCCGGATACCATGAGCAATCATCTCTCAAAACCAC
AAATTTGATTGTTTTTATCATGCAAATCCAGCCTACTACCCGATAAGATTGATTGAGGTC
TTATAGGATTGCAGTGTTTATTCTCGTAGAGCTTCTCACAAACAAACCTCAGCCTTTAGA
TTCACAAGTATAATTTtgca
>NODE_976_length_399_cov_2.112782
ATTCCTTACATCACTATTGTCAATAGCCAATGTCAAAAATACAATTAAACGAACATGAAA
CAAACTGTGAGGACCACAGGCTAGGCAGGACAAATCTCCCATGAGGCAAATCTTCTCTGA
ACTAACAGAGGAGGCTTATGAATTGCTGGGGCTTTGATTTCAAAGGAAATATAAGAAGCT
TATAGAGGACAGCAGTCCTCCAGCCAGTTGAACCGCGTGTCCTAAGTGTTGTTTTAGACG
TTTCATCAATCCCACTTGGAGGAAGTTTTAGAATGATGGAATATAGGTACACATTTGTCC
TAAACATTTGCTGTATTTAGTCCTGCAGCCGACGCAGCAAGAACACGTATGAAGTTGACT
TTCCGTATTTTATGTCAACTAATATAAAGCATAGAAGTCGTGGATGGCTGAATAATCACA
AATTTTGAGCAGCCATTTCAAACAAGGCTGCAGTTTCCAAGGTTACCAGTAATGCAGCTT
TGTTGTTTTTTTCTTAGGTAGCATGActtgggaatagatcataatttgtttttgatgagg
agc
>NODE_987_length_145_cov_2.062069
GTAGAGACTCGGGAGTAGGCTCAGTGCGATCGCGGCGGCAGCAAATGGGGGGGTAGACAC
AAGTTTCATGTCTCTAGCACTAACCGTTTTCCCAAACCCAGGCCGAAACCCTAACCCTAA
CCCTAACCCTAACCCTAACCCTAAGTCCGGACCTTACGGCTAGGGTTGGCCCATACTACG
GGACCCAAAAAAGTGTCACTACAAACCTATACCAATCAACTCAGAGCGGTCTGAAACGCG
CTCTCAAGCGCCTTCTGCGGGAACTTATCTTGGCTTCAGCGCTTCCACA
>NODE_988_length_436_cov_13.504587
AACATATTTGCTGTCACTTTGTTGTCTCATTGCGTTTGTAAAATTTGAATCATCCCAGAA
ATTAAACGAGCGCGAGCCCTCTCTGTGTATGTAACACAAGCAGGGGGAAAAGAGATATAA
GCGATATAATTGAACAAAACATGTAACCTGTCTAAATCTGAGCAGAAAATGAGAGAAAAT
GAAAATTCTATTAGTCTCTAATGTTCCCTCTGCCCCCCTCCCATGTGCTCTTCATCTCTC
CAGCAAAGTATTCAAATGCAAGCCCTGCCTTACCTCCCCGTGTCTCTTTTTCTCTAATTA
TCCATGAGGTCAGTAAGCAAAATGGGGAAGAAGCCAGGAGATCAATACAAATTATCCCTG
AGCAAACCAGTGCTGACAGTTTGAATTGCAGCATATGTTTACCCAAAATCAGGCAATTTA
TCTTAATATCAGGCGAGTAATGCAGCAGGGGTGAGAGGTCACACAATCTCTCCACCTCAT
AATTACCCGCCTCTAAAACAGGAAAGTGGTATTGATTGGCCGCGGGCCGGGAAGCGGGCG
TGACTGGAACGTGCCAGCGACCCCCCCCCCCCCCCCCCCC
>NODE_989_length_789_cov_10.380228
GTAAAATTCACATCACCTAAGCTAGACCATCTTAGAAGTGGTACAATGTTACCTAGGCAA
CAATTAAACACACACTGAACAGACTGATATATCTCAGAAAGATTTAAAGCCTAATCTGAA
ATGTTTCTCGCTCCTTGGGGGAACTAAAGGTGAAGTCAGTTATCTGCCATTATTTGGTTT
AAAACATTCCCAGCAGTATCCAACATCTCTGCCTATTTGATTCACTTTGAGCATGTCTCT
CTCCTGGATGCATTCATCCTCCCTAAACTCCTGAGTTGGAGTGGTTCGCCTCAGGCAGAG
GAAGCAATAATGTGAACCCTGGAGAGCTATTCAGAGTGAAGAGGAGAGTGGAGAGGAGCC
TCCTCCACTGTTCTCCTCCAGCGGGCCGTTTGGGAGGCTAAACGGCGCCGATATCCCTTA
TTAAACCATCTGGCTGATGCTAATTAGATTATCAGAGATAAAGAGAAGGAGTTTTCTTTG
TACATTTTAATGAGATAATGTGTCAGGCAATTGCGAGGAGAAGCGTTATTTTCCGAGTGC
AGAGACTTTTCAGGTGAAAGTGTACAAGAACGAACAGATGCAGAGGAATGATTAATAGTG
CTTATCTGGAACCATCTTGCCTACATAAGGGGAAATACAGATTAGGAGAGTAAAAGTATA
TGTCTTTTTGCGACTTCCTTATTATATTAACATTTAAAAAGTGCATCCCCTGACTTCCAG
GAAAATTTGGTCAATTAGAAAACTCTAATACCGTCATCGCAGTTGTTCTGCGGCATCTGA
TCAAGTCAAAAAATGTAGTTAAATCTTCTCTGCACCGCTGAATCGGACCACACAGCGCTT
CCAGGGCATACAAGCAGATAGATTTCCAGGCTAAAGATAGTCTTGGAAGCTCTTGCTTCT
AATGAGAATGAGGAGGGGGACTATTGATTaggc
>NODE_990_length_689_cov_10.326560
TCCGTTTTTTATTTTTCAATTTTCTGTATCAGTATTTTGAGACAACACTGTCCTGCAGGG
TGTATTCACCCCAACAGACTAATCTAATACTACATCCCTCCAGCTCAGGAGATGGCTTGA
TGATTTTCTCATCAACAGTAACGTCTTGGTTTTGTTGTTTGAAAGGACAAACATTGGATA
AAATGCTTCTCAATTTGTGCAACAATTTCTAAACAGCATACATATCTGCATGCAAATGTT
GATGAGGGAATTGGAAGTCCAATCTTCCTGATAATGGCAGGTGTGTTTGGAGTTGTAGCT
GTAGGTGGGGCAAAGTAGATTTCTAGACCCCACCTGCGCTTCTCCTAAACTCTATCCTGC
CTCCTTGTGCCTGTCTTGTCTTTCTCCATTTCTCTCTGAGTGTGTCCGACCTGGCAAGCT
TCCTTCTCTCTTTGTTCCACAGTGACAGTCCTGATGGCAAATTGATTTCGACTGTGTGAG
AACAGACATACAGACAGAAACAGACAGCTCCGGATAGCACAGGGGCCTCTTCCTCCCCAT
CTATTCCCTCCTCTTAGCCTCCCTCCTGTCCACTTATCTCCACCTCTTCTCCTCTGCCTC
CACACACACCCCTTCTCCGAATGGAAGAGGCCAGTTTCATCCCTCCTTTCTGTCCTCTCT
TCCTCCCCGGGTCCCTCCTTTCCTCCTTCCGTCCATCCTGGGTGCTGCTGCTGGTGGTGT
CGGTGTGGACAGTAGCGGTTGGTGGGTGGAGGATTGCGTTGAGCGAGAGAGCCAGAGCGG
GGCCTAcctgctcggcatgcagcgatatggactctgaatactctatctctgat
>NODE_994_length_506_cov_5.450593
ATTTTACCCAGACTCTCCTCTAAGCAGGAAGTGTGGGATTTCGACCGCAGTAAATTTAAA
TGTCCAGCAGGAGGACCCCTATTCTTTTGCTGAGTAGCAGGTGGCTCAGCAGGCCAGGTC
TGTGTCGTCTCCTCCTCTGAGATAATGTAGGTTAAAGGTCATGACTGAGTTACAGACAGA
CCACGGGCTTCATCCACATAAATATTAATCCATATCATTTACAATTGTCATTACATTAGT
GCCTAGACGGCATGGCCTCCCTCTGCTATTTTTAAGTTATTTTATTTTCTTTTTTTGCAC
ACATTATTTTAGAAATTTCTAGTTATTCCTGTTTTCTTTCCTTCTAGTTCTGGCTGTTCA
TTTTGTTATTTGGACTGTTATGACTGTGACTGTCTTTAAGATTTAATACATATTTATTCT
TATATTATATTTAGAAAATAACTGTTTAAATATTCTAATTAATTATTTTTTTGTAAAAGA
GGCTATTTAGTCTATTTTAGAGGAGAGAGAGAGAGAGAGGGAGGGAGAGGGAGTGAGAAA
GAGGGAGAGAGAGAGAGAGAGAGAGAGAGAGAGAGAGAGAGAGAGGTGTGTGACATAAGA
TGGGGAAGGCAGAGACAGGGTGAGAGGGTCTGGACGGACCGATCACACCc
>NODE_1002_length_589_cov_13.183362
CTGTCTCGACATTGTCCTTATCACCCCCACCCTCGCCTAAGCCACTCACTGTCTCTGCGG
GTGACCAATGTGTCAGATGATAACAGGGCGAAGGTCAATCCCTCTTGATACTCCTCCGCG
TTTAGTTAAGTGTGGGTAACAGCGTTGCTCCGACATCCAAATGAGATTGCGTTCGATTAA
GATCAGGTTCTCTTGGATTCAGCGAGCACATTGGCAAAAAAGCGACCCCACTTCGCTTGT
TGGCTTGAGTGTGGGTTTATGTTTAGTCTGTCCCCTCGCCCTAACCCCTCATTACAGCCG
GTTTATCATGCCAGGAAGAGAGTGGCAAAAACAAATTAGTCCACAGGAGGGGAAAATAGC
TGGGGATATCGATTTCGCCTTTTCATGCCAGAGTGGAGCACAGAAAATATTGGGCTATAA
AAGGGAAACAAGGATATAAAGCCATTACGGTGCGCACTTAATTGATCCCACTTCCCATAA
CAAATTAATTGAGCGGAAAATGGCAGATGGCTTTGATGAATGTCATAAAAAAGGCTTGTC
AGCAAGCCTGGTGTGCGCGACCCCCTTGCTCATTCACTGTATTGCACGGAGCTGCTTAGA
AAGGAGGCTTGTAGGAGTGCAGCATGTGTTTCTTTGAGTATTTACATCCCAGTGATCCGA
ATGTTAATCATGGCGACTTACTGACATCGTTGCTAATTGTCTACTGCTTCTTGGTGGATT
TTTTTTTTCTTTc
>NODE_1005_length_330_cov_2.081818
AGATCTCCTTCTGCGTCATTAACCACTCAGATCCTCTCTTGGTACTGGGGTTTCCTTGGC
TACGTCTTCATAACCCGAACCTGGACTGGCAGCAAGGTGAGATTACCTCCTGGAGCCTAC
ATTGTCACCAATATTGTCTTCAGTCGGCACTATCCCCCTCATCACCCACTAGTTTTAAGG
ATGCAGAAACTATCAAGCTGGATTCCGTTCCCCCTCAGTACCATGACCTCGCCCCAGTAT
TTAGTAAGTCCCATGCCTTGTCTCTCCCCCCTCACAGACCCTACGACTGTGCCATAGAGC
TTCTCCCTGGAGCAACACTTCCTTCCAGCCGTCTCTATAACATCTCTAGACCGGAACAAG
AGGTCATGGAGACTTATATTCGAGATTCCCTAGCTGCCGGGATCATTCGGCCATCTTCGT
CCCCTGTAGGAGCTGGCTTCTTCTTTGTAAATAAGAAGGATGGCTCCCTTCGCC
>NODE_1006_length_953_cov_6.571878
TGTGCGAATACATCAGTAGCCCTGGACCCCCCTCTCCACAGGCATACAAGCACGCACACA
CACACACACACACACATACACACACTCAGACGCATGCACGTAAACACACACATTTCCTAG
TAACTGAAGCTCACTCCCCCTCCTCCCATCCTCCCGCCTCCCTTCTTCTTCTTCTACAGA
AGTAAATTATCAAAACTGTGTTTGAAAGTGAATGAAGGGTGACTCGCTCTCTCTCTCCCT
TTCTCTCGCTCTCTCTCCCCTTCCCGCTTTGACATCTCAGTTTTTTTTTTTTCCTTACTT
GCCACCGTTTCTGGGCTAGGTGATAACTGCCGGTAATAGGATTAACATTGATTTCTTTTT
GCAAGAACAGAGATGTGCCAGTTCCAGCTATTTATTGAACTGCCAGCTTTGAACTATGAA
AACTGACTGCAGGAAAAGACCTAATGCAGCATTTTAAAGAAAAGAAAAGCCTCTGTGCAA
TTCTTTCTCTCTCTCTTTTTTTTTTGTTATTTCTTCCTCCTCTGTCTTCTTCTTCTTTTT
GTTGTTGCAGGATAAAAGAGAAAATCGGGTGCCTCTGTTCTAAGCTCTGGTAATGACTTT
ATTTATGTACTTTGTTGTTGCTTTTTTATATAAAAAACTCCCCAGTCAATATAGTTACGA
TTTGATCAATAAATTGCAAGAGTGTTTGACTTCTCTTTCACCTTGAAATAAAGATCCATA
CATGCAATTTCTTTGTTACGGTAGTGCACCGTGAATAAAGTATTTATGTTTAAGTTTGCT
CTGATCTATTAAAGATGAAAATTTCAGCAAAGGAATGTTTGCTGTGTAGTTGTAAATGGC
AGGTCGTGTGTATAAGCGTCATTAATTTTGAGATTATTTCACCTTATTGCAGGACACTAC
TCCTTTAATTGCTCCATATGTACTTGAATAATTTTGAAAAATATGCTTTAANNNNNNNNN
NGTTATTTCTTCCTCCTCTGTCTTCTTCTTCTTTTTGTTGTTGCAGGATAAAAGAGAAAA
TCGGGTGCCTCTGTTCTAAGCTCTGGTAATGACTTTATTTATGTACTTTGTTGTTGCTTT
TTTATATAAAAAACTCc
>NODE_1007_length_1005_cov_9.747264
CCTTTATACGTATTTGTTGTTGTTACTTAAGGCGTGTTTAATATTCTCAGAAAACACTTT
AAGCAAGAACATTAGAATTCAAGCGTTTATTTGGCCCTCGCATCCACGCATGTGTGACTT
GCATGTAACATCTCAGCGTGATTTATGTCCTAAGCAGCATTTTCTTGCATTGCAAATAGC
TTGAGTCTCAGCCTCTCTTCTGCTGTTTTTGTATTTTCTAACATGACACATGAATCCCCG
GTGGCCCTGAGAATCAGACAACCCAGGTGCAACACTAATATCCTCCCAGTATCCAAACAT
TTCCTTTAAAAGTAACTGGCACATTGGGGCCCATAAATTAGAACTGAATGCTGCTCAAGA
TGTCTGGCTTCCAATAAGACCGTACCCAGAGCAATAAACTTTGACATTGCTGCTTGAAAA
ATGCCTGCCCTTTTTCATTGTCAAGTGTTACAAATTGATGAAATGAGTTCATCGATGTTC
CCTGGTCATTATCTCTCCAGTGGCACTTTGTTTTACAGACAGTGGGAAAAGGGACAGTGC
AGATTAGAGGCCCAGGCACAGTTTATCAAACAAAATCTAATATCATCCATAAGAGAGGAA
TCTGGAAATCAATACTTCATTACTAAATTGTTAGTGGGGATGAAGAGTAATTGTGTGAGT
TCAGAGATGTGTCTCGGCGGCCGGGGCATAGGAAGTTCAATGTCACCCGGGAAGTGATAA
GTAAAGGCACTGATGGGAAGAAACATTTCTGTAATGGGGGGTGCTGTAGCAGGGCAGTGG
CCTGAGCACAGAACAGACAATAGACACTGGTTTGCCATTGATTGGCTCAGCTATAAAGAT
GGAATGGTTTAAAGAGCCAGAGAGGGAAAGAGGGGGAGACAGAATGAGAGAGGAAAAAAA
AGGCTTAGAGCGAGCACCACCTTCTGAATTTACCCTTGTCTTGTCACCAGTTTCAGCTTG
CATTGCGTAAAGTCTTCCTCTGTGGTCACTCCGATCAATCGTCCGGTACATTTGCATCCT
GACAGAGATAAGTGCAATGATAAAACAGTTCCTCTGCAAAAATGGAAGACCGCTTGATGA
CATGGCTATTACTGCTGGCTGAAGGTTTGTCTTTGAAATGGCTCTGTGTTAATGAacgct
aataaataa
>NODE_1008_length_386_cov_18.810881
CGACCTTAGCTGTGTGATGCGTTATGATCAGAATTCACCTGTTATGCCCTGTCTACTGCA
TGCATGGGGATATTTAAAGGCCTCGCAAAACCACTGCGTTTGGCCTATTACCAATTTTAT
TATTATTTTTTTAAATGAGTGAGAGATGCTCACAACAGTGACTTAAGAATTACTACTATT
ACGCAGCAGTTTATTTAGATGATTGAAAGATATACCTGATAGACGTTCTATACAATTAAA
GGGAATAATCCTTTGCTTGCTTTAAATCTAAACAGGAGTCTCCCCACAAATGCCCCACAT
GCGGAAGAACCTTTAATCAAAGAAGTAACCTGAAAACTCACCTTCTCACCCATACAGACA
TCAAGCCCTACAGCTGTGGCCGCTGCGGAAAGGTGTTTCGGCGCAACTGTGACTTGCGAC
GGCACAGTTTGACGCACAGCCCACATCAGGACTACTAGCCTGGACAGACTAACAAAATAA
CAATGGACAAAACGCAGAAAGACAAATCAGCGACTTCCTTTTTTTTGTTT
>NODE_1009_length_540_cov_14.648149
AATCAGAGAGGCTCGGAGTCTTTTTAGCCAGTGGAGCTGTCATTTGTTTTCCTTTGGTCG
AATCCAAACAGCCCACTCGGCTCGCCGCAGCCTTGTTAGGGTTTGCATGGCACAGTGTAC
CGGTGGTAATCTCCATGTGTAATATCAGCTAGGTTTCCCCCACAACAGGCCATATCTATC
TAGTTTCCTCTGTCACAGAAATAGGTTTATCTACACCCTCTTTTCACACTCCCTCTCGGA
CCCCCCCACCCCTTCCTGTGTTTGCGAAGGAAGGGGGGATATTATGCTAAGCCCCCAGCG
TTAGTTTTTATGTTGCCATAGCAGCCTTGCTCCCACAGGGTTGTGACCTCAGATGATTAC
AGTACAAAGCCTATTGGGTCTTGAAAACCTCTTTGAAGATGAAAAGTCTTTGATGGTTTG
TATTTATGCAAATCTCTCAGATATGATTTATCCAACTGAGATTGAATGGAGAGATGATTA
AAATTGCCCCTATTTTTGAAATCCTTCAATGGAGGCCCACTCTTTCAGTTTCGAGAACAA
GAGTGGTGAGTGTGGGCGCGGGGGTTATTTTGCTCTTCATTTAGAAAAATAGTAGCGCCG
TACCTGAGGTTATTTATAACCGTCTTTTTTCCTGGTGTGTCAAAGAGGGGAGAAAAAGGA
GAggaagggagggggggacatgga
>NODE_1010_length_346_cov_3.456647
TGTCTTGGCCTCAGCACTATGACACTGGCTGCGTTTTGCACGTCCCATTGTCAGTGAATG
GGAGAAGGTTTTGGCCAATATCTCCGGAACCAGACGTGCTAGACACCTGGAAATGCCACC
TGCCCCACCTAATTTGGCTATGCCAAAGACGCCGGTCTCAGTCCCGAGTCTCTACGACCT
TTCCGTCCCGAGATACAGCAAAAAATCACAGGTTACTCCCACTTCCTGATGTCGTAGAGA
CTCGGGAGTAGGCTCAGTGCGATCGCGGTGGCAGCAAATGGGGGGGTAGACACAAGTTTC
ATGTCTCTAGCACTAACCGTTTGCCCAAACCCTCACCCCAGGCCGAAACCCTAACCCTAA
CCCTAACCCTAATTCCGGAGCTTACGGTGAGGGCTGGCCCATACAACGGGAGCCAAAAAA
GTGTCCCTACAGACCTATACCAATCAACTCAGAGCGGTCTGAAACGCACTCTCAAAGGCC
TTCTACGGGA
>NODE_1011_length_317_cov_1.760252
AAAACTAAACAATTGGCCGGTGTGTAAATTATTTACAGCGTCGTCATTATTTTAGTCTCT
TTCCCTACCAGCAGGTTAATTGCTCTGAAGTCTTTTATCTTACAGTAGATTCAACACCAA
AAGCGATGTTGTCTTGTTGTTTTTTCCCTTCATCTACTCTTCATCCTCTCTTTCTCTTCA
AATTATCATTTCTTTTTTAGCTGTACATAACAATGGCATACTCATGCAAGTAGACAAACA
CACCACATAGACACACAAATAGCAAGGATATAAGGTTCAGTAGGCGTCTTTACATATGTA
GTCTTCTGGTTCCCTAGTAACCAAAGTTGGTGCAGCAACACAGCAGCTGTCTGCCGTTTT
ATTAGCAGTTTACTGTCTGACggactgtttcaccacaagtgagaataaatctggatttgc
atatgtcaaaaaaatagaatagcaaaaataaaacagtcggc
>NODE_1013_length_821_cov_6.975639
CCGACAGCGGTGCATCAGGCTGACATACAGAACTGATGGGCAGGGCTGAGAGCCGGCAAT
CTGGCAGGTTGAGTATTCACCCTCCTTTGCCCCCCACTAGCCTCCTGCTAGCCCCTGCTG
CTCTGCACCATACCCAGGCACCAGCATCCCAGCGGCTGGTGGCCCATTGCTTTGCTCCCC
CATAAAAATAGCCCATCCCATTATTCTTCTGCCTCCCTGGGGGCCACAAGGTCTCCAGCA
TCATTACCAGGACTAAGGATCTGACTCTGCCGCCACCACTTGGCACTCCCCCTCCTCTCC
CCTCACTCCTCTTCTCTAATTATAGGTCAAGCACTCTTTTTGTAAATTATAAAACCTTTG
TTCTTATCAAGAAAACAGAGCAAAAAAGAACGATACCATGGAAGGAAAAGGAGCAAGGAA
GACGAGAAAAAGTATATGAAAAAAAGAGGAGGGAAATGGTGTAAAAATAAGAAAGGGGGG
GAAATTTTTCAATTATAAAACCAAGCTAATTTGGTATGACCAGCGACTGTCATGCATGGT
GACGGAGCTCCATTATGCAGTCATTTGAGCTCTTTCAAATTAGTTATGTTAATGTCCTGC
GTGTGAATGTAACACTTGGATGGGACAAGATTTCAGCAATTAATTTCTACAGTCAGCGGA
GAGACAAGCAAATTTATTTTCCCCCTCTCAGGGAATTGGTGGTGGAGGGAGTGAGGAGGG
GAGAGAGCATTCTGGAGCAGGGAACAAGCTAAACACAAGACCTAAATAAAGCCTGAACAA
TGGGAGCCAATGCCTCCTCATTCATTCAATTGACAATGTTTTGCAGCTTAAACCTGTTTT
ATTAATTATGTTTGACATTTCCTTAATTAGTTTCATTTACACCAAATCAATCCCTGCTGC
TGTACAGCGTCATTTATCATTTTAAAAAATTTGCATAGCCAGTGCTggctttttctactt
aatta
>NODE_1014_length_291_cov_1.075601
TTTCTCTTCCTGTGTGTTAAAATCTGTTAAAAAATAACGCAAAAACACGTTTCTGTGTAA
ACTGGTTCTAAAGATGGAGGCATCAGTCAGCTGTACGTGTTTGTGTGTCTGTGTGGTCGT
TGTGCGACTCTGGGGGTGGCTGTCGATTGAACACAATAACAAAGAGACACACAACGCAAT
GAAACTACAGATGGATGTTAAAGGACGACAAACAGGAGCGAACAGACACAAACTGTAAGA
TAACTAAAAAAGACACAATGCAACTACACAAAGATGACACACAAAGACACACAAAGACAC
ACAGACACACAGAGACACACAAAGACACACaaagacacacaaagacacacagagacacac
aaagacgacaacaggatgacaacgagatgagaacaagtcaaattacaactttaataaaac
gagttcacacaaaat
>NODE_1015_length_630_cov_12.366667
GCAGAGAGTCCCCCATTGGGTCCAATTAGAACTATAGCATTGTACAGGGAAGGGGTGGCA
GGGGGGAGAGAGGGGAGTGGGTGGTTGGGGGAGAGGAGAGAAAAAAATGTTGAGTTATGA
TATTCATAATCTATGCAGAGAGGCCTTTCCAGTACAGGTCTTCTCCCCATAGCTGTGATC
TTTTCAATTTACATCAAGGGAAGATGGTCGGGGATGAAAGCAGGGCATCCAAGGCGCACA
GCCCACAGAGGGCAGACATGGGGCCTCATTAAGGCCCAGCCCAGCCAGCCCCAAACAGGG
TTTGAAGTGCGTCACATAAAGAGCATGGGGTCAAAGGTCAGACATAGAACAGATCTCCAT
TTAACTCTCCAGCTGGAGATGGTAATTAGCAGGTGCAATGATGATCCCTGCCTGACTGTA
AGGGATGATACCACTATAGGTGACACCAGGCATCTGTGTGAATGCGTGTGGGCACCATTG
AACGTCTTCGCACACATGGTGCCTCGACACGTTCATATATAACATCTATCAAGGATACCA
ACTCATTTCATGCTCTCATGCATGTTTATACAAAACCTGCTGGTATTATTGTGTGTTTAC
TACATTTGCACCCACACAGGCATTTCTAGATTTTTTTTTTAAGTAAAATTGTGATGTTGC
TGCTGTTGTTGTATTTTTTAAACTCAGCCTCATGAAATTATCTTAGTTCTATCACTTTat
attgtgcaaaataaaaagtaatttttctagaaagtgatgagacaatcggatcgc
>NODE_1016_length_587_cov_13.439523
TTATAATAATTACGACCTATGTATTATTTATTTTGCTCCAGAGAGACAAATTGTCATGGT
GCTCCCTGGACGATATTCGTGTTTTCCTCTCCTCCCTCCCGCCTTTCTGTCCTCCTTTCC
AGGCCTGGAAGAAGAGAGAAGACCACAGTTTTGGGAAGAGGGACAGGGCGAGAGCAGGGG
GAGAATGGTGGGGGCAGCAGTGATCTGCAAATCATTTATTTACGTTTGGCATCTGCATAA
TGAGGCAGGGAGCCAATAGCAGCCCTGGCTGGCTGGAGACAGGGTGGCATGCCTTCAGTT
TTAATGGGCACACTGAAGAAACTTCCAATCCTTCTTGACATTTCTCATAGCGAAATAAAC
GTGCTCTGGGTCAGAGTGTCTATTAGGAAGATAAGAGACGAACAAGTCAATTATACTTCA
ATGACTGCATAGCCAGGGGACCTCATTAACATGATCAGGGAGGTCCATGCTGCAGCAGCC
CTCTCCTGTGTGTAGCTCCTGATTAAGTTGTGGAAGAATGACATGGCCTTTTTTTTGCCT
GCTTCATGTACAAAAAAGGCAAAAAACCCCACACAAAGATGTAACTATATTCAACTCTAC
ATAAGACAAGAACAAACACACACACACacacacacacacacacacacacacacacacaca
cacacacacacacacacagcagacatcgccaggatgtggtgtctggccagccagccagaa
attgttgacac
>NODE_1017_length_723_cov_11.167358
ATACTCACACTATGGCAGTTACTCTTTTTTATTTACCCTCAGATGTGAAATTCTATAACT
TGTACAGTGGTTTTAGAGTCATGTTTTAAAACGTAACAAGTATTTCACTTTCTTTACGGT
TTAGATTTTCTTGTAAACAGGGAACGGAGGCAATCGTGATTTTAGGGTTAGTTGAGCCCA
ATAGTGACATGAGGTAGCGAATTAGCAGGACATGAAGCACCATAGGAACTCCTAACCTCT
TGATAGGCGCCTCACAATCAAAGTCATTAGCCAGTGTAATAAAGGGCCTGAGATACAGCC
ATTCTTCAACAGCCTAACTCTTTTATAACCAACAGATTAAAGTTGATTGGATTAAAATGA
CATTCTGCCCGTCTGACCTTGGCAGCAGCAGTTAAGTTCACCCAAATTAAATTTCTCCGT
AATAAAGATGATTCATTTGTTGCCTGACGTAGTAAATATAAAACAGAAAGAAAAAGGAGA
AAAGATTAAGTGACACACGTCAGTGCACACATGCACAAATGCACACTTGTGCACATACAT
ATACATGCATACAATGACACGAATACACTCGTGTGTGCACTCACAAAGCATTGTTGGAGC
TGCCAAGCAACTGGCTGCACATGCGAAACCAGAGAGACACTCGTCTAACTTAACCTAAAA
CTTAAAACATGTCGTTTAAATCCTTATGTTAAGGCCTGTAGAGATATCTTATCTCTTAAA
CAGACGTTGCAAGACTACGAAGGTTGTAACATTATTGGTTGCCGTTTTGAAATGAAAGAC
TTTCCTAATGgcttctgaactggccatgtcaacagcttttcaactgattgtcttctgtga
ctaactgtcacatgtaaatactgcaag
>NODE_1018_length_879_cov_10.183163
CCTTTTGGGCGTCAGTCGCCTGAACTTTGACATTCCCTTGGTTCATCTAAAGAAACTTAT
TGGAAACATGGCAAAATGAAGGTGGAACAGCCCCGGGTTTATATCCAGTTGGTTCAGTTC
AGCTTTAATTCAGTTTAATTCTAATCAAAAGTTTGTTGTTTAATTATCCAGATTCTTTTT
TTTTTACTTTGTCACATTTGGCCCCTACTGTGCATTACCTCAAACTTCAGTACAAATGCA
GAGAAAAACTCAGAAATTCTTGCTCAGCAACAGTCCATTTGAGCACAGTTCAGTCAGGTT
GCTCTCAGTAAACAAGGCATTTTCTAACTCGGCACCCAAGTCCATTATAAAGTCAGGGTG
TCGTCAAGGAAGGAGGGGCGAGCCGAAATGAGGGAGAGACACAAACGGAGCACCCAGATG
CAGATTAGGCTGCAGAAGATGAGGGTGTAAAAGGGATTTAATGGTAGGATGGATTAGAGA
AATCCTTGTAACAATGTTAAATAATTATGGTTCCAGCCGAGATCAAAGCGCCATTGATTG
AACCCCTCAAGCCTTCAGCACACAGAGTCTTGGAAAGCAAAGATTGGTAAACTAGTGCTC
AGACCACTCCGGCTGCTCCAGTTAAATTGGATTGGAAATATTAGGATATAGATGAATCCT
TCAGGAGGCTTTCGCAAAGCTTTTGTCACCGGAAATGTAGCTTGGGAACGGTATGAAAGG
TTTGATAGTGTACTGTCTCGACAGAATCATAAGACGAGGGTGTCGCAGCTGTCTCCACTG
ATACCTAAGCGTTTTAAGTAGACTTATAGACACACTTGACTGTTATATCAGCAAACTGAA
AACTTTCAGTGCAGGCTTTCATTCAAGGTTTTATTTTTTTCCCCCTCCTTCGTCTTGTAA
TCAAGAAATTTGGACGTGCATCATGGCAATTCTCCCGCAGAAAAGGAAGGTTTTATCTCG
CTCCTCCAGGGGTTTATTCAAAGTCTTCTGACAAGTCTCACAAAACATGAATGAcattga
gat
>NODE_1019_length_712_cov_8.195225
GTAACTTGTGATCAAGCAGGAGAACCACGGATGCCACTGCGGTCTGGTTTCTATAATATT
TTAGTGTTAGAGGGAAATTTCAGGTAAAGTGAGGCTCCATTGTATAAGTGAGCCATGATT
GCACATTTTAGTACCACATAGACTGTGATCTAGAGCAATTGTTTTCTATTGGGCATAATG
TGTTTAGAAGCACATCTTTGAACTTCTTTCACACACACTCAAAACTGTATGACCAGCAGA
TACATCAGTTTACTTTACAGTAGAAATACTTAAATTAGCAGTATACTTTTTTAAAAACTA
ATACTTACACACACACTGTCAATTATACGTCCACTGAAAGGATCATATGATTTAGTTCTG
ATTGTTCTCTTCTGTAACGTCCAGGATCTGCTGGCCTGAGATGAACTTGCGATTACAACC
TGTTGTAGTCTAGCTGAGCTGAACGCCTCATAAGTGGAGCTTTTGCTTTTTTATTGATCT
CTTTGTTTCTCATAGCTGGAAGGGCACAATATTTTCTCCAACCTGAATTCCAGCGAGTAC
GAGCAGGTGCTGGAGATCATCCGAAAGGCCATCATCGCCACGGACCTTGCCCTGTACTTC
AACAACCATCAGCAGCTGTCGGAGCTGCTCACCTCGGGTGTGCTGGACTTTAACAACCAC
TCGCACAGGTCAGACCATGACTCACACAGGTGCACAGGTTAGGTCTGGATTAAAACCAGT
TCTCATAGCAGTGAATACAGAGAAAAGCAAACCTGGCGTGCATGAACAGCACATTGAGTT
TCTCCACATGGATATAACGAGGCTTTGCTCCCCTCCAGGGACCGTGTGATTGGTCTGATG
ATGACAGCATGTGACc
>NODE_1021_length_230_cov_4.082609
ACTACGGGACCCAAAAAAGTGTCACTACAAACCTATACCAATCAACTCAGAGCGGTCTGA
AACGCGCTCTCAAGTGCCTTCTGCGGGAACTTATCTTGGCTTCAGCGCCTCCACACTGGC
TGCGATATGCACTGCCTATTGTCACAGTGAATGGGAGAACGTTTTGGCCAATATCTCCGG
AACCAGACGTGCTAGACACCTGGAAATGCCACCTGACCCACCTAATTTGACTATGCTGAA
GACGCCGGTCTCAGTCCCGAGTCTCTACGACCTTCCCGTCCCGAGATACAGCAAAAAATC
ACAGGTTTGTCCCACTTCCTGAGGTCGTAGAGACTCGGGAGTAGGCTCAGTGCGATCGCG
GCGGCAGCAAATGg
>NODE_1026_length_520_cov_8.350000
CTACATATGGGCTCCTCACAGAAGCAGCTTCGGTTTCTCTGTGACGTCGGGTTTTCACAC
GGCACAGGAATGATTGAATTCCAACCTGCGCGTAAGTGTTTTTTGATCTAGTCGGCTTGA
TCCTTGTGCACCAAAGCGCCACCAAAGCGCCACCACCGCGCGCCATAGTCGCGTGCACAC
AGGCGCGCACATCACATTATACGGCATCAGCCGGGCTCAAAGTGGATCATTATTTACTAA
ACAGGTTGCCTAACAAGAAAAGACGGATTCCCCTGCAGGCTTGTATAAAAACCCTGGAAG
CATGGCGGTGGAGCAATATCCATCATAATTGATGTGTTGCAAAGCAGATTACACACATTA
GCGCACACTGTTCTAGCTATGACAGCTCCAACTGAACATGACAAATTCCATAATATGCAA
AAAAAAAAGGAAGGTATTTTGCTCTCTCTGGGTATTAAACGACAACTAACAAAGAAGCAT
TTGCATTGGCAGGAAAGAGCGAACGTGTTTGCGAATGTTAGCGTGTGTGCATCCATGTCT
AACTACACCTCCTCCATGCTCTCATCTCGCCTTAATTGCATTCTATTTGTTCCACTTGGG
GCGGAGGGTCCTGTAAACTGTTTGGCTGCTTGGCACGGCTTCCCCCTTTTGCTCGGTGac
aagg
>NODE_1035_length_753_cov_15.642762
CTCCTCGCAGGTGGATGCTTACGGAAACATCCTCCTCACCACGCTGGAGATGAACAACGA
AGTGATGCCTTCTGACGTGGGGAGCAGCGTCAGTGACTCTCGGAATTCGGTCATGTCCTT
TGACAGCTCCGGGGTCCAATTCAGGAAGCCCATGGCGCCCCGAGATGGCTTCAGCCACCA
CTCGCTGGATCGCAGTGCCATGCGGAGCCGGGCCAACTGTCGGCTACGACGACGCTCCTC
CAAGCTCAAGTTGAAAATCCCAAACCTGTCAGATGTTAGCACCATTGACAAGTGGTCCCG
GGTCATTTTCCCTATCACCTTTGGATTTTTCAACCTAATCTACTGGTTGTACTATGTGAA
TTGATGTGCATCCCACTAGGAATCATGGGCCATATTTTGAGAGCACATTAAATTGGCTTT
GATACAGTTCCAAAATATGTATACACATATACAAGTTGAACATATGTATATGCATATTTC
TATATATTATATTTATATATACACGTGTGAAATCTGAAGGACCTTTCTGCTGTACAAAGT
ATTAATAGGATGACTTGAATGTTTAAGAATAATTGTGAGAGAAGAATTTCAAGGCTTTGA
GTTTCTTTTTCCTCCTGAAACAGACAAACAAACAAACAAACAAACAAACAAACACAAGAT
CCCACCAGGGGTTTTTGGAACTAAAGACTGCATGATATTTTTGCTATAAAAAAGGAGAAA
AAAAAAGAAAAAACGAGAAAAAAGAGGAAGTGAAAGCTCTTGAGAGAGAAAAGATGTCTC
AGAGTCCCATTGACTTTTTATTGACACTTATTGTAATCAAAAATCCTCTACTGCAGctca
tgaaatcagtggtggcttgtctgttcaggcatcagctgagtgagatccttgacaccc
>NODE_1036_length_840_cov_14.065476
ATGTAGGAAGAGAGAAAATGGGTAAGGAGGAGTATGTTTGCAAGATTTTTTTCCCTCTCA
GCTTAGCCCCTCTTCCTTGCCTTTCTGCTGCATTCCCTTGTCTTCACTCTACAGCCTCTA
ACAGAAGAGGGCTTCAAGGAGAGGCTGGTCGAAGTCAGACAGGGATGGGTCTGAAAGAGG
CATATTGTGAGGTCACATTCTTCCCAAATGCAGACAGGAGCCAAGTCAGTAGCTAGCGGA
ATTACCCCCATGAATCATGCCCATTGTGATGCCTACCCAGGATGAGAACATGGAAAGGAA
TTAGGTATGGCAGAGCCTTATCAGCTTCACATTCGGAACTGGTTGGCCGCTTGGTGCAAA
GCAACCTGGACAGTCTTTCCCATCCTTGCTCATGTAGAGTGTCCGTGAATGTGGAATTCC
TCCACTGCCATGTGTTGTTACTTAAGGGTGTGCTGCAGCCAAGTTACTGCGCACTTTTCC
ATCCACGCCCGTCCTCCTGTCTGTGCACTTCCTTCCCTCCCATTTACCCAGAGATCTTTG
TGGTAGGTCCTGGAGTTCAGGCAATATTAGGTTGCACCTCTTAAAACATGTCAGGCTTTG
TGGTGAAAATTAAAGAATGGAAAAATGATGAAATGTAACATTTTGCTTAAAGCTTTTTTC
ACTTTCGAGCTATTAGAAAAGGGGAGAAAAGATGAGAGTGATGGAAACACATTTGACAAG
TTTTATCATACTGGGTTTATTTTTTATATACAGCCCCACGCTATTTGCTCTCCAACTGTT
CGCTGCATAGTTAAGGCAAAGTGGTGTGCCTTGGGTGGCATCTTGGGATTTGAAATCACT
ACTAAAGTGAAGAAGACCTGAGGAATAAAATATGTTTACAGAACCATCTCGGGGGATTGA
CTATATCATTATTTCACCTCAACTTTCCATCTAGGTTCATTCACAAGATGCTGTGTGCAG
ATAATCCCccttgcgtgtgctctt
>NODE_1037_length_145_cov_3.427586
CCATTTGCTGCCGCCGCGATCGCACGGAGCCTACTCCCGAGTCTCTACGATGTCAGGAAG
TGGGAGAAACCTGTGATTTTGTGCTGTATCTCGGGACGGGAAGGTCGTAGAGACTCGGGA
CCTAGACCGGTGTCTTCAGCATAGGCAAATTAGGTGGGGCAGGTGGCATTTCCAGGTGTG
TAGCACGTCCGGTTCCGGAGATATTGGCCAAAACGTTCTCCCACTCACTGACAATGGGGC
GTGCATAAGGCGACCAGTTTCACAGTGCTGAGTGCCCGCAGAAGGTGTT
>NODE_1038_length_685_cov_11.607299
TCGTTGTTACTGTATTCCCCTGTTGTGGTGATATTTACAGAGCTGAGTGGGTACAGGTGG
AAACAAGCAAATAATCATGTAGCTAAAAGACACCCCACCCCACCACACCACTCCCAGCAC
ATTATTCCGTAGGAGCAGACAAATAGTGGAAGGAGGGACGTCAGGAAATAGTATTGCTTT
GAAGCCCATAACTCTATTCTGGAGAAAAGAAGCATCACAGTGTTATTCCACATCCTCAGA
TATAAAGGGAAAAAACATAATAACTTCTCGATAGCCTGGATCTCCACTGCCCTATACTAG
CTCTCCCCCTTCGCCCGCCCACACCCCTGCCTCATCCACCATACACCCACTTCTCCTGCC
TCAATCTTTGGTTTCAAAGGAAGCGAATCAGCCAGAAGGACAGAAGGTTATGCATTAGTA
CTGGTCATTGCTCAAAGAGTGAGCGTTATAAATAATAAAGGCTTGTGAAGGACACAAGGG
CTGTGGGATGCATCTCTGGTTCACGCCACACAAGTCAAAGACAAGACTGTAATTTCTATT
CCGAAAATGTGACCCTTGCAGCTTCAATTACATCTCAACAACACCAACCGTGTCCGTGCC
AGGAGATGTGATGCCTCTTTGTTAGCTCTACATGAAAGGCTTATTGATATTGGTTATGGA
GTGCATACGAGACATGCACATTTTTTTTGAAAATTATTCCAGAACTTAAAGAAAGTGTAT
AACTAAAACAGATGCATACTGAAATTCAATTTATTTTCACCACAGATGCCCACCTATAGA
ACTTGTAATGCGCTTTTTCTTTTGGAATTCTTTCCAGTCAAGgcaaaaa
>NODE_1044_length_695_cov_12.610072
TTTATACTTGAAGATGTTCATTAAAATGCTGCTGCTTCCCTCTAGTGGTCACTGGATGTA
CTTGCTGTTCCAATAGGAAATATGTGACTTTTGTAAAACCTAATCTCCCTAAAAACAATT
CTACAAAATGTACTATGTTGTATTTCAAAGGCAAGAAATAACATAAATCTTTGTTTACCA
AAAGAACACATTTATAGATCGAGTGGTGGGTTGTTGTTTTTTTTGATTCCTTCAACAGCA
CTGCGGAATACTTAAAGAATACAACTTTCAAACAGTGTTTAGGAAAAAGGCACGGTGAGT
CAGTGACATGCACATGTGAGAGAGAAGAGAACACTGATTTAAAATATAGAGTGAGGGTTT
AATAATGATACAAACCCACGATATGTAACACCTCAAAGCAGCACATTGGCACAAAGTCAG
AAGTAAGACAGCACAGAAGATAAAAACCTGTCTCAAAAAAATAAAGAATCAGAATAAATA
TCTCAATAAATAAATAAACAGGTAATATCTCATTAATTACTTTGAAACTAATAAATACGT
ACATTTGAAAATATGCACATTGGCAGAAATCAATAACCAAAAAAGTAAATAGTACTTAAT
ACAGAGTTACTTAGAAATCATAAGTTATTGATTACTCAAATCAAAAGGCACATTTATTAA
GATGTAAGAATGGGGCCTGCAGTTGTGATCGCATGACTGTCAGTACTGTACTCTAACACC
ATTTCTGAACCAGAAGTAGCAAACTGTGTGCAATGGCTTTACTAGTTCTGTATGTCTGCA
Ccatcaagtgaacttgtgtgtcttgtatgtgtgtgtgcaggtctatgctttgcagattt
>NODE_1045_length_786_cov_15.106871
TGTTCTCCTGTAGATTATTTGATATTCATCCCTTCTGGGATTGAACATCTTTGCTTGATT
CCTTTCACATCCTCTTGTCTGTAATTACGATCAATTATTTGACAACAACCCTAACAGCAT
AAGTAAATAGTGTCCTACAACCACACCCATTCCACACTCTTGGAATCAGGTAAAAGTAGC
TGAATTTTGTAGAACAAAATTTAACAGCATCAGAATTTCAGTACTGCACACTGATCCTGA
AACTTGACATATTCGGTGTGTCAACCAGTGGAGGAGAGGATATACGGAAAGGAAACAAAT
TAAGATGACTAAAATGCAGCCATGCATTGTCTAGTTTTACCTGACAGTAAGAAGAAAAAA
AAGAGGAGGAGGACAGGTGTTTTCTAAGTGTGTTGCTTTTTAATTACAGAAATAATGGAC
GATTCCCATTTCAACTCATCATACTTTTGGTCTCCCGTCCCCACTGTACAAGGACAGGTA
GACACAACCTTATTGTTGGAATTGTCTTGAAATACACATGGTATAGTGGTATGTGCTATG
GCAAAAGATACCCAAAAGCGATTCTCACTTTGACTGTTTGTCGAAATATTTTAAAGAATA
CATAATACCAGACAGTGATTTGACCCTGAAAATGTTGTTAATAACACCACCAAATAATGT
TCTCTTAGTTGGTGAAGTTGACTTGACCTCATATAGAAGTGATTTGAGTATGATTTGATG
GGTTCATATGATCACTCCTGTCCCTCTCCTCTCTCATCTTTTCAAACCTCTTTGTTCCTT
TTTTTCATTTACTTTTTGCATCTCACCATGCCTTCGTTCTCTGTTCTCTCCCATTGTCTT
CTTCTTTTCCTTTCGCCTCTCCCTACACTAATCTAACCCATCATCAACATATACACACCG
TTATTCCCATACTGTTTTGACACCTtcttt
>NODE_1046_length_967_cov_3.557394
ACACTCGGCTGGCATTTCAACTCTACTGATCTTGTCATGACAACTAAAACAGATCCACAA
CTGACCTCTAGCTGTATCCAGCCATTTACATGGCATTACACAATCGTCATTACATCTGTG
GAGGTACTCTTCACTAATACAGACATCTGAAATTTCAGCTATGTCCTCTTGGTTCCTATA
ACAATCTCTCCTGCACTGTAACACTTGCTGTCTGAACAACAATCTACAGCAAACACAACA
TACAAAATCTGGCCCATCTTTCACCTTTTCTAAAAAATGCTCCATCACAAAGTCAAACTG
CTTTGACTTCTCCTTCATTTCCTTCTTCCTCTGCTTGTTACTTGCTACAACATGCTTTTT
ATGCTCTGGATTGCCATGATACTTCCTGGTACTCATGGCTTTCACATTCTGCCTGTGCAA
TACATTGACCCGATATTTCCACATACTTCTTGCCTTATATAACTCCCTAAAAACCACATT
TTCCCGATACGTGCGTAAACATCTTTCTTTATTTCTTTTCAGAACTTTCTCCCTATGCTT
CACATTTTCCTGATATAACCGGAAACTCCTTCCCTTAACTTTCTCCCGATATGAGTCCTT
TTCCATGTATGTCCTTTTATTCCTTTTCTTCTCCTCCTCCCTAAACAACACATTCTCTTG
ATATGACATCTTCCGCTGAAATTGCCTTTTCTTTTTCAAATACTTTGAACAACTATCCTT
AATATTCATAATGCTCTCTGCCTGTCCTTTCAACACGTTTCTTTTCCTTCTACACATATA
CTCCACGTCAGGTAAAACATCTACTCTGCACAAATTAAAACAAACCTGCTCATCACCACG
ATATACACACACAACTGTCTCAAAACTATTGCCTTCACATTTCAGATAGATTGTATCCTT
TATCAACAAATCACTCATGCAACTATATTTTTTCCATTGTCCTTCCATACATATCAAGAT
GTCCACTCCAAGAGCGTTAGCTGTTGCCCGAAATTCTATTTCTGAAGCACAATGTCCCAC
GTACTTCATCTGTGTTGTTTTAacatactctaacatactactatatcctttcccctctaa
gttaaggtgctcctcaccattagcttccata
>NODE_1047_length_965_cov_8.780311
ACATCTTTGCCTGTCAAAGGGCACATTGTCTTTTAACTGTTAGGCGTTGTAGCTCTGGAA
GAGCAGCTCTCCTGGTTGGACTGTAATGGTAAGCACAAGGTCAGACTGGTCACCAAGCAT
TCAATGGGGTTTTTACCAGACATGTATTGAAACCCATCTGTGGAACAACTAGGTACCGAG
GTTGTTAACGTTTTTATCGGTGGTCTTCAACCCTGGTCATGGTGAGATTAGTTCAGCTTC
ACCACAGTAGAGAGATATGTGAAGCTGGTGGTGATGCCACAGTGAATACTGCCACAGTAC
TGTCTCTTTGGACAACTGAATGGTGCCATCTAGCACAATAACACCATTCTGGTATATAAG
TGCAATCAGCTCTTCAAGACCAGAGTTGCTGAATCACAGTTTGTAGTCACAGCAGGGGAT
GAACTGAGGGGCGATGTGGGGCTAAACAGTATATTAACTGTGTGTTGTTCTCATTGCCAC
TGCAGCCGCCAATCTGTGATGGCTATTGGCCAGAGCTGGCTGGCAGATGATGATGGTTAT
GATACATCTACACCCTACTACCACAGCTCAGTATATGGTTGGTATAATGGGTTTGTATGA
TGGGTAAGATTTCTTTCCACCCTCCATCTCCTACATAGGGAAGAGGAGCTACGTTCAATG
GGTAAAGCGTGTTCTTCAAGGCCCTAAAAAGCTTTTAGTGAAATTACCGCTACTTGGATC
TTAGGCTTTGACCATTGAACGCACCCCTGACCACTAGTCTGTGAAATGTTGCCCAGTGAT
TCTGGCCTTTATGTTAAAGCCACCTCGGTTTATGTGGAGCTCATGTTTGCTACAGCAAAG
ACTTAACTGTGTGGGAGTCATGAGGGCAGCGAACACAGCAGAAATCCAGATAATCTGTGA
AACATCCGTCAGTTCCATCAGCTGCAGTTTATTAACAGTGTGCACATTGACTGAATTGAT
TCTAGCTTTTCTTATTGTGCACGAGTAACTTTCAGTAATGTGTTAAACAGTTTTCCAGGA
AGGCAGTCATCTGAAGCATTAAAAAATGGTCAAAGGACGTACTTACGTTTAACACAAGAA
GAAATAATGActggagcagagtttagttt
>NODE_1048_length_711_cov_6.521801
ATCAGAGGAAGTATGCCAGCGGATAAATATAAGAATATTTTCTGAAATGCTTTGTAAGTA
GGTGGCCCTTGCAACAACTGACTACATCTGCTCCATGGGACCAAGCAAACCTAGTTCATT
CATTTTTCAGCAAAAACCAGGTTACAGTGCAGAGCCAAAAACTGATTAAAGCTCAAGGTA
AGAAGGAGACAGAATAAGGAAAGTGGAAATCACCCCCCATCCCTTATTTGGGACACCTGA
AATAGGCCAGAGGAGCCCTGGGAAGCCTGAGAGACTGAAGGGAAAAGAGGAGAGGGAGGA
GGTGGAGGGATGATGGTGGTGGTGGAGGGATTCAGCAGGGCCTTAAGTGTGCTATCATAG
GCGTCTCTTGTGCCTGCCTGCTTTATTTGCAGTAGTCAGGTTAATGAGTCCACCAGCCCA
CTTGATGTTGAGAGGCCTGCCACAAAGAGCTGCCTCATTAGAGCTAGCCTGGCACGCTGC
TCTGAGACAAAGGGACATTCACGCTACTGAATGCCTTTACGCTTCTCAATGCTGCCAGCC
TGCGAGGGCCAGTGCCATGGCGTAGACCCTGCACACGTCCTGGCGCCTGGCCAGCCACAC
CACGACCCCGATCCCGGCTGGCTGGACTCGCAGCCTGCTACAGCGCTGGAATGATGGAAG
GATTCGCCGACGGTCGCCTGCTGTGTATTAGTGTGTGTGTTTTGGAGAGAGCATATGTAA
ACCCTACTGCAGGAAGCCAGTAGATGTGCTGCATTATCGATGACTGCGATTGGTTTTCCT
GCTCTCGGGGTGTGTGAGACTTTCCCTGCTCTCCTCCTcgctttatctttgcatttacca
ccaggcttcacctca
>NODE_1049_length_432_cov_1.870370
GTTTGGGGCAATAAACTGCAAACAAACATTTCTCAAAGCCGATCCAAAGCTGGACACGAC
TACAAACAGCCTGCAGACTGAAACCCGGTTGAAGCTTCTGCTCTGGGACGTTTCTGAGAG
CAGTCGTTTAGATTCAGGAAGGTTAAATGAGCTGCAGAAACAGGTTGAAGTTCAGGTCCA
GAGCTTCTGGAAGCTGCAGAGTCACTGAAGTCTGAAACACCAAAACACACAGAGGGTAAA
GTAAAGGCGAGGACTTACTGGACGGAGCAGCAGACGGAGGCAGCGAGGAGGCAGGAGGCC
CCCAACCCTTCATGTTGTAAGCCGACACTCGGACGTAGTAAAGTCGACCCTGAAAGACGA
CAACACTTTTAGACACACTGCTGTTGTGTTGTTGTTGTTCACTGTGAGGAAAGCTGCACT
GAGACGTTCCACACATAAAACCTTCATGTTGGTTCACGTCTTTCAGGTTTAACAGAAACA
CTACGACTGAATCAAGATcccaccgcggatcctctttacttcatttttgtatttgcatct
tgtgtctttgtggctgttttgtgtctttttggctgt
>NODE_1050_length_322_cov_1.273292
TATTTTTGTTGTCATTTAAAAAGCCCGTGAAATGGATAATTCACTAAAAAAACAGGCAGA
TGTGTTTTCCCCTAAATATTCAGACCCTTCTAGTCACTTCAGCGTCTGCTAATCCATGAC
TGCAGCTGCACAGGCAGTGCAGAAGCATTATGTATGAGGCTGGGAAGGAAAACAGGCTCA
TAATTTGCTTTTGTGGACACTCAGGATAGACGTACTGGCTTTTACGGCCTGTGTTGTAGT
CACATGCATGTAGCAACTGAAGGGAGCCAAGTCTGATAGGGCCGAGGTTCAAGTAGTGTT
TACCTGCTGGGCTTGCAGCCACGTGGAAAGCCTGCATTAATGTGTTTATGACTCTACTGG
GTTCAGTTCCCACATGGAATACATCACTGGAGTACaatagatttattaatttctctgatt
ttgtctttgtggtttaatgaagtaaaaaccgctttgcatttgaatc
>NODE_1051_length_658_cov_10.019757
AAATGAAGTGTACGAGAAGTTTTGCATGGCTTGTTACCTTAAAAAATAAAAATGCAATTG
GGGGTTATTCAGTAATTTGTTCAGTATGTTAGTAAAACTTTGCTTTTCTACATTTTTTCC
TGAGGAACAGCTTAGAGAAATACCACAGCTTTTACTGTGTAAGAGAAAACAGCTGAGCTA
TTTCAGATATATCCCTGACACAGATATAAGTAAAAAAACAAAAAAAGACAACAACAAGAA
AATGTCAATAACCCTGTTCCTTCATTTCACTGTAAATCACCTGCCAATAAAAGACTCCAA
CCACCTTGTTTGATCTACCATGCACTAAACAGTAATTTTATGGCCTTCTTTGCTTCTCTC
ACTGAACTTTTCGGTTCAACTCCTCACCACCCACTAGCCCTTACCCAGGGTGCCTGTGCA
GAGGCAGTTGTGAGTCCGGGGAGGTGGCTTAGTTTGGTGGCTGTCCAGAATCTGTTGCAC
TAGCTGCTCCACTGAGAAGCCAGAGCTGCTGTTCCCATTGCTGCAAGTCCACTTGATGCC
ATGAACTGCCGGGAGAGAGGAGGAGACAGAGATGTCAGCCAGCCCAACAGACCACCAGCC
ACGCCAACCCCCCGCCCCACCCACTGCCCTCTCTGTCTGCCTGCCAGCATGCCTTATCCT
GCTCACTGAACAACTCTCTACAAAAGTGCTAAAACAGAGAAATTAAGATTTCTGTTTTTC
CCTGAAGGGAAACAAACAATCCATGGATCCCATGAGTAAAATGCTAATATGGTTTAATTA
GTACAATTTAAGTGGCATTATc
>NODE_1054_length_445_cov_5.912360
CATAGCCAAATTAGGTGGGGCAGGTGGCATTTCCAGGTGTCTAGCATGTCTGGTTCCGGA
GATATTGGCCAAAACGTTCTCCCATTCACTGACAATGGGCAGTTAAAAAAAAAATAGTGC
TAGAGACATGAAACTTGTGTCTACCTTGGGAAAACGGTTAGTGCTAGAGACATGAAACTT
GTGTCTACCTCCCCATTTGCTGCTGCCGCGATCGCACTGAGCCTACTCCCGAGTCTCTAC
GACATCAGNNNNNNNNNNGGACTCGGGCCTAAGACTGGCGTCTTTAGCATGGCCGAATTA
GGTGGGGCAGGTGGCATTTCCAGGTGTCTAGCATGTCTGGTTCCNNNNNNNNNNGAAGTG
GGAGAAACCTGTGATTTTTTGCTGTATCTCGGGACGGGAAGGTCGTAGGGACTCGGGCCT
AAGACTGGCGTCTTTAGCATGGCCGAATTAGGTGGGGCAGGTGGCATTTCCAGGTGTCTA
GCATGTCTGGTTCCGGAGATATTGGCCAAAACGTTCTCCCATTCACTGACAATGGGCAGT
GCATTTTGCAGCCAGTGTGGAAGCGCTGAAGCCAAGATAAGTTCCCGCA
>NODE_1056_length_726_cov_1.931129
TCCAGAGCATCTGACATCCACGTGCAGGTAAACATTCAGATTTGATACTCATGCCTTTGC
TTCCAAAAAGCCATAGACAGAAGTCCAGTTGAGAACGCCAACTTTATTAAAAATTCAGCT
CCGGAGTAGAAACGGAGTAGAACCAAAGTGATTGCAGCTGTGGTTCCAATCAGTCTAACT
GATGAACATGGTTCTACAATGAGCTGTGAACAGCAGAACCTTCTCAGTTCTGGACCTATG
GACTGAGTCTATCTATGTCTGCATCATGGCTCCACATGGAGAAGAACTGAACAGAGGAAG
TGAAACATCTGACTGAGAGACTTCACAAAGATGGAGAAGGATCCAGGAAGATCAGTGAGC
AGCTACAAACCAGAGAACCACAGTGTCAGCAGGAACCAGGAGGTCTAGAAGGAGCCATAG
TACCACTGATCAGAGCTCCTAGAACGACTCCACGGACAGGGAACTACTTTCACTATCTAG
CTGTGAACAACAGACGGCAGCTGCTTCAGACTTGGTACAGGGGTTATCAATGGAGACCAG
AGTTGGTGTGAAGCTCAGACAGTGTGAAGGACACTTCAGAACATCAGCCTCTATGGATGG
AGGACAAGAACAGAACCTGGTTGCTGCTCAGAACTAAACTTCCAGATGAAGCTAAAGAAC
ATGAGAAGAAGCCTGATGGATGTTGGAGAATGTTCTTTGGTCAGATGAAGATAGATTAGT
TGGGCTCAGATGGAGTCCAGCATGTTTGGTGTGAACCTGACCAGGACCACCACAGTGGAT
GCATAGTCCTGACAGTGAAGCatggaggtggcagtatgatgatatggggctgcatgagtg
taaaaggtgttgatggcatcagtagatgat
>NODE_1057_length_590_cov_11.425424
TTTTTTGTATTGCAGAAGGCAGCAGTAATTATGCAGGTTATTAAGAGTCTTCATGTTAAT
GCAGTTTTACATCTATAATATTCGCCGCACTCTGTTTTCCTGTATGGAAGGAGCGCAGTG
TCAGCTGCCCTAAGACAGAGTGACACAGGAAAGGACAGAAATACTATTAGATGAAGTATC
AGATGACTTGGGGTATGAGGAGTGGAACGGGGTAGCACTGCCTATCCCTCCTTTATTGCT
CAGGTTATTATCACAACTGCTGGGGAATTGTCGAGACGGGGAGATAGGAGTGGCAACGAT
CCATCCGGGACTCGTTCATCACCACGCGCCGCAGCCCCCCGAATAGAAATTACATCTGCA
TCTGAATTAGTAACATTATTCGCCAATTTGGCTCAGAGTGAACATTGTTCCATTGAAGGT
GGAATTAAATTAGAAAATGAGTGAGTCTTTAATTTTCAGATTATAAATCAGGGAATATAA
TTCACCTCCTTGTACCTTAAGGGCAATCACATTATCCTAAGCGACATTTTATCCTCAGCC
CCGCCAAGTGATCTCATCATGATACACAGACACACACCAATCATGCTTCCTGGGGAAGTA
AGAAATACATCTTCTCCTCCAGAATTAGATGTAAAATATGAGTGTCTCCTCCTGCATGAG
AGCTTATTTTACATGAAATTTGATGGCCCTTCTGAACTCACAAACACTATAGAGAATTAC
TTGGTTGAGTGAta
>NODE_1058_length_337_cov_1.160237
AGAAGAAGAAGAGAAGAAAGAGCAGCAAAAAGAAGACAAAAAAGAGAAGCAAGAGCTGCA
AACTAGAGAAAAGGAAGAAAAGAAAAAAGAGAAAGAAGAGGAAAAGAAGAAGAAGAAGAA
GAAGAAGAAGAAGGGGGGTTGCTGGAGCTGGTTGCACTAAACAACTGTAACAGCGACAGA
AGGTGGAGCCTACTGATGCTCACCTGATGGACACAGTAGCTCTACCTCCCCCTTTCTCTT
CCTTTCTTCTACACCTCCCATTTCTCCAGCTTCCTTACACCTCCCCTAGCTTCACCCCTC
CATTAATCCCTATTCTCCCTCCTTTACCCCCTTTTCTCCCACCTACTCCCTCCCAAAGGG
[truncated: 307,077 more chars]
