# Supplementary material for: Multilocus molecular systematics of the circumtropical reef-fish genus Abudefduf (Pomacentridae): history, geography and ecology of speciation
Source: PeerJ. 2018 Aug 14;6:e5357. doi: 10.7717/peerj.5357 (PMC6097498; doi:10.7717/peerj.5357)
Supplement: Data S1 [file peerj-06-5357-s013.zip › Data Supplement/assemblies/Abudefduf-bengalensis-STRI-X-104.contigs.fasta]

>NODE_1_length_586_cov_10.482935
GTTGTGGTACAAAGTAACTGGCATTTCACAGGGTCAAGGTTAGTTTCCCTGCCATAGTTT
ACCTGAACTTTCCCCTTTTCCACTTTAGTCTTTAGACAGCTTTCAGAAGCTTTGATCTGC
TACACTGCATGCTCTCTGCCTGCAGAAGACTACTTATCTATTCAGTGTGGAGTTGCCAGC
AGCCCTTTAAGAATCGAGTTATGCTAAACAGAGGTTGATTTAAACCAGAGGTTGACCTCT
GACCTTAGCTTAGAGGATAATGTCCCAGGCAAGGAGAGCAAAGTCCTGTTACCATCCATG
AATCAGGCCCCCACCGACATTATTTCAAAATTGCTTAGTTGCATGGAACTCCCTTTAGTG
CTGAACGGACTTTCATAAAATTGATTTTCTGAGTACACCCTTTTAGCAGCTATAAGCTTG
AAATATGAACCCTTCATTGCTGAAAGCATTTCATTTTTTGCCCCTGTGACTAATGATCCA
GGGAAGAAGTGTGTTTGAAATTCTCCTCGGCAGCCATTTCCATAATTAAACACTGCTAAT
TATAGAGCTTTGGCTGACTTTAAACAAACAGGCACAGTTGCCGAGCATGCTTTCACGCCT
TCCATTTGGAAATTTATGCAAATTGTACCCATATCGTGTGTTTTCTTAGATGAAACTGAC
AACATTAGGACACATTGCTCATGCTCACAAAGATCAGACACCAACACAGAGAGTAACACT
GAggagaaac
>NODE_2_length_359_cov_10.066853
TCTCACCACCACCACCTCTACCATGCTAACCACCAGCAGCCCCTTGCAGACCAGGGAGCA
GACCACCCTGGGCTGGTCAGCAACCCCTGCTTACACCTGCCATAAAACTTAAAAGCTACA
GTCTCATCCCCCAGCTTTGAAGTGTTCAAAGCATAGCTTAGTGACCTTTGATGCGACTTT
GGCTGCAACACATGTTTTGCACCCATGTATAAACGCAGGCCTCTCAGTAGACAAGGCGGG
ATTGTTTACCTACATGTGCGAAACGTAAGGGCCAATGCATGGCAACCATGCATGGAGCCT
CCATTTCCACACGTCAAGTTCCCCATGGTGGGAAACAGACGAGTCGAACCGGACACTGCT
TTGAGCAAACATATTCAACCACCATGTGTTGAGCATTACTTAAAACACTTTCTCTGTGCT
CTCAGACTGTTCATtaggccacgggctttcaaagatagacagatgcagcagttgagtcac
atgcgtctgacatctttttgcat
>NODE_3_length_392_cov_10.673470
GTCCAGAAAGTAAAGGAGTTGGTGTCTTCCAATGTTCATGGGGCAATGGAGGTCTATCCA
GTTCAGTAGCTGGTGCCGTCTCCTCCTTCATCTCCCGGTGCATCTCCTCCTAAGCCTCAG
CTCAGCTAAAGAGAAGCAAAAGAAGAGTGGAAGAAGGGAAGCCCTTATGTTCATGTGTTT
TGATTAGCAGGTAATGATCTTTGATCTAATGCGCTGACTGGGAAAGTGCGGCTCCCATTG
AAATCCGGTGGATGCTTGGCCGACCTGGAGCCAGTGTCACTTCTCGTTAGGGCCTGCGGC
TCCATGACCTCCCCGTTGCCAGTCCCAGCCCCCTTCCTCACAGCATGAGCACCCTGCGTA
ATGATATCAATAGCAGCAGGGGTGCAATGAATACAAATCCGCGTGCAGAATGTTTGGACA
AGAATTCGCTCCCAGCCCTCCCTCCTCCAGCCGCCCTGCTCACCACCGTTCAACCTCTAT
CCCCCACACAAAGGGCTAGGTTAGGCCGTAATGTGGATGgttgattttctacaaaa
>NODE_4_length_451_cov_6.425721
GTTACCATGTTAATGAGGTGTAATGGTGAGAATCCAGCATGCTGACATATGGTTCTCAGA
TGACTCCTTTAATGATATTCATTTGTGTCGTTGTTATTCAGTGAGTTGTTTACCTCGTGT
TAGGTCAACGTGTCACTGGCTTGTGATTATGTCACATCATCTGTCTCAATTATCAAATAT
GAAATGAAATGCAGCATCCCAGAGTAGGACTGAAGACTCTAATCAGAGAGCCGGGTGATC
GGAATAAGGAACACGAGCGGAGGCAAAGATGTGACGTCACCTCAGCATGGATAATATTCT
GCTGCTTTATTCACGTTATTCCCTTTCCTCCAGAGGACTTTTGCCGTTAAAAAGTTAGGC
AACACAAAAATAGACTCGTGGATTGTGATGCCCATTATGACAATATAATGTGTTGTTGAT
CCTGTCTGCACATATAGGGGGGACAGCGCACTTAATTAGGGCCTTGACAAGCCTACTCTC
CTAAAGTGATGAGATTAATCATAATTGGTGTCACTGTGAATTAGAGCCCGCTTGGATGAC
CGCCCCACTGGCAGGTCGGACCGCGGTGGAGACCCTTGGACACTGCTGCTAGCCG
>NODE_5_length_345_cov_11.008696
CAGACTATTATTATTATACTATTAATAAATAACAACGCAACAAGAAAAAGGGAACGACTG
GAAAAAGGTGAATTAATATTATTATTGTTTTTGTTTTTATTTTTTAGTATCTTAGTGGTT
GCTTTTAACAACATTCATTAACTGACTTAAAGATTATTGAATATTTAATGTAATTGTAGC
ATTGTGTTTGTAAAGAGAAAAAAAACCTAGTGAGTTGTGTTTCTTGACTTGTGGATTACC
AGTGAAGTGGGCAATCTAGTGCTAATATATATGAGGTCTTTTTTTAAGGATTCTTATTTT
GCGACAGCAACAGCAGTCATTATAAATGTTCATTTTAGCATCACCTGTCTTCCGTTGTCT
TATTCTTCACCTTCCACCACACTCTGCATCATCACAGTAACACATCGCAAGTCTGGGGGT
GGGACTGAATGTGTGTTTGTGTGAGTCGAGGCGTGTGCGTGTGTGTGTGTGTGTGTGTGT
GTGTGTGTT
>NODE_6_length_558_cov_8.845879
CATGAATAGTGGAGAACAATCTCTCACAAAATCCCGGATGGGAAACAAGCATAATCTGGG
CATTACACTGATAGCACAGACACCATGTTGACACAACATCTACTGCCCAGCTGAGTGCCA
CATAATCCCCTGTAGGAGGTGGATGCATACCTAGGATCCCTTGCAATGAGGTGTAGTTAA
CCAGCCAGACTCGTGTGCAACGCCACAAACGAGCATCAATTTCCCCTCCCCCCACCTTGG
TGCTGGTGGACTATCAGCGAGGGTCCGACAGTGTTGTTCCTAATTACCTATTTCTCCACT
CCTGATCCTGCGGCTGGCATAATTAGTTACCTGGGGCTGCAATCCAATTTGAAGTGATGA
CAAGAAAGTGATCCATGAAAAAGTAATAAGTTAAATCCAATTTCAGCCTGCCTCTAATTA
AATGCACATGGAACTAATGAGTCAAACCCTACCATTTCACTGATAATGGTAATTAGCGGG
GTGGGAGTTGCCGGCTCTCGTCGTTGTGCCACTGTAGGTGTGAAGCGCAAAAGGTAAAAG
CGGCATGGATTCTTTTAATTACATGTGTCATTCTGTCAATGTAATTTACTGGCTTTTTGA
CCAGTCAAGTATGTTTAGCTGCTTTCCAGCCTGCATAGCAGCTGTTTGTATATCTAGTAT
GATTAAagggcctctaggctgctgagtatacagcacaggcat
>NODE_7_length_363_cov_11.338843
ATGACTAGAGTGTCTGACTTTGCTCTGGACATATTGCTTAGACAGAAGGATGGAGCAGCA
AAGGAAGAAGGGATAATTAGACGAGTGCAGATGGGTAAAAAACTAAAACAGTCACAACCT
GCTGTGTTCTCCATGTGCCTGTTGTGTGTTTTCTTGCGGGTTGCCAGGCTCTGCGTACTG
TATGCATTTTGTTGTTTCCTCCCGTCCAGGTCGCCAGCCATGGGGAACCTCATTAAGGTC
CTTGGCAAGGATTTAGAGAACTGTCCACATTTTTTCCTGGACTTTGAAAGTAAGTGAGCG
CCAGGGTGTGTGCACGTGTCTGTGTGCTTGAATTGTGAGTGCATGTGTGTGGAGCCGAGG
TGTGCAGTGGGAGGTCGGCGCATGGGGTCAGGGGAGGCGTGTTTGGAGGCGAGCTGCTGA
GCTGTTGATGGTGTGATGGAGTGTTGTTGAGGGTGTGGTTTGTCATTATCAGGAACTCTT
TAGTCCCACTCTCAGCCCGATCATGTT
>NODE_8_length_310_cov_11.364516
TTTTTTTTTTTTTATTTTTTTTTTTTTTTAATTTATCCGCTCAAGCCTCCAAGAGCTGAA
TGTTATATAAAATGTTCACTGAAAACTGAAAACTATGCTTTCAGACCCACATTTTTGCAT
AAGGTTTCATCACAAAGCGGTAGTAAGTGGAGGGAGGGTGTGGACGGAGTGGCTTTTTAG
AACTACACAAACTTATCACAGGTTATATTGAACCAGAACGACTGTTTATAACATTCTATT
AAGACTAAACTTTATTGAAAAAGATCTAAAGATTTCATTTTAACAAGACAAGAAAAAAGC
AATAGCAAATTTAACTATTAACTAGGTTATGCATAGCGAGTAACTGTTTCTAGTAATAAG
GGAAGAGCGTCCCCCAACCCTCCAGACATTTTTTTCAGTTTTCTTGACTTTTAGATTTTT
TTATATTGTAATTTTgatatattggtacaaagca
>NODE_9_length_653_cov_7.493109
AGAGAGACAGGGGAAGAAAGGAGCTGGAGAGGGTGACACAGTTTTAAAATGCCCTATCTT
TTGGCCATCCCCGTTTTTCAATGGAATAAAGAAAACTCAGCTCCTTTCTTCTCCTCTTTT
CTTCCTCCACTTCTTTTTTCTCCCTCTCATCCTCCTATCTCTCACACCGCTTTTCTCTGA
AAAAATTCTCATGAATGATTTATATGTGTCTTGTTATCAGCAACGATTTCTATAGACCCC
AACGCATTCACCAAGACATTTGTGGCGTAATTGTTAATTTTAATGCCATAATGGCTTCAG
ATGGGAGCTCTGATTAGACATTTATTACACAATTAAATGAAACATACTCAAGAATCACAA
AAGCCTTCCGTAATTATTTCAGGCCATTAATAAAATGGGCATTAAATTATATTGGACACA
AAAGAGAAGTGAAATAGATTTCCATTAGAGCAATAGAGGCAGAGAGGGGTAATAGATCCT
GCCTGAATTCACTCTGAAATTAATTGTTGCCCAGCCTATTTCCACACACAGTGGAATAAA
TGAATGAGAAAAGAGAGGAAGAGAAGAACGAGTTGGTGGCCGAGAGAGTGAGGGGAGGGG
GTTACATTAAGAGCCTCTGATAAAAACCTTTTGTTTGACATACTACAATGGACCCTCAAT
TCAAGAGAGAGAGAGAGGGAGagtcggaccaatttcaatcttactctgcccgtccaggct
tctgactcgaggttatatcctcttttcaagtttgcttttgaataaacagctatcaaagat
ctacctgcgaatgcaca
>NODE_10_length_732_cov_7.393443
TTCCTTCAGCCCCAGGGTCATTATTTAAAAAGTGACAGAGACTCCAGTGAGTGAACGTGA
GAGAGGTGAGGAAGGAGGGAGGGTGAGGAAGAAAGAGGGAGAGGAGAGAGTGAGAACAGC
GCTCGGGAAAGAAGGGAGAAGGAGGGGCGGAGGGTGAGGGGCTCAGTTGTGCAGGTGTAT
TGTCCAGCGGAGGGAGAGGGTGCTGGGAGACAAATGAATCCAGCAGGCATTTGGTACACA
CCGGAGATTGCTTATCGATCCAGATCGCAGTATTCAGGCTGGCCTGAGAGAGGGCTGAGA
ATTTTCTGAGGGAGTTAATAACCTGGCAGCTCAGCTGTCTTGTCCAATTCACCAAAGGCA
GAGGCCTAATCAGGGCTGGATTCCTTTTTCTGTCTGAGGAGGGGGCTCCGGCCCTCCACC
CTCTCTTTCAGCTTTGGCCGCTTTCTCTGTCTCTCCATCTCTCCAGCCTTCCTCTCATCC
CTCCCTCCCTCCACGGGCCCTCACTTCCACTCCATCGGAGCTCTGAAAGTGATTGAAATG
ACAGCCTATAGAAAGAGGCTAATCAAATTGTTTATTATCAGTCTGAATCAATATGTATGG
ATTGTTAAAACATCAAAGTCAGCCCCTGGAAAAGTAATAGTCGCCGGCTGGCAGCAGCTG
CTCAGCCAAGGCTGGGTCCCTGGGAGCCTCGCTCCATTTAAAGCGACTTTCACTCTTACT
TAAGTCCTGATGACCCGACGAGGTCAGTTGGCTGAAGGGGATGTACATGGCTGTTCTACA
GCGCGGCTGCATAAAACCCCTCTAAACTTCCCTCCAGCTACTCAAATACACGTCTATCCT
GCCCCACTGATAAACAATCCatcaacaaaataaatg
>NODE_11_length_404_cov_7.710396
ATTATTACACATTAAACCCTCTGCGCGCAGGCCAGGATCGAACTGGATCAATATCTTGCC
CAGCACAATAAATCAGATGCTTTCTCTCCCCTTCTCTCTTTCCCCTTTGCTTTTTCGAGT
GGCTATAGGCCACTGCTCAACTGGAACATATTTAAATTTTCTTGTAACAAATTAATTCCA
ACATTTTCTCTTGATTGAATTAGGGCAAGTGCTGGTGCTGTCACAAGTGTTTGGGCTGCT
CCTGGGGAGAGACAAATTGCCAGGCCTGGACACGGGTAACAAGCAGTGGTGTTGAGTCGC
TGATAATCTCCCCACTAATTCTCCATTACAGCAAAATGAGGCCATAAATCTTCCTGACAG
CTGATCGATGTAAACATTGTTTCCCCCATGATTGCCAGCTCTCCCAGCGGAGCTACTGTC
CGCTCACAATCCGCTGAAATTACTCCCGCAACAGCCCTCCCTCCCTTCCTCTCCTCCCTG
GAACTGGTGTGTGTGAGCGTCGGACTGGCCTGGCAGGGAAACCAAAGTCACTGCTGTCCT
GTCGAGGg
>NODE_12_length_685_cov_7.656934
ATCACTAGGCGCGAGGATTTGAAACATATGTCATGTTGTTGCGCATCAGTGATCAAAACT
AATAACAGTATTCCCTGACTGCACTGTATGAGTGAGAGTCAGACACAAAGCCTTAGCAGA
GCGCAGCTCCCCTGCCGCCCCCATCCCGCAATGTCAGATATATCAGCAATGCTAATGCCC
AGGCAGCATCCTGCAATGCTCGCCCTGAACCACTGAAAAGACAACCATTTAGGCTTTAAA
AGACACACATAAACAAAAAAGGAAGGAGGAGATGAAAAGAGAGGAAAAATGAAAGAAAAT
GCAAGAGGGAGAGAGGAAGAAAGAATGAAGGGAGGCTGGGGTTGAGGTGGGGGGCGAAAG
AGGAAGTCAATTACGTATTCTGAACCTGGCCGATGTAGTCCTCAGGGATCTGCCTCCGCA
CCTCAGGATCTGTAAATAATTGACAGATAATATTAATTGGCTTTGGATTAGTGAGCAAGC
TCAGTATCACACATTAATATTTGATCAGAGGATGATAGGGACCCTGGCAGGGGATCCGAA
GGGGCAGCTGAGGCTGTTTTGTTGATTAGGCCAGAGAAGGGAGGAGACGGAGGCAAGTGG
TAGCGGTAGCAGCAGCAACAGCAACAACAGCAGCTCCAGACACACACACACACAGATGGA
AACACACAGCCGTGGTTTGATGCTCCCGTTAGCTCCAGGCAGCTAAACCTCCTACTGCCA
GCAAACTGCCTGCTTCTTATTTTGCCCATGAATAAGAACATAAAAAAAACAGAGGAGGAC
TTCCCGAGCTGCTTTGATTGCTTTATTTATTTTTATTAGGACGCGTGAg
>NODE_13_length_661_cov_11.600605
AATCAGATTACCAGCGAGCGATCAAACTTCTCAGCAGAAGGCGCCGGAGCCTGGCAGGTG
GAATACCTCTGTTTTACTGCAAATGTGACCATGCAAATCAGTCAGCTGGCGCAGAGCTCC
AAGGAGTTCCTTGTGAAAATTGCATAGAAATTTCTGAATAACGGAAGGCATGACACCTCT
TTGAAAAATGCAAAAGTGAACAGATGGATGTGTGCCACCAAACGCTCTCATTGCAGCAGG
CTAATACTGCGCCTTTGACTGCGATCCGCGCTTGATGTTAGCAGTTCATCTTCCTCTATT
GTGCTTTTCCTTTTGGAATGGGAGAAACATTTTCCCTGTGGATTGGAAGGTTTTCATGAG
CAGGCAGATGGAGAAAATATTGTTGACATTAAACTGTTCCTCTTTAAGGGAATTGTTGTG
ACAAGGTGGAGCTCCCATCACTCGAAATAGCAGCTGTGTGCTGTTTACAAAGGGGCCCAA
AGCAATGTTTGTTTCCATTGAAACGGTGGCAACTTTTTCTGTCTATGTAATGAAGAAGCT
CCTGGCATTATATGTTTGCTCTCACATCTACTGTCATCATAATACAATATTTTTGTAGCG
ACAGCATTAGTGTTGTTACAGTGTATTACAGCTTCTACTGGTGTTGTACTGTTTTCTTAA
TTATTACTGCAGCTTTCCTGTGTGTCTTTAGGTTTTCAATCATTTGAGGAACTGTAGGAA
GATTACTGGGGTGGAAAGAGAAGCCATTTTTGATCAGTTAATTAAGTGActtagaaaaaa
agtgcattatttcccccattaatat
>NODE_14_length_413_cov_13.634382
TAATACCTATTTTCATAATAATACTAACAGCCTTTAGGCTACAAAATAGGAAGAAGGCCA
TACTCTGTATATCTGTGCATTGCCTGACAGAGACAGAAGGGTTTCAATCTCTTTTTCATT
TCATCCTGATAGCTCTGCCTTTTATTACCGAGGGACAGGAACGTTTCCTGAGGTAAAAAG
GAGTGCACATTCCCAAGATAAAGTTGGAGGTTTACAGCTATTTCCAGCCGTAATGTATTA
TTCCGTTAAAGCAATGATCAGGTAGTGTTGGATGAATGGGAGATGTTCAGCACCATTACT
GCCTGGCACATCAGTGAGGCATTATTACATTATCGCTGCTCTTTAGTAGGAGATTGGGTG
TGTGACCGGGTTCTGAATACACTCATCCCGCTCTCCACGGCGTAAATTGCAGATTGGCTC
ATTGACTTCAATGATAAAATGTAAAAATTGCCAGTAAAGAGAACATAGACTCAGGTTACT
CCTTAGCTGTTTGTCAACGGCAGATGTGACTCAGTTGGTGCAGAGCATGTTAAAGAGTTC
CATCTCCCAGAAGTCAa
>NODE_15_length_561_cov_14.301248
TACAAAGTCCTGAAAGTCTTTTCCTTCAGTAGATGGTCTTCAGAAGCCATTTGCCCCTTC
CAAAATGGCACCTCCCCGTGGTACATCAATGTACAAGTTCTTCTCTTTGACCTATGATTT
TTCTATGATGAATCCTGTCTTTCTTTGCCAGTAGAGTACAGAAAAGTTCTTATTCTCTTT
CTCTCTCCTTTCTCTTTCCTGTAGTACCTTTATTTACGTACCCTGTTAAATCTAATTTGA
TTCTTCTTCCAAAGCCCCCAGCCTCTATCTACTCGTACTAATGCTTCTTCTTTCTAATCT
TATTTGCATTCATATTATCCACCCAGGTGGTACACCAATAAGAGGTAAGAGTGCTGAACT
GACGTTCACAGAATGAAAATAATACAAATTCATTCTTGCTGTCAACCCATCCATTCACTC
GAATCACCTCCATTTTTGTCCTGTTTACCAAGACCAAATCCCATTATGTTCATATGGACC
TTCCTTCTTATTTGTCCTGTTTCGTTGACTAAATTTGTATTCCATCTTTTTTGTCTATGC
TTTATTTCCTCCTTTGTATTCTTGTTTCAAGAGCCTGTTTAGCTCAGTTGTGATATGCTT
GCCCTGGCTCAAATAAGCATATCCAATGACAATTATTTTTTAAACtatacttttacgttc
atttttgttttctttttggccatagcgaatcatgtgtccctcttt
>NODE_16_length_509_cov_16.607073
ATAACCATCCACAGGGTAATGAAACTTCCACCTTTGATGAGAAGTTGAAAAGAGAGTGTT
TCACTGTTGGCTTGGCAGAACATTAGACATGGCTGCAGGCAGGCAGGGGCCGGCGAGGGA
TCGTGCTGTTTTAATAGGGCTCATCCAGAGGTGACGAGAGCACTGCATGCACTGAACTGG
AGGTGTGAGCTGGGGCTGCCAGTACATATCTTTTGTCTTTCATTATCTTTATTTCCTTAT
TATTTTAAATGGCCGGTGTGTGTGTGTGTTTTTTTTCTTCACTAGAAGCTTTTTTGATAT
CCATTTAGATTGGGGCTTCATTAAAAAACCTCAGACAATGGAGTGACTTCTAATTAAGAA
GCGCCGCATCTGGCCCCTGGCACCCTATCCCGTTGTTCCATCTATTTTGCTGGGGAGAAT
TCATTTGTTTCTTAATTAAGAAAAACACCAATAGCGTGAAAAATCTGCTTATGGTACCTG
AATCCTAATTAGTTAAATAGTGAGGGGAAGGGGAAAACACATTCCAGTAGCCCTAGAAAT
GAACTCAGAGCTGATAAAAATGAACTAACTAGCCTTGCATAAATCGAAGCTGGGGAGAAA
GTGTACCATCATTATGGCTAAGACAATATGCAAACTATCTTCAAAGAAATCAA
>NODE_17_length_492_cov_17.018293
TGGACTCACAAGTGAAATAGCATCTTTTTTGATAGAGTGATAATGAAAATAATAACATCC
CTGACAAAATATTCATAACAGTAATGATGAATGCCATATTTCTCAGAAAGATACATCAGA
GGCGTCTTGGTTAAAAGAAAACAGTGGCCGGCGTCTCCCACACCCTCAAATTATCTGCTG
CTTTCACATTTCACTGATAGCATAGATGAGAGCTGAGAAAAATGGACACACAATTATGCT
CACTTGTCGTATATTAATACTGCTTCTTGACATCTTCCATGGACCCTGAGCTGTCATCTC
TTTGTCTGCTTTAATTGAAAATTAATGGTTAGTGCGTTGCCAAGGCAACAGCGGCAGTGG
TGGTGGGTAGTGAGCCACATTCAGACAGACACCAGTGGCATTGTTTGTCCTGTCTGACCT
TGGAAGTCAGGGGAAAAAAAGAAAGAAGAAAGGCAAAGGAGGACAAAAAACACATTAAAA
AGAGAATGGAGAGGTAAGGGTTGAAATGTTGTCCATTGGAGCGAGGGAGAAAAATAAAAT
AAAGTTATTGTGGCGTGGTTTTGGCCAGGTAGACAGAAAGAAAACTGTGCTAAGGTGACT
gaggaggggactgaagatatgatgtcaaaatgccaa
>NODE_18_length_329_cov_1.832827
TAGACTCTTATCATGTTTACTCTGTTAAATCATATTTTGTTCTTTCAGATGGAATTGGCC
ACAGCAAAGAGCGATATGAACCGACACCTGCACGAGTACATGGAGATGTGCAGCATGAAG
AGAGGCCTCGATGTGCAGATGGAAACCTGTCGGCGGATGATAAAAGGTGGCAGGAACTCT
CCTTCGTTCAGCTCTGTGGCCAGCAGTGACTCAGGGAACACAGACGAGATCCAGGACGAG
ATTTTGGACAAGGACCCAGAGGCCGAGGTCCCTGTTAGTTGATGGCTGCATCGCCGGGCC
CTGTCCCACCTCCTCCTGTCTACCCCTGGTTATCACAGGGTTTAAAACCCTACAACAGTG
GTGGACCAACTTATATCTGGGCCTTTGACCTATCAGGGTTCTGATGGCTGTGTTCACTGA
TCCAGACCCAGAACTGGTGCTTTTATACTGTTTCTGTTGTTTAGAAAATGGTg
>NODE_19_length_753_cov_8.047809
ACCATGCAGGTGTTGGCATAATAAATGCAATGCAAATTGAACCATTCAAAATTCAAACAG
AATGACACATATGCAAAGGAAGTAAAAGGGTAACTTATCTATGTACACACCACCCTCATG
TCACAAAGGAAAACTCCAAAAATCCTAACCAAGGAATAAAAATTGGATCTACCTTTGAGA
AGATTTGAAAAGGAGGGACCTTCTTACAAGGCATGCATGTTTCGACAGAGTAAATGCAAC
GAAAATTGAACTCATTAAATTGGAATAAAAGGCCACATTGACAAACCAAAGAAAAAGTTG
CACCCTTATGTCACACAGGAAGACTCCAAAGATCCTAGCCAAGGAAAAAAGATTGGATTT
ACCTTTGAGAAGATTTAAACAAGAGGGACCTTCTTGCAAAACACCAAGGTTTGGACATTG
TAAATGTAACGTAAATCATACTCAACAAAGTTCCAAAGACTGCAAAAGAAGTCATGCAAG
ATTATGAAGGTAAATTATCAATGTACAGACCACCGTCATGGCACATAGGAAAACTCCAAA
AATCATTGCATTGGGAAAATATTGGAGCATTCCTTGGGAAGATTTCGAAAGAAGATACCT
TCCTTCAAACCATGCAGGTGTTGGCATAATAAATGCAATGCAAATTGAACCATTCAAAAT
TCAAACAGAATGACACATATGCAAAGGAAGTAAAAGGGTAACTTATCTATGTACACACCA
CCCTCATGTCACAAAGGAAAACTCCAAAAATCTTAACCAAGGAATAAAAATTGGATCTAC
CTTTGAGAAGATTTGAAAAGGAGGGACCTTCTTACAAGGCATGCATGTTTCGACAGAGTA
AATGCAACGAAAATTGAACTCATTAAATTGGAATAAAAGGCCACATTGACAAACCAa
>NODE_20_length_806_cov_8.579405
GTCATAATGCTTTAGGGGAAGGAGATCAGATCTCTTGAGTGAGGTGGTGAAAGTGCGAAA
GGTCAAAATGTGTCTTGCAGGAATTAGCGTTTTACTGAGAAGCAGGGATGAAAGTGTGTT
CGCAAGAGAGTAAAAGCAACGAAGGAAGAAAAAAAAGCCTGTTGGCTGTAGCATTAACAG
TAGATGAGGCTGGCGCACTGTGACAGGCAACAGTGAGGTTAGATCAAGTGGGATTGAATG
AAATTGCACACCAGTTTAAATGTTGTTATTACCATATCAGCAGTGTGTGAGACTGCTGAT
GCAGAAAAAAACTGCATGACTCTTGTCTTAAAAGAAATTGTATTGCCACACAGTCACTAT
ATAATCTCATGTGAAAATTCTGTAGAACACAACAAGCTCAATTCTCAAGAAGTGTATTTT
TGCAAAAACATCAGATCTTTCTATTAAAGGCAAGTTAAAGCATGTTATTATTGTTATTAT
TATAATGTACTGAGGAGACTTACATAGGTAGGGTCTTAGTGACTTACACATGAAGGGCTT
GACACTGCTGTGGATGTGCTTATGCTGCTTGAGGCCCGAAGACGTTGCGAACGTCTTGCC
ACAGTCAGAGCAGGCATGGGCACGAGCCCCAACGTGCTGAGAGCGAATGTGCCTCTGTAG
GTTACTGGGGTCTGTGAACACCTGCTGGGGGAAGGAACCACACAGACACAGGGGAGTTAC
TATCTGCCTCTAAAAAATGTAAATAAAATACAAGCTGACATTTGCTCAAACACAAAAATG
CTCATTTGTTAAATAGACCCCTTCAAAAGTCATCACTTTACCTTTGAGCAGTTTTCACAC
TCATAGTGCTTGCCACTGTCGTGTGACATCTGATGTCGGATTAGGTTTGATTTCCAGTTG
AAGGCCTtgggacactggtcacacttgtattcccgctcctcagagtgaga
>NODE_21_length_345_cov_2.814493
CTTACTGTCAATGCCAGGGAGGTTTGCGACCTTGTAAAGTGAAGGGAGAGGAGGGGGGAG
GCATTAATGATGATAACTGTGCCTCCTTGGCAGAATAAGATCCAAATAGCAGCAATGATC
CAAATACACCCCCTCCCAACTCTTAACACACACACACAAAGAAACACATTTAAATCTCCT
CTAACGAAGCGCCTCTCAATTACACCTCTCCCATTACCATACAGTCTTTGGGAGGAGGAA
TATGGAAATGGCTGAAATAAAGGGGAGAGAGAGGGAGAAGCAGAAAGTGGCAGAGAAGGG
GTGATGTATCCATTGAGCATCACTATGGCTGATTCCCATGGTGAGTGCATGGGTGGGGGA
GGAAGTTGAAACAGTGTTGGACTAATTAATACAGTGTATAGTAGGAGGGCTGGTGTGGGC
TTTCACTAACTGTGACACCTGCTGACTCCTAAacgcacgttgtgttgttttaatatgaca
attatgcca
>NODE_22_length_498_cov_9.082330
GTTACATTTTTCCAACGCTGCCGCAGCTGATGTATGGCTGTTAAAGAGTAACTGTGATTC
GACATTACACAGCCATCCTGTGAGGTACCTGTGCTGCTCTCTTGGTCCTTATTCTAATCT
TATTTAACAGTCTCTGCCTGACACGCAATTCAATGCAGGCCCCCAGATTGGAGAGTTTCC
AAACAATCCTGAGCTCACCCAAGCTTGGAATTGGTTTTCCGTGGAACATCTCCCTCCTCC
CTTTGGGCACTTTACCAATTTGACCAAATTTGTTCCATCACTGGTTCTAAGTACCAGAAG
TGTTTTCTGCCCACACTTGGACTCGTTTCTGCAATTTGCACATTCTTTGCAGAACATTAA
CAGCTTTGTCAGGGGCTGAGCTACCAGCTGCTGTGCTGTGGGGGCCCGTGTTTCAGGGGA
TACTCAAAGGAAAAATGTCATAAAACACTAACAACTCATCACTTCCTATCATAGGCACAC
TTAAATATGCAGGGCAAGCCGATCCAATCGGTATATAAACACCTAATAAATGGTTTAtta
cccaagataacacactacaatgcagttataagcagaaataacaacattttaataatgcat
ttaaaaatgataacactcctcatatagagatattgttaatat
>NODE_23_length_461_cov_4.648590
AGCCTCACGGTAAGACAGAATTGGGCATTGTCGCCAAGCAGAGTAGAGCAGAGCTAGCCC
CCATTCTGTTGATCTGAGCAGGATCCCGGAGAAAACAAAACTGCATTGTTCCCCGCAGAT
GGAAGCCAGTGTCTCCTGGGTAACAGCATTAATCTCCCCTTTTCTCCTGCTTCCTCTCTT
GTCGGGGCCATAATCGGTGGGCTCCTTTCAGCAGCCGAGCCAGCCTCAAAGCCCAGGCTC
CTAACTAGCCTCCTAATTAGCTGCAATTACAATGAAGACAACATGATGAGATAATAGAAA
TTTGCAAAATAATGACATACCACGGGAAAATATTCCTCCTCCCCAAGCACCATTTTTTTC
CCTCCGGGAGCGGCACAATGGAGAGCCGGGGCCCTTTTCTGAAAGCGGGGAGCTCAGAAA
AAATGGTGGCGCATTATGTGGCATAGAACCCTATTGTCTGCCTTCTGGTTGCTTCAATCA
ACAGGCCATTGTCTGGCTGCTTAAATCAAAATGACTCAAATACGGGCTCCGTAATGATGC
CCTCTCAGCAGCGCATACTGAACACAGAGACAGATTGAGGGAGAGAGGAGAGGAAGAGGA
GGAAg
>NODE_24_length_453_cov_17.529800
GACTTGTGTCCAAAGAATACAGAGGATTTCCAACATTTAATACCACAGTATTTTCAAACT
ACAAATGTCGTCCTATTCTTATAGTTACTGAAGCGAAGTCAGTTCTCTATAATTAAGGCA
ACTTTATAGGCACTGTTCCCTGGCGAGTGTATGTACGAGTACCTGTGTTAGATGTTTCAT
CTTTATTAGCCAGAGCATGGTAAGCCTAGCTCTTCATGCACTAATCCCCAGCTAAAGAAA
CAGCTTTCAAGGAATTAACATCAAAAGTAAAGCTTTGCGTGCCGGCGGGGGAGCTTTCAA
CAGAGCCTGCCTCAACTATCTCCTAAGTATTTTCAGAGCCTCGGGGATGAAGTGGAAGTT
AAGTTTAACTTGCTCTGTGTTCTTCTGCAAGTCTTTGACCTTGTTCTCAGGTCTCTTAAT
AATCCCTGATACGTTTGAATCCGTACAGCGTTTGCGGCATTTCCATGAGGCACTGCCAGA
GGGTGAGGATTTTTCACTGGGGCCCATTGCCCATTCTTCTCTTTAACCCTTATTCCTGTG
ATCAGCTGGTTAGGATACAAGcagttgaggttttggatctgcatctgtcagagagag
>NODE_25_length_603_cov_6.688226
AATACTTTATTTATATTCTGTTCTGGAGATCCGTGGTTTCTGTTGTAAATGTTCATTGAT
TCAAGGGCAGACAAATATACCCCCAACACCCTGCAATGACCCACATAGAGCGATATGCGA
AGTTCACCATCTATTAGAATAACATGACAGGCACAAATAAACCGTATTATACATTTTGTT
ACCCTTGCAGCCAACTCAAATTACATTTTGAATGTCGTCCACTCAATCTCCTCTCGTCTT
TTGTGCTGTCTTTGATATAAATAGACAGACATTCAGGGGTCTAAAGAGTGGAAGTTAGAA
GAATAAAAAAGGAAGAGGAAATTTAGATATTTTTAAATGATGTCCTACATTTTGTCAGCT
AAAATCAGGATATTGCCTGAGCGGGGAGAAGCCATGTTCTTCAGTTGTCAAAAGGCAGTA
AGTAATGATTAAAATAGCAGTGTGAAACGCGGGGAGATTAAAGTGATGCTAATGATAAGT
GAGAGAAGAAAAGGGCAAGCTATATTTTAATTCCTGGGAGAATGGTTAATGACTTCTATT
GCCTGAGATTAAACTAAACCTGTCTCATCAGCTTTTTCTGCTCGCTGAGGAAAAAAAGCC
CTCTGCACTTTAATTTATTAAACTCTTTTAAGGAAGCACATTGATCTACATAGGTTAAAC
TTTCAAAATTTGGGCAAAAAGACGCCCCATAAAGCTGTCATGCAGGGCAAAGCTGTTGAG
TTGCTCAAGGCACACTATAAAGAATTc
>NODE_26_length_447_cov_17.416107
GTAGCTTAAACCCCTGTGCCTCCTACAGGATTAAAAATTCATAAGATATATTGAATCGGT
GTGGAAATCCCAAAATATATGCAATTTGATCAAGCGGGGATTAAAAGTGTCATTGTGCTT
GTCAATAAGGGTTGGTGGCGACGTGGCAGTATCACATTGACTCTTGCGTATTAATACTCA
GTGTCCTATTGGGCCATCAGCTGATTGTTTGGAATGTAAATGATGCTGCTGATGGCTCCA
GTGACTGATGGCTTAAATTCCAATTAATCAATTGCTTCATCAGTTTCCCTAATTCAGATC
AAATATCTCCTGAGTGCACACTCTTCTTTCAGTGGTATTAGAAGAAATAAATGCTCTGGA
AGTAATTTTCATCAATCTCGTGTACATGCCAATATGCCTCACAAGCCTGGTCCAGGTTGA
GGACTTAATGTCTTAAGTGTGTGTTTGTTGGTGTGTGTGTGTGTGTAGAAGAGGGATTTG
CATATTAGGAAGGAATGTAAGGAATTAAAATAGGGTTACATATTTGTGTGGACTTACTTG
CTTACTTCATTCTATTTATTTAGCTTTATAGCTGCCAAACTTAAGTAGAAg
>NODE_27_length_360_cov_3.672222
CCGACCAATGCTGCTTGCAGCTTTAATTATTATTATTCTTTCTTTTACCGTCTTTTCAAA
CGCATTTTTGAGGACCTGAACGTACTCGACAACGCATGAAATTTGGCACGCACATCAGAC
CCGGCGAAAAATTTGATATTTTGGAGGAAATACACACATCAGTGGAAAAATGGCTCAACA
GCGCCACCTCAAACATGGAAAATTGGTTTGCGGCATTACATTTCCACCTCGTTTCTCCTA
CACCTACGAAAGTCGGTACACACATGTAACACACCGAGACGCACAAAAAAGTCGATCGGA
CGCATACCCTAAACTCAACAGGAAGTCCGCCATTTTGAAAAAAAGGCCGAATTTTGGCCC
AAAACCACACATTTTCCAGAGCTATCTCGTCCCAGGGGGTTATTCCAAATGACATGAAAT
TTGGCACGTTGATAGAAGAGGCATTGGTGAGCAAAAGTTCTTCAAATCCTCCGCAAAAGT
CTGAGGGCGTGGCCGTGGCGGCGC
>NODE_28_length_823_cov_6.436209
CTGAGGCCGAGATAAGTTCCCGTAGAAGGCGTTTGAGAGCGCGTTTCAGACCGCTCTGAG
TTGATTGGCATGGGTTTGTAGTGACACTTTTTTGGGTCCCGTTGTATGGGCCAGCCCTCA
CCGTAAGGTCCGGAATTAGGGTTAGGGTTAGGGTTAGGGTTAGGGTTTCGGCCTGGGGTG
AGGGTTTGGGCAAACGGTTAGTGCTAGAGACATGAAACTTGTGTCTACCCCCCCGTTTGC
TGCCGCCGCGATCGCAGCGAGCCTACTCCCGAGTCTCTACGACGCCAGGAAGTGGGAGTA
ACCTGTGATTTTTTGCTGTATCTCGGGACGGGAAGGTCGTAGAGACTCGGGACTGAGACC
GGCGTCTTCGGCATAGCCAAATTAGGTGGGCCAGGTGGCATTTCCAGGTGTCTAGCACGT
CTGGTTCCGGAGATATTGGCCAAAACGTTCTCCCATTCACTGACAATGGGACCTGCATAA
CGCAGCCAGTGTCATAGTGCTGAGGCCAAGATAAGTTCCCGTGGAAGGCGTTTGAGAGCG
CGTTTCAGACCGCTCTGAGTTGATTGGTATAGGTTTGTAGCGACACTTTTTTGGGTCCCG
TTGTATGGGCCAGCCCTCACCGTAAGCTCCGGAATTAGGGTTAGGGTTAGGGTTAGGGTT
AGGGTTTCGGCCTGGGGTGAGGGTTTGGGCAAACGGTTAGTGCTAGAGACATGAAACTTG
TGTCTACCCCCCCGTTTGCTGCCGCCGCGATCGCACTGAGCCTACTCCCGAGTCTCTACG
ACGTCAGGAAGTGGGAGTAACCTGTGATTTTTTGCTGTATCTGGGGACGGGAAGGTCGTA
GAGACTCGGGACTGAGACCGGCGTCTTCGGCATAGCCAAATTAGgtgGGCCAGGTGGCAT
TTCCAGGTGTCTAGCACGTCTGGTTCCGGAGATATTGGCCAAAACGTTCTCCCATTCACT
GAcaatg
>NODE_29_length_345_cov_10.455072
AAAAAAGGGGTGTAATTAAAATATCAGTCCTCTCATTGTCAGAAGTGCGAGTGTCATCCA
TTGTGCACTTATTAAAAAGCTGGGTGGAGGGGAAGGAGCGAACGGCGCTTAATTTCAGCA
GCCCAAAGTGTCTGGTAATCTGCCCATGGATGGAGCTGGAAAAGGCTGTAACTCATGTTT
AAGTGTTGGGGCCGTGTCATTGCAGGTTCACAGTCATGCATTTCTGTGTTGACACCCATC
GGGGCAGGGGATATTTGGCAGTCAGGAGTAATTTAACTTAATTAATGGGATGCATATTTG
ATGGAGGAATAAAATATCCCGGCTCAGCAAAGTGGAAAAGGGGAAAGATTTAGTGGGAGT
TAAAGGTGGAGGGGAGAGTAATTTGTGCATTCAGTTACCGGCTGCTTGAGAGACAGAGAG
GAAGAGAGCAAAAGAGATGAGAGAGAGAGAGAGAGAGAGAGAGAGAGAGAGAGAGAGTGC
GTCAAGGCT
>NODE_30_length_264_cov_7.178030
AAACTTGTGTCTACCCCCCCATTTGCTGCCGCCGCGATCGCACTGAGCCCACTCCCGAGT
CTCTACGACGTCAGGAAGTGGGAGTAACCTGTGATTTTTTGCTGTATCTCGGGACGGGAA
GGTCGTAGAGACTCGGGACTGAGACCCACGTCTTCGGCATAGCCAAATTAGGTGGGGCAG
GTGGCATTTCCAGGTGTCTAGCACGTCTGGTTGCCGAGATATTGGCCAAAACGTTCTCCC
ATTCACTGACAATGGGACGTGCAGAACGCAGCCAGTGGTCATAGTGCTGAGGCCAAGATA
AGTTCCCGTAGAAGGCCTTTGAGAGCGCGTTTCAGAGCGCTCTGAGTTGATTGGTATAGG
TCTGTAGTGACACTTTTTTGGGTCCCGTTGTATGGGCCAACCCTAACC
>NODE_32_length_419_cov_16.140812
ATACAAAAAAACAGGATTGGGCAGAGAGAGGAGAGAAGAGGAAAAGCCAAATGTTAGAAA
AGAAAAGACAGGAAGACAGAGAGAAAGAAAGAAATAGAGAAAGAAAGAAAGAAAGAAAGA
GAGAAAGAAAGAAAGAAAGAAAGAAAGAGAGAAAGAAAGAAAGAAAGAAAGAAAGAAAGA
AAGAAAAAGAGATCTGTGAATTTCCCCTTCCTCCCCTGAGACCTCCCTTGATGCCAAGCA
TTCATCATCCAGCCTCTAATATCAGTTATTCTGTGGCTCCTCTGCTTACAGCAGAATTAA
TTTCTGCTTTAATTACTCTCATCGGCGGAATGCTGATGAAGGAGAGGGACGAGGCATTCT
GGGACTCGGGCCTCATTCCACTGCTTTAATTTGAATGAATTCCACCCGGAGACGCTGGCA
AACAACTGGCAGCCGAGCCCCGGGAGCCACTCTGGGACTGCGCAGAAGAGCTGCAGCCAT
GGCCCCCACCAACCAAGCTACCTTGTGTGTGCGTGCCTGTGTGTGTTGCCTTGCTTGTGT
GTATTATGTGGAGCATGTTGGTT
>NODE_33_length_470_cov_4.465958
ATGACTTTCAATAGATCGCAGCGAGGGAGCTGCTCTGCTACGTACGACACCCTGACCCAG
AATCAGGTCGTCTGCAAGTGATTTAGCACCAGGTTCTCCACAAACATGCGATGCGAGGCA
GGAGAGGGGCGACCATCGTCCGGCCGCGCCCCAGCCCTGTCACGAACGGCTCTCCGCACC
GGCCGAGGCCGGCTATCCGGGACCAACCGAAGATCCACGGCGCTACGGTATCGTCACGTC
TAGGCGGGATTCTGACTTAGAGGCGTTCAGTCATAATCCCACAGATGGTAGCTTCGCACC
ATTGGCTCCTCAGCCAAGCACATACACCAAATGTCTGAACCTGCGGTTCCTCTCGTACTG
AGCAGGATTACTATTGCAACAACACATCATCAGTAGGGTAAAACTAACCTGTCTCACGAC
GGTCTAAACCCAGCTCACGTTCCCTATTAGTGGGTGAACAATCCAACGCTTGGTGAATTC
TGCTTCACAATGATAGGAAGAGCCGACATCGAAGGATCAAAAAGCGACGTCGCTATGAAC
GCTTGGCCGCCACAAGCCAGTTATCCCTGTGGTAACTTTTCTGACACCTCCTGCTTAAAA
CCCAAAAAGTCAGa
>NODE_34_length_608_cov_8.450658
CTGTCCTTCTCTGCAGGTCTACAAAAACACACACACACACACACACACACACACACACAC
ACACACACACTGAAAGCTCCCGTCTTTCCATCTGGTAAAGTGGGCTGTTGTGATTGATTT
GTGGATTTGCTCCCTCTTTTTTTCTCTCCATTTAAGTGAAATAATGTATGGAAGCAATCT
GGCGACAGACATTTTGGAAAATCTATTTGAAATCATTTCAGTTGAAGCCATGGCAGTTTG
TCTTCTTAGCGGAGAGGAGCAAAGTATAATTGTCTGCAGTCTAGTAAAACACAGTATAAC
TGCCATCACACTTGACTGAGCTTATAGCCAGCTAGTCCCATGGCCTCTAGAAGATAGAGC
AGTTAATGTTCCCTTTTATTTTAGAGGATATGTCACTTGTATCGCAGATTTATACCATGA
TACAGCAATTTTGTCCAAACAGATGGATAATGGTGTCACCAGCAAAAAGCCCTGTTTTTA
TTGAGTTTAGAGCATATTGTTTAGATAGGGGACTGTGTTGAACAGCTCCGCCAGCTCTTT
CTCCCTTTATCTCTCTAATCTTGCCAGTATTAGATTTGATCATTTTTGTTTGAAGGAGGA
AAATGTGGCTGTAATGGTTTCCTAATAGCAAACACAGGGGATACAAATCCAGGGACCCTG
TTCTGTAGTGCTTCCATAAGCACCACTGATTTATAGAGGTCTTTATGACAGAAAGGAAAA
TGATCTgctgcaggtataaatcaggtgaggag
>NODE_35_length_536_cov_7.022388
TAATGTCATCATCATGTGTGCTTTAATTCGAATGCTACCCTGAATATCCTCGTTCTGAAC
ACACACTGTGGGAATTTGGCTCTTCAAGTCTCACATTGCTGAAAGTGACCCGAGATTATG
TGAAACAAAGACATGGTAAATGCCGTCATCTACACAAAGACAATGAGATGTTACGTCCAA
TGTCATGGCATTATGTCGGAGAATTTAAACAAAGAATTGAACCATAGACAATATCTGCTT
GGAAATGGAGAAGGGTCTGAGCTGCCACATCAAAATGGAGAAAAAAGGCATAGCATTTGA
AAGCCTAAAGGCTTAAACTAATACAAAAAGTCTAATCAGACTAGCAATCCCTGATGTTAA
TGAAGGTGTCACACATTGCACAAAGAAAGTTGTGCCTGGCAATCTTCCATTTTTCGGCTG
CCTACACCAGTGACATTTCATCTCACATTCAAAGAGCGCTGAGGCCCCTTAATGAAATGC
ATAATTAACATATTCTAATTGTGCTGAGCACAGTGATGGTTTTGACAGAGCTCACTTTCC
ATGTCTAATTCAATGCTAATTTAATCTGTTCTTTTCCCGCCGACATGACCTTTCTTGATT
GAGTTTCACCGCAAAGAATTTTTTGATGGATTGATTTATCAACCTCTTGGAATGCAACAA
AAGTGCcagttttagacaga
>NODE_36_length_397_cov_13.637280
CTAACCAACACAAGGACCAGCGAGGACTCGGAGGCCGGCTGGCCGCCGCTGCCACCGCCG
CTGCGAGGGGACGAGAACAGAGGGTTGTGGGGGTTGCATGACAGCAGCACTGGGGAGAGA
AACACAGTTCAGGGGCCTTTTTCCAAGAGTGGTAATCAGGCGGAGGGGGATGAAAAAGGC
TGATTTTCAGGGAATTAGCATGATAAGCGAGAACACAAAATCAATCCTCGTCCTCAGCCG
AGGCCTCCTCTGATTACTTTGAACTGTCAAAAAATGGCAGAATCAAATCGAAAGTGCTCG
AGGTTAGGGGAGTGATTTGTTCAAGAAGAGATCGCTAGAGCAATTGACACAGCTCTTGAG
ACAATAATTGGGTTATCAAAGAGAAAACAGTTCAAGTACCACGGGGGTGAAAGCTTATTT
GCATTGGATTTTCATACGGAGAGACACACCTCTCCTTTGCAGCCACTGTTTTTTTTATCG
CTCACTATACTTGAGGGGCGAGTTGACACGGGGATTGCATCATTATCATCCAGAAGTTTG
a
>NODE_37_length_496_cov_10.725806
TTGATACTCCTCCGCGTTTAGTTAAGTGTGGGTAACAGCGTTGCTCCGACATCCAAATGA
GATTGCGTTCGATTAAGATCAGGTTCTCTTGGATTCAGCGAACACATTGGCAAAAAAGCG
ACCCCACTTCGCTTGTTGGCTTGAGTGTGGGTTTATGTTTAGTCTGTCCCCTCGCCCTAA
CCCCTCATTACAGCCGGTTTATCATGCCAGGAAGAGAGTGGCAAAAACAAATTAGTCCAC
AGGAGGGGAAAATAGCTGGGGATATCGATTTCGCCTTTTCATGCCAGAGTGGAGCACAGA
AAATATTGGGCTATAAAAGGGAAACAAGGATATAAAGCCATTACGGTGCGCACTTAATTG
ATCCCACTTCCCATAACAAATTAATTGAGCGGAAAATGGCAGATGGCTTTGATGAATGTC
ATAAAAAAGGCTTGTCAGCAAGCCTGGTGTGCGCGACCCCCTTGCTCATTCACTGTATTG
CACGGAGCTGCTTAGAAAGGAGGCTTGTAGGAGTGCAGCATGTGTTTCTTTGAGTATTTA
CATCCCAGTGATCCGAATGTTAATCATGGCGACTTACTGACATCGTTGCTAATTGTCTAC
TGCTTCTTGGTGGATTTTTTTTTTTTCTTTCCTCattgtg
>NODE_38_length_536_cov_9.889925
ATCCACAATGCACAAGACATGATATGCATGTTTCTTTATTTCATAAAGAGAAATGGTGTC
TAGACAAAAAAGTCATTTATATAACACTAGCAATTGAAATGAATGAAAATGGGGTTTGCA
CAATACCGTATTTACAATGGTTATTAAGTCATTTCATTAATTAGGGTCATGTAGCATTTA
AAAATTAGGTAAGAACTCTTAGTAGAGAATAAGCAAATAACAGCTATTTCAAATTGACAA
TATTAACACAAAACAGTCATCTAGAAAAATGAGAGAAAATAAAACAACAACTTGAACTAC
AAGCTTAAGAGCTATTACATTAAAAATGATGCACCAAAATCTACTAATACAATAATCCAT
ATAATCTGTGTAAAAAGCATGTAGAAAAAACACCTGATGCAGTTTGCTGATACAGTCATT
GACCAGTTATGAGAGGTATGAAGGATTTCACAGGTAGATAAGTGTGAGAAAGTCCGCACT
GGTGACTCAGGGATGGGGGCCCAGGCCCCTGCATACACTCACTTCACTTGAATGTGAACT
ATGGCCTCTGCAAGTTCTAAGGCAAATATCGGAGGTGCACTTGTATCCATGTAATGCTGA
CCCATCCCAAACGTTGGATTAAAGACAAGGTGAGGAAACTCATTCTTTGTTTcttacaca
acaccaaaaaccagtccaat
>NODE_39_length_629_cov_10.600954
CAATTTTCAAGGGCTTAGAACGTGACTGGATGAAAAGGTTAATGCTTTAGAGTGCAAGGG
GATAATAATAAAAGAAGGGGAAGCAGAGCCCTGGTGCTCACCTCCAGCGATGAGCCTGGC
TTCTTCTTCAGCTCCTCGCATTTCCTAAATTTGCAGATCTGGTGGCCCGTTTTGCGGTTC
CGACAACTGCTGCAGACACCACAGTTGATTAGCCGCCTGCAGGGTGCACAGACCCCACAC
CTTTTCCTTTTCTTCTTCGCTGGGTTTCCACTGGATGCTGAGGAATTATTCTGTGGGCAG
TCTGCCAGATTGGCAATTTGAAACGCACTGTCTGTAACGGCTGCTGAGGCTGCGGGGGAG
TGAAGGGCTGTCATGACGATGACCCCGGGAGGTAATGAGATGCCCCCTAAAGCCGGAATA
GCGGAAAAAGTTCCAACGCGTTCTGGGAGATTCATTATCTCTGCTTCAGCAGCGCCGCAT
TTCAGCTTGTTCATGCATTCTCCTGCTAAAGGTCTGCAGTGTTCGGGGGATAAGGTAGAG
AGGAAATTATTATTTGCCATTTGCAGCGTCTCTGGCGGCACGCCAGGCTTCCCCGGCCTC
TGGGAGTCATTTCTATGCATGCTGGTCCTATTAGGGTTTATTGCCGCTGATTTCCTTCCC
CAGAGCATGGCGTTATCACAGTtgcaaggggacataccaattctagcactgggaaaaatg
ggcgtcgtgatacgggcaatctttgcagtctgtggaaatgccccattggtttt
>NODE_40_length_581_cov_9.411360
GAGGGCTTCAAGGAGAGGCTGGTCGAAGTCAGACAGGGATGGGTCTGAAAGAGGCATATT
GTGAGGTCACATTCTTCCCAAATGCAGACAGGAGCCAAGTCAGTAGCTAGCGGAATTACC
CCCATGAATCATGCCCATTGTGATGCCTACCCAGGATGAGAACATGGAAAGGAATTAGGT
ATGGCAGAGCCTTATCAGCTTCACATTCGGAACTGGTTGGCCGCTTGGTGCAAAGCAACC
TGGACAGTCTTTCCCATCCTTGCTCATGTAGAGTGTCCGTGAATGTGGAATTCCTCCACT
GCCATGTGTTGTTACTTAAGGGTGTGCTGCAGCCAAGTTACTGCGCACTTTTCCATCCAC
GCCCGTCCTCCTGTCTGTGCACTTCCTTCCCTCCCATTTACCCAGAGATCTTTGTGGTAG
GTCCTGGAGTTCAGGCAATATTAGGTTGCACCTCTTAAAACATGTCAGGCTTTGTGGTGA
AAATTAAAGAATGGAAAAATGATGAAATGTAACATTTTGCTTAAAGCTTTTTTCACTTTC
GAGCTATTAGAAAAGGGGAGAAAAGATGAGAGTGATGGAAACACATTTGACAAGTTTTAT
CATACTGGGTTTATTTTTTATATACAGCCCCACGCTATTTGCTCTCCAACTGTTCGCTGC
ATAGTTAAGGCAAAGTGGTGTGCCTTGGGTGGCATCTGTGGATTTGAAATCACTACTAAA
GTGAa
>NODE_41_length_436_cov_5.575688
CTGTTTACCTTTCAGTTTGGATGATATTGAATACATTAGCCGATTGAACCTCATAAGAAA
CACAGGCGAGTGACAAGGCCCAATCGTCTTTGCGACTACCATGGTAACTGAGATTACAGG
CTAACAAAGAGCAGACAGGGGGAAAAAATATTTAAAACCCGAATAGTGATACATAAATTA
ATTAAAGGACAAAAAAACAAGTGGAGAATTAAAGTTGGAACATCTGTCAGCGACTTAGCT
TCCCAACGTAATACCAGTGTTAGAACATTTATACCCTTGAAGTTAATGATCCCCTCTTTA
ATTGACAGTCAAGGAAAACTGGCTGCGGCAGCATCCTGCCGAGACACCGATAAGAGCCCC
CCTTCCCCCCGCCCAAAAATAAAATTAAAAAAAAAAACAGTTTAAAGAACCTTGGCACTA
ATCCCTATTGTCATCCCAGCGCAGCAGAAGGACTTACAAACACAGATAACTCCGCTGAAG
CTGTCTATTTCTCAGGAGTTATGGGGACAGCCGAGCCGCTGCGCGCCTCAAATCAGTCAc
tcagattagcccaatccctctgtgctgtcagtcaaccgag
>NODE_42_length_491_cov_14.769857
TGCACTACAGTTATTGTAGTGAGCGTGCTATTTGCAGATTTCAAATTAAATACAAATGTG
GTTGATAGCAATGAAATTTTACACATACAGTATTTGTTTCTCATAGCAGCTATCTATGCC
TTCAGCTTTGGAAAGAAATCCATCTGGTTTGACTAAAATAATCAAAAATAAATTCCTTAG
TCATATCTCTGATTTGCTGCCATGAGTGAACAATATCTTTACCTTCTCTCAGTTCTCAAA
CTTTTTAAATGTCCTGGAGGAGTTCTTGTTTGAGTCCCAAACCTACTGAGATCTCTAATG
AAGGCTTTACCTTCCAGGCAAGCATATTTCTCCAAATGACAGTAATTTACATATGATGTA
TTTAGAGAAGAAGAGGGCAGGCTAATTCTATTTGGAGATTTTCCTTTGTTTTAGGAGTCA
TTAGCAGCTAGCTCAAATCTAATTTTTACAATTTCATCAGGCCATCTTGGAAAGCCTCTG
TGAGCTCATCAGAGAGGAGCATTTATTGCTAAGTGTTCTCTATTGCATTAGCACACAATA
AAGCGGCCAGGGACTGCTACAGACGTTTATGTGGAATCCAGTTAACACTCTGCCAATTCG
TTTTTTATTGGGACACAATCAATTTTTATTCATTT
>NODE_43_length_399_cov_9.671679
GGGTCTGCTGTAGACATTTCATCCACAACACAGTTGTATATTGTATTGCCAGGCCTATCA
ATGAGGAACACGCAGGAGGAGGAGCCTCAAGATCCTCAGCTGGTGCGACTGGACAACATG
CTACTGGCGGAGGGGGTCGCGGGGCCGGAGAAGGGCGGCGGGGCTGCTGCTGCTGTGTCT
GCTGCCACCAGCTCGGGAGGGATGTCACCTGACAGCTCACTTGAGCACTCCGACTACAAA
AGCAAGTTGAGCCAGATTCGCAGTATCTACCACACTGAGCTGGAGAAGTATGAGCAGGTA
CCGTGTCGCAACAGGGAATGAGTGCTGACATTGCCTGTACATGCTTGCCTCTACTGCAGC
TGCCCGCCAGGAGCGTAATACATAGGCATGTTAGGTCTAGTGTTCACATCACATAACTTT
GTTTTTATGTGGAATACATTTGTCAATTTCTGTCACGTGTAAACACCAAAAAAGGTGCCT
TATTAGTGTAACAGTGTGCACTGAAGTCCTAGTTTGGTTTTCAGATCTGTTGTGAATCAC
TCa
>NODE_47_length_523_cov_9.782027
AAGCTGCAAAAGTTACAGAAAGCTTCATAGTGAAATGGGTTGTGCAAAGTTTAGCTCAGC
ACCACTGACCTCTAGTGAAACCCCCAACGTGGTCAAAAAATGGGAGTTTAATTGCAACAA
TTTGATTTAGCTCAAAATAATTTAAATTCAGATCAGATCAGTGCTACTTTTGACTCATGC
AAACTTAGGAGAACATCTGCACAGCTTGCCAATTTTGAGGCTAATAACCAGATAAAACTG
GACTTATGGGATGTGGTGGAGTCCAGTCGGAGTGGGGAAAGTATACTGCATTTCATACAA
ATTGTTTGGATACACGAAGTCAAGGCTTACCCAAGTCTGGCTTTAGCTCAGTAGGCAAGC
TTAATTTCCGTGACATCTTTGCTGGAAAAAAGAGAACATCCCTCTTTACAAACACACGTC
TAAGCTAACACACGATGCCATGCAAAGCTAGATCACTAGCATTGGACTGGGATTGTGCAC
AAAGCCAAAGTACACAAAACAACAAAAAGGCTGTGGAACAAGTGGCAGGGGATTGTTTTA
TTGACTATAGTAGCCAAAATGCGTTACACAGAAGAAGACACGGCATAAGGAGTCAGAGAC
AACTCTGTATATCACAGAGGCATGCTGTGAAGGACAAAACAAAAGAGGTGACCTCTAGTT
gcacaag
>NODE_48_length_520_cov_11.665384
CTCATATCATCTAGCTTGTTGGTGGTACACGACAAAATGATCTAAAAATGTTAACAATGT
TGACTCAGGTGGGATTTTCCTATAAAGACAATTAAACACAACTGAAAAAGCCTTTTAGTG
AATACTTATATTTGCTTGACAGGGCAAGACTATGAAATGTTCCCAATTAATATTACATGG
GATTTTTTTTCCGCCTTTCTTTTTTCTAAATATATTTCAGAATTTACCTTGATTGTAATG
TACCTCATTGGCTGTGGTTTTGTTTGTTGGCCTAACTATAAAGGATCTGCTTATACCCTT
GTGGGTTGGGAAGAATTAGGATTTATGAATTTATTTCCTCTGTTGTATTGTTTAAACAGC
TTTGGTTTAGTTTTGATCCCTTCCTCTTGCCTTTGAGGCTGTTCCACGGTGTCAGCTGTT
GACTGATAGTAAGAGAACTGCCTCACAGTGTGAATGAAAGAAAACTAGCGGTTGGTAAAC
ACTGATAAGGGATAAATAGAAAGCGGTCAGGCAGAGATAGTTCTGTGGGAGCCCAGATTG
TGTGCGGTCTGTTAAAATGAGATTCTGAGCCTGTCCTTTTTATTCTTCCTCCCCTCCCCT
CCCCTCCCCTCCCCtgtgcggcgtttgtctggaaaatctccagtgacccggctcggcagt
ccca
>NODE_49_length_472_cov_2.180085
TATTTGTGTCTTGTGGTGACATTAACAGCTACAGTAGGCTAACACAAACCTGGTGGAGGG
CGGTGAGACCGTCTACCTTGGCGTAGTTGATGTCAGCGCCCCGGTCAAGCATTCGGAGCA
CCTCCTCGGTATCGCCGCTTGAGCAGGCGGCCAGAAACACGGCGCCATCATCGAACTTCA
CCTTCGTCTTCTTCTTTTTCAGAATAGGAGGCTCCAGGTCCGTTTCCGAGCCCAGCCATC
GCTTTAACTGCTCATTCCTCTTCTGCTTGGCGTCCGCCATCTTCATCCCCCTCCTGTCTC
GGGCTTCTTATCTTTCTCCGAGAGAGGATATACTTTATAGTGGCACTATCCCACAGCGCA
CTGGGGCGTGGGAAGGGAGGGCTGGGGAGGAGGGGGGGCCGAGAGCGAGAGAGAGGGCGT
CTGGATTGTTTTCCATAACCTCGCGAGAACTGGAGCCCAGGAGCTGCAGTATAACGTCAT
CATGAGCAGATTATGAGGGGAGAGTGAGCAGGGTAATCCCTTATAGACTGTGTACACCAA
ATAAGACAAGAGTgcttgaaaatattacataacactccactggctcacaagcattttcac
agagagccactgttac
>NODE_50_length_535_cov_11.456075
GCCATCAAATTTCATGTAAAATAAGCTCTCATGCAGGAGAAGACACTCATATTTTACGTC
TAATTCTGGAGGAGAAGATGTATTTCTTACTTCCCCAGGAAGCATGATTGGTGTGTGTCT
GTGTATCATGATGAGATCACTTGGCGGGGCTGAGGATAAAATGTCGCTTAGGATAATGTG
ATTGCCCTTAAGGTACAAGGAGGTGAATTATATTCCCTGATTTATAATCTGAAAATTAAA
GACTCACTCATTTTCTAATTTAATTCCACCTTCAATGGAACAATGTTCACTCTGAGCCAA
ATTGGCGAATAATGTTACTAATTCAGATGCAGATGTAATTTCTATTCGGGGGGCTGCGGC
GCGTGGTGATGAACGAGTCCCGGATGGATCGTTGCCACTCCTATCTCCCCGTCTCGACAA
TTCCCCAGCAGTTGTGATAATAACCTGAGCAATAAAGGAGGGATAGGCAGTGCTACCCCG
TTCCACTCCTCATACCCCAAGTCATCTGATACTTCATCTAATAGTATTTCTGTCCTTTCC
TGTGTCACTCTGTCTTAGGGCAGCTGACACTGCGCTCCTTCCATACAGGAAAACAGAGTG
CGGCGAATATTATAGATGTAAAACTGCATTAACATGAAGACTCTTAATAAcctgcataat
tactgctgccttctgcaat
>NODE_51_length_608_cov_13.230263
CTCACTCCCACCGAGCAGAAGAAACACCACAGAGGAGACGGAGAGAGCGAGAGATAGCGA
AAAAGAAATGTGGAGGAACACTAAAGGAATGGAGAAGTAGAATCGGAGGGGAGGTGATTG
GAGAAGACAAAGAAGTGGTAAGGGGGTGTGAGGAGAAAAGAGAGATTGAAGAAAGCATGA
TAAAGAGGGAGAGAAATAGTGTCTCGCTCTTTTTAAACTTGGAGATGCTCAATCCCTTCT
TCTCACTCCAACCTGCATTTCTGGGTCACTAGAGACATTTAAACTGCACTTATAATTAAC
AGCTATTTTTAAACAGGGAGGGAGAAGTGGAGCGGTGGCGAGGTACAAAAGCATTAAAAT
TGCCCCAGATTCGCTATTGAATAGGACACATCAAGGCAATATGCTGGCAGATCAAAGTGA
GCGAGGAGAAAGGAGACAGGGCCGATCAGTGGGGATAAATTGTTCCCTTTATAATGGCAT
AAGAATAGACCTCTTTGCTGCTGAAACAATTTAATAACTGCATTCATTACCTCTGTCCAG
CCTGTCTGTCTGTCTGCTGCACAATGTGTAACCGCTTTTGCCACGCACTACCTCTCTTTG
TCTTACTTTCCCTCTTCCTCATTGTGTTCCAAACTTATCACCTCATTCCTTTTACTTCTT
TACATCTCACAGTCCTGCTTTGCTCTCCTCCCTCCCCCACCCATCCTCCACCAAGTCCTC
Caccttgcccccgtctcctgctgccttgcctc
>NODE_52_length_444_cov_7.909910
CCTCTGTTCCCAGGTACAACTGTGAAGGACAAATGCATTTAGGAGACACACAGAGAGAGA
GAGAGAGTTGCCTCTACAGTGCAAAATGTAAGGTGAAAAAGAAGCTAGGACGCAAAGGGT
TAAGAAGCACAAACAATAACATTTCAGTAGCAGATGTCCTTGAGGCAAAACCAAGGACGA
GGCAATTGCTAATCTTGTATTCCCAGCATGATCAAATCACCAGGCAACAGATATAAATAA
AAGGACAGGAAATGAGGAATTCACATTCAACGGTGTCAGCAGCGAAATGAAGATTCATGG
TGAAGAGCCCCGGTGAAGGCGGCAAAAATTAACTGCAAATAAAAGGGACAGACGGCCTCC
AAAGTCCAGCGTATAAAGTAGGTTTGGTGGGAGAAAAACACACACGCGCTAGATAGGGTC
TAGTAGATGGTGGCTGGGGCTGAGGCGAATGGGCTGCACTTTGTCATGGAGACAGGTGCT
TTTATTTGACACCTAACAGGCTGCGCCCTGACTGGATATTCTAAAAATATGAGTCTGCGC
ATGATCAtcagactgtctcgttttccattcatttcacaccgtcatttg
>NODE_53_length_390_cov_14.187180
AATCCTCCACTAATGTGACAGAGAATTCTCCAAAAAAATCATCATTGTGTGCTCTTGCAC
TGCAAAGCAGATTCTGTATCACTCCATAATTTTCTTTTTTCTCGAGCAAGTGCAATAACT
TAATCTTAAAGGCAAAACGTGGACATGAGGGCCATTTCGAAACATGTTGTAGATAAATGT
TAATCACATTAGCATTTCCCAGACTTCCGTAAATCTCCATAAATAGCATGCTGAGGTTGA
TCCCTCTTTTTTGCCCATTGAGGCAAAATTACAGTTGATGAATTGCTTTTGCCATGCATG
TAGGCTAATGAAAGCTTTGCTCCTGGGCCTTCCTTAACAAAGGCTCATAATTTTTCCACT
TTCCACTAAAATAAGAACCTGTTCCACTTTTAATTAATAGTTTTACCCTCTCCTATTCAC
GACTGTATGCATAGTTTCAAATTAATTTTTTAGGTGAGGCTTGGTTATTAATACTGTAGA
AACAACCCCTTTTGTGTTAAAGTAACAGGGAGGTAATGTTAGCCTGCAGGTTTa
>NODE_54_length_555_cov_7.081081
CACAGGAGTTATTTTGCACTGTGACTGCACTAAATAAGTTTTTTTAAATAGCAAATTTAT
AATATTATTAGTAAAGACTGCTGGTTAGAGGTTTGACCATTTAGAGTAATGCTGTAATGT
AGTTTTAGTGTACTTGTGTCATTTAGACTTTTGGTAATGCGTCGTCGTGTATTTTAAATC
TATTACATGGCAAACAAAGACCTGAAGTTCTACTTGCAATAATTGTATTGCAGTATCTGT
TAAAACATCTCAGTCATTTTCTTCTAATCATTTGGCCCTAGTGTGTGATTTTGAAGTGTG
TATGCCAAGTTAAGATTTCTAACCCTGATTGTCGTTTGTTTCAGTACACGATGGGACGTG
TGATCAGGGGACAGAGAAAAGGTGCGGGCTCCGTGTTCAAAGCCCACGTCAAGCACAGAA
AAGGTGCCGCTAAACTCCGTCACATTGACTTCGCTGAACGCCATGGTTACATCAAGGGGA
TTGTGAAGGTAACTTGTCGACCCTGACGCATCTCAGTCTTGCCATTTGGTGTAAGTGGAG
CATTAACGTTGTTTTCCCTGCGCCGGTCTGTCCTCTCAGGATATCATCCATGACCCCGGC
CGTGGtgcccccctggccaaagtggccttccgtgacccataccggttcaagaagaggaca
gagctcttcatcgctgctgagggcatccacactggacag
>NODE_55_length_453_cov_10.629139
CTAATTTATTTTTTACATTTTTTTTAAAGATAAAGAGACCATACTTCCATGTCAAAGCCT
TAGAGAAGTCGCAGCTCAACAACTGGAAGGAGTACCTGGACTTTGAAATTGAAAACGGGA
CTCCGGAGCGCGTGGTTGTTCTCTTTGAACGTTGCCTCATCGCCTGTGCACTCTACGAGG
AGTTTTGGATCAAGGTAACGCCACCTTAATCCTCTCTCTCACTCCTGCTACCTCCCTGCA
CTTCCCCCATCAACGATGATATCACATCGACACAGTAAATCGTCCTGCACTCTCTTTGCG
TGTAACGTTGATATGTGACTGTATCTGTTGTATTAGGGGATGGCCAGCTTGCCACACAAG
ATTTGACTGCAGCATTTGCCAACTACTACGTTGCATCTTCTTCGTCTCCCACTACCTTAC
AGAAACTTATCTAATTGGTTCCATGAAGGTGCTGATGGGTTTACACAGAAAATTTCTAAA
AACGATCTTGTCAATGAAGAAATTCACTGTTTCTGCCAACTGGAAATTTTAGTTTAAAAT
GTGTTGTCTCTTTTGCCTTTCTCTTTCTCCTCTGTTCTTTGTCTCTGTCCTCTCCTG
>NODE_56_length_698_cov_16.361031
CAAACATGTTGTGCATTTTAAAGTCAAGCCCTCAGTTTGTGTGTGGGTCTGTCTGAAGCT
GACTCCATGTGTAAGCCTGGTTTTCATCTGCCGTAGAAATTCCTGAACCACTCTGGGCAT
CCCTGAATCTGAAATCTGAATATCAAATCACTGCACAAATCACATGGAGAGGGCCGTCCA
ATCAGAGCGGCTGGCTAATGGTTAGTGCTGGAACTGCACACAAATACATGGAAAAATAAA
GCAGTGTTGTGAGCTGCCACTTTAAGGAAACAGTAACAGTAAAGTGTAGAAAAAAACTTT
AGCAGCAAAAACTAATAATTGCAAAGCAGCCAATTAAATTGTGCGGGAGAGATGAAACCG
CTCATATTTCCCCTGGTAATTTCATGCTCTAAACTCGCTTCCGTGCGCACATAAAAAGAG
GAGAGAAAATATCATTTCAGAAGCTGACAGAACTCATTGTTCGTGGAATTTTAAATTCAA
AAAAGTTAATAAAGGCGAGTGCGAGATGAAGGGAATTTGCATTTCTCAGATTAACAGCAT
GTAGAGCAGCGGCGGCGCGCGCAGCCTCAGGTCATCATTTAAGAAACCTTTGCATATTTT
ATTTAAGAGTGGCCCGGTTTGGAGCGTAATAAGACAGACAGATAATGATTAGAAGGTCGG
GCCTGCAGGGCACAGCCGGGCTGGGCGCTGTAACGCTCTAATACCCAACACACACACGTA
CACACACACACACACAAAGCACAGCACAGCACAGCCTGTGCCGGCTCCTCTAATTGGCTG
CTGATGGTTTATGAAATGTTTTCCAAAGGTTTTATTATTGTTGTtgttgttgttgttgct
tt
>NODE_57_length_334_cov_9.374251
CAGACCCCTCTTGGTACTCGTCCACCTGATGGGAACACGGAGACTTGGCTGTTCTCCCCC
TCATCAATACAGCAGGGCTCTTTGTCAGTAATTTGCAATAAGTGTCCGCGCCACATCTTA
AGGGACCTGGAAATCATTACTGGCTGAGGCCCTACTCTGCTACTAATTGGATGCGTTGGG
CCTTATCAACTGAGGATTTTCCGAGACCTTTGACAGATACCAATTCGAAAATCATTGTTC
AGTTGTCAATTTAAGAGACCGTTAAAAGAGCTTATTTTAATTTTAATTGGAACTTCCTCC
TGCCTTCACAGTGAGCTGCGAGGATTAAAAATGAGCTCAGGGCATGTGTGCACATATGTG
TGTGTGTGTGCGCGTTCATACTCCCCTAGAAGAAGAGGGAAACTGTGCAGGTTAAATTGA
CGGGTAACAGTTCTGACCAGCGTACGAATGAAGACAGCATGCATGCACATTTAGTTTA
>NODE_58_length_354_cov_4.564972
TCACACACTCATATTGTTTCTAGTCTTAACCCTTGTGGGGCCCTCCGTATGGATCACAAC
TTGGGTGCTTTTACATCATTGGTGCAACGCATGTCTTAATTTAAACTTTGGTCATTGCAG
CCGTATTTTTACACTACTTGAGCTGCTACATGTTTGAAAAGGTTCATTTGAATCTGATCC
ATTCTAACCCTCTATAAAGCATTGTGACACTTGTTGGTACTTCAGGAGAAGATGATGCTA
TACATGTAGCTTTCAGTTTATGCTGTTCTAAACATTGTTTTCACATGAGCTAAACTCTAA
CAGCATGTGCATATTTGTAGAAAGTGCACATCATATCCATCAGTACAGTTAACATCACAC
ACTCATATTGTTTCTAGTCTTAACCCTTGTGGGGCCCTCCGTATGGATCACAACTTGGGT
GCTTTTACATCATTGGTGCAACGCATGTCTTAATTTAAACTTTGGTCATTGCAGCCGTAT
TTTTACACTACTTGAGCt
>NODE_59_length_444_cov_10.200451
ATTATTCCCGATTCCGTCTTGTCTGAGAGATGTTCACCTCCGAAACAAAGACACACTCAC
ACAAGGCACAGAAAAGCGGAAAGAAGAGAGACAAAACATTCACCAGATATCAAATTTGCA
TGAAAATAAGCCACACTGTTCAGCCGGCAAAAAGTGGATTGAAATGAGGACTTGCCAAGA
GCGTGGTGGTATAATTAGCATTTGACCAAACAAACGAGCTTCAACAGAGCTATAATTAAG
CAGGCCTGTAATTAAGTGTATGCCCTTTATCATAATGATCGTGGTTAAAATGGTGTGATG
GCTGCCAGTTGATTATTAATGGTGTAACCCCGTCCTGCATGCATCCTGCACTGGAATCAA
GGTGTCACGACTGTCAGGCTAGAGAGCAGCCCTTTGTTTATAAAATACATTAGGGCCCAA
ATTAACACAGGGTGACAAGAGACACAAAGCCTCTCGTTTCCAGACTGAAGGGAAAACTGC
AGCTGCTCGGCTTCATTTTAAAACTCCCAAATCTGGAGGCACAAACTTGCTGCAGTTGGC
TTCGACAGGAGCCCCAAATATCAAGAGGCCAGgcttccaactggtgtt
>NODE_60_length_571_cov_16.064798
AACTACGTGCAAACAAACTGAGACATGCATTTGTCAACATTAAATGCTAATGCCCAACTT
GAATTTGGAAGAGTTTAGGTCACTTTGTGCAAGATACAAGACGTTGGATTTCTGTAAAAT
GAGCACTGCTGACTTTTCTCAGAAAGCCACAGCATCAAAGTCAGAAATCAAAATAAAGCA
GAGTAACTTTGTGAGTAAAGGGACGAGGTTGGTCTCATTTCTTATTTAAAATCAGCTCCA
TAATTTGATCTTTGTAAAACTTAAGTTGCTGCAGGTGTTCGGCAGGAGGAATGATAGCCT
TAGGGCTTGGAGCTACCGTGAGGCCCCGCTGAGATTTCCCATCATCCCTACAGTCTGGCA
GCAGCTTTTCAAACAGCGCCCCTTCTGAAGTTGCCCTTGGTTCTACATGTGTAGCAGTAA
TTATGAATGAGGGGGACTAAGATCTGTACAAAACCATCAAACATTTTACAGCTTGCTGCT
ATTGTTATAAAGATCAATAGACACAGTATCAGTCCTGGTTTTGAAGGAGAGGTGGTGCTG
TACATTTTCCCTCGCATACTTTCTCACTTTCTTTCTTTCTTCCTTTCTTTTGGCCTCCCT
CGCTCATGTCCCCTCTCATTTCTCTTTTCTTTCTCTCTCTCCGCTCTCTCTCCCTATACA
GAGCCGGTGTTGCACATCCGTTTTAATTGCCGTTTGTAGGGTTCTGTGATGTGAG
>NODE_61_length_574_cov_11.181185
TTCATTAACTTAAACAATAAAACCCAACACTACCAGGGAAGTGCACATACTCCTCTATTT
GGCCACATTAACACTAACACTGACACACTTAAAGATACCAATATCTGGTTCTTAGAAAGA
ACAGATGGACACATAAGTGCGAGGGACTCTGGGCTTGCCAGTAGAAAGGTGGAATGAAAA
GGGGAGGAGGAGGGGAGGAGTAATTGCACAGTCCTTTGCTGAATTGTTCTGTGGATGCAA
ATTTAAATCCCTCCTATTATTTTAATAATCTGCCTTTTACTGCTTGTGCTCGGATCATTT
GTTTGCAAACCAGGTTATTTGGAGAGGGAGGCTCGGGGGTAATTTCATGCTTTGGAGCAT
TTATATCTATAACTTAATGAGGAGAGGGCCTGTTGTTTCCTGGTAATACACTGCTAGAGG
GGAGCAAACTTTTTATTCTCCGTTTAGGGTACTGTTAGAGGGCAATAACGTGGGATTACT
CTGATGGAATTAAGGAGCAAACTGAGGAGAGACCTAATGCAGCTTCTGGTGATGGACCAA
ACTTAATACTGATGTTTTATTTAGGGTTTTTTAGGTTCATGGGATGTACCATAGGAGATG
GGCTATCCCATTTGCCCATCACAATAAGCTTACACAGATTTCTTCAGATTTAAGCATCCT
GCTGCCCCGCATGCAGCCTGCTAAgtgccctcagtttgtctttacccttatgtatgtc
>NODE_62_length_644_cov_6.113354
TCGACTTTTCCTCTCCGGCGGCAAAGATGCCGGGAAAACAAATAAGAGCCGAAAACAAAA
CAAAACAAAGTCTCCTGAAATACCTTGTGGATGCCCAGAGGAAGGCGCTGGACAGACAGA
TGAGCAGATAGGTTTCCTCTGTCCTCTTCTCTCAGGCTGCCTCCTCTCTCGGCGTGCTGT
GGAGAGTGACTGCTCACAGCCCGCCTGGCATATCTAATTAGAGCCAGGCTGTTGCCACTA
TCGGGCAGAGGATCTACCTCTCCAATCTCTCCTGACTCAATCTTCCCCATCTCTGATTTT
CTTTTATATTTATGCTGGAATATTTAATTGTAGACAAAAGGTTACTCTGGGCTCTATTCA
TCGCACACAGGCAGAATAATCTCCTTTAAAAGGCTTGACATTTCAGGCTTTTCAAAAGGG
GCTGAAAAAATTATATCCCCGCTTTTGTTAATCAATGAAGTAGAACTCCCCCGAACAAAA
GAATTAAATTGCTTGGTTGGGTTAATAAAACACACAGAAATAGCAGCTTCCTGTGGGCTT
TTGTGCCTGCCACTGGCTCCCCCCATATGCAACCAGCACTGTAATTCCATATGATTTGGG
GGGCAAAACTCTCATTTCTCCACACAGTTGGCTTTTTAAATCCTATTGAATGAGCAGTCT
GTGAGGCTGGCTGATTGGGACCTCTTGCCTGAGCCTGGCTGCCTGGCCAGCAGAACAGGC
TCTCTCCATTTAAATATGACTTCCACTAAGGAGAGACAGCGAgtccactactatttacaa
tttctata
>NODE_63_length_797_cov_9.651192
CTTAAGGATTTAGATTTCTTAAAAATTTTCAGTGATAATCTGAATCAAATAAAGAATGTC
TAAAAGACTGTCATGACTCATTTTGCAGTACACACGACTTGAATTGTTCTTGCCCTTAAC
ATTTTGCTTTCCTGTATGACCTCATTTCAATTTGTGACCCCGGCACTGTAGACTGCAACT
GTAATGACCGGTGTTGCCAGTGAAGATGGTGCCTTTTTGCTGCCTGCTCTTACTGCAGGC
TCTGTGTGTGATTGCCGTGCGGCTGGATTCACAAGGAAGGGCATAAACTTGGACTGGAAG
ACAATGCATTAAGACTGCTGGTCCCTATGCCTTAGATTTGGCACAGGTTAGGTAGAGGCA
TGAAATGCATATTGTTTGTGTTCATTTGAATAAGGACAAATGTCAGATTTCCATGGCTCC
AGGCAGCCTGCATGTTAGATGATCAACTCTTTTGGGCCCCTGGATGTGGGGTCATCAGTA
GCGCTTCCAGGTCACTGTCACTGCATGCCGGTTTGGGGCCATAATTGACCTTTTGACAGA
GCACAGGGAGACAGCCTTTCTCTGAGGGCAGGAATAATCACTTTAGATTTACTTGTGGCT
GTGCTCATGTTAGCTAATTAAAATGTTTGTTTTAAGAAAAATTCAATTGGTGATCTAAGA
AAACATATTTTCGAGGTTTTATTGGATGTTTAAATTGTTGTGGTGTAAAAAATATAATTG
ATAAAATAAGAAAATGAAAGAAAAAAATAAACTTGCCTTTGAACTTTTCTTGCATTTGAA
AAAAAATATTTATTGTCTTAAGTATTATCACAATGAAATCTTTGACCACTGGGGCTGAAA
AACATGGCACATGTTACTGCTGTACATCAGTCTtttctgatgctttccatgactaaatgt
gagaaagacaaagccttcttttatcggtttagttaacattg
>NODE_64_length_334_cov_10.943113
TAACATCTACTCCCACACTCTCCCACGATCTCAATAATAACTGTAGGAAGAGCAGAGTAC
CTTAACAGTGAGGACTGATAAGGAGGAAGAAAAGGGGGAGAAAATATAAAAGGTATATGG
TTTAAATGAAAGAGAGATCAGAGGAGCAGAGTGGGAGAGAGGAGCATTTTTTTGCCATTT
CACCCAGTTTAATAGGAGGACAGTTAATGGGCCTTTTTTATCGGGCACAGGCATCAATCA
AGAGGTGTCAGGCGGCCGCTGAATCTGGGCTGTGGTCCTCTTCACAGATGACTGATTAGC
AAGCCAAAATCACCAGATCCATCTTCCGACGGTCACTTTTATTACAGTCATTTTTAAAGT
GACAGCAACCTGCCTTGTCTCACAACACTGGCCACCGCATATATATTCTCCCCCTCTCTC
TTTCTCCCTCTCTGCATCCGTCTTCCTCTCTCCTTCTGTCGCTGAGTATTTGGTCAGA
>NODE_65_length_341_cov_9.102639
AAAAAAAAAAAAAAAAAAAAAAAAAAAAAGGAAGAAAAAAAAAGCAGAGGCAGAGATGAG
AGGTTGGTTGTACAGGGGGGAGATAAGGTTGTGAGAGCAGGAGGCTAAATTTAAATCGTA
ATTGGCCGACTTCCACAAGCTTGTGGGCATTTTAATGAGTCATAATAACTTCATTTAAAA
CCAGCTGAGCAGAAAATAGATTGGAGAGGAGCCTGTGGCTAGTATGGATTTGTGTTGCTT
TGTGTGAGTGTGTGCGCTGGCATGCGTGTATTGAGCCTGACTGTAAAACCTGCACGCGCG
CACACACAAACACACATGCACACACGCACACGCACACACACACGCACACACACACAGTGT
GAGTGTACAAGCTAGCTGGTGCGACATTTGTGCAGGACAGCTCACGGAATAACACCGAGC
TCCTTTTCATGCGGTGTTTGTTTTGTGTTTGTTGGGCAGCTGTAATGAcacaatcgatac
atttg
>NODE_66_length_457_cov_8.056892
CACTCCGCCATTAATCATATTATAACGCCCCTGAGTGCGCGTGTGCTTGCACTAATGTGT
GTATAGCCTGTGTGTGTGTGTGGATGTGTGTCTCTTCGCGAGTGTGTTTGAGCATATGCC
TATGTGTTTGTATGGGCCCTTGCATATGTGCACGCGTATGTGCGTACATGTGTGTGAGAG
ACAAGTGTGCAGCTCTCCACCAGCAATAATATCGCATACATTTTAAAGGACCGTCATTAT
CGCCGTGGGTTACCCTGCAGCCCCCCATCACAAACCCCACAAACCATTTTCATTCCAAAC
TCATTAATATGCAAACTTATTCAAATGAGATTGTAATTAAGCATCTACTGAGTGGGAACC
CTTTTCATGATAATTTATGATAAACTCCTCGCCACCTTTGATTGAGATTGATTTTTGGCG
CAGGCAAGCCGACCTGAATACAAAGCTACACCTGAGAGACCTGGAGGGAGAATAACACTT
TTAAAACAGCAAACTTATTTCATGGCTGATTGTGCCACAATCATCTTGGAGGAGTAACAA
AGATCTATTTGAATAATGCATTCCCACTGTGCTGGTGATGTGCTCAGCCTAAAAGAAAAA
a
>NODE_69_length_461_cov_17.314533
CTGACTTTCTATGTGACATTTCACATTAAATCAAGCGCTACACCTGTCATCCTTCATGTT
TAACAGTTAACGAGTCCATTATTGTTATCTTCACCCAAATATTTCTCTGCATACTAAAGA
GAAAAGTTTCCTTCAATCCCCCAGGCGTTAGTCTTGGATTTGTGTTGTTCTGCAAGTCTG
CGACATCATCCGAACCCCAGGAGCCTCTTGCTCAGTCTTGACGGATCCTCACTCTGCTGA
AGCCCAATACTGTTCTTCATCTTGTGTTGTCACAACCCCCCTGCTACCTTGATTCACTCT
TGGTCGTTGGCTAGGTTTTGGATTTATTACTTTCGAGGCCGAACAATCAGTGGACCAGGC
TGTCAACATGCATTTTCACGACATCATGGGCAAAAAAGTGTGTAGTTGTAGTTTTATTTT
ACCCTTAAGATCAAACAAAGGCTTGGGCGATGGAGCGAGAACTACACTATGATGCTGTTT
AATTATTAAATATTAGTTTCTGGTGACCTCCCATTTGTGAATACAGCATCATACACGGCA
CAAATTCAGCTTTTAACATCTTAAAATAATCAGGCTACTAACATGATTTACTTGTCTTCA
TTTTa
>NODE_70_length_451_cov_12.935699
CTGACCTGCATCCCCCCTCTTACTCACGACGCCTCCCACTGCACTCAGCTCATCAGCAAA
CACCTAATGAGCCTGCGTCAAGAAAACAGACCCCCAGCTCAACCTGCCCGCTCCCCGCCC
CCACCCGGCTCTCGGGGGGCGCGGAGACGGCACTTTACAAGGACTGATGATGCTGCAAAG
ACCACAATAATGATAATTAACTTGCTGAATTTAGAAGATTATGCTGTTAATTAGTTGCAA
AATAAAGATAAGTAATATAGTAGCAGATGGTTGAATAACACCCATGAGATGGAGGGTTAT
TACACTGATGAGGTTTCCATGGCAGAGATGAAATATGAATCTGACTGGCTTTTCCCTCTT
TCTATGGGCCATTCCAAGAGAATAATATCTTGTTTCTGCCAGAAGAGCTTCTGGAAGGGT
ATTACACGATAAACTAATTTGGTAGATAGATTGGCCTGGCAAAGGTAGTTGTTAGAATAA
TGTGGTCCTCTGTTTTCTCATGTAAATGTATTCCCTCTCACTTTGTTATTGCTTCGAAAG
GCTCattcactttcaccttgtttgctctgtgtttgatgctagaggaattgacctg
>NODE_71_length_561_cov_12.948307
CACAGAGTTTGATTGCAAGCGCGTTTACCGCCAGCCTGCCACAGCCATGTAAGCATTCCT
TTGTCTGTCTGGGTGTTACATTTTCACAAGCAGTAATTGCTTAAAGTGAGACGTATTCTG
GTGAGTGGATGCCTAAATGAAAATATATTTTCACCCTGTTTTCAATCAGTCTGAAACAGA
CAGTTAATGGTCGCTTAATCCCCTGGACACATCTCCAGCTCCCTGCTCTGACAATGAAGC
CAATAAAAAGCTTCCAAAAAATACATTCTCAGTTGTTTTCTTTTTTACTAATTTCTCTTT
TTTTATTATTTCTTTTTGTCTTTACCTCGTCTATTTCTCATGAGTTTTCTCTGATAGTGA
TCCTGTTAAATTAAGTGCCTGGGCTTTATCCAGAGCCCTCTCACCGTCACTCCTTTAATT
TAGTCATTATAATTAACCATTAACTGGTGTCAGTTTCTGGGCCACTAACAGGCCCACTCA
GTTCTGCTTGTCTGCATTATCACAGTTTGGGGGAGAAAGTAAATTATAATGAAGGGCTAT
ATAGTCCAATTACTGATAAAAGCAGCCAAGTGCGCTCCTTGTAATTAGGTGCCAGTATCC
CTCCCTCCTTCTCTCTCTCCTTCTCTCTCCCTTTCTTGTAGTGACATGTTGGAAGGGAAT
ATATGCTTAATAGCTATTTTTATTACTGTTAACCTCTTAGTCATa
>NODE_72_length_379_cov_22.625330
AGAGAAAAAAAAAAAAAGGACAAATTAAATACAAACTTGTGTGGTCTTTGTTTCTAGCCA
TGTACTGCAGTTGCTTCAAACATCCTGAAAACAGTATGTAATAAGCTTTTGTTCTCAGAA
GATCATGTTTAAGCCTAGCTTTCATATGAACCTCTATTTTGTCCCATAGAATATGGAATG
ATCGGAGAGCATACAGTAAAAAGTCAGCGGCCAAGATCAGTTCATGACACAAAGGCCCTG
CAGGAGCAAGCTGAGTCTGCTAAATTTATGGCACAAACTGGTAATACAATAGTTATGTTT
CTTTACTTTATTTTGTTAACTAAACTTAATTTCATCATGCATGCTCTCTCTTGTACTGCA
CCTTTTAAGTGGAAATGTTTTGCATTATTATTTTTCCTACTCATTCTCTATTGCTACATA
TGAACAAGGAAGATAAATTTTCCATTTCTCTATGAGTATTTACTTTGAATATAGAACATA
ATTGGGTTTTGTGGGTCTGTTTGTTTTATTGTCACATAGTGAg
>NODE_73_length_432_cov_9.381945
CTCACTAGACCCCTGTAGAGATTTGAAGACCACTTTGGAACTCTAATCCACTCAAAATGT
GCTGATAATTTTCCTTGCCAGGACACTCTCTGCCTGGTGTCACAAGAGTGGCCTCCCGGG
AGCAGATCAGCCAATGATAACAAAGTAGCCAGATGTCTGGCGCTGGCAGAATCCCAGAAG
CCAGACAGCGGCACGCAGCAGCATCCGCTGTGGGCCACAGATCAAAGATACCTGAGAATT
ACTTATGGGCACAAAATATGTGTTGCTTACTCTACAGTTCCCATTAATAACAATCTGGGA
GAATTTGTATTTCTAATTAACTCTTTTCTTTCGGCATACAAAGTGCTGTAGGTTGTCTAA
GGCTGCAGCAGCAATTTTTCTGTGGCAACTGCGAGTCGACAACAGGAAGTCGGATGCAGC
GCTGTCTGAAGGAGCCAGATCAGCTTTAAATGCAGTTCTGAGGCTCAGAACACCCCCTGA
CTCGCCTCAATAAACAAACAAACTGTGTAAGAGTCAGCTTATTTAGATTTAATCATGCTG
CACGGtgcctacttagaccggtccttgatgcatacc
>NODE_74_length_333_cov_1.285285
GTGACTTAATTTTTCAGGTATGTCTGTTTGGATAAGAAAATACAAGACCTGCTGTCCAGA
CTGAGCATGTCATAGACATTTCCAATACACAGACCTGCCTTGAAAGAATGGGCAGGCATT
TGGATTTGTCGACGCAGGAAACGTAGCTACTTATTATCATTTCAAAGTCCTGCCAAGCCA
TGACAGTGAGCAAGCAAATGCCAGGGCTTGTTATGTCAAATTTCAGCTCTGCTAATCAGT
GTATGGAACCTTTTTCAGTTAATATATCCAATCCTTATACCCTAATTTACAAATTTACTA
AATATTTGGATCGAGTTAAAAgagcaaaatgttttctttgaagattcgaatatgattgga
tttgaataatcagtttaaaatgtttgcttggcttcaaaaagatggacacaaactaaatgc
attcagatttctgaggtctgcatcactgaagatttgccagtggaccacatctaaaag
>NODE_75_length_341_cov_15.436950
GCTGTTATGCCCTCTGGCTTGGCTGCCAGCTTACTCCCACTGATCTGAGCCAGAAGGCAG
ACTGCCGAGGAATACCGATCACCTTGCCCAGACCGAATCCTTTGAGCTCTCTCTGGCATC
TTTCCCCCTTCTGCCAGTTTCCTCCTCTGCTCCTCTCTTCCCCCTTCTGAAGTTGACAAC
AAAGACATCCTCAGGGTCCTCCTTGATGTGAGACCCACTCTTGATCTTTTTTCCCTATGT
TTTTGTACCTTATAGTTGCACTACTTTCATATTCCGCTAGCACAATATTTACACACCAGA
AGACAAAGAAACAGGGGTCTTTTCATGTAGAAACCCCTGCCAACATGTTAATCACCTGAA
GACCTGCAGTGGTCATGTTGGCCCGGCAGAGGCAAGACATTAGTGAGGCACCTCTGCACA
CTGCCTCCTATTTGACCAGAGCCTCGAGATATcttgcaggttgtacaagagtacaagagt
atcta
>NODE_76_length_374_cov_1.328877
AGAGGCTTGTGGAAATAAATAGCACTGTACATATTTTATAATGTATTACTATATAGTGTA
ACATGTAAAGACCCACTGCCCCATACCTTTGTTACTATTAATAAATCTTTCCATAAACCC
TGGCTTGTCCATCGAAGACAGAATATGTGATTTCGCATCATCAACGGGCCGTATCCTTTT
TTTTCCTTGTTGACATTATGGCTCTGTGAAAACAAAGCTCAAAATATTACACACGTATCA
CACAGGTATCTTATAAAGATACTTAAACTTATGAATGTATGACCAATATAAAAGTGATAC
CATAATATTATACAATAATGAAGTATTTTTCTTTAACTCCTGAAAACAGTGTACTACGGC
TGCAACTAATGATTATTTTAATAATTGATTAATTAATTATTTGGAGAAAAAAGaaataca
gtcttattttccactcatgtaatgagaaacagaacatcaattcaatttcacagtgcaaaa
aagtgcacaaacggtactgagtaatagtacatacattt
>NODE_77_length_542_cov_5.274908
AACACTTTGGACACGGCAACATTTTTCAACTCTGCCACACAGGTTTGTCGGTATTGGTGG
CTTTCACCTGGAATGTTGGGGCTCTTTGCTCTTCCTAACTTTGTTTTCTCTGACGCAGAT
TAGATCTGCCACCCCATTACAGATTCATTTTCCTAATTTTTCATGTCTGCGCCGCTCCCC
ATCTGCACAGGGCTGATAATTGTGGGGACCAGCCCTGGTGATTAACATCAGCAGAATTAA
TTACGCCCGCCATTAAGGCTCCAGGTTGCACACAATGATCAAGAGAAATTAACTTTCTCC
CAGGCCCCTAAATCATCTCACCTTCAAGTGGAGTGATGGCAAAGAGACAGGCCCGGAGTC
CTGGACCCCGCTCAGCACCTTCTTAACCAAACATGAGGTGCGCATCCTGCCTCCCACCGA
GGAGATTATAGCGGCGGCTGATGGGTATCAATTACGCCACCTTATGTGGTGGGATGAGCG
AGAGGTGTCCAGGGTCTGGTGACTAATGGACCTGGGTTGGAGCCACCCTGCAGCTGGAGA
CCAGGGAGCTGACTGTTTCTCTGGCCAGGGAGTACCCGCCAGATGCTGAGAGCCTCAGTT
CACCGGCCTGACACACAGgtatatatctgcacagcacatttgacgatgcactctggagta
agggtggccatgtgattttgggttag
>NODE_78_length_737_cov_18.012211
GGTTCTTTTTTTTTTTGAGCAGCCTCGATTCACCTTGAGGACACAACGGGCTTTCCAAAA
CAATAAGTGGCATGAGGAACAGATGTGAAAATTCATAGAGACTTGATAGATGCACTTCTG
CTACAGAATGCAGTCCATTAAAGACACAATGTGAGTGGGTACTGTAAAAAGGATAAATGG
TAAGGCTCTTTAAGTACTCAGGGATGACCCTCAAAACATGTGTGTGAAAGTAATGTTAAT
TATAAAGTAGTATAATACTTGAAAATGAGGGTTTTCCGCTTGCTAGTTATGTGCATTGGC
ACTTAAAGCCAATACAGTTCAACAAAGCTATGGATGGCGTTTCAGGGATGCTGAAGGCCA
TTTTTGCTCTGTCCCATCCTTACCAGCTGTATTTGTTCTCTTCAATAAATTCAAAGTAGC
CCCTTCCATGTTCCTCCCGGCGTCTCTTAACACCCTTCTTATTCTTCTGATCAGCATTCG
TGTCTTTGTCCGCATCCCCTTTGAAAATAGAACAAAGATATAGAATGAGGTGCTCCTTTT
TGTGAGAGAGAGAGGTCGGACTGGCAGTGGGGTTCTGGCCCACAAAGCCCGTTCATTAGT
TACATTGTGTCGACCATGATCATCAAAATTAAGGCTACTAAGAGGCAACACCTCATAATT
AATAAATGATTAATATAAAAACAATACAATCATACTCCACAAATTGTAACAGCTCTTAAA
AGACCAGGTAGTAATTACAATAGCAGCTGGCCAAAATGAACATTGTGAACAGTGTTTGCT
GGGGCTGGAAAGAACAAGTCTCTGCAAAGTAAAGGGTAAttaaccctgcaataaagggcc
tcaaatatatatgttttcagtgaggttcagatacaagtcta
>NODE_86_length_626_cov_12.507987
GTTTCACAACACACACACACATATACACAAATAAAACGCTGATAATGGGCCGGTACTTTA
TTTACATGCTGCAAAAATGTGAGATGCCATTGCCACTGAATGCTGCTGCTGTTTTGCTGC
TGTGTCATGGTTGTTAACAGAAGACAGGACACATGGCTTTATTTGTATGCCTAAATCCCT
ACATGCTTTAATTACTGGACTACCAAGCATTAAGTGGAAAATTCATCATTCAACATCTAC
TGACCTAGCGCACAAATAATCAGAGAGAGAATGAACAGATTCATTAAATTATCAGAATAT
GATTAAATCACTGAGCAAATAGAAAATGTATGATATAGTAAGAAAAAAGCTGTAAAATAT
TATAGTTTACAATAATTATTCACATTCAAAGGCTTTACATCTCAATACATACACAACATG
GCCCCTGAACATGACTTCAATCCAAATATGATTCATATATTAGAATTTAAATAACACAGA
ATGAACTATAGGCTAAACAATAGCCATCAAATAACCTTATACAAGAATAAAAATACAAAA
ACTGTATCCTAATATCATTGCATTACTTGCTTCAGATTTTAATAATACATCATCTGTACA
TCACAGTTCTAGTCAGAGTCCTGATCAATAGGGAGCAGCTGcctcatctcaacttggacg
tggaactacttggggactgtgatgtgattgtcaatgagctctgtcatcgattgagtggag
actttgagcagctctgctacaacactgtaagactcactgagatcacggag
>NODE_87_length_713_cov_6.335203
TTTTCCTCACAAACAGCAGCAAAGGTCATCAGGTTTCACGGATGCTTGTTTATGCAGAAA
TGACTTTGAGCAACACGTAGAACTTCAAAAATAACTGACGGTATAATTCTCCCCATTGTT
TGCATGTATAAAATTAAGAAGATTATTTTTGCCTTGACTGGAAAGAATTCCAAAAGAAAA
AGTGCATTACAAGTTCTATAGGTGGGCATCTGTGGTGAAAATAAATTGAATTTCAGTATG
CATCTGTTTTAGTTATACACTTTCTTTAAGTTCTGGAATAATTTAAAAAAAAAATGTGCA
TGTCTCGTATGCACTCCATAACCAATATCAATAAGCCTTTCATGTAGAGCTAACAAAGAG
GCATCACATCTCCTGGCACGGACACGGTTGGTGTTGTTGAGATGTAATTGAAGCTGCAAG
GGTCACATTTTCGGAATAGAAATTACAGTCTTGTCTTTGACTTGTGTGGCGTGAACCAGA
GATGCATCCCACAGCCCTTGTGTCCTTCACAAGCCTTTATTATTTATAACGCTCACTCTT
TGAGCAATGACCAGTACTAATGCATAACCTTCTGTCCTTCTGGCTGATTCGCTTCCTTTG
AAACCAAAGATTGAGGCAGGAGAAGTGGGTGTATGGTGGATGAGGCAGGGGTGTGGGCGG
GCGAAGGGGGAGAGCTAGTATAGGGCAGTGGAGATCCAGGCTATCGAGAAGTTATTATGT
TTTTTCCCTTTATATCTGAGGATGTGGAATAACACTGTGATGCTTCTTTTCTCCAGAATA
GAGTTATGGGCTTCAAAGCAATACTATTTCCTGACGTCCCTCCTTCCACTATTTGTCTGC
TCCTACGGAATAATGTg
>NODE_88_length_461_cov_15.900217
CCCCTCTTTCCTTCTCTGGCTCTTTAAACCATTCCATCTTTATAGCTGAGCCAATCAATG
GCAAACCAGTGTCTATTGTCTGTTCTGTGCTCAGGCCACTGCCCTGCTACAGCACCCCCC
ATTACAGAAATGTTTCTTCCCATCAGTGCCTTTACTTATCACTTCCCGGGTGACATTGAA
CTTCCTATGCCCCGGCCGCCGAGACACATCTCTGAACTCACACAATTACTCTTCATCCCC
ACTAACAATTTAGTAATGAAGTATTGATTTCCAGATTCCTCTCTTATGGATGATATTAGA
TTTTGTTTGATAAACTGTGCCTGGGCCTCTAATCTGCACTGTCCCTTTTCCCACTGTCTG
TAAAACAAAGTGCCACTGGAGAGATAATGACCAGGGAACATCGATGAACTCATTTCATCA
ATTTGTAACACTTGACAATGAAAAAGGGCAGGCATTTTTCAAGCAGCAATGTCAAAGTTT
ATTGCTCTGGGTACGGTCTTATTGGAAGCCAGACATCTTGAGCAGCATTCAGTTCTAATT
TATGGGCCCCAATGTGCCAGTTACTTTTAAAGGAAATGTTTGGATACTGGGAGGATATTA
GTGTt
>NODE_93_length_575_cov_4.949565
CTCACATATGGCGATAATTCCTTTTATTTATTGGCCCTTTAATTTGAAACATATTTGCTG
TCACTTTGTTGTCTCATTGCGTTTGTAAAATTTGAATCATCCCAGAAATTAAACGAGTGC
GAGCCCTCTCTGTGTATGTAACACAAGCAGAGGGAAAAAAGATATAAGCGATATAATTGA
ACAAAACATGTAACCTGTCTAAATCTGAGCAGAAAATGAGAGAAAATGAAAATTCTATTA
GTCTCTAATGTTCCCTCTGCCCCCCTCCCATGTGCTCTTCATCTCTCCAGCAAAGTATTC
AAATGCAAGCCCTGCCTTACCTCCCCGTGTCTCTTTTTCTCTAATTATCCATGAGGTCAG
TAAGCAAAATGGGGAAGAAGCCAGGAGATCAATACAAATTATCCCTGAGCAAACCAGTGC
TGACAGTTTGAATTGCAGCATATGTTTACCCAAAATCAGGCAATTTATCTTAATATCAGG
CGAGTAATGCAGCAGGGGTGAGAGGTCACACAATCTCTCCACCTCATAATTACCCGCCTC
TAAAACAGGAAAGTGGTATTGATTGGCCGCGGGCCGGGAAGCGGGCGTGACTGGAACGTG
CCAGCGACCCCCCCACCCAcccctatcatacctcccccagtatccccccctccacctgcc
tcggtccctcctcccctcggctagactccccacccagttcaggatttatgggatgtgtg
>NODE_94_length_474_cov_11.957806
CTAACCGCTACTTCTCGCCAAACTTCAAGGTAAGCAGTGAAAGAAGCAGAGGGGATTAAG
ATCCAAGTGAGACATTATTATTTTTGGAAAAACTGTTACTGCTTTACTGTTAGTTTTTAA
CTAAGACGATAATCCAAATGAGCAATGATGATTGTGTTTCTGATTACCTCATGACACACA
CTGAAGCTAGTTGTCTTCATTTCCAGGTGAAGTTGTATTTTACGAAAACCGTGGAGGAGC
CTTCGAATTCTGAGGCTAGCACTTCAACATCCGTCACCCCGGACGTTAGCGACAATGAGC
CAGACCATTATCGATACTCTGACACCACTGACTCTGATCCGGAAAATGAACCTTTTGATG
AAGAGCAGCACACGCAAATCACAAAAGTGTGAACTCTTTTTAAACAGGAAAAGAAGAAAT
TATACACGAAAAAAGGAGAAAACTTGAATATAAACTCAAAAGAAGAACCTTTGTCCCTTC
CCTCCCCCAGACGGCAATAGAATATCATCATGTCAAATGCCAATTTTAGGGAAAAAAAGA
TAAATATCCTGACCAATATATTGTTTTTATTTCTTTTTTTCTTTGGCACGGCCATGTACC
ATGTGCGAGGTAttgaca
>NODE_95_length_363_cov_5.195592
AACATGGCAGTAGGAGTTAACTGGCAAAGTGACAACGATAAGCATATTTGAAAAAAACAA
CATGCAGGGACGCAATCATAGTTGATAAGATATAAACTTATAGCTTGTGTGTACATCATA
CATTACTAAACAATAATCGTTAATTTTATCTGACTATATACGTTAACAGAAATAGACATT
ATGTTTATGACCTAATGTTTAAATGGGATTATCTCTCAGAATATTATTAATAGCATGAAT
GAGGCATTATTTCACAGCATCCGTATGCATGATTGAAAAAAATCTAAGAGGTTTCAAGCA
TGGGAGGAATTTTTACATTTGGGAGGGAGGATGCAATCAGTAGCTTGGGACTTGCAGAGG
CCCCCTCGGGTGACAAATTGAAAGTGTCTCGGTCTAGTTTATAGCCCTGATCAGGTCAAA
CGAAAAATATTGGAGGTCTGGGTGAGGAGACAGGCCCGCCTGGTGCAGATAAATGGACTG
ATCATTTCTTATTGAGAAACAattcct
>NODE_96_length_523_cov_14.896749
TTACTCCACATTTTTTGCTTTAATTACAATGTTATGGCTTACTCGCTCGCAAGGTTACAA
CAAAGAATAAATCAAACTTCATTAAAAGTCTCAGTAACTCAACGCATGAGCACACAAAAT
CATCACAGAACCAACCAGATTATATTCCAAACTAACTCCATGCATCTCATAAGGAGGTTG
TTTTCCTTTTTCATATTTCATAAATATGAACCAGGGTGGTTTTTGTCTGTGCCTGTCCAT
TTATTACCATAAAAATCAGCTGACTGAAGTATCTCACTATCTGTGGAGGCAATTAACTGT
TTTGAGAGAATGCGTAATACGGGACTTTGTAATGGTATCATTTGGAGTCAAGGCACAGAT
GCGCCGTGCGGAGCCATACTGTAATTAGAGAGAAACGCTGTACAGGTTTTCCACTAATTA
GCAAATTATGCTGAAAATAGCATCAAGCTAATTAACAGTTATTATGGCATTTTTGAAAGT
ATGACTTTAATTAGCAAAGTCCTGACGCAGGCAATTTGAAACTCGTCTCTGAGAAGATGA
GGAAGAAAAGAAGGGGGAAAAAAAACATGGGGCATGATCAAGAAGATACCCAGATTATTA
TGATGCTGTCAAAAACTAAAGGAAGGGGAGAAAAAAAAACAGGAGGGGAAAAGAGAGACT
GAgtgag
>NODE_97_length_815_cov_11.218405
CGACAACAGTGGCTCATCTTATCCTGATTTTGTGAAAATTCAGAGTAATGTCAAACTTGT
CAACCCATGTTTCCCAAAGCTAATAGCTGTAAGCACTGAGATCGGCCTGAAAGGGTTAAG
GGCATTGTTCGCTTATCATGTGATAGGGACATTTTTTATGCAAGAGCGAGCCCTGATTAG
AGGGTGAGTTTTAATGACAACTAATTAGCCAACCTCTTTAGCCTTGGCATAATGATCAAA
CGAGCTGTCATCGTGTACCTGATACAATGATCCTCTCACTCTTGATATGATATTTTATTC
CTCTGCAATTATGCAGCCCCCACTGCACCACATGTGTTTATTGCCTCAAGCACACATGTC
AAATTAAAGAGCAGCTTATGCACCTGATATTTAATTATTGCCTGCTGCACCACCATGCAC
AATGGGAAAATGTCAAAGCCAGCAATCTACAGTACTTCAAGCAGCAATCGGTACGCTGAG
ATCACCGACTACTCGTGCACATACACCGACACTGAGATAAGAATTTGAATATTGAATATG
AATGGGAACATCTTCCAGCTTGTCTAAGCTCAGTTGGCTCTTTATACATCCCTTTGTCAC
TGTGATGGGAATTTGGTATTGCTTGCCAAAAGCTCAAAGCTAATGTTTGCTTACAATATG
AAAAAAATAACAAAACATTTTGAGCTATATTGTAAAAATTTATGAATCATTATCATGGGA
TTTAGTAATGTTGATATTTATTGTTTTCATACCACTGCTACCTTTTCCACTGAGTTTCAG
TCTGAGTTCAGAATATTTTTTCAACAAGCATTAGTGGCAGGCTCATAAATCAACAAGAAT
ATAACTTTCCATATCAGGGAAATTAAATCCTGTAGACTTTTTTTCAAGGAGTCTtcttaa
aatgatcaaacatccaggagttcttgatgtatttgtgctggagtagctgaaatgtgctg
>NODE_98_length_453_cov_6.827815
CAAACCCTTAATGACAAAAACGCCACAGCAGAACTCAACAAAAGAGCCAGAGAATGAGAA
AAGAGGCAGAGGAAACTAGGAGGAAAGAATTCTTTAGGCCTCTTGACAAACATGTCAATC
ATTTTACCCTAACTGACACACACACATACACACACTTGCACTTTCAGTGCCGAAGTGAAA
TTTAATTGTTTTCCAGACCAGTTCAGCTAGACAGTCGACACCACAGCCCCACTTCCCCCA
ACCTTCACCACTGCTGAGAGAGAAAGGGAGCAACTGGAGGTCTTTTATTAGATATGATGG
CACATTTCACAGCTCCCTGACTTACAGAAACCCAATCCTGCGATTAGTCAGCGCTTTGAC
GTTATCTTAAGTTCCTTGTCAGAATTAATTTAGTGTGGGTGGGCTGCTGTGGGGCTGTCT
GTCTGTCGTGCTCCACTCCCCTCCGCTTGCCTACAGGAGGTGGGGGGTTGGAGACAACGG
GGGCAGGAAGATCCCTTTCAAATAAGCCCCAGCTCCAGTCAGTGCCAAACCAGCCGCATG
AGAACTAAATATCTCCTCCATCAAAGGGTCCTATTCTGCAAGGGGAAAAGGAGTGAa
>NODE_99_length_404_cov_1.465347
CTCTGCAAGAAGAAAAAACAAAATCTAACATCAAGGAATGCCAGAGGGGTACTGAGAAAG
GTGAGCTAAAGAGGCAGTCAGAGGGCCAATTGTTAAGATGAGTAGAGGTGAAGAGATGGG
TGATGAAAATAAGAGTTTCTGATTTATGTGAAATCTGATTTAAGTTTGTTAGCATTAATG
ATTTCAACAAAAAACAATGATTGGATTGCTTTAATCTTCTACGACTCAAACTGTCCTAGC
AGCTATTTTGTTAAAAGTTACAATGGGACATGGTTTGCATTAACACTGGTGAGCAGAATG
GTAAAAATACAGCACCATTATAAAGGATTTCTCCAAAAAGTGACAAAGTATATGGAACAA
TCCCCTGTAGAAGGGCGAGCTGCTACACATAGGTGTCATATTAATAGTCCAGCTTGGACA
TGTCTGTATAATAAAGACACTGTTATCTAAGAAGCACCTACAGTTGTCTTTTTAACCAGA
TTTGACTGATCTATTTCACTATGACTAATGCTCACGTAGCAGCTATCTTGCTGAGAGTTA
AAAAGGGa
>NODE_100_length_582_cov_5.943299
TAAAGTAATTAAGGATCTCTCTCTCCCGTTTTGTTTTTTTTTCTTCTTTTTGTCTTGAGC
CCAGCCTGAGCCAAAGAACGTAACTTTCTGTATGCAAGTCGATCATCGCTGCAACTTGAC
ATCCTGACCTGGACATTTAATTTATTGATCTTCATTTTATTCGGATGTAAAGACCCTTTG
CTCCTTTAAATTAATCCAGGTTAATTTGGCCAGGCCCCCTATCCCACCCAGCATGAATGG
GCCCTCTGTTGGCTAGAGCTGGCCCTGGCCACCCAGTTTTATGGGAATCTGCAGTGAATT
AGAAAATCTGTCAATGCGAGAGGAGTTGCGCAGCGCGGATATGCCGTGTCACTCCACCTG
TAAAAGAACTGCTCTTTGTCCATTATCTCCCAGGCTTACCTGAGGAGAGTTAACCTTGAG
GTCAATAACATCTCCATGGTGTTTCATGACTGGCTGGGCCTGGGCCGGGGGGTCTGAGGA
GAGCCATTGTTAACATGCGGGCTGCAGACCCACACTTCCTCCTGCTTTGGCTCTCCACAT
CAAATACCTCTGGGAAACAGATCTGTAAAGAGCAGTGACGGGAGCCATAAAGATGTGatc
actttcacaggaaagagcagacactgtactagtttgtcttcattgtggttaatataaacg
cttcatttctttaaatgaagttgcagcatcagggtaggttctcccaggacgtaatttctt
gggtat
>NODE_101_length_416_cov_15.600962
AACACGCCTCCGGCATGTCACCATCTCACACACTCCACCAGGTTTCTGAATCTGAACAAT
TCGCGACAATGTAAATAAAGAAACCACAGCTGACAAACACAGGTTTGTCTAGGCTTATTC
ATATGTTTTATTTGTATGTATTTGCACTTACCCTCGATTTGCCTTCTGCGTCCATTAAGT
GTTCCACGTACGTTACCTCACCCACTACAAATCAGATTCCAGAGACGACACACACCAAGG
GGAGAGAAGCCGAGAGAACAATGGGGGTTTAGAGCAGAAACACAAGAAGGGCGGCCGGTG
ACAGTGAGCTCAGACTGCCAGTCCTGAGCCTTCCCCCAGCACCTCAGCAGCACAATATGG
TACAGGTCTACAAAAAGCAAGCTTGAGTCTTTTTTAAAAAAAGAGATAAAGACTTCTTAG
CCTGTCCTTGTTGGAATTCTCCCAAAACACCAAAAGCAATAGACTGAGGACAACAACTAT
TGAAATGGCCGACAGCCTTCCTATTTTGATATAATGCCCTGAAACACCACCTTCTACCTG
AAGATAattgaccaaataat
>NODE_102_length_487_cov_17.367556
CCCTAAAAACAATTCTACAGAATGTACTATGGTGTATTTCAAAGGCAAGAAATAACATAA
ATCTTTGTTTACCAAAAGAACACATTTATAGATCGAGTGGTGGTTTGTGGGATTTTTTTT
TGATTCCTTCAACAGCACTGCGGAATACTTAAAGAATACAACTTTCAAACAGTGTTTAGG
AAAAAGGCACGGTGAGTCAGTGACATGCACATGTGAGAGAGAAGAGAACACTGATTTAAA
ATATAGAGTGAGGGTTTAATAATGATACAAACCCACGATATGTAACACCTCAAAGCAGCA
CATTGGCACAAAGTCAGAAGTAAGACAGCACAGAAGATAAAAACCTGTCTCAAAAAAATA
AAGAATCAGAATAAATATCTCAATAAATAAATAAACAGGTAATATCTCATTAATTACTTT
GAAACTAATAAATACGTACATTTGAAAATATGCACATTGGCAGAAATCAATAACCAAAAA
AGTAAATAGTACTTAATACAGAGTTACAGAGCTGCTGATTAGAGGGGCAGAACAATAAGA
AGCTTTGTCTAGTGTCACAGCGGGGCCTTGAACCCAaatgcagacaccaaggtaggcaga
gaccaatgaaattgaacaaaccaagatttct
>NODE_103_length_554_cov_10.460289
CCCACAACGTTTGTTGTGGTTTTAGACTTAAAGGTACAGAGGCATGTTCCAGGCTTAACA
GAGTGTTAGAGGGAAGTAAGAGCATACACACAAAAAATAACAAAAAAAACAGCCCCTCTA
TTCAGCCCCCACACATCTTGCTCCACTGCTCCACTGGAGAAAAGGAGGAATAAAATAGAG
TGACCCTGCCACTAGCAGCTCTCTTTTCCCCCCACTGCTCACTTCTTCCTCCCCCTTGCC
GTGTGAAATCAAATTTCCATGTGGCTCCCGTATCTGTTGCACAGCGAGGTGATTTATCAG
GGATGCAAAGAGCATGCAGAAACAATCTTTATTACATCCATTTCCTGCTTGTCAGCCGGG
ATCATGTTGGCTGTTCATTAAAGGCGCGGCGCAGGTGAGGAGAATGCATCCCGATGCCTT
GATAGATTGTCTGCTCCCCTGTGGTGACAGCAGCTGGATGGATTGAACAGCGGGGGGCGA
GGAGGGAGGAAAAAAAAGCGCTGACTCCGTCGCTCCCCTTGTCAGACACACTTTTACATG
GCCGGCCAGTGTCATTTCTACCAAACAGTACCACACACACGCACGCACGCACACACGCAC
ACACAGGCTTCTGACAGTCTTTGGACTTAAGCCAGGAGCTCGCCTTAATGCatgaacgca
gacgcaccatgagcttacaagtatttacagacactgat
>NODE_104_length_312_cov_5.073718
CTGCCAACCTGCCCTGCATGACCCCTGTTTTAAGTGGGTAGCAGGTAATTGCTGAGGCGG
TGTTACCCATCAGCCTACAAGTCCATGTGTGCCTTATGTGTCATCTCTATTTATTATATT
CTGCACGCTCCCTGGGCCTTGGTAATCAATTTCACAAGGATACAGGGCTGATATCAGCTG
CCGTGCACATTATGAGGCGAGCCCTCCTCTTATCAAGTGCAGAATTGCCGGCTAGAGGTC
ATGAACAGATAAACAGGGATGTAACACAACTCCCCCACTCACCTGCCCCCCAGTGAACAC
AAAGGTGGGAAGGTGATGTTGTGAGGGGGGTACAAAGAACAAAACACCCAGCAAGGAAAA
GGTTGTGACCCTTGTAAGGTGCCTCTTGTTACGCCCGACCTTCAGAATTTCATCATCAGT
GCTTCTGTCTGCTTAATAATTCGGAAGCTCCCGTCt
>NODE_108_length_661_cov_8.521936
CTGTGATTTGAAAGTGAACACTGGTGTTCTGTGAAAGGTGGCAAATACGCGAAGAGCACG
TCTAGAATTTTCATAAAAGATCTGCTCAAAGGCCTCTTGTCAGCTAAAACGACCCATTAA
AGAAGTGGGGAGCAGGGGAAATGCATTTTCCAAATTGAACGGTGGGATTTACAGTCGGTT
TAACGCCGCTGACCCCTAACACGCTAATGTTTGGTTCGTGTCATCAGCCGTCCCTCCCCA
TCTTTTATCACCTCCATTGTCGAGCTATCTATTTAATTGAAAGAAGTTAATTGAATGAAA
ATGATCAACTAAGCTTGTATTAATATTGCTAATGGAACTTTCTTCTTGGCCATGTTTGGA
GAACGATGTCACGCTGGAGTTTGGGAAAGGCCCATTAAGGTTTGCACTTAACCCGATGGG
CTAATTAAGGAATGCTTATTCATTCCCAGAGTCAGGGGGTAGGTCTGCTCCAAACCCATA
GCCACGGGCCTTTTACAGCATTTTGCACTTGCCATTATTGCGGACTCCAGTTGCCTAACG
GTGATTGGCCAAGATTGATTGTAGCTCTATGAAAATGACGTGCTTTAGAAAAGAACATTT
CGATTGAATAATCTACCTGCGGTATTATATGGAAATTGACTGGCTGTAACGGCTATGGTG
GACATATCACATCTTCATGCAATGACATGCGTGAGATTATTCAGTAgctgtctggaacct
gccatagcaacaggggagcctattatgaacagttgaaagctgctaaaatgtttccctagg
aagcctgttactctaaagatgtttg
>NODE_109_length_557_cov_12.278276
GTCCTTATTTGACCTGTATGGTGCATTTTTGAGCTTATGCATGTATCCTATGCACTTGGC
GTAGTGTCAGTAATTTTGTTGATGGTATTTTGCTCATCTCTATCAGCTTACACTTTATCG
CTCAACTTATCATCAAATATACACCCATACACTCACATGCATCTGTGCAAGCACGCCGCA
CACACACATGCACGCACACACGCATGCACACATATACTTTCCTCCGTCTGGTGGGGAGTC
TGGACTGCTCCGACTGACTGCGCCTCACTGCCCTTGTGCAGTGGTGTGCCAGTTGTGCCT
TCCCCCATCGCTGTGAATGCCACCATCTGGTGTGCCACGTGGACATCATAATCTCCCCTT
AATTACATTAGCAGTGCAATCAGTTACTGCATTACAAGGCCGGGCGAAGAGCTTTTAAAT
CTTGGAGGAAATCATAAATAATTGCACTAAGTACCCAGCGCCAGATGTGCGTGCCAACTT
GGCTGGCATGAGATAAATAGTAACCTCAACAACGGTGTTCAGTATCCAGTCTGCAAACAT
TTTTTGGGCAGTATGATCCCCACGTCCTTTGCTCTCATCCCTGTTCTCGTCCTTTCCCTT
TGGATTCTCTCACTTTGTGTGTTAAAGCACACTGAGAGGTTGGGCGCCTCAGACTGTATA
CTGTCTCACCTGTTGCTGTAGTATttccccgctgcagtgac
>NODE_110_length_429_cov_14.736597
CACCCTCGTCTTATGATTCTGTCGAGACAGTACACTATCAAACCTTTCATACCGTTCCCA
AGCTACATTTCCGGTGACAAAAGCTTTGCGAAAGCCTCCTGAAGGATTCATCTATATCCT
AATATTTCCAATCCAATTTAACTGGAGCAGCCGGAGTGGTCTGAGCACTAGTTTACCAAT
CTTTGCTTTCCAAGACTCTGTGTGCTGAAGGCTTGAGGGGTTCAATCAATGGCGCTTTGA
TCTCGGCTGGAACCATAATTATTTAACATTGTTACAAGGATTTCTCTAATCCATCCTACC
ATTAAATCCCTTTTACACCCTCATCTTCTGCAGCCTAATCTGCATCTGGGTGCTCCGTTT
GTGTCTCTCCCTCATTTCGGCTCGCCCCTCCTTCCTTGACGACACCCTGACTTTATAATG
GACTTGGGTGCCGAGTTAGAAAATGCCTTGTTTACTGAGAGCAACCTGACTGAACTGTGC
TCAAATGGACTGTTGCTGAGCAAGAATTTCTAAGTTTTTCTCTGCATTTGTACTGAAGTT
TGAGGTAATGCACAGTAGGGGCCAAATGGTGAc
>NODE_111_length_507_cov_9.773175
AGTTTGACCAAGGTCCAGCCGACAGTCACCCAGCTCTTGTGGGTTTAGTGAATTGAGAAG
ACACTTCTTGTGTGGATTTTTCAATTCTCCAACATGTCATTTGGCTGGGAGTGCTATTGT
CCCCTGCCCCTTTTCTCCCTGCTCCTTCTGCCGAGACGAGTCGTGTCATCCCCTCGTGAT
CAGCACTTTTGTTGCCTTTGTTTTTGGCCCTACCTCAGAAGTCCATCTTGTCTTTTATGT
CCCTGCCTTTCATGCATAAGGGAACAGTTGTGGCCTGTTGTGGGGCTGTTCCACTGCATT
TCCACCAGTGGGGTTTCCTTTCATTCTCTTCAAAGTACTACAATGGGGCTCTGAAGGCCT
GAATGGCCAATGCAGAGTGCACAATCCTACAGAGCCCGCTCATTTTGTTTTGCCAGAGTC
AATAAAAATGCTAAGTTAAAAGCTAACCCCCTTATGCCCTCCTCGAATGGAGCGACTTGT
TTGACCTTTTTAAGCTCCCCTCTCAATTAACTTTTAATGATAAATTCATAGATTTTTTTT
CTTAGCTGTCATTTAAAGTGCGTTATTCTGGACATGTTTAATGTTGCATTGTATCATTCA
TTTATTGTCtccccttaatttctgttatactgtatgtacagcatgagtaac
>NODE_112_length_534_cov_9.810862
CAAGTCACCACACCCTCCCTTTCCCTCTCCACCCCCAGGTCTTTGTTCTGTACTGCAGAA
AATCAGAGACAGCCAGAGAGAGAGAGATGGAGGATGGAAAGAGAAAGATGAAGTGAGGGA
GAGGGGAAAAATGTCTCTTCAAACAGAACTTGCCACCTTATTCTTCTCAAGGGGCAACAG
CTTGAAATTAAAACTAAATTTGAAATTAATGAAGCACATTCTGGCGGTGGCATTCGTTTC
TGAAGTAATAAATTACTTGTATCAACCTCGGAGACAGCGGTTCCTGTCTGTCAATTAATA
TGTCTTACGCTTCTTCTGCAGACTCTAATGCATTCCCTAACAGACACACTCGCCATTTAA
ATTAAGCATGCATTTTCACTCATTACACTGCTCAGCCCTCGCCTCCTCGTAAATAAAAAA
AATGTATGTACGTTTCCCTGCGACAAATCTCTCTCCGCAAAACCCATTTGCTTCAATTAC
CAAAGATTAGAAAAAACTTTAGAGTTATTATTTACAGTTTAGCTTCAGGGAGAGGGCTTG
AGGCTTTCAATTTATATTCAAATCCCTCTAGTTTAAGAATAATACAATGGAAATCATACA
GAGAAAAGATGCATCAAGACAAATCACAATCTTACCCCtccgtacatctatggatgtttt
cttttgttaataagtcca
>NODE_117_length_628_cov_10.883758
CAAACCAACTCCTCTTCTTCCACTTTGTCTCAACGCTTTGCTGCTTCGATAAATAACTTT
GAAATTTCTGATATTGTAATTAGGCAATAAGAAAGACAGACGTATATAAAACGTGCATCT
TCACTTGCTATTCTTTCCAAATGCTCTCCTGCTGCAGTGGTGGATCCACCACAAGGGGGC
GCAGTTGCCCAGACTATGCTCCTTGTGCAGGTTGTCCTATAGCTTGCGCCGGATAATTAT
TTTAGCTTTAAGTGCACCTTATTTGGTCCCAACATGTTTTAAAATCTTACATCCGACTGC
TACTGTAGCGCATATATCCGCAGATTATTGGCAACGAGTGTCGCAGGATGATGTGTTTGC
TGCAGATGCCATTTGAAAATATAGGCAGTGTAAGCACTGTAGAATCTAATTATTTCTTTG
CAAAACCTAATTAGGCATTAAAAAAGGTTAACGCCAGCGCCTGAAACGTTTTTGTTTAAT
AATCCCATTACTGACGGCTCATCATGTATAAAATGGTGCAGGAGGACACTAAGTTTCCAC
TTGTTAAAGGGAATCTCTGAGAAATAGTCGCAGGTTTTTTGACACTATGTGCGACTTGGA
AATTAGGGCTTGTAATTAAAACTGCGGAGACTCGGCGCAGCGCACAGAGTAAGTAAGGCG
CCGTGGCTTGCATGCGTTTTCTCTGTTTAAATTATGATTGTGCCTGCCTGCTGTAGAGTG
TTGCCACTGTTTTCTGCTCTTTCTTTTTCCTCTTTGCAATGTCGCCTAATTg
>NODE_118_length_675_cov_10.805926
CAAAGGAGGCAATTGATACTACAAACAAATCAATTTTGTCTTCTCTGGCCAGTATTGCTA
GTGCAAAATGCTTACTAAAATTGAGTGCTGTGGAACTAAAACAATCAGTAACTTGCCTCC
TGGGTATTTATGTTTTCTCATATTGTAATCAGCAAGGATTATTTTAGCTCAGAGTTATAT
ATATATTCACTTTAGCACTAGTTTGATGCATAAAGCACACATAAAAAAGTATATTTATGA
TACTTGTAAGCTGTAGTCTTCTCTTTGCGTCAACTAGCAGCATGCATGACAAAGCTGCAT
GGTTCAGTTCTGCTATCTTTGAGAAATACTCCCAGACATGCCAGTGATCAGCCTCCTCTA
CTCGCACACACTCAAGCAAACACACAGCACTGTACGTCCCTGTCTTAGACGCAACACAGC
CATGGCTATTTCTGTTCCACAGACTGATAGCTCCTACTGAAGATCATTGATTTTACGGGA
AGCCCTGTTTACAGGCTGAGTGCCATCGACCTGAGGTGACTTTTTGCCTCCTGCAGTTGG
AGCAATAGTGAAGCACCCTTATGTCTGCATTAGTACAACAGTGGACTGAATATTTACAGC
ACACAATAAACACTGGTGTTCTACATGGTTAATTGTCTGAGTTACAGTGTTAGGAATCAT
CAAGAACAGGAACTGCATGTACCTTATATAATTAGAATGGTTTGTGTAGCAGCGGCTGAC
AAACATTTTTGGCCCGTGACTCTGAGACTAAGTGACGCTGTGACAATATTTCTGGACGCT
GAAAGATGACAGGCATTTTCCCTCTCAGACTGCTTGAAt
>NODE_119_length_525_cov_10.447619
TGGACCAGTGACACAGAACTTTTAAGTACTGCAGTGTGCACTGGGTAGATGATAAAAAAG
TTCTGTGTCACTGGTCCATGCCGGTATGCTCCCCAGTCCCTGTAATGATTTCTATTCATA
AACATGCAGTGTGCTATCCTCCACCTGGCAGCTGCCTCTGTGCATATGAGATTACCATTA
TGCATCTTCCAATCCCAAGGATAAACATCTCTTCACTTTTGAAGTTTGCAAGCATGAGGC
ATATTTTAGTGCCATATGACTTAAGCATCCCTTCAGGTATCACTTGCAATCTTTTCTCAT
TCTATATACATTGTTCAACTTTAATGGGTATCTAATTTGTGTTATCAGCTTACAGGGCAG
TAAGTAATAATTTGCATGGCTGCCCTAAGCAAATATGCTTCCATAAGCATCCCCATAGTA
TAGACACTAGAATGGATTAACCTCCATATTGGCTATGCCCTGACGGTCAATGCTTTTTTA
GAAATAAGTAGAACAGATAGTTTAGTTTGGTGGCAATTGTTGTGAAAAAAAAAATGGATT
TACTACAAACCTTTTTACATTCAGATGCTACTTTGGATAAAAGTCTGGCACGCATAGCAA
TGGTGAAATGAAATCTGTGCATCTATATTTCCAGCATTGTCGACGGTGGTTAAAGCTTct
tactggaac
>NODE_120_length_407_cov_10.665848
CATGCATATCCAAACACACACATCTGAGTTTACAATGAACACACACAAACAAGTTCCATC
CTCTTAGACATGCACCCACTGAGATAAACAACAATAAAAAAAAACCCTGTCTGCCATCAG
CCTGCCCACCAATCCATCCCTCACCCTCAGTCACATCATATGTGACTGGTTTAATCGCAG
GCCAATCACTGCCGGGTCACAATTAATAAAAGCCACAACAGCCGCAAATAAACAAGTCCA
AATTGCTGCCTTAATCGAATGATGCAAACATCGGTGAGTTACAAAAGTTCACTGCCACCA
CTGACAATTTCCTAATTGTATTCACTCATTCATGGCAATTTTATTAACATGGAGCGGATG
TCTTCTGCCCTTCCACTGTCGCAGCACCAGGGATCTAATTTCATTATTTTCCACAAGATT
TGCTTGACTACTGCCGCCATGCTAGTGGCTCACCACGGCCAGATGTTTATGCTATTTAAA
TGAGGAAGCAAAGCCTGTTGGGTAAACATAATTAAAGAAAGTTGAAGCTTTCTGTGTTTT
TTTTTTTTTTT
>NODE_121_length_610_cov_10.337705
CTGTGTTTCATGGCTCTACGGTGCAGAGCAGGCCATATATCTCCAGCGTATTATCAGGAT
GACTCCTGCTGGCCACCCTGTCACAGGAGAGTGCTTGATATAAACAAGAGATTGCTGTGA
CACCCAGTAATCAATATTAGGATGGTTTCAGTACCAAACATCATTTGTCTCTGCGACCAT
TCCTTTGACCAAACGAAGCATTAATTCAAATCATAAATCTGAGCTGATTTAAATCCGAGG
AGAGTGAGGGAGGGAGAGAGGCCCCTGTCTGACTGCCTGCCCCTAATGATTTATTTTCTA
CATTTCTGCGAGCGAGAGATTTGTCCATACTCACTGACAGGTCACCTTCAAACGCCAGTG
GCAGACTGTTCATCACCATGCAGACGAGCATCTCATCGCTGCAAGTAAATATTAAAGGAA
AAGAATCCAATTGATTGTGGATGGGGCCGAGAGGCGTCACTGCCATATATTTCACTCAGA
GAGCTAATGCTGTGGCCCATGCACCCACACCTAGAACTGCTCCCCCTTGCCAGAATTATG
ATTCTACCGGGAGCCTGTGTGGCTGGCTGTGGGCTCAAGGTTACAATTTAAATTGTAAAA
AGATAAAACAGTTTCTTATTAGCTCCATTGCCACAGCCTTGCTGTTGCTACTCACATTTA
TCTTTATTTCTGTGACCTCGCAGGCTCGTATTCTCTTTtttacacactccattctctcgg
agtgatgacctcacactttatgcattttgcattg
>NODE_122_length_472_cov_12.154661
CGTGTGCTCTCACTGTACGAGGCTGTCGAGGCTCAGCCAGGAGAGATGAGTGAGATAGTG
GGGGCTGAGGTAGGAACCATTTTCACACTGCCACAATTACAGGAACCGTCATTACATTGC
TCACTCTTACTCAAATACAGATAGAAGCCCCAAAAAATTATGCGCAGGCTAGGAGGAGAA
AGTGGCTCACTTCTGTTTGCTAAATTAATCGCTTCCTAAATGGCTCCAGGCCAGGCAAAG
TTAACATTTGCAGTTTCAAAGGTTTTCAGCGCTTGCAATGAGCCATGAAATTACTGCATG
CCGTCGAAAATGGCAGCTGATGAAAAGCCCAAGGAGCAGGTCCCACAGGCAGAGAGAGCT
TGGAAGTGAAATCTTAAACACAAAGTCTCATTTCTGATTCGGATCATGGTGAAATTCAGA
ACCAAAACTCGAAAAATGTGCAAGCCCATGTCCGAAAGCAGGACAGGTTGTGACAAGACA
GATGACGAGCAGCTGTTTGTGGCCTGGCAGGCTCGTCGGTGAGTCCGAGGAGGCGAGGCG
AGGTGAGCGCAGAGGTTGGGTTGAAGGAGcgtaatgatgatgttgaggtgctcagctgca
gccaaaatggactgac
>NODE_123_length_571_cov_17.467600
TAGACTATATGGGAAGTAGCTCCTCCTAAAACAACCCATAACAAACATATCCCCTTCCCC
AAACAAACATGTCCCTGTCTCCACATTATCACCTTAGCCTGAACAAAACACCTCTTTTTG
TTCTCCTCTGGATCCTTGAGCGCAGGTACCTCCGCTTGTTTGTTAACACCAGCACCAAAG
AGAGGGAGAGGGAGAGGGAAAAAAATCAATGTAATACTGCAGAACTATCAGATCATATGA
AATTATGGATTCTTGGTCTGAGCATTCAGCCCTTGTCTGCCGAGCTGCGCAAATCAATTC
AAACAGACACAAAGAGCAAACACACGGCGTAACATCACAATAGGAAATTGAAGCGAGCGG
AGCCTCCCTTTTAAAATATGCGGCTACATATTTGTTTTGTGGATTACCATTCTGAAATGA
AGTTTGAACAGTTACTTAAAATAATATGCAAAATATAATTCCTTCTTCTTCTATTTTTAT
TATTATTCCTCTCCTCCATACCCCCATTTCTCTTGTTTGTTGGAGGAGAGGGGAGCGATG
GCGGCCACAATGTAAACAGACACACAGAGCTGCTATGATGCTGATTATGTTTCCAAAACA
TATTTTGGGGCCTTATTCCCCTTGCAGGGAGTTGAGTATTTATCTTTTCTTTGTTTCCAT
ATTGTACTGCTGCTTCTAAAACATTTATGATGGTATCTGAGGTGCAGTAAAGGGg
>NODE_125_length_145_cov_18.386208
GCGGCAGCAAATGGGGGGGTAGACACAAGTTTCGTGTCTCTAGCACTAACCGTTTTCCCA
AACCCTCACCCCAGGCCGAAACCCTAACCCTAACCCTAACCCTAACCCTAATTCCGGACC
TTACGGTTAGGGTTGGCCCATACATCGGGACCCAAAAAAGTGTCACTACAGACCTATACC
AATCAACTCAGAGCGCTCTGAAACGCGCTCTCAAAGGCCTTCTACGGGAACTTATCTTGG
CCTCAGCACTATGACCACTGGCTGCGTTATGCAGGTCCCATTGTCAGTG
>NODE_127_length_466_cov_5.712446
CTCACCTCTCCCTGTTAACACCATGTGGTAAAGTCTATTTTATTGTGAAACGCACAGGAG
CTATCCCCCTCTCCGTACAGCGCCTCCTCTCTCAGTGGGTACAGGGGCTTAACAAAGAAA
ACATCACTGCCTTTCAAAGAGCACATTTTGACCTTCCAGACAGCTAGTTGACAGGGTTCT
GCTCTAGCAATGCAGGATTCAAACCAACTCTGATCCATAACAAATTTCCTTCCTGGCGTG
GAGGGGCCTGATAGGTTTGTGAAAAAAGCGTCAAAAGCTAATGGCAACTCGCACGGCCGC
ACACTTACCTCCACAACAAAGGCCCCCATTCACTGTTGTCATGGTGCAGGCGCCAGAGCG
AATGAACTCTTCATGCTCCATCAACAATTTAGTTAATTAGCTCATTTGTAATTGGCCGGC
TTTGTTGCCTGGATGTTAGTGGGGGGACATCAAAGGAAGAAGGTGTTTGCAGCACTGCCG
ATTACAGGTTATCACATTGCCACTCACTGAGAGTCTCTCCCTCTCTCTCTTTTTCTCTCT
CTCTCTCCCTCCCTCTCTCTCCCTCTCTCTCTCTCTCTCTCTCCCTCTCTCTCTCTCTCT
CTCTCTCTCc
>NODE_129_length_400_cov_10.982500
CCATGTTGTCTTTTCTTTACTTTCTATCTCCTATCTTTTTCTTTTTCCCTCTCAGACCGG
GCTGTCAGCAGTGAGGAAGAGGAGGAGGAGGAAGCAGGCTTTTTTTCTTCTTCCCCCACC
ACTTCCGAATTACCTGCTGGGTCCGAGCTCTTTTATGCTCTTGTTGTGACAGGTAGATTT
ATAAGGCTTGAAATTTGTACAAATCAGTTGTCATTCAGCGGCAGCTGTCAATGTGTCAAG
CTGTCAGGGCCTGCTGTGAGGGAGATGCCTTAGGGGGCTGAGCGAGGGGGCAACCGCCCA
GAAAAGAAAATGAGTTCAAACAGACCTGAGAAGCTCCTCTATTCCATAGGCCTCCCTGCC
CCTGTGGAGACGCCATCGATTTCTCTTGATGTTGAGCAACAGCGCGCCCAAAAATGACAT
GGCACACTGCGCTCAACCCAGTCAGGCTGCGACACACCAATGTGTGCTGCACCAATCCCC
TCAATCTGCAGACGCCTCTCATTCTCTGCTAAATGGCTGGAAATCTGTAATCTctccaag
gagg
>NODE_130_length_425_cov_19.505882
TTCCGATCTCAAACTAATGAGGTACATTCATTTTTACAGAATGTAATCTATAGTGTTTGG
GAGTTGTTTGTCTCAATAGGCTGTAGTAATCAAAAGTAATGAACCTATTATGAGCAGGAC
CTCTGAGGGCCCGGCGTGGCATTAAGAGTGTGGCACATAAAAGGTTTATTAAAGGAAATT
AAGGTCCATCACTGCCACACCTGCTCCCCTATTATAAATGTATGACAGGTCAGTGCCTTC
AATCACAACAGCAAACGAGAGAGAGGAGTCATGTTTCCCATTACCAGGGAAAAGTAACAG
CATATCCTATGACTCACAGATTTCACTGGCCTGTGACCACTATACGCCACCATCAGCCTG
GAATAATTATGTTTAATAGGTTTTATTTGGGACCCACAAGCAACAGCCAGCGAGAGTGGA
TGGGTTTTAGCAACTATTTTTGTCTAAACATACACTGTGAGGTGCTGTCCGTACTTTAAT
GTCATTATTTAGTGTCATTACATTtttacacacctttgaaactttttctcctaacattac
actttatgtgtttgcatattactggtatt
>NODE_131_length_349_cov_1.361032
CTTTCTGTGCCATTAATCTCTAAGGGAAGCAAAAATCTGGGTTGGAGATTTAAAAGATAC
ATTCGAGTATAATGTGTGCCATTATATTCTGCAGTTTATTCAGCACCAGAGCCATTTCTC
ATTTAGTCCTGTAATCCCTCCATTCTACACCAGCCACCGTCTTCCATCATACGCATGAGG
CATGGCCAGTATCCCTTGTTGTCTGGAAGGAAGAAGGAGGGATAACAAGGAGGTGGAGGA
CGAGGATGCAGACATGTCTGCCAGATCGTTATAGTGAGAGGATGTGTCCTGAATGCTGTG
TCCCTGCCATATGACAGCCTGCTGATTCAAACCTGATGTTGGAAAGCAGAAAGATAGTCA
GGAGACACCAGTGTTAGAGACTTTTTCATGGTTAGAGTGCACAAAAAATGTCAATCTGGG
GAGTAGAatcgagaaatcttgtgtttattaaaactgcacatatcaatatgacagtgtgta
atgtgaatggttt
>NODE_132_length_607_cov_6.971993
CTCACATTTGTCCCAACATTCAATTTGGAAAGAAATAGAAAGAGACAATTCATATTGGAC
CTACAAAACTATCACAGAAGAATTAAAATAGCCGCGCACTTTAAAAATGTATCGACAAGA
AGTCCACCGCCTTTTATGCCCACTTCGACTTGGTCACCACAAATTGAGAAAATGCCGCTT
GAAATTATTACATTGATTGAAAGAGACAAATTCATTTGTAAAGATTTATTTAAAAATTAC
AAGGAACAATCCAACATAACACAACAAGAAATAGAGGCCTTAGAAGAACTGAGACAGAAT
AAACACATTATTATTAAGCCAGCGGATAAGGGCAGCTCAGTTGTAATTCAAAGTAGAGAG
CAATATATAAAGGAGGCCTATAGGCAATTGAATGATCAAACTTATTATAGAAAATTAGAG
GAACCAATCTATTTAAGAACGATACCGTTAATTCATAACATAATTGATAAGTTACATAAG
GACAAATTCATTAATGCAAAACAAAAGCAATATTTAAAAGGGGAGGGAAACCCAAGACCA
AGGAGGTTCTATACTTTACCGAAGATACATAAAGAGAGGGATAAGTGGAGTTGGCCAAAT
GAGATACCATcgggtaggccaattgtttcagattgctccagcgagacatatcagacagca
caattcattgaatattatttgaaccccttatcggttagacatccatcttatgtgaaagat
acatcccactttatacaattagttaaacaag
>NODE_133_length_520_cov_6.888462
GTGTGTGTTTGTTCTTGTCTTATGTAGAGTGGAACATAGTTACATCTTTGTGTGGGGTTT
TTTGCCTTTTTTGTACATGAAGCAGGCAAAAAAAAGGCCATGTCATTCTTCCACAACTTA
ATCAGGAGCTACACACAGGAGAGGGCTGCTGCAGCATGGACCTCCCTGATCATGTTAATG
AGGTCCCCTGGCTATGCAGTCATTGAAGTATAATTGACTTGTTCGTCTCTTATCTTCCTA
ATAGACACTCTGACCCAGAGCACGTTTATTTCGCTATGAGAAATGTCAAGAAGGATTGGA
AGTTTCTTCAGTGTGCCCATTAAAACTGAAGGCATGCCACCCTGTCTCCAGCCAGCCAGG
GCTGCTATTGGCTCCCTGCCTCATTATGCAGATGCCAAATGTAAATAAATGATTTGCAGA
TCACTGCTGCCCCCACCATTCTCCCCCTGCTCTCGCCCTGTCCCTCTTCCCAAAACTGTG
GTCTTCTCTCTTCTTCCAGGCCTGGAAAGGAGGACAGAAAGGTGGGAGGGAGAAGAGGAA
AACACGAATATCGTCCAGGGAGCACCATGACAATTTGTCTCTCTGGAGCAAAATAAATAa
tacataggtagtaattattataagacatgtccctgacttgaaaacctggcgaagcgcatt
gatg
>NODE_134_length_305_cov_14.380328
GAAACTAAACAGCATGCAGTCCTAATTTGTCATGCTCATGTGCGGCATGTCTGTGCGGGT
TTGTGTGTCTCCAGAGTCCAGGCTGTGTAGATCACCATTCCGCCTTATCTAATTTCATTA
ATGTGATCCCCTGTCCATCCCCTGACGGCTTAATAGCCATTATTTGTGGGTCCCTTCAAA
TAAAGGCTCAGCAGTAAATTGCAGTCTGTGGAAATCGAGATATAAACGCCACCCTGCATT
ACTGTATAATATCTTTCCCTTTAATTAACTGAAAGCCATGCTGACATTTATTGGATTGCA
AGTTACTTGTTAATGGCAATAAATTGCGAAACAAAAAAAAGAATCATTGCTTATTTTACA
TCAATAATTTGTGGACCTTTTGCTAATGATTATTCATTACTCGCCTATGGGGACTGTCGT
GTTTGGTGAGCTAAAGTGAATGAAGAATG
>NODE_135_length_458_cov_5.746725
ATTGGTGTAAAATTCTGCCGGAGGTTTTTTTCCCCCCCCATGCCAGAGACAGTGATGCTC
TATTCAAAGTCAAAAAGTGCTCTGGCAAGGACAACAGTTTTATCCCTGTCTTCATAACAA
AACACAAATTCTACATAAATTCCCTCTCTAAGGGCTCTTTAACCCTTTTCCCCTTCCCCA
TGCTCAATTAGGTTTGGTTTTATTATTTATTTATTGTATATTTAAAGGCAACTAACACTG
GGAAGTGTAATAAAATGTACAGTGGGGGGATTAGGAGCAGCTCTTTAATCTCACGCTTCT
GATAATACTGCATGGGCTGATTGATTAGTTTTTCAGGAAGCTTATGTCAGAAAAACCTAA
TCCGTCTTTGGATTGTGCCAGCCTTGTAAGGTTTTCCGCGCTGCCACTTTATCATGGCGG
CGAATTACAGAGCTGCTGGGCTGTGATAAGGTCCCCGTCTCTTTTACAGACCCCACCGCC
CAACCCCCGGCACCCCCCCTTTCCCTCTGGACAATAAAAAAAAAAATTGTGTTTATATTC
TTCACATCCCTGCTCTGCCTGGTCTtcacatcaacctctcccaggatttgacttgtaaga
aa
>NODE_136_length_504_cov_13.307540
AAACAATCAATAATTGCTTATAATTTTTTCTCAGGAAGGCTTACACTATAATCTCAAAAA
ACAGTGTTTCTTAAAAAATGTGATTCATGTTTTGTGTCAGTATGTGTAATCGCGTCTCCA
GAGTGTGATTACATTGTATGTCAGTTTGTGTATATTTTTGCAAGTGTGTTGTGCTGTCAT
GTTTGTAGCATTCCATGTGGGAGGGTCTGTTGATAAGTAAGCCATCTGTAGTGTTCTGCC
GAACGACATGTTGTAAAGCGCGATTTGAGAGTGTGGAGAGACTTGACTTGACAAATCTTG
GCACATAATGAGACAGAAGGGAGTAAAGGCAGAAGTCTGTCCAGAGATAAACAATTAGAT
TTGTCCCTGAGGTAAAGGCCATGCAATGCAAGGACTCTCAGACTAACAAAATCAATATGG
CTTCCAGTAAGAACACTCAGGGGGTAGAGTGATGAAGAGGTTATCATTCATTTCTCAGAT
TAGGACACACATACACAATGAGGAACAGTCTCGCTTTAAAAATCAATATGATCACTAGCA
TGAACGATGCTTGTCAGTGATGTATGTATTTGAAAGTATGCATGTGCTATTCAACTCTCT
GTCAAATGTGATTGGTGTAATGAGACGTGATAAcatagatcaacaggg
>NODE_137_length_360_cov_4.972222
CACTGCATCGCTCGCTCTCTCTCTCTCTCTCTCTCTCTAACACACACACACACACACACA
CACACACTGCTCTTGACTGGCAGGGCACAGAGAGAAGGGAGAGAGGAGGAGATCTAGGGG
AAGGAAAAGGGGTGGTGGATAGGGATGAAAACATGGGGAAGAGAGGGAGGGAAAGAGAGG
GAGGGGCGGGATAAGGGAATTCCCTTAGCAGTTGTTATTGATTCCGGTGTTTACGGGCGA
ATAGTTTAGTGCCGTTTACAAAACAGAACAGATGCAGCCAGTGAGCAAAAAGGTAAACAA
TTGCTGTGTGGCGGGCTGCCAAATCCCCAGTCTGATGTATTAAACTCACGGTGAAGAGCA
TTTCCCCTTTGGCTGCACTTATTGCCACTTCATTTCCTCTTCGCTCACATACACACTCTC
TCCTTCTTGCCATCTCTCCCCTTCTCTGTGTCTCTCTCTTTCTCTCTCGTTCCCTCGTTT
GTCTGAAGTGaaagagagagacac
>NODE_138_length_557_cov_6.540395
AAAACAAAAAAAAAGAAAGGAAAAATGTACCTCTGCCTCCCTCTCTCAGTCCAGAGACTC
CACTCCATAACAGCAGGCCCTAATTTCTCTTTCCAGTCATGGAATATGATAATTTTCTTA
TTTGCAAGAAATATCAATTGCTCAAGGCGGACACATAATCATTGGGGAGGAAAGGAGAAG
CTACCTGTGTAATGTGCTTAACAGGCTAACCCATTTAGCCGCAGGCGCTGTTTGAAAATG
AGAAAGTGCTGATGGTCAAAATCAATTTTCCCTGTGTCCAAATTACTCCCTGCCCGGCTT
AGAATTTCACCTAAATGGCCAAACCTTAAAACACTGATACTAATTCTATCATATTAGAGC
CTGGTCATATAGTTGAAGTTATTGCTAATGCTATTTTGCTGTATTTATTGATGTAGCTAG
ATGACTCGAAGGCCAAGGAGCAAAGAGTTCTGTTACTGCCTCTGTGTTTGTGTGTAGATG
CATATCAGTACAACTCAGCGCATGAAATGCAATGCAGCCATCAGGCATTAACAGTCTTTT
AGGATGCTTGTTGCTTGGGGGTTCACAAATTTCATAATCAAGAAAAATAGCCTTTaacag
tcacattttctggattatgtaatgttgaaagcttcatggagagtaatcctttagatgccc
ccaaacaacagataactgtctttattttctcagttcctttt
>NODE_139_length_466_cov_5.609442
GTTACCTCAGACGCATCGTTTCTACACGGCAGGATATTTGTGTCATAAGTCAGAATCCAA
CAATCATGTTGGTGTATCAGTCCTGATGTATTAATGCCATCAAACTGTGGCTTTATAGGC
TCAGTTTAGGCTGTTGGATTTACCTGAAATGTGATAGGCTTTTAATCACACTGAAGTTAT
TCTTGTGGTTTGGTCCCTTACTGTTCTAACGTTCCATTAGGCCTTCAGCGTGCTGATAGG
AGAGTTTCAGACAAGCGAGGTTGCGTGCTGGATGAAGAGTTAAAACAGGAAGGGTCATAA
AAAAATGATTCAAGGGCTTAAGAGGGGAGGGAAGGAGGGTATTTTGTACGAGCCATGCGA
TGGAATCGTGTGTTTACCCCCTGACATAGATGTCAGACATCTTCTCTCCTGTCATGAAAG
CATCGTCCTCTAGAATTACGTCATCAGTGTTCCAAATAACAACACGAAGCTCAAAGCTAG
ACACCAGCAGAGCATTGACCAGAGAGGAGAGAAAGGACGACAGACAGACAGGAGACACAC
CACAAACAGAGAGACGCGACACAAACACGCACACAGAAAAAATGGAAACAAAACAAAACA
AAAAAAATAA
>NODE_140_length_455_cov_11.883516
AACCCGATTTAGTTCATTCTTCGCGGCTTACACACACACACAAAAAAGAGGGGTGGATAT
AATAAGCCTTATACCGTACATAAGGCAAAGCCTACAAAAGCCATCGCCTTACCATTGACT
TTAATTGGATTTGAAAAACGGGTTGCAAATTATAGCATTCTCTACTTGCAACTTAGTAAA
ATAAGTGTATAGAAAAGAAGGGGAAAAACCTGTGGACTGAAAGTAAATTAATCTGCTTTC
TGCCCATGCTTAATTAAACTTCCTTAATGCTTATAAGAGTTAATGAGTGAATTGATTAAA
CAATACAGCTAATACTTACCCCCAGCTCACAAGCAGTGGTGATCAGCTCTCCTGTGGAAG
AGAATAGGGGAGGAAATTAATGTAAACCCAATAATTATTATTAAGAGACAAGTCTGCTCC
CAAAGTTTTCCCAAATCAAATACTTGCACTGGGGTtttgcattaatttgctaggatcaaa
acctgcaaatcttcccagtgtgacatttcctaagcgccacgctcattctcttcatctttt
gcttctcccctgatgcctccctcccttcctcccgcacatacacacagatataaacacac
>NODE_141_length_443_cov_10.365688
CCTGTAAGGGCCATTGGGTCACTGGTGTGTTTGCACCGATCCCATCACTCACTCAGAGTC
GACAGCGCGGCCATTCCCAACCAACCACAGTCTGCTTTTCCAATCCAGTCAACAAAGCCC
AGGCCCTGGCACTGTCTGTTTAGCTAGAGGGGAAAACTGTCAGGAAAAGTAAGACGAATG
AGCTGCCCTGATTGACTATTTCCTTAGATACTGAATCAATGGGCTTATTATCACCAGCAA
TTACAGTACTAATACAAACAGATGCTTGGGGAAAGACATCTGCTTAGAGAGATGAGACAA
CTAGATTTCCAGTCAATAGAGTGAAGAAAGCTCTTCTCTCACTGACCCTCAACAGAGGCA
TTTGTATTCATGTGAGACCCAGAGGCAAATCTACAACAGTGCAAATGAAACACGCACGAA
TACTAAAGCACATAGATATTTATTGCCACTTGAAGAGCAATTAATTTGTAATAATGCCTG
TATCATGAGAAATAACAGGGCCGTTTCCCATCTCCATTCATTTACCAATAAACAGttcaa
gtctgaaaggaatcagatgtattgctcaactctaaataacctgttta
>NODE_142_length_512_cov_13.103516
TGAAGGTTAAGGGTTGCCATTTTTTCTCGTTTAGGGCTCGGTGTCGAGGTCACCATCTTT
GGGATTGTGGTAAGCTTCTGTCAGTTCTGGACGACAGTCCTCACAAAAAATGGGGACTTT
TTGTGTGAAAAAAAATAAAATAAAAAGTAAGTTGCCCTGACAAAGGCAAAGAAGTCAATT
ATTTTACTTGTTGGAAATCTGCAGTAATGTGGAGAAAACAAAGAGAAAAAAGTAAAAGCC
AAAGTGAAAAAAAACAGGATGGGGTATTGTGGGGTAAAGAAGGAGGTTGTTGGCAGGTCA
GGGAGGAAATTGAGAAGAAGCGAAGAAAGAATTGCCTGGTAATACAAACCCATCTCCTCA
TTTTTTGATAAGAGTGTCTAGGATGGAACTCAAAGAGAACGAATAAAAGAAGAGAGAGGG
AGGGGACACACGGCAAACCCAAAAAAAAGACAATAAGAATGATATCTACCAGACAATGTA
GTTTGTTTACCATAGCGTGTCCAATGCCTGATTGCTTTCCAGAAAAAGGGGAAGAAAGGA
AATCAAAAGAATAGTGAACAAAAAAGGTTGTTAATAAGGATGGACAGAAAACAAAAACCC
AAAGCAACGATGAAGAATTAGGATGTTAGTACATTAGTTGgttagaaattggttag
>NODE_143_length_484_cov_16.826447
GGATTGTTAATATTTCAAAAGGTGACTTCTAAATGGAGCTGAGGATAAAGTGTTCACACA
ACAACCAGACATGATACACTGCACTTAACCTTTGCTCTGATTTCAAACTATGCCACAAAA
ACCTGCACATTGGCAGCAGTCTCTATAATCCTAAAATCTGGGAGCCAAAAAGCAAAAGTA
GCCGTACATTCGACTATAAGAAGTAAACCTAAACCAATTTCTGTGTGCTCTATGGTGTGC
TTTTTTCCCCTCCTCCTCCTACCCCTCCCCACGGCTGAGTGAAATGGAATTGCCTCTCAC
ATTCAAAGACAGCTCTAGGAAGGTGATAATAGAGCTACTCCCTGCTGTCTGCAGGCAGGA
AATAGGAAAGTGGCATATGGGGCCAGGAACCAAATAGAGAGGAAATGTGACCAGGCAAGG
GAAGGAACTAAAGGAAAGGTTAATGATCAGTTCTGAATTCTACAGGGAAGAGAACTATGT
TCCAAGTTGAGAGGAAAAATAAATCTGACTTGATTTATGTCTCCACCACTCACGTCTCGG
CTGTCACAAACAAACATGTGGAGACTAGGTTATTTCCTTGACAAACTTTGCCAGTGGTAA
GGCTCATAGGTAAAATAAATATcgtgat
>NODE_144_length_446_cov_11.816143
CCTTCCAGCATACAGTACCATGTCTCTATGAAGGCGATCCTCCAGTGTCATTTCTCCTGT
GCTTAATCTCCATGTGGAGATGAAAGATCGAGGACGGCCAGCAGTGTCTATGTGCTAAGC
TGGGCTCTGGGTCATCCTACACCCGACACTGGTTCTCCCCAGTGGCCCGGGAGATGTCAA
GGGGTGAGGGCAGAAGAGAATGGATAGCTGCCGGCCCCGGAGCCCCTCATTCACTCTCTA
ACTTGCTCACATTAAAGAGAGCTCTAATCACTGCAGGGACTTGGCCAATGATGTGGTTAT
CAAACGGCATATTTCAAAAAGGCATCTTAAAAGGCCCGAGGGCGAAGAGGCAATAAGAGC
ACATTTGTATGTGGATGAAAGGGAAAAGTGTAGACAGACCTTGCATCAGAATACAGCGGG
GGGAGATCATTAGCATCTCCAGCAAAATATGCACTACCAGAGAGGGAGAGCAAGGTACAG
TCAGAGAGGGGGAGAGAGAGACAGAGAGGTGATAGTGGGATGGGGTTGCCGGGCTGGGGG
AGAGAGAATGGTTCTCTTCGCCATTCGTTCTTTTTTGTTTTACATAGTTc
>NODE_145_length_321_cov_4.968847
GACACAAAACGAAACAACAAGGAAAGTTTTTCTGCGACTTTCTCGAATGTCGCTCCAGAT
TTTGCCCTTCATCGTTCTTTCACAATGTCGCGCCCTCTCCGCTGCTATTTCTGACTGCCA
GTGTGTGGATCTGGCTCGCTGAGATTTCATGCCAGTGTAAAAATTGGCTGAGGGTTTGGT
TCAAATCAAATTGGACATAAGCACCCACAACACCATCTGTTAGGGAAAGGCAGTGGAGTG
AAGGGCAGAACTCTGTATTCAGATAAATGGATTTTCAATTTATTAAATTGTTGACTGACA
CCCTTGTAAATTTTCTCTTTATGTGCCGCGGCCTATTCTTAGAACCGCCGCGTTTAATGG
AAACATGTTGCTATACGTCCCTACAAGCCCTAATATTAGAACCAGAGCTCCCGCTGCATC
TGCTGTTCGGATTTTTTAGGTTTTTTTTTGCACCAAACAGGGAAT
>NODE_146_length_574_cov_9.851916
TGAAAAGTGGGACTACAAACATCCAAAAATTTGTTTTTGCTTTTATCAGTGTGTTTCCTC
TATGCAGGTATTTTACTATGTTTATAGGATTTAGTTTCAGCATGTCTTAAATATATTTCT
GAACCCTGCCTGTTTTGTAATATCTTAAGTTGTTTTATTCTAAGTTACAGTAGAAGTGCT
TGATTATATTAACCTCAGCCAAGAGATGAGTCAAATCCTGTGTTTATATTTTATTTGTGA
AACTGTTTCTGTTTTAGTTGTTTTGAATGCTTGTGCAGTCAACACTTTCACTTTCTGTGT
ATAGCTGGTGTCAAATCTCTCTCTCCTTTCTCCCACAGTCTCAGGGCTCACCATACTCAA
TGAGCGGACAGCGCAATGTCAGAGCGCTCTGGGCAAACTGCAAAGGGGAAGGAAGGCAAA
ACCAAGTATGCGTCTCTCAACCTGTTTGATACATACAAAGGAAAGAGCCTTGAAACACAA
AAGCCTGTTGGTGAGTATCCTGCTTCTGTCATCCCCAAAGTTAACTCACACACAAGCTTT
TAAATTTTGTTGTATGTGTACATGCAATGAGAATGAAGGCATTAGATTTGGTTTGGTTTT
GCAACATATGTCTTGTTTGATGGGTTGAAATATCTGTCCTATTATGCTGGGGTGCAAAAG
GTTCCTTCAAAATTTGCATTGTTTTCCAGTAAAGATGTACAGCTTGTTTTGTAATTAa
>NODE_147_length_498_cov_14.459840
CTGACCTGTTTGCTGAGGAGCCTCAAACCAAGTTTTTTTTTCTTCTTCTCCTTTCCCTCC
CCAGTACTATGCGTTTCATTATTAATATGTTTTTTCTCAAGTTTCTCTCTGACCCAGGAC
ATTAAATAAAACATTGTATGGTTCATGAAAGATTATGAAAGAGCAGAACGTAAGCAGCAG
GAGGTGTAAACTCAGCACAATTCATTCTGGTATATAATGTCAATGCCAGCAACCCCCCTC
TCACCCTACCTCCATGCCCTGCAGGCATATTGGCGGAACTACCAATGGATGCTAAGCTTT
TTCCGACAAAGCTCCGAAGATAAAGTATCTTCCTTTTATCCCTTCTGCAAATCAATTCTG
GGCCTTACAGCAAAATCCCATAAAATAACTTCAAACACCACTACTTACTCCAAAAATTTG
TATTATGGCTATATCTCTTTGAACCCTTACCAGTGAAGTTTTGGAGGAAAATGATTTAAG
TGTTATCTGCTAAGACATCAGCATGTCAGCACTTCACCTCAGTTTTTCTTCACATGTCAA
CCTGAACCTTGTATTTCTCTCCTTGTGTTTGGTTTTTGATTGCTTCTAACCATCCAGGCC
TGGTGATAAATACAAATGCTGCTTGTAAACTTAATGGCTGTA
>NODE_149_length_446_cov_17.813902
CTTCATCCCTCCTTCCACCCACTTTCCTAAAGGCACAAACTCTGCCAGTTGTCACCTTAG
AGTATTGCAGGCCTGCTGAAGCACTCCACTCCTCGGGAGGAGAATGTCAGCCCAGGCTCG
GGGCAGTTTTGACAAACAGAGTATATATTGATACATGATAAAGTATGCTAGAAATCACCC
GACTGCTGAGGGCTACTATAGTTTTAATATCATCATTTGAATTAACAAGCATTCTGTGGA
GAAATAATGAGCTTTCATTATTCAGAACATCATCCTTACCCCGGCGGAGACTCGCAGGGC
TATTAGTGCTTGAGAACTTAATGAAAAGAAGATAAAGAAGGTTTGAGATAAAAGTTTGAA
TGGCCACACTCGGTAACCAGAGTTAAAATTTAATGCGGCCCCAGTGGATGACGGATGAGC
TTCTTATCTGGGGCCTGGGGAATGGGTAGACAGGGGATCCGCTTTGGAAGGTGCCATTCT
GGGGGAGGTGAAGAATGTGCACCCCTCCCGCCTTTTCTGACAGGCCCAGTGTGCTGTGCC
AACCCGGGTGGACCCCCCACCCCACTTGCTCAGTGATTCATGCCAACCCa
>NODE_150_length_656_cov_7.402439
CTATGTTTCATTAGACTGTATTAGGAAAGAGAATATTCAAATAGGGTTTTTTTTGTGTGT
GCGCGTGTCAAGTTGTTCTGTGATTGTCAGACAGTCCTTCTCCCAATTATTAATTGTCAA
TGAGATCTTGAAACGGTGTTTAATGATAAACTTCGCATCTGCTTATTTATCCTATCGCGC
CGGCTGCAGCTTTGTCGGAATAAAGAGTACACATTGCTTGGAAAGCAAGAGGAGATATGA
TTGAAATAAAGACAAAATAAGATAAATAACAATGGCAAAGACTGCTTAAGAAAGCCAGTC
ATTCTATACATAGAATTCAAGAGCCGTATTTATCCGAGGAAGGCGTGCAAATCTATGTAA
GTATCTCCACTGTTTGCATAATAGATTAGAAATTAGCATTTTTGTTCATTTTCCATGTAT
GCACAGTGCCTGGAAGAATAACACTCCATGCATATCAGATCAGCCTGCCTACAATTTTGC
GCAGTATATTATTTGACAATCTAAAATGTGTAATTTGCATGAAATTGCTTAATTAAAACA
CAGTCACTGGGGGTATTAATTTCTTTGTCTGACAGTGGAGTGTAGTGAGGGGAGAGCAGG
GGAGATGTAAAACGCTGTCAGATAGCGCTGTCACAGAGGCAGAAAGGAAATTCTGCCACT
TTTTTTTTTCTTCCTCTACCACCCCCCCCACACCCCCGCCGCCCTCTCTCCTAACGGCAC
AGAGCGATGAGAGAGGATAACGCCTGCCCAGCTAATTTGGGTTATGGTGGtaaacggagg
ccagtgcactagaaagatac
>NODE_151_length_515_cov_10.598059
ATTCATATTACATTCAAATTCCCTTGTTAGAGCAAACAATGTTTTCACATTTCTAAGCCG
GCAATTTGGCTGGAAAGAAAGACTATAATGAATACAACTGCTTTCAAAAGTACCTCATGT
TTGTAAATGACAGGGTGCTTTGCTGTGAATTTTTATGGCTATAATTGTCTGAAAGCTGCA
TTTACAAGTAAATACAATGCCACCACAGTGCTAATAATATTTAGCCGGTTCAGACTGCTT
CCCTGTGAAGCATATTAATGCAACTTTGATCACCGTGTGCTTTTCCAGCAGCAATTCTTT
GGTGTTTAAAGGGGTGGAGTTAGCAGATTGTGACAAAGTGCGGGAGGGAGTGGAGGTGCA
TGGGTACAGCGGATTCCCATCCCGCTTCTGGGCAATGAGCTTACCTTGAATGTGGACATG
GCTGGGTCCCTGCTATACCTGTCTATGGTGTGGAACTTGGACGAGTGGTTGAGCTCATGG
TACAGCTCAGAATGTCTTTTGCGAGTGTGCATCACTTTCTGGAAGGGAAGAAAGGAAGGG
ACAGCAAAAATGAAGCAAATAGAAACAAACTTAAAAAAAAAAGCAAAAGGGATGGAAGGG
GGGGGAAGCAAGGTAAGGGCAGGCAGGGGAATGGGTAgaaggcttgagggactgcagtg
>NODE_152_length_352_cov_1.795455
CTCTTTTCTCTCTCATGTTCCTCTTCCTGCAATCAAATCTCACCATCCCTCTCATGAGAT
TTCTCCCAACATTGTGTGGGTCGCGGGACTTCAAACGGGGGCCTTGTATTGATCGCGGAT
AATGTTCCCCCCTCTGCGCAACATGCTAGCCGTCCACCCTCCTCACCTTATTCTTCCTCA
CCTTTCTCCCTCACGTCTTCGCTCTCTTCTTCTTTTGTTTTGCATTCTTTCCCTCTGTTT
TGAACCCTCCCTCCTCTGTGCTGATCCCCTTTCTCCTGTTTTCTCTACCTCTCTCTACCC
CTACTCTCCTCTCCTCTCCCTCCTCGGCCTCTTTATCTCTGCTGACTTGACAAAAGACAA
GGTCACAGAAGAGTTTCCATTTTATGTCTTTGCTCACCCTGAGGTCTGTCCTGAGAGCTT
AGCTTTTCCCGTCGCTCTCTTTTGGCCTCTACAGCATGGGTGGTGTTTACTTGTGTATTC
ACTCATTTAAGGACTt
>NODE_153_length_561_cov_17.468805
ATAGAAGCACCTTTATTTTGTCTCATAACCATTTCACATTTGCAGGCATTTTTAAGAGGA
ACCTAATAAAATCATCATTTAATTGGTCAGATGACTTGTCACGTAACAATGCTGTTACAT
GCACATATTCTCAGGCAGCCTCATAAATGCCCGCAAAGGTAACTGAATAAACTTCAGCAC
TAAACAGCATCATTTCCAAGTGGAGAGACAGTTCCAAACAGAGTTCCACTTTCAGAAGCC
ACCCATTACTTGTAGAATGACTTCTTTGTGTAGCTACCTGGGCTCCGGGTTTATTTTTAC
CCTCCCTATGTCCCTCCTCATTCTTTAGCAGCTTCAGGAGATGGCGTTAGTTTGGCTTCA
TCTCTGACAAAAGATAAATGAGCTCTGGGTCTGTGGTGATCCACTATGGCTGCCAGGGGG
TTCCAAAATAGCAAACTATTTTTCATATGGAGCGAAGTGATATGGAGTGCGATGCAGCAG
GCGCTAACATTTACCATATCATAGTATGCGGGAATACATTTCATTCTTACTTTTTCCTTT
CTTTTACTTTCAACTTTCTCTTCCTTTTGGAAGGGTGAGGGCTGTGGCAATTAAAATTGA
TCAAGTATATGTGGAAAGCCAGTTGGTTATTTACAGAGTTTGTGGTTTCAAAAAAGGAAA
CTAATCAGAACAAAAATATTAAGTTGTTACCCAGGTAGACATTAt
>NODE_154_length_418_cov_12.208134
GTTGCTGGCTTTGCCTTTGGGGTTTGCAAGGGTTGCACCAGCAGAATTGTATTCTTTGGT
AACATAGTGTGAAAAGTTTGGTCTCCCACAAAAAAGTTCCTTGCGATCCTTCTTTACATG
CACGATCTTTGATTTCTGACGATGTAAGATCAAATTGAGCTGCAAGTGTGCTCCCTCTCT
GCCTTTCATGCTGCTTCAATATCACGGCGTGAAAAAACAAAGAAGGCAAAGACTGAGGGA
AATCTGAAGCGTTCTGCCACTCAACATCCCCCAATCCCAAACAACAGCGTCTCACTGCCA
CTACAAATACATTAGAAATCAATTATTTATGGAACAGAGTCAGGGCCTCTTTAATCTTTT
CCTTTTATCCAATTAAATTGTCTAACCATTCTAAGCCTCTATAGCTCACAGGGAATGTGC
TTTTTTTAAAAAAAAAAAAAGAAAAGAAAAGAAGAAAAGATTTTTCTCTTCAGTCCTTCT
TTTGACTTTCGATGTAACAGAGAAGAGACACTTCTGAGGCTTGAAGAATGAAAGGAAAGA
AAGTGAGTAAAGTGTAAatgaa
>NODE_157_length_173_cov_4.745665
CTAACCCTAACCCTAACCCTAATTCCGGAGCTTACGGTGAGGGCTGGCCCATACAACGGG
AGCCAAAAAAGTGTCCCTACAAACCTATACCAATCAACTCAGAGCGGTCTGAAACGCGCT
CTCAAAGGCCTTCTACGGGAACTTTTCTCGGCCTCAGCACTATGACACTGGCTGCGTCCC
ATTGTCAGTGAATGGGAGAAGGTTTTGGCCAATATCTCCGGAACCAGACGTGCTAGACAC
CTGGAAATGCCACCTGCCCCACCTAATTTGGCTATGCCGAAGACGCCGGTCTCAGTCCCG
AGTCTCTACGACCTTCC
>NODE_159_length_408_cov_6.377451
TCTTTGATCTTTTTCAGTATCGAGTGGGTCAACGCCTTCAATTCAGCCTCGGACCCTGCG
TTGGACTTGGCCACCTTTGTCGCTTTGCCCATGCAGCAGCCCCCGGAGCCATGCGTCCCT
CTATCCGCCTCCCCGTCGCCCTCCACGGGCGCACGGCTCCTCCAGAGTCGCCGGACGAGC
CCCGATCGTTTGGTCCTAAACATGCGGGACGAAAAGAGGGTTTCCCGGCTAAAAAACGAG
CATGGTGTCCGCAAATCATGAAGATTCCGGGATCCGAGTCCAGGCAATGACAAGCAGCCT
GAGAAAATACGGTGGAAAAACTGGGAGCTGGATAAGCAGAGGAAATCTGTAGCATACGCC
AGTCTCTGTGTCCTTCTCCTGCAGACTAGATGGCCGAAATGAGCAGTCAGGGTTCACGGG
ACAGTTAGCTTCTCCTCCGGGGATCCACGACCATCACCTCCGGGCTGTTAAGACTACAAC
ACACCTCTACAGGGACAGGGGGAGCCTGCTCCAAGCCGGCTGCATGTAAgccagaatgtg
ttgggtgatgtg
>NODE_160_length_510_cov_8.498039
CTGACTTGCGGGGCATCGTAATGCTGCATTGCCGGGGGATCAGGGCAACTCGGGGCACTG
CCGGGGGATAGGACAGAGCTATCATGTCGCCCATCCTTCTGACAGGCGCACCCGTTTGAT
GGAGGGGCTCTCGCGCTCGTCCAGGGCGGGCCGGGGCAGTCCCAGAGGTGAGTGGAACTC
ATTCCTGTGCTCATCGCGGTCGCTGCCCTCATGGGAGCTGCTACAACTGCTCAGGCTATC
AACAGGGGAGCGTCCCGAGTCCTGGCGGGACGAGGGGTTCTGGGGAGGTGGTACCCCACC
ACCGTAGCCCCCCGGTGTGCTGCTGGTGCGATCTCTAGGAGGAGAAACAGGTTCGGACTT
GATGTGCAGGCTTTGAGCAGAGGGCAGGGAGAGATTTGAACCCTGACATAAGTGAGAGCT
AGAGCAATTTCTGTTGGAAGGAAAGGAAACGCAAGAGGTTACAGAGTTACAGAGCAAGAA
ACAAAGTGACTCGCATGCAAGTACGCATACACACACACTTGTGAGGTGTCATTTGTGTTC
AAGTGAAGATTGAAAACAGTAAAGGAGTCTTAGATATCTGAGTGTGGCATCTCAAAAAAA
ACCAAAAACCGTATGTGTTACATCATGCATATGCCAACAACACCTCAAAGTAAg
>NODE_161_length_556_cov_10.359713
AATAGCGTGTGATTGGAAAGAAACCTAATTGCCTTTCAAACCTCTGTGGCACGTTCTATT
TATTAATCTGAAAATGGTTCCAAATCTTGGGGATAATGAAAATCTCTTTTATAAATATGT
ATGCAGTGAAGTCACAACATAATAGGGGCCTGGTGAAAAACAGGAGGCAGCAAGGCGGCT
GAAGGATGAGGCGCAGGCCCTGCAGAAAAGAATGTTCCCCCAGCAGAAATTGGTTTAATT
AATAGGACATTTTACATAATGATTACAGTGTAATTGCACCGACTAGCAGAGTGTCATTAA
ATATATCCTTGCTCCTTTACAACACCCTCCAGCTAAAAATAATGAGTTACATTGGAAATC
ACTATGCAACAGGTTCATAAATAACATTTAAGCCCATACAAGGCAAGTACTTATAAATAA
TAAATATTTGCCTTTTGTAATTGAAGAAAAAATGACTGCCTCTTTTTTTCCGCCACTGCA
CGCTGCTTTGTCCTGTTGTAGCCGTGCAAAGGAGATTTTTCCCATTTTTCCCCTCTTGTA
AGTGCTGAATAATTTATTTGCTGGCTAATAGTCAACACTGTCAACACCCGGTGGTTAAAA
TATACCTGTGTCCAGATAAATGCAGCAGCAGGcgacaaagcgattattccctgctcccag
atattttgttggatgcagtccctgtatacgctgcagtaaa
>NODE_162_length_145_cov_5.020689
CCCATTCACTGACAATGGGACCTGCATAACGCAGCCAGTGGTCATAGTGCTGAGGCCAAG
ATAAGTTCCCGTAGAAGGCCTTTGAGAGCGCGTTTCAGAGCGCTCTGAGTTGATTGGTAT
AGGTCTGTAGTGACACTTTTTTGGCTCCCGTTGTATGGGCCAACCCTAACCGTAAGGTCC
GGAATTAGGGTTAGGGTTAGGGTTTCGGCCTGGGGTGAGGGTTTGGGAAAACGGTTAGTG
CTAGAGACATGAAACTTGTGTCTACCCCCCCATTTGCTGCCGCCGCGAt
>NODE_163_length_526_cov_5.992395
CCGACTGGTCCTTGCAAAGACCTTATGCCAACTGTCAGTAAACTTGATCCTGCTGCATTA
CAACTCTGCAAAAGCTTCTATAGCAGCCAGTAAATTTAAAGCATTTCTAACAATTAAAAC
CAGCAACAAAAACAGCAAGCACCGAACCCAAATGTACAGAGATTTGAGAGAGGCAGAAGA
GCAAGAGAATGAGCTTAGCAAAAGTTAAGGTTAGCCGAGGGCAAGCATTCGTAAAAGCAA
CTTACATGGCTGTTGAGCAGCGAGCTTCTCTGACTGGATAAACCCTCAGATTTTTGGAGC
GTCTCAATCGCCATTTCAATCTGATAAACCACGAAGCACAGGACAAAAAAATGTAAGAGG
GGGAAATAAAAACAAAAGCAAGAAAAATAAAAATAAACACATTACTGGCCACAAGCAAAA
ATAAATAGAGTCGAGAAAAGATCCAAAGGCAAGCACCACTAAACCCAAGCAGAGCAGGAC
TACCTGTCATTTCAGGACAATCTTTGCCACATATTCTAAATGCTAAAGAACATTGACTGT
GGATAGCTGGCTGTCACACAAGCCTTCAGGATTCCTCTAACAAAGATCCACTTGGAACAA
CTATCGTGTACTGTGAAAAAGTCCCACTTCATTACAAAAACAACTGATTAAAGCAGagtg
ccaagaagat
>NODE_164_length_577_cov_14.185442
CATCTGTCCTTTTTCAATAGCCAGTCCAGACCCATTGAATCCATAGAATGAAAAACTGAA
TGGAGGCGTGCACCAGCTCAGTTTGATTTAAATTAAACTTCCTCCATTCTTTCATATAAA
ATGTTATTGAAGTTGCCTTTTGTTAAAAAACAAATGAGTTGTCACCATTGCTTGGCTGGT
GTTCCACTGTTTTACAAATGTTTTTTTTCTTTTTTACAAAGACTTTACTTACCCACAGGA
ACACACTTCAGTTAAAAACTGTTTATTTTCACTTATGCCACTGTCCTTTTCACAAGCAAA
AATGTTTTCTTTTTTCCTAATGAATTGAATTTTGTGCATTTTGGCAACAATGCTCGTGGT
GTACATGTGCATTCTCGCCCACTATAATCTGCACTGATTTGGTATATTTTTAACGATGTA
ACTAAGCAACAAACGTAATTGTCCCTTTCAAAAGCTTTTGTTAGGCCCTCTAACACAGTC
TAATACATAATTAGGCATAATGTCTACAGCTCATTATAGTACACATGTGTGTAGTTAAAT
GGACCAGGAGAGTAGCTCACTGAATTGTGTGGATTCATTGGAAATGGAATTTATTTGTTT
CCTGGGTTCATATTACATTACAATTATCTAAGTAATTCACTGGGCATCATCAGTTTTCCT
TTTGTTGTTATGTATTCCAGATACTTTTTTTTATCACTGATTGACTGCTGTATATTTTTC
C
>NODE_174_length_616_cov_5.568182
TTCACTTATTGATCATCTGAAAATGTCCCGAGTTTTTCCTCCTCCACCCCTGAGCTCGCG
GCGTCCTCTTCCACGCCCACTGTCTGTATCGAGCCGCCATCACTTCACCGGGAGGTGTCA
CGGCGAGATCCGGGCAGATTTTATCTATTATGGGAGGGCGTGATTCATGGAGGCGGAGGC
AGCTCAAGGAAAACCAATCCTGTGACACTTTTCTCCCCTGCGCTGTACACAGGGCAGCAG
CAGCTACAGAAGGACAAGGCAGCGGCAGGCGGTCGCCCCTGACAACCGTGATAAAATGGC
CTTCCTTAACTAAACTCGTAAAGCACGGGGCGATAAAACTCAATCTTCTGTAAAATCCAA
TTAAGTCATTATCTGACTGATTGTATCTTTAATTGAAAACAGAAGTGACAGTAAATTTCT
GTGATATATCAGGATCAATCGATACTGCCGTACAATCTGGTCTCAAGAGGTGATTTATAA
TGTCAAAGCCTTATAGGTAACTCCACATTCTTCTCTCTAAAACCACTGGTGGATGAAATT
AAGAGTAAGTGCGTTTCATAAAAAAACAAGATGGTCACGTTATTGATTACAACAGATGGG
GCAGAATCCAATGAATGTTCCCACATCGCGGCGGAAAGAAAATACAAGTAATTTTCTTTG
TCTGTTTTATATTGTTGTTCCcagcacaccatcacatttacactccatcacttagagcat
ttttatttctctaaaacttgtagcgacataaactccaaag
>NODE_175_length_497_cov_16.997988
CAAACCTACCAAGGTGATGTTGGACCATTGTCCGACTACTGGGAAGGGTTTACAAAGGGC
CTAGGGTATTGACACATATGGCATCTAGAAAAAAAAACACTTCAGACTTGTCATTGTATT
GTGATCACATATTTCTGTTGTGACTATGTAGCGAGCTATCCAAGGTTTCCTTCTGCTGGA
GTTGGACTGTATGAGACCAAGCCAGACCTAGCAGTGCGATACTGTATATAACATTGGTGT
TGACTGTATTTAATAATGTTCATGACTGTTATCTTCTTCTATAATATTCTATACTATGGG
TAACTGTTTTGTGGCTTCACTGGCCTGCTGCGTGGGGCTGGCTAACGTTTGGCTAACGTT
GAAGAAACATTCAGATGGACTACGTGCACTGCGTCTATATGCACTTTGATTTATCAGGGA
AATTTTATTAATGTTTTGTAAATGTTTCATATGACACTTAATGTGCCATTCCAGTTTTTA
CATCATCATGGAAATTATGTATTTTATTTAAACAGCAAATATCATTTATGTACTTCATGG
GTTTTTTTTGTTTTGTTTTGTTTTTTTCAATCGGTAAACAGATTGACTGGTTGATTTCCA
AGTAATCAAGTGTTTTACcaaagtgactgtgaacttgtaac
>NODE_176_length_476_cov_4.523109
GATAGGAAAAATGACAGGGATGTACTGCGCATTCAAATCCAGAAAAATTATAAAACGCAT
TTACAAAGAACTATATTGTGTTTTTCTTATCTTCTCTTGTCCTTTGAGCAATGTCAAGGT
GAAGACAGATTGCCAGAGATGGGCGATTTACAGATATTGTTTTTTTCCTGTTCCCCACAC
ATCCTTCGTTTTCTTGCTTTGAATTCAGCCTCAGTTGTCTGTCTTACCTCTTTCCATCCT
TCTATCCCTTGACAACATGAGCTGCCACTCTGTGTTACTGTCACATGAGCGAGTGCCAGC
CCCCACATCACAGCAGCCTTTGATTGGCCAGGCCTTTCCAGGTCGGTGAGCTGCTGCCTG
ATAATAACCTTGTTTGATTGCTGGAGCAGAGATGTAATTGATTGATCTGCTCACCCTGTC
TGGGGCTCGGCTTCTGAAGTAGCCTTGTGTGTGTGGGTGTGTGTATTGAAGTGGGGGGTC
GGTTGATTGTTGAGCGGAGCTCCAGATAAGCATACATGTACACACATACCTCGACTCACG
ATGCAGATCACACACACAGACATTTACTGACACACTTTTGTTATTGTGGAATATAGTGTG
CAGCTGCTACCAGAGGTGTa
>NODE_177_length_458_cov_17.096069
CACCTGACCTGCTCTGCTGCAGCCCCCACAACAACCCCTCACATCTGACTTTGGCACAAA
GTTAGGAAACGTAAATGGTAATAATAATAATAATAATAATAATAACAATAATAATATTAA
TAATCTTTGCAAACTGCACCGGCAAGCACTTTTTCGAGCCTTTTTTTTCCCTTTTCATCC
CGTGTCAGTTTCTCTTTGACATTGCCGTGTACTTTGCAAAAAGAAAAAGGAGCGAAAAAA
ATCTTTATCAAATCCCCATTCTGAGGCTTTCAATAAGGCAGGCCATTACCTCACTGGCGC
TTTTGTTCGGCCTATACAAGAGAGAACAAAATGGTTATTCAGGAGGACGCTTTAGATTTT
TATTGTGGGCTCGCTATTCACAAAGAGCACCGTTATTGTATTAAAAAGAACCATCTGTGG
CAGAAACAATGGCTTCAAATTATCTGTGAATACCCAGTGAACAAAATATAAAGCTTTTTC
CTGCTCATTATGTGGGCTAAGCTAGGGGGTGGAAGATAGGAGAGGAGAGGCATAGACTTT
GCTATAACTGACTTTTGTTGTTCTTGCTTGCATTcttctcctttttaaatcggccccctt
tt
>NODE_178_length_384_cov_4.867188
CCTCAAAACGGAGACTGCCATGGGGGATTGTTTTAAAATAATAATAATAATTGGAGAAAA
ATTACTTTTTGTTCATGACAGGATGGCACCCCTGAAGCAAAGAGAGCAGAGAAGCAGACT
GACAGAGTTCTGACTCACGGCCAGTAGTGGGAGGAGCAGTAGCAGCAGTAGTGCTTGTAG
GAGAGGAAAGGGCATTGGACAAGGACACGTGACTAGGACTAGAAACATTGGTTACATCCT
GGGTCTGGCTGGTGGTGGATGATTGGCGTCTCAGAGCCCCCGCCCCCTGAAAGGAGGTGC
CACTCTTGAAGGTGTTGACTACTTCAATCTGTGGGAGGAGAGCGGGACAGGAGAGGACAA
ATGGCTGCTCAGAGTGACACAGACCAAATGGCAACACAGGTTGACTGGCTGGGTGACTTT
GGTGGTAAAAGGGAGTACAGTGTCTCAGTCATGACACAATGGTAGAGGGACAGCTAAAGG
CCAGGGTGTAGTATCCCGACAACAACATGATGAATCTGAcctaaagag
>NODE_186_length_410_cov_12.807317
AAAAAGAAATAAGAGGGATAAATAAAAGAACAACGATTACAGAGGGGGAGGGCGGAGAGA
GAGGAGGCAAACAATAGAGAATCAAAGCATAATAATATTCCTAAATGAAGAGGGAAATGT
TGCTCCGCTCATTTTATTAATCAGACTGTCAATTTCACCCAAGAGGCCAAACCCAAGAGC
AATCTAAAACAGACTCAGAGATCAACCCAGGGACAAGCACCTCGCTCCTCACTCCTCTCT
TCCTCTCCACTTGGATATTATTCGTCTGACCGAAGGCCGCCTCCATCATCAAGTGACAGC
CCTCTCCTATTTATTTGCTTATAAACCTGTTACAATAAATGATCATTGGAGCAACGTCAG
CCGAGCATTTTAACAACGAACAGCGACCACTTTTTTTTGATGAATGACATTTCTGCTGCT
GCCGGGGAGGATGCATGGCTCATTTTGAGCAGTCGCTCTTCGATTGCGTTCAGATTCCTT
TCATTTTTTGCGCCTTGCTTATAAAAAGCTTTAGAGACAGTTATTTAGACACAGTTGctg
agttgcatgcggat
>NODE_187_length_562_cov_8.612100
GACACAGATGAGCTGAATGCTGAATGTGCACACCGCCGGTTTTTGTACACGTATGGCAAT
TCCAGCAACCAAGATTGTTTTCATTCCTGCTTAAGTAGTGGCACAAAAGTGATAAGTAGG
TAATGACTTCTAATTAGCAGTGTCCCAAAAACATATCAACAATAATCAACGACATTCCAT
AATGTTTCTGAACATCTGCGTGAGGCTGAGCATTTCATCAGTGCACACTGAATGATGGCC
TGTTTTAATGCGGCATCAAACTCTTAATAGCTGCTTTGTACCTTTTCACGTGCGGGTTCA
CTTTAGAGCCATCTAATTCAAAACAGGGATTCTCAATTATGCAACGTCCCATTTACATAT
GCTAATTAGGATCATATTAATTATCTTGAAATTGGGTAATTAGCCAATCTCAATTAAGGC
ATTGTTCATTACACTAAATGCACAGGAAAGGTGTTTGAAGTTTTTCCCTATGCCTTTATT
CATTTCTGCGTGTGTGTATGTGTGTGTGCGTGCAAGAGAGAACTGGGCTGCCTGCCACAT
CTGAATCAAGCCTCGGTGGTGTATTTAATAATTTAAGCATCCCAGCTCATACAAGGGATG
CACCCACAGCTTTCATCGTTACCAAGCATATGGTTCTGTAATGAGCCTGCTTGCTTGTAA
AATAGTAATGCCAGTACAGAGCAGAAGAGACAACAACCAGCCTTtg
>NODE_188_length_524_cov_13.454199
TTTTTTTTTTTCTCAACAGAACAAACATGCATCAGCCAAACATACAAACATATGCACAGA
TGCACACGCGCAGGCACACACACGAACACACACAAAGGGTAATGGAGATGTAACTGGAAG
AGTTCTCGCGGCATATGGATGCCATTTGCAAGCTGCACTGAGAATGTATAGGTCAGTCTT
ACCCTTTGGTATCTCTCTATCCATCTGTTTTCACATTACTTGCAAATTATAGTGTCCTCC
AGACCCAAATGAACATAAATCAGGCCGGTGAAAGTGCAGAAGTTTTCCCATCTGTCATAA
AACAATGATTTAAAGTACGGGTTGTCAAAATATGGCGCTGTGAATTCGCCCCGCTCCCCA
GCAGTAGGAACACAAAGCACCATCTCATCGGAGTAATTTATGGCCTCTGAGGGAACAGAG
GGTGATTAGGGCTTAGGCCACCAACAGCCAGAAAAACAGTAGAAGCTCCAATAAGGATGG
CTGGAAAACCTAGACCAAATTTATCAAACAATTCAGTGAAATCTATTTCTGTTTGGAGAG
CAGAGCGAGATATATAGCCTGTTTAGTATACTGGTACATCTCTGGAACATTTGGTCACAC
TGCATTTGTGAGTTTTGGAGATTCTACATTAAATAGTCGTAGCCCGGGACATGTGATGTA
TTGGTCAg
>NODE_189_length_565_cov_8.909735
AAGAAAGCTGCATGTGCTTTTTTAACCTTTTGCAGTAGATGACTTAATTTGCAAAGGGAA
AGCCGGTCTCCCTCTGAAGTGCTACCTCTCTTTCTTCCTCTCCTTCTGCCTCCCTCGTTC
CCTTCATCTCTCCTTCTGTCCTCTTTGGACTGTACCGTGACCTTCACTGGCGTTCCACCT
GCAGGAAGCCATGTTTGATTCTCTGTCCGCCGAGACGCCTGCTTGACAGCAGAATGGTGT
CATAGGACCGAGTGGAGGAATTTCTCTTTCTCTGTCATCATTAAGGGGCTTCCCCCTATG
GTGAGGGGGATGAAAAGTACGATTTAATGTTCTCTGGAGAGTGGCAGCAGAAGAAAAGCT
CAAAGCCCTGCATGCTGGTTTCTGAGTGGGTCACTCCAGCCCTTGCAGCGAATGGGATGT
CCCTGAGGAATTTGCCATAGACTGGCCTGAAAGGATGGGGATTAAGACCCTTTTAAGGAT
GGAAATGTAACAAAAGGAGCACTTTTATGATGTAGCAGCATAAAATGAGGGGGTCCATTG
TGTAACTGATTGCAAAAGATCTTTGAAACAGGCGGCCCTACACTGCATGCTCGCCTGGCC
CAGTGGGCTTTAACGGCTTGTACAAAATGACTTGTCTACATTAGGGACAGAGTGGCTCTC
GTTTAGGAAGCAATGTAGAAGattattggtttgtttctattttcactct
>NODE_190_length_701_cov_7.199715
AAAACTGTTAAACACATTACTGAAAGTTAGTCCTGCACAATAAGAAAAGCTAAAATCAAT
TCAGTCAATGTGCACACTGTTAATAAACTGCAGCTGATGGGACTGACGGATGTTTCACAG
ATTATCTGGATTTCTGCTTTGTTCACTGCCCTCATGACTCCCACACAGTTAAGTCTTTGC
TGTAGCAAACATGAGCTCCACATAGACCGAGGTGGCTTTAACATAAAGGCCAGAATCACT
GGGCAACATTTCACAGACTAGTGGTCAGGGGTGCGTTCAATGGTCAAAGCCTAAGATCCA
AGTAGCGGTAATTTCACTAAAAGCTTTTTAGGGCCTTGAAGAACACGCTTTACCCATTGA
ACGTAGCTCCTCTTCCCTATGTAGGAGATGGAGGGTGGAAAGAAATCTTACCCATCATAC
AAACCCATTATACCAACCATATACTGAGCTGTGGTAGTAGGGTGTAGATGTATCATAACC
ATCATCATCTGCCAGCCAGCTCTGGCCAATAGCCATCACAGATTGGCGGCTGCAGTGGCA
ATGAGAACAACACACAGTTAATATACTGTTTAGCCCCACATCGCCCCTCAGTTCATCCCC
TGCTGTGACTACAAACTGTGATTCAGCAACTCTGGTCTTGAAGAGCTGATTGCACTTATA
TACCAGAATGGTGTTATTGTGCTAGATGGCACCATTCAGTTGTCCAAAGAGACAGTACTG
TGGCAGTATTCACTGTGGCATCACCACCAGCTTCACATATCTCTCTACTGTGGTGAAGCT
GAACTAATCTCACCATGACCAGGGTTGaagaccaccgataaaaacgttaacaacctcggt
accta
>NODE_191_length_621_cov_15.982286
TTTTTTTTCTCCTTTTTTATAGCAAAAATATCATGCAGTCTTTAGTTCCAAAAACCCCTG
GTGGGATCTCGTGTTTGTTTGTTTGTTAGTTTGTTTGTTTGTCTGTCTGTTTCAGGAGGA
AAAAGAAACTCAAAGCCTTGAAATTCTTCTCTCACAATTATTCTTAAACATTCAAGTCAT
CCTATTAATACTTTGTACAGCAGAAAGGTCCTTCAGATTTCACACGTGTATATATAAATA
TAATATATAGAAATATGCATATACATATGTTCAACTTGTATATGTGTATACATATTTTGG
AACTGTATCAAAGCCAATTTAATGTGCTCTCAAAATATGGCCCATGATTCCTAGTGGGAT
GCACATCAATTCACATAGTACAACCAGTAGATTAGGTTGAAAAATCCAAAGGTGATAGGG
AAAATGACTCGGGACCACTTGTCAATGGTGCTAACATCTGACAGGTTTGGGATTTTCAAC
TTGAGCTTGGAGGAGCGTCGTCGTAGCCGACAGTTGGCCCGGCTCCGCATGGCACTGCGA
TCCAGCGAGTGGTGGCTGAAGCCATCTCGGGGCGCCATGGGCTTCCTGAATTGGACCCCG
GAGCTGTCAAAGGACATGACCGAATTCCGAGAGTCACTGACGCTGCTCCCCACGTCAGAA
GGCATCACTTCGTTGTTCATCTCCAGCGTGGTGAGGAGGATGTTTCCGTAAGCATCCACC
Tgcaaggagagcgaagcgacaacaagagtcagcaagggctgaaat
>NODE_192_length_511_cov_9.708415
ATTATTGGAAGTAATCATGAACCTTATTTAATGCTGATTTCATTTTTATTGGATGCAGAC
ACTATGTGTATAATATATGTCTGTGTTTATGTCTGTCTGGGGGTATGAGACTGAGTGCAT
GTGTGTTATGTGACCGTGTGTATGTACATGTACTTTGTGTCTGGATGTCTGCATATCTGC
ATGTGTGTGCGTGCATGTTAGTCGTAGGCTCAGAGGCATAGCGTGGGTCTGCATGAGGGA
GTGTGGTGGCAGAGCACTCCTCTGATAGGCCAGATCCAGGGTGCACTGAAGCCTTTCGCA
TATATATGGAATTTTTGAATATCTAAACCATTATTTAGCATCCAAATCAGTTCTGCTTGT
CTGACTGATGGACAATTTCAGTGTGACCCCGGTCTTTTTGCATGTGACCTATACTGTCGG
GATTCTTGCATATTGTTTGGATGTTCACGTTGACTCCTCTCCCGTTTTTCTCTTTGATCC
TTTTAGCATGCTCTTTGTGTCGGAATTCATGAAATATTCATAGCTGGACTGTGGCTTTTC
CATATCTTTATGTACAATTATTGGCAGCCGTCCTGTTATGTCGAGCCATCTTAATAGTAG
GTATTGGGCTCGGTTAAGTGTGACTTCAGATTTTTCTGACAGTTTAGCTGGTCTg
>NODE_193_length_430_cov_8.323256
TGACAACAAGGTCGTCCTGTGAGCAAACTTTCTGCTTTCTTCTCCCTCTCCTTCTCCTTC
CATCATCCCCCCCTTTTGAAGTTATGTCCAAAAGGCTGTTATTATCTGGTATTAATAGAT
GCAGCCCCCAGGAAGACAAAATCAGCTATTGATAATTGCAAGGAGTATACGGCAGCTACT
GTATCGATCGGCGTGTCCTCCACTCCCCCTGGTACCGAGAGATAAGGAGACACACTCTTT
AGAGCAATATAATTTCTTTTGACCTATCTGCTTGCTACAGACTTATGATGAATAGCCACA
GTGGCTGAAGTCCTTTATCACCAAAGTTACCCCCTTGATATAATATTGATTCTTTATAAC
TAGCTCGCCACACAAAAATCAAACTGTCCACTTGGCCATCATCATCATCAATATCATCAC
AAAGGCGGGAGGAATGAAGATCCCTTGCGCCTCTAAAGGCGAGACTGCACAATCTCCTCT
GTAGGCCTAATCTTTATTTTGCTGATGATGAAAGGAAAGGGGAAACGAGGCGAGGTGCCA
TTTAAGACGAGGTGCCATTTAATCCGGTATAGAc
>NODE_194_length_443_cov_4.379232
TCTCCTTTTTAAAACCGCCCAGCTGATTTCGTCTCCTCTCTACCCCCTTTGTAGATAATT
GGAACAATCCCACTGATGCCCAACTCTGCAGGGCCCTCCAGCCAATCAGGGGGTGGCAAC
CCAGCACTGCAGGTACAGCCAATTACACCTCAGCTTCTGACCAACGCTCAAGGCCAGATC
ATCGCCACGGTGATCGGCAATCAGATCCTGCCTGTCATCAACACCCAGGGAATCACGCTG
TCACCAATCAAGCCTGGACAGCAGGTAACACATACACTCAAAAACACACAAAGGAAGACA
GCTTGTAGTGCAGATTATTACGTTCTTAAACTCCAAAAATGATCAAGAGCTGTTTTTAAA
ACTGTCGAATGAGCAACACCTAGTGGAGTCAGACCAGAGCCTTGTTTATTCATGAAAGCA
AGATTCCAGCACTGCTAGCCAGGTTTGTTTTATGCTAAACGCCTCATATTTTTTCCCGCT
TCAACGCTCATAACGCTcatttgcatcgttccctcttggaaaattgcagtatttggtacg
attgttcacaatgtgtgtgtgtgtgtgcgtgtttgcatgtttggaag
>NODE_195_length_508_cov_8.537401
CCATTGCCTGGGCTTGGTTGACTGAGAGGACTGAGGGGGCCGGAGGAGAATGGCGCAGGG
TACGAAAAATATCTACCATAAATGGCTCTGGCGTAGCTATTCCGAATGCTGAGACTGAGG
TCCTCAAACACGAGTGAAACCTATCTAAAAGTAGCTGAAAGATTACAATCCTCTTCATTA
AATTTATCTCCTGCGACATAAACTTTTAATATGCGCACCAGCAGTGTGTATGGGACTTCC
AGGGCAGCTTAAATGACTGCAACCTGTAATTACTGTTCCAGCACTTGATTAGAATAATCT
GATTGCAATTATTCAGTGACTTTAAAATACAAGCCTCGAGCTACAGAACAATAATTCAAG
GGCAGTGATTGGGAACGTGTTTCTTTTTTGGCTGTAAAATGACGTTTTAATCGACACAGA
GTGAAAGAGGTTCCCTGCTAAGGAGCCAGCTCCCTCAATTAAAGCCCATTTATGCAGTGA
GGGGTAAGACGTTGTGCTGCGATGTGGAGTTAATCAACCAGGCAGACACTTACAGAGTTC
TCACGGATCAGGGAACTAACCCCTCTAACGGGTAAACAGGCAGAAATGCAGCACACAGGC
AAGGCCACCAAGAACGTACACCCACAGATAgcaacattcatgctatcagtta
>NODE_196_length_550_cov_10.390909
CGCATCAAAAAACAAACTTTAAACAATGACCCTACTTCTCTGCTGCAACTTTTTCCCCTT
ACACCTCGCATTTTTTCTTCTGTCACGAGTATAAGGGGCAAGAGCGATGCATCCCTTTTT
TCCTCTTCCAAGGATAATGATTTACAAAATGCCTCTCATCAAAGAATTCATTAACAACGA
ACGTTAATTAAAAAATAAATGAGTAAACATCAATATCAAATCTCAGCACTGTGGAAGGGA
ATACATTATGCAGAGTAATGATGTTTGAGAGGGGCTTCAGCACCTCTGTGGGACTCTTTT
AAACCCCTTACCTCTTAGGCAGTTGCTTATTTTGCAACCCTTTGTTGTTTAACAACAAAG
AGAATGGGCTCTCATAATGTTATATTAATCAGCGGATTAATATTTCAATTTGATTTGCTT
TATAGTTGAGGTGCTGTTGGCATTTCCATTTTCCCTCCATATGTGCAGCGATGTTAAGTG
GTATCATTACCATTTTCTACCTGGGGGTTCGGGGAGATAACAGGCACCAGTGATAGCTCT
ATTCTGTGGAGGGAGAGGGAGGTTTTTGGGGGGCGCTCATGCATTTTTAAAGGTCCGTGT
TTGGTGTGCCTTCACATCCATTATTCTCAAATGTTGCATGCAAACAGCTGAGTCACAGCC
TTTCTGCCCGCCACAGGACAACAagaaacaagaa
>NODE_197_length_368_cov_5.323370
GGAGCAGAAGCGATGTTCACATTGAGGTTCATGGAGTTGTAGCTGTGGAGAGAAGACGGT
CCATAGTGCTCTGGCCTGTGCCCGAAGTGCTCTGGCCTGCCGTAGATGTCCCCCGGTATA
CCCAGGCGCATCTGCCCATTGAGGGCATGGTGGTGGTGGGCACCTGGGGACGCCTGGTCG
TGAAGTCCAGTGAAAAGTGAATGGGCCCCACTTTCCGTGTGCCCATAAGCACCTGTTGGG
GAGATGAACATGCCATGGTGATGAGGGGAGGAGGCGGAACTATGCTGGTCGCCAAGTGCA
TGCATAGCAGAGGCTGAGAGTTCTCTCCTGAGGATGAAGTCCCTGCTGCTTGAGTAGCCT
GAGTGGGGGTGAGCCACGGGGAAACCAACTGTGGTCTGAGCAGAAGTGAAAGATGCCGCG
GTCTGGGCTTCGGGATGGCTCTGAATGTGCTGAGATGGGCTAAGTTTGAGAGCATTTGTC
TGTGCCATGTGCTCTGGTCCAAATGGAGTGAg
>NODE_198_length_631_cov_11.283677
AATGGTCCTGTTCAGTTTGACAGATCAGAAGAGGAAAAAATATCTCAACACCATGAAAAC
CAAAGGCTTAGCAATGAGCAAATCAGCCCTTTGTCTTGTTCAATTCAAATCAAAGGATAA
CCAGGAATGTTTGTTTGACAACAGCATTTACAATGCATTGTTCTGAAGCCCAGAGCCTCC
CAAACAAAGACAGATAGGCTTTAAACAAGTCATTTAATTAGCACCGGATCCCCAGCTTTG
GCTGCGCCAACCAATTATACATTCCTGAGGCATGTGCAGGTCCTATTTCACAGGAGCGAG
AGGCAGATCCTCTCCAGCCCTGTCTCTTACAGTACATCTCTCCCCTTCCATTTAAGAGAA
GGTAAATAGCCCAGACAGACAGCTTCATTAGCCAGCGTCTGAAGAGCGCGGGGCCGATTG
TCGCTTAAATAGTGCGCTTTTACTGCAGGCCCAGCCAGCGACCTCCGATCAATTACAGCT
GACATTATTGTTTGTCGGGAGCTTTTTTCCTGGACAGAGGGAGTAAAAAACGAGATCAGG
CCTGAGCTTTGGCTGGAAATGTAATCTTCCCCCTCTCTTTGGTTCTTTCGCTCCACAAAC
AATAAATCATTCAGTTGAAGAGATAATAAAGTGCCAAGTAGGAGCTAGTTTAATTTTTGT
CAGGGGAAATCTGTCCACAACAGAGTTAAGGGTAAGGGGCTGGCTGCTTTCTTCATACCA
TTTTCAATGACAATGGCTTAGTTCCTTTTTTTCTTATTTCCCTCTGTAGGGTTAg
>NODE_199_length_483_cov_14.517598
CTGTCATCATCAGACCAATCACACGGTCCCTGGAGGGGAGCAAAGCCTCGTTATATCCAT
GTGGAGAAACTCAATGTGCTGTTCATGCACGCCAGGTTTGCTTTTCTCTGTATTCACTGC
TATGAGAACTGGTTTGAATCCAGACCTGACCTGTGCACCTGTGTGAGTCATGGTCTGACC
TGTGCGAGTGGTTGTTAAGGTCCAGCACACCCGAGGTGAGCAGCTCCGACAGCTGCTGGT
GGTTGTTGAAGTACAGGGCGAGGTCCGTGGCGATGATGGCCTTTCGGATGATCTCCAGCA
CCTGCTCGTACTCGCTGGAATTCAGGTTGGAGAAAATATTGTGCCCTTCCAGCTATGAGA
AACAAAGAGATCAATAAAAAAGCAAAAGCTCCACTTATGAGGCGTTCGGCTCAGCTAGAC
TACAACAGGTTGTAATCGCAAGTTCATCTCAGGCCAGCAGATCCTGGACGTTACAGAATA
GAACAATCAGAACTAAATCATATGATCCTTTCAGTGGACGTATAATTGACAGTGTGTGTG
TAAGTATTAGTTTTTAAAAAAGTATATTGGTAATTTAAGTATTTCTACTGTAAAGTAAAC
TGATgtatctgcttgtcatacagtttt
>NODE_200_length_573_cov_7.504363
GGTAGGAATCACACAAACATAAATCATAGAGGAGGAAAAAATTCTTCACATCCACCTTGT
GCAACAATGCCACTAGTTTTGCATTTTCTTCTGGAAATTTTCTGCCTTAGCTCAATTCCC
TGCTACATTAATCTCATTATCCTTTGAACCTTTTCACTGTTAATGCCAAATGCAATTTGT
ATTCTGAGGCCAGGCAAAAAGCTCTAAACTGATTATCCCAATTTGAACCGTGGCAGTCCT
AGATATTGTTGAGTCTGAAAGGGCCATCTAGCTGGTGAATGGGCTTCTCATATGCCTTCT
GAGTTTCATGACACAATGTTGCGTCTGCTTTGCAAGGGATAAATTAAGCGTGTGAAAGTC
TAAGCAAAGCCCTCATTTTCCAGTTAATCAAATCTTCCCCTAATCAAATTAGCGCACATA
ATTCCTCTGGATGCGTGGTACAAAAACAGCATTATCCCCCTCTCCGGAGCTGAAAGGCAG
GGAATCAGCGTGGTGCCTCTCTCTCCTCTGCATGAGCAGCCCTCAATGGAAGAGGAGGGC
CGGGGTGAGATGGGGGTGGAGGAGACCAGGGGCAAAGGGGGAGGGCATGGCTCTTCCCAG
TGGCCTAACAGAGAAAGGCAAGGCCGGGGTAAACTTTGGCAGCGTTTAAGTTCCAGCTCA
TTAAAAAGCCTGGCTCAGTGGCCACCTCCAGGgagcactgaagcgttggctaatgag
>NODE_201_length_592_cov_13.912162
GTTATATTGCACTAAACTTTATGCAATATACCCTCAGCTTTCATTGCTTCTATAATGCAC
ATTTACATACAGTCTACACAAACATGCATGGATAGCAGTATACACACACACATGCAGTAC
ACACATAAACTCCCTGAGACGCACACACACTCACATATAAAAAATCTATTGAGTGTATTT
CTCCTTGCCAAGGATTTTTTTTTCTGAGTCAAAGATAATACAATTCCTTTTTTTCTTATT
TCCTTACAATACATCTTTCAGTTCTGCCTTTTCCGCGCATGAAATTCATTTTCTAATGGA
AATATTTGTTTTGTAAATCAAATATGTATTATGCACAGAATGCAAAGCACAAATTAAATT
ATGTTAATGAAATGAAAGAGATATGAAATGCATATTTCATGGACAAAACATAACCCTGCC
GAACAGCCATTTCTTGATAAAATCTTTAAACACAATCTCATTCGGAGAAAGACATATTGC
CGTGGCAGATAGCACCTCATTAAAATGGTCTCCTTTAATATCAGTGCTTAGTATATATGG
GATTGTAAATAACCACTGGGGAAGAGGAACCAATAATGAAATACTGTCTTTAATAGCTTG
CCATTGATGTCAGCATAAAAAGTCTACTAGAGGAATATTGGAAATTGGGTGTGCACACAC
ATAGTCAAAAGCTGTAAATGATTGCATATTTAAATAGAGCTGACTAAGGAAAAGATGATA
TAGATATTAGTAAtag
>NODE_202_length_701_cov_10.124108
ATACCCTCATTTGTCTCTGAAGATGCTGAATGCCACTGAAAGAAAGCTGTTTTGATTCTG
TTTTCTTCTGCCCACAACAAATCTGGGCATACAGTTGAATACGCAAGACTCTGTGAAGGG
AGCCATTCAAATTCGATTATGATTTCATATTTCACAAAGACAGTACACCACGAGGATGAT
TTTTAATTAGAACCAGAATCAGTAAAAAGAATGGGGCATGGAGACAATAAAATGAGGAAT
GCATTCATCCATGGGATGATTCTTATTTAAGATCTGTGCCAATGTGCTAACAGCATTAAT
GAAGTTATAAAGAATTATGAGGGGAAATCAAATTTGCCTCGCCACTTGAGCGCCACTAAA
ATGCCAAACAATAAACTACCAGATTGCAAATTAGATCAGTAAAAATATCAAACACATTGC
GGTGCAGGAAAATCCATAATTGCATTTAGTGCCTGGCCTCTCCTGGGGGAAGAGACACTA
AAGATCATCAGCAGGCTACATGGGAGCCGCTATTGACAGAGCGGTAAAAATCGACAGGCT
AACTAAATAAACACTCCAGGCTCCATTAAATATTCAACGGCTGAGATTTGACAGTCTAGC
GTGCCTGCCTCTCCCCATCGCCTCCATTGGCTTCTCTCTGCAGCACATCTTCCTCCCTGT
CTCCCCTCCTCCTGCACACTTCCCCCTCCTCCTCCCCTCCTCTCTTCCCCCTCCTCTCCA
CTGTGACTCCTGACAGCAATAAATGATGCGGTGCCTGAGGGCGCTGCTCCAGTGGGAGAC
CTGGGAGGATAGAGCAGGAGAGCAAAAGAAATAAAGGGGAGacagcctatgaccaatggc
tatta
>NODE_203_length_546_cov_3.637363
GAAATATATAACAATCCTAGATGAACAGCATGCAGTTTCACCACACTATCTTTCAGTATA
CTATTTCTTACCCAGCACTCATTACATGATAAGTTGCTACAAGGAGGCACCGTGACAAAG
AGCCCATACACTGGATTGAGGCTGAAATGAAGCCGGATGGAGTTGGGGTGGAGGTGTGTA
CAAAGGGGGTGAGTGGGCTCTGAATACAGCTGGAGAGGTGAGAGGGACCTACTTGCAGCG
TGGTTTGTTAAGAGCTGTTAATGTGCACATCCCCTCATTCTGACAGAAGTAATCGCAGGG
GTTGGCCAGCTCATCACAACGTTGGTTCTTGAACCCTGACGTGCAGCTGCAAAACATTGT
GTTGGGAGTGATAAAAGGGCCCAGAGAATGTTGAACTGTTGGCTGCTTGATGAATGGAGA
CTGACACACTAAACCCTTTCAGCAGCTTCAGTTATAAGATGGAGGAAGTCAGTGTTGTGT
CTGCATCAAGCAAATTATCAAAATAACTCACATGAACACAGATCAACTACACTTCTCACC
AAGTGAGGGggcacatctgcaagggaagagtctgttacagtggtgtcacgtctaagatgt
gtattttcttgagaaataataaaaaagcaattttactgcagtcaataggtttacaaacaa
aacaccacaaaaatatcatttattagtaac
>NODE_204_length_534_cov_9.310862
CAAACACCGTGCCCTTTTACCTATCAGAATGATTGTCCCGCCATTATGCGATTTAATGGT
AAAACACACATACTCTTAATCCGTCACTGCTAGGCTTACAGTCGACGGGAGGGAGGAGAA
AAAAAAAGAGAAAAGAACATAATTATCCAGTTTCTCATCTGTTTGCACAAATAGGACAGA
AAACCCCTCAAAAACTGCTCAACGCTATGGTAATTTGCCACAGAGAAACATTGGAAAACA
AATGTGTTCAGGAAATGTAGATGGGTTTTTAAGGTCTGAAAGCCACAGCTGCTTGGCAAG
CAGGAGCTGGCTCCTTTTGTCTTTTATCTTCTTCTGTAATGTGCACAGGTGCTGCTTAAT
TCAATTGGAGAACGTTGCCATGGTTTTACATTAATATATTTCCATGTTACCATTACGACT
GTTGTCATGGAGATGATAGGACCTATTTGAACTGAAAGCAGTGATGGTTTTATGGGGGTA
CTGCTCTCTCTCCCTCCTCTCTCTCTTTTTTCTCTCTCACTTTCTCTTTCATTTGGTTGC
TCCATGTCAAGTCACATGGTATGCAGCCAGATTTAAGGCTTGACTTCACTGTTCATTCCC
CCCCCCTTCTATTTTTTTTTTCATACTGATTCGAACTCAGTATTGCTGGAACAGaagatg
catttcaatcttacctgg
>NODE_205_length_533_cov_5.656661
GTAACCTCTGACTTCCTGGTGTCACCGCTGTTACATTTGTGTTACACCCACGCGCAAGTC
AAGAAAACAAAATCTCTTTTCAGAGGGAACATATGAGGAACATCTGTCTGCCTGCGACTC
ACAGGGCTCAGCAAAAAGACCCTGCAGGGAGGGAGAGGTGAAACAGGGAGAAAAAGATCC
AGAGAACGACAAAAGGGGACAGTTGCAGCAGTCGTGCCTTCATGTCTTTGGCTGCACCAA
TTACTGTTGGCATGTCCTCTGCCAGCCAGCCAGGTCTCCCACAACTGCTGCACTTAACAC
ACTGTTCCTTTATTCCCCCTCTATAGTAAAGATGGCTATTGCAGAGGGGCTACGGAAATT
TGGAGACTGCTGAGCCAAAACAGATCACTTCAAAGCAGCTTATTTAACGCTTGCTAAATT
TTTCATCACAGTCGCTTAATATCCTGGGGAAGGAGAGCTTTTGAAGTCGCTGTGAGACCG
GGGATGTTCTTCTTACAATTCTTTTTCCCCTCCCTCTGCTGTACTAAAATCCCCAAACCT
AAACACATAACACACACCCAGTTCACGCTATCTGTGCCTACATGCACACACAAGAGTTTG
TACGAATGCTACAGATGCACCTCCTGCACAGAAACAGCGCGCTTACATACCCAGACACAA
ACACACTTATTCATTTA
>NODE_206_length_485_cov_19.748453
TATAGTTGACACATGATTAAATAATGAATTGCTTTCTTCTCACTAGTACCTTGCACTTAC
CACATGTACTAAGGAAGAATATGTCCAAATACACAGTATTTGTGAACGTAAAATAATTGA
TTTCCTTGCAGGTCGATGCTCCATTTTGTACAATATACATATATGCTGTACAGTAAAGAA
ATTTTAAAACTACAAAAACTCTTTTAGATATACATTATTTATTTTTACCATTTTGTAATT
TAGACACTATACTGTAGCTTCAATATTGCCAGACTTACTGGAAGTGCCTATATTGGTATT
ATGTATCATACAGTGAATATATTTGAAGATCATTAGACGTTGTCACAAACTGAACCATGT
GGATGTTGTAATGTGAATACATTGAATTACAAGATTACAATTTCTGTGGTATCCTTGTGT
CAGTATTGTGTTTATTTCGCAATTTCTGGAATGAATCTGCTTTTTGTTTAAATTTGCAAA
GAGACAACAGTCCGAAAAGACATCATTTCCTGCTAAGTTCTCAGTGTAGTGTTTCATCAA
GACCATCTCTGTGCTCAAACAGAGATCTTGATCCTAGTCGGAGTTTAATCCACGTGTTtg
cctttacagtcctgctttaatttagtaaa
>NODE_207_length_647_cov_4.843895
TATTGTAATTTCTACTTTTTGTTTACTTCAATATTCTTTTCCCTCAATCTTCTTTGTTGT
TGTTTTTTTTTGTTCTATTTTGGTGTAATTGAGAGCAAGACAGTCACCAAGAGGGGAACA
TTCGGTGTGGCCTGGTTTCCTGGTTTTTGGAACTGAGGCAGCCAATCAAGTGAGAAGGAT
TCTCTTTTAGTTTCTCCGCTGGATTTCCACGTTGCTGCTATGTCCCAGCATCCTCACTGA
CATCAAGTGCAAAGTTATGTGTTGAAGCTTCTGTAAATACGTTCAGATGTGGAAATACAA
ACTCCCTCGCAAAGAAAATGTACATAAAGCTCACACAAGAAGTCCATCATGGCCAGGGGA
CGAAATGATAGTGTTTTTATAAATATAAATATATATCGGGTTTGACAACCTTCGGACTGT
TACATGCACTTTCTTGGAAAGTTGGAAGATCTTTATGGGTCCAGTTTCTCTACACTTTAA
TACCTACTAACAACTAAGATACTGTAATTCTTTACTCTAATAATCAAATACATCAGTTTT
CCAAAAGAAATTGTGTGTTTGTGTGCTTTTATTTATTCGTGTCGCAACAGTTGTCCCCAT
TTTTGGGGGGGAATTGCAGAAATAAAAATGAAACATCTTTTTTTTTTAAAAATCTTTTTC
TTGTGCGTAATTGGTGCTGGTTGCGTAGCGCTTTTCTGTTCGTGCGCACTGACGCACAGC
AGTGGAAGCAGTCCCTGATTAATTTAAAATGATCGCAGTTTTAACCTCATCATTTCCTTT
GCCAGTCTttg
>NODE_208_length_713_cov_7.732118
AAAACTAGCATGGCTGCTTTAGTGCATGATCCAAATCCTCTGCAAAATTGAAATTTTTAA
CAAATCCAAAGTTTGTCTATGAGCAAGCACAATTGCAACTCACTATGTGAAGTGCCTTGA
GATAATTAATGTTGCTGTGTTGTTCCTTTTTATATATGTAAGAGTTTTACTATGACTGTG
TGTGAAAATACATCACCAGCAGGCGAACACAAGTGAGTGATGATGTATGCACAGGCACAC
ATACAGATCATGCACAGGTGTGTGTGAGCGTGTTTGTGTGTGTCGGCGTTACTCCTGCTC
TGTTGGTATTAGAGGGAAGGATATTCAGAGTCTATATTGTATGTCACTTTGGCTTTAGCA
TAGTCAGTTTTCTCTGACCATAAATGTATGCCTATGCACGGTAATTGTGTGGAAAATGCA
TGCAGCCTCCACCTAGCATAACCACCCCTGCTGCACTCCCCTGTGGATAACAAATGGCCC
TTTTCTCTGGGAATTGAGGCTAAACGATGGTTTCACTTAGAGAGCAAAGTGACTGTCCAT
CTTCATAACAGTGCTCTCCATCAAAGAGCAATGAATCCCATCCCATCCCACTGGCTCTGA
TTAAACACAGGCAATGGATATCCCCTTTATGAAGGCCTGCAAAGCTGGCCCTCATGTCAG
CCTTGCACCTGCAACTATCAGCTTCTCCTTTAATAAAAAAACAGCCCCACACATCTGGTC
CAGGGAGCAGTGCGCTGCTCCAGCAGGCCTATTCAGCCGAATCTGTTTGAAAGTGCCACA
CCTCCACTTGATTTAAATTACCTAAGGCATTTCGTATTGGTGGAGTCACATGGAAGGccc
ccaggtcacaaagttca
>NODE_209_length_456_cov_14.640351
CAGGGAATTTTGATTAACTGCGCTTGATTTATTTGTTTTAGTAAAACAACAACAACCCTA
ATTGTTAATGATTCCTCTGTTGGTGGTTGTTGGTCTGCTCTGTGTTGGATTACAGCTTGA
AAAATATATATTTATATCCACTACCGAAGCTGGGAACTGAGAGTGCTGTAGATGTCATTG
ATGATAATGCAATAAAAAGCATTTTGGGGGTATCTCCACCTCTGCACTTAGCCTCTTGGC
AGTGGTTTGATCAAGACAGAATAAGCTTGTGACTTTTCAATTCCAGCCATAATTTGTTTC
GATATTACATCTCCTGGATAGAGCAAGTGATGGAATTTTTCCTATCCGAGACAGAGGCAG
TGGGGAAGCTGACGATGTCCCATAATAGGTTATCACCAACCATATCTTTTGCAAAATAGA
AACCCAACACATGTACATCTGTGGCCTAGTGTCAGAGCCTTAAATATACATCAGAAATGC
ATTAAATTTGCTGATTGCTATTCTTTTCCAACAGCGTGTCAAGCCCCAAATTTATTTTTG
TTTCGTGGCTTCCCGATTACTTTGAATTGCCAGCAGTCTCTCCTGACATTGACAGCTTTG
>NODE_210_length_485_cov_9.894845
GAAAGATTTGTGTATCCTAAACCTCCAGAACATAATCATGACATTAGAAAATCAGCCTGA
ATAGTTACCTCAGGCCCGCAGACCCAGCCTTCTGTCGGCCGTGCTCACTCAGCCTGTGTT
TGAGTGTCAGCCAAGTCAGCTATGGCTGCTCCAGAGAGCCTGAAGTCTGTTGGGGAGACG
GGACATTCCAAACAGCATAACTCATTCTTTACACCATCTCTGCTGCCATTAGTTAATTAT
ATGCAGGTGTTTTCCTTTCTCAGGTTTTTTGTTGTAGATCTAATAAAAATGTAACCATAA
GTACATAAAGCCAGAAAGACAGCGAAAAGGAAAGGGGGAGACAGTGTGGAGGAAGTGGCT
GAATTTGCTGTGTGAAGCAAATTACTGCCCCCATGTAGATTCATCAGTTCTCCCTGCTGG
ATTAAGGAAGGGCCTTTCTAATGAAGTTCGCCCCGTCAAAATGAAGGGACTAATTCTGAT
TTAGCTGAGGTAATGAACTTCCCCTCTCCTAGTGAGAGCAGCACCATGGGGTGAGGAAAG
AGGGGTGGTTGTGGAGGGGGGGAGGTGTGGGGGCAAAGGAGAGTGGCAGCAAGAGGGAGA
GGGAGACAGGACGGAGATGAGACAGGAGA
>NODE_211_length_733_cov_7.128240
AACAAACAGAAACAAACTACTTTCACACCTTAAATATTTGAACCGTTTGAGCTCCTTACA
TTTAATCAACTAAACCTGGCTGCCAATATTGACTTCGCTTTGGCTTCAATATGCTTTCCA
TTACACTAATGGCAGCACTATAATGAGTTATAAGGGAGACATTTGCCTTTTCTATTAAAC
AGCTTCTCTTCAGTGCTACACCTGAGCTGTGACATTGTTATATTCCGTCTTTTTATCTTC
GTAAAATGTGTCCAGGTTCATAAGTTCACTCAGAAAGAGAAGCCAACACGCAGAGGTGGT
GCAAACCCCTGCAGAAGGATGCCTCTCTGCCTCTCACTGGCATTTGCATATTAGAGTGTT
TTCTGGGGAAAATGAGCTGTAGAAATTAATTCAGGATTAATTGGTGCCTTTATCTCGTTA
GGACAATCTAATTTAGGGGATGATGGAATTGTTTAGACTCCCTTTTGCATAATTGGATTG
CGGTGAATGGCTGTCATTACCGTCTTTTTAGCATCGTCTGTGGGCCCCCTCTCTCTCTTG
CAGGCCCCAGCCTCATAAAGAGCGATCATGTGTTACACCAGTGTTTTGCTAACCCCTGGA
ACACACCGACCATGCTGCAAGAGGCAAGCATGTGGCTAACTGTGCAACAGTGATTAACTC
TCTTTTCAGAGCCATTAGCATTACAGCAAGAGGCACAGTGTTGAGGAGATTTCACATGAT
CACATAGGCATGTGGCTAACAACACAGCGATCATCGACTGTTAGACGCAGCGATTTGTTT
TTAGTCTCAGCCTCTGTCATGTTTtgtgctttgtgcttctgacagcattacctgacccct
cccagaggagctggacacggcatctcaaaatctcaaa
>NODE_212_length_535_cov_11.179440
ACGACTTGATACTGCAAAGTTCTATCTATTTTTTTTTTTGCCTCCTTCTTTTTCTTCTGC
CGTAGCAAATTTGTTTTCAGGCTCCATAAAATAGCCTTTTCTTATTTCAAGCAGCAGTGT
ATGCAGTGGAAAATCTTTCACATAATATATCCTTAAAAGCACATTACTGTGTCCCATACA
CCGTTAAGAGTTAAGAACACAGTTAATATTTACAGTTGAAAAAAATGGGAGAAAAGGAAA
GGATTTTGCCAGGGAATAAAACACCCCCACCCACGTATACACACTCACTCTCAGTGCAGC
AGTTGAACAATTGCTATTCACAATCCTATCCTTAATGCCTAAGACCAACATAAAAGAGGG
GAGTTTAAGAATATAGGGATAAGCCCTTTCAGCTTTTCTAAGTCTTAAGGCTGGTTTATG
CTCCATGAATACTGAGCATCGGCAGCCAGTGCTGTTGCCACTCTAAATAGATATTACAAT
GATTTGGGAACAATGCATTCGACTGATTCCCTCAGACACAAAAATACATATATGTGTATA
TATAGTGAATAGGAGGCAAACATTAGCGCTCCCTGACAATACAAGCATTTTTGATGTAGA
AGGGTAGAGCAAGATTAATGTCTGAGCGAGAGAAAAGGCGAGATACCACTTTGGGTGTTT
GCTGGGAAAGCTGCAGCGg
>NODE_215_length_453_cov_7.194261
ATGTTTTACAGATAAAATAAAAAGAATCAGGAGAATGAGGGAAAGAAGAGAAGTTGAATA
TATATTTCATGTGATAAGAGAAAGATGAAGCGCGAGAAAAAAGATTCCATTACAGCTGCG
ACAGTTACAAAACTGCTGCTGTGTGGAGTAGCCTCTGTTGAAAAGATTGATGCAATAAGG
ACTGACCTTGGCTTGGAGCAGGAGTCGGTGATGTATGTATGAGCATCTCCCTGCTAAATG
GACCCAGATTTGTAGCACTAATATACATGGAAGCCCAGTACCAAACTCGCCACGGCTATA
AATCAACAGCCACTTTGGGTGTCATTTCTGGTTTATATTCTACTATTGTTCTGTGCTTTT
AATTCGTGTCACTGCCATCTGTTCATTTGATGCAGTTTCATACTGTATGATTTGGCTGCA
GAGATACTGTGCAGACAATCCCTGTTAGACCATCAGAGTGGATTAACTGCACTGGTAAAT
TCCACTGAGGCTATCTCACAGCCGCATGTAAATAGAATCTGAATCAAGTGAAAGGAAAAA
TAGAAATTTCAAATCAAAAGTTTTATTGTTTGTCAGGAACTCGGCAGAACAGCGAtt
>NODE_216_length_311_cov_1.186495
TTTACTGATCATAAAGGCAACCTCTCATTGTCTTGTTTAGCTCCGGGATCTGCAACACTC
ATAAACCTTCTTATGTTTTTAAAGAATCAGCATGAGGGGAACGGTTCTGGTGTTTTGTGA
TAGCAGAAGTCTTAATGTCAGGAATGCTGTTTCGCCGCGAGAGATGAGGGTTCTTTTTAA
GCTTTTCTTGCAAACCAGGCAGCTGCGGAGGAGAGACGGGGGATTTATTTTGGTGAAGGA
CTGTGTTTGCCCAGTCATGCAGCACTGACGAGCACTGGGGCTCAGGGGTTTGGGCTAGGG
GAAAGGGAGGAGGGGGTCAGAGGGTGGAGGTGGGACCAGGCATGGAGGCTCTGAGGCTGG
GGGAGGATGCTGCACCGAGGATGCTGCTTGGCCCTCAAGAGCCATCTGGCCACCACCCTG
TCCTCCCGCCCTGAGGGAGGGTGAAGGACAGGTGg
>NODE_217_length_644_cov_3.576087
GTTGTGATGAGGACCGAACTGCGATGCAACGTGTAAAGTTTCAGGCCAATCGGCCCATAT
TCAGGCTATTTTGACCCGCCAAAAGTTGTGAAAAAAAACGCGTTTTTTTAATCAAGATGG
CGGACAGTCACTTGTATTTTTGACATGCTTATATGTGGTTGTGAGGTGTATCTAGGCACG
CCGCATATGTGCGTTGAATTTTGGAGGTGCAGATGAAAAGTGACGCCAGGGCCCATTTTT
CCATATGTGACAGGTGGTGCTGTTGAGCCATTTAGTCACTGATGTGTGTATTTACCTTGA
AATATCGATTATTTTGCCGTGTATGATGCGCACGCCAAGTATGGGGCCGATCGGAGCATG
TACATGCTACTTCCTGTTTCCAGCAGGTGGCGCTATTACCAAGATTCATTATTGTGATAT
GGCTGTGATCAGGGCCGGACTGTGATGCAACGTGTAAAGTTTCAGAGCAATCGGACCACG
TTCAGGCAATTTACACTCACTTGCTGTTTAATGGCGAATGTCCAACTTTGTGGCGCCATC
ACGGCCACGCCCTCAGACTTTTGCGGAGGATTTTAATAACTTTTGCTCTCCAATGCCTCT
TCTATCAACTTGCCAAATTTCATGTGATTTGGAAAAACCCCCTGAGATGAGTTCGCTCTG
GAAAATGTGTGATTTTGGCCCAAAATCAGCCAAAATCCGCTCTTTTTTTCAAAATGGCCG
ACTTCCTGTTGACTTTTGGATATGTGTGCAAGAGACTTTTTTGTGCGTCTTGGTGTGTTA
CATGTgtg
>NODE_218_length_614_cov_7.084691
TAAACCATGAATCCGTTTCCTCCCTCTCTTCCGGACTATAGTCCCCTGTAGCCGGTGACT
TCCCTGTCTCCCCGAACTCTCTGCAGCACCGACTGGTGGTGCAGAAGCACTGCTGATTAG
CATGCAGTAATGATGGTGAGCTGGGCTCCATTGTTCTAACACCTCCCCTCTCCTCCGCAC
CAATCTGTCACCATTCAGTGGGCTAGAGCTGCCTCAAATGCTTCTCTCCACAAATGAGAT
GGATAATTAGTTGCCCCTCACGAATGCTGCACTCTTCTCACCCCTGATTGCTTTCACCTT
CTTGCTCCTGGCAATTTTGACACCTTGTAATCAGCCTGCTACTTCTCCGTCTCAATCCAT
ATCCCTCTCCTTTTTTTTGCCTCTCATATTTTTTTTTATAGCTCTTAAATCTTGTTCAAA
TCTACCAGCTCTAGTCGCAAATGTCCCAAGGACAAAGATGGATCTTATACTCCACTGAAA
AGGATGGCGAAAAGGATGGCAATAAGTACGCCTTAGAGCTAAAGTGGAATTTTACCCGAA
CTGTTCACATTACTGTATACACAAGTAAATATAGTGCACGGAAATACACACAAAAAAATC
TAGCTGTCAGTACGAGTTTCCTCTTCCAAATAACAATGAATGACAACATAATTATGAGCA
AGCAGCTGTTCATGATCCCAGAGAGAAAAGCATGCAGGCTGCACAATGTTCGACTGTTCA
CAGATTAACCAGAGAGGATCATTAgggatatgtatttg
>NODE_219_length_420_cov_8.750000
ACTGTGGGCTAATCAACAATGCTCTTCCTTGACAGATGTAGTCCCTAAGATGTTGGTTTA
AGCAACTTTGACAGATTATCATTGGCTCTCGTTTGCTTGCTTTCAGGGCTGATTACATCA
TGGCAGTTACAGATTCTTTGCATGTACATTCACGGCTGGCTGAACGATAAGAAGGAAAGA
AAGAATGAGAAAGTAATTACCTCCAGTTGCTCTATTAATAGGTTGGCTCGTTTGTTAAGC
TCGTTCATCATAATCATCTTTGCCATTTTAATCTGGTTCTCTGCCTTCCTGTGTGCAATC
TTTACTCCATGAAGTCTACAAAGACAGAAGGGGGGGAAAATGTCTCTCCCAAATGCAGAA
GAAAGCAGCATTTCAGACAGTAATTTATTCATCAGCTTGCTATATTTCTCACTGTTAAAT
TATTGACTGGCGTTACTCAGAACTGGGACTGTGATTCGGACTGAGTCGAAACCAACCTGT
CCTCTATCTGTTTGGCATTGTTCTCCAcggcagacctcctctcctccacctgcatcatca
ggctctcaaacagccactgctgat
>NODE_220_length_578_cov_11.325259
CTTTCACTCAATTTTAAAAGAAAATCTGTTTTAGAAAAAGGGACAGAGTTTTAGACACGT
TTGGAAAAATGACTGTCATTTCTTTTGAGAAATATACATATCCTGCTGTCAGCTAGCATA
GTTGACAGTTTATCCTTGAGCAAAAAAAAATCTAGTGGATGGGAATAAGCTTGGCATAAT
GCATGAGCGTTTGATGGTTTCTACAGTTAACTCTAAAGGAGAAGTGGGAGGCGAGATTCT
GAGCATTTCTCCCTTTTATCTCCTTCACAGGTGTCAAAATGGAAGAGAGCCTCCCTCCTG
GCACCAGCTTGAAATGCACAATCTGTAACTACACGGCAGATTCTCTTATTACATTCCAGC
ATCACATCATGTCTCACCTGTCACAGGCGGCCTTCAGATGCAATCACTGCCATATCAGCT
TCCAGAGCCACAGGGAACTCTTACAGCATCAGGACTTACATGGGCACGGCAGCAAACTTC
ACAGGGAAGGCGACGGCACCGAGCATTCCCCCAGGGGTCCTGAGGAAAGCCTCCAGCAGC
AGCAGCAGCAGGCCCGCGCTGAGCTGGCCAACAGGAAGGATGCTCTGCTGGGAAGTCCCA
AAGGGGCCCTCAACAAGGAGACCAGCACAGACGGAGAGGCTGACAAGGCTGAGAAGAAGC
CCATGCTGTCTGTTCAGAAGGGAGAGGCCCACCCAGGCAGCAAAGCCAgcttttcataca
ct
>NODE_221_length_437_cov_5.729977
CACACCTGGAAATGCCACCTACCCCACCTAATTTGGCCACGCCGAAGACGCCGGTCTGGG
TCCCGAGTCTCTACGACCTTCCCTTCCCGAGATAGAGCAAAAAATCACAGGTTACTCCCA
CTTCCTGACGTCGCAGAGACTCGGGAGTAGGCTCAGTGCGATCGCGGCGGCAGCAAATGG
GGGGGTAGACACAAGTTTCACGTCTCTAGCACTGACCGTTTTCCAAACCCTAACCCTAAC
CCTAACCCTAACCCTAATTCCAGGCCTTAGGGTTAGGGTTGGCCCATACTACGGGACCCA
AAAAAGTGTCACTACAGACCTACACCAATCAACTCAGAGCGGTCTGAAACGCGCTCCCAA
ACACCTTCTGCGGGCACTTATCTCTGGACTCAGCACTGTGAAACTGGTGGCCTTATGCAC
GCCCCATTGTCAGTGAATGGGAGAACGTTTTGGCCAATATCTCCGGAACCGGACGTGCTA
CACACCTGGAAATGCCACCTGCCCCACCTAATTTGGCCACGCCGAAGACGCCGGTCTGGG
TCCCGAGTCTCTACGACCTTCCCTTCCCGAGATAGAGCAAA
>NODE_222_length_357_cov_6.859944
CATCAGCCGCTCATGTTTGCTGATGAGGTCACGTGAGAGCCGGCGGTCATGCCTGCCAAT
CTGCCAGCATCTCCTGTGTTTTCTCCTTTCCCTGCACTGTATGGGCTTTTCCCCTCACCT
CCCTTACACCCACCCACCCCTTTTGGCGCGCCATAATATTTCTTCCCCCTCTTTTCAGTG
CACAATAAATGACTGCTGTTATGGACCGCTGGTAGACTGCATCAAACAGTATCCTATCCC
ATAAAATTTTAAGCCTGAAATTGACGAGGAGCTATTGAAGGGGATGAGATGTGTCTGGCT
TCACCTGACATAAAAGTTCTGCTTCACAGAGGAAGTGTTTCATCCTGCCTGCCATCCCAC
TATCACCGATACAGGGGGCTGTAAGGCGATGGAGGGAAGAGGAGGAGGAGAAGATAGGCT
GATCTAAATGCATCTCCATGTGCATGCAGTGGATCAGACCCAATGTTCTATGATGCAGGA
AAAAAATGATCATTTAAAAGc
>NODE_223_length_404_cov_10.297029
CTCCTTTCTTCTTCCCCCACACCATCGTGGCAGGAATCCTTTGTCAGAGGTGTTCATCTG
GAACAACTTTGCCACACTTGTTTTCATGTTCTTTTAGATTACAGGGCAGCTGGCCCCAGC
TTTGAAGCTCCCCTCTCCCTTTGTCTCTGTGCAATGCACTCTGGTAATTAACTTTGTCCT
TCTTTTATTTGTTCCAGTCACTCGCAGTCCACTCTTCTGAGCATCTTCTCCCTGGAGTAC
CAGGTTAGAAGTTTTCTTCCTTTGTGAGCCCTGACAGGTGCCTAATTGAATGATGAATGT
CCCTTTATTTCTTTGTAATTGAACTGCCAGCTTTCTGATTGGTTTGGAGGATGCCCCCCC
ACCATACCTCCCGTTTATTTCACACACCCCCACCTCCACCCCTTCCTCCTCGTCACGTTC
ACGTTGAGGGCCTTTGCCTGCCTGAGCCTCGGTGGATGTCTGCCAAGCCTTCCCATCCAT
CTGTCTAATAACATCTAGCCCCTGCTTATTTGGTGGACCTGTAATAAATTATGCTAAAcc
attattat
>NODE_224_length_300_cov_1.653333
CTTTCCAAAGTCCAGGTCAGCCAGCAGAAATGCTACAAAAGAGTGCTTCAAGAATTAAGA
GGGCAAGTTGTAAATCTTGAGGTTGGCTTAGGGCTTACTTCACCTGACTTTAACACGGGA
CACAATTTTTTATTTTTTAATTCTCTTATTTATTCATATATACATATATATTATTTTTTT
CATGGACCTAAACCTGTCCCAAATCTTGTGCTATCTAGTGGTGGGACAGCCAACAGGAAA
AGATGTGGTCTTCTTGCTGGATGGATCTGATGGTACTCGGAGTGGATTCCCAGCCATGCG
AGACTTTGTCCAAAGAGTAGTAGAGACACTGAGTGTGGATGACAAGAAAGACCGTGTCTC
AGTGGTTCAGTACAGCAGAGATCCAGCTGTCCAGTTCTATCTGAACACCTACACGACAAA
GCGCGAGATCCTTGACACTGTCAg
>NODE_225_length_610_cov_8.662295
ACTCCAAATAGTTAATAAAAAAGAAAAGAAAGAAAAGGAAACACAAAATCCTAGAGGCCT
CATCAATCATTGGAGGCGGGGGGGACTCCATAGCTTGAAGCCCTGCTCTGGTTTTGTCAT
TGACGAAAAATGGCTTTCCATAGAAAAATGAGCAAGATCACACGCACACACCCAGGTCCT
GTATTGATTTTTATGGCGGATGGTGGGGCTGGTGGGTAGTGGAGGCAATGCTCTCAGAGC
AGATGTCTAATGGTGTTTAGAGACTCTCCACTTTATCAAGCCAGGCCAGCACTGACAGTT
AGATGCTGGAGGGCAATTAAAATTAAAGCCTGCCTGATTAGAATATCATATTCATCTGGA
TGGTAATTACTATGTCTGGCTCCGTATAAATAATTAATTATGCAAAACCCATGCAGCTGC
CACTGGCTAGAGTTAACTGACTTTCTGTCAACGTCTCACAGTTCTAGAAAGGATAAAGAG
ATTTGGGAAATAAGCTCTTTAGCCGCTATCTGGAAGCCCGCTGGGGTGTGCATGCAGCGC
CCATTGAAACAGTGGCAGCCTGCCCTCTGTGTGCAGGTGGCTTCAGCAAGACATTGTGGG
GCTTTTCCTTTTGAAGATGTATTTAGTTGAAAAAGAGAATGCTCACTTTACGGACGTCCT
CTTTCTTGTGCCATCTGACTCCTTAGCTCACACGCGGCGCTTGTCTCACTTTGTGACGCG
ATCTGTCTCTCTGttgtttatcttttttgataag
>NODE_226_length_319_cov_15.034483
TTGTAAATGGTCGAAATGTCAATTAGAAAAAAAAAAATCATCATTAGGTTTATTACTCAA
ATTAACAGTTGCTCTCAACCATTTAAATCATTGTTGGTGTTCGCCGTTAAAAGGGAGCAG
TTTTTTTTTCTTTCAGTCTTAGTAGTCAGACACATCTCCCTTTGGACTCTGACGGAGTGA
TTTTGGAGGTATTATATTCATGAGGGGTTCCAGTAATTGGATTAAATTGGTTCCAGAATG
TAGCAATTTATATTATAATATCCCATTACTTCTAATACTGTTCTTAATTAATTAGCCTGA
TTTTTTTTGGTCCGTGTTCCTGATAAGTTAAGTTGGCTCAGGAGGAGGTCCGTCCCATGG
TGACGTCTCGCCGAGCTACATCAGTCACACACACCTGGACACAGCACACAAGGTGAGGGA
AAATCTCACTGACAAAATGACCTTCATCTTTATTGGAACTGAg
>NODE_227_length_411_cov_2.615572
AGTAAGGAAGCAGGGAGGTGTTGGGGAGGCAGGAGGAGAAATAGTAAGGGACAGAGCAAA
AATCTAGGGAAAACTCAAGAAGAGAAAGGTGAGAGGAGGGAAGGAGGGAAGGGAGAAGAA
GTTATGAAAAAGCCTAGCAAGTAAAGGAAGATGATGTTAAGGGTAAGCAGAAGAGAAAGA
TGATGGGGGAAGTAAAACAAAAGATGGAAGCTAGATAGCAAAATAAATGTGTTCAACTAA
GGAGATGAAGGAAAAAGGGAAGAGAGGGAGCAAGCAAAGGTGGTGTGATGGAAGAAGAAA
GAAGGAATGCATGAATGCAGGAAGGAAGGAAGGAACAAAAGAAAAGGGGAAACTGTGTTG
AAAGGAAAGAGATGTTGGGGAGACAAAAAGAATGGAGTAAAAATGGACGCAATGTGTTGA
AGAGCAAGAAAGAGGAAAATGAGGCAAAAAACGAAGAAAAGAAGTGAAGAACAAAAAGAG
GGCAAGATACAGAGAGGTTTGtgaaaacagttgaagtaagatgggattgaggatagcaag
gaaaggaaggctatg
>NODE_228_length_481_cov_9.382536
GTACCTTTAATTTGTGACAGCACACAACTTACAGGCACGAAGACACTTTTTATTACACCA
AAAGCTAAATAAAACATAGCACCAACTTGTCAAGCTAATATATCTCTCTGCGCTCAAGTC
AGAACATATTTATCTTAAAACTTTAAAGAACAGCTGCATTTCATCAAACGGGAGCTTGGC
CTTAAAACAGCGCTCTTACCACTCCTTTACCACTCACAAATCTAAGAGAAGACAGCATAT
CTTTGATGCCAGACAACCCAAACGGCAAACATAATACTGTCTGCAAAGTGTGAATATTTG
TATCTTTTTTCCCCTTCCTCTACTCTTTTTTTCCTGCCATGCCCTGCTGTCTGCCTGTGT
TGTTTTGAAGCGGTGAATAGATTTAAAAGATGCAGGATGACAAGACAAAGAGCTGGGGAA
TAGCCCCTGGGCACTTGTGCTTTAAGTCATGCCATTTCCTTGCATGGCAGGCAGCCCTAA
ATAAGTTACTTATAAGCATTTATTGATGCACAAGTGTGGCATCTGTTCCTAGGCTGCGGT
TCTGGATGTAATTAGCTCAGAACCTTACGCACTTCAATCAAGCGACACATTTAGAGATAC
AATCCCCCCCCCCCAAcacatacac
>NODE_229_length_553_cov_13.338156
CACACTCACATGTGAAATGAGGTTGTAAGGTTGTGCACAAAAGAAGGCAGAGCACAACAG
GAGAAACATGCAGCCTCGGATGTCATAATGTATGAGAATACTCTTATGTTTTTCAAACAG
TGACCCCTAAGATGTATGTCCTGGAATCTACGGGCAGCTTTTAAGATCAGAAAATATAAA
AAAGGACATGGCAACTCCTAGAGAAGTCCGTCATCACTTCAGATTCTGCTCTCTGTCCGC
TTTAATAACCCAGACTATGAGATAAAGCATATTTTTTTTAAAGTGCCACTTTATTACAAA
AGTATAAACTTGACTGACATTTCATGAATAGTAATCTTGATATAAAACATTACAATCTTT
TGCACTTAGCACTTAATTACACGCTTTTGAGTACAAGACCCTGTAGTCTGAATAGCAAAC
ACACAACATTAGCTGCCACATTTAACTTAGCAGGGCTTTCCAAGAACACACCGTAGCTTC
ATGGCTTCAAAAAACAAGAAACAGAATACACTGAAATTTTTACATTGCAGCTTGTTTGCA
GTTTTGTGTCACAAGATAAGTCATTCCAAAACACAATTGAACATAATAGAAAAAGATAGA
TTTTCTTGACACTGATGATATATTTATTATTTCTTTCTCTTTTGTCATGTACATACACGT
TGCATCAACATACAGTATAATCACATTGTTTGCTGGg
>NODE_230_length_412_cov_8.220874
GATTTGGTGAGCTGGGGTGGGGGGGATCTAAAGAGTGCATAACCATGGAAAGGGGCTTGA
ACGCTCAAGAATCTTGTCTTTCTGTTTGCCCCCTCAATCGAGCGACACAAAGGCTGAATT
ACTCATTCAAACCTCGCGGGACAAAGGGAAAGGAGCTGGATAGCACTCCTGCATTTGTAG
TCAAACATTTAGAGACTTAAATCGAGTCGTCATGAAGGAGAAAGAGTCGGACAAAGCCCA
TAGAATTGCCATCAGCAAACATTTTCCTGTGTCATATTATGGGGTCTCCATGGCTCCCTC
TGGCCCGCGGACAATAGCACAAGTTTGCACACTCGAATACTGTCACCCTGCCAACGGCAA
CAAGGGCCCAAAACAGGACAATCCCCCAGAGAAAGCATGGGCTCCGCGGGGAAGGTTGCA
ATAGAGGAGGAAAATGGGACTTGTGAAATGCTAATTGAGCTTCATCCCCTTATTGAAGTG
GAAAAAGAGCACCTATCGTTCCCCTGAACCGCAGCCGCAGAGGAATGAGATGTGAGGAAG
CTGTTTGTCTGGTGAg
>NODE_231_length_920_cov_9.967391
TTCATCTTTTTTTACATGCAGTCCATAAAATTTTCATTTGACGGAATAATTTACCCTGTT
ATGTATATATACAAATAGATATTTTCTCTTTATTCTCTTTTTTAAACTCTTCAATAAAAT
CTATACATTTTATACACTATCTCCCTCTTTTAATGGTCAATGTGCATACACATGAAGTGT
CTATCCTTATAAACCGCCAGCCAATCTTCTTTTTGCTATCCATGGTAAGTGCTCGCACGT
AGGACTGGGTTGTCCTGCATTGGGAATTATAATGCCGCTTGTCTATTCCTCTGCAGCCCT
CCTTTGTGTACCCCATGGGGTTGCATTTGGTCTCATAAAAGTATTGCTTCAGTTGGCCAT
TGGGGACAGGGACCTTTTCCATGACGGTAACTGTCTGCCCAGACATGTCTATTGCCGTCT
TTTTATCCACAGCTGTCACCCACTGGCTAATACTGTCACACACACTGAGCTCTCCGCGCC
GCGAGGGATCGGAGTGTCGCCGCACCCTCATGGACATATTAGCAGCATCCAGATAGTTTT
TGTATTCCTCCAGAAGAAAGAGCAACGGCGGCTCCAAAGGCACTTGGTTGCTGATCATCA
CCCGCGAGTCGTACAGGTCGACATCCTTGCTCTCTGAGGCGACCACAGAAGACGGGCCCC
CACCTCCCTGGCTCTTATCAGCCCCCCGTCCCAGTTGTGCCGCCTCGCCCTCCACCTCCA
GCAGCTCCTCTATCACCTGCTCAAATGTGTCTGTGAGTGAGGGCAGCTCCCCACGCTGGC
CTGGCCCGCCGCCACTCTGTGGAGTCCCGTGGCCTCGTGCGGCCGTCGCAGCAGCGCCCA
AGTAGCCTTCCGTCCGATGGCCCCGCATGCCCGGGGCATCTCTCAGGGGCGCAGCTCTCA
TGCAACTGAAGTATGAAATAACCATAGTAAGGAACAGGATGGTCATCACTCTTCTAACCT
GGTGGAACTGGAGGGGGGAGAGAGAGAGAGAGAGACAAAAACAAGGAGGGGGAGAGAGAA
GAGGAGACGGTTAGTCAAAGTGCATTTTCAACAAAGTTAGCCTa
>NODE_232_length_425_cov_3.124706
GTGTCTTTCGAGGCCTGCTGGACGCGAGCCAGAGAGGGAAAGAAAGAGGAAGATAGCGAG
AGAGGTTGGGTGTCCATTTTAGGAACGCAAGTCTCCATCTTGAAGCTCACCTCTGCGGAC
GGGCGTCCACGTTAGGAGGCGTTGAGCACCGAGCGGCTGTACAGAGTTTGGTAGTAAGCG
CCGGAGTCCATCGCGGCCGGACCCGGGCTGTCGTAGATCTGCTTGGCCCCCATAGGGGAG
CCGCTGGTGTAGCTGTTGTAGGCCATGACCTGGTCCTGGTAGGACTTGAGGTCCATCTTC
TGCTCGTTGGACATGAGGTTGGTGATGGAGAACGGGTGGTTGAAGTTGTAGTGGGGGTCC
AGCGACTTGAGGGCGTCGCTCTGTAGGTCCATGTGCTGCTGCATGGCGCTGGGCAGGAGG
TGGGAGCTACCGGCTAGAGACTGGGAGTGGAGCAGTGGGTTGGAGGTGGAGGAGGCGCCG
GAGAGGGACAGGGAGGACGGAGGGATGGAGGAGGAGGAGGAGGATGGAGGAAGGGAGACG
GGCGGGCTGTGGAGGTGTGAGGAggacag
>NODE_235_length_467_cov_9.400428
TAACTGGTGATAATCTGAGCACTGAAAGTTTTCCAGCTTCTCTCATTTAAAAAACACACC
CTGGTGTCTTTACCTTGTTCCAACCCCACTGGGTAACCACGCACTCATTGTGTTTTCCTC
AACTTGTTAAAACACCACATGGTACATTTGCATAGGATAACCAACATATAGCAAATCATT
TGCATGCCTGAAAGTGCACTTGAGTAACCGTAATTACACGTGACACCAATTACTCTGTTA
CTTTGTATTAAATTATAATGGAAAATTCCACTAGAGAATTGGAGCCTAATTGCATCTTAA
TTTGCATAATTTTGCATATTAATCACATCTCAGATGAATAATAAATTTCAGCCGATTTTT
TTAATTTATGCATAGATACAAAAACAAGTTGAAAAATAATTTGTGAGTGAAAAAAAAAAC
AGGAACTATTACTTAGAGCATTTGTGCTAATTTCTCTCATTACCCGACGTTCAAGCCAAA
GATGTCTGTACTCTTGATCAACAAGAGCCGCATTTTGAAACTGAGAGTTTGTCAAAGCCT
CAGCAGAGAAAAGAAAAAGAAGAAAGAGATGGAGAAACAATTTTCGGAAAAATCCATGCA
TCGTTTgtttg
>NODE_236_length_344_cov_28.087210
TCAAACTAAGTTAGATGAGAAAAAGAGAGTTGAAGTAGCAAAGAGGGAAAAGGAAGAGAA
GCGAACAACACAAAGAGACAGAGAGAAAGCAGAAAAAAGATGGCACTATGATATAGAACA
GATTGTGCTGATTCTACTCTCTCTCTATCCGCCTTCCATCAGTGCCCCCATTCCTCAGCC
AGACACTTTCTTAAGCTAAACTAAATGGGCTAATTAATCTGGGCTAATGGTGGGTGACAG
CAAATATGCTAGCACAATTATCACCCTATTAAAGATTCATATTCCAACACATAATTGAAA
ATGAAAAGGTGGGGTGAAGGGAAGATGGGTGGGAGTCTGTGGCCCAAACCCCCACACACA
CATCCAGAAACTCAGCACCACATCTTATGAATTGTTACTTCAGCAGTGCATGATGCAGTA
TGATTTTATGGCTCCAGACGTTTAATTATTGGGATTGGGCAAAAGTGGGTAAATGAATTA
CAGGCAAt
>NODE_237_length_405_cov_8.720987
CTGACCGATAGGAACAGCAGAAAGAGCAGGTATCCTTCAGCTGAAAGACGGTGACACGAG
TTAAAGAAAAGCACTGATCATCTTTGAGGGACATGGCATTCTCTAATTCATAACGGTGGC
ATGCCATCATAATAATAAGGAATAGGATCTGTCATGGTGTCTAGCTGGTGCTTTTATTAG
ACCGATGGGAGGTCTCCATGCCTCTCCTTTCTGTGTTGTAGTAATGAAAGTTACAGCACG
TTCTCGCCCAGCCAAAGGTTGGCCCTGCCTAATGAAAACAGATGAAGCAGAGATAAAGTG
TTTGCCGACATTAAGGGACTCATTTATCACCGTTAGCCCCCGAGCTATAGAACACCTTGG
TCTGGAGCTCTCCTTTAACAGGCCCTGCCTCACAGCACCCCGGTGGCACACTGCAGCCTT
CCAGCCACATGCACGCCTCCATCTTTACCCTTCTTTCTCTTTCATTCGCCGCATATTTCA
CACCGACGGTTTTTCGCTGTTTACATCTGTACATACGCGCCGTCTCGTTCGCACGGCTTA
TTGAAGTTg
>NODE_238_length_387_cov_10.532300
GCCTCTCTTTCACAGCAATGAAATCAAGAAACAGGGATGTTTTTGTCATTTATTTATTCT
TCTCCAGTAATCACCCCGCTAACGCCTACAGGGGCCTCCATCTGGGGAGATCACCCACGG
TTGCGTGTGCTGTGATGCCAGTAGGTGGTCCTGCCCATGGCTTGGTGGGTGAGCATGGTG
TAGTCCCTGCTGCCACTGCTGCTGACATATCAGAGCTGTTTATTAAGAGGATGACAACTC
TATCAAGCCCCATAAGCGGGCCCTCGTGCACAGGAGTTCTTTTGTTACTTTCAGGGAGGG
TGTCATCAATCTTGCTGCCATGCTACTCTCTTGAGCTGTTGATGGCAAACACGATTCCTC
CCTTTCTGCCTGGCCTCTCCCGCCTCACAGTCTGGAATCAGGCGTGGTGAGGGGGATCGA
GGAGATAGGAGGACTTTCCCCGAGAGTGCCTTTTCTTGACAGGCGACAGAGCGGACCGTT
TGGACACCAGGGGTGGATATATGGGACCATGTAATGAAAAGACGTtgacag
>NODE_239_length_296_cov_10.726352
CCGCTCGTCACAGTAGGATTGGCCTCAAACTTATTCTCTCCCTCCCTCTCTGTGTCTCTT
CCTCTCTCCCCCTCTATCTGCTCTCCCTCTCTCTCTCTCTCTCCCTCTCTGTTCTTTCTG
TTTTCACGCAAGTGTCCCAGTTAAGAAATTGCTTACATCCCACTCAGTCTGGGGCTGGAT
TGAAATTTCCCATAGGGTATGTACCAATATGCAGAGAGCACACTTCGACAGATGCCATCA
GAGAACAAGCATATGAATTACCAGGCAGCCTGCCATCTTTGAGTTCAGACAGAATGGCAT
TAATACCTGATTACGATCCAAACAACAACACAACAACAACATGAAAGCCAAAGCAACTGG
GAGCAGGTAAAGGTTTCATCATTTATATATTAATGGATTTACTAACAAAGACTCTACACT
CTCTCCCCCCACTCTCCCCc
>NODE_240_length_483_cov_18.024845
TTAATGTGCTTGTAATGATAAATTATTTTGGTTATGAATCTAAAGTGGACCTGAGTGCAG
TCGGAGCAGCAGGACTGTTAGAACAATTGCAGCTGTCTCCCAGGGCTGTGGCCATTAGTC
AATAAATTAGAAAGTAATTAGTTTCTGCTTCTGTGGCTCTATTTGAAGCGCTTCACACAG
GTGTAATGAAAATTTATTGGAGCTGTTGATCCGGAGGAGCAAAGAAAAGTAGAGGATTTG
TAGCGTGTGATTGTAATGTAGGATTTCCATCTGCCTTTCTCCTTTTTTTGCTTACAGTGT
GACAGGTAAGGTTGGCCATGATGACCGGTATAGTAAGGCTTTGCTTCAGTATTTCGAGGT
TTGACAAAAGGCCAATCGACTAGCAGCTATAAATAATTTAGTGTGTCTCTTGTAGTGAGA
AAACTTCCTGTTTTTAACATTTTGAATTGATGATTTCAAATGAGTTAAGACTTTTGGTGA
GAAGAACATGAGCATAACCACCAAAATCTATGGTTCTGCTGAAAAAGACACTATTTTTCC
GTGAAACATTCCCATGTGTTTCACATAGAGTAAAATCGGATGCGTAAAATTTCTGCAAAg
ttgttttgttttggggtttttttgctg
>NODE_241_length_370_cov_11.002703
ATCAAGAAAACAGAGCAAAAAAGAACGATACCATGGAAGGAAAAGGAGCAAGGAAGACGA
GAAAAAGTATATGAAAAAAAGAGGAGGGAAATGGTGTAAAAATAAGAAAGGGGGGGAAAT
TTTTCAATTATAAAACCAAGCTAATTTGGTATGACCAGCGACTGTCATGCATGGTGACGG
AGCTCCATTATGCAGTCATTTGAGCTCTTTCAAATTAGTTATGTTAATGTCCTGCGTGTG
AATGTAACACTTGGATGGGACAAGATTTCAGCAATTAATTTCTACAGTCAGCGGAGAGAC
AAGCAAATTTATTTTCCCCCTCTCAGGGAATTGGTGGTGGAGGGAGTGAGGAGGGGAGAG
AGCATTCTGGAGCAGGGAACAAGCTAAACACAAGACCTAAATAAAGCCTGAACAATGGGA
GCCAATGCCTCCTCATTCATTCAATTGACAATGTTTTGCAGCTTAAACCTGTTTTATTAA
TTATGTTTGACATTTCCTTAATTAGTTTCATTTA
>NODE_242_length_543_cov_8.493554
TGAAGCTACATCACCAGCACCAAAGTGAACTGCAGATAACCTCATGACGTGGCACAGACA
TAGTATTCATGCCTATATAAAATTCACGGCGGCCGCATGTATCTGGTGGTGGTCTGAGCC
GCTGATAAGGCTTTGCACACTATCTGCCTTCAGTCTAGATGAAGGATGAGCTTCTCAGCC
ATAGACGTTGTCCATCCTGCTGATGCTCCCTCGTCTCATCGTAAACTCTTGTGCACCCTC
TGGTGCTTGCTAGTCTCCCAAACTTCTTTGTGTAGCCTGCTTTGCAGATTGTCTTCCTTG
TCTGTGTGGTTGCTCATTATTCAGAGACAGACGGATCTCAGGTCATCTGCAGCTGCAGCA
AAGAAGAAGCAGGAAAGATGGCGATCATCCATTAGACCGACCGGGCGCACGCATGAAATA
CGAGGACAACTTTTGGGAGGATCGCTTGAGGAGAAGATTGTACCAGTGAGTTTTTTTCCC
CTCCTGCTTCTCGCACTATATTTCCAGTTTCGTCAAGGTTTTCGGCTGGGCTTTCAAGGT
CTGCGAGAACGTCGCTATGGTAGATCATGGGATATAATGTGGAGAGCGCCTCGTGAATGA
CCTGGAAAGAGCGGATCTCCCCCCACCGTTTCTCCTTTTAGTCCagtttggtccagacga
ctcggttggagagaaagtcggggtttt
>NODE_243_length_498_cov_7.008032
GTAACTTTAAGCACTGCCACCTCATGATATAGTTATTTTCTATTAAACACACACAGTAGT
TGCACGGTTCCGGCGATCAGCAGGAACACAGCTGGAGCAGAAGCACATGCTCTATCATTT
TTTGCTCACAAATGATGTAAAAATGGCCCATTATGGCGAGGAACAAAGAGGATGGGCCCC
ATGTTCGAGCCAACCCCTCACTGATGCCCTGGTGACTCGGCCAGCCACTCTCCCAAGGCC
TACTCCTTGATTAAATGCATAATCCACTACTCCCCATCCCCAATGATTTAGTGTGCCTTT
AAATCAGCTTGCGCACACATAAAAACCTCAAATAAAAATCACCAAGAAAAACCATTGCAC
TCTAACTGTTCTATTAAAATGATACCCAGCCCAGCCTTTCTTCTCTGCAATAGCGTTTAT
TCCACATGAATGCGTATCTTCATTTTTTTTCATAGGTATGCATATAAAATATTTAAAGTT
TAAAATGTCACCGTTGAAACATCAAATGCAGGAGTCTCTCATTAATCAGCATGGATTGAG
GTTCTCTTTTAAGGTTATAACCCTTTGAAAGAGCAAAAATTACATTTTTGACCTTGAAGA
TGAGACAAACTCATAAACGTAAAATAAtttgcagtttaaagg
>NODE_244_length_349_cov_3.489971
CTCACCAATGCCTCTTCTATCAACTTGCCAGATTTCATGTGATTTGGAATAACCCCCTGA
GACGAGTTCGCTCTGGAAATTGTGATTTTGGCCCAAAATCTTCCTCTGTCAGTAGGTGGC
GCTCTTCCTGACAGGTATGATTTTCATATGGTTGTGATGAGGGCCGGACTGTGATGCAAC
GTGTAAAGTTTCAGGTCGATCGGACCACGTTCAGGCTATTTACAGTGCACTTCATGTTTC
ATGGCGAAACATCAAACTTTGTGGCGCCGTCATGGCCACGCCCTCAGACTTTTGCGGAGG
ATTTTAAGAAGTTTTGCTCACCAATGCCTCTTCTATCAACTTGCCAAATTTCATGTGATT
TGGAATAACCCCCTGAGACGAGTTCGCTCTGGAAATTGTGTGATTGCAGCCCAAAATATT
CCTCTTTCCAGCAGGTGGCGCTCTTCCTGAGAGGTATTATTTTTCATATAGTTGTGATGA
GGGCCAGACTGTg
>NODE_245_length_446_cov_11.742152
TTATTATTATATCGTATTTTAGTCTTTTCAGGAATTTTCTTGCACTGAGAAGATCCTCAG
CAAACAGGGAAAAAAAAGAAAAAGGGGGGGTGGGATAAAACGGGATGGGGGGAAGGAAGG
AAAGAAAAAAAAATGCATGAAACATGAAACTCTGCAAATTTGACTTATAACAAGCAAAAT
TACACCCTGCTGTCATTTAAATTATGGCTGCCCTCTATAAAGGTGTCTTTTAGGTGCATT
AATTGAATTCGGCACTATTTCCCAATAATAATCTGTAAAGTTCAGCCGTCCATCCTTCAT
GAGATCCCTGCCGCGTACCAGAGGAGTATCTATTTCAGTGGCTTAATTTATTTTCATGAT
TCGCCGATAATGACGGCCATGCAGGCTGTACATCAGAATTAACCTTCATTTCACTGAGGT
ATATTACGATGACAGTCCCCGACACATTTCACCTACACAAAGGGCATTCTCTCCCCTCTC
TCTCCCCTCTCTCTCTCTCCCCCTTCTCTTCCTCTCACTTTCTCCCCCCTGCTTCCTCTG
TCGCTGCCCCTGCTGTATAATCATCCTCGGCAGACCAAGATTGtttgata
>NODE_246_length_712_cov_8.964888
CAGACTGGGACACTAGTAAGACCTCGAGCACCGAGCATCACCAGGACTGGCTGAGCTGCA
GGAAAACGTGCTCTGGATTTTTCTGAGCTGACTGAACTATGGTTCACGTGATAAACTGGT
TAACGTGTTAGCGAGGAGCATGACAACATGCCATTAGGCTGTAGAAATGTGTTTACTGTA
TGTGCAAATGTTCAAAGTTCAGAAAAAGGTGAAAGAATTTGTCACCCAGCCCTCTGTCTC
CATCCAGGCCGTCCCCCTGCCTGCTGTGACCGATTTTGTATACAGGAACAAAAAAACTGC
TTATTGGAACCTGTGAAGGATGGCACGTTCATGAATCCCCCATTGAGATCAAGTATAACT
GTGTAGTGTTAATTGTGTACTATTCACCTTGTACAGCTGTATTCCTACAAATATGGTTTA
CTGTATCATTGATACTGTAGTTTCAAAGACGTGAACAACTATTTTTATGAAATGCGACAG
TACTGATATATTACATTTTGCTAAAAAACAAAAAACTTGTTTACTGAAAGATATTCTGAA
ATACTGTCAAATAAACTCTTGACATGGTGTAAAATATTCTTTTCTAGAGATTTTTACTGA
AAATGAGCCAAGAGCTGAAACAAATAATTAATCGATGAATTTTGATAATTGTTTTTTACC
CAAAATGAAAAATGGTAAATATTCTTCAGTTTCAGCTTCTCGGATGCGTGCTTTGATGTG
TTTTGTCATTCtaaattgtgtattttgggtattttaattttaattaattgattaagtgcg
atggtgccaatatttaccagagacgggatgaaacattgacaatgaatcaagttgaaaata
ggctttaatcaacaca
>NODE_247_length_375_cov_11.002666
TTGTATCTTCTATTATCTTCATGTTAAAGGCCACAAAAGCTCTTCAGTGAAGTCAGCCAT
TAAGAAATGACAGGTATTGCTATCAGGCTTCTTTATAGGCTATTACCTGCAATGACAGCA
GCTGCTGCTGCACCACTGTACGGCCTATCACATTATTTGCAGCTAAAGTCAGCTACTGTG
TCATTTTGCCTCATTTTCTTGACAGTGCTATCATAAATCCATTGGGCTGCAGGGGAAACT
GTCGACTACCTCGATTATCTTCATAGCCTGAATGAATTCTGAAATGTATGTAACAGGCAA
TGACTGTTATGGATCAGGAGCCAGGGCCATATTCTCACTAACTCTCTCTCTCTCCTTCCT
TGTATCTCTCTCAGGTGATGTGCTGATCGAGGGCTTGAGGGTTCAGATATGCGCATAAAA
CTGAGTAAAAGAGGCGAACTTTGAAGCACACAGTGACAGCTCATGACTACTGACGTCAGC
TCTATCTCTTAAGATATTCTAAAGATACTGAATGGTCAg
>NODE_248_length_518_cov_7.476834
TAAATTAATTCTTGTGCCATTTATCCACAGAAATTCAATCTGCTATTGGGTGCACTTTGC
TGTTCAGACTCTGTGGAGATAATCACTGAGAGAACCTGACTCATCATGAAATATTCAGCA
GACTGAGTTAACGCCTTCAACTCAAAGCTTTGGCAGCGTTCCTCCTCGCTATTCATCACT
GTGTGACAGAGCTCCTGATGAACGCACCGATGTGAATGTAGCCATCCTTGTAGAGTCTGT
TGATGATGAGGGTGAGGATGAGGCCAATGTTGCGTGAGTTGTAATAAGTTAAATAGATGA
TCCATCCACAGGACAGAATGGTGGCTGAAAGAGGAAAAATAAAACATGGCCTCAGTCAGT
AAAATTAATTTTCATGTTAATTGAAGCTCAGTTTTAATTGAAAATCCTAGAATCACTGTC
AAATTGAAATAGCAAGGTTGTCAATAGAAACATTTATACGTAGCAATAAATATCATAAAC
AAAGCTTTCTTGTTTTCTCACGGTTAGTCAcgtttgtttgtgtcagcagtgtctgtcagt
ccaacagtaaattaggtctatatattcaaatataatcactaatggtgattttactagtta
agactttaattatacatgtgaattactgtattatttattaagtcaacaaactgattggtc
tt
>NODE_250_length_145_cov_3.979310
GAAATCAAAACATGTTTGTAAACATTGCCTTCAAAAGTCAAAACATGTTTGTAAACATTA
CCTTCAGAAGTCAAAACATGTTTGTAAACATTGTTCTTTTAAGTCAAAACATATTTGTAA
ACATTGTCGTTGAAACTCTGCAGGTCTGCTGCTCTCATGCTCTCAAACAGCGTTTCATGC
GCTGAAAATGCCACTTTGGCCAAACGGTGTCTCCTCTCTGTATCTTGACACAATGTCACT
TGAAACAGCTTTTGCCTTCATATTTATCATATTTGAAGACACTGTGAAg
>NODE_251_length_596_cov_10.884228
GTAAGACATGGTGGGACTACTAGTTCTCAAAACCATGTTTACATAACCAGGAGCCTGTGC
TAGGTGCTGTTTTCTGCTCTACCTGTAAAATCACACTGTGGTAAAGTGATGCAGGTCAGC
TTATTCGAAGAGAAATAATTTACTTGTAATTTGACAAGTTGTTTCCGCAAGTAGTGCAGA
TTAGGTTAGATAAAATGACAATATTTTTACAAATGAGCTAAGCGAGGCATAGGAATAAGC
ACCTATGAGTGCAGAGACAACACTTTGTCATCATGCTTCTCATTGTGACATCTGAAAAGA
CCCACAGGTGCTGTAGAAAGTGACTGTGTTGTCATATTTCATTTAGGCATCCTTCTGCAA
AGCTGTAATTGCCTAATTAGCTTGTTAATTAGGAGATTAGCATTTACTGATAGAGTGGCT
TGCTCTGTTGTGATGAGAGTAATACAGATTAAGTGAGAAGTTATGGGTGCATGAGTTCAC
AATTTTGCCGTCCACAAAGGGGTCACAAATCATTAAAAGATTTGTGAAATTGCTGCGAGT
GTTACATCTGAAGATGACGCTTGTCTCTTCCTTCCTTCCTTGTATCAGAATTGGTGCTGA
GGACGGTGAAAGAATGTAGAAGGCAGCCTGTCACATGGCAGCGAGATCCCTCCTGGTCTG
AGTGTCGCCTGTATCATCCCCTGTTGCTCGGGGAGATTGGAGGAAATGACCGAGCAGACG
gtgccagagacattactaac
>NODE_252_length_427_cov_11.962529
CAAGAGCAAGCCAAATTGCGCTAAGGAAAGGACAATTAGCACAGAATCAATCCCTTTCTT
CCTGTTTCTTTTTTCTCACTCTCATTTTGTTGTTTCTTTATTTTAGCACAGTAATGAATG
CTAGGAGAGGAACACACAAACCATGGGATTCTTGGAAGAAGAAGGCAGACAAACCCCCAT
CTCGCTCATAGCTATGTCTGGATTGCCTTCTGCGCTGAGATAGGAGTCAACATGTTTAGC
GACATCAAAAGAAAACCTGATACCTTAAGTATAAGAAGATTAACACTTGCAGTGATCTTG
AGCTTAGGCTTCTCCAGGACTTTCAACAGACTGTGCCAGAAGGGACAATTACCGATGAAT
TGGCACCAACATCTCGTAGTTATTTAACAAAATCTGGCACAGTGTATAAGCTCTCGTCCT
TAAGACTTCCTTTCAAGTCTGGCCCCGGTATCAGAAGGCTAACAGATTGGGGAATGTGAC
GAGAGCCGACAGCAGGGGAATCTGCAGGAACACTAAAAGAGGGAGGAGGGAAAAAGAAAG
CAAGTAAGCAAGAAAGAAAGAAAAAACAaag
>NODE_253_length_329_cov_2.234043
GACACATACCCTAGACTCCACAGGAAGTCCGCCATTTTGAAAAAAAGGCCGGATTTTGGC
CCAAAATCACACTTTTTCCAGCGCGAACTCGTTCCAGGGGGTTATTCCAAATCACATGAA
ATTTGACAAGTTGATAGAAGAGGCATTGGTGAGCAAAAGTTCTTAAAATCATCCGCAAAA
GTCTGAGGGCGTGGCCGTGGCGGCGCCACAAACTCTGATGTTTCGCCATGAAACAGGAAA
TGCACTGAAAAATGACCTGAACGTAGTCCGACCGGCCTCAAACTTTACACGTTGCATCAC
AGTCCGGTCCTCATCACAACCACATGATAATAATACCTGTCAGGAAGAGCGCCACCTGCT
GGAAAGAGGAATATTCTGGGCTGCAATCACAAAATTTCCAGAGCGAACTCGTCTCAGGGG
GTTATTCCAAATCACATGAAATTTGACAAGTTGATAGAAGAGGCATTGGTGAg
>NODE_255_length_371_cov_11.339622
CGCACACACACACACACGCACATCCCACACGTCTACACGCATACACATTAAACAATACTC
TAATTACAACATTTAGAACTCCCCCTTGCCTCCTGCGTCTCCCCAACCCCCAACCCACAA
ATCTGTGAATCTGGAATTGAATTTAGCCCAAGTTGAGGGCTGCGCTGGCATGAAAAGACT
ATTTGATTAGAACGGCAGTTGTTTCATTTGTGGTGCAGCAGATTGCAGAGCCTCTCTATC
CGGTGTGCAATCTGTATTCATTACTCGGTGTAAAAGGATGATCCATGTCCTGACACCAGG
CTCATCATTTCATGCAGATGCACAGCAGCTCCACAAGGCCCTTACCAAGTCACCATAAAA
TGCCTCCTGCTGAAACCTCAGCAACACTCCTCTCCTTTCTGCCCTGCTTACCACTTTCTC
TCCCCTCCCTGGTTTTGCTAGCTGAGCCCGCTTCTGTCTCTGATTACTTTGTGACCAGAA
ATGACTGAGACTGTGATAAATGGACGATTAGttgg
>NODE_256_length_348_cov_3.801724
GGCAATTTGTTCTCAATGGACAGCGGATGAAGAGGTGGCAAGTTAAAGTCTCCAATCTGA
AGGGTCTCCTTGTAAAGCTAATTCCAGTTAATGGCCAAGAAACAAGCCTCCACTAACCCC
ACTGTATCTGACATCCAGGCTCCAGGTAATCAGGCTGACATTAATGCAGGCTCCAAAAGA
GACACCTCGTCATCAGGAATTTTCCTCATTGGCACCGAAAATGCCAGGCTGCACACCTCT
GACTGCGTGGCCCCCACATCTATTAACCTTATTGATTTGGAGCCCTGCTGAGCCCCTCCA
GAGCTCCCGCCCCCCTGCTGCTGGACTGAAGTGGATCAATCCTACGCCGGGGGCCACAAC
TCGATAACAACCCAGTGCTCCGAGACTACTGTTTACAACCTGAAATGAATACACACATAG
ATGCTGCTCTGTATATTCACTGCTCATCTGCCGACACTCCCTGATACAAGTTTTAATAAG
TGTttattatac
>NODE_257_length_687_cov_12.167395
ATGACTACTATAAAAATAATTGTCGTAAATTCCTTTTAGCCACACGTGACTAATTACTGA
CACTACAAAAAAATGCTCAAAGCATTTTGGACTATGTGCGTGAGCATATTTTACATTTTT
ATGAAGTGTTGGTTTGGAAATTGAATCCATTCCAACATTTCTTTTTCCTCAAATGAGCCC
TCTTTCCCTTTGCAAAACACAAATTGACAATTTGTTCAGTAATCAAAGAATCTCCCTTTC
ATATGGATCGGTTTTGCGAGCACAAAGTAGAGAGGAGGCAATTTCTGGACATATCATGAG
ATTATATCCGTTTGACAGTTGCGTTACTCTATGTGGTTTCCATGACAACTGTTTGGGTGA
GGCCCCCAATAGAACCAACCTCAGCTGTCATCTCTTCACCTAAAAGCTTTGTAATTGCTC
TCATTTGCATACTACAATTAAGTGTGTTAGCTCACAGCAAGAACAATCAACCTCCACTAA
GGACTGGGGATAGTATAATTATTATATCAGTGGATTTGTATAAAACATTACTGACGAGCT
TTTGTTTGACGTCGGCATTGTACTGTTGCGCTAGTTTTACCAGTTGTTTTCATAAATATA
CATATTTCACAGACAGTGGTGCGTAATGCATAGCTAGGGATTCACAGTTTTCTGATTTTC
AACGGCCCATATGCTCGTATAAAAGTGTCCGTTTTATTTCAGAAATTGTGATGTAGTTTT
CTGCCTGTTGGTCAATACAGTGAAGGATATTTTTATCCATTTTTGATAGGAGGCTTTTTG
ACTCGGTGCTACACTTGACTAgctagaaacagaatgatttgcagtagtggg
>NODE_258_length_439_cov_4.551253
ATTATTGTCATATGGCTGTGATGAGGGCCGGACTGTGATACAACGTGTAAAGTTTCAGGC
CGATCGGACGACGTTCAGGCTATTTACAGTGCACTTCCTGTTTCATGGCGAATGTCCAAC
TTTGTGGCGCCGTCACGGCCACGCCCTCAGACTTTTGCGGAGGATTTTAATAACTTTTGC
TCACCAATCCCTCTTCTATCAACGTGCCAAATTTCATGTGATTTGGAATAACCCCCTGAG
ACGAGTTCGCTCTGGAAATTTTGTGGTTCTGGACAAAGTGTTTCTGTTTCCAGCAGGTGG
CGCTATTCCTGACAGGTATTTTTATCATATGGTTGCGATGAGGGCCGGGCTGTGATGCAA
CGTGTAAAGTTTCAGGCCGATCGGACCACGTTCAGGTCATTTTCCAGTGCACTTCCTGTT
TCATGGCGAAACATCAAAGTTTGTGGCGCCGCCACGGCCACGCCCTCAGACTTTTGCGGA
GGATTTTAATAACTTTTGCTCTCTAATGCCTCTTCTATCAACGTGCCAAATTTCATGTGA
TTTGGAAAAACCCCCTGAGACGAGTTCGCTCTGGAAAATGTGT
>NODE_259_length_490_cov_7.865306
CTTCTTCTCACTCATGGACTGTTCTTGTTAGCTCGAGACCGAGTGAGTAATTCAATAAGT
CAAGTATTCATTTATTACTTTCCTTTTCAATCACGGGGCATTTTTTTTTTAACTTCCCCC
ATCCACCTCCACACTGAGAGAAAAAAACAAAAAACAAAAGTGATACGAGTTCTGCAACTT
CCATCTGTGGCAGCGCTCGTTGTCTTACTGCAGCTTAATTACAAAATATTGGCGCCGTTT
TCTGTAAAGATTACTCACTGTAGGAGGCTCTACGTAATTTGGACCGGAGGGTTTGTCACA
GAAAATAATACAATGCAACTGGGCTTTCTGTATTAGATTTCCGCTTTTAGCCTCCTTGAC
ATTTCAAGCTGCATGAACTAATACATCTGTTATTTGTTGATCATTTGATTATTAACATAC
TTCACAAACCAAATCAGCTGCCCTGCTGGAGACGCAGATACAGCTCAGCAGACAGTCTGG
GTTTTCTCGCCTGCCACGCACAAACACACTCGCAAAAGATGCACAATTCAGCCCTCAGTG
ATAAAGGAAAGCGGGGAAAAAACATTCATCTTCCCCTCCTTTGAGCGTATGAGCACTCTG
ACACCGGCATGGAACAAAGCCCGTCATCACATTc
>NODE_260_length_307_cov_10.107491
CCCCCTTCTTTTTTTTTTTTTGTTTTCACCAGTTTCAGTCCCTTATGTTTGGTAATCGGC
ATTGCTAAGTCAGAAGACATCAGCTTGACTCTATAAATTACCACCTGATCCTTTCTTCCT
GGATAATTAGGTACCCATTAGTTCTAATCAAGTAGTTACTTAATTATTGCAGTAATTAGT
CTAATGGTCTAGCAAATTGAAGCTTTATCACTTTCGGATACTTAATGTTCTTGGCAGAGT
ACATCACAAGTGTCAAGGCTTGGGCTTCAGCAATCAGGCAGCAGAAAACAAAGTTTATAC
CATGTCATAAATAATATTGGTATGTTCGTGGTCTGATGTGAAAATAACACAAGTTTATGT
CAGACTGTGGCAAATAAAAAGCTGTGTAATAAAAAATAATAATAatttgagaaataaatt
ttaatttgattgcagcttgacaaaacatcac
>NODE_261_length_149_cov_34.483223
CCTCAGCACTATGACCACTGGCTGCGTTATGCAGGTCCCATTGTCAGTGAATGGGAGAAC
GTTTTGGCCAATATCTCGGCAACCAGACGTGCTAGACACCTGGAAATGCCACCTGCCCCA
CCTAATTTGGCTATGCCGAAGACGCCGGTCTCAGTCCCGAGTCTCTACCACCTTCCCGTC
CCGAGATACAGCAAAAAATCACAGGTTACTCCCACTTCCTGACGTCGTAGAGACTCGGGA
GTGGGCTCAGTGCGATCGCGGCGGCAGCAAATGGGGGGGTAGACACAAGTTTC
>NODE_262_length_351_cov_3.116809
TTTAATTGTCTCTCCCCTGACAGGCCCATTCATCAATGGCTTTAATGGTCAATCAGAGAC
AGGCTGAGTGAGTGCTCCCATTCTGTTTAGCCATAAGCTGGCCTGGGCTTTTATTTCATC
AAAATGCCCCAGCCTAATGTACATTCTCACTGGCTCAGAGTGGCCGCGGGGAGCACATAA
AGAATGACTGAAAGCTTTCTGATTTCAGATCAGTGAGAAGGATGTTTTTCTTTTTTTTCT
TTTTTTCCTTCTTCTTCTTTCTCCTCCTCATCTCCTCCTCTACTCTCTCCTCCCTGCTAC
ACTGCCTGCTCCTCTGTTGACGAAAGGGAATAAAAGGCTGTAATGTAGATCGTTTTGTGT
TTTTAGAAAACAACTTTTTCTCCCTGAAAACCACGCTTCTTTGTTCATTCATTCATCTAT
TCATTTCTTCATTTTTTTTCATGCTCCCCTTCCACCCCTGTCAGTCAgcccgtgcagctg
caagttataaagttg
>NODE_263_length_469_cov_9.010661
CTCTCTCTCCTCTTCTGTACCCGTCTCCTTCCTCGACTCAGGACCCCTGCAACGCTCCGC
TCTCCTCTCACCATCTCATATCTCGCACACAAACACATACACACAAGAAACACACGCGGA
AACACACATTTCCACTGCCACCCGCGTGCATTTATTTATTCGTTATATTTCCTAATTCAG
TTTGACGAATGAGTGACAGCTTGACACTTCATTCGGCAAGATTAATAGAACGACACAATA
TTTACGTGGCAGAGACAGCCAATTATCCCACCATCTATCATCCAGATTATCTTTCTGATT
GAAAACTACTCGTCCATGTAATCGGAATTATTTGGAATTAGAAGGGAATTTATGGCTTCT
TGTGTCACTTTTCCTGGACGGTGGTAAATTAGAAATATTAGATACATAAAGAGAGTATAG
GAAATGGGATAAATAGAGGCCTGGAATTAATGCCACACATTTCCTTTTTTATCTGTTTGC
CAGTCCCTGTGCCTCTGAATGAACCCCATTTTCCAACACCATTTTATAGGTTATCATCAC
ATATTATTAACACATACTGTCGGCTGTACATTGTGGTGATGACGCTGTGTAAttcacact
tatataaaaggag
>NODE_264_length_447_cov_17.843401
TCTAACTATGATGAAAGGCAATGAAGACAAGGGATCCTCATGTAGGTATCAATATAAATA
TTACTGGAAGGTCAATTAATATGTAAATTAACTCCTCCATTTAATTAGCTATTTAACTAT
TTTCCAAGGCATGGACATATTAAATCATGCTTAAAGACCCCTCTAACTAGCCTCCTGACA
ATAGTGCCAGGGAGTCGTGGGCTCATAAACTACCGGCTTGACCTATAAAGAGCCCCGAGT
CTGCTAATTCCATCTCAGCCTAATTTTATGACTTGCATAAAATAACCATAGTGCAGCTTT
GTAGCTGTAAAGAGGATATGGGTAATAAAACGGAGCCGGGGAAAGCATCAGAAATCTCCT
CTTCACTAGTGTCCTCATTTATTATTCTATTATTCTTTGCAGGGTACCGGGCTCATGTGA
AAGACAAATGACCTTATTATATTAAATAATTTGTGAGGATATTAACCGTTAATCACACAT
AAACAGCATTTAAAAGGTATTGATTTTCCAGCGCTCTCAACAGCTTGTTAAATTTACGTC
CAATAACATGATAATAGATAATCAGGTGAATGATACTCATTTGTAGGGGAc
>NODE_266_length_318_cov_9.933962
ATACATACATACATACATACATACACACACGTGTGTATGTATGTATGTGCGTGTGTGTGT
GGGTGTGTGTGTGTGTATATGTGTGTGTATACATCCCTCCCACCCTGCTACGATACAGTA
ACTGCTGACCCCGGACACAGTGCCATTATGGCAGACGAGGCAGGGCTCCCCTGGCAGCGG
CTGGGGCGGCTGGTTGCTAGGTGGAGAGACATTACCGCGGGCCTCTGCAATAATTTATCC
TAAGAGCGCGGCGAGCCGTCATGTAGCCCCTGACAGAGAGCTGCAGTACTTTATCAGCCT
GCCTGTAAATCAGCCATGTGTGGGTGCAGACGGCAACATTGTTTGATCTCTTTCAGACAC
TCTAATAATCTGCTCCCCTCTGATTGATACCTTCACACAACAAAGCACATTACACCAGCA
AACCACAGCAGCCATCGGTGTGTGTGTGCACATGTGAGTGTg
>NODE_267_length_413_cov_15.147699
TGTTACTTAGGGGTGAGTGAGGCAGCAAGTGAGGGGGACCAGCTTTACATGTGTGTACAA
AAATTTCACCATGTATGTCCATCTCTCTCTCTCACGTGCACACATGCACACACACATATA
TACCACACATAAAACACACACACAAACACACGCTGGGGCAGGTTAGCCCTCCTCTACACC
AGCACCTGCTCCGCTGAAGGTGAAAGAAGTGCTCACTTGAGCTCATTGAAAAGTAGATGT
GACAGTAAATTTTTCAGGCCCTTGTGAGATGGGAGATCTTGTTATAGCAGTCAGGATGGG
GGTCAGGGCAGTGGCTGCTTGATGATTGAGGAAAAGAGAAGTAAATTCATTCTGCTTCGG
GCACTTTGTCAAGTGCCAGTAGCTTACCGTTGAGAGCCACTCACCCATCACCGTGTTACG
GCCCCAGAGGTCACATCCACCACCATAAATCTGCCTCGCCTCCTCGCCTGCTAAACCTAT
TGCCTTACCCCAACTGAGCACGAGCAGGGAGAGAGGCTGCAGCTGCTGCTGCTGCTGCTG
CTCCGGTTCatagtcac
>NODE_268_length_296_cov_7.489865
TGACCTTACCTAAGGTTTGGGTCTTTATGGCTCTGTTTTATGTTCCTGTTTCCATATAGT
GCATTTCAAATTATTATTTTTTATTTATAGTAGGAGTGCATCCACGGTAAGGACAGCAGC
CCCTGCCTCCCTCCCTCCTTCCCTCCTTCCTCAAAGATACAGCAGAAGTGACTGGCTTGT
CGGGCTTGAAGAATTGTTTAATTTCAGGGCCCCGGCGTTTCCTGAGGTGAGGTCCGCATT
GGCTGCTAATAGAGATCTAATTGATGGGCCGAGTCCCGTTTCCGTGCTCTCTCTCCCTTT
ATTGCGCCCCGGCGTCTGCTGTAAAATAGGTCTGTAATCAGATTCCGCCTATTCCTCCTG
GAGCAGGATGAGCGCTCAGGGCTGCCGAGAGAAAGAGATGGGGCAAAAGAAAAAGAAAAA
GAAAAAAGAAAGAAGAGAGA
>NODE_269_length_381_cov_1.349081
CCTAGCCATGGGTGATGTGAAGAAGCTACCAAAGGACATAAAAAATAACCCAATTATATA
CAATATAGTTAGGGTGTGGCAGGGAATCTCTAAACACATGGGAAGGGTAGCCTGCATCTC
GCTCCTGGTAAATAAATATTGTTACACCGTCTGACCGCCGGGTTTTCTTGTCTAGCGCTT
GAGTCCAGTACCAACCCGTAACACTTAGTGCTTCCTTTCTTGCAAGTGACTGGCCCCTTT
TCCTGTAGAGGTTGTTAGAGCACATCCCTGCAGTCAGCTCACCTCCCCATCCAGCTCCCG
ATTATTCCTTTTCCCATTTCTGTTTTGTGTGTACATCTGATGTTTTGTGTAAGATAAATG
ACTTTCATTCAAATTGTGGCTGTTGTGTTCATTGTCTCGGTCTCTCGTTTCTCATGACAG
ATATAAATAGAACTTGATTCTTGGTCCCAATTTTAGCAGGAAATCTTTCTTCCTGATCAT
TCCTGActccatctgtgttgctcctcttctgttatgcctggttcc
>NODE_270_length_310_cov_7.122581
TAATCCTTTGTATACAAGTGCATTTGCACACATGTGCCTGTCTTCTGCTTATGCTTTCAT
ATCCCCTCCCAGGAGTGTGTGTGCGTGTTTGTGTGTGTGTGAGTGTGAATATCTTTGACT
GCACTCTTCGCGCTCATCTCTGGAGTGCAACTCTCACAGGGCCAATGCTGCTCTCTCTCC
TCCTCGCTCGCCCGGCCCTCTCTCCCTCTCCAGGTGCTCACCTCTGTTGATTGCCTGTGG
CCTCTTGTACTGTGAATGTTAAGTCCTGCCATTTTGCCCAGATGCATAAATAATAACAGT
AATTACTGGCCCAGCAATCAAAGTGTCGCCCCAGCGCGCTGGGCCTGTCTAGGGGAACAA
ATCGATAGGCATCTTAAAAGCCACATTGATTGTAGGGAGGGGGAAAAACACCAAGGGGGA
TGGGAAGATAGATAGAGACAGCCAGAGAGAGAAA
>NODE_271_length_432_cov_15.259259
CTTACCATGTTAGGCTCCTTTTTTGTTGTAAGTTTTTGTTTAAATAAAAAAAAAATATTT
GCTCAAAGATGCAGCATTGGAGGTGTCAAATTTTTGTAGCCGTCTCTTGATCGTATTACT
TCCACAGTCCTGGTTTCCAATGCGTCTGAACTTTTTCCCTTTCTCTTTTATTTTGTTTGT
GGTACCTAGCCTTTTTTTCCCCTGCTTAAGACTTTAAAAGCCTTCAGCTCAGTAAAGCAG
CACAAATTATCTTGCCACCTTGCTCAGCTCTGATGCTTTGGCCGCTAACTTTGGAAGGCC
CTTTACTACTGCATCAAAATTAGCATTGTCAAAGCAGTTAATGAATATTAATATTGTATT
TGTCATTGGAGCTGGCCCATTGCTGAACTCCAAGTCATCCATCAGGGACAAGATTAAGCA
CACAATTATTTCTGACTGACAGGGACCAAATCTGGAAGATTTTTTTTTTCCTCCAACAAT
TTAAAGAAAAAGACACAACATCATCTTAAGGTACCTCCCATGAGACGAGACAAGATTAAT
ACACTTTTAATGAAGCAAGATTTCATGGTGCATGAa
>NODE_272_length_690_cov_7.433333
CCCACTTTGGTTTTTTGAATGAGGTTTTAAATGAGCCCCATTTCTCTCACGTCGATTACA
TGTCAGTTTTCTAATGACAAAACAAATCAGAATTTAGCTCAAGCACTTAATCTCAAGTCA
TCATCTCTATTTAAGATCAAAACATCTGATGAGTAGATTATTTTCCCCAATGCTCGATGA
GGATCCCTCGCTCCAGAAGCCCCCTTTTAGGAAGTGTTCCCATGTTTGACAGCATGCCAG
TCTCAACAAAGGGGAAATGCTGAGTTCCCTTTAATAGATCTATATTCATTTTCAAATGAG
TTGATTAGCCAGCACAATGTCATTGGATTCAGGGGCCCATTACACATTTATGATGGTAAA
TTACTGAACATTTACAATCCAAATGAAATTTCATGAGGAGGGGATATTGAAAAAATGAAG
GGAGAGAGACGCTTTGCGTTCATCCCTGTAGCCTTGCCTCATTGCATCTCTCTTCCTCTC
CCTCCCTCTCTGTCTCTCCCCCCCCACTCTCTTTTCGTCTGTCTCTCACACTCTCTCTCC
ACTCTTGTCTGTTTCTCTCTCACATATCACATCAGTGCCCCCTGTGGTCCAACTGGGCAT
CACATAAGGGTCTGCAGCCGTGCTCACTCGCACACATTGACATTTAGGGAAGTGTGCTGT
TTTCATACTGCCATTCAAATAACACTGGCTCATCTACAAGTAAggttacgggtaaatatt
cagcgatggctgttttcactttaaaaagtggggagatgcggcggattgcggtgagaggat
ggatgtgtggagccgaggaggttgttccctcctctgtctttggtgtagagttac
>NODE_273_length_778_cov_7.556555
ATGTCTTTCACTTGTCTGTCTCGGCTGTCAGGGCCAACCTTGAAAGAGGAGGCGTAAACA
CACCCAGAAGAGCAATGTCAATGAAAGCACTGGATGAATAGATACAAGTTAAAGCAAGCT
CTGTAATGCGTTTTTTCAATTTAGTCATGTAGATGTTGTATTCATTTATTTACAATTTAC
AATTTGGCACTCATATAACTCAAACCCATTAATGTGCTTTGCAATGTTAATCAAATGCTA
ATGCAATTGCATATCCCCCTTTACTAGCCCTACCTCCTAGCAAACAGCACCACACTGACT
TAATTGTGAGGGTAAAAAACAGCACATACAGACTTCCTCTCATATTTAATTTTATCTTTG
AATAAAAGAGCTATAGGAAAGTATTAATCTGCTTAACATTTCTAAGTACATCCTCCAAAG
GATTTTGCTTTTTTAATCTTACATATGCTCAGCAGAGTTACTGGCAAAAACTGTACATTT
TCCTCATTTCATCCTTTCAACATCAAATGGTGAGCAGCAAAAATTGGATCAGACTTCAAA
GACTGTGATGTGCTCCAAGTCACGGAGTGGCTCTTCTATTTCACATATTGAATCCGAGCA
GGATATCAAAGTGCTACCAAAGAACCTCAGGTCTTTACTAAAAAAGGGGTCTAACATCTG
TAGAAAGAGGAGCGCAAAGACAAATCACCTCAGGGAAGAGCGAGCATTTATTCTCAGCCG
TGAATTTCCAGCCTTTTGATTCTCTCGTTCCTGTACCACCCTGTCTTCTCCGCTGAGATG
GAGGTTGGAGCAAGAGAACTCTTTTGTCTCAAGGACTCAAAAAATTCCCAAAGAATAATC
TGGGTTAAAGCTGCTTTGTAGAGGAGCAGCATTTTACATACACGGCTAAAGGAAAGCAGT
AGAAATGCGCATTgatattctg
>NODE_274_length_440_cov_4.861363
GGGGGGGAAAAACGACACGCAACAATAGCATCCACCAATAGCGCTGTCAAACAACGCCAT
CTCCCTCGGATGTTAAAAGCTTTAAGAGCTGAGGCCTCTGTGACATCCATAGCCTCTGGA
TGTCAAAGATGGTTGAAGACTTGAGAGCAGGCCTCTGTTTTAAAAATACTGTGTGTGGGT
GTGTGAGTGCGCACGTCTCGGAGCAGCAAAAGTGACATTTGAGGGGCACTTTACAGAAGC
CAGCGGTTGCTAGGGATCTTCTGTATCACCTAAAGAGCCTTTGTCAGTCATTGGAAAGCT
GTCACCTTTCGGGGGGCCGATACGGTAGGGGGAGCCGGCTGACAGGTAGGAATTAATGAG
AGGTGTATGACAGCAGACCTCGGTGCTCTTGTGTATGGGTGTGTGTGTGTGTTTGAGAGT
GTGTCCACATGCGTGTGAGTGAGGTCCTTTGTCTCAAGAGGATGAACCACCTTCTTTGTC
ATCCTGATGGGGGAAGAAGAGGAAGAATAATGTTAGAGACAGACACAGAAAGAAGATTTT
TTTCAGTATTCTGAGACAGATAAACCTTTCCGAtttttggatac
>NODE_275_length_344_cov_7.703488
GAAGAGTCTATTCTAATATCTGATCTATTATAAATTCTTCTGCCTTCAGCGACAACAACA
ACGAGTACATGAAGAGGAACTGTTCGCTGCCATTGAGAGTAACAGGGAATGTTTAATTCA
TTCTAGTACATGCAGCCCTTCAACATGTCGATGGTGCGGGTTCGACTGTCAGACCAAGAA
TAGAGTGTAATATCATAGGTGGAGAGAACGGGTCATTTTGTACCTGTCCGATGAGCTGCA
CGATGAAGTCCACCACCAGCTTGGAGTCCTTGTTGAACATTCCCTGCCACAGCTTGTCCA
CGACCCGCTGGGTGAAGTAGAAGACGTTGTTGACCAGAATCTGATAACTGCCGCCGCTGC
TGAGCGGCAGAGACGCATCTTCACCTGGAGGGAGACCAGCAACGACAGAGGATAAACTAA
TACAGTTTATCCTGAACGTACAGAATCACACGAATGAACAGAACTGTGATAAAAACTACC
CTgtctgg
>NODE_276_length_404_cov_13.740099
AAGACTTTTTCAGCAACACCGAGCAAGGTGGAGCCAAAAGTAACTGAACAAAAAGGAACG
AAATCGCAAGAGAAATCAATTTATACAACGTCAAATAAAATCCAAAAAAACAAACATCTC
ACCTATTTACACTTAGTGACAGAGAGCAAACAAAGACTGGATGGGTAGGTCATAAATAAT
AATAATAATAATAATAATAATAATAACAAAATGCAGGCTAGATTGTCTCAGTACCTTCTC
ACTATGGCTATGCTCCTCGTTTAGCGTAGTGCTACTGCACGTATCAACTCCCGAGTCTTT
AACCTGCGGTTCACACCATGCCAAGTCCTCTTCAAATGAGTGTCCCCCAAAGCGCACCAT
TTTCTTTTGCCTCTCAGATAAGGTGTGTGTCGGCTCGGACATAAATGCCTGCTCAATAGT
TTTTCTTTTTCCCCTTTGACTGTCCCCTACAGGTGTGGGATAAAAACAGAAAGAAAAACA
GAAAAAACAACATGCAAAGGTGTAAATAAAACAAAGGAAACATGAAATGACAAAAGACTC
TGGGAGAA
>NODE_277_length_493_cov_10.042597
TGTTTAGAGCAGGCGTCTGGCACGACTGGCCAGCTTCATCTCCCCAGACCACCACCTCCT
CCACTGCCGCCTCCTCCTCTCCTCTCATGCTCTCCATCCCTCATGCCTGTTAAAGGCTTG
TCCTGCAGGGCCTGGATGCACTTGTGTGGTACAACAACAGAGAAACCGCCCAAAGCTCTT
AACAGCTCTTCCTCTCCACTTCCTCCCTCCCTCCATCTCCACACTGCTACCACCACCAGC
TCCTCTCTCCCTCTCCACTCTGCTCTGTCTTTCCCAGCTGCACCGGCGAGCTGTTCCGTA
TGAACTGCTGCCAGCTGAAAGCCTGCTACTCCTGTGAGATTGCTATTACTCAGTGCAAGC
AGGGCTCTGCGTAGCCAAAGGGCTGCTCTCCGAGCTGTAGATCTCCATGTTGTGACTTGT
CAACACGGGAAAAATCGTTACCAAGGCTGAGGCACTTCCATTCCACACAGAGGGGGTTCT
GATTGCGACCAGGCAGACAGGCAGGTACTGTACTGGAGGTATTAGGACGACTGCCGTTGC
CTGATTTTGTGCTGCAGAGGATTCTCTGCTGAGAAAGAAGGCACTTTGAAATTATTAGAT
AACTGAcatcaagaaaaacaatacctttccacgttta
>NODE_278_length_452_cov_9.221239
ATTTCCTTACCCCTCTCACTGTACCGGCATATCCTGAGCGGAGAAATGCCACACAGTCTT
TTTTTTTCACACAAGCTTTGTCAACATCAGCCTCATCAGACACGGGTCTCGATACTGAGT
TTCTCAAGTAGCCACAGAGTCCAACCCTTCTCCAAGCAATGCGTTGCCAAGACCAAACAG
CAAGCACGACTATTTAACTGGTAATCATCCCCCCTTTCTCCTATTGCTGTGAGTTTTCCA
TTGCTACTTACCATTTTCCCCCTACGCTGTCCTGGAGATAGAAGTGTCTTAATATCCACT
CACTCCAACAGATGCTGGTAGGTAATGTGTCTTGTTTGAAGTCATCATATGAGAACTTCT
GCTGTGCTCAGTAGATCGCCCACCACTTCGCTGACTTATGAATCTAATAACCCTTTGCAA
TATCGGCGTGCTTAAACTCTCTTAGGCAACACCTTGGTGGCTCTACAGTAAAAGACAAAT
ATCAACAAGCCGGGCTTGTCAGGAAAAGCTTGTACAGATATACGTAACACCCTCGCCCGG
ACAACGCCATTAGGGGTCTTACGTGATTGAAATAAGCGACGGCGGCACAAGTTTAa
>NODE_279_length_547_cov_5.361974
CAGACTCCAGTGTCAAAACAGTAATCATGGATGTTATTGTTTTGATGGAGTTTCTGGAAA
ATTCAATGTTTCTTATTAAAGCTAAATCAGCAGCGAGGTAAATAAACATTTGCTTAACTT
TTGTTCATTACATTCTCCTTCTGCCACTTAGGATTTAATCGCGGTTACTGGCAGGTAGAG
CATGTGAGTCCATGCCTGGTTAGGTGCAAGTGCTGCTGCCTCTCCTCCTCTCTCCTCCTT
CTCTCTCTCTCTCTCTTCATATTATATAAAGAGTGGCAGCAGGCAGAGTGACAGACTGCC
CCAAGAGATGACACCTGTCACTGAGGGGAGTGCTGCTAATCTACAAGCCTCATTTTGTTT
GAACTCTTTGTCACCTTGCCGTCAAATCCTCATCTTCTCAGTCACTGCCAGCTTCCCTCC
CCTCTGCTTCTCTGCTCGCTCTGCTTTGCCCAGTCTCTCCACAATATATACAGTACCTCC
ACAGCACACGCTCCACCACACAAACCGGTGTTCTCTGGTAAAACATGTTCCTGCTTTTAT
TGAATGAGCATTGTGCACGTCTGTATTCCTGTGTGTCATTTTGGGTTATTTATAAATGAA
CACATAGTGAGTACTTTTTGCCAAACTCCAAAAAAAAGTAAAATCTTGGCAGTTCAgtgt
cttactcagaggtgtgtaaaattgcttatct
>NODE_280_length_272_cov_4.338235
TCAGGAAGTGGGAGTAACCTGTGATTTTTTGCTGTATCTCGGGACGGGAAGGTCGTAGAG
ACTCGGGACTGAGACCGGCGTCTTCGGCATAGCCAAATTAGGTGGGGCAGGTGGCATTTC
CAGGTGTCTAGCACGTCTGGTTCCCGAGATATTGGCCAAAACCTTCTCCCATTCACTGAC
AATGGGACGCGCAGTGCGCAGCCAGTGTCATAGTGCTGAGGCCGAGATAAGTTCCCGTAG
AAGGCCTTTGAGAGCGCGTTTCAGACCGCTCCGAGTTGATTGGTATAGGTTTGTAGGGAC
ACTTTTTTGGCTCCCGTTGTATGGGCCAGCCCTCACCGTAAGCTCCGGAATTAGGGTTAG
GGTTAGGGTTAGGGTTAGGGTTTCGGCCTGGGGTGAGGgtttgggcaaacggttag
>NODE_281_length_378_cov_6.777778
ATTACCCATCTACCTTTCATGGGACAGGAGTAGAAGACAGGGAATGAGTTCATCCATGCA
TTCAACCTACAGCAAGCCATGCCTCTATCGGAGGTGAAACCCATATGCAGAATGGAGAGA
CAAGAGGATATTGGGTTATTTTTTTTCCTATGTGGAGAATAAAGGTTAATAACAGTCCTT
TCCTGTGTCATATTTGACATGACCAGTCATCGCAGTAATTACAATCATTACACTCCAAAG
GATGTCTAGTTATCCCTCTTAAACACAGGCCGCACAAAAGAAATCAATTATTCAATCAGA
GCTCTCCCATTCATCCCTGCCTGAGTTCACTTAATTTTGGGCCTGGGTGAATCTGCCGCA
AATAAACCCCACGACCGGAGAAGAAAAGACGAACAGGCCCCTAATTTGTACCCTTTCAGG
CGGTCAATCACTTTTCAAAGGAATGCAAGCTTATTCTGACAATCAGGCCGACGTGAATGG
GAATGGGTTTCATCTGCTACTTTACATAAGTTAtctggtgat
>NODE_282_length_299_cov_1.444816
TTCTCCTTTTACTGTCTTTTCTTTTTCTTTCTGTCCTTCATCTTTCCCTTTCTGTCTTTT
ATCTTTACTTTCTTGACCTTTATCTTTCTGTCTTTTGCCTTTCCCTTCCCGTTCTTTACC
TTTCGCCTCTCTTTCCCATTCTGTGCTTTAACTTTACTTTTCTGTCCTTTACAATCGTTA
CCTTTATGTTCTTTCCTCTCCTTTCAACTCTTTCCTTCTTTTTCCACAATTTCTCCTCTT
TTTTCCCCTTTCTCCTTCTCTCTCTTCTCTTTCCTTTCCCTCTTAATCCTCCTTTCTCCC
CCTTTTTCTACTCTTTTTTCTTTCATCACCTTTTTGCTTTTCATCTCTCTACTTTTCTAT
TCCTCTTTCTTGTGTTATTTCTCTCTCTCCTTTCCTTCCACCCCTCTTATGCCTCCTCTG
CTCTtcctttttaaacatttacc
>NODE_283_length_437_cov_8.567506
CCTCTCCTCTCATAACTGATTGTTTACTGAGTGCTTTCCACCTTTTTTTTTTCCCTGAGC
CTGTAAGTATAAAATTTTAATTAGGAACACTGACAGGTCTGGCGCATGATCCACAGCCTT
GCATCCATCACAGAAAAAAGGGAGCGAGAAAGACAGAAAGAGAGAGCGAGAGACACTTTC
TTCCTCATCTCTCTCTACTTCCACGTCCGCCCCCCACCCCCTCCTCGATCTCCCCTCTCC
TGACGCGAGCGCCGGACTTGAGCAGCAGGTGCCATATTACTGTGTACAGAAAAGCAATTA
GGCAGCATATTGGATGAATGAGGAGTGCATTAATATTAGCAAGTGCATTTGTCAGTGGCG
TTTGATGCGAGTCCTTTTCTTTTCTTTCTGCAACATTAAGATTGTGGCGCTCATAAATTC
ACTGCTTAAACCACCATCTGCTGCGCTGTCAGCCCACACCGAGGAGAGCGGAGAGGAGAG
GGGAGCCATTTATTCCCTTCTGTCTCTCTCACTGGGGAAAGAGAGTGAAAGACAGATAGA
TAAGAAGAAAATGCATTTATTCCCTCCCTTTCTTTGCCTTT
>NODE_284_length_522_cov_8.955938
AAAACAAACCTGGCACAGCGTGCCGTGAGAAGGATGAGGCGAGTGATGTAGAGAGAAAGG
AGGTGTGTGCGGTGGTGGGGGGGCAGATGAGAAAAGTTTTGCCCGGTGATTTATGCTTCT
TTCCCGGCTGGGATATGAATCTGGGATGATGCTCCAGAGAGCAGCACTCCAGATAATGTT
AGCCCATTTAAAAAGAGCAGATTTGTGTAGTCTATCAGGGTCGCAGAGTATTTTTTTTTC
TCCTGCCTCCCTCCCTCCCTCCTCCGCCGGCCCCTCCGTAGTGAGAAATTGGTTGTTATC
ATAGATCACAGATACTGCTCAAACCTCTTATGAAAGATGAATTAATTTCACTAATGCTTT
AATGCAAAGCTCTCATGAGGGAGGCAGACTGGTGATAACCCCTGCCTCGTCCCCGCTTCC
TCCGCTAGTGATTTATGCCCTCTTTTAGTAGATGAAACCGCCTAGATTTGCCATCCATCT
GCAGCTTTGAGGAATCCTATTACATGGGGATCTTGGACCGGACAGGACGCCACAGTCCAA
AACCAGTTGCTCTGTTTTGGATCACACAGCCTTAGATATGTAGAGTAATTGTTGGAACGA
GGAAGGATACTCAAAGCGCATCATTAAAAGTTATCAAAAAGGACACAGGGGCCAGGTATC
TTGTTt
>NODE_285_length_591_cov_13.441625
CTGACTGTATACAATATGGCTGATTTAGTGAAGTTTGGGCAGTTAGTCACTTGACATGAA
TAGCCCTAAGAGGTTAATTTACCTGTCACATTTTACGTGTAAAGTCAATCACATTTGTTC
CTACTGCACATACTGCCTGTACTGTAGTAGAAAGCTATTTAGCAGGGGATGTTGCGCTGT
ATGAGGGTGATAGGAGTAATCAAGGAGAGGAGGGGGCTTCTCCATAGGAAGTTCCTGCAA
ACAGAGTGCACCCACTTTTTAAACCCCATTTGTCTTGTTAATGCTCCCCTCTGATTACCT
GATTGCACTGGATGACTGTGGAGAAATCTGATTGCGTAAAATTATATAGAGCAAACTTTT
GATTGGGGAGGGATCTGGCGAGCTTGCTGCCACCATTGACAGGCTTTGTGAAATTTGGCC
TCGCTGATTTGAAATCAGCTAAGTGTCACGTCCCGTAATTGTAATCAGAACTTAATTTTT
TATCCTTGTTCTCTTTCAGAGCACAACTTTTCTCACGCAAACTTTTAAAGCTTGAACAAT
ACTGCAGCCATGTTCCACATACAATAAGGAAAAATACAAAGCGATCTTTCACTGAGATAT
AATCCACATCTATATGGCTCAGTGACGGAGCATGTGCAGTGTGTACTTATCTGTGTTTTA
AGCAAAGCACACAATGACTTCATTAGCTTCCACTCAACAGTTTAACATATTAAtttgacc
gcatatgcaggtaat
>NODE_286_length_459_cov_7.141612
TACAGGATTGGAAAGCCTTCACACTGTGAATACAACAGATATAAATAAGTTCAAGGTTTC
AAGGTGTCCTATAACACGGCACTACATCAGCGGAAAGAAAAACTTCCAATAGCGACCACC
TCCCTTCTTTTTAAAATTCTACAAATATTCCATTTCCAGGGTTTATCCAGGTATGAGTCT
ATTAATAACTTGGATACAAAGATATGGAGCTTCAAACTGAAAAGGCAAATAGCACTCTGT
CTGCCCGGGCTAAAACAATGAATTCTAATGCATCTGGTTGGGGGAAGAGATAAGAGTGTG
TTATTAATCTTGTGTCACATATATCAGCTAATTACATACTTGCTATTCCAGTTCTTTCCA
TCTTTACAGCCCAGCTGTCTCAGGACACTGCACCTATGGCAAGGAGATAAAAAGGTAAGC
ATTCAGGGCTGGTAAACAGAAATGGCAGCAGGAATTTATCACTGGAGTTTTTTTTTTTTG
CTTTTTGCGATACTTGCCTGTTGATAAAATCTATGGCTTGTGCTTTGAGCTGCTCGGCAC
TGTGCAAGTCAGCCAGGATGAGGGTGTCGGCCACATTCTCCACTGAAAGGCTGTTGCACA
AGG
>NODE_287_length_332_cov_4.340362
ACACATCATCAGTAGTGGACCCCAGGATCACAGAGTGTTTCGGCCATTTATCACTATACA
CTCTCCCCTGAGGAAGGCCCTCCCGAGGTTGATCAAATCTCGGGATGTGTTCCCATAGCC
AATTCTGTTTAAGTTCTGTGTTTAATCCTTTTGATTTTCCTGTTTTGGTTTATCTTCTTT
TGGTTGTTTTCTTCTTTTTGTTTCATCCTGTTCTTTACCGTTTCTTTAAGACGTTTTTTC
CTTTTGGTAGGGGTGACAATACCGTTAAAGTCCATTTTAGTCCAGATCTTCATTTCTGTT
GTTGTCTTTTTTGTTCCATCTTGTTGTTTATCGGTTTTTTTAAAAAAACGTTTTTACCTC
TTTTTAGTAGTGGTGGATTTACCATTAAACTCCATTTTGGTCAGAATCCTGATTTTTGTT
TTTCCTGTTTTTCCATTGATCCTCCTGACTGAGTTAAGAGActggagtttagtgag
>NODE_288_length_306_cov_2.915033
TCTCTCCCTGCCCTCCGTCACCACACACACATACGCCGAACACACACGCACACACACACA
TTAAAAAGCATACACATGCACATATGCGTGCACACTCCAAACACACGCACATCTCTCCTC
TCTCCCTCTGTCACCCTCTCCCTCCGTCCTCCCTCACTTGATCCTTACACCTACGTGCTA
CAGATGGTTTCATTTTATAAGAGATAAAACCACATTTGGTGGAACTGATTAAACAGAGGG
AACAACATCCCCATCTGCCATTTATTCCAATCTGAAATTGCTTGGGCAGATGCTGACATC
TTTGGGGATGATTGATTCACCCCGTCTGGCCAGAGAGGAGTGGAGAGGCAAGCTGAGCTG
GATCCTCCCCGGGCCTGCAGCTTCACCGCCGCCCTGCCACCGCTCCACCACAGTGTCACT
TCACCAGCGATAGAGCCCTCATCCTCCTCc
>NODE_289_length_503_cov_16.145130
AGAACTATATAGCTGTAACCAAATTATTCCTGCACTTTTTTCCCCCTTTTGCCCCTCATC
CAAAAGAGGAGGCGAAGAGGGGAAACTGTAACTACCCTGATAGTGGTGTTAACACCCAGC
CAAGCGCCTCGACTCCCCCTTCTGTTCTCTCCCCCTCTCCCTCCATCTTCTCTCTCCTCC
CCTGTTACCCTGGCCTATCAGTGCGGAGCAGTGGTCTGTGAAGAAATTCCCAATATCTAA
ATTTACACACTGTATCAATCTTGTTTAATAGACTGGAAAGCTTATAGCCGCCATGGCAAG
CCGGCAGAGAGGGCAGCGGTGATAAATTGTCGGTGTGCAGGCGACAGCCGCCCGTGATGT
ATAATGAAATATTTATGATTTATCCCAGCTAATAAACTGAAATGAAGTGCATGATGTATG
GGAACAGATGGGCCCTCTATTGATGCTGAGGTGGAGAGGCAAGAGGGGGAAGAGGAGACA
GGAAGATAGGTGGAGAGAAGGAAAAGGAGATGTGATGAGAGATGTTTGAAAGGTAGTGAG
ATAAAAATGAAGGGTAAGGATGGGACTGAGGAATCAAAAAACATAGTTGTTTGTGTTTGA
CATTCGCTGGAACAGGAAAAGCGGGAAGAAGGAAacatattagtaag
>NODE_290_length_507_cov_6.078896
ATTAGTTTGGAGCAATTTGTCATATTAAAAAAAAAACGAAACAAAACTCTACGCGCATCA
AACTTCCTCGCTGTTTGGTTGGTTAATTAACAGGCAGTAAATAGAGGGGGCTTTGAAATA
GCTTGAAATGAACAATAACCTTTTACAGTGAACCCAGAATTGCAAATGGAAGTCATGGTC
AAGCCTGTTTGATCCATCGCTATGAGCATCTCTGTCATTGCTTTCATAGTTTTTATTCAT
TGGTTTTTTTCCATTGACTGGCTTACGAGGGCTCTAATGCGACATCTAAATTATCTAGGA
AAAGTATTCTGGGGTTTTGCACTGATAGGAAATCCGCACGATGCCTCAATGTGAGGAGTT
AAATGTTTTGAAGGTCGCAGTTTCTCTCATTGATCTTGCAATGTTTGTTAATTACATTGT
CACTGATGTTGTGAGAGATAATTAAGCCACTATGTTTATATGCATAATTATGTGCACTCC
ACATCAGCCTTTGAAAGACAGCGGCGAGAGAGAGAGAGAGAGAGAGAGAGAGAGAGAGAG
AGAGAGAGAGAGAAAGAGAGAAAGGGAGGGAAAAAATGTTTTAATTGTGAGCTGAGCAGA
AACATGGCAATATAGATGCCCTAGTTACAATCAACAAAGAGCAACTCGGAA
>NODE_291_length_310_cov_20.070969
GTGCTCTTCCGATCTGTAACTATATTAAGCCAATACATCTTGTATTGTAAAAACTACACT
CAGTAATGTCGTGTTCCTAAGTCCTTTAACATGCTTTATTAGGCAGCCTCGAGGTGACCA
TTATCTATCAGCCTGCTCTGCATAGCTCTTAACTAGGACAATGTGGATCTCTTGTAATGC
GCCATATGAAAAAAATCCCTCCCTTAATCTATTTTTCTCCAGATAGACAAACCTTGATGC
TGATTAATGGTAGTTAAACTCACAAGCACTCCGTCAATGAGATTGCAAATAGATGGTAAT
GTATTAGAGTCATTAAATACGCATCATTCTTTTGGCATGAAATATGTTGACCCCAACCTG
ATTATATACATAATTAAAACTGCTCAACagtttctgagcacggagctgcagagcagagag
agagcgagcaggtcgacaggcaggagtcataatg
>NODE_292_length_541_cov_15.053604
AACACTTAGGAATCTGCACTGGCTATGTTGAATGTTGCATCTGTGGGTTTCAGAGCAAGT
ATAGTCAAGGCACCGTCTTTTGCGGCCCCTACTCCTCTCTGAGGTTCTGTTGTCTCAGCT
AAATGCAACCCGCTATGGTGTGATGGTGAACCCATGTGGTGTGCTGTCCACCAGAGAAAC
CTGGGGCATCTTGGGATAGCAGGAGAAAGATTGGTAGAAAACCCATTTCTGAAGTGGATT
TGTGCCCTTGTAATCCTGATTAATTTTGACCCGTTGTGCTCATTTTAAACAGAGCATTAC
AGTAAGCGTGAACACAGCAAGCTCCGGGGCGAAACCAGGAGCTTAGCGGCTTTGGGAGGC
TTAGCTGCAGATGGCATTTTAAGCCGGACTTAATAAATTGTTTCCATTAAACTTACCGGC
CCACACATACTGGATTAGACCAGTGGAACAAAGGAAGAGGAGAGCGTGCAGACGAAGAAG
AGGGAAAAAAAGCACACAGAACTGCCATCATGCACATCTGAGTCTGTTAACATCTCTCTG
AGGCCAAATGAAAGGTGAAGATGAGGTTACTGTAGTGTTAAGGGAGAGAGAGAAGCTTTT
GGACATGAATGCAAAATACACTCACTTTAGATCTCGTGCTCGTCAGGGATGTCGGACCAA
TTTGCTTAAATGACATAGAAGTAAa
>NODE_293_length_435_cov_12.349425
AAGGAGAAGAAGGGGAAGGGGGGAAACAGAGGAAAAAAGACAATATTGTACTGCCTCTCT
CCTTAATCAAATAAAGTGGTGTAAAAAAACACGCACACACACACACACAGACACACACAC
AAAAGCATTTCCTTCCCTCTGAATTTCTCCTTGAATTATATGCCATCACTAGTGTGTGTG
ATTGCGGAATATTAAATTAAAGTGGGATAAGTCCGCACCGAGGCGGGCTGCGTCCAATCC
GCAACTCATTTCCCCTGTTGTAGCACCGCATCACTGCGCTCCTCTCTTTTCAATGACAAT
GTGCCAAATCTGGGCATTTTGAAAACACTTTCCATATGCTATTATCGGATCGCTACTGAG
CAAGAGAAAGACAGAAAAGAAGGAAAACGGAATGCTTTATACCAAAGGTACCACGAGTCT
ACATTTTTATGTGTCTTCTCTTTCACTGGCTTATTATGCTTTTATGCTTTTTGGGGGAAT
TTAAAAGAGGTAAGAGGAGGTAAATTTGAAGTTTTTATAACGATTGTGTATTTATGGAGC
GTCGCTGGATGGCTTTAGGGCTGAGTGTGAAAATGTCCa
>NODE_294_length_294_cov_13.275510
ACACAAACGTTTTCTCTCGCAAATTTAAGCTCTTCTCTATGATAAAATGAGAGTGATGAT
AAAAGGGAGAATGGGCAGTGCCGCCTCTTGCGGCGTGGGTGGGGCTGACAAGAATAGACT
ACATTATGCAGTTCATTTAGTTAACAAGTGAAATAATGGGGAAGCGTGCAGTGGGAATGC
CGAGAGAAAGGCACAAAACCCTATTGAGAGCTCTTGGCCGCTTACAGCGTAACCGTCACA
TGGCCGAACCGAGTCCACGGCGCCTATTTAAGGAGCGGCTGTGCGCCTTCAGCACCACTT
CGCTGTCCACCGTCCCGAGGAGAGCACGCACACTGAACACAGCCGCAGTACGCACCGGCT
TCGACTTGAACCGCGCCGAGCAACAAGTTTGCAACCATGCCGAGGTCTTTTCTTGTGGAT
TCCTTGATTTTAAGGgag
>NODE_295_length_555_cov_9.400000
CTAACCTTCACATCCATATTAAAAGCAAGGTGTCACTGCATGCAAATTAGAAGTAGCCGG
GTAAAGCACTGTTAATGAACCCAGCCATTGAACTCCATACAGCAGGCTTGTCGTTAGATA
GGTGCACCATAAATAGTCCATTTGGCCGAGAGCCAGAGGGAGAAGCTAAGGCAGAGTTAC
TAGCAGTAGGATAGGGCCTTTATTGTGTTATGACAGACAGAGGGGACGATCAGACAGGAT
AGAGATATGGGCTTTCCTTTCCAGATTAATTAAAGAAAGGATCAATTAACAGTGATGAAA
ACCATGGCAGCATACTGACTAGCTGATAGGCCAATCAAGCCTTGAAATGCAGAGTAGTTG
GCATGTTTTATCTCTCCAAACTTAATTGCAATTTTCCAGAGGGAATGACGTGATCAAAAT
GGAGGGGTGAAATTAGCTCCACGTGAATAAAGTATTTATTTGATGCATTTGTTCTGTGAT
TTCAGGACTAAGTACGCATTGTATTCATATAGGGGACATTTTTCGTCATGCACACAGAAG
TTTCTCTTTCCACAATTTATTCTCCCCCTGCTCACCTTTATTATGGTAATTGTGAACGCT
GTTCCACTCCTCAACATTAGCTTTTGCTGAGTAGCAAAATGCCTTGGCTGAGGACTATTT
GCCCCACACTGCCCAATCATGCCagatgcatgtggttat
>NODE_296_length_307_cov_6.136808
GTGAGTGTTTTTGGGGGGGGGTGAAGAGGAGGAGGAGGAGGAGGAGGGCGGAGGAGGGAG
GAGGGTAGCGGATCAGCAGCCAACTCCACTCCGAAACCCTCCCCTCGCTCTCTCTTTCTC
TTCCCTGCAATACCTCCGCCTCCTCCCCCCTCCCCTTGAGTAAATCTATAGGGAGGGAAG
GCAGAGACAGGTGCATTTCTCCACAAATTGAGTTAGCCAAGACATGCCACATCCAATTGG
GCTAAATTGATGTGAGAGTTTGTGATGTCTGCCGTGGGTATTACAGCAAAGGTCAGTGTG
CCGAGACAATGACATCAATCTGGTCCACGTGGCCGAGAGCGCTCGGGCCCCCACCGGCCT
CCTGATTCAGATGCAAACCTGCAAACACAGGCAGGGGAAGGAGAGGGCGGACGAACGCCG
GTCGAAAACTGGTGGGCATTTTGTGATTAGA
>NODE_297_length_310_cov_6.416129
ATGACTTATGCTCATACACACCCACACACACACACACACACTCACACACACACAAATAGC
AGCACAATGACTCCAACTGTACAAGCCCGCACCTTTACTTCTCTGTATAAAGACGTTATT
CCGCAGAAATGAAGAGATAAAGAAGAAAGGTTATTTTGCAGCTCCACTGACAGCACATCA
GCACACACCCCCACTTATACAGTACATACGGTTTTGCACGTACAATGGCATTTTCTCCCC
AACAACTGCTCTTGTTTAGTATGCGCTTCCTTTGGTCTTGAGGAGGAATGATCCTCACTC
TAATGAACTAGGGCCTGCCACTTGAATGTAAAACAGGATTTAACCCGTCTTCAATGTCAG
AGCCCCTCCCTGGGGCTGCTTCAGACAACACACACATTCGCAAATTCATGGAGATGTACA
CGCACGCAGACACACAAGCAAACCCGCCGATGTa
>NODE_298_length_300_cov_2.553333
ATAAACATTTTGGATAAAAGACCAACATATGTACTGAGTAGGAAAATTATTGTAAACATA
ACATTGGCTTTTGTACAATATTTTATGACTTCATAACAAGCCATATGAGTTGATACAGAT
TTATGTGTGATAACAGACTAATGACGGATGTCAAATGTAATTTAAATAGGATGTAATTTT
ATAACTTGTTGCTTCAGGAGGGTTTTTTTTAAAGTAACAAGAACACTAATAAGACAGCAA
ATCAAATTAGTTCTCAGCATTTTAGGCAGTTTATTTGAAAAACACATACAAAAAGATCAA
ATACAAGACAATAAATAAAAAAGAGACAGAACAGTTTGGGTTAAGCTATGCAACTTTTTG
CATCATCATTAGTAATAAATACAGTACAAAATCCACCCAGAGTGAATCTAAAGATTTTCC
ACAATATTCACTGATCAtgttatt
>NODE_299_length_441_cov_3.519274
GTCTTTGGGTTATAGACATTTGAGCACATCATGTGGGGCTTCAGGACACACTGATCGACA
TTTTTCACCATTTTCTGCCATTTTGTTGCCCAAACACTAAACTTGCAGCTCCGTCTGTCA
GTTTTGTTTGTGTAATCTTGTCTCCTTCCCCTTCGCTCTGTGCTGCAGGGAGGTTGATGC
GTTGCCTGCGCTGCCCGGTGGCGTATCACGTCGGCGACCAGTGTGTGGCTGCGGGAAGCG
AGATGATCACCAACACCGCCATCATCTGCACCAACCACTTCCACGCCAAGAAGGGCTACA
GCCACCACAGTCACGTCAACGTCAGCTGGTGTTTCGTCTGCTCCAAAGGTTTGTCTCTGT
TTCGTCAATAGCGAGGGCAGATACTAATGGGGAATTATTGATTGTTTTACGGCACTTTTT
TCCAGTAAAGATCAAATTTCAGCTGCAGGGTCGCAACTTTTACATTAAACTCCTATTAAA
TATTAAAAAACCGCGTTGTTTTCTATTTACAGAGGCTGCTGCTATTGGTAAACCGCTTTT
GTTTTTCTCCTGTACTTCTTTAAATCTTTATACACAATCTCCTTc
>NODE_300_length_381_cov_6.955380
ATTACCAGCTCCTTTCTGTGCCAAATCTTACCCCTCGCCACTATCATATCACTGTACACA
GAGAAAAGGGCTCACTTTTTATTTACACTGTCTTTATTGCCAGAATATTGCTTTTAATTG
CTGTCCTGGATTTCCTGCTGCGGTATAGGACGAGTCTGAGACGATTACTCAAAGTAATGG
AGCATAATGATGTCTCGGAATGGCCCCTGAAGCTCAGGTCAGGGGTTGGACAATGTGAAC
ATTCAGCTACTTAGCTTCCTTTGCAACTTTGTGACAAAATCTGTTTGCCCAACACCAATT
AAGATGCCTCTCCATGCGCTCTGGTCAATGGGTTTGACGGAGGGGGTCGTCCAACGAGTT
GACATGTCCCTGAGCACGAACAAGCTGGCCTGTGTCCTCGCCTCAATAATTGGTGTCCCT
TGCAACGTGCCGCTTCCCAGGGCTGTCCTTTGTGTCCCCATGGCAGTCCTAAATGAGGGG
AGTCAGGGCTTTAATGGGACTCCTGTTAGTTTTAAACAAACACAg
>NODE_301_length_613_cov_4.076672
TAGATCACATTTCACATCTGTGCAATCACAGGTGAGGAAGGATTCACACTGGAAGTACAT
ACACAGAAAATCTACCAATCTTCTCTAGTTCTGTGTGGGAGAAATGTAACACGGGTTGGA
TGCTGTCTTCAGTCTGTATGCTGACAGTATGTACACTTTGAGGTGACCTTATGCTGACCT
TATAAAGCCTAGAGGTCACTGCTCTGGCCAAAAGAAAAAAAAAAACAGAAAACAAAAAAA
GCTTTGTCACAGCCGGCGAGCAAACATGGAAGCGAACAGCTGCGAGTTTTGTACTGACCA
TGCAAACTGCTGTAGGCTTTGTAAGGTCATTATATGATAATGAAAATCATTACAGAATTA
CATGGGGGTTTAGGACATGAGAGCAGCAGGGAGGGGAGGGGAGGGCCACATTGGGTTTGA
TAAATGGACTGTGAAGGTGCCCATCTGGCCCTCTCTATGGCTTTTTCTTCCTGCTCTTTT
ATCCACTCTTGTCCTTTACTACCCCTCTTTCATTCTCCTCCTCTGTTCTCCAGTGGGCCA
GTGTAAAAAGCGAGCGGGCCTGTAGTGAAAGATTAACAGAGTGCAAACCCAACTCACCTC
TGTGGAGGAGAAAAGAGGAGGGGAGACAGGCGGAGGTGTTTATGACCCAAAGCAGGGTTT
GTGCTTGACTTGGCAAACCCTGTCCTCCCATCTCTCAGTGTGGGCCGGTAGGAGAgtagg
cagccattgacctttggcatcagaaacagttggacag
>NODE_302_length_564_cov_5.173759
TACACACCGAGTTTGACCAAAAGAAAGTTTGTTCAGACTCTGACTGTTTATCCGGTGCCA
GACAGAGGCACCTCATGTAGAAAAGGTAAAAGTAGTTCTGTCCACCTCTCATTCTTGCCA
AAAAAGTTCAGCCACTGAGCCACGGCATTAACTTGTATTCTAACAAGATTAAAATATATT
CGTCCTGGGGATTAGCATAGTTAGGTGTCCTTTTGCCTCTTTTTTTTCCTGCACTGGTGC
GGTGACAGTGGGCTTTGATCTGTGTTGCGAGGCAAGAGTCCTGGCTTGGACCTAGCCATT
CGAGTGCCAAGTGTGAAATTGGCCTGATGTCATCCCCATTCTTCACCTTTTACATCTTTC
ACCACTTTAATTATGTTTCCGCCACAAAGCCCAGGCACCTCTGAGCAGATTCCACTCTGG
CTGGAGGAAGCATTTAGAAACTGTGGGTAAATGACACAGTAGGGGAGGGGGAGGATGGTA
GGAGAGGTCATAGCAGGATGGGGCCCTTTTGTGTGTGGAGGTAGACATTGATACTTTCCT
GATGTATCCTGCACTCACTTCCATTTTTACAGCATGAGAACCCTCTGGAATAGTCGGGAA
AATAACTTTTATTCCCGCCATTTTTTTTTCTTTAttatttttttctttacagtttctgct
tcctattccagatgatagactttatttttctcattgctgtctacccag
>NODE_303_length_501_cov_17.181637
ACTACATGAACTTTGCAGAACTTGCTGATATGTTTATCTTTCTGATGTGAGTATGTATCT
CAAGGTTTTCTTGATCTTCTTAATTATATCTTGTAAAGTAAAGTAACTCTTCATCCAGCA
AGTAGTCAGTAGCAGGTAGTTATTTTGGTTCTGGAATGGAAATGACTTTTCTTCTGCGTT
TACTGTTCAGGGATCAGTTTCAGGCACTCACAGCTCACAAATGCACAGTAGCCGTCTCAT
TTAAAAAGCACACAGGTTTTATTGCATATCAATTTCATGTATAAATTCTTCATAGCATTG
GAAAGATTACATTTGGTATACATTGCTATTCTACAGAATTAACATCAGAGTCATATCTTT
TCAATGAAATTTCTCTAAAGTACATCTGCAATAATCACAAGCATCAAAAGAACTGCAATT
TCAGAATTGTTCAATATTATTCTACAATCCTTTTATTGTTTTTCATTACGTCTTCTCCCA
AACATCTTTTCTATGTCTTTCAGAACCACCTGCCCGAACATCGTAAGGCAGTCAGAACTT
GAAGTCAAACCTACTAAACCTAGCCACATGTACAATAAGTGCatctacggatttattagg
tttgacttcaagttctgactgccttacgatgttcgggcaggtggt
>NODE_304_length_434_cov_10.958526
CGTTTTGCCAGTTCGTAAAAAAATTCCAGTTACTGTTAAGTCCCCTGCTGAGAGGGGCCT
GTTTCAGTGGAAACAGTTAAAACTCTCAAAACACAGTACAGAACACATGGAGTTATTGGG
TCTGTTCTGTTGTGTAAGTAAACATGTCGAGGGGTGGGCTACTTTTTCATGGTTCAGGGG
CCCCAACCCTCCCCTCACACAATTAACTTTTCCAGTGTAATGAGATGATTGATATGCTGG
AAGTGTGTGCTTTAAGGAGATATTAATCATTCCCTCTGGTAATTTTAATCATGCGTTCCA
TCATCCCCAGCTGCTGAGGATCACCTTCCTAGCAAACAAAGGGCGGCCACGCCACTTGCA
TAGTCATTCTGTTCTAGTTTAACTTTATTTTATGCTGGTTCCTCCCATCTGTTCGCACAA
GCCTCCACAGCCCACGTTGCACGTTGACAAGCTGGGGAAGCAGTGTGTGGGTGGGTGATT
GTATGAGTGTGTCTGTGTGCATGTATGTGTGTAAACTTTAGAAACACAGGCATCTTTGAA
ATGGTAAATCTAATCCTCCAGGTCCGTGACTAGTTGGa
>NODE_305_length_597_cov_7.891122
CTATCCAGGCTGTAAGTATATGACTGACTGTTGCCAAGTGTGGCCTTATGCTTTTTGTCA
TTGCGCCAGCTGCAACATCCTCTGATAGGCCCCAAAATGATGCATCTTCTTTGATACATT
CTTAAGTACACATCAGACACAGTCAAATATTAATCTCCATGCTTGCTGGCCAAACAACAT
CTGTCTCAAAACATGAACTAACATTCTCCGTTTTTCTTTTTTGGTTCGCAAAAATATGCC
CCTCCATCTTTAGAACATCCATCCACACAGCTATGCGTATGTTTGTGCAGTTATTTATCA
ATTCATAAAAATTCAAATACTCAGAATAAAATGTAGCAAACAGAAGAGCAACCATAAGCA
TGAAAACACATCAGATTTATTCTGCCTGCCTTGTTTACCGGTTCACGGAACACTGCATGC
AAACAGAATGCAAATGCATTTGATTGAATCAGGTGATGCCGAGGTAATTGTATTTGGAGA
AATGTCCAAGATTTTTTTTCATCATTATCAGTGGGGGGTTTTCTTTATGAAATCCATCTT
AAACAAAAGCTATCATCACTCCCAAGCCTTGTGATCTTCCTTTGTCACATGCGGATGTGG
ATGCGTCTTTAATTTCCTTTCAATTAAAAGTAAATATACGCCTTTATTTTTTCCCCCACT
GTGAAATCCAAAcaagaggagtcaacatgagcagacaggtgaggaatattcatttatatc
tgcctgccattttttcctttt
>NODE_306_length_572_cov_6.664336
ATAATTAACTGTGTGTGTTTCACAAGGCAAATCCCCTGACATGCAGAGAAGGATAGAGAA
ACAGACAAACCGTAAACAGTAGTTTGTGTTCATGTTTCCCTCTGTGAAATTCTGTGTGTC
TCTCTCGCTGACACTACAAAAAAAAAGAGCTTGGTTACTTTGCTGTATAATTCAGGGAAA
AGAGAACATTATGCCTTTGTTCCTCTTGACGTTTTGCTCCGGGATGCTCAGACTGTGGAG
CTCAGGTGGGGCCAGAGAAAACAGTGGCCCTCAGAACGACACGACACGGTAGCAGCAGCA
GCCGCATGGCAAGACAGCAAGAGAACACTCTGGGGTTTAAAAGTACCCAAAGCATCCTGG
GTAATTAGCCATTACGGCGCTGTCACAGAGGGTTCTGCAGTCAATACAGAGATAATTTGG
GCAATGGTGAATGACAGTGCTGTCCAGGCTTTTGGGATGATCAAGGACAGATCCAGCTGC
ACCAGGCATCTGTCAGGCCCATGAATCACTCCTCCAGCCAGCAGCTGGGTGAGTGGAGCA
GAGAGAATCGCTGGAGAAGCATGTGCAGACACACAAATAAACATGTTCCCCCTCTCTCCC
CTCGCCACACCGGGAAATGGCTATTAAAGGTCTGCCGTTACAGAGCACCGAGTGGAAAAG
GCTTGTTACCTTCAGTGGCAAATGAATGACATTGGGAATAAGGTGAggaataaaag
>NODE_307_length_671_cov_5.177347
TTATTATTATTCTTATTTCTTCCGGCAAAAGGTATGCATTTTTCAGGGCCTAAACATACT
CGAAAACGCGTAAAACTTTGTACACACATCAGACTTGGCGAAAAATTTGATATTTTGGGG
GAAATACACATGTCACTGGAAGAATGGCTCAACAGCGCCACCTCAAAAGTTGAAAATTTT
CGTGGAGTTGGCATTTCCACCTCGTTTGTCCTAGACCTACGAAAGTCGGTACACACATGT
AACACACCGAGACGTACAAAAAAGTCTCTTGGACACATACCCTAAAGTCAACAGGAAGTC
CGCCATTTTGCAAAAAAGGCCGGATTTGGGCCCAAAATCACACATTTTCCAGAGCGAACT
CGTCTCAGGGGGTTATTCCAAATCACATGAAATTTGACAAGTTAATAGAAGAGGCATTGG
TGAGCAAAAGTTCTTAAAATCATCCGCAAAAGTCTGAGGGCGTGGCCGTGGCGGCGCCGC
AAAGTTTGATGTTTCGCCATGAAACAGGAAATGCACTGAAATATGACCTGAACGTGCTCC
GATCGGCCTGAAACTTTACACGTTGCATCACAGTCCGACCCTCATCACGACTATATGAAA
ATGATATCTCTCAGGAAGAGCGCCACCAGCTGGAAAGAGGAATGTTCTGGGAGACAATCG
TAAAATTTCCAGAGCGAACTCGTCTCAGGGGGTTTTTCCAAATCACATGAAATTTGGCAA
GTTGATAGAAGAGGCATTGGTGAGCAAAAGTTCTTAAAATCCTCCGCAAAAGTCTGAGGG
CGTGGCCGTGACGGCGCCACAAACTTGGACATTCg
>NODE_308_length_760_cov_9.525000
TTTAAGGTTTAGAGAAGGTTTGAACTGCCTTATGTAATATAGAAAGCAAATGATTATTGA
GAGTAAACTATTAAACACTAAGTTGCAGTAAACACTCTGTGGGTAATGTTCTTTTTCCTT
ATTTGAGAAAAATGGAAAACAAAGTGAACATTGCACTAATGTGTTAGTGTTCATACAGCA
GTATAAAAGACAGTTCAGAAGGAGCCTAAATCTGAGCTGAATCCCATGGACTCAAGAGTG
CAGCTGCGTGCACAGCAGTCCAACAGCCCCACACACAGCGGAAAGGATATGAACATAGCA
TATGCAAGACAGTCTGAACATTTCAAAGTTTCTGCACAAGATGTCCAAATGTTTTCTCTG
GCTATATCTTCAGAGGCTAAACTGTGATTAATAGCAGTGAAAGAAGCCTTTGAAGCAGGA
TTGGTGACATCAAAGTCCTAATCCATGGGTGGCAGGATTTTTATAATGAGTGGGAAGTAT
CTTAACACATTTCAAAGGGTTTACTCCATGAATAAACAATAGCTGCACAGATGTGCCACA
CACACCTTTAGAAAAATACGTCTGCAGACACAGGAGGCAGCATTACCCAAGCAGCCGTGT
ATGGCAAGGAGGAAAACCTTTGTAAGTTTTTTAAGATAAAGCTGAAGTGACAGGCCAACA
ATTGTTCTAGATTTTCTACCGCACACAGACGAACTTCTAAAATGCAAATATGCAGTCGAC
GTCTGCAATAGAATTTCAAGACTCACGTCAGTGGTTAAGGACAACGTCTGACAGCGAGCC
AAAAATTTAAACACTGGATCAGCGGTTGTCTTTCTCAGAGGACTTTGTGCTATCAAATGT
GTATTAGTGGCTTCAATCAAACACTGGAGAGATCAAAATCAATTTATGATGGATTAATTA
ACAg
>NODE_310_length_498_cov_13.000000
CTCTTCTTATCACTTGGAAAAAGGTGAACCCTCGTGTTATTTTTATTTTAATCTTTGCTT
TAATTGTAGTTTTTACCCTTGTGGTCCCTGATGGCTTCGCACAGTGATACTCTGGTGGTG
TTCTTTGGGGCAACAGCTGGTGCAAATGGGGGTAAACTGGGTTCGGATGAGAGGGAAATA
ATTCTCTTGGTGTGGCAAATTGTGGATCTACATGAGAAAAAGGTACGGACCTTTCTGACC
CCTTCCTTCGTTGTACGGTTTCTTGTGTAGCCAGAGTGTTTGTGGCGTAGTGTCTACCTG
TAGAAGAAGAGTGTTTGACATTTGAATCAACATGGTGTGCTCTCTGCAGCCGTGCTTCAT
GCTAGCTAACGCTACATCAGCTCTCCGGCGTTAGCTCACCTTTTAACAGGTGTGCGACTG
AAACGTAACGAGCAGCGGAAAGCTTTAGCTTCACCTGAAGGAGAAAAACACACCGTTTTG
GTTTAGCATGTCAGCTTGTCGACGTAAACCACGCTGCATTGACAATTAAGTGCCTTTATT
GCAACTACATTGTCAATTGTTTGACTTTTTTAAAAAGAGTTTATTTCCTTTATGTGTGGG
GTGTCATTGCCAAAAAGTGgtcgtctgccaaaaagtggtatg
>NODE_311_length_339_cov_10.386431
GTTGTCATTTGATGATGTCATCAGTGTCGTTGTTCCTCAGCGGACGTTGTTTCTCTGAAG
AGAAAAAAGCCAGCAGTTTCTTCATTGTTTTCTTTTTGTTCTCTATTTGTCTCTAAATCT
TTCTCCTGTTTTTTGTAAATGACAACAAAAAAGACCTGCCTTTAAATGTTCAGGACGTTT
TCAGTCACACTTGAACAGGTTTTTAAAGACCTCAGTAGGTGAGCTAGTTTTACCCTTTTT
GCCCTTTGAAACTGCAGATTTTTTGGAGAATTTGTAATCCCGTCTTGATTAAAGATTGAG
TGGAATTCTAGATGTGATGAATTTTGTCATATCTTCTCATTTTTTTTTCTTTTACATGAG
TGTACACTTAGTTGTTCAGAATATTTGGGACCATTAAAATGATCTTTGCTGTAAGATGTC
CTATTACCATTTGTCCTAATAACTCGGTGTTTCTTTGCTGCGTCTTACTTTTAATTGATC
AGa
>NODE_312_length_653_cov_2.552833
TGGCGCTACTACCGAGAGTCATTATCGTCATGTGGCTTTGATCAGGGCTGGACTGTGATA
CATCTTGTAAAGTTTGAGGCCGATCGGAGCAAGTACATGCTACTTCCTGTTTCCAGCAGG
TGGCGCTATTACCGAAATTCATTACCGTCATGTGGCTGCGATCAGGGCCGGACTGTGATG
CAACGTGTAAAGTTTGAGGCCAATCGGCCCATGTTCAGGCTATTTTGACCCGGCAAAAGT
TGTGAAAAAAAACGCGTTTTTTTAATCAAGATGGCGGACAGTCACTTGTATTTTTGGCAT
GCTTATATGTGGTTGTGAGGTGTATCTAGGCACGCCGCATATGTGCGTTGAATTTTGGAG
GTGCAGGTGAAAAGTGACGCCAGGGCCCATTTTTCCATATGTGACAGGTGGCGCTGTTGA
GCCATTTAGTCACTGCTGTGTGTATTTACCTTCAAATATCAATTATTTTGCCGTGTATGA
TGCGCACGCCAATTTTGGGGCCGATCGGAGCAAGTATATGCTACTTCCTGTTTCCAGCAG
GTGGCGCTATTCCTGAGAGGTCTCATTTTCATGTGGCTGGGATGAGGGCCGGACTGTGAT
GCAACGTGTAAAGTTTCAGCCCGATCAGACCACGCTCAGGCAATTTACACTCACTGCCTG
TTTCATGGCGAATGTACAACTTTGCGGCGCCGCCACGGCCACGCCCTCAGACTTTTGCGG
AGGATTTTAACAACTTTTGCTCACCAATGTCTCTTCTATCAACTTGCCAAAtttcatgtg
atttggaataaccccct
>NODE_313_length_338_cov_6.642012
TGTGGGTACTGGGAGGAGGAGAGGATGGGAGAGGAAAGGAGAGAGAGAGAGAGAGAGAGA
GAGAGAGAGAGAGGGAGACAGGGGCTGAGTCTGTCCTATAACTCCTGGGTCTAAGACACA
TGCAGCTAGAAGATTGGCTCGGGCCTCTCCTAGGGGTCGACAATGTGTCATTTCCACCCG
GCTAGATTGCCCTCTGCCTATCTGATATTAATGTGCAAATCAATATTTCAGGGATTAAAT
TTCCCTTCTTCATTTTTTATGGTTTCTACCTCAATAAGTCTCCCGTCTAATAGAGGAGGC
TGGATGATTTAGAAGCCTTTGCTGCAGAAAGAGAGAGAAAGAAATAGAGAGGAGCTTTGC
AACAAGGCTATCGCTGCATTTTAATGTTCTTCTTCGTGGATCCCCCATAGGCCCTTAGTA
AGGAGGGCTATATCGCTGCTTTACAGTGTAAAGACAGCCAATTTGGCTAAAAAGGCAGAA
Ag
>NODE_314_length_521_cov_8.928983
AAAAAAAAAAAAAAAAAAGAAAAAGAAAAAACAAACAAAAAAAAGAAGTCGCTGATTTGT
CTTTCTGCGTTTTGTCCATTGTTATTTTGTTAGTCTGTCCAGGCTAGTAGTCCTGATGTG
GGCTGTGCGTCAAACTGTGCCGTCGCAAGTCACAGTTGCGCCGAAACACCTTTCCGCAGC
GGCCACAGCTGTAGGGCTTGATGTCTGTATGGGTGAGAAGGTGAGTTTTCAGGTTACTTC
TTTGATTAAAGGTTCTTCCGCATGTGGGGCATTTGTGGGGAGACTCCTGTTTAGATTTAA
AGCAAGCAAAGGATTATTCCCTTTAATTGTATAGAACGTCTATCAGTTATATCTTTCAAT
CATCTAAATAAACTGCTGCGTAATAGTAGTAATTCTTAAGTCACTCTTGTGAGTATCTCT
CACTCATTTAAAAAAAAAATAAAATAAAATTGGTAATAGGCCAAACGCAGTGGTTTTGCG
AGGCCTTTAAATATCCCCATGCATGCAGTAGACAGGGCATAACAGGTGAATTCTGATCAT
AACGCATCACACAGCTAAGGTCGTGGTAATATTCTGAgcttacctgcatgtgtaaggttt
tatggacggctagagttcgagactgacagaatcctttcccacattcttgacatttgaatg
gtttt
>NODE_315_length_334_cov_3.389222
CTCCCTTGGGAATCCTGATCTATAAATAACTCTGTCTGTGTGATCCATATTGTTAGCCTG
ATCACGGGAGAGGGGGATGAGAGGAAGGAGGGAGGGGTAGAGTCAGGGGATAAAGGGACA
CAGAGAGGGATGGATGAATAGATGAGGGAGGGAGAAGAGGAGGCAATGGCTGATATTTCA
GCAGCTTTGTTTGTGTAGGTTCTCAGCGAGTTCAGCCAGATTTCACTTCATTGTGCCTAT
AGTAGAAAACGCTAACAACTGTACGGGATTTTCACAAAGTAAACACAATTTCCTCTCTGG
ACATCAACAGAGTTTATCTTACTTCCGCCCTTCATAGCTGTAATGGTCCTTCGAAGCTTT
AATGTTCCTGCAACTGCTCAAAATCTGTGGTCTTAGACACATTTAAAACCTACTGTATAC
AATTATGAACTGAACCTGCGAAGAAACAAACCTTTTAGACTTGCAAATACACAGTGTc
>NODE_316_length_563_cov_4.959147
GTCTTCTCGGAAAAGTGTTGATCCCGTTTCAACACATGCCGCTTTATTGTCAGTTACAAT
ATGGAGTTGAGCATCAGTGGTGAAGGCTGCAGTGGCTCGGTGCAGACAGACATACCTCCA
TCTCACTGGTGTCAGGCATCAGCTCAGTGATTGGTGGGCATATTGTTCGACTCTGAGACT
TTTTTCATCATTAGCCTGCACTGCATGGCAAACGGGCACCATGGCCCCTTTTTTTTTCCT
TCCCCTTTCTCCCCCCTTACAGGCGGCAGTATCACAGCTCTGATCTGTCACCCTTCGCTT
GCCTTAATGTGTGAAAGCAAGACGTGTTGCGCCTATTAGCACTTCTTGGCAAGGCTGGCA
TGCTGATCCTTCATCCCCGGGGAGCCCGGCAATATGGTGCCGCATGGTGACCGCCCGCCA
GCCCTGGCTCCCGCTGTCACAACACATCACACATCCCCAGCAACCAGCGCCACCGCCTCC
TCCGCCACCACACCTCCATCACTGTGGTGGCGTGAGTGACAGCAGCCGGAGCCAGGGGTC
CTCTGGGTGGAATTAAAAACTTTTAGAGCGAGAGGCAGCTAAAGTGAAGTGTATTTTTTA
ATTATGAGGGCTATAGTTGGGTTTTGGTTCACTGGGGAGAGTGTGGGTCAAATATAACTT
AAATTAAGGGTGAGATCACACATCCAGGATGACCATCctcaccctat
>NODE_317_length_389_cov_12.151671
CAAACCATCCTTTTAGCTTAGAGATACTGATGGGGAGGAGGGTGGGGGGACGGGGAGAGA
AAAATGTATTGTTCTTTTTTTTTTTTGGTTTTGTTTTTTGTTAACTTGTACACTGTGCAA
GGTTGAATTATCCTGTACAGACTGTAAAATGTAATATTATTTTGTACAACTTAATTGAAA
GAAAAACAAATCTACTTGTAGATCTTTGTGCCTTGATTATGGCTGTACCTGTAAATGAGC
TCAGATGTAAGTATGTTTTCGACTGCGCTGTACAGCTTGATGTCAAACTCTATCGGCAGC
GAAAGACTGCGGGTAGGGGACTTTCTCTGTAGAGTTTAGTTTTTTCTGGTTTATAAAAAA
AAAGGAAATGCTGTTTAGTAAAAAATAAAAAATAGGGAAAAAATCCTAAAAACCTGTATA
CATTATGCAAATTAACCACTTACCTGCAGTGAAGACCAGATGTTGCAGCGCCATGCCTTT
TTTTTTGGTTTTGTTTTGTTTTATTTCTCCTCCTTTTATTATTATTATTATTa
>NODE_318_length_535_cov_12.327103
GTTTGGTTGTTGATGCAGATTGCGCTGCAACAGATAAAGTCAATTCCAGGAAGCAACCTT
TTTCACCAAAGTCAAGCATAGCTGTAAGACTTCTCTGCTATCTGAAAAATAGGTTTGAAT
TGCATGCAATTTGTGGCAGGCAGAGCACTCCAATGGAGGGAGGCTATTAGTGAAATGCCT
TGCCACTGTCTCTTTAAATGCCAATAAATTCCCATCATTACAGAATCTGGCAGTTTTCCT
CCCTGTCTGCAGCCTGGGTCTTTATCTCGCTCTGCCTCAGTCTCTGAGCATGTAGATCTG
GCCCAGTTAGATTGTCATACTTAACAAACATTAATGATTAATTTCCTCCACTGAGTCAAA
TGGGGCTAAAGGGATGACTCGATTCATCTTATCGCACCACAAATTAGCATTTCCCCATAT
TCTCCAGCATCAACTGTGCATTAAAATTCCACATTTACCATTCTGGGCACTGGCAGCTGT
GGTGAAAGAGCCAAGGAGATCTTCCTCCTATGTTGCTGGAGATTCTGATTACTTCTGTGT
TATACAAAGAATAATTAATTCTGCCACTTTCTGCTTGTTACTGTACATGTCTGACTGATC
TGAGTGAAATTACTCACTGAGGGGTTATTTAAAAGGTCAAGGTGGGTTTTTTTTATTTGC
TGTGTTaagtcctggtcac
>NODE_319_length_554_cov_8.420578
AACACTATTCTTTGCAGTTATAGTGGACAATATACTACTACGAAATGTATTTCATGCATT
TATCAATGTTTTTGCCGTGAGTGGCCAAATACCACACCACTACTACATTTTAACCCTGAT
TTCATAAATCTAAGTACTAAAATGCCCAAAAATCATGCGTCACCGGCCATCATTCTTCCC
TCTTCACCATCGATGGATCTTTCCTTTTTTTTGTTTTTCCCTCATTCTCCCCCCTCTGTC
TCTTGTCCTTCTCTTTTATTGCTTTGTACAGCAAAGCACCATTACTGATCCCTTCCAAAG
CACAAACTAAAAATCTATCCCGTTGTCATTTGCTGCACCGTGCCATCTATCATCGGGGGT
GCTTGGCAGCGTCTCCATACGAGAGAGGAGGTGCTGGAACAGGAGGCAGAGTCAAGGACT
TTCACGCGCAACAAAAAACTTGTCACAATTATTTATGGCTCTTGCTGGGACACATAATAG
GACACATCAAACTGCTGTTTTTTTGTGTGATGAGCGCCCTCACATCGCTGGCTCCCTTGT
CGAAGTGGGTCACAGGCATCTCTTGCCTTACACATACAATTTCCAAGACAATGGCGGAGC
ACTTGGGGAAGTGACAGTGACAAATACTGGAGCCCCCACGGAAAGCTGGGCAGGCTGTTA
CATGAGTGATTGCGCCAATAATCATGCGGAGTCGTCAc
>NODE_321_length_452_cov_6.449115
TGATAAATTACACAAGCAGAAGGGGAAAAAACAAGCCTATCACTCGCATGAAAGCCGAGA
GAAATGTGTGGGTATATTCTCAACTCCAAAGTCAGGCAGGCGAATGGAGAGAGAGAAAGA
GAGGGAGAGGGAAAAAAAATAATGAGGGCATAATTTTAGAGAACTAATTATTTCTATTTG
TCTTTTGTCACACTTCTCTAATTCTGCGATATTAACACAGTCTGTGTTTATTAATTGCTT
TTACAGTGTTTTGAATCGGGTCCAAGAGGGAACGTGGCTCTTTTCACAGGCAGGCAAGCT
ACTGGGACTGTACCTCGCCAGTACTGCCTGGCAACGGTGCACATGCGAATATCTTCCCCC
AGTATCTCCTACGGTTCCCTGCCGCTTCCCCACTCGATGTGTTCGGCAAGTTTACACGAC
CCTGTGCACAGAGATAAAGTTCTTTGTTGCAAGATTAAACATCAAAACAGTTAAAGTGAA
ATTAAAATTAAATGAATGAATGTCACTGAAGCAAAAAAGActgtaattaatggatccctt
aattgtcttcataaaatatttgcatgggcataatttgcataatttacatgtattaa
>NODE_322_length_626_cov_12.861022
CAGACCTCTGCAGGATGCACATGACAGAGCGATTTAAAAAAAAAAAGAGAGAAAAACTTT
AAATTGATTTGGCAGTGCAGGACTTTGAGCATCCTTATAGAACACTGTTTAAAAGACTTG
AGAACTCATCCCCGCTGTCTGTCGAGGTGATCTTATATAGACCTATCTGGAGGAAGGGGA
GCTTAAAGACTTGAATGTGGTAAATGTTGCAAGGTAACTTCAAGTTGTTATGTGCAATAC
TTCTTTTGAACCTTTTTCCAGATAAAGACTCTTTGCAATGTAATTCTTTAATGCCATTTT
TAATTGCAGACATTTAATTAAAGAAGATGTTAATATGTTTTTCACAGTCATTTTCTACTG
TTATTGTAATCCTTTTCATGCTGGTGTTTGTAAAAAAGAAAAGAAATCAAACTATTTGTA
CTAATATAAATAATTGAAGTTATTTTTAAAACATTAAAGGTTTTGTGCTCATTTGCTTAT
TTTGTTTATTTTAAGCTACTGTGATTGATTGCATTGTAATTATTAGGTCAACAATGTATT
TAGCTGTTTATTGGTATATTTTTAATTGGAATGTATAATTGATTTTTATAATTTTGATCA
GATTTTTGTTATATTTTTGAGGTGAAGCTTTTAATATGTTAAAGTGTCTAGTTTTTACTA
ATTGCTATATTGTGCTCCACAATATATGGTTCACATTTTCTGAAGGAAAATAAATATTTA
AATATTTGTCTGTTAATGATGTTACTTAATGGCAAGATTTCAATAGTTTt
>NODE_325_length_370_cov_10.864865
CTTTGTCAGGATGCTAAATGGAGGGCCGTGAGTTTAAAAACTTAAAGAGGCAGTGAAATA
TTAGCCAATGTGGGTGAGGAATGAGTGGTTGAGAACCGCAGCGTGTCAGTGTTAAATGGT
CGGACTCGGATGCATATAAGTTAGTCCAAGCATGAAGGGCAGTGGGATGCTCGCGTGGAA
ACGATGTCCCCTCCCCTCCTTCCCATCCCTCACCCCCTCCACAGACACACATTCACACAC
ATACACACTCGTACTGTCACACCCCACCCACACAGCTTTTAAGCAAGGAGCCCATCAGAA
ACTTGTCATTTCTCTCATTCACTCCGACAGCCTTGAGACACAATGCAGACTTACCTCTGT
GTTGTACACCCCATATATCAGAAAGATGAACAGGCCCTGCAAACACAGACAAAGAAAGAA
AGAGAGAGAGGGAGAGAGAAAAAGAAAGAAGAGGAGGACAAAGTTGTTACTGTTGTTTTC
TCTCTTGTCTTTAAAAAAAAAAAAAAAAAAAAAA
>NODE_326_length_448_cov_13.026786
CAGAAACGGAACCCTTTTTATCCTTTTTTTTTTTTGTAAATAAGACCCATCAGCATAAAC
AGGAAAGATTCTTGTGAGCGTATTAAACCAAGGACATCCCCTCTGTTCCTGGCTAGTTGT
TGGACCCTCACTTGGGCCAAAGCCTTGCTACAGGGGCTGCTCCATTTATCTCAGGGGTTC
ACCGAGTGGTTGAAAAAACAAGACTGTGATTAGATTAAATAATTAAAAGATTTTCATTTA
ACAAGACAAACAGAACACAGGCAGTAAAGGCATAACATCTAGCACACAGCATGTATGTTT
ATACACTTCAATTAGTTAAATATAGCAGTGCATTCTTTGACTATGGAGAACGTTTCCAAA
TCGTACTTCTAAAGCTGTTTTTCTATTTGTCCCCCTTTTAAGAAACGAAATGGTGTAACC
ACAATTTTGGCAAACTTAAAATCTTTTAAACTTGCAAATATAATGAAATAAACCATAAAT
ATACACAAAACATACTTTATACGAGGCAATAATAATAATCATAATAAATAGTTTTTAAGT
TAACAATAAGTTAAAACTACAAGCTTAAAGTCGCCCAAATAATACAAGtttg
>NODE_327_length_690_cov_7.684058
CTGGGAGTTTATTGTTATAGTTTACAGTTTTTTTGTTCATCCACCTACCTGTGCATCCAT
TAGAGCTTACACACAATTGCTGTGAACAATTGTAAGACGTGAGCCAACAGTCCTCAACGC
TTCCTCGTGACAGCATCAACACCCTTTTTTCCTGTGTCTCTCTGCCTCCCTCTCTCCTCA
ATGGCAAAGTCAAAATGGCAAAGCCCTCCAATCACATTACTGTATACCCGGGAACATTTA
AATGCTAATGTTATAAGCTCACATGCCTAATATGATAAGCTGACAAGCTTATTATAAGCT
CTGAAGTTTTAAGAGTTTCTTCCATTAGTTATCACAGGAGGCATTAAATTGCATCGCTGC
ACTGTGCCAGAAGGTATGGAGTTAAATTCTCCTGCAGAAGAGATTATTTTGGCAGCTTTC
TGACAGCACTATACAGTGGCAGGATTGTACATAATGGTTTGTCAAGAGACAGGGAGTGGT
TCCAGCTAGATGTGTATGCGTGTGCGCACATGTGTCTTATCTTCTGGTTTGTTCGGTATA
TGTGGCTATATAGAGGATAGTTTATTTGATGGAGAGCTGCACCACAGCTGCATTTCCTGT
CATCCTTCCACTCCCTCAGACCTGATAACCTATAAAGCAACAGACAGCATTCAGATCACA
GAATACAATTATACCATGTGGATCACGGGACAAAACAAACATCACACGCACTGAcacatc
ttttgttgttttgttttgttttttgacaaaagataaaaacgcagattttaaattcaaatg
ttctcatccctaacaccaatcaatctgcagggtttttaagttgtttttaagtag
>NODE_328_length_433_cov_3.586605
AATTGCTCTGTCTGACTGAATCCATGTTGTGCTGCTAATGTACTCAAATTAACTCAACTG
TAAATTGTCTCCTTTGGATGTCTGTCTAGCTAAAAGTTCGCTATATGATTCATGATTCAG
ATTGCTTTTAACAGTTATTGGCTAAGCAATATGGTAAATGTACAAGGTGATGCAAATGGC
ATTAGTGGGAAAGGATGCACAGGAGCATGTAATGCAGTCAATACTACATTAACTACTGAT
GCCCAATTACAGAACCAGGGAGAGAGGCTTTTAGGAGCATTAGGACTTGCAGAAAAGCTG
AGATCACCTGCTGCTCATTGCCTAAAAGCTTCACCCTTTATTTGCTGGGCCCTACCAGCA
GCTCCAGCGTTTTGGCCAGGTTGTCGACAGAGCAGCTTGGATCTGGTCTCCTTTCACTGT
GGTGCCTCTTAGCGTTTATTGGCTCTAAAGTTATAGGCTTGTCAATTCAACCTTCTTGTC
TAATGTATCCACTTAGTGCCGTGCACAAATAAATGTGTGCGTACGTGGCGAgggaggtgt
gcgtcggtgttttggggtggccacatgggtgtatgcg
>NODE_329_length_471_cov_13.280254
GAGAACAGAGAGAGTGAGAGAAAGAGGCATAAACAGACAGAAAGAAAGACAAAGATGAAA
ATGAATGCACACAGAGAGACAACCTTCTTCCCTACAGCACCATGCTTTAATGTCCTAGCT
CGAAGACAAGAACATTAGACCTCATTCCACCTCCTCATCTGGGCCTGAAAAAGCCTGGGC
TGAAAATCTTAATTAATTGTCCAATAGTGCTGTGGGGTCATTATGCATTGCAATAAAGAA
GCGTGTAATTATGAGATTTAACAGCCATTACCAAGGCCAGGAACTCATATGTCATCATCA
GCAACCAAGCCAATGGTTTGGTACGGCTATGTGTGTGGCTTGATGGACAGCACACACTCA
CAATATGTACACACATATGTACATATTGCATTGTGCGTATATAGTGGTTAGATTTATAAG
AGAGAAATGTGTCTCCTCTTGTAAAAGCAAACAAACAGTTGTAGAAATGTGCATGCAGAC
TAATAGGGGAAGACAAACTGAAGAAAATGGGAAAGCACACACACAAACCACTCACACACA
AGCCCATCAGTGTCACCCAGACAATAAGGCAGCCAGCTGTGATAGCAGCCTGCAGATGAA
ACATCCCATCAAggt
>NODE_330_length_585_cov_11.179487
CTCTCCTTTCTCTTCTCTCTGCGTCTCACTCTCTCTCGCTCTCTTGCCCTTTCTCCATCT
CTTTGCCCCTCGTCCTCTCTGTCTTCCTGTATTTTCTTCTCCCCCCCTCTCCATCCTACT
TGTTAATTATTTGCTTTATTTTGTCAGCGAGCTGATGAGTGACTTCAAAAGGAGGATGGA
GCTGGACTCAAAATACAAAAATGGCTTCCTCTCTGTTGTCTTAGACAATAATTATGATTT
GCCAGTTAAGCCTAGACTACAGCAGAGGGATTGTAGTTTAAAGCAGAGGCTTTGGTGCAA
AAAATGCATTTATAGCCCTTTGTGAGGCTCCTCATTATGTGTGGGCCCGATTCATTAAGT
AATTGGTTTGCAGTTGTTTACATGAGTATTAAGGCCTTCTATTCAGGGCCTTTGAGAGAT
ACATTGTGCAAATGTTGCATGTTATGAATGCAGAATGAGAGGCGGGGGGCCAGTCCTATT
GGCCAAACACTGCACTCGGCTGAAAAGCGAGAGAAAAGCACTGGGTGCTGCTTTGCATAG
CAATGACTAGGGCCTTAATAAGCTTTACAGATTAAATACATGCAGTCTATACAAGATGCA
AAGAGATACTCTTAACACATTTATATGTGCTCATTTCACTATTATGGAGTTTGAGAGAAT
TGGGGTCTTTCATATTCTTTTTTTTCCTCTGTGTCTCTCTCTTCCTTGCTCTCTCCCACA
CAGTGTTTt
>NODE_331_length_583_cov_14.132075
ACGCCCAAAGGCTCAGCATTAAGGTGGGTGGAATAATATAACAATATCCCCCATGTTGTT
ATAGTATTCCACCTACCCTGATGTCCCCCTGTTGTCATTCTCTTCTCTTCCTCTTCTTAT
GTTTTTTTAATGGACACAGAGGTAACGGTAGTATTCTTTTCAATGCACTTGGATACAAAG
GTTAATTAGTGCTAATATTTTTCCACTATTTCTATAAATGTGTTAAGAGTTGCTATTTTA
TAGTTGAGGATTCGAATCCAGATGATAAGGTTTAAAGCTAACAATCATTTCATATTTATG
TCTCTCTTACTGTTGCTTTTCTCTCTCCTTCGATCTCTCCTTCTGTCCCGTGTGCTGTCC
TACCTGACTGTTGTGTTGTCACTTTTAATTTAACAGTTCAATGGTTTTTCAATTTAGCCT
TTAAAAGCTGCGCTGTCACTTGTGACGAATGTTAATTGCATGATGTTTGTTGTTGTTACT
TTTCTTCTCAATGACAAGTGTCCCCATCCCGCACACTTCAGTTCTAAACTACGTAACCCT
TCATGCCACCTTTTCCAAGATTTAACACTGTCTCTACCTTATATGAGCCTTTTCTTATCT
CTCCGTATTCCTTAAATTATTAAACAATTTGTCCTTTCCTAGACCATTCTGATTAACAGA
TAACATTCTATGCATAAGCCCCTGCTTAGACCGTGGTAGTCTCACTACCATTACCTatta
taatgat
>NODE_332_length_722_cov_4.375346
ATTACATCTCATTATATTCTCAGTGTCATTTCTGAACACAACTCCTCCCAGTGCTGAACC
TAATCCAGAGTCAACTCTCCTTATCCATGAACAATCTCATAATCATCGACACAGATCTTA
TCAAAAGTTATTAATGTTGAAGTTGGACTTCCTCACTTCCGTGTTCCCATTTAGTCTGGA
CCAATCCCGCTCCATGGTGCATGGTGTCATGGTAACCGTGGGAAACGCTTGGTCTCTGTT
TAATAAACGTGGTCGGACCAGAGTGAGGGTCCCATATTGACCACTCAAGAAGAGATTAAA
CGCTGGTGACATTTCCGAGGTGGAATTTGCAATTTCCACAAATATGAGGGCGTCCTCAAG
CCCGGCATGACAGCACATAAAATCAATACAAATAACCTGAATCCCTAATACCTTGATCCC
TGTTAGTGGAGGGATGCATTACAACTAAGACACTGGGAAGTGGGAGACACAGCTCTCTGT
AACCCCCCCTCCACCTCCACCAGCACCACCAGCAGGCTCACTGCTGATTCCTATCGACTG
TCTCCAGGCCAAACACAGACGCAATAACAATTAGGTGGGATACTGGCCCAATTCTCTCCC
TCTCACACAAACACACACATGTGTCAGAAACACACACACTCACACAACACGACATACATC
TAAAACAAATGGACAAATATCATAAATAGCATGTCGGTTTTTCCTATTTTTTTGTtttct
gtgggtaagatatacaaacataaacacaagaagaggcgttcggccaccattagaaactat
taaatgccacacaacatgattcgcaaagccaacataaacattcctattgatattcagact
gtggaaaagatatctttgggaacaca
>NODE_334_length_523_cov_6.564054
AACGCAGAAATTAGAGCTCCAAGGCCAGATGTGATATTTGTTTTTCACATCGCAGCGTCA
GGTAGATGTTCAAAAAAAAATAAAAGGAAAATCAAAACTGCTCCCTCATTGGGTTTGGGA
CTCATTTTGATTCGCCGATGGTGGCCAGCTAATCATTTGATCCTGTTAGAAGAAGTGAAG
TGTTTGTGTGTTTGTGTGTGATTCTGCCAGGAGAGTTAACAACCGCTGTAAATAGGCCGG
GGCTCGGTTTCTTGATTTGTGCGCAGCCGCTGCTGTGTGTGTGTATATTTGTGAGTGTGT
GAGTCCTCTCACTGGCTGTTTTTTCCCTATAAAAGCAATTTGCCCCATGCTCGGGCTAGG
CAATGAGCAGATGCTACCATTGTAAATGATGATGCGAGGGGCCATAATAAAGAGTTGATA
AACACAGAATTACTGCTGGGCTGTGGGCATGCAGAGAGAGAGGGGGAGAGAGGGGGGATG
AGGAGGGACAGAAAGTGAGAGGAGAGGAGGGGTGTCACACACAATGAGGCAGAGTGAAAA
TGTAAACCAGAGATATAAGTCTCTCAGTCTGTTTTATGTTTGATAAGTAGAAAGCAGAAG
AAATGGGCGAACGGGTGATTATGATAAGCTTATTTAAAATCCCTTTTTCTTTTCCTGTGT
AGGTTGg
>NODE_335_length_306_cov_1.049020
CTTTCCTCTCCTTCCAAAGTAATGACGACAAACATTTGAGAGTTTGTGGATAGTGGTATA
AGCTTTATAGTATACAGTGAGATAGGAATAGGAGTTATGCCCCTCATTTCCGGTCAGGCG
GAGTACCCTTGTATAAGTACACACTAAATCTAGTCCTGGCACAGTGTACAGTATTGTAGT
CTGGGTATTCGAATGCACTCTAAATCTCCCAATTCCTATGCATCCTGCCTTCATGTCTAC
ACTAAACTAGCATGAAATATTTTTTTCCTCCTAAAATAAAAAATAATGTCATAGAGGGTT
AATGTGAGTTTTGTGCCATTTGTGGTATTGCCAGAGGGAGTAGAATCCTTTTGATGTGGT
TATCAGAATTTTGACCCCACTTTCTGCCAGGTCGCAAGACTGTCAGGGTTTTCTGATGAC
CATCTGGTCCTTTGTAGTCCCAATAGTGAc
>NODE_336_length_387_cov_12.751938
TATTCCCCCGCTCAAAAGAGAGTTAATTGTATATTGCATGCACTCTTTCTCCCCGGGCTC
CCTCTCCTTCTCCATTAGTCACTGCTGCACGCACACACACACACACACAAACACACACAA
ACATGCAGATGCCCAGCAATACCACATGCCCCCTCAGTGTGTATATGTGTGTGCGCAGGG
CTGGGTGTTGAGCGCATCGACTGAGTATCGATCCCACCACTCACCTCCCTGCAGTCAGCT
CTTGTCCTACATAGCATGCCCTGTCTGATTTCTCCCTTAATGGCTTTTATCCAGCTCCAA
TCTTTATTTAAACTGAAAAGTAGGAATTAGCACCCACTTCTATCCTGGTCTCTCTTACCT
TTTCTTTTCACTGTCATCTCGGAGTGGGTATCGGCGAGTATCGGTCCATTGACCCTCACT
CCCTTCCTCCCCTGGCTATGATTGACTTCCCACTCAGAAAAATGCGCGATACACAACTGC
GTTACTTGCATTCCTCCTCAGTGTTCCTTATATGCGTCCTATACAGATAAg
>NODE_337_length_487_cov_1.868583
TTCCTGACGTCGTAGAGACTCGGGAGTAGGCTCAGTGCGATCGCGGCGGCAGCAAATGGG
GGGGTAGACACAAGTTTCGTGTCTCTAGCACTAACCGTTTGCCCAAACCCTCACCCCAGG
CCGAAACCCTAACCCTAACCCTAATTCCGGAGCTTACGGTGGGGGCTGGCCCATACAACG
GGAGCCAAAAAAGTGTCCCTACAAACCTATACCAATCAACTCAGAGCGGTCTGAAACGCG
CTCTCAAAGGCCTTCTACGGGAACTTATCTCGGCCTCAGCACTACGACACTGGCTGCGTA
CTGCGCGTCCCATTGTCAGTGAATGGGAGAAGGTTTTGGCCAATATCTCCGGAACCAGAC
GTGCTAGACACCTGGAAATGCCACCTGCCCCACCTAatttggctatgccgaagacgccgg
tctcagtcccgagtctctacgaccttcccgtcccgagatacagcaaaaaatcacaggtta
ctcccacttCCTGACGTCGTAGAGACTCGGGAGTAGGCTCAGTGCGATCGCGGCGGCAGC
AAATGGGGGGGTAGACACAAGTTTCGTGTCTCTAGCACTAACCGTTTGCCCAAACCCTCA
CCCCAGGCCGAAACCCTAACCCTAACCCTAa
>NODE_338_length_379_cov_9.701847
AAAACCAATGGCAATCCTCACCATCACCCCTGGTCTATTGGCAAAAGGCTGCTGTCATCA
TGGCTTCCGGTTAGGTCAGCCAAGGATCAAGGGGGGGGCAAGGGCACACACACATTGTAA
GGTGAAAGCCAAGGCCAAACGGGACAGGCAGTCATCTTAGCCAGTCATCTTTAGCCTCAA
TGGACTCTCAGCCTCAGCCCGCAACTGGACTCTTTCAAATTGAAACATCAAGGACTTTTG
TTAATGTTGAATAAAAAAATATATACCAAAGTTAAAAATACACATTTCACATGAAAATGT
TAGTCTAGTCTTAATGATTCAGCTAAAACTACACCAACTAGGTTTGTAGTAATCATTTAT
TAATGATTAGCTTTTTGTCTTTAGCGCAAATCTAAAAATAATTTGGGAAATTTACACCTT
CTTCACATAGCTCACCGAAATAACAActagcatccaggataactttgaaatccatgaaaa
tctaaagcctaagctttttagtatgtcttccaaaaggctttga
>NODE_339_length_681_cov_7.747430
CATTCCAACCAATCCCAAAGCTCCCTTTTTAAAAGCAGGTTTGCCTGCTGTGCTTTTATA
TTGCACCATGGCCTGTTTCGAAGCATTTTTACTACCACGGTTATTGCCACAAATCAAGAG
GGCAAAGTGAACGGCATGGGACTCACACCAACTTTAACGAAATTGAGTCTGGTTCCTACT
TCTGCGAAGTTCACGGCCAAGAATTTCACATGCAGATGATATACAACAAGGAAAATGGGA
AACAGAATTTCTAGGTGTATCCTGGGTGCTGAATTGGTTTGATTTTGCAAACTCATAGCC
AAACTCACAACAAAACATGACAAGCCTTTCGAGGTTTAGTGGCTGCCCTCTCTCTTGCGT
CAACCCCGGGGAGAGCAATACTGAACCCAGCGTGGTGCTGCCACCTTTGGCAGGAGAGCA
CATGGGACACCCCACTGGCAGTTCCTTAAAACTCTGCCCCTCGCACAATTTGCGAGACTA
CCCTGAGACGAGGTCCAGTGCATATGTTGACCATTCGGTTCCCAATTTTTCAGACTCTGG
ATACCCCAGTCACCGTTTAGAGCACAGCCCTAGGGGCATTATCATTGGAGCCAATCTTTC
TGGAGCCGGCATGCCACCCGTCACTGATCAACTGGCATCAAGAGCTAACCAACATGGCGG
GATTGGAAGGTATCGTGACTTCCCTGGCTGCAGAGACAACAGAAGCCATACTTTTTTCAC
AAGTTATCAGGAGCAGGCCCACGCCTCCGCCGACGCATCCCGAGAGCTCGGCAGCCAGAT
GATGCTGGGGCTACCTGGCGACCTcctcacccggactcaccccga
>NODE_340_length_427_cov_8.740047
AGAACTACCTGTCCTGGCTTCACAGCTGCATAAACCAAAAACCTCTTAAGATCACGTTTG
CCTGAGCTTTGACATATACACAGTCTACATATACGGTATATGTTAAGTACTAAATGTAAA
CAAAATGTGCATACCACAATCAACCATTTAGCTGGTGTGTGGATGTATGGGGTAGGAAAG
GTGGTAGGGGGGAAAAAAGAAAACAAAACAAAAAAAAATACAATACAGACAATGTACAAA
TTCCCAACTAAGGCATTGAGGCATATTAGGCATAATAATCATTGAAATGCATCAGTCAAT
AGCAAAGTGTAGCTCAAAGACTAAACTGACCTCTGTCAGCGGTCACAATCCTTTGGTAAG
GATGGACCCGCGTGTCATGCCGTCTCACTTTAGTAGCCATTGCACCTAGATTGTAACAGG
TCCACAAGGTTAGAAACCATTCACTTTGAGGAGGGGAAAAACAGTCATCTTTTACAGTAA
CAACATTCACATTTTTAACCATTACCATTTATAATGCTTGGATAATACAACAATACACAG
AATAACATAATACAGATTATAGTACAtatac
>NODE_341_length_440_cov_5.229546
CTACTTCAGCAGGTGCTTATGGATGAAGTGATGGATTACCTCACTCGTTGCTATCTCCAT
CGTACTCCCAGCTCTCCCACGTCTCCCTGCTTTGTGCCCTCTCCCCCTCTTCTTCCTGCT
GCTGCTGTTCTATAGGGAAATGAATGGGCCTCCTGTTTGCTGCATCCGCATCTCACTCTG
TCAAACTCCACCATGCATCTGGTGTGGAGGGTTGGTATGCATGTGTGTGCTCAGCGTGCA
CGTGTATCCATTTGCTCTGGGATTTGCTGCGTGTTTGTGTGTTTGTGAGTGTGTTTGACC
AGGTCATTTAGTACTCTGCATGCAGGCTTGGAACAGGCTGATAAGCTGTTTGCAAAAACT
GGCAATTAAAAGTTGATCAGGCTGTCAATTCAAATGGAATGAAATGGAACCAGAAAGTAA
TTAAAAGGATGGCATGAAAATGACAACAATTATATCTCTTAGCTTCCCATTACCGATGCA
CAGAGGAATTTAATTAGTTTAGGAGCTCATATAGTGATTCATACAGTAAACACACAATAA
CAAAAAATAGCAGCCACCACAAAAACAAACAAACAAACAACAAa
>NODE_343_length_310_cov_2.132258
TTTTCCACTGATGTGTGTATTTCCAGCAAAATATCAAATTTTTCGCCGGGTCTGATGTGC
GTGCCAAATTTCATGCGTGTTCGAGTACGTTCAGGTCCTCAAAAATGCGTTTCTTTTGAC
GGTAAAAGAAAGAATAATAATAATTAAAGCTGCAAGCAGCATTTGTCGGGTCCTCGCTTC
TCGCTGGACCGCGACCGAGACCGTCAGCCGTCGTACGTACGCCATCGGGGCGGGAGTCTG
ATGAAACGTGCCAATTTTCAGTCCAACAGGAGCTTGTAAGCTCACACTTCCTGTTTCCAG
CAGGTGGCACTACTACCGAGAGTCATTATCGTCATGTGGCTTTGATCAGGGCCGGACTTC
GATGCAACGTGTAAAGTTTCAGGCCAATCGGCCCATGTTCAGGCTATTTTTACCCGCCAA
AAATTGTGAAAAAAAATGCGCCATTTTTTTCAAg
>NODE_344_length_543_cov_7.440147
TTTTGTTCCCGTCCACAAATCTAAAAGCATCTCTGTATAATTCAACAATATCACAGATTT
TTTTAACAAGACTGTATTTTGTAAATGTAACATTTTCAATGCAGAACTGTAAAAAATAAT
CACACAAAGTAGCCTGCACCACCTATCATCAGGCTCAGTTGTAATAGATTGTAATTCACA
TTCTGAAGACATTGGTTGTAATGCATCCCAATCTGAAGCACTTTGGCCAGCCCTTCCCCC
ACCCATAAACACACACGCTCCCTTTCTCTCCTCTCCGGGCCTCCTGAGGTTGGTGTCTCT
GCGTTAGGACTCTATTGTTGCCTACTGCTGGATAATGCCCTTATTAATTGTACCTCTTTG
TAAGGTGTCAGCTGTAGCCTCAGATTGAGATGGATGGATCTCTGGAGTCTGCTCCCTGGC
CCTCCACAGACGCTCTATCTCTGCACAGCACACAGATGCAACAGTGAGTGCAGCCACACT
ATGACTAAAAGCTCAGATAAAACAGCCATTTTAATTATTCCACCCTAAAAAAAAAAAAGA
ATGAAACATCCAAAGTGAAAAAACCCTACTTCTGTCATTGCTAAGGTGAGCTAGCATGTG
ATGTGTTTCAATTATCTGAATATCTGAGCACAGTATCCGTAGCAGTGATGAAAAATCTTC
TTCTTTTTTATTGATTATTTTAGTGTg
>NODE_346_length_599_cov_8.170284
TCTTGAATATATATATTTTTTCATACAGCGTTCCCTGATACTGATAGCTGCAGAAAAACT
GGATGGAAGTACATGTTTTTGCGATTCAGCTGTACAGTAATGCCTTGATTTAAGCACAAT
GCACTGTACATGACATCTTGTGAAACACTTTAATAAGAACAAGCGTTCAGAAAAAGACAA
AGAGACATCCTACTCAGTCCTGGCTGCCTCCATCTCTGCCTGTTTATGATGAAGGGCTCT
TTTTGGTGTGAGAGTGAAAGAGACAGGCTGGGCTGGCTGTCATGTCATAAAGGATGCAGT
CAGAGAGAGCAGACATGATTTCATGGCTAATGATTCCTGCACTAATATCAGTGTGGGCTG
CAGAGGGGATAACCAAGTTGAGCTGTCTTAGCTCAAATGATTCAATTAGGCCAGCTGTCC
CTATTTGTCATGGCTCAACTGGCTTCTAGATTACCTTTCCAGAGTGCATACGTGCCTCTG
CATTGAACTTACCAGCTCAACAGTTTCACGGAAAAAAAAAGAAAGAAAGAAAAGCAAGAC
AAATAGAGAGAGAAAGAAAGGAGCAGTGGAGGGGAAGAAATGAAACAAAGAATGCAGCGA
TAACCACATTATCCACTTAAACACTGAGGCCAATTACTGAGATAAATGTGACTTTGTGTT
TTGAGGAGGATCCTTGtgaaatcagaggagagactcggagcgtgctggagtgactggaga
ggaacagtgatccacaaaaagaa
>NODE_347_length_707_cov_12.472419
CTCACTTGGAGAAGAGGACCAGACACTTGGTAGTTCACAGAAGAGGTAACGGAAATCAAT
TGAGATTGTGATTTAAAGAGTTTTTTTTCTCTCTCTCTTTCCCCCCTCCTCTCACATCAA
ATTGATTCCTTTGCTTGTTTTGCTTTAATATTCATTTTAGCCAAGTGTTGAGTAAATGTG
CGGAGAATATGAATATTAGGTATGAAGCCTCTTTGCATGAGATCAGTTTTGAAAACTATA
AATTTTACCCAGCCGAAAATTGTCTGGCAATTAAAGCGTATTGTGTGTAATAAGCAGTGT
CTCTATCGGGTGTTTAGCTTTATCGAGCCTGTCTGGAGATGGAACTCATACCTGCTGCTC
TGTGAATTGCAGCACATAAAAGATGGACTGAATATGTTCCCGGGGAATATTGCCCTCTCC
AAAAGACCAATCCGTCTTGCTTAGGGAGGCAATCTTAGGTGCGGTAGATAAACTAATATT
TGTGTATAACCTCAGTCAGACAATACAAATGATCGGATGATTTTTCATCTCCTTATGCAT
ACAGGGAAATATGAAAAATTGAGGTTTAGGAATATTTGCAGGGTCTGCGAGGCGGCTGGC
TGGGCCGCTGAGTGCCCTGGGCCACGCTCCTCACCAACGACTGCAGAGTGAAGAGTGATG
AGAATATTATACCCGTCTGTTTCCCGTCACTCCCCATCCTCCCCTCCCACCTTCTTCATT
CTCTCCTCTCACCACACTAATTCATATGGCCACAAGATGGAGAGAGAGGGAGCGAGCGGG
ATAAAATGAGAGATCGAGTGCGACACTGGCCGCCCCTTTGGTTTgccgtctttgactttc
accgtctgtcc
>NODE_348_length_491_cov_9.315682
CTTCCAACCATGCAGAGCAGTGAATAATGTTCCCTATCTTAATTAAACTGGCATAGTCCT
TTAAAAACAACACCTCACCCCTGATTCTGGGCTTCACGTTTGCTCTGGAGTTCAGCGCCG
AGTCCCCTCTCTTCAGAACAATAAAGTGAATTAGCTCTGGGTTAATCTAGTTCTGTTGTA
ATGACATTAAGGAATTTTTCAATTAACCTCTTTGACTGGCTGTTGCAAAGGACTTCACAA
ATGACTTCCCATCCAGCAAGAGCTGGGTGCTTGTGCCTTGGGGACACGGATGCTCAGGAT
GTGGTCTTATCCATGTCTGCATGCTTGCCCCCGCTTGACAATGCGGATTAGCTGTGTTGC
TTTGGCTCTTAACACTGAAAATGAGTTGGCCCCGGATCCTGTTCCCCCCACTCAGTTTCG
GGCTTTCAGCTAGGTGGGGTTTGGCCCGTTTGTGTGTCTTTATCTGCTCTTTGAATTCAG
CACTTACAATTAAATCCCTCTCAAGCAACCAGACTGCTCTCTTTGTTTTCTATAATACAG
AAGgcaatatgctctatgaaaaccctctcctccttttagagtgcatttaatctgacaaag
gcaagttgcagacatggctgttgcgtgtgttttta
>NODE_349_length_350_cov_8.514286
AGTAGGTTTGGCATGCTGGAGCTGAGAGAAACTGGGTGCAACTGCTCCTGGAAAGGGTCT
ACAGGGGGAGCAGCATAGGCTGAAAAAGTGGAGATCATAGCAGACCTCAGCCAGAACACG
GGACAGGTTGATTTCATGCCCCAATGCAGCGGCAGTAATTGCACCCAGACCCGTTTTATT
GCGAGTTGATTTTAAGGAGGGATGAATGGAGAAACATTCTGTAAAGTGTTTATTTTGGGG
GATGACCTTTATTAACCCATTTTCCAGGCAGGTTCCCCTGAGGTGATCTGGCTCAGTGCT
AGATTAACCCTCGCAGGCCCATGGTAGCCAGGCTGCTCCCTATCATAGAGTTTCAGGAAG
CAGAGAATGACAGTAAAATTGGACTGGCAACATGTGTGCAAACCCCCACACACCACTTTT
GAGACATGAGCTACTCACCCACCCTTGACACACAAGTAGGGAGTTTGTGTTGATATTCCC
AGTAGGCAAGTCAg
>NODE_350_length_363_cov_7.650138
TCTGACCTGGTCAAACACCCATTCCTCATCACCATTTTGACACTTCAAATCCATTTTTAG
ATGTAACCTCGGGTATGGTGAAAGACCCAGCGGACGTCTTGGACAGGCAAAAATGCCTTG
ACGCTCTGGCTGCTCTGCGCCACGCTAAGTGGTTCCAGGTTCGGAACATCATTTTACTTT
CTTATTGTAGCCTTATGAGATGCATTATTTATTTGTTTATTCATTCATTTGTGTTTTTAC
ACATTTAGTTTTCATTTTTTTTAATCAAGAGGAAAACTATTACTATTCGAAGCAAAGCAA
AAAAATATTCAAGGATGCCATGTGTTAAAAGACGGATCTGGTTAATGTCAATCATATGTA
TTGATTGTAAATCTAAGTTCATCTGAATGTCTTACATGACAAAATACTAGCAATAAACTG
GCATCCTTGTATTCTCTATTCAATTTTCTAAGTACTGTATTATAGTTAcatgtgattcca
taaggctgcacaataactagcacaaag
>NODE_351_length_619_cov_8.497577
GTGACTTGGGAACATGTCTCAGTTCTCATTTCAAGAGGAGTTCATCCACCTTTGTTGTTT
TTAAATGGCTGCCACTTTTCCACTCCACTGTTTTGCCGGAGAACTCGTTCATTTGGGCAG
CTCCTCTAGAGAATCAGTGAGAGGGTCCATTGGTGCAGCCGCGCCGATGTCGGGCTGTTT
CAAACGCTTTATTGTGTTTTTCAAGGCTTGCCTCTTGTTGCAGAACCAGACGCGCACCAC
CTCCCTGTCATAGTTCAGTTTCTCGGCTATTTCCGTCATTTCCTGTCCGGAGGGGTGTGT
GTTCTTCTCAAAGTGGCTGTTGAGGATCTCGAGCGCCTGCGGGGTGAAAGAGGTCCTCCG
CTTGCGTTTTTTCGAAGGCTCGCTGCCGATAAACTCAGTCAGGTTCTGCATGCCGGATCG
GTGGCGGGCTTCAGCCTCGGCCATCCAGCGCTCCAGAACGGGCTTAATCTTCTGGGCGCT
TTTAGGGGTGATGTCCAACTTCTCAAACCTGGCAGGATATAAAAGGCCAGGGTTCAGTTT
GCCTGTCAGACTGCTACCTATAGTGTTCTCTTGGGCTTCCTGTGGTAGGAAAAAGTGGCT
TCTCAGGATGGTGTGTCTGGGGAGAATTGAGAAAAAAGAATCTTACTTAGGTGCCCTGCC
AGAACAAGGGATAAGCTGCCTGCCTTTTagtctcctcaaccagaatgccacagggactga
gactaacatccaggtgcacatctgggacaaacgcctctgtatt
>NODE_352_length_404_cov_9.581683
TCTCAGGATCTGGTCATATCAGGGATGTTATTCAGACATACAGAAATCCCAGCTTGCCTT
GCCAGAGTGTTCTTCGAAACAACTAAAAGCAGGAACACGTGCCTCATCTTCGGTGTGTCA
AGCCGGCAGTGATTGAATTTCTCCTCCTTCCTTAAGACGGAAGTGCAAAGCCGGTGAGTG
ATTCCTGTGGATGCACTTAAGGTTTTAGTTGCAGGCGTCGTTGTGCCTGGGCAGATTTTA
TATGACACATGAAACTAACTACATGGTACTTAGGGCCTGCTGTAAACCAATCTGAAGCCA
GTCGGGAAAACAGGCCCATCAGCAGAGAGGCTTGTTTCTGTTGCATGACAAAAGGACTTG
CAAAACCGCATCAATTAAAAGTTCATTAAGTTCAGCACTGGGAGGATGAGTGGATGCTCT
CTATTTACGCCCAGGCCAGCCCAGCCCATTATCTTCAACCTGATTATTCAAATCCCTGGA
TTATAACACAGACGTTTTCTCAGAGCCTTGCTTAGAATAATCATACTTAATaatatttca
tttttctt
>NODE_353_length_372_cov_10.970430
ATACTTTACAGTGTTATCCAATGACAATTTGAACTTCGTAATTTAAAAAATGTTGGACTT
GAATATAGTAAACCCAAAGTGAGACTCCTCCCATGACTTGCTGGAGAAATGGCTAAAGGA
CAACACAGACACATGTGCAGCATTTATAAATCTTATTATTCAACAATATTCACATTACAA
CATCAACACTGCTCTGCTAGTGACAGGTTCTAATAATCCCAATATATTGTATAGTTACTT
TGTAATACATTATCGAGAGGCACTTCCAGTAAGTCTGGCAATAGAGGAGCTACAGTATTG
TGTCTAAATTACAAAACAGTAAAAATAAATATTTTTCTAAAAGTTTTTTTGTCATAATAT
ACTTTTGAATCTGTACAGTATATATTTTTTTATACAAAGTCAAACAATATCTAGAAATAA
AATGTCATATTCCACTTAAACAAATACTGGTGAATTACACAATTTCCCCATCCTGTAGGT
ATTGCTACATGTGTTAAGTGCAAGATACTGGAGAGA
>NODE_354_length_442_cov_5.814480
CTTAGGGTTCCACATTTCCCGATTCAATTTTAATTCAAAAGAGGATGTTACAAATCTACT
TTGTTCATTATCCTCTTTGCCATCTTAATGCGTGGCACTGTAAGTGCAGGTTTGTTTGCC
TCCCTCTCTGAAAAGCGCTGGATTTCAGATGTTAACCTCTTTGGACACCTCCATTAATGA
GCGTTCAAATGCGGCTCTATGGTAAGGGTTGAGCTTTAAGTAGCACAGAATGAAAAATGA
TTTGTATTGATGCAAATCGTGTGTACGGAGTGAATTATACACAATTACCCATCAATACTG
GCCAGTCTTGCCCACCCTCACCAACAAGATGTGGTTAACAGGCAGAAAATAAGATTGAAA
TGGTGTGTAAAGAGTTGAAAATGAATTTCAATGCTGCATTTGTCCACAATTACCCCGTCG
TTCACACGTGTTTTATTGGGAGTTTTTTTTTTCTTCAAATATTTCTCAAAGCAGATTGGA
AACATTCTTGGTATTACCCTCTTTCTTCAGAGAAGAAAGAATTAAGGATTTTGTGACAAA
AAAGAGATTTTCTCTCCTGCTGGAGCGACGGAGGATAACATGGAGg
>NODE_355_length_477_cov_7.752621
GTCGTCAAGGCAGTGAAAGCAAATGAACTGTCACTTCTCAGCATATGTGTGTCTTCACTA
GACAACAGTAAGAATTTTTCTAATGTCAAGAGCAGAGCTTCTTTTTTCTTTCTGCGTCTC
TTCACCCGCCTTCCCTCCACCACTCCCCTCCATCTATGCATTCGTGTTGTATTATGAAAA
AAGCAAACACGATTATTTTTGATTTCCCGTTTGCCTGAGCAGTACATTTGGCCCACCCCT
CTCTCCCCCGACCCTCTTGATTGAGGGCTAATGAAAAAGCTGTCCTGAGCGTCGCTCCCT
CCCTGTATCCATTAAGAATAATTAGACGGGAACAATTTTGATGCCTGTAACCTCGGCGAG
TGTGGCTAATGGTGTTATAAATTGCTCCTTGTCCTGGGCCCTGCAAGCATTGGCGCGCGG
CGGTGGGGGCGAGACGCTTAATTCAAAAGCACTCTGTCAACAGCACTGATTTGTGTGGTT
AATGAGAGCGTTTAAAACAACAGGCGCAGCTCATGCATCCTAATGCTGATGGCAGGAGCA
GGTTCGATAAAGAGGCTTGTCCACCATAATTAGCTGCGACAAACGCCCAGGATTAAGAGA
CAGGGGGCCGAACATAGTGTG
>NODE_356_length_570_cov_16.331579
ATACGCTAACATTTAGACTTGTTAAAAAATGAGGGCAGCGCCGTCCTGTTTTTTCTCCTC
TGACTTTTTAATCAAATAATTTATAAACTCTATAAATAAATGTAGAGAGAGGCGAGGGGG
AGAAAAAAAAAGTATAAAGGAGGAGAAAAAATGGACGGCGAGTTCAAAACAGCTCATCAA
AAACCAAACATCTCTATATATCTGGCATGGCACCCGGCTACTGCGTCATTATATTAATTT
GTGAGAGGTGCAGTGAAAATTACACTGTATGAAAAATGGCTGGAAAATTTAAATGATACA
AACTCATCTTATTAGCGGTGAAACATTAAAAAACAAACAGGCCCCTCTGTGTCCCGCTAA
TTTGTCTTGGGATGAAAGGCGTTTGATGGATGGATCTTACCTTATTCATAAGCGAGGATA
AAAGAGATGTATTCCCTGGTACAGGGTGTCCGTTTGATTCATTACTGGAACAAGGAAAAT
GAACAATGTTTAGTCAAGATTTGCATGAGAACAGTAAATATTACTATTTATCACGCAAGG
TGTGCCTGTATAATGAAGAAGAAAAATGCTGTCTTCTTAAGAAATAAGATCTACTGTGAG
TTGGGGGGAAGATTGGAGTTGAAGGTTTATGCAAACATCCTGATCACACAAAAATGGGGA
AATATATTAGGGATTTTATAATTGGATGCACGTTCatatgaaattataaatatg
>NODE_357_length_307_cov_6.905538
TCTCTTTTATCCTGCAACAACAAAAAGAAGAAGAAGACAGAGGAGGAAGAAATAACAAAA
AAAAAAAAAGAGAGAGAGAGAAAGAATTGCACAGAGGCTTTTCTTTTCTTTAAAATGCTG
CATTAGGTCTTTTCCTGCAGTCAGTTTTCATAGTTCAAAGCTGGCAGTTCAATAAATAGC
TGGAACTGGCACATCTCTGTTCTTGCAAAAAGAAATCAATGTTAATCCTATTACCGGCAG
TTATCACCTAGCCCAGAAACGGTGGCAAGTAAGGAAAAAAAAAAAACTGAGATGTCAAAG
CGGGAAGGGGAGAGAGAGCGAGAGAAAGGGAGAGAGAGAGCGAGTCACCCTTCATTCACT
TTCAAACACAGTTTTGATAATTTACTTCTGTAGAAGAAGAAGAAGGGAGGCGGGAGGATG
GGAGGAGGGGGAGTGAgcttcagttactagg
>NODE_359_length_313_cov_21.335463
AAAAAAAAAAAAAAAAAAAAAAAAAAAAAGTAGCGCAAATGCGAGGAGAATAATTACATA
TATCATGAAGCCGTCCCTTTTATTTCGGATGTCACTTCTGATGTCACTGGCCGGCTTTGG
CGCTAATTTGAATTCAGACCTTTATCAGTCGCCGGCAGCAGATTTTGAGTGACAGCGCCA
CCAAACGCCTCTCGCCAGCCGTCCTATTGATTTCTCTAAATCCCCAACAATAGCATTTGC
ATGCTTGTTTCTGTTATAATACAGATATGCCGTTTCGGAAATTAAAGAGCGGCAGGCAGA
CCAGAGGTAACTAATTGTGTGCCTGTGTAATGAGTGCAGTTTCAATTTGATATAACCCAC
AGCTTTTCCCCTCGCAGGCCCGCGCTAAGTACTTTCAAGTCTTTGTGGGGAAATAATTGA
TTTTTTGTGCTTTGGGCACAGGGAAAACTAttatgat
>NODE_360_length_389_cov_10.005141
CATTACAAATTATTAACCCACAAAAGCAGTTTATATAATATAATAGTTATATTGTCAACA
ATACAACAGCAATGCCAAGGGTTCATATGTGCTACCTTTGTGTGTGTGTTTGGGCGCATG
TGTGCGTGTGCGCACATTCACTTACACTTGTGTGTGTATGTGTGTGTGACTCCATGTGTG
TGATTCATTCCAGGGCAGTTTTAGTCCTTATAAAATATTCATTTTGGTTGTGCAGGGCCC
TGTAATTGCCATCTCTCACCCTGAATTATTTATACCTCGCACAGACTGACAAAGCTTTGC
CATACGGCCCCAGATGAATCAGAAAGCAGCCATCTCTGCTGCCAACAGCACTGGGCTTTC
ACACAAATATGGCAGCCACGTCTCTCTGCCTGGCCTCTCTTAATTTGACATTTTCTTTTT
CCCCCTGCCTTTGTCCTAGGTGCACAGAAAGGTTACCTGTTAGCTTTAAGCACCGACCTG
CTCTCTGTCTTTCTGTCTCTATCCCCCCCCCGACTACCTACATGACAGTCCAc
>NODE_361_length_347_cov_4.697406
TTTTTTTTTTTTTTTTTTTTTTTGTATGATATCCCAACATCTGTGGCATTAGCCATGGCT
CTCTTTATGTAAAATAGAGACAGGGAAATGAATACGCAATCTACCACTGTGTTTTCATCA
TTAGTGCGCTCCAACTCACGGCTCTGCTGCCTTCCAAGCTGCCTGAGTGGGGAGCGAGAG
GAACATTTGTGTGCCCTCGCTTGCCAAATTAATTCTTGTCTTGACATCTTAATTCTCAGT
TCTTGTGTGTGGTCAAATCAGCCTACTATAGAAAAGCAATCAAGCAATTATTCCCAAATT
ATATTTGCCCAACACACACTGATTGGTTATTCTTTTCTTATTGAGTAAGCTCATTAATTC
TGAGCAGCTTGCTTGTTATGCCTCTGCCATTACTCCTTTCCCCTCTCATCCCCTCTCTCT
CGCTCTCTCTCTCTCTCTCTCTCCCGCTCTCTCTCTCTCTCAGGCTCTCTCACCCCCTGC
TCCTCATCAtg
>NODE_362_length_450_cov_7.633333
TGTATGTGTGAATATAAGCACTTAAAGTTGAGTCATTTTAGGGATATAGATATTTTCCAT
TTTCAACTCTGACAAAAATGCAGTGAAATAGAGGGGCCATTTTTTTCTTTTTCGATTTCT
GTCTCGTAAATCCTTTTCAAACGCAATTCCCATTCTTCTTTTGAGGTCTTTTAAGTCATT
ATAAATGTTTTCTCTCTCCCTCTCTTTCTGTCTGTCTGTCTCTCTCCCCTCTCCCTAGCT
TTAGTCTTCTTGAATAAAATAAGTGCAGATTTGCTGGAAATCAGTGGCTTTTGTGTGTGG
CTGCAGGAGCATGGTGAAATGTTTGGACACTAATACCCATTCATTTCGGTAGCGCCATAA
ATAAAAGCTGCCAGCTATGCGGCTGCCGTGAAGTGGTATTCTTTGGTGCCCAGCGGGATG
TCCTGTTCACATTAGCGCAGCAGGGAAAACTGGCCGGAACAGCCAGACAACTAAATCAAG
ACATTGTCAACTTCTGACAAAATTGCTATGGGGGGAGAACCAGTTTTAAGAGGGGTTGTG
CATGTCTGGTTGTATGCATGTtgcagtgtgtgtgtgtgtctgtgtgtttgtaag
>NODE_363_length_373_cov_2.563003
GGAAAATAACTTAAAAAATAGCAGAGCGAGGCCAGGCCGTTTTGGCACTAATGTAATGAC
AAATGTAAATCATAAATGGATTAAAATTTATGTGGATGAAGCCCTTGGTCTGTCTGTAAC
TCAGTAATGACCTTTAACCTACATTATCTCAGGAGGAGATGACACAGACCTGGCCTGCTG
AGCCACCTGCTGCTCAGAAAAGGAAGAGAGCCTCCTGCTGGACATTTAAATTTACGACAG
TCTAAAACCCCATACTTCCTGCTCTCTGTGTGTTGGAAGAGAGTCTGGGTAAAATATGCA
AATTAGGCACACACATTTTCCCCAAACTCGGACTTTTCCAACAATATTAAATGAACTTAA
CCTAATTAAAACCTATAAAACACCAAATACAACCTTCAACAAAGAAGAGGACGCAATTTT
GAAGAAAAAATGTTTTATTTTAGAAAAAAGGTTTTAAACACAAAACCGTGACTGTGGATG
CAGGTAATAACCTTTAACAACCGATGTACAAAGTCAg
>NODE_364_length_640_cov_11.284375
GTAACTGGCTAAATTTAAAATAGTCCGTTTTTAACCATGACTGTTTTGGTGTGTTTTATT
GTTGCTCATATCACTGTATTAATTTCTACTTCTAACTGCAGGATCAAACATCGCTCAATG
ATCAAGTGAACAGCTAAACAGTGTTAACACCCAAACAAAGTTACCACCCTCACACCCATC
ATGCCGGGAGTCCAAAGTCAGCCACACAAGCATCAATATTTTACAATCCCTCAAGAATCC
TCTTTAAAGATGCAATCAATGCCTCCTATTCATTATCTATGTGTATGTCTTCTAGGTATG
GCCTTTGTCATTAAGCAATAATTCTCCCCTCCACAGTCCCACATTACTCTGCTGCTCCAT
ACTTTTACAAATGCCTCGGGGCTATAAATACTAATGAAATCTCTTTGCTTAATTTGATTT
TGCTGGTACACTTGCAGTTATGGCTGAACTTTCCCACGAGAGAGGCTGATTGAACACTTT
CAAGTCCTTATGGAAGCAGGAAAACATTCCAAAGAGCTGGGGAGATCATTTCCATAATTA
CCCCGATTGGCAGCCTAATGACCTTCTGTGACAATAAAAAGATCTCTTGTTAATTCCATT
TCTGTCGCTGACATTCAAGAGATTCCTATCTTACATGTTTGAGGGTTCACAAGATAACAA
GTGTACTTTTTTTCCCTCCCGTTTCCAGCGAGCAAAAGAGCAGCCCCATTCAGCTCTGTC
CCCCCCCCTCcaccccaaacccactgcggtgatgtggctctgttctgctgtgaaagggac
cctg
>NODE_365_length_304_cov_3.078947
GTAATGGATCAAGATTTATGTGGATGAAGCCCGTGGTCTGCCTGTAACTCAGTCATGACC
TTTAACCTACATTATCTCAGACGAGGAGAAGACACAGACCTGGCCCGCTGAGCCACCTGC
TGCTCAGCAAAGGAAAGGGGTCCTCCTGCTGGACATTTAAATTTACTGCAGTTGAAATCC
CACACTTCCTGCATGGAAGAGAGTCTGGGTAAAATATGCAAATTAGGAACACAAATTCTC
CCCAAAACTCGGACCTTTTAAACAATATTAAATGGACTCAACTTAATTTAAACCTGAAAA
ACGTCAAATACAACCCAAGAGGACACAAATCTGAAGAAGAAAAAATGTTTTATTCGGAAA
AAACTTTTAAACATAAAACCGTGACTGTGGATGCGGACAATAACCTCTAACACCCGATCT
ACAGAGTTAACTCTAGATGACAGGTAGt
>NODE_366_length_398_cov_1.645729
GTGCCTAGTTTATACGAGTATCAAGAGTTTATCATGACATATTGTAGCAGGTAGAGTGCA
TTTATTAGTCAGCAAAAAGGTATTGGCATTCTCAAATACAAGACGGACAACAAATTGATG
TTACTTATTGTGTTTGAGAGGCACAGTCATGCGGTTTGAGAACAGACTGTACAGTACTCA
TGGAGATCTAAACCAAAGCATCCATGCTTGCAAGGTCATCTTAGAAAAGAACACAACATA
AGCTACTGAGTGCATTTATTTTATTGGTTAGGAACATTTTCTTTCTTTTGAAAATCCCCC
AAACATGTAAGCAGTTACTCAGTAAGTGCGTCACAGCCTGCCTTGTATAGCAACAGACTG
AATACCATCCGGAAGAAGAAATTGGAAGTTTCAGTGTCTCCAGAGATAATTTATGTACTT
atttgtcctaatggtattcaaatgaggagctttaaaggtgtgtgggatcaaagttcttca
ccagctcaataggaggttttaaagtacgtcggtgaacaaaacgctgcagccttaatgcag
at
>NODE_367_length_478_cov_10.110879
ACATTCAAGGTCTGAAGTAACACTTGAAGTTTGCAGCTTTGTGCAGACGCTCTCCCTGCA
GTGTTTCATGTCATACCAGCACAAATTATGCCGCATAATAGCTATCAGTATTAGCCGAGG
TTGAACGGCTTTCCGTCATTGGTCTTTCTGCTTTCATTCTTTTCTTTTAAAATGAAACTG
GAGCTGGGGCGGTGATAGTGATAGATGGCTCAGCGCTCTAACACTTTATCCAATCCGGCG
CAGATTTCATCCAATAAAGAATCACTTGTGCACTCTCAAACTAAATGGAAGTCAGGCAGC
GGAGAGAAAGGGGCTGCCGTGTGTTTCTGAGCTGCGAAAATCAAATTTTCTTAAAGCTGC
CGCAGCAGTGGCTGGCGGAAAAGGCAGCAACAGCCATGACTGGCCAGGGCCACAACGTCT
GCACACACAATTTAATCCATCACAGAGCGCCTGACACCATATCAATCAACCTTTCATCAG
TATGCCCCCCACCCCCCCAAAAAAAGAAAAAAAAAACAATATTTCTATTCAATCACCTCT
GACTGAACCAGGCCTGCAACCCAATgagcagtggggaggaccacaaaactccagctggtt
cagaaatcttttcgcatgaaca
>NODE_368_length_439_cov_18.273348
TCAAACTTCGTACAGAGTTCAGTCTATTAATTGTTTCATGTTAGATATTCTATGTGTTTA
CCTCAATTGAAAAAGAATGTTTTTGCTAGTTTCAGATCTGCTGTGGCATTGATATTGTAT
GTCCATGAATTCCTTCCTTTTTCAGCACGTGTTCCTCACTAGATGATAAGATGCCGTCTC
CCTTAAGCTTTGTCAAAAATACATTAAATACTTGTATGAGGACTGTGACGTAATGTTTAA
AAGGTGTTCAGTCACAAATGCTGTAATAAATATTTCATTTTTGATTTTTGTTAGATTTTT
GTGTGATTAACTGTGTTGCCCACAAAGTCTTACCTCACATTCCCATCTGAAGGAAACACA
ACTAAGTGCTTCTTGATGATCATTAATCCGAAAACAAGTTTGGAGGTGAATTGTTGCACG
TTAAATGGTGGTCGTAAAAAAACAAAATACAGTTCTCACTTTCTTCCAGCACTCTGTTTG
AAATTGTTTGTTTTAACCAACATTAAGTGTGGAGTGCCCTCTTTAAATGACAGTAACAAA
TTATGGTTGAAATTCATCTTGCCGGGGCAATTTGTTTAGTTac
>NODE_369_length_734_cov_7.212534
TGTTACCTAGGCAACAATTAAACACACACTGAACAGACTGATATATCTCAGAAAGATTTA
AAGCCTAATCTGAAATGTTTCTCGCTCCTTGGGGGAACTAAAGGTGAAGTCAGTTATCTG
CCATTATTTGGTTTAAAACATTCCCAGCAGTATCCAACATCTCTGCCTATTTGATTCACT
TTGAGCATGTCTCTCTCCTGGATGCATTCATCCTCCCTAAACTCCTGAGTTGGAGTGGTT
CGCCTCAGGCAGAGGAAGCAATAATGTGAACCCTGGAGAGCTATTCAGAGTGAAGAGGAG
AGTGGAGAGGAGCCTCCTCCACTGTTCTCCTCCAGCGGGCCGTTTGGGAGGCTAAACGGC
GCCGATATCCCTTATTAAACCATCTGGCTGATGCTAATTAGATTATCAGAGATAAAGAGA
AGGAGTTTTCTTTGTACATTTTAATGAGATAATGTGTCAGGCAATTGCGAGGAGAAGCGT
TATTTTCCGAGTGCAGAGACTTTTCAGGTGAAAGTGTACAAGAACGAACAGATGCAGAGG
AATGATTAATAGTGCTTATCTGGAACCATCTTGCCTACATAAGGGGAAATACAGATTAGG
AGAGTAAAAGTATATGTCTTTTTGCGACTTCCTTATTATATTAACACATAAAAAGTGCAT
CTCCTGACTTCCAGGAAAATTTGGGCAATTAGAAAACTCTAATACCTTCATCGCAGTTGT
TCTGCGGCATCTGATCAAGTCAAAAAATGTACTTAAATCTTCTCTGCACCGCTGAATCGG
ACCACACAGCGCTTCCAGGGCATACAAGCAGATAGATTTCCAGGCTAAAGATAGTCTTGG
AAGCTCTTGCTTCTAATGAGAATGAGGAGGgggactat
>NODE_370_length_441_cov_12.997732
AGTAGGCTGGATTTGCATGATAAAAACAATCAAATTTGTGGTTTTGAGAGATGATTGCTC
ATGGTATCCGGCACCAACTGCTTTTCACAGCTAATGCTAATGCATTATCCACAACTGCAA
GAGCAGCATCACACACTGGCTTCAGAATCCATTAATAGTATATTCCTATTGAAAAAGAAA
TCTCAAGCACCATAATGTTACTCCATCAGCTTATCCTGTTTCAGCAAAGCAACACTGTGC
ACTGAAAATACACCATCACTGACAGAGAGAGCCTAATCCAGTGATTGGTTTTACCTTATC
ACACAACTTAAGGAGTGTACACTTCTAAGCTGACGGATTGAACCTCTGTTCGATACAGGT
TTGCAAAACTGAATCTGTTGAGCCTCCAAGATTTGATATGGGTATTTAAAGCTCTGCGCG
GCATTAACCGCAGAGCACAACAAATAGCCTGCCTTTTAACAGGGCTAGGGAATCCCGGGG
CCAGTTGGGATGCAAATTGAAATGATCCAAGAGTGGATTGAGAAGGTGAGGGTGGGCTTG
GATGGGGCTGTGGAGGGTGGATGTGGGAGTGGTGAGGAAAGACGg
>NODE_371_length_297_cov_3.057239
GTTACTACGTATGCTGCAAAGAAAAGGAAACACAGAGAGAAACGCAAGAAAGACAACACC
ATGACCATTGCTTCTTCAGAGTATGAAAGGGAGGAGAAAGAACTTGCACAAAATGAAGAC
AATCAAGGGTTTGAAGAGGAAGAGCAGGAACCATTAGGCCAAGAGAAGTCTGTGAGAAAA
AGGCTTAATCAGCTGTACAGCAACAAGACCCTTTTGCCGTCAGACCAGCAGGTGAGACAT
ATGAGTAGCTGCAGTGTTTCCACACACAAATTAAAATACGTCATTCTAAAATGAGCTTAA
TATGCTTTATTTTTCCTAAAAAAAGATGGTGAGCTCATCTGATGAGGATGATGCAGGTGA
TATGAAAGCTACACTAACTGAAACAGAACCAGATCCTGAAGAGGACGAGGAAcatgtggc
aaaaagtacttaccagctgcg
>NODE_372_length_621_cov_8.982286
AAAACAATTAAGTTTCCTGTCAAGTCCCTGTGATGAATTATCAGGAAGCTTTACCCGCTG
TAATTCTAAATCTTCCCAACAAGTGCCTTTGTTGTAGAGAAATCAATGAAAACAAGATTG
TCTTTCATAGGAGCTGATCTAACAGCGCGACAGCCAGCTGCTCTTCTTTGGGAATAAAAA
CAGTCAGCATTAAACACAGCTCACACAAAATACTTTTTTTTCCACCACTCGTGTGGAAAA
CAAATCAGGCGGCAGGCGCAGTGGCCATCTGTTTTGTTATTTGATATGTGTGAATACATG
TTGTAATGACTTTGTTTGTGAATCACTCTGCGCGGCAGAACACACGAGAGCTCTCGAAGT
GCTGGAGTGTTCAAAGCTAATCATATAATTGGACACAATAGTCGATGACAAATGGAGACG
CTTGGAGCCAGCCAGCTGGGGAAGTGAATATGTAATCATTGTAAAATCATATCATTTTTG
CATATTTGAAGACAGCTTAATAGAGTTTGCGTGTCAGCACACTATCAAATGATGATCAGA
GACAGTGTTGCTGTATTTGTTTTCCGAACCGCGCTTTGTTGGACCATTTATCTCCATCGT
GATTAAAAGTGCTTCTCAAGAGTTTGTCTGCTATTGGTTCATTTTTGTTTCATTATGTTC
TGAACACTGAAGCAGATTTGGGAGAAATGACCGGTTGGAATTTTCAAAAAGTCCTATTAT
GCCGAAGTAAACAGCcgacaggggcacctgtactccagaaggtac
>NODE_373_length_145_cov_5.958621
GTCAAAACATGTTTGTAAACATTGTCCTTTGAAATCAAAACATGTTTGTAAACATTGCCT
TCAAAAGTCAAAACATGTTTGTAAACATTACCTTCAGAAGTCAAAACATGTTTGTAGACA
TTGTTCTTTTAAGTCAAAACATATCTGTAAACATTGTCGTTGAAACTCTGCAGGAGTGCT
GTTTTTATGCTCTGAAACAGCGTTTCATGCGCTGAAAATGCCACTTTGGCCAAACGGTGT
CTCCTCTCTGTATCTTGACACAATGTCACTTGAAACAGCTTTTGCCTTC
>NODE_374_length_700_cov_9.015715
ATCATTTAAGAAGTGACAAGTGTAGCTGTTGCTGTCCTTGTAATAGTTGATGCATTGTGA
TTTGATGCTGGATTGAAAAGGTGCAGAAACTCAATCTTGATATCTAGCCTCAGCTACCAA
TCTGTCACCTTTCTGTGTGCCTTCCCAACAAAATGAAGTCTATAAACGGAGAACACTGAA
TGTTCTTTTGTCATTCAGTTGATAAGGGGACGGTGCTACTACTAAGGCCTGAGGACTAAT
GAATCTCCACTCCATTACCGCTGAATCGGACAGATTGCTCTCCCGAAGAAATGAATTGAG
TTTTTTGTATTTGTGAGATCATTCTCCCTCCATTAACTGCTCTTTATCCCGTCTCTTCAT
CACAGGCAAATCAGGTTAGGCAGCCATGATTAGCTGGGGTGGCCTCCCTTTTTAAAAGGT
AATTGGGTTTGGCGGCTCAGCTGATAGTGCCATTAGGACCAATAAAGGCTGGGCTTGGCT
CATCGAGTGAAACAGATTCTTCAGCAGCAGATGGCAGACGGAGGGAGAGAGCTCTGATGC
ATTGAGGCCGAAAACAAAGTTTGTGTAACCAAAGTAGTTTGGGGGCATCCTCTCCTCTCT
GTGCATATGCCCCCGCCACTTTCACGGAGGCCACTTTAATATTTTTGTCTTTCTGTGGTG
GTGATGGTGACATTTTCAAATGGAGGCGGTGACAGCGTTTAATAAGCTTAATGTTGATTA
CAAAATGATTTGGCCATTAGAATGGGATTTTTTATTTTTTTTTATtgggataattaatca
ttcacacagaaatgttttaatggtggactcggggcagactgaagaagggcaggactaatg
gttt
>NODE_375_length_462_cov_9.945888
CTCCCTCTCTCCCTCTCTCTCTGCCTACTCTGTCTGCTTCTCCCGGCTGGGCACAGTTGG
GGAGCAGCTCCTTATTCATTCATGAGAGAAGCACCGGATAAATAAAAAGGTTCATTACTG
TGCTAAAGTGTTACTAATGACATGTACCTGCCACTGAGCACCTCCGAAAATCTAATGTGA
CACACTAGAATGGAAAATCTATTCTGCTGCACCAAGGCCTCCAATGGTGCTAGCACATAC
TCTATGGAAATTTCTCTCCGCTTGCCCTCCAATTGTGTCTCTCTAAAACCAATATTTACA
ATCCCATAGCCATTATGTCCTACTACGCCCTCTGCGCCTGCTGTTGCGACCTCCATATTA
GCTGAAAATTGGACTTTGCAAACTTAGCAGGGGAGAAGAAGACTCTTCTCGTAGATGAGA
GGGGGCAGCACCAGGGGGACTCAGCGTGAGGTGTGGGGTGCTTCTCGACTCCCCGCTGCA
TGCCCCCAACCCGAAAGCGACAACACCCAGCAAATGCTAAACAAAAATACAGACAATCTC
ACACTGCTGCATTCCATCATTCGGTCTCTTCACGAGCATACTAATGAAATGCTAATAAAA
cattaa
>NODE_376_length_269_cov_7.925651
AACTCAGAGCGGTCTGAAACGCGCTCTCAAAGGCCTTCTACGGGAACTTATCTCGGCCTC
AGCACTATGACACTGGCTGCGTACTGCGCGTCCCATTGTCAGTGAATGGGAGAAGGTTTT
GGCCAATATCTCCGGAACCAGACGCGCTAGACACCTGGAAATGCCACCTGCCCCACCTAA
TTTGGCTATGCCGAAGACGCCGGTCTCGGTCCCGAGTCTCTACGACCTTCCCGTCCCGAG
ATACGGCAAAAAATCACAGGTTACTCCCGCTTCCTGACGTCGTAGAGACTCGGGAGTAGG
CTCAGTGCGATCGCGGCGGCAGCAAATGGGGGGGTAGACACAAGTTTCATGTCTCTAGCA
CTAACCGTTTGCCCAAACCCTCACCCCAGGCCGAAACCCTAACCCTAACCCTA
>NODE_379_length_486_cov_15.409465
ATCAGCATCTTGATTATTGCATGCTACACAACACCACAGATATTGATATACTATTAGAAT
GACTGTAAAATAGATATTTCTATCTAGCATCATTGTATTATAAAATGATTCATTTTCAGT
AGTTAATAATTCCTTCTTGAGTCAAAAGGTTATAAGTAGTATTTAATAATGCAAACTAAA
GATTATGGTAGTGTAACACGTGGATGAATTAATCTTTTTTATTTTCTTGGGCGTCAATAT
TACTAAGAAGTGTGAATCCCTGTTTGCTTCAGGGCAAGATGTGTGACAGAGGTGGCATCG
AGCTCTTACAGTCCAAGAACGAAAATGGGTGAAGATCACTGGACTGACACCAACCACACA
GGATCTCTTTTAGTGGCTGTGGGCCATACGTGGTCACATGATTAGGCACAAATAGTGGCA
TTGGTACGACCTATTAGAAGGGGAATGGTGGAGATGACCTGACTATTGTCAAAGCTTCCT
GAACTGAGCTAATATGTTGGACACTCTCCCTTATCTTTGCTTTGTTGCATTAAGTACTGA
GCAGCTTTGTAAAGGAAAAAAACAGGAGTGGGATGGGAAGCTATTGGGGTGGTGGAAGGA
cactgtccagacatgacagtaggaagtttg
>NODE_382_length_474_cov_6.691983
GTCTGCAACTGAGATGACCCATGCAGAGTGGCATGTGCCAATGTTTTCTAGTCTAGGATA
TGATGACACACCCAAGGAGAACACTTGGGAAGCTTGAGTATAAGCACAGTTAAGATACAG
TTTTCCAGAAAAGTAAAGAAATAAAAATGAAGAAAAAAAAAATGCAGGAGCGAAGGCAAG
TGTCAAAGCAAAATCTGACAGGAAAGATAAGAAGGAGGAGTGTGGACTGGCCTTCCAATG
GCATTGTGTCTGCTACTCAACCATGCTACATAATGGATGGGATGGGAGAATGTGAGTGCT
GCATTAGACAGGGTGGGCTGCAGGGCAGGGCGGACACTGAGGACACTCCAGAGGCATCCC
CGCTCATGCCAGACATGCTGTTAAGGCTCCAAGGCTTTTCATAACCTTCAGTTGAAAAAC
AGAGAACGTTCTGAGTACACTGCAGCACTAAATCCATGACAAAATGTTTTGGTGTTCCTC
ACTGGTAATACTACACCTGTTGCTTTCTTGTTTTTGTCTCCAAAGACACAGGTCAACACA
GACTTGAGACAGATTATTATTCTCCATGCATTGAGTGCATCAGGAGTACAACAGCATGCA
CCGGGTGGTACTGGAATg
>NODE_383_length_474_cov_13.246836
TCTTACTAGCTCGTTCGCTAGCTGCTGCGGCCGCTGCTGCGTGTGTCTGCTGAGTCGGAG
CCTCATGCATAATGCATCAGGTTTAATTGCAAACCCAGAAACTAATGACTTTGGACTGGT
TAACAGCAGGGGAGCCATACATCTCGAGCAAACTGAATGAAAAATCAGCTCAGAGGAGAG
AAAAAAAGGAGCCTAGCCCCTAATTGATGAATAATTGAAGCGGCGAGCTACAGGGCATAA
TTGTGACATTTTGTTTCAATCAATTTCCAAGTGGTGTGGGCGAAAGTGCACTTAAAGGGA
AAAGGCAGTGACAATGAATGAGAAAGAAAGAGAGAGATAGAGCGAGCGGATGGTGGTGGA
AATGGACGTTGTGTCTTCAGTCATCGCAGTGACATTTTCTGGGGCAAAAGACTGGACTCG
ACAGAATGACTTTTCTCTCTATCTCGCTCTCACTTTGTAGGTTTTCTGTCAAACTCCTGT
AATGCCATTGTTAGGTCACTTTGTCATCCTGGCCAATGGGTCCATATTCTTTTAAAATTA
TGTCTattgttcattttcactctccttattcacttttaaaaagaaagaaagaaaagtgaa
gctgcttaagtgaatatg
>NODE_386_length_291_cov_1.075601
CCTTTCCGTCTGCCTCTTCTTCTCCTCTGCCTCAGCTACAGCTTCCAGCTTTCCTTTCTC
TGCCTCTTTCAATCTGTCCAGCAACTCGTGTATCTTCTGTGCTGAATCAAAGTAGCTGGC
TGCCTGTTGGCCCTTCTCATTCAGGACCCCGTCCAACTTGGCCATGAGCTCTATGTTCTT
CCCCTCAGCAGCTGCCAGCTTTTCCTGAAGCAGGAGCTGCTGATCCTCCCTGGCTTTTTC
CCCGGTCCTGAGTGCTTCCACCTCTCTGGACAGAGCCTCCTCTCTCCCCTGGACAGCCTt
gagttctccctgcaaactcagttgcttctcttgggcagcaagtgacacatccagctgcct
ctggagctccacaactacacccctgagctcagcagcttcctcgccgagctgctgcacctt
aacgaggaggtctcg
>NODE_387_length_330_cov_1.136364
CTTCCTTACATCTCTCTTCACCCTCTGTCTCCTCTTCCCCCCCGTTCACTCTGACACACT
GAACTAAAGTGGCACTGCTTTCCTGCATTGTGATTGGCTGCCTGCCAGACATTGGGTGAG
CCAAACAGCACAGCGGCATGGCAGCTGGAGCCACCAACACACAATGCACCACTACACACC
GCTCACCCTCTTCCTCCTCCTCCTACTCCTTTTTCCCACCCTCCCCTCCTCCTCCTTTTC
CTCTGGAGCCAGCCACAATCCAGCTCTTTGTCTTTTCCTTCTACACTCTCATTCTCCTCT
CATGTTCAGTCAATAGCCGACCAGCTCAGGTTGACGTGAAAAACCCACAATTCCAAATTA
TGGCTGATTTTATCCATAAGTCATGTTTTCATCTAAGTTCTCTGACATTTTCTATAACCT
TGTACCTGGTAgtagtattcagtaagcactttctaaaagcgtgcctccactact
>NODE_388_length_581_cov_14.936316
AAGTCAGAAGCACTGTGCTAAGTAAGTGGAAAAGTGTTTTTAATGATTTATTTTAGCGTT
AATCAGCTCAGACGCTGGAGAGACTGCAGAGCTACACGGTGCCAAATTACGCACGACGAC
CAGGAGTCATATCACAACCTCCAGCTCGTCTTTAACTTCTCCTTCACGGGCTTTCAGGGC
ATAAAATAGTGTGCTGTGTGAGTGAGAGCTGCTGCTGGTGGGGCAGCACCGCTTTTTCTA
TCTTGATCTGAACTACTAACCAAGTCTTAGAGAGATCAAAATTCAATCCCGTTCTGAGAA
AAAAGAGAAATGACGTTATTTGAATATGTGCCCAAAATCCTTAATGAATAACTTAGGACG
AGTAGGAGGCAAATGCTGCCCCAGCTGTTTCCTGTTGAAAATGTCTGTGTAATGTAGATA
AATGTGAGGGATTTTCTCTCTAAATCCGTCTCCTGTTCGCTAAATCTCACTTCTCCAAAA
CGAGCCTGCGCAATGGAACAAAGTCGGAATATTGAGATGTGACATTGCCCGCATCTCATC
CTCTTTCTCCCCGTTTTTAATGACTTCAAACAAGTTCATTTTCGCCGGGCTTTGTCTTGC
GGAGACCCGTGGGGATGTCTAGCGCTCTTTCCTTTCAGTGGCATTTATGTGATGTCTTCA
AGGTAACTTACCTGATTTCCTTTGACACTATAGATTATCACCTTGGTTCttcactatttg
ctcag
>NODE_389_length_307_cov_1.478827
CTGACTACGTGGTCACATGACCGCCCGTGACAGATGCGTCCTGCAGATGAGTCAATCCAA
CATGGCGGCTCGGCCACAAACTTTCTCTTTTATTAGGAAAACAGTTCAGTGAAAAGTATT
TTTGAAAACATTTGAGGCGAGAAGTATGCTGTGCAGTTACTGAATCTGTCCTCGTTTCTG
TTCTACAACGGCTGCTTTAGACGTTGTCTGAAAATTTCCCCAGCCGTTTCACAAGTATAA
AACATGTCATTATTTTCTGTTGCCAGCGGATGGCAGCATGACTCCACATTGGAATTTGCA
GTTGTCTGTCTAATGAGAAACACCTTCATGTAATTGCAGGTGCACCACGGCCACACCCTT
tgaccaatttgtaagatttttggcactttcaatcactagggcgtgtagtatatactggcc
aaatttgaggcagattggagcatgtacaggg
>NODE_390_length_435_cov_10.225287
CTGCTTTTTTTTTTCTTCCATGAAAGCAACGTGCTGTTGTTTGGATTTCACATGATTGAT
GCTTGACTTAATCCAGTGCTCTTTGCGCCTTCCCAGGAGGGTGAGGCGGTCTCTTTGTGC
TTCTCTGTCCCATGTGAAGCAAACCAAAGCGGGAGAGTGAGGGTCATAGCTATTCGGCAG
GGTACCAGATCCTTCCCACCGGCACATCTGCATGTGAAATCGCCATTTCACCCCTCCACA
CTCCCTAATTGTTGCTAAAATTATTTGTGAAATTGCCTTCCACCAGGAGTGTTTTCCACG
GCAATTGTCACACAATTTTATATGCACGGTGGGCCCACAGAGTTGACACACGCACCTCTT
CTTTTCTGCCATATGTGCTCTTTCTGTTCGGCTTTAATAGTGGCGCATTATTTTTTTCTC
CACAATTACCTTTAAGCAATTACTCTCGTGCGTTCTGCGGGGCAAGTCAACCTGTTGTCA
TCAATAGCGGGTCGATCCAAATGTTGTAATTACCGCACAAAGCTATAGGAGCGCATTTAG
ATGCGCATGCTGCGCACATTTCCTTAATTGAAAGGTTAa
>NODE_391_length_290_cov_3.068965
CTCTTTGACTTGCGCCCAAATTTGCTTCTTCTACTAGATCCACTTGTAGAACAATATCCC
TGTTCTTATCTCATTTTCTAAACAGTTGTGTTTTTCACAGCACATCGCCCACTTACGCTC
ATTATCTGTCTTTTCTCCCCCTGTTACTCCCTGTGATACGAACCTCTCTTGATACCTCTA
TCTCGGTTTCTGTAAATCAATCCAGCCTGCAGGTACTCCTACATGACTCACCTCCTTCTC
TGCCGCCCCATCGCTCTCTCATCCACTCCCCCTCCTCCATTTCTCTGTTTTTACACTTAA
GCTCTTTCTCTTTAACTTAACTTTTCTTTATTAGTTTCTGCTTTTCATGGTTGCACTACC
CTCTTTTTCTTCCTTTATTTTGCCCTCACTTCTTGTCTTTGTTACTTTTGCTTCCATCGG
CCTGATGAggaaac
>NODE_392_length_436_cov_11.697248
GTAATGTCCAGCATACAGTCTATCTTTGTTTTGGGGGTTGTGGTTAATTGAATGCTTTAT
AACACAAACTGCATATCTATATTTCTGATTGTTTTTTTGTTGTCATCTGCATTTTTTTCA
TTTGATCTGACATTTATTCAGTTTAAGGTCGAAAATGACACTGGCATTCTCTTATGCTAA
CACTCCTTCATATTTGCTGTGCAAAGGGGAAGAATCAAAGTGAGAAAGAGAAAGGAAGAG
GAAAAATTAAGGACTGCTATTCCTGTTTTTGTCTCTCAGGTGAGTGAGACTGAGATCAAT
GGCCAGTTTGAGTCAGTTTGCGAGTCCGTTTTTAGTGAAGTAGAATCCCAGGCCATGGAG
GCCTTGGACCTGCCTGGTTCGTTCCGCACTCGAAGCCACAGTTACCTCCGTGCAATTCAG
GCTGGTTATTCCCAAGATGACGACTGCTTGCCTTCAATGACATCCTCCACTGTCACTTCA
ACTCTCAGATCCACAACAGGTAAAACAACCCCCCCCAGATGAGAGAGGGCTTAGTTACAT
ATCCTCATACATCCTATACATGCGCACAAACTTGACAtac
>NODE_393_length_319_cov_1.338558
ATTTTCTGTAGCAAAGGGGATTTTGACAACAGTAGCACACAGATGGTGGAAGGTGAGGAT
GGGCTGTGTGAGATGTGGCAGCTTAAACATACAGTCACTGCATCATGAGAGTCAGACCAT
GCAAGCGCTCCCTTCTACACTTTATGAGGAGGTGCATCTCACTTATATGTTTTCTTCTCT
TGTTCTCTCCTGCTCTCCCCTCATTCGTTGTATGTTTCACATTGCCTCTTTTATTTGTAC
TTCCTTTCTCTTCTCCTTTCTGCTTCATTGTGTCTTTTTTTCCTCTTCTGCACCTAGTCT
GCTTTTGGTAATTGAGTCAAGCCTTACAATTGCAGTGCAAAATGAATAGAAAATTTGAGA
TACTGTGCTCCAGGCAATGTAACGTCATCCCACTTGTTTTCTGTGTTTAACCCATGTTCC
ATATTAatatcacattacattcatgtcaaaagctttaatacac
>NODE_394_length_355_cov_7.659155
TAGACTTCTATGATACTCGCATGCATTATTACACTGAAAGCTAGGAGGGTTATCGGCATA
ACAGGCTCACCCACAATCCCTGGATTCACAAAGGGAATGATTGTGGCTGGAATGTGGTGT
GTTCCCAGGAAGACTAGAGAGGGCCATCACAAAAGGAAAACCCACACGGTGGGCACTTTT
TCTTCTGCCATGTACAGGAAGCGAAATGAGAACTATCAAGTTTGACACTATTCACAGCGC
CTTCACGGGGCCCTACAATACCTGGCTGGGCAGACAGAATGCCGGGCTTAAGAAAGGGGG
GAAAACGGCTGGCAAAGTCTCCGTCACGTGAAAGCGTGTCGATATTTCTGACACCTCCAG
GCTACGTGCCAAATAAAGAGCATAGGGGCTTGTCGCTGTGGGGCCGCTGGGCCCACCAGA
ATGCTGAAAGCTGGTACCCCTAATACTCCAACAGAGACCTGGGATGGAAGATTTCTGTGT
AAACAAGAAAGAAATCTTA
>NODE_395_length_499_cov_9.016032
AACCAGACGTGCTAGACACCTGGAAATGCCACCTGGCCCACCTAATTTGGCTATGCCGAA
GACGCCGGTCTCAGTCCCGAGTCTCTACGACCTTCCCGTCCCGAGATACAGCAAAAAATC
CCAGCTTACTCCCACTTCCTGACATCGTAGGGACTCGGGAGTAGGCTCAGTGCGATCGCG
GCGGCAGCAAACGGGGGGGTAGACACAAGTTTCGTGTCTCTAGCACTAACCGTTTGCCCA
AACCCTCACCCCAGGCCGAAACCCTAACCCTAACCCTAACCCTAACCCTAATTCCGGAGC
TTACGGTGAGGGCTGGCCCATACAACGGGACCCAAAAAAGTGTCCCTACAAACCTATGCC
AATCAACTCAGAGCGGTCTGAAACGCGCTCTCCAAGGCCTTCTACGGGAACTTATCTCGG
CCTCAGCACTGTGACACTGGCTGCGTTCTGCACGTCCCATTGTCAGTGAATGGGAGAACG
TTTTGGCCGATATCTCCGGAACCAGACGTGCTAGACACCTGGAAATGCCACCTGGCCCAC
CTAATTTGGCTATGCCGAAGACGCCGGTCTCAGTCCCGAGTCTCTACGACCTTCCCGTCC
CGAGATACAGCAAAAAATCCCAGCTTACTCCCACTTCCTGACa
>NODE_396_length_542_cov_6.533210
CACTGAAGCGCCTCGCACAAGAGAGAGAGAGAGAGAAAAAATGAATGGGCCGATGGAAAG
ATATAAAAGTAGCTACTACAGGAAAAACTATGCGAAAATAATGTGCAAATTGACTCGCTT
CTATTCAAAACGTGTATTCCCGAGTTGCAGTCATTGGTTGTCCATTTGTCACCCATTTAA
AGCTCCCTCTGCCTCCCTCCCTCCCTTCCCGTCTCTGCTAAGCATCTCCAGTCTACATAT
CTTCTTTAGCTTTAACGAGCCTCGTTAAGATCGCAATAATATTCCACCCTCTAATTGCTC
ATTCCATTCAGCAGATAGGCGAGCATTGGCTTGTGCCTGATGCGCGCGGTGCGGTGGGAG
GGTTGCTGTGGAGATCGGAGACTCTGATAACCCCCCGTGCGTGCTGCACAAGTGGTGAAA
GCCTCGCGCTACGTACTGGCTAATGATTGGCACGCTTGACAGTGATTGGCAGGGCTGCCA
TGACAACGCTACAACGACACCAAGAAGACCAATAGAAAAGGGAAACAAAATGTTTCAATG
CTACACTCAACGGCGGATTTAGGGGGGAGATATTATGAGGCTGGTGTCATTAGGCGATAG
CCATTGAATCATTCAATCTTTTTTACTTGCCGTATTTTTCGGTTTTTCCTTTTTTTCGAT
AATTTTCTTTCTCTCTCAGGTCATTt
>NODE_397_length_474_cov_4.426160
GTCACCGCAGCCAGCCTACAGGTCAAGGTGAAATAGTAACACATGATCACAAATATACAC
AAATGCATTTTCTTTGTGAAAAGATGATCACAACTTGTGGAGTGACGCAATCCGAGGCCA
TAAGACTGAAGAGCCAATTCCCTCTTCCAGGGCTGGACGTATCCGGACCCCCAGTCAGAG
CGGGAGGACCTGGTGTATTACGAGCACAAGCCCCTCACCAAATCGACGCCGGCGTCAGCC
AATGCGGGAGACAAGGACTCCAAGGAGCATCCAGAGGAGCGGGGGGAGAAGGGCGGGGTG
ATGCGTCACCCGGACAACCCGCTGGACATTGCAGTGACACGTCTGGCCGATCTGGAGCGC
AACATCGAGAGAAGGTACCTGAGGAGCCCCTTAGGTACCACCATTCAGATCAGGCTGGAT
AATGTGGGTACGGTCACTGTCCCTGCCCCCGCCCCATCCACTAGTGCTGACAGGGAAGGG
TAGGTCATTTCTCCAACCAAAGCTCCCCACTCTCCCACTAAGACCCTTTTTCTCTCTCTG
TGTGTGCTTTATGTTTCCCATATTACTCAAACAGTGGGGGTCTTTGCTGCTTTCACAGCA
GACTATTGTGGTGGCTTg
>NODE_398_length_314_cov_11.535032
GGTAGCCACCAGCTTTGGAAAAGGCGGGTGGGTTGGGGGGTTAGCCAGGGCCAGGATTTC
ACACAGTCAGTATTGAGTGGGATTGAGGAGGCGAGCTCTTAAGCTGTCTTTTCAGGCACA
GCAAAAGCCCTCCATCTGGCCTCCCCTAAAACTCAGGGCGAGTTTACTCAGCTCCCTGTC
GGCTGATTGGGCCTCCTGAAGCAGAAGTAACAGCATCAATAGTGTAAACCCTTGCCACTT
GAGAGTATTACATTTCTTTTCATGCTTGACTTAATCAAAAGTGGGGAAGTGAAATTTACA
CCTTTTTGATGTTCTTTTTTCCCCGCTCACTAAGAGGGGCGATCTTAACCCATTTGATCT
TCACAAGCGCCCACTAAATGGCCAAATATGCCAAGCAGACGGAAGCAGACGGTTGGCAGT
TGCCAGTTTGCGCAGGGTCACTGTTGGAGCACTCCATg
>NODE_402_length_294_cov_1.064626
GTTGCAATTTTATTGTATACACTCTTCTTTGATACAACCTGAGCAGTCCCTCTCAGAATT
AAATCATTATGGACGGCTAGAATGTTCATTGTTGTTTAATGGTTTTATGGAGTTGTTGAC
TCGAGATTCTAATGATTAATATACAATTCATACTTGAAACTTTCTGTCCAGAAAAGAGTG
AAAAATGTCCCACATGACTTCATATTTGGTAGTTTATGGTGTTGCTGAATTGAACAAAAC
AGTAGTTTCTAATGTTTTGAAATTGAGAGTGTCTAAAAGACTTGGCTGAACAATTAATCA
atttcaaatcaaactcacaatttcagcaaatcacaaagactccaatttagggatcatatg
atgtggctacgagactaatattgtgattcagttatatttaggttcaagcgaatctgaaac
tttcaggggttgttaatg
>NODE_403_length_359_cov_7.782730
CCAACTGCCCCCGCAATGTTTACCACTGATGAAATTATAATGCAGGCCCTGCTGTATTAT
TTATAAGCCAATTAGGGGAAGTGTTACTTGATTTGATGGGGAGCCGACACACAGAGTACA
TTTAACTAATGGAGACCAAGAGAGTAAAGGGAAGGAGGGGAGGGAGGACAGCTGAGGCGG
ACTATTCCGTACGATGCTCTAGGATTACGTGGCTAATTGCCCTGCTTTATCTGTCTGTCA
CGGATAGCCATGCATATTTTAGCGTTCCCAAAGACTTTGATTGTTTGCACTCGTGTTGGG
GCTGTAACAAGTAGAGCAGAGGCCAGAGTGGAGTGTAGTTAAAAACTGGCAGCAGGGGAG
GCAAGGGGAAGGAGGGAGGGAGGGGGTGGAGGACGCGAGGAGGAAGAAGAGGAGGGCGGT
GGGTGTCGGGGTGCACACATGTTGTGACAGGTGGAGGAAGAGTTTTGACAAGGAGCAAAA
AGGGGGTGTCGAGGTGGGGAAAT
>NODE_404_length_496_cov_2.292339
GTAACCCATTCGTCGTGTTCCTGCATTATTGTCATGCTTCATCTTTCCCTTCCTTGTATT
TTTTTTGCTTCCTCTCTTTTCCCACTCTCACTCACTCTCTCTCTCTTTTCGTTCTATGTT
ATTTCGTTTTTTTGCTTCAGCAGGACACCTCCATGGTTTGGGAGGGGCTGGGCGGCATCT
GTCCGCCCTGGGAGCCCTGCGACAGGGTGCGGGAGCGAGAGCGGGACCCATCCATGGAGT
AGGAGGAGGACAGGGAGGTGGTGCGGGAGCGGGACAGGCGGGTCATGCAGGAGGAAGCCA
CTGTGGAGAAAAGAAAGAAATGCACAAAGAGATTACATTGTGGAGAAAGTGGAAAACAAT
GCAGAAAGGCGTGAATTTCTAAAGGATAAAGCTGACGTTAAAGAGCATTTTTATTATTGC
TATTAGTCCCATTAAAATATATAAAAATAAACAATGCATAAGTTCATCTCTAACAACTTT
CTGACTTGTTGTTTTAGCTGCAAAAATTCCTGAAACAGAAGTAAacacggtttttattag
ggactattttaagcagcggaataacacacatttaatacatgagtgccagactcaaaataa
aataaacttctaataaatatcaccatgtattttcagtcat
>NODE_405_length_330_cov_16.093939
TATTCGGTGTGTCAACCAGTGGAGGGGAGGATATACGGAAAGGAAACAAATTAAGATGGC
TAAAATGCAGCCATGCATTGTCTAGTTTTACCTGACAGTAAGAAAAAAAAGAGGAGGAGG
ACAGGTGTTTTCTAAGTGTGTTGCTTTTTAATTACAGAAATAATGGACGATTCCCATTTC
AACTCATCATACTTTTGGTCTCCCGTCCCCACTGTACAAGGACAGGTAGAGACAACCTTA
TTGTTGGAATTGTCTTGAAATACACATGGTATAGTGGTATGTGCTATGGCAAAAGATACC
CAAAAGCGATTCTCACTTTGACTGTTTGTCGAAATATTTTAAAGAATGCATAATACCAGA
CAGTGATTTGACCCTGAAAATGTTGTTAATGACACCACCAAATAATGTTCTCTTAGTTGG
TGAAGTTGACTTGACCTCATGTAGAAGTTATTTGAGTATGATTTGATGGGttca
>NODE_406_length_363_cov_2.129477
TACACTGAGGCAGGCAGGGAATCCAGCTGCATGGAGAGAGGACAACAGGTATTAGCAAAG
GAGCCAACGTCAGAGAGCTAGACAGAACAAAGGCTAACTAGACTGACTGGAGTAGTTCAC
GGTCCGGTGTCGAGTCATGAATGCGTGGGGATGATATAGCCAGAGGGTGCCAGAAGATTG
ATTGCTTGCCTGCAGCTGCTGATTGTCGAAGTGGCAATACCTGCCCGCATTCCTCGCCAC
GGTGTCACGCCCACCTAGAAAAAGAGAAAACAGAAGGGGAAGGGAGGGAGAAGGCTGCCA
CTATGTAGCACCGGAGGTAGAGGGCGTGACATATAGGCCTGTTAGATTGCCCTGGGATAA
CCAACTCGAAATGTGATTCGTTAAAAGAACAGTTTCATTGCCACATATTTTAGTTACAAG
TGCCTGCAATTTTgattgtgaaggcctcagggcagatttctttgaccctggcaacacatg
attggataaaagctcaaatataaacat
>NODE_407_length_494_cov_6.500000
TTGGACTAATAGGGACGGATAGAGGGAGCGAATACAATAATATGGCTGTTTAACATAGGC
TGGCTATTCTCAGGCAACCGGCTAGTCTGGAGAAACTTACCCAGAGACGCGGTCCTCATC
CTGGAGAGCGTCCGGTCCACACTGAGGCAGACTGAGCAACAGAGATGGTCTGTACCGGTC
AAGTAACACTTACAGCCTGCAAAGAGAGAGTCAGACGAAGCCTCGCCGTCAGTGCGATTA
TATGTTATGTGCAATATACTGTCAACTCCCCAAAACCATAAAACTTACTTTAATGGCTAC
CACGTGACCGTTTATGGCCAGTGAGCCTATCTGGCCGCTCTTCGGATGATTTTTACGATC
TAATTCATAGACAAAACCCCCATTCATTTAGCACCCAAATGTCAGAGAGCCAGAATCGGC
CCTAATAAAGTTTACAGCTTGAAAAGTCGAGCCAATTCCCCGGGAATAGCTCAGGAGCCC
CGTGCGCAAAGGGGACGCCCGGCCCCTGAAGCCTGTTTAGTGGCCAAGGACCCCCACAAA
GCCCCCAGCGCCTCAGCAAGGTGAGTAAAAAAAAGAAAACTAAaagctttcattcgaggg
gacctgttgaattcaaagaggtttaactggagggaact
>NODE_408_length_426_cov_6.349765
TGGGAGTAACCTGTGATTTTTTGCTGTATCTCGGGACGGGAAGGTCGTAGAGACTCGGGA
CTGAGACCGGCGTCTTCGGCATAGCCAAATTAGGTGGGGCAGGTGGCATTTCCAGGTGTC
TAGCACGTCTGGTTCCGGAGATATGGGCCAAAACGTTCTCCCATTCGCTGACAATGGGAC
GTGCATAACGCAGCCAGGGTCGCAGTGCTGAGTCCGAGAAAAGTTCCCGTAGAAGGCCTT
TGAGAGCGCGTCTCAGACCGCTCTGAGTTGATTGGCATAGGTTTGTAGGGACATTTTTTG
GGGTCCCGTTGTATGGGCCAGCCCTCACCGTAAGCTCCGGAATTAGGGTTAGGGTTAGGG
TTAGGGTTAGGGTTTGGGCCCGGGGTGAGGGTTTGGGCAAACGGTTAGTGCTAGAGACAC
GAAACGTGTGTCTACCCCCCCATTTGCTGCCGCCGCGATCGCACTGAGCCTACTCCCGAG
TCTCTACGACGTCAGGAAGTGGGAGTAACCTGTGATTTTTTGCTGTATCTCGGGACGGGA
AGGTCGTAGAGACTCGGGACTGAGACCGGc
>NODE_409_length_329_cov_7.796352
GTTACCAAACTCGCAAATTGCCCTGCTGTCACGCAGGTCCCCTTTAAGTGCGCCTTTTAG
CCTCCTAAAGGACAAATAAAGTCCATTTAATAACTGCACTAAACACTAATAGTCTATGTG
TGGTTGACATTTGTGTTTGGACTAAAAGCCCCCCTCAGGCCACTGCTGGTACAGAGGCAG
GGGCGCGCAGCTCCCCTCTGTAGCACTAACAGGTCTGCCACAGCTGAAAGCACAAGACAA
CAGCTCTTAAGACACTCTCTCACACACTGAGCTATTGATCCGTCTAAAAGAACACACAGT
GGACGCCACTTGCCACTCTACTTTCAAAACACATTTCTCTCTCTCTTTCTAAAAAAAAAA
AAGACTGGACACTCTGCATCACAGGGGGTTAGACCAGCAGTTTGTATGTGTGGGTATCTG
TAAAGGCCCATTTTAAAGACGTTACACAGAGTTTTATATGAAATGTCACTGTt
>NODE_410_length_297_cov_1.023569
GAAAGAAAAAATGACACAAAAAGAAAGGTGAGGAATAGTCTTTCTGAGGAGAGGAGTGTT
TTCCGTCAGTCCTCTGACACTTGATCCAGAGGTCTCAATGCAGACCTTTAAAAGTTTCAT
ACGGTGAAATTGTATTTTTAATGTGTTTTTCAGGATCTTGTAAAGTAAAAGCTGTGACGA
TATGAAGATGTTTACGTCTGCCACTCCTTCATACGTTCAGCTGATACTTAAATCTGTTAG
CTTCTCTGATTTTATAACTGCAAAGTCGTGTGACAAAGTCATCAAACATGAGTTCAAAAC
tctaatctatgtctactgctgtctgatccgctttgttgttctgatctgtcaatcagagat
gcagagagagtcttcttccttaatttggtgaaaaagagaaacaatacgggaccttcaaat
cgtattcttaaacagcttttg
>NODE_411_length_426_cov_7.495305
AAAAAGAGCTTTTCTGTGTGCCTCTAATATTTAAAGAACGGCCAATAAAGAAAGGGCCAA
GTTGAAACCTTTTTGCATGTTGTTATGAAAAATAAAGAGACAAAACAGCGCGGTGATCTA
AAATATTATCTCTTCAATCATATCCTTTTCCCCAGATATCTTCATTTCCCCCCCTCAACC
TGCCCTCCCTTTCTCTGTCAGTTAGTCTGGCAAACAATCCCCTTGTTAGCAAACTGTTAA
GACAGCCGCTTGGTACACAAATTGCGCTCGACCAAGCGAATTTGTTTTGCAAGGGTGACC
TGTTTAATCATCTCATTTTCTTTGGCGGACATTTATTCATCTGGTTTCCACGGTTACAGA
GAACATTAAGGGGCTACAGTAATAAGGCTGGAGAGTCAAACAGGTAATAAAAAAATTAAC
GCCATTTTCCAGCAGCCGAGGACAGTGGGTGAAATGAATCAAGGGAGAGGAGAGGGAAGC
AGCGGGGGGAAGCGGGGCGGGGTGGGGTGGGCTCCAATATTGTCCAAACAATAAGCCTTA
GCGGTTATTTTACTCTGTAGATCAGGTGGT
>NODE_412_length_438_cov_10.668950
GTTATAGCCCTTCACATGTCAGATAATACACTTTTTATGCACTGTTCTAAATGGAAATGA
AAGTGACAGAAATTCCCTCCAATGTCTGATTCCAAATCCCAGTATGAGGCGAAACCTAGG
TAGTGAAATTAGGGGAGAAAGCTGGGGATGAGGAGGAATGTGGAGCTGTCAGTCAGTCAG
TCAGTGGGAAGGGGGATTATGCAGAGCTCAGAGCAGTAATTGAACACCATCGGGCCCGCC
CTCATTTACATCTCAGCCTTCTGCTGGCTTTGATTGGCAGCTGTACATGAAATGCCACAT
CAGTTGAAAGTATGTTGTGAGCTGGCACTAACAATCCTGTGGCTCCGGGGAGACCTGCCA
TATTGTAATTTGGTTATCAGGCATGAAGGAAATAATTCTAAGTGCCAGGAAATGTGAGGC
AGAATAAATGCTTCATTGCTGCAAGTTGCCCAGGGTGACAGTTCTTATTTAATGTACAAG
AGCGTCCTGTTGCCTGTAGATTTGGGGAGCAGAGAAGGGGAAAGGAGATGTAAACTAGGA
GGTGGAGAATTTTCACAAAGACGGCGTTAAAATGGAAACCTG
>NODE_413_length_295_cov_2.796610
GTCACTGGGACGCAACTGTAGCCACCACTGGGGTCCACAGAGGCTCCCACCTCACTGCCC
GGAGCATCACCTTCCACACTGCAGCACACAAACACACACAGAGCACACTGACTTAGTCTG
CTGAGTCATTTTCCTGAGAGCAAAGAGCATGTGACAGACGGAAAAAGTGAACTTTGATAC
TGCTGGCAGGGTATAAATACGAGTGAGAGAATTTATAGAAGCAGTAGAGTGCTGCCTGAC
ATTCCTTTAACAATGCAGAAACTTCTCATGTCAACCTGAACAGTCACAAGACTGAAGCAC
TCTGTCTTGAATAGAGGAAATGAAAAGCCTATGAATTAATTATGGCTATTAAAGAACCAC
TCAGAGTTCAACAAACACTGAAATCACCACATCATCAAAACCTCAATCTTCCCACAAAAG
CAAAGTGACACAATGTCAg
>NODE_414_length_550_cov_2.978182
CTTTGATCAGGGCCGGACTTCGATGCAACGTGTAAAGTTTCAGGCCAATCGGCCCATGTT
CAGGCTATTTTTACCCGCCAAAAATTGTGAAAAAAAAATGCGCCATTTTTTTCAAGATGG
CCGACAGTCACCTGTGTTTTTGGCATGCTTATATGTGGTTGTGAGGTGTATCTAGGCACG
CCGCATATGTGCGTTGAATTTTGGAGGTGCAGGTGAAAGGTGACGCGGTGTGTCAAATTT
CCATATGTGACAGGTGGCGCTGTTGAGCCATTTAGTCACTGATGTGTGTATTTACCTTCA
AATATCAATTATCTTGCCGTGTATGATGCGCACGCAAAGTTTGGAGCCGATCGAAACATG
TACATGCAACTTCCTGTTTCCAGCAGGTGGCGCTATTCCTGAGGTATTATTATCATATGG
TTGCGATGAGGGCCGGACTGTGATGCAACGTGTAAAGTTTCAGGCCGATTTGACCACGTT
CAGGCTATTTACAGTGCACTTCCTGTTTCATGGCGAAACATCAAAGTTTGTGACGCCGCC
ACGGCCACGCCCTCAGACTTTTGCGGAGGACTTGAAGAACTTTTGCTCACCAAGCCGTCT
TCTATCAACTTGCCAAATTTCATGTCATTTGGAATAACCCCCTGGGACAAGATAGCTCTG
GAAAATGGGACCCAATCCGGTCTTTTTTTCAACa
>NODE_415_length_554_cov_13.198556
CAAACCAAGCCAGAGCTAGTGTGACCCCTATTACAGGCCATTTTTGTTGTGGGGACAAAA
ATATTCAGTTTGTGGTGAACTTCACTTTTTTAACCCGATAATGGACAAATTCAATGTGAT
TTATGAGCCTTATCGTATTAGAATGTTAATATTATTCCCATCATATTTTGCCCAACAGCT
CTTGTGTGTTTTAAATGTATTTCAACATACTGTGCAGTTTCTGTTACTGATATTGCTTGC
ATGGGGAGTTTGCTTAGCTATCACAGGCTGGGAGAATGCTTCTTTTCCTCGATTTTCTCT
ACTTTTCTCTTTGCCTCCTGAAGGACTGAAGAAAGTACGTAATCCGGATCGAATGTACAG
ATCAGCAGTGTGTTATGCTGGCCATGGTCCACCTAAGAGTATCAGTGATGACACAGAGAC
GAACAGTAAGAGTCAGTTATTAATACTGCATTGCTGCTCCAAGAGGCCACTAGCTGGCCA
CTCTATTATTCATTCATCAATTCATTTATTTACTTCTTGATTTCATCCGTCCCCATGCCC
CCCTCCTTCTTTTATTCTCCTCCAACACAACACCTCCTCCGGCTGCTCTGTTGATTGAAG
TGTCTGCTTTACGGGATCACGCTGTCAATAGCTGAAGTGTTGTCGTTAACTAAGAGTGAT
TGTTTCAGGTTGAGGCCAGGGGATCAggacctgagcag
>NODE_416_length_639_cov_6.536776
CAGACCTTATCTCCTGTAAGTCAGTCTGTGTCAGTTATATTTCCTAAACTAATCAACAAG
TGTTCTTATCTTGCACGTAGACCTAATTTTCTGGTCCACACAAACAGATTTCGAAAGGTT
TACTTCGCTATGGAGGAGGAAGAGATCAGAGGTAGAACTCAGATGAACTGTAGCCCTACA
GACTGTGTATCCCTGGTCCTGACAAAGAAAGGAGCTTCAGTAGTTTCGTGCAGCATCCAG
GGATAGAGATTAGCATGGAGCCATCAGCAGCGCTGCAGTCCCTCCCTACCCTGCTTCTGC
TGTCAGACCGCCTCCTCCCTGCTTGTCAGGAGCTCCGACGAGGAGCTGTAAAAACCTTTT
CCCCTCTCCTTAACAACTGCAAAACAACACGCACACACCCCGGCTGAGGTGCCTGCTTTT
CTGAGGCCTCTGACAGGACGTGCTGCAGGCACAAATTGTAATTCATAAAGGTTAAGGGGG
TCAATGCCTTTTATTACCAGTCTGAGTGCATCCAGCTTGATGGGGCGGGCATGCAAATGG
AATGTCTCAGAGTGTTCTATGCAAGAACTCAGACAGCGAGTGCGTGCGTGCCTCTGAATG
GGAGGAAGTAAAAGGTGGGTAAAGGGTGGTGGGGGGGTGTGAGATCGGCTGCTCTCTCCA
CCTTCCACAGCCATGTAGGACCACACAGCCGCTGCCCGGTTAATTAGACAGTATGACATT
GACCTCAGGTAGTTAACGGCCACTTTGATATGCGCTGTCTTGCAATTAATATATTGTAAA
tct
>NODE_417_length_546_cov_10.329670
CATTTCGGAAGGCTTTCACCTCCCCCAAAAAGTCCCTCCGTCCTCCTGCCTTCTCTGCCT
GGGACCCCTGTCTGATTATTATGCCATTAAGCCTCTCCTCCTCTCCTCTGAAAGAGCAGC
AGGGTCCCTCTCCAATCTAAAGAAGTCCTGGGTTTTTTTCCCCTCCTTTCCCTGAAATTA
CCCGGCGACGCGTGCCTGAGTTTCTAATTGGCATGCCCGTCCCTGGAGACGGCCCCCTCC
CTTCTTCCTAATGAAAAGCCTCGGCCTTAATTACACTTTCCAAACGCTGATTGTTATTGA
CAAAACTCCTGTGGCTCGGACAAACGACGGCAGATTAGCTCCATTACAGGCAGCCCTCCA
AGAAGAGAAAGAGAGGGATTTCAAATCGACAATGCAAAGTGAGGGGGGAAAAAGAGGAGC
TTTCAATTTTTTTTCCATGTACCTTGCTCTTAATTGTTTGGGCCATTGCTCCACTTAAGA
TGTCTCTTTCTCTCCCGATGCCTCTTTTCTGTTCCATTGTGTTGCCGTCAGTGTACTTTT
AGTGAGGGGACAAAAGCCCAGTTATGTTACTTGAGAGAAAATGTTCATCTTTTGTCAATA
GACAGGATTGCTGATGGCAGCATGAGTAAACATGAGGATTTGGCCTAATGCTTTTGTTTG
CCTGCAAAAAGGTACATAGACTGTCTAAAg
>NODE_418_length_485_cov_8.367010
GGAAACAAACAAACTGAGAGAGTACTTTGTCTACTTGACTAAATCTGGATGCTTGTCTCT
TTGTGTTTGCATATACATACATACATATGCAGGATGTGCACCCATTTGCTACTTATGTGG
TTCACATGTCATGACAGAGGAAGGACACTATCCTCTGGTATGTTTTGTTGTGCCCTCTGC
CTTAATTTGCCTGTTGTAAGTGTGAAGGGGAGCCAGGGAGATGACATCATGCAGCAGGCA
GTGTTTGAAGTGCCAGTCCTGAAGGAACCACTTATAGCAATTAGGATATCCTTGAACAAG
CGTTTGCGAAACATTGGCTGGTTTTTGGCATTTGCCTCCCGTTCCTGCCTACTAACTAGC
GAGGTTTGATCTCCCATAATTATCTACCCACCGGCTCCTCACTCCTGACAGCTCTCTCCC
TGGAGAGGGCTGAATGCCGGGGCTACTCACTGATTGCATCAAAGTGTCAGAAATTGCAAC
ATCAAAAATAATAACTGATATTCCGGCAGCAGGCTGCTCTTTGAATATTTCCTTTAAAAC
GCTCTCTAATTTGTGTCTCGCATGGTGCCAATGTGTGTGTGACTGTGAGGGCTTAAAGCA
AATAAAAGCAGGGGAAGTGCATTCATTAt
>NODE_419_length_798_cov_6.302005
GTCACCTTTCAGTTTTGCTGTCTTGCTGTAACACTGAACTTTTTTTGTACTTGAAAGACT
GTAGATGTATTTTGTGTTTCATAGCAACTCATCCCAAGTCAAATAACGTGGTTCCTTTTG
GATTGCACTCAATGAGCCTGCATTGTCTCTGCGTTTGCAAACAGCATGCCGGTTATCTTA
AGAGATTTTGCTTCTGTGAGCAGCAATTTGGGATGTTTTGCTGACAGAAGCTCCTGAACT
TGCCTTCAAGTGGCCATAGGAGCTGCATCACACTCAACCTCTGCACCATAGTAGTCTGAA
GGGACACGGATCAGCACTAAGACAGGTTCATGTCTGTTTCTTCTCGACCTGCCATGACAT
AGCCTGGCTGCACCCGCCACCCCACCACCTCCTTCGCTAGTCCACCCCACCTTAGAAGAT
AAATACCTGGAGGTGAAAGCTTGCCGCACATTCCTTTTCCCAAACATATTCTCTTGATGT
CAAAGTCGGCTCCAAGGCCTCAGGGCCCACAAGTAAAGTGGTAATTCTAAGGCACCCTGC
TTGGGCTTGCTGAAATATGCATTAAACCTGCGCTGGATACACTTAGATGAGAAGGGGAAA
GTCTGTCCTGAGACAAAAATGGAATATCATATATATTAACTTGCAAAAGTTTTCACTCAA
GTGTTCATCTGACAACATGATTCTTCTCCTCTGTTTGTCCATCAGTTGTACTGAACAGAT
TCTCTATGGAGCGGCTGGTCGGAGGAAATAAGTGGATTTTTCAGAAGCAATTAGAGTGAA
GTCAAAGCACTCAATACCTGCCTAAAATTAAAACACCACAGAGCAGTTATGGTTTCAATA
GCTATCGGATTTAGCGTACAACAAGACTGTGCTTTATGCAATAGCTTCTTTAAAAAAATC
ATAAatcatctgtggtggaacatgccctgcctcctctcatag
>NODE_420_length_647_cov_10.659969
CATGTATACTAATACCAGCACAAAAAAAGTAATTAGTTTTGAGCATAATATGCATGTTAT
GATTGATTTCATGTGGAGCAGCTCCAGAGATGCTCTCGGCTCGGTGCTGTATGTTCCGAG
ATGATGATGCAATGAAAACAGAAATGCATGGCCTCTGCTCTGTGACCTGTAAATAATTGA
TAAATCAATTTTCTTGACTAGAACACCAAATAATGGAGCAATGCAATTCTTATCAATTAC
ATTTTCGTCTTAATTGTTGACTTCACTTAGCACAAAGCAGCACAGCGAAACACCATGCCA
TTTTTCAATTAAAAGGTCCAGATGTTTTTGGAGGCTTCAGTAGACACAGGCAGTTGTGAG
AAATGCTTTATCTGCATTGTAATAATCACTAGAACATCAGCTCCAGGCTGCATTTACATA
CTCATGTTTTATTCCAGCCCTCTTTCTAATGCACCGCTTAATTATACTGAGCGCAGACAA
TGTCAGACCCCCATAGCCCCAAATTTATTATTGCACTGTGTGAAGCTGCAACCATCAAAC
CTAGTGTCCCTCATCACAACACACTACACTCATCACTACTCTCACTGTATGGAATACATA
TCATGCTCTCGGTATGGAACACATATCACATTTTCTGGTTTTAATCACACCAAGTGAATA
AAATTATGAGCTAGGATGGCAAAATTCAAACTGAAGTCACACCTCAGTCTGATGTTCATT
CCCTTATATGTGTAATGTCTTCACTGCCTAACTGTGCTGCAGGATGTCACATGTAAAGTA
CAgtatgaagg
>NODE_421_length_373_cov_7.847185
CTGCAGTGAGAGTGAGGGTGGGGGGCGTGAGGAAGTCTTGACTTTTTTTTGAGGGGGGAG
TTATTTTGATTGTCTTTACCTATCAGGTGTAAATTTCCAGGCACTCAGTTCATTTTGGGC
CTGCTCCAGTTTGTCTTTAGTCTGTTCCAGTTCAGCCTTCATTTTGAGGAAAAACAAGTT
GATGGCCGGATCCACCATGGATGACCGCAGTTGGGCCGCGCTCGGCTGCTGGACTTGCTT
GAGGTACTGGATCTGGGTCTGCAGGATACAACAAACACGTGTGAGTGATGAAGTGTTCTG
TGATTGATTAAAGTACCAAAACTAATCCTTAAATTCGACTCGAGTTGCCAGTTTCACCAA
AAAATGTATAAAATCTAAAATAATCATATCCAAGTTGTATTATACAGTCATTTGATCTCA
ATTATTAATCTGAATCTCCAAATCAAAGAAATTTTGAGCAATTTCTGCATGTTGCCTTTT
TATATTATATAGTTAagcaattctaagcagtagttag
>NODE_422_length_516_cov_5.670543
TTTACATATGGGCTCCTCACAGAAGCAGCTTCGGTTTCTCTGTGACGTCGGGTTTTCACA
CGGCACAGGAATGATTGAATTCCAACCTGCGCGTAAGTGTTTTTTGATCTAGTCGGCTTG
ATCCTTGTGCACCAAAGCGCCACCACCGCGCGCCATACTCGCGTGCACACAGGCGCGCAC
ATCACATTATACGGCATCAGCCGGGCTCAAAGTGGATCATTATTTACTAAACAGGTTGCC
TAACAAGAAAAGACGGATTCCCCTGCAGGCTTGTATAAAAACCCTGGAAGCATGGCGGTG
GAGCAATATCCATCATAATTGATGTGTTGCAAAGCAGATTACACACATTAGCGCACACTG
TTCTAGCTATGACAGCTCCAACTGAACATGACAAATTCCATAATATGCAAAAAAAAAAGG
AAGGTATTTTGCTCTCTCTGGGTATTAAACGACAACTAACAAAGAAGCATTTGCATTGGC
AGGAAAGAGCGAACGTGTTTGCGAATGTTAGCGTGTGTGCATCCATGTCTAACTACACCT
CCTCCATGCTCTCATCTCGCCTTAATTACATTCTATTTGTTCCACTTGGGGCGGAGGGTC
CTGTAAACTGTTTGGCTGCTTGGCACGGCTTCCCCCTTTTGCTCGGTGACAAGGCGTCAt
>NODE_423_length_429_cov_4.559441
AAGCCAGGCCTGTGCTGGGAGAGGAGGGGAAGGAGGGGGAGGAGGGGAAGGAGGGGGAGG
CCCAGTAAATCAGCCAGCCTCTTGTCAACACCTCCCACCAGCTTCCCCCCAGGGGCTTCT
GAAGCCACTGAGCTGAGAATAACAAATGGCCGTCATTGGCCAGGCAAAAAGCTGTGATTA
TAATTATCACATCCCACACTGACCTTGCATAAACCTTAATCCTTCTCCAATGGAGCATTT
AAATAGGCTGCCAACAGCGACAGAGATGAGGAGCGAGGGAGGGGAGGCACGGGGAGGGAG
GGGAGGTGAAGTGGGAAGGCAGGAGAAGGAGGCGTGCGGCGAGCACTGGAGAGGGAGCCG
AGACAAATGTAAAGACAAGGAAGTGGAAAGAAGAGGGAGCCGGGAGGGTGAAGCGAGTCG
GCGGGGGGAGGTGGAAGGAGGAGGTGAAGCCGAGAGAGTTGGCGGGAGTAGAACGGGGGT
GAGGTGAAGcgccgggtgagtgatgagtgtagcgagtgcagtggttcagcggcggcacac
ctggaggttcagcagttcaacacgaggagtaat
>NODE_424_length_465_cov_6.731183
AGCAGCTCCTCATTTAAAGAGTAAATAATCTCCCATTGCATTCTATTATTTATACCCCTG
GCTTGAAAGGGACTGTATTAACTTATAAGTTATAAGTAGTTAGAAGTTACTTACTTTAAA
CTGGGGGGGTTGAGGGGGAGGCGGAGGGGGGAGGCGAACCGACGCTCTGCTTAGCTGACT
TCCCCCCAAATTGCTGACATAATTACATGAATGTAATTTTTTATGACTCACAGAAAATCT
TGGCATTTTCACTGAAGCAGATAATTAGACTTGGAATAAAGCAGGGGCGGAATAATTAAT
ACATCAAAACTAGATGAACTTTTTCTAATTATTTTTATTTAATCTCCATTCTAATTATTG
TTCTAGTCGGCTGAGCGAGATTGCCTTTCTCATTCAGGGTGTGAAATGCACCCGTAGCGC
TCAATCCTCACCCAGTGAAATATCAACTAAGCGTGGAGACGGGAAATCACAGGGCGCTCG
CCACTCTTCTTCTTCTTCTTCTTCTTCTTCTTCCTCCTTCCTCCTCCTTCCCCCCCTCCA
CCACCACCAccaccacctctcactctctcttcctcctcctctgattgaactgtaatttaa
atttctcca
>NODE_425_length_328_cov_7.768293
CTTTGTTTCTAACTTTAGTTTGGTTTTGAATTCCATCTGGATTTTTTATTTTTCTCCCCT
CTATTTTCTTTTGGTTTTGTTTATTTCTCCTCAGTCTCTGGACTAAATATGTAGCTTTGA
TACTAAAAGAGGTCATTGTCTTTTTCCCATTTCGCTGCGGAGAACATTCCTTTCTCCTTT
TTTTCTTTTTTTCTTTCTTTCCTTTGTTTTGTTGATATTGCATACGTGTCACTGATTGAA
ATGGAAGGTAGGTAATGCTTTGCCTACGCACGTGATCTTTATGCAGATGAGAATGTGACA
AGCACCCTAGCCTGAGTGACGTCAATGTTTCTTTCTCTCTCTCTCTCTCTCTCCCTCTCT
CTCTCTCTCTCTCTCTCTCTATCTTTCTCTCTCTCTCTCTCTTTCTGTTGTTTACCAATG
GTCTttaaccaaattaatttgacttcatcaattatgatttgactcttaaaag
>NODE_426_length_402_cov_4.813433
CTCACCCACAAAAGACCTCCTACAGTACAAAACAGCAATTTAACTGAGAACATGCAGCTC
CTGTATTGTAAAGATGATGGTTATTGACATACGCTTATGTTAACTGTCCTTCTTTTTCCT
CTTCCACAGCTTTTCTGAAACACTGGGGTTGTTGGTGTGGCCAAATTTTCCCTGGATTTG
ACTGGTAAATTCAGAAGACTGAAGCCCAGGCTCACAGTCTACCTTTCACGGAGGCCCAGC
CGTGAGAGGACTGAGGAAGGCACGTGGCGGATCATGACGGCCGACAAAGAGAAGGAACGG
GAGAAAGAGCGGGACAGGGACAGAGACAGGGACCGGGACAAAAGAGAGGCCGGTAAGTCC
CGTCGGCAGGACGGGGACCGGGGAGATCGTGAAAGTGAGAGCTCCAGGCCCCGACGCAGC
TGCACGCTGGAGGGCGGAGCCAAGAACTATGCAGAGAGCGAGCACAGCGAGGACGAGGAC
AACGACAATGGCAGCACTGGTGGAGGCAGCGGCACGGCCGAGGAGGCCGGCAAGAAGGgc
aaaaag
>NODE_427_length_589_cov_7.828523
ACTAACAGATTGTAAACATGCTGCTAGCTCTCTCTCTCTCTGTTTCTTCACTCCCTATAT
TAATCACTCTCTTTTTCTCTCTCTCCTTCTCTCTTTCTTCCTCACTGTTGTTTCCTCACT
CTCCACTTTCTTCACCTCTTTCAGTTCCTCCTTACCTCTGTTCATCCCTCCATCCGCATC
CCTTATTCCCTTTTCCTCTTTCTCCCTCTCTCGCTCTCTTTTGCTTTTCCTGGGGTATTT
TTTAAACAATGTGTCCTTCATGTACGGTTGGTTACGGGGCGTACAGAAGGACATCATTAG
CGCTGGTGGTTAAGCTGTAATTTACACCATTACCGAGGTAGGGGCCATTTTTATTGCCTA
GTAAATTTCAGCTCTGAAATATTTAGACCATATGGCTCAATTTGTGTAATAACCTTAATT
TCCAAGCACCCTTCAGCTCCCTTCAGCGCCGGCTGTTGTTGGCGGATGGCAGAGTGGTGC
GTGTACACGTTCGTATGTGTGCCCGATCTGGATTTGGAGCACATTTACACACAAACACAC
ACACGCAAACAAGTACGCAGAAACATAGACATGGCAAAAATGTTACCGCATACGCTAAAC
ATAACCTTTTACACAGTCTCTTCCGCATGCTCACACCGATTCCTTTATTCACACACACAG
AAACACACGCACGCACACGTATgtatgcatggcggtagcagattaatagggtgtcagctt
ctgtttgggtgag
>NODE_428_length_145_cov_3.158621
AAACATGTTTTGATTTCAAAGGACAATGTTTACAAACATGTTTTGACTTCACAGTGTCTT
CAAATATGATAAATATGAAGGCAAAAGCTGTTTCAAGTGACATTGTGTCAAGATACTGAG
AGGAGACACCGTTTGGCCAAAGTGACATTTTCAGCGCATGAAACGCTGTTTGAGAGCATA
AAAACAGCACTCCTGCAGATTGTCACACAAAATGTTTACAAACATGTTTTGACTTCACAG
TGTCTTCAAATATGATAAATATGAAGGCAAAAGCTGTTTCAAGTGACAt
>NODE_429_length_618_cov_7.059871
CTGTCCATTTTGGCTGTACGCATCTGCTATTGTGTTGTTAAAACCTGTCATGTGCCTCGG
GCTCACTGTCATCTGCAACAAGAATAACAAAGACGGGGAACAAAAAAGAAAGAAAAAAAA
GAGAGAGAGAAAAAAAAAATCCAGACATTATATATTGATGTCAGCTCGATTTTATTTACA
TACAATGAAAATGATTTATTTTCTCGAAGAGGTAGGGAGAATAAGCGGACTTGGAGGGGA
AAGAAAGGAAGAGAAATGGTCTGTCAGGCCGTTGAGAAAAGAAGTTTAAAATGCCTTGAA
CTATTCACCACTGAGATGGCTAATCAGTATTGAGGCTCCGGGGCAATCGGGCAGCTTTTC
AATGTGGTTTTCCCTTTCATCTCAATCGGGATGGAGGCGCTCAATTAAAAGCCTATCAGT
TTGTAAGTAAATCAACGCCTATCAAAGTTGTCACATCAAACAAAACGATTATTATTGCAA
CCCGCCTCTGCCATTAATCTCTTTCTGTGGTAATCTGCTTGACAGGTCAACTTGGAGAGC
AAGAAAACCTGGAGTGGACAGTGAAGGGGGCCAAAATATCTGTACATAAGTAGAAAATAA
AAAACCTAAACGTGTGTTTGAGTCCACAATCTCCTGCAAAGGCGGTTTGGGGTGAAAGGT
AGAGTGAATAAAATAAAATAAATCATTAAATCCACATTGTAAAAAGTACAATCCGCTGCA
GCAATTTACATtttaaacttacgcaaaagtaaaaagacactt
>NODE_430_length_322_cov_1.431677
CCCATTCTATACAACCTTGTTTCCAGTTGTAGAACTGCTGTCAGCAGTAGAACTCCACTA
AACCACCACATGCACAACATCATATAGCAGATAAACAACTGTAGTGGGGCTAGTTTAGCA
TTTAGTTGCTAAAGAGGGGCATACTTCCCTCAGGAGTTGGTACCAAATCAGCTCTGAAAG
GATCATGTACATTGTATGAAACACCTCAAAATAATAGCTCATGTTTCACCACGACTATTG
ATATGGATAAAGAGTAATATAATAGTGCTTTAAAGGAGGTAAACTGTATATATATAGCTT
GTAAATGTAGATGGTAACTCAGTTTGAATTTATCTACTCACTATTAATTCAGTTACTGTT
ACATTTACAGGATCTCGAAATATCTACACCATTGCAATAACACATAATAATTACTGTAAT
ATATTTCTGAATAACAAATAATGTtggattactatttataagttca
>NODE_431_length_439_cov_10.833713
TTTTTAAAAATGCCTATTGACTGTGGGGAAAGTTCTTTGAATCAGCTTCAGTTTAATCAG
AATATGTAAAACACTGTAATTTAAATACCAGGATGCCTTTTAATAAAAAGGACTAAAGTG
AGATTTAAAATGAACAAGGTGATTAAGAGCGACTGTGCTGGACATTTATAGAGCAGGACT
GCACATAATGAATAAAGATTCATGCTTTAGTCCCAAATTTAAATTTTTGCACAAAATGTG
TCTGATGTAGGCAGCTTTTAATCACCTTACTGACAGGAGTAACTGCTTTCATTTAACCTT
GACTGAAGATCATGAATTCTAAAGCATTTAATTGGATACATCATTTAACAGAATGAACAG
AGCAAATTTTCGCCAATTCAAAGGCTCAGATTGACAGACAGTGGCAGTAAGACCCACCAC
AATTAAAGCTGATCTGTATTCACTGGCCCTGTCACCCATTAGTGATGTGACTGTTTGATC
ATCTCTGCAGAGAAACTTTGCTGAACTTCACCTTGTTTTGAAAGGACTCGACGTTGAATG
AAAGACGAAGGTTTGAGGAGGGaacgggggctctggaggatag
>NODE_432_length_405_cov_10.456790
TAGACCTTAGGGATGAGTAGTAAGACATGCTCGTTATAGGCATACTGGCATTGATAAAGA
AAGTAGTTGGCAGACTTTGTGATTACATTAACCCTCCACCTTACCTCACCCACACACGGT
TACTAACACATGTCTGATGCTAATGTTCAAATCAGCAAGCAATGGTTTTGTCTTCTTCCT
CCAGGCATTAAACCTTTCCAGTGTGACCGCTGTGGGAAAAAGTTCACACGGGCCTACTCC
CTAAAGATGCATCGGCTGAAGCACGAAGGTAAACGCTGTTTCCGGTGCCAGATTTGTAGC
GCCACATTCACGTCCTTCGGTGAATATAAGCACCACATGAGGGTCTCCCGACACATAATC
CGCAAGCCGCGGATTTATGAGTGCAAAACGTGCGGCGCCATGTTCACCAACTCTGGCAAT
TTAATTGTACACCTGAGGAGTCTGAACCATGAGGCATCCGAACTAGCAAACTACTTCCAG
AGCAGGTGAGGAGTTTGGGGGCGCCGACCCCCATCATTTActcagatctcacctggatca
gaaaataac
>NODE_433_length_337_cov_2.830861
CTCACATTGTTATAAGTATCTGACAAACTTCATGGAGACAATTTCAAGGGTTTAACTCCA
GAGGAACTTAAAATAGATGAATATTTCAAACCAGAATTCACCGATGAGAAGCTGTAACAG
GAGCAAGAGAGAACGAGAGAGAGAGAAAACAAGACAGAGAAGAATGAGACAGAGAAAGAA
CAAGAAATAGAGAGAGAACAAGACACAAAGACAGAGAAAAGCACACAGAGAATGAGACAC
AGAGACATAACAGGACATAGCCCAAACTAATGTGCAAAACTTGGCAGACTTATGTAAGAT
CCCACAACAAACAAAAAAGTCTCCCAACAGGAAGCTAGCCATTATAAGGCATTAAGGTGG
CTGCTCTGTTTACTCCGTGTTTGTAAATACAGATGTCTGAATAGTGTTACCTGACAGATA
CAGTCTGAATAAAGTagaatccatacactgctcacaacttgtagccagtcactgtagttt
t
>NODE_434_length_694_cov_5.198847
CTTGTACAGTGGTTTTAGAGTCATGTTTTAAAACGTAATAAGTATTTCACTTTCTTTACG
GTTTAGATTTTCTTGTAAACAGGGAACGGAGGCAATAGTGATTTTAGGGTTAGTTGAGCC
CAACAGTGACATGAGGTAGCGAATTAGCAGGACATGAAGCACCATAGGAACTCCTAACCT
CTTGATAGGCGCCTCACAATCAAAGTCATTAGCCAGTGTAATAAAGGGCCTGAGATACAG
CCATTCTTCAACAGCCTAACTCTTTTATAACCAACAGATTAAAGTTGATTGGATTAAAAT
GACATTCTGCCCGTCTGACCTTGGCAGCAGCAGTTAAGTTCACCCAAATTAAATTTCTCC
GTAATAAAGATGATTCATTTGTTGCCTGACGTAGTAAATATAAAACAGAAAGAAAAAGGA
GAAAAGATTAAGTGACACACGTCAGTGCACACATGCACAAATGCACACTTGTGCACACAC
ATATACATGCATATGATGACACGAATACACTCGTGTGTGCACTCACAAAGCATTGTTGGA
GCTGCCAAGCAACTGGCTGCACATGTGAAACCAGAGAGACACCCGTCTAACTTAACCTAA
AACTTAAAACATGTCGTTTAAATCCTTATGTTAAGGCCTGTAGTGATATCTTATCTCTTA
AACAGACGCTGCAAGACTATGAAGGTtgtaacattattggttgccgttttgaaatgaaag
attttcctaatggcttctgaactggccatgtcaacagcttttcaactgattgtcttctgc
acagcctcactaactgtcacatgtaaatactgcaaggaacacagtgttttaaggtgtt
>NODE_435_length_392_cov_2.068877
CTGCAGACATAACTCTCGTCTGGGTCTTAGTCAGTCCTTCTTTCATCTCTTACTGATGTG
TACCTTGGCTTCAATCTGGTGGGCAGCACCATGCTTCCAGTCTGAGGGGTTGTCTGTAGA
GTCTCTTATTATCACAAGTGGGTGTTCAGAGAGCAGAGCCAATTGATTTGTCTGCTGGTA
ATGAGCCATTCCACATAAATGGAGGTAGAGGGGACAGAACATGGGCCAGGTGTTTATGTT
TATGTGTGGGTGTGTTGCTGGCTGCAGGATTTCACATGGCATCTTTGAGGTTTCCCTCAC
ATTGCACAGATAATGATTATTAAATGGTTAATGTTAGTGGCTGAAGTGCATTTTTGATGG
ACGTGCACTGACGTGTAATGAGACATCCATTAGATTAACATGTCTAATAAAAACTGTGAG
AGGCGGGATGTTGAAATGAAAATATACAGGTAAATATAAATATTAGTCAgaggactaaat
gtaaataaaacaacctgtgcatgctttttattcttaacgtttccatgattgagtta
>NODE_436_length_145_cov_10.455173
AAACTTGTGTCTACCCCCCCATTTGCTGCCGCCGCGATCGCACTGAGCCCACTCCCGAGT
CTCTACGACGTCAGGAAGTGGGAGTAACCTGTGATTTTTTGCTGTATCTCGGGACGGGAA
GGTCGTAGAGACTCGGGACTGAGAGCGGCGTCTTCGGCATAGCCAAATTAGGTGGGGCAG
GTGGCATTTCCAGGTGTCTAGCACGTCTGGTTGCCGAGATATTGGCCAAAACGTTCTCCC
ATTCACTGACAATGGGACGTGCATAACGCAGCCAGTGGTCATAGTGCTG
>NODE_439_length_432_cov_1.416667
CGATAAACAAGAAAAACTATGAAGAACCAAACTGCAATGAGAACCTCAGAGACATAAAAC
TAGAAAACCCACAAAGACATGGCCCCCTGGCACCCTGAGACACTCCTACAGCTGCTCCAG
CCTCTTTCAATTTTGCAAGAATTTCACTTTGTGTTGGTGTTTTCTGTATTTTCTAACACA
CAAAAAATGAATATTTACCTCTTGATCGATTTAATTTGTTGAACTGTGCTGTAGTTTTCT
ATATTTTTCTGCAGTTTCCTCTATATTTCTATAAATAGAAATAGGCCTGGAGAGGGAAGA
AAAAACACAAGAGCGTGCATCTTCTCTGTCTTTGTACTTGAAGTGGACTCTTTTTCCTTC
TGTTATCATCTTCACCTGTTTTCAGGTTTGTCTCTTCACTGTATAAGGAAAAAAAATTCG
GGTTTTcatacacttttacttcttagactctcaagaatatagcagcatcaaaggtttagc
tcgcacgtttttggaattcagctcattctatttgctttgaaacccatctaacagcacatg
agaactgcattgaatattaagttaaactgggagtgt
>NODE_440_length_312_cov_6.477564
ATTCTCAAGTCTCTCTGTAAAAACATTAAAAAAGATAATCCATTGGATCTAATTGACACA
AAGCCCTCCTTCCCCCCTCCTCCCTTGCCTCTATCCTCCGCCTATGGCCCTCATTTCTTC
TGAGAAAGGCCAAGTGTTTTTGTCCTGTAAATACCACGGAGCAGAGACAAAAAAGACGTC
TTTAAAATGCAGTCTACAATCCATTACACATATTCCCCCTGCATATCCATTCAGTAATTA
TTCATTAGAAAACATTTAACGTCACAGTGAATTTCACACTAGGCAGTCGAAACACAATAG
AGGAGATTTGGCCTATTTTGGGGTGAGGAGTTGGGGAGGGGTTAGCTGTACAGAGGAAGG
GTGAAGGCGAAGGAGGGGGGAGGAGGGGAGCAGTATTTGTCTGATCTGAGAACCTCTGAA
ACGGGGCCGTCTTGAGACAACGGGCACAGACCGTTA
>NODE_441_length_326_cov_1.797546
GCACGACGGGAAATGCTTTGAATACTTGCGACATGGCTGCGCGCATTGATTGCCAAGATT
GACAGCAGCTCTACCCATCGTCTTCTCTTGTCTTGAGTGTAAGAGAGGGAGAGAGAGAGA
GAGAGAGCGAGAGAGAGAGAGAGAGAGAAGAGATAAAGAACAGATAGACGAACAACAAAA
GGTACTTGTAGTTTTTGTGGACAACTGAACTTCACAGAGAGTGTACGGGATCCACTCATA
TGGCCCCGTGTGAGCAGACTTAAGTTTTCGCTCAACAGATAGCTCAGTGATCATTTGCTA
GAGAAAAGTCCAACCGACTCTAGTGTTCTTTTACGCACGGGGGAGAGAGAAAAAAGAGAG
GACGCGCAATTACCTTCTCCACGGCTCACATCAACAAGGTAAACAACACGTTTGCTGTAC
TTTTCACCCATGCTATgttgtcctgatatttcactcccctcttgggtgtt
>NODE_442_length_413_cov_1.249395
AAAAGGAATGGAGATGAAGGAAAAGAAAATGAGGAGGAAAGAAAAACAGAGGAAAGGAAG
AGAGGAACAAAAAGAACAGAACGGGAAAAGAAAAGAGGGAAAAAATGAAAGTAAAGGAGA
AGGGAAAGGTAAACAGATCACAGGAAATGGAGGATAAAAAGAAAAGCAAAAGAAGGAATG
ACCAGTAAAAGGAATGAAAGTATAGGTAGGAAAACAGAGGAGAAGAGGAGAAAAGGAAGC
AATAGAACAGATAGACAATGAAAGAACAAGAAAGCAAAGGATACGAATGGAAGATGCAGA
AAAGGAAATGAAAGAAAAACAGAGAAATGATAGGAAAGGCCAACAAAAGAAGATAGAATG
ATAGAAAAAGAGAGGAAAAGGAAAAAAATGAAGAGAAAGGGTAGCAAAGGAAAGAAAAGA
ATGGGAAAGCAGAGGAAAGGAAAAGACAGAAAGGCAAAAGAAAGGAAAAGCAAAAGGAGA
TGAAAAGAGTGAAAAGATAATGAAAAGAATGAGGAAAGCAAAGCAATAAAAAGGAAGCGA
ATGGCAGGAGAGGGGTt
>NODE_443_length_395_cov_4.273418
TATTTTTATATTTTGTATTTATTTTATTTCAGAATTTGATCTTTCAAGCTCTAATCCCAC
TTTTCCTGTATTTTATTTTCATTTTATTTTCCTAATTAATTTTTAAACTTTACATCCTGT
TTGTTTCTTTCCTTTTCCACATATTTTTGTTGTAGTCTTTCTTCTGAAGTCCACAGCACT
TTGGTCAACTGAAAACTTGCTCCATAAATAAACTGGATTTGTTCTGATTTACCTCCATGC
CCAGCCGGATGTCCTCCAGCACTCCGTCCACCACGTGGATGCCCACGTCCTCCTGGTAGG
CCACCAGGCCGGCCAGCAGGTTGGCCACGCAGTGGATGCTGTTGTACTTGACGTTCCAGA
TGTTGACCATGCAGCAGATCAGGTAGCTCTTCACCTCGGGGTCCTGCCAGGGCAGCTTCC
TCATCTGCCGGAGCACCTTCTCCGTGGTGACCTTGGACAGGTCTTTGTAGAGCAGCTTGC
GGATGTATTCCTGCAGCGGAGGCCTCTTCTTCTTCACCGTCTTCTCCATGGGTGGAGGG
>NODE_444_length_176_cov_10.693182
CTTACGGCTAGGGTTGGCCCATACAACGGGAGCCAAAAAAGTGTCACTACAAACCTGTAC
CAATCAACTGAGAGCGCTCTGAAACGCGCTCTCAAAGGCCTCCTACGGGAACTTATCTTG
GCCTCAGCACTATGACACTGGCTGCGTTATGCACGTCCCATTGTCAGTGAATGGGAGAAC
GTTTTGGCCAATATCTCCGCAACCAGACGTGCTAGACACCTGGAAATGCCACCTGCCCCA
CCTAATTTGGCCATGCCGAAGACGCCGGTCTCGGTCCCGAGTCTCTACGACCTTCCCGTC
CCGAGATACAGCAAAAAATC
>NODE_445_length_670_cov_8.928358
GATTGTCATACAGTCCCTTAATTTTGCTTGTTTGTTATTAGAACTGCACAATGTTTGCAT
GACCTTAATATTAACACTACATGAAATATATCTGAGGAAATTTTAAGCATATACCAAAAA
AACAGCGTTATTATTTAAATATAATTGTAATTGTCTTGTGTTTTTTTGCTCTAGGGAGAT
CAATCCCAGGAAGTTTAACTTCAGTGTGATGTCCCACAGCATCACCTGTCATAAGTACAA
GAGAGAGATGGCATGCCTTTGTGAAAAAGAATGCTGCTTCTGTCTTTTTTTGCATCTTGA
GAATGAGCTAATTGTCACTGAGTTGGCAGCTGAATAGAGGCAGTGAGTTTAATCTGACCA
CAATGACATGTTTGATTGGTCCGAGCCAGGCTGGGTACAGAGGGTGGGGGGTGGCCCTCT
CTTGTGGCAGCGGAGAACAAACATAAATCTTCTTCAACAATCTATTTTCCATCATACTTA
TTCACAGGGGACATCTCAAAGTGGTCTTTACCCTTTCTGTCAATGGCTGCCCTCATCCAT
CAATTTCATAGAGAATTATACCCCAGATCAATGTAGTTCACGACCGCTGAGCATTTGTCG
AGGGGTGGTGTAGGTGGTTGGGGCGGGTGGGAGGCGGAGTGCTGGCTGTATGCGTCGCTG
CTTGTTCTCAGAGGTCTAAAGGCTACTTCTTGTTGGTCACCCTCTCATGCCCAAATAATT
CACACCATGTAGTGCAAACAAAACAGTGCTTTTCCTCATCATTAAGCCTCCTTTTTTTCC
TCACAACagagaataagaagcactgcaaagcaac
>NODE_446_length_404_cov_4.950495
CCTTACAACTTTAATAGTGACAATATGCATACTCTGGCGAGGCAGTCTGTTTTGTAATCG
CGTAATCAGAGTGGGGAAATTGCTATTTCATAGCCGCGCAGTCTTTGTTCGCTGCGACAA
AAGAAAGGCGACTGTATATCTGGATCAAGTTTTTAGGACTTTTATTGTACAACAACCTTT
GCATAACAACTATTTTTCTCAAGCGTTGCCCGAGGCACTGCGCATGCGTGCTGGCTGCTC
GCTGTCACTAAGACATTTTTCTTCACGTTGGAAACTGTCACTGGTGACGTCAATCACAGA
GCTCTGACCAATTAGAGCGCAGGGTGATTGTTTAGCTCCACGGGCTGCAGCGCCTACCAT
GAATCTCTATTCAGTATCAAAGCGTCCTGCTGCTGCCTCTCAACCGAATGGGATTCCATG
TAGTCTGCAGATAGACTTAACTTTATAAAGTTTTTTTTTTTCTTTATTTTTCATTGCGAT
TAAAATATATTTGTCATCATCATTATTATTTTGCCTGCTGTCAAGTTATTCTAAAATTAG
GAAGTAAt
>NODE_447_length_447_cov_11.232662
AAAGAGAGGGGCTCTTTGTTAATAGTGTTTTTCTCTTACATGAGACAAACCGAGGCGCAT
GTTGGAGATGTTTTTGTCTGTTCTACCGAGATTGCAAATATCTTTTTTGCACAGAACTCA
CTCTGCTTTTTTGCACAGTTTCAAGTCGCTTATTAGAACTTAACCCCTGATTACACGCAC
CAAGGCGATTTAAATCTGATTATCAAATTAGGAGACTTTGAGACAAATCCTCTTAGATCT
GATACTGTTGACTGGAGAGGGAAAATGGATCTCCACACCCGTCACGTAGGTAACGATGCT
GTCCTGAAAGGGAGTTTTAAACCGTATTTGACAACAAATGCAGCTGCCCCGCTATTTCAG
AAGATATTAAAGGAAAATGAATGCAAATCTGTGTGCAGGAGCCATCTGGACGTGGAGAGA
GGGAGTCAGCTGCTCCACACACTGAGGCGCGGAGCCTGAATCCGTCTCAGCTCATTCTGT
GGGATCATCTGCGTGGTGGGCTTTACACCGTGGAAAATGCGCTCTTCATCATTAGGTGAA
ATGTTACCATCAAAATAAAAAAGAAAacgctgatccccgtttgttttagtg
>NODE_448_length_336_cov_10.943453
TAAACTAGAGCATTGGGGCCCAGGAATTATTCTGGGATAGGTGTATCTGTGCGTGCATGT
GTGCTTGCCATAGGCAGCATACCGGTATATAGTGGAGCATCTCTCTGCAGCCAGCCAAGG
GAACTGATCAGATGGACGATCAAACACTAATCATTCCCTCACGGCCCATACCGAGTAAAG
CTGTCATTAATTTTGCGGAATTACATCAAATCTGAGACATTCTTTATGTGGCCCACGGCC
TGTAGACAGTTATACGACAGGGACTGCTGCGCTAAGCAGATGGGGCAGCTTGGCCGTGCA
TACTAAATACCACCGTCCCCCATTTCTCTATCTCCGCCCTCCCAACACTCTGCCCTCCTT
CCAGGCATTCTGCTTCTGCTCCTTCTTTCTTTGTTTTCTACCCTTCTAATGCCTTTCCTT
GACTATATGGTCATGCAGGGCCACTGATTACATCACTCACCCCACAGTAATGAGCATTAc
>NODE_449_length_593_cov_4.495784
ATCTGTATTCTTTATTTAAGTATAAACTGCTTTAATACTACCATGATGTCCGGTGAGCCT
GTCAGCCAGCAAGTTTCATTTTTATGATTGTATAAGCTAGAGGGCCAGCAAGCTTTTCAG
TCACAACCCATCAACCCAACCTGTGTGATGGTATCTGCAAGTTTTTCTGGAGGTGGGTCA
AATCTAGCTTAAAAGTCGGTCCCCTTCACATCCAATTCACCGTCACATTCTTACCTACAG
GCAACCTCTGCTGAGCCCCGGTCATTAATCAAAGCAGAGTGCTGTCCTGACCTCAGCCCC
TTCCCTTTGAAGTGCTCTGTCCTCTGCAGCATGAGGAAATCATTTGCTGCCTGATTCAAT
GAGCCATCAGTCGAGCCAGCAGACCTAATGACATGTGAGAATATTAACCTCCTACCACCA
AGAGTGCTGCTGCTTGGGAAGCAGTCTATTATTCATCCAAGGTTTTACTCAAACCCCTTT
TTCACAGCCCTGCCTCCCTGTTAAACCCTTCTAAAAAAGCTGTAGGCATGCAGCCATCCA
GCACTCAATTCAGATATTAATCCAGTTATTCTAGTCTTTGTATGGATTTAACGCTACATT
CTAACAAATAACTTCTTAAATGTAAACAAAAGGTGCGTCCCAATTCTATAATTCATAAAA
TGTTTTCAGGTCCTGTGTGCCACATTTctaattattaacagttggcaaacagtgaaagtg
atcatttctatgatcag
>NODE_450_length_465_cov_8.767742
ATAACCATTCCCACCAGGATCAGCTTTCTCTTTTTTTTTCCACAGCAAGTGCTTTTGGAG
TAGATGTAATGCTCATATAGGCTGACACAAGAGAGAAAAAAACAGGAATACAAGGGTCCC
TCAGTTAATGTATCATCATCTGAGTGGGTTTGGATTGGAGTTATTAGAGTATTTCACTTC
ATTGCATGACCTCCTGTTCCTCCTCAGATCATGAATCCTATTCATTACCCAGTCCTTCTG
GAGTGCCCGCCTTTATAATATTACTCAATTTATATTCTGAAGCGGGCTCCTGGGAGAGCG
ATCAGCGCTCCGAAACAGCGACCCCCCTATAACCCAATCACAATATTTAAAGGGCAGCAA
AGAGCTTTTTAATGCGCGTCGTAGATAACCATTTAAAGTGGATTGCTTTGGTTTAATATG
ACCTTAACAGGCTGGCAGTCACATGTGAAGAATGAATAAGCTAATAGGAGAGACGACAGG
GAGAAAGAATGAAATCAAAAAGCAGAATATGAGAGATTTGTTTCAATGCTTGCTGGCCTC
TTGACGGCTGCTGAGAGGAGCATGATAGAGAatcacaagcgtgtgaatgaaacaggacag
gcgatgaat
>NODE_451_length_507_cov_2.639053
CTAACTAACAAATTTATTTTAGACTCACAAGAAATTGAAATTATTTGAACAATTCTCCCT
GCCCTTATCCTCACCCTCATCGCACTTCCATCCCTTCGCATCCTCTACCTAATAGACGAA
ATCAACGACCCCCACCTGACAATTAAAGCCATAGGACATCAATGATACTGAAGCTATGAG
TACACAGACTATGAAGACCTAGGATTTGACTCATACATAATCCCCACACAAGACCTAACA
AGCGGGCAGTTCCGACTTCTAGATGCAGACCACCGAATAGTAGTCCCAGTTGAATCCCCA
ATCCGTATACTGATCTCCGCCGAAGACGTTTTACACTCATGAGCAGTGCCCTCCCTTGGC
GTTAAAATAGACGCAGTCCCCGGCCGACTAAACCAAGCAGCCTTTATTGCATCTCGACCT
GGAGTGTTCTACGGACAATGCTCTGAAATCTGCGGAGCCAACCACAGCTTCATACCAATT
GTTGTAGAAGCTGTTCCCCTAGAACAATTCGAAACCTGATCCTCCCTAATACTTGAagac
gcttcgctaagaagctaaatagggtctagcgttagccttttaagctaaagattggtggcc
cccacccacccctagcgagtatgccacaactcaatcccgcaccctggtttg
>NODE_452_length_662_cov_6.395771
ATAACCATCAGCCATCAGTTGGTTTTACTTTGATTCAGCCTTACAAAGTGAACAGTGTCC
TGTAGCCCATTAATAACTAGAACACACTCTAACTCCCAGATGTCCAGTAACCTTTCTGTG
GGCTCAGTGATTAACACACCATGTCCATTAGACATCCAAACAAGGCCAGCTGTAAATTAA
CAGATCATGGTGCCTCCCCCCGCCTCGCCTCTCCACAGATGGTTGGTGGGGCTCCGCTGG
GCAGGGAAACTGATTGGTCCAATTCTTCCTCACAGGGAGACATCCATGAGGATTTCTGCA
CTGTGTGCAGACGCAGTGGCCAGTTGCTCATGTGCGACACGTGTTCTCGTGTTTATCACC
TGGACTGCCTGGATCCACCCCTGAAAACCATTCCTAAAGGCATGTGGATCTGTCCAAAAT
GTCAAGATCAGGTAACCGCAGCAGCCGAGACTGATCCTGAGTCAGGGGGAAGGGGGTACC
GCAGTCCAGAGAGGAGCCTCTCAGGGCCTGTAGCTGTACTGTAGGACTGTTCAATCCTTT
GTAAGCATATACATGATGCAGTATTGTTTTTTTGTGCTTCTGTCTCATTCATTGTGTCAG
TAAAGATTGGCATCTCACATCCATCCACTCCATTGCTTGTCCCTTCTCGGCCCCACCACA
GGGTGGCGGCTCAATTTGTCTTCCTCAAGTCTttttcttcccccgagtctcagcctctgt
gacaactccgagcttctctctgcagatcctgaaaaaagaagaagccattccctggcctgg
caccctggctatcgttcattcctaca
>NODE_453_length_741_cov_8.226721
CAACTCAACTTCTTTGCTCTTGTTTTTGTTTTTTTCCCCTTTCATGAATACAATATATTC
ATTCAATTAACTATTGTCGACAGCAGAAACTTGTTAAATTGAAATATAGTCAATCAGTGC
TAACAACCGCTCACTGAGAATCGCTGTGATGTGGATGATCTTCCTGATTCTGTTGTTTTG
ACTACAGCAGCTCACGATGCATCTTTTGAGTTTTTGATTGGTCTTTCACTGGAGTTCAGT
CTTTTTCCCTCTGTGGCCTCAGCAGGGAGCGAAGTGGTGTGTGGAAGCATGTCATCCCCT
GATTTCCTTTTAAAAAGCCGACCCTGATGCTTTTAAATGCATCATCAAGGCAATGGGCTG
TCCAAGTCGGTTACAAGTTAACCAAATAAACACTGACAATGAAATTAATAATGCATATTG
TTTGCGAATGCCTCAGCTGGATGATTTGACTGATGTATGCAAAGATGGTAATTTATTGAA
AGTAAATTCATGTAATTGTGCAGCGGAACTTGATGAAGCAAAAGAAGGTGTCAGCACGGC
TTCCATCATCATCAGAAGAAAGAAATCATTAAAGAGCAAAAACAAATCCAACTTCAAAGG
ACGGTGCAGAACAAACACTTATTTTATGGATGTGTTTCATTTAGAGCAAAGTTCAGAACG
GCTGTTATGGTAAATATGTCAGATTTGTTGTTAGTTGTTTGTGGATGTGATAGTTTTGGT
TTATTTATTTTTCTCACAGTCCACAGGGATGTAAATGCTCACTCTGCACATATCAAAGTA
GTCAGTGTAAATTTGATTTgaagatcagggggaacaagagctaaaatgtagttgtcattg
tcgagacacatttccacagtgagaagctcaagtggcaaggcaatc
>NODE_454_length_469_cov_9.266524
ATAACTTTGGTTTAAAAAAAAAAAAGCTTGTACCCTGATTGTGTAACTGTCATGTTGAAA
CACACTCCTGGTGGCAGCAGTGTCTTTGGCTCGGCATGTTTTACAGGATGACTCACAGGC
TGATGGACAGGCAAATCGATATTTTGACTTTGGCCACTGGATTTTCTCTTGCAGGAGGAG
CGACGGTAATGGAAGAGGACTGTAAATAAGTGGAAGGTTCTTGACAAATGAATCCATTAA
CATTTGCCTGTGTCGCCTGGCGAGCAGATTTGCTGTTTTATGGAGCAGGAAAAAAGAGCT
AGTAAATCTGAGGGCGCTGTAAGGGTGAGGAGCTGAGAGCAAGCTGGGGAACACATCTCC
CATGATGCAGCACTTTATCTCCCTCCCAAATGGCATCTTTATCTGCCTAAATTAAGTTTT
GATTCCTTGCCACATACGGAGCTGCAAATCACTTTTAATACTGATATCAAGAGCAGCAGT
AAAGTGTGCCCAAAGCGATGGAAAGCAGCTTTATTGTGGTGGCACATAACTGCCGTCACC
GCCATTCACTGTCTCTCTGTGGCTCACAGTTGTAAAAAAACATCAGCCCCAAACCACTGC
TTTGtgtgcaaat
>NODE_455_length_511_cov_6.281800
TAGACCACCGGCTCCTTGCCCTTCGCTACGCCGGGATAAACCTCACCGGCGAGGCTGCAG
TCTTTGCTGGCATTTGCCCCTGCGCCACCGTCTGGGGCCGCGGTGAGGCGAGGACCGTGG
CTTTGTGGAACCGGCTGCGGCTGTGCGTGATGCCCCTCGCCGAAATCGTCGAGTCCGGCG
GCGGGGACGTTACCGTAATCGTATCCCGATTCTGTGTAGTTTGACCTCGGATAGGATGGC
TCGTCGTGATGGGGGAAGCCCGTATCTTTTGGCCGCTCGTAGTAATCTCCAGGGTTGGGG
ATGTATCCGCTCTGCTGATATTCGTCGCATGGAGGAAAGGAAGGCTCGATATAGTTGGAG
TTTATCAAGTAGGAACTCATGGTCATTAATTTGTGAAGTGCAACAATACTAATTTTTATC
GCGCTGTCGTTTTTCTGATCTCCACAAAACCCTCCTACTCCCTGTCAAATGTACAAAGTT
GCCTGGTCACGTGTGAGGAGCCACCAATCACCGCGTGTCCTGTGGGCATCATGTAAACAG
GAACCAATGGAAAGCATGGCACTGGTACCACCGACGCTGCTCGGACTGGCTTACGTTGGT
GTTTTCCTTATTAAATCACAGTATATAAAGCAAAACCAATCAACTAACTTGTTTa
>NODE_456_length_476_cov_4.275210
CTTAGATGTTTATGTGCTCTAGGTTTTCAAGTCAAAGCAAAGAAAGTCACAGTGGCGCGT
TTCTTATCCAACGACCAGTCGCTGTTTGTCCGGGTCAAAATGTCCAAAGTGCTTTAACAA
AGTGAAGACAGACCACAGCAAAAAGTTTACCATTCTATTTTTAACTCCCATATAGCAATT
TCCTGGTTTTGTGGCGGCAGTGATCTGTCATGTGGCTGGGAGGTTGTGCTGTTTGCACTG
ATATCAATTAAAAGTGGATTAACGGGTACATAATGACCTTTAGCAGTAAATTGTGTGTAA
TGTTGCAAGGCAGGATACAGTATATTCCCCAGATGTCACACCAGGCCCCTGACGTATGAT
GGAGCAGATGTCTTAGCCAGTCCAAATGGCCCTCTAAGACACAAACACACACACAGACAC
GCGCGCACACACACACACACATATACACACAGGCTCAGGCTGACACGCATGCATAAACAT
GTGTTCACACACATTCCAAATGGTGACACACACGTACATAAACACAAGGAGATGCAGAAA
TGCGCATGTCGTCTGTCTCACTTGCTCCAAATATTTAAATGCTTAATTTTAATGGAAAAC
TGTCATGAACTGATCACCCt
>NODE_457_length_369_cov_1.420054
CTTTCATATCTTTTTATTGCGGTTTTTGTGTGTATTTATGTTCATTTTGCATCTCTTCTG
TTGTGATTGTGATAATTTCGCATCTCTTTTTTGCCACTTTGTCTTATTTTGACATCATTT
TGTGTTTCTTGCGTTAATCTTTTTGTCTCTGTGCAGCTTTTCTGTGTCTATTTTGTTGAT
TTCCTCTCTGTGTCTCATTTTGTGTCTCTTCACTGTGTTGTTGCATCTTGTAATCACTCT
TTTGTGTCTCTTTGTGGTACATTTGCATCTTTTTCAGGTCATTTTGTATCCGTTTACTGT
ATTTTTTGCAAATTGTAGTTGGTCTGTTTTGCTGGTTGTGTCTTCTTTTTTGGTCTCATT
ATTTCAGGGCATGTTGTGTGTCTTTACAGTGTTGTTGAATCTCTTCTTTTGTGGACATTT
TGTGAGTATTTTTGTTCATTTTGCATCATTTTTTGTCTCTTGGTTGTTGGTTTGCATCTT
TTTCAGCTCATTTTGCACGTctttacggcgttg
>NODE_458_length_347_cov_6.221902
CAATCCTTTATGGGCTGATAAAGTAAGGGAAGTCTCTCAAGGAACAGTGCACTGACTTGG
CGGAGGGTCTCCCCGGGGAGCAGGTGTCAGGGTTGTCTATCAGAAGGCTGAAAGGAGAAA
AGGGACGTGTTACCGGGCTCTATTGTATCCCGGTTGTCATTGACTGATCGGGTCCATTTA
GCTGGCTTTCACAGTGAATGAAACCACCTGAATAGATGAAAGCGAGACAGCCTTCCCGAC
AAACAAGGAGCCCTGGAATATTCATGGAGGATCTGTGAGGAAAAGATTAATGTATTAGAA
ATTAAAATGGGGCCCGGACGTATGATCTTGCTCTAACACTTGGCCAGACCTGTGTCACCC
GCCGCTAGCGCCTGAAGTCGGCACATGCCGCTGCCAAGGTGGAGAGGAATCATTAAACAC
CCTGCCATTGTGTGAGCAGAATAATCAAACTTCACCCCCCCCCCccttttctttcccgca
gcactgacaat
>NODE_459_length_145_cov_2.875862
TAGGTTTGTAGGGACACTTTTTTGGCTCCCGTTGTATGGGCCAGCCCTCACCGTAAGCTC
CGGAATTAGGGTTAGGGTTAGGGTTAGGGTTAGGGTTTCGGCCTGGGGTGAGGGTTTGGG
CAAACGGTTAGTGCTAGAGACATGGAACTTGTGTCTACCCCCCCATTTGCTGCCGCCGCG
ATCGCACTGAGCCTACTCCCGAGTCTCTACGACGTCAGGAAGCGGGAGTAACCTGTGATT
TTTTGCCGTATCTCGGGACGGGAAGGTCGtagagactcgggaccgagac
>NODE_460_length_494_cov_8.617409
TATATTAACACCTGTCACATCAGACCAATATCATATTGCATTGCTGTAGTTACCCAGCTT
TCTATTATTTTCTCGACTCCCAAAACGTCACCTTGACCTCTCAATCTACCGATGTAATTA
CCTCATCAAATAAACTATCAACAAAGCTCCTAAAATAGGATTTGTGGAAGTGGGGGGAAA
CAAAACAAAATAAAAAAAGGAGAAACATATCATCACGCCCAACATACTGTATGTGAGATG
TGTGACGCTTAGAAGTCAGGGGAGCAAAGCCTTGAGGGCATACAATCAATATTACATTTT
CCATTGCCACCTTCATAGCTATTGTAAATGGCTTGTGTCAAAAATAATAACAGGTTGTAT
CAGGAACCTTGGGTTTGCAATTTCGCTCCTAGTGCTTGGAGGCCCCGTCTGCACTCCCTC
CCTTACCCCAGCACCATTGGGTGTTAATGACGCCGTGGTGGCAGACACTTCTCACACCAC
AACTGACTTTTTTTCCCTCTCTGCCCATTCTTTATCTCTTTACTCCTGACAGTTCCAAGA
ACTGCAGGGAAAATGTGTATGTGTAAGAAAACGCTTACTActagagatgattagcccttt
gtgcatgtttcggcgctcagccagtagcatagtattat
>NODE_461_length_466_cov_10.658798
AAAAGGTGATCAGACATCTTAACAATTCAGCTAATTAGTGCCACAGAAGCATCAAGGGTG
CAAGAGGATAAAGGTTAGCTAGAAAAGACAAAAAACAGGTGGATAAGGGAAATAAGGTGG
GGAGCCTCACCACAAATCCAGGACGACAGAAACAGGTGTAGCCGTAGCCTGGATCATTCT
GAATGCATATCCCCTGGTTGCAGGGCTGTGGAAGGCACTCATTAATGTCATCCTCACAGT
GAAGGCCTGTCCAACCTGCCAGGAACAAAAGCCCACAGAGTGCCATGGTGAGCCCAGGCT
CTCCCACTTCCACCCTCTGAAGTGAATATCAATCAGATTCTCTTACATTGATTTGCTTCT
TTTTGGGTTCACACACATACACAGACAAGAAAAGGCTTTCACTAAAGAGTAAGATGCCAC
ATACATTTTAATGAGCCGAGGCAGTATCGTCTTTTTATCACTGTCTTTTTTCGTACTGTA
TGACTACAAATTTCTCCCTGGAGAAAAGCAGATGAACTTTGAATGGCTCTGAGGCGCAGA
CACTATGTAGGCATTATGGTAACCTTTAGTGACACTTTCCATGGCCCCCTTTCAATCCAG
TATGAGTGTt
>NODE_462_length_532_cov_6.366541
GTAGCTGGTGTGTGCGGGTTGTATGTATTTCATTTTCTTTTTTGTCTCTTACAGCGCGGA
GTTAAGACTGAATCAGCTGTTCACACAGCCTCTCACATACACACAGACACGATGCTCAGA
CGTGCACAAAAGCTCAATTTGCACCGTAGCAAACACACTTTTTTTGCACACAAAAACACT
CACACACCTAAAGAGGGGGCTGTGCCTCCGGGGGCCACGTCAGTTACCTGCTGACACACA
GGCTAGTGATTGATGAGACGCCGGGGGCGCTGGAGTAGACTTTGTCAGCTGCTCATAATT
TATACATCTTATCTCCATCAGAAGAAAAGACAGAGTGCCGCGTTGTGTATATGGAGATGA
AAACACTGGGCTTGTTTAGGCAGCGGTGACAGGGTAGCTGCTAGCTGTTAGCCGCGGCGC
AGAGTGAAAACTCAGATTGCGATCTGTTAGCTTTCTCACCAGGTCCCTCTGTGGCCAGAG
CCTTCACTCTCTACCTGTGATGAATCCTCTGACTGTCAGTCATTTCCACTCACTTTCATT
GCCTCTCTCGCGCTGTCTCTCATGTTTCCCCTCTCTCTTTGTGTCTCCCTTTTCTTCTCT
CTGTCTCACTCTCTTGTGTCTCTATTTCTCTTCTGTGACcctttccttttttttgtgtct
ctcttctctgtctatc
>NODE_463_length_426_cov_8.265258
AACCTGTTAAGTGAGCAAAGCAACTCTACAACAGTGTAATGACAAAGGTTTCCTAAGAAA
CAAACATCCAAGTCGTCAAGTATTACTACAGAAGGTACACTTCGAAAGAGTAAATAAAGA
AAAAACACATGGAACGCCCAAATAAAAGACAAAAGAACAAACAGCATAAAACCAAACTGA
AAACTACTTCTGTTTTAGAGACAAATAAAGACAAGGTCCAAACCTGGAACCACTTAGCGT
GGCGTAGAGAAGCCAAGGCAGTTAGGCATTTCTGCCTGTCCAGAACATCCGGGGGATCGT
TGACTGAAAGCGTTTCTATTGGCAGGTGGAATAAGAAGACAAGGTACAGTTTGACCAAGG
GGAGTTCTGTCAGGCGGCCAGGGGGAACACAGGCAGCCTTCCCAAACCACAGGCAGGAGG
GGGAAGGGGAGGGGGACCCCTCCACTGGAGAACCACCAAACGCTCTCAACCTCCCAGTTA
ATATGGTTTTGCACGGCCCGGCACCCAACAATTACTTAAAAGTTAAACCACACCAGAAAA
ACTGTAttgtggaatgcgttataatgtgac
>NODE_464_length_294_cov_1.013605
CTCACCAGCACCCCGCTGTACCAAAGTGACAATTCTGACTCTTTATCTTTTTTCTTTCAC
TCTTTTAGCAACTGCATACATTTTAATAATCTTATGGGAAAGCACAATTTGCCTTTCTAT
TAATAAGCAATATTATGGGTCTGCTGGTGGTATACAAGCTTTTTCTTGGCTCAGATTAGG
AATTTGGGGGTTACCGTGCAAGACAATAAGCATAATACTGCACGTACAGTAAAGGCTGTA
AAGAATTGTGTTAACTTGACATGAATCTATGCATTTTCCTGTTATTACTGACCATTTTAT
aaacctaaattattactattatgcttgagtaaatgaaacctcaattcacacaatctgtta
aaagaaattattgtttttaaattctaaatttctatcattttggcacttgttatttggcta
aaacatctttgggagctg
>NODE_465_length_354_cov_1.901130
AGCACTAACCGTTTGCCCAAACCCTCACCCCAGGCCCAAACCCTAACCCTAACCCTAATT
CCGGAGCTTACGGTGAGGGCTGGCCCATACAACGGGACCCAAAAAAGTGTCCCTACAAAC
CTATACCAATCAACTCAGAGCGGTCTGAAACGCGCTCTCAAAGGCCTTCTACGGGAACTT
ATCTCGGCCTCAGCACTATGACACTGGCTGCGTTCTGCGCGTCCCATTGTCAGTGAATGG
GAGAAGGTTTTGGCCAATATCTCCGGAACCAGACGTGCTAGACACCTGGAAATGCCACCT
GCCCCACCTAATTTGGCTATGCCGAAGACGCCGGTCTCAGTCCCGAGTCTCTAGGACCTT
CCCGTCCTGAGATACAGCAAAAAATCACAGGTTACTCCCActtcctgacgtcgtagagac
tcgggagtaggctcagtgcgatcgcggcggcagcaaatgggggggaagacacaagtttca
tgtctctagcactaaccg
>NODE_466_length_413_cov_7.668281
CAAACCCTTTGAAAGGACTTAGCAAACAGCTCCTCACCTTGAGGACTCCTCACTTCATCT
ATTTGTGTGAACGCTCAGCTGAAATGATGACAAGGTGCAGGGGAGCACAAGGTGAGCTAT
TGTTTTGGTGTGTAGGAAGTGTTGTGTTGTGTCGTATGCATGCATCAGGCAGTCACTTAA
AGAAGTGCTTGCCGTTCCTGTGAATTAACGAGCAGTTGGGAAGAACAGGCCAAGGCGGTG
CCATCTGTAAATGTCACAGGCACTGCTTGCTCATTTTACACATCATTAAAGCCAATATTC
CTAACCTGTATCAGAGCAATCAGGAGCAGGCCATTACTGCGACAGGGGCCCCGGGGGAAC
CACGACCAAACTCAGAAAGAAAAGAGCAGTGAGGAAGAGAAAGATAGAGCACACTCTTTA
TCTCTCTGACACACACACACACACACACGCACACACACACTTCTGCACACTTCTACGTGC
ACACGCACAAACAAGCAGCACACCTTCTAAGAATAAACAAACACATGAAATCAGCACCAA
TACCACTACCCTAATAG
>NODE_467_length_390_cov_3.071795
CTAACCTTAACCTTAGCCCTAATCCTAACCCTAACCTTAACCCTAACCCTAACCCTAACC
TTTAACTGGAACCCTAACCCTAGCCTTTAAACCTCTAAAAGGATGGACATGGATGTGGAC
GTGGACGTGGACGTGGACGTGAATCATAACCCAAGGAACAAAATCTTAAACCGGTATCTT
CAGAATCTAGAAAGCATGTAACTGCACATTATAAGACATAGAGATGATCCAGAAGCAGAG
AGTGGTTAATAACGAGCGCCGGCCCGTGCATTGCCTTTGACACCCCACCCCAACTGCCCA
GTCGTCGGATGAAGCAGGGGGTGTCATCGTGATAATTAAGCTTTACCTAACCATGCCAGT
GCCTTCGGAAGAACGAACTCTCTTTAAGCTCAGAATGGATCATCATTAAACAAACCATTA
TGATACTACCAGCCTCTTTTTTCTTACTCTCCTCTCCCCTCTTCCCTCATACTCTGAGGG
AGTAGGGGGAGGCAGAGTGTACAGCCCGGACGGGCGGGGGTGTGATGAGGTCAg
>NODE_471_length_145_cov_9.324138
GCCAAACGGTGTCTCCTCTCTGTATCTTGACACAATGTCACTTGAAACAGCTTTTGCCTT
CATATTTATCATATTTGAAGACACTGTGAAGTCAAAACATGTTTGTAAACATTTTGTGTG
ACAATCTGCAGGAGTGCTGTTTTTGTGCTCTGAAACAGCGTTTCATGCGCTGAAAATGCC
ACTTTGGCCAAACGGTGTCTCCTCTCTGTATCTTGACACAATGTCACTTGAAACAGCTTT
TGCCTTCATATTTATCATATTTGAAGACACTGTGAAGTCAAAACATGTT
>NODE_472_length_391_cov_1.938619
TAAACTAATTTAGAACCTCTTTGAAGAAAATTTCTAATCATTTTGTACAATCCAATAACG
GGACCGATTATTATACTGGTCTTCTTTAGGCTTCCTAATTGAATATAAGCATCTCATGTC
TTTGGAGTATGTAAAACATGACCCTGTCATTTATTGCGTTAAACAGAAATAGTAGGTCAT
GAAATATTGAAGAGCTACATCCTTTTCTCTCCCTTCTACTATCAGTTTTTTTAATCTGAA
GGCAAAAGCCTTCAAAATGTGAATGGATGCAGTATATGTGAACATGTCAACCGATTAGTC
TTTATGGCCAAAGAAATACAATGAACTGCCTGTCATTAAAAATAAGCATGGCTTTGAAGT
GTTCACAGTAACCTTAACAGATTAAAATCATCACATGGTCAAGAGCCGGGCTACGTAAAA
AGCAGGAATTTAGATGGTTTCTCTCATTATAGATTAATTGTAATTAAGGAAACAAGCAAA
ACAACATCAgtatattgatactttatgttaatataatgacatttccattagttaa
>NODE_473_length_514_cov_6.525292
CTGTCCACACCGACACCACCAGCAGCAGCACCCAGGATGGACGGAAGGAGGAAAGGAGGG
ACCCGGGGAGGAAGAGAGGACAGAAAGGAGGGATGAAACTGGCCTCTTCCATTCGGAGAA
GGGGTGTGTGTGGAGGCAGAGGAGAAGAGGTGGAGATAAGTGGACAGGAGGGAGGCTAAG
AGGAGGGAATAGATGGGGAGGAAGAGGCCCCTGTGCTATCCGGAGCTGTCTGTTTCTGTC
TGTATGTCTGTTCTCACACAGTCGAAATCAATTTGCCATCAGGACTGTCACTGTGGAACA
AAGAGAGAAGGAAGCTTGCCAGGTCGGACACACTCAGAGAGAAATGGAGAAAGACAAGAC
AGGCACAAGGAGGCAGGATAGAGTTTAGGAGAAGCGCAGGTGGGGTCAGGAAATCTACTT
TGCCCCACCTACAGCTACAACTCCAAACACACCTGCCATTATCAGGAAGATTGGACTTCC
AATTCCCTCATCAACATTTGCATGCAGATATGTATGCTGTTTAGAAATTGTTGCACAAAT
TGAGAAGCATTTTATCCAATGTTTGTCCTTTCAAACAACAAAGCCGAGAcgttactgttg
atgagaaaatcatcaagccatctcctgagctggagggatgtagtattagattagtctg
>NODE_474_length_553_cov_13.103074
CAGTCACAAAATTACCGTTGTAATGCATTTAGTTTGAGGAAAAATGGAGAGGGTTGGAGC
ACTTTATGAAAGCTGGCACAGCTTGCCTTCATTTGAAATCACAGGATAAATTCAGAGGAG
GCGGATGCCACAATGATCTAAGCTCAGGCACTAATGGTTATTTAATATGGCCATCAGCGG
TCCCAAGTCCCCAGCATACGGCACTCGCACAATAGCCTCCAAACCCTCTTTAACACTTAT
TTGAGATGACAGGAAAAATGAAACCGTTTGTGCTTTCAATGGAAAAGCAATCATTGGTAC
ATTATACTCCGCTTGCCCTATCATGCTAATGCCGGGTAAAAATGTCACCAAATGTATTTA
AAGGCCTGATGGAGTGTTGCCGTTTGATTCCTGCTGCCTGCCTGATTAATAAAAACCTTC
AATTTGTATGTAAATGCAACCTGGGGCTCATATCATCTGCACACCTGCACCTGGAGAAAA
ATAATAAACTCAAGTTTAATGTGGCAATTATGAGAGTTTATGGGGATTGTGGGGAAGAGG
GCGGCAGAGGAGAGGCTGGCTTGATGAGAGGGCTCTCAGAGGGGAGTGGGCTGACCCAGA
CCAGCCCGCTACAGGAATGACCTGATGCACGAATATAACCTCAGCTTGCAGAGCTTACCA
CAACAAGCATGTTTgcacaacacagtatggtagtagg
>NODE_476_length_504_cov_8.416667
CACACTTCTCTAAAAAGAAAGACAGCGACGACAGAGAGGCTTTCCTCACACCGAAACCAT
GTTTACCCATGCTGCAGCTGAATTTACAAGGGTTTAATGGAGGACATTTACACAAGGTGT
GCAGGCGACTGAGATGCTCCATGTGCCAGATGAGGGCAGCCCTTAGGAGAGCCAGAGGAA
ACAATGCCAAATCTCCTCCCCCTGCCCTCCTCTCTCCTGCCCCTTTTGGCACCCTCCCTT
GTCCTCCAGTGAGAGGCTCCAAGGAGGGGGGGTGGGGCCGGGAAGGTTAATGTGCCCACT
TTGATCTTCGTCAAGGCACACTGAGTAAGAATTAATTTACATTTCAGATGAAAAGGTTGA
CAGTATAAAAAGGCATCTTGTTTCTGGTATGTGAGAGCTGTGTAATAGGCCAGGAATTTG
AGAGAGGAAGTCGTGAGGAAACAGAAGGGATAAGCCCCTCTCTTGCCTTTACTGGGAAAG
AGATGAAAGGAAAAAGGGATCTCAGTATGCACTGTTCTTCTGAAACATGGGGACCAAATG
CTGCCCAAACTTTCAAAAGCTTTTCTGTATGCATTATTAATTAATTATTACTATTTCGTA
GGCCACTCATGGAGATCAAAAAGGTGTTTCACAAAGATgcaaggtttt
>NODE_477_length_502_cov_9.061753
CTCCTCCCTTTCCAATAGGAGCAGAGAGGATGAGTGTTGTCATTACAGACAAGCAAGCAA
GGTGAACCTTTCCTAGACTGGGGACCTTTTCCTGGTACACAGAATTGGAACAGCCCCTCA
TTGCACCTCCCCATAATCCCTGGCATTTTGTTTTGATGCACCACAGCATGAAAATGAGAG
AATATGGCAATGTTATGGCATTTGAAGTCAATATGTATTATAAAATCAATCTAGATGAAG
ATCTGCCCATCCCTCTAATTAGACGGGGTGACTGGAGATTGATTTTTAATTGCAAAAGTA
ATTACATGGAGCAGATAGCCAGTGACATTTGATTATCTAGGTGATTGATTAAAAGGCCTG
GCTGCTGGGGCAGACTGTCAGCCAGCTGAATCCAGACAAAAGAGAAAATTAAAAAAGTTG
TCCCGTTTGTAATCACGAATTTCAAGGGTGAAATTACAAAGCCAAACATCCCCTTGGAGA
AGCCCAGCATCCTTCCACTTTGCGCCTGTCTGCCCTCCTATCTCACCCCTGCCGTCACAA
CACCCACAACGCAAGACCTCTGTGACACGCTAAAAAGGGGAAAACAAtgatgtgaaaaat
gaattgaggaattgttctgttacagatagcctggcgcgtaaatgac
>NODE_481_length_430_cov_4.679070
GGTTTTATGTTATTGTGCATCTGTGTTTCTGTGTCACATTTTGCCTTTGGCCTTTTATTT
TTTAATTATTTTCATCTATAATTTTTTTCCATGTCATTTTGCATCTCATAAAAATGCATT
TTTTTGTTGAAAGTATCATATGCAAGGTTGCCATTAGCAAACTTGCTTTAGATTACATGC
TTTACTTTTTCTTACATTGTAGTGTCTTCATTATTTTACTACTGTCACGACTGGAATATA
CATATTGTGTACACAGCGCTGAGTATGAGAGCTCTGTGCCTTCCCTGAAACCAGAGCGAT
ATGTGTAATTTGATTTGGTGTGTGCATGTGTGTGTGTCCCGTCAGGTCTATGGAAATGCA
GGATTTAGCCAGTCCTCACAGCCGAGTAAGTGGAAGCAGTGAATCTCCTAATGGTCCCAA
CCTTGACAACTCGCACATCAGTAACAATTCCATGACACCCAATGGCACTGAAGGTATGTG
GGCAGTGCTCTTAAGTTTAGCTTTCTCTGTCTTGTGTGCTATATCGAATTTAAAAAAAAA
AAATTACTGAGAAACTGAACAATCTGAATGTATt
>NODE_482_length_358_cov_5.368715
TAAACTTTAACCCAATCAGGTACAGACGATTGTTGGTTTTCATCTCAGTCTGTGAGACTG
ATTGGTTCTGTGCATGTACGTGTCTGTGGCTCTACTTCCAGCGAGCATACTGTGTGTGTG
TCTTAATATGTGAATGTGTGTGTCTGTCGGTCAGTCAGAGCGCCAGCAGCGAAGGCGAGT
TCAGGGAATCAGATGACTGCTCGCTACTGCTGTTCCGCTGGTTGGCACTGACCCCGCAGG
CTCCCTCTGGGTAGGTGAACACAAATGAAGATGTGTATGAGGTGTTGTAGCTGCCAATGG
CCACATCGTCATGGTTAACACCACCACCACTGTCGCTGGCCATAAGGCATGGCCCACCAG
GTGCTGGCTCACTTGAGCCATAGAAAGAACTAGAAAACTCTACCTCCTGCATTAATCCGG
GCTGAGGCTGCGGCTGGACTTGctgctgctgaaccggaggctgggactgtgtggaggccg
gatgggctgtgtaggcaggagg
>NODE_483_length_301_cov_1.531561
CAGGAGAAAAATAGAAAGTGAAGAGAGAGTGTATAATACTTATGAGTGGAGGGTGAAAAG
GCAGCAATGGATTAGGAGGAGCTGTAAGGATGAAGGAGAGCATGATGAGAAGCCATGAGA
GGACAATGGGAATATGGGTAATGGTGAGATAAAACGAGAAGGGGTGGAAAAGGGGCAAGG
GAGTAAAAGAGAGAGAGAAGACAGGGACTCACAGGGGAAGAAAGGACAGTAGGGTGGAAA
GCCAATCAGGAAAATTGAAGAAAAGGTAAAGAAAGAGAAAAGCAAACAGAAGACAAACTA
TGGTGAGGGGAAAAGAAAGCAGGAGGAAAAAAGTGAAGAGATAGGACAGCAAAGAGAGGA
GCAGAAAGGAGAGACGAGAGGAGAAAGAGAGGAAgttgagaggacacagagcttataaat
gggctgaaagggacctgctggtgtg
>NODE_487_length_449_cov_3.841871
ATAGTTTTTTTTTCTTCTCTTTTTTTTCCAGATGAATTTTATGATATTTTCCTCCCCTCC
CCACTCCATCTCTCCCTCTTTCTCGCTCTCTCACTTCTCGGCAGTTTTCCCCAGACAGGT
TCCACAGTGTTTTAGAGGGGATGGATTTAATTGCTCTGTGGGGATTGGTTGGCTGTGCCG
GGCTCGGCTGTTTAATTAGTGTACCCTGCCGGGATTGGTTTAATGCTTCATGATCTTGAA
ATTGTCTGATTGTTCAGCCCTCTGGGGACTCTCCCTGCCTACGTAGGCCAGCAGGTTTAG
CTAAACATTGCTCCAGGCTTTTGCTGTATGCGGCAGGAGGAACAGTATGCCTAAGGAACC
GGAATTTGGCTGAAGTGGGGGGTCAACTTATATGACGAGCTGGTCAACATGCATGTGAAG
TGGACAGTCTTCTGATTCTCCTGAGTACTTGACTGCAGGAGATGTGTACAGACCTCACAG
GAATGTGTACCCTTACAGTccttcatctcagcttgatgctgtatggaaatgatccaattg
actattaatgcagtaccaatatttagactgcgatagtgtttctgtatgataag
>NODE_488_length_426_cov_2.103286
CCAACTGGACATACTGTCTCAGGAGGAGGGGGGAGCAGCAAACCCAAGCCAAGAGGCTTA
GGGAAAGGGGTCTTTACTGTAGTGCAGTGCTCATACATGCACAACATGCTATGCAGTGTT
GTAAACGCCGCTGTGTCTCACTGACAATCTTTTTACTTGCACACACTATGGAAAAGTTAG
CTGCGATCTGTGACGGGTGAATATTATGTTCACTGGGACCAAAGGTTTACACATTAGGTA
CTTGGGACCCCCTTTCCCTGTTGCTGGTGGTTTGGGAAAAGCTGCTACTCCCTGAGCTGC
AAGACAGAGCCGACCCCCTTGGTCAAACTGTACCTTTTCTTCTTACCCCACCTCGTCAAT
AGAAATGCGAACAGTCAACGATCCGCCGGACGTTCTGGACAGGCAGAAATGCCTAACTGC
CTTGGCGTCTCTCCGCCACGCCAAGTGGTTCCAGGTTTGCATTCACGTCCTTATTTATAC
ATAAGGTTGAATTGTTTCCTTTAATGATCTCCCTTTTTTAAATTTTCTGTTCATTTAGAG
ACAGTGACAGTTTTTTCAAACTGCTCTCAg
>NODE_489_length_415_cov_2.392771
ACCTGTCAGGAATAGCGCCACCTAGTGGAAAGAGAAACATTTTCAGACAGAGTGACAAAA
TTTCCAGAGCGAACTCGTCTCAGGGGGTTATTCCAAATCACATGAAATTTGGCAAGTTGA
TAGAAGAGACATTGCTGAGCAAAAGTTGTTAAAATCCTCCGCAAAAGTCTGAGGGCGTGG
CCGTGATGGCGCCACAAACTTGGACATTCGTCATGAAACAGCAAATGAGTGTAAATCGCC
TGAACATGGTCCGATTGCCCTGAAACTTTACACGTTGCATCACAGTCCGGCCCTCATCGC
AACCACATGATAATAATACCTCTCAGGAATAGCGCCACCTGCTGGAAACAGGAAGTAGCA
TATACTTGCTCCGATCGGCCCCAAAATTGGTGTGCGCATCATACACGGCAAAATAATTGA
TATTTGAAGGTAAATACACACATCAGTGACTAAATGGCTCAACAGCGCCACCTGTCACAT
ATGGAAAAATGGGCCCTGGCGTCACTTTTCACCTGCACCTCAAAAATTCAACGCACATAT
GCGGTGTGCCTAGATACAc
>NODE_491_length_349_cov_6.048711
AAAGCCTGTAATGTTGTGTTGGTGTATGAGCCTGTGTGACTGGATGTTTGACTGTTTGCA
GTGATTACAGGGGCCTGCGGGCCTGGCGACGGCTCTGAGGCTGGGACAGGGAGCTTCTCC
CTGGGCAAGGAGATACGCCTGTCTGCCCCTTCTGCTGGAGCTACAGGGACCAGGATGTCA
GGAGGGAGAGTGCTCCCTGTGAGCGCTCTCCCTCTCTCTCTTTCACTCTCTTTCACTCTC
TGTCTCTTCCTGTATGTGTCTCTCTGCCTCTCGTTCCCGGTCTTGCTGGGTCTGTACTAT
TGCAGTGCTTGCAGATGTGCACAAACAAGGGAGGATTAAAGCAAAACGAATCTAAACAGA
CAAATGGAATTAGAGTGATGGGTGTCGGTGGGCTGGTTCACAGTGATAAACATAATGATG
CTCAGTATGTGTGTGTGTGAGTGTGTGTGTTCCTGTGTCTGGGGGATTATCAGTGGTTAG
GTGTGTGGTGTGa
>NODE_492_length_332_cov_1.852410
GACTTTGAAAAAGTTTCTAATTTTGTTTGTGTTAAAAGAAGTATTCAGACCCTTTGTTTA
AGTAAAATTATAAATACTATTATCTAAAAATAATACTTAGCTTTAGTGTTCTAATTGTTG
GGTATTATATAAACCTTTATATCGTAGATTTCAAAAATAAAGCAATATTTCTAGCCATTA
TCCATTTCCCCTAATTTAAAATGAAGATAATATGTCAAATACATTTTCTTTTCTTTATTA
CAAATACGTCATACACAAATGAGAAACTATAAAACATTTATTTCTTTTCTGCTTTGACCT
TGGGGCTGAAGAAGGATGACATTGGCTTCATGCCCGTCTTGTCCACCTTAGCCAGAGTTT
TCTGAGCTGTCGTCATCTTTTTGGGTGGCTGAAATAGGGAGGGGGAAAAAAATCAATACA
ACTCCATGAccttgcacagagacagcagggaattcattacatatcatgaacttcag
>NODE_493_length_302_cov_2.453642
TATAACTTATTTTTCTCCACTGTAGATGTTCCTTCATTGTCTGTGTGTGCATGTGTGCGT
ACATGCATTTGTGTTCAGAGATTGCAAGGAGTATATTTTTATCTCAAAAGAGAATCTCCT
CTCCCTCCCTCCCTTCCCCTCTCCACATCTTCAATTCCCTGCTGCTTTTTCTTCATCCCC
ATTTTCCCATTTCATCACCGCACAAACACACGCACACACGCAGATGCATGCACCACTTCA
TTTCAGAGCAGCATAGGATACCCAGACAAAAAATGAACAACACATCATATAATGAGACCA
TGAATTTAATAATGTCGATGCAGCCGGTACCAACGTTTTGTTTGATGTGGAGTTCAAAGC
GTTATTAGATTCGATGCCGCTGTAGACAAAGTACcagacatgaggggaagatgaaatctg
tgagactaactcgtgtgttcatattt
>NODE_494_length_447_cov_9.369127
TAGACCAAGGATGCACACACGCAGACACACAGCTGCATACACACTAACATCTAATGGCTA
GTCAGTGACACTGAGGTCTTAGCCCCTGTCTGCCAGTCCTCATTTGTTTCCCAGCCCCTC
CTATGTGTGTGAAGCAGTAGCACTTGCTACTGGGTGTCTTGTTACTCCTCAGAAGGTCTA
TTGATTTAACTCTTGCCACAATCTATAACACTATTGTCTTGCCTTAAGTGTCTCATCTGT
ACAATTCACTGGCAGGAGTCTATACATCAAAAACCCCGCCTGCTTAAGGATATTGGTATT
CTGCAACATGCTGGGAATACTTTTTTTTTCTCTGTGAATTTCACATTTCTTGCACACTCA
ACCTTACTTTTTTAAAGCGTAGATGCTTGCAGCTAGGCATAACACAGTCTGGTACAGGTT
TATTTTTACTACTGTTGTGTTTATGAAGTCAATATTTTATTTCACAATATCATATAGCAG
TGGTGTAGAGCAGAAGTTATATTTTAGTTTTTTGTCGATCTGTTGGGACATAGATGAAAT
ATTCAGCCTCATAGTGGCATCCTGGAAAAAAATTACATTCTCAGGTTAGAa
>NODE_495_length_506_cov_5.104743
TAAATAAAGTGTGTTTTTGTTGTTGCCCGTGGTGCAGTCCCTAACAGAGAAGAGAACAGA
AACACAACAGATAAGCTCTGGTTATTTTATTTATTTTTTTAATCACTGCTAGAGAAAGTC
GTAAAAGTCAGTCTTTTGTGTACTGATGTGAAGTTAATCTGATTTTAATTTAATTATACG
AGTTAGTTGCGGAGGGCACAGGCATTGGGGTGTTTGTTGTAAGAATGTTCTGACATTGGC
GCAGGTATGGGGCAGCTAGCATGTTAATTAATGATGAAGATCCTGACAATATGCAGAGGC
ATGACAGCGTTAAGCCAGTCGGCTGCTGCTTCCTTTGCATATTAATAGATCCTTCATTAT
TATTTAATATGACAGCTGCTCCAAGGGCTACCATCAGACCTTGTCTCTGTTATTTGCTGT
TTTGTGCTCCCCATGTGACAGTGCCATGCTATTCTCTATTTGTTGAAATGTTCCCTTTTC
TGTTCTCTCACTGGTGTGGCTCTCTACATGCGACCGTGATGTGCTGTTTGTTTTGTGCTC
AGGAGGATTCTGACTTGCCAGTGCGTCTATATGAGAAAAGTGTCTGAATCTAAAGGTGAC
TTTGAAAGAATATATGAGGCTGGATTGTTTTGTTTGCATAGTAATGAATg
>NODE_496_length_358_cov_7.279330
ATTACTTCCTTCTAATTTGTAATCATGGTCACCGCTGCTCCAGGCATTTAATGCCAAGCT
GCTGATTGTGGATCCCTCTGAGGGGCGGGGCTTCAACTTTCACACTCTAGATTAAAAAAA
AAAGCCAGTGCTTGATTTCCAATGCTCCGCCCCCCAGCGGCATGCATGGAGGGGTGTGTG
CGTGTATGTGAGCATGTGTGATTGCTTTGTGAGACTGTGTTCTGTATTTGTGGGTATGAT
CACCAGAGTGTGCTAGAGACTGTGTCCTCCTACTTGTCTTAACTGATCCTCGTCTTATGG
TGTGAGCTTTCAGCCTAAGCAGCTCTAGCCAGGTGCTGCATCTGTCTGCAAAGGAACCGT
AATCAACGGAGGCAGCTGGAGAGAATACACACACACAGACAGACACACGCACGCGCGCAC
ACACACACACACAGCCCACACCCGGAACAAACACAAACGCAACGACAACAACAACAACAG
GAAAAGAAAAGAAAAAAAAAAT
>NODE_497_length_292_cov_1.626712
CTGAGGTGGAGATGGACCTTTAACCAGATGTTAATGGTTCTGTTTGTTTCTTTATGATCC
AGAAGGTTCTGCCATATTATCAGAAGAACTTTAATAGAACTATGAAAGAACCAAAACACA
GGATTGTTGTTGTGACAGAGATTCATGTTTCAATGATTCCAACACAAAGCACATATTTAC
ACATGTACAGGACAAGTACACATTTACAGTACATGTACACAACACAAAATGTGTATACAG
TAAATATACACAACAGAATAACATATTTTAACAAACAAACCCAGACAGAAGGAAATGAAA
GAAAGACAAGGACCTAGCAGACAGAACAGAGAAAGCAGCATCTGCCTGGTCTCCACAGAT
CACGTATTGATGTCCACACTCCACGGCTGCTTCACCTGCTTTAAATAGGGCTCTGATATC
ATTTATAATGTGAATc
>NODE_498_length_145_cov_1.089655
TGTCCTTTGAAATCAAAACATGTTTGTAAACATTGCCTTCAAAACTCAAAACATGTTTGT
AAACATTGCATCCTAAGTCAAAACATGTTTGTAAACATTGTCCTTTGAAATCAAAACATG
TTTGTAAACATTGCCTTCAAAAGTGAAAACATGTTTGTAAACATTACCTTCAGAAGTCAA
AACATGTTTGTAGACATTGTTCTTTtaagtcaaaacatatctgtaaacattgtcgttgaa
actctgcaggagtgctgtttttatgctctgaaacagcgtttcatgcgct
>NODE_499_length_145_cov_1.000000
TGTCTTCAAATATGATAAATATGAAGGCAAAAGCTGTTTCAAGTGACATTGTGTCAAGAT
ACAGAGAGGAGACACCGTTTGGCCAAAGTGGCATTTTCAGCGCATGAAACGCTGTTTCAG
AGCATAAAAACAGCACTCCTGCAGCGTTTCAACGACAATGTTTACAAATATGTTTTGACT
TAAAAGAACAATGTCTACAAACATGTTTTGACTTCTGAAGGTAATGTTTACAAACATGTT
TTGACTTTTGAAGGCAATGTTTACAAACATGTTTTGATTTCAAAGGACA
>NODE_500_length_307_cov_1.452769
CTCACAATGTGCACGAAGGCCACAAAGAGCAAGTATGAAAGGACAGAAGGGTGAAGGAGA
GAGTGGGTGAGATGGAGATCAAGGTGGTGGAGAGATTGAGACAGAGGAGAAACGGAGGAT
AGAAAGCCAAAAGGGAAAAGAGACAGAGTGGGGGAAAGTAGAAGGATGGAGAGAACAGAA
GAGGAGGGTAAGGGAGGGGGTCTGTAGTATGTCTCCTCTCTCTAATCGTGTTAACTGGCG
GCTCCAAGCCTGGCCTCTTCAGCTGTCACACACAAACATACGCACATGCACAAGGCACCT
GTGTACGCCTGACAGACAGCTCATTCATcacaattaaccaattacagcctccgccggtct
gtctgaacccgcccactgctggagggaagggaggagaacagtaggaaggaaggagggctg
cacaaaacaaatatgttgaaaagaaagaaac
>NODE_501_length_152_cov_3.342105
TTCCTGACGTCGTAGAGACTCGGGAGTAGGCTCAGTGCGATCGCGGCGGCAGCAAATGGG
GGGGTAGACACAAGTTTCGTGTCTCTAGCACTAACCGTTTGCCCAAACCCTCACCCCAGG
CCGAAACCCTAACCCTAACCCTAACCCTAATTCCGGAGCTTACGGTGGGGGCTGGCCCAT
ACAACGGGAGCCAAAAAAGTGTCCCTACAAACCTATACCAATCAACTCAGAGCGGTCTGA
AACGCGCTCTCAAAGGCCTTCTACGGGAACTTATCTCGGCCTCAGCACTACGACAC
>NODE_503_length_329_cov_6.297873
GGCAGTTGGCCGCTGGTGCAGAGAGAGAAAGAGTGGGGAAGGGAGTGGGGGGAGAGTGGA
GAGGAGGAGGGGGGTACAGCGGAGATAAATCATTAGAGAGCAGGTTATTGGAAATGCAGG
GAGATAAAAGAGTGAAGAAGCCAGTAATTGCCTTAAAGATCAGACTACAAAGCATTACTT
TGGATTTTACAAGGCCAGCCAGCAACAAAAGAGCAGTAATTTATGAGCTCAGTGTAAAAG
AATAGCATAATTACATTAAAAATTAATGCTAATGAGGGCTAAAATGGGGAAGGTGGTTAT
TATGAAAGTTTGTATTCATCTTCCCTGGGTTGAATGATGGCTAGTGGCTTGATTAATGGC
TTAATTTCTATCAATTAGCAGGCAAAAAAAATCTCCACTGAGACAGGCCTAAATTGAGCA
TTGAATTACACATCTTTACCACGGTGCAGGGAGAGAGGTAGGGGGGGCAGAAg
>NODE_504_length_457_cov_9.319475
TAATCCACTGGAATGGAGGAGAGGAAGTCCACGACGAACCAGCTCTTCAGGTAATTCATC
TTGATGACCTTGGGATCGAGGATGATCTCGGAGCTCTCCTCATTGACGATCCCCGTTCTG
AAGTTCATGACCAGGTCAACCAAGAAGATGGTGTCCGAAGCCACGTTGAAGACCAGCCAG
GTGGTGGTGGTCTGCTCTGAGAAGAAGGTTATTCCCACAGGAATGATGATTAGATTCCCC
ATCATCATGATGAGCATTATCAAGTCCCAGTAGAACCTGCAGATTGACACACACAAATCA
GGAAGGCAAGAAGAAAAACATGCTAGTTAATGATAAAGAAAACAGTCAAGGAAAAGGGTA
CACTGTATTAGATCCTACCACTACTACTTTATCCATACTGAGTGTGTTAACACAAATACG
GTGAACAGCTGAGGATGATAGGAAAGCTACTCATTTTGCATGTATTCCGGCATGAAAAGT
ATTTGAGAACGTGCAGTTTGACCTGATTATCACTATACGGAGGATCACCAAACTTACTGC
AAGTCATCCTGAGGGCAAAGAGGAATGTCTGAAACTAtttacatgacacccaatagttgt
c
>NODE_506_length_378_cov_4.944445
TACATGTAATATAAATGCAATCTCACTTTTTCTCTGTGATAAATATCCGCCATCTCTGAG
GGGCAGACACAGCCTGACACACATGCGAACGCACACACTCTCACTTTTGAATACAGCACC
GCACAGACAGTCAATAACAGAATGGGGTGTGAGATTAAGCCTAAGCCCACCTTCTTTTCA
TGTGGCAGAGCAGCCGCTGCCCCGAGATCTGGCACCAGATGGCGCTGTGCCGGTCGGTGC
CAGGAGATAATCGGGACAGATCGGGCCGCATTACTACCCATTATCTTCTAATTATTCTTG
TGTGGAGCGCTGATCCTGCCGTTTGTGTAAGTGGATGGCACAGAGAGCCTGTCGCCCCCG
GCAGCACGAAAATCCTCCCCACTTCCCTCACCCCCTCTGGGGATGGAAGGAGAGATCAGC
CGGGGGAGGGAAAAGGAAGGAGGAGCTGGCTGGGTAAGGCAGCCAACCTGATAGACGGGA
GAGACGCCTTTGTGGCGCGCAAAACCGCCATTAATTTTTTTT
>NODE_507_length_394_cov_5.845178
AAGGGGCTACCATGGGGCCCCTTGACTGTTAAAGGCACACTCCCATAGCTTCCACGAAGC
AGGTGTGTGATGATCAATTATTAAGGATCCCACTCTGGTTACTCTTAGTGGGAGGTGGAA
TTAGGGATCTGGGGGTTTGTGATGGTGGGAGAACATCTTTCTGTGTTGGACCTGGATGGG
GGAGAGACAGTGGAGAAGGGAGAGGGAATACTATTTACATAAAATTAACAGTTCAAAAGA
ATGAGTTCACACACCAATCAAACTTGTTAATTGACTGTCAATGGTGTGTCCCTGAATATA
CAACACAACTACATTATTCATCTTAGGCCTTGACAGCGAAGACAGTCCAATTTGCATGGG
CGTTCTAAACGTGATCAACAACCACAAAGCCACATGCATTTTTAATAGGCCAGAGATAGG
ATCCTTTAATATTCATAAGGGTCAAACAATTGCATATGACATTAAACTTTCTATAACAAG
GTAAGTATTTTTCAAATGCTAGCCTTAGCAGTCTAAATGGCCCACAGAGAAAAGGGAg
>NODE_509_length_475_cov_8.530526
TTGAGGGCTGGATAATGTAATATCCCCTTCCCTCCTCCCCCTCCCCCTGCACGTTACCCC
ACGGTGTGTGTGCCCAAGGCAGTGGGCGCCCTGGCTCCTGTGACTAGTGGGTTTGCTCCC
TTCAGCAGCACCACTCATCTCCCTCTTTAATGTCATTTAGCTGCAGGGTGGCCAGCGCCT
CACTCGCCCATTAATCCCATTCCAAATGCCATAACATTTCCCAAAAAGCCCCTGCTTCTT
AAAGCCGATAATTAGAATGTCTATTTAAAGTTCACCGCTCTCCCTTGCCGTTATCAATTA
AAAGCCGTTTAAAGGAGATCGGTGGCAATAGTCAACAAATTAAATCTCTTCCTCGCTCTT
TGACGTTAAGTCTAGAATGCATAATAGGGGTCAAAAAAGGCCCCCTGAATAGAGAGCAAA
ATTTTAAATTTCCAAACTGTTCTGCTGAGGAGAGGAGCTGCTGTAAGTCACTGCTGCTGA
CTGCAGAAACAGTATTTAGTGAGATTTTTGGAATGGCTGTAGCATTATCTGATATCATTT
GATAAAAGGAAAAATCTGATCCAGAAAAGAGGCCAAGTGAggttatgactagcattatca
aagcttgggcaaaaggaca
>NODE_511_length_332_cov_5.960844
TGGGAAAAAAAAAAAAAAACAGACATATACAGACACACCAACCTGTGAGAGGACATCAGT
AATGGGCTCACATTTTCCTAATCTCCTTTGATGGATTCAGGCCATGATTTTCATTTAGTC
CAAAAGAGATAACCAAACTGTCAGCTGTGCTGCTGCTTTGCTTTAATCTCCGCCTGCAGC
CAATAATCACCCTGCAACCCGCAACCCTTTGTCAATTGTTAATCTTGTATTGAAGACATT
TAGATGCCAGGATGGTATTCTGCATCCTAGGATAATCCAGGGGGCCACTGAGGAGAAGCA
AATTGGATTCATTATTAAATTTTGTATTATTAAAAAGACAAATGAATTGAGTTCTCCAAA
GAATTTGTGGAATCAATTTAAAAATAATCATTACCATGCAGATGCATAgcacgtctcctg
cagactgacagaaagattagcaatctagtatcttaaggtctttagcacatggtcat
>NODE_514_length_339_cov_6.345133
TAAACTCGAGTCACATCCGCAATCCCGCGGCCCTATAAGGAGCTTTCACGCTTTTTGGTT
TGCTTTAGATGTTTAATACCCCCTCTCTTTTGTGTCAGGGAGCTGGAGAGGCGTTAAGAA
GCGCTGATAAACCCCACTTAGATCCCTTCCTGGCCCGTCACCCTGGCCTGCCGGGCCGCT
TTAGCAGGGAACTGATCTGTGACGGCCTGCCACTCAAACTGAGCACTTCTGAAGGCTGAC
ACAATGGAGTGAGCAACACACCAGAGGGCTGGGGGGTGGGTGGGGTAGGGGGATGGAGGG
AGGGTAAGGCAGAGGAGGGAGAGGAGGCCAAGAGGTGCCCTGAAAGAAGGCTAGAGGAGG
GGCCAGAGAGCATCTCCCTGTTATCTGTTCCCTCTCTTTCAGTTTATGCAGTTTCCCTCC
TCCCTCTTCTTGCTGCTTGATACTGTAGAgcttgcgctctttgactgtttgtcttctagt
cgg
>NODE_515_length_292_cov_3.914384
AAATACACATACACACTAATGTTTAGCTAAACACATTTTGCCCTCCTGCCCCTTCCTCTG
TCTCTTTCTCTCTCTTCCTCGTTTTCCCTCTCTCCCTCCAGCAGATAAAGCCAATCTTGG
GGCTGGCTCCTGCCACAAAACGTTATGTAATAGTCTAATTGTGGCTAATGGTTTGTGCAG
CTAATTAAAGTGTATGAATTACAATAATCAGTCAGCCGCATGGAGGCCATGCCGCCTCAC
GCTGTTCCTCCAAGCGTGGAAGGCCAAGACCAAAGCAGGGGGAGTGTACTTGGGGGTTGG
GTACTAAAGGAAAAGGTGAGATGAAAGTGATGAAGAGGAGGGGAGACAAACGCTTGAAAC
AAAATCCCAAAGCCGTTTGACTGCATCAACATGAGTTTCTGTACCAGAGACGGAGCAAGG
ACGGACACGAGGGATg
>NODE_516_length_238_cov_6.000000
ACATGTTTTGACTTCACAGTGTCTTCAAATATGATAAATATGAAGGCAAAAGCTGTTTCA
AGTGACATTGTGTCAAGATACTTTTTTTTTTTTTTTGACTTCACAGTGTCTTCAAATATG
ATAAATATGAAGGCAAAAGCTGTTTAGAGTTGCACTCCTGCAGAGTTTCAACGACAATGT
TTACAAATATGTTTTGACTTAAAAGAACAATGTTTACAAACATGTTNNNNNNNNNNTTGC
ACTCCTGCAGAGTTTCAACGACAATGTTTACAAATATGTTTTGACTTAAAAGAACAATGT
TTACAAACATGTTTTGACTTCTGAAGGTAATGTTTACAAACATGTTTTGACTTTTGAAGG
CAATGTTTACAAACATGTTTTg
>NODE_518_length_297_cov_1.077441
CAATCAACATTTATTGAAAAGAAATTAGGTGTTTGTGTCACATGTAAAACTAAATTGGAT
GTGCTCCTCTTATAACGAATCATAAAGAAAAAAATTGCTTGGTGACTACAAAAACTGTGG
ATCACAAGCTGATGCAATATGAAAGAAAAAGAGAAGGAAGAAGAGGGATGAAGTAAATAA
TAAAAGGAAAACAGGAGACAGATAAGGAGGTTTAACTCTTGACATTGCAAACCACAGGAT
CCCTCAGTGGAAACGCAGATAATTGTAAAGTAAAAAATGACCTTTAGCAATGTAGAGGAa
gcatgcactgtgtacccctgtgactggtgcagcgaggcgatactcatgatttcaaggtag
catcttacagtgaacagggataacttaataatagtatttaaaatgcatgttggcgttttt
tgtcttttttgctatttgaat
>NODE_519_length_507_cov_7.189349
CACACTATTGGGTTTCATTCATTTCATTTGATTTGACATATCATGCTTCTGTGCCTTGGC
AATAAGGACACAACATTGCAGCATATTGGCAAGCTCATTTGCTTTTCATAGTGAGCGTCG
TGTCCAAAAAAAAGTGCCCCCTGGGATAAACACGTGTACGGGGACTGCGGGCTCGCCGCC
CCAGCAGCAGGTGGCCCATTGCTGCCTAATGAACACCGCAATCTGTTACTATCGCAGCGG
TGCTTTTCACCAGACAATTAGGCGACTAAGCATGTCATTATTCCAGGCCAACAAGAAGAG
CCTCTTCTCTAATTTCATCTTTTCATTCCTGTTTACTCACCCACACTCCCCTCATTAACG
AGAGATTTTCCAGTCCATGCTAATTGGTTTCAATAACATTCATTTTAGTTGAAAGGAAAC
GATTCTGTTAATTGAGGAGCGCAGAGAGAGGAGAGAGGGAGCGAGGAGGGGAAAAAAAAG
AGAGGCTTCTTTTCATTTTCAAGTGCGTCCATGAGATGACGCTTTTGAAAAAGCGCTCTA
CAGGTTCAGAGCTAATGAAATTAAGTGATGCCGGCCGTGGCAAAAAGGAAAGCCTAAATT
AAAAGCAATTTATTTTCATTGAGGCATGTGGCACTgttcgggcacaattaa
>NODE_520_length_526_cov_4.804183
ATAATACTCGCAGAAGAAAATTAGTAGTATTTTTATATTCTAGTTTTGCTTGTTATCGCA
ATGCTTTTTCCACTACTGCATATTATTTTATTACTATTTTTTTAAGACTTCCACACACTT
TCTGCGGCCTGTGTATAAGTTCATGCATAAGCTGTCTGCTGCCCCGACCCAACATCCCCT
GCTGGCTCCCTCAGAGCAGCTTGGCTCGGGCCGGTGGCTTCAACCTGCAGGCAGCCATAG
GACAGCCCAAGCGGAGCTGTCTGCCACTCCTGTGCTTCATTAGGAAACAAAATATAAGGT
TTCCACTCCATTAGGAATGACTTTAGGAGTGAAAGCACATAAGACGCCGACTCACCTCAT
CAACAATGCATTGCAATAACGGCTGAGGATGAATGAGAGTGAGCAGAGAGGGGAGAGAGA
AAACAGCATTAGCCTGTATACAATGTCTTTACAGCAGAGTGGGAAGGAAAAAAAATCATT
AATGCAATAAAATGTGGTCAGATTAATCAAATGCCTCAAACTCTTATGAAAATATTACAG
GCAGAGAATTTTCTATTACATCTAATGGTATCTAATCTAATACTGGCAGTTAAGGGCTTG
GGCATCTATTTATTGTGAAACACAATTTAGGAAGTTTAAAGGGAggcagtgaagcatgcg
cgcaacatag
>NODE_521_length_332_cov_2.367470
GAAACCTCACCCGGCCCGGACACGGAAAGGATTGACAGATTGATAGCTCTTTCTCGATTC
TGTGGGTGGTGGTGCATGGCCGTTCTTAGTTGGTGGAGCGATTTGTCTGGTTAATTCCGA
TAACGAACGAGACTCCGGCATGCTAACTAGTTACGCGGCCCCGTGCGGTCGGCGTCCAAC
TTCTTAGAGGGACAAGTGGCGTTCAGCCACACGAGATTGAGCAATAACAGGTCTGTGATG
CCCTTAGATGTCCGGGGCTGCACGCGCGCCACACTGAGTGGATCAGCGTGTGTCTACCCT
TCGCCGAGAGGCGTGGGTAACCCGCTGAACCCCACTCGTGATAGGGATTGGGGATTGCAA
TTATTTCCCATGAACGAGGAATTCCCAGTAAGCGCGGGTCATAAGCTCGCGTTGATTAAG
TCCCTGCCCTTGGTACACACCGCCCGTCGCTACTACCgagtggatggtttagtgag
>NODE_522_length_333_cov_1.408408
TGGGTTGATGTGATTGAGAAAGACCTCCATCGACAGTTTCCATTTCATGAAATGTTTGTG
TCACGGGGAGGACATGGGTAAGCTGTCCAACTTTCTCTGACATTAAACACTGGAAGTGAT
TACCATGTCTCGTTTGACATTTAATTTGTCTACATGTTGTGTGTGTTTGTGCTTTCATCC
TCTGCAGGCAGCAGGACCTGTTCCGTGTTCTAAAGGCCTACACTCTCTACAGACCAGAGG
AGGGATACTGCCAGGCTCAGGCTCCCATTGCTGCTGTGCTGCTTATGCATATGCCTGCTG
AGGTACGACATGCTTTCTGTCTTCCATGCACACTTACATCATATAAACTGTGTCCTTTGG
TGTACACGTGCTGTTCTGAAGGCTTATTGTTTTGGTCGTTAAAACTGGAATCCTCTATAA
AAATAGAAATCACATGcgcgttctcttattttgtcatgttcagctttaatttgtgac
>NODE_523_length_414_cov_5.065217
TAAACCAAGAGGTGGGTGAAGAGGAGCTCAGGCTGGTTTAGATATACATTCAGTTCCTCT
GAGAGAGCAGAAAAGAGAGTGAGGAGAGAGGGGTGAGGGCAGAGGGGTTAATAAGGCAGT
GGGAATAATACAAGCGTTGGCAGCTCGGTGTGTCACTGCCTTCTCGCCCTGTAAAGGAGC
AGGACACACACACACACAGCAGGGGAGAAGGACACAGACTGCTCAGTATGCAGCCCTGAC
ATTGTCCACATCTGATACGGGACATTAGCCCCTAACTCCCTCCATACACCACTGCCCTTC
ACTTTATATTACTTTATGTTAATAGAAAAATATTACATACAACATCATTTGTCTTTGTTA
CCACGGCACCCCACAACTGATTTAAATGCATGTGTTTACCTCTACAGACAGGTGAAGACA
GGGGGAAGGGTGGGTGACTGACTGTGTGTGTGTGGGTGTGGGTGTGTGTGTGTGTAATAG
GGGAGGGTACAAATGCGCGCATCTCGTTCAGATTTATCGATCTCACCCACCTCTCGCCAG
GACCGAGCTGTAACCTAt
>NODE_525_length_333_cov_4.825826
CTAGCAGCTGCCACATGGGTGTCCATCACTGGATTTGACAGGAGTGCTGCCCTGCTGACT
GCCCTTCTTTACTGTCCCTCTGGTCAATCTACACCTCAATTGGCCCTGCACTGGTGGGTG
ATGCCTTCTCCTTCTGCCGCATGTCAAAAAGAGCCAGGAGCCACAGAGGAAGTGCAAATA
TCCTCTAATGGCCTTGATCCAGATGGATGCGCCCATGACAATAGGCCCCCGTGCCTGTGG
TTTGGGTTTTTGAAACGCAGAGGCCACCACAATAACACAGCAAAATTATGCATGCAGGCC
AAGGACCATTGACATGTTAAAGAGTACTGCCAGTTGCTATGATAATTAAGTTAGCTCATT
CCAAGGCAGAGAGCTCTTTTCTCTTAACATGTCTTTAAAGACACTTTGGGCACATACGGC
AGGCTCTGAGACAATGGAAATAGAATGAGAAATAATGGATTCAGTGGGTCACCATTt
>NODE_526_length_311_cov_7.151125
CTCTCCCTCTAGCTGTGCCATTGCAGATTTCCAGTTTCCTGCAGCATATGTCTGCGTGGT
TAGCATGTGCTCGAAACCCCCTCTTTCTTTCACTGGAGGCAGCCAGCCTGTGTGATTTAT
GTGGGGCCCCTGTTCCACTGTGCATACACTGGAAAATCTCCAGTTTACACAAGAATTGCC
TGAAAAATGAGATCTGTGACTACATTCTTTTCATTAGCGGCTTACGCTAGCGTGGAGCCT
GGGAGCCTCTGAGCTCCTAATGATGCACACGCAGGCCCGTAGCCTCCCAGCTGCTCTCCG
GCTCTCATTACCTACAACATTCATGTCACAAACACTCTTATTTAATTTCCACAACAATTA
AAAAGGAAAACAGTTGCTAAACTTGCGCTGCTTGAGGCAGCTGAGAGCTGTGTGTTCAAT
GGCTCAAACCAAATGTTTGTGCAACAAATACACAc
>NODE_527_length_318_cov_9.339622
GTACCTTCACACGCAGATCCATACCATGCTCCTGTGCAGTGCAGGCGGCGGTGAAGAAAG
AGGGTTATATTTTCCCCTTGAGTTAGGACACCTCATGACAAATGATAATGGATAATCAAT
AAAGTGGGAAATATGAGGCAGCAAACTTTATGAAGCCAGGAGACATATTACTCCCCAACA
ACACTGGTTTCCCTTAACAAAGTCACTACTCGACTGTGCCTAATAATCTGAAGGAAAATC
AAAGGACCCGCAACCACATCAGCAATATTGGCAACTTATTCCACTTTAATGGCATTTTGA
TTGATTTTTTCCCTCTTCCTAATGGTCGTTTTATAGATTTGACGCTGCTTCTGCAAAACA
GCAGTGTGTAATAAACCTCCCCGAAGGCAAACGTTAGCCATTAAAGCTCTTGTCTTACTA
GCGCTCATAATTGGAGGTTGACCACCACCACATTTTGGTCTc
>NODE_528_length_485_cov_4.839175
CCCACCAAGGAAAACACAAAGCAATGACACAAAGCAATTTTTTGGCCATCGCTTGTCATA
AAGCTAATTGATAAAGGAGGGTACGGTTGGAGTCTGTGGATGGCAGACTAGTACATGTGG
CAGAGGGCGTACATCTTGATTGGCAGTGGCCATGTGGGAGAAAGAGTATGTATGTGTGTT
GTGTGTGAGCACATTTCCATGTGTGTATGTGTATGCGTCTGGGTCTGTGTGCGGGATAAT
CCTGGAGAATCTCTCTCTTTGAAGGGGAACAGATGTAGATTTACATATGTGGAGGGTCCC
CAGTCTGTGATGAGATTAGCTGGTTGGGATCTTTCTTCACAGCGACTGGAAGGTGCATAT
TTAATAAATGCCTGGAGCTAGGCTGGGGCGTGCAGGGCTTGGCCCTCAGAGAGCCACAGG
ACAAAGGCAAACGAGGCCCATGGCAGGCTGGCCCATATGGGAACAGGGTTGCTTACAGAT
TGCAGTGGCCTTTCATTGGGTGTGAGACAAGGCTTTAAGGGTTTATATACAGAGAGAGGG
GAGCACTTGGTGGGCCACTTCTGCACCCTCTCCACAACGAGAGGTAAtaaagggattttg
agcttgtagtgcctcatctgtgtgcttgt
>NODE_529_length_290_cov_2.393103
ACAACCAGTAGCCACGATGTGGTGCCGTTGTAGATGATAAAAGAAGTACATACATGCAGA
TATATGTTTAGCTTAATGTAATTTATTTGAATTTGATTTTTTTTCTTTTCTTTTCTTTTC
TTTTCTTTTTAAATTTGGGGCCAAATTACAGAATTCAAATAGCCTAATGTTTGTGTTTTT
CATATTGTGGGAGGAATGACGGGGATAACACATAACTCCACACAGAAACATTTGGAGGTG
TTTCTGTGAGGCTGCAGTGTGGAACACTGAGCGGACATACTACCCTTTGGGAGGGAGTAG
GTGGGAGAAAAGGGGTAAAGGAGGGAGAATAGGGATGAATGGAGGGGTGAAGCTAGGAGA
GGTGTAAGGAAGGTGGAGAAATGGGAGGTGTAGAAGAAAGGAAGAGATAGGGGGAGGTAG
AGCTACTGTGTCCA
>NODE_530_length_356_cov_5.061798
GAGACTTAACGCCAATTGTCCTGCTGGTCATCTCACAGGATGGAATGCAAATGTGGAGGT
CTATAGGGCCTGGTGCGGGAAAGCCATTGATTTGAGATGAATACAGTGGCTACTCTCAGG
CCCTTCACAGTTATTAGGACTAATAGAGAAACATAAAATAGTGAGAGAGAGAAGCACAGA
TCGGCACAAATGCTCTAAATAGCTGGCTACTCCACAGGCCTCTCGGAGAGTTTGGCTTGC
AATTTGCATTCCTTTGTGCGACAACTTGTAATCCTCCCCTCAGCATGCCAAGAAACACAC
AACAGATTTATTGTCCCAGTCAACAAATCGTTTAGGTCATCCCAAACCTATTACTGCCTA
ATGCAGTGGGAGCCCCCTCCCCTGCCCCAAGCCACATGCACCGCCTCGTCTCAACCACCG
GAGACTTGCAAACACAGACCCTGCATGGCCGGGGCCCCACAGCTCCAGCGCTTTGTTGGC
CCCCCGGTCTATTCAGCCTc
>NODE_531_length_333_cov_4.537538
CACACCACGCCTCAGTGCACAATGTTATCTCCAGCCCAACCAGAAAAAACAGATGTCCAG
TCTCTCCCTATAGTGCGAGATCCTGCTCCCACCGGGCATGCACAAAGTCACCCAGTCAAC
CACGCATTAAAGAGAGGCAGCTGCCAGAGCATTAGTGTCCAAACCCTAAGTAGAGAGGCA
GACATAAACAAGCATGACAGTTGGTTTTTGGGATGCGAGGAACACTGATTGACAGTGCTC
TGTCGGCCGGATTAGAGACGTTCATTTCGTCCTGAACTCAATTATATTTTACAAAGGCTG
ACATCCCCAGTTAATTGCAGCCTTTCCACATGAGGGAATTATTTGCACTTCTCAATTCCC
TGGCCATGTGTACTCTGTTCCGCATGTACAGGCTTCATCTAATATGTGGAAATATTGCAA
ATTAGATCAGAAAAAAAAGGAAAAGGAAAAAAGAATCTGGGAAAAGAAAAAAAAAAA
>NODE_532_length_378_cov_6.640212
GTTAGGGCTAAGGTTAAGGTTAAGGTTAGGGTTAGGATTAGGGTTAGGGTCAAGGTTAGG
ATTAGGGTTAAGGTTAGGGTTAGGGCTAAGGTTAAGGTTAGGGTTAGGATTAGGGTTAGG
GTTAAGGTTAAGTGTAGGTTCCAGGTCCAATTTCAATTTTGGTTTTGAGGTTGAGTAATT
GTGGAACCTTAATTTCAGGAACACATCATCAGTAGTGGACCCCAGGATCACAGAGTGTTT
CGGCCATTTATCACTAGACACTCTCCCCTGAGGAAGGCCCTCCCGAGGTTGATCAGATCT
CGGGATGTGTTCCCATAGCCAATTCGGTTTTAGTACTGTGTTTATTCCTTTTGAGTTTTC
CTGTTTTGGTTTGTTTTCTTTTTGTTCCATCCTGTGGTTTATCGTTTCTTTAAAATGTTT
TTTCCTTTTTTGGTAGGGGTGAAAATACCGTTAAAGTCCATTTCATTACAGATCCTCATT
TCTGTTGTTGTTTTTTTGTTCTTTTGTTCCATCCTGGTGTTt
>NODE_533_length_337_cov_1.086053
AATTAATCATCAGTATTTACGAATTCTTACATGCCAATTAAATGTTCATGAAAGTTTATA
TACTGTGTAAAGAATATCAAGTAGTCAACTCAGACATTTGACTGGTATAATGTACTTGCT
CATTGATTCTGCTTGGGGCAATAAAATAACAGTTTGTTTTTGGCATCAGATCGGAGGATG
CTCATTTTCTAAATTTCCGTGGCTATGTTCAGAGTACACTGCTTCATTGACAGGGCAAAT
TTCTCTTTCTCTTTGCAGAAGAGATGTTTAGAGAGAGACCAAGCACGAACCTACTGCAGA
ACATTGACTTTTATTTTATGTATTAGACAAGCGATTGAATATGTTGCATATTTTCAGCAA
AAAACACATTGtttatttaaaagaaaactttcaactttcctccagatcttttgttcagat
ttcaaaaacaacctttattttcattcccactgaacccttttagcaatgcaaattacaaaa
c
>NODE_536_length_361_cov_6.171745
GTACACCTTACCTTGCGTATCTTTGTGCATGTATATGTGTGTGTTCCTAAGTGATGCCAT
CCTCTCATGCCCACCCACCCCCCAAATCCCCCACCCCACCTCCGACAACCCACCCATGCA
AATTAGAACTTCACACACGTCGCTGCAAGCTGCCGGGTGCTCTGTGATTTCACACGACCA
ATTAAGGCCCTCTTGGCAGTTGTGTGAACAGTTTCATTAGAGGAGATAATATTGCAAAGT
GAAATGATAAGCAATCATTATGATTAATGCCCAGACATTACATTGCTCGTTAATGAGGTG
TAAATGATCTCATTATTTTTTGAAAGAGTACAGATTAGATTAAAGTGGAGTGGACAGCGC
TCCTTGGTGTTCAGACAAGTTAGTGTTAATTAGGCCCAATCTCCAGGAGCAAATGAGCCG
CAACCCTTTGGTAAacaattaggcttctatagccccgggctagatggacaaggataggca
agcgaatggatagatcaccggagag
>NODE_537_length_309_cov_5.702265
TCACTGGGCTGCAGCATTAACTTGTATTCTAACAAGATTAAAATATATTTGTCCTGGAGA
TTAGCATAGTTAAGACTCTCTTTTTTCGCCTTCTGGGGCGGCTGCAGCAGGCTTTGATCA
GTGTTGCGCAGCAAGGCCCAGGCTTGGCCTGGCCATCCAAGGCCTGGGTGTGAAATTGGT
CTGATGTCATCCCCCATTCTCTACCTTCACCAGCTTTATGTGGCCATAATTATATTTCCG
CCACAAAGCCCCTATCCCCTTCATTTTGTATTCCATATTCCAAGTTTGATTAGGAAGTGT
TTAGAGAACTATGGCTAAATTACGCGGTGGGGGGAAGGGGGATAGACCGTCTTTTGTCTG
ACAGAGACAGAGGAGACATCAATACTTTGTGATATGTACTTTTTTTCTGGCCTGTCTGCC
CTTTGCCTCTGTCTGTTGAAGAGGTTAAGTTTa
>NODE_538_length_349_cov_1.174785
GTCTGCAGTGTGTCGATACATGACCTTGAAAGTACGTGTAGTTTCAGGCCAGACAGCATG
TATTTCATCAATACGCAGAGTGTGAACTTGATCTCTAATGCGGTTCTTGTCGGTTTAGTA
TCTGATACACCACCTACCTGGAGACCATATATTAATTCATTTTTGGAACAGGGAGATGGA
ATAGGGGCTTGCTCCATCCACTCCATGCATCGACCTGATATTGCGGTGCTTCCAAGAGTG
GTGCAAGAAAGAAGAGAAAAAAGACCAAAAAAATAGGGAAAAAAAGGAAGTAATCACACA
CATTCTCTAATATAAAACATTATTATCCTAAAGCTGGTGTAGGCAGTCATCTCTGCATCA
CTGAGCAAAATTCCCCTCTAACCTATCAGCATATTGTAATTTAAGTGCAGAAAAGTGGAC
TTCTGCACCTTCTCTTGGctctcttttaaggcacaagactatggccaatcattgatcttt
tcagaaagaggac
>NODE_541_length_364_cov_5.854395
TGAAACCTGCATGTTTTCATTAACAGTGCCAAGGATCACAAAATGTACTGACGCTCACGT
GTTTTTAAATGCTTTTTAATGTAAAATTGCAGGTGTTCACAGATCCCAGCAACCTTCAGC
GCCACATCCGCTCCCAGCACGTGGGGGCTCGCGCTCACACGTGTCCTGAATGTGGCAAGA
CCTTTGCCACCTCGTCAGGCCTCAAACAGCATAAGCACATCCACAGCAGTGTCAAACCCT
TTATCTGTAAGTAAGAGCTTTGGAAGTTAATGATCGCCTTATTCATGACAGTTCATCATT
TATTTGACCCTTCTTCTTCAGTGCAGTGTATTTTTTTCTATGTACAGCAATGCGTTTACA
TCTTCTGAGCCAAACACACAGGTCCAGGGATCCAATTTTTATTACTATTCATTTTGATTG
TATACTGTAAATAACTGAGCCTGTTTACCTAAGCACCTTTTTGTCAAActgaaaacatta
acacatactttaaattagtaaaactaac
>NODE_542_length_487_cov_2.593429
TAGATCGGGTGTTAGAGGTTATTATCCGCATCCACAGTCACGGTTTTGTGTTAAAACTTT
TTTTCAATAAAACATTTTTTCTTCTTCAAGTTTGCGTCCTCTTGCTGGTTGAAGGTCGTA
TTTGATGTTTTCCAGGTTTAAATAAGGTTGAATCCATTTATTATTGTTGAAAAGGTCCGA
ATTTGTGTTCCTAATTTGCATATTTTACCCAGACTCTCCTCTAAGCAGGAAGTGTGGGAT
TTCGACTGTAGTAAATTTAAATGTCCAGCAGGAGGACCCCTTTCCTTAGCTGAGCAGCAG
GTGGCTCAGCGGGCCAGGTCTGTGTCGTCTCCTCGTCTGAGATAATGTAGGTTAAAGGTC
ATGACTGAGTTACAGGCAGACCACGGGCTTCATCCACATAAATTTAAATCCATTATCCTT
TACAATTGTCATTGCATTAGTGCCGAAACGGCTTGGCCTCCCTCTGCTATTTTTTAAGTT
TTTTTTCTCTTGTTTTACACACATTATTTTGGACATTTCTAGTTATTCCTCTGTTTTCTT
TCCTTCCAGTTCTGGCTGTTCTTCTTGTTATTCGGGCTGTTATGACTCTAACTATCTTTA
AGATTTAATAAACATATTTTGTCTAATATTa
>NODE_544_length_745_cov_5.566443
GAAACCACTCCACTTTCCATATGGCAGGTTTCTTTTTTGGAAAGAAAGTAAAAACATAAT
GAACACAAACTACGCATACTAGTTATTGTTAAAGAAAATAGCTGCCCTGTAAAAATCTGC
TCAGTAAAAATATTCAAACTGTTATCTTGTGGTTGTTGCTTTTTGTCGTTGGTTTGAATT
GTATTCTAGATCAGCTGGCTCATTAAGCTTTCAACAGTTATTGTATTTGATCCAGCTGGA
TCTCAGGGTAAAAAGAGGCGACATCTCAAAAGCACTGAAGCCAGCCTGCAAAGATGCAGA
ATAGAGATGAAAAAAAAACACCAACAAAAAAACCCAAACTAAAGCAAACTCACAGAGTTC
GACAGCTACTAAGGCAACTTTTGCCAAATACAATATAAGCCCATGTATATTGCAACACAA
CTATATATTAATTTAATAAAATACACAATATAGCTTTTGTACACATAACAATTTGGCTCA
AATGCACAGAAATTGCAGTAAAATCAATAAAAATATGTCAATTTTTTGATGTAAAACACA
TCTAAATTGGATACATTTACACATATAATGATATTATGTATAGTGATAATGTGAAGGGAC
ATTTTCTTGTTTCTTTATATTTTTCGGATATTTATCTTCGAAACAATGGCAGTGTCCTTT
GCAGTTCTTTGAGTAAATACTCCGCTCTTGACCGTAAGTCCAGGACACTTTTTGTTGAGA
TTCCTCATTTCTTTTTTTCTTACAAAATGTATAAATATTTTTGTTAATATTTGGACACTA
TACATTGATTCATACATACAGTCATCTATATAATCATATAGATAtcatcttttcacagtt
gaggaaaaatgtccctttttatacaactcgtgattgccttgcggcttcg
>NODE_547_length_433_cov_4.341801
GTCACTTTGCATTATTTTTGCTGCTGTAATTCCTATTCGTCCCTTCTGGAATCTTCCTGT
CCTTCTTTGTCCTCGGGTCTAATCCGGACTTTCTGCCTGTTTTCAGTCCCCGTTCCCCAT
TCTCAGCGGGGTTCAGATGGAATAGCCATGCATGACGCCCCTTCTATGGCAACCACACCT
CCACAGGAAGGCAACGCCGACTTTTCGGATGGGCAGAGAAGGCCTTTGAGAAGCTGGCAG
CAGAAGTAAATCCTTCTCTAAGGAACAAGGAGAATTAGCAGGGAGCAGTGGACTAGGGAT
TTAACCCTACCCCTCTCCTTTGAAAGGCACAGTCAGTCCCACTCCTGCGGCTAGCCACAA
TCAAACAGAGGAGGAGTGGGGAGGTGGCAGCGGGGAGAGGAGAACACAAACTCCCTGAAT
GACACAAGCAGTGGATTGTGGAGGAGCCTAATCCCACTTTAATACCTTTCCAAGTTCAGC
TGCTAAAGAATGCTCTTTAAAACAACACCACTGTGTGAGCAGTGAAGGTTGACCAGGGGG
AGGCACGCCATTCAACCTCCCCAACATTACctgatta
>NODE_548_length_323_cov_4.133127
CCCCTTTTTCTTGGCGTCTTGTGGAAGAGCGGATGGGAAACTCTGATTTCATCAACCTTG
GCGCAGCGGGACGGAGGAGCATGCAGACCCTCAGGGTGCCACGATTGGTGCCCATGTGTT
TGTGCCCCGTAGATGGTGAAATAGATGGTGTGGTGCTGCCCGCCTGTGCTGCACCTGCGT
CCCAGCATGCTGATTGATCAGTTTGGTCATGTGGAATGTCACCATCTGCTCCCCAGTCCC
ACTCACCCCTTCTTGTGTGAATGCCAATCACTGGCAGGAAGATAGTTATTTAAGCCATGT
CAAATCAGGCGCAGGACGATGAGCAGTATGCCAACAACACTTGAAATGTGTGTTGCAGGC
GCAACACGCATATCTCACAATAAAAGGACAACCGCTCAAAGAGGTGtatgttttctatgt
gtatttatctcctctgctcctcactaacatactcagcaaaaactgaa
>NODE_550_length_303_cov_3.980198
GTTTGGTTTAGACCAGAGGTCATTCAAATGCAGAGGTCACAGCCATTTTCCAACTCTGGA
CAACTGCAATGAAAATCCTTCACTTTCCGCTGATGGATTAACTTTCTAAAACTGAGGTGT
TGTGTCCAGACTACCATTAAACAGTAAACGATAAAAAATTCACATCATGTTTGTCCAGCA
CTACAACGGCAAACGCCATGTCATGAAGCAAACACACTTGAGACTGACAATCTTTCTTCT
GCTTCTCCTTGCTTTGCTGCTTCACCAGCTCCACCTTCTCCCTCCCCTATGTCCACTCCT
TGCCCTTACCAGCTTACTGGAATACCTTACCGGGATTTGCTGGATCTCTCCTGTATTTGT
GATGATCTGCTGCATGACCTGCATGGTTTGGCCTTGGGCTTGAGCTGTCTGAGCTTGACC
CTGGGCTGCAGCAGCCTGGACAATctg
>NODE_551_length_505_cov_1.805941
CCTACTTTGAAATAGAACTCATTGCTTCCCAGAGGTTGTTTTGGACAACATGCCACACCA
GCTGTCCCCCGTTCTTTTGTTAGAGAATGAGGACAAAATGACTTCTCTCTTTATCCGACG
CTTCTTCTGCAATGTTGAAAATACAGGATGGAGGACCCGGGTCTGGTTCCGAAAATCACA
GTCAGCAAGCTGTTACTCTGCAACCAACTTCACAATATAAAGTCACATGTTTGAACAGAA
CAACTTATGCAGGCACGCTGTATTTTCAGTGTATTCCCTTAAATGATGAGATGTTCCTCT
GTGTCTGTCTCTCAGTCAATGGCAGGTTTGGAATGATGTCACCATTGTCATCTGTGACAT
CATCACCAGTGACATCACACATCCTACTTTGAAATCGAACTCATTGCTTCCCAGAGGTTG
TTTTGGACAACATGCCACACCAGCTGTCCCCCGTTCTTCTGTTTGACAATGAGGACAAAA
TGACTTCTCTCTTTATCCGACGCTTATTCTGCAATGATGAAAATACTGGATGGAGTTTTC
GGGTCTGGTTCCGAAAATCACAGTCAGCAAGCTGTTACTCTGCAACCAACTTcacaagat
aagtcacatgtttgaacaacttatgcaggcacgctgtattttcagtgta
>NODE_552_length_386_cov_4.181347
CATTGGAGTCCACTGATAGCGCCTGTTTGCACAGCCACTGCCGCTTCCTTTGATCAAATG
GCTGGGGGAGCGGGGGGTCGTGTGGCGCTGCCGAAGGTCAGCTATATATTACACTCCTAA
AAGTGATTACTGAAATTCTTAAGTGAAACCATTCTGCTGCCAGGGTGTGCTCTAATCCCC
TGCAGCGTTGTCTGGGCCGGGGCTGGGGCCAGGGCCTCTCTGTGGATCTGTGCGCCCAGC
GCTCCGTTTCCCCTTCCCCACTTGTGTTTTCTATCATCAGAGCAGGCCAAAAAAGAGCCC
CTACATGGAAACATGGCCTATCCAGTTGCAATATCAACTGCTGAGGCTCGGAGGAGAGAG
AGCGAGAGGAAAGGTAGTGTCAGGAAACAGAAATATGCACACACTTCAAAGGCTGGAGCA
GCAAATTAAGGGTTAGGCATTGGACACGACAGTAAGTGGCCTTTACATCAGAAACAGGGT
AAACAATGTCTggattgtgtttcgcttctttcctctgtgttgttgcatag
>NODE_554_length_360_cov_1.597222
CTCTTCGGGGGGCTGGGGACTTTTCCCCTCATCCTAACCTGGCCAGTGCCGCCTCCTGGG
GGGGCTCTTCAGTCATTTTCTTTAGGAGAAGCCAAGCAGGCTCTCCACTTTAGTATAAAT
GGTACATGGCTTGTGATCTACAAACAGGGGAAACCTCCCTACTCTCAATCCTAACTACTA
CCCTGATCTAAACCCTAACCCTAAATTTAACCCCAATCCTAAATTTAACCCTAACCCTAA
ATTAGGCCCTAACCCTAAATTACCCCCACCCCCAATTAATTAACCCTAACCCTAACCCCA
ATAATTAAAACAAATTAGTTAATTGAGATACAGATTAATAGAGTTGGTTAGATGGTTAAA
AAGAGCAGATGGGAGGAGCCCATTAAAAATTCGGACACGGGGGATTCAAAAGGCAAACAG
CCACTAAAGCTCAGTTGGGAGCTGGACATCGAGGGGGGAACACCTCGGCAGAGGACAAGC
AGTCCCTGCATAAGCATAAGTGTg
>NODE_555_length_461_cov_4.761388
TTCCCCTCTGAAGATTTTTTACATAGAAATGAAGGGAGTGGAGGGTTGAGAGGGGCACAA
GGAATCTTTTGAGACTGCAAAACAGCATAATTGTTTTGCTATCCAATCGGGTGTTATACT
ACACATAATATATGGTTATTTCATACAGCCTCCAGACTGCCAAGATGTTTTCAATTTGGC
ACGGCCCTGCGATCATGATATCACAGAGAAAAGAGAGAGGGAGAGAGAGAGAGAGAGAGA
GAGAGAGAGCTTCCAGTCTGGGATGGCCAGAGCAGTGAGAGGGCGATCATTTCGCCAAAC
TCAAAGGCTTTTTTTTCCCCCCTTCTCCCTCTCTCTCTCCCTCTCTCTCTCTGGGACGAA
TAATTCCACAGTTGCTGAGGCACTGAAAAAGCAATCTGCGGAATACCCCAGGGTCATGTC
TGTGGCCGGATGATTTGTGTGAAATGTCATACATTAAATATAAGTTTAACATTCAGCCCG
GTGCACTGTAAAACTGCCCTGTCGTTGCCACAGTCCGCCATTTCCCTCTGTGCAGGGAGG
GTTCGGGTTCAAGAAAGCGGTCACAAAGGAGTTGGACACACAAATACACACAGAGACATG
GACAc
>NODE_556_length_521_cov_8.639155
TCAACCCGCTGCTGTCTCACAGCTCGCCGCATCACCCCCAGACCAGCGCTTCACCTCCCA
GTAAGATGCCAGGTGGTGTTGCTTTGCATGCAGGAAATATATGCTAACGTACGAAAGTAG
CTCAAAGGTTGCATGATGTAGTTGTGCTCGGAGTGAAACTGCTGTCAGAAGAGGGGCCAA
GGCAGAGTTGATGTGATCAGAGAGCCGAGAGAGAGAGGGGACAAGTGATCAATGAGCGTG
AGTGAGTGAGCTGAGCAAATGCCATTGTTATTCTGATCTTTGAAAACACACTGAGAACAA
TCCACATTGTACCTGCAATCTCCACTCCAAAGTCAGCATGGAGAGGCATGACACAAAGGG
CAGCAATCCTGTGACAGGCAAGGGTCAGGCCAGGGTCAGGGAGATGGAGGTGGGCGGCGG
TGGTGGTGGTGGGGAGGCAGACCGATCCAGATCGCCTCCACGTAACGCCGTCATTTCCAC
ATTTCCTCCTCTTCCTCCTCCCTGTGCAGGTTGCTAATGAGAGTTGCCAAAACAGGGAGA
CAGCACGGAGCGATTATTGCTCTGACCATTTCACCCCGACCTGATGTTTGCATTGAGAGT
AATTAGTATTGACCGAGTCTACCTGGTGTATACAACATCACAACAAAGCTGATACGCCTC
ACAGg
>NODE_557_length_255_cov_2.878431
CCTTTGAGAGCGCGTTTCAGACCGCTCTGAGTTGATTGGTATAGGTTTGTAGGGACACTT
TTTTGGCTCCCGTTGTATGGGCCAGCCCTCACCGTAAGCTCCGGAATTAGGGTTAGGGTT
AGGGTTAGGGTTAGGGTTTCGGCCCGGGGTGAGGGTTTGGGCAAACGGTTAGTGCTAGAG
ACATGAAACTTGTGTCTACCCCCCCATTTGCTGCCGCCGCGATCGCACTGAGCCTACTCC
CGAGTCTCTACGACCTCAGGAAGTGGGAGTAACCTGTGATTTTTTGCTGTATCTCGGGAC
GGGAAGGTCGTAGAGACTCGGGACTGAGACCGGCGTCTTCGGCATAGCCAAATTAGGTGG
GGCAGGTGGCATTTCCAGGTGTCTAGCACGTCTGGTTCc
>NODE_560_length_323_cov_2.015480
TGTGTCATAGCCACGACAATGGGTGTGTGCCTTTATTTTTGTTTGCAGACAAAAAACAGA
TCAAGAGAGAGCCACATGGGACTTGTTTACAATCAGCGCCCAGAGCAAACAATTATCCCA
CGAGCTTGCCAGCTTTTTCATGGGGTGAAGTGAGTTGGAGAGGCCGCTTAAGTGGCCCGC
AGACACGGGTTTTGTGTCCGTCAGTAAACAACGCTGGGTATCATCAGGATGGAGTGTCAC
ATCTGGAGTCAGGAGGCCTTTTATGGAAGCAGACTGACACAGTGCAGACACCATGTATGT
CTCCTATACGAGTGTCTGTTTCAGAATTTATAGAGTTGGGGACACTGGGGTGCATTTGAA
AAGTTGTTCTGTTAAAGGTTGTATGACAAAATAATCCTAATTTCTTCTGATATAATCCCA
CTTTTACCTGTTGTATTAAATGCTctcctcaagaacgattctctctc
>NODE_561_length_306_cov_1.820261
TATTCTTCTTTCCTCAATGTACAAATAGGTACTCTTGTTTCTTTACTCGGCTGTTTCTTT
CTAGGAATTTTTGTGGTAGTTTGTCAGAGATATGGATGCAGTCGGGATTTATTGGGATTT
TTCTATGCAAACTTTCAAAAGCCAAAGAGCTAAAGTTAATAACGCAAACTGTGATTAGTT
TTTTACTTTTGCACTGAAGTTGTCTCTTGCAAATCTTCTCAACCCTAAAACTAAGCCCTT
CTTTTCTTTTGTTAACATTTATTCAGCAATGGTCTGATAATATCAATGTATACCTGAAGG
TAACTTTAATAAAATGGTACATATCAATGAAAGCAAGGTCTgatcatacagtaaatacac
cccaaaatccatagaattcattctggtttttaagaaaggcattgtgaacagaaatttgaa
gttgcttccaaacttttggcctgtagtgta
>NODE_562_length_378_cov_5.555555
AAGACTATTGGCATGGCTGTAGTTGGAAGTATGGAAGGATTCTGCAGAGAAAAGAGTGAA
AGTGAGGTCAGACTTTGGAGTCAGCTCCCTCCGATCAGTGCCTTTAAACCCAATCATCCC
CTTTTCCCTCTTTCTTTTAACTATAATGCCTAAATCCAATTTCGAAGTGACATTTTCTAT
GGTTACTGGTGCCTTTTCTTTATTTTTTTCTCTCTTTTCTCTCTCCTCTGGCTGTGTTGT
GTTTTATTTCCTCTGGGCTTTCTCCTGTCACGCTGTCTGATTCTTTGCAGATGGATGTAG
TGAGTGCGTTCCAGAGTGGAACTTCCTTTCAGGGGGCTCTAAGGCGGCAGGCCTCCAACT
CCAGCCAACAACAGCACGATGTAACCAATGTTTCTAGCCCTACACATGTAGCCTTTTCTA
CTACTACCACTACTGCCACTGCCGCCAACACCGCTTCTGCCACTGTGGGGTGTGAGTGCG
TGTTCTCCTCTAGTGCatgagacttttttttatttcttcttc
>NODE_563_length_319_cov_6.592476
AGTGGTCGTGCATGCAAACATAATGCACGAAAACAGAAAAAAAAAGTGAAAACATGTGCA
TACATACACACCCACGCACATACACAACCCTGCATCTGCAGTTGTGTGTCTCATTTGCCA
TCAGTGGAGCATGTTGTTATCCTCTGCTCAGCGCTCTCTCATGAAATGTAGGGCAGGGAC
AACAACAGGTGCCTGTGCGGGCGACAGCCTGCAATGCCTCCTGGGCTAAATGCTTCACAC
TCGCTTCATTTCAACATGCGACAGCCTTGTAAGGATTAATTATTTCCCCTGGGGATGGAA
GAATATGCTTTTTCCCTTCCTGAGAGCAGGAGGCTATGTGCACTCACAAGCACATGAAAC
AGCTTACAGTAAATGAACAGAGAAACCTGGGCTAGCGCTGTTTTTACAATAAGTCAGGAA
GAAAAAAACTTTCACATGAAAGGAATGTAAACAAACcaagcat
>NODE_564_length_539_cov_2.473098
GTTTACAGCTCACATCTGATAATACATTGAGATAAAAGATGCGACATTTTGAATTGGTTC
ACTCAGTTGTATGTGGTGGGTCTCTTCTCATATTTCTAAACGTCTGAATTACTAGAACCT
AACCGAGTACCTTCATCTGGATTAAACTCTAATCACCAGGACGTCTATGAATACTTTTGG
GGTCGTTCCAAACACAAACACACACACGACTCAGTCCTAATTGGGGACATTCCGTTATGC
ACAACCTATAGTCAACTGTATGTCCATCTATAGTTCTTTTTGATGTCATACCAAACACAC
AGACCATCCCAACATGACCATACGCACAAGTCCTTACACATCATAACTGCTTGGGCTGCC
AGAGGAGAAACACTGGATAATAATGCAAACTCATATACCTAAATATACTACACCGACAAC
AAATACCTTACAATCTCAGTACATTAAGAAGTATTTGAAGTACTTTTACTTACCTGAGGT
GGCGTTAGAGCCCAGGGTAGCAGGGGCGTGAGAAACCAGGAGTACCAGGGGCGTGAGAAA
CCAGGAGTAACAGGGGCGCGAGAATCAGGGGTACCAAGGGCGTGAAAAGCAGGGGCGCAG
GGGCGCAGGGGGCTGGGCTACCAGGGGCGTGAATGTCAGGGGTACCGGGGGCGCAGTGGG
CTGGGCTACCAGGGGCATCAATG
>NODE_565_length_145_cov_2.041379
ATGTTTTGATTTCAAAGGACAATGTTTACAAACATGTTTTGACTTAGGATGCAATGTTTA
CAAACATGTTTTGACTTTTGAAGACAATGTTTACAAACATGTTTTGATTTCAAAGGACAA
TGTTTACAAACATGTTTTGACTTCTCAGTGTCTTCAAATATGATAAATATGAAGGCAAAA
GCTGTTTCAAGTGACATTGTGTCAAGATACAGAGAGGAGACACCGTTTGGCCAAAGTGGC
ATTTTCAGCGCATGAAACGCTGTTTCAGAGCATAAAAACAGCACTCCTG
>NODE_566_length_312_cov_1.407051
ATTTATTTGTGACCACGTTTTGCCTTCATAACAACCAATAAGTCATTCTCCTAGGTACAT
TTTCACACAGTTTTTCAAATTACTTGGGAGGTAGGTTGCTCCAAGCATTTTGGAGAATCT
GTCACAGTTTTTCTGCCTCAGATGCTTCTGTCTCTTCATGTCATCCCAGAATGACCAGAG
GGGTGTACAACAAAGTGAAATGAATGTGTTAGTGAGGTATGTTAAGCCTAAAGCCTGAGG
TTTGTGTTACAAAGGTAGTGCTCTTTTAACCTGACTGGCTCATCGCTGCAACTTATGCTA
TACAGCTAACTTGCTTTAGAGGAGGTTCTGTTCGgagtttcaaatttaaatcagctttaa
gtacttttctcttgatattctcgatgtgcaataaagattttcagctatgggaatacatta
catgtgcaaacctgtggaaccatacattagtgatgc
>NODE_567_length_401_cov_1.825436
CTTTTGCTGCCAAAACAACTGAACTAATGAGGCAGGTTTAGCAGAGGAACGGATCACGTC
AGTCCGTTGACTCACACGTTCTTTCACAGTCAATCCTAAATCCAGCATTCATGCGTCCCT
TCATATCGCCTGCTGTTTCTTTGTGTGAATGTGTATCAGTGAACTTGCTTTGCTTGTGGT
TTGTGTTTCACATGAAGAGACATTCCTGACAAATAAAAACAAGGCCTCGACATCTCCACT
GCACAGCCAGACCCAGTCACATGATGCCACAATGAGGAGCTGAAAAAGGTTGCAGAAATG
TGAGATTTACATTCTGCTTTAATCCGAGTGTTTCATGTTTTAGTGTTGCAAAAAAAGGCT
TCAAGGATGAGAACCATGTTCTGGTCGGACTGACAGTCCCAGGGGAGAGGCTCCCTGAGG
ACCAGTGTGCTGAAGGCTTTCTTATCTTCACAAAGTATTTTTCTGCATGACTGACtcatt
tccccgacacaccgcaaatgcttcaagctgaacttaaaacttatgacttttcagcctttg
gtgtg
>NODE_569_length_309_cov_3.831715
CAGGAAGTCCGCCATTTTGAAAAAAAGGCCGGATTTTGGCCTAAAACCACACATTTTCCA
GAGCTATCTCGTCCCAGGGGGTTATTCCAAATGACATGAAATTTGGCACGTTGATAGAAG
AGGCATTGGTGAGCAAAAGTTCTTAAAATCCTCCGCAAAAGTCTGAGGGCGTGGCCGTGG
CGGCGCCACAAAGTTTGACGTTTCGCCATGAAACAGGAAGTGCACTGAAAAATGACCTGA
ACGTGGTCCGATCGGCCTGAAATTTGGCACGTTGCATCACAGTCCGGCCCTCATCGCAAC
TATATGAAAATCATACCTGTCAGGAATAGCGCCACCTAGTGGAAAGAGAAACATTTTCAG
ACAGAGTGACAAAATTTCCAGAGCTAACTCGTCCCAGGGGGTTATTCCAAATCACATGAA
ATTTGGCTAGTTGATAGAAGAGGCATTGGTGAg
>NODE_570_length_311_cov_5.733119
CTGACTCCAACAATCCTGATTTGAGCTCATTAGTGATGTAAGGAGCATCTCAGTTCAATT
TATACAACATCGCTGCAAAGGTGAACAAGGTAGTGATTTCTTCAATCCATTTCTTTTACT
GTATATGTACTTCACAAACCCCCTCCATCTTCCCTGGATCTCTCTCTTTCTCTCTCTCTC
TCCCTCTCTCTCTCTCTCTCTCCCCTTTCGTCTTTCGTCTCTGGGAGTATGGGTGCATGT
CAAGTGATTGTTGAATTGAAATATTGATGTGGAGTATCAAAGCGTGGCGTAGCACTCCTG
TGTTTCCAGAACTAACCACGAAGCGCTTTGATCAGATACTCCTGTGATCTGACTTCTGAA
GTTGTTAAGAGTGCTGGAAAACAAAATGCAAACAAACTTCAAGTGCTCTTGGTATTGATA
AAAGTTTTCTTTGACAAGTGGAGatgcgtgctgtc
>NODE_572_length_344_cov_7.087209
ATTGTGACACTGTGTGTGTCAGTGAGCAGGGGGTCTCCTGGTAGTTGTGCGTGTGTGTGA
TAGTGTGTGTCCGCTTCACACATTGACTGTGAAGCTGCAGCAGTATAACAGCGGCTGCTG
CTCCGGGGTCCCGGCGGTATTGGCCTAGCCCGCAGTCTCTCTTGGCTAACTCATGTTTCA
TTCTTTGGCAATTTGCCCTAATGAAGTCCCGCAGGAGCCCCTCAGACCTCTGTTCTCTTT
CCATATTTAATCATGTTATTTTAATCTGGGGGATGAGCTAACGCCTCTTTCTCCTGCTGT
GTCTGTGTGTGTGTGCGTGTGTTTATGTGTGTGTGTGTGTGCACGCAGCAGGTCATTACT
ATAGCTGGGTTTTCATGAGATGGGATGTCAAGAGGGGGATGCTTGCTTTAAGACAATGGA
AGACAATGACTTTAATTCTGTGTGTAATATTGGCTTGACAATGTAAAAAgcgtctttgaa
aagcaatg
>NODE_573_length_308_cov_2.133117
CTTAGTGCGTTTACGCCTGTGTTTGCGCCCTGACCCACTGGGGCCAGTGCAATAACTTTG
GACTCCCTCCCACTGCATGTCGTTGCAATGACCACTCTCAGTTTTTATTTAGCTGGGTTG
TGTGCCTTCCCAGTCCAGCCGCTTTTCAGATTCATTTCCAGGTAAACACAGTGTGGCCAG
CCACAAACCTGCAGCCAACAGGCGTTGTCACAGCTGTGGCAGATAATGGCAAGTCCAAAC
TCCAGCCCGGCTCTGGAATGTTTACTGTCACCACAGGCAAGTTGGCAGCAAACATTTTTT
TTCCCAACACTTTCCAAGAGGAAGACTCTCTCGTTATTAATTTTATTTTGATGAATTACA
TGCTTAACCCTTTGCCCTGCGCTGTTTTGTGGGACTGGGGGAAGATACAAAGGCACAAAA
AGGGGACATTCATAAgtggatcttttaatttc
>NODE_574_length_298_cov_1.050336
TACCTGGGACAGACAAAGACATACAGAACTTGATAAGTGACTGTGTATTTTAATAAAATG
CTGCGTTTTGCTTTTACTGTGTACCAATGTTTACCTCAGACGACTTCAGTTTGTGATTCA
ATAGATTTTCAGAAATCTGAGAAATCACTGAATTTTTGCAGTCGTGTTTGTGGAACTTAC
AAAACCAGCAGCAATCTGACGGCAATTTAACGCGAAAAATACACTCCAGATGCTCAACAC
TTGTTCTGTCATCTCTTTCAGACCCACTCCAAACCCACAAAACCAGGTTGGCGAAAGGTg
ttcaattatggctcaataactcccagctgatgatgtctggctttatgtgtgtccatagtc
ttacactgatgtctgttaagtttcagattcagtagcagtcatttagatgatttaacgaag
aaaattaaaaagaacggagaat
>NODE_575_length_329_cov_2.009119
GAAGTCCTGAGAGCTGCATAAACAGAATAACTAATGAAGCACTAAAGTCTTTTACTCCAT
CACTTGATAAGATTTCTAGTAAGGCTACTACCATCACAGTGAATGGAAGATTACTGAATT
CACTCTCCACATCACCATAAAACATAACTTTTTTAGAATTACTTGATTACATATTCTTCA
CATAACTTGTGTTTTTTGTGAGTGGCATAAAGGGACCACATCATTATGTTGTTATACAAT
ATTGCATTGCATAATAGCATTTTAAGTAAAAGTTGAATATTTTAACACTTTATACACAAT
TAAAGGACAACTCTGATTGAGCCATAAATGAGGAGGTGACATTGATAAGCCTATTAACTC
ACGTTCACACAGTCCGCAACTTTTTATCAGCTTTTCTCCCCAGCCTTGGttgcaacaaca
tattatgacaaccactttgcttttatcctgtaatttagtttagaattcctcat
>NODE_576_length_293_cov_1.030717
ATTACTCCCCCAGCATTAGTTCTGCTGTTTAATGGGATTTGTTAAAGACAACCCTGTTTC
CATCCCACACAGTGCTGACCCACAGTGACTGTCTGAGATTTTATTAATTTTTTGAAAAGA
TTGAACCCACGTGAATTAGAAGCTGCCAAATGTGAAATCATGTGTTGCATGAAAGCAGTG
ATTGCCCTTCAAACAAGATACAGGAAGCAGGAGAGAAGGAAATGAGAAGTACCAGCAGAG
ATGGTATAATGGACATCATTGGGTGTGCTATAAAAGCCACTCTAGTGGATGTGTTCTTTG
tcacaccagaaacaaaggcagtgtaagtggctgtaaagtagagcaccaagtatgtggaaa
gcaacagcatcttgtcaaaaccaactgaagacgatgcactgccagatgtaaacgtcttaa
attgtgacccaggtttt
>NODE_577_length_296_cov_1.050676
ATCATCATCATCATGTTAATGTCTCAAGAGGACAATATGATGGGCTTGCTGTAAGAAAAG
TGTTCAGTGTAACAAAAGTGTTCTAGGCTGGACTATTGTAATTCCTTATTATCAGGATGT
CCCAATAATTCTCTTAAAAAACCTCCAGCTGATACAAAATGCTGCAGCCAGAGTTCTGAC
AGGAACTAGTATCAGAGATCATATTTCTCCCATATTAGCTCTTTATTGTTTCCCTCTAAA
ATCCAGGATAGAATTTAAAATCCTGCTTCTCTGTCAGGATCCCTGCCTCTGTCCTGATTt
gctgcagctctccctctccctcccttcccctttccctcttgtgggcgtggttatggcatg
tgtgtggatgtgggtgcatcgctctgattgcataatcagctgagtgacgacactttgatc
ctgtgtagcattgtgccatg
>NODE_578_length_303_cov_1.036304
CTTTCTGAAATTGAGAGATTTTCAGTGATCAGAGTAACAGAAATTTCAGAGTGCTTTCAA
AAAAATGGTGTATATGTATACTCAGCCCTAGTGTGTAGTTCCCTCTTTAATGATCTGAAT
ACTGGACCTTCAAAATGCTCTTTCAAAACTGAAGCTGATTCAGAAAACTGTTGTTGTAAT
TCACTCAAACAGACAATAACTTAAATAGTTTTCAGAGAAAGAAAGAACAATATGTTTTAA
GCTGACTTTTTATGTATCTTATTCTATTTCCATTCCTCTTTACCTGTTTCTCTCCCTTTG
ttctaccactcacccctcccagcactactgtccagcccccttctgtttccttcctccatc
cattccctcttatcccagggacagggaggagtatgtgatctgtataatgtgacatgagac
gtgtggccccatgatgcccctggagat
>NODE_579_length_293_cov_1.003413
ATCAGGATTATATTAACTGTCACCAGCTTTTCTGTCTAACCTCACATTAAAAAAATCCAC
TGCAATACTCCAGTGACAGTATTTAATATTAATCGTCGTCATCTGCCTCTTTCTAAATCC
TTCCAGCCAGAGCTTTGATTAATTTTTAAAATATTTTTTGCTTATAATAAAGTGCGATTA
AAAATAGAGAGAACGGTTGGGGTTACCTGCTCACTCAATTCAAGGACAAGTGACATATTG
TTCTCTATCAACTCTTCATGAACAGGAAGTAGGAACTTTTCTTCTTTTTCTAAAAAACAt
gctcacttaaaatagacaggatcaagaatggagttaatatttttattgtatgttgtgcaa
ttcagtgaggacacttgaagttattttgaatttaaacttagatttgattgatttttctga
caaaacatcacagttaa
>NODE_581_length_664_cov_5.829819
TGTCAGGAAGTGGGAGTAAGCTGGGATTTTTTGCTGTATCTCGGGACGGGAAGGTCGTAG
AGACTCGGGACTGAGACCGGCGTCTTCGGCATAGCCAAATTAGGTGGGCCAGGTGGCATT
TCCAGGTGTCTAGCACGTCTGGTTGCGGAGATATTGGCCAAAACGTTCTCCCATTCACTG
ACAATGGGACGTGCATAACGCAGCCAGTGTCATAGTGCTGAGGCCAAGATAAGTTCCCGT
AGAAGGCGTCTGAGAGCGCGTTTCAGACCGCTCTGAGTTGATTGGTATAGGTTTGTGGGG
ACATTTTTTTGGCTCCCGTTGTATGGGCCAACCCTAACCGTAAGGTCCGGAATTAGGGTT
AGGGTTAGGGTTAGGGTTAGGGTTAGGGTTTCGGCCTGGGGTGAGGGTTTGGCAAAACGG
TTAGTGCTAGAGACATGAAACTTGTGTCTACCCCCCCATTTGCTGCCGCCGCGATCGCAC
TGAGCCTACTCCCGAGTCTCTACGACGTCAGGAAGTGGGAGTAACCTGTGATTTTTTGCT
GCATCTCGGGACGGGAAGGTCGTAGAGACTCGGGACTGAGACCGGCGTCTTCGGCATAGC
CAAATTAGGTGGGCCAGGTGGCATTTCCAGGTGTCTAGCACGTCTGGTTGCGGAGATATT
GGCCAAAACGTTCTCCCATTCACTGANNNNNNNNNNTCGGCCTGGGGTGAGGGTTTGGCA
AAACGGTTAGTGCTAGAGACATGAAACTTGTGTCTACCCCCCCATTTGCTGCCGCCGCGA
TCGCACTGAGCCTACTCCCGAGTCTCTa
>NODE_582_length_414_cov_3.888889
TAGAAGAAGGTCAAGAATCATGCATCAGAACCTGTTACTGCCATGTGATCATTTACCCTT
AGAAATCTAGCCAAAAACAGTGAAATAACAGGAAAAGATGACAGAAACAGTGAGCTGGGA
GGTTGTCAGTATCTTTGATATACTTGTTCAAACTTGGCGATTGATTTTCGTGGTTGATTG
CTCATGCCTGCAGAGGCCGACAGGGGGAGTGAGAGGGAGAGAGAGGGAGAAAGCAAGGGA
GAAAGAAAGAGGGAGCCAGGCGGGGGCTGAAGTGGGGTTCATGACAGTCTGATCTGTTTA
CTAAAATGTACCAAAGTGTGTATTGATCTGTTCCTAGAGGAAGTACCCAAATATATGTAA
GCAAATGTGTGCATCCTTTTGCATATGTGCAAGACAGACAAACTAGGAACCTGCACAAAA
ATGGCTCCATACAGCTACTACAGATCAAAAACTGCAATGGCTACCTTAAACAAAGATGAA
ACGCTGTGAAgaattgaggaaaaccatacagcccaggtgttttggcctattgttatttaa
ataacatttcttagagca
>NODE_583_length_310_cov_1.006452
ATCTGCTTTAGTGGCCCATTATGCACGCTTAATATCACACTGTAAATCTGGAAGGTAATT
TTCCACCAGTGAGTGGGCAGGACAGGTACAGTAGTGTCAGTGGAGAGGAGGGTGTGTAAA
GAAGAAGACTGGGGGGGTGAGGCAAGGACAGTGTAAATGGTTTCCTCTACAGAATGCCAA
TTACAAAAGAATACATGCAGCAAATGCTAAAGAGTCCGATGTGGTGGTTCCTTTTGGAGT
TGGTGGAGAGCAAAACGGAGATAAAATGTTAGTAGATCTTGGACTCCTGAATTCATGAtg
taagatggatagaaaaataaatctgaaacaaacccctgtcaaaagttatagtaatcaata
gatcaaatgtaccagctctattaactatggacagacagaaaccgtacaagcatttagcca
cacgcttcttcgccaccacatggacaaatacaac
>NODE_584_length_354_cov_1.598870
CAAACCTCAACATGCACCACGTCCCGACATGCTCGGGAGCACGAGGGCCCATTCAACACT
GCTTGCAGCTTTATTCAATTTATTTTCTGTTTTAATTTTCAAATATTTGGTCCATTAAAC
AATAAAAACAAGGGGAAATGCCCGTCACAGCATCCCAATCCCCTTGTGGGTGTCCATAAA
GACTAAAGCTGAGCATACTTGACATTTAATGTCCCACTTTCTACTAATAGCCTCACCATA
TGAACAACATGTGGTTACGGTCCACTTTTACTGTTCCACACTCAACTCTGTAGGACTATG
AAGTCCAAGTTGGTTTGGGTTTCTGCTCTGGATATACACTGTGTTTCTCAGGCATGTATC
CTCATTCTTAAGATATCTCCATCTTCATCTCTACATAACTTGTTAATGCTTTGTTCCTTT
AAGAGGTAGTCTTGTATAACCTctaatctctttgttactttttctcttctatgcacacat
aagtatgtgagtggtttt
>NODE_585_length_294_cov_1.068027
ATGCAAAACAACTTCCTCCAGCTAAACTCAGACAAAAATGAAATCATCATTTTTGGCCCT
CAGAAACAAAGAGAAAGTGTAATCAGCCACCTTGAGTCTCTTGCTCTAATACCTACAAAA
CAGGTTAGAAATCTAGGGGTAATAATGGACTCAGACCTGAACTTTAACAGCCACATTAAA
TCAATAACATCAGCAGCTTTTTACCATCTAAAAAATATTGCTAAAATCAAAAGCATAGTG
TCTAAACCAGACTTAGAGAGATTAATCCATGCATTTGTCTCCAGCAGGTTGGACTACTGT
aatagcctgctaaatggcctctctaaaagagctgtaagacagctacagtatatccagaat
gctgctgctcgagtcctgacaagaaccaggaagtatgaccacattagtccagtgcatgga
ttaatctctctaagtctg
>NODE_586_length_292_cov_1.047945
CTATGCATCATATCTATGTATTAACAATTACATATTATGTGTGATTTTAATAAGTCAGCC
TTTCATTTCATTACACAACAGGTAGCTAGTGTTTTTTTCCCCTCCTAGTCAAATTGGCAA
ATATGTTCATGATGCACATCTCAGAACTGTCTTTAGAACTAGGTGACATCTGCTTACATG
TTTTCTCACCCTCCCCTTTTCATCATGTGTTCTGCCTTTGACACAACTGTGTCTGCACTC
AGAGCCATAATCCAATCCCTCGGTATCCATGGCCTCCCCCAGCTCTACAATTTTGTTCCA
ccctgtaagtttttgacaggagaatactatacaattattttgttgcaccaactgaaggaa
gaagggtctctggtctcctagcaacagtcagctgccaccatgcccaaggaggtaaaatta
gtcctatgagaagaag
>NODE_587_length_399_cov_4.050125
CTCTACTCACTAAATCAGCATGAAATGTAATGCCATTTGCCGTGTGCAGTGCGAGACTTG
ATAGGCAAAGGGGGAAAAAATGTATTAAACGTCTGTGAGTGAGTTTTTCTTTCTGCTGGC
CTTTGAAAGATGCCAGTTAATCTGCTTACTCCTTTAATTGTGAGTAGAGGGGTTGGGCCT
CCTCCCGGCCAGAATAAGACTACTGATCCAGAAGTAAAACGATGACCACTGCAGTTATTC
CTTCCTTTAGGTTGTGCAACCCCCCTAGTTTTCTTTAGCCACCCCTCATCTCCTCCTCCT
CTACCATCCCCTCCCTCAGAGGGAAGAAAGCTCCTTGTTCTGACAATAGACATTTTTTGC
CATATGTTGGCTTGACATCTTCATCAGGTTCACAGCAGGTTACCTTAGTTAACTTTCACT
CCACTGCCTGATGGGATTTTCTCCCCCTGTTTCTCCAATCGGCCCGGGCTCAAAGTCTAG
ACGGCCTCCGAGGCAGGGTCCTCCTAGCCCTGTGTCCACAATGGCCGTATTGTGGACGCT
TAG
>NODE_588_length_145_cov_3.310345
AGGGTTTCGGCCTGGGCTGAGGGTTTGGCAAAACGGTTAGTGCTAGAGACATGAAACTGG
TGTCTACCCCCCCATTTGCTGCCGCCGCGATCGCACTGAGCCTACTCCCGAGTCTCTACG
ACGTCAGCAAGTGGGAGTAAGCTGGGATTTTTTGCTGTATCTCGGGACGGGAAGGTCGTA
GAGACTCGGGACCGAGACCGGCGTCTTCGGCATGGCCAAATTAGGTGGGGCAGGTGGCAT
TTCCAGGTGTCTAGCACGTCTGGTTGCGGAGATATTGGCCAAAACGTTC
>NODE_589_length_145_cov_2.917241
CAAAACGTTCTCCCATTCACTGACAATGGGACCTGCATAACGCAGCCAGTGGTCATAGTG
CTGAGGCCAAGATAAGTTCCCGTAGAAGGCCTTTGAGAGCGCGTTTCAGAGCGCTCTGAG
TTGATTGGTATAGGTCTGTAGTGAGACTTTTTTGGGTCCCGTTGTATGGGCCAACCCTAA
CCGTAAGGTCCGGAATTAGGGTTAGGGTTAGGGTTAGGGTTAGGGTTTCGGCCTGGGGTG
AGGGTTTGGGAAAACGGTTAGTGCTAGAGACACGAAACTTGTGTCTACC
>NODE_592_length_292_cov_1.071918
GTGACTCCCGAGCTCTCTGAGTCAGACTTACCCAATGAGCTGTGAGAAGTCAGTGCTAAA
CAGGGTGATGTGAATCAATCCTCCGTTTTCACTATTTCTCGGGGTTTACACAAAAAACAG
ATGAGGCTAATTGTTGTTTTCCAAAAACAGCAATCCGGAGCGCTGTTCAGTGAGCGCTAC
TTCGCTGCAATAGCTCAACATTCAAAAATCCTTGAGATTTCTGAAGAATGCATCACTCAG
ATTGTTGCTTCTTGTCACATACATAACATTTTCACACAACAGTAATTCTGCATAATGAGG
ataatcccttaaatcaggcttgcattgtcggtattgagctgatcccatttgatttcccta
tcacactgatctatcgtctgcgtgctctgctgataatcatcgaagacacaaaggagacgg
attatgaataattgca
>NODE_593_length_436_cov_1.793578
CTGACTCTGTGCGTCGAGTGTTAAAGGTTATTGCCTGCATCCACAGTCACGGTTTTGTGT
TTAAAACCTTTTTTTTAAATAAAACATTTTTTCTCCAAGATTGCGTCCTCTTGTTTGTTG
AAGGTTATATTTAGTGTTTTAAAGGTTTTAATTAAGTTAAGTTTGTTTAATATTGTTGAA
AAAGTCAAAATTTGGGGAGAATGTGTGTGCCTAATTTGCATATTTTACCCAGAATCCCTT
CCTTACACACAGAGAGCAGGAAGTATCGGGTTTCAGACTGTCGTAAATTTAAATGTCCAG
CAGGAGGCTCTCTTTCTTTGCTGAGCAGCAGGTGGCTCAGCAGGCTAGGTCTGTGTCATC
TCCTCCTGTGAGAAAATGTAGGTCAAAGGTCAAGACTGAGTTACAGGCCGACCAAGGGCT
TCATCCACATAAATTTTAATCCATTTATCATTTACCTTTGTCATTACATTAGTGCCAAAA
CGGCATGGCCTCGCTCTGCTATTTTTTAAGTTATTCTCCTTTTAGCacacacattttttc
ttagacctgtagttgtctttaagatttaatccagattttt
>NODE_594_length_364_cov_1.708791
GTCCTCTTTCTAACTGTCGCAGAGTGTGATCCATTAGCTTTAATTGTGCTGCCATACTGG
TTCAGTCACATTTGTCAGCTGGATCTAAGCTGGGGGAAACAGAGGTTCAGTGCTAGAGTT
GCTTACTAGTAGTCCTCTGCTCAGAGTTTAACCCAGTCCAGTCCTTAATGATCTATCTGT
CTGCCACCCGCACAATGGCCCACACCGCTGTTCGCTTTCATTTACAGAGTGCCAGTCTCT
GAACTCCCCTCATCAGCCCTTTGTTCCTGGCTGTTTCATGTTTTTTGGGGAGTTGAATGG
CGTAGCTGTGTATGGGATACTTTTGAGCGAGTGGTTTAGAGAGACAGCTAGAGCAGGAAT
TTTTCAGTGCAATACATTATGAAGATTTCACTTTCTGCCTTTGATTCTGCACTGACAGTT
ATCCTTCAGCCCTCCTTTAAAGTCCCACTTTCAATCCctaatggctgtcatgtcgctgcg
ctctctggactcttactcaaagtgtcat
>NODE_595_length_306_cov_1.379085
ATGACTATTTAAAATTTTTTTTTCAAAGTTTAATCATGAGATACAAAAGGTGTCGTACAT
CACTAAAAGACAATTCTTTGACTGTGTGTAATGCTGCTTAAAGCTTTCATACCACACTGG
TCTGAGTTGCTTACTGAACTTGAATTCTCTTCCAAACAAGTTGTCATGTCACAAATCCTA
TTTGCAGATTCACCTGCATTTAAACTCAGATTTTAGGTGAGCTCAGGGAAATATTCCACT
TTCTTTAGAAGAATTTGAAAACAGCCTTCTAGTGTTGAAATTTGCACATGCTCCATTTTG
TTCAGTGAAGGTCAAACATCTAAGAGCAGCAGCATTGACCAAAACACAtttttgagtgga
gggagatgataaggtttacagaatgtcagatggtgggaaaaggagggcataaaacaacga
aggatggctgctgagaggtaatgaactgag
>NODE_596_length_291_cov_1.034364
GTGGGCTGTATATTTAAGTGAGTCACTTAAAGCTTGAGTGGAATAAGTGACAAAACAAGC
TTATGCCAACATCTGGCCTTTCTGGAACTTTCAGCTACATCACACAGTATTCATTTGTGT
GAGTTTGGATTCGACCTTAACGAAACGGTCAATAAAATCAAAACCAACCAATTCTGTTGA
TTTGAAAGTCAAGAATTGATTTTGAAATTCAACACTTAAACTTACGTGCACAAAAGTACT
TTGGCCATCTGTTGATGATGTTCACATATACGATCAAAAGCTCTAGAAAAAGTTAGTACT
tggagtgaacttgtttctaaaccaagtttcatcccagtgaatcagtcagtctttgtggat
ctgtttttttaactttcttattcatgaatttacttacaggtgttcccagagagactgaaa
aggagaaggagttgg
>NODE_597_length_145_cov_1.427586
CGTCGTAGAGACTCGGGAGTAGGCTCAGTGCGATCGCGGCGGCAGCAAATGGGGGGGTAG
ACACCAGTTTCATGTCTCTAGCACTAACCGTTTTGCCAAACCCTCAGCCCAGGCCGAAAC
CCTAACCCTAACCCTAATTCCGGACCTTACGGCTAGGGTTGGCCCATACAACGGGAGCCA
AAAAAGTGTCACTACAAACCTGTACCAATCAACTGAGAGCGCTCTGAAACGCGCTCTCAA
AGGCCTCCTACgggaacttatcttggcctcagcactatgacactggctg
>NODE_598_length_301_cov_1.664452
TGCACTAAATTTAAATGAAGAATCTTATTTTAAGTAATGTTTGCAATCTGCATGCATGTT
GTACAACATGAAGGTGAAAGCAGGAGCTTCAGTAGAAAGCACCTGGATTTCTCTTTTAGG
TTCTTGAAGACGTTTCATCTTCATCCAAGAGGCATCCAAGTTCAGTTGCTTTCTACTAAA
GTCCTATAATTTACAATGATTTTGATGACTGAGAATCTTCACAGACATCAGAAAATAATC
ATTATCTTAATATTTCTAAAAGTATTTGTGAATATTGTTTGGCCATAATCATTCAGCCCT
ACTTTAGTGGTTAGTTGTTGTTTTTTTAATAGAGCTTCACTTCACATTACTACCTGTCTT
TTCTTGGTTACTGCAGCTggacaaatttaggcagaagtctgacatgttttacattatttc
atgcaaacatacagtaggtggttca
>NODE_599_length_380_cov_2.881579
GATAATTACAGTTGTTAGCAGGGAGAGGAGAGCAGCTATAGTGGCCTCTCCACTCAGAGT
CTCTTATCACTCTCTGGCCTGTCATTACAGCTTTAAATGCTGCAGTGGCAAAGTGGCAAC
TATGTGTGTGAGTGTGTGTGTGTGTGTGTTTGTCTTTTTTCCTCTCTCTGCTTTATATCT
TCTCTCCTCTTCTGTCCTCTTTATCTATTCTTTCCTTCTTCTCATCTCATGTTTCCTCTG
TTCTTAATGTCTCCCTTCCTTCCATCCATTCTTTTCTCCTCCTATCTGTATATTTTCCTT
CTTGATATGTTTTCTCCTCTTTGTCTCCATTTTCTCTTGTTGCCTTGCCTCTTCTTTTTG
CTTGGAGTGATCTCTCATCATTCCTTAATTTCTCCTAGTTTTGTTTTCTCCTCATCTGCC
TTTTGTCTTTTCTCCTTTTTTCACTCCCCTTCCCCTTCCAAGCATCACCTCAGCTACATC
TCCTTCACTAATCTCTCTTCATCTTCACTATTTTTTGTAGTGTg
>NODE_600_length_145_cov_2.282759
GAACGTTTTGGCCAATATCTCCGCAACCAGACGTGCTAGACACCTGGAAATGCCACCTGC
CCCACCTAATTTGGCCATGCCGAAGACGCCGGTCTCGGTCCCGAGTCTCTACGACCTTCC
CGTCCCGAGATACAGCAAAAAATCACAGCTTACTCCCACTTGCTGACGTCGTAGAGACTC
GGGAGTAGGCTCAGTGCGATCGCGGCGGCAGCAAATGGGGGGGTAGACACCAGTTTCATG
TCTCTAGCACTAACCGTTTTGCCAAACCCTCAGCCCAGGCCGAAACCCT
>NODE_602_length_296_cov_1.057432
CAATCTCACTGATAAATATGCGTCTGTACACCTGTTGATCATGTGATCTACTTCACACAT
GACAGGTGTGTTGCTAGGTGTGCACAAACAGAAATGTGGGTATGTCAGCAGAGACAGAAA
GAAAAATGGAGATAAGAGTGATCATAGATGATGATTTAAGAAGCTCAAATTCCCTAATTT
TAAAGACAAATGGTTGAAGTGGAAAAGTTTGGAAATACCTGACAGAAAAATCATTGGGAA
ACTGGGAAAAAAAGAAGAAAAAGAAAATACATTTTTGTACAGTGAGATGAAGCAGAAACt
gaatttaggcaaaaagtgaaaattaagaaaaatatgatttaaacagaaaaatggtgaggt
aaaaaaattaatatcacaagacacaggactccggcaaaatgacaaaaaataccaaatgaa
gaaaaaggagacaaagacag
>NODE_603_length_292_cov_1.544520
CCAACATCTCCTGCCTTACGACAGAACTGTCACTAGAGGGCGACGGAGTCAAAAGCACCA
TTCAATGGATTTCTGAACACACACTTGTTTAGGTCTTGTAAAGTGAAGCTCATAAATAGT
TTCCTACAAACAGTGAAAAATACAACAACAACAATATATATGCACAAAATGGTGTATGAG
GTTTTCAGGGCAGTTAGAGGAAGGAGGAAAAAGGGTGAGAGAGGGGAGGCGGGACAGGAG
GAGAGGGGCAGCACCTGGGCAGCAGGGCTGGCAGAGTGCAGCGATAGGAAGGAGGGACGG
TGGGTGGTGCAGGTGTAACAGTAACAGCAACGACTGTCGAGAGGAGGTGAGTCCTGGGAG
AGATAAACGCCGCCAGGaggagagtcagacagagagaaagagacgaggaacaaacggggg
aaaaggacaaaagaac
>NODE_604_length_296_cov_1.060811
TATACTTTACGTGTAAAAAAACTTAACTTGTCTGGCAACGAAAGCTGCCAGATAAATGTA
GTGAATTAAATAAAATACAGTATTTCCCTTGAAGACGTAGTTGAGTAGGTGTAGAAAAGC
AAAGTACAAGTACTCCAAAAACTCAAATTCTCACTTAAGTATAGTACTTGACTAAATCTA
TTTAGGGAATCAGTAGGAAATGAGGGGGAGAATATCTTCCATGTTTAAGTTTGTGTTTTG
TTGACCCATCCATCCACCTTCCTCCCTCTGTGACCATCATGGCTCTGTAATAACATCATC
ctctttcctcctttgctcctactggagaagagtattatcttttacagccactacaggtgt
ttggtacttgaatgtgatttgttgaaatgaaggatgctgttactgttacttttcttagga
tgatatttcttgtttttgtg
>NODE_605_length_291_cov_1.037801
ATTACCTTATGCCGCACAGAAATAGCACCATGTGGGGAGTGCATGTATAACTTACAGATA
ACTGACGGGCAAAGCTGAAGTTTCGCTTAAGTTAAGAAACGATTTAAGTTGTCACATCTA
CTTCACACAGAAATCCTGGAACTGCACCATCTTGATGTCCATTCTCACTAAATGTACTTT
TTAGATGATACCTTTGGAGTTTGATGTTCATTGTTTCATGTGCATTTTCACCATTTTCTG
ACATTTCATAGACTATCAGTTAAAAAATAACTTGCATAGTGATGTAATAATTAGTGTTGc
tctactttgatgcagtgaaagccgtaacgctcaagtccttaaaggggatttgtacatctg
tttgacactcatgcgaaaagaaagattaatggctttcaattcaattcagttctgtttaat
gcatataggactaag
>NODE_606_length_295_cov_2.125424
CGAACCAATTTTGGCATCAAAATCGTCTTTGTATTAAGATATTGGCAATGGATTGATAGC
TCTGATCCAACTTTTTCTTTTGAAACCCCAGGTTGTTTTGCAATGCTTCTCAGATTCTGT
CCTTCCCCACACTGATCAGACTGGTACAGAGCCTCTAGCTGCAACAGCGTGTTCACTTGA
GTGGTTTAACATCTCTGTGTGCTTAATATGCCTATCAAATCCCTGATTAGGGCCTTTATC
CCTCCAAGAATCCTGCAGGGTGCTTTCTAAAACACTGGCTCCAAAGAAAAGTGCTACGTC
TCTTTAACACGATCTGATGTTGTAATGTGTACCATTAAGTACAGATGCTAACGAGCTCCC
CTTAAACTTACATGTCAACACATCTCATAAGCCTCTTGTATATGAAGAGCTGATGAGAAC
CATAAcagcacaacacaat
>NODE_607_length_292_cov_1.075342
CTTACTTTTTTCCTGCTGACCACTAGATGGCCCTGTTGTGCAGCCCTATTCCTAATGTTT
ATTGATATTAGCATAAACATATAGACTGCACACAGTCTGTGGTTATGGGACAATTTTTAG
TTTTGAACGGGGCTGGGTCAGATTACATTAAAATGTAGTCAGTTACAGAATAAAACTTAT
ATGGCAATTTTGTAATTTGCAAGGTAAAACACTGGATTGCAAAGAATGTAATCTAATTGG
GATACATTGATCAGCCACAACATTAAAACAGTGACAGTTAAAGTAAATAACACTGATCAT
ctcattaaaatgtgatgttttgctgggaatcctacgctcctggcattcatggggatgcta
ctctgaaacataccacctaaacattactgcagaccaaacagtttttaaacttgttatttg
ccagactaatgttaac
>NODE_608_length_327_cov_1.525994
TGGTCCACAGTGCATGTGTTGAAGTTAGTGAGCCTCCATTACTTAGAAAATCAGACATTG
TATCAGATGCATGTATACAATGTCAGTGTGCTGATGGATACCTCTGCACTTACCCCAGGC
ATATTGAGCGTGTCTTCTTGACCCACAAAACACAACTTTATTTCCCTGCTGTGGACAGAA
CCCCTGTGGGTGGTTAACCTCATCTACTCTCTCCCCCAACTCCAAATGCCACTCCCCAGT
GTGACTACGCTGCTATGTGTACATTATAATACCCTGAGCCCTATATTTAATACCCCCTCC
TGACTTGCAGTCTGAAATTCTCTCTCCATGACACATCCATACTCAGCAGGACACTTCTTC
TTTGCATTATCAATCTCACTGCTTTATACCATATATTTCTCTCTTGTATGTGAGGCATAC
TGTTTCCACAGGCCTGTTGTTTTCATTTCCATTTAGTTCTTTCTTCGTGAg
>NODE_609_length_291_cov_1.164948
TGCACCTTTTAGAAGTGTTCTTCACAAACCCTGTGAGGAGTCTAAAGGGGTGTTTTTATC
CATGTGTAGCACATCAGACTACAATGAGTTCAAGCTTCTGCTCTCCACATTTATGCCTAT
AAGTTGGAATAAAGTCAGATGTGTATGTGTCTAGAAGTAGTTCCGCTTTATTAGAAATCA
TTTGTATCATCCACTTTCTAACTTTAACAGACAAGAATGAGCTTTAGGCCAATCAAAATT
AATGTAAATTACAAGCTACATGTAAATCTACATTATCTTCAACAGATGAATGTATGGGGA
AATACATACATACAACCTTTGTAATTTACAAAACACTGATGTTTTaaaagacggacttcg
aagagaaacagaggaatgtgaaatagtggaacttttatcaaagccattaatctcctgctt
taaatgcaagatatg
>NODE_612_length_339_cov_1.439528
TTATCTTTCCTCTTTGCCTCTTCTCTATCATTCTCATGCACTTACAGCTCCTTCATCTAC
CTTAAATCCCTTTTCCTCCTTTCCATCTCAGTTCTTCTTGTTGCCACTTTTTCTTTCTTT
CTTTCTTTCTTTCTTTTTTTCACTCCTCTCCCATTTTTTTCCTTTTCTTCCTCCTCCCTT
CTTCTCTCTTGTTGCCAGTCTTCTCTCTTCATCATCTACCTTGTTCCCTTATGATGCTAT
TCGCTGCTCTCTTCATACCTTTTAATCCTGTCCTTTCACTTTCTTACTTCAGCCTTTAGC
TCACTGCCTTACCTCCTCCTCTCTGTCCTGTTCATTCTCACCTCTCCAATCTTACTTTTT
TCCTCGCCCTCTGCTTCACTCTCACCCTTTTGTCCTCTCCTCTTTTTCCTCTCCACCCCT
TCCCCTCCGCTCCTTCTGATTCTCTATTTAACATTCACCTCTCCTCCTTCTTCTCCTTAT
GAt
>NODE_614_length_299_cov_1.003345
ATGGATGTTTAGTTTACTGTAGCGCTATCTGTGGAGTTTTGGACTGCTTTAAGCAAGTTA
TCAAAGCCATCTGTTTGGGCCTACGGGCCGAGCCTGATTAATATAGCCACTGAATGAGGA
TGTCACAAAGAAACTGCAGTCACAGAGACCCACAACAGGGTTTCTTAAACTAGCTGAAGG
ATTTAAAGCCTCAGTCCAATTCTGATGTTGAGCCTTTAACAGGGCAGCATCAAAAATGTC
TAATAAAGGTGTAACTTCAGCTCACACTGACACTTTCACTTTACAGAGCCGCAAACATGC
gttaaaaatcagcttttcgtgctgtcagggttttatgtgggtctcctgcggcctctgttg
gacggtatctgggagatttaaatgacaaagttcaggcttgaattgaagacttggatgtga
gacaaaggcgtctgagcacaaac
>NODE_615_length_291_cov_1.061856
TAATACTAACAATAACAACAACAACAATAATAATAATAACAATAATAATAACAACAACAA
CAATAATAATAACAACAATAACAACAACAATAATAATAATTATAACAATAATAATAACAA
CAACAACAATAATAACAACAACAACAACAATAATAATCATAATAATCATAATGACAAAAA
CAACACGGTTCTGGTGGAGGGCAGCGGTTCAATCTAAAGTTCTGATTCAGTCACTGAAGG
TTTTACCGTTTTCTTTCTTGTTGTCATGAAAACAGCTTCAACTGTAATCGACTTTATTTc
ttcatttatttttcactttgaatcaaacagtttgttttcaaacttttcttccatcagatt
tctgcgatgcagagactaaactcatgtcgtctccaggtgtgaaggcgttcatgttccgag
ttaaggacctgaagg
>NODE_616_length_569_cov_6.959578
TGTAGATATTTTAGTAAAAATTGGTGATAGCTCATGTTAACCATTGTTCAGTCTTGACGG
CTGAATGTGATTTTACGGAAACTCCCGGCGGTGTTTATATTGGGGTAGAGGCCAACCAAA
CTATGCATGGGAAGGTAGGTTCATCACAACCTAATCGTAGCGAGATTGACTGTCGTTCCA
AGGGACCAATCAGAAGAGCGGAGCTAAGATCTTTTCCTTGGCGACATCCAATAGAGACTC
CGGAAATTACTACTGGGGCGGGGCTATAGCGCCGTTTCTGCTGGTTGTTCGCTCCAGCCT
GTATAGTTTGTACGAGCAGCAATTGTGATGCAGTCATAAGACGGCCAGGACGAATTTGGG
GCGTATGGGAGTCACATGAAAGGAATGATGCAATGCTTGGCAACCAATTTCTAGCTGGGG
ATAACACCAGCAGAATCAGAACATGTTTTATTAAACAGTGTTGGCTCTAACAAAAATCTA
AAAATATACATATATGCATGGATATCTAATGTCGAAGAATTGTTTGTTTCCGGAACACAA
AAGCTGAATCGATTTTCTTACGACTTGTTTTTATCGTGGTTTAAAAATTTTTATTTTTTT
TTAAATCCAGCCAATCCATTTAGCGCTTACTTGCTCGTGACGTGGTTATCAATTGTGTTG
CCAACCGCTGCTTTTCACCTGTCTATTGATTACAGGTGTTTGCCTAAAGTTGt
>NODE_619_length_303_cov_2.587459
AGGATTGACAGATTGATGGCTCTTTCTCGATACCGTGGGTGGTGGTGCATGGCCGTTCCT
AGTTGGTGGAGCGATTTGTCTGGTTTATTCCGATAACGAACGAGACTCCGGCTTGCTAAA
TAGTCACGCGGCCCTCCGCGCGGTCGGCGTCCGACTTCTTAGAGGGACGGGTGGCGTTCA
GCCACACGAGATTGAGCAATAACAGGTCTGTGATGCCCTTAGATGTCCGGGGCTGCACGC
GTGCCACACTGAGCGGATCAGCCCGTGTCTACCCTTCGCCGAGAGGCGCGGGTAATCCTC
TGAACCCCGCTCGTGATTGGGATCGGGGATTGCAATTTTTCCCCGTCAACGAGGAATTCC
CAGTAAGCGCCGGGTCATCAACCCGCGTCGACTAAGTCCCTGCCCTTTGTACACACCGCC
CGTCGCTACTACCGATTGGATGGTTTa
>NODE_620_length_327_cov_5.847095
GGTTCCCCCGGTTTTCGCTGGGCTGGATGCGGAGCTGCGTGCGCGGGGAAGTGTACTCTC
CAGTGGCTCGCACACCATCTAGTGAGGAGACGCGATGCAAAATGGGAGCAGAGCTAGAAG
CAGACAACCCCCAGGCTCTGATCCTGTTGCCATGCGGCCGTTTCCCGGGCAACCCGTTCC
CAGTGGCTCGTGATGGAGCAGTAAAACCGGTCGGTATCGATAGAACCCGGGAGCAATTAA
AGGTATCGACCGGAGAAGCTCCCCCCGTTTAAGGAAATGAACGTTTGGATGGAGATGGAC
GCTGGGTGACGGTGACGCAGGAGCATCCCGGAGGAGAACTCTGGCCAACTGTTGGGAAGA
CTCGTTCAGATCAGAGTTGGTGCAGTTTCAACACAACAACACAACTCGGGCTTTATGATG
Agtccccgcagagggctggggaacccccaacaagcgcacacaaagagaaag
>NODE_621_length_357_cov_1.627451
CTAACCTTTAACTTAAATCGTTGCTTATTTAGTTGTTTATGAATACTATGTGAGTTCTTT
AATATGTGATATAATAATATGACATACTAAAGAATTTAAAGAAAGCAGAGTTTGCAGGCA
TACACTAAAAAGACACAATAAGCCCTGTGAAGCTAGCTTCACAAATAGAAAAATATTCAC
AAGTGCAGTTTCAAGGTAAAGAAAAGTAATAAAAGTATAACATAATGTAATACTACAATT
GCTTCTAAGAATAAAGAGTTTTTAAAAAACTGGACATAAAGTATCCAGGTTGTAAAAAGA
GTTGCCAGATAAGCCTAAGACAATTGTTACATTTCTTTCTCCCTCGTTTGTATTTTCTGC
TGTTCTCTGCTTCAATTTCATAAAATATGACCAAAACTGGCAGTTGAACATTTCAAACTT
TTACATTAAAATGACTCACACAGAAACATAACTTTAAGGGTTTGTTTGTTACGTTCCTCC
ATGCAGGATATCAGAGAGCAa
>NODE_622_length_336_cov_1.107143
CATACTTCAGGAAACTGAACGCAAACAGGCCCACAGATAACTTTAAAACAGCCATCCAGG
AAATCCTGAGCACACTCCAGTCTTTTGTACATGGACAAAGAGAATGCTCAAAGAGACCAA
CTCAGTGCAAACACCTTAGTGTGTTTAGTGCGAGAGGAGGCGGCGGTGGTGATGGTGGTG
GGGACAGATCGGGATTTTTTAACCAGTGGTTTTCGAGAGGCTGAGGAGGACATGGTGGTG
GAGGAAGAAGAGGAGGAAGGCGCCATGGATACTGATTGCCCAGGAGGTGGAGGCAGTGCA
GTTGAAGCTGTGGTGGTGGTTTTGTGAGGGAGTTTAGAAGGTGCTTTGCTCCGCTGTGCA
GCCTCTTGTTTCCCCGTGGACCCTCCACCTTTCTGTGATGGCCTCTGCCTCACCACCTTC
AAAAGCTCGATCTGGGTGTCAGCTGTACCCtgagccaggccgaagtccacaagagcaaac
>NODE_623_length_305_cov_1.019672
TACACATGAGCAGTTCAAGGACTGTTGGAAATATGAAAACTACATGATTACTTTCCGGAC
GTGTACCTCAAAGTTTGTAGTTTTTATGATTTCTTTTAAAGATAACATGTCTTTTTGGGT
TTTAGGGTACAGAGACTTAATGAGTGAGTTTTAAAGGGAGGGAGAAGGTGGATACTGAGG
TAAGCCAACAGTTTCTTGGCTTTAATTGGGATTAAAAAACAATGTGACACTCTGTAAGAA
AGCTCAAATGACCCAAAATGCCAAGCTCTTCCTTTAAGGCCTCTCCTTGTGGTGCATtta
agtgctctgacacctcagtctgatcaaatttacaatgcaaacaacgttaaaagtggtcac
atttgctcgtggttgatcttattcggttgcttttctgtttagttagtttaagaattcaca
gcttttctctaaacgactcaactagatac
>NODE_625_length_291_cov_1.072165
AACATGTTATTTGACTTCAAGGAACCGTACTAAATTGGTTTAAATCATATTGATTAGACA
GGTTCCAGTTTGTTTATGTTAATAATGATTCTTCCACCCACACTAGAGTTAGTTATGGAG
TTCCACAGGGTTCTGTGTTAGGATCAATATTATTTACTTTGTCCATGCTCACCTTAAGCA
ATATTATTAGGAAGCACTGCATATATTCCCATTGTTATGCAGATGACACCCAGTTATATT
TATCTGTGAAGCCAAATGAAACCAATCAGTTGGTCAAACTCCAGGCATGTCTGAAGAACA
taaaggacttctgacaaagctggtgtttttgtacttggccctaaacaccttagaaatcca
ctatttaatcagatagttactctagatggcattgccttagcctctagctctactgtaaaa
aaaccttggagttac
>NODE_626_length_297_cov_1.774411
CGCAGAACGGAGTTACCGAGAGGGAAGCTCATGCCACAGGCTGTGTTTGGTCTCTCCGGT
GAAGAATGAGGCTGATTTGAGATGCAGTGTTGCAGAGATGGGCCTCCCGGTGCCGTTGGT
CTGGTTGTTAGGGAGCAGTTTGTCGAACATCCTGAAAATACAGCAGTGTTACTAGGTCTG
GATCTGAGGACCGGGGAGGGGGCGAGAGGAGGCAGGCAGGATGTGGTGTTTTTGCTCAGT
AGGAGAGGGGGTTTCCCTCATGCTGTCATCTGTGAATGGAGCTGAATGGACAAACTGCAG
GGACTCTGTAGAGTGGCACCACAGATCCCTGTTCAGTCAGAGGCTCCGCTGCCATCCATC
ACACTGCATCCCTGCCTTTTATGGCCTGAAACACAGGGGAGGGAAGGAAGGAAGGAAGGA
AGGAAGGAGGGAAGGAAGGAg
>NODE_627_length_301_cov_1.036545
GGATTGTCAGACTGAAATACTTCATCCTGTGTTCAACAAGTTCTGGGATTTTCCAGGCAA
TCACACCAACCTCGTGCTAGAATAAATCTAGTGTGAAGAGAAGTGGAAGGGTTTGAACAT
TTCTCTCGTGACCTCAAGTGTAATACCATCTGAGCAGACTCTCCTAAATGTTATCATTCA
CGTGGTTATGAACTTTTTGTCCAATCTTACACACATGAGCAGACAAACTAGGGACAGAAA
AGACTGCACCTGTTTCCAACCATTTTGCTTTTTTCCATCTATGCAACATCATAGAGCAAc
atcaggggaaatgtaacttgagtaatgctgcagcttgggtcttcacgagcatacctgacg
tacaaaatgcatgcataaacaactgcttcatgacttaccaagagacatccagtacatcag
acgcggggcaacgccttgtggaggg
>NODE_628_length_301_cov_1.033223
CTTACTAACACAGAAGTGTCTGTAGACCAAGCGACTGTCTCTTCTGATCACTACAGTACT
GAACACAGAAAATGAGTTGTAGTCTTTCACAGTATATATCATGTAAAGTTATGATATCCA
AATCATTCTCATAGCTGATCTACATGACGGAAGTGACTTGTTTGTTAAAAAAAGGTCTTA
CAGTGTGATGCTCTAGACACAAGAGCAATACTGGACCACCACACAACATGAATGACTATT
TTGTTGCAGTTTTATCGATGAACAATGGGAAAGTGAAGCTCAAGTGTTGTTTGAAGTCAg
tagtgtagctgctacaggaattgtcactgattttaatgataaaaactgtatttacccacc
tatgcttattgatattgtgaactgatgaatacccattcataaaatttgtgtgataatgtt
tgttaaatagaggtatcttggataa
>NODE_629_length_505_cov_1.136634
CCTTGATGCAGGGGCACTGAGGGTCTTGTAGGCTTTGTGTTATTATATCAAATTTATTAG
GCACAGATGACAAATGAATGAAAAAGCAGTAAAAATATGATGAGTTAAGTTAAGATAAGT
TTAGTTAAGTTAAGCAAGATAAGATTACTTGAGTTAAGATAAGTTGAGCTAAGATAAGTT
AAGATAAGTTAGAACTTTATTAATCCCAAAGGAAATTCTTGTGACAGATATTGCAATGCC
TCAAAGTGGAAAGCAATAAGATATAGTGAAGCTAAAATAAGACTAGACTAGATAGGTGAA
AGTAATGCTGGTGAAAGTGAAATATTGCACGTGTAATCAAAACGCTGAATGAAAATGAAG
TGGTGCACATGATAATGAAGTATTACACATTAAGCTGAAATATTCCACCTCAGGAGAAAA
ACATAAAGAAATGCATTGATGCATATTACTGCAAAAAATAATGATATTACTGTTTAGATC
TGAGTGTCTGCTGTTCAAAAACCAAAcacatatcagactataacatgatcctgcttgcct
ttaaaccacaagatggctactaaatgtcagtctttctgctgccacctactgtacaacgtc
aatttcagtttctcctccgggagcccttcattgcatttagagtgctttc
>NODE_630_length_294_cov_1.387755
AATGTATTTTTCTTTGATTTCAGTTCCTCTTTTCACTTGCCATCTTCTCCTTTTACCGTT
TTCTTCTTTTTTCTTTCCCTCTCCTCATTTTCGACATGCTATTTCTTCTTTCTCATCCCC
TCATCTTCCCTCCATCCCACTGCTCTTATTCTATTATTTCAGCTCCTCTACCTTCTTGCC
TTTCTTCTTTTCCCCTTTCTTTACTGTGTGTCTCCTTCCTTTCTTTTCTCTCCTCTTTCT
GCTTGTTCTTCCTTGTCCTTTTACGTTATCCTCTCTTTTCTTGCCCTCTCCTCACCTTTC
CACTCCTTTCCTCTTCTGTCTCTTCTCCTTTTCACTCGTTGTGTTCTCCTCCTTTCTCTT
TTTCAATTTCTACTCCTCTCCGCCTcctgtcctctcctctctcttcctactttatccctt
ctcctcccccttggtctt
>NODE_631_length_481_cov_2.611227
GTGCTCTCTCCCACAAACACTTTTATTCTTCCATCTGCCTGCATTCAGTCAGTGCTGGAC
ACACTCTCTGGTTTTGTTTTAGCCATTGTCTGGGGTCACATTTGAGACCTATGCAATGTA
GAGTTCTCTCCTCTTTCATTAAATTCAAAATAGGACCCATTCCAGCGGGAGAAGAGGGGG
GTAGAGAGAGGGAGCGAAAAGAGAAAAGTTGCTTCCAAAGTTAAGATCTCTTTGTCTCTG
TGTGTTGAGTATGGTGATACTGGGAGGATCAGACTTTTTGTAAGGTTCTTTATGAGTAAA
CACAGAACTAATGCTCTAGCTGCCCCATTAATTTGCTCTCTTAACTGATTTTTGCGCAGT
TATCCAGCGCTGACTCATAGGCGTGTTCATTCACTGCATTTCAATCTAACGAGGGCTGCT
GTACTTCATCCATGCATTTCTGCATCCTCTCTAATCACTTAATCAAGAGATCCATCCATC
CTCTTCCCCCATCCCAGGGACATTTGTGGAGTTCAGTACCAGTCCTCCCAGCTCAATCAG
AGTGAATTAGGTGAGCTGGAAGGGGGGAatgctcagtaccttctgctgtgctccggtgtc
cagcaattatgctaatgctaagcgg
>NODE_632_length_304_cov_1.029605
AAGTGAACCCTTGAATATTACACACAACTAGTTTGCCTCATTGTAAATGCAAAAGCATTA
TAAATTGTATCTTTAAGGTGAACATGCAACTGTTATTACTTATTATTGTGTATGTATGTG
TCACCATTGAGGGATTCCAATATGGCTGCCACAGTGTTATATTAGCCCTAAATATCTGAA
TGTAATAGCTCTACTTTAATAACAGCAAAAGAACATTAAGCTACTCAAGCAGAACTTCAG
TGGAGGTAAAGCCACTAAATAGTGATTTCAACAATAAATTATTACCCACTGAACAGACTa
tacagcaacccaaattaggataacacactccactgagcagaaaaacaaaaactctaacac
ttacgaaagactaatagttttatcgagaaagaaatggtaatttaactcacaggcacaagg
agaaatgtttactgatagtattaaactg
>NODE_633_length_290_cov_2.224138
TGAATACTGAGAGCTCTCTTTTGCACATGAATTGTCAGAGTGGTTGGAGATCATTTAATT
CTTAAGAGATGGTGATTAACACATGCATTCATTTCAGGTTATGCACCTCTTTGATGCCAG
CAAAGGGGGAGAGACCAAAAGAGGAAGAGCGAAAGATGGGGTGGGAGAGAGAAGAAGAGG
AGGAGGAAGGATGAAGAGAGGGGAAGGGAGGGGAAAAGATAGAAGAAAGAAATACAAAGA
GACAGACGGAAAGCTACACAGGAATGGGAGAGGCAAATCCCTCATAACCATGTATTACTA
ATGTGTGGCAATGTGCAGGAAAGACTCTTCATTAACATTGTTGATACTGAGCACAACCTC
ATTCAGAAAACAGAAAGAGTGCTCTGCATTGGCATACATTATCAACAAGCATGACAAAAG
ACTGGAATCAGAAg
>NODE_634_length_308_cov_1.016234
CAGAGCCTTTCATGGAAAACATCCTCACTTTAAATATTGAATCCTGGTTAGATTGTCTGA
CTGTTTATATAAAAGCAAAACTAAACTCTCGAGAGTAGTCAGACTTGGCAGATCAATTTC
AGGCTGCAAACAACACCAGCTATCGTATATCATATAGAATCAGTTAAAAGAATGACTCAT
AAATCTTTCAAAATCATTTATTCCATTTGCTGTAAATCACTTGAATCTGTAATGAAGATA
GATCAAACCAGCCTGTTTGTGGCAGCGGGCATTTTATGTATCTTCTCACACATGAACTGT
taattttaaggcaaaatactgcagggaaataaagtgaaaacttgaactaatagatatcgc
cttgagactttcccatttgatgacttaaatgtaggcagtttttctgttttcaattttgaa
tgctatgtttagatatggaaatgagatgttat
>NODE_635_length_303_cov_1.036304
AATCCAAATGAATAACATTTAATTTCAGGTGAAAAGAAAAGAGAAAACACACAACCAGCA
AAGTTAAGTATGAGTTTGACTGACAGCATTTGTCCTCCAAAGTGTGTTTCAATATTGAGA
TAAAATCTGTTCATTATGGCCACATTGATTGTATAGTAAAAATCTTCCTCCTTCTTAACC
CTCCTGAAAATCTTAGCAGCTTCATGGGTTCATTATTTTTTCCTTATTTTCATTTCTGAG
ACACAACATGAGCCGTGCACTTAACAGTGAAATGTCACGCTCATGATGTGTGGTGCAGGT
ccctgtgtcctgtgaaataaatcccctgaaactgattgtgtcctcaaagaaatgaagcca
aatctcaccctgttgatgaaccagtagtgggcttaagggataattcagcagcaaaacaga
ttggaaaaaattctcccacttggtcgg
>NODE_638_length_343_cov_1.166181
CCAGACGGTCCTCATGAGTACAGCGAGAGAGGAAGTGCCGATGTGGCTTCACGCTGGCGA
GGCGCACACAGAGCTACTCGCTGAGGTTTGATTTATGAGCGGTGTTTAGCGTGCGGGACT
GAACCGCACTGGAAACCAGTGTACCAGAACCTGAAAGAGATCAGCCAAAATATCCTGTCC
AACCTTAACTACAGTATCAGCACCCTGCCAGAGAAAGAGAGAGAGAGAAGTATGAGCAGA
GACAAAACAAACAAAACAAGAGGAGAAACAAATGATAGAAACTAGGAGAAAGGACAAAGC
TACGGAACAAGCAATACATGTATAGAGATAGAGTAAAGGAGAAAAAAGAAGGACAAAAGA
AACAAGGGATAAAgggagtaggaaaaagtgggaatgggaaggggagagtgaattttatca
atctgattccagagtgcagaacatctgtttttcatttagttttgtattcagggaacaaaa
cggtctg
>NODE_639_length_308_cov_1.012987
GTTTGCAGTGGCTGAGAAAATGGATTAAGAAATGTGATGATGACAGTGAAACTTCAAACT
GGATTGCAGCAAATACCAAGGTATGGAATCAGAATTCATTTTGTCCCCTCATTGCTGAGT
TTGTGCTGGTAGAGAAATTTTGCGATGGCCTCAAAGAAATTTAAATTGTGAAAATACTCA
TCAACTAGCCTTTCATTAGATATTGTTTTTAAAAAGCTAAAAACTTGAGGTTACTCTTCT
CATAACCCCTGTTCTCTGATAACATGGATGAGTTTCTTACTATGGGAACGCTCTCTTAGt
attgtcctctcacgtgggacagtgtgagccagtaataatgcattgccatctaacctgtag
aaccttgcaaaggtcaaaggtgaaacccagcttgcccccgcacatatttctccatacaca
cacccttaaatagtcctgaggaggttgccatg
>NODE_640_length_145_cov_5.062069
TGGCTGCGTTATGCACGTCCCATTGTCAGTGAATGGGAGAACGTTTTGGCCAATATCTCG
GCAACCAGACGTGCTAGACACCTGGAAATGCCACCTGCCCCACCTAATTTGGCTATGCCG
AAGACGCCGGTCTCAGTCCCGAGTGTCTACCACCTTCCCGTCCCGAGATACAGCAAAAAA
TCACAGGTTACTCCCACTTCCTGACGTCGTAGAGACTCGGGAGTGGGCTCAGTGCGATCG
CGGCGGCAGCAAATGGGGGGGTAGACACAAGTTTCATGTCTCTAGCACT
>NODE_641_length_340_cov_1.711765
GGGCAAGCCATCACATCAAAGCAAGATAGATCAGATAGCTACCATAGCTACCAGGAATAA
ATAACACTTACAATACTGATCCATTACAGGCCTAAAAGTGGGTTCCAGTGGTAATCTAGA
TCGGTTATCACTGCTGGAGGGCCTATGACACAAGAATGTGCCTGTTTATACTTTGCCTTA
AGGGTGTCTTTTTCAAGTCTGATCTGCATCACAGAACAAGTGCAGTTGTTTTGGATGAAG
TAAGACCACCACTGACAAGGATAAAGCTTTAAACGCGGGCAATTTTAGTTTTACTAGTTA
TTGATGTACAGATGAAGTGGAGTGTGAAATTCTGAGTGCCTGAATGCATCAGCATGTGTT
CCAAAGTGGCCAGTCAATTAAATCCCTTCCcttcccctctcaatacttactgctatccag
ctcaaccccactatcttgttatcccatggtcataaccactgaataatgaatgctgggcca
tttt
>NODE_642_length_301_cov_1.039867
GTATGTAAAACACTCATCTAAATTCAGTGTTGGGTGAACAGAGGTAGAATGGCTTTGAGT
GCTCCAGTAGTGCACATGAAAATCCTGCATCAAGCCGAGTTGTTGACAAAGACACACTTC
CTCAGTTGTACGAAGCACATCTTTGTTGATTGCTCCAGCCAATATTAACCTGGATATAAA
AGCAATTCCCAGATAAGAGTTTTAATGAAATGGCTAAAGCGACGTTTAATTCATATGGGC
GGACACTTTTCTATTGTTGCTGAATGACAACATTAAGTGACACATAAGGATAAAGAATAA
aaagaggtcaaagagaggagtaaggcaggctgaaagaaactccgtcactgagggggagat
ttactcacattaaatatcccatttccttgcgagcagttaagctggaagcttgaaaaaaag
atctgaaaactggaaaggaagtagc
>NODE_643_length_300_cov_1.043333
CAAAGTATGGAGAATCTCCTCTCTTCTATGCATGTGCACCTGGAAGGGTAAATCTCATAG
GTAATGTCCTTTTATGTGTTTCAGCAGGTTTAATGGACGTCTGCATAGTAGTAGTATTTG
TAAATCTCTAGCATCATTTTTAGCCTTATTTTTTATTTACTGTATGTCACACTTTCTCTC
CAAAAGCTAAAATGGAAAGTCTGCATGGTATGAATGTGACTGAGCTAAGTGAAACATTGT
TGTGCCTCAGTTCTGTGTTTCATTAAATTAGGTGAAGTGGCTGTTGATCATTTTTAGAAC
gagttcaacaacagtacgatcacggtctcattgttataaggccgttttgtactctctgac
ttagagtttgtgtaacagtaaaaaatgtgagaagtataagaggacctgttgtatttcaac
agtgtcccaactgtccctgatcca
>NODE_644_length_293_cov_1.013652
GATACTTCATGTTTTCTTTCCAATCATGGCAGTAACACAATTGTACCATGCACTTTGTAC
TTACAAACAATTGCTTGCGCGGATGATTTGGGATCAGTAGCTGCTTTGAAATGGCTCCAA
GTGATTTTCCTGACTGATTTGTTTTTCAGATGTGTGCTGATCTCCTCAGACTTTAGCACT
GTAGTATTTATGGAGAGGCTAATCAGTGTATCAGGCCTTACTGAAATTGGCTCAGAGGAG
TCAGTTTGCTCTAGATCCTAATCTGATCTTTTGTTCCCTCTTTCTTTCAGCATCTGACTT
tcttatccagccaaccttccctacttctactcacttctttaccttctaactctttattta
gctgtcattttatacttaattgtacatctccttctctgtccctccctgactctatgggag
tactggtatgcacactg
>NODE_645_length_300_cov_1.013333
AAAACATTAAGTCAGGTCTAACAGACGTTTGTGCAGCACTAAGTGCTTTTCCTGTCGTGT
ATTATCCTAATTGTGAGGCTGTTAATCTCATAAGTCGTAGGTATAATTGGTTAGTGACAC
AGTGAGCTTTTTCTGCTTTAACTTCAGGGCTCCAGTCTGACACTTTAAGATTACTAAACT
GATGAAAAATTAGTGGCATGGAAGAAGTCCAGGCAGGTGTGGAAGTAAAGTGGAACACTC
AGCAATCTCATTGAAGTGACTGGGTCTGTGATTGGATGCATCCATGTGTGTGAAAGTAGC
tgattgtggaaaacaacgtgtttcttcaggtaagacattgttgtgcagtttatgcaactt
ctatttgtctactgttatccactgtatgatgcatgctagcctttcaggcattctgatgct
taatttattcccctgtgaagttgg
>NODE_646_length_303_cov_1.660066
GTAACTCTTGGAGAGGAGCAGCCATTTTGCTGATGCAGAAAACAGCCCAGGGTGAGCTGT
CAAAGTCAGCCTCCTCTCCTCCTCCTTATCAATAACCGAGCGTGACGTCAGCAGCCTGCC
CATGTTCCTGGACTGCCTCTGCATCCTTTTGCACCCCATCACCCCTCTTCCACGCTGCCA
TCCCGTTCTTCCTCCCACTCTCCCCCTCCTCCTCTACATTCTCCTCTAAGCCCCACCTTC
TCCCACTACCCACCTGACCCTCTGCAATCCAATTAGATGCACCAATGGCTGGATTTACGG
ACGCACTGTGACTACCAAGCACAAACTGCAGTCTCACTCTCCTCCCCCTCTGTCTCTTTT
CCTGCTCTCTTTcccacctcttgtctctgtctctctctctctcgttctctctgcatctta
tctgcctcccccctgttccgctttcat
>NODE_648_length_311_cov_1.839228
CTTTTATCATGTCCACAACATTTTTTAGAATTCTCTCAGACAGTTCACTGTCTTCCAAAG
CTTTTGATGATTCTCCATTACTACCTGACGCTCCACATGCAGCTCCAGCTATGGCCTGGC
TACCACTGCAATGGTCCCTGTGAAACACCACCTCCTGCTCCACAACCAGATCCCGATCCA
GAGAGGCCACCAGACTGGCCATGGAGTCAAAGTGTAATACGGACAAAGAGAGGTTCTTGC
GGTATGTCTGGTTGTAGTATAGTGCAAGCTTTTTCAGCGGGATCCCATCTGGGTGCTTCT
TCACCATGGCCACTATATTCTCCTGGGCCTCCTCCATCATGAATAATGCTATTAGGGGAG
AAAAGAGACCACCATTAATGGATAAACACTGCAAAGTAGTTTGCCATAGGTCTAACAAAC
TACATATAATGTGTATGTACAAAataggcagtcag
>NODE_649_length_299_cov_1.598662
TAAACTGAGGGATAATTGAAAACATGCAGATGAGTACAAAAAATAGAATACAATAGAATA
GAATAGAATAGAATAGAAGTACAAGAAAAGAACCAGAGAGGAACTAAAAAAAACACACTG
AGGAGTACTAGATGATGCAGTGAGGAGCAGAAAATACTTGGAGAGATACTAAAAAAAACT
ACACTAAAGAATACAAAAAATATATATTATGCTCTATTAGTGCTAGAATGCTTGTAGCTT
GTTGCTGAGCTAGAACATAGTCTGAAGAGTACTATGAAATACACTGAGGAGAACTAGAAA
ATACAATGTGGAGTGCATGACAGTATGCAAAATACATGAAAATACTCAGAGGagtagcct
aatggaaactacacagaatactagaaaacagactgaagagtagtacaaaatacaccaagg
agtatgagaaagtagataatgga
>NODE_650_length_290_cov_1.506896
AAAGGCGGGACTAAGGATTTGACTGTTAGCGTCACACGAACGAGTCCGAATGTGGTGACA
AAATGTACATAACTCGGGTTGTTGTTGTTGTTGTTGTGTAAAAGCTCCAGTTTAACATCC
AGAGGATCATCTGGTGCATTTCTGGCTTAAAGTTTTACGTCTACAGGGAAGGAAGGAAGC
TTTGTTGGAGTGTGCAAAGGCAACTAACACAAGAGTTATGGCTTTTGAAATGTATAGCAC
ACATTTCACACAGTAATCATGGACTATACAAATGTACTGCAGCTGTAACACACATTTACT
AACACAGAGTACACACAGCAGGAAGCCTTCATCCACCAGCATCAGGGACTTCAGTCTGAT
GAGGCTTTTAGTATAATCGATTCCTTAAATGAGCACAAATGAAAAATGcattaatttgac
atcttgttttaatt
>NODE_651_length_302_cov_1.009934
CTGGGCATCATACACATGAGCTCTGGGGTCGTTCTCAGCACTTTCAATCACCTGTAAGTA
ATAGTTTGTTGCTGTGTTTCTTTTAACTCAGAATGCTCTTCATGTTATATAATACGGGTT
TTAATTGTTTTCCTTCTTTTTGTCAACAAAACAGACACTTTAGGAAGAAGTACAACCTGT
ACTTGGTGTTTCTGCCTGAACTCCTGTTCCTGTTGTGTCTGTTTGGATACCTGGTGTTCA
TGATATTGTACAAGTGGCTGTTCTTCACTGTTAAGGACTCCAGACATGCACCTAGTATTc
tcatccacttcataaacatgttcctcatgcaaggtgatgcaatacagcccctctacccag
gacaggtaaaaagcttaacccaaaactctattcctcaagctgtttacagattcaatctaa
tgtttaaaatgcactacagaagtcaa
>NODE_652_length_299_cov_1.852843
ATCACTTATCATCATAGACGCACAAAACGTCTTTGTTGAGTTGAACTGAAAGTTTGCTCG
CCTCTGTATGCAGAGATTGCTATCATGATGATTCCAGGATGAAGAACGGAGTCCAATCTG
ACTGCTAAACTCTAAAACTGCTAACTTTTCATGTTGTTGTTTAAAAGTCAGTGTCTGCGA
TTACAGATGACAAAGTGACGTGAGGGTTTTGGTGTCACATCTCTAAAATATTAAATGAGC
TCTTTATAGTTGAAATACTTTCTTCATCTCTGCGTTCAGTCTGGCTGAGTGCAGAAATGA
CCTGATAGCATTCTTTGTGGTCTGAGTACAGCCCTGTTGTAATGCTGCTCCACTGCTCCT
CCCTGATACAGACGTGTTTGTAAAAGTGCATTTTTCTGTCTCAAAGATTTGAAAGCTGAT
CAGAGATGAAGCCTGCAGCAGTg
>NODE_653_length_296_cov_1.135135
CTTTCTAGTTTTGGCACCTAAACCTAATCAAACAGTGACTCAAACCCTGTCTCCTGGTAG
AAAGTCCTGTTGCTGACTGATATCTTCATCCTTCTTTGTGTCTTGGTGACTCTTTCACAT
TGGAATCCTTTCCTGGTATGCCACAGTCTTAGCTTTCAGTTGGAAAAACATTCCTTTCAA
AACCAAATTAATATCTTTCAAAACATTAATGCCAAAGCAGTTTAATTTAATAACAACTGC
AATTTCGGGAGACATGGTTGTATATTGAAATGATTTTTTAAGCTGACAATGATGATCTTG
TACAGGTGAAAattaccctggagttttaacagaagcagccacatcaacacactttgtgtc
agaaaggacacgaatgattaacactgtccccttgatagtgaataaaatgcattatctaca
aagtttttaaaatttgttag
>NODE_654_length_325_cov_1.649231
CTTTCTTTACTACTCAGTTCCCTTCATCATCTTGTCTCTGGTACTCTTGCACATCGCTTC
TCTCTCCTCTCTGTCCTGCCCTCTTCATACTTCTTTGAACTTTTCATCTCTCTATTCCCT
CCCCCTCCTCCTATTGTGTACCCTTGTCATTATATCAAAAGTACTTGTTAATTAGGATAA
TTGCAGGCTGCACTGTATTTGGTGGAGAAACACCAGCTCATTATTAGTGCTTGTAATAGA
GAGTCTATATGAGTGGTGTCAGCAAATGTTAATACTACAGCAAAGTTCAGGTTTTTCAGA
CGTGATCTGACATCTTATCTCTGTTTTCTAACATTTATTACCGCATTCTGTTTCACTATT
TTCAAAAAGATTGCTCCTAAAGGTCACACATTTTGAAAGGAAATGCTTGCTACTGAATGT
TGGAGCTTGCTGCATGTAATGAGCAATTAAATACTGAATTGTTAACTTg
>NODE_656_length_328_cov_1.283537
CCGACCATCTGCACGAGTGACAGCACTGGTTTGGATTCACAGTTTTGTTTTGTTGGGGTT
TTTTTGTACAGTTTCGGGGTGGGGGTGGGGGTTTCTGCTGGCAGGTAAACACTCCTCCGG
GCGAAGAAGAAGACAAAGTAAACATCGACAACAGCGCCTCGGCAGCACCTTCGTTAAGTG
AAGAGATCTCTATCGGCCAGTCCCACGCAGAGGAGGAAAACCCGTGCACATGAAAACCAG
GTGCAGAAAAGCAGTGGTGAACAGAGGCTGACGTTTCTGCACCAGACGGGCTGTATGAGT
TGTGCTCATTTGTTTTTGCAGCAACCGACGAATGCAATTAAACAGTGAAATGTTGTCGTT
TTCCATCCAGCATGTTGAAGCACTGCAGGCCCCCACAGCTGGCTGGAGTCACAGCGAGGG
GAAAGAGAAAAAAAATGAACTaacagaatgcagtttttcaccagttagtgaa
>NODE_657_length_336_cov_1.494048
ATGACTTCTCAGTGCGACTCGCCCGGTTACATTTTACCGCAACACAGGGGGTTAGGCGGG
CAAATAAATGAATAGAACCAACTGTCCTTTTCTGTCACACTGTGACACACTTGAACTGCG
ATAACCATCCTGTAATATGCGGAACCAATATGGAGGGCAGGGGGAAACTGAGAGATGGAG
AGATAAAGAAAAAGAGAAGGTGGATAGCAAGAAATGAGTGAGATAGAGCGAGAGGAAGAA
GGGAGATGGGCGCAGTTCATATGAAGAGAGATACTGAGTCAGATATGGAAGAAGTAATCG
GAGAGACACAGCGACTGAGAGCGCATCATGTGGCAGCACCCTGTGTTATCTTATCCAGGA
ATGGATCTAACCTtagctgaacacaggagtcacatcatttcttggaaaccacccgtttct
gtcctgcagcctgaatgtacaaagatgctctgttcctttgtgacagttgcaacactgatg
>NODE_658_length_307_cov_1.019544
CTGACTTGTCCAAGTCAATGAATTGCTCTTTCAGATCTGTGCTGAGCTCCTCAGACTTTC
CCACGGTGACAATTGTGGCTGAGTCTAATGAGTCTATCAAATAGGCCCTATTTCAATTGG
CTCAGAAAAGGTAAGATGCTGTAGCTACAGTTTTAGTGAATTGCTTGCTCACAAGAAGTT
AAGAGGCCATAACAAGAAACTTTGATTAGCACAACTGTCTACATCACCAAAACTGATAAT
TCAAGCTGCTGTATGTATATTTTTGACTGAGTAGATTTTGTCATATTTCCAAAAGACATA
tacagtatttttagcttcacagtaaattaaaatgcacaatatccccataagtgttgcatt
tggaaaaaacaggaccacaaaagtaacagcagataaaagtggctaacaggtatagttgag
gttgtaataattaaacaaccagacaggtata
>NODE_660_length_312_cov_1.733974
CTAACTTGTATAGATTCCAGCTGCCTTGCTTTTATTAATACCTCTCAGCTTTAATAATTT
CCCCGATCATTCTTGAAGCTCTTCTTGCCAGCGCAACAAGAAGTGCTTCACATGCTGCAT
TATTAAACTAATCTGATGTAAATATTTCGCTGGTCGAATATCCGTCAGATTGTTTAATAA
TTTAGCGTAAGTATTAAACCCCATTTGAACAGAAACATTGTTCATTACTGTGCTGGTGGA
GAAACAAACAAATATACAAAATATCCCTACACACCAGTATTTAATAGTTGCAGTGTGTCC
AACTGTATTTAATAAAATCTTATTAAATCTTAAAGTAGTTTCATTTAAATTACAGCAACA
GTCATTTTGAAATATTCATATAATCTTCAATACTGTATGATAACTTTGAGTGGAATTTTT
CATTGGTGCCaccaatcacactatgagaaatataag
>NODE_661_length_314_cov_6.331210
TAAACCAACTGTAGCATCGGTTGGAAAGCTGTTGAAGTAAACTATTATTGGTGAAGACCT
CTGACCGGTTATGTGCTGAAGGCAGAGAAAGTGTCGGAGCAGGCAACAAGGACGGAGGAC
AGGAAATGGGGACAGACTGAGGTGACAGGAGGAGGAGGATGAAGGCGATGGTGGGTAGTG
TTGGGGCAGTGAAGAGGAGAGGGGGGTGAGTGCATGTTTTCAGTACCCAGCATTCTTACC
TCTTATTGGTGTACCACCTGTGAGGTAATTTGAATGCAAATAAGATTAGAGATAACCATT
AGTATAAATAGAAGAGAGAGAAACAGAGACTGTCATTTGTGCATCTGGTTATTTACTGTA
ACACAGTGCTTATTTGCATTATACACCTGGCTATTTCCTCCACAGAGCTGGAATCCTGAC
CATAAAActtcacatcataaagccccacacctgctttc
>NODE_662_length_303_cov_1.029703
CCCACCAACTGCTTTTGGAGTTCAGAGGATTAAAAATTCTAAACCAAGGTAAGAAATTAT
GATCCCAGTCGGCCATAAATGCTTTACAAGTTTATCGTAGAGCCACAAAAACTGCCCTTC
ACCATTAGGTGTGGAAGCAGCTGTCAACCTGTGGAATTGGGGTTCTCAGGAAATATATGA
GGGTTCACCTGATGGTGATTAATAAGGTGAATAAGACTGAGAAAAATGTTCTACTCTACA
AAACTATTTCTTAACGTGGGATGTTTACTCTTCACCCTAAAATGAGCAGCTGAAAAACGA
atccatttttgggcgatcatggaccagaagtgtttatacctacctcctaggggataatgc
aaacagctcttgacatagcactaccattaactgttacatttactagcagacctattagca
aacacgtgtattttgcagaatggtcat
>NODE_663_length_297_cov_1.026936
GTTCTTTGTTTAAGATTGAAACAGGTCCACAACTGTGGGATGGATTTCCAAGCGATCCTA
AAGCTTTTGGTGATCAGCTATCCTTTTCTCCAGTAGAAGCTTTTACTCTGGAGTTGACAT
TTGTAGCATTTAATGTAATGTTTCGGCAGTGGATTGCCAAAGCTTTTTGTGCATAAATTT
ATGATCCTCTCAGGATAAACTGTAATCAGTAATCAGATGGAATAACCTCCAACATTCTTT
AAGACCAAATACCTGGAAAACTAACAGACTCGATGCAAATGCACTGCTTGACGGCGTCAt
ggacagagcaaaatagtcaaagttttaaaacttctagcaggacaattcactatatcaggg
aatatgtttttctttacttcttggaccttgtagagctattgaggtggaacacaagataaa
atgatgctatttccacacata
>NODE_664_length_327_cov_2.767584
CTAACATCCCTATGCTAGTAGCTACCACTCGTTGGATAGTCTTTTGGAATACATCTTATT
AGCATCTGTCATAATCTACTAGCTAGCATTCCTATGATAGCAACTAGCATCCCCAGGCTG
GCCGCTAGCATCCCATTAGCATTTTATGCAGTAGAGCAATGCGGGATTGAACCTTGTAAT
GTTTGGATGTCCAACCTGCTGCCAGGTTACGTAAAATCCCAGCCAACACATAACCGCTTG
TTTGAAGGAGCCTCGAGCAGCCGGAGGTGTTTACTGGAGGCAGCAGCTGCACGAGAGATG
CCCAAGAAAGAAGCTCTTTCACCTGGAGGACGGAGGACCGAGGGGAGGGAAGCCGAGAGG
GGATGGAGAGACAAAGAAGAAGAAAGAGAGAGAGCAAAGTGAGGAAATAAGGAAGGAAGA
GCAGTAAACAGTttgtagttgtgattcgttctgtttgttccaacaagtcac
>NODE_665_length_354_cov_1.118644
CTATTTAGATTATTGTAAAAGTAAAATGTTGTTAGTTCCCATCAGTGCTATACATAGCAC
AAAGAAAATTATGACACATTCTTGTGAACATGATAACTCAAGAATAAAACAAAGTAGAAA
CTGTGAGGACTTTTCTGCATAAGTTTGCATATAAGGGATTTCACTGATTTCCCAGATACT
GTTGTAATCCCAGACCTATTGACTGGCAACCCGCCCAGGGTATAGCCCTGCAATGTTTGC
TGGGATCATGTCTAGCCTCCCCACTGCATAAAAAAGAAAAAAAAATTGCTAATTAATGAG
CTAATTAGCTTAATTAGGCAGAAATTATCTTTTTGTGAGCCAAAAACTTCAGGAGCAATG
CAGAGGAGAAATGTTGTACTTACAGCCCAGGTACCCCATAAGGGATAGATGATATAAGGT
GTTGgtgtacattgttgattacattttacatattactgagggaaaaccaaaaaaacttct
gctagcactcttgatgac
>NODE_666_length_290_cov_1.031034
CTTTGCTCGTGTTTTACAAGGAAGAGAAAAGCACTTGTAGACGGGGAGGGAATAGGATGA
GGAGTCTCCCAAGAAACAAGGAGCCGAAACCTCAACCTTCACAAGCATAACATCCTCCCT
GTTTTCCTACATAGACTTAGCGGCTGCTAGTTTTTATTTACGATGGGTAAATTTATGGAA
TAATTTCAGCTAGGGAAGGTTACTCAGTTCCTCAAGGTGAAAATGGATACATTTAGCACT
TAATGAATCGGGCCTGGGCCTCTCCCCCATATATCAGCATGTTATTAAGACATTTTAAAA
tcccattatggtgtttctccttgaacatgtcatgcttttattggactgccctgtctttaa
atctgaccttttcaggccagctccggaattgaacagaaaaaaaaacgacgcacggcagga
ggacgagtacaaat
>NODE_667_length_364_cov_1.464286
AGGAGAATGAAAATTGGCAGGAGAAGAGCAGTTAAAAGGATCATATGGTCGATCTTTGAC
ACAAACAGAAAAATGGAAAGGAAAGGGAGATTAGCAAGCAGAAAAGAGAGAATTGGGACG
CCCCTTGGGGCCGATCACTATCTCTCTGCTGATAAGAGAGCGAGTGCCTGAAGGCTGGCT
TTTCTTCCCACCGCTTTTTGTACCTTCCCCAGGGCAATTTGAGTCCAATTGTTCAGGATT
ATAGAAGCTTCTCCCTCTGGCATAGAAAGGTGGATCTTTGCAGGTGTAGATGGGGCGATG
TAACACGGTCTTGGAGTCACTGGGGAAACCTGATGGAAATGGACATTATCCACGAGGGAC
AGTCAGATGCTGTTTTCCATATTTTCCCAGCATGAGGGAGTGATACTTGTGACATTTGAT
GACCTCCTCAACTTCCCATTATTAGCAAAGCTTCATCAACCCTTTGGgtgacgtgttgac
agagcaatgctggtgaagcaacagtatt
>NODE_668_length_290_cov_1.072414
CGTACCCTGTGATTGATGATAATAGCAACAGTACTAACAGTATGGCTTCATAAAACTCCT
TAACGAAAGTGCAGATTATGTTTGGAGAAAAGATTTAGCGGGGTTTCAGAAGTAAATACG
TCAAACTAATGTGGCTGAAAGATGAAAAGCTATTAAGGAAAGAAGCAAATAAAGCTGTGA
GAACTGTTAAAACAGGTGCAGTTGGTGTAGAAGTTGTAATCCTTAAGATTTCAGGTGGTT
GGTTTAGCAACAAGCGAAGATTAATACTGCTGCAAACATTTGCTGAGCAGGTGCTTTGCc
aggaaagaggtgtatcttgtttggaaagtctcattgttttaataaggaaaccagtcaaaa
atgatattgtgccacaatctgattgctgattaggttccagcagagacagaaggttgcctt
gctgaggagcatct
>NODE_669_length_301_cov_1.182724
TGGTGAAATCAATGCTGTGGAAATGTGTATTATTTGAGATTATAACAAACTATACCATGC
CTATCTCAGTGACAGCCTGTGTTCACAACTGGCTGTCATTTGAGGACTGGTTTTTATTTG
AGAATTTGTAGTATAGTATTATTTTAGGCTATAACAAAAACTGGCTTTTATTTGTTCATG
CTAACCAATGTTTTTTGTGATTCAGTTATGAGTTAAATATTAGCTTTTGCAGTTTTACAG
GAAAGAGTTCATATACAGTAAGAACTTTCCCTATTCAGAGATGAGATGCCAGTTTTCTTA
taattaaaaaacaaccatgtcaaaacttgtgcaatacacaagagctaatttcatttcaat
tcatccaaacttgacaatggaccatattggacactctgtaactgaattttggattatttt
attctattgtatgtgtgtttggttg
>NODE_672_length_356_cov_2.269663
GGTGTCCTGTTTCTGTAAAATGGGTAATCACAAGAGAGGGTAATGGAACACAAACACTTA
GAGTGAGGTGTAACTGGGAAAGTAAATGTTAGTCACTGAGAAAACCTTAGAGCCATCCAG
AAATTTGGTAGGTGGAGTTAGGTGGAAAGGTTTTAAAGAAACTGTGACCTTTTTTAGTCA
TTTTTCATCACGTTAGATACAGTTGCAACTTTGGGAGTTGACACAGTGGGCACCAAAGTT
TACTTTTAAAAATAAATAAATAAATAAAGACAGAAAGAGGAGAACGAGAAGGAACGGAGA
GGAGTAGAGTCTGGGATACAAGCACAAGCGCCATGGCAACACATAGAAAGAGGAAAAAAA
GAGTTACCCATAAGTAGCCGCCGTTTCACCCGCTTGTCCACATCAGCTACTGACGTGGCA
TTGAACTCAGAGCTCTCAATTGCAGCCTCATCTTTCTCTAAAACACAAGTGACAAGGGGA
CAAACAGTGAgcagcaggtt
>NODE_673_length_320_cov_1.362500
TAAATGTTGGTTGCTGTTATTTTCATTTCTCACATCCAATGTAGAGAGACACATTTCCTC
TAGTATATAAACGCGAATAACAAATTTAGAAAACATCTAGCAAAGACAGAAAGCACAACC
AAATACAGGAATTAGCTGCAAATACAGTTAACACAACCAAATATTGTTGGGCATGGCAAA
TAGCAGGGACTAAACCATCATCTACAACTAGTCTTTTTGTATTCAGTTCACACGTTTCTC
CACACATTTTCTACCATCCCTGTACCACATCTTTCTGATGAATGCTCACACAATAATAAT
AAAAATATTTAGGTGAATTGCTTACAGGCTTTTAATCTTAGCATGGGCCTACAAAGCGCT
CTACAATTTGTTCTTCATTCACCTATTCTCCCACACCAACGACAGCAGAGCTGCCATGCA
AGgtgaattcctatgattggaagcaacttggggttcaatgttca
>NODE_674_length_309_cov_1.491909
CTTTGGTCCCTGGTGGAGAAGATGTTGGGAAAAATTTCAGCATGGTTGAGGGTAAAGAAC
GATTTGCTTCAGCTGGAAGGAGGATGTTTGTGTCCTGATGACTTGTGGATGTAGCTCAGA
CTTGGAGACGTCCAGTTAAAGTGCTGATATTAGACACACACAGCAAGAACAGGACGACAT
GACGGAGATGAGACAGTGAAATGTTTGAAGTGATGGTGGACTGTGAGTGTGTGTCACACT
GATGAAGGATGTTTGTGGACATTTAATTGATGAGAGAAACAAAATTGAGAAAAGTGTCTG
TGAGAGTAACTTGATCTGGTGAAGCAGAAGTTGTTGAGTGCTGATGTGGTCCAGGTGGAG
GCGCTGTGTCTCCAAGAAACAGGCGAGTTTTGAGCGTAAAAGAGGAGGCAGAGCAGCAGC
GGTGAAGCTGCagtaagattgtagtggtggtgt
>NODE_675_length_418_cov_1.590909
AGAACTACACGGGCACAAAGCTAATGAAAAACAAAAACAGTTGCTCTGCTCATCGCTGAA
CAAATGCCGTGATTCATCCCTTGTTAAGAAGCGTCCGCTATCCTCTGATGTTTCTTTTAT
TACTATCGAAAAGCAGCCCAGCTCAGTGACATGTATTCTCATCTAATAGGATCAAATTTA
CCAGCAAAACTAATTTTCTAAAAATGGCAGCGTTTCTGATGTACTCAATCAGCATGTCGT
GGAGAACGGCAGCGACTCTTACAAAGGGGTGCAGAGAGGAAGGCAGGAAGTACATGGATG
GTATGTACCGTAGCTTGCCAAGGGAGCTACAAAGTTCCAAAAGTTGAAAAAGCATCAGAT
ACAGAAGTCATAGTTCGCTATTCATCACATTAATGGGCTTCACAAGTACAGCCTTTATGG
AGACAAGTTTTATATCTCACATCCAATCATTTATATCAGTGAATCATAGCAAAAACTAAA
ACAGAAGGAATGCGGGCGGATACGCCTGCAGGAATGGGGagtacataaataaaagagata
atgcattttatgagaaagtaac
>NODE_676_length_292_cov_2.609589
CTTACCAGCACTCCCTCTGCCCCTCCAGCTCTGTCAGAGATCAGGAGTAGGGATGGAAGG
AACAGGAGCTGAGTGGAGGGATCAGAGCAGATCGTTCAGGGAGTACACTGGGTTAAGTTC
GAGGTTAGGATGGAGGCTCAGGTCGGGCTGATATGAAGGGATGAACTGAGAGGAGAGAGA
GATGGGTGGCGGTGGCAGTGGTGGTGGGTGCAATGGGGAAAGAGCTGCCAGCTCTAAAAA
TAGCCCATGCCTCTGCAGAGAGAGAAGAGAAATAGAATGAGTGTGAAAGGGAGAGAGAAA
GACTGTGGCAGAGCAACAGTGTTGTTGTGTCTGCCAGCAGGATTGATCTGGAGCCCAGTC
CTGCTTAGACTGGTCGCTCGCTTCTAAAGAGTTTACTCTCACTACTGCGGCATTACAACT
CATTATTCAGGACTTc
>NODE_679_length_299_cov_1.016722
TTTAGATCCTTTGCTATGTTATGAGATACAGTTTTTTTCTACAAGCACATATTTTAAAGC
TTGAAGGATGGATGGATGTCAAATATTACGTTTTTTCTGTTTATTTGGTTCAAACTGACA
TCATCCCACAATGGTGGATAAAAATGGAGCTGCAGGATGATGTGTATTTGTCGTCAGCGT
GGTGAGATGAGATGAACCTCGTAGCAGCTCTCTTATCTAACAACCTGCCAGTTATGTAAC
AGCACAGAAGAAAACTGCAGCCATGAGAAGAAAGAGGAGGAGGAGGAGGAGGAGGAGGAt
gtctatattagggctagactgatatcagagccgatacttgctgctgactaaaaccacata
agctgcctaaaaggagggatacgagttactaacctacaccactgaatgaatcactggact
gtagatgtccttttcatgatcag
>NODE_680_length_327_cov_1.366972
CTCACTTCTCCTCTACCACAGGCATCTTTGGGGCTTCACGGTGGCCTCTGCGCTGTACTT
GATGGTCTATTGGTTTTTTTCACCTGTAATGCCTTGAAGATGAAATGCCTTGCAGAGGGC
TTGACCAGCAAATCCTCTGCAGCCCACTCCAGTGAACAGACACCATGTCCTCCAACCTTG
CCCATAACACTTTTCTACTAGGTCAATGTATCTGGTTTGCATCCTCAACAATTCTGACTG
CAGAACTATGTCTGGTCTGAGTGTGATGAACTCTGGAAACTGTTGGTACTTTGAGCCTTT
CTCTGGCCTTAACAGTTGTGCCGGTTGGTGCTGTTTGTAATATAAGATAGCCGAGCAGAC
GGCTTCAGATACTGTCCTCAGCACCTTGAGCTGGCACAAAAGATAGTGGTCTTCTCCCAG
ACCTTTCAGGCAGCAGCTGTGAAGGTGCGCCAGTGTCCCTGCTCTGGTAAg
>NODE_681_length_309_cov_1.702265
CACAGTACATATAACAGCAAAACATTAAATGTTGCAAATATGACAAATGTGAAAAAAACA
GCATTTACAATCAGGGGAACAAAAGAAGAGAACATTTCCTTCATCAGCGCTGACTGCAAA
ACAACATACAGAGGTACAGGATTAATCATTTCTGCATGCGTAGAGTTCCCATAAATAACC
CTGACTGAGTGGAACAACCTGATTAAAAATTGCTATCAAAAGCAAAAACACTGAATGATG
AGGTCACTTCCATCTTTTCTGAAACAATATTTTGAAAAACACATTGTTGCACAATTCATA
TTGAATTGTAAAATTCTACTCAGTGTCCATACTAACCACGCTACAGTACACTATTATACA
AAACCAAAATCTTTTCTACcactctgccaagtttgatgaaatgcagctttgtagtatttt
gcgcaatcttgccaacagacaaacaagcaatta
>NODE_682_length_316_cov_2.240506
CACACTCCAGCAACACTCCTCAATATAGCTAACTAATTGGAAATGGGTGAGGCGGTGTGC
TACTTGCAAGGGACCTGCCACTCCATCTGCATTAAGCAGACACCTGTCACTGCTGGCTAG
TATTCCCTTCTCTACTGTTGTCCCAGCATTTTCTGAATATGTATTAGTGAAGAGAGGTGT
GATGTGTCCTGCCTGCGCTGCTGCAGGCCTTTAAGATCTCTGACATGAACATGCCTACTT
TTCCATCAGGAGCGTCACAATGTCTGTCATACATAATGTTTCATTCACTCATCAGTCCCT
GCCTGCCTCCCTCTCTGTCCCTCCTGTCTCATTTCCACAGCGTTCCTCACCTGTCTCCTG
CTGCCATCATTAGATAGAAAATGGCTTTTGGAAAGATGTTTTTCTCTTTAGCCTCttctg
gctgtcaacctgatggattcctgattgttttgaaggatag
>NODE_683_length_294_cov_1.863946
AACACACATCACACCAGACTCACAGATCACACCGTTTCAGTACAGTAGTGCGCTATAGGA
AACTGCTCTATTATGAGTTTTTAAGAGGTCAGATATGTTCTTTGTGTGCTGACCTCTCCC
TCTCGGTCTCACAGAGCGAAGTGCGTGCCGTGTGGACCAGATCTCAGGGGCGTACGGCTG
GTGGGGGGAGCGTACCCTTTTCCTAACCTCCCTCCACTCCTGTCGCACCGAGAACTATGT
CCCGGGACTGCACCTGCTCACCTTCCAGCACCCCCGCAACGACTCCCAGCCTGTCAAGGT
ACGGAGTCCAAATCTTAAATAAAAACTGTACTAGTTGTGATTGTAACAGCTTCCCTTTCC
TCCTTCCTTCCTCCAATATTGCtttgactccactgcagttctccaacttgactattatga
ttgtatcatttattgttc
>NODE_684_length_310_cov_1.674194
GTCATTTCCCGGAGCATCTTTAGATGAGTCTCCTCCTGCTTTCGCTTCGCGCTCGTCGCC
ATGGCCGAAAACAGCAGCTGGTATCACCGGGGAGGGAAAAGTTTGGGACCCGGGGCAGGG
CGGGTGTCTTCAGGGCAGACTTGCCGCGTACGACGGCGGTGGTGGAGGAGGTGGTGGTGG
TGGCCGGGGAGACACCTTGCTGAGAGGTCTAGCGGGGAGACTGGGCGACTGACAAACTTC
TTCTTCGACTTGGGGAAAGTGTGAGAACCTCAGCGGCCTCACCGGCAACAGCGCCACCTT
TCGGTGAGGAAATATACGCCTCCTATTTTAATCAAAACCTCTAATTAGGAAATCATCAAT
TAAAAAAAAGTAGGACAACAGTACACGAAAGtacagtttgctcccagtcacaagaacatc
acatacgcccaaacattattttaatttaaaaaag
>NODE_685_length_303_cov_1.250825
AAGACTTGCCTATTGTCTTTTCACTCTTTGAGGAAAGCTAAGTAAAATCTGATGCTGTAG
AAATACTGCAAAATGACTTGGGCTGCATTTTCATGTTCAATAAACAACTGAATGGATCTA
GAACACAATAAGCTGCTGTTATAGCCACATCCATCTTAGTATTCATGAATATCGCTCCCA
GTGAAATGTAATCCATCATTCGGTGTGTGCAGTGCTGGCTTTGGTGATGGACAGCCCACT
ATCAGTGGAATCCAAGCATCTAAAGAGAGACATTAAATGTGCACATCGACATGATTTTCT
CCTTTCAGATAAACAAATGCAGCGCTGAGCTGCTCTGTTGAAGCTGTGGCTGTCAGGTCC
TTATCAGCAGAGCAGCAGAGCTCTCATCGTCCCCACATCATATCAGctatcaacagcttt
actacagaagtaccttgtaaaacgtag
>NODE_686_length_325_cov_1.323077
CTCATGGAAAGACTGACTGTGACAGTTAAATGCGGGAGGGGATGTTTAAATCTGAAAATA
TGCATTAATGATATGGAGTTATGCATTGAAATAAATCAGTAGATAGAGAGGGAGGGCAAG
GAGAGAGAATATGCAAGAGTCCTGAGTCTGTCCCTTTAAGTGAGAGAGGGAGAAATTATC
AAGAAAATAGTTTTCTCACATGAAAGTTGGCTTCTCCTTTCTTCTCTGAGACATTTTTTT
CTGAATACTTAATCCAGCAAAAAAAAATAACGTGTGCATTGTTTGAGAGCTAAAGTGTTG
CATTTCACTACCACTCTCTCAAACACTGAATAGTTCTTTGCTAAGTCTATGAGGAAATAA
CAAAGTGCCAGAaccaagatcacgtgaaacgtttgccagatatttttgtctgttttcact
gactgaatgaagagaggatgtggatgtgtaaaattagccactttgtgac
>NODE_687_length_306_cov_1.836601
CTCACTTCCCTCCTCCCCTTTCGCTTTCTCTCCCTTTTTCTGCCCAAAGTTCTGCAGCCC
AGCCGGCATGGTTTTCTAGTGGTGTAGTAAAATATAAATATAATAAGGACGTTTTTGAGC
TGGTGAATCCATTCTGAGCAGAGAAACATCACCACAGAGCCCACAGATGTGGCACATACT
CAGGAGAGAGAGAGGGGTGGAGAGAGGGAGGAGAAAAAAATCCTTCATTTGACATAGAGA
GAGTACAGCAGGAGCACTAGACTGCATTATTGTTGGCACTACCAAAGCTACCGGACTTGT
TATTAGGACACTTCATACAAATTTGACTCAAGTCTTTGTCAACAGTCttcaagcaagtct
tcaatctcagacctcaagtcttatttttaagactgttttctgcgcacatgtaattaataa
atatgccattcaagcacaattcaaaggatc
>NODE_688_length_376_cov_1.364362
ACAAGGGCGGTATGGAGCAGTGGTGTGTCTTTTTGAGACTGCAGTGTCTCAGAAATATTG
TGCAGTTAAATAGTCTTGGCGTTTCACTACTCAACGAGATGAAAGTGAGGACACTCGACA
TAATGAATAACTGAAGAAAATACCACCTGACCCCACCCCAGTGCCATGTCAGGTCTCTTT
TATCTGTTATTAAACTTTAAGCTACAGTAGGACATTGATAATTGATTTAGCACTCCATGC
TGCTGTGGTAGTCGGTGTTAAGGCATTTTAAAACACAGAGAGATGGAGATTCCTTATGTC
TATTTTTTCCAATGTGCAGGCTAATACAATATTATCCTCATTAACCAGAAAAATAGGGGT
CATGTAGAACGTTTAGATTTTCCAGCCAAATACACTTGTCTTTAGATGCAAGGATTGCAA
AACTCGGGATAAAGATTAATGAGCAGTGAGCAGGTTGGCGCTCTGTTGGTGCCTCTTGAA
TTTCGACCTTTGACCCAGAAGTGAGCAGGATGTTAGTgtg
>NODE_689_length_300_cov_1.013333
TGAACCACATGCTTTTAACATCAAGTGTAGAAAGGTGCTTCACCAAATTTTCCAAAGTCC
ATGCTGTATTTATTTATTTTATTGCTTCAGTATGCTTTAGTTTCCTCTAACGCTGTCTTA
TTTGTGTCTATTCTTGTCTATCTGCTCTGTGCCAACATATTTTAAAAAGAAAATATGCCT
TTCATACCCGCCAGCTGGTTTTGGGGTCCAGATGAACTGGAATCTTAGGAGAAGATGTAA
ATGAAAACAAAGTCAGGATTCAACTAAGACAATGAAACGGATTTGACAAGAGCATCACAA
attgcttagaagaaaatttaaagtctcaaatattgatgtgtaaaagttgatggcctgtgt
catgaatcctcatcagaagctgttgtcaggattgtgacttagctattttctctctaaaat
atgcagccctagttatgacgtaag
>NODE_690_length_328_cov_1.094512
ATGACTTCTTGTTCTGCTCTGGTAACATAAAGACCTCAGAAACATGTTGCTGCTAGTGCA
GATATTTTGCACTACAGAAATAAAATACTGGATATATACTGAAACAAAAAAACTGATACC
ATTACAAAATGTCTACTACTGAATAAAAGTGATCTTATTTGTTTACAAGATGTGTAGTGT
ATTGGTATATATTGAGTATTTACAATATATTCCTATTATTACGTGATATTAAGACTGTGT
CATGATTGATAATAATGAATGTTGCACAAAATTAATCTCGGCTCTTGTCCACCCTGTTGT
TGTCAACCTCAGACTTCGAAAGTAAaacagacaaaagttttggagcattgagcattgctg
tttttaggtaactacgctacttcagtggtcccaacagtgattgtaggtatagttgcagtg
acattacctacatttctttttggtccatgagcaatccacactgactagtgga
>NODE_691_length_296_cov_1.054054
GTAACCTTGTTCTTTCTTTCAAAACAACCCTGAGCACAAACAAAAGCATTAATCCCGCAC
AGCTCCAAATGTTATTTTGGATGTTGATCAATAACCTCCCTGAAAGAGCGAACACAGACA
GCATTATGGGATTATGAAAAAGCCAATGAAGAAGTTATAGACTCAAACACCTGGCTGGAA
GACTACAGTCACTGTGCTTGTGCTGAAAGAAATATAACATAGATTGTTTTTGCTTGTTTT
CCTCTAACGTGTTCCAGCTAGAGGCTGGGTAGTGGAGAGTAAAATTGTAGGCAGTAAATg
ttattttcttcgatgtactttatgcagttggagtactttctttgaaaggtttcaggctta
ttgaacaaatgaaacgcactccttcactcttttctgattgtttgttcttcactgtatatt
ctgtacaacgaaatccatca
>NODE_692_length_292_cov_1.061644
CAGTATTTTATGGTCCGCTGCTGTTGGTCTGTCACACTGAAATATGTATATTCCATTGTT
AAATGTCATTGGGGCTATTATTAAATTATTCAATTCAATTGTACATGACACATTTAAGCA
TATATTTTAATTAAATAATTGTGTAATTAATATTGCATTAGTGTGCTAATGGAGCCACTG
CATTCAGTGACAAGAGTGCTCTGCCTATAGGGACAATTGTTTTAATACAGTTTTAGAATG
CAACGCAAATTATAGTCATTTCACTTATTTGTGAAATAAAATCCGCCTCCTATAAACTTg
tcgtgtttgactgaagggttgtttcatgctatgtttctgcctcattgatactgattccca
gtaggggagatgtgtgtttctgtgtctgtggtgcacatttcaaactctgaacctctctcc
acccacccacccacac
>NODE_693_length_317_cov_1.561514
AAAAGCCAACATGACACCAAATTCTGAGAAAGCAGACCCAAAAACAGCAGCACCGTGGCA
CAGGAAATTCAAATGGCAGTGTGGCTGCAGAGTGAATAAAAGTGGAAACAGAAACAAACA
ATAGAAGGGACTGGATCCAGGAAATGTTATGACTATTATTTCCTATAAAAAACAGTGAAG
TATTTTGGCAGGACTGACCTCACATCCAAAGGAAAAAACAGTTTTCAAACAGGTTCATTT
GATGATGGCTCTGTAACAGCAGATTTTCAACTATAAATCAGTATTGTGGTTTTAATGTTT
TCGCTTGCTTCTTCTGAATGGCTACTGTCtctgaaaaacagggacagctgcagtggtatg
aagataatgtcatttgattcaaggcattcttgaattaattagattttcattgaaaaatgt
ggaaacattttactcggtcagatttaaattgcctcaagaat
>NODE_694_length_298_cov_1.050336
CTAACTTACGGTTAAAGCTGAAGCTTTATATCAGATGTTTTCCTATGTTCCTGCTCTGCC
TGCATGTCTGTTGTGTGTATGATGACAAAGAAGGTGGCAGCGATAATAAAAGGTAATGAA
TACACAATATGGAAAACAATATTAAAGTATCATTTGTTCATTCAAATTAAAATAAGGAAC
TTACAGAAACTTTACTAAAATGCAAGTATTTGATAAACCTCAAGATTTTAGGGGGTTGTT
GGTTCATTTTTTTCTGGATTTTTTCCAGACATTTTTCCATTACAAGCAAAATGACAAAGa
ttccttacaaaaaacaacaacaacaacaacaaatctttacagtcacttaaaatattatta
cagaacagttctgagttgtgaaagcattgtactgtattgattttatttttttttcctaag
tccctggatccacttcagtttg
>NODE_695_length_306_cov_1.026144
ATTACTTAGTCTTGGTGTACATGACCTGCCTAACCCTGGCCAGTCACCCAGGAGAAGGCT
CAGTAAAAAAAACAAAAACAAAAAACACACTGATGGTTGCACGTGCTTGCATGGAGCAAC
ACATTAAATTTCTCTCCTGCATGTTGTTCATTGAAGAAAATCAATGAAGCTTTACAAAAT
GATACCTCCCACTGTCTGTAACCTCTGCTTTCTTCTAGGCAACCTCTGGATCCTTGTTGC
CATGTCTTAGTGAATGAAAAGAAACCTTACTGTGTTTCCATTCACAGTCTCTATGCTTGT
ctttctcccttattaaataaatttgaactgtagcactgttcatgctgcatgcatattcac
atacatgcatacatattatgacttcctccacacttaatgtttatttaccattgatgcatt
atttttgaagtgtgattaaggttaaatgat
>NODE_696_length_368_cov_1.402174
CAGGCTGACATGAGCAGTGAAGGATGCTAAGTGGCAGTACAAGGAAAAAGTGGGACCACA
GTTTCAGCAAGTGACTCAGATTCAAACGCAGATTCTAGCACTAGCATTAGCATGTTCATA
CTTTTTCAGAGCACCATGTGAAGAGGACACTGAGGAGAGTGAACGTCAGGAAGGCAGCCA
GTCCAGATGGCATTCCTGGAGGACTGTTGAAGTCCTGCACTAACATGCTTGCTCCAGTGT
TCACAACACTGTTTAATCTCCTTCTGAGTCAGTGTGTTTCCCACATGCCCGAGGAGAGCC
ATCACTGTTCCTATATTGAAGAATGCCTCTCCAGCCTTTTTACAAAACATTTTAATTTGC
CCAGCAGCCTAACAGATCCACTGATGATGCCATCTCTCAGGATCTGCATACCACCGTCAT
TCACCTCAAGAAGCAGAGAGGGGGCTTTTTGAGATTGCTGTCTgttgcatttagttcagg
cttaaataccacgataaccaccaaactctatg
>NODE_697_length_290_cov_1.448276
GTATGTATGTATAATTATTATTTTTTTGTGTGTATATACATATATTTATACTATTTGTAA
ATATTTATTTTTATTTTTATTTCATTTTTATTTTATTTTATTTTATTTTATTTTATTTTT
CTTTCCTTGAACTAATTTCCATTCCTTCTATCTAGAGCTTCTCTTTTCTCACTCTTTACT
ATTACCGGTATGGAGCACTGTAACAAAAACAATTTCCCCTGGGGATTAATAAAGTATTTT
GAATTGAATTGAATTGAATATTTCTAGCAACTACTATATCAACAACACTGTGGAAGGGAT
TCCTCTAAGTGACACATTAACAAGAAATTATCACCTGACTCTCAATTTCCCCTGAGCTCA
ATGAAGCTTTTATTTATTtgctcaaaactttactgttgtgttatgtcatttttaaaagac
aaaatagtagtcta
>NODE_699_length_340_cov_1.147059
CTACTCAATATACAACAAAACTTTGGCGTCACGAACAGGATCTGTTGTGGTCCTTCAGTG
TTGTGGAGAGCTTCGATGCGCTGACTCACACTCTGTGTCCACAAAAGGGTGAGCAGTTCT
CACAATATTTGAGCGTTGGTCGGTTCATTTTGATGCTGTTTGCTGTGGATCACACCATAA
AGAATTGGCTGTGTGGGGGGTGTCATGATGTGTTGATGTGTGGAGTGATTCTCTGTTCTA
AATTGGGGTGTCATTGTGTTGTAACACTGCAACAGGGGGGAGTGTAATAGAGAAGAGCAA
AAGTTAAAGTGTAAAAGAGAAGAAATGAAGAAATGAAGAGAATAGAAAAAGTAGAAATAA
AGAGAAGAAATGAAAAACAGGATAAAAAATAAATACAAGGGAAATAAAGAGAATAGagaa
gattaaagagaaataaagagaaattaagagttaatgaaaagagaaatagaatatacaagg
aaag
>NODE_700_length_302_cov_1.033113
TACACTCCCAGCATCTTAGGAATTGAAGATCAAGTGGACTACTGTTGTTTTTGATGGCAG
TGTCCCCACAACAATAGAAAAGTCATTAGTGTTAGCACATTGAGTGGCTAATGTGGCTAA
TGTTGCCATTAGCTTTGATTGTATGTCAAAAGGTCAGAGCTCTGTGGAAACTTTAAGAAC
AAACTGAAACCAATAAACAAGGAGTGGGAGGGTTGCTGTGTTTTCATGGTGCCTGTTGTG
CTCCAGTGTATATCTGCTCACATATGCTGTATTTTAAAACAGCTGAATTCCCAATGAAGa
tgttctcagttacatagttcaatattcactgaatgaaatgcagtctatttaaactctgtg
ttagccagcggtggccttagagtcagttgcaatctgcatcactaaactactgactttata
accataacgtcatctgacagagtcat
>NODE_701_length_295_cov_1.003390
AATCGTTCTATGAAAGTTTGGCTTGTACATTGCATCTAGTTTTAAAATTTTTTGATGTGT
ATGTTTTATTTAACACCCCAGTCATTCAGCTCCTGGCCTTTCAACACACGGCAAACAGTA
TTAGCCTTAATTTTAAGGAAATACTTGAAGGCACAAACTGAGGTAGGTGGGCAAAGAGTA
CATGCTGTGTTGAGGATGAACTGTAGACTTTAATGCTATGTGGCGGCCTTACCACAGAGG
TCAATTGTGCTTTAAAGAAAACCCCAGCCAACCAGAACAGTAATATGGCTACTTACTCGC
CACAGAGACTCTGCTCCCATTTTTATGTATATAAATAGATGAGACTTTTCTTTCCTTCCC
ACAGTTATAAACACATACTGTGTTTGTTGGTCTCACTTGTGAATCTATTCACACTTGAGG
TGGCACAGGCCGTGATCTG
>NODE_702_length_315_cov_1.634921
TACACTTGCGTACATTTGAGCATGCATGGACAGACAGCAAAAAAAACCACTGACTCACTG
ACCTATATGTAACTTACACACACAAGCACACACATGCAAATCAGCCCTGACTGGCCTGCT
GGGTCCAGCACCGCTGCCTGTAAACGGTCAAAGCCCCCCCGCTGCTCTTCCCTGTACAGC
TGTGTTCCTCTGCGTCCTGCCTGGGTCTGATCACTCCAAGGTGTCACAGGAGAGAGACGG
TGCTGTATGGCTTTCATTGTAAACCAGCTCTGGGGCCTTCCAGAACCCCACGTCGAACAC
CCTAAATACTactattcacccgggccagttactccaacatatgcttatcttccatctcac
tagtgcagggaggtgctgactggtatttcctcaaggccccgagctccagtgctgaccagt
aatcaaagcaccatatttctcctcctgcgcaaaaataac
>NODE_703_length_291_cov_1.003436
GTTTTATTGTGTCCTTAAGTCCCCCATTGTCCCACTTTTCTTCTTCGACCTTCCCACCAT
TTTTTTGTGCGCCAGCTTGTAATTCTCTCCCCGACTCTCGCTTCTCTTTAATGTTTCTTT
ACCTCTTATCTATCATTTCCTTTTGTCTCTCTCTTATTGTCTTCTGCCATTAGCTCGCCA
GTCTTTCCTGCCTTCTATTAGCTTTGCTTTCAGGCTCTTTGCTTCCTCTCCTTTCTCCCC
GACTCCCTCTTTCTCATTGACATCTCTCTCTCCCTTTCTGTTGCTTTCATTCACTTCCTA
CGTCTCTCCACCACCTCTCTTTCTCCTTTGCCCCCACTCCATCACACAAGCCGACGCACT
CCTTCACACATACACACACTTTTTCTTCATTCATATTCCACCTGTGTCAGTCTCCTTGGA
GTTGTCTGAGGGAAT
>NODE_704_length_298_cov_1.637584
TCATCTTTTCATCTATTCCTCTGCCAGAAAGGGAATAAATAAAGCTTTTAGCACATGTTC
AAGCAGCAAGACAACTGTCAGCTTATTACACTGAGCTCCACCTCTCGGTTATTATCCAGT
TACTTCACTGTGTTCATGCTTCCCTATCATCCAGTGATCATTTAAACCACCTGACTTGCT
TCGTCTCTCACTGCTCATTACGGTGTAAGCTGCATCACGGCTTCACCTCCTCCGCTACCA
GTGTCAAGGCCCTGTCCATGACACCCAGGGGTGCTCTCCGATTGGTTGCTATTTATAGGG
GCCTCTGTCCCTGTACATCCATCTAATCTACGGAGTCAAAAAAGCATCTGCAACTTGTGC
CGTCGCCGATCCAAAAACATCACGTTTTAGTGCATAAACTAAATGATGTCCGTTGGTttc
acccagcgtctccgcatctcct
>NODE_705_length_145_cov_1.400000
ATCATATTTGAAGACACTGTGAAGTCAAAACATGTTTGTAAACATTTTGTGTGACAATCT
GCAGGAGTGCTGTTTTTATGCTCTGAAACAGCGTTTCATGCGCTGAAAATGCCACTTTGG
CCAAACGGTGTCTCCTCTCAGTATTTTGACACAATGTCACTTGAAACAGCTTTTGCCTTC
ATATTTATCATATTTGAAGACACTGTGAAGTCAAAACATGTTTGTAAACATTTTGTGTGA
CAATCTGCAGGAGTGCTGTTTTTATGCTCTGAAacagcgtttcatgcgc
>NODE_706_length_320_cov_1.762500
AACTGAGGCAGAGACAGAGACGCACTTCCTTTTAAATGTGACAATGCAGTTATATAAGAC
TGAAATACTTCAAAAAGTTTGACAGGTTAATCCCAAAAAGCCGATTCTGTTAGGAGAGGG
ACACACAGTTACAACAAAATGCGACTACATAAGAAGAGCCACAGGACACATAATTAAAGC
CCCACTGAGCATGACGATCTTCTCTATGTAGTGTATTAGACATATGGCACACACACAACA
CATATTTACATTTTTTTCCTCTTTTATTTTTGGCATTCTCTTTTTCTTTCTGTTTTCTTA
TTCAATATTCTTTATTCTACCTAAGAAACCATGCGTCTCCTTGTTACTTTTTTCACCTCA
TTTTTTTTCATATTGCACTATCCTGACCTAAAAACCTGTAATAGCACCAAACacagaata
caggagagatttcagggtagatcattgacactttcaatacatat
>NODE_707_length_290_cov_1.079310
CATACTGTAAATAAATAAATAATAAAAAAAATTAAAAAATATATAAATTTAACTATGGAA
TTACAGATGATATCCACCAAAATTGCAGAAACAAAATATGAATTTATCAAAAAAAGGCGA
AAACTTCGACTGTATTTCTCATCATCGTCATAACTAACAGTAATTTGTTCTTTTCTAGCA
TTTCACTGTAAAGTAATGCTATTTAAATCAGCAGAATGTTGTTATTGTTTGAAAAATATG
CATATAAAGGACGGTAATGGTAAATCATCATACTGTTATTTTACGGATCACAAAATACTG
ttaattcacacgttgactgtaaaaaatggccacatcaaaaatgtgtgttcttacaaagag
taaataaaaagtaatttgttctttcgcaatgtgtgaccataaaattacactattctctac
tgtatttaaattag
>NODE_708_length_291_cov_1.048110
ATCCTCTCAGCTCATGTTGAGTGAATGTTATTAAATTAAAATCAAAAACTACCAAACTCC
TCCTTTTTCCTTCATCTGAGTCGTCTGAACAGTCACGTCCTTTCTGTCATCTGATGAAGA
GTTAAACTTTCTGCAGGACAGTCCGACTGTAGACATCGTTTGTCCAGACGTCTGTGGTTC
GGTCAGTCAGATTCTCCACATCATCTTTCTTCTTCTACCCTCAAAAATTTCTACATTTAC
GCTGTAAATATCTGCAGCTGAACTCTGACTGGTTGTAATTCAAGTTTTAAATATCTACAG
ttgtagatgttaaatgaactcttagagactttttttctccacattttattctttcttctt
gttgtgttttctgggcatttttcaaactatttcttttgtaaatgtcccatttagcttttt
tttgaccagtaatta
>NODE_709_length_292_cov_1.071918
TGGAGGTCCATCTTGATCAGGGTGTCCCCTACAAGGTGTCTGAAGCCGCAGCCGTAGAAG
TAGCGGTAGGGATGGGTGTTGTACTTGCCATAATTGATCTGAGGGAACTCCAGACCTCCA
TATTGATGGAGATCTTCCCCATGGAGGTCTTCATGAGTACAGAACACCTGCACAAAGGAG
TGACATGGATGATAGTCAGGGAAAATTTGCAGTTAGAGTACGACACTTTAAAGGTACTGT
CTTGTGCCCCTTTTAAGCAAACAATGGTAAAGTCCTGTGTCATGAGAATGTGTCTTTCAa
ttttcagctcaaaataccacagacataattttaccatgcctgcataagccccattatgat
cataaacatgcatgttttcaagacagaatatctgtcctgcaggtatttcagtttagttga
ctaatgtcttaagttg
>NODE_710_length_301_cov_1.621262
TAAAGGCCACCAAGGTGAAGAGAGAGAAATCTCAGAGAATTACGGATGGGAATTTGTAGA
TGAATGAAGACAACTGCACTTTCTGCATTCAGAAAATCTAATTCGAAAATGCAGTTGCTT
GTTACTTCTATTCCTCTTTCATGGGATTACAGTAAGTAACTGGTATGTAGCTTCTTAAGC
TCCTAATTTTGGTTAATATGATGAAACCAATGAATTCTTCAACTTCAGAAGCTTTTTCTG
GACTCATGCTTTCTGAGAACACACTCGTGGTGGATAGTTTAAGAGAAATTGGGATTTCCA
GAGCAGCTGCCATGATTTCAGTTTCATAATTAGAAGTAAAGGTTTATTTTCATGCATTTT
GATGTTTGTTCGGTGTTTGAACATCTTAAAATAACTATTTAGAATATTATACTGATAAAt
gtaattggattgctttattaattac
>NODE_711_length_344_cov_1.238372
CCAACCACATTGCCGTCTCTAAAGCCAGACTGATTCCACGGTTAGAAAGACTTCAGGTAA
TTGGTTCAGTGTCTCCAACATCCTGTGTACAATTGGCATCGGCCCACAATCCCACACCAT
CTTGGCCTGAACAGCCCTCCATTTTGCAATGACTCAGAGGCGTTCTTTGACATTTAGATT
AGAGCGCCTCTTCCACTCACAGCCTCTCACACACCTCCTCCCTTCATTTCGCACATGTTG
AGACTCAACCGCCATCTTTCTATCACCATTTCATACAGTAGCTTGAGGAATCTACTTCTT
GGCAAACCCCTCTGTGACACAAAAAGTACATTCACCTGAGGTGTTAGACTGTGCCGACTG
TGGCTTTGAGTGGACTCTTTCTCTACAGtaggtgggtggttcagtgttttgctcaagggc
acttttgcaggtatgagtatgaacattttaacctttgagataagagctgcaggctaaaag
accatgag
>NODE_712_length_309_cov_1.760518
ATTACTATTAAATCTCTCTTTGAGGTTATAGGGTAAGGAAATGTGACATTGTCCATGAAA
TTGAAACAACTGCCTGCTTAATAATCAATCAAACTGATGGTTAATGTGCACGATTCACTA
TAGAGCATAGCATTCCATGAGCATAAACAGCAAATATTGTTGCAACTTTTTAATTCATGG
CCTATCCATATTTCATTGCTTACTGACATCCCAGAGGGTAAACACTCTGCAGTTTTATCT
TGAACAACAAGAACCACAAAATAGCTGGTGTATTGAGCAAGTGTGTTTGATTGATGGAGC
GGTCAATGAAAATGCTCGAACAAATACAATTTTTAATTACACCACAAGCACATTTTTCTC
CTGGCTACTGATTTATCTAAatgaatgcttttgaaaaaagattatgtgaaacagctgtca
attctgaagttattttgtattatagaaagtgaa
>NODE_713_length_293_cov_1.013652
CAAACTTCACATAACCATCTAAAACTGCATTCTGCATTCCACATCATGTTTCATTTTTAG
TTTTGTATTTCTTTTTACTTGTAGATGCAGCAGACTGTAGCAAATCATCGTGCAAAACTG
AACACAAATACGAAGAGTTTCAGTGTGACATCAATTCATGCAGGTTTCACCCTGAAATGA
GTGAAACCTCTTCTTCTCTGCAAAGACTTTATGATAAAATTTGGTGATAAAATTTGGTGA
CAAATTTTTCAAAAAGCAGTTTGAAATCACCACTCAAACAACATAACTGAAAATCGACTg
gttttgcattttggggttttttccagtttattcatatgattatttctgcatgtgtactta
caaaaaaacataggttttgagcagaaggtttcatataaccattttgtaattaactaagta
aaataacaggtattaag
>NODE_714_length_291_cov_1.079038
CTGTTCTTCTTCAGAATCAGTGAGTGGTCCGGTTTGGTTTGTTTTTACAGAGTTTGTCGG
TGAGCTGGTGTGCTTCAGCTGCAGTGACATCACAGAGAGAAACAACAGTGTAAAGTTACT
TCACATATATGCCATTTCTAAGCAGGAAGGGATTATCTTTAGGGAAAAAATGTATACATT
TCTACCTGTGACACACAGAGATGAGTTTTTAGGGGTTTAATCGATGACCAGGGAGGAAGT
TAAAGTATCTACTATACTGATAAATCTAAACAAAAATTCAAATGCAGCACAGAAATGAAG
acattgcacaaaactggtgatacatctttgaccactgagtcaatccaaaccctagagtaa
ttggtacacaaacactgattcagcatcttagaaatcggagcagtttctccatctactttt
ctagctgaatattca
>NODE_715_length_294_cov_1.068027
AAGACCAGTAGGTAGTTCAGGTATAATATCAGATGGTGCAGGCTGAGGTTCAGTACCTGG
CGTCTTCGCCTCCTGCAATTCCCTGTGGCCGCAATATAATGGAAGTTAAATTCACTACAA
AGAGCCACCAAAACAGTTCAACCAAAAAGTAAAGTAGGTTATATAGTAAGTTTAAACTAA
CATTTAACAGGCAGGACACCTGAATTTTTCAAAAATGTATATAAACATGATATTTCTTTA
AACTACGCAAATTACAACATTGAAATTTGTGTGGCTAGATTTCAGATTTATAATTTTAGT
taaagatttatctcaatcgactatatgctgttcataattaaaccaattaaaattgcctta
atctataaggcagaagatgagggacacgcatgtcaaaaaatgtattgcaccttagaaagc
tactcggactacttgcag
>NODE_716_length_308_cov_1.012987
GTCACAAACCATTCAGTGTCTTAGGATCTCTGCTGATACCCCCAATGAACAAGACAAGGC
TGGTAAGTCAGGCCAGGAGTGACAGCAGGTACCTTCAACAAACTCAAAATCCAAAACTGT
GAAGATTTACAACATGCAGTGATATTACAAATGTCTCAGAGTAAAAAGGAAACATTAAAT
CGCTAACTTGGTTAAACTTCCTTAACTAAGGAACACTGAATTACCTGAACGTAGAATCAC
ATTCAACTACACAGATATTCTTCCACCTCATTAAGTAGATCTTTTTTTCCATTCCACTGt
gtaatcagtctaggtcatctaagtttaaatattcctcactatgctgtttagaataaaaaa
ctttgatcataacaaatgaaactatcaacattttcgatctaataatgtaataaaataccc
ccttaactcctggggcagcatgaaatagtaag
>NODE_717_length_296_cov_1.023649
ATAACCAACAAGATTATACAGAAATACAGCAGTAAAACATGTTAACTCAAAACATTTATC
AATCCTATCTTAGCATCCCAGAACTAAAGCTAAAAAATATGTCTGAGTTTGACAGGTGTG
TCAAATAATTCAGGTCAAGTGAGAATACACAACTGACACAGTAAATAGCTGCAGAGTGCT
AAGTCACAATACTGTTACTGGTTAGTTGTTCAGTAAAAGCATATAAGAAGGAAGAATCTG
CAAAGACTTTTGCATCATTATCTGATCAAAATGTGATTATGAAATACAAGTTTGGTCTTG
aactaaaaatcacaaagtcacaatctagagcacaaacacaagaaacaggaagtcaaactg
ttgtgatttggttgtagctcctttcagttcaagaatactcagctttcctgagaggtatta
tagtgtgtgcacttgctttt
>NODE_718_length_291_cov_1.075601
ATTACTATCTATCTCTATCTCTCTATGTCTCTCTATCTCTTTCCCTCCCTCTCTCTCTTT
CCAACTTTCTCTATCGGTCTCTCACTCTTTCTTTCTCTTTTTATCTCTCCATCTACCTCT
CCATCTCCCTCTCTCTTTCTGTCTATCTATCTCTCTCTCGATCTTTCTATCAGTCTCTCT
TTAACTCAGTCTATCTCTCTCCGTCTCCATCTTTACCTATATTTATCTATCTCTATTTCT
GTCGTTCTCTCTCTATCTCTTTCTGTCTATCTCTCTCTCTCTCTGTTGTCTGAAGTCTAA
actgcatccagtcacattaaccggtgacgtatctgggtttgtttgaggcggtttggggaa
cgctttgtccacatttctgcaccagtatttaccagaacacgttttaaatccaccttgtcc
aacaatttctcacat
>NODE_719_length_294_cov_1.010204
TGAACCGAGGGCCTGGACCACCGTGGACCATTGATGCAGCGATCATCCTCCCAACATGAA
AATATTCATCATCTCTAGCAGCTGTTGATATTTTACCATCCATTAGTGCCACTATTAAAA
TCAGTTTCAGGTCCACATGAAAATGCAAACCAGAGTTAATGTCACTGAATCCAGGTGCAG
AGCTAAAACCAGATGTTGAATTTCCAGTATGAATTCCAAAATTATTTTCAGAAATGCAAT
GTACTTAATTTAAGTCTGAAACCATAAAATGTTCACCTGCACAGTCAAACGTGAGAAATG
ttctatcttctggaccatcaaagattctccttgatctaaggtagtccatcagtagggtga
acagaagttttgaggtattggaaggcctagggacagtcatcccgtagcaactattactac
cgagaaacacttggtatg
>NODE_720_length_291_cov_1.061856
TCATCTTTGAGCTCATTAACAAAGAACATGAATAATGTAGAAGTCATCTCGTCGTATTTC
TACTTTCTAATTGTGGTTTCTGCTTTTTAAAAAATTGTTTTGCTCCCCTATAATCAGAGA
TTATTTAATCTGTTTGTCCAATATTGCAGATTCTGAATAAACATGATGAGAAATAAGAGA
GAAAACTTCAGGTTTAAATCTTTAAAGATGTTCTCGTTCAAACAGCCTCAAAGTTCAATG
TGAGAGAAAAAACAGCTGACAGGTAAATAATAAAAAAACATCATTTATCTCAAAGTATTT
ggtgttttttaatcttttgtcgggtagtttagcttcagtcgaggaaggtgtccgacatga
gattcagaatgtccagaaggcgacgtaacggccacgagcagaactacgttaagacgcaga
aaactggacgagaac
>NODE_721_length_294_cov_1.064626
GTGCCTTTAAAACCACTGACATTAGGGTCTGTAGGTTATCCAGAGGAGCATGTCATTGTT
TCTGGAAAGACATTTTCCTTTTGAACTGTGTAAGTGTGAACACATATCAGTGCCTGATGT
TGCACTTCTACCTTGTTATCTACACATATAAGGCTGCACACCAAAGACATCCCAACTATG
TAGGTGATGTGAGTAAGTATGTCAGGATTCAATACTGTCCTGTTTCTAAGCTCTAATGCA
TGTCAACTATTCAGGATAGCAGCAACTGCATCACATTCATTCTATCTCGTCTGTACGTCT
caataagtgctccattacaattctcctccagttcagctgtctctaaacatgttttgtgct
gcaggtgtaaatgttgtgaggatctagtgtgtcaggctgaagtcagacatttcatagagc
tcacaggacaaataacac
>NODE_722_length_291_cov_1.020619
ATTTCAGTTTGATGGAATGATTCAGATATTTCTTCACTAGAATTACAGCGACTGCACCTG
AAAGTTCAGTGAAGTCAAATTACAAAAGTATACAAAGATCCTTCAGAGCGAGGGTGGACG
CTGACTCCTTTGGTTTCGTTCCAAAGGCTACTGTTGCTATGCTAGCAGCTGTGTGAGGCA
GTGCTTTGGTTTAGTAGTACTTTGGTTTAAAGGCTAACATCAGCACACTAAGCTGCTTAC
AAAAAAGTTGTCAGTCTTGGTTTAGCGTGGGACAAATTAAAGGACCTTTTGCATAAAAAT
gaacacccattacattcaagtccttttctcccatttttacagtgtactgtagtttttaat
cttatttctctgatgacatccccacgatggtgcactgttagcaaagtgttaatgttaact
agcagtggttggttt
>NODE_723_length_295_cov_1.064407
CTGCTTTATTTGAGCTGTCGTGTCCTGCATGTATTTTATGTATTTACGCTTTATCATGGA
CACATATTGTATACTACGTTTTTATGTTGTATCGTCGTAACTTTTATGGCTGCCTTCTTC
GCCAGGACTCCCTTGTAAAAGAGATGTCAGTCTCAATGGGACTTACCTGGTTAAATAAAG
GTTAAATAAAAATAAAAAATAAAAAATTGTTACATTGTTAGCATCCTCAGGTTAAGTTCT
GAGCGTCATCCCAGCTGTCAGAATATTTGTCCTGTTATCATTATGCACTGACCAAAGTTT
tagtatttaagaaatcagagttaaactgggctgttagttcagttatgtaatgactggcta
aaaaggttcaaggatatatacacgagggagcaatgtttccatggctggggcactaccgca
ggataaatacagaagggag
>NODE_724_length_307_cov_1.374593
CACACACAATTTATTGGGACCTACCTCTTGACCTACCGCTAACAAAACCTCCTCCACGGC
AACAGTACTGTTCGGAGGGACACCATTCCTTCCGAAAACTCTTCCAGCAATCGATCTCAC
ATGGCTAACAGCAGTCAATATTAATATGAAACAAACTTGCCTGATAGTGCACTTAAAGCA
GTATGAAAGACACCGAACAGTTAAATCTCCGCGCCACTCTCACAATCACCACCGTCACTC
ACATTCACCGGAAACGGAAACGAGAGGAGAGAAGAGGAACGACAAGAACAACTAAATCAA
AAACTACAAAAATCACACCGACAAGCTAAAGAGCAACATGAGAAACAAATGAACAGCGAC
ATTGCAGAAGAACatcagaccaagcaagatgttcgtgtaaggtatctggatgagtttgag
accgactataaatcagacagagatgagtttc
>NODE_725_length_369_cov_1.504065
CTGACCATGATTGTATGCAAAATGTTATGAAAATAATATGGAATAAGATGGCGCCAGAAC
AGTGAAAGCGATTAGATAAACAGTCTCACCTTGGAAGATTATATTGCTGGGCAAGGGAGA
GAATAGTCAGTCAGACTTGGTGAACTGACACATGCTGTTGTGGTCAGGGAGAGAAGATTG
GCCCAGAGCTCTGTATGCTTTGTTCATTGCTAATAATAAATACTGATATTTGTAATTGAG
TGTCCTCCATTATCTTCATAAACGAGCACGCAGGAACCAGAACTCACACATAGTGGATTT
AAGAGATAGAATGAGTAGCTGAGTTCCAACAATTTGGTGACCCCGACGTGATGAAGAAGG
AGGAATAAGGTGTTCGAGGAAAACGTCAACAGCGGACTGCTGAgttccagtgacaacatt
ccagtggccactgcataaaaaaaggtaagcagacacctgttgaatcgaagttctgctatt
ggacagtctaaaattgaatgttgtcttggtgac
>NODE_726_length_293_cov_1.580205
AAAACTAGGAACACACACATTCTTTCATCCTTTCAACAGCATGTTGATTTTTAAAAAAAC
AAAAAATCACTGCAACTGTGACAAATAGTGTTACTGATCCACAAGCAAACCTGAGTAAGA
TGAATACATTCTTACTGCTTGATCATGGTTTAAGTTTCTAATTATGTTTTATATAAATCC
TATAAATTATTCATGGAATTAGCACGCAGGTAATTCAACAACAGAAATAAATCTTATGAT
TCTTCCCCCTTTACCTAAACATCACTTAACAAATCTGTCATCAATATTAAAAAGGCAGGA
AGGACTGAGAAGAAGGACGAGGAAAGAATGGCGTTGGCATTTTCCCTAATTGCACGCTGT
ATTGTTGACATTCTGATTAGCTGTAGTAGCTCCGAATTGTCAGCACTTTTTAATCAGATC
ATTTTATGACCTGTTGA
>NODE_727_length_294_cov_1.034014
ATCACCGCTAGATGCCACTGATTCCACCACACAGGTCCTTTAACAGATAAAAAGACAATC
ATGTTTGATCTCAACCAATGTTTCAGTGGCGCTGACATTGCATGAGGGAGGCCATTTCAA
TACCTAATTTTATAGTGGTTAAACAAAACAGTCCTCTTTCTTCCAGACCTCCTCTTCTTC
CCACACCATCAGGTCCACCCCCTGAGGCACCTGAATGCCTTCCCATCTTCTTTTATTCCA
GATTAAAGCTTCAACCACCAAGGTCTCTATGACCTCAGGAGAGCTGGCAGGATCAGACGG
ctgctgcttcgcttgcattttagctgcagtagctcgggtgtcttatctgtttcattttta
ttgaatggattcaggtttcttcatccccttgggctcctgggggcacgcccacttgccggt
gttagtgaggtttttatg
>NODE_728_length_310_cov_1.400000
CTTACTACTGCAGAATACGTAGTATCATGTTGACTGTCTGACAGTTCTAATGCCTTTAAA
CTAATTTTCATTCAAGTTTTGTCCTGTGAGAATACTGTGAAAACAGCTCTATATAAAAGT
GTTGCTGCATTTCTTCCTTATTTTCCTTCTAGGATACATTGATTTATCTAAAAGAAGAGT
TTCACCAGAGGAGGCCATCAAGTGTGAAGACAAATTCACCAAATCTAAAACTGTAAGTCA
CATCGTTATTGTACACACGGACATGATCTGGTTTTGTCTCCTCATAAACATGACTTTAGc
tttaaattacggaagtacctgtcagcatgtgttaagtgatctccttcagtcctgccaaac
atttagtaaattaagttaaatctggattaataaaaattataattgcctctctttttaagc
agagattttatgaatttgacctttacatcattgt
>NODE_729_length_145_cov_1.282759
ACACAAAATGTTTACAAACATGTTTTGACTTCACAGTGTCTTCAAATATGATAAATATGA
AGGCAAAAGCTGTTTCAAGTGACATTGTGTCAAGATACTGAGAGGAGACACCGTTTGGCC
AAAGTGGCATTTTCAGCGCATGAAGCGCTGTTTCAGAGCATAAAAACAGCACTCCTGcag
agtttcaacgacaatgtttacaaatatgttttgacttaaaagaacaatgtttacaaacat
gttttgacttctgaaggtaatgtttacaaacatgttttgacttttgaag
>NODE_730_length_292_cov_1.058219
TAAAAGCAATTAAAATATTATTTTCTTATAAAAAAATAACAATAGTGGATTACAAATACT
GTATTGCTGGTCATCCCTGAAATTGTACTGTTGGCCCGCTTTAACCTGCAGGTGTTTCTG
TTGTGTCGGCTATCGCAGTGCTCATGGAGGAAATAATTTCATGATGGCTTAAAATGAGTT
CTTCGCATATTTCATCGTCTTTATTGCAGAAAAAACCATGAAGAAAATCTGTGAAACAGC
CAAGAATTATGCTTGTCATAAATGATGAGCTGAAAGAGACTGTCTAAAAAATGCTAACTG
tcagagaaaatgcttctgacagcttctaagagcctgacaggagacagtgtgaatctgtca
ctgatagacaacctacacaaatgtgggtttgacatataaccatcttccatgtttctcttt
aatgagagaaaaggct
>NODE_733_length_303_cov_1.033003
CATTCATCAGGCTTCTTCTCATGTTCTTTAGCAAAGTGTGATTTCACATGAACGCATTGC
AGTGATAGCAAGAGGTTACTGATGTTACCGAGGTTAGCTTCTGTTACGACTGTTCTAGAA
GGTGGAGAAGGTCCCTACTGGCTCATACGTATATATGGGAATGATCTGTGATGATAACAC
CTATTTAATGGGCTGATAACAACCAGTTCTGGTGCATTGTAACTACTAGCTAAGTGCAGC
GTAAGTGAAGCTGAGGCCATCGACTGATACTTAAAGCAGCCATGCTAATAATTCTGCACA
actttaagccttaaaaactttaaacgggtaagttccataaaagttcacctcctgtaaagt
tatcatgaacaggaaagtgagctacagagaccaaagcctattttttgtaccaggctgtga
acagttttatttgagctgcaaagtagg
>NODE_734_length_307_cov_1.016287
ATTCTTTTTAAAGCTGTTGCTCCTTTTTGAATGCTTTTTTAAAAGTGTTTTCAAAGTATA
TTGATTTAGTTACTGGGCAGATAGCCTGGTTGCAGATGTAGTGGTTAGACTTGGACTTGA
AGCCCATTTTCCTTTTTGCTTTAGTTTTCTGCTTCAGCAGAACTGTAGCCTTGTACACTG
ATAAGCCAAACCTAGAAGTACTAAGTGAAACTAATCTTTAAATAATTAGTGGATTTGAGA
AAAATAGGAGAAAAGCAGACCCTGAGGTCAGATCATCACTCAAAAACCTTGTTAACCCCT
ctgctctctctggacaccttcttaattcgtctcaccatctgccttttagctccatttcag
cccctcagaccggactgatacccgatctctctactggactcctctataaatacaaagtat
aatgaatgaaggcgagtctggttgtgcttta
>NODE_735_length_306_cov_1.019608
GTAAGAAATTTTACCGAGTTATGTTGAAGAAAAATTCGCTTTCAGTCCTCCGAAGTTTGC
TGTAGTGAATGTTTATTAATATACTGGTATAGTGTGAGTTTACCAACACAGAATATGGGT
CTGTAATGGTAAGCCAACCCAGAACATTTACAGGTCAGGCATTTTATACAGTTTGGTCAG
TCAGCTGGGAGGGGGCTGTATGTAAATGTAAAAAGAGTATTAGTCAGCTCACACACAGTA
GTTAATCAAATGACAAATGGTAATGGGACCAAAGGGTCTGGTTGACAACAAAAGGTAAGa
gatgaggggcctgcacacagttacataagaaatggggatggaatcaaggggtctgataga
caacaaaagggcaaggaagttgcatatagttgttaatcaaatggtgatgaattaagaggt
ctggtagacaacaaggtgtaatgaagttat
>NODE_736_length_389_cov_1.478149
ATGATTTTTTTAAGCAGTTGCTCAACACTGTGAAAGTTTAACCTTTTTGCTAGTATACAA
CAAAAACACTGCATAGTTTGGAGTCTTGTGGAGTCGATGGCGTCACGTTTAGTTGCCATG
TTAGCAGACGGAGGAATGTAAGCAATGGCCTGAGTCGAGTGGATGTAGTCCCATGACAAA
GAGGTAAGTATGTGGGCTCCACAAATGTTCTGTCACCGTAATGCAACCACCTTTTGTTAA
TAATAGCGTCAAGCCATCTGCCTCTTCTCTTGCCAATCTCTGATCCACTCCTATCAATGA
GAACCATCTGAAAGCCATCCATGCTAATGGTGTTTGGAGTAATTCATAAAGCTATATCTC
TGTGAAACACACAACAGTACgctcactgcactgccatcggttcttaacaagggctgttag
ccatccatctcattgtacattgtaacagaaggaccgcgtggctcatatctctgccttgtt
gcctccttcacaaccctgtacatgtcttcctctgatttctttgccgaagtccg
>NODE_737_length_349_cov_1.372493
GCAGCTGCTCGTGTGGAAAATTGGCTCTTTTGATTGCTGTAACTCCAATTACCGGGCAGC
GCACAGAATCCACATGGGACTAAATGAGTAATACAAACTAATTCATTCGCAGTTATAATA
CCATTTAGAGGTTCTTGGGAGTCAATGAGAGTTTGGGTGGACGCACTCTGAGCTCTGAGG
TGATTGATGAGAAAACCATGAGTCCTACAGCGATGAGACTCCCACTGGGTGGAAGAGGAC
AAAAATACCTCCATTTTAATGTCTAAATTGTTCACGTAGAGGAGAAACTGTGAGCAGGAG
ACAAAATTAACTGCAGATTTTTCCTCCAAATTCTTCTGGTCAGGATTCAGGCTGAGTGAC
GTCACCGCTGTAGCTGAAggaaaattcaggattttccagaaacttcatcaaacttaaact
gcgactgcgtaaaaaccctgaaatgtattaaaacagggatttaactggataatatttaaa
gccttgtgagcag
>NODE_738_length_334_cov_1.341317
CTTTCACTTGTATTGTCATTCTATTCACTGAAACTTGTTGTCTTATTGAATAAACTTGAT
CTTTCAGATCTGGTGTGGCCACAGGGGTGTCCAGTAAGACTTCAGGAGTGTCTGTGACCA
CTAGTCCCGTGGAGGCACCTCAGACGAGTGGACCCAAACCATGGTAGCAGAATGCCTTCC
ACAGCATGAAAGAGTGACTGGATCCCTCACTCCTTTAATTGAATCACCTCACAGGATATC
CAAGAAAAATTCAACTATTGACATTTCCTAGTACGTAGGATTTAGTGGCATCTCAGAGAT
CTGTATTTTAATCTCATTGCTCGAGAACCTCTTCCATGCATGTAGCAGAACGTACAATGG
CCACCAAATGCAAAAAAATGTAATAGACCATTTCTAGAGCCTGAGTTTGGTTTGTTCCTT
TTAGGTACTGAAAACATAGTAATGAAAATTATatccatttctgcccacagacccctta
>NODE_739_length_300_cov_1.010000
CTTTCTTTGGCTCTCATCATAAGAGAGCAGCCTAGTATTTAAGATGCAAACCCATCCACG
AGAAAGAGAGGCTGTTTTCGTTAAGAGCCCATGGGCTCAGGTTGCATATCTGTTTGTGGA
AGCCAAACTAAGCTGGGTTGTTTATAACGATCGCAGGTTCTTCAAGGGAATTTCAGCAGC
AGGAAGGATATTGCTGTTATTGGCTTAAATATTATTCATGGGTTAAATATATATCCTCAT
CAGCTGTGAGATGCTGGGAAAAGAGAATGAAAGGAGAGGCACAGTGAGGTCATATGAGCa
tgtggtattaatggcaaatcagtacagttcctctgttacatgacatggaccacacaggaa
ggtccacaaaatgagttttactgaggcttttggaaaatacgccgtctttgttatgaacct
taaagcgacgtcttaactacttta
>NODE_740_length_301_cov_1.033223
ACCTGGACCAAAGTCAGGTTGAAGAAAACCCAAAGGAAAATGCAAGAAGTTAATTGTATA
TCAAAGCACCGGTTGAAGCAGGAAAAAACATTCATCTGCATTTGAAGGGTTACAGCGCAC
ATTTTCGAGCAGCAGAAATAAATCAGAGTCACAAATTAGTTGTTGCTTTGAGGTGGCTTC
TTTGAAAAAGAAGCAGAAAAAACACAGGTGACCCAGAAATCAGAGTGGAAACTGAGTAAA
GCATCTGAAAAAACACATCATTAATATAGTAGTAAATTCATGTCAAGGCATCTTGCACGC
atgtgtcaaatattatgattatcatcattaaagtgagaaaaaaacaaaacaattccacga
tcgggcacaaggtgcaaatacaacaatcttcctccgacagatttattagaaggcatgtgc
tcataatgaaacagagaagctgctt
>NODE_741_length_327_cov_1.302752
CTTCCCCTGCTTTCTCCCACTCGTCTCTGCACACTAAGTGAGAGAGTGGAGTTGAACTCG
ACATTACAGCCCCTAAATAAATGATTAAAAGCTGTCTGGCCGTGGGCTAGCACGGCTCTC
TGCCGGTCCCGGGGGAAAGCGAGGCTGATTCTTAGTCGAGGAGACTCAGGAAAGCATACC
CTTTAGTCAAGGGCGGGAGAAGTGGAGCGCAGTGAGTAAATGCCTGATCTCAGAGAGGAA
TAACAAAGTGGCAGAAGAGTATGAGACAGAACATGATAAGAGAGCTGGGAGAAGTTTGAG
CACATGCAAATCTTGTGGAAATGGTTTGTGTTAGATAGTGAAATAGTGGTAACTTCAAGG
TTGcataggcaggtttcagattggatggtttcatgctgaaattcccaaccagcacaagga
aaacagaaaggacattctcagctcaaaactactcatggatcccttgagcag
>NODE_742_length_410_cov_1.180488
ATATCATACACTTAGGGAGCAGAATACAGACTGCAATTATCTTCTATACTCAGACAGAAT
CCTATTATTTGATCCTGGAGTTGCGACAGATGGAAGGGGGCCAGTCACATCCTTTTTCCC
TCTCTCCCTCTGTGTTGCCATTCCTGTGCAAAGCCAATCTGGAGGGCAGGGCGAGAGAGG
GTAAGGACATAATGGTGAGAGAGGGCAAGGAAAGGTCACAGGGAGGGTGAGAGAGGCCAC
AAGGGTTAGGGAAGGTTGCAGGGTTGTGGCAGAAAAAAGGAGGTGGAGGAGGAAACCTGA
GCCTGGAGAGACTACTTTCCTCTTCCTTCCTCCTTCATCTGTCCATCCATCACAATTGGA
AGAGAGTATGTTTGAGGCTGATAGATAAAGAAATGTCATTTGCAGAAAGAGGAGGAGGAG
CAGGGAACAGCTGGTGAAGTGAGACTGATTCATTTTCTGTAcctgattatgagggttttt
tttaaaggtttttaaggaatgttaaaggagcagttctgaatgtgggaatttgttgtctaa
aactgatatcaata
>NODE_743_length_296_cov_1.013514
GTTTTTAGGATTTGAATGTTGACAATTTGTGATAGCCCTTTGAAAAGTGAGATGGAAGAA
ATCTCACAGTAGAAGCTTGAAGCAGCTCGAAGTAGCAGCATTCAGAAGAATATTTTTTTT
CTTTTGTGCTGAACGTCACCAAGTAAATTTGCTCTGTATGGTTTATTTCACCCAAATATG
TTTAACATGCTACTGTGATTACCCCCAACGAGGTTAAATCAAAAGCATTAAACCATGACA
TGAAGTAAACAGACCGTGGGACTTGCAGGCATAAAAGCTGTCAGAAATGTGTGCTTCTAa
ttgtagctgcgaaagtgctttatcggtctgtcttgtagcttgtagactgtgcacagtatt
ttgcacatgtgactgcatacttatacattagagaacaattataatacactgctgcctgct
tctggcccttgtgttttttg
>NODE_744_length_294_cov_1.037415
GAAACCACGGCAACAAGGGGACTAATTATGCTAGAAGAAAAATGTGGTCAAAATATGAAT
GATTATAGTACCGGGCGTTGGCAGAGAAAAATTCAGATGATAACTAAACCAACCAATGAC
AGACATCATTTGAAAATCAGCTGATGAATGCAACAGTGAATTTAGAATTGCATTTGAAAA
AGCAAAACCAATTTTATTGTCCAAACACCAAGTAAGCACTAAAGAGGGTTGAATACTACA
GGATCATGGGTGTGTGAGTCCCTGCTGAGCGTGGATAAGCAGGAGCAGAGGCCTTGAGAc
tgctgtttcacagaggaaagtacaacagtcactcgggtagaggtctttttgatatgaaaa
gaattcacagaagtgaccaatacatgtgcttatcacttggaggtagtgttgatgattaac
cacctttctagtcaaagc
>NODE_745_length_348_cov_1.928161
GATGCGGATGGTGGAACAGAACAAGCATGACAGATTGTGCCCTGAGGATGGTTTCATTTT
TATTCTTCTACCTGCTTACTCTTTTTCTCCTCCTCTCTGACACACAAACCAGCAGCAGCA
TCAGCCTTATCTCTCATTCCCTCCCTGTATCCTTTACCACTCTTCACTCTCCTGCGTGGG
AGGACAGCTGTGCAGCAGCAGCGGCCATTTTGAATTATATAGGTCAGTGGGAGATTGTGT
TTGTGTGTTTATGCCTGGTGTACATTCAGAGCTCTTCCTTCCTCAAGCAAACAATGCAGC
ATCAGTACAGGACACACTTGTTACCATAAATACAACATTAATGTAATGTTGATGAAAGCA
AAACTGATCAATCCAGCAAACCAATGGAAACACATGCACATGAATCATGGTAGCACaaac
aacaaaccaagacttgttacatggttttgattaggggaaaaaaactacacacacacaaaa
acaaacacaaag
>NODE_746_length_334_cov_1.709581
GAAGATACAAAGAGTAAACCATGGAAGTTGTATTGGAATTTGCCCTTTCTGAGGGATGAG
ACTACAGCTCATTCTACAAAAGGTAATCACCACGACAAGCTAAGAAGAATGTGACCTTTC
CCTAAAGTTTAGAAATATGAAGAGCTTCCCTCTTTAACTTTAAGCCTCTTTGGTCTGTTC
AGTCCCAATCATTGGTTTTCCCCGCCTTTCCTGGCATCCTTCTCTATGTTGCCCGTCATT
TGTTAAGTTGTTCCATCAAGATTGCGCTCTCTCTGATCTATCTCCTCTGCCCTCCCCTCC
TTTCCCCTCTTCCTCCCTCCATCTTGGAAGAAGTCCACGGTCACGCTCTGATTGGTCTGG
AACCTTCTAGTTACCTTAGCAATGACATCGGCTGTTTCTCGGAAATCCTGACACCTGCCG
ATgctggagcgtgccaggaagtcctcaatcagacgcacaccgatgttataacccctat
>NODE_747_length_301_cov_1.016611
CGTAAGCACAGAACCAAAATAACAAGACGCTGCATGAATCCTGTTGAATGTATCGATTGG
AAATCATGTTGCTCTTCGCAGGTTTATATGTAAGAAAAAAAAGCGTAGATCCATACAGTA
CACGTCATGTATATTGTAATAATGATAATCTTCTTTATCTTGGCTGACATTGTAACAACT
GCAGACAGTTAATTAAATCATGAGAAATGTGACTAAAGGTCAGACGTTCCTCCACATACA
AATAGAAATTCATCTTACTGCCTATTCAAAGGAATAAATTAATGGCATGAAAGAGTGATt
tagaaatcctaacgcattcacttgttttctaacattaatccaaattctccatcggaagca
acagctgctgtcatgaaatgtcctgattttaagcttagctttggatagttttgtggacac
aaccaatgattagctgaatggctgt
>NODE_748_length_292_cov_2.041096
GTCTTCATCTTTTCCTGTTTTTGTTTCTTTTTCAGCTCCTCCTTCTCGACCTTTTCTTTC
TGTTTCTTGTCTTTCATTTCTTTGTTTCTTCTTTTCTCTTCCTCTGTCTTTCTTTTGAAG
AAATTAAAAAACTCCTGCCTTTGTGGCTGTTTTCATGGAGCTCTGGATCCTCCACTGGTT
TGTTGTCCTCTGCTATTTCTTTATTCTCAACATCTTACTTTTCTTCCTGCAGTTCTTGGC
TGTTTTTATCCTGCAGTTCTTGGCTGTTTTCTTCCTGCAGTTCTTCTTTCTCCCCCTGCT
GTGCCTCTTTCTGCTCCTCTTTACTCTAGAGATTGAGGATCTCCTGGTCTTCCAGGCTGA
GCTGTTTCTTCAGCTGATCCAGCTCCTCTTTTttcgccttgttaagctttttgcatctct
gcctctcggttctcag
>NODE_749_length_328_cov_1.192073
CCACAGCGAGGACGGCTTAAAAAATTCAATTTAATGTATTCAGCGATGAAATATGAACAG
GTGAATTAAATTATTCACAAGTTTGCGCTGCGCTCTCTGATGATAACATTGTCCCTAGCA
GGCCAGAGACGCGGAATACAAAAAGATATTTCTGTAGAGTTGGCAATCGTCAGAGGAGCG
CCGGGCTCTGCTGTTTGTGTATGCACAAAGAACATCAAAGGCTCGTCTCAGATTCTCAAA
TGGATGATCTTAATGTGACACCAGCGAGGCCTCAAAGGCAGAGCAGCAGAGAAACCCTGA
GAATAGAAGCTGCTACCCCCAACTCTTCCCTCTTTGTCTTCCCTTCCATCTCTTTATCTC
CCTTTCTGTCTCTCTATcgtggctttgtctgtgccactctcttatctcattctctttctt
cctcttttgtcgctcattcctcttcttctctttcttcctctctcctccacat
>NODE_750_length_292_cov_1.010274
CTAACTTCGTGTCTTCTCTCTCCTGTCGTTTGTGTTCTGTCCTCTCTGCAGGTATCTGTG
GCTGCGGAGCTTCATGTTTCTGATCTGCAGTTTTCTGGCCTCACCGACCTCCACAGTGTC
CATGTTCTCTTATGTGTTATTTGTCTCCTTCTCTCTGCAATCCTTTTCTTTTTCTTCTTT
ATTCTCACACAAACCAGAGCCTGAACCTGGTTCTGTCGGAGGTTTCTTCCTGTTAAAGGT
TTTTTTTCTTCCTACTGTCGCCAAAGAGCTGCTCAAAGGGAATGTTTGGATGTGTTGGGc
ttctctgcatgacataatattgtaaggtcttcaccttaatgtgtgaagtgccttgagata
acttcttttgtgaattggagctttttaaataaaaacaaaattaaatgatttggtttgata
acgttggaggacacag
>NODE_751_length_290_cov_1.010345
GTGACTCAAGGTCTTGAAGTGATAAGGCTACTTCAAAGTTAAAGATGTTTTGTTGATTCT
GTGCCTGCCAATCCCTTTGAGGTGCTGTCATGGTGTGTGTTTGTGTGTGTCATGTGGGGG
TCAACCAGTCAAAAACAGTAAAAGACAAGCTAGAGCTGCATCTACCAATAGTGTCACTGT
TGATTAGCTTTGTGATTTTTCTGATTAGTTTAGTCTCTGAATTAACAGTTTCCCAAGAGC
CAAGGTCACATTTTCACATTCACTGCTCAGTCCTGCTGCCCATAGTTACTGTTGCTATGA
cggacaagctttctgttctcgcacagcagtgccgtttacaatgataacagtgccagactt
aacactgtgtcctatatttcagacagaggtagctgtccataagtaggcttcttttctagc
tgccattgagtttg
>NODE_752_length_299_cov_1.003345
GACTGTATAATCAAAGACTGCAATAAATGTCAGGCTAAAAATACACCTTAATACCACAGA
CATATTTGCATTTAATTATACTCACAAATTGAGTCTCTAGGTTGGTCGTCTTCTTATTTC
TATGCGCAATATTGTCAAAATTAGGAGAGTCTTATCGAAGAATGATGCTGAAAAAGTACC
TACTACTTACTTCTACGCTGGACTGCTGCAGTTCTCTATTATCAGGGTGTCCCAATTAGC
CCTTTAAAAAAACTAGTTGCCACTTTAGGGCAGGAGGGGGTTATTTTCATGGAGGAAAAA
AGCATGTAAATATGTAACTTTGATCCAGAAAGATGAGGTTTTTATAAATTAAAATAAAAT
AAATAAAACCGACATGTAGAGCAGCTGGACACAGAACTGTAGCTACAACTGTACAGTAGA
AGTAGCAGCCATGTGGTAGTTTA
>NODE_753_length_294_cov_1.044218
GTAATGACTGTTATTCCTTAGAAAGAGAGCCCCAGTGAATGTTTTGTTCAACCCCTTTTT
TCCAGTGCTTTCTTGGTCTCCTATCTTCAACATCCCCTGGCTCAGTGGAAACCTAATCCA
CATTTATTTTGCCCTGAGTATTAGGGACTCATTGTTTGTACCCTTGCGTGCTGGATGCTC
TGTGGGTTTCTCAAAGGCAGTCAGCATGAGCGGTAATGGATGCCAAGTTCAAATCTCGCC
AAGGAGAAAGTCATAAATTACTGTCCATGCAATGTTGAAGCAGCTCCATGCCAATTTCCa
ttccgatacattgcggttttattgcttatctattccgtgcccatggcaaacattttccca
ataatatttacaccggccacgctctggcgcgtgcttctttttcctctgtccttcttgtaa
atgttgtgtttgggttag
>NODE_754_length_302_cov_1.003311
CAGACTTAGTTTTTGATGGCCTTCTTGCTAGAGGGGGATTGTAAACTTTGTAATGAGCTG
AAATTCACCACTAAAGAGCCCTTTAATGGTCCACTTCATATTTAGTGCATTGTTAAAACT
GAATTTTCTCTTGAATGTGATCATTTTAGTAAAAGAGCAACAAAAAATGTGATTTTTTTC
AGATATTTTTGAATAAAACTTGCAAAATGAAATAGTTAAATACACAACTATGACGTGTAT
AATATCACAAAGTTAAAGTACAAAATACATTCAACATGCTAGCGGGTCAGCTAGCTTGCA
CCACTCCTTCCACCTCCCTCACGCTACTTATTATCGGCACTGAGGTAATATAATGAGAAA
TGCCATCAGAAAACATTAAAGCACAATCACTTGGTATTTACATTTCACCACGTTTTGGCT
CCTTTCATGAAAACACCAGATAAGAT
>NODE_755_length_336_cov_1.250000
GTGATTACTGCAGCTTTAAAGCTGTTTGCTGGCATTTCAGCATTTGTGCTAAATATGTAA
TTACTCGTATTATAGCTATACTTATTTCTCTGCACATTGTTATTTTCATTAACCCCAAAT
AAGCAAAACTGGCACATGTTGTCAAAGCGGTCCCCATATAAATCCACACGACAGATGACA
AAGAAACACTGGCAAAATGCTTTTTGCACCGGTGCGCCTCTTGTTGAGTTTGGTTTGCAT
TTGTTGACAGTTCACAGGAGAGAATGTGTTTTTGGCCAAACGTAGAATCTCAACTTAGTC
TAAATTCATAAGGCACCCCACTGGCTTGTTCCTCTGTTTCCCCCTTCCTCACGAGTTAGA
CTGTCAGATGGCCCAACAACAATGGATCTCACCAGCCTATcagccggctcctacctttat
agctcgctgcgtggctttaaagactggatttagcatggcttggcaaggttcaaaccaaca
>NODE_756_length_297_cov_1.040404
ATTACTTCATAAGATGATGATAAATGATATATGTTACAATCAATATCTGTTTTTATTGTA
GTTCCTAACTGTGACCACTGGAGGGCAGTGAACCTTCGTCACAACTGTCTACAGGTGTAA
ATGAGAGAGAATAGCACTGTTGAAGTCAGTATTAATTAAGTATTAAAAGAGACAATGGTG
TTTTCTGCACCTCTGCTTCTGGCACTGTATGACAATGTACTCATTGTTTACGATGCAGAA
GGATACGATGAACAACAACATGATTACTTATATGCTATATTATGTTCCTCCTGATAataa
cagcaagtccgcctgttaatgttttatttctgattcactaaatgttatagaaaatatgat
tttttttaaataatgataacatatccagttccatcaaaatttattcaatcagacagaata
acaagatatagatatttcttc
>NODE_757_length_371_cov_1.698113
TTTCATTCCCAGCTTTCTTTCATTTTCTTCTCTCTTCTCACTCGTTTCACTCATCCCCTG
ATTGCTTTCTTTTTCTTCATTCTGCCATCCTTTAACATTTTTCTTTTTTTCTCCCATCTT
ACTGTTCATTTGGATCCTTCCTTGTTCTCCCTTTCTGTTTTCCTGTTCCCTCCTTTCCTT
CTCTTTCTTTCCTTCCTCTTTCGATTTCTGCAACTCTTTCCTTTCCTTTAATTTCATTTA
TTCTGTTTGCTTCTCTTTATTTCTCATGACTACATTTTCATCTTTTTCTCCTTTTCTTGA
CGTAATTTCTCCATTTTCTGAATTTTTGTTCCTCTCCATCCATTCCTGTTTCTTTCCTTC
CTCTCCTTCCTTCCTTTTTCACCTTTTGTTTTCCTTCCTTCCTATTGGTATTTTAATTTC
CTACattgtttctttcattcccttctcttcttttgctatgaattttctttgtccttttaa
atcctagatatcattatctccctccttgtcgtcac
>NODE_758_length_335_cov_1.098507
CTGCAGTTTTTCAAAGACAATGTTTCCAAACATGTTTTGACGTCACAATGTGTTCAAATA
TGATAAATGTGAAGGCTGAGGTTGTTTCAAGAGACTTTGTGTGATACAATTCAATGAACA
CACTATGTGGCAAAAGAGGCCTCTTCAGCGCATGAAAAACTGTTTCAGAGCATGAAAACA
GCATTATTGCAGTTTTGCAAACACAATGTTTACAAACACGTTTTGACATCACAATCTGTT
CAAATATGATGAATATGAAGTGAAAAATTGTGTCAAGTGACTTTGTGTGATATCATTCAA
GGAATACACAATGTACCAAAAGAGGCCTCTTCAGTGCATGAAATACTGTTTCatagcatg
aaaactgcaaaactggtgtctgtcaaagacaatgttttcaaacatgttttgacttcacaa
tgtgtttaaatatgatagatatgaagtcagaaaagttgtttcaagtgactttgtgtgat
>NODE_759_length_303_cov_1.033003
CCTGTAGTTAAAAATAGAAGGAGGTTCCCTTTAAAAGAGTCACACAGAATTGCACAGTTT
GATGTTGATGAGATAATGATATAATCGCAATATTGGAGGGAAAACACCAAATTAAGAACA
ATAAGGGAAGCTTACATTGTTTGAAAAAAAAGAACTTCCCTCTCTCATTTTTAGCTAAAT
TTGATTTAAAGGTGAAATATTTAAGAATTCACTTATTTCTCTGGAAGACTACAAACAGTG
TCAGCATAATCTGATAAACCTTCATTCAAAGCAGGACAAATAAGACCCAGGTATTTAGGa
gctttctgaataagagtggaaaaccacaaacacagcacgacctgttgcactcatccttga
tttagttcctacagcttttattaatgcatggatcatactgacaaaaatgtctgctttgca
tgtatactcttattgattcgtagttat
>NODE_760_length_436_cov_1.596330
GAATCCCCCAAAGAGTTCCCTGACAGACATGCCACCTCGTTTTTCTTGCGAATGAAAAGG
GAGCAAAAGATGATTTCTAGATCGAGGAGAAAAGAAAAACGGGGAGGGAGCGAGAAAGTA
ACGAGGTTTGTTAAGTGCATGGGAAGATACAGGTGCTGAGGTTTAAAGATCTTTGGAGGG
TAGGTTGAGGTTGCAGAACATAGAAATGATGTGACAGAGTAAAAACGGTATTAAAGTGTG
TATATGTATTGTTGTAAAAGTGTTCCCTGTTTTGTTTTCATTACCAGACAGTCCAACCCG
CTACAATGAGAAGGACCAGAGGAGCATGTTGGTGTGGTGTCCCAACAGTCAGCTCTCTGA
TGCAATGTGTAAGCTCCTCACACCTACCTTATCTTGCATTTATTGGTACAAGCTTAACAA
GTTGACCTTCAGTTTAATGGCTATATGCTGACCGGGGGGTAGCAATTAAAACTTTGTTCT
CTCGGCCTCTTCCTGTACGCTTGTGTTCTTTCACTCTCTTGCCCTTTTCATCTCTCATCT
ATGTCTGTTGTTTCTTAATATTCCCTTTCTTCTTTCTTtg
>NODE_761_length_302_cov_1.033113
ATTTTCAAACACGCCATATTTTGTTATTTTATCTGTTTAGCAGACGGTCCAGTTTGCATA
GTTATACCCTACTCTGGCACACGCACAGAGCAGAGTGCAAAGAAAATAAACCCGAACCAG
TCTGCTGTTTCCTGCAATTATCTCTAAAAAACACCAAAAAAATCCTGGACCAAACCTGGC
CTGTAATGAGACCGGCTGTTCCAGCCAAAAGCTCGGGGTACCAGGGATCTGTAGGGGCCC
ACAATGACCAAAGCAAATCCAAAATGTAAAAAATAAATAAATCGGCCAAATAAAATGCAt
tgaaacatccaagctgtgccaaccacgatctccactgtaatgttgcttcgctggatccaa
ggacaaaggacacagcacacacagtaagtttagctttttcagtttacttctacaccaatt
aggtttgtttcatgacggattccaag
>NODE_763_length_309_cov_1.012945
AAAAGGAAAAGAGGGAAAGGAGGGGAAAGCAGAGGCTGCCACTAAGCAGAGCTGGAGGTG
GAGGACATTATAATTAGTTCTACTTTCACTTCTCACCTTGAACTGGGCATAAAAGAAACA
AAACCTCCACCGAGCTGGAAGGAGGCAATAATCTCAGCTATTCCAAAAGAAGGCAGGATA
AAATGGAATGTGGGTCATACAGACCTATATCAGTTCATAATGTGGATGATAGATTGTTTA
TCTCCATCATGGTGATTGAATGATTAGAAGAGTTTTTACCTTTGATCTGTTCGACAGCAA
caaacacaagacaatatacggaggacattacacataacggaccacatacaaagaaataaa
atgcaagcagtagtgataggcgtgaatgctgagaaggaattcgattctgtcaactaggat
tttctgatgaagactatacaggtactatatgat
>NODE_764_length_298_cov_1.003356
TAATAAAAAAAAACCTTCATCACAAGCATGAAATTAAAATAATTCTTGCTCTCCGTCTAT
ATCCACATTTCTTATTACAGTCTGTGTATTCACTAGATTAAAATTGCCGCTTGATTAATA
CACAAAACAAGATCAGATTTAATTAACATCAGATTTAATTGAGGCCCCGCAATTCTCTGT
CTCTCTCTTTTTTTTCCTCCCCTTCTTCTTCTTCTTCTTCTTCTTCTCTCCTCCACATTC
AGATAGACGATCGCAAGCTCCCCCATAATTAAACGAATGTAAATCTACACACACACACAC
ACATAATAAAAACACACTGATGTGCATCCCATGCAGGCAAATCTCCTCATTTAAAACAAA
TATATTAAAGTTATTATTATTCCTTTTATATAGATTACAATTTTAAACAGAGAAATAATT
TGGGAATAATTTAATTAAAGAG
>NODE_765_length_312_cov_1.400641
CAAGACAAAAGTAAGAAACATAACTAAAAAATGCAAAGAGAAAAGTCATAAAGTAAATGG
GAGGTAAAATGAGAAAGAAAAACTAAAACTAAGGGAAGAGCAAAAGACCAAAGAAAGGAC
AGGACCTAAACTAAAGGCCAATGGAAAAGCCTTCAAGAAAAATGGAAGGCTGAAATAATG
AATAGTTAAAATCAGGGGAAAGCACGGAAGTAAAAAACAGAATAGTCACAAAGTGGGAGA
CAAAGGACAGAAAATAAACTTAATAAACTGTAAGGCCAAAAGAAAAGTCATGAAGAAAGA
AGAGGCAAACTGAGAACTTAATGACACAAATTAAGAGAAGAGCCTGAGACCACAAGAAAG
CACAGAACTGAACAGaaaacgacacgttgaagagaaaagtcaaaatgagaaggaataaca
acaattaattggagagagtaagaccaaaagaaagaa
>NODE_766_length_290_cov_1.079310
GTTTTATCAGCTGCAGCTTAATTAATATTTTATAACGCTTAGTGTATGTCTCTTTAAGCT
TTGTATTCATAGGGGGAAAGAAAGGCAAGGCGATGGACTTTTCTGGAAGTGCACTGTAAG
CTTTAAAAAAATGAGAATTCATAAGAGGAAAGACAGAAGTAAAATCACACTTTACCCTCT
GTGAGGGTAAATGATCAGTGCCGGGTTAATCCGGCACTGATTTAAGTAATAAATAATAAA
TGGAGTGTTTAGTCTCACTCTGATTCTTAAATTATACTTTTTGGTCTAATTTTTCAGAAC
aaccacattaacatttgattaattaccatcatataattagacttgcagtgttggaaagct
ttatataatttcatctcaaggaatatatgtcacatttccatactggtgttcagataatac
tttttccctgtctg
>NODE_767_length_308_cov_1.016234
GGATTGATCTTTCCAACAATTCTGGTTGTTGTCCGTGCAACAAAATGTCTTTTAGCCAGC
ATGTTATGGTGACATACATGTAAAACAATTATCTTCCTTTAACATTGTTTCCCCCTTGAT
GTCAAAGCTAATAATAATAATAAAAATAAAAAAAATACATAATATCAAAAGATGGATTAT
CTGTATGATCTGGAAATATTCTGACTCGTTCTTAAAATGACTAATACAAGAGCTTTAAGG
TAAACATGGTGAAATTACTGTAAAAACAGCCTCAAAGAGCTTATAGAGTAAAAGGTAAAt
gaatgttctttattttgtagtcagcaataaagtaggtacagtcagcaggtgcgttcattt
tattgtaattaaaacacaatcattaaaaatgaagcatttcaaaagtttttgctttaattc
ccacagatgactaatctggacggacatgatat
>NODE_770_length_296_cov_1.003378
CCTCCTGGGGTGTTATCTTTGCATTAAATGGTAGATGGGCATAGATCCGACACATACAAG
AGTCTGGAGGTGGTGTTGATGATGACATAAATCATTTTCTGGAGACTGGGTTCATGCCCC
ATGAGGGACCAGTATTTTTTTGGGCTTTTAGACTCTTCAATTTTGGTTTCTATTCTTTTA
GGTTTCAACACCAAAGCCACCTGGTTAGCTTTAGAAAAAGGTTTCAGTTAAATTTCTCAA
GGTAAAACAGCTAAAACGTGACACGGACATGGTGTTCAGCAAGTCTTTGTAGATTGTCAG
TTATTCAGGTCATGGTAATCCTAAGAGCTTCAGTGAAAAGCAACTGGACTTCTCTTTTAG
AGGTTTCACCTCTCATCCAAGAGACTCCTTCAGTTCTGAGTTCAGTTAGTAAAAACGTCT
TTAATAACCCAAAAGAGAAG
>NODE_771_length_290_cov_1.020690
AGTTTTTCTCTTTTGGACTATCTTTTGGATTTTTCTTCGACTCTGCAGCCACTTTTTGCT
GTGGTTTATTTCCCAGCCAGCCTTAGCACTCCTCCAGTAAGTTTGATTCAAGTTCCTTTT
GTTTCTACATTCTGCTTCAGTGTCTTGCGTCCTGTGTTTTGTGCTGAAACTCACAGTGAA
AACTGCACAGCTACTACAGTACAAAACAACAGGGGAAAAAAGTGTTCTACCTGGACAGTA
AAGCTGTATTTTCTCCTTCTGTGAATATCAGTAGATATAAGCTGAAGTGCAACACGAAGT
cacattcagaagtgacagcatattcacccatcttggtgtttgtttgttttgtaatcctta
gtctgacacaccggatgtaggttgccattggctgattattttatttggcattcttccttt
catctgttactgtt
