# Supplementary material for: Multilocus molecular systematics of the circumtropical reef-fish genus Abudefduf (Pomacentridae): history, geography and ecology of speciation
Source: PeerJ. 2018 Aug 14;6:e5357. doi: 10.7717/peerj.5357 (PMC6097498; doi:10.7717/peerj.5357)
Supplement: Data S1 [file peerj-06-5357-s013.zip › Data Supplement/assemblies/Abudefduf-bengalensis-STRI-X-922.contigs.fasta]

>NODE_1_length_367_cov_10.242507
AAAACTAAAATATAACTTCTGCTCTACACCACTGCTATATGATATTGTGAAATAAAATAT
TGACTTCATAAACACAACAGTAGTAAAAATAAACCTGTACCAGACTGTGTTATGCCTAGC
TGCAAGCATCTACGCTTTAAAAAAGTAAGGTTGAGTGTGCAAGAAATGTGAAATTCACAG
AGAAAAAAAAAGTATTCCCAGCATGTTGCAGAATACCAATATCCTTAAGCAGGCGGGGTT
TTTGATGTATAGACTCCTGCCAGTGAATTGTACAGATGAGACACTTAAGGCAAGACAATA
GTGTTATAGATTGTGGCAAGAGTTAAATCAATAGACCTTCTGAGGAGTAACAAGACACCC
AGTAGCAAGTGCTACTGCTTCACACACATAGGAGGGGCTGGGAAACAAATGAGGACTGGC
AGACAGGGGCTAAGACCTCAGTGTCACTGACTAGCCATTAGATGTTAGTGTGTATGCAGC
TGTGTGTCTGCGTGTGTGCATCCTTGGTCTA
>NODE_2_length_481_cov_9.656964
TTCATGCCCATATTATGTGGTTGTTCCAGTAAGAAGCTTTAACCACCGTCGACAATGCTG
GAAATATAGATGCACAGATTTCATTTCACCATTGCTATGCGTGCCAGACTTTTATCCAAA
GTAGCATCTGAATGTAAAAAGGTTTGTAGTAAATCCATTTTTTTTTTCACAACAATTGCC
ACCAAACTAAACTATCTGTTCTACTTATTTCTAAAAAAGCATTGACCGTCAGGGCATAGC
CAATATGGAGGTTAATCCATTCTAGTGTCTATACTATGGGGATGCTTATGGAAGCATATT
TGCTTAGGGCAGCCATGCAAATTATTACTTACTGCCCTGTAAGCTGATAACACAAATTAG
ATACCCATTAAAGTTGAACAATGTATATAGAATGAGAAAAGATTGCAAGTGATACCTGAA
GGGATGCTTAAGTCATATGGCACTAAAATATGCCTCATGCTTGCAAACTTCAAAAGTGAA
GAGATGTTTATCCTTGGGATTGGAAGATGCATAATGGTAATCTCATATGCACAGAGGCAG
CTGCCAGGTGGAGGATAGCACACTGCATGTTTATGAATAGAAATCATTACAGGGACTGGG
GAGCATACCGGCATGGACCAGTGAc
>NODE_3_length_661_cov_9.252647
CTGATGTTAAGTGCACCATTGCACTTAACATCAGGGAGAAACCCCTATGCAAGCCATGTA
CATCAATCTGAGTTATATTGCACTAAACTTTATGCAATATACCCTCAGCTTTCATTGCTT
CTATAATGCACATTTACATACAGTCTACACAAACATGCATGGATAGCAGTATACACACAC
ACATGCAGTACACACATAAACTCCCTGAGACGCACACACACTCACATATAAAAAATCTAT
TGAGTGTATTTCTCCTTGCCAAGGATTTTTTTTTCTGAGTCAAAGATAATACAATTCCTT
TTTTTCTTATTTCCTTACAATACATCTTTCAGTTCTGCCTTTTCCGCGCATGAAATTCAT
TTTCTAATGGAAATATTTGTTTTGTAAATCAAATATGTATTATGCACAGAATGCAAAGCA
CAAATTAAATTATGTTAATGAAATGAAAGAGATATGAAATGCATATTTCATGGACAAAAC
ATAACCCTGCCGAACAGCCATTTCTTGATAAAATCTTTAAACACAATCTCATTCGGAGAA
AGACATATTGCCGTGGCAGATAGCACCTCATTAAAATGGTCTCCTTTAATATCAGTGCTT
AGTATATATGGGATTGTAAATAACCACTGGGGAAGAGGAACCAATAATGAAATACTGTCT
TTAATAGCTTGCCATTGATGTCAGCATAAAAAGTCTACTAGAGGAATATTGGAAATTGGG
TGTGCACACACATAGTCAAAAGCTGTAAATGATTGCATATTTAAATagagctgactaagg
aaaagatgatatagatattagtaat
>NODE_4_length_566_cov_12.187279
ATTCTATTGCAGACGTCGACTGCATATTTGCATTTTAGAAGTTCGTCTGTGTGCGGTAGA
AAATCTAGAACAATTGTTGGCCTGTCACTTCAGCTTTATCTTAAAAAACTTACAAAGGTT
TTCCTCCTTGCCATACACGGCTGCTTGGGTAATGCTGCCTCCTGTGTCTGCAGACGTATT
TTTCTAAAGGTGTGTGTGGCACATCTGTGCAGCTATTGTTTATTCATGGAGTAAACCCTT
TGAAATGTGTTAAGATACTTCCCACTCATTATAAAAATCCTGCCACCCATGGATTAGGAC
TTTGATGTCACCAATCCTGCTTCAAAGGCTTCTTTCACTGCTATTAATCACAGTTTAGCC
TCTGAAGATATAGCCAGAGAAAACATTTGGACATCTTGTGCAGAAACTTTGAAATGTTCA
GACTGTCTTGCATATGCTATGTTCATATCCTTTCCGCTGTGTGTGGGGCTGTTGGACTGC
TGTGCACGCAGCTGCACTCTTGAGTCCATGGGATTCAGCTCAGATTTAGGCTCCTTCTGA
ACTGTCTTTTATACTGCTGTATGAACACTAACACATTAGTGCAATGTTCACTTTGTTTTC
CATTTTTCTCAAATAAGGAAAAAGAACATTACCCACAGAGTGTTTACTGCAACTTAGTGT
TTAATAGtttactctcaataatcatttgctttctatattacataaggcag
>NODE_5_length_523_cov_7.640535
CTCTCATACAGGAGAAGACACTCATATTTTACGTCTAATTCTGGAGGAGAAGATGTATTT
CTTACTTCCCCAGGAAGCATGATTGGTGTGTGTCTGTGTATCATGATGAGATCACTTGGC
GGGGCTGAGGATAAAATGTCGCTTAGGATAATGTGATTGCCCTTAAGGTACAAGGAGGTG
AATTATATTCCCTGATTTATAATCTGAAAATTAAAGACTCACTCATTTTCTAATTTAATT
CCACCTTCAATGGAACAATGTTCACTCTGAGCCAAATTGGCGAATAATGTTACTAATTCA
GATGCAGATGTAATTTCTATTCGGGGGGCTGCGGCGCGTGGTGATGAACGAGTCCCGGAT
GGATCGTTGCCACTCCTATCTCCCCGTCTCGACAATTCCCCAGCAGTTGTGATAATAACC
TGAGCAATAAAGGAGGGATAGGCAGTGCTACCCCGTTCCACTCCTCATACCCCAAGTCAT
CTGATACTTCATCTAATAGTATTTCTGTCCTTTCCTGTGTCACTCTGTCTTAGGGCAGCT
GACACTGCGCTCCTTCCATACAGGAAAACAGAGTGCGGCGAATATTATAGATGTAAAACT
GCATTAACATGAAGACTCTTAATAACCTGCATAATTACTGCTGCCTTCtccaatacaaaa
aagtcat
>NODE_6_length_512_cov_19.333984
GATACAAGACGTTGGATTTCTGTAAAATGAGCACTGCTGACTTTTCTCAGAAAGCCACAG
CATCAAAGTCAGAAATCAAAATAAAGCAGAGTAACTTTGTGAGTAAAGGGACGAGGTTGG
TCTCATTTCTTATTTAAAATCAGCTCCATAATTTGATCTTTGTAAAACTTAAGTTGCTGC
AGGTGTTCGGCAGGAGGAATGATAGCCTTAGGGCTTGGAGCTACCGTGAGGCCCCGCTGA
GATTTCCCATCATCCCTACAGTCTGGCAGCAGCTTTTCAAACAGCGCCCCTTCTGAAGTT
GCCCTTGGTTCTACATGTGTAGCAGTAATTATGAATGAGGGGGACTAAGATCTGTACAAA
ACCATCAAACATTTTACAGCTTGCTGCTATTGTTATAAAGATCAATAGACACAGTATCAG
TCCTGGTTTTGAAGGAGAGGTGGTGCTGTACATTTTCCCTCGCATACTTTCTCACTTTCT
TTCTTTCTTCCTTTCTTTTGGCCTCCCTCGCTCATGTCCCCTCTCATTTCTCTTTTCTTT
CTCTCTCTCCGCTCTCTCTCCCTATACAGAGCCGGTGTTGCACATCCGTTTTAATTGCCG
TTTGTAGGGTTCTGTGATGTGAgctgctaaaagacccccgtcctgtaaaagagcag
>NODE_7_length_431_cov_13.470998
CGAGAAAAAGGAAAAACCGAAAAATACGGCAAGTAAAAAAGATTGAATGATTCAATGGCT
ATCGCCTAATGACACCAGCCTCATAATATCTCCCCCCTAAATCCGCCGTTGAGTGTAGCA
TTGAAACATTTTGTTTCCCTTTTCTATTGGTCTTCTTGGTGTCGTTGTAGCGTTGTCATG
GCAGCCCTGCCAATCACTGTCAAGCGTGCCAATCATTAGCCAGTACGTAGCGCGAGGCTT
TCACCACTTGTGCAGCACGCACGGGGGGTTATCAGAGTCTCCGATCTCCACAGCAACCCT
CCCACCGCACCGCGCGCATCAGGCACAAGCCAATGCTCGCCTATCTGCTGAATGGAATGA
GCAATTAGAGGGTGGAATATTATTGCGATCTTAACGAGGCTCGTTAAAGCTAAAGAAGAT
ATGTAGACTGGAGATGCTTAGCAGAGACGGGAAGGGAGGGAGGGAGGCAGAGGGAGCTTT
AAATGGGTGACAAATGGACAACCAATGACTGCAACTCGGGAATACACGTTTTGAATAGAA
GCGAGTCAATTTGCACATTATTTTCGCATAGTTTT
>NODE_8_length_439_cov_11.227791
TAAATCAGATGCTTTCTCTCCCCTTCTCTCTTTCCCCTTTGCTTTTTCGAGTGGCTATAG
GCCACTGCTCAACTGGAACATATTTAAATTTTCTTGTAACAAATTAATTCCAACATTTTC
TCTTGATTGAATTAGGGCAAGTGCTGGTGCTGTCACAAGTGTTTGGGCTGCTCCTGGGGA
GAGACAAATTGCCAGGCCTGGACACGGGTAACAAGCAGTGGTGTTGAGTCGCTGATAATC
TCCCCACTAATTCTCCATTACAGCAAAATGAGGCCATAAATCTTCCTGACAGCTGATCGA
TGTAAACATTGTTTCCCCCATGATTGCCAGCTCTCCCAGCGGAGCTACTGTCCGCTCACA
ATCCGCTGAAATTACTCCCGCAACAGCCCTCCCTCCCTTCCTCTCCTCCCTGGAACTGGT
GTGTGTGAGCGTCGGACTGGCCTGGCAGGGAAACCAAAGTCACTGCTGTCCTGTCGAGGG
AAGGGATGGCCATCTAATTTTAGCTCAATGCTCTCTAAACAAATGGAAAATATTAATCAA
AATGTCTCttgtttaaccactggcacaagcaattcttagagaa
>NODE_9_length_459_cov_12.799564
CTGGTTTAACTTTGGCACTCACCTTGCTGCTCCTCAAAAGCTGCCCACAACAGGTGGATG
GCCGGCTTCTTGGGCAGGTGGATGGTGCAAGCCTTCTTGTAGACATGTCTCACACCATCA
GTGCTGTAGCCCTCTAGATATTTTGCATACTTCAGAGTGAAAAAGAGAAAGCAAGTTGGA
AGAGATGCAGGAGAGGACAGAGACAAAGAACAGAGGAGAAAGAGAAAGGCAAAAGAGACA
ACACATTTTAAACTAAAATTTCCAGTTGGCAGAAACAGTGAATTTCTTCATTGACAAGAT
CGTTTTTAGAAATTTTCTGTGTAAACCCATCAGCACCTTCATGGAACCAATTAGATAAGT
TTCTGTAAGGTAGTGGGAGACGAAGAAGATGCAACGTAGTAGTTGGCAAATGCTGCAGTC
AAATCTTGTGTGGCAAGCTGGCCATCCCCTAATACAACAGATACAGTCACATATCAACGT
TACACGCAAAGAGAGTGCAGGACGATTTACTGTGTCGATGTGATATCATCGTTGATGGGG
GAAGTGCAGGGAGGTAGCAGGAGTGAGAGAGAGGATTAAGGTGGCGTTACCTTGATCCAA
Aac
>NODE_10_length_355_cov_13.385916
CATTTTTTTTTCTTTGCTTATTTGTGTTTTGCACAGTAACACAACACTCTCACAACAAGA
TCATGGTCTTATTACAAAACTCCCAACAAAATGTAAATATTTCTAGTTTTCTGTTGATAC
TTTCATATTTTGGTTTTTAAAACCAGAAACTTGTCATTGTATATCCTTTCCACTGCCTAT
AGAGGCGCATAAAAGGTTACTCACACACACAAATACTTCACAGCACTTTCTAAGAAAAAT
ATACACTTACAAAATATGTTACAAATTGGCACACAAAAAATATACAAGATTTTGTAGTGT
CAAGAGTTCATTAAGATTCCTTCTGGTAACAACTCTAGACAGTATATATAAAGCTCGGTA
ATCTTTTAATGAAAAGAGCAAAAGTAATTCCAACCAGTGTCAAAGAATCATGAAGTGAAT
ACATCAAACATAACATTATAATATACATTCATAAAGAGGGTTAGGTACCTAATCTATTTT
GCATTTCTTTTTTTGTTAa
>NODE_11_length_425_cov_15.661177
GCTCTTCCGATCTCTGACTAGAACTGTGATGTACAGATGATGTATTATTAAAATCTGAAG
CAAGTAATGCAATGATATTAGGATACAGTTTTTGTATTTTTATTCTTGTATAAGGTTATT
TGATGGCTATTGTTTAGCCTATAGTTCATTCTGTGTTATTTAAATTCTAATATATGAATC
ATATTTGGATTGAAGTCATGTTCAGGGGCCATGTTGTGTATGTATTGAGATGTAAAGCCT
TTGAATGTGAATAATTATTGTAAACTATAATATTTTACAGCTTTTTTCTTACTATATCAT
ACATTTTCTATTTGCTCAGTGATTTAATCATATTCTGATAATTTAATGAATCTGTTCATT
CTCTCTCTGATTATTTGTGCGCTAGGTCAGTAGATGTTGAATGATGAATTTTCCACTTAA
TGCTTGGTAGTCCAGTAATTAAAGCATGTAGGGATTTAGGCATACAAATAAAGCCATGTG
TCCTGTCTTCTGTTAACAaccatgacacagcagcaaaacagcagcagcattcagtggcaa
tggcatctcacatttttgcagcatgtaaa
>NODE_12_length_842_cov_3.805226
TATCACATGAAATTCGGCACGTTGATAGAAGAGGCATTGGTGAGCAAAAGTTATTAAAAT
CCTCCGCAAAAGTCTGAGGGCGTGGCCGTGACAGCGCCGCAAAGTTGGACATTTGCCATG
AAACAGCAAGTGAGTGTAAATAGCCTGAACGTGGTCCGATTGCTCTGAAACTTTACACGT
TGCATCACAGTCAGGCGCTGATCAAAGCCATATGACAATAATGAATTTCGGTGATAGCGC
CACCTGCTGGAAACAGGAAGTAGCATATACATGCTCCGATCGGCCCCAAACTTGGCGTGC
GCATCATACACGGCAAAATAATTGATATTTGAACGTAAATACACACATCAGTGACTAAAT
GGCTCAACAGCGCCACCTGTCACATATGGAAAAATGGGCCCTTGCGTCACCTTTCACCTG
CACCTCCAAAATTCAACACACATATGTGGCGTGCCTAGATACACCTCACAACCACATATA
AGCATGCCAAAAATACTGCTGAATGTCGGCCATCTTGAAAAAAATGGCGTGTTTTTATTT
CACTTTTGCCCATTACACCCATTTTGAAATGTAAAGCTAAAGCTACGAAATTCGGTACAC
ACATAGAACAGGCCAAGACGCAACAAAAAGTCTCTTACACACATGCCCAAATCTCAACAG
GAAGTCTGCCATTTTGAAAAAAAGCATCATTTTGGCCAAAATGTAATACTTTTCAACAGC
AAACTCGTCCCAGGGGGTTATTCCAAATTACATGAAATTCGGCAAGTTGATAGAAGAGGC
ATTGGTGAGCAAATGTTATTAAAATCCTCCGCAAAAGTCTGAGGGCGTGGCCGTGACAGC
GCCACAAATTTGGACATTCGACATCAAACAGGAAGTGCACTGTAAATAGCCTGAACGTGG
TCCGATCGGCCTGAAACTTTACACGTTGGATCAAAGTTCGGTCCTCATCACAACCATATG
ATAATAATACCTCTCAGGAATAGCGc
>NODE_13_length_605_cov_14.895867
ATTACTAAACAATAATCGTTAATTTTATCTGACTATATACGTTAACAGAAATAGACATTA
TGTTTATGACCTAATGTTTAAATGGGATTATCTCTCAGAATATTATTAATAGCATGAATG
AGGCATTATTTCACAGCATCCGTATGCATGATTGAAAAAAATCTAAGAGGTTTCAAGCAT
GGGAGGAATTTTTACATTTGGGAGGGAGGATGCAATCAGTAGCTTGGGACTTGCAGAGGC
CTCCTCGGGTGACAAATTGAAAGTGTCTCGGTCTAGTTTATAGCCCTGATCAGGTCAAAC
GAAAAATATTGGAGGTCTGGGTGAGGAGACAGGCCCGCCTGGTGCAGATAAATGGACTGA
TCATTTCTTATTGAGAAACAATTCCTAAAAGGTAGTTTACTGTGTGACTGGGGAAGCGGC
GAGCGGAGAGCAGAACACGCACCCACTGCTCCCTCCCTGACCCTTCCTCCACTGCCGGAA
TTAAATGGATAGAGAGAACGCGTGTTTCTGATGGCACTCCTCCGCCAGAGAGACACTCCA
TTTGTTATGAAGTAGGGGTTCTGATGAAGTGTAGGGAGCTCCTTTTTCTTTTTTCCCCCT
TTTTTCATCCTTCCTTTCTCAGGCACTACAAGGCCGGCCTTCAGTCTGCTTCACATGAAA
TGGATGGAAGGAGCCGATTGAATTTTACACTCCCCTGGTCATGATTAATGTGTTTGGTGA
ggactgtcttggcagtgaaactccactac
>NODE_14_length_434_cov_8.495392
TTCAGGTATTAGAATCTAAACTGAAGTTATTTTCTGATCCAGGTGAGATCTGAGTAAATG
ATGGGGGTCGGCGCCCCCAAACTCCTCACCTGCTCTGGAAGTAGTTTGCTAGTTCGGATG
CCTCATGGTTCAGACTCCTCAGGTGTACAATTAAATTGCCAGAGTTGGTGAACATGGCGC
CGCACGTTTTGCACTCATAAATCCGCGGCTTGCGGATTATGTGTCGGGAGACCCTCATGT
GGTGCTTATATTCACCGAAGGACGTGAATGTGGCGCTACAAATCTGGCACCGGAAACAGC
GTTTACCTTCGTGCTTCAGCCGATGCATCTTTAGGGAGTAGGCCCGTGTGAACTTTTTCC
CACAGCGGTCACACTGGAAAGGTTTAATGCCTGGAGGAAGAAGACAAAACCATTGCTTGC
TGATTTGAACATTAGCATCAGACATGTGTTAGTAACCGTGTGTGGGTGAGGTAAGGTGGA
GGGTTAATGTAATCACAAAGTCTGCCAACTACTTTCTTTATCAATGTATTCCAGTATGCC
TATAACGAGCATGTCTTACTACTCATCCctaaggtcta
>NODE_15_length_489_cov_11.901840
TTCTTTTTGGGAACTATGTAAAACAAAAAAGAACGAATGGCGAAGAGAACCATTCTCTCT
CCCCCAGCCCGGCAACCCCATCCCACTATCACCTCTCTGTCTCTCTCTCCCCCTCTCTGA
CTGTACCTTGCTCTCCCTCTCTGGTAGTGCATATTTTGCTGGAGATGCTAATGATCTCCC
CCCGCTGTATTCTGATGCAAGGTCTGTCTACACTTTTCCCTTTCATCCACATACAAATGT
GCTCTTATTGCCTCTTCGCCCTCGGGCCTTTTAAGATGCCTTTTTGAAATATGCCGTTTG
ATAACCACATCATTGGCCAAGTCCCTGCAGTGATTAGAGCTCTCTTTAATGTGAGCAAGT
TAGAGAGTGAATGAGGGGCTCCGGGGCCGGCAGCTATCCATTCTCTTCTGCCCTCACCCC
TTGACATCTCCCGGGCCACTGGGGAGAACCAGTGTCGGGTGTAGGATGACCCAGAGCCCA
GCTTAGCACATAGACACTGCTGGCCGTCCTCGATCTTTCATCTCCACATGGAGATTAAGC
ACAGGAGAAATGACACTGGAGGATCGCCTTCATAGAGACATGGTACTGTATGCTGGAAGG
CTAGATCCCTGTACTTTATCACAGGAATgtgac
>NODE_16_length_524_cov_9.666031
TTTTGTTGATGGTATTTTGCTCATCTCTATCAGCTTACACTTTATCGCTCAACTTATCAT
CAAATATACACCCATACACTCACATGCATCTGTGCAAGCGCGCCGCACACACACATGCAC
GCACACACGCATGCACACATATACTTTCCTCCGTCTGGTGGGGAGTCTGGACTGCTCCGA
CTGACTGCGCCTCACTGCCCTTGTGCAGTGGTGTGCCAGTTGTGCCTTCCCCCATCGCTG
TGAATGCCACCATCTGGTGTGCCACGTGGACATCATAATCTCCCCTTAATTACATTAGCA
GTGCAATCAGTTACTGCATTACAAGGCCGGGCGAAGAGCTTTTAAATCTTGGAGGAAATC
ATAAATAATTGCACTAAGTACCCAGCGCCAGATGTGCGTGCCAACTTGGCTGGCATGAGA
TAAATAGTAACCTCAACAACGGTGTTCAGTATCCAGTCTGCAAACATTTTTTGGGCAGTA
TGATCCCCACGTCCTTTGCTCTCATCCCTGTCCTCGTCCTTTCCCTTTGGATTCTCTCAC
TTTGTGTGTTAAAGCACACTGAGAGGTTGGGCGCCTCAGACTGTATACTGTCTCACCTGT
TGCTGTAGTATTTCCCCGCTGCAGTGTgactgatggcatccgggaaactgtttgtaacaa
ggtgtttc
>NODE_17_length_373_cov_7.667560
GGTTGGGGGAGAGGAGAGAAAAAAATGTTGAGTTATGATATTCATAATCTATGCAGAGAG
GCCTTTCCAGTACAGGTCTTCTCCCCATAGCTGTGATCTTTTCAATTTACATCAAGGGAA
GATGGTCGGGGATGAAAGCAGGGCATCCAAGGCGCACAGCCCACAGAGGGCAGACATGGG
GCCTCATTAAGGCCCAGCCCAGCCAGCCCCAAACAGGGTTTGAAGTGCGTCACATAAAGA
GCATGGGGTCAAAGGTCAGACATAGAACAGATCTCCATTTAACTCTCCAGCTGGAGATGG
TAATTAGCAGGTGCAATGATGATCCCTGCCTGACTGTAAGGGATGATACCACTATAGGTG
ACACCAGGCATCTGTGTGAATGCGTGTGGGCACCATTGAACGTCTTCGCACACATGGTGC
CTCGACACGTTGATATATAACATCTATCAAGGataccaactcatttcatgctctcatgca
tgtttatacaaaacctgctggtattattgtgtgttta
>NODE_18_length_402_cov_11.990049
TACACACACGTGTGTGTGTATGTATGTATGTGTGTGGGTGTGTGGGTGTGTGTGTGTGTA
TATGTGTGTGTATACATCCCTCCCACCCTGCTACGATACAGTAACTGCTGACCCCGGACA
CAGTGCCATTATGGCAGACGAGGCAGGGCTCCCCTGGCAGCGGCTGGGGCGGCTGGTTGC
TAGGTGGAGAGACATTACCGCGGGCCTCTGCAATAATTTATCCTAAGAGCGCGGCGAGCC
GTCATGTAGCCCCTGACAGAGAGCTGCAGTACTTTATCAGCCTGCCTGTAAATCAGCCAT
GTGTGGGTGCAGACGGCAACATTGTTTGATCTCTTTCAGACACTCTAATAATCTGCTCCC
CTCTGATTGATACCTTCACACAACAAAGCACATTACACCAGCAAACCACAGCAGCCATCG
GTGTGTGTGTGCACATGTGAGTGTGTACGTGCATGTGCTAACGTCTGCCTGTATGAAAAG
TGTCCATGCATGTGTGTGTGTCTGTGTGTGTGTGTGTGTGTgtgtgtgtgtctttctggt
ggtcat
>NODE_19_length_379_cov_7.105541
ATTGTAAAGATGATGGTTATTGACATACGCTTATGTTAACTGTCCTTCTTTTTCCTCTTC
CACAGCTTTTCTGAAACACTGGGGTTGTTGGTGTGGCCAAATTTTCCCTGGATTTGACTG
GTAAATTCAGAAGACTGAAGCCCAGGCTCACAGTCTACCTTTCACGGAGGCCCAGCCGTG
AGAGGACTGAGGAAGGCACGTGGCGGATCATGACGGCCGACAAAGAGAAGGAACGGGAGA
AAGAGCGGGACAGGGACAGAGACAGGGACCGGGACAAAAGAGAGGCCGGTAAGTCCCGTC
GGCAGGACGGGGACCGGGGAGATCGTGAAAGTGAGAGCTCCAGGCCCCGACGCAGCTGCA
CGCTGGAGGGCGGAGCCAAGAACTATGCAGAGAGCGAGCACAGCGAGGACGAGGACAACG
ACAATGGCAGCACTGGTGGAGGCAGCGGCACGGCCGAGGAGGCCGGCAAGAAGGGCAAAA
AGAAGATGCccaagaagaagtcacgctacgagcgcacagagaa
>NODE_20_length_504_cov_7.117064
GTCACTTATCACGTTAATTTTGCTCACATATGGCGATAATTCCTTTTATTTATTGGCCCT
TTAATTTGAAACATATTTGCTGTCACTTTGTTGTCTCATTGCGTTTGTAAAATTTGAATC
ATCCCAGAAATTAAACGAGCGCGAGCCCTCTCTGTGTATGTAACACAAGCAGAGGGAAAA
AAGATATAAGCGATATAATTGAACAAAACATGTAACCTGTCTAAATCTGAGCAGAAAATG
AGAGAAAATGAAAATTCTATTAGTCTCTAATGTTCCCTCTGCCCCCCTCCCATGTGCTCT
TCATCTCTCCAGCAAAGTATTCAAATGCAAGCCCTGCCTTACCTCCCCGTGTCTCTTTTT
CTCTAATTATCCATGAGGTCAGTAAGCAAAATGGGGAAGAAGCCAGGAGATCAATACAAA
TTATCCCTGAGCAAACCAGTGCTGACAGTTTGAATTGCAGCATATGTTTACCCAAAATCA
GGCAATTTATCTTAATATCAGGCGAGTAATGCAGCAGGGGTGAGAGGTCACACAATCTCT
CCACCTCATAATTACCCGCCTCTAAAACAGGAAAGTGGTATTGATTGGCCGCGGGCCGGG
AAGCGGGCGTGACTGGAACGTGCCAGCGACCCCCCCCCCCCCCCCCCc
>NODE_22_length_648_cov_9.351851
TGTTGATTTTACTTAAAAATATGTCTTTCTTTGTCAGGTTCATTCCAAAGAGTAAAGAGG
CACAGACAGATTACATACATAAAGGAAATGTAAGTAACAGAATATCAATGTGCATTTCTT
CTGCTTTCCTTTAGCCGTGTATGTAAAATGCTGCTCCTCTACAAAGCAGCTTTAACCCAG
ATTATTCTTTGGGAATTTTTTGAGTCCTTGAGACAAAAGAGTTCTCTTGCTCCAACCTCC
ATCTCAGCGGAGAAGACAGGGTGGTACAGGAACGAGAGAATCAAAAGGCTGGAAATTCAC
GGCTGAGAATAAATGCTCGCTCTTCCCTGAGGTGATTTGTCTTTGCGCTCCTCTTTCTAC
AGATGTTAGACCCCTTTTTTAGTAAAGACCTGAGGTTCTTTGGTAGCACTTTGATATCCT
GCTCGGATTCAATATGTGAAATAGAAGAGCCACTCCGTGACTTGGAGCACATCACAGTCT
TTGAAGTCTGATCCAATTTTTGCTGCTCACCATTTGATGTTGAAAGGATGAAATGAGGAA
AATGTACAGTTTTTGCCAGTAACTCTGCTGAGCATATGTAAGATTAAAAAAGCAAAATCC
TTTGGAGGATGTACTTAGAAATGTTAAGCAGATTAATACTTTCCTATAGCTCTTTTATTC
AAAGATAAAATTAAATATGAGAGGAAGTCTGTATGTGCTGTTTTTTaccctcacaattaa
gtcagtgtggtgctgtttgctaggaggtagggctagtaaagggggatatgcaattgcatt
agcatttgatta
>NODE_23_length_1246_cov_5.403692
TAAATCTCTATTAAATTAGATATTTACGCTGAATTTAACTTCAATATAAACATGTAATTT
AATAGATATTTACGCTGAATTTAACTTTAATATAAACATGTAATTTAATAGATATTTACG
CTGAATTTAACTTCATATAAACATGTAATTTAATAGAGATTTATACTGAATTTAACTTCA
TATAAACATGTAATTTCATAGAGATTTATACTGAATTTAACTTCATATAAACATGTAATT
TCATAGAGATTTATACTGAATTTAACTTCATATAAACATGTAATTTCATACAGATTTACA
CTGAATTTAACTTTAACATAAACGTGTAATTTAATAGAGATTTACGCTGAATTTAACTTC
AATATAAACATGTAATTTAATAGAGATTTATACTGAATTTAACTTTAATATAAGCATGTA
ATTTAATAGAGATTTATACTGAATTTAACTTCATATAAACATGGAATTTAATAGATATTT
ACACTGAATTTAACTTCATGTAAACATGTAATTTAATAGAGATTTACACTGAAGTTAACT
TTAATATAAACATGTAATTTAATAGAGGTTTATACTGAATTTAACTTTAATATAAACATG
TAATTCAATAGAGATTTATACTGACTTTAACTTCATATAAACATGGGATTTAATAGAGAT
TTATTTTTCACCGACAACAAACACCTTACAATCTCAGTGCATTAACAAGTATTTGAAGTA
CTTTTACTTACCTGAGGTCTGTCGATATTATGAGCACACTGCTCATTCACATCAAGTGCC
CGAGTTGACTGGAAAAACAAAGCAAAAGAACAGAAAATATTAGAGCCAATCTGTTTACAG
CTCACATCTGATAATACATTGAGATAAAAGATGCGACATTTTGAATTGGTTCACTCAGTT
GTATGTGGTGGGTCTCTTCTCATATTTCTAAACGTCTGAATTACTAGAACCTAACCGAGT
ACCTTCATCTGGATTAAACTCTAATCACCAGGACGTCTATGAATACTTTTGGGGTCGTTC
CAAACACAAACACACACACGACTCAGTCCTAATTGGGGACATTCCGTTATGTACAACCTA
TAGTCAACTGTATGTCCATCTATAGTTCTTTTTGATGTCATACCAAACACACAGACCATC
CCAACATGACCATACACACAAGTCCTTGCACATCATAACTGCTTGGGCTGCCAGAGGAGA
AACACTGGATAATAATGCAAACTCATATACCTAAATATACCACACCGACAACAAATACCT
TACAATCTCAGTACATTAAGAAGTATTTGAAGTACTTTTACTTACCTGAGGTGGCGTTAG
AGCCCAGGGTAGCAGGGGCGTGAGAAACCAGGAGTAACAGGggcgcagggcgaacggagt
accaggggag
>NODE_33_length_528_cov_6.657197
TAAAGGTGGGTTGTTCTCGTTCCCTTTGTCGTTGGCCTCCCTTAAAATCAAGGAATCCAC
AAGAAAAGACCTCGGCATGGTTGCAAACTTGTTGCTCGGCGCGGTTCAAGTCGAAGCCGG
TGCGTACTGCGGCTGTGTTCAGTGTGCGTGCTCTCCTCGGGACGGTGGACAGCGAAGTGG
TGCTGAAGGCGCACAGCCGCTCCTTAAATAGGCGCCGTGGACTCGGTTCGGCCATGTGAC
GGTTACGCTGTAAGCGGCCAAGAGCTCTCAATAGGGTTTTGTGCCTTTCTCTCGGCATTC
CCACTGCACGCTTCCCCATTATTTCACTTGTTAACTAAATGAACTGCATAATGTAGTCTA
TTCTTGTCAGCCCCACCCACGCCGCAAGAGGCGGCACTGCCCATTCTCCCTTTTATCATC
ACTCTCATTTTATCATAGAGAAGAGCTTAAATTTGCGAGAGAAAACGTTTCTGTCACATT
TGGAAAGGCCAGTGCGTATTCAAGTTCTGTCTTAGACACGAAGCAGCCTTTGGCTTAAAC
TGTGTCCAAGACGAGCAGCAGAAATGCTGCTGCTCCACATTTATTCCATTTAAAGAGCAG
CAGGTAAATTACACAATCATTCCCCTTCGTTTGTTttcccatcacaggcccatgatgcct
ccagtcggtgac
>NODE_34_length_369_cov_7.734417
CTCACTAGACCCCTGTAGAGATTTGAAGACCACTTTGGAACTCTAATCCACTCAAAATGT
GCTGATAATTTTCCTTGCCAGGACACTCTCTGCCTGGTGTCACAAGAGTGGCCTCCCGGG
AGCAGATCAGCCAATGATAACAAAGTAGCCAGATGTCTGGCGCTGGCAGAATCCCAGAAG
CCAGACAGCGGCACGCAGCAGCATCCGCTGTGGGCCACAGATCAAAGATACCTGAGAATT
ACTTATGGGCACAAAATATGTGTTGCTTACTCTACAGTTCCCATTAATAACAATCTGGGA
GAATTTGTATTTCTAATTAACTCTTTTCTTTCGGCATACAAAGTGCTGTAGGTTGTCTAA
GGCTGCAGCAGCAATTTTTCTGTGGCAAGTGCGAGTCGACAACAGGAAGTCGGATGCAGC
GCTGTCTGAAGGAGCCAGATCAGCTTTAAATGCAGTTCTGAGGCTCAGAACACCCCCTGA
CTCGCCTCAATAAACAAACAAACTGTGTAAGAG
>NODE_35_length_351_cov_9.370370
GAAAGGAAAGAAAAAAAACCGACACAAAACGAAACAACAAGGAAAGTTTTTCTGCGACTT
TCTCGAATGTCGCTCCAGATTTTGCCCTTCATCGTTCTTTCACAATGTCGCGCCCTCTCC
GCTGCTATTTCTGACTGCCAGTGTGTGGATCTGGCTCGCTGAGATTTCATGCCAGTGTAA
AAATTGGCTGAGGGTTTGGTTCAAATCAAATTGGACATAAGCACCCACAACACCATCTGT
TAGGGAAAGGCAGTGGAGTGAAGGGCAGAACTCTTTATTCAGATAAATGGATTTTCAATT
TATTAAATTGTTGACTGACACCCTTGTAAATTTTCTCTTTATGTGCCGCGGCCTATTCTT
AGAACCGCCGCGTTTAATGGAAACATGTTGCTATACGTCCCTACAAGCCCTAATTTTAGA
ACCAGAGCTCCCGCTGCATCTGTTGTTTGGATTTTTTAGGGTTTTTTTGCACCAAACAGG
GAATTTGTTGATTTt
>NODE_36_length_503_cov_9.506958
GAACCATCTGGCCGACGCCTGACGCTCCCTCACCCAAACAGAAGCTGACACCCTATTAAT
CTGCTACCGCCATGCATACATACGTGTGCGTGCGTGTGTTTCTGTGTGTGTGAATAAAGG
AATCGGTGTGAGCATGCGGAAGAGACTGTGTAAAAGGTTATGTTTAGCGTATGCAGTAAC
ATTTTTGCCATGTCTATGTTTCTGCGTACTTGTTTGCGTGTGTGTGTTTGTGTGTAAATG
TGCTCCAAATCCAGATCGGGCACACATACGAACGTGTACACGCACCACTCTGCCATCCGC
CAACAACAGCCGGCGCTGAAGGGAGCTGAAGGGTGCTTGGAAATTAAGGTTATTACACAA
ATTGAGCCATATGGTCTAAATATTTCAGAGCTGAAATTTACTAGGCAATAAAAATGGCCC
CTACCTCGGTAATGGTGTAAATTACAGCTTAACCACCAGCGCTAATGATGTCCTTCTGTA
CGCCCCGTAACCAACCGTACATGAAGGACACATTGTTTAAAAAATACCCCAGGAAAAGCA
AAAGAGAGCGAGAGAGGGAGAAAGAGGAAAAGGGAATAAGGGATGCGGATGGAGGGATGA
ACAGAGGTAAGGAGGAACTGAAAGAGGTGAAGAAAGTGGAGAGTGAg
>NODE_37_length_454_cov_8.059471
CCAACTGACCTCGTCGGGTCATCAGGACTTAAGTAAGAGTGAAAGTCGCTTTAAATGGAG
CGAGGCTCCCAGGGACCCAGCCTTGGCTGAGCAGCTGCTGCCAGCCGGCGACTATTACTT
TTCCAGGGGCTGACTTTGATGTTTTAACAATCCATACATATTGATTCAGACTGATAATAA
ACAATTTGATTAGCCTCTTTCTATAGGCTGTCATTTCAATCACTTTCAGAGCTCCGATGG
AGTGGAAGTGAGGGCCCGTGGAGGGAGGGAGGGATGAGAGGAAGGCTGGAGAGATGGAGA
GACAGAGAAAGCGGCCAAAGCTGAAAGAGAGGGTGGAGGGCCGGAGCCCCCTCCTCAGAC
AGAAAAAGGAATCCAGCCCTGATTAGGCCTCTGCCTTTGGTGAATTGGACAAGACAGCTG
AGCTGCCAGGTTATTAACTCCCTCAGAAAATTCTCAGCCCTCTCTCAGGCCAGCCTGAAT
ACTGCGATCTGGATCGATAAGCAATCTCCGGTGTGTACCAAATGCCTGCTGGATTCATTT
GTCTCCCAGCACCCTCTCCCTCCGCTGGACAATACACCTGCACAACTGAGCCCCTCAc
>NODE_38_length_375_cov_12.965333
TAAACTCAGCACAATTCATTCTGGTATATAATGTCAATGCCAGCAACCCCCCTCTCACCC
TACCTCCATGCCCTGCAGGCATATTGGCGGAACTACCAATGGATGCTAAGCTTTTTCCGA
CAAAGCTCCGAAGATAAAGTATCTTCCTTTTATCCCTTCTGCAAATCAATTCTGGGCCTT
ACAGCAAAATCCCATAAAATAACTTCAAACACCACTACTTACTCCAAAAATTTGTATTAT
GGCTATATCTCTTTGAACCCTTACCAGTGAAGTTTTGGAGGAAAATGATTTAAGTGTTAT
CTGCTAAGACATCAGCATGTCAGCACTTCACCTCAGTTTTTCTTCACATGTCAACCTGAA
CCTTGTATTTCTCTCCTTGTGTTTGGTTTTTGATTGCTTCTAACCATCCAGGCCTGGTGA
TAAATACAAATGCTGCTTGTAAACTTAATGGCTGTAGTAAGTGCAAACAAGATGGTATGA
AGCCCTGCTGGTGCTTCGTGCTCActcagctgctgaaat
>NODE_39_length_397_cov_13.340051
CTCTTTTGCTCGCTGGAAACGGGAGGGAAAAAAAGTACACTTGTTATCTTGTGAACCCTC
AAACATGTAAGATAGGAATCTCTTGAATGTCAGCGACAGAAATGGAATTAACAAGAGATC
TTTTTATTGTCACAGAAGGTCATTAGGCTGCCAATCGGGGTAATTATGGAAATGATCTCC
CCAGCTCTTTGGAATGTTTTCCTGCTTCCATAAGGACTTGAAAGTGTTCAATCAGCCTCT
CTCGTGGGAAAGTTCAGCCATAACTGCAAGTGTACCAGCAAAATCAAATTAAGCAAAGAG
ATTTCATTAGTATTTATAGCCCCGAGGCATTTGTAAAAGTATGGAGCAGCAGAGTAATGT
GGGACTGTGGAGGGGAGAATTATTGCTTAATGACAAAGGCCATACCTAGAAGACATACAC
ATAGATAATGAATAGGAGGCATTGATTGCATCTTTAAAGAGGATTCTTGAGGGATTGTAA
AATATTGATGCTTGTGTGGCTGACTTTGGACTCCcggcatgatgggtgtgagggtggtaa
c
>NODE_40_length_549_cov_7.872496
ACGCTCTTCCGATCTCTTCCATCTGTGGCAGCGCTCGTTGTCTTACTGCAGCTTAATTAC
AAAATATTGGCGCCGTTTTCTGTAAAGATTACTCACTGTAGGAGGCTCTACGTAATTTGG
ACCGGAGGGTTTGTCACAGAAAATAATACAATGCAACTGGGCTTTCTGTATTAGATTTCC
GCTTTTAGCCTCCTTGACATTTCAAGCTGCATGAACTAATACATCTGTTATTTGTTGATC
ATTTGATTATTAACATACTTCACAAACCAAATCAGCTGCCCTGCTGGAGACGCAGATACA
GCTCAGCAGACAGTCTGGGTTTTCTCGCCTGCCACGCACAAACACACTCGCAAAAGATGC
ACAATTCAGCCCTCAGTGATAAAGGAAAGCGGGGAAAAAACATTCATCTTCCCCTCCTTT
GAGCGTATGAGCACTCTGACACCGGCATGGAACAAAGCCCGTCATCACATTCTAATCTCG
AATTTCAGGGCTTTTATTTCACCCAAATGCCACCCTGCTGGCCTTGTGAATTATTGACAG
ACTGACACCAATGCGAAAGGACACATAAAAGAGGCTAAAAGCTCCGGCCCTGGAAGAGCT
TGTCCTCTCCTATTGCCATCAACAGGGAGACAAACTCTGCTAATGCTCCactggaagctc
acggtaactttaagactgaagtaccaacatatg
>NODE_41_length_375_cov_9.112000
CTCTCATAATTGCCACATTAAACTTGAGTTTATTATTTTTCTCCAGGTGCAGGTGTGCAG
ATGATATAAGCCCCAGGTTGCATTTACATACAAATTGAAGGTTTTTATTAATCAGGCAGG
CAGCAGGAATCAAACGGCAACACTCCATCAGGCCTTTAAATACATTTGGTGACATTTTTA
CCCGGCATTAGCATGATAGGGCAAGCGGAGTATAATGTACCAATGATTGCTTTTCCATTG
AAAGCACAAACGGTTTCATTTTTCCTGTCATCTCAAATAAGTGTTAAAGAGGGTTTGGAG
GCTATTGTGCGAGTGCCGTATGCTGGGGACTTGGGACCGCTGATGGCCATATTAAATAAC
CATTAGTGCCTGAGCTTAGATCATTGTGGCATCCGCCTCCTCTGAATTTATCCTGTGATT
TCAAATGAAGGCAAgctgtgccagctttcataaagtgctccaaccctctccatttttcct
caaactaaatgcattacaacggtaattttgtgactgtta
>NODE_42_length_434_cov_8.283410
CAGGGGCTTAACAAAGAAAACATCACTGCCTTTCAAAGAGCACATTTTGACCTTCCAGAC
AGCTAGTTGACAGGGTTCTGCTCTAGCAATGCAGGATTCAAACCAACTCTGATCCATAAC
AAATTTCCTTCCTGGCGTGGAGGGGCCTGATAGGTTTGTGAAAAAAGCGTCAAAAGCTAA
TGGCAACTCGCACGGCCGCACACTTACCTCCACAACAAAGGCCCCCATTCACTGTTGTCA
TGGTGCAGGCGCCAGAGCGAATGAACTCTTCATGCTCCATCAACAATTTAGTTAATTAGC
TCATTTGTAATTGGCCGGCTTTGTTGCCTGGATGTTAGTGGGGGGACATCAAAGGAAGAA
GGTGTTTGCAGCACTGCCGATTACAGGTTATCACATTGCCACTCACTGAGAGTCTCTCCC
TCTCTCTCTTTTTCTCTCTCTCTCTCCCTCCCTCTCTCTCCCTCTCTCTCTCTCTCTCTC
TCCCTCTCTCTCTCTCTCTCTCTTTCCCTGGTTCCCTGCTCTCACACAGAGAAGAAAAGA
AAGGGAAAGCTTTAATTTGAATATTCTAATTAGATTTg
>NODE_43_length_514_cov_15.161479
CAGACTTGATCCTAGTGTATGAAAAACTGGCTTTGCTGCCTGGGTGGGCCTCTCCCTTCT
GAACAGACAGCATGGGCTTCTTCTCAGCCTTGTCAGCCTCTCCGTCTGTGCTGGTCTCCT
TGTTGAGGGCCCCTTTGGGACTTCCCAGCAGAGCATCCTTCCTGCTGGCCAGCTCAGCGC
GGGCCTGCTGCTGCTGCTGCTGGAGGCTTTCCTCAGGACCCCTGGGGGAATGCTCGGTGC
CGTCGCCTTCCCTGTGAAGTTTGCTGCCGTGCCCATGTAAGTCCTGATGCTGTAAGAGTT
CCCTGTGGCTCTGGAAGCTGATATGGCAGTGATTGCATCTGAAGGCCGCCTGTGACAGGT
GAGACATGATGTGATGCTGGAATGTAATAAGAGAATCTGCCGTGTAGTTACAGATTGTGC
ATTTCAAGCTGGTGCCAGGAGGGAGGCTCTCTTCCATTTTGACACCTGTGAAGGAGATAA
AAGGGAGAAATGCTCAGAATCTCGCCTCCCACTTCTCCTTTAGAGTTAACTGTAGAAACC
ATCAAACGCTCATGCATTATGCCAAGCTTATTCCCATCCACTAGATTTTTTTTTGCTCAA
GGATAAACTGTCAACTATGCTAGCTGACAGCAGGATATGTATATTTctcaaaagaaat
>NODE_44_length_485_cov_8.282475
CAAACCCTGCTTTGGGTCATAAACACCTCCGCCTGTCTCCCCTCCTCTTTTCTCCTCCAC
AGAGGTGAGTTGGGTTTGCACTCTGTTAATCTTTCACTACAGGCCCGCTCGCTTTTTACA
CTGGCCCACTGGAGAACAGAGGAGGAGAATGAAAGAGGGGTAGTAAAGGACAAGAGTGGA
TAAAAGAGCAGGAAGAAAAAGCCATAGAGAGGGCCAGATGGGCACCTTCACAGTCCATTT
ATCAAACCCAATGTGGCCCTCCCCTCCCCTCCCTGCTGCTCTCATGTCCTAAACCCCCAT
GTAATTCTGTAATGATTTTCATTATCATATAATGACCTTACAAAGCCTACAGCAGTTTGC
ATGGTCAGTACAAAACTCGCAGCTGTTCGCTTCCATGTTTGCTCGCCGGCTGTGACAAAG
CTTTTTTTGTTTTCTGTTTTTTTTTTCTTTTGGCCAGAGCAGTGACCTCTAGGCTTTATA
AGGTCAGCATAAGGTCACCTCAAAGTGTACATACTGTCAGCATACAGACTGAAGACAGCA
TCCAACCCGTGTTACATTTCTCCCACACAGAACTAGAGAAGACTGGTAGATTTTCTGTGT
ATGTACTTCCAGTGTGAatccttcctcac
>NODE_48_length_272_cov_6.058824
CTGACGTCGTAGAGACTCGGGAGTGGGCTCAGTGCGATCGCGGCGGCAGCAAATGGGGGG
GTAGACACAAGTTTCATGTCTCTAGCACTAACCGTTTTCCCAAACCCTCACCCCAGGCCG
AAACCCTAACCCTAACCCTAATTCCGGACCTTACGGTTAGGGTTGGCCCATACAACGGGA
CCCAAAAAAGTGTCACTACAGACCTATACCAATCAACTCAGAGCGCTCTGAAACGCGCTC
TCAAAGGCCTTCTACGGGAACTTATCTTGGAATCAGCACTATGACCACTGGCTGCGTTAT
GCAGGTCCCATTGTCAGTGAATGGGAGAACGTTTTGGCCAATATCTCGGCAACCAGACGT
GCTAGACACCTGGAAATGCCACCTGCCCCACCTAATTTGGCTATGCCGAAGACGCc
>NODE_50_length_486_cov_6.106996
CACACCACTCCCAGCACATTATTCCGTAGGAGCAGACAAATAGTGGAAGGAGGGACGTCA
GGAAATAGTATTGCTTTGAAGCCCATAACTCTATTCTGGAGAAAAGAAGCATCACAGTGT
TATTCCACATCCTCAGATATAAAGGGAAAAAACATAATAACTTCTCGATAGCCTGGATCT
CCACTGCCCTATACTAGCTCTCCCCCTTCGCCCGCCCACACCCCTGCCTCATCCACCATA
CACCCACTTCTCCTGCCTCAATCTTTGGTTTCAAAGGAAGCGAATCAGCCAGAAGGACAG
AAGGTTATGCATTAGTACTGGTCATTGCTCAAAGAGTGAGCGTTATAAATAATAAAGGCT
TGTGAAGGACACAAGGGCTGTGGGATGCATCTCTGGTTCACGCCACACAAGTCAAAGACA
AGACTGTAATTTCTATTCCGAAAATGTGACCCTTGCAGCTTCAATTACATCTCAACAACA
CCAACCGTGTCCGTGCCAGGAGATGTGATGCCTCTTTGTTAGCTCTACATGAAAGGCTTA
TTGATATTGGTTATGGAGTGCATACGAGACATGCACATTTTTTTTGAAAATTATTCCAGA
ACTTAAAGAAAGTGTATAActaaaacagat
>NODE_51_length_313_cov_14.536741
AAAAGACTGTTAATGCCTGATGGCTGCATTGCATTTCATGCGCTGAGTTGTACTGATATG
CATCTACACACAAACACAGAGGCAGTAACAGAACTCTTTGCTCCTTGGCCTTCGAGTCAT
CTAGCTACATCAATAAATACAGCAAAATAGCATTAGCAATAACTTCAACTATATGACCAG
GCTCTAATATGATAGAATTAGTATCAGTGTTTTAAGGTTTGGCCATTTAGGTGAAATTCT
AAGCCGGGCAGGGAGTAATTTGGACACAGGGAAAATTGATTTTGACCATCAGCACTTTCT
CATTTTCAAACAGCGCCTGCGGCTAAATGGGTTAGCCTGTTAAGCACATTACACAGGTAG
CTTCTCCTTTCCTCCCCAATGATTATGTGTCCGCCTTGAGCAATTGATATTTCTTGCAAA
TAAGAAAATTATCATATTCCATGACTGGAAAGAGAAa
>NODE_54_length_516_cov_13.195737
CTTACTAGTAGTCCTCTGCTCAGAGTTTAACCCAGTCCAGTCCTTAATGATCTATCTGTC
TGCCACCCGCACAATGGCCCACACCGCTGTTCGCTTTCATTTACAGAGTGCCAGTCTCTG
AACTCCCCTCATCAGCCCTTTGTTCCTGGCTGTTTCATGTTTTTTGGGGAGTTGAATGGC
GTAGCTGTGTATGGGATACTTTTGAGCGAGTGGTTTAGAGAGACAGCTAGAGCAGGAATT
TTCCAGTGCAATACATTATGAAGATTTCACTTTCTGCCTTTGATTCTGCACTGACAGTTA
TCCTTCAGCCCTCCTTTAAAGTCCCACTTTCAATCCCTAATGGCTGTCATGTCGCTGCGC
TCTCTGGACTCTTACTCAAAGTGTCATTGGCATAATGGTCGGCAGCCGTTGGCCTCTTTT
GATCATCCATGCTGTGTGCGAGAGCAACTGGAGCTGAAACACTGAGGTGTATGAGGTGTC
TGTGTGTGCGTGCGCTGCTTGCGCCTCTGCTCGGCTGCCACTCCCAGGCAGAGCTCCACG
ACCGGAAATCTAAAATTCACTTTCAAATAGTTTTCCTCCTGTTCTTGGTGCCTAATAGCC
AGGCAGTGGAAAGTGTGTGTGCGTGTGTGTTGTGTGTGTGTgtgtgtgtgtgtgtgtgtg
>NODE_55_length_666_cov_11.849850
GTCATAGTGTGACCTCTGAGTTCCCTAAATTGGATGCTGGTTGGCCCACTTTCCCTTGAA
ATACCGCACAGCCTGATATAAAAATGCCCTGTACACAATCACATCACTAGTGGGACCGGC
ATCCATTCCATCAGTAGGTGTTCATTTCGATGTGATGTGTCACAGCACAGAGAATTTAAC
AAGATATTGGTTGTCTTTGTTGAGGGAAACAGAAACCAGAACCCAAACATAAACTAGAGC
ATTGGGGCCCAGGAATTATTCTGGGATAGGTGTATCTGTGCGTGCATGTGTGCTTGCCAT
AGGCAGCATACCGGTATATAGTGGAGCATCTCTCTGCAGCCAGCCAAGGGAACTGATCAG
ATGGACGATCAAACACTAATCATTCCCTCACGGCCCATACCGAGTAAAGCTGTCATTAAT
TTTGCGGAATTACATCAAATCTGAGACATTCTTTATGTGGCCCACGGCCTGTAGACAGTT
ATACGACAGGGACTGCTGCGCTAAGCAGATGGGGCAGCTTGGCCGTGCATACTAAATACC
ACCGTCCCCCATTTCTCTATCTCCGCCCTCCCAACACTCTGCCCTCCTTCCAGGCATTCT
GCTTCTGCTCCTTCTTTCTTTGTTTTCTACCCTTCTAATGCCTTTCCTTGACTATATGGT
CATGCAGGGCCACTGATTACATCACTCACCCCACAGTAATGAGCattatttccctcaaaa
aaaagctcatattgcttacagaaaaaaaatggcaccgacttgtatactcagagttttatt
cctacatatttagtgtgatgagaaaataaa
>NODE_56_length_482_cov_14.585062
TGGTTTGTTTACTTCTATGTCATTTAAGCAAATTGGTCCGACATCCCTGACGAGCACGAG
ATCTAAAGTGAGTGTATTTTGCATTCATGTCCAAAAGCTTCTCTCTCTCCCTTAACACTA
CAGTAACCTCATCTTCACCTTTCATTTGGCCTCAGAGAGATGTTAACAGACTCAGATGTG
CATGATGGCAGTTCTGTGTGCTTTTTTTCCCTCGTCTTCGTCTGCACGCTCTCCTCTTCC
TTTGTTCCACTGGTCTAATCCAGTATGTGTGGGCCGGTAAGTTTAATGGAAACAATTTAT
TAAGTCCGGCTTAAAATGCCATCTGCAGCTAAGCCTCCCAAAGCCGCTAAGCTCCTGGTT
TCGCCCCGGAGCTTGCTGTGTTCACGCTTACTGTAATGCTCTGTTTAAAATGAGCACAAC
GGGTCAAAATTAATCAGGATTACAAGGGCACAAATCCACTTCAGAAATGGGTTTTCTACC
AATCTTTCTCCTGCTATCCCAAGATGCCCCAGGTTTCTCTGGTGGACAGCACACCACATG
GGTTCACCATCACACCATAGCGGGTTGCATTTAGCTGAGACAACAGAACCTCAGAGAGGA
GTAGGGGCCGCAAAAGACGGTGCCTt
>NODE_57_length_435_cov_17.022989
CTTCCCAACAAAATGAAGTCTATAAACGGAGAACACTGAATGTTCTTTTGTCATTCAGTT
GATAAGGGGACGGTGCTACTACTAAGGCCTGAGGACTAATGAATCTCCACTCCATTACCG
CTGAATCGGACAGATTGCTCTCCCGGAGAAATGAATTGAGTTTTTTGTATTTGTGAGATC
ATTCTCCCTCCATTAACTGCTCTTTATCCCGTCTCTTCATCACAGGCAAATCAGGTTAGG
CAGCCATGATTAGCTGGGGTGGCCTCCCTTTTTAAAAGGTAATTGGGTTTGGCGGCTCAG
CTGATAGTGCCATTAGGACCAATAAAGGCTGGGCTTGGCTCATCGAGTGAAACAGATTCT
TCAGCAGCAGATGGCAGACGGAGGGAGAGAGCTCTGATGCATTGAGGCCGAAAACAAAGT
TTGTGTAACCAAAGTAGTTTGGGGGCATCCTCTCCTCTCTGTGCATATGCCCCCGCCGCT
TTCACGGAGGCCACTTTAATATTTTTGTCTTTCTGTGGTGGCGATGGTGACATTTTCAAA
TGGAGGCGGTGACAGCGTTTAATAAGCTTAATGTTGatt
>NODE_58_length_296_cov_6.206081
AGCGCATAGTGCAAAGAGGTCACCGACTTTCTGCACAGTCAATTGCTACAGAGCTACAAA
CTTCATGTGACCTTCAGATTAGCCCAAGTACAGTACGCAGAGAGCTTCATGGAATGGGTT
TCCATGGCCGAGCAGCTGCAGCCAAGCCACACATCACCAAGTGCAATGCAAAGCGTCGGA
TGCAATGGTGTAAAGCACGCCGCCACTGGCCTCTAGAGCAGTGGAGACGCGTTCTCTGGA
GTGATGAATCACGCTTTTCCATCTGGCAATCTGATGGACGAGTCTGGGTTTGGAGGTTGC
CAGGAGAACGGTACATTTCAGACTGCATTGTGCCGACTGTTAAATTTGGTGGAGGAGGAA
TTATGGTGTGGGGTTGTTTTTCAGGAGCTGGGCTTGGCCCCTTAGTTCCAGTGAAAGGAA
CTTTGAATGCTTCAGGATAc
>NODE_59_length_418_cov_6.992823
ATCAAGATGAATTTGAAATCCAGTATGAACAGCAAAAAGACAGAAGAAAGAGAGAAAATG
AAAAAAAAAAGGCAGATAGCAAGAGAGAAAATCTTTAGAGATGCCAACCTCAAAACGGAG
ACTGCCATGGGGGATTGTTTTAAAATAATAATAATAATTGGAGAAAAATAACTTTTTGTT
CATGACAGGATGGCACCCCTGAAGCAAAGAGAGCAGAGAAGCAGACTGACAGAGTTCTGA
CTCACGGCCAGTAGTGGGAGGAGCAGTAGCAGCAGTAGTGCTTGTAGGAGAGGAAAGGGC
ATTGGACAAGGACACGTGACTAGGACTAGAAACATTGGTTACATCCTGGGTCTGGCTGGT
GGTGGATGATTGGCGTCTCAGAGCCCCCGCCCCCTGAAAGGAGGTGCCACTCTTGAAGGT
GTTGACTACTTCAATCTGTGGGAGGAGAGCGGGACAGGAGAGGACAAATGGCTGCTCAGA
GTGACACAGACCAAATGGCAACACAGGTTGACTGGCTGGGtgactttggtggtaaaaggg
agtacagtgtctcagtcatgac
>NODE_60_length_527_cov_13.345351
TATGCATGATGTAACACATACGGTTTTTGGTTTTTTTTGAGATGCCACACTCAGATATCT
AAGACTCCTTTACTGTTTTCAATCTTCACTTGAACACAAATGACACCTCACAAGTGTGTG
TGTATGCGTACTTGCATGCGAGTCACTTTGTTTCTTGCTCTGTAACTCTGTAACCTCTTG
CGTTTCCTTTCCTTCCAACAGAAATTGCTCTAGCTCTCACTTATGTCAGGGTTCAAATCT
CTCCCTGCCCTCTGCTCAAAGCCTGCACATCAAGTCCGAACCTGTTTCTCCTCCTAGAGA
TCGCACCAGCAGCACACCGGGGGGCTACGGTGGTGGGGTACCACCTCCCCAGAACCCCTC
GTCCCGCCAGGACTCGGGACGCTCCCCTGTTGATAGCCTGAGCAGTTGTAGCAGCTCCCA
TGAGGGCAGCGACCGCGATGAGCACAGGAATGAGTTCCACTCACCTCTGGGACTGGCCCG
GCCCGCCCTGGACGAGCGCGAGAGCCCCTCCATCAAACGGGTGCGCCTGTCAGAAGGATG
GGCGACATGATAGCTCTGTCCTATCCCCCGGCAGTGCCCCGAGTTGCCCTGATCCCCCGG
CAATGCAGCATTACGATGCCCCCCAAGTCAgctccctctccttcctcctctcactcgata
tcacgagtcac
>NODE_61_length_484_cov_10.134297
TGATCTCTGCAGAACTGCAGCGTCACCCCTGTGATTTAATCAAACCTAATTTGGGTCAGT
CCATTTTGGCTGCAGCTGAGCACCTCAACATCATCATTACGCTCCTTCAACCCAACCTCT
GCGCTCACCTCGCCTCGCCTCCTCGGACTCACCGACGAGCCTGCCAGGCCACAAACAGCT
GCTCGTCATCTGTCTTGTCACAACCTGTCCTGCTTTCGGACATGGGCTTGCACATTTTTC
GAGTTTTGGTTCTGAATTTCACCATGATCCGAATCAGAAATGAGACTTTGTGTTTAAGAT
TTCACTTCCAAGCTCTCTCTGCCTGTGGGACCTGCTCCTTGGGCTTTTCATCAGCTGCCA
TTTTCGACGGCATGCAGTAATTTCATGGCTCATTGCAAGCGCTGAAAACCTTTGAAACTG
CAAATGTTAACTTTGCCTGGCCTGGAGCCATTTAGGAAGCGATTAATTTAGCAAACAGAA
GTGAGCCACTTTCTCCTCCTAGCCTGCGCATAATTTTTTGGGGCTTCTATCTGTATTTGA
GTAAGAGTGAGCAATGTAATGACGGTTCCTGTAATTGTGGCAGTGTGAAAATGGTTCCTA
CCTcagcccccactatctcactcatctc
>NODE_63_length_145_cov_1.572414
GACAATGGGACGTGCATAACGCAGCCAGTGGTCATAGTGCTGAGGCCAAGATAAGTTCCC
GTAGAAGGCCTTTGAGAGCGCGTTTCAGAGCGCTCTGAGTTGATTGGTATAGGTCTGTAG
TGACACTTTTTTGGGTCCCGTTGTGTGGGCCAACCCTAACCGTAAGGTCCGGAATTAGGG
TTAGGGTTAGGGTTAGGGTTAGGGTTTCGGCCTGGGGTGAGGGTTTGGGAAAACGGTTAG
TGCTAGAGACATGAAACTTGTGTCTACCCCCCCATTTGCTGCCGCCGCg
>NODE_71_length_529_cov_15.659736
TTGATCAAAAATGGCTTCTCTTTCCACCCCAGTAATCTTCCTACAGTTCCTGAAATGATT
GAAAACCTAAAGACACACAGGAAAGCTGCAGTAATAATTAAGAAAACAGTACAACACCAG
TAGAAGCTGTAATACACTGTAACAACACTAATGCTGTCGCTACAAAAATATTGTATTATG
ATGACAGTAGATGTGAGAGCAAACATATAATGCCAGGAGCTTCTTCATTACATAGACAGA
AAAAGTTGCCACCGTTTCAATGGAAACAAACATTGCTTTGGGCCCCTTTGTAAACAGCAC
ACAGCTGCTATTTCGAGTGATGGGAGCTCCACCTTGTCACAACAATTCCCTTAAAGAGGA
ACAGTTTAATGTCAACAATATTTTCTCCATCTGCCTGCTCATGAAAACCTTCCAATCCAC
AGGGAAAATGTTTCTCCCATTCCAAAAGGAAAAGCACAATAGAGGAAGATGAACTGCTAA
CATCAAGCGCGGATCGCAGTCAAAGGCGCAGTATTAGCCTGCTGCAATGAGAGCGTTTGG
TGGCACACATCCATCTGTTCACTTTTGCATTTTTCAAAGAGGTGTCATGCCTTCCGTTAT
TCAGAAATTTCTATGCAATTTTCACAAGGAACTCCTTGGAGCTCTGCGCCAGCTGACTGA
TTTGCATGGTCAc
>NODE_72_length_191_cov_19.329844
TTGGCCTCAGCACTATGACACTGGCTGCGTTATGCACGTCCCATTGTCAGTGAATGGGAG
AACGTTTTGGCCAATATCTCCGCAACCAGACGTGCTAGACACCTGGAAATGCCACCTGGC
CCACCTAATTTGGCTATGCCGAAGACGCCGGTCTCAGTCCCGAGTCTCTACGACCTTCCC
GTCCCGAGATGCAGCAAAAAATCACAGGTTACTCCCACTTCCTGACGTCGTAGAGACTCG
GGAGTAGGCTCAGTGCGATCGCGGCGGCAGCAAATGGGGGGGTAGACACAAGTTTCATGT
CTCTAGCACTAACCGTTTTGCCAAACCCTCACCCC
>NODE_75_length_145_cov_13.655172
CTTCGGCATAGCCAAATTAGGTGGGCCAGGTGGCATTTCCAGGTGTCTAGCACGTCTGGT
TGCGGAGATATTGGCCAAAACGTTCTCCCATTCACTGACAATGGGACGTGCATAACGCAG
CCAGTGTCATAGTGCTGAGGCCAACATAAGTTCCCGTAGAAGGCGTCTGAGAGCGCGTTT
CAGACCGCTCTGAGTTGATTGGTATAGGTTTGTGGGGACATTTTTTTGGCTCCCGTTGTA
TGGGCCAACCCTAACCGTAAGGTCCGGAATTAGGGTTAGGGTTAGGGTT
>NODE_82_length_531_cov_11.032015
TTTAGTTGGACAAAAAGAGGGACACATGATTCGCTATGGCCAAAAAGAAAACAAAAATGA
ACGTAAAAGTATAGTTTAAAAAATAATTGTCATTGGATATGCTTATTTGAGCCAGGGCAA
GCATATCACAACTGAGCTAAACAGGCTCTTGAAACAAGAATACAAAGGAGGAAATAAAGC
ATAGACAAAAAAGATGGAATACAAATTTAGTCAACGAAACAGGACAAATAAGAAGGAAGG
TCCATATGAACATAATGGGATTTGGTCTTGGTAAACAGGACAAAAATGGAGGTGATTCGA
GTGAATGGATGGGTTGACAGCAAGAATGAATTTGTATTATTTTCATTCTGTGAACGTCAG
TTCAGCACTCTTACCTCTTATTGGTGTACCACCTGGGTGGATAATATGAATGCAAATAAG
ATTAGAAAGAAGAAGCATTAGTACGAGTAGATAGAGGCTGGGGGCTTTGGAAGAAGAATC
AAATTAGATTTAACAGGGTACGTAAATAAAGGTACTACAGGAAAGAGAAAGGAGAGAGAA
AGAGAATAAGAACTTTTCTGTACTCTACTGGCAAAGAAAGACAGGATTCATCATAGAAAA
ATCATAGGTCAAAGAGAAGAACTTGTACATTGATGTACCACGGGGAGGTGCCATTTTGGA
AGgggcaaatggctt
>NODE_83_length_401_cov_10.384040
TAATAATAATAAAAGGAGGAGAAATAAAACAAAACAAAACCAAAAAAAAAAGGCATGGCG
CTGCAACATCTGGTCTTCACTGCAGGTAAGTGGTTAATTTGCATAATGTATACAGGTTTT
TAGGATTTTTTCCCTATTTTTTATTTTTTACTAAACAGCATTTCCTTTTTTTTTATAAAC
CAGAAAAAACTAAACTCTACAGAGAAAGTCCCCTACCCGCAGTCTTTCGCTGCCGATAGA
GTTTGACATCAAGCTGTACAGCGCAGTCGAAAACATACTTACATCTGAGCTCATTTACAG
GTACAGCCATAATCAAGGCACAAAGATCTACAAGTAGATTTGTTTTTCTTTCAATTAAGT
TGTACAAAATAATATTACATTTTACAGTCTGTACAGGATAATTCAACCTTGCACAGTGTA
CAAGTTAACAAAAAACAAAACCAAAAAAAAAAGAACAATACATTTTTCTCTCCCCGTCCC
CCCACCCTCCTCCCCATCAGTATCTCTAAGCTAAAAGGATGGTTTgtgtggaaaaaaaaa
acaca
>NODE_84_length_145_cov_7.627586
ACCAGACGTGCTAGACACCTGGAAATGCCACCTGCCCCACCTAATTTGGCTATGCCGAAG
ACGCCGGTCTCAGTCCCGAGTCTCTACGACCTTCCCGTCCCGAGATACAGCAAAAAATCA
CAGGTTACTCCCACTTCCTGACGTGGTAGAGACTCGGGAGTGGGCTCAGTGCGATCGCGG
CGGCAGCAAATGGGGGGGTAGACACAAGTTTCATGTCTCTAGCACTAACCGTTTTCCCAA
ACCCTCACCCCAGGCCGAAACCCTAACCCTAACCCTAACCCTAACCCTA
>NODE_89_length_428_cov_4.579439
GTCTGTCTCTATCTCTCCCTCTCCTGCTTTTCTTGCTGCCTATGATGATGTGACAAGGCT
GCTAAGCAGATATATGCAGCCGTCATTTACGCGCCAGGCTATCTGTAACAGAACAATTCC
TCAATTCATTTTTCACATCATTGTTTTCCCCTTTTTAGCGTGTCACAGAGGTCTTGCGTT
GTGGGTGTTGTGACGGCAGGGGTGAGATAGGAGGGCAGACAGGCGCAAAGTGGAAGGATG
CTGGGCTTCTCCAAGGGGATGTTTGGCTTTGTAATTTCACCCTTGAAATTCGTGATTACA
AACGGGACAACTTTTTTAATTTTCTCTTTTGTCTGGATTCAGCTGGCTGACAGTCTGCCC
CAGCAGCCAGGCCTTTTAATCAATCACCTAGATAATCAAATGTCACTGGCTATCTGCTCC
ATGTAATTACTTTTGCAATTAAAAATCAATCTCCAGTCACCCCGTCTAATTAGAGGGATG
GGCAGATCTTCATCTAGATTGATTTTATAATACATATTGACTTCAAATGCCATAACATTG
CCATATTCTCTCATTTTCATGCTGTGGTGCAA
>NODE_92_length_457_cov_12.321663
GTGAGCATGAGCAATGTGTCCTAATGTTGTCAGTTTCATCTAAGAAAACACACGATATGG
GTACAATTTGCATAAATTTCCAAATGGAAGGCGTGAAAGCATGCTCGGCAACTGTGCCTG
TTTGTTTAAAGTCAGCCAAAGCTCTATAATTAGCAGTGTTTAATTATGGAAATGGCTGCC
GAGGAGAATTTCAAACACACTTCTTCCCTGGATCATTAGTCACAGGGGCAAAAAATGAAA
TGCTTTCAGCAATGAAGGGTTCATATTTCAAGCTTATAGCTGCTAAAAGGGTGTACTCAG
AAAATCAATTTTATGAAAGTCCGTTCAGCACTAAAGGGAGTTCCATGCAACTAAGCAATT
TTGAAATAATGTCGGTGGGGGCCTGATTCATGGATGGTAACAGGACTTTGCTCTCCTTGC
CTGGGACATTATCCTCTAAGCTAAGGTCAGAGGTCAACCTCTGGTTTAAATCAACCTCTG
TTTAGCATAACTCGATTCTTAAAGGGCTGCTGGCAACTCCACACTGAATAGATAAGTAGT
CTTCTGCAGGCAGAGAGCATGCAGTGTAGCAGATCAAAgcttctgaaagctgtctaaaga
c
>NODE_93_length_454_cov_5.799560
TAACAATTCAGCTAATTAGTGCCACAGAAGCATCAAGGGTGCAAGAGGATAAAGGTTAGC
TAGAAAAGACAAAAAACAGGTGGATAAGGGAAATAAGGTGGGGAGCCTCACCACAAATCC
AGGACGACAGAAACAGGTGTAGCCGTAGCCTGGATCATTCTGAATGCATATCCCCTGGTT
GCAGGGCTGTGGAAGGCACTCATTAATGTCATCCTCACAGTGAAGGCCTGTCCAACCTGC
CAGGAACAAAAGCCCACAGAGTGCCATGGTGAGCCCAGGCTCTCCCACTTCCACCCTCTG
AAGTGAATATCAATCAGATTCTCTTACATTGATTTGCTTCTTTTTGGGTTCACACACATA
CACAGACAAGAAAAGGCTTTCACTAAAGAGTAAGATGCCACATACATTTTAATGAGCCGA
GGCAGTATCGTCTTTTTATCACTGTCTTTTTTCGTACTGTATGACTACAAATTTCTCCCT
GGAGAAAAGCAGATGAACTTTGAATGGCTCTGAGGCGCAGACACTATGTAGGCATTATGG
TAAcctttagtgacactttccatggccccctttcaatccagtatgagtgttctgtaag
>NODE_94_length_304_cov_9.302631
ATCACAACTATCCGTTTGCCCTTAGATGTATTCACATCTGCTCAATTTTGGAGAGCACAT
CAGCACTTATTATGTATTCTCGCTAAGTGGAATGAGAGTGGTGCATCATCTACAAGAGCG
TTACTTATCTGTCTGTATTTGCCTTAATATTCGGTGTATTTCTGGTGTCCTGTTGTGTCA
GATCAGCTTTAAGATAAGCAGTGTGCCATTTCAAAATTATCATTCAGGGAAGAGGTAGCT
TGTAGTGTAAAATCAATAGCTGCTTAAAATTCATTGCCAGGCAATCCATTTGCCCTTTAT
GTTGCTAACCTTTCACTTAAATATGCACCATATTAAGATTTCATTATATACAATGAATGT
CACAACAGTTTGCCCACTATTTCTCTTGTTTGCATGGGTTAACTGCAAATCATTGCACTT
GTAATGTCTGAAAAATGACTTTCATTAa
>NODE_95_length_451_cov_9.350332
CTCACAAGTGAAATAGCATCTTTTTTGATAGAGTGATAATGAAAATAATAACATCCCTGA
CAAAATATTCATAACAGTAATGATGAATGCCATATTTCTCAGAAAGATACATCAGAGGCG
TCTTGGTTAAAAGAAAACAGTGGCCGGCGTCTCCCACACCCTCAAATTATCTGCTGCTTT
CACATTTCACTGATAGCATAGATGAGAGCTGAGAAAAATGGACACACAATTATGCTCACT
TGTCGTATATTAATACTGCTTCTTGACATCTTCCATGGACCCTGAGCTGTCATCTCTTTG
TCTGCTTTAATTGAAAATTAATGGTTAGTGCGTTGCCAAGGCAACAGCGGCAGTGGTGGT
GGGTAGTGAGCCACATTCAGACAGACACCAGTGGCATTGTTTGTCCTGTCTGACCTTGGA
AGTCAGGGGAAAAAAAGAAAGAAGAAAGGCAAAGGAGGACAAAAAACACATTAAAAAGAG
AATGGAGAGGTAAGGGTTGAAATGTTGTCCATTGGAGCGAGGGAGAAAAATAAAATAAAG
TTATTGTGGCGTGGTTTTGGCCAGGTAGACAgaaagaaaactgtgctaaggtgac
>NODE_96_length_459_cov_8.823529
CTCACTTCCCCTTCGTTCCATCTACCCAAATTAAGAAATTAATGAGGGATAGGTTCTTTA
CCAACTGCCCCCGCAATGTTTACCACTGATGAAATTATAATGCAGGCCCTGCTGTATTAT
TTATAAGCCAATTAGGGGAAGTGTTACTTGATTTGATGGGGAGCCGACACACAGAGTACA
TTTAACTAATGGAGACCAAGAGAGTAAAGGGAAGGAGGGGAGGGAGGACAGCTGAGGCGG
ACTATTCCGTACGATGCTCTAGGATTACGTGGCTAATTGCCCTGCTTTATCTGTCTGTCA
CGGATAGCCATGCATATTTTAGCGTTCCCAAAGACTTTGATTGTTTGCACTCGTGTTGGG
GCTGTAACAAGTAGAGCAGAGGCCAGAGTGGAGTGTAGTTAAAAACTGGCAGCAGGGGAG
GCGAGGGGAAGGAGGGAGGGAGGGAGGGAGGGAGGGGGTGGAGGACGCGAGGAGGAAGAA
GAGGAGGGCGGTGGGTGTCGGGGTGCACACATGTTGTGACAGGTGGAGGAAGAGTTTTGA
CAAGGAGCAAAAAGGGGGTGTCGAGGTGGGGAAATGTAAAAAATAAATAAATAAAAAAAT
AAa
>NODE_97_length_340_cov_7.764706
GGTGTCATGGTAACCGTGGGAAACGCTTGGTCTCTGTTTAATAAACGTGGTCGGACCAGA
GTGAGGGTCCCATATTGACCACTCAAGAAGAGATTAAACGCTGGTGACATTTCCGAGGTG
GAATTTGCAATTTCCACAAATATGAGGGCGTCCTCAAGCCCGGCATGACAGCACATAAAA
TCAATACAAATAACCTGAATCCCTAATACCTTGATCCCTGTTAGTGGAGGGATGCATTAC
AACTAAGACACTGGGAAGTGGGAGACACAGCTCTCTGTAACCCCCCCTCCACCTCCACCA
GCACCACCAGCAGGCTCACTGCTGATTCCTATCGACTGTCTCCAGGCCAAACACAGACGC
AATAACAATTAGGTGGGATACTGGCCCAATTCTCTCCCTCTCACACAAACACACACATGT
GTCAGAAACACACACACTCACACAACACTACATACATCTAAAACaaatggacaaatatca
taaa
>NODE_98_length_305_cov_11.295082
CAATCAACAGAGCAGCCGGAGGAGGTGTTGTGTTGGAGGAGAATAAAAGAAGGAGGGGGG
CATGGGGACGGATGAAATCAAGAAGTAAATAAATGAATTGATGAATGAATAATAGAGTGG
CCAGCTAGTGGCCTCTTGGAGCAGCAATGCAGTATTAATAACTGACTCTTACTGTTCGTC
TCTGTGTCATCACTGATACTCTTAGGTGGACCATGGCCAGCATAACACACTGCTGATCTG
TACATTCGATCCGGATTACGTACTTTCTTCAGTCCTTCAGGAGGCAAAGAGAAAAGTAGA
GAAAATCGAGGAAAAGAAGCATTCTCCCAGCCTGTGATAGCTAAGCAAACTCCCCATGCA
AGCAATATCAGTAACAGAAACTGCACAGTATGTTGAAATACATTTAAAACACACATAAGC
TGTTGGGCAAAATATGATGGGAATAATAt
>NODE_99_length_421_cov_15.052257
CAGTTGTTTACGGTGACACACATTTTTTTTCGTTACACGGTAAGAAAACAGAAGCTATGC
TACACCCCTTAACTAAATATTGTGAAAAATCACAAGTAGCGACGAGAACATTACAAATTA
TTAACCCACAAAAGCAGTTTATATAATATAATAGTTATATTGTCAACAATACAACAGCAA
TGCCAAGGGTTCATATGTGCTACCTTTGTGTGTGTGTTTGGGCGCATGTGTGCGTGTGCG
CACATTCACTTACACTTGTGTGTGTATGTGTGTGTGACTCCATGTGTGTGATTCATTCCA
GGGCAGTTTTAGTCCTTATAAAATATTCATTTTGGTTGTGCAGGGCCCTGTAATTGCCAT
CTCTCACCCTGAATTATTTATACCTCGCACAGACTGACAAAGCTTTGCCATACGGCCCCA
GATGAATCAGAAAGCAGCCATCTCTGCTGCCAACAGCACTGGGCTTTCACACAAATATGG
CAGCCACGTCTCTCTGCCTGGCCTCTCTTAATTTGACATTTTCTTTTTCCCCCTGCCTTT
GTCCTAGGTGCACAGAAAGGTTACA
>NODE_101_length_380_cov_4.444737
TTTCTAATAAGCATTTTTTTTCACATGCTGAGGCAGAAATGTCGCAGCACAAGACAGTGA
ACAGAGTTAAACAGGAAAGTGTGCACCGACATGTGACCAACACCGAATGCAACGGAGAGA
AGGCAAGCAGGCATGCAAAGAAACAATGGAGTTATCCTATTAGAGACAAATCCACACAGA
GGCACAGATTTACAGCGAAACACAAACACAATATTGGCACTGACCTTGAAGCTCCAGTAG
TTTGGTTGTTGCTAGAGGGGGGAGAAAGAAAAACAAAGAGCAAAGGAGACAGAAGAGGGG
CAGGGAGGGTAAAAAGGGGAGAGAAAAGGATCGAGGGTGAGACTTTTTCCCAAGTGTCAA
GCAGCAAAATACCACAGTACAAAAGATTAGGCAACGAAACGGCTGGTTAGAACCAGAACT
GACACAGAAAATGCTTAATCACCCAGTTCGCCAAGTAACAGTGTGACTAATGAAgtttta
gaggtgttcttatgcagtgagaaacaccacattgcttaaaaaac
>NODE_102_length_436_cov_9.775229
CTGAATTAATATCTGTTGGTTAATAAAGAAAACAACATATGTTTGGTGCACAGTGCTGCA
TCCAACAGATTTGGCTACAGTATACATGACTGGGTGACTCCATGGTTGTATATATGAAAT
AGCTCCAGCTTTACGCTCCTCTCCATTCCACGGCCTCCGGTGTATAAATTTAGTTGATGG
TTTTCGTTTCTCTTTCTTAATTCATTGCAGTCGGATTCCTCTTTGATGCAGTTCTGTTGT
CCCCCAAACAATTGAAGTGGAGACAATGGAGGCATAATGATAGATCCGTGTACCCACCAT
CTGTAAGAGCAGCTGCTCCCTTGCATCTGTACAATATGCTGGAGCGGGGAGCCTCAGTAA
TCTGCATAATAAGGAGAGGGCTTATCTCAGTCTAGTTAATAATCACAAGCAATCGATGCA
CTTCATTCCCTCACTCTTGACTGATGAAAAAAAACAGCAAAGTTTTGGTATGTTTGCCGT
ATCCTCAAGATAGACAGGGGTCACGGAGTAATGCCAAGCTGTTGATTTTGCCTGCAGCTA
CAGATTTAGTCTGCACTCAATttcatcttttcatgaatac
>NODE_103_length_355_cov_10.974648
AGGCCTCGCAAAACCACTGCGTTTGGCCTATTACCAATTTTATTTTATTTTATTTTTTAA
ATGAGTGAGAGATACTCACAAGAGTGACTTAAGAATTACTACTATTACGCAGCAGTTTAT
TTAGATGATTGAAAGATATAACTGATAGACGTTCTATACAATTAAAGGGAATAATCCTTT
GCTTGCTTTAAATCTAAACAGGAGTCTCCCCACAAATGCCCCACATGCGGAAGAACCTTT
AATCAAAGAAGTAACCTGAAAACTCACCTTCTCACCCATACAGACATCAAGCCCTACAGC
TGTGGCCGCTGCGGAAAGGTGTTTCGGCGCAACTGTGACTTGCGACGGCACAGTTTGACG
CACAGCCCACATCAGGACTACTAGCCTGGACAGACTAACAAAATAACAATGGACAAAACG
CAGAAAGACAAATCAGCGACTTCTTTTTTTTGTTTGTTTTTTCTTTTTCTTTTTTTTTTT
TTTTTTTGGTTGTTTTTTt
>NODE_105_length_508_cov_8.066929
CGAGGGCGCGTTGATGGAGGTCCCGCAAGGACTGCCAAATCCTTTAGATTTGATAAAGGT
TCCACTAAAACTCTCTCTTTTTTTTGGCACTAAAACCTCTCTCCAACTTCAATAAGCCGT
GCGAACGAGACGGCGCGTATGTACAGATGTAAACAGCGAAAAACCGTCGGTGTGAAATAT
GCGGCGAATGAAAGAGAAAGAAGGGTAAAGATGGAGGCGTGCATGTGGCTGGAAGGCTGC
AGTGTGCCACCGGGGTGCTGTGAGGCAGGGCCTGTTAAAGGAGAGCTCCAGACCAAGGTG
TTCTATAGCTCGGGGGCTAACGGTGATAAATGAGTCCCTTAATGTCGGCAAACACTTTAT
CTCTGCTTCATCTGTTTTCATTAGGCAGGGCCAACCTTTGGCTGGGCGAGAACGTGCTGT
AACTTTCATTACTACAACACAGAAAGGAGAGGCACGGAGACCTCCCATCGGTCTAATAAA
AGCACCAGCTAGACACCATGACAGATCCTATTCCTTATTATTATGATGGCATGCCACCGT
TATGAATTAGAGAATGCCATGTCCCTCAAAGATGATCAGTGCTTTTCTTTAACTCGTGTC
ACCGTCTTTCAGCTGAAGGATACCTGCTCTTTCTGCTGTTCCTATCGGTCAg
>NODE_106_length_628_cov_6.270700
GACATATTTTGCAATCAAATCCAAGTTAATTTAATGGGATATCATTCTGGCAAAGCAACA
ATGTTTTTGGTCTGGGATCTGAAAGTGCTCTTGCAGTGACACATACAGCTATCTATGGGT
TGGCATGAATCACTGAGCAAGTGGGGTGGGGGGTCCACCCGGGTTGGCACAGCACACTGG
GCCTGTCAGAAAAGGCGGGAGGGGTGCACATTCTTCACCTCCCCCAGAATGGCACCTTCC
AAAGCGGATCCCCTGTCTACCCATTCCCCAGGCCCCAGATAAGAAGCTCATCCGTCATCC
ACTGGGGCCGCATTAAATTTTAACTCTGGTTACCGAGTGTGGCCATTCAAACTTTTATCT
CAAACCTTCTTTATCTTCTTTTCATTAAGTTCTCAAGCACTAATAGCCCTGCGAGTCTCC
GCCGGGGTAAGGATGATGTTCTGAATAATGAAAGCTCATTATTTCTCCACAGAATGCTTG
TTAATTCAAATGATGATATTAAAACTATAGTAGCCCTCAGCAGTCGGGTGATTTCTAGCA
TACTTTATCATGTATCAATATATACTCTGTTTGTCAAAACTGCCCCGAGCCTGGGCTGAC
ATTCTCCTCCCGAGGAGTGGAGTGCTTCAGCAGGCCTGCAATACTCTAAGGTGACAACTG
GCAGAGTTTGTGCCTTTAGGAAAGTGGGTGGAAGGAGGGATGAAGGCAGTGATGGGGAGA
CGGATGAAACTCAAAGAGCcgtcattgtgctcccatgtctattcgacatttt
>NODE_107_length_303_cov_8.636964
GTTACATCTTTGTGTGGGGTTTTTTGCCTTTTTTGTACATGAAGCAGGCAAAAAAAAGGC
CATGTCATTCTTCCACAACTTAATCAGGAGCTACACACAGGAGAGGGCTGCTGCAGCATG
GACCTCCCTGATCATGTTAATGAGGTCCCCTGGCTATGCAGTCATTGAAGTATAATTGAC
TTGTTCGTCTCTTATCTTCCTAATAGACACTCTGACCCAGAGCACGTTTATTTCGCTATG
AGAAATGTCAAGAAAGATTGGAAGTTTCTTCAGTGTGCCCATTAAAACTGAAGGCATGCC
ACCCTGTCTCCAGCCAGCCAGGGCTGCTATTGGCTCCCTGCCTCATTATGCAGATGCCAA
ACGTAAATAAATGATTTGCAGATCACTGCTGCCCCCACCATTCTCCCCCTGCTCTCGCCC
TGTCCCTCTTCCcaaaactgtggtctt
>NODE_108_length_549_cov_6.622951
TAGTGCGCATAAAGCAAAAATGAGTGTAATTCTGCTGAACTATGCGTGCTCCCAAACTCC
ACATCAAAGTTGAATTTTCAAACACAGATAGCCGTCATAGCATCCCCAAGAGTGATGTCA
GCTGTAGGATTTGGTGAGCTGGGGTGGGGGGGGATCTAAAGAGTGCATAACCATGGAAAG
GGGCTTGAACGCTCAAGAATCTTGTCTTTCTGTTTGCCCCCTCAATCGAGCGACACAAAG
GCTGAATTACTCATTCAAACCTCGCGGGACAAAGGGAAAGGAGCTGGATAGCACTCCTGC
ATTTGTAGTCAAACATTTAGAGACTTAAATCGAGTCGTCATGAAGGAGAAAGAGTCGGAC
AAAGCCCATAGAATTGCCATCAGCAAACATTTTCCTGTGTCATATTATGGGGTCTCCATG
GCTCCCTCTGGCCCGCGGACAATAGCACAAGTTTGCACACTCGAATACTGTCACCCTGCC
AACGGCAACAAGGGCCCAAAACAGGACAATCCCCCAGAGAAAGCATGGGCTCCGCGGGGA
AGGTTGCAATAGAGGAGGAAAATGGGACTTGTGAAATGCTAATTGAGCTTCATCCCCTTA
TTGAAGTGGAAAAAGAGCACCTATCGTTCCCCTGAACCGCAGCAGCAGAGGAATGAGATG
TGAGGAAGCTGTTTGTCTGGTGAgtacacctca
>NODE_109_length_423_cov_7.950355
ATAACCATTCCCACCAGGATCAGCTTTCTCTTTTTTTTTCCACAGCAAGTGCTTTTGGAG
TAGATGTAATGCTCATATAGGCTGACACAAGAGAGAAAAAAACAGGAATACAAGGGTCCC
TCAGTTAATGTATCATCATCTGAGTGGGTTTGGATTGGAGTTATTAGAGTATTTCACTTC
ATTGCATGACCTCCTGTTCCTCCTCAGATCATGAATCCTATTCATTACCCAGTCCTTCTG
GAGTGCCCGCCTTTATAATATTACTCAATTTATATTCTGAAGCGGGCTCCTGGGAGAGCG
ATCAGCGCTCCGAAACAGCGACCCCCCTATAACCCAATCACAATATTTAAAGGGCAGCAA
AGAGCTTTTTAATGCGCGTCGTAGATAACCATTTAAAGTGGATTGCTTTGGTTTAATATG
ACCTTAACAGGCTGGCAGTCACATGTGAAGAATGAATAAGCTAATAGGAGAGACGACAGG
GAGAAAGAATGAAAtcaaaaagcagaatatgagagatttgtttcaatgcttgctccctgt
cgtctctcctattagcttattcattct
>NODE_110_length_342_cov_3.716374
TTTGCACACACATCAGGCCCGGCGAAAAATTTGATATTTTGGGGGAAATACACATGTCAC
TGGAAGAATGGCTCAACAGCGCCACCTCAAACGCTGAAAATGCTTTTACGATATGGCATT
TGCACCTCGTTTCTCCTAGACCTACGAAAGTCGGTACACACATGTAACACACCGAGACGT
ACAAAAAAGTCTCTTGGACACATACCCTAAAGTCAACAGGAAGTCCGCCATTTTGAAAAA
AAGGCCGGATTTGGGCCCAAAATCACACATTTTCCAGAGCGAACTCGTCTCAGGGGGTTA
TTCCAAATCACATGAAATTTGACAAGTTAATAGAAGAGGCATTGGTGAGCAAAAGTTCTT
AAAATCATCCGCAAAAGTCTGAGGGCGTGGCCGTGGCGGCGCCGCAAAGTTTGATGTTTC
GCCATGAAACAGGAAATGCACTGAAATATGACCTGAACGTGCTCCGATCGGCCTGAAACT
TTACAC
>NODE_111_length_490_cov_5.863266
AACACCTCCTGTGTATGTGTGTCAGTCTGCCATCAGGCTTTGGCACTGTGACACCAGACT
TCCTTTCTGTGCTCCACCAGAACAAACTGCACCTACATCTCTGCCACTTCAGCAGGCCTG
TCTGCCTGCCTCTGGCAGGGTGAAAGGCTGTCGAGTGGTGACGGAGAGCAAGAGGTAGAG
AGACATACACAAAGAGAGAGAGGTAGAGGTAGGCTGGGGGTGAGGGTGGGGGGCTGTTGA
AGTTGAAGCCTGTTCTTTTGTGGCGCCCTGCCTTCTGATCATTTACATCAAGTTGACATT
CGGAGAGTTTACTCTGGGGTCTGTAATTGTATTCTTTCGCCAGTTCTGCATTGCCAACCG
TGAAAATGGAATCTTATCAACCCTGACCAATTTTTAATGTACAAAATGAATTGGCAGGGG
TTCAAAAAAAGGGGGAGCTACAATTCAAATCAGGTGAATGATACAGGGCAATTTTTTTTT
ACAGTGAATGATTGAGCTGCCCACCACCCCCCTTGCAACCTCCCACCATCTTATCACCCC
CTGCTTTCAACTATCATATTATGCTGGATTTATTTTctttcaaaggaagggcagacttgg
gagggggcaactccagctgaaaaatatatgtgtg
>NODE_112_length_185_cov_1.702703
TGGCCTTTTATTCCAATTTAATGAGTTCAATTTTCGTTGCATTTACTCTGTCGAAACATG
CATGCCTTGTAAGAAGGTCCCTCCTTTTCAAATCTTCTCAAAGGTAGATCCAATTTTTAT
TCCTTGGTTAAGATTTTTGGAGTTGTCCTTTGTGACATGAGGGTGGTGTTTACATAGATA
AGTTACCCTTTTACTTCCTTTGCATATGTGTCATTCTGTTTGAATTTTGAATGGTTCAAT
TTGCATTGCATTTATTATGCCAACACCTGCATGGTTTGAAGGAAGGTATCTTCTTTCGAA
ATCTTCCCAAGGAATGCTCCAATATTTTC
>NODE_115_length_505_cov_16.190100
CTCGCCCTGAACCACTGAAAAGACAACCATTTAGGCTTTAAAAGACACACATAAACAAAA
AAGGAAGGAGGAGATGAAAAGAGAGGAAAAATGAAAGAAAATGCAAGAGGGAGAGAGGAA
GAAAGAATGAAGGGAGGCTGGGGTTGAGGTGGGGGGCGAAAGAGGAAGTCAATTACGTAT
TCTGAACCTGGCCGATGTAGTCCTCAGGGATCTGCCTCCGCACCTCAGGATCTGTAAATA
ATTGACAGATAATATTAATTGGCTTTGGATTAGTGAGCAAGCTCAGTATCACACATTAAT
ATTTGATCAGAGGATGATAGGGACCCTGGCAGGGGATCCGAAGGGGCAGCTGAGGCTGTT
TTGTTGATTAGGCCAGAGAAGGGAGGAGACGGAGGCAAGTGGTAGCGGTAGCAGCAGCAA
CAGCAACAACAGCAGCTCCAGACACACACACACACAGATGGAAACACACAGCCGTGGTTT
GATGCTCCCGTTAGCTCCAGGCAGCTAAACCTCCTACTGCCAGCAAACTGCCTGCTTCTT
ATTTTGCCCATGAATAAGAACATAAAAAAAAACAGAGGAGGACTTCCCGAGCTGCTTTGA
TTGCTTTATTTATTTTTATTAGGACGCGTGAGTGTGGTCTGCTAGTCAg
>NODE_116_length_572_cov_12.512238
CTACTGACTGTATACAATATGGCTGATTTAGTGAAGTTTGGGCAGTTAGTCACTTGACAT
GAATAGCCCTAAGAGGTTAATTTACCTGTCACATTTTACGTGTAAAGTCAATCACATTTG
TTCCTACTGCACATACTGCCTGTACTGTAGTAGAAAGCTATTTAGCAGGGGATGTTGCGC
TGTATGAGGGTGATAGGAGTAATCAAGGAGAGGAGGGGGCTTCTCCATAGGAAGTTCCTG
CAAACAGAGTGCACCCACTTTTTAAACCCCATTTGTCTTGTTAATGCTCCCCTCTGATTA
CCTGATTGCACTGGATGACTGTGGAGAAATCTGATTGCGTAAAATTATATAGAGCAAACT
TTTGATTGGGGAGGGATCTGGCGAGCTTGCTGCCACCATTGACAGGCTTTGTGAAATTTG
GCCTCGCTGATTTGAAATCAGCTAAGTGTCACGTCCCGTAATTGTAATCAGAACTTAATT
TTTTATCCTTGTTCTCTTTCAGAGCACAACTTTTCTCACGCAAACTTTTAAAGCTTGAAC
AATACTGCAGCCATGTTCCACATACAATAAGGAAAAATACAAAGCGATCTTTCACTGAGA
TATAATCCACATCTATATGGCTCAGTGACAGAGCATGTGCAGTGTGTACTTATCTGTGTT
TTAAGCAAAGCACACAATGActtcattagcttccactcaacagtttaacatattaa
>NODE_117_length_416_cov_9.528846
CTGACGGATGTTTCACAGATTATCTGGATTTCTGCTTTGTTCACTGCCCTCATGACTCCC
ACACAGTTAAGTCTTTGCTGTAGCAAACATGAGCTCCACATAGACCGAGGTGGCTTTAAC
ATAAAGGCCAGAATCACTGGGCAACATTTCACAGACTAGTGGTCAGGGGTGCGTTCAATG
GTCAAAGCCTAAGATCCAAGTAGCGGTAATTTCACTAAAAGCTTTTTAGGGCCTTGAAGA
ACACGCTTTACCCATTGAACGTAGCTCCTCTTCCCTATGTAGGAGATGGAGGGTGGAAAG
AAATCTTACCCATCATACAAACCCATTATACCAACCATATACTGAGCTGTGGTAGTAGGG
TGTAGATGTATCATAACCATCATCATCTGCCAGCCAGCTCTGGCCAATAGCCATCACAGA
TTGGCGGCTGCAGTGGCAATGAGAACAACACACAGTTAATATACTGTTTAGCCCCACATC
GCCCCTCAGTTCATCCCCTGCTGTGACTACAAACTGTGATTCAGCAACTCTGGTCTTGAA
GAGctgattgcacttatata
>NODE_118_length_343_cov_7.341108
GTCATTTTGATTTAAGCAGCCAGACAATGGCCTGTTGATTGAAGCAACCAGAAGGCAGAC
AATAGGGTTCTATGCCACATAATGCGCCACCATTTTTTCTGAGCTCCCCGCTTTCAGAAA
AGGGCCCCGGCTCTCCATTGTGCCGCTCCCGGAGGGAAAAAAATGGTGCTTGGGGAGGAG
GAATATTTTCCCGTGGTATGTCATTATTTTGCAAATTTCTATTATCTCATCATGTTGTCT
TCATTGTAATTGCAGCTAATTAGGAGGCTAGTTAGGAGCCTGGGCTTTGAGGCTGGCTCG
GCTGCTGAAAGGAGCCCACCGATTATGGCCCCGACAAGAGAGGAAGCAGGAGAAAAGGGG
AGATTAATGCTGTTACCCAGGAGACACTGGCTTCCATCTGCGGGGAACAATGCAGTTTTG
TTTTCTCCGGGATCCTGCTCAGATCAACAGAATGGGGGCTAGCTCTGCTCTACTCTGCTT
GGCGACa
>NODE_119_length_432_cov_16.155092
ATTTCAATCTCAACCTCATGAATGCAAAAACTCTGGCCGAAAATTAATAACACCACGCAG
GGGAAAAGTGGGCGCCAGGGAGAAGGAAGGAAAGACAGAGAGAGATGGAGGGGAGAGTGA
AAAAAAAAAGAGCAAAAAAGAGAATGGGGAGCTGGGGTCTTTTTCACCCCTTTTGTTCCT
CCAAAAGTGCCCCTTATTTTATTTCCCTCTCTCTTTCACCAGGATCCTCCAATGAATGGC
ATTACAGACAATGCCATATCCAGAGTGACACAAATTTATTTCGGTTGCAGCGCCATAGTG
TATTTCCACAGAACCAGGGGCGATTTGTCTGGGGACAATTTGGTTTCCATAAAGGATTTA
AATGGTTTCTGTGGAGATAGTGGGGTGAAATTTAATTTGTTTCTCATTTACTACAGCAGG
TATGAAAAGGAGAAAAATTGGACGGCTGATGGGCTAAAAATTGGTGCTGTCCCTCTGCTG
TATCCCCAAAGGACCAAGGCCCTGCATCATATAGATTGAGTTCGACCCCCCCAGCCCTCC
CAACCACAAGCCAAGCCAACACAGTCACACACACAc
>NODE_120_length_428_cov_7.836449
TCTTCCGATCTATCACTAACCGGCAGCAATGAATTTCATTTGCGGAGGACAAAAAGAGTG
AGGAGGGAGAGGAGAGAGAGAGCGGGAGGGAGAGTAGAGAGAGGGAGGGAGAGAGTGAGG
GAGAGAGAGAGAGAGAAAGAGAGGGAGACGTGGGGGGATCAGCTCCCCAACACAGTTTAT
TGATTTTTTTTTTTTCCTGCTCGACAGAAAGCCTGTATAACAGCTCTATTGCCCTCATAA
TGATTAGTGACAAAAGTTTAATTAAGCAATTATGAAGCCAATAATAGAGTTGTCTGGTTT
GCTTAGCTTTAGACTGTTTAAGACTTATCTCCCTCTCGCACATCACAGCAGCTGGAATGT
GCTTGAAGAGATTAATGCTACGAGAACACAGATGCCCACTTTAATACAGCGCCATGATGC
CGTTTGAATGAAGTTGAGAACACAAGCTTCTCTTTATCAAATTACAAGTCTGCTTTTCAT
GAATATGGAGGAAAAAGGAAGAAAAAAAAAACCAGCAATGGCTTCAAGGTGTAATTATAA
AGACATACAAcagaaagacacacaattctgtt
>NODE_121_length_435_cov_13.354023
CTTACCATGTTAGGCTCCTTTTTTGTTGTAAGTTTTTGTTTAAATAAAAAAAAAATATTT
GCTCAAAGATGCAGCATTGGAGGTGTCAAATTTTTGTAGCCGTCTCTTGATCGTATTACT
TCCACAGTCCTGGTTTCCAATGCGTCTGAACTTTTTCCCTTTCTCTTTTATTTTGTTTGT
GGTACCTAGCCTTTTTTTCCCCTGCTTAAGACTTTAAAAGCCTTCAGCTCAGTAAAGCAG
CACAAATTATCTTGCCACCTTGCTCAGCTCTGATGCTTTGGCCGCTAACTTTGGAAGGCC
CTTTACTACTGCATCAAAATTAGCATTGTCAAAGCAGTTAATGAATATTAATATTGTATT
TGTCATTGGAGCTGGCCCATTGCTGAACTCCAAGTCATCCATCAGGGACAAGATTAAGCA
CACAATTATTTCTGACTGACAGGGACCAAATCTGGAAGATTTTTTTTTTCCTCCAACAAT
TTAAAGAAAAAGACACAACATCATCTTAAGGTACCTCCCATGAGACGAGACAAGATTAAT
ACACTTTTAATGAAGCAAGATTTCATGGTGCATGAACAg
>NODE_122_length_579_cov_5.547496
ATTTTATATTGAATCGCTGTTCTGCCGAGTTCCTGACAAACAATAAAACTTTTGATTTGA
AATTTCTATTTTTCCTTTCACTCGATTCAGATTCTATTTACATGCGGCTGTGAGATAGCC
TCAGTGGAATTTACCAGTGCAGTTAATCCACTCTGATGGTCTAACAGGGATTGTCTGCAC
AGTATCTCTGCAGCCAAATCATACAGTATGAAACTGCATCAAATGAACAGATGGCAGTGA
CACGAATTAAAAGCACAGAACAATAGTAGAATATAAACCAGAAATGACACCCAAAGTGGC
TGTTGATTTATAGCCGTGGCGAGTTTGGTACTGGGCTTCCATGTATATTAGTGCTACAAA
TCTGGGTCCATTTAGCAGGGAGATGCTCATACATACATCACCGACTCCTGCTCCAAGCCA
AGGTCAGTCCTTATTGCATCAATCTTTTCAACAGAGGCTACTCTACACAGCAGCAGTTTT
GTAACTGTCGCAGCTGTAATGGAATCTTTTTTCTCGCGCTTCATCTTTCTCTTATCACAT
GAAATATATATTCAACTTCTCTTCTTTCCCTCATTCTCCTGATTCTTTTTATTTTATCTG
TAAAACATTCCCGGGGACCTCATTCCTTTTCTGGGGGACACACTCCAAGTAGCACAGATT
TTAACCCTTtaaggccctgatcacaccgagtcactttggaatacatatatatatatatat
aac
>NODE_123_length_343_cov_12.895043
ATTCATAAGATATATTGAATCGGTGTGGAAATCCCAAAATATATGCAATTTGATCAAGCG
GGGATTAAAAGTGTCATTGTGCTTGTCAATAAGGGTTGGTGGCGACGTGGCAGTATCACA
TTGACTCTTGCGTATTAATACTCAGTGTCCTATTGGGCCATCAGCTGATTGTTTGGAATG
TAAATGATGCTGCTGATGGCTCCAGTGACTGATGGCTTAAATTCCAATTAATCAATTGCT
TCATCAGTTTCCCTAATTCAGATCAAATATCTCCTGAGTGCACACTCTTCTTTCAGTGGT
ATTAGAAGAAATAAATGCTCTGGAAGTAATTTTCATCAATCTCGTGTACATGCCAATATG
CCTCACAAGCCTGGTCCAGGTTGAGGACTTAATGTCTTAAGTGTGTGTTTGTTGGTGTGT
GTGTGTGTGTAGAAGAGGGATTTGCATATTAGGAAGGAATGTAAGGAATTAAAATAGggt
tacatat
>NODE_124_length_502_cov_8.794821
TCCAACTAAGAGAACATTATTTGGTGGTGTCATTAACAACATTTTCAGGGTCAAATCACT
GTCTGGTATTATGCATTCTTTAAAATATTTCGACAAACAGTCAAAGTGAGAATCGCTTTT
GGGTATCTTTTGCCATAGCACATACCACTATACCATGTGTATTTCAAGACAATTCCAACA
ATAAGGTTGTCTCTACCTGTCCTTGTACAGTGGGGACGGGAGACCAAAAGTATGATGAGT
TGAAATGGGAATCGTCCATTATTTCTGTAATTAAAAAGCAACACACTTAGAAAACACCTG
TCCTCCTCCTCTTTTTTTTCTTACTGTCAGGTAAAACTAGACAATGCATGGCTGCATTTT
AGTCATCTTAATTTGTTTCCTTTCCGTATATCCTCCCCTCCACTGGTTGACACACCGAAT
ATGTCAAGTTTCAGGATCAGTGTGCAGTACTGAAATTCTGATGCTGTTAAATTTTGTTCT
ACAAAATTCAGCTACTTTTACCTCATTCCAAGAGTGTGGAATGGGCGTGGTGATAGGTAC
TTATGGTGTTAGGGTTGTTGTCAAATAATTGATCCTATTTACAGAGAAGAGGATGTGAAA
ggaatcaagcaaagatgttcaatcccagaagggatgaatgtcaaat
>NODE_125_length_455_cov_5.676923
CTGACACACACACATACACACACTTGCACTTTCACTGCCGAAGTGAAATTTAATTGTTTT
CCAGACCAGTTCAGCTAGACAGTCGACACCACAGCCCCACTTCCCCCAACCTTCACCACT
GCTGAGAGAGAAAGGGAGCAACTGGAGGTCTTTTATTAGATATGATGGCACATTTCACAG
CTCCCTGACTTACAGAAACCCAATCCTGCGATTAGTCAGCGCTTTGACGTTATCTTAAGT
TCCTTGTCAGAATTAATTTAGTGTGGGTGGGCTGCTGTGGGGCTGTCTGTCTGTCGTGCT
CCACTCCCCTCCGCTTGCCTACAGGAGGTGGGGGGTTGGAGACAACGGGGGCAGGAAGAT
CCCTTTCAAATAAGCCCCAGCTCCAGTCAGTGCCAAACCAGCCGCATGAGAACTAAATAT
CTCCTCCATCAAAGGGTCCTATTCTGCAAGGGGAAAAGGAGTGAATGGGCTTGAATGAGC
AGGCTGAAAACAAATCCCGTCTTGGCCCAGCCTGTCGCCCACTTAGTGCCCTCAGCCTTC
ATCCCCCCACAGCCGCCCGGCCCGGCCAGTGATACCGGAGAACTGATACAGCTGATATa
>NODE_126_length_365_cov_10.221918
GTGACTTTGCTGTGATTGGACCCATTCCTCTGACTGCTATCTAAAATAACCAAGTGGTTA
ACGACGACATGATGCCAGGGACCCCCCCTCACCCCACCACCACCACCACCCCAACGTACG
CACACACACACACGCACATCCCACACGTCTACACGCATACACATTAAACAATACTCTAAT
TACAACATTTAGAACTCCCCCTTGCCTCCTGCGTCTCCCCAACCCCCAACCCACAAATCT
GTGAATCTGGAATTGAATTTAGCCCAAGTTGAGGGCTGCGCTGGCATGAAAAGACTATTT
GATTAGAACGGCAGTTGTTTCATTTGTGGTGCAGCAGATTGCAGAGCCTCTCTATCCGGT
GTGCAATCTGTATTCATTACTCGGTGTAAAAGGATGATCCATGTCCTGACACCAGGCTCA
TCATTTCATGCAGATGCACAGCAGCTCCACAAGGCCCTTACCAAGTCACCATAAAATGCC
TCCTGCTGAAACCTCAGCAACACTCCTCT
>NODE_127_length_495_cov_9.296969
CGGGAAGGTCGTAGAGACTCGGGACTGAGACCGGCGTCTTCGGCATAGCCAAATTAGGTG
GGCCAGGTGGCATTTCCAGGTGTCTAGCACGTCTGGTTCCGGAGATATTGGCCAAAACGT
TCTCCCATTCACTGACAATGGGACCTGCATAACGCAGCCAGTGTCATAGTGCTGAGGCCA
AGATAAGTTCCCGTGGAAGGCGTTTGAGAGCGCGTTTCAGACCGCTCTGAGTTGATTGGT
ATAGGTTTGTAGTGACACTTTTTTGGGTCCCGTTGTATGGGCCAGCCCTCACCGTAAGCT
CCGGAATTAGGGTTAGGGTTAGGGTTAGGGTTAGGGTTTCGGCCTGGGGTGAGGGTTTGG
GCAAACGGTTAGTGCTAGAGACATGAAACTTGTGTCTACCCCCCCATTTGCTGCCGCCGC
GATCGCACTGAGCCCACTCCCGAGTCTCTACGACGTCAGGAAGTGGGAGTAACCTGTGAT
TTTTTGCTGTATCTGGGGACGGGAAGGTCGTAGAGACTCGGGACTGAGACCGGCGTCTTC
GGCATAGCCAAATTAGGTGGGCCAGGTGGCATTTCCAGGTGTCTAGCACGTCTGGTTCCG
GAGATATTGGCCAAAACGTTCTCCCATTCACTGACAATG
>NODE_128_length_463_cov_4.861771
CTGACAAAGAAAGGAGCTTCAGTAGTTTCGCGCAGCATCCAGGGATAGAGATTAGCATGG
AGCCATCAGCAGCGCTGCAGTCCCTCCCTACCCTGCTTCTGCTGTCAGACCGCCTCCTCC
CTGCTTGTCAGGAGCTCCGACGAGGAGCTGTAAAAACCTTTTCCCCTCTCCTTAACAACT
GCAAAACAACACGCACACACCCCGGCTGAGGTGCCTGCTTTTCTGAGGCCTCTGACAGGA
CGTGCTGCAGGCACAAATTGTAATTCATAAAGGTTAAGGGGGTCAATGCCTTTTATTACC
AGTCTGAGTGCATCCAGCTTGATGGGGCGGGCATGCAAATGGAATGTCTCAGAGTGTTCT
ATGCAAGAACTCAGACAGCGAGTGCGTGCGTGCCTCTGAATGGGAGGAAGTAAAAGGTGG
GTAAAGGGTGGTGGGGGGGTGTGAGATCGGCTGCTCTCTCCACCTTCCACAGCCATGTAG
GACCACACAGCCGCTGCCCGGTTAATTAGACAgtatgacattgacctcaggtagttaacg
gccactttgatatgcgctgtcttgcaattaatatattgtaaatcttcatgttttatcatt
cggttag
>NODE_129_length_427_cov_11.592505
TGAATAAGGAAAAATATACAGCAGTCAATCAGTGATAAAAAAAAGTATCTGGAATACATA
ACAACAAAAGGAAAACTGATGATGCCCAGTGAATTACTTAGATAATTGTAATGTAATATG
AACCCAGGAAACAAATAAATTCCATTTCCAATGAATCCACACAATTCAGTGAGCTACTCT
CCTGGTCCATTTAACTACACACATGTGTACTATAATGAGCTGTAGACATTATGCCTAATT
ATGTATTAGACTGTGTTAGAGGGCCTAACAAAAGCTTTTGAAAGGGACAATTACGTTTGT
TGCTTAGTTACATCGTTAAAAATATACCAAATCAGTGCAGATTATAGTGGGCGAGAATGC
ACATGTACACCACGAGCATTGTTGCCAAAATGCACAAAATTCAATTCATTAGGAAAAAAG
AAAACATTTTTGCTTGTGAAAAGGACAGTGGCATAAGTGAAAATAAACAGTTTTTAACTG
AAGTGTGTTCCTGTGGGTAAGTAAAGTCTTTGTAAAAAAGAAAAAAAACATTTGTAAAAC
AGTGGAACACCAGCCAagcaatggtgacaac
>NODE_130_length_354_cov_21.929379
CGAATATTTTAGTTTTCACAGATTTTAAAAATGAATCTCCGAGCAAAATGTGTTTCTCTT
CCAGTAAACTTGCTTCATATGTGGATAGATCGCGATCTGGCTTTTGAGTTGGACATTTTT
TGCAGTGCACGGAGAGGATTTTACTATGTGCGCAGCCAGACCCCGCCTGCTCACTGCGCG
TCACTGGCGAGTAGTGTGGACGCGGAGTCACTCCCCTGCCTACTTTTAATAGCTTTGTCA
TGTGATGGAAAGCAGTTGTAAGACAGGTGCCCTCGGTTCATTCTCGGCGAGGGGCAGCAG
TTGCCTGTGTGAGAGCGAGTGGGAAGCGTGTGTGGATTTCTTTTTTACTTGATTTCTTTC
TTTTTTTTTCTTTTTTTTTTCCTTTTCTTTTTTTTGGTAAATTTTTCGGACCGTCATTCA
GTTGGCTGGATGGCGTGGGACAGGTGTAACCAGGACTCGGTGTGGAGAGAATTAGAGGTG
AGCGCATCTTAAAAAAAa
>NODE_131_length_565_cov_8.332744
GGGGCAGCAGGATGCTTAAATCTGAAGAAATCTGTGTAAGCTTATTGTGATGGGCAAATG
GGATAGCCCATCTCCTATGGTACATCCCATGAACCTAAAAAACCCTAAATAAAACATCAG
TATTAAGTTTGGTCCATCACCAGAAGCTGCATTAGGTCTCTCCTCAGTTTGCTCCTTAAT
TCCATCAGAGTAATCCCACGTTATTGCCCTCTAACAGTACCCTAAACGGAGAATAAAAAG
TTTGCTCCCCTCTAGCAGTGTATTACCAGGAAACAACAGGCCCTCTCCTCATTAAGTTAT
AGATATAAATGCTCCAAAGCATGAAATTACCCCCGAGCCTCCCTCTCCAAATAACCTGGT
TTGCAAACAAATGATCCGAGCACAAGCAGTAAAAGGCAGATTATTAAAATAATAGGAGGG
ATTTAAATTTGCATCCACAGAACAATTCAGCAAAGGACTGTGCAATTACTCCTCCCCTCC
TCCTCCCCTTTTCATTCCACCTTTCTACTGGCAAGCCCAGAGTCCCTCGCACTTATGTGT
CCATCTGTTCTTTCTAAGAACCAGATATTGGTATCTTTAAGTGTGTCAGTGTTAGTGTTA
ATGTGGCCAAATAGAGGAGTATGTGCACTTCCCTGGTAGTGTTGGGTTTTATTGTTTAAG
TTAATGAATACCACAATTAATTTACATACTCACAGTGTCTTATCCttct
>NODE_134_length_468_cov_5.369658
CAAACTCTCAGTTTCAAAATGCGGCTCTTGTTGATCAAGAGTACAGACATCTTTGGCTTG
AACGTCGGGTAATGAGAGAAATTAGCACAAATGCTCTAAGTAATAGTTCCTGTTTTTTTT
TTCACTCACAAATTATTTTTCAACTTGTTTTTGTATCTATGCATAAATTAAAAAAATCGG
CTGAAATTTATTATTCATCTGAGATGTGATTAATATGCAAAATTATGCAAATTAAGATGC
AATTAGGCTCCAATTCTCTAGTGGAATTTTCCATTATAATTTAATACAAAGTAACAGAGT
AATTGGTGTCACGTGTAATTACGGTTACTCAAGTGCACTTTCAGGCATGCAAATGATTTG
CTATATGTTGGTTATCCTATGCAAATGTACCATGTGGTGTTTTAACAAGTTGAGGAAAAC
ACAATGAGTGCGTGGTTACCCAGTGGGGTTGGAACAAGGTAAAGACACCAGGGTGTGTTT
TTTAAATGAGAGAAGCTGGAAAACTTTCAGTGCTCAGATTATCACCAGTTAAGACTTCCA
GTTACTTTCCCCCCCCCTCCCCCTCCTTTTTGAATTTTTGATGAATGGTGGAGAGGCGCA
GACTTTCATCCg
>NODE_135_length_417_cov_8.616307
CTCTGCCACACAGGTTTGTCGGTATTGGTGGCTTTCACCTGGAATGTTGGGGCTCTTTGC
TCTTCCTAACTTTGTTTTCTCTGACGCAGATTAGATCTGCCACCCCATTACAGATTCATT
TTCCTAATTTTTCATGTCTGCGCCGCTCCCCATCTGCACAGGGCTGATAATTGTGGGGAC
CAGCCCTGGTGATTAACATCAGCAGAATTAATTACGCCCGCCATTAAGGCTCCAGGTTGC
ACACAATGATCAAGAGAAATTAACTTTCTCCCAGGCCCCTAAATCATCTCACCTTCAAGT
GGAGTGATGGCAAAGAGACAGGCCCGGAGTCCTGGACCCCGCTCAGCACCTTCTTAACCA
AACATGAGGTGCGCATCCTGCCTCCCACCGAGGAGATTATAGCGGCGGCTGATGGGTATC
AATTACGCCACCTTATGTGGTGGGATGAGCGAGAGGTGTCCAGGGTCTGGTGACTAATGG
ACCTGGGTTGGAGCCACCCTGCAGCTggagaccagggagctgactgtttctctggccagg
gagtacccgccagatgctgag
>NODE_136_length_313_cov_1.364217
CTGTCACACTAAAGCACCAGACAAACATTTAAATCCAGGCAGTTTTATTCTGCTGGATTT
TAGTCTGCAGCCCTGTCTGCTGCTGTTTCTTATGCGCTACTGAGAACTGTTTCCAAAAAA
TCGATACAAACCCATTCGAGTGTATTTGAACTCTTGATCCCAGAACCTCCAGAGATTGAT
CCCTCTGTGCTGGACTTGTTGAGGGCCCAACCTGTGTCTGTTAAAGCAGGCTAGACAGCC
ACCATTAAGATCCCCTTCAAAGGCAAACCGCCTCCTAAGGTCAACTGGTACAAGGACGGT
GTGGAGGTGATGGAGGATGAGAGGACGAAAGTGGAGTGGACAGCTGATGGAACCACACTG
GTGCTGAGGGTCTCCCAGCAGGGTACATAAGGGTAGACCTTTCCTCTGGGCaaatgtgct
tgctcaggcagcacatataataaattggaatcgatac
>NODE_141_length_524_cov_6.099236
CAATTAAATAGCCATGAGCCGGACCCAACCCTGCGCAACATCTGCCGAGACCAGTATTCA
GCACTCCACAACTGACAAATTAGTGTAATGGACTAATAGGGACGGATAGAGGGAGCGAAT
ACAATAATATGGCTGTTTAACATAGGCTGGCTATTCTCAGGCAACCGGCTAGTCTGGAGA
AACTTACCCAGAGACGCGGTCCTCATCCTGGAGAGCGTCCGGTCCACACTGAGGCAGACT
GAGCAACAGAGATGGTCTGTACCGGTCAAGTAACACTTACAGCCTGCAAAGAGAGAGTCA
GACGAAGCCTCGCCGTCAGTGCGATTATATGTTATGTGCAATATACTGTCAACTCCCCAA
AACCATAAAACTTACTTTAATGGCTACCACGTGACCGTTTATGGCCAGTGAGCCTATCTG
GCCGCTCTTCGGATGATTTTTACGATCTAATTCATAGACAAAACCCCCATTCATTTAGCA
CCCAAATGTCAGAGAGCCAGAATCGGCCCTAATAAAGTTTACAGCTTGAAAAGTCGAGCC
AATTCCCCGGGAATAGCTCAGGAGCCCCGTGCGCAAAGGGGACGCCCGGCCCCTGAAGCC
TGTTTAGTGGCCAAGGACCCCCACAAAGCCCCCAGCGCCTCAGCAAGGTGAGTAAAAAAA
AAGAAAac
>NODE_142_length_645_cov_6.587597
TCAGACCAGCTTTCTCTTGTTGTTTTTCCAAACAAGTTAAGTGCGTTGTAGATAGTGGAG
AAAGCCAGAAGTCACAGCTTGTCAAATACATTTTCAGTTTAACATAGCAAAGCCACCTTT
ATAAATGCATGTATTATTACAAAGATGGAAAAATCACATTAATCTCAATACAGTTAATAA
GAATATTTGTCTCTGAGGTATTTGACACCTTAACTCCCGCCTAAGGAGACCGTATTCTTA
ATGCTTTTCTTTCTTTTTTTGATTGCTCGTTATTTCCTGCAGTTTTTCCAAACTTAAGCG
CAGTAAGATTTCTTTCTTGTTTACACAGAAATCTTCCATCCCAGGTCTCTGTTGGAGTAT
TAGGGGTACCAGCTTTCAGCATTCTGGTGGGCCCAGCGGCCCCACAGCGACAAGCCCCTA
TGCTCTTTATTTGGCACGTAGCCTGGAGGTGTCAGAAATATCGACACGCTTTCACGTGAC
GGAGACTTTGCCAGCCGTTTTCCCCCCTTTCTTAAGCCCGGCATTCTGTCTGCCCAGCCA
GGTATTGTAGGGCCCCGTGAAGGCGCTGTGAATAGTGTCAAACTTGATAGTTCTCATTTC
GCTTCCTGTACATGGCAGAAGAAAAAGTGCCCACCGTGTGGGTTTTCCTTTTGTGATGGC
CCTCTCTAGTCTTCCTGGGAACACACCACATTCCAGCCACAATCATTCCCTTTGTGAATC
CAGGGATTGTGGGTGAGCCTGTTATGCCGATAACCCTCCTAGCTTTCAGTGTAATAATGC
ATGCGAgta
>NODE_143_length_477_cov_4.914046
CTGACCTTATTGTCCCCTTCATTCAGAGCTCACAGCACCTTATTCCCCGTGACAGTGAAA
CCAAAGCTATAATGGCCGAGCTCGTATGTGCGTGCGTGAGCTTGTGCAGATGTGTGCTTG
TATGTGATAGAGTCATATTGCCACTGGTGCCGTTTATGTGCAACAGTGTTGTGTGGTTGT
GCCGGACTCGTTCTGCAGCTCAGTCCTGTACAAACTGGGTTTTTATGGTTTGCATTCAGG
CCCTGATACCAATTATGCAAACTATTAAAAATTTAAGGAGGACAGTCTTTTATAATTTAA
TCCTAAAGTAATAGATTCTATTAAAAATGCATGAGAGGAGCTTTATAGATGGAGCTAGAA
TTAGTGTCTATCAAAGACTCCAGTCAAGGATGCAGGGAGAATGGGCAGCAGGAGTGGCGG
TATTGCCTCATTATTCAAATAGGATATGATTACCATAGAGCAGGAGTCCCTCAGAGCTGA
AGCAGAGCTCGCTGGCCACTGTGATCACGAACAGGAGGAGTCTagtcgagttcctcggag
ggagatctcccccttttctgttgaagtgaaactgggtttagatttcctgtcttaactttc
acaaatgggatacgaagtgac
>NODE_144_length_508_cov_9.698819
CTGTCTTCCTGTATTTTCTTCTCCCCCCCTCTCCATCCTACTTGTTAATTATTTGCTTTA
TTTTGTCAGCGAGCTGATGAGTGACTTCAAAAGGAGGATGGAGCTGGACTCAAAATACAA
AAATGGCTTCCTCTCTGTTGTCTTAGACAATAATTATGATTTGCCAGTTAAGCCTAGACT
ACAGCAGAGGGATTGTAGTTTAAAGCAGAGGCTTTGGTGCAAAAAATGCATTTATAGCCC
TTTGTGAGGCTCCTCATTATGTGTGGGCCCGATTCATTAAGTAATTGGTTTGCAGTTGTT
TACATGAGTATTAAGGCCTTCTATTCAGGGCCTTTGAGAGATACATTGTGCAAATGTTGC
ATGTTATGAATGCAGAATGAGAGGCGGGGGGCCAGTCCTATTGGCCAAACACTGCACTCG
GCTGAAAAGCGAGAGAAAAGCACTGGGTGCTGCTTTGCATAGCAATGACTAGGGCCTTAA
TAAGCTTTACAGATTAAATACATGCAGTCTATACAAGATGCAAAGAGATACTCTTAACAC
ATTTATATGTGCTCATTTCACTATTATGGAGTTTGAGAGAATTGGGGTCTTTCATATTCT
TTTTTTTCCTCTGTGTCTCTCTCTTCCTTGCTCTCTCCCACACAGTGTTTTt
>NODE_145_length_442_cov_12.332580
GTTGGTTGCATATTGTTTTTCTTTTTTGTCCTGCTGTGGTTACTGCCTAGGGCCTGCAAA
GCTCTGGCCAGCAGCTTTGTCAGGATGCTAAATGGAGGGCCGTGAGTTTAAAAACTTAAA
GAGGCAGTGAAATATTAGCCAATGTGGGTGAGGAATGAGTGGTTGAGAACCGCAGCGTGT
CAGTGTTAAATGGTCGGACTCGGATGCATATAAGTTAGTCCAAGCATGAAGGGCAGTGGG
ATGCTCGCGTGGAAACGATGTCCCCTCCCCTCCTTCCCATCCCTCACCCCCTCCACAGAC
ACACATTCACACACATACACACTCGTACTGTCACACCCCACCCACACAGCTTTTAAGCAA
GGAGCCCATCAGAAACTTGTCATTTCTCTCATTCACTCCGACAGCCTTGAGACACAATGC
AGACTTACCTCTGTGTTGTACACCCCATATATCAGAAAGATGAACAGGCCCTGCAAACAC
AGACAAAGAAAGAAAGAGAGAGAGGGAGAGAGAAAAAGAAAGAAGAGGAGGACAAAGTTG
TTACTGTTGTTTTCTCTCTTGTCTTTAAAAAAAAAAAAAAAAAAAA
>NODE_146_length_376_cov_10.752660
ATCAGGTTCTTTGATTCAGCGAACACATTGGCAAAAAAGCGACCCCACTTCGCTTGTTGG
CTTGAGTGTGGGTTTATGTTTAGTCTGTCCCCTCGCCCTAACCCCTCATTACAGCCGGTT
TATCATGCCAGGAAGAGAGTGGCAAAAACAAATTAGTCCACAGGAGGGGAAAATAGCTGG
GGATATCGATTTCGCCTTTTCATGCCAGAGTGGAGCACAGAAAATATTGGGCTATAAAAG
GGAAACAAGGATATAAAGCCATTACGGTGCGCACTTAATTGATCCCACTTCCCATAACAA
ATTAATTGAGCGGAAAATGGCAGATGGCTTTGATGAATGTCATAAAAAAGGCTTGTCAGC
AAGCCTGGTGTGCGCGACCCCCTTGCTCATTCACTGTATTGCACGGAGCTGCTTAGAAAG
GAGGCTTGTAGGAGTGCAGCATGTGTTTCTTTGAGTATTTACATCCCAGTGATCCGAATG
TTAATCATGGCGACTTACTGACATCGTTGCTAATTGTCTa
>NODE_147_length_422_cov_12.971564
GTGGCCTTGCCTGTGTGCTGCATTTCTGCCTGTTTACCCGTTAGAGGGGTTAGTTCCCTG
ATCCGTGAGAACTCTGTAAGTGTCTGCCTGGTTGATTAACTCCACATCGCAGCACAACGT
CTTACCCCTCACTGCATAAATGGGCTTTAATTGAGGGAGCTGGCTCCTTAGCAGGGAACC
TCTTTCACTCTGTGTCGATTAAAACGTCATTTTACAGCCAAAAAAGAAACACGTTCCCAA
TCACTGCCCTTGAATTATTGTTCTGTAGCTCGAGGCTTGTATTTTAAAGTCACTGAATAA
TTGCAATCAGATTATTCTAATCAAGTGCTGGAACAGTAATTACAGGTTGCAGTCATTTAA
GCTGCCCTGGAAGTCCCATACACACTGCTGGTGCGCATATTAAAAGTTTATGTCGCAGGA
GATAAATTTAATGAAGAGGATTGTAATCTTTCAGCTACTTTTAGATAGGTTTCACTCGTG
TTTGAGGACCTCAGTCTCAGCATTCGGAATAGCTACGCCAGAGCCATTTATGGTAGATat
ttttcgtaccctgcgccattctcctc
>NODE_148_length_576_cov_4.729167
ATCCATGTGCATTCAACAGCACGAGCATGGAGGGAGGAGTGTGCGCCTTTGAGTATCTCT
CTGTCTGAGTCAGTAACACACACACAAACACACACAAACACACACAGACACACACACAGG
TGGAGCCTCAGGGACCCGGACGACAGAACGGACGTCTCGACAAGAGTGTTTTCCCGCACC
CTCGGGACACCAAAAGTCTGGTGGTGGTGGGGGTGTGGAGGGCTGTTTTATTTTTATTTT
GAGTGTTTAATGTATTAAAAGGGGCCGGGGTAATGAATTATAATCTTTAATGCAGAAACC
GATCGATACCACCCAGAGAATAAATCAGCTTTTACTGAGAGCGTCAAAGCCCCTTAATAC
ACTAGGGGAGAGAAAGGGAGTGCATGGGGAGGAGGAGGAGGGAGGGAGGGAGGAAGGAAG
GGAGGAGGGGAGCAGCAGGGACAAACTGTGAGCAGGAAGGATCCCGAATGAAGCAGAGAG
AGAGAGGTGAGGATGATGAAATAAAGGAGAAGGGGAAGTAAGAGGTAAAAAAGAAGGGAT
GGAGGGATGGATGCAGGCAGACGGGGGGAAGTTATAGATGAACAGACTCACCTTTGGGGT
AACCTCATTGAGTAAAAGCCTCGgtgaaagcactgagattctgacagttttgtgaggagg
cgaggttgcagggtcagcctgtgtgtgtgctcacacactccacttacttgttatttctcc
>NODE_149_length_361_cov_7.238227
TATTTACATACAATGAAAATGATTTATTTTCTCGAAGAGGTAGGGAGAATAAGCGGACTT
GGAGGGGAAAGAAAGGAAGAGAAATGGTCTGTCAGGCCGTTGAGAAAAGAAGTTTAAAAT
GCCTTGAACTATTCACCACTGAGATGGCTAATCAGTATTGAGGCTCCGGGGCAATCGGGC
AGCTTTTCAATGTGGTTTTCCCTTTCATCTCAATCGGGATGGAGGCGCTCAATTAAAAGC
CTATCAGTTTGTAAGTAAATCAACGCCTATCAAAGTTGTCACATCAAACAAAACGATTAT
TATTGCAACCCGCCTCTGCCATTAATCTCTTTCTGTGGTAATCTGCTTGACAGGTCAACT
TGGAGAGCAAGAAAACCTGGAGTGGACAGTGAAGGGGGCCAAAATATCTGTACATAAGTA
GAAAATAAAAAACCTAAACGTGTGTTTGAGTCCACAATCTCCTGCAAAGGCGGTTTGGGG
TGAAAGGTAGAGTGAATAAAATAAa
>NODE_150_length_412_cov_13.063107
GTTATCAGTGAATATATTAGTCTAAATCATCCTACATGTTTGCTACCACAGTGTCAACAC
TCCAGCTGTCCAGTAAAAAATGAAGTTAACAGATAAAATGTCTCCTTCAGTCCTGTATCC
AGGTTCTGCCACACAGGCCGTCTGGTAAATGACTTGTGGTTAGGGGTTCCCTAGTGATTG
GTTCGGATTAAAAGTGAATTTTCTGTCTCCACTTCTGAATTCAAGTGGATAAATGAGTGG
GTGAGTGAGGGACAGAGAGACAGATTGGACGGGAAAGAGTAGGTACAGACCTCTTCCTCC
TCAATTCGAGCAGGTTCAATCAGCAGATTATTGACTTGATCAAATGACACCCCCTGTTAG
GACAGGAACCAGCGAGAGGCATGCGGATTAGTCAGGCCAAAATAAAAATATGCACACACA
CATACACACATACAGACAAAAGAAAAAAACAAAACAAATCACTTTCCTCATACTTTCCGT
AAACTTCACCCAACACACTCAACACTCCACTATCTGCTTGCAGGTTGTGGGACTGTAAAG
TCCACTgggctggttc
>NODE_151_length_526_cov_11.530418
TAATTCCACTCCCGTGCAAAGTTTTCATGCATGCAAGCACTAAAACAAACGGGGATCAGC
GTTTTCTTTTTTATTTTGATGGTAACATTTCACCTAATGATGAAGAGCGCATTTTCCACG
GTGTAAAGCCCACCACGCAGATGATCCCACAGAATGAGCTGAGACGGATTCAGGCTCCGC
GCCTCAGTGTGTGGAGCAGCTGACTCCCTCTCTCCACGTCCAGATGGCTCCTGCACACAG
ATTTGCATTCATTTTCCTTTAATATCTTCTGAAATAGCGGGGCAGCTGCATTTGTTGTCA
AATACGGTTTAAAACTCCCTTTCAGGACAGCATCGTTACCTACGTGACGGGTGTGGAGAT
CCATTTTCCCTCTCCAGTCAACAGTATCAGATCTAAGAGGATTTGTCTCAAAGTCTCCTA
ATTTGATAATCAGATTTAAATCGCCTTGGTGCGTGTAATCAGGGGTTAAGTTCTAATAAG
CGACTTGAAACTGTGCAAAAAAGCAGAGTGAGTTCTGTGCAAAAAAGATATTTGCAATCT
CGGTAGAACAGACAAAAACATCTCCAACATGCGCCTCGGTTTGTCTCATGTAAGAGAAAA
ACACTATTAACAAAGAGCCCCTCTCTTTCCCTTGACTTTTCCCTGGTATTTTTTTTAATT
Aattaattta
>NODE_152_length_431_cov_7.944315
TCTAACCGTGAGAAAACAAGAAAGCTTTGTTTATGATATTTATTGCTACGTATAAATGTT
TCTATTGACAACCTTGCTATTTCAATTTGACAGTGATTCTAGGATTTTCAATTAAAACTG
AGCTTCAATTAACATGAAAATTAATTTTACTGACTGAGGCCATGTTTTATTTTTCCTCTT
TCAGCCACCATTCTGTCCTGTGGATGGATCATCTATTTAACTTATTACAACTCACGCAAC
ATTGGCCTCATCCTCACCCTCATCATCAACAGACTCTACAAGGATGGCTACATTCACATC
GGTGCGTTCATCAGGAGCTCTGTCACACAGTGATGAATAGCGAGGAGGAACGCTGCCAAA
GCTTTGAGTTGAAGGCGTTAACTCAGTCTGCTGAATATTTCATGATGAGTCAGGTTCTCT
CAGTGATTATCTCCACAGAGTCTGAACAGCAAAGTGCACCCAATAGCAGAttgaatttct
gtggataaatggcacaagaattaatttacaaagcaccttgaggccataaatgcaagtgta
actctggtgttgttatttagcgtgtgattagtttc
>NODE_153_length_543_cov_6.320442
CTTTGTGCACCTGCCTTTGTCTCAGTTCAGAGCCAGTGTTCAGTACAGAGCTGGAGTTGT
GGGTGATGGCAGGTTGATGTCAGGGTCCCACACTCAACACCCATCCTCACAGCAACACAG
GTTATATATAGGTTACAGCTCGGTCCTGGCGAGAGGTGGGTGAGATCGATAAATCTGAAC
GAGATGCGCGCATTTGTACCCTCCCCTATTACACACACACACACCCACACCCACACACAC
ACAGTCAGTCACCCACCCTTCCCCCTGTCTTCACCTGTCTGTAGAGGTAAACACATGCAT
TTAAATCAGTTGTGGGGTGCCGTGGTAACAAAGACAAATGATGTTGTATGTAATATTTTT
CTATTAACATAAAGTAATATAAAGTGAAGGGCAGTGGTGTATGGAGGGAGTTAGGGGCTA
ATGTCCCGTATCAGATGTGGACAATGTCAGGGCTGCATACTGAGCAGTCTGTGTCCTTCT
CCCCTGCTGTGTGTGTGTGTGTGTCCTGCTCCTTTACAGGGCGAGAAGGCAGTGACACAC
CGAGCTGCCAACGCTTGTATTATTCCCACTGCCTTATTAACCCCTCTGCCCTCACCCCTC
TCTCCTCACTCTCTTTTCTGCTCTCTCAGAGGAACTGAATGTATATCTAAACCGGCCTGA
GCTCCTCTTCACCCACCTCTTGGTTTa
>NODE_154_length_386_cov_5.119171
CCCCTGTGGGGGTTACAGGCTCCCGAGTGAGAGCTCTGTGGACTCCCAGCTGTTCTATGC
AACATGCTGAACAGTAGGGGGTCGCCCTGTGTTTGTTTAAAACTAACAGGAGTCCCATTA
AAGCCCTGACTCCCCTCATTTAGGACTGCCATGGGGACACAAAGGACAGCCCTGGGAAGC
GGCACGTTGCAAGGGACACCAATTATTGAGGCGAGGACACAGGCCAGCTTGTTCGTGCTC
AGGGACATGTCAACTCGTTGGACGACCCCCTCCGTCAAACCCATTGACCAGAGCGCATGG
AGAGGCATCTTAATTGGTGTTGGGCAAACAGATTTTGTCACAAAGTTGCAAAGGAAGCTA
AGTAGCTGAATGTTCACATTGTCCAACCCCTGACCTGAGCTTCAGGGGCCATTCCGAGAC
ATCATTATGCTCCATTACTTTGAGTAATCGTCTCAGACTCGTCCTATACCGCAGCAGGAA
ATCCAGGACAGCAATTAAAAGCAATATTCTGGCAATaaagacagtgtaaa
>NODE_155_length_305_cov_2.934426
TTAGTGGAAGAACTATAGTCCTAGCCCGAGGCTTACAAATAGTTCTTCCACTAATAACCT
GCTGATGGTTTATTGCTAGCCTTGCCAACCTAGCCCTCCCCCCTCTCCCAAACCTGATGG
GAGAACTAATAATCATTACCTCTTTATTTAACTGATCTTGATGAACCCTCGCATTAACAG
GAGCTGGAACACTCATTACTGCTGGCTACTCACTTTATATGTTCCTAATAACCCAACGAG
GCCCCGTCCCGTCCCACATCATCGCCTTAGACCCCACCCACTCCCGAGAACATCTGCTTA
TAATCCTACACCTCCTCCCCCTAATACTTTTAATTCTGAAACCAGAACTAATTTGAGGCT
GAACCGCCTGTAGACTTAGTTTAACAAAAACATTAGATTGTGATTCTAAAAACGGGGGTT
AAAATCCCCTTGTCCACCGAGAGAGGCTC
>NODE_157_length_145_cov_7.448276
CCTAGCCGTAAGGTCCGGAATTAGGGTTAGGGTTAGGGTTAGGGTTAGGGTTTCGGCCTG
GGCTGAGGGTTTGGCAAAACGGTTAGTGCTAGAGACATGAAACTGGTGTCTACCCCCCCA
TTTGCTGCCGCCGCGATCGCACTGGGCCTACTCCCGAGTCTCTACGACGTCAGCAAGTGG
GAGTAAGCTGTGATTTTTTGCTGTATCTCGGGACGGGAAGGTCGTAGAGACTCGGGACCG
AGACCGGCGTCTTCGGCATGGCCAAATTAGGTGGGGCAGGTGGCATTTC
>NODE_163_length_182_cov_27.142857
AACCCTAACCCTAACCCTAATTCCGGACCTTACGGTGAGGGCTGGCCCATACAACGGGAC
CCAAAAAAGTGTCACTACAAACCCATACCAATCAACTCAGAGCGGTCTGAAACGCGCTCT
CAAACGCCTTCTACGGGAACTTATCTCGGCCTCAGCACTATGACGCTGGCTGCGTTATGC
ACGTCCCATTGTCAGTGAATGGGAGAACGTTTTGGCCAATATCTCCGGAACCAGACGTGC
TAGACACCTGGAAATGCCACCTGGCCCACCTAATTTGGCTATGCCGAAGACGCCGGTCTC
AGTCCCGAGTCTCTACGACCTTCCCG
>NODE_166_length_585_cov_5.454701
CAGACTTACTCCCTCTGCTGTCTCATAATTGTCCAACAGCCACTGGAGCTAAAAGGGTGA
ACAAATGCTTATTAACTAAAGAGAGTCACCGACTGGGCCTTGCAAAGACCTTATGCCAAC
TGTCAGTAAACTTGATCCTGCTGCATTACAACTCTGCAAAAGCTTCTATAGCAGCCAGTA
AATTTAAAGCATTTCTAACAATTAAAACCAGCAACAAAAACAGCAAGCACCGAACCCAAA
TGTACAGAGATTTGAGAGAGGCAGAAGAGCAAGAGAATGAGCTTAGCAAAAGTTAAGGTT
AGCCGAGGGCAAGCATTCGTAAAAGCAACTTACATGGCTGTTGAGCAGCGAGCTTCTCTG
ACTGGATAAACCCTCAGATTTTTGGAGCGTCTCAATCGCCATTTCAATCTGATAAACCAC
GAAGCACAGGACAAAAAAATGTAAGAGGGGGAAATAAAAACAAAAGCAATAAAAATAAAA
ATAAACACATTACTGGCCACAAGCAAAAATAAATAGAGTCGAGAAAAGATCCAAAGGCAA
GCACCACTAAACCCAAGCAGAGCAGGACTACCTGTCATTTCAGGACAATCTTTGCCACAT
ATTCTAAATGCTAAAGAACATTGACTGTGGATAGCTGGCTGTCACACAAGCCTTCAGGAT
TCCTCTAACAAAGATCCACTTGGAACAACTATCGTGTACTGTGAAAAAgtcccactttat
tacaaaaac
>NODE_167_length_297_cov_5.723906
GGTGTTGCTCATTCGACAGTTTTAAAAACAGCTCTTGATCATTTTTGGAGTTTAAGAACG
TAATAATCTGCACTACAAGCTGTCTTCCTTTGTGTGTTTTTGAGTGTATGTGTTACCTGC
TGTCCAGGCTTGATTGGTGACAGCATGATTCCCTGGGTGTTGATGACAGGCAGGATCTGA
TTGCCGATCACCGTGGCGATGATCTGGCCTTGAGCGTTGGTCAGAAGCTGAGGTGTAATT
GGCTGTACCTGCAGTGCTGGGTTGCCACCCCCTGATTGGCTGGAGGGCCCTGCAGAGTTG
GGCATCAGTGGGATTGTTCCAATTATCTACAAAGGGGGTAGAGAGGAGACGAAATCAGCT
GGGCGGTTTTAAAAAGGAGAAGGAGTTGGGAGGGTAAAAGCTACTGGAGGTATCAGTCAT
AATGATATCTGTTGTTGTGAg
>NODE_168_length_716_cov_5.423184
CTGATGCAGAAGTGTACAGCATAGAGATTTTACTTCTGTGTGCAAGTGCTGATTTTTGTC
CTTTTCTACCTGTGCTCAGAGGAATGTGTGTATGCAGTCATAAGACTGTCTTTACTGAAC
ATGTGTATATGCAAGTGTGTGCTGCATGTTTGTGTGTTCACTGTTTTATCGTGTGTGTGT
GTGTGTGTGTGTGTGTGTGTGTGTGTGTGTGTGCGTGCGTGTGTGTACGCGCCATGCCTG
TCGGGATGTGGCAGCCCTCTCAGCCATGTCAGGGACAGCTTCGTCGAGGGTGGCAGCCGG
GGAAAATGATGATGATGAAATTAAAATTCTGCGCCTGGCAGAAGGGGCTGCCGCGATTTC
ACTGGCGGCTGTGCGCATCGATCTGTTCCAGCATTTGACTTTCAACCATGACAAAACTGT
GGGCAAATTAATTGTTCTCCAGGATATTAGGCATCAGAGTCCATTAATCCTCTCTGGAGC
GCCACGCCGCATGAATACTAATCGTCTTTCCAGGCAGCCGTCTCATCCCTTGCTCCCTTC
TCTCTTTCTCCTCTCTTTTTTTCTTCCTTATCCCTCTTCTTTTCTGACTCTTCTTTTGCT
CTTTACAAATATCCTCTGCTCTGTTGTTTCTTTACTTACTCTCTCTCTCTCTCTCTCTCT
CTCTCTCTCTCTCTCGTTGCTGTCTCAAATGGTTTTTTTTCCAGTCTGTGTAGGTTTTAT
CTTCCAGTCTCTGCCCCTAAAAAACTGACAACAAAGCTGGTGTTGTTTTATCTGGGAGCT
TTTTCAAAGACAagtgcataaaaaagaagaaaaaaaaaagaacctgatgaaaatttattt
cccaaaaacaatcaagtgat
>NODE_169_length_572_cov_20.674826
ACAACCATGGTCTCCGATGTCTCACTGCAGTTCTCTGGTGTGTTGGAGAGAAAGAACTGA
ATCCCCTATCCTCTGGCCCTGCTCACTCCCACCGAGCAGAAGAAACACCACAGAGGAGAC
GGAGAGAGCGAGAGATAGCGAAAAAGAAATGTGGAGGAACACTAAAGGAATGGAGAAGTA
GAATCGGAGGGGAGGTGATTGGAGAAGACAAAGAAGTGGTAAGGGGGTGTGAGGAGAAAA
GAGAGATTGAAGAAAGCATGATAAAGAGGGAGAGAAATAGTGTCTCGCTCTTTTTAAACT
TGGAGATGCTCAATCCCTTCTTCTCACTCCAACCTGCATTTCTGGGTCACTAGAGACATT
TAAACTGCACTTATAATTAACAGCTATTTTTAAACAGGGAGGGAGAAGTGGAGCGGTGGC
GAGGTACAAAAGCATTAAAATTGCCCCAGATTCGCTATTGAATAGGACACATCAAGGCAA
TATGCTGGCAGATCAAAGTGAGCGAGGAGAAAGGAGACAGGGCCGATCAGTGGGGATAAA
TTGTTCCCTTTATAATGGCATAAGAATAGACCTCTTTGCTGCTGAAACAATTTAATAACT
GCATTCATTACCTCTGTCCAGCCTGTCTGTCTGTCTGCTGCACAATGTGTAACCGCTTTT
GCCACGCACTACCTCTCTTTGTCTTACTTTCCCTCTTCCTCATTGTGTtccaaact
>NODE_170_length_496_cov_7.921371
CCCTTTTTATCCTTTTTTTTTTTTTTTGTAAATCAGACCCATCAGCATAAACAGGAAAGA
TTCTTGTGAGCGTATTAAACCAAGGACATCCCCTCTGTTCCTGGCTAGTTGTTGGACCCT
CACTTGGGCCAAAGCCTTGCTACAGGGGCTGCTCCATTTATCTCAGGGGTTCACCGAGTG
GTTGAAAAAACAAGACTGTGATTAGATTAAATAATTAAAAGATTTTCATTTAACAAGACA
AACAGAACACAGGCAGTAAAGGCATAACATCTAGCACACAGCATGTATGTTTATACACTT
CAATTAGTTAAATATAGCAGTGCATTCTTTGACTATGGAGAACGTTTCCAAATCGTACTT
CTAAAGCTGTTTTTCTATTTGTCCCCCTTTTAAGAAACGAAATGGTGTAACCACAATTTT
GGCAAACTTAAAATCTTTTAAACTTGCAAATATAATGAAATAAACCATAAATATACACAA
AACATACTTTATACGAGGCAATAATAATAATCATAATAAATAGTTTTTAAGTTAACAATA
AGTTAAAACTACAAGCttaaagtcgcccaaataatacaagtttgttggcgctattttgaa
ttttttctgtttaaattattttatgttgcaacaaaagcta
>NODE_171_length_501_cov_7.784431
CTAACATTATTCTTCCTCTTCTTCCCCCATCAGGATGACAAAGAAGGTGGTTCATCCTCT
TGAGACAAAGGACCTCACTCACACGCATGTGGACACACTCTCAAACACACACACACACCC
ATACACAAGAGCACCGAGGTCTGCTGTCATACACCTCTCATTAATTCCTACCTGTCAGCC
GGCTCCCCCTACCGTATCGGCCCCCCGAAAGGTGACAGCTTTCCAATGACTGACAAAGGC
TCTTTAGGTGATACAGAAGATCCCTAGCAACCGCTGGCTTCTGTAAAGTGCCCCTCAAAT
GTCACTTTTGCTGCTCCGAGACGTGCGCACTCACACACCCACACACAGTATTTTTAAAAC
AGAGGCCTGCTCTCAAGTCTTCAACCATCTTTGACATCCAGAGGCTATGGATGTCACAGA
GGCCTCAGCTCTTAAAGCTTTTAACATCCGAGAGAGATGGCGTTGTTTGACAGCGCTATT
GGTGGATGCTATTGTTGCGTGTCGTTTTTCCCCCCCAAGTGCATGGGATTTGCTTGTTTT
TTCTGTTGTAAGAGGCAGATAAGGAAGAGcaagaaacagaaccaaactttccctctgtgt
ccattcagctgtcatgagttgagtggcaacggcgagcaatattgg
>NODE_180_length_491_cov_2.317719
CCTACTTCTTCAGATTTGCAATCTGATATGTAAAACACCTCAGGGCTGGCAGGAAGAGGA
CTTGAACCTCTGTCTATGGGGCTACAAGCCACCGCTTAAAAACTCAGCCATCCTACCTGT
GGCAGTCACGCGTTGATTTTTCTCGACCAATCACAAAGACATCGGCACCCTCTATCTAGT
ATTTGGTGCTTGAGCTGGAATAGTAGGCACAGCCCTAAGCCTTCTTATTCGAGCAGAACT
TAGCCAACCAGGCGCTCTCCTCGGAGACGACCAAATCTACAACGTAATTGTTACGGCGCA
TGCCTTTGTAATAATTTTCTTTATAGTAATACCAATTATAATCGGAGGGTTTGGAAACTG
ACTAATCCCCCTAATGATCGGTGCCCCCGATATGGCATTCCCCCGAATGAATAATATGAG
CTTCTGACTTCTCCCTCCATCATTTTTACTTCTTCTTGCCTCCTCAGGAGTTGAAGCAGG
TGCAGGGACAGGCTGAACTGTTTATCCACCACTATCAGGCAACTTAGCTCACGCAGGAGC
TTCTGTTGACTTAACTATTTTCTCCCTCCACCTGGCAGGTGTATCCTCAATTTTAGGAGC
CATTAATTTTATTACTACCATCATTAACATGAAAC
>NODE_181_length_331_cov_5.129910
ATGGCCCCTCCGTGCAGAGTTGCTAGTCAGCTAAAAACTTTTACTCCGGTAGGAATAGCA
ATAATTATGGTAGCAGATGTAAAGTAGGCACGAGTGTCTACATCTATTCCAACTGTGAAC
ATGTGGTGAGCCCATACGATGAACCCTAGAAGACCGATAGCCATCATTGCTCAAACCATT
CCCATATAACCGAATGGTTCTTTTTTACCAGCGTAGTAGGCAACAATATGGGAGATTATT
CCGAACCCGGGGAGGATGAGAATATAAACTTCTGGGTGGCCGAAGAATCAGAATAAATGT
TGGTAAAGAATAGGATCTCCTCCCCCAGCTGGGTCGAAGAACGTGGTATTTAAGTTTCGG
TCAGTTAGAAGTATTGTAATTCCGGCGGCTAAAACAGGGAGAGATAGAAGAAGAAGCACG
GCCGTGATAAGTACAGCTCATACGAAAAGAGGGGTCTGGTATTGAGAAATAGCAG
>NODE_182_length_469_cov_8.371002
TTTACCATTCACAGATTAGAGATATGGTCTCCAATATCATCATCGAGGACAAGCATCGAG
AGGAAAGGCTAAACAATTGGAGCAAAGAGAACAGAGAGAACAGAGAGAGTGAGAGAAAGA
GGCATAAACAGACAGAAAGAAAGACAAAGATGAAAATGAATGCACACAGAGAGACAACCT
TCTTCCCTACAGCACCATGCTTTAATGTCCTAGCTCGAAGACAAGAACATTAGACCTCAT
TCCACCTCCTCATCTGGGCCTGAAAAAGCCTGGGCTGAAAATCTTAATTAATTGTCCAAT
AGTGCTGTGGGGTCATTATGCATTGCAATAAAGAAGCGTGTAATTATGAGATTTAACAGC
CATTACCAAGGCCAGGAACTCATATGTCATCATCAGCAACCAAGCCAATGGTTTGGTACG
GCTATGTGTGTGGCTTGATGGACAGCACACACTCACAATATGTACACACATATGTACATA
TTGCATTGTGCGTATATAGTGGTTAGATTTATAAGAGAGAAATGTGTCTCCTCTTGTAAA
AGCAAACAAACAGTTGTAGAAATGTGCATGCAGACTAATAGGGGAAGACAAACTGAAGAA
AATGGGAAAGCAc
>NODE_183_length_621_cov_10.351047
GAAACATGGCAAAATGAAGGTGGAACAGCCCCGGGTTTATATCCAGTTGGTTCAGTTCAG
CTTTAATTCAGTTTAATTCTAATCAAAAGTTTGTTGATTAATTATTCAGATTCTTTTTTT
TTTACCTTGTCACCATTTGGCCCCTACTGTGCATTACCTCAAACTTCAGTACAAATGCAG
AGAAAAACTTAGAAATTCTTGCTCAGCAACAGTCCATTTGAGCACAGTTCAGTCAGGTTG
CTCTCAGTAAACAAGGCATTTTCTAACTCGGCACCCAAGTCCATTATAAAGTCAGGGTGT
CGTCAAGGAAGGAGGGGCGAGCCGAAATGAGGGAGAGACACAAACGGAGCACCCAGATGC
AGATTAGGCTGCAGAAGATGAGGGTGTAAAAGGGATTTAATGGTAGGATGGATTAGAGAA
ATCCTTGTAACAATGTTAAATAATTATGGTTCCAGCCGAGATCAAAGCGCCATTGATTGA
ACCCCTCAAGCCTTCAGCACACAGAGTCTTGGAAAGCAAAGATTGGTAAACTAGTGCTCA
GACCACTCCGGCTGCTCCAGTTAAATTGGATTGGAAATATTAGGATATAGATGAATCCTT
CAGGAGGCTTTCGCAAAGCTTTTGTCACCGGAAATGTAGCTTGGGAACGGTATGAAAGGT
TTGATAGTGTACTGTCTCGACAGAATCATAAGACGAGGGTGTCGCAGCTGTCTCCACTGA
TACCTAAGCGTTTTAAgtagacttatagacacacttgactgttat
>NODE_184_length_431_cov_13.904872
AGGTAGAAGGTGGTGTTTCAGGGCATTATATCAAAATAGGAAGGCTGTCGGCCATTTCAA
TAGTTGTTGTCCTCAGTCTATTGCTTTTGGTGTTTTGGGAGAATTCCAACAAGGACAGGC
TAAGAAGTCTTTATCTCTTTTTTTAAAAAAGACTCAAGCTTGCTTTTTGTAGACCTGTAC
CATATTGTGCTGCTGAGGTGCTGGGGGAAGGCTCAGGACTGGCAGTCTGAGCTCACTGTC
ACCGGCCGCCCTTCTTGTGTTTCTGCTCTAAACCCCCATTGTTCTCTCGGCTTCTCTCCC
CTTGGTGTGTGTCGTCTCTGGAATCTGATTTGTAGTGGGTGAGGTAACGTACGTGGAACA
CTTAATGGACGCAGAAGGCAAATCGAGGGTAAGTGCAAATACATACAAATAAAACATATG
AATAAGCCTAGACAAACCTGTGTTTGTCAGCTGTGGTTTCTTTATTTACATTGTCGCGAA
TTGTTCAGATTCAGAAACCTGGTGGAGTGTGTGAGATGGTGACATGCCGGAGGCGTGTTT
TACTTGGTGTCGTCTGTGGCActgacttgaggcca
>NODE_187_length_543_cov_9.896870
ATAATCTTCTACATTGCTTCCTAAACGAGAGCCACTCTGTCCCTAATGTAGACAAGTCAT
TTTGTACAAGCCGTTAAAGCCCACTGGGCCAGGCGAGCATGCAGTGTAGGGCCGCCTGTT
TCAAAGATCTTTTGCAATCAGTTACACAATGGACCCCCTCATTTTATGCTGCTACATCAT
AAAAGTGCTCCTTTTGTTACATTTCCATCCTTAAAAGGGTCTTAATCCCCATCCTTTCAG
GCCAGTCTATGGCAAATTCCTCAGGGACATCCCATTCGCTGCAAGGGCTGGAGTGACCCA
CTCAGAAACCAGCATGCAGGGCTTTGAGCTTTTCTTCTGCTGCCACTCTCCAGAGAACAT
TAAATCGTACTTTTCATCCCCCTCACCATAGGGGGAAGCCCCTTAATGATGACAGAGAAA
GAGAAATTCCTCCACTCGGTCCTATGACACCATTCTGCTGTCAAGCAGGCGTCTCGGCGG
ACAGAGAATCAAACATGGCTTCCTGCAGGTGGAACGCCAGTGAAGGTCACGGTACAGTCC
AAAGAGGACAGAAGGAGAGATGAAGGGAACGAGGGAGGCAGAAGGAGAGGAAGAAAGAGA
GGTAGCACTTCAGAGGGAGACCGGCTTTCCCTTTGCAAATTAAGTCATCTACTGCAAAAG
GTTAAAAAAGCACATGCAGCtggtttc
>NODE_188_length_565_cov_6.778761
GTGCCTGTAGTTAATTTTTCTGTAGTTTTTAATATGTCTGTTGCCTCACAGTTACCCATC
TAACAAATCCACCGCTCATGTACTGTGAGTTTTTAAATGTTACTCCGGCACCTGGCTGAC
AGACGGCATCAGCCGCTCATGTTTGCTGATGAGGTCACGTGAGAGCCGGCGGTCATGCCT
GCCAATCTGCCAGCATCTCCTGTGTTTTCTCCTTTCCCTGCACTGTATGGGCTTTTCCCC
TCACCTCCCTTACACCCACCCACCCCTTTTGGCGCGCCATAATATTTCTTCCCCCTCTTT
TCAGTGCACAATAAATGACTGCTGTTATGGACCGCTGGTAGACTGCATCAAACAGTATCC
TATCCCATAAAATTTTAAGCCTGAAATTGACGAGGAGCTATTGAAGGGGATGAGATGTGT
CTGGCTTCACCTGACATAAAAGTTCTGCTTCACAGAGGAAGTGTTTCATCCTGCCTGCCA
TCCCACTATCACCGATACAGGGGGCTGTAAGGCGATGGAGGGAAGAGGAGGAGGAGAAGA
TAGGCTGATCTAAATGCATCTCCATGTGCATGCAGTGGATCAGACCCAATGTTCTATGAT
GCAGGAAAAAAATGATCATTTAAAAGCTATGTGGGGGGGAAAAAAGCAAATATTCTTCTA
TACAGATTTTAAAATCACTTTTATTTGGGTTTCAGTGAGTTTTGGTCAc
>NODE_189_length_632_cov_18.066456
CAATCCAACCAGTCAGGCTCAATGTGGCTTTACTTACTGCCACGACACCTCGCATTGCCC
CACTTCCACCTTAAGAGAATGAGTAATCAACATACTGGTAGACATTTGCAGACTGTCAGT
CAAAATCCAGGACTCCGCTACGCTATCAGTCCTCCGCCCGTCACCAAACCCTCCTTCCCT
TCCTTCCTCTCCTCTAATACCAATTTAAATCGTTCAACGTGCCTTTTCTCCTGCTGCCAT
TATTCAAAAAGATCATAATAGTTTTCCCTGTGCCCAAAGCACAAAAAATCAATTATTTCC
CCACAAAGACTTGAAAGTACTTAGCGCGGGCCTGCGAGGGGAAAAGCTGTGGGTTATATC
AAATTGAAACTGCACTCATTACACAGGCACACAATTAGTTACCTCTGGTCTGCCTGCCGC
TCTTTAATTTCCGAAACGGCATATCTGTATTATAACAGAAACAAGCATGCAAATGCTATT
GTTGGGGATTTAGAGAAATCAATAGGACGGCTGGCGAGAGGCGTTTGGTGGCGCTGTCAC
TCAAAATCTGCTGCCGGCGACTGATAAAGGTCTGAATTCAAATTAGCGCCAAAGCCGGCC
AGTGACATCAGAAGTGACATCCGAAATAAAAGGGACGGCTTCATGATATATGTAATTATT
CTCCTCGCATTTGCGCTACTTTTTTTTTTTTTTTTTCCTTTTCGCTCTCCCTCCTCTTTT
CTCCCCGTCCCTCATTCTCTCTTTCTCCTCATTGTGTGTACTTGTGTAActgtgtt
>NODE_190_length_612_cov_3.326797
GCGCTCAAAATAAAATAAAGACTTTTAGATGCAAACAAGCCAAAACATATGTTCCCACAG
TCGCACCATCACTGCATCAAATTCAGTTTTTGCTGAGTATGTTAGTGAGGAGCAGAGGAG
ATAAATACACATAGAAAACATACACCTCTTTGAGCGGTTGTCCTTTTATTGTGAGATATG
CGTGTTCGCCTGCAACACACATTTCAAGTGTTGTTGGCATACTGCTCATCGTCCTGCGCC
TGATTTGACATGGCTTAAATAACTATCTTCCTGCCAGTGATTGGCATTCACACAAGAAGG
GGTGAGTGGGACTGGGGAGCAGATGGTGACATTCCACATGACCAAACTGATCAATCAGCA
TGCTGGGACGCAGGTGCAGCACAGGCGGGCAGCACCACACCATCTATTTCACCATCTACG
GGGCACAAACACATGGGCACCAATCGTGGCACCCTGAGGGTCTGCATGCTCCTCCGTCCC
GCTGCGCCAAGGTTGATGACATCAGAGTTTCCCATCCGCTCTTCCACAAGACGCCAAGAA
AAAGGAGGGAAAAAAAGCCCTGTATAAAATCTGCAATAACAGCCCGGCCTGGGAAAAGGT
TGTGTAAGTGACGTCAAAGCCAGGGACTCCCATGTTTCACCCTGATACTAAACTGATAAG
GAAGAAAGAGGACAAAAGCAccttcacatttcagcctgaccagagttattttggcttctg
ataacagtatttaagaggcaaaattactaaaattac
>NODE_191_length_326_cov_13.358895
CATGCACCCACTGAGATAAACAACAATAAAAAAAAAAACCCTGTCTGCCATCAGCCTGCC
CACCAATCCATCCCTCACCCTCAGTCACATCATATGTGACTGGTTTAATCGCAGGCCAAT
CACTGCCGGGTCACAATTAATAAAAGCCACAACAGCCGCAAATAAACAAGTCCAAATTGC
TGCCTTAATCGAATGATGCAAACATCGGTGAGTTACAAAAGTTCACTGCCACCACTGACA
ATTTCCTAATTGTATTCACTCATTCATGGCAATTTTATTAACATGGAGCGGATGTCTTCT
GCCCTTCCACTGTCGCAGCACCAGGGATCTAATTTCATTATTTTCCACAAGATTTGCTTG
ACTACTGCCGCCATGCTAGTGGCTCACCACGGCCAGATGTTTATGCTATTTAAATGAGGA
AGCAAAGCCTGTTGGGTAAACATAATTAAAGAAAGTTGAAgctttctgtg
>NODE_192_length_511_cov_9.164384
GCGACCATGCTCATTGACATGGAGTATCTCTTCTCTATTTATCCCGCTCGCCCGATAAAT
AAAGTGTGTTTTTGTTGTTGCCCGTGGTGCAGTCCCTAACAGAGAAGAGAACAGAAACAC
AACAGATAAGCTCTGGTTATTTTATTTATTTTTTTAATCACTGCTAGAGAAAGTCGTAAA
AGTCAGTCTTTTGTGTACTGATGTGAAGTTAATCTGATTTTAATTTAATTATACGAGTTA
GTTGCGGAGGGCACAGGCATTGGGGTGTTTGTTGTAAGAATGTTCTGACATTGGCGCAGG
TATGGGGCAGCTAGCATGTTAATTAATGATGAAGATCCTGACAATATGCAGAGGCATGAC
AGCGTTAAGCCAGTCGGCTGCTGCTTCCTTTGCATATTAATAGATCCTTCATTATTATTT
AATATGACAGCTGCTCCAAGGGCTACCATCAGACCTTGTCTCTGTTATTTGCTGTTTTGT
GCTCCCCATGTGACAGTGCCATGCTATTCTCTATTTGTTGAAATGTTCCCTTTTCTGTTC
TCTCACTGGTGTGGCTCTCTACATGCGACCGTGATGTGCTGTTTGTTTTGTGCTCAGGAG
GATTCTGACTTGCCAGTGCGTCTATATGAGAAAAGTGTCTGAATCTAAAGGTGAc
>NODE_193_length_543_cov_9.970534
GTGATGATCAGCAACCAAGTGCCTTTGGAGCCGCCGTTGCTCTTTCTTCTGGAGGAATAC
AAAAACTATCTGGATGCTGCTAATATGTCCATGAGGGTGCGGCGACACTCCGATCCCTCG
CGGCGCGGAGAGCTCAGTGTGTGTGACAGTATTAGCCAGTGGGTGACAGCTGTGGATAAA
AAGACGGCAATAGACATGTCTGGGCAGACAGTTACCGTCATGGAAAAGGTCCCTGTCCCC
AATGGCCAACTGAAGCAATACTTTTATGAGACCAAATGCAACCCCATGGGGTACACAAAG
GAGGGCTGCAGAGGAATAGACAAGCGGCATTATAATTCCCAATGCAGGACAACCCAGTCC
TACGTGCGAGCACTTACCATGGATAGCAAAAAGAAGATTGGCTGGCGGTTTATAAGGATA
GACACTTCATGTGTATGCACATTGACCATTAAAAGAGGGAGATAGTGTATAAAATGTATA
GATTTTATTGAAGAGTTTAAAAAAGAGAATAAAGAGAAAATATCTATTTGTATATATACA
TAACAGGGTAAATTATTCCGTCAAATGAAAATTTTATGGACTGCATGTAAAAAAAGATGA
AGTTTatacagtaaaagtgatactacagtctatttattgaacatattcatgaccttgtaa
acaattaaaaaaaatctgatcagtcat
>NODE_194_length_530_cov_15.622642
CATACAAGGGGGAGGGTGGGGGGTGGGGGGGGCAGAGAAAATTATTGAGGGAATGAGGTG
AGGGGGAGAGGGAGTACTGCACATATAGAGGAGTGAGGAGCACACATCAAGGAGACATGA
GAGAGTCAGGGAGGAAAGAAGAAAGGAGAGGAGAGGAGATATGATTACCAAGGAAACAGC
GAGAAAAAAAAAATTCCTGCTGGGGAGAAAGAGACAGAGCCTGTGGAGTAGACAAAGAGG
AGAAAGAGCATGGGGGGAAGAAAGAGAGTGGGAGGACAGAGAGACACAGAGAGAGAGACA
GAGAGAGGAGAGGATAGAATGAATGCTAACAGGGAGCCCAAACCCAGTACTGAGGCTTTA
TCCTTCACAGGCGGAGGAGCAACAATCGCAAACACATTTTCTCTCGCCCTGGCCCTAAGA
GAGATAAAAAAGCAATTTGTATTCTATTCCTATTCAGCGTCGCTTGGCCTGTTTCTCTGC
CTGCATATTTGTAAACACAGCTTTGTCAGAGCAGCTTAATCTTCCCAACACAAACACAGA
CTACAGGAAGGAGGGGCGAGAAAGGGCGAGCAAGGAAGAACAGTGATGAGGGGGGATAGG
GTAAAGGACGAGTAAGAGAGGGAGGAGCAGGGTGAAAAGGGTAAGAGGGCGAGCATGGGA
AGGGAGGTCTGAGG
>NODE_195_length_445_cov_9.770786
CGGGCCAAAAATGTTTGTCAGCCGCTGCTACACAAACCATTCTAATTATATAAGGTACAT
GCAGTTCCTGTTCTTGATGATTCCTAACACTGTAACTCAGACAATTAACCATGTAGAACA
CCAGTGTTTATTGTGTGCTGTAAATATTCAGTCCACTGTTGTACTAATGCAGACATAAGG
GTGCTTCACTATTGCTCCAACTGCAGGAGGCAAAAAGTCACCTCAGGTCGATGGCACTCA
GCCTGTAAACAGGGCTTCCCGTAAAATCAATGATCTTCAGTAGGAGCTATCAGTCTGTGG
AACAGAAATAGCCATGGCTGTGTTGCGTCTAAGACAGGGACGTACAGTGCTGTGTGTTTG
CTTGAGTGTGTGCGAGTAGAGGAGGCTGATCACTGGCATGTCTGGGAGTATTTCTCAAAG
ATAGCAGAACTGAACCATGCAGCTTTGTCATGCATGCTGCTAGTTGACGCAAAGAGAAGA
CTACAGCTTACAAGTATCATAAATATACTTTTTTATGTGTGCTTTATGCAtcaaactagt
gctaaagtgaatatatatataactctgagctaaaataatccttgctgat
>NODE_196_length_310_cov_10.545161
CAAACTTGAGCCCTGACAATAAATGTTCCCCTGCGTTCTAAGCAGCAGCACTCTGAGCTT
AAGTTCCCCCCTAATCGTTCCCTGAATAGCAGCTCCTCTCCACCTCTCCGTAGGTCTGGG
TGGCAGCATATCTCAACTCGATTCACTGTGACAATATTGTTTGGCTATCATTCGCTGCTT
TAGGATGAATGGCATCGATCCTCTTTTAACAACATTTGTTTCCTATTGTGTTCGGGGGGC
GCAGCAGAGGAGGGCAGACGTGTGAAAGTGGCTGTTTGATTCTCTTTTTCATCCCCATGA
CCTCAGCTTTTGTGTCCCGTCACCCTGGGAATGTCACGCCTCACTACTCTACTTTAAGAT
GTTTCAGAAAGTGCCCTTTGTTTTCACTCCTTTTTTTTTCTCTCTTTTTTTTTTTTTTTA
AAGCTCACACAAAATTGTTCTTGGTCCCCCTCCT
>NODE_197_length_423_cov_18.981087
GTGACTATGAACCGGAGCAGCAGCAGCAGCAGCAGCTGCAGCCTCTCTCCCTGCTCGTGC
TCAGTCGGGGTAAGGCAATAGGTTTAGCAGGCGAGGAGGCGAGGCAGATTTATGGTGGTG
GATGTGACCTCTGGGGCCGTAACACGGTGATGGGTGAGTGGCTCTCAACGGTAAGCTACT
GGCACTTGACAAAGTGCCCGAAGCAGAATGAATTTACTTCTCTTTTCCTCAATCATCAAG
CAGCCACTGCCCTGACCCCCATCCTGACTGCTATAACAAGATCTCCCATCTCACAAGGGC
CTGAAAAATTTACTGTCACATCTACTTTTCAATGAGCTCAAGTGAGCACTTCTTTCACCT
TCAGCGGAGCAGGTGCTGGTGTAGAGGAGGGCTAACCTGCCCCAGCGTGTGTTTGTGTGT
GTGTTTTATGTGTGGTATATATGTGTGTGTGCATGTGTGCGCGTGAGAGAGAGAGATGGA
CATACATGGTGAAATTTTTGTACACACATGTAAAGCTGGTCCCCCTCACTTGCTGCCTCA
CTCACCCCTAAGTAACCCAAAGTCAGA
>NODE_199_length_558_cov_3.148746
CAAGGTCCTGTTGGAATGAAAATTGGCACGTTTAATCAGACTCCCGCCCCGATGGCGTAC
GTACGACGACTGACGGTCTCGGTCGCGGTCCAGCGAGAAGCGAGGACCCGACAAATGCTG
CTTGCAGCTTTAATTATTATTATTATTGTTTCTTCCGCTAAAAGAAACGCATTTTTGAGG
GCCTAAACGTACTCGAAAACGCATAAAACTTTGCACACACATCAGACCCGGCGAAAAATT
TGATATTTTGGGGGAAAGTCACATGTCACTGGAAGAATGGCTCAACAGCGCCACCTCGAA
CGTTGAAAATGCTTTTGCGATATGGCATTTGCACCTCGTTTCTCCTAGACCTACGAAAGT
CGGTACACACATGTAACACACCGAGACGTACAAAAAAGTCTCTTGGACACATACCCTAAA
CTCAACAGGAAGTCCGCCATTTTGAAAAAAAGGCCGGATTTTGCCCCAAAATCACACATT
TTCCAGAGCGAACTCGTCTCAGGGGGTTATTCCAAATCACATGAAATTTGACAAGTTGAT
AGAAGAGGCATTGGTGAGCAAAACTTCTTGAAATCCTCCGCAAGAGTCTGAGGGCGTGGC
AGTGGCGGCGCCGCAAAGTTTGATGTTTCGCCATGAAACAGGAAATGCACTGAAATATGA
CCTGAACGTGGTCCGACCGGCCTCAAACTTTACACGTGGCAt
>NODE_201_length_145_cov_14.186207
GCCAAACGGTGTCTCCTCTCTGTATCTTGACACAATGTCACTTGAAACAGCTTTTGCCTT
CATATTTATCATATTTGAAGACACTGTGAAGTCAAAACATGTTTGTAAACATTTTGTGTG
ACAATCTGCAGGAGTGCTGTTTTTGTGCTCTGAAACAGCGTTTCATGCGCTGAAAATGCC
ACTTTGGCCAAACGGTGTCTCCTCTCTGTATCTTGACACAATGTCACTTGAAACAGCTTT
TGCCTTCATATTTATCATATTTGAAGACACTGTGAAGTCAAAACATGTT
>NODE_211_length_552_cov_10.498188
CTGACTTTCTATGTGACATTTCACATTAAATCAAGCGCTACACCTGTCATCCTTCATGTT
TAACAGTTAACGAGTCCATTATTGTTATCTTCACCCAAATATTTCTCTGCATACTAAAGA
GAAAAGTTTCCTTCAATCCCCCAGGCGTTAGTCTTGGATTTGTGTTGTTCTGCAAGTCTG
CGACATCATCCGAACCCCAGGAGCCTCTTGCTCAGTCTTGACGGATCCTCACTCTGCTGA
AGCCCAATACTGTTCTTCATCTTGTGTTGTCACAACCCCCCTGCTACCTTGATTCACTCT
TGGTCGTTGGCTAGGTTTTGGATTTATTACTTTCGAGGCCGAACAATCAGTGGACCAGGC
TGTCAACATGCATTTTCACGACATCATGGGCAAAAAAGTGTGTAGTTGTAGTTTTATTTT
ACCCTTAAGATCAAACAAAGGCTTGGGCGATGGAGCGAGAACTACACTATGATGCTGTTT
AATTATTAAATATTAGTTTCTGGTGGCCTCCCATTTGTGAATACAGCATCATACACGGCA
CAAATTCAGCTTTTAACATCTTAAAATAATCAGGCTACTAACATGATTTACTTGTCTTCA
TTTTTTAATTGCACCACATACTCCTGTCACACCTGTGCTTTCATAGTTACTAAATGCAct
catcctgcacttgctgttaaatgacagtttcaattg
>NODE_212_length_395_cov_5.724051
CTTTTCAACACACCTGAGCTCTCCTCACCCCCTTCCTCCCTCTCTCCCTCTCTCCCTCCC
ACCCTCCCTCGCTGCTAACCTTCCCTTCTTTTCTCTCTCTCCCCCGAGTCTCGATCCTGC
AAATCCCTCCTTACCTCCAACACAACCCCTCCATCCACTCCCCCATTCGCTCCTCTCCTG
TTTCTTACCTTCCCCTTTCAATGGGCTCACACTGCGTTTGGAGGGTTGGGGAGTGGAGGA
GGAGGGGAAAAAAAAAGAGGGGGAAAGAAGCAGAGAGTGAGAAGGAGGGAGAGCAGCAGG
CCTCTGGCTGTAAGGGAGAGTGCACCTGGATGGGCAGGCTTCCTGGACACGCTGTGAGGG
GCTATTGTCCTGCATGTCAGCAGCCCCTCTCTTTTAATGGGGCCCGTATATCATCGTTCT
GATTATGGCAGATGACTGGGACTTGGGGGGGTGGAGAGAGGGGGTGGAGATGGTAGATCT
GGAAGAAATGTGTGTGTGAGAGACAGAAAGAAAGAGAGTGTATTGGGGAGGGAGgtgag
>NODE_213_length_729_cov_7.275720
GTCGCTTAATGTTTCATAAACGTCATTTGGAAGTAATTCAGTAAGCACCCTCATGAAAAA
GAGATGAAATACAGATTGCCATTGGGTATATTAACACCTGTCACATCAGACCAATATCAT
ATTGCATTGCTGTAGTTACCCAGCTTTCTATTATTTTCTCGACTCCCAAAACGTCACCTT
GGCCTCTCAATCTACCGATGTAATTACCTCATCAAATAAACTATCAACAAAGCTCCTAAA
ATAGGATTTGTGGAAGTGGGGGGAAACAAAACAAAATAAAAAAAGGAGAAACATATCATC
ACGCCCAACATACTGTATGTGAGATGTGTGACGCTTAGAAGTCAGGGGAGCAAAGCCTTG
AGGGCATACAATCAATATTACATTTTCCATTGCCACCTTCATAGCTATTGTAAATGGCTT
GTGTCAAAAATAATAACAGGTTGTATCAGGAACCTTGGGTTTGCAATTTCGCTCCTAGTG
CTTGGAGGCCCCGTCTGCACTCCCTCCCTTACCCCAGCACCATTGGGTGTTAATGACGCC
GTGGTGGCAGACACTTCTCACACCACAACTGACTTTTTTTCCCTCTCTGCCCATTCTTTA
TCTCTTTACTCCTGACAGTTCCGAGAACTGCAGGGAAAATGTGTATGTGTAAGAAAACGC
TTACTACTAGAGATGATTAGCCCTTTGTGCATGTTTCGGCGCTCAGCCAGTAGCATAGTA
TTATTAGCAGGGCTGGAGAGATTAAATCTATTCTCACTTCGGTTGTCATAGCACTCTAGG
CAGCAATAAGCAAGATGAGATGCAGTAATATGCACACTAGAGGGACAGACTCCTCTTCAC
TGGAATCAgagctactttgagttcttctcagag
>NODE_214_length_309_cov_8.252427
TTTGTAGAGACAGGAAGAAGGCACCAGTGGATTTTTTTCTACTTTTAATGTTTTTTTGTT
GTTTGTTTGTTTGTTTTTGTGGTGGCTGCTATTTTTTGTTATTGTGTGTTTACTGTATGA
ATCACTATATGAGCTCCTAAACTAATTAAATTCCTCTGTGCATCGGTAATGGGAAGCTAA
GAGATATAATTGTTGTCATTTTCATGCCATCCTTTTAATTACTTTCTGGTTCCATTTCAT
TCCATTTGAATTGACAGCCTGATCAACTTTTAATTGCCAGTTTTTGCAAACAGCTTATCA
GCCTGTTCCAAGCCTGCATGCAGAGTACTAAATGACCTGGTCAAACACACTCACAAACAC
ACAAACACGCAGCAAATCCCAGAGCAAATGGATACACGTACACGCTGAGCACACACATGC
ATAACAACCCTCCGCACCAGATGCATGGTGGAg
>NODE_215_length_294_cov_11.285714
CTATGCATCACAATTCGTGGGCTGGGAAAAACACGGCCTGACATATTGAGTGACTCAGGA
TCTGGTCATATCAGGGATGTTATTCAGACATACAGAAATCCCAGCTTGCCTTGCCAGAGT
GTTCTTCGAAACAACTAAAAGCAGGAACACGTGCCTCATCTTCGGTGTGTCAAGCCGGCA
GTGATTGAATTTCTCCTCCTTCCTTAAGACGGAAGTGCAAAGCCGGTGAGTGATTCCTGT
GGATGCACTTAAGGTTTTAGTTGCAGGCGTCGTTGTGCCTGGGCAGATTTTATATGACAC
ATGAAACTAACTACATGGTACTTAGGGCCTGCTGTAAACCAATCTGAAGCCAGTCGGGAA
AACAGGCCCATCAGCAGAGAGGCTTGTTTCTGTTGCATGACAAAAGGACTTGCAAAACCG
CATCAATTAAAAGTTCAa
>NODE_216_length_433_cov_9.445727
CAGACTTGTCATTGTATTGTGATCACATATTTCTGTTGTGACTATGTAGCGAGCTATCCA
AGGTTTCCTTCTGCTGGAGTTGGACTGTATGAGACCAAGCCAGACCTAGCAGTGCGATAC
TGTATATAACATTGGTGTTGACTGTATTTAATAATGTTCATGACTGTTATCTTCTTCTAT
AATATTCTATACTATGGGTAACTGTTTTGTGGCTTCACTGGCCTGCTGCGTGGGGCTGGC
TAACGTTTGGCTAACGTTGAAGAAACATTCAGATGGACTACGTGCACTGCGTCTATATGC
ACTTTGATTTATCAGGGAAATTTTATTAATGTTTTGTAAATGTTTCATATGACACTTAAT
GTGCCATTCCAGTTTTTACATCATCATGGAAATTATGTATTTTATTTAAACAGCAAATAT
CATTTATGTACTTCATGGGTTTTTTTTGTTTTGTTTTGTTTTTTTCAATCGGTAAACAGA
TTGACTGGTTGATTTCCAAGTAATCAAGTGTTTTACCAAAGTGACTGTGAACTTGTAAct
ttcgatacagttgaattatttttcttaaaaaaaaaat
>NODE_217_length_515_cov_14.283495
ATGTGCTGCAGAGAGAAGCCAATGGAGGCGATGGGGAGAGGCAGGCACGCTAGACTGTCA
AATCTCAGCCGTTGAATATTTAATGGAGCCTGGAGTGTTTATTTAGTTAGCCTGTCGATT
TTTACCGCTCTGTCAATAGCGGCTCCCATGTAGCCTGCTGATGATCTTTAGTGTCTCTTC
CCCCAGGAGAGGCCAGGCACTAAATGCAATTATGGATTTTCCTGCACCGCAATGTGTTTG
ATATTTTTACTGATCTAATTTGCAATCTGGTAGTTTATTGTTTGGCATTTTAGTGGCGCT
CAAGTGGCGAGGCAAATTTGATTTCCCCTCATAATTCTTTATAACTTCATTAATGCTGTT
AGCACATTGGCACAGATCTTAAATAAGAATCATCCCATGGATGAATGCATTCCTCATTTT
ATTGTCTCCATGCCCCATTCTTTTTACTGATTCTGGTTCTAATTAAAAATCATCCTCGTG
GTGTACTGTCTTTGTGAAATATGAAATCATAATCGAATTTGAATGGCTCCCTTCACAGAG
TCTTGCGTATTCAACTGTATGCCCAGATTTGTTGTGGGCAGAAGAAAACAGAATCAAAAC
AGCTTTCTTTCAGTGGCATTCAGCATCTTCAGAGACAAATgtgggtattagccacagag
>NODE_218_length_607_cov_15.026360
CAAACTCAGGACTGTCCATCCAGGTGACTTGGGAACATGTCTCAGTTCTCATTTCAAGAG
GAGTTCATCCACCTTTGTTGTTTTTAAATGGCTGCCACTTTTCCACTCCACTGTTTTGCC
GGAGAGCTCGTTCATTTGGGCAGCTCCTCTAGAGAATCAGTGAGAGGGTCCATTGGTGCA
GCCGCGCCGATGTCGGGCTGTTTCAAACGCTTTATTGTGTTTTTCAAGGCTTGCCTCTTG
TTGCAGAACCAGACGCGCACCACCTCCCTGTCATAGTTCAGTTTCTCGGCTATTTCCGTC
ATTTCCTGTCCGGAGGGGTGTGTGTTCTTCTCAAAGTGGCTGTTGAGGATCTCGAGCGCC
TGCGGGGTGAAAGAGGTCCTCCGCTTGCGTTTTTTCGAAGGCTCGCTGCCGATAAACTCA
GTCAGGTTCTGCATGCCGGATCGGTGGCGGGCTTCAGCCTCGGCCATCCAGCGCTCCAGA
ACGGGCTTAATCTTCTGGGCGCTTTTAGGGGTGATGTCCAACTTCTCAAACCTGGCAGGA
TATAAAAGGCCAGGGTTCAGTTTGCCTGTCAGACTGCTACCTATAGTGTTCTCTTGGGCT
TCCTGTGGTAGGAAAAAGTGGCTTCTCAGGATGGTGTGTCTGGGGAGAATTGAGAAAAAA
GAATCTTACTTAGGTGCCCTGCCAGAACAAGGGATAAGCTGCCTGCCTTTTAGTCTCCTC
AACCAGAATGCCACAGGGACTGAGACTAACA
>NODE_219_length_188_cov_29.627659
GAACGTTTTGGCCGATATCTCCGGAACCAGACGTGCTAGACACCTGGAAATGCCACCTGG
CCCACCTAATTTGGCTATGCCGAAGACGCCGGTCTCAGTCCCGAGTCTCTACGACCTTCC
CGTCCCGAGATACAGCAAAAAATCCCAGCTTACTCCCACTTCCTGACATCGTAGGGACTC
GGGAGTAGGCTCAGTGCGATCGCGGCGGCCGCAAACGGGGGGGTAGACACAAGTTTCGTG
TCTCTAGCACTAACCGTTTGCCCAAACCCTCACCCCAGGCCGAAACCCTAACCCTAACCC
TAACCCTAACCCTAATTCCGGAGCTTACGGTG
>NODE_220_length_443_cov_8.286682
TAAAGGTGAGCAGGGGGAGAATAAATTGTGGAAAGAGAAACTTCTGTGTGCATGACGAAA
AATGTCCCCTATATGAATACAATGCGTACTTAGTCCTGAAATCACAGAACAAATGCATCA
AATAAATACTTTATTCACGTGGAGCTAATTTCACCCCTCCATTTTGATCACGTCATTCCC
TCTGGAAAATTGCAATTAAGTTTGGAGAGATAAAACATGCCAACTACTCTGCATTTCAAG
GCTTGATTGGCCTATCAGCTAGTCAGTATGCTGCCATGGTTTTCATCACTGTTAATTGAT
CCTTTCTTTAATTAATCTGGAAAGGAAAGCCCATATCTCTATCCTGTCTGATCGTCCCCT
CTGTCTGTCATAACACAATAAAGGCCCTATCCTACTGCTAGTAACTCTGCCTTAGCTTCT
CCCTCTGGCTCTCGGCCAAATGGACTATTTATGGTGCACCTATCTAACGACAAGCCTGCT
GTATGGAGTTCAATGGCTGGGTTCATTAACAGTGCTTTACCCGGCTACTTCTAATTTGCA
TGCAGTGACACCTTGCTTTTAATATGGATGTGAAGGTTAgtggtagg
>NODE_221_length_604_cov_6.082781
TGAACCTAGATGGAAAGTTGAGGTGAAATAATGATATAGTCAATCCCCCAAGATGGTTCT
GTAAACATATTTTATTCCTCAGGTCTTCTTCACTTTAGTAGTGATTTCAAATCCACAGAT
GCCACCCAAGGCACACCACTTTGCCTTAACTATGCAGCGAACAGTTGGAGAGCAAATAGC
GTGGGGCTGTATATAAAAAATAAACCCAGTATGATAAAACTTGTCAAATGTGTTTCCATC
ACTCTCATCTTTTCTCCCCTTTTCTAATAGCTCGAAAGTGAAAAAAGCTTTAAGCAAAAT
GTTACATTTCATCATTTTTCCATTCTTTAATTTTCACCACAAAGCCTGACATGTTTTAAG
AGGTGCAACCTAATATTGCCTGAACTCCAGGACCTACCACAAAGATCTCTGGGTAAATGG
GAGGGAAGGAAGTGCACAGACAGGAGGACGGGCGTGGATGGAAAAGTGCGCAGTAACTTG
GCTGCAGCACACCCTTAAGTAACAACACATGGCAGTGGAGGAATTCCACATTCACGGACA
CTCTACATGAGCAAGGATGGGAAAGACTGTCCAGGTTGCTTTGCACCAAGCGGCCAACCA
GTTCCGAATGTGAAGCTGATAAGGCTCTGCCATACCTAATTCCTTTCCATGTTCTCATCC
TGGGTAGGCATCACAATGGGCATGATTCATGGGGGTAATTCCGCTAGCTACTGACTTGGC
TCCTGTCTGCATTTGGGAAGAATGTGAc
>NODE_222_length_335_cov_8.337314
GGGGGGGGAGGCCCAGTAAATCAGCCAGCCTCTTGTCAACACCTCCCACCAGCTTCCCCC
CAGGGGCTTCTGAAGCCACTGAGCTGAGAATAACAAATGGCCGTCATTGGCCAGGCAAAA
AGCTGTGATTATAATTATCACATCCCACACTGACCTTGCATAAACCTTAATCCTTCTCCA
ATGGAGCATTTAAATAGGCTGCCAACAGCGACAGAGATGAGGAGCGAGGGAGGGGAGGCA
CGGGGAGGGAGGGGAGGTGAAGTGGGAAGGCAGGAGAAGGAGGCGTGCGGCGAGCACTGG
AGAGGGAGCCGAGACAAATGTAAAGACAAGGAAGTGGAAAGAAGAGGGAGCCGGGAGGGT
GAAGCGAGTCGGCGGGGGGAGGTGGAAGGAGGAGGTGAAGCCGAGAGAGTTGGCGGGAgt
agaacgggggtgaggtgaagcgccgggtgagtgatgagtgtagcgagtgcagtggttca
>NODE_223_length_417_cov_11.402878
TTCACTTTGAGCATGTCTCTCTCCTGGATGCATTCATCCTCCCTAAACTCCTGAGTTGGA
GTGGTTCGCCTCAGGCAGAGGAAGCAATAATGTGAACCCTGGAGAGCTATTCAGAGTGAA
GAGGAGAGTGGAGAGGAGCCTCCTCCACTGTTCTCCTCCAGCGGGCCGTTTGGGAGGCTA
AACGGCGCCGATATCCCTTATTAAACCATCTGGCTGATGCTAATTAGATTATCAGAGATA
AAGAGAAGGAGTTTTCTTTGTACATTTTAATGAGATAATGTGTCAGGCAATTGCGAGGAG
AAGCGTTATTTTCCGAGTGCAGAGACTTTTCAGGTGAAAGTGTACAAGAACGAACAGATG
CAGAGGAATGATTAATAGTGCTTATCTGGAACCATCTTGCCTACATAAGGGGAAATACAG
ATTAGGAGAGTAAAAGTATATGTCTTTTTGCGACTTCCTTATTATATCAACATTTAAAAA
GTGCATCCCCTGACTTCCAGGAAAATTTGGGCAATTAGAAAACTCTAATACCTTCATCGc
agttgttctgcggcatctgat
>NODE_224_length_174_cov_33.574711
GGACCCAGACCGGCGTCTTCGGCGTGGCCAAATTAGGTGGGGCAGGTGGCATTTCCAGGT
GTGTAGCACGTCCGGTTCCGGAGATATTGGCCAAAACGTTCTCCCATTCACTGACAATGG
GGCGTGCATAAGGCCACCAGTTTCACAGTGCTGAGTCCAGAGATAAGTGCCCGCAGAAGG
TGTTTGGGAGCGCGTTTCAGACCGCTCTGAGTTGATTGGTGTAGGTCTGTAGTGACACTT
TTTTGGGTCCCGTAGTATGGGCCAACCCTAACCCTAAGGCCTGGAATTAGGGTTAGGGTT
AGGGTTAGGGTTAGGGTT
>NODE_225_length_145_cov_2.324138
CACACCTGGAAATGCCACCTGCCCCACCTAATTTGGCCACGCCGAAGACGCCGGTCTGGG
TCCCGAGTCTCTACGACCTTCCCTTCCCGAGATAGAGCAAATAATCACAGGTTACTCCCA
CTTCCTGACGTCGCAGAGACTCGGCAGTAGGCTCAGTGCGATCGCGGCGGCAGCAAATGG
GGGGGTAGACACAAGTTTCATGTCTCTAGCACTGACCGTTTTCCAAACCCTAACCCTAAC
CCTAACCCTAACCCTAATTCCAGGCCTTAGGGTTAGGGTTGGCCCATAC
>NODE_228_length_203_cov_5.596059
GTTTGTAAACATTGTCTTCAAAAGTCAAAACATGTTTGTAAACATTGCATCCTAAGTCAA
AACATGTTTGTAAACATTGTCCTTTGAAATCAAAACATGTTTGTAAACATTGCCTTCAAA
AGTCAAAACATGTTTGTAAACATTGTTCTTTTAAGTCAAAACATATTTGTAAACATTGTC
GTTGAAACTCTGCAGGAGTGCAACTCTCATGCTCTCAAACAGCGTTTCATGCGCTGAAAA
TGCCACTTTGGCCAAACGGTGTCTCCTCTCAGTATCTTGACACAATGTCACTTGAAACAG
CTTTTGCCTTCATATTTATCATATTTGAAGACACTGTGAAGTCAAAA
>NODE_229_length_333_cov_11.264264
TTCACTATTCTTTTGATTTCCTTTCTTCCCCTTTTTCTGGAAAGCAATCAGGCATTGGAC
ACGCTATGGTAAACAAACTACATTGTCTGGTAGATATCATTCTTATTGTCTTTTTTTTGG
GTTTGCCGTGTGTCCCCTCCCTCTCTCTTCTTTTATTCGTTCTCTTTGAGTTCCATCCTA
GACACTCTTATCAAAAAATGAGGAGATGGGTTTGTATTACCAGGCAATTCTTTCTTCGCT
TCTTCTCAATTTCCTCCCTGACCTGCCAACAACCTCCTTCTTTACCCCACAATACCCCAT
CCTGTTTTTTTTCACTTTGGCTTTTACTTTTTTCTCTTTGTTTTCTCCACATTACTGCAG
ATTTCCAACAAGTAAAATAATTGACTTCTTTGCCTTTGTCAGgccaacttactttttgtt
ttattttttttcacacaaaaagtccccattttttgtgaggactgtcgtccagaactg
>NODE_230_length_429_cov_8.650350
CTGTGAGCAAACTTTCTGCTTTCTTCTCCCTCTCCTTCTCCTTCCATCATCCCCCCCTTT
TGAAGTTATGTCCAAAAGGCTGTTATTATCTGGTATTAATAGATGCAGCCCCCAGGAAGA
CAAAATCAGCTATTGATAATTGCAAGGAGTATACGGCAGCTACTGTATCGATCGGCGTGT
CCTCCACTCCCCCTGGTACCGAGAGATAAGGAGACACACTCTTTAGAGCAATATAATTTC
TTTTGACCTATCTGCTTGCTACAGACTTATGATGAATAGCCACAGTGGCTGAAGTCCTTT
ATCACCAAAGTTACCCCCTTGATATAATATTGATTCTTTATAACTAGCTCGCCACACAAA
AATCAAACTGTCCACTTGGCCATCATCATCATCAATATCATCACAAAGGCGGGAGGAATG
AAGATCCCTTGCGCCTCTAAAGGCGAGACTGCACAATCTCCTCTGTAGGCCTAATCTTTA
TTTTGCTGATGATGAAAGGAAAGGGGAAACGAGGCGAGGTGCCATTTAAGACGAGGTGCC
ATTTAATCCGGTATAGACTACGAACACGCACAc
>NODE_231_length_483_cov_13.917184
GAAATGAAGTTTTTTTTAGCCCACAGATGCTCAACATAAACTCTCTGGACATTTTCACAC
TCAGCCCTAAAGCCATCCAGCGACGCTCCATAAATACACAATCGTTATAAAAACTTCAAA
TTTACCTCCTCTTACCTCTTTTAAATTCCCCCAAAAAGCATAAAAGCATAATAAGCCAGT
GAAAGAGAAGACACATAAAAATGTAGACTCGTGGTACCTTTGGTATAAAGCATTCCGTTT
TCCTTCTTTTCTGTCTTTCTCTTGCTCAGTAGCGATCCGATAATAGCATATGGAAAGTGT
TTTCAAAATGCCCAGATTTGGCACATTGTCATTGAAAAGAGAGGAGCGCAGTGATGCGGT
GCTACAACAGGGGAAATGAGTTGCGGATTGGACGCAGCCCGCCTCGGTGCGGACTTATCC
CACTTTAATTTAATATTCCGCAATCACACACACTAGTGATGGCATATAATTCAAGGAGAA
ATTCAGAGGGAAGGAAATGCTTTTGTGTGTGTGTCTGTGTGTGTGTGTGTGCGTGTTTTT
TTACACCACTTTATTTGATTAAGGAGAGAGGCAGTACAATATTGTCTTTTTTCCTCTGTT
TCCCCCCCTTCCCcttctactcctttg
>NODE_232_length_663_cov_10.621418
GACATCTTTTCTCTCTCAAGAGCTTTCACTTCCTCTTTTTTCTCGTTTTTTCTTTTTTTT
TTTCTCCTTTTTTATAGCAAAAATATCATGCAGTCTTTAGTTCCAAAAACCCCTGGTGGG
ATCTCGTGTTTGTTTGTTTGTTAGTTTGTTTGTTTGTCTGTCTGTTTCAGGAGGAAAAAG
AAACTCAAAGCCTTGAAATTCTTCTCTCACAATTATTCTTAAACATTCAAGTCATCCTAT
TAATACTTTGTACAGCAGAAAGGTCCTTCAGATTTCACACGTGTATATATAAATATAATA
TATAGAAATATGCATATACATATGTTCAACTTGTATATGTGTATACATATTTTGGAACTG
TATCAAAGCCAATTTAATGTGCTCTCAAAATATGGCCCATGATTCCTAGTGGGATGCACA
TCAATTCACATAGTACAACCAGTAGATTAGGTTGAAAAATCCAAAGGTGATAGGGAAAAT
GACCCGGGACCACTTGTCAATGGTGCTAACATCTGACAGGTTTGGGATTTTCAACTTGAG
CTTGGAGGAGCGTCGTCGTAGCCGACAGTTGGCCCGGCTCCGCATGGCACTGCGATCCAG
CGAGTGGTGGCTGAAGCCATCTCGGGGCGCCATGGGCTTCCTGAATTGGACCCCGGAGCT
GTCAAAGGACATGACCGAATTCCGAGAGTCACTGACGCTGCTCCCCACGTCAGAAGGCAT
CACTTCGTTGTTCATCTCCAGCGTGGTGAGGAGGATGTTTCCGTAAGCATCCACCTGCGA
GGAGAGCGAAGCGACAACAAGAGTCAg
>NODE_233_length_297_cov_18.696970
TTTTTTTTTTAAGTTTGTTTCTATTTGCTTCATTTTTGCTGTCCCTTCCTTTCTTCCCTT
CCAGAAAGTGATGCACACTCGCAAAAGACATTCTGAGCTGTACCATGAGCTCAACCACTC
GTCCAAGTTCCACACCATAGACAGGTATAGCAGGGACCCAGCCATGTCCACATTCAAGGT
AAGATCATTGCCCAGAAGCGGGATGGGAATCCGCTGTACCCATGCACCTCCACTCCCTCC
CGCACTTTGTCACAATCTGCTAACTCCACCCCTTTAAACACCAAAGAATTGCTGCTGGAA
AAGCACACGGTGATCAAAGTTGCATTAATATGCTTCACAGGGAAGCAGTCTGAACCGGCT
AAATATTATTAGCACTGTGGTGGCATTGTATTTACTTGTAAATGCAGCTTTCAGACAATT
ATAGCCATAAAAATTCACAGc
>NODE_234_length_426_cov_9.384976
ATGACTTAGCAAACAGCTCCTCACCTTGAGGACTCCTCACTTCATCTATTTGTGTGAACG
CTCAGCTGAAATGATGACAAGGTGCAGGGGAGCACAAGGTGAGCTATTGTTTTGGTGTGT
AGGAAGTGTTGTGTTGTGTCGTATGCATGCATCAGGCAGTCACTTAAAGAAGTGCTTGCC
GTTCCTGTGAATTAACGAGCAGTTGGGAAGAACAGGCCAAGGCGGTGCCATCTGTAAATG
TCACAGGCACTGCTTGCTCATTTTACACATCATTAAAGCCAATATTCCTAACCTGTATCA
GAGCAATCAGGAGCAGGCCATTACTGCGACAGGGGCCCCGGGGGAACCACGACCAAACTC
AGAAAGAAAAGAGCAGTGAGGAAGAGAAAGATAGAGCACACTCTTTATCTCTCTGACACA
CACACACACACACACACACACACACACACACACACACACACTTCTGCACACTTCTACGTG
CACACGCACAAACAAACAAGCAGCACACCTTCTAAGAATAAACAAACACATGAAAtcagc
accaataccactaccctaatagctagtgca
>NODE_235_length_545_cov_7.528440
TTTGCATGTTATTGACACATTGCGTTGCCAGAAGTGAAAATTATCTCTCCTCTCCGAAGC
ACTGGGAGAAATAATAAAAAAAAAAGAGTGCAAAGTTAATAGATATCTCAAGCTAACTTT
TTAATTGTTCTGATATGCAATCGCTGAATGACAATAAAAAAATAGGAGCAGGGCCACTTT
AAAAGCTTTATCTCTCCTGCTTTGTGCCCAAAGTGTCATGTCCATAACAGCACCACCTGA
TCTACAGAGTAAAATAACCGCTAAGGCTTATTGTTTGGACAATATTGGAGCCCACCCCAC
CCCGCCCCGCTTCCCCCCGCTGCTTCCCTCTCCTCTCCCTTGATTCATTTCACCCACTGT
CCTCGGCTGCTGGAAAATGGCGTTAATTTTTTTATTACCTGTTTGACTCTCCAGCCTTAT
TACTGTAGCCCCTTAATGTTCTCTGTAACCGTGGAAACCAGATGAATAAATGTCCGCCAA
AGAAAATGAGATGATTAAACAGGTCACCCTTGCAAAACAAATTCGCTTGGTCGAGCGCAA
TTTGTGTACCAAGCGGCTGTCTTAACAGTTTGCTAACAAGGGGATTGTTTGCCAGACTAA
CTGACAGAGAAAGGGAGGGCAGGTTGAGGGGGGGAAATGAAGATATCTGGGGAAAAGGAT
ATGATTGAAGAGATAATATTTTAGATCAc
>NODE_236_length_459_cov_10.342048
GTGAGTGTGTGTGTGTGTGTGTGTGTGTGTGTGTGTGTGTGTGTGTATGTGTGAATATAA
GCACTTAAAGTTGAGTCATTTTAGGGATATAGATATTTTCCATTTTCAACTCTGACAAAA
ATGCAGTGAAATAGAGGGGCCATTTTTTTCTTTTTCGATTTCTGTCTCGTAAATCCTTTT
CAAACGCAATTCCCATTCTTCTTTTGAGGTCTTTTAAGTCATTATAAATGTTTTCTCTCT
CCCTCTCTTTCTGTCTGTCTGTCTCTCTCCCCTCTCCCTAGCTTTAGTCTTCTTGAATAA
AATAAGTGCAGATTTGCTGGAAATCAGTGGCTTTTGTGTGTGGCTGCAGGAGCATGGTGA
AATGTTTGGACACTAATACCCATTCATTTCGGTAGCGCCATAAATAAAAGCTGCCAGCTA
TGCGGCTGCCGTGAAGTGGTATTCTTTGGTGCCCAGCGGGATGTCCTGTTCACATTAGCG
CAGCAGGGAAAACTGGCCGGAACAGCCAGACAACTAAATCAAGACATTGTCAACTTCTGA
CAAAATTGCTATGGGGGGAGAACCAGTTTTAAgaggggttgtgcatgtctggttgtatgc
atg
>NODE_237_length_145_cov_1.813793
TCCCATTCACTGACAATGGGACGCGCAGAACGCAGCCAGTGTCAAGGTGCTGAGGCCGAG
ATAAGTTCCCGTAGAAGGCCTTTGAGAGCGCGTTTCAGACCGCTCTGAGTTGATTGGTAT
AGGTTTGTAGGGACACTTTTTTGGATCCCGTTGTATGGGCCAGCCCTCACCGTAAGCTCC
GGAATTAGGGTTAGGGTTAGGGTTAGGGTTAGGGTTTCGGCCTGGGGTGAGGGTTTGGGC
Aaacggttagtgctagagacatgaaacttgtgtctacccccccatttgc
>NODE_239_length_336_cov_8.488095
GTGACAATCCTTTATGGGCTGATAAAGTAAGGGAAGTCTCTCAAGGAACAGTGCACTGAC
TTGGCGGAGGGTCTCCCCGGGGAGCAGGTGTCAGGGTTGTCTATCAGAAGGCTGAAAGGA
GAAAAGGGACGTGTTACCGGGCTCTATTGTATCCCGGTTGTCATTGACTGATCGGGTCCA
TTTAGCTGGCTTTCACAGTGAATGAAACCACCTGAATAGATGAAAGCGAGACAGCCTTCC
CGACAAACAAGGAGCCCTGGAATATTCATGGAGGATCTGTGAGGAAAAGATTAATGTATT
AGAAATTAAAATGGGGCCCGGACGTATGATCTTGCTCTAACACTTGGCCAGACCTGTGTC
ACCCGCCGCTAGCGCCTGAAGTCGGCACATGCCGCTGCCAAGGTGGAGAGGAATCATTAA
ACACCCTGCCATTGTGTGAGCAGAATAATCAAACTTCACCCCCCCCCCCTTTTCTTTCCC
>NODE_240_length_460_cov_7.656522
ATTACCTTTCCTTTGTCCCCTACAAATGAGTATCATTCACCTGATTATCTATTATCATGT
TATTGGACGTAAATTTAACAAGCTGTTGAGAGCGCTGGAAAATCAATACCTTTTAAATGC
TGTTTATGTGTGATTAACGGTTAATATCCTCACAAATTATTTAATATAATAAGGTCATTT
GTCTTTCACATGAGCCCGGTACCCTGCAAAGAATAATAGAATAATAAATGAGGACACTAG
TGAAGAGGAGATTTCTGATGCTTTCCCCGGCTCCGTTTTATTACCCATATCCTCTTTACA
GCTACAAAGCTGCACTATGGTTATTTTATGCAAGTCATAAAATTAGGCTGAGATGGAATT
AGCAGACTCGGGGCTCTTTATAGGTCAAGCCGGTAGTTTATGAGCCCACGACTCCCTGGC
ACTATTGTCAGGAGGCTAGTTAGAGGGGTCTTTAAGCATGATTTAATATGTCCATGCCTT
GGAAAATAGTTAAATAGCTAATTAAATGGAGGAGTTAATTTACATATTAATTGACCTTCC
AGTAATATTTATATTGATACCTACATGAGGATCCCTTGTCTTCATTGCCTTTCATCATAG
TTAg
>NODE_241_length_608_cov_4.608552
CTGACAGACAAGCTAATCTAAAATCCCCCAATTTACAAATGAAAATCCCACCATCCAATT
GAGCTAATAGAGGGACTTGAATGGGATAATAAGATGTGGTGTAATACTGTGTAAAAAGCC
TGTAATGTTGTGTTGGTGTAAGAGCCTGTGTGACTGGATGTTTGACTGTTTGCAGTGATT
ACAGGGGCCTGCGGGCCTGGCGACGGCTCTGTGGCTGGGACAGGGAGCTTCTCCCTGGGC
AAGGAGATACGCCTGTCTGCCCCTTCTGCTGGAGCTACAGGGACCAGGATGTCAGGAGGG
AGAGTGCTCCCTGTGAGCGCTCTCCCTCTCTCTCTTTCACTCTCTTTCACTCTCTGTCTC
TTCCTGTATGTGTCTCTCTCCCTCTCGTTCCCGGTCTTGCTGGGTCTGTACTATTGCAGT
GCTTGCAGATGTGCACAAACAAGGGAGGATTAAAGCAAAACGAATCTAAACAGACAAATG
GAATTAGAGTGATGGGTGTCGGTGGGCTGGTTCACAGTGATAAACATAATGATGCTCAGT
ATGTGTGTGTGTGAGTGTGTGTGTTCCTGTGTCTGGGGGATTATCAGTGGTTAGGTGTGT
GGTGTGTATGGCTGGGTGACTGCTTCTGGGTTTCTTTGTGTGTTTGCCTATCTGTCTATG
TTTTTGTAATTATGTGTgtgtatatttactctgtctctagttgtgtgtttgataaatgag
ttattccatattgcctcacaaaaacaagtctc
>NODE_242_length_327_cov_10.140673
TCTTACTCTGTGCGCTGCGCCGAGTCTCCGCAGTTTTAATTACAAGCCCTAATTTCCAAG
TCGCACATAGTGTCAAAAAACCTGCGACTATTTCTCAGAGATTCCCTTTAACAAGTGGAA
ACTTAGTGTCCTCCTGCACCATTTTATACATGATGAGCCGTCAGTAATGGGATTATTAAA
CAAAAACGTTTCAGGCGCTGGCGTTAACCTTTTTTAATGCCTAATTAGGTTTTGCAAAGA
AATAATTAGATTCTACAGTGCTTACACTGCCTATATTTTCAAATGGCATCTGCAGCAAAC
ACATCATCCTGCGACACTCGTTGCCAATAATCTGCGGATATATGCGCTACAGTAGCAGTC
GGATGTAAGATTTTAAAACATGTTGGGACCAAATAAGGTGCACTTAAAGCTAAAATAATT
ATCCGGCGCAAGCTATAGGACAACCTGCACAAGGAgcatagtctgggcaac
>NODE_243_length_628_cov_8.869427
TTATCTACGCAAGTATTTTGTCTTGAAGTATCTAAATTTCAATCTAACTACTGCTTAGAA
TTGCTTAACTATATAATATAAAAAGGCAACATGCAGAAATTGCTCAAAATTTCTTTGATT
TGGAGATTCAGATTAATAATTGAGATCAAATGACTGTATAATACAACTTGGATATGATTA
TTTTAGATTTTATACATTTTTTGGTGAAACTGGCAACTCGAGTCGAATTTAAGGATTAGT
TTTGGTACTTTAATCAATCACAGAACACTTCATCACTCACACGTGTTTGTTGTATCCTGC
AGACCCAGATCCAGTACCTCAAGCAAGTCCAGCAGCCGAGCGCGGCCCAACTGCGGTCAT
CCATGGTGGATCCGGCCATCAACTTGTTTTTCCTCAAAATGAAGGCTGAACTGGAACAGA
CTAAAGACAAACTGGAGCAGGCCCAAAATGAACTGAGTGCCTGGAAATTTACACCTGATA
GGTAAAGACAATCAAAATAACTCCCCCCTCAAAAAAAAGTCAAGACTTCCTCACGCCCCC
CACCCTCACTCTCACTGCAGGCATGCAGGAACAATGGTGGGGGGGAAGGCTGACAAATGC
TGTACTCACCACGAGACTCAGACTTTACAGAAAGCCAGTCACTGCAAAACAAAACTGTTT
TTGTACTCTTGCACTGTGCCAGCTACATATCACATAACCTAAAGAGAAAAGACAGTATGG
TCAggtgacacttgtgtttcagctctcccctcgtatcccctcaccgtccaag
>NODE_244_length_310_cov_8.803226
CTCCCCTCTTTCTCTTGCACTCGCGCACACACACGCTGTGCGTTATACTCTCCTGAGTGT
ATCCCTCGCTGTGAACAAGCCCTGGAGCATGTGTGCTCTCTGTTCCGTGACACACCGCCT
TTCAATCAGACCTCATATCACACACACACACACGCACACGGAGGCGTAACCGCACACGCA
GCCACGCACATGTGGAGGCTGTCGAGTACACCCAGGACATGACGAGAGGGTCAGCAAAGC
AATAAAGATTGTAGAGCGCTGTCCGAGGTGCTAAATTCACTCAATAATGGGAGCGCTGCC
TCTGTGTTAACCTCCCATTACTAGCACTATCTGGGTGGAAGGCAGAGAGGAAGGGAGGGA
GGGAGGGGAGAGACGGAAAAGAGGGGAGACCAGAGAGGAGGCCTGCTTGAGGTGATTGAG
AGATGTAGAGGCCCTAGGAAGGTAAGTGGTTCTa
>NODE_245_length_519_cov_12.660887
TGTGTGTGTGTGTGTGTGGGGGGGTGGGGGGGGGGACAAAGTGGTTTCACAGTGAGACAT
CACACACACAAACAGACACTTCCAGCAGAGAACATCACACTCCCATGTGCACATGCTCAC
TTGTTCACTCTGAACACACACACACAGTGGCACACATACAGTAGGGTAGAGGAGGCGGGA
GGAGTGGGTTAGGGGTTGTAAAAGGAGCCGTGTGCTATGTAATGGAGGGGAGGAATGGGT
TTGCTCTGTCAGACCGGGCCGTCACAACGGCTTTGTTTCATGTTTGATTTAATTGTCTCT
CCCCTGACAGGCCCATTCATCAATGGCTTTAATGGTCAATCAGAGACAGGCTGAGTGAGT
GCTCCCATTCTGTTTAGCCATAAGCTGGCCTGGGCTTTTATTTCATCAAAATGCCCCAGC
CTAATGTACATGCTCACTGGCTCAGAGTGGCCGCGGGGAGCACATAAAGAATGACTGAAA
GCTTTCTGATTTCAGATCAGTGAGAAGGATGTTTTTCTTTTTTTTCTTTTTTTCCTTCTT
CTTCTTTCTCCTCCTCATCTCCTCCTCTACTCTCTCCTCCCTGCTACACTGCCTGCTCCT
CTGTTGACGAAAGGGAATAAAAGGCTGTAATGTAGATCgttttgtgtttttagaaaacaa
ctt
>NODE_247_length_521_cov_9.761996
AACACTTGGGAAGCTTGAGTATAAGCACAGTTAAGATACAGTTTTCCAGAAAAGTAAAGA
AATAAAAATGAAGAAAAAAAAAATGCAGGAGCGAAGGCAAGTGTCAAAGCAAAATCTGAC
AGGAAAGATAAGAAGGAGGAGTGTGGACTGGCCTTCCAATGGCATTGTGTCTGCTACTCA
ACCATGCTACATAATGGATGGGATGGGAGAATGTGAGTGCTGCATTAGACAGGGTGGGCT
GCAGGGCAGGGCGGACACTGAGGACACTCCAGAGGCATCCCCGCTCATGCCAGACATGCT
GTTAAGGCTCCAAGGCTTTTCATAACCTTCAGTTGAAAAACAGAGAACGTTCTGAGTACA
CTGCAGCACTAAATCCATGACAAAATGTTTTGGTGTTCCTCACTGGTAATACTACACCTG
TTGCTTTCTTGTTTTTGTCTCCAAAGACACAGGTCAACACAGACTTGAGACAGATTATTA
TTCTCCATGCATTGAGTGCATCAGGAGTACAACAGCATGCACCGGGTGGTACTGGAATGG
TTTGGAGTATAACACTGTAAAAGACTCAGAAAGGTAGGCACCTCAGGCAGGGAATGTATT
TTCAGCTACAGGTAGAATGTCACACTGTGTGCCATTTACTGCACACAGCTGGAGActtac
aggac
>NODE_248_length_467_cov_7.167024
GTGATGGTGGTGAGCCCCTGCCAAGTCAACTAATCTCAGCGCCGTGTTCCGTTTGGAAAA
CGTAGGGTCCATCACGGGGCTTCCCAATGCATCCACGCTCATTACTTCCTAATTTTAGAA
TAACTTGACAGCAGGCAAAATAATAATGATGATGACAAATATATTTTAATCGCAATGAAA
AATAAAGAAAAAAAAAAACTTTATAAAGTTAAGTCTATCTGCAGACTACATGGAATCCCA
TTCGGTTGAGAGGCAGCAGCAGGACGCTTTGATACTGAATAGAGATTCATGGTAGGCGCT
GCAGCCCGTGGAGCTAAACAATCACCCTGCGCTCTAATTGGTCAGAGCTCTGTGATTGAC
GTCACCAGTGACAGTTTCCAACGTGAAGAAAAATGTCTTAGTGACAGCGAGCAGCCAGCA
CGCATGCGCAGTGCCTCGGGCAACGCTTGAGAAAAACAGTTGTTATGCAAAGGTTGTTGT
ACAATAAAAGTCCTAAAAACTTGATCCAGATATACAGTCGCCTTTcttttgtcgcagcga
acaaagactgcgcggctatgaaatagcaatttccccactctgattacgcgattacaaaac
agactgcctcg
>NODE_249_length_418_cov_7.863636
ATCCCCTGTAGGAGGTGGATGCATACCTAGGATCCCTTGCAATGAGGTGTAGTTAACCAG
CCAGACTCGTGTGCAACGCCACAAACGAGCATCAATTTCCCCTCCCCCCACCTTGGTGCT
GGTGGACTATCAGCGAGGGTCCGACAGTGTTGTTCCTAATTACCTATTTCTCCACTCCTG
ATCCTGCGGCTGGCATAATTAGTTACCTGGGGCTGCAATCCAATTTGAAGTGATGACAAG
AAAGTGATCCATGAAAAAGTAATAAGTTAAATCCAATTTCAGCCTGCCTCTAATTAAATG
CACATGGAACTAATGAGTCAAACCCTACCATTTCACTGATAATGGTAATTAGCGGGGTGG
GAGTTGCCGGCTCTCGTCGTTGTGCCACTGTAGGTGTGAAGCGCAAAAGGTAAAAGCGGC
ATGGATTCTTTTAATTACATGTGTCATTCTGTCAATGTAATTTACTGGCTTTTTGACCAG
TCAAGTATGTTTAGCTGCTTTCCAGCCTGCATAGCAgctgtttgtatatctagtatgatt
aaagggcctctaggctgctgag
>NODE_250_length_377_cov_6.474801
ATTACTTTAATCCCCTGCCAGATATAAAAAGGATAATTACATATTTGTGGTGGAGGCTGT
GTGGTGAAAAAAATCAATACAGCCTTTTTTGTATGACACTTCATTAGTGTGAAAAAATCT
TGGAGCTGAGAAGAACTGCACTGCAATTAAATGGTTCTGCTACCTTAGACTTTGTAATGG
CTCTATATTATTATCCAGTTTATTTGAAATAGTGGTTGCACTTGTGGAGTAATTGGAAAC
CATTGATTATGTACTTTTATGTCTACACTCTTGCACATCATTATGGAGAGAAGCAATAGT
TAGTTAGCCTCTCTAATGAAGCACTAATTGCACTAAGTAGGTTAAGATGTTAGTCAAACT
GCACTCAACTGAAATCACAACACAAAGACTTCCAATTAATCTGCATAGTCTGACTAGCAG
ATGTTGTTTTGGACTCCATATCTTGCAGCTTTTATTTGCTTTGTGTCTGATCCTGTTGCG
TAAATAGAAATTGTATTTGTATCAGTCCATTGGCAGCAGAT
>NODE_251_length_458_cov_7.938865
GGGACTGCCGAGCCGGGTCACTGGAGATTTTCCAGACAAACGCCGCACAGGGGAGGGGAG
GGGAGGGGAGGGGAGGAAGAATAAAAAGGACAGGCTCAGAATCTCATTTTAACAGACCGC
ACACAATCTGGGCTCCCACAGAACTATCTCTGCCTGACCGCTTTCTATTTATCCCTTATC
AGTGTTTACCAACCGCTAGTTTTCTTTCATTCACACTGTGAGGCAGTTCTCTTACTATCA
GTCAACAGCTGACACCGTGGAACAGCCTCAAAGGCAAGAGGAAGGGATCAAAACTAAACC
AAAGCTGTTTAAACAATACAACAGAGGAAATAAATTCATAAATCCTAATTCTTCCCAACC
CACAAGGGTATAAGCAGATCCTTTATAGTTAGGCCAACAAACAAAACCACAGCCAATGAG
GTACATTACAATCAAGGTAAATTCTGAAATATATTTAGAAAAAAGAAAGGCGGAAAAAAA
ATCCCATGTAATATTAATtgggaacatttcatagtcttgccctgtcaagcaaatataagt
attcactaaaaggctttttcagttgtgtttaattgtctttataggaaaatcccacctgag
tc
>NODE_252_length_613_cov_14.314845
TTAAACCATCAGCAGCCAATTAGAGGAGCCGGCACAGGCTGTGCTGTGCTGTGCTTTGTG
TGTGTGTGTGTGTACGTGTGTGTGTTGGGTATTAGAGCGTTACAGCGCCCAGCCCGGCTG
TGCCCTGCAGGCCCGACCTTCTAATCATTATCTGTCTGTCTTATTACGCTCCAAACCGGG
CCACTCTTAAATAAAATATGCAAAGGTTTCTTAAATGATGACCTGAGGCTGCGCGCGCCG
CCGCTGCTCTACATGCTGTTAATCTGAGAAATGCAAATTCCCTTCATCTCGCACTCGCCT
TTATTAACTTTTTTGAATTTAAAATTCCACGAACAATGAGTTCTGTCAGCTTCTGAAATG
ATATTTTCTCTCCTCTTTTTATGTGCGCACGGAAGCGAGTTTAGAGCATGAAATTACCAG
GGGAAATATGAGCGGTTTCATCTCTCCCGCACAATTTAATTGGCTGCTTTGCAATTATTA
GTTTTTGCTGCTAAAGTTTTTTTCTACACTTTACTGTTACTGTTTCCTTAAAGTGGCAGC
TCACAACACTGCTTTATTTTTCCATGTATTTGTGTGCAGTTCCAGCACTAACCATTAGCC
AGCCGCTCTGATTGGACGGCCCTCTCCATGTGATTTGTGCAGTGATTTGATATTCAGATT
TCAGATTCAGGGATGCCCAGAGTGGTTCAGGAATTTCTACGGCAGATGAAAACCAGGCTT
ACACATGGAGTCAgcttcagacagacccacacacaaa
>NODE_253_length_457_cov_10.849015
CTCACCACTCCCACATCCACCCTCCACAGCCCCATCCAAGCCCACCCTCACCTTCTCAAT
CCACTCTTGGATCATTTCAATTTGCATCCCAACTGGCCCCGGGATTCCCTAGCCCTGTTA
AAAGGCAGGCTATTTGTTGTGCTCTGCGGTTAATGCCGCGCAGAGCTTTAAATACCCATA
TCAAATCTTGGAGGCTCAACAGATTCAGTTTTGCAAACCTGTATCGAACAGAGGTTCAAT
CCGTCAGCTTAGAAGTGTACACTCCTTAAGTTGTGTGATAAGGTAAAACCAATCACTGGA
TTAGGCTCTCTCTGTCAGTGATGGTGTATTTTCAGTGCACAGTGTTGCTTTGCTGAAACA
GGATAAGCTGATGGAGTAACATTATGGTGCTTGAGATTTCTTTTTCAATAGGAATATACT
ATTAATGGATTCTGAAGCCAGTGTGTGATGCTGCTCTTGCAGTTGTGGATAATGCATTAG
CATTAGCTGTGAAAAGCAGTTGGTGCCGGATACCATGAgaaatcatctctcaaaaccaca
aatttgattgtttttatcatgcaaatccagcctactacccgataagattgattgaggtct
t
>NODE_254_length_506_cov_6.138340
TTGACCAGCTCGTGCATGGTGCTGTAAGTTTTCGAGCAGGGCTTCTTCTGACTCTGCTCC
TGGTCAATCCATTTGCAGATTAGCTCTTGCTTTATGGGCTGCCGCATGTATCTTAAAAAC
GCCCCCGCGGCTCCGTGAGGAGCAGAAGCGATGTTCACATTGAGGTTCATGGAGTTGTAG
CTGTGGAGAGAAGACGGTCCATAGTGCTCTGGCCTGTGCCCGAAGTGCTCTGGCCTGCCG
TAGATGTCCCCCGGTATACCCAGGCGCATCTGCCCATTGAGGGCATGGTGGTGGTGGGCA
CCTGGGGACGCCTGGTCGTGAAGTCCAGTGAAAAGTGAATGGGCCCCACTTTCCGTGTGC
CCATAAGCACCTGTTGGGGAGATGAACATGCCATGGTGATGAGGGGAGGAGGCGGAACTA
TGCTGGTCGCCAAGTGCATGCATAGCAGAGGCTGAGAGTTCTCTCCTGAGGATGAAGTCC
CTGCTGCTTGAGTAGCCTGAGTGGGGGTGAGCCACGGGGAAACCAACTGTGGTCTGAGCA
GAAGTGAAAGATGCCGCGGTCTGGGCTTCGGGATGGCTCTGAATGTGCTGAGATGGGCTA
AGTTTGAGAGCATTTGTCTGTGCCATGTGCTCTGGTCCAAATGGAGTGAg
>NODE_255_length_386_cov_7.230570
TATTAATCATCAAATGTGCATCTTGCAAGAGATTGCAGTATCTTCTTTCACTTCAAACTT
TGATCATCAGAAATGACACAGTTCAAATATAGGTCAGTACAGGGCAATTAGCCTCAAAAA
GGACACAAAGAGTAAAAACAATCATGAAATGCTTGGTTTCATAATAAAGTTTATTCTATA
TTACAAATAGTATTTTGTTCTTGACTGCAAAATAGGAATGCATTATATTTACATACACAG
GTATACAATTAATTATAACAAAGTTAGAGAAGCTCGCCTTATATCCCCCAGGTTTCGTTT
TTATCTCTCGATAAGATACTCTTTATCTTTCAAATATGATCTAGTAAAAGTCTTTTCTAG
CATGTTTGTGTAACACCTGCTATAACACTGAGCTAGGAGGACATTTTTAGTTCCTACAAA
ACGTTTGAAGGTGGAAACTTTATCCgtgctctttatccgtgcaacacaagttggcgacta
gcagacaacctttgttgcaggggaagggacggggcaggaagaaatgaaag
>NODE_256_length_357_cov_8.753501
CTAACATTCTCCGTTTTTCTTTTTTGGTTCGCAAAAATATGCCCCTCCATCTTTAGAACA
TCCATCCACACAGCTATGCGTATGTTTGTGCAGTTATTTATCAATTCATAAAAATTCAAA
TACTCAGAATAAAATGTAGCAAACAGAAGAGCAACCATAAGCATGAAAACACATCAGATT
TATTCTGCCTGCCTTGTTTACCGGTTCACGGAACACTGCATGCAAACAGAATGCAAATGC
ATTTGATTGAATCAGGTGATGCCGAGGTAATTGTATTTGGAGAAATGTCCAAGATTTTTT
TTCATCATTATCAGTGGGGGGTTTTCTTTATGAAATCCATCTTAAACAAAAGCTATCATC
ACTCCCAAGCCTTGTGATCTTCCTTTGTCACATGCGGATGTGGATGCGTCTTTAATTTCC
TTTCAATTAAAAGTAAATATACGCCTttattttttcccccactgtgaaatccaaacaaga
ggagtcaacatgagcagacag
>NODE_257_length_539_cov_12.122449
TTAACCAAAAACCATGTCTTAGAAATCTATCACACAGCATAAGTTTGCTCTGCCATAAGT
CGTCAAGGCAGTGAAAGCAAATGAACTGTCACTTCTCAGCATATGTGTGTCTTCACTAGA
CAACAGTAAGAATTTTTCTAATGTCAAGAGCAGAGCTTCTTTTTTCTTTCTGCGTCTCTT
CACCCGCCTTCCCTCCACCACTCCCCTCCATCTATGCATTCGTGTTGTATTATGAAAAAA
GCAAACACGATTATTTTTGATTTCCCGTTTGCCTGAGCAGTACATTTGGCCCACCCCTCT
CTCCCCCGACCCTCTTGATTGAGGGCTAATGAAAAAGCTGTCCTGAGCGTCGCTCCCTCC
CTGTATCCATTAAGAATAATTAGACGGGAACAATTTTGATGCCTGTAACCTCGGCGAGTG
TGGCTAATGGTGTTATAAATTGCTCCTTGTCCTGGGCCCTGCAAGCATTGGCGCGCGGCG
GTGGGGGCGAGACGCTTAATTCAAAAGCACTCTGTCAACAGCACTGATTTGTGTGGTTAA
TGAGAGCGTTTAAAACAACAGGCGCAGCTCATGCATCCTAATGCTGATGGCAGGAGCAGG
TTCGATAAAGAGGCTTGTCCACCATAATTAGCTGCGACAAACGCCCAGGATTAAGAGACA
GGGGGCCGAACATAgtgtgccct
>NODE_261_length_416_cov_3.521635
CTGACATTCTGATACACCCTCCAACATCCCCCGGGACAAAAGAGTGAAACCGGGGTGCCT
GCCTCGTCATGTCCCATCAATTGCAATGGGACCTCAGAAACCACAGGCCAACTAGCAGCT
GCCACATGGGTGTCCATCACTGGATTTGACAGGAGTGCTGCCCTGCTGACTGCCCTTCTT
TACTGTCCCTCTGGTCAATCTACACCTCAATTGGCCCTGCACTGGTGGGTGATGCCTTCT
CCTTCTGCCGCATGTCAAAAAGAGCCAGGAGCCACAGAGGAAGTGCAAATATCCTCTAAT
GGCCTTGATCCAGATGGATGCGCCCATGACAATAGGCCCCCGTGCCTGTGGTTTGGGTTT
TTGAAACGCAGAGGCCACCACAATAACACAGCAAAATTATGCATGCAGGCCAAGGACCAT
TGACATGTTAAAGAGTACTGCCAGTTGCTATGATAAttaagttagctcattccaaggcag
agagctcttttctcttaacatgtctttaaagacactttgggcacatacggcaggctctga
gacaatggaaatagaatgag
>NODE_262_length_573_cov_11.197207
TTTACTACCACGGTTATTGCCACAAATCAAGAGGGCAAAGTGAACGGCATGGGACTCACA
CCAACTTTAACGAAATTGAGTCTGGTTCCTACTTCTGCGAAGTTCACGGCCAAGAATTTC
ACATGCAGATGATATACAACAAGGAAAATGGGAAACAGAATTTCTAGGTGTATCCTGGGT
GCTGAATTGGTTTGATTTTGCAAACTCATAGCCAAACTCACAACAAAACATGACAAGCCT
TTCGAGGTTTAGTGGCTGCCCTCTCTCTTGCGTCAACCCCGGGGAGAGCAATACTGAACC
CAGCGTGGTGCTGCCACCTTTGGCAGGAGAGCACATGGGACACCCCACTGGCAGTTCCTT
AAAACTCTGCCCCTCGCACAATTTGCGAGACTACCCTGAGACGAGGTCCAGTGCATATGT
TGACCATTCGGTTCCCAATTTTTCAGACTCTGGATACCCCAGTCACCGTTTAGAGCACAG
CCCTAGGGGCATTATCATTGGAGCCAATCTTTCTGGAGCCGGCATGCCACCCGTCACTGA
TCAACTGGCATCAAGAGCTAACCAACATGGCGGGATTGGAAGGTATCGTGACTTCCCTGG
CTGCAGAGACAACAGAAGCCATACTTTTTTCACAAGTTATCAggagcaggcccacgcctc
cgccgacgcatcccgagagctcggcagccagatgatgctggggctacctggcgacct
>NODE_263_length_526_cov_11.520912
ATTATATCGTATTTTAGTCTTTTCAGGAATTTTCTTGCACTGAGAAGATCCTCAGCAAAC
AGGGAAAAAAAAGAAAAAAGGGGGGGGTGGGATAAAACGGGATGGGGGGGAAGGAAGGAA
AGAAAAAAAAATGCATGAAACATGAAACTCTGCAAATTTGACTTATAACAAGCAAAATTA
CACCCTGCTGTCATTTAAATTATGGCTGCCCTCTATAAAGGTGTCTTTTAGGTGCATTAA
TTGAATTCGGCACTATTTCCCAATAATAATCTGTAAAGTTCAGCCGTCCATCCTTCATGA
GATCCCTGCCGCGTACCAGAGGAGTATCTATTTCAGTGGCTTAATTTATTTTCATGATTC
GCCGATAATGACGGCCATGCAGGCTGTACATCAGAATTAACCTTCATTTCACTGAGGTAT
ATTACGATGACAGTCCCCGACACATTTCACCTACACAAAGGGCATTCTCTCCCCTCTCTC
TCCCCTCTCTCTCTCTCCCCCTTCTCTTCCTCTCACTTTCTCCCCCCTGCTTCCTCTGTC
GCTGCCCCTGCTGTATAATCATCCTCGGCAGACCAAGATTGTTTGATAGCCGATTAATTT
TCATAGGAAATCAAGTGGCCAGCTCTTTCTCTCTATCGCTCTTTCTTTATTTCTCCCTCT
TACATCTCGT
>NODE_264_length_473_cov_5.830867
GTTACTTTGCTGTATAATTCAGGGAAAAGAGAACATTATGCCTTTGTTCCTCTTGACGTT
TTGCTCCGGGATGCTCAGACTGTGGAGCTCAGGTGGGGCCAGAGAAAACAGTGGCCCTCA
GAACGACACGACACGGTAGCAGCAGCAGCCGCATGGCAAGACAGCAAGAGAACACTCTGG
GGTTTAAAAGTACCCAAAGCATCCTGGGTAATTAGCCATTACGGCGCTGTCACAGAGGGT
TCTGCAGTCAATACAGAGATAATTTGGGCAATGGTGAATGACAGTGCTGTCCAGGCTTTT
GGGATGATCAAGGACAGATCCAGCTGCACCAGGCATCTGTCAGGCCCATGAATCACTCCT
CCAGCCAGCAGCTGGGTGAGTGGAGCAGAGAGAATCGCTGGAGAAGCATGTGCAGACACA
CAAATAAACATGTTCCCCCTCTCTCCCCTCGCCACACCGGGAAATGGCTATTAAAGGTCT
GCCGTTACAGAGCACCGAGTGGAAAAGGCTTGTTACCTTCAGTGGCAAATGAATGACATT
GGGAATAAGGTGAGGAATAAAAGTCAGACCAAGGGGACATTTTTCACAGTTATTTCGGCT
GTGTAGCTAAAACCGAg
>NODE_265_length_146_cov_8.363013
GAAATCAAAACATGTTTGTAAACATTGCCTTCAAAAGTCAAAACATGTTTGTAAACATTA
CCTTCAGAAGTCAAAACATGTTTGTAAACATTGTTCTTTTAAGTCAAAACATATTTGTAA
ACATTGTCGTTGAAACTCTGCAGGTCTGCTGCTCTCATGCTCTCAAACAGCGTTTCATGC
GCTGAAAATGCCACTTTGGCCAAACGGTGTCTCCTCTCAGTATCTTGACACAATGTCACT
TGAAACAGCTTTTGCCTTCATATTTATCATATTTGAAGACACTGTGAAGT
>NODE_266_length_345_cov_5.507246
CCCGCAATCGCATCTGATAATCTCCGTCCAGATACGGCTGCTGTCACCAAAAAACGAAGG
CCACTTTTTCATCTTCCTCTCAAACTGTCCAGAACCCATTCTGTGTGACTTCATAGGTCA
CCCCTCTCTGGTGCAGTCACTGGTTTCCCCCTCCATCCTCCCTCCCTCGCCTCACCCCTC
ACAGCCTCCCCCCTCTTTAATACTTTCTCTATGGAGTAAGTCGGGGGGACAGGCGGTCAC
GCAGTAGCTGGCTTCATGATTAATGGTGTTTATTCTTGACAGAAGGCTCCTTTATTTATC
TGCATTGCAGTTTCACTGATACTATCAGTCACCTGAATGAAAAATATTCAGTCATACCAA
TTTTGCAGTATAATTGAGTAGAGTCACTTCCTTTCAGTTTTCTCCCCCCCCCTCCCCCCC
TTGCTCTCCTCTCCCTCTCtatctggcagccttatcatcgccacagtaattttcgcgctg
cgttgtttg
>NODE_267_length_427_cov_7.304450
TTAAACACGTGTACGGGGACTGCGGGCTCGCCGCCCCAGCAGCAGGTGGCCCATTGCTGC
CTAATGAACACCGCAATCTGTTACTATCGCAGCGGTGCTTTTCACCAGACAATTAGGCGA
CTAAGCATGTCATTATTCCAGGCCAACAAGAAGAGCCTCTTCTCTAATTTCATCTTTTCA
TTCCTGTTTACTCACCCACACTCCCCTCATTAACGAGAGATTTTCCAGTCCATGCTAATT
GGTTTCAATAACATTCATTTTAGTTGAAAGGAAACGATTCTGTTAATTGAGGAGCGCAGA
GAGAGGAGAGAGGGAGCGAGGAGGGGAAAAAAAAGAGAGGCTTCTTTTCATTTTCAAGTG
CGTCCATGAGATGACGCTTTTGAAAAAGCGCTCTACAGGTTCAGAGCTAATGAAATTAAG
TGATGCCGGCCGTGGCAAAAAGGAAAGCCTAAATTAAAAGCAATTTATTTTCATTGAGGC
ATGTGGCACTGTTCGGGCACAATTAATGGGCTGAGCATAGACACAGAGATACGGAGAGAG
AGAACAAAAAAAAAAAAAGAGACAAagatac
>NODE_268_length_541_cov_9.397412
GAGCAATTGTTTTCTATTGGGCATAATGTCTTTAGAAGCACGTCTTTGAACTTCCTTTAC
ACACACTCAAAACTGTATGACAAGCAGATACGTCAGTTTACTTTACAGTAGAAATACTTA
AATTACCAATATACTTTTTAAAAAACTAATACTTACACACACACTGTCAATTATACGTCC
ACTGAAAGGATCATGTGATTTAGTTCTGATTGTTCTATTCTGTAACGTCCAGGATCTGCT
GGCCTGAGATGAACTTGCGATTACAACCTGTTGTAGTCTAGCTGAGCCGAACGCCTCATA
AGTGGAGCTTTTGCTTTTTTATTGATCTCTTTGTTTCTCATAGCTGGAAGGGCACAATAT
TTTCTCCAACCTGAATTCCAGCGAGTACGAGCAGGTGCTGGAGATCATCCGAAAGGCCAT
CATCGCCACGGACCTCGCCCTGTACTTCAACAACCACCAGCAGCTGTCGGAGCTGCTCAC
CTCGGGTGTGCTGGACCTTAACAACCACTCGCACAGGTCAGACCATGACTCACACAGGTG
CACAGGTCAGGTCTGGATTCAAACCAGTTCTCATAGCAGTGAATACAGAGAAAAGCAAAC
CTGGCGTGCATGAACAGCACATTGAGTTTCTCCACATGGATATAACGAGGCTTTGCTCCC
CTCCAGGGACCGTGTGATTGGtctg
>NODE_269_length_533_cov_6.193246
AAAATGGAATATGTTTACAAATAGGTGTCATGTCATGTTTGATCAATTTTTGCCATGTAA
AAAAATCGCTCGGTTCAATTGGACTGGTTTTTGGTGTTGTGTAAGAAACAAAGAATGAGT
TTCCTCACCTTGTCTTTAATCCAACGTTTGGGATGGGTCAGCATTACATGGATACAAGTG
CACCTCCGATATTTGCCTTAGAACTTGCAGAGGCCATAGTTCACATTCAAGTGAAGTGAG
TGTATGCAGGGGCCTGGGCCCCCATCCCTGAGTCACCAGTGCGGACTTTCTCACACTTAT
CTACCTGTGAAATCCTTCATACCTCTCATAACTGGTCAATGACTGTATCAGCAAACTGCA
TCAGGTGTTTTTTCTACATGCTTTTTACACAGATTATATGGATTATTGTATTAGTAGATT
TTGGTGCATCATTTTTAATGTAATAGCTCTTAAGCTTGTAGTTCAAGTTGTTGTTTTATT
TTCTCTCATTTTTCTAGATGACTGTTTTGTGTTAATATTGTCAATTTGAAATAGCTGTTA
TTTGCTTATTCTCTACTAAGAGTTCTTACCTAATTTTTAAATGCTACATGACCCTAATTA
ATGAAATGACTTAATAACCATTGTAAatacggtattgtgcaaaccccattttcattcatt
tcaataattagggtcat
>NODE_270_length_455_cov_9.782417
TTAATGAATATATATTTTATCTTCCCGTGCGAGTTATCGGAATGTCCTCCCCGTTCCGAG
AAATGGCCGTCCTGGGACTCTTTTGAACGGGCCTTTTTTCCTTCGACTGGCACCTGTACG
CCAATCACACTCACTGCAACCGGCCCGCAATCTTCCCTTGTTTTTTCCTCTTCGCTCTCT
GTCTTCAATATGGTTCATGGATTAATAATTCATGGCCAGTTATTAGGGCCAGTTCAATAG
GAGATCTGCTGATGGAGGGTCGGCGCTCGGCGAGCGTGCCCGGAGGGATGCTGCGTGTTG
TTGTGTCAGCCCCCATCTGCCAGAATGCAATAAGGCAAACAATGGAGGCCTTGATTTCCA
CCAGCAGGCCCATAATCTTTAAATGGCTATTAGCTGAAGAGTGCAACCAGTCAATAACCG
ACAAAATCCTTTTAAAAGCTTCTCTCCCTCTCTCTCTCTCTCTCTCTCTCTCTTTCTCTC
TCTCTCTCTTTCTCTCTTTCTCCACTCCTCCCAAGCTCTCTCTTTTTATCTGCCTCCCGC
TCTCTTTCTTCTCTCTTGTTTCTGGTCAAATTGGGACACAGTTGCTACAATAAAACTCt
>NODE_271_length_430_cov_7.997674
GAAAGGAGAGCGAGGAAAACCAAAAACAAAAAAAAAGGAAAAAAAAAAGAAAAGAAAGAA
AAAAGGGGATGGGAGAGGGAAGGGGGGGACACAAGAAAAAAAAAGGCACGGGCGCCCAGT
CAGTCTTCACAACAAGGGTAAAGAGAAGAAAGAAAATAGTCACCTGGCATTCTCTGTTTC
TCCAGCTCATGCTGTGAGGGTTTTCTACGTGGGGACTCATTGGTGGTGGTAAGAGAGTTG
CCTGTGACAATGTGCCAATCAGAATCCCCGAATGAGGCTGGCAATACATGATTGGTTGGT
TGAATGATATCAACAGGCTGGTATCTAAAGACAAGAGAGAACCAAGAGTCATCCCAGCAG
AAAACACACACACTCTTGCCCTCTATTAGAAAGTCAATGCACAACTGGCAAATTTGTTAC
ATATTTTGGAGACACCATCATCGTTGGAGACACTTTTATTTTATTTTTTTTTATCTTATA
TTGCAGCACCAAATTGCTTGTTTTGGTCAAACTGTTGAACGTAAcataaattgttgcaaa
tcacatatcgttggcaagagaatacataactccg
>NODE_272_length_464_cov_10.099138
GTCCATTTAGCTGCTGGACTGGAATGGTCCTGTTCAGTTTGACAGATCAGAAGAGGAAAA
AATATCTCAACACCATGAAAACCAAAGGCTTAGCAATGAGCAAATCAGCCCTTTGTCTTG
TTCAATTCAAATCAAAGGATAACCAGGAATGTTTGTTTGACAACAGCATTTACAATGCAT
TGTTCTGAAGCCCAGAGCCTCCCAAACAAAGACAGATAGGCTTTAAACAAGTCATTTAAT
TAGCACCGGATCCCCAGCTTTGGCTGCGCCAACCAATTATACATTCCTGAGGCATGTGCA
GGTCCTATTTCACAGGAGCGAGAGGCAGATCCTCTCCAGCCCTGTCTCTTACAGTACATC
TCTCCCCTTCCATTTAAGAGAAGGTAAATAGCCCAGACAGACAGCTTCATTAGCCAGCGT
CTGAAGAGCGCGGGGCCGATTGTCGCTTAAATAGTGCGCTTTTACTGCAGGCCCAGCCAG
CGACCTCCGATCAATTACAGCTGACATTATTGTTTGTCGGGAGCTTTTTTCCTGGACAGA
GGGAGTAAAAAACGAGATCAGGCCTGAGCTTTGGCTGGAAATGTAATCTTCCCCCTCTCT
TTGGTTCt
>NODE_273_length_149_cov_1.812081
TAACCCTAACCCTAATTCCGGACCTTACGGTTAGGGTTGGCCCATACAACGGGACCCAAA
AAAGTGTCACTACAGACCTATACCAATCAACTCAGAGCGCTCTGAAACGCGCTCTCAAAG
GCCTTCTACGGGAACTTATCTTGGAATCGGCACTATGACCACTGGCTGCGTTATGCAGGT
CCCATTGTCAGTGAATGGGAGAACGTTTTGGCCAATATCTCGGCAACCAGACGTGCTAGA
CACCTGGAAATGCCACCTGCCCCACCTAATTTGGCTATGCCGAAGACGCCGGt
>NODE_274_length_514_cov_9.441634
CAGACTAATCTAATACTACATCCCTCCAGCTCAGGAGATGGCTTGATGATTTTCTCATCA
ACAGTAACGTCTTGGTTTTGTTGTTTGAAAGGACAAACATTGGATAAAATGCTTCTCAAT
TTGTGCAACAATTTCTAAACAGCATACATATCTGCATGCAAATGTTGATGAGGGAATTGG
AAGTCCAATCTTCCTGATAATGGCAGGTGTGTTTGGAGTTGTAGCTGTAGGTGGGGCAAA
GTAGATTTCCTGACCCCACCTGCGCTTCTCCTAAACTCTATCCTGCCTCCTTGTGCCTGT
CTTGTCTTTCTCCATTTCTCTCTGAGTGTGTCCGACCTGGCAAGCTTCCTTCTCTCTTTG
TTCCACAGTGACAGTCCTGATGGCAAATTGATTTCGACTGTGTGAGAACAGACATACAGA
CAGAAACAGACAGCTCCGGATAGCACAGGGGCCTCTTCCTCCCCATCTATTCCCTCCTCT
TAGCCTCCCTCCTGTCCACTTATCTCCACCTCTTCTCCTCTGCCTCCACACACACCCCTT
CTCCGAATGGAAGAGGCCAGTTTCATCCCTCCTTTCTGTCCTCTCTTCCTCCCCGGGTCC
CTCCTTTCctccttccgtccatcctgggtgctgctgctggtggtgtcggtgtggacag
>NODE_275_length_504_cov_3.192460
CAAATTAAACACTGCCATCTGCATCTCATATAGTGTTTGTTTAAATAAATGAGGATATGC
CGTGTGAAGGACTGTTTCTGACTGCACAAGATGCTGTCAGTCCATGCATCCCATGGAAGC
GTGCATGTGATGAACTGCAGGGATTGTGGAGTGAAGCGGCAGTAGCAGGGTGGGGACTTG
CCGTTTTGACTGTTCATTTGCACCAATCAGCCCCCGCACCACTCCCACCACCCCCCCTTT
CCACCTCCTCAGTTCTTTCTCCCTCTCTTTCTTTTCTCCTCTTCTCTTCTCTGATTAGGC
CCACCGCGGCTCCATCAGGGCCCCAATCCCCCAGCTGTCACTCGGCCGCCCGTCTGATTG
AAAACAATCAGGCCTCTGATGGCACAATTACCCTGACCCTTTAGCCAGCCGCCGCCGCCA
TAATCAGCCTCTGATTAGGCTGCTTTGGGCCTCCTTCACTTCGCCCAGAAGGTTAATTTG
GGCATCAGACGGAAGCGAACAGCAAGCGGGGGCTGTCGTCCGAAAGGATGGGGGGCTAGA
GGGTGGCGGGGTGGCGCGGCAATACCGGGCCTATATAGCTCGGACGTCAATCATCGTCAC
TCAGAGTTTTCTTAGAGTCTctcacgctctggaaatcacattttctct
>NODE_276_length_486_cov_10.030864
CTTACTTTAAAAAAAAAAATTCACTAAAACACGTCGGCCACCACGTTCCTCTCTCTCTCC
TCTTCTGTACCCGTCTCCTTCCTCGACTCAGGACCCCTGCAACGCTCCGCTCTCCTCTCA
CCATCTCATATCTCGCACACAAACACATACACACAAGAAACACACGCGGAAACACACATT
TCCACTGCCACCCGCGTGCATTTATTTATTCGTTATATTTCCTAATTCAGTTTGACGAAT
GAGTGACAGCTTGACACTTCATTCGGCAAGATTAATAGAACGACACAATATTTACGTGGC
AGAGACAGCCAATTATCCCACCATCTATCATCCAGATTATCTTTCTGATTGAAAACTACT
CGTCCATGTAATCGGAATTATTTGGAATTAGAAGGGAATTTATGGCTTCTTGTGTCACTT
TTCCTGGACGGTGGTAAATTAGAAATATTAGATACATAAAGAGAGTATAGGAAATGGGAT
AAATAGAGGCCTGGAATTAATGCCACACATTTCCTTTTTTATCTGTTTGCCAGTCTCTGT
GCCTCTGAATGAACCCCATTTTCCAACACCATTTTATAGGTTATCATCACATATTATTAA
CACATACTGTCGGCTGTACATTGTGGTGAt
>NODE_277_length_390_cov_6.415385
AAGCTGTAAAATTTGTTGTATCTTCTATTATCTTCATGTTAAAGGCCACAAAAGCTCTTC
AGTGAAGTCAGCCATTAAGAAATGACAGGTATTGCTATCAGGCTTCTTTATAGGCTATTA
CCTGCAATGACAGCAGCTGCTGCTGCACCACTGTACGGCCTATCACATTATTTGCAGCTA
AAGTCAGCTACTGTGTCATTTTGCCTCATTTTCTTGACAGTGCTATCATAAATCCATTGG
GCTGCAGGGGAAACTGTCGACTACCTCGATTATCTTCATAGCCTGAATGAATTCTGAAAT
GTATGTAACAGGCAATGACTGTTATGGATCAGGAGCCAGGGCCATATTCTCACTAACTCT
CTCTCTCTCCTTCCTTGTATCTCTCTCAGGTGATGTGCTGATCGAGGGCTTGAGGGTTCA
GATATGCGCATAAAACTGAGTAAAAGAGGCGAACTTTGAAGCACACAGTGACAGCTCATG
ACTACTGACGTCAGCTCTATCTCTTAAGATATTCTAAAGATACTGAATGGTCAg
>NODE_278_length_385_cov_10.846753
TTGCGGTAAAGTTATTAAACTGTAATATTTTTTCATAGGTATAATTAACACTTATTAAAA
CTTGTATCAGGGAGTGTCGGCAGATGAGCAGTGAATATACAGAGCAGCATCTATGTGTGT
ATTCATTTCAGGTTGTAAACAGTAGTCTCGGAGCACTGGGTTGTTATCGAGTTGTGGCCC
CCGGCGTAGGATTGATCCACTTCAGTCCAGCAGCAGGGGGGCGGGAGCTCTGGAGGGGCT
CAGCAGGGCTCCAAATCAATAAGGTTAATAGATGTGGGGGCCACGCAGTCAGAGGTGTGC
AGCCTGGCATTTTCGGTGCCAATGAGGAAAATTCCTGATGACGAGGTGTCTCTTTTGGAG
CCTGCATTAATGTCAGCCTGATTACCTGGAGCCTGGATGTCAGATACAGTGGGGTTAGTG
GAGGCTTGTTTCTTGGCCATTAACTGGAATTAGCTTTACAAGGAGACCCTTCAGATTGGA
GACTTTAACTTGCCACCTCTTCATCCGCTGTCCATTGAGAacaaattgc
>NODE_279_length_308_cov_3.762987
GTCATTTTTTCTATGACTCTGTATCCACAGTGCCAAGGTGTCCCTGGAAATTTAGATCTA
ACCGATTCAGGAAAATAAAATAGGCTCTATTCTATATCATTTACCTCTCGAAGCATTTTA
CTAAGCAGCAACTTGGAGAGAGAAACCTTGTGTTTCTTCCTCCTGGCTCCTTCCTCACTA
CCTCTCCCGGTTGATCTGATTATTTTTCCCTTCACGTTTTGTCCCAATAGCAAATTACCA
ATTCTATGAATTGCAAAGCAGCCTCAGAGACGCTGAGGGGTAGAGAGAGAGAAGGGGGGG
TGGGTGTGTGTGTGGGTGTGTGTGTGTGTGTGTGTGTGTGTGTGTGTGCGTGGTGGTGGT
GGGGGGGGGGATGCGAAGATTGAAAGGGATCTTTGCAAACACAATCACGTTCTTAAATGG
AAATGCGGGGCTTTAAACAAATCTTACATCTC
>NODE_280_length_608_cov_9.789474
TTGGTTTGTCAATGTGGCCTTTTATTCCAATTTAATGAGTTCAATTTTCGTTGCATTTAC
TCTGTCGAAACATGCATGCCTTGTAAGAAGGTCCCTCCTTTTCAAATCTTCTCAAAGGTA
GATCCAATTTTTATTCCTTGGTTAGGATTTTTGGAGTTTTCCTTTGTGACATGAGGGTGG
TGTGTACATAGATAAGTTACCCTTTTACTTCCTTTGCATATGTGTCATTCTGTTTGAATT
TTGAATGGTTCAATTTGCATTGCATTTATTATGCCAACACCTGCATGGTTTGAAGGAAGG
TATCTTCTTTCGAAATCTTCCCAAGGAATGCTCCAATATTTTCCCAATGCAATGATTTTT
GGAGTTTTCCTATGTGCCATGACGGTGGTCTGTACATTGATAATTTACCTTCATAATCTT
GCATGACTTCTTTTGCAGTCTTTGGAACTTTGTTGAGTATGATTTACGTTACATTTACAA
TGTCCAAACCTTGGTGTTTTGCAAGAAGGTCCCTCTTGTTTAAATCTTCTCAAAGGTAAA
TCCAATCTTTTTTCCTTGGCTAGGATCTTTGGAGTCTTCCTGTGTGACATAAGGGTGCAA
CTTTTTCTTTGGTTTGTCAATGTGGCCTTTTATTCCAATTTAATGAGTTCAATTTTCGTT
GCATTTACTCTGTCGAAACATGCATGCCTTGTAAGAAGGTCCCTCCTTTTCAAATCTTCT
CAAAGGTAGATCCAATTTTTATTCCTTGGTTA
>NODE_281_length_477_cov_8.199162
CATTCTCTTTCCAGTTTTCTCCCTCCGAGCTTTTGCCATCGCATCCATGTCTTTTATCAC
AATTTTGACCCACAGAAAGGAATTCTCACAAGATATCAAAACAAAAATCTATATTTAATA
TGAGAGCAATTACAAAGCAAAGTTGGCTGCACAGGGCTGTTGTCACCAGAGCGCGTGTTT
TTCATCAAATAGGTCATTAGACGATGATGGATGTAAACCTATAAAGTATCTAAACTGGAC
CTTTTAACAAACCACGAGCAACACTATCATTTCTCTAATAGAACCTGCTGACCGTGTCAT
TCCCTCCTGCCATTTGTCATTTTTCCTTGTGAAATAATCAATATCTGGGCGCTTTGAAAT
AAATAATATAAAAGTCATAGTAACCTACCCGAGGAGCAACAAAAATAGACTTATGGAGCA
CTCAGAAGGCCTATATGGCCTCAGGCCAGTGTCTGCTGCATGTTTCTAATCAATGCATAA
TATGAATTGTGTTTTTTAGAGCACAGACTACAGGATTTTAGTTTGCACCGCTTCTTTTCA
AGCTTACCATCTGCTGTGTTGCTTCCACTATGTTGGACGGATCTCACAGTACCagagcag
tatgtgtggtgtaaacgttag
>NODE_283_length_536_cov_8.304105
ATATGCTTTCCATTACACTAATGGCAGCACTATAATGAGTTATAAGGGAGACATTTGCCT
TTTCTATTAAACAGCTTCTCTTCAGTGCTACACCTGAGCTGTGACATTGTTATATTCCGT
CTTTTTATCTTCGTAAAATGTGTCGAGGTTCATAAGTTCACTCAGAAAGAGAAGCCAACA
CGCAGAGGTGGTGCAAACCCCTGCAGAAGGATGCCTCTCTGCCTCTCACTGGCATTTGCA
TATTAGAGTGTTTTCTGGGGAAAATGAGCTGTAGAAATTAATTCAGGATTAATTGGTGCC
TTTATCTCGTTAGGACAATCTAATTTAGGGGATGATGGAATTGTTTAGACTCCCTTTTGC
ATAATTGGATTGCGGTGAATGGCTGTCATTACCGTCTTTTTAGCATCGTCTGTGGGCCCC
CTCTCTCTCTTGCAGGCCCCAGCCTCATAAAGAGCGATCATGTGTTACACCAGTGTTTTG
CTAACCCCTGGAACACACCGACCATGCTGCAAGAGGCAAGCATGTGGCTAACTGTGCAAC
AGTGATTAACTCTCTTTTCAGAGCCATTAGCATTACAGCAAGAGGCACAGTGTTGAGGAG
ATTTCACATGATCACAtaggcatgtggctaacaacacagcgatcatcgactgttagatgc
agcgatttgtttttagtctc
>NODE_284_length_509_cov_9.874263
ATAAGTTTTTTTAAATAGCAAATTTATAATATTATTAGTAAAGACTGCTGGTTAGAGGTT
TGACCATTTAGAGTAATGCTGTAATGTAGTTTTAGTGTACTTGTGTCATTTAGACTTTTG
GTAATGCGTCGTCGTGTATTTTAAATCTATTACATGGCAAACAAAGACCTGAAGTTCTAC
TTGCAATAATTGTATTGCAGTATCTGCTAAAACATCTCCGTCATTTTCTTCTAATCATTT
GGCCCTAGTGTGTGATTTTGAAGTGTGTATGCCAAGTTAAGATTTCTAACCCTGATTGTC
GTTTGTTTTAGTACACGATGGGACGTGTGATCAGGGGACAGAGAAAAGGTGCGGGCTCCG
TGTTCAAAGCCCACGTCAAGCACAGAAAAGGTGCCGCTAAACTCCGTCACATTGACTTCG
CTGAACGCCATGGTTACATCAAGGGGATTGTGAAGGTAACTTGTCGACCCTGACGCATCT
CAGTCTTGCCATTTGGTGTAAGTGGAGCATTAACGTTGTTTTCCCTGCGCCGGTCTGTCC
TCTCAGGATATCATCCATGACCCCGGCCGTGGTGCCCCCCTGGCCAAAGTGGCCTTCCGT
GACCCATACCGGTTCAAGAAGAGGACAGAGCTCTTCATCGCTGctgagggcat
>NODE_285_length_418_cov_6.267942
GTAACTAAGGCATCTATATTGCCATGTTTCTGCTCAGCTCACAATTAAAACATTTTTTCC
CTCCCTTTCTCTCTTTCTCTCTCTCTCTCTCTCTCTCTCTCTCTCTCTCTCTCTCTCTCT
CTCTCTCTCGCCGCTGTCTTTCAAAGGCTGATGTGGAGTGCACATAATTATGCATATAAA
CATAGTGGCTTAATTATCTCTCACAACATCAGTGACAATGTAATTAACAAACATTGCAAG
ATCAATGAGAGAAACTGCGACCTTCAAAACATTTAACTCCTCACATTGAGGCATCGTGCG
GATTTCCTATCAGTGCAAAACCCCAGAATACTTTTCCTAGATAATTTAGATGTCGCATTA
GAGCCCTCGTAAGCCAGTCAATGGAAAAAAACCAATGAATAAAAACTATGAAAGCAATGA
CAGAGATGCTCATAGCGATGGATCAAACAGGCTTGACCATGACTTCCATTTGCAATTCTG
GGTTCACTGTAAAAGGTTATTGTTCATTTCAAGCTATTTCAAAGCCCCCTctatttactg
cctgttaattaaccaaccaaac
>NODE_286_length_402_cov_10.213930
TTGGAAAGCCTTCACACTGTGAATACAACAGATATAAATAAGTTCAAGGTTTCAAGGTGT
CCTATAACACGGCACTACATCAGCGGAAAGAAAAACTTCCAATAGCGACCACCTCCCTTC
TTTTTAAAATTCTACAAATATTCCATTTCCAGGGTTTATCCAGGTATGAGTCTATTAATA
ACTTGGATACAAAGATATGGAGCTTCAAACTGAAAAGGCAAATAGCACTCTGTCTGCCCG
GGCTAAAACAATGAATTCTAATGCATCTGGTTGGGGGAAGAGATAAGAGTGTGTTATTAA
TCTTGTGTCACATATATCAGCTAATTACATACTTGCTATTCCAGTTCTTTCCATCTTTAC
AGCCCAGCTGTCTCAGGACACTGCACCTATGGCAAGGAGATAAAAAGGTAAGCATTCAGG
GCTGGTAAACAGAAATGGCAGCAGGAATTTATCACTGGAGTTTTTTTTTTTTTGCTTTTT
GCGATACTTGCCTGTTGATAAAATCTATGGCTTGTGCTTTGAGCTGCTCGGCACTGTGCA
AGTCAG
>NODE_287_length_302_cov_6.490066
ATCACACCGTTTCAGTACAGTAGTGCGCTATAGGAAACTGCTCTATTATGAGTTTTTAAG
AGGTCAGATATGTTCTTTGTGTGCTGACCTCTCCCTCTCGGTCTCACAGAGCGAAGTGCG
TGCCGTGTGGACCAGATCTCAGGGGCGTACGGCTGGTGGGGGGAGCGTACCCTTTTCCTA
ACCTCCCTCCACTCCTGTCGCACCGAGAACTATGTCCCGGGACTGCACCTGCTCACCTTC
CAGCACCCCCGCAACGACTCCCAGCCTGACAAGGTACGGAGTCCAAATCTTAAATAAAAA
CTGTACTAGTTGTGATTGTAACAGCTTCCCTTTCCTCCTTCCTTCCTCCAATATTGCTTT
GACTCCACTGCAGTTCTCCAACTTGACTATTATGATTGTATCATTTATTGTTCATTCCTC
CTTTGTGTTCTTTGCTTTTTAATGTc
>NODE_288_length_541_cov_7.780037
GTACCTTTTTGCAGGCAAACAAAAGCATTAGGCCAAATCCTCATGTTTACTCATGCTGCC
ATCAGCAATCCTGTCTATTGACAAAAGATGAACATTTTCTCTCAAGTAACATAACTGGGC
TTTTGTCCCCTCACTAAAAGTACACTGACGGCAACACAATGGAACAGAAAAGAGGCATCG
GGAGAGAAAGAGACATCTTAAGTGGAGCAATGGCCCAAACAATTAAGAGCAAGGTACATG
GAAAAAAAATTGAAAGCTCCTCTTTTTCCCCCCTCACTTTGCATTGTCGATTTGAAATCC
CTCTCTTTCTCTTCTTGGAGGGCTGCCTGTAATGGAGCTAATCTGCCGTCGTTTGTCCGA
GCCACAGGAGTTTTGTCAATAACAATCAGCGTTTGGAAAGTGTAATTAAGGCCGAGGCTT
TTCATTAGGAAGAAGGGAGGGGGCCGTCTCCAGGGACGGGCATGCCAATTAGAAACTCAG
GCACGCGTCGCCGGGTAATTTCAGGGAAAGGAGGGGAAAAAAACCCAGGACTTCTTTAGA
TTGGAGAGGGACCCTGCTGCTCTTTCAGAGGAGAGGAGGAGAGGCTTAATGGCATAATAA
TCAGACAGGGGTCCCAGGCAGAGAAGGCAGGAGGACGGAGGGACTTTTTGGGGGAGGTGA
AAGCCTTCCGAAATGATAAAAgaaa
>NODE_289_length_381_cov_26.202099
CTCACATCTGACTTTGGCACAAAGTTAGGAAACGTAAATGGTAATAATAATAATAATAAT
AATAATAACAATAATAATATTAATAATCTTTGCAAACTGCACCGGCAAGCACTTTTTCGA
GCCTTTTTTTTCCTTTTCATCCCGTGTCAGTTTCTCTTTGACATTGCCGTGTACTTTGCA
AAAAGAAAAAGGAGCGAAAAAAATCTTTATCAAATCCCCATTCTGAGGCTTTCAATAAGG
CAGGCCATTACCTCACTGGCGCTTTTGTTCGGCCTATACAAGAGAGAACAAAATGGTTAT
TCAGGAGGACGCTTTAGATTTTTATTGTGGGCTCGCTATTCACAAAGAGCACCGTTATTG
TATTAAAAAGAACCATCTGTGGCAGAAACAATGGCTTCAAATTATCTGTGAATACCCAGT
GAACAAAATATAAAGCTTTTTCCTGCTCATTATGTGGGCTAAGCTAGGGGGTGGAAGATA
GGAGAGGAGAGGCATAGACTTTGCTATaactgacttttgttgttc
>NODE_290_length_345_cov_10.582608
CAAACTAAGTTAGATGAGAAAAAGAGAGTTGAAGTAGCAAAGAGGGAAAAGGAAGAGAAG
CGAACAACACAAAGAGACAGAGAGAAAGCAGAAAAAAGATGGCACTATGATATAGAACAG
ATTGTGCTGATTCTACTCTCTCTCTATCCGCCTTCCATCAGTGCCCCCATTCCTCAGCCA
GACACTTTCTTAAGCTAAACTAAATGGGCTAATTAATCTGGGCTAATGGTGGGTGACAGC
AAATATGCTAGCACAATTATCACCCTATTAAAGATTCATATTCCAACACATAATTGAAAA
TGAAAAGGTGGGGTGAAGGGAAGATGGGTGGGAGTCTGTGGCCCAAACCCCCACACACAC
ATCCAGAAACTCAGCACCACATCTTATGAATTGTTACTTCAGCAGTGCATGATGCAGTAT
GATTTTATGGCTCCAGACGTTTAATTATTGGGATTGGGCAAAAGTGGGTAAATGAATTAC
AGGCAATTt
>NODE_291_length_145_cov_19.682758
GCTCTGAGTTGATTGGTATAGGTCTGTAGTGACACTTTTTTGGGTCCCGTTGTATGGGCC
AACCCTAACCGTAAGGTCCGGAATTAGGGTTAGGGTTAGGGTTAGGGTTAGGGTTTCGGC
CTGGGGTGAGGGTTTGGGAAAACGCTTAGTGCTAGAGACATGAAACTTGTGTCTACCCCC
CCATTTGCTGCCGCCGCGATCGCACTGAGCCCACTCCCGAGTCTCTACGACGTCAGGAAG
TGGGAGTAACCTGTGATTTTTTGCTGTATCTCGGGACGGGAAGGTGGTA
>NODE_292_length_382_cov_4.793194
CTGACTACTCAAGGAAAAGCGCTTATCCAGCTATGGATTTTGCGTAGCGAAGTCACGCAT
TTTTAAAGGCAACGCTAGGGTGACATTGCAGTCTTCTCACCACATCGGTTATTTCGTCGT
CCGACAAAAAATAAAAGAGTGAAAGTGGAGTATTGTCCGTCGTACGTATCAACGCAGTGG
GATTTCTACGTCTGGTCGGCGTTCCCCCCCACCCTTCCCGCGGTGACGGTTATGGGTCGG
AAGCGGTGTGTCGGTGCAGATTGTTCCAAGATGGCGGCCGGGTGCTGCGGGGTGAAGAAG
CAGAAACTGTCGGGATCGCCCGGGTCGGGGGGTCCCGGCGGGGTGGGGGCGGGAAGCGGG
GTGGCAGGAACCGGACATTGTGGCTCGGAGTTGGGGATTGGCTCCTCCGCGACTGTTGCA
GCGGCGGCGAACGTGAGCAGAGCCAACGGCCTGGGGGGACCCGGGGGTAACGTTAGCGGC
AGCAGTAGTAGTAGTGGTAGCAGCGGCACAAACGCTCTGTCCCCAg
>NODE_293_length_375_cov_15.517333
GGAGTTGATCATTTGGGGGTTGTGGGGGGAGAAATATCTAGCATTAGTGAGGAATGGTGG
GTTAAATCACTTACTGAAGATTTTTAATGACATTTCAGTGTTCCTCGTATAATTACTCTT
CATCCAAGATGGGCCGTAATGCTGTTGGACAGTCGCGGTTCAGGCTCGCTAGCTCGCTTC
ATTAGCGTGTCATTCCTATTTCACATCAGAGGCTTTAATTGTAATGCTGAATATGCACAG
CTCTCCACAGAAGCCTAATCAAAGTGGATCCACTTGTATTATTAATATCAGAAATCAGCC
CGCTTGCTATTTTTTTATAAATAAAAGAATACAGACGCATAAATCAGCTGTCATTTATTA
GCATGGCCCTGGCATATCCGCCAGACATGCAAGTAGAGCAACCCCACCCCATCTCCGTTC
CTCCCTGCATCACTCATCAAGATTTAAAAAGAAGAAAAGACGGAGAGGAGAAAAGAAAAA
AAAGAAAGAAAAGAAGCTGCattaaatatacatactaat
>NODE_294_length_376_cov_12.957447
CAGACTAATGACGGATGTCAAATGTAATTTAAATAGGATGTAATTTTATAACTTGTTGCT
TCAGGAGGGTTTTTTTTAAAGTAACAAGAACACTAATAAGACAGCAAATCAAATTAGTTC
TCAGCATTTTAGGCAGTTTATTTGAAAAACACATACAAAAAGATCATATACAAGACAATA
AATAAAAAAGAGACAGAACAGTTTGGGTTAAGCTATGCAACTTTTTGCATCATCATTAGT
AATAAATACAGTACAAAATCCACCCAGAGTGAATCTAAAGATTTTCCACAATATTCACTG
ATCATGTTATTCTTCATTATGATTTAGCTATTGCTTTCATATTATTGATACATACTTCTA
CTTTTCTATAAAATACTCAAGATCATAAAACATTGCGCGGTTACAGCAAAACAGCAGTGT
GTTGTACAAAGATGGCCACTTCCCTTTTTCACTGGCAGGTTAATAAtcaacattttttca
gcagcaaagaaacatctgaaatattcaagaaggtacagca
>NODE_295_length_403_cov_11.317617
GAAAGGCAAAGAAAGGGAGGGAATGAATGCATTTTCTTCTTATCTATCTGTCTTTCACTC
TCTTTCCCCAGTGAGAGAGACAGAAGGGAATAAATGGCTCCCCTCTCCTCTCCGCTCTCC
TCGGTGTGGGCTGACAGCGCAGCAGATGGTGGTTTAAGCAGTGAATTTATGAGCGCCACA
ATCTTAATGTTGCAGAAAGAAAAGAAAAGGACTCGCATCAAACGCCACTGACAAATGCAC
TTGCTAATATTAATGCACTCCTCATTCATCCAATATGCTGCCTAATTGCTTTTCTGTACA
CAGTAATATGGCACCTGCTGCTCAAGTCCGGCGCTCGCGTCAGGAGAGGGGAGATCGAGG
AGGGGGTGGGGGGCGGACGTGGAAGTAGAGAGAGATGAGGAAGAAAGTGTCTCTCGCTCT
CTCTTTCTGTCTTTCTCGCTCCCTTTTTTCTGTGATGGATGCAAGGCTGTGGATCATGCG
CCAGACCTGTCAGTGTTCCTAATTAAAATTTTATACTTACAGGCTCAGGGAAAAAAAaaa
ggtggaa
>NODE_296_length_456_cov_5.813597
GACATTTTTTAAATTGGGTAAGGGCCATTAAGAGAAAAAGCACCAATCAGCTTTTACAGT
CATTCGTCTTTATCAAGCGCAAGGGAGCTCAAACAAAAACCTACTCAGGTTGTAAATGGT
CGAAATGTCAATTAGAAAAAAAAAAATCATCATTAGGTTTATTACTCAAATTAACAGTTG
CTCTCAACCATTTAAATCATTGTTGGTGTTCGCCGTTAAAAGGGAGCAGTTTTTTTTTCT
TTCAGTCTTAGTAGTCAGACACATCTCCCTTTGGACTCTGACGGAGTGATTTTGGAGGTA
TTATATTCATGAGGGGTTCCAGTAATTGGATTAAATTGGTTCCAGAATGTAGCAATTTAT
ATTATAATATCCCATTACTTCTAATACTGTTCTTAATTAATTAGCCTGATTTTTTTTGGT
CCGTGTTCCTGATAAGTTAAGTTGGCTCAGGAGGAGGTCCGTCCCATGGTGACGTCTCGC
CGAGCTACATCAGTCACACACACCTGGACACAGCACACAAGGTGAGGGAAAATCTCACTG
AGAAAATGACCTTCATCTTTATTGGAACTGAggaagagaaggaggacttggaggtggatt
>NODE_297_length_538_cov_13.405205
TATATATGTATATACATATATGTATGTATATATATATAAACACATTTTTATAGCTACAGC
ACCTTTTCCCATGGGGCAACAGTGTCAATACCTCGCACATGGTACATGGCCGTGCCAAAG
AAAAAAAGAAATAAAAACAATATATTGGTCAGGATATTTATCTTTTTTTCCCTAAAATTG
GCATTTGACATGATGATATTCTATTGCCGTCTGGGGGAGGGAAGGGACAAAGGTTCTTCT
TTTGAGTTTATATTCAAGTTTTCTCCTTTTTTCGTGTATAATTTCTTCTTTTCCTGTTTA
AAAAGAGTTCACACTTTTGTGATTTGCGTGTGCTGCTCTTCATCAAAAGGTTCATTTTCC
GGATCAGAGTCAGTGGTGTCAGAGTATCGATAATGGTCTGGCTCATTGTCGCTAACGTCC
GGGGTGACGGATGTTGAAGTGCTAGCCTCAGAATTCGAAGGCTCCTCCACGGTTTTCGTA
AAATACAACTTCACCTGGAAATGAAGACAACTAGCTTCAGTGTGTGTCATGAGGTAATCA
GAAACACAATCATCATTGCTCATTTGGATTATCGTCTTAGTTAAAAACTAACAGTAAAGC
AGTAACAGTTTTTCCAAAAATAATAATATCTCACTTGGATcttaatcccaactgcttctt
tcactgcttaccttgaagtttg
>NODE_298_length_344_cov_3.520349
ACAACCAAACAGAAACCAAAACAACTCAGCAAAACACCACCGAAAAGTTGTCTATGGAAA
TTAGACAAACAAGCAGCTGCGAAACCATCAAGGGAAAATGCTCAAGGTTTTCCTCTTCAC
TTGGCGGTCATACACGTTTTGTTTTTCCATCACCTCTTCGCCCCCTTTCTTTTTTAGCCT
TAATTGCAGTTTACAGGGAAAGGGTAATCACTTGTGAAACAGGGCGTGTTATTTTCTCGC
CCAGAGTGTGAATCCTAAGCAGGCCAATCGCCAGCTCTATCGCTCCATCTCTCCGCTGGC
TGAATCCTAATGGCTGGATGGAGAGAAGGAGCGCAGGGAGCGGGGAGAGAGAGAGGCTGA
CAGCGGGGCTTGACATGGGCATTAAATCATGCCCCGAGGAATCCTCCATCCACGGGCTCC
TGACAGCCGCGCTGTCATCACGGCCAGGCCACTTCCtatgcctcttgacaacactggagc
agaattag
>NODE_299_length_365_cov_7.257534
ATTACTTGTATTTTCTTTCCTCCGCGCTGTGGGAACATTCATTGGATTCTGCCCCATCTG
TTGTAATCAATAACGTGACCATCTTGTTTTTTTATGAAACGCACTTACTCTTAATTTCAT
CCACCAGTGGTTTTAGAGAGAAGAATGTGGAGTTACCTATAAGGCTTTGACATTATAAAT
CACCTCTTGAGACCAGATTGTACGGCAGTATCGATTGATCCTGATATATCACAGAAATTT
ACTGTCACTTCTGTTTTCAATTAAAGATACAATCAGTCAGATAATGACTTAATTGGATTT
TACAGAAGATTGAGTTTTATCGCCCCGTGCTTTACGAGTTTAGTTAAGGAAGTCCATTTT
ATCACGGTTGTCAGGGGCGACCGCCTGCCGCTGCCTTGTCCTTCTGTAGCTGCTGCTGCC
CTGTGTACAGCGCAGGGGAGAAAAGTGTCACAGGATTGGTTTTCCTTGAGCTGCCTCCGC
CTCCATGAATCACGCCCCCCCATAATAGa
>NODE_300_length_571_cov_10.315236
GGCTCTTTTCATCAGCTGTCGTCATCGCCTGCTAAGACAAAGCTCCCCTCCTTCCAATTA
CAATAGTCTGTTAATATTAGATTGATTAATTTCAGATGAAGTCGGGCGCTGGCACTAATC
AGCCTATTATGAAAATCCCTCCATCAAGATTTTCTGCTTCTCTCGCGCCGTAACTTTTTG
TTTGTGTGAACCATATGTCCCAAATTAATAAAGCCAGGCGGTATACTGAGGCCTCTTCAC
TCTGTCACCGCTCGTCACAGTAGGATTGGCCTCAAACTTATTCTCTCCCTCCCTCTCTGT
GTCTCTTCCTCTCTCCCCCTCTATCTGCTCTCCCTCTCTCTCTCTCTCTCCCTCTCTGTT
CTTTCTGTTTTCACGCAAGTGTCCCAGTTAAGAAATTGCTTACATCCCACTCAGTCTGGG
GCTGGATTGAAATTTCCCATAGGGTATGTACCAATATGCAGAGAGCACACTTCGACAGAT
GCCATCAGAGAACAAGCATATGAATTACCAGGCAGCCTGCCATCTTTGAGTTCAGACAGA
ATGGCATTAATACCTGATTACGATCCAAACAACAACACAACAACAACATGAAAGCCAAAG
CAACTGGGAGCAGGTAAAGGTTTCATCATTTATATATTAATGGATTTACTAACAAAGACT
CTACACTCTCTCCCCCCCCTCTCCCCCTCGCCCACCTCAAAAGttaaaatgtcat
>NODE_301_length_571_cov_3.831874
CAGATGTGCCGGGAAGAGTTTAAAAAACAAACTCCCTCCACATTCTCCCTCATTTGTACA
CCTCTGGTAGCAGCTGCACACTATATTCCACAATAACAAAAGTGTGTCAGTAAATGTCTG
TGTGTGTGATCTGCATCGTGAGTCGAGGTATGTGTGTACATGTATGCTTATCTGGAGCTC
CGCTCAACAATCAACCGACCCCCCACTTCAATACACACACCCACACACACAAGGCTACTT
CAGAAGCCGAGCCCCAGACAGGGTGAGCAGATCAATCAATTACATCTCTGCTCCAGCAAT
CAAACAAGGTTATTATCAGGCAGCAGCTCACCGACCTGGAAAGGCCTGGCCAATCAAAGG
CTGCTGTGATGTGGGGGCTGGCACTCGCTCATGTGACAGTAACACAGAGTGGCAGCTCAT
GTTGTCAAGGGATAGAAGGATGGAAAGAGGTAAGACAGACAACTGAGGCTGAATTCAAAG
CAAGAAAACGAAGGATGTGTGGGGAACAGGAAAAAAACAATATCTGTAAATCACCCATCT
CTGGCAATCTGTCTTCACCTTGACATTGCTCAAAGGACAAGAGAAGATAAGAAAAACACA
ATACAGTTCTTTGTAAATGCGTTTTATAATTTTTCTGGATTTGAATGCGCAGTACATCCC
TGTCATTTTTCCTATctttatttggctagattacttccccgaaaaatgcaggaaa
>NODE_302_length_231_cov_5.476191
ATTTTCAGCGCATGAAACGCTGTTTCAGAGCATAAAAACAGCACTCCTGCAGATTGTCAC
ACAAAATGTTTACAAACATGTTTTGACTTCACAGTGTCTTCAAATATGATAAATATGAAG
GCAAAAGCTGTTTCAAGTGACATTCTGTCAAGATTTTGAGAGGACACACCGTTTGGCCAA
AGTGGCATTTTCAGCGCATGAAACGCTGTTTGAGAGCATGAGAGCAGCACTCCTGCAGAG
TTTCAACGACAATGTTTACAAATATGTTTTGACTTAAAAGAACAATGTTTACAAACATGT
TTTGACTTCTGAAGGTAATGTTTACAAACATGTTTTGACTTTTGAAGGCAATGTTTACAA
ACATGTTTTGATTTc
>NODE_304_length_414_cov_12.799517
CAGACCACCACCTCCTCCACTGCCGCCTCCTCCTCTCCTCTCATGCTCTCCATCCCTCAT
GCCTGTTAAAGGCTTGTCCTGCAGGGCCTGGATGCACTTGTGTGGTACAACAACAGAGAA
ACCGCCCAAAGCTCTTAACAGCTCTTCCTCTCCACTTCCTCCCTCCCTCCATCTCCACAC
TGCTACCACCACCAGCTCCTCTCTCCCTCTCCACTCTGCTCTGTCTTTCCCAGCTGCACC
GGCGAGCTGTTCCGTATGAACTGCTGCCAGCTGAAAGCCTGCTACTCCTGTGAGATTGCT
ATTACTCAGTGCAAGCAGGGCTCTGCGTAGCCAAAGGGCTGCTCTCCGAGCTGTAGATCT
CCATGTTGTGACTTGTCAACACGGGAAAAATCGTTACCAAGGCTGAGGCACTTCCATTCC
ACACAGAGGGGGTTCTGATTGCGACCAGGCAGACAGGCAGGTACTGTACTGGAGGTATTA
GGACGACTGCCGTTGCCTGATTTTGTGCTGCAGAGGATTCTCTGCTGAgaaagaaggcac
tttgaaattattagataa
>NODE_316_length_562_cov_6.391459
TCCACTTTGCTGGGCAGGAGCAAGCAGGGGCTTCGGGCACCCCCCTTGGACTCCACCGCC
TGCAAAAGCACCTCTAATTGTTTCTCTTTGATCTTTTTCAGTATCGAGTGGGTCAACGCC
TTCAATTCAGCCTCGGACCCTGCGTTGGACTTGGCCACCTTTGTCGCTTTGCCCATGCAG
CAGCCCCCGGAGCCATGCGTCCCTCTATCCGCCTCCCCGTCGCCCTCCACGGGCGCACGG
CTCCTCCAGAGTCGCCGGACGAGCCCCGATCGTTTGGTCCTAAACATGCGGGACGAAAAG
AGGGTTTCCCGGCTAAAAAACGAGCATGGTGTCCGCAAATCATGAAGATTCCGGGATCCG
AGTCCAGGCAATGACAAGCAGCCTGAGAAAATACGGTGGAAAAACTGGGAGCTGGATAAG
CAGAGGAAATCTGTAGCATACGCCAGTCTCTGTGTCCTTCTCCTGCAGACTAGATGGCCG
AAATGAGCAGTCAGGGTTCACGGGACAGTTAGCTTCTCCTCCGGGGATCCACGACCATCA
CCTCCGGGCTGTTAAGACTACAACACACCTCTACAGGGACAGGGGGAGCCTGCTCCAAGC
CGGCTGCATGTAAGCCAGAATGTGTTGGGTGATGTGCAAcctacggagcagagagctgac
ccctttaccaagctgctccggtggcgatctcacagcacataaacac
>NODE_317_length_462_cov_15.372294
CTCACTCACTCACTCACTCACTCACTCGCTCACTCACTCAGTCTCTCTTTTCCCCTCCTG
TTTTTTTTTCTCCCCTTCCTTTAGTTTTTGACAGCATCATAATAATCTGGGTATCTTCTT
GATCATGCCCCATGTTTTTTTTCCCCCTTCTTTTCTTCCTCATCTTCTCAGAGACGAGTT
TCAAATTGCCTGCGTCAGGACTTTGCTAATTAAAGTCATACTTTCAAAAATGCCATAATA
ACTGTTAATTAGCTTGATGCTATTTTCAGCATAATTTGCTAATTAGTGGAAAACCTGTAC
AGCGTTTCTCTCTAATTACAGTATGGCTCCGCACGGCGCATCTGTGCCTTGACTCCAAAT
GATACCATTACAAAGTCCCGTATTACGCATTCTCTCAAAACAGTTAATTGCCTCCACAGA
TAGTGAGATACTTCAGTCAGCTGATTTTTATGGTAATAAATGGACAGGCACAGACAAAAA
CCACCCTGGTTCATATTTATGAAATATGAAAAAGGAAAACAACCTCCTTATGAGATGCAT
GGAGTTAGTTTGGAATATAATCTGGTTGGTTCTGTGATGATTTTGTGTGCTCATGCgttg
agttac
>NODE_318_length_342_cov_14.219298
TTAAACTTTGACATTGCTGCTTGAAAAATGCCTGCCCTTTTTCATTGTCAAGTGTTACAA
ATTGATGAAATGAGTTCATCGATGTTCCCTGGTCATTATCTCTCCAGTGGCACTTTGTTT
TACAGACAGTGGGAAAAGGGACAGTGCAGATTAGAGGCCCAGGCACAGTTTATCAAACAA
AATCTAATATCATCCATAAGAGAGGAATCTGGAAATCAATACTTCATTACTAAATTGTTA
GTGGGGATGAAGAGTAATTGTGTGAGTTCAGAGATGTGTCTCGGCGGCCGGGGCATAGGA
AGTTCAATGTCACCCGGGAAGTGATAAGTAAAGGCACTGATGGGAAGAAACATTTCTGTA
ATGGGGGGTGCTGTAGCAGGGCAGTGGCCTGAGCACAGAACAGACAATAGACACTGGTTT
Gccattgattggctcagctataaagatggaatggtttaaagagccagagaaggaaagagg
gggaga
>NODE_319_length_466_cov_6.886266
AAACTAGCGCAACAGTACAATGCCGACGTCAAACAAAAGCTCGTCAGTAATGTTTTATAC
AAATCCACTGATATAATAATTATACTATCCCCAGTCCTTAGTGGAGGTTGATTGTTCTTG
CTGTGAGCTAACACACTTAATTGTTGTATGCAAATGAGAGCAATTACAAAGCTTTTAGGT
GAAGAGATGACAGCTGAGGTTGGTTCTATTGGGGGCCTCACCCAAACAGTTGTCATGGAA
ACCACATAGAGTAACGCAACTGTCAAACGGATATAATCTCATGATATGTCCAGAAATTGC
CTCCTCTCTACTTTGTGCTCGCAAAACCGATCCATATGAAAGGGAGATTCTTTGATTACT
GAACAAATTGTCAATTTGTGTTTTGCAAAGGGAAAGAGGGCTCATTTGAGGAAAAAGAAA
TGTTGGAATGGATTCAATTTCCAAACCAACACTTCATAAAAATGTAAAATATGCTCACGC
ACATAGTCCAAAATGCTTTGAGCATTTTTTTGTAGTGTCAGTAattagtcacgtgtggct
aaaaggaatttacgacaattatttttatagtagtcattcagcacacacatcttttgtgct
gtgaagtcgg
>NODE_320_length_519_cov_10.001926
CATACTCAGAGTAATAGTAAACAGAGGGGAAACGTTGATCTCACAACAATCCCTCTTTGT
GTGTAATACAGCTTTACTACTTGAAAATGGATGAGGTTTGAATCAGCAAAATGTTCATAG
AACAATTGCAGTAAGATAAAGGGGCTTTGGTAGTTCCAAATATGAATCATGCATAAAGAC
AGAAAATAGATTTCCACCATTCATTCTAGTTAGAGGACATACTTTACAAATGCTGTATGT
AGCTATCAGGGCACCAGTAAAATAGGTCAATAGATTGTGTGTGTGTCTAATCTTTGATCA
GATGGTGTTCTCATCCAGGGCTATTAATGTGCTGATCCACTAATTGGGAGAGCTTGCTCT
CTTAATGCAATGGCCTTCTAAATGTGTCCGTCCCAGTAATTTAATAATGGCCATTTCATG
CTACTCTGACTTTTCAAACAGCTTGCTCGGGGCAGCTACAGGGACTGGTTATTGATTGAA
ACTCCTAGGCTGCCTGGGCTAGGCTCTGGGTGAGAGAGACTGATCAGCCTGCTTCCCAGA
GTCCAGATGCAACCACAGTCCAACCCCCTTCCACCCCAACACACACACACACACACTCAC
ACACACACACATACACATCTCCGCATGCTGCTCGTAAACACACAAacatggaacattgac
tca
>NODE_323_length_327_cov_4.351682
TTGTCCTTTGAAATCAAAACATGTTTGTAAACATTGCCTTCAAAAGTCAAAACATGTTTG
TAAACATTACCTTCAGAAGTCAAAACATGTTTGTAAACATTGTTCTTTTAAGTCAAAACA
TATTTGTAAACATTGTCGTTGAAAATCTGCAGGAGTGCTGTTTTTATGCTCTGAAACAGC
GTTTCATGCGCTGAAAATGCCACTTTGGCCAAACGGTGTCTCCTCTCAGTATCTTGACAC
AATGTCACTTGAAACAGCTTTTGCCTTCATATTTATCATATTTGAAGACACTGTGAAGTC
AAAACATATTTGTAAACATTGTCCGTCGAAATCAAAACATGTTTGTAAACATTGTCTTCA
AAAGTCAAAACATGTTTGTAAACATTGCATCCTAAGTCAAAACATGTTTGTAAACATTGT
CCTTTGAAATCAAAACATGTTTGTAAACATTGCCTTCAAAAGTCAaaacat
>NODE_325_length_663_cov_9.784314
CATACCACTCTCCACATGAAATACACAGAAATTGAGTGTAACTACCTTTAAATAAACAGC
CAAATTTAGGGAAATTATTTTGCATAGAGAATGCAATCTCTAATTTCTACCAGGAGGTTA
TATTAAACCTAAGACAAGCCAAAAGCAGTAGCTGGAAAACAAGCAAGTAAAGAGCAACTC
AGAGATGCAGTCTGCTCTGTTTGAGTAAGGATGAGATTATATTGGATTAAAGGGGATTTT
TGCAATGCAAATGAATGCACCTCAAATCAATAAGGCCTGTTCTACTCAATATACAAACTA
ATTAAGAGGTAATACAATCAAACCTGAATAAAATAGATTGTGCAGCTTCCTCAGAAAGAA
ATCCAATCAAACCTTTTTATGTGAAAAGATAAAATCTAAAGCGATCTTTCTTTGTACGAA
TAATGACCTCGGCTTTGTGTCCATTTAATAAGGAAAACTTGTCTTAAGAGGTTACGCTCA
ATGTGCATATTCTAATCAATATGAATTACATAGGGTTTTATCTATGTTATCTGCTCCAGA
CTGCTAAGCTAATTAATGTTTTATCGAGTGTTTTAACTCAATTATTTCGCAAAGTCAAAG
AGGTTCAACACAATTTTCTATGAGCTGCCGGAACATTTTCAGTGGGGAGGAAGCAGTCAA
GTTGTGCAGCTTTTAAAGGAGACACAACTACCAGAAGACATGTTTTAATCTTGGAAAAGT
ATTCAGCTCAGATGTTCAAGGGTTGGTGCAACTATCTGTGAGGCACATTATTTTATGTGT
TTGTGGAGCTCCatgcctctctcatac
>NODE_326_length_529_cov_9.440454
CCCGACTTTCTCTCCAACCGAGTCGTCTGGACCAAACTGGACTAAAAGGAGAAACGGTGG
GGGGAGATCCGCTCTTTCCAGGTCATTCACGAGGCGCTCTCCACATTATATCCCATGATC
TACCATAGCGACGTTCTCGCAGACCTTGAAAGCCCAGCCGAAAACCTTGACGAAACTGGA
AATATAGTGCGAGAAGCAGGAGGGGAAAAAAACTCACTGGTACAATCTTCTCCTCAAGCG
ATCCTCCCAAAAGTTGTCCTCGTATTTCATGCGTGCGCCCGGTCGGTCTAATGGATGATC
GCCATCTTTCCTGCTTCTTCTTTGCTGCAGCTGCAGATGACCTGAGATCCGTCTGTCTCT
GAATAATGAGCAACCACACAGACAAGGAAGACAATCTGCAAAGCAGGCTACACAAAGAAG
TTTGGGAGACTAGCAAGCACCAGAGGGTGCACAAGAGTTTACGATGAGACGAGGGAGCAT
CAGCAGGATGGACAACGTCTATGGCTGAGAAGCTCATCCTTCATCTAGACTGAAGGCAGA
TAGTGTGCAAAGCCTTATCAGCGGCTCAGACCACCACCAGATACATGCGGCCGCCGTGAA
TTTTATATAGGCATGAATACTATGTCTGTGCCACGTCATGAGGTTATCTGCAGTTCACTT
TGGTGCTGGTGAt
>NODE_327_length_430_cov_17.534883
CGTATCAATTTATTGTTGTTTTTTTCTTACATGTGTTTTGAAATCTAAACAAAAACAAAG
AGTATAAAATCACTCTGGGTATCTTTCACAAATAATTCTCCAGACTCATATCTGCTCTTT
GTTTTATACACTATGTAATAATCACGGATCAGAGCTCTGGCCATACATTCATTCATCCAT
CCCTCTGGTCATGGCCAACACGATACTGTTCTATACTGTGCTCTGCTTCTTCGATGCCTT
GGCAGCAAATTAAGTTAAAGCCTGCGTGGAAAAAAGAAGCCCTTAAATGTTGCCATATGC
AGGATTGCATGGGAACTTCCTGAGGAACACATGTTGTTCTGGGTCTCTCGGAGAGGTGTT
GAGTCTGTGTAGTCTATAGAGTGCGACTCAGTATGGTGGACCACTCAACGGCGGCAACAG
AAAACAACCATTTACGGTGTACCATAATATTTTGGGGAAAATGTCACATTTAAGACCTGT
CAATTCTGAACAGGTCAGCGGTTGTTGTATACGTTGTGCCATGTTACACGGGGACAGTCA
GCTCCAACTAAACGCTGAATGTCAAAGTGCTCAc
>NODE_328_length_621_cov_5.774557
TGAATCAATGTATAGTGTCCAAATATTAACAAAAATATTTATACATTTTGTAAGAAAAAA
AGAAATGAGGAATCTCAACAAAAAGTGTCCTGGACTTACGGTCAAGAGCGGAGTATTTAC
TCAAAGAACTGCAAAGGACACTGCCATTGTTTCGAAGATAAATATCCGAAAAATATAAAG
AAACAAGAAAATGTCCCTTCACATTATCACTATACATAATATCATTATATGTGTAAATGT
ATCCAATTTAGATGTGTTTTACATCAAAAAATTGACATATTTTTATTGATTTTACTGCAA
TTTCTGTGCATTTGAGCCAAATTGTTATGTGTACAAAAGCTATATTGTGTATTTTATTAA
ATTAATATATAGTTGTGTTGCAATATACATGGGCTTATATTGTATTTGGCAAAAGTTGCC
TTAGTAGCTGTCGAACTCTGTGAGTTTGCTTTAGTTTGGGTTTTTTTGTTGGTGTTTTTT
TTTCATCTCTATTCTGCATCTTTGCAGGCTGGCTTCAGTGCTTTTGAGATGTCGCCTCTT
TTTACCCTGAGATCCAGCTGGATCAAATACAATAACTGTTGAAAGCTTAATGAGCCAGCT
GATCTAGAATACAATTCAAACCAACGACAAAAAGCAACAACCACAAGATAACAGTTTGAA
TATTTTTACTGAGCAGATTTTTACAGGGCAGCTATTTTCTTTAACAATAACTAGTATGCG
TAGTTTGTGTtcattatgtttttactttcttaccaaaaaagaaac
>NODE_334_length_689_cov_6.904209
ATTCTCCTGCTTGAGGCTGCAGGCCACTCTTTTCATCACCACAATGTGCAAGCCAGCGCA
GACTGGCCATGTGAGAGTGGAATGATCACTAGGTGAAAACCACACAGGCCTACAATCTGA
ATAAGTACGCTTTCTTTCGAAAATGAATTAAAAGGGAGTCAAAATAGGGTTATTCTACAG
TGAAGGACTCAGATGCGCGTCCGTGCGCACAAAACAGGCAGAAAATACACAATGTAAGCT
GTAAAAACCAACAAATAAACAAACGAATGAATAAAATACTGTATGCAAAGTGCCTGGAGC
ATCCAGTGCGCTTACCTAGACTTGGAGGGGGGCTGAATGCGTTGCCAGCGTTAAGACAGC
GCGCAGAGTTAATGAAATATCTCCAAATGGGAGTCAGGAGTGCGTGCAGAGATAAGCCTG
ATGTGGTTTATATACCCAGAAAGCAAGTGCTCCTCTTCTCATATTGTCCAAGAGCGTTTG
CATAGCTGGCCAAGTGGCTCTGCTCTTGCTGACTCGCTAACATTGCATTGTGTTTGTTTT
CCCCTTGCTATGACGTGTGGCAAAATATTGGCCATATGTCCATCGGCAATAAATTGTTCT
TGAGCGCAAACACAGCTCCCCGAGGACGGCGCTTTTAACCCACACTGGCAGTTTTCTCCC
TGCGAGATGTTTTAGGGACACCAAACTATCTGCTGCCTCATGTAGGTACATGATAATGTT
ACAACAACCTGTTTAAGAGATAATTGTGGGCGTGTGGAAGCGCCGCTGGTTGATCTTTTA
TACTGTGACCTATTATTCCTCACACGGGGCTCTCTAATAAATCGCTTGGTAAc
>NODE_335_length_520_cov_4.082692
GTCAGTCTGCAGGAGACGTGATATGCATCTGCATGGTAATGATTATTTTTAAATTGATTC
CACAAATTCTTTGGAGAACTCAATTCATTTGTCTTTTTAATAATACAAAATTTAATAATG
AATCCAATTTGCTTCTCCTCAGTGGCCCCCTGGATTATCCTAGGATGCAGAATACCATCC
TGGCATCTAAATGTCTTCAATACAAGATTAACAATTGACAAAGGGTTGCGGGTTGCAGGG
TGATTATTGGCTGCAGGCGGAGATTAAAGCAAAGCAGCAGCACAGCTGACAGTTTGGTTA
TCTCTTTTGGACTAAATGAAAATCATGGCCTGAATCCATCAAAGGAGATTAGGAAAATGT
GAGCCCATTACTGATGTCCTCTCACAGGTTGGTGTGTCTGTATATGTCTGTTTTTTTTTT
TTTTCCCCAGTCTTCGATTGGAAGCCAAATCTGTTGATTCCCCTCTGCCGCTCAGTGAAG
TAGACATCCCCCTTCCACTGATGTCAGCAACCTCATTTGTGTATGCACTTGAGAGCTGTT
GCTTTAATTTTCTTCCGAACGCAGCTGTGTTAGCTAAAAAGAGGAAACTCGCAGCACCTC
TGAAATAATGAGCTAgttaggattctgtgtagcactctatatggcctataacagataatg
taat
>NODE_336_length_403_cov_15.302730
ATATTGTTTTTTTTTTCTTTTTTTGGGGGGGTGGGGGGCATACTGATGAAAGGTTGATTG
ATATGGTGTCAGGCGCTCTGTGATGGATTAAATTGTGTGTGCAGACGTTGTGGCCCTGGC
CAGTCATGGCTGTTGCTGCCTTTTCCGCCAGCCACTGCTGCGGCAGCTTTAAGAAAATTT
GATTTTCGCAGCTCAGAAACACACGGCAGCCCCTTTCTCTCCGCTGCCTGACTTCCATTT
AGTTTGAGAGTGCACAAGTGATTCTTTATTGGATGAAATCTGCGCCGGATTGGATAAAGT
GTTAGAGCGCTGAGCCATCTATCACTATCACCGCCCCAGCTCCAGTTTCATTTTAAAAGA
AAAGAATGAAAGCAGAAAAAACAGAAAGAAGAAGAAGAAAAACAGACAGCCATAGGATGT
TGGAGATTTGAAAATTAACTGTGGCAAGGGAAAAAAAAGATCTATCCTCCAACCACTAAG
CCTGTTTCCTCTGTTGGAGGATACCAAGCTTTTCTCTGTAGAGATGCCCCCGTGACTCAC
TAGTCTc
>NODE_343_length_406_cov_5.839901
TTCACTTTCAAATAGATGTTGTTCTGACACTAAAAGGTTGAGAGGACAAAGGTTCTGTTG
TGGAAAACAACACATTTCCCTGATTTCCTCGACAATGCTCTCTCATCTTACAGGTATCAC
ACGTCAAGGCCTTTTATTCAATAATTACAAGAGAATATCAGTTTCTGATTGAGGTGACAA
TAACAGAAAATATAGTGTGTGGCTCGTGTGTAAAGTAAACTAAGCGGCACGGGTGCTTGT
TAGGATAATATGTCCTACTCATTATCTAGAGTAATAAGTGTATCAAATTCACATAATCAT
GTCTAATTAGTATCAGTAATTATCTTGTTGGGCCCAGGAATATTAATCTTCAGGTCCCAG
AGGGGAGGGAGCAGAATCGCAGCAAGAATGGGAGAGAGAGCGAGGGAATCATGCTGAGGA
GCACCGACTAAATTAGCATGCTGAAATCAGAGCAGAGGAGGAGGAGGGGGAGGACGGGGG
GAGAGAGAGCCTCGGAGTAGGAGAATTGAAAAGAAAATGTGAAACTTTGTTTTAGAAaaa
gtggcggatg
>NODE_344_length_401_cov_8.174563
TTTACATTCCTTTCATGTGAAAGTTTTTTTCTTCCTGACTTATTGTAAAAACAGCGCTAG
CCCAGGTTTCTCTGTTCATTTACTGTAAGCTGTTTCATGTGCTTGTGAGTGCACATAGCC
TCCTGCTCTCAGGAAGGGAAAAAGCATATTCTTCCATCCCCAGGGGAAATAATTAATCCT
TACAAGGCTGTCGCATGTTGAAATGAAGCGAGTGTGAAGCATTTAGCCCAGGAGGCATTG
CAGGCTGTCGCCCGCACAGGCACCTGTTGTTGTCCCTGCCCTACATTTCATGAGAGAGCG
CTGAGCAGAGGATAACAACATGCTCCACTGATGGCAAATGAGACACACAACTGCAGATGC
AGGGTTGTGTATGTGCGTGGGTGTGTATGTATGCACATGTTTTCACTTTTTTTTTCTGTT
TTCGTGCATTATGTTTGCATGCACGACCACTCCAGAGAGTGTGCACAGGTGCAGGAAAcc
ccctaccttatgaggaggtgagggctcgcacaaaagagtcggtgctggctgcctcagagg
gtgtt
>NODE_346_length_406_cov_9.376847
AAGTCTGACGTCCGTTAATGTTTTATTAGCATTTCATTAGTATGCTCGTGAAGAGACCGA
ATGATGGAATCCAGCAGTGTGAGATTGTCTGTATTTTTGTTTAGCATTTGCTGGGTGTTG
TCGCTTTCGGGTTGGGGGCATGCAGCGGGGAGTCGAGAAGCACCCCACACCTCACGCTGA
GTCCCCCTGGTGCTGCCCCCTCTCATCTACGAGAAGAGTCTTCTTCTCCCCTGCTAAGTT
TGCAAAGTCCAATTTTCAGCTAATATGGAGGTCGCAACAGCAGGCGCAGAGGGCGTAGTA
GGACATAATGGCTATGGGATTGTAAATATTGGTTTTAGAGAGACACAATTGGAGGGCAAG
CGGAGAGAAATTTCCATAGAGTATGTGCTAGCACCATTGGAGGCCTTGGTGCAGCAGAAT
AGATTTTCCATTCTAGTGTGTCACATTAGATTTTCGGAGGTGCTCAGTGGCAGGTACATG
TCATTAGTAACACTTTAGCACAGTAATGAACCTTTTTATTTATCCGGTGCTTCTCTcatg
aatgaataag
>NODE_348_length_623_cov_5.977528
TTCCTGACGTCGTAGAGACTCGGGAGCAGGCTCAGTGCGATCGCGGCGGCAGCAAATGGG
GGGGTAGACACAAGTTTCGTGTCTCTAGCACTAACCGTTTGCCCAAACCCTCACCCCAGG
CCGAAACCCTAACCCTAACCCTAATTCCGGAGCTTACGGTGGGGGCTGGCCCATACAACG
GGAGCCAAAAAAGTGTCCCTACAAACCTATACCAATCAACTCAGAGCGGTCTGAAACGCG
CTCTCAAAGGCCTTCTACGGGAACTTATCTCGGCCTCAGCACTACGACACTGGCTGCGTA
CTGCGCGTCCCATTGTCAGTGAATGGGAGAAGGTTTTGGccaatatctccggaaccagac
gtgctagacacctggaaatgccacctgccccacctaatttggctatgccgaagacgccgg
tctcagtcccgagtctctacgaccttcccgtcccgagatacagcaaaaaatcacaggTTA
CTCCCACTTCCTGACGTCGTAGAGACTCGGGAGCAGGCTCAGTGCGATCGCGGCGGCAGC
AAATGGGGGGGTAGACACAAGTTTCGTGTCTCTAGCACTAACCGTTTGCCCAAACCCTCA
CCCCAGGCCGAAACCCTAACCCTAACCCTAACCCTAACCCTAATTCCGGAGCTTACGGTG
GGGGCTGGCCCATACAACGGGAGCCAAAAAAGTGTCCCTACAAACCTATACCAATCAACT
CAGAGCGGTCTGAAACGCGCTCTCAAAGGCCTTCTACGGGAACTTAT
>NODE_350_length_403_cov_15.516129
TTATGTGCCACCACAATAAAGCTGCTTTCCATCGCTTTGGGCACACTTTACTGCTGCTCT
TGATATCAGTATTAAAAGTGATTTGCAGCTCCGTATGTGGCAAGGAATCAAAACTTAATT
TAGGCAGATAAAGATGCCATTTGGGAGGGAGATAAAGTGCTGCATCATGGGAGATGTGTT
CCCCAGCTTGCTCTCAGCTCCTCACCCTTACAGCGCCCTCAGATTTACTAGCTCTTTTTT
CCTGCTCCATAAAACAGCAAATCTGCTCGCCAGGCGACACAGGCAAATGTTAATGGATTC
ATTTGTCAAGAACCTTCCACTTATTTACAGTCCTCTTCCATTACCGTCGCTCCTCCTGCA
AGAGAAAATCCAGTGGCCAAAGTCAAAATATCGATTTGCCTGTCCATCAGCCTGTGAGTC
ATCCTGTAAAACATGCCGAGCCAAAGACACTGCTGCCACCAGGAGTGTGTTTCAACATGA
CAGTTACACAATCAGGGTACAAGCTTTTTTTTTTTAAACCAAAGTTATGTAACGGACTAC
AAGTAAg
>NODE_351_length_495_cov_11.628283
GTCACACTTAACCGAGCCCAATACCTACTATTAAGATGGCTCGACATAACAGGACGGCTG
CCAATAATTGTACATAAAGATATGGAAAAGCCACAGTCCAGCTATGAATATTTCATGAAT
TCCGACACAAAGAGCATGCTAAAAGGATCAAAGAGAAAAACGGGAGAGGAGTCAACGTGA
ACATCCAAACAATATGCAAGAATCCCGACAGTATAGGTCACATGCAAAAAGACCGGGGTC
ACACTGAAATTGTCCATCAGTCAGACAAGCAGAACTGATTTGGATGCTAAATAATGGTTT
AGATATTCAAAAATTCCATATATATGCGAAAGGCTTCAGTGCACCCTGGATCTGGCCTAT
CAGAGGAGTGCTCTGCCACCACACTCCCTCATGCAGACCCACGCTATGCCTCTGAGCCTA
CGACTAACATGCACGCACACACATGCAGATATGCAGACATCCAGACACATAGTACATGTA
CATACACACGGTCACATAACACACATGCACTCAGTCTCATACCCCCAGACAGACATAAAC
ACAGACATATATTATACACATAGTGTCTGCATCCAATAAAAatgaaatcagcattaaata
aggttcatgattacttccaataatttactggaagctttg
>NODE_352_length_330_cov_8.075758
CTGTCTTCTGCTTATGCTTTCATATCCCCTCCCAGGAGTGTGTGTGCGTGTTTGTGTGTG
TGTGAGTGTGAATATCTTTGACTGCACTCTTCGCGCTCATCTCTGGAGTGCAACTCTCAC
AGGGCCAATGCTGCTCTCTCTCCTCCTCGCTCGCCCGGCCCTCTCTCCCTCTCCAGGTGC
TCACCTCTGTTGATTGCCTGTGGCCTCTTGTACTGTGAATGTTAAGTCCTGCCATTTTGC
CCAGATGCATAAATAATAACAGTAATTACTGGCCCAGCAATCAAAGTGTCGCCCCAGCGC
GCTGGGCCTGTCTAGGGGAACAAATCGATAGGCATCTTAAAAGCCACATTGATTGTAGGG
AGGGGGAAAAACACCAAGGGGGATGGGAAGATAGATAGAGACAGCCAGAGAGAGAAAGAG
AGGGGGAGGAAAGGAGGAGAGGTGTGATAAGAGAGGGATGTTTCAAAGTAAGAA
>NODE_357_length_313_cov_8.482429
AAGACTTCCTTTATTGGAACATGTGCAAGCAGTTCACTCACAAAGGACTTAAATAGGATA
TTTTCTGTTCCCTATAGTTGCTTTCCCCTTTTAAGTGCCGAGGCAAAAAAAGTAAGTTTA
CAACTCCCTCCTCAATGGGGGCTCTTCACTCTCAGGTTGCGGGGACCTGAGTGACCTAGG
AAAGTTAATTAGGAGGCGAACAAAGAGCGAGCTGGAGCAGAATGCCTCGCCTCTCCTCCA
GCCAAAGATGTCATCCATTAATTAGGAAAATCTTTAAGGTGGCCTTATTGAATTTACAGA
AAGCCCCGTGGTTGGCGGGCAACAGTTTTTTGATCAAGCCCTGACTCAAACAATGCCTTT
CTGGGGGTTAAAAAAGAAGAAGAAGGGAGGAGATTGGTGGTAGAAGACGAGAGGCAGAAA
GGGAAAAGGGGGGGAGAAAAAGAAACGTATGGGTCTg
>NODE_359_length_256_cov_4.335938
CGGTTAGTGCTAGAGACATGAAACTTGTGTCTACCCCCCCATTTGCTGCCGCCGCGATCG
CACTGAGCCTACTCCCGAGTCTCTACGACGTCAGGAAGTGGGAGTAACCTGTGATTTTTT
GCTGTATCTCGGGACGGGAAGGTCCTAGAGACTCGGGACTGAGACCGGCGTCTTCGGCAT
AGCCAAATTAGGTGGGGCAGGTGGCATTTCCAGGTGTCTAGCACATCTGGTTCCGGAGAT
ATTGGCCAAAACCTTCTCCCATTCACTGACAATGGGACGCGCAGAACGCAGCCAGTGTCA
AGGTGCTGAGGCCGAGATAAGTTCCCGTAGAAGGCCTTTGAGAGCGCGTTTCAGACCGCT
CTGAGTTGATTGGTATAGGTTTGTAGGGACACTTTTTTGG
>NODE_360_length_352_cov_2.650568
GAGACATTATTCTAGTTACATTTATAGTAATAGACAGACGAACACACCTTCGATTACATT
CATATCTGTAAGCAAATATTTGACAATTCATCCAGTCTTATGTCTTCTGATGGCAGGGAG
CTGGGAGTTTATTGTTATAGTTTACAGTTTTTTTGTTCATCCACCTACCTGTGCATCCAT
TAGAGCTTACACACAATTGCTGTGAACAATTGTAAGACGTGAGCCAACAGTCCTCAACGC
TTCCTCGTGACAGCATCAACACCCCTTTTTCCTGTGTCTCTCTGCCTCCCTCTCTCCTCA
ATGGCAAAGTCAAAATGGCAAAGCCCTCCAATCACATTACTGTATACCCGGGAACATTTA
AATGCTAATGTTATAAGCTCACATGCCTAATATGATAAGCTGACAAGCTTATTATAAGCT
CTGAAGTTTTAAGAGTTTCTTCCATTAGTTAtcacaggaggcattaaaacttcagagctt
ataataagcttgtcag
>NODE_361_length_484_cov_11.150826
CAATCAATAATTGCTTATAATTTTTTCTCAGGAAGGCTTACACTATAATCTCAAAAAACA
GTGTTTCTTAAAAAATGTGATTCATGTTTTGTGTCAGTATGTGTAATCGCGTCTCCAGAG
TGTGATTACATTGTATGTCAGTTTGTGTATATTTTTGCAAGTGTGTTGTGCTGTCATGTT
TGTAGCATTCCATGTGGGAGGGTCTGTTGATAAGTAAGCCATCTGTAGTGTTCTGCCGAA
CGACATGTTGTAAAGCGCGATTTGAGAGTGTGGAGAGACTTGACTTGACAAATCTTGGCA
CATAATGAGACAGAAGGGAGTAAAGGCAGAAGTCTGTCCAGAGATAAACAATTAGATTTG
TCCCTGAGGTAAAGGCCATGCAATGCAAGGACTCTCAGACTAACAAAATCAATATGGCTT
CCAGTAAGAACACTCAGGGGGTAGAGTGATGAAGAGGTTATCATTCATTTCTCAGATTAG
GACACACATACACAATGAGGAACAGTCTCGCTTTAAAAATCAATATGATCACTAGCATGA
ACGATGCttgtcagtgatgtatgtatttgaaagtatgcatgtgctattcaactctctgtc
aaatgtgattggtgtaatgagacgtgat
>NODE_362_length_328_cov_7.487805
CTTTCTCTTTGTGTGCGCTTGTTGGGGGTTCCCCAGCCCTCTGCGGGGACTCATCATAAA
GCCCGAGTTGTGTTGTTGTGTTGAAACTGCACCAACTCTGATCTGAACGAGTCTTCCCAA
CAGTTGGCCAGAGTTCTCCTCCGGGATGCTCCTGCGTCACCGTCACCCAGCGTCCATCTC
CATCCAAACGTTCATTTCCTTAAACGGGGGGAGCTTCTCCGGTCGATACCTTTAATTGCT
CCCGGGTTCTATCGATACCGACCGGTTTTACTGCTCCATCACGAGCCACTGGGAACGGGT
TGCCCGGGAAACGGCCGCATGGCAACAGGATCAGAGCCTGGGGGTTGTCTGCTTCTAGCT
CTGCTCCCATTTTGCATCGCGTCTCCTCACTAGATGGTGTGCGAGCCACTGGAGAGTACA
CTTCCCCGCGCACGCAGCTCCGCATCCAGCCCAGCGAAAACCGGGGGAACCg
>NODE_363_length_380_cov_5.602632
ACTCAGCAGGCTTTCTTTCACAAAAGTATGAGTTTGTTCATGCCCATGTTTGAAAAAAAA
AGAAAAAAAAGTTAATTTCACTGTCTTGGAAAGCACCATGTGGGAAAGACTCTTAATTGC
TTCATAACAAATATACATATACTTCTTAGTACTCTACAGGGCACAGTGTGTACATTTCTA
TGTAAGGGTTAGATGATGCTATCCAAAAAAATAATTTTTCAATATGCGAGAGAGGAAAAG
GGGGTGAGACAGAAGCAGACAGAGAAAAAGAAGAAACCCAGCCAGCTTTTGACACCAGGA
GGCAAAGGGTTAAACAAGACCCCATCGTATTTTCATGCATCTTCTGCTTTTGACAGATGA
AAAATGTCAACTGTCCTGTTTGTATTTGGGAGTTTTTGCACTATTCATCTGCTTCATTAG
TGCCTGCTGCTCCTAGCCCCTGACAGCTGCCGGCCCCCTGCTCTCAGCATACACACACAC
ACACACACACACACACACACATGCACGCACGCGCACAAAGATGc
>NODE_364_length_466_cov_20.057940
GTTATGGAGTTCGTGTGAAAGACACACGGATTTCCACCCTTCTTTACCAGTTAAACCAGT
ATCTCTGGATAGAGCACACTCAAGTACAGCAACAGGTAGAGTCTCTGACCGCAAACTCTT
CCGTGGCTCCTCTGAAAATAATCTCTCCCCCTTTTTTCTCTCTCCGTTTATCTCAATTGA
GTTTCCAGCCCTTTTGTTCGCTCTTCTTATCACTTGGAAAAAGGTGAACCCTCGTGTTAT
TTTTATTTTAATCTTTGCTTTAATTGTAGTTTTTACCCTTGTGGTCCCTGATGGCTTCGC
ACAGTGATACTCTGGTGGTGTTCTTTGGGGCAACAGCTGGTGCAAATGGGGGTAAACTGG
GTTCGGATGAGAGGGAAATAATTCTCTTGGTGTGGCAAATTGTGGATCTACATGAGAAAA
AGGTACGGACCTTTCTGACCCCTTCCTTCGTTGTACGGTTTCTTGTGTAGCCAGAGTGTT
TGTGGCGTAGTGTCTACCTGTAGAAGAAGAGTGTTTGACATTTGAATCAACATGGTGTGC
TCTCTGCAGCCGTGCTTCATGCTAGCTAACGCTACATCAGAAACCGTACAACGAAggaag
gggtcagaaa
>NODE_366_length_455_cov_4.131868
GACGCGAGCCAGAGAGGGAAAGAAAGAGGAAGATAGCGAGAGAGGTTGGGTGTCCATTTT
AGGAACGCAAGTCTCCATCTTGAAGCTCACCTCTGCGGACGGGCGTCCACGTTAGGAGGC
GTTGAGCACCGAGCGGCTGTACAGAGTTTGGTAGTAAGCGCCGGAGTCCATCGCGGCCGG
ACCCGGGCTGTCGTAGATCTGCTTGGCCCCCATAGGGGAGCCGCTGGTGTAGCTGTTGTA
GGCCATGACCTGGTCCTGGTAGGACTTGAGGTCCATCTTCTGCTCGTTGGACATGAGGTT
GGTGATGGAGAACGGGTGGTTGAAGTTGTAGTGGGGGTCCAGCGACTTGAGGGCGTCGCT
CTGTAGGTCCATGTGCTGCTGCATGGCGCTGGGCAGGAGGTGGGAGCTACCGGCTAGAGA
CTGGGAGTGGAGCAGCGGGTTGGAGGTGGAGGAGGCGCCGGAGAGGGACAGGGAGGACGG
AGGGATGGAGGAGGAGGAGGAGGATGGAGGAAGGGAGACGGGCGGGCTGTGGAGGTGTGA
GGAGGACAGCGGAGGGCAGTCTAAAGGAACCAGGGTGTttctggggtgaggctggtcgt
>NODE_367_length_524_cov_10.154580
TTTATTCAAAAGCAAACATGAAAAGAGGATATAACCTCGAGTCAGAAGCCTGGACGGGCA
GAGTAAGATTGAAATTGGTCCGACTCTCCCTCTCTCTCTCTCTCTTGAATTGAGGGTCCA
TTGTAGTATGTCAAACAAAAGGTTTTTATCAGAGGCTCTTAATGTAACCCCCTCCCCTCA
CTCTCTCGGCCACCAACTCGTTCTTCTCTTCCTCTCTTTTCTCATTCATTTATTCCACTG
TGTGTGGAAATAGGCTGGGCAACAATTAATTTCAGAGTGAATTCAGGCAGGATCTATTAC
CCCTCTCTGCCTCTATTGCTCTAATGGAAATCTATTTCACTTCTCTTTTGTGTCCAATAT
AATTTAATGCCCATTTTATTAATGGCCTGAAATAATTACGGAAGGCTTTTGTGATTCTTG
AGTATGTTTCATTTAATTGTGTAATAAATGTCTAATCAGAGCTCCCATCTGAAGCCATTA
TGGCATTAAAATTAACAATTACGCCACAAATGTCTTGGTGAATGCGTTGGGGTCTATAGA
AATCGTTGCTGATAACAAGACACATATAAATCATTCATGAGAATTTTTTCAGAGAAAAGC
GGTGTGAGAGATAGGAGGATGAGAGGGAGAAAAAAGAAgtggaggaagaaaagaggagaa
gaaaggag
>NODE_368_length_502_cov_6.858566
GTATCCATTCACAGCTCCAGAGGACCTTCATTACAGAGCAAGCAGGTCCTGTCAACGTCT
TTTCATTACATGGTCCCATATATCCACCCCTGGTGTCCAAACGGTCCGCTCTGTCGCCTG
TCAAGAAAAGGCACTCTCGGGGAAAGTCCTCCTATCTCCTCGATCCCCCTCACCACGCCT
GATTCCAGACTGTGAGGCGGGAGAGGCCAGGCAGAAAGGGAGGAATCGTGTTTGCCATCA
ACAGCTCAAGAGAGTAGCATGGCAGCAAGATTGATGACACCCTCCCTGAAAGTAACAAAA
GAACTCCTGTGCACGAGGGCCCGCTTATGGGGCTTGATAGAGTTGTCATCCTCTTAATAA
ACAGCTCTGATATGTCAGCAGCAGTGGCAGCAGGGACTACACCATGCTCACCCACCAAGC
CATGGGCAGGACCACCTACTGGCATCACAGCACACGCAACCGTGGGTGATCTCCCCAGAT
GGAGGCCCCTGTAGGCGTTAGCGGGGTGATTACTGGAGAAGAATAAATAAATGACAAAAA
CATCCCTGTTTCTTGATTTCATTGCTGTGAAAGAGAGGCTGGTAAATTATGCAATGATAt
ccgtgagaagcattagaattcatcctggtttaagtaggttggtaag
>NODE_369_length_369_cov_9.208673
TATAGGTTATATCCCATAAGACCAGAAACAAACATGTTTATTCCAGTCATCTCTTTGGTT
ACTCCCTTTGCTTTTAGCCCACATCTGTATGGCAATCATCTCCACCAAAACACTGAACCA
TTATAATCCCATCCCTCCTGCTCACACACACAGAGTCCCCCAGCCTTAAGGAAGGCCCGA
CTTACTCTGATAGGATGTACGGATCCTTTTCTTTGAATCTGAATAAAAGTTAGACAGGCC
ACGCATGCAAAACTCTGTCAGGCAGGCCCGCATGCCCACACCAGCAGCCACAGAGTCACC
AAAAAGTGGAAGGAGGAGGAGGAGAAGAGGGAGGAAATTGTGGTAAATTGGACGGTGGGG
AAGGAATAAAGAGTGAGAAGTGTAGGTGAGGATTGAGGGCAAGGAGAGATGAGAGAGACA
GAGAGGTGGGAATGAGAGAGAGAGATGGAGATGTAAGTGGGATAGGATGGTGAtggaata
gtaaaaggagagaaattaagtaaattaggttag
>NODE_370_length_468_cov_6.369658
TTTACTTTGACAATGTGTTGGTTTGTACAGTCAGTTTTTCTGTAATGTCAGTAACATTTT
CAAAATTACACAAAAGCAACCAATTGTTTGGTTGTCATGGAATATTGGTATGTGTGGCAA
TGTGTTTGTTCTTTGCCAGCCTTGCTGACCTGGTCAAACACCCATTCCTCATCACCATTT
TGACACTTCAAATCCATTTTTAGATGTAACCTCGGGTATGGTGAAAGACCCAGCGGACGT
CTTGGACAGGCAAAAATGCCTTGACGCTCTGGCTGCTCTGCGCCACGCTAAGTGGTTCCA
GGTTCGGAACATCATTTTACTTTCTTATTGTAGCCTTATGAGATGCATTATTTATTTGTT
TATTCATTCATTTGTGTTTTTACACATTTAGTTTTCATTTTTTTTAATCAAGAGGAAAAC
TATTACTATTCGAAGCAAAGCAAAAAAATATTCAAGGATGCCATGTGTTAAAAGACGGAT
CTGGTTAATGTCAATCATATGTATTGATTGTAAATCTAAGTTCATCTGAATGTCTTACAT
GACAAAATACTAGCAATAAACTGGCATCCTTGTATTCTCTATTCAATTTTCTAAGTACTG
TATTATAGttac
>NODE_371_length_539_cov_9.606679
GTAATTAAAATATCAGTCCTCTCATTGTCAGAAGTGCGAGTGTCATCCATTGTGCACTTA
TTAAAAAGCTGGGTGGAGGGGAAGGAGCGAACGGCGCTTAATTTCAGCAGCCCAAAGTGT
CTGGTAATCTGCCCATGGATGGAGCTGGAAAAGGCTGTAACTCATGTTTAAGTGTTGGGG
CCGTGTCATTGCAGGTTCACAGTCATGCATTTCTGTGTTGACACCCATCGGGGCAGGGGA
TATTTGGCAGTCAGGAGTAATTTAACTTAATTAATGGGATGCATATTTGATGGAGGAATA
AAATATCCCGGCTCAGCAAAGTGGAAAAGGGGAAAGATTTAGTGGGAGTTAAAGGTGGAG
GGGAGAGTAATTTGTGCATTCAGTTACCGGCTGCTTGAGAGACAGAGAGGAAGAGAGCAA
AAGAGATGAGAGAGAGACAGAGAGAGAGAGAGAGAGAGAGAGAGAGAGTGCGTCAAGGCT
GATAAAGATGGCAACCGGGAGAGAGGAGGAAGCGGAGGGGAGGATGAGAGATGGATGGTT
GACACAAAGCTGAGCTGATGTGTAGAGGGGAATGGGCTGTCCCTCCATTGAGAGGGCCAT
CAGACTGACAACGCTTGATTTAATTGATATCCGGACTGAGCCCTTTTCTCAGCGCAAACA
GACACATTACGCTGGTTTgcaaa
>NODE_376_length_514_cov_5.673152
TAGACATTTCATCCACAACACAGTTGTATATTGTATTGCCAGGCCTATCAATGAGGAACA
CGCAGGAGGAGGAGCCTCAAGATCCTCAGCTGGTGCGACTGGACAACATGCTACTGGCGG
AGGGGGTCGCGGGGCCGGAGAAGGGCGGCGGGGCTGCTGCTGCTGTGTCTGCTGCCACCA
GCTCGGGAGGGATGTCACCTGACAGCTCACTTGAGCACTCCGACTACAAAAGCAAGTTGA
GCCAGATTCGCAGTATCTACCACACTGAGCTGGAGAAGTATGAGCAGGTACCGTGTCGCA
ACAGGGAATGAGTGCTGACATTGCCTGTACATGCTTGCCTCTACTGCAGCTGCCCGCCAG
GAGCGTAATACATAGGCATGTTAGGTCTAGTGTTCACATCACATAACTTTGTTTTTATGT
GGAATACATTTGTCAATTTCTGTCACGTGTAAACACCAAAAAAGGTGCCTTATTAGTGTA
ACAGTGTGCACTGAAGTCCTAGTTTGGTTTTCAGATCTGTTGTGAATCACTCATGAGACA
CATAAATAGGTATTTCTTATAGCACAAACTAAAACCTCTCCTCAGTTGATAAAATAGTCT
gatacatttgctgcacatctacagaaactctcgttcggttctatgtaagtgagctaat
>NODE_378_length_334_cov_1.275449
CTTTCATCTAAGGATATGAGACAGCATCTGAGTCTATTTAAAATTCAAAGTGTATTGCAT
TAAGCTCCCCAAAACTAGTTATATGTTTTATGTTCCATTTAGGCTTCAGAAAAGCGTCTA
TGTAACATTTTTCAATGCTTGTCTTTAGAATCATCTATGCATGTACACAGAGAAGACACA
ATTGCACCACTTATGCAAAATTAAATTTCCTGTGGTTTGCTTCTGTGGCTGCTGTAACAG
CTTTCATCAATTACAGTTATAGTACTTCATCAGTGTTTCCATGCAACGAGAATTTTTGCA
TCTGTACAGCAGTCTGGCCTGTGCAGCAACTTCATTAGAGTGTTTTCATACTCTCCTGTA
TTTTAGTAGAAAGTGCTCAGTACACGACATATTTAAAtaccgcagaggatatgttgtgcc
accttaaatgacaagtgtgttgtatttatattagcttacttcacgctgtactggttta
>NODE_379_length_458_cov_8.458515
AAAATGATTGTTTGTGAGATAAGGTCTCTCTGTGGCATCCCCTTGTCTCGGTGATTGAAA
GTCGCTGGGTTAAGAACATGACTAAGAGGTTAACAGTAATAAAAATAGCTATTAAGCATA
TATTCCCTTCCAACATGTCACTACAAGAAAGGGAGAGAGAAGGAGAGAGAGAAGGAGGGA
GGGATACTGGCACCTAATTACAAGGAGCGCACTTGGCTGCTTTTATCAGTAATTGGACTA
TATAGCCCTTCATTATAATTTACTTTCTCCCCCAAACTGTGATAATGCAGACAAGCAGAA
CTGAGTGGGCCTGTTAGTGGCCCAGAAACTGACACCAGTTAATGGTTAATTATAATGACT
AAATTAAAGGAGTGACGGTGAGAGGGCTCTGGATAAAGCCCAGGCACTTAATTTAACAGG
ATCACTATCAGAGAAAACTCATGAGAAATAGACGAGGTAAAGACAAAAAGAAATAATAAA
AAAAGAGAAATTAGTAAAAAAGAAAACAACTGAGAATGTATTTTTTGGAAGCTTTTTATT
GGCTTCATTGTCAGAGCAGGGAGCTggagatgtgtccaggggattaagcgaccattaact
gt
>NODE_380_length_406_cov_13.753695
ATATGCAAACACATAAAGTGTAGTGTTAGGAGAAAAAGTTTCAAAGGTGTGTAAAAATGT
AATGACACTAAATAATGACATTAAAGTACGGACAGCACCTCACAGTGTATGTTTAGACAA
AAATAGTTGCTAAAACCCATCCACTCTCGCTGGCTGTTGCTTGTGGGTCCCAAATAAAAC
CTATTAAACATAATTATTCCAGGCTGATGGTGGCGTATAGTGGTCACAGGCCAGTGAAAT
CTGTGAGTCATAGGATATGCTGTTACTTTTCCCTGGTAATGGGAAACATGACTCCTCTCT
CTCGTTTGCTGTTGTGATTGAAGGCACTGACCTGTCATACATTTATAATAGGGGAGCAGG
TGTGGCAGTGATGGACCTTAATTTCCTTTAATAAACCTTTTATGTGCCACACTCTTAATG
CCACGCCGGGCCCTCAGAGGTCCTGCTCATAATAGGTTCATTACTTTTGATTACTACAGC
CTATTGAGACAAACAACTCCCAAACACTATAGATTACATTCTGTAAAAATGAATGTACCT
CATTAGTTTg
>NODE_381_length_514_cov_6.027237
CTTTTTAGCCAAATTGGCTGTCTTTACACTGTAAAGCAGCGATATAGCCCTCCTTACTAA
GGGCCTATGGGGGATCCACGAAGAAGAACATTAAAATGCAGCGATAGCCTTGTTGCAAAG
CTCCTCTCTATTTCTTTCTCTCTCTTTCTGCAGCAAAGGCTTCTAAATCATCCAGCCTCC
TCTATTAGACGGGAGACTTATTGAGGTAGAAACCATAAAAAATGAAGAAGGGAAATTTAA
TCCCTGAAATATTGATTTGCACATTAATATCAGATAGGCAGAGGGCAATCTAGCCGGGTG
GAAATGACACATTGTCGACCCCTAGGAGAGGCCCGAGCCAATCTTCTAGCTGCATGTGTC
TTAGACCCAGGAGTTATAGGACAGACTCAGCCCCTGTCTCCCTCTCTCTCTCTCTCTCTC
TCTCTCTCTCTCTCTCTCTCTCCTTTCCTCTCCCATCCTCTCCTCCTCCCAGTACCCACT
CATCCCTCTCACTCCCCCCCCTCTCCATCCGCACCCTTAATGAAGGCTGCAATGCTGAAA
ATGCATTAGCTTTTAATAATCAAGAAGCATTTTCAAGCCAACAGCTATTGTCCTCCCAGG
GCTGTCTGCCCATCTTTCACACtatatgtttttttttatccctcccctttactgctac
>NODE_382_length_478_cov_7.734310
GAAATTCTAAGAAAATATTCAGCAATCTAAATTGTAGGGAAAGTTCTTTAAGGAGTGCCA
GGACAGTAATTCATTTCACCTTAATAAAACCTTGCTTTTTTTTTTAACAACAACTAAAAA
AGAAATTTCCATATTACTCTTTAACAATAACAGAGAGTGTAAGAGTGCTTGTGACAGGTC
TGTCTAAAGGCTTGCATGCAAACTGGCCAGAGAGAAGTGATTGGCTGAGACTTGGCACGG
TGGACGGACAGACAGACAGACAGATGGACGAGAAACAGAGAGAGAGGACACAACCCACTA
CCTTAATGAGCCGTCGCTTTATGAGCTGCTGGTCAGCGGAAAGAAAGCCATGATTGATCT
TAGGGAAGACCATCTGAGCAGGTGTGTGAGGTCAAGAGGTCGGAGGTCAGAGGTGAGAGA
AGGTTGAAGAAGAATGAAGTCCCAGAAGATGATGAAGAAGAAGAAGAAGGAGGAAGAGGA
AGAGGAGGAGGAAAGAAGCAAATGCAGAAAGATTTTGTTAGAAAAGACCTGTGTTCATGA
ACCCGGCTGCAGCACCTTCACAGATGAGAAACCCACACTTTTCCAGCACTTTTTCGGAAG
TTATTTCTTCGGAgtccataat
>NODE_383_length_564_cov_4.250000
GTTACAGCGGAGACTGGTAGACAGGTCGGGTGAGGCACACACAGACAGGTGGAAGGTCCA
GAACTGAAGCACAGAGAGAACACACAGTTAGCACAAGGCAATCGTATAACTTTTGCTCAC
CAATGCCTCTTCTATCAACTTGCCAAATTTCATGTGCTTCGGAATAACCCCCTGAGACGA
GTTCGCTCTGGAAATTTTGTGACTCTGTCTGAAAATGTTCCTCTTTCCACTAGGTGGCGC
TATTCCTTCGAGAAATTATTTTCATATGGTTGCGATCAGGGCCGGACTGGGATGCAACGT
GTAAAGTTTCAGTCCGATCGGACCACGTTCAGATCATTTTTCAGTGCACTTCCTGTTTCA
TGGCGAAACATCAAACTTTGCGACGCCGCCACGGCCACGCCCTCACACTTTTGCGGAGGA
TTTTAACAACTTTTGCTCACCAATGCCTCTTCTATCAACTTGTCAAATTTCATGTGATTT
GGAATAACCCCCTGAGACGAGAAATTTTGTGATTTTGTGCAAAATGTTTGTGTTTCCAGC
AGGTGGCGCTATTCCTGAGAGGTATTATTATCATATGGTTGTGATGAGGACCGGACTGTG
ATGCAACGTTTAAAGTTTCAGGCTGATCGGAGCAAGTACATGCTACTTCCTGTTTCCAGC
AGGTGGCGCTACTACCGAGAGTCATTATCGTCATGTGGCTCTGATCAg
>NODE_384_length_549_cov_8.163935
TTTTTGAATGAGGTTTTAAATGAGCCCCATTTCTCTCACGTCGATTACATGTCAGTTTTC
TAATGACAAAACAAATCAGAATTTAGCTCAAGCACTTAATCTCAAGTCATCATCTCTATT
TAAGATCAAAACATCTGATGAGTAGATTATTTTCCCCAATGCTCGATGAGGATCCCTCGC
TCCAGAAGCCCCCTTTTAGGAAGTGTTCCCATGTTTGACAGCATGCCAGTCTCAACAAAG
GGGAAATGCTGAGTTCCCTTTAATAGATCTATATTCATTTTCAAATGAGTTGATTAGCCA
GCACAATGTCATTGGATTCAGGGGCCCATTACACATTTATGATGGTAAATTACTGAACAT
TTACAATCCAAATGAAATTTCATGAGGAGGGGATATTGAAAAAATGAAGGGAGAGAGACG
CTTTGCGTTCATCCCTGTAGCCTTGCCTCATTGCATCTCTCTTCCTCTCCCTCCCTCTCT
GTCTCTCCCCCCCCACTCTCTTTTCGTCTGTCTCTCACACTCTCTCTCCACTCTTGTCTG
TTTCTCTCTCACATATCACATCAGTGCCCCCTGTGGTCCAACTGGGCATCACATAAGGGT
CTGCAGCCGTGCTCACTCGCACACATTGACATTTAGGGAAGTGTGCTGTTTTCATACTGC
CATTCAAATAACACTGGCTCATCTAcaagtaag
>NODE_385_length_555_cov_11.580180
TTTTTTTTGCACTTTTTTAAAACTTGTTGTTTTGTTCACGTCCACAAATCTAAAAGCATC
TCTGTATAATTCAACAATATCACAGATTTTTTTAACGAGACTGTATTTTGTAAATGTAAC
ATTTTCAATGCAGAACTGTAAAAAATAATCACACAAAGTAGCCTGCACCACCTATCATCA
GGCTCAGTTGTAATAGATTGTAATTCACATTCTGAAGACATTGGTTGTAATGCATCCCAA
TCTGAAGCACTTTGGCCAGCCCTTCCCCCACCCATAAACACACACGCTCCCTTTCTCTCC
TCTCCGGGCCTCCTGAGGTTGGTGTCTCTGCGTTAGGACTCTATTGTTGCCTACTGCTGG
ATAATGCCCTTATTAATTGTACCTCTTTGTAAGGTGTCAGCTGTAGCCTCAGATTGAGAT
GGATGGATCTCTGGAGTCTGCTCCCTGGCCCTCCACAGACGCTCTATCTCTGCACAGCAC
ACAGATGCAACAGTGAGTGCAGCCACACTATGACTAAAAGCTCAGATAAAACAGCCATTT
TAATTATTCCACCCTAAAAAAAAAAGAATGAAACATCCAAAGTGAAAAAACCCTACTTCT
GTCATTGCTAAGGTGAGCTAGCATGTGATGTGTTTCAATTATCTGAATATCTGAGCACAG
TATCCGTAGCAGTGATGAAAAATCTTCTTCTTTTTTATt
>NODE_390_length_333_cov_4.522522
ATGAGGTTAAAAACTTTCCTCTTTGATAAAGCCTATAGTTAGGGATGCTCAGGGTCACCT
GAGCTGTCCCTTAGTTATGCTGCTATAGGTTTAGACTGCCGGGGGACTACTATGATGCAC
TGGGCTCCTCTCCTCTCTCTGTACATATATTTATATATAGTTAAATATCACCATTACATA
TCACTAATTCTGTATTTCCCTCGAGGTCCTGTGTCCAGTGCTTGCTCTCCCCACGGACGT
CTCCGGAGCTGGAGCTACACGTCCCTATTCCCGGATCCGCAGCCGCTGGCTTCACCACCC
GCCATCCCCACCCCAACTTCTCCTGCTGTCCCACACCCCCCTCATTCCCACTCCCACCCA
ACCGGTCGAGGCAGATGGCCGCCCTCCCTGAGCCTGGTTCTGTCGGAGGTTTTTTTTTCC
CCCCGGGGTTTTTTGGTTCCTTCCCACTGTTGCTGACTGCTTGCTTATAGGGAATCc
>NODE_391_length_498_cov_12.845382
TTTACTAAATTAAAGCAGGACTGTAAAGGCAAACACGTGGATTAAACTCCGACTAGGATC
AAGATCTCTGTTTGAGCACAGAGATGGTCTTGATGAAACACTACACTCAGAACTTAGCAG
GAAATGATGTCTTTTCGGACTGTTGCCTCTTTGCAAATTCAAACAAAAAGCAGATTCATT
CCAGAAATTGCGAAATAAACACAATACTGACACAAGGATACCACAGAAATTGTAATCTTG
TAATTCAATGTATTCACATTACAACATCCACATGGTTCAGTTTGTGACAACGTCTAATGA
TCTTCAAATATATTCACTGTATGATACATAATACCAATATAGGCACTTCCAGTAAGTCTG
GCAATATTGAAGCTACAGTATAGTGTCTAAATTACAAAATGGTAAAAATAAATAATGTAT
ATCTAAAAGAGTTTTTGTAGTTTTAAAATTTCTTTACTGTACAGCATATATGTATATTGT
ACAAAATGGAGCATCGACCTGCAAGGAAATCAATTATTTTACGTTCACAAATACTGTGTA
TTTGGACATATTCTTCCTTAGTACATGTGGTAAGTGCAAGGTACTAGTGAGAAGAAAGCA
ATTCattatttaatcatgtgtcaactatataaaaatactcat
>NODE_392_length_452_cov_6.269911
TAATTACAGTGTATTTATTTTCTCCTGCTCTTCCCTCTGTCTCTCCCTCCGACTCCCGCC
CCTCCAGATTGTGAAGTCGAGCCTCTAGCAGTGTAGTGCTGAAGGTGTGTTTGTGCTGTT
ATGCCCTCTGGCTTGGCTGCCAGCTTACTCCCACTGATCTGAGCCAGAAGGCAGACTGCC
GAGGAATACCGATCACCTTGCCCAGACCGAATCCTTTGAGCTCTCTCTGGCATCTTTCCC
CCTTCTGCCAGTTTCCTCCTCTGCTCCTCTCTTCCCCCTTCTGAAGTTGACAACAAAGAC
ATCCTCAGGGTCCTCCTTGATGTGAGACCCACTCTTGATCTTTTTTCCCTATGTTTTTGT
ACCTTATAGTTGCACTACTTTCATATTCCGCTAGCACAATATTTACACACCAGAAGACAA
AGAAACAGGGGTCTTTTCATGTAGAAACCCCTGCCAACATGTTAATCACCTGAAGACCTG
CAGTGGTCATGTTGGCCCGGCAGAGGCAAGACATTAGTGAGGCACCTCTGCACACTGCCT
CCTATTTGACCAGAGCCTCAAGATATCTTGCAGGTTGTACAAGAgtacaagagtat
>NODE_393_length_291_cov_4.439863
CGTGTCCGGTTGCAAGTATTCTGGTTAAATACAAAACAAGAATTTATTCATGTTTAAGCT
CTATGTTAAAGGTTCAATCTAATGTGCAACTATTTGTATGGCTCTTAATTGGAATGCATT
TCAGAATGTGTAAACTTTAACCCAATCAGGTACAGACGATTGTTGGTTTTCATCTCAGTC
TGTGAGACTGATTGGTTCTGTGCATGTACGTGTCTGTGGCTCTACTTCCAGCGAGCATAC
TGTGTGTGTGTCTTAATATGTGAATGTGTGTGTCTGTCGGTCAGTCAGAGCGCCAGCAGC
GAAGGCGAGTTCAGGGAATCAGATGACTGCTCGCTACTGCTGTTCCGCTGGTTGGCACTG
ACCCCGCAGGCTCCCTCTGGGTAGGTGAACACAAATGAAGATGTGTATGAGGTGTTGTAG
CTGCCAATGGCCACA
>NODE_394_length_431_cov_4.619490
GTGAGTGTTTTTGGGGGGGGTGAAGAGGAGGAGGAGGAGGAGGAGGGCGGAGGAGGGAGG
AGGGTAGCGGATCAGCAGCCAACTCCACTCCGAAACCCTCCCCTCGCTCTCTCTTTCTCT
TCCCTGCAATACCTCCGCCTCCTCCCCCCTCCCCTTGAGTAAATCTATAGGGAGGGAAGG
CAGAGACAGGTGCATTTCTCCACAAATTGAGTTAGCCAAGACATGCCACATCCAATTGGG
CTAAATTGATGTGAGAGTTTGTGATGTCTGCCGTGGGTATTACAGCAAAGGTCAGTGTGC
CGAGACAATGACATCAATCTGGTCCACGTGGCCGAGAGCGCTCGGGCCCCCACCGGCCTC
CTGATTCAGATGCAAACCTGCAAACACAGGCAGGGGAAGGAGAGGGCGGACGAACGCCGG
TCGCAAACTGGTGGGCATTTTGTGATTAGAAACTAAACAAGACCTCCACACAGTCTGGCT
GAGGGGACAGACACACAGTACGTCGGAAATGATGATCGTTTTGATTACAGACATTCACAG
TAGGCTGCTTGCGTTAACATTACTCAGCAGTAAac
>NODE_398_length_185_cov_1.400000
TGGCCTTTTATTCCAATTTAATGAGTTCAATTTTCGTTGCATTTACTCTGTCGAAACATG
CATGCCTTGTAAGAAGGTCCCTCCTTTTCAAATCTTCTCAAAGGTAGATCCAATTTTTAT
TCCTTGGTTAAGATTTTTGGAGTTTTCCTTTGTGACATGAGGGTGGTGTGTACATAGATA
AGTTGCCCTTTTACTTCCTTTGCATATGTGTCATTCTGTTTGAATTTTGAATGGTTCAAT
TTGCATTGCATTTATTATGCCAACACCTGCATGGTTTGAAGGAAGGTATcttctttcgaa
atcttcccaaggaatgctccaatattttc
>NODE_399_length_673_cov_10.109956
ATTGCCTTGCCACTTGAGCTTCTCACTGTGGAAATGTGTCTCGACAATGACAACTACATT
TTAGCTCTTGTTCCCCCTGATCTTCAAATCAAATTTACACTGACTACTTTGATATGTGCA
GAGTGAGCATTTACATCCCTGTGGACTGTGAGAAAAATAAATAAACCAAAACTATCACAT
CCACAAACAACTAACAACAAATCTGACATATTTACCATAACAGCCGTTCTGAACTTTGCT
CTAAATGAAACACATCCATAAAATAAGTGTTTGTTCTGCACCGTCCTTTGAAGTTGGATT
TGTTTTTGCTCTTTAATGATTTCTTTCTTCTGATGATGATGGAAGCCGTGCTGACACCTT
CTTTTGCTTCATCAAGTTCCGCTGCACAATTACATGAATTTACTTTCAATAAATTACCAT
CTTTGCATACATCAGTCAAATCATCCAGCTGAGGCATTCGCAAACAATATGCATTATTAA
TTTCATTGTCAGTGTTTATTTGGTTAACTTGTAACCGACTTGGACAGCCCATTGCCTTGA
TGATGCATTTAAAAGCATCAGGGTCGGCTTTTTAAAAGGAAATCAGGGGATGACATGCTT
CCACACACCACTTCGCTCCCTGCTGAGGCCACAGAGGGAAAAAGACTGAACTCCAGTGAA
AGACCAATCAAAAACTCAAAAGATGCATCGTGAGAGCTGTAGTCAAAACAACAGAATCAG
GAAGATCATCCACATCACAGCGATTCTCAGTGAGCGGTTGTTAGTACTGATTGACTATAT
TTCAATTTAACAAGTTTCTGCTGTCGACAATAgttaa
>NODE_400_length_415_cov_6.344578
CATGCCAGGCTTTCGCATGTGCACGTACACGCTCCCAAAGAGAAACATCTCGTGGTTTCC
CAGGTTTCAATAAAGTGCCTTTCCCTCTTCTGCCCCCCCTACCTCTCTCCCTGCACCGTG
GTAAAGATGTGTAATTCAATGCTCAATTTAGGCCTGTCTCAGTGGAGATTTTTTTTGCCT
GCTAATTGATAGAAATTAAGCCATTAATCAAGCCACTAGCCATCATTCAACCCAGGGAAG
ATGAATACAAACTTTCATAATAACCACCTTCCCCATTTTAGCCCTCATTAGCATTAATTT
TTAATGTAATTATGCTATTCTTTTACACTGAGCTCATAAATTACTGCTCTTTTGTTGCTG
GCTGGCCTTGTAAAATCCAAAGTAATGCTTTGTAGTCTGATCTTTAAGGCAATTACTGGC
TTCTTCACTCTTTTATCTCCCTGCATTTCCAATAACCTGCTCTCTAATGATTTATCTCCG
CTGTACCCCCCTCCTCCTCTCCACTCTCCCCCCACTCCCTTCCCCGCTCTTTCTCTCTCT
GCACCAGCGGCCAACTGCC
>NODE_401_length_579_cov_5.716753
GTATGTTAGTAAAACTTTTCTACATTTTTTCCTGAGGAACAGCTTAGAGAAATACCACAG
CTTTTACTGTGTAAGAGAAAACAGCTGAGCTATTTCAGATATATCCCTGACACAGATATA
AGTAAAAAAACAAAAAAAGACAACAACAAGAAAATGTCAATAACCCATTTCCTTCATTTC
ACTGTAAATCACCTGCCAATAAAAGACTCCAACCACCTTGTTTGATCTACCATGCACTAA
ACAGTAATTTTATGGCCTTCTTTGCTTCTCTCACTGAAATTTTCGGTTCAACTCCTCACC
ACCCACTAGCCCTTACCCAGGGTGCCTGTGCAGAGGCAGTTGTGAGTCCGGGGAGGTGGC
TTAGTTTGGTGGCTGTCCAGAATCTGTTGCACTAGCTGCTCCACTGAGAAGCCAGAGCTG
CTGTTCCCATTGCTGCAAGTCCACTTGATGCCATGAACTGCCGGGAGAGAGGAGGAGACA
GAGATGTCAGCCAGCCCAACAGACCACCAGCCACGCCAACCCCCCGCCCCACCCACTGCC
CTCTCTGTCTGCCTGCCAGCATGCCTTATCCTGCTCACTGGACAACTCTCTACAAAAGTG
CTAAAACAGAGAAATTAAGATTTCTGTTTTTCCCTGAAGGGAAACAAACAATCCATGGAT
CCCATGAGTAAAATGCTAatatggtttaattagtacaatttaagtggcattatcgttagt
ttt
>NODE_402_length_462_cov_9.181818
GGATTTAAACGACATGTTTTAAGTTTTAGGTTAAGTTAGACGGGTGTCTCTCTGGTTTCA
CATGTGCAGCCAGTTGCTTGGCAGCTCCAACAATGCTTTGTGAGTGCACACACGAGTGTA
TTCGTGTCATCATATGCATGTATATGTGTGTGCACAAGTGTGCATTTGTGCATGTGTGCA
CTGACGTGTGTCACTTAATCTTTTCTCCTTTTTCTTTCTGTTTTATATTTACTACGTCAG
GCAACAAATGAATCATCTTTATTACGGAGAAATTTAATTTGGGTGAACTTAACTGCTGCT
GCCAAGGTCAGACGGGCAGAATGTCATTTTAATCCAATCAACTTTAATCTGTTGGTTATA
AAAGAGTTAGGCTGTTGAAGAATGGCTGTATCTCAGGCCCTTTATTACACTGGCTAATGA
CTTTGATTGTGAGGCGCCTATCAAGAGGTTAGGAGTTCCTATGGTGCTTCATGTCCTGCT
AATTCGCTACCTCATGTCACTGTTGGGCTCAACTAACCCTAAAATCACTATTGCCTCCGT
TCCCTGTTTACAAGAAAATCTAAACCGTAAAGAAAGTGAAATACTTATTACGTTTtaaaa
catgac
>NODE_403_length_349_cov_9.739255
GTTCAGGCAGCCCCCCTCCCTTACCTCCCCTCCCTCTACCTCTCACGGTTGCCCCATTTC
ACCCCTCCTCCCTTCCTCTTTACCCATCCCCTCCCTATTTTTTCCTTCCTCTCCCCCCCA
CCTCCCACTATCTCACCCTCTCTCGCTCTATCACTTTCTCACTAGATTACCCCATCTCTC
CCTCTCTCTCCCAGCCTCACCTACTCGATATTCCAGCCTTGTTCTCCTGCAGTCTCCAGC
ACAACTTTCTGACCCACTTCCTCTCTCCTCCCTGGCCCCCTGATCAAAGCCTGCAGGACG
GCATCGCCTTGGGCAGAGGAGAGGGAGCGCGAGATGGGGGGATGAAGGGATCCGAGCTGG
GAGAAGAGAGGAAGAGACAGATAGAGAAAGGATAGAGCGGCACGGGAGAGAGGGAACAGA
GAGATCACAAGGACAGGAAGAGGAGCCAGGTGCCCTCTCAGCCCAAGGACAAAAGCTCTT
CCTGGCTGAtcac
>NODE_404_length_524_cov_10.425572
AAGACACATGCAACTTCACACACAAACACTGCAAACATGCTCACACAGCGCACGGAGACT
CATCACTTAATCTATCAATCTCGTTTCTCTTTTCCCCGTCTCGTATGTACCTTCTCCCTA
CCTTTTCACTACAGCGCTCAGCCTCACACACAACCAACATGCTCCACATAATACACACAA
GCAAGGCAACACACACAGGCACGCACACACAAGGTAGCTTGGTTGGTGGGGGCCATGGCT
GCAGCTCTTCTGCGCAGTCCCAGAGTGGCTCCCGGGGCTCGGCTGCCAGTTGTTTGCCAG
CGTCTCCGGGTGGAATTCATTCAAATTAAAGCAGTGGAATGAGGCCCGAGTCCCAGAATG
CCTCGTCCCTCTCCTTCATCAGCATTCCGCCGATGAGAGTAATTAAAGCAGAAATTAATT
CTGCTGTAAGCAGAGGAGCCACAGAATAACTGATATTAGAGGCTGGATGATGAATGCTTG
GCATCAAGGGAGGTCTCAGGGGAGGAAGGGGAAATTCACAGATCTCTTTTTCTTTCTTTC
TTTCTTTCTTTCTTTCTTTCTTTCTTTCTTTCTTTCTTTCTTTCTCTCTTTCTTTCTTTC
TTTCTCTCTTTCTTTCTTTCTTTCTTTCTTTCTCTCTTTCTTTCTTTCTCTCTGTCTTCC
TGTctttt
>NODE_405_length_722_cov_9.620499
AAGACAACAATCGACAACAATCTTTAAACACGCTTGTCATTCTCCTCTGAGAGATTTCCA
TTTCAGCTACTTAAGCGGCACATGAAAACACGACAGCCATTGCCAACGATCTCTAAACAC
AACTCTGGTGTTCTCCCTCCTTGGAGAGATTACAGATTTCCAGCCATTTAGCAGAGAATG
AGAGGCGTCTGCAGATTGAGGGGATTGGTGCAGCACACATTGGTGTGTCGCAGCCTGACT
GGGTTGAGCGCAGTGTGCCATGTCATTTTTGGGCGCGCTGTTGCTCAACATCAAGAGAAA
TCGATGGCGTCTCCACAGGGGCAGGGAGGCCTATGGAATAGAGGAGCTTCTCAGGTCTGT
TTGAACTCATTTTCTTTTCTGGGCGGTTGCCCCCTCGCTCAGCCCCCTAAGGCATCTCCC
TCACAGCAGGCCCTGACAGCTTGACACATTGACAGCTGCCGCTGAATGACAACTGATTTG
TACAAATTTCAAGCCTTATAAATCTACCTGTCACAACAAGAGCATAAAAGAGCTCGGACC
CAGCAGGTAATTCGGAAGTGGTGGGGGAAGAAGAAAAAAAGCCTGCTTCCTCCTCCTCCT
CTTCCTCACTGCTGACAGCCCGGTCTGAGAGGGAAAAAGAAAAAGATAGGAGATAGAAAG
TAAAGAAAAGACAACATGGCTCTTTTTCATTTCCTGCCAGTATACCGTGATTCACTCCTC
AGGTCCACTTTGAATAAGAACCAGCGAAACCATTTTCTTGCCATCAGGTGATCAATTCTC
TCATTTAGAGATTATAAAGACTGAAAAAGAgttagtgcaattttgtttaacaccaacatt
aaagaagaccacctgcttctcatagg
>NODE_406_length_321_cov_1.305296
TTATCATGTGTGATATTACTTTTTACTTCAGTATAATTGCAGTATTGCTTTTACTGTTCT
ATTCCAGCCTTATTTTAGCTTCCGTGTATTATTTAGGTATTGTGTTATACTTCTATCTTA
TTGCTTTTCTACTCTTTAGGTGCTGAACTTCTCATGTTGAGTCTTTTTTTTTTCTTTCTG
AAGACAAGAATTTCCTTTGGGATTATTAAAGTTTTATCTTGTCTGATCCCGTCTGTTTTT
CCTGCACCCTGATGTTTGCGTCCATAAAGTAATAAATGAGCAGCAGAAGATAAATATGTT
TATATATCTGAAACATATCTTTGGCCGTTCTGCTCTGTAGTTTCTGGTGTTTCTGTGTTT
CTGAATCAATCTTTCTCTTTGTTTTCTGCAGTTTGTCTTGCTTTAATGTGAAAGCAGACA
TGGCGACtccaggaaaaccttccaagaaggaactgaaaaggcaga
>NODE_407_length_422_cov_4.514218
CTCGCAGCCATTGTCATATATAGGGGGCATTGTCACATATGAGATGGACTCATGTAAATG
CGGTGACAAGCTAGTGTCTCGGCTGACTGACAGCACAGAGGGATTGGGCTAATCTGAGTG
ACTGATTTGAGGCGCGCAGCGGCTCGGCTGTCCCCATAACTCCTGAGAAATAGACAGCTT
CAGCGGAGTTATCTGTGTTTGTAAGTCCTTCTGCTGCGCTGGGATGACAATAGGGATTAG
TGCCAAGGTTCTTTAAACTGTTTTTTTTTTTAATTTTATTTTTGGGCGGGGGGAAGGGGG
GCTCTTATCGGTGTCTCGGCAGGATGCTGCCGCAGCCAGTTTTCCTTGACTGTCAATTAA
AGAGGGGATCATTAACTTCAAGGGTATAAATGTTCTAACACTGGTATTACGTTGGGAAGC
TAAGTCGCTGACAGATGTTCCAACTTTAATTCTCCACTTGTTTTTTTGTCCTTTAATTAA
TTTATGTATCACTATTCGGGTTTTAAATATTTTTTCCCCCTGTCTGCTCTTTGTTAGCCT
GTAATCTCAGTTACCATGGTAGTCGc
>NODE_408_length_503_cov_4.658051
CAGACGCTGCTGGAAACCCTCGGAAATCTTCTGCAAAGGAATTATAAAAAATGCGTTTAA
TTACTGGCGCACAGTGGCTGAACTGTGGGCTAATCAACAATGCTCTTCCTTGACAGATGT
AGTCCCTAAGATGTTGGTTTAAGCAACTTTGACAGATTATCATTGGCTCTCGTTTGCTTG
CTTTCAGGGCTGATTACATCATGGCAGTTACAGATTCTTTGCATGTACATTCACGGCTGG
CTGAACGATAAGAAGGAAAGAAAGAATGAGAAAGTAATTACCTCCAGTTGCTCTATTAAT
AGGTTGGCTCGTTTGTTAAGCTCGTTCATCATAATCATCTTTGCCATTTTAATCTGGTTC
TCTGCCTTCCTGTGTGCAATCTTTACTCCATGAAGTCTACAAAGACAGAAGGGGGGGAAA
ATGTCTCTCCCAAATGCAGAAGAAAGCAGCATTTCAGACAGTAATTTATTCATCAGCTTG
CTATATTTCTCACTGTTAAATTATTGACTGGCGTTACTCAGAACTGGGACTGTGATTCGG
ACTGAGTCGAAACCAACCTGTCCTCTATCTGTTTGGCATTGTTCTCCACGGCAGACCTCC
TCTCCTCCACCTGCATCatcaggctctcaaacagccactgctgatcc
>NODE_409_length_504_cov_9.803572
GTGACTCAGCTGTTTGCATGCAACATTTGAGAATAATGGATGTGAAGGCACACCAAACAC
GGACCTTTAAAAATGCATGAGCGCCCCCCAAAAACCTCCCTCTCCCTCCACAGAATAGAG
CTATCACTGGTGCCTGTTATCTCCCCGAACCCCCAGGTAGAAAATGGTAATGATACCACT
TAACATCGCTGCACATATGGAGGGAAAATGGAAATGCCAACAGCACCTCAACTATAAAGC
AAATCAAATTGAAATATTAATCCGCTGATTAATATAACATTATGAGAGCCCATTCTCTTT
GTTGTTAAACAACAAAGGGTTGCAAAATAAGCAACTGCCTAAGAGGTAAGGGGTTTAAAA
GAGTCCCACAGAGGTGCTGAAGCCCCTCTCAAACATCATTACTCTGCATAATGTATTCCC
TTCCACAGTGCTGAGATTTGATATTGATGTTTACTCATTTATTTTTTAATTAACGTTCGT
TGTTAATGAATTCTTTGATGAGAGGCATTTTGTAAATCATTATCCTTGGAAGAGGAAAAA
AGGGATGCATCGCTCTTGCCCCTTATACTCgtgacagaagaaaaaatgcgaggtgtaagg
ggaaaaagttgcagcagagaagtagggtcattgtttaaagtttgtttt
>NODE_411_length_314_cov_9.012739
TTTAACTTTGTCCTTCTTTTATTTGTTCCAGTCACTCGCAGTCCACTCTTCTGAGCATCT
TCTCCCTGGAGTACCAGGTTAGAAGTTTTCTTCCTTTGTGAGCCCTGACAGGTGCCTAAT
TGAATGATGAATGTCCCTTTATTTCTTTGTAATTGAACTGCCAGCTTTCTGATTGGTTTG
GAGGATGCCCCCCCACCATACCTCCCGTTTATTTCACACACCCCCACCTCCACCCCTTCC
TCCTCGTCACGTTCACGTTGAGGGCCTTTGCCTGCCTGAGCCTCGGTGGATGTCTGCCAA
GCCTTCCCATCCATCTGTCTAATAACATCTAGCCCCTGCTTATTTGGTGGACCTGTAATA
AATTATGCTAAACCATTATTATTCTGACAAtaataatttccccgtgtagtgcggctgcgt
gtgctaaatgtttgctgactcgcactgtcactgctgct
>NODE_412_length_502_cov_7.386454
TGGACCTTTTTCATCCAAGGATAGACCACCGGCTCCTTGCCCTTCGCTACGCCGGGATAA
ACCTCACCGGCGAGGCTGCAGTCTTTGCTGGCATTTGCCCCTGCGCCACCGTCTGGGGCC
GCGGTGAGGCGAGGACCGTGGCTTTGTGGAACCGGCTGCGGCTGTGCGTGATGCCCCTCG
CCGAAATCGTCGAGTCCGGCGGCGGGGACATTACCGTAATCGTATCCCGATTCTGTGTAG
TTTGACCTCGGATAGGATGGCTCGTCGTGATGGGGGAAGCCCGTATCTTTTGGCCGCTCG
TAGTAATCTCCAGGGTTGGGGATGTATCCGCTCTGCTGATATTCGTCGCATGGAGGAAAG
GAAGGCTCGATATAGTTGGAGTTTATCAAGTAGGAACTCATGGTCATTAATTTGTGAAGT
GCAACAATACTAATTTTTATCGCGCTGTCGTTTTTCTGATCTCCACAAAACCCTCCTACT
CCCTGTCAAATGTACAAAGTTGCCTGGTCACGTGTGAGGAGCCACCAATCACCGCGTGTC
CTGTGGGCATCATGTAAACAGGAACCAATGGAAAGCATGGCACTGGTACCACCGACGCTG
CTCGGACTGGCTTACGTTGGTGTTTTCCTTATtaaatcacagtata
>NODE_413_length_315_cov_15.571428
GACATATGTTGCAAAACCAAACCAAATCTAATGCCTTCATTCTCATTGCATGTACACATA
CAACAAAATTTAAAAGCTTGTGTGTGAGTTAACTTTGGGGATGACAGAAGCAGGATACTC
ACCAACAGGCTTTTGTGTTTCAAGGCTCTTTCCTTTGTATGTATCAAACAGGTTGAGAGA
CGCATACTTGGTTTTGCCTTCCTTCCCCTTTGCAGTTTGCCCAGAGCGCTCTGACATTGC
GCTGTCCGCTCATTGAGTATGGTGAGCCCTGAGACTGTGGGAGAAAGGAGAGAGAGATTT
GACACCAGCTATACACAGAAAGTGAAAGTGTTGACTGCACAAGCATTCAAAACAACTAAA
ACAGAAACAGTTTCACAAATAAAAATAAACACAGGATTTGACTCATCTCTTGGCTGAGGT
TAATATAATCAAGCACTTCTACTGTAACTTACAAtaaaa
>NODE_414_length_325_cov_6.689231
CTGAGCAGGATTACTATTGCAACAACACATCATCAGTAGGGTAAAACTAACCTGTCTCAC
GACGGTCTAAACCCAGCTCACGTTCCCTATTAGTGGGTGAACAATCCAACGCTTGGTGAA
TTCTGCTTCACAATGATAGGAAGAGCCGACATCGAAGGATCAAAAAGCGACGTCGCTATG
AACGCTTGGCCGCCACAAGCCAGTTATCCCTGTGGTAACTTTTCTGACACCTCCTGCTTA
AAACCCAAAAAGTCAGAAGGATCGTGAGGCCCCGCTTTCACGGTCTGTATTCATACTGAA
AATCAAGATCAAGCGAGCTTTTGCCCTTCTGCTCCACGGGAGGTTTCTGTCCTCCCTGAG
CTCGCCTTAGGACACCTGCGTTACCGTTTGACAGGTGTACCGCCCCAGTCAAACTCCCCA
CCTGCCACTGTCCCCGGAGCGGGTCACGCCCGGCGGATGCCGGACGCTT
>NODE_415_length_377_cov_5.445623
CCGACTAGACAATGCCACAGATCATGGGGCTTTTGTAGTGTATGTCATCTCCAAAACATC
AGCAGACTGGGGCTGGAAGATAGGGTGCATCTGCTGGAGAGAGGAGGAAAGAGGAGTGTG
TGTTGAGGGGGGGTGGTGTTGGTGGGAGTGAGAGCTGGGAGTGAGTGTGCATGATGAGGA
GCAGGGGGTGAGAGAGCCTGAGAGAGAGAGAGAGCGGGAGAGAGAGAGAGAGAGAGAGAG
AGGGGATGAGAGGGGAAAGGAGTAATGGCAGAGGCATAACAAGCAAGCTGCTCAGAATTA
ATGAGCTTACTCAATAAGAAAAGAATAACCAATCAGTGTGTGTTGGGCAAATATAATTTG
GGAATAATTGCTTGATTGCTTTTCTATAGTAGGCTGATTTGACCACACACAAGAACTGAG
AATTAAGATGTCAAGACAAGAATTAATTTGGCAAGCGAGGGCACACAAATGTTCCTCTCG
CTCCCCACTCAGGCAGCTTGGAAGGCAGCAGAGCCGTGAGA
>NODE_419_length_393_cov_9.694656
GATACTAGCATATGCACCACAGAGACTTCCGAAGTCTTCCCCCCCTTTTATTCACCCCTC
CACGTATTCGATTACACACCCCTACCTTTGCGGGTTTCAGGGAAATTACAACCCGAGACA
AAGGTATTGATGCAATATTACACGTAGGTAGGAGTAATCACCATCACAGGACTGTCCTGG
AAAAAAAAGAGAGAGAGAGAAATCTCATTTTATAAGAGGGGTGCCCTCTCTCCCTGCCGG
TCTCTCTCCCTGTGTATGGTATTCTTGCATGCTCTCTTACTCCTGGATTACAATCTCTTC
ATCCATTATTAATGAAGTTAAACTACTAGTGGCATGCTGAATGTGCTGCATGGGAGATTT
GTAGCTAATCCAGCGCAAAACAGCCCCAGTCACATAATGAAGGGAAAAAAAGAACAAATG
TCAACAGTTTCACACTGGGACTGGATTAGACACCCCCACCTCACCCTCCTCATTCACGCA
CGGCCTCGCTCCCCCCTTCCTTTCTCTCCTCCACAGCACACACACACACACACACAC
>NODE_420_length_459_cov_14.901960
CACAGCTACACAGTAGAGTAATATAACTGGTTTAGGATTGTTAATATTTCAAAAGGTGAC
TTCTAAATGGAGCTGAGGATAAAGTGTTCACACAACAACCAGACATGATACACTGCACTT
AACCTTTGCTCTGATTTCAAACTATGCCACAAAAACCTGCACATTGGCAGCAGTCTCTAT
AATCCTAAAATCTGGGAGCCAAAAAGCAAAAGTAGCCGTACATTCGACTATAAGAAGTAA
ACCTAAACCAATTTCTGTGTGCTCTATGGTGTGCTTTTTTCCCCTCCTCCTCCTACCCCT
CCCCACGGCTGAGTGAAATGGAATTGCCTCTCACATTCAAAGACAGCTCTAGGAAGGTGA
TAATAGAGCTACTCCCTGCTGTCTGCAGGCAGGAAATAGGAAAGTGGCATATGGGGCCAG
GAACCAAATAGAGAGGAAATGTGACCAGGCAAGGGAAGGAACTAAAGGAAAGGTTAATGA
TCAGTTCTGAATTCTACAGGGAAGAGAACTATGTTCCAAGTTGAGAGGAAAAATAAATCT
GACTTGATTTATGTCTCCACCACTCACGTCTCAGCTGTCACAAACAAACACGTGGAgact
agg
>NODE_423_length_633_cov_5.417062
CGCACCAAGCAAACACAACACACTGTGCAAATGGACTCGGCGAGCCCAAAACAGCGGCAC
ATTTAAGAAGCATAGTGGGAAAAATTCCACCAATCTGTTTTGCATTCGCAGCACCAACAC
TTAGACCAAAGGTTTTCACAGCTTTTGTTGGTTTTGTATTTTTTTCTCTCTCCTTTGGAA
GCAGAAGTCCTTTGATTCTCAAGTCTCTCTGTAAAAACATTAAAAAAGATAATCCATTGG
ATCTAATTGACACAAAGCCCTCCTTCCCCCCTCCTCCCTTGCCTCTATCCTCCGCCTATG
GCCCTCATTTCTTCTGAGAAAGGCCAAGTGTTTTTGTCCTGTAAATACCACGGAGCAGAG
ACAAAAAAGACGTCTTTAAAATGCAGTCTACAATCCATTACACATATTCCCCCTGCATAT
CCATTCAGTAATTATTCATTAGAAAACATTTAACGTCACAGTGAATTTCACACTAGGCAG
TCGAAACACAATAGAGGAGATTTGGCCTATTTTGGGGTGAGGAGTTGGGGAGGGGTTAGC
TGTACAGAGGAAGGGTGAAGGCGAAGGAGGGGGGAGGAGGGGAGCAGTATTTGTCTGATC
TGAGAACCTCTGAAACGGGGCCGTCTTGAGACAACGGGGACAGACTAAATAGTGCAGTAA
CGGTCTGTGCCCCGCTGCTTGCTGTGACACTCATTTAGTGTGCTTTAGTGTGCCCCGAgg
gcaaacaatagaggcttgttcttagcaatcctgtgctgtaatttggacttcattact
>NODE_424_length_549_cov_9.457195
TATTGCATATTTGGTTGTTGATGCAGATTGCGCTGCAACAGATAAAGTCAATTCCAGGAA
GCAACCTTTTTCACCAAAGTCAAGCATAGCTGTAAGACTTCTCTGCTATCTGAAAAATAG
GTTTGAATTGCATGCAATTTGTGGCAGGCAGAGCACTCCAATGGAGGGAGGCTATTAGTG
AAATGCCTTGCCACTGTCTCTTTAAATGCCAATAAATTCCCATCATTACAGAATCTGGCA
GTTTTCCTCCCTGTCTGCAGCCTGGGTCTTTATCTCGCTCTGCCTCAGTCTCTGAGCATG
TAGATCTGGCCCAGTTAGATTGTCATACTTAACAAACATTAATGATTAATTTCCTCCACT
GAGTCAAATGGGGCTAAAGGGATGACTCGATTCATCTTATCGCACCACAAATTAGCATTT
CCCCATATTCTCCAGCATCAACTGTGCATTAAAATTCCACATTTACCATTCTGGGCACTG
GCAGCTGTGGTGAAAGAGCCAAGGAGATCTTCCTCCTATGTTGCTGGAGATTCTGATTAC
TTCTGTGTTATACAAAGAATAATTAATTCTGCCACTTTCTGCTTGTTACTGTACATGTCT
GACTGATCTGAGTGAAATTACTCACTGAGGGGTTAtttaaaaggtcaaggtgggtttttt
ttatttgctgtgttaagtcctggtcatgcagta
>NODE_425_length_295_cov_19.322035
CACACTAAAATATTTATAGCTGCTAGTCGATTGGCCTTTTGTCAAACCTCGAAATACTGA
AGCAAAGCCTCACTATACCGGTCATCATGGCCAACCTTACCTGTCACACTGTAAGCAAAA
AAAGGAGAAAGGCAGATGGAAATCCTACATTACAATCACACGCTACAAATCCTCTACTTT
TCTTTGCTCCTCCGGATCAACAGCTCCAATAAATTTTCATTACACCTGTGTGAAGCGCTT
CAAATAGAGCCACAGAAGCAGAAACTAATTACTTTCTAATTTATTGACTAATGGCCACAG
CCCTGGGAGACAGCTGCAATTGTTCTAACAGTCCTGCTGCTCCGACTGCACTCAGGTCCA
CTTTAGATTCATAACCAAAATAATTTATCATTACAAGCACATTAAATTGAACCGTATAGA
CCATAACAGTGGTAAttta
>NODE_426_length_628_cov_14.560510
GAGACTATTTGCAGATGCAGCAGAGTTATCAATCCGAACAGACACACAATCCGGGTCCAA
TGTCACTTCTCCTCATTATGTTAATGGTTAATACATGCAAATGAAAACATTCCGGCAATT
TGATTTCTTTGAAGATAGTTTGCATATTGTCTTAGCCATAATGATGGTACACTTTCTCCC
CAGCTTCGATTTATGCAAGGCTAGTTAGTTCATTTTTATCAGCTCTGAGTTCATTTCTAG
GGCTACTGGAATGTGTTTTCCCCTTCCCCTCACTATTTAACTAATTAGGATTCAGGTACC
ATAAGCAGATTTTTCACGCTATTGGTGTTTTTCTTAATTAAGAAACAAATGAATTCTCCC
CAGCAAAATAGATGGAACAACGGGATAGGGTGCCAGGGGCCAGATGCGGCGCTTCTTAAT
TAGAAGTCACTCCATTGTCTGAGGTTTTTTAATGAAGCCCCAATCTAAATGGATATCAAA
AAAGCTTCTAGTGAAGAAAAAAAACACACACACACACCGGCCATTTAAAATAATAAGGAA
ATAAAGATAATGAAAGACAAAAGATATGTACTGGCAGCCCCAGCTCACACCTCCAGTTCA
GTGCATGCAGTGCTCTCGTCACCTCTGGATGAGCCCTATTAAAACAGCACGATCCCTCGC
CGGCCCCTGCCTGCCTGCAGCCATGTCTAATGTTCTGCCAAGCCAACAGTGAAACACTCT
CTTTTCAACTTCTCATCAAAGGTGGAAGTTTCATTACCCTGtggatggttat
>NODE_427_length_523_cov_11.646272
ATCACATACCGACAACAGTGGCTCATCTTATCCTGATTTTGTGAAAATTCAGAGTAATGT
CAAACTTGTCAACCCATGTTTCCCAAAGCTAATAGCTGTAAGCACTGAGATCGGCCTGAA
AGGGTTAAGGGCATTGTTCGCTTATCATGTGATAGGGACATTTTTTATGCAAGAGCGAGC
CCTGATTAGAGGGTGAGTTTTAATGACAACTAATTAGCCAACCTCTTTAGCCTTGGCATA
ATGATCAAACGAGCTGTCATCGTGTACCTGATACAATGATCCTCTCACTCTTGATATGAT
ATTTTATTCCTCTGCAATTATGCAGCCCCCACTGCACCACATGTGTTTATTGCCTCAAGC
ACACATGTCAAATTAAAGAGCAGCTTATGCACCTGATATTTAATTATTGCCTGCTGCACC
ACCATGCACAATGGGAAAATGTCAAAGCCAGCAATCTACAGTACTTCAAGCAGCAATCGG
TACGCTGAGATCACCGACTACTCGTGCACATACACCGACACTGAGATAAGAATTTGAATA
TTGAATATGAATGGGAACATCTTCCAGCTTGTCTAAGCTCAGTTGGCTCTTTATACATCC
CTTTGTCACTGTGATGGGAATTTGGTATTGCTTGCCAAAAgctcaaagctaatgtttgct
tacaata
>NODE_428_length_340_cov_5.344118
CGGCCCTACTACTCGTCGCGGCCTAGCCCTCGCGGCTCCTGTTGCCGGCGACGGCCGGGT
ATGGGCCCGACGCTCCAGCGCCATCCATTTTCAGGGCTAGTTGATTCGGCAGGTGAGTTG
TTACACACTCCTTAGCGGATTCCAACTTCCATGGCCACCGTCCTGCTGTCTATATCAACC
AACACCTTTTCTGGGGTCTGATGAGCGTCGGCATCGGGCGCCTTAACCCGGCGTTCGGTT
CATCCCGCAGCGCCAGTTCTGCTTACCAAAAGTGGCCCACTAGGCGGCTCGCATTCCACG
CCCGGCTCCAAGCCAGCGAGCCGGGCTTCTTACCCATTTAAAGTTTGAGAATAGGTTGAG
ATCGTTTCGGCCCCAAGACCTCTAATCATTCGCTTTACCAGATAAAACTGCGAGACTCTG
AGCGCCAGCTATCCTGAGGGAAACTTCGGAGGGAACCAGCTACTAGATGGTTCGATTAGT
CTTa
>NODE_431_length_742_cov_8.722372
AAAACATGTACGCTCATTTGTCATTAGCTGAATGCAGATATTTTAATTAGCAGCGCAATA
ACTACGACTTCAGTTTGGGAGGCTTATTTAAACAGCACACTGAGCTGCTCATAATGGATT
CATGCAACGTGGACATATATGGAAATTCACAGATTTGCAGTGCACAGTGTTTGGTACTGT
AGGTAGCTCTCTCTGACAGATGCAGATCCAAAACCTCAACTGCTTGTATCCTAACCAGCT
GATCACAGGAATAAGGGTTAAAGAGAAGAATGGGCAATGGGCCCCAGTGAAAAATCCTCA
CCCTCTGGCAGTGCCTCATGGAAATGCCGCAAACGCTGTACGGATTCAAACGTATCAGGG
ATTATTAAGAGACCTGAGAACAAGGTCAAAGACTTGCAGAAGAACACAGAGCAAGTTAAA
CTTAACTTCCACTTCATCCCCGAGGCTCTGAAAATACTTAGGAGATAGTTGAGGCAGGCT
CTGTTGAAAGCTCCCCCGCCGGCACGCAAAGCTTTACTTTTGATGTTAATTCCTTGAAAG
CTGTTTCTTTAGCTGGGGATTAGTGCATGAAGAGCTAGGCTTACCATGCTCTGGCTAATA
AAGATGAAACATCTAACACAGGTACTCGTACATACACTCGCCAGGGAACAGTGCCTATAA
AGTTGCCTTAATTATAGAGAACTGACTTCGCTTCAGTAACTATAAGAATAGGACGACATT
TGTAGTTTGAAAATACTGTGGTATTAAATGTTGGAAATCCTCTGTATTCTTTGGACACAA
GTCAtgaggtaaaataatgagtatataggcacatcactttctcagctcatgtgatcaaag
ctgccttcatggtatgccttcagtctccccagcttaagtctcctta
>NODE_432_length_591_cov_9.851100
CTCACCACCAGAGCAAATTTTAATCTCAGACAAAGGCAGTGTAGTATGACACACCAGAGA
CAAGATGAGCTATTGCTTTAGCAGTTTGAGGCATAAATGACATTGACTTCTGGGAGATGG
AACTCTTTAACATGCTCTGCACCAACTGAGTCACATCTGCCGTTGACAAACAGCTAAGGA
GTAACCTGAGTCTATGTTCTCTTTACTGGCAATTTTTACATTTTATCATTGAAGTCAATG
AGCCAATCTGCAATTTACGCCGTGGAGAGCGGGATGAGTGTATTCAGAACCCGGTCACAC
ACCCAATCTCCTACTAAAGAGCAGCGATAATGTAATAATGCCTCACTGATGTGCCAGGCA
GTAATGGTGCTGAACATCTCCCATTCATCCAACACTACCTGATCATTGCTTTAACGGAAT
AATACATTACGGCTGGAAATAGCTGTAAACCTCCAACTTTATCTTGGGAATGTGCACTCC
TTTTTACCTCAGGAAACGTTCCTGTCCCTCGGTAATAAAAGGCAGAGCTATCAGGATGAA
ATGAAAAAGAGATTGAAACCCTTCTGTCTCTGTCAGGCAATGCACAGATATACAGAGTAT
GGCCTTCTTCCTATTTTGTAGCCTAAAGGCTGTTAGTATTATTATGAAAATAGGTATTAT
GATCTTATGCTTTCTCCAAGAGAAAAATGAAATATTGGACATGGCTGTTTTTTtccctta
tgactgtaaagtagg
>NODE_433_length_368_cov_10.334239
GAATCATGTTGTCAGATGAACACTTGAGTGAAAACTTTTGCAAGTTAATATATATGATAT
TCCATTTTTGTCTCAGGACAGACTTTCCCCCTCTCATCTAAGTGTATCCAGCGCAGGTTT
AATGCATATTTCAGCAAGCCCAAGCAGGGTGCCTTAGAATTACCACTTTACTTGTGGGCC
CTGAGGCCTTGGAGCCGACTTTGACATCAAGAGAATATGTTTGGGAAAAGGAATGTGCGG
CAAGCTTTCACCTCCAGGTATTTATCTTCTAAGGTGGGGTGGACTAGCGAAGGAGGTGGT
GGGGTGGCGGGTGCAGCCAGGCTATGTCATGGCAGGTCGAGAAGAAACAGACATGAACCT
GTCTTAGTGCTGATCCGTGTCCCTTCAGACTACTATGGTGCAGAGGTTGAGTGTGATGCA
GCTCCTATGGCCACTTGAAGGCAAGTTCAGGAGCTTCTGTCAGCAAAACATCCCAAATTG
CTGCTCACAGAAGCAAAATCTCTTAAGAtaac
>NODE_436_length_145_cov_3.641379
GAAACTGGTGGCCTTATGCACGCCCCATTGTCAGTGAATGGGAGAACGTTTTGGCCAATA
TCTCCGGAACCGGACGTGCTACACACCTGGAAATGCCACCTGCCCCACCTAATTTGGCCA
CGCCGAAGACGCCGGTCTGGGTCCTGAGTCTCTACGACCTTCCCTTCCCGAGATAGAGCA
AAAAATCACAGGTTACTCCCACTTCCTGACGTCGCAGAGACTCGGGAGTAGGCTCAGTGC
GATCGCGGCGGCAGCAAATGGGGGGGTAGACACAAGTTTCACGTCTCTa
>NODE_438_length_416_cov_9.764423
CTGTGATTTTTTGCTGTATCTCGGGACGGGAAGGTCGTAGAGACTCGGGACTGAGACCGG
CGTCTTCGGCATAGCCAAATTAGGTGGGGCAGGTGGCATTTCCAGGTGTCTAGCACGTCT
GGTTCCGGAGATATTGGCCAAAACGTTCTCCCATTCGCTGACAATGGGACGTGCATAACG
CAGCCAGGGTCACAGTGCTGAGTCCGAGAAAAGTTCCCGTAGAAGGCCTTTGAGAGCGCG
TCTCAGACCGCTCTGAGTTGATTGGCATAGGTTTGTAGGGACATTTTTTGGGGTCCCGTT
GTATGGGCCAGCCCTCACCGTAAGCTCCGGAATTAGGGTTAGGGTTAGGGTTAGGGTTAG
GGTTTGGGCCCGGGGTGAGGGTTTGGCCAAACGGTTAGTGCTAGAGACATGAAACGTGTG
TCTACCCCCCCATTTGCTGCCGCCGCGATCGCACTGAGCCTACTCCCGAGTCTCTACGAC
GTCAGGAAGTGGGAGTAACCTGTGATTTTTTGCTGTATCTCGGGACGGGAAGGTCGTAGA
GACTCGGGACTGAGACCGGC
>NODE_440_length_455_cov_7.276923
ATTATTTTACGTTTATGAGTTTGTCTCATCTTCAAGGTCAAAAATGTAATTTTTGCTCTT
TCAAAGGGTTATAACCTTAAAAGAGAACCTCAATCCATGCTGATTAATGAGAGACTCCTG
CATTTGATGTTTCAACGGTGACATTTTAAACTTTAAATATTTTATATGCATACCTATGAA
AAAAAATGAAGATACGCATTCATGTGGAATAAACGCTATTGCAGAGAAGAAAGGCTGGGC
TGGGTATCATTTTAATAGAACAGTTAGAGTGCAATGGTTTTTCTTGGTGATTTTTATTTG
AGGTTTTTATGTGTGCGCAAGCTGATTTAAAGGCACACTAAATCATTGGGGATGGGGAGT
AGTGGATTATGCATTTAATCAAGGAGTAGGCCTTGGGAGAGTGGCTGGCCGAGTCACCAG
GGCATCAGTGAGGGGTTGGCTCGAACATGGGGCCCATCCTCTTTGTTCCTCGCCATAATG
GGCCATTTTTACATCATTTGTGAGCAAAAAATGATAGAGCATGTGCTTCTGCTCCAGCTG
TGTTCCTGCTGATCGCCGGAACTGTGTGACTACTGTGTGTGTTTAATAGAAAATAActa
>NODE_441_length_599_cov_10.737897
CTATCATAAACAGTAATTCTGTTCTAACTTCCCACTTTTACACTGACAAATTTTCAAATT
GGAATCAAGTCACCACACCCTCCCTTTCCCTCTCCACCCCCAGGTCTTTGTTCTGTACTG
CAGAAAATCAGAGACAGCCAGAGAGAGAGAGATGGAGGATGGAAAGAGAAAGATGAAGTG
AGGGAGAGGGGAAAAATGTCTCTTCAAACAGAACTTGCCACCTTATTCTTCTCAAGGGGC
AACAGCTTGAAATTAAAACTAAATTTGAAATTAATGAAGCACATTCTGGCGGTGGCATTC
GTTTCTGAAGTAATAAATTACTTGTATCAACCTCGGAGACAGCGGTTCCTGTCTGTCAAT
TAATATGTCTTACGCTTCTTCTGCAGACTCTAATGCATTCCCTAACAGACACACTCGCCA
TTTAAATTAAGCATGCATTTTCACTCATTACACTGCTCAGCCCTCGCCTCCTCGTAAATA
AAAAAAATGTATGTACGTTTCCCTGCGACAAATCTCTCTCCGCAAAACCCATTTGCTTCA
ATTACCAAAGATTAGAAAAAACTTTAGAGTTATTATTTACAGTTTAGCTTCAGGGAGAGG
GCTTGAGGCTTTCAATTTATATTCAAATCCCTCTAGTTTAAGAATAATACAATGGAAATC
ATACAGAGAAAAGATGCATCAAGACAAATCACAATCTTACCCCTCCGTACATCTATGGAT
GTTTTCTTTTGTTAATAAGTCCa
>NODE_442_length_408_cov_9.095589
CTTACTAGCTCGTTCGCTAGCTGCTGCGGCCGCTGCTGCGTGTGTCTGCTGAGTCGGAGC
CTCATGCATAATGCATCAGGTTTAATTGCAAACCCAGAAACTAATGACTTTGGACTGGTT
AACAGCAGGGGAGCCATACATCTCGAGCAAACTGAATGAAAAATCAGCTCAGAGGAGAGA
AAAAAAGGAGCCTAGCCCCTAATTGATGAATAATTGAAGCGGCGAGCTACAGGGCATAAT
TGTGACATTTTGTTTCAATCAATTTCCAAGTGGTGTGGGCGAAAGTGCACTTAAAGGGAA
AAGGCAGTGACAATGAATGAGAAAGAAAGAGAGAGATAGAGCGAGCGGATGGTGGTGGAA
ATGGACGTTGTGTCTTCAGTCATCGCAGTGACATTTTCTGGGGCAAAAGACTGGACTCGA
CAGAATGACTTTTCTCTCTATCTCGCTCTCACTTTGTAGGTTTTCTGTCAAACTCCTGTA
ATGCCATTGTTAGGTCACTTTGTCATCCTGGCCAATGAGTCCATATTCTTTTAAAATTAT
GTCTattgttca
>NODE_443_length_405_cov_6.553086
CTTCCCTTGCCTGTGTGACTACAGCGTCAGAGAGTTTGACAGATCTGTGCGCCACGGAGG
CGTCTCCCAGCCATTTGGCATGCCATGCGCGTCTGGTGCGCTGGAGACTGCCTGTCAAAC
GCCTATGAGTCGGTGGCGCAGCCAGGGACCCTACGGAGCGCCAGATGGGCCATTAAGGTA
GTATTAATGTAGATGCCATCGCTTTTCTCCTCTGACTGGGACATGCTCTCTCGAACTGCG
AGCAGCTGCTGCCATTTACTAGGACAGCTTCCTGCTAACTTTGGCCAACTGGCATCACTA
CTGACTGGCTCTCAATGTAATGATACACTTTTTCTTCTTACTATACCTGTGATTTTTTTT
CTCTTTTCCCACTGCCCTCCCTTTCCAGAGGTTTTAACAGGAGAGTGCTGAAAACTTCCA
GCTTTTCCTGCTGCTCAAGTGCTATAAACACAcacacacacacacacacacacacacaca
cacacactcctgcacagccaggcagtgataccctctccctttctctcacagacccatatg
cacacacat
>NODE_444_length_514_cov_8.317121
AGAACAGCACTTGCAGCCAAATATGACTGTCAATCATTTATTGGGATTCTGACATGCTGC
CTCAAAAATGGTGACACAGTATCACGGTATCAACACTCTGCATGCTTTTGCACGTGGTTT
AGCATTCTCACAGCGCCAGAGCTGTAAGGAATTAATATTCATCGCTGGCAATTTATGGAT
TCATTTATCACCCACATCTTATTTGTTCCTTTAATCGACCCTGGGGGTCTGACTATGGCC
TTGGCTGGCCACCAGTGCTGGAGCTTTATTCCTCTTCACACAGGCCTAGTGTTAACGCCT
CTGGCCAAGTTCACAGATTTGACTGACTGTGGACTTAATGCTGCTTGCCTTGTTTTCAGC
ACTTGTCCCTCCAGATTTGCCACCCTGGCTGCACAATTTCCTCCAATTCTAATTATTCAT
CAGCTCGTTATGCCTGTGCCTGGGCGCCTCCCCTAATTAGAGGTGACGCGGGTTTGGTCC
CAGGCTAGCCCCAAGTGAGGGAACCAGTTCAGAACCAGTCCACGGCGTGTGCTCATGGAG
GACTGGGTAACTGCCAGCCTCTCCAAGTGCATGGGGGGGGGAAGGAAGGGCCTGTCTTGA
CAGTGTGATGTGACGTGCCTTCACACAGTTCCTCTCCCTCACACAACAcacacattaa
>NODE_445_length_306_cov_10.745098
CTCACGCCACCACAGTGATGGAGGTGTGGTGGCGGAGGAGGCGGTGGCGCTGGTTGCTGG
GGATGTGTGATGTGTTGTGACAGCGGGAGCCAGGGCTGGCGGGCGGTCACCATGCGGCAC
CATATTGCCGGGCTCCCCGGGGATGAAGGATCAGCATGCCAGCCTTGCCAAGAAGTGCTA
ATAGGCGCAACACGTCTTGCTTTCACACATTAAGGCAAGCGAAGGGTGACAGATCAGAGC
TGTGATACTGCCGCCTGTAAGGGGGGAGAAAGGGGAAGGAAAAAAAAAGGGGCCATGGTG
CCCGTTTGCCATGCAGTGCAGGCTAATGATGAAAAAAGTCTCAGAGTCGAACAATATGCC
CACCAATCACTGAGCTGATGCCTGACACCAGTGAGATGGAGGTATGTCGGTCTGCACcga
gccactgcagccttcaccactgatgctcaa
>NODE_446_length_325_cov_11.796923
AAAACAAACATCTCACCTATTTACACTTAGTGACAGAGAGCAAACAAAGACTGGATGGGT
AGGTCATAAATAATAATAATAATAATAATAATAATAATAACAAAATGCAGGCTAGATTGT
CTCAGTACCTTCTCACTATGGCTATGCTCCTCGTTTAGCGTAGTGCTACTGCACGTATCA
ACTCCCGAGTCTTTAACCTGCGGTTCACACCATGCCAAGTCCTCTTCAAATGAGTGTCCC
CCAAAGCGCACCATTTTCTTTTGCCTCTCAGATAAGGTGTGTGTCGGCTCGGACATAAAT
GCCTGCTCAATAGTTTTTCTTTTTCCCCTTTGACTGTCCCCTACAGGTGTGGGATAAAAA
CAGAAAGAAAAACAGAAAAAACAACATGCAAAGGTGTAAATAAAACAAAGGAAACATGAA
ATGACAAAAGACTCTGGGAGAACGGGGATGGGGGAGAGGAGAGAGACAg
>NODE_447_length_514_cov_11.558366
CTGGTAAAGTGGGCTGTTGTGATTGATTTGTGGATTTGCTCCCTCTTTTTTTCTCTCCAT
TTAAGTGAAATAATGTATGGAAGCAATCTGGCGACAGACATTTTGGAAAATCTATTTGAA
ATCATTTCAGTTGAAGCCATGGCAGTTTGTCTTCTTAGCGGAGAGGAGCAAAGTATAATT
GTCTGCAGTCTAGTAAAACACAGTATAACTGCCATCACACTTGACTGAGCTTATAGCCAG
CTAGTCCCATGGCCTCTAGAAGATAGAGCAGTTAATGTTCCCTTTTATTTTAGAGGATAT
GTCACTTGTATCGCAGATTTATACCATGATACAGCAATTTTGTCCAAACAGATGGATAAT
GGTGTCACCAGCAAAAAGCCCTGTTTTTATTGAGTTTAGAGCATATTGTTTAGATAGGGG
ACTGTGTTGAACAGCTCCGCCAGCTCTTTCTCCCTTTATCTCTCTAATCTTGCCAGTATT
AGATTTGATCATTTTTGTTTGAAGGAGGAAAATGTGGCTGTAATGGTTTCCTAATAGCAA
ACACAGGGGATACAAATCCAGGGACCCTGTTCTGTAGTGCTTCCATAAGCACCACTGATT
TATAGAGGTCTTTATGACAGAAAGGAAAATGATCTgctgcaggtataaatcaggtgag
>NODE_448_length_537_cov_6.089386
TCAACCATCCACATTACAGCCTAACCTAGCCCTTTGTGTGGGGGATAGAGGTTGAACGGT
GGTGAGCAGGGCGGCTGGAGGAGGGAGGGCTGGGAGCGAATTCTTGTCCAAACATTCTGC
ACGCGGATTTGTATTCATTGCACCCCTGCTGCTATTGATATCATTACGCAGGGTGCTCAT
GCTGTGAGGAAGGGGGCTGGGACTGGCAACGGGGAGGTCATGGAGCCGCAGGCCCTAACG
AGAAGTGACACTGGCTCCAGGTCGGCCAAGCATCCACCGGATTTCAATGGGAGCCGCACT
TTCCCAGTCAGCGCATTAGATCAAAGATCATTACCTGCTAATCAAAACACATGAACATAA
GGGCTTCCCTTCTTCCACTCTTCTTTTGCTTCTCTTTAGCTGAGCTGAGGCTTAGGAGGA
GATGCACCGGGAGATGAAGGAGGAGACGGCACCAGCTACTGAACTGGATAGACCTCCATT
GCCCCATGAACATTGGAAGACACCAACTCCTTTACTTTCTGGACTCATTCCAGAAATCTT
CCTGCAGCCTTCACCAGCTATTAACCAACTTTACAAGAAACATGCTATAATATATGCTAA
ATCAGAACAAgttacaaattcactgcggtgcactgcctcccgatttattaagctacacag
taaaagctgcaaaattgtttg
>NODE_452_length_499_cov_4.444890
AGCGCTGTGCTGGGCTCGGCATATTTCTCTGCGGGATGGTACGAGCAGGGCTTCTGCTAC
AAGTTCACGTTGTGCGAATGAGATAATCTACAGCCGTAATATGGGTTTCCAAAGGGATAA
CCGTAACTCAAAGATGCGCTGGATGAAGTCTGAGGAGCGGGACACTGCCGGCCGGTGTCT
GGAGAGGAAATATCCGAGTACACGGAGCCCTGGTGGGTCGCTATGGTGCCAGAATGTCGT
CCCAGCGCGGGGTGCGACATCAGGTCCCTGCAGTGGGTCGCAGGGCAATTACCGCTCAGT
CCCTCCATTGTTTGGCTTTTATTCTGGTTGTTTTCATTCGGGCTTTTTTCATAAACGTAC
ATCAAGGTGTCCGCCCAGCGTGGATGCAGAACCAGCGAAGTCGTCATATCACGGGCTGCC
GATGCTTTTTAAAAGTCGACTACTCCAAGACGGACACCTCATTTCCAACTACATTTTACA
CCACGCGCATGCGCACACGAGGCCCCTGTGTGTCCACTTCATTAAGAATCTGGCACGTGA
TACGCTAACAAGTCCTACGAGATTGGGCTTGCGAGCAGGGGCAGAGCAGCCCTTTAAAGA
CCCACTGCCTCACATGCCACCGTTTTTTCCTGCAGAacaccga
>NODE_453_length_549_cov_9.378871
GTAACTTTCTGTATGCAAGTCGATCATCGCTGCAACTTGACATCCTGACCTGGACATTTA
ATTTATTGATCTTCATTTTATTCGGATGTAAAGACCCTTTGCTCCTTTAAATTAATCCAG
GTTAATTTGGCCAGGCCCCCTATCCCACCCAGCATGAATGGGCCCTCTGTTGGCTAGAGC
TGGCCCTGGCCACCCAGTTTTATGGGAATCTGCAGTGAATTAGAAAATCTGTCAATGCGA
GAGGAGTTGCGCAGCGCGGATATGCCGTGTCACTCCACCTGTAAAAGAACTGCTCTTTGT
CCATTATCTCCCAGGCTTACCTGAGGAGAGTTAACCTTGAGGTCAATAACATCTCCATGG
TGTTTCATGACTGGCTGGGCCTGGGCCGGGGGGTCTGAGGAGAGCCATTGTTAACATGCG
GGCTGCAGACCCACACTTCCTCCTGCTTTGGCTCTCCACATCAAATACCTCTGGGAAACA
GATCTGTAAAGAGCAGTGACGGGAGCCATAAAGATGTGATCACTTTCACAGGAAAGAGCA
GACACTGTACTAGTTTGTCTTCATTGTGGTTAATATAAACGCTTCATTTCTTTAAATGAA
GTTGCAGCATCAGggtaggttctcccaggacgtaatttcttgggtatcctgcagaacctt
tacctggcaacagtttgaatttactttcataat
>NODE_454_length_641_cov_9.360374
CATGCATGTAAACTGCTCTTTTCTCCATATCTATTTGCATAAGATGAGAGAACTATATAG
CTGTAACCAAATTATTCCTGCACTTTTTTCCCCCTTTTGCCCCTCATCCAAAAGAGGAGG
CGAAGAGGGGAAACTGTAACTACCCTGATAGTGGTGTTAACACCCAGCCAAGCGCCTCGA
CTCCCCCTTCTGTTCTCTCCCCCTCTCCCTCCATCTTCTCTCTCCTCCCCTGTTACCCTG
GCCTATCAGTGCGGAGCAGTGGTCTGTGAAGAAATTCCCAATATCTAAATTTACACACTG
TATCAATCTTGTTTAATAGACTGGAAAGCTTATAGCCGCCATGGCAAGCCGGCAGAGAGG
GCAGCGGTGATAAATTGTCGGTGTGCAGGCGACAGCCGCCCGTGATGTATAATGAAATAT
TTATGATTTATCCCAGCTAATAAACTGAAATGAAGTGCATGATGTATGGGAACAGATGGG
CCCTCTATTGATGCTGAGGTGGAGAGGCAAGAGGGGGAAGAGGAGACAGGAAGATAGGTG
GAGAGAAGGAAAAGGAGATGTGATGAGAGATGTTTGAAAGGTAGTGAGATAAAAATGAAG
GGTAAGGATGGGACTGAGGAATCAAAAAACATAGTTGTTTGTGTTTGACATTCGCTGGAA
CAGGAAAAGCGGGAAGAAGGAAACATATTAGTAAGATGGATAGAAGGATACAGGGTTGGA
GTAGAGAActaatgagattaaatgatggaacagaggacagacagaagatggcagtaaaaa
cagac
>NODE_455_length_435_cov_5.471264
TAAACCATTTATTAGGTGTTTATATACCGATTGGATCGGCTTGCCCTGCATATTTAAGTG
TGCCTATGATAGGAAGTGATGAGTTGTTAGTGTTTTATGACATTTTTCCTTTGAGTATCC
CCTGAAACACGGGCCCCCACAGCACAGCAGCTGGTAGCTCAGCCCCTGACAAAGCTGTTA
ATGTTCTGCAAAGAATGTGCAAATTGCAGAAACGAGTCCAAGTGTGGGCAGAAAACACTT
CTGGTACTTAGAACCAGTGATGGAACAAATTTGGTCAAATTGGTAAAGTGCCCAAAGGGA
GGAGGGAGATGTTCCACGGAAAACCAATTCCAAGCTTGGGTGAGCTCAGGATTGTTTGGA
AACTCTCCAATCTGGGGGCCTGCATTGAATTGCGTGTCAGGCAGAGACTGTTAAATAAGA
TTAGAATAAGGACCAAGAGAGCAGCACAGGTACCTCACAGGATGGCTGTGTAATGTCGAA
TCACAGTTACTCTTTAACAGCCATACATCAGCTGCGGCAGCGTTGGAAAAATGTAACATG
AGGTGGCATGTAAACTCACTGGACAGTTGCAGGAAACAt
>NODE_456_length_427_cov_8.454332
CAAACATCCAAGTCGTCAAGTATTACTACAGAAGGTACACTTCGAAAGAGTAAATAAAGA
AAAAACACATGGAACGCCCAAATAAAAGACAAAAGAACAAACAGCATAAAACCAAACTGA
AAACTACTTCTGTTTTAGAGACAAATAAAGACAAGGTCCAAACCTGGAACCACTTAGCGT
GGCGTAGAGAAGCCAAGGCAGTTAGGCATTTCTGCCTGTCCAGAACATCCGGGGGATCGT
TGACTGAAAGCGTTTCTATTGGCAGGTGGAATAAGAAGACAAGGTACAGTTTGACCAAGG
GGAGTTCTGTCAGGCGGCCAGGGGGAACACAGGCAGCCTTCCCAAACCACAGGCAGGAGG
GGGAAGGGGAGGGGGACCCCTCCACTGGAGAACCACCAAACGCTCTCAACCTCCCAGTTA
ATATGGTTTTGCACGGCCCGGCACCCAACAATTACTTAAAAGTTAAACCACACCAGAAAA
ACTGTATTGTGGAATGCGTTATAATGTGACTAAAACATCACAAAAAGAAACCCCTAATGT
GAAATAATTTAATTTattaagggactattgg
>NODE_457_length_295_cov_9.928814
GGATTGATGATGCTGCAAAGACCACAATAATGATAATTAACTTGCTGAATTTAGAAGATT
ATGCTGTTAATTAGTTGCAAAATAAAGATAAGTAATATAGTAGCAGATGGTTGAATAACA
CCCATGAGATGGAGGGTTATTACACTGATGAGGTTTCCATGGCAGAGATGAAATATGAAT
CTGACTGGCTTTTCCCTCTTTCTATGGGCCATTCCAAGAGAATAATATCTTGTTTCTGCC
AGAAGAGCTTCTGGAAGGGTATTACACGATAAACTAATTTGGTAGATAGATTGGCCTGGC
AAAGGTAGTTGTTAGAATAATGTGGTTCTCTGTTTTCTCATGTAAATGTATTCCCTCTCA
CTTTGTTATTGCTTCGAAAGGCTCATTCACTTTCACCTTGTTTGCTCAGTGTTTGATGCT
AGAGGAATTGACCTGTGAa
>NODE_458_length_180_cov_1.194444
GCTCTGAAACGCGCTCTCAAAGGCCTTCTACGGGAACTTATCTTGGCCTCAGCACTATGA
CCACTGGCTGCGTTATGCACGTCCCATTGTCAGTGAATGGGAGAACGTTTTGGCCAATAT
CTCGGCAACCAGACGTGCTAGACATCTGGAAATGCCACCTGCCCCACCTAATTTGGCTAT
GCCGAAGACGCCGGTCTGGGTCCCGAGTCTCTACGACCTTCCCTTCCCGAGATAGAGCaa
ataatcacaggttactcccacttcctgacgtcgcagagactcgggagtaggctcagtgcg
atcgcggcggcagcaaatgggggg
>NODE_460_length_453_cov_12.368653
CTTCTTTTCTCCTCTGCTGTTTCTCCCTCTCTTTGTCTGTTGCTTTTTGTCCCCTTTTAA
GTTAGTATATAGGACCAGATGGGAGGCAGCACGTGGCAAAGAGCTGTCCTTGTTGTCATT
TGATGATGTCATCAGTGTCGTTGTTCCTCAGCGGACGTTGTTTCTCTGAAGAGAAAAAAG
CCAGCAGTTTCTTCATTGTTTTCTTTTTGTTCTCTATTTGTCTCTAAATCTTTCTCCTGT
TTTTTGTAAATGACAACAAAAAAGACCTGCCTTTAAATGTTCAGGACGTTTTCAGTCACA
CTTGAACAGGTTTTTAAAGACCTCAGTAGGTGAGCTAGTTTTACCCTTTTTGCCCTTTGA
AACTGCAGATTTTTTGGAGAATTTGTAATCCCGTCTTGATTAAAGATTGAGTGGAATTCT
AGATGTGATGAATTTTGTCATATCTTCTCATTTTTTTTTCTTTTACATGAGTGTACACTT
AGTTGTTCAGAATATTTGGGACCATTAAAATGATCTTTGCTGTAAGATGTCCTATTACCA
TTTGTCCTAATAACTCGGTGTTTCTTTGCTGCATCTTACTTTTAATTGATCAGtcac
>NODE_461_length_573_cov_5.794066
TAAACTTAAGGACCATATCACAGTTTAAGAAGTTTCTCTTTTCTCCAAACCTCTGCTCAC
TAAATCAGCATGAAATGTAATGCCATTTGCCGTGTGCAGTGCGAGACTTGATAGGCAAAG
GGGGAAAAAATGTATTAAACGTCTGTGAGTGAGTTTTTCTTTCTGCTGGCCTTTGAAAGA
TGCCAGTTAATCTGCTTACTCCTTTAATTGTGAGTAGAGGGGTTGGGCCTCCTCCCGGCC
AGAATAAGACTACTGATCCAGAAGTAAAACGATGACCACTGCAGTTATTCCTTCCTTTAG
GTTGTGCAACCCCCCTAGTTTTCTTTAGCCACCCCTCATCTCCTCCTCCTCTACCATCCC
CTCCCTCAGAGGGAAGAAAGCTCCTTGTTCTGACAATAGACATTTTTTGCCATATGTTGG
CTTGACATCTTCATCAGGTTCACAGCAGGTTACCTTAGTTAACTTTCACTCCACTGCCTG
ATGGGATTTTCTCCCCCTGTTTCTCCAATCGGCCCGGGCTCAAAGTCTAGACGGCCTCCG
AGGCAGGGTCCTCCTAGCCCTGTGTCCACAATGGCCGTATTGTGGACGCTTAGTAGTGGT
AGCTTCCTCCAGTTACAGCGAACAGGCTAGTGCTAAAACAATGCTTTTGTCCAGGGGCAG
ACGAGGGGGGCCTAATCCACTACATACTGTGAAATAAATCTCTCTCTGagatgagag
>NODE_462_length_311_cov_1.459807
GCATGGGCAGTTAGAAAGTTAGAGTGGCTGGCTTTGACCTCCTTTCCAGCTCATCTGAAG
GAGAGCGAGGGGCGGAGGGAGGCAGGAGGGAAAATAAATGTCCTGATGGGTAGGCCAGCC
AACATTCCTACATCACTTCCTCCTCTAACATCTGGCAATGATCAGGGCAGGCAGAGAGAA
GGAGAGGATGTATCTTACTGGCTGGCTTAGTGTTCATTTCCAGGCGTAGACGGAGGCATC
GCATTGCAGGACTGCCCACTCAACCTCATTCCCCCTACCAGCAAAACAAAGTGAAGCAAG
AAGGGGTGTTTTGATTTAGTGCATCTCTAGCAGTGTTTGCACTTTGCCTGTGATTCCACT
GTcttcttctccatatttttctttaaatttctatcctaattgtatcattttgcaacaaat
catatcttgtatttgtctgcttatgtgagagtaaa
>NODE_463_length_395_cov_4.465823
GCAAAAGTCTGAGGGCGTGGCCGTGGCGGCGCCACAAAGTTGGACGTTTCGCCATGAAAC
AGGAAGTGCACTGAAAAATGACCTGAACGTGGTCTGATCGGCCTCAAACTTTACACGTTG
CATCACAGTCCGGCCCTCATCACAACTATATGAAAATAATACCTGTCAGGAAGAGCGCCA
CCTGCTGGAAACAGAAAAACTTTATCCAGAACCACAAAATTTCCAGAGCGAACTCGTCTC
AGGGGGTTATTCCAAATCACATGAAATTTGGCAAGTTGATAGAAGAGGGATTGGTGAGCA
AAAGTTATTAAAATCCTCCGCAAAAGTCTGAGGGCGTGGCCGTGATGGCGCCACAAAGTT
GGACATTCGCCATGAAACAGGAAGTGCACTGTAAATAGCCTGAACGTGGTCCGATCGGCC
TGAAACTTTACACGTTGCATCACAGTCCGGCCCTCATCATAGCCATATGACAATAATGAA
TCTCAGTAAAAGCGCCACCTGCTGGGAACAGGAAGTAGCCTGTACATGCTCCGATCGGc
>NODE_464_length_669_cov_12.061286
CACAGCCTGGACCTGAGCAAGAAAGACCACAGGTACACAGCTGCATGGCGAATAAAGGGT
TAATTCAAAATGCACAGTGTTAATTAATACATCTGCAAAATAAGCCAACAAGGAAATAAA
GCTCCTCTGATTGATAGATGATTTCTACATGTATGGCACATATTTATAATTTCATATGAA
CGTGCATCCAATTATAAAATCCCTAATATATTTCCCCATTTTTGTGTGATCAGGATGTTT
GCATAAACCTTCAACTCCAATCTTCCCCCCAACTCACAGTAGATCTTATTTCTTAAGAAG
ACAGCATTTTTCTTCTTCATTATACAGGCACACCTTGCGTGATAAATAGTAATATTTACT
GTTCTCATGCAAATCTTGACTAAACATTGTTCATTTTCCTTGTTCCAGTAATGAATCAAA
CGGACACCCTGTACCAGGGAATACATCTCTTTTATCCTCGCTTATGAATAAGGTAAGATC
CATCCATCAAACGCCTTTCATCCCAAGACAAATTAGCGGGACACAGAGGGGCCTGTTTGT
TTTTTAATGTTTCACCGCTAATAAGATGAGTTTGTATCATTTAAATTTTCCAGCCATTTT
TCATACAGTGTAATTTTCACTGCACCTCTCACAAATTAATATAATGACGCAGTAGCCGGG
TGCCATGCCAGATATATAGAGATGTTTGGTTTTTGATGAGCTGTTTTGAACTCGCCGTCC
ATTTTTTCTCCTCCTTTATACTTTTTTTTTCTCCCCCTCGCCTCTCTCTACATTTATTTA
TAGAGTTTataaattatttgattaaaaagtcag
>NODE_465_length_460_cov_5.521739
TTGCTAGCAGCAGAGCGATATTTGTGTCTTGTGGTGACATTAACAGCTACAGTAGGCTAA
CACAAACCTGGTGGAGGGCGGTGAGACCGTCTACATTGGCGTAGTTGATGTCAGCGCCCC
GGTCAAGCATTCGGAGCACCTCCTCGGTATCGCCGCTTGAGCAGGCGGCCAGAAACACGG
CGCCATCATCGAACTTCACCTTCGTCTTCTTCTTTTTCAGAATAGGAGGCTCCAGGTCCG
TTTCCGAGCCCAGCCATCGCTTTAACTGCTCATTCCTCTTCTGCTTGGCGTCCGCCATCT
TCATCCCCCTCCTGTCTCGGGCTTCTTATCTTTCTCCGAGAGAGGATATACTTTATAGTG
GCACTATCCCACAGCGCACTGGGGCGTGGGAAGGGAGGGCTGGGGAGGAGGGGGGGCCGA
GAGCGAGAGAGAGGGCGTCTGGATTGTTTTCCATAACCTCGCGAGAACTGGAGCCCAGGA
GCTGCAGTATAACGTCATCATGAGCAGATTATGAGGGGAGAGTGAGCAGGGTAATCCCtt
atagactgtgtacaccaaataagacaagagtgcttgaaaatattacataacactccactg
gctc
>NODE_466_length_438_cov_8.429224
TTCATATTTACGGTGTCTTTATTAAACGTCTTCTACCAACCTACACAGGAAAAGAAAAAG
GGATTTTAAATAAGCTTATCATAATCACCCGTTCGCCCATTTCTTCTGCTTTCTACTTAT
CAAACATAAAACAGACTGAGAGACTTATATCTCTGGTTTACATTTTCACTCTGCCTCATT
GTGTGTGACACCCCTCCTCTCCTCTCACTTTCTGTCCCTCCTCATCCCCCCTCTCTCCCC
CTCTCTCTCTGCATGCCCACAGCCCAGCAGTAATTCTGTGTTTATCAACTCTTTATTATG
GCCCCTCGCATCATCATTTACAATGGTAGCATCTGCTCATTGCCTAGCCCGAGCATGGGG
CAAATTGCTTTTATAGGGAAAAAACAGCCAGTGAGAGGACTCACACACTCACAAATATAC
ACACACACAGCAGCGGCTGCGCACAAATCAAGAAACCGAGCCCCGGCCTATTTACAGCGG
TTGTTAACTCTCCTGGCAGAATCACACACAAACACACAAACACTTCACTTCTTCTAACAG
GATCAAATGATTAGCTGGCCACCATCGGCGAATCAAAatgag
>NODE_467_length_440_cov_8.234091
GTATAGGCATCATTATAATAGGTAATGGTAGTGAGACTACCACGGTCTAAGCAGGGGCTT
ATGCATAGAATGTTATCTGTTAATCAGAATGGTCTAGGAAAGGACAAATTGTTTAATAAT
TTAAGGAATACGGAGAGATAAGAAAAGGCTCATATAAGGTAGAGACAGTGTTAAATCTTG
GAAAAGGTGGCATGAAGGGTTACGTAGTTTAGAACTGAAGTGTGCGGGATGGGGACACTT
GTCATTGAGAAGAAAAGTAACAACAACAAACATCATGCAATTAACATTCGTCACAAGTGA
CAGCGCAGCTTTTAAAGGCTAAATTGAAAAACCATTGAACTGTTAAATTAAAAGTGACAA
CACAACAGTCAGGTAGGACAGCACACGGGACAGAAGGAGAGATCGAAGGAGAGAGAAAAG
CAACAGTAAGAGAGACATAAATATGAAATGATTGTTAGCTTTAAACCTTATCATCTGGAT
TCGAATCCTCAACTATAAAATAGCAACTCTTAACACATTTATAGAAATAGTGGAAAAATA
TTAGCACTAATTAACCTTTGTATCCAAGTGCattgaaaagaata
>NODE_468_length_712_cov_8.858146
TTCACTTACTGTAATAAATGACTTGACTCCTGAATACATTTCTGCAGTAATACTTGACAC
CGCGGCGCTTATGGTGTGCAAGATGAAAACAGGATGTGTTTCTAAGCAGATTTAACAATG
CAAAATGCATAAAGTGTGAGGTCATCACTCCGAGAGAATGGAGTGTGTAAAAAAGAGAAT
ACGAGCCTGCGAGGTCACAGAAATAAAGATAAATGTGAGTACCAACAGCAAGGCTGTGGC
AATGGAGCTAATAAGAAACTGTTTTATCTTTTTACAATTTAAATTGTAACCTTGAGCCCA
CAGCCAGCCACACAGGCTCCCGGTAGAATCATAATTCTGGCAAGGGGGAGCAGTTCTAGG
TGTGGGTGCATGGGCCACAGCATTAGCTCTCTGAGTGAAATATATGGCAGTGACGCCTCT
CGGCCCCATCCACAATCAATTGGATTCTTTTCCTTTAATATTTACTTGCAGCGATGAGAT
GCTCGTCTGCATGGTGATGAACAGTCTGCCACTGGCGTTTGAAGGTGACCTGTCAGTGAG
TATGGACAAATCTCTCGCTCGCAGAAATGTAGAAAATAAATCATTAGGGGCAGGCAGTCA
GACAGGGGCCTCTCTCCCTCCCTCACTCTCCTCGGATTTAAATCAGCTCAGATTTATGAT
TTGAATTAATGCTTCGTTTGGTCAAAGGAATGGTCGCAGAGACAAATGATGTTTGGTACT
GAAACCATCCTAATATTGATTACTGGGTGTCGCAGCAATCTCTTGTTTATATCAAGCACT
CTCCtgtgacagggtggcaagcaggagtcatcctgataatacgctggagatatatggcct
gctctgcaccgtagag
>NODE_469_length_329_cov_9.571428
TTAACTTGTATTCTAACAAGATTAAAATATATTCGTCCTGGGGATTAGCATAGTTAGGTG
TCCTTTTGCCTCTTTTTTTTCCTGCACTGGTGCGGTGACAGTGGGCTTTGATCTGTGTTG
CGAGGCAAGAGTCCTGGCTTGGACCTAGCCATTCGAGTGCCAAGTGTGAAATTGGCCTGA
TGTCATCCCCATTCTTCACCTTTTACATCTTTCACCACTTTAATTATGTTTCCGCCACAA
AGCCCAGGCACCTCTGAGCAGATTCCACTCTGGCTGGAGGAAGCATTTAGAAACTGTGGG
TAAATGACACAGTAGGGGAGGGGGAGGATGGTAGGAGAGGTCATAGCAGGATGGGGCCCT
TTTGTGTGTGGAGGTAGACATTGATACTTTCCTGATGTATCCTGCACTCACTTCCATTTT
TACAGCATGAGAACCCTCTGGAATAGTCGGGAAAATAACTTTTATTCCCGCCa
>NODE_471_length_437_cov_7.482838
CTGACATTCCCTCAGTCCCTGCAGTCTTATTGACCTTGGTTCCTTCTCATTTGCATCCAC
CATTTTTCATTCTTCGGAATATGGCGTTGGGGGACTTTTCCATCATTAAGTGAATTTACA
GCGATTTCCTTATGTGTTTTCTCCAAGGGATTGGGTTATGAGATGCACATTAAATATCCA
TTAATACCTCATTATCCCACTGATAAGATTACCATGATAATGAGGCAGAAATTCTAATTG
TTTCACTTCTTGTTGTGCCACTCATTTAATCATCCACCTGAAAGACAAGTACTGTGCGCC
CCTACCTTGAAGACTGTAAACACGGACAGCGGGATAGAGCTCTCCCACTGCCAATGAGAG
CCCTGCCCCCGCCAACAGCAGCACACACTGTTGCCTGGGTGCTGGCATGCGTGTGTACTC
ATGGCGTGTGTGGGCCATGAAGTGGAAGCATTACGTACCAGGGGGTGCATCTACCACAGG
TTGAGTTTTTGGTCATGAGCCttggacgctgactcccactcacacctgctagctcttttc
cccctcctcggcattcttctgccttgttaagccacggcttc
>NODE_472_length_370_cov_6.375676
ATGACTTGCAGTAAGTTTGGTGATCCTCCGTATAGTGATAATCAGGTCAAACTGCACGTT
CTCAAATACTTTTCATGCCGGAATAGATGCAAAATGAGTAGCTTTCCTATCATCCTCAGC
TGTTCACCGTATTTGTGTTAACACACTCAGTATGGATAAAGTAGTAGTGGTAGGATCTAA
TACAGTGTACCCTTTTCCTTGACTGTTTTCTTTATCATTAACTAGCATGTTTTTCTTCTT
GCCTTCCTGATTTGTGTGTGTCAATCTGCAGGTTCTACTGGGACTTGATAATGCTCATCA
TGATGATGGGGAATCTAATCATCATTCCTGTGGGAATAACCTTCTTCTCAGAGCAGACCA
CCACCACCTGGCTGGTCTTCAACGTGGCTTCGGACACCATCTTCTTGGTTGACCTGGTCA
TGAACTTCAGAACGGGGATCGTCAACGAGGAGAGCTCCGAGATCATCCTCGATCCCAAGG
TCATCAAGATGAATTACCTGAAGAGCTGGTTCGa
>NODE_473_length_147_cov_7.333333
AAAACAGCACTCCTGCAGATTGTCACACAAAATGTTTACAAACATGTTTTGACTTCACAG
TGTCTTCAAATATGATAAATATGAAGGCAAAAGCTGTTTCAAGTGACATTGTGTCAAGAT
ACTGAGAGGAGACACCGTTTGGCCCGGGTGGCATTTTCAGCGCATGAAACGCTGTTTGAG
AGCATAAAAACAGCACTCCTGCAGATTGTCACACAAAATGTTTACAAACATGTTTTGACT
TCACAGTGTCTTCAAATATGATAAATATGAAGGCAAAAGCTGTTTCAAGTG
>NODE_475_length_512_cov_7.822266
ATGACCTCATTTCAATTTGTGACCCCGGCACTGTAGACTGCAACTGTAATGACCGGTGTT
GCCAGTGAAGATGGTGCCTTTTTGCTGCCTGCTCTTACTGCAGGCTCTGTGTGTGATTGC
CGTGCGGCTGGATTCACAAGGAAGGGCATAAACTTGGACTGGAAGACAATGCATTAAGAC
TGCTGGTCCCTATGCCTTAGATTTGGCACAGGTTAGGTAGAGGCATGAAATGCATATTGT
TTGTGTTCATTTGAATAAGGACAAATGTCAGATTTCCATGGCTCCAGGCAGCCTGCATGT
TAGATGATCAACTCTTTTGGGCCCCTGGATGTGGGGTCATCAGTAGCGCTTCCAGGTCAC
TGTCACTGCATGCCGGTTTGGGGCCATAATTGACCTTTTGACAGAGCACAGGGAGACAGC
CTTTCTCTGAGGGCAGGAATAATCACTTTAGATTTACTTGTGGCTGTGCTCATGTTAGCT
AATTAAAATGTTTGTTTTAAGAAAAATTCAATTGGTGATCTAAGAAAACATATTTTCGAG
GTTTTATTGGATGTTTAAATTGTTGTGGTGTAAAAAATATAATTGATAAAATAAGAAAAT
GAAAGAAAAAAATAAACTTGCCTTTGAACTTTTCTTGCATTTGAAAAAAACAttta
>NODE_476_length_438_cov_6.833333
TACACCTTACCTTGCGTATCTTTGTGCATGTATATGTGTGTGTTCCTAAGTGATGCCATC
CTCTCATGCCCACCCACCCCCCAAATCCCCCACCCCACCTCCGACAACCCACCCATGCAA
ATTAGAACTTCACACACGTCGCTGCAAGCTGCCGGGTGCTCTGTGATTTCACACGACCAA
TTAAGGCCCTCTTGGCAGTTGTGTGAACAGTTTCATTAGAGGAGATAATATTGCAAAGTG
AAATGATAAGCAATCATTATGATTAATGCCCAGACATTACATTGCTCGTTAATGAGGTGT
AAATGATCTCATTATTTTTTGAAAGAGTACAGATTAGATTAAAGTGGAGTGGACAGCGCT
CCTTGGTGTTCAGACAAGTTAGTGTTAATTAGGCCCAATCTCCAGGAGCAAATGAGCCGC
AACCCTTTGGTAAACAATTAGGCTTCTATAGCCCCGGGCTAGATGGACAAGGATAGGCAA
GCGAATGGATAGATCACCGGAGAGATGGATgttgagggagtgttaaaatctgaatcggat
tcattgttatgtatccgtgcaaaatgagacaaattatgtttt
>NODE_477_length_494_cov_9.643724
ATTATTGCATGCTACACAACACCACAGATATTGATATACTATTAGAATGACTGTAAAATA
GATATTTCTATCTAGCATCATTGTATTATAAAATGATTCATTTTCAGTAGTTAATAATTC
CTTCTTGAGTCAAAAGGTTATAAGTAGTATTTAATAATGCAAACTAAAGATTATGGTAGT
GTAACACGTGGATGAATTAATCTTTTTTATTTTCTTGGGCGTCAATATTACTAAGAAGTG
TGAATCCCTGTTTGCTTCAGGGCAAGATGTGTGACAGAGGTGGCATCGAGCTCTTACAGT
CCAAGAACGAAAATGGGTGAAGATCACTGGACTGACACCAACCACACAGGATCTCTTTTA
GTGGCTGTGGGCCATACGTGGTCACATGATTAGGCACAAATAGTGGCATTGGTACGACCT
ATTAGAAGGGGAATGGTGGAGATGACCTGACTATTGTCAAAGCTTCCTGAACTGAGCTAA
TATGTTGGACACTCTCCCTTATCTTTGCTTTGTTGCATTAAGTACTGAGCAGCTTTGTAA
AGGAAAAAAACAGGAGTGGGATGGGAAGCTATTGGGGTGGTGGAAGGACACTGTCCAGAC
ATGACAGTAGGAAgtttgtattattattaattgaatat
>NODE_478_length_347_cov_4.440922
GTTGTATAAGCAGTAGAAGGATAAAGACGGGGTGCGGGTGGAGGGAGGCGGCGGGGGGGA
TTGGGTGTAAGGACATGATTATGGTGAGGAGACGTGGGATGGGTCAGAAATGGCAAGGGG
GAACAAAATCCAAGGAAGTTTTGATGGGGAATGGACTGGAAAAGGTAAAGATATGAAGCG
AGAAATGCAGCGAGAAAGAGGAGAAGAAGAAAGATGGCAGTATGGCTGTGTTGGCAGGAT
GGGGGTGGGTGCCTATCGGCGGCTGCTCCTTCCTGAAACGTGGCCACCCGAGCCTGCCTG
GGCCCTGGATGCACATGTGGAACAGTTTACTGTAATGGAACTCTAAATTAGTGGTGGTTT
GAAGCTGCCTGCAGCAGTAGGGTGTAATTAACTGGCTCTGTTGAAAGAGAAAGAGCCAGA
AAGAGAGGCAGGGAGGGAGCCAGAGCCCTGGAAAAAGGCATGGGGTGAGAGGTGTGTGTG
TGTGTGTGTGT
>NODE_479_length_510_cov_6.131372
GTTCCTTTACTAGTGCATGAAAAAAAAAACGTGTTAACTCTTTGCAGCCCAGACCCAGTC
TGAGTAATAAAAGACTTCATATATTTTCTTTTGTATTGTCCAGGTTAAGAGAGTGTTTGG
TTTCCTTTTTACAGTTTGTGGTAGCTTATTTTTTCTGCCAAAAGGTGTTTGAGGCCTACT
GGGACCACTTAAAAGTTTATGCAGAGCACTAGCCAAGTTGGACAAAAAAGCCTTGAAGTA
TACACACACTGGCCCCTTTCTCAGAACCTCTCAGCTCTGGCTTGGGGGAGTGTTGTTGGT
TTATGAGAGGGAAAATAGCCCCAGCCTTCTGCAAAAGTGAAATGGGATTAAGGCCTTTGT
TCGGCCCACAATGGTGAGGGGAATTAGCAATAGTTGTAGGCACTTAGAAGAGCTCTCACA
CAGAAGCTTATCCCAGATTTTGCACAATAATCATTTGAATATCAACAGTGTTTTGCAACT
ACAGCGCTAATGTATAAACCTCTCTCTTTTAGATATCGAAATCCCCAAAAGGATTTTTTA
CCACTGGCTACATCACAAATATTCATGCTCTTTATGGCAAATCATATTTTTGGGTATCAT
TGCACTACAAAAGTTTAAAAGTGGTGAGGATAACTTGAAAGGAAgtttagggaa
>NODE_480_length_370_cov_11.108109
CTTTCTTTCCTTTCATTCTTCAAGCCTCAGAAGTGTCTCTTCTCTGTTACATCGAAAGTC
AAAAGAAGGACTGAAGAGAAAAATCTTTTCTTCTTTTCTTTTCTTTTTTTTTTTTTAAAA
AAAGCACATTCCCTGTGAGCTATAGAGGCTTAGAATGGTTAGACAATTTAATTGGATAAA
AGGAAAAGATTAAAGAGGCCCTGACTCTGTTCCATAAATAATTGATTTCTAATGTATTTG
TAGTGGCAGTGAGACGCTGTTGTTTGGGATTGGGGGATGTTGAGTGGCAGAACGCTTCAG
ATTTCCCTCAGTCTTTGCCTTCTTTGTTTTTTCACGCCGTGATATTGAAGCAGCATGAAA
GGCAGAGAGGGAGCACACTTGCAGCTCAATTTGATCTTACATCGTCAGAAATCAAAGATC
GTGCATGTAAAGAAGGATCGCAAGGAACTTTTTTGTGGGAGACCAAACTTTTCACACTAT
GTTAccaaagaatacaattctgctggtgcaaccc
>NODE_483_length_304_cov_4.763158
GTATGATCACCAGAGTGTGCTAGAGACTGTGTCCTCCTACTTGTCTTAACTGATCCTCGT
CTTATGGTGTGAGCTTTCAGCCTAAGCAGCTCTAGCCAGGTGCTGCATCTGTCTGCAAAG
GAACCGTAATCAACGGAGGCAGCTGGAGAGAATACACACACACAGACAGACACACGCACG
CGCGCACACACACACACACAGCCCACACCCGGAACAAACACAAACGCAACGACAACAACA
ACAACAGGAAAAGAAAAAAAATAAAAAATAAAACAAAACAAAACAGGATACGTAAAACAA
AACGAATAGAAGAAAAGAAAAGAACAAAACTGGATGAGGTTTGGGAGCAGTGCAGGATAA
CTCTGTCCGAGACAAAAGGATGAAAAGTCAAAACAGGGTAGTGTAGTAGTTTTGGTAGCA
AGGAGGTGGGGCAAGGGGAGATAGTAGA
>NODE_486_length_316_cov_4.977848
CACACCACACTGGACAGCGTCACACAACATCAGGATCTACAACACTGTTTCACTGTTACT
ACTATGCAAGACGATTCCCCAAACCAAGTTTTATTTTTGTGCTGTGTAACAAAATGCACC
GTTCCAAAACTGTAACAGTTTGTTTTCAAAAATTGTTGTTTTTAGAAATGAACAGATTGG
GGCTTTTTTGTTATTTGTGTGCTGCACTGGGAACAGTGGCACAGTGTCTGTGTATAGAGG
CATCGTAAGAGTTGAAAGAGGACCACATTTAGGCTGTAGCGCTCAGAGTTCCCAAAGCTT
GTGGGTGTTTTAATGAGTCATTTTAACTTCATTTAAAGCCAGCTGAGCAGAAAATAGATC
AGTGAATGAGCCCTGGGCCAGTATGGATCTGCAACCGATTTACATCTCTGTGAGAGCcaa
cccacatccaaacagctgtgtgtgagagagtgtgtgcgag
>NODE_487_length_394_cov_10.309645
TTTTTAGTTTCTCTTTATAGCCCGACATCAAAATGTGTGTTGGACTGCGTGTGTGTGTGT
GTGTGCGTGTGTGTGTATTTGTTGCACAAACATTTGGTTTGAGCCATTGAACACACAGCT
CTCAGCTGCCTCAAGCAGCGCAAGTTTAGCAACTGTTTTCCTTTTTAATTGTTGTGGAAA
TTAAATAAGAGTGTTTGTGACATGAATGTTGTAGGTAATGAGAGCCGGAGAGCAGCTGGG
AGGCTACGGGCCTGCGTGTGCATCATTAGGAGCTCAGAGGCTCCCAGGCTCCACGCTAGC
GTAAGCCGCTAATGAAAAGAATGTAGTCACAGATCTCATTTTTCAGGCAATTCTTGTGTA
AACTGGAGATTTTCCAGTGTATGCACAGTGGAACAGGGGCCCCACATAAATCACACAGGC
TGGCTGCCTCCAGTGAAAGAAAGAGGGGGTTTCGAGCACATGCTAACCACGCAGACATAT
GCTGCAGGAAACTGGAAATCTGCAATGGCACAGCTAGAGGGAGAGCCACTCACAGCAc
>NODE_488_length_375_cov_7.626667
AACACCTGTAATCAATAGACAGGTGAAAAGCAGCGGTTGGCAACACAATTGATAACCACG
TCACGAGCAAGTAAGCGCTAAATGGATTGGCTGGATTTTAAAAAAAATAAATTTTTTTAA
ACCACGATAAAAACAAGTCGTAAGAAAATCGATTCAGCTTTTGTGTTCCGGAAACAAACA
ATTCTTCGACATTAGATATCCATGCATATATGTATATTTTTAGATTTTTGTTAGAGCCAA
CACTGTTTAATAAAACATGTTCTGATTCTGCTGGTGTTATCCCCAGCTAGAAATTGGTTG
CCAAGCATTGCATCATTCCTTTCATGTGACTCCCATACGCCCCAAATTCGTCCTGGCCGT
CTTATGACTGCATCACAATTGCTGCTCGTACAAACTATACAGGCTGGAGCGAACAACCAG
CAGAAACGGCGCTATAGCCCCGCCCCAGTAGTAATTTCCGGAGTCTCTATTGGATGTCGC
CAAGGAAAAGATCTTAGCTCCGCTCTTCTGATTGGTCCc
>NODE_490_length_585_cov_10.370940
TGATTCCTCTGTTGGTGGTTGTTGGTCTGCTCTGTGTTGGATTACAGCTTGAAAAATATA
TATTTATATCCACTACCGAAGCTGGGAACTGAGAGTGCTGTAGATGTCATTGATGATAAT
GCAATAAAAAGCATTTTGGGGGTATCTCCACCTCTGCACTTAGCCTCTTGGCAGTGGTTT
GATCAAGACAGAATAAGCTTGTGACTTTTCAATTCCAGCCATAATTTGTTTCGATATTAC
ATCTCCTGGATAGAGCAAGTGATGGAATTTTTCCTATCCGAGACAGAGGCAGTGGGGAAG
CTGACGATGTCCCATAATAGGTTATCACCAACCATATCTTTTGCAAAATAGAAACCCAAC
ACATGTACATCTGTGGCCTAGTGTCAGAGCCTTAAATATACATCAGAAATGCATTAAATT
TGCTGATTGCTATTCTTTTCCAACAGCGTGTCAAGCCCCAAATTTATTTTTGTTTCGTGG
CTTCCCGATTACTTTGAATTGCCAGCAGTCTCTCCTGACATTGACAGCTTTGAAGGAAGT
GACAACATTAAATTTATTTTCTGCGTGCATATGTGTGTGTGAGCGTCTACGACCGGACGA
TGTACCCGTGTTTTCTCTTAGATTGTTTGAGGTCCATTGCAGAGAGCCCAGCCCTTTCAT
ATTGTATGTAATTTACTGGAACCACATATAGCAACAGCGTGCTGCTGAAAACTGATCGGA
TGTCTggag
>NODE_491_length_379_cov_6.102902
GTCATACTCCGCTCTTCTCCTCCTCCACTCTGCACACCAGCTCCAGCCCCCCCTCCACCA
CCCCTGTTCTGCCCACGGAAAACGTCGATAGCAGGCTGCCGGTGCCGAGGTCTCTGGTGG
ACACTAGCTCATTCTCCCGGCATCGACAGGCCCGCCAAATCAATATTTAGTTCCCCACTA
ACAAGCTGCCTCGGGGTCTGAGCCAGAGAGAGAGAGTAAGAAAGAGAGGGAGAGTGAGAG
AGAGAGGAATGCGGGACAGTGGAGGATGGCAGAGAGACAGAGCAGGGACTGAGAGCTGTC
CAGCTAGAAGGGAAAAACATGGATTCAGTAGAGTGTTGTGTGTGTGTGTTAGTGTGGGAG
GGGGAGAGGAAGGTGGAAAGGTCAGAAGAAGATCTGGGGAACAAGAGAACAGTGTCTGGT
GTGTGTCGTGGTGCGGAGGCGACGCATGAGTGCCTGCGGCAGCCGCTGACAAGAACACAG
ACAAGACACACATACATACTCGACACTCTCAATCATACACATa
>NODE_492_length_145_cov_9.144828
AACCCTAACCCTAACCCTAATTCCGGACCTTACGGTTAGGGTTGGCCCATACAACGGGAG
CCAAAAAAATGTCCCCACAAACCTATACCAATCAACTCAGAGCGGTCTGAAACGCGCTCT
CAGACGCCTTCTACGGGAACTTATCTTGGCCTCAGCACTATGACACTGGCTGCGTTATGC
ACGTCCCATTGTCAGTGAATGGGAGAACGTTTTGGCCAATATCTCCGCAACCAGACGTGC
TAGACACCTGGAAATGCCACCTGGCCCACCTAATTTGGCTATGCCGAAG
>NODE_493_length_356_cov_6.682584
CACACACACACACACACACACACACACACACACACACACACACACACACACACACACACA
CACACACACACACACAAAAATTATCCCGCGCCAGACCAAAGAGACAGATGACACCCAGCA
TGAAGCTAAAGCCAAATCTGTAAGCATCCGCTGCGATCCAGCTGGCTAGCCCTAGGGTAC
CTGTCTCTGCGAAGTGGAATCAGCGTCACCCCCGTGAGCTGTCAAATTAGCTCACAGGGC
TGGAAATGCTGAAGAGATTTGGCCCCTCGTTGTGGAGGAGCAAAAAGAGTGGGGGGGGGA
AGGGAGGGTGGTATTAAAAAAATGTTATTAATTCATTCTTCTGTTGGGAAAAAAAATGGT
TAAACTTCCAACAACGTGCATCAGGAAAGGTGGACTTAttagtgtgaacctgtagagggg
gggaggcttagtaatgaagacactctcacacactgttccaacaccaacaaacacacacgc
atgcacatacatgctgatac
>NODE_494_length_487_cov_8.199179
TGGACTTGCGGGTAAAAGAACACCAGTTGGAAGCCTGGCCTCTTGATATTTGGGGCTCCT
GTCGAAGCCAACTGCAGCAAGTTTGTGCCTCCAGATTTGGGAGTTTTAAAATGAAGCCGA
GCAGCTGCAGTTTTCCCTTCAGTCTGGAAACGAGAGGCTTTGTGTCTCTTGTCACCCTGT
GTTAATTTGGGCCCTAATGTATTTTATAAACAAAGGGCTGCTCTCTAGCCTGACAGTCGT
GACACCTTGATTCCAGTGCAGGATGCATGCAGGACGGGGTTACACCATTAATAATCAACT
GGCAGCCATCACACCATTTTAACCACGATCATTATGATAAAGGGCATACACTTAATTACA
GGCCTGCTTAATTATAGCTCTGTTGAAGCTCGTTTGTTTGGTCAAATGCTAATTATACCA
CCACGCTCTTGGCAAGTCCTCATTTCAATCCACTTTTTGCCGGCTGAACAGTGTGGCTTA
TTTTCATGCAAATTTGATATCTGGTGAATGTTTTGTCTCTCTTCTTTCCGCTTTTCTGTG
CCTTGTGTGAGTGTGTCTTTGTTTCGGAGGTGAACATCTCTCAGACAAGACGAAATCGGG
AATAATCAAGAGTAATTAAActggaagaggg
>NODE_495_length_565_cov_6.001770
TGAATCGACACAGCGCCAGGCAGCTTTATCAATAATAGAAATAAACACTATTTGCTGCTG
CAGCGACACGCGGCATCTTATCTGTATAGGACGCATATAAGGAACACTGAGGAGGAATGC
AAGTAACGCAGTTGTGTATCGCGCATTTTTCTGAGTGGGAAGTCAATCATAGCCAGGGGA
GGAAGGGAGTGAGGGTCAATGGACCGATACTCGCCGATACCCACTCCGAGATGACAGTGA
AAAGAAAAGGTAAGAGAGACCAGGATAGAAGTGGGTGCTAATTCCTACTTTTCAGTTTAA
ATAAAGATTGGAGCTGGATAAAAGCCATTAAGGGAGAAATCAGACAGGGCATGCTATGTA
GGACAAGAGCTGACTGCAGGGAGGTGAGTGGTGGGATCGATACTCAGTCGATGCGCTCAA
CACCCAGCCCTGCGCACACACATATACACACTGAGGGGGCATGTGGTATTGCCGGGCATC
TGCATGTTTGTGTGTGTTTGTGTGTGTGTGTGTGTGTGTGTGTGTGTGCGTGCAGCAGTG
ACTAATGGAGAAGGAGAGGGAGCCCGGGGAGAAAGAGTGCATGCAATATACAATTAACTC
TCTTTTGAGCGGGGGAATATTAAACACGGGGCCCGCTTGTGCAGACTGTAATTTGCGGTG
ATAAAAGTATTAAAGTAAAgcacttggacaaagatggaagggtggacag
>NODE_496_length_396_cov_17.840910
CAAACTTCTGGATGATAATGATGCAATCCCCGTGTCAACTCGCCCCTCAAGTATAGCGAG
CGATAAAAAAAACAGTGGCTGCAAAGGAGAGGTGTGTCTCTCCGTATGAAAATCCAATGC
AAATAAGCTTTCACCCCCGTGGTACTTGAACTGTTTTCTCTTTGATAACCCAATTATTGT
CTCAAGAGCTGTGTCAATTGCTCTAGCGATCTCTTCTTGAACAAATCACTCCCCTAACCT
CGAGCACTTTCGATTTGATTCTGCCATTTTTTGACAGTTCAAAGTAATCAGAGGAGGCCT
CGGCTGAGGACGAGGATTGATTTTGTGTTCTCGCTTATCATGCTAATTCCCTGAAAATCA
GCCTTTTTCATCCCCCTCCGCCTGATTACCACTCTTGGAAAAAGGCCCCTGAACTGTGTT
TCTCTCCCCAGTGCTGCTGTCATGCAACCCCCACAACCCTCTGTTCTCGTCCCCTCGCAG
CGGCGGTGGCAGCGGCGGCCAGCCGGCCTCCGAGTCCTCGCTGGTCCTTGTGTTGGTTAg
>NODE_497_length_712_cov_7.223315
TCCACCGGCAATAGTGATACACCGACGTATCTTACACGGCTGTATCACCGTCAACTGCTC
GGCATAGTTTCACCCCGAGGACAACAATGATACCGCGGCACAAAAGCAGCTACGTATGCT
AGTCTCTCTCCTTGTTTCTGCCTATCTCTTCCAGTGATCCCCCCCCCTCTCTCCCCTCAT
CTGCCTCCCCTCCCTTCGGTATCTTTCTAGTGCACTGGCCTCCGTTTACCACCATAACCC
AAATTAGCTGGGCAGGCGTTATCCTCTCTCATCGCTCTGTGCCGTTAGGAGAGAGGGCGG
CGGGGGTGTGGGGGGGGTGGTAGAGGAAGAAAAAAAAAAGTGGCAGAATTTCCTTTCTGC
CTCTGTGACAGCGCTATCTGACAGCGTTTTACATCTCCCCTGCTCTCCCCTCACTACACT
CCACTGTCAGACAAAGAAATTAATACCCCCAGTGACTGTGTTTTAATTAAGCAATTTCAT
GCAAATTACACATTTTAGATTGTCAAATAATATACTGCGCAAAATTGTAGGCAGGCTGAT
CTGATATGCATGGAGTGTTATTCTTCCAGGCACTGTGCATACATGGAAAATGAACAAAAA
TGCTAATTTCTAATCTATTATGCAAACAGTGGAGATACTTACATAGATTTGCACGCCTTC
CTCGGATAAATACGGCTCTTGAATTCTATGTATAGAATGACTGGCTTTCTTAAGCAGTCT
TTGCCATTGTTATTTATCTTATTTTGTCTTTATTTCAATCATATCTCCTCTTGCTTTCCA
AGCAATGTGTACTCTTTATTCCGACAAAGCTgtagccggcacgataggataaataagcag
atgcgaagtttatcat
>NODE_498_length_388_cov_11.984536
GTAATCAATAACTTATGATTTCTAAGTAACTCTGTATTAAGTACTATTTACTTTTTTGGT
TATTGATTTCTGCCAATGTGCATATTTTCAAATGTACGTATTTATTAGTTTCAAAGTAAT
TAATGAGATATTACCTGTTTATTTATTTATTGAGATATTTATTCTGATTCTTTATTTTTT
TGAGACAGGTTTTTATCTTCTGTGCTGTCTTACTTCTGACTTTGTGCCAATGTGCTGCTT
TGAGGTGTTACATATCGTGGGTTTGTATCATTATTAAACCCTCACTCTATATTTTAAATC
AGTGTTCTCTTCTCTCTCACATGTGCATGTCACTGACTCACCGTGCCTTTTTCCTAAACA
CTGTTTGAAAGTTGTATTCTTTAAGTATTCCGCAGTGCTGTTGAAGGAATCAAAAAAAAA
AACCCACAAACCACCACTCGATCTATAAATGTGTTCTTTTGGTAAacaaagatttatgtt
atttcttgcctttgaaatacaccacagtacattctgtagaattgtttttagg
>NODE_499_length_422_cov_9.573460
TTTACAAGGGTTTAATGGAGGACATTTACACAAGGTGTGCAGGCGACTGAGATGCTCCAT
GTGCCAGATGAGGGCAGCCCTTAGGAGAGCCAGAGGAAACAATGCCAAATCTCCTCCCCC
TGCCCTCCTCTCTCCTGCCCCTTTTGGCACCCTCCCTTGTCCTCCAGTGAGAGGCTCCAA
GGAGGGGGGGTGGGGCCGGGAAGGTTAATGTGCCCACTTTGATCTTCGTCAAGGCACACT
GAGTAAGAATTAATTTACATTTCAGATGAAAAGGTTGACAGTATAAAAAGGCATCTTGTT
TCTGGTATGTGAGAGCTGTGTAATAGGCCAGGAATTTGAGAGAGGAAGTCGTGAGGAAAC
AGAAGGGATAAGCCCCTCTCTTGCCTTTACTGGGAAAGAGATGAAAGGAAAAAGGGATCT
CAGTATGCACTGTTCTTCTGAAACATGGGGACCAAATGCTGCCCAAACTTTCAAAAGCTT
TTCTGTATGCATTATTAATTAATTATTACTATTTCGTAGGCCACTCATGGAGATCAAAAA
GGTGTttcacaaagatgcaaggtttt
>NODE_500_length_380_cov_8.810526
CTCGCCTTTTTTTTTTTTTTTTTTTACCCTTGCAGCCGGACCAGGAGGACACCCTCACCG
GCGCATTGACATGCAACAAAGCTAATGGTGGCCGGGACAGGAGGGCCTAATCTTCACTAA
CTGACAAGATTTAAATTGAGGAGACATCTTCCGCTGATTAGCTCCCACACCCACAATTAT
CCAACTGGGGTGTCAAGCAAGGTTTAACATCTCCACTGATTCTGCTCTCCTGAGACATCC
GGGAGGCAATGCAATCGCTTTTAATAACTGCCTCCCTCCCTCCCTTCCTCGCTCCCTCCC
CTCCATCCCTCTCTCGCCCCTTCTCTTCCTTGACGCCCAATGCTTCTCGTGCAGACCCCC
CCACGCCACCTCATACCACCACCACCACCGCCGCCGCCGCCCGCCCTCCCATTTCTCTCT
CTGCCTCTCTTCTCTCTGCAGCCCCCCCCTCCCAACCCACCCACCACCACCATCTCCCTC
CCCAAGTTCCCAGTCATTCAAGCTCccttcaaaattaacctttc
>NODE_502_length_419_cov_10.138425
GTTATCGTGGAGTAATTACTGTGCATGGAGGATTCCACGCAGTGTGAATGAGTAAAACAC
CCAAGCGAGAGAGATTGAAAACGGGAATGAGGAAGCAACGTTGAAGGGGAGGGTGTGTGT
GTGTGTGTGTGTGTATGTGTTGGGGGGGGGATTGTATCTCTAAATGTGTCGCTTGATTGA
AGTGCGTAAGGTTCTGAGCTAATTACATCCAGAACCGCAGCCTAGGAACAGATGCCACAC
TTGTGCATCAATAAATGCTTATAAGTAACTTATTTAGGGCTGCCTGCCATGCAAGGAAAT
GGCATGACTTAAAGCACAAGTGCCCAGGGGCTATTCCCCAGCTCTTTGTCTTGTCATCCT
GCATCTTTTAAATCTATTCACCGCTTCAAAACAACACAGGCAGACAGCAGGGCATGGCAG
GAAAAAAAGAGTAGAGGAAGGGGAAAAAAGATACAAATATTCACACTTTGCAGACAGTAT
TATGTTTGCCGTTTGGGTTGTCTGGCATCAAAGATATGCTGTCTTCTCTTAGATTTGTGA
GTGGTAAAGGAGTGGTAAgagcg
>NODE_503_length_500_cov_7.418000
CTATAACTCCTATCTTTTACACTTAAATTCTGGAGCCATAATGCATTGGACTTTGAGAGT
TACCCCAAGGCTCACTAGCCGTGTGAGTCATTGACATACCAGTGACTCTGACTGCACAGT
CAATTACCCATCTACCTTTCATGGGACAGGAGTAGAAGACAGGGAATGAGTTCATCCATG
CATTCAACCTACAGCAAGCCATGCCTCTATCGGAGGTGAAACCCATATGCAGAATGGAGA
GACAAGAGGATATTGGGTTATTTTTTTTCCTATGTGGAGAATAAAGGTTAATAACAGTCC
TTTCCTGTGTCATATTTGACATGACCAGTCATCGCAGTAATTACAATCATTACACTCCAA
AGGATGTCTAGTTATCCCTCTTAAACACAGGCCGCACAAAAGAAATCAATTATTCAATCA
GAGCTCTCCCATTCATCCCTGCCTGAGTTCACTTAATTTTGGGCCTGGGTGAATCTGCCG
CAAATAAACCCCACGACCGGAGAAGAAAAGACGAACAGGCCCCTAATTTGTACCCTTTCA
GGCGGTCAATCACTTTTCAAAGGAATGCAAGCTTATTCTGACAATCAGGCCGACGTGAAT
GGGAATGGGTTTCATCTGCTACTTTACATAAGTTAtctggtgat
>NODE_504_length_439_cov_8.788155
AATACCTTGTGGATGCCCAGAGGAAGGCGCTGGACAGACAGATGAGCAGATAGGTTTCCT
CTGTCCTCTTCTCTCAGGCTGCCTCCTCTCTCGGCGTGCTGTGGAGAGTGACTGCTCACA
GCCCGCCTGGCATATCTAATTAGAGCCAGGCTGTTGCCACTATCGGGCAGAGGATCTACC
TCTCCAATCTCTCCTGACTCAATCTTCCCCATCTCTGATTTTCTTTTATATTTATGCTGG
AATATTTAATTGTAGACAAAAGGTTACTCTGGGCTCTATTCATCGCACACAGGCAGAATA
ATCTCCTTTAAAAGGCTTGACATTTCAGGCTTTTCAAAAGGGGCTGAAAAAATTATATCC
CCGCTTTTGTTAATCAATGAAGTAGAACTCCCCCGAACAAAAGAATTAAATTGCTTGGTT
GGGTTAATAAAACACACAGAAATAGCAGCTTCCTGTGGGCTTTTGTGCCTGCCACTGGCT
CCCCCCATATGCAACCAGCACTGTAATTCCATATGATTTGGGGGGCAAAACTCTCATTTC
TCCACACAGTTGGCTTTTTAAATcctattgaatgagcagtctg
>NODE_509_length_397_cov_6.740554
GTGACAGAAATTCCCTCCAATGTCTGATTCCAAATCCCAGTATGAGGCGAAACCTAGGTA
GTGAAATTAGGGGAGAAAGCTTGGGATGAGGAGGAATGTGGAGCTGTCAGTCAGTCAGTC
AGTGGGAAGGGGGATTATGCAGAGCTCAGAGCAGTAATTGAACACCATCGGGCCCGCCCT
CATTTACATCTCAGCCTTCTGCTGGCTTTGATTGGCAGCTGTACATGAAATGCCACATCA
GTTGAAAGTATGTTGTGAGCTGGCACTAACAATCCTGTGGCTCCGGGGAGACCTGCCATA
TTGTAATTTGGTTATCAGGCATGAAGGAAATAATTCTAAGTGCCAGGAAATGTGAGGCAG
AATAAATGCTTCATTGCTGCAAGTTGCCCAGGGTGACAGTTCTTATTTAATGTACAAGAG
CGTCCTGTTGCCTGTAGATTTGGGGAGCAGAGAAGGGGAAAGGAGATGTAAACTAGGAGG
TGGAGAATTTTCACAAAGACGGCGTTAAAATGGAAACCTGAAGCAAAAAAAAAAAAAAAA
A
>NODE_510_length_443_cov_15.476298
AGAACCAAGGTGATAATCTATAGTGTCAAAGGAAATCAGGTAAGTTACCTTGAAGACATC
ACATAAATGCCACTGAAAGGAAAGAGCGCTAGACATCCCCACGGGTCTCCGCAAGACAAA
GCCCGGCGAAAATGAACTTGTTTGAAGTCATTAAAAACGGGGAGAAAGAGGATGAGATGC
GGGCAATGTCACATCTCAATATTCCGACTTTGTTCCATTGCGCAGGCTCGTTTTGGAGAA
GTGAGATTTAGCGAACAGGAGACGGATTTAGAGAGAAAATCCCTCACATTTATCTACATT
ACACAGACATTTTCAACAGGAAACAGCTGGGGCAGCATTTGCCTCCTACTCGTCCTAAGT
TATTCATTAAGGATTTTGGGCACATATTCAAATAACGTCATTTCTCTTTTTTCTCAGAAC
GGGATTGAATTTTGATCTCTCTAAGACTTGGTTAGTAGTTCAGATCAAGATAGAAAAAGC
GGTGCTGCCCCACCAGCAGCAGCTCTCACTCACACAGCACACTATTTTATGCCCTGAAAG
CCCGTGAAGGAGAAGTTAAAGACGAGCTGGAGGTTGTGATATGActc
>NODE_511_length_534_cov_8.700375
GTACTAAAATGCCCAAAAATCATGCGTCACCGGCCATCATTCTTCCCTCTTCACCATCGA
TGGATCTTTCCTTTTTTTTGTTTTTCCCTCATTCTCCCCCCTCTGTCTCTTGTCCTTCTC
TTTTATTGCTTTGTACAGCAAAGCACCATTACTGATCCCTTCCAAAGCACAAACTAAAAA
TCTATCCCGTTGTCATTTGCTGCACCGTGCCATCTATCATCGGGGGTGCTTGGCAGCGTC
TCCATACGAGAGAGGAGGTGCTGGAACAGGAGGCAGAGTCAAGGACTTTCACGCGCAACA
AAAAACTTGTCACAATTATTTATGGCTCTTGCTGGGACACATAATAGGACACATCAAACT
GCTGTTTTTTTGTGTGATGAGCGCCCTCACATCGCTGGCTCCCTTGTCGAAGTGGGTCAC
AGGCATCTCTTGCCTTACACATACAATTTCCAAGACAATGGCGGAGCACTTGGGGAAGTG
ACAGTGACAAATACTGGAGCCCCCACGGAAAGCTGGGCAGGCTGTTACATGAGTGATTGC
GCCAATAATCATGCGGAGTCGTCACGTGTCTGTGGAGCAAGAGGGAGATGGGCAGCAGGG
GTGGCAGGGGGTGGGAAGAGACAGAGCGGGAGAGAAAGAGAGGCAGGGAGAGAGAGGGAG
Aatatgagtgtgtgtgaa
>NODE_512_length_529_cov_8.385633
ATCACGCCTTGGAGGAAATGATTAACTACATCAGGGCCTTAGTTTTAAACTGCTGTTTAA
TTAATGTTCTATGAATATACTGTATGAGTAATCCACTTGCCAACTCACTATGTGACAATA
AAACAAACAGACCCACAAAACCCAATTATGTTCTATATTCAAAGTAAATACTCATAGAGA
AATGGGAAATTTATCTTCCTTGTTCATATGTAGCAATAGAGAATGAGTAGGAAAAATAAT
AATGCAAAACATTTCCACTTAAAAGGTGCAGTACAATAGAGAGCATGCATGATGAAATTA
AGTTTAGTTAACAAAATAAAGTAAAGAAACATAACTATTGTATTACCAGTTTGTGCCATA
AATTTAGCAGACTCAGCTTGCTCCTGCAGGGCCTTTGTGTCATGAACTGATCTTGGCCGC
TGACTTTTTACTGTATGCTCTCCGATCATTCCATATTCTATGGGACAAAATAGAGGTTCA
TATGAAAGCTAGGCTTAAACATGATCTTCTGAGAACAAAAGCTTATTACATACTGTTTTC
AGGATGTTTGAAGCAACTGCAGTACATGGCTAGAAACAAAGACCACACAAGTTTGTATTT
AATTTGTCCTTTTTTTTTTCTCTATGGCATAGAACAATGCAACGAATTTATAAGGGTGAG
TTGGAAGTAttaa
>NODE_514_length_391_cov_12.785166
ATCACACTGAAGTTATTCTTGTGGTTTGGTCCCTTACTGTTCTAACGTTCCATTAGGCCT
TCAGCGTGCTGATAGGAGAGTTTCAGACAAGCGAGGTTGCGTGCTGGATGAAGAGTTAAA
ACAGGAAGGGTCATAAAAAAATGATTCAAGGGCTTAAGAGGGGAGGGAAGGAGGGTATTT
TGTACGAGCCATGCGATGGAATCGTGTGTTTACCCCCTGACATAGATGTCAGACATCTTC
TCTCCTGTCATGAAAGCATCGTCCTCTAGAATTACGTCATCAGTGTTCCAAATAACAACA
CGAAGCTCAAAGCTAGACACCAGCAGAGCATTGACCAGAGAGGAGAGAAAGGACGACAGA
CAGACAGGAGACACACCACAAACAGAGAGACGCGACACAAACACGCACACAGAAAAAATG
GAAACAAAACAAAACAAAAAAAATAATGGTTAACTGCAAAAAAAAAAGTCCACACACAGC
TTACACCCACGGGATGAGGCGTGGTGGCCCCGTCCCGCTGTACCTaccccctgac
>NODE_515_length_356_cov_11.463483
TTTATCATTAAAAGTTAATTGAGAGGGGAGCTTAAAAAGGTCAAACAAGTCGCTCCATTC
GAGGAGGGCATAAGGGGGCTAGCTTTTAACTTAGCATTTTTATTGACTCTGGCAAAACAA
AATGAGCGGGCTCTGTAGGATTGTGCACTCTGCATTGGCCATTCAGGCCTTCAGAGCCCC
ATTGTAGTACTTTGAAGAGAATGAAAGGAAACCCCACTGGTGGAAATGCAGTGGAACAGC
CCCACAACAGGCCACAACTGTTCCCTTATGCATGAAAGGCAGGGACATAAAAGACAAGAT
GGACTTCTGAGGTAGGGCCAAAAACAAAGGCAACAAAAGTGCTGATCACGAGGGGATGAC
ACGACTCGTCTCGGCAGAAGGAGCAGGGAGAAAAGGGGCAGGGGACAATAGCACTCCCAG
CCAAATGACATGTTGGAGAATTGAAAAATCCACACAAGAAGTGTCTTCTCAATTCACTAA
ACCCACAAGAGCTGGGTgac
>NODE_516_length_145_cov_8.379311
TTTGGGTCCCGTTGTATGGGCCAGCCCTCACCGTAAGGTCCGGAATTAGGGTTAGGGTTA
GGGTTAGGGTTAGGGTTTCGGCCTGGGGTGAGGGTTTGGGCAAACGGTTAGTGCTAGAGA
CATGAAACTTGTGTCTACCCCCCCGTTTGCTGCCGCCGCGATCGCAGCGAGCCTACTCCC
GAGTCTCTACGACGCCAGGAAGTGGGAGTAACCTGTGATTTTTTGCTGTATCTCGGGACG
GGAAGGTCGTAGAGACTCGGGACTGAGACCGGCGTCTTCGGCATAGCCA
>NODE_517_length_409_cov_8.168704
CTCTTATTCATCCTCTTTACCTCCTGTCTATATTTATTTGTACTCTTCTCTTGCTTCGCT
CTCTCTCCGTTTCCTCACCCCCTCTCCGTCTCTCCATCCCCCCTCTCCATCTCTTCTGTC
TCCCTCTCTGTCTTTTCTGTCTCCCTCTCTGTCTCTTCTGCCTCCCTCTCTGAGTAAGTG
AGTTTCATCTGGGGTGCTTGCCGGGCAAAATCACCTCAGGGCGAACACTTTATTATCTGT
AGTCAAAGCGTCACCACAAATACCATTCTACACACACAAGTGTCACTTTCCATTTGTCTG
CACTCTGGCTGCATTAGCAGAGCCGAGCCAGCCCAGAGCCTCATCTCAAACGCACCCGGC
AGAAGAAAACCAACAGCGTGGGAAAGCACTCGTCCTGCATTCCTGCCCCATTAACACCAC
TGGCAGCACCAGAGAAGACCTACTGCCTCTCAAGGGAATTAAAACATTATTATCAGCACT
GGGCTTTGTGCAGAAATCTTATGAAATGGCAAAAAAGAGCAGAGTTTATGCAGACATCTT
ATTATGTTACGAt
>NODE_518_length_495_cov_8.286869
TAAACCATGAATCCGTTTCCTCCCTCTTTTCCGGACTATAGTCCCCTGTAGCCGGTGACT
TCCCTGTCTCCCCGAACTCTCTGCAGCACCGACTGGTGGTGCAGAAGCACTGCTGATTAG
CATGCAGTAATGATGGTGAGCTGGGCTCCATTGTTCTAACACCTCCCCTCTCCTCCGCAC
CAATCTGTCACCATTCAGTGGGCTAGAGCTGCCTCAAATGCTTCTCTCCACAAATGAGAT
GGATAATTAGTTGCCCCTCACGAATGCTGCACTCTTCTCACCCCTGATTGCTTTCACCTT
CTTGCTCCTGGCAATTTTGACACCTTGTAATCAGCCTGCTACTTCTCCGTCTCAATCCAT
ATCCCTCTCCTTTTTTTTGCCTCTCATATTTTTTTTTATAGCTCTTAAATCTTGTTCAAA
TCTACCAGCTCTAGTCGCAAATGTCCCAAGGACAAAGATGGATCTTATACTCCACTGAAA
AGGATGGCAATAAGTACGTCTTAGAGCTAAAGTGGAATTTTACCCGAACTGTTCACATTA
CTGTATACACAAGTAAATATAGTGCACGGAAATACACACAAAAAATCTAGCTGTCAGTAC
GAGTTTCCTCTTCCAAATAACAATGAATGAcaacataat
>NODE_519_length_145_cov_11.165517
TACGGTGAGGGCTGGCCCATACAACGGGAGCCAAAAAAGTGTCCCTACAAACCTATACCA
ATCAACTCAGAGCGGTCTGAAACGCGCTCTCAAAGGCCTTCTACGGGAACTTATCTCGGC
CTCAGCACTATGACACTGGCTGCGCACTGCGCGTCCCATTGTCAGTGAATGGGAGAAGGT
TTTGGCCAATATCTCCGGAACCAGACGTGCTAGACACCTGGAAATGCCACCTGCCCCACC
TAATTTGGCTATGCCGAAGACGCCGGTCTCAGTCCCGAGTCTCTACGAC
>NODE_524_length_480_cov_14.764584
ATTACTCAGACAGCTGTCACTGCCAGGCTCATAGAAATGAAATGAATGTCATTATTATTG
TGTTTAAAGCATAGGGGGAAGTGTATGTATAAGCACGTCAGGCCTGCATTTCAAAGAGGA
AATCTTTAACATAAACATTAGCATTTTGTGAAAACAACTGAGTAATTAGTTTAGGGCATA
ATAAGCTGGGGTAGGCACACAATGAAAGAAAGCATTCTGGCTTTAAAATGAATAAAAATT
GATTGTGTCCCAATAAAAAACGAATTGGCAGAGTGTTAACTGGATTCCACATAAACGTCT
GTAGCAGTCCCTGGCCGCTTTATTGTGTGCTAATGCAATAGAGAACACTTAGCAATAAAT
GCTCCTCTCTGATGAGCTCACAGAGGCTTTCCAAGATGGCCTGATGAAATTGTAAAAATT
AGATTTGAGCTAGCTGCTAATGACTCCTAAAACAAAGGAAAATCTCCAAATAGAATTAGC
CTGCCCTCTTCTTCTCTAAATACATCATATGTAAATTACTGTCATTTGGAGAAATATGCT
TGCCTGGAAGGTAAAGCCTTCATTAGAGATCTCAGTAGGTTTGGGACTCAAACAAGAAct
cctccaggacatttaaaaagtttg
>NODE_525_length_622_cov_5.615756
GAAACCTCAAGTCCGTTTACTGTCCCGACACCAAACTGTCTGCTCCCCAGCCATGGTTTG
TGTCCCTCCCAACCTCCCAAGCTGCTCGGAGAAGGTATAAAGCTCCAGAAGTGCACCGAG
GCTGAATAGACCGGGGGGCCAACAAAGCGCTGGAGCTGTGGGGCCCCGGCCATGCAGGGT
CTGTGTTTGCAAGTCTCCGGTGGTTGAGACGAGGCGGTGCATGTGGCTTGGGGCAGGGGA
GGGGGCTCCCACTGCATTAGGCAGTAATAGGTTTGGGATGACCTAAACGATTTGTTGACT
GGGACAATAAATCTGTTGTGTGTTTCTTGGCATGCTGAGGGGAGGATTACAAGTTGTCGC
ACAAAGGAATGCAAATTGCAAGCCAAACTCTCCGAGAGGCCTGTGGAGTAGCCAGCTATT
TAGAGCATTTGTGCCGATCTGTGCTTCTCTCTCTCACTATTTTATGTTTCTCTATTAGTC
CTAATAACTGTGAAGGGCCTGAGAGTAGCCACTGTATTCATCTCAAATCAATGGCTTTCC
CGCACCAGGCCCTATAGACCTCCACATTTGCATTCCATCCTGTGAGATGACCAGCAGGAC
AATTGGCGTTAAGTCTCTTTCAGGCGGCCAAATGGAAATCTTGAATGCTAAATGACATTT
TTCTCTCGGCCCTTTTACTGAAATCCACTCAGCGTGATTATTTTCTGCACAAAGTTTttg
ccactggttgaaccttgaacaggattttttatatttcaatcataaa
>NODE_528_length_322_cov_5.798137
GTTCTGTTCTCCTGCTGCTGCCAGCTCTCCCCACGGCCCCTGCAAGACAAGGCTGTTATT
GCCCCAGGGATCGCAGGCCTCAGCAGCTCTTCCTCCAAACAAATTTGCTGTAACTTTATC
TGCAATTGGGCCCTGAATTGGGAGCAAATAGAGGCAGCTTTGTGAAGCTCGGGGAAGGGC
GAGGGCAGCGAGCTGGGGGTTGTTGGGGAGGCAGGGGAAATGATACCGGGCTCTTTTATG
TCAGGCAAAGTAGGACTCTTATCAGGAAGAGAGCCCAGACAAGGGAGCTACTTCTAGAGG
AAACTGGAGCACCTATCACCTGCTTTGCATTTAGATAAAAATTCACCCTGCTGAAATAAA
AAAGGGAAAAAAGCAAAGACAGGTACAGAAGCAACTATTGGAGTGTGTATGTGTGTGTGT
GTTTGCACATGTCTGGCTGGCAGTTTGATACACACACAGTGCAGAg
>NODE_529_length_336_cov_7.318452
GAAAGCAGGGGGCAGTTTGTGTGGGTGTGTGCGTGTCGGAGGAAGGGATTGTTAGTCGGC
TGATGCCAGTGGATGTAGGTGCAGGCCTCAGACCAGGCCTGCCAACAATAGCCACAGTGT
TGTTTGGGTAGTTGCGTCCAGGACTCTTGGACATTCTTCCCATGTCAGTATAATCACTAC
TGGGAGGTAGCTCCATTACGGATTACCATATCATTAATAGTATCCATGACTTTTGTTCAA
AGGCTACTTGTGTAATGTTGCCTTGTGGATGACGGCTAATCCGCTGAGCTGCAGCTGTAG
GAAAGAAGAGGGGTAGATCCCACCACCAGTCTCTCTGCCTCACACACACACACACACACA
CACACACACACATATAGACACCCACACATACAAACACATATAGAGGCATCTCTCTGTCTC
AGCCCACGGGGATCAGGCCACTGAAAGACAGATACAAACAACAGTCAAATACAAAGTtcc
>NODE_530_length_346_cov_11.124277
GTAATTCAGACATCTTATCCTTTGTCACGGTTGGCATCTCACACATACTTTTGGGCTTTT
ACAACATATTGAATGAGCTTTCTGTAGCTTAAATACACATACACACTAATGTTTAGCTAA
ACACATTTTGCCCTCCTGCCCCTTCCTCTGTCTCTTTCTCTCTCTTCCTCGTTTTCCCTC
TCTCCCTCCAGCAGATAAAGCCAATCTTGGGGCTGGCTCCTGCCACAAAACGTTCTGTAA
TAGTCTAATTGTGGCTAATGGTTTGTGCAGCTAATTAAAGTGTATGAATTACAATAATCA
GTCAGCCGCATGGAGGCCATGCCGCCTCACGCTGTTCCTCCAAGCGTGGAAGGCCAAGAC
CAAAGCAGGGGGAGTGTACTTGGGGGTTGGGTACTAAAGGAAAAGGTGAGATGAAAGTGA
TGAAGAGGAGGGGAGACAAACGCTTGAAACAAAATCCCAAAGCCGTTTGACTGCATCAAC
ATGAGTTTCT
>NODE_531_length_525_cov_8.177143
AATACCAGGATGCCTTTTAATAAAAAGGACTAAAGTGAGATTTAAAATGAACAAGGTGAT
TAAGAGCGACTGTGCTGGACATTTATAGAGCAGGACTGCACATAATGAATAAAGATTCAT
GCTTTAGTCCCAAATTTAAATTTTTGCACAAAATGTGTCTGATGTAGGCAGCTTTTAATC
ACCTTACTGACAGGAGTAACTGCTTTCATTTAACCTTGACTGAAGATCATGAATTCTAAA
GCATTTAATTGGATACATCATTTAACAGAATGAACAGAGCAAATTTTCACCAATTCAAAG
GCTCAGATTGACAGACAGTGGCAGTAAGACCCACCACAATTAAAGCTGATCTGTATTCAC
TGGCCCTGTCACCCATCGCCATTAGTGATGTGACTGTTTGATCATCTCTGCAGAGAAACT
TTGCTGAACTTCACCTTGTTTTGAAAGGACTCGACGTTGAATGAAAGACGAAGGTTTGAG
GAGGGAACGGGGGCTCTGGAGGATAGCGAACCACACACACACACACACACACACACACAC
ACATACACCAACCTACCTCTGGGACCAAACCTCCCTGTGATGCACCTCTGGTTTAACAGC
AGCAACTGTCCTGGAAATGGACGTGACAGGACAAAAGAAAACAGAGCAAGTCTCACACCA
TTATGTTTa
>NODE_532_length_715_cov_3.711888
AACACCATTATTGTTATACTAAAAACTATTTATATCCACATTCACTGCTTTAAATTTTTA
GCTATACTGAAATATACAATTGAATATTTTGTCCTGATCATAGAAATGATCACTTTCACT
GTTTGCCAACTGTTAATAATTAAAAATGTGGCACACAGGACCTGAAAACCTTTTATGAAT
TATAGAATTGGGACGGACCTTTTGTTTACATTTAAGAAGTTATTTGTTAGAATGTAGCGT
TAAATCCATACAAAGACTAGAATAACTGGATTAATATCTGAATTGAGTGCTGGATGGCTG
CATGCCTACAGCTTTTTTAGAAGGGTTTAACAGGGAGGCAGGGCTGTGAAAAAGGGGTTT
GAGTAAAACCTTGGATGAATAATAGACTGCTTCCCAAGCAGCAGCACTCTTGGTGGTAGG
AGGTTAATATTCTCACATGTCATTAGGTCTGCTGGCTCGACTGATGGCTCATTGAATCAG
GCAGCAAATGATTTCCTCATGCTGCAGAGGACAGAGCACTTCAAAGGGAAGGGGCTGAGG
TCAGGACAGCACTCTGCTTTGATTAATGACCGGGGCTCAGCAGAGGTTGCCTGTAGGTAA
GAATGTGACGGTGAATTGGATGTGAAGGGGACCGACTTTTAAGCTAGATTTGACCCACCT
CCAGAAAAACTTGCAGATACCATCACACAGGTTGGGTTGATGGGTTGTGACTGAAAAGCT
TGCTGGCCCTCTGGCTTATACAATCATAAAAATGAAACTTGCTGGCTGACAGGCTCACCG
GACATCATggtagtattaaatcagtttatacttaaataaagaatacagatatcactgcta
ttgcctctaactgtaagtc
>NODE_533_length_620_cov_6.337097
GAAACCATGCAGGCCTCAATATTGTTTTTCTACAAAATCTAGTTAAAGTTTATTTGTAAA
ATTGTCTCTGCAGTGGAGACGAGAGAGTGATTTCATGTAGTTATTTAAGCAATCATCAGA
GGAGGGAGAGGAAAGGCGCTGACAGGAGCCAGAGACACTTCAGGCCTGCTCTCTTGTCAG
AGTTGTCTAGACCAAATATTGGGATGAAGTTATCAACCGTTATTTGATTTCAATTTTCTC
CACGCACCTCGCCGAGGTCATAATAACAACTTTATTTTCAGTGGTGCATAAATTAATTAC
GCGCATTTAATAACTAAAATATCATTATATTCCCCCTTTAATAACATAAACGCTGCACGC
CAGGGAAACCCTTAATAGCGCGGGGCCCTGTAACTGGCCATTATCCGCCTGTAATGATAT
TACAGAACCAATTACGCGCCATTAGAAGGGATTTTCTGCACTTTATGTGGTTTAGTCCAA
TCCCGCACTCCTCTTCTAAATTTCAGCTGCTTCTCGAAGCCTCATTTTGCTTCCACCTCA
GAGACGCATGGCGTCTGCGCTCTGCCGTCCCAGATGCGCTTTAAAACTAATTGAAAGGGT
CCCGCAGCAGATCATTTATCTGAGGAAGCGAAATAAATCGCAGGACCCCTTGCTGTGAAC
AAAATCAAAAAtttggccttgtgagtgttctacatgcgcaaccccttgtaaagtggaccc
cctaacacaccctgacgagcaattaacccacccgacagtcaatc
>NODE_534_length_322_cov_7.186336
CACACCATGTCCATTAGACATCCAAACAAGGCCAGCTGTAAATTAACAGATCATGGTGCC
TCCCCCCGCCTCGCCTCTCCACAGATGGTTGGTGGGGCTCCGCTGGGCAGGGAAACTGAT
TGGTCCAATTCTTCCTCACAGGGAGACATCCATGAGGATTTCTGCACTGTGTGCAGACGC
AGTGGCCAGTTGCTCATGTGCGACACGTGTTCTCGTGTTTATCACCTGGACTGCCTGGAT
CCACCCCTGAAAACCATTCCTAAAGGCATGTGGATCTGTCCAAAATGTCAAGATCAGGTA
ACCGCAGCAGCCGAGACTGATCCTGAGTCAGGGGGAAGGGGGTACCGCAGTCCAGAGAGG
AGCCTCTCAGGGCCTGTAGCTGTACTGTAGGACTGTTCAATCCTTTGTAAGCATATACAT
GATGCAGTATTGTTTTTTTGTGCTTCtgtctcattcattgtgtcag
>NODE_537_length_678_cov_5.349557
CTCATATCACCCCTCCCTCTCTTTCTTGCCTACCTCCTCCATCCTAACGTGAGGGAATCA
TTGCTGAGAAAGCGTTTGATATGGAAGACAGAAACTCCATCGGCGACAACAGCAACGTCA
ACATCACAATTCAAATCCCCCTTAATATTCACCCCAACCCATTCCATCCCTAAAATCCCA
AACCTGTCTCGTTTTAAAAACTCTTCATATGTAAGCCTTGAACCTTCTCTCCTCCCCTTC
CCTACCTATTTGCCTACCTACCTACCTACCGCTTCATTTTGTAAGCTAAACACTGATACT
GATCATTTTCATTTATTTTATTTTGTTTTGTTCTTTTGATTTGCTTTGGGGGATTTATCA
TTTGTTTGGGGATTAACACTCTAACAGGGATTTTGGCACTTCTTCATCGCTTCTTGCTTC
TTGGCTTTGGTTTTTTGCTCAAACGCCAAGAGGGGCTGAAGGTCTGGTCATTTGGGCTTC
TCATTAACCTGCTGCTCACTGTTTGTCCCCTTGTCACTTGTGTTTTAGAGAAAGATGAGG
CTGCAATTGAGAGCTCTGAGTTCAATGCCACGTCAGTAGCTGATGTGGACAAGCGGGTGA
AACGGCGGCTACTTATGGGTAACTCTTTTCTTCCTCTTTCTATGTGTTGCCATGGCGCTT
GTGCTTGTATCCCAGACTCTACTCCTCTCCGTTCCTTCTCGTTCTCCTCTTTCTGTCTTT
ATTTATTTATTTATTTTTAAAAGTAAACTTTGGTGCCCACTGTGTCAACTCCCAAAGTTG
CAACTGTATCTAACGTGATGAAAAATGACTAAAAAaggtcac
>NODE_538_length_328_cov_1.951220
CTCAGGTGTTTCTTGGTCTCCTCCAATCGAGGGAAAACATCGGCATTGTACATCAAAGCT
GTCTTCACTACGTTTGCCCTGCTGTGCTTTACAGTGTTTGCCTTTTGTTGTTCTGCCACG
GGACATGGATACTAGACTATCACAGCGTTAAAAATAGAGACAGTCTTTTCCTCCTATGAA
TCAGGGCTGCAAAAAAAATGGATAAAAAAGATACGAGGAAAACTATGCAAATAGGTAACG
GCTTGCAGCAGAGAAAGGTTGCATACTGACGACTGAGTTATAAAATTTACCAGGAACAAG
CTGCTCAGGAGAGGAGTCTCATCATGTGTTTAGAGTGCGGGGAGGTGTGCAAAGTGAACA
AGCGCGGCACTGTTAAGGAAGGAGTCAAAGTCGGCATCAAGGAGTAAAGAAAACAGCCCA
AAgtttgaagtcagctatttatgcctggagagagggagagaggaagagggat
>NODE_539_length_643_cov_7.684292
CTTTTAATGATGCGCTTTGAGTATCCTTCCTCGTTCCAACAATTACTCTACATATCTAAG
GCTGTGTGATCCAAAACAGAGCAACTGGTTTTGGACTGTGGCGTCCTGTCCGGTCCAAGA
TCCCCATGTAATAGGATTCCTCAAAGCTGCAGATGGATGGCAAATCTAGGCGGTTTCATC
TACTAAAAGAGGGCATAAATCACTAGCGGAGGAAGCGGGGACGAGGCAGGGGTTATCACC
AGTCTGCCTCCCTCATGAGAGCTTTGCATTAAAGCATTAGTGAAATTAATTCATCTTTCA
TAAGAGGTTTGAGCAGTATCTGTGATCTATGATAACAACCAATTTCTCACTACGGAGGGG
CCGGCGGAGGAGGGAGGGAGGGAGGCAGGAGAAAAAAAAATACTCTGCGACCCTGATAGA
CTACACAAATCTGCTCTTTTTAAATGGGCTAACATTATCTGGAGTGCTGCTCTCTGGAGC
ATCATCCCAGATTCATATCCCAGCCGGGAAAGAAGCATAAATCACCGGGCAAAACTTTTC
TCATCTGCCCCCCCACCACCGCACACACCTCCTTTCTCTCTACATCACTCGCCTCATCCT
TCTCACGGTACGCTGTGCCAGGTTTGTTTTGTGGTTTTCTTTGCTTGTCCTGTTAAATGC
AGAACAATGCTTTGCTGTAATCATTTTAAATGGCTTTGCGCCTCAATCAGTGTAATTGGT
TTTAGATCATCTccggaatgggaaagtgggaaacctgaagctgtttgagtgtgtgtgtgt
gtgtgtg
>NODE_540_length_508_cov_5.598425
ATGATGTGCACTGTCTCTGGCTCCAGAGGCTGCCCCTCTTCCTGTTTACCTGGGAGTCCT
TTGGGGTGAGGTTGAGCTGAAAAGCCCAGTCGGAGCCAGTCAAAGGGAGCGTGGCGCAGT
CTTGACCCTGGCGCTCCACTCATTGTGTAGTGCAGCGGTGTAATGAGGCCCTGTGTGGAT
ATTGATATGACAGAACAAAAGGCCAAGGTGCAGTAAGGACAGCAATCCACACGTTTCACA
CCATTTGTTTTTCACACCGTATCCATCACATTAATGGGTCACCTTTCTGTGACAGCTCAT
GATTACCTGCTTACCCATGGAGAGAAAAGGGGGTGAGAAAGAGAGGGAGAGAGAAAGCCT
GGTAGGTGCAGAGACAGAGAGATAGGCAGGAAGATAGGGAGCGAGGGTGCTCCGGTAGTG
AGGGCGAAGGGTGAGTTGGGGTTGGAAGGGGGCTCAGGGAGCGGGGGGATGGGAACCTTG
TGCCATTTTTTTATTCTTTCATGAAGATTGGCTCCAGCCCTGTCATCATCCCCACCGAGT
GAATTTATGACAGGTCAGCTCTCCATGTAGTCAgctgatggatggagaacatccaagttt
atttggggcatagtggaaatggccgaacaattccctaaagcactcatagatt
>NODE_541_length_323_cov_3.904025
CAATGTCTGTCTTGTTCACTTGTTCTTTTCCATGCCCAAGCCAATCTCCACAGATGTAGT
CGCATAGTTCCTGGATCTGCCTCATGATAATATTCCATCTTGTGGTGCATTTTCTTTTAG
TTACTGAAGTTTTGTTAAGGCTCACCACTAACTTATATTCTCCCTCTTTTTCTCCCTCCC
CTCCCTTCTGTTTCTCTCTGCATAGGATTTGGTTTCATAACTTTTGAGAGTGAAGACATC
GTAGAGAAAGTCTGTGAAATTCATTTTCATGAAATCAATAACAAAATGGTAAGTCCACAC
ATTTTTTTTTTCAATTTCAGGTGGACGTTGAAGGATTAATATTTGATTTCTCCTTTTCCC
TAGTATTAATAGCATAGCTCGAGTGTGTGTGTGTGTGTGTGTGTGTGTGTGTGTGTGTGT
GTGTGTGTGTGTGTGTGTGTGTGTGTGTGTGTGTGTGTGTGTGTGTg
>NODE_542_length_555_cov_7.016216
AGAACTGGGAGGGAGTGTGGGGTTTGGGGTGGGGGTGTCACAGATGTCCAGCCCTTTGAA
AGAAAATTAAACAAGTACCTCATTAGCCAACGCTTCAGTGCTCCCTGGAGGTGGCCACTG
AGCCAGGCTTTTTAATGAGCTGGGAACTTAAACGCTGCCAAAGTTTACCCCGGCCTTGCC
TTTCTCTGTTAGGCCACTGGGAAGAGCCATGCCCTCCCCCTTTGCCCCTGGTCTCCTCCA
CCCCCATCTCACCCCGGCCCTCCTCTTCCATTGAGGGCTGCTCATGCAGAGGAGAGAGAG
GCACCACGCTGATTCCCTGCCTTTCAGCTCCGGAGAGGGGGATAATGCTGTTTTTGTACC
ACGCATCCAGAGGAATTATGTGCGCTAATTTGATTAGGGGAAGATTTGATTAACTGGAAA
ATGAGGGCTTTGCTTAGACTTTCACACGCTTAATTTATCCCTTGCAAAGCAGACGCAACA
TTGTGTCATGAAACTCAGAAGGCATATGAGAAGCCCATTCACCAGCTAGATGGCCCTTTC
AGACTCAACAATATCTAGGACTGCCACGGTTCAAATTGGGATAATCAGTTTAGAGCTTTT
TGCCTGGCCTCAGAATACAAATTGCATTTGGCATTAACAGTGAAAAGGTTCAAAGGATAA
TGAGATTAATGTAGCAGggaattgagctaaggcagaaaa
>NODE_543_length_380_cov_5.478947
CCGCAGGTTCAGACATTTGGTGTATGTGCTTGGCTGAGGAGCCAATGGTGCGAAGCTACC
ATCTGTGGGATTATGACTGAACGCCTCTAAGTCAGAATCCCGCCTAGACGTGACGATACC
GTAGCGCCGTGGATCTTCGGTTGGTCCCGGATAGCCGGCCTCGGCCGGTGCGGAGAGCCG
TTCGTGACAGGGCTGGGGCGCGGCCGGACGATGGTCGCCCCTCTCCTGCCTCGCATCGCA
TGTTTGTGGAGAACCTGGTGCTAAATCACTTGCAGACGACCTGATTCTGGGTCAGGGTGT
CGTACGTAGCAGAGCAGCTCCCTCGCTGCGATCTATTGAAAGTCATCCCTCGATCCAAGC
TTTTGTGTCTGGCCGAGGGCGCGCGGGCCCCCTCCAGCCGACACGGCCGTCCAGGGCCCT
GGGGTACCAGGGGCGCCTGCCTCTCTGCCTCTCTGCCTCTCTGCCCGCGGGAGGGCTCCT
TCTCGCTCTCTCCCCGGCTCTCTTCCATAGCCCCGAAACCCACG
>NODE_544_length_562_cov_7.359431
CAAGAGACAGTAGGCCTCCAGACAGAAGCTTGGCTGGACTCTGTGAAGACTGGAGCCTTC
TGTGAGGTTGCCTGCCCCACCACATGGAGTGCTCCAACAGTGACCCTGCGCAAACTGGCA
ACTGCCAACCGTCTGCTTCCGTCTGCTTGGCATATTTGGCCATTTAGTGGGCGCTTGTGA
AGATCAAATGGGTTAAGATCGCCCCTCTTAGTGAGCGGGGAAAAAAGAACATCAAAAAGG
TGTAAATTTCACTTCCCCACTTTTGATTAAGTCAAGCATGAAAAGAAATGTAATACTCTC
AAGTGGCAAGGGTTTACACTATTGATGCTGTTACTTCTGCTTCAGGAGGCCCAATCAGCC
GACAGGGAGCTGAGTAAACTCGCCCTGAGTTTTAGGGGAGGCCAGATGGAGGGCTTTTGC
TGTGCCTGAAAAGACAGCTTAAGAGCTCGCCTCCTCAATCCCACTCAATACTGACTGTGT
GAAATCCTGGCCCTGGCTAACCCCCCAACCCACCCGCCTTTTCCAAAGCTGGTGGCTACC
ACCATATGGGCTTGTTTAAAAACTCCCACAGGCTGGTACAAAGCACAACAACACAGTTTT
CATATCAAGTACTCTCTCAAAGAGGCCCCCCCTCTGACTCCTTCCCTTCCGATTCCAAAG
GCTGTCACGGGTTCTGCTCTGATTAATAGTTGgtgttggccgtctg
>NODE_549_length_145_cov_1.848276
CAAAAAAGTGTCACTACAGACCTATACCAATCAACTCAGAGCGCTCTGAAACGCGCTCTC
AAAGGCCTTCTACGGGAACTTATCTTGGCCTCAGCACTATGACCACTGGCTGCGTTATGC
ACGTCCCATTGTCAGTGAATGGGAAAACGTTTTGGCCAATATCTCGGCAACCAGACGTGC
TAGACACCTGGAAATGCCACCTGCCCCACCTAATTTGGCTATGCCGAAGACGCCGGTCTC
AGTCCCGAGTGTCTACCACCTTCCCGTCCCGAGATACAGCAAAAAATCa
>NODE_550_length_394_cov_6.129442
AAGACTATTTAAAAAATCTATTGAAATATATAACAATCCTAGATGAACAGCATGCAGTTT
CACCACACTATCTTTCAGTATACTATTTCTTACCCAGCACTCATTACATGATAAGTTGCT
ACAAGGAGGCACCGTGACAAAGAGCCCATACACTGGATTGAGGCTGAAATGAAGCCGGAT
GGAGTTGGGGTGGAGGTGTGTACAAAGGGGGTGAGTGGGCTCTGAATACAGCTGGAGAGG
TGAGAGGGACCTACTTGCAGCGTGGTTTGTTAAGAGCTGTTAATGTGCACATCCCCTCAT
TCTGACAGAAGTAATCGCAGGGGTTGGCCAGCTCATCACAACGTTGGTTCTTGAACCCTG
ACGTGCAGCTGCAAAACATTGTGTTGGGAGTGATAAAAGGGCCCAGAGAATGTTGAACTG
TTGGCTGCTTGATGAATGGAGACTGACACACTAAACCCTTTCAGCAGCTTCAGTTATAAG
ATGGAGGAAGTCAGTGTTGTGTCTGCATCAAGCAAATTATCAAAATAActcatatgaa
>NODE_551_length_519_cov_17.225433
CACACCAGGAAAAAAGACGGTTATAAATAACCTCAGGTACGGTGCTACTATTTTTCTAAA
TGAAGAGCAAAATAACCCCCGCGCCCACACTCACCACTCTTGTTCTCGAAACTGAAAGAG
TGGGCCTCCATTGAAGGATTTCAAAAATAGGGGCAATTTTAATCATCTCTCCATTCAATC
TCAGTTGGATAAATCATATCTGAGAGATTTGCATAAATACAAACCATCAAAGACTTTTCA
TCTTCAAAGAGGTTTTCAAGACCCAATAGGCTTTGTACTGTAATCATCTGAGGTCACAAC
CCTGTGGGAGCAAGGCTGCTATGGCAACATAAAAACTAACGCTGGGGGCTTAGCATAATA
TCCCCCCTTCCTTCGCAAACACAGGAAGGGGTGGGGGGGTCCGAGAGGGAGTGTGAAAAG
AGGGTGTAGATAAACCTATTTCTGTGACAGAGGAAACTAGATAGATATGGCCTGTTGTGG
GGGAAACCTAGCTGATATTACACATGGAGATTACCACCGGTACACTGTGCCATGCAAACC
CTAACAAGGCTGCGGCGAGCCGAGTGGGCTGTTTGGATTCGACCAAAGGAAAACAAATGA
CAGCTCCACTGGCTAAAAAGACTCCGAGCctctctgattacatgtttctgtccctctgct
gta
>NODE_553_length_308_cov_3.090909
GCCACGCCCTCAGACTTTTGCGGAGGATTTTAATAACTTTTGCTCACCAATGCCTCTTCT
ATCAAATTGTCAAATTTCATGTGATTTGGAATAACCCCCTGAGACGAGATAGCTGTGGAA
AATTTATGATTGTGGCCCATAATATTCCTCTTTCCTGCAGGTGGCGCTCTTCCTGAGAGT
TATTATTTTCATATGGTTGTGATGAGGGCCGGACTGTGATGCAACGTGTAAAGTTTGAGG
CCGGTCGGAGCACGTTCAGGTCATTTTTCAGTGCATTTCCTGTTTCATGGCGAAACATCA
AACTTTGTGGCGTCGCCACGGCCACGCCCTCAGACTTTTGCGGAGGATTTTAAGAAGTTT
TGCTCACCAATGCCTCTTCTATCAACTTGTCAAATTTCATGTGATTTGGAATAACCCCCT
GAGACGAATTCGCTCTGGAAAATGTGTGATTt
>NODE_554_length_538_cov_5.306692
CATGAATGCACAAACAAATCAAAAAATTAGCTGTGGAATGGCACACTAAATGGGAGGATT
TTTAATGGAGGAATTGTCATTTTGTTAGGTCGCCTCTGTTCCCAGGTACAACTGTGAAGG
ACAAATGCATTTAGGAGACACACAGAGAGAGAGAGAGAGAGTTGCCTCTACAGTGCAAAA
TGTAAGGTGAAAAAGAAGCTAGGACGCAAAGGGTTAAGAAGCACAAACAATAACATTTCA
GTAGCAGATGTCCTTGAGGCAAAACCAAGGACGAGGCAATTGCTAATCTTGTATTCCCAG
CATGATCAAATCACCAGGCAACAGATATAAATAAAAGGACAGGAAATGAGGAATTCACAT
TCAACGGTGTCAGCAGCGAAATGAAGATTCATGGTGAAGAGCCCCGGTGAAGGCGGCAAA
AATTAACTGCAAATAAAAGGGACAGACGGCCTCCAAAGTCCAGCGTATAAAGTAGGTTTG
GTGGGAGAAAAACACACACGCGCTAGATAGGGTCTAGTAGATGGTGGCTGGGGCTGAGGC
GAATGGGCTGCACTTTGTCATGGAGACAGGTGCTTTTATTTGACACCTAACAGGCTGCGC
CCTGACTGGATATTCTAAAAATATGAGTCTgcgcatgatcatcagactgtctcgttttcc
attcatttcacaccgtcatttg
>NODE_555_length_164_cov_3.134146
AACATGTTTGTAAACATTGTCTTCAAAAGTCAAAACATGTTTGTAAACATTGCATCCTAA
GTCAAAACATGTTTGTAAACATTGTCCTTTGAAATCAAAACATGTTTGTAAACATTGCCT
TCAAAAGTCAAAACATGTTTGTAATCATTACCTTCAGAAGTCAAAACATGTTTGTAAACA
TTGTTCTTTTAAGTCAAAACATATTTGTAAACATTGTCGTTGAAACTCTGCAGGAGTGCT
GTTTTTATGCTCTGAAACAGCGTTTCATGCGCTGAAAATGCCACTTTGGCCAAACGGTGT
CTCCTCTC
>NODE_558_length_350_cov_10.857142
ACAACGATTACAGAGGGGGAGGGCGGAGAGAGAGGAGGCAAACAATAGAGAATCAAAGCA
TAATAATATTCCTAAATGAAGAGGGAAATGTTGCTCCGCTCATTTTATTAATCAGACTGT
CAATTTCACCCAAGAGGCCAAACCCAAGAGCAATCTAAAACAGACTCAGAGATCAACCCA
GGGACAAGCACCTCGCTCCTCACTCCTCTCTTCCTCTCCACTTGGATATTATTCGTCTGA
CCGAAGGCCGCCTCCATCATCAAGTGACAGCCCTCTCCTATTTATTTGCTTATAAACCTG
TTACAATAAATGATCATTGGAGCAACGTCAGCCGAGCATTTTAACAACGAACAGCGACCA
CTTTTTTTGATGAATGACATTTCGGCTGCTGCCGGGGAGGATGCACGGCTCATTTTGAGC
AGTCGCTCGTCGATTGCGTTCAGATTCCTTTCATTTTTTGCGCCTTGCTTATAAAAAGCT
TTAGAGACAgttat
>NODE_559_length_299_cov_4.150502
TTTCTGCTGTGTTTAAAAATGTGACTGTAGGAGCTCTACTGTTACTTTAAGGCACACGAT
TGCACGATAATCCACATGTAGGCTTCAAACTTCATGCTCACCATTATCTCAGTGTATACT
TCAAAAGAACCTTGTCTTTCAGAGCAGGAACTGGAAACAAAATGGAAGCAAAATGACAGC
TTTGCGGTGGCTGCTTGATCTTGTACCGTAAGGTAATAGGCTACATACAGAAAAAGGTAG
AGAGAGGGAGAAAGCCTAGATTTGTCCTCTCCAGAGACAGAGGATTGGAAGCACTAACAG
CTGTGATTTACATCAGGAGGAGAGTACACGACAACAACGCTTTGTTTTTCTAGTCACCAC
ATGGGATGTACTGCACCAGTGAgtggtgggcttacacctgcagtgttacagcaggtttaa
aaaggcagcactctgaaaattgt
>NODE_560_length_381_cov_7.259842
AGAACCATATGCTTGGTAACGATGAAAGCTGTGGGTGCATCCCTTGTATGAGCTGGGATG
CTTAAATTATTAAATACACCACCGAGGCTTGATTCAGATGTGGCAGGCAGCCCAGTTCTC
TCTTGCACGCACACACACATACACACACGCAGAAATGAATAAAGGCATAGGGAAAAACTT
CAAACACCTTTCCTGTGCATTTAGTGTAATGAACAATGCCTTAATTGAGATTGGCTAATT
ACCCAATTTCAAGATAATTAATATGATCCTAATTAGCATATGTAAATGGGACGTTGCATA
ATTGAGAATCCCTGTTTTGAATTAGATGGCTCTAAAGTGAACCCGCACGTGAAAAGGTAC
AAAGCAGCTATTAAGAGTTTGATGCCGCATTAAAACAGGCCATCATTCAGTGTGCACTGA
TGAAATGCTCAGCCTCACGCAGATGTTCAGAAACATTATGGAATGTCGTTGATTATTGTT
GATATGTTTTTGGGACACTGCTAATTAGAAGTCAttacctactta
>NODE_561_length_394_cov_4.421320
TTCAGGGGGTAAGATAAGCCATCAAAGTTAGTGACAGAGAGGGCGTACGGGTGACTCAAT
GACAGGCTGAGTAGAAGACAGTCAGGAGAGCTGCCATGACTTATGCTCATACACACCCAC
ACACACACACACACACTCACACACACACAAATAGCAGCACAATGACTCCAACTGTACAAG
CCCGCACCTTTACTTCTCTGTATAAAGACGTTATTCCGCAGAAATGAAGAGATAAAGAAG
AAAGGTTATTTTGCAGCTCCACTGACAGCACATCAGCACACACCCCCACTTATACAGTAC
ATACGGTTTTGCACGTACAATGGCATTTTCTCCCCAACAACTGCTCTTGTTTAGTATGCG
CTTCCTTTGGTCTTGAGGAGGAATGATCCTCACTCTAATGAACTAGGGCCTGCCACTTGA
ATGTAAAACAGGATTTAACCCGTCTTCAATGTCAGAGCCCCTCCCTGGGGCTGCTTCAGA
CAACACACACATTCGCAAATTCATGGAGAtgtacgcgcacgcagacacacaagcaaac
>NODE_562_length_366_cov_6.202186
CACACACATTGGCACCATGCGAGACACAAATTAGAGAGCGTTTTAAAGGAAATATTCAAA
GAGCAGCCTGCTGCCGGAATATCAGTTATTATTTTTGATGTTGCAATTTCTGACACTTTG
ATGCAATCAGTGAGTAGCCCCGGCATTCAGCCCTCTCCAGGGAGAGAGCTGTCAGGAGTG
AGGAGCCGGTGGGTAGATAATTATGGGAGATCAAACCTCGCTAGTTAGTAGGCAGGAACG
GGAGGCAAATGCCAAAAACCAGCCAATGTTTCGCAAACGCTTGTTCAAGGATATCCTAAT
TGCTATAAGTGGTTCCTTCAGGACTGGCACTTCAAACACTGCCTGCTGCATGATGTCATC
TCCCTGGCTCCCCTTCACACTTACAACAGGCAAATTAAGGCAGAGGGCACAACAAAACAT
ACCAGAGGATAGTGTCCTTCCTCTGTCATGACATGTGAACCACATAAGTAGCAAATGGGT
GCACATCCTGCATATGTATGTATGTATATg
>NODE_563_length_328_cov_11.527439
TCTCTCTCTCTCTCTCTCTCTCTCTCTCTCTCTCTCTCTCTGTCTCTGTCTCTCTCTCTC
TCTCTCTCTCTCTCTGTTTCACCACTGTCACACTTTACATCTTTTCTCTCTCTCTCTCTC
TCTACTACTCTCTCGCTCCCTCCCTACTACACAGTGATTCGGTGTACAGTACCCTCTGTC
ATTCTGTGCTGGCATGGTGCTTGTGCAACTGGGACTGCATTTTTCGCTGAAGAGGCACAT
CGATAATAGCGCAGGCAGCTCTCTTCTTTCTGTCTTTCCCACTCTCTCCATCCCCCCCTT
CTGTCTCTGAAGCACTGTGGTGAGCAGGCCCAAACTCCTCTAACCTCCACAGTGTCAGGT
CGCCTCTCCTCAACGTAATGAATGTGCTGTGTGAACCAGTCCGACAGGATGAGCCACCGG
GTAGAGAGCAAAATAGTAGTGCACCTGCAGCATTTatgcatagcaacataat
>NODE_564_length_235_cov_8.000000
AAGTTCCCGTAGGAGGCCTTTGAGAGCGCGTTTCAGAGCGCTCTCAGTTGATTGGTACAG
GTTTGTAGTGACACTTTTTTGGCTCCCGTTGTATGGGCCAACCCTAGCCGTAAGGTCCGG
AATTAGGGTTAGGGTTAGGGTTTCGGCCTGGGCTGAGGGTTTGGCAAAACGGTTAGTGCT
AGAGACATGAAACTGGTGTCTACCCCCCCATTTGCTGCCGCCGCGATCGCACTGAGCCTA
CTCCCGAGTCTCTACGACGTCAGCAAGTGGGAGTAAGCTGTGATTTTTTGCTGTATCTCG
GGACGGGAAGGTCGTAGAGACTCGGGACCGAGACCGGCGTCTTCGGCATGGCCAAATTAG
GTGGGGCAGGTGGCATTTC
>NODE_565_length_553_cov_2.721519
AAAACCGACACCTGCAAAGGGGAGGCAAGTCGTAACATGGTAAGTGTACCGGAAGGTGCA
CTTGGAAAAATCAGAGCGTAGCTAAGATAGAAAAGCATCTCCCTTACACTGAGAAGTCAC
CCGTGCAAATCGGGTCGCCCTGACGCCCAATAGCTAGCTCACCCTCACAAAACCAATATG
ACCCTATCTATAACCCCTAATACACTTTAACCTATAAACAAACCATTTTTCCTCCTTAGT
ACGGGCGACGGAAAAGGAACCTGAAGCAATAGAGAAAGTACCGCAAGGGAAAACTGAAAG
AGAAATGAAACAACCCAGTAAAGCACCAAAAAGCAGAGACACAACCTCGTACCTTTTGCA
TCATGATTTAGCCAGTACCTCTTAAGCAAAGAGAATTTTAGTTTAATACCCCGAAACTAG
GTGAGCTACTCCAAGACAGCCTAATCAATAGGGCGCCCCCGTCTCTGTGGCAAAAGAGTG
GGAAGAGCTTTGAGTAGAGGTGACAGACCTACCGAACCTAGTAATAGCTGGTTGCCTGAG
AATTGGATAGAAGTTCAGCCTCATAAGTTCTTCCCTCGCCCTGTCTAACTAGCCTATTCC
TGAGACCAGAAGAAATTTTGAGAGTTAGTCAaagggggtacagcccctttgaaacaagac
acaacttttccaggaggataaagatcataataatctt
>NODE_566_length_398_cov_4.748744
GTTTTTTTCCCCCCCATGCCAGAGACAGTGATGCTCTATTCAAAGTCAAAAAGTGCTCTG
GCAAGGACAACAGTTTTATCCCTGTCTTCATAACAAAACACAAATTCTACATAAATTCCC
TCTCTAAGGGCTCTTTAACCCTTTTCCCCTTCCCCATGCTCAATTAGGTTTGGTTTTATT
ATTTATTTATTGTATATTTAAAGGCAACTAACACTGGGAAGTGTAATAAAATGTACAGTG
GGGGGATTAGGAGCAGCTCTTTAATCTCACGCTTCTGATAATACTGCATGGGCTGATTGA
TTAGTTTTTCAGGAAGCTTATGTCAGAAAAACCTAATCCGTCTTTGGATTGTGCCAGCCT
TGTAAGGTTTTCCGCGCTGCCACTTTATCATGGCGGCGAATTACAGAGCTGCTGGGCTGT
GATAAGGTCCCCGTCTCTTTTACAGACCCCACCGCCCAACCCCCGGCACCCCCCCTTTCC
CTCTGGACAATAAAAAAAAAAATTGTGTTTATATTCTTCACATCCCTGCTCTGCCTGGTC
TT
>NODE_567_length_421_cov_7.662708
GCAACCAATGACCAGAGTCAGATACGACATACACAAGGCCTGCTCCTCTCATACCAGGTC
AGCACTTAAATCAAATGAGGAAAAAAATATACAAACACTCGGTGCCTTTAATGTGAAGGG
TTTCCATGCAGGGAGGGCACATGTGTGTAAAACAAAACAAAAATTAAAAAAATAAAATAA
AATAAAAAATAAAAAAGGTCATCCTTAGCAGGACGGGCAAAAATGGAGTCACAATGGATA
GTAGAGCTTACCAGCAGTGGCAGGGTTGATGCAGTCAAAAAGGGTCCCTTTCCTTTAATT
ATTTACTTCCCTATCCGACATTGTCCTGCAAGAGGTAAAAATACATTCATTTGAGGGACC
CTTTTCTGTGAACCAAGCAACCAGGAGCCCGTCCACTCGAGCATCGTCAGCATTGTGGAG
AGAGAGAGAGCGTGGCAAATCGATTGGCCGTGGCTGTCACTGCATGTGTGTGTTTGCGCG
TGCTTATGTCTGTTTGTGTGTGTGCGAAAAACACAAAATATACTACTTCCATATAGCGAG
ACTTTGATCAAAAAGActatataaa
>NODE_568_length_484_cov_5.535124
CTCGCCTCGCGGCGGACCGTCAGCTCGATCCCGAGATCCAACTACGAGCTTTTTAACTGC
AACAACTTTAAGATACGCTATTGGAGCTGGAATTACCGCGGCTGCTGGCACCAGACTTGC
CCTCCAATTGATCCTCGTTAAAGGATTTAAAGTGTACTCATTCCAATTACAGGGCCTCGA
AAGAGTCCTGTATTGTTATTTTTCGTCACTACCTCCCCGAGTCGGGAGTGGGTAATTTGC
GCGCCTGCTGCCTTCCTTGGATGTGGTAGCCGTTTCTCAGGCTCCCTCTCCGGAATCGAA
CCCTGATTCCCCGTTACCCGTGGTCACCATGGTAGGCACAGAAAGTACCATCGAAAGTTG
ATAGGGCAGACATTCGAATGAGACGTCGCCGCCACGGGGGGCCAGCGATCGGCTCGAGGT
TATCTAGAGTCACCAAAGCGGCCGGGGCGCCCCGAGGGGCCACCCCGCATGGGTTTTGGG
TCTGATAAATGCACGCATCCCCGGAGGTCAGCGCTCGTTTGCATGTATTAGCTCTAGAAT
TGCCACAGTTATCCAAGTAACGGTAGAGCGATCAAAGGAACCATAACTGATTTAATGAGc
cattcgcagtttcactgtaccggccgtg
>NODE_569_length_536_cov_7.391791
CTGACACTGTGTTTATCACACAGCAAGCTGCAGAAGTTAAAGCCAAAATGACTGTATTCA
CACATTACACAACTACCGAGCACACTGTCACAACTGCCCATACTTTTCTGCCAAAGAAAT
GTAAACAAAAACTTTATCTGCACTGGATAAAATGTGGCTGTGCACACCGCTGAAGTGCAA
CAGTAAAACAGTGACATTTCATATAAAACTCTGTGTAACGTCTTTAAAATGGGCCTTTAC
AGATACCCACACATACAAACTGCTGGTCTAACCCCCTGTGATGCAGAGTGTCCAGTCTTT
TTTTTTTTTAGAAAGAGAGAGAGAAATGTGTTTTGAAAGTAGAGTGGCAAGTGGCGTCCA
CTGTGTGTTCTTTTAGACGGATCAATAGCTCAGTGTGTGAGAGAGTGTCTTAAGAGCTGT
TGTCTTGTGCTTTCAGCTGTGGCAGACCTGTTAGTGCTACAGAGGGGAGCTGCGCGCCCC
TGCCTCTGTACCAGCAGTGGCCTGAGGGGGGCTTTTAGTCCAAACACAAATGTCAACCAC
ACATAGACTATTAGTGTTTAGTGCAGTTATTAAATGGACTTTATTTGTCCTTTAGGAGGC
TAAAAGGCGCACTTAAAGGGGACCTGCGTGACAGCAGGGCAATTTGCGAGTTTGGTAACT
TAGGCTCGctcattgcagac
>NODE_570_length_751_cov_4.306258
GTCATTGAATGCACGTTTTGGTGTAAAAGAGTATTTATATCATCCCAAAACGTATTCAAA
CGAATCCTTTATTTTTATCTATAAGCTTCCATTGCATGAAGGGATTCCTTCTGAGGTCTT
ATCATTCACACGTGTCTCAATTTAGCGTTTTAGTTTCCCAATGAAATAAAGTTCTAAATC
CTAACAAATTCTAATGAAAACATAAATCAGCGAATTACAATATTTTTGCATCGCTATTTG
AGTACCTCGATATCACAGCATGATTCTGTAGTGATTCCCTCCCCTGTAGCACAGTTTACG
TTGCGAGGTGTGAGAGAAGCAGAAAACTATAATAATTCCCTCATCTCATGTCCATTAGCA
TGTACGAAAACCCCAAAATCTCCAGTCTTGGGCAGACACAGGCAGACAGCACGCATCTCC
ACTTGTCAAAGAAAACTTTTATCAATACCAAGAGCACTTGAAGTTTGTTTGCATTTTGTT
TTCCAGCACTCTTAACAACTTCAGAAGTCAGATCACAGGAGTATCTGATCAAAGCGCTTC
GTGGTTAGTTCTGGAAACACAGGAGTGCTACGCCACGCTTTGATACTCCACATCAATATT
TCAATTCAACAATCACTTGACATGCACCCATACTCCCAGAGACGAAAGACGAAAGGGGAG
AGAGAGAGAGAGAGAGGGAGAGAGAGAGAGAAAGAGAGAGATCCAGGGAAGATGGAGGGG
GTTTGTGAAGTACATATACAGTAAAAGAAATGGATTGAAGAAATCACTACCTTGTTCACC
TTTGCAGCGATGTTGTATAAATTGAACTGAGATGCTCCTTACATCACTAATGAGCTCAAA
TCAGGATTGTTGGAGTCAggaagttttatcggcttatctttcgtctggaaacttt
>NODE_571_length_365_cov_9.671233
ATTATGTGAAACAAAGACATGGTAAATGCCGTCATCTACACAAAGACAATGAGATGTTAC
GTCCAATGTCATGGCATTATGTCGGAGAATTTAAACAAAGAATTGAACCATAGACAATAT
CTGCTTGGAAATGGAGAAGGGTCTGAGCTGCCACATCAAAATGGAGAAAAAAGGCATAGC
ATTTGAAAGCCTAAAGGCTTAAACTAATACAAAAAGTCTAATCAGACTAGCAATCCCTGA
TGTTAATGAAGGTGTCACACATTGCACAAAGAAAGTTGTGCCTGGCAATCTTCCATTTTT
CGGCTGCCTACACCAGTGACATTTCATCTCACATTCAAAGAGCGCTGAGGCCCCTTAATG
AAATGCATAATTAACATATTCTAATTGTGCTGAGCACAGTGATGGTTTTGACAGAGCTCA
CTTTCCATGTCTAATTCAATGCTAATTTAATCTgttcttttcccgccgacatgacctttc
ttgattgagtttcaccgcaaagaacagat
>NODE_572_length_482_cov_19.659752
TTACCCTTTACTTTGCAGAGACTTGTTCTTTCCAGCCCCAGCAAACACTGTTCACAATGT
TCATTTTGGCCAGCTGCTATTGTAATTACTACCTGGTCTTTTAAGAGCTGTTACAATTTG
TGGAGTATGATTGTATTGTTTTTATATTAATCATTTATTAATTATGAGGTGTTGCCTCTT
AGTAGCCTTAATTTTGATGATCATGGTCGACACAATGTAACTAATGAACGGGCTTTGTGG
GCCAGAACCCCACTGCCAGTCCGACCTCTCTCTCTCACAAAAAGGAGCACCTCATTCTAT
ATCTTTGTTCTATTTTCAAAGGGGATGCGGACAAAGACACGAATGCTGATCAGAAGAATA
AGAAGGGTGTTAAGAGACGCCGGGAGGAACATGGAAGGGGCTACTTTGAATTTATTGAAG
AGAACAAATACAGCTGGTAAGGATGGGACAGAGCAAAAATGGCCTTCAGCATCCCTGAAA
CGCCATCCATAGCTTTGTTGAACTGTATTGGCTTTAAGTGCCAATGCACATAACTAGCAA
GCGGAAAACCCTCATTTTCAAGTATTATACTACTTTATAATTAACATTACTTTCACACAC
ATGTTTTGAGGGTCATCcctgagtac
>NODE_575_length_462_cov_6.047619
CACACCACGCCTCAGTGCACAATGTTATCTCCAACCCAACCAGAAAAAACAGATGTCCAG
TCTCTCCCTATAGTGCGAGATCCTGCTCCCACCGGGCATGCACAAAGTCACCCAGTCAAC
CACGCATTAAAGAGAGGCAGCTGCCAGAGCATTAGTGTCCAAACCCTAAGTAGAGAGGCA
GACATAAACAAGCATGACAGTTGGTTTTTGGGATGCGAGGAACACTGATTGACAGTGCTC
TGTCGGCCGGATTAGAGACGTTCATTTCGTCCTGAACTCAATTATATTTTACAAAGGCTG
ACATCCCCAGTTAATTGCAGCCTTTCCACATGAGGGAATTATTTGCACTTCTCAATTCCC
TGGCCATGTGTACTCTGTTCCGCATGTACAGGCTTCATCTAATATGTGGAAATATTGCAA
ATTAGATCAGAAAAAAAAGGAAAAGGAAAAAAGAATCTGGGAAAAGAAAAAAAAAACTTA
GGGAAGTGTCGAGGGGCAAAAAGCAGTGAAATACTGGTACGACTTCAAGAGAGAAGCGTC
TGGGTGAGTAGTCTGCCTCGGTCTctcaagtgtgtctggatcttagctctgagacagctt
agttca
>NODE_576_length_670_cov_6.129851
TTTGGCCTCGGGCACTTCAGCTGACCAATACATCACATGTCCCGGGCTACGACTATTTAA
TGTAGAATCTCCAAAACTCACAAATGCAGTGTGACCAAATGTTCCAGAGATGTACCAGTA
TACTAAACAGGCTATATATCTCGCTCTGCTCTCCAAACAGAAATAGATTTCACTGAATTG
TTTGATAAATTTGGTCTAGGTTTTCCAGCCATCCTTATTGGAGCTTCTACTGTTTTTCTG
GCTGTTGGTGGCCTAAGCCCTAATCACCCTCTGTTCCCTCAGAGGCCATAAATTACTCCG
ATGAGATGGTGCTTTGTGTTCCTACTGCTGGGGAGCGGGGCGAATTCACAGCGCCATATT
TTGACAACCCGTACTTTAAATCATTGTTTTATGACAGATGGGAAAACTTCTGCACTTTCA
CCGGCCTGATTTATGTTCATTTGGGTCTGGAGGACACTATAATTTGCAAGTAATGTGAAA
ACAGATGGATAGAGAGATACCAAAGGGTAAGACTGACCTATACATTCTCAGTGCAGCTTG
CAAATGGCATCCATATGCCGCGAGAACTCTTCCAGTTACATCTCCATTACCCTTTGTGTG
TGTTCGTGTGTGTGCCTGCGCGTGTGCGTCTGTGCATATGTTTGTATGTTTGGCTGATGC
ATGTTTGTTCTGTTGAGAAAAAAAAAAAGCTGAAGGAAAATGGGGAAGAAGCCTGTGAAA
ATTTAGTACTGAAGCAGATTTTTTTTGAAGGGAGTTGGCTATTCTACCAAATCATCCAGA
GCATTTATCAACAGCAGTGTCATAGTATAGTATg
>NODE_581_length_314_cov_3.496815
ATGATTGATGGAGTTGTGGTTGGTCTATAAAGGTCTGCAAAGAGTGCTTGGAGATAATCA
GAGAGAGGGTGTCTGCAGGCCTCGTAACCCCACCGCACACAAACATGCACACACCCACAT
ACGCTGACTCAAGAGAGGGATGAGACGGGAGCTTCCGAATTATTAAGCAGACAGAAGCAC
TGATGATGAAATTCTGAAGGTCGGGCGTAACAAGAGGCACCTTACAAGGGTCACAACCTT
TTCCTTGCTGGGTGTTTTGTTCTTTGTACCCCCCTCACAACATCACCTTCCCACCTTTGT
GTTCACTGGGGGGCAGGTGAGTGGGGGAGTTGTGTTACATCCCTGTTTATCTGTTCATGA
CCTCTAGCCGGCAATTCTGCACTTGATAAGAGGAGGGCTCGCCTCATAATGTGCACGGCA
GCTGATATCAGCCCTGTATCCTTGTGAAATTGATTACA
>NODE_583_length_311_cov_2.225080
GGAATGAAAGGAGATAAGGGGGGAAAATGATAGACGATAAGGGAAGGAGAAGAGATAAGG
ATGGGAGAGAGGAGATAAGGAAAGGAGATAAGAAAAGAAGAAGAGATTAGAAAAGAAGAG
AAAATGAGGAGAAGACACAAAGAAAGTGGGAGAAAATAAGGAAAGGAAATGACCTGAAGA
AAGGATGGAAGATTAAAAGGACAGGAGATGAGGAAAGAGAAGAGATAAAAAAAAAATGAG
GAGATAAAACAAGGAGATGAGATCCTGAAAGGAGAAGAGAAAAAAGGAGCCCAGACAGGG
AAAGGAAAGGAGATAAGGAAAGTAGAGAAAATACGAAATGGAGGTAGGACAGGAGGAAAG
AGTAGCGATAAGAAAAGGATAAGAACTGGACAAAGGAAAGGAAGAgcaaaataggaaata
ggaggttcaggaagaggaatctatgaggagtgttt
>NODE_585_length_145_cov_1.917241
AATGCCACCTGCCCCACCTAATTTGGCCATGCCGAAGACGCCGGTCTCAGTCCCGAGTCT
CTACCACCTTCCCGTCCCGAGATACAGCAAAAAATCACAGGTTACTCCCACTTCCTGACG
TCGTAGAGACTCGGGAGTGGGCTCGGTGCGATCGCGGCGGCAGCAAATGGGGGGGTAGAC
ACAAGTTTCGTGTCTCTAGCACTAACCGTTTTCCCAAACCCTCACCCCAGGCCGAAACCC
TAACCCTAACCCTAACCCTAACCCTAATTCCGGACCTTACGGTTAGGGT
>NODE_590_length_452_cov_7.920354
CAAACATGCAAGGAGGGAGGCACATGAACACAAACACACACAGACTTTTTGTTGTGAGCT
TTTTCTGATGTCCAGGCTTGATCTTTGGGTGGATTCAGAGGGGTGGGGCCCTCTTTTTCT
TTCTGCGGTGGTTTTCAGCCGCCAAGCTCACCCGCTTTTGGCCGGTCAATTGTGACACTG
TGTGTGTCAGTGAGCAGGGGGTCTCCTGGTAGTTGTGCGTGTGTGTGATAGTGTGTGTCC
GCTTCACACATTGACTGTGAAGCTGCAGCAGTATAACAGCGGCTGCTGCTCCGGGGTCCC
GGCGGTATTGGCCTAGCCCGCAGTCTCTCTTGGCTAACTCATGTTTCATTCTTTGGCAAT
TTGCCCTAATGAAGTCCCGCAGGAGCCCCTCAGACCTCTGTTCTCTTTCCATATTTAATC
ATGTTATTTTAATCTGGGGGATGAGCTAACGCCTCTTTCTCCTGCTGTGTCTGTGTGTGT
GTGCGTGTGTTTGTGTGTGTGTGTGTGTGTGCACGCGGCAGGTCATTACTATAGCTGGGT
TTTCATGAGATGGGATGTCAAGAGGGGGATGCTTGCTTTAAGACAATGGAAGACAa
>NODE_591_length_459_cov_9.962963
AAGTATGGAAGGATTCTGCAGAGAAAAGAGTGAAAGTGAGGTCAGACTTTGGAGTCAGCT
CCCTCCGATCAGTGCCTTTAAACCCAATCATCCCCTTTTCCCTCTTTCTTTTAACTATAA
TGCCTAAATCCAATTTCGAAGTGACATTTTCTATGGTTACTGGTGCCTTTTCTTTATTTT
TTTCTCTCTTTTCTCTCTCCTCTGGCTGTGTTGTGTTTTATTTCCTCTGGGCTTTCTCCT
GTCACGCTGTCTGATTCTTTGCAGATGGATGTAGTGAGTGCGTTCCAGAGTGGAACTTCC
TTTCAGGGGGCTCTAAGGCGGCAGGCCTCCAACTCCAGCCAACAACAGCACGATGTAACC
AATGTTTCTAGCCCTACACATGTAGCCTTTTCTACTACTACCACTACTGCCACTGCCGCC
AACACCGCTTCTGCCACTGTGGGGTGTGAGTGCGTGTTCTCCTCTAGTGCATGAGACTTT
TTTTTATTTCTTCTTCTCTTCTAACATCTTCCTCCTCCACTCTTCTTCTCACCTAACGTT
GACACTTTGACTCTCTCATGCTTCTCCTAATGTTCCCCCTGTATtcttcaaaaaaaaaga
cac
>NODE_592_length_391_cov_3.751918
ATAACCACAAAAACTTCACAAAGATGCAAAACTGCAACAAAGACACTAAACTACAACAAC
GAAACATCAACTACAACCAACACCACCCTCCTCCTCCCTCCTCATCTACCTGTGCCGCCC
GACGCCATGGCTGCGGCTGCCCCTGAAACCCCCCTGTCCCCTTCGGTCGTGTTGTGACCT
GCTGATGGCGGTTTGGGTGCGAAAACAGCGGAGCGACAGCCGGACGCGGGCACTGAGTGT
GAGGGACGACGAGGAAGGGCACCTGATCTGTCGGAGTGGGGACGTCCTGCAAGAGAGATG
TACTCACTGCCACTACTCTATCGTAACCCTTCTCCATATGAGTATTAAAGCATAGAGCAT
TTACATGACATGGGAGTGCCTGATGATGATGCCTTGCTAGAATGCTCTCCGCTCTAGCTG
AAATAGCAGGGTGGAATGCAAGAATGTTGAAGATTtttagagggactttagataaattct
ggtttttgttttaggattttaagctgtggagcactttctatgtttcacaggttac
>NODE_598_length_407_cov_11.061425
TAAACCCTAATAGGACCAGCATGCATAGAAATGACTCCCAGAGGCCGGGGAAGCCTGGCG
TGCCGCCAGAGACGCTGCAAATGGCAAATAATAATTTCCTCTCTACCTTATCCCCCGAAC
ACTGCAGACCTTTAGCAGGAGAATGCATGAACAAGCTGAAATGCGGCGCTGCTGAAGCAG
AGATAATGAATCTCCCAGAACGCGTTGGAACTTTTTCCGCTATTCCGGCTTTAGGGGGCA
TCTCATTACCTCCCGGGGTCATCGTCATGACAGCCCTTCACTCCCCCGCAGCCTCAGCAG
CCGTTACAGACAGTGCGTTTCAAATTGCCAATCTGGCAGACTGCCCACAGAATAATTCCT
CAGCATCCAGTGGAAACCCAGCGAAGAAGAAAAGGAAAAGGTGTGGGGTCTGTGCACCCT
GCAGGCGGCTAATCAACTGTGGTGTCTGCAGCAGTTGTCGGAACCGCAAAACGGGCCACC
AGATCTGCAAATTTAGGAAATGCGAGGAGCTGAAGAAGAAGCCAGGCTCATCGCTGGAGG
TGAgcaccaga
>NODE_600_length_297_cov_10.498317
TCAAACCAAAGCGGGAGAGTGAGGGTCATAGCTATTCGGCAGGGTACCAGATCCTTCCCA
CCGGCACATCTGCATGTGAAATCGCCATTTCACCCCTCCACACTCCCTAATTGTTGCTAA
AATTATTTGTGAAATTGCCTTCCACCAGGAGTGTTTTCCACGGCAATTGTCACACAATTT
TATATGCACGGTGGGCCCACAGAGTTGACACACGCACCTCTTCTTTTCTGCCATATGTGC
TCTTTCTGTTCGGCTTTAATAGTGGCGCATTATTTTTTTCTCCACAATTACCTTTAAGCA
ATTACTCTCGTGCGTTCTGCGGGGCAAGTCAACCTGTTGTCATCAATAGCGGGTCGATCC
AAAtgttgtaattaccgcacaaagctataggagcgcatttagatgcgcatgctgcgcaca
tttccttaattgaaaggttaa
>NODE_602_length_446_cov_7.764574
TTTATGAGTTGGAGGAAAGAAAATAGCAGGAAAAGATCTGTGCCTATGTTCCTGACGGCT
ATGTTGCGCGCATGCTTCACTGCCTCCCTTTAAACTTCCTAAATTGTGTTTCACAATAAA
TAGATGCCCAAGCCCTTAACTGCCAGTATTAGATTAGATACCATTAGATGTAATAGAAAA
TTCTCTGCCTGTAATATTTTCATAAGAGTTTGAGGCATTTGATTAATCTGACCACATTTT
ATTGCATTAATGATTTTTTTTCCTTCCCACTCTGCTGTAAAGACATTGTATACAGGCTAA
TGCTGTTTTCTCTCTCCCCTCTCTGCTCACTCTCATTCATCCTCAGCCGTTATTGCAATG
CATTGTTGATGAGGTGAGTCGGCGTCTTATGTGCTTTCACTCCTAAAGTCATTCCTAATG
GAGTGGAAACCTTATATTTTGTTTCCTAATGAAGCACAGGAGTGGCAGACAGCTCCGCTT
GGGCTGTCCTATGGCTGCCTGCAGGTTGAAGCCACCGGCCCGAGCCAAGCTGCTCTGAGG
GAGCCAGCAGGGGATGTTGGGTCGGGGCAGCAGACAGCTTATGCATGAAc
>NODE_603_length_304_cov_2.493421
CTCATCGCAACTATATGATAATAATACCTCTCAGGAATAGCGCCACCTAGTGGAAAGAGG
AACATGTTCAGACAGAGTCACAAAATTTCCAGAGCTAACTCGTCTCAGGTGGTTATTCCA
AATCACATGAACTTTGGCACGTTGATAGAAGAGGGATTGGACAGCAAAAGTTCTTAAAAT
CCTCCGCAAAAGTCTGAGGGCGTGGCCGTGACGGCGTCACAAAGTTGGACATTCGCCGTG
AAACAGGAAGTGCAGTGTAAATGACCTGAACGTGGTCCGATCGGCCTGAAACTTTACACG
TTGCATCACAGTCCGGCCCTCATCACAACCATATGAAAATCATACCTCTCAGGAATAGCG
CCACCTACTGACAGAGGAAGATTTTGGGCCAAAATCACAAGTTCCAGAGCGAACTCGTCT
CAAGGGGTTATTCCAAATCACatgaaat
>NODE_604_length_558_cov_9.775986
GATGACTGACACCTACGTGAACATCTGCACACAACGTTTGTTGTGGTTTTAGACTTAAAG
GTACAGAGGCATGTTCCAGGCTTAACAGAGTGTTAGAGGGAAGTAAGAGCATACACACAA
AAAATAACAAAAAAAACAGCCCCTCTATTCAGCCCCCACACATCTTGCTCCACTGCTCCA
CTGGAGAAAAGGAGGAATAAAATAGAGTGACCCTGCCACTAGCAGCTCTCTTTTCCCCCC
ACTGCTCACTTCTTCCTCCCCCTTGCCGTGTGAAATCAAATTTCCATGTGGCTCCCGTAT
CTGTTGCACAGCGAGGTGATTTATCAGGGATGCAAAGAGCATGCAGAAACAATCTTTATT
ACATCCATTTCCTGCTTGTCAGCCGGGATCATGTTGGCTGTTCATTAAAGGCGCGGCGCA
GGTGAGGAGAATGCATCCCGATGCCTTGATAGATTGTCTGCTCCCCTGTGGTGACAGCAG
CTGGATGGATTGAACAGCGGGGGGCGAGGAGGGAGGAAAAAAAAGCGCTGACTCCGTCGC
TCCCCTTGTCAGACACACTTTTACATGGCCGGCCAGTGTCATTTCTACCAAACAGTACCA
CACACACGCACACACGCACACACAGGCTTCTGACAGTCTTTGGACTTAAGccaggagctc
gccttaatgcatgaacgcagacgcaccatgagcttacaagta
>NODE_605_length_626_cov_6.006390
ATTTTATTTTGTAGTTCTTGTTGTGGATGCGATTTTGTTTTATTCGTGTACATTTATTTA
TTTATCCAATTATTTGTTTATTTATTTATTTATCTAGCTATTTATTTATTTATCTACAAT
CTTTTGACCTTTCGCCTTTGCCCCGCCGCTGACCCCCGTCTCGTGTGCATTTCGCAGGAG
AAGACGAGCGCCCTCAGCCTGAGCAACGTGGCTGGGGTCTTCTACATTCTGGTCGGAGGA
CTCGGTTTGGCCATGCTGGTGGCCTTGATTGAGTTCTGTTACAAGTCCCGAGCCGAGGCG
AAACGAATGAAGGTGGCAAAGAATGCACAGAATATTAACCCAACTTCCTCGCAGAATTCA
CAGAATTTTGCAACTTATAAGGAAGGTTACAACGTATATGGGATCGAAAGTGTAAAAATT
TAGGGGGTAGGGAACGAGGTTTTCATAAATTCCCCCCAACTGCACGCTTTTTGGCTCCAT
CCGTTCCATCCTTCAGTGTTAGTGAATGAAGAGGTTGGCCAAAGGATCGTATGTACTGGT
GACTTATGATTTAATGAGAGAGAGAGATATCCCCCTTTTTTAAAGCTTTAAAACTGTGTT
TGTCCATTTAAGTTTCCTTGCTATTTGAAACCATTTTCATGTATGACTGTTGATGGCCAT
GCTTGTTAATACCTCTGTCCTAGTAAcacatttcaacgataatgcttgcaatgaccatgc
agaagccttcacatgatcattcgcatcgtgcattgtgttacccatagacg
>NODE_608_length_379_cov_2.868074
CTTACATTCTGCTTTAAGATGCGCAGCTGTTCATTATACCATGGAGCTATTTTATTATAA
TTTATTGCCTTCTTTTTCAGAGGGGCAACACTGTCAATTGAAGTACGCAGTAAAGCTGCA
GTCCCATCAACCAGATTATCCACTTGTGTGGGACTAACATTAGAGCCACTCTCTATTGTG
TTGGCATACGGCATTGAAGTAAATAATGACGGAATCATTTCCTTAAATTTAGTTACTACA
TTACCAGATAAACATCTGCTGTAGTGGAACTTTTTGGTTAAAGCACCATGGTCAATTATT
GTAAATGCAAATGTTATTAAAAAATGATCAGACAAAATAGAGTTTTGTTGGAAAACAGTA
AGATGTTCAATTTCTATGCCATATGTCAAAACAAGATCGAGGGTATGGTTAAAACAGTGA
GTTGGTTCATTTACTTTTTGAGAAAAGCCAACTGAGTCTAAcaatgagctaaatgcagag
ttgaggctgtcattctcatcatctacatggatattaaagtcac
>NODE_611_length_335_cov_3.361194
AAAACGTCTTCGGCGGAGATTAGTATACGGATTGGGGATTCAACTGGGACTACTATTCGG
TGGTCTGCATCTAGAAGTCGGAACTGCCCGCTTGTTAGGTCTTGTGTGGGGATTATGTAT
GAGTCAAATCCTAGGTCTTCATAGTCTGTGTACTCATAGCTTCAGTATCATTGATGTCCT
ATGGCTTTAATTGTCAGGTGGGGGTCGTTGATTTCGTCTATTAGGTAGAGGATGCGAAGG
GATGGAAGTGCGATGAGGGTGAGGATAAGGGCAGGGAGAATTGTTCAAATAATTTCAATT
TCTTGTGAGTCTAAAATAAATTTGTTAGTTAGTTTAGTGGTTACTATAGCAACAATGATG
TAAAGAACTAGGGTGCTGATGAGAAATACAATTATTAAGGCGTGGTCATGGAAATGAAGA
AGTTCTTCTATAACAGGGGAAGCTGCGTCTTGAAATCCTAGTTGGGAGGGATGGGCCAt
>NODE_612_length_332_cov_8.644578
GTCTGTTACATTGGCTATACGCACATTACATTATGATTACATACATTTCCAAGAATTTGC
CCATCATTTTTCTCCATAAACCTTAACGTGTTGGATGTGAGTTAATTTGGACTCCTGGAT
CGCAATCTGCCAACCTTAGGGCACCCAAAGTGCCTACTAGCCCCCCTATCAAAACAATCA
TCAGCTGAAGGAGGTTATCGTTGAGCTGGGCTATCTGTCACCCGGCCACCGGCAGCCAGC
GGGACACAAGGGCCATTTAATTAGGCCTACTGCTCCTCTCTGGTGTGAAAGACTCTCAGG
CCCCTTTGATTCCCTGCTGCTCTCCCAGCAGGAAGTGGTTGGTGATAATTGACACAGGAT
TTCCTTGTTAACCAGCGGCAGACTCTGTGGATTAAAGTGACAGAGATCTCCAGAAGAAAG
TGGGGAGTAGATAAGGGGGAGGGGAGGAGGTGCAGGGGGGGGAGTGGCGGGGGGGg
>NODE_613_length_306_cov_9.653595
TTTTTATATTTTGTATTTATTTTATTTCAGAATTTGATCTTTCAAGCTCTAATCCCACTT
TTTCTGTATTTTATTTTCATTTTATTTTCCTAATTAATTTTTAAACTTTACATCCTGTTT
GTTTCTTTCCTTTTCCACATATTTTTGTTGTAGTCTTTCTTCTGAAGTCCACAGCACTTT
GGTCAACTGAAAACTTGCTCCATAAATAAACTGGATTTGTTCTGATTTACCTCCATGCCC
AGCCGGATGTCCTCCAGCACTCCGTCCACCACGTGGATGCCCACGTCCTCCTGGTAGGCC
ACCAGGCCGGCCAGCAGGTTGGCCACGCAGTGGATGCTGTTGTACTTGACGTTCCAGATG
TTGACCATGCAGCAGATCAGGTAGCTCTTCACCTCGGGGTCCTGCCAGGGCAGCTTCCTC
ATCTGCCGGAGCACCTTCTCCGTGGTGACa
>NODE_614_length_508_cov_12.696851
CTGTCAATCATGGACGGGTGGACAGACGGTGAAAGTCAAAGACGGCAAACCAAAGGGGCG
GCCAGTGTCGCACTCGATCTCTCATTTTATCCCGCTCGCTCCCTCTCTCTCCATCTTGTG
GCCATATGAATTAGTGTGGTGAGAGGAGAGAATGAAGAAGGTGGGAGGGGAGGATGGGGA
GTGACGGGAAACAGACGGGTATAATATTCTCATCACTCTTCACTCTGCAGTCGTTGGTGA
GGAGCGTGGCCCAGGGCACTCAGCGGCCCAGCCAGCCGCCTCGCAGACCCTGCAAATATT
CCTAAACCTCAATTTTTCATATTTCCCTGTATGCATAAGGAGATGAAAAATCATCCGATC
ATTTGTATTGTCTGACTGAGGTTATACACAAATATTAGTTTATCTACCGCACCTAAGATT
GCCTCCCTAAGCAAGACGGATTGGTCTTTTGGAGAGGGCAATATTCCCCGGGAACATATT
CAGTCCATCTTTTATGTGCTGCAATTCACAGAGCAGCAGGTATGAGTTCCATCTCCAGAC
AGGCTCGATAAAGCTAAACACCCGATAGAGACACTGCTTATTACACACAATACGCTTTAA
TTGCCAGACAATTTTCGGCTGGGTAAAATTTATAGTTTTAGATCGGAAGAGc
>NODE_615_length_298_cov_1.231544
AACACCTAGAGTTCCTCAAATATCCATCAGTGTGTTTGAAGGATCTAGAAACATCCAAAA
CTGAGAAGCAACCAAAACGAGCAGAGAGTCGAGAAAGCCTTAAGTCCCAGTCGAAGGATT
TCAGACCCAGCAGTGCCTTGACGAAAGACAAACTTGGACGAGTAGATGTAAAAAAACAAG
AGACAAAAACAAAGCCAAAGGTAGCTAGTGACACTACACCTAAAGAGAGAAAGGATGCAG
AAGAAAAGCCAAAAATTAAGGAAGCAGATGCTAAATTGAAGCCAACAAAACCTGCAGAAA
AATTAATTGCAAAAAAAGATGAGAAGAAGGAGGTGAAGAaaaaggacgagaaggctgctg
ctgctgctgctgctgttgttgtgaagaaagatgagagcacagagaagaagaaagaagctg
caaagaaagatattgcaagtat
>NODE_618_length_533_cov_3.909944
CAATGCACCTGCAGACTGGGACACTAGTAAGACCTCGAGCACCGAGCATCACCAGGACTG
GCTGAGCTGCAGGAAAACGTGCTCTGGATTTTTCTGAGCTGACTGAACTATGGTTCACGT
GATAAACTGGTTAACGTGTTAGCGAGGAGCATGACAACATGCCATTAGGCTGTAGAAATG
TGTTTACTGTATGTGCAAATGTTCAAAGTTCAGAAAAAGGTGAAAGAATTTGTCACCCAG
CCCTCTGTCTCCATCCAGGCCGTCCCCCTGCCTGCTGTGACCGATTTTGTATACAGGAAC
AAAAAAACTGCTTATTGGAACCTGTGAAGGATGGCACGTTCATGAATCCCCCATTGAGAT
CAAGTATAACTGTGTAGTGTTAATTGTGTACTATTCACCTTGTACAGCTGTATTCCTACA
AATATGGTTTACTGTATCATTGATACTGTAGTTTCAAAGACGTGAACAACTATTTTTATG
AAATGCGACAGTACTGATATATTACATTTTGCTAAAAAACAAAAAACTTGTTTACTGAAA
GATATTCTGAAATACTGTCAAATAAACTCTTGACATGGTGTAAAATATTCTTTTCTAGAG
ATTTTTACTGAAAATGAGCCAAGAGCTGAAACAAATAATTAATCGATGAATTTtgataat
tttttacccaaaatgaa
>NODE_620_length_354_cov_1.480226
CTGCCACAGGTAGGATGGCTGAGTTTTTAAGCGGTGGCTTGTAGCCCCATAGACAGAGGT
TCAAGTCCTCTTCCTGCCAGCCCTGAGGTGTTTTACATATCAGATTGCAAATCTGAAGAA
GTAGGCTAATCGCCTACCGGGGCTTTCCCCCGCCTTTTCCAGGCGGGCGGGGGAAAGGTA
GACGGATGCTCGCTGGTTTGGGCGCTTAGCTGTTAACTAAGATTTTGTAGGATCGAGGCC
TGCCTGTCTAGTAAGGCTTTAGCTTAATTAAAGTGTCTGTTTTGCATGCAGAAGATGTGG
GTTAGTGTCCCGCAAGTCTTATCAGGGGCTGGGAGATTTTCACTCTCGCTTAGGGCTTTG
AAGGCCCTTGGTCTTAATACTATCCTAAGCCTCTAGGGGGTTACTAGTGCTATTGCGGCT
GGGGCAAGTGGAAGGAGGCAGATTGTTGCGGAGGTTGAAATAGCTAGGGGTAGGGTCAGT
TGTGAGGATGGGAGGCGt
>NODE_621_length_301_cov_8.212625
TTCCGATCTCTCACTATGTGTTCATTTATAAATAACCCAAAATGACACACAGGAATACAG
ACGTGCACAATGCTCATTCAATAAAAGCAGGAGCATGTTTTACCAGAGAACACCGGTTTG
TGTGGTGGAGCGTGTGCTGTGGAGGCACTGTATATATTGTGGAGAGACTGGGCAAAGCAG
AGCGAGCAGAGAAGCAGAGGGGAGGGAAGCTGGCAGTGACTGAGAAGATGAGGATTTGAC
GGCAAGGTGACAAAGAGTTCAAACAAAATGAGGCTTGTAGATTAGCAGCACTCCCCTCAG
TGACAGGTGTCATCTCTTGGGGCAGTCTGTCACTCTGCCTGCTGCCACTCTTTATATAAT
ATGAAGAGAGAGAGAGAGAGAAGGAGGAGAGAGGAAGAGAGGCAGCAGCACTTGCACCTA
ACCAGGCATGGACTCACATGCTCTA
>NODE_622_length_534_cov_5.814607
TGTGTGTGTGTGTGTGTGTGTGTGTGTGTGTCCATGTCTCTGTGTGTATTTGTGTGTCCA
ACTCCTTTGTGACCGCTTTCTTGAACCCGAACCCTCCCTGCACAGAGGGAAATGGCGGAC
TGTGGCAACGACAGGGCAGTTTTACAGTGCACCGGGCTGAATGTTAAACTTATATTTAAT
GTATGACATTTCACACAAATCATCCGGCCACAGACATGACCCTGGGGTATTCCGCAGATT
GCTTTTTCAGTGCCTCAGCAACTGTGGAATTATTCGTCCCAGAGAGAGAGAGGGAGAGAG
AGAGGGAGAAGGGGGGAAAAAAAAGCCTTTGAGTTTGGCGAAATGATCGCCCTCTCACTG
CTCTGGCCATCCCAGACTGGAAGCTCTCTCTCTCTCTCTCTCTCTCTCTCCCTCTCTCTT
TTCTCTGTGATATCATGATCGCAGGGCCGTGCCAAATTGAAAACATCTTGGCAGTCTGGA
GGCTGTATGAAATAACCATATATTATGTGTAGTATAACACCCGATTGGATAGCAAAACAA
TTATGCTGTTTTGCAGTCTCAAAAGATTCCTTGTGCCCCTCtcaaccctccactcccttc
atttctatgtaaaaaatcttcagaggggaatatgaaaattatctcagatttgtaaattgg
agttggattttaacccag
>NODE_624_length_145_cov_1.772414
GCAACCAGACGTGCTAGACACCTGGAAATGCCACCTGCCCCACCTAATTTGGCTATGCCG
AAGACGCCGCTCTCAGTCCCGAGTCTCTACGACCTTCCCGTCCCGAGATACAGCAAAAAA
TCACAGGTTACTCCCACTTGCTGATGTCGTAGAGACTCGGGAGTGGGCTCAGTGCGATCG
CGGCGGCAGCAAATGGGGGGGTAGACACAAGTTTCATGTCTCTAGCACTAACCGTTTTCC
CAAACCCTCACCCCAGGCCGAAACCCTAACCCTAACCCTAACCCTAACC
>NODE_625_length_394_cov_3.685279
ATCATCACCCGCGAGTCGTACAGGTCGACATCCTTGCTCTCTGAGGCGACCACAGAAGAC
GGGCCCCCACCTCCCTGGCTCTTATCAGCCCCCCGTCCCAGTTGTGCCGCCTCGCCCTCC
ACCTCCAGCAGCTCCTCTATCACCTGCTCAAATGTGTCTGTGAGTGAGGGCAGCTCCCCA
CGCTGGCCTGGCCCGCCGCCACTCTGTGGAGTCCCGTGGCCTCGTGCGGCCGTCGCAGCA
GCGCCCAAGTAGCCTTCCGTCCGATGGCCCCGCATGCCCGGGGCATCTCTCAGGGGCGCA
GCTCTCATGCAACTGAAGTATGAAATAACCATAGTAAGGAACAGGATGGTCATCACTCTT
CTAACCTGGTGGAACTGGAGGGGGGAGAGAGAGAGAGAGAGACAAAAACAAGGAGGGGGG
GAGAGAGGAGGACACGGTTAGTCAAAGTGCATTTTCAACAAAGTTAGCCTATTCTTGACC
CATAGTGCACCATGTGAGCCTCCCCTCCTATTTACACCCTCCACTCTTTGTTTGCGAg
>NODE_626_length_322_cov_3.378882
TTAACCAGCTTAGCTCAGAATGTTTTTTTCATATAAAAGGAGATGCTTTAGAAGAGCTCA
GGGATGAATGTGTAATGAGCTCGAAATAACCTAAAGCCCTTTTTTCTCTCTTTTTCTCTT
CTCTATGTCCTCCCTCCCTCCCTCCTCCCCTCCCTGTCCTTTTTTTTCTCCTCTTTTGGG
AAACATGCCTTTCCCAGCTGCACAGCCCCCACAGCGCGAGGCCAGGCCAGGAGCACAGCT
GGCCAGACTTGGTGGAGCCAGTCGACAGGCGCATGGAGCGCAGCCCGCCCAGGGCCCGCT
TCCTCCGCAAACATGCCCAGGTGTGGGGCCTCCGAGCTGGGCTTCTGATCTCCACCAAAC
AGCAGTGTGTGTGTGTGTGTGTGTGTGTGTGTGTGTGTGTGTGTGTGTGTGTGTGTGTTG
GGAGGGACGGTGGGATGAGGGATCAAGAAggcaaaaggggggagga
>NODE_627_length_491_cov_9.207739
CAAACCTCCCCTTTTAAATAATTGATATTTTCTGATTAAATGTGGCAGTTTGGAGATAAT
GAATTCTTTATAGTGTGCCTTGAGCAACTCAACAGCTTTGCCCTGCATGACAGCTTTATG
GGGCGTCTTTTTGCCCAAATTTTGAAAGTTTAACCTATGTAGATCAATGTGCTTCCTTAA
AAGAGTTTAATAAATTAAAGTGCAGAGGGCTTTTTTTCCTCAGCGAGCAGAAAAAGCTGA
TGAGACAGGTTTAGTTTAATCTCAGGCAATAGAAGTCATTAACCATTCTCCCAGGAATTA
AAATATAGCTTGCCCTTTTCTTCTCTCACTTATCATTAGCATCACTTTAATCTCCCCGCG
TTTCACACTGCTATTTTAATCATTACTTACTGCCTTTTGACAACTGAAGAACATGGCTTC
TCCCCGCTCAGGCAATATCCTGATTTTAGCTGACAAAATGTAGGACATCATTTAAAAATA
TCTAAATTTCCTCTTCCTTTTTTATTCTTCTAACTTCCACTCTTTAGACCCCTGAATGTC
TGTCTATTTATATCAAAGACAGCACAAAAGACGAGAGGAGATTGAGTGGACGACATTCAA
AATGTAAtttgagttggctgcaagggtaacaaaat
>NODE_632_length_386_cov_10.215026
TGAACATCAGACTGAGGTGTGACTTCAGTTTGAATTTTGCCATCCTAGCTCGTAATTTTA
TTCACTTGGTGTGATTAAAACCAGAAAATGTGATATGTGTTCCATACCGAGAGCATGATA
TGTATTCCATACAGTGAGAGTAGTGATGAGTGTAGTGTGTTGTGATGAGGGACACTAGGT
TTGATGGTTGCAGCTTCACACAGTGCAATAATAAATTTGGGGCTATGGGGGTCTGACATT
GTCTGCGCTCAGTATAATTAAGCGGTGCATTAGAAAGAGGGCTGGAATAAAACATGAGTA
TGTAAATGCAGCCTGGAGCTGATGTTCTAGTGATTATTACAATGCAGATAAAGCATTTCT
CACAACTGCCTGTGTCTACTGAAGCCTCCAAAAACATCTGGACCTTTTAATTGAAAAATG
GCATGGTGTTTCGCTGTGCTGCTTTGTGCTAAGTGAAGTCAACAATTAAGACGAAAATGT
AATTGATAAGAATTGCATTGCTCCATTATTTGGTGTTCTAGTCAAGAAAa
>NODE_633_length_373_cov_4.715818
GCGTTTCTTTTGACGGTAAAAGAAAGAATAATAATAATTAAAGCTGCAAGCAGCATTTGT
CGGGTCCTCGCTTCTCGCTGGACCGTGACCGAGATCGTCAGTCATCCTATGCTGGACCCC
GACCGAGACCGTCCGTCATTGTACGTACGTCATCGGGGCGGGAGTCTGATGAAACGTGCC
AATTTTAGGGCCAACGGGAGCTTGTAAGCTCACATTTCCCGTTTCCAGCAGGTGGCGCTA
CTATTGAGAGTCATTATCGTCATGTGGCTTTGATCAGGGCCGGACCGTGATGCATCTTGT
AAAGTTTCAGGCCGATCGGAGCAAGTACATGCTACTTCCTGTTTCCAGCAGGTGGCACTA
TTCCTGAGAGGTATTATTATCATATGGCTGTGATGAGGACCAGACTGTGATGCAACGTGT
AAAGTTTGAGGCCGATCGGAGCAAAAACATGCTACTTCCTGTTTCCAGCAGGTGGCGCTA
TTCCTGAGAGTTATTATTATCATGTGGTTGCGATGAG
>NODE_634_length_399_cov_3.132832
CAGACTTTTGCGGAGGATTTTAATAACTTTTGCTCACCAATCCCTCTTCTATCGACTTGC
CAAATTTCATGTGATTTGGAATAACCCCCTGAGACGAGTTCGCTCTGGAAATTTTGTGGT
TCTGGACAAAGTGTTTCTGTTTTCAGCAGGTGGCGCTCTTCCTGAGAGGTATTATTTTCA
TATGGTTGCGATGAGGGCCGGACTGTGATGCAACGTGTAAAGTTTCAGGCCGATCGGACC
ACGTTCAGGTCATTTTTCAGTGCACTTCCTGTTTCATGGCGAAACATCAAAGTTTGTGGC
GCCGTCACGGCCACGCCCTCAGACTTTTGCGGAGGATTTTAAGAACTTTTGCTCTCCAAT
GCCTCTTCTATCAACGTGCCAAATTTCATGTAATTTGGAAAAAACCCCTGAGACGAGTTC
GCTCTGGAAAATGTGTGATTTTGGCCCAAAATCAGCCAAAATCCGCTCTTTTTTTCAAAA
TGGCCGACTTCCTGTTGACTTTTGGATACGTGTGCAAGAGACTTTTTTGTGCGTCTTGGT
GTG
>NODE_635_length_331_cov_10.018126
AAAAAAAAAAAAAAAAAAAAAAAAAAGGAAGAAAAAAAAAGCAGAGGCAGAGATGAGAGG
TTGGTTGTACAGGGGGGAGATAAGGTTGTGAGAGCAGGAGGCTAAATTTAAATCGTAATT
GGCCGACTTCCACAAGCTTGTGGGCATTTTAATGAGTCATAATAACTTCATTTAAAACCA
GCTGAGCAGAAAATAGATTGGAGAGGAGCCTGTGGCTAGTATGGATTTGTGTTGCTTTGT
GTGAGTGTGTGCGCTGGCATGCGTGTATTGAGCCTGACTGTAAAACCTGCACGCGCGCAC
ACACAAACACACATGCACACACGCACACACACACACACACGCACACACACACACACACGC
ACACACAGTGTGAGTGTACAAGCTAGCTGGTGCGACATTTGTGCAGGACAGCTCACGGAA
TAACACCGAGCTCCTTTTCATGCGGTGTTTGTTTTGTGTTTGTTGgcagctgtaa
>NODE_638_length_388_cov_5.100515
AGCTTATTCGAAGAGAAATAATTTACTTGTAATTTGACAAGTTGTTTCCGCAAGTAGTGC
AGATTAGGTTAGATAAAATGACAATATTTTTACAAATGAGCTAAGCGAGGCATAGGAATA
AGCACCTATGAGTGCAGAGACAACACTTTGTCATCATGCTTCTCATTGTGACATCTGAAA
AGACCCACAGGTGCTGTAGAAAGTGACTGTGTTGTCATATTTCATTTAGGCATCCTTCTG
CAAAGCTGTAATTGCCTAATTAGCTTGTTAATTAGGAGATTAGCATTTACTGATAGAGTG
GCTTGCTCTGTTGTGATGAGAGTAATACAGATTAAGTGAGAAGTTATGGGTGCATGAGTT
CACAATTTTGCCGTCCACAAAGGGGTCACAAATCATTAAAAGATTTGTGAAATTGCTGCG
AGTGTTACATCTGAAGATGACGCTTGTCTCTTCCTTCCTTCCTTGTATCAGAATTGGTGC
TGAGGACGGTGAAAGAATGTAGAAGGCAGCCTGTCACAAATCTTTTAATGAT
>NODE_639_length_323_cov_3.052632
TTTGGGTTTTTCTGTGCTTTGAGGGGTGGGTTCATTAGGGAAAGTGTGTGCTAAGACTTT
AGGAGGGATGATGGTCAGGAAGACTAACCACGAAAACACTAGGATGGCAAACCAGGGTGC
GGGATTGAGTTGTGGCATACTCGCTAGGGGTGGGTGGGGGCCACCAATCTTTAGCTTAAA
AGGCTAACGCTAGACCCTATTTAGCTTCTTAGCGAAGCGTCTTCAAGTATTAGGGAGGAT
CAGGTTTCGAATTGTTCTAGGGGAACAGCTTCTACAACAATTGGTATGAAGCTGTGGTTG
GCTCCGCAGATTTCAGAGCATTGTCCGTAGAACACTCCAGGTCGAGATGCAATAAAGGCT
GCTTGGTTTAGTCGGCCGGGGACTGCGTCTATTTTAACGCCAAGGGAGGGCACTGCTCAT
GAGTGTAAAACGTCTTCGGCGGAGATTAGTATacggattggggattc
>NODE_640_length_325_cov_6.190769
CTCATTTTCAGTGTTAAGAGCCAAAGCAACACAGCTAATCCGCATTGTCAAGCGGGGGCA
AGCATGCAGACATGGATAAGACCACATCCTGAGCATCCGTGTCCCCAAGGCACAAGCACC
CAGCTCTTGCTGGATGGGAAGTCATTTGTGAAGTCCTTTGCAACAGCCAGTCAAAGAGGT
TAATTGAAAAATTCCTTAATGTCATTACAACAGAACTAGATTAACCCAGAGCTAATTCAC
TTTATTGTTCTGAAGAGAGGGGACTCGGCGCTGAACTCCAGAGCAAACGTGAAGCCCAGA
ATCAGGGGTGAGGTGTTGTTTTTAAAGGACTATGCCAGTTTAATTAAGATAGGGAACATT
ATTCACTGCTCTGCATGGTTGGAAGGAGCAAAATGGTCGcgccgtataaatgcagctctg
gtgcctcttaaatcaaggtggcttttatacggcgcgaccattttgctcc
>NODE_644_length_297_cov_1.626263
GAAGCGTCCGCTATCCTCTGATGTTTCTTTTATTACTATCGAAAAGCAGCCCAGCTCAGT
GACATGTATTCTAATCTAATAGGATCAAATTTACCAGCAAAACTAATTTTCTAAAAATGG
CAGCGTTTCTGATGTACTCAATCAGCATGTCGTGGAGAACGGCAGCGACTCTTACAAAGG
GGTGCAGAGAGGAAGGCAGGAAGTACATGGATGGTATGTACCGTAGCTTGCCAAGGGAGC
TACAAAGTTCCAAAAGTTGAAAAAGCATCAGATACAGAAGTCATAGTTCGCTATTCATCA
CATTAATGGGCTTCACAAGTACAGCCTTTATGGAGACAAgttttatatctcgcatccaat
catttatatcagtgaatcatagcaaaactaaaacagaaggaatgcgggcggatacgcctg
caggaatggggagtacataaa
>NODE_645_length_361_cov_5.991690
TCACTTCCCACCAAGGAAAACACAAAGCAATGACACAAAGCAATTTTTTGGCCATCGCTT
GTCATAAAGCTAATTGATAAAGGAGGGTACGGTTGGAGTCTGTGGATGGCAGACTAGTAC
ATGTGGCAGAGGGCGTACATCTTGATTGGCAGTGGCCATGTGGGAGAAAGAGTATGTATG
TGTGTTGTGTGTGAGCACATTTCCATGTGTGTATGTGTATGCGTCTGGGTCTGTGTGCGG
GATAATCCTGGAGAATCTCTCTCTTTGAAGGGGAACAGATGTAGATTTACATATGTGGAG
GGTCCCCAGTCTGTGATGAGATTAGCTGGTTGGGATCTTTCTTCACAGCGACTGGAAGGT
GCATATTTAATAAATGCCTGGAGCTAGGCTGGGGCGTGCAGGGCTTGGCCCTCAGAGAGC
CACAGGACAAAGGCAAACGAGGCCCATGGCAGGCTGGCCCATATGGGAACAGGGTTGCTT
ACAGATTGCAGTGGCCTTTCATTGg
>NODE_646_length_472_cov_4.408898
CTTGGAAAAGCAAAGTGAAGTCCTCATCTTTTTAAATGAAAACTGCACTTTGCTTTTCCA
AGTTATAAAATAAAACCCGACACCCGCGCTGGATTATTTTATAACTTGGAAAAGCAAAGT
GCAGTTTTCATTTAAAAAGATGAGGACTTCAAACATGCACCAGAGCAAGATGGGAGCAAA
TTCACTTTTTTTTTTCAGTTCATCAAAGCCTCCACCGGCTAATCCCTTTCTTATATAAAT
AGCTCTTTTGGTGGAGAGGGTAGCTGCCGCATAGAGCTCTAACCCTTCTGTCCCTGAAGC
TACAGCCAGGATAAGCTGTGTGTTGGATTGGCACATCGGGCTGCCTGGGGCCTGCTGCTG
TGCTGGCCGCCAGTACAGATGGAGGGCAGGGCTGGGCAATGCCAGCTTGTCAGTCGGATT
AAAACGACTCATTTATTCACTGAAGTATCGTGCAAAGCGACCGGGCCAAAGCGGGGTGAG
GCAAAAGGGGGAGAGGAGGGTCGAGCGGCGGCGAGATGGGGGCAGCCTGGATATGAGAAA
GGGTCCTCTGCTCTCtggcccctcagtccccccgccctcctcatcccactctcctgcctt
ttttttcgccggttac
>NODE_647_length_332_cov_2.243976
CTGCCTTTGTCTGAATCAAAGTGTCACCAGCAACACAAACACGCTGAACAACAGCGGCTC
TGATCCGTCAGACTCACACAGGTCCACGGCTCAGAACCGGGATGCTGCGTCTCAACAACA
ACCAGCAGGTCTAACAAAGAAGTTTGCAGCAGCAGCAGCAGACAAAGAGCAGCTTCACGG
TGAGCAGAGGAGGCTTTAGAACGTATCAGTGTGCACCTCCTGCCTCCTCCTCTGCTCCAG
CTCGCTGCCATTTCCATAAATTATGGACGGGAGGCTATATTTGGACTGAGAGGCAGAGAG
TCTGGAGATGCTTTGTTCAGCAGCACATGAAAGAATCGGGCTCACTTTAAAGCTGCCTGA
TAACAGCTGATGGAGATTTACTGACAGCAGAACGGCTCAGCGGAGAACAAGCTGCAgctc
cgggcgttttacagacaccttctccccgtcctgagcctgcagatatggggagtaag
>NODE_648_length_454_cov_8.495595
GTCACCTCTTTTGTTTTGTCCTTCACAGCATGCCTCTGTGATATACAGAGTTGTCTCTGA
CTCCTTATGCCGTGTCTTCTTCTGTGTAACGCATTTTGGCTACTATAGTCAATAAAACAA
TCCCCTGCCACTTGTTCCACAGCCTTTTTGTTGTTTTGTGTACTTTGGCTTTGTGCACAA
TCCCAGTCCAATGCTAGTGATCTAGCTTTGCATGGCATCGTGTGTTAGCTTAGACGTGTG
TTTGTAAAGAGGGATGTTCTCTTTTTTCCAGCAAAGATGTCACGGAAATTAAGCTTGCCT
ACTGAGCTAAAGCCAGACTTGGGTAAGCCTTGACTTCGTGTATCCAAACAATTTGTATGA
AATGCAGTATACTTTCCCCACTCCGACTGGACTCCACCACATCCCATAAGTCCAGTTTTA
TCTGGTTATTAGCCTCAAAATTGGCAAGCTGTGCAGATGTTCTCCTAAGTTTGCATGAGT
CAAAAGTAGCACTGATCTGATCTGAATTTAAATTATTTTGAGCTAAATCAAATTGTTGCA
ATTAAACTCCCATTTTttgaccacgttgggggtttcactagaggtcagtggtgctgag
>NODE_649_length_343_cov_2.816327
CACACTACTAACGTCTCTACAAATTTTTTTAATCCTAGCCTTTAGTGCAACCGAAGTAAT
TATATTTTACGTTATATTTGAGGCCACCCTAATCCCCACCCTAATTATTATTACCCGATG
AGGTAATCAAACTGAACGTCTTAACGCAGGCACCTACTTCCTGTTTTATACGCTAGCAGG
CTCCCTTCCTTTACTTGTCGCCCTACTTATCCTTCAAAACAATACAGGAACCCTATCGCT
TCTTACCCTCCAATATGCTCCAGCAATGGAACTATCATCATTTGCTGACAAATTCTGATG
AGCTGGCTGCTTGATCGCATTCCTAGTAAAAATACCCCTTTACGGCGCCCACCTTTGACT
CCCCAAAGCCCACGTTGAAGCCCCCATTGCAGGCTCAATAATTCTTGCCGCCGTCCTCCT
AAAACTAGGAGGCTACGGAATAATACGAATAATAATCATGCTAGAGCCACTAACAAAAGA
ACTAAGa
>NODE_650_length_302_cov_4.632450
GCTTAAGTGTGGGGGGGACGGGCTCGACCGGAGAGCAGGGTCTGCCCAGGCCTGGCCTTG
TGGGCCCTTCTCCTAACCCTAATTCTAACCCTAACCGTAGCCCTAGCCCAGGGGAATGGA
GGGAGGATCTTCCCTTGAGTTAGAACCAGAGGTATAGAGGGAGCGTTCCCCCCTCCGAAC
TGCGGGCGGGCGTACCAGAGGCAGGGAGACAGAATTTGTCCCCCGCGTTAGACCTACGGG
TACCAGGGGAATGGAAGTAGAGTTTCTCCTCCCAAGTTGGAAGGGGGAGAGGGGGAGAGT
GTCCCCCCCAAGTTGGAGCCAGGCACATGGAGGGAGAGTTTCCCCTCTAAGTCAGAGCCA
CGGGTACCATGGGCACGAAGGGAGAAATGTTTGAGGAGACATTTTGATctttaaaatctc
aatgttgtgattttacttgtcctcat
>NODE_653_length_627_cov_3.320574
CCTCTCAGGAATAGCGCCACCTGCTGACAGAGGAAGATTTTGGCCCAAAATCACAATTTC
CAGAGCAAACTCGTCTCAGGGGTTTATTCCAAATCACATGAAATTTGACAAGTTGATAGA
AGAGGCATTGGTGAGCAAAACTTCTTAAAATCCTCCGCAAAAGTCTGAGGGCGTGGCCGT
GACGGCGCCACAAACTTGGACATTCGCCATGAAACAGGCAGTGCACTGTAAATAGCCTGA
ACGTGGTCTGATCGGACTGAAACTTTACACGTTCCATCACAGTCCGGCCCTCATCACAAC
CATATGAAAATGATACCTGTCAGGAATAGCGCCACCGACTGGAAAGAGGAAGAATCCTGA
ACATGCTCCGATCAGCCCTAAAGTTTGCATGCATTTGGATCCCATACTTTCACATACAGC
TACCAAATTCGCTACACTTATGTAACGTACCGAGACGCACAAAAAAGTCTCTTGCACACA
TATCCAAAACTGAACAGGAAGTCGGCCATTTTGAAAAAAAGAGCGGATTTGAGCTGATTT
TGGTCCAAAATCACACATTTTCCAGAGCTATCTCTTCTCAGGGGGTTATTCCAAATCACA
TGAAATCTGGCAAGTTGATAGAAGAGGCATTGGTGAGCAAAAGTTATTAAAATCCTCCGC
AAAAGTCTGAGGGCGTGGCCGTGACGGCGCCACAAACTTGGACATTCGCCATGAAACAGG
CAGTGACTGTAAATAGCCTGAGCGTGGTCCGATCGACCTGAAACTTTACAC
>NODE_656_length_407_cov_2.884521
TGAGGATATCCTTAGTGCGTTTACGCCTGTGTTTGCGCCCTGACCCACTGGGGCCAGTGC
AATAACTTTGGACTCCCTCCCACTGCATGTCGTTGCAATGACCACTCTCAGTTTTTATTT
AGCTGGGTTGTGTGCCTTCCCAGTCCAGCCGCTTTTCAGATTCATTTCCAGGTAAACACA
GTGTGGCCAGCCACAAACCTGCAGCCAACAGGCGTTGTCACAGCTGTGGCAGATAATGGC
AAGTCCAAACTCCAGCCCGGCTCTGGAATGTTTACTGTCACCACAGGCAAGTTGGCAGCA
AACATTTTTTTTCCCAACACTTTCCAAGAGGAAGACTCTCTCGTTATTAATTTTATTTTG
ATGAATTACATGCTTAACCCTTTGCCCTGCGCTGTTTTGTGGGACTGGGGGAAGATACAA
AGGCACAAAAAGGGGACATTCATAAGTGGATCTTTTAATttcagtggaaaacaaaaaaga
gccctactttgaaagttgaaacttaaagttaacacattcccgccaacaactcccgggtgt
ttgaaggaatg
>NODE_657_length_292_cov_2.962329
CGACATCAAAAGAAAACCTGATACCTTAAGTATAAGAAGATTAACACTTGCAGTGATCTT
GAGCTTAGGCTTCTCCAGGACTTTCAACAGACTGTGCCAGAAGGGACAATTACCGATGAA
TTGGCACCAACATCTCGTAGTTATTTAACAAAATCTGGCACAGTGTATAAGCTCTCGTCC
TTAAGACTTCCTTTCAAGTCTGGCCCCGGTATCAGAAGGCTAACAGATTGGGGAATGTGA
CGAGAGCCGACAGCAGGGGAATCTGCAGGAACACTAAAAGAGGGAGGAGGGAAAAAGAAA
GCAAGTAAGCAAGAAAGAAAGAAAAAACAAAGGAGACAAAGGAGCAAACAAAGAAACAAT
CAtatcactcagtagacattttatttcctgactttagggctgtgtcatatctcagggtgg
atatttgtggtgtgtc
>NODE_658_length_317_cov_1.350158
GGATCAGTATGTAACATCAGAGGGTACCAGTGTAACACAGCCTTCTACACAAGTGTTCCA
TTCTGGGTTGTTTGTAGAATAATGTTGTTACTTTTCTCTCCATTTGTAGTCAGTCAGTCC
CTAAAGTCTTTGGTTAGTCTAGTTTAACCGGCACCAGTTTCTCAAAGTTCCTGTAGCATG
TTTAACCACTATAGAGAAAATAAATTTATGAGAAAAGCAAATTCCTAGCATCTCACAACA
GAGGCGGGATTTAGTTCAGAATTTCAGTTTAAAGAGAGTCTGAAAATGAACTGAATAAAG
AACCTGACAGCGACTGACAGACAGGATGCAGAAATGTAGGTTTTCAGTATTAGAAAATGC
CTCTGCGATGAGGAAactctcctagtgatgtcaaagatccttgggttatcttctaatcat
ggccatcccatagttgggccaacacagcatcaggtagtaga
>NODE_659_length_279_cov_8.236559
CAAAACGTTCTCCCATTCACTGACAATGGGACCTGCATAACGCAGCCAGTGGTCATAGTG
CTGAGGCCAAGATAAGTTCCCGTAGAAGGCCTTTGAGAGCGCGTTTCAGAGCGCTCTGAG
TTGATTGGTATAGGTCTGTAGTGAGACTTTTTTGGGTCCCGTTGTATGGGCCAACCCTAA
CCGTAAGGTCCGGAATTAGGGTTAGGGTTAGGGTTAGGGTTAGGGTTTCGGCCTGGGGTG
AGGGTTTGGGAAAACGGTTAGTGCTAGAGACACGAAACTTGTGTCTACCNNNNNNNNNNT
CGGCCTGGGGTGAGGGTTTGGGAAAACGGTTAGTGCTAGAGACACGAAACTTGTGTCTAC
CCCCCCATTTGCTGCCGCCGCGATCGCACTGAGCCCACTCCCGAGTCTCTACGACGTCAG
GAA
>NODE_660_length_324_cov_4.827160
CCCCCCATCCGACGCCAGCAGCCGTATGGGGAAAGCAGCGGCAGACACAGATGGCATGGA
CACTTCCACAAGGTCTGCCGCTCTGCCCTGCCCGCTCTGCCGCCGGAGCCCGTTCGCCGC
CGTCTCTCTCTTCCAGCTCGCTCCGCCGCCCAGCAGCACTGCAGCACAGCACAGGCTGAC
GGCATGAGGCTTGATCCAGTGCATTTCTCCATGCTGGTCATCGGGGTCTCCTTCGCCTGT
TACGCCCCGAGTCTCAACTCCCTCCAGGACCAGGCGTACCGATCCGCCGTGGTCATCGAG
GGCGAGGTGCGCTCCTCCCCGGAGAACGTCTCCTCCCGGGAGCCCTACAGTGTGAATGTC
AAAGTGCTGGATGTGTGGCCCGTCAACAGCGGCGGCCTCGAGAGGGAGCAgctcgtgacc
gtcggggacttcggctccgaggccccgtgcatcaccgtggagaaggac
>NODE_661_length_396_cov_7.282828
CTCAGCAAAAAGACCCTGCAGGGAGGGAGAGGTGAAACAGGGAGAAAAAGATCCAGAGAA
CGACAAAGGGGGACAGTTGCAGCAGTCGTGCCTTCATGTCTTTGGCTGCACCAATTACTG
TTGGCATGTCCTCTGCCAGCCAGCCAGGTCTCCCACAACTGCTGCACTTAACACACTGTT
CCTTTATTCCCCCTCTATAGTAAAGATGGCTATTGCAGAGGGGCTACGGAAATTTGGAGA
CTGCTGAGCCAAAACAGATCACTTCAAAGCAGCTTATTTAACGCTTGCTAAATTTTTCAT
CACAGTCGCTTAATATCCTGGGGAAGGAGAGCTTTTGAAGTCGCTGTGAGACCGGGGATG
TTCTTCTTACAATTCTTTTTCCCCTCCCTCTGCTGTACTAAAATCCCCAAACCTAAACAC
ATAACACACACCCAGTTCACGCTATCTGTGCCTACATGCACACACAAGAGTTTGTACGAA
TGCTACAGATGCACCTCCTGCACAGAAACAGCGCGCTTACATACCCAGACAcaaacacac
>NODE_663_length_433_cov_3.145497
GCCATTCGGTCCCTGTACTACCAAAGTGAGAGCTGTGTTCGTATTCTCAGCACAAAGTCA
AACACGTTTCCAGTGGGTGTTGGACTCCGCCAGGGCTGCCCCTTGTCTCCGATCCTGTTT
GTGATTTTCATGGACAGGATCTCAAGGCGTAGCCAGGGTGAGGAGTGTGTCCGGTTTGGG
GACCTCAGGATCGCGTCTCTGCTTTTTGCAGACGATGTGGTACTGTTGGCTTCCTCGGAC
CGTGACCTTCAGCACGCACTGGAGCGGTTTGCAGCCGAGTGTGAAGCGGCAGGGATGCGG
ATCAGCACCTCCAAGTCCGAGGCCATGGTTCTCTGCCGGAAAGCGGTGGATTGCTCCCTC
CGGGTGGGGGGGGAGTTGCTTCCTCAAGCGAGGGAGTTCAAGTATCTCGGGATCTTGTTC
GCGAGTGATGGGAAAACGGAGCGTGAGATGGACAGGCGGTTTGGTGCGGCGGCTGCAGTA
ATGCGGGCGCTGTACCGGACCGTCGTGGTGAAGAGGGAGCTGAGCCGTAAGGCGAAGCTC
TCAATTTACCAGTCCATCTACGTTCCGACCCTCACCt
>NODE_664_length_304_cov_1.401316
AAACACATACAACAGATGCATTTTTCATAAATTACATTTTCTGTAAAATTATGAAGATGT
TTTAACTTGTGCAGATGTACTCCATCAGGATTCTTCTGACGCTAACAGGCAAATCCTGCA
TGAGAGAAAGGAAGCCCTTACAGTCGCGTAGAACACAGTGATGGAAGAGGTACTATTAGA
AGAGCTAGAGGAATTGGACGAAGCAAATGCATCTTGTCAGCATGCTGTTAGCTGGCAACT
TGGAAATGACACTACTGGGAGGAAGACTCAGAAAAGAGGCAGGCTGTAAGGAAATGCTCA
TGTAGATCGTGTAAATAGATGTTTGATCACTTTAAGTCACTCCCTGGTGAAAAAcctgca
gtagatgctgaaaattaaactaaaacatcagtattcccagatttgacttttagaacaggg
ccccttgacaaaggagagtgtaagacag
>NODE_665_length_333_cov_13.486486
TGCACTTATTGTACATGTGGCTAGGTTTAGTAGGTTTGACTTCAAGTTCTGACTGCCTTA
CGATGTTCGGGCAGGTGGTTCTGAAAGACATAGAAAAGACGTTTGGGAGAAGACGTAATG
AAAAACAATAAAAGGATTGTAGAATAATATTGAACAATTCTGAAATTGCAGTTCTTTTGA
TGCTTGTGATTATTGCAGATGTACTTTAGAGAAATTTCATTGAAAAGATATGACTCTGAT
GTTAATTCTGTAGAATAGCAATGTATACCAAATGTAATCTTTCCAATGCTATGAAGAATT
TATACATGAAATTGATATGCAATAAAACCTGTGTGCTTTTTAAATGAGACGGCTACTGTG
CATTTGTGAGCTGTGAGTGCCTGAAACTGATCCCTGAACAGTAAACGCAGAAGAAAAGTC
ATTTCCATTCCAGAACCAAAATAACTACCTGCTCCTGACTACTTGCTGGATGAAGAg
>NODE_666_length_333_cov_1.597598
ACAAAACTATGCTTTATGTCTTTGCCACTTCAACTTAGAGGCAAACGCACAGCCAGAACA
ACCTCACATGGCCTCTGAGGGTCACCACAAAGACACACATACACACACACACAGTCAAGG
TGTGGGTAGACAGAATGGGTGTGGAGTGCTCAAAGCCAGATGAGGCAGCTACTCTTGCTT
GCAAAGAGAAACAACTATCAGTAGGATCACTCCACTTCACTCCACATGCTGGAGTCTAAA
CAAGTCTCTGTTTTCATTTCCATAAAGCCACGTTCTGTCTTTTGTTCTGACGGAGATAAG
ATGTATAAATTATGAGCAGCTGACAAAGTATACTGGGGCGCCTCAGGCAGCTCATCAGTC
ATGCTCGGCCTGTCAGCAGGTAACTGATGGGGGCCCTACAGGCACAAAGCCCCCTTTTAA
GCAAAGGAGGGGGAGGCAGAGgaattaaagctgttgttggagtcctaagcacaacag
>NODE_668_length_297_cov_1.713805
GTGATCACCTTCCCGCACAAGCAGGCGCCCAGACCTGCCAGTAATTCTGTTAAGGTCAAA
CTGGTCGGCAGTTATTCCTCGGGACGCTTTCTTTATTCCTTCCCTCCTTGTTTCATTTTT
TTCTCCCTGCTTTGTCAGTATCCCTCTCTCTGCTTCTTTGTCTGGCTGCCCTGCCAGGCA
TCCCAGCTCCCGGTGAATTCTTGGAGATGAATGCTGGAGGTCCGCTAGCTGCTCAGTAGG
TCCAATTAGGAGACAGCAGACTGATGGGAGACCTGCTGGTGTGTGTGGCTCATTAAATGA
GTAAGACGCACACACACATGCGTGCAGACAGTTTGAACAAGGATCTCTTAATCTTTGTCT
CACACATCTGCAACATgcgccaccaaattaagcagccgtgatttgcatatatccgcgcgc
gcacacgtgcactcgaatcag
>NODE_669_length_522_cov_5.894636
CCCTCAATGTTTCCTCACTGTTGAGGCGTTTGTGTGTTTTTTCCTCTTCTTATTTTTTTT
CTTTTTTTTTTTTTAAACTCGAGTCACATCCGCAATCCCGCGGCCCTATAAGGAGCTTTC
ACGCTTTTTGGTTTGCTTTAGATGTTTAATACCCCCTCTCTTTTGTGTCAGGGAGCTGGA
GAGGCGTTAAGAAGCGCTGATAAACCCCACTTAGATCCCTTCCTGGCCCGTCACCCTGGC
CTGCCGGGCCGCTTTAGCAGGGAACTGATCTGTGACGGCCTGCCACTCAAACTGAGCACT
TCTGAAGGCTGACACAATGGAGTGAGCAACACACCAGAGGGCTGGGGGGTGGGTGGGGTA
GGGGGATGGAGGGAGGGTAAGGCAGAGGAGGGAGAGGAGGCCAAGAGGTGCCCTGAAAGA
AGGCTAGAGGAGGGGCCAGAGAGCATCTCCCTGTTATCTGTTCCCTCTCTTTCAGTTTAT
GCAGTTTCCCTCCTCCCTCTTCTTGCTGCTTGATACTGTAGAGCTTGCGCTCTTTGACTG
TTTGTCTTCTAGTCGGCAGTAACACACACAAAAGCCCCTTCTCTGTTGTTTGTCTCTCTG
TGGTCAgggctatcagtctggcagctagaaatgaaagattgaatgaagaggcagagagct
ggttgg
>NODE_671_length_145_cov_6.462069
GCACTATGACCACTGGCTGCGTTATGCAGGTCCCATTGTCAGTGAATGGGAGAACGTTTT
GGCCAATATCTCGGCAACCAGACGTGCTAGACACCTGGAAATGCCACCTGCCCCACCTAA
TTTGGCTATGCCGAAGACGCCGGTGTCAGTCCCGAGTCTCTACCACCTTCCCGTCCCGAG
ATACAGCAAAAAATCACAGGTTACTCCCACTTCCTGACGTCGTAGAGACTCGGGAGTGGG
CTCAGTGCGATCGCGGCGGCAGCAAATGGGGGGGTAGACACAAGTTTCA
>NODE_672_length_368_cov_3.741848
AAGAAGGCGAAAGGGAGATGGGGGAGAAAAGGGGAGGATCGATTGGTAAGGAAAAAGAAA
AAGGGGGGCAAGGGGCTGTTTCTCCTGGGTCCTGCTATGTTTCCCATTATGTAAGCCCTG
GTCACCGGCAGCATGCCAGCAGGCAAAATAAAAGAGTCTCTCTGGCTTGGCACGGCTCGT
ATTTTCCTATCCTCGGCGCGGGGTCAGGGAGGGGTCAGGCAGCTGGATGGGGCGCTGGGG
GGATTGTGGGGTCTGGGCTGGCCTCCAAAACCCAAAAGGCCCAGGGTTCAAGTACCAGCT
GAAAGCAATCAGGGGGAAATCTGGGAGTGCCACAGCTGCTCGCAGCAGCGTTGTTCTGTG
GCTCAACTCTCTCTCCCTCTTTCTGACTCTCTCTTGTCCCACTTCTCCCTTCTCCGTTTG
CCTGTTCCCCCCCCACTCCTCTCACTTTTCTTGACACACACAAAAAACTGCATACTTTAA
ACATGAGAAGTATATGTCTgctggtatgtgtg
>NODE_673_length_308_cov_1.379870
TGTATGAATGCAAAGTTAGAAATGTGAGAATTTGTCCTAATCAGCCAACTTCGAGAGTCT
TTGAGATGCACCTGCTGTATCTGAAGCTGAATTAACATGAGATGAGCATTATTTAACGAA
TAAAACTTAAATAAAATATGGAGGTAGTGGACTTACGTTTGCAGTTTTTCCCATCACCAC
TGTATCCCTGTGGGCACAGTCCACAGATGAAGGAGCCCAGTGTGTTGTTACAGCCCGCTC
CAGGGTAACAAGGCTGAGAAACGCACTCATCAATATCTTCTCTACACGTGCGGCCTGAGA
ATGGAGATAATGAAGAAACGCTATAACTCAATATTTCAATGTATCACATTTatcaagaac
aaaaaatgggttagataccattagtgcatacatttatatttacactacggtgcattgtgg
tcataaaactgcatgtagtgtaaatataaatg
>NODE_678_length_395_cov_3.567089
TTAATTTGAATATTTAAACTGTCATTTTCTAAATATAATATTAGACAAAATATGTTTATT
AAATCTTAAAGATAGTTAGAGTCATAACAGCCCGAATAACAAGAAGAACAGCCAGAACTG
GAAGGAAAGAAAACAGAGGAATAACTAGAAATGTCCAAAATAATGTGTGTAAAACAAGAA
AATAACTTAAAAAATAGCAGAGGGAGGCCAAGCCGTTTCGGCACTAATGCAATGACAATT
GTAAAGGATAATGGATTTAAATTTATGTGGATGAAGCCCGTGGTCTGCCTGTAACTCAGT
CATGACCTTTAACCTACATTATCTCAGACGAGGAGACGACACAGACCTGGCCCGCTGAGC
CACCTGCTGCTCAGCTAAGGAAAGGGGTCCTCCTGCTGGACATTTAAATTTACTACAGTC
GAAATCCCACACTTCCTGCTTAGAGGAGAGTCTGGGTAAAATATGCAAATTAGGAACACA
AATTCGGTCCTTTTCAACAATAATAAATGGATTCAACCTTATTTAAACCTGGAAAACAt
>NODE_680_length_145_cov_1.262069
GCCGAAGACGCCGGTCTCAGTCCCGAGTCTCTACGACCTTCCCGTCCCGAGATACAGCAA
AAAATCACAGGTTACTCCCACTTCCTGACGTCGTAGAGACTCGGGAGTAGGCTCAGTGCG
ATCGCGGCGGCAGCAAATGGGGGGTTAGACACAAGTTTCATGTCTCTAGCACTAACCGTT
TGCCCAAACCCTCACCCCAGGCCGAAACCCTAACCCTAACCctaaccctaaccctaattc
cggagcttacggtgagggctggcccatacaacgggagccaaaaaagtgt
>NODE_681_length_293_cov_2.505120
CGTTGATAGAAGAGGCATTGGTGAGCAAAAGTTCTTAAAATCCTCCGCAAAAGTCTGAGG
GCGTGGCCGTGACGGCGCCACAAAGGTGGACATTCGCCATGAAACAGGCAGTGCACTGTA
AATAGCCTGAACGTGGTCCGATCGGACTGAAACTTTACACGTTCCATCACAGTCCGGCCC
TCATCACAACCATATGAAAATCATACCTCTCAGGAATAGCGCCACCTACTGACAGAGGAA
GATTTTGGGCCAAAATCACAATTTCCAGAGCGAACTCGTCTCAGGGGGTTTTTCCAAATC
ACATGAAATCTGGCAAGTTGATAGAAGAGGCATTGGTGAGCAAAAGTTCTTAAAATCCTC
TGCAAAAGTCTGAGGGCGTGGCCGTGACGGTGCCACAAAGTTGGACAATTGCCATGAAAC
ATGAAGTGCACTGTAAA
>NODE_682_length_348_cov_5.135057
CAAACCAGCGATAAGACACTTTCCTGATACTCACCTGAAGCACAGTCTTCATGGTGACAG
GAGAGACGATGGTGGTGCAAATCTTCTCGCCGTTACGCGTCACCTGGCCCATGATGAAGA
GCATCGGCGTAGCGAGCGCAAAGGACGTGATCCACATGGCGCTGATGAGCTTTTTGGTGC
GGCTGCGGGACATGATGCTCTTGGCCTTGAACGGGTGGCAGATGGCCATGTAGCGCTCCA
CGCTCAGGCTGGCGATGTTGAGAGCCGTAGCGTAAGAGCAGCTGTCCCGGAGGAAGTAGT
AGCCCCTGCACACGGCGTCCCCGAACACCCACGGGTGGTGGAACCAGATGAAGTTGTAGA
GCTCGATGGGCATGGAGAGGACGAGGATGAGCAGATCGGACACTGCCAGGCTGGCCAAGT
GGTAGTGCACGGTGCTCTGGAGGTTCTGCAGGGTCTTTTTGGTCAgcagggtgtacaggg
tgatggagtttc
>NODE_684_length_316_cov_1.354430
AAAACTAAAGAGGTAAGTTTCAAGGGATGGCAGTAAACAAAACATAGATGTGAAAAGTAC
ATCTACTTGACACATCACTGCAGTGGTAAATTGAGATAGCCAGTAGTGTGTGAATGTATT
CTTAAAAACAGCAGCAATGTTATGGAGTCCGATTTTGCTGCACTCGAATGCCCTTGATGA
CGCTGATGTGTGGCACAGTGTGACAGAATCTGAATTTTTCATGGGGAATTAAAGACCCAG
GTGCAGACAGCCCAGGAACTGTATATAAAGAGTTTACAAAGGATGACTTACAAAGTAAAC
ATGCCAGGAATTGGGAAAGGGGTTGGGACAGTGGGGAAGCTAACAGGGAAACTAACTGGG
GAAAacaaacaaaagagagctaaggacataggggagcactggcaactcctgggggttgcc
atagaaaccactagctgataactaaatactggaatgtaac
>NODE_685_length_326_cov_1.601227
ATAACATACGTTGTTGCCGCCCAACACTTGAATGACACCTGTCTGCCGTTGCTCACATAC
GCATGTTTAACATCGAAAGCGCACACTCCGCCACATGAGCAGGGCGCGAAAGTAAACACA
AAGCGATTATTTCACACTCCTCTCCGCAGTTTAATTATCACATGCTGCTGTAAAAGCATA
AACAAGGCGAGCTCATTAACAGTGAATGCATCATGGTGACAGATCTTAGCTAGCTGCCAA
ACAGGGAGGGAGAGAGTGGAACAACTTTAGACAATGTTAAATTACACTAATGAACTTGCT
CTGCCTAATATTAGCGACTTCACCAAACATAGGGGGGAAGAGGTGGCGCAGCGGCGGCGG
GGAAGGGAAAGGGAAGAGGACGGTCAtttgtcatgtggagttatcgcagtggggtgagga
ggggggagtaaaaagaaaaggagaagagaggggaggaaaacataaaaaca
>NODE_686_length_303_cov_1.412541
ATCACTTGTTAAAGTCTCCCTATTGATTTCCAACTAGGTGTACCTGTAGTCAGGCAAGTT
CTAATTCTAAAAACTATGTCTATAAATCCAGTTAATTTTATTTTTACGCCCCAAAATCAC
TAGTTTGTTTCAGAGCACAACACCTACTACCTTTAGAACCCCAGTTTCCTCGGGAAGAGC
AAGTTATTGTCCTGCATTATTTCTGAGAGTTTTAAGTCTCCCACAACTGAAACTGTTTTT
TAGATCCTCTTTTAATGGAGACATTCACAGAATTTGAGGAATTGCAATACAGAAAAAAGT
AATTACGGTACCAAGTCAAAAATATTCAGAGATTTCAGGAATTAAATTGatatcaagcat
tatttaaagtattttagtcaaagtgtacatattaccagactggagccctaattcttttgc
aaatttctttcgtgttattcatgataa
>NODE_688_length_341_cov_6.419355
ATGACCACGAAGGATACCGGCCGCAAGTCAGGAGACGGCGGCTCCTCCAACAGCAGCTCT
GAGAGCTGCAACGGCAACGAGTCCCCGCACTCCAACTCCTCCTCCAGCGAGCACAAAAGG
TCCCTGTCGGACATGAAGACGAGTCAGGCCCTGAGCCCGGAGCACACCGCCGCCTCCCCA
GTGACGCAGGGGCAGCACCTTATGTCTCAGCATCACTCGGTCCTTGCGCACGAAGCGCAC
CTGAAGCCGGAGCACCACTACTCCTTCAACCACCCCTTCTCCATCAACAACCTCATGTCC
TCGGAGCAGCAGCATCACAAAATGGACCTAAAGACTTACGAGCAAGTGATGCATTACTCT
GGCTATGGCTCCCCGATGGCCGGAGCTCTTTCCATGGGCTCCATGGCGGGGAAAGCGGGC
CTGGATTCTTCATCCATACCTGACACAACTTACTACCAAGGCGTCTATTCCAGGCCAatc
atgaa
>NODE_689_length_297_cov_3.851852
GATACCAAGCACAGACTTCTACTTGCGCTTCTCTACAGGGTGTCTAATATCCTTTGGATT
GAAGGTGCTTTAGTTTCCGAAGCAACCCCCTGACAACATGAGATGGGTAAAAAGGTAAGA
ATTTCCTCAATGCAGATGGAGTTATCTGAAATCATGGCTGTAGTATTCAGTCTTCTCCCT
CCTTCTGCCTTCTCTCCTCCTCTACCCCTTTTCTCTCTCGCCCCTTCTTTCTCAATTGTG
TCCCTCGCCTCTAGCAAATGGGAGTCATTTGTTTGTGTGAACTTCCCATAACCCGTAGTG
TGTGAGACACTTATCATTCAGAGTGGTGCTGCTTCGTCCTGAGttgtaatacctcttctc
ttctcttctcttctcttcacttctcttctcttctcttcacttctctactcttctcttgcg
gttaactaaagccttgattct
>NODE_690_length_380_cov_2.171053
TTTGTCCTTCCTCACCATCACTGTCCATCTTCTCCAAAGTCTCTTCCTGTATCTTTTCCT
CTGTCTTTTGTCCTAACCCTTTTATCTTATCTTCTGTCTTATTTCTATCTTCACCTTCAG
TCTTTGACTTCTCCAAAGAGCCCCCATCCACTTCACCTTCTTTTTCTTGTCCTTCAAATT
GTGCCCCCCTTTCTTCAGGCCGGCTCTCGTGGAATGTTGTGTCTCCCCCTGAGACTTCAT
TCTCCAACAGCCACTTGTTGGACACTGTTTCTCCCATGGATCCTTTATGTTAAGTAAATA
ATGATTGGTTACTATTGAAAACTGCACCTATATTCATGCTTTACACTGTACTATGTATTC
ACCTGAGGGAATCATCTGTCCAACTGTGGATCCAGCCTGGTGTTTAATGCTGTCACCTTA
TAATTGTATAATAAATACATAAATACATGCAACTTTTGTTGTCCAGACTctattacttca
ctttgtcatatttccccataattaccagatactggaatggtgac
>NODE_693_length_145_cov_1.068966
CACCTGCCCCACCTAATTTGGCTATGCCGAAGACGCCGGTCTCAGTCCCGAGTCTCTACC
ACCTTCCCGTCCCGAGATACAGCAAAAAATCACAGGTTACTCCCACTTCCTGACGTCGTA
GAGACTCGGGAGTGGGCTCAGTGCAATCGCGGCGGCAGCAAATGGGGGGGTAGACACAAG
TTTCATGTCTCTAGCACTAACCGTTTTCCCAAACCCTCACCCCAGGCCGAAACCCtaacc
ctaaccctaaccctaaccctaattccggaccttacggttagggttggcc
>NODE_699_length_292_cov_2.359589
TGTGTATTTACCTTCAAATATCAATTATTTTGCCGTGTATGATGCGCACGCCAAGTTTGG
AGCCGATCGGAGCATGTACATGCTACTTCCTGTTTCCAGCAGGTGTCGCTATTCCTGAGA
GGTATTATTTTCATATGGCTGCGATCATGGCCGGACTGCGATGCAACGTGTAAAGTTTGA
GGCCGATCGGACCACGTTCAGGCTATTTACACTCACTGCCTGTTTCATGGCGAAACATCA
AACTTTGCGGCGCCGCCACGGCCACGCCCTCAGACTTTTGCGGAGGATTTTAATAACTTT
TGCTCACCAATGCCTCTTCTATCAACTTGTCAAATTTCACGTCATTTGGAATAACCCCCT
GGGACGAGTTTGCTCTGGAAATTTTGTGATTTTGGCCCAAAATGTTCCTGTCAGTAGGTG
GCGCTATTCCTGACAg
>NODE_700_length_294_cov_2.006803
CAGGTTCTTCTATGACAGACTGCAGCAGCAGCACAGCTCAGGACCTCAGTCTGAGCTATA
GCTCCCACCGCTGCTGCCCTCCTTCCTTCTCAGGCCAGGACCCCTGCAGGGACCCCAGCA
TGGTGGTGCAGGAGCTGCTCTCCTCCCTCTCTGAGGACTCCTGCCTTGCTCAAAAGGGCC
TGGCAGTAGACCCTGTCAACCTTAAGCTTCCCAGTCCTACGGGCTCAGAAAATGCAAGCC
CTGAGCTGGACAACAGAATAAACATCTTCAATCGCAGGAACCAGGAGGAGAGGCGAGGCC
GGGGAAGAGGTTGTGTGCTGTTGCAGACCAAACCGCTGATCCACCTGCAGGGCAGCAGCA
CCGAGCCCTCTCTGGAGGAGAAGTACCGGCTACTAGgaccagctgactcacctctgggcc
acatgcctgatacataag
>NODE_701_length_322_cov_2.046584
GTCACTATGAAGCTCTCTCTGATGATGCTGTTTTCTCTGTCCTGCCCACAGATATTCGCT
CCCTCCCTGATGTGGCAATGACTGGAAACTGTACAACCGAGTGCAGCGAATTGGGCCACT
CAGACGCCTGCTGGATGCCCGGGCATCCTTCCCCTGTACGCAAGACCAGGAACCCCCCGA
AACTCTCCACCTTCGTGCCTTACCAGGAGAGAGGGAGCCTGGGACGCCTGGCAAACGGGA
GCGCCAGGCTGGGTGGCGAGGAGCACCGGTCGCGCCTTCCACCCTCCCGCAGTGCCTATT
CCAGCAGTGTTCATGATGCCAATCAGGACTGCCCCTTAGAGGAGATGCCCCTGAGCGTAG
CCTCTGAGTTTCCACCCACCTCCCCTTCTGCCCACACTCCAAAAAGAGAAATTTACCTGT
GAGGAACATATTCATCTGATCGGTTAcacacatgaagaaaagataa
>NODE_702_length_301_cov_2.259136
AAACTCAACAGGAAGTCGGCCATTTTGAAAAAAAGAGCGGATTTTACCTGATTTTGGGCC
AAAATCACACAATTTCCAGAGCTATCTCTTCTCAGGGGGTTATTCCAAATCACATGAAAT
TTGGCAAGTTGATAGAAGAGGCATTGGTGAGCAAAAGTTATTAAAATCCTCCGCAAAAGT
CTGAGGGCGTGGCCGTGACGGCGCCACAAACTTGGACATTCGCCATGAAACAGGCAGGGA
GTGAAAATAGCCTGAGCGTGGTCCGATCGGCCTGAAACTTTACACGTTGCATCACAGTCC
GGTTCTCATCGCAACCATATGAAAATAATAACTCTCAGGAAGAGCGCCACCTGCTGGAAA
GAAGAATATTCTGGGCCACAATTACAAAATTTCCAGAGCTATCTGTtctcagggggttat
tccaaatcacatgaaatttggcatg
>NODE_706_length_309_cov_1.899676
GTCTTTTATCTTGTACCTTGAGGATTAATGCTAATGTAAGTTTCTCTCTCAGCGCAACCA
ATAACATCCTGCCAAATATCCTAAAAAGGATTCCCACAGCAGCCCTGATGCGCCTCCATT
ACAGGCCTTATAATACCTGCCTGAGATATATGTATTTATGTGGCAGGAAATAACATTAGA
GTGAATTGCCATAACAACTTTATAAATCAGGCAGACAGAGGGGTGGCAGGTAGAGGAGAG
AACGGGGGAGAGAGAGAGGGAGAGAGGCAGTGCCAAGGTGGCAGTAATGCTGATGAGAGG
TATCTGAGGTGGCATTCATCACCTCCGTGCAGCTTGACATACATTGTCAAAAAAAAAAAA
AGTGTTTTGACCTTTTTTTTCCTTTGCCTTTTTCTTCTTCTTTTTTTATTTTTATTTTTA
CCATATTTGGTGCAATACCAAaccataggattt
>NODE_707_length_145_cov_1.593103
AGCAAAAAATCACAGGTTACTCCCACTTCCTGACGTCGTAGAGACTCGGGAGTGGGCTCA
GTGCGATCGCGGCGGCAGCAAATGGGGGGGTAGACACAAGTTTCGTGTCTCTAGCACTAA
CCGTTTTCCCAAACCCTCACCCCAAGCCGAAACCCTAACCCTAACCCTAACCCTAACCCT
AATTCCGGACCTTACGGTTAGGGTTGGCCCATACAACGGGACCCAAAAAAGTGTCACTAC
AGACCTATACCAATCAACTCAGAGcgctctgaaacgcgctctcaaaggc
>NODE_708_length_329_cov_1.291793
GTCACTGTAGCTCATTTGCCCTCCAGTCAGGGCAGCCTTCGTATTAAAAGTAGAAGAGCA
GCGCCACCGTGTGGACGCAGCGGCAGCGCAGCGGACAGTGACACAGCAGGAGGCGGAGGG
AGGGGGGCAGCGAGCCAGACCGGATCCTTCATGAGGGAAGAGGCCAGGGACAGCCAGCCA
GCCCCGGCTTCTCTTCTCTTCACTCATATTCTTCTATACTGCAAGCCAGGGAGCCCGAGC
AGGGGGCTGCGTTAGTGTTCGTAGGATGTCCCGTCATGAAGGTAAGAGTCCAGCCAGACG
CGGAGCCGTGAGCGAGTCGGAATCGGTGGCAAAAACGTTGACAGTGCACCGCTAGCTAAC
GCTGGCTAGCCGAGAATGTCTTATTTTGCAGCTCATCCTAGctaacgctggctagtggta
gcagcgaggttgcagtggattttttcgcattatggcggccgcggagtgcgaac
>NODE_709_length_353_cov_2.419263
CTAACTAATGCTGTCAAACGGTCCAGCATCAAGTACTGAATACGTGTGGTATTTATTGTC
AGGGAGAGTAGGTGTGTCTGATTGTTCCAGCCACTCGTGTGCCTCCACTGCTGATTACTC
CAAGTGAGAACACCTACCCGCATTCCTCGCCACCACTCTGTACTCACGCCCACCAGGGGG
AAAAGGAGAGAGAGGAGAAGGGGAAGGAGAGAGGGAGAAAGGCTGCCACTACCTGGAGCT
AGAGGCAGACGGCGTGACATAACATGGCTGGACAACTTCAGACAGATAAGACTGTGTGTT
TGAGGATGTGAATGTTGAATAAATAAGATAGAAAAGACATTTCTTGGTGCCATTTCTCAA
TGCAATAGGTCATGTATTCAAATACTGCAATTCAAAATTAAAAAAAACAAATGTAACTTT
CTTGTTTTTATTATATATTTCTTAAAAGCGActacatgaagaaagatatgaaaaatacaa
aaactgttaaagaaaat
>NODE_714_length_371_cov_1.153639
ATAACATTATCGAGTTGGGGATTACCTGTCCCAGCATGCACTGACAGAAAGCAGAGGAGA
TTTAGTGACAGGAAGATAACAGCATTAACCTTTGTAGTCATCACAGCAGGTGTCAGGGAG
AAAGGTCAAGTGTACTTGTGTTTGCGGTGAGCCACAATGGAATACTGTGGCCTTTCACAA
ATGAGCTCAGTGTATGTGATATGTTAATGTGATGAAGGGGTTTTTATTCTTATGCTCAAG
CTGTAATCTGTGTAATATGGACATGAAGGCTAAAGGAAACAACGAGCCATGAGATTATGC
ATATTTTTAGGTGTCACTGGAATAACAGAGAAGCCTTTTCGTCTTCATTACACAGTAATC
AATTTCCCAGTGCTCTCCTGTGTCCAGTTTATATTCAACTCTTCCACTCAGGAGGGATGC
GTCGATGATTgttttctgctggatttgtaatcatttatagatagaacagaagcctacctg
ttaactccattctccgctacaggtttacaggtttc
>NODE_715_length_306_cov_1.689543
GAATGGAAGAACAGAGAAGATGAGGAACGGAAGCAAAGAGGAAAAAGGAAAAGAAATGAC
ATGAAACAAAAGAAAGGAAGGGTGGAAACGAGGAAAAGGAAAGGACAAGAAATGGGAGGA
ATGTCAGAGAAGCAAATAAAGGAGAGGAAAAGGAGAAAAGGGTAAATAAGGGGTATAAAG
CATACGGACAGAAAAAAAAGGGGGATTGAAATCAAAGGGTGCAAAACAAAGAAAGAAAAT
GTGGGTGCAAGAAGAGACAATGGGAAAGTAAAGACAATAAGGAAAACGACATGGAAAGAA
AGAAATAGGACACGAAAGAATAAGAAAGAGGGAAAAATGGGAGAAAAAAAATGGGAAAAG
ATCACGGAAGGACAGAAAGGAAAGGACGCGATCAAAAAGGAAAgcgaacaggacaaatgg
ggcaataaaggatcgaaaaggaacggagag
>NODE_716_length_306_cov_3.111111
AAGACATCCCAGTCTATGAAGTCAAGCCTGAGCAGGGAAGAAGAAGGTCAAGAATCATGC
ATCAGAACCTGTTACTGCCATGTGATCATTTACCCTTAGAAATCTAGCCAAAAACAGTGA
AATAACAGGAAAAGATGACAGAAACAGTGAGCTGGGAGGTTGTCAGTATCTTTGATATAC
TTGTTCAAACTTGGCGATTGATTTTCGTGGTTGATTGCTCATGCCTGCAGAGGCCGACAG
GGGGAGTGAGAGGGAGAGAGAGGGAGAAAGCAAGGGAGAAAGAAAGAGGGAGCCAGGCGG
GGGCTGAAGTGGGGTTCATGACAGTCTGATCTGTTTACTAAAATGTACCAAAGTGTGTAT
TGATCTGTTCCTAGAGGAAGTACCCAAATATATGTAAGCAAATGTGTGCATCCTTTTGCA
TATGTGCAAGACAGACAAACTAGGAACctg
>NODE_721_length_302_cov_2.016556
CATACATGCACATGCAAACACAGAGTTACTGTAAATCTGTGCACACTTTGTCTTTGAGTT
GTGTGTTTCTGTCTGCATTTGTGTACATTGTGGGTTTATAGGAATTCACATCTGGGAGGC
ATGACACTAAGCACATCAGGGCGTACTATTGGCTACCCCTGGAGTGATCTTGCGCTGTGT
GTGCCCTGATTGGCTGGGGACCCCGTGGCAGCCGGCCCAAATCTGTGACGCTGTTGCTGG
GATGGAGTCACAGCATGCTGCTGCCAGTCTAAGTGCCAAGGGGCCAGCAACGGGGGAAGC
AGGGCATCGTGCCCAGCAGGCTGCCTGAGAGCGTCTCCCTGTCTGACACCTTCATAGCCT
CCCATCCCCTCAGGCCAAGAGCCCTCCCTCCAGGTCCTTGATTGACCCCTTTTATGTGTC
CACACAAACCGGGGAGAACTTAcaac
>NODE_722_length_261_cov_2.720306
AGGCAAAAGCTGTTTCAAGTGACATTGTGTCAAGATACTGAGAGGAGACACCGTTTGGCC
AAAGTGGCATTTTCAGCGCATGAAACGCTGTTTGAGAGCATGAGAGCAGCACTCCTGCAG
AGTTTCAACGACAATGTTTACAAACATGTTTTGACTTAAAAGAACAATGTTTACAAACAT
GTTTTGACTTCTGAAAGTAATGTTTACAAACATGTTTTGATTTCAAAGGACAATGTTTAC
AAACATGTTTTGACTTAGGAGGCAATGTTTACAAACATGTTTTGACTTTTGAAGACAATG
TTTACAAACATGTTTTGATTTCAAAGGACAATGTTTACAAACATGTTTTGACTTCACAGT
GTCTTCAAATATGATAAATATGAAGGCAAAAGCTGTTTCAAGTGa
>NODE_724_length_145_cov_1.758621
TAACGCAGCCAGTGGTCATAGTGCTGAGGCCAAGATAAGTTCCCGTAGAAGGCCTTTGAG
AGCGCGTTTCAGAGCGCTCTGAGTTGATTGGTATAGGTCTGTAGTGACACTTTTTTGGGT
CCCGATGTATGGGCCAACCCTAACTGTAAGGTCCGGAATTAGGGTTAGGGTTAGGGTTAG
GGTTAGGGTTTCGGCCTGGGGTGAGGGTTTGGGAAAACGGTTAGTGCTAGAGACACGAAA
CTTGTGTCTACCCCCCCATTTGCTGCCGCCGCGATCGCACTGAGCCCAc
>NODE_728_length_145_cov_1.186207
TACGGTTAGGGTTGGCCCATACAACGGGACCCAAAAAAGTGTCACTACAGACCTATACCA
ATCAACTCAGAGCGCTCTGAAACGCGCTCTCAAAGGCCTTCCACGGGAACTTATCTTGGC
CTCAGCACTATGACCACTGGCTGCATTATGCAGGTCCCATTGTCAGTGAATGGGAGAACG
TTTTGGCCAATATCTCGGCAACCAGACGTGCTAGACACCTGGAAATGCCAcctgccccac
ctaatttggctatgccgaagacgccggtctcagtcccgagtctctacca
>NODE_732_length_313_cov_1.361022
ATCGTCAGAGCCACAACTCATTATTTTAATAATTCATAGGTGATAGCATGTAAATGATGA
GCGATGTAAGTCACCCTGGATGAATCTAGTGCTCTGATGAATAATGTAGCTTCAGCAGCA
TCCCAGGACACTGGACACAGCAGCTCTTCCCTCCGTCGTCCTGCTTCATCCATCCCTTTC
TTTTTTACGCCCACCTTATGTACCGTCACGCTCCTTTTCATCTCAGACTTTATTTGCTTT
CTGTCTCGCCGACATCCATTTCAACTTCTACTACATTTCTGTCCTCCTCCCCTTCTTCCA
GCTTTTCTTTCTCCCTCTTTCTCCCTCTCTGACCCCTTTTCTTTCACCCTCCTTCTTTGT
TCGTCTGTGGCAGCATTAagaaattataggttaaacatgttaacaaaataaatatgtgtt
ttaattgaatttgactaacgaaagtttaatgtataag
>NODE_734_length_335_cov_1.877612
CTTTCTTTCTTCCTTCCTTTCTTCCTTCCTTCCTTCCTTCTTTCCTTCCCTCCTTCCTTC
CCTCCTTCCTTCCTTCCTTCCTTCCTTCCCTCCCCTGTGTTTCAGGCCATAAAAGGCAGG
GATGCAGTGTGATGGATGGCAGCGGAGCCTCTGACTGAACAGGGATCTGTGGTGCCACTC
TACAGAGTCCCTGCAGTTTGTCCATTCAGCTCCATTCACAGATGACAGCATGAGGGAAAC
CCCCTCTCCTACTGAGCAAAAACACCACATCCTGCCTGCCTCCTCTCGCCCCCTCCCCGG
TCCTCAGATCCAGACCTAGTAACACTGCTGTATTTTCAGGATGTTCGACAAACTGCTCCC
TAACAACCAGACCAACGGCACCGGGAGGCCCATCTCTGCAacactgcatctcaaatcagc
ctcattcttcaccggagagaccaaacacagcctgtggcatgagcttccctctcggtaac
>NODE_735_length_320_cov_1.306250
ATTCCACCTGCCCCACCTAATTTGGCTATGCCGAAGACGCCGGTCTCAGTCCCGAGTCTC
TATGACCTTCCCGTCCCGAGATACGGCAAAAAATCACAGGTTACTCCCGCTTCCTGATGC
CGTAGAGACTCGGGAGTAGGCTCAGTGCGATCGCGGCGGCAGCAAATGGGGGGGTAGACA
CAACTTTCATGTCTCTAGCACTAACCGTTTGCCCAAACCCTCACCCCAGGCCGAAGCCCT
AACCCTAACCCTAACCCTAACCCTAATTCCGGAGCTTACGGTGAGGGCTGGCCCATACAA
CGGGAGCCAAAAAAGTGTCCCTACAAACCTGTACCAATCAACTGAGAGCGCTCTGAAACG
CGCTCTCAAAGGCCTCCTACGGGAACTTATCTTGGCCTCAGCACTATGACACTGGCTGCG
TTATGCACGTCCCATTGTCAGTGAATGGGAGAACGTTTTGGCCa
>NODE_738_length_330_cov_1.290909
TGAGTTGGGTTTGGAGCTGAGATGCGATGGTGCGTTCAAGTATTAGAGAGGAAGGAGAGG
TTGAGATGGGGCGGAAGTTGGACATAACATCAGGGTTGAGACTGGGTTTTTGAGAATGGG
GGTGATGTGGCTAGTTTAAGGGTGTCAGGGATGGATCCAGAGCAGAGGGAGGAATTGATG
ATGACAGTGATGAGTGGAAAAAGGTTGAGCAAGGCTGGGAGATGGGGTGGAGGGTGGAGC
AGTGGAGGCTATTGTAGATGGAGTCTATTTTTGATTGAAAAAATAAATGGACAGTCTAGC
ATTTGCTGGATGTGAAGGATGAAGAGGTGTTGTCGTGAGATTTTAGAAAGGAGTTGATGG
TGGAGAACAGAGTCTTGGGGTTGCTGGAGCCGGAGCAGATGATGTgtgagtcggaagttg
aaagagtagagttgagggtatctgtgtacttttggatgtggtccttgtagaagg
>NODE_739_length_319_cov_1.335423
CTCAGCTGATAAGAACAGCTCTGTTTTATTAGCATCTCAACCAAAGCCTCGGCTGTCTTG
TTTACCTAGGCAATCCCAAGGCGAATTTCATTCCTACTGCACATTTAAACTCTATTTACA
CACTCACACTCTCTCTCTCCTCTTTACCACTGTCTTTCGTTCTCTCCCCTATTCCTCTAC
TTTATTTTCTTCTTCTCTTGTAATTGTCTGTCTGGTTCTCTCTGTATCTCCCTTATTGTT
CTGTCTTCTGGCTGCCACCACTCTTGCTGTTGTCTGCTTGGCGTTTAACTTTTTTGCCCT
TACATGTTTCATCTGTATCTGAGTGAGTGTGAACATGTGCATCATTTGTATGTGAGTTTT
TACAaagtgaaggttaaaaaaggccattttacataaaaacacactgaatcccccacctca
ggccagttttttttctcccaaatttgtcgtatttaatacaata
>NODE_740_length_294_cov_1.782313
AACACACACACAAACACCCCTCTGTAAAATGTGTTGGTGGTTGAAGCCGTTTACAGTGTC
TCCCTAGGGAGAAGGTCTTATTTGCATAGTTCGTCTGGAAAACATTTCCACTGCTCCATT
CCCAGGTTTATCAAATACCCAGTGTGTGAGTGTAAAGTGTTTGTGTGTGTGAAAGAGGAG
AGGGGGCAAGGCTTCTTCGTGTCTGAGTGTAAGAAAAAAATCCTCCTGTGCAGTTTCATC
AGCAGTTGAACCATAAGTTAGAATTTCCTTGCCACTCCATAAATCATAAATCACGATCAA
AGTTTAATCTGCTATCCGTATTTTGTTGATATGTGTTTGATGAGTCTTCTGCTGATTTGC
AGCCTTGTTAcatgttaaatatttcaagcacaacactccttctccatgtatatgatcatg
tgtgatgatagcagttag
>NODE_741_length_305_cov_1.278689
ATTATTACTAAAAGGGGTGATTTTTCCTCCTCACCTCTGTGCATATCTGGATTTAGGTTC
AAACTTGCTTTATCACAATTGTTATTATGTGTACACCAACGTGTGCATCTATGCAATCAG
TGTTAATTTACAGAAGTAAAGCAATCCGATACAAACCTCAGTCTGTAGTGATGCCATCTT
GTCCCCCAGCTCTGCACTGAGCTGCTTCTTCTCCTCCGTCAGTCCCTCCAGTATCTCCTG
CAGCTGATCTCTCTCCTCAGTGAGAGACGTCACTCTGCACAGCAACTTCTCCATCTCCTC
TGTAGAGGTGTTAGTGTTGGCTTCCTTCTCAGACAGCAGACTGTCTCTCTCTGCTTGCAC
ACTCTCAAACTCCTCAGTCATCTTCTGAATCTGTAAAGAAATAACCAACAATGgtcacaa
atgaaattttaaatcgcagactgagtgat
>NODE_743_length_301_cov_1.418605
CTGACAAGTATGAGCTGTCTACCAGAATATGTTTTGTCATCCGCTCAGACACCTGGACTG
TACCTCCTCTTCTTGTCTTTCTGCGCATTTTTGTCAATCTGTGAAGTTGAAGTTGTGCGA
GAACAAGGCGGTGGATGTGCAGACTGCAAAGTAGCTCCATCCTCTTCTCACCAGATCAGA
CCGCACACTAATAAATCTCTCTTGAAGGTATTCTCTTGTTGTACAACAGCATCTCCTTTG
TTCTCAAGAGGGCACAGGAGTTGTTTCTGGTGATGCTGCCGTTAAGCCTGAGCCCTGAAG
CTGCATTTCCTGCACAACTAGTTTTGCAGATCTGGGAAGAATTTGAATCTTGTCCGGTCC
TCATCGGAGTCTTTCATTTATGCTCCATGTCACTTCgctcggattcttctccttccatgg
gtttcaattacagacgcaaagccag
>NODE_748_length_303_cov_1.412541
CCGACTTCAGACAACAGTGTCTCCGCTCAACAATGTCAGAATGGTCTTGACCTTACATTT
TTATTTGACCTTGAAATGTTTTAACACACAAGCCTGCTGCAGTAAATAAATTAAATAAGT
AAATACATAAAAATTTGTAAAATATATATGCAGCCACAGAGGTGTATCTCATTGTGAGCT
GCCTTCAGGTGAACATTTCAGGGTCTCATGTGTCTCTGTTATTCAAGTGTCGGCCTGTTT
TCAGACTTTTCATATATATAAAAATGTCACTTTAAGCACACTGTATCATGTTGACACTTT
ATATTTCATGTGTAATATAAAGAACATAGTCCATGGTCGTTATCTTTAACTGTTTTATAT
ATTTATTTTCATATGATGAGACAAATTTTAGGAGCAATATAATGCAATAAAATGTGTCAC
GGAGTATAatattgatgtaatggtcat
>NODE_749_length_145_cov_1.386207
TCCCGTAGAAGGCGTCTGAGAGCGCGTTTCAGACCGCTCTGAGTTGATTGGTATAGGTTT
GTGGGGACATTTTTTTGGCTCCCGTTGTATGGGCCAACCCTAACCGTAAGGTCCGGAATT
AGGGTTAGGGTTAGGGTTAGGGTTGGGGTTAGGGTTTCGGCCTGGGGTGAGGGTTTGGCA
AAACGGTTAGTGCTAGAGACATGAAACTTGTGTCTACCCCCCCATTTGCTGCCGCCGCGA
TCGCACTGAgcctactcccgagtctctacgacgtcaggaagtgggagta
>NODE_750_length_317_cov_1.239748
GAAACTACACGTCGGCATATGTGTGTAATCACGGCCATGGCCATGTCCACGTCCGCGGTG
CAGTTTAGTGGATTGTGTTTATGTCCCTTTCCTCCTCCTCCTACTCTGTATGTCCACAGG
CAGCTCAAGGATGTAAAGGACGGGCTCAGAGCCACTCGATTCCCTGCCACCACCCACTGT
TACCCCAGTGTTACCGAAGCATGGATGTCTGCCCCTGTCCCCCAGGGGCTTGGTCCGCTC
TCTCTCTCCCCCACCCTGCCTCAACCAACATGCACGCACCCACCCACCCATCCGCCAGTT
TCTCCTCCTCCCTGCCTTGCTCCCTGATTCAGTGTGTAAAAGCGCCCCCTGAATGATGGA
TTACGGTGTCACTGCAGCCTGCGAAGGATTAATTTGTTTCATTGATTTCTCTTTAGGCAG
AATGCCAGCGTCTGCCGCTTCccaccttttccccaagactc
>NODE_751_length_318_cov_1.342767
GAAACCAAAAAATCGTGTGGAAATAGGTTAATCTCACCCCCCACTTCTTTCGTGCTTCTC
ATGGCTGCGCAAACAGACCCCCTGCTGGCTGGCAAACATGATGTCACAGAGTGCCTTGCT
TAATTAAAAGATAATACAGCCTAATTATAATCATTTGGGCTACAGATGCAAGAAAAACAC
CGGGATCAGTGCTGGAACGACACTCTCTCAACTCTTTAAGGCTCATAATGGGATGCTTTT
GATGTCAGATTTTATTTAGATGACACACTCTCATTAAGTGTACAATTAGTTCCTCGTGTC
TCATGTCAGCTCTTAGCTAGATTCTTTTTTCTCACTGGATTTCAGACCTGGTGGTGTGTT
TTGAATTAAGGAGGCTGAGGAagttttttttctatacatttttgttgctgctgcttaagc
tttgccttttgtggattagttgctcaaatgcatgaatacagt
>NODE_756_length_145_cov_1.296552
AAGTAAAAGGGTAACTTATCTATGTACACACCACCCTCATGTCACAAAGGAAAACTCCAA
AAATCCTAACCAAGGAATAAAAATTGGATCTACCTTTGAGAAGATTTGAAAAGGAGGGAC
CTTCTTACAAGGCATGCATGTTTCAACAGAGTAAATGCAACGAAAATTGAACTCATTAAA
TTGGAATAAAAGgccacattgacaaaccaaagaaaaagttgcacccttatgtcacacagg
aagactccaaagatcctagccaaggaaaaaagattggatttacctttga
