# Supplementary material for: Multilocus molecular systematics of the circumtropical reef-fish genus Abudefduf (Pomacentridae): history, geography and ecology of speciation
Source: PeerJ. 2018 Aug 14;6:e5357. doi: 10.7717/peerj.5357 (PMC6097498; doi:10.7717/peerj.5357)
Supplement: Data S1 [file peerj-06-5357-s013.zip › Data Supplement/assemblies/Abudefduf-concolor-STRI-X-2096.contigs.fasta]

>NODE_1_length_392_cov_15.936225
TAAACATATTTTTATAGCTACAGCACCTTTTCCCATGGGGCAACAGTGTCAATACCTCGC
ACATGGTACATGGCCGTGCCAAAGAAAAAAAGAAATAAAAACAATATATTGGTCAGGATA
TTTATCTTTTTTTCCCTAAAATTGGCATTTGACATGATGATATTCTATTGCCGTCTGGGG
GAGGGAAGGGACAAAGGTTCTTCTTTTGAGTTTATATTCAAGTTTTCTCCTTTTTTCGTG
TATAATTTCTTCTTTTCCTGTTTAAAAAGAGTTCACACTTTTGTGATTTGCGTGTGCTGC
TCTTCATCAAAAGGTTCATTTTCCGGATCAGAGTCAGTGGTGTCAGAGTATCGATAATGG
TCTGGCTCATTGTCGCTAACGTCCGGGGTGACGGATGTTGAAGTGCTAGCCTCAGAATTC
GAAGGCTCCTCCACGGTTTTCGTAAAATACAACTTCACCTGGAAATTAAGACAACTAGCT
TCAGTGTGTGTCATGAGATAATCAGCAACACAATCATCATTGCTATATTTGGATTAACGT
CTTTGGTAAAAACTAACAGTAAAGCAGTAAAGTTTT
>NODE_2_length_379_cov_24.482849
CCAAGGATGTCGACCTGTACGACTCGCGGGTGATGATCAGCAACCAAGTGCCTTTGGAGC
CGCCGTTGCTCTTTCTTCTGGAGGAATACAAAAACTATCTGGATGCTGCTAATATGTCCA
TGAGGGTGCGGCGACACTCCGATCCCTCGCGGCGCGGAGAGCTCAGTGTGTGTGACAGTA
TTAGCCAGTGGGTGACAGCTGTGGATAAAAAGACGGCAATAGACATGTCTGGGCAGACAG
TTACCGTCATGGAAAAGGTCCCTGTCCCCAATGGCCAACTGAAGCAATACTTTTATGAGA
CCAAATGCAACCCCATGGGGTACACAAAGGAGGGCTGCAGAGGAATAGACAAGCGGCATT
ATAATTCCCAATGCAGGACAACCCAGTCCTACGTGCGAGCACTTACCATGGATAGCAAAA
AGAAGATTGGCTGGCGGTTTATAAGGATAGACACTTCATGTGTATGCACATTGACCATTA
AAAGAGGGAGATAGTGTATAAAATGTATAGATTTTATTGAAGAGTTTAAAAAAGAGAATA
AAGAGAAAATATCTATTTGTATa
>NODE_3_length_378_cov_19.835979
CTATAAACGGAGAACACTGAATGTTCTTTTGTCATTCAGTTGATAAGGGGACGGTGCTAC
TACTAAGGCCTGAGGACTAATGAATCTCCACTCCATTACCGCTGAATCGGACAGATTGCT
CTCCCGGAGAAATGAATTGAGTTTTTTGTATTTGTGAGATCATTCTCCCTCCATTAACTG
CTCTTTATCCCGTCTCTTCATCACAGGCAAATCAGGTTAGGCAGCCATGATTAGCTGGGG
TGGCCTCCCTTTTTAAAAGGTAATTGGGTTTGGCGGCTCAGCTGATAGTGCCATTAGGAC
CAATAAAGGCTGGGCTTGGCTCATCGAGTGAAACAGATTCTTCAGCAGCAGATGGCAGAC
GGAGGGAGAGGGCTCTGATGCATTGAGGCCGAAAACAAAGTTTGTGTAACCAAAGTAGTT
TGGGGGCATCCTCTCCTCTCCGTGCATATGCCCCCACCACTTTTACGAAAGCCAGTTTGA
TATTTTGTCTTTTTGTGGTGGTGATGGTGACATTTTCAAATGGAGGCGGTGACAGCTTTT
AATATGCTTAACGCTGATTAca
>NODE_7_length_371_cov_4.530997
AAAACTGCAATGGTTTGCGCCATAGAGCCAATGCAGCCGTGCGTGAATTGAAGCGAGGTT
AGAGGCTAAATTAGCAGTTAGATTCCCAAAGCGACTAAATGACAAAGAGTGCGAGGCTGC
TGCGATGGACTGTACGATAAAGGTAAGTGTCTGGTTTGTTTTTGACGCCGCCGGTGGAGC
TGACAGGAGGCCACCCACACCAGAGTCTGCGGAGTGAGAGAGGCGAGGCGGTGATGCGAG
CTCCCCACTCTTTCCTTCTTGTACAAAATTTCCTCTTCCTTCCCGTTCGTGGTTGTATGT
CGGCTCTATAATAACACAACTAACCGCTACATCTTAACACTCAGATAAAAATTGGTGGCC
GGTTAAAAGCTGCGCGTAAAAGCGCGTTTCCAAACGTTTTGAGGCGTTTTTTTTCTTTTC
TTCCTTCTTCTTCATCACTCCATCTAATGTGCTGCGTCTAATCGTCCCGCACGATCCACG
GAGCCGCAAACAGAACTACGGCACGGAGAGCGAGACTGCTGCACATTTTCAGCGAGCCGA
CGAACCGAGtgtttc
>NODE_11_length_426_cov_12.328638
CAAACAATAAATCACATCCCTGTTTAGAGCAGGCGTCTGGCACGACTGGCCGGCTTCAGC
TCCCCAGACCACCACCTCCTCCACTGCCGCCTCCTCCTCTCCTCTCATGCTCTCCATCCC
TCATGCCTGTTAAAGGCTTGTCCTGCAGGGCCTGGATGCACTTGTGTGGTACAACAACAG
AGAAACCGCCCAAAGCTCTTAACAGCTCTTCCTCTCCACTTCCTCCCTCCCTCCATCTCC
ACACTGCTACCACCACCAGCTCCTCTCTCCCTCTCCACTCTGCTCTGTCTTTCCCAGCTG
CACCGGCGAGCTGTTCCGTATGAACTGCTGCCAGCTGAAAGCCTGCTACTCCTGTGAGAT
TGCTATTACTCAGTGCAAGCAGGGCTCTGCGTAGCCAAAGGGCTGCTCTCCGAGCTGTAG
ATCTCCATGTTGTGACTTGTCAACACGGGAAAAATCGTTACCAAGGCTGAGGCACTTCCA
TTCCACACAGAGGGGGTTCTGATTGCGACCAGGCATACAGGCAGGTACTGTACTGGAGGT
ATTAGGACAACTACTGTTGCCGGATTTTGTGCTGCAGAGGATTCTCTGCTGAGAGAAGGC
ACTTTGAAAt
>NODE_12_length_411_cov_18.936739
ATGACACACCCAAGGAGAACACTTGGGAAGCTTGAGTATAAGCACAGTTAAGATACAGTT
TTCCAGAAAAGTAAAGAAATAAAAATGAAGAAAAAAAAAATGCAGGAGCGAAGGCAAGTG
TCAAAGCAAAATCTGACAGGAAAGATAAGAAGGAGGAGTGTGGACTGGCCTTCCAATGGC
ATTGTGTCTGCTACTCAACCATGCTACATAATGGATGGGATGGGAGAATGTGAGTGCTGC
ATTAGACAGGGTGGGCTGCAGGGCAGGGCGGACACTGAGGACACTCCAGAGGCATCCCCG
CTCATGCCAGACATGCTGTTAAGGCTCCAAGGCTTTTCATAACCTTCAGTTGAAAAACAG
AGAACGTTCTGAGTACACTGCAGCACTAAATCCATGACAAAATGTTTTGGTGTTCCTCAC
TGGTAATACTACACCTGTTGCTTTCTTGTTTTTGTCTCCAAAGAAACAGGTCAACACAGA
CTTGAGACAGATTATTATTCTCCATGCATTGAGTGCATCAGGAGTACAACAGCATGCACC
GGGTGGTACTGGAATGGTTTGGAGTATAACACTGTAAAAGACTCAGAAAGGTAGg
>NODE_13_length_423_cov_10.626477
CCTTTTTCACCAAAGTCAAGCATAGCTGTAAGACTTCTCTGCTATCTGAAAAATAGGTTT
GAATTGCATGCAATTTGTGGCAGGCAGAGCACTCCAATGGAGGGAGGCTATTAGTGAAAT
GCCTTGCCACTGTCTCTTTAAATGCCAATAAATTCCCATCATTACAGAATCTGGCAGTTT
TCCTCCCTGTCTGCAGCCTGGGTCTTTATCTCGCTCTGCCTCAGTCTCTGAGCATGTAGA
TCTGGCCCAGTTAGATTGTCATACTTAACAAACATTAATGATTAATTTCCTCCACTGAGT
CAAATGGGGCTAAAGGGATGACTCGATTCATCTTATCGCACCACAAATTAGCATTTCCCC
ATATTCTCCAGCATCAACTGTGCATTAAAATTCCACATTTACCATTCTGGGCACTGGCAG
CTGTGGTGAAAGAGCCAAGGAGATCTTCCTCCTGTGTTGCTGGAAATTCTGATTACTTCT
GTGTTATACAAAGAATAATTAATTCTGCCACTTTCTGCTTGTTACTGTACGTGTCTGACT
GCTCTGAGTCAAATTACTCACTGAGGGGTTAtttaaaaggtcaaggtgggcctttttatt
tgctgtg
>NODE_14_length_384_cov_9.278646
CACACAAACACTTACTTAAAGATGGATAGATGGAGTTAAGATTGAGATGGTAGGAATAAG
GGAGAGAGGACAATTTGATTTATGTGTTTGATTTAATGCCAAAAAACCTGAAATCCTCTC
CAACACACACACACACAGAAAAATCCAGAGCATGTGGAGCTTTTATTGTGAAAAAGACAG
TTATTTAGGACCATATGGACGTGTGCGACTTTTTCTGTTTAGTCCAAGCTTGTGTTTTTC
TGATAATGTCTCTGTACGCATGCAGGATTATCCATGAAGATGGCTTTTCTGGGGATGATG
TGAAGCAGTATAAGCCTGTGGTCTACAGCAACACCATCCAGAGCTTGGCAGCCATTCTTC
GAGCCATGGACTCACTGGGCATAGAGTTTGGAGACAAAGACCGAAAAGTTAGTGTTACCT
TTACCTTTAGTGCCAAAGCAGGTCTGTGTTGGTATAAATCGCAGTGTCTGTGTGGGTCAT
GACGTCTACTTGATGTCCCTGAGGGGACTGGATAATAGTAAATCTGTTTTAAGAAATCAG
TCTTGGAAAGATTTGACTTTGTGATTGg
>NODE_15_length_461_cov_6.811280
GTTATATATAGGTTACAGCTCAGTCCTGGCGAGAGGTGGGTAAGATCGATAAATCTGAAC
GAGATGCGCGTATTTGTACCCTCCCCTATTACAAACACACACACACACATTGAGACGCAT
GCACACACACGCCCACACACACAGTCAGTCACCCACCCTTCCCCCTGTCTTCACCTGTCT
GTAGAGGTAAACACATGCATTTAAATCAGTTGTGGGGTGCCGTGGTAACAAAGACAAATG
ATGTTGTATGTAATATTTTTCTATTAACATAAAGTAATATAAAGTGAAGGGCAGTGGTGT
ATGGAGGGAGTTAGGGGCTAATGTCCCGTATCAGATGTGGACAATGTCAGGGCTGCATAC
TGAGCAGTCTGTGTCCTTCTCCCCTGCTGTGTGTGTGTGTGTGTCCTGCTCTTTCACAGG
GCGAGAAGGCAGTGACACACCGAGCTGCCAACGCTTGTATTATTCCCACTGCCTTATTAA
CCCCTCTGCCCTCACCCCTCTCTCCTCACTCTCTTTTCTGCTCTCTCAGAGGAACTGAGT
GTGTATCTAAACCggcctgagctcctcttcacccacctcttggtttactgtcatggccaa
cagcccgggcccaacgtttgtcaaggaacaagacatcaaagtttc
>NODE_16_length_488_cov_7.762295
GGAACTAATCTTGTGTTTCTCACCCACAAAAGATCTCCTCCATTACAAAACAGCAATTAA
ACTGAGAACGTGCAGCTTCTGTATTGTAACGATGATGGGTATTGACGCACGCTGATGTTA
ATTGTCCTTGTTTTTCTCGTCCACAGCTTTTCTGAAACACTGGGGTTGTTGGTGTGGCCA
AATTTTCCCTGGATTTGACTGGTAAATTCAGAAGACTGAAGCCCAGGCTCACAGTCTACC
TTTCACGGAGGCCCAGCCGTGAGAGGACTGAGGAAGGCACGTGGCGGATCATGACGGCCG
ACAAAGAGAAGGAACGGGAGAAAGAGCGGGACAGGGACAGAGACAGGGACCGGGACAAAA
GAGAGGCCGGTAAGTCCCGTCGGCAGGACGGGGACCGGGGAGATCGTGAAAGTGAGAGCT
CCAGGCCACGACGCAGCTGCACGCTGGAGGGCGGAGCCAAGAACTATGCAGAGAGCGAGC
ACAGCGAGGACGAGGACAACGACAATGGCAGCACTGGCGGAGGAAGTGGCACGGCCGAGG
AGGCCGGCAAGAAGGGCAAAAAGAAGATGCCCAAGAAGAAGTCACGCTACGAGCGCACAG
AGAACGGAGAAATCACGTCTTTCATTACAGAGGACGATGTTGTTTACAGACCCGGAGGTA
Agttctggtcat
>NODE_18_length_412_cov_9.987864
TGGTATCAGTGGAGACAGCTGCGACACCCTCGTCTTATGATTCTGTCGAGACAGTACACT
ATCAAACCTTTCATACCGTTCCCAAGCTACATTTCCGGTGACAAAAGCTTTGCGAAAGCC
TCCTGAAGGATTCATCTATATCCTAATATTTCCAATCCAATTTAACTGGAGCAGCCGGAG
TGGTCTGAGCACTAGTTTACCAATCTTTGCTTTCCAAGACTCTGTGTGCTGAAGGCTTGA
GGGGTTCAATCAATGGCGCTTTGATCTCGGCTGGAACCATAATTATTTAACATTGTTACA
AGGATTTCTCTAATCCATCCTACCATTAAATCCCTTTTACACCCTCATCTTCTGCAGCCT
AATCTGCATCTGGGTGCTCCGTTTGTGTCTCTCCCTCATTTCGGCTCGCCCCTCCTTCCT
TGACGACACCCTGACTTTATAATGGACTTGGGTGCCGAGTTAGAAAATGCCTTGTTTACT
GAGAGCAACCTGACTGAACTGTGCTCAAATGGAATGTTGCTGTGCAAGAATTTAGAAGTT
TTTCTCCGCATTTGTACTGAAGTTTCAGTTAATGTTCAGTAGAGGCCAAATGGTga
>NODE_19_length_401_cov_8.932669
ACTACATGGTGTGAATTATTTGGGCATGAGAGGGTGACCAACAAGAAGTAGCCATCAGCC
TCTGAGAACAAGCAGCGACGCATACAGCCAGCACTCCGCCTCCCACCCGCCCCAACCACC
TACACCACCCCTCGACAAATGCTCAGCGGTCGTGAACTACATTGATCTGGGGTATAATTC
TCTATGAAATTGATGGATGAGGGCAGCCATTGACAGAAAGGGTAAAGACCACTTTGAGAT
GTCCCCTGTGAATAAGTATGATGGAAAATAGATTGTTGAAGAAGATTTATGTTTGTTCTC
TGCTGCCACAAGAGAGGGCCACCCCCCACCCTCTGTACCCAGCCTGCCTCGGACCAATCA
AACATGTCATTGTGGTCAGATTAAACTCACTGCCTCTATTCAGCTGCCAGCTCGGTGACA
ATTAGCTCATTCTCAAGATGCAAAAAAGACAGAAGCAGCATTCTTTTTCACAAAGGCATG
CCATCTCTCTCTTGCACTTATGACAGGTGATGCTGTGGGGTATCACGCTGAAGTTAAACC
Tcctggtatggatgtccttagagcaaaaaaacacgcacacaattc
>NODE_20_length_396_cov_21.477272
TATACTTTATTCACGGTGCACTACCTTAACAAAGAAAATGCATGTATGGATCTTTATTTC
AAGGTGAGAGAGAAGTCAAACACTCTTGCAATTTATAGATCAAATCATAACTATATTGAC
TGGTGAGTTTTGTATATAAAAAGCAACAACAAAGTACATAAATAAAGTCATTACCAGAGC
TTAGAACAGAGGCACCCGATTTTCTCTTTTATCCTGCAACAACAAAAAGAAGAAGAAGAC
AGAGGAGGAAGAAATAACAAAAAAAGAGAGAGAGAGAAAGAATTGCACAGAGGCTTTTCT
TTTCTTTAAAATGCTGCATTAGGTCTTTTCCTGCAGTCAGTTTTCATAGTTCAAAGCTGG
CAGTTCAATAAATAGCTGGAACTGGCACATCTCTGTTCTTGCAAAAAGAAATCAATGTTA
ATCCTATTACCGGCAGTTATCACCTAGCCCAGAAACGGTGGCAAGTAAGGGAAAAAAAAA
AACTGAGATGTCAAAGCGGGAAGGGGAGAGAGAGCGAGAGAAAGGGAGAGAGAGAGCGAG
TCACCCTTCATTCACTTTCAAACACAGTTTTGATAATTTa
>NODE_21_length_185_cov_29.578379
TCTGCGCATCTGCATTATTTGACGCGGAACACTCTGCGCTGCCTCCATTGTTTGACGCTG
AACATTCTTCGCTTCTCCATAGCTTGACGCTGAACTTTCTGCGCTCCGTCATTGTTTGAC
GCTGAACATTCCATGCTCCTCCGTTGCTTGAAACTGGACATTCCATGCTCCCTGCATTGT
TTGACGCTGAAGATTCTGCACTTCTCCATTGTTTGACGCTAAATATTCCACGCTACTCCA
TTGTTTGAAACTCAACATTTGGCGTTTCTCCATTGCTTGACGCTGAACATTTGGCGGTCC
TCCTTTGTTTTAAACTAAACATTCCATGCTCCTCCATTGTTTGAAGCTAAACATTCTGGA
CTTCTTCAT
>NODE_22_length_480_cov_16.174999
GCTACTACAGTTTAACCCTGATTTCATAAATCTAAGTACTAAAATGCCCAAAAATCATGC
GTCACTGGCCATCATTCTTCCCTCTTCACCGTCGATGGATCTTTCTCTTTTTTGTTTTTC
CCTCATTCTCCCCCCTCTGTCTCTTGTCCTTCTCTTTTATTGCTTTGTACAGCAAAGCAC
CATTACTGATCCCTTCCAAAGCACAAACTAAAAATCTATCCCGTTGTCATTTGCTGCACC
GTGCCATCTATCATCGGGGGTGCTTGGCAGCGTCTCCATACGAGAGAGGAGGTGCTGGAA
CAGGAGGCAGAGTCAAGGACTTTCACGCGCAACAAAAAACTTGTCACAATTATTTATGGC
TCTTGCTGGGACACATAATAGGACACATCAAACTGCTGTTTTTTTGTGTGATGAGCGCCC
TCACATCGCTGGCTCCCTTGTCGAAGTGGGTCACAGGCATCTCTTGCCTTACACATACAA
TTTCCAAGACAATGGCGGAGCACTTGGGGAAGTGACAGTGACAAATACTGGAGCCCCCAC
GGAAAGCTGGGCAGGCTGTTACATGAGTGATTGCGCCAATAATCATGCGGAGTCGTCACG
TGTCTGTGGAGCAAGAGGGAGATGGGCAGCAGGGGTGGCAGGGGGTGGGAAGAGACAGAG
TGGg
>NODE_23_length_397_cov_6.612091
CACATACACATGCAATCAAGCACTCAAAAACTCCACACGTCACATGTGTGAGAGCACCCT
CTAACACACACACACACACACACACACACAGACACACACGCACCTCTCACCCCATGCCTT
TTTCCAGGGCTCTGGCTCCCTCCCTGCCTCTCTTTCTGGCTCTTTCTCTTTCAACAGAGC
CAGTTAATTACACCCTACTGCTGCAGGCAGCTTCAAACCACCACTAATTTAGAGTTCCAT
TACAGTAAACTGTTCCACATGTGCATCCAGGGCCCAGGCAGGCTCGGGTGGCCACGTTTC
AGGAAGGAGCAGCCGCCGATAGGCACCCACCCCCATCCTGCCAACACAGCCATACTGCCA
TCTTTCTTCTTCTCCTCTTTCTCGCTGCACTTCCCGCTTTGTAGCTCTATCTTTTCCAGT
CAATTCCTCATCAAAACTTCCATGGATTTTGTTTCCCCCTGCCATTTCTGACCCATCCCA
TGTCTCCTCTCCATAATCACGTCCTTACACCCAATCCTCTCCCCCGCCTCCCCCCACCCG
CACCCCGTCTTTATCCTTCTACTGCTTAtacaacttgtacc
>NODE_24_length_397_cov_20.382872
ATAATCAAAAATAAATTCCTTAGTCATATCTCTGATTTGCTGCCATGAGTGAACAATATC
TTTACCGTCTCTCAGTTCTCAAACTTTTTAAATGTCCTGGAGGAGTTCTTGTTCGAGTCC
CAAACCTACTGAGATCTCTAATGAAGGCTTTACCTTCCAGGCAAGCATATTTCTCCAAAT
GACAGTAATTTACATATGATGTATTTAGAGAAGAAGAGGGCAGGCTAATTCTATTTGGAG
ATTTTCCTTTGTTTTAGGAGTCATTAGCAGCTAGCTCAAATCTAATTTTTACAATTTCAT
CAGGCCATCTTGGAAAGCCTCTGTGAGCTCATCAGAGAGGAGCATTTATTGCTAAGTGTT
CTCTATTGCATTAGCACACAATAAAGCGGCCAGGGACTGCTACAGACGTTTATGTGGAAT
CCAGTTAACACTCTGCCAATTCGTTTTTTATTGGGACACAATCAATTTTTATTCATTTTA
AAGCCAGAATGCTTTCTTTCATTGTGTGCCTACCCCAGCTTATTATGCCCTAAACTAATT
ACTCAGTTGTTTTCACAAAATGCTAATGTTTATGTTAAAGa
>NODE_25_length_479_cov_27.985386
AGAACTGAATCCCCTATCCTCTGGCCCTGCTCACTCCCACCGAGCCGAAGAAACACCACA
GAGGAGACGGAGAGAGCGAGAGATGGAGAAAAAGAAATGTGGAGGAACACTAAAGGAATG
GAGAAGTAGAATCGGAGGGGAGGTGATTGGAGAAGACAAAGAAGGGGGTGTGAGGAGAAA
AGAGAGATTGAAGAAAGCATGATAAAGAGGGAGAGAAATAGTGTCTCGCTCTTTTTAAAC
TTGGAGATGCTCAATCCCTTCTTCTCACTCCAACCTGCATTTCTGGGTCACTAGAGACAT
TTAAACTGCACTTATAATTAACAGCTATTTTTAAACAGGGAGGGAGAAGTGGAGCGGTGG
CGAGGTACAAAAGCATTAAAATTGCCCCAGATTCGCTATTGAATAGGACACATCAAGGCA
ATATGCTGGCAGATCAAAGTGAGCGAGGAGAAAGGAGACAGGGCCGATCAGTGGGGATAA
ATTGTTCCCTTTATAATGGCATAAGAATAGACCTCTTTGCTGCTGAAACAATTTAATAAC
TGCATTCATTACCTCTGTCCAGCCTGTCTGTCTGTCTGCTGCACAATGTGTAACCGCTTT
TGTCACGCACTACCTCTCTTTGTCTCACTTTCCCTCTTCCTCATTGTGTTCCAAACTTAT
CAc
>NODE_26_length_908_cov_7.898678
CCATTGTTTGAAACTCAACATTTGGCGTTTCTCCATTGCTTGACGCTGAACATTTGGCGG
TCCTCCTTTGTTTTAAACTAAACATTCCATGCTCCTCCATTGTTTGAAGCTAAACATTCT
GGACTTCTTCATAGTTTGAAGCCGAACATTCCATGCACCTCCATTGTTTGACGTTGAACA
TCCTATGCTCCTCCATTGTTTGACGCTAATCACGTGGCGCTCCTTCATTGATTGACGCTG
AACATTCTGGAATCCCTCATTGGTTGGCGCTGAACATTCTGCGCTCCCGCATTGTTTAAG
GCTGAACATTCTGTTCTTCTTCATAGTTTGAATCCAAACATTCTATGCTCCTCCATTGTT
TGACGCTAATCACTTGGCGCTCCTTCATTGATTGACGCTGAACATTCTGGAATCCCTCAT
TGTTTGACACTGAACATTCCATGCTCCTCCATTGTTTAAAGCTGAACATTCTGCGCTTCT
ACATTGGTTGAAGCTAAACATTCTGTACTTCTTCATAGTTTGAAGCCGAACATTGTATGC
TCCTCCATTGCTTGACGCTAATCACTTGGCGCTCCTTCATTGATTGACGCTGAACATTCT
GGCATCCCTCATTGTTTGACGCTGAACATTCTGAGCTCCTCCATTGTTTTACCCTGAACA
TTCTATGCTCCTCCATTGTTTGACGCTAAACACTTGTCGCTCCCTCATTGATTGACGCTG
AACATTCTGTGCTCCCTCATTGTTTGACGCTCAAAATTCTACCATCCCTCATGGGTTGGC
ACTGAACATTCCACGCCCCTCCATTGTTTGACACTGAACATCCCGCCATCCTTCATTGCT
TGACACGGAACATCCTGCCATCCTTCATTGCTTGACACTGAACATTCCATGCTCCTCCAT
TGTTTAAAGCTGAACACTCTGTGCTACTCCATTGCTTGACACTGAAAATTCTGGAATCCC
TCATTGTTTGAAACTGAACATTCTGGCATCCTCTTTGTTTGAAAATGAACATTCCATGCT
CCTCCATTGTTTGATGCTGAACACTGTGTGCTACTCCATTGCTTGACACTGAAAATTCTG
GAATCCCTCATT
>NODE_27_length_459_cov_14.161220
GTAATGACAAAACAAATCAGAATTTAGCTCAAGCACTTAATCTCAAGTCATCATCTCTAT
TTAAGATCAAAACATCTGATGGGTAGATTATTTTCCCCACTGCTCGATGAGGATCCCTCG
CTCCAGAAACCCCCTTTTAGGAAGTGTTCCCATGTTTGACAGCATGCCAGTCTCAACAAA
GGGGAAATGCTGAGTTCCCTTTAATAGATCTATATTCATTTTCAAATGAGTTGATTAGCC
AGCACAATGTCATTGGATTCAGGGGCCCATTACACATTTATGATGGTAAATTACTGAACA
TTTACAATCCAAATGAAATTTCATGAGGAGGGGATATTGAAAAAATGAAGGGAGAGAGAC
GCTTTGCGTTCATCCCTGTAGCCTTGCCTCATTGCATCTCTCTTCCTCTCCCTCCCTCTC
TGTCTCTCTCCCTTTTCTCCCCCACTCTCTTTTCGTCTGTCTCTCACACTCTCTCTCTCG
ACTCTTGTCTGTTTCTCTCTCACATATCACATCAGTGCCCCCTGTGGTCCAAGTGGGCAT
CACATGAGGGTCTGCAGCCGTGCGCACTCGACATTTAAGGAAGTGTGTTGTTTTCATACT
GCCATTCAAACAGCACTGGCTCATCTACGAGTAAGGTAATAtt
>NODE_28_length_565_cov_7.805310
CCCGTCTCCTTCCTTGACTCAGGACCGCTGCAACGCTCTGCTCTCATCTCATCCTCTCAG
CCCTCGCACACAAACACACGCACAAGAAACACACACGGAAACACACATTTCCACTGCCAC
CCGCGTGCATTTATTTATTCGTTATATTTCCTAATTCAGTTTGACGAATGAGTGACAGCT
TGACACTTCATTCGGCAAGATTAATAGAACGACACAATATTTACGTGGCAGAGACAGCCA
ATTATCCCACCATCTATCATCCAGATTATCTTTCTGATTGAAAACTACTCGTCCATGTAA
TCGGAATTATTTGGAATTAGAAGGGAATTTATGGCTTCTTGTGTCACTTTTCCTGGACGG
TGGTAAATTAGAAATATTAGATACATAAAGAGAGTATAGGAAATGGGATAAATAGAGGCC
TGGAATTAATGCCACACATTTCCTTTTTTATCTGTTTGCCAGTCTCTGTGCCTCTGAATG
AACCCCATTTTCTGTCACCATTTTATAGGTTATCATCACATATTATTAACACATACTGTC
GACTATACATTGTGGTGATGACACTGTGTAATTCACACTTATATAAAAGGACTTGTCACA
CTCTCTTCCCATTAACTCCAACATTTTTGTTGCGAGAATGTAGATATGTTTGGTTGAGCA
ATGAGttattttaatcagaaagcagaattaaatgtgttcaactttgaagacagtaatgga
tagatcttatcaacagagatagccttgtg
>NODE_29_length_400_cov_14.280000
TAAATAAATAAAAAATACCAGGGAAGGCTCAGAGGGAAGAGAGGGGCTCTTTGTTAATTG
TATTTTTCTCTTACATGAGACAAACCGAGGCGCATGTTGGAAATGTTTTTTTGTCTGTTC
TACCGAGATTGCAAATATCTTTTTTGCACAGAACTCACTATGCTTTTTTGCACAGTTTCA
AGTCGCTTATTAGAACTTAACCCCTGATTACACGCACCAAGGCGATTTAAATCTGATTAT
CAAATTAGGAGACTTTGAGACAAATCCTCTTAGATCTGATACTGTTGACTGGAGAGGGAA
AATGGATCTCCACACCCGTCACGTAGGTAACGATGCTGTCCTGAAAGGGAGTTTTAAACC
GTATTTGACAACAAATGCAGCTGCCCCGCTATTTCAGAAGATATTAAAGGAAAATGAATG
CAAATCTGTGTGCAGGAGCCATCTGGACGTGGAGAGAGGGAGTCAGCTGCTCCACACACT
GAGGCGCGGAGCCTGAATCCGTCTCAGCTCATTCTGTGGGATCATCTGCGTGGTGGGCTT
ACACCGTGGAAAATGCGCTCTTCATCATTAGGTGAAATGTTACA
>NODE_30_length_185_cov_4.124324
ATGAAGAAGTCCAGAATGTTTAGCTTCAAACAATGGAGGAGCATGGAATGTTTAGTTTAA
AACAAAGGAGGACCGCCAAATGTTCAGCGTCAAGCAATGGAGAAACGCCAAATGTTGAGT
TTCAAACAATGGAGTAGCGTGGAATATTTAGCGTCAAACAATGGAGAAGTGCAGAATCTT
CAGCCTCAAACAATGCAGGGAGCATGGAATGTCCAGTTTCAAGCAACGGAGGAGCATGGA
ATGTTCAGCGTCAAACAATGACGGAGCGCAGAAAGTTCAGCGTCAAGCTATGGAGAAGCG
AAGAATGTTCAGCGTCAAACAATGGAGGCAGCGCAGAGTGTTCCGCGTCAAATAATGCAG
ATGCGCAGA
>NODE_31_length_212_cov_29.750000
TCAAACAATGCAGGGAGCATGGAATGTCCAGTTTCAAGCAACGGAGGAGCATGGAATGTT
CAGCGTCAAACAATGACGGAGCGCAGAAAGTTCAGCGTCAAGCTATGGAGAAGCGAAGAA
TGTTCAGCGTCAAACAATGGAGGCAGCGCAGAGTGTTCCGCGTCAAATAATGCAGATGCG
CAGAATGTTCCGCGTCAAGCTATGGAGAAGCGTAGAATGTTCAGTATTAGACAATGGAGG
AGCATGGAATATTCAGTTTGAAACAATGGAGGAGCATGGAATGTTCGGTGTCAAACAATG
GATGATCATGGAATGTTCAGCGTCCACCAATGAGGGATAGCAGAATGTTCAGTGTCAAAC
AATGGAGGAGTATGGAATGTTCAGTGTCAAACAATG
>NODE_32_length_387_cov_7.612403
AATATGTAAAACACTGTAATTTAAATACCAGGATGCCTTTTAATAAAAAGGACTAAAGTG
AGATTTAAAATGAACAAGGTGATTAAGAGCGACTGTGCTGGACATTTATAGAGCAGGACT
GCACGTAATGAATAAAGATTCATGCTTTAGTCCCAAATTTAAATTTTTGCACAAAATGTG
TCTGATGTAGGCAGCTTTTAATCACCTTACTGACAGGAGTAACTGCTTTCATTTAACCTT
GACTGAAGATCATGAATTCTAAAGCATTTAATTGGATACATCATTTAACAGAATGAACAG
AGCAAATTTTCGCCAATTCAAAGGCTCAGATTGACAGACAGTGGCAGTAAGACCCACCAC
AATTAAAGCTGATCTGTATTCACTGGCCCTGTCACCCATCGCCATTAGTGATGTGACTGT
TTGATCATCTCTGCAGAGAAACTTTGCTGAACTTCACCTTGTTTTGAAAGGACTAGACGT
TGAATGAAAGACGAAGGTTTGAGGAGGGAACGGGGGCTCTGGAGGATAGCGAACCACACA
CACACACACACACACACACACACTCTCACAc
>NODE_33_length_545_cov_5.965137
CGCATGTATCTTAAAAACGCCCCCGCGGCTCCGTGAGGAGCTGAAGCGATGTTCACATTG
AGGTTCATGGAGTTGTAGCTGTGGAGAGAAGACGGTCCATAGTGCTCTGGCCTGTGCCCG
AAGTGCTCTGGCCTGCCGTAGATGTCCCCCGGTATACCCAGGCGCATCTGCCCATTGAGG
GCATGGTGGTGGTGGGCACCTGGGGACGCCTGGTCGTGAAGTCCAGTGAAAAGTGAATGG
GCCCCACTTTCCGTGTGCCCATAAGCACCTGTTGGGGAGATGAACATGCCATGGTGATGA
GGGGAGGAGGCGGAACTATGCTGGTCGCCAAGTGCATGCATAGCAGAGGCTGAGAGTTCT
CTCCTGAGGATGAAGTCCCTGCTGCTTGAGTAGCCTGAGTGGGGGTGAGCCACGGGGAAA
CCAACTGTGGTCTGAGCTGAAGTGAAAGATGCCGCGGTCTGGGCTTCGGGATGGCTCTGA
ATGTGCTGAGATGGGCTAAGTTTGAGAGCATTTGTCTGTGCCATGTGCTCTGGTCCAAAT
GGAGTGAGTGCCACTCCGGGGTCGTTGCCCAGCTCCCCAGGGTGGAGGTGGGCATGGTGG
GAGAGAGGGTGATGCCCCCCTAGCCCCGGGAAGCCTGTCATATTCTGATGAGGAAGGGGT
TGAGTCGCTGCCAAATCCGCTAATCTTATCGCCGGATTCCTCTTGCTTAAAGGGGGCTCC
ataactaca
>NODE_34_length_422_cov_8.597157
CTTATTTTTCTTTTTCTTTTCTTTTTTTTTTTTTGCTATTTTTTTTAAAACTCGAGTCAC
ATCCGCAATCCCGCGGCCCTATAAGGAGCTTTCACGCTTTTTGGTTTGCTTTAGATGTTT
AATACCCCCTCTCTTTTGTGTCAGGGAGCTGGAGAGGCGTTAAGAAGCGCTGATAAACCC
CACTTAGATCCCTTCCTGGCCCGTCACCCTGGCCTGCCGGGCCGCTTTAGCAGGGAACTG
ATCTGTGACGGCCTGCCACTCAAACTGAGCACTTCTGAAGGCTGACACAATGGAGTGAGC
AACACACCAGAGGGCCCGGGGGTGGGTGGGGAAGGGGGATGGAGGGAGGGTGAGGCAGAG
GAGGGAGAGGAGGCCAAGAGGTGCCCTGAAAGAAGGCTAGAGGAGGGGCCAGAGAGCATC
TCCCTGTTATCTGTTCCCTCTCTTTCAGTTTATGCAGTTTCCCTCCTCCCTCTTCTTGCT
GCTTGATACTGTAGAGCTCACACTGTTTGTCTTCTAGTCGGCAGTAACACACACAAAAGC
CCCTTCTCTGTTGTTTGTCTCTCTGTGGTCAGGGCTATCAGTCTGGCAGCTAGAAATGAA
Agattg
>NODE_35_length_436_cov_9.337156
GTGACCAAATGTTCCAGAGATGTACCAGTATACTAAACAGGCTATATATCTCGCTCTGCT
CTCCAAACAGAAATAGATTTCGCTGAATTGTTTGATAAATTTGGTCTAGGTTTTCCAGCC
ATCCTTATTGGAGCTTCTACTGTTTTTCTGGCTGTTGGTGGCCTAAGCCCTAATCACCCT
CTGTTCCCTCAGAGGCCATAAATTACTCCGATGAGATGGTGCTTTGTGTTCCTACTGCTG
GGGAGCGGGGCGAATTCACAGCGCCATATTTTGACAACCCGTACTTTAAATCATTGTTTT
ATGACAGATGGGAAAACTTCTGCACTTTCACCGGCCTGATTTATGTTCATTTGGGTCTGG
AGGACACTATAATTTGCAAGTAATGTGAAAACAGATGGATAGAGAGATACCAAAGGGTAA
GACTGACCTATACATTCTCAGTGCAGCTTGCAAATGGCATCCATATGCCGCGAGAACTCT
TCCAGTTACATCTCCATTACCCTGTGTGTGTTTGCGTGTGTGCCTGCGTGTGTGCCTGCG
TGTGTGCGTCTGTGCAAGTGTTTGTATGTTTGGCTCATGCGTGTTTGTTCTGTTGAGAAA
AAAAAAAAGCTAAAGGAAAA
>NODE_36_length_418_cov_17.236841
ATAACTGATTGTTTACTGAGTGCTTTCCACCTTTTTTTTCCCTGAGCCTGTAAGTATAAA
ATTTTAATTAGGAACACTGACAGGTCTGGCGCATGATCCACAGCCTTGCATCCATCACAG
AAAAAAGGGAGCGAGAAAGACAGAAAGAGAGAGCGAGAGACACTTTCTTCCTCATCTCTC
TCTACTTCCACGTCCGCCCCCCACCCCCTCCTCGATCTCCCCTCTCCTGACGCGAGCGCC
GGACTTGAGCAGCAGGTGCCATATTACTGTGTACAGAAAAGCAATTAGGCAGCATATTGG
ATGAATGAGGAGTGCATTAATATTAGCAAGTGCATTTGTCAGTGGCGTTTGATGCGAGTC
CTTTTCTTTTCTTTCTGCAACATTAAGATTGTGGCGCTCATAAATTCACTGCTTAAACCA
CCATCTGCTGCGCTGTCAGCCCACACCGAGGAGAGAGGAGAGGAGAGGGGAGCCATTTAT
TCCCTTCTGTCTCCCTCACTGGGGAAAGAGAGTGAAAGACAGATAGATAAGAAGAAAATG
CATTCATTCCCTCCCTTTCTTTGCCTTTCTTTCTTTCTTTCTTTTTTTTTTTCACTCCAC
Cg
>NODE_37_length_553_cov_11.732368
CTTACCATAAAAACCTGTAAAGGAAAACAACTGAAAAGTTACTTAACTGAAAAACCTGAA
AAGGAAAAAGTCTGGAAACAGAAAATTCGTATACGAACCCTGAGCAGCATATAAAAGGCG
AAATTCAGCCAGCTGGCTCAGTTGGAGTCGGATCTTCAGAGGGGAAGCAGCTCCTGAATA
GAGCGCAAGTAGTCCTGATATGAGGGTGTGCCAAGCCTGAAGAAGGCCCAGGAGGGCCGA
AACGTCGCGGCGGCACACCAGGGGGGGCCCAAACTGTATATAGTTCATAGTAGTGTGTGG
GGGGGGTTTTTTGGCTAAGTTTCCTTTGGGGGTGAGGACACTTTAAAAAGGGATGAGGGT
GAAGACCCTGGCAGGGGGATCCTGGGGAGTTAAGTGCTCGTGCACCTACCGGCTCCTTCG
GGGGCCGGGCCTGTGGTCCCTTCGGGGGCCCAAACAAAACTAATCCGCCCACGCCTTCTC
CTTTTGGGTCCTGCTGCCGGGGACCCTGGCCCTCTACGTGCGTGACTGCCGTGCACATGC
CAAATTTGGTAACGCTTTTTAGCGTTGTATTGTCTGAGAGGGCGAAATGTTCCTCAGATC
TATAAGCAGTCTGCTCCAGGAGACAGAATTCTCCTGTAGAGCCACAGGAAGGACAAATAA
TCCTCCAGTTAATTCGAACCTCTGTCTATTCAGAGGCTTCTTGCCCTGAGTTCCACCCAA
ACCCCTAACCCAAATTC
>NODE_39_length_404_cov_7.207921
CCTACTCGTCGCGGCCTAGCCCTCGCGGCTCCTGTTGCCGGCGACGGCCGGGTATGGGCC
CGACGCTCCAGCGCCATCCATTTTCAGGGCTAGTTGATTCGGCAGGTGAGTTGTTACACA
CTCCTTAGCGGATTCCAACTTCCATGGCCACCGTCCTGCTGTCTATATCAACCAACACCT
TTTCTGGGGTCTGATGAGCGTCGGCATCGGGCGCCTTAACCCGGCGTTCGGTTCATCCCG
CAGCGCCAGTTCTGCTTACCAAAAGTGGCCCACTAGGCGGCTCGCATTCCACGCCCGGCT
CCAAGCCAGCGAGCCGGGCTTCTTACCCATTTAAAGTTTGAGAATAGGTTGAGATCGTTT
CGGCCCCAAGACCTCTAATCATTCGCTTTACCAGATAAAACTGCGAGACTCTGAGCGCCA
GCTATCCTGAGGGAAACTTCGGAGGGAACCAGCTACTAGATGGTTCGATTAGTCTTTCGC
CCCTATACCCAGGTCGGACGACCGATTTGCACGTCAGGACCGCTACGGGCCTCCACCAGA
GTTTCCTCTGGCTTCGCCCTGCCCAGGCATAGTTCACCATCTTTCGGg
>NODE_40_length_408_cov_44.477940
AGGTTCTTCTTTTGAGTTTATATTCAAGTTTTCTTCTTTTTCGTGTATAATTTCTTCTTT
TCCTGTTTAAAAAGAGTTCACACTTTTGTGATTTGCGTGTGCTGCTCTTCATCAAAAGGT
TCATTTTCCGGATCAGAGTCAGCGGTGTCAGAGTATTAATAATGGTCTGGCTCATTGTCG
CTAGCGTCCAGGGTGATGGATGTTGAAGTGCCAGCCTCAGAATTCAAAGTCTCCTCCACG
CTTTTCGTAAAATACAACTTCACCTTAAAGTTTGGCGAGAAGTAACGGTTAGCTTTGTCT
TTGTTGGCCTTGTCCAAGTCATTCTTTGTGAGCGTCAGGATGAGGTAGTCCCTGTCGCTT
TCCCTGCAGCTGTTCCTGCACTCGGCGCTCTGCGGCTGGCCCTGGCCCAGTCCCGGTCCC
CCCTGCTGGCTCGCTGCATTGTTCACCGCCCCATTCTCCATCTTGTCCCCGCCCTCATCT
GGTCCAGGGATGAAGAATGTGTTCACCCAGAAGTGGAACATTTTCTCCTTCTTCATCATC
TTATTCTGTTTATGGAAGAACTCCACTTTGATGTCTCCACAGACTGGCAGCg
>NODE_43_length_472_cov_21.733051
ATGATTACCAAGGAAACAGCGAGGAAAAAAAAAATTCCTGCTGGGGAGAAAGAGACAGAG
CGTGTGGAGTAGACAAAGAGGAGAAAGAGCATGGGGGGAAGAAAGAGAGTGGGAGGACAG
AGAGACACAGAGAGAGAGACAGAGAGAGGAGAGGATAGAATGAATGCTAACAGGGAGCCC
AAACCCAGTACTGAGGCTTTATCCTTCACAGGCGGAGGAGCAACAATCGCAAACACATTT
TCTCTCGCCCTGGCCCTAAGAGAGATAAAAAAGCAATTTGTATTCTATTCCTATTCAGCG
TCGCTTGGCCTGTTTCTCTGCCTGCATATTTGTAAACACAGCTTTGTCAGAGCAGCTTAA
TCTTCCCAACACAAACACAGACTACAGGAAGGAGGGGCGAGAAAGGGCGAGCAGGGAAGA
ACAGTGATGAGGGGGGATAGGGTAAAGGACGAGTAAGAGAGGGACGAGCAGGGTGAAAAG
GGTAAGAGGGCGAGCATGGGAGGGGAGGTCTGAGGAGCAACGGAGGGTCAGATGAGAAAT
CGGTCAGGGCATCGAGGATCAGAACTCGTTTCTGTCTCTGCTGCCACAGGATGTCTCTGT
GTCAAACTCTGAAAGACCCGCTGTGTGACATAAAAACACACACACACACACACaca
>NODE_44_length_433_cov_37.408775
AGAGCATCAACCCTTCAGGATGGCCTCAAGTCAGTGCCACAGACGACACGAAGTAAAACA
CGCCTCCGGCATGTCACCATCTCACACACTCCACCAGATTTCTGAATCGGAACAATTCCC
GACAATGTAAATAAAGAAACCACAGCTGACAAACACAGGTTTGTCTAGGCTTATTCATAT
GTTTTATTTGTATGTATTTGCACTTACCCTCGATTTGCCTTCTGCGTCCATTAAGTGTTC
CACGTACGTTACCTCACCCACTACAAATCAGATTCCAGAGACGACACACACCAAGGGGAG
AGAAGCCGAGAGAACAATGGGGGTTTAGAGCAGAAACACAAGAAGGGCGGCCGGTGACAG
TGAGCTCAGACTGCCAGTCCTGAGCCTTCCCCCAGCACCTCAGCAGCACAATATGGTACA
GGTCTACAAAAAGCAAGCTTGAGTCTTTTTTAACAAAAAGAAATAAAGACTTCTTAGCCT
GTCCTTGTTGGAACTCTCCCGAAACACCAAAAGCAATAGACTGAGGACAACAACTGTTGA
AATGGCCGGCAGCCTTCCTATTTTGATATAATACCCTGAAACACCACCTTCTACCTGAAG
ATAATTgaccaaataat
>NODE_45_length_581_cov_12.576592
GTGACCACGGGTAACGGGGAATCAGGGTTCGATTCCGGAGAGGGAGCCTGAGAAACGGCT
ACCACATCCAAGGAAGGCAGCAGGCGCGCAAATTACCCACTCCCGACTCGGGGAGGTAGT
GACGAAAAATAACAATACAGGACTCTTTCGAGGCCCTGTAATTGGAATGAGTACACTTTA
AATCCTTTAACGAGGATCAATTGGAGGGCAAGTCTGGTGCCAGCAGCCGCGGTAATTCCA
GCTCCAATAGCGTATCTTAAAGTTGCTGCAGTTAAAAAGCTCGTAGTTGGATCTCGGGAT
CGAGCTGACGGTCCGCCGCGAGGCGAGCTACCGTCTGTCCCAGCCCCTGCCTCTCGGCGC
CCCCTCGATGCTCTTAGCTGAGTGTCCCGCGGGGTCCGAAGCGTTTACTTTGAAAAAATT
AGAGTGTTCAAAGCAGGCCCGGTCGCCTGAATACCGCAGCTAGGAATAATGGAATAGGAC
TCCGGTTCTATTTTGTGGGTTTTCTCTCTGAACTGGGGCCATGATTAAGAGGGACGGCCG
GGGGCATTCGTATTGTGCCGCTAGAGGTGAAATTCTTGGACCGGCGCAAGACGGACGAAA
GCGAAAGCATTTGCCAAGAATGTTTTCATTAATCAAGAACGAAAGTCGGAGGTTCGAAGA
CGATCAGATACCGTCGTAGTTCCGACCATAAACGATGCCAACTAGCGATCCGGCGGCGTT
ATTCCCATGACCCGCCGGGCAGCGTCCGGGAAACcaaagtctttg
>NODE_46_length_499_cov_12.330662
GCGACAATGGACAAACCGTTAATGACAAAAACGCCACAGCAGAACTCAACAAAAGAGCCA
GAGAATGAGAAAAGAGGCAGAGGAAACTGGGAGGAAAGAATTCTTTAGGCCTCTTGACAA
ACATGTCAGTCATTTTACCCTAACTGACACACACATACACACACTTGCACTTTCACTGCC
GAAGTGAAATTTAATTGTTTTCCAGACCAGTTCAGCTAGACAGTCGACACCGCAGCCCCA
CTTCCCCCAACCTTCACCACTGCTGAGAGAGAAAGGGAGCAACTGGAGGTCTTTTATTAG
ATATGATGGCACATTTCACAGCTCCCTGACTTACAGAAACCCAATCCTGCGATTAGTCAG
CGCTTTGACGTTATCTTAAGTTCCTTGTCAGAATTAATTTAGTGTGGGTGGGCTGCTGTG
GGGCTGTCTGTCTGTCGTGCTCCACTCCCCTCCGCTCGCCTACAGGAGGTGGGGGGGTTG
GAGACAACGGGGGCAGGAAGATCCTTTTCAAATAAGCCCCAGCTCCAGTCAGTGCCAAAC
CAGCCGCATGAGAACTAAATATCTCCTCCATCAAAGGGTCCTATTCTGCGAGGGGAAAAG
GAGTGAATGGGCTTGAATGAGCAGGCTGAAAACAAATCCCGTCTTGGCCCAGCCGGTCGC
CCACTTAGTGCCCTCAGCCttca
>NODE_47_length_381_cov_8.837271
TGAGCTTTTATCTAATCTCCAATGCAATTCAATCATATGCTTGGTTTGTTTACATTCCTT
TCATGTGAAAGTTTTTTTTCCTGACTTATTGTAAAAGCAGCGCTATAGCCCAGGTTTCTC
TGTTCATTTACTGTAAGCTGTTTCATGTGCTTGTGAGTGCACATAGCCTCCTGCTCTCAG
GAAGGGAAAAAGCATATTCTTCCATCCCCAGGGGAAATAATTAATCCTTACAAGGCTGTC
GCATGTTGAAATGAAGCGAGTGTGAAGCATTTAGCCCAGGAGGCATTGCAGGCTGTCGCC
CGCACAGGCACCTGTTGTTGTCCCTGCCCTACATTTCATGAGAGAGCGCTGAGCAGAGGA
TAACAACATGCTCCACTGATGGCAAATGAGACACACAACTGCAGATGCAGGGTTGTGTAT
GTGCGTGGGTGTGTATGTATGCACATGTTTCCACTTTTTTTTCTGTTTTCGTGCATTATG
TTTGCATGCACGACCACTCCAGAGAGTGTGCAcaggtgcaggaaaccccctaccttatga
ggaggtgagggctcgcacaaaggag
>NODE_48_length_383_cov_6.107049
ACTACCAAATGTTTGATAAATGGCTTAAATGATTCATTAAGTGTTTGAGCTTTCTGTGGT
TCCAAATAACAAACCACAAACTGGAAGGGAAATGGCTTTTCTTCTTTGTTTACTGTTCAG
TGATCAGTTCCAGGCGCTTGCAGCTCACGAATGCACAGTAGACCTCTCATTTAAAAAGCA
CACAGGTTTTATTGCATATCAATTTCATGTATAAATTCTTCATAGCATTGGAAAGATTAC
ATTTGGTATACATTGCTATTCTACAGAATTAACATCAGAGTCATATCTTTTCAATGAAAT
TTCTCTAAAGTACATCTGCAATAATCACAAGCATCAAAAGAACTGCAATTTCAGAATTGT
TCAATATTATTCTACAATCCTTTTATTGTTTTTCATTATGTCTTCTCCCAAAAGTCTTTT
CTATGTCTTTCAGAACCACCTGCCCGAACATCGTAAGGCAGTCAGAACTTGAAGTCAAAC
CTACTAAACCTAGCCACATGTACAATAAGTGCATCTACGGATTTATTATTTTTTTTTAAC
TTTTCTttttttttttttcctcatttt
>NODE_49_length_402_cov_6.529851
TCATATATTTTCTTTTGTATTGTCCAGGTTAAGAGAGTGTTTGGTTTCCTTTTTACAGTT
TGTGGTAGCTTATTTTTTCTGCCAAAAGGTGTTTGAGGCCTACTGGGACCACTTAAAAGT
TTATGCAGAGCACTAGCCAAGTTGGACAAAAAAGCCTTGAAGTATACACACACTGGCCCC
TTTCTCAGAACCTCTCAGCTCTGGCTTGGGGGAGTGTTGTTGGTTTATGAGAGGGAAAAT
AGCCCCAGCCTTCTGCAAAAGTGAAATGGGATTAAGGCCTTTGTTCGGCCCACAATGGTG
AGGGGAATTAGCAATAGTTGTAGGCACTTAGAAGAGCTCTCACACAGAAGCTTATCCCAG
ATTTTGCACAATAATCATTTGAATATCAACAGTGTTTTGCAACTACAGCGCTAATGTATA
AACCTCTCTCTTTTAGATATCGAAATCCCCAAAAGGATTTTTCACCACTGGCTACATCAC
AAATATTCATGCTCTTTATGGCAAATCATATTTTTTGGATATCattgcagttaaaaagtt
taaaagtgggttttaaacttttaaggaagtttagggaagaagtttt
>NODE_50_length_514_cov_8.813230
CCAATCCTTATCCCGAAGTTACGGATCTGACTTGCCGACTTCCCTTACCCGCCTTGATCT
AACATGCCAGAGGCTGTTCACCTTGGAGACCTGCTGCGGATATGGGTACGGCCTGGCGCG
AGATTTACACCATCTCCCCCGGATTTTCAAGGGCCAGCGAGAGCTCACCGGACGCCGCCG
GAACCGCGACGCTTTCCAGGGCACGGGCCCCTCTCTCGGGGCGAACCCATTCCAGGGCGC
CCTGCCCTTCACAAAGAAAAGAGAACTCTCCCCGGGGCTCCCGCCAGCTTCTCCGGGTTC
GCTTGCGTTACCGCACTGGACGCCTCGCGGCGCCTATCTCCGCCACTCCAGGTTCGGGGA
TCTGAACCCGACTCCCTTTCGATCGGCCGGGGGCGACGTAGGCCATCGCCCCGCGCTTCC
GAACGGCGTTCGCCCATCCCTTAGGACCGACTGACCCATGTTCAACTGCTGTTCACATGG
AACCCTTCTCCACTTCGGCCTTCAAAGTTCTCGTTTGAATATTTGCTACTACCACCAAGA
TCTGCACCCGCGGCGGCTCCACCCGGGCTCGCGCCCTAGGCTTCCGTGCGCACCGCGGcg
gccctcctactcgtcgcggcctagccctcgcggctcctgttgccggcgacggccgggtat
gggcccgacgctccagcgccatccattttcagggctag
>NODE_51_length_678_cov_16.856932
GCCGTTAAAGCCCACTGGGCCAGGCGAGCATGCAGTGTAGGGCCGCCTGTTTCAAAGATC
TTTTGCAATCAGTTACACAATGGACCCCCTCATTTTATGCTGCTACATCATAAAAGTGCT
CCTTTTGTTACATTTCCATCCTTAAAAGGGTCTTAATCCCCATCCTTTCAGGCCAGTCTA
TGGCAAATTCCTCAGGGACATCCCATTCGCTGCAAGGGCTGGAGTGACCCACTCAGAAAC
CAGCATGCAGGGCTTTGAGCTTTTCTTCTGCTGCCACTCTCCAGAGAACATTAAATCGTA
CTTTTCATCCCCCTCACCATAGGGGGAAGCCCCTTAATGATGACAGAGAAAGAGAAATTC
CTCCACTCGGTCCTATGACACCATTCTGCTGTCAAGCAGGCGTCTCGGCGGACAGAGAAT
CAAACATGGCTTCCTGCAGGTGGAACGCCAGTGAAGGTCACGGTACAGTCCAAAGAGGAC
AGAAGGAGAGATGAAGGGAACGAGGGAGGCAGAAGGAGAGAAAGAAAGAGAGGTAGCACT
TCAGAGGGACCGGCTTTCCCTTTGCAAATTAAGTCATCTTCTGTAAAAGGTTAAAAAAGC
ACTTGCAGCTTTCTTTCAGTCATACTTCATGTGTTACCCAACCATTCGATTTCTACATAG
CAGAACTTGTCAGTGCTCCACATAATTTAGATACTTTTAACTGAGTATCATAATAGTATA
TCATAACTATTATGCCCTCACAACTTACCTATGACTGTTTTGGTGCCTGTTTAAAGTCTt
tttcgtttcgtttcactgcacctagctgtttaagtttgtctgtgcctgccttcttgaagc
catctctcatagaggggtggat
>NODE_52_length_550_cov_5.163636
ATTACTTTCCTTTTCAATCACGGGGCATTTTTTTTTTTTAACTTCCCCCATCCACCTCCA
CATAGAGAGAAGAAAAAAAAACCAAAAGTGATACGAGTTCTGCAACTTCCATCTGTGGCA
GCGCTCGTTGTCTTACTGCAGCTTAATTACAAAATATTGGCGCCGTTTTCTGTAAAGATT
ACTCACTGTAGGAGGCTCTACGTAATTTGGACCGGAGGGTTTGTCACAGAAAATAATACA
ATGCAACTGGGCTTTCTGTATTAGATTTCCGCTTTTAGCCTCCTTGACATTTCAAGCTGC
ATGAACTAATACATCTGTTATTTGTTGATCATTTGATTATTAACATACTTCACAAACCAA
ATCAGCTGCCCTGCTGGAGACGCAGATACAGCTCAGCAGACAGTCTGGGTTTTCTCGCCT
GCCACGCACAAACACACTCGCAAAAGATGCACAATTCAGCCCTCAGTGATAAAGGAAAGC
GGGGCAAAAACATTCATCTTCCCCTCCTTTGAGCGTATGAGCACTCTGACACCGGCATGG
AACAAAGCCCGTCATCACATTCTAATCTCGAATTTCAGGGCTTTTATTTCACCCAAATGC
CACCCTGCTGGCCTTGTGAATTATTGACAGACTGACACCAATGCGAAAGGACACATAAAA
GAGGCTAAAAGCTCCGGCCCTGGAAGAGCTTGTCCTCTCCTATTGCCAtcaacagggaga
caaactctgctaat
>NODE_53_length_476_cov_16.329832
TTCTTCACTTTAGTAGTGCTTTCAAATCCCAAGATGCCACCCAAGATATACCACTTAGCC
TAAACTCTGCAAAGAACAGTTGGAGAGGAAATAACGGGGGTTGTATATGAAAAATAAACC
CAGTATGATAAAACTTGTCAATGTGTTTCCATCAGTCTCATCTTTTCTCCCCTTTTCTAA
CAGCTCGAAAGTGAAAAAAGCCTTCAGCAAAATGTTACATTTCATCATTTTTCCATTCTT
TAATTTTCACCACAAAGCCTGACATGTTTTAAGAGGTGCAACCTAATATTGCCTGAACTC
CAGGACCTACCACAAAGATCTCTGGGTAAATGGGAGGGAAGGAAGTGCACAGACAGGAGG
ACGGGCGTGGATGGAAAAGTGCGCAGTAACTTGGCTGCAGCACACCCTTAAGTAACAACA
CATGGCAGTGGAGGAATTCCACATTCATGGACACTCTACATGAGCAAGGATGGGAAAGGC
TGTCCAGGTTGCTTTGCACCAAGCGGCCGACCAGTTCTGAATAGGAAGCTGATAAGGCTC
TGCCATACCTAATTCCTTTCCATGTTCTCATCCTGGGTAGGCATCACAATGGGCATGATT
CATGGGGGTAATTCCGCCAGCTACTGACTTGGCTCCTGTCTGCATTTGGGAAGAATGTGa
>NODE_54_length_486_cov_6.837449
TCACACTAACATCTAATGGCTAGTCAGTGACACTGAGGTCTTAGCCCCTGTCTGCCAGTC
CTCATTTGTTTCCCAGCCCCTCCTATGTGTGTGTAGCAGTAGCACTTGCTACTGGGTGTC
TTGTTACTCCTCAGAAGGTCTATTGATTTAACTCTTGCCACAATCTATAACACTATTGTC
TTGCCTTAAGTGTCTCATCTGTACAATTCACTGGCAGGAGTCTATACATCAAAAACCCCG
CCTGCTTAAGGATATTGGTATTCTGCAACATGCTGGGAATACTTTTTTTTTCTCTGTGAA
TTTCACATTTCTTGCACACTCAACCTTACTTTTTTAAAGCGTAGATGCTTGCAGCTAGGC
ATAACACAGCCTGGTACAGGTTTATTTTTACTCCTGTTGTGTTTATGAAGTCAATATTTT
ATTTCACAATATCATATAGCAGTGGTGTAGAGCAGAAGTTATATTTTAGTTTTTTGTCGA
TCTGTTGGGACAGAGATGAAATATTCAGCCTTATAGTGGCATCCTGGAAAAAATTACATC
CTCTGGTTAAAATAAACACACAGGCCTACAGTTGAGAAAATCCGAATGTTACAGCTGTGT
TTGTGGAAAGGCTTCGATTTAGGCCTCAAAAGGCCttttagttctactgcttgtttaaat
ctcaaatacg
>NODE_55_length_472_cov_14.218221
TGCATTTTCTTCTGGAAATTTTCTGCCTTAGCTCAATTCCCTGCTACATTAATCTCATTA
TCCTTTGAACCTTTTCACTGTTAATGCCAAATGCAATTTGTATTCTGAGGCCAGGCAAAA
AGCTCTAAACTGATTATCCCAATTTGAACCGTGGCAGTCCTAGATATTGTTGAGTCTGAA
AGGGCCATCTAGCTGGTGAATGGGCTTCTCATATGCCTTCTGAGTTTCATGACACAATGT
TGCGTCTGCTTTGCAAGGGATAAATTAAGCGTGTGAAAGTCTAAGCAAAGCCCTCATTTT
CCAGTTAATCAAATCTTCCCCTAATCAAATTAGCGCACATAATTCCTCTGGATGCGTGGT
ACAAAAACAGCATTATCCCCCTCTCCGGAGCTGAAAGGCAGGGAATCAGCGTGGTGCCTC
TCTCTCCTCTGCATGAGCAGCCCTCAATGGAAGAGGAGGGCCGGGGTGAGATGGGGGGTG
GAGGAGACCAGGGGCAAAGGGGGAGGGCATGGCTCTTCCCAGTGGCCTAACAGAGAAAGG
CAAGGCTGGGGTAAACTTTGGCAGCGTTTAAGTTCCCAGCTCATTAAAAAGCCTGGCTCA
GTGGCCACCTCCAGGGAGCACTGAAGCgttggctaatgaggtacttgtttaatttt
>NODE_56_length_469_cov_7.292111
CCAACTGCAGCAAGTTTTGTGCCTCCAGATTTGGGAGTTTTAAAATGAAGCCGAGCAGCT
GCAGTTTTCCCTTCAGTCTGGAAACGAGAGGCTTTGTGTCTCTTGTCACCCTGTGTTAAT
TTGGGCCCTAATGTATTTTATAAACAAAGGGCTGCTCTCTAGCCTGACAGTCGTGACACC
TTGATTCCAGTGCAGGATGCATGCAGGACGGGGTTACACCATTAATAATCAACTGGCAGC
CATCACACCATTTTAACCACGATCATTATGATAAAGGGCATACACTTAATTACAGGCCTG
CTTAATTATAGCTCTGTTGAAGCTCGTTTGTTTGGTCAAATGCTAATTATACCACCACGC
TCTTGGCAAGTCCTCATTTCAATCCACTTTTTGCCGGCTGAACAGTGTGGCTTATTTTCA
TGCAAATTTGATATCTGGTGAATGTTTTGTCTCTCTTCTTTCCGCTTTTCTGTGCCTTGT
GTGAGTGTGTCTTTGTTTCGGAGGTGAACATCTCTCAGACAAGACGGAATCGGGAATAAT
CAAGAGTAATTAAACTGGAAGAGGGCTGGGAAAGGGCTGGGTTGGAGGAGAGAGTGGAGG
TGCTCAAATACAGCAGAGAATAAAAAAGCCTTTCATCTTCTCTCCgtagacgg
>NODE_57_length_455_cov_9.621978
CTGACTTTCTATGTGACATTTCACATTAAATCAAGTGCTACACCTGTCATCCTTCATGTT
TAACAGTTAAGCAGTCCATTATTGTTATCTTCACCCGAATATTTCTCTGCACACTAAAGA
GAAAAGTTTCCTTCAATCCCCCAGGCGTTAGTCTTGGATTTGTGTTGTTCTGCAAGTCTG
CGACATCATCCGAACCCCAGGAGCCTCTTGCTCAGTCTTGACGGATCCTCACTCTGCTGA
AGCCCAATACTGTTCTTCATCTTGTGTTGTCACAACCCCCCTGCTACCTTGATTCACTCT
TGGTCGTTGGCTAGGTTTTGGATTTATTACTTTCGAGGCCGAACAATCAGTGGACCAGGC
TGTCAACATGCATTTTCACGACATCATGGGCAAAAAAGTGTGTAGTTGTAGTTTTATTTT
ACCCTTAAGATCAAACAAAGTCTTGGGCGATGGAGCGAGAACTACATTATGATGCTGTTT
AATTATTAAATATTAGTTTCTGGTGGCTTCCCATTTGTGAATGCAGCATCATATGCAGCA
CAAATTCAGCTTTTAACTTCTTAAAATAATCAGGCTACTAATTAGATTTACTtgtcttca
ttttttaatctcaccacacactcctgtcacaaatatgca
>NODE_59_length_418_cov_6.449761
TGCCCCCTACTGGAGCTTGACCTTAACAATCCTGTCTCTTGTTCAAAAAGGCCTGATAAC
AGAAAAAATAAAAAAAAGATTAAATTAGTCCGCTCGCAAACACAGCCAGCCTGTGAATAA
TGAATAGGGGATGAACAGTGCTCTAAACAATAGAGGCCCCAGTGGCCGTGCTGCAGCTGT
TCGGATGGCTCCCAGCATGCACTTCACTCCTGGGCAGTCCGTGCCTTTATACCTTCTAAT
ACAGTAGCACACAGAGGCCACACCTGCTGTCCCTGTGGCTGCCCCGGGCCCTCCAACACC
AACGCCACACAGCCAATAAAAGAAATATGAGCAGGATGTAGCGGGAGGGCAAACACACAC
ATCCACGTACACACAGCGCTCCCACTCTCTCTGTGAAGAATGAGGATATACGAGCACACA
AAATCCAACTCTATTTGTCTCTACTACCCCCCTCTCTCCATCTCCATCCTTTCCCTCCGC
ACTCTCTCTACATCTCCCCACGGCAGAACTGACTAAAAGTAATTAtacatgtttaataac
ttcaaggactataaaaaccgctgtcggggggcgaggaggtccagtttaacgacggtgata
aa
>NODE_60_length_573_cov_18.164049
CACACAAACACTGCAAACATGCTCACACACCGCACAGAGACTCATCACTTAATCTATCAA
TCTCGTTTCTCTTTTCCCCGTCTCGTATGTACCTTCTCCCTACCTTTTCACTCCAGCGCT
CAGCCTCACACACAACCAACATGCTCCACATAATACACACAAGCAAGGAAGCACACACAG
GCACGCACACACAAGGTAGCTTGGTTGGTGGGGGCCATGGCTGCAGCTCTTCTGCGCAGT
CCCAGAGTGGCTCCCGGGGCTCGGCTGCCAGTTGTTTGCCAGCGTCTCCGGGTGGAATTC
ATTCAAATTAAAGCAGTGGAATGAGGCCCGAGTCCCAGAATGCCTCGTCCCTCTCCTTCA
TCAGCATTCCGCCGATGAGAGTAATTAAAGCAGAAATTAATTCTGCTGTAAGCAGAGGAG
CCACAGAATAACTGATATTAGAGGCTGGATGATGAATGCTTGGCATCAAGGGAGGTCTCA
GGGGAGGAAGGGGAAATTCACAGATCTCTTTTTCTTTCTTTCTTTCTTTCTTTCTTTCTT
TCTTTCTTTCTTTCTTTCTTTCTTTCTTTCTTTCTTTCTTTCTTTCTTTCTTTCTTTCTT
CATTTCTCTCTGTCTTCCTGTCTTTTCTTTTCTAACATTTGGCTTTTCCTCTTCTCTCCT
CTCTCTGCCCAATCCTGTTTTTTTGTATTTCTTTGGTTTATGTTGCCGAAACGCATtttt
tccacgtgtttctctctgtgcgtcggcttattactcg
>NODE_61_length_477_cov_11.142558
TGGACTGCCTTAATCCCTACTACCATCCTGTGTTGTGCAAACATGCATGTTGTGGTAAGC
TGTGCAAGCTGAGGTTATATTCGTGCATCAGGTCATTCCTGTAGCGGGCTGGTCCGGGTC
GGCCCACTCCCCTCTGAGAGCCCTCTCATCAAGCCAGCCTCTCCTCTGCCGCCCTCTTCC
CCACAATCCCCATAAACTCTCATAATTGCCACATTAAACTTGAGTTTATTATTTTTCTCC
AGGTGCAGGTGTGCAGATGATATGAGCCCCAGGTTGCATTTACATACAAATTGAAGGTTT
TTATTAATCAGGCAGGCAGCAGGAATCAAACGGCAACACTCCATCAGGCCTTTAAATACA
TTTGGTGACATTTTTACCCGGCATTAGCATGATAGGGCAAGCGGAGTATAATGTACCAAT
GATTGCTTTTCCATTGAAAGCACAAACGGTTTCATTTTTCCTGTCATCTCAAATAAGTGT
TAAAGAGGGTTTGGAGGCTATTGTGCGAGTGCCGTATGCTGGGGACTTGGGACCGCTGAT
GGCCATATTAAATAACCATTAGTGCCTGAGCTTAGATCATTGTGGCATCCGCCTCCTCTG
AATTTATCCTGTGATTTCAAATGAAGGCAAGCTGTGCCAGCTTTCATAAAGTGCTCCAAC
c
>NODE_62_length_445_cov_19.928089
TAAACAAGAGATTGCTGCGACACCCAGTAATCAATATTAGGATGGTTTCAGTACCAAACA
TCATTTGTCTCTGCGACCATTCCTTTGACCAAACGAAGCATTAATTCAAATCATAAATCT
GAGCTGATTTAAATCCGAGGAGAGTGAGGGAGGGAGAGAGGCCCCTGTCTCACTGCCTGC
CCCTAATGATTTATTTTCTACATTTCTGCGAGCGAGAGATTTGTCCATACTCACTGACAG
GTCACCTTCAAACGCCAGTGGCAGACTGTTCATCACCATGCAGACGAGCATCTCATCGCT
GCAAGTAAATATTAAAGGAAAAGAATCCAATTGATTGTGGATGGGGCCGAGAGGCGTCAC
TGCCATATATTTCACTCAGAGAGCTAATGCTGTGGCCCATGCACCCACACCTAGAACTGC
TCCCCCTTGCCAGAATTATGATTCTACCGGGAGCCTGTGTGGCTGGCTGTGGGCTCAAGG
TTACAATTTAAATTGTAAAAAGATAAAACAGTTTCTTATTAGCTCCATTGCCATAGCCTT
GCTGTTGGTACTCACATTTATCTTTATTTCTGTGACCTCGCAGGCTCGTATTCTCTTTTT
TACACactccattctctcggagtgatgac
>NODE_63_length_658_cov_5.679331
TTTAGGTCTGCTAGGATACACAACATTTAATTAGAATGCTGTTATAAAATTGCTAAAAAA
TTAAAGTGGTTTCCTTTTAAAAATGCAGTCATTTGTGTTTTTTATGCGCACCGTTCCAGT
TACCTTTTTTCTTTAATATGGCCCATCATAACAGAAAAAGATCCTGTCATTGACCATTCA
GTATCTTTAGAATACCTTAAGAGATAGAGCTGACGTCAGTAGTCATGAGCTGTCACTGTG
TGCTTCAAAGTTCGCCTCTTTTACTCAGTTTTATGCGCATATCTGAGCCCTCAAGCCCTC
GATCAGCACATCACCTGAGAGAGATACAAGGAAGGAGAGAGAGAGAGTTAGTGAGAATAT
GGCCCTGGCTCCTGATCCATAACAGTCATTGCCTGTTACATACATTTCAGAATTCATTCA
GGCTATGAAGATAATCGAGGTAGTCGACAGTTTCCCCTGCAGCCCAATGGATTTATGATA
GCACTGTCAAGAAAATGAGGCAAAATGACACAGTAGCTGACTTTAGCTGCAAATAATGTG
ATAGGCCGTACAGTGGTGCAGCAGCAGCTGCTGTCATTGCAGGTAATAGCCTATAAAGAA
GCCTGATAGCAATACCTGTCATTTCTTAATGGCTGACTTCACTGAAGAGCTTTTGTGGCC
TTTAACATGAAGATAATAGAAGATACAACAAATTTTACAGCTTTTGCGTTGCATCCATAA
TTTATCTCCAGAGGCCCCCACGCAGCAGTAGCACAACAAGGACAACATGCTCCTAGAGGT
GTGCTGGAGAGAGATGCAGTATGAGCTgcagggtgttggaggccccggctgtactttgca
at
>NODE_64_length_517_cov_7.193424
ATTGTCAGTTACAATATGGAGTTGAGCATCAGTGGCGAAGGCTGCAGTGGCTTGGTGCAA
ACAGACATACCTCCATCTCACTGATGTCAGGCATCAGCTCGGTGATTGGTGGGCATATTG
TTCGACTCCGACACTTTTTTCATCATTAGCCTGCACTGCATGGCAAACGGGCGCCGTGGC
CCCCTTTTTTTTTCTTCCCCTTTCTCCCCCCTTACAGGCGGCAGTATCACAGCTCTGATC
TGTCACCCTTCGCTTGCCTTAATGTGTGAAAGCAAGACGTGTTGCGCCTATTAGCACTTC
TTGGCAAGGCTGGCATGCTGATCCCTCATCCCCGGGGAGCCCGGCAATATGGTGCCGCAT
GGTGACCGCCCGCCAGCCCTGGCTCCCGCTGTCACAACACATCACACATCCCCAGCAACC
AGAGCCGCCGCCTCCTCCGCCACCACACCTCCATCACTGCGGCGGCGTGACTGACAGCAG
CCAGAGCCAGGGGTCCTCTGGGTGGAATTAAAAACTTTTAGAGAGAGCAGGCAGCTAAAG
TGGACTGTATTTTTTAATTATGAGGGATGTGGTTGGGTTTTGGTTCACTGGGAAGAGTCT
GGGTCAAATATAACTTAAATTAAGGGTGAGATCACACATCCAGGATAAccatcctcaccc
tcttcagggttacagtagagttcatgcttcactacagtatc
>NODE_66_length_388_cov_9.755155
CTAATCAACAAGTGTTCTTTTCTTCCACGTAGACCTAATTTCCTGGTCCACACAAACAGA
TTTAGAAAGGTTTACTTTGCTATGGAGGAGGAAGAGATGAGAGGTAGAACTCAGATGAAC
TGTAGCCCTACAGGCTGTGTATCCCTGGTCCTGACAAAGAAAGGAGCCTCAGTAGTTTCG
TGCAGCATCCAGGGATAGAGATTAGCATGGAGCCATCAGCAGCGCTGCAGTCCCTCCCTA
CCCTGCTTCTGCTGTCAGACCGCCTCCTCCCTGCTTGTCAGAAGCTCCGACGAGGAGCTG
TAAAAACCTTTTCCCCTCTCCTTAACAACTGCAAAACAACACGCACACACCCCGGCTGAG
GTGCCTGCTTTTCTGAGGCCTCTGACAGGACGTGCTGCAGGCACAAATTGTAATTCATAA
AGGTTAAGGGGGTCAATGCCTTTTATTACCAGTCTGAGTGCATCCAGCTTGATGGGGCGG
GCATGCAAATGGAATGTCTCAGAGTGTTCTATGCAAGAACTCAGACAGCGAGTGCGTGCG
TGCCTCTGAATGGGAGGAAGTAAAAGGTGGGa
>NODE_67_length_241_cov_20.746887
TTCTCAGTTCTCTTTACCCCAGGAAACAGCACAGCAACCTGTGGCAAACATCTGCGAAAA
TCAAACTGGAACAGCCAGACCATGTGCCTCAAGCAACCTGTGGGAAGCAATGAGGTCCGC
TTCCAATCTCTGTGGGTCAGGTTGTGTGATGTCAGTGATGATGTCACAGCTCCCATTGTT
GACATCATTGTGGAACTGCCATGGAGAGGCCAGCATACGAGTCCAGCTCTGCTGTGAGTG
GGTAGAACAGTTGGCCTTGATGGCAGCGCCCCTGCAGGGAGGGAGAGACGTCTGGGTGCG
GGCGGGCGGATTTGGGGTGGCGGGTGGGGGGAGCGGAGACCCGAACCGTGCCGCCCGCGT
GCCTGCCTGTGTGGGCGCCCTCCACTTTGGCTGCCTGCGCACCTGCCAATTTGCCTGCGT
GCCTG
>NODE_68_length_389_cov_8.161954
CAATAAGGAAGACAGACTTTTATAAAATATGCATCTTTATTTGCTCTATTTCCCCCCAAA
CGCTCTCCTGCTGTAGCTGTACATCCACCACAAGGGGGCGCAGCAGACCAGACTATGCTC
CTGCTGCAGGTTGGCCTATAGCTTGCGCCGGGTAATTATTTTAGCTTTAAGTGCACCTTA
TTTGGTCCCAACATGTTTTAAAATCTTACATCCGACTGCTACTGTAGCGCATATATCCGC
AGATTATTGGCAACGAGTGTCGCAGGATGATGTGTTTGCTGCAGATGCCATTTGAAAATA
TAGGCAGTGTAAGCACTGTAGAATCTAATTATTTCTTTGCAAAACCTAATTAGGCATTAA
AAAAGGTTAACGCCAGCGCCTGAAACGTTTTTGTTTAATAATCCCATTACTGACGGCTCA
TCATGTATAAAATGGTGCAGGAGGACACTAAGTTTCCACTTGTTAAAGGGAATCTCTGAG
AAATAGTCGCAGGTTTTTTGACACTATGTGCGACTTGGAAATTAGGGCTTGTAATTAAAA
CTGCGGAGACTCGGCGCAGCGCACGGAGTAAGa
>NODE_69_length_546_cov_14.450549
TCCTACTTCTGCGAAGTTCACGGCCAAGAATTTCACATGCAGATGATATACAACAAGGAA
AATGGGGGAACAGGATTTCTAGGTGTATCCTGAGTGCTGAATTGGTTTGATTTTGCAAAC
TCATAGCCAAACTCACAACAAAACATGACAAGCCTTTCGAGGTTTAGTGGCTGCCCTCTC
TCTTGCGTCAACCCCGGGGAGAGCAATACTGAACCCAGCGTGGTGCTGCCACCTTTGGCA
GGAGAGCACATGGGACACCCCACTGGCAGTTCCTTAAAACTCTGCCCCTCGCACAATTTG
CGAGACTACCCTGAGACGAGGTCCAGTGCATATGTTGACCATTCGGTTCCCAATTTTTCA
GACTCTGGATACCCCAGTCACCGTTTAGAGCACAGCCCTAGGGGCATTATCATTGGAGCC
AATCTTTCTGGAGCCGGCATGCCACCCGTCACTGATCAACTGGCATCAAGAGCTAACCAA
CATGGCGGGATTGGAAGGTATCGTGACTTCCCTGGCTGCAGAGACAACAGAAGCCATACT
TTTTTCACAAGTTATCAGGAGCAGGCCCACGCCTCCGCCGACGCATCCCGAGAGCTCGGC
AGCCAGATGATGCTGGGGCTACCTGGCGACCTCCTCACCCGGACTCACCCCTATGGCCAA
GCCATCAGCCCCAAGGGAAACAGCCAGCAGCTTGTCACACAGTTCCTGGGTCTGTACAAA
CCCCTGAACa
>NODE_70_length_412_cov_10.648058
GTTACTGTTTAAGTTGGTTTAAGGTTACAGCTCTCTCCAGGCTGCAGGCAGGCTGTGTGT
GTGTGCGTGTGACTGTGTTGGCTTGGCTTGTGGTTGGGAGGGCTGGGGGGGTCGAACTCA
ATCTATATGATGCAGGGCCTCGGTCCTTTGGGGATACAGCAGAGGGACAGCACCAATTTT
TAGCCCATCAGCCGTCCAATTTTTCTCCTTTTCATACCTGCTGTAGTAAATGAGAAACAA
ATTAAATTTCACCCCACTATCTCCACAGAAACCATTTAAATCCTTTATGGAAACCAAATT
GTCCCCAGACAAATCGCCCCTGGTTCTGTGGAAATACACTATGGCGCTGCAACCGAAATA
AATTTGTGTCACTCTGGATATGGCATTGTCTGTAATGCCATTCATTGGAGGATCCTGGTG
AAAGAGAGAGGGAAATAAAATAAGGGGCACTTTTGGAGGAACAAAAGGGGTGAAAAAGAC
CCCAGCTCCCCATTCTCTTTTTTTTCTCTCTCTCTTTTTTTTTTTTACTCTCCCCTCCAT
CTCTCTCTGTCTTTCCTTCCTTCTCCCTTGCGCCCACTTTTCCCCTGCGTGGTGTT
>NODE_71_length_558_cov_5.390681
GAGTCTTTGTGTGCACACAGCCACTCATCTGTGAGTGCTCTGCTGGAGCTTTGCTCGAGT
GCTGTCAACGTCTGCTCGCTGTGATATGTGTATGATTGAGAGTGTCGAGTATGTATGTGT
GTCTTGTCTGTGTTCTTGTCAGCGGCTGCCGCAGGCACTCATGCGTCGCCTCCGCACCAC
GACACACACCAGACACTGTTCTCTTGTTCCCCAGATCTTCTTCTGACCTTTCCACCTTCC
TCTCCCCCTCCCACACTAACACACACACAACACTCTACTGAATCCATGTTTTTCCCTTCT
AGCTGGACAGCTCTCAGTCCCTGCTCTGTCTCTCTGCCATCCTCCACTGTCCCGCATTCC
TCTCTCTCTCACTCTCCCTCTCTTTCTTACTCTCTCTCTCTGGCTCAGACCCCGAGGCAG
CTTGTTAGTGGGGAACTAAATATTGATTTGGCGGGCCTGTCGATGCCGGGAGAATGAGCT
AGTGTCCACCAGAGACCTCGGCACCGGCAGCCTGCTATCGACGTTTTCCGTGGGCAGAAC
AGGGGTGGTGGAGGGGGGGCTGGAGCTGGTGTGCAGAGTGGAGGAGGAGAAGAGCGGAGT
ATGACAAGGCTGAGACTCGCCCCCAGGTCCCTGTGGGGACCGCTGGGACCACCGCAGTCA
TCCCCCTTCACTGAAACAGACTTTTTCTATCCCCTTTCAAGTCCATCTTGTTTTGTTTTT
TGTTTATTTATTtatttataat
>NODE_72_length_469_cov_16.049040
TAATTAACTTCTACAGTTTGAGTGAAGCTAACGAGATGCGAACAGGCATCAGAGGAAGGC
CAGGCTCTACAGGTGATAACCCTATTTGGCAGTGACATTTTTTAGTGTAAAGTCACAGTG
GCGGTGATGAGATCAAAGGCAGAGAGTCCCCCATTGGGTCCAATTAGAACTATAGCATTG
TACAGGGAAGTGGTGGCAGGGGGGAGAGAGGGGAGTGGGTGGTTGGGGGAGAGGAGGGAA
AAAAATGTTGAGTTATGATATTCATAATCTATGCAGAGAGGCCTTTCCAGTACAGGTCTT
CTCCCCATAGCTGTGATCTTTTCAATTTACATCAAGGGAAGATGGTCGGGGATGAAAGCA
GGGCATCCAAGGCGCACAGCCCACAGAGGGCAGACATGGGGCCTCATTAAGGCCCAGCCC
AGCCAGCCCCAAACAGGGTTTGAAGTGCGTCACATAAAGAGCATGGGGTCAAAGGTCAGA
CATAGAACAGATCTCCATTTAACTCTCCAGCTGGAGATGGTAATTAGCAGGTGCAATGAT
GATCCCTGCCTGACTGTAAGGGATGATACCACTATAGGTGACACCAGGCATCTGTGTgaa
tgtgtgtgggcacccgagaacgtcttcgcacacatggtgccttgacacgttga
>NODE_73_length_375_cov_17.906666
ATTCCTCACCTTATTCCCAATGTCATTCATTTGCCACTGAAGGTAACAAGCCTTTTCCAC
TCGGTGCTCTGTAACGGCAGACCTTTAATAGCCATTTCCCGGTGTGGTGAGGGGAGAGAG
GGGGAACATGTTTATTTGTGTGTCTGCACATGCTTCTCCAGCGATTCTCTCTGCTCCACT
CACCCAGCTGCTGGCTGGAGGAGTGATTCATGGGCCTGACAGATGCCTGGTGCAGCTGGA
TCTGTCCTTGATCATCCCAAAAGCCTGGACAGCACTGTCATTCACCATTGCCCAAATTAT
CTCTGTATTGACTGCAGAACCCTCTGTGACAGCGCCGTAATGGCTAATTACCCAGGATGC
TTTGGGTACTTTTAAACCCCAGAGTGTTCTCTTGCTGTCTTGCCATGCGGCTGCTGCTGC
TACCGTGTCGTGTCGTTCTGAGGGCCACTGTTTTCTCTGGCCCCACCTGAGCTCCACAGT
CTGAGCATCCCAGAGCAAAACGTCAAGAGGAACAAAGGCATAATGTTCTCTTTTCCCTGA
ATTATACAGCAAAGTAACc
>NODE_74_length_480_cov_35.887501
CTTACTAGTAGTCCTCTGCTCAGCTCAGAGTTTAACCCAGTCCAGTCCTTAATGATCTAT
CTGTCTGCCACCCGCACAATGGCCCACACCGCTGTTCGCTTTCATTTACAGAGTGCCAGT
CTCTGAACTCCCCTCATCAGCCCTTTGTTCCTGGCTGTTTCATGTTTTTTGGGGAGTTGA
ATGGCATAGCTGTGTATGGGATACTTTTGAGCGAGTGGTTTAGAGAGACAGCTAGAGCAG
GAATTTTCCAGTGCAATACATTATGAAGATTTCACTTTCTGCCTTTGATTCTGCACTGAC
AGTTATCCTTCAGCCCTCCTTTAAAGTCCCACTTTCAATCCCTAATGGCTGTCATGTCGC
TGCGCTCTCTGGACTCTTACTCAAAGTGTCATTGGCATAATGGTCGGCAGCCGTTGGCCT
CTTTTGATCATCCATGCTGTGTGCGAGAGCAACTGGAGCTGAAACACTGAGGTGTATGAG
GTGTCTGTGTGTGCGTGCACTGCTTGCGCCTCTGCTCGGCTGCCACTCCCAGGCAGAGCT
CCACGACCGGAAATCTAAAATTCACTTTCAAATAGTTTTCCTCCTGTTCTTGGTGCCTAA
TAGCCAGGCAGTGGAAAGTATGTGTGACTGTGTGTATGTGTGTGTGTGTGTGTGTGTGTG
TGTG
>NODE_75_length_491_cov_8.435845
CGGCTGGGCCCAGTTGGGGAGCAGCTCCTTATTCATTCATGAGAGAAGCACCGGATAAAT
AAAAAGGTTCATTACTGTGCTAAAGTGTTACTAATGACATGTACCTGCCACTGAGCACCT
CCGAAAATCTAATGTGACACACTAGAATGGAAAATCTATTCTGCTGCACCAAGGCCTCCA
ATGGTGCTAGCACATACTCTATGGAAATTTCTCTCCGCTTGCCCTCCAATTGTGTCTCTC
TAAAACCAATATTTACAATCCCATAGCCATTATGTCCTACTACGCCCTCTGCGCCTGCTG
TTGCGACCTCCATATTAGCTGAAAATTGGACTTTGCAAACTTAGCAGGGGAGAAGAAGAC
TCTTCTCGTAGATGAGAGGGGGCAGCACCAGGGGGACTCAGCGTGAGGTGTGGGGTGCTT
CTCGACTCCCCGCTGCATGCCCCCAACCCGAAAGCGACAACACCCAGCAAATGCTAAACA
AAAATACGGCAAATCTCACACTGCTGCATTCCATCATTCGGTCTCTTCAAGTGCATACTA
ATGAAATGCTAATAAAACATTAACGGACGTCAGACTTTACATTAAAGCCGCACTGAAAAT
TTCCTACTTGAGATATGAGTTCtcttttgccaccaaaatatgtcacttgatcgcgtacat
tcagccactggttca
>NODE_76_length_377_cov_7.981432
CAGATGTCCAGTCTCTCCCTACAGTGCAAGATCCCGCTCCCACCGGGCAAGCACAAAGTC
ACCCAGTCAACCACGCATTAAAGAGAGGCAGCTGCCAGAGCATTAGTGTCCAAACCCTAA
GTAGAGAGGCAGACATAAACAACCATGACAGTTGGTTTTTGGGATGCGAGGAACACTGAT
TGACAGTGCTCTGTCGGCCGGATTAGAGACGTTCATTTCGTCCTGAACTCAATTATATTT
TACAAAGGCTGACATCCCCAGTTAATTGCAGCCTTTCCACATGAGGGAATTATTTGCACT
TCTCAATTCCCTGGCCATGTGTACTCTGTTCCGCATGTACAGGCTTCATCTAATATGTGG
AAATATTGCAAATTAGATCAGAAAAAAAAAGGAAAGGGAAAGAAGAATCTGGGAAAAGAA
AAAAAAACTTAGGGAAGTGTCGAGGGGCAAAAAAGCAGTGAAATACTGGTACGACTTCAA
GAGAGAAGCGTCTGGGTGAGTAGTCTGCCTCGGTCTCTCAAGTGTGTCTGGATCTTAGCT
CTGAGACAGCTTAGTTCAGAg
>NODE_82_length_578_cov_3.737024
TGATGAGGAGATGGTGGACGGATGAGGGAGGTAGAGGCTGGGGGACGATCACGGAGGGAG
AGTGGAAGGAGGGAGAAAAGGGGGAGTGAATGGAAAGGAAGGGGTGAGTCAGAGGGAGCT
GATGAGCCTCCTCCACCTCACGACTTCCTGAACAACCAACTCCAGCAGCCCACCTTCTTC
TTCTTCTTCCTCTTTTCTTGCTCCATTTCTTGCTGCTTCACCTCCAGTTCTTGGAGCTCG
TCCTGCAGCTTCGTCTTGTCTTCCCGCAGCTCTTTGTTTCTGTCATCTGTCTCTGTTTTC
TGCTGCCTCAGTTCTTTGTTTTCCTTCTGCAGATCTTCAATCTTCACCTCCTTTTCTGAC
ATTTCTTGCTCTAATTCTTTGTTCTTCTCCTGGAGTCCGTTATTCTCTTCTTCTAGTTTG
TTTTTTTCTTTTTCCAGTTCGTCTATCTTTCCCTGGACTTCAATTTTCTCTTGCTCCAGT
ATCTTGCTTTTGTCCTCCATCTCCAGTTTCTTCATGTCTTTTTTCACCTTTTTCTTCTCC
TCTTTTATTTTCAGATAAGCCTCCTTCATTTTCTCTTTCACCTCGTCCAGTTCTTTCTGT
TTCTCATCCACAATCTTTCTCTGTTGCTCAACTGCTGCCTTCTCTGTCTTGACTTCTACA
TTCTGAGCTTCTAGAACTTTCACAGTCTGCTCcagttccttcttctcagcgtgaagctct
ctcttggtcttttctgatgcctctttctcttcctgcagtcct
>NODE_83_length_585_cov_9.687180
CGGCCCTATCAGCTTTAGACAGTCTATGTACCTTTTGCAGGCAAACAAAAGCATTAGGCC
AAATCCTCATGTTTACTCATGCTGCCATCAGCAATCCTGTCTATTGACAAAAGATGAACA
TTTTCTCTCAAGTAACATAACTGGGCTTTTGTCCCCTCACTAAAAGTACACTGACGGCAA
CACAATGGAACAGAAAAGAGGCATCGGGAGAGAAAGAGACATCTTAAGTGGAGCAATGGC
CCAAACAATTAAGAGCAAGGTACATGGAAAAAAAATTGAAAGCTCCTCTTTTTCCCCCCT
CACTTTGCATTGTCGATTTGAAATCCCTCTCTTTCTCTTCTTGGAGGGCTGCCTGTAATG
GAGCTAATCTGCCGTCGTTTGTCCGAGCCACAGGAGTTTTGTCAATAACAATCAGCGTTT
GGAAAGTGTAATTAAGGCCGAGGCTTTTCATTAGGAAGAAGGGAGGGGGCCGTCTCCAGG
GACGGGCATGCCAATTAGAAACTCAGGCACGCGTCGCCGGGTAATTTCAGGGAAAGGAGG
GGAAAAAAACCCAGGACTTCTTTAGATTGGAGAGGGACCCTGCTGCTCTTTCAGAGGAGA
GGAGGAGAGGCTTAATGGCATAATAATCAGACAGGGGTCCCAGGCAGAGAAGGCAGGAGG
ACGGAGGGACTTTTTGGGGGAGGTGAAAGCCTTCCAAAATGATAAAAGAAACACATGCAG
GATTGCTAGAGGAAAAtggaggcagtaaatagcgggatgtagagccctt
>NODE_84_length_481_cov_10.068607
CGCGCGAGAGAGGCAATGAAAGTGAGTGGATATGACTGACAGTCAGAGGATTCATCACAG
GTAAAGAGTGAAGGCTCTGGCCACAGAGGGACCTGGTGAGAAAGCTAACAGATCGCAATC
TGAGTTTTCACTCTGCGCCGCGGCTAACAGCTAGCAGCTACCCTGTCACCGCTGCCTAAA
CAAGCCCAGTGTTTTCATCTCCATATACACAACGCGGCACTCTGTCTTTTCTTCTGATGG
AGATAAGATGTATAAATTATGAGCAGCTGACAAAGTCTACTCCAGCGCCCCCGGCGTCTC
ATCAATCACTAGCCTGTGTGTCAGCAGGTAACTGACGTGGCCCCCGGAGGCACAGCCCCC
TCTTTAGGTGTGTGAGTGTTTTTGTGTGCAAAAAAGTGTGTGTTTGCTACCGTGCAAATT
GAGCTTTTGTGCACGTCTGAGCATCGTGTCTGTGTGTATGTGAGAGGTTGTGTGAACAGC
TGATTCAGTCTTAACTCCGCGCTGTAAGAGACAAAAAAGAAAATGAAATACATACAACCC
GCACACACCAGCTACTCAAAAACAACACCTGAGTATGTGTGTGAACTCAAGGTTTTACTG
TTATACCTTGGGGTTATCTGATGTACTGAtatactccaaagagaaagctaaatgctagaa
agaag
>NODE_86_length_451_cov_20.523281
GAGACCATGTTCTTAATGCTTTTCTTTCTTTTTTGATTGCTCGTTATTTCCTGCCGTTTT
CCCAAACTTCAGCGCAGTAAGATTTCTTTCTTGTTTACACAGAAATCTTCCATCCCGGGT
CTCTGTTGGAGTATTAGGGGTACCAGCTTTCAGCATTCTGGTGGGCCCAGCGGCCCCACA
GCGACAAGCCCCTATGCTCTTTATTTGGCACGTAGCCTGGAGGTGTCAGAAATATCGACA
CGCTTTCACGTGACGGAGACTTTGCCAGCCGTTTTCCCCCCTTTCTTAAGCCCGGCATTC
TGTCTGCCCAGCCAGGTATTGTAGGGCCCCGTGAAGGCCCTGTGAATAGTGTCAAACTTG
ATAGTTCTCATTTCGCTTCCTGTACATGGCAGAAGAAAAAGTGCCCACCGTGTGGGTTTT
CCTTTTGTGATGGCCCTCTCTAGTCTTCCTGGGAACACACCACATTCCAGCCACAATCAT
TCCCTTTGTGAATCTAGGGATTGTGGGTGAGCCTGTTATGCCGATAACCCTCCTAGCTTT
CAGTGTAATGCATGCGAGTATCATAGAAGTCTAGACTCGTATTTTTTGCAAACAATGCCA
AATAATGAgcagagtgttttcagtgatttggcagg
>NODE_87_length_640_cov_18.767187
CACTTTGAGGCTGCACATAGAGTGCATGTGTTCTACTTAATGCTTGTGTTCATGCGAAAA
GATTTCTGAACCAGCTGGAGTTTTGTGGTCCTCCCCATTGGTCATTGGGTTGCAGGCCTG
GTTCAGTCAGAGGTGATTGAATAGAAATATTGTTTTTTTTTTCTTTTTTGGGGGGGTGGA
GGGCATACTGATGAAAGGTTGATTGATATGGTGTCAGGCGCTCTGTGATGGATTAAATTG
TGTGTGCAGACATTGTGGCCCTGGCCAGTCATGGCTGTTGCTGCCTTTTCCGCCAGCCAC
TGCTGCGGCAGCTTTAAGAAAATTTGATTTTCGCAGCTCAGAAACACACGGCAGCCCCTT
TCTCTCCGCTGCCTGACTTCCATTTAGTTTGAGAGTGCACAAGTGATTCTTTATTGGATG
AAATCTGCGCCGGATTGGATAAAGTGTTAGAGCGCTGAGCCATCTATCACTATCACCGCC
CCAGCTCCAGTTTCATTTTAAAAGAAAAGAATGAAAGCAGAAAAAACAGAAAGAAGAAGA
AGAAAAACAGACAGCCATAGGATGTTGGAGATTTGAAAATTAACTGTGGCAAGGAAAAAA
AAGATCTATCCTCCAACCACTAAGCCTGTTTCCTCTGTTGGAGGATACCAAGCTTTTCTC
TGTAGAGATGCCCCCGTGACTCACTAGTCTCTCAAGCTCTCCTGTCTCTCTGCTCtcata
atgtctgctgaccagctcaagcccacacctgttcgcaccctgctctttatgtctagctcg
tttaacattgcactttgcttttttttctctccgtatgtggtcct
>NODE_88_length_387_cov_10.555555
TGTAAGAGCCTGTGTGACTGGATGTTTGACTGTTTGCAGTGATTACAGGGGCCTGCGGGC
CTGGCGACGGCTCTGTGGCTGGGACAGGGAGCTTCTCCCTGGGCAAGGAGATACGCCTGT
CTGCCCCTTCTGCTGGAGCTACAGGGACCAGGATGTCAGGAGGGAGAGTGCTCCCTGTGA
GCGCTCTCCCTCTCTCTCTTTCACTCTCTTTCACTCTCTGTCTCTTCCCGTATGTGTCTC
TCTCCCTCTCATTCCCGGTCTTGCTGGGTCTGTACTATTGCAGTGCTTGCAGATGTGCAC
AAACAAGGGAGGATTAAAGCAAAACGAATCTAAACAGACAAATGGAATTAGAGTGATGGG
TGTCGGTGGGCTGGTTCACAGTGATAAACATAATGATGCTCAGTATGTGTGTGTGTGAGT
GTGTGTGTTCCTGTGTCTGGGGGATTATCAGTGGTTAGGTGTGTGGTGTGTATGGCTGGG
TGACTGCTTCTGGGTTTCTTTGTGTGTTTGCCTATCTGTCTATGTTTTTGTAATTATGTG
TGTGTATATTTACTCTGTCTCTAGTTGTGTg
>NODE_89_length_585_cov_9.331624
CTCATGACAGCTGAATGGACACAGAGGGAAAGTTTGGTTCTGTTTCTCGCTCTTCCTTAT
CTGCCTCTTACAACAGAAAAAACAAGCAAATCCCATGCACTTGGGGGGGAAAAACGACAC
GCAACAATAGCATCCACCAATAGCGCTGTCAAACAACGCCATCTCTCTCGGATGTTAAAA
GCTTTAAGAGCTGAGGCCTCTGTGACATCCATAGCCTCTGGATGTCAAAGATGGTTGAAG
ACTTGAGAGCAGGCCTCTGTTTTAAAAATACTGTGTGTGGGTGTGTGAGTGCGCACGTCT
CGGAGCAGCAAAAGTGACATTTGAGGGGCACTTTACAGAAGGCAGCGGTTGCTAGGGATC
TTCTGTATCACCTAAAGAGCCTTTGTCAGTCATTGGAAAGCTGTCACCTTTCGGGGGGCC
GATACGGTAGGGGGAGCCGGCTGACAGGTAGGAATTAATGAGAGGTGTATGACAGCAGAC
CTCAGTGCTCTTGTGTATGAGTGTGTGTGTGTGTTTGAGAGTGTGTCCACATGCGTGTGA
GTGAGGTCCTTTGTCTCAAGAGGATGAACCACCTTCTTTGTCATCCTGATGGGGGAAGAA
GAGGAAGAATAATGTTAGAGAGACACAGAAAGAAGATTTTTTTCAGTATTCTGGGACAGA
CAAACCTTTCAGATTTTTGATTATTTTCTCATTTGACTGCATGATTTGTTTGtataatga
aagcactagtcagcagagcaatccaatttcaactataccgacgtgtgag
>NODE_90_length_775_cov_16.772903
ACATTAAGTTTGATATGTCTTTGGTTCAACTGGACCTTGACTTCTAGCCATTGGCGACAT
CTCCTTGTTCCACTATTGCCAATTTGGGACAGAGAACCACAACCTCGCCCAGAAAATTAA
CACGCTGCTGGCAACCGTCACCTCCAGCTGCTGCAGCTGAGGTGTTTCCAGGTGCAGAAT
ACAGAGGCGTTTGTCCCAGATGTGCACCTGGATGTTAGTCTCAGTCCCTGTGGCATTCTG
GTTGAGGAGACTAAAAGGCAGGCAGCTTATCCCTTGTTCTGGCAGGGCACCTAAGTAAGA
TTCTTTTTTCTCAATTCTCCCCAGACACACCATCCTGAGAAGCCACTTTTTCCTACCACA
GGAAGCCCAAGAGAACACTATAGGTAGCAGTCTGACAGGCAAACTGAACCCTGGCCTTTT
ATATCCTGCCAGGTTTGAGAAGTTGGACATCACCCCTAAAAGCGCCCAGAAGATTAAGCC
CGTTCTGGAGCGCTGGATGGCCGAGGCTGAAGCCCGCCACCGATCCGGCATGCAGAACCT
GACTGAGTTTATCGGCAGCGAGCCTTCGAAAAAACGCAAGCGGAGGACCTCTTTCACCCC
GCAGGCGCTCGAGATCCTCAACAGCCACTTTGAGAAGAACACACACCCCTCCGGACAGGA
AATGACGGAAATAGCCGAGAAACTGAACTATGACAGGGAGGTGGTGCGCGTCTGGTTCTG
CAACAAGAGGCAAGCCTTGAAAAACACAATAAAGCGTTTGAAACAGCCCGACATCGGCGC
GGCTGCACCAATGGACCCCCTCACTGATTCTCTAGAGGAGCTGCCCAAATGAACGAGCTC
TCCGGCAAAACAGTGGAGTGGAAAAGTGGCAGCCATTAAAAACAACAAAGGTGGATGAAC
TCCTCTTGAAATGAGAACTGAGACGTGTTCCCAAGTCACCTGGATGGACAGTCCTGAGa
>NODE_91_length_450_cov_11.251111
AGCATTAGTGAGAGATAATACATGAATGATACAATGCAACATTAAACATGTCCAGAATAA
TGCACTTTAATTGACAGCTGAGAAAAAAAACTATGAATTTATCATTAAAAGTTAATTGAG
AGGGGAGCTTAAAAAGGTCAAACAAGTCACTCCATTCGAGGAGGGCATAAGGGGGTTAGC
TTTTAACTTAGCATTTTTATTGACTCTGGCAAAACAAAATGAGCGGGCTCTGTAGGATTG
TGCACTCTGCATTGGCCATTCAGGCCTTCAGAGCCCCATTGTAGTACTTTGAAGAGAATG
AAAGGAAACCCCACTGGTGGAAATGCAGTGGAACAGCCCCACAACAGGCCACAACTGTTC
CCTTATGCATGAAAGGCAGGGACATAAAAGACAAGATGGACTTCTGAGGTAGGGCCAAAA
ACAAAGGCAACAAAAGTGCTGATCACGAGGGGATGACACGACTCGTCTCGGCAGAAGGAG
CAGGGAGAAAAGGGGCAGGGGACAATAGCACTCCCAGCCAAATGACATGTTGGAGAATTG
AAAAATCCACACAAGAAGTGTCTTCTCAATTCACTAAACCCACAAGAGCTGGGTGACTGT
CGGCTGGACCTTGGTCAAACTGagagggggtggg
>NODE_92_length_519_cov_11.296724
CCTCTTTGCATGAGATCAGTTTTGAAAACTATAAATTTTACCCAGCCGAAAATTGTCTGG
CAATTAAAGCGTATTGTGTGTAATAAGCAGTGTCTCTATTGGGTGTTTAGCTTTATCGAG
CCTGTCTGGAGATGGAACTCATACCTGCTGCTCTGTGAATTGCAGCACATAAAAGATGGA
CTGAATATGTTCCCGGGGAATATTGCCCTCTCCAAAAGACCAATCCGTCTTGCTTAGGGA
GGCAATCTTAGGTGCGGTAGATAAACTAATATTTGTGTATAACCTCAGTCAGACAATACA
AATGATCGGATGATTTTTCATCTCCTTATGCATACAGGGAAATATGAAAAATTGAGGTTT
AGGAATATTTGCAGGGTCTGCGAGGCGGCTGGCTGGGCCGCTGAGTGCCCTGGGCCACGC
TCCTCACCAACGACTGCAGAGTGAAGAGTGATGAGAATATTATACCCGTCTGTTTCCCGT
CACTCCCCATCCTCCCCTCCCACCTTCTTCATTCTCTCCTCTCACCACACTAATTCATAT
GGCCACAAGATGGAGAGAGAGGGAGCGAGCGGGATAAAATGAGAGGTAGAGCACGGCGCT
GGCTGCCCCTTTGGTTTGCTGTctttgactttcgccgtctgtccaccatccatgattgac
agtcacgctgacataaatctcctggttgtcttgctgcacttta
>NODE_93_length_427_cov_8.100702
ACTATTAAACAGCTTCTCTTCAGTGCTACACCTGAGCTGTGACATTGTTATATTCCTTCT
TTTTATCTTCGTAAAATGTGTCTAGGTTCATAAGTTCACTCAGAAAGAGAAGCTAACGCG
CAGAGGTGGTGCAAACCCCTGCAGAAAGATGCCTCTCTGCCTCTCACTGGCATTTGCATA
TTAGAGTGTTTTCTGGGGAAAATGAGCTGTAGAAATTAATTCAGGATTAATTGGTGCCTT
TATCTCGTTAGGACAATCTAATTTAGGGGATGATGGAATTGTTTAGACTCCCTTTTGCAT
AATTGGATTGCGGTGAATGGCTGTCATTACCGTCTTTTTAGCATCGTCTGTGGGCCCCCT
CTCTCTCTTGCAGGCCCCAGCCTCATAAAGAGCGATCATGTGTTACACCAGTGTTTTGCT
AACCCCTGGAACACACCGACCATGCTGCAAAAGGCAAGCATGTGGCTAACTGTGCAACAG
TGATTAACTCTCTTTTCAGAGCCATTAGCATTACAGCAAGAGGCACAGTGTTGAGGAGAT
TTCACATGATCACGTAGGCATGTGGCTAACAACACagcgatcatcgactgttagacacag
cgatttgtttt
>NODE_94_length_462_cov_15.365801
TAAATCAGTGGTGCTTATGGAAGCACTACAGAACAGGGTCCCTGGATTTGTATCCCCTGT
GTTTGCTATTAGGAAACCATTACAGCCACATTTTCCTCCTTCAAACAAAAATGATCAAAT
CTAATACTGGCAAGATTAGAGAGATAAAGGGAGAAAGGGCTGGTGGAGCTGTTCAACACA
GTCCCCTATCTAAACAATATGCTCTAAACTCAATAAAAACAGGGCTTTTTGCTGGTGACA
CCATTATCCATCTGTTTGGACAAAATTGCTGTATCATGGTATAAATCTGCGATACAAGTG
ACATATCCTCTAAAATAAAAGGGAACATTAACTGCTCTATCTTCTAGAGGCCATGGGACT
AGCTGGCTATAAGCTCAGTCAAGTGTGATGGCAGTTATACTGTGTTTTACTAGACTGCAG
ACAATTATACTTTGCTCCTCTCCGCTAAGAAGACAAACTGCCATGGCTTCAACTGAAATG
ATTTCAAATAGATTTTCCAAAATGTCTGTCGCCAGATTGCTTCCATACATTATTTCACTT
AAATGGAGAGAAAAAAAGAGGGAGCAAATCCACAAATCAATCACAACAGCCCACTTTACC
AGATGGAAAGACGAGAGCTTTCAGTGTGTGTGTGTGCGTGTGTGCg
>NODE_95_length_510_cov_9.958823
TAAGAAGAGAGTCAGTCAAAGAGAGGCAGAGGGAGAGTGAGAGCGAACGGGGCTCATTTT
AAGAGGGCACACTATGTTCGGCCCCCTGTCTCTTAATCCTGGGCGTTTGTCGCAGCTAAT
TATGGTGGACAAGCCTCTTTATCGAACCTGCTCCTGCCATCAGCATTAGGATGCATGAGC
TGCGCCTGTTGTTTTAAACGCTCTCATTAACCACACAAATCAGTGCTGTTGACAGAGTGC
TTTTGAATTAAGCGTCTCGCCCCCACCGCCGCGCGCCAATGCTTGCAGGGCCCAGGACAA
GGAGCAATTTATAACACCATTAGCCACACTCGCCGAGGTTACAGGCATCAAAATTGTTCC
CGTCTAATTATTCTTAATGGATACAGGGAGGGAGCGACGCTCAGGACAGCTTTTTCATTA
GCCCTCAATCAAGAGGGTCGGGGGAGAGAGGGGTGGGCCAAATGTACTGCTCAGGCAAAC
GGGAAATCAAAAATAATCGTGTTTGCTTTTTTCATAATACAACACGAATGCATAGATGGA
GGGAGGTGGTGGAGGGAGGGTGGGTGAAGAGATGCGGAAAGAAAGAAGAAGCTCTGCTCT
TGACATTAGAAAAATTCTTACTGTTGTCTAGTGAAGACACACATATACTGAGAAGTGACA
GTTCATTTGCTTTTACTGTcttgtcgactaatgg
>NODE_96_length_404_cov_17.190594
GTTTTAAAGAAACTGTGACCTTTTTTTAGTCATTTTTCATCTCATTAGATACAGTTGCAA
CTGTGGGAGTTGACACAGTGGGCAGCAAAGTTTACTTTTTAAAAAAAAAATAAAATAAAT
AAAGACAGAAAGAGGAGAACGAGAAGGAACGGAGAGGAGTAGAGTCTGGGATACAAGCAC
AAGCGCCATGGCAACACATAGAAAGAGGAAGAAAAGAGTTACCCATAAGTAGCCGCCGTT
TCACCCGCTTGTCCACATCAGCTACTGACGTGGCATTGAACTCAGAGCTCTCAATTGCAG
CCTCATCTTTCTCTAAAACACAAGTGACAAGGGGACAAACAGTGAGCAGCAGGTTAATGA
GAAGCCCAAATGACCAGACCTTCAGCCCCTCTTGGCGTTTGAGCAAAAAACCAAAGCCAA
GAAGCAAGAAGCGATGAAGAAGTGCCAAAATCCCTGTTAGAGTGTTAATCCCCAAACAAA
TGATAAATCCCCCAAAGCAAATCAAAAGAACAAAACAAAATAAAATAAATGAAAATGATC
AGTATCAGTGTGTAGCTTACAAAATGAAGCGGTAGgtaggtaggtagg
>NODE_97_length_586_cov_13.912970
TCCTGTTTAAGAGGTGGATAGAACAGAGAAGAGATGGATGGGAGGAAGAGCCAGGGAGGA
TGACCGGATCGGGCCAGCGCCCCCCCCGCCGGATCGGGCTGTGAGCTCATCCTCCCACTC
CTAACCCACCCCCTCCCGAAGGAGGAAGGTGGGAGGAGGGAGAGAGAGAGAGAGAAAAAA
AAGGAAAAATTAATTTCTGATTTTGATATCGATGGTCATGCGTTCTGGAGTTAAGAGAGC
CCGTCTTCCGATGGCACTGGCTGGGTTAGGTTTGTTGAGATTATCACAGTGACTCCCCCC
TGCTTCATCCGTCGACTGGGCAGGATTAGCGGGGAGCCAGAGGCAGTGCACTGGCCGACG
CACGTCATCCGCGACTCTCCGTTCCTGCATGACCTCTTGGTTTGTTTTTTCTGTCTTATA
ATGTACCATTCGGGTGTAATGTATGTGACTTTTAGGTTCTGTGGATCCAGTGCAGGTATT
TTTCTGAAGTTAGGGTTGAGTCCTTTGGCCTGGATTATATAAAAGTCCAGTCTCCTCTGG
AGATTTTATTATTTTGCTTGGGGCTCCAGGAGCCTTAGGGTTAGGGTTAGGAGAAGAATT
AGGGTTAGGCTTAAAATTAGGTTTTAAGGTTAAATTTAAGATTAAGGTTAGGGTTAGGAT
TAAGGTTAGGGTTAGGTTTAGAATTAGGATTAAGGTTAGGGTTAGGGTTAGAATAATGGT
TAGGGTTAGAATTAGAGTTAAGGTTAGGGTTAGGTTTAGAATTAAGGTTa
>NODE_98_length_383_cov_11.342036
ATAACATTTATAACTGCCCTTACTTAACAGACTCAAAGGAGTGGCCCTCTTTCTGCAAAG
GACATACTGCTGGACATGACTGGAATAGAGGAAGTTCTGTATATGGCAGAATATAGGTTA
TATCCCATAGGACCAGAAACAACCATATTTATTTCAGTCATCTCTTTAGTTAGTCCCTTT
GCTTTTAGCCCACATCTATATGGCAATCATCTCCACCAAAAACACGGAGCCATTATAATC
CCATCCCTCCTGCCCACACACACAGAGTCCCCCAGCCTTGCGGAAGGCCCGACTTACTCT
GATAGGATGTACGGATCCTTTTCTTTGAATCTGAATAAAAGTTAGACAGGCCACGCATGC
AAAACTCTGTCAGGCAGGCCCGCATGCCCACACCAGCAGCCACAGAGTTACCAAAAGGTG
GAAGGAGGAGGAGGAGAAGAGGGAAGGAATGAGTGGTAAATAGGATGGTGGGGTAGGAAT
AAAGAGTGAGAAGTGTAGGTGAGGATTGAAGGCAAGGAGAGAGGTGAGAGGACAGAGAGA
TGGGAATGAAAGAGAGAGATAGTAATa
>NODE_103_length_452_cov_19.254425
CGTAATGCTGCATTGCCAGGGGATCAGGGCAACTCGGGGCACTGCCGGGGGACAAGACAG
AGCTATCATGTCGCCCATCCTTCTGACAGGCGCACCCGTTTGATGGAGGGGCTCTCGCGC
TCGTCCAGGGCGGGCCGGGCCAGTCCCAGAGGTGAGTGGAACTCATTCCTGTGCTCATCG
CGGTCGCTGCCCTCATGGGAGCTGCTACAACTGCTCAGGCTATCAACAGGGGAGCGTCCC
GAGTCCTGGCGGGACGAGGGGTTCTGGGGAGGTGGTACCCCACCACCGTAGCCCCCCGGT
GTGCTGCTGGTGCGATCTCTAGGAGGAGAAACAGGTTCGGACTTGATGTGCAGGCTTTGA
GCAGAGGGCAGGGAGAGATTTGAACCCTGACATAAGTGAGAGCTAGAGCAATTTCTGTTG
GAAGGAGAGGAAACGCAAGAGGTTACAGAGTTACAGAGCAAGAAACAAAGTGACTCGCAT
GCAAGTAAGCATACACACACACTTGTGAGGTGTCATTTGTGTTCAAGTGAAGATTAAAAA
CAGTAAAAGAGTCTTAGATATCTGAGTGTGGTATctcaaaaaaacaaaaaacgtatgtgt
tacatcatgcatttgccaacaacacctcaaagtaag
>NODE_104_length_185_cov_13.151351
GCAGACCTCATTGCTTCCCACAGGTGGTTTGAGGCAACATGCCAGACCAGCGCGCACGCG
TGGCTCGTCTGACAGTTTTTGAGCACACGGTGTGGCTGTTTCAGCTTGATTTTCAGAGAT
GTTTGCCAGAGGTTTCTGTCTGGATTCCTGGGGTGAGGAGATGAGGTGGGCTGGCGGGAC
ATCGGACTCACAGACACGCAGGGAAACTGGCAGGCATGCACACATGCATGCAGGGAAACT
GGCAGGCCCGCAGGAAACTGGCAGGCACGTACACATGCATGCAGGGAAACTGGCAGGCCC
GTGGACGAGGCATGCAGGCAACTGGCATGTGCGTGGACGAGGCACGCAGGCAACTGGCAC
ATGCGCAAA
>NODE_105_length_372_cov_10.107527
CAGACTACAACTGTAATGACCAGTGTTGCCAGTGAAGATGGTGCCTTTTTGCTGCCTGCT
TTTACTGCAGGCTCTGTGTGTGATTGCCGTGCGGCTGGATTCACAAGGAAGGGCATAAAC
TTGGATTGGAGGACAATGCATTAAGACTGCTGGTCCCTATGCTTTAGATTTGGCACAGGT
TAGGTAGAGGCATGAAATGCATATTGTTTGTGTTCATTTGAATAAGGACAAATGTCAGAT
TTCCATGGCTCCAGGCAGCCTGCATGTTAGATGATCAACTCTTTTGGGCCCCTGGATGTG
GGGTCATCAGTAGCGCTTCCAGGTCACTGTCACTGCATGCCGGTTTGGGGCCATAATTGA
CCTTTTGACAGAGCACAGGGAGACAGCCTTTCTCTGAGGGCAGGAATAATCACTTTAGAT
TTACTTGTGGCTGTGCTCATGTTAGCTAATTAAAATGTTTGTTTTAAGAAAAATTTAATT
TGTGATCCAAGAAGATATATTTTACAGTTTTTTTTATGTTTAAATTGTTATGGTGTAAAA
ATCAGGCGGATAAAAT
>NODE_106_length_488_cov_18.975410
CGGCTATCTGCTGCCTGTACAGTATGTGGCTTGATAATACAGCGAGTTTGTCCAAAAGAA
AGTTTGTTCAGACTCTGACTGTTTATCCGGTGCCAGACAGAGGCACCTCATGTAGAAAAG
GTAAAAGTAGTTCTGTCCACCTCTCATTCTTGCCAAAAAAGTTCAGCCACTGAGCCACGG
CATTAACTTGTATTCTAACAAGATTAAAATATATTCGTCCTGGGGATTAGCATAGTTAGG
TGTCCTTTTGCCTCTTTTTTTTCCTGCACTGGTGCGGTGACAGTGGGCTTTGATCTGTGT
TGCGAGGCAAGAGTCCTGGCTTGGACCTAGCCATTCGAGTGCCAAGTGTGAAATTGGCCT
GATGTCATCCCCATTCTTCACCTTTTACATCTTTCACCACTTTAATTATGTTTCCGCCAC
AAAGCCCAGGCACCTCTGAGCAGATTCCACTCTGGCTGGAGGAAGCATTTAGAAACTGTG
GGTAAATGACACAGTAGGGGAGGGGGAGGATGGTAGGAGAGGTCATAGCAGGATGGGGCC
CTTTTGTGTGTGGAGGTAGACATTGATACTTTCCTGATGTATCCTGCACTCACTTCCATT
TTTACAGCATGAGAACTCTCTGGAATACTCGGGAAAATAActtttattcctggcattttt
tattttatttat
>NODE_107_length_465_cov_7.974194
CTTACACCTTCCTTTTTGGTTAAAATGGATGAGATGGATTCTGTGGGAAAGGCAGGGAGA
CAAAAGCGTGAAAGATGTGTGTATCCATTCACAGCTCCAGAGGACCTTCATTACAGAGCA
AGCAGGTCCTGTCAACGTCTTTTCATTACATGGTCCCATATATCCACCCCTTGTGTCCAA
ACGGTCCGCTCTGTCGCCTGTCAAGAAAAGGCACTCTCGGGGAAAGTCCTCCTATCTCCA
CGATCCCCCTCACCACGCCTGATTCCAGACTGTGAGGCGGGAGAGGCCAGGCAGAAAGGG
AGGAATCGTGTTTGCCATCAACAGCTCAAGAGAGTAGCATGGCAGCAAGATTGATGACAC
CCTCCCTGAAAGTAACAAAAGAACTCCTGTGCACGAGGGCCCGCTTATGGGGCTTGATAG
AGTTGTCATCCTCTTAATAAACAGCTCTGATATGTCAGCAGCAGTGGCAGCGGGGACTAC
ACCACGCTCACCCACCAAGCCATGGGCAGGACCACCTACTGGCATCACAGCACACACAAC
CATGGGTGATCTCCCCAGATGGAGGTCCCTGTGGGCGTTAGCGGGGTGATTACTGGAGAA
GAATAAATAAACGACAAAAACATCGCTGTTTCTTGATTTCATTGctgtg
>NODE_108_length_478_cov_8.905858
GTCATGATCTGGCCCGTAAATTAGTACTGGGAGAAAAATAGGTTCTGTAAGATGAAACTG
GGTTTCAGTATGTATCAGCACACGACTCAGGGGAGACAAGAGAGAAGAAGCAGGCAGTAA
ATCCATTGGAGTCCACTGATAGCGCCTGTTTGCACAGCCACTGCCGCTTCCTTTGATCAA
ATGGCTGGGGGAGCGGGGGGTCGTGTGGCGCTGCCGAAGGTCAGCTATATATTACACTCC
TAAAAGTGATTACTGAAATTCTTAAGTGAAACCATTCTGCTGCCAGGGTGTGCTCTAATC
CCCTGCAGCGTTGTCTGGGCCAGGGCTGGGGCCGGGGCCTCTCTGTGGATCTGTGCGCCC
AGCACTCCGTTTCCCCTTCCCCACTTGTGTTTTCTATCATCAGAGCAGGCCTAAAAAGAG
CCCCTACATGGAAACATGGCCTATCCAGTTGCAATATCAACTGCTGGGGCTCGGAGGAGA
GAGAGCGAGAGAGAAAGAGAGGGAGAGAGAGGAAAGGTAGTGTCAGGAAACAGAAATATG
CACACACTTCAAAGGCTGGAGCAGCAAATTAAGGGTTAGGCATTGGACACGACAGTAAGT
GGcctttacatcagaaacagggtaaacaatgtctggattgtgtttcgcttctttcctctg
tg
>NODE_109_length_421_cov_12.387174
CACACACACACACACACTGCAACATGCATACAACCAGACATGCACAACCCCTCTTAAAAC
TGGTTCTCCCCCCATAGCAATTTTGTCAGAAGTTGACAATGTCTTGATTTAGTTGTCTGG
CTGTTCCGGCCAGTTTTCCCTGCTGCGCTAATGTGAACAGGACATCCCGCTGGGCACCAA
AGAATACCACTTCACGGCAGCCGCATAGCTGGCAGCTTTTATTTATGGCGCTACCGAAAT
GAATGGGTATTAGTGTCCAAACATTTCACCATGCTCCTGCAGCCACACACAAAAGCCACT
GATTTCCAGCAAATCTGCACTTATTTTATTCAAGAAGACTAAAGCTAGGGAGAGGGGAGA
GAGACAGACAGACAGAAAGAGAGGGAGAGAGAAAACATTTATAATGACTTAAAAGACCTC
AAAAGAAGAATGGGAATTGCGTTTGAAAAGGATTTACGAGACAGAAATCGAAAAAGAAAA
AAATGGCCCCTCTATTTCACTGCATTTTTGTCAGAGTTGAAAATGGAAAATATCTATATC
CCTAAAATGACTCAACTTTAAGTGCTTATATTCACACACACACAAAAAAAACTGCACTTC
CTCCa
>NODE_110_length_410_cov_9.648781
TATTCATCGCTGGCAATTTATGGATTCATTTATCACCCACATCTTATTTGTTCCTTTAAT
CGACCCTGGGGGTCTGACTATGGCCTTGGCTAGCCACCAGTGCTGGAGCGTTATTCCTCT
TCACACAGGCCTAGTGTTAACGCCGCTGGCCAAGTTCACAGATTTGACTGACTGTGGACT
TAATGCTGCTTGCCTTGTTTTCAGCACTTGTCCCTCCAGATTTGCCACCCTGGCTGCACA
ATTTCCTCCAATTCTAATTATTCATCAGCTCGTTATGCCTGTGCCTGGGCGCCTCCCCTA
ATTAGAGGTGACGCGGGTTTGGTCCCAGGCTAGCCCCAAGTGAGGGAACCAGTTCAGAAC
CAGTCCACGGCGTGTGCTCATGGAGGACTGGGTAACTGCCAGCCTCTCCAAGTGCATGGG
GGAGAAAGGAAGGGCCTGTCTTGACAGTGTGATGTGACGTGCCTTCACACAGTTCTTCTC
CCTCACACAACACACACACATTAATCATTCTGCTATGTCCCATATCTATTAGCATAAcct
ctagatatttataggaaccctgaaacaatgaaaattctttgtctctgtggtgtt
>NODE_111_length_596_cov_11.691276
CTCATCCCAAGTCAAATAGCGTGGTTCCTTTTGGATTGCGCTCAATGCGCCTGCATTGTC
TCTGCATTTGCAAACAGCATGCCAGTTATCTTAAGAGATTTCACTTCTGTGAGCAGCAAT
TTGGCATGTTTTGCTGACAGAAGCTGCTGAACTTGCCTTCAAGTGGCCATCATAGCTGCA
TCACACTCAGTCTCTGCACCATAGCAGTCTGCAGGGACACAGATCAGCACTAAGACAGGT
TCATGTCTGTTTCTTCTCGACCTGCCATGACATAGCCTGGCTACACCCGCCACCCCACCA
CCTCCTTCGCAAGTCCACCCCACCTTAGAAGATAAATACCTGGAGGTGAAAGCTTGCCGC
ACATTCCTTTTCCCAAACATATTCTCTTGATGTCAAAGTCGGCTCCAAGGCCTCAGGGCC
CACAAGTAAAGTGGTAATTCTAAGGCACCCTGCTTGGGCTTGCTGAAATATGCATTAAAC
CTGCGCTGGATACACTTAGATGAGAGGGGGAAAGTCTGTTCTGAGACAAAAATGGAATAT
CATATCAGTTTTAAGTATTTATTTGCAAAAGTTTTTACTGAAGCGTTCATCTGAAAATGT
GAATCTTCTCCTCTGTTTGTCCATCAGTTATACTGAACAGATTCTCTTTAGAGCAGCTGG
TCTGAGGAGATAAATGGATTTTTCAGAAGGGATTAGAAAGAATGAAGTCAAAGCACTCAA
TACATGCCTAAAATTAAAACATCACATATCAGTTATAGTTGAAATAGATATTGGAGTAAg
>NODE_112_length_376_cov_16.648935
TATTACATTAACCCTCCACCTCACCTCACCAACACTGACACTTGTGTGATGCTAATGTTC
ATATCAGCAAGCAATGGTTTTGTCTTCTTCCTCCAGGCATTAAACCTTTCCAGTGTGACC
GCTGTGGGAAAAAGTTCACACGGGCCTACTCCCTAAAGATGCATCGGCTGAAGCACGAAG
GTAAACGCTGTTTCCGGTGCCAGATTTGTAGCGCCACATTCACGTCCTTCGGTGAATATA
AGCACCACATGAGGGTCTCCCGACACATAATCCGCAAGCCGCGGATTTATGAGTGCAAAA
CGTGCGGCGCCATGTTCACCAACTCTGGCAATTTAATTGTACACCTGAGGAGTCTGAACC
ATGAGGCATCCGAACTAGCAAACTACTTCCAGAGCAGGTGAGGAGTTTGGGGGCGCCGAC
CCCCATCATTTACTCAGATCTCACCTGGATCAGAAAATAActtcagtttagattctaata
cctgaatttcattggatcgttgtcgtggctttggttgtgtagaatgtttttgagatgatt
gccattgatttgaatgctca
>NODE_113_length_450_cov_11.435555
ACAACCATTGCAAATGTGATTAATCTTGTGTCTTACTTGTACTGGGTTACATAATTTTGG
TTTTAAAAAAAAAGCTTGTACCCTGATTGTGTAACTGTCATGTTGAAACACACTCCTGGT
GGCAGCAGTGTCTTTGGCTCGGCATGTTTTACAGGATGACTCACAGGCTGATGGACAGGC
AAATCGATATTTTGACTTTGGCCACTGGATTTTCTCTTGCAGGAGGAGCGACGGTAATGG
AAGAGGACTGTAAATAAGTGGAAGGTTCTTGACAAATGAATCCATTAACATTTGCCTGTG
TCGCCTGGCGAGCAGATTTGCTGTTTTATGGAGCAGGAAAAAAGAGCTAGTAAATCTGAG
GGCGCTGTAAGGGTGAGGAGCTGAGAGCAAGCTGGGGAACACATCTCCCATGATGCAGCA
CTTTATCTCCCTCCCAAATGGCATCTTTATCTGCCTAAATTAAGTTTTGATTCCTTGCCA
CATACGGAGCTGCAAATCACTTTTAATACTGATATCAAGAGCAGCAGTAAAGTGTGCCCA
AAGCGATGGAAAGCAGCTTTATTGTGGTGGCACATAACTGCCGTCACCACCATTCACTGT
CTCTCCGTGGCTCACAGTTGtaaaaaaacatcag
>NODE_116_length_500_cov_5.540000
TGTCCCGACACCAAACTGTCTGCGCCCCAGCCATGGTTTGTGTCCCTCCCAACCTCCCAA
GCTGCTCAGAGAAGGTATAAAGCTCCAGAAGTGCACCGAGGCTGAATAGACCAGGGGGCC
AACAAAGCGCTGGAGCTGTGGGGCCCCGGCCGTGCAGGGTCTGTGTTTGCAAGTCTCCGG
TGGCTGAGACGAGGCGGTGCATGTGGCTTGGGTGGGGGGCTGGGGGGGCTCCCACTGCAT
TAGGCAGTAATAGGTTTGGGATGACCTAAACGATTTGTTGACTGGGACAATAAATCTGTT
GTGTGTTTCTTGGCATGCTGAGGGGAGGATTACAAGTTGTCGCACAAAGGAATGCAAATT
GCAAGCCAAACTCTCCGAGAGGCCTGTGGAGTAGCCAGCTATTTAGAGCATTTGTGCCGA
TCTGTGCTTCTCTCTCTCACTATTTTATGTTTCTCTATTAGTCCTAATAACTGTGAAGGG
CCTGAGAGTAGCCACTGTATTCATCTCAAATCAATGGCTTTCCCGCACCAGGCCCTATAG
ACCTCCACATTTGCATTCCATCCTGTGAGATGACCAGCAGGACAATTGGCGTTAAGTCTC
TTTCAGGCGGCCAAATGGAAATCTTGAATGCTAAATGACATTTTTCTCTCGGCCCTTTTA
CTGAAATCCACTCAACGTGATTAt
>NODE_117_length_412_cov_20.373787
CGAACATATCCATAGAGCGAGGCTGAAAAAACAATTACAGTTTCTCATTAAGGCACTCCT
AATCCCTTTATGCAAAACACAGTTACACAAGTACACACAATGAGGAGAAAGAGAGAATGA
GGGACGGGGAGAAAAGAGGAGGGAGAGCGAAAAGAAAAAAAAAATGTAGCGCAAATGCGA
GGAGAATAATTACATATATCATGAAGCCGTCCCTTTTATTTCGGATGTCACTTCTGATGT
CACTGGCCGGCTTTGGCGCTAATTTGAATTCAGACCTTTATCAGTCGCCGGCAGCAGATT
TTGAGTGACAGCGCCACCAAACGCCTCTCGCCAGCCGTCCTATTGATTTCTCTAAATCCC
CAACAATAGCATTTGCATGCTTGTTTCTGTTATAATACAGATATGCCGTTTCGGAAATTA
AAGAGCGGCAGGCAGACCAGAGGTAACTAATTGTGTGCCTGTGTAATGAGTGCAGTTTCA
ATTTGATATAACCCACAGCTTTTCCCCTCGCAGGCCCGCGCTAAGTACTTTCAAGTCTTT
GTGGGGAAATAATTGATTTTTTGTGCTTTGGGCACAGGGAAAACTATTAtgatctt
>NODE_118_length_419_cov_3.355609
TGATTATTAAAAGCTAATGCATTTTCAGCATTGCAGCCTTCATTAAGGGTGCGGATGGAG
AGGGGGGGGAGTGAGAGGGATGAGTGGGTACTGGGAGGAGAAGAGGATGGGAGAGGAAGG
GAGAGAGAGAGAGAGAGAGGGAGACAGGGGCTGAGTCTGTCCTATAACTCCTGGGTCTAA
GACACATGCAGCTAGAAGATTGGCTCGGGCCTCTCCTAGGGGTCGACAATGTGTCATTTC
CACCCGGCTAGATTGCCCTCTGCCTATCTGATATTAATGTGCAAATCAATATTTCAGGGA
TTAAATTTCCCTTCTTCATTTTTTATGGTTTCTACCTCAATAAGTCTCCCGTCTAATAGA
GGAGGCTGGATGATTTAGAAGCCTTTGCTGCAGAAAGAGAGAGAAAGAAATAGAGAGGAG
CTTTGCAACAAGGCTATCGCTGCATTTTAATGTTCTTCTTCGTGGATCCCCCATAGGCCC
TTAGTAAGGAGGGCTATATCGCTGCTTTACAGTGTAAAGACAGCCAATTTGGTTAAAAAG
GCAGAAAGGGAAAATATGAGTCCGGTTGAATActtaagacgctgtggtaatccgagtagt
agg
>NODE_119_length_390_cov_14.194872
TCAATAATTGCTTATAATTTTTTCTCAGAAAGGCTTACACTATAATCTCAAAAACCAGTG
TTTCTTAAAAAATGTGATTCATGTTTTGTGTCAGTATGTGTAATCGCGTCTCCAGAGTGT
GATTACATTGTATGTCAGTTTGTGTATATTTTTGCAAGTGTGTTGTGCTGTCATGTTTGT
AGCATTCCATGTGGGAGGGTCTGTTGATAAGTAAGCCATCTGTAGTGTTCTGCCGAACGA
CATGTTGTAAAGCGCGATTTGAGAGTGTGGAGAGACTTGACTTGACAAATCTTGGCACAT
AATGAGACAGAAGGGAGTAAAGGCAGAAGTCTGTCCAGAGATAAACAATTAGATTTGTCC
CTGAGGTAAAGGCCATGCAATGCAAGGACTCTCAGACTAACAAAATCAATATGGCTTCCA
GTAAGAACACTCAGGGGGTAGAGTGATGAAGAGGTTATCATTCATTTCTCAGATTAGGAC
ACACATACACAATGAGGAACAGTCTCGCTTTAAAAATCAATATGATCACTAGTATGaaag
atgcttgtcagtgatgtatatatttgaaagtatg
>NODE_121_length_497_cov_9.179074
GTCATTGTCTTCCATTGTCTTAAAGCAAGCATCCCCCTCTTGACATCCCATCTCATGAAA
ACCCAGCTATAGTAATGACCTGCCGCGTACGCGCGCACGCACACACACACACACACAGAC
ACATACAAACACAGACACACACACGCACACACACAGCAGGAGAAAGAGGCGTTAGCTCAT
CCCCCAGATTAAAATAACATGATTAAATATGGAAAGAGAACAGAGGTCTGAGGGGCTCCT
GCGGGACTTCATTAGGGCAAATTGCCAAAGAATGAAACATGAGTTAGCCAAGAGAGACTG
CGGGCTAGGCCAATACCGCCGGGACCCCGGAGCAGCAGCCGCTGTTATACTGCTGCAGCT
TCACAGTCAATGTGTGAAGCGGACACACACTATCACACACACGCACAACTACCAGGAGAC
CCCCTGCTCACTGACACACACAGTGTCACAATTGACCGGCCAAAAGCGGGTGAGCTTGGC
GGCTGAAAACCACCGTGGAAAGAAAAAGAAGGCCCCGCCCCTCTGAATCCACCCAAAGAT
CAAGCCTGGACATCTGAAAAAGCTCACAACAAAAAgtctgtgtgtgtttgtgttcatgtg
cctccctccttgcatgtttgttttaactgcattcatttttcatatcggccagtaaaaaga
aaaaagaaaaaagaaatgatc
>NODE_123_length_531_cov_4.956686
GGGAGTGACAGAAAATACAGAGAAGCAGAAAATGGATAGACTCTAAGTGAGAGAGAGAAG
AGAGAGAAAGAGCAGAGAATGGGCTTAGGCTTCGATAAACAAATCAACACATCTATCACC
CTGGGCCTCCTGTAAGGGCCATTGGGTCACTGGTGTGTTTGCACCGATCCCATCACTCAC
TCAGAGTCGACAGCGCGGCCATTCCCGACCAACCACAGTCTGCTTTTCCAATCCAGTCAA
CAAAGCCCAGGCCCTGGCACTGTCTGTTTAGCTAGAGGGGAAAACTGTCAGGAAAAGTAA
GACGAATGAGCTGCCCTGATTGACTATTTCCTTAGATACTGAATCAATGGGCTTATTATC
ACCAGCAATTACAGTACTAATACAAACAGATGCTTGGGGAAAGACATCTGCTTAGAGAGA
TGAGACAACTAGATTTCCAGTCAATAGAGTGAAGAAAGCTCTTCTCTCACTGACCCTCAA
CAGAGGTATTTGTATTCATGTGAGACCCAGAGGCAAATCTACAACACTGCACATGAAACA
CACACTAATACTAAAGCACACAGATATTTATTGCCACTTGAAGAGCAATTAATTTGTAAC
AACGCCTGCATCAGAGGAATAACAGGGCCGTTTCCCATCTCCATCCATTTACTAATAAAC
AGTTCGAGTCTGAAGGGAAGCTGATGtattgcttaacttcaaataacctcgttta
>NODE_124_length_386_cov_6.339378
TATATCTTACCCACAGAAACAAAAAAAAAATATGAAAAACCAACATTTTATGATATTTGT
CCATTTTTTTTAGATGTATGTAGTGTTGTGTGAGTGTGTGTGTTTCCGACACATGTGTGT
GTTTGTGCGAGAGGGAGAGAATTGGGCCAGTATCCCACCTAATTGTTATTGCGTCTGTGT
TTGGCCTGGAGACAGTCGATAGGAATCAGCAGTGAGCCTGCTGGTGGTGTTGGTGGAGGT
GGAGGGGGGGTTACAGAGAGCTGTGTCTCCCACTTCCCAGTGTCTTAGTTGTAATGCATC
CCTCCACTAACAGGGATCAAGGTATTAGGGATTCAGGTTATTTGTATTGATTTTATGTGC
TGTCATGCCGGTCTCGAGGACGCCCTCATATTTGTGGAAATTGCAAATTCCACCTCGGAA
ATGTCACCAGCGTTTAATCTCTTCTTGAGTGGTCAATATGGGACCCTCACTCTGGTCCAA
CCACGTTTATTAAACAGAGACCAAGCATTTCCCATGGTTACCATGACACCATGCACCGTG
GATCAGGATTGGTCCAGACTAGATGGTAAC
>NODE_125_length_552_cov_24.235508
GTTACATTTGTGTTTGAGTGAGTGTGTGTCTATGTAGCTTTAGAATTTATGTGTTAGTGT
ATAGTGTTTGTGTCTATAGGACAGTTATCTTATTGTACACAACTTGGGGTGTTCGACATT
TCTCTCCTGCAGCGAATTGGCCCCCTATTAGCTAAGCAGCAATGACCCGGTTTGTATTTG
CACGCTCTGCTTTCTTACTCCTATCTTTAGGGTCCTTGTAACGCTTCTCTGACTATCTTT
CTCTCTCTCTTTCTGTTTCACCACTGTCACACTTTACATCTTTTCTCTCTCTCTATCTCT
CCTTCTCTCTCGCTCCCTCCCTACTACACAGTGATTCGGTGTACAGTACCCTCTGTCATT
CTGTGCTGGCATGGTGCTTGTGCAACTGGGACTGCATTTTTCGCTGAAGAGGCACATCGA
TAATAGCGCAGGCAGCTCTCTTCTTTCTGTCTTTCCCACTTTCTCCATCCCCCCCTTCTG
TCTCTGAAGCACTGTGGTGAGCAGGCCCAAACTCCTCTAACCTCCACAGTGTCAGGTCAC
CTCTCCTCAACATAATGAATGTGCTGTGTGAACCAGTCTGACAGGATGAGCCACCGGGTA
GAGCGCAAAATAGTAGTGCACCTGCAACATTTATGCATAGCAACATAATGACAGCAAACT
GATTGCTATAAAATATAAAGACATTCTTTTTGTGTTGTTAAAACTGTACttaacagttga
aatggctaattgcaag
>NODE_126_length_422_cov_15.137441
GAAACAAACATCCAGGTCGTCAAGTATTACTACAGAAGGTACACTTCGAAAGAGTAAATA
AAGAAAAAAAACAAAACAAAAACACATGAAACGCCCAAATAAAAGACAAAAGAACAAACA
GCATAAAACCAAACTCAAAACTACTTCGGTTTTAGAGACAAATAAAGACAAGGTCCAAAC
CTGGAACCACTTAGCGTGGCGTAGAGAAGCCAAGGCAGTTAGGCATTTCTGCCTGTCCAG
AACATCCGGGGGATCGTTGACTGAAAGCGTTTCTATTGGCAGGTGGAATAAGAAGACAAG
GTACAGTTTGACCAAGGGGAGTTCTGTCAGGCGGCCAGGGGGAACACAGGCAGCCTTCCC
AAACCACAGGCAGGAGGGGGAAGGGGAGGGGGACCCCTCCACTGGAGAACCACCAAACGC
TATCAACCTCCCAATTAATATGGTTTTGCACGACCCGGCACCCAACAATTACTTAAAACT
TAAACCACACCAGAAAAACTGTATTGTGGAGTGTGTTATAACGTGACTAAAAGATCACAA
AAAGAAATCCCTAATGTAAAaaaaatgtaatttattaagggactattggctgtatcaaat
gggagg
>NODE_127_length_465_cov_13.408602
GTCACATTTATCTCAGTAATTGGCCTCAGCGTTTAAGTGGATAATGTGGTTATCGCTGCA
TTCTTTGTTTCATTTCTTCCCCTCCACCGCTCTTTTCTTTCTCTCTCTATTTGTCTTGCT
TTTCTTTCTCTTTTTTCCCCGTGAAACTGTTGAGCTGGTAAGTTCAATGCAGAGGCACGT
ATGCACTCTGGAAAGGTAATCTAGAAGCCAGTTGAGCCATGACAAATAGGGACAGCTGGC
CTAATTGAATCATTTGAGCTAAGACAGCTCAACTTGGTTATCCCCTCTGCAGCCCACACT
GATATTAGTGCAGGAATCATTAGCCATGAAATCATGTCTGCTCTCTCTGACTGCATCCTT
TATGACATGACAGCCAGCCCAGCCTGTCTCTTTCACTCTCACACCAAAAAGAGCCCTTCA
TCATAAACAGGCAGAGATTGAGGCAGCCAGGACTGAGTAGGATGTCTCTTTGTCTTTTTC
CGAACGCTTGTTCTTGTTAAAGTGTTTCACCAGATGTCATGTACAGTGCATTGTGCCTAT
ATCAAGACATTACTGTACAACTGAATCGCAAAAACATGTACTTCCATCCGGTTTCACTGC
AGCGACATCAGTATCAGGGTAAcgttgtgtgaaaacaaaatctcctttc
>NODE_128_length_419_cov_10.346062
CAAACCACCATTGGCTTGTCAGTTTCTCCTCAGCCTTACTCTCTGTGTTGGTGTCTGATC
TTTGTGAGCATGAGCAATGTGTCCTAATGTTGTCAGTTTCATCTAAGAAAACACACAATA
TGGGTACAATTTGCATAAATTTCCAAATGGAAGGCGTGAAAGCATGCTCGGCAACTGTGC
CTGTTTGTTTAAAGTCAGCCAAAGCTCTATAATTAGCAGTGTTTAATTATGGAAATGGCT
GCCGAGGAGAATTTCAAACACACTTCTTCCCTGGATCATTAGTCACAGGGGCAAAAAATG
AAATGCTTTCAGCAATGAAGGGTTCATATTTCAAGCTTATAGCTGCTAAAAGGGTGTACT
CAGAAAATCAATTTTATGAAAGTCCGTTCAGCACTAAAGGGAGTTCCATGCAACTAAGCA
ATTTTGAAATAATGTCGGTGGGGGCCTGATTCATGGATAGTAACAGGACTTTGCTCTCCT
TGCCTGGGACATTATCCTCTAAGCTAAGGTCAGAGGTCAACCTCTGGTTTAAATCAACCT
CTGTTTAGCATAACTCGATTCCTAAAGGGCTGCTGGCAACTCCACACTGAATAGATAAGT
AGt
>NODE_129_length_755_cov_10.189404
AGTAGCAGGTGGTCTTCTTTAATGTTGGTGTAAAACAAAATTGCACTTTCTCTTTTTCAG
TCTTTATAATCTGTAAATGAGAGAATTGATCACCTGATGGCAAGAAAATGGTTTCGTCGG
TTCTTATTCAAAGTGGACCTGAGGAGAGGATCATGGTGTACTGGCAGGAATAGAAAAAGA
GCCATGTTGTCTTTTCTTTACTTTCTATCTCCTACCTTTTTCTTTTTCTCTCTCAGACCG
GGCTGTCAGCAGTGAGGAAGAGGAGGAGGAGGAAGCAGGCTTTTTTTCTTCTTCCCCCAC
CACTTCCGAATTACCTGCTGGGTCCGAGCTCTTTTATGCTCTTGTTGTGACAGGTAGATT
TATAAGGCTTGAAATTTGTACAAATCAGTTGTCATTCAGCGGCAGCTGTCAATGTGTCAA
GCTGTCAGGGCCTGCTGTGAGGGAGATGCCTTAGGGGGCTGAGCGAGGGGGCAACCGCCC
AGAAAAGAAAATGAGTTCAAACAGACCTGAGAAGCTCCTCTATTCCATAGGCCTCCCTGC
CCCTGTGGAGACGCCATCGATTTCTCTTGATGTTGAGCAACAGCGCGCCCAAAAATGACA
TGGCACACTGCGCTCAACCCAGTCAGGCTGCGACACACCAACGTGTGCTGCACCAATCCC
CTCAATCTGCAGGCGCCTCTCATTCTCTGCTAAATGGCTGGAAATCTGTAATCTCTCTGA
GGAGGGAGAACACCAGAGTTGTGTTTAGAGATCGCTGGCAATGGCTGTCGTGTTTTCATG
TGCCGCTTAAGTAGCTGAAATGGAAATCTCTCAGAGGAGAATGACAAGCGTGTTTAAAGA
TTGTTGTCGATTGTTGTCTTGTTTgcttgttttctgtggccttgtctctgcgtgggcctg
cctgtatgtgattggcgggcctgctggggcagtgatggg
>NODE_130_length_490_cov_22.144897
AACACCACCGAAAAGTTGTCTATGGAAATTAGACAAACAAGCAGCTGCGAAACCATCAAG
GGAAAACGCTCAAGGTTTTCCTCTTCAGTTGGCGGTCATACACGTTTTGTTTTTCCATCA
CCTCTTCGCCCCTTTTCTTTTTTAGCCTTAATTGCAGTTTACAGGGAAAGGGTAATCACT
TGTGAAACAGGGCGTGTTATTTTCTCGCCCAGAGTGTGAATCCTAAGCAGGCCAATCGCC
AGCTCTATCGCTCCATCTCTCCGCTGGCTGAATCCTAATGGCTGGATGGAGAGAAGGAGC
GCAGGGAGCGGGGAGAGAGAGAGAGCCTGACAGCGGGGCTTGACATGGGCATTAAATCAT
GCCCCGAGGAATCCTCCATCCACGGGCTCCTGACAGCCGCGCTGTCATCACGGCCAGGCC
ACTTCCTATGCCTCTTGACAACACTGGAGCAGAATTAGTCAGAGCATCAGATGTAAATTG
GCGCTGTTCAAGGATGATAATGAGCACCAAGATACATGTCGGTGTCACTGACGGGACGCC
ATCATGATTGGCTGTCCCTCACACCGTGCTCCATTAGGTCTAATGGTATTCAGGCCAGGT
ATGGGCTGAAGGCGGGAGCAGGGGGGAGCAGCGATGGACAGGGAGAAAGTTTTCTGTTGT
GATCAgtttgttcc
>NODE_131_length_529_cov_8.274102
CCCACTAATGGATCGGACCCATTTCATCAGCAATCTGACATTTAATGAATATATATTTTA
TCTTCCCGTGCCAGTTATCGGAATGTCCTCCCCGTTCCGAGAAATGGCCGTCCTGGGACT
CTTTTGAACGGGCCTTTTTTCCTTCGACTGGCACCTGTACGCCAATCACACTCACTGCAA
CCGGCCCGCAATCTTCCCTTGTTTTTTCCTCTTCGCTCTCTGTCTTCAATATGGTTCATG
GATTAATAATTCATGGCCAGTTATTAGGGCCAGTTCAATAGGAGATCTGCTGATGGAGGG
TCGGCGCTCGGCGAGCGTGCCCGGAGGGATGCTGCGTGTTGTTGTGTCAGCCCCCATCTG
CCAGAATGCAATAAGGCAAACAATGGAGGCCTTGATTTCCACCAGCAGGCCCATAATCTT
TAAATGGCTATTAGCTGAAGAGTGCAACCAGTCAATAACCGACAAAATCCTTTTAAAAGC
TTCTCTCTCTCTCTCTCTCTTTCTCTCTTTCTCCACTCCTCTCAAGCTCTCTCTTTTTAT
CTGCCTCCCGCTCTCTTTCTTGTCTCTTGTTTCTGGTCAAATTGGGACACAGTTGCTACA
ATAAAACTCTTATCATGAGCGCTTTAATGCCAGCAGAGGCCAGAGAAACAGCTACCAATG
GTGGTGGCCAAAATGAGGACGACTGAGGTCAACATCCGTTTtttggggaatta
>NODE_132_length_371_cov_10.053908
CATATGAGGAACATCTGTCTGCCTGCGACTCACAGGGCTCAGCAAAAAGAGCCTGCAGGG
AGGGAGAGGTGGAATAGGGAGAAAAAGAACCAGAGAACGACAAAAGGGGACAGTTGCAGC
CGTCGTGCCTTCATGTCTTTGGCTGCACCAATTACTGTTGGCATGTCCTCCGCCAGCCAG
CCAGGTCCCCCACAACTGCTGCACTTAACACACTGTTCCTTTATTCCCCTCTATAGTAAA
GATGGCTATTGCAGAGGGGCTACGGAAATTTGGAGACTGCTGAGCCAAAACAGATCACTT
CAAAGCAGCTTATTTAACGCTTGCTAAATTTTTCATCACAGTCGCTTAATATCCTGGGGA
AGGAGAGCTTTTGAAGTTGCTGTGAGACCGGGGATGTTCTTCTTACAATTCTTTTTCCCC
TCCCTCTGCTGTACTAAAATCCCCAAACCTAAACACATAACACACACCCAGTTCACGCTA
TCTATGCCGACATGCACACACAAGAGTTTGTACGAATGCTACCGATGCACCTCCTGCACA
GAAACAGCACGCTTa
>NODE_133_length_453_cov_7.896247
CCTTGAATACCAAAGGCTCGGCGGTGGGGTCCATGAAAAAGATATATCTGTGGTCCTTCT
CCACGGTGATGCACGGGGCCTCGGAGCCGAAGTCCCCGACGGTCACGAGCTGCTCCCTCT
CGAGGCCGCCGCTGTTGACGGGCCACACATCCAGCACTTTGACATTCACACTGTAGGGCT
CCCGGGAGGAGACGTTCTCCGGGGAGGAGCGCACCTCGCCCTCGATGACCACGGCGGATC
GGTACGCCTGGTCCTGGAGGGAGTTGAGACTCGGGGCGTAACAGGCGAAGGAGACCCCGA
TGACCAGCATGGAGAAATGCACTGGATCAAGCCTCATGCCGTCAGCCTGTGCTGTGCTGC
AGTGCTGCTGGGCGGCGGAGCGAGCTGGAAGAGAGAGACGGCGGCGAACGGGCTCCGGCG
GCAGAGCGGGCAGGGCAGAGCGGCAGACCTTGTGGAAGTGTCCATGCCATCTGTGTCTGC
CGCTGCTTTCCCCATACGGCTGCTGGCGTCGGATGGGGGGGACACACACCAGCCTAGGAA
CCGGGAACGGCCCGCTTGTGCATGCTTAAAAATGTGATTGCTGCATTCTCCTTCACCAgc
caccctccccctctgatctcccccttttcctgaaagg
>NODE_134_length_455_cov_8.327473
CTCCGACTTTTTAATCAAATAATTTATAAACTCTATAAATAAATGTAGAGAGAGGCGAGG
GGGAGAAAAAAAAGTATAAAGGAGGAGAAAAAAATGGACGGCGAGTTCAAAACAGCTCAT
CAAAAACCAAACATCTCTATATATCTGGCATGGCACCCAGCTACTGCGTCATTATATTAA
TTTGTGAGAGGTGCAGTGAAAATTACACCGTATGAAAAATGGCTGGAAAATTTAAATGAT
ACAAACTCATCTTATTAGCGGTGAAACATTAAAAAACAAACAGGCCCCTCTGTGTCCCGC
TAATTTGTCTTGGGATGAAAGGCGTTTGATGGATGGATCTTACCTTATTCATAAGCGAGG
ATAAAAGAGATGTATTCCCTGGTACAGGGTGTCCGTTTGATTCATTACTGGAACAAGGAA
AATGAACAATGTTTAGTCAAGATTTGCATGAGAACAGTAAATATTACTATTTATCACGCA
AGGTGTGCCTGTATAATGAAGAAGAAAAATGCTGTCTTCTTAAGAAATAAGATCTACTGT
GAGTTGGGGGGAAGATTGGAGTTGAAGGTTTATGTAAACACCCTGATCACACAGAAATGG
AGAAATATATTAGGGGTTTTATAATTGGATGCACACTCa
>NODE_135_length_375_cov_5.986667
CCCGCGAGTTATAATACAATAAACAGAACATTCCATAAAAGTATCTAACTGAAAAACACT
GTGTGGGAGAGAGCAAGGAAGAGAGAGAGACAGAGAAAAAAAGAATATGAAAGACCCCAA
TTCTCTCAAACTCCATAATAGTGAAATGAGCACATATAAATGTGTTAAGAGTATCTCTTT
GCATCTTGTATAGACTGCATGTATTTAATCTGTAAAGCTTATTAAGGCCCTAGTCATTGC
TATGCAAAGCAGCACCCAGTGCTTTTCTCTCGCTTTTCAGCCGAGTGCAGTGTTTGGCCA
ATAGGACTGGCCCCCCGCCTCTCATTCTGCATTCATAACATGCAACATTTGCACAATGTA
TCTCTCAAAGGCCCTGAATAGAAGGCCTTAATACTCATGTAAACAACTGCAAACCAATTA
CTTAATGAATCGGGCCCACACATAATGAGGAGCCTCACAAAGGGCTATAAATGCATTTTT
TGCACCAAAGCCTCTGCTTTAAACTACAATCCCTCTGCTGTAGTCTAAAGCAGAggcttt
ggtgcaaaaaatgcattta
>NODE_136_length_373_cov_7.439678
ATATGCAAGTGTGTGCTGCATGTTTGGGTGTACACTGTGCTTTTACCGTGTGTGTGTGTG
TGTGTGTGTGTGTGTGTCTGTGTGTGTGTGTACGCGCCATGCCTGTCGGGATGTGGCAGC
CCTCTCAGCCATGTCAGGGACAGCTTCGTCGAGGGTGGCAGCCGGGGAAAATGATGATGA
TGAAATTAAAATTCTGCGCCTGGCAGAAGGGGCTGCCGCGATTTCACTGGCGGCTGTGCG
CATCGATCTGTTCCAGCATTTGACTTTCAACCATGACAAAACTGTGGGCAAATTAATTGT
TCTCCAGGATATTAGGCATCAGAGTCCATTAATCCTCTCTGGAGCGCCACGCCGCATGAA
TACTAATCGTCTTTCCAGGCAGCCGTCTCATCCCTTGCTCCCTTCTCTCTTTCTCCTCGC
TTTTTTCCTCCTTATCCCTCTTCTTTTCTGACTCTTCTTTTGCTCTTTACAAATATTCTC
TGCTCTGTTGTTTCTTTACTTACTCTCTCTCTCTCTCTCTCTCTCTCTCTCTCTCTCATT
GCTGTCTCAAATGTTTt
>NODE_137_length_498_cov_16.650602
TATACATATCCTGCTGTCAGCTAGCATAGTTGACAGTTTATCCTTGAGCAAAAAAAAAAA
AATCTAGTGGATGGGAATAAGCTTGGCATAATGCATGAGCGTTTGATGGTTTCTACAGTT
AACTCTAAAGGAGAAGTGGGAGGCGAGATTCTGAGCATTTCTCCCTTTTATCTCCTTCAC
AGGTGTCAAAATGGAAGAGAGCCTCCCTCCTGGCACCAGCTTGAAATGCACAATCTGTAA
CTACACGGCAGATTCTCTTATTACATTCCAGCATCACATCATGTCTCACCTGTCACAGGC
GGCCTTCAGATGCAATCACTGCCATATCAGCTTCCAGAGCCACAGGGAACTCTTACAGCA
TCAGGACTTACATGGGCACGGCAGCAAACTTCACAGGGAAGGCGACGGCACCGAGCATTC
CCCTAGGGGTCCTGAGGAAAGCCTCCAGCAGCAGCAGCAGCAGGCCCGCGCTGAGCTGGC
CAACAGGAAGGATGCTCTGCTGGGAAGTCCCAAAGGGGCCCTCAACAAGGAGACCAGCAC
AGACGGAGAGGCTGACAAGGCTGAGAAGAAGCCCATGCTGTCTGTTCAGAAGGGAGAGGC
CCACCCAGGCAGCAAAGCCAGTTTTTCATACACTAGGATCAAGTCTGAGCCCTCCAGCCC
CCGACTGGCCTCCTCCCCTGTg
>NODE_138_length_534_cov_13.419476
TGGACTATGATCAGAGATAGAGTATTCAGAGTCCATATCGCTGCATGCCGAGCAGGTAGG
CCCCGCTCTGGCTCTCTCGCTCAACGCAATCCTCCACCCACCAACCGCTACTGTCCACAC
CAACACCACCAGCAGCAGCACCCAGGATGGACGGAAGGAGGAAAGGAGGGACCCGGGGAG
GAAGAGAGGACAGAAAGGAGGGATGAAACTGGCCTCTTCCATTCGGAGAAGGGGTGTGTG
TGGAGGCAGAGAAGAGGTGGAGATAAGTGGACAGGAGGGAGGCTAAGAGGAGGGAATAGA
TGGGGAGGAAGAGGCCCCTGTGCTATCCGGAGCTGTCTGTTTCTGTCTGTATGTCTGTTC
TCACACAGTCGAAATCAATTTGCCATCAGGACTGTCACTGTGGAACAAAGAGAGAAGGAA
GCTTGCCAGGTCGGACACACTCAGAGAGAAATGGAGAAAGACAAGACAGGCACAAGGAGG
CAGGATAGAGTTTAGGAGAAGCGCAGGTGGGGTCAGGAAATCTACTTTGCCCCACCTACA
GCTACAACTCCAAACACACCTGCCGTTATCAGGAAGATTGGACTTCCAATTCCCTCATCA
ACACTTGTATGCAGATACGTATGCCGTTTAGAAATTGTTGCACAAATTGAGAAGCTTTAT
CCAATGTTTGCCCTTTCAAACAACAAAAccaagacgttactgttgatgagaaaatcat
>NODE_139_length_192_cov_3.802083
ATGATTGTGAACATTGTAGTTGAAAGATGGCAGTTTGACTGTTATCCTGCTCCGAAAATG
CGTTTGGCTGGCTGAAAACAAGGTTTTTGACATGGGACATGTAAAGTGAATTTCTTTGAC
AGGAACGGACTTGAAACAGCTTGTGCCGTCATCTTGATCATATTTAAACACACTCGGAAG
TCAATACATGACTGTGAACATTGTAGTTGAAAGATGGCAGTTTGACTGTTATCCTGCTCC
GAAAATGCGTTTGGCTGGCTGAAAACAAGGTTTTTGACATGGGACATGTAAAGTGAATTT
CTTTGACAGGAACGGACTTGAAACAGCTTGTGCCGTCATCTTGATCATATTTGAAGACAT
TGTGAAGCCAAAACAT
>NODE_140_length_514_cov_8.322957
TTAAACTAATCCAGCCAGTGCCCCCTCCTGTTAGGAGTTCGTCGTCGGGGACCCTGGCCC
TCTCCTATGCACCTGACTGCGGTGCACATTTAGATTAGGTGATGCCTGTGGCGTTGTATT
GCCTCAGAGGGCTGTATGTTCCTGAGGCCTCTATTGCAGTCGTCTCCAGGGGATGATTTC
CCCTGTCGAGGTTGGCCGGAAGACGAGATGTCTCCGAGCGTTGCATTATAATTAGAACTC
CGTCCATTCATGGCCTACTGCCCTAGAACTCCCACCCAGCCCCTAACCCTAATCTAATCT
GGCCCAGCCCCTTATCCTAACCCTAACCACACTCCAGTATTTGGCCCTAACCCTAACCTC
ACCCCTAACCCTAACCCTAACCACAGTCTAAATTTAACCCTAATTTGAACCCAGTTTGTG
TGTCAAAATTTAAAACCCTCAGCCTATGCCCAATTAATCTCTCTAACCCTAACCCTAACC
TCACCTGAACCCTAACCTTAAGCCCAGGTGGTTCAGTGATGGCCTGACTCTTAAGCCACG
TTCCAGTTGAGGCCTGTCCCGAATACCCACCTAAGCCCTAACCCTAGATTTGACCTTCGC
CCCATTAGGAAGCACCTCATATAAGTAGCCCAGATAGAGGCACACAGGAAGCACGTCATA
TAAGTAGCCCAGATAGAGGCACACAGGGTCCAGATAGt
>NODE_141_length_455_cov_8.663736
CCATTGTTTGAAACTCAACATTTGGCGTTTCTCCATTGCTTGACGCTGAACATTTGGCGG
TCCTCCTTTGTTTTAAACTAAACATTCCATGCTCCTCCATTGTTTGAAGCTAAACATTCT
GGACTTCTTCATAGTTTGAAGCCGAACATTCCATGCACCTCCATTGTTTGACGTTGAACA
TCCTGTGTTTCTTCATTGTTTGACGCTGAACATTCTAGCATCCCTCATTGTTTGACGCTG
AACATTCTACCATCCCTCATTGGTTGGCGCTGAACATTCCATGCTCCCGCATTGTTTGAC
ACTGAACATTCTGCTATCCCTCATGGGTTGGCACTGAACATTCCACGCCCCTCCATTGTT
TGACACTGAACATCCTGCCATCCTTCATTGCTTGACACGGAACATCCTGCCATCCTTCAT
TGCTTGACACTGAACATTCCATGCTCCTCCATTGTTTGATGCTGAACACTCTGTGCTACT
CCATTGCTTGACACTGAAAATTCTGGAATCCCTCATTGTTTGAAACTGAACATTCTGGCA
TCCTCTTTGTTTGAAAATGAACATTCCATGCTCCTCCATTGTTTGATGCTGAACACTGTG
TGCTACTCCATTGCTTGACACTGAAAATTCTGGAATCCC
>NODE_142_length_581_cov_8.416523
GATATTAATGGGGGAAATAATGCAGTGTTTTTCTAAGTCAGTTAATTAACTGATCAAAAA
TGTAGTCTTCATACAGTTCCTCAAATGATTGAAAACCTAAAGACAAACAGGAAAGCTGCG
GCAATAATTAAGAAAACAGCACAGCACCAGTAGAAGCTGTAATACACTGTAACAACACTA
ATGCTGTCGCTACAAAAATATTGTATTATGATGACAGTAGATGTGAGAGCAAACATATAA
TGCCAGGAGCTTCTTCATTACATAGACAGAAAAAGTTGCCACCGTTTCAATGGAAACAAA
CATTGCTTTGGGCCCCTTTGTAAACAGCACACAGCTGCTATTTCGAGTGATGGGAGCTCC
ACCTTGTCACAACAATTCCCTTAAAGAGGAACAGTTTAATGTCAACAATATTTTCTCCAT
CTGCCTGCTCATGAAAACCTTCCAATCCACAGGGAAAATGTTTCTCCCATTCCAAAAGGA
AAAGCACAATAGAGGAAGATGAACTGCTAACATCAAGCGCAGATCGCAGTCAAAGGCGCA
GTATTAGCCTGCTGCAATGAGAGCTTTTGGTGGCACACATCCATCTGTTCACTTTTGCAT
TTTTCAAAGAGGTGTCATGCCTTCCGTTATTTAGAAATTTCTATGCAATTTTCACAAGGA
ACTCCTCGGAGCGCCGCACCAGCTGACTGATTTGCATGGCCACATTTGCAGTAAAACAGA
GGTATTCCACCTGCCAGGCTCCAGCGCCTTCGCCTGAGAAgtttg
>NODE_143_length_478_cov_15.123431
CAGGCATGGGTGGGCATGGAAACAATTTTCAAGGGCTTAGAACGTGACTGGATGAAAAGG
TTAATGCTTTAGAGTGCAAGGGGATAATAATAAAAGAAGGGGAAGCAGAGCCCTGGTGCT
CACCTCCAGCGATGAGCCCGGCTTCTTCTTCAGCTCCTCGCATTTCCTAAATTTGCAGAT
CTGGTGGCCCGTTTTGCGGTTCCGACAACTGCTGCAGACACCACAGTTGATTAGCCGCCT
GCAGGGTGCACAGACCCCACACCTTTTCCTTTTCTTCTTCGCTGGGTTTCCACTGGATGC
TGAGGAATTATTCTGTGGGCAGTCTGCCAGATTGGCAATTTGAAACGCACTGTCTGTAAC
GGCTGCTGAGGCTGCGGGGGAGTGAAGGGCTGTCATGACGATGACCCCGGGAGGTAATGA
GATGCCCCCTAAAGCCGGAATAGCGGAAAAAGTTCCAACGCGTTCTGGGAGATTCATTAT
CTCTGCTTCAGCAGCGCCGCATTTCAGCTTGTTCATGCATTCTCCTGCTAAAGGTCTGCA
GTGTTCGGGGGATAAGGTAGAGAGGAAATTATTATTTGCCATTTGCAGCGTCTCTGGCGG
CACGCCAGGCTTCCCCGGCCTCTGGGAGTCATTTCTATGCATGCTGGTCCTATTAGGGTT
Ta
>NODE_144_length_485_cov_21.727835
TATTATCTCTTCAACTGAATGATTTATTGTTTGTGGAGCGAAAGAACCAAAGAGAGGGGG
AAGATTACATTTCCAGCCAAAGCTCAGGCCTGATCTCGTTTTTTACTCCCTCTGTCCAGG
AAAAAAGCTCCCGACAAACAATAATGTCAGCTGTAATTGATCGGAGGTCGCTGGCTGGGC
CTGCAGTAAAAGCGCACTATTTAAGCGACAATCGGCCCCGCGCTCTTCAGACGCTGGCTA
ATGAAGCTGTCTGTCTGGGCTATTTACCTTCTCTTAAATGGAAGGGGAGAGATGTACTGT
AAGAGACAGGGCTGGAGAGGATCTGCCTCTCGCTCCTGTGAAATAGGACCTGCACATGCC
TCAGGAATGTATAATTGGTTGGCGCAGCCAAAGCTGGGGATCCGGTGCTAATTAAATGAC
TTGTTTAAAGCCTATCTGTCTTTGTTTGGGAGGCTCTGGGCTTCAGAACAATGCATTGTA
AATGCTGTTGTCAAACAAACATTCCTGGTTATCCTTTGATTTGAATTGAACAAGACAAAG
GGCTGATTTGCTCACTGCTAAGCCTTTGGTTTtcatggtgttgagatatttttccctctt
ctgatctgtcaaactgaacaggaccattccagtcaagcagctaaatggactgactcaccg
cacaatgca
>NODE_145_length_439_cov_21.669704
CTTATGCTGCTTTTACAGAGTCATCGGAGGAGGAAGATGCTGCCGTCGCTCCCGAGGAAG
AGGACTTTGCTGCGCGCGACGCCGGCGCGGAGGTCAAAGGTCGCCGGGATCTCCTCGTTC
TTACATCACTTTATTAAAAATAAATAAATAAATAAATGGCGGTCTCGTGCTCCACAAAGG
CGTCTCTCCCGTCTATCAGGTTGGCTGCCTTACCCAACCAGCTCCTCCTTCCATTTCCCT
CCCCCGGCTGATCTCTCCTTCCATCCCCAGAGGGGGTGAGGGAAGTGGGGAGGATTTTCG
TGCTGCCGGGGGCGACAGGCTCTCTGTGCCATCCACTTACACAAACGGCAGGATCAGCGC
TCCACACAAGAATAATTAGAAGATAATGGGTAGTAATGCGGCCCGATCTGTCCCGATTAT
CTCCTGGCACCGACCGGCACAGCGCCATCTGGTGCCAGATCTCGGGGCAGCGGCTGCTCT
GCCACATGAAAAGAAGGTGGGCTTAGGCTTAATCTCACACCCCATTCTGTTATTGACTGT
CTGTGCGGTGCTGCATTCAAAAGTGAGAGTGTGTGCGTTCGCATGTGTGTCAGGCTGTGT
CTGGCCCTCCGAGATGGCGGATa
>NODE_146_length_431_cov_17.197216
TCGACCAGATTTTCCTGGAAGTCAGGAGATGCACTTTTTTAATGTTAACATAATAAGGAA
GTCGCGAAAAAGACATATACTTTTACTCTCCTAATCTGTATTTCCCCTTATGTAGGCAAG
ATGTTTCCAGATAAGCACTATTAATCATTCCTCTGCATCTGTTCGTTCTTGTACACTTTC
ACCTGAAAAGTCTTTGCACTCGGAAAATAACGCTTCTCCTCGCAATTGCCTGACACATTA
TCTCATTAAAATGTACAAAGAAAACTCCTTCTCTTTATCTCTGATAATCTAATTAGCATC
AGCCAGATGGTTTAATAAGGGATATCGGCGCCGTTTAGCCTCCCAAACGGCCCGCTGGAG
GAGAACAGTGGAGGAGGCTCCTCTCCACTCTCCTCTTCACTCTGAATAGCTCTCCAGGGT
TCACATTATTGCTTCCTCTGCCTGAGGCGAACCACTCCAACTCAGGAGTTTAGGGAGGAT
GAATGCATCCAGGAGAGAGACATGCTCAAAGTGAATCAAATAGGCAGAGATGTTGGATAC
TGCTGGGAATGTTTTAAACCAAATAATGGCAGATAACTGACTTCACCTTTAGTTCCCCCA
AGGAGCGAGAAACAt
>NODE_147_length_506_cov_12.632411
TGTACATGTCAGCAATGGACTCACAAGTGAAATAGCATCTTTTTTGATAGAGTGATAATG
AAAATAATAACATCCCTGACAAAATATTCATAACAGTAATGATGAATGCCATCTTTCTCA
GAAAGATACATCAGAGGCGTCTTGGTTAAAAGAAAACAGTGGCCAGCGTCTCCCACACCC
TCAAATTATCTGCTGCTTTCACATTTCACTGATAGCATAGATGAGAGCTGAGAAAAATGG
ACACACAATTATGCTCACTTGTCGTATATTAATACTGCTTCTTGACATCTTCCATGGACC
CTGAGCTGTCATCTCTTTGTCTGCTTTAATTGAAAATTAATGGTTAGTGCGTTGCCAAGG
CAACAGCGGCAGTGGTGGTGGGTAGTGAGCCACATTCAGACAGACACCAGTGGCATTGTT
TGTCCTGTCTGACCTTGGAAGTCAGGGGAAAAAAAGAAAGAAGAAAGGCAAAGGAGGACA
AAAAACACATTAAAAAGAGAATGGAGAGGTAAGGGTTGAAATGTTGTCCATTGGAGCGAG
GGAGAAAAATAAAATAAAGTTATTGTGGCGTGGTTTTGCTCAGGTAGAGAGAAAGAAAAC
TGTGCTAGGGTGACTGAGGAGGGGACTGAAGATATGATGTCAAAATGCCAAATGGGGAGA
ATTATGTTTGAGTAAGAAAGCAGAAAAAGg
>NODE_148_length_414_cov_10.777778
ATTGTGATCAAGCAGGAGAACCACGGAGGGCCAGATGGAAGCAGATATTTTAGTTTACAG
TAGAAATACTTAAATTAACAATAACCTTTTTAGAAAACTAATACTTACACACACACTGTC
AATTGTATGTCCATTTAAAGGATCATTTGATTTCGTTCTGATTGTGCTCTTCTGTAACGT
CCAGGATCTGCTGGCCTGAGATGAACTTGCGATTACAACCTGTTGTAGTCTAGCTGAGCT
GAACGCCTCATAAGTGGAGCTTTTGCTTTTTTATTGATCTCTTTGTTTCTCATAGCTGGA
AGGGCACAATATTTTCTCCAACCTGAATTCCAGCGAGTACGAGCAGGTGCTGGAGATCAT
CCGAAAGGCCATCATCGCCACGGACCTCGCCCTGTACTTCAACAACCACCAGCAGCTGTC
GGAGCTGCTCACCTCGGGTGTGCTGGACTTTAACAACCACTCGCACAGGTCAGACCATGA
CTCACACTGGGGCACAGGTCAGGTCTGGATTCAAACCAGTTCTCATAGCAGCGAACACAG
AGAAAAGCAAACCTGGTGTGCATGAACAGCACATTGAGTTTCTCCACATGGATATAAc
>NODE_149_length_505_cov_9.522772
AGAACGAATGGCGAAGAGAACCATTCTCTCTCCCCCAGCCCAGCAACCCCATCCCACTAC
CACCTCTCTGTCTCTCTCTCCCCCCCTCTGACTGTACCTTGCTCTCCCTCTCTGGTAGTG
CATATTTTGCTGGAGATGCTAATGATCTCCCCCCGCTGTATTCTGATGCAAGGTCTGTCT
ACACTTTTCCCTTTCATCCACATACAAATGTGCTCTTATTGCCTCTTCGCCCTCGGGCCT
TTTAAGATGCCTTTTTGAAATATGCCGTTTGATAACCACATCATTGGCCAAGTCCCTGCA
GTGATTAGAGCTCTCTTTAATGTGAGCAAGTTAGAGAGTGAATGAGGGGCTCCGGGGCCG
GCAGCTATCCATTCTCTTCTGCCCTCACCCCTTGACATCTCCCGGGCCACTGGGGAGAAC
CCAGTGTCGGGTGTAGGACGACCCAGAGCCCAGCTTAGCACATAGACACTGCTGGCCGTC
CTCCATCTTTCATCTCCACATGGAGATTAAGCAGAGAAGAAATGACACTGGAGGATCGCC
TTCACAGAGACATGGTACTGTATGCTGGAAGGCTAGATCCCTGTACTTTATCACAGGAAT
GTGACAGGAGGACTGCTCTCTAATGTcttttaaatatgctccattgatctcatgttcaga
gcctcactctgcctcgctgggatggcttt
>NODE_150_length_450_cov_8.535556
CTCACTATGTGACAATAAAACAAACAGACCCACAAAACCCAATTATGTTCTATATTCAAA
GTAAATACTCATAGAAAAATGAGAAATTTATCTTCCTTGTTCATATGTGGCAATAGAGAA
TGAGTAGGAAAAATAATAATGCAAAACATTTCCACTTAAAAGGTGCAGTACAAGAGAGAG
CATGCATGATGAAATTAAGTTTAGTTAACAAAATAAAGTAAAGAAACATAACTATTGTAT
TACCAGTTTGTGCCATAAATTTAGCAGATTCAGCTTGCTCCTGCAGGGCCTTTGTGTCAT
GAACTGATCTTGGCCGCTGACTTTTTACTGTATGCTCTCCGATCATTCCATATTCTATGG
GACAAAATAGAGGTTCATATGAAAGCTAGGCTTAAACAAGATCTTCTGAGAACAAAAGCT
TATTACATACTGTTTTCAGGATGTTTGAAGCAACTGCAGTACATGGCTAGAAACAAAGAC
CACACAAGTTTGTATTTAATTTGTCCTTTTTTTTCCTCTATGGCATAGAACAATGCAACG
AATTTATAAGGGTGAGTTGgaagtattaattgagcttgaaagcacagcgtagacacatag
caaacatgcagataaactcacattgttgtgtttg
>NODE_151_length_547_cov_7.027422
CAAACACACGTGAGTGATGATGTATGCACCGGCACACATACAGATCATGCACAGGTGTGT
GTGTGCGTGTTTGAGTGTGTCGGCTTTACTCCTGCTCTGTTGGTATTAGAGGGAAGGATA
TTCAGAGTCTATATTGTATGTCACTTTGGCTTTAGCATAGTCAGTTTTCTCTGACCATAA
ATGTATGCCTATGCACGGTAATTGTGTGGAAAATGCATGCAGCCTCCACCTAGCATAACC
ACCCCTGCTGCACTCCCCTGTGGATAACAAATGGCCCTTTTCTCTGGGAATTGAGGCTAA
ACGATGGTTTCACTTAGAGAGCAAAGTGACTGTCCATCTTCATAACAGTGCTCTCCATCA
AAGAGCAATGAATCCCATCCCATCCCACTGGCTCTGATTAAACACAGGCAATGGATATCC
CCTTTATGAAGGCCTGCAAAGCTGGCCCTCATGTCAGCCTTGCACCTGCAACTATCAGCT
TCTCCTTTAATAAAAAAACAGCCCCACACATCTGGTTGGGGGAGCATTGCGCTGCTCCGG
CAGGCCTATTCAGCCGAATCTGTTTGAAAGTGACACACCTCCACTTGATTCAAATTACCT
AAGGCATTTCTTATTGGTGGGGTCACATGGAAAGCCCACAGGTCACAAAGTTCACTGGCT
GAGGGACTTTCACTTTTGGTTGTGCTTTGAACTCTGCTTCTGGTCTTTTTTCATAATTTT
TGTGTGATAat
>NODE_152_length_520_cov_10.428846
GTAATCGTGAACCTTATTTAGTGCTGCTTTCATTTTTATAGGATGCAGACACTATGTGTA
TAATATATGTCTGTGTTTATGTCTGTCTGGGGATATGAGACAGAGTGCATGTGTGTTATG
TGACCGTGTGTATGTACATGTACTTTGTGTCTGGATGTCTGCATATCTGCATGTGTGTGC
GTGCATGTTAGTTGTAGACTCAGAGGCATAGCGTGGGTCTGCATGAGGGAGTGTGGTGGC
AGAGCACTCCTCTGATAGGCCAGATCCAGGGTGCACTGAAGCCTTTCGCATATATATGGA
ATTTTTGAATATCTAAACCATTATTTAGCATCCAAATCAGTTCTGCTTGTCTGACTGATG
GACAATTTCAGTGTGACCCCGGTCTTTTTGCATGTGACCTATACTGTCGGGATTCTTGCA
TATTGTTTGGATGTTCACGTTGACTCCTCTCCCGTTTTTCTCTTTGATCCTTTTAGCATG
CTCTTTGTGTCGGAATTCATGAAATATTCATAGCTGGACTGTGGCTTTTCCATATCTTTA
TGTACAATTATTGGCAGCCGTCCTGTTATGTCGAGCCATCTTAATAGTAGGTATTGGGCT
CGGTTAAGTGTGACTTCAGATTTTTCTGACAGTTTAGCTGGTCTGTGTTATGAATTGATA
Aggcagggcattatatttgcagattgtgcagtgtggttgccttt
>NODE_153_length_433_cov_6.612009
TTCATGAAAGATTATGAAAGAGCAGAACGTAAGCAGCAGGAGGTGTAAACTCAGCACAAT
TCATTCTGGTATATAATGTCAATGCCAGCAACCCCCCTCTCACCCTACCTCCATGCCCTG
CAGGCATATTGGCGGAACTACCAATGGATGCTAAGCTTTTTCCGACAAAGCTCCGAAGAT
AAAGTATCTTCCTTTTATCCCTTCTGCAAATCAATTCTGGGCCTTACAGCAAAATCCCAT
AAAATAACTTCAAACACCACTACTTACTCCAAAAATTTGTATTATGGCTATATCTCTTTG
AACCCTTACCAGTGAAGTTTTGGAGGAAAATGATTTAAGTGTTATCTGCTAAGACATCAG
CATGTCAGCACTTCACCTCAGTTTTTCTTCACATGTCAACCTGAACCTTGTATTTCTCTC
CTTGTGTTTGGTTTTTGATTGCTTCTAACCATCCAGGCCTGGTGATAAATACAAATGCTG
CTTGTAAACTTAATGGCTGTAGTAAGTGCAAACAAGATGGTATGAAGCCCTGCTGGTGCT
TCGTGCTCACTCAGCTGCTGAAATattcattcccttcactcttcttcaacaatatgatag
aaactggagctgataag
>NODE_154_length_480_cov_13.114583
ACAATCGCTTGTACATTTCTGTTTAACAAGATTCAGATTTCAAATTGAGGATCTCGTTGA
GCTTGAATGTAGATGCAACAAACGAGAGCTTAGTCTTACTTGGTTGTTGTTCAGTGCTGC
TGGTAATTCAGACATCTTATCCTTTGTCACGCTTGGCATCTTACACATACTTTTGGGCTT
TTACAACATATTGAATTAGATTTCTGTAGCTTAAATACACATACACACTAATGTTTAGCT
AAACACATTTTGCCCTCCTGCCCCCTTCCTCTGTCTCTTTCTCTCTCTTCCTCGTTTTCC
CTCTCTCCCTCCAGCAGATAAAGCCAATCTTGGGGCTGGCTCCTGCCACAAAACGTTCTG
TAATAGTCTAATTGTGGCTAATGGTTTGTGCAGCTAATTAAAGTGTATGAATTACAATAA
TCAGTCAGCCGCATGGAGGCCATGCCGCCTCACGCTGTTCCTCCAAGCGTGGAAGGCCAA
GACCAAAGCAGGGGGAGTGTACTTGGGGGTTGGGCACTAAAGGAAAAGGTGAGATGAAAG
TGATGAAGAGGAGGGGAGACAAACACTTAAAACAAAACCCTAAAGCCGTTTGACTGCATC
AACATGAGTTTATGAACCAGAGACGGAGCAAGGACGGACGCAAGGGATGTTgcaagcaga
aaag
>NODE_156_length_524_cov_7.658397
GTAGAACAGTTGGCCTTGATGGCAGCGCCCCTGCAGGGAGGGAGAGACGTCTGGGTGCGG
GCGGGCGGATTTGGGGTGGCGGGTGGGGGGAGCGGAGACCCGAACCGTGCCGCCCGCGTG
CCTGCCTGTGTGGGCGCCCTCCACTTTGGCTGCCTGCGCACCTGCCAATTTGCCTGCGTG
CCTGTCCGCGTGCCTGCCGGCTGCCCGCGTGCCTGTCCACGCGCCTGCCACTTGCCTGCG
TGCCTTTGTCCGCGCCCGCCAGTTGCCTGCGTGTTTCTGAGTCCGATCGGAAGCGTCGTC
CGGAAATGGAGAGGTGCCTGGGTGTGGGCGGAGATATTTAAGGGGCCTGGTGGGGGGGCC
GGAGACCCGACCTCGTGATCCAACTGCACCCGGGTGCCGCTGGGGTTGGGCTGGAGAGCT
GGGTTCGGAAGAAAATGCCTTAATTCAAGAGGCACCGCTGCATGGTCAGTCAGAACAATT
TGCTCGAGTACGTTGCGTTCTCCTCACCTCTGCGTTGTCCGTGTTTCTCAGTTCTCTTTA
CCCCAGGAAACAGCACAGCAACCTGTGGCAAACATCTGCGAAAATCAAACTGGAACAGCC
AGACCATGTGCCTCAAGCAACCTGTGGGAAGCAATGAGGTCCGCTTCCAATCTCTGTGGG
TCAGGTTGTGTGATGTCAGTGATGATGTCACAGCTCCCATTGTTGACA
>NODE_157_length_449_cov_14.338531
ACTCACAGACACGCAGGGAAACTGGCAGGCATGCACACATGCATGCAGGGAAACTGGCAG
GCCCGCAGGAAACTGGCAGGCACGTACACATGCATGCAGGGAAACTGGCAGGCCCGTGGA
CGAGGCATGCAGGCAACTGGCATGTGCGTGGACGAGGCACGCAGGCAACTGGCACATGCG
CAAACAGCCACACTGGCCAAGCCCGCACACAGGCACGCAGGCGGTCGGGCTCAGGTCTCC
GCTCCCCCCACCCGGTCTCCGAAATCTGCCCGCCCACAGCCAGGCACCCCTCCCTCCCTG
GGCGCTGCCACCAAGGGTGACCGTTCTAGCCACTAACAGCACAGCAGGACTCATATGCTG
GGCTCTCCATGGCAGGTCAGGATAATGCAAACCCTGTGAGCTATCACATCATCCGTGACA
ACATAGAATCTGTCCCACAGAGTCTGGAAGCAGACCTCATTGCTTCCCACAGGTGGTTTG
AGGCAACATGCCAGACCAGCGCGCACGCGTGGCTCGTCTGACAGTTTTTGAGCACACGGT
GTGGCTGTTTCAGCTTGATTTTCAGAGATGTTTGCCAGAGGTTTCTGTCTGGATTCCTGG
GGTGAGGAGATGAGGTGGGCTGGCGGGACATCG
>NODE_158_length_370_cov_8.013514
TGTTTCCTTTGGGGGTAGGACAATTAAAATTGTGGGATGAGGGTGAAGACCCTGACTGGG
GGACCCTTGGGAGTCAAGTGCCCGTGCACTACCGGTCCCTCTCAGGGGCCGGGCCTGTGG
CCCTTAAGGGGCCCAAACAAACTAATCTGCCTGCGCCTTCTCCTGTGGGGTCCTGCTGTC
GGGGACCCTGGCCCTCTACGTGCGTGACTGCCGTGCGCATACCAAATCTGGTAACGCTAG
TTTAGCGTTGTGTTGTCTGAGAGGGCGAAATGTCCCTCAGATCCAAATTGCAGTCTGCTC
CAGGGGACAAATGCCCCTGTAGAGCCAACGGAAGGACAAACAGTCCTCCAATCAATCAGG
AACTTAGCCCATTCAGAGGCTCCTGACCCAAGATGTCCACCCAAAAACCTTAACCCCAAT
TATAATCTGGCCCTAACCCAAATATTATCCCCTAACCCTAACCAGAGCCCCAATTGCGGC
CTAACCCTAACCCTAATCAGGCCCTAACCCTAACCAGAGCCCCAATTGCGGCCTAACCCT
AACCCTAATCAGGC
>NODE_159_length_370_cov_6.818919
CCTATGGGCTGAGTGACTATTCAATCACAGGTGGTGGGTGTAAGACAATGTGACAGCCTG
ATATAGGTCACTGGGGTTGTCCAATATAACAGCTGCCCCCCTCCCGTGCCCACGCTAAGT
TCTCTTCAGCACCCTCCAATATCCTCTTTGGGTGGTTGAGAGCTAAGAGGAGTTCAGACA
AACAGCTGGATCCGCTCGCGGATGGTCTGCCGGCAGATTGGGCAGGTCTTGAGTGCAGCG
CTGCAGTCGATGCAGGAGGCGTGTCCGCACTGGAAGACCAGCTTGATGTGGTTGTCGATG
CAGATGGGGCAGGTGATGCGCTCCTCCATCTGGCGGTAGCGAGACTGCAGCTGCTCCAGC
AGGTTGTGCTGTTCTGAGTTCTCAGTGCCAGGGCTGCAGTCCACCTCTGTTTGGTCTGTT
AAGAGAGGTCAAGAGCACAACTAGGTTTAGTCAAGTTAGTTCTATGCAGGATGTGCAGTC
TTGTGCAACACGAGAATGAACTGCTGTTTCACTGTACTGATATAATGCTAAGGTAGTACA
CTatcgctgctaaa
>NODE_160_length_435_cov_3.255172
CATAATGATTTAAACGACATATTTTAAGTTTTAGGTTAACTCAGACGGGTGTCTCTGTGG
TTTTGCATGTGCACCCAGGTGCTTGGCAGCTCCAACAATGCTGTGTGAGTGCACGCAAGG
GTGTATTCATGTCATCGTATGCATGTATATGTGTGTGCACAAGTGTGCATTTGTGCATGT
GTGCACTGACGTGTGTCACTTAATCTTTTCTCCTTTTTCTTTCTGTTTTATATTTACTAC
GTCAGGCAACAAATGAATCATCTTTATTACGGAGAAATTTAATTTGGGTGAACTTAACTG
CTGCTGCCAAGGTCAGACGGGCAGAATGTCATTTTAATCCAATCAACTTTAATCTGTTGG
TTATAAAAGAGTTAGGCTGTTGAAGAATGGCTGTATCTCAGGCCCTTTATTACACTGGCT
AATGACTTTGATTGTGAGGCGCCTATCAAGAGGTTAGGAGTTCCTATGGTGCTTCACGTC
CTGCTAATTCGCTACCTCATGTCACAATTGGGCTCAACTAACCCTAAAATCACTATTGCC
TTTGTTCCCtgtttacaagaaaatctaaactgtaaagaaagtgaaatacttattacattt
taaaacatcattataaaac
>NODE_161_length_446_cov_6.793722
GAAGAGGATGGAGCGGAGCGGAGTGGGAACAGAAACGAAAGAAGAAGGAGAAAGGGAGAT
GGGGGAGAAAAGGGGAGGATCGATTGGTAAGGAAAAAGAAAAAGGGGGGCAAGGGGCTGT
TTCTCCTGGGTCCTGCTATGTTTCCCATTATGTAAGCCCTGGTCACCGGCAGCATGCCAG
CAGGCAAAATAAAAGAGTCTCTCTGGCTTGGCACGGCTCGTATTTTCCTATCCTCGGCGC
GGGGTCAGGGAGGGGTCAGGCAGCTGGATGGGGCGCTGGGGGGATTGTGGGGTCTGGGCT
GGCCTCCAAAACCCAAAAGGCCCAGGGTTCAAGTACCAGCTGAAAGCAATCAGGGGGAAA
TCTGGGAGTGCCACAGCTGCTCGCAGCAGCGTTGTTCTGTGGCTCAACTCTCTCTCCCTC
TTTCTGACTCTCTCTTGTCCCACTTCTCCCTTCTCCGTTTGCCTGTTTCCCCCCCACTCC
TCTCACTTTTCTTGACACACACCAAAAACTGCATACTTTAAACATGAGAAGTACATGTCT
GCTGGTCTGTGTGTGCGCACGTGTGTGTGTGTGTGGGCGCGTGCGCCAGTGTTGCGTGTG
TTTACATGTGTGTGTTTACGACTACGTAAg
>NODE_163_length_429_cov_10.498835
GTTTTAGTTGGACAAAAAGAGGGACACATGATTCGCTATGGCCAAAAAGAAAACAAAAAT
GAACGTAAAAGTATAGTTTAAAAAAATAATTGTCATTGGATATGCTTATTTGAGCCAGGG
CAAGCATATCACAACTGAGCTAAACAGGCTCTTGAAACAAGAATACAAAGGAGGAAATAA
AGCATAGACAAAAAAGATGGAATACAAATTTAGTCAACGAAACAGGACAAATAAGAAGGA
AGGTCCATATGAACATAATGGGATTTGGTCTTGGTAAACAGGACAAAAATGGAGGTGATT
CGAGTGAATGGATGGGTTGACAGCAAGAATGAATTTGTATTATTTTCATTCTGTGAACGT
CAGTTCAGCACTCTTACCTCTTATTGGTGTACCACCTGGGTGGATAATATGAATGCAAAT
AAGATTAGAAAGAAGAAGCATTAGTACGAGTAGATAGAGGCTGGGGGCTTTGGAAGAAGA
ATCAAATTAGATTTAACAGGGTACGTAAATAAAGGTACTACAGGAAAGAGAAAGGAGAGA
GAAAGAGAATAAGAACTTTTCTGTACTCTACTGGCAAAGAAAGACAGGATTCATCATAGA
AAAAATCATAGGa
>NODE_165_length_185_cov_7.470270
CCGCCAGTTGCCTGCGTGTTTCTGAGTCCGATCGGAAGCGTCGTCCGGAAATGGAGAGGT
GCCTGGGTGTGGGCGGAGATATCTAAGGGGCCTGGTGGGGGGGCCGGAGACCCGACCTCG
TGATCCAACTGCACCCGGGTGCCGCTGGGGTTGGGCTGGAGAGCTGGGTTCGGAAGAAAA
TGCCTTAATTCAAGAGGCACCGCTGCATGGTCAGTCAGAACAATTTGCTCGAGTACGTTG
CGTTCTCCTCACCTTTGCGTTGTCCGTGCTTCTCAGTTCTCTTTACCCCAGGAAACAGCA
CAGCAACCTGTGGCAAACATCTGCGAAAATCAAACTGGAACAGCCAGACCATGTGCCTCA
AGCAACCTG
>NODE_166_length_467_cov_7.057816
TGTTTGTTTGTTTGTTTGTTTGTTTGTTTGTCTGTTTCAGGAGGAAAAAGAAACTCAAAG
CCTTGAAATTCTTCTCTCACAATTATTCTTAAACATTCAAGTCATCCTATTAATACTTTG
TACAGCAGAAAGGTCCTTCAGATTTCACACGTGTATATATAAATATAATATATAGAAATA
TGCATATACATATGTTCAACTTGTATATGTGTATACATATTTTGGAACTGTATCAAAGCC
AATTTAATGTGCTCTCAAAATATGGCCCATGATTCCTAGTGGGATGCACATCAATTCACA
TAGTACAACCAGTAGATTAGGTTGAAAAATCCAAAGGTGATAGGGAAAATGACCCGGGAC
CACTTGTCAATGGTGCTAACATCTGACAGGTTTGGGATTTTCAACTTGAGCTTGGAGGAG
CGTCGTCGTAGCCGACAGTTGGCCCGGCTCCGCATGGCACTCCGATCCAGCGAGTGGTGG
CTGAAGCCATCTCGGGGCGCCATGGGCTTCCTGAATTGGACCCCGGAGCTGTCAAAGGAC
ATGACCGAATTCCGAGAGTCACTGACGCTGCTCCCCACGTCAGAAGGCATCACTTCGTTG
TTCATCTCCAGCGTGGTGAGGAGGATGTTTCCGTAAgcatccacctgcgag
>NODE_167_length_453_cov_6.662251
CTGTAAGCAGTATGAGCTTTTTTGAGGGATATCATGCCCATTACTCTAGGGTGAGTGATG
TAATCAGTGGACCTGTGTGACCATATAGTCAAGGAAAGGCATTAGAAGGGTAGAAAACAA
AGAAAGAAGGAGCAGAAGCAGAGTGCCTGGAAGGAGGGCAGAGTGTTGGGAGGGCGGAGA
TAGAGAAATGGGGGACGGTGGTATTTAGTATGCACGGCCAAGCTGCCCCATCTGCTTAGC
GCAGCAGTCCCTGTCGTATAACTGTCTACAGGCCGTGGGCCACATAAAGAATGTCTCAGA
TTTGATGTAATTCCGCAAAATTAATGACAGCTTTACTCGGTATGGGCCGTGAGGGAATGA
TTAGTGTTTGATCGTCCATCTGATCAGTTCCCTTGGCTGGCTGCAGAGAGATGCTCCACT
ATATACTGGTATGCTGCCTATGGCAAGCACACATGCACGCACAGATACACCTATCCCAGA
ATAATTCCTGGGCCCCCATGCTCTAGTTTATGTTTGGGTTCTGGTTTCTGTTTCCCTCAA
CAAAGACAACCAATATGTTGTTAAATTCTCTGTGCTGTGACACATCACATCGAAATGAAC
ACCTACTGATGGGATGGATGCTGGTCCCACTAGTGAt
>NODE_168_length_408_cov_12.519608
CACACACACACAGACACGCACATACACACATTTAAAAAAAAAACCCCGACTTTCTCTCCA
ACCGAGTCGTCTGGACCAAACTGGACTAAAAGGAGAAACGGTGGGGGGAGATCCGCTCTT
TCCAGGTCATTCACGAGGCGCTCTCCACATTATATCCCATGATCTACCATAGCGACGTTC
TCGCAGACCTTGAAAGCCCAGCCGAAAACCTTGACGAAACTGGAAATATAGTGCGAGAAG
CAGGGGGGAAAAAAAACTCACTGGTACAATCTTCTCCTCAAGCGATCCTCCCAAAAGTTG
TCCTCGTATTTCATGCGTGCGCCCGGTCGGTCTAATGGATGATCGCCATCTTTCCTGCTT
CTCCTTTGCTGCAGCTGCAGATGACCTGAGATCCGTCTGTCTCTGAATAATGAGCAACCA
CACAGACAAGGAAGACAATCTGCAAAGCAGGCTACACAAAGAAGTTTGGGAGACTAGCAA
GCACCAGAGGGTGCACAAGAGTTTACGATGAGACGAGGGAGCATCAGCAGGATGGACAAC
GTCTATGGCTGAGAAGCTCATCCTTCATCTAGACTGAAGGCAGATAGTGTGA
>NODE_169_length_557_cov_9.394973
CTAAGTTGTAGTAAACGCTCTGTGGGTAATGTTCTTTTCCCTTATTTAAGAAAAGAAAAC
AAAATGAACATTGCACTAATATGTCAGTGTTCATACAGCAGCACGGTATATAAGACAGTT
CAGAAGGAGCCTAAATCTCAGCTGAATCCCATGGACTCAAGAATGCAGCTGCGTGCACAG
CAGTCCAACAGCCCCACACACAGCGGAAAGGATATGAACATAGCATATGCAAGACAGTCT
GAACATTTCAAAGTTTCTGCACAAGATGTCCAAATGTTTTCTCTGGCTATATCTTCAGAG
GCTAAACTGTGATTAATAGCAGTGAAAGAAGCCTTTGAAGCAGGATTGGTGACATCAAAG
TCCTAATCCATGGGTGGCAGGATTTTTATAATGAGTGGGAAGTATCTTAACACATTTCAA
AGGGTTTACTCCATGAATAAACAATAGCTGCACAGATGTGCCACACACACCTTTAGAAAA
ATACGTCTGCAGACACAGGAGGCAGCATTACCCAAGCAGCCGTGTATGGCAAGGAGGAAA
ACCTTTGTAAGTTTTCTAAGATAAAGCTAAAGTGACAGGCCAACAATTGTTCTAGATTTT
CTACCGCACACAGACGAACTTCCAAAATGCAAATATGCAGTCGACGTCTGCAATATAATT
TCAAGACTCACGTCAgttgttgaggacaacgtctgacagcgagccaaaaacttaaactct
ggatcagcggttgcctttctc
>NODE_170_length_446_cov_12.659193
GTTACTCCGGCACCTGGCTGACAGACGGCATCAGCCGCTCATGTTTGCTGATGAGGTCAC
GTGAGAGCCGGCGGTCATGCCTGCCAATCTGCCGGCATCTCCTGTGTTTTCTCCTTTCCC
TGCACTGTATGGGCTTTTCCCCTCACCTCCCTTACACCCACCCACCCCTTTTGGCGCGCC
ATAATATTTCTTCCCCCTCTTTTCAGTGCACAATAAATGACTGCTGTTATGGACCGCTGG
TAGACTGCATCAAACAGTATCCTATCCCATAAAATTTTAAGCCTGAAATTGACGAGGAGC
TATTGAAGGGGATGAGATGTGTCTGGCTTCACCTGACATAAAAGTTCTGCTTCACAGAGG
AAGTGTTTCATCCTGCCTGCCATCCCACTATCACCGATACAGGGGGCTGTAAGGCGATGG
AGGGAAGAGGAGGAGGAGAAGATAGGCTGATCTAAATGCATCTCCATGTGCATGCAGTGG
ATCAGACCCAATGTTCTATGATACAGGAAAAAAATTATCATTTAAAAGCAATGTGGGGGA
AAAAAAAATAGCAAATATtcttcgatacagatttttaaatcgcgtttatttggattgtag
tgagttttggtcaaatcagttaaactatta
>NODE_171_length_526_cov_6.783270
GATATTATTTTTATTCTGCTGATAAGACTCTCAGAAAAAATGTAGTAGTATTTTTAAATT
CTAGTTTTTCCAGTTATCTCAATGCTTTTTCCACTACTGCATTTTATTTATTTATTTATT
TATTTTAAGACTTCCACACACTTTCTGCGGCCTATGTATAAGTTCATGCATAAGCTGTCT
GCTGCCCCCGACCCAACATCCCCTGCTGGCTCCCTCAGAGCAGCTTGGCTCGGGCCGGTG
GCTTCAACCTGCAGGCAGCCATAGGACAGCCCAAGCGGAGCTGTCTGCCACTCCTGTGCT
TCATTAGGAAACAAAATATAAGGTTTCCACTCCATTAGGAATGACTTTAGGAGTGAAAGC
ACATAAGACGCCGACTCACCTCATCAACAATGCATTGCAATAACGGCTGAGGATGAATGA
GAGTGAGCAGAGAGGGGAGAGAGAAAACAGCATTAGCCTGTATACAATGTCTTTACAGCA
GAGTGGGAAGGAAAAAAAATCATTAATGCAATAAAATGTGGTCAGATTAATCAAATGCCT
CAAACTCTTATGAAAATATTACAGGCAGAGAATTTTCTATTACATCTAATGGTATCTAAT
CTAATACTGGCAGTTAAGGGCTTGGGCATCTATTTATTGTGAAACACAATTTAGGAAGTT
TAAAGGGAGGCAGTGAAGCATGCGCGCAACATAGCCGTCAGGAACATTGg
>NODE_173_length_615_cov_6.969106
TATATTTTATATTTTCTTTATTTCGGTGCTAATAGAAAACCCAAATTAAATGTCCACCAG
CGAGATAGAAATGCAAAGATCGATGATCCTGCCCCTACTGTCCAATCACCCCTATTTAAT
TGACTGTATTTTCAGGGTAATTGAACTGCTTGTTGTAAATTGGAGATTTTATAGAAACGA
CATGAAAACTACATTTACTGACATTCATCGCATCTTTGACATTGATTATCTGATCAGCGC
CGTGTCATGCTAACCTCCAATTCTTCATTACACACTGTTTATGAGCTGTTACAGAACAAC
TTGCTTGTTCCAGAGTGATTGATTGCCTTATTAACGCGTGTTCTTGTAAGTGTGACCGGA
CTGATTACGATGCATATGTTTAGAATAATGTTTCATTTAGCTGACTGCGAGTAATGCAGG
GTGACAGCTGCTGCGGGAGGACAAAAAACCTAAACTACAGGGAGCAAGCGGGGCCAAAAC
GCATTTAAGGTGGAACTAGGAGACAGCGCACAGCCCCCTTGTACGGTCAAATGCAGCCGC
TCAGCACCCAAGATGGGGAAACTGGCAGCTCCTCAGTGCGCCAGAACACAACATTATTCC
AACTACATGTAGTTATGTTGCTGCTGTAAATCGTTTAAAGGCTGGATTCCACATTTGCGG
TGCAACTGACGCACCAGCTGTTATCCAAAATACTGATTAAATCAATCAgatctcacccaa
cactgcaccgcatcatattgccaaaaaacaccaacatttcgagtttgtttttttttttac
aaaaatcctccgtagttta
>NODE_174_length_393_cov_5.987278
ATGACTTTTGAAGAGGCCTAGTTAACAAATGAGCATTTTTGTGTGTTTGCGCAAATATCA
GCTTTTATTTAATTCACTTTTTTTTAGAGGCAGGTAGTAACTCCCCTGTGTCTGTGTGGT
TCCTTCCCCCAGCAGGTGTTCACAGACCCCAGTAACCTACAGAGGCACATTCGCTCTCAG
CACGTTGGGGCTCGTGCCCATGCCTGCTCTGACTGTGGCAAGACGTTCGCAACGTCTTCG
GGCCTCAAGCAGCATAAGCACATCCACAGCAGTGTCAAGCCCTTCATGTGTAAGTCACTA
AGACCCTACCTATGTAAGTCTCCTCAGTACATTATAATAATAACAATAATAACATGCTTT
GACTTGCCTTTAATAGAAAAACTCTGATGTTTTTGCAAAAATACACTTCTTGAAAATTGA
GCTTGTTATTTTGTACAGGATTTCCACATGAGATGATGTAGTCGCTGTGTGGCAATACAA
TTTCTTTTAAGACAAGAGTCATGCAGTTTTTTTATGCATCAGCCCTCTCACACTCTGCTT
ATATGGTAATAACAACatttaaactagcatgcatttt
>NODE_177_length_578_cov_12.598616
GGCACTCATATAACTCAAACCCATTAATGTGCTTTGCAATGTTAATCAAATGCTAATGCA
ATTGCATATCCCCCTTTAGTAGCCCTACCTCCTAGCAAACAGCACCACACTGACTTAATT
GTGAGAGTGAAAAACAGCACATACAGACTTCCTCTCATATTTAATTTTATCTTTGAATAA
AAGAGCTATAGGAAAGTATTAATCTGCTTAACATTTCTAAGTACATCCTCCAAAGGATTT
TGCTTTTTTAATCTTACATATGCTCAGCAGAGTTACTGGCAAAAACTGTACATTTTCCTC
ATTTCATCCTTTCAACATCAAATGGTGAGCAGCAAAAATTGGATCAGACTTCAAAGACTG
TGATGTGCTCCAAGTCACGGAGTGGCTCTTCTATTTCACATATTGAATCCGAGCAGGATA
TCAAAGTGCTACCAAAGAACCTCAGGTCTTTACTAAAAAAGGGGTCTAACATCTGTAGAA
AGAGGAGCGCAAAGACAAATCACCTCAGGGAAGAGCGAGCATTTATTCTCAGCCGTGAAT
TTCCAGCCTTTTGATTCTCTCGTTCCTGTACCACCCTGTCTTCTCCGCTGAGATGGAGGT
TGGAGCAAGAGAACTCTTTTGTCTCAAGGACTCAAAAAATTCCCAAAGAATAATCTGGGT
TAAAGCTGCTTTGTAGAGGAGCAGCATTTTACATACAGGGCTAAAGGAAAGCAGAAGAAA
ATGCTCATTGATGTtctgttactcacatttcctttatgtatg
>NODE_178_length_471_cov_4.339703
TAGACCCCAACGCATTCACCAAGACATTTGTGGCGTAATTGTTAATTTTAATGCCATAAT
GGCTTCAGATGGGAGCTCTGATTAGACATTTATTACACAATTAAATGAAACATACTCAAG
AATCACAAAAGCCTTCCGTAATTATTTCAGGCCATTAATAAAATGGGCATTAAATTATAT
TGGACACAAAAGAGAAGTGAAATAGATTTCCATTAGAGCAATAGAGGCAGAGAGGGGGTA
ATAGATCCTGCCTGAATTCACTCTGAAATTAATTGTTGCCCAGCCTATTTCCACACACAG
TGGAATAAATGAATGAGAAAAGAGAGGAAGAGAAGAACGAGTTGGTGGCCGAGAGAGTGA
GGGGAGGGGGTTACATTAAGAGCCTCTGATAAAAACCTTTTGTTTGACGTACTACAATGG
ACCCTCAATTCAAGAGAGAGAGGGAGAGTCGGACCAATTTCAATCTTACTCTGCCCGTCC
AGGCTTCTGACTCGAGGTTATAGCCTCTTTTCAAGTTTGCTTTTGAATAAACAGCTATCA
AAGATCTACCTGCGAATGCACATATCAAAATGTTTTTAGGAAGTAacgtgcggggcagcc
agagacaaccactagttaaactgcggtgttataaatgacgggaaatcaatctttt
>NODE_179_length_467_cov_5.929336
CAAATCAACAGTGGTGTCAAAACAGAGCCCTGAGGAACCCCCAGTAGAGCATGGCTCACT
AGACCCCTGTAGAGATTTGAAGACCACTTTGGAACTCTAATCCACTCAAAATGTGCTGAT
AATTTTCCTTGCCAGGACACTCTCTGCCTGGTGTCACAAGAGTGGCCTCCCGGGAGCAGA
TCAGCCAATGATAACAAAGTAGCCAGATGTCTGGCGCTGGCAGAATCCCAGAAGCCAGAC
AGCGGCACGCAGCAGCATCCGCTGTGGGCCACAGATCAAAGATACCTGAGAATTACTTAT
GGGCACAAAATATGTGTTGCTTACTCTACAGTTCCCATTAATAACAATCTGGGAGAATTT
GTATTTCTAATTAACTCTTTTCTTTCGGCATACAAAGTGCTGTAGGTTGTCTAAGGCTGC
AGCAGCAATTTTTCTGTGGCAACCGCGAGTCGACAACAGGAAGTCGGATGCAGCGCTGTC
TGAAGGAGCCAGATCAGCTTTAAATGCGGTTCTGAGGCTCAGAACAACCCCCCGACTTGC
CTCAATAAACAAACAAACTGTGTAAGAGTCAGCTTATTTAGATTTAATCATGCTGCACGG
TGCCTACTTAGACCGGTCCTTGATGCGTGCCTCGAAAGCTgcaggtgttga
>NODE_180_length_451_cov_5.476718
AACATCAACCATCCAGATTACGGCCTACCATAGCCCTTTGTGTGGGGGATAGAGGTTGAA
CGGTGGTGAGCGGGGCAGCTGGAGGAGGGAGGGCCGGGAGCGAATTCTTGTCCAAACATT
CTGCACGCGGATTTGTATTCATTGCACCCCTGCTGCTATTGATATCATTACGCAGGGTGC
TCATGCTGTGAGGAAGGGGGCTGGGACTGGCAACGGGGAGGTCATGGAGCCGCAGGCCCT
AACGAGAAGTGACACTGGCTCCAGGTCGGCCAAGCATCCACCGGATTTCAATGGGAGCCG
CACTTTCCCAGTCAGCGCATTAGATCAAAGATCATTACCTGCTAATCAAAACACATGAAC
ATAAGGGCTTCCCTTCTTCCCCTCTTCTTTTGCTTCTCTTTAGCTGAGCTGAGGCTTAGG
AGGAGATGCACTGGGAGATGAAGGAAGAGACGGCACCAGCTACTGAACTGGATAGACCTC
CGTTGCCCCATGAAAATGGAAGACACCAACTCCTTTACTTTCTGGACTCATTCCAGAAAT
CTTCCTGCAGCCTTCACCAGCTATTAACTAActttatcaagaaatattgctataatatac
gctaaatcagaacaggttacaaattcactgctgtg
>NODE_182_length_392_cov_5.022959
CCAATGCTTCTGCCCTCCATATTCTCTCTCTCTCTCTCACTCACACACACGGAACAAATA
TCAAGCATATTCCTCCCTCTCTTCCCTTGCCTGCTCTCCAGGAGTCATAAAACTCACATT
TAAAAATGCATGGGCTCCATAAGCTGCCAGGCCTATCTATTAACTGTGTTATAGCGTAGC
TGGCTATAGCTGCTGACGGCAGCCAGGGAATGCTGCTTTCCATTAACAGAGAGAAAGGGA
GCGAGAGGGAGAGGGGCAGAGGAGGAGGCAAGGAGATGAGGAATGAGGGGAAAAACAGAA
TTTACTCATTTTTCTTTCTCCCATGGCACTGCAATCTGATGCCTGGGAGTTTGGGCATGT
GGAAGAGTGGGAGGCAGTGACTTCAACACAAAAGCCTGCATAAGTATAGGCACACAACTG
TATCAGTGAAAGAGTGTAAACGTGAGAGTGTGTGTGAGTGTGTGGTTCGTGCACCTGGGT
GTGAGTCTACGGCTGCGGTGGAAAGTAAttgattcaagtgtttctgggagattttctcca
gtgtccttaggcgctcaccagatgactattgattgg
>NODE_183_length_486_cov_3.193416
CAACAAACTTCGACAAGCCCTCCGGAGAATGAAAACTGTTTCTCTGAATGACTGACTGCC
TATCCAAATGAGAAGTTGTGCAGAAAAAGAAATAAAGGAGTAATTTGAGGGGAGATTATA
TAAATATTACAGACAGAAAAGAGAGTAATAATGAAGTTTGCGAACTAGAGCCGTGTTGTG
ACAGATAAACAGCAAGTCGGCGTCATCATCTCCTAATTTCATTCCTTCATTTGGACAAAC
ATAAGTAATATATAGCATTAATTACCCTATTTAGCAGATAGGAACCTCATTGGCTTTTTA
AATGCTGCATTAAATACATAACTCATCTCTTCCCTCTGCAATTAACATCAGAACATCACA
CTCATTTCCATTTTAATGACTTCCCAACAATACGCCACCTTTGATGATAAGGCAACATAA
TGTCAACTTCATTCTGAGCTGGCAGTGAATGTGTAATGAACTTAACGTGATCATTAGTGC
TGTTAATTATCTTTCTAATATGAGGACACAGATATGATTATGGAAACTGCATTCGCTGAT
GAAATAAATCTCTGGGAGGATTGCACTGAAGCTTGACTGAGGACACAGTCCGCCTATCTG
TCTCTATATTCTCATTCATTACCTACAGTAGGCTTTAAAATGCTCTTTTTCTGGTTCAAT
AAAAGTAGAA
>NODE_185_length_185_cov_8.675675
CCGCCAGTTGCCTGCGTGTTTCTGAGTCCGATCGGAAGCGTCGTCCGGAAATGGAGAGGT
GCCTGGGTGTGGGCGGAGATATCTAAGGGGCCTGGTGGGGGGGCCGGAGACCCGACCTCG
TGATCCAACTGCACCCGGGTGCCGCTGGGGTTGGGCTGGAGAGCTGGGTTCGGAAGAAAA
TGCCCTAATTCAAGAGGCACCGCTGCATGGTCAGTCAGAACAATTTGCTCGAGTACGTTG
CGTTCTCCTCACCTTTGCGTTGTCCGTGCTTCTCAGTTCTCTTTACCCCAGGAAACAGCA
CAGCAACCTGTGGCAAACATCTGCGAAAATCAAACTGGAACAGCCAGACCATGTGCCTCA
AGCAACCTG
>NODE_186_length_462_cov_3.192641
TAAACTTTAACCCAATCAGGTACAGACGATTGTTGGCTTTCATGTCAATCTGTGAGACTG
ATTGGTTCTGTGCATGTACGTGTCTGAGGCTCTACTTCCAGCGAGCATAATGTGTGTGTG
TGTTAATATGTGAATGCGTGTGTCTGTCGGTCAGTCAGAGCGCCAGCAGCGAAGGCGAGT
TCAGGGAATCAGATGACTGCTCGCTACTGCTGTTCCGCTGGTTGGCACTGACCCCGCAGG
CTCCCTCTGGGTAGGTGAACACAAATGAAGATGTGTATGAGGTGTTGTAGCTGCCAATGG
CCACATCGTCATGGTTAACACCACCACCACTGTCGCTGGCCATAAGGCATGGCCCACCAG
GTGCTGGCTCAGTTGAGCCATAGAAAGAACTAGAAAACTCTACCTCCTGCATTAATCCGG
GCTGAGGCTGCGGCTGGACTTGCTGCTGCTGAACCGGAGGCTGGGACTGTGTGGAGGCCG
GATGGGCTGTGTAGGCAGGAGGCAGATAGAAAGAGTCTTCCTTCACAGTCAAGCCCAcaa
tggagacaggaggttgtaaggtctggggagggagctgggcctgcactggagggagctgcc
ccgagccctgctgaggctggtcctggtaggggatcttacagttagg
>NODE_190_length_530_cov_1.518868
CTTTCTTTCTTTCTTTCTTTCTTTCTTTTCTGTGTTTCATCTCCTCTTTATTTTGTGTGC
ATTCGTTGACCTGCCACGCTGATAGATAGAATAATCTTTTCCATAAATAAATATTCATTT
GAAAATAAAATTTGTCCTCTTTCTCCTCAGGTGTGGTTTCAGAACCGCCGGGCCAAGTGG
CGTCGGCAAGAGAAGCTGGAGGTGAGCTCCATCAAGCTCCAGGACACCTCTCCCTCCTCC
CTGCTCTCCTTTAGCCGCTCCCCCAGCAGCTCGCTGGGCTCGGGGCTGCAGCTGGACCCC
TGGCTCTCCGGCCCCATCACCTCCTCCACCTCCCTGCAGTCGCTCCCCGGCTTCATCAGC
AGCTCGCAGGGCCTCACAGGCACTTACACCCCTTCTCCTCCCCCTTCCATGCCCTCCTCA
TTGCCGGCCTCCTTTCTCAACTCCCAGGCCCTGGGACACAGCCCTCACCTGCCCCACATC
AGCTCCATGTGCCCCCCGCCTCCGGCATACCAGTGTTCAGCTGATCCCAGGAACTCCAGT
ATTGCCTCACTGAGGATGAAGGCAAAGGAACACATTCAGTCTATTGGGAAAACTTGGTGA
TGCTCTGTGGAGGTTTGAAATGAACGTCAAGGCCCAGAATACACGGTGCTGAACCTTTTA
AAAACAGACTTCGTCTTCATTCTGATGGGATTGTATTAttttggaagttgtaaa
>NODE_193_length_420_cov_5.954762
ATGAGTTCAAGAGACAAACACAAGAACTGGAAACTATCAAGAAAACAGTGATCCTGGACA
GAGATGAAGTGGAAGTTCAGAAGAATAACCTCAAAAAGAAGGAAGAAGAGATTGACGCTA
TCATGAAAACCTTGAGAGAAGAAAGAGAGCAGGTCAGTCAGATGAAGGCTGACGTGGAGA
GAGAGAGAGATGCAATGCTGAATGAATCAGACAGAATGGAAGGAGACAGGTCTGAGCTGA
CAGTGAAAGAAGATGAAGTCAAGAAAAGACTGGAATCAATAGAAAGTCTGAGGGAAAAGC
TTCAGTGGCTTCATGAAAGGATGAGTGAGGACATAAAAGACAAAATGGACAGGCTACAAC
AAAACAGTGAAGCTGCACTACAGATACACACTGTACTGGAACAAAAGCTTGCAGCACTTG
ATGGTCAGAAAAACACCATGGATTGCTGCACCGAGATGGTGCAAAGACAACAGGTCGGTA
TGACGCGTTTGCTGTCTGAAATGACGAGCCAGAGGGAAGAGATGGAAAATGAATGGAAGC
AAAAGTTGGAGGACGAAAGACAAGATCTCATGAAACTGAAGGCAGAGTTGAAACAAGACA
AAGA
>NODE_194_length_185_cov_1.767568
GCAGACCTCATTGCTTCCCACAGGTGGTTTGAGGCAACATGCCAGACCAGCGCGCACGCG
TGGCTCGTCTGACAGTTTTTGAGCACACGGTGTGGCTGTTTCAGCTTGATTTTCAGAGAT
GTTTGCCAGAGGTTTCTGTCTGGATTCCTGGGGTGAGGAGATGAGGTGGGCTGGCGGGAC
ATCGAACTCACAGACACGCAGGGAAACTGGCAGGCATGCACACATGCATGCAGGGAAACT
GGCAGGCCCGCAGGAAACTGGCAGGCACGTACACATGCATGCAGGGAAACTGGCAGGCCC
GTGGACGAGGCATGCAGGCAACTGGCATGTGCGTGGACGAGGCACGCAGGCAACTGGCAc
atgcgcaaa
>NODE_195_length_459_cov_3.174292
ACAAGGCGGAGTTAGATGCAAATGGTGGCATTCAGTACTTAAGATGGCCAAATCTAATCA
AGAGACTCCACATTTGCTGTGATGGAGACAAGGCACAGAAGAAAGCAGACACATTTATGT
GGACTATGGGAAAGCCAGGTGAGGAACTCTGCTGGCTCACAGAGTAAGTGCTATTTGTTG
GTGTAATCTTGCTGTCTTCTATTGTCAAAAATTGCAGTTGCTTCACAAAATCCTCATTTT
TGCATTTTGGATGGAGAGAGATTTGTTGCGTGAAGAAGAACTTTGTAAGTCATTGTTAAT
CCCCTAACTTGAGCACTGACTTTACTGTTGAATTAAGTAAGTGCTACTTGTTGGGGCAAT
TTCAACTGACCATATCAACTTTGTGAATTTTCAATTTCTTTGAATATAAGTGACTCTCAG
ACCACCTCAAAGGAGCCACTCATGATTTTTGCATTCATAAGTGCTTCTCTTTGGGGTTGT
CTTGGTTGTGACAAATTCCTCGTTGGTCATATCTCTGCCAAGACCCTGCTTTGTGTCGAT
CAGATACCACTTTGCAATGAAACCCACTGGAGTTTTTACTACAAATGTTCTTTAGACTTT
AAACATTGCAATGTGGATGATATCATGGCTTGGAAATGGTTAt
>NODE_196_length_440_cov_1.627273
TCTCCCTTCTCATTCTGCTCCTTTGTCTGTCTTTATTTTATTGTCTCCGCAGGCTTGTTT
TTGTTCATCATCATGTTTGTAAAACAGGTTTTGTGATGTAATTTCATTTTTGCTATATAG
CACTGATTAGAAAAGCTTCTTAGATGAGGAGATTGGGTATTTTTTCTTGTTGTTGTTTTG
CTTTTTTAGGAAAAGGTACGGAAAATAGGAGAGATGACAAAATGTGAGGATAGGAAGGGA
AAGGAAGGGAGAGAGCAGAACAGGAGAAAAAGGTTAGGAGTGCATATGAAAGATAAGGAT
GAGATGGCAGAAAAGAAAGGGAAAGATGTGGACAAAAAAGAACAGATGGGGTTGAATAGG
GAAAGCAAAGAACTGGGAGGAAAGGAAAGAAGAGGGTGGAGAAAAAAACAGAAAAGGACT
AGAAAAACAAATCAGGAAAGTATAGGAGGAAAACAAAAAGGAAAAAGGAAAAAAAGGGAA
GATGGGAAGGAAAAACATAGAAAAGAACAAAGAATGGgaaagaaagaggaaaactgcaat
gaaaaggacaaaaaaggagtcagagaaagaggaggagaataggggataatgacaaaatct
tccacagcagcagtgggatgaggg
>NODE_197_length_384_cov_2.388021
CAAAGCAGAAAGAGGGAGAAAAAAGTAATGAGAAAGAAAAATGAGTAAAGGAGGTATAAA
GAGGGGTGGAAGGACAGAAGAAAGAGACATGACAAAAGAAAGAGGAATAAAAAAGGAGAG
ACATGAAATGCAAAAAGAGGTGATGAAAGAAAAAAGAGAAGAGAAAGGGGGGAGAAAGAA
GGATTAAATGGGAAAAGAAAGAGAAGAGAGAGAAGGAGAAAAGACAAAGGGAAAGGGACA
AAAAGAAAGAAGGGGAAAGAAAAAAAATTGGGAAAAAGAAGGAAAAAGTTTAAAGGAGAG
GATAGAACATAAGGATTGTAAGGGACAGAAAAGTAAAGTTAAAGGACAGAAAAGAAAAGG
AAAAAATAGTAAAGGATAGAATAATAAAGCACAGATAGGTAAAGTGAGGGGAAAAGTAAA
GAACAGAAAGGAAAAGGACATGAAGGTAAAGTTAAAGTAAAGAAATGGACATGGACAGAA
AGATAAAGAACAGGAATGGGAAAGATAAAGGAAAGAAAGAGAAAGAGAAGGGAAATGTAA
AGAAGAGAAAGGGAAAGGTAAAAGACGg
>NODE_198_length_185_cov_1.600000
TAGAATGTTCAGTATTAGACAATGGAGGAGCATGGAATATTCAGTTTGAAACAATGGAGG
AGCATGGAATGTTCGGTGTCAAACAATGGATGATCATGGAATGTTCAGCGTCCACCAATG
AGGGATAGCAGAATGTTCAGTGTCAAACAATGGAGGAGTATGGAATGTTCAGTGTCAAAC
AATGTGGGATTCCAGAATTTTCAGTGTCAAGCAATGGAGTAGCACACAGTGTTCAGCATC
AAACAATGGAGGAGCATGGAATGTTCATTTTCAAACAAAGAGGATGCCAGAATGTTCAGT
TTCAAACAATGAGGGATTCCAGAATTTTCAGTGTCAAGCAATGGAGTAGCACAGAGTGTT
CAGCATCAa
