# Supplementary material for: Multilocus molecular systematics of the circumtropical reef-fish genus Abudefduf (Pomacentridae): history, geography and ecology of speciation
Source: PeerJ. 2018 Aug 14;6:e5357. doi: 10.7717/peerj.5357 (PMC6097498; doi:10.7717/peerj.5357)
Supplement: Data S1 [file peerj-06-5357-s013.zip › Data Supplement/assemblies/Abudefduf-concolor-STRI-X-931.contigs.fasta]

>NODE_1_length_777_cov_14.643500
GGACAGAAAAATATCTTCAAAAGCGACGCGTTTGGTACATTCTTGAACCCGTAGTAACAG
AAAGGAGATTTTGTTTTCACACAACGTTACCCTGATACTGATGTCGCTGCAGTGAAACCG
GATGGAAGTACATGTTTTTGCGATTCAGTTGTACAGTAATGTCTTGATATAGGCACAATG
CACTGTACATGACATCTGGTGAAACACTTTAACAAGAACAAGCGTTCGGAAAAAGACAAA
GAGACATCCTACTCAGTCCTGGCTGCCTCAATCTCTGCCTGTTTATGATGAAGGGCTCTT
TTTGGTGTGAGAGTGAAAGAGACAGGCTGGGCTGGCTGTCATGTCATAAAGGATGCAGTC
AGAGAGAGCAGACATGATTTCATGGCTAATGATTCCTGCACTAATATCAGTGTGGGCTGC
AGAGGGGATAACCAAGTTGAGCTGTCTTAGCTCAAATGATTCAATTAGGCCAGCTGTCCC
TATTTGTCATGGCTCAACTGGCTTCTAGATTACCTTTCCAGAGTGCATACGTGCCTCTGC
ATTGAACTTACCAGCTCAACAGTTTCACGGGGAAAAAAGAGAAAGAAAAGCAAGACAAAT
AGAGAGAGAAAGAAAAGAGCGGTGGAGGGGAAGAAATGAAACAAAGAATGCAGCGATAAC
CACATTATCCACTTAAACGCTGAGGCCAATTACTGAGATAAATGTGACTTTGTGTTTTGA
GGAGGATCCTTGTGGAATCAAAGGAGAGACTCGGAGCGTGCCGGAGTGACTGGAGAGGAA
AAGTGATCCGCAAAAAGAACAAGAGAGGCAACATTAGAGGCAACATGAAGGTCAACAGAC
AGTTTAGGCAGAGATATTCCCTAAACTGTAAAAACCTTAAAATTTATTGTACGTGATTTG
GGGAAATTTaagccgattctt
>NODE_2_length_660_cov_19.334848
TCTTTTTTTGTCCTGCTGTGGTTACTGCCTAGGGCCCTGCAAAGCCCTGGCCAGCAGCTT
TGTCAGGATGCTAAATGGAAGGCCGTGAGTTTAAAAACTTAAAGAGGCAGTGAAATATTA
GCCAATGTGGGTGAGGAATGAGTGGCTGAGAACCGCAGCGTGTCAGTGTTAAATGGTCGG
ACTAGGATGCATATAAGTTAGTCCAAGCATGAAGGGCAGTGGGACGCTCGCGTGGAAACG
ATGTCCCCTCCCCTCCTTCCCATCCCTCACCCCCTCCACAGACACACATTCACACACATA
CACACTCGTACTGTCACACCCCACCCACACAGCTTTTAAGCAAGGAGCCCATCAGAAACT
TGTCATTTCTCTCATTCACTCCGACAGCCTTGAGACACAATGCAGACTTACCTCTGTGTT
GTACACCCCATATATCAGAAAGATGAACAGGCCCTGCAAACACAGACAAAGAAAGAAAGA
GAGAGAGGGAGAGAGAGAAAAAGAAAGAAGAGGAGGACAAAGTTGTTACTGTTGTTTTCT
CTCTTGTCTTTAAAAAAAAACAAAGATCAAAAGTAATGAGTGGAGCGACACATACGGGTT
GATTTGTACTCTATCTACACAAAGCTGAAGTAGACTGTAGTGAAAAGTATTGAGAGAAGT
AGGACAACTTCTCTCTCAGCTTGCATTTGTTTCGTCTACAACAGTTCTCCTCCTCATTCT
AGGCTGCACTAAGCCATCAAAGGCTCAGGCCCAAGGTTCCACACAACTgtattgaaatag
aaaatctcaagtgcctgtgttcag
>NODE_3_length_498_cov_16.732931
AATATTATATTGATTAATTTCTGATGAAGTCGAGCGCTGGCACTAATCAGCCTATTATGA
AAATCCCTCCATCAAGATTTTCTTTTTCTCGCGCGCCGTAACTTTTTGTTTGTGCGAACC
ATATGTCCCAAATTAATAACGCCAGGCAGTATACTGAGGCCTCCTCACTCTGTCACCGCT
TGTCACAGTAGGATTGGCCTCAAACTTATTCTCTCCCTCCCTCTCTGTCTCTTCCTCTCT
CCCCCTGTATCTGCTCTCCCTCTCCCTCTCTGTTCTTTCTGTTTTCACGCAAGTGTCCCA
GTTAAGAAATTGCTTACATCCCACTCAGTCTGGGGCTGGATTGAAATTTCCCATAGGGTA
TGTACCAATATGCAGAGAGCACACTTCGACAGATGCCATCAGAGAACAAGCATATGAATT
ACCAGGCAGCCTGCCATCTTTGAGTTCAGACAGAATGGCATTAATACCTGATTACGATCC
AAACAACAACACAACAACAACATGAAAGCCAAAGCAACTGGGAGCAGGTAAAGGTTTCAT
CATTTATATATTAATGGATTTACTAACAAAGACTCTGCACTCCCCCCCACCCACCCACCC
ATCCACCTCAAAAGTTAAAATGTCATAGAGGCTGCCAACagt
>NODE_4_length_470_cov_15.604256
TTTTTTTTTTTTTTTTTTAGGTGTGATGAGACAAAGGAACAAAGGATGCCTTAGAGGAGA
GGTTGCCTATATGCCTGGAAACCTCTTCAAAGCACACCGCCAAATGGATCTAACGCCTCC
CCCTGCCACCTCTAGATCATGATACTTGGCTGAAGCTATTCCGCTATCTTTATGATCCCT
CCTCCATCTATGGCGAACTATAGCCATGCAGGGGACCACACCATCTTGCAGAATGTCTCT
CCTCTCGCCACGTTCCTCAAACTGACCTCTCTGGGTTTCATCATCGGAGTCGGCGTGGTC
GGAAACCTCCTGATCTCCATCCTGCTGGTCAAAGACAAGAGCCTGCACCGAGCGCCCTAC
TATTTCCTGCTGGACCTGTGCGCCTCCGATATCCTGCGCTCCGCCATCTGCTTCCCCTTT
GTCTTCACCTCAGTCAAGAATGGATCTGCCTGGACCTACGGCACACTGACCTGCAAGGTG
ATCGCCTTCCTGGGTGTGCTCTCCTGTTTCCACACGGCGTTCATGCTCTTCTGCGTCAGC
GTCACGCGCTACCTGGCCATCGCACACCACCGTTTCTACAccaagaggctgactttctgg
acgtgtttggccgt
>NODE_5_length_698_cov_17.405443
AATATAGAATGCAAATGGCTATTGACAGTGAACTATTAAACACTAAGTTGTAGTAAACGC
TCTGTGGGTAATGTTCTTTTCCCTTATTTAAGAAAAGAAAACAAAATGAACATTGCACTA
ATATGTCAGTGTTCATACAGCAGCACGGTATATAAGACAGTTCAGAAGGAGCCTAAATCT
CAGCTGAATCCCATGGACTCAAGAATGCAGCTGCGTGCACAGCAGTCCAACAGCCCCACA
CACAGCGGAAAGGATATGAACATAGCATATGCAAGACAGTCTGAACATTTCAAAGTTTCT
GCACAAGATGTCCAAATGTTTTCTCTGGCTATATCTTCAGAGGCTAAACTGTGATTAATA
GCAGTGAAAGAAGCCTTTGAAGCAGGATTGGTGACATCAAAGTCCTAATCCATGGGTGGC
AGGATTTTTATAATGAGTGGGAAGTATCTTAACACATTTCAAAGGGTTTACTCCATGAAT
AAACAATAGCTGCACAGATGTGCCACACACACCTTTAGAAAAATACGTCTGCAGACACAG
GAGGCAGCATTACCCAAGCAGCCGTGTATGGCAAGGAGGAAAACCTTTGTAAGTTTTCTA
AGATAAAGCTAAAGTGACAGGCCAACAATTGTTCTAGATTTTCTACCGCACACAGACGAA
CTTCCAAAATGCAAATATGCAGTCGACGTCTGCAATATAATTTCAAGACTCACGTCAGTT
GTTGAGGACAACGTCTGACAGCGAGCCAAAAACTTAAACACTGGATCAGCGGTTGCCTTT
CTCAGAGGACTTTGCGCTATCAAATGtgtattagtggcttcaatcaaacactggagagat
ca
>NODE_6_length_852_cov_14.987089
ATGAAAGTCTGTAAAACTACCAGGTGTAAAATGGTCATGGTAGAGGTGGGTGATCCACAG
CTCTCCATTAGTGTTGCTCTTCTTGAAAAAAATCTATCTCTTCAACATATCATTGTTGAG
ACTGAGCTGTTCTGCAGATGTTTGCATCCAAGGAAGATGCATTCGCGAGTCAGCAAACCT
TACACTGTAGTACGGGTAGTAAATTGTGATCAAGCAGGAGAACCACGGAGGGCCAGATGG
AAGCAGATATTTTAGTTTACAGTAGAAATACTTAAATTAACAATAACCTTTTTAGAAAAC
TAATACTTACACACACACTGTCAATTGTATGTCCATTTAAAGGATCATTTGATTTCGTTC
TGATTGTGCTCTTCTGTAACGTCCAGGATCTGCTGGCCTGAGATGAACTTGCGATTACAA
CCTGTTGTAGTCTAGCTGAGCTGAACGCCTCATAAGTGGAGCTTTTGCTTTTTTATTGAT
CTCTTTGTTTCTCATAGCTGGAAGGGCACAATATTTTCTCCAACCTGAATTCCAGCGAGT
ACGAGCAGGTGCTGGAGATCATCCGAAAGGCCATCATCGCCACGGACCTCGCCCTGTACT
TCAACAACCACCAGCAGCTGTCGGAGCTGCTCACCTCGGGTGTGCTGGACTTTAACAACC
ACTCGCACAGGTCAGACCATGACTCACACTGGGGCACAGGTCAGGTCTGGATTCAAACCA
GTTCTCATAGCAGCGAACACAGAGAAAAGCAAACCTGGTGTGCATGAACAGCACATTGAG
TTTCTCCACATGGATATAACGAGGCTTTACTCCCCTCCAGGGACCGTGTGATTGGTCTGA
TGATGACAGCATGTGACCTGTGTTCTGTTACCAAGCAATGGCCAATCACACGACTCACAG
CCAACGACATCTATGCTGAGTTCTGGGCTGAGGTACAGTGGGATACTGTTAGAGCGCAAA
CAGTTTTAGTGTCAtgatcatgcctccagcataaca
>NODE_7_length_374_cov_4.729947
ATCACATTTGAAGACATTGTGAAGCCAAAACATGATTGTGAACATTGTAGTTGAAAGATG
GCAGTTTGACTGTGATTCCGCTCGGAAAATGCGTTTGGCTGGCTGAAAACAAGGTTTTTG
ACATGGGACATGTAAAGTGAATTTGGTTGACAGGAACGGACTTGAAACAGCTTGTGCCGT
CATCTGTATCACATTTGAAGACATTGTGATGCCAAAACATGATTGTGAACATTGTAGTTG
AAAGATGGCAGTTTGGCTGTCATCCCGCTCGGAAAATGCGTTTGGCTGGCTGAAAACAAG
GTTTTTGACATGGGACATGTAAAGTGAATTTGGTTGACAGGAACAGACTTGAAACAGCTT
GTGCCGTCATCTGTATCACATTTGAAGACATTGTGAAGCCAAAACATGATTGTGAACATT
GTAGTTGAAAGATGGCAGTTTGACTGTGATTCCGCTCGGAAAATGCGTTTGGCTGGCTGA
AAACAAGGTTTTTGACATGGGACATGTAAAGTGAATTT
>NODE_8_length_770_cov_14.764935
TATAATTGGGATGAAATGCTAGGAAATTTCTTCAGCCATTACTATTAAAAATAAACTTCT
TTCTAAGCACCTACCAAGAAAAAAGGAACTGAGAAAATAAAGATAGTTTTCTGTTGTTTA
GGGGCAGCTAAAGGATTACTCTCCATGAAGTTTTCAACATTACATAACGCAGAAAATGTG
ACTGTTAAGGGTTTTTTTTTTCTTGATTATGAAATATGTGAACCCCCAAGCAGCAAACAT
CCTAAAAGACTGTTAATCCCTGATAGCTGCATTGCATTTCTTGCTCTGAGTTGTACTGAT
ATGCATCTACACACAAACACAAAGGCAGTAACAGAACTCTTTGCTCCTTGGCCTTCGAGC
CATCTAGCTACATCAATAAATACAGCAAAATAGCATTAGCAATAACTTCAACTATATGAC
CAGGCTCTAATATGATAGAATTAGTATCAGTGTTTTAAGGTTTGGCCATTTAGGTGAAAT
TCTAAGCCGGGCAGGGAGTAATTTGGACACAGGGAAAATTGATTTTGACCATCAGCACTT
TCTCATTTTCAAACAGCGCCTGCGGCTAAATGGGTTAGCCTGTTAAGCACATTACACAGG
TAGCTTCTCCTTTCCTCCCCAATGATTATGTGTCCGCCTTGAGCAATTGATATTTCTTGC
AAATAAGAAAATTATCATATTCCATGACTGGAAAGAGAAATTAGGGCCTGCTGTTATGGA
GTGGAGTCTGTGGACTGAGAGAGGGAGGCAGAGGTACATTTTTCCTTTCTTTTTTTTTTG
TTTTTAAGGGTGGGGTGTACGTATCAAATGTCGAATGCTATATTGGAATTGGGGTGCTGT
CAGGCCTCATCAATAAAAATATACAGTGATAGACTGTAagtggtggaggggggacatgga
gggatggaggggcg
>NODE_9_length_582_cov_17.685568
CGATCCCCTCAAAATACAGAAATTATCACAGTGGAAGTAAAGAGTGAAAGTACTGCATTA
CCAGGACTTAACACAGCAAATAAAAAAGGCCCACCTTGACCTTTTAAATAACCCCTCAGT
GAGTAATTTGACTCAGAGCAGTCAGACACGTACAGTAACAAGCAGAAAGTGGCAGAATTA
ATTATTCTTTGTATAACACAGAAGTAATCAGAATTTCCAGCAACACAGGAGGAAGATCTC
CTTGGCTCTTTCACCACAGCTGCCAGTGCCCAGAATGGTAAATGTGGAATTTTAATGCAC
AGTTGATGCTGGAGAATATGGGGAAATGCTAATTTGTGGTGCGATAAGATGAATCGAGTC
ATCCCTTTAGCCCCATTTGACTCAGTGGAGGAAATTAATCATTAATGTTTGTTAAGTATG
ACAATCTAACTGGGCCAGATCTACATGCTCAGAGACTGAGGCAGAGCGAGATAAAGACCC
AGGCTGCAGACAGGGAGGAAAACTGCCAGATTCTGTAATGATGGGAATTTATTGGCATTT
AAAGAGACAGTGGCAAGGCATTTCACTAATAGCCTCCCTCCATTGGAGTGCTCTGCCTGC
CACAAATTGCATGCAATTCAAACCTATTTTTCAGATAGCAGAGAAGTCTTACAGCTATGC
TTGACTTTGGTGAAAAAGGTTGCTTCCTGGAATTGACTTTATCTGTTGCAGCGCAATCTG
CAtcaa
>NODE_11_length_710_cov_13.921126
TTAATGTTATAGCGAAATATTCCCTATTCAGAATACAAATGGACCAGAATAGAGATAGAA
TTAAGATATTAAGATAGTATACTCACACTATGGAAGTTACCCTATTTTTTTTAATTTACC
CTCAAATGTGCAATTCTATAACTTGTACAGTGGTTTTATAATGATGTTTTAAAATGTAAT
AAGTATTTCACTTTCTTTACAGTTTAGATTTTCTTGTAAACAGGGAACAAAGGCAATAGT
GATTTTAGGGTTAGTTGAGCCCAATTGTGACATGAGGTAGCGAATTAGCAGGACGTGAAG
CACCATAGGAACTCCTAACCTCTTGATAGGCGCCTCACAATCAAAGTCATTAGCCAGTGT
AATAAAGGGCCTGAGATACAGCCATTCTTCAACAGCCTAACTCTTTTATAACCAACAGAT
TAAAGTTGATTGGATTAAAATGACATTCTGCCCGTCTGACCTTGGCAGCAGCAGTTAAGT
TCACCCAAATTAAATTTCTCCGTAATAAAGATGATTCATTTGTTGCCTGACGTAGTAAAT
ATAAAACAGAAAGAAAAAGGAGAAAAGATTAAGTGACACACGTCAGTGCACACATGCACA
AATGCACACTTGTGCACACACATATACATGCATACGATGACATGAATACACCCTTGCGTG
CACTCACACAGCATTGTTGGAGCTGCCAAGCACCTGGGTGCACATGCAAAACCACAGAGA
CACCCGTCTGAGTTAACCTAAAACTTAAAATATGTCGTTTAAATCATTATGTTAAGGCCT
CTAGTGATATCTTGTGAAAACTGCGTCTCTTAAAAATGTGTTGCAAGATTATGTAGGTTG
TAACATTATTGGTt
>NODE_12_length_459_cov_8.823529
AAAGAACACAAAATGCATTTAATGAAATTCAGATGCTGGGCCCTAGTTCCCTGAATCTCA
TTAAATGAGCTTTGTGCTGTTTTTCCATCTTCTCTTTGTAGAAGAGGTCCTTGAGTGCCC
TTAATAATGTGGCAGATTTCATCATATTCCTGATTTAAAGAGGACAATGTCTGTCTTGTT
CACTTGTTCTTTTCCATGCCCAAGCCAATCTCCACAGATGTAGTCGCATAGTTCCTGGAT
CTGCCTCATGATAATATTCCATCTTGTGGTGCATTTTCTTTTAGTTACTGAAGTTTTGTT
AAGGCTCACCACTAACTCATATTCTCCCTCTTTTTCTCCCTCCCTTCTGTTTCTCTCTGC
ATAGGATTTGGTTTCATAACTTTTGAGAGTGAAGACATCGTAGAGAAAGTCTGTGAAATT
CATTTTCATGAAATCAATAACAAAATGGTAAGTCCACACATTTTTTTTTCAATTTCAGAT
GGACGTTGAAGGATTAATATTTGATTTCTCCTTTCCCCTAGTATTAATGGCATAGCAGGA
GTGTGTGTGTGTGTGTGTGTTTGTCTGTCTGTCTGTCTGTCTGTGTGTGTGTGTGTGTGT
GTg
>NODE_13_length_678_cov_8.855457
TGACTCTTACAACAGAAAAAACAAGCAAATCCCATGCACTTGGGGGGGAAAAACGACACG
CAACAATAGCATCCACCAATAGCGCTGTCAAACAACGCCATCTCTCTCGGATGTTAAAAG
CTTTAAGAGCTGAGGCCTCTGTGACATCCATAGCCTCTGGATGTCAAAGATGGTTGAAGA
CTTGAGAGCAGGCCTCTGTTTTAAAAATACTGTGTGTGGGTGTGTGAGTGCGCACGTCTC
GGAGCAGCAAAAGTGACATTTGAGGGGCACTTTACAGAAGGCAGCGGTTGCTAGGGATCT
TCTGTATCACCTAAAGAGCCTTTGTCAGTCATTGGAAAGCTGTCACCTTTCGGGGGGCCG
ATACGGTAGGGGGAGCCGGCTGACAGGTAGGAATTAATGAGAGGTGTATGACAGCAGACC
TCAGTGCTCTTGTGTATGAGTGTGTGTGTGTGTTTGAGAGTGTGTCCACATGCGTGTGAG
TGAGGTCCTTTGTCTCAAGAGGATGAACCACCTTCTTTGTCATCCTGATGGGGGAAGAAG
AGGAAGAATAATGTTAGAGAGACACAGAAAGAAGATTTTTTTCAGTATTCTGGGACAGAC
AAACCTTTCAGATTTTTGATTATTTTCTCATTTGACTGCATGATTTGTTTGTATAATGAA
AGCACTAGTCAGCAGAGCAATCCAATTTCAACTATACCGACGTGTGAGTCTCATAATAAA
CACCTGTACACACACTCGCAAACATCAACGTTTTCACCTCTGTTCACCTCGGCCTCCTCG
GCTACACGAGACCACAAGTACAAATCctcacagaacaattgg
>NODE_14_length_531_cov_5.011300
GTCTTATGGTGACATTAACAGCTACAGCAGGCTAACACAAACCTGGTGGAGGGCGGTGAG
ACCGTCTACATTGGCGTAGTTGATGTCAGCGCCCCGGTCAAGCATTCGGAGCACCTCCTC
GGTATCGCCGCTTGAGCAGGCGGCTAGAAACACGGCGCCATCATCGAACTTCACCTTCGT
CTTCTTCTTTTTCAGAATAGGAGGCTCCAGGTCCGTTTCCGAGCCCAGCCATCGCTTTAA
CTGCTCATTCCTCTTCTGCTTGGCGTCCGCCATCTTCATCCCCCTCCTGTCTCGGGCTTC
TTATCTTTCTCCGAGAGAGGATATACTTTATAGTGGCACTATCCCACAGCGCACTGGGGC
GTGGGAAGGGAGGGCTGGGGAGGAGGGGGGGCCGAGAGCGAGAGAGAGGGCGTCTGGATT
GTTTTCCATAACCTCGCGAGAACTGGAGCCCAGGAGCTGCAGTATAACGTCATCATGAGC
AGATTATGAGGGGAGAGTGAGCAGGGTAATCCCTTATAGACTGTGTACACCAAATAAGAC
AAGAGTGCTTGAAAATATTACATAACACTCCACTGGCTCACAAGCATTTTCACAGAGAGC
CACTGTTACTTACAGTAGCTGCTATTTTTACCATCTCTGCTCTGCCCAGTGTTATATTGT
ATAGACTGTTGTTTa
>NODE_15_length_784_cov_16.133928
GAGATAAATTATATGACAAAAGATAATAAAGAAACTTAGTATCTCAAAAGCTGTGTCCAT
ATTTAGTTTTTTAACAAATCTCTTGCTACTGTGCTTGTTGGTGCAGAACCATGAATGCAT
GTAAAATGTAACTATTGTAAGTACTTGAAGTCATGACAGCTGTCTATAAGCATCAGGGAC
ATGTCTATTGGCCAACTTGACCCTTGTTAGAAAACAAAACAAATACAAAAAGAGAATACT
GCAGCCTGGGACTGCCGAGCCGGGTCACTGGAGATTTTCCAGACAAACGCCGCACAGGGG
AGGGGAGGGGAGGGGAGGAAGAATAAAAAGGACAGGCTCAGAATCTCATTTTAACAGACC
GCACACAATCTGGGCTCCCACAGAACTATCTCTGCCTGACCGCTTTCTATTTATCCCTTA
TCAGTGTTTACCAACCGCTAGTTTTCTTTCATTCACACTGTGAGGCAGTTCTCTTACTAT
CAGTCAACAGCTGACACCGTGGAACAGCCTCAAAGGCAAGAGGAAGGGATCAAAACTAAA
CCAAAGCTGTTTAAACAATACAACAGAGGAAATAAATTCATAAATCCTAATTCTTCCCAA
CCCACAAGGGTATAAGCAGATCCTTTATAGTTAGGCCAACAAACAAAACCACAGCCAATG
AGGTACATTACAATCAAGGTAAATTCTGAAATATATTTAGAAAAAAGAAAGGCGGAAAAA
AAATCCCATGTAATATTAATTGGGAACATTTCATAGTCTTGCCCTGTCAAGCAAATATAA
GTATTCACTAAAAGGCTTTTTCAGTTGTGTTTAATTGTCTTTTTAGGAAAATCTCACCTG
AGTCAACATTGTTAACATTTTTAGATCATTTTGTCGTATACTACCAACAACGTAGACAAT
ATGAGGGAcgatatacacaagtcaaaca
>NODE_16_length_398_cov_9.007538
TAATTTTCAATGCTGTATGATCTCATCATCACCACCCACTTAGTTATGATAGGCCAAGAT
GCGCTCTTCTCCTCTCCACATACACAGAGCGCAGGGGACAGAGGTGACATATTACGCACC
ATTTATTCATCTTATTTTGAAAATCCTGAAACTAATAGGCCACTCTGGCCGCTATCAGGG
TTGATTGCCATATCTGATCATTATCATCGATAATACACCATAAAACTGTGTAATTATTTT
TTATATGATACTGTATCCACAGTGCCAAGGTGTCCCTGGAAATTTAGATCTAACCGATTC
AGGAAAATAAAATAGGCTCTATTCTATATCATTTACCTCTCGAAGCATTTTACTAAGTAG
CAACTTGGAGAGAGAAACCTTGTGTTTCTTCCTCCTGGCTCCTTCCTCACTACCTCTCCC
GGTTGATCTGATTATTTTTCCCTTCACGTTTTGTCCCAATAGCAAATTACCAATTCTATG
AATTGCAAAGCAGCCTCAGAGACGCTGAGGGGTAGAGAGAGAGAAGGGGGGGGGTGGATG
GG
>NODE_17_length_1510_cov_5.051656
TGGGCATAGGCTAGGGTTAGGGCCAGGCACGCAACATGGGCTCTGGTTAGGGTTAGGATC
AGATTTAGATTAGGGTTAGGCGCACAATTTGGGCTCTAATTAGGGTTAGACCTGGTTAGG
GTTAGGCGCACAATTTGGGCTCTGGTTAGGGTTAGGGTCTGGTTAGGGCTAGGTATAGGC
GCACAACTTGGGCTCTGGTTAGGGTTAGGCGCACAGTTTGGGCTTTGGTTAGGGTTAGGG
CCAGATTCACATGAAATTTAGTGTGTAGGGTTGGGGTGGGAACTTAGGCAAATAGCGCCT
GAATGGATGAATGTCCAATTTATTCGAGGACTGCTTGTCCTTCGATTGGCTCTACAGGGG
AAGATTGTCCCCTGGAGCAGACTGCACTCTAGATCTCAGGGACAATTTGTCTTCTGAGAC
AACACAACGCCATAAAGCGTTACCAGATTGGGTTAGCGTACGGCAGTCACGTACGGAGAG
GGCTGAGGCCCCCAGTGGCAAGGCTCAATGGGTGGCGGCGCTGGCGGATTAGTTTAATGG
TCCCTTAAGGGACACAGGGTCGACCCCCAGAAGGGGGCCGGCGGTGCACGGGCACGCCTC
CCCAAGAGCACACCACCAGGGTTCTCACCCTCATCCCTTCCTGTTTTTCTCCCTTTCCCC
CAAAGGAAACTTATCAAAAACACCCCCCACTATATAATAAAATAAAACTTTGGGCCCCCC
CGGTGTGCCGTCGCGACGTTTCGGCCTCCATTTGGGCCTTCTTCAGGCATGGCACACCCC
CTGGTTAACAGGAAAATTTAGCTCCATTCAGGAGATGTTTCCCCTTCGACCGTCCAAATC
CAAATGAGCTAGAGTGTGGGCAATCCCCTTTTATACTACTCTGCTCCGTACGAATTTTTC
GTATTCGGTTTTTCCTTTTCAGGTTTTAAAGGTAAGTTTTTCAACTCTTTTCCCTTTTAC
AGGTTAAATTTGGATAAATGCAATTTATTTTACAAGTTACAGGTAAGTATTATTTTACAG
GTTACAGGTTACAGGTAAGTATTATTTTACAGGTTACAGGTAAGTATTAATTTCCCTTTT
TCCAGGTCTCCAGGTAAGTATTAATTTTTTCAATAGGTTTACAGATAAGTATTAATTTTT
CCTTTTCAGGTTTACAGCTAATTATTAATTTTAGATCCCTCACTGTCTGCCAAATTTGCC
TCAATAAGGTCAAACCCACTTCCCATGGACCTTCACATTAAAACAAGAAAGCAATCAAAT
CCTCACAATATCTAGAAGCAATCAAATCCCATTTCAGACATCCTATCCTGCCCCCCTCTC
CTTCAATTCCTCTTCTCGGACCCCACGAGCGTCCCCCAGTCATGTGCCTCAGTATGGGCT
ATTATTTATGTGCTTCCTAATGGGGCGAAGGGTAAATCTTGGGGTTAGGGCTTAGGTAGG
TATCTGGGATAGGCCTGAACTGAACCTCTAAATTTAGGGTTAGGCCTGAACTGAACAACC
TTGTTCCAAGGGTTAGGTTCAAATGAGGTTAGGGCTGGGTTTATAAAAACAAATTGGGCA
TAGGCTAGGGTTAGGGCCAGGCACGCAACATGGGCTCTGGTTAGGGTTAGGATCAGATTT
AGATTAGGGTTAGGCGCACAATTTGGGCTCTAAt
>NODE_18_length_784_cov_8.436225
TTAATGGTAAATACATTAAATGGAAGTAAACTGCTATTCTCCTTTAAAATAAGGAATTGG
GTATACGATGTTAATAGAAGTGAGATTTAAGATTTTTGGTCTCACAAAGCTGTATGCTAC
TTCAGCAGGTGCTTATGGATGAAGTGATGGATTACCTCACTCGTTGCTATCTCTATCGTA
CTCCCAGCTCTCCCTCTCCCTGCTTTGTCCCCCCCTCCCCTTTTTCCTGCTACTGCTGTT
CTATAGGGAAATGAATGGGTCTTCTGTTTGCTGCATCCGCATCTCACTCTGTCAAACTCT
ACCATGCGTCTGGTGTGGAGGGTTGGTATGCATGTGTGTGCTCAGTGTGCACGTGTATCC
ATTTGCTCTGGGATTTGCTGCGTGTTTGTGTGTTTGCGAGTGTGTTTGACCAGGTCATTT
AGTACTCTGCATGCAGGCTTGGAACAGGCTGATAAGCTGTTTGCAAAAACTGGCAATTAA
AAGTTGATCAGGCTGTCAATTCAAATGGAATGAAATGGAACCAGAAAGTAATTAAAAGGA
TGGCATGAAAATGACAACAATTATATCTCTTAGCTTCCCATTACCGATGCACAGAGGAAT
TTAATTAGTTTAGGAGCTCATATAGTGATTCATACAGTAAACACACAATAACAAAAAAAT
AGCAGTCACCATGAAAACCAACAAACAAACAAACAAAAAAACATTAAAAATAGAAAAAAA
AATCCACTGGTGCCTGCTTCATGTCTTTGCAAAAATTCTGGCATTCTCATTCTCACTATT
AAACCCTAATAGAGGGAGGCCAACGGATATGGACAACACTGGTGTTTAACTATTGCTGTT
GAATCATTAGTGCAATCTATGTGGGTCCAATTAGTGTGTTTTAAGTGGCTGGTGGATTGG
CGGGATATTCccagtcctcccagtttgt
>NODE_19_length_417_cov_7.724221
ATGCGTAAGCATTGATTCATATGTGATTGGTCACATAATTCACACTCTCGGGGGGCATTT
CATCGCTGACAGACAAGCTAATCTAAAATCCCCCAATTTACAAATGAAAATCCCACCATC
CAATTGAGCTAATAGAGGGACTTGAATGGGATAATAAGATGTGGTGTAATACTGTGTAAA
AAGCCTGTAATGTTGTGTTGGTGTAAGAGCCTGTGTGACTGGATGTTTGACTGTTTGCAG
TGATTACAGGGGCCTGCGGGCCTGGCGACGGCTCTGTGGCTGGGACAGGGAGCTTCTCCC
TGGGCAAGGAGATACGCCTGTCTGCCCCTTCTGCTGGAGCTACAGGGACCAGGATGTCAG
GAGGGAGAGTGCTCCCTGTGAGCGCTCTCCCTCTCTCTCTTTCACTCTCTTTCACTCTCT
GTCTCTTCCCGTATGTGTCTCTCTCCCTCTCATTCCCAGTCTTGCTGGGTCTGTACTATT
GCAGTGCTTGCAGATGTGCACAAACAAGGGAGGATTAAAGCAAAACGAATCTAAACAGAC
AAATGGAATTAGAGTGATGGG
>NODE_20_length_630_cov_15.417460
TTTGTTTTCCTTTGGTAGAATCCAAACAGCCCACTCAGCTCGCCGCAGCCTTGTTAGTTA
GGGTTTGCATGGCACAGTGTACCGGTGGTAATCTCGGTGTGTAATATCAGCGAGGTTTCC
CCCACAACAGGCCATATCTATCTAGTTTCCTCTGTCACAGAAATAGGTTTATCTACACCC
TCTTTTCACACTCCCTCTCGGACCCCCCCACCCCTTCCTGTGTTTGCGAAGGAGGGGGGG
ATATTATGCTAAGCCCCCAGCGTTAGTTTTTATGTTGCCATAGCAGCCTTGCTCCCACAG
GGTTGTGACCTCAGATGATTACAGTACAAAGCCTATTGGGTCTTGAAAACCTCTTTGAAG
ATGAAAAGTCTTTGATGGTTTGTATTTATGCAAATCTCTCAGATATGATTTATCCAACTG
AGATTGAATGGAGAGATGATTAAAATTGCCCCTATTTTTGAAATCCTTCAATGGAGGCCC
ACTCTTTCAGTTTCGAGAACAAGAGTGGCGAGTGTGGGCGCGGGGGTTATTTTGCTCTTC
ATTTAGAAAAATAGTAGCACCGTACCTGAGGTTATTTATAACCGTCTTTTTTCCTGGTGT
GTCAAAGAGGGGAGAGAAAGGAGTGGAAGAGGGGGGGGCATGGAGGTAGACATTTCTACT
CTGAGCTTTTGCACTCTCTTCTCTCGCTCTCTCTCTCCCTCTCTCTTTTTTTTTTTGTCT
GGCTTTGAAAGGAAATATCTGACGGAGGGGGCTTTTGTGTGTTTCCAGATGATa
>NODE_21_length_295_cov_4.247458
CTTATTGTACAGATAACCAGTTGCTATGAGTATGTTTATTCCAGCTGGGATTAGGAGTGT
GTGCAACTGGACACACAGACACAAGCAAAAATGCTGCAACATTTTAGCACATGGGTTAGG
ACTACCATAGTTAAAACACTGAATACACACACACACACAGCGACAAGTTTGCTTCGGCTG
TGTTACATTCTTCTTTCCCTCCCTTCCCCCTCATCTATTTCTCCAGAGTTACTATCAGAA
CCGACCAGCCATGGCCACCAGTGCTCCAAGAGTGCAGACGAGTAGTGGCCCTCGACCTGT
TGGACCTACTCACGTCTACCCACCCACCTCCCCGATGATGATGATTTCCCAGCAGCAGCT
GCCTTTCGCTGGCTCTCCTCAGGGATACTTCATCCCCCCTGGACAGGTTGgttcacatta
gttatggtgcactgatagt
>NODE_22_length_624_cov_11.075320
CACTGACGGCATTTCAATCTCGTTTGAATCGGTTCAGTGTCAACACCTGCAGCTTTCGAG
GCACGCATCAAGGACCGGTCTAAGTAGGCACCGTGCAGCATGATTAAATCTAAATAAGCT
GACTCTTACACAGTTTGTTTGTTTATTGAGGCAAGTCGGGGGGTTGTTCTGAGCCTCAGA
ACCGCATTTAAAGCTGATCTGGCTCCTTCAGACAGCGCTGCATCCGACTTCCTGTTGTCG
ACTCGCGGTTGCCACAGAAAAATTGCTGCTGCAGCCTTAGACAACCTACAGCACTTTGTA
TGCCGAAAGAAAAGAGTTAATTAGAAATACAAATTCTCCCAGATTGTTATTAATGGGAAC
TGTAGAGTAAGCAACACATATTTTGTGCCCATAAGTAATTCTCAGGTATCTTTGATCTGT
GGCCCACAGCGGATGCTGCTGCGTGCCGCTGTCTGGCTTCTGGGATTCTGCCAGCGCCAG
ACATCTGGCTACTTTGTTATCATTGGCTGATCTGCTCCCGGGAGGCCACTCTTGTGACAC
CAGGCAGAGAGTGTCCTGGCAAGGAAAATTATCAGCACATTTTGAGTGGATTAGAGTTCC
AAAGTGGTCTTCAAATCTCTACAGGGGTCTAGTGAGCCATGCTCTACTGGGGGTTCCTCA
GGGCTCTGTTTTGACACCACTGTTGATTTGAAAGGCAGCGAGGGTATGACTCCCACTGTT
GCATCACAGGTCTCAGGCAGcgtcttaggaagtggaaaaaaggcccca
>NODE_23_length_540_cov_10.990741
TGTTGGCTTGAAAATGCTTCTTGATTATTAAAAGCTAATGCATTTTCAGCATTGCAGCCT
TCATTAAGGGTGCGGATGGAGAGGGGGGGGAGTGAGAGGGATGAGTGGGTACTGGGAGGA
GAAGAGGATGGGAGAGGAAGGGAGGGAGAGAGAGAGAGAGAGGGAGACAGGGGCTGAGTC
TGTCCTATAACTCCTGGGTCTAAGACACATGCAGCTAGAAGATTGGCTCGGGCCTCTCCT
AGGGGTCGACAATGTGTCATTTCCACCCGGCTAGATTGCCCTCTGCCTATCTGATATTAA
TGTGCAAATCAATATTTCAGGGATTAAATTTCCCTTCTTCATTTTTTATGGTTTCTACCT
CAATAAGTCTCCCGTCTAATAGAGGAGGCTGGATGATTTAGAAGCCTTTGCTGCAGAAAG
AGAGAGAAAGAAATAGAGAGGAGCTTTGCAACAAGGCTATCGCTGCATTTTAATGTTCTT
CTTCGTGGATCCCCCATAGGCCCTTAGTAAGGAGGGCTATATCGCTGCTTTACAGTGTAA
AGACAGCCAATTTGGTTAAAAAGGCAGAAAGGGAAAATATGAGTCCGGTTGAATACTTAA
GACGCTGTGGTAATCCGAGTAGTAGGTATTAGTGAAGGGGAGCTTCCCCCCCTCAAAGAG
ACACACACAGAGCTACATCCAAAc
>NODE_24_length_796_cov_14.672111
GAACCCTACAAACGGCAATTAAAACGGATGTGCAACACTGGCTCAGTATGGGGAGAGAGA
GAAAGAAAAGAGAAATGAGAGGGGACATGAGCGAGGGAGGCCGAAAGAAAGGAAGAAAGA
AAGAAAGAGAGAAAGAAAGAAAGAAAGAGAGAAAGAGAGAAAGAAAGAAAGAGAGAAAGT
ATGCGAGGGAAAATGTACAGCACCACCTCTCCTTCAAAACCAGGACTGATACTGTGTCTA
TTGATCTTTATAACAATAGCAGCAAGCTGTAAAATGTTTGATGGTTTTGTACAGATCTTA
GTCCCCCTCATTCATAATTACTGCTACACATGTAGAACCAAGGGCAACTTCAGAAGGGGC
GCTGTTTGAAAAGCTGCTGCCAGACTGTAGGGATGATGGGAAATCTCAGCGGGGCCTCAC
GGTAGCTCCAAGCCCTAAGGCTATCATTCCTCCTGCCGAACACCTGCAGCAACTTAAGTT
TTACAAAGATCAAATTATGGAGCTGATTTTAAATAAGAAATGAGACCAACCTCGTCCCTT
TACTCACAAAGTTACTCTGCTTTATTTTGATTTTTGACTTTGATGCTGTGGGTTTCTGAG
AAAAGTCAGCAGTGCTCATTTTACAGAAATCCAATGTCTCGCATTTTGCGCAAAGTGACC
TAAACTCTTTCAAGTTCAAGTTAGGCATTAGCATTTAATGTTGACAAATGCATGTCTCAG
TTTGTTTGCACGTAGTTTAAATGGAAATGCAGATGTGCTCTCTCTTTTCCCATTTTGTTG
CTTTGTCAATGTGTTGTATGCATTCAAAGCCACAGTGAGAATTAGTACTGCTACAGCTAT
AATCACTATACCTCAGAAtgttctcagcctggagaaacagtgacactctagcctgaacaa
acaagcagtccagagtctttgcaacttatcagtccatgct
>NODE_25_length_675_cov_12.730371
ACGTCAGCCTCATGGTGTTACTCAGTTAGGAATTATTTTTCAGAATATACTAAATTTTGA
AAAGATATATCTCTCCCCCGTGCCTCCCCTGTTCTTCCATTCTATTGCTCTCCCTGTCTG
TTTCTCCCTGTGTCTAACAAACACACACACACACACACACACTGCAACATGCATACAACC
AGACATGCACAACCCCTCTTAAAACTGGTTCTCCCCCCATAGCAATTTTGTCAGAAGTTG
ACAATGTCTTGATTTAGTTGTCTGGCTGTTCCGGCCAGTTTTCCCTGCTGCGCTAATGTG
AACAGGACATCCCGCTGGGCACCAAAGAATACCACTTCACGGCAGCCGCATAGCTGGCAG
CTTTTATTTATGGCGCTACCGAAATGAATGGGTATTAGTGTCCAAACATTTCACCATGCT
CCTGCAGCCACACACAAAAGCCACTGATTTCCAGCAAATCTGCACTTATTTTATTCAAGA
AGACTAAAGCTAGGGAGAGGGGAGAGAGACAGACAGACAGAAAGAGAGGGAGAGAGAAAA
CATTTATAATGACTTAAAAGACCTCAAAAGAAGAATGGGAATTGCGTTTGAAAAGGATTT
ACGAGACAGAAATCGAAAAAGAAAAAAATGGCCCCTCTATTTCACTGCATTTTTGTCAGA
GTTGAAAATGGAAAATATCTATATCCCTAAAATGACTCAACTTTAAGTGCTTATATTCAC
ACACACACAAAAAAAACTGCACTTCCTCCACAATCACCCAGTTTTCAGTTGCTGTGTTTT
GCCCGGTATTACAAagcattgtatgttataggactatac
>NODE_26_length_575_cov_10.026087
CCCCTCCCCCCAATTCTCTTTCCAGTTTTCTCCCTCCAAGCTTTTGCCATCGCATCCATG
TCTTTTATCACAATTTTTGACCCACAGAAAGGAATTCTCACAAGATATCAAAACAAAAAT
CTATATTTAATATGAGAGCAATTACAAAGCAAAGTTGGCTGCACAGGGCTGTTGTCACCA
GAGCGCGTGTTTTTCATCAAATAGGTCATTAGACGATGATGGATGTAAACCTATAAAGTA
TCTAAACTGGACCTTTTAACAAACCACGAGCAACACTATCATTTCTCTAATAGAACCTGC
TGACCGTGTCATTCCCTCCTGCCATTTGTCATTTTTCCTTGTGAAATAATCAATATCTGG
GCGCTTTGAAATAAATAATATAAAAGTCATAGTAACCTACCCGAGGAGCAACAAAAATAG
ACTTATGGGGCATTCGGAAGGCCTATATGGCCTCAGGGCAGTGTCTGCTGCATGTTTCTA
ATCAATGCATAATATGAGTTGTATTTTTTAGTGCGCAGCCTACAGGATTTTAGTTTGCAC
CACTTCTTTTCAAGCTTAGCATCTGTTGTGTTGCTTCCATCATGTTGGACTGTATTTGGG
TTGTAAATATTACTGAGCAATGCAACGGTCTCTGTGCAGGCCAATTATGATGAATgtcca
caagaagtaacggtaaaataataatgcagactggagagtgaagatatctgcacagtaaa
>NODE_27_length_514_cov_11.167315
CCACACGTGACACGCGGCTGAATCTCCTACAGTAAACTATTGTTTTGACACAGCGGCAGG
TGATGCATCATGACTCTTACTGGAGTGTGTACACGCATACACACATGCACATATTTACAA
TGGCTGTCAGTGCTTGATGATTTGAAGATAATTACAGTGTATTTATTTTCTCCTGCTCTT
CCCTCTGTCTCTCCCTCCGACTCCCGCCCCTCCAGATTGTGAAGTCGAGCCTCTAGCAGT
GTAGTGCTGAAGGTGTGTTTGTGCTGTTATGCCCTCTGGCTTGGCTGCCAGCTTACTCCC
ACTGATCTGAGCCAGAAGGCAGACTGCCGAGGAATACCGATCACCTTGCCCAGACCGAAT
CCTTTGAGCTCTCTCTGGCATCTTTCCCCCTTCTGCCAGTTTCCTCCTCTGCTCCTCTCT
TCCCCCTTCTGAAGTTGACAACAAAGACATCCTCAGGGTCCTCCTTGATGTGAGACCCAC
TCTTGATCTTTTTTCCCTATGTTTTTGTACCTTATAGTTGCACTACTTTCATATTCCGCT
AGCACAATATTTACACACCAGAAGACAAAGAAACAGGGGTCTTTTCATGTAGAAACCCCT
GCCAACATGTTAATCACCTGAAGACCTGCAGTGGTCATGTTGGCCCGGCAGAGGCAAG
>NODE_28_length_885_cov_11.035028
AATGGGTTCTAAAGTAGTTCCTTTGTGTTTTAGTTGTGATTGGATATGCTTAAAGCTTGT
TTCCGTCAATATGCAAATTGCAGTGTTCTAGCGCCAGACTGTTGGTGAACCGGTTGGGTT
CAGCTAAGTCAAACTGTTCCACCATAATCATTTTGATGTTAATGATGTCTGCAGAACTGC
AGCGTCACCCCTGTGATTTAATCAAACCTAATTTGGGTCAGTCCATTTTGGCTGCAGCTG
AGCACCTCAACATCATCATTACGCTCCTTCAACCCAACCTCTGCGCTCACCTCGCCTCGC
CTCCTCGGACTCACCGACGAGCCTGCCAGGCCACAAACAGCTGCTCGTCATCTGTCTTGT
CACAACCTGTCCTGCTTTCGGACATGGGCTCACACATTTTTCGAGTTTTGGTTCTGAATT
TCACCATGATCCGAATCAGAAATGAGACTTTGTGTTTAAGATTTCACTTCCAAGCTCTCT
CTGCCTGTGGGACCTGCTCCTTGGGCTTTTCATCAGCTGCCATTTTCGACGGCATGCAGT
AATTTCATGGCTCATTGCAAGCGCTGAAAACCTTTGAAACTGCAAATGTTAACTTTGCCT
GGCCTGGAGCCATTTAGGAAGCGATTAATTTAGCAAACAGAAGTGAGCCACTTTCTCCTC
CTAGCCTGCGCATAATTTTTTGGGGCTTCTATCTGTATTTGAGTAAGAGTGAGCAATGTA
ATGACGGTTCCTGTAATTGTGGCAGTGTGAAAATGGTTCCTACCTCAGCCCCCACTATCT
CACTCATCTCTCCTGGCTGAGCCTCGACAGCCTCGTACAGTGAGAGCACACGCAGATTGA
GAAGAGGTGGAATCACTTACAACATGCTTGACCTTATTTCTTGTTGCGAGTTGTTAAAGC
GTGTTAACAGAACATGTTTGTTTGCAATTTCAGCACCTTGCCGAGTGATGCCGCGCACAT
ATTTGCAAGCCACTGACTGAACAGGCATTTTCTGATCATGACTCCTCCGTATCTTTGATG
TGAtatgga
>NODE_29_length_673_cov_13.849926
ATTAATCTTGTGTCTTACTTGTACTGGGTTACATAATTTTGGTTTTAAAAAAAAAGCTTG
TACCCTGATTGTGTAACTGTCATGTTGAAACACACTCCTGGTGGCAGCAGTGTCTTTGGC
TCGGCATGTTTTACAGGATGACTCACAGGCTGATGGACAGGCAAATCGATATTTTGACTT
TGGCCACTGGATTTTCTCTTGCAGGAGGAGCGACGGTAATGGAAGAGGACTGTAAATAAG
TGGAAGGTTCTTGACAAATGAATCCATTAACATTTGCCTGTGTCGCCTGGCGAGCAGATT
TGCTGTTTTATGGAGCAGGAAAAAAGAGCTAGTAAATCTGAGGGCGCTGTAAGGGTGAGG
AGCTGAGAGCAAGCTGGGGAACACATCTCCCATGATGCAGCACTTTATCTCCCTCCCAAA
TGGCATCTTTATCTGCCTAAATTAAGTTTTGATTCCTTGCCACATACGGAGCTGCAAATC
ACTTTTAATACTGATATCAAGAGCAGCAGTAAAGTGTGCCCAAAGCGATGGAAAGCAGCT
TTATTGTGGTGGCACATAACTGCCGTCACCACCATTCACTGTCTCTCCGTGGCTCACAGT
TGTAAAAAAACATCAGCCCCAAACCACTGCTTTGTGTGCAAATCATATTATGCCATTTGT
CATAATTCAAATTCCTCTCTATCCTGCAGCACTGCACCCAGAGTTACTTCAGCTATCTAC
CTGTAACTCTGTGGATGAGGAAGACGGATACCCCTAAAGGTGACTTAATTTATAGCTGTG
ATTAATTTCCAATTCCATTTTCACTCTGTGATGTTTa
>NODE_30_length_538_cov_10.559480
GTGACGGGCGTTCTTCACCATTTTCCGACATTTTATAGACCGAACTCTTAATCAATGAAT
CGACACAGCGCCGGGCAGCTTTATCAATAATAGAAATAAACACCATTTGCTGCTGCAGTG
ACACGCGGCATCTTATCTGTATAAGACGCATATGAGGAACACTGAGGAGGAATGCAAGTA
ACGCAGTGGTGTATCGCGCATTTTTCTGAGTGGGAAGTCAATCATAGCCAGGGGAGGAAG
GGAGTGAGGGTCAATGGACCGATACTCGCCGATACCCACTCCGAGATGACAGTGAAAAGA
AAAGGTAAGAGAGACCAGGATAGAAGTGGGTGCTAATTCCTACTTTTCAGTTTAAATAAA
GATTGGAGCTGGATAAAAGCCATTAAGGGAGAAATCAGACAGGGCATGCTATGTAGGACA
AGAGCTGACTGCAGGGAGGTGAGTGGTGGGATCGATACTCAGTCGATGCGCTCAACACCC
AGCCCTGCGCACACACATATACACACTGAGGGGGCATGTGGTATTGCCGGGCATCTGCAT
GTTTGTGTGTGCCTGTGTGTGTGTGTGTGTGTGTGTGTGTGTGTGTGTGTGTGTGTGTGT
GTGTGTGCGTGCATGCAGCAGTGACTAATGGAGAAGGAGAGGGAGCCCGGGGAGAAAGAG
TGCATGCAATAtacaattaact
>NODE_31_length_597_cov_20.135679
ATTCTAATCAGAAGTTTATTCATTAACTATCCAGATTTATCTATTTTTTTTTTTTTTACC
TTGTCACCATTTGGCCTCTACTGAACATTAACTGAAACTTCAGTACAAATGCGGAGAAAA
ACTTCTAAATTCTTGCACAGCAACATTCCATTTGAGCACAGTTCAGTCAGGTTGCTCTCA
GTAAACAAGGCATTTTCTAACTCGGCACCCAAGTCCATTATAAAGTCAGGGTGTCGTCAA
GGAAGGAGGGGCGAGCCGAAATGAGGGAGAGACACAAACGGAGCACCCAGATGCAGATTA
GGCTGCAGAAGATGAGGGTGTAAAAGGGATTTAATGGTAGGATGGATTAGAGAAATCCTT
GTAACAATGTTAAATAATTATGGTTCCAGCCGAGATCAAAGCGCCATTGATTGAACCCCT
CAAGCCTTCAGCACACAGAGTCTTGGAAAGCAAAGATTGGTAAACTAGTGCTCAGACCAC
TCCGGCTGCTCCAGTTAAATTGGATTGGAAATATTAGGATATAGATGAATCCTTCAGGAG
GCTTTCGCAAAGCTTTTGTCACCGGAAATGTAGCTTGGGAACGGTATGAAAGGTTTGATA
GTGTACTGTCTCGACAGAATCATAAGACGAGGGTGTCGCAGCTGTCTCCACTGATACCTA
AGCGTTTTAAGTAGACTTATAGACACACTTGACTGTTATATCAGCAAACTGAAAACTTTC
AGTGCAGGCTttcattcaagg
>NODE_32_length_747_cov_10.692101
AGATACCTCTGGAGCTACGATAGATCCCCAAGATAATACCTGTGAAGATGTCAATATGGT
ATTAGAAACCTATGTTCTCCTATATACCCCTACATCATTATCAGAATGACAATAGGTTTG
GTTTCTGTGGTGGACAGGAGTCTATTTTTACCCTACACTGTAAGCTTCTGCTCCTGATTA
TGCTTTTTTTCACTGACTGTAGCCTGTCATGTAGATCATTGGACTTCTATTGTCCCTCCT
CCCTTTCCAATGGGAGCAGAGAGGATGAGTGTTGTCATTACAGACAAGCAAGCAAGGTGA
ACCTTTCCTAGACTGGGGACCTTTTCCTGGTACACAGAATTGGAACACCCCCTCATTGCA
CCTCCCCATAATCCCTGGCATTTTGTTTTGATGCACCACAGCATGAAAATGAGAGAATAT
GGCAATGTTATGGCATTTGAAGTCAATATGTATTATAAAATCAATCTAGATGAAGATCTG
CCCATCCCTCTAATTAGACGGGGTGACTGGAGATTGATTTTTAATTGCAAAAGTAATTAC
ATGGAGCAGATAGCCAGTGACATTTGATTATCTAGGTGATTGATTAAAAGGCCTGGCTGC
TGGGGCAGACTGTCAGCCAGCTGAATCCAGACAAAAGAGAAAATTAAAAAAGTTGTCCCG
TTTGTAATCACGAATTTCAAGGGTGAAATTACAAAGCCAAACATCCCCTTGGAGAAGCCC
AGCATCCTTCCACTTTGCGCCTGTCTGCCCTCCTATCTCACCCCTCCCGTCACAACACCC
ACAACGCAAGACCTCTGTGACACGCTaaaaaggggaaaacaatgatgtgaaaaatgaatt
gaggaattgttctgttacagacagcctggtgcgtaaatgacggctgcatat
>NODE_33_length_769_cov_9.101431
AGGAAGCGAAAAAGGAAAAGTCTTGCAAGGCAAATATCACACAGCGCTGATTCACCGTGT
GACCAAACACTGAGCCCAAGTTGAGACTAATGAAGTCTTTAATTTGGTTATAGTTTATTA
ATGTCAGAGACACTCCGCCATTAATCATATTATAACGCCCCTGAGTGTGCGTGTGCTTGC
ACTAATGTGTGTATAGCCTGTGTGTGTGTGGATGTGTGTCTCTTCACGAGTGTGTTTGAG
CATATGCCTGTGTGTTTGTATGGGCCCTTGCATATGTGCACGCGTATGTGCGTACATGTG
TGTGAGAGACAAGTGTGCGGCTCTCCACCAGCAATAATATCGCATACATTTTAAAGGACC
GTCATTATCGCCGTGGGTTACCCTGCAGCCCCCCATCACAAACCCCACAAACCATTTTCA
TTCCAAACTCATTAATATGCAAACTTATTCAAATGAGATTGTAATTAAGCATCTACTGAG
TGGGAACCCTTTTCATGATAATTTATGATAAACTCCTCGCCACCTTTGATTGAGATTGAT
TTTTGGCGCAGGCAAGCCGACCTGAATACAAAGCTACACCTGAGAGACCTGGAGGGAGAA
TAACACTTTTAAAACAGCAAACTTATTTCATGGCTGATTGTGCCACAATCATCTTGGAGG
AGTAACAAAGATCTATTTGAATAATGCATTCCCACTGTGCTGGTGATGTGCTCAGCCTAA
AAGAAAAAAGAAAAAAAAACTGGGCATATCTGTTCTTGGCATCAAGGTGACAAAGTGATG
TGTGTGAATGTGTGTCTGTGTTTATAATGGAAGGTAAACCAAGCATAACTCAGTTTACCC
AGTGTTTTATTGGAAGGATTACAACCTTACCTGACTAAAAGTGACACTTTGCAGAAGTAA
TATTAGTTTTATg
>NODE_34_length_719_cov_16.888735
TTACAATTTACAATATGGCACTCATATAACTCAAACCCATTAATGTGCTTTGCAATGTTA
ATCAAATGCTAATGCAATTGCATATCCCCCTTTAGTAGCCCTACCTCCTAGCAAACAGCA
CCACACTGACTTAATTGTGAGAGTGAAAAACAGCACATACAGACTTCCTCTCATATTTAA
TTTTATCTTTGAATAAAAGAGCTATAGGAAAGTATTAATCTGCTTAACATTTCTAAGTAC
ATCCTCCAAAGGATTTTGCTTTTTTAATCTTACATATGCTCAGCAGAGTTACTGGCAAAA
ACTGTACATTTTCCTCATTTCATCCTTTCAACATCAAATGGTGAGCAGCAAAAATTGGAT
CAGACTTCAAAGACTGTGATGTGCTCCAAGTCACGGAGTGGCTCTTCTATTTCACATATT
GAATCCGAGCAGGATATCAAAGTGCTACCAAAGAACCTCAGGTCTTTACTAAAAAAGGGG
TCTAACATCTGTAGAAAGAGGAGCGCAAAGACAAATCACCTCAGGGAAGAGCGAGCATTT
ATTCTCAGCCGTGAATTTCCAGCCTTTTGATTCTCTCGTTCCTGTACCACCCTGTCTTCT
CCGCTGAGATGGAGGTTGGAGCAAGAGAACTCTTTTGTCTCAAGGACTCAAAAAATTCCC
AAAGAATAATCTGGGTTAAAGCTGCTTTGTAGAGGAGCAGCATTTTACATACAGGGCTAA
AGGAAAGCAGAAGAAAATGCTCATTGATGTTCTGTTACTCACATTTCCTTTATGTATGTA
ATCTGTCTGTGCCTCTTTACTCTTTGGAATGAACCTGTCAAagaaagacacatttttaag
taaaatcaacatgaaattaataa
>NODE_38_length_390_cov_11.607693
TACGAACATATTTACAAACCTGGCTTTTAGTATTAGTGTGCACTCATTAGCCCTGGCTCT
AAATAGGGCCCTCCCCCACTTCTACCTCCCCTCTCGGTGGTACATTTGCCCTTTTTATGA
GCCCTCCTTTTCCATTTTTTTTCCTCCTCCTCTTCTTTCCTTTCTCTTTTTTTTCTCAAC
CCCAACACGGAAATTGAAACTGTATCTGGGCTTATCTGCAACCTCCCCGTGCATCAACTG
CCGAGATGTTTAGACAAATTTTATGCATTATGCAGCGCAAATATCAAAACAGTTCTTGGC
AGTGCCAGCAGAAGCCTCATTAAAAATTCCTTAATTAAATCTTCTTGCAAAATGTAATCA
GTCCAAGGAAGGGGTTTTGTGTGTGCGTGCGTGTGTGTGTGTATGCGTGTGCAGAAGACG
ACGTGTGCGTATGTGTGTGTGTCTGTCAGTGCCAAGGCTTTGATTTGTGCCCTTCATGTT
ATGGCTTGGAGAAGTAATCATTaacgccaaagccactttggcttttcaaatgct
>NODE_39_length_933_cov_11.412647
TGTCATTAGCTGAATGCAGGTATTTCAATTAGCAGCGCAATAACTACAACTTCAATTTGG
GAGGCTTATTTTTAACGGCACACTGAGCTGCTCATAGTGGTTTCATGCAACATGGACATG
TATGGAAATGCACAGATTTGCAGTGCACACTGTTCAGTACTGTAGGTAGCTCTGTCTGAC
AGATGCTGATCCAAAACCTCAACTGCTTTTATCGTAACCAACTGATCACAGGAATAAGGG
TTAAAGAGAAGAATGGGCAATGGGCCCCAGTGAAAAATCCTCAGCCTCTGGCAGTGCCTC
ATGGAAATGCCGCAAACGCTGTACGGATTCAAACGTATCAGGGATTATTAAGAGACCTGA
GAACAAGGTCAAAGACTTGCAGAAGAACACAGAGCAAGTTAAACTTAACTTCCACTTCAT
CCCCGAGGCTCTGAAAATACTTAGGAGATAGTTGAGGCAGGCTCTGTTGAAAGCTCCCCC
GCCGGCACGCAAAGCTTTACTTTTGATGTTAATTCCTTGAAAGCTGTTTCTTTAGCTGGG
GATTAGTGCATGAAGAGCTAGGCTTACCATGCTCTGGCTAATAAAGATGAAACATCTAAC
ACAGGTACTCGTACATACACTCACCAGGGAACAGTGCCTATAAAGTTGCCTTAATTATAG
AGAACTGACTTCGCTTCAGTAACTATAAGAATAGGACGACATTTGTAGTTTGAAAATGCT
GTGGTATTAAATGTTGGAAATCCTCTGTATTCTTTAGACACAAGTCTTGAGGTAAAATAA
TGAGTATATAGGCACATCACTTTCTGAGCTCATGCGATCAAAGCTGCCTTCATGGTATGC
CTTCAGTCTCCCCAGCTTAAGTCTCCTTACCATGCCGCAAAAGACTGACAATTATGAAGT
GTGTCCATTACAGCTGCTGATTAGCCTCCATGTCTGTTCTGGCTCGAGCGAATGTAGTGG
CTAATGATTCTGTGGCAGCGTGCATAGAAAGCCGACACCACAATTCATCTGCCTGGCCAA
AATCTCAATGATTAATAGATGTTTCACAAGAACATTCGCCCCTTTGAATATTTGAAa
>NODE_40_length_494_cov_11.437247
AAGAATGGATAAAAACTCGTCTTGTTTTTCATTGTGGTGTGCCGGGCGTGTGAGTGTGAA
AGGCGGGAAGCTGGGAGAGCAGCTCCTCATTTAAAGAGTAAATAATCTCCCATTGCATTC
TATTATTTATACCCCTGGCTTGAAAGGGACTGTATTAACTTATAAGTTATAAGTAGTTAG
AAGTTACTTACTTTAAACTGGGGGTGTGGGGGGGGAGTGCGGGGAGGCGCGGGGGGGAGA
CGAACCGACGCTCTGCTTAGCTGACTTCCCCCCAAATTGCTGACATAATTACATGAATGT
AATTTTTTATGACTCACAGAAAATCTTGGCATTTTCACTGAAGCAGATAATTAGACTTGG
AATAAAGCAGGGGCGGAATAATTAATACATCAAAACTAGATGAACTTTTTCTAATTATTT
TTATTTAATCTCCATTCTAATTATTGTTCTAGTCGGCTGAGCGAGATTGCCTTTCTCATT
CAGGGTGTGAAATGCACCCGTAGCGCTCAATCCTCACCCAGTGAAATATCAACTAAGCGT
GGAGACGGGAAATCACAGGGCGCTCGCCACTCTTCTTCTTCTTCTTCTTCTTCCTCCTCC
TCCTCCTTCCTCCCCCACCGCCGCCGCCGCCACCTCTc
>NODE_41_length_683_cov_11.998536
GCGCAATTACACACAGCTGCATAGCGAACTAACTTCAGGCTGATGAGGACAAAACAGAGT
AAACCTGCGTGAGTCATTTGCGGGAAAACTGGATTATTAGCGTTTTATTAAATAAAAAAA
TAATAATCTGTGTGATTTAAAAAAAAACCATACCTGTTGTAGCTGCAGAGAAAGAGAGAA
ACTGAGAGGTGAGATATTTGTTGGAGAACCTGCTTTTCTCTCTCTCTCTCTCTCTCTCCA
TGAAAGCAATGTGCTGTTGTTTGGATTTCACATGATTGATGCTTGACTTAATCCAGTGCT
CTTTGCGCCTTCCCAGGAGGGTGAGGCGGTCTCTTTGTGCTCCTCTGTCCCATGTGAAGC
AAACCAAAGCGGGAGAGTGAGGGTCATAGCTATTCGGCAGGGTACCAGATCCTTCCCACC
GGCACATCTGCATGTGAAATCGCCATTTCACCCCTCCACACTCCCTAATTGTTGCTAAAA
TTATTTGTGAAATTGCCTTCCACCAGGAGTGTTTTCCACGGCAATTGTCACACAATTTTA
TATGCACGGTGGGCCCACAGAGTTGACACACGCACCTCTTCTTTTCTGCCATATGTGCTC
TTTCTTTTCGGGTTTAATAGTAGCGCATTATTTTTTTTTTCTCTCTCTCTCCACAATTAC
CTTTAAGCAATTACTCTCGTGCGTTCTGCGGGGCAAGTCAACCTGTTGTCATCAATAGCG
GGTCGATCCAAATGTTGTAATTACCACACAAAGCTATAGGAGCGCGTTTAGACGCGCATG
CTGCGCACATTTACTTAATTGAAAGgttaacaagccaacagcatctt
>NODE_42_length_499_cov_16.054108
GTGCTCTACCTCTCATTTTATCCCGCTCGCTCCCTCTCTCTCCATCTTGTGGCCATATGA
ATTAGTGTGGTGAGAGGAGAGAATGAAGAAGGTGGGAGGGGAGGATGGGGAGTGACGGGA
AACAGACGGGTATAATATTCTCATCACTCTTCACTCTGCAGTCGTTGGTGAGGAGCGTGG
CCCAGGGCACTCAGCGGCCCAGCCAGCCGCCTCGCAGACCCTGCAAATATTCCTAAACCT
CAATTTTTCATATTTCCCTGTATGCATAAGGAGATGAAAAATCATCCGATCATTTGTATT
GTCTGACTGAGGTTATACACAAATATTAGTTTATCTACCGCACCTAAGATTGCCTCCCTA
AGCAAGACGGATTGGTCTTTTGGAGAGGGCAATATTCCCCGGGAACATATTCAGTCCATC
TTTTATGTGCTGCAATTCACAGAGCAGCAGGTATGAGTTCCATCTCCAGACAGGCTCGAT
AAAGCTAAACACCCAATAGAGACACTGCTTATTACACACAATACGCTTTAATTGCCAGAC
AATTTTCGGCTGGGTAAAATTTATAGTTTTCAAAACTGATCTCATGCAAAGAGGCTTCAT
ACCTAATATTCATATTCTCCGCACATTTACTCAACACTTggct
>NODE_43_length_708_cov_10.968926
ACATGCCCTGCTGCGTTTCTCCTACCGTTGGACTGAAACTCGACGGCAGCTCACACAATG
GGACAGTGAAGGGCCTAATTATTGCCCCTATCATTTGCATAATTACAATGTTTTTCTGAA
GCAGGGGCAGTATAGAAATTGTAAATAGTAGTGGACTCGCTGTCTCTCCTTAGTGGAAGT
CATATTTAAATGGAGAGAGCCTGTTCTGCTGGCCAGGCAGCCAGGCTCAGGCAAGAGGTC
CCAATCAGCCAGCCTCACAGACTGCTCATTCAATAGGATTTAAAAAGCCAACTGTGTGGA
GAAATGAGAGTTTTGCCCCCCAAATCATATGGAATTACAGTGCTGGTTGCATATGGGGGG
AGCCAGTGGCAGGCACAAAAGCCCACAGGAAGCTGCTATTTCTGTGTGTTTTATTAACCC
AACCAAGCAATTTAATTCTTTTGTTCGGGGGAGTTCTACTTCATTGATTAACAAAAGCGG
GGATATAATTTTTTCAGCCCCTTTTGAAAAGCCTGAAATGTCAAGCCTTTTAAAGGAGAT
TATTCTGCCTGTGTGCGATGAATAGAGCCCAGAGTAACCTTTTGTCTACAATTAAATATT
CCAGCATAAATATAAAAGAAAATCAGAGATGGGGAAGATTGAGTCAGGAGAGATTGGAGA
GGTAGATCCTCTGCCCGATAGTGGCAACAGCCTGGCTCTAATTAGATATGCCAGGCGGGC
TGTGAGCAGTCACTCTCCACAGCACGCCGAGAGAGGAGGCAGCCTGAGAGAGGAGGACAG
AGGAAACCTATCTGCTCATCTGTCTGTCCAGCGCCTTCCTCTGGGCATCCACAAGGTATT
TCaggagacttt
>NODE_44_length_980_cov_15.923470
TCATAGGGTAATAATGCTGACCAACAATAACTTTGTTGTCTCTTCTCTCCTCTGCGTCTC
TGGCTTGATCCTCAGGGAACGGGCAGCCGGCTTCAGCCAGCCAGTTCGGTCTGGTTCAAG
TGAAGCAGGAGCCGGTGGACACAAACTCTGGGGCCTCGCAAGACTCTACGCAGGAGCACA
GCCTGGACCTGAGCAAGAAGGACCACAGGTATACAGCTGCATGGCAAATAAAGGGTTAAT
TCAAAATGCAGAATGCTATTTAATACATCTGCAAAATACGCCAACAAGGAAATAAAGCTT
CTCTGATTGATAGATGATTTCTACATGTTTGGCACATATTTATAATTTCATATGAGTGTA
CATCCAATTATAAAACCCCTAATATATTTCTCCATTTCTGTGTGATCAGGGTGTTTACAT
AAACCTTCAACTCCAATCTTCCCCCCAACTCACAGTAGATCTTATTTCTTAAGAAGACAG
CATTTTTCTTCTTCATTATACAGGCACACCTTGCGTGATAAATAGTAATATTTACTGTTC
TCATGCAAATCTTGACTAAACATTGTTCATTTTCCTTGTTCCAGTAATGAATCAAACGGA
CACCCTGTACCAGGGAATACATCTCTTTTATCCTCGCTTATGAATAAGGTAAGATCCATC
CATCAAACGCCTTTCATCCCAAGACAAATTAGCGGGACACAGAGGGGCCTGTTTGTTTTT
TAATGTTTCACCGCTAATAAGATGAGTTTGTATCATTTAAATTTTCCAGCCATTTTTCAT
ACGGTGTAATTTTCACTGCACCTCTCACAAATTAATATAATGACGCAGTAGCTGGGTGCC
ATGCCAGATATATAGAGATGTTTGGTTTTTGATGAGCTGTTTTGAACTCGCCGTCCATTT
TTTTCTCCTCCTTTATACTTTTTTTTCTCCCCCTCGCCTCTCTCTACATTTATTTATAGA
GTTTATAAATTATTTGATTAAAAAGTCGGAGGAGAAAAAAAACAGGACGGCGCTGCCCTC
ATTTTTTAACAAGTCTAAATGTTAGCGTATGGAAATTTAACTGTGTATATTTTTTGGTGA
AGATTAAAATGGACATTGTCTCagtcatacatcttatccgactg
>NODE_45_length_638_cov_9.807210
TTCCACATAAATATTAATTCAAAAAAAATACCGAGGCTTTGACAAAATATTTGCACAATT
GTAATTAATTAATCTTCTTCTTTTTTTTCAAACTTGAGCCCTGATAATGAATGTTCCCCT
TCGTTCTAAGCAGCAGCACTCTGAGCTTAAATTTCCCCCCTAATCGTTCCCTGAATAGCA
GCTCCTCTCCACCTCTCCGTAGGTCTGGGTGGCAGCATATCTCAACTCGATTCACTGTGA
CAATATTGTTTGGCTATCATTCGCTGCTTTAGGATGAATGGCATCGATCCTCTTTTAACA
ACATTTGTTTCCTATTGTGTTCGGGGGGCGCAGCAGAGGAGGGCAGACGTGTGAAAGTGG
CTGTTTGATTCTCTTTTTCATCCCCATGACCTCAGCTTTTGTGTCTCGTCACCCTGGGAA
TGTCACGCCTCACTACTCTACTTTAAGATGTTTCAGAAAGTGCCCTTTGTTTTCACTCTT
TTTTTTTTCTTTTTTTTTAAAGCTCACACAAAATTGTTCTTGGTCCCCCCCCCCTCCTGC
TATAAAGGATACTTCAGACTGAGGCACGGTTCACAAGTGCAATGCAATTTGGCTTATCCC
AACCTTTGTTCGGGTTTCTACAAATGACCAAACATAGTGCAGACTTGATCTACTGCTGCT
TGAACTCGGGAGTTTGGGAGCAGCTAAAAAAAACCCCAAACCTATTCAGATTCAGAGTCA
TGGTGGTATTTTCAGTGTGTGCATTCGACGGGGACAAAAGGCCTACCAATATCCCATAAC
Cc
>NODE_46_length_716_cov_7.990223
TGCAAAGAAAGCGTATTTGAGATTTAAACAAGCAGTAGAACTAAAAGGCCTTTTGAGGCC
TAAATCGAAGCCTTTCCACAAACACAGCTGTAACATTCGGATTTTCTCAACTGTAGGCCT
GTGTGTTTATTTTAACCAGAGGATGTAATTTTTTCCAGGATGCCACTATAAGGCTGAATA
TTTCATCTCTGTCCCAACAGATCGACAAAAAACTAAAATATAACTTCTGCTCTACACCAC
TGCTATATGATATTGTGAAATAAAATATTGACTTCATAAACACAACAGGAGTAAAAATAA
ACCTGTACCAGGCTGTGTTATGCCTAGCTGCAAGCATCTACGCTTTAAAAAAGTAAGGTT
GAGTGTGCAAGAAATGTGAAATTCACAGAGAAAAAAAAAGTATTCCCAGCATGTTGCAGA
ATACCAATATCCTTAAGCAGGCGGGGTTTTTGATGTATAGACTCCTGCCAGTGAATTGTA
CAGATGAGACACTTAAGGCAAGACAATAGTGTTATAGATTGTGGCAAGAGTTAAATCAAT
AGACCTTCTGAGGAGTAACAAGACACCCAGTAGCAAGTGCTACTGCTACACACACATAGG
AGGGGCTGGGAAACAAATGAGGACTGGCAGACAGGGGCTAAGACCTCAGTGTCACTGACT
AGCCATTAGATGTTAGTGTGTATGCAGCTGTGTGTCTGCGTGTGTGCATCCTTGGTCTAC
TCTGAACATGTGTTATGGATGTGTGTAAGTGTATGTGTGAATGTGTTTGTAAGGCATAAG
CAAGAGCAGCTACCTGTGTTTTGGTTGTACTTTTATCTCTGCTTCTTGGCCCTGTAATCT
CCCACTGGGCATCAAAGCAg
>NODE_47_length_497_cov_12.859155
TTCACAATAACCTGACACCAAATACAATCCACCCCTCCCTCTCTAGGCTATTAGTGACGT
TTTGTCAAGCTTGCAATCAAATTAAAATTTATTTCTCAAATTATTATTTTTTTTATACAC
AGCTTTTTATTTGCCGCAGTCTAACATAAACTTGTGTAATTTTCACATCAAACCACGAAC
AGAACAATATTATTTATGACATGGTATAAACTTTGTTTTCTGCTGCCTGATTGCTGAAGC
CCAAGCCTTGACACTTGTGATGTACTCTGCCAAGAACATTAAGTATCCGAAAGTGATAAA
GCTTCAATTTGCTAGACCATTAGACTAATTACTGCAATAATTAAGTAACTACTTGATTAG
AACTAATGGGTACCTAATTATCCAGGAAGAAAGGATCAGGTGGTAATTTATAGAGTCAAG
CTGATGTCTTCTGACTTAGCAATGCCGATTACCAAACATAAGGGACTGAAACTGGTGAGA
ACAAAAAAAAGGAAAGAAAAAAAAAAAGAGGAAATGCCATTTGAGTGTTTACCTAGCCCC
TGTAGCTAAAGCAAACAGTTTGTTAGTATCACATCACATGAGTGGATTGTTGATGATTGT
TAATGAAACAAGATACACATCAATACATTATGCAGGATGAt
>NODE_48_length_756_cov_14.869047
CGTACTGGGACTCTTTTGAACGGGCCTTTTTTCCTTCGACTGGCACCTGTACGCCAATCA
CACTCACTGCAACCGGCCCGCAATCTTCCCTTGTTTTTTCCTCTTCGCTCTCTGTCTTCA
ATATGGTTCATGGATTAATAATTCATGGCCAGTTATTAGGGCCAGTTCAATAGGAGATCT
GCTGATGGAGGGTCGGCGCTCGGCGAGCGTGCCCGGAGGGATGCTGCGTGTTGTTGTGTC
AGCCCCCATCTGCCAGAATGCAATAAGGCAAACAATGGAGGCCTTGATTTCCACCAGCAG
GCCCATAATCTTTAAATGGCTATTAGCTGAAGAGTGCAACCAGTCAATAACCGACAAAAT
CCTTTTAAAAGCTTCTCTCTCTCTCTCTCTCTTTCTCTCTTTCTCCACTCCTCTCAAGCT
CTCTCTTTTTATCTGCCTCCCGCTCTCTTTCTTGTCTCTTGTTTCTGGTCAAATTGGGAC
ACAGTTGCTACAATAAAACTCTTATCATGAGCGCTTTAATGCCAGCAGAGGCCGGAGAAA
CAGCTACCAATGGTGGTGGCCAAAATGAGGACGACTGAGGTCAACATCCGTTTTTTGGGG
AATTATTCCACTCCATCAATGCTATTGCCGACGGTGTGTGACCTCAGTTGACATGCATTT
GTTGCTTTGAGCAGGAATGACTTCTATGTACAAAATAAAATCCCAACATGCCATATTTTC
ACCGTAAAATAAAGTTCCGGTTTTCTCAGTGCAACAACCGAGCTACGCAGAGATGAAGAG
GAATACTCTCTCCCGTCCAGCACTGCGTGACTTGTCAAAAGAATCTTCTTGAGCCGGGGA
GATgctgtcttgaaataagacagttgtctcccagtgacattgtatggatgatatacttct
>NODE_49_length_591_cov_14.270727
AAGAAATATGGTGGAGTCAGGGTCAGTGATGCCCATTACCTTTCCTTTGTCCCCTACAAA
TGAGTATCATTCACCTGATTATCTATTATCATGTTATTGGACGTAAATTTAACAAGCTGT
TGAGAGCGCTGGAAAATCAATACCTTTTAAATGCTGTTTATGTGTGATTAACGGTTAATA
TCCTCACAAATTATTTAATATAATAAGGTCATTTGTCTTTCACATGAGCCCGGTACCCTG
CAAAGAATAATAGAATAATAAATGAGGACACTAGTGAAGAGGAGATTTCTGATGCTTTCC
CCGGCTCCGTTTTATTACCCATATCCTCTTTACAGCTACAAAGCTGCACTATGGTTATTT
TATGCAAGTCATAAAATTAGGCTGAGATGGAATTAGCAGACTCGGGGCTCTTTATAGGTC
AAGCCGGTAGTTTATGAGCCCACGACTCCCTGGCACTATTGTCAGGAGGCTAGTTAGAGG
GGTCTTTAAGCATGATTTAATATGTCCATGCCTTGGAAAATAGTTAAATAGCTAATTAAA
TGGAGGAGTTAATTTACATATTAATTGACCTTCCAGTAATATTTATATTGATACCTACAT
GAGGATCCCTTGTCTTCATTGCCTTTCATCATAGTTAGTCTGAGCAAATATGGTGTAACT
TTTTTTGTTTAAACTCAAGTTTCGTTTTATTGTCGCCAGAGAGGCGCAGTGTATTCCCTG
CCATGTCAGGCACAc
>NODE_50_length_370_cov_14.175675
AATGTTAAAAGGTTTGTAGTAAATCCATTTTTTTTTCACAACAATTGCTACCAAACTAAA
CTATCTGTTCTACTTATTTCTAAAAAAGCATTGACCGTCAGGGCATAGCCAATATGGAGG
TTAATCCATTCTAGTGTCTATACTATGGGGATGCTTATGGAAGCATATTTGCTTAGGGCA
GCCATGCAAATTATTACTTACTGCCCTGTAAGCTGATAACACAAATTAGATACCCATTAA
AGTTGAACAATGTATATAGAATGAGAAAAGATTGCAAGTGATACCTGAAGGGATGCTTAA
GTCATATGGCACTAAAATATGCCTCATGCTTGCAAACTTCAAAAGTGAAGAGATGTTTAT
CCTTGGGATTGGAAGATGCATAATAGTAATCTCATATGCACAGAGGCAGCTGCCAGGTGG
AGGATAGCACACTGCATGTTTATGAATAGAAATCATTACAGGGACTGGGGAGCATACCGG
CATGGACCAGTGACACAGAACTTTTTTATCATCt
>NODE_51_length_361_cov_9.725761
CTGAGCTACAGTCAAGTTTACCATAAAAGCCATGGCAGTACAATAGCAGACAGTATAACC
ACTGCAGTGCAGTACTGTATACAACCAGGTGCTGATATTCCTGCCTTTTAGAGCCCACAC
AAGGCTAACCATGCTGGGTAACTGATCAACTACAGCTGCCTGCACAAGCCCAAGGCAAAC
AGAGAGAGAAATAGAAAGCAGAGGGAGACGACCAGCGACAAGCCTGGCCGCTCTTGTACT
CACCAGCACTGGCAGAACACAGCAGAGACACCAAGAGCACAATCACCAGCGTCAGGATCT
TCACATTCATTTCTGCACTCCCCTCTGGCTCTCCGCTAGTCACTCGCTGATATACTGTAG
TGGTGTGTGTGTGTGGATGGGAGGGAGAGAGAGAGAGAGAGAGAGAGAGAGAGAGAGAGA
GAGAGAGAGAGAGAGGGAGAGCAGCTGAGCGAGCAAGAGAGACTGTTTGCTCCCCTGTGT
GTGTGTCTGTGTGTGCGTTagaagt
>NODE_52_length_704_cov_10.038352
AAAACACACAGAGTCACGTGTGCACGCATACGCAATCCACCGCAGTCATTGCCACATTCA
CACGCACACAAGGATCCATACCCAAACAAGGAAGCGACACGTTCGACAGGTCAGAGAAAC
GTCACATCTATAAAGCTTAAAGGTGTATAAATGTTCAAAACATGAGAATGTCGATGAGAA
CCAAATGTGACGTCTATGGGTAACACAATGCACAATGCGAATGATCATGTGAAGGCTTCT
GCATGGTCATTGCAAGCATTATTGTTGAAATGTGTTACTAGGACAGAGGTATTAACAAGC
ATGGCCATCAACAGTCATACATGAAAATGGTTTCAAATAGCAAGGAAACTTAAATGGACG
AACACAGTTTTAAAGCTTTAAAAAAGGGGGATATCTCTTTCTCTCATTAAATCATAAGTC
ACCAGTACATACGATCCTTTGGCCAACCTCTTCATTCACTAACACTGAAGGATGGAACGG
ATGGAGCCAAAAAGCGTGCAGTTGGGGGGAATTTATGAAAACCTCGTTCCCTACCCCCTA
AATTTTTACACTTTCGATCCCATATACGTTGTAACCTTCCTTATAAGTTGCAAAATTCTG
TGAATTCTGCGAGGAAGTTGGGTTAATATTCTGTGCATTCTTTGCCACCTTCATTCGTTT
CGCCTCGGCTCGGGACTTGTAACAGAACTCAATCAAGGCCACCAGCATGGCCAAACCGAG
TCCTCCGACCAGAATGTAGAAGACCCCAGCCACGTTGCTCAGGCTGAGGGCACTCGTCTT
CTCCTGCGAAATGCACACGAGACGGGGGTCAGCGGCGGGGCAAAGGTAGgtcaaaagatt
gtaaaaaa
>NODE_53_length_710_cov_9.797183
TGGAAGGTGACTTGACGTCAAAGAGTCACTTCGGACCCGGCAGGTCGTTTATTAATGGGA
GAAAAGATTGATTTCCCGTCATTTATAACACCGCAGTTTAACTAGTGGTTGTCTCTGGCT
GCCCCGCACGTTACTTCCTAAAAACATTTTGATATGTGCATTCGCAGGTAGATCTTTGAT
AGCTGTTTATTCAAAAGCAAACTTGAAAAGAGGCTATAACCTCGAGTCAGAAGCCTGGAC
GGGCAGAGTAAGATTGAAATTGGTCCGACTCTCCCTCTCTCTCTTGAATTGAGGGTCCAT
TGTAGTACGTCAAACAAAAGGTTTTTATCAGAGGCTCTTAATGTAACCCCCTCCCCTCAC
TCTCTCGGCCACCAACTCGTTCTTCTCTTCCTCTCTTTTCTCATTCATTTATTCCACTGT
GTGTGGAAATAGGCTGGGCAACAATTAATTTCAGAGTGAATTCAGGCAGGATCTATTACC
CCCTCTCTGCCTCTATTGCTCTAATGGAAATCTATTTCACTTCTCTTTTGTGTCCAATAT
AATTTAATGCCCATTTTATTAATGGCCTGAAATAATTACGGAAGGCTTTTGTGATTCTTG
AGTATGTTTCATTTAATTGTGTAATAAATGTCTAATCAGAGCTCCCATCTGAAGCCATTA
TGGCATTAAAATTAACAATTACGCCACAAATGTCTTGGTGAATGCGTTGGGGTCTATAGA
AATCGTTGCAGATAACAAGACACATATAAATCATTCATGAGAATTTTTTCAGAGAAAAGC
GGTGTGAGAGATAGGAGGATGGGAGGGAGAAAAAAGAAGTGGAGGAAGAAAAGAGGAGAA
GAAAGGGGCTGAGt
>NODE_54_length_467_cov_3.381156
GACAGAAGCAGGGTGAATAACGTTATGGAGAAAAAGGAAAATGTGGACACAGAGCAAGAA
GGAGAAAAGAAGTGCATGATGAAAAAGTCTGGAATTAGACATCCTCCTGTGTGTGAAATC
TGGAGGTCAAGAACTGCAGAAATTATTTTAGTTGAATTCAGGAAAGGACCCAGATGCTGT
CAAACATGTTGTGCATTTTAAAGTACAGCAATCAGTTTGTCTGTCAGTCTGCCTGCAGTT
GATCCCATGTGTGAGTCTGATTTTCATCTGCAGAAGAAATTCCTGATCCACTCTCAGCAT
CCCTGAATTGGAAATCTGAATATCAAATCACTGCGCAAATCACATGGAGAGGGTGTCCAA
TCAGAGCAGTTGGCTAATGGTTAGTGCTGGAATTGCACACAAATACATGGAAAAATAAAA
CACTGTTGTGAGCTGCCACTTTAAGGAAACAGTAACAGTAAAGTATAAAAAAAAAAACTT
TAGCAGCAAAAACTAATAATTGCAAAGCAGCCAATTAAATTGTGCGGGAGAGATGAAACC
GCTCATATTTCCCCTGGTAATTTCATGCTCTAAACTCGCTTCCGTGCGCACATAAAAAGA
GGAGAGAAAAT
>NODE_56_length_312_cov_37.875000
TGTGTGTGTGTGTGTGTGTGTGTACGTGTGTGTGTTGGGTATTAGAGCGTTACAGCGCCC
AGCCCGGCTGTGCCCTGCAGGCCCGACCTTCTAATCATTATCTGTCTGTCTTATTACGCT
CCAAACCGGGCCACTCTTAAATAAAATATGCAAAGGTTTCTTAAATGATGACCTGAGGCT
GCGCGCGCCGCCGCTGCTCTACATGCTGTTAATCTGAGAAATGCAAATTCCCTTCATCTC
GCACTCGCCTTTATTAACTTTTTTGAATTTAAAATTCCACGAACAATGAGTTCTGTCAGC
TTCTGAAATGATATTTTCTCTCCTCTTTTTATGTGCGCACGGAAGCGAGTTTAGAGCATG
AAATTACCAGGGGAAATATGAGCGGTTTCATCTCTCCCGCACAATTTAATTGGCTGCTTT
GCAATTATTAGTTTTTGCTGCTAAAGTTTTTTTTTT
>NODE_57_length_431_cov_16.779583
ATAACGCTCTTGTTCAGGCGGTTTATGGCGTATGGCAGCACGATGCGGGAAAAACATGAG
GTAGTAACTGTTGCTTTATGTTCCAAACTTCGGGGCTGTGAGTTTGAGACAACATGTCAC
CAAGTGGACACCTGAACCCAGAGGCTGCGTGGACCCTGTGTCAGTGTCCCCCCTTCTCTG
GCCACACAGTCTTAAAGAAACCAATGCGCACAGATGGAACAAACTGATCACAACAGAAAA
CTTTCTCCCTGTCCATCGCTGCTCCCCCCTGCTCCCGCCTTCAGCCCATACCTGGCCTGA
ATACCATTAGACCTAATGGAGCACGGTGTGAGGGACAGCCAATCATGATGGCGTCCCGTC
AGTGACACCGACATGTATCTTGGTGCTCATTATCATCCTTGAACAGCGCCAATTTACATC
TGATGCTCTGACTAATTCTGCTCCAGTGTTGTCAAGAGGCATAGGAAGTGGCCTGGCCGT
GATGACAGCGCGGCTGTCAGGAGCCCGTGGATGGAGGATTCCTCGGGGCATGATTTAATG
CCCATGTCAAGCCCCGCTGTCAGCCTCTCTCTCTC
>NODE_58_length_582_cov_16.434708
TCAGTTCATTTGCAAGTAAATCAGAATTATTTCTTCTAAATTAACGTCTCAGAAAATGTT
ACTTTAACTTGTTTAGTGACAAGACACTTCACAGAGAAGTGGGCAAAAACGATTTACTCT
CCAGCAGTAAAAGAGGAAAAACGTAGTAAAAAGAAAACAAAACAAAACAACAACAACAGC
GAAAGAAATGAAGTTTTTTTGCCCATAGATGCTCAACATAAACTCTCTCGACATTTTCAC
ACTCAGCCCTAAAGCCATCCAGCGACGCTCCATAAATACACAATCGTTATAAAAACTTCA
AATTTACCTCCTCTTACCTCTTTTAAATTCCCCCAAAAAAGCATAAAGTATAATAAGCCA
GTGAAAGAGAAGACACATAAAAATGTAGACTCGTGGTACCTTTGGTATAAAGCATTCCGT
TTTCCTTCTTTTCTGTCTTTCTCTTGCTCAGTAGCGATCCGATAATAGCATATGGAAAGT
GTTTTCAAAATGCCCAGATTTGGCACATTGTCATTGAAAAGAGAGGAGCGCAGTGATGCG
GTGCTACAACAGGGGAAATGAGTTGCGGATTGGACGCAGCCCGCCTCGGTGCGGACTTAT
CCCACTTTAATTTAATATTCCGCAATCACACACACTAGTGATGGCATATAATTCAAGGAG
AAATTCAGAGGGAAGGAAATGCTTTTGTGTGTGTGTGTGTGTGCGTGTGTTTTTTTTTTT
TTACAC
>NODE_59_length_475_cov_13.185264
TCAGCCTCCATCTTCCTCACCTTTCCTTCACCTTTCCACCCCGCCCTCCCACCTTCAGAC
TTTCTCCCTCCCAAATCACCCCCTGGCTTGTCATCCTCCTAACCCACAGCCTTGGAGCTC
CTACCCCGGCCTCAGCTCTTCCCTCTCCCTGCCTCTCCTCCAGCCTGCCTTTCCCTCTAC
TCTGCCTCCCTTAGCCCCAGCCTTCTGCTCAGTGTTCAAGGGGAGAGCCAGCTAGGAATG
CTGTGGCTCTAGACGTTTTGTCCAAGCCCTAGGTCTCTTTCACTGAGGCAAGATTAGTTC
ATACAAAAACTCAACAATACACCACTGAAAGCCATTGTTGATATTCAACATTTTTCACAT
AGCGGAGCAGAATAGACAATGCGGCAGCCGGGAAAGCCCGAAGCGGACTAGCAGGGTTGA
TGGCTGATGGTATCTTAGCTGAGCGAGGCCTTAATCCCTTTTATACACACACACTCACAC
AAGTATACACACTCTCAACAGCCTGGAGACAGCAAAATCAATACTGCTTGCTCTGTCTCT
GTGTGTGGATCAGTGGGTGGATGAGTGTGATACGGAGAAAAAAAGAGAATAGTACTGTTT
GTACCTACGTGtgtgtgtg
>NODE_60_length_405_cov_17.274075
AAAAAAAAAAAAAGGCATGGCGCTGCAACATCTGGTCTTCACTGCAGGTAAGTGGTTAAT
TTGCATAATGTATACAGGTTTTTAGGATTTTTTCCCTATTTTTTATTTTTTACTAAACAG
CATTTCCTTTTTTTTATAAACCAGAAAAAACTAAACTCTACAGAGAAAGTCCCCTACCCG
CAGTCTTTCGCTGCCGATAGAGTTTGACATCAAGCTGTACAGCGCAGTCGAAAACATACT
TACATCTGAGCTCATTTACAGGTACAGCCATAATCAAGGCACAAAGATCTACAAGTAGAT
TTGTTTTTCTTTCAATTAAGTTGTACAAAATAATATTACATTTTACAGTCTGTACAGGAT
AATTCAACCTTGCACAGTGTACAAGTTAACAAAAAAACAAAACCAAAAAAAAAAGAACAA
TACATTTTTCTCTCCCATCCCCCCACCCTCCTCCCCATCAGTATCTCTAAGCTAAAAGGA
TGGTTTGTGTGGGAAAAAAAAAAAAACAACAACGAAATaaaagaaacaggaggcaggtcc
gagtccgtg
>NODE_61_length_535_cov_14.693458
GACTCTCAAAGCATCTTCCCGCTGCAGCTTTCCCAGCAAACACCCAAAGTGGTATCTCGC
CTTTTCTCTCGCTCAGACATTAATCTTGCTCTACCCTTCTACATCAAAAATGCTTGTATT
GTCAGGGAGCGCTAATGTTTGCCTCCTATTCACTATATATACACATATATGTATTTTTGT
GTCTGAGGGAATCAGTCGAATGCATTGTTCCCAAATCATTGTAATATCTATTTAGAGTGG
CAACAGCACTGGCTGCCGATGCTCAGTATTCATGGAGCATAAACCAGCCTTAAGACTTAG
AAAAGCTGAAAGGGCTTATCCCTATATTCTTAAACTCCCCTCTTTTATGTTGGTCTTAGG
CATTAAGGATAGGATTGTGAATAGCAATTGTTCAACTGCTGCACTGAGAGTGAGTGTGTA
TACGTGGGTGGGGGTGTTTTATTCCCTGGCAAAATCCTTTCCTTTTCTCCCATTTTTTTC
AACTGTAAATATTAACTGTGTTCTTAACTCTTAACGGTGTATGGGACACAGTAATGTGCT
TTTAAGGATATATTATGTGAAAGATTTTCCACTGCATACACTGCTGCTTGAAATAAGAAA
AGGCTATTTTATGGAGCCTGAAAACAAATTTGCTACGGCAGAAGAAAAAGAAGGAGGAAA
AAAAAATAGATAGAACTTt
>NODE_62_length_384_cov_5.114583
GACTTAGAACTGGTGCGGACCAGGGGAATCCGACTGTTTAATTAAAACAAAGCATCGCGA
AGGCCCACGGGGGGTGTTGACGCGATGTGATTTCTGCCCAGTGCTCTGAATGTCAAAGTG
AAGAAATTCAATGAAGCGCGGGTAAACGGCGGGAGTAACTATGACTCTCTTAAGGTAGCC
AAATGCCTCGTCATCTAATTAGTGACGCGCATGAATGGATGAACGAGATTCCCACTGTCC
CTACCTACTATCTAGCGAAACCACAGCCAAGGGAACGGGCTTGGCAGAATCAGCGGGGAA
AGAAGACCCTGTTGAGCTTGACTCTAGTCTGGCACTGTGAAGAGACATGAGAGGTGTAGA
ATAAGTGGGAGGCCTCGGCCGCCGGTGAAATACCACTACTCTTATCGTTTTTTCACTTAC
CCGGTGAGGCGGGGAGGCGAGCCCCGAGCGGGCTCTCGCTTCTGGCGTCAAGCGCCCGGC
ACCCGCCGGGCGTGACCCGCTCCGGGgacagtggcaggtggggagttt
>NODE_63_length_639_cov_10.857590
CTGTGTAGTCTTCCCCCCCAAACTCAGAGCGACCTACAGCCTTTAATGGTAAGCTTTTAT
GAGTTGGAGGAAAGAAAATAGCAGGGAAAGATCTGTGCCTATGTTCCTGACGGCTATGTT
GCGCGCATGCTTCACTGCCTCCCTTTAAACTTCCTAAATTGTGTTTCACAATAAATAGAT
GCCCAAGCCCTTAACTGCCAGTATTAGATTAGATACCATTAGATGTAATAGAAAATTCTC
TGCCTGTAATATTTTCATAAGAGTTTGAGGCATTTGATTAATCTGACCACATTTTATTGC
ATTAATGATTTTTTTTCCTTCCCACTCTGCTGTAAAGACATTGTATACAGGCTAATGCTG
TTTTCTCTCTCCCCTCTCTGCTCACTCTCATTCATCCTCAGCCGTTATTGCAATGCATTG
TTGATGAGGTGAGTCGGCGTCTTATGTGCTTTCACTCCTAAAGTCATTCCTAATGGAGTG
GAAACCTTATATTTTGTTTCCTAATGAAGCACAGGAGTGGCAGACAGCTCCGCTTGGGCT
GTCCTATGGCTGCCTGCAGGTTGAAGCCACCGGCCCGAGCCAAGCTGCTCTGAGGGAGCC
AGCAGGGGATGTTGGGTCGGGGGCAGCAGACAGCTTATGCATGAACTTATACATAGGCCG
CAGAAAGTGTGTGGAAGTCTTAAAATAAATAAATAAATAAATAAAATGCAGTAGTGGAAA
AAGCATTGAGATAACTGGAAAAACTAGAATTTAAAAATACTACTACATTTTTTCTGAGAG
TCt
>NODE_64_length_759_cov_17.498024
AGACGCATGGAAGAACTTCTCTTCCTTGGAATAAAGTAATTAAGGATCTCTCTCTCCAGT
TTTTTTTTTTTCTTGTCTTGAGCCCAGCCTAAGCCAAAGAACGTAACTTTCTGTATGCAA
GTCGATCATCGCTGCAACTTGACATCCTGACCTGGACATTTAATTTATTGATCTTCATTT
TATTCGGATGTAAAGACCCTTTGCTCCTTTAAATTAATCCAGGTTAATTTGGCCAGGCCC
CCTATCCCACCCAGCATGAATGGGCCCTCTGTTGGCTCGAGCTGGCCCTGGCCACCCAGT
TTTATGGGAATCTGCAGTGAATTAGAAAATCTGTCAATGCGAGAGGAGTTGCGCAGCGCG
GATATGCCGTGTCACTCCACCTGTAAAAGAACTGCTCTTTGTCCATTATCTCCCAGGCTT
ACCTGAGGAGAGTTAACCTTGAGGTCAATAACATCTCCATGGTGTTTCATGACTGGCTGG
GCCTGGGCCGGGGGGTCTGAGGAGAGCCATTGTTAACATGCGGGCTGCAGACCCACACTT
CCTCCTGCTTTGGCTCTCCACATCAAATACCTCTGGGAAACAGATCTGTAAAGAGCAGTG
ACGGGAGCCATAAAGATGTGATCACTTTCACAGGAAAGAGCAGACACTGTACCAGTTTGT
CTTCATTGTGGTTAATATAAACGGTTCATTTCTTTAAATGAAGTTGCAGCATCAGGGTAT
GTTCTCCCAGGATGTAATTTCTTGGGTATCCTGCAGAACCCTTACCTGGCAACAGTTTAA
ATTTACTCTCATGCTTACACATAATATACAACTGTGCACTAATATTCCACCCACGGACTA
CTCCATGCCCCTGAGAGCAGGGATGTGGAACTTTTGGCTGCATACTGTTTTCcttttatt
tcc
>NODE_65_length_345_cov_8.513043
CAGCAGATATAGTCACCTGTGACAATCCTTTATGGGCTGATAAAGTAAGGGAAGTCTCTC
AAGGAACAGTGCACTGACTTGGCGGAGGGTCTCCCCGGGGAGCAGGTGTCAGGGTTGTCT
ATCAGAAGGCTGAAAGGAGAAAAGGGACGTGTTACCGGGCTCTATTGTATCCCGGTTGTC
ATTGACTGATCGGGTCCATTTAGCTGGCTTTCACAGTGAATGAAACCACCTGAATAGATG
AAAGCGAGACAGCCTTCCCGACAAACAAGGAGCCCTGGAATATTCATGGAGGATCTGTGA
GGAAAAGATTAATGTATTAGAAATTAAAATGGGGCCCGGACGTATGATCTTGCTCTAACA
CTTGGCCAGACCTGTGTCACCCGCCGCTAGCGCCTGAAGTCGGCACATGCCGCTGCCAAG
GTGGAGAGGAATCATTAAACACCCTGCCATTGTGTGAGCAGAATAATCAAACTTCACCCC
CCCCACCCC
>NODE_66_length_730_cov_12.120548
GAAAGGTACAGGTCTTTTGCAAACTTTTATAAAACCAATGGGGCTTTTCCACAGACTGCG
AAGATTGCCCGTATCACGACGCCCATTTTTCCCAGTGCTAGAATTGGTATGTCCCCTTGG
AACTGTGATAACGCCATGCTCTGGGGAAGGAAATCAGCGGCAATAAACCCTAATAGGACC
AGCATGCATAGAAATGACTCCCAGAGGCCGGGGAAGCCTGGCGTGCCGCCAGAGACGCTG
CAAATGGCAAATAATAATTTCCTCTCTACCTTATCCCCCGAACACTGCAGACCTTTAGCA
GGAGAATGCATGAACAAGCTGAAATGCGGCGCTGCTGAAGCAGAGATAATGAATCTCCCA
GAACGCGTTGGAACTTTTTCCGCTATTCCGGCTTTAGGGGGCATCTCATTACCTCCCGGG
GTCATCGTCATGACAGCCCTTCACTCCCCCGCAGCCTCAGCAGCCGTTACAGACAGTGCG
TTTCAAATTGCCAATCTGGCAGACTGCCCACAGAATAATTCCTCAGCATCCAGTGGAAAC
CCAGCGAAGAAGAAAAGGAAAAGGTGTGGGGTCTGTGCACCCTGCAGGCGGCTAATCAAC
TGTGGTGTCTGCAGCAGTTGTCGGAACCGCAAAACGGGCCACCAGATCTGCAAATTTAGG
AAATGCGAGGAGCTGAAGAAGAAGCCGGGCTCATCGCTGGAGGTGAGCACCAGGGCTCTG
CTTCCCCTTCTTTTATTATTATCCCCTTGCACTCTAAAGCATTAACCTTTTCATCCAGTC
ACGTTCTAAGCCCTTGAAAATTGTTTCCATGCCCACCCATGCCTGAACATCCCCCCGGTT
TCTCAAATCTGCCTACCCGCCTAGcctaattggc
>NODE_67_length_550_cov_12.385454
GATAGCACAGACACCATGTTGACACAACATCTACTGCCCAGCTGAGTGCCACATAATCCC
CTGTAGGAGGTGGATGTATACCTAGGATCCCTTGCAATGAGGTGTAGTTAACCAGCCAGA
CTCGTGTGCAACGCCACAAACGAGCATCAATTTCCCCTCCCCCCACCTTGGTGCTGGTGG
ACTATCAGCGAGGGTCCGACAGTGTTGTTCCTAATTACCTATTTCTCCACTCCTGATCCT
GCGGCTGGCATAATTAGTTACCTGGGGCTGCAATCCAATTTGAAGTGATGACAAGAAAGT
GATCCATGAAAAAGTAATAAGTTAAATCCAATTTCAGCCTGCCTCTAATTAAATGCACAT
GGAACTAATGAGTCAAACCCTACCATTTCACTGATAATGGTAATTAGCGGGGTGGGAGTT
GCCGGCTCTCGTCGTTGTGCCACTGTAGGTGTGAAGCGCAAAAGGTAAAAGCGGCATGGA
TTCTTTTAATTACATGTGTCATTCTGTCAATGTAATTTACTGGCTTTTTGACCAGTCAAG
TATGTTTAGCTGCTTTCCAGCCTGCATAGCAGCTGTTTGTATATCTAGTATGATTAAAGG
GCCTCTAGGCTGCTGAGTATAcagcgcaggcatcttcatccagaggcaatggtgggcggt
gctggggtgagggggtttggggggccctgttggt
>NODE_68_length_301_cov_1.687708
ACAATATGCAACAGAGGATCCGGAAAACGGGTAAGACTTGATTGGTTCTTATAGGTTAGA
GATGGCTTGGTGTGTTTTAAATTGGAGGACTAGATGTAGAGCCTGGGAGAAAGCCGCCAC
GGAGAAGAAGTGAAAAGGATTTAAGGTCCTTTAGGCAATAATGTGTCTGAAAGAACTTGT
TTTGCTGGGGCTGAGGATTAATATTCCTTGAACTGCACCTCATTACTTCTGACATGAAAT
ATTTTTTAAATGAAATTTTTAGCAATTGCTAAAATGGGCAAATATTTTTGACAGCGTTTT
GGGGAACTATCCCAGGAATTGGACACATTAATTATTTAAATATGTGTTGTAATCACAAGA
TTACCAAAAGCTAGAGGGACTGACGGAGTGAGCCACAGGATATCCATATTAAATtacctt
cttttcctcccacagctcataggat
>NODE_69_length_811_cov_8.508015
GTGTGGACACGGGGTGAGGGGTCTTGTTGAGGAGAGGGGTGAGAGCATTGGGGGTGCGGG
GCTGACAGGTGGAAAAAAAACACTCTCATCTGACTAGCCTCCTCTATCCTTCCATGGGGC
CCCGTATGAGCAAAGTAATGAAGTCCAAATTACAGCACAGGATTGCTAAGAACAAGCCTC
TATTGTTTGCCCTCAGGGCACACTAAAGCACACTAAATGAGTGTCACAGCAAGCAGCGGG
GCACAGACCGTTACTGCACTATTTAGTCTGTCCCCGTTGTCTCAAGACGGCCCCGTTTCA
GAGGTTCTCAGATCAGACAAATACTGCTCCCCTCCTCCCCCCTCCTTCGCCTTCACCCTT
CCTCTGTACAGCTAACCCCTCCCCAACTCCTCACCCCAAAATAGGCCAAATCTCCTCTAT
TGTGTTTCGACTGCCTAGTGTGAAATTCACTGTGACGTTAAATGTTTTCTAATGAATAAT
TACTGAATGGATATGCAGGGGGAATATGTGTAATGGATTGTAGACTGCATTTTAAAGACG
TCTTTTTTGTCTCTGCTCCGTGGTATTTACAGGACAAAAACACTTGGCCTTTCTCAGAAG
AAATGAGGGCCATAGGCGGAGGATAGAGGCAAGGGAGGAGGGGGGAAGGAGGGCTTTGTG
TCAATTAGATCCAATGGATTATCTTTTTTAATGTTTTTACAGAGAGACTTGAGAATCAAA
GGACTTCTGCTTCCAAAGGAGAGAGAAAAAAATACAAAACCAACAAAAGCTGTGAAAACC
TTTGGTCTAAGTGTTGGTGCTGCGAATGCAAAACAGATTGGTGGAATTTTTCCCACTATG
CTTCTTAAATGTGCCGCTGTTTTGGGCTCGCCGAGTCCATTTGCACAGTGTGTTGTGTTT
GCTTGGTGCGTCAGCTCAAGGGAGCTATGGGCTGCTAGCCAAGGTCcctgtgtgt
>NODE_70_length_785_cov_15.449681
CATGTTAAGTGTAGGCTAAAGCATCTGTGCATACTGTGTGTGTGTGTGTGTGTGTGTCTG
TGTGTGTTTGTGTGCTGTCCACTGTGTCACACTTCTCTGCGTACCCAGCCCTCCATGCAG
GCCTTGTGCTCCTGCTCAGAGAAACATGTGGCTCTGATGTTAATTGAAATTTGTCTAATG
AAGTAAAGTTAAGAAAGAGAGAGAGACACGTAGGAGGAGAGATAGGGAGACAAAGAGAGG
GCAAGGAAGAGAAGTAAAAAAAAAACAAAAAAAAAAACACAGAAAGCTTCAACTTTCTTT
AATTATGTTTACCCAACAGGCTTTGCTTCCTCATTTAAATAGCATAAACATCTGGCCGTG
GTGAGCCACTAGCATGGCGGCAGTAGTCAAGCAAATCTTGTGGAAAATAATGAAATTAGA
TCCCTGGTGCTGCGACAGTGGAAGGGCAGAAGACATCCGCTCCATGTTAATAAAATTGCC
ATGAATGAGTGAATACAATTAGGAAATTGTCAGTGGTGGCAGTGAACTTTTGTAACTCAC
CGATGTTTGCATCATTCGATTAAGGCAGCAATTTGGACTTGTTTATTTGCGGCTGTTGTG
GCTTTTATTAATTGTGACCCGGCAGTGATTGGCCTGCGATTAAACCAGTCACATATGATG
TGACTGAGGGTGAGGGATGGATTGGTGGGCAAGCTGATGAGAGACAGGGTTTTTTTTATT
GTTGTTTATCTCAGTGGGTGCATGTCGAAGAGGACGGAACTTGTTTGTGTGTGTTCATTG
TGAACTCATACGTGTGTGTTTGGATATGCAAGATGGTCAGCCTTTAAATTGAGGTATTGA
TTACATCTGGTTTTAACTGAGGCTTTATGTTTTACCAAATGGGTTGATTTGATGTGTTTA
Ggaagccagaccaaatttttcttttgatc
>NODE_71_length_548_cov_7.552920
TGACGCTGAACATTTGGCGGTCCTCCTTTGTTTTAAACTAAACATTCCATGCTCCTCCAT
TGTTTGAAGCTAAACATTCTGGACTTCTTCATAGTTTGAAGCCGAACATTCCATGCACCT
CCATTGTTTGACGTTGAACATCCTGTGTTTCTTCATTGTTTGACGCTGAACATTCTAGCA
TCCCTCATTGTTTGACGCTGAACATTCTACCATCCCTCATTGGTTGGCGCTGAACATTCC
ATGCTCCCGCATTGTTTGACACTGAACATTCTGCTATCCCTCATGGGTTGGCACTGAACA
TTCCACGCCCCTCCATTGTTTGACACTGAACATCCTGCCATCCTTCATTGCTTGACACGG
AACATCCTGCCATCCTTCATTGCTTGACACTGAACATTCCATGCTCCTCCATTGTTTGAT
GCTGAACACTCTGTGCTACTCCATTGCTTGACACTGAAAATTCTGGAATCCCTCATTGTT
TGAAACTGAACATTCTGGCATCCTCTTTGTTTGAAAATGAACATTCCATGCTCCTCCATT
GTTTGATGCTGAACACTGTGTGCTACTCCATTGCTTGACACTGAAAATTCTGGAATCCCT
CATTGTTTGACACTGAACATTCCATACTCCTCCATTGTTTGACACTGAACATTCTGCTAT
CCCTCATTGGTGGACGCTGAACATTCCATGAT
>NODE_72_length_990_cov_12.457576
ATATTATTACAATATATTTATACTAAATAAATCAGGCTATGAGTATTTATTTATAGCCAA
GTATAGGTAATTTAATTGTGCACTAATCTTATCTTGGTGCTGGTTTATGTTCAGTTTGTT
CTTGTCAAGCATGAAGCTGATTCAATCTTACACAGACCCACTGTGAATATTACAGAAGCA
GCTTCTCATCGAACTGTTGCCGCTCATGTCATATAAGGTTTAAATGATAAAATGCACAGA
TTAGGTTACCAAGCTACTTAAACTGGGATGAATTCTAATGCTTTTCACGGATATCATTGC
ATAATTTACCTGCAGCCTCTCTTTCACAGCAATGAAATCAAGAAACAGCGATGTTTTTGT
CGTTTATTTATTCTTCTCCAGTAATCACCCCGCTAACGCCCACAGGGACCTCCATCTGGG
GAGATCACCCATGGTTGTGTGTGCTGTGATGCCAGTAGGTGGTCCTGCCCATGGCTTGGT
GGGTGAGCGTGGTGTAGTCCCCGCTGCCACTGCTGCTGACATATCAGAGCTGTTTATTAA
GAGGATGACAACTCTATCAAGCCCCATAAGCGGGCCCTCGTGCACAGGAGTTCTTTTGTT
ACTTTCAGGGAGGGTGTCATCAATCTTGCTGCCATGCTACTCTCTTGAGCTGTTGATGGC
AAACACGATTCCTCCCTTTCTGCCTGGCCTCTCCCGCCTCACAGTCTGGAATCAGGCGTG
GTGAGGGGGATCGAGGAGATAGGAGGACTTTCCCCGAGAGTGCCTTTTCTTGACAGGCGA
CAGAGCGGACCGTTTGGACACAAGGGGTGGATATATGGGACCATGTAATGAAAAGACGTT
GACAGGACCTGCTTGCTCTGTAATGAAGGTCCTCTGGAGCTGTGAATGGATACACACATC
TTTCACGCTTTTGTCTCCCTGCCTTTCCCACAGAATCCATCTCATCCATTTTAACCAAAA
AGGAAGGTGTAAGAGAAGCATCCCAGACAACAGCTCACAGTGGTTAACATTTACATGCAA
CGACGTGGTGTGAATTTTTAATGAAACAGCAACTAAGTTGATTtacacccacgatttgta
gctaaatcccttctgcattagctgaggaaggtgcagttgaattttcatcctctt
>NODE_73_length_466_cov_29.585836
TAAAGCCACAGCCATGGAGGAGCTTGAGCGCCAGCTAGTGGTAGTGAAGTTTCACTGCCA
AGACAGTCCTCACCAAACACATTAATCATGACCAGGGGAGTGTAAAATTCAATCGGCTCC
TTCCATCCATTTCATGTGAAGCAGACTGAAGGCCGGCCTTGTAGTGCCTGAGAAAGGAAG
GATGAAAAAAGGGGGAAAAAAGAAAAAGGAGCTCCCTACACTTCATCAGAACCCCTACTT
CATAACAAATGGAGTGTCTCTCTGGCGGAGGAGTGCCATCAGAAACACGCGTTCTCTCTA
TCCATTTAATTCCGGCAGTGGAGGAAGGGTCAGGGAGGGAGCAGTGGGTGCGTGTTCTGC
TCTCCGCTCGCCGCTTCCCCAGTCACACAGTAAACTACCTTTTAGGAATTGTTTCTCAAT
AAGAAATGATCAGTCCATTTATCTGCACCAGGCGGGCCTGTCTCCTCACCCAGACCTCCA
ATATTTTTCGTTTGACCTGATCAGGGCTATAAACTAGACCGAGACACTTTCAATTTGTCA
CCCGAGGAGGCCTCTGCAAGTCCCAAGCTACTGATTGCATCCTCCCTCCCAAATGTAAAA
ATTCCTCCCA
>NODE_74_length_510_cov_23.227451
GGGCAGAGAGAGGAGAGAAGAGGAAAAGCCAAATGTTAGAAAAGAAAAGACAGGAAGACA
GAGAGAAATGAAGAAAGAAAGAAAGAAAGAAAGAAAGAAAGAAAGAAAGAAAGAAAGAAA
GAAAGAAAGAAAGAAAGAAAGAAAAAGAGATCTGTGAATTTCCCCTTCCTCCCCTGAGAC
CTCCCTTGATGCCAAGCATTCATCATCCAGCCTCTAATATCAGTTATTCTGTGGCTCCTC
TGCTTACAGCAGAATTAATTTCTGCTTTAATTACTCTCATCGGCGGAATGCTGATGAAGG
AGAGGGACGAGGCATTCTGGGACTCGGGCCTCATTCCACTGCTTTAATTTGAATGAATTC
CACCCGGAGACGCTGGCAAACAACTGGCAGCCGAGCCCCGGGAGCCACTCTGGGACTGCG
CAGAAGAGCTGCAGCCATGGCCCCCACCAACCAAGCTACCTTGTGTGTGCGTGCCTGTGT
GTGCTTCCTTGCTTGTGTGTATTATGTGGAGCATGTTGGTTGTGTGTGAGGCTGAGCGCT
GGAGTGAAAAGGTAGGGAGAAGGTACATACGAGACGGGGAAAAGAGAAACGAGATTGATA
GATTAAGTGATGAGTCTCTGTGCGGTGTGTGAGcatgtttgcagtgtttgtgtg
>NODE_75_length_717_cov_14.637378
CACAGCTTCACTGACTGGGAGTTCAAGAGCTCTTCATTACAGCCTGTGCGCATCTGAGGG
AAAGAGAAACAATGCTTAGAGCCCACTGCACATAACCTTTCCATTCAATCAGCGGTTCAA
ACTGTCTCCCACTACTGCAAATCATTCTGTTTCTAGCTAGTCAAGTGTAGCACCGAGTCA
AAAAGCCTCCTATCAAAAATGGATAAAAATATCTTTCACTGTATTGACCAACAGGCAGAA
AACTACATTACAATTTCTGAAATAAAACGGATACTTTTATACTATCACATGGGCCGTTGA
AGATCAAAAAAATCTGAACCTCCAGCTACGCATTACACACCACTGTCTGTGAAATATGTA
TATTTATGAAAATAACTGGTAAAACTAGCGCAACAGTACAATGCCGACGTCAAACAAAAG
CTCGTCAGTAATGTTTTATACAAATCCACTGATATAATAATTATACTATCCCCAGTCCTT
AGTGGAGGTTGATTGTTCTTGCTGTGAGCTAACACACTTAATTGTAGTATGCAAATGAGA
GCAATTACAAAGCTTTTAGGTGAAGAGATGACAGCTGAGGTTGGTTCTATCGGGGGCCTC
ACCCAAACAGTTGTCATGGAAACCACATAGAGTAACGCAACTGTCAAACGGATATAATCT
CATGATATGTCCAGAAATTGCCTCCTCTTTACTTTGTGCTGGCAAAACCGATCCATATGA
AAGGGAGATTCTTTGATTACTGAACAAATTGTCAATTTGTGTTTTGCAAAGGGAAAGACG
GCTCATTTGAGGAAAAAGAAATGTTGGAATGGATTCAACTTCCAAAGCAACACTTCATAA
AAATGTAAaatatgctcacgc
>NODE_76_length_791_cov_9.451327
TTTGACCCTTTGAAATCAAACAAGCGTTCCATTCATTGCTCCTAGTGCTTTAGAGGAAAG
CCATACGACCTTGAAGAAGAAAACGCAGTTTTCTTTTTAATCTTTCTATTTTCAGGAACC
AATCAGACAGAGAAAAGAAAGACATGAAGAACATAGAAGAGAAAAGGAAAGCTGCAAAAG
TTACAGAAAGCTTCATAGTGAAATGAGTTGTGCAAAGTTTAGCTCAGCACCACTGACCTC
TAGTGAAACCCCCACCATGGTCAAAAAGTGGGAGTTTAATTGCAATAATTTGATTTAGCT
CGAAACAATTTCAATTCAGATCAGATCAGTGCTACTTTGACTCATGCAAACTTAGGAGAA
CATCTGCACAGCTTGCCAATTTTGAGGCTAATAACCAGATAAAACCGGACTAATGGGATG
TGGTGGAGTCCAGTCGGAGTGGGGAAAGTATACTGCATTTCATACAAATTGTTTGGAGAC
ACGAAGTCAAGGCTTACCCAAGTCTGGCTTTAGCTCAGTAGGCAAGCTTAATTTCCGTGA
CATCTTTGCTGGAAAAAAGAGAACATCCCTCTTTACAAACACACGTCTAAGCTAACACAC
GATGCCATGCAAAGCTAGATCACTAGCATTGGACTGGGATTGTGCACAAAGCCAAAGTAC
ACAAAACGACAAAAAGGCTGTGGAACAAGTGGCAGGGGATTGTTTTATTGACTATAGGAG
CCAAAATGCGTTACACAGGAGAAGACATAGGCATAAGGAGTCAGAGACAACTCTGTATAT
CACAGAGGCATGCTGTGAAGGACAAAACAAAAGAGGTGACCTCTGGTTGCACAAGCCCTG
AAAGAGAGGTCTGGTAAGACATATCAAAACTGCCATTCAGGACCTTCATGCCAAAGGAGC
ATGCATCAAGAACAAGGAAGTAACAGGGACAGAAa
>NODE_77_length_595_cov_13.978151
ATTCGTGCTTATTTTCCGTCAGCACAACTATTACGGTTTTTAGCTTCAGTCACCTTACTT
GGTTGAAGCATTATATGAAAGTAAATGTCAAAGTTTTCATAGTTTTACTTTTGCTTTGAG
GAATTTTTATCACAATTATCTGCTTGCCCTTAGATGTATTCACATCAGCTCAATTTTGGA
GAGCACATCAGCACTTATTATGTATTCTCGTTAAGTGGAATCAGAGTGGTGCATCATCTA
CAGGAGCGTTCCTTATCCGTCTGTATTTGCCTTAATATTCGGTGTATTTCTGGTGTCCTG
TTGTGTCAGATCAGCTTTAAGATAAGCAGTGTGCCATTTCAAAATTATCATTCAGGGAAG
AGGTAGCTTGTAGTGTAAAATCAATAGCTGCTTAAAATTCATTGCCAGGCAATCCATTTG
CCCTTTATGTTGCTAACCTTTCACTTAAATATGCACCATATTAAGATTTCATTATATACA
ATGAATGTCACAACAGTTTGCCCACTATTTCTCTTGTTTGCATGGGTTAACTGCAAATCA
TTGCACTTGTAATGTCTGAAAAATGACTTTCATTAACATTATGCAGGAAAAAATGAAAAA
ATATATGAGCCCAAGTAGCCTAATAGGTATTAAAAGGCAACACAGGATGTGTGTGATGTT
TTAGTTACAAAGGCCCTTCAACAGACTGGGTGGGCTGCATGTGTCTGACCCCAGTTATGA
AAACACAGcataacacaaa
>NODE_78_length_728_cov_10.994506
ACTTCCTGTATAGGAAATCAGCAAGAAAGCTTTTAGAGAGACATTAGGATAATGCATCAA
AGTCGCAGCAATTGGTGGCAGGATACAACACAGTAATTTTAATCACAAAACCAAATCGGA
CTGTGGTTAAGCATGTCTGCTTCTGTATGCTACATCTGATTAATTACAAAAGAAGCTGTA
CATCTTTAATGGCAAAACAACAACATCTGGCAAAATTTGAAGGAACCTATGCTGCAAAAT
CAAACCAAACCAAATATAATGCCTTTACTGTCATTGCAAGTACACATACAACACAATTTA
AAAGCTTGTGTGTGAGCTGAAGCTTGGGGATGACAGGACCAGTATACTCACCAACAGGCT
TTTGTGTTTCAAGGCTCTTTCCTTTGTATGTATCAAACAGGTTGAGAGACGCATACTTGG
TTTTGCCTTCCTTCCCCTTTGCAGTTTGCCCAGAGCGCTCTGACATTGCGCTGTCCGCTC
ATTGAGTATGGTGAGCCCTGAGACTGGGGGAGAAAGGAGAGCGAGATTTGACACCAGCTA
TACACAGAAAGTGAAAGTGTTGACAGCGCACGCATTCAAAACAACTAAAACAGAAACAGT
TTCACAAATCAAAATATAGTAAACACAGAATTTGACTCATCTCTTGGCTGAGGTTAATAT
AATTGAGCACTTCTAGCGTAACTTAGAATGCAACAGTACAACATTTTACAAAATAGGCAG
GGTTCAGAAATATATTGAAGACATACTGAAACTAAATCCTATGAAACATAGCAAAATACC
TGTGTGGAGGAAACACGCTGAAGGCCAAAACAAATTTTTTGATGTTTGTAGTcccacttt
tcattgattcaccaatcctttatgccacgtag
>NODE_79_length_439_cov_3.751709
AAGAGCAGGTGTGGGATTTTATGATGAGAAGTTTTATGATCAGGATTCCAGCTCTGTGGA
AGAAATAGCCAGGTGTATAATGCAAATAAGCACTGTGTTACAGTAAATAACCAGATGCAC
AAATGACAGTCTCTGTTTCTCTCTCTTCTATTTATACTAATGGTTATCTCTAATCTTATT
TGCATTCAAATTACCTCACAGGTGGTACACCAATAAGAGGTAAGAATGCTGGGTACTGAA
AACATGCACTCACCCTCCTCTCCTCCTCACTGCCCCAACACTGCCCCCCATCGCCTTCAT
CCTCCTCCTCCTGCCACCTCAGTGTGTCCCCATTTCCTGTCCTCCGTCCTCGTTGCCTGC
TCTGACACTTTCTCTGCCTTCAGCACATAACTGGTCAGAGGTTTTCACTAATAATATTTT
ACTTCAACAGCTTTCCAACCGATGCTACAGCTGGTTTATTGGCAGCAGTGGCTAATGAAA
GTCTCATCCACCAAAATTCATTTTGGTTCTGTTCACACTCAACATGTCTGGTGCAGTTTA
AGGGGTTTCAGTACGTcgaacacagccatacaactcagaaaag
>NODE_80_length_524_cov_17.106871
CAAAACAATATAGAACAGAACATCATTTTGTCTAAAGTTCATTCATCAAAAAGCTGCATA
TTTTGAAAAGGGTAAAAGCCCACACACACACCCCTGTCAGGGAAGCGCAAAGGCTAGATA
CTATAGATTACTTTAATCCCCTGCCAGATATAAAAAGGATAATTACATATTTGTGGTGGA
GGCTGTGTGGTGAAAAAATCAATACAGCCTTTTTTGTATGACACTTCATTAGTGTGAAAA
AATCTTGGAGCTGAGGAGAACTGCACTGCAATTAAATGGTTCTGCTACCTTAGACTTTGT
AATGGCTCTATATTATTATCCAGTTTATTTGAAATAGTGGTTGCACTTGTGGAGTAATTG
GAAACCATTGATTATGTACTTTTATGTCTACACTCTTGCACATCATTATGGAGAGAAGCA
ATAGTTAGTTAGCCTCTCTAATGAAGCACTAATTGCACTAAGTAGGTTAAGATGTTAGTC
AAACTGCACTCAACTGAAATCACAACACAAAGACTTCCAATTAATCTGCATAGCCTGACT
AGCAGATGTTGTTTTGGACTCCATATCTTGCAGCTTTTATTTGCTTTGTGTCTGATCCTG
TTGCGTAAATAGAAATTGTATTTGTATCAGTCCATTGGCAGCAGATGAAATTGATTGGGA
AGGGGGGa
>NODE_81_length_854_cov_10.756440
CTGAGGAGCCTCAAACCAAGTTTTTTTTCTTCTTCTCCTTTCCCTCCCCAGTACTATGCG
TTTCATTATTAATATGTTTTTTCTCAAGTTTCTCTCTGACCCAGGACATTAAATAAAACA
TTGTATGGTTCATGAAAGATTATGAAAGAGCAGAACGTAAGCAGCAGGAGGTGTAAACTC
AGCACAATTCATTCTGGTATATAATGTCAATGCCAGCAACCCCCCTCTCACCCTACCTCC
ATGCCCTGCAGGCATATTGGCGGAACTACCAATGGATGCTAAGCTTTTTCCGACAAAGCT
CCGAAGATAAAGTATCTTCCTTTTATCCCTTCTGCAAATCAATTCTGGGCCTTACAGCAA
AATCCCATAAAATAACTTCAAACACCACTACTTACTCCAAAAATTTGTATTATGGCTATA
TCTCTTTGAACCCTTACCAGTGAAGTTTTGGAGGAAAATGATTTAAGTGTTATCTGCTAA
GACATCAGCATGTCAGCACTTCACCTCAGTTTTTCTTCACATGTCAACCTGAACCTTGTA
TTTCTCTCCTTGTGTTTGGTTTTTGATTGCTTCTAACCATCCAGGCCTGGTGATAAATAC
AAATGCTGCTTGTAAACTTAATGGCTGTAGTAAGTGCAAACAAGATGGTATGAAGCCCTG
CTGGTGCTTCGTGCTCACTCAGCTGCTGAAATATTCATTCCCTTCACTCTTCTTCAACAA
TATGATAGAAACTGGAGCTGATAAGACAAGTACCTGAAGAGCAGTCAGTCAGTGTGATTA
CTGAAGAGGCTGCAGTGACTGCTTGATTAGCTTCAACCAAAAGGAGCCAAAGAACTCACT
ATCAATTACTATACAGTATTTCACTTAATATACAGTATTTCAATTACCATACAGTGTACA
CATATAACTACAACAATGATAAGATTAGAATATACTAACATGTATCTGGAGTCAGTTATC
AGCATAAATAACATAATGACTTGAAGTggtgttgcaat
>NODE_82_length_522_cov_5.747127
AAAGTGTAAAATGCTGGTATCAAATGCGAGTTCTATTGTCTATTTTAATTTTAGGTGGTG
GATTTGAGGTCCTCTTAATTCATTCTCAAAGTCAGTCCCGTAAAATGACCAGTTAAAGTG
ATTTGTGCTTCGTACTGATGCTTCTTTGTATCATTGTATTTATCTTTGCAATGTATATAT
GTATGCATAACATCATCGTGCTGAGAGTGGGACTAAAGAGTGCCTGATAATGACAAACCA
CACCCTCAACAACACTCCATCACACCATCAACAGCTCAGCAGCTCGCCTCCGAACACGTC
TCCCCTGACCCCACACGCCGACCTCCCACTGCACACCTCCGCTCCACACACATGCACTCA
CAATTCAAGCACACAGACACGTGCACACACCCTGGCGCTCACTTACTTTCAAAGTCCAGG
AAAAAATGTGGACAGTTCTCTAAATCCTTGCCAAGGACCTTAATGAGGTTCCCCATGGCT
GGCGACCTGGACGGGAGGAAACAACAAAATGCATACAGTACGCAGAACCTGGCAACCCGC
AAGAAAACACACAACAGGCACATGGAGAACACAGCAGGTTGTGACTGTTTTAGTTTTTTA
CCCATCTGCACTCGTCTAATTATCCCTTCTTCCTTTGCTGCTCCATCCTTCTGTCTAAGC
AATATg
>NODE_83_length_622_cov_24.744373
AGGCTCAATGTGGCTTTACTTACTGCCACGACACCTCGCATTGCCCCACTTCCACCTTAA
GAGAATGAGTAATCAACATACTGGTAGACATTTGCAGACTGTCAGTCAAAATCCAGGACT
CCGCTACGCTATCAGTCCTCCGCCCGTCACCAAACCCTCTTTCCCTTCCTTCCTCTCCTC
TAATACCAATTTAAATCGTTCAACGTGCCTTTTCTCCTGCTGCCATTATTCAAAAAGATC
ATAATAGTTTTCCCTGTGCCCAAAGCACAAAAAATCAATTATTTCCCCACAAAGACTTGA
AAGTACTTAGCGCGGGCCTGCGAGGGGAAAAGCTGTGGGTTATATCAAATTGAAACTGCA
CTCATTACACAGGCACACAATTAGTTACCTCTGGTCTGCCTGCCGCTCTTTAATTTCCGA
AACGGCATATCTGTATTATAACAGAAACAAGCATGCAAATGCTATTGTTGGGGATTTAGA
GAAATCAATAGGACGGCTGGCGAGAGGCGTTTGGTGGCGCTGTCACTCAAAATCTGCTGC
CGGCGACTGATAAAGGTCTGAATTCAAATTAGCGCCAAAGCCGGCCAGTGACATCAGAAG
TGACATCCGAAATAAAAGGGACGGCTTCATGATATATGTAATTATTCTCCTCGCATTTGC
GCTACATTTTTTTTTTCTTTTCGCTCTCCCTCCTCTTTTCTCCCCGTCCCTCATTCTCTC
TTTCTCCTCATTGTGTGTACTTGTGTAACTGTGTTTTGCATAAAGg
>NODE_84_length_589_cov_14.395586
AATGTGCATCTTTATTTGCTCTATTTCCCCCCAAACGCTCTCCTGCTGTAGCTGTACATC
CACCACAAGGGGGCGCAGCAGACCAGACTATGCTCCTGCTGCAGGTTGGCCTATAGCTTG
CGCCGGGTAATTATTTTAGCTTTAAGTGCACCTTATTTGGTCCCAACATGTTTTAAAATC
TTACATCCGACTGCTACTGTAGCGCATATATCCGCAGATTATTGGCAACGAGTGTCGCAG
GATGATGTGTTTGCTGCAGATGCCATTTGAAAATATAGGCAGTGTAAGCACTGTAGAATC
TAATTATTTCTTTGCAAAACCTAATTAGGCATTAAAAAAGGTTAACGCCAGCGCCTGAAA
CGTTTTTGTTTAATAATCCCATTACTGACGGCTCATCATGTATAAAATGGTGCAGGAGGA
CACTAAGTTTCCACTTGTTAAAGGGAATCTCTGAGAAATAGTCGCAGGTTTTTTGACACT
ATGTGCGACTTGGAAATTAGGGCTTGTAATTAAAACTGCGGAGACTCGGCGCAGCGCACG
GAGTAAGTAAGGCGCCCTGGCTTGCATGCGTTTTCTCTGTTTAAATACCGATTGTGCCTG
CCTGCTGCAAACTGTTGCCACTATTTTCTGCTCTTTCTTGTTCCTCTTTGCAACGTCGTC
TTAATCGTCGGGGCTCTCCAAACGGTAGCGCGCAGTGAGAATGCACCTTGATGATGTGCG
TGtgtgtgtgtgt
>NODE_85_length_923_cov_14.686891
ACGGTGCCTCGTCATGTGTAACATCTTGTTACGCTACGCACACATATGCACACCTAATCT
AACTATTCAGAACCCATAAAGGATTTCAATTTCCTACACAAGATACCTGAGAAACATCTA
ATTACGTGACTCAAGAATGATTGAAGGCTGTAGTAATGGACTGAATGGTGACGCGGTGAA
ACACCTTGTTACAAACAGTTTCCCGGATGCCATCAGTCACACTGCAGCGGGGAAATACTA
CAGCAACAGGTGAGACAGTATACAGTCTGAGGCGCACAACCTCTCAGTGTGCTTTAGCAC
ACAAAGTGCGAGAATCCAAAGGGAAAGGACGAGGACAGGGATGAGAGCAAAGGACGAGGG
GATCATACTGCCCAAAAAATGTTTGCAGACTGGATACTGAACACCGTTGTTGAGGTTACT
ATTTATCTCATGCCAGCCAAGTTGGCACGCACATCTGGCGCTGGGTACTTAGTGCAATTA
TTTATGATTTCCTCCAAGATTTAAAAGCTCTTCGCCCGGCCTTGTAATGCAGTAACTGAT
TGCACTGCTAATGTAATTAAGGGGAGATTATGATGTCCACGTGGCACACCAGATGGTGGC
ATTCACAGCGATGGGGGAAGGCACAACTGGCACACCACTGCACAAGGGCAGTGAGGCGCA
GTCAGTCGGAGCAGTCCAGACTCCCCACCAGACGGAGGAAAGTATATGTGTGCATGCGTG
TGTGCGTGTATGTGTGTGTGCGGCGTGCATGCACAAAAGCATGTGAGTCTATGGGTGTAT
ATTTGATGATAAGTTGAGCGATAAAGTGTAAGCTGATAGAGATGAGCAAAATACCATCAA
CAAAATTACTTACACTACGCCAAGTGCATAGGATACATGAATAAGCTCAAAAATGCACCA
TACAGGTCAAATAAAGACCCATTGTTTGATCATGGAAGGTTCTACATTATCTATAGGCAC
GATAAGAAATCTCTCTTCTTTATTTCAAACTACAAATAGGAAGAATTAGCAACTGAATCT
GACAGttcatacattttcaacttgtgcaattcagtgctttagccaag
>NODE_86_length_687_cov_8.895197
GTCTATAACTGGTTTGCCAACCGTCGCAAAGAGGAAGCCTTCAGGCAGAAGTTGGCAATG
GACGCCATCACAGCGCCGACCCACGGCATCAACCCACTGCTGTCCCACAGCTCGCCGCAT
CACCCCCAGAGCAGCGCTTCGCCTCCCAGTAAGATGCCAGGTGGTGTTGCTCTGCATGCA
TGAACTATACGCTGATGTCAGGGCGCCTAAATATAAGAAAGTAGCTCAAAAGTTGCGTGG
TGTAGTTGTGCTCGGAGTGAAACTGCCATCAGAAGAGGGGCCGAGGCCGAGTTGATGTGA
TCAGAGAGCCGAGAGAGAGAGGGGACAAGTGATCAATGAGCGTGAGTGAGTGAGCTGAGC
AAATGCCATTGTTATTCTGATCTTTGAAAACACACTGAGAACAATCCACATTGTACCTGC
AATCTCCACTCCAAAGTCAGCATGGAGAGGCATGACACAAAGGGCAGCAATCCTGTGACA
GGCAAGGGTCAGGCCAGGGTCAGGGAGGTGGAGGTGGGAGGTGGTAGCATTGGTGGTGGT
GGTGGTGGTGGGGGGGCAGACTGATCCAGATCGCCCCCATGTAACGCTGTCATTTCCACA
TTTCCTCCTCCTCCTCCTCCCCGTGCAGGTTGCTAATGAGAGTTGCCAAAACAAGGAGAC
AACACGCCGCGATTATTGCCCTGACCATTTCACCCCGACCTGATGTTTGCATTGAGAGTA
ATTAGTATTGTCCGAGTCTACCTGGTGTATACAACATCACGACAAAGCTGATAGGCCTCA
CAGGGCATCACTCAACCTCCATTAAACTACGATTGGAGACACTCGCTCggg
>NODE_87_length_689_cov_17.609579
TGATCAGATTTTTTTTAATTGTTTACAAGGTCATGAATATGTTCAATAAATAGACTGTAG
TATCACTTTTACTGTATAAACTTCATCTTTTTTTACATGCAGTCCATAAAATTTTCATTT
GACGGAATAATTTACCCTGTTATGTATATATACAAATAGATATTTTCTCTTTATTCTCTT
TTTTAAACTCTTCAATAAAATCTATACATTTTATACACTATCTCCCTCTTTTAATGGTCA
ATGTGCATACACATGAAGTGTCTATCCTTATAAACCGCCAGCCAATCTTCTTTTTGCTAT
CCATGGTAAGTGCTCGCACGTAGGACTGGGTTGTCCTGCATTGGGAATTATAATGCCGCT
TGTCTATTCCTCTGCAGCCCTCCTTTGTGTACCCCATGGGGTTGCATTTGGTCTCATAAA
AGTATTGCTTCAGTTGGCCATTGGGGACAGGGACCTTTTCCATGACGGTAACTGTCTGCC
CAGACATGTCTATTGCCGTCTTTTTATCCACAGCTGTCACCCACTGGCTAATACTGTCAC
ACACACTGAGCTCTCCGCGCCGCGAGGGATCGGAGTGTCGCCGCACCCTCATGGACATAT
TAGCAGCATCCAGATAGTTTTTGTATTCCTCCAGAAGAAAGAGCAACGGCGGCTCCAAAG
GCACTTGGTTGCTGATCATCACCCGCGAGTCGTACAGGTCGACATCCTTGGTCTCTGGGG
CGACCACAGACGACGGGCCCCCACCTCCCTGGCTCTTATCAGCCCCCTGTCCCAGCTGTG
CCGCCTCGCCCTCCACCTCCAGCAGCTCCTCTATCACCTGCTCAaatgtgtct
>NODE_88_length_332_cov_12.475904
AGGTGTATTATTTTCTTCTACTGCATTTTTCTACATGTAAAAAAAAAAAAAGAAATATGT
GTGGTGTGTATATGTACTATAATCTGTATTACGTTATTCTGTGTATTATTGTATTATCCA
AGCATTATAAATGGTAATGGTTAAAAATGTGAATGTTGTTACTGTAAAAGATGACTGTTT
TTCCCCTCCTCAAAGTGAATGGTTTCTAACCTTGTGGACCTGTTACAATCTAGGTGCAAT
GGCTACTAAAGTGAGACGGCATGACACGCGGGTCCATCCTTACCAAAGGATTGTGACCGC
TGACAGAGGTCAGTTTAGTCTCTGAGCTACACTTTGCTATTGACTGATGCATTTCAATGA
TTATTATGCCTAATATGCCTCAATGCCTTAGTTGGGAATTTGTACATTGTCTGTATTGTA
TTATTTTTTTTGTTTGTTTTCTCCCCCCCCCACCACCTTTCCTACCCCATACATCc
>NODE_89_length_531_cov_11.523540
AGTCAAGTAGCATAGTGCACATATGTTTAATCATTTAATAACCCACCCGTTCGAGAAAAA
AAAAAAAAGAAAAAAAAAAAGCAAGGTCAAAAATAAATTACATCCATTATTTGCAGCAGA
TCTCCCCAAAGCATTTGGAGCGAAAACTGTTTTGAATTTCAATTGGCTTCCAAGTGGCAA
AAGCCCTCAGCTAATACATCAAAGAAAAATTGGTGTCAACTAATCGGTTTAGGACACAGA
TTTAGAATGGTTAAAAATCCCATGAATACTTCAAGCATTTTTCTGTACACCACTAAAGGC
TTGGGAGCAGCGCAGCTGACCTTGTGCGCTCCAGAAACCTGTCCGCCACTCGACATTAAC
TGACTGTTTAACTCATCCAGCCGCGCAATTAGTCCACCACAACGCATAATGTTGTGTAAT
AATAGCCTCTATATCCAATTTAGATTACACTTGCTCCCTCAGGCATTTTAAGTGGCATGC
ATCATCTTTCATTCACTTCTTCTATGCCACGTAAAGCCGTTTTCATGCGTCAAAACCGAA
GAAGTCGTTCTCTCATGGGGGGGAGGAAAAAGAGAAGCGATAGCGATTAGGAAGAGACAA
AGTTAGTAGATGTCAAAACAGCAaacatttacatttagatttgggatcggaataacaata
cgaggacagtccact
>NODE_90_length_616_cov_8.909091
GCCTTTAAGGATGTTTTGACATCTATTTGTGTAATCTTATCTTTTGTAATAAGCAGTCTC
TCTGATGCTCAGCACAGCTTTTGTGCAGTGCTGCCAACAAATTGAAATCTAAGCCAGACC
TCACATAGGAACAGAATGATTACAGTTTGCAAACAATTTGACAACACTGATGACACAGTG
CCAATATCAGTTTAATAAAAAAACATGTTGTGATTATTCCAAAGCTACTGGCTCTCTTTT
TGGCTCGCAAACAAAGAGTGGAAGGTGTAAATGGGAGGGGAGGCTCACATGGTGCACTAT
GGGTCAAGAATAGGCTAACTTTGTTGAAAATACACTTTGACTAACCGTCTCCTCCTCTCT
CCCCCTGCTCCTTGTCTTTTGTCTCTCTCTCTCTCCCTCTCCCTACCCCCTCCAGTTCCA
CCAGGTTAGAAGAGTGATGACCATCCTGTTCCTTACTATGGTTATTTCATACTTCAGTTG
CATGAGAGCTGCGCCCCTGAGAGATGCCCCGGGCATGCGGGGCCATCGGACGGAAGGCTA
CTTGGGCGCTGCTGCGACGGCCGCACGAGGCCACGGGACTCCACAGAGTGGCGGCGGGCC
AGGCCAGCGTGGGGAGCTGCCCTCACTCACAGACACATTTGAGCAGGTGATAGAGGAGCT
GCTGGAGGTGGAGGGCGAGGCGGCACAGCTGGGACAGGGGGCTGATAAGAGCCAGGGAGG
TGGGGGCCCGTCGTCTGTGGTCGCCCCAGAGaccaaggat
>NODE_91_length_766_cov_6.694517
CCCACTGTTTCCCACGTTGCTATAGTGGCTAAATTAGACCGAGCCAAACGCAGAAATTAG
AGCTCCAAGGCCAGATGTGATATTTGTTTTTCACATCGCAGCGTCAGGTAGATGTTCAAA
AAAAAATAAAAGGAAAATCAAAACTGCTCCCTCATTGGGTTTGGGACTCATTTTGATTCG
CCGATGGTGGCCAGCTAATCATTTGATCCTGTTAGAAGAAGTGAAGTGTTTGTGTGTTTG
TGTGTGATTCTGCCAGGAGAGTTAACAACCGCTGTAAATAGGCCGGGGCTCGGTTTCTTG
ATTTGTGCGCAGCCGCTGCTGTGTGTGTGTGTATTTGCAAGTATGTGAGTCCTCTCACTG
GCTGTTTTTTCTCTATAAAAGCAATTTGCCCCATGCTCGGGCTAGGCAATGAGCAGATGC
TACCATTGTAAATGATGATGCGAGGGGCCATAATAAAGAGTTGATAAACACAGAATTACT
GCTGGGCTGTGGGCATGCAGAGAGAGGGAGGGAGGGGGGCAGGGAGGAAGGAGGAGGGAG
AGAAAGTGAGAGGAGAGGAGGGGTGTCACACACAATGAGGCAAAGTGAAAATGTAAACCA
GCGATATAAGTCTCTCAGCCCGTTTTATGTTTGATAAGTATAAAGCAGAAGAAATGGGCG
AATGGGTAATTATAAAGAGCTTATTTAAAATCCCTTTTTCTTTTCCTATGTAGGTTTATT
AAAGACGTTTAATAAAGACACCATAAATATGAATACATGAAGATCAGTGGACTTGTCGTG
AGGGTTATTATTTAGCCTGTGGCAACAGTTGTAATAGCTTTTAGTTTTGAGACTGTGCAG
GAACTTTGCTAAGTCTAAGGTTTCGGATGTCATctgcccattaaatagccattatcatca
catgtcattc
>NODE_92_length_763_cov_11.032765
AATGGTAAGCACAAGGTCAGACTGGTCACCAAGCATTCAATGGGGTTTCTACCAGACATG
TATTGAAACCCATCTGTGGAACAACTAGGTACTGAGGTTGTTAACGTTTTTATCGGTGGT
CTTCAACCCTGGTCATGGTGAGATTAGTTCAGCTTCACCACAGTAGTGAGACAAGTGAAG
CTGGTGGTGATGCCACAGTGAATACTGCCACAGTACTGTCTCTTTGGACAACTGAATGGT
GCCATCTAGCACAACAACACCATTCTGGTATATAAGTGCAATCAGCTCTTCAAGACCAGA
GTTGCTGAATCACAGTTTGTAGTCACAGCAGGGGATGAACTGAGGGGCGATGTGGGGCTA
AACAGTATATTAACTGTGTGTTGTTCTCATTGCCACTGCAGCCGCCAATCTGTGATGGCT
ATTGGCCAGAGCTGGCTGGCAGATGATGATGGTTATGATACATCTACACCCTACTACCAC
AGCTCAGTATATGGTTGGTATAATGGGTTTGTATGATGGGTAAGATTTCTTTCCACCCTC
CATCTCCTACATAGGGAAGAGGAGCTACGTTCAATGGGTAAAGCGTGTTCTTGAAGGCCC
TAAAAAGCTTTTAGTGAAATTACGGCTACTTGGATCTTAGGCTTTGACCATTGAACGCAC
CCCTGACCACTAGTCTATGACATGTTGCCCAGTGATTCTGGCCTTTATGTTAAAGCCACC
TCGGTTTACATAGAGCTCACGTTTGCTACAGTAAAGACTGAACTGTGTGGGAGTCATGAG
GGCAGTGAACAAAGCAGAAATCCATCAGGCAGTCCCATCAGCTGGAGTTTATTACCAGTG
TGCAGATTGACTGAACTGATGGCAGCTTTTCAAGGCAGGAATGCAAGTCCACTCTCTTAT
TGTGCAg
>NODE_93_length_477_cov_18.362684
AGGAGGCCAGTCGGGGGCTGGAGGGCTCAGACTTGATCCTAGTGTATGAAAAACTGGCTT
TGCTGCCTGGGTGGGCCTCTCCCTTCTGAACAGACAGCATGGGCTTCTTCTCAGCCTTGT
CAGCCTCTCCGTCTGTGCTGGTCTCCTTGTTGAGGGCCCCTTTGGGACTTCCCAGCAGAG
CATCCTTCCTGTTGGCCAGCTCAGCGCGGGCCTGCTGCTGCTGCTGCTGGAGGCTTTCCT
CAGGACCCCTAGGGGAATGCTCGGTGCCGTCGCCTTCCCTGTGAAGTTTGCTGCCGTGCC
CATGTAAGTCCTGATGCTGTAAGAGTTCCCTGTGGCTCTGGAAGCTGATATGGCAGTGAT
TGCATCTGAAGGCCGCCTGTGACAGGTGAGACATGATGTGATGCTGGAATGTAATAAGAG
AATCTGCCGTGTAGTTACAGATTGTGCATTTCAAGCTGGTGCCAGGAGGGAGGCTCTCTT
CCATTTTGACACCTGTGAAGGAGATAAAAGGGAGAAATGCTCAGAATCTCGCCTCCCACT
TCTCCTTTAGAGTTAACTGTAGAAACCATCAAACGCTCATGCATTATGCCAAGCTTATTC
CCATCCACTAGATTTttgttt
>NODE_94_length_604_cov_15.099338
TAAAAAAACCCTCTTTTTAAAAATGCCTATTGACTGTGGAGAAAGTTCTTTGAATCAGCT
TCAGCTTAATCAGAATATGTAAAACACTGTAATTTAAATACCAGGATGCCTTTTAATAAA
AAGGACTAAAGTGAGATTTAAAATGAACAAGGTGATTAAGAGCGACTGTGCTGGACATTT
ATAGAGCAGGACTGCACGTAATGAATAAAGATTCATGCTTTAGTCCCAAATTTAAATTTT
TGCACAAAATGTGTCTGATGTAGGCAGCTTTTAATCACCTTACTGACAGGAGTAACTGCT
TTCATTTAACCTTGACTGAAGATCATGAATTCTAAAGCATTTAATTGGATACATCATTTA
ACAGAATGAACAGAGCAAATTTTCGCCAATTCAAAGGCTCAGATTGACAGACAGTGGCAG
TAAGACCCACCACAATTAAAGCTGATCTGTATTCACTGGCCCTGTCACCCATCGCCATTA
GTGATGTGACTGTTTGATCATCTCTGCAGAGAAACTTTGCTGAACTTCACCTTGTTTTGA
AAGGACTAGACGTTGAATGAAAGACGAAGGTTTGAGGAGGGAACGGGGGCTCTGGAGGAT
AGCGAACCACACACACACACACACACACACACACTCACTCTCACACACACACACACACAC
ACATACACGTACACCAACCTACCTCTGGGACCAAACCTCCCTGCGATGCACCTCTGGTTT
AACAGCAGCAACTGTCCTGGAaatggac
>NODE_95_length_746_cov_9.703753
TCTTTGGTTAGCAAACAATCGCTTGTACATTTCTGTTTAACAAGATTCAGATTTCAAATT
GAGGATCTCGTTGAGCTTGAATGTAGATGCAACAAACGAGAGCTTAGTCTTACTTGGTTG
TTGTTCAGTGCTGCTGGTAATTCAGACATCTTATCCTTTGTCACGCTTGGCATCTTACAC
ATACTTTTGGGCTTTTACAACATATTGAATTAGATTTCTGTAGCTTAAATACACATACAC
ACTAATGTTTAGCTAAACACATTTTGCCCTCCTGCCCCCTTCCTCTGTCTCTTTCTCTCT
CTTCCTCGTTTTCCCTCTCTCCCTCCAGCAGATAAAGCCAATCTTGGGGCTGGCTCCTGC
CACAAAACGTTCTGTAATAGTCTAATTGTGGCTAATGGTTTGTGCAGCTAATTAAAGTGT
ATGAATTACAATAATCAGTCAGCCGCATGGAGGCCATGCCGCCTCACGCTGTTCCTCCAA
GCGTGGAAGGCCAAGACCAAAGCAGGGGGAGTGTACTTGGGGGTTGGGCACTAAAGGAAA
AGGTGAGATGAAAGTGATGAAGAGGAGGGGAGACAAACACTTAAAACAAAACCCTAAAGC
CGTTTGACTGCATCAACATGAGTTTATGAACCAGAGACGGAGCAAGGACGGACGCAAGGG
ATGTTGCAAGCAGAAAAGAAAACAGGATTTAAGAATGGATTTTACATGTTTTAGTCTAGG
ACACAGGTTTTTTGTTTTTTATTTTTTGTTTCATGCTTATGCAACAGAGAATATCCAAAA
CAGGAAACGGACATGGTGTAAAACTGTTATTATAAATTATGGTTGCACCATGTTCTTATA
TTACTTGTATTCCATAGTGAGTGTAGTCTTGTTTATGGTCAGAAGTAaat
>NODE_96_length_863_cov_11.180765
TATTATTCCATTGGTGTTATTACAAAGAGTCCTTTAGAGTGGCCAAATGCACATTTACTG
AGCCAAAGGTGTTTAAAAAAAAAAGAAGGTGGCATTGAAAATGGAAAAGTTCACAGCACC
ATCACAGTGACAGCAGAAAAATATATTCAACATGTCAGGATAATTCAGGGTGTCAGTAAA
ACCTGATGCTCTAAACAGGAGCAAACCTCCCCTTTTAAATAATTGATATTTTCTGATTAA
ATGTGGCAGTTTGGAGATAATGAATTCTTTATAGTGTGCCTTGAGCAACTCAACAGCTTT
GCCCTGCATGACAGCTTTATGGGGCGTCTTTTTGCCCAAATTTTGAAAGTTTAACCTATG
TAGATCAATGTGCTTCCTTAAAAGAGTTTAATAAATTAAAGTGCAGAGGGCTTTTTTTCC
TCAGCGAGCAGAAAAAGCTGATGAGACAGGTTTAGTTTAATCTCAGGCAATAGAAGTCAT
TAACCATTCTCCCAGGAATTAAAATATAGCTTGCCCTTTTCTTCTCTCACTTATCATTAG
CATCACTTTAATCTCCCCGCGTTTCACACTGCTATTTTAATCATTACTTACTGCCTTTTG
ACAACTGAAGAACATGGCTTCTCCCCGCTCAGGCAATATCCTGATTTTAGCTGACAAAAT
GTAGGACATCATTTAAAAATATCTAAATTTCCTCTTCCTTTTTTATTCTTCTAACTTCCA
CTCTTTAGACCCCTGAATGTCTGTCTATTTATATCAAAGACAGCACAAAAGACGGGAGGA
GATTGAGTGGACGACATTCAAAATGTAATTTGAGTTGGCTGCAAGGGTAACAAAATGTAT
AATACGGTTTATTTGTGCCTGTCATGTTATTCTAATAGATGGTGAACTTCACATATCGCT
CTATGTGGGTCATTGCAGGGTGTTGGGGGTATATTTGTCTGCCCTTGAATCAATGAACAT
TTACAACAGAAACCACGTATCTCTAGAACAGAAtataaataaagtat
>NODE_97_length_173_cov_3.959538
CGTTCCTGTCAAAGAAATTCACTTTACATGTCCCATGTCAAAAACCTTGTTTTCAGCCAG
CCAAACGCATTTTCGGAGCAGGATAACAGTCAAACTGCCATCTTTCAACTACAATGTTCA
CAATCATGTTTTGGCTTCACAATGGCTTCAAATATGATCAAGATGACGGCACGAGCTGTT
TCAAGTCCGTTCCTGTCAAAGAAATTCACTTTACATGTCCCATGTCAAAAACCTTGTTTT
CAGCCAGCCAAACGCATTTTCGGAGCAGGATAACAGTCAAACTGCCATCTTTCAACTACA
ATGTTCACAATCATGTt
>NODE_98_length_358_cov_6.122905
ACGCAAGACCAAAGGGGAGAGGTGGAGGATCGACTAGAACATTAAGGAATATTGAGAAAT
ATCCAATTGTCTGAGCAAATGTAAAATGCCAAAGCCTCTTAGAACATGGTAAGTCTTTAT
TCAGTAATACATTATCATGCATATTTCATACAGGCAGATTACTAAAACGGAATTGTGTGT
CTTTCTGTTGTATGTCTTTATAATTACACCTTGAAGCCATTGCTGGTTTTTTCCCCCTTC
CTTTTTCCTCCATATTCATGAAAAGCAGACTTGTAATTTGATAAAGAGAAGCTTGTGTTC
TCAACTTCATTCAAACGGCATCATGGCGCTGTATTAAAGTGGGCATCTGTGTTCTCCAAG
CATTAATCTCTTCAAGCACATTCCAGCTGCTGTGATGTGCGAGAGGGAGATAAGTCTTAA
ACAGTCTAAAGCTAAGCAAACCAGACAACTCTATTATTGGCTTCATAATTGCTTAATTAA
ACTTTTGTCACTAATCATTATG
>NODE_99_length_486_cov_4.148148
AAACAACATATATGTATAAATATATATAGAGAGGAGAGGAGAGGAGAGGAGCCCAGTGCA
TCATAGTAGTCCCTCGGCAATCTAAACCTATAGCAGCATAACTAAGGGACAGCTCAGGTG
ACCCTGAGCAGCCCTAACTATGAGCTTTATCAAACAGGAAAGTTTTTAACCTAATCTTAA
AGGTAGAGAGGGTGTCCGCCTCCCGAACCCAAACTGGAAGCTGATTCCACAACAGAGGAG
CCTGATAGCTGAAGGCTCTGCCTCCCATTCTACTTCTGGAAATTCTGGGAACCAAAAGTA
GACCTGCAGTCTGAGAGCGAAGGGCTCTGTTAGGAATGTATGGCACAATAAGGTCTTTAA
GATAAGAAGGAGCTTGGCCAATAAGACTTTTATATGTTAGAAGCAGGATTTTAAATTCTA
TCCTGGATTTTACAGGAAGCCAATGAAGAGAAGCTAGTACTGGAGAAATGTGATCTCTTT
TACTGGTTCCTGTCAGAACTCTGGCTGCAGCATTTTGTATTAGTTGGAGGTTTCTAAGAG
AGTTATTGGGACATCCTGATAATAGGGAATTACAGTAGTCCAGCCTAGAAGTTATAAATG
CATGGACTAGTTTCTCAGCATCACTCTGAG
>NODE_100_length_876_cov_11.605022
ACTCCTTAGAGTGATGAGATACATTACACTTGTCTGTTAAATGCTATCAATTATCTGGCT
TTGTTGCTATAGAATATGGAAGATAATTGACATGTCTTTCTTATGTGGTGATGGACTGCA
AGTGTATTTTGATTTAGAACTTTTACTCCAGGTTTCTTTTAATCTGCGAATCATAACAAG
ACTTTGTCCTGTATACTTTTACTTTTAAGCATTTCTATATTATTTCATACAATTTATTCA
AGAAAAGAAACAACATAATACAGTAACTGATAGCATGAATGTTGGTATCTGTGGATGCGT
GTTTTTGGTGGCCTTGCCTGTGTGCTGCATTTCTGCCTGTTTACCCGTTAGAGGGGTTAG
TTCCCTGATCCGTGAGAACTCTGTAAGTGTCTGCCTGGTTGATTAACTCCACATCGCAGC
ACAACGTCTTACCCCTCACTGCATAAATGGGCTTTAATTGAGGGAGCTGGCTCCTTAGCA
GGGAACCTCTTTCACTCTGTGTCGATTAAAACGTCATTTTACAGCCAAAAAAGAAACACG
TTCCCAATCACTGCCCTTGAATTATTGTTCTGTAGCTCGAGGCTTGTATTTTAAAGTCAC
TGAATAATTGCAATCAGATTATTCTAATCAAGTGCTGGAACAGTAATTACAGGTTGCAGT
CATTTAAGCTGCCCTGGAAGTCCCATACACACTGCTGGTGCGCATATTAAAAGTTTATGT
CGCAGGAGATAAATTTAATGAAGAGGATTGTAATCTTTCAGCTACTTTTAGATAGGTTTC
AGTCGTGTTTGAGGACCTCAGTCTCAGCCTTCTGAATAGCTACGCCTGAGCCATTTATGG
TAGATATTTTTCGTACCCTGCGCCATTCTCCTTCGGCCCCCTCAGTCCTCTCAGTCAACC
AAGCCCAGGCAATAGTACCAAACAGTTCTCCCAATAGGACTAGACGCGTTTCCTCCTACT
CATCTCCCCCCACTGATAACCTCATCTGTGCCCAggtctggatttcatgtcaaagcaaac
>NODE_101_length_436_cov_3.571101
CTCTCCTCTTCTTGTTTCCTCTTTCTCTCCTGCTCTCGTTTCTCCCATTCTCTCCTCCTC
CTCTCCTCCTCCTGTCTTTCCACTTCTCGCTTTTTCCTCTCCTCGTCCCTCCTTTCCATC
TCTTTCCTCTTCCTCTCCTCATCCAACTTTTGCCGCATTTCCCACTCCTTCTTTAGTCTC
TCCTCTTCTCTTATTTTTCTCTCCTGCTCCTCTCTGCCCCTCTTCCTCCTTTCCTCAGCC
TGCATGTGTCCCTCCAGCTCAGCATCCAGCTTGTCAAGAGCCTCTTCAATGGACTGAGAG
ACAGAGGCTGGAGCTGGTGGATGAGTCTGGGGATGAGAGATAATTTTTGTCGAGGCAGAC
TCTGGGTGATGACCCAGTCTGGAGGAGAGGCCTTGGCTGGATGGCGGAGGGGCTGTGGAG
TGAGGAGGTGGGCAGTATGTAGTAGGAGATTTAGGAAGTGGATTTGAAACTCTGCTTGTA
ATCACACTGTCCCCTGCTCTCTGGTGCCCTGAGGAGAACAAAGAGGAAGATGAGGAAAAT
GGAGGACGTTGTTCCGGTTCAGCTTGAGCATAGTATGGAg
>NODE_102_length_379_cov_13.477572
TGTGGGGATACTACACCCTGGCCTTTAGATGTCCCCCCACCATCGTGTCATGACTGAGAC
ACTGTACTCCCTTTTACCACCAAAGTCACCCAGCCAGTCAACCTGTGTTGCCATTTGGTC
TGTGTCACTCTGAGCAGCCATTTGTCCTCTCCTGTCCCGCTCTCCTCCCACAGATTGAAG
TAGTCAACACCTTCAAGAGTGGCACCTCCTTTCAGGGGGCGGGGGCTCTGAGACGCCAAT
CATCCACCACCAGCCAGACCCAGGATGTAACCAATGTTTCTAGTCCTAGTCACGTGTCCT
TGTCCAATGCCCTTTCCTCTCCTACAAGCACTACTGCTGCTACTGCTCCTCCCACTACTG
GCCGTGAGTCAGAACTCTGTCAGTCTGCTTCTCTGCTCTCTTTGCTTCAGGGGTGCCATC
CTGTCATGAACGAAAAGTTATTTTTCTCCAATTATTGTCATTATTTTAAAACAAACCGCC
ATGGCAGTCTCCGTTTTGAGGTTGGCATCTCTGAAGATTTTCt
>NODE_103_length_555_cov_24.311712
TGGAAGAAAGTGAGAACTTTTTTTTTTTTTTACGATCAGCTGTAAAAATAAATTTAACAA
GCGACAATTTACCTCAAAACTTGTTCTCCGGTTAATGATGATAAAGGAGCAATTAATTGT
GTTTGGTTCAAATGGGAGGGTGAGTCAAGACTTTGTAGGTAACACAGTTAAACACACAAA
AATCTAACAAAAATCAAAAATGAAATATTTATTACAGCATTTGTGACTGAACACCTTTTA
AACATTACGTCACAGTCCTCATACAAGTATTTAATGTATTTTTGACAAAGCTTAAGGGAG
ACGGCATCTTATCATCTAGTGAGGAACACGTGCTGAAAAAGGAAGGAATTCATGGACATA
CAATATCAATGCCACAGCAGATCTGAAACTAGCAAAAACATTCTTTTTCAATTGAGGTAA
ACACATAGAATATCTAACATGAAACAATTAATAGACTGAACTCTGTACGAAGTTTGTTAC
AATATTCTCTCAGCTTTTTTTTCCCCCCAAAAGCATTGAGTTCATAATTTAAGTTTTTTT
TTTTGTTTGTTTTCCTTTTTTTTTTCTTCTTTTTTTTCGTTTTAGGTTTTTTGGTGCATC
AACCGTCAAATGCTTCTCCAGTGCCACAGGATCAACGTTTGTGTCAGCATTGTCCGTATG
GCAAGAATGTTGATCCGCAGATGAAGAGGCGCCGTAGGa
>NODE_104_length_462_cov_11.586580
GTAATAGCCAAGAGGCCGGTTGGAGCAGCCTGCAGTCGGCAGGGGAAGAGCCTTAACTCC
GGCCGCTGCGTAGGACAGCAAGGTGGCCGCGTTACCGGCGAAATCAGCGGCGTCGTATGC
CGAGGCAGCAAAGTCCAGTCGGTTGTTGGCAGGGGTGACAAACCATCGCTGCGGGGGGGT
GGCAACAGTGGGCTCCTCGGTTTGCTGCGGGGATAGCAAGCTGTTGCCGAGTGGGACGCT
GCGCTCCGTGCCAGGACCAGTCCCCACGCCAGGGTGAAAGCGAGATTTGGCATAAGTGCT
GACAAATTGGTCCTGTAGGAAAGAGCTAGGCATGGCATATCTCGCACCCGGCACGATCTG
TGAACGCGGAGAGTCACCCGGTGATGGAGTTAGGCGGTCAATGTCGCAGCCTGTGTAGAC
ACTGAAAAGATGGAGAGACAAACAAAACAATTCAGAAACTAAACCGTGCGCTCTAGTCGG
TTCCCTAAAAAATCAAGAGATCTAGGTCAGGGAAGTCTATATTTCACCCAATTACAAGTT
TAGCTGGGAGCCTCACATGTCAGAAGTTTGAGACGTGAGGTTTAGTGAACGTGGAATAAc
ggcagg
>NODE_105_length_519_cov_16.447014
TGTGTCAAAACAAAGGCCCTGCCAAATCACTGAAAACACTCTGCTCATTATTTGGCATTG
TTTGCAAAAAATACGAGTCTAGACTTCTATGATACTCGCATGCATTACACTGAAAGCTAG
GAGGGTTATCGGCATAACAGGCTCACCCACAATCCCTAGATTCACAAAGGGAATGATTGT
GGCTGGAATGTGGTGTGTTCCCAGGAAGACTAGAGAGGGCCATCACAAAAGGAAAACCCA
CACGGTGGGCACTTTTTCTTCTGCCATGTACAGGAAGCGAAATGAGAACTATCAAGTTTG
ACACTATTCACAGGGCCTTCACGGGGCCCTACAATACCTGGCTGGGCAGACAGAATGCCG
GGCTTAAGAAAGGGGGGAAAACGGCTGGCAAAGTCTCCGTCACGTGAAAGCGTGTCGATA
TTTCTGACACCTCCAGGCTACGTGCCAAATAAAGAGCATAGGGGCTTGTCGCTGTGGGGC
CGCTGGGCCCACCAGAATGCTGAAAGCTGGTACCCCTAATACTCCAACAGAGACCCGGGA
TGGAAGATTTCTGTGTAAACAAGAAAGAAATCTTACTGCGCTGAAGTTTGGGAAAACGGC
AGGAAATAACGAGCAATCAAAAAAGAAAGAAAAGCATTAAGAACATGGTCTCCTTGGAGG
GGg
>NODE_106_length_809_cov_12.505563
AGGATTTAACGTTGCTTTTAACCCTCGCCGCCTCATAATTACCTTGACATTTACCCTGCA
TTCAATCAAGTTTTTAACAGCAGATTTATTGCGATGACTTTTTTGTATTGCAGAAGGCAG
CAGTAATTATGCAGGTTATTAAGAGTCTTCATGTTAATGCAGTTTTACATCTATAATATT
CGCCGTACTCTGTTTTCCTGTATGGAAGGAGCGCAGTGTCAGCTGCCCTAAGACAGAGTG
ACACAGGAAAGGACAGAAATACTATTAGATGAAGTATCAGATGACTTGGGGTATGAGGAG
TGGAACGGGGTAGCACTGCCTATCCCTCCTTTATTGCTCAGGTTATTATCACAACTGCTG
GGGAATTGTCGAGACGGGGAGATAGGAGTGGCAACGATCCATCCGGGACTCGTTCATCAC
CACGCGCCGCAGCCCCCCGAATAGAAATTACATCTGCATCTGAATTAGTAACATTATTCG
CCAATTTGGCTCAGAGTGAACATTGTTCCATTGAAGGTGGAATTAAATTAGAAAATGAGT
GAGTCTTTAATTTTCAGATTATAAATCAGGGAATATAATTCACCTCCTTGTACCTTAAGG
GCAATCACATTATCCTAAGCGACATTTTATCCTCAGCCCCGCCAAGTGATCTCATCATGA
TACACAGACACACACCAATCACGCTTCCTGGGGAAGTAAGAAATACATCTTCTCCTCCAG
AATTAGACGTAAAATATGAGTGTCTCCTCCTGCATGAGAGCTTATTTTACATGAAATTTG
ATGGCCCTTCTGAACTCACAAACAGTATAGAGAATTACTTGGTTTGAGTGATATTATGTT
GCTTTTTACCCCTGTCAATGCATAGTTTTGTTGGTTGAAGATCAGGTCAACATACAGAAT
ATCACAGTCCTACAGCTGTAGATTATAAGGCACATGGAGAGTTTTACAAATGg
>NODE_107_length_900_cov_12.022223
CTTCCTGAGCTGAGTCTTCTCCATCCAGGTCTTCATCCAACAGGGCTGCTTCCTTCTCAT
CTTCAGGGACGTATGCTGCTAAGGCAGAAGGGAGAAAAAACAAAGACAGAGAGAAAAAGA
TTTGTTAGAACCATATTGACAGAATATCTAATGATGGACATTCTCAGTTCTGTATTCTTG
TTTCCTTACAAAGCAGGGAACTGATCGAAACTAAAAGTACTGTTATTTGTTCTTTCTGAG
AGGAGAAAGAAGAGCAGTCACCCAATGACATTCACCAAGTATTTACTATCACAAACAGTA
ATTCTGTTCTAACTTTCCACTTTTACACTGACAAATTTTCAAATTGGAATCAAGTCACCA
CACCCTCCCTTTCCCTCTCCACCCCCAGGTCTTTGTTCTGTACTGCAGAAAATCAGAGAC
AGCCAGAGAGAGAGAGATGGAGGATGGAAAGAGAAAGATGAAGTGAGGGAGAGGGGAAAA
ATGTCTCTTCAAACAGAACTTGCCACCTTATTCTTCTCAAGGGGCAACAGCTTGAAATTA
AAACTAAATTTGAAATTAATGAAGCACATTCTGGCGGTGGCATTCGTTTCTGAAGTAATA
AATTACTTGTATCAACCTCGGAGACAGCGGTTCCTGTCTGTCAATTAATATGTCTTACGC
TTCTTCTGCAGACTCTAATGCATTCCCTAACAGACACACTCGCCATTTAAATTAAGCATG
CATTTTCACTCATTACACTGCTCAGCCCTCGCCTCCTCGTAAATAAAAAAAATGTATGTA
CGTTTCCCTGCGACAAATCTCTCTCCGCAAAACCCATTTGCTTCAATTACCAAAGATTAG
AAAAAAGTTTAGAGTTATTATTTACAGTTTAGCTTCAGGGAGAGAGCTTGAGGCTTTCAA
TTTATATTCAAATCCCTCTAGTTTAAGAATAATACAATGGAAATCATAGAGAGAAAAGAT
GGATCAAGACAAATCACTATCTTGCCCCTTAGTACATCTATGGATGTTTTCTTTTGTTAA
TAAGTCTATCAAAGAGATAAAACa
>NODE_110_length_555_cov_4.181982
TATATGCTGGAGGCGCGACAACCAGAAAATTGCAGCCCCCTCCCCTCCAACCTTCCCCCT
CGTTTCTTTCTCTCCCCTCTTTCTCTTGCACTCGCGCACACACACGCTGTGCGTTATACT
CTCCTGAGTGTATCCCTCGCTGTGAACAAGCCCTGGAGCATGTGTGCTCTCTGTTCCGTG
ACACACCGCCTTTCAATCAGACCTCATATCACACACACACACACACACACACGCACACGG
AGGCGTAACCGCACACGCAGCCACGCACATGTGGAGGCTGTCGAGCACACCCAGGACATG
ACGAGAGGGTCAGCAAAGCAATAAAGATTGTAGAGCGCTGTCCGAGGTGCTAAATTCACT
CAATAATGGGAGCGCTGCCTCTGTGTTAACCTCCCATTACTAGCACTATCTGGGTGGAAG
GCAGAGAGGAAGGGAGGGAGGGAGGGGAGAGACAGAAAAGAGGGGAGACCAGAGAGGAGG
CCTGCTTGAGGTGATTGAGAGATGTAGAGGCCCTAGGAAGGTAAGTGGTTCTTTAGTATG
TATGCACCGCTCCTCGCTTCCTTCTCCCTACTTTTCCTCGACGCCCCATGCCTCCCAGGG
ATTGCTAGATAGGTAGATGGATggatgaagggaaggaggggatgaagggggaggaggagg
aggggaaatgagggaagtgtgaggcattaggacatgaac
>NODE_111_length_524_cov_11.832061
TGGACCTTACGGCCCTATCAGCTTTAGACAGTCTATGTACCTTTTGCAGGCAAACAAAAG
CATTAGGCCAAATCCTCATGTTTACTCATGCTGCCATCAGCAATCCTGTCTATTGACAAA
AGATGAACATTTTCTCTCAAGTAACATAACTGGGCTTTTGTCCCCTCACTAAAAGTACAC
TGACGGCAACACAATGGAACAGAAAAGAGGCATCGGGAGAGAAAGAGACATCTTAAGTGG
AGCAATGGCCCAAACAATTAAGAGCAAGGTACATGGAAAAAAAATTGAAAGCTCCTCTTT
TTCCCCCCTCACTTTGCATTGTCGATTTGAAATCCCTCTCTTTCTCTTCTTGGAGGGCTG
CCTGTAATGGAGCTAATCTGCCGTCGTTTGTCCGAGCCACAGGAGTTTTGTCAATAACAA
TCAGCGTTTGGAAAGTGTAATTAAGGCCGAGGCTTTTCATTAGGAAGAAGGGAGGGGGCC
GTCTCCAGGGACGGGCATGCCAATTAGAAACTCAGGCACGCGTCGCCGGGTAATTTCAGG
GAAAGGAGGGGAAAAAAACCCAGGACTTCTTTAGATTGGAGAGGGACCCTGCTGCTCTTT
CAGAGGAGAGGAGGAGAGGCTTAATGGCATAATAATCAGACAGGGGTCCCAGGCAGAGAA
GGCAGGAG
>NODE_112_length_522_cov_13.708813
CAGCTAAACTGTCAGAAAAATCTGACGTCACACTTAACCGAGCCCAATACCTACTATTAA
GATGGCTCGACATAACAGGACGGCTGCCAATAATTGTACATAAAGATATGGAAAAGCCAC
AGTCCAGCTATGAATATTTCATGAATTCCGACACAAAGAGCATGCTAAAAGGATCAAAGA
GAAAAACGGGAGAGGAGTCAACGTGAACATCCAAACAATATGCAAGAATCCCGACAGTAT
AGGTCACATGCAAAAAGACCGGGGTCACACTGAAATTGTCCATCAGTCAGACAAGCAGAA
CTGATTTGGATGCTAAATAATGGTTTAGATATTCAAAAATTCCATATATATGCGAAAGGC
TTCAGTGCACCCTGGATCTGGCCTATCAGAGGAGTGCTCTGCCACCACACTCCCTCATGC
AGACCCACGCTATGCCTCTGAGTCTACAACTAACATGCACGCACACACATGCAGATATGC
AGACATCCAGACACAAAGTACATGTACATACACACGGTCACATAACACACATGCACTCTG
TCTCATATCCCCAGACAGACATAAACACAGACATATATTATACACATAGTGTCTGCATCC
TATAAAAATGAAAGCAGCACTAAATAAGGTTCACGATTACTTCCAATAAtgtatggaagc
tttgtg
>NODE_115_length_385_cov_8.070129
CACGTTGAGTGGATTTCAGTAAAAGGGCCGAGAGAAAAATGTCATTTAGCATTCAAGATT
TCCATTTGGCCGCCTGAAAGAGACTTAACGCCAATTGTCCTGCTGGTCATCTCACAGGAT
GGAATGCAAATGTGGAGGTCTATAGGGCCTGGTGCGGGAAAGCCATTGATTTGAGATGAA
TACAGTGGCTACTCTCAGGCCCTTCACAGTTATTAGGACTAATAGAGAAACATAAAATAG
TGAGAGAGAGAAGCACAGATCGGCACAAATGCTCTAAATAGCTGGCTACTCCACAGGCCT
CTCGGAGAGTTTGGCTTGCAATTTGCATTCCTTTGTGCGACAACTTGTAATCCTCCCCTC
AGCATGCCAAGAAACACACAACAGATTTATTGTCCCAGTCAACAAATCGTTTAGGTCATC
CCAAACCTATTACTGCCTAATGCAGTGGGAGCCCCCACAGCCCCCCACCCAAGCCACATG
CACCGCCTCGTCTCAGCCACCGGAGACTTGCAAACACAGACCCTGCACG
>NODE_116_length_981_cov_8.570846
ACACTGTTGCTGATTATCAAAAATGAAGATTTACTTTTAATAATCATTTATTCCTAATTA
ACAATACTTACATTTCATGATTTCCAAAAATGTAATTTTAGAAAATTAGATTAACTGAAA
AGTTACACCACTGACTGGTGTTATGCCGGTAATTACAGAATTAATAGTTCTGAGAAAGTT
TCAACTGCACAACACGAATCTCCCATCAGTCTCCCCACCGACCACTTGAAAAGCCACAGA
GCGACAAAAAATATTGCTGAGAACAGGAGCAGCAGATGAGTGCAGACTGATGAAACAGAC
TAACAGACTAAGTTAGATGAGAAAAAGAGAGTTGAAGTAGCAAAGAGGGAAAAGGAAGAG
AAGGGAACAACACAAAGAGACAGAGAGAAAGCAGAAAAAAGATGGCACTATGATACAGAA
CAGATTGTGCTGATTCTACTCTCTCTCTATCCGCCTTCCATCAGTGCCCCCATTCCTCAG
CCAGACACTTTCTTAAGCTAAACTAAATGGGCTAATTAATCTGGGCTAATGGTGGGTGAC
AGCAAATATGCTAGCACAATTATCACCCTATTAAAGATTCATATTCCAACCCATAATTGA
AAATGAAAAGGTGGGGTGAAGGGAGGATGGGTGGGAGTGTGCGCCCCCAGCCCCCCCACA
CACAGCCAGAAACTCAGCACCACATCTTATGAATTGTTACTTCAGCAGCGCATGATGCAG
TGTGATTTTATGGCTCCAGACGTTTAATTATTGGGATTGGGCAATAGTGGGTAAATGAAT
TACAGACAATTTATCTAAGCATAAAACTAATTTGAAAACATGAATGTGGTTTTAGTCCTA
TATTGTAGTTCTGTCTAATTCCTTCAACACACACTGCTGTGTAGTCTAATCATCATGCAC
AGCAAATGTGTCTGTCAGTTTGGATCTTCAGTTGATTCCGCCTTGGTCATAAGTCTCTAA
CTATTCCTGAAATCATGTGCAATGAGCTGCAAGAGTTCCACAAAGGATTCATGAAGTGGA
Tgtgcagtgtgtttgtgtatgtgtgtcatcaggagtaaatctgggaagtaaacggctacg
cagtcctaaagggcactgggcttcatagaaaacatggcactgcat
>NODE_117_length_436_cov_16.096331
GAAAGAAAAAAAAGCAGCAAAACACAAAAGAAAAAATATCTCATCATGATCTCAATAAGT
GAAAAATAATACTGTTAATCTCTTGTCACAGTGTTGCACCTTAATCTCACTGCACTTCAC
ATAGTGATTAAGCCGCAGAAATGGCCAAAAAAAAGGAGGGGGGGAAAAAGAGAAATAAGA
GGGATAAATAAAAGAACAACGATTACAGAGGGGGAGGGCGGAGAGAGAGGAGGCAAACAA
TAGAGAATCAAAGCATAATAATATTCCTAAATGAAGAGGGAAATGTTGCTCCGCTCATTT
TATTAATCAGACTGTCAATTTCACCCAAGAGGCCAAACCCAAGAGCAATCTAAAACAGAC
TCAGAGATCAACCCAGGGACAAGCACCTCGCTCCTCACTCCTCTCTTCCTCTCCACTTGG
ATATTATTCGTCTGACCGAAGGCCGCCTCCATCATCAAGTGACAGCCCTCTCCTATTTAT
TTGCTTATAAACCTGTTACAATAAATGATCATTGGAGCAACGTCAGCCGAGCATTTTAAC
AACGAACAGCGACCACTTTTTTTTTTTTTTTTTTTTTTTG
>NODE_118_length_904_cov_13.924779
TCGACTCGCATCCTCCCCGCCCTCTTATTTTCGCCTTCCTCCTCCATCCTAACGCGAGGG
AATCATTGCTGCGAAAGCATTTGATATGGAAGACAGAAACTACATCGGCGACAACAGCAA
CGTCAACATCACAATTCAAATCCCCCCTAATATTCACCCCAACCCATTCCATCCCTAAAA
TCCCAAACCTATCTCATTTTTAAAAAAACTCTTCACATGTAAGCCTTGAACCTTTTCTCT
TCCCCTTCCCTACCTATTTGCCTACCTACCTACCTACCGCTTCATTTTGTAAGCTACACA
CTGATACTGATCATTTTCATTTATTTTATTTTGTTTTGTTCTTTTGATTTGCTTTGGGGG
ATTTATCATTTGTTTGGGGATTAACACTCTAACAGGGATTTTGGCACTTCTTCATCGCTT
CTTGCTTCTTGGCTTTGGTTTTTTGCTCAAACGCCAAGAGGGGCTGAAGGTCTGGTCATT
TGGGCTTCTCATTAACCTGCTGCTCACTGTTTGTCCCCTTGTCACTTGTGTTTTAGAGAA
AGATGAGGCTGCAATTGAGAGCTCTGAGTTCAATGCCACGTCAGTAGCTGATGTGGACAA
GCGGGTGAAACGGCGGCTACTTATGGGTAACTCTTTTCTTCCTCTTTCTATGTGTTGCCA
TGGCGCTTGTGCTTGTATCCCAGACTCTACTCCTCTCCGTTCCTTCTCGTTCTCCTCTTT
CTGTCTTTATTTATTTATTTTTTTTAAAAAAAAGTAAACTTTGCTGCCCACTGTGTCAAC
TCCCACAGTTGCAACTGTATCTAATGAGATGAAAAATGACTAAAAAAAGGTCACAGTTTC
TTTAAAACCTTTCCACCTAACTCTACCTACCAAATTTCTGGATGGCTCTAAGGTTTTCTC
AGTGACTAACATTTACTTTCCCAGTTACACCTCACTCAAAGTGTTTGTGTTCCATTACCC
TCTTTTGTGATTACCCATTTTACAGAAACAGGACaccttactagcaaagcaaaaacccta
caaaggttgtagacctaacttgtccaat
>NODE_119_length_578_cov_18.839100
CTATCTATGCCTTCAGCTTTGGAACGAAATCCATCTGGTTTGACTAAAATAATCAAAAAT
AAATTCCTTAGTCATATCTCTGATTTGCTGCCATGAGTGAACAATATCTTTACCGTCTCT
CAGTTCTCAAACTTTTTAAATGTCCTGGAGGAGTTCTTGTTCGAGTCCCAAACCTACTGA
GATCTCTAATGAAGGCTTTACCTTCCAGGCAAGCATATTTCTCCAAATGACAGTAATTTA
CATATGATGTATTTAGAGAAGAAGAGGGCAGGCTAATTCTATTTGGAGATTTTCCTTTGT
TTTAGGAGTCATTAGCAGCTAGCTCAAATCTAATTTTTACAATTTCATCAGGCCATCTTG
GAAAGCCTCTGTGAGCTCATCAGAGAGGAGCATTTATTGCTAAGTGTTCTCTATTGCATT
AGCACACAATAAAGCGGCCAGGGACTGCTACAGACGTTTATGTGGAATCCAGTTAACACT
CTGCCAATTCGTTTTTTATTGGGACACAATCAATTTTTATTCATTTTAAAGCCAGAATGC
TTTCTTTCATTGTGTGCCTACCCCAGCTTATTATGCCCTAAACTAATTACTCAGTTGTTT
TCACAAAATGCTAATGTTTATGTTAAAGATTTCCTCTTTGAAATGCAGCCCTGACGTGCT
TATGCATACACTTTCCCCTATGCTTTAAACACAGAAATAATGGCATTCATTTCATTTCTA
Tg
>NODE_120_length_561_cov_9.793226
AGTTATTAAACTGTACTTTTTCATAGGTATAATTAACACTTATTAAAAACTTGTATCAGG
AAGTGTCGGCAGATGAGCAGTGAATATACAGAGCAGCATCTATGTGTGTATTCATTTCAG
GTTGTAAACAGTAGTCTCGGAGCACTGGGTTGTTATCGAGTTGTGGCCCCCGGCGTAGGA
TTGATCCACTTCAGTCCAGCAGCAGGGGGGCGGGAGCTCTGGAGGGGCTCAGCAGGGCTC
CAAATCAATAAGGTTAATAGATGTGGGGGCCACGCAGTCAGAGGTGTGCAGCCTGGCATT
TTCGGTGCCAATGAGGAAAATTCCTGATGACGAGGTGTCTCTTTTGGAGCCTGCATTAAT
GTCAGCCTGATTACCTGGAGCCTGGATGTCAGATACAGTAGGGTTAGTGGAGGCTTGTTC
CTTGGCCATTAACTGGAATTAGCTTTACAAGGAGACCCTTCAGATTGGAGACTTTAACTT
GCCACCTCTTCATCCGCTGTCCATTGAGAACAAATTGCTAACCCCCTCCCTCTTTTCCCT
CCTGACTCTATTCTTTCACTCTGATTTCTATAATGCCAACAGTTTCATAATCACTTGATG
AGTAATTTCCTCTCatttgggatttggagagagaggtttcatttagaagtttctttcttt
ctggtttttttttttctcccaccctcatttttatagtatttctca
>NODE_121_length_604_cov_9.546357
CCTGGAACCCATGTTTGGGGCAGGTGCCTCGATCGCCCCTGGCTTAGGGCAACAACCTGA
GTTGTATCAACTCCAATGTCATCCATCGCCACAGTGCTTCCACAAAGGTAAGAACCCGTC
TCACTTTTATTTCACTGTTTTTTTGTTGTTGTTGTTTTTTTTTTTAAATGAGATGACAAA
TCATTCTGTGAAAATGCACCACTAATGTCCTCTCTCTCTCTTTTCTATTTTTTGTCTTCC
AGATGGGAGTGGAAGTGTTCCTCCGTTCTAAAATAAGTCTGTGACTTACTTCATCAAGTA
TGGCATATTGTCATATTTTGTGGAGCACCTTTTACTGAAAAGTAAAAAATAATTAAGTGT
ATAAATATACATAATGTATATACAACTTAAGGACTTTAACTCCTACATGTCACCTAAGAA
CAAAGATTGGCTTTATATTTTTGTTCAGTCATTTATCTGTATACTACTACAAAACTGGTG
CAACATTTACATGATGGTGCAACCGCATGGACCCACAACTGACTGGGTTCTGAGTCCATG
TGGTGTCTCAGCTTCTCTGTTACATGAGCTTCAGATATGATCAGACAGAGAAACTTCTCT
GAATTTCTAAGCGCTGTTTAACTTCCAGACGCGCATTTGTATTCACTCGTAGTGAAAAAT
CTGTTGTGAACAAAACATTCCTTGCTATTTCAAtagggagatgaatactagcacttttgc
ctgacatgcagcaacgcaaacccaaatc
>NODE_123_length_623_cov_9.889246
TGGGATATGAATCTGGGATGATGCTCCAGAGAGCAGCACTCCAGATAATGTTAGCCCATT
TAAAAAGAGCAGATTTGTGTAGTCTATCAGGGTCGCAGAGTATTTTTTTTTTCTCCTGCC
TCCCTCCCTCCCTCCCTCCTCCGCCGGCCCCTCCGTAGTGAGAAATTGGTTGTTATCATA
GATCACAGATACTGCTCAAACCTCTTATGAAAGATGAATTAATTTCACTAATGCTTTAAT
GCAAAGCTCTCATGAGGGAGGCAGACTGGTGATAACCCCTGCCTCGTCCCCGCTTCCTCC
GCTAGTGATTTATGCCCTCTTTTAGTAGATGAAACCGCCTAGATTTGCCATCCATCTGCA
GCTTTGAGGAATCCTATTACATGGGGATCTTGGACCGGACAGGACGCCACAGTCCAAAAC
CAGTTGCTCAGTTTTGGATCACACAGCCTCAGATATGCAGAGTAATTGTTAGAACGAGGA
ACGATGCTCAAAGCGCATCATTAAAAGTTATCAAAAAGGACACAGGGGACAGGTATCTTG
TTTACATCCTCACATAGCTAATGTGCAGTGCTAATAAAATGCATTTAAAAATCATCCAGG
TTGTCAGCCAGAATCCTCTGAGGAAGGTTAGACAGTGACGGCACACGGCTCAGTTGGCCA
CAGAGACAGATGTGTGTTTTTCCCTGCATGCGTCTTACCTTTACAGTcgcccattaataa
agtgtcactgctgatgacatcatggtgggagggcttgtgtttaaaac
>NODE_124_length_616_cov_9.211039
TTTAAGTCAACAAAAAAATGCACAAAGCTTGCATCACAACTAAAGTAAATAATAAAAACT
TCTTCCCTAAACTTCCTTAAAAGTTTAAAACCCACTTTTAAACTTTTTAACTGCAATGAT
ATCCAAAAAATATGATTTGCCATAAAGAGCATGAATATTTGTGATGTAGCCAGTGGTGAA
AAATCCTTTTGGGGATTTCGATATCTAAAAGAGAGAGGTTTATACATTAGCGCTGTAGTT
GCAAAACACTGTTGATATTCAAATGATTATTGTGCAAAATCTGGGATAAGCTTCTGTGTG
AGAGCTCTTCTAAGTGCCTACAACTATTGCTAATTCCCCTCACCATTGTGGGCCGAACAA
AGGCCTTAATCCCATTTCACTTTTGCAGAAGGCTGGGGCTATTTTCCCTCTCATAAACCA
ACAACACTCCCCCAAGCCAGAGCTGAGAGGTTCTGAGAAAGGGGCCAGTGTGTGTATACT
TCAAGGCTTTTTTGTCCAACTTGGCTAGTGCTCTGCATAAACTTTTAAGTGGTCCCAGTA
GGCCTCAAACACCTTTTGGCAGAAAAAATAAGCTACCACAAACTGTAAAAAGGAAACCAA
ACACTCTCTTAACCTGGACAATACAAAAGAAAATATATGAAGTCTTTTATTACTCAGACT
GGGTCTGGGCTGCAAAGAGTTAACACATTTTTTTTTTTCATGCACTAGTAAAGGAACTTT
CATTCTTCTGAAAGCAGCTCTCtttctctgcattgtaaat
>NODE_125_length_527_cov_12.151803
GCGACGTTCTCTAGTAGGTTTCTCCTGCTGGTCTGCTCTTCTAGGTCTTGTGCACTTTTA
TTATAATCAAGGAGAATATGACGGCTTAGGTTTCGACATTTCCTAATTCAATTTTAATTC
AAAGGAGGATGTTAAAAATCTACTCTGCTCATTATCCTCTTTGCCATCTTAATGCGTGGC
ACTGTAAGTGCAGGTTTGTTTGCCTCCCTCTCTGAAAAGCGCTGGATTTCAGATGTTAAC
CTCTTTGGACACCTCCATTAATGAGCGTTTAAATGCGACTCTATGGTAAGGGTTGAGCTT
TAAGTAGCACAGAATGAAAAATGATTTGTATTGATGCAAATCGTGTGTACGGAGTGAATT
ATACACAATTACCCATCAATACTGGCCAGTCTTGCCCACCCTCACCAACAAGATGTGGTT
AACAGGCAGAAAATAAGATTGAAATGGTGTGTAAAGAGTTGAAAATGAATTTCAATGCTG
CATTTGTCCACAATTACCCCGTCGTTCACACGTGTTTTATTGGGAGTTTTTTTTTTTTTC
TTCTTCAAATATTTCTCAAAGCAGATTGGAAACATTCTTGGTATTACCCTCTTTCTTCAG
AGAAGAAAGAATTAAGGATTTTGTGACAAAAAAGAGATTTTCTCTCCTGCTGGAGCGACG
GAGGATAACAt
>NODE_126_length_508_cov_19.385826
ATGGTCAAGTGACTCACGAGAAAGAGGAAAAAAAAAAAGTGAAAGAAAAAAGAAGGGAGG
GGTTTGGAGGGGTAGGGGGTATGGGGTTGAGGGGGTGGGGGGGGACAAAGTGGTTTCACA
GTGAGACATCACACACACAAACAGACACTTCCAGCAGAGAACATCACACTCCCATGTGCA
CATGCTCACTTGTTCACTTTGAACGCGCACACACACACAGTGGCACACATACAGTGGGGT
AGAGGAGGCGGGAGGAGTGGGTTAGGGGTTGTAAAAGGAGCCGTGTGCTATGTAATGGAG
GGGAGGAATGGGTTTGCTCTGTCAGACCGGGCCGTCACAACGGCTTTGTTTCATGTTTGA
TTTAATTGTCTCTCCCCTGACAGGCCCATTCATCAATGGCTTTAATGGTCAATCAGAGAC
AGGCTGAGTGAGTGCTCCCATTCTGTTTAGCCATAAGCTGGCCTGGGCTTTTATTTCATC
AAAATGCCCCAGCCTAATGTACATGCTCACTGGCTCAGAGTGGCCGCGGGGAGCACATAA
AGAATGACTGAAAGCTTTCTGATTTCAGATCAGTGAGAAGGATGTTTTTCTTTTTCTTTT
TTTTTTTCCTTCTTCTTCTTCTTCTTTCTCCTCCTCATCTCCTCCTCtacgc
>NODE_127_length_717_cov_14.458857
AACTAAATAGAGCTTCTTTTTTTTCTTTTTTTTTATCCTGTGAGAGGCAACGGTGCTCCA
GACATCCGATCAGTTTCCAGCAGTACGCTGTTGCTATATGTGGTTCCAGTAAATTACATA
CAATACGAAAGGGCTGGGCTCTCTGCGATGGACCTCAAACAATCTAAGAGAAAACACGGG
TACATCGTCCGGTCGTAGACGCTCACACACACATATGCACGCAGAAAATAAATTTAATGT
TGTCACTTCCTTCAAAGCCGTCAATGTCAGGAGAGACTGCTGGCAATTCAAAGTAATCGG
GAAGCCACGAAACAAAAATAAATTTGGGGCTTGACACGCTGTTGGAAAAGAATAGCAATC
AGCAAATTTAATGCATTTCTGATGTATATTTAAGGCTCTGACACTAGGCCACAGATGTAC
ATGTGTTGGGTTTCTATTTTGCAAAAGATATGGTTGGTGATAACCTATTATGGGACATCG
TCAGCTTCCCCACTGCCTCAGTCTCGGATAGGAAAAATTCCATCACTTGCTCTATCCAGG
AGATGTAATATCGAAACAAATTATGGCTGGAATTGAAAAGTCACAAGCTTATTCTGTCTT
GATCAAACCACTGCCAAGAGGCTAAGTGCAGAGGTGGAGATACCTCCAAAATGCTTTTTA
TTGCATTATCATCAATGACATCTACAGCACTCTCAGTTCCCAGCTTCGGCGGTGGATATA
AATATATATATATATTTTCAAGCTGTAATCCAACACAGAGAAGACCAACACCAACCAGCA
GAGGAATCATTAACAATTAGGGCTGTTGTTGTTTTACTGAAGCAAATAAATCAagtgcag
ttaatcaaaataccccgtaac
>NODE_132_length_323_cov_2.529412
CTAGGGGACTTCAACGCTCACGTGGGCAATGACGGTGAAACTTGGAGGGGCGTGATTGGG
AGGAACGGCCTGCCCGATCTGAACCCGAGTGGTGCTTTGTTATTGGACTTCTGTGCCAGT
CACAGATTGTCCATAACCAACACCATGTTCGAGCATAAGGATGCTCATAAGTGTACCTGG
TACCAGAGCACCCTAGGCCAAAGGTCGATGATCGACTTTGTAGTCGTGTCATCAGACCTG
CGGCCGTATGTCTCGGACACTCGGGTGAAGAGAGGAGCAGAGCTGTCAACTGATCACCAC
CTGGTGGTGAGCTGGATCCGGTGGCGGGGAAGGCTGCCGGACAGACCTGGCAAACCCAAA
CGTGTAGTGAGGGTGAACTGGGAACGTCTGGCGGAGGCCCCCGTCCGGGGGATCTTCAAC
TCCCACCTCCGGAAGAGTTtctcttgcctcccgggggaggttgggga
>NODE_133_length_717_cov_14.744770
CCTAGCACCATTAACATTAGAAAATGAGCAATCAGCTGGAATGAAGCGCAGGGAGGAGGG
GGGGGGGCGTCCAAACTTTAGTAATCATACCCAGCAAATCCAACACAAAATGTAAGAGTG
TATCAGAGAGGCATGGAGCTCTGCTTCACAGATAGCTGCACCAGCCCTTAAATGTCTGAG
CTGAATACTTTTCCAAGATTAAAACATGTCTTCTGGTAGTTGTGTCCCCTTTAAAAGCTG
CACAACTTGACTGCTTCCTCCCCACTGAAGATGTTCCGGCTGCTCATAGAAAATTGTGTT
GAACCTCTTTGACTTTGCGAAATAATTGAGTTAAAACACTCGATAAAACATTAATTAGCT
TAGCAGTCTGGAGCAGATAACATAGATAAAACCCTATGTAATTCATATTGATTAGAATAT
GCACATTGAGCGTAACCTCTTAAGACAAGTTTTCCTTATTAAATGGACACAAAGCCGAGG
TCATTATTCGTACAAAGAAAGATCGCTTTAGATTTTATCTTTTCACATAAAAAGGTTTGA
TTGGATTTCTTTCTGAGGAAGCTGCACAATCTATTTTATTCAGGTTTGATTGTATTACCT
CTTAATTAGTTTGTATATTGAGTAGAACAGGCCTTATTGATTTGAGGTGCATTCATTTGC
ATTGCAAAAATCCCCTTTAATCCAATATAATCTCATCCTTACTCAAACAGAGCAGACTGC
ATCTCTGAGTTGCTCTTTACTTGCTTGTTTTCCAGCTCTTGCTTTTGGCTTGTCTTAGGT
TTAATATAACCTCCTGGTTGAAATTAGAGATTGCATTCTCTATGCAAAATAATttcccta
aatttggctgtttattgaaag
>NODE_134_length_601_cov_18.216307
TTATTTTGTCTCATAACCATTTCGCATTTGCAGGTATTTTTAAAAGGAACCTAATAAAAT
CATCATTTAATTGGTCAGATAACTTGCCACGTAACAATGCTGTTACATGCACACATTCTC
AGGCAGCCTCATAAATGCCAGCAAAGGTAACTGAATAAACTTCAGCCCTAAACAGCATCA
TTTCCACGCGGAGAGACAGTTCCAAACAGAGTTCCACTTTCAGAAGCCACCCATTACTTG
TAGAATGACTTCTTTGTGTAGCTACCTGGGCTCCGGGTTTATTTTTACCCTCCCTATGTC
CCTCCTCATTCTTTAGCAGCTTCAGGAGATGGCGTTAGTTTGGCTTCATCTCTGACAAAA
GATAAATGAGCTCTGGGTCTGTGGTGATCCACTATGGCTGCCAGGGGGTTCCAAAATAGC
AAACTATTTTTCATATGGAGCGAAGTGATATGGAGTGCGATGCAGCAGGCGCTAACATTT
ACCATATCATAGTATGCGGGAATACATTTCATTCTTACTTTTTTCTTTCTTTTACTTTCA
ACTTTCTCTTCCTATTGGAAGGGTGAGAGCTGTGGCAATTAAAATTGATCAAGTATATGT
GGAAAGCCAGTTGGTTATTTACAGAGTTTTATGGTTTCAAAAAAGGAAACTATTCAGAAC
AAAAATATTAAGTTGTTACCCAGGTAGAAATTATTGAGCCTTGTTTATGTACTTTAAAGT
ATGTATTGTAATTACAAAAAGtctt
>NODE_135_length_543_cov_15.267035
TATTATCCTCATGTATTAGAGAGCGTGGTGTGGTGAAAAACAATTGCGGTGAGTGCGGAT
GGACTTGTCAGTGTAGTTATGGAGCCCCCTTTAAGCAAGAGGAATCCGGCGATAAGATTA
GCGGATTTGGCAGCGACTCAACCCCTTCCTCATCAGAATATGACAGGCTTCCCGGGGCTA
GGGGGGCATCACCCTCTCTCCCACCATGCCCACCTCCACCCTGGGGAGCTGGGCAACGAC
CCCGGAGTGGCACTCACTCCATTTGGACCAGAGCACATGGCACAGACAAATGCTCTCAAA
CTTAGCCCATCTCAGCACATTCAGAGCCATCCCGAAGCCCAGACCGCGGCATCTTTCACT
TCAGCTCAGACCACAGTTGGTTTCCCCGTGGCTCACCCCCACTCAGGCTACTCAAGCAGC
AGGGACTTCATCCTCAGGAGAGAACTCTCAGCCTCTGCTATGCATGCACTTGGCGACCAG
CATAGTTCCGCCTCCTCCCCTCATCACCATGGCATGTTCATCTCCCCAACAGGTGCTTAT
GGGCACACGGAAAGTGGGGCCCATTCACTTTTCACTGGACTTCACGACCAGGCGTCCCCA
GGTGCCCACCACCACCATGCCCTCAATGGGCAGATGCGCCTGGGTATACCGGGGGACATC
TACGGCAGGCCAGAGCACTTCGGGCAC
>NODE_136_length_511_cov_10.444227
AATATAACAAAAATCTGATCAAAATTATAAAAATCAATTATACATTCCAATTAAAAATAT
ACCAATAAACAGCTAAATACATTGTTGACCTAATAATTACAATGCAATCAATCACAGTAG
CTTAAAATAAACAAAATAAGCAAATGAGCACAAAACCTTTAATGTTTTAAAAATAACTTC
AATTATTTATATTAGTACAAATAGTTTGATTTCTTTTCTTTTTTACAAACACCAGCATGA
AAAGGATTACAATAACAGTAGAAAATGACTGTGAAAAACATATTAACATCTTCTTTAATT
AAATGTCTGCAATTAAAAATGGCATTAAAGAATTACATTGCAAAGAGTCTTTATCTGGAA
AAAGGTTCAAAAGAAGTATTGCACATAACAACTTGAAGTTACCTTGCAACATTTACCACA
TTCAAGTCTTTAAGCTCCCCTTCCTCCAGATAGGTCTATATAAGATCACCTCGACAGACA
GCGGGGATGAGTTCTCAAGTCTTTTAAACAGTGTTCTATAAGGATGCTCAAAGTCCTGCA
CTGCCAAATCAATTTAAAGTTTTTCTTTTCTTTTTTTTTTTTAAATCGCTCTGTCATGTG
CATCCTGCAGAGGTCTGCGAATGGGGAAGCGAGGAGATCAACACGTGGGGGAGGg
>NODE_137_length_708_cov_11.218926
TTTACAGAGTCATCGGAGGAGGAAGATGCTGCCATCGCTCCCGAGGAAGAGGACTTTGCT
GCGCGCGACGCCGGCGCGGAGGTCAAAGGTCGCCGGGATCTCCTCGTTCTTACATCACTT
TATTAAAAATAAATAAATAAATAAATGGCGGTCTCGTGCTCCACAAAGGCGTCTCTCCCG
TCTATCAGGTTGGCTGCCTTACCCAACCAGCTCCTCCTTCCATTTCCCTCCCCCGGCTGA
TCTCTCCTTCCATCCCCAGAGGGGGTGAGGGAAGTGGGGAGGATTTTCGTGCTGCCGGGG
GCGACAGGCTCTCTGTGCCATCCACTTACACAAACGGCAGGATCAGCGCTCCACACAAGA
ATAATTAGAAGATAATGGGTAGTAATGCGGCCCGATCTGTCCCGATTATCTCCTGGCACC
GACCGGCACAGCGCCATCTGGTGCCAGATCTCGGGGCAGCGGCTGCTCTGCCACATGAAA
AGAAGGTGGGCTTAGGCTTAATCTCACACCCCATTCTGTTATTGACTGTCTGTGCGGTGC
TGCATTCAAAAGTGAGAGTGTGTGCGTTCGCATGTGTGTCAGGCTGTGTCTGGCCCTCCG
AGATGGCGGATATTTATCACAGAGAAAAAGTGAGATTGCATTTATATTACATGTATAGGT
GACAGCCGGTGTTGCCGAGTGTCTTGGTGATCGACAGTAAAGCAGAGTGTTGTTGAGAGC
CGGTGTGAGTTTCTGCAGAGCTGTTACATGGACAAGTGTCTGTCACGCCGGGCTCCTCTC
TCTCTCAGCTTAACACCCACCCTGCGTCTTCTTTAACCAGCCTCTCTCCCACAGCTCTGG
GCCAATTCAATa
>NODE_138_length_525_cov_9.306666
ACACTTCTACATGTTTTTCCCTCCAAATCACACACAGACCAACTCCAAAGCAGCGTGCCC
TGATTAGCCTCATGACATGCAAAAATGAGCAGCCAAAAAAACCCCCCAAAAAACCTCACA
GCAATAGATATCATTACGACTGATACCTCCAGTAGCTTTTACCCTCCCAGCTCCTTCTCC
TTTTTAAAACCGCCCAGCTGATTTCGTCTCCTCTCTACCCCCTTTGTAGATAATTGGAAC
AATCCCACTGATGCCCAACTCTGCAGGGCCCTCCAGCCAATCAGGGGGTGGCAACCCAGC
ACTGCAGGTACAGCCAATTACACCTCAGCTTCTGACCAACGCTCAAGGCCAGATCATCGC
CACGGTGATCGGCAATCAGATCCTGCCTGTCATCAACACCCAGGGAATCACGCTGTCACC
AATCAAGCCTGGACAGCAGGTAACATATACACTCAAAAACACACAAAGGAAGACAGCTTG
TAGTGCAGATTATTACATTCTTAAACTCCAAAAATGATCAAGAGATGTTTTTTTAAAACT
GTCGAATGAGCAACACCTAGTGGAGTCAGACCAGAGCCTTGTTTATTCATGAAAGCAAGA
TTCCAGCACTGCTAGCCAGGTctgttttatgctaaacacctcatattctttcccgcttca
acgctcata
>NODE_139_length_618_cov_13.841424
AAATCAAAAAATTAGCTGTGGAATGGCACACTAAATGGGGGGATTTTTAATGGTGGAATT
GTCATTTTGTTAGTTCGCCTCTGTTCCCAGGTACAACTGTGAAGGACAAATGCATTTAGG
AGACACAGAGAGAGAGAGAGAGAGTTGCCTCTACAGTGCAAAATGTAAGGTGAAAAAGAA
GCCAGGACGCAAAGGGTTAAGAAGCACAAACAATAACATTTCAGTAGCAGATGTCCTTGA
GGCAAAACCAAGGACAAGGCAATTGCTAATCTTGTATTCCCAGCATGATCAAATCACCAG
GCAACAGATATAAATAAAAGGACAGGAAATGAGGAATTCACATTCAACGGTGTCAGCAGC
GAAATGAAGATTCATGGTGAAGAGCCCCGGTGAAGGCGGCAAAAATTAACTGCAAATAAA
AGGGACAGACGGCCTCCAAAGTCCAGCGTATAAAGTAGGTTTGGTGGGAGAAAAACACAC
ACGCGCTAGATAGGGTCTAGTAGATGGTGGCTGGGGCTGAGGCGAATGGGCTGCACTTTG
TCATGGAGACAGGTGCTTTTATTTGACACCCAACAGGCTGCGCCCTGACTGGATATTCTA
AAAATATGAGTCTGCGCATGATCATCAGACTGTCTCGTTTTCCATTCATTTCACACCGTC
ATTTGTTACCGCGAACACACACAGAAACCCCCTTTGACTTTGTCTGTTGGTCTGGAATGC
GAAAATGAAACAGAAAACGTgctggacggggatgctctaaac
>NODE_140_length_651_cov_10.453149
AATGAAGTAAAGTTCTAAATCCGAACAAATTCTAATGAAAACATAAATCAGAGAATTACA
ATATTTTTGCATTGCTATTCAAGTACCTCGATATCACAGCATGGTTCTGTAGTCATTCCC
TCCCCTGTAGCACAGTTTACATTGCGAGGTGTGAGAGAAGCAGAAAACTATAATAATTCC
CTCATCTCATGTCCATTAGCATGTACGAAAACCCCAAAATCTCCAGTCTTGGGCAGACAC
AGGCAGACAGCACGCATCTCCACTTGTCAAAGAAAACTTTTATCAATACCAAGAGCACTT
GAAGTTTGTTTGCATTTTGTTTTCCAGCACTCTTAACAACTTCAGAAGTCAGATCACAGG
AGTATCTGATCAAAGCGCTTCGTGGTTAGTTCTGGAAACACAGGAGTGCTACGCCACGCT
TTGATACTCCACATCAATATTTCAATTCAACAATCACTTGACATGCACCCATACTCCCAG
AGACGAAAGACGAAAGGGGAGAGAGAGAAAGAGGGAGAGAGAGAGAGAGAGAGAGAGATC
CAGGGAAGATGGAGGGGGTTTGTGAAGTACATATACAGTAAAAGAAATGGATTGAAGAAA
TCACTACCTTGTTCACCTTTGCAGCGATGTTGTATAAACTGAACTGAGATGCTCTTTACA
TTACTAATGAGCTACAATCTGGATTGCTGGAGACTGGAAGTTTTACCATATTAGCGTTCG
TCTGGAAACTTTCTGTCGCAAACTTTAAACTAAAATAAACAATCAGTACCATATTTTATT
CCATAGATTCTCAGg
>NODE_141_length_678_cov_13.998525
AATGTCCGCTTACCCTTTTTCTTTTATTCGCTCGCCTTCTCGACTGTCTTGAATTCGTAT
GTAGATATTTTAGTAAAAATTGGTGATAGCTCATGTTAACCATTGTTCAGTCTTGACGGC
TGAATGTGATTTTACGGAAACTCCCGGCGGTGTTTATATTGGGGTAGAGGCCAACCAAAC
TATGCATGGGAAGGTAGGTTCAGCACAACCTAGCCTGGGCGATAATGACTGACGTTCCAG
GGGACCAATCAGGAGAGCGGAGCTAAGATCTTTTCCTTGGCGACATCCAATAGAGAGTCC
GGATATTACTACTGGGGCGGGGCCGTAGCGTCGTTTCAGCTGGTTGTTCGCTCCAGCCTG
TATAGTTTGTACGAGCAGCAATTGTGATGCAGTCATAAGACGGCCAGGACGAATTTGGGG
CGTATGGGAGTCACATGAAAGGAATGATGCAATGCTTGGCAACCAATTTCTAGCTGGGGA
TAACACCAGCAGAATCAGAACATGTTTTATTAAACAGTGTTGGCTCTAACAAAAATCTAA
AAATATACATATATGCATGGATTTCTAATGTCGAAGAATTGTTTGTTTCCGGAACACAAA
AGCTGAATCGATTTTCTTACGAATTGTTTTTTTTGTCGTGGTTTTTTAAAAAATAAAAAA
AAATTAAATTTTTTTTTAAAATCCAGCCAATCCATTTAGCGCTTACTTGCTCGTGACGTG
TTTATCAATTGTGTTGCCAACCGCTGGTTTTCACCTGTCTGTTGATTACAGGTGTTTGTC
CAAAGTTCTTGCCGGTGACACCGGCGACGCGAGCACCTGCTt
>NODE_142_length_659_cov_10.547800
CTCTCTGTCTCGGAAGGGGCAAAGTGCAGTGTACCCATATAGGGGCAAAGGGGAGGGGCT
CTACCTCCTGTTAACGTCAGAAAAGAAAAGTAGACCTTTTTAGGCTCTCAAACTAAAGCA
TCCATTTGTGTTGAAGCAACCATGGAGAGACAACCTCCCATTTGATACAGCCAATAGTCC
CTTAATAAATTACATTTTTTTTACATTAGGGATTTCTTTTTGTGATCTTTTAGTCACGTT
ATAACACACTCCACAATACAGTTTTTCTGGTGTGGTTTAAGTTTTAAGTAATTGTTGGGT
GCCGGGTCGTGCAAAACCATATTAATTGGGAGGTTGATAGCGTTTGGTGGTTCTCCAGTG
GAGGGGTCCCCCTCCCCTTCCCCCTCCTGCCTGTGGTTTGGGAAGGCTGCCTGTGTTCCC
CCTGGCCGCCTGACAGAACTCCCCTTGGTCAAACTGTACCTTGTCTTCTTATTCCACCTG
CCAATAGAAACGCTTTCAGTCAACGATCCCCCGGATGTTCTGGACAGGCAGAAATGCCTA
ACTGCCTTGGCTTCTCTACGCCACGCTAAGTGGTTCCAGGTTTGGACCTTGTCTTTATTT
GTCTCTAAAACCGAAGTAGTTTTGAGTTTGGTTTTATGCTGTTTGTTCTTTTGTCTTTTA
TTTGGGCGTTTCATGTGTTTTTGTTTTGTTTTTTTTCTTTATTTACTCTTTCGAAGTGTA
CCTTCTGTAGTAATACTTGacgaccaggatgtttgtttcttaggaaacctttgtcattac
actgttgtagagttgctttgctc
>NODE_143_length_4547_cov_11.021772
ATAATTATTAACTCTCCTATCAGGTTGGGAAGTGGGGGGAGAGCTAGGTTGGCTAGGCTT
GCAATAAATCATCAACAAGTTATTAGAGGGAGAACCATTTGGAGGCCTCGGGCTAAAACT
ATTGTTCGGCTATGTGTTCGTTCATAGTTAGTGTTAGCTAAACAGAAGAGTGCGGAGGAT
GTAAGTCCGTGGGCAATCATGAGGATTAAAGCTCCAGAAAAGCCTCAGGGGGTTTGGATG
AGAATTCCTGCTGCGACTAGGCCTATATGGCTTACTGATGAGTAGGCAATAAGAGATTTT
AGATCGGTTTGTCGTAAACAAATTGAGCCTGTTATAATTACACCTCAAAGTGCGAAGATA
ATAAAGGGGTAGCTGAGTTCTTTAGTTAGGGGTTCTAACATAATTATCATTCGTATTATT
CCGTAGCCTCCTAGTTTTAGGAGGACGGCAGCAAGAATTATAGAGCCTGCAATTGGTGCT
TCGACGTGGGCTTTAGGGAGTCATAGGTGGGCTCCATAAAGGGGTATTTTAACTAGGAAG
GCCAGTAAGCAGCCGGCTCATCAGAATTTGTCTGCAAAGGAGGAAAGTTCTATTGCAGGA
GCATATTGAAGGGTTAGTAATGACAAGGTGCCTGTATTGTTTTGGAGAAGGAGTAGGGCT
ACAAGAAGTGGGAGGGAGCCCGCTAAGGTATAAAATAGGAAGTAAGTGCCTGCGTTGAGG
CGTTCAGTTTGATTTCCTCATCGGGTAATAATAATTAGGGTGGGGATTAGGGTGGCTTCA
AATATAACGTAAAATATAATTACTTCGGTAGCACTGAAAGCTAAAATCAGAAAAATTTGT
AGAGATGTGAGTAGTGTGATGTATATTCGCTGGCGGTTGATTGGTTCAGAGGAGGTGTGG
TTTTGGCTTGCAAGGATTATTAGGGGAAGAAGTCAGCAAGTAAGAACTAGCAATGGTGTC
GAAAGAGGGTCTGTTGCTATATATTGATTTATAAAGGATCAGCCTGTTTCTGCTGCAACA
TTAAACCAGATGAGACTGGCTAGTGCAATAATTAGGCTGTAGGTTAGGGTTATGGTTCAC
AGTTGTTTGGCGGGGGAAATTCAAGTAACAGGGATAAGCATGATAGTTGGGATAAGAATT
TTTAGCATTGTAGGAGGTTAAGGTTTTGTAGACGGTCAGTGCCATGTGTACGGGCAGTAG
CAACTAGTAAAGCAAGACCTGCGCTGGCTTCACAGGCTGAGAAGGCCAGGAGAATTATTG
GGGAGGCTGAAAAATTTGTGGAGTCTAGTTGGAGGGTTCATAATGAGAGAGCAATAAATA
GGGATAATATCATGCCTTCCAGGCATAGGAGTGCGGATAGTAGGTGAGTTCGGTGGAATG
CTAGGCCTGCTAAGCCTAGGATGAAGGCTGATGAGAAGGCAAAGTGGGTGGGGGTCATTA
GGCAATTATGGACTTTAACCATAAGTTTTTGAGCCGAAATCAAAGGTTTTTCTTAAACTA
ACTGCCTATTCGGCTCATTCTAGGCCTCCTTGGAGTCATTCATAAATTAGGCCGAGGGTA
AGAAGAATAAGGACGGCAAATGCTCAGGCAAATGTTAGGAGGGGTGAAGATAGTTGATCT
CCTCAAGGGAGGGGGAGGAGGAGGGCAATTTCTAGGTCAAATAGGAGGAATAGGATGGCA
ACTAAGAAAAATCGTATGGAAAATGGTAAGCGAGCTGATCCTAAGGGGTCGAAGCCACAT
TCATAGGGTGAAAGCTTTTCGTGGTCGGGGCTCATTTGAGGGAGTCAGAAGGAAACAATG
GCCAGAATAGTGGAAAGTGCGATGGCAATTGTAATTACAGTTGTAACTAGGTTCATTATC
TTTCCTTGGATTTTAACCAAGACTAGGTGATTGGAAGTCACATGTACTAGCTTTAATACT
AGAAAGATTATGAGCCTCATCAGTAGATGGAGATATAGAGGAATAGTCAAACTACGTCGA
CGAAATGTCAATATCAAGCGGCAGCTTCAAAGCCGAAGTGGTGTTCGGATGTAAAGTGGT
ATTGGATCTGTCGTAATAGGCAGACAGCAAGGAATGTGGAGCCAATAATTACGTGGAGGC
CATGAAAGCCTGTGGCTACAAAGAAAGTGGAGCCGTAAACTCCGTCCGCAATTGTGAAAG
GAGCTTCGTAGTATTCTATGGCTTGAAGAAAGGTAAAGTAGAAGCCAAGTAAGATTGTTA
AGGCAAGGGATTGGATGGCCTGTTTTCGGTGGCCTTCCATAATGCTATGGTGGGCTCAAG
TAACTGTGACCCCTGAAGCAAGTAGAACGGCCGTGTTGAGCAAGGGGACTTCAAATGGGT
CTAAGGTTGTAATTCCTGTAGGGGGTCAGCATCCCCCTAGTTCTGGGGTTGGGGCGAGGC
TTGAGTGGTAAAAGGCTCAGAAAAAGCCTAAGAAGAAGAATACTTCGGAGGTAATAAAAA
GAATTATCCCGTAGCGGAGCCCTTTTTGGACAGGGGGCGTGTGGTGGCCTTGGTATGTGC
CTTCTCGGACGATATCTCGTCATCATTGGTATATTGTTAAAAGAAGAAGGACTGTGCCTA
GGGCTATTAGTGTTGTTGTATGAAAATGTATTCAGATTGCTAAACCTGATGTTATTAATA
GGGCGGCGACTGCGCCTGTTAAAGGCCAGGGGCTGGGGTCTACTATGTGATATGCGTGTG
CTTGATGGGCCATTAGACGTTTTCTTGTAGGTAGAGGCTTAAGAGAAGAACAAATACATA
AGCTTGGATTATAGCGACGGCGACTTCAAGTAATGTTAGTATTAGTAGAAGTGCAGATGT
TAAGATAGCAACTGTAGGTATTAAAGGCAATAGGACGAAGGCAGCGGTGGCGATTAGTTG
AATTAGGAGGTGGCCTGCTGTGAGATTTGCTGTCAGTCGGACTCCTAGGGCTAAGGGTCG
AATAAAAAGGCTAATAGTTTCGATAATAATAAGGATGGGGATTAGTAGAGTGGGGGTGCC
TTCAGGAAGGAGGTGGGCTAGGGCATGATTTGGCTGGTTTCGTATACCAATAATAACGGT
TGCTAATCAGAGGGGGACTGCAAATGCCATGTTAAGAGAAAGTTGGGTTGTTGGGGTGAA
AGTATAGGGAAGGAGGCCTAGCATATTTAGAGTAATTAAGAAGAGTATAAGAGAGGCAAG
TAGGGCAGCTCATTTGTGGCCTCCTAGGCTTAGGGGTTGAAAGATTTGTTGAGTAAAGCG
GTTAATAAATCAGCCTTGGAGGTTTAGTACTCGATTGTTTAATCATCGAGAGGTAGGTTT
AGGGAAGAGGATTCATGGAAGAACTAGGGCTAAAGCTATTAGGGGGATTCCCAGATATGT
GGGGCTCATAAATTGATCAAAGAAGCTTAGTGTCATGGTCAGTTTCAGGATTCTGTTTGG
GGTTTTTCTGTGCTTTGAGGGGTAGGTTCATTGGGGAAAGTATGTGCTAAGACTTTTGGA
GGAATTACGGTCAGGAAGACTAACCACGAGAACACTAGGATGGCAAACCAGGGTGCGGGA
TTAAGTTGTGGCATACTCGCTAGGGGTGGGTGGGGGCCACCAATCTTTAGCTTAAAAGGC
TAACGCTAGACCCTATTTAGCTTCTTAGCGAAGCGTCTTCAAGTATTAGAGAGGATCAGG
TTTCGAATTGTTCAAGAGGGACGGCTTCTACGACGATAGGCATGAAGCTGTGGTTAGCTC
CGCAGATTTCGGAACATTGTCCATAAAACACGCCAGGGCGAGATGCAATAAAGGCTGCTT
GGTTTAGTCGGCCAGGGACTGCGTCTATTTTTACACCAAGAGAGGGTACTGCCCAAGAAT
GCAGTACGTCTTCAGCGGAAATTAGCATACGAATTGGGGATTCAACTGGGACTACTATTC
GGTGGTCTGCATCTAGGAGTCGGAACTGCCCGCTGGTTAAGTCTTGCGTAGGAATTATGT
AGGAGTCGAATCCTAGGTCTTCGTAATCTGTGTATTCATAGCTTCAGTATCATTGGTGAC
CCATGGCTTTAATTGTGAGGTGTGGGTCATTAATTTCGTCTATTAGATAAAGGATGCGAA
GTGAGGGAAGGGCAATTAGTGTAAGGATGAGAGCAGGGAGAATTGTCCAGATAATTTCGA
TTTCTTGTGAGTCTAGGATAAATTTGTTAGTTAGTTTAGTAGTTACCATAGCAACAATAA
TGTAAAGAACTAGGGTACTAATAAGAAATACAATTATTAGGGCGTGGTCGTGGAAATGAA
GAAGTTCTTCTATTACAGGGGAAGCTGCGTCTTGAAATCCTAGTTGGGAGGGATGGGCCA
TTAGTGCAAGACACGCGGGGTTTTAACCCACAATTCTGCCTTGACAAGGCAGTGTTATAG
ACAGTTTAACTAGTGTCTTATGAAGAAAGTGACAGAGCGGTTATGTGACTGGCTTGAAAC
CAATTTATGGGGGTTCGACTCCTCCCTTTCTCGTTATGGTATTAGGCAGGAATGGCTGTG
TGAGTCTTGTGTTCTTGCCAAGTTTGTTGGATTTGAACGAATGCAGGTTCTTCAAAGGTG
TGATAGGGTGGAGGGCAGCCGTGAAGTCACTCAACGTTAGTTGAGGTTAGTTCTACTCAG
AGTACTTCACGTTTGGCTGCGAAGGCTTCTCAGATAATAAATAGGAACATAATTACTGCT
ACCAGGGATAc
>NODE_144_length_456_cov_14.293859
TATGAAACCAGAATTTTAATGACTGTTTTTTCTGACTTGTAGTTAAAGAGACTCTTTTAA
AAAAAAATTTTTTTGGGACCAAAAAAATGCATGTAGTACTATAAAGCTTTAACAGCTTGG
ATCATGAATCTGTTACATTGGCTATACGCACATTACATTATGATTACATACATTTCAAAG
AATTTGCCCATCATTTTTCTCCATAAACCTTCACGTCTTGGATGTGAGTTAATTTGGACT
CCTGGATCGCAATCTGCCAACCTTAGGGCACCCAAAGTGCCTACTAGCTCCCCTATCAAA
ACAATCATCAGCTGAAGGAGGTTATCGTTGAGCTGGGCTATCTGTCACCCGGCCACCGGC
AGCCAGCGGGACACAAGGGCCATTTAATTAGGCCTACTGCTCCTCTCTGGTGTGAAAGAC
TCTCAGGCCCCTTTGATTCCCTGCTGCTCTCCCAGCAGGAAGTGGTTGGTGATAATTGAC
ACAGGATTTCCTTGTTAACCAGCGGCAGACTCTGTGGATTAAAGTGACAGAGATCTCCAG
AAGAAAGTGGGGAGTAGATAAGGGGGAAGGGAGGAGGTGCAGGGGGGGGAGTGGCGGGGG
>NODE_145_length_825_cov_10.312727
GTAATTTGAAGCTGTTGTAATGTCTGGTACACCCATATAGGTTCGTTTTAGATTTTACCT
GATGCTGGGACTTGGTTGGTTAAATACAAAGCTTGCTTGACTGACACCTCTCCATGTTTT
CTCCGTTGGTTTTGCTGCACTTGTTAGCACGTAACAACTTCCATATCTCTGCTCATGAAG
TGTCTAATTGAATTTTGGTGACTTCCTTGAACTGCCAGCAAAGCTCCACCAACAGCTGGC
TTGTGAAGAGGCCTTGGAGGTTGACTGGATCTTTAAATATTAATCATCAAATGTGCATCT
TGCAAGAGATTGCAGTATCTTCTTTCACTTCAAACTTTGATCGTCAGAAATGGCACAGTT
CAAATATAGGTCAGTACAGGGCAATTAGCCTCCAAACAGACACAAAGAGAAAAAACAACA
ATGAAATGCTTGGTTTCATAATAAAGTTTATTCTATATTACAAATAGTATTTTGTTCTTG
ACTGCAAAATAGGAATGCATTATATTTACATACACAGGTATACAATTAATTATAACAAAG
TTAGAGAAGCTCGCCTTATATCCCCCAGGTTTCGTTTTTATCTCTCGATAAGATACTCTT
TATCTTTCAAATATGATCTAGTAAAAGTCTTTTCTAGCATGTTTGTGTAACACCTGCTAT
AACACTGAGCTAGGAGGACATTTTTAGTTCCTACAAAACGTTTGAAGGTGGAAACTTTAT
CTGTGCTCTTTATCCGTGCAATACAAGTTGGCGACTAGCAGACAACCTTTGTTGCAGGGA
AGGGACGGGGCAGGAAGAAATGAAAGACAGGATGTAACACTGGGGGGCAGATTCACAATG
ACAGTTGAGGACTCTTAGCTTGTGTTGTTTATTAACACAGGGGAAAAGGGGAAACTTTGG
GTATCTAGACacagaatacgttggctacacgagtaaaagaggtttccttacaattatctt
gtttcagcc
>NODE_146_length_738_cov_12.872629
AAAATGATATTCAAATCATCAGCTATGGTCAGCCAGTCTGTTCATTTTTCCATCCATCCT
CATGAAGAAACAAGTGAGTCTTTAATTAATATCTGGATCATCAACTTGATGACCTTTATT
GGTCAAGTCATGAGCTTATGGGGAGTCTCTTTTCAATCACTGGATCCATAGTAATGCGTT
TCTGCACAGCGCTGAGCATAGTTTCTGGATCTCAGATATCTACTTTTATTGAACCAGAAA
AAGAGCATTTTAAAGCCTACTGTAGGTAATGAATGAGAATATAGAGACAGATAGGCGGAC
TGTGTCCTCAGTCAAGCTTCAGTGCAATCCTCCCAGAGATTTATTTCATCAGCGAATGCA
GTTTCCATAATCATATCTGTGTCCTCATATTAGAAAGATAATTAACAGCACTAATGATCA
CGTTAAGTTCATTACACATTCACTGCCAGCTCAGAATGAAGTTGACATTATGTTGCCTTA
TCATCAAAGGTGGCGTATTGTTGGGAAGTCATTAAAATGGAAATGAGTGTGATGTTCTGA
TGTTAATTGCAGAGGGAAGAGATGAGTTATGTATTTAATGCAGCATTTAAAAAGCCAATG
AGGTTCCTATCTGCTAAATAGGGTAATTAATGCTATATATTACTTATGTTTGTCCAAATG
AAGGAATGAAATTAGGAGATGATGACGCCGACTTGCTGTTTATCTGTCACAACACGGCTC
TAGTTCGCAAACTTCATTATTACTCTCTTTTCTGTCTGTAATATTTATATAATCTCCCCT
CAAATTACTCCTTTATTTCTTTTTCTGCACAACTTCTCATTTGGATAGGCAGTCAGTCAT
TCAGAGAAACAGTTTTCATTCTCCGGAGGGCTTGTCGAAGTt
>NODE_147_length_512_cov_14.310547
GATACAATAAGAAGTTTCAGTGACCCGTATCAAACCAAGCCAGAGCTACAGTGACCCCTA
TTACTGGCCATTTTTCTTGTGGGGACTACAATATTCAGTTAGTGGTGAACTTCACTGTTT
TGAATAGATAACGGACAAATTCAATGTGTTTTATCAGCCCTATCGTATTCGAATGTTAAT
ATTATTCCCATCATATTTTGCCCAACAGCTCTTGTGTGTTTTAAATGTGTTTCAACATTC
TGTGTAGTTTCTGTTACTGATATTGCTTGCATGGGGAGTTTGCTTAGCTATCACAGGCTG
GGAGAATGCTTCTTTTCCTCGATTTTCTCTACTTTTCTCTTTGCCTCCTGAAGGACTGAA
GAAAGTACGTAATCCGGATCGAATGTACAGATCAGCAGTGTGTTATGCTGGCCATGGTCC
ACCTAAGAGTATCAGTGATGACACAGAGACGAACAGTAAGAGTCAGTTATTAATACTGCA
TTGCTGCTCCAAGAGGCCACTAGCTGGCCACTCTATTATTCATTCATCAATTCATTTATT
TACTTCTTGATTTCATCCGTCCCCATGCCCCCCTCCTTCTTTTATTCTCCTCCAACACAA
CACCTCCTCCGGCTGCTCTGTTGATTGAAGTGTCTGCTTTACGGGATCACGCTGTC
>NODE_148_length_343_cov_1.772595
ATTCCAATTTGTATTTTTATCCCAAAAAAAATCTCAAAGTAAATCCGACACTGATGGGAC
TTGAACTGGAGCTGTCAGCCAGGAAAAGTGGAAGGCCTTGGGCCCAACCAGGTGAGCTAC
AGCACCACACAGCAAAACACTTTACAAATACCCAGTCATTCTCACACACCTTTTAGACTA
TCCAATCAACAGCTTTCCCTCCCAAATTCAAACTTGCACCCAATCAGCACTCTAGATCTG
GTTCTCCCTCCAAAACACTATGCTTACATCACTATCTCCTCCCACCACCTCACATCACTC
ACATCACTTACATCAGGATAGGCTAATTTGACTCTTGGGGGGAGGGACTAACCCTCCCTC
ACCTCAACAGTCTACAAGTACACCAACATCCAGGCCGCTCTCGGACATCCCCTGAGGAAG
Caacacacttgcgaaacgtcgggaccggctccttggcataagaacctgcctgtgatttat
tttataa
>NODE_149_length_650_cov_13.780000
TTCTATTTTTCCTTTCACTCCATTCAGATTGTATTTACATGCGGCTGTGAGATAGCCTCG
GTGGAATTTACCAGTGCAGTTAATCCACTCTGATGGTCTAACAGGGATTGTCTGCACAGT
ATCTCTGCAGCCAAATCATACAGTATGAAACTGCATCAAATGAACAGATGGCAGTGACAC
GAATTAAAAGCACAGAACAATAGTAGAATATAAACCAGAAATGACACCCAAAGTGGCTGT
TGATTTATAGCCGTGGCGAGTTTGGTACTGGGCTTCCATGTATATTAGTGCTACAAATCT
GGGTCCATTTAGCAGGGAGATGCTCATACATACATCACCGACTCCTGCTCCAAGCCAAGG
TCAGTCCTTATTGCATCAATCTTTTCAACAGAGGCTACTCTACACAGCAGCAGTTTTGTA
ACTGTCGCAGCTGTAATGGAATCTTTTTTCTCGCGCTTCATCTTTCTCTTATCACATGAA
ATATATATTCAACTTCTCTTCTTTCCCTCATTCTCCTGATTCTTTTTATTTTATCTGTAA
AACATTCCCGGGGACCTCATTCCTTTTCTGGGGGACACACTCCAAGTAGCACAGATTTTA
ACCCTTTAAGGCCCTGAGCACACCGAGTCACGTTGGAATACATAGATATACCAAAATAAA
ATTTTTAAAAGGCATTACATAAAAACGGATTTGTCTCATTTATAGGACAACTTGAGTCAA
TGACAAGACATTTATTAAAATCCTTCcacttccctctgctgcatatattattcacagtca
tttcccaaaggttt
>NODE_150_length_727_cov_8.773040
GCTGTTTTTGTAATGAAGTGGGGCTTTTTCACAGTACACGATAGTTGTTCTAGGTGAATC
TTTGTTAGAGGAATCCTGAAGGGCTGTGTGACAGCCAGCTATCCACAATCAGTGTTCTTT
AGCATTTAGAATATTTGGTAAAGATTGTCCTGAAATGACAGGTAGTCCTGCTCTGCTTGG
GTTTAGTGGTGCTTGCCTTTGGATCTTTTCTAGACTCTCTTTATTTATTTTTGCTTGTGG
CCAGTAATGTGTTTATTTTTGTTTTTCTTGCTTTTGTTTTTATTTCCCCCTCTTACATTT
TTTTTGTCCTGTGCTTCGTGGTTTATCAGATTGAAATGGCGATTGAGACGCTCCAAAAAT
CTGAGGGTTTATCCAGTCAGAGAAGCTCGCTGCTCAACAGCCATGTAAGTTGCTTTTACG
AATGCTTGCCCTCGGCTAACCTCAACTTTTGCTAAGCTCACTCTCTTGCTCTTCTGCCTC
TCTCAAATCTCTGTGCATTTGGGTTCGGTGCTTGCTGTTTTTGTTGCTGGTTTTAATTGT
TATAAATGCTTTAAATTTACTGGCTGCTATAGAAGCTTTTGCAGAGCTGTAATGCAGCAG
CATCACGTTTATGGACTTTTGGCCTAAGGTCTTTGCAGGAACCAGTCTGAGAATCTCTTT
AGTTAATAAGCATTTGTTCCCCCTTTTAGCTCCAGTGGCTGTTGGACAATTATGAGACAG
CAGAGGGAGTAAGTCTACCACGATCCACCCTCTACAATCATTATCTGCGCCACTGCCAGG
AGCAGAAACTGGACcctgtaaatgcagcctcttttggcaaactcatccgctccatcttca
tgggactccgtacaaggcgccttgggacaag
>NODE_151_length_803_cov_7.022416
CACTTGCTGGGTGGCGAGAACAAGGAATTGATGCCTCCTCGCTTTCTGCCAAGTTCAAAG
GTAGACTGTGATGTTTGTGTGTGTATAACAGGTGTCCCAGAGAGCACCAACGTCTCTTCC
AGAGGTAAGATCCCTTCTTGTCCACTATCTCCCCTTGCCCCACCTCCTTGCTACCAAAAC
TACTACACTACCCAGTTTTGACTTTTCATCCTTTTGTCTCGGACAGAGTTATCCTGCACC
GCTCCCAAACCTCATCCAGTTTTGTTCTTTTCTTCTGTTCGTTTTGTTTTACGTGTCCCG
TTTTGTTTTGTTTTATTTTATTTTTTCTTTTCTTTTCTTGTTGTCGTTGTTGTCGTTGCG
TTTGTGTTTGTTTCGGGTGTGGGCTGTGTGTGTGTGTGTGTGTGCGCGCGGGCGTGTGTC
TGTCTGTGTGTGTGTATTCTCTCCAGCTGCCTCCGTTGATTACGGTTCCTTTGCAGACAG
ATGCAGCACCTGGCTAGAGCTGCTTAGGCTGAAAGCTCACACCATAAGACGAGGATCAGT
TAAGACAAGTAGGAGGACACAGTCTCTAGCACACTCTGGTGATCATACCCACAAATACAG
AACACAGCCTCACAAAGCAATCACACATGCTCACGTACACGCACACACCCCTCCATGCAT
GCCGCTGGGGGGCGGAGCATTGGAAATCAAGCACTGGCTTTTAAAAAAAAAAAATCTAGA
GTGTGAAAGTTGAAGCCCCGCCCCTCAGAGGGATCCACAATCAGCAGCTTGGCATTAAAT
GCCCGGGGCAGTGGTGACCATGATTGCAAATTTGAAGCAAGTTATTTTTATTTATTTATT
TATTTTCTCCCTTTTTTTGCATTCAGTGAGAATCATGTTTTTAAGGCACTTATGTTGATC
TGAATGGGTTGGAGCAGCTTGACGACAACTTCTGAAGGAATTacttt
>NODE_152_length_497_cov_15.470825
GGTTACTAGCAAAAACAAGTTGGCTCTTTTTCCGAGTTTAAATGGTTAAAAAGTACAAAT
TTGCTCAAATTCAAGGAAGGAGTTGTGGCGCAAAGCTGGAATCACGAGCGTAAAAGTCAA
ATCGAGGTCCTTTAAAGTGTTCTTAAAACGAGCAAATCGTGTTTCTCTCTCAGTAAACGT
GATGCATATGTGGCTAGATCGCGATCTGGTTTTTGAGTTGGACATTTTTTGCAGTGCACG
GAGAGGATTTTACTATGTGCGCAGCCAGACCCCGCCTGCTCACTGCGCGTCACTGGCGAG
TAGTGTGGACGCGGAGTCACTCCCCTGCCTACTTTTAATAGCTTTGTCATGTGATGGAAA
GCAGTTGTAAGACAGGTGCCCTCGGTTCATTCTCGGCGAGGGGCAGCAGTTGCCTGTGTG
AGAGCGAGTGGGAAGCGTGTGTGGATTTCTTTTTTACTTGATTTCTTTCTTTTTTTTTCT
TTTTTTTTTCCTTTTCTTTTTTTTTTTTGGTAAATTTTTCGGACCGTCATTCAGTTGGCT
GGATGGCGTGGGACAGGTGTAACCAGGACTCGGTGTGGAGAGAATTAGAGGTGAGCGCAT
CTTAAAAAAAAAAGAGAAAAAAAGAAAAAAAAATATCTTTc
>NODE_153_length_629_cov_10.009539
AGGATAACGATAATGATGATGGAGGTTATCGTGGAGTAATTACTGTGCATGGAGGATTCC
ACGCAGTGTGAATGAGTAAAACACCCAAGCGAGAGAGATTGAAAGCGGGAATGAGGAAGC
AACGTTGAAGGGGAGGGTGTGTGTGTGTGTGTGTGTGTGTGTGCGTGTGTGTGTGTGTGT
GTGTGTGGTGGGGGGGTTGTATCTCTAAATGTGTCGCTTGATTGAAGTGCGTAAGGTTCT
GAGCTAATTACATCCAGAACCGCAGCCTAGGAACAGATGCCACACTTGTGCATCAATAAA
TGCTTATAAGTAACTTATTTAGGGCTGCCTGCCATGCAAGGAAATGGCATGACTTAAAGC
ACAAGTGCCCAGGGGCTATTCCCCAGCTCTTTGTCTTGTCATCCTGCATCTTTTAAATCT
ATTCACCGCTTCAAAACAACACAGGCAGACAGCAGGGCATGGCAGGAAAAAAAGAGTAGA
GGAAGGGGGAAAAAAAGATACAAATATTCACACTTTGCAGACAGTATTATGTTTGCCGTT
TGGGTTGTCTGGCATCAAAGATATGCTGTCTTCTCTTAGATTTGTGAGTCGTAAAGGAGT
GGTAAGAGCGCTGTTTTAAGGCCAAGCTCCCGTTTGATGAAGTGCAGCTGTTCTTTAAAG
TTTTAAGACAAATATGTTTTGACTTGAGCGTAGACAGATATATTAGCTTGACAAGTTGAT
GGTATGTTTTATTTAGCTTTTGGTGTAATAAACAGTGTCTTCATGCCTGagag
>NODE_154_length_553_cov_17.490055
AAGGAAATGAACTCTTTTAAAAAGTCAAACAATTGACAATGTAGTTGCAATAAAAGCCCT
TAATTGTCAGTGAAGCGTCGTTTTTCGTCGACAAGCTGACATGCTAAACCAAAAAGGTGT
GTTTTTCTCCTTTGGGTGAAGCTAAGTCTCTCAGCTGCTCGTTAAGTTTCAGTCGCACAC
CTGTTAAAAGGTGAGCTAACGCCGGAGAGCTGATGTAGCGTTAGCTAGCATGAAGCACGG
CTACAGGGAGCACACCATGTTGATTTAAATGTCAAACACTCTTCCTCTACAGGTAGACAC
TACGCCACAAACACTCTGGCTACACAAGAAACCGTACAACGAAGGAAGGGGTCAGAAAGG
TCCGTACCTTTTTCTCATGTAGATCCACAATTTGCCACACCAAGAGAATTATTTCCCTCT
CATCCGAACCCAGTTTACCCCCATTTGCACCAGCTGTTGCCCCAAAGAACACCACCAGAG
TATCACTGTGCGAAGCCATCAGGGACCACAAGGGTAAAAACTACAATTAAAGCAAAGATT
AAAATAAAAATAGCACGAGGGTTCACCTTTTTCCAAGTGATAAGAAGAGCGAACAAAAGG
GCTGGAAACTCAATTGAGATAAACGGAGAGAGAAAAAAGGGGGAGAGATTATTTTCAGAG
GAGCCACGGAAGAGTTTGCGGTCAGAGACTCTACCTg
>NODE_155_length_866_cov_16.474596
TCAAAGCATTTTCTCTGCGATATTTGAAAACGGAGTCGTGCGGTGAACGCCTGCGTGTCC
CTTTTAAAACAAACCCAGCGCCTGTCAATCACGGCGCATTCCAACCAATCCCAAAGCTCC
CTTTTTAAAAGCAGGTTTGCCTGCTGTGCTTTTATATTGCACCATGGCCTGTTTCGAAGC
ATTTTTACTACCACGGTTATTGCCACAAATCAAGAGGGCAAAGTGAACGGCATGGGACTC
ACACCAACTTTAACGAAATTGAGTCTGGTTCCTACTTCTGCGAAGTTCACGGCCAAGAAT
TTCACATGCAGATGATATACAACAAGGAAAATGGGGGAACAGGATTTCTAGGTGTATCCT
GAGTGCTGAATTGGTTTGATTTTGCAAACTCATAGCCAAACTCACAACAAAACATGACAA
GCCTTTCGAGGTTTAGTGGCTGCCCTCTCTCTTGCGTCAACCCCGGGGAGAGCAATACTG
AACCCAGCGTGGTGCTGCCACCTTTGGCAGGAGAGCACATGGGACACCCCACTGGCAGTT
CCTTAAAACTCTGCCCCTCGCACAATTTGCGAGACTACCCTGAGACGAGGTCCAGTGCAT
ATGTTGACCATTCGGTTCCCAATTTTTCAGACTCTGGATACCCCAGTCACCGTTTAGAGC
ACAGCCCTAGGGGCATTATCATTGGAGCCAATCTTTCTGGAGCCGGCATGCCACCCGTCA
CTGATCAACTGGCATCAAGAGCTAACCAACATGGCGGGATTGGAAGGTATCGTGACTTCC
CTGGCTGCAGAGACAACAGAAGCCATACTTTTTTCACAAGTTATCAGGAGCAGGCCCACG
CCTCCGCCGACGCATCCCGAGAGCTCGGCAGCCAGATGATGCTGGGGCTACCTGGCGACC
TCCTCACCCGGACTCACCCCTATGGCCAAGCCATCAGCCCCAAGGGAAACAGCCAGCAGC
TTGTCACACAGTTCCTGGGTCTGTACAAACccctgaacatggcaatccag
>NODE_156_length_632_cov_8.827532
ACAGGCATACCAGTGAGCTTAGACACACCACAAATATCCACCCTGAGATATGACACAGCC
CTAAAGTCAGGAAATAAAATGTCTACTGAGTGATATGATTGTTTCTTTGTTTGCTTCTTT
GTCTCCTTTGTTTTTTCTTTCTTTCTTGCTTACTTGCTTTCTTTTTCCCTCCTCCCTTTT
TCAGTGTTCCTGCAGATTCCCCTGCTGTCGGCTCTCGTCACATTCCCCAATCTGTTAGCC
TTCTGATACCGGGGCCAGACTTGAAAGGAAGTCTTAAGGACGAGAGCTTATACACTGTGC
CAGATTTTGTTAAATAACTACGAGATGTTGGTGCCAATTCATCGGTAATTGTCCCTTCTG
GCACAGTCTGTTGAAAGTCCTGGAGAAGCCTAAGCTCAAGATCACTGCAAGTGTTAATCT
TCTTATACTTAAGGTATCAGGTTTTCTTTTGATGTCGCTAAACATGTTGACTCCTATCTC
AGCGCAGAAGGCAATCCAGACATAGCTATGAGCGAGATGGGGGTTTGTCTGCCTTCTTCT
TCCAAGAATCTCGTGGTTTGTGTGTTCCTCTCCTAGCATTCATTACGGTGCTAAAATAAA
GCAGCAACAAAATGAGAGAGAAAAAAAAAGAAACAGGAAGAAAGGGATTGATTCTGCGCT
AATTGTCCTTTCCTTAGCGCAATTTGGCTTGCTCTTGTTCGGTGTAAAATGGCCTGATTT
ATTTTTAATGAGGCGAAATCCTATTTCTCAGACTAGTcagtatattagcccaaggt
>NODE_157_length_637_cov_10.521194
TATCTAGAGGTTATGCTAATAGATATGGGACATAGCAGAATGATTAATGTGTGTGTTGTG
TGAGGGAGAAGAACTGTGTGAAGGCACGTCACATCACACTGTCAAGACAGGCCCTTCCTT
TCTCCCCCATGCACTTGGAGAGGCTGGCAGTTACCCAGTCCTCCATGAGCACACGCCGTG
GACTGGTTCTGAACTGGTTCCCTCACTTGGGGCTAGCCTGGGACCAAACCCGCGTCACCT
CTAATTAGGGGAGGCGCCCAGGCACAGGCATAACGAGCTGATGAATAATTAGAATTGGAG
GAAATTGTGCAGCCAGGGTGGCAAATCTGGAGGGACAAGTGCTGAAAACAAGGCAAGCAG
CATTAAGTCCACAGTCAGTCAAATCTGTGAACTTGGCCAGCGGCGTTAACACTAGGCCTG
TGTGAAGAGGAATAACGCTCCAGCACTGGTGGCTAGCCAAGGCCATAGTCAGACCCCCAG
GGTCGATTAAAGGAACAAATAAGATGTGGGTGATAAATGAATCCATAAATTGCCAGCGAT
GAATATTAATTCCTTACAGCTCTGGCGCTGTGAGAATGCTAAACCTCGTGCAAAAGCATG
CAGAGTGTTGATACCGTGACACTGTGTCACCATTTTTGAGGCAGCATGTCAGAATCCCAA
TAAATGATTGACAGTCATATTTGGCTGCAAGTACTGTTCTCACTTCCAACACCcatgcag
gggtgaaattagcctagccgctctttatttgtaaaagaagtcaaaaggttgcccaaactg
t
>NODE_158_length_598_cov_15.193980
GGAGTTTGTCCTGGTGGCCCACCAGCCTAACTGTAAGATCCCCTACCAGGACCAGCCTCA
GCAGGGCTCGGGGCAGCTCCCTCCAGTGCAGGCCCAGCTCCCTCCCCAGACCTTACAACC
TCCTGTCTCCATTGTGGGCTTGACTGTGAAGGAAGACTCTTTCTATCTGCCTCCTGCCTA
CACAGCCCATCCGGCCTCCACACAGTCCCAGCCTCCGGTTCAGCAGCAGCAAGTCCAGCC
GCAGCCTCAGCCCGGATTAATGCAGGAGGTAGAGTTTTCTAGTTCTTTCTATGGCTCAAC
TGAGCCAGCACCTGGTGGGCCATGCCTTATGGCCAGCGACAGTGGTGGTGGTGTTAACCA
TGACGATGTGGCCATTGGCAGCTACAACACCTCATACACATCTTCATTTGTGTTCACCTA
CCCAGAGGGAGCCTGCGGGGTCAGTGCCAACCAGCGGAACAGCAGTAGCGAGCAGTCATC
TGATTCCCTGAACTCGCCTTCGCTGCTGGCGCTCTGACTGACCGACAGACACACGCATTC
ACATATTAACACACACACACATTATGCTCGCTGGAAGTAGAGCCCCAGACACGTACATGC
ACAGAACCAATCAGTCTCACAGATTGACATGAAAGCCAACAATCGTCTGTACCTGATTGG
GTTAAAGTTTACACATTCTGAAATGCATTCCAATTAACAGCCATACAAACAGTTGCACAT
TAGACCAAACCTTTaacataga
>NODE_159_length_417_cov_9.858513
TGTGTCAGTCTGCCATCAAGTTATGGCACTGAGACACCAGACTTCCTTTTTGTGCTCCAC
CAGAACAAACTGCACCTACAGCTCTGGAACTTCAGGAAGGCCTGTCTTCCTGCCACTGGC
AGGGTGAAAGGCTGTCGAGTGGTGACGGAGAGCAAGGGGTAGAGAGACATACACCAAGAG
AGAGAGGTAGCGGTAGGCTGGGGGTGAGGGTGGGGGGCTGTTGAAGTTGAAGCCTGTTCT
TTTGTGCCGCCCTGCCTTCTGATCATTTACATCAAGTTGACATTCGGAGAGTTTACTCTG
GGGTCTGTAATTGTATTCTTTCGCCAGTTCTGCATTGCCAACCGTGAAAATGGAATCTTA
TCAACCCTGACCAATTTTTAATGTACAAAATGAATTGGCAGGGGTTCAAAAAAGGGGGGA
GCTACAATTCAAATCAGGTGAATGATACAGGGCAATTTTTTTACAGTGAATGATTGAGCT
GCCCACCACCCCCCTTGCAACCTCCCACCATCTTATCACCCCCTGCTTTCAACTATCATA
TTATGCTGGATTTATTTTTCT
>NODE_160_length_494_cov_11.674089
ATGTATACTTTATTCACAGTGCACTACCTTAACAAAGAAAATGCATGTATGGATCTTTAT
TTCAAGGTGAGAGAGAAGTCAAACACTCTTGCAATTTATAGATCAAATCATAACTATATT
GACTGGTGAGTTTTGTATATAAAAAGCAACAACAAAGTACATAAATAAAGTCATTACCAG
AGCTTAGAACAGAGGCACCCGATTTTCTCTTTTATCCTGCAACAACAAAAAGAAGAAGAA
GACAGAGGAGGAAGAAATAACAAAAAAAGAGAGAGAGAGAAAGAATTGCACAGAGGCTTT
TCTTTTCTTTAAAATGCTGCATTAGGTCTTTTCCTGCAGTCAGTTTTCATAGTTCAAAGC
TGGCAGTTCAATAAATAGCTGGAACTGGCACATCTCTGTTCTTGCAAAAAGAAATCAATG
TTAATCCTATTACCGGCAGTTATCACCTAGCCCAGAAACGGTGGCAAGTAAGGGAAAAAA
AAAAACTGAGATGTCAAAGCGGGAAGGGGAGAGAGAGCGAGAGAAAGGGAGAGAGAGAGC
GAGTCACCCTTCATTCACTTTCAAACACAGTTTTGATAATTTACTTCTGTAGAAGAAGAA
GAAGGGAGGCGGGAGGATGGGAGGAGGGGGAGTGAGCt
>NODE_161_length_641_cov_5.962558
TTTAAAAGTTAATTTAAATGTACCTGAAAATTAAGGATTAAAAATAAAGGGTTAAAAGTT
AATTTGTAAATAAAGAGTTAAAAATACTTACCTGTTAAAAAACCTGAAAAGAAGAAAATA
CTTACCAGAAAAAAACCTGTGAAAGTAGAAAATCATACTTACCTTAAAACCTGTAAAAGG
AAATTCGTACGAACCTGAGTGGTATAAAAGGCAAAATTCAGCCAGCCAGCTCAGTTGAAC
TTGGACCATCGGAGGGGAAGCAGCTCCTGAATCGAGCGCATATTGTCCAACAGAAGAGGG
TGTGCCAAGCCTGAAGAAGGCCTAGAAAGGCCGAAACGTCGCGGCGGCACACCAGGGGGG
GCCCATGTTGTAAATAGTTCATATTAAGGGGGGTTTTTTGTTAAGTTTCCTTTGGGGGTA
GGACAATTAAAATTGTGGGATGAGGGTGAAGACCCTGACTGGGGGACCCTTGGGAGTCAA
GTGCCCGTGCACTACCGGTCCCTCTCAGGGGCCGGGCCTGTGGCCCTTAAGGGGCCCAAA
CAAACTAATCTGCCTGCGCCTTCTCCTGTGGGGTCCTGCTGTCGGGGACCCTGGCCCTCT
ACGTGCGTGACTGCCGTGCGCATACCAAATCTGGTAACGCTAGTTTAGCGTTGTGTTGTC
TGAGAGGGCGAAATGTCCCTCAGATCCAAATTGCAGTCTGCTCCAGGGGACAAATGCCCC
TGTAGAGCCAACGGAAGGACAAACAGTCCTCCAATCAATCAGGAACTTAGCCCATTCAGA
GGCTc
>NODE_162_length_553_cov_15.479204
AAATCCTGTAGAGTTTATTCGCCGCAACACTAACTCATCCATGATAAAAGTCATTTTTTA
CTACTAACCAGTTTCTAACCAACTAATGTACTAACATCCTAATTCTTCATCGTTGCTTTG
GGTTTTTGTTTTCTGTCCATCCTTATTAACAACCTTTTTTGTTCACTATTCTTTTGATTT
CCTTTCTTCCCCTTTTTCTGGAAAGCAATCAGGCATTGGACACGCTATGGTAAACAAACT
ACATTGTCTGGTAGATATCATTCTTATTGTCTTTTTTTTGGGTTTGCCGTGTGTCCCCTC
CCTCTCTCTTCTTTTATTCGTTCTCTTTGAGTTCCATCCTAGACACTCTTATCAAAAAAT
GAGGAGATGGGTTTGTATTACCAGGCAATTCTTTCTTCGCTTCTTCTCAATTTCCTCCCT
GACCTGCCAACAACCTCCTTCTTTACCCCACAATACCCCATCCTGTTTTTTTTTCACTTT
GGCTTTTACTTTTTTCTCTTTGTTTTCTCCACATTACTGCAGATTTCCAACAAGTAAAAT
AATTGACTTCTTTGCCTTTGTCAGGGCAACTTACTTTTTATTTTATTTTTTTCACACAAA
AAGTCCCCATTTTTTGTGAGGACTGTCGTCCAGAACTGACAGAAGCTTGCCACAATCCCA
AAGATGGTGACCTCGACACCGAGCCCTAAACAAGAAa
>NODE_163_length_956_cov_12.145397
GAGAGAGAAAAAAAAATTGTAGTGAAGATCAGTAAAGAAATAGGTTGGCTCTTCAGCGGG
AGAAAATGTGAGATCCTGTGAGAAGACAACTTGTATCCCTACCAGCAGCCCGTGCCCCAG
AGAACTCTAAATCTTTCTGCTGCCTTGGAAACATATATACATTATACCAACAGAAAAAAT
GAAAGCAAAGCTACATTGAATTATGAAAGAAAAGATGGCAGTGACGTTGTCAGACCAAAA
GACACACATGACAGAAAAAAGCAGTTAGTCTTGCTGTTAAGGAGGATATAAGAAGAGAGT
CAGTCAAAGAGAGGCAGAGGGAGAGTGAGAGCGAACGGGGCTCATTTTAAGAGGGCACAC
TATGTTCGGCCCCCTGTCTCTTAATCCTGGGCGTTTGTCGCAGCTAATTATGGTGGACAA
GCCTCTTTATCGAACCTGCTCCTGCCATCAGCATTAGGATGCATGAGCTGCGCCTGTTGT
TTTAAACGCTCTCATTAACCACACAAATCAGTGCTGTTGACAGAGTGCTTTTGAATTAAG
CGTCTCGCCCCCACCGCCGCGCGCCAATGCTTGCAGGGCCCAGGACAAGGAGCAATTTAT
AACACCATTAGCCACACTCGCCGAGGTTACAGGCATCAAAATTGTTCCCGTCTAATTATT
CTTAATGGATACAGGGAGGGAGCGACGCTCAGGACAGCTTTTTCATTAGCCCTCAATCAA
GAGGGTCGGGGGAGAGAGGGGTGGGCCAAATGTACTGCTCAGGCAAACGGGAAATCAAAA
ATAATCGTGTTTGCTTTTTTCATAATACAACACGAATGCATAGATGGAGGGAGGTGGTGG
AGGGAGGGTGGGTGAAGAGATGCGGAAAGAAAGAAGAAGCTCTGCTCTTGACATTAGAAA
AATTCTTACTGTTGTCTAGTGAAGACACACATATACTGAGAAGTGACAGTTCATTTGCTT
TTACTGCCTTGTCGACTAATGGCAGAGTAAACTTATGCTGTGTGATAGATTTCTAAGACA
TGGTTATTGGTTAATGAATACAGAAGTGAAGTTCAACAGGAAAACATTTgattgtttagg
gaggggagtcgctgattaag
>NODE_164_length_518_cov_18.693050
CAGGTCCGTGAGAAATCTAATGCAAAGTAATACTTGTATAGGCATCATAATAATAGATAA
TGGTAGTGAGACTACCACGGTCTAAGCAGGGGCTTATGCATAGAATGCTATCTGTTAATC
AGAATGGTCTAGGAAAGGACAAATTGTTTCATAATTTAAGGAATACGGAGAGATAAGAAA
AGGCTCATATAAGGTAGAGACAGTGTTAAATCTCGGAAAAGGTGGCATGAAGGGTTACGT
AGTTTAGAACTGAAGTGTGCGGGATGGGGACACTTGTCATTGAGAAGAAAAGTAACAACA
ACAAACATCATGCAATTAACATTCGTCACAAGTGACAGCGCAGCTTTTAAAGGCTAAATT
GAAAAACCATTGAACTGTTAAATTAAAAGTGACAACACAACAGTCAGGTAGGACAGCACA
CGGGACAGAAGGAGAGATCGAAGAAGAGAGAAAAGCAACAGTAAGAGAGACATAAATATG
AAATGATTGTTAGCTTTAAACCTTATCATCTGGATTCAAATCCTAAACTATAAAATAGCA
ACTCTGAACACATTCATAGAAATACTGGAAAAATATTAGCATTAATTGACCTTTGTATCC
AAGTGCATTGAAAAGAATACTACCGTTACCTCTGTATCCATTAAAAAAAAACATAAGAAG
Ag
>NODE_165_length_608_cov_8.041119
ATCAAATGCCATCATATCCACTCCAACAAAGAGGAGCTCCATCAGGTTGGACGGCTGGCC
AGAATCTTTTAACAAGCTCTTCCCCATGAAAAGAGCCAGCTCCTTTCTGAATTCATAAAG
GCCAGCTACCATTTGTCAATTTGAATATCAAAAGGGGCTAGCATGGGGCCCCTTGACTGT
TAAAGGCACACTCCCATAGCTTCCACGAAGCAGGTGTGTGATGATCAATTATTAAGGATC
CCACTCTGGTTACTCTTAGTGGGAGGTGGAATTAGGGATCTGGGGGTTTGTGGTGGTGGG
AGAACATCTTTCTGTGTTGGACCTGGATGGGGGAGAGACAGTGGAGAAGGGAGAGGGAAT
ACTATTTACATAAAATTAACAGTTCAAAAGAATGAGTTCACACACCAATCAAACTTGTTA
ATTGACTGTCAATGGTGTGTCCCTGAATATACAACACAGCTACATTATTCATCTTAGGCC
TTGACAGCGAAGACAGTCCAATTTGCATGGGCGTTCTAAACGTGATCAACAACCACAAAG
CCACATGCATTTTTAATAGGCCAGAGATGGGATCCTTTAATATTCATAAGGGTCAAACAA
TTGCATATGACATTAAACTTTCTATAACAAGGTAAGTATTTTTCAAATGCTAGCCTTAGC
AGTCTAAATGGCCCACAGAGAAAAGGGAAAATGTGCTGTCTTCCAGTAGTGAATCAATGC
TACATGCCTATGCTGGATTATGTctgttcatt
>NODE_166_length_677_cov_17.895126
GTGACAGGAGGAAGAGCATTAAGCATCTGACAAGATGATATCTAAGTTCAATTTCCTACT
CCTCACCTGATTTATACCTGCAGCAGATCATTTTCCTTTCTGTCATAAAGACCTCTATAA
ATCAGTGGTGCTTATGGAAGCACTACAGAACAGGGTCCCTGGATTTGTATCCCCTGTGTT
TGCTATTAGGAAACCATTACAGCCACATTTTCCTCCTTCAAACAAAAATGATCAAATCTA
ATACTGGCAAGATTAGAGAGATAAAGGGAGAAAGGGCTGGTGGAGCTGTTCAACACAGTC
CCCTATCTAAACAATATGCTCTAAACTCAATAAAAACAGGGCTTTTTGCTGGTGACACCA
TTATCCATCTGTTTGGACAAAATTGCTGTATCATGGTATAAATCTGCGATACAAGTGACA
TATCCTCTAAAATAAAAGGGAACATTAACTGCTCTATCTTCTAGAGGCCATGGGACTAGC
TGGCTATAAGCTCAGTCAAGTGTGATGGCAGTTATACTGTGTTTTACTAGACTGCAGACA
ATTATACTTTGCTCCTCTCCGCTAAGAAGACAAACTGCCATGGCTTCAACTGAAATGATT
TCAAATAGATTTTCCAAAATGTCTGTCGCCAGATTGCTTCCATACATTATTTCACTTAAA
TGGAGAGAAAAAAAGAGGGAGCAAATCCACAAATCAATCACAACAGCCCACTTTACCAGA
TGGAAAGACGAGAGCTTTCAGTGTGTGTGTGTGCGTGTGTGCGTATGTGTGAGTGTTTTT
GTAGACCTGCGGAGAAGGACAGTTATAGGATGTGCACAGTc
>NODE_167_length_1055_cov_9.413270
CCCACACTGCTCCCCCACTTCTTCATCATATCATCAAGCCCATCAGCAAGCTTAACTTGG
AAGGGATCAATACATCGCAGGAGTCAGGGTGAATGAGGAAATGCTCGTGATACTCGTACT
AATGGCGCAACGAGTCGACACCGCTTCACTCATCACTGTCAAACTAACTGTCTCAACATT
GTCCTTATCATTCCCACCCTCGCCTAAGCCACTCACTGTCTCTGCGGGTGGCCAATGTGT
CAAATGATAACAGGGCGAAGGTCAATCCCTCTTGATACTCCTTTGCCTTTAGTTAAGTGT
GGGTAACATTGCTCCGACATCCAAATGAGATCGGGTTCAATTAAGATCTGGTACTCTTGG
ATTCAGCTAACAGATTGGCAAAAAAGCGACCCCACTTCGCTTGCTGGCTTGAGTGTGGGT
TTATGTTTATACAGTCCCCCCACCCTAACCCCTCATTACAGCCAGTTTATCATGCCAGGA
AGAGAGTGGCAAAAACAAATTAGTCCATAGGAGGGGAAAATAGCTGGGGATATCGATTTC
GCCTTTTCATGCCAGAGTGGAGCACAGAAAATATTGGGCTATAAAAGGGAAACAAGGATA
TAAAGCCATTACGGTGCGCACTTAATTGATCCCACTTCCCATAACAAATTAATTGAGCAG
AAAATGGCAGATGGCTTTGATGAATGTCATAAAAAAGGCTTGTCAGCAAGCCTGGTGTGT
GTGACCCCCTTGCTCATTCACTGTATCGCATGGAGCTGCTTAGAAGGGAGGCTTACAGGA
GTGCAGCATGTGTTTCTTTGAGTATTTACATTCCAGTGATCCGAATGTTAATCATGTTGA
CTTACTGACATCGTTGCTAACTGTCTACTTCTTCTTGATAGTTTTTTTTTCTTTCCTCAT
TGTCTGATGTATTTCTCTTTGCATTCCTTAACTGCAGTATGTGTACATGTGCATGTTTGT
TTGCCCATGTGGCAGTGTGTTTCAGTGCATGTTTATACTGACAGGCTGCTGCCCCAGTAG
CAGAACAAATGCTAATTTAATCAATTGGCTATAAATCCTACTGGCCGCTGACTCATGTGT
CGTCTGCCCTGGGGACTCCAAAACCCTGCCGGTGCAGTTTGTTGAGCATACACACTCTTG
CGCACACATATACAAGCATCAATCTTCCATTTTCATCTTtgccctcttgcatcactgca
>NODE_168_length_638_cov_8.242947
CAGGTGATGAACTTCTGAATGTGGTCCAGCTGGCCACATATCTCTATTGCCCCTTGCAGC
TGGTCCTCCAGACGCTGCTGGAAACCCTCGGAAATCTTCTGCAAAGGAATTTTTAAAAAT
ACGTTTAATTACTGCCGCACAGTGGCTGAACTGTGGGCTGATCAACAATGCTTTTCCTTG
ACAGATGTAGTCCCTAAGATGTTGGTTTAAGCAACTATGACAGATTATCATTGGCTCTCG
TTTGCTTGCTTTCAGGGCTGATTACATCATGGCAGTTACAGATTCTTTGCATGTACATTC
ACGGCTGGCTGAACGATAAGAAGGAAAGAAAGAATGAGAAAGTAATTACCTCCAGTTGCT
CTATTAATAGGTTGGCTCGTTTGTTAAGCTCGTTCATCATAATCATCTTTGCCATTTTAA
TCTGGTTCTCTGCCTTCCTGTGTGCAATCTTTACTCCATGAAGTCTACAAAGACAGAAGG
AGGGGGAAAATGTCTCTCCCAAATGCAGAAGAAAGCAGCTTTTCAGACAGTAATTTATTC
ATGAGCTTGCTATATTTCACAATGTTAAATTATTGACTGGCGTTACTCAGAACTGGGACT
GTGATTCTGACTCTGTGTGAGTCGAAACCAACCTGTCCTCTATCTGTTTGGCATTGTTCT
CCACGGCGGACCTCCTCTCCTCCACCTGCATCATCAGGCTCTCAAACAGCCACTGCTGAT
CCTGCAGGGCCTTCCCGATCTGCATCACCCTAAACACACGAGAGATCATAgtatccacca
ga
>NODE_169_length_666_cov_13.939939
AAAAAGGAAAGGGTCACAGAAGAGAAATAGAGACACAAGAGAGTGAGACAGAGAGAAGAA
AAGGGAGACACAAAGAGAGAGGGGAAACATGAGAGAGAGAGCGCGCGAGAGAGGCAATGA
AAGTGAGTGGATATGACTGACAGTCAGAGGATTCATCACAGGTAAAGAGTGAAGGCTCTG
GCCACAGAGGGACCTGGTGAGAAAGCTAACAGATCGCAATCTGAGTTTTCACTCTGCGCC
GCGGCTAACAGCTAGCAGCTACCCTGTCACCGCTGCCTAAACAAGCCCAGTGTTTTCATC
TCCATATACACAACGCGGCACTCTGTCTTTTCTTCTGATGGAGATAAGATGTATAAATTA
TGAGCAGCTGACAAAGTCTACTCCAGCGCCCCCGGCGTCTCATCAATCACTAGCCTGTGT
GTCAGCAGGTAACTGACGTGGCCCCCGGAGGCACAGCCCCCTCTTTAGGTGTGTGAGTGT
TTTTGTGTGCAAAAAAGTGTGTGTTTGCTACCGTGCAAATTGAGCTTTTGTGCACGTCTG
AGCATCGTGTCTGTGTGTATGTGAGAGGTTGTGTGAACAGCTGATTCAGTCTTAACTCCG
CGCTGTAAGAGACAAAAAAGAAAATGAAATACATACAACCCGCACACACCAGCTACTCAA
AAACAACACCTGAGTATGTGTGTGAACTCAAGGTTTTACTGTTATACCTTGGGGTTATCT
GATGTACTGATATACTCCAAAGAGAAAGCTAAATGCTAGAAagaagcaaaagcatgaagc
tccttaaaaaaaaagaaaagaaaaaaaagg
>NODE_172_length_762_cov_22.013123
TGACATTTAATTTATCACGCCTTGGAGGAAATGATTAACTACATCAGGGCCTTAGTTTTA
AACTGCTGTTTAATTAATGTTCTATGAATATACTGTATGAGTAATCCACTTGCCAACTCA
CTATGTGACAATAAAACAAACAGACCCACAAAACCCAATTATGTTCTATATTCAAAGTAA
ATACTCATAGAAAAATGAGAAATTTATCTTCCTTGTTCATATGTGGCAATAGAGAATGAG
TAGGAAAAATAATAATGCAAAACATTTCCACTTAAAAGGTGCAGTACAAGAGAGAGCATG
CATGATGAAATTAAGTTTAGTTAACAAAATAAAGTAAAGAAACATAACTATTGTATTACC
AGTTTGTGCCATAAATTTAGCAGATTCAGCTTGCTCCTGCAGGGCCTTTGTGTCATGAAC
TGATCTTGGCCGCTGACTTTTTACTGTATGCTCTCCGATCATTCCATATTCTATGGGACA
AAATAGAGGTTCATATGAAAGCTAGGCTTAAACAAGATCTTCTGAGAACAAAAGCTTATT
ACATACTGTTTTCAGGATGTTTGAAGCAACTGCAGTACATGGCTAGAAACAAAGACCACA
CAAGTTTGTATTTAATTTGTCCTTTTTTTTCCTCTATGGCATAGAACAATGCAACGAATT
TATAAGGGTGAGTTGGAAGTATTAATTGAGCTTGAAAGCACAGCGTAGACACATAGCAAA
CATGCAGATAAACTCACATTGTTGTGTTTGTTTTTGTTCTTTTATGACTCTAACACTTCA
TCAGACCAGCTCCCTCCCTCCCACCCTCCTGCACACCCCGAAAAGAAAAACAAAAATAAA
TGAAAGtaaaaatgtgtaagccatcagaaagccacagaggagggggtcatggacataaca
tgctat
>NODE_173_length_630_cov_10.487302
CGGATCACATCTAAGTAACTTTAAGCACTGCTGCCTCATGATATAGTTATTTTCTATTTA
ACACACACAGTAGTCGCACAGTTCCAGCGATCAGCAGGAACACAGCTGGAGCAGAAGCAC
ATGCTCTATCATTTTTTCCTCACAAATGATGTAAAAATGGCCCATTATGGCGAGGAACAA
AGAGGATGGGCCCCATGTTCGAGCCAACCCCTCACTGATGCCCCGGTGACTCGGCCAGCC
ACTCTCCCAAGGCCTACTCCTTGATTAAATGCATAATCCACTACTCCCCATCCCCAATGA
TTTAGTGTGCCTTTAAATCAGCTTGCGCACACATAAAAACCTCAAATAAAAATCACCAAG
AAAAACCATTGCACTCTAACTGTTCTATTAAAATGATACCCAGCCCAGCCTTTCTTCTCT
GCAATAGCGTTTATTCCACATGAATGCGTATCTTCATTTTTTTTCATAGGTATGCATATA
AAATATTTAAAGTTTAAAATGTCACCGTTGAAACATCAAATGCAGGAGTCTCTCATTAAT
CAGCATGGATTGAGGTTCTCTTTTAAGGTTATAACCCTTTGAAAGAGCAAAAATTACATT
TTTGACCTTGAAGATGAGACAAACTCATAAACGTAAAATAATTTGCAGTTTAAAGGGGAA
AGAGATATCGGTTACCTCAGCCAGCAGTGCTCTGGGTTGTCAGGGGGAGACCAAACAAGT
CTCATTTTCATATTTACATCCAAGCTGTTGAGagtaatttgaaatcacatcaag
>NODE_174_length_754_cov_7.408488
TGTCTGCTCACCACACTCTCCACCGACGAATAGTCCACAGTTTGTCCGGCGGGCAGGCAG
GACGGCAGGAAGCAGCAGAGGCTGAGGATGATCGCAGTGAGCCACTGACCGGAGACACAC
GCATCCTGCACCGCGATCATTATGTCCATCACAGCGGCGCTTCTGTCGCTTTTCCTCCGA
GTCTGGTGTTAGCAGAGAGCGGCGCGGGGAGGGGGGGTCGACCCGGCTGACGACGCGCTT
TGTGTCCGCACTTTTTTCCGCCTCGGAGCCCCGTGAAGAAGAAACGCGCCTCCGTCCGGT
TCCCCCGGTTTTCGCTGGGCTGGATGCGGAGCTGCGTGCGCGGGGAAGTGTACTCTCCAG
TGGCTCGCACACCATCTAGTGAGGAGACGCGATGCAAAATGGGAGCAGAGCTAGAAGCAG
ACAACCCCCAGGCTCTGATCCTGTTGCCATGCGGCCGTTTCCCGGGCAACCCGTTCCCAG
TGGCTCGTGATGGAGCAGTGAAACCGGTAGGTATCGATAGAACCCGGGAGCAATTAAAGG
TATCGACCGGAGAACCTCCCCCAATTTAGGGAAATGAACATTTGGCTGGAGATGGACGCC
GGGTGACGGTGACGCAGGAGCATCCCGGAGGAGAACTCTGGCAAACTGTGGCGAAGACTC
GTTTAAATCACAGTTAGGGCAGTTTGACAGGAAGACGCATCCACAAAAACACAGTTGGGG
CTTTATGATGAGTCCCCGCAGAGAGCTGGAAACCCCCAACAAGCGCACACAAAGAGAAAG
TTTGCTTCAGAGCAGCAGCCTCCTGCTTTCTGCCGCTTTAAGCCCTTTGACTTAACCTAC
ATAACACTTAACAGACTGTAACCATGGAAatgacacagatttcaggaggtgatgggtt
>NODE_175_length_620_cov_6.104839
CTGTGTGTGTGTGTGTGCGTGTGTGTGTGTGTTTATAGCACTTGAGCAGCAGGAAAAGCT
GGAAGTTTTCAGCTCTCTCCTGTTAAAACCTCTGGAAAGGGAGGGCAGTGGGAAAAGAGA
AAAAATCACAGGTATAGTAAGAAGAAAAAGTGTATCATTACATTGAGAGCCAGTCAGTAG
TGATGCCAGTTGGCCAAAGTTAGCAGGAAGCTGTCCTAGTAAATGGCAGCAGCTGCTCGC
AGTTCGAGAGAGCATGTCCCAGTCAGAGGAGAAAAGCGATGGCATCTACATTAATACTAC
CTTAATGGCCCATCTGGCGCTCCGTAGGGTCCCTGGCTGCGCCACCGACTCATAGGCGTT
TGACAGGCAGTCTCCAGCGCACCAGACGCGCATGGCATGCCAAATGGCTGGGAGACGCCT
CCGTGGCGCACAGATCTGTCAAACTCTCTGACGCTGTAGTCACACAGGCAAGGGAAGTTA
AGGCAAGTTTTCACACGTGATTGGTTCTTGACATGGATGGGGAGAGGGAGGGGGCAGGAG
GAGAATGACTGGCTTGTCTATCTCTTTCCTCCACACCCTCCTCAAATGCAAACACGCATA
TGTGCACACTCACCGGGCACACACACAAATAATCGCACACACCCTCACACGTTCACACTC
TCCATACTAGATGCTAAGTTGCCATGAccagattaaacctcaatgagaaagccaggttaa
gattagccagtggtggattcactctgctctgatggcaaatggag
>NODE_176_length_884_cov_10.980769
CTTAAACTACCAACTCCTGTGGGCATCAATTATCTTTTCTTGTTGATAACTAATCATTAA
TTATGTAATACACTGTAGCTGTAGCTTATAGAAGGGAAGTGAAGCAGACTTAACTTTGGG
CAATGATAGTCAGACATATTTTGCAATCAAATCCAAGTTAATTTAATGGGATATCATTTT
GGCAAAGCAACAATGTTTTTGGTCCTAAATCTGAAAGTGCTCTTGCAGTGACACATACAG
CTATCTATGGGTTGGCATGAATCACTATGCAAGTGGGGTGGGGGGTCCACCCGGGTTGGC
ACAGCACACTGGGCCTGTCAGAAAAAGCGGGAGGGGTGCACATTCTTCACCTCCCCCAGA
ATGGCACCTTCCGAAGCGGATCCCCTGTCTACCCATTCCCCAGGCCCCAGATAAGAAGCT
CATCCGTCATCCACTGGGGCCGCATTAAATTTTAACTCTGGTTACCGAGTGTGGCCATTC
AAACTTTTATCTCAAACCTTCTTTATCTTCTTTTCATTAAGTTCTCAAGCACTAATAGCC
CTGCGAGTCTCCGCCGGGGTAAGGATGATGTTCTGAATAATGAAAGCTCATTATTTCTCC
ACAGAATGCTTGTTAATTCAAATGATGATATTAAAACTATAGTAGCCCTCAGCAGTCGGG
TGATTTCTAGCATACTTTATCATGTATCAATATATACTCTGTTTGTCAAAACTGCCCCGA
GCCTGGGCTGACATTCTCCTCCCGAGGAGTGGAGTGCTTCAGCAGGCCTGCAATACTCTA
AGGTGACAACTGGCAGAGTTTGTGCCTTTAGGAAAGTGGGTGGAAGGAGGGATGAAGGCA
GTGATGGGGAGACGGATGAAACTCAAAGAGCCGTCATTGTGCTCCCATGTCTATTCGACA
TTTTTCCATCATGCACACACGAACACCCAGCTCCCCCCTCGTCACACACACATCCATGCA
CGAATACACTCacatctgtcatcctcatctgtcttgcctgatgtgtgcacatgtgagcag
acattagc
>NODE_177_length_728_cov_9.276099
GAGAGAACTTTTAGTACGTTTGTGCTTTGTACCAATATATCAAAATTACAATATAAAAAA
ATCTAAAAGTCAAGAAAACTGAAAAAAATGTCTGGAGGGTTGGGGGACGCTCTTCCCTTA
TTACTAGAAACAGTTACTCGCTATGCATAACCTAGTTAATAGTTAAATTTGCTATTGCTT
TTTTCTTGTCTTGTTAAAATGAAATCTTTAGATCTTTTTCAATAAAGTTTAGTCTTAATA
GAATGTTATAAACAGTCGTTCTGGTTCAATATAACCTGTGATAAGTTTGTGTAGTTCTAA
AAAGCCACTCCGTCCACACCCTCCCTCCACTTACTACCGCTTTGTGATGAAACCTTATGC
AAAAATGTGGGTCTGAAAGCATAGTTTTCAGTTTTCAGTGAACATTTTATATAACATTCA
GCTCTTGGAGGCTTGAGCGGATAAATTTAAAAAAAAAAAATAAAAAAAAAATGTTCTTTG
AGGGTCATTCATTGCACTGGACTAAATCGGTCAAAGTCACTAAAGAGTCAGAACTTATTT
TTAAGAATATTCATCATGTTTTCAAATGACATACCAACAAATCTTTAAAAATGAGAAATT
GTTACCATTGCACACCAACTGTTATTTACAACAGTTGTTGCTATACTTAAAGAAGTACTC
TGGAGGTATAAAAAAAAGGGATTGTACCGATTCTATATTTTATATACTCTAATATGATAT
ATATTATATATTTTGAAAGGTGAAAGGTAAGGGAATGGTTCCAGACGTATAAATATAAAG
GAAATTGGATTTTTTTTGTTTGTTGTTAAGACTTGAAaccatgaaggaggtgtgtggaga
gcatttgaaacactcagacgcatgctcgcata
>NODE_178_length_548_cov_15.427008
GGGATCAGCGTTTTCCTTTTTTTTTTATTTTGATGGTAACATTTCACCTAATGATGAAGA
GCGCATTTTCCACGGTGTAAGCCCACCACGCAGATGATCCCACAGAATGAGCTGAGACGG
ATTCAGGCTCCGCGCCTCAGTGTGTGGAGCAGCTGACTCCCTCTCTCCACGTCCAGATGG
CTCCTGCACACAGATTTGCATTCATTTTCCTTTAATATCTTCTGAAATAGCGGGGCAGCT
GCATTTGTTGTCAAATACGGTTTAAAACTCCCTTTCAGGACAGCATCGTTACCTACGTGA
CGGGTGTGGAGATCCATTTTCCCTCTCCAGTCAACAGTATCAGATCTAAGAGGATTTGTC
TCAAAGTCTCCTAATTTGATAATCAGATTTAAATCGCCTTGGTGCGTGTAATCAGGGGTT
AAGTTCTAATAAGCGACTTGAAACTGTGCAAAAAAGCATAGTGAGTTCTGTGCAAAAAAG
ATATTTGCAATCTCGGTAGAACAGACAAAAAAACATTTCCAACATGCGCCTCGGTTTGTC
TCATGTAAGAGAAAAATACAATTAACAAAGAGCCCCTCTCTTCCCTCTGAGCCTTCCCTG
GTATTTTTTATTTATTTATTTATTTATTTTGTGGCCACAAATTGAAACTTGGATTTCTCT
TAAATAACaaaaaagtaagaagaagaagaaga
>NODE_179_length_1017_cov_10.928220
ACATCTTAATCTAGGTCTCAGGACAGTGAAAAGTCAGAATTCAAAGGACAGTAAGTGACA
TAAATTGCAAGTTTCAAGTTGATTTTGACAAGTAAATTACATTCCAGGTCCCTCTTTTTC
TCTGTCATAAACAACTCGATAAATCTATTCAGGTTGGTATGGATCTTTGTCTAATGCCTT
ATACTGTATGCTGTACATACAGTATAAGGCATTAGTGAGAGATAATACATGAATGATACA
ATGCAACATTAAACATGTCCAGAATAATGCACTTTAATTGACAGCTGAGAAAAAAAACTA
TGAATTTATCATTAAAAGTTAATTGAGAGGGGAGCTTAAAAAGGTCAAACAAGTCACTCC
ATTCGAGGAGGGCATAAGGGGGTTAGCTTTTAACTTAGCATTTTTATTGACTCTGGCAAA
ACAAAATGAGCGGGCTCTGTAGGATTGTGCACTCTGCATTGGCCATTCAGGCCTTCAGAG
CCCCATTGTAGTACTTTGAAGAGAATGAAAGGAAACCCCACTGGTGGAAATGCAGTGGAA
CAGCCCCACAACAGGCCACAACTGTTCCCTTATGCATGAAAGGCAGGGACATAAAAGACA
AGATGGACTTCTGAGGTAGGGCCAAAAACAAAGGCAACAAAAGTGCTGATCACGAGGGGA
TGACACGACTCGTCTCGGCAGAAGGAGCAGGGAGAAAAGGGGCAGGGGACAATAGCACTC
CCAGCCAAATGACATGTTGGAGAATTGAAAAATCCACACAAGAAGTGTCTTCTCAATTCA
CTAAACCCACAAGAGCTGGGTGACTGTCGGCTGGACCTTGGTCAAACTGAGAGGGGGTGG
GCTAAAACAGCCCACAGCTTTTCTCTCTCTAACTTTCTTTCCCAAATCTTTCCCCATTTT
GGCAAACAACTTGGCAAGGGCAGAGACAGACTGGGGTGATGGCTTTAGTCTGCACACACC
AAACCGAAACCAAACCAAACCTAATCAAAGCATGGTGGGTTCCGCTCCCGCAGCTTCCGT
TTTGATCTGTTGGCTGTCTGTGTGTCTGATCTGTTTCTGTTTGTGCCCTAAACACAATTA
TGCTACTGCCTAACCTCCATGGAAACCGTCAGAcgaacaaaaacatgtttgctctcattc
aaaaagcatcctctttttttt
>NODE_180_length_527_cov_12.908918
AATACTTGTATGCTCATGGTGCGTATGTGTTCATGCATTAAGGCGAGCTCCTGGCTTAAG
TCCAAAGACTGTCAGAAGCCTGTTTGTGCGTGTGTGTGTGTGTGTGTGGTGCTGTTGGGT
AGAAATGACACTGGCCGGCCATGTAAAAGTGTGTCTGACAAGGGGAGCGACGGAGTCAGC
GCTTTTTTTTCCTCCCTCCTCGCCCCCCGCTGTTCAATCCATCCAGCTGCTGTCACCACA
GGGGAGCAGACAATCTATCAAGGCATCGGGATGCATTCTCCTCACCTGCGCCGCGCCTTT
AATGAACAGCCAACATGATCCCGGCTGACAAGCAGGAAATGGATGTAATAAAGATTGTTT
CTGCATGCTCTTTGCATCCCTGATAAATCACCTCGCTGTGCAACAGATACGGGAGCCACA
TGGAAATTTGATTTCACACGGCAAGGGGGAGGAAGAAGAGAGCAGTGGGGGGAAAAGAGA
GCTGCTAGTGGCAGGGTCACTCTATTTTATTCCTCCTTTTCTCCAGTGGAGCAGTGGAGC
AAGATGTGTGGGGGTTGAATAGAGGGGCTCGGTTTTTTTTGTTATTTTTTTGTGTGTGCG
CTCTTACTTCCATCTAACACCCTGTTAAGCCTGGAACATGCCTCGTCCCTCTAAGTCTAA
Aaccacaacag
>NODE_181_length_487_cov_14.798768
AATGTCAGCTAATAACTGGACAGCCATCACAGCTGGAGACACCTTCAGCACACTGAAAGC
AGCACTTTGATAAATGGTGCACTCAGTCCCAAGTCTGCTGCACCCTCAGCGGAGTTATGT
ATTCTCCCTCCAACAATGTGTGATTTGCAACAATTTATGTTACATTCAACAGTTTCATCA
AAACAGGCAATTTCGTGCTGCAATATAAGATAAAAAAGTGTATCCAGCGATGATGGTGTC
TCCAAAATATGTAACAAATATGCCAGTTGTGCATTGACTTTCTAATAGAGGGCAAGAGTG
TGTGTGTTTTCTGCTGGGATGACTCTTGGTTCTCTCTTGTCTTTAGATACCAGCCTGTTG
ATATCATTCAACCAACCAATCATGTATTGCCAGCCTCATTCGGGGATTCTGATTGGCACA
TTGTCACAGGCAACTCTCTTACCACCACCAATGAGTCCCCACGTAGAAAACCCTCACAGC
ATGAGCTGGAGAAACAGAGAATGCCAGGTGACTATTTTCTTTCTTCTCTTTACCCTTGTT
GTGAAGACTGACTGGGCGCCCGTGCCTTTTTTTTTCTTGTGTCCCCCCCTTCCCTCCCCC
ATTCCCTTTTTTCTTTCTTTTTTTTTTTTTT
>NODE_182_length_641_cov_8.911077
TGTGACCTGTGGGCTTTCCATGTGACCCCACCAATAAGAAATGCCTTAGGTAATTTGAAT
CAAGTGGAGGTGTGTCACTTTCAAACAGATTCGGCTGAATAGGCCTGCCGGAGCAGCGCA
ATGCTCCCCCAACCAGATGTGTGGGGCTGTTTTTTTATTAAAGGAGAAGCTGATAGTTGC
AGGTGCAAGGCTGACATGAGGGCCAGCTTTGCAGGCCTTCATAAAGGGGATATCCATTGC
CTGTGTTTAATCAGAGCCAGTGGGATGGGATGGGATTCATTGCTCTTTGATGGAGAGCAC
TGTTATGAAGATGGACAGTCACTTTGCTCTCTAAGTGAAACCATCGTTTAGCCTCAATTC
CCAGAGAAAAGGGCCATTTGTTATCCACAGGGGAGTGCAGCAGGGGTGGTTATGCTAGGT
GGAGGCTGCATGCATTTTCCACACAATTACCGTGCATAGGCATACATTTATGGTCAGAGA
AAACTGACTATGCTAAAGCCAAAGTGACATACAATATAGACTCTGAATATCCTTCCCTCT
AATACCAACAGAGCAGGAGTAAAGCCGACACACTCAAACACGCACACACACACCTGTGCA
TGATCTGTATGTGTGCCGGTGCATACATCATCACTCACGTGTGTTTGCCTGCTGGTGGTG
TATTTTCACACATAGTCATAGTAAAACTCTTACGTGTCCTGTTAGATTGTTTGGTGTCAT
ATTATCCAACACTGTTCATGGACTAGAAcgccaataaaggataaatctgcaagactcttc
aataa
>NODE_183_length_596_cov_8.882550
TTAGGGAATCAGCAATAAACACCCATAAAGGGATTGAAATATTAGGACAACATAGCATGA
GTGAAAAGTACAGCAAACGTGTTGTTTACCTTGATGATGTGAGCCGTGGAGAAGGTAATT
GTGCGTCCTCTCCTTTTTTTTTCTCTCCCCCGTGCGTAAAAGAACACTAGACTCGGCTAT
ACTTTTCTCTAGCAAATGATCACTGAGCTATCTGTTGAGCGAAAACTTAAGTCTACTCAC
ACGGGGCCATATGAGGGGATCCCGTACACTCTCTGTGAAGTTCAGTTGTCCACAAAAACT
ACAAGTACCTTTTGTTGTTCGTCTATCTGTTCTTTATCTCTTCTCTCTTTCTCTCTCTCT
CCCTCTCTCTCTCTCCCTCTCTTACACTCAAGACAAGAGAAGACGATGGGTAGAGCTGCT
GTCAATCTTGGCAATCAATGCGCGCAGCCATGTCGCAAGTATTCAAAGCATTTCCCGTCG
TGCAACATCAGAAAGTGAGTGGCCAGGGCATTGATCTGAGGAAGGCAAAGAGGCAGGACT
CCCCCTCCTCCTCCCAGACAAGAGATGCGAGAGAGAGAGAGAGAGAGAGAGAGAGGGAGA
GAGAGAGAGAGAGAGAGAGGGCGAGAGAGAGGGAAAGAGAGAGAGAGATGTGGTGAAATA
AAAGTGGAGACAGGGAGGATGGTTGTTACTGGCCGCTTTTAGTAAGTTTAATAAGCTTAC
TTAAATGAACATCACTTACa
>NODE_184_length_405_cov_18.543209
GGGGGGGGGGGGGGGGGGGGGGGGGGGGGGGGGGGACAAAAAGAAATATCTAGCATTAGT
GAGGAATGGTGGGTTAAATCACTTACTGAAGATTTTTAATGACATTTCAGTGTTCCTCGT
ATAATTACTCTTCATCCGAGATGGGCCGTAATGCTGTTGGACAGTCGCGGTTCAGGCTCG
CTAGCTCGCTTCATTAGCGTGTCATTCCTATTTCACATCAGAGGCTTTAATTGTAATGCT
GAATATGCACAGCTCTCCACAGAAGCCTAATCAAAGTGGATCCACTTGTATTATTAATAT
CAGAAATCAGCCCGCTTGCTATTTTTTTATAAATAAAAGAATACAGACGCATAAATCAGC
TGTCATTTATTAGCATGGCCCTGGCATATCCGCCAGACATGCAAGTAGAGCAACCCCACC
CCATCTCCGTTCCTCCCTGCATCACTCATCAAGATTTAAAAAGAAGAAAAGACGGAGAGG
AGAAAAGAAAAAAAAAAAAGAAAACGAAGAAGCTGCATTAAATATACATactaattccac
tgtgaagta
>NODE_185_length_913_cov_9.496166
AGTCACCAGCACATGTGTCGTCCATATCCTTCCTACCAGGGAATGACATCCAGCTTGATG
GGGGGGCCAATCAAAGACGCAACAGGGAGTGGATTTATAGCATGGAGGGCGCCTGTCTTC
TCGGGGCATGCACAAATTGTATGTTTACAGCCAATGTGTGAGGCTGTGGCTATGATTAAG
ACATCATTGTTGTGGTACAAAGTAACTAGCATTTCACGGGGTCAAGGTTAGTTTCCCTGC
CATAGTTTACCTGAACTTTCCCCCTTTCCACTTTAGTCTTTAGACAGCTTTCAGAAGCTT
TGATCTGCTACACTGCATGCTCTCTGCCTACAGAAGACTACTTATCTATTCAGTGTGGAG
TTGCCAGCAGCCCTTTAGGAATCGAGTTATGCTAAACAGAGGTTGATTTAAACCAGAGGT
TGACCTCTGACCTTAGCTTAGAGGATAATGTCCCAGGCAAGGAGAGCAAAGTCCTGTTAC
TATCCATGAATCAGGCCCCCACCGACATTATTTCAAAATTGCTTAGTTGCATGGAACTCC
CTTTAGTGCTGAACGGACTTTCATAAAATTGATTTTCTGAGTACACCCTTTTAGCAGCTA
TAAGCTTGAAATATGAACCCTTCATTGCTGAAAGCATTTCATTTTTTGCCCCTGTGACTA
ATGATCCAGGGAAGAAGTGTGTTTGAAATTCTCCTCGGCAGCCATTTCCATAATTAAACA
CTGCTAATTATAGAGCTTTGGCTGACTTTAAACAAACAGGCACAGTTGCCGAGCATGCTT
TCACGCCTTCCATTTGGAAATTTATGCAAATTGTACCCATATTGTGTGTTTTCTTAGATG
AAACTGACAACATTAGGACACATTGCTCATGCTCACAAAGATCAGACACCAACACAGAGA
GTAAGGCTGAGGAGAAACTGACAAGCCAATGGTGGTTTGAAGGAAATACCCTGCACAGGT
ATGATGTTCTGCACAATGATGATCAAAGCATGCACGGCAGAAGTATCAGATGATTGAAAA
TGTTCACGTACGTGTGTATGTGtgtttgtgcatacat
>NODE_186_length_656_cov_15.724086
ACATACTTATTCTGCTACTTTCTATTTATTATCCAAACTTTTAATGACATTTCCCACATG
TATAATGTGCATTACACCACATAGTGAGCTAGTATTCCGCTCAATGTACAGAAAAAGATT
CTCAACACTCCCAGTGCAATCATCTTGTAAGTACAAGCTGATAACACAGACCACAGAGAT
CAGTCTCTGTTGGATAACCTATACGCTCAAATAAGAAGTGGTAGGGCGCCAGCAGATAAA
CCATGAATCCGTTTCCTCCCTCTCTTCCGGACTATAGTCCCCTGAAGCCGGTGACTTCCC
TGTCTCCCCGAACTCTCTGCAGCACCGACTGGTGGTGCAGAAGCACTGCTGATTAGCATG
CAGTAATGATGGTGAGCTGGGCTCCATTGTTCTAACACCTCCCCTCTCCTCCGCACCAAT
CTGTCACCATTCAGTGGGCTAGAGCTGCCTCAAATGCTTCTCTCCACAAATGAGATGGAT
AATTAGTTGCCCCTCACGAATGCTGCACTCTTCTCACCCCTGATTGCTTTCACCTTCTTG
CTCCTGGCAATTTTGACACCTTGTAATCAGCCTGCTACTTCTCCGTCTCAATCCATATCC
CTCTCCTTTTTTTCCCCCTCTTTCATATTTTTTTTTATAGCTCTTAAATCTTGTTCAAAT
CTACCAGCTCTAGTAGCAATTGTCCCAAGGACAAAGATGGATCTTATACTCCACTGAAAA
GGATGACCATAACTACGCCTTAGACCTAAAGTGGAATTTTACCCAAACTGTTCACATTAC
TGTATACACAAGTAAATATa
>NODE_188_length_145_cov_10.724138
TGTGGGACAGATTCTATGTTGTCACGGATGATGTGATAGCTCACAGGGTTTGCATTATCC
TGACCTGCCATGGAGAGCCCAGCATATGAGTCCTGCTGTGCTGTTAGTGGCTAGAACGGT
CACCCTTGGTGGCAGCGCCCAGGGTGGGAGGGAGGGGTGCCTGGCTGTGGGCGGGCAGAT
TTCGGAGACCGGGTGGGGGGAGCGGAGACCTGAGCCCGACCGCCTGCGTGCCTGTGTGCG
GGCTTGGCCAGTGTGGCTGTTTGCGCATGTGCCAGTTGCCTGCGTGCCT
>NODE_189_length_453_cov_4.194261
TGGTCTCTCAGTGGAAATTCTAAACATTCAATAAAAAAAGGGAAGAGGTGGGAAAAAAAT
CTTAAATGTCCAATCTTATTCTATAACCCGTTAGAGTGACACTTGCGAATTTCCACTATG
GACATGGTGGCAGTACAAACGCAGATAGACGAAGGGGAATAAAAGGGCCTTCTCATGACA
AACTTTCTGCAAATGTCAGCCTTTCATGCTGTTGAGAAGACCTATTTCATATCTATTACA
GCAGGCATTCTGTGTCCGATATTTCAGATTTCGGTCCTCCCCGTACTGCAAATCCTCTGC
CAATCTTCCACCCTTAAGAATCTCTGCCAGCCCCGATGCATTATTCCCCCCACCGCCTCT
CTCCCCCTTTTGATGTGACAGAACAAACCGCGACCTATTAGGATTAAGGCTTTGAAAAGA
TCTTTGAAGCCGCTCAAGGTTCCTTTAAACTGGGGAATGACAATATGAGCTGTGTGGCAG
CAGATGCTGAATGGAGTGATTGCTAGTCCTTAGCGAGGTCTGCTGTCACATAACACACAC
ACACACACACACACACACACACACACACACACACACACACACACACACACACACACA
>NODE_190_length_645_cov_10.066667
GCATTTAATAGTTTCTAATGGTGGCCGAACGCCTCTTCTTGTGTTTATATTTATATATCT
TACCCACAGAAACAAAAAAAAATATGAAAAACCAACATTTTATGATATTTGTCCATTTTT
TTTAGATGTATGTAGTGTTGTGTGAGTGTGTGTGTTTCCGACACATGTGTGTGTTTGTGC
GAGAGGGAGAGAATTGGGCCAGTATCCCACCTAATTGTTATTGCGTCTGTGTTTGGCCTG
GAGACAGTCGATAGGAATCAGCAGTGAGCCTGCTGGTGGTGTTGGTGGAGGTGGAGGGGG
GGTTACAGAGAGCTGTGTCTCCCACTTCCCAGTGTCTTAGTTGTAATGCATCCCTCCACT
AACAGGGATCAAGGTATTAGGGATTCAGGTTATTTGTATTGATTTTATGTGCTGTCATGC
CGGTCTCGAGGACGCCCTCATATTTGTGGAAATTGCAAATTCCACCTCGGAAATGTCACC
AGCGTTTAATCTCTTCTTGAGTGGTCAATATGGGACCCTCACTCTGGTCCAACCACGTTT
ATTAAACAGAGACCAAGCATTTCCCATGGTTACCATGACACCATGCACCGTGGATCAGGA
TTGGTCCAGACTAGATGGTAACATGGGAGTGAGAAAGTCCAACTTCAACATTAATAACTT
TTGATAAGATCTGTATTGATGGTTATGAGATTGCTCATGGATAAGGTGGGTTGACTCTTG
ATTAGGTTCAGCACTGGGAGGAGTCGTGTTCAGAAATGACACTGAaaacataatgagatg
taattctga
>NODE_191_length_491_cov_3.126273
ATGTCTGAGAACGGCTGCTACCTGCGTCGCCAGAAGAGGTTCAAGTGTGAGAAGAAGATG
TCGACCAAGTCGGACGGCAGGAAGGAGCAGGGGGGAGGCGGAGCGTCTCCTGCGGTGGAT
GCCATTAAGCCTCCGGGACTCCTGGACTCTTCCCTGCCGTCCTCCAGCCAGGCGGCCTCG
CCACCCGGCCTGGACCTGCGGGGCGGCGTGGGGTCGGACCTGAAGGTGTCCGGCTCCCAG
CTGCTGTCCTCGCTGTCGCTGCCCCCCCATTCCATGGCCCACGAGTCCCAGCTACACATC
AAAGGTGACCCGCACTACTCCTTCAACCACCCGTTCTCCATCAACAACCTCATGTCGTCC
TCAGAGCAGCAGCACAAACTGGACCTGAAGGCCTACGAGGCGCTGCAGTACTCCTCTTAC
AATGCCGGCGGGGCGTCCGGCCTCGGGGGCAGGACCATGGAGCCGCTGGAGGCCTCCTAC
TACCAGGGGGTGTATCCCAGACCGCTGCTCAACACCTCGTAGCTGCCACTGCACCTCCtg
cctggactctctgcatgcagccgtcctggacttcctgagtgactgtgatgaaccggagac
tctggactgaactactgcactgtgaccgaaccggg
>NODE_192_length_536_cov_19.436567
TAAAATGAGCCCATAAATCACGCAGACAGGCCGATCGATGGAAACGTTGTTTTAGGAGTG
ATTGGCAGCCTCCCCAAAGGTTACTGTTTAAGTTGGTTTAAGGTTACAGCTCTCTCCAGG
CTGCAGGCAGGCTGTGTGTGTGTGTGTGTGACTGTGTTGGCTTGGCTTGTGGTTGGGAGG
GCTGGGGGGGTCGAACTCAATCTATATGATGCAGGGCCTCGGTCCTTTGGGGATACAGCA
GAGGGACAGCACCAATTTTTAGCCCATCAGCCGTCCAATTTTTCTCCTTTTCATACCTGC
TGTAGTAAATGAGAAACAAATTAAATTTCACCCCACTATCTCCACAGAAACCATTTAAAT
CCTTTATGGAAACCAAATTGTCCCCAGACAAATCGCCCCTGGTTCTGTGGAAATACACTA
TGGCGCTGCAACCGAAATAAATTTGTGTCACTCTGGATATGGCATTGTCTGTAATGCCAT
TCATTGGAGGATCCTGGTGAAAGAGAGAGGGAAATAAAATAAGGGGCACTTTTGGAGGAA
CAAAAGGGGTGAAAAAGACCCCAGCTCCCCATTCTCTTTTTTTTCTCTCTCTCTTTTTTT
TTTTTACTCTCCCCTCCATCTCTCTCTGTCTTTCCTTCCTTCTCCCTTGCGCCCACTTTT
CCCCTGCgtggtgttattaa
>NODE_193_length_734_cov_11.767030
ATTCAACTTGGGAGGACTACGAAACATTTCTCACCAGGGCTTCTAAATGTCATGTCGTCC
CTTTGCATGTTATTGACACATTGCGTTGCCAGAAGTGGAAATTATCTCTCTTCTCCGAAG
CACTGGGAGAAATAATAAAAAAAGAGTGCAAAGTTAATAGATATCTCAAGCAAACTTTTT
AATTGTTCTGATATGCAATCGCTGAATGACAATAAAAAAATAGGAGCAGGGCCACTTTAA
AAGCTTTATCTCTCCTGCTTTGTGCCCAAAGTGTCATGTCCATAACAGCACCACCTGATC
TACAGAGTAAAATAACCGCTAAGGCTTATTGTTTGGACAATATTGGAGCCCACCCCACCC
CGCCCCGCTTCCCCCCGCTGCTTCCCTCTCCTCTCCCTTGATTCATTTCACCCACTGTCC
TCGGCTGCTGGAAAATGGCGTTAATTTTTTTATTACCTGTTTGACTCTCCAGCCTTATTA
CTGTAGCCCCTTAATGTTCTCTGTAACCGTGGAAACCAGATGAATAAATGTCCGCCAAAG
AAAATGAGATGATTAAACAGGTCACCCTTGCAAAACAAATTCGCTTGGTCGAGCGCAATT
TGTGTACCAAGCGGCTGTCTTAACAGTTTGCTAACAAGGGGATTGTTTGCCAGACTAACT
GACAGAGAAAGGGAGGGCAGGTTGAGGGGGGGAAATGAAGATATCTGGGGAAAAGGATAT
GATTGAAGAGATAATATTTTAGATCACCGTGCCGTTTTGTCTCTTTATTTTTCATAACAA
CATGCAAAAGATTTTAACTTCGCCCTTTCTTTATTGCTCGTTCCTTAAATATTAGAGACA
CGCGGAAATGCTCTTTCTTTTTTTAagtccactgtata
>NODE_194_length_541_cov_9.199631
TGTTGCTTGGTTGGTAGGGTTTGTTTAGAGAAGTACACAGGGCAGATGTGCTGGGAAGAG
TTTAAAAAACAAACTCCCTCCACAGTCTTCCTCATTTGCACACCTCTGGTAGCAGCTGTG
CACTATATTCCACAGTAACAAAAGTGTGTCAGTAAATGTCTGTGTGTGCGATCTGCGTCG
TGAGTCGAGGTATGTGTGTACATGTATGCTTATCTGGAGCTCCGCTCAACAATCAACCGA
CCCCCCACTTCAATGCACACACCCACACACACAAGGCTACTTCAGAAGCCGAGCCCCAGA
CAGGGTGAGCAGATCAATCAATTACATCTCTGCTCCAGCAATCAAACAAGGTTATTATCA
GGCAGCAGCTCACCGACCTGGAAAGGCCTGGCCAATCAAAGGCTGCTGTGATGTGGGGGC
TGGCACTCGCTCATGTGACAGTAACACAGAGTGGCAGCTCATGTTGTCAAGGGATAGAAG
GATGGAAAGAGGTAAGACAGACAACTGAGGCTGAATTCAAAGCAAAAAAAACCGAAAGAT
GTGTGTGGAACAGGAAAAAAACAATATCTATAAATCACCCATCTCTGGCAATCTGTCTTC
ACCTTGACATTGCTCAGAGGACAAGAGAAGATAAGAAAAACACAATacagttctttgtaa
aagcattttataatttttctggatc
>NODE_195_length_295_cov_2.172881
ATTCCCTTACGGGTGGAGAGTATGATTTATAGGCCGGGGCATCTCTGTAGCACCGCCATG
CTTCATCTGAAATGGTTTGTTGTGACACATGTTACCTTTTATCAAAAAACTGCAGCTCCT
GCGATCTGAACATTGCACTTGTCTGTATTGCAATTTAAATCATTTTTAAATTAATTATTC
AGCCCTACTAGAACTTGGTATAATAAGAAAGTATATATATCAGTTGTGTCTACAGCTCTC
TGTGGCCAATACGATTCAGACCGAATGCAGCAAAATTTTAAAATGTATCTCTTCCTCTCT
GTTTTGCCCTTTAGTCCATATGAGCCCTTCTTTTTCACACCAACAACAACCAAGCCTTTC
AAACACACACTGCAGCGTTCATAAATCTggaagtgctgcccttgcattttgtaaacagtg
taatatggctgctctgaca
>NODE_196_length_467_cov_11.781585
ATAGCACAATTGCAGTAAGATAAAGGGGCTTTGGTAAGTCCAAATATGAATCATGCATAA
AGACAGAAAGACTTTCACCATTCATTCTAGTTAGAGGACATACTTTACAAATGCTATATG
TAGCTATCAGTGCACCAGTAAAATAGGTCAATAGATTGTGTGTGTGTCTAATCTTTGATC
AGATGGTGTTCTCATCCAGGGCTATTAATGTGCTGATCCACTAATTGGGAGAGCTTGCTC
TCTTAATGCAATGGCCTTCTAAATGTGTCCGTCCCAGTAATTTAATAATGGCCATTTCAT
GCTACTCTGACTTTTCAAACAGCTTGCTCGGGGCAGCTACAGGGACTGGTTATTGATTGA
AACTCCTAGGCTGCCTGGGCTAGGCTCTGGGTGAGAGAGACTGATCAGTCTGCTTCCCAG
AGTCCAGATGCAACCACAGTCCAACCCCCTCCCACCCCAACACAAACACACACACACACA
CACACACACACACACGCGCGCACATAAGGAGATGTGCGCACACACACATCTCCTTATGCT
GCTCGTAAACACACAAACATGGAACATTGACTCACAAACGACAAGTGCATACTCACACAT
AAATTTGCAGa
>NODE_197_length_633_cov_15.598736
TCCATTGCTGTTCTTAATGAAAACTGTTGCTTTGCCTTTCAGTGGCTTGTGTCGGCTATC
TGCTGCCTGTACAGTATGTGGCTTGATAATACAGCGAGTTTGTCCAAAAGAAAGTTTGTT
CAGACTCTGACTGTTTATCCGGTGCCAGACAGAGGCACCTCATGTAGAAAAGGTAAAAGT
AGTTCTGTCCACCTCTCATTCTTGCCAAAAAAGTTCAGCCACTGAGCCACGGCATTAACT
TGTATTCTAACAAGATTAAAATATATTCGTCCTGGGGATTAGCATAGTTAGGTGTCCTTT
TGCCTCTTTTTTTTCCTGCACTGGTGCGGTGACAGTGGGCTTTGATCTGTGTTGCGAGGC
AAGAGTCCTGGCTTGGACCTAGCCATTCGAGTGCCAAGTGTGAAATTGGCCTGATGTCAT
CCCCATTCTTCACCTTTTACATCTTTCACCACTTTAATTATGTTTCCGCCACAAAGCCCA
GGCACCTCTGAGCAGATTCCACTCTGGCTGGAGGAAGCATTTAGAAACTGTGGGTAAATG
ACACAGTAGGGGAGGGGGAGGATGGTAGGAGAGGTCATAGCAGGATGGGGCCCTTTTGTG
TGTGGAGGTAGACATTGATACTTTCCTGATGTATCCTGCACTCACTTCCATTTTTACAGC
ATGAGAACTCTCTGGAATACTGGGGAAAATAACTTTTATTCCTGGCATTTTTTATTTTAT
TTATTTATATTTTTAGAGTTTCTGAATCCTATTCCAGATAGACTTCATTTCTCATTg
>NODE_198_length_607_cov_9.678748
TATTTTTAAAACGTGAGACATTTTGATATTTTAGACATATATCTACACTATGCCCAACTA
TTTAAAGTAAAAAATAAATGCTAGTATTGTATTGTTTTGTTTGTAAATCTATTGACCGCA
ACAAACTTGCTTTTTTATTATTTTTCAAGAAAATACACATCTTAGACGTGACACCACTGT
AACAGATTCTTCCCTTGCAGATGTGCCCTCTCACTTGGTGAGCAGTGTAGCTGATCTGTG
TTCATATGAGTTATTTTGATAATTTGCTTGATGCAGACACAACACTGACTTACTCCATCT
TATAACTGAAGCTGCTGAAAGGGTTTAGTGTGTCAGTCTCCATTCATCAAGCAGCCAACA
GTTCAACATTCTCTGGGCCCTTTTATCACTCCCAACACAATGTTTTGCAGCTGCACGTCA
GGGTTCAAGAACCAACGTTGTGATGAGCTGGCCAACCCCTGCGATTACTTCTGTCAGAAT
GAGGGGATGTGCACATTAACAGCTCTTAACAAACCACGCTGCAAGTAGGTCCCTCTCACC
TCTCCAGCTGTATTCAGAGCCCACTCACTCCCTTTGTACACACCTCCACCCCAACTCCAT
CCGGCTTCATTTCAGCCTCAGTCCAGTGTATGGGCTCTTTGTCACAGTGCCTCCTTGTAG
CAACTTATCATGTAATGAGTGCTGGATAAGAAATAGTATACTGAAAGATTATGTGATGAA
ATTGCATACTGTACATCAAGGATTatcatat
>NODE_199_length_604_cov_13.733443
GATATGCATGTTTCTTTATTTCATAAAGAGAAATGGTGTCTAGACAAAAAAGTCATTTAT
ATAACACTAGCAATTGAAATGAATGAAAATGGGGTTTGCACAATACCGTATTTACAATGG
TTATTAAGTCATTTCATTAATTAGGGTCATGTAGCATTTAAAAATTAGGTAAGAACTCTT
AGTAGAGAATAAGCAAATAACAGCTATTTCAAATTGACAATATTAACACAAAACAGTCAT
CTAGAAAAATGAGAAAAAAAAACAACAACTTGAACTACAAGCTTAAGAGCTATTACATTA
AAAATGATGCACCAAAATCTACTAATACAATAATCCATATAATCTGTGTAAAAAGCATGT
AGAAAAAACACCTGATGCAGTTTGCTGATACAGTCATTGACCAGTTATGAGAGGTATGAA
GGATTTCACAGGTAGATAAGTGTGAGAAAGTCCGCACTGGTGACTCAGGGATGGGGGCCC
AGGCCCCTGCATACACTCACTTCACTTGAATGTGAACTATGGCCTCTGCAAGTTCTAAGG
CAAATATCGGAGGTGCACTTGTATCCATGTAATGGTGACCCATCCCAAAAGTTGGATTAA
AGACAAGGTGAGGAAACTCATTCTTTGTTTCTTACACAACACCAAAAACCAGTCCAATTG
AACCGAGCGATTTTTTTTTTTTACATGGCAAAAATTGATCAAACATGACATGACACCTAT
TTGTAAAcatattccatttttatgtttt
>NODE_200_length_822_cov_15.187348
ACCAAATCCAAAATGAAATAGGAACAGGCAGGAACATTAAGTGCATATGCGGTCAAATTA
ATATGTTTAAACTGTGGAGTTGAAGCTAATAAGGTCATTGTGTGCTTTGCTTAAAACACA
GGTTAGCGCACACTGCACATGTTCTGTCACTGAGCCATATAGATGTGGATTATAACTCAG
TGAAAAATCGCTTTGTATTTTTCGTTATTGTATGTGGAACATGGCTGCAGTATTGTTCAA
GCTTTAAAAGTTTGCGTGAGAAAAGTTGTGCTCTGAAAGAGAACAAGGATAAAAAATTAA
GTTCTGATTACAATTACGGGACGTGACACTTAGCTGATTTCAAATCAGCGAGGCCAAATT
TCACAAAGCCTGTCAATGGTGGCAGCAAGCTCGCCAGATCCCTCCCCAATCAAAAGTTTG
CTCTATATAATTTTACGCAATCAGATTTCTCCACAGTCATCCAGTGCAATCAGGTAATCA
GAGGGGAGCATTAACAAGACAAATGGGGTTTAAAAAGTGGGTGCACTCTGTTTGCAGGAA
CTTCCTATGGAGAAGCCCCCTCCTCTCCTTGATTACTCCTATCACCCTCATACAGCGCAA
CATCCCCCGCTAAATAGCTTTCTACTACAGTACAGGCAGTATGTGCAGTAGGAACAAATG
TGATTGACTTTACACGTAAAATGTGACAGGTAAATTAACCTCTTAGGGCTATTTATGTCA
AGTGACTAACTGCCCAAACTTCACTAAATCAGCCATATTGTATACAGTCAGTAGCACCGC
TGCCTTTTTCCACACTTTTCATTATCGGTGAAATACTGTGATGCAGATTGCACAGTCAGG
GACTCTTTGTGCTAGTACGCGTTTTCACTCCATGTGTGCAGATGTTCCATCTATGTATGT
TGACTGGATTTGTGACTGCTGTCTGTCATCATcactgcctagatacagtatcacccaaat
aatcgc
>NODE_201_length_445_cov_27.444944
AAAGGGACTACAAAGTTTTGCTTCTCTCTCTCTTTTTTTCTAAATATCTCTGCTCTCAAT
CTCATATACAAAGTCCTGAAAGTCTTTTCCTTCAGTAGATGGTCTTCAGAAGCCATTTGC
CACTTCCAAAATGGCACCTCCCCGTGGTACATCAATGTACAAGTTCTTCTCTTTGACCTA
TGATTTTTTCTATGATGAATCCTGTCTTTCTTTGCCAGTAGAGTACAGAAAAGTTCTTAT
TCTCTTTCTCTCTCCTTTCTCTTTCCTGTAGTACCTTTATTTACGTACCCTGTTAAATCT
AATTTGATTCTTCTTCCAAAGCCCCCAGCCTCTATCTACTCGTACTAATGCTTCTTCTTT
CTAATCTTATTTGCATTCATATTATCCACCCAGGTGGTACACCAATAAGAGGTAAGAGTG
CTGAACTGACGTTCACAGAATGAAAATAATACAAATTCATTCTTGCTGTCAACCCATCCA
TTCACTCGAATCACCTCCATTTTTGTCCTGTTTACCAAGACCAAATCCCATTATGTTCAT
ATGGACCTTCCTTCTTATTTGTCCTGTTTCGTTGACTAAATTTGTATTC
>NODE_202_length_356_cov_14.429775
TAGAATAAACGAAACGCGTCTCTTTTTAGGACCAAGCGGCCCTCTCGACCTCCATGCTGG
CTCTGGCAAGGTACCAAGTAGCACAAGTGCCGACTAGCCAATGGGGTTCAGGGGGAGGTC
CCTGAGCTCTGACCAGTCAAACACACTCTCCTTCCTTATATGGCAGCTCATCTCCATGGT
AACGTGTGCTAAGTTGCAGCAGTCGTGTCAAAGTTCACTATATAGAGAGCTCAGTGAGCT
GATCAGAGAGAAAGCATTCTGCCAGCCCGGCTCCTACCAATCGCAAATCACTTCCTAACC
TCCGCCTTTTTAACATATTTGATCACTTTGATTCCCTACTCCTTTTTCCTATTATTTTTC
AGTGCACGGAGGAGGTTTGCAGGTTGTGATCTTTGTTTTTTTTTTTAGTTGTTTTGTTTT
ACCGCTTTCGCTTTTTTTCTTCTTCTTCTTCTACTtcttcttcttctcgccaaaaaggag
ggagagagtttgtcttcata
>NODE_203_length_507_cov_9.522682
CTTAGGCTTCGATAAACAAATCAACACATCTATCACCCTGGGCCTCCTGTAAGGGCCTTT
GGGTCACTGGTGTGTTTGCACCGATCACATCACTCACTCAGAGTCGACAGCGCGGCCATT
CCCGACCAACCACAGTCTGCTTTTCCAATCCAGTCAACAAAGCCCAGGCCCTGGCACTGT
CTGTTTAGCTAGAGGGGAAAACTGTCAGGAAAAGTAAGACGAATGAGCTGCCCTGATTGA
CTATTTCCTTAGATACTGAATCAATGGGCTTATTATCACCAGCAATTACAGTACTAATAC
AAACAGATGCTTGGGGAAAGACATCTGCTTAGAGAGATGAGACAACTAGATTTCCAGTCA
ATAGAGTGAAGAAAGCTCTTCTCTCACTGACCCTCAACAGAGGTATTTGTATTCATGTGA
GACCCAGAGGCAAATCTACAACACTGCACATGAAACACACACTAATACTAAAGCACACAG
ATATTTATTGCCACTTGAAGAGCAATTAATTTGTAACAACGCCTGCATCAGAGGAATAAC
AGGGCCGTTTCCCATCTCCATCCATTTACTAATAAACAGTTCGAGTCTGAAGGGAAGCTG
ATGTATTGCTTAACTTCAAATAAcctcgtttattcaaagaacctggtgaaa
>NODE_204_length_488_cov_8.241803
TTCTCTGAAATGCTTTGTAAGTAGGTGGCAGTTGCAACAACTGACTACATCTGCTCCATG
GGACCAAGCAAACCTAGTTCATTCATTTTTCAGCAAAAACCAGGTTACAGTGCAGAGCCA
AAAACTGATTAAAGCTCAAGGTATGAAGGAGACAGAATAAGGAAAGTGGAAATCACCCCC
CATCCCTTATTTGGGACACCTGAAATAGGCCAGAGGAGCCCTGGGAAGCCTGAGAGACTG
AAGGGAAAAGAGGAGAGGGAGGAGGTGGAGGGATGATGGTGGTGGTGGAGGGATTCAGCA
GGGCCTTAAGTGTGCTATCATAGGCGTCTCTTGTGCCTGCCTGCTTTATTTGCAGTAGTC
AGGTTAATGAGTCCACCAGCCCACTTGATGTTGAGAGGCCTGCCACAAAGAGCTGCCTCA
TTAGAGCTAGCCTGGCACGCTGCTCTGAGACAAAGGGACATTCACGCTACTGAATGCCTT
TACGCTCCTCAATGCTGCCAGCCTGCGAGGGCCAGTGCCATGGCGTAGACCCTGCACACG
TCCTGGCGCCTGGCCAGCCACACCACGACCCCGATCCCGGCTGGCTGGACTCGcaggctg
ctgcagcgctggaatgacggaaggattcactg
>NODE_205_length_504_cov_12.414682
TTTTGCTTTTATTATATCGTATTTTAGTCTTTTCAGGAATTTTCTTGCACTGAAAAGATC
CTCAGCAAACAGGAAAAGAAAGGGGGGGGGGTGGTAAAACAGGATGGGGGGGAGGAAGGA
AAGGAAAAAAAATGCATGAAACATGAAACTCTGCAAATTTGACTTATAACAAGCAAAATT
ACACCCTGCTGTCATTTAAATTATGGCTGCCCTCTATAAAGGTGTCTTTTAGGTGCATTA
ATTGAATTCGGCACTATTTCCCAATAATAATCTGTAAAGTTCAGCCGTCCATCCTTCATG
AGATCCCTGCCGCGTACCAGAGGAGTATCTATTTCAGTGGCTTAATTTATTTTCATGATT
CGCCGATAATGACGGCCATGCAGGCTGTACATCAGAATTAACCTTCATTTCACTGAGGTA
TATTACGATGACAGTCCCCGACACATTTCACCTACACAAAGGGCATTCTCTCCCCTCTCT
CTCCCCCTTCTCTTCCTCTCACTTTCTCCCCCCTGCCTCCTCTGTCGCTGCCCCTGCTGT
ATAATCATCCTCGGCAGACCAAGATTGTTTGATAGCCGATTAATTTTCATAGGAAATCAA
GTGGCCAGCTCTTTCTCTCTATCGCTCTTTCTTTATTTCTCCCTCTTa
>NODE_206_length_459_cov_7.176471
AAGGCACAGGGCTGTGCTTTATTTCTCTGCTCATTTTTCTCGGAGATTGGTACCTTCACA
CGCAGATCCATACCATGCTCCTGTGCAGTGCAGGCGGCGGTGAAGAAAGAGGGTTATATT
TTCCCCTTGAGTTAGGACACCTCATGACAAATGATAATGGATAATCAATAAAGTGGGAAA
TATGAGGCAGCAAACTTTATGAAGCCAGGAGACATATTACTCCCCAACAACACTGGTTTC
CCTTAACAAAGTCACTACTCGACTGTGCCTAATAATCTGAAGGAAAATCAAAGGACCCGC
AACCACATCAGCAATATTGGCAACTTATTCCACTTTAATGGCATTTTGATTGATTTTTTC
CCTCTTCCTAATGGTCGTTTTATAGATTTGACGCTGCTTCTGCAAAACAGCAGTGTGTAA
TAAACCTCCCCGAAGGCAAACGTTAGCCATTAAAGCTCTTGTCTTACTAGCGCTCATAAT
TGGAGGTTGACCACCACCACATTTTGGTCTCTCACATAACACACACTTCTTGGACGAGCc
ttctctctcctacgcctctccagccgtttgatatttttggtagatggccacaataagtga
tag
>NODE_207_length_756_cov_17.611111
GAGCCCACTGCCTCTGGAGCTACTCATTATTACATGCGAGGGGGGACTTGTGATCTTTTT
AATTATTCTGCACTTCATTTCTATCCCACCATTCAAAACGCAACATGAGAATTGATTGCC
TCAAAGATCCATCTTTATAATCTCCCTCAGGCCCATAAATTATCCAACTTTGGGGCAGGG
TGGACGAGCTGTGCAGGCACAAGCAGGGTCCCTTTCACAGCAGAGCAGAGCCACATCACT
GCAGTGGGTTTGGGGGGGGACAGAGCTGAATGGGGCTGCTCTTTTGCTCGCTGGAAACGG
GAGGGGAAAAAAAAGTACACTTGTTATCTTGTGAACCCTCAAACATGTAAGATAGGAATC
TCTTGAATGTCAGCGACAGAAATGGAATTAACAAGAGATCTTTTTATTGTCACAGAAGGT
CATTAGGCTGCCAATCGGGGTAATTATGGAAATGATCTCCCCAGCTCTTTGGAATGTTTT
CCTGCTTCCATAAGGACTTGAAAGTGTTCAATCAGCCTCTCTCGTGGGAAAGTTCAGCCA
TAACTGCAAGTGTACCAGCAAAATCAAATTAAGCAAAGAGATTTCATTAGTATTTATAGC
CCCGAGGCATTTGTAAAAGTATGGAGCAGCAGAGTAATGTGGAACTGTGGAGGGGAGAAT
TATTGCTTAATGACAAAGGCCATACCTAGAAGACATACACATAGATAATGAATAGGAGGC
ATTGATTGCATCTTTAAAGAGGATTCTTGAGGGATTGTAAAATATTGATGCTTGTGTGGC
TGACTTTGGACTCCCGGCATGATGGCTGTGAGGGTGGTAACTTTGTTTGGGTGTTAACAC
TGTTTAGCTGTTcaattgatcattcggagatgtttgatcctacagttaaaagcatcaaat
>NODE_212_length_739_cov_21.415426
AGGCAAGGCGGCGGGGGAAGAGGGCAAGGTGGAGGACTTGGTGGAGGATGGGTGGAGGAG
GGAGGAGAGAAAAGCAGGACTGTGAGATGTAAAGAAGTAAAAGGAATGAGGTGATAAGTT
TGGAACACAATGAGGAAGAGGGAAAGTGAGACAAAGAGAGGTAGTGCGTGGCAAAAGCGG
TTACACATTGTGCAGCAGACAGACAGACAGGCTGGACAGAGGTAATGAATGCAGTTATTA
AATTGTTTCAGCAGCAAAGAGGTCTATTCTTATGCCATTATAAAGGGAACAATTTATCCC
CACTGATCGGCCCTGTCTCCTTTCTCCTCGCTCACTTTGATCTGCCAGCATATTGCCTTG
ATGTGTCCTATTCAATAGCGAATCTGGGGCAATTTTAATGCTTTTGTACCTCGCCACCGC
TCCACTTCTCCCTCCCTGTTTAAAAATAGCTGTTAATTATAAGTGCAGTTTAAATGTCTC
TAGTGACCCAGAAATGCAGGTTGGAGTGAGAAGAAGGGATTGAGCATCTCCAAGTTTAAA
AAGAGCGAGACACTATTTCTCTCCCTCTTTATCATGCTTTCTTCAATCTCTCTTTTCTCC
TCACACCCCCTTCTTTGTCTTCTCCAATCACCTCCCCTCCGATTCTACTTCTCCATTCCT
TTAGTGTTCCTCCACATTTCTTTTTCTCCATCTCTCGCTCTCTCCGTCTCCTCTGTGGTG
TTTCTTCGGCTCGGTGGGAGTGAGCAGGGCCAGAGGATAGGGGATTCAGTTCTTTCTCTC
CAACACACCAGAGAACTGCAGTGAGACATCGGAGACCATGGTTGTGAAACCGCTTCAGTC
TGCAGATTGTATGTGCGTCACGCCGAGTCTTTGTATctttctc
>NODE_213_length_710_cov_19.705633
GAATAGGACCCTCCGGCCCTGGGGCCCAGGGCTGGATGTGGTTGGATGTCAGTTAAAGGA
TATCTATCTGATCCAAATAACCGATGAAATTGCTGTATCTGTCTATAAAGTCGAGGCAAC
ACTAGAGAAGTGTTCTGCTCTAGTTAGAAAAATTGTTTGAATCAAGTCGATGGCAGTCGG
TTACATTGTGTATGGAATACTCTACCTGGCTTGTAACTGACTAGAACTGTGATGTACAGA
TGATGTATTATTAAAATCTGAAGCAAGTAATGCAATGATATTAGGATACAGTTTTTGTAT
TTTTATTCTTGTATAAGGTTATTTGATGGCTATTGTTTAGCCTATAGTTCATTCTGTGTT
ATTTAAATTCTAATATATGAATCATATTTGGATTGAAGTCATGTTCAGGGGCCATGTTGT
GTATGTATTGAGATGTAAAGCCTTTGAATGTGAATAATTATTGTAAACTATAATATTTTA
CAGCTTTTTTCTTACTATATCATACATTTTCTATTTGCTCAGTGATTTAATCATATTCTG
ATAATTTAATGAATCTGTTCATTCTCTCTCTGATTATTTGTGCGCTAGGTCAGTAGATGT
TGAATGATGAATTTTCCACTTAATGCTTGGTAGTCCAGTAATTAAAGCATGTAGGGATTT
AGGCATACAAATAAAGCCATGTGTCCTGTCTTCTGTTAACAACCATGACACAGCAGCAGC
AGCATTCAGTGGCAATGGCATCTCACATTTTGCAGCATGTAAATAAAGTACCGGCCCATT
ATCAGCGGTTTTGTGTGTGTGTGTGTGTGTCGTGAAACTTAATTTTTAATGAGTATGTAa
caaagtaatagcac
>NODE_214_length_442_cov_12.846154
TGAAGTTAAGGAGGAAAGAGAAAAACCAGAGCTCTACGTAATCCAATCTTTTAAGAGTCA
AATCATAATTGATGAAGTCAAATTAATTTGGTTAAAGACCATTGGTAAACAACAGAAAGA
GAGAGAGAGAAAGAGAGAGAGAGAGAAACATTGACGTCACTCAGGCTAGGGTGCTTGTCA
CATTCTCATCTGCATAAAGATCACGTGCGTAGGCAAAGCATTACCTACCTTCCATTTCAA
TCAGTGACACGTATGCAATATCAACAAAACAAAGGAAAGAAAGAAAAAAAGAAAAAAAGG
AGAAAGGAATGTTCTCCGCAGCGAAATGGGAAAAAGACAATGACCTCTTTTAGTATCAAA
GCTACATATTTAGTCCAGAGACTGAGGAGAAACAAAGAAAACCAAAAGAAAATAGAGGGG
AGAAAAATAAAAAATCCAGATGGAATTCAAAATCAAACTAAAGTTAGAAACAAAGGATGA
ATCTATCAGCTACATAATTTGCTTTGTCTTTTTCGCTTGTACAAATGCAGCCATATTTGT
ATCAAAACAGGGGAGGGAGGATAGAGGGAAGCGGACAGAGTTAATt
>NODE_215_length_454_cov_9.522026
AAACACCCTGGTTCCATTAGACTGCCCTCCGCTGTCCTCCTCACACCTCCACAGCCCACC
CGTCTCCCTCCCTCCGTCCTCCTCCTCCACCTCATCCTCCATCCCTCCGTCCTCCTTGTC
CCTCTCCGGCGCCTCCTCCTCCACCTCCAACCCGCTGCTCCACTCCCAGTCTCTAGCCGG
TAGCTCCCACCTCCTGCCCAGCGCCATGCAGCAGCACATGGACCTACAGAGCGACGCCCT
CAAGTCGCTGGACCCCCACTACAACTTCAACCACCCGTTCTCCATCACCAACCTCATGTC
CAACGAGCAGAAGATGGACCTCAAGTCCTACCAGGACCAGGTCATGGCCTACAACAGCTA
CACCAGCGGCTCCCCAATGGGGGCCAAGCAGATCTACGACAGCCCGGGTCCGGCCGCGAT
GGACTCCGGCGCTTATTACCAAACTCTGTACAGCCGCTCGGTGCTCAACGCCTCCTAATA
TGGACGCTGATGCCCGTCTGCAGAGGTGAGCCAAGATGGAGACTTCTGTTCCTAAAATGG
ACACCCAACCTCTCGCTATCTTCCTCTTTCTTtccctctctggcctggctcacgtccc
>NODE_216_length_554_cov_19.270758
TACTTAACGAGAATCGGTGACACAGGTACCAGCTGAAACGTCGACTATTTGTCTATTGAT
CTGAGTGGGACGGCCGCACTCAAATACAGCATGTGACATCCGGTGGCCACGTGAACAAGT
AAACTCACGCAAACACAAGTAGGCCTTGCTGATTAACATCTACTCCCGCTCTCTCCCACA
ATCTCAATAATAACTGTAGGAAGAGCAGACTACCTTAACAGTGAGGACTGATAAGGAGGA
AAAAAAGGGGGAGAAAATATAAAAGGGATATATGGTTTAAATGAAAGAGAGATCAGAGGA
GCAGAGTGGGAGAGAGGAGCATTTTTTGCCATTTCACCCAGTTTAATAGGAGGACAGTTA
ATGGGCCTTTTTTATCGGGCACAGGCATCAATCAAGAGGTGTCAGGCGGCCGCTGAATCT
GGGCTGTGGTCCTCTTCACAGATGACTGATTAGCAAGCCAAAATCACCAGATCCATCTTC
CGACGGTCACTTTTATTACAGTCATTTTTAAAGTGACAGCAACCTGCCTTGTCTCACAAC
ACTGGCCACCGCATATATATTCTCCCCCTCTCTCCCCCTTTCTCTTTCTCCCTCTCTGCA
TCCGTCTTCCTCTCTCCTTCTGTCGCTGAGTATTTGGTCAGTCACTCTCCTGTTGTTCCT
TCAAACCTGTGCCCCCCCCCCCCTTCTCcaccttctcc
>NODE_217_length_662_cov_13.506042
ACCACAAGTTTGCAAACCAGCGTAATGTGTCTGTTTGCGCTGAGAAAAGGGCTCAGTTCG
GATATCAATTAAATCAAGCGTTGTCAGTCTGATGGCCCTCTCAATGGAGGGACAGCCCAT
TCCCCTCTACACATCAGCTCAGCTTTGTGTCAACCATCCATCTCTCATCCTCCCCTCCGC
TTCCTCCTCTCTCCCGGTTGCCATCTTTATCAGCCTTGACGCACTCTCTCTCTTTCTCCC
TCTCTCCCTCTCTCTCATCTCCTTTGCTCTCTCCCTCTCTGTCTCTCAAGCAGCCGGTAA
CTGAATGCACAAATTACTCTCCCCTCCACCTTTAACTCCCACTAAATCTTTCCCCTTTTC
CACTTTGCTGAGCCGGGATATTTTATTCCTCCATCAAATATGCATCCCATTAATTAAGTT
AAATTACTCCTGACTGCCAAATATCCCCTGCCCCGATGGGTGTCAACACAGAAATGCATG
ACTGTGAACCTGCAATGACACGGCCCCAACACTTAAACATGAGTTACAGCCTTTTCCAGC
TCCATCCATGGGCAGATTACCAGACACTTTGGGCTGCTGAAATTAAGCGCCGTTCGCTCC
TTCCCCTCCACCCAGCTTTTTAATAAGTGCACAATGGATGACACTCGCACTTCTGACAAT
GAGAGGACTGATATTTTAATTACACCCCTTTTTTCATCTGCCTTCCTCTTCATCTTTTAA
ttgctgttgttaatcactcattaactcccctctctttattttttttcctcctacaatata
cctatgacatgattagctccatagaa
>NODE_218_length_528_cov_18.640152
CAATGTAATATTTCCTTACCCCTCTCACTGTACCGGCATATCCTGAGCGGAGAAATGCCA
CACAGTCTTTTTTTTTTCACACAAGCTTTGTCAACATCAGCCTCATCAGACACGGGTCTC
GATACTGAGTTTCTCAAGTAGCCACAGAGTCCAACCCTTCTCCAAGCAATGCGTTGCCAA
GACCAAACAGCAAGCACGACTATTTAACTGGTAATCATCCCCCCTTTTTTCCTATTGCTG
TGTGTTTCCCATTGCTACTTACCATTTTCCCCCTACGCTGTCCTGGAGATAGAAGTGTCT
TAATATCCACTCACTCCAACAGATGCTGGTAGGTAATGTGTCTTGTTTGAAGTCATCATA
TGAGAACTTCTGCTGTGCTCAGTAGATCGCCCACCACTTCGCTGACTTATGAATCTAATA
ACCCTTTGCAATATCGGCGTGCTTAAACTCTCTTAGGCAACACCTTGGTGGCTCTACAGT
AAAAGACAAATATCAACAAGCCGGGCTTGTCAGGGAAAGCTTGTACAGATATACGTAACA
CCCTCGCCCGGACAACGCCATTAGGGGTCTTACGTGATTGAAATAAGCGACGGCGGCACA
AGTTTATGGGGGGGATACTAGTTCCTGACTAAtcgctcgctcaccgcctcagatctttaa
aatccgcatcga
>NODE_222_length_663_cov_9.081448
AAATCAGAAATGACCAAAATCTTCATGTTTTTTTTTGTCTGCATAGAAACAAACTACTAT
CACGGCTTAAATATTTGAATCTTTTGAGCTCCTTACACTTAATCAACTAAACCCAGCTGC
CAATACTGACTTCGCTTTGGCTTCAATATGCTTTCCATTCCACTAATGGCAGCACTATAA
TGAGTTATAAGGGAGACATTTGCCTTTACTATTAAACAGCTTCTCTTCAGTGCTACACCT
GAGCTGTGACATTGTTATATTCCTTCTTTTTATCTTCGTAAAATGTGTCTAGGTTCATAA
GTTCACTCAGAAAGAGAAGCTAACGCGCAGAGGTGGTGCAAACCCCTGCAGAAAGATGCC
TCTCTGCCTCTCACTGGCATTTGCATATTAGAGTGTTTTCTGGGGAAAATGAGCTGTAGA
AATTAATTCAGGATTAATTGGTGCCTTTATCTCGTTAGGACAATCTAATTTAGGGGATGA
TGGAATTGTTTAGACTCCCTTTTGCATAATTGGATTGCGGTGAATGGCTGTCATTACCGT
CTTTTTAGCATCGTCTGTGGGCCCCCTCTCTCTCTTGCAGGCCCCAGCCTCATAAAGAGC
GATCATGTGTTACACCAGTGTTTTGCTAACCCCTGGAACACACCGACCATGCTGCAAAAG
GCAAGCATGTGGCTAACTGTGCAACAGTGATTAACTCTCTTTTCAGAGCCATTAGCATTA
CAGCAAGAGGCACAGTGTTGAGGAGATTTCACATGATCACGTAGGCATGTGGCTAACAAC
ACAGCGATCATCGACTgatagacacag
>NODE_223_length_774_cov_12.930233
GCACTTAACATCAGGGAGAACCCCCTATGCAAGCCATGTAAATCAATCTGAGTTATATTG
CACTAAACTTTATGCAATATACCCTCAGCTTTCATTGCTTCTATAATGCACATTTACATA
CAGTCTACACAAACATGCATGGATAGCAGTATACACACACACATGCAGTACACACATAGA
CTCCCTCAGATGCACACACACTCACATATAAAAAATCTATTGAGTGTATTTCTTCTTGCC
AAGGATTTTTTTTCTGAGTCAAAGATAATACAATTCCTTTTTTTCTTATTTCCTTACAAT
ACATCTTTCAGTTCTGCCTTTTCCGCGCATGAAATTCATTTTCTAATGGAAATATTTGTT
TTGTAAATCAAATATGTATTATGCACAGAATGCAAAGCACAAATTAAATTATGTTAATGA
AATGAAAGAGATATGAAATGCATATTTCATGGACAAAACATAACCCTGCCGAACAGCCAT
TTCTTGATAAAATCTTTAAACACAATCTCATTCGGAGAAAGACATATTGCCGTGGCAGAT
AGCACCTCATTAAAATGGTCTCCTTTAATATCAGTGCTTAGTATATATGGGATTGTAAAT
AACCACTGGGGAAGAGGAACCAATAATGAAATACTGTCTTTAATAGCTTGCCATTGATGT
CAGCATAAAAAGTCTACTAGAGGAATATTGGAAATTGGGTGTGCACACACATAGTCAAAA
GCTGTAAATGATTGCATATTTAAATAGAGCTGACTAAGGAAAAGATGATATAGATATTAG
TAATAGGCAGAAAATTATGCTGACCTTACATAATTCCACAAAAAAGCCCAGACTGTTTTA
AATTTTATATTGGTTACACTTAATGAATAATAGATTCTGTAGCTGTTGTTGTGCAGTCCA
TGATGTTAATAAAAGCCt
>NODE_224_length_849_cov_14.840989
CACACATTCAGGCTCTAATTCAATGGCCAAAAAAAAAAACACCAAAACCTCCTTATAAAT
ATATATACATACTTATAATCCATCTATCCGTTTGCACATAAACACACAACACAACCATTT
GTCCAAATGCACACATCTCCCCTGTGTAACAGCACACCGAATGTCCTGCTCTTACACCAT
CAGCAGCATCAAAAAGAAGAATCTATATTCTCCCCTCCGTCTTTTTTTCATTTGAGTGAC
TATGAGCAGGAGCAGCAGCAGCAGCGGCAGCTGCAGCCTCTCTCCCTGCTCGTGCTCAGT
CGGGGTAAGGCAATAGGTTTAGCAGGCGAGGAGGCGAGGCAGATTTATGGTGGTGGATGT
GACCTCTGGGGCCGTAACACGGTGATGGGTGAGTGGCTCTCAACGGTAAGCTACTGGCAC
TTGACAAAGTGCCCGAAGCAGAATGAATTTACTTCTCTTTTCCTCAATCATCAAGCAGCC
ACTGCCCTGACCCCCATCCTGACTGCTATAACAAGATCTCCCATCTCACAAGGGCCTGAA
AAATTTACTGTCACATCTACTTTTCAATGAGCTCAAGTGAGCACTTCTTTCACCTTCAGC
GGAGCAGGTGCTGGTGTAGAGGAGGGCTAACCTGCCCCAGCGTGTGTTTGTGTTTGTGTG
TGCGTTTTATGTGTGGTATATATGTGTGTATGAGTGTGTGTGTGTGTCTGTGTGAGAGAG
AGATGAACATACATGGTGAAATTTTTGTACACACATGTAAGCTGGTCCCCCTCACTTGCT
CCCTCACTCACTCCTGAGTCACCAAAAGTCAGTGTCTCCGCCACGCAAATCCTCACAAAC
ACATACACACACGCTAGAATGCGCAAAATATAAGATAAGAGAAAAAAGATAGACAAAGAC
ACACAAAGACGTACAAATCTTTTGTTgttggttgcccacacataagaaatctcacatacc
ctctataacacacacacacataagcagaataag
>NODE_225_length_449_cov_14.409800
AATGGCAGGTGTAGAGACAAACGAGAAGCAGTGCTCAAACCTGCGCGCGCATGCATTCAA
GCGTGTGTGTGTGTGTGTGTATATATATATACAAACACACACACATATATATATATATAT
ATGTGTGTGTATGTGTGTGTGTGTATCCCTCCCACCCTGCTACGATACAGTAACTGCTGA
CCCCGGACACAGTGCCATTATGGCAGACGAGGCAGGGCTCCCCTGGCAGCGGCTGGGGCG
GCTGGTTGCTAGGTGGAGAGACATTACCGCGGGCCTCTGCAATAATTTATCCTAAGAGCG
CGGCGAGCCGTCATGTAGCCCCTGACAGAGAGCTGCAGTACTTTATCAGCCTGCCTGTAA
ATCAGCCATGTGTGGGTGCAGACGGCAACATTGTTTGATCTCTTTCAGACACTCTAATAA
TCTGCTCCCCTCTGATTGATACCTTCACACAACAAAGCACATTACACCAGCAAACCACAG
CAGCCATTGGTGTGTGTGTGCACATGTGAGTGTCTACGTGCATGTGCTAACGTCTGCCTG
TATGAAAAGTGTCCATGCTTGTGTGTGTGTGTGTGTGTGTGTGTGTGtccatg
>NODE_226_length_145_cov_2.717241
TGAGCACACGGTGTGGCTGTTTCAGCTTGATTTTCAGAGATGTTTGCCAGAGGTTTCTGT
CTGGATTCCTGGGGTGAGGAGATGAGGTGGGCTGGCGGGACATCGGACTCACAGACACGC
AGGGAAACTGGCAGGCATGCACACTTGCATGCAGGGAAACTGGCAGGCCCGCAGGAAACT
GGCAGGCACGTACACATGCATGCAGGGAAACTGGCAGGCCCGTGGACGAGGCATGCAGGC
AACTGGCATGTGCGTGGACGAGGCACGCAGGCAACTGGCACATGCGCAa
>NODE_227_length_450_cov_20.920000
CCAAGCCTTAGCAAGAGCGCAGCTCCCCTGCCGCCCCCATCCCGCAATGTCAGATATATC
AGCAATGCTAATGCCCAGGCAGCATCCTGCAACGCTCGCCCTGAACCACTGAAAAGACAA
CCATTTAGGCTTTAAAAGACAGACATAAACAAAAAAGGAAGGAGGAGATGAAAAGAGAGG
AAAAATGAAAGAAAATGCAAGACGTAGAGAGGAAGAAAGAATGAAGGGAGGCTGGGGTTG
AGGTGGGGGGCGAAATAGGAAGTCAATTACGTATTCTGAACCTGGCCGATGTAGTCCTCA
GGGATCTGCCTCCGCACCTCAGGATCTGTAAATAATTGACAGATAATATTAATTGGCTTT
GGATTAGTGAGCAAGCTCAGTATCACACATTAATATTTGATCAGAGGATGATAGGGACCC
TGGCAGGGGATCCGAAGGGGCAGCTGAGGCTGTTTTGTTGATTAGGCCAGAGAAGGGAGG
AGACGGAGGCAAGTGGTAGCGGTAGCAGCAGCAACAGCAACAACAGCAGCTCCAGACACA
CACAACCATACACACACATACACACACACACACACACACACACACACACGCACA
>NODE_228_length_466_cov_18.238197
TTCCCTCTAGTGGTCACTGGATGTAAGTTCTGTTCCAAAAGGAAATATCCACATTTGTAA
AAAACGTAATCTCCCTAAAAAAAACCTCTACAAAATGTACTATGGTGTTTTTCAAAGGCA
AGAAATAACATAAATCTTACCAAAAGAACACATTTATAGACCGAGTGTTTGGGTTTTTTT
CCGACTTGTTTGACATCTCTGTAGAATACGTAAAGAATACAACTTTCAAACAGTGTTTAG
GAAAAAGGCACGGTGAGTCAATGACATGCACATGTGGGAGAGAAGAAAACACTGGTTTAA
AATATAGAGTGAGGGTTTAATAATGATACAAACCCACGATATGTAACACCTCAAAGCAGC
ACATTGGCACAAAGTCAGAAGTAAGACAGCACAGAAGATAAAAACCTGTCTCAAAAAAAT
AAAGAATCAGAATAAATATCTCAATAAATAAATAAACAGGTAATATCTCATTAATTACTT
TGAAACTAATAAATACGTACATTTGAAAATATGCACATTGGCAGAAATCAATAACCAAAA
AAGTAAATAGTACTTAATACAGAGTTACTTAGAAATCATAAGTTATTGATTACTCAAATC
AAAAGGCACa
>NODE_229_length_804_cov_8.401741
ATGACAACAGAAATGATGAATACTTATCTTTAGGTTTTATAATGAAATTACATAGTTTTG
CTAACCCGTGTATTTTTATAGGTCATTTCCCACAAAACATCATCAAAAAAAGAGAGAGGA
AACCCTCCAGCTTCACACTATTGGGTTTCATTCATTTCATTTGATTTGACATATCATGCT
TCTGTGCCTTGGCAATAAGGACACAACATTGCAGCATATTGGCAAGCTCATTTGCTTTTC
ATAGTGAGCGTCGTGTCCAAAAAAAAGTGCCCCCTGGGATAAACACGTGTACGGGGACTG
CGGGCTCGCCGCCCCAGCAGCAGGTGGCCCATTGCTGCCTAATGAACACCGCAATCTGTT
ACTATCGCAGCGGTGCTTTTCACCAGACAATTAGGCGACTAAGCATGTCATTATTCCAGG
CCAACAAGAAGAGCCTCTTCTCTAATTTCATCTTTTCATTCCTGTTTACTCACCCACACT
CCCCTCATTAACGAGAGATTTTCCAGTCCATGCTAATTGGTTTCAATAACATTCATTTTA
GTTGAAAGGAAACGATTCTGTTAATTGAGGAGCGCAGAGAGAGGAGAGAGGGAGCGAGGA
GGGAAAAAAAAGAGAGGCTTCTTTTCATTTTCAAGTGCGTCCATGAGATGACGCTTTTGA
AAAAGCGCTCTACAGGTTCAGAGCTAATGAAATTAAGTGATGCCGGCCGTGGCAAAAAGG
AAAGCCTAAATTAAAAGCAATTTATTTTCATTGAGGCATGTGGCACTGTTCGGGCACAAT
TAATGGGCTGAGCATAGACACAGAGATATGGAGAGAGAGAACAAAAAAAAGAGACAAAGA
TACAAAGAAATGACTGGTGGCACAGATGAGTCAAGAGAGAGCAAAGCCTAGACCTGGACA
GATTAACTGTAatgatttctattattataattctctcttgttttatga
>NODE_230_length_612_cov_7.403595
GACCAAAACAGTACTGACAGTCGCCATAAAAATCAAAATTACCCCAACCACTGTGACTGA
GGAATTAAAGGGAAAATATGGAATAATTAACCTCTTTTTTAACAAATAATGAGAAGCAAT
CACGTGAAGATGACATTGCTTTTCAAAGACGCTTTTTACATTGTCAAGCCAATATTACAC
ACAGAATTAAAGTCATTGTCTTCCATTGTCTTAAAGCAAGCATCCCCCTCTTGACATCCC
ATCTCATGAAAACCCAGCTATAGTAATGACCTGCCGCGTACGCGCGCGCGCACACACACA
CACACAGACACATACAAACACAGACACACACACGCACACACACAGCAGGAGAAAGAGGCG
TTAGCTCATCCCCCAGATTAAAATAACATGATTAAATATGGAAAGAGAACAGAGGTCTGA
GGGGCTCCTGCGGGACTTCATTAGGGCAAATTGCCAAAGAATGAAACATGAGTTAGCCAA
GAGAGACTGCGGGCTAGGCCAATACCGCCGGGACCCCGGAGCAGCAGCCGCTGTTATACT
GCTGCAGCTTCACAGTCAATGTGTGAAGCGGACACACACTATCACACACACGCACAACTA
CCAGGAGACCCCCTGCTCACTGACACACACAGTGTCACAATTGACCGGCCAAAAGCGGGT
GAGCTTGGCGGCTGAAAACCACCGTGGAAAGAAAAAGAAGGCCCCGCCCCTCTGAATCca
cccaaagatcaagcctggacatctgaaaaagctcac
>NODE_231_length_145_cov_30.110344
TCATCTCATGGACGCACTTGAAAATGAAAAGAAGCCTCTCTTTTTTTTCCCTCCTCGCTC
CCTCTCTCCTCTCTCTGCGCTCCTCAATTAACAGAATCGTTTCCTTTCAACTAAAATGAA
TGTTATTGAAACCAATTAGCATGGACTGGAAAATCTCTCGTTAATGAGGGGAGTGTGGGT
GAGTAAACAGGAATGAAAAGATGAAATTAGAGAAGAGGCTCTTCTTGTTGGCCTGGAATA
ATGACATGCTTAGTCGCCTAATTGTCTGGTGAAAAGCACCGCTGCGATA
>NODE_232_length_788_cov_8.926396
CCCCCACTCAGGGAAGGACATCACAGCGGCCCAGACGGGTCAGCCAATTCAGACCCAGAA
CCACCACTCGCACCCCCTTACCCATCTCCTCAGAATCCTTCCTGTTCCTTTCTACTTCTT
TTCTCCTCTGCTGTTTCTCCCTCTTCTTTGTCTGTTGCTTTTTGTCCCCTTTTAAGTTAG
TATATAGGACCAGATGGGAGGCAGCACGTGGCAAAGAGCTGTCCTTGTTGTCATTTGATG
ATGTCATCAGTGTCGTCGTTCCTCAGTGGACGTTGTTTCTCTGAAGAGAAAAAAGCCAGC
AGTTTCTTCATTGTTTTCTTTTTGTTCTCTATTTGTCTTTAAATCTTTCTCCTGTTTTTT
GTAAATGACAACAAAAAAGACCTGCCTTTAAATGTTCAGGACGTTTTCAGTCACACTTGA
ACAGGTTTTTAAAGACCTCAGTAGGTGAGCTAGTTTTACCCTTTTTGCCCTTTGAAACTG
CAGATTTTTTGGAGAATTTGTAATCCCGTCTTGATTAAAGATTGAGTGGAATTCTAGATG
TGATGAATTTTGTCATATCTTCTCATTTTTTTTCTTTTACATGAGTGTACACTTAGTTGT
TCAGAATATTTGGGACCATTAAAATGATCTTTGCTGTAAGATGTCCTATTACCATTTGTC
CTAATAACTCAGTGTTTCTTTGCTGCATCTTACTTTTAGTTGATCAGTCATGGTGCCTTG
CCATTGCAGAAAGACATTCTTATATTTCTAGCACAGACAGTTCTGTTGGGTTTAACATGG
TTCCACAAACTACGACAAAACACCAGATTGTGAAAACACTAGAGTAATTTAACATCAAAG
TTGAGTATTTgaacagtgaattaaaagttgtgattattaaactttcaaactgctttttca
accacttggaaggatgtcaaataagtttgtgg
>NODE_233_length_151_cov_2.834437
GCGGGCCTGCCAGTTTCCCTGCATGCATGTGTGCATGCCTGCCAGTTTCCCTGCGTGTCT
GTGAGTCCGATGTCCCGCCAGCCCACCTCATTTCCTCACCCCAGGAATCCAGACAGAAAC
CTCTGGCAAACATCTCTGAAAATCAAGATGGAACAGCCACACCGTGTGCTCAAAAACTGT
CAGACGAGCCACGCGTGCGCGCTGGTCTGGCATGTTGCCTCAAACCACCTGTGGGAAGCA
ATGAGGTCTGCTTCCAGACTCTGTGGGACAGATTCTATGTTGTCACGGATGATGT
>NODE_237_length_419_cov_3.112172
GATTGACTGTGCAGAGGTGCCTCCTGAAATAGGCCATTGTACTCCTAACCCAGCTCTCCA
GCCAAGCCCCGGCACCCGGGCCCAGTCGAGAGGCAGTGTCAGTCCTCCGTACCCCCTGCC
CGCCACCCGAAATCCGCACGCCCACAGCCAGGCACCCCTCCCTCCCTGGGCGCTGCCACC
AAGGGTGACCGTTCTAGCCACGAACTGCACAACGGGACTCATATGCTGGGCTCTCCATGG
CAGGTCAGGATAATGCAAACCCTGTGAGCTATCACATCATCCGTGACAACATAGAATCTG
TCCCACAGAGTCTGGAAGCAGACCTCATTGTTTCCCACAGGTGGTTTGAGGCAACATGCC
AGACCAGCGCGCACGCGTGGCTCGTCTGACAGTTTTTGAGCACACGGTGTGGCTGTTCCA
GCTTGATTTTCAGAGATGTTTGCCAGAGGTTTCTGTCTGGATTCCTGGGGTGAGGAGATG
AGGTGGGCTGGCGGGACATCGGACTCACAGACACGCAGGGAAACTGGCAGGCACGTACAC
ATGCATTCAGGTAAACTGGCAGg
>NODE_238_length_455_cov_20.274725
CGCATTCTCAGAAGAGGTAAAAAAAAAACAAAAAAAAAAACACACCCACTGTGGACTGTC
ATGTAGGTAGAGGGGGGGATAGAGACAGAAAGACAGAGAGCAGGTCGGTGCTTAAAGCTA
ACAGGTAACCTTTCTGTGCACCTAGGACAAAGGCAGGGGGAAAAAGAAAATGTCAAATTA
AGAGAGGCCAGGCAGAGAGACGTGGCTGCCATATTTGTGTGAAAGCCCAGTGCTGTTGGC
AGCAGAGATGGCTGCTTTCTGATTCATCTGGGGCCGTATGGCAAAGCTTTGTCAGTCTGT
GCGAGGTATAAATAATTCAGGGTGAGAGATGGCAATTACAGGGCCCTGCACAACCAAAAT
GAATATTTTATAAGGACTAAAACTGCCCTGGAATGAATCACACACATGGAGTCACACACA
CATACACACACAAGTGTAAGTGAATGTGCGCACACGCACACATGCGCCCAAACACACACA
CACACACACAAAGGTAGCACATATGAACCCTTGGCATTGCTGTTGTATTGTTGACAATAT
AACTATTATATTATATAAACTGCTTTTGTGGGTTAATCATTTTTAATATtcttgtatct
>NODE_239_length_591_cov_5.656514
ACACTGTCAATACAGGGAAGAATGTGCACCAACTGGTGCCTCAAACTGCCAAATCTGGAT
AAAAGAAGCAAGCGAGCGAGCGAGCGAGCAAGCAAGCAAGCAAGCAAGCAAGCAAGCAAG
GTTGGGTGGTGAAAATGCTGTCCATAGAGCCAATTGCAATGTGTAAAAGGCTAAATTGTA
GCTGGTATTTTTGGGCTTGAATTGAGTATTTTGTGTTGATATAGGAATAGTATTTAGTGG
TGTGAAGATTTGATGCTGTCTCCAGTGATTGAGCAGCAGCGTAGTGTGCAGGTTGCGAGG
AGAAGCCAAAAAGCTTACAGCACCTGGTATTCCCAGGCGGTCTCCCATCCAAGTACTAAC
CAGGCCCGACCCTGCTTAGCTTCCGAGATCAGACGAGATCGGGCGTTCTCAGGCTGGTAT
GGCCGTAAGCAATAGGCTGTGTTAAAAACAAGTGTTTTATAGATGCTGTTGCAAGACGTG
CGCTCTTCTCTTTTGACCTTGTCCATCTTCTTCAAGCCTAAAAAAGCATTTTCATTCAAT
GGAAATGTCCCGTGCAGCAGCCTGTCACTGTCACACTCTTGTCCATCATGTGCTGATGTG
ACGCCATTGAGTGTCACTCATGTCTTACTGTGTCACAAACATTTTCAGCTTGTGGCTCAA
GGTCAAGCTACAATTAATACCTTGTTGGGTATGGCTGGTGCTTTACTGTTGTGCTGGACA
AAGCGTGCCAGTGTG
>NODE_240_length_441_cov_3.521542
CCTATTGTCCTGCACCTTAGTAAACTAAGGGTTAATATCCTCTGGAGTCCAGCTGAGGAT
TAGGAAATGGATGTTTAACTGCCTGTACTAATGGTGGGTGTTTATCTCAATACTTTGTTT
TGTCACTCCCCGACTCGCTCTCATTTCCGAAAGCTGTCCCTGGAGCCTCCACTCTTGTAA
TGGCTTAGCTTTCTGAGCGCCACAGTATGGAGGGAAAGGAATAACAAGATTCTCATTTGG
GCTCTATACACACTGCCCACAGATACATGTATAATTGGCCCTGTTTTCATCGTGCTCTGC
TGTTAAATGCACTAGCTATTAGGATAGTGGTATTGGTGCTGATTTCATGTGTTTGTTTAT
TCTTAGAAGGTGTGCTGCTTGTTTGTTTGTGCGTGTGCACGTAGAAGTGTGCAGAAGTGT
GTGTGTGTGTGTGTGTGTCAGAGAGATAAAGAGTGTGCTCTATCTTTCTCTTCCTCACTG
CTCTTTTCTTTCTGAGTTTGGTCGTGGTTCCCCCGGGGCCCCTGTCGCAGTAATGGCCTG
CTCCTGATTGCTCTGATACAGGTTAGGAATATTGGCTTTAATGAT
>NODE_241_length_684_cov_10.643275
GAATCAGAAAGCACCAAACCACTGCTGCAAACCCAACCATGATACAAATCCCAGTTCTTC
GTATACCTCAGGATAAACATTTATTTAAGTTTCGCGTCCCATGCCAGGCTTTCACATGTG
CACGTACACACTTCCACAGAGAAACATCTCGTGGTTTCCCAGGTTTCAATAAAGTGCCTT
TCCCTCTTCCTGCCCCCCCTACCCCTCTCCCTGCACCGTGGTAAAGATGTGTAATTCAAT
GCTCAATTTAGGCCTGTCTCAGTGGAGATTTTTTTTGCCTGCTAATTGATAGAAATTAAG
CCATTAATCAAGCCACTAGCCATCATTCAACCCAGGGAAGATGAATACAAACTTTCATAA
TAACCACCTTCCCCATTTTAGCCCTCATTAGCATTAATTTTTAATGTAATTATGCTATTC
TTTTACACTGAGCTCATAAATTACTGCTCTTTTGTTGCTGGCTGGCCTTGTAAAATCCAA
AGTAATGCTTTGTAGTCTGATCTTTAAGGCAATTACTGGCTTCTTCACTCTTTTATCTCC
CTGCATTTCCAATAACCTGCTCTCTAATGATTTATCTCCGCTGTACCCCCCTCCTCCTCT
CCTCTCTCCCCCCACTCCCTTCCCCGCTCTTTCTCTCTCTGCACCAGCGGCCAACTGCCC
TGCTGCCAGCCTCCGCCTCCAATCCCCCATCCGCCCACATTCTCCCCATCTCTTTACAGC
AGGCCCAGATACATTGGTGGTGGTGgttgtggtggggggagatgcacacaaacacatgca
tggacgccggcttccaccagcttaactatattaacacactcgcacgtg
>NODE_242_length_648_cov_20.625000
GGAGTTCCTTGTGAAAATTGCATAGAAATTTCTAAATAACGGAAGGCATGACACCTCTTT
GAAAAATGCAAAAGTGAACAGATGGATGTGTGCCACCAAAAGCTCTCATTGCAGCAGGCT
AATACTGCGCCTTTGACTGCGATCTGCGCTTGATGTTAGCAGTTCATCTTCCTCTATTGT
GCTTTTCCTTTTGGAATGGGAGAAACATTTTCCCTGTGGATTGGAAGGTTTTCATGAGCA
GGCAGATGGAGAAAATATTGTTGACATTAAACTGTTCCTCTTTAAGGGAATTGTTGTGAC
AAGGTGGAGCTCCCATCACTCGAAATAGCAGCTGTGTGCTGTTTACAAAGGGGCCCAAAG
CAATGTTTGTTTCCATTGAAACGGTGGCAACTTTTTCTGTCTATGTAATGAAGAAGCTCC
TGGCATTATATGTTTGCTCTCACATCTACTGTCATCATAATACAATATTTTTGTAGCGAC
AGCATTAGTGTTGTTACAGTGTATTACAGCTTCTACTGGTGCTGTGCTGTTTTCTTAATT
ATTGCCGCAGCTTTCCTGTTTGTCTTTAGGTTTTCAATCATTTGAGGAACTGTATGAAGA
CTACATTTTTGATCAGTTAATTAACTGACTTAGAAAAACACTGCATTATTTCCCCCATTA
ATATCTCAAAACAATAGTAACTGTTGAAATGGTACAACTGATATAACCCTCCAAAACCTA
AGCAGGCTTCAGATGTTTTTTATTTGCTCCTGTCACATTTTTACTCACTGTGGTCTCATT
TCTCTCTCcaat
>NODE_243_length_769_cov_13.175552
AAAGCAGCAGACTCTAGAGATTCTCCCTTTCTTGAGTTATGAATTCACCATATGCTGTGC
AAAATTATACTTGTGAATCTAAAGGCTGAGGTTTGTTTGTGAGAAGCTCTACGAGAATAA
ACACTGCAAGCCTATAAGACCTCAATCAATCTTATCGGGTAGTAGGCTGGATTTGCATGA
TAAAAACAATCAAATTTGTGGTTTTGAGAGATGATTGCTCATGGTATCCGGCACCAACTG
CTTTTCACAGCTAATGCTAATGCATTATCCACAACTGCAAGAGCGGCATCGCACACTGGC
TTCAGAATCCATTAATAGTATATTCCTATTGAAAAAGAAATCTCAAGCACCATAATGTTA
CTCCATCAGCTTATCCTGTTTCAGCAAAGCAACACTGTGCACTGAAAATACACCATCACT
GACAGAGAGAGCCTAATCCAGTGATTGGTTTTACCTTATCACACAACTTAAGGAGTGTAC
ACTTCTAAGCTGACGGATTGAACCTCTGTTCGATACAGGTTTGCAAAACTGAATCTGTTG
AGCCTCCAAGATTTGATATGGGTATTTAAAGCTCTGCGCGGCATTAACCGCAGAGCACAA
CAAATAGCCTGCCTTTTAACAGGGCTAGGGAATCCCGGGGCCAGTTGGGATGCAAATTGA
AATGATCCAAGAGTGGATTGAGAAGGTGAGGGTGGGCTTGGATGGGGCTGTGGAGGGTGG
ATGTGGGAGTGGTGAGGAAAGACGGCTGTAGGAATGTGGGAATGAGACGAGGTGGTATGA
GGCTTGCGGTGAGGGCTGGCAAGGTTTTGAGGAGTTAGCTGTGATTAGCCTCAAACACTG
ACTTATGACTCGAGTGACAACAGTtttgcaacaaatcgcagcggagaatgcgtcgccgcc
gtgctccttccca
>NODE_244_length_555_cov_12.418018
CCCTCTTACCCAGGGAGGGAAAAGCCAGAGAGGGGCTTGAGATAGCTGGGCAGAGAGAAA
GACTAAGAGACAGAGAGAGAGAGAGAGAGAGAGAGAGAGAGAGAAAGAGAGGGCTAAGCT
GCGGCTAGCAGCAGTGTCCAAGGGTCTCCACCGCGGTCCGACCTGCCAGTGGGGCGGTCA
TCCAAGCGGGCTCTAATTCACAGTGACACCAATTATGATTAATCTCATCACTTTAGGAGA
GTAGGCTTGTCAAGGCCCTAATTAAGTGCGCTGTCCCCCCTATATGTGCAGACAGGATCA
ACAACACATTATATTGTCATAATGGGCATCACAATCCACGAGTCTATTTTTGTGTTGCCT
AACTTTTTAACGGCAAAAGTCCTCTGGAGGAAAGAGAATAACGTGAATAAAGAAGCAGAA
TATTATCCGTGCTGAGGTGACGTCATATCTCTGCCTCCACTCGTGTTCCTTATTCTGATC
ACCCGGCTCTCTGATTAGAGTCTTCAGTCCTGCTCTGGGATGCTGTATTTCATTTCATAT
TTGATAATTGAGACAGATGATGTGACATAATCACAAGCCAGTGACACGTTGACCTAACAC
GAGGTAAACAACTCACTGAATAACAACGACACAAATGAATATCATTAAAGGAGTCATCTG
AGAACCATATGtcagcatgctggattctcaccattacac
>NODE_245_length_706_cov_9.141644
GCTGTATCTTCAGTTTCACTGCAGCTCAGTGGACAATTGTGAAGACTTCAAGGGAAATAG
CCACCTGTCACGAAATGCTTCAGTCTCAGAGCTGTGTCATAAGTTGTGCTAAGCAGTAAG
ATGACACAAGAGGAAATTCTTTATAAACCTGCAGGCTAACATTACCTCCCTGTTACTTTA
ACACAAAAGGGGTTGTTTCTACAGTATTAATAACCAAGCCTCACCTAAAAAATTAATTTG
AAACTATGCATACAGTCGTGAATAGGAGAGGGTAAAACTATTAATTAAAAGTGGAACAGG
TTCTTATTTTAGTGGAAAGTGGAAAAATTATGAGCCTTTGTTAAGGAAGGCCCAGGAGCA
AAGCTTTCATTAGCCTACATGCATGGCAAAAGCAATTCATCAACTGTAATTTTGCCTCAA
TGGGCAAAAAAGAGGGATCAACCTCAGCATGCTATTTATGGAGATTTACGGAAGTCTGGG
AAATGCTAATGTGATTAACATTTATCTACAACATGTTTCGAAATGGCCCTCATGTCCATG
TTTTGCCTTTAAGATTAAGTTATTGCACTTGCTGGAGAAAAAAGAAAATTATGGAGTGAT
ACAGAATCTGCTTTGCAGTGCAAGAGCACACAATGATGATTTTTTTGGAGAATTCTCTGT
CACATTAGTGGAGGATTTCTTCCCCCCCACCACCATTCCCTCCCCTCTCTCTAAATATCT
CTCTTTATGTGTGTCTGTCCCCAGATGAAGGCGCGGCGAGCAGAGCGGCGCTTTTGTCCT
ACCGGAGTGTCTCTCTCGAAAATGTGAACTgttccacggattagctgagcagagatttat
ttaatgcatc
>NODE_246_length_512_cov_13.494141
GTATTTTTCTTCCCTTTTCTTTTCTCTCTCTCTCTCTCGGCTCGAGGTGATCCGAGTTCC
TCCGTTCATCCGATCCCCGCGTCTCTCCCTCTTTCTCCACCTTTCATTCCCTCACTTCCC
CTTCGTTCCATCTAACCAAATTAAGAAATTAATGAGGGATAGGTTCTTTACCAACTGCCC
CCGCAATGTTTACCACTGATGAAATTATAATGCAGGCCCTGCTGTATTATTTATAAGCCA
ATTAGGGGAAGTGTTACTTGATTTGATGGGGAGCCGACACACAGAGTACATTTAACTAAT
GGAGACCAAGAGAGTAAAGGGAAGGAGGGGAGGGAGGACAGCTGAGGCGGACTATTCCGT
ACGATGCTCTAGGATTACGTGGCTAATTGCCCTGCTTTATCTGTCTGTCACGGATAGCCA
TGCATATTTTAGCGTTCCCAAAGACTTTGATTGTTTGCACTCGTGTTGGGGCTGTAACAA
GTAGAGCAGAGGCCAGAGTGGAGTGTAGTTAAAAACTGGCAGCAGGGGAGGCGAGGGGAG
GGGTGGTGGTGGGGGGGATGCGAGGAGGAGGAGGAGGAAGGAGGAGGAAGAAGAGGAGGG
CGGTGGGTGTCGGGGTGCACACATGTTGTGACAGGTGGAGGAAGAGTTTTGACAAG
>NODE_247_length_1752_cov_8.750000
CGCTAGCCCTCTGGGGACGAGCCCCATCGGCTTTGGGTGCGTCTCGTCGGACCCGAAGCG
AGGAGGGGGGGGCGGCGGCTGCCGTTCCTTTCCTGCTGCCGGGCGACGGAACCGGTAATG
ATCCTTCCGCAGGTTCACCTACGGAAACCTTGTTACGACTTTTACTTCCTCTAGATAGTC
AAGTTTGATCGTCTTCTCGGCGCTCCGCCAGGGCCGTGACCGACCCCGGCGGGGCCGATC
CGAGGACCTCACTAAACCATCCAATCGGTAGTAGCGACGGGCGGTGTGTACAAAGGGCAG
GGACTTAATCAACGCGAGCTTATGACCCGCGCTTACTGGGAATTCCTCGTTCATGGGAAA
TAATTGCAATCCCCAATCCCTATCACGAGTGGGGTTCAGCGGGTTACCCACGCCTCTCGG
CGAAGGGTAGACACACGCTGATCCACTCAGTGTGGCGCGCGTGCAGCCCCGGACATCTAA
GGGCATCACAGACCTGTTATTGCTCAATCTCGTGTGGCTGAACGCCACTTGTCCCTCTAA
GAAGTTGGACGCCGACCGCACGGGGCCGCGTAACTAGTTAGCATGCCGGAGTCTCGTTCG
TTATCGGAATTAACCAGACAAATCGCTCCACCAACTAAGAACGGCCATGCACCACCACCC
ACAGAATCGAGAAAGAGCTATCAATCTGTCAATCCTTTCCGTGTCCGGGCCGGGTGAGGT
TTCCCGTGTTGAGTCAAATTAAGCCGCAGGCTCCACTCCTGGTGGTGCCCTTCCGTCAAT
TCCTTTAAGTTTCAGCTTTGCAACCATACTCCCCCCGGAACCCAAAGACTTTGGTTTCCC
GGACGCTGCCCGGCGGGTCATGGGAATAACGCCGCCGGATCGCTAGTTGGCATCGTTTAT
GGTCGGAACTACGACGGTATCTGATCGTCTTCGAACCTCCGACTTTCGTTCTTGATTAAT
GAAAACATTCTTGGCAAATGCTTTCGCTTTCGTCCGTCTTGCGCCGGTCCAAGAATTTCA
CCTCTAGCGGCACAATACGAATGCCCCCGGCCGTCCCTCTTAATCATGGCCCCAGTTCAG
AGAGAAAACCCACAAAATAGAACCGGAGTCCTATTCCATTATTCCTAGCTGCGGTATTCA
GGCGACCGGGCCTGCTTTGAACACTCTAATTTTTTCAAAGTAAACGCTTCGGACCCCGCG
GGACACTCAGCTAAGAGCATCGAGGGGGCGCCGAGAGGCAGGGGCTGGGACAGACGGTAG
CTCGCCTCGCGGCGGACCGTCAGCTCGATCCCGAGATCCAACTACGAGCTTTTTAACTGC
AGCAACTTTAAGATACGCTATTGGAGCTGGAATTACCGCGGCTGCTGGCACCAGACTTGC
CCTCCAATTGATCCTCGTTAAAGGATTTAAAGTGTACTCATTCCAATTACAGGGCCTCGA
AAGAGTCCTGTATTGTTATTTTTCGTCACTACCTCCCCGAGTCGGGAGTGGGTAATTTGC
GCGCCTGCTGCCTTCCTTGGATGTGGTAGCCGTTTCTCAGGCTCCCTCTCCGGAATCGAA
CCCTGATTCCCCGTTACCCGTGGTCACCATGGTAGGCACAGAAAGTACCATCGAAAGTTG
ATAGGGCAGACATTCGAATGAGACGTCGCCGCCACGGGGGGCCAGCGATCGGCTCGAGGT
TATCTAGAGTCACCAAAGCGGCCGGGGCGCCCCGAGGGGCCACCCCGCATGGGTTTTGGG
TCTGATAAATGCACGCATCCCCGGAGGTCAGCGCTCGTTTGCATGTATTAGCTCTAGAAT
TGCCACAGTTATCCAAGTAACGGTAGAGCGATCAAAGGAACCATAACTGATTTAATGAGC
CATTCGCAGTTTCACTGTACCGGCCGTGTGTACTTa
>NODE_248_length_341_cov_13.803519
TGGATTTTGTGGTTCTTTTATTAGTTTTGGATACGAGCAGCAGTTGCTGGCTTTGCCTTT
GGGGTTTGCAAGGGTTGCACCAGCAGAATTGTATTCTTTGGTAACATAGTGTGAAAAGTT
TGGTCTCCCACAAAAAAAGTTCCTTGCGATCCTTCTTTACATGCACGATCTTTGATTTCT
GACGATGTAAGATCAAATTGAGCTGCAAGTGTGCTCCCTCTCTGCCTTTCATGCTGCTTC
AATATCACGGCGTGAAAAAACAAAGAAGGCAAAGACTGAGGGAAATCTGAAGCGTTCTGC
CACTCAACATCCCCCAATCCCAAACAACAGCGTCTCACTGCCACTACAAATACATTAGAA
ATCAATTATTTATGGAACAGAGTCAGGGCCTCTTTAATCTTTTCCTTTTATCCAATTAAA
TTGTCTAACCATTCTAAGCCTCTATAGCTCACAGGGAATGTGCTTTTTTTTAAAAAAAAA
AAAAA
>NODE_249_length_912_cov_4.099781
AATCAGTCACTTTGTTTCAGGATGTCAGATCTCACTACCTCCAAGTCCAGTTTCTCTTTG
TTCATCATTTCAATGACTGTGTTCACCTTGTCTTTGTCTTGTTTCAACTCTGCCTTCAGT
TTCATGAGATCTTGTCTTTCGTCCTCCAACTTTTGCTTCCATTCATTTTCCATCTCTTCC
CTCTGGCTCGTCATTTCAGACAGCAAACGCGTCATACCGACCTGTTGTCTTTGCACCATC
TCGGTGCAGCAATCCATGGTGTTTTTCTGACCATCAAGTGCTGCAAGCTTTTGTTCCAGT
ACAGTGTGTATCTGTAGTGCAGCTTCACTGTTTTGTTGTAGCCTGTCCATTTTGTCTTTT
ATGTCCTCACTCATCCTTTCATGAAGCCACTGAAGCTTTTCCCTCAGACTTTCTATTGAT
TCCAGTCTTTTCTTGACTTCATCTTCTTTCACTGTCAGCTCAGACCTGTCTCCTTCCATT
CTGTCTGATTCATTCAGCATTGCATCTCTCTCTCTCTCCACGTCAGCCTTCATCTGACTG
ACCTGCTCTCTTTCTTCTCTCAAGGTTTTCATGATAGCGTCAATCTCTTCTTCCTTCTTT
TTGAGGTTATTCTTCTGAACTTCCACTTCATCTCTGTCCAGGATCACTGTTTTCTTGATA
GTTTCCAGTTCTTGTGTTTGTCTCTTGAACTCATCAACCTTGACTTCTTGTTCTTTTTGA
TTCAAGGTCATCATGTTCATCATTTCCTCAAGCCTCTTCTGTTCTGTTTGTAGCTGGAGC
TTCAAGTCGTTCATTTGGGTTTTCTCTCTGCCGATTTCATCAAACAAGCTGTCTACATGC
CCTTCCTTCTCTTGTAGTTCAGCCTTTGTGATTTCCAACTTGTCTTTTTCATCTTTAATA
TCTTGTTTCTCTTGTTCTAATAAGTCACTTTGTTTCAGGATGTCAGATCTCACTACCTCC
AAGTCCAGTTTCTCTTTGTTCATCATTTCAATGACTGTGTTCACCTTGTCTTTGTCTTGT
TTCAACTCTGCCTTCAGTTTCAtgagatcttgtctt
>NODE_251_length_447_cov_13.053691
CCATAGGAACACACTTCAGTTAAAAACTGTTTATTTTCACTTATGCCACTGTCCTTTTCA
CAAGCAAAAATGTTTTCTTTTTTCCTAATGAATTGAATTTTGTGCATTTTGGCAACAATG
CTCGTGGTGTACATGTGCATTCTCGCCCACTATAATCTGCACTGATTTGGTATATTTTTA
ACGATGTAACTAAGCAACAAACGTAATTGTCCCTTTCAAAAGCTTTTGTTAGGCCCTCTA
ACACAGTCTAATACATAATTAGGCATAATGTCTACAGCTCATTATAGTACACATGTGTGT
AGTTAAATGGACCAGGAGAGTAGCTCACTGAATTGTGTGGATTCATTGGAAATGGAATTT
ATTTGTTTCCTGGGTTCATATTACATTACAATTATCTAAGTAATTCACTGGGCATCATCA
GTTTTCCTTTTGTTGTTATGTATTCCGGATACTTTTTGTCATCATTGATTGACTGTTGTA
TATTTTTCCTTatttgagcccgatgttcggttgagttaccttaaaacaaaacacaatcca
gccagaataaaaaaaatgtctaaaacctgtcaaataagcatgaatactgat
>NODE_252_length_467_cov_17.970022
ACTTCACCAGGAGGTGTCACGGCGAGATCCGGGCAGATTTTATCTATTATGGGAGGGCGT
GATTCATGGAGGCGGAGGCAGCTCAAGGAAAACCAATCCTGTGACACTTTTCTCCCCTGC
GCTGTACACAGGGCAGCAGCAGCAGCTACAGAAGGACAAGGCAGCGGCAGCCGGTCGCCC
CTGACAACCGTGATAAAATGGCCTTCCTTAACTAAACTCGTAAAGCACGGGGCGATAAAA
CTCAATCTTCTGTAAAATCCAATTAAGTCATTATCTGACTGATTGTATCTTTAATTGAAA
ACAGAAGTGACAGTAAATTTCTGTGATATATCAGGATCAATCGATACTGCCGTACAATCT
GGTCTCAAGAGGTGATTTATAATGTCAAAGCCTTATAGGTAACTCCACATTCTTCTCTCT
AAAACCACTGGTGGATGAAATTAAGAGTAAGTGCGTTTCATAAAAAAACAAGATGGTCAC
GTTATTGATTACAACAGATGGGGCAGAATCCAATGAATGTTCCCACAGTGCGGCGGAAAG
AAAATACAAGTAATTTTCTTTGTCTGTTTTATATTGTTGTTCCCAGCACACCATCACATT
TACACTCCATc
>NODE_253_length_522_cov_7.996169
TAAATTATTGCATGATTGTCCATTCCCCAAAGACTTGGGCATCATTTGGTAGAAAGTGTC
TAATAATTGGTTTTCGGCCATGTCAGACACATGCAATTCCCCGTACTAATGGCTCTGTTA
GGTAGAACTGGGCCTCCTGGGTCAGAGAAGGACAGAAAATAGCCAGACGGCAAAAAGCGC
CCTACACCCTTGTCCTTTTTTTTTCACTTCAGACAAACGAGGGGACGAGAGAGAAAGAGA
GAGACACAGAGAAGGGGAGAGATGGCAAGAAGGAGAGAGTGTGTATGTGAGCGAAGAGGA
AATGAAGTGGCAATAAGTGCAGCCAAAGGGGAAATGCTCTTCACCGTGAGTTTAATACAT
CAGACTGGGGATTTGGCAGCCCGCCACACAGCAATTGTTTACCTTTTTGCTCACTGGCTG
CATCTGTTCTGTTTTGTAAACGGCACTAAACTATTCGCCCGTAAACACCGGAATCAATAA
CAACTGCTAAGGGAATTCCCTTATCCCGCCCCTCCCTCTCTTTCCCTCCCTCTCTTCCCC
ATGTTTTCATCCCTATCCACCACCCCTTTTCCTTCCCCTAGATCTCCTCCTCTCTCCCTT
CTCTCTGTTCCCTGCCAGTCAAGAGCAGTGTGTGTGTGTGTGTGAGAGAGAGAGAGAGAC
AGAGAG
>NODE_254_length_470_cov_5.619149
AAAAACCAATAAAAGGATTGCGGCAGAGACATAAATTGCTCTGTCTGACTGAATCCATGT
TGTGCTGCTAATGTACTCAAATTAACTCAACTGTAAATTGTCTCCTTTGGATGTCTGTCT
AGCTAAAAGTTTGCCATATGATTCATGATTCAGATTGCTTTTAACAGTTATTGGCTAAGC
AATATGGTAAATGTACAAGGTGATGCAAATGGCATTAGTGGGAAAGGATGCACAGGAGCA
TGTAATGCAGTCAATACTACATTAACTACTGATGCCCAATTACAGAACCAGGGAGAGAGG
CTTTTAGGAGCATTAGGACTTGCAGAAAAGCTGAGATCACCTGCTGCTCATTGCCTAAAA
GCTTCACCCTTTATTTGCTGGTCCCTACCAGCAGCTCCAGCGTTTTGGCCAGGTTGTCGA
CAGAGCAGCTTGGATCTGGTCTCCTTTCACTGTGGTGCCTCTTAGCGTTTATTGGCTCTA
AAGTTATAGGCTTGTCAATTCAACCTTCTTGTCTAATGTATCCACTTAGTGCCGTGCACA
AAGAAAtgtgtgcgtacgtggtgagggaggtgtgcgtcggtgttttggggtggccacatg
ggtgtatgcgtatg
>NODE_255_length_339_cov_7.749262
GTTTTTAATACAAATCAATTTGATTTTACTTGGCGCTTTGTTTCACTGTCTTTTTAAATG
TTTTACCCTTTTAAATCCCTTTTTAGTCTCGAATGTAAATTCCCCTCAGATGACTTGTTT
TTAATAAAGATGAATTTATCCTTTTATTCATTTGTTTTTACCCAATTGTTTACAACCAAC
TTGTTTTAATTACTCCCATCCCTCTTTACCTTTTCAGTCTTTTACAGTAAATCAATTTGC
CTTAGTAATTCCCTTCCATAATTCCCGTCCTTTTCCTTTTCCATTATTAATGTCCTTCTC
CCCATGAGCAATTTGGTCCAAATTTGTGCTTCGTATCCCCTTTTGGGTTCTTCTTATGCC
TCCTTTTGGGCTTCATCCTTCTTTGGGCTTATTTGTGCTGTACTTGGATTCTCTAGGGTT
TTCTTTTGGGCTCATGGAGCGGGGAAAGAAATGCTGGGGGTTAGATAGGAGGGTCCTAGG
ATt
>NODE_256_length_821_cov_14.202192
TAATTTGTATATTTACTCCATAAACATTATTACAAAACTCAGCAAGTTACCAATATTACA
TTATCACCATACAGGCTTGATCACAAATATTTAAAACCTTTGCAACAGTTACAACAAAAC
AAAAAACAAAATAATACTCAAATAATTTACATGAAAATCTATAAAACAGCAAATTGTTCA
CAAATTATATTTTTTTTCCAAGTTTTCATTTTTTTTCTTTGCTTATTTGTGTTTTGCACA
GTAACACAACACTCTCACAACAAGATCATGGTCTTATTACAAAACTCCCAACAAAATGTA
AATATTTCTAGTTTTCTGTTGATACTTTCATATTTTGGTTTTTAAAACCAGAAACTTGTC
ATTGTATATCCTTTCCACTGCCCATAGAGGCGCATAAAAGGTTACTCACACACACAAATA
CTTCACAGCACTTTCTAAGAAAAATATACACTTACAAAATATGTTACAAATTGGCACACA
AAAAATATACAAGATTTTGTAGTGTCAAGAGTTCATTAAGATTCCTTCTGGTAACAACTC
TAGACAGTATATATAAAGCTCGGTAATCTTTTAATGAAAAGAGCAAAAGTAATTCCAACC
AGTGTCAAAGAATCATGAAGTGAATACATCAAACATAACATTATAATATACATTCATAAA
GAGGGTTAGGTACCTAATCTATTTTGCATTTCTTTTTTTGTTAACTCTGGGAAAAGAAAA
AAAAATCTGAACGAAACACAAAAGAAAAGAAAACAATTGTCAGCTTTCTTAGCACCATTA
ACATGAGGCAGCTCAACAGTGGCACATTTTGAAAACAAAAAGAGAAAGAAAGAGAAAAAA
ATCTATGAACTCAGAGAAGTACATTCAATTTGACAATAGGCAGAAATGAGAGAAGGCAGA
CTAAATGGGCTTGCAGCCCATGTGGAGCTTCCCATCAGCAGCTTGTCTTGGTCCTAACCC
TGATa
>NODE_257_length_4982_cov_7.712164
AGAGAGGTCTTGTTTAGTTAATTCTTGGAGGATTAGTCATTTTGGTATGAAGCCGGAAAG
TGGGGGGAGGCCTCCTAGGGAAAGAAGTACAAGAGGGGTTAGGGATGTAATTGCTGGTAT
TTTTGTTCAGGAAGAAGCTAATGAGTTGATGTTGGTTGATTTATTTAGTTTAAAGATAAG
GAATGCGGAGAAGGTTATGATGAAGTACGTGATTAGGGTCAGTAGTGTAAGGGAGGGTGA
AAATTGGATGACTAAAATTATTCATCCTAGGTGAGCAATTGAAGAGTAGGCGAGAATTTT
TCGTAGTTGGGTTTGGTTTAAGCCTCCTCAGCCGCCGACAAGGGTTGAGGCCAGCCCTAA
TAAGATTAGTATTGTTGGGTTTGAGGGTTGGATTTGGAGGAGGAGGGAGAAGGGGGCGAG
TTTTTGTCAGGTTGACAAAATAAGGCCTGTTGTTAAGTCTAGTCCTTGGAGTACTTCTGG
GAGTCATGCGTGGACTGGGGCTAAACCAATTTTTAGGGCGAGGGCCAAGGTGATTATTGT
GATGGGCAGGGGGTGGGTTATTTGTTGAATGTCTCATTGTCCGGTAAGTCAGGCATTTGT
AGTGCTGGCAAACAATAGTATGGCAGCGGCAGCTGCTTGAGTGAGAAAATATTTGGTGGT
AGCTTCAACTGCTCGTGGGTGGTGATGTTGGGCTATTAGTGGAATAATAGCTAGGGTGTT
GATTTCAAGGCCTATTCAGGCAAGGAGTCAGTGGGAGCTTGCAAAGGTGGTTATGGTTCC
TAAGCCTAAACCGAATAGCAGAATGGTTAAGATGTAGGGATTCATTAGTAAAAGAAGGAT
TTTAACCAACATGTTTGGGGTATGGGCCCAAAAGCTTTATTAGCTGATTTTACTAGGAAG
TGGTGTAGTGGAAGCACTAAGAGTTTTGATCTCTTCAGGTAGGGTTCGAGTCCCTTCTTT
CTAAGGAGTTGGAGGGACTTTAACCCTCATAATTCACTCTATCAAAGTGGCCCTTTTCTT
CAGGCACAGCTCCAGGGTTAAAGTTGGGGGGGAAGTCCGGTGAGTGCGATGGGAAGGGAT
AGATGTCAGATTACTAGGGCTAATGTTAGTGGGAGAAAATTTTTTCAGATAAGGTGCATG
AGTTGATCATAACGGAAGCGAGGGTAGGAAGCCCGGACTCAAAGGAATACGACTGAGAGG
AGGGCTGCTTTAGTTATTAAGTTAATTGAAGTAAGTTCGGGGAGGGTGTGGGAAAGGGAG
GCTCCTAGGAAAAGTGTGGCGGAAAGTGTATTTATAAGAAGGATGTTAGCGTATTCTGCT
AGGAAAAATAGTGCGAAGGGACCTCCTGCATATTCTACATTAAAGCCTGAGACGAGCTCG
GACTCTCCTTCTGTTAAGTCAAAGGGGGCTCGATTGGTTTCTGCTAATGTTGAAATGTAT
CATATGGCAGCTAGTGGTCAGGCTGGCAGGATAAGTCAAGTACTTTCTTGAGCTACGCTG
AAGGTCTGAAGGGTGAAGCCTCCAGTAAAGATAATGGCGTTTAAAAGGATAAGTCCAAGA
CTTACTTCATATGAAATAGTTTGGGCAACGGCTCGTAGGGCTCCAATCAGTGCATATTTT
GAATTTGATGCTCAGCCTGAGCCTAAAATTGAGTAGACTGCTAAGCTGGAGAGGGCTAAA
ATAAATAGAATACCTAGATTTAGGTCTGCTATTGGGAAAGGAAGGGGTATGGGGGTTCAG
AGGGTGAGGGCTAAAGTAAGGGCTAGCATAGGGGTAAATAAAAATAGGATGGGGGAGGAG
GTTGAGGGGCGTACTGGCTCTTTTATAAATAGTTTTAGTCCGTCTGCAATAGGTTGTAGG
AGGCCGTAAGGCCCTACTACGTTAGGGCCTTTTCGGAGTTGTATATATCCTAGCACCTTC
CGTTCTACTAGAGTAAGAAGGGCAACGGCTAAAAGGACAAAGACGATTAGAATAAGGGGG
TTTAGGATGAGGGTAATAAGTGTTGAAATCATAGTTAAGGAGAGGACTTGAACCTCTGTG
GAAAGGGCTTAGGTCTTTTGCAATGGCCGGGCTCTGCCACCTTAACGTGCTGTTTTCTTG
AGCAGGGGGTTATGCCCTTTTACCTACTTTAGTTGTTTTCATTAGGTGGGGGTAAGGCGT
GCTTATAGTATTGGCCTTTCCTTTTCGGTCCTTTCGTACTAGAAAAGATCATAGCATAGA
TAGAAACTGACCTGGATTACTCCGGTCTGAACTCAGATCACGTAGGACTTTAATCGTTGA
ACAAACGAACCCTTAATAGCGGCTGCACCATTAGGATGTCCTGATCCAACATCGAGGTCG
TAAACCCTCTTGTCGATATGGGCTCTAGAAGAGGATTGCGCTGTTATCCCTGGGGTAACT
CGGTCCGTTGATCGGCGTTGAGCCGGATCTGTAATTGGTCAGAAATTCTGTTAATTTGAG
CGGTGGCTCTTAGTTTTGGAAGTAATGTACTTCTATTCCACGCGGGGGTTTTTTGTTTCC
CCGAGGTCGCCCCAACCAAAGACATCGGGCCAGGATCCAATTAGTTCGGTGCTTTAAGGG
GGTTATTTGACAAGGTCTGGCTTAGTGTCTAAAGCTCCACAGGGTCTTCTCGTCTTATGA
TTTTATCCCCGCTTCTGCACGGGGAGATCAATTTCATTGACTGGAAAAAGGAGACAGTTA
AGCCCTCGTCGTGCCATTCATACAGGTCTTCATTTAAAAGACAAGTGATTGCGCTACCTT
TGCACGGTCAAAATACCGCGGCCGTTAAACACATGGTCACAGGGCAGGCGGGACCTCTTA
TATTGTTTTTTTCAAGAGGCGATGTTTTTGGTAAACAGGCGAGGCTTATTAATGTGTTTG
CCGAGTTCCTTCTTTTTCTTTTAGTCTTTCCTTATGGGCACTCCAGTGTGGGGTTAACGG
TGAAATAGTGGGTGTTTTTCTTGTTGTTTGGTTTTTTACTCATTTCCCTCTTTGTTTGGG
GCCGTTAAGGTTCGGTGGGTGGTCCGTTCCGATTTACACGTGTGCAAGGAGAGAGTTGGG
GCTCTCTTATTACTCATATTAGCATGATCGCTTCCATGGAGGGCATGGGGCGGCCTGGTA
GGTTTAGGGGTTTAAGATCTATTATCAGTATTTTAGGGTAGTGGTTTATGCTTGAGCTTT
AACGCTTTCTTTTTGGATGGCTGCTTTTAGGCCCACCAGAGCATTTTTCCTTAAGTTATT
ATGATCTTTATCCTCCTGGAAAAGTTGTGTCTTGTTTCAAAGGGGCTGTACCCCCTTTGA
CTAACTCTCTAAATTTCTTTTGGTCTCAGGAAAAGGCTAATTAGACAGGTCGAGGAAAGA
ACTTTTGAGGCTGAACTTTTATCCAATTCCCGGGCAACCAGCTATAACTAGGTTCGGTAG
GTCTGTCACCTCTACTCAAAGCTCTTCCCACTCTTTTGCCACAGAGACGGGGACGCCCTA
TTGTTTAGGCTGTCTTGGAGTAGCTCACCTAGTTTCGGGGTATCAAACTAAAATTCTTTT
TGCTTGAGTATTACTAGCTAAAACATGATGCAAAAGGTACGAGGTTATGTCTCTGCTTTT
TGAGGCTTTACTGAGTTTTTTCATTTCTCTTTCAGCTTTCCCTTGCGGTACTTTCTCTAT
TGCTTCTATTTCCTTTTCTGTCGCCCGTACTGAGGGGGAAAAATGGTTTGTTTTTAGGTT
GAAGTGTATTAGGGGTTATTGATGAGGTAATGTTGGTTTTGTGAGGATGAGCTAGCTATT
GGGCGTCAGGGTGACCCGATTTGCACGGGTGACTTCTCAGTGTAAGGGAGATGCTTTTCT
GTCTTAGCTACACTCTGATTTTTCCAAGTGCACCTTCCGGTACACTTACCATGTTACGAC
TTGCCTCCCCTTTGCAGGTGAAAATTTTTAAATACAGGTTATTGTTAGCTCGGGGAGAGT
GACGGGCGGTGTGTGCGCGCTTCAGGGCCAGTTTCAGCGGAACGCTCTATTTTCTGCTTA
CTGCTAAATCCTCCTTCTAATGTACGTTTCAGTACATTATCCGTATTTCCTGGTTTAGGA
AATGTAGCCCATTTCTTCCCCTCTCATTTGCTACACCTCGACCTGGCGTTTTGGGTTTTA
CCAATTTTGCTTACTATTAAGCCTTCACAGGGTAAGCTGACGACGGCGGTATATAGGCGG
AAAAAACAAGGGAGGGTGAGGTTTAACGGGGGTTATCGGTTCTAGAACAGGCTCCTCTAG
GTGGATGTGAAGCACCGCCAAGTCCTTTGGGTTTTAAGCTAATGCTCGTAGTACCCTGGC
GGATAGTGGGTGTATTGCTCTATCAAAGTTTAGGGCTGGGCATAATGGGGTATCTAATCC
CAGTTTGTTTCGCAGCTTTCGTGGAGTCAGGGGAGATAAAGTCACTTTCGTAGTGGGGCT
TCTTACCTTCGGAAACGTATAACAGTTCTGAGGGCGTTCGACTTTAGTTTGGGGAGTTCC
TTAACCACTCTTTACGCCGTTGTCTGTCAACTTGAGCCTCTCGTATAACCGCGGTGGCTG
GCACGAGTTTTACCGGCTCTCTTAGCTTTAACTAAGTCAAGTTTTCACTTATAGCTTAAT
GTTTATCACTGCTGAAGTCCCTTGAGGGTGTGGCTAAGCAAGGTGTCATGGGCTGGTGGT
TACTGTGCCTGATACCGGCTCCTTGTTTCCGGGCGGGAAACTGTGGGGCATTCTCACAGG
GGTGCGGATACTTGCATGTGTAAGTTTAGCTAGAGCTGGCAGTAAAGTCAGGACCAAGCC
TTTGTGCTTACGGGACCACTCTAGGGTCCGTCTTAACATCTTCAGTGTTATGCTTTAGTT
AAGCTACGCTAGCATCTGCAATATTACAATAATGTAAATGAATAATTGATTTAATACTTT
GTGTTTAGATTTAAGGCAAAATAAAATAGTATAAATAGAGTGTTTAAATAATTATGTTTG
TGAATAAAATGATATAATAGTGTAAATAAGCATTTTTGGTAAAAACAAATTTCTTAGAGT
CTTTCCTGTTTCCGGGGGGTTTTCAGGAGTGTATAAGACGTTAGGAGTTTAGGGGGGTag
gggggttttacgcacaaaatccgagg
>NODE_258_length_625_cov_8.820800
TGATGAAGGTGGAAAATGGCACAACAGCTGATATCCCTTCTTCTCACTCATGGACTGTTC
TTGTTAGCTCGAGACGGAGTGAGTAATTCAATAAGTCAAGTATTCATTTATTACTTTCCT
TTTCAATCACGGGGCATTTTTTTTTTTTTAACTTCCCCCATCCACCTCCACATAGAGAGA
AGAAAAAAAAACCAAAAGTGATACGAGTTCTGCAACTTCCATCTGTGGCAGCGCTCGTTG
TCTTACTGCAGCTTAATTACAAAATATTGGCGCCGTTTTCTGTAAAGATTACTCACTGTA
GGAGGCTCTACGTAATTTGGACCGGAGGGTTTGTCACAGAAAATAATACAATGCAACTGG
GCTTTCTGTATTAGATTTCCGCTTTTAGCCTCCTTGACATTTCAAGCTGCATGAACTAAT
ACATCTGTTATTTGTTGATCATTTGATTATTAACATACTTCACAAACCAAATCAGCTGCC
CTGCTGGAGACGCAGATACAGCTCAGCAGACAGTCTGGGTTTTCTCGCCTGCCACGCACA
AACACACTCGCAAAAGATGCACAATTCAGCCCTCAGTGATAAAGGAAAGCGGGGCAAAAA
CATTCATCTTCCCCTCCTTTGAGCGTATGAGCACTCTGACACCGGCATGGAACAAAGCCC
GTCATCACATTCTAATCTCGAATTTCAGGGCTTTTATTTCACCCAAATGCCACCCTGCTG
GCCTTGTGAATTATTGACAGACTGACACCAATGCGagaagacacataaa
>NODE_259_length_444_cov_3.479730
GTTAATTAGATACACAATTCATTGGGGATAATTCATTTTGGGTTTGATTTATACACAGTT
GGATTTAAAGATAAACAAATTAATAGATATTTACTAGAGACAGATTACATCATTTATAAC
AAAGCCTAAAGTAATTAAAAAACAATTTCATTTTGACTACACACAATACTTACCTGGTTA
AAAACATTACTTACCTGAAAAAAAGAAAAAAAGACTTACCTGGACAAAAACACTTACCTG
GACAAACACACTCACCTGAAAACACTTACCTGAAAATACATACTTACCTTCACTTACCTG
CAGGACATCATGGGAAGCAGGAGGTGGGGGGAGTATGACAGGGGACGGGATGGGATGGAC
TATGACGGACAAGGACAATGGACTCTGGTGCAATACGGGAAACGTAGACGGATGCAGAAG
AGGGGTTGGGTTGAAGGTGGGGAGTCCCGGTGGGGGAGTGCCCGTGCACCTCCGCCCTCT
TATGGGGGACGGGCTTATGTCCCTTTTGGGGCTAAACACCCTAACCCTAACCCTAACCCT
ACCCCTAACCCTACCCCTAACCCTAACCCTAACCCTAACCCTACTAAc
>NODE_260_length_502_cov_8.778885
ACATTAGTGTAATGGACTAATAGGGACGGATAGAGGGAGCGAATACAATAATATGGCTGT
TTAACACAGGCTGGCTATTCTCAGGCAACCGGCTAGTCTGGAGAAACTTACCCAGAGACG
CGGTCCTCATCCTGGAGAGCGTCCGGTCCACACTGAGGCAGACTGAGCAACAGCGATGGT
CTGTACCGGTCAAGTAACACTTACAGCCTGCAAAGAGAGAGTCAGACGAAGCCTCGCCGT
CAGTGCGATTATATGTTATGTGCAATATACTGTCAACTCCCCAAAACCATAAAACTTACT
TTAATGGCTACCACGTGACCGTTTATGGCCAGTGAGCCTATCTGGCCGCTCTTCGGATGA
TTTTTACGATCTAATTCATAGACAAAACCCCCATTCATTTAGCACCCAAATGTCAGAGAG
CCAGAATCGGCCCTAATAAAGTTTACAGCTTGAAAAGTCGAGCCAATTCCCCAGGAATAG
CTCAGGAGCCCCGTGCGCAAAGGGGACGCCCGGCCCCTGAAGCCTGTTTAGTGGCCAAGG
ACCCCCACAAAGCCCCCAGCGCCTCAGCAAGGTGAGTAAAAAAAAACCAACAACTAGAAG
CTTTCATTCGAGGGGACCTGTTGAATTCAAAGAGgtttaactggag
>NODE_261_length_668_cov_16.149700
CCTCCCCACAAACCTCTGATGGAGTGTGCCTCTCACTTTTTTGAATGTGTCAACAATTTC
TGGCTGGCTGGCCAGACACCACGTCCTGGCGATGTCTGCTGTGTGTGTGTGTTTGTGTAT
GTGTGTGTGCGTGTGTTTGTACTTGCCTTATGTATAGTTGAATATATTTACGTCTTTGTG
TGTTTTTTGTCCTGCCTTTTTTGTACATGAAGCAGGCAAAAAAAAAGGCCATGTCATTCT
TCCACAACTTAATCAGGAGCTACACACAGGAGAGGGCTGCTGCAGCATGGACCTCCCTGA
TCATGTTAATGAGGTCCCCTGGCTATGCAGTCATTGAAGTATAATTGACTTGTTCGTCTC
TTATCTTCCTAATAGACACTCTGACCCAGAGCACGTTTATTTCGCTATGAGAAATGTCAA
GAAGGATTGGAAGTTTCTTCAGTGTGCCCATTAAAACTGAAGGCATGCCACCCTGTCTCC
AGCCAGCCAGGGCTGCCATTGGCTCCCTGCCTCATTATGCAGATGCCAAACGTAAATAAA
TGATTTGCAGATCACTGCTGCCCCCACCATTCTCCCCCTACTCTCGCCCTGTCCCTCTTC
CCAAAACTGTGGCCTTCTCTCTTCTTCCAGGCCTGGAAAGGAGGACAGGAAGGAGGGAGG
GAGGAGAGGAAAACACGAAAAGCGTCCAGGGAGCACCATGACAATTTGTCTCTCTGGAGC
AAAATGAATAATACATAGGTAGTAATTATTATAAGACATGTCCCTGACTTGAAaacctgg
cgaagcgcattgatgttgttgcagctacgtat
>NODE_262_length_560_cov_4.262500
ATGAGGATTTTGTGAAGCAACTGCAATTTTTGACAATAGAAGACAGCAAGATTACACCAA
CAAGAAGCACTTACTCTGTGAGCCAGCAGAGTTCCTCACCTGGCTTTCCCATAGTCCACA
TAAATGTGTCTGCTTTCTTCTGTGCCTTGTCTCCATCACAGCAAATGTGGAGTCTCTTGA
TTAGATTTGGCCATCTTAAGTACTGAATGCCACCATTTGCATCTAACTCCGCCTTGTTTT
GCACAAGTTTCAATGGTCCAGGTATTGTTTAACCTAACGACTGTGCCACCATGGCCAAAG
TACCATCGTCTCATTTTGAATGCGGATCGTTAGACCTTGAGGAGTTTGAAAGAACATTTC
AATCTGCAGAGGCAGAGGTCAAAAACACTACCCCAACAAGAAGCACTTGCTGCATTGAAA
AACAAAGTCAGTGCTCCTGTTAGGGTCGTGTTAATAACCATTTCCAAGCCATGATATCAT
CCACATTGCCATGTTTAAAGTCTAAAGAACATTTGTAGTAAAAACTCCAGTGGGTTTCAT
TGCAAAGTGGTATCTGATTTACACAAAGCAGGGTCTTGGCAGAGGTATGACCAACGAGGA
ATTTGTCACAACCAAGACAACCCCAAAGAGAAGCACTTATGAATGCAAAAATCATGAGTG
GCTCCTTTGAGGTGGTCTGAGAGTCACTTATATTCAAAGAAATt
>NODE_263_length_719_cov_20.463142
TGATTAAACAGAGATGGTTTAATACAACAAAAACATATACTGTTGTTAAATATTTACATA
AGAGGGACACGTCTGAAATGTCACATAAAGAAAGAAAAAAGCGCCCTGCTAATATTATGA
GTCAGTGGTGATATTTCAGTGCACTGATAACATCATTTGAACTTTGATTAATGCCCATGT
TATAATCTCAGGTTGCTCGATGTAAGAGCAACATTTTGCCTTCAGAACAACAAATTTATA
CAAAATGTTGAAGCATGTCTTTGTGGAAAAGTGTTACAAACTAATGAGGTACATTCATTT
TTACAGAATGTAATCTATAGTGTTTGGGAGTTGTTTGTCTCAATAGGCTGTAGTAATCAA
AAGTAATGAACCTATTATGAGCAGGACCTCTGAGGGCCCAGCGTGGCATTAAGAGTGTGG
CACATAAAAGGTTTATTAAAGGAAATTAAGGTCCATCACTGCCACACCTGCTCCCCTATT
ATAAATGTATGACAGGTCAGTGCCTTCAATCACAACAGCAAACGAGAGAGAGGAGTCATG
TTTCCCATTACCAGGGAAAAGTAACAGCATATCCTATGACTCACAGATTTCACTGGCCTG
TGACCACTATACGCCACCATCAGCCTGGAATAATTATGTTTAATAGGTTTTATTTGGGAC
CCACAAGCAACAGCCAGCGAGAGTGGATGGGTTTTAGCAACTATTTTTGTCTAAACACAC
ACTGTGAGGTGCTGTCCGTACTTTAATGTCATTATTTAGTGTCATTACATTTTTACACAC
CTTTGAAACTTTTTCTCCTAACATTATACTTTATGTGTTTGCATATGACTGGTATTTTAA
GAGCTcgttgtgatgttgttgca
>NODE_264_length_380_cov_6.686842
GTTCAAACTGCGAGGGACAGATGCAAAGTGGAGGAGATGTTGGAGGGGGAACGAGATACC
ACCTCCCTCCTCCTCTTCCTCCACCTCCTCCTCCTCCTCCTAACTGGCGCTGATCGGCAG
CCACAAACACACACACATACACAGCACTAACTCTCCCAGGCTGCCGCTGAGACTCACAAT
AAAGGACTGGGGAGGGGTGGAGGCGGTGGAGGGATGGAGGAGGAGGAGGAGGTGGGGTGG
ATGGCAGCCTGTCAGCTGCTCTGACATCATCCTCAGATGGAGATGCTACCTCCAGCTGTG
CTCTTTCTACAGCCATATGCTGCCTCCTCTACACTCCTGCCACCAGACTCCTCTTTCATT
CTACCAACACCGCACAACTTTGTCTCTCTTTCTCCCCCCCTCTTTTTTTTCTTTCGCTCT
CTCTGGGAAAAATAAAACAGAAAAAAACACGGGTTTGCTAAATGCACTGGGATGCTGATT
TGGGTGGTTTTATTTGAAAACACACCAAATCATTAAACTGaaac
>NODE_265_length_454_cov_14.834802
AGAGAGGGCGTACGGGTGACTCAATGACAGGCTGAGTGGAAGACAGTCAGGAGAGCTGCC
ATGACTTATGCTCATACACACCCACACACACACACAAATAGCAGCACAATGACTTCAACT
GTACAAGCCCGCACCTTTACTTCTCCGTATAAAGACGTTATTCCACAGAAATGAAGAGAT
AAGGAAGAAAGGTTATTTTGCACTCCACTGACAGCACATCAGCACACACCCCCACTTATA
CAGTACATACGGTTTTGCACGTACAATGGCATTTTCTCCCCAACAACTGCTCTTGTTTAG
TATGCGCTTCCTTTGGTCTTGAGGAGGAATGATCCTCACTCTAATGAACTAGGGCCTGCC
ACTTGAATGTAAAACAGGATTTAACCCGTCTTCAATGTCAGAGCCCCTCCCTGGGGCTGC
TTCAGACAACACACACATTCGCAAATTCATGGAGATGCACACGCACGCAGACACACAAGC
AAAACCGCCAATGTACACACACGCGCGCACGCGCGTGCGATCGACGCACACCCGTGTATA
GCCCCTCATAAGTGAGACGCTCTCTCTGTGCTTTTTTGTGTTCATTTTAGACCAATTt
>NODE_266_length_475_cov_14.440000
CCGCTCCCTGGCGCGTGATCTCTCAGAACTAATGCATGTGTTTGCCTGAGCTTTTATCTA
ATCTCCAATGCAATTCAATCATATGCTTGGTTTGTTTACATTCCTTTCATGTGAAAGTTT
TTTTTCCTGACTTATTGTAAAAGCAGCGCTATAGCCCAGGTTTCTCTGTTCATTTACTGT
AAGCTGTTTCATGTGCTTGTGAGTGCACATAGCCTCCTGCTCTCAGGAAGGGAAAAAGCA
TATTCTTCCATCCCCAGGGGAAATAATTAATCCTTACAAGGCTGTCGCATGTTGAAATGA
AGCGAGTGTGAAGCATTTAGCCCAGGAGGCATTGCAGGCTGTCGCCCGCACAGGCACCTG
TTGTTGTCCCTGCCCTACATTTCATGAGAGAGCGCTGAGCAGAGGATAACAACATGCTCC
ACTGATGGCAAATGAGACACACAACTGCAGATGCAGGGTTGTGTATGTGCGTGGGTGTGT
ATGTATGCACATGTTTCCACTTTTTTTTCTGTTTTCGTGCATTATGTTTGCATGCACGAC
CACTCCAGAGAGTGTGCACAGGTGCAGGAAACCCCCTACCTTATGAGGAGGTGAGGGCTC
GCACAAAGGAGTCGGTGCc
>NODE_267_length_760_cov_22.950001
CTCTCCTTGCAAAATACATCAGCCTATCATGAATGACACTGATGTGATAAGCACGGATTC
CGCTAGCCGCCACTGTTATTTCAAGCCAGGAAGGCTCGAGCATAAAAGTTGACAGCTGCA
ACAGTTTTCAGAAATAGTTAGTTGATAACCATCCACGGGGTAATGAAACTTCCACCTTTG
ATGAGAAGTTGAAAAGAGAGTGTTTCACTGTTGGCTTGGCAGAACATTAGACATGGCTGC
AGGCAGGCAGGGGCCGGCGAGGGATCGTGCTGTTTTAATAGGGCTCATCCAGAGGTGACG
AGAGCACTGCATGCACTGAACTGGAGGTGTGAGCTGGGGCTGGCAGTACATATCTTTTGT
CTTTCATTATCTTTATTTCCTTATTATTTTAAATGGCCGGTGTGTGTGTGTGTTTTTTTT
CTTCACTAGAAGCTTTTTTGATATCCATTTAGATTGGGGCTTCATTAAAAAACCTCAGAC
AATGGAGTGACTTCTAATTAAGAAGCGCCGCATCTGGCCCCTGGCACCCTATCCCGTTGT
TCCATCTATTTTGCTGGGGAGAATTCATTTGTTTCTTAATTAAGAAAAACACCAATAGCG
TGAAAAATCTGCTTATGGTACCTGAATCCTAATTAGTTAAATAGTGAGGGGAAGGGGAAA
ACACATTCCAGTAGCCCTAGAAATGAACTCAGAGCTGATAAAAATGAACTAACTAGCCTT
GCATAAATCGAAGCTGGGGAGAAAGTGTACCATCATTATGGCTAAGACAATATGCAAACT
ATCTTCAAAGAAATCAAATTGCCGGAATGTTTTCATTTGCATGTATTAACCATTAACATA
ATGAGGAGAAGTGACATTGGACCCGGATTGTGTGTCTGTTCGGATTGATAACTCTGCTGC
ATCt
>NODE_268_length_762_cov_12.401575
CATGCTTGCAGAGGCACTGTTTTATCATTGCACTTATCTCTGTCAGGATGCAACTGTACC
GGACGATTGATCGGAGTGACCACAGAGGAAGACTTTACGCAATGCAAACTGAAACTGGTG
ACAAGACAAGGGTAAATTCAGAAGGTGGTGCTCGCTCTAAGCCTTTTTTTCCCCCTCTCA
TTCTGTCTCCCCCTCTTTCCCTCTCTGGCTCTTTAAACCATTCCATCTTTATAGCTGAGC
CAATCAATGGCAAACCAGTGTCTATTGTCTGTTCTGTGCTCAGGCCACTGCCCTGCTACA
GCACCCCCCATTACAGAAATGTTTCTTCCCATCAGTGCCTTTACTTATCACTTCCCGGGT
GACATTGAACTTCCTATGCCCCGGCCGCCGAGACACATCTCTGAACTCACACAATTACTC
TTCATCCCCACTAACAATTTAGTAATGAAGTATTGATTTCCAGATTCCTCTCTTATGGAT
GATATTAGATTTTGTTTGATAAACTGTGCCTGGGCCTCTAATCTGCACTGTCCCTTTTCC
CACTGTCTGTAAAACAAAGTGCCACTGGAGAGATAATGACCAGGGAACATCGATGAACTC
ATTTCATCAATTTGTAACACTTGACAATGAAAAAGGGCAGGCATTTTTCAAGCAGCAATG
TCAAAGTTTATTGCTCTGGGTACGGTCTTATTGGAAGCCAGACATCTTGAGCAGCATTCA
GTTCTAATTTATGGGCCCCAATGTGCCAGTTACTTTTAAAGGAAATGTTTGGATACTGGG
AGGATATTAGTGTTGCACCTGGGTTGTCTGATTCTCAGGGCCACCGGGGATTCATGTGTC
ATGTTAGAAAATACAAAAACAGCAGAAGAGAGGCTGAGACTCGAGCTATTTgcaatgcaa
gaaaat
>NODE_269_length_313_cov_2.313099
TCCTTGAACGCATCAGCAAGGACAGATTTAAACGTGGAGTGTGTGTGTGTGTGTTTCCAC
CCTTCACTGTTGACCTGCAGCTTTACTGTTGTTTACTGAACCATGTAATGACAGAAAGCA
GCTGCTCTGACCTCCATCCTGCAGAACCTCAAAACTGTCCAATTTACAGCCACAGCTCAA
TACGCAGATAAACTGTCACCGAGAATACACTGTGCAAACGTAATTCACTAAAATATTAGC
ATCAATACACCTAAAATTACAATATATAATTCCTTGATTAATAGCAGATGAAGCACATAT
ATTTATGGGTTTTAATAAAATACTACAGTGGCTTAAACATAAGACTAGATATATAGTGTG
TGTATTGAGGAAGTACCAGTCTgactgttgtattatgggtgatttgtagttttaatgttg
ctaagcgaatgagttcaacaactgaaaatgagtgcag
>NODE_270_length_604_cov_15.627483
ATGCCACACAGGAAGTGCGGATTGAAGAGCATGACACAACCTCCAGGGAACAGGCCTATT
AGGATAGGAAATGGCACATCCCAGTGGCACTAGGGAGATTTTAGGTTTTAAAAATTCATA
GATCATGTTTCACATCTGTGCAATTACAGGTGAGGAAGGATTCACACTGGAAGTACATAC
ACAGAAAATCTACCAGTCTTCTCTAGTTCTGTGTGGGAGATATGTAACACAGGTTGGATG
CGGTCTTTAGTCTGTATGCTGACGGTATGTACACTTTGAACCTCTTGGATGAGGTGACCT
TATTCTGACCTTCTAAAACCTAGAGGTCACTGCTCTGACCGAAAGAAAAAAAAAACAAAA
AACGAAAAAAGCTTTGTCACAGCCGGCGAGCAAACATGGAAGCGAACAGCTGCGAGTTTT
GTACTGACCATGCAAACTGCTGTAGGCTTTGTAAGGTCATTATATGATAATGAAAATCAT
TACAGAATTACATGGGGGTTTAGGACATGAGAGCAGCAGGGAGGGGAGGGGAGGGCCACA
TTGGGTTTGATAAATGGACTGTGAAGGTGCCCATCTGGCCCTCTCTATGGCTTTTTCTTC
CTGCTCTTTTATCCACTCTTGTCCTTTACTACCCCTCTTTCATTCTCCTCCTCTGTTCTC
CAGTGGGCCAGTGTAAAAAGCGAGCAGGGCCTGTAGTGAAAGATTAACAGAGTGCAAACC
CAACTCACCTCTGTGGAGGAGAAAAgag
>NODE_271_length_731_cov_13.800274
AGCTACATGAGTAAAGAACCAAACCATGCATTCCGGTTCAACATGTATACTAATACCAGC
ACAAAAAAAGTAATTAGTTTCGAGCATAATATGCATGTTATGATTGATTCATGTGGAGGA
GCTCCAGAGATGCTCTCGGCTCGGTGCTGTATGTTCCGAGATGATGATGCAATGAAAACA
GAAATGCATGGCCTCTGCTCTGTGACCTGTAAATAATTGATAAATCAATTTTCTTGACTA
GAACACCAAATAATGGAGCAATGCAATTCTTATCAATTACATTTTCGTCTTAATTGTTGA
CTTCACTTAGCACAAAGCAGCACAGCGAAACACCATGCCATTTTTCAATTAAAAGGTCCA
GATGTTTTTGGAGGCTTCAGTAGACACAGGCAGTTGTGAGAAATGCTTTATCTGCATTGT
AATAATCACTAGAACATCAGCTCCAGGCTGCATTTACATACTCATGTTTTATTCCAGCCC
TCTTTCTAATGCACCGCTTAATTATACTGAGCGCAGACAATGTCAGACCCCCATAGCCCC
AAATTTATTATTGCACTGTGTGAAGCTGCAACCATCAAACCTAGTGTCCTCATCACAACA
CACTACACTCATCACTATTCTCACTCTATGAAATACATATCATGCTCTCGGTATGGAACA
CATATCACATTTTCTGGTTTAATCACACCAAGTGAATAAAATTAATAGCTGGGATGGCAA
AATTCAAACTGAAGCCACACCTCAGTCTGATGTTCATTCCCTTATATGTGTACTGTCTTC
ACTACTTAATTCTGCTGCAGCATATcacatgtaatgcttttttttaaagtacagtataaa
ggatttcatctaactgacccagacatgcaacttag
>NODE_272_length_436_cov_9.791285
AAAGGTGATGGAGAGAGGCAGGTGTGTGTGCACCTCTTCATGCTGGATGCGAGGTTTGCT
GTGTGTGTCTCGGTCTGTGTGTGTGTGTGTATGCTGTTGAGGAGAGAAAGGAAAGGGGGG
AGCGAGGCCGTGCGTGAATGAGGAGGGTGAGGTGGGGGTGTCTAATCCAGTCCCAGTGTG
AAACTGTTGACATTTGTTCTTTTTTTCCCTTCATTATGTGACTGGGGCTGTTTTGCGCTG
GATTAGCTACAAATCTCCCATGCAGCACATTCAGCATGCCACTAGTAGTTTAACTTCATT
AATAATGGATGAAGAGATTGTAATCCAGGAGTAAGAGAGCATGCAAGAATACCATACACA
GGGAGAGAGACCGGCAGGGAGAGAGGGCACCCCCCTTATAAAATGAGATTTCTCTCTCTC
TGTCTCTCTCTTTTTTTTTAAGGACTGTCCTGTGATGGTGATTACTCCTACCTGCATGTA
ACATTGCATCAATACTTTTGTCTTGGGTTGTAATTTCCCTGAAACCCACAAAGGTAGGGG
TGTGTAATCGAATACGTGGAGGGGTGAATAAAAGAGggga
>NODE_273_length_458_cov_12.168122
CTCCTGCTCCCCCCTTCCACCGACTCGCTTCACCCTTCTCGCACCCTCTCGGCTCCCTTC
TCTTTCCACTTCCTTGTCTCTACATTTGTCTCGGCTCCCTCTCCAGTGTTCCCCGCACGC
CTCCTTCTCCTGCCTTCCCACTTCACCTCCCTGCCGCCCCTCCCTTCCCGTCCCTCCCCT
CCCTCGCCCCTCATCTCTGTCGCTGTTGGCAGCCTATTTAAATGCTCCATTGGAGAAGGA
TTAAGGTTTATGCAAGGTCAGTGTGGGATGTGATAATTATAATCACAGCTTTTTGCCTGG
CCAATGACGGCCATTTGTTATTCTCAGCTCAGTGGCTTCAGAAGCCCCTGGGGGGAAGCT
GGTGGGAGGTGTTGACAAGAGGCTGGCTGATTTACTGGGCCTCCCCCTCCTTCCCCTCCT
TCCCCTCCTCTCCCAACACAGGCCTGGCTTTGGGCTTTGCATGCCTCCGCCCTCTGCCTC
CTTCTCCTCCTCTCTTCATCCCTCCCTTATCTCCGCTGTCTTCCTCTTTGTACACTCACC
CCTCTGTCTTCCTCTTCCCCCTCCATCCTCAGCTTCGCtcgcctacgttttcctctcccc
ca
>NODE_274_length_419_cov_2.343675
CTGGAAATGTTCTTTACGTTCTTACTTCCAAACGTGTCCTCATATGCTTTGCAGCCAGAT
GGCACATCACATGTTGTTTCAACACACATTTTTCAGTCCAGGTAACGAACCAACACCTTT
ACCGGTGAGTTATATTCCCCAACTCGGAGAGCCAGTTAAGACACTGGGGAAGAAAGGGGC
AAGCAGTATATTACGTCCAATTTCCATAAGCCTGGCCCTAAATTAGACATTTGGTGGTGC
TTTAAGTAAAACCTGAAGGTAGCAGAGGCCAGAGTGGAGCCAGAGAGATCAGGAAGATAT
ATGGTGACATCAAAGCCGTTCTTTGCACCCCACAAAACCTCGACAGAATCAGAAAATTCC
ACCCAACTTAGAAGTGGAAAAGGGCACGTGAGATCTCTCTCTGCCCTTTTGTGTGCGCAT
GTTTCTGGCTATTACCAGGGAGCTTTTATATTTATATCTATTATGCCAGATGGACAGTGA
CACAATGTATGCGGGCACGTAAAGATGTTTTTAAGTAAAGACAAAAACAATAATGtgtgt
gttcaggattcagtgtgcatagg
>NODE_275_length_622_cov_13.416399
TTGACTATGAGCCAGCAAATAAATTATTCAGCACTTACAAGAGGGGAAAAATGGGAAAAA
TCTCCTTTGCACGGTTACAACAGGACAAAGCAGCGTGCAGTGGCGGAAAAAAAGAGGCAG
TCATTTTTTCTTCAATTACAAAAGGCAAATATTTATTATTTATAAGTACTTGCCTTGTAT
GGGCTTAAATGTTATTTATGAACCTGTTGCATAGTGATTTCCAATGTAACTCATTATTTT
TAGCTGGAGGGTGTTGTAAAGGAGCAAGGATATATTTAATGACACTCTGCTAGTCGGTGC
AATTACACTGTAATCATTATGTAAAATGTCCTATTAATTAAACCAATTTCTGCTGGGGGA
ACATTCTTTTCTGCAGGGCCTGTGCCTCATCCTTCAGCCGCCTTGCTGCCTCCTGTTTTT
CACAGGGTCCCTATTATGTTGTGACTTCACTGCATACATATTTATAAAAGAGATTTTCAT
TATCCCCAAGATTTGGAACCATTTTCAGATTAATAAATAGAACGTGCCACAGAGGTTTGA
AAGGCAATTAGGTTTCTTTCCAATCACACGCTATTTTGGCCTTTTGATCATCGCTGCAAA
GCGCGGTGCATTTATAAGTTGAGAATTTGTCCTTTTTTTTGCTAAGATTAGAGAAGCATT
AAGTTAAACACTGAATCCTATTTCAATAAGATCTTATGTTTTCCGCATGGGAGGCTCAAT
AATTGTATTACAGAAGGATAtgcgactcaggaggagagttagtaat
>NODE_276_length_433_cov_10.427252
CATATTTTATCCATAAGTTAACGCCATATGGGTGCCATTGTACTATCAAAGGATAAAAAA
GAACAAAGGATTTATATAGTCTTTTTGATCGAAGTCTCGCTATATGGAAGTAGTATATTT
TCTGTTTTTCGCACACACAAACAGACATAAGCACGTGCAAACACACACATGCAGTGACAG
CCACGGCCAATCGATTTGCCACGCTCTCTCTCCACAATGCTGACGATGCTCGAGTGGACG
GGCTCCTGGTTGCTTGGTTCACAGAAAAGGGTCCCTCAAATGAATGTATTTTTACCTCTT
GCAGGACAATGTCGGATAGGGAAGTAAATAATTAAAGGAAAGGGACCCTTTTTGACTGCA
TCAACCCTGCCACTGCTGGTAAGCTCTACTATCCATTGTGACTCCATTTTTGCCCGTCCT
GCTAAGGATGACCTTTTTTTTTTTTCCTTTTCTTTTTTAAATTTTTGTTTTGTTTTACAC
ACGTGCCCTCCCTGCATGGAAACCCTTCACATTAAAGGCACTGAGTGTTTGCATATTTTT
CTCATTTGATTTAAGTGCTGACCTGGTATGAGAGGAg
>NODE_277_length_694_cov_13.198847
TATGCTTTCTCATATTGTAATCAGCAAGGATTATTTTAGCTCAAAGTTATATATATTCGC
TTTAGCACTAGTTTGGTGCATAAATCACACATTTTAAAAAAAAAAGTATCTTTATGACAC
TTGTAAGCTGTAGTCTTCTCTTTGCATCAACTAACTGCATGCATGACAAAGCTGCATGCT
TTAGTTCTGCTATCTTTGAGAAATGCTCCCAGACATGCCAGTGATCAGCCTCCTCTACTC
GCACACACTCAAGCAAACACACAGCACTGTACGTCCCTGCCTTAGACGCAACACAGCCAT
GGCTATTTCTGTTCCACAGACTGATAGCTCCTACTGAAGATCATTGATTTTACGGGAAGC
CCTGTTTACAGGCTGAGTGCCATCGACCTGAGGTGACTTTTTGCCTCCTGCAGTTGGAGC
AATAGTGAAGCACCCTTATGTCTGCATTAGTAGAACAGTAGAATGAATGTTTACAGCACA
CAATAAACACTGGTGTTCTACATGGTTAATTGTCTGAGTTACAGTGTTAGGAATCATCAA
GAACAGGAACTCCGTGTACCTTATACAACTCTAATGGTTTGTGTAGCAGCGGTTGACAAA
CTTTTTTGGCTCACGGCTCTGAGACTAAGTGACGCTGTGACAATATTTTCTCAACACTGA
AAGATGACAGGCATTTTCCCTCTCAGACTGCTTGAATTATCTGCATTACTTATTGATAAA
GGAAAATAGCTAATTAGTACATTTCATGACAGGAaaagtttacttttaattttgttatac
atatctatattcttgtttctgtgcaataaatcatgctgtgacaacagtctgccaattt
>NODE_278_length_290_cov_2.213793
AATCTAAAAGGACAAAACAGGAGTGATCCCTCCTCCAGGGAGAGACGACCAGTTTAAATG
TGGCTTACAGCAGCTTGGAGTCCAGATGAAGGTTTATTTTCATTGCCCGAGATCACAGAT
TTGTCTTGGAGAGCTTTGATTTGATTTTTGTGTAATAACTGTACAAAACACAGAGCAGAC
ATAAGCTACAGTAGCCGCACAGTGCTGTACATCCAAGAACTAAAAAGTAGCAGAACTGAA
GAAGCTCTGCAAAATAATCCGAATTAGCAGCAGCAGTACAACAGACCTGCAGTCTTAATG
TAGCCCACATCAGTCCCAGTCAGTGTGGTCCTACAGGTACAGTGTAGGCCTGTAAAAAGG
TTAAATAGTTATTATAATGTGTCCAAGGTGATCCAATGGAAGCTTAATAGCATCAGCCAC
ACCTAAATGATATc
>NODE_279_length_607_cov_12.695223
TAATGTCGGTGCTGCCTTGAGTGAGATGGACATTTAAAAAACATAGCCAGAGATCAATAC
ACACAAGGCTATCTCTGTTGATAAGATCTATCCATTACTGTCTTCAAAGTTGAACACATT
TAATTCTGCTTTCTGATTAAAATAACTCATTGCTCAACCAAACATATCTACATTCTCGCA
ACAAAAATGTTGGAGTTAATGGGAAGAGAGTGTGACAAGTCCTTTTATATAAGTGTGAAT
TACACAGTGTCATCACCACAATGTATAGTCGACAGTATGTGTTAATAATATGTGATGATA
ACCTATAAAATGGTGACAGAAAATGGGGTTCATTCAGAGGCACAGAGACTGGCAAACAGA
TAAAAAAGGAAATGTGTGGCATTAATTCCAGGCCTCTATTTATCCCATTTCCTATACTCT
CTTTATGTATCTAATATTTCTAATTTACCACCGTCCAGGAAAAGTGACACAAGAAGCCAT
AAATTCCCTTCTAATTCCAAATAATTCCGATTACATGGACGAGTAGTTTTCAATCAGAAA
GATAATCTGGATGATAGATGGTGGGATAATTGGCTGTCTCTGCCACGTAAATATTGTGTC
GTTCTATTAATCTTGCCGAATGAAGTGTCAAGCTGTCACTCATTCGTCAAACTGAATTAG
GAAATATAACGAATAAATAAATGCACGCGGGTGGCAGTGGAAATGTGTGTTTCCGCGTGT
GTTTCTTGTGCGTGTGTTTGTGTGCGAGGGc
>NODE_280_length_637_cov_14.843014
CCTCTGTGCTTCCTGAAGCCTGGAGGCCCACACTCTGTCTCACTCCGAGGAGCGAGAATA
CAAGTGTGACCAGTGTCCCAAGGCCTTCAACTGGAAATCAAACCTAATCCGCCATCAGAT
GTCACATGATAGTGGCAAGCACTATGAGTGTGAAAACTGCTCAAAGGTAAAGTGATGACT
TTTGAAGAGGCCTAGTTAACAAATGAGCATTTTTGTGTGTTTGCGCAAATATCAGCTTTT
ATTTAATTCACTTTTTTTTAGAGGCAGGTAGTAACTCCCCTGTGTCTGTGTGGTTCCTTC
CCCCAGCAGGTGTTCACAGACCCCAGTAACCTACAGAGGCACATTCGCTCTCAGCACGTT
GGGGCTCGTGCCCATGCCTGCTCTGACTGTGGCAAGACGTTCGCAACGTCTTCGGGCCTC
AAGCAGCATAAGCACATCCACAGCAGTGTCAAGCCCTTCATGTGTAAGTCACTAAGACCC
TACCTATGTAAGTCTCCTCAGTACATTATAATAATAACAATAATAACATGCTTTGACTTG
CCTTTAATAGAAAAACTCTGATGTTTTTGCAAAAATACACTTCTTGAAAATTGAGCTTGT
TATTTTGTACAGGATTTCCACATGAGATGATGTAGTTGCTGTGTGGCAATACAATTTCTT
TTAAGACAAGAGTCATGCAGTTTTTTTATGCATCAGCACTCTCACACTCTGCTTATATGG
TAATAACAACATTTAAACTAGCATGCATTTTCATTCAAACCCACTCGATCTAACCTCACT
g
>NODE_281_length_492_cov_18.526423
CCCTCATCCAAAAGAGGAGGCGAAGAGGGGAAACTGTAACTACCCTGATAGTGGTGTTAA
CACCCAGCCAAGCTCCCCGACTCCCCCCTCTGTTCTCCCCCCCTCTCCCTCCATCTTCTC
TCTCCTCCCCTGTTACCCTGGCCTATCAGTGCGGAGCAGTGGTCTGTGAAGAAATTCCCA
ATATCTAAATTTACACACTGTATCAATCTTGTTTAATAGACTGGAAAGCTTATAGCCGCC
ATGGCAAGCCGGCAGAGAGGGCAGCGGTGATAAATTGTCGGTGTGCAGGCGACAGCCGCC
CGTGATGTATAATGAAATATTTATGATTTATCCCAGCTAATAAACTGAAATGAAGTGCAT
GATGTATGGGAACAGATGGGCCCTCTATTGATGCTGAGGTGGAGAGGCAAGAGGGGGAAG
AGGAGACAGGAAGATAGGTGGAGAGAAGGAAAAAGGAGATGTGATGAGAGATGTTTGAAA
AGTAGTGAGATAAAAATGAAGGGTAAGGATGGGACTGAAGAATCAAAAAACATAGTTGTT
TGTGTTTGGCATTTGCTGGAACAGGAAAAGCTGGAAAAATTGAACATATTAGAAAGATGG
ATAGAAGGATACAGGGTTGGAGTAGAGAACTAACGa
>NODE_282_length_758_cov_10.914248
GCAGCTGCTTATTAAGACTCACTCCTTCGTGCATTATTCCTTTCATCCCCACTCAACCAC
AAAGTGATTTTACTTTGCCACTCACAAAGACAGCAAAAGATTTCTAATGAACAAATCCTT
AATAAATGTTGCAGATCAGTCGCTTCCCCGCGAGTTATAATACAATAAACAGAACATTCC
ATAAAAGTATCTAACTGAAAAACACTGTGTGGGAGAGAGCAAGGAAGAGAGAGAGACAGA
GAAAAAAAGAATATGAAAGACCCCAATTCTCTCAAACTCCATAATAGTGAAATGAGCACA
TATAAATGTGTTAAGAGTATCTCTTTGCATCTTGTATAGACTGCATGTATTTAATCTGTA
AAGCTTATTAAGGCCCTAGTCATTGCTATGCAAAGCAGCACCCAGTGCTTTTCTCTCGCT
TTTCAGCCGAGTGCAGTGTTTGGCCAATAGGACTGGCCCCCCGCCTCTCATTCTGCATTC
ATAACATGCAACATTTGCACAATGTATCTCTCAAAGGCCCTGAATAGAAGGCCTTAATAC
TCATGTAAACAACTGCAAACCAATTACTTAATGAATCGGGCCCACACATAATGAGGAGCC
TCACAAAGGGCTATAAATGCATTTTTTGCACCAAAGCCTCTGCTTTAAACTACAATCCCT
CTGCTGTAGTCTAGGCTTAACTGGCAAATCATAATTATTGTCTAAGACAACAGAGAGGAA
GCCATTTTTGTATTTTGAGTCCAGCTCCATCCTCCTTTTGAAGTCACTCATCAGCTCGCT
GACAAAATAAAGCAAATAATTAACAAGTAGGATGGAGAGGGGGGAGAAGAAAATACAGGA
AGACAGAGAGGAAGAGGGGCaaagagatggagaaagggcaagagagcgagagagagtgag
ac
>NODE_283_length_366_cov_3.527322
CCACAAGGAGGAAAACTCCAAAAGTCCTCTGGTGAGGAACCATTGGAGAAATTCCTTGGG
AAGATTTCGGCAAGAGGGACCCTCTTCCAAGGCTTGCTGGTCATCCGACCTTACAATCCT
AAATGTTAAGTTTACACTTAAATATTCAACCAAACTGTACAACAAATAAAAGAATGGCAC
TTATCTGATCAGCCAAGTCACCTCCTGTCCACAAGGCGTGCTGGTCATTCAGCTCTTGGG
TTCCATGTAGTTCGCTGGTATTGCCTTGCCGTTAAACCACTACAATTTCCTCTGCACAAT
CTGCCGAATAAAAACTGTCTTCAGATGCAGTTTAACGTCATGCCCAGGACATGACAGTGG
TCCCATAATAAAGAGTAATGTGCCACTGAAACATCTAACAAAACTAGAAATGAGTTCAAA
ATATAAGGAAACTTATCCGGTCAGCCCAGCATCCTCTTGTCCACAAGGAGGAAAACTCCA
AAAGTCCTCTGGTGAGGAACCATTGGAGAa
>NODE_284_length_390_cov_2.628205
TGCAGTCAAGCTGTTACTAGTGGAAAAAAGTTGTGTATTTGTGCACAATGCAAAAGACAA
AACTTACTATTAAGATGACTATCATGTATTTTATATTTTTTAAAAAGAACAAAAAACCCA
CCTCATCCTGGTTCTACTTCTATTTATCTAGAGTTTACCGACCCCTTTACATTAGACATG
CTGGAAATGTTAATATATGTTAATATCTTTACAGTCACAATCTGATAGCATGGAATGTGG
CTGTATACACATTTGAACCTAGAGTCTGTGTTGCTGGAAAAGATTGTTGATACTGAGGTA
GTTAGCATATTTAAATATTCAGCATGTGCTGGATTTACCACCTCCCTCCCACTGCCCCTT
TCCAACCATCTCCCTTTGTCAGTTCTTGATCTCTGTCCTGTGCACGAGCATGAACGTGCA
CAACACAAGCAGGGCTCTGTACAAACACTAATTTTGTTTTCCAGAACACACACAGACTCT
GTGAGGAGCTGTTAAGTGAAtttaacaagaactgtactgggttagaatccctgg
>NODE_285_length_183_cov_3.836066
ATGATCAAGATGACGGCACAAGCTGTTTCAAGTCCGTTCCTGTCAAAGAAATTCACTTTA
CATGTCCCATGTGAAAAACCTTGTTTTCAGCCAGCCAAACGCATTTTCGGAGCAGGATAA
CAGTCAAACTGCCATCTTTCAACTGCAATGTTTACAATCATGTTTTGACTTCCGAGTGTG
TTAAAATATGATCAAGATGACGGCACAAGCTGTTTCAAGTCCGTTCCTGTCAAAGAAATT
CACTTTACATGTCCCATGTGAAAAACCTTGTTTTCAGCCAGCCAAACGCATTTTCGGAGC
AGGATAACAGTCAAACTGCCATCTTTc
>NODE_286_length_670_cov_14.686567
GCTGTATTAATACATCCCATTGATCAGAGCAGGACCCCTGACAGTCATCATCCCTGAGAA
CCATCTGGCCGACGCCTGACGCTCCCTCACCCAAACAGAAGCTGACACCCTATTAATCTG
CTACCGCCATGCATACATACGTGTGCGTGCGTGTGTTTCTGTGTGTGTGAATGAAGGAAT
CGGTGTGAGCATGCGGAAGAGACTGTGTAAAAGGTTATGTTTAGCGTACGCGTTAACATT
TTTGCCATGTCTGTGTTTCTGCGTACGTGTTTGCATGTGTGTGTTTGTGTGTAAATGTGC
TTCAATTCCAGATCGTGCACACACATACGAACGTGTACACGCACCACTCTGCCATCCGCC
AACAACAGCCGGCGCTGAAGGGAGCTGAAGGGTGCTTGGAAATTAAGGTTATTACACAAA
TTGAGCCATATGGTCTAAATATTTCAGAGCTGAAATTTACTAGGCAATAAAAATGGCCCC
TACCTCGGTAATGGTGTAAATTACAGCTTAACCACCAGCGCTAATGATGTCCTTCTGTAC
GCCCCGTAACCAACCGTACATGAAGGACACATTGTTTAAAAAATACCCCAGGAAAAGCGA
AAGAGAGAGAGAGAGGGTGAGAGAGGAAGAGGGAATAAGGGATGCGGATGGAGGGATGAA
CAGAGGTAAGAAAGAACTGAAAGAGGTGAAGAAAGTGGAGAGTGGGGAAACAACAGTGAT
GGAGAAAGAGAGAAGGAGAAATAGAGAAAGAGAGAGTGagtaatataaggactgaagaaa
cagagagagagagagagagctagcagcatgttta
>NODE_287_length_402_cov_2.666667
AAGGAAGACGATGCATCAGTCTGTCATTAATGCAATCAAACACCATGATTTCTCTGAACT
ATCTCAGTCAAGCAAGAAGGAGCAGTTTAAATTTACACCACCAGCATGCCAGTTGCACTA
TTTTCCCTCTATTCTAACATTTTTTTTGTCTTCTTTGGGCGGTGAGGCCTGTAATATAAA
GCCACTAGCAAAGAGAAGTGATAACTGAGGATTAGCCCAGTGTACCATTACAGCTCCAGT
GGTCCTCCTCTGGCAGTCGTCTGTGTCGGCTGAAAACATGGGCCCGTTTCCATGAGAGCT
GTCGGCTGCTTGTTTTACCTCTGCTTAAAAGGCTCCCTACCCCACCACCACTGCAAGTCT
AGCAGTACCACCATGCATCGATTCTGTTGGTACCAATACCAGGAGTCCTTGATCGAGAGG
CGAGCAGAATTGGTAATGTAAAGTTTGGTGCCAGTAAAGAAGAAGGGAGGATGGTGACTG
AGGtctcatgggtgtcttactcttcctgtgagctgcccgcctgcctgcctgctctaattt
tagctg
>NODE_288_length_649_cov_8.186440
CACCAGATCAATTGTCATATCCACATAACACACACCTCAATACAATGGATGTAATAGGGA
AGCCAGGGAGATGCTGGCGCCCAACAACAAGTCTATTAAGCCACTAGAAGTCTAAACGTC
AACAAGACCAATCCCACTCAGTGCTAATCTGCATTCATTACTATGCAAACAAAACAATCC
AGTCTCATATATTCTTTCAAAGTCACCTTTAGATTCAGACACTTTTCTCATATAGACGCA
CGGGCAAGTCGGAATCCTCCTGAGCACAAAACAAACAGCACATCACGGTCGCATGTAGAG
AGCCACACCAGTGAGAGAACAGAAAAGGGAACATTTCAACAAATAGAGAATAGCATGGCA
CTGTCACATGGGGAGCACAAAACAGCAAATAACAGAGACAAGGTCTGATGGTAGCCCTTG
GAGCAGCTGTCATATTAAATAATAATGAAGGATCTATTAATATGCAAAGGAAGCAGCAGC
CGACTGGCTTAACGCTGTCATGCCTCTGCATATTGTCAGGATCTTCATCATTAATTAACA
TGCTAGCTGCCCCATACCTGCGCCAATGTCAGAACATTCTTACAACAAACACCCCAATGC
CTGTGCCCTCCGCAACTAACTCGTATAATTAAATTAAAATCAGATTAACTTCACATCAGT
ACACAAAAGACTGACTTTTACGACTTTCTCTAGCAGTGATTAAAAAAATAAAAAAATAAC
CAGGGCTTATCTGTtatgtttctgttctcttccctgttagggactgcaccacgggcaaca
acgaaagcacact
>NODE_290_length_764_cov_12.316754
AAGAAAGAAAGAAAAGGGAACGGCAGAAAGTGATTTGAATTATCATTGTAGAATGCATTT
GGTGTGTCTGCGTTGGAAAGAGCCTTAAAATAGAGCCACAAAGTTTATGTAAAAAAAAAA
AGATGCATGGATTTTTCCAAAAATTGTTTCTCCATCTCTTTCTTCTTTTTCTTTTCTCTG
CTGAGGCTTTGACAAACTCTCAGTTTCAAAATGCGGCGCTTGTTGATCAGGAGTACAGAC
ATCTTTGACTTGAACGTCGGGTAATGAGAGAAATTAGCACAAATGCTCTAAGTAATAGTT
CCTGATTTTTTTTTCACTCACAAATTATTTTTCAACTTGTTTTTGTATCTATGCATAAAT
TAAAAAATCGGCTGAAATTTATTATTCATCTGAGATGTGATTAATATGCAAAATTATGCA
AATTAAGATGCAATTAGGCTCCAATTCTCTAGTGGAATTTTCCATTATAATTTAATACAA
AGTAACAGAGTAATTGGTGTCACGTGTAATTACGGTTACTCAAGTGCACTTTCAGGCATG
CAAATGATTTGCTATATGTTGGTTATCCTATGCAAATGTACCATGTGGTGTTTTAACAAG
TTGAGGAAAACACAATGAGTGCGTGGTTACCCAGTGGGGTTGGAACAAGGTAAAGACACC
AGGGTGTGTTTTTTAAATGAGAGAAGCTGGAAAACTTTCAGTGCTCAGATTATCACCAGT
TAAGACTTCCAGTTACTTTTTTTTCCCCCCTCCTTTTTGAATTTTTGATGAATGGTGGAG
AGGCGCAGACTTTCATCCGTCACCAATCGATTAATGAGAGAAAACTGGTGTTTGGATGTG
ACTTGGGACTTGAGTTTGGAGGGAAAAAGAGGTGGTttccaacatgaaactgttgcctca
gttgacac
>NODE_291_length_533_cov_15.105065
TAAGGCAAACTGAAAATAAATAAAAATGCCCTCCGAGGATGATCAGTTTACGACAGTTTT
CCATTAAAATTAAGCATTTAAATATTTGGAGCAACTGAGACAGACGACATGCGCATTTCT
GCATCTCCTTGTGTTTATGTACGTGTGTGTCACCATTTGGAATGTGTGTGAACACATGTT
TATGCATGCGTGTCAGCCTGAGCCTGTGTGTATATGTGTGTGTGTGCGTGTGTGTGTGTT
TGTGTCTTAGAGGGCCATTTGGACTGGCTAAGACATCTGCTCCATCATACGTCAGGGGCC
TGGTGTGACATCTGGGGAATATACTGTATCCTGCCTTGCAACATTACACACAATTTACTG
CTAAAGGTCATTATGTACCCGTTAATCCACTTTTAATTGATATCAGTGCAAACAGCACAA
CCTCCCAGCCACATGACAGATCACTGCCGCCACAAAACCAGGAAATTGCTATATGGGAGT
TAAAAATAGAATGGTAAACTTTTTGCTGTGGTCTGTCTTCACTTTGTTAAAGTCCGTTGG
ACATTCTGACCCGGACAAACAGCGACTGGTAGCTGGATAAGAAATGCACCACTGTGACTT
TCTTTGCTTTGACTTGAAAAACTAGAGCACATAAACATCTAAGTGACACCTTTGTGGCTA
TATATCATCtgtctcct
>NODE_292_length_538_cov_8.756506
GAAGCCGTGGCTTAACAAGGCGGAAGAATGCAGAGGAGGGGGAAAAGAGCTAGCAGGTGT
GAGTGGGAGTCAGCGTCCAAGGCTCATGACCAAAAAGTCAACCTGTGGTAGATGCACCCC
CTGGTATGTAATGCTTCCACTTCATGGCCCACACATGCCATGAGCACACACGCATGCCAG
CACCCAGGCAACAGTGTGTGCTGCTGTTGGCGGGGGCAGGGCTCTCATTGGCAGTGGGAG
AGCTCTATCCCGCTGTCCGTGTTTACAGTCTTCAAGGTAGGGGCGCACAGTACTTGTCTT
TCAGGTGGATGATTAAATGAGTGGCACAACAAGAAGTGAAACAATTAGAATTTCTGCCTC
ATTATCATGGTAATCTTATCAGTGGGATAATGAGGTATTAATGGATATTTAATGTGCATC
TCATAACCCAATCCCTTGGAGAAAACACATAAGGAAATCGCTGTAAATTCACTTAATGAT
GGAAAAGTCCCCCAACGCCATATTCCGAAGAATGAAAAATGGTGGATGCAAATGAGAAGG
AACCAAGGTCAATAAGACTGCAGGGACTGAGTGAATGTCAGAGAGAGAGAGAGAGAGAGA
GAGAGAGAGAGAGAGAGAGAGAgagagagagacagagagagacagagagagagacagaga
gagagacagagagagagacaga
>NODE_293_length_646_cov_14.650155
TAGATGGAAAGTTGAGGTGAAATAATGATATACTCAGTCCCCCGAGATTGTTCTGTAAAC
ATATTTCATTCCTCAGGTCTTCTTCACTTTAGTAGTGCTTTCAAATCCCAAGATGCCACC
CAAGATATACCACTTAGCCTAAACTCTGCAAAGAACAGTTGGAGAGGAAATAACGGGGGT
TGTATATGAAAAATAAACCCAGTATGATAAAACTTGTCAATGTGTTTCCATCAGTCTCAT
CTTTTCTCCCCTTTTCTAACAGCTCGAAAGTGAAAAAAGCCTTCAGCAAAATGTTACATT
TCATCATTTTTCCATTCTTTAATTTTCACCACAAAGCCTGACATGTTTTAAGAGGTGCAA
CCTAATATTGCCTGAACTCCAGGACCTACCACAAAGATCTCTGGGTAAATGGGAGGGAAG
GAAGTGCACAGACAGGAGGACGGGCGTGGATGGAAAAGTGCGCAGTAACTTGGCTGCAGC
ACACCCTTAAGTAACAACACATGGCAGTGGAGGAATTCCACATTCATGGACACTCTACAT
GAGCAAGGATGGGAAAGGCTGTCCAGGTTGCTTTGCACCAAGCGGCCGACCAGTTCTGAA
TAGGAAGCTGATAAGGCTCTGCCATACCTAATTCCTTTCCATGTTCTCATCCTGGGTAGG
CATCACAATGGGCATGATTCATGGGGGTAATTCCGCCAGCTACTGACTTGGCTCCTGTCT
GCATTTGGGAAGAATGTGACCTCACAATATGCCTCTTTCAGACCCATCCCTGTCTGACTT
CGACCAGCCt
>NODE_294_length_407_cov_10.533170
GTGTGGGGGGTGGATGGGGGTTGGGCTGTTGGACAGCACAGTGGAGATGGATAGAGAGCT
AGAAGAGATGTGGAGAGGTGGGTGGGTGGGTGGGGGGCAGACAGGTGTAGGTGCTGTGAG
TGACTCTCCCTCTAGCTGTGCCATTGCAGATTTCCAGTTTCCTGCAGCATATGTCTGCGT
GGTTAGCATGTGCTCGAAACCCCCTCTTTCTTTCACTGGAGGCAGCCAGCCTGTGTGATT
TATGTGGGGCCCCTGTTCCACTGTGCATACACTGGAAAATCTCCAGTTTACACAAGAATT
GCCTGAAAAATGAGATCTGTGACTACATTCTTTTCATTAGCGGCTTACGCTAGCGTGGAG
CCTGGGAGCCTCTGAGCTCCTAATGATGCACACGCAGGCCCGTAGCCTCCCAGCTGCTCT
CCGGCTCTCATTACCTACAACATTCATGTCACAAACACTCTTATTTAATTTCCACAACAA
TTAAAAAGGAAAACAGTTGCTAAACTTGTGCTGCTTGAGGCAGCTGAGagctgtgtgttc
aatggctcaaa
>NODE_295_length_840_cov_14.959524
AAACTACTGCACTTGTGTATATTAGTTAATAGCTGTATGGGCGTAAAGTGTATATGTAAC
ACGCTGCAGATGAACAGAGTGTTTAGTCTTAAATCCTGGGTTTTGGGTGGCTGCAGATGC
CACATACCTAATAGACTATGTGGGAAGTAGCTCCTCATAAAACAACACATAACAAACATA
TCCCCTTTCCCAAACAAACATGTCCCTGTCTCCACATTATCACCTTAGCCCGAACAAAAC
ACCTCTTTTTGTTCTCCTCTGGATCCTTGAGCGCAGGTACCTCTGCTTGTTTGTTAACAC
CAGCACCAAAGAGAGGGAGAGGGAGAGGGAAAAAATCAATGTAATACTGCAGAACTATCA
GATCATATGAAATTATGGATTCTTGGTCTGAGCATTCAGCCCTTGTCTGCCGAGCTGCGC
AAATCAATTCAAACAGACACAAAGAGCAAACACACGGCGTAACATCACAATAGGAAATTG
AAGCGAGCGGAGCCTCCCTTTTAAAATATGCGGCTACATATTTGTTTTGTGGATTACCAT
TCTGAAATGAAGTTTGAACAGTTACTTAAAATAATATGCAAAATATAATTCCTTCTTCTT
CTATTTTTATTATTATTCCTCTCCTCCATACCCCCATTCTCTTGTTTGTTGGAGGAGAGG
GGAGCGATGGCGGCCACAATGTAAACAGACACACAGAGCTGCTATGATGCTGATTATGTT
TCCAAAACATATTTTGGGGCCTTATTCCCATTGCAGGGAGTTGAGTATTTATCCTTTCTT
TGTTTCCATATTGTACTGCTGCTTCTAAAACATTTATGATGGTATCTGAGGTGCAATAAA
GGGGTGAGGGGTGATTTAAGCATTTCGAAGAGGAAAATCTGTGtcatgtcaggtgcaggc
attcattaacatcccctgttaaaaagcaaacgtgttcccatgtgggaatctgttgtatga
gcaaatgttgtgaatcggcggctt
>NODE_296_length_595_cov_4.986555
ACATTATTGAAATAATAACAGTAGACAACACCATTTTTTAGGCCTTTACACCCAAACCGT
TCACATTTGAACCTCTCCGCCCTGCCTGTCTCAGACACCGCCGAGCACTCACACACACAG
ACACACACATACGCAGAGGGAAAGAAATGTTTCACAGAGTGTCTCACCCTGCAGAGAAAA
TAAGAAATAACCATAACTCCTTCCACTGCCAACCTGCCCTGCATGACCCCTGTTTTAAGT
GGGTAGCAGGTAATTGCTGAGGCGGTGTTACCCATCAGCCTACAAGTCCATGTGTGCCTT
ATGTGTCATCTCTATTTATTATATTCTGCACGCTCCCTGGGCCTTGGTAATCAATTTCAC
AAGGATACAGGGCTGATATCAGCTGCCGTGCACATTATGAGGCGAGCCCTCCTCTTATCA
AGTGCAGAATTGCCGGCTAGAGGTCATGAACAGATAAACAGGGATGTAACACAACTCCCC
CACTCACCTGCCCCCCAGTGAACACAAAGGTGGGAAGGTGATGTTGTGAGGGGGGTACAA
AGAACAAAACACCCAGCAAGGGAAAGGTTGTGACCCTTGTAAGGTGCCTCTTGTTACGCC
CGACCTTCAGAATTTCATCATCAGTGCTTCTGTCTGCTTAATAATTCGGAAGCTCCCGTC
TCATCTCTCTCTTGAGtcagcgtatgtgggtgtgtgcatgtttgtgtgcggtggggttat
gaggcctgcagacacccgc
>NODE_297_length_712_cov_9.824438
AATTTGAGAAAACAAGAAAGCGATAACATGACAGGGAAAAAAAACAAAACAAAACCATGC
AGCTAGAACACTCTAACGCATCGCACAAGAGAGAGAGAGAGAAAAAAATGAATGGGCTGA
TGGAAAGATAAAAAAGTAGCTACTACAGGAAAAAGTATGCGAAAATAATGTGCAAATTGA
CTCGCTTCTATTCAAAACGTGTATTCCCGAGTTGCAGTCATTGGTTGTCCATTTGTCACC
CATTTAAAGCTCCCTCTGCCTCCCTCCCTCCCTTCCCGTCTCTGCTAAGCATCTCCAGTC
TACATATCTTCTTTAGCTTTAACGAGCCTCGTTAAGATCGCAATAATATTCCACCCTCTA
ATTGCTCATTCCATTCAGCAGATAGGCGAGCATTGGCTTGTGCCTGATGCGCGCGGTGCG
GTGGGAGGGTTGCTGTGGAGATCGGAGACTCTGATAACCCCCCGTGCGTGCTGCACAAGT
GGTGAAAGCCTCGCGCTACGTACTGGCTAATGATTGGCACGCTTGACAGTGATTGGCAGG
GCTGCCATGACAACGCTACAACGACACCAAGAAGACCAATAGAAAAGGGAAACAAAATGT
TTCAATGCTACACTCAACGGCGGATTTAGGGGGGAGATATTATGAGGCTGGTGTCATTAG
GCGATAGCCATTGAATCATTCAATCTTTTTTACTTGCCGTATTTTTCGGTTTTTCCTTTT
TCTCGATAATTTTCTTTCTCTCTCAGGTCATTTCCATGGTTttcagatcccctttagagc
tttatccctcccatttcttcctgccaaacttcgctgatcgccctctgctcctggcgaaca
gcgctaccaccaccag
>NODE_298_length_472_cov_18.084745
AAAGTAACGTTTGTTTTCCATCACAATACTAATACTATGAATGATTCAGGCTGCTACACT
GCACTCCACTTAATCAATCACGCCTGTCCTGAATGCTGATGAGAGAGAAAACACAGGACT
GTCACCCTTTTCTGCGACTTTTAGCCAGTTTAGATCTGATATGTAACAATAAGTTGAGTG
CACTGTTTGGCCTCTGTGTGTTGGGACGAATTTGTTTTACTTTTTCTTTCGTGTTACAAC
TGTGTGTGTGTGTGTGGGCGTGTAAGACTGTGCGTATGTGTTTGTTCTTTCTCTTTTGTG
AATTTTGGGTAATTTCGAGTTTGACTGCGGCTCACCCCCGTCTCTTCCTGTGTGTCTTGT
GTAGGGCTGTTAGTGCAAGACCTTACTGACACCATATTAAGTTCATATGCCTATAAGTCC
CACTACCTTCTGACTGAGTCAAATCGTGCTGAGTTGAAATTACCTATGATTCCCTCTCCT
TCGTCAGCTACCAAAAAGAATGTTGGGAAAGGTAACTGAACAGTTTTTCTCTTTCTCCTT
TGTCCCACTGGTCTGTGTTTGTGTTGTGCCTGCTCCCATTCTGATTTAGTTTCCTTTTTT
TTTTTTTTTTGCACAC
>NODE_299_length_649_cov_8.996919
AGAGAAATAAGCCTTCCAGAAGAGTTTCTTCATTGTTGAGGTAATTGTCTCCTCTTTGAC
AGGCACATTCATCAGTGGCTTAATGGTCAATCAAAAGTTGGCAGGCAGAGTGTTTTCATT
CTTTCCTATCCACTACATTAGGAATACTTAATCAAAATGTCTCCCGGTAATGGCTGTGAA
GAGTTCATGACTGACTGATCCGTTGTCTGTGCCGATAGAAAATTAACAGCTCGGCACTGG
AGAGATGTGGGCCTGCAGATAAACAAATTGTGCATTAATATTTCATCTTCAAGACCTGGG
ATGTGCTATCAAGCGGTGGAATATTCCTGGGCTGTGTTGTCATTTTTCTCGCGTTCTTTT
TTTTCTCTCTCTCTCTCTCTCTCTCTCTCTCTGTCTCTTTCTCTCTCTCTTCCTCCTGTA
TTCTTGAAGGCTCTTTGCAGCTGTAACTCATTTCACTTGATGACTTTACTGGGGTTACAG
AGAGTGACGACAAATTGATTACCTGGCAGAGCAAGAATGGAGCGAGGAGAGGCGCAGGCT
GACAGTCATGTTATAATAATATGTTTAATGATGTGTGGAGGGGGAACAAGGAGAGAGGAG
TATTGAAATAAGAGCATGGAAGATGCAAAGGAATAGGTTTCATTTGTAAAGATGCAGTAT
CCCTCTTGGTGGAAATGGTGTTTTGCAAGGTGTTGTAAAGAGGAAGAGAGAAGAAAAAaa
aaaacgccattcccagctcaagcattcattcagaggacattccgcatccagggtgcttgt
atattcatctggg
>NODE_300_length_472_cov_13.408898
TTAGGGGCAGAGACTGGAAGATAAAACCTACACAGACTGGGAAAAAACATTTGAGACAGC
AATGAGAGAGAGAGAGAGAGAGAGAGAGAGAGAGAGAGAGAGAGAGAGTAAGTAAAGAAA
CAACAGAGCAGAGAATATTTGTAAAGAGCAAAAGAAGAGTCAGAAAAGAAGAGGGATAAG
GAGGAAAAAAGCGAGGAGAAAGAGAGAAGGGAGCAAGGGATGAGACGGCTGCCTGGAAAG
ACGATTAGTATTCATGCGGCGTGGCGCTCCAGAGAGGATTAATGGACTCTGATGCCTAAT
ATCCTGGAGAACAATTAATTTGCCCACAGTTTTGTCATGGTTGAAAGTCAAATGCTGGAA
CAGATCGATGCGCACAGCCGCCAGTGAAATCGCGGCAGCCCCTTCTGCCAGGCGCAGAAT
TTTAATTTCATCATCATCATTTTCCCCGGCTGCCACCCTCGACGAAGCTGTCCCTGACAT
GGCTGAGAGGGCTGCCACATCCCGACAGGCATGGCGCGTACACACACACACAGACACACA
CACACACACACACACACACACACGGTAAAAGCACAGTGTACACCCAAACATGCAGCACAC
ACTtgcatatacacat
>NODE_301_length_4898_cov_8.121070
AGTTTTAGCCCGAGGCCTCCAAATGGTTCTCCCTCTAATAACTTGTTGATGATTTATTGC
AAGCCTAGCCAACCTAGCTCTCCCCCCACTTCCCAACCTGATAGGAGAGTTAATAATTAT
TACTTCGCTATTTAACTGATCCTGATGAACCTTAGCACTAACAGGAACCGGAACACTCAT
TACTGCTGGCTACTCACTTTATATATTTCTTATAACTCAACGAGGCCCTATCCCAGCCCA
CATTATCGCCCTAGATCCCACCCACTCACGAGAACACCTACTCATAATTCTTCACCTCCT
CCCCCTAACACTCCTGATCCTCAAACCAGAACTGATTTGAGGTTGGACCGCCTGTAGACT
TAGTTTAACAAAAACATTAGATTGTGATTCTAAAGACGGGGGTTAAAATCCCCTTGTCCA
CCGAGAGAGGCTCGCTAGCAGCGAAGACTGCTAATTTTCGTCACCTTGGTTGAACCCCAG
GGCTCACTCGCCAAAAAGCTTCTAAAGGATAACAGCTCATCCGTTGGTCTTAGGAACCAA
AAACTCTTGGTGCAAATCCAAGTAGCAGCTATGCACTATACTCCTATCATAATAACATCC
AGCCTAATCACCATTTTTCTCCTACTATTATATCCAATTCTTACCACTCTGACCCCAACC
CCTCAAGGAAGCGACTGAGCCCTCTCCAAAGTAAAAACAGCAGTAAAACTAGCTTTTTTC
GTTAGCCTTTTACCACTTTTTCTTTTTTTAAACGAAGGCACAGAAACAATTATTACCAAC
TGAAGCTGAATAAATACCCACACCTTTGATGTCAATATTAGCCTAAAATTCGACTTCTAC
TCCATTATCTTTACACCCATCGCCCTCTACGTCACCTGATCTATCCTTGAATTCGCCTCA
TGATATATACACGCAGACCCCTTTATAAACCGGTTTTTCAAATACCTCCTTATTTTCCTT
ATTGCAATAATTATCCTAGTAACAGCAAACAATATATTTCAACTCTTTATTGGATGAGAA
GGTGTAGGTATCATGTCCTTCCTCCTCATTGGCTGATGGTATGGCCGAGCAGACGCAAAT
ACAGCCGCCCTCCAAGCCGTACTCTATAACCGAGTCGGAGACATTGGTCTAATCTTTACA
ATAGCATGAATTGCAACTAACCTAAATTCATGAGAAATACAACAAATATTTGCAGCATCT
AAAAATATAGACCTAACCTTCCCCCTCCTAGGACTGATTATTGCCGCAACTGGCAAATCA
GCCCAATTTGGACTTCACCCATGACTCCCCTCCGCTATGGAGGGCCCTACGCCGGTCTCT
GCCCTACTACACTCAAGCACGATGGTCGTAGCAGGCATTTTCCTACTTATTCGACTTAGC
CCTATAATAGAAAACAATCCCACTGCCTTAACCACCTGCCTCTGCCTCGGGGCACTCACA
ACACTTTTTACCGCAACTTGCGCCCTTACCCAAAATGACATTAAAAAAATCGTTGCCTTC
TCAACATCAAGCCAACTAGGCTTAATAATAGTAACAATTGGTCTTAATCAACCCCAACTT
GCTTTCCTACACATCTGCACCCACGCCTTCTTTAAAGCTATGCTATTTTTATGTTCAGGT
TCTATCATTCACAGCTTAAATGACGAACAAGACATCCGAAAAATAGGAGGAATACACCAC
CTCACCCCTTTCACCTCCTCCTGCTTAACTATCGGAAGTTTAGCCTTAACAGGCACCCCC
TTCCTAGCTGGCTTCTTCTCAAAAGACGCCATTATTGAAGCACTAAACACATCCTACCTT
AACGCCTGAGCCCTTATCCTAACCCTACTAGCCACTTCCTTCACAGCTATCTACAGCCTT
CGAGTTGTATTCTTTGTTTCCATGGGCCACCCTCGATTTAACTCACTTTCCCCAATTAAT
GAAAACAACCCCACCGTAGTTAATCCCATCAAACGCCTAGCCTGAGGAAGCATCATCGCA
GGCCTCCTAATCACCTCAAACATTATCCCTTTTAAAACACCCGTAATATCCATACCCCCA
ATCCTAAAATTAGCCGCCCTACTAGTTACAATTTTAGGAGTCCTCACTGCCTTAGAACTA
GCCTCCTTAACTAGCAAACAATTCAAAACCACCCCTAATTTATCTACACACCACTTCTCT
AATATACTAGGCTTCTTCCCAGCAGTAGTCCACCGCCTTACTCCAAAACTGAACTTAATT
CTAGGCCAAACCATTGCCGCCCAAATAGTTGACCAAACTTGACTGGAAAAAACAGGACCA
AAAGCAATTACTTCCTTAAACATCCCCCTTGTCACAACCACAAATAACATTCAACAAGGA
ATAATCAAAACATACCTTTCCCTGTTCTTCTTTACCCTAGCACTAGCAATGCTTCTTCTC
CTAGTTTAAACCGCACGAAGCGCCCCCCGACTTAAACCCCGAGTAAGCTCTAAAACCACA
AACAAAGTTAAAAGTAAAACCCACGCCCCTATCACCAACATTCCTCCCCCTATTGAATAT
ATTAAAGCCACCCCTGCAATATCCCCCCGAAATACTGAAAACTCCCCAAACTCATCAGCC
GACACCCAAGAACCCTCATACCACCCACCTCAAAATAAACCAGAAGTTAATACAACTCCC
AAAACATAAACCAACATTACCCCCAACACCGGTCAACTCCCCCAACCTTCCGGATATGGC
TCAGCAGCCAATGCCGCCGAATACGCAAATACCACTAACATACCCCCTAAATAAATTAAA
AATAAAACTAAAGACAAAAAAGAACCACCATGCCCAACTAAAACTCCACATCCTATTCCA
GCCACCATAACCAAACCTAAAGCAGCAAAATAAGGAGAAGGATTTGAAGCAACAGCAGCA
AGACCCAAAATTAACCCAAACAAAAATATAAACATAACGTAAGCCATAATTCCTGCCAGG
ACTTTAACCAGGACCAGTGACTTGAAANNNNNNNNNNNNNNNNAAACCACCGTTGTTATT
CAACTACAAGAACCCTAATGGCCAATCTTCGAAAAACCCACCCCTTACTTAAAATTGCAA
ATGATGCACTAGTAGACCTCCCAGCACCAGCCAACATTTCCGTTTGATGAAACTTTGGCT
CTCTCCTAGGACTCTGCTTAGCCGCCCAACTCCTCACAGGCCTCTTCCTCGCCATACACT
ATACATCTGACATCGCCACAGCCTTCTCATCCGTGGCCCACATCTGTCGTGACGTAAACT
ACGGCTGACTAATCCGGAACATACACGCCAATGGCGCATCTTTCTTCTTTATTTGCATCT
ACCTTCACATCGGACGAGGTCTTTATTACGGCTCATACCTTTATAAAGAAACATGAAATA
TTGGAGTAATCCTCCTACTATTAGTAATAATAACCGCCTTCGTTGGCTACGTCCTCCCAT
GAGGACAGATATCATTTTGAGGCGCCACCGTCATTACCAACCTACTATCAGCGGTCCCTT
ACATCGGAAACTCCCTAGTCCAATGAATCTGAGGCGGCTTCTCAGTCGACAACGCCACCC
TCACTCGATTTTTTGCCTTCCACTTCCTCTTCCCATTTGTCATTGCAGCCATAACCCTTG
TTCACCTTATTTTCCTGCACGAAACCGGATCTAATAACCCGACCGGCCTTAACTCAGACG
CAGACAAAATCTCTTTCCACCCATACTTCTCCTACAAAGACCTCCTAGGCTTCGCAGCCC
TACTAATTGCCCTAATTTCCCTAGCCCTATTTTCCCCCAATCTTTTAGGAGACCCTGACA
ACTTTACACCCGCCAACCCCATAGTTACTCCGCCCCATATCAAACCAGAATGATACTTCC
TATTTGCCTACGCCATTCTACGTTCAATCCCTAACAAACTAGGAGGAGTCCTCGCACTAT
TAGCATCCATCCTTGTACTCATAGTAGTGCCTATCTTACATACATCAAAACAACGAAGCC
TAACATTTCGACCCTTCACCCAGTTTCTCTTTTGACTCCTAATTGCAGACGTCCTAATCC
TTACCTGAATTGGAGGAATGCCCGTAGAACATCCCTTCATTATTATTGGCCAAGTCGCAT
CCTTCCTGTACTTCTTCCTGTTCCTAGTCCTTACCCCTACAGTAGGATGACTCGAAAATA
AAGTCCTTGAATGACAATGCAATAGTAGCTCAGTGCCAGAGCGCCGGTCTTGTAAACCGG
ACGCCGAAGGTTAAAATCCTTCCTACTGCTATCAAAGAAAGGGGATTTTAACCCCTACCC
CTAACTCCCAAAGCTAGGATTCTAAACTAAACTATTCTTTGAGTAATTTATATTACATAT
ATGTAATATCACCATTAAACTATATTAACCATTAAATTATTAAAGTAGTCAAGGACATAA
TAAACCTTTATATTACATACAAAGCTTTCAAACATTAGATTACTTAGTACAATAAAATAA
AGGTAGGATATAAAGCAATCAACGGTAAAACATCCACCATAATATTATCGAGAAATAAGT
ACATAACAACAAGAATAAACTGAAAACTTGGAGCATCCAAATATATACCAAGAATCCAAC
ATCCCGTTAACATCAAAATCTTAATGTAGTAAGAACCGACCATCAGTTGATTCCTGACAC
ATGCGATTATTGATAGTGAGGGACAAGAAAATGTGAGGGTTACACTCAGTGAACTATTCC
TGGCATTTGGTTCCTATTTCAAGGCCATGGACAGTTAACTTCCCATTCTTCCCTTGACAG
ATTGCATAAGTTAATGGTGTCAAACATTTTATCCGTTACCCAACATGCCGAGCATTCTCT
CCAGAGGATAGGGGGTTCCTTTTTTCTTTTTCTTTTCATCTGGCATTTCACAGTGCTTAG
AAGGAAAGCAATTAAGGTTGAACATTCAATTCTGTACTTATAAATAGAAAAGTAAATTAC
CCAGACATGTCAATTACTAATTACATAACTGATTTCAAGGACATAAATGATGATTATCAG
TCCTAAAATATCTAAGATACCCCCCTCTCCCTCGGATTTTGTGCGTAAAACCCCCCTACC
Ca
>NODE_302_length_603_cov_12.689884
GAACATGACAACAAATAATTAGGACTAATTATCTACGCAAGTATTTTGTCTTGAAAGCAT
CTAAATTTAAATCTAACTGCTGCTCAGAACTGCTTAATTATATAATTTAAAAAAGCAACA
TGCAAAAATTGCGTGAAATTTCCTTGGTTGGCGATTCGGATTAATAAATCTAGATCAGAT
GACTATGATATAACTGGGATATGACTATTTTAGATTTTATAGGTTTTTGGGAAAACTGGC
AGCTCAAGTCGAGTTTAAGGATTAGTTTTGCTACTTTAAGCGATCACAGAACACTTCTTC
ACATTTACCCATCACTGACACATGTTTGTTGTATCCTGCAGACCCAGATCCAGTACCTCA
AGCAAGTCCAGCAGCCGAGTGCGGCCCAACTGCGGTCATCCATGGTGGATCCGGCCATCA
ACTTGTTTTTCCTCAAAATGAAGGCTGAACTGGAACAGACTAAAGACAAACTGGAGCAGG
CCCAAAATGAACTGAGTGCCTGGAAATTTACACCTGATAGGTAAAGACAATCAAAATAAC
TCCCCCCTCAAAAAAAAGTCAAGACTTCCTCACGCCCCCCACCCTCACTCTCACTGCAGG
CATGCAGGAACAATGGTGGGGGGGAAGGCTGACAAATGCTGTACTCACCACGAGACTCAG
ACTTTACAGAAAGCCAGTCACTGCAAAACAAAACTGTTTTTGTACTCTTGCACTGTGCCA
GCTACATATCACATAACCTAAAGAGAa
>NODE_303_length_688_cov_14.193314
AGGAGCTAAGCCATTGTCATTGAAAATGGTATGAAGAAAGCAGCCAGCCCCTTACCCTTA
ACTCTGTTGTGGACAGATTTCCCCTGACAAAAATTAAACTAGCTCCTACTTGGCACTTTA
TTATCTCTTCAACTGAATGATTTATTGTTTGTGGAGCGAAAGAACCAAAGAGAGGGGGAA
GATTACATTTCCAGCCAAAGCTCAGGCCTGATCTCGTTTTTTACTCCCTCTGTCCAGGAA
AAAAGCTCCCGACAAACAATAATGTCAGCTGTAATTGATCGGAGGTCGCTGGCTGGGCCT
GCAGTAAAAGCGCACTATTTAAGCGACAATCGGCCCCGCGCTCTTCAGACGCTGGCTAAT
GAAGCTGTCTGTCTGGGCTATTTACCTTCTCTTAAATGGAAGGGGAGAGATGTACTGTAA
GAGACAGGGCTGGAGAGGATCTGCCTCTCGCTCCTGTGAAATAGGACCTGCACATGCCTC
AGGAATGTATAATTGGTTGGCGCAGCCAAAGCTGGGGATCCGGTGCTAATTAAATGACTT
GTTTAAAGCCTATCTGTCTTTGTTTGGGAGGCTCTGGGCTTCAGAACAATGCATTGTAAA
TGCTGTTGTCAAACAAACATTCCTGGTTATCCTTTGATTTGAATTGAACAAGACAAAGGG
CTGATTTGCTCACTGCTAAGCCTTTGGTTTTCATGGTGTTGAGATATTTTTCCCTCTTCT
GATCTGTCAAACTGAACAGGACCATTCCAGTCAAGCAGCTAAATGGACTGACTCACCGCA
CAATGCATATGCATTCCTCCGCTTGCAAAACAAtctcagttttcctcctaat
>NODE_304_length_644_cov_8.119565
GAAAGAAAGAAGAAAGTCACTGTAACATTAGAATAACACCACTATAGTTGGTAATATTTG
GTCTTTGGCACGTTTTACTTTAATACTTCAGACTAGAGGGCCAGTAACGGCCTGTTTTTT
TTATTCTTATTGTTTTAGAAAAATCACAAATTGCACTAATATATTATTGAGATAAGGATT
TACCGTCAGTATTTGGCACTGAGTGGTGACCTTACCGAAGGTTCGGGTCTTTATGGTTCT
GTTTTATGTTCCTGTTCCCATACAGTGCATTTTAAATGATTGTTTTTTATTATTGCAGGA
GTGCATCCATGGTAAGGACAGCATCCCCTCCCTCCCTCCTACCTCAAAGATACAGCAGAA
GTGACTGGCTTGTCGGGCTTGAAGAATTGTTTAATTTCAGGGCCCCGGCGTTTCCTGAGG
TGAGGTCCGCATTGGCTGCTAATAGAGATCTAATTGATGGGCCGAGTCCCGTTTCCGTGC
TCTCTCTCCCTTTATTGCGCCCCGGCGTCTGCTGTAAAATAGGTCTGTAATCAGATTCCG
CCTATTCCTCCTGGAGCAGCATGAGAGCTCAGGGCTGCCGAGAGAAAGAGATGGGGCAAA
AGAAAAAGAAAACGAAGAAAGAAAAAGAAAAAAGGAGAGAGAGAGAGAGGTGGGGAAAAA
TCGTTATTAAAAAAGTTAGGCCTTGAGTAAAAATTCAACGTGCTGTTGAGGCTTGATGAA
AAAGAAAGAAAGTCAGCTTTAACATGGAAATTGGCCTCAttcggggtttctttacatatc
cctgtaga
>NODE_305_length_559_cov_19.252235
CTTGGTTAATGGCCATTGGTCATAGGCTGTCTCCCCTTTATTTCTTTTGCTCTCCTGCTC
TATCCTCCCAGGTCTCCCACTGGAGCAGCGCCCTCAGGCACCGCATCATTTATTGCTGTC
AGGAGTCACAGTGGAGAGGAGGGGGAAGAGAGGAGGGGAGGAGGAGGGGGAGGTGTGCAG
GAGGAGGGGAGACAGGGAGGAAGATGTGCTGCAGAGAGAAGCCAATGGAGGCGATGGGGA
GAGGCAGGCACGCTAGACTGTCAAATCTCAGCCGTTGAATATTTAATGGAGCCTGGAGTG
TTTATTTAGTTAGCCTGTCGATTTTTACCGCTCTGTCAATAGCGGCTCCCGTGTAGCCTG
CTGATGATCTTTAGTGTCTCTTCCCCCAGGAGAGGCCAGGCACTAAATGCAATTATGGAT
TTTCCTGCACCGCAATGTGTTTGATATTTTTACTGATCTAATTTGCAATCTGGTAGTTTA
TTGTTTGGCATTTTAGTGGCGCTCAAGTGGCGAGGCAAATTTGATTTCCCCTCATAATTC
TTTATAACTTCATTAATGCTGTTAGCACATTGGCACAGATCTTAAATAAGAATCATCCCA
TGGATGAATGCATTCCTCATTTTATTGTCTCCATGCCCCATTCTTTTTACTGATTCTGGT
TCTAATTAAAAATCATCCTCGTGGTGTACTGTCTTTGTGAAAT
>NODE_306_length_313_cov_1.753994
TTTTCTGCTGCTGGGACTATTTTCATCCAGTCAGGAAAAAAAGAAAAAAAAGAAGAAGCA
GAAGTCAATCTTACTTTGCCAGTTTGGAGGAGGTCTCTGTGCCACGCTACTGTCATGGTC
AGCATGAAGAAGCACAGCGCCTGCGGAGAGGGAACACAAACATGCGTTAGAAGTGTAAAG
AATACAAAGTGGTTAAAGCTGCAGAAGATGAATAGATTAAACAACACAGCGTCTCTGGAT
TGTATTTTGCAGCTTGGACGTGATTTAAATTTGACTTCTCAAAGGAGCAGAGGGAAGCAG
GAGGAAGAGATCAGGGTTACAGGCTAAACAAAGGAAGGCCTGAAACACAACACTGTGAGC
ATTATAAGAATGTTTTAGGTTTTATTTTAGGTCGACGTgaggaggaatgaagaaagaaaa
acacttataattgcacatatagccatcactcctgcat
>NODE_307_length_906_cov_15.801325
GAGAGTTGGACATATTAGGCATTCACACTCCAAAATACTCAAGCTCATAAATCATACCAG
GCTGAGGCACTTTTGGAATGTTAAATTAATTCTGTAATCACGCTCTCTTGTAAGTCGGTC
TTTATTTTTCCACAAAATTACAAAATTCCTCCGTTAAAAATAAACATGTGAGCAAAAGCG
CGGGGCTCGATGAAGAAGACAACACGCTGCTAGCTGTGTTTCATGGCTCTACGGTGCAGA
GCAGGCCATATATCTCCAGCGTATTATCAGGATGACTCCTGCTGGCCACCCTGTCACAGG
AGAGTGCTTGATATAAACAAGAGATTGCTGCGACACCCAGTAATCAATATTAGGATGGTT
TCAGTACCAAACATCATTTGTCTCTGCGACCATTCCTTTGACCAAACGAAGCATTAATTC
AAATCATAAATCTGAGCTGATTTAAATCCGAGGAGAGTGAGGGAGGGAGAGAGGCCCCTG
TCTCACTGCCTGCCCCTAATGATTTATTTTCTACATTTCTGCGAGCGAGAGATTTGTCCA
TACTCACTGACAGGTCACCTTCAAACGCCAGTGGCAGACTGTTCATCACCATGCAGACGA
GCATCTCATCGCTGCAAGTAAATATTAAAGGAAAAGAATCCAATTGATTGTGGATGGGGC
CGAGAGGCGTCACTGCCATATATTTCACTCAGAGAGCTAATGCTGTGGCCCATGCACCCA
CACCTAGAACTGCTCCCCCTTGCCAGAATTATGATTCTACCGGGAGCCTGTGTGGCTGGC
TGTGGGCTCAAGGTTACAATTTAAATTGTAAAAAGATAAAACAGTTTCTTATTAGCTCCA
TTGCCATAGCCTTGCTGTTGGTACTCACATTTATCTTTATTTCTGTGACCTCGCAGGCTC
GTATTCTCTTTTTTACACACTCCATTCTCTCGGAGTGATGACCTCACACTTTATGCATTT
TGCATTGTTAAATCTGCTTAGAAACACATCCTGTTTTCAACTTGCACACCATAAGCGCCG
CGGTgtcaagtattactgcagaaatgtatt
>NODE_308_length_545_cov_10.451376
TGTCGCCGCTGAACACATTTCGGGGCGACACACCTGTTAAACTGAAAAGCGGCGTGCCAA
AAAAAGGGGGGAAAAAAAAAACACCTAACAGGGGGTTTCATTTTAAAGTTTTTTTAGGGG
CAAAAAAAACCACAAATCGACAAATTCCCTCTTTGGTGCAACAAATCGAATCCAAACAAC
AGATGCAGCGGGAGCTTTGGTTCTAATATTAGGGCTTGTAGGGACGTATAGCAACATGTT
TCCATTAAACGCGGCGTTTCTAAGAATAGGCCGCGGCACATAAAGGGAAAATTTACAAGG
GTGTCAGTCAACAATTTAATAAATTGAAAATCCATTTATCTGAATACAGAGTTCTGCCCT
TCACTCCACTGCCTTTCCCTAACAGATGGTGTTGTGGGTGCTTATGTCCAATTTGATTTG
AACCAAACCCTCAGCCAATTTTTACACTGGCATGAAATCTCAGCGAGCCAGATCCACACA
CTGGCAGTCAGAAATAGCAGCGGAGAGGGCGCGACATTGTGAAAGAACGATGAAGGGCAA
AATCTGGAGCGACATTCGAGAAAGTCGCAGAAAAACTTTCCTTGTTGTTTCGTTTTGTGT
CAGTTTTTTTTTTCTTTCTTTCTTTCTTTCTTTCTTTCTGTCTTTCTTTCTTTCTTTCCA
TCCCCGCCCCCTCCCCTCCCCCtccccgt
>NODE_309_length_414_cov_22.903381
ATCCGTCACTGCTAGGCTTACAGTCGACGGGAGGGAGGGAGGGGGGGGGAAGAGAAAAGA
ACATAATTATCCAGTTTCTCATCTGTTTGCACAAATAGGACAGAAAACCCCTCAAAAACT
GCTCAACGCTATGGTAATTTGCCACAGAGAAACATTGGAAAACAAATGTGTTCAGGAAAT
GTAGATGGGTTTTTAAGGTCTGAAAGCCACAGCTGCTTGGCAAGCAGGAGCTGGCTCCTT
TTGTCTTTTATCTTCTTCTGTAATGTGCACAGGTGCTGCTTAATTCAATTGGAGAACGTT
GCCATGGTTTTACATTAATATATTTCCATGTTACCATTACGACTGTTGTCATGGAGATGA
TAGGACCTATTTGAACTGAAAGCAGTGATGGTTTTATGGGGGTACTGCTCTCTCTCCCTC
CTCTCTCTCTCTCTTTCTCTCTCACTTTCTCTTTCATTTGGTTGCTCCATGTCAAGTCAC
ATGGTATGCAGCCAGATTTAAGGCTTGACTTCACTGTTCATCCCCCCCCCACCTTCTTCT
TTTTTTTTTATTTTTTAT
>NODE_312_length_686_cov_13.734694
TGTTTGAACTTGACTTTGGCTCTGTCCAAGGCCTCAGCTCAGCGTCACACACACACATAC
ACACACACATACAAGAGTTTTCACTCCTGGTCTCGCTCGCTCTCTTGCGGCCCTTCATCC
CTTTGTTGGAGTGAGCATACCCGTTGAGGGAGTGCCAAACTGGGCTGAGCCTGAGATGCT
GATACAGTAGAAACCTGTGTTATCCTTTTAATGAGTATACACACACTGAGTATACACACA
CACACACACACACACATACACACAGTCACACATACTTTCCACTGCCTGGCTATTAGGCAC
CAAGAACAGGAGGAAAACTATTTGAAAGTGAATTTTAGATTTCCGGTCGTGGAGCTCTGC
CTGGGAGTGGCAGCCGAGCAGAGGCGCAAGCAGTGCACGCACACACAGACACCTCATACA
CCTCAGTGTTTCAGCTCCAGTTGCTCTCGCACACAGCATGGATGATCAAAAGAGGCCAAC
GGCTGCCGACCATTATGCCAATGACACTTTGAGTAAGAGTCCAGAGAGCGCAGCGACATG
ACAGCCATTAGGGATTGAAAGTGGGACTTTAAAGGAGGGCTGAAGGATAACTGTCAGTGC
AGAATCAAAGGCAGAAAGTGAAATCTTCATAATGTATTGCACTGGAAAATTCCTGCTCTA
GCTGTCTCTCTAAACCACTCGCTCAAAAGTATCCCATACACAGCTATGCCATTCAACTCC
CCAAAAAACATGAAACAGCCAGGAACAAAGGGCTGATGAGGGGAGTTCAGAGACTGGCAC
TCTGTAAATGAAAGCGAACAGCGGTGTGGGCCATTGTGCGGGtggcagac
>NODE_313_length_489_cov_6.813906
AGCCCTCTGCCTCTAACCCTAACCTAAGTCTAAGAAGCTTTCGTAACCCTAACCCCTAAC
CTCTTTTAAGCCCTAACCCTAACCCAATTGTCCAGTTCAGGCCTACTCCCAAGGACCCAC
CTACCTAACCCTAAAATTTCTCTTTCCCCCCCATTGAAGCCCAAATTAAGCCCAAAAAAG
GAGCAAGTATAAGTAAAGGAGCCCTAGGAAAGGAGCCCAAGTAACAAAGCCTCAAATCAG
GAAATGCTCATGGGGACTAGAATAAGTTGACGGAAAGGGACTAGGAGGGAAATTCGAGTG
GGAATTGATAGTTCAAATTGGAAGTACTATGAAGGTTAAGAAGGGAATACGGGTCAGCAT
TATTAAGGCAGAAAACTCTGAACGTTAAGGGTTAAAATCATGGGGCTAAAACACAATTAT
AGTACAAATTGGTACACATTAAAAAACACAATTCATGGCGAACAAAGGGTTAATGTTAAA
ACAAATTAGTTTATCAAACAAATGTAAAGTTAAAAATTCATACTTACCTTTAAAATTCAT
ACTTACCTTGGATATTAAAAAACCTGTGGAAAAATTAAAAAACCTGTGGAAAAATTCATA
CTTACCTTGGAAATTCATATACTTACCTTAAAa
>NODE_314_length_616_cov_9.001623
GACAGTACCCACGGTATGAAGCTACAACTGCATTTTGCATCTATATTTAGCGACACTGTA
ACTGGCCGTAGTTAATGTCATCATCATGTGTGCTTTAATTCGAACGCTACCCTGAATATC
CCCGTTCTGAACACACACTGTGGGAATTTGGCTCTTCAAGTCTCGCATTGCTGAAAGTGA
CCCGAGATTATGTGAAACAAAGACGTGGTAAATGCCGTCATCTACACAAAGACAATGAGA
TGTTACGTCCAATGTCATGGCATTATGTCGGAGAATTTCAACAAAGAATTGAACCATAGA
CAATATCTGCTTGGAAATGGAGAAGGGTCTGAGCTGCCACATCAAAATGGAGAAAAAAGG
CATAGCATTTGAAAGCCTAAAGGCTTAAACTAATACAAAAAGTCTAATCAGACTAGCAAT
CCCTGATGTTAATGAAGGTGTCACACATTGCACAAAGAAAGTTGTGCCTGGCAATCTTCC
ATTTTTCGGCTGCCTACACCAGTGACATTTCATCTCACATTCAAAGAGCGCTGAGGCCCC
TTAATGAAATGCATAATTAACATATTCTAATTGTGCTGAGCACAGTGATGGTTTTGACAG
AGCTCACTTTCCATGTCTAATTCAATGCTAATTTAATCTGTTCTTTTCCCGCCGACATGA
CCTTTCTTGATTGAGTTTCACCGCAAAGAATTTTTtgatggattgatttatcaacctctt
ggaatgcaacaaaagtgccagttttagacagacgagggag
>NODE_315_length_332_cov_7.771084
CCCCCAACACCAATCCCTCCCATACACACTCACACATGCGCCGCCTCCCCTCCCCGTTAC
CGTGCAGCTCCCCGACTCTCAGGCTATGAAATGTACATCACACCTCCGATCTGAGGGAAT
CTCACCCAAATTCTTCCTTTGAATTATTGAAGAGGACCAAGCCAGCTTGACTCTGATTAT
CCTCCAATCAATATGCCTCGCCTCTCCTCCTATAACATCAAATGCCTCCGACGATCGATC
GAGCCAATCAGAGGAGCCACTGCAGCTAGAAATGCAGAGTGTATTGTTCTGCATTGTTTA
CACTGACACCGCTTGGCGTGTATAATAGGTGTGTTTATGCTCAGGACAGACATGATTGCT
GATTGACTGATACGCTCTTGTGTGTTTTTGCCGTCTGATATGTGTCACTGAAAACGCCAC
CGGTTTGTTTCCTTCTCGTTCTTACAGGACAAGCAAGTTTAGCAGAGATTTCATAg
>NODE_316_length_447_cov_3.436242
CGTGACTCCAAGATTGTAGTTTATTAACTTACACACATAATCTACACATTAGAACATGAC
TTTAATTGCTATAGATTATCTATAAGAGATCGTGAAAAGCTTTGTCTGTCATACATGTTC
ACTGATTTCCCAATAACATGATCTCATTCGCACATATGCTGACTCAGTGTGTTTCTCTCA
GTCTATTCTCAACTATTCATCTGAACTCACCTTTATTAAGATAGCATCGATTAACAATTC
CAGACCAAATTCGTTAATTCCAGACCAAATTTTGGCCAAAAACATCTACCAGTGGTGACC
AGATTAAATGACTGCTGTTATGAACCGCTGGTAGACCGCATCAAACATGCTATCGGCCAA
GAGCATGCGGTGCTGCTGCGAGACAAACTGAATGAGAGGGACCTCTCCTTTGTGGATGAA
AACCAACTAAGAGCTATGGGCTATGACAAGACACCTGGTATCATACTGGAGGTTCCAGTT
GCTGGGGAGGGACACATTGTACACTGGATCGAGAGCGAAGCCTCTTTTGGGGATGACCAC
AGCGATCACACGTACCTCAACGAAAAGTTCTGGAGCTACTGGAACAAGTTt
>NODE_317_length_358_cov_3.519553
CGCCTAAGAGGCTATGCTCAATCTGTCTTGTTTAAAAACTCTACCCTGGGTTTGACTGCT
GTAAGCCTGCCAGAGCCCTGTGGGAGATGGGGCGCACTTAGTCAGTTAGGGTTGTGTTAA
TAGTAGAGATTAGTGTATTTACATGGGATTGCAGCTACTTTAACCCAACAGGATGATTGA
AAGCGAAGACTGTACATTCCAGGAGATTATCTGATCTATTCCGATGTCAAACTATTAGAC
TGGACGGTCTCCATGGAAGCACAGCAGATAAGTTCAGATATTGACTTCCTCTTCACTAAA
CTACACCCCCCACCACCACCACCACCCTCTCCCAAGCTTCAAAATCATTCCCTAGAGGGC
ACTATCAGAGTGTGTTATGCTGCTTTTCACTCTCATGCTCCCCCCTTTTTTCGGCACTCT
TTTTTAATTAGTATCTGATTAAAGCTGAGGAGACGCGGTACAAAGTTTCCATTTAATTAA
GTAATCAAAACAAGAAAGGGAt
>NODE_318_length_531_cov_6.706215
CAAATATAGAAATGCAAATGTACTTGTGTGTTTTTGCGAGGATGTGCGTGTGTTCAGCCA
CCAGCAGCTCACACCCCTTAGACAGACAGCAGGCATGCGTGTGCATTGTATGTCTCTCGA
ATATCAATGAACCATACACACACACACACACACCCACGCGTGCACACAGAGAGATTCACA
CTTGCACACCGGGGCCTCAGAGGTCAGAGAGTGAGTCAATCATCTAAACCGTTGCGACGA
CACAGTCTGAAAAAAAGAACTAAGCGTGTGTTTGTGTGTATGTGTGTGGGGGTATGCATC
TTTAGGCTTGTGTGTGTGTGTGTGTACACGCTCAGAGCAGGGGGCCGGCAGCTGTCAGGG
GCTAGGAGCAGCAGGCACTAATGAAGCAGATGAATAGTGCAAAAACTCCCAAATACAAAC
AGGACAGTTGACATTTTTCATCTGTCAAAAGCAGAAGATGCATGAAAATACGATGGGGTC
TTGTTTAACCCTTTGCCTCCTGGTGTCAAAAGCTGGCTGGTTTTCTTCTTTTTCTCTGTC
TGCTTCTGTCTCACCTCGTTTTCCTTCTCTCACTTATTGAAAATTTTTTTTTTTGGTAAG
CATCATCTAACCCTTGCATAGAAATGTACACACTGTGCCCTGTATAGTACTAAGAAGTGC
ATGTATGTTTGTTAt
>NODE_321_length_660_cov_7.728788
ATATAAGCAGATTTTTTTTTCCATGTTAGCCGAAAAGTGTCTTTTTACTTTTGTGTAACT
TTGAAATGTAAATTGTTGTAGTAGATTCTACTTTTTTTGCTATGTGGATTTAATGGTTTC
TTTTATTTGACTCACTCTGCCCTTCATTCCAAATTGCCTTTGCAGGAGATTCTGTGCTCA
AACACACGTTTTATTTTTAAAAAATGTTCTACTTGTATACAGATATTTTGGCCCCCTTCA
CTGTCCACTCCAGGTTTTCTTGCTCTCCAAGTTGACCTGTCAAGCAGATTACCACAGAAA
GAGATTAATGGCAGAGGCGGGTTGCAATAATAATCGTTTTGTTTGATGTGACAACTTTGA
TAGGCGTTGATTTACTTACAAACTGATAGGCTTTTAATTGAGCGCCTCCATCCCGATTGA
GATGAAAGGGAAAACCACATTGAAAAGCTGCCCGATTGCCCCGGAGCCTCAATACTGATT
AGCCATCTCAGTGGTGAATAGTTCAAGGCATTTTAAACTTCTTTTCTCAACGGCCTGACA
GACCATTTCTCTTCTTTTCTTTCCCCCCACAAGTCCGCTTATTCTCCCTACCTCTTCGAG
AAAATAAATCATTTTCATTGTATGTAAATAAAATCGACCTGACATCAATATATAATGTCT
GGATTTTTTTTCCTTTTTCTTTTCTTTTTTTTTTTTGTTCCCAGTCTTTGTTATTCTTGT
TGCAGATGACAGTGAGCCCGAGGCACATGACAGGTTTTAACAACACAATAGCAGAtgcgt
acagccaaaatggacaggattctg
>NODE_322_length_713_cov_17.210379
ACCCTTTATAGCAGGGTTAATTACCCTTTACTTTGCAGAGACTTGTTCTTTCCAGCCCCA
GCAAACACTGTTCACAATGTTAATTTTGGCCAGCTGCTATTGTAATTACTACCTGGTCTT
TTAAGAGCTGTTACAATTTGTGGAGTATGATTGTATTGTTTTTATATTAATTATTTATTA
ATTATGAGGTGTTGCCTCTTAGTAGCCTTAATTTTGATGATTATGGTCGACACAATGTAA
CTAATGAACGGGCTTTGTGGGCCAGAACCCCACTGCCAGTCCGACCTCTCTCTCTCACAA
AAAGGAGCACCTCATTCTATATCTTTGTTCTATTTTCAAAGGGGATGCGGACAAAGACAC
GAATGCTGATCAGAAGAATAAGAAGGGTGTTAAGAGACGCCGGGAGGAACATGGAAGGGG
CTACTTTGAATTTATTGAAGAGAACAAATACAGCTGGTAAGGATGGGACAGAGCAAAAAT
GGCCTTCAGCATCCCTGAAACGCCATCCATAGCTTTGTTGAACTGTATTGGCTTTAAGTG
CCAATGCACATAACTAGCAAGCGGAAAACCCTCATTTTCAAGTATTATACTACTTTATAA
TTAACATTACTTTCACACACATGTTTTGAGGGTCATCCCTGAGTACTTAAAGAGCCTTAC
CATTTATCCTTTTTACAGTACCCACTCACATTGTGTCTTTAATGGACTGCATTCTGTAGC
AGAAGTGCATCTATCAAGTCTCTATGAATTTTCACATCTGTTCCTCATGCCGCTTATTGT
TTTGGAAAGCCCGTTGTGTCCTCAAGGTGAATCGAGGCTGCTCAAAAAAAGAACCCAGAG
GAAAGTAGCAGATGTGc
>NODE_323_length_679_cov_8.477172
AACAGCTAATGTACACTGTTCAGCTTCTTACCCTTCTTGCCGCAGTAGATGAACTGTCCG
GTGTGGATGCCCTCAGCAGCGATGAAGAGCTCTGTCCTCTTCTTGAACCGGTATGGGTCA
CGGAAGGCCACTTTGGCCAGGGGAGCACCACGGCCGGGGTCATGGATGATATCCTGAGAG
GGCAGACCGGCGGCAGGGAAAACATCGTTAACACTCCGCTTACACCAAACGGCACGACTA
AGGTGCGTCAGGGTCGACAAGTTACCTTCACAATCCCCTTGATGTAACCATGGCGTTCAG
CGAAGTCAATGTGACGGAGTTTAGCGGCACCTTTTCTGTGCTTGACGTGGGCTTTGAACA
CGGAGCCCGCACCTTTTCTCTGTCCCCTGATCACACGTCCCATCGTGTACTGAAACAAAT
GACAGTCAGGGTTAGAAATCTTACATCACCACACATCAATATCACACACACTAGGGCCAA
ATGATTACAAGAAAATGACTAATTGAGATTTAACAGATACTGCAATACAATTCTGTAAAG
TTAAACTTCAGTTCTTTGTTTGCCACTTAATAAATTTAAAATACTAAAAGACACATTACC
AAAACTCTAAATGTCACAACTAAAACTACATTACAGCATTAATCTAACCTGTCACACCTC
TAACGTGCAATCTTTACCAATTATATTATTTCTAATTTGCCATCAAAAACTTGTTTAGTG
CAGTCAGAGTACAAACTAACTCCTGGGTCACCATCACAGCAGCTTAAATATCAAAAACCT
ATCACTGTCATTTTTTCTACGATAACCTCTCAACAGTGTATCa
>NODE_324_length_437_cov_14.487414
GTTTGAAATAACACAAAAGTGAACAGGAAACTAGAATTCTTCCATTGTACAGGCTCCAAT
TCAAATGGATGTTCTGAAACTCTGCTGTAGTCATTTCATCCACAACACAGTTGTTTATTG
TATTGACAGGCCTATCAATGAGGAACGCGCAGGAGGAGGAGCCTCAGGATCCTCAGCTGG
TGCGACTGGACAACATGCTACTGGCGGAGGGGGTCGCGGGGCCGGAGAAGGGCGGCGGGG
CTGCTGCTGCCGTGTCTGCTGCCACCAGTTCGGGAGGGATGTCACCTGACAGCTCACTCG
AGCACTCCGACTACAAAAGCAAGTTGAGCCAGATTCGCAGTATCTACCACACTGAGCTGG
AGAAGTATGAGCAGGTACCGTGTCGCAACAGGGAATGAGTGCTGACATTGCCTGTACATG
CTTGCCTCTACTGCAGCTGCCCGCCAGGAGCGTAATACATAGGCATGTTAGGTCTAGTGT
TCACATCACATAACTTTGCTTTTACGGGGAATACATTTGTGTCAATTTCTGTCACGTATA
AATACCGCAAAAGGTGCCTTATTAGTGTAGTAATCTGCACT
>NODE_325_length_722_cov_10.832410
TTATAATGCTGGCATGAGCAACTGCTACCCCACAGTCGCTTAATGTTTCATAAACGTCAT
TTGGAAGTAATTCAGTAAGCACCCTCATGAAAAAGAGATGAAATACAGATTGCCATTGGG
TATATTAACACCTGTCACATCAGACCAATATCATATTGCATTGCTGTAGTTACCCAGCTT
TCTATTATTTTCTCGACTAACAAAACGTCACCTTGGCCTCTCAATCTACCGATGTAATTA
CCTCATCAAATAAACTATCAACAAAGCTCCTAAAATAGGATTTGTGGAAGTGGGGGGGGG
GACAAAACAAATAAAAAAAAGGAGAAACATATCATCACGCCCAACATACTGTATGTGAGA
TGTGTGACGCTTAGAAGTCAGGGGAGCAAAGCCTTGAGGGCATACAATCAATATTACATT
TTCCATTGCCACCTTCATAGCTATTGTAAATGGCTTGTGTCAAAAATAATAACAGGTTGT
ATCAGGAACCTTGGGTTTGCAATTTCGCTCCTAGTGCTTGGAGGCCCCGTCTGCTCTCCC
TCCCTTACCCCAGCACCACTGGGTGTTAATGACGCCGTGGTGGCAGACACTTCTCACACC
ACAACTGACTTTTTTTCCCTCTCTGCCCATTCTTTATCTCTTTACTCCTGACAGTTCGGA
GAACTGCAGGGAAAATGTGTATGTGTAAGAAAACGCTTACTAGAGATGATTAGCCCTTTG
TGCATGTTTCGGCGCTCAGCCAGTAGCATAGTATTATTAGCAGGGCTGGAGAGATTAAAT
CTATTCTCACTTCGGTTGTCATAGCACTCTAGGCAGCAATAAGCAAGATGAGATGCAGTA
ATATGCACACTAGAGGGACAGACTCc
>NODE_326_length_562_cov_9.524911
TCTTGCCCGCGAGGAGAAAGGATGAACCGGGCCGAGAGGGAGCGCGAAGCTCCAGTCAGT
GTGTGGGAACCACATAGGGAGAAATCCCTGGCTGATCCCGGCCAAGACACTTTGTTTTTC
TTCCCTCCGCTCCCACCCCTTCCCTCCCACTCTTTCTGTCCATCCATTTTTGGGTTTTCA
TTTTTATTCATAGGGTGATCGGGGTGGAGGGAAGGGTGTCAAGAAAGCAGGGGGCAGTTT
GTGTGGGTGTGTGCGTGTCGGAGGAAGGGATTGTTAGTCGGCTGATGCCAGTGGATGTAG
GTGCAGGCCTCAGACCAGGCCTGCCAACAATAGCCACAGTGTTGTTTGGGTAGTTGCGTC
CAGGACTCTTGGACATTCTTCCCATGTCAGTATAATCACTACTGGGAGGTAGCTCCATTA
CGGATTACCATATCATTAATAGTATCCATGACTTTTGTTCAAAGGCTACTTGTGTAATGT
TGCCTTGTGGATGACGGCTAATCCGCTGAGCTGCAGCTGTAGGAAAGAAGAGGGGTAGAT
CCCACCACCAGTCTCTCTGCCTCACACACACACACACACACACACACATATAGACACCCA
CACATACAAACACATATAGAGGCATCTCTCTGTCTCAGCCCACGGGGATCAGGCCACTGA
AAGACAGATACAAACAACAGTCAAATACAAAGTTCCCCCCATAGCg
>NODE_327_length_783_cov_21.530012
TTCAATTTTTAAGCACATTGCAAACCAGAAAATACAATCATTTTAATTTACTGAGTACAA
TCTAATGCACTTCAGACATCCTAAAGGAGTGGTCAGTTTAAACAAAGCCTTGGGCGACAA
TTAAAACTGTAATATAACAGCAAGTGCAGGGTGAGTGAATTCAGAAACTATGAATGCATA
TTTGTGACAGGAGTGTGTGGTGAGATTAAAAAATGAAGACAAGTAAATCTAATTAGTAGC
CTGATTATTTTAAGAAGTTAAAAGCTGAATTTGTGCTGCATATGATGCTGCATTCACAAA
TGGGAAGCCACCAGAAACTAATATTTAATAATTAAACAGCATCATAATGTAGTTCTCGCT
CCATCGCCCAAGACTTTGTTTGATCTTAAGGGTAAAATAAAACTACAACTACACACTTTT
TTGCCCATGATGTCGTGAAAATGCATGTTGACAGCCTGGTCCACTGATTGTTCGGCCTCG
AAAGTAATAAATCCAAAACCTAGCCAACGACCAAGAGTGAATCAAGGTAGCAGGGGGGTT
GTGACAACACAAGATGAAGAACAGTATTGGGCTTCAGCAGAGTGAGGATCCGTCAAGACT
GAGCAAGAGGCTCCTGGGGTTCGGATGATGTCGCAGACTTGCAGAACAACACAAATCCAA
GACTAACGCCTGGGGGATTGAAGGAAACTTTTCTCTTTAGTGTGCAGAGAAATATTCGGG
TGAAGATAACAATAATGGACTGCTTAACTGTTAAACATGAAGGATGACAGGTGTAGCACT
TGATTTAATGTGAAATGTCACATAGAAAGTCAGTTAAGTCCATTTTCCTGCTCTGACAAG
ACTGAACATTAGCTGATGGATGCCAATTGAACCAATATTACATTTTGTTACTTCATGCTg
tttcatccaaaccccaccttgatctgt
>NODE_328_length_448_cov_3.410714
CAGGGGCACGAAGGGAGAATGTACTTCCAGAAGTACCGGGGGTATGAAGGGAGGATTTTA
CTATAAACTTTCTCCAGTATCAGAAGGATAGCCTTGTAAGGCTTCTTTCTTTCTTTCTTT
CTTTCTTTCTTTCTTTCTTTCTTTCTCTCTCTCTCTCTCTCTCTCTCTCTCTCTCTCTCT
CTCACGCGCACGCACGCACGCACGCACACGCACACACACACACACGCACGCACGCACGCA
CGCACGCACACACACACACGAGTAAAGGCAACATTTAACTTCTCGGGTACCAGGGGCACG
AAGGGAGAACATACTTCCAGAAGTACCAGGGGCATGAAGGGAGAACGTATTTTCTAGAGT
ACCAGGGGCACGAAGGGAGATTGTACTTCCAGAAGTACCAGGGGCACGAAGGGAGTATTT
CTCTCTGAGTCTTAAAGGCTGGCCTTTAAGGCCTCTCTCTCTCTCTCTCTCTCTCCCTCT
CTCTCCCTCCCTCCCTCTCTCGCGTGTGCGCACGCGCACGCACACGCGCACACACGCACA
CGCACACACACACACACACACACGCACACACACACACAcacacacacacaca
>NODE_329_length_603_cov_17.346600
AGTTTGTTATTTTTCTTCCATTATTTAATTAGTTGCAGTTTTTACAGTGTATGCAGATTT
TAGACTTAGTTAGATTTTTTTATTTCAATCAAACTGTGTTCAATTGTGTTTGTAAAGTCT
GTGGTAGCTTTTGTTGCAACATAAAAATAATTTAAACAGAAAAAATTCAAAATAGCGCCA
ACAAACTTGTATTATTTGGGCGACTTTAAGCTTGTAGTTTTAACTTATTGTTAACTTAAA
AACTATTTATTATGATTATTATTATTGCCTCGTATAAAGTATGTTTTGTGTATATTTATG
GTTTATTTCATTATATTTGCAAGTTTAAAAGATTTTAAGTTTGCCAAAATTGTGGTTACA
CCATTTCGTTTCTTAAAAAGGGGGACAAATAGAAAAACAGCTTTAGAAGTACGATTTGGA
AACGTTCTCCATAGTCAAAGAATGCACTGCTATATTTAACTAATTGAAGTGTATAAACAT
ACATGCTGTGTGCTAGATGTTATGCCTTTACTGCCTGTGTTCTGTTTGTCTTGTTAAATG
AAAATCTTTTAATTATTTAATCTAATCACAGTCTTGTTTTTTCAACCACTCGGTGAACCC
CTGAGGAATGGAGCAGCCCCTGTAGCAAGGCTTTGGCCCAAGTGCGGGTCCAACAACCAG
CCGGGAACAGAGGGGATGTCCTCGGTTTAATACGCTCACAAGAATCTTTCCTGTTTATGC
TGATGGGTCTGATTTACAAAAAAAAAa
>NODE_330_length_511_cov_10.105675
TGTCTATGTGCTAAGCTGGGCTCTGGGTCGTCCTACACCCGACACTGGGTTCTCCCCAGT
GGCCCGGGAGATGTCAAGGGGTGAGGGCAGAAGAGAATGGATAGCTGCCGGCCCCGGAGC
CCCTCATTCACTCTCTAACTTGCTTACATTAAAGAGAGCTCTAATCACTGCAGGGACTTG
GCCAATGATGTGGTTATCAAACGGCATATTTCAAAAAGGCATCTTAAAAGGCCCGAGGGC
GAAGAGGCAATAAGAGCACATTTGTATGTGGATGAAAGGGAAAAGTGTAGACAGACCTTG
CATCAGAATACAGCGGGGGGAGATCATTAGCATCTCCAGCAAAATATGCACTACCAGAGA
GGGAGAGCAAGGTACAGTCAGAGGGGGGGAGAGAGAGACAGAGAGGTGGTAGTGGGATGG
GGTTGCTGGGCTGGGGGAGAGAGAATGGTTCTCTTCGCCATTCGTTCTTTTTTGTTTTAC
ATAGTTCCCAAAAAGAATAAGAGAACAAATACATTTTTGAACAAAGGCAGGGCTCTTGAA
GTGGAAGCCCTTTGGGGGTGTGAGGTGGCTCCATTGTGGGTTACAACAGAGTGAAGCCAC
AACGCATCTgcactcacaaatcctctcacagtgctctcacacctcccgaaacaga
>NODE_331_length_528_cov_14.662879
GAGTGGGGAGGAAAAAGTCAACGCATCAAAAAACAAACTTTAAACAATGACCCTACTTCT
CTGCTGCAACTTTTTCCCCTTACACCCCGCATTTTTTCTACTGTCACGAGTATAAGGGGC
AAGAGCGATGCATCCCTTTTTTCCTCTTCCAAGGATAATGATTTACAAAATGCCTCTCAT
CAAAGAATTCATTAACAACGAACGTTAATTAAAAAATAAATGAGTAAACATCAATATCAA
ATCTCAGCACTGTGGAAGGGAATACATTATGCAGAGTAATGATGTTTGAGAGGGGCTTCA
GCACCTCTGTGGGACTCTTTTAAACCCCTTACCTCTTAGGCAGTTGCTTATTTTGCAACC
CTTTGTTGTTTAACAACAAAGAGAATGGGCTCTCATAATGTTATATTAATCAGCGGATTA
ATATTTCAATTTGATTTGCTTTATAGTTGAGGTGCTGTTGGCATTTCCATTTTCCCTCCA
TATGTGCAGCGATGTTAAGTGGTATCATTACCATTTTCTACCTGGGGGTTCGGGGAGATA
ACAGGCACCAGTGATAGCTCTATTCTGCGGAGGGAGAGGGAGGTTTTTGGGGGGCGCTCA
TGCATTTTTAAAGGTCCGTGTTTGGTGTGCCTTCACATCCATTATTCTCAAATGTTGCAT
gcaaacagctga
>NODE_332_length_558_cov_15.039427
TGTCTAAAAGACTGCCATGACTTATTTTGCAGTACACACGACTTGAATTGCTCTTGCCCT
TAACATTTTGCTTTCCTGTATGACCTCATTTCAATTTGTGACCCCGGCACTGCAGACTAC
AACTGTAATGACCAGTGTTGCCAGTGAAGATGGTGCCTTTTTGCTGCCTGCTTTTACTGC
AGGCTCTGTGTGTGATTGCCGTGCGGCTGGATTCACAAGGAAGGGCATAAACTTGGATTG
GAGGACAATGCATTAAGACTGCTGGTCCCTATGCTTTAGATTTGGCACAGGTTAGGTAGA
GGCATGAAATGCATATTGTTTGTGTTCATTTGAATAAGGACAAATGTCAGATTTCCATGG
CTCCAGGCAGCCTGCATGTTAGATGATCAACTCTTTTGGGCCCCTGGATGTGGGGTCATC
AGTAGCGCTTCCAGGTCACTGTCACTGCATGCCGGTTTGGGGCCATAATTGACCTTTTGA
CAGAGCACAGGGAGACAGCCTTTCTCTGAGGGCAGGAATAATCACTTTAGATTTACTTGT
GGCTGTGCTCATGTTAGCTAATTAAAATGTTTGTTTTAAGAAAAATTTAATTTGTGATCC
AAGAAGATATATTTTACAGTTTTTTTATGTTTAAATTGTTATGGTGTAAAAATCAGGCGG
ATAAAATAACAAAATAAATGAAAAAAAAAATGAACGTGTCTt
>NODE_333_length_590_cov_19.994915
TTAAAATCAATTTGATATTAATGTTCAAAACATTCCTCTAAGGGAGTCCTGTAAGTCTCC
AGCTGTGTGCAGTAAATGGCACACAGTGTGACATTCTACCTGTAGCTGAAAATACATTCC
CTGCCTGAGGTGCCTACCTTTCTGAGTCTTTTACAGTGTTATACTCCAAACCATTCCAGT
ACCACCCGGTGCATGCTGTTGTACTCCTGATGCACTCAATGCATGGAGAATAATAATCTG
TCTCAAGTCTGTGTTGACCTGTTTCTTTGGAGACAAAAACAAGAAAGCAACAGGTGTAGT
ATTACCAGTGAGGAACACCAAAACATTTTGTCATGGATTTAGTGCTGCAGTGTACTCAGA
ACGTTCTCTGTTTTTCAACTGAAGGTTATGAAAAGCCTTGGAGCCTTAACAGCATGTCTG
GCATGAGCGGGGATGCCTCTGGAGTGTCCTCAGTGTCCGCCCTGCCCTGCAGCCCACCCT
GTCTAATGCAGCACTCACATTCTCCCATCCCATCCATTATGTAGCATGGTTGAGTAGCAG
ACACAATGCCATTGGAAGGCCAGTCCACACTCCTCCTTCTTATCTTTCCTGTCAGATTTT
GCTTTGACACTTGCCTTCGCTCCTGCATTTTTTTTTTCTTCATTTTTATTTCTTTACTTT
TCTGGAAAACTGTATCTTAACTGTGCTTATACTCAAGCTTCCCAAGTGTTCTccttgggt
gtgtcatcatatcc
>NODE_334_length_602_cov_2.920266
ACCGAGCCTTCTTCACCAAACCACAGCAGATTATTCGGGGGTGTGCTGATAATTTAAGCA
TACAAGAGCAGCTGTATGGTGGTGTATGACTTAACTTAAGAAAGATCAAATCTGCCATGT
GTACATCTAACAGAGTGAGACAGACAAAAAGAGAAAGCAAGTGGCTGCTATTGTTTGTCA
GTAAGAGTGGCCCACCCACTGTTCACAAGCTGCCCCAGAGACTCTGTTTAGTCCTCAGCA
GCTGTCAATCAAAGACAGAAAAACACAGACAAGTAGATAAATCAAGAGACAGAGAGAAAC
CCCACCTCCTCCCCTGCCCCTGGCCGCCTGTTTAGGATGAGTTCACTTCTCAGACAGACC
ACCACTGGCTACAGCTGTTGACTGTGGGCTTTCTGAGTCGCCAAGCTGCACCAGTGCAAA
TGCTAGCACACTCAGAGGAATGTCACACCATCAGACATAAATGGCGGCATGTTTCATTGG
GAGAAAAAATAGCTACAGTGCATCCGGAAAGTATTTATACTGCTTCACTTTTTCCACATT
TTATTATGTTACAACCTCATTCCAAAATTGATTAAATTCTTTTTTTTCTCAAAATTCTAC
ACACAATACCAAATAATGACAAAGGGAAAAATGTTTTTTAGACAATTTTGCAAATTTATT
AAAAATGAAACACTCAAATATCATATGTAGATAAATATTCATACCCTTTGCTATGAAACT
CAAAACTGAACTCAAGCGCATCCTGt
>NODE_335_length_1015_cov_11.495566
CCCACTGTGTCACTTTACTGACAGGATAATTACTAAACAGACAGTCTAGTTGTAAACTAT
TTTTACCAAGTTGGGTGCTGTGATTGCCTTGCCACTTGAGCTTCTCATTGTGGAAATGTG
TCTCGACAATGACAACTACATTTTAGCTCTTGTTCCCCCTGATCTTCAAATCAAATTTAC
ACTGACTACTTTGATATGTGCAGAGTGAGCATTTACATCCCTGTGGACTGCGAGGAAAAT
AAATAAACCAAAACTATCACATCCACAAACAACCAACAACAAATCTGACATATTTACCAT
AACAGCCGTTCTGAACTTTGGTCTAAATGAAACACATCCATAAAATAAGTGTTTGTTCTG
CACCGTCCTTTGAAGTTGGATTTGTTTTTGCTCTTTAATGATTTCTTTCTTCTGATGATG
ATGGAAGCCGTGCTGACACCTTCTTTTGCTTCATCAAGTTCCGCTGCACAATTACATGAA
TTTACTTTCAATAAATTACCATCTTTGCATACATCAGTCAAATCATCCAGCTGAGGCATT
CGCAAACAATATGCATTATTAATTTCATTGTCAGTGTTTATTTGGTTAACTTGTAACCGA
CTTGGACAGCCCATTGCCTTGATGATGCATTTAAAAGCATCAGGGTCGGCTTTTTAAAAG
GAAATCAGGGGATGACATGCTTCCACACACCACTTCGCTCCCTGCTGAGGCCACAGAGGG
AAAAAGACTGAACTCCAGTGAAAGACCAATCAAAAACTCAAAAGATGCGTCGTGAGCTGC
TGTAGTCAAAACAACAGAATCAGGAAGATCATCCACATCACAGCGATTCTCAGTGAGCGG
TTGTTAGCACTGATTGACTATATTTCAATTTAACAAGTTTCTGCTGTCGACAATAGTTAA
TTGAATGAATATATTGTATTCATGAAAGGGGAAAAAAACAAAAACACGAGCAAAGAAGTT
GAGTTGGGAATTATCTCTCATTAAGGAGTGAAGAGTTCAGTGATTTCAAACGTGTCAGTC
ATCGCTCTAAATGAGGAAGAGGAGAGCGAAAGGCTCATCCGAAGATTTCTTTAACTTGTT
TCTGACAGTCAGTATGGAATAAAGTAACACACTGGAAAACATAAATTAACATAAATCTAC
TGTcagtgtgcggcactta
>NODE_336_length_602_cov_9.290698
TAGCCCTTCACACGTCAGATAATACACTTTTTATGCACTATTCTAAATGGAAATGAAAGT
GACAGAAATTCCCTCCAATGTCTGATTCCAAATCCCAGTATGAGGCGAAACCTAGGTAGT
GAAATTAGGGGAGAAAGCTGGGGATGAGGAGGAATGTGGAGCTGTCAGTCAGTCAGTCAG
TGGGAAGGGGGATTATGCAGAGCTCAGAGCAGTAATTGAACACCATCGGGCCCGCCCTCA
TTTACATCTCAGCCTTCTGCCGGCTTTGATTGGCAGCTGTACATGAAATGCCACATCAGT
TGAAAGTATGTTGTGAGCTGGCACTAACAATCCTGTGGCTCCGGGGAGACCTGCCATATT
GTAATTTGGTTATCAGGCATGAAGGAAATAATTCTAAGTGCCAGGAAATGTGAGGCAGAA
TAAATGCTTCATTGCTGCAAGTTGCCCAGGGTGACAGTTCTTATTTAATGTACAAGAGCG
TCCCGTTGCCTGTAGATTTGGGGAGCAGAGAAGGGGGAAGGAGATGTAAACTAGGAGGTG
GAGAATTTTCACAAAGACCGTGTTAAAATGGAAACCTGAAGCAAAAAAACAACAACAACA
ACAAAAAAAACAAATACAGATAATCAATAAAAAAGTCAATATGCATCATTTTTTGTTCTT
GCTTTGTCTGAGTAAAATCGCAGCAACAGATGCACACCCAGACTATTTGTATTTAAGCCC
TATTTTTAGGCTCATACATGGAATTt
>NODE_337_length_827_cov_8.620315
CTCATTTGCAATCCAGACTGGTGTCCTGAAGAAAGGAGAGTTGGATTCAAAGCAGAGGAT
GGGTGCAAAATATTGAATTTGAGGGAACCAGTGACCAGTGGTCCAAAATATTGCTTGGAG
CACAGTAGGTGAGCAATGGTCTTTATCTCAGTACCATGGTGGCTCATTTATTTTGTTGAT
GGATTGTTTATCAGTCGGGCAGAATAGACGTGTATTTGAGTAGCTGGAGGGAAGTTTAGA
GGGGTTTTATGCAGAAGCGCTGTAGAACAGCCATGTACATCCCCTTCAGCCAACTGACCT
CGTCGGGTCATCAGGACTTAAGTAAGAGTGAAAGTCGCTTTAAATGGAGCGAGGCTCCCA
GGGACCTAGCCTTGGCTGAGCAGCTGCTGCCAGCCGGCGACTATTACTTTTCCAGGGGCT
GACTTTGATGTTTTAACAATCCATACATATTGATTCAGACTGATAATAAACAATTTGATT
AGCCTCTTTCTATAGGCTGTCATTTCAATCACTTTCAGAGCTCCGATGGAGTGGAAGTGA
GGGAGGGAGGGAGGGAGGGAGGGGGGGATGAGAGGAGGGCTGGAGAGATGGAGAGACAGA
GAAAGCGGCCAAAGCTGAAAGAGAGGGTGGAGGGCCGGAGCCCCCTCCTCAGACAGAAAA
AGGAATCCAGCCCTGATTAGGCCTCTGCCTTTGGTGAATTGGACAAGACAGCTGAGCTGC
CAGGTTATTAACTCCCTCAGAAAATTCTCAGCCCTCTCTCAGGCCGGCCTGAATACTGCG
ATCTGGATCGATAAGCAATCTCCGGTGTGTACCAAATGCCTGCTGGATTCATTTGTCTCC
CAGCACCCTCTCCCTCCGCTGGACAATACACCTGCACAACTGAGCCCCTCCACCCCCACC
CCTCCTTCCCCCTTCTTTCCCGAACACTgttctcactctctcctctccctctttcttcct
caccctccctc
>NODE_338_length_619_cov_8.387722
GTCAGGTTCAGGTTCTCCCCCTGTGAACCCCGGCGGCCACACACAAACACACTTCTCTAA
AAAGAAAGACAGCGGTGACAGAGAGGCTTTCCTCACACCGAAACCATGTTTACCCATGCT
GCAGCTGAATTTACAAGGGTTTAATGGAGGACATTTACACAAGGTGTGCAGGCGACTGAG
ATGCTCCATGTGCCAGATGAGGGCAGCCCTTAGGAGAGCCAGGGGAAACAATGCCAAATC
TCCTCCCCCTGCCCTCCTCTCTCCTGCCCCTTTTGGCACCCTCCCTTGTCCTCCAGTGAG
AGGCTCCAAGGAGGGGGGGTGGGGCCGGGAAGGTTAATGTGCCCACTTTGATCTTCGTCA
AGGCACACTGAGTAAGAATTAATTTACATTTCAGATGAAAAGGTTGACAGTATAAAAAGG
CATCTTGTTTCTGGTATGTGAGAGCTGTGTAATAGGCCAGGAATTTGAGAGAGGAAGTCG
TGAGGAAACAGAAGGGATAAGCCCCTCTCTTGCCTTTACTGGGAAAGAGATGAAAGGAAA
AAGGGATCTCAGTATGCACTGTTCTTCTGAAACATGGGGACCAAATGCTGCCCAAACTTT
CAAAAGCTTTTCTGTATGCATTATTAATTAATTATTACTATTTCGTAGGCCACTCATGGA
GATCAAAAAGGTGTTTCACAAAGATGCAAGGTTTTCATGCCTTTGTCCCCTTTCCTTTTA
AAATGTGAGAAAAAAGTGGCGCAAATTTTCTCCGGACGTGGGa
>NODE_339_length_841_cov_12.645660
TGTTTATTGTAAGTTATCCTCTATGCTTGTTTGAATTGGCACACACGTAAGAATTTATCT
CCTTGTTGAGCACAATGAGGAGCAATGTGTCTACGCATGTGTCGGTAAGCAGAAGGTAGC
ACTCTAGACAATAGGAAAAGAGCCAGATTTAAGAGCACTGTCGCTTGGTGTGTGCCAAGC
ATCTCCATAAATCCTAATACACATTCCACATTCCCTGTGGAGTGAAAAAAAAAAAGAAAG
AAAGAAAGAAAGGCAAAGAAAGGGAGGGAATGAATGCATTTTCTTCTTATCTATCTGTCT
TTCACTCTCTTTCCCCAGTGAGGGAGACAGAAGGGAATAAATGGCTCCCCTCTCCTCTCC
TCTCTCCTCGGTGTGGGCTGACAGCGCAGCAGATGGTGGTTTAAGCAGTGAATTTATGAG
CGCCACAATCTTAATGTTGCAGAAAGAAAAGAAAAGGACTCGCATCAAACGCCACTGACA
AATGCACTTGCTAATATTAATGCACTCCTCATTCATCCAATATGCTGCCTAATTGCTTTT
CTGTACACAGTAATATGGCACCTGCTGCTCAAGTCCGGCGCTCGCGTCAGGAGAGGGGAG
ATCGAGGAGGGGGTGGGGGGCGGACGTGGAAGTAGAGAGAGATGAGGAAGAAAGTGTCTC
TCGCTCTCTCTTTCTGTCTTTCTCGCTCCCTTTTTTCTGTGATGGATGCAAGGCTGTGGA
TCATGCGCCAGACCTGTCAGTGTTCCTAATTAAAATTTTATACTTACAGGCTCAGGGAAA
AAAAAGGTGGAAAGCACTCAGTAAACAATCAGTTATGAGAGGAGAGGAAGGGAGAGGCCA
TCACAGACACACTCGCGCAATGCGACACACTGAGGCACACACAATCCAATTTTAAATACA
GCATCATACACTGAAAATCCTTGGACTTTATTAGAGCTTAACAAGGCCATCTTGCCCGCA
GATCAAACCCGAAATCCAgaagggc
>NODE_340_length_773_cov_9.633894
AAAAATGTGCTATCGTGACCACAGAGTCCCCACTATCGATATGCGCTGCAGTATGGGTCC
GCTTCAGACGAACCAAATATGCAACACTAAATATCTTTGTTATTTTAAAAAATATACATT
GCATGTTTCAGATTGCTTTAAAAACATCTCTGAATATTCACAACAAATTAACAGCGTTCA
TTCCGAGGTGCAATGGATTTTAAACGCCCGTGCGTTTAAAGTTAGTCACACTCACACACA
ACAAAAATATTTCGTTCGCTATGAAATAAGTCGCAGGCCTGTAGTCAAAGTTAAAAGCAA
CTTACTGCAGCAGCTCTCAGTCCTCCGCACCAACCCGACTACACAGTCCGGAGAAAGGTA
CTGCATCCTCACTGCCACAAAGCCCTTTCTTCCTCCGATAAGGGGAAGCCAGCAGCTGCG
ATTCCGGACAGTTAAGATTATATATGATGTGTATATATCGAAGGTTTGTCAGCTCTTCCA
GGCCATAAAACCCACTTAAATGACACCACGTGCTTCCTATGCACCATTCACAGGCCCTGC
TTGGGGCAATTGGCATATGTAACCTTGTAAACTTTAAAATACCCTAAAAGAAAGACATAC
AAAAAGGGGATTGAATACATTGTCCACGCATAGGTTAGGCCTAACAGAGCGCAGAGAAAG
TGGACGCTGTGCTGACCGGTTCACATAACCGTCAAGGAAGTTCAATAGGAAGCTATTAGT
TTGAGAGGTGAGTTGATTTTTATTTTCTTTAAGTAGTGCTAGAAAGAAATTACCTCCTAA
ACCTTGGGGCTACACCGGCGTCACACTGCTACTTGTGCTAAAGCTGCAGTTGGACACAGA
TGCCCGGCAAACTGGCATGGTTTTATGTCCTTTCCACTGGCAGATAGTGTTGTTTTaact
gctgcgtaatgatgcca
>NODE_341_length_608_cov_13.606908
AGATCACTCCTCGTCCTTTTTTCTTTCTTTCTTTTTTTTTCACACAAGCCACATTACATT
TTAGTCAGATGACATCACCAGGTTGAGGCGCACACTCATCTCAGCATGACTGATGGCCTC
GCTGTTTACAGCAAAGTCCCAAAACACTTCAAAGGCATCCTCAAAAACACGCTTGTCCTC
TTCGACATAACTGATTACAGCCAGCCTTGATTGTGTGTGAGGGGCATTTAGTCAGGTAAG
CATCAGTGAGTAACTATATTAAGCCAATACATCTTGTATTGTAAAAACTACACTCAGTAA
TGTCGTGTTCCTAAGTCCTTTAACATGCTTTATTAGGCAGCCTCGAGGTGACCATTATCT
ATCAGCCTGCTCTGCATAGCTCTTAACTAGGACAATGTGGATCTCTTGTAATGCGCCATA
TGAAAAAAATCCCTCCCTTAATCTATTTTTCTCCAGATAGACAAACCTTGATGCTGATTA
ATGGTAGTTAAACTCACAAGCACTCCGTCAATGAGATTGCAAATAGATGGTAATGTATTA
GAGTCATTAAATACGCATCATTCTTTTGGCATGAAATATGTTGACCCCAACCTGATTATA
TACATAATTAAAACTGCTCAACAGTTTCTGAGCACGGAGCTACAGAGCAGAGAGAGAGCG
AGCAGGTCGACAGGCAGGAGTCATAATGATACACAGCAGCCACGTCActtatttgggtca
tttgtcatttccgcccagcattatttcagtgc
>NODE_342_length_807_cov_14.178438
TTTGCTCTGACATATTGTCCACACCATGTGGTATATGTGCTTGTGTGTATGTTTCTGTGT
GTTTCAGTAAGTGTGTCACAGTGATTGTGTCTGCGAGAGACCGTGTGTGTGTTTGCATGC
CCGCTGTTTGTATGCATTATTGTACGTGTTAGTGGAGGTGGCTGGTGGCGGTGTACCAAC
TAGTCACGGACCTAGAGGATTAGATTTACCATTTCAAAGATGCCTGTGTTTCTAAAGTTT
ACACACATACATGCACACAGACACACTCATACAATCACCCACCCACACACTGCTTCCCCA
GCTTGTCAACGTGCAACGTGGGCTGTGGAGGCTTGTGCGAACAGATGGGAGGAACCAGCA
TAAAATAAAGTTAAACTAGAACAGAATGACTATGCAAGTGGCGTGGCCGCCCTTTGTTTG
CTAGGAAGGTGATCCTCAGCAGCTGGGGATGATGGAACGCATGATTAAAATTACCAGAGG
GAATGATTAATATCTCCTTAAAGCACACACTTCCAGCATATCAATCATCTCATTACACTG
GAAAAGTTAATTGTGTGAGGGGAGGGTTGGGGCCCCTGAACCATGAAAAAGTAGCCCACC
CCTCGACATGTTTACTTACACAACAGAACAGACCCAATAACTCCAAGTGTTCTGTACTGT
GTTTTGAGAGTTTTAACTGTTTCCACTGAAACAGGCCCCTCTCAGCAGGGGACTTAACAG
TAACTGGAATTTTTTCGGACTGGCAAAACTTTGTTTGCTGTGGAACAGTCAAAAGGTGTA
GGCTGAGTGGTTATAAAGCTCACGTATGATGCTAAACAATACTAAATGCAAATTTTGGCG
GAAATGCAAAAATTTGCATTAAATATGTACAGTAGAggctgcagtgcatcaccacatcct
gctctcaccgttgtgcacacttgtgttaataacactcatgaaagtggttga
>NODE_343_length_1479_cov_7.234618
AGGTAATTCTACCTTTTTATCTGATTTGATCCTCTTCTTGGATTTCCTGATGTCTGTTTT
TCCAGCAGTGCCCTTTAGCCAAGCTAGTTTATCCGAGAAATAGAGGTTAAAGCTTTAATT
TATAATTAGTAGTTAATGATTTGATCTTCTAATTCAAATTTTGTCTTCCTATTTGCTTGA
TATTAGGTCTTTTAGAAGCAATACCTGTGCCCCAGTACACCGCACGACCCCAGGTATTGC
TATGCTAAAGCTAAAGCTAAAGCTAAAATTAAGGCTATAGTTGAAGCTAAAGTTAAGGCT
AGAGTTAAAGCTAAAGGTAAAGTGATGATTTTGCTACTCACCAAGGTAGGTTTTCTTCTT
TCTGTCCTCCTGAGCTGTGTCTGTTCTACCAGTTTTACAGATTGTTCCTACTGATTCCAG
TCATGGTTTTGTAAATAAAAAAATGTTTTGTCAAAAACTGACTTGTATTGTTCTTTGAGC
ATTATCCGATATGTTTTCGGGTTTCATTTGAATTGAATTCTCCTAATTTTCCTGTAATAA
GCTGGTTTTGAGGGAATTTTGCGCTCCTCATTTGCATATTACCCAGTGTACTCTTCGTGC
AGTCCGGCCGTACGATCGCGCCGGAGAAAATCGCTCGGTAATGCGGTGAAGTCGCCAGCA
GATGGCAGCAGAGTGTATAGGTAATCCGAGAGTCTGGCGTGTGTGTCTCTCCTCCTGTGA
GAGAAGCAGGTTAAGAGTGGCAAGCAGTCGTGGCCTCCTCCGGATCGATTCCAGCTGCAG
TCGGTGAACACTCCTGCTGTCCTTTTATTCTCCTGCTTGTTTTAGAAGCCTGTTATTGTT
AAAATAGTCGCAGTTGATTAATGAAATTATTTTAGAAAGTTGTTATTTGAGTTAAAACGA
TGCGTATTCTAATTTTTTGAGAAACGCCCTATAGCTGTGTAGATCAGCGAGAGAAGAAAG
AAGAGAAGGATGGGAGGAAGAGCCAGGGAGGATGACCGGATCGGGCCAGCGCCTCCCCCG
CCGGATCGGGCTGTGAGCTCATCCTCCCACTCCTAACCCACCCCCTCCCGAAGGAGGAAG
GTGGGAGGAGAGGGGGAGAGAGAGAGAGAAAAAAAAGGAAAAATTAATTAATTTCTAATG
TCTCGCCGGTGAACACTCCTGCTGTCCTTTTATTCTCCTGCTTGTTTTAGAAGCCTGTCA
TTGTTAAAATAGTTGCAGTTGATTAAATGAAATTATTTTAGGAAGTTATTATTTGAGTTA
AAACGATGCGTATTTGAAGGTTATTATTATTATTTTTTTAGGTTCCTGTTTAAGAGGTGG
ATAGAACAGAGAAGAGATGGATGGGAGGAAGAGCCAGGGAGGATGACCGGATCGGGCCAG
CGCCTCCCCCGCCGGATCGGGCTGTGAGCTCATCCTCCCACTCCTAACCCACCCCCTCCC
GAAGGAGGAAGGTGGGAGGAGAGGGGGAGAGAGAGAGAGAAAAAAAGGAAAAATTAATTA
ATTTCTAATGTCTCGCCGGTGAACACTCCTGCTGTCCTTTTATTCTCCTGCTTGTTTTAG
AAGCCTGTCATTGTTAAAATAGTTGCAGTTGATTAAATGAAATTATTTTAGGAAGTTATT
ATt
>NODE_344_length_145_cov_30.027586
ATATACATTAACAGAAAAAGACATTATGTCTATGACCTGATGTTTAAATGGGATTATCTC
TCAGAACATTATTAATAGCATGAATGAGGCATTATTTCACAGCATCTGTATGCATGATTG
AAAAAAATCTAAGAGGTTTCAAGCATGGGAGGAATTTTTACATTTGGGAGGGAGGATGCA
ATCAGTAGCTTGGGACTTGCAGAGGCCTCCTCGGGTGACAAATTGAAAGTGTCTCGGTCT
AGTTTATAGCCCTGATCAGGTCAAACGAAAAATATTGGAGGTCTGGGTG
>NODE_345_length_499_cov_7.016032
TACAGCTTGATTTTTTTAATAAGCTGTCACAGATGGAATATAAAACAACATGCTGTAAAG
TGGTTTATTGCTGAGTAATGTTAATGCAAGCCGCCTACTCTCAATGTCTGTAATCAAAAC
GATCATCATTCCTGACGTAGAGTGTATCCGTCCCCTCAGCCAGACTGTGTGGAGGTCTCG
TTGTAGTATCTAATCACAAAATGCCCACCAGTTTGCGACCGGCGTTTGTCCGCCCTCTCC
TTCCCCTGCCTGTGTTTGCAGGTTTGCATCTGAATCAGGGGGCCGGTGGGGGCCCGAGCG
CTCTCGGCCACGTGGACCAGATTGATGTCATTGTCTCGGCACACTGACCTTTGCTGTAAT
ACCCACGGCAGACATCACAAACTCTCACATCAATTTAGCCCAATTGGATGTGGCATGTCT
TGGCTAACTCAATTTGTGGAGAAATGCACCTGTCTCTGCCTTCCCTCCCTATAGATTTAC
TCAAGGGGAGGGGGGAGGAGGCGGAGGTATTGCAGGGAAGAGAAAGGGAGAGTGAGGGGA
GGGTTTCGGAGCGGAGTTGGCTGCTGATCCACTACCCTCCTCCCTCCTCCTCCTCCTCCT
CCTCACCCCCCAAAAACACTCACCCACATGCATATAAACACCG
>NODE_346_length_736_cov_11.663043
AAAACTCGAAATGTTGGTGTTTTTTGGCAATATGATGCGGTGCAGTGTTGGGTGAGATCT
GATTGATTTAATCAGTATTTTGGATAACAGCTGGTGCGTCAGTTGCACCGCAAATGTGGA
ATCCAGCCTTTAAACGATTTACAGCAGCAACATAACTACATGTAGTTGGAATAATGTTGT
GTTCTGGCGCACTGAGGAGCTGCCAGTTTCCCCATCTTGGGTGCTGAGCGGCTGCATTTG
ACCGTACAAGGGGGCTGTGCGCTGTCTCCTAGTTCCACCTTAAATGCGTTTTGGCCCCGC
TTGCTCCCTGTAGTTTAGGTTTTTTGTCCTCCCGCAGCAGCTGTCACCCTGCATTACTCG
CAGTCAGCTAAATGAAACATTATTCTAAACATATGCATCGTAATCAGTCCGGTCACACTT
ACAAGAACACGCGTTAATAAGGCAATCAATCACTCTGGAACAAGCAAGTTGTTCTGTAAC
AGCTCATAAACAGTGTGTAATGAAGAATTGGAGGTTAGCATGACACGGCGCTGATCAGAT
AATCAATGTCAAAGATGCGATGAATGTCAGTAAATGTAGTTTTCATGTCGTTTCTATAAA
ATCCTCAATTTACAACAAGCAGTTCAATTACCCTGAAAATACAGTCAATTAAATAGGGGT
GATTGGACAGTAGGGGCAGGATCATCGATCTTTGCATTTCTATCTCGCTGGTGGACATTT
AATTTGGTTTTTCTATTAGCACCGAAATAAAGAAAATATAAAATATATTAAACAACCCCA
AAGATTTATTTTCTTGTCAAAAACCATTCAGTGAAGGTGACAGACAGTCTTCTCTGCATT
ATGATGAATTCTTTTTTCTGTCTtgcacattggatacaaa
>NODE_347_length_295_cov_10.396610
CCGCTACGCCAGATCCCCCCCTCGCTTTTTAATTTCTCCCCCCCTTTATTTAATAATAGC
GCAGGAGAATATTGTCAAGACCCATCCCTTTTCCTTTACTTTTTCCTCTCAATTTCTTAC
CTGCACTTCGAAGCTCGTTCAAAAAAAAGTGGCGACAGCGTTTCCACGGCTCCCCCTGTT
TTCCCCCGACGAAGCGCGTTTTAGTTTGTTTCAGTATGTTCCTTTACTTTGTTCATTTCT
CACTTCCATCTTCTTTTCATCTCATCAATAAACACACGCTGCAGCCTACCTTCATAGAGC
AGCTCGGTTCAAGTGTGCCCTCCCATTTTTTAACTATACATCGAGTACTTTGAGGGGTGG
GGGGTGTGGAGAAGGGGGGAGGAGGAGGAGGAGGAGGAGGAGGAGGGTGGATGTGAGGTG
GTAGTGGTGGTGGTGGGGA
>NODE_348_length_761_cov_15.729303
TTCTCCCTACAGGCACAATGATTATGGACAAATTGGCAGTGGTTCTAATGAAAATGTGGT
TGTCCCTCGCCTTGTGGGATGTGTGGACCATGTGTCGAAGGTCACCTGTGGGGCAAATCA
CAATCTTGTTCTTACAGGTACTGTATTGCACTGTTTAGGTCTGCTAGGATACACAACATT
TAATTAGAATGCTGTTATAAAATTGCTAAAAAATTAAAGTGGTTTCCTTTTAAAAATGCA
GTCATTTGTGTTTTTTATGCGCACCGTTCCAGTTACCTTTTTTCTTTAATATGGCCCATC
ATAACAGAAAAAGATCCTGTCATTGACCATTCAGTATCTTTAGAATACCTTAAGAGATAG
AGCTGACGTCAGTAGTCATGAGCTGTCACTGTGTGCTTCAAAGTTCGCCTCTTTTACTCA
GTTTTATGCGCATATCTGAGCCCTCAAGCCCTCGATCAGCACATCACCTGAGAGAGATAC
AAGGAAGGAGAGAGAGAGAGTTAGTGAGAATATGGCCCTGGCTCCTGATCCATAACAGTC
ATTGCCTGTTACATACATTTCAGAATTCATTCAGGCTATGAAGATAATCGAGGTAGTCGA
CAGTTTCCCCTGCAGCCCAATGGATTTATGATAGCACTGTCAAGAAAATGAGGCAAAATG
ACACAGTAGCTGACTTTAGCTGCAAATAATGTGATAGGCCGTACAGTGGTGCAGCAGCAG
CTGCTGTCATTGCAGGTAATAGCCTATAAAGAAGCCTGATAGCAATACCTGTCATTTCTT
AATGGCTGACTTCACTGAAGAGCTTTTGTGGCCTTTAACATGAAGATAATAGAAGATACA
ACAAATTTTACAGCTTTTGCGTTGCATCCATAATTTATCtccagaggcccccacgaagca
gtagc
>NODE_349_length_813_cov_9.177122
CACAGTAACTGTATCTGTGCTGATGTCAGACTCATAGTGTCCAGAGTCAGTTTGTCCTGA
ACATTCAGCTCAAAAGGGGATAAACGTTGCTGCTGATGAGAAACTTTTTACTGCTGTGTT
ATTATATGAAGAGTCATGTGGGTGATGTGCAGGAGAGCTGACCCCTAAGTAAATATTTTT
GAGTATCCCTAGTAGGATTGGACTTGTCCTTGACTCTCACTGCTCTGAGAAAAATCCACT
GGATCTAGATGAATAAGTGTGTTTGTGTCTGGGTATGTAAGCGTGCTGTTTCTGTGCAGG
AGGTGCATCGGTAGCATTCGTACAAACTCTTGTGTGTGCATGTCGGCATAGATAGCGTGA
ACTGGGTGTGTGTTATGTGTTTAGGTTTGGGGATTTTAGTACAGCAGAGGGAGGGGAAAA
AGAATTGTAAGAAGAACATCCCCGGTCTCACAGCAACTTCAAAAGCTCTCCTTCCCCAGG
ATATTAAGCGACTGTGATGAAAAATTTAGCAAGCGTTAAATAAGCTGCTTTGAAGTGATC
TGTTTTGGCTCAGCAGTCTCCAAATTTCCGTAGCCCCTCTGCAATAGCCATCTTTACTAT
AGAGGGGAATAAAGGAACAGTGTGTTAAGTGCAGCAGTTGTGGGGGACCTGGCTGGCTGG
CGGAGGACATGCCAACAGTAATTGGTGCAGCCAAAGACATGAAGGCACGACGGCTGCAAC
TGTCCCCTTTTGTCGTTCTCTGGTTCTTTTTCTCCCTATTCCACCTCTCCCTCCCTGCAG
GCTCTTTTTGCTGAGCCCTGTGAGTCGCAGGCAGACAGATGTTCCTCATATGTTCGCTCT
GAAAAGAGATTTTTTTTTCTTGCCTTGCGCGTGGGTGTAACACAAATGTAACACAGCGGT
GACACCAGGAAGTCAGAGGTTACTCTCGGGTCTTGACTCAGTTATATtttttgtcct
>NODE_350_length_364_cov_1.195055
AATGTTTGTTGAACCATTTCCACGATTAGTTTTGAGTTTCCTATTGTTTGGAAATAATTT
AAGTGCCATTTATGTACATTCTCTTGTAATAAAAGATGTGTTTTGTTGGTTTAATTTTGT
CGGTAAACGTGTCTTAGTGTGTTTTCTAATCTCTTAACGCTCCTCAGATTGACAGAAGCA
GTCGGACTGTCAGCTGACTGTTTTAATCCCTTCTCTCTCCCTTCTGCTCACACCAATCGG
CTCACCTTTTCCCCCCACAGAAACACCAGTTAGAGCACAATGTTTGCCTAAGAGGCTGAA
AGAATCTGGGTCGAGGTAGCTCCAGCGACATTTCTTTGTTTTGTTCTTATGAGTGATATA
TTTATTGTCCAGTCATGAGTTCAGACTCTCAGAGAGTCACAGTGTTTTTCGTTATTACTT
TTcttcgtttcgtcaatgcatggctgctgttccaaattgctttaggataggagccgctaa
agaagctggatttttttctcttctgagg
>NODE_351_length_742_cov_12.443397
TGTGAGGGCATAATAGTTATGATATACTATTATGATACTCAGTTAAAAGTATCTAAATTA
TGTGGAGCACTGACAAGTTCTGCTATGTAGAAATCGAATGGTTGGGTAACACATGAAGTA
AAGCTGCAAGTGCTTTTTTAACCTTTTACAGAAGATGACTTAATTTGCAAAGGGAAAGCC
GGTCCCTCTGAAGTGCTACCTCTCTTTCTTTCTCTCCTTCTGCCTCCCTCGTTCCCTTCA
TCTCTCCTTCTGTCCTCTTTGGACTGTACCGTGACCTTCACTGGCGTTCCACCTGCAGGA
AGCCATGTTTGATTCTCTGTCCGCCGAGACGCCTGCTTGACAGCAGAATGGTGTCATAGG
ACCGAGTGGAGGAATTTCTCTTTCTCTGTCATCATTAAGGGGCTTCCCCCTATGGTGAGG
GGGATGAAAAGTACGATTTAATGTTCTCTGGAGAGTGGCAGCAGAAGAAAAGCTCAAAGC
CCTGCATGCTGGTTTCTGAGTGGGTCACTCCAGCCCTTGCAGCGAATGGGATGTCCCTGA
GGAATTTGCCATAGACTGGCCTGAAAGGATGGGGATTAAGACCCTTTTAAGGATGGAAAT
GTAACAAAAGGAGCACTTTTATGATGTAGCAGCATAAAATGAGGGGGTCCATTGTGTAAC
TGATTGCAAAAGATCTTTGAAACAGGCGGCCCTACACTGCATGCTCGCCTGGCCCAGTGG
GCTTTAACGGCTTGTACAAAATGACTTGTCTACATTAGGGACAGAGTGGCCCTCGTTTAG
GAGGCAATGTAGAAGATTATTGGTTTGTTTCTATTTTCACTCTTTGCTCCTCCcgctctc
tgcctctctatcattcactctgtcctctccgtctgctatcaacgtt
>NODE_352_length_904_cov_12.090708
GTGAGATAGGATTCCCCACTACTAAGATATTGGAGGTAACATTTCCAGTAAAGCATTCTA
CAAAATGAGTTATATTTAACAACCATCTAACAGCCTTGTAACAACCTCTTGCAGACTAAG
ACCCATTAGATCATAAGGAGCAAATCCAGCAACCAAAAGGGCCATTGTCAGCTACTGCAA
TCCACAGGATTGACTACGAAGGAAGCTGAAGTCCTGTTTTAAGAGCATCAACCCTTCAGG
ATGGCCTCAAGTCAGTGCCACAGACGACACGAAGTAAAACACGCCTCCGGCATGTCACCA
TCTCACACACTCCACCAGATTTCTGAATCGGAACAATTCCCGACAATGTAAATAAAGAAA
CCACAGCTGACAAACACAGGTTTGTCTAGGCTTATTCATATGTTTTATTTGTATGTATTT
GCACTTACCCTCGATTTGCCTTCTGCGTCCATTAAGTGTTCCACGTACGTTACCTCACCC
ACTACAAATCAGATTCCAGAGACGACACACACCAAGGGGAGAGAAGCCGAGAGAACAATG
GGGGTTTAGAGCAGAAACACAAGAAGGGCGGCCGGTGACAGTGAGCTCAGACTGCCAGTC
CTGAGCCTTCCCCCAGCACCTCAGCAGCACAATATGGTACAGGTCTACAAAAAGCAAGCT
TGAGTCTTTTTTAACAAAAAGAAATAAAGACTTCTTAGCCTGTCCTTGTTGGAACTCTCC
CGAAACACCAAAAGCAATAGACTGAGGACAACAACTGTTGAAATGGCCGACAGCCTTCCT
ATTTTGATATAATACCCTGAAACACCACCTTCTACCTGAAGATAATTGACCAAATAATTT
CAAGTTGGCAAAACCCGTTCAATGCCTCAGCCCATTTCAGTGCAAACCTGAACATGCTTT
GTCAAATGTCGCCGTTTTGAACCTCAGGCTAATGCATCAATACATTCGCCCATCAGCTGA
GCCTAAGAGAAAACCTACAGTTAGAAAACTAACCGTAATCTTAGTGACGATAAACTCTTG
ggggaaagaagcttctctgactacatac
>NODE_353_length_576_cov_10.902778
TAATGCATCCAGGCACCAACACAGATCACCCTCCCACTCAGCCGCCACACAGTCACACAC
CCATACAGACGGGATGATCTGGCATGTACTGGCCCGATGATTAAAGTGTATTGCGCTCAC
CTGCCCAAGTCCAATCAGGGGCCTGTGCTGATTGCAGCAGCTTGCAGCAGACAGGGGATG
GGGGACTGCAGGTGGTGGAGGTGGGGAGGAGGATGAGGGCTCTATCGCTGGTGAAGTGAC
ACTGTGGTGAAGCGGTGGCAGGGCGGCGGTGAAGCTGCAGGCCCGGGGAGTATCCAGCTC
AGCTTGCCTCTCCACTCCTCTCTGGCCAGACGGGGTGAATCAATCATCTCCAAAGATGTC
AGCATCTGCCCAAGCAATTTCAGATTGGAATAAATGGCAGATGGGGATGTTGTTCCCTCT
GTTTAATCAGTTCCACCAAATGTGGTTTTATCTCTTATAAAATGAAACCATCTGTAGCAC
GTAGGTGTAAGGATCAAGTGAGGGAGGACGGAGGGAGAGGGTGACAGAGGGAGAGAGGAG
AGATGTGCGTGTGTTTGGAGTGTGCACGCATATGTGCATGTGTATGCTTTTTAATGTGTG
TGTGTATGTGTGTGTTGGGCGTATGTGTGTGTGGCGACGGAGGGCAGGGAGAGATGGAAC
ACTGTGAAACAGAAGCAGAATAGTGGGAGTGAAATAGGAAAAAAAAGAGAAGCACGTAGc
>NODE_354_length_386_cov_10.137305
CGAGCGGTTAATAAGGCAGTGGGAATAATACAAGCGTTGGCAGCTCGGTGTGTCACTGCC
TTCTCGCCCTGTGAAAGAGCAGGACACACACACACACACAGCAGGGGAGAAGGACACAGA
CTGCTCAGTATGCAGCCCTGACATTGTCCACATCTGATACGGGACATTAGCCCCTAACTC
CCTCCATACACCACTGCCCTTCACTTTATATTACTTTATGTTAATAGAAAAATATTACAT
ACAACATCATTTGTCTTTGTTACCACGGCACCCCACAACTGATTTAAATGCATGTGTTTA
CCTCTACAGACAGGTGAAGACAGGGGGAAGGGTGGGTGACTGACTGTGTGTGTGGGCGTG
TGTGTGCATGCGTCTCAATGTGTGTGTGTGTGTTTGTAATAGGGGAGGGTACAAATACGC
GCATCTCGTTCAGATTTATCGATCTTACCCACCTCTCGCCAGGACTGAGCTGTAACCTAT
ATATAACCTGTGTTGCTGTGAGGCTGGGTGTTGAGTGTGGGACCCTGAca
>NODE_355_length_547_cov_8.455211
GGATGATGATGATGGCGATGGAGGCTTGGATTGGGGGGTGAGGTTGGTGCATGGAGGAGG
AGGTGGGGGGTGGGGGAGACGGATGGAAGGAGGGAGGGAGGGGGGAGTGAGAGAGGATGG
GTGGGTGGGTGGATGGGGGGAGAAAGAAAAGTTGTCATTTCCCAACTCCTCATTAATATT
CCGAGGTTAAGAGCTTTTCAGCGAAACGTAATTAATTGAGCCCGAGCCTGACAGTAAACA
AGCAATTTCAAATTAAAGCGAAATGACAGCGGCGTCATTTGTTAAAAACGTGTGGGGCCC
CCCGATTTTGGCGACAGATAAATGAGGGAAAATGTTAAGGAGGGAGAAAGTGATGAAGAT
ATTAATCTTCACCTGTCTGTGTCAGCGTGCCACTCATTGCCGCAATGTTGCTTTCCATCC
TCTGCAGATGCTTCTTGTCCTCTCGGCTTCTCATAATGAGGGGAAGGATGTATTTCTGCA
ATTAAAAGCATGGCACAATATTACACTTCTCTCTGGTGGAAAGGGGGCAGAAAGATGAGG
AAAAGACGGACCCATCCAGACTTGGCAGTGTCGGGTCAAAGGCATTGTTTTATTGGACTC
GTGCCTCACTGTCTAAACTGCGTGATTAGgtgaatgcattcctacagcaaaatgtcaaag
caactgataacaggttgatacacacatctag
>NODE_356_length_402_cov_4.154229
GTTAGGATTTCTAGCTAAGTTCGAGCCAGGAGTACCAGGGGGAACGGAGGTAGAATTTCT
AGCTAAGTTACATCCAGGTGTAGCTGAGGGAGAATTTCTACCTCCGTTCCCCTAAGTTAC
ATCCAGGAGTACCAGGGGAATGGAGGTTAGGTAGAAATTCTAAGTTACATCCAGGAGTAC
CAGGGGAACGGAGGTTAGAATTTCTAGCTAAGTTCGAGCCAGGAGTACCAGGGGGAACGG
AGGTAGAATTTCTACCTAAGTTCTACCTCCGTTCCCCTAAGTGACATCCAGGTGTAACAG
AGGGAGAAAGTCTACCTCCATTCCCCTGTCAGAGCCAGGAGTACCAGGGGAATGGGGGTA
GAAATTCTACCCAAGTTACATCCGGGTGTAGCAGGGGAATGGAGGTAGACTTTCTCCCTC
AGGCGAATGGAGGTTAGAATTTCTCCCtcagttccagccaggagtaccaggggaatggag
gtaagactttcccctgctacacctggatctaacttagctagaatggaggtagactttctc
cctcag
>NODE_357_length_650_cov_10.715384
AGCCTGAATAGTTACCTCAGGCCCACAGACCCAGCCTTCTGTCGGCCATGCTCACTCAGC
CTGTGTTTGAGTGTCAGCCAAGTCAGCTATGGCTGCTCCAGAGAGCCTGAAGTCTGTTGG
GGAGACGGGACATTCCAAACAGCATAACTCATTCTTTACACCATCTCTGCTGCCATTAGT
TAATTATATGCAGGTGTTTTCCTTTCTCAGGTTTTTTGTTGTAGATCTAATAAAAATGTA
ACCATAAGTACATAAAGCCAGAAAGACGGCGAAAAGGAAAGGGGAAGACAGTGTGGAGGA
AGTGGCTGAATTTGCTGTGTGAAGCAAATTACTGCCCCCATGTAGATTCATCAGTTCTCC
CTGCTGGATTAAGGAAGGGCCTTTCTAATGAAGTTCGCCCCGTCAAAATGAAGGGACTAA
TTCTGATTTAGCTGAGGTAATGAACTTCCCCTCTCCTAGTGAGAGCAGCACCATGGGGTG
AGGAAAGAGGGGTGGTTGTGTAGGGGGGGAGGTGTGGGGGCAAAGGAGAGTGGCAGCAAG
AGAGAGAGGGAGACAGGACGGAGATGAGACAGGAGAAAGACATGCAATGAGGACACATAG
AGCTAGAAGGGAGAGCGAAAGCAAGGTGGAGAATGAGAAAAAAAATTATGCAAAACGGCT
GTCTCGTATTTGCTGAGATGTATTAAATTTCCAGTGCGGGTGCCTGTGTTATATAAAATT
ATGTTAATGTCTTGTGGCCCGCTGCGAATGGCGGCTTGCTGGTCCTGAGCATgcgtggct
ggccgctacacgga
>NODE_358_length_649_cov_9.514638
AGGCTGCACTTGTCAACAGAAAGTTCACCCCTCCCTCTCTTCTTCTGCCCTCTTTATCAC
CAGATAACTTATGTAAAGTAGCAGATGAAACCCATTCCCATTCACGTCGGCCTGATTGTC
AGAATAAGCTTGCATTCCTTTGAAAAGTGATTGACCGCCTGAAAGGGTACAAATTAGGGG
CCTGTTCGTCTTTTCTTCTCCGGTCGTGGGGTTTATTTGCGGCAGATTCACCCAGGCCCA
AAATTAAGTGAACTCAGGCAGGGATGAATGGGAGAGCTCTGATTGAATAATTGATTTCTT
TTGTGCGGCCTGTGTTTAAGAGGGATAACTAGACATCCTTTGGAGTGTAATGATTGTAAT
TACTGCGATGACTGGTCATGTCAAATATGACACAGGAAAGGACTGTTATTAACCTTTATT
CTCCACATAGGAAAAAAAATAACCCAATATCCTCTTGTCTCTCCATTCTGCATATGGGTT
TCACCTCCGATAGAGGCATGGCTTGCTGTAGGTTGAATGCATGGATGAACTCATTCCCTG
TCTTCTACTCCTGTCCCATGAAAGGTAGATGGGTAATTGACTGTGCAGTCAGAGTCACTG
GTATGTCAATGACTCACACGGCTAGTGAGCCTTGGGGTAACTCTCAAAGTCCAATGCATT
ATGGCTCCAGAATTTAAGTGTAAAAGATAGGAGTTATAGCCATGTTCATGATATCTGTCA
GATTCCCATATGCCTTGACCTCtcaagcagtgcggcctgaaatgggctttaatgcacttg
atgcattcgaggg
>NODE_359_length_830_cov_12.485542
TCTTTTTTGTTGTTTTTATCTCAACAGGAACAGCTTTTTAATGCATTTCATTTTAAACAC
TGATCTATGTAAATTGCACCACTTTTTATTTCAACATATTCTGGATACATCTGTTTGTAA
ATCTTTGCTCTATGCCATAAGTAACATTTTAGGATTTTAGCTCACCACCAGAGCAAATTT
TAATCTCAGACAAAGGCAGTGTAGTATGACACACCAGAGACAAGATGAGCTATTGCTTTA
GCAGTTTCAGGCATAAATGACATTGACTTCTGGGAGATGGAACTCTTTAACATGCTCTGC
ACCAACTGAGTCACATCTGCCGTTGACAAACAGCTAAGGAGTAACCTGAGTCTATGTTCT
CTTTACTGGCAATTTTTACATTTTATCATTGAAGTCAATGAGCCAATCTGCAATTTACGC
CGTGGAGAGCGGGATGAGTGTATTCAGAACCCGGTCACACACCCAATCTCCTACTAAAGA
GCAGCGATAATGTAATAATGCCTCACTGATGTGCCAGGCAGTAATGGTGCTGAACATCTC
CCATTCATCCAACACTACCTGATCATTGCTTTAACGGAATAATACATTACGGCTGGAAAT
AGCTGTAAACCTCCAACTTTATCTTGGGAATGTGCACTCCTTTTTACCTCAGGAAACGTT
CCTGTCCCTCGGTAATAAAAGGCAGAGCTATCAGGATGAAATGAAAAAGAGATTGAAACC
CTTCTGTCTCTGTCAGGCAATGCACAGATATACAGAGTATGGCCTTCTTCCTATTTTGTA
GCCTACAGGCTGTTTATATTATTATGAAAATAGGTATTATGATCTTATGTTTTCTCCAAG
AGGAAAATGAAATATTGGACATGGCTGCTTTTTTCCCTTATGACTGTAAAGTAGGTTTGA
TTGACCGTTATTTCTCTCTGTTTCTTATCCCTGTCAATTCTTCCTTCCTTGAcaaatgac
acttagccgtctgt
>NODE_360_length_464_cov_5.327586
AGAGGGACACTACCTAAAATGTAACAAACAGTGAACTCTCGGCAATGTAACAGCATGCTC
TAGTAAAGCAACCTATGGGCTGAGTGACTATTCAATCACAGGTGGTGGGTGTAAGACAAT
GTGACAGCCTGATATAGGTCACTGGGGTTGTCCAATATAACAGCTGCCCCCCTCCCGTGC
CCACGCTAAGTTCTCTTCAGCACCCTCCAATATCCTCTTTGGGTGGTTGAGAGCTAAGAG
GAGTTCAGACAAACAGCTGGATCCGCTCGCGGATGGTCTGCCGGCAGATTGGGCAGGTCT
TGAGTGCAGCGCTGCAGTCGATGCAGGAGGCGTGTCCGCACTGGAAGACCAGCTTGATGT
GGTTGTCGATGCAGATGGGGCAGGTGATGCGCTCCTCCATCTGGCGGTAGCGAGACTGCA
GCTGCTCCAGCAGGTTGTGCTGTTCTGAGTTCTCAGTGCCAGGGCTGCAGTCCACCTCTG
TTTGGTCTGTTAAGAGAGGTCAAGAGCACAACTAGGTTTAGTCAAGTTAGTTCTATGCAG
GATGTGCAGTCTTGTGCAACACGAGAATGAACTGCTGTTTCACTGTACTGATATAATGCT
AAGGTAGt
>NODE_361_length_762_cov_12.837271
GCGGTGGTGTGTTTGATTCGCACTCGAGCCTATTCCAGTTACACAACTGAATGCTTAGAT
TTTCTGTAGAAATTTTAGAAATCAAAGTTAGCAATGATTGAGTATCATGAAAAAGATGCT
CTAAAGGCTGAACTTGCCTTAGAAACTGCACGTCATTCAACCGAGGACTTAACTAGATGC
TCCAAAAGCCGAAAATTCACCTTAAGACTTACAGTTAAAGGCAATAGCAGTGATATCTGT
ATTCTTTATTTAAGTATAAAATGATTTCACACTACCATGATGTCCGGTAAGCCTGTCAGC
CAGCAAGTTTCATTTTTATGATTGTATAAGCCAGAGGGCCAGCAAGCTTTTCAGTCACAA
CCCATCAACCCAACCTGTGTGATGGTATCTGCAAGTTTTTCTGGAGGTGGGTCAAATCTA
GCTTAAAAGTCGGTCCCCTTCACATCCAATTCACCGTCACATTCTTACCTACAGGCAACC
TCTGCTGAGCCCCGGTCATTAATCAAAGCGGAGTGCTGTCCTGACCTCAGCCCCTTCCCT
TTGAAGTGCTCTGTCCTCTGCAGCATGAGGAAATCATTTGCTGCCTGATTCAATGAGCCA
TCAGTCGAGCCAGCAGACCTAATGACATGTGAGAATATTAACCTCCTACCACCAAGAGTG
CTGCTGCTTGGGAAGCAGTCTATTATTCATCCAAGGTTTTACTCAAACCCCTTTTTCACA
GCCCTGCCTCCCTGTTAAACCCTTCTAAAAAAGCTGTAGGCATGAAGCCATCCAGCACTC
AGTTCAGATATTAATCCAGTCATTCTAGTCATTGTCTGGATTTAATGCTACATTCTAACA
CATAACTTCTTAAACGTAAACAAAAGGTCCGTCCCAATTATATAATGAGTGAAAGGTTTT
Caggtc
>NODE_362_length_676_cov_16.494083
ACTTTCTCTCCAACCGAGTCGTCTGGACCAAACTGGACTAAAAGGAGAAACGGTGGGGGG
AGATCCGCTCTTTCCAGGTCATTCACGAGGCGCTCTCCACATTATATCCCATGATCTACC
ATAGCGACGTTCTCGCAGACCTTGAAAGCCCAGCCGAAAACCTTGACGAAACTGGAAATA
TAGTGCGAGAAGCAGGGGGGAAAAAAAACTCACTGGTACAATCTTCTCCTCAAGCGATCC
TCCCAAAAGTTGTCCTCGTATTTCATGCGTGCGCCCGGTCGGTCTAATGGATGATCGCCA
TCTTTCCTGCTTCTCCTTTGCTGCAGCTGCAGATGACCTGAGATCCGTCTGTCTCTGAAT
AATGAGCAACCACACAGACAAGGAAGACAATCTGCAAAGCAGGCTACACAAAGAAGTTTG
GGAGACTAGCAAGCACCAGAGGGTGCACAAGAGTTTACGATGAGACGAGGGAGCATCAGC
AGGATGGACAACGTCTATGGCTGAGAAGCTCATCCTTCATCTAGACTGAAGGCAGATAGT
GTGCAAAGCCTTATCAGCGGCTCAGACCACCACCAGATACATGCGGCCGCCGTGAATTTT
ATATAGGCATGAATACTATGTCTGTGCCACGTCATGAGGTTATCTGCAGTTCACTTTGGT
GCTGGTGATGCAGCTTCACACCTCAACCAGACAGACACTCAACCACGTAGATACATACAT
ATATGAATAGGTGGGTTTTACAATGCACAATGAAAACACATCATAATGTTGAATAAATAC
ATTAAAATATGCTTCTAATTAaaataaatatgtattaata
>NODE_363_length_645_cov_17.063566
AGTGGGGGAGAACAACATTTAGACTATTGGTAGTTGAGAAAATGCCGTGGCCTACCACTA
ACCTTCACATCCATATTAAAAGCAAGGTGTCACTGCATGCAAATTAGAAGTAGCCGGGTA
AAGCACTGTTAATGAACCCAGCCATTGAACTCCATACAGCAGGCTTGTCGTTAGATAGGT
GCACCATAAATAGTCCATTTGGCCAAGAGCCAGAGGGAGAAGCTAAGGCAGAGTTACTAG
CAGTAGGATAGGGCCTTTATTGTGTTATGACAGACAGAGGGGACGATCAGACAGGATAGA
GATATGGGCTTTCCTTTCCAGATTAATTAAAGAAAGGATCAATTAACAGTGATGAAAACC
ATGGCAGCATACTGACTAGCTGATAGGCCAATCAAGCCTTGAAATGCAGAGTAGTTGGCA
TGTTTTATCTCTCCAAACTTAATTGCAATTTTCCAGAGGGAATGACGTGATCAAAATGGA
GGGGTGAAATTAGCTCCACGTGAATAAAGTATTTATTTGATGCATTTGTTCTGTGATTTC
AGAACTAAGTACACATTGTATTCGTATAGGGGACATTTTTCGTCATGCACACAGAAGTTT
CTCTTTCCACAATTTATTCTCCCCCTGCTCACCTTTATTATGGTAATTGTGAACGAGGTT
CCACTCCTCAACATTAGCTTTTGCTGAGTAGCAAAATGCCTTGGCTGAGGACTATTTGCC
CCACACTGCCCAATCATGCCAGATGCATGTGGTTATACAAtatggagcgttcatgaatta
atttgcata
>NODE_364_length_578_cov_27.070934
TGTTTGTCTGTTTCAGGAGGAAAAAGAAACTCAAAGCCTTGAAATTCTTCTCTCACAATT
ATTCTTAAACATTCAAGTCATCCTATTAATACTTTGTACAGCAGAAAGGTCCTTCAGATT
TCACACGTGTATATATAAATATAATATATAGAAATATGCATATACATATGTTCAACTTGT
ATATGTGTATACATATTTTGGAACTGTATCAAAGCCAATTTAATGTGCTCTCAAAATATG
GCCCATGATTCCTAGTGGGATGCACATCAATTCACATAGTACAACCAGTAGATTAGGTTG
AAAAATCCAAAGGTGATAGGGAAAATGACCCGGGACCACTTGTCAATGGTGCTAACATCT
GACAGGTTTGGGATTTTCAACTTGAGCTTGGAGGAGCGTCGTCGTAGCCGACAGTTGGCC
CGGCTCCGCATGGCACTCCGATCCAGCGAGTGGTGGCTGAAGCCATCTCGGGGCGCCATG
GGCTTCCTGAATTGGACCCCGGAGCTGTCAAAGGACATGACCGAATTCCGAGAGTCACTG
ACGCTGCTCCCCACGTCAGAAGGCATCACTTCGTTGTTCATCTCCAGCGTGGTGAGGAGG
ATGTTTCCGTAAGCATCCACCTGCGAGGAGAGCGAACCAACACCGAGAGTCAGTGAGGGC
TGAAATGCTGAGCAGAAGCCCCAAATCCCCTTAAAATAGATACTTAAGTTAACCCCCCAC
Cc
>NODE_365_length_145_cov_29.006897
AGTTTGACTGTTATCCTGCTCCGAAAATGCGTTTGGCTGGCTGAAAACAAGGTTTTTGAC
ATGGGACATGTAAAGTGAATTTCTTTGACAGGAACGGACTTGAAACAGCTTGTGCCGTCA
TCTTGATCATATTTAAACACACTCAGAAGTCAAAACATGATTGTGAACATTGTAGTTGAA
AGATGGCAGTTTGACTGTTATCCTGCTCCGAAAATGCGTTTGGCTGGCTGAAAACAAGGT
TTTTGACATGGGACATGTAAAGTGAATTTCTTTGACAGGAACGGACTTG
>NODE_366_length_177_cov_4.158192
CATCTTGATCATATTTGAAGACATTGTGAAGCCAAAACATGATTGTGAACATTGTAGTTG
AAAGATGGCAGTTTGACTGTTATCCTGCTCCGAAAATGCGTTTGGCTGGCTGAAAACAAC
ATTTTTGACATGGGACATGTAAAGTGAATTTCTTTGACAGGAACGGACTTGAAACAGCAT
CTTGATCATATTTGAAGACATTGTGAAGCCAAAACATGATTGTGAACATTGTAGTTGAAA
GATGGCAGTTTGACTGTTATCCTGCTCCGAAAATGCGTTTGGCTGGCTGAAAACAACATT
TTTGACATGGGACATGTAAAG
>NODE_367_length_506_cov_16.952570
AAAAAAACAAACTCTAAATGCTTGTGTGGGTGTAAATGTAGTAAACACACAATAAAACCA
ATGGGTTTGGTATAAACATGCATGGGAGCATGAAATGAGTTGATATCCTTGATAGATGTT
ATATATCAACGTGTCAAGGCACCATGTGTGCGAAGACGTTCTCGGGTGCCCACACACATT
CACACAGATGCCTGGTGTCACCTATAGTGGTATCATCCCTTACAGTCAGGCAGGGATCAT
CATTGCACCTGCTAATTACCATCTCCAGCTGGAGAGTTAAATGGAGATCTGTTCTATGTC
TGACCTTTGACCCCATGCTCTTTATGTGACGCACTTCAAACCCTGTTTGGGGCTGGCTGG
GCTGGGCCTTAATGAGGCCCCATGTCTGCCCTCTGTGGGCTGTGCGCCTTGGATGCCCTG
CTTTCATCCCCGACCATCTTCCCTTGATGTAAATTGAAAAGATCACAGCTATGGGGAGAA
GACCTGTACTGGAAAGGCCTCTCTGCATAGATTATGAATATCATAACTCAACATTTTTTT
CCCTCCTCTCCCCCAACCACCCACTCCCCTCTCTCCCCCCTGCCACCACTTCCCTGTACA
ATGCTATAGTTCTAATTGGACCCAATGGGGGACTCTCTGCCTTTGATCGC
>NODE_368_length_561_cov_20.572193
CGCCCCCTGCTCAATATATAGATATATTTTTTTTCTTAAGAAAAATAATTCAACTGTATC
GAAAGTTACAAGTTCACAGTCACTTTGGTAAAACACTTGATTACTTGGAAATCAACCAGT
CAATCTGTTTACCGATTGAAAAAAACAAAACAAAAAAACCCATGAAGTACATAAATGATA
TTTGCTGTTTAAATAAAATACATAATTTCCATGATGATGTAAAAACTGGAATGGCACATT
AAGTGTCATATGAAACATTTACAAAACATTAATAAAATTTCCCTGATAAATCAAAGTGCA
TATAGACGCAGTGCACGTAGTCCATCTGAATGTTTCTTCAACGTTAGCCAAACGTTAGCC
AGCCCCACGCAGCAGGCCAGTGAAGCCACAAAACAGTTACCCATAGTATAGAATATTATA
GAAGAAGATAACAGTCATGAACATTATTAAATACAGTCAACACCAATGTTATATACAGTA
TCGCACTGCTAGGTCTGGCTTGGTCTCATACAGTCCAACTCCAGCAGAAGGAAACCTTGG
ATAGCTCGCTACATAGTCACAACAGAAATATGTGATCACAATACAATGACAAGTCTGAAG
TGTTTTTTTTTTTTTTTCTAGATGCCATATGTGTCAATACCCTAGGCCCTTTGTAAACCC
TTCCCAGTAGTCGGACAATGGTCCAACATCACCTtggtaggtttg
>NODE_369_length_589_cov_13.398981
CACTGCATCAGTTGCAAATCTTGTCTTTAGAGTTTTTATTTTTTTCCGAGTTGCTCTTTG
TTGATTGTAACTAGGGCATCTATATTGCCATGTTTCTGCTCAGCTCACAATTAAAACATT
TTTTCCCTCCCTTTCTCTCTTTCTTTCTCTCTCTCTCTCTCTCTCACTCTCTCTCTCTTT
CTCTCTCTCGCCGCTGTCTTTCAAAGGCTGATGTGGAGTGCACATAATTATGCATATAAA
CATAGTGGCTTAATTATCTCTCACAACATCAGTGACAATGTAATTAACAAACATTGCAAG
ATCAATGAGAGAAACTGCGACCTTCAAAACATTTAACTCCTCACATTGAGGCATCGTGCG
GATTTCCTATCAGTGCAAAACCCCAGAATACTTTTCCTAGATAATTTAGATGTCGCATTA
GAGCCCTCATAAGCCAGTCAATGGAAAAAAACCAATGAATAAAAACTATGAAAGCAATGA
CAGAGATGCTCATAGCGATGGATCAAACAGGCTTGACCATGACTTCCATTTGCAATTCTG
GGTTCACTGTAAAAGGTTATTGTTCATTTCAAGCTATTTCAAAGCCCCCTCTATTTACTG
CCTGTTAATTAACCAACCAAACAGCGAGGAAGTTTGAAGCTCGTAGAGTTTTGTTTTTTT
TACTGTGACAAATTGCTCCAAACTAATGCACATAATGTCATTTATTTAAAGCAAGTGTTT
ATTAGCAGACCAg
>NODE_370_length_309_cov_3.789644
CATATTCCCCTCTGAAGATTTTTTACATAGAAATGAAGGGAGTGGAGGGTTGAGAGGGGC
ACAAGGAATCTTTTGAGACTGCAAAACAGCATAATTGTTTTGCTATCCAATCGGGTGTTA
TACTACACATAATATATGGTTATTTCATACAGCCTCCAGACTGCCAAGATGTTTTCAATT
TGGCACGGCCCTGCGATCATGATATCACAGAGAAAAGAGAGAGGGAGAGAGAGAGAGCTT
CCAGTCTGGGATGGCCAGAGCAGTGAGAGGGCGATCATTTCGCCAAACTCAAAGGCTTTT
TTCCCCCCTTCTCTCTCTCTCTCTCTCCCTCTCTCTGGGACGAATAATTCCACAGTTGCT
GAGGCACTGAAAAAGCAATCTGCGGAATACCCCAGGGTCATGTCTGTGGCCGGATGATTT
GTGTGAAATGTCATACATTAAATATAAGTTTAA
>NODE_371_length_422_cov_19.203791
GATAAGGGAGAAAGAGGGGGAGCGGAGAGCAACATGGCAGCTTATTTAGAAGACTTCCTT
TATTGGAACATGTGCAAGCAGTTCACTCACAAAGGACTTAAATAGGATATTTTCTGTTCC
CTATAGTTGCTTTCCCCTTTTAAGTGCCGAGGCAAAAAAAGTAAGTTTACAACTCCCTCC
TCAATGGGGGCTCTTCACTCTCAGGTTGCGGGGACCTGAGTGACCTAGGAAAGTTAATTA
GGAGGCGAACAAAGAGCGAGCTGGAGCAGAATGCCTCGCCTCTCCTCCAGCCAAAGATGT
CATCCATTAATTAGGAAAATCTTTAAGGTGGCCTTATTGAATTTACAGAAAGCCCCGTGG
TTGGCGGGCAACAGTTTTTTGATCAAGCCCTGACTCAAACAATGCCTTTCTGGGGGTTAA
AAAAGAAGAAGAAGGGAGGAGATTGGTGGTAGAAGACGAGAGGGAGAAAGGGAAAAGGGG
GGGAGAAAAAGAAACGTATGGGTCTGCGGCGCAGTACAGTTTAATGGGGGGGCTGCTGAT
TGTGACAGCTCAGATTCACAtgggta
>NODE_372_length_591_cov_14.487309
GGGGTTTCGGACTGAGGGGAGAAATGGGAGGGAGTGTGGGGTTTGGGGTGGGGGTGTCAC
AGATGTCCAGCCCTTTGAAAGAAAATTAAACAAGTACCTCATTAGCCAACGCTTCAGTGC
TCCCTGGAGGTGGCCACTGAGCCAGGCTTTTTAATGAGCTGGGAACTTAAACGCTGCCAA
AGTTTACCCCAGCCTTGCCTTTCTCTGTTAGGCCACTGGGAAGAGCCATGCCCTCCCCCT
TTGCCCCTGGTCTCCTCCACCCCCCATCTCACCCCGGCCCTCCTCTTCCATTGAGGGCTG
CTCATGCAGAGGAGAGAGAGGCACCACGCTGATTCCCTGCCTTTCAGCTCCGGAGAGGGG
GATAATGCTGTTTTTGTACCACGCATCCAGAGGAATTATGTGCGCTAATTTGATTAGGGG
AAGATTTGATTAACTGGAAAATGAGGGCTTTGCTTAGACTTTCACACGCTTAATTTATCC
CTTGCAAAGCAGACGCAACATTGTGTCATGAAACTCAGAAGGCATATGAGAAGCCCATTC
ACCAGCTAGATGGCCCTTTCAGACTCAACAATATCTAGGACTGCCACGGTTCAAATTGGG
ATAATCAGTTTAGAGCTTTTTGCCTGGCCTCAGAATACAAATTGCATTTGGCATTAACAG
TGAAAAGGTTCAAAGGATAATGAGATTAATGTagcagggaattgagctaaggcagaaaat
ttccagaagaaaatg
>NODE_373_length_404_cov_14.750000
ATCGAAGAATATTTGCTATTTTTTTTTTCCCCCACATTGCTTTTAAATGATAATTTTTTT
CCTGTATCATAGAACATTGGGTCTGATCCACTGCATGCACATGGAGATGCATTTAGATCA
GCCTATCTTCTCCTCCTCCTCTTCCCTCCATCGCCTTACAGCCCCCTGTATCGGTGATAG
TGGGATGGCAGGCAGGATGAAACACTTCCTCTGTGAAGCAGAACTTTTATGTCAGGTGAA
GCCAGACACATCTCATCCCCTTCAATAGCTCCTCGTCAATTTCAGGCTTAAAATTTTATG
GGATAGGATACTGTTTGATGCAGTCTACCAGCGGTCCATAACAGCAGTCATTTATTGTGC
ACTGAAAAGAGGGGGAAGAAATATTATGGCGCGCCAAAAGGGGTGGGTGGGTGTAAGGGA
GGTGAGGGGAAAAGCCCATACAGTGCAGGGAAAGGAGAAAACACAGGAGATGCTGGCAGA
TTGGCAGGCATGACCGCCGGCTCTCACGTGACCTCATCAGCAAACATGAGCGGCTGATGC
CGTCTGTc
>NODE_374_length_677_cov_15.570163
AAGGCCACAGAAAACAAGCAAACAAGACAACAATCGACAACAATCTTTAAACACGCTTGT
CATTCTCCTCTGAGAGATTTCCATTTCAGCTACTTAAGCGGCACATGAAAACACGACAGC
CATTGCCAGCGATCTCTAAACACAACTCTGGTGTTCTCCCTCCTCAGAGAGATTACAGAT
TTCCAGCCATTTAGCAGAGAATGAGAGGCGCCTGCAGATTGAGGGGATTGGTGCAGCACA
CGTTGGTGTGTCGCAGCCTGACTGGGTTGAGCGCAGTGTGCCATGTCATTTTTGGGCGCG
CTGTTGCTCAACATCAAGAGAAATCGATGGCGTCTCCACAGGGGCAGGGAGGCCTATGGA
ATAGAGGAGCTTCTCAGGTCTGTTTGAACTCATTTTCTTTTCTGGGCGGTTGCCCCCTCG
CTCAGCCCCCTAAGGCATCTCCCTCACAGCAGGCCCTGACAGCTTGACACATTGACAGCT
GCCGCTGAATGACAACTGATTTGTACAAATTTCAAGCCTTATAAATCTACCTGTCACAAC
AAGAGCATAAAAGAGCTCGGACCCAGCAGGTAATTCGGAAGTGGTGGGGGAAGAAGAAAA
AAAGCCTGCTTCCTCCTCCTCCTCTTCCTCACTGCTGACAGCCCGGTCTGAGAGAGAAAA
AGAAAAAGGTAGGAGATAGAAAGTAAAGAAAAGACAACATGGCTCTTTTTCTATTCCTGC
CAGTACACCATGATCCTCTCCTCAGGTCCACTTTGAATAAGAACCGACGAAACCATTTTC
TTGCCATCAGGTGATCAATTCTCTCATTTACAGATTATAAa
>NODE_375_length_549_cov_15.103826
AAGCCCTGCTCTGGTTTTGTCATTGACGAAAAATGGCTTTCCATAGAAAAATGAGCAAGA
TCACACGCACACACCCAGGTCCTGTATTGATTTTTATGGCGGATGGTGGGGCTGGTGGGT
AGTGGAGGCAATGCTCTCAGAGCAGATGTCTAATGGTGTTTAGAGACTCTCCACTTTATC
AAGCCAGGCCAGCACTGACAGTTAGATGCTGGAGGGCAATTAAAATTAAAGCCTGCCTGA
TTAGAATATCATATTCATCTGGATGGTAATTACTATGTCTGGCTCCGTATAAATAATTAA
TTATGCAAAACCCATGCAGCTGCCACTGGCTAGAGTTAACTGACTTTCTGTCAACGTCTC
ACAGTTCTAGAAAGGATAAAGAGATTTGGGAAATAAGCTCTTTAGCCGCTATCTGGAAGC
CCGCTGGGGTGTGCATGCAGCGCCCATTGAAACAGTGGCAGCCTGCCCTCTGTGTGCAGG
TGGCTTCAGCAAGACATTGTGGGGTTTTTCCTTTTGAAGATGTATTTAGTTGAAAAAGAG
AATGCTCACTTTACGGACGTCCTCTTTCTTGTGCCATCTGACTCCTTAGCTCACACGTGG
CGCTTGTCTCACTTTGTGACATGGTCGGTCTCTCTGTTATTTATCCTTTTTGATAAGTTA
CTGCGCATGAACTCCTCTGAcatggttttgtca
>NODE_376_length_795_cov_6.647799
CACCGCCGTTCTACTGCTTCTGTCTCTTCCTGTCTTAGCCGCAGGAATTACAATACTTCT
AACCGACCGAAATTTAAACACAACATTCTTTGACCCCGCTGGAGGTGGAGACCCTATTCT
TTATCAACACTTATTCTGGTTCTTTGGCCACCCAGAAGTCTATATTCTTATTCTCCCTGG
ATTCGGAATAATTTCCCACATTGTTGCTTACTATGCCGGTAAAAAAGAACCCTTCGGCTA
TATGGGCATGGTCTGAGCAATAATGGCCATTGGCCTATTAGGCTTTATCGTCTGAGCCCA
CCATATGTTTACAGTTGGAATGGATGTTGACACTCGTGCCTACTTCACATCCGCCACTAT
GATTATTGCCATCCCCACCGGTGTAAAAGTTTTCAGTTGACTAGCAACCCTGCATGGAGG
GGCAGTTAAATGAGAAACCCCCCTACTATGGGCTCTCGGATTTATTTTCTTATTTACAGT
TGGAGGCCTAACAGGAATTGTTCTTGCTAATTCTTCCCTAGACATTGTCCTCCATGATAC
TTACTACGTAGTAGCCCATTTCCACTACGTCCTATCAATAGGAGCTGTCTTTGCAATTGT
TGCTGCTTTCGTCCACTGATTCCCCCTATTTTCAGGTTATACTCTTCACGAAACATGAAC
AAAAATCCACTTTGGGGTAATATTTGTAGGAGTAAATCTTACCTTCTTCCCCCAACACTT
CCTCGGCTTAGCCGGCATGCCTCGACGATACTCTGACTACCCAGATGCCTACACGCTCTG
AAATACGGTGTCCTCTATTGGCTCATTAGTATCCCTGGTAGCAGTAATTATGTTCCTATT
TATTATCTGAGAAGCCTTCGCAGCCAAACGTGAAGTACTCTGAGTAGAACTAACCTCAAC
TAACGTTGAGTGACTTCACGGCTGCCCTCCACCCTATCa
>NODE_377_length_411_cov_9.240876
GGACGTATCCGGACCCCCAGTCTGAGCGGGAGGACCTGGTGTATTACGAGCACAAGCCCC
TCACCAAATCGACGCCGGCGTCAGCCAACGCGGGAGACAAGGACTGCAAGGAGCATCCAG
AGGAGCGGGGGGAGAAGGGCGGGGTGATGCGTCACCCGGACAACCCGCTGGACATTGCAG
TGACACGTCTGGCCGATCTGGAGCGCAACATCGAGAGAAGGTACCTGAGGAGCCCCTTAG
GTACCACCATTCAGATCAGGCTGGATAATGTGGGTACGGTCACTGTCCCTGCCCCCGCCC
CATCCACTAGTGCTGACAGGGAAGGGTAGGTCATTTCTCCAACCAAAGCTCCCCACTCTC
CCACTAAGACCCTTTTTCTCTCTCTGTGTGTGCTTTATGTTTCCCATATTACTCAAACAG
TGGGGGTCTTTGCTGCTTTCACAGCAGACTATTGTGGTGGCTTGTTGCATTTTTTTATTT
TTTCTTCTTCTTCTTTTTGGTTTTTTTTtggtcttgtgcttttttcagtgggaggggctc
cactcagttttattt
>NODE_378_length_464_cov_13.006466
CCCCTGTTAGGTCAGTAGTAACAAATGCTTTTTCAAAAAGGCTGCATAAATTCCCATTTC
CCCCTTCCTTTTCTTTCTAAGATGGCATACTGGTTTTAGCTGGAATAAATCTGCTGGTTT
CCATCACCGCTCGCCTATTTTTTTATTTTTTTTTTTCAGCCTTGCTGCCGGACCAGGCGG
ACACCCTCACCGGCGCATTGACATGCAACAAAGCTAATGGTGGCCGGGACAGGAGGGCCT
AATCTTCACTAACTGACAAGATTTAAATTGAGGAGACATCTTCCGCTGATTAGCTCCCAC
ACCCACAATTATCCAACTGGGGTGTCAAGCAAGGTTTAACATCTCCACTGATTCTGCTCT
CCTGAGACATCCGGGAGGCAATGCAATCGCTTTTAATAACTGCCTCCCTCCCTCCCTCCC
TAACTCGCTCCTTCCCCTCCATCCCTCTCTCACCCCTTCTCTTCCTTGACGCCCAATGCT
TCTCGCGCAGACCCCCCCCCACCCACGCCACCTCATACCACCACCACCACCACCACCACC
CGCCCTCCCATTTCTCTCTCTGCCTCCCTTCCCTCTGCAGCCCCCACCCACCACCACCAT
CTCCCtcc
>NODE_379_length_659_cov_15.857360
TGTGTCCAGATGATTACGGGGCCATAAAGTGCCCTCTGACTCCATCAGCACAAAGGTAAT
CCTGTCGCTCCAGAGAAGAATCACCAGGCCTTTTTCTGCTTTCTTACTCAAACATAATTC
TCCCCATTTGGCATTTTGACATCATATCTTCAGTCCCCTCCTCAGTCACCCTAGCACAGT
TTTCTTTCTCTCTACCTGAGCAAAACCACGCCACAATAACTTTATTTTATTTTTCTCCCT
CGCTCCAATGGACAACATTTCAACCCTTACCTCTCCATTCTCTTTTTAATGTGTTTTTTG
TCCTCCTTTGCCTTTCTTCTTTCTTTTTTTCCCCTGACTTCCAAGGTCAGACAGGACAAA
CAATGCCACTGGTGTCTGTCTGAATGTGGCTCACTACCCACCACCACTGCCGCTGTTGCC
TTGGCAACGCACTAACCATTAATTTTCAATTAAAGCAGACAAAGAGATGACAGCTCAGGG
TCCATGGAAGATGTCAAGAAGCAGTATTAATATACGACAAGTGAGCATAATTGTGTGTCC
ATTTTTCTCAGCTCTCATCTATGCTATCAGTGAAATGTGAAAGCAGCAGATAATTTGAGG
GTGTGGGAGACGCTGGCCACTGTTTTCTTTTAACCAAGACGCCTCTGATGTATCTTTCTG
AGAAAGATGGCATTCATCATTACTGTTATGAATATTTTGTCAGGGATGTTATTATTTTCA
TTATCACTCTATCAAAAAAGATGCTATTTCACTTGTGAGTCCATTGCTGACATGTACATA
CACACACACATACACGCGCCCAt
>NODE_380_length_1250_cov_5.881600
GCCAAAGAACCAGAATAAGTGTTGATAAAGAATAGGGTCTCCACCTCCAGCGGGGTCAAA
GAATGTTGTGTTTAAATCTCGGTCGGTTAGAAGTATTGTAATTCCTGCGGCTAAGACAGG
AAGAGACAGAAGCAGTAGAACGGCGGTGATTAGGACTGCTCATACGAAGAGAGGGGTTTG
ATACTGGGAAATAGCGGGAGGTTTCATATTAATAATTGTAGTAATAAAGTTAATAGCTCC
TAAGATTGATGAAATACCTGCCAGATGAAGGGAAAAAATGGTTAAGTCTACAGAGGCCCC
TGCGTGGGCTAGGTTTCCAGACAGTGGTGGGTAAACGGTTCAACCTGTTCCAGCACCGGC
TTCAACACCAGAAGAGGCAAGTAGAAGGAGGAATGAGGGAGGGAGAAGTCAGAAGCTCAT
GTTGTTTATTCGGGGGAATGCCATGTCAGGAGCACCAATCATAAGGGGAATTAGTCAATT
TCCAAATCCTCCAATCATGATTGGCATTACTATAAAGAAAATTATTACAAAGGCGTGTGC
CGTAACAATTACATTATAAATTTGGTCGTCTCCGAGGAGAGCGCCTGGTTGACTGAGTTC
TGCTCGAATAAGCAGGCTCAGAGCTGTGCCTACTATTCCAGCCCAGGCACCAAATACTAG
ATAAAGGGTGCCAATGTCTTTGTGATTAGTCGAGAAAAATCAACGTGTGATTGCCACAGG
TAGGATGGCTGAGTTTTTAAGCGGTGGCTTGTAGCCCCATAGACAGAGGTTTGAGTCCTC
TTCCTGCCAAGCCTTGAGGTGTTTTACATATCAGATTGCAAATCTGAAGAAGCAGGCTAG
TTACCTGCCGGGGCTTTCCCCCGCCTTTTTATGGCGGGCGGGGGAAAGGTAGACGGATGC
TCGCTGGTTTGGGCGCTTAGCTGTTAACTAAGAGTTTGTAGGATCGAGGCCTGCCTGTCT
AGGAAAGGCTTTAGCTTAATTAAAGTGTCTGTTTTGCATGCAGAAGATGTGGGTTAGTGT
CCTGCAAGTCTTATCAGGGGCTGGGAGATTTTCACTCTCGCTTAGGGCTTTGAAGGCCCT
TGGTCTAAATACTATCCTAAGCCCCTTTAAGGGGTTACCAGTGCTATTGCGGCTGGAGCA
AGTGGCAGGAGACAAACTGTTGCAGAGGTTGAAATAGCTAGGGGGAGGGTTAGTTGAGAG
GATGGTAGACGTCATGGAGTAGTGCCGGCCAGGTTGTTGGGGGATATTGTTAGAGTTATA
GCGTAGCAGAGTCGGAGGTAAAAATATAGGCTTAGAAGGGCGGAAAGGGCTGCTACGGTG
GCTGTTAGAGAGAGGTCTTGTTTAGTTAATTCTTGGAGGATTAGTCATTTTGGTATGAAG
CCGGAAAGTGGGGa
>NODE_381_length_615_cov_11.206504
AGAGAGAGGACCACAAAAACTCCACAGGGATTAATTTACCACTCACAGATTAGAGATATG
GTCTCCAATATCATCATCGAGGACAAGCATCGAGAGGAAGGGCTCAACAATTGGAGCAAA
GAGAACAGAGAGAACAGAGAGAGTGAGAGATAGAGACATAAACAGACAGAAAGGAAGACA
AAGATGAAAATGAATGCACACAGAGAGACAACCTTCTTTCCTACAGCACCATGCTTTAAT
GTCGTAGCTCGAAGACAAGAACATTAGACCTCATTCCACCTCCTCGTCTGGGCCTGAAAA
AGCCTGGGCTGAAAATCTTAATTAATTGTCCAATAGTGCTGTGGGGTCATTATGCATTGC
AATAAAGAAGCGTGTAATTATGAGATTTAACAGCCATTACCAAGGCCAGGAACTCATATG
TCATCATCAGCAACCAAGCCAATGGTTTGGTACGGCTATGTGTGTGGCTTGATGGACAGC
ACACACTGACAATATGTACACACATATGTACATATTGCATTGTGGGTATATAGTGGTTAG
ATTTATAAGAGAGAAATGTGTCTCCTCTTTCATAAGCAAACAAACAGTTGTAGAAATGTG
CATGCAGACTAATAGGGGAAGACAAACTGAAGAAAATGGGCAAGCACACACACGAAGCAC
TCACACACAAGCCCATCAGTCTCACCCAGACAATAAGGCAGCCAGCTGTGATAGCAGCCT
GCAGatgaaacatcccatcaagattaaatagacacaaaa
>NODE_382_length_513_cov_14.773879
AATAATACAGTAATTCACATGTATAATTAAAGTCTTAAGTAGCAAAATCACCATTAGTGA
TTATATTGGAACATGTAGACCTAATTTACTAATGAGCTGACAGACACTGCTAACACAAAC
AAGTGTGACTAACCATCAGATAACAGACAGTGATCAGTTAAAACTGAGCTTCAATTAACT
TTACTGACCATGGTGTGTTTTTCCTCTTTCAGCCACCATTCTGTCCTGTGGATGGATCAT
CTATTTAACTTATTACAACTCACGCAACATTGGCCTCATCCTCACCCTCATCATCAACAG
ACTCTACAAGGATGGCTACATTCACATCGGTGGGTTCATCAGGAGCTCTGTCACACAGTG
ATGAATAGCGAGGAGGAATGCTGCCAAAGCTTTGAGTTGAAGGCGTTAACTCACTCTGCT
GAATATTTCATGATGAGTCAGGTTCTCTCAGTGATTATCTCCACAGAGTCTGAACAGCAA
AGTGCACCCAATAGCAGATTGAATTTCTGTACATAAATGGCACAGGAATTAATTTACAAA
GCACCTTGAGGCCATAAATACAAGTGTAACTCTGGTGTTGTTATTTACCATGTGATTAGT
TGCTTTCAAAAACATTCAATTTCTCTACTAAATAGGAGTTcttgtcagttgctgctg
>NODE_383_length_354_cov_13.790960
TTTGTTGGTGTTGGAACAGTGCGTGAGTGTGTCTTCATTACTAAGCCCCCCCCCCCTTAC
AGGTTCACACTAATAAGTCCACCTTTCCTGCTGCATGTTGTTGGAAGTTTAACCATTTTT
TCCCAACAGGAGAATGAATTAATAACATTTTTTTAAACCCCCCCTTTTTTTGCTCCTCCA
CAACGAGGGGCCAAATCTCTTCAGCATTTCCAGCCCTGTGAGCTAATTTGACAGCTCACG
GGGGTGACGCTGATTCCACTTCGCAGAGACAGGTACCCTAGGGCTAGCCAGCTGGATCGC
AGCGGATGCTTACAGATTTGGCTTTAGCTTCATGCTGGGTGTCATCTGTCTCTTTGGTCT
GGCGCGGGATAATTTTTTTTGCGTGTGTGTGCATTTGTGTGCGTGTGTGCGTGTGTGTGT
GTGAGTGCGTGTGTGTGTGTGCGTGTGTGTGTGTCCGCCCTGACATCATGTGCCTGAGCA
GTTTGTGCCTGGCAGGCc
>NODE_384_length_839_cov_9.662694
CGCTTCTTATAATCATGATACTGAATGCGTGTGTGAGCCGAGGGAATTGAAAGCTTGCCA
CATATCGTGCAGGGTTCCTTTTCATTGAGCAAAAATACTGATCTGTAGTCCTTGCAGTAT
GTAGTTGATTTTGTGTTTAGCTGTGCGTGACACGTGTGTTAAGTTGGTATATCAGCTGTA
TCAGGTCTCCGGTATCACTGGCCGGGCCGGGTGGCTGTGGGGGGGGATGAAGGCTGAGGG
CACTAAGTGGGCGACCGGCTGGGCCAAGACGGGATTTGTTTTCAGCCTGCTCATTCAAGC
CCATTCACTCCTTTTCCCCTCGCAGAATAGGACCCTTTGATGGAGGAGATATTTAGTTCT
CATGCGGCTGGTTTGGCACTGACTGGAGCTGGGGCTTATTTGAAAAGGATCTTCCTGCCC
CCGTTGTCTCCAACCCCCCCACCTCCTGTAGGCGAGCGGAGGGGAGTGGAGCACGACAGA
CAGACAGCCCCACAGCAGCCCACCCACACTAAATTAATTCTGACAAGGAACTTAAGATAA
CGTCAAAGCGCTGACTAATCGCAGGATTGGGTTTCTGTAAGTCAGGGAGCTGTGAAATGT
GCCATCATATCTAATAAAAGACCTCCAGTTGCTCCCTTTCTCTCTCAGCAGTGGTGAAGG
TTGGGGGAAGTGGGGCTGCGGTGTCGACTGTCTAGCTGAACTGGTCTGGAAAACAATTAA
ATTTCACTTCGGCAGTGAAAGTGCAAGTGTGTGTATGTGTGTGTCAGTTAGGGTAAAATG
ACTGACATGTTTGTCAAGAGGCCTAAAGAATTCTTTCCTCCCAGTTTCCTCTGCCTCTTT
TCTCATTCTCTGGCTCTTTTGTTGAGTTCTGCTGTGGCGTTTTTGTCATTAACGGTTTGT
CCATTGTCGCCTTTACTCAAAAAGTTGAATGGTTTTATTTTCTGTGACTGCTCTGTTTTC
TGCCCGTCTTcgctgtcctcttc
>NODE_385_length_831_cov_10.276775
GAAACTATTGTATAAAGCACAGTCTTGTTGTATGCTTACTCCAATATCTATTTCAACTAT
AACTGATATGTGATGTTTTAATTTTAGGCATGTATTGAGTGCTTTGACTTCATTCTTTCT
AATCCCTTCTGAAAAATCCATTTATCTCCTCAGACCAGCTGCTCTAAAGAGAATCTGTTC
AGTATAACTGATGGACAAACAGAGGAGAAGATTCACATTTTCAGATGAACGCTTCAGTAA
AAACTTTTGCAAATAAATACTTAAAACTGATATGATATTCCATTTTTGTCTCAGAACAGA
CTTTCCCCCTCTCATCTAAGTGTATCCAGCGCAGGTTTAATGCATATTTCAGCAAGCCCA
AGCAGGGTGCCTTAGAATTACCACTTTACTTGTGGGCCCTGAGGCCTTGGAGCCGACTTT
GACATCAAGAGAATATGTTTGGGAAAAGGAATGTGCGGCAAGCTTTCACCTCCAGGTATT
TATCTTCTAAGGTGGGGTGGACTTGCGAAGGAGGTGGTGGGGTGGCGGGTGTAGCCAGGC
TATGTCATGGCAGGTCGAGAAGAAACAGACATGAACCTGTCTTAGTGCTGATCTGTGTCC
CTGCAGACTGCTATGGTGCAGAGACTGAGTGTGATGCAGCTATGATGGCCACTTGAAGGC
AAGTTCAGCAGCTTCTGTCAGCAAAACATGCCAAATTGCTGCTCACAGAAGTGAAATCTC
TTAAGATAACTGGCATGCTGTTTGCAAATGCAGAGACAATGCAGGCGCATTGAGCGCAAT
CCAAAAGGAACCACGCTATTTGACTTGGGATGAGTTGCTATGAAACACAAAATACATGTA
CAGTCTTTCAAGTACAAAAAAAGTTCAGTGTTACGTCAAGACAGcggaactgaaaggtga
cttcatgtgctacttctgcagtcaaagactgtttgccttgcttgtattgctctcattatg
ttgacttgccacgct
>NODE_386_length_406_cov_11.411330
GTGTGCACGTGTATGTGTGTGTTCCTAAGTGATGCCATCCTCTCGTGCCCACCCACCCCC
CAAATCCCCCACCACACCCCACCCCACAACCCACCCATGCAAATTAGAACTTCACACACG
TCGCTGCAAGCTGCCGGGTGCTCTGTGATTTCACACGACCAATTAAGGCCCTCTTGGCAG
TTGTGTGAACAGTTTCATTAGAGGAGATAATATTGCAAAGTGAAATGATAAGCAATCATT
ATGATTAATGCCCAGACATTACATTGCTCGTTAATGAGGTGTAAATGATCTCATTATTTT
TTGAAAGAGTACAGATTAGATTAAAGTGGAGTGGACAGCGCTCCTTGGTGTTCAGACAAG
TTAGTGTTAATTAGGCCCAATCTCCAGGAGCAAATGAGCCGCAACCCTTTGGTAAACAAT
TAGGCTTCCATAGCCCCGGGCTAGATGGACAAGGATAGGCAAGTGAATGGATAGATCACC
GGAGAGATGGATGTTGAGGGAGTTTTAAAATctcaatcggagtcattgttatgtatccgt
gcaaaatgag
>NODE_387_length_313_cov_2.923323
AAATGAGACGGATCCAGCAGTGAGAGCAACTGGCAAAGCACTGACACACAGGGATTCAAA
CAGTCTGATGCAAACACACAGAATCAAGACAGAGCATCTAACAGGCAGGCAGTGTGAAGT
CAGTGAGAGGGGGGTCAGACACATACAAAACTATGTGGCTTCATGCATTAGCCATCAGAG
CAGCAGCAGTAGCAGCAGCAGTACCTGAACAGAGCCCCCCAGCCGCTCAGCTGTGAGGTG
CGACCCCAGAGTCTCCTTATTGGTCACGGGAGTGGGCTGAGACTCACTTCCTTTGGGCTC
AGGCGACTTGACGCAAAGAGCAAAAAGGGTTGAGGCAGGTGGTCGTGAAGTGGTGAGAAG
GGGGGAAGGGGAGGGGGTGAAGAGAGTGGTGGGGTGACGGGTCGGGGGTGAGGCAGAGGC
AATGTGGTGGAAGGGGGTGAGGGTAGGGGCGTGGGGG
>NODE_390_length_526_cov_15.412547
GCTCACGAAGAATGACTTGGACAAGGCCAACAAAGACAAAGCTAACCGCTACTTCTCGCC
AAACTTCAAGGTAAGCAGTGAAAGAAGCGGTTGGGATTAAGAGGCAAATGGGATGTTATT
ATATTGGAATAACTGTTGTTAAAAACTTTACTGCTTTACTGTTAGTTTTTACCAAAGACG
TTAATCCAAATATAGCAATGATGATTGTGTTGCTGATTATCTCATGACACACACTGAAGC
TAGTTGTCTTAATTTCCAGGTGAAGTTGTATTTTACGAAAACCGTGGAGGAGCCTTCGAA
TTCTGAGGCTAGCACTTCAACATCCGTCACCCCGGACGTTAGCGACAATGAGCCAGACCA
TTATCGATACTCTGACACCACTGACTCTGATCCGGAAAATGAACCTTTTGATGAAGAGCA
GCACACGCAAATCACAAAAGTGTGAACTCTTTTTAAACAGGAAAAGAAGAAATTATACAC
GAAAAAAGGAGAAAACTTGAATATAAACTCAAAAGAAGAACCTTTATCCCTTCCCTCCCC
CAGACGGCAATAGAATATCATCATGTCAAATGCCAATTTTAGGGAAAAAAAGATAAATAT
Cctgaccaatatattgtttttatttctttttttctttggcacggccatgtaccatgtgcg
aggtattgac
>NODE_391_length_573_cov_13.734730
CCTCGGCCAGCTAGCGTGAGTGCACTGAACTTACTTTGAGGTGTTGTTGGCAAATGCATG
ATGTAACACATACGTTTTTTGTTTTTTTGAGATACCACACTCAGATATCTAAGACTCTTT
TACTGTTTTTAATCTTCACTTGAACACAAATGACACCTCACAAGTGTGTGTGTATGCTTA
CTTGCATGCGAGTCACTTTGTTTCTTGCTCTGTAACTCTGTAACCTCTTGCGTTTCCTCT
CCTTCCAACAGAAATTGCTCTAGCTCTCACTTATGTCAGGGTTCAAATCTCTCCCTGCCC
TCTGCTCAAAGCCTGCACATCAAGTCCGAACCTGTTTCTCCTCCTAGAGATCGCACCAGC
AGCACACCGGGGGGCTACGGTGGTGGGGTACCACCTCCCCAGAACCCCTCGTCCCGCCAG
GACTCGGGACGCTCCCCTGTTGATAGCCTGAGCAGTTGTAGCAGCTCCCATGAGGGCAGC
GACCGCGATGAGCACAGGAATGAGTTCCACTCACCTCTGGGACTGGCCCGGCCCGCCCTG
GACGAGCGCGAGAGCCCCTCCATCAAACGGGTGCGCCTGTCAGAAGGATGGGCGACATGA
TAGCTCTGTCTTGTCCCCCGGCAGTGCCCCGAGTTGCCCTGATCCCCTGGCAATGCAGCA
TTACGATGCCCCCCAAGTCAGCTCCCTCTCCTTCCTCCTCTCActcgatatcacgag
>NODE_392_length_520_cov_10.771153
GTTCCTATGCCTTTTTCTGACTCAGTCTGAATCTTTCTGCTAAAACCCAACTAGTTTGAA
GGTACTGATGAGAAGCATGGAATTGGATTGGATGGAAAGCACAATTGTGCAGCTGATTGT
TCAAAGACTATTGACATGGCTGTAGCTGGAAGTATGGAAGGATTCTGCAGAGAAAAGAGT
AAAAGTGAGGTCAGACTTTGGAGTCAGCTCCCTCCGATCAGTGCCTTTAAACCCAATCAT
CCCCCTTTCCCTCTTTCTTTTAACTATAATGCCTAAATCCAATTTCGAAGTGACATTTTC
TATGGTTACTGGTGCCTTTTCTTTATTTTTTTTCTCTCTTTTCTCTCTCCTCTGGCTGTG
TTGTTTTATTTCCTCTGGGCTTTCTCCTGTCACGCTGTCTGATTCTTTGCAGATGGATGT
AGTGAGTGCGTTCCAGAGTGGAACTTCCTTTCAGGGGGCTCTAAGGCGGCAGGCCTCCAA
CTCCAGCCAACAACAGCACGATGTAACCAATGTTTCTAGCCCTACACATGTAGCCTTTTC
TACTACTACCACTACTGCCACTGCCGCCAACACCGCTTCTGCCACTGTGGGGTGTGAGTG
CGTGTTCTCCTCTAGTGCATGAGACTTTTTTTTTTATTTCTTCTTCTCTTCTAGATCGGA
AGAG
>NODE_393_length_679_cov_9.209131
TGGAGGTTGATTGCAAAGCCCACACAACTGAGAGTGGAACCTGATTAACCTTACAGTGAC
TCCAGAAGCATGTGACCACCACTGTTTCCCCTCCTCTCCAACCCATAGCCCAGGAAAGAG
ATGTTGAACTTAACCTCTGCAACAGTGATGAATTAACAATAGAACAATTCAATGCCCCAG
TAATTACAAAACACTTTGGACACGGCAACATTTTTCAACTCTGCCACACAGGTTTGTCGG
TATTGGTGGCTTTCACCTGGAATGTTGGGGCTCTTTGCTCTTCCTAACTTTGTTTTCTCT
GACGCAGATTAGATCTGCCACCCCATTACAGATTCATTTTCCTAATTTTTCATGTCTGCG
CCGCTCCCCATCTGCACCGGGCTGATAATTGTGGGGACCAGCCCTGGTGATTAACATCAG
CAGAATTAATTACGCCCGCCATTAAGGCTCCAGGTTGCACACAATGATCAAGAGAAATTA
ACTTTCTCCCAGGCCCCTAAATCATCTCACCTTCAAGTGGAGTGATGGCAAAGAGACAGG
CCCGGAGTCCTGGACCCCGCTCAGCACCTTCTTAACCAAACATGAGGTGCGCATCCTGCC
TCCCACCGAGGAGATTATAGCGGCGGCTGATGGGTATCAATTACGCCACCCTATGTGGTG
GGATGAGCGAGAGGTGTCCAGGGTCTGGTGACTAATGGACCTGGGTTGGAGCCACCCTGC
AGCTGGAGACCAGGGAGCTGACTGTTTCTCTGGCCAGGGAGTACCCGACAGATGCTGAGA
GCCTCAGTTCACCGGCCTGACACACAGGTATATATCTGCACAa
>NODE_394_length_468_cov_14.397436
AGGTCAAGCACTCTTTTTGTAAATTATAAAACCTTTGTTCTTATCAAGAAAACAGAGCAA
AAAAGAACGATACCATGGAAGGAAGAGGAGCAAGGAAGACGAGAAAAAGTATATGAAAAA
AAGAGGAGGGAAATGGTGTAAAAAATAAGAAAGGGGGGGAAATTTTTCAATTATAAAACC
AAGCTAATTTGGTATGACCAGCGACTGTCATGCATGGTGACGGAGCTCCATTATGCAGTC
ATTTGAGCTCTTTCAAATTAGTTATGTTAATGTCCTGCGTGTGAATGTAACACTTGGATG
GGACAAGATTTCAGCAATTAATTTCTACAGTCAGCGGAGAGACAAGCAAATTTATTTTCC
CCCTCTCAGGGAATTGGTGGTGGAGGGAGTGAGGAGGGGAGAGAGCATTCTGGAGCAGGG
AACAAGCTAAACACAAGACCTAAATAAAGCCTGAACAATGGGAGCCAATGCCTCCTCATT
CATTCAATTGACAATGTTTTGCAGCTTAAACCTGTTTTATTAATTATGTTTGACATTTCC
TTAATTAGTTTCATTTACACCAAATCAATCCCTGCTGCTGTACAGCGTCATTTATCATTT
TAAAAAATTTGc
>NODE_395_length_583_cov_12.502573
CTTTAACTAGTGCAGAAGTGTAGTCTTTTGTCTCTTTTAAGACATTTTTTAAATTGGGTA
AGGGCCATTAAGAGAAAAAGCACCAATCAGCTTTTACAGTCATTCGTCTTTATCAAGCGC
AAGGGAGCTCAAACAAAAACCTACTCAGGTTGTAAATGGTCGAAATGTCAATTAGAAAAA
AAAATCATCATTAGGTTTATTACTCAAATTAACAGTTGCTCTCAACCATTTAAATCATTG
TTGGTGTTCGCCGTTAAAAGGGAGCAGTTTTTTTTTTTCTTTTCTTTCAGTCTTAGTAGT
CAGACACATCTCCCTTTGGACTCTGACGGAGTGATTTTGGAGGTATTATATTCATGAGGG
GTTCCAGTAATTGGATTAAATTGGTTCCAGAATGTAGCAATTTATATTATAATATCCCAT
TACTTCTAATACTGTTCTTAATTAATTAGCCTGATTTTTTTTGGTCCGTGTTCCTGATAA
GTTAAGTTGGCTCAGGAGGAGGTCCGTCCCATGGTGACGTCTCGCCGCGCTACATCAGTC
ACACACACCTGGACACAGCACACAAGGTGAGGGAAAATCTCGCTGAGAAAATGACCTTCA
TCTTTATTGGAACTGAGGATGAGAAGGAGGATTTGGATGCAGATTTTGACACATACACAC
AGCTAGGAAGAGAAAGTGTGAACTGATTTATACCATAGAAAACATGCATTTTGTacaatc
cgtgcgt
>NODE_396_length_591_cov_16.620981
GCATCAGAGACCTTTTTGAAAGTATTAAAAAGTGCGAGGTTAGACTCCACCATTTCATTG
CATTGCTCTGAGCTCCACTCTTGATTTATGCTGCCTGCCCCATTGCCCTGAGAACACCAC
ATGAGCTATTTATTTCTCAGACTATTATTATTATACTATTAATAAATAACAACGCAACAA
GAAAAAGGGAACGACTGGAAAAAGGTGAATTAATATTATTATTGTTTTGTTTTTATTTTT
TAGTATTTTAGTGGTTGCTTTTAACAACATTCATTAACTGACTTAAAGATTATTGAATAT
TTAATGTAATTGTAGCATTGTGTTTGTAAAGAGAAAAAAACCTAGTGAGTTGTGTTTCTT
GACTTGTGGATTACCAGTGAAGTGGGCAATCTAGTGCTAATATATATGAGGTCTTTTTTT
AAGGATTCTTATTTTGCGACAGCAACAGCAGTCATTATAAATGTTCATTTTAGCATCACC
TGTCTTCCGTTGTCTTATTCTTCACCTTCCACCACACTCTGCATCATCACAGTAACACAT
CGCAAGTCTGGGGGTGGGACTGAATGTGTGTTCGCGTGAGTCGAGGTGTGTGTTTGTCGT
GAGCGTGTGCGGGAGTTAACAAACCTGCGTGTTTAATTTGTGTGTCTATGCAAAACAATG
GTACCTGTGGGCGAATGTGCGCGATTGTGTGTCTGTTTCGGTGTGCGTGGTGTGTGTGTG
TGTGTGTGTGTGTGT
>NODE_397_length_705_cov_5.608510
AAAAAGATCTAAGGCTGAACCGGTGAACTGCTGAACTAAGAGCGAAAAAGCGCAGAGGAA
CAGTGACAGGGTCTGGGCACTTGGGGGCACTAGGAGGTGGCGCCATGCCCAGGAAAAAGA
GGGAGAGCTTTCCAAGATGCACACATATGCGCCACACACTCTGAAACACATACACATGCA
ATCAAGCACTCAAAAACTCCACACGTCACATGTGTGAGAGCACCCTCTAACACACACACA
CACACACACAGACACACACGCACCTCTCACCCCATGCCTTTTTCCAGGGCTCTGGCTCCC
TCCCTGCCTCTCTTTCTGGCTCTTTCTCTTTCAACAGAGCCAGTTAATTACACCCTACTG
CTGCAGGCAGCTTCAAACCACCACTAATTTAGAGTTCCATTACAGTAAACTGTTCCACAT
GTGCATCCAGGGCCCAGGCAGGCTCGGGTGGCCACGTTTCAGGAAGGAGCAGCCGCCGAT
AGGCACCCACCCCCATCCTGCCAACACAGCCATACTGCCATCTTTCTTCTTCTCCTCTTT
CTCGCTGCACTTCCCGCTTTGTAGCTCTATCTTTTCCAGTCAATTCCTCATCAAAACTTC
CATGGATTTTGTTTCCCCCTGCCATTTCTGACCCATCCCATGTCTCCTCTCCATAATCAC
GTCCTTACACCCAATCCTCTCCCCCGCCTCCCCCCACCCGCACCCCGTCTTTATCCTTCT
ACTGCTTATACAACTTGTACCATGACCCTGTGCAGCGGTTCCACTGTGTGGCTAACGCAC
AAAAACATCACTAAAGATTTCACAGTGGGCCTAATGGGAGAAGAGGTACAGACTGGAAAA
ACAAAAcgg
>NODE_398_length_661_cov_9.317700
CTTCATATTTACCATGTAGACATGAGAGTGGTATTGTTTTTCTCATTCAACTGTCATAAG
AAATGTAAAAGGCTACTTCCCCAAATGTCAAATGATTGTTTTAAACAAGTGAAACAAAAA
CTCCACAATAAATACAGTCAAATACTTCAGATACATTTGATTTGAGCATTCAAATCAATG
GCAATCATCTCAAAAACATTCTACACAACCAAAGCCACGACAACGATCCAATGAAATTCA
GGTATTAGAATCTAAACTGAAGTTATTTTCTGATCCAGGTGAGATCTGAGTAAATGATGG
GGGTCGGCGCCCCCAAACTCCTCACCTGCTCTGGAAGTAGTTTGCTAGTTCGGATGCCTC
ATGGTTCAGACTCCTCAGGTGTACAATTAAATTGCCAGAGTTGGTGAACATGGCGCCGCA
CGTTTTGCACTCATAAATCCGCGGCTTGCGGATTATGTGTCGGGAGACCCTCATGTGGTG
CTTATATTCACCGAAGGACGTGAATGTGGCGCTACAAATCTGGCACCGGAAACAGCGTTT
ACCTTCGTGCTTCAGCCGATGCATCTTTAGGGAGTAGGCCCGTGTGAACTTTTTCCCACA
GCGGTCACACTGGAAAGGTTTAATGCCTGGAGGAAGAAGACAAAACCATTGCTTGCTGAT
TTGAACATTAGCATCACACAAGTGTCAGTGTTGGTGAGGTGAGGTGGAGGGTTAATGTAA
TCACAAAGTCTGCCAACTACTTACTTTATCAACGTATTCTAGTATGCCTATAACAAGAAT
GTTTTActactaatccctaaggtct
>NODE_399_length_617_cov_14.602918
AGTCGCAATTGTAGCTGTTGCTGTCCTTGTAATTGTCGATGCATTGTGATTTGATGCTGG
ATTGAAAAGGTGCAGAAACACCACTCAATCTTGATATCTAGCCTCAGCTACCAATCTGTC
ACCTTTCTGTGTGCCTTCCCAACAAAATGAAGTCTATAAACGGAGAACACTGAATGTTCT
TTTGTCATTCAGTTGATAAGGGGACGGTGCTACTACTAAGGCCTGAGGACTAATGAATCT
CCACTCCATTACCGCTGAATCGGACAGATTGCTCTCCCGGAGAAATGAATTGAGTTTTTT
GTATTTGTGAGATCATTCTCCCTCCATTAACTGCTCTTTATCCCGTCTCTTCATCACAGG
CAAATCAGGTTAGGCAGCCATGATTAGCTGGGGTGGCCTCCCTTTTTAAAAGGTAATTGG
GTTTGGCGGCTCAGCTGATAGTGCCATTAGGACCAATAAAGGCTGGGCTTGGCTCATCGA
GTGAAACAGATTCTTCAGCAGCAGATGGCAGACGGAGGGAGAGGGCTCTGATGCATTGAG
GCCGAAAACAAAGTTTGTGTAACCAAAGTAGTTTGGGGGCATCCTCTCCTCTCCGTGCAT
ATGCCCCCACCACTTTTACGAAAGCCAGTTTGATATTTTGTCTTTTTGTGGTGGTGACAT
TTTCAAATGGAGGCGGTGACAGCTTTTAATATGCTTAACGCTGATtacaaaatgatttgg
ccattagaatgtgatttttttttttattgggataattaatc
>NODE_400_length_385_cov_10.677922
AGGAGGGGGGATAGAGAGAGAGAGAGAAAGAGGGAGAGAGAGAGGGAGAGAGAGAGAAAG
AGAGAGAGAGAGAGATTTGTGCCCACAATGGCGACTGTAGGTATGCTAAATACCTCTGGT
TCCTTATCCGGGAACTACCTCTTACTCTGCTATTGGGCCACTGGGTCACGTGGTAAAAGT
AACTTTACAGGGCTGCTCGCAAGTAGGAGGGCTTTATGGAGCAGAAAAACGACAAAGCTA
GAAAAATTATTTTCCACTCCAGAAATTAATGATCATGAGCTCGTATTTGATGGAGTCTAA
CTACATTGATCCGAAATTTCCTCCATGCGAGGAATATTCGCAAAATAACTACATCCCTGA
GCATAGTCCAGAATATTACAGCCGCGCAAGGGACTCTGGCTACCAGCATCACCACCAGGA
GTTATATCCTCCGCGGGCGAGCTACCAAGAGCGCCAGTATAACTGTGCAAGCATCCCCGA
ACCTGACACGCCACGGGGACATGGAATACCCCATTCTGCGCACCTACTG
>NODE_401_length_476_cov_11.029411
TTACCCCACGGTGTGTGTGCCCAAGGCAGTGGGCGCCCTGGCTCCTGTGACTAGTGGGTT
TGCTCCCTTCAGCAGCACCACTCATCTCCCTCTTTAATGTCATTTAGCTGCAGGGTGGCC
AGCGCCTCACTCGCCCATTAATCCCATTCCAAATGCCATAACATTTCCCAAAAAGCCCCT
GCTTCTTAAAGCCGATAATTAGAATGTCTATTTAAAGTTCACCGCTCTCCCTTGCCGTTA
TCAATTAAAAGCCGTTTAAAGGAGATCGGTGGCAATAGTCAACAAATTAAATCTCTTCCT
CGCTCTTTGACGTTAAGTCTAGAATGCATAATAAGGGTCAAAAAAGGCGCCCTGAATAGA
GAGAAAAATTTTAAATTTCCAAACTGTTCTGCTGAGGAGAGGAGCTGCTGTAAGTCACTG
CTACTGGCTGCAGATGCAGTGCTTAGTGAGATTTTTGGAATGGCCGCAGCATCATGTGAT
ATCATTTAAAAACTTAGATGCAGAGAAGAGGCCAAGTGAGGTTATGACTAGCATTATCAA
AGCTTGGGCAAAAGGACAGGGACTAATAATGCAGCAAATACACAGGACAACATTGTTTTA
ATCTGGTAAAAGCCCATAAa
>NODE_402_length_548_cov_4.251825
GGCGACTGCTCCCCCAGCCGCGGCTCGAGCCCAGCCCCGCTTCGCACCCCAGCCCGACCG
ACCCAGCCCTTAGAGCCAATCCTTATCCCGAAGTTACGGATCTGACTTGCCGACTTCCCT
TACCCGCCTTGATCTAACATGCCAGAGGCTGTTCACCTTGGAGACCTGCTGCGGATATGG
GTACGGCCTGGCGCGAGATTTACACCATCTCCCCCGGATTTTCAAGGGCCAGCGAGAGCT
CACCGGACGCCGCCGGAACCGCGACGCTTTCCAGGGCACGGGCCCCTCTCTCGGGGCGAA
CCCATTCCAGGGCGCCCTGCCCTTCACAAAGAAAAGAGAACTCTCCCCGGGGCTCCCGCC
AGCTTCTCCGGGTTCGCTTGCGTTACCGCACTGGACGCCTCGCGGCGCCTATCTCCGCCA
CTCCAGGTTCGGGGATCTGAACCCGACTCCCTTTCGATCGGCCGGGGGCGACGTAGGCCA
TCGCCCCGCGCTTCCGAACGGCGTTCGCCCATCCCTTAGGACCGACTGACCCATGTTCAA
CTGCTGTTCACATGGAACCCTTCTCCACTTCGGCCTTCAAAGTTCTCGTTTGAATATTTG
CTACTACCACCAAGATCTGCACCCGCGGCGGCTCCACCCGGGCTCGCGCCCTAGGCTTCC
GTGCGCACCGCGGCGGCCCTCCTACTCGtcgc
>NODE_403_length_756_cov_8.917990
TGGAGAGGGGCCCGCGCGCCCTCGGCCGGACACAAAAGCTTGGATCGAGGGATGACTTTC
AATAGATCGCAGCGAGGGAGCTGCTCTGCTACGTACGACACCCTGACCCAGAATCAGGTC
GTCTGCAAGTGATTTAGCACCAGGTTCTCCACAAACATGCGATGCGAGGCAGGAGAGGGG
CGACCATCGTCCGGCCGCGCCCCAGCCCTGTCACGAGCGGCTCTCCGCACCGGCCGAGGC
CGGCTATCCGGGACCAACCGAAGATCCGCGGCGCTACGGTATCGTCACGTCTAGGCGGGA
TTCTGACTTAGAGGCGTTCAGTCATAATCCCACAGATGGTAGCTTCGCACCATTGGCTCC
TCAGCCAAGCACATACACCAAATGTCTGAACCTGCGGTTCCTCTCGTACTGAGCAGGATT
ACTATTGCAACAACACATCATCAGTAGGGTAAAACTAACCTGTCTCACGACGGTCTAAAC
CCAGCTCACGTTCCCTATTAGTGGGTGAACAATCCAACGCTTGGTGAATTCTGCTTCACA
ATGATAGGAAGAGCCGACATCGAAGGATCAAAAAGCGACGTCGCTATGAACGCTTGGCCG
CCACAAGCCAGTTATCCCTGTGGTAACTTTTCTGACACCTCCTGCTTAAAACCCAAAAAG
TCAGAAGGATCGTGAGGCCCCGCTTTCACGGTCTGTATTCATACTGAAAATCAAGATCAA
GCGAGCTTTTGCCCTTATGCTCCACGGGAGGTTTCTGTCCTCCCTGAGCTCGCCTTAGGA
CACCTGCGTTACCGTTTGACAGGTGTACCGCCCCAGTCAAACTCCCCACCTGCCACTGTC
CCCGGAGCGGGTCACGCCCGGCGGGTGCCGGGCGCTTGACGCCAGAAGCGAGAGCCCGCt
>NODE_404_length_311_cov_3.562701
CTGCAGATAAGAGCCTCATGCAGACAGGCGCGCACACACAAATCAAGATTAGGCAAATAC
ACACACACCCACACAAGCAGCAGCGTGATGCTAATAGAGTTGTGATGTGGCGCTCCCGGC
TGGGTTGGAGCATTGGTCAGCTCTGCCCTTGCCTGGGAGGCAGTTCCCAATGCATCGCTG
CTGACATGCAAATCCTATGGCAATTGCTGCGCTCCAGTCCTTCTTTCTGTGTACTCTCTC
GCTCTCTCTCTACCCCTTTCTCTCCTGTGGATGTAACCGTCCACCCAGTGTACAGAGGAA
GAGCAGCTCGAGCAGCAGCAGCAGTAGCAACAGCAGCAGCAGCAGCAGGGAGAAATGCAA
GGAGCCCAAAGGAGCTCCAATGGCGCCACAATCTCACCTCCTATCTCCTTCTCCTTACCA
TCTCCCATACCCCTACTctcaacccattcctattt
>NODE_405_length_488_cov_4.391394
GCCAGACACGTACAAGGATGCTTGATGGTGAAAACAATAGGAGGACATTGAAGGACTGTA
ACAACTCCTAGGTTTGTGTTTTTATTTTTTGCTAACAAAATGCTTATGTTTTATCTTATT
AATTCTTATTTTCTACTCATGTTGATATTTTATTTGATATTTTTCGCCTCATGTTCATAT
ATTTTTTAATTACTAAGAACACGAAACACAACATCCAGACGTAGTACACTAACATGAATC
ACGGAGTGCCAGACGCTCAACTGTTAACCCACAGACTGGCTGAGAGAGGAGGCAGGGACT
GACCTGAGGACCAGGGGGAGAAGGGGGGAGGAGAGGGACGAGGCAGGTGCCGAGGTCCGG
TGGGGGATTTTACAGGTAGGAATCCAGAGCAGATGTCCCGGTTATGGCGGAGTCCGGTAG
AAAGACCGGGTGAGGCGCATACAAGCAGCGGAGGGTCCAGAACCGGAGCACAGAGGAACA
CACGGTGAGCACAAGGCAAGCACAGCGGAGGTGAGTAGAACATAGGTAGAAAGATATGTC
CTAAAAAGAAAAGTAAGAATTAAAAACAGAAACGTAAAAATAAACACAAGTAAAACATAA
TGTGACTTCAACATACATGTAAAATGTGATTt
>NODE_406_length_591_cov_12.685279
ATGCACAAGACAGGATAAAGGGACAGCAACAGAGTGAGGCATTTAATGCACGGCACCGAG
GCCATAACACTAAGTAGATGCTGCCCACTTAAATCTTTACATTCTTCATTCACTTTAGCT
CACCAAACACGACAGTCCCCATAGGCGAGTAATGAATAATCATTAGCAAAAGGTCCACAA
ATTATTGATGTAAAATAAGCAATGATTCTTTTTTTTGTTTCGCAATTTATTGCCATTAAC
AAGTAACTTGCAATCCAATAAATGTCAGCATGGCTTTCAGTTAATTAAAGGGAAAGATAT
TATACAGTAATGCAGGGTGGCGTTTATATCTCGATTTCCACAGACTGCAATTTACTGCTG
AGCCTTTATTTGAAGGGACCCACAAATAATGGCTATTAAGCCGTCAGGGGATGGACAGGG
GATCACATTAATGAAATTAGATAAGGTGGAATGGTGATCTACACAGCCTGGACTCTGGAG
ACACACAAACCCACACAGACATGCCGCACATGAGCATGACAAATTAGGACTGCATGCTGT
TTAGTTTCCTTTTTCCGTTTCGTTTTTATTCCCCTGACCTGCTCAGCTTGTGCGTCTCCA
TTTTCTTCCGTCTTGCCTTCACCTTTTCTGCACTTTGTCCCAGCGCCAAGCAGAGAGCCT
GGCTAGGTGTTCAACATGAGGGCCTGTCAGCTCATCagggaaagtttccctgtttgtcct
gagcactgcaggcag
>NODE_407_length_785_cov_9.546496
TTCATTGTCAGTGTTTCATCCAGTCTCTGGTAAATAGTTAATTAAAATTGAAGTCCCTAA
AATACACAACTTAGAATGACAAAACGCATGAAAGCACACATCTGAGAAGCTGACACCTAA
CCCTAACCCTAACCCACTTTTCATTATGGATAAACAAAAACTAGTTATCAAAATTCATCG
ATGAATCATTTGTTTCAGCTCTTGGCTCGTTTTCAGTAAAAATCTCTAGAAAAAAATATT
TTACACCATGTCAAGAGTTTATTTGACAGTATTTCAGAATATCTTTCAGTAAACAAGTTT
TTTGTTTTTTAGCAAAATGTAATATATCAGTACTGTCGCATTTCATAAAAATAGTTGTTC
ACGTCTTTGAAACTACAGTATCAATGATACAGTAAACCATATTTGTAGGAATACAGCTGT
ACAAGGTGAATAGTACACAATTAACACTACACAGTTATACTTGATCTCAATGGGGGATTC
ATGAACGTGCCATCCTTCACAGGTTCCAATAAGCAGTTTTTTTGTTCCTGTATACAAAAT
CGGTCACAGCAGGCAGGGGGACGGCCTGGATGGAGACAGAGGGCTGGGTGACAAATTCTT
TCACCTTTTTCTGAACTTTGAACATTTGACAAATTCTTTCACCTTTTTCTGAACTTTGAA
CATTTGCACATACAGTAAACACATTTCTACAGCCTAATGGCATGTTGTCATGCTCCTCGC
TAACATGTTAACCAGTTTATCACGTGAACCACAGTTCAGTCAGCTCAGAAAAATCCAGAG
CACGTTTTCCTGCGGCTCAGTCGGTCCTGGTGACGCTCGGTGCTCGAGGTCTTACTAGTG
TCCCagtctgcaggtgcattgctttgctaaatgcacattaccagcagtttacgagtacag
cttggatgtgccgtcatgctgcattcagt
>NODE_408_length_654_cov_9.711009
TAGACATATTCCCCGCTGATATCATTCCGCACGTCACAAGAGGTGATTTATGCTCAATAA
TGGGGAAAATGTTTCTTCAATCACACAGGTGTTTCACACCACGCCTCAGTGCACAATGTT
ATCTCCAGCCCAACCAGAAAAAACAGATGTCCAGTCTCTCCCTACAGTGCAAGATCCCGC
TCCCACCGGGCAAGCACAAAGTCACCCAGTCAACCACGCATTAAAGAGAGGCAGCTGCCA
GAGCATTAGTGTCCAAACCCTAAGTAGAGAGGCAGACATAAACAACCATGACAGTTGGTT
TTTGGGATGCGAGGAACACTGATTGACAGTGCTCTGTCGGCCGGATTAGAGACGTTCATT
TCGTCCTGAACTCAATTATATTTTACAAAGGCTGACATCCCCAGTTAATTGCAGCCTTTC
CACATGAGGGAATTATTTGCACTTCTCAATTCCCTGGCCATGTGTACTCTGTTCCGCATG
TACAGGCTTCATCTAATATGTGGAAATATTGCAAATTAGATCAGAAAAAAAAAGGAAAGG
GAAAGAAGAATCTGGGAAAAGAAAAAAAAACTTAGGGAAGTGTCGAGGGGCAAAAAAGCA
GTGAAATACTGGTACGACTTCAAGAGAGAAGCGTCTGGGTGAGTAGTCTGCCTCGGTCTC
TCAAGTGTGTCTGGATCTTAGCTCTGAGACAGCTTAGTTCAGAGACAGATCCAGAGTGAC
AGCATTGTGATGATTGACACGGTGATGAAGAGAAGAAGAGGAGAGGAAGAGAGGAGAAaa
aggttgtgcagcgccact
>NODE_409_length_630_cov_11.312698
TGTATGTGTTCCTCCCCCCCTTACCAGATATGAGCTCAGGGTGATTATTTGGAATACAGA
CGAAGTAATACTGGAGGACGATGATTACTTCACTGGGGAAAAGTCCAGTGACATATTTGT
CAGGGGGTAGGTACAGCGGGACGGGGCCACCAAGCCTCATCCCGTGGGTGTAAGCTGTGT
GTGGACTTTTTTTTTTTGCAGTTAACCATTATTTTTTTTGTTTTGTTTTGTTTCCATTTT
TTCTGTGTGCGTGTTTGTGTCGCGTCTCTCTGTTTGTGGTGTGTCTCCTGTCTGTCTGTC
GTCCTTTCTCTCCTCTCTGGTCAATGCTCTGCTGGTGTCTAGCTTTGAGCTTCGTGTTGT
TATTTGGAACACTGATGACGTAATTCTAGAGGACGATGCTTTCATGACAGGAGAGAAGAT
GTCTGACATCTATGTCAGGGGGTAAACACACGATTCCATCGCATGGCTCGTACAAAATAC
CCTCCTTTCCTCCCCCCTTAAGCCCTTGAATCATTTTTTTATGACCCTTCCTGTGTTAAC
TCTTCATCCAGCACGCAACCTCGCTTGTCTGAAACTCTCCTATCAGCACGCTGAAGGCCT
AATGGAACGTTAGAACAGTAAAGTACCAAACCAAAGAACTTCAATGTGATTATTGGCCTA
TCAAATTTTAGGGAAATCGAACTGTCTAAACTGAGCTTATAAAGCCAGAATTTAATGGCA
TTAACACATTAGGACTGATACACCAATATGACCATTATTGTTAGCGGCGTCTGa
>NODE_410_length_782_cov_9.860614
CGATGCGCTCTCGTTTCACCCTCCAGGTCAAGCGGCCCCCCAGGCCGCAACGGCGGCGGC
GGCCTCTCAGCCCGGAGGCCAGCCGGACTACAGCGCCGCCTGGGCGGAGTACTACCGGCA
GCAGGCCGCGTACTACGGCACCACCAACCCCCAGTCCATGGGTGCAGCACCACAAGCCCC
TCAGGTACACCCCCGATAAGACTCTGCCCTCCACATTCACTTACACTCAGTCGATTTGTA
CCGTAACCCCGCTTCCCCCCTCAGGTTTCCACAGGGTTCCGGTGACCGCCGCAGCCGCTC
AAACTTAACCAAAAACACTACTTCCTCCCTACACAGGTTTTTAGATGTTTATTTTGGGAA
GCTGAGTCCACTGTTTCCGCTGTTAACATGCAATGTATCTTCTATGTATTTCTTCTGCAC
AGGGCCAGTAATGTGAAGTGGACATAAAGTAAATGCTACATTGTCGAAACAAAATCCTTT
GTTAAATGTTTGGATGCAGACGCCTTGATGAAGATCTTAAATTTCCTTGGTTTGAAAGTG
TTTCACATAGATGGCAGATTACCCGGCGAACACGTCCTCCTTGATTTTTTTTGTTTTTTG
TTTTTTTTTTTTCATTTTTTTTGTTGTTTATTTTTTCCTTTTTCTTGTAAATGCTTTTTG
TTTTTAGTGAGGTAATTATACATATGGTCATTCCAGCCCTGTATTCTACATCAAATGTGG
TTAGAACTCATGTTTATTAAACTGTAGACATTACCATGTAAATCATCTCAGTTTTAAAAA
AAACAAACAAACAAACAAACAAAAAAAATGCTCTTGCCTGTTGTGTTTTTGCAATAAAAC
AAACTGAAACCTCCTGTGTtggtaagttggggtggttttaaaagcgagacgggggtcgag
atgaatttctgtacgttttctgttgt
>NODE_411_length_509_cov_3.436149
GTGCCACTGACCTGGTCCACCGCTGCCGTCACCACCAGAAAAACTTTCCACCTCGTGGAA
AAAAAATAAAGTGTTCCTCCAGAGCAGATCCAGCCGTGCCCAGATTTGGACCCCACCACT
CCGGACAACAGACCGTGGCCTTCTTGCTGTACCACAGAAGCACATGACATCTGATATACG
ATAGATACTACTCTTTCAGAAAACAGATCACACAACAGAATCAAAAAAGGTACTCCGACA
ACCTCTGAATACACCTGTCAATGAATCCCAAGACCTCTCAACATCACTCTCCCCGAAAAG
GAAAAGTGGGGCCTGGCCGGCCTCGAACCTGGGTCTCCCGGTTGAGGGACGGATGGCCTG
CCCATTGAGCCACAAAGCAAGCTGACTCCTAGTACACCAGAAGCCCCATTCCTAAGGAAC
ACAACAAAATACAACAACAACAATGAGAACAGCCTGCCATCTTCAAATTACACATACACA
GAAACCAAAATGGACCTTCACATATCACAAACACTTACCCTTCCTCCCCAAGCACCTTCC
ACTTCTCCACAAAAAAACAAGGGCACGGCTGGATACGAACTCGAGTCCCCCAGTTGAGAG
ACAGAGAGCCTGCCCGTTAGGCCACAGATCAACTTGCTTCATTGCAcatctgg
>NODE_412_length_578_cov_19.152248
GGAGAAGCGGTATGATAACTCAGAACGTCCTGCTGTAATTATGGTATTCATGAAAAGATG
AAATTGAGTGCAGACTAAATCTGTAGCTGCAGGCAAAATCAACAGCTTGGCATTACTCAG
TGACCCCTGCCTATCTTGAGGATACGGCAAACATACCAAAACTTTGCTGCTTTTTTTCAT
CAGTCAAGAGTGAGGGAATGAAGTGCATCGATTGCTTGTGATTATTAACTAGACTGAGAT
AAGCCCTCTCCTTATTATGCAGATTACTGAGGCTCCCCGCTCCAGCATATTGTACAGATG
CAAGGGAGCAGCTGCTCTTACAGATGGTGGGTACACGGATCTATCATTATGCCTCCATTG
TCTCCACTTCAATTGTTTGGGGGACAACAGAACTGCATCAAAGAGGAATCCGACTGCAAT
GAATTAAGAAAGAGAAACGAAAACCATCAACTAAATTTATACACCGGAGGCCGTGGAATG
GAGAGGAGCGTAAAGCTGGAGCTATTTCATATATACAACCATGGAGTCACCCAGTCATGT
ATACTGTAGCCAAATCTGTTGGATGCAGCACTGTGCACCAAACATATGTCGTTTTCTTTA
TTAACAAACAGATATTAATTCAGTACGCAGATATCAATTCAGATATGAAAAAAAGCTTCT
AGCAAAATATGTACAGCTAAACAAATAAATGAATAAATAgtattaacacttaacactcaa
ga
>NODE_413_length_369_cov_3.674797
TCTTGTTAATTAGGTGTTGTGTTTTCTGCTCTTTAGGACCTGCCCAACGCCATGAACGCA
GCTGAGATCACAGAGAAGCTCACCCTGCACACCCTGCGCCAACGTAACTGGTACATCCAG
GCCACGTGCGCCACTAGCGGAGACGGTCTCTATGAGGGTCTGGACTGGCTTTCAGGCCAG
CTAAAGAATGCAAAATGATCCGCCACTCCACCTCCCTGTCTGTCAGCTCAGTCTGCAGTG
TTTTGGGAGACAGCACTGGTCCTGGTCTCACTCTCTCCTCTCTTTTTCTCTTAATTCCTC
TGAAGCGTTGGACCTTTGGCCAGTGCTCCCCTGCATCTGTGTACTGTATGGGTGTGTTTG
GATGAGCATTTTGAATGAATGGATGAATGAATGAATGTATGTGTGAGCTAAGTGGGAGCA
GCCCTGCTGTGCCTTGAACACAGTTAGCTCTCAAAGTCACCTCATTCctccagtgccagc
acatcgaaaggtactggttttcacaaagcaaag
>NODE_414_length_816_cov_10.261029
GCTTCTTCTTTTTTCAGGATCTGCAGAGAGAAGCTCGGAGTTGTCACAGAGACTGAGACT
CGGGGGAAGAAAAAGACTTGAGGAAGACAAATTGAGCCGCCACCCTGTGGTGGGGCCGAA
AAGGGACAAGCAATGGAGTGGATGGATGTGAGATGCCAATCTTTACTGACACAATGAATG
AGACAGAAGCACAAAAAAACAATACTGCATCATGTATATGCTTACAAAGGATTGAACAGT
CCTACAGTACAGCTACAGGCCCTGAGAGCCTCCTCTCTGGACTGCGGTACCCCCTTCCCC
CTGACTCAGGATCAGTCTCGGCTGCTGCGGTTACCTGATCTTGACATTTTGGACAGATCC
ACATGCCTTTAGGAATGGTTTTCAGGGGTGGATCCAGGCAGTCCAGGTGATAAACACGAG
AACACGTGTCGCACATGAGCAACTGGCCACTGCGTCTGCACACAGTGCAGAAATCCTCAT
GGATGTCTCCCTGTGAGGAAGAATTGGACCAATCAGTTTCCCTGCCCAGCGGAGCCCCAC
CAACCATCTGTGGAGAGGCGAGGCGGGGGGAGGCACCATGATCTGTTAATTTACAGCTGG
CCTTGTTTGGATGTCTAATGGACATGGTGTGTTAATCACTGAGCCCACAGAAAGGTTACT
GGACATCTGGGAGTTAGAGTGTGTTCTAGTTATTAATGGGCTACAGGACACTGTTCACTT
TGTAAGGCTGAATCAAAGTAAAACCAACTGATGGCTGATGGTTATCACATGGACACAACA
AACCAAATGGACGTGTTGGGGTGCAAATGGCTGACAGAGCTACTGGGCCAATAGGACTGT
GTGTGACGGGGTGTCCAACCCTCTGAACTGTCCGTCTCCCCCATCGTTACTTACATCCCC
AGAGCTGGGGCTGGGCAGGGGGAGGGGATGGACGGGGCTggagggggaggtcggggtgag
>NODE_415_length_456_cov_6.800438
GTATGACACTACTATTAACATGGAAATATGATGCATTACATCCACAGGCAAATTGGCTTG
TGTTATTTGATGGTGAGTGAGTACTGACTGAAAAGCTTCTAGTGCTGGTTTCGTAATGAC
AAAGATGCCGGTCTTAGTTGTAAACCATCAGCGGGTAACTGCTACTTCTCATACAACTCT
GCTTTATCAAAAATATACTGGTGCAGCCTCATGTGCATACCTGCAGCCACGTGTGCACAC
TTACACGCATGCATACTGTTGGTCAGTGGTATGTGGAGCAGGTTCTCGAGGACTCCTTTA
TGGCAGAATGTACCATGAAAGCCCAAAGCCCCACCGTGTCACAAACTACCGCTAGCCCAC
CCCACCCTTCTTTAGCATTTACCTCTGGCCTGTTAAAAATGATATCAGCTCATGGAGGGC
AAGCATTAGCATTTGCATTTTATTGGAAGCACAGAGATTTAGAGCAGAGGATATATCAGC
TCTGAGCAGACAGAATTAGTTAACAATGCATTACCTGCCTTTTATGGCAGCTATAACTCT
TTTCCCCTGGTGGGGAGAGGAGATGAAGGGAGGAGTGGGGGTGTGGGGGGGTGGCGGTGG
>NODE_416_length_305_cov_6.245902
ATGTGTGTAACTGATCAGATGATTATGTTCCTCACAGGTAAATTTCTCTTTTTGGAGTGT
GGGCAGAAGGGGAAGTGGGTGGAAACTCAGAGGCTACGCTCAGGGGCATCTCCTCTAAGG
GGCAGTCCTGATTGGCATCATGAACACTGCTGGAATAGGCACTGCGGGAGGGTGGAAGGC
GCGACCGGTGCTCCTCACCACCCAGCCTGGCGCTCCCGTTTGCCAGGCGTCCCAGGCTCC
CTCTCTCCTGGTAAGGCACGAAGGTGGAGAGTTTCGGGGGGTTCCTGGTCTTGCGTACAG
GGGAGGGATGCCCGGGCATCCAGCAGGCGTCTGAGTGGCCCAATTCGCTGCACTCAGTTG
TACAGTTTCCAGTCATTGCCAGCCTTAAGTGCTCTTTAAGGCTCTGAATCTCTCGCTCAT
TTCGGCCTTTCATCCCACTCAGCTCTTCg
>NODE_417_length_857_cov_19.696615
CTGTTGTCACTTGCTAGAAGGCGAATGAGAAGCTAAATGTAGCTGCTGAGCATGTACAGG
GCACCTCCACAGAGCACAGATAAACACTTCGCTGGTAGGCCTTCTCATGACATTTCACAA
AGCTGGGCCTATGGATGTGGTGGGGCGTTATCACCTAGCTGTCAGCAGCTAGAAATATCT
GAGAAGAACACTTAGGAATCTGCACTGGCTATGTTGAATGTTGCATCGGTGGGTTTTAGA
ACAATAAGTATAGTCAAGGCACCGTCTTTTACTGCCCCTTCTCCTCTCTAGGGTCCTGTT
GTCTCAGCTAAATGCAACCTGCCATGGTGTGATGCTGAATCCATGTGGTGTGCTGTCCAC
CAGAGAAACCTGGGGCATCTTGGGATAGCAGGAGAACGATTGGTAGAAAACCCATTTCTG
AAGTGGATTTGTGCCCTTGTAATCCTGATTAATTTTGACCCGTTGTGCTCATTTTAAACA
GAGCATTACAGTAAGCGTGAACACAGCAAGCTCCGGGGCGAAACCAGGAGCTTAGCGGCT
TTGGGAGGCTTAGCTGCAGATGGCATTTTAAGCCGGACTTAATAAATTGTTTCCATTAAA
CTTACCGGCCCACACATACTGGATTAGACCAGTGGAACAAAGGAAGAGGAGAGCGTGCAG
ACGAAGAAGAGGGAAAAAAAGCTGCCATCATGCACATCTGAGTCTGTTAACATCTCTCTG
AGGCCAAATGAAAGGTGAAGATGAGGTTACTGTAGTGTAAAGGGAAAGAGAGAAGCTTTT
GGACATGAATGCAAAATACACTCACTTTAGATCTCGTGCTCGTCAGGGATGTCAGACCAA
TTTGCTTAAATGACATAGAAGTAAACAAACAAAAAAGATGCATAAACCATTTAGCTTGGC
AGTGGATTTAGGGCTTATCCTCTGACTGTTTATATATAaacacattaacagtgctgtagc
ttaaggatttaggatctgcccatacccttgcttttttttct
>NODE_418_length_797_cov_13.002509
AATTTTTAGTTTCTATATTAGAGGAGCTCCTCCACAGTCCTTCCATATATATACCCCCTG
GCTACTGCAGAAGTGCCTTCTGGAGTACAAGAGCCCCTGTAGGCTGTTTACTTCTGCATC
ATAGTACTTTTTAAAAACTCCAACCGGCCATTTGTCCCAAATCTGCTGCAGCATTCACAA
CATAATGAAACACAAAATGAACCAAAAGGAGACAAACTCTTGAGAAACACTTTTAATCAC
GATAGAGATAAATAGTCCAACAAAGCGCGCTTCGGAAAACAAATACGGCAACACTGTCTC
TGATCATCATTTGATAGTGTGCTGACACGCAAACTCTATTAAGCTGTCTTCAAATATGCA
AAAATGATATGATTTTACAATGATTACATATTCACTTCCCCAGCTGGCTGGCTCCAAGCG
TCTCCATTTGTCATCGACTATTGTGTCCAATTATATGATTAGCTTTGAACACTCCAGCAC
TTCGAGAGCTCTCGTGTGTTCTGCCGCGCAGAGTGATTCACAAACAAAGTCATTACAACA
TGTATTCACACATATCAAATAACAAAACAGATGGCCACTGCGCCTGCCGCCTGATTTGTT
TTCCACACGAGTGGTGGAAAAAAAAGTATTTTGTGTGAGCTGTGTTTAATGCTGACTGTT
TTTATTCCCAAAGAAGAGCAGCTGGCTGTCGCGCTGTTAGATCAGCTCCTATGAAAGACA
ATCTTGTTTTCATTAATTTCTCTACAACAAAGGCACTTGTTGGGAAGATTTAGAATTACA
GCGGGTAAAGCTTCCGGATAATTCATCACAGGGACTTGACAGGAAACTTAATTGTTTTAA
ATGCCAGTTGCTGTGAGCAGTGCGGCTGGTTTTTCTTTGATGTCTAACAGGTGGGACAGA
TAGACGACCCTCTGATGTTTCATTTGACCTCTGACCTCtgg
>NODE_419_length_482_cov_9.112033
CATTCCCTCGTCCTCCTCCGCCTCCTTTAAGTTCCCTCAAGTCATGATCTGGCCCGTAAA
TTAGTACTGGGAGAAAAATAGGTTCTGTAAGATGAAACTGGGTTTCAGTATGTATCAGCA
CACGACTCAGGGGAGACAAGAGAGAAGAAGCAGGCAGTAAATCCATTGGAGTCCACTGAT
AGCGCCTGTTTGCACAGCCACTGCCGCTTCCTTTGATCAAATGGCTGGGGGAGCGGGGGG
TCGTGTGGCGCTGCCGAAGGTCAGCTATATATTACACTCCTAAAAGTGATTACTGAAATT
CTTAAGTGAAACCATTCTGCTGCCAGGGTGTGCTCTAATCCCCTGCAGCGTTGTCTGGGC
CAGGGCTGGGGCCGGGGCCTCTCTGTGGATCTGTGCGCCCAGCACTCCGTTTCCCCTTCC
CCACTTGTGTTTTCTATCATCAGAGCAGGCCTAAAAAGAGCCCCTACATGGAAACATGGC
CTATCCAGTTGCAATATCAACTGCTGGGGCTCGGAGGAGAGAGAGCGAGAGAGAAAGAGA
GGGAGAGAGAGGAAAGGTAGTGTCAGGAAACAGAAATATgcacacacttcaaaggctgga
gcagcaaattaagggttaggcattgg
>NODE_420_length_292_cov_4.143836
AGAATATAAACACAATTTTTTTTTTATTGTCCAGAGGGAAAGGGGGGGTGCCGGGGGTTG
GGCGGTGGGGTCTGTAAAAGAGACGGGGACCTTATCACAGCCCAGCAGCTCTGTAATTCG
CCGCCATGATAAAGTGGCAGCGCGGAAAACCTTACAAGGCTGGCACAATCCAAAGACGGA
TTAGGTTTTTCTGACATAAGCTTCCTGAAAAACTAATCAATCAGCCCATGCAGTATTATC
AGAAGCGTGAGATTAAAGAGCTGCTCCTAATCCCCCCACTGTACATTTTATTACACTTCC
CAGTGTTAGTTGCCTTTAAATATACAATAAATAAATAATAAAACCAAACCTAATTgggca
tggggaaggggaaaagggttaaagagcccttagagagggaatttatgtagaatttgtgtt
ttgttatgaagacagg
>NODE_421_length_645_cov_14.696124
ACAGAAGAGATTCAGCTTCGGATGGCTGTTGAACCCACATGGGTCAACATCGAGGGCGCG
TTGATGGAGGTCCCGCAAGGACTGCCAAATCTTTTAGATTTGATAAAGGTTCCACTAAAA
CGCTCTCCTTTTTTTTTTGGCACTAAAACCTCTCTCCAGCTTCAATAAGCCGTGCGAATG
AGACGGCGTGTATGTACAGATGTAAACAGCGAAACCGTCGGTGTGAAATACGCGGCGAAT
GAAAGAGAAAGAAGGGTAAAGATGGAGGCGTGCATGTGGCTGGAAGGCTGCAGTGTGCCA
CCGGGGTGCTGTGAGGCAGGGCCTGTTAAAGGAGAGCTCCAGACCAAGGTGTTCTATAGC
TCGGGGGCTAACGGTGATAAATGAGTCCCTTAATGTCGGCAAACACTTTATCTCTGCTTC
ATCTGTTTTCATTAGGCAGGGCCAACCTTTGGCTGGGCGAGAACGTGCTGTAACTTTCAT
TACTACAACACAGAAAGGAGAGGCACGGAGACCTCCCATCGGTCTAATAAAAGCACCAGC
TAGACACCATGACAGATCCTATTCCTTATTATTATGATGGCATGCCAGCGTTATGAATTA
GAGAATGCCATGTCCCTCAAAGATGATCAGTGCTTTTCTTTAACTCGTGTCACTGTCTTA
CAGCTGAAGGATATCTGCTCTTTCTGCCGTTCTTATCGGTCCAAACCAAACTTTTGATCC
TTCTCACCTCTTCCTTTCTTATTAtttccctctgacagagtcactgaatgggaaccaagg
cgtttgcat
>NODE_422_length_472_cov_8.271187
CTACATCAACTACAACCAACACCACCCTCCTCCTCCCTCCTCATCTACCTGTGCCGCCCG
ACGCCATGGCTGCGGCTGCCCCTGAAACCCCTCTGTCCCCTACGGTCGTGTTGTGACCTG
CTGATGGCGGTTTGGGTGCGAAAACAGCGGAGCGACAGCCGGACGCGGGCACTGAGTGTG
AGGGACGACGAGGAAGGGCACCTGATCTGTCGGAGTGGGGACGTCCTGCAAGAGAGATGT
ACTCACTGCCACTACTCTATCGTAACCCTTCTCCATATGAGTATTAAAGCATAGAGCATT
TACATGACATGGGAGTGCCTGATGGTGATGCCTTGCTAGAATGCTCTCCGCTCTAGCTGA
AATAGCAGGGTGGAATGCAAGAATGTTGAAGATTTTGAGAGGGACTTTAGATACATTCTG
CTTTTTGTTTTAGGATTTTAAGCTGTGGAGCACTTTCTATGTTTCACAGGTTACTTGACT
TTCCTAAACATAGAATCTCATTTGCAGCTGTTTGTTTCTGTTGTACCTTAGTTTTAGTCT
CAGTTACAGTTTTGAATCTGTAGCTTAAGCTAGCCggttccccaactaagagtcttaggg
atttttttttttaaag
>NODE_423_length_290_cov_8.358621
CACATTCCTCTCAATATCAAAAGGTGCGTATTTGAGGATATCCTTAGTCCGTTTACGCCT
GTGTTTGCGCCCTGACCCACTGGGGCCAGTGCAATAACTTTGGACTCCCTCCCACTGCAT
GTCGTTGCAATGACCACTCTCAGTTTTTATTTAGCTGGGTTGTGTGCCTTCCCAGTCCAG
CCGCTTTTCAGATTCATTTCCAGGTAAACACAGTGTGGCCAGCCACAAACCTGCAGCCAA
CAGGCGTTGTCACAGCTGTGGCAGATAATGGCAAGTCCAAACTCCAGCCCGGCTCTGGAA
TGTTTACTGTCACCACAGGCAAGTTGGCAGCAAACATTTTTTTTTCCCAACACTTTCCAA
GAGGAAGACTCTCTCGTTATTAATTTTATTTTGATGAATTACATGCTTAACCCTTTGCCC
TGCGCTGTTTTGTa
>NODE_424_length_799_cov_12.062578
CAATGTCTGTCAAACGTGACAGACTGGGACAAATATCTTTAGAGTAACTGGCTTCCTAGG
GAAACATTTCAGCAGCTGTTCAACTGTTCATAAGAGGCTCCCCTGTTGCTATGGCAGGTT
CCAGACAGCTACTGAATAATCTCATGCATGTCATTGCATGAAGATGTGATGTGTCCACCA
TAACAGTCACAGCCAGTCAATTTCCATATAATACTGCAGCTAGATTATTCAATCGAAATG
TTCTTTTCTAAAGCACGTTATTTTCATAGAGCTACAATCAATCTTGGCCAATCACCGTTA
GGCAACTAGAGTCCGCAATAATGGCAAGTGCAAAATGCTGTAAAAGGCCCGTGGCGATGG
GTTTGGAGCAGACCTACCCCCTGACTCTGGGAATGAATAAGCATTCCTTAATTAGCCCAT
CGGGTTAAGTGCAAACCTTAATGGGCCTTTCCCAAACTCCAGCGTGACATCGTTCTCCAA
ACATGGCCAAGAAGAAAGTTCCATTAGCAATATTAATACAAGCTTAGTTGATCATTTTCA
TTCAATTAACTTCTTTCAATTAAATAGATAGCTCGACAATGGAGGTGATAAAAGATGGGG
AGGGACGGCTGATGACACGAACCAAACATTAGCGTGTTAGGGGTCAGTGGCGTTAAACCG
ACTGTAAATCCCACCGTTCAATTTGGAAAATGCATTTCCCCTGCTCCCCACTTCTTTAAT
GGGTCGTTTTAGCTGACAAGAGGCCTTTGAGCAGATCTTTTATGAAAATTCTAGACGTGC
TCTTCGCGTATTTGCCACCTTTCACAGAACACCAGTGTTCACTTTCAAATCACAGCCAAG
AACAAAGTCGCTTAAGTACCGTTTCCTTGATAGTGAAAGGAGGAGAGGAAGGAGGAGAAA
TGAAAGGAGAGACGTGGAATGAGAGGAGAATTAAGttaatgcc
>NODE_425_length_489_cov_11.991820
GTCAAATAAAATCCAAAAAAACAAACATCTCACCTATTTACACTTAGTGACAGAGAGCAA
ACAAAGACTGGATGGGTAGGTCATAAATAATAATAATAATAATAATAATAATAATAATAA
TAATAATAATAATAATAATAATAAAAATGCAGGCTAGATTGTCTCAGTACCTTCTCACTA
TGGCTATGCTCCTCGTTTAGCGTAGTGCTACTGCACGTATCAACTCCCGAGTCTTTAACC
TGCGGTTCACACCATGCCAAGTCCTCTTCAAATGAGTGTCCCCCAAAGCGCACCATTTTC
TTTTGCCTCTCAGATAAGGTGTGTGTCGGCTCGGACATAAATGCCTGCTCAATAGTTTTT
CTTTTTCCCCTTTGACTGTCCCCTACAGGTGTGGGATAAAAACAGAAAGAAAAACAGAAA
AAACAACATGCAAAGGTGTAAATAAAACAAAGGAAACATGAAATGACAAAAGACTCTGGG
AGAACGGGGATGGGGGAGAGGAGGGAGACAGAGAGAGGGGGAGAGAGAGAGATGGGGTTA
AGGGGCAGGAGGTAGGGAAGGAGGGTCAAGGCAGGGCTCCACATGTCTCACCAAAGACAT
TGGGGAGGCCTCGCTGCTATGCcatgacgcatg
>NODE_426_length_537_cov_6.364991
GGGGGGGGGGGGGGGGGGGGGGGGGGGGTCGCTGGCACGTTCCAGTCACGCCCGCTTCCC
GGCCCGCGGCCAATCAATACCACTTTCCTGTTTTAGAGGCGGGTAATTATGAGGTGGAGA
GATTGTGTGACCTCTCACCCCTGCTGCATTACTCGCCTGATATTAAGATAAATTGCCTGA
TTTTGGGTAAACATATGCTGCAATTCAAACTGTCAGCACTGGTTTGCTCAGGGATAATTT
GTATTGATCTCCTGGCTTCTTCCCCATTTTGCTTACTGACCTCATGGATAATTAGAGAAA
AAGAGACACGGGGAGGTAAGGCAGGGCTTGCATTTGAATACTTTGCTGGAGAGATGAAGA
GCACATGGGAGGGGGGCAGAGGGAACATTAGAGACTAATAGAATTTTCATTTTCCCTCAT
TTTCTGCTCAGATTTAGACAGGTTACATGTTTTGTTCAATTATACCGCTTATATCTTTTT
TCCCCCTGCTTGTGTTACATACACAGAGAGCGCTCGCGCTCGTTTAATTTCTGGGATGAT
TCAAATTTTACAAACGCAACGAGACAACAAAGTGACAGCAAATATGTTTCaaattaaagg
gccaataaataaaaggaattatcgccatatgtgagcaaaattaccgcgataagtgacaaa
agaatggacccgctgaggagc
>NODE_427_length_681_cov_10.773862
GGTTCTCACAGAGCATATTGCCTTCTGTATTATAGAAAACAAAGAGAGCAGTCTGGTTGC
TTGAGAGGGATTTAATTGTAAGTGCTGAATTCAAAGAGCAGATAAAGACACACAAACGGG
CCAAACCCCACCTAGCTGAAAGCCCGAAACTGAGTGGGGGGAACAGGATCCGGGGCCAAC
TCATTTTCAGTGTTAAGAGCCAAAGCAACACAGCTAATCCGCATTGTCAAGCGGGGGCAA
GCATGCAGACATGGATAAGACCACATCCTGAGCATCCGTGTCCCCAAGGCACAAGCACCC
AGCTCTTGCTGGATGGGAAGTCATTTGTGAAGTCCTTTGCAACAGCCAGTCAAAGAGGTT
AATTGAAAAATTCCTTAATGTCATTACAACAGAACTAGATTAACCCAGAGCTAATTCACT
TTATTGTTCTGAAGAGAGGGGACTCAGCGCTGAACTCCAGAGCAAACGTGAAGCCCAGAA
TCAGGGGTGAGGTGTTGTTTTTAAAGGACTATGCCAGTTTAATTAAGATAGGGAACATTA
TTCACTGCTCTGCATGGTTGGAAGGAGCAAAATGGTCGCGGCGTATAAATGCAGCTCTGG
TGCCTCTTAAATCAAGGTGGCTTTTATTTAGGCGGTTGAATATGTAAACATTTCCAAAGC
TCTCCGCGATCCTGCTGTGCAATGTTGCCTCTCACTTTGTTTGTTGCTGTATGTACCACT
GGGGTCTCAGACATAATCTGTTTGGGTCTTAACATTTActctccctgttttcctcatcag
gaggtgttactgaagagggcggccgatctcgtcgaagccctgtat
>NODE_428_length_776_cov_11.739691
GCAACATTTAAGTTCAGGCTTCTACTTAGGTTTGGCCGCTACAAAGCAAAATAAATAGAA
TGAAACAAGTAAGTAAGTCCACACAAATATGTAGCCCTATTTTAATTCCTTACATTCCTT
CCTAATATGCAAATCCCTCTTCCACACGCACACACACACACACACACCCACAAACACACA
CTTAAGACATTAAGTCCTCAACCTGGACCAGGCTTGTGAGGGATATTGGCATGTACACGA
GATTGATGAAAATTACTTCCAGAGCATTTATTTCTTCTAATACCACTGAAAGAAGAGTGT
GCACTCAGGAGATATTTGATCTGAATTAGGGAAACTGATGAAGCAATTGATTAATTGGAA
TTTAAGCCATCAGTCACTGGAGCCATCAGCAGCATCATTTACATTCCAAACAATCAGCTG
ATGGCCCAATAGGACACTGAGTATTAATACGCAAGAGTCAATGTGATACTGCCACGTCGC
CACCAACCCTTATTGACAAGCACAATGACACTTTTAATCCCCACTTGATCAAATTGCATA
TATTTTGGGATTTCCACACCGATTCAATATATCTTATGAATTCTTAATCCTGTAGGAGGC
ACAGGGGTTTAAGCAACACAGATTTATCTATTTCCTTCTATGTGGCCAGAAAGGCTGAAG
ACAGAAACTGTTTTTATTATCCTCTATCTTTTGCTTATTTGTGGTCAGATTTATTGCATC
ATTAGTTGCTTTTAATTATACATTCTTTGCCATAGACTTTTCCCAATGCTCCACAGCCAT
GCCAAATCGTCAGATCTCCCATTATGTTCAGTTGGACTGATGCTAAACTAGTGATATCAC
ACTCCTGTTTATTGAAGGCAATAATATTTCCATACAAATAGATTCTGTTCGTGGCAGACT
GAATGTACTACACTATAGTt
>NODE_430_length_726_cov_7.089532
AAAAAGTACTGTATTCGTTGTTACTGTATTCCCCTGTTGTGGTGATATTTACAGAGCTGA
GTGGGTACAGGTGGAAACAAGCAAATAATCATGTAGCTAAAAGACACCCCACCCCTCCAC
ACCACTCCCAGCACATTATTCCGTGGGAGCAGACAAATAGTGGAAGGAGGGACGTCAGGA
AATAGTATTGCTTTGAAGCCCATAACTCTATTCTGGAGAAAAGAAGCATCACAGTGTTAT
TCCACATCCTCAGATATAAAGGGAAAAAACATAATAACTTCTCGATAGCCTGGATCTCCA
CTGCCCTATACTAGCTCTCCCCCTTCGCCCGCCCACACCCCTGCCTCATCCACCATACAC
CCACTTCTCCTGCCTCAATCTTTGGTTTCAAAGGAAGCGAATCAGCCAGAAGGACAGAAG
GTTATGCATTAGTACTGGTCATTGCTCAAAGAGTGAGCGTTATAAATAATAAAGGCTTGT
GAAGGACACAAGGGCTGTGGGATGCATCTCTGGTTCACGCCACACAAGTCAAAGACAAGA
CTGTAATTTCTATTCCGAAAATGTGACCCTTGCAGCTTCAATTACATCTCAACAACACCA
ACCGTGTCCGTGCCAGGAGATGTGATGCCTCTTTGTTAGCTCTACATGAAAGGCTTATTG
ATATTGGTTATGGAGCGCGTACTAGACATGCACATTTTTTTGAAAATTATTCCAGAACTT
AAAGAAAGTGTATAACTAAAATAGATGCATACTGAAATTCAATTTATTTTCTCCACAGAT
GCCCACCTATAGAACTTGTAATGCACTTTTTCTTTGGAATTCTACCCAGTCAAGGCAAAA
ATAATCTTCTTAATCTTATACATGCAAACa
>NODE_431_length_509_cov_15.923379
TTTTTTTTTTCTTGAGGTTCCTGCTGTTCATGCACCATGAAATCTTGCTTCATTAAAAGT
GTATTAATCTTGTCTCGTCTCATGGGAGGTACCTTAAGATGATGTTGTGTCTTTTTCTTT
AAATTGTTGGAGGAAAAAAAAAAAATCTTCCAGATTTGGTCCCTGTCAGTCAGAAATAAT
TGTGTGCTTAATCTTGTCCCTGATGGATGACTTGGAGTTCAGCAATGGGCCAGCTCCAAT
GACAAATACAATATTAATATTCATTAACTGCTTTGACAATGCTAATTTTGATGCAGTAGT
AAAGGGCCTTCCAAAGTTAGCGGCCAAAGCATCAGAGCTGAGCAAGGTGGCAAGATAATT
TGTGCTGCTTTACTGAGCTGAAGGCTTTTAAAGTCTTAAGCAGGGGAAAAAAAGGCTAGG
TACCACAAACAAAATAAAAGAGAAAGGGAAAAAGTTCAGACGCATTGGAAACCAGGACTG
TGGAAGTAATACGATCAAGAGACGGCTACAAAAATTTGACACCTCCAATGCTGCATCTTT
GAGCAAATTTTTTTTTTTTATTTAAACAAAAACTTACAACAAAAAAGGAGCCTAACATGG
TAAGTCAGCACATTCTCAATTTTTTTGTTTAATCTTTTTGATCttttcaatta
>NODE_432_length_558_cov_7.777778
TCCTGTTTCCATCAGGTGACTCCTCCTGCCTCAGGCTCCTTTAGAGGCTCAGCAGCCAAA
AGCAACTCTCATGCTCCCTGACCTTATTGTCCCCTTCATTCAGAGCTCACACCACCTTAT
TCCCCATGACAGTGAGACCAAAGCTATAATAACCGAGCTCGTATGTGCGTGCGTGAGACT
GCGCAGATGTGTGCTTGTATGTGATAGAGTCATATTGCCATTGGTGTCGTTTATGTGCAA
CAGTGTTGTGTGGTTTTGCCTGACTCGTTCTGCAGCTCAGTCCTGTACAAACTGGGTTTT
TATGGTTCGCATTCAGGCCCTGATACCAATTATGCAAACTATTAAAAATTTAAGGAGGAC
AGTCTTTTATAATTTAATCCTAAAGTAATAGATTCTATTAAAAATGCATGAGAGGAGCTT
TATAGATGGAGCTAGAATTAGTGTCTATCAAAGACTCCAGTCAAGGATGCAGGGAGAATG
GGCAGCAGGAGTGGCGGTATTGCCTCATTATTCAAATAGGATATGATTACCATAGAGCAG
GAGTCCCTCAGAGCTGAAGCAGAGCTCGCTGGCCACTGTGATCACGAACAGGAGGAGTCT
AGTCGAGCTCTTCGGAGGGAGATCTCCCCCTtttctgttgaagtgaaagtgggtttagat
ttcctgtcttaactttcacaaatgggattcgaagtgacatgt
>NODE_433_length_652_cov_9.013803
GGCAGAGCAGAGAGAATCAGCATGAGGGTGGATTGATTTTTGGCTAGGTGCGGACAGTGA
GCAAGAGACAGTAGGCCTCCAGACAGAAGCTTGGCTGGACTCTGTGAAGACTGGAGCCTT
CTGTGAGGTTGCCTGCCCCACCACATGGAGTGCTCCAACAGTGACCCTGCGCAAACTGGC
AACTGCCAACCGTCTGCTTCCGTCTGCTTGGCATATTTGGCCATTTAGTGGGCGCTTGTG
AAGATCAAATGGGTTAAGATCGCCCCTCTTAGTGAGCGGGGAAAAAAGAACATCAAAAAG
GTGTAAATTTCACTTCCCCACTTTTGATTAAGTCAAGCATGAAAAGAAATGTAATACTCT
CAAGTGGCAAGGGTTTACACTATTGATGCTGTTACTTCTGCTTCAGGAGGCCCAATCAGC
CGACAGGGAGCTGAGTAAACTCGCCCTGAGTTTTAGGGGAGGCCAGATGGAGGGCTTTTG
CTGTGCCTGAAAAGACAGCTTAAGAGCTCGCCTCCTCAATCCCACTCAATACTGACTGTG
TGAAATCCTGGCCCTGGCTAACCCCCCAACCCACCCGCCTTTTCCAAAGCTGGTGGCTAC
CACCATATGGGCTTGTTTAAAAACTCCCACAGGCTGGTACAAAGCACAACAACACAGTTT
TCATATCAAGTACTCTCTCAAAGAGGCCCCCCCTCTGACTCCTTCCCTTCCGATTCCAAA
GGCTGTCACGGGTTCTGCTCTGATTAATAGTTGGTGTTGGCCGTCTGTTTtggcagatca
ttttgtgcgatgatta
>NODE_434_length_459_cov_5.723311
CACACCACACTGGACAGCGTCACACAACATCAGGATCTACAACACTGTTTCACTGTTACT
ACTTTGCAAGACGATTCCCCAAACCAAGTTTTATTTTTGTGCTGTGTAACAAAACGCACC
GTTCCAAAACTGTAACAGTTTGTTTTCAAAAATTGTTGTTTTTAGAAATGAACAGATTGG
GGCTTTTTTGTTATTTGTGTGCTGCACTGGGAACAGTGGCACAGTGTCTGTGTGTAGAGG
CATCGTAAGAGTTGAAAGAGGACCACATTTAGGCTGTAGCGCTCAGAGTTCCCAAAGCTT
GTGGGTGTTTTAATGAGTCATTTTAACTTCATTTAAAGCCAGCTGAGCAGAAAATAGATC
AGTGAATGAGCCCTGGGCCAGTATGGATCTGCAACCGATTTACATCTCTGTGAGAGCCAA
CCCACATCCAAACAGCTGTGTGCGAGAGAAAGAGAGAGTGTGTGTGCGCGCATATCTGTC
CTATGTGTCTGTCTGTGCAGGTGTGAGGTGAGTGCAGAACAAGGAGGGAACGTTTCTGCA
AGCAGTCTGCATacttgtctctttcatgtcttcatcagaatagacaacggcattccaaag
gtg
>NODE_437_length_452_cov_20.409292
AAACCTGCACATTGGCAGCGGACTCTATAATCCTAAAATCGGGGAGCAAAAAAGCAAAAG
TAGTCGTACATTCGACTATAAGAAGTAAACCTACACCAATTTCTGTGTGCTCTATGGTGT
GCTTTTTTTCCCTCCTCCTCCTCCAACCCCTCCCCATGGCTGAGTGAAATGGAATTGCCT
CTCACATTCAAAGACAGCTCTAGGAAGGTGATAATAGAGCTACTCCCTGCTGTCTGCAGG
CAGGAAATAGGAAAGTGGCATATGGGGCCAGGAACCAAATAGAGAGGAAATGTGACCAGG
CAAGGGAAGGAACTAAAGGAAAGGTTAATGATCAGTTCTGAATTCTACAGGGAAGAGAAC
TATGTTCCAAGTTGAGAGGAAAAATAAATCTGACTTGATTTATGTCTCCACCACTCACGT
CTCGGCTGTCACAAACAAACACATGGAGACTAGTGTATTTCCTTGACAAACTTTGCCAAT
GGTGAGGCTCATAGGTAAAATAAATATAGTGATCAATTTGTTTTGCTGTTTGAATTTTCA
ATCCATACACCTGCAAGAACTAGAGGACGATGCACGATGCAAAAAAGGTATAGAgc
>NODE_438_length_472_cov_10.953390
CCCGTGAACCCCGACTGCTTTTTCTCTCTCCCCCCCCCACCCCACACACTCCCCCCTCCC
CTCCCACCCGGCCATCTAGTCTGCAGGAGAAGGCAACAGAGACTGGCGTATGCTACAGAT
TCCCTCTGCTTATCCAGCTCCCAGTTTTTCCACCGTATTTTCTCAGGCTGCTTGTCATTG
CCTGGACTCGGATCCCGGAATCTTCATGATTTGCGGACACCATGCTCGTTTTTTAGCCGG
GAAACCCTCTTTTCGTCCCGCATGTTTAGGACCAAACGATCGGGGCTCGTCCGGCGACTC
TGGAGGAGCCGTGCGCCCGTGGAGGGCGACGGGGAGGCGGATAGAGGGACGCATGGCTCC
GGGGGCTGCTGCATGGGCAAAGCGACAAAGGTGGCCAAGTCCAACGCAGGGTCCGAGGCT
GAATTGAAGGCGTTGACCCACTCGATACTGAAAAAGATCAAAGAGAAACAATTAGAGGTG
CTTTTGCAGGCGGTGGAGTCCAAGGGGGGTGCCCGAAGCCCCTGCTTGCTCCTGCCCAGC
AAAGTGGACGCCAAAGTGGGTCAACAGTCTTACTCTCTCCCCATGCTGCTCTACAAAGTG
TTCAGGTGGCCGgggg
>NODE_439_length_696_cov_11.336206
TGCGGTATGTGATGTTATGTCATGTATTTTCATTGATATCTGCATAAAAAGTTATGAAGT
AACCACAATGCATTGCCCATGTGAAGGAAACAAACAAACTGAGAGAATATTTTGCCGTCT
TGGCAAATCTGGGTGCTTGTCTCTTTGTGTTTGCATATGCATATATACATATGCAGCATG
TGCGCCCATTTGCTACTGATGTGGTTCACATGTCATGACAGAGGAAGGACACTATCCTCT
GGTATGTTTTGTTGTGCCCTCTGCCTTAATTTGCCTATTGTAAGTGTGAAGGGGAGCCAG
GGAGATGACATCATGCAGCAGGCAGTGTTTGAAGTGCCAGTCCTGAAGGAACCACTTATA
GCAATTAGGATATCCTTGAACAAGCGTTTGCGAAACATTGGCTGGTTTTTGGCATTTGCC
TCCCGTTCCTGCCTACTAACTAGCGAGGTTTGATCTCCCATAATTATCTACCCACCGGCT
CCTCACTCCTGACAGCTCTCTCCCTGGAGAGGGCTGAATGCCGGGGCTACTCACTGATTG
CATCAAAGTGTCAGAAATTGCAACATCAAAAATAATAACTGATATTCCGGCGGCAGGCTG
CTCTTTGAATATTTCCTTTAAAACGCTCTCTAATTTGTGTCTCGCATGGTGCCAATGTGT
GTGTGACTGTGAGGGCTTAAAGCAAATAAAAGCAGGGGAAGTGCATTCATTATTGAACCC
CTATTTACATATGGCAGGCTATTCTGTCTGAACTGGTATGAAATAGATATGCGCTTATTC
TGGTGCTGCTTTTACCCCATCCtgcacttctttcaggacttgctcagcatctgtcccttt
>NODE_440_length_295_cov_3.755932
CCTGCACTGGTGGGTGATGCCTTCTCCTTCTGCCGCATGTCAAAAAGAGCCAGGAGCCAC
AGAGGAAGTGCAAATATCCTCTAATGGCCTTGATCCAGATGGATGCGCCCATGACAATAG
GCCCCCGTGCCTGTGGTTTGGGTTTTTGAAACGCAGAGGCCACCACAATAACACAGCAAA
ATTATGCATGCAGGCCAAGGACCATTGACATGTTAAAGAGCACTGCCAGTTGCTATGATA
ATTAAGTTAGCTCATTCCAAGGCAGAGAGCTCTTTTCTCTTAACATGTCTTTAAAGACAC
TTTGGGCACATACGGCAGGCTCTGAGACAATGGAAAAAGAATGAGAAATAATggattcag
tgggtcaccatctctctgcccatttgcttaacattgggccatacatctcagagtgaatgc
tgcttgatgcgattgcctt
>NODE_441_length_572_cov_16.159090
GCCATAGTATTAACTCAAGCTGATGAACCGGAATGAACAGTAGAACTTAAAGCACAAGCT
TTTTAATGCATGTCCTTCTCAGGTTTTCCTATGTGTATGTGGGAGTAGCTCTGTAGATGT
GTTTAATATGATGCTGTACCTTCTTGAATATTTCAGATGTTTCTTTGCTGCTGAAAAAAT
GTTGATTATTAACCTGCCAGTGAAAAAGGGAAGTGGCCATCTTTGTACAACACACTGCTG
TTTTGCTGTAACCGCGCAATGTTTTATGATCTTGAGTATTTTATAGAAAAGTAGAAGTAT
GTATCAATAATATGAAAGCAATAGCTAAATCATAATGAAGAATAACATGATCAGTGAATA
TTGTGGAAAATCTTTAGATTCACTCTGGGTGGATTTTGTACTGTATTTATTACTAATGAT
GATGCAAAAAGTTGCATAGCTTAACCCAAACTGTTCTGTCTCTTTTTTATTTATTGTCTT
GTATATGATCTTTTTGTATGTGTTTTTCAAATAAACTGCCTAAAATGCTGAGAACTAATT
TGATTTGTTGCATTATTTGCATTCTTGTTACTTAAAAAAACCCCTCCTGAAGCAACAAAT
CGTAAAATTACAAACCTACTACAAATTACATTTGTTGTCTGCCATTAGTCGGTTATCACA
CATGAATCTGTATCAGCTTATATGGCTTGTTATTAAGTCATAAAAATTGTACAAGt
>NODE_442_length_424_cov_6.379717
TTTAACTTAAGACGAAACAACACTGCAGAGCAAGATTCTGGGTCATTTTAAACATCAGCC
TGCAGCGGAGTAACAGAGGAAGCTGTGTTGAAGACTGAATGTTTCACGGTTTCTACAGCT
GAAGTTAAACTGAGTAATCCTGAGTGTCTTGGAGGAGGTTGTAGCCGGCGTCCCTGATTG
TCACGTTTGTTTCTGCAGTCAGATGACCAGCATCACGCAGAGTGACATCATCAGCACGCT
GCAGTCGCTCAACATGGTGAAGTACTGGAAAGGTCAACACGTCATCTGTGTGACGCCCAA
ACTGGTGGAGGAACATCTGAAGAGCGCCCAGTACAAGAAACCGCCAATCACAGGTAGGAG
GCTCCGAGCAGCAGCCCGATCCATCCGCCGTTTTTACCCACTGTTGATGCTTCACAACTT
CAGAGAGACTTGTGACTGTAGTAGGACTGAGCGAGTATGAACAAAATGCTAATTAAGATT
AATTTGATCCGTGGTTTCTGTCTCTGCACCAGGTTTTATTTGTTAAATGTCAGTAAAGGt
aaaaacaccgataagatgcagtgaactc
>NODE_443_length_403_cov_23.441687
CTGCGTTATGATCATAATTCACCTGTTATGCACTGTCTACTGCATGCATGGGGATATTAA
AAGGTCTCGCAAAACGAGTGCGTTTGGCCTATTACCAATTTATTTTTATTATTTTTTTAA
TGAGCGAGAGATACTCATAAAAGTGATTTAAAAATTATTGCTATTACGCAGCGGTTTATT
TAGATGATTGAAAGATATAACTGATAGACGTTCTATACAATTAAAGGGAATAATCCTTTG
CTTGCTTTAAATCTAAACAGGAGTCTCCCCACAAATGCCCCACATGCGGAAGAACCTTTA
ATCAAAGAAGTAACCTGAAAACTCACCTTCTCACCCATACAGACATCAAGCCCTACAGCT
GTGGCCGCTGCGGAAAGGTGTTTCGGCGCAACTGTGACTTGCGACGGCACAGTTTGACGC
ACAGCCCACATCAGGACTACTAGCCTGGACAGACTAACAAAATAACAATGGACAAAACGC
AGAAAGACAAATCAGCGACTCTTTTTTTTTTTTTTTTTGGTTTGTTTTCTTTCTCTCTTT
TTTGTTG
>NODE_444_length_480_cov_17.054167
CACACCACTGAAGTGCAACAGTAAAACAGTGACATTTCATATAAAGCTCTGTGTAACGTC
TTTAAAATGGGCCTTTACAGATACCCACACATACAAACTGCTGGTCTAACCCCCTGTGAT
GCAGAGTGTCCAGTCTTTTTTTTTAGAAAGAGAGAGAGAAATGTGTTTTGAAAGTAGAGT
GGCAAGTGGCGTCCACTGTGTGTTCTTTTAGACGGATCAATAGCTCAGTGTGTGAGAGAG
TGTCTTAAGAGCTGTTGTCTTGTGCTTTCAGCTGTGGCAGACCTGTTAGTGCTACAGAGG
GGAGCTGCGCGCCCCTGCCTCTGTACCAGCAGTGGCCTGAGGGGGGCTTTTAGTCCAAAC
ACAAATGTCAACCACACATAGACTATTAGTGTTTAGTGCAGTTATTAAATGGACTTTATT
TGTCCTTTAGGAGGCTAAAAGGCGCACTTAAAGGGGACCTGCGTGACAGCAGGGCAATTT
GCGAGTTTGGTAACTTAGGCTCGCTCATTGCAGACACATGAGTACAGATAAGTGTAAAAG
GAGGAAAGGCTGTAATGCACTGAGCAGGGAACAGAGTGTGTGTGTGTGTGTGTGTGTGTG
TGGGTGTGCTTGTGTGTGATTGTg
>NODE_445_length_871_cov_6.805970
CACGAACAGAAAAGAGCTGCGCAACCAGCACCAATTACGCACAAGTAAAATATTTTATTT
ATTTATTTTATTTTTTTAAAAAAGTTGTAATTTTTATTTCTGCAATTTAAAAAAAAGGGA
GGAAAATTGTTCCGACACGAATAAATAAAAGCACACAAACACACAATGCTTCTTTTGGAA
AACTGATGTATTTGATTATTAGAGTAAAGAATTACAGTATCTTAGTTGTTAGTAGGTATT
AAAGTGTAGAGAAACTGGACCCATAAAGATCTTCCAACTTTCCAAGAAAGTGCATGTAAC
AGTCCGAAGGTTGTCAAACCCGATATATATTTATATTTATAAAAACACTATCATTTCGTC
CCCTGGCCATGATGGACTTCTTGTGTGAGCTATATGTACATTTTCTTTGCGAGGGAGTTT
GTATTTCCACATCTGAACGTATTTACAGAAGCTTCAACACATAACTTTGCACTTGATGTC
AGTGAGGATGCTGGGACATAGCAGCAACGTGGAAATCCAGCGGAGAAACTAAAAGAGAAT
CCTTCTCACTTGATTGGCTGCCTCAGTTCCAAAAACCAGGAAAACAGGCCAGACCGAATG
CTCCCCTCTTAGTGACTGTCTTGCTCTCAATAACACCAAAATAGGACAAAAAAACAAAGA
AGATTGAGGGAAAAGAATATTGAAGTAAACAAAAAGTAGAAAGTACAATACACAGACACT
GTAACAACAAAACAAGTTAACACTAAAGAAACCCTTGAAATGTAGCAAACTTCAACGTTT
TGTCTTACTTAAATAAGATAAAGGTAAATAACAACTGGAAAGAGAGGAACTACCACATTA
TTTAGTCCCTTGCCTGAATTTCATTGTTTTGTTTCGATAAGGGGAGGGGGGGAATGACCA
CACAGATGTTAGACCATCTACAGAAGATCAgtgtacattatttacagcaagtctgtttgc
ttattacagggctaatgcatcacatgaacatagacagttcggttatagctactgc
>NODE_446_length_526_cov_5.591255
CCCTAACCCTAACCATTATTCTAACCCTAACCCTAACCTTAATCCTAATTCTAAACCTAA
CCCTAACCTTAATCCTAACCCTAACCTTAATCTTAAATTTAACCTTAAAACCTAATTTTA
AGCCTAACCCTAATTCTTCTCCTAACCCTAACCCTAAGGCTCCTGGAGCCCCAAGCAAAA
TAATAAAATCTCCAGAGGAGACTGGACTTTTATATAATCCAGGCCAAAGGACTCAACCCT
AACTTCAGAAAAATACCTGCACTGGATCCACAGAACCTAAAAGTCACATACATTACACCC
GAATGGTACATTATAAGACAGAAAAAACAAACCAAGAGGTCATGCAGGAACGGAGAGTCG
CGGATGACGTGCGTCGGCCAGTGCACTGCCTCTGGCTCCCCGCTAATCCTGCCCAGTCGA
CGGATGAAGCAGGGGGGAGTCACTGTGATAATCTCAACAAACCTAACCCAGCCAGTGCCA
TCGGAAGACGGGCTCTCTTAACTCCAGAACGCATGACCATCGATATCAAAATCAGAAATT
AATTTTTCCTTTTTTTCTCTCTCTCTCTCTCCCCCTCTCCTCCCACCTTCCTCCTTCGGG
AGGGGGTGGGTTAGGAGTGGGAGGATGAgctcacagcccgatccggcgggggaggcgctg
gcccgatccg
>NODE_447_length_673_cov_16.466568
ACTACTGATGCTGGATTTCTGTTAATGCAGAATGTAAAATGAAAGAGTACACCGCAGGCC
CAAGTGTAAAGCATCAACAGAGCTAACCGAATGATAAAACATGAAGATTTACAATATATT
AATTGCAAGACAGCGCATATCAAAGTGGCCGTTAACTACCTGAGGTCAATGTCATACTGT
CTAATTAACCGGGCAGCGGCTGTGTGGTCCTACATGGCTGTGGAAGGTGGAGAGAGCAGC
CGATCTCACCCCCCCACCACCACCCTTTACCCACCTTTTACTTCCTCCCATTCAGAGGCA
CGCACGCACTCGCTGTCTGAGTTCTTGCATAGAACACTCTGAGACATTCCATTTGCATGC
CCGCCCCATCAAGCTGGATGCACTCAGACTGGTAATAAAAGGCATTGACCCCCTTAACCT
TTATGAATTACAATTTGTGCCTGCAGCACGTCCTGTCAGAGGCCTCAGAAAAGCAGGCAC
CTCAGCCGGGGTGTGTGCGTGTTGTTTTGCAGTTGTTAAGGAGAGGGGAAAAGGTTTTTA
CAGCTCCTCGTCGGAGCTTCTGACAAGCAGGGAGGAGGCGGTCTGACAGCAGAAGCAGGG
TAGGGAGGGACTGCAGCGCTGCTGATGGCTCCATGCTAATCTCTATCCCTGGATGCTGCA
CGAAACTACTGAGGCTCCTTTCTTTGTCAGGACCAGGGATACACAGCCTGTAGGGCTACA
GTTCATCTGAGTTCTACCTCTCATCTCTTCCTCCTCCATAGCAAAGTAAACCTttctaaa
tctgtttgtgtggaccaggaaattaggtctacgtgga
>NODE_448_length_703_cov_13.820768
AAAGATGCTCCCCCCTTACAAAGCTGATGCAGCACTGTATTGGGAATTTGTGTCAGATAC
AGATCAGGCACATTTGATTTAAATAAGCAAATCATTGAATAAAGATGACCTGGCTCACAG
GGGTATATCTCTATCTATGCATCACAATTCGTGGGCTGGGAAACAACAGGGCCTGACATA
TTGAGTGACTCAGGATCTGGTCATATCAGGGATGTTATTCAGACAAACAGAAATCCCAGT
TTGCCTTGCCAGAGTGTTCTTCGAAACAACTAAAAGCAGGAACACGTGCCTCATCTTCGG
TGTGTCAAGCCGGCAGTGATTGAATTTCTCCTCCTTCCTTAAGACGGAAGTGCAAAGCCG
GTGAGTGATTCCTGTGGATGCACTTAAGGTTTTAGTTGCAGGCGTCGTTGTGCCTGGGCA
GATTTTATATGACACATGAAACTAACTACATGGTACTTAGGGCCTGCTGTAAACCAATCT
GAAGCCAGTCGGGAAAACAGGCCCATCAGCAGAGAGGCTTGTTTCTGTTGCATGACAAAA
GGACTTGCAAAACCGCATCAATTAAAAGTTCATTAAGTTCAGCACTGGGAGGATGAGTGG
ATGCTCTCTATTTACGCCCAGGCCAGCCCAGCCCATTATCTTCAACCTGATTATTCAAAT
CCCTGGATTATAACACAGACGTTTTCTCAGAGCCTTGCTTAGAATAATCATACTTAATAA
TATTTCATTTTTCTTCCCATGGAGTCTGATTAGAATTGAGTCTGCATcatcaaaagagag
gaataatgctcttgatagttgtgcgatttaagtgtaccaaaattaacacaagaaaggatt
attggtt
>NODE_450_length_696_cov_13.942529
TGTATCCCCCTTTTTTATATATATATATATTTCGCTTTTTATTGGCCATCCAAGTCAGAA
GCACTGTGCTAAGTAAGTGGAAAAGTGTTTTTAATGATTTATTTTAGCGTTAATCAGCTC
GGACGCTGGAGAGACTGCTGAACTGCGCGGTGCCAAATTACGCACAACAACCAGGAGTCA
TATCACAACCTCCAGCTCGTCTTTAACTTCTCCTTCACGGGCTTTCGGGACATAAAACAG
TGTGCTGTGTGAGTGAGAGCTGCTGCTGGTGGGGCAGCACCGCTTTTTCTATCTTGATCT
GAACTACTAACCAAGTCTTAGAGAGATCAAAATTCAATCCCGTTCTGAGAAAAAAGAGAA
ATGACGTTATTTGAATATGTGCCCAAAATCCTTAATGAATAACTTAGGACGAGTAGGAGG
CAAATGCTGCCCCAGCTGTTTCCTGTTGAAAATGTCTGTGTAATGTAGATAAATGTGAGG
GATTTTCTCTCTAAATCCGTCTCCTGTTCGCTAAATCTCACTTCTCCAAAACGAGCCTGC
GCAATGGAACAAAGTCGGAATATTGAGATGTGACATTGCCCGCATCTCATCCTCTTTCTC
CCCGTTTTTAATGACTTCAAACAAGTTCATTTTCGCCGGGCTTTGTCTTGCGGAGACCCG
TGGGGATGTCTAGCGCTCTTTCCTTTCAGTGGCATTTATGTGATGTCTTCAAGGTAACTT
ACCTGATTTCCTTTGACACTATAGATTATCACCTTGGTTCTTCACTATTTGCACAGAGCA
TCCTTGTCTAGTTTAAATTGAAACAATAAATACGAATTTCTGCCGCTTcttcctatattg
>NODE_451_length_657_cov_8.747336
GGTAGAAAGACTGGTGTTGCTAATATATAGACTATTTCTTTTACCTGTAGTGTTGGAACA
GTTAAATGGAATAGTAACAAAGCTAAGTGTATTCTAAATATATGTTTACTTATTTAATAT
TACTGATTTATGTGCGCGCTGTGTTCAGAATCTGAAAGAAGTACTGCGAAACTTGCCAAC
TAATTGTCCATTTATCACAGTTTCACTCATTTGTGGTCACAAAGTAATCAGAGGAAGAAG
CAGGATAAGCTAGCAAAACCAGGGAGGGGAGAGAAAGTGGCAAGCAGGGCAGAAAGGAGA
GGAGTGTTGCTGAGGTTTCAGCAGGAGGCATTTTATGGTGACTTGGTAAGGGCCTTGTGG
AGCTGCTGTGCATCTGCATGAAATGATGAGCCTGGTGTCAGGACATGGATCATCCTTTTA
CACCGAGTAATGAATACAGATTGCACACCGGATAGAGAGGCTCTGCAATCTGCTGCACCA
CAAATGAAACAACTGCCGTTCTAATCAAATAGTCTTTTCATGCCAGCGCAGCCCTCAACT
TGGGCTAAATTCAATTCCAGATTCACAGATTTGTGGGTTGGGGGTTGGGGAGACGCAGGA
GGCAAGGGGGAGTTATAAATGTTGTAATTAGAGTATTGTTTAATGTGTATGCGTGTAGAT
GTGTGTGTGTGTGTGTGTACGTTGGGGTGGTGTTGGTGGTGGTGGTGGTGGTGGGGGGTC
CCTGGCATCATGTTGTCGTTAACCACTTGGTTATTTTAGAtagcagtcggaggaatgggt
ccaataacagcaaactcacac
>NODE_452_length_703_cov_13.075391
GGATGACAAAGTGACCTAACAATGGCATTACGGGAGTTTGACAGAAAACCTACAACGTGA
GAGCGAGATAGAGAGAAAAGTCATTCTGTCGAGTCCAGTCTTTTGCCCCAGAAAATGTCA
CTGCGATGACTGAAGACACAACGTCCATTTCCACCACCATCCACTCTCTCTATCTCTCTC
TTTCTTTCTCATTCATTGTCACTGCCTTTTCCCTTTAAGTGCACTTTCGCCCACACCACT
TGGAAATTGATTGAAACAAAATGTCACAATTATGCCCTGTAGCTCGCCGCTTCAATTATT
CATCAATTAGGGGCTAGGCTCCTTTTTTTCTCTCCTCTGAGCTGATTTTTCATTCAGTTT
GCTCGAGATGTATGGCTCCCCTGCTGTTAACCAGTCCAAAGTCATTAGTTTCTGGGTTTG
CAATTAAACCTGATGCATTATGCATGAGGCTCCGACTCAGCAGACACACGCAGCAGCGGC
CGCAGCAGCTAGCGAACGAGCTAGTAAGCTCTGGAGGCGTGGATGGGAAATTAATTTGCT
AGAAATTAAGTTCTCTCTATCCCTCCCTCTCTCTATCTTTCTCTTGTCTGGCAGGTTGGA
ACAGATGCCACTGGCTAGAGATGGAGATAAAGGTGGGGCAGCATTGGAGTGCAGTTTGAT
CAGCACTGACAAGGAAAGACGACCTCTATAGATTTCTAGTCAAAATGTGTTGGACATACT
CTTAACATTCACATTGTAAGATATTAGATAGCTAATGTAATGGTCTGGCCCTTATACAGG
CTGAACACACCTGCTGAATTTCTCAACAGGGTTAGCAGTGATATATCACATGTCTGTACT
GAAAacc
>NODE_453_length_305_cov_1.770492
AATTTGTGGTCGTTGTGTGCTTGAGTATCCTAAGTTCAGAATAAATCCGCGACCTGTTGC
GATTGAATTAATTGGGTTTTATGGGCAAAATTATTTCAACAGTAACTCGCAAGCTGTTTA
AATTATTGGCATTGTCTCCTTTGCACATCTGGTTTTCATCTTTTATTGTTTTAATTTCGC
TTTATATGCCCTCTCACTTTCCTGACCACAGAACCCTGTGTTTTATATCATGTAGAGATT
GTGTGTACTCTGTGTACAAGGAGTACAATTGAGTATATGTTCCCTATATGTGTCTGTTTT
ATGTCATGTACATTTGAACAGAGGAAAACTTCTGATTCTTCAGTGAAAGTACCAACATAG
TAATGTAAATACACCACTGGAAGTATAATTTCTACATGAAAAATCCCTTAAAAGTCTCTT
ACGTGAAATTATGCAAGTACTGGCAGAAa
>NODE_454_length_423_cov_3.134752
GAAGCTGACGGCGGAGTCTCTTATATTCTCTTCGGCCTTTCTGCTATATGGCCCCTTGCG
TTCTGTTCAGGAGTCAAAATGAAAAGAAAAAAAAAGAAAAAAAGGAAAAAAAATACAATC
TTCGCCAAGGGATCTCAGCCCTCTGAGATTGTAGGTGTCCTCTATAGGATGAAAATGAGG
AGAAAGGGGTTTTCTGCTGGATGATGATGAGGGAGAGCGTTCTCTCCGAGTGGCGTGGGC
GATGGTTCAGAAAAAAAGAGAAGCAGTGATCCTCAGCAGGGTGTGTCCAGGGGAGGGTGT
TCTGGTTCTGTTGTTTTTTTGTGTGTAATTCCTTGCTCCTCTCGCAGTCTCCTTCTGTGC
CTCTGCTGCAATGTTCTTCTTTTATGCGTCCTCCTGGCTGGCAGAGCGCGCTGCTGATTG
GCTAATTGTGCAGGGAGGGTACTACATGGCAGCCATTGCAATGCGCTCCTCTCCCATTAT
CCCCTTCAGGAGAGATGACCAAGAGTCCCCCCCCCCCTCCACcccaccccacccaccacc
accacccacccccccttcttccctctt
>NODE_456_length_641_cov_10.939157
GGAACCGGCTGCGGCTGTGCGTGATGCCCCTCGCCGAAATCGTCGAGTCCGGCGGCGGGG
ACGTTACCGTAATCGTATCCCGATTCTGTGTAGTTTGACCTCGGATAGGATGGCTCGTCG
TGATGGGGGAAGCCCGTATCTTTTGGCCGCTCGTAGTAATCTCCAGGGTTGGGGATGTAT
CCGCTCTGCTGATATTCGTCGCATGGAGGAAAGGAAGGCTCGATATAGTTGGAGTTTATC
AAGTAGGAACTCATGGTCATTAATTTGTGAAGTGCAACAATACTAATTTTTATCGCGCTG
TCGTTTTTCTGATCTCCACAAAACCCTCCTACTCCCTGTCAAATGTACAAAGTTGCCTGG
TCACGTGTGAGGAGCCACCAATCACCGCGTGTCCTGTGGGCATCATGTAAACAGGAACCA
ATGGAAAGCATGGCACTGGTACCACCGACGCTGCTCGGACTGGCTTACGTTGGTGTTTTC
CTTATTAAATCACAGTATATAAAGCAAAACCAATCAACTAACTTGTTTACTGCCAAAGTT
ATGTGGGTGAGGCTCTCCTGCAAGAGAAACAGCCCTCCTCCTCTGAAACACAGATAAGAT
CCATAGCCCTGAGAAAACACAGGCTGTCCACAAACAAAACCCTATTTCTGAGACTCATAA
ATGCTGCTTGTTGCAGTTCAGAATCTGTTGCATCCCAATAAAGAGGCAGACATGGCAACA
ACAAAAACAAacaacacatattgcagtgttacatatttgcctattcaaatgatcgagaaa
tagaa
>NODE_457_length_674_cov_8.072701
ATTGTACTTGAACGAGAATAGGGACAGTTATGAATGAAAGTATTCAGCAATTCACAGTAT
ATTTGCAACTAGAGTGTAAAAATAATTCAATTTCAAATAGATATTGTTCTGACACTAAAA
GGTTGAAATGACAGAGGTTCTGTTGTGGAAAACAACACATTCCCCTGATTTTCTTGACAA
CGCTCTCTCATCTTACAGGTATCACACGTCAAGGCCTTTTATTCAATAATTACAAGAGAA
TATCAGTTTCTGATTGAGGTGACAATAACAGAAAATATAGTGTGTGGCTCGTGTGTAAAG
TAAACTAAGCGGCACGGGTGCTTGTTAGGATAATATGTCCTACTCATTATCTAGAGTAAT
AAGTGTATCAAATTCACATAATCATGTCTAATTAGTATCAGTAATTATCTTGTTGGGCCC
AGGAATATTAATCTTCAGGTCCCAGAGGGGAGGGAGCAGAATCGCAGCAAGAATGGAAGA
GAGAGCGAGGGAATCATGCTGAGGAGCACCGACTAAATTAGCATGCTGAAATCAGAGCAG
AGGAGGAGGGGGAGGAGAGGGGGAGAGAGACTTGGAGTAGGAGAATTGAAAAGAAAATGT
GAAACTTTGTTTTAGAAAAAGTGGCAGATGAATGGTACCTAAAATAAGCTCATGACTTAA
GAGAAAAAAAGGGTCTGATCACTACTGAATATAAAAAGTATTTGTCAATGTGATTTGTGA
AACACTGCACTGTGTGGCTTTATTTCCAGCCATGACCTGATATCACACAGATAAATGttt
aatcacctcattgttgaaacgaacagtaaattcttaaa
>NODE_458_length_445_cov_11.429214
CGTGACAGAGATGTAACGCCGCAGCTGATATCCGCTCACCTCTCCCTGTTAACACCATGT
GGGAAAGTCTATTTTATTGTGAAACGCACAAGAGTTATCCCCCTCTCCGTACAGCGCCTC
CTCTCTCAGTGGGTACAGGGGCTTAACAAAGAAAACATCACTCCCTTTCAAAGAGCACAT
TTTGACCTTCCAGACAGCTAGTTGACAGGGTTCTGCTCTAGCAATGCAGGATTCAAACCA
ACTCTGATCCATAACAAATTTCCTTCCTGGCGTGGAGGGGCCTGATAGGTTTGTGAAAAA
AGCGTCAAAAGCTAATGGCAACTCGCACGGCCGCACACTTACCTCCACAACAAAGGCCCC
CATTCACTGTTGTCATGGTGCAGGCGCCAGAGCGAATGAACTCTTCATGCTCCATCAACA
ATTTAGTTAATTAGCTCATTTGTAATTGGCCGGCTTTGTTGCCTGGATGTTAGTGGGGGG
ACATCAAAGGAAGAAGGTGTTTGCAGCACTGCCGATTACAGGTTATCACATTGCCACTCA
CTGAGAGTCTCTCTCTCTCTCTCTCTCTCTCTCTCTCTCTCTCTCTCTC
>NODE_459_length_452_cov_16.057522
GTCAATGAGATCTTGAAATGGTGTTTAATGATAAACTTCGTATCTGCTTATTTATGCTAT
CGCGCCGGCTGCAGCTTTGTCGGGATAGAGAGTACACATTGCTTGGAAAGCAAGAGGAGA
TATGATTGAAATAAAGACAAAATAAGATAAATAACAATGGCAAAGACCGCTTAAGAAGCC
CAGTCGTTCTATACATAGAATTCAAGAGCCGTATTTATCCGAGAAAGGCGTGCAAATCTA
TGTAAGTATCTCCACTGTTTGCATAATAGATTAGAAATTAGCATTTTTGTTCATTTTCCA
TGTATGCACAGTGCCTGGAAGAATAACACTCCATGCATATCAGATCAGCCTGCCTACAAT
TTTGCGCAGTATATTATTTGACAATCTAAAATGTGTAATTTGCATGAAATTGCTTAATTA
AAACACAGTCACTGGGGGTATTAATTTCTTTGTCTGACAGTGGAGTGTAGTGAGGGGAGA
GCAGGGGAGATGTAAAACGCTGTCAGATAGCGCTGTCACAGAGGCAGAAAGGAAATTCTG
CCACTTTTTTTTCTCTCTCCCCCCCCCCCACACCACCCGCCCTCTCTCCTACCGGC
>NODE_460_length_721_cov_17.174757
GAAAATTAGTGAGGGAACGAGGTGAGGGGGAGAGGGAGTACTGCACATATAGAGGAGAGA
GGAGCACACATCAAGGAGACGTGAGAGAGTCAGGGAGGAAAGAAGAAAGGAGAGGAGAGG
AGATATGATTACCAAGGAAACAGCGAGGAAAAAAAAAATTCCTGCTGGGGAGAAAGAGAC
AGAGCGTGTGGAGTAGACAAAGAGGAGAAAGAGCATGGGGGGAAGAAAGAGAGTGGGAGG
ACAGAGAGACACAGAGAGAGAGACAGAGAGAGGAGAGGATAGAATGAATGCTAACAGGGA
GCCCAAACCCAGTACTGAGGCTTTATCCTTCACAGGCGGAGGAGCAACAATCGCAAACAC
ATTTTCTCTCGCCCTGGCCCTAAGAGAGATAAAAAAGCAATTTGTATTCTATTCCTATTC
AGCGTCGCTTGGCCTGTTTCTCTGCCTGCATATTTGTAAACACAGCTTTGTCAGAGCAGC
TTAATCTTCCCAACACAAACACAGACTACAGGAAGGAGGGGCGAGAAAGGGCGAGCAGGG
AAGAACAGTGATGAGGGGGGATAGGGTAAAGGACGAGTAAGAGAGGGACGAGCAGGGTGA
AAAGGGTAAGAGGGCGAGCATGGGAGGGGAGGTCTGAGGAGCAACGGAGGGTCAGATGAG
AAATCGGTCAGGGCATCGAGGATCAGAACTCGTTTCTGTCTCTGCTGCCACAGGATGTCT
CTGTGTCAAACTCTGAAAGACCCGCTGTGTGACATAAAAACACACACACACACACATACA
CAACATCTTCTGACCAACTCACCCCCCCCTCGTTGTCATCCCTACCCATAGGCCTAAAGT
CCAacaggccagattactgacagaa
>NODE_461_length_893_cov_7.824188
ACTCGTAAGTCCCTAGTTGCCGATCAGAGTTGCTAAAAATGTTGCTCTGTGCATGACTAC
CACCTGCTGTCTACCTCTGTCTCCTCCCTCCATCCTCCTCCTCCTCTTCTCCTCTCTCTC
AGCTTGACTTGTTTTTTTCTTGCACTCTAATATTTAATGTGATCTAACCGGAGCAGATGA
AAACAGCTGTATCCGTCCGTCACTGGAACCCCTTTGCTTCTGATCTTCGGCGACTTTTTC
CGTCCCCTTTTTTCTTTCCTAATTATTTCACTCCTGCGTCACACGATTAGCTCCTCTCCT
CTTTCCTCCTCCTCTCCTCTCCCGTTTCTTCCTCCTCTTCCTCTCCTCTCTCCCTCAATC
TGTCTCTGTGTTCAGTATGCGCTGCTGAGAGGGCATCATTACGGAGCCCGTATTTGAGTC
ATTTTGATTTAAGCAGCCAGACAATGGCCTGTTGATTGAAGCAACCAGAAGGCAGACAAT
AGGGTTCTATGCCACATAATGCGCCACCATTTTTTCTGAGCTCCCCGCTTTCAGAAAAGG
GCCCCGGCTCTCCATTGTGCCTCTCCCGGAGGGAAAAAAATGGTGCTTGGGGAGGAGGAA
TATTTTCCCGTGGTATGTCATTATTTTGCAAATTTCTATTATCTCATCATGTTGTCTTCA
TTGTAATTGCAGCTAATTAGGAGGCTAGTTAGGAGCCTGGGCTTTGAGGCTGGCTCGGCT
GCTGAAAGGAGCCCACCGATTATGGCCCCGACAAGAGAGGAAGCAGGAGAAAAGGGGAGA
TTAATGCTGTTACCCAGGAGACACTGGCTTCCATCTGCGGGGAACAATGCAGTTTTGTTT
TCTCCGGGATCCTGCTCAGATCAACAGAATGGGGGCTAGCTCTGCTCTACTCTGCTTGGC
GACAATGCCCAATTCTGTCTTACCGGGAGGCTCAGAGCACAAACTCCCCCCCCACCCCCA
CCCCGGCCCACCACCACCTCCTCACCCTCTCCTCACCTACCCTGCCTCCACTTTCGTCCC
TCCCTTTTCGTcactct
>NODE_462_length_811_cov_9.690506
GTGATGACCATAGTGTCCGGGATAGCTACCTGTTGTTGAGACAAACATTCCGTGGTGAGA
GGCTGAACCAGCAGTCTGGTCAGTCAGTACGGGCATGGCTTGAGCTGTCAGATCTCTCCG
GATGAGGAAATCCCTACCTGCGGATAAAGCCTGGGCCGTGTGAGACATAGAATACGGGAC
CGATGTCGCCTGAACCGGGCCAAAAGCTCCCGTTTGACTGGAGACCACTTCACTGTGGCC
TGCCATATGATGATTGTGGTGGTGGTGATGGTGGTGGGGATAATGATGGGCTGGGCTGAT
TTTGAGGGCCGCGGAGTGCCCCATGTGTTCTGGCCCGAATGGACTCGGCCCCAGGCGGGG
TTCCGCAGTAATCTCCCCAGGGTGCGAGTGAGCCATTGAGTGTGGATGGCTGCTGAACCC
CGGGAAGCCTGTCACGCTCTGAGGGGTATGGTGGTGATGATGGTGATGGTGGTGAGCCCC
TGCCAAGTCAACTAATCTCAGCGCCGTGTTCCGTTTGGAAAACGTAGGGTCCATCACGGG
GCTTCCCAATGCATCCACGCTCATTACTTCCTAATTTTAGAATAACTTGACAGCAGGCAA
AATAATAATGATGATGACAAATATATTTTAATCGCAATGAAAAATAAAGAAAAAAAACTT
TATAAAGTTAAGTCTATCTGCAGACTACATGGAATCCCATTCGGTTGAGAGGCAGCAGCA
GGACGCTTTGATACTGAATAGAGATTCATGGTAGGCGCTGCAGCCCGTGGAGCTAAACAA
TCACCCTGCGCTCTAATTGGTCAGAGCTCTGTGATTGACGTCACCAGTGACAGTTTCCAA
CGTGAAGAAAAATGTCTTAGTGACAGCGAGCAGCCAGCGCGCATGCGCAGTGCCTCGGGC
AACGCTTGAGAAAAATAGTTGTTATGCAAAGGTTGTTGTACAATAAAAGTCCtaa
>NODE_463_length_623_cov_13.330658
GATATCTGTGTAAGCTTATTGTGATGGGCAAATGGGATAGCCCATCTCCTATGGTACATC
CCATGAACCTAAAAAACCCTAAATAAAACATCAGTATTAAGTTTGGTCTATCACCAGAAG
CTGCATTAGGTCTCTCCTCAGTTTGCTCCTTAATTCCATCAGAGTAATCCCACGTTATTG
CCCTCTAACAGTACCCTAAACGGAGAATAAAAAGTTTGCTCCCCTCTAGCAGTGTATTAC
CAGGAAACAACAGGCCCTCTCCTCATTAAGTTATAGATATAAATGCTCCAAAGCATGAAA
TTACCCCCGAGCCTCCCTCTCCAAATAACCTGGTTTGCAAACAAATGATCCGAGCACAAG
CAGTAAAAGGCAGATTATTAAAATAATAGGAGGGATTTAAATTTGCATCCACAGAACAAT
TCAGCAAAGGACTGTGCAATTACTCCTCCCCTCCTCCTCCCCTTTTCATTCCACCTTTCT
ACTGGCAAGCCCAGAGTCCCTCGCACTTATGTGTCCATCTGTTCTTTCTAAGAACCAGAT
ATTGGTATCTTTAAGTGTGTCCGTGTTAGTGTTAATGTGGTCAAACAGCGGAGTATGTGC
ACTTCCCTGGTAGTGTTGGGTATTATTTTTTAAGTTAATGAATACTACAATTAATTTACA
TACTCACAGTGTCTTATCCTACTcggccctcgccctaagagtgcatttctctcttccaat
gataaatatctaactttatccggagacaataacagtccctcctccta
>NODE_464_length_583_cov_12.267582
TGCCTCTCCTTGTTCCTCCTTTCTCCCACTCCCTTTGCCTCCTCTCCTCCCTCTTTCTTG
GCCAGGGGTTAAACTGCTGCACTCTAACCTCCCTGGCAATGATTTCATTCACTCGGTTTC
TCTCGCTCACTCTCATCTCAGAGAGAGATTTATTTCACAGTATGTAGTGGATTAGGCCCC
CCTCGTATGCCCCTGGACAAAAGCATTGTTTTAGCACTAGCCTGTTCGCTGTAACTGGAG
GAAGCTACCACTACTAAGCGTCCACAATACGGCCATTGTGGACACAGGGCTAGGAGGACC
CTGCCTCGGAGGCCGTCTAGACTTTGAGCCCGGGCCGATTGGAGAAACAGGGGGAGAAAA
TCCCATCAGGCAGTGGAGTGAAAGTTAACTAAGGTAACCTGCTGTGAACCTGATGAAGAT
GTCAAGCCAACATATGGCAAAAAATGTCTATTGTCAGAACAAGGAGCTTTCTTCCCTCTG
AGGGAGGGGATGGTAGAGGAGGAGGAGATGAGGGGTGGCTAAAGAAAACTAGGGGGGTTG
CACAACCTAAAGGAAGGAATAACTGCAGTGGTCATCGTTTTACTTCTGGATCAGTAGTCT
TATTCTGGCCGGGAGGAGGCCCAACCCCTCTACTCACAATTAAAGGAGTAAGCAGATTAA
CTGGCATCTTTCAAAGGCCAGCAGAAAGAAAAACTCACTCGCAGgcgtttaatacatttt
tttcccc
>NODE_465_length_302_cov_2.039735
GTGTGCAATCACATACAGTTGTACCTCTTGTGAGGCTCTGTGCAAAGCCGACAGATGGTT
CAGGTTAACTTCAATACTGCAGAATGTGGAAGCAAACATCTTCAGCATCACCCAGCCTAC
AAATCTAGCCAGGAGAGATATATAGAAAGAGAGCAGGGGAGAAAAAATTAATGGCAGGAG
ATAAGGAGAACATTGTGACAGTATATACCAGGGAATAATGGACAGATAGTGGTGAAGTAA
AGAGAAAATAGCTACAAATAACGTGATCATGCTCAATAAATACAGCTTTAGCACAGGAAG
TGAGGACAAAGTTGAATGTGACAGCAGTGGGGTGAAAAGGGATGAGGGTAAGAGATAAAA
TGATGACACAGGGAAGCAGCACAACAGAAAGCGATAAGAGTGGGAGGAGAGACAAAAGAA
ACAAAAGAGAGAGAGAGAGAGAGGGg
>NODE_466_length_736_cov_8.608696
TTCACCATTGCAAATTGTTGTCATGGAGATCTGGAAAAAGCCGCTGAGGGGATGCGATAT
TTCTCCCTATGAGATGATTTTCTGCGCGTTGGCCAAACACCTAAAAAAAACGCAGTAGTA
CGCATAAACCGAAAATGAGTGTAAATTCTGCTGAAACATGTGTGCTCCCAAACTCCCCAT
CAAAGTTGCGTTTTCAAACACAGATACCCGTCATAGCCTCCCCAAGAGTGATGTCAGCTG
TAGGATTTGGTGAGCTGGGGTGGGGGGGATCTAAAGAGTGCATAACCATGGAAAGGGGCT
TGAACGCTCAAGAATCTTGTCTTTCTGTTTGCCCCCTCAATCGAGCGACACAAAGGCTGA
ATTACTCATTCAAACCTCGCGGGACAAAGGGAAAGGAGCTGGATAGCACTCCTGCATTTG
TAGTCAAACATTTAGAGACTTAAATCGAGTCGTCATGAAGGAGAAAGAGTAGGACAAAGC
CCATAGAATTGCCATCAGCAAACATTTTCCTGTGTCATATTATGGGGTCTCCATGACTCC
CTCTGGCCCGCGGACAATAGCACAAGTTTGCACACTCGAATACTGTCACCCTGCCAACGG
CAACAAGGGCCCAAAACAGGACAATCCCCCAGAGAAAGCATGGGCTCCGCGGGGAAGGTT
GCAATAGAGGAGGAAAATGGGACTTGTGAAATGCTAATTGAGCTTCATCCCCTTATTGAA
GTGGAAAAAGAGCACCTATCGTTCCCCTGAACAGCAGCAGAGGAATGAGATGTGAGCAAG
CTGTTTGTCTGGTGAGTACACCTCATGTCCTGAACCAGTCTCGGAGAGAGGTTCTTTTAA
AAAAAGAAAAAAAAAaatctccgcagtctatatcgaggct
>NODE_467_length_629_cov_12.769475
ATAAAACAAGTCTGTGTACATGTAACATACTATACTATGATTTTACTGTTGATAAATGCT
CTGGACAATTTGGTAGAATATCCAACTCCCTTCAGCAAAAATCTGCTTCAGTACTAAATT
TTCACAGGCTTCTTCCCCATTTTCCTTTAGCTTTTTTTTTTTCTCAACAGAACAAACACG
CATGAGCCAAACATACAAACACTTGCACAGACGCACACACGCAGGCACACACGCAGGCAC
ACACGCAAACACACACAGGGTAATGGAGATGTAACTGGAAGAGTTCTCGCGGCATATGGA
TGCCATTTGCAAGCTGCACTGAGAATGTATAGGTCAGTCTTACCCTTTGGTATCTCTCTA
TCCATCTGTTTTCACATTACTTGCAAATTATAGTGTCCTCCAGACCCAAATGAACATAAA
TCAGGCCGGTGAAAGTGCAGAAGTTTTCCCATCTGTCATAAAACAATGATTTAAAGTACG
GGTTGTCAAAATATGGCGCTGTGAATTCGCCCCGCTCCCCAGCAGTAGGAACACAAAGCA
CCATCTCATCGGAGTAATTTATGGCCTCTGAGGGAACAGAGGGTGATTAGGGCTTAGGCC
ACCAACAGCCAGAAAAACAGTAGAAGCTCCAATAAGGATGGCTGGAAAACCTAGACCAAA
TTTATCAAACAATTCAGCGAAATCTATTTCTGTTTGGAGAGCAGAGCAAGATATATAGCC
TGTTTAGTATACTGGTACaactctggaacatttggtcagacggcatttgtggg
>NODE_468_length_675_cov_10.798518
CAAAGATTTACCATAACTCAGTGCATTTTTGTGTGTGTTTCTGTTCACTGATGTGCGCAG
ACAAACATATACACACCTCCTCCCACTGATGTATGTATCTGATGAGTCGGGAGAGTCTTA
ACAGACGCAGAAGACTGAGGATCTTGGTGAAGCGGACGATTCGCAGGGCACGGGCTGTTT
TATAAACCTCCGAGTCAAAGCCTTTCTCCACTATTAAAAAGATATAATCCACTGGAATGG
AGGAGAGGAAGTCCACGACGAACCAGCTCTTCAGGTAATTCATCTTGATGACCTTGGGAT
CGAGGATGATCTCGGAGCTCTCCTCGTTGACGATCCCCGTCCTGAAGTTCATGACCAGGT
CAACCAAGAAGATGGTGTCCGAAGCCACGTTGAAGACCAGCCAGGTGGTGGTGGTCTGCT
CTGAGAAGAAGGTTATTCCCACAGGAATGATGATTAGATTCCCCATCATCATGATGAGCA
TTATCAAGTCCCAGTAGAACCTGCAGATTGACACACACAAATCAGGAAGGCAAGAAGAAA
AACATGCTAGTTAATGATAAAGAAAACAGTCAAGAAAAGGGCAAAATATATAAGATCCTA
CCACTACTGCTTTATCCATACTGAGTTTATTAACACAAATGCAATGACCAGCTGAGGATG
ATTGGAACGCTACTCATTTTGCAGGTATTCCGTCATGAAAGGCATTTGAGAAGGTGCAGT
TTGACCTGATTATCACTACACAGAGGATCACCAAAGTTACTCCAAGTCACCCTGAAGGCA
AAGAGGAATGTCTGAAACTAATGACAtgatgcccaatag
>NODE_469_length_645_cov_12.589148
AGAATCAATAAATGTGGATTTGTCAAATTTGATCTGCAATGTTAATTTGCTAAATTAAAG
GTGGACTGTAAAGTCAAACTAATGGATTAAACTCCGACGAGGATCAAGATCTCTGCACAG
AAATGGTCTTGATGAAACACTACACTTGAAATTAGCAGGAAATGGTATATTTTGGAACTG
CTGCCTCTTTACAGATTTTAATATAAAGCAAATTCATTCAAAAAATTGCAAAATACACAC
AATACTGACACAAGGATACCACAGAAATTGTAATCTTGTAATTCAATGTATTCACATTAC
AACATCCACATGGTTCAGTTTGTGACAACGTCTAATGATCTTCAAATATATTCACTGTAT
GATACATAATACCAATATAGGCACTTCCAGTAAGTCTGGCAATATTGAAGCTACAGTATA
GTGTCTAAATTACAAAATGGTAAAAATAAATAATGTATATCTAAAAGAGTTTTTGTAGTT
TTAAAATTTCTTTACTGTACAGCATATATGTATATTGTACAAAATGGAGCATCAACCTGC
AAGGAAATCAATTATTTTACGTTCACAAATACTGTGTATTTGGACATATTCTTCCTTAGT
ACATGTGGTAAGTGCAAGGTACTAGTGAGAAGAAAGCAATTCATTAATTAATCATGTGTC
AACTATATAAAAATACTCATCTCATTTTGTTTACATAATTGTAAAGCTTgtttgtttccc
atggttacaattattgtacatgtgtgaataagcatgacagtcaaataaaacaaattaaga
cataaaaaa
>NODE_470_length_934_cov_6.065310
TTTCTCTAGTCCTCTGGGCCCTGGTGCAAAGCAGAGAATAAATGGTGGAGGTGGCAGGCC
AGGACAGAAAAATCAATGCCTGCTTATACAGACATGACACACCAGCAGCCAACTGCATTC
AAAAAAAAAAAGCATGAAGTATAGAGTGTGTGTAGGGGCGTAGATGTACAGCGCGCAATC
ATACGGCCCTGTGCTCCGTGGGTGTGAGTGCGAGTACCAAGCAACCTCCATTTCCTTTCT
CACAGGGTAGATTTTCTAgcatttNNNNNNNNNNATTGATACTGACTATCTAAAGCTAGC
TGATGTGATAAGTAATCAGAAAGATGCTCTGTTGAGAAGTTTAGATAGAAAGAAGCGCTC
ATACAAGAGCCTTAAGAGAGAAGCAGGAGGTAAAACGTTGCTAACTGTTCATTTAGCCCT
GGCTAAGTGGTCAGGGACGCTGGACAGGTGAACTCTATTCTCCCCACTGGCCCTGCAGGG
GTGTGTGTGTGTGTTTGTGTGTGTGTGGACTGTAACAGAATTTCTCTAGTCCTCTGGGCC
CTGGTGCAAAGCAGAGAATAAATGGTGGAGGTGGCAGGCCAGGACAGAAAAATCAATGCC
TGCTTATACAGACATGACACACCAGCAGCCAACTGCATTCTGTGTGTGTGTGTGTGTGTG
TGTGTGAGTGTGTGTAGGGGCGTAGATGTACAGCGCGCAATCATACGGCCCTGTGCTCCG
TGGGTGTGAGTGCGAGTACCAAGCAACCTCCATTTCCTTTCTCACAGGGTAGATTTTCTA
GCATTTTACGTCAGCTTTGGGATCAGTAAATAACTCTTCGTTTTTTTTTCCCTCCCTCCT
CCTCATTCCTCTCTGCCTCTCTTATTCTCCTGCAGGAAGTTTGAATGCAAGTTGTGTGAG
CGGTCCTTCAGTGAAAAATGGGCCCTGAACAACCACATGAAACTACACAGTGGGGAGAAG
CCATATAAGTGTGCCTGGCCATCCtgccactatgccttcctcaacctatcagccatgaag
gaccactacaggacgcacactggtgagacacagagcttcagcctccactgcgaaccat
>NODE_471_length_634_cov_9.944795
TTATAAGAAAAAAAGAAATGAGGAATCTCAACAAAAAGTGTCCTGGAGTTACGGTCAAGA
GCGGAGTATTAACTCAAAGAACTGCAAAGGACACTGCCATTGTTTCGAAGATCAATATCC
GAAAAATATAAAGAAACAAGAAAATGTCCCTTCACATTATCACTATACATAATATCATTA
TATGTGTAAATGTATCCAATTTAGATGTGTTTTACATCAAAAAATTGACATATTTTTATT
GATTTTACTGCAATTTCTGTGCATTTGAGCCAAATTGTTACGTGTACAAAAGCTATATTG
TGTATTTTATTAAATTAATATATAGTTGTGTTGCAATATACATGGGCTTATATTGTATTT
GGCAAAAGTTGCCTTAGTAGCTGTCGAACTCTGTGAGTTTGCTTTAGTTTGGGTTTTTTT
GTTGGTGTTTTTTTTCATCTCTATTCTGCATCTTTGCAGGCTGGCTTCAGTGCTTTTGAG
ATGTCGCCTCTTTTTACCCTGAGATCCAGCTGGATCAAATACAATAACTGTTGAAAGCTT
AATGAGCCAGCTGATCTAGAATACAATTCAAACCAACGACAAAAAGCAACAACCACAAGA
TAACAGTTTGAATATTTTTACTGAGCAGATTTTTACAGGGCAGCTATTTTCTTTAACAAT
AACTAGTATGCGTAGTTTGTGTTCATTATGTTTTTactttctttccaaaaaagaaacctg
ccatatggaaagtggagtggtttccttggtgatcataaaactgccttactgtctctgc
>NODE_472_length_762_cov_17.425198
TCTACACAGGCCTGCCGCCCCCCAGCTCCTCCCTGTCTTATTCACACACACTCATATTCT
CCCTCTCTCTCCCTGCCTCTCTTTCTCTCCCACTCTGTCTCTTCCCACCCCCTGCCACCC
CTGCTGCCCATCTCCCTCTTGCTCCACAGACACGTGACGACTCCGCATGATTATTGGCGC
AATCACTCATGTAACAGCCTGCCCAGCTTTCCGTGGGGGCTCCAGTATTTGTCACTGTCA
CTTCCCCAAGTGCTCCGCCATTGTCTTGGAAATTGTATGTGTAAGGCAAGAGATGCCTGT
GACCCACTTCGACAAGGGAGCCAGCGATGTGAGGGCGCTCATCACACAAAAAAACAGCAG
TTTGATGTGTCCTATTATGTGTCCCAGCAAGAGCCATAAATAATTGTGACAAGTTTTTTG
TTGCGCGTGAAAGTCCTTGACTCTGCCTCCTGTTCCAGCACCTCCTCTCTCGTATGGAGA
CGCTGCCAAGCACCCCCGATGATAGATGGCACGGTGCAGCAAATGACAACGGGATAGATT
TTTAGTTTGTGCTTTGGAAGGGATCAGTAATGGTGCTTTGCTGTACAAAGCAATAAAAGA
GAAGGACAAGAGACAGAGGGGGGAGAATGAGGGAAAAACAAAAAAGAGAAAGATCCATCG
ACGGTGAAGAGGGAAGAATGATGGCCAGTGACGCATGATTTTTGGGCATTTTAGTACTTA
GATTTATGAAATCAGGGTTAAACTGTAGTAGCATTGTGGTATTTGGCCACTCACGGCAAA
AACATTGATAAATGCATGAAATACATTTCATGGTATTATATTGTCCACtataagtgcaaa
gaatagtgttttcttctaaccataaaagaacaaattgatataccccagtgcaactgcatt
gttttt
>NODE_473_length_487_cov_7.197125
ACACCTCTGAGTAAGACACTGAACTGCCAAGATTTTACTTTTTTTGGGGGGACCTTGGCA
AAAAGTACTCACTATGTATTCATTTATAAATAACCCAAAATGACACACAGGAGTACAGAT
GGGCACAATGCTCGTTCAATAAAAGCAGGAACATGTTTTACCAGAGAACACTGGTTTGTG
TGGTGGAGCGTGTGCTGTGTGTGATGGTGGAGGTACTGTATATATTGTGGAGAGACTGGG
CAAAGCAGAGCGAGCAGAGAAGCAGAGGGGAGGGAAGCTGGCAGTGACTGAGAAGATGAG
GATTTGACGGCAAGGTGACAAAGAGTTCAAACAAAATGAGGCTTGTAGATTAGCAGCACT
CCCCTCAGTGACAGGTGTCATCTCTTGGGGCAGTCTGTCACTCTGCCTGCTGCCACTCTT
TATATAATATGAAGAGAGAGAGAGAGGAGAGAGGAGGAGAGGCAGTAGCACTTGCACCTA
ACCAGGCATGGACTCGCCTGCTCTACCTGCCAGTAACCGCGATTAAATCCTAAGTGGCAG
AAGGAGTGTGTAATGAACAAAAGTTAAGCAAATGTTTAtttacctcgctactgatttagc
tttaataagaaactttgaattttccagatac
>NODE_474_length_323_cov_1.873065
GTGATGCTGAACTAATGTGAATCCAGACACTCTTATAATGGGGGGCCATTACAATCCACA
TTGCAAGAACTATTCATTTTTTATGAGGGGGATAGATCTGTTGGCGCCTTACATCGGGGG
CATTCACCATTACTGGTTATTTCTGGCGTTTCATCCATACAGGATTCGGTGAAGTTTAAA
GCCTGGTTCAGCCTTCTGGGGGCAGTGGATCGTATCATGAGGTGGGGTCTGGGGACTTAC
AAGCATCCTTTGGAGGGGGGATGCAGAACTATAATGTGAATTGAGTGGATTTATTGAATT
TTATGCATTTGCAATTTAATTCTGTATTTCCATTTTGTCCTACTCTATAGCAGACGGCAC
TTCAGGTGGAAGTAATCCACTTTTTACTTAGCAACATGTAGAAAGACTGAGATTTTACAC
ATAAAACGTGATGATCCTGAGAAATAGGAGACATAATTAGCTTGAAt
>NODE_475_length_433_cov_5.217090
AGGTTTAGAATTAGGATTAAGGTTAGGGTTAGGGTTAGAATAATGGTTAGGTTTAGAATT
AAGGTTAGGGTTAGGTTTAGAATTAAGGTTAGGTTTAGGTGTAAGGTTAGGGTTAGGATA
AGGGTTAGGTTTAGGTTCCACGTCCAATTGAGGTTGAGAGTTCAACATTGAGTTTAGAAG
TAATGTTTGGAATTTTGGAACCCTAATTTCAGGACACATCGTCAGTAGTGGACCCCAGGA
TCATCGAGTGTTTCGGCCATTTATCACTAGACACTCTCACCTGAGGAAGGCCCTCCCGAG
GTTGATCAGATCTCGGGGTGCGTCCCATGTCCAATTGAGTTTTTCCTTTATTAGATCTGA
TTTGCTGTTTTTCTTGTTTTTGGTTGTGCGTTTTTTCCATAGGTTCTTTTAGTGAAGTCA
TGGTATTGTAGTTTTAATGTAGCCCCGTGGTCTGGGGTATTGTCAGTTTCCATGATTGTA
TCTTTATTGTAGCTTTAATGCCATTTTGTTAgaggtgaaattacctttattgtagcttta
atgccattttgttagaggtgaaatgacctttattgta
>NODE_476_length_743_cov_12.709287
AGGCGCAACAGTGAATGAATCAAATGGCAATAAAAGTTATATAAAGTATTCATATTACAT
TCAAATTCCCTTGTTAGAGCAAACAATGTTTTCACATTTCTAAGCCAGCAATTTGGCTAG
AAAGAAAGACCATAATGAATACAACTGCTTTCAAAAGTACCTCATGTTTGTAAATGACAG
GGTGCTTTGCTGTGAATTTTTATGGCTATAATTGTCTGAAAGCTGCATTTACAAGTAAAT
ACAATGCCACCCCAGTGCTGATAATATTCAGCCAGTTCAGACCACTTCCTGTGAAGCGCA
TTAATGCAACTTTGATTACCGTGTGCTTTTCCAGTAGCAATTCTTCAGTGTTTAAAGGGG
TGGGGTTAACGGATTGTGACAAAATGCAGCAGGAAGTGGAGGTGCATGGGTACAGCGGGT
TCCCATCCCGCTTCTGGGCAATGATCTTACCTTGAATGTGGACATGGCTGGGTCCCTGCT
ATACCTGTCTATGGTGTGGAACTTGGACGAGTGGTTGAGCTCATGGTACAGCTCAGAATG
TCTTTTGCGAGTGTGCATCACTTTCTGGAAGGGAAGAAAGGAAGGGACAGCAAAAATGAA
GCAAATAGAAACAAACTAAAAAAAAAAGAAAAGCAAAAGAAATGGAGGGAGAGGGGGGGC
GGAGCAAGGTAAGGGCAGGCAGGGGAATGGGTAGAAGGCTTGAGGGACTGCAGTGATGCC
AGCCATGAAAAGGGGTTAGAGAGAGACGCCGACAGATCGATCGATTGCTGGCTCATGCTC
ATCCATCATCTACTTCCTCAGTCTTTAAGAATTTGGCAACTGGGAGTGCTACAGAGTAGT
CCTTTAAATGAAAATttggtgaaaatgactgacaaagatgccattgt
>NODE_477_length_398_cov_8.575377
TCCCCCCTTTTGCCTTCTTGATCCCTCATCCCACCGTCCCTCCCAACACACACACACACA
CACACACACACACACACACAGAGTGCTGTTTGGTGGAGATCAGAAGCCCAGCTCGGAGGC
CCCACACCTGGGCATGTTTGCGGAGGAAGCGGGCCCTGGGCGGGCTGCGCTCCATGCGCC
TGTCGACTGGCTCCACCAAGTCTGGCCAGCTGTGCTCCTGGCCTGGCCTCGCGCTGTGGG
GGCTGTGCAGCTGGGAAAGGCATGTTTCCCAAAAGAGGAGAAAAAAAAGGACAGGGAGGG
GAGGAGGGAGGGAGGGAGGACATAGAGAAGAGAAAAAGAGAGAAAAAAGGGCTTTAGGTT
ATTTCGAGCTCATTACACATTCATCCCTGAGCTCTTCTAAAGCATCTCCTTTTATATGAA
AAAAACATTCTGAGCTAAGCTGGTTAATACCTTGGAAGTGTCTGAATTCATTATTAGACC
ATGTTGATATGATTTGAGGCACAAAAAATTAAAGTCTTGCACAGCAGAAAATCAAACTGC
tg
>NODE_478_length_640_cov_18.681250
CCTCCCTTGCCTTCATTTACTTCTCTTTTCCTTTGGTTTCCTTAATACTTGCCTCATTTC
TTTCTGTGTTTCCCAACACTCCTGCATCTATCAGTTAACTTTGTGTAACAGCCACGCAGA
GCACATAAAATGATTGTTTGTGAGATAAGGTCTCTCTGTGGCATCCCCTTGTCTCGGTGA
TTGAAAGTCGCTGGGTTAAAAACATGACTAAGAGGTTAACAGTAATAAAAATAGCTATTA
AGCATATATTCCCTTCCAACGTGTCACTACAAGAAAGGGAGAGAGAAAGAGAGAGAGACG
GAGGGAGGGATACTGGCACCTAATTACAAGGAGCGCACTTGGCTGCTTTTATCAGTAATT
GGACTATATAGCCCTTCATTATAATTTACTTTCTCCCCCAAACTGTGATAATGCAGACAA
GCAGAACTGAGTGGGCCTGTTAGTGGCCCAGAAACTGACACCAGTTAATGGTTAATTATA
ATGACTAAATTAAAGGAGTGACGGTGAGAGGGCTCTGGATAAAGCCCAGGCACTTAATTT
AACAGGATCACTATCAGAGAAAACTCATGAGAAATAGACGAGGTAAAGACAAAAAGAAAT
TAAAAAAGAGAGAAATTAGTAAAAAAGAAAACAACTGAGAATTTATTTTTTTGAAGCTTT
TTATTGGCTTTATTGTCAGAGCAGGGAGCCGGAGACATGTCCAGGGGATTAAGCGACCAT
TAATTGTCTGTTTCGGACTGATTGAAAACAGGGTGAAAATATATTTTCATTTAGGCGTCC
ACTc
>NODE_479_length_406_cov_4.980296
GGCGCCGGGGAGAGGTCCCGCGAGGGGATCCTCCCGCACCGAGCGGCCGCCCCTGGCCCG
CCGAGTTGAATCCCCCGGGCGGACTGCGCGGACCCCACCCGTTTACCTCTTAACGGTTTC
ACGCCCTCTTGAACTCTCTCTTCAAAGTTCTTTTCAACTTTCCCTTAAGGTACTTGTCGA
CTATCGGTCTCGTGCCGGTATTTAGCCTTAGATGGAGTTTACCACCCGCTTTGGGCTGCA
TTCCCAAACAACCCGACTCCGAGAAGACCGGACCCCGGCGCGACGGGGGCCGTTACCGGC
CTCACACCGTCCACGGGCTGAGCCTCGATCAGAAGGACTCAGGCCCCCGATCGGCACCGG
GCAAGCGGTCTTCCGTACGCCACATTTCCCGCGTCCGCCCGTCGGACGGGGATTCGGCGC
TGGGCTCTTCCCTCTTCGCTCGCCGCTACTGAGGGAATCCTGGTTAGTTTCTTTTCCTCC
GCTTAGTAATATGCTTAAATTCAGCGGGTCGTCTCGTCTGATCTGAGGTCGTAGTCGAAG
GGGGTCCGGC
>NODE_480_length_895_cov_9.472626
GTTCTGGATTGTATGTGCATTTGTACTGGTGGGGTACCTTTTTGTGACAGTAGACATCAT
GCTGACCTCATCTTCAGTCATCACTGCTTGTCAGCCTGGGGCTTTGGGCACCGGTGTCAA
GCTATTTTGCATACTCCTGTCTGCTCTAAATGTTTTTTCATTTTTTATTTTTCAATTTTC
TGTATCAGTATTTTGAGACAACGCTGTCCTGCAGGGTGTATTCACCCCAACAGACTAATC
TAATATTACATCCCTCCAGCTCAGGAGATGGCTTGATGATTTTCTCATCAACAGTAACGT
CTTGGTTTTGTTGTTTGAAAGGGCAAACATTGGATAAAGCTTCTCAATTTGTGCAACAAT
TTCTAAACGGCATACGTATCTGCATACAAGTGTTGATGAGGGAATTGGAAGTCCAATCTT
CCTGATAACGGCAGGTGTGTTTGGAGTTGTAGCTGTAGGTGGGGCAAAGTAGATTTCCTG
ACCCCACCTGCGCTTCTCCTAAACTCTATCCTGCCTCCTTGTGCCTGTCTTGTCTTTCTC
CATTTCTCTCTGAGTGTGTCCGACCTGGCAAGCTTCCTTCTCTCTTTGTTCCACAGTGAC
AGTCCTGATGGCAAATTGATTTCGACTGTGTGAGAACAGACATACAGACAGAAACAGACA
GCTCCGGATAGCACAGGGGCCTCTTCCTCCCCATCTATTCCCTCCTCTTAGCCTCCCTCC
TGTCCACTTATCTCCACCTCTTCTCTGCCTCCACACACACCCCTTCTCCGAATGGAAGAG
GCCAGTTTCATCCCTCCTTTCTGTCCTCTCTTCCTCCCCGGGTCCCTCCTTTCCTCCTTC
CGTCCATCCTGGGTGCTGCTGCTGGTGGTGTCGGTGTGGACAGTAGCGGTTGGTGGGTGG
AGGATTGCGTTGAGCGAGAGAGCCAGAGCGGGGCCTACCTGCTCGGCATGCAGCGATATG
GACTCTGAATACTCTATCTCTGATCATAGTCCACCATCACGGActgatctctcaagagac
tgcctttgctactgcttgt
>NODE_481_length_525_cov_12.588572
TAAAAACAGGAAGTTTTCTTACTACAAGATATACACTAAAATATTTATAGCTGCTAGTCG
ATTGGCCTTTTGTCAAAACTCGAAATACTGACGCAAAGCCTCACTGTACCGGTCATCATG
GCTAACCTTACCTGTCACACTGTACGCAAAAAAAGGAGAAAGGCAGATGGAAATCCTACA
TTACAATCACACGCTACAAATCCTCTACTTTTCTTTGCTCCTCCGGATCAACAGCTCCAA
TAAATTTTCATTACACCTGTGTGAAGCGCTTCAAATAGAGCCACAGAAGCAGAAACTAAT
TACTTTCTAATTTATTGACTAATGGCCACAGCCCTGGGAGACAGCTGCAATTGTTCTAAC
AGTCCTGCTGCTCCGACTGCACTCAGGTCCACTTTAGATTCATAACCAAAATAATTTATC
ATTACAAGCACATTAAATTGAACCGTATAGACCATAACAGTGGTAATTTATATCATTTTG
TTGTTAGGGATGCTTTTCCCTCCCCTGTCTTGAAAGCATGCAATCTAGGCGATAGGATTC
GTCTCCAGGCAGTCGTTGTATGTGGCAGGTTCACTTTGTTCTTCAAAGAACTCTTTGTTT
TGTGCCTCATTCACCATTTGTTGGACTTTATGCTAGAAAGGAGACAGAAAAGAGTGTGCC
ACCTATTTt
>NODE_482_length_492_cov_12.617887
TATAAAACTAGGCAGGAGGCAGAGTTTCACTTTATGCAAAACCTAAAATCAGACAGAAAA
GCTTTCTGTGTGGGAAAAAAATTCACACCAAATGAATTACTTCCACAGCAGCTGTACAGC
TTTCTCTCCCCGTGTGTGTGTGTGCGCGCGCGCGCGTGTATAGTCTATACCGGATTAAAT
GGCACCTCGTCTTAAATGGCACCTCGCCTCGTTTCCCCTTTCCTTTCATCATCAGCAAAA
TAAAGATTAGGCCTACAGAGGAGATTGTGCGGTCTCGCCTTTAGAGGCGCAAGGGATCTT
CATTCCTCCCGCCTTTGTGATGATATTGATGATGATGATGGCCAAGTGGACAGTTTGATT
TTTGTGTGGCGAGCTAGTTATAAAGAATCAATATTATATCAAGGGGGTAACTTTGGTGAT
AAAGGACTTCAGCCACTGTGGCTATTCATCATAAGTCTGTAGCAAGCAGATAGGTCAAAA
GAAATTATATTGCTCTAAAGAGTGTGTCTCCTTATCTCTCAGTACCAGGGGGAGTGGAGG
ACACGCCGATCGATACAGTAGCTGCCGTATACTCCTTGCAATTATCAATAGCTGATTTTG
TCTTCCTGGGGGCTGCATCTATTAATACCAGAAGAT
>NODE_483_length_563_cov_8.465364
GCATTTTCCCTGAGCTGGGGCTCATGTCAAGAGAGGCTGGTCTCTCAGAGTCCATGTCAG
CAGGGGGGCTATATATGAGCTACACAGCGAGGCCACATTATGGCTGCAGAGAGGGAGAGA
GAGGGAGAGAGAGAGAGAGACACCCGGCTCTCCTTCAGACCCCTCTTGGTACTCGTCCAC
CTGATGGGAACACGGAGACTTGGCTGTTCTCCCCCTCATCAATACAGCAGGGCTCTTTGT
CAGTAATTTGCAATAAGTGTCCGCGCCACATCTTAAGGGACCTGGAAATCATTACTGGCT
GAGGCCCTACTCCGCTACTAATTGGATGCGTTGGGCCTTATCAACTGAGGATTTTCCGAG
ACCTTTGACAGATACCAATTCGAAAATCATTGTTCAGTTGTCAATTTAAGAGACCGTTAA
AAGAGCTTATTTTAATTTTAATTGGAACTTCCTCCTGCCTTCACAGTGAGCTGCGAGGAT
TAAAAATGAGCTCAGGGCATGTGTGTACCTATGTGTGTGTGTGCGTTCATGCTCCCCTAG
AAGAAGAGGGAAACTGTGCAGGTTAAATTGACGGGTAACAGTTCTGACCAGCGTACGAAT
GAAGACAGCATGCATGCACATTTAGTTTACAAGAATTTCACAGCTTTCCTGGGACTTCAT
CATCAAcatcaaataagtcggaatctgagctgcaaagctcccaatta
>NODE_484_length_546_cov_13.472528
TCGCTCCTTGGGGGAACTAAAGGTGAAGTCAGTTATCTGCCATTATTTGGTTTAAAACAT
TCCCAGCAGTATCCAACATCTCTGCCTATTTGATTCACTTTGAGCATGTCTCTCTCCTGG
ATGCATTCATCCTCCCTAAACTCCTGAGTTGGAGTGGTTCGCCTCAGGCAGAGGAAGCAA
TAATGTGAACCCTGGAGAGCTATTCAGAGTGAAGAGGAGAGTGGAGAGGAGCCTCCTCCA
CTGTTCTCCTCCAGCGGGCCGTTTGGGAGGCTAAACGGCGCCGATATCCCTTATTAAACC
ATCTGGCTGATGCTAATTAGATTATCAGAGATAAAGAGAAGGAGTTTTCTTTGTACATTT
TAATGAGATAATGTGTCAGGCAATTGCGAGGAGAAGCGTTATTTTCCGAGTGCAAAGACT
TTTCAGGTGAAAGTGTACAAGAACGAACAGATGCAGAGGAATGATTAATAGTGCTTATCT
GGAAACATCTTGCCTACATAAGGGGAAATACAGATTAGGAGAGTAAAAGTATATGTCTTT
TTCGCAACTTCCTTATTATATTAACATTAAAAAAGTGCATCTCCTGACTTCCAGGAAAAT
CTGGTCGATTAGAAAACTCTAACACCTTCATCGCAGTTGTTCGGCGGCATCTGATCAAGT
CAAAAAAACGTTGTTAAACCTTCTCTGCAc
>NODE_485_length_799_cov_10.635795
ATCAGATGCCACCTTGGGCCAAAAACTTCCCAGTCTCATGCACTAGTTAAGACTGTACCA
CATGCTCAAACATTGCTTCACAGCCCACAGGGGAAGGTCTTTCTGTTAAGACAATTGAGG
AAGTTCTTTATCTCTTAACGATATAATTTTAGGGTCTTTCTAGGAGTGAAACGTGAGACA
GTCAAACAATAAATCACATCCCTGTTTAGAGCAGGCGTCTGGCACGACTGGCCGGCTTCA
GCTCCCCAGACCACCACCTCCTCCACTGCCGCCTCCTCCTCTCCTCTCATGCTCTCCATC
CCTCATGCCTGTTAAAGGCTTGTCCTGCAGGGCCTGGATGCACTTGTGTGGTACAACAAC
AGAGAAACCGCCCAAAGCTCTTAACAGCTCTTCCTCTCCACTTCCTCCCTCCCTCCATCT
CCACACTGCTACCACCACCAGCTCCTCTCTCCCTCTCCACTCTGCTCTGTCTTTCCCAGC
TGCACCGGCGAGCTGTTCCGTATGAACTGCTGCCAGCTGAAAGCCTGCTACTCCTGTGAG
ATTGCTATTACTCAGTGCAAGCAGGGCTCTGCGTAGCCAAAGGGCTGCTCTCCGAGCTGT
AGATCTCCATGTTGTGACTTGTCAACACGGGAAAAATCGTTACCAAGGCTGAGGCACTTC
CATTCCACACAGAGGGGGTTCTGATTGCGACCAGGCATACAGGCAGGTACTGTACTGGAG
GTATTAGGACAACTACTGTTGCCGGATTTTGTGCTGCAGAGGATTCTCTGCTGAGAGAAG
GCACTTTGAAATTATTAGATAACTGGCATCAAGAAAAAAAAACCTTCCACATTTAACATT
TCAGTGTGTTACATGCTATAATTTGAGCTAAACTTTGGCATAGAGTGCTAGAATTTATTT
TTAAAGTTGCCAGCAGACAACACAAAAGGGAAAAgaacaagta
>NODE_486_length_483_cov_8.476191
TATGCTTTCATATCCCCTCCCAGGAGTGTGTGTGCGTGTTTGTGTGTGTGTGAGTGTGAA
TATCTTTGACTGCACTCTTCGCGCTCATCTCTGGAGTGCAACTCTCACAGGGCCAATGCA
GCTCTCTCTCCTCCTCGCTCGCCCGGCCCTCTCTCCCTCTCCAGGTGCTCACCTCTGTTG
ATTGCCTGTGGCCTCTTGTACTGTGAATGTTAAGTCCTGCCATTTTGCCCAGATGCATAA
ATAATAACAGTAATTACTGGCCCAGCAATCAAAGTGTCGCCCCAGCGCGCTGGGCCTGTC
TAGGGGAACAAATCGATAGGCATCTTAAAAGCCACATTGATTGTAGGGAGGGGGAAAAAC
ACCAAGGGGGATGGGAAGATAGATAGAGACAGCCAGAGAGAGAAAGAGAGGGGGAGGAAA
GGAGGAGAGGTGTGATAAGAGAGGGATGTTTCAAAGTAAGAAGAATGGGTACAGAATGAG
AGAGAGAGGGAGAGAGAAAAGTGAGAAGTTGGAGCAACAATAACAGAAGTAAATGAGAGC
TGTTTTAATGTGTGATTGAGGGATATGATTGGCGACATTAAAGGGCATTTTTGGATTTTT
TTTTCTTCTTCTTTTTAGTACAATACt
>NODE_487_length_551_cov_13.961887
CTCTCCCCCTCTCTCCCTCTCTCTGCCTCCTCTGTCTGCTTCTCACGGCTGGGCACAGTT
GGGGAGCAGCTCCTTATTCATTCATGAGAGAAGCACCGGATAAATAAAAAGGTTCATTAC
TGTGCTAAAGTGTTACTAATGACATGTACCTGCCACTGAGCACCTCCGAAAATCTAATGT
GACACACTAGAATGGAAAATCTATTCTGCTGCACCAAGGCCTCCAATGGTGCTAGCACAT
ACTCTATGGAAATTTCTCTCCGCTTGCCCTCCAATTGTGTCTCTCTAAAACCAATATTTA
CAATCCCATAGCCATTATGTCCTACTACGCCCTCTGCGCCTGCTGTTGCGACCTCCATAT
TAGCTGAAAATTGGACTTTGCAAACTTAGCAGGGGAGAAGAAGACTCTTCTCGTAGATGA
GAGGGGGCAGCACCAGGGGGACTCAGCGTGAGGTGTGGGGTGCTTCTCGACTCCCCGCTG
CATGCCCCCAACCCGAAAGCGACAACACCCAGCAAATGCTAAACAAAAATACGGCAAATC
TCACACTGCTGCATTCCATCATTCGGTCTCTTCAAGTGCATACTAATGAAATGCTAATAA
AACATTAACGGACGTCAGACTTTACATTAAAGCCGCACTGAAAATTTCCTACTTGAGATA
Tgagttctcttttgccaccaaaatatgtcacttga
>NODE_489_length_433_cov_18.066975
GTAGATCTCAAACAATCAATAATTGCTTATAATTTTTTCTCAGAAAGGCTTACACTATAA
TCTCAAAAACCAGTGTTTCTTAAAAAATGTGATTCATGTTTTGTGTCAGTATGTGTAATC
GCGTCTCCAGAGTGTGATTACATTGTATGTCAGTTTGTGTATATTTTTGCAAGTGTGTTG
TGCTGTCATGTTTGTAGCATTCCATGTGGGAGGGTCTGTTGATAAGTAAGCCATCTGTAG
TGTTCTGCCGAACGACATGTTGTAAAGCGCGATTTGAGAGTGTGGAGAGACTTGACTTGA
CAAATCTTGGCACATAATGAGACAGAAGGGAGTAAAGGCAGAAGTCTGTCCAGAGATAAA
CAATTAGATTTGTCCCTGAGGTAAAGGCCATGCAATGCAAGGACTCTCAGACTAACAAAA
TCAATATGGCTTCCAGTAAGAACACTCAGGGGGTAGAGTGATGAAGAGGTTATCATTCAT
TTCTCAGATTAGGACACACATACACAATGAGGAACAGTCTCGCTTTAAAAATCAATATGA
TCACTAGTATGAAAGATGCTTGTCAGTGATGTATATa
>NODE_491_length_445_cov_11.831461
GGTGCAAACAGACATACCTCCATCTCACTGATGTCAGGCATCAGCTCGGTGATTGGTGGG
CATATTGTTCGACTCCGACACTTTTTTCATCATTAGCCTGCACTGCATGGCAAACGGGCG
CCGTGGCCCCCTTTTTTTTTCTTCCCCTTTCTCCCCCCTTACAGGCGGCAGTATCACAGC
TCTGATCTGTCACCCTTCGCTTGCCTTAATGTGTGAAAGCAAGACGTGTTGCGCCTATTA
GCACTTCTTGGCAAGGCTGGCATGCTGATCCCTCATCCCCGGGGAGCCCGGCAATATGGT
GCCGCATGGTGACCGCCCGCCAGCCCTGGCTCCCGCTGTCACAACACATCACACATCCCC
AGCAACCAGAGCCGCCGCCTCCTCCGCCACCACACCTCCATCACTGCGGCGGCGTGACTG
ACAGCAGCCAGAGCCAGGGGTCCTCTGGGTGGAATTAAAAACTTTTAGAGAGAGCAGGCA
GCTAAAGTGGACTGTATTTTTTAATTATGAGGGATGTGGTTGGGTTTTGGTTCATTGGGA
AGAGtctgggtcaaatataacttaaattaagggtgagatcacacatcca
>NODE_492_length_815_cov_12.004908
TGTATGTGCGGGAGGAAGGGAGGGAGGCATCAGGGGAGAAGCAAAAGATGAAGAGAATGA
GCGTGCCGCTTAGGAAATGTCACACTGGGAAGATTTGCAGGTTTTGATCCTAGCAAATTA
ATGCAAAACCCCAGTGCAAGTATTTGATTTGGGAAAACTTTGGGAGCAGACTTGTCTCTT
AATAATAATTATTGGGTTTACATTAATTTCCTCCCCTATTCTCTTCCACAGGAGAGCTGA
TCACCACTGCTTGTGAGCTGGGGGTAAGTATTAGCTGTATTGTTTAATCAATTCACTCAT
TAACTCTTATAAGCATTAAGGAAGTTTAATTAAGCATGGGCAGAAAGCAGATTAATTTAC
TTTCAGTCCACAGGTTTTTTCCCCTTCTTTTCTATACACTTATTTTACTAAGTTGCAAGT
AGAGAATGCTATAATTTGCAACCCGTTTTTCAAATCCAATTAAAGTCAATGGTAAGGCGA
TGGCTTTTGTAGGCTTTGCCTTATGTACGGTATAAGGCTTATTATATCCACCCCTCTTTT
TTGTGTGTGTGTGTAAGCCGCGAAGAATGAACTAAATCGGGTTAACAGTTATAATAAGTT
TTATTATTTAATAAAGTTTATTACGCCGCTGTGATCCTTTTAGGGAGGCTGTGTCGGTGT
CACTATGCCAGTAATCCTGCCGTTAGTGCTGCAGTCCGTGTGGCCTGCCTGTCTGCCTTT
CAGGCCTCCCCAGGGCCTCGCAGGCCATCCCTGGGCCCCAGGCTGCTGGCCCCCCTTTCT
GATCCCCAGAGCTCCAGAGTTCTGCTTCCCTTTGCTCCCTGTGGCCTGTATCCCTCAGCT
GTCCTGTAGCTTCATGTCTGTCCACTCCTGTCAGCCCGCAGTCCTTCTGCATgctcattt
tggtagagttacctatctgtctgatgccacactgtcgtctatcaaactgtctgcttgag
>NODE_493_length_539_cov_4.085343
GCTGTATTCACAAACGAACTGTGAACCCTTTATTTTTAATCCTTAATTTTCAGGAACATT
TAAATTAACTTTTAACCCTATGTTTTTAAAGTAAGTATGAATTTACATTTTAACACCAAA
TTTTTAACCCTTAATTTGCATAAACATGAATTTAGAATTTTAACCCTGTATTGTAAGCCA
AATCTGCCTCAATAAGGACAACCTTCACTTCCCTTTTACCTTCACAATAAGACAAGGAGC
AATCAAATCCTAGCAATACTTTGAAGCAATCAAATCCCATTCGGACCTCCTAACCTTCCC
CCCCTCCTCAAAATTCCTCTTCTCGGACCCCATGAGCTGTCTTTGTGCCTCTTCTTAGGG
CTATTTATATTTGGGCTGTCTTTGTGCCTCTTCTTAGGGCTATCTCTATTTGGGCTTCCT
AATGGGGCGAAGGGTAAATCTTAGGGTTAGGGCTAAGGTGGGAATCCGGGATAGGCCTGA
ACTGAACCTCTTAGTTTAGGGTTAGGCCTGAACTGAACATCCTTGGTTTAGGGTTTGGGT
TCAGGTGAGGTTTGGGCTGGGGTTAAGGAAACAAATTGGGCCTGGGCTTAGGGTCAAAAT
TAGGCCGCAACTGGGGCTCTGGTTAGGGTTAGggcctgattagggttagggttaggccac
aaatggggctctggttagggtta
>NODE_494_length_888_cov_3.858108
CCTCGTATCGAGGACGTATCAGATATTAAACTGATAAGAACAGATACTACACTTGATCTT
AGCCAAAAGGCCGAGAAGCGATAAAGCCTGAGCCTTTGCTGCCCGGGCCCACCCTCTGCC
ACAATTCCCACTTGTGCTGGTGCACCATTTTGTCACGGCTTCTGCTTCGCGACTCCGCCC
ACACGCCCCATTGAGCACCCTCAATGCACCCTGTCAAGCGCAGCTCCTTTGCTTCGAACA
AACAGATGTGTGGCTCTGCCAGACGGCAAAGCCGGCCAAAAATAGGCTAAACTCGTTGGA
GTCACTCTCCACGGAAGTCTTTAGTAAAAGGCGAAAGACTTGTGCGTTTTGAAGAGAAAC
CAGAGTAAGTGTGCCTCTCCGCTGACCAGCAGCCCAAAAGGCTGGCGGTCCCAGCCACCA
CCCTCGTGGTGCGCCTCGCTTGACGCTGTGACGAGCGGCAGCTCCCCGGCAAAGCCCAGT
GCGCCTGGCCTCACCTCCCCGTGTTGCCAAAGGCTCCGTCCAATGCTATTGCAGCCCGTC
TGTGGGATGACCAGTCGTACTTTGGCCGGCATGCGCTCTGTCCGTTGCCCTGTTTGCTTG
GAAATGTAACTAGCACGCAAACGGCCTTGACACTCATTTTGCAGTCCGCTCTTTGCAAAC
CCTTTGCGGCTCACGTGGAGCGACGTGACACTGGGAGCCCAGTGAAACTCGCTGTGTGTG
CAGCGCCCCAACCTCACAGTTTGTGCTAGAGTGTGGTGTTTTTTGGTTGTTTTTTTTTTC
TTCCACAAGGCCAGAGAAGGGTGCACCGTTCCCGGCGGCACTGCAGTACCGGGTCGATGC
TTGGAGCGAAGGGAGCGAGCCCCTCTTTCAGCTCCCGCTGCTAAAAATCCGTTTAATATG
TAGTCCTCGTATCGAGGACGTATCAGATATTAAACTGATAAGAACAGATACTACACTTGA
TCTTAGCCAAAAGGCCGAGAAGCGATAAAGCCTGAGCCTTTGCTGCCCGGGcccaccctc
tgccacaattcc
>NODE_496_length_152_cov_8.355263
CAGTTTGACTGTTATCCTGCTCCGAAAATGCGTTTGGCTGGCTGAAAACAAGGTTTTTCA
CATGGGACATGTAAAGTGAATTTCTTTGACAGGAACGGACTTGAAACAGCTTGTGCCGTC
ATCTTGATCATATTTGAAGACATTTTAAAAATAAAACATGATTGTGAACATTGTAGTTGA
AAGATGGCAGTTTGACTGTTATCCTGCTCCGAAAATGCGTTTGGCTGGCTGAAAACAAGG
TTTTTCACATGGGACATGTAAAGTGAATTTCTTTGACAGGAACGGACTTGAAACAG
>NODE_497_length_616_cov_12.991883
TCTATAGGATGCATGAGGATATGTAACTAAGCCCTCTCTCATTTGGGGGGGTTGTTTTAC
CTGTTGTGGATCTGAGAGTTGAAGTGACAGTGGAGGATGTCATTGAAGGCAAGCAGTCGT
CATCTTGGGAATAACCAGCCTGAATTGCACGGAGGTAACTGTGGCTTCGAGTGCGGAACG
AACCAGGCAGGTCCAAGGCCTCCATGGCCTGGGATTCTACTTCACTAAAAACGGACTCGC
AAACTGACTCAAACTGGCCATTGATCTCAGTCTCACTCACCTGAGAGACAAAAACAGGAA
TAGCAGTCCTTAATTTTTCCTCTTCCTTTCTCTTTCTCACTTTGATTCTTCCCCTTTGCA
CAGCAAATATGAAGGAGTGTTAGCATAAGGGAATGCCAGTGTCATTTTCGACCTTAAACT
GAATAAATGTCAGATCAAATGAAAAAAATGCAGATGACAACAAAAAACAATCAGAAATAT
ATATATATATATATATGCAGTTTGTGTTGTAAAACATTCAATTAACCACAAACTCCAAAA
CAAAGATACACTCTATACTGGATACTATTAGGTGGGATATAGGAAGAACACATAGCTTTT
GTAATTCTTTATCTTAGAATTCTAGAAAGTGTCTTAGAAATATACTACACTGCTGAACCA
GACAGAAGTTGAATTCATTTCTTGACTTTAAGATGATGTGACAAACTCAGTCattatgaa
aagaaactttttatctgcttcttttctatcttgtcaagtg
>NODE_498_length_384_cov_2.096354
TGTATAATGGATCTGCCTTTGTCTGTGTCAAGCATCTGTCCTTACATTTCTTTGGCTTAC
CACTATGGACAATCCACTTTTCTCAGTAAATAAGCCGTCACTTGGAATAAATCATTGCTT
TGTGATAGAGATTTCAATTTGATCTGAAAAGAACGTTCCCTCTTTAGCTGGCTTCTACAA
ATAAGGATGGAGGTTAAAGGTGGCCTGTTGCCTCTCAACAGTACTACTGTTCTCATTTTC
CAAGTTATTGCTGAAAGATTTCCTGATCCCAAGACAAACTGCTGGATTAACAAAAGTTTC
GACTAATAACTAAGCGAACGTAAAGTCCACTGTGACGCACATGACGCAGACTGCTTGATT
TCTAACTTACCTCGAACAAACATACAGTGTAGTGTAATTTCTTCTTTTGCACTCACAACA
TGTACTACAGGATCTACGATACCCGGACCCTCAACAACAAGTCCAGTATCTACAACAAAT
GGAGGCACAACATCTGATGGGTCAACAACAActactggtggaacaact
>NODE_499_length_439_cov_6.924829
GAAGGCCACTTTTTCATCTTCCTCTCAAACTGTCCAAAAGCCATTCTGTGTGACTTCATA
GGTCACCCCTCTCTGGTGCAGTCACTGGTTTCCCCCTCCATCCTCCCTCCCTCGCCTCAC
CCCTCACAGCCTCCCCCCTCTTTAATACTTTCTCTATGGAGTAAGTCGGGGGGACAGGCG
GTCACGCAGTAGCTGGCTTCATGATTAATGGTGTTTATTCTTGACAGAAGGCTCCTTTAT
TTATCTGCATTGCAGTTTCACTGATACTATCAGTCACCTGAATGAAAAATATTCAGTCAT
ACCAATTTTGCAGTATAATTGAGTAGAGTCACTTCCTTTCAGTCCCCCCACCCCTCCCCT
TGCTCTCCTCTCCCTCTCTATCTGGCAGCCTTATCATCGCCACAGTAATTTTCGCGCTGC
GTTGTTTGATATGGAGAGGCTGGCTTTAGCCGTATTTGACATAAAGCCTCTTCAATTTTC
ACAGGAGAAAAAAAGAGGAGAAAAAAAAAAGGGAAGAAAGAAAGTTGTGCGCCACTCTGT
GAAAATGTGCGAGGAgggggaagtatctctcttcctccacacc
>NODE_500_length_530_cov_12.977359
ATAAAAATGCCCTGTACACAATCACATCACTAGTGGGACCAGCATCCATCCCATCAGTAG
GTGTTCATTTCGATGTGATGTGTCACAGCACAGAGAATTTAACAACATATTGGTTGTCTT
TGTTGAGGGAAACAGAAACCAGAATCCAAACATAAACTAGAGCATGGGGGCCCAGGAATT
ATTCTGGGATAGGTGTATCTGTGCGTGCATGTGTGCTTGCCATAGGCAGCATACCAGTAT
ATAGTGGAGCATCTCTCTGCAGCCAGCCAAGGGAACTGATCAGATGGACGATCAAACACT
AATCATTCCCTCACGGCCCATACCGAGTAAAGCTGTCATTAATTTTGCGGAATTACATCA
AATCTGAGACATTCTTTATGTGGCCCACGGCCTGTAGACAGTTATACGACAGGGACTGCT
GCGCTAAGCAGATGGGGCAGCTTGGCCGTGCATACTAAATACCACCGTCCCCCATTTCTC
TATCTCCGCCCTCCCAACACTCTGCCCTCCTTCCAGGCACTCTGCTTCTGCTCCTTCTTT
CTTTGTTTTCTACCCTTCTAATGCCTTTCCTTGACTATATGGTCACACAGGTCCACTGAT
TACATCACTCACCCTAGAGTAATGGGCATGATATCCCTCAAAAAAGCTCATactgcttac
agaaaaaaatggca
>NODE_501_length_676_cov_11.792899
ACTGGTGTCTGTGATTCACAGGTCAATTCCTCTAGCATCAAACACTGCGCAAACAAGGTG
AAAGTGAATGAGCCTTTCGAAGCAATAACAAAGTGAGAGGGAATACATTTACATGAGAAA
ACAGAGGACCACATTATTCTAACAACTACCTTTGCCAGGCCAATCTATCTACCAAATTAG
TTTATCGTGTAATACCCTTCCAGAAGCTCTTCTGGCAGAAACAAGATATTATTCTCTTGG
AATGGCCCATAGAAAGAGGGAAAAGCCAGTCAGATTCATATTTCATCTCTGCCATGGAAA
CCTCATCAGTGTAATAACCCTCCATCTCATGGGTGTTATTCAACCATCTGCTACTATATT
ACTTATCTTTATTTTGCAACTAATTAACAGCATAATCTTCTAAATTCAGCAAGTTAATTA
TCATTATTGTGGTCTTTGCAGCATCATCAGTCCTTGTAAAGTGCCGTCTCCGCGCCCCCC
GAGAGCCGGGTGGGGGCGGGGAGCAGGCAGGTTGAGCTGGGGGTCTGTTTTCTTGACGTA
GGCTCATTAGGTGTTTGCTGATGAGCTGAGTGCAGTGGGAGGCGCCGTGAGTAAGAGGGG
GGATGCAGGTCAGGCAGGATTCTGCTGAACAAAAGGTTCCATGCAGGGTGAGGCCGACTT
AATGTGCCTCGCTGAGCGTGTGCCAAGATGCCCCCAGCTGGCTTTCGCAGGTTGCCCCCC
CCTcgggttggccctggtgacggcgtgctgagcgcaacgctgtctacgcgtttgtcatct
ccgtaccccatgatctccgacaactctctgcccctcccct
>NODE_502_length_348_cov_3.528736
GGAGCCTGCGGCTTAATTTGACTCAACGCGGGGAACCTCACCCGGCCCGGACACGGACAG
GATTGACAGATTGACGGCTCTTTCTCGATACCGTGGGTGGTGGTGCATGGCCGTTCCTAG
TTGGTGGAGCGATTTGTCTGGTTGATTCCGATAACGAACGAGACTCCGGCATGCTAAATA
GTCGCGCGGCCCCCCGTGCGGCCGGCGCCCGACTTCTTAGAGGGACGGGTGGCGCTCAGC
CACACGAGATTGAGCAATAACAGGTCTGTGATGCCCTTAGATGTCCGGGGCCGCACGCGT
GCCACACTGAGCGGATCAGCCTGTGTCTACCCTTCGCCGAGAGGCGCGGGTAACCCGCTG
AACCCCACTCGTGATAGGGATCGGGGATTGCAATTCTTCCCCGTGAACGAGGAATTCCCA
GTAAGCGCCGGGTCATCAGCCCGCGTTGACTAAGTCCCTGCCCTTTGTACACACCGCCCG
TCGCTACTACCg
>NODE_503_length_562_cov_9.012456
TCATTTCTTTGCAGCAGATTAGAAGATTTGCGGAGATTTGATCTGACCCTCCCGCACTGT
TGTAGGTGGCCTTGACATTAAAGTCAAAATGAGAACTTTAAATAACCATTCCCACCGGGA
TCAGCTTTCTCTTGTTTTTTTTTTTCCACAGCAAGTGCTTTTGGAGTAGATGTAATGCTC
ATATAGGCTGACACAAGAGAGAAAAAAACAGGAATACAAGGGTCTCTCAGTTAATGTATC
ATCATCTGAGTGGGTTTGGATTGGAGTTATTAGAGTATTTCACTTCATTGCATGACCTCC
TGTTCCTCCTCAGATCATGAATCCTATTCATTACCCAGTCCTTCTGGAGTGCCCGCCTTT
ATAATATTACTCAATTTATATTCTGAAGCGGGCTCCTGGGAGAGCGATCAGCGCTCCGAA
ACAGCGACCCCCCTATAACCCAATCACAATATTTAAAGGGCAGCAAAGAGCTTTTTAATG
CGCGTCGTAGATAACCATTTAAAGTGGATTGCTTTGGTTTAATATGACCTTAACAGGCTG
GCAGTCACATGTGAAGAATGAATAAGCTAATAGGAGAGACGACAGGGAGAAAGAATGAAA
TCAAAAAGCAGAATATGAGAGATTTGTTTCAATGCTTGCTGGCCTCTtaacggctgctga
gaggagcatgatagagaatcacaagcgtgtgaatgaaacaggacag
>NODE_504_length_496_cov_20.731855
GCCCTGCTCTTCAAACAGGCCTGCATTGATTAACTCAGGGGGCTTTCTCTGCTATCCACC
TATTAATTATATGGCCTTCATTAACACTGGGCTGATGAATGGCCTCTGCTGGAAAGGCGA
GTTAAGAGGAGGTGTTAACACAGCACCTGCCTGCACTCATGTGGCCACTTATTAACCAAC
AATGACCTTCCACATCATAAACCCACTGGCCGGCTATTTGCTGTCTAATAAACGGAGCCC
CTCTCTCTCTCTCGGCCCCCCTCTTCCATGCGTGGACCCCTTTACTTGAGCCCCTCAGAG
TTTATTGTTCTGGAGGAAAAAAAAAATAGATGCCTGTAAACTTGGGACACCTGGAATCAA
CTAAAATACAGATCCATGGGACCAAAAAGGAGTTAAGTAGCATAGGTGGTTAATGGATTG
ATGAGGAGCCTCTCCACAAGCCCTGTGAAGAGAAGACAGAGGCAGCTATAGGTGAGTGTC
AGAGCTTTTCTCTCTTGGCATTGTAGCTAATGGTAGCAGCTACGCAGCACTCCAATGCTA
ATCTGTCTTAATAGCAGGTCAGTATACGACTGGTAgatctaagctttttttaaacatgga
acacatcacacagctattttcatccatctgataacgtaac
>NODE_505_length_671_cov_10.475410
CCCCTCCAAAAAAAAAGCACACACACACACACACTGAAATCAATGAGGACACAAACTGAA
CAATCAGCTGCAACTAGCTATCAACAATGGAGTGGAATATGCAAAAATGCCAATTAAATG
TGTTAGCATACGCACAGGGTTTTTTTTTTATTTTTTTGTATGATATCCCAACATCTGTGG
CATTAGCCATGGCTCTCTTTATGTAAAATAGAGACAGGGAAATGAATACGCAATCTACCA
CTGTGTTTTCATCATTAGTGCGCTCCAACTCACGGCTCTGCTGCCTTCCAAGCTGCCTGA
GTGGGGAGCGAGAGGAACATTTGTGTGCCCTCGCTTGCCAAATTAATTCTTGTCTTGACA
TCTTAATTCTCAGTTCTTGTGTGTGGTCAAATCAGCCTACTATAGAAAAGCAATCAAGCA
ATTATTCCCAAATTATATTTGCCCAACACACACTGATTGGTTATTCTTTTCTTATTGAGT
AAGCTCATTAATTCTGAGCAGCTTGCTTGTTATGCCTCTGCCATTACTCCTTTCCCCTCT
CATCCCCTCTCTCTCTCTCTCTCTCCCGCGCTCTCTCTCTCTCAGGCTCTCTCACCCCCT
GCTCCTCATCATGCACACTCACTCCCAGCTCTCACTCCCACCAACCCCCCCTCCCTCAAC
ACACACTCCTCTTTCCTCCTCTCTCCAGCAGATGCACCCTATCTTCCAGCCCCAGTCTGC
TGATGTTTTGGAGATGACATACACTACAAAAGCCCCATGATCTGTGGCATTGTCTAGTCG
GCCAATTACTATTCCCATCTCTGATTaactgtgat
>NODE_506_length_939_cov_13.493077
ACTTTGGTAAATAGTGTTTAGATTTGGTATGATCTCTTTACTAAATCCCTCCTCGTGGGA
GCCAAAATTTGGGCGACAGTCTGGTCCGGAGGGCCAGAATCTAAAACTCTTTGAAACAGC
ACACCGTATGTTTTTACATAATTCTCAGATAGTAATCTCTTTTTTCGTGTTTTTGGTTTC
GCCATTTACATAACTGTGGTTAATCACACTGACAACACATAGTTTTTGTTTGCAAACTCA
GGACTGTCCATCCAGGTGACTTGGGAACACGTCTCAGTTCTCATTTCAAGAGGAGTTCAT
CCACCTTTGTTGTTTTTAATGGCTGCCACTTTTCCACTCCACTGTTTTGCCGGAGAGCTC
GTTCATTTGGGCAGCTCCTCTAGAGAATCAGTGAGGGGGTCCATTGGTGCAGCCGCGCCG
ATGTCGGGCTGTTTCAAACGCTTTATTGTGTTTTTCAAGGCTTGCCTCTTGTTGCAGAAC
CAGACGCGCACCACCTCCCTGTCATAGTTCAGTTTCTCGGCTATTTCCGTCATTTCCTGT
CCGGAGGGGTGTGTGTTCTTCTCAAAGTGGCTGTTGAGGATCTCGAGCGCCTGCGGGGTG
AAAGAGGTCCTCCGCTTGCGTTTTTTCGAAGGCTCGCTGCCGATAAACTCAGTCAGGTTC
TGCATGCCGGATCGGTGGCGGGCTTCAGCCTCGGCCATCCAGCGCTCCAGAACGGGCTTA
ATCTTCTGGGCGCTTTTAGGGGTGATGTCCAACTTCTCAAACCTGGCAGGATATAAAAGG
CCAGGGTTCAGTTTGCCTGTCAGACTGCTACCTATAGTGTTCTCTTGGGCTTCCTGTGGT
AGGAAAAAGTGGCTTCTCAGGATGGTGTGTCTGGGGAGAATTGAGAAAAAAGAATCTTAC
TTAGGTGCCCTGCCAGAACAAGGGATAAGCTGCCTGCCTTTTAGTCTCCTCAACCAGAAT
GCCACAGGGACTGAGACTAACATCCAGGTGCACATCTGGGACAAACGCCTCTGTATTCTG
CACCTGGAAACACCTCAGCTGCAGCAGCTGGAGGTGACGGTTGCCAGcagcgtgttaatt
tgc
>NODE_507_length_612_cov_18.859478
TTTTCCTGCAGCTTTGAAGCGAAACTCCTTCTGTTTGCGAGCGTTCCTCCTTCTGAAGTT
CCTATTCCCAGGAAGTATAATAAACTGTCACGCCTGCACACACTGTAAAGGGACGCACTT
TCAACTCGACTCGCACACACACACACGCCAGCCACTTGCTAATCATGCGGCGCGCACATG
GCAGCAAACTTCTGGATGATAATGATGCAATCCCCGTGTCAACTCGCCCCTCAAGTATAG
CGGGCGATAAAAAAAACAGTGGCTGCAAAGGAGAGGTGTGTCTCTCCGTATGAAAATCCA
ATGCAAATAAGCTTTCACCCCCGTGGTACTTGAACTGTTTTCTCTTTGATAACCCAATTA
TTGTCTCAAGAGCTGTGTCAATTGCTCTAGCGATCTCTTCTTGAACAAATCACTCCCCTA
ACCTCGAGCACTTTCGATTTGATTCTGCCATTTTTTGACAGTTCAAAGTAATCAGAGGAG
GCCTCGGCTGAGGACGAGGATTGATTTTGTGTTCTCGCTTATCATGCTAATTCCCTGAAA
ATCAGCCTTTTTCATCCCCCTCCGCCTGATTACCACTCTTGGAAAAAGGCCCCTGAACTG
TGTTTCTCTCCCCAGTGCTGCTGTCACGCAACCCCCACAACCCCCTGTTCTCGTCCCCTC
GCAGCAAGCCAGCCCTCGCCGGTCCCGGTTAgtcaccacagccgacgaagacgtccacac
accgcctccgtcgctgagctgacttggaaacatgcc
>NODE_508_length_877_cov_14.561004
CTGTTCAGTCTTCATCTTATTGTCAAACTAATTAATTTATGTATTTATTTTAGATTAAGA
GACCATACTTCCATGTCAAAGCCTTAGAGAAGCCGCAGCTCAACAACTGGAAGGAGTACC
TGGACTTTGAAATTGAAAACGGGACTCCGGAGCGCGTGGTTGTTCTCTTTGAACGTTGCC
TCATCGCCTGTGCACTCTACGAGGAGTTTTGGATCAAGGTAGCGCCACCTTTATCCTCTC
TCTCACTCCTGCTACCTCCCTGCACTTCCCCCATCAACGATGATATCACATCGACACAGT
AAATCGTCCTGCACTCTCTTTGCGTGTAACGTTGATATGTGACTGTATCTGTTGTATTAG
GGGATGGCCAGCTTGCCACACAAGATTTGACTGCAGCATTTGCCAACTACTACGTTGCAT
CTTCTTCGTCTCCCACTACCTTACAGAAACTTATCTAATTGGTTCCATGAAGGTGCTGAT
GGGTTTACACAGAAAATTTCTAAAAACGATCTTGTCAATGAAGAAATTCACTGTTTCTGT
CAACTGAAAATTTTAGTTTAAAATGTGTTGTCTCTTTTGCCTTTCTCTTTCTCCTCTGTT
CTTTGTCTCTGTCCTCTCCTGCATCTCTTCCAACTTGCTTTCTCTTTTTCACTCTGAAGT
ATGCAAAATATCTAGAGGGCTACAGCACTGATGGTGTGAGACATGTCTACAAGAAGGCTT
GCACCATCCACCTGCCCAAGAAGCCGGCCATCCACCTGTTGTGGGCAGCTTTTGAGGAGC
AGCAAGGTGAGTGCGGCAGTTAAACCAGCATGTAAACTGAAAACTACAAACCAAAAGGGG
AGGAACTTGGAAGAAAATTGCATGTAGTGTCATTGGATTCTGACCAGGCTAATAGTATTT
TGCGTGTTGTTTTTTTGCACAGGCAACGTAGAGGAGGCTCGCAGCATCCTGAAGTCCCTG
GAAGCAACAGTCAACGGCCTGGCTATGGTGCGGCTTCGGAGGgtcagtctggagcgtcgc
c
>NODE_509_length_753_cov_16.326693
ATATCTTTATTACTAAATCCCATGATAATGATTTTTAATTTTTTAAAATATAGCTCAAAA
TGTTTTATTTTTTTCAAATTGTATGCAAACATTAGCTTTGAGCTTTTGGCAAGCAATACC
AAATTCCCTTTACAGTGACAAAGGGAAGTATAAAGAGCCAACTGAGCATAGACAAGCTGG
AAGATGTTCCCATTCATATTCAATATTCAAATTCTTATCTGTGTGTTGGTGTATGTGCAC
GAGTAGTCGGTGATCTCAACGTACCGATTGCTGCTTGAAGTACTGTAGATTGCTGGCTTT
GACATTTTCCCATTGTGCATGGTGGTGCAGCAGGCAATAATTAAATATCAGGTGCATAAG
CTGCTCTTTAATTTGACATGTGTGCTTGAGGCAATAAACACATGTGGTGCAGTGGGGGCT
GCATAATTGCAGAGGAATAAAATATCATATCAAGAGTGAGAGGATCATTGTATCAGGTAC
GCGATGACAGCTCGTTTGATCATTATGCCAAGGCTAAAGAGGTTGGCTAATTAGTTGTCA
TTAAAACTCACCCTCTAATCAGGGCTCGCTCTTGCATAAAAAATGTCCCTATCACATGAT
AAGCGAACAATGCCCTTAACCCTTTCGGGCCAATCTCAGTGCTTACAGCTATTAGCTTTG
GGAAACATGGGTTGACAGGTTTGACATTAGCTCTGCATTTTCACAAAATGGGGATAGGAT
GAGCCAGTGTTGTTGGTATGTGATAAGGCTGGTTATAAGTGCTTTTCAGGAAATGTCTGA
TATAATATCTTGAAGATTATTTTCACAGTTCCTTTGATCTAAATGAGCCCTGAGTTGTGC
TTTTTTttaacatgataagccaaatcctgaaatcatcaggtcagcagtaacatgcag
>NODE_510_length_651_cov_8.545315
CTCCTCCAGGAGTGGGCATAGCCTAATTGGTGCTACGAGGAATAAATCAAAGCAGAAAAC
AGGACTTGTTCCAAACACAGCTCATGATGCACTAAAAAAACTCTCATGTTTCCTGCAACT
GTCCAGTGAGTTTACATGCCACCTCATGTTACATTTTTCCAACGCTGCCGCAGCTGATGT
ATGGCTGTTAAAGAGTAACTGTGATTCAACATTACACAGCCATCCTGTGAGGTACCTGTG
CTGCTCTCTTGGTCCTTATTCTAATCTTATTTAACAGTCTCTGCCTGACACGCAATTCAA
TGCAGGCCCCCAGATTGGAGAGTTTCCAAACAATCCTGAGCTCACCCAAGCTTGGAATTG
GTTTTCCGTGGAACATCTCCCTCCTCCCTTTGGGCACTTTACCAATTTGACCAAATTTGT
TCCATCACTGGTTCTAAGTACCAGAAGTGTTTTCTGCCCACACTTGGACTCGTTTCTGCA
ATTTGCACATTCTTTGCAGAACATTAACAGCTTTGTCAGGGGCTGAGCTACCAGCTGCTG
TGATGTGGGGGCCCATGTTTCAGGGGATACTCAAAGGAAAATTGTCATAAACCACTAACA
ACTCATCACTTCCTATCATAGGCACACTTTAATATGCAGGACAAGCCAGTCCAATTGGAA
TATAAACACTTAATAAATGGTTTATTACCCAAGATAACACACTAAAATGCAGTTATAAGC
AGATATAACAGCATTTTAATAATAACACTCCTTATATACAGATATTGTTAATAATGGTGT
ATTAAGAGCTATTTt
>NODE_511_length_512_cov_8.906250
AGGTAATGCCACTTAAATTGTACTAAATTGTAGTAAACCATATTAGCATTTTACTCAGGG
GATGCATGGATTGTTTGTTTCCCTTCAAGGAAAAACAGAAATCTTAATTTCTCTGGTTCA
CCACATTCGTAGAGAGGTGTCCAGTGAGCAGGATGAGGCATGCTGGCAGGCAGACAGAGA
GGGCAGTGGGTGGGGCGGGGGGTTGGCGTGGCTGGTGGTCTGTTGGGCTGGCTGACATCT
CTGTCTCCTCCTCTCTCCCGGCAGTTCATGGCATCAAGTGGACTTGCAGCAATGGGAACA
GCAGCTCTGGCTTCTCAGTGGAGCAGCTAGTGCAACAGATTCTGGACAGCCACCAAACTA
AGCCACCTCCCCGGACTCACAACTGCCTCTGCACAGGCACCCTGGGTAAGGGCTAGTGGG
TGGGGAAGAGTTGAACCGAAAAATTCAGCGAGAGAAGCAAAAAAAGGCCATAAAATTGCT
GTTTAGTGCATGGTAGATCAGACAAGGTGGTTGGAGTCTTTTATTGGCAGGTGATTTACA
GTGAAATGAAGCGAAAGGGTTATTGACTTTTTCTTGTTGTTGTTTTTTTTGTTTGTTTTT
TTActaatatctgtgtcagggatatatctgaaatagctcagctgttttctcttaaa
>NODE_512_length_619_cov_13.045235
TGGACAGTGTCCTTCCACCACCCCAATAGCTTCCCATCCCACTCCAGTTTTTTTCCTTTA
CAAAGCTGCTCAGTACTTAATGCAACAAAGCAAAGATAAGGGAGAGTGTCCAACATATTA
GCTCAGTTCAGGAAGCTTTGACAATAGTCAGGTCATCTCCACCATTCCCCTTCTAATAGG
TCGTACCAATGCCACTATTTGTGCCTAATCATGTGACCACGTATGGCCCACAGCCACTAA
AAGAGATCCTGTGTAGTTGGTGTCAGTCCAGTGATCTTCACCCATTTTCGTTCTTGGACT
GTAAGAGCTCGATGCCACCTCTGTCACACATCTTGCCCTGAAGCAAACAGGGATTCACAC
TTCTTAGTAATATTGACGCCCAAGAAAATAAAAAAGATTAATTCATCCACGTGTTACACT
ACCATAGTCTTTAGTTTGCATTATTAAATACTACTTATAACCTTTTGACTTAAGAAGGAA
TTATTAACTACTGAAAATGAATCATTTTATAATACAATGATGCTAGATAGAAATATCTAT
TTTACAGTCATTCTAGTAGTATATCAATATCTGTGGTGTTGTGTAGCATGCAATAATCAA
GATGCTGATTCACATTACAGTTGACTCAGGCAAAGAGGCAGTATTCATATTTACAAGTAA
GAGAAGACTATTCACCTGCATTTCGACGCAAAACCATGACATGACTAAACTGTTTGCACT
ATGTAGTTCTGTAATTTCCAACTCTGCATTTTCATGAATTTAa
>NODE_513_length_618_cov_12.763754
AATCTGTGGCTGCGCGCCGTGGGACCGGGAAACAGTTTAAAATTCAAGAATTTAATTCTG
CCACATTTTCCCAGCTGAAAATGAAGCATCATTAAGTTCTTGTCCCCACTTTCATTTTTT
GAATGAGGTTTTAAATGAGCCCCATTTCTCTCACGTCGATTACATGTCAGTTTTGTAATG
ACAAAACAAATCAGAATTTAGCTCAAGCACTTAATCTCAAGTCATCATCTCTATTTAAGA
TCAAAACATCTGATGGGTAGATTATTTTCCCCACTGCTCGATGAGGATCCCTCGCTCCAG
AAACCCCCTTTTAGGAAGTGTTCCCATGTTTGACAGCATGCCAGTCTCAACAAAGGGGAA
ATGCTGAGTTCCCTTTAATAGATCTATATTCATTTTCAAATGAGTTGATTAGCCAGCACA
ATGTCATTGGATTCAGGGGCCCATTACACATTTATGATGGTAAATTACTGAACATTTACA
ATCCAAATGAAATTTCATGAGGAGGGGATATTGAAAAAATGAAGGGAGAGAGACGCTTTG
CGTTCATCCCTGTAGCCTTGCCTCATTGCATCTCTCTTCCTCTCCCTCCCTCTCTGTCTC
TCTCCCTTTTCTCCCCCACTCTCTTTTCGTCTGTCTCTCACACTCTCTCTCTCGACTCTT
GTCTGTTTCTCTCTCACATATCACATCAGTGCCCCCTGTGGTCCAAGTGGGCATCACATG
AGGGTCTGCAGCCGTGCGCACTCGACATTTAAGgaagtgtgt
>NODE_514_length_154_cov_17.883118
ATCCATTGTTTGACACCGAACATTCCATGCTCCTCCATTGTTTCAAACTGAATATTCCAT
GCTCCTCCATTGTCTAATACTGAACATTCTACGCTTCTCCATAGCTTGACGCGGAACATT
CTGCGCATCTGCATTATTTGACGCGGAACACTCTGCGCTGCCTCCATTGTTTGACGCTGA
ACATTCTTCGCTTCTCCATAGCTTGACGCTGAACTTTCTGCGCTCCGTCATTGTTTGACG
CTGAACATTCCATGCTCCTCCGTTGCTTGAAACTGGACATTCCATGCTCCCTGCATTG
>NODE_517_length_617_cov_12.170178
ACAGAGGAGGAGAAATTCCCATTTTTCCAGGGGGATTGTGGCTCGATGGCAACCCCGGAG
GCGGTAATTATGGGCTCCGAAGAAATAACTTCCGAAAAAGTGCTGGAAAAGTGTGGGTTT
CTCATCTGTGAAGGTGCTGCAGCCGGGTTCATGAACACAGGTCTTTTCTAACAAAATCTT
TCTGCATTTGCTTCTTTCTTCCTCCTCCTCCTCCTCCTCCTCCTTCTTCCTCTTCTGGGA
CTTCATCCTTCTTCAACCTTCTCTCACCTCTGATCTCCGACCTCTTGACCTCACACACCT
GCTCAGATGGTCTTCCCTAAGATCAATCATGGCTTTCTTTCCGCTGACCAGCAGCTCATA
AAGCGACGGCTCATTAAGGTAGTGGGTTGTGTCCTCTCTCTCTCGTCTGTCTGTCTGTCT
GTCTGTCCACTGTGCCAAGTCTCAGCCAATCACTTCTCTCTGGCCAGTTTGCATGCAAGC
CTTTAGACAGACCTGTCACAAGCACTCTTATACTCTGTTACTGTTAAAGAGTAATATGGA
AATTTCTTTTTTAGTTGTTGTTAAAAAAAGCAAGGTTTTATTAAGGTAAAATGAATTACT
GTCCTGGCACTCCTCAAAGAACTTTCCCTACAGTTTAGATTGCTGAATATTTTCTTAGAC
TTTCTTACAATCCAGTGTAATAAAGGACCACACATTTTCACAATTTTTCCCCCCCCCGAT
TATTGTGGCTCTTTACAGACAGATTTTTTTTCTAATGTTCa
>NODE_518_length_461_cov_11.607375
AAAGTGTCTTGTCATGACATGACCATGTGTTAAAGGCCTTAAGATAGTAGATCTCTAATC
TATCTGCCAGTCTGCTGGAGACGTGATATGCATCTGCATGGTAATGATTATTTTTAAATT
GATTCCACAAATTCTTTGGAGAACTCAATTCATTTGTCTTTTTAATAATACAAAATTTAA
TAATGAATCCAATTTGCTTCTCCTCAGTGGCCCCCTGGATTATCCTAGGATGCAGCATAC
CATCCTGGCATCTAAATGTCTTCAATACAAGATTAACAATTGACAAAGGGTTGCGGGTTG
CAGGGTGATTATTGGCTGCAGGCGGAGATTAAAGCAAAGCAGCAGCACAGCTGACAGTTT
GGTTATCTCTTTTGGACTAAATGAAAATCATGGCCTGAATCCATCAAAGGAGATTAGGAA
AATGTGAGCCCATTACTGATGTCCTCTCACAGGTTGGTGTGTCTGTATATGTCTATTTTT
TATTTTTTTTTTTTCCCCAGTCTTCGATTGGAAGCCAAATCTGTTGATTCTCCTCTGCCG
CTCAGTGAAGTAGACATCCCCCTCCACTGATGTCAGCAACCTCATTTGTGTATGCACTTG
AGAGc
>NODE_519_length_729_cov_11.694101
CGTCACACCTATCGATGAACACTCTCTGTTATCAGTGTTGAAAATATCGCAGAAATGACA
AAAATGTGAAGCAAGCGGTTCGCTAAGCAGCAGAGCATCACCCCGAGGATAACACACACA
AATTACATCCAAATCCTGAACAATAGCGACGATCTCATTTGACCAAATATCCCCAGCAAA
CGATGTGATTATACTGTATGTTGATGCAACGTGTATGTACATGACAAAAGAGAAAGAAAT
AATAAATATATCATCAGTGTCAAGAAAATCTATCTTTTTCTATTATGTTCAATTGTGTTT
TGGAATGACTTATCTTGTGACACAAAACTGCAAACAAGCTGCAATGTAAAAATTTCAGTG
TATTCTGTTTCTTGTTTTTTGAAGCCATGAAGCTACGGTGTGTTCTTGGAAAGCCCTGCT
AAGTTAAATGTGGCAGCTAATGTTGTGTGTTTGCTATTCAGACTACAGGGTCTTGTACTC
AAAAGCGTGTAATTAAGTGCTAAGTGCAAAAGATTGTAATGTTTTATATCAAGATTACTA
TTCATGAAATGTCAGTCAAGTTTATACTTTTGTAATAAAGTGGCACTTTAAAAAAAATAT
GCTCTATCTCATAGTCTCGGTTATTAAAACGGACAGAGAGCAGAATTTGAAGCGACGACG
GCCTTCTCTAGGAGTTGCCATTTCCTCTTTATATTTCCTGATCTTACCAGCTGCCCGTAG
ATCCCAGAAGACACATTTTAGGGGTCACTATTTCAGAAACGTAGCCTGTTCTCATGCATT
ATGTTGCATCCAAGGCTGCATGTTCCTTCTATTGTGCACCGCTTTCTTTTGTGCGCAACC
TTACAACCTCATTTCACATGTGAGTGtgtgcga
>NODE_522_length_519_cov_5.722543
TTGGTAATGCTTTTTAGCGTTGTATTGTCTGAGAGGGCGAAATGTTCCTCAGATCTATAA
GCAGTCTGCTCCAGGAGACAGAATTCTCCTGTAGAGCCACAGGAAGGACAAATAATCCTC
CAGTTAATTCGAACCTCTGTCTATTCAGAGGCTTCTTGCCCTGAGTTCCACCCAAACCCC
TAACCCAAATTCTAATCTGGCCCTGACCCTAACATTTCCCCTAACCCTAACCAGAGCCCC
AATGGAGGCCTAACCTTAAGCCTAATCAGGCCCTAACCCTAACCAGCCCCAATTGAGTGC
CTAACCCTAACCCTAACCAGGCCTAACCCTAACCAGAGCCCCAGTTGAGTGCCTAACCCT
AATCTGAGCCCAAATTGTGTGCCTGATTATAGCCTAAGTCATAGTTGAAAAAATTCATAA
GGGTTAAAAAAAGTAAAATTATACTTACCTGGAAATTAAGGGTTCAAAAACATATGGGTT
AAAAAGTAAATTCATACTTACCAGAAATCAAAGGGTTAATAAAATATCAAATGTATACTT
CCCTGCAAAAGAAGAAAATTATACTTACCGTAAAAACCTGTGAAGGAAAACAACTGAAAA
GTTACTTATCTTAAAAACCTGAAAAGGAAAAAGTCTggaaacagaaaatacggatacgaa
tct
>NODE_523_length_617_cov_4.923825
ACAGATGGCACTAAAGCACGTCAAAACAGAAGCAGCACATCTCCGCTGAGACGACCATTT
TTCTGCCTCCACTTCCCGAACCAGGTCCCGGGCTGAGATTCGGAGAGAGGCCGGATGTAG
TGTAACCGGCCGGGGCTGGGGACAGAGCGTTTGTGCCGCTGCTACCACTACTACTACTGC
TGCCGCTAACGTTACCCCCGGGTCCCCCCAGGCCGTTGGCTCTGCTCACGTTCGCCGCCG
CTGCAACAGTCGCGGAGGAGCCAATCCCCAACTCCGAGCCACAATGTCCGGTTCCTGCCA
CCCCGCTTCCCGCCCCCACCCCGCCGGGACCCCCCGACCCGGGCGATCCCGACAGTTTCT
GCTTCTTCACCCCGCAGCACCCGGCCGCCATCTTGGAACAATCTGCACCGACACACCGCT
TCCGACCCATAACCGTCACCGCGGGAAGGGTGGGGGGGAACGCCGACCAGACGTAGAAAT
CCCACTGCGTTGATACGTACGACGGACAATACTCCACTTTCACTCTTTTATTTTTTGTCG
GACGACGAAATAACCGATGTGGTGAGAAGACTGCAATGTCACCCTAGCGTTGCCTTTAAA
AATGCGTGACTTCGCTACGCAAAATCCATAGCTGGATGAGCGTTTTTCCTTGAGTAGTCA
GCCAGTCCAGCTTTGGACCGCGGTGTTCCAATGGATCACCTATAACGTCAGCCAAATATG
CACCCCTTCTCcctaacacgacaccatccgaggcagtcagt
>NODE_524_length_372_cov_2.043011
TTATTAAAAAAGAGGCTCAAACACAAAGAAAGACCATCTGACACGACATAACAGCTACAC
AGAGAATGGTTGTTAAGACGTGTTCGATATATCCGATTTGCATGTTTAATTAAGCTATCA
GCTCAGTACAACAGAGACCCAAAACCTAAAGCCGCAGAGTCAACAGCCCCTGTAATAACA
CCTCCCTCCGGTCAGAAGGGCTGAGGAGAAGTGCAGGGAGGAGAAGGAGGAGGAGAGGAG
GGATGCAAAGAGGGGAAGGGGTGGTGATGGTGATGGTGGGGTGCAGTCAGTCACTAATAC
ACTGAAAGGGAAAGCGCAAAGCTTTTCATTAACACCCTGTGAAAGGCACATTCACACTCC
AGCCCACTAATTAAGTCAGGCCTCACTCACTAGGGAGCAGGAGTAAAGAGGAGAGAGGGA
GAGAGGGGAGAGAAAGGCGAGAAGAGTTGGGAAAAGGAAAGCAAAAAATTAGGAGTCTTG
gaaaactgaagggaggaatgtggtaaaaagtgaaat
>NODE_525_length_557_cov_7.337523
GTTGGTGTTTTAGCCTTTGCAAATGATCCATTAGTTCTGAAAAGAGTTGCTGATTAACTT
TCTGAATGGGTTAATTGTTGCAGCTGTTTCTATCATATCTACTGACCTCCACCGTCTGAG
ACGTGCCGTTGTGTTTATTACAAGGCGTTTGTGTTTGCCAGGAAATCCATGTGTATTCGA
CTGCACGAGCGTGGAGGGAGGAGTGTGTGCCTTTGAGTATCTCGCTGTCTGAGTCAGTAA
CACACACACACACACACAGGTGGAGCCTCAGGGACCCGGACGACAGAACGGACGTCTCGA
CAAGAGTGTTTTCCCGCACCCTCGGGACACCAAAAGTCTGGTGGTGGTGGGGGTGCGGAG
GGCTGTTTTATTTTTATTTTGAGTGTTTAATGTATTAAAAGGGGCCGGGGTAATGAATTA
TAATCTTTAATGCAGAAACCGATCGATACCACCCAGAGAATAAATCAGCTTTTACTGAGA
GCGTCAAAGCCCCTTAATACACTAGGGGAGAGAAAGGGAGTGCGTGGGGAGGAGGAGGGG
GGAGGAAGGAAGGGAGGAGGGGAGCAGCAGGGACAAACTGAGAGCAGGAAGGATCCCGAG
TGAAGCAGAGTGAGAGAGAGGTGAGGATGATGAAATAAAGGAGAAGGGGGAGTAAGAGGT
AAAAAAAGAAGGGATGGAGGGACGGATGCAGGCAGACGGGG
>NODE_528_length_446_cov_6.085202
TTCCGAGGCACAGACCGGCGTCCTTGCCGCAGACTGCAGCTCCTCTCCGGGAAACGCTTC
ATTCGAGCGACGGAACGCGGTGTGGAAACCCAAACGCACCGAGGGGTTCGGCTCTCAGCG
AGCCTCCCCTGAAGTCGGAGATGCACACATGAGGTCTGTCTGCCTGGGTGGTCTCTCTAC
TTTAGTGAGCTGTTGCTAAGCAGCTAATAATAGTCGTGTTTGCTGAGTAATTTTTGCCCT
TCTGGAACCAATCAGATGCAAGAAAGTCCTGCGATCTGACAGCCCCAGAGGCGGGATCTC
GAGTCTTTTTTTTCCTCCTTTCACCCCTCCTCCTTCTCTGCCTCCAAATGGAGAGAGGTC
TTTTTCTCCACTTCTATTGAATCTCAGAGTTGGCCGTGACGCGCGGCCCAGGGGAAGACC
ACATAGATCTCACCAGAATGCTACGACCATCGAGGTTTCTCACCCGACGACTTGTGTATG
GGAACCACTCGGCGCGCCTCGCTTTTTGAGAGAAACTTTATTTTATTTTTTTAAGAGACA
CGGTGAATGCGGTGAAAGCGGCGGAGAcctccggatcacgaaatgttggg
>NODE_529_length_145_cov_4.924138
AAAGAAATTCACTTTACATGTCCCATGTCAAAAACCTTGTTTTCAGCCAGCCAAACGCAT
TTTCGGAGCAGGATAACAGTCAAACTGCCATCTTTCAACTACAATGTTCACAATCATGTT
TTGGCTTCACAATGTCTTCAAATAGGATCAAGATGACGGCACAAGCTGTTTCAAGTCCGT
TCCTGTCAAAGAAATTCACTTTACATGTCCCATGTCAAAAACCTTGTTTTCAGCCAGCCA
AACGCATTTTCGGAGCAGGATAACAGTCAAACTGCCATCTTTCAACTAC
>NODE_530_length_663_cov_14.512820
ACATCCCCAGCCACCCCAGCACCTCCCCTCCTTCCGTCTACGGAGAGAAGATGAAAGGCT
TTTTTATTCTCTGCTGTATTTGAGCACCTCCACTCTCTCCTCCAACCCAGCCCTTTCCCA
GCCCTCTTCCAGTTTAATTACTCTTGATTATTCCCGATTCCGTCTTGTCTGAGAGATGTT
CACCTCCGAAACAAAGACACACTCACACAAGGCACAGAAAAGCGGAAAGAAGAGAGACAA
AACATTCACCAGATATCAAATTTGCATGAAAATAAGCCACACTGTTCAGCCGGCAAAAAG
TGGATTGAAATGAGGACTTGCCAAGAGCGTGGTGGTATAATTAGCATTTGACCAAACAAA
CGAGCTTCAACAGAGCTATAATTAAGCAGGCCTGTAATTAAGTGTATGCCCTTTATCATA
ATGATCGTGGTTAAAATGGTGTGATGGCTGCCAGTTGATTATTAATGGTGTAACCCCGTC
CTGCATGCATCCTGCACTGGAATCAAGGTGTCACGACTGTCAGGCTAGAGAGCAGCCCTT
TGTTTATAAAATACATTAGGGCCCAAATTAACACAGGGTGACAAGAGACACAAAGCCTCT
CGTTTCCAGACTGAAGGGAAAACTGCAGCTGCTCGGCTTCATTTTAAAACTCCCAAATCT
GGAGGCACAAAACTTGCTGCAGTTGGCTTCGACAGGAGCCCCAAATATCAAGAGGCCAAG
CTTCCAACTGGTGTTCTTTTACCCGCAAGTCCATCAGGCCGCTGGCacaggaaaaggaac
tcataaatgtaagccgaagcttttcat
>NODE_531_length_422_cov_1.957346
ATGCTAATTTGGTTATTTTCTGAACCCACTACATTATGTAAAAGAATAGCTTATACATTT
ACTGGCTTTTTAAGTCATTCCTCACATACTTGATTCATCAATGCTGAGCACGATTTTAAA
GTCCGTGGTCCAGTGATCAGGACAGACAGTGGACAGTGACAGCCAGTACTTGCCCTTTAC
ATGTCACCACAGCACTTGTTCACTTCATACCACTGAAAACAAATCCTGTGGTATGGAGAT
GAGCCCTAGTTTCTTAGTGTGACTAATCCAGAGCGATGCTACAAAGGAAGGGAAGGTTGG
TGGTGGTGGTGGAGGGGAATTGGGAAGGATGGAGCAAAGTAAAGGACTGAAGCCTGTGTA
GGAGGTGTAACACAGAAGAGACTCTGTTAATCCCTCCTGGCCATGGGTACCATCATCCTC
CTTGCAACACATGAGCACAAACAGTGTTGTTCAAAAACATTTTAAAAAATGAGATTATGG
AAGTTTTCCAGCAgggcagttttttttcccatgtattttttggataaacaaaggtaggga
aaaaagcgggaaagaaaaaggagtaa
>NODE_534_length_642_cov_8.186916
TTGAGGGTGCAGGCCACTCTTTCCATCATAATAATGTTCAGCCCAGCGCAGACTGGCCAT
GTGAGAGTGGAATGATCACTAGGTGAAAACCACACAGGCCTACAATCTGAATAAGTGCAC
TTTCTTTAAAAACGGAACTAAACAGGAGTCAAAATAGGGTTATTCTACGTTGAAGGACTT
ACATGCGCGTCCATGCGCACAAAACAGGCAGAAAATACGCAGTGTAAGCTGTGAAAACAA
ACAAACAAACAAACCAACGAATGAATAAAATACTGTATGCCAAGTGCCTGGAGCATCCAG
TGCGCTTACCTAGACTTGGAGGGGGGCTGAATGTGTTGCCAGCGTTAAGACAGCGCGCAG
AGTTAATGAAATATCTCCAAATGGGAGTCAGGAGTGCGTGCAGAGATAAGCCTGATGTGG
TTTATATACCCAGAAAGCAAGTGCTCCTCTTCTCATATTGTCCAAGAGCGTTTGCATAGC
TGGCCAAGTGGCTCTGCTCTTGCTGACTCGCTAACATTGCATTGTGTTTGTTTTCCCCTT
GCTATGACGTGAGACAAAATATTGGCCATATGTCCATCGGCAATAAATTGTTCTTGAGCG
CAAACACAGCTCCCCGAGGACGGCGCTTTTAACCCACACTAGTAGTTTTCGCCCTGCGAG
ATGTTTTAGGGACACCAAACTATCTGCTGCCTCATGTAGGTACATGATAATGTTACAACA
ACCTGTTTAAGAGATAATTGTGGGCGTGTGGAAGCGCCGCTGGTTGATCTTTTATACTGT
GACCTa
>NODE_535_length_630_cov_9.993650
GATACTAATAGTTTCAAACAGACACTGTGGAAAGCAGAGATCCCTATATGTCCAGTCTGG
ATTTACAGCCCAAACCAGACCCTGCAGAGCCATAAAGTCCATATATTCTCCACACAGTCC
ACTGCTTCTGAAACCCAGGAGAAGCAGAGAAATAAGAGCGTCCATGATAACGTCAGTGAG
CATCAGAAGCCATGGTTTTAAAGTTATGACCTCATTACCCTCAGATTGAGGCCATATAAC
CTTAAACCCACAGAGAGAAGGTGGGGAGGGATGAAATGTTCTTGTTTTCTCATGTGCACT
GAGGCGTGTTTTTCAAGGTAAATATTCTTTTTCCAACATGAAATAGGTCTTTGTTGTTTG
CCGAGAGGTAAAGAGGCGGAAAAGTGAGGAGGATCTGAACTGGTTTCCATGTCAAACACT
TCAATTCACCATAGAAACTCAGATCTTAACGCGGAAACTTTATTAAACTGTGATGGTGGA
TTGATAAGGGCCGAATTTCTATCGGCCTCTTTTTATTGTGGGCACCAGGCGGGCTGACAG
AGGTAAATTGCTCTTTTAATTAAAGCAATGCACCAGGGGAAATTGCTGTCTGAATATTGT
CTCAGAGATGGGGGCCAGTGACAGTTGCCTGGAAACTTCAATCTGTCCACCCGCATTTAT
TCCAGATCACAGTTATGAGATAAAGTTTAATAAAAATCTTTTCCTCCGCCACCAACGAAA
TGAAATCCAACCCTttctgaacaagtgaacacaatgagacaggactgcggagga
>NODE_536_length_630_cov_15.498413
TTTTTCCCAGGAATTTCCCAAAGCGACTCTTCATCCAGCAAGTAGTTCTTTTGGTTCGCT
GCAAAACCAGATTATTTTCCCCCAATTTTCTCTTATATAAAATACAGAAAAACAGCAAAT
CCTCACATTTAGAAATCTAGAACTACCAAATGTTTGATAAATGGCTTAAATGATTCATTA
AGTGTTTGAGCTTTCTGTGGTTCCAAATAACAAACCACAAACTGGAAGGGAAATGGCTTT
TCTTCTTTGTTTACTGTTCAGTGATCAGTTCCAGGCGCTTGCAGCTCACGAATGCACAGT
AGACCTCTCATTTAAAAAGCACACAGGTTTTATTGCATATCAATTTCATGTATAAATTCT
TCATAGCATTGGAAAGATTACATTTGGTATACATTGCTATTCTACAGAATTAACATCAGA
GTCATATCTTTTCAATGAAATTTCTCTAAAGTACATCTGCAATAATCACAAGCATCAAAA
GAACTGCAATTTCAGAATTGTTCAATATTATTCTACAATCCTTTTATTGTTTTTCATTAT
GTCTTCTCCCAAAAGTCTTTTCTATGTCTTTCAGAACCACCTGCCCGAACATCGTAAGGC
AGTCAGAACTTGAAGTCAAACCTACTAAACCTAGCCACATGTACAATAAGTGCATCTACG
GATTTATTATTTTTTTTTTAACTTTTCTTTTTTTTTTTTTCCTCATTTTTTGATTTGATA
CACATTTCACAAATGGACATCATTATGACTGCTAAACACGTCATGCACGATAAc
>NODE_537_length_382_cov_2.832461
GCCTCTGCCAAATTACAAGCTCCATTTGCCAGCCTAATTAACGGTTCATAGCATTCAGTG
AAATTTATTGCCACAGCCCGGGCGCATGCCAAACCAAACAGGATAGACCTCACAGATAAC
CGTAAACTTGGCCATGGAACCTGACACCTTGAAAAAACAAACTTGTTAGAGGGAGTCTGT
TTATATACTCCTATTTCCCTCTGTTTCTCCCTCTCTCTCCCCCTCTTTCTCTCTTCCCTC
TGCCCCTCTTCTCGCTCCGCTGTCTCGGCTGACAGTTACTTGACTGTTTCACTTCATGGT
CTCCGTGGCGATGGTTGTTAAGAGGGAAAATCCAGACTCACAACCCATTCCTTTTGACCG
CAATTCATTGTATGTTTGTCAGCGGGTGCCCTTGTGGTCAATACTGTTTAGATGCACTGC
TGAAATGTGAATCCAGAGGTGAGGACACAACAGGACAAGACAAGGCATgaatttcagcct
aactcccagaaatcacccaaacaatcttctcagtttcttgggaaga
>NODE_538_length_620_cov_13.551613
ATAAATGATCTGCTGCGGGACCCTTTCAATTAGTTTTAAAGCGCATCTGGGACGGCAGAG
CGCAGACGCCATGCGTCTCTGAGGTGGAAGCAAAATGAGGCTTCGAGAAGCAGCTGAAAT
TTAGAAGAGGAGTGCGGGATTGGACTAAACCACATAAAGTGCAGAAAATCCCTTCTAATG
GCGCGTAATTGGTTCTGTAATATCATTACAGGCGGATAATGGCCAGTTACAGGGCCCCGC
GCTATTAAGGGTTTCCCTGGCGTGCAGCGTTTATGTTATTAAAGGGGGAATATAATGATA
TTTTAGTTATTAAATGCGCGTAATTAATTTATGCACCACTGAAAATAAAGTTGTTATTAT
GACCTCGGCGAGGTGCGTGGAGAAAATTGAAATCAAATAACGGTTGATAACTTTATCCCA
ATATTTGGTCTAGACAACTCTGACAACAGAGCAGGCCTGAAGTGTCTCTGGCTCCTGTCA
GCGCCTTTCCTCTCCCTCCTCTGATGATTGCTTAAATAACTACATGAAATCACTCTCTCA
TCCCCACTGTAGAGACAATTTTACAAATAAACTTTAACTAGATTTCTGTAGATGTTGAAA
AACAATATTTAGGCCTACATGGTTGCTTCAGTTTCCCACCAGAACACATTTCAGGACCCT
GGTCAGCACCCCTCTTCAGTCACATCTGAGCAAAAGAAAATGAGAAAGTGATCTTTAGAA
CACTCTGATCTTAAAATATCTGAAATTctgacagataaaatgat
>NODE_539_length_179_cov_3.301676
GAGGCACGCAGGCAACTGGCACATGCGCAAACAGCCACACTGGCCAAGCCCGCACACAGG
CACGCAGGCGGTCGGGCTCAGGTCTCCGCTCCCCCCACCCGGTCTCCGAAATCTGCCCGC
CCACAGCCAGGCACCCCTCCCTCCGTGGGCGCTGCCACTAACAGCAAAGCAGGACTCAAA
TGCTGGGCTCTCCATGGCAGGTCAGGATAATGCAAACCCTGTGAGCTATCACATCATCCG
TGACAACATAGAATCTGTCCCACAGAGTCTGGAAGCAGACCTCATTGCTTCCCACAGGTG
GTTTGAGGCAACATGCCAGACCA
>NODE_540_length_607_cov_8.975288
ACACTAACTCAGTTACTACTTGCTTTCACTTTCTTTTCCACTCTAAGCCTATGTGTTCTT
CTCTCTCCCCTTCCCTCCCTCCCCTCCTCAATCCCTTTCCTTCCCTCCTAAAATGTCTTA
ACGCTATTATTTCTTCATCCATTATTACTTTTACTTCACATTCTTTCCCTCCTAACCTAA
TTTATTTCATTTCTCCCCTTTTACCATTCCACCACCATCCTATCCCACTTACATTACTAT
CTCTCTCTTTCATTCCCATCTCTCTGTCCTCTCACCTCTCTCCTTGCCTTCAATCCTCAC
CTACACTTCTCACTCTTTATTCCTACCCCACCATCCTATTTACCACTCATTCCTTCCCTC
TTCTCCTCCTCCTCCTTCCACCTTTTGGTAACTCTGTGGCTGCTGGTGTGGGCATGCGGG
CCTGCCTGACAGAGTTTTGCATGCGTGGCCTGTCTAACTTTTATTCAGATTCAAAGAAAA
GGATCCGTACATCCTATCAGAGTAAGTCGGGCCTTCCGCAAGGCTGGGGGACTCTGTGTG
TGTGGGCAGGAGGGATGGGATTATAATGGCTCCGTGTTTTTGGTGGAGATGATTGCCATA
TAGATGTGGGCTAAAAGCAAAGGGACTAACTAAAGAGATGACTGAAATAAATATGGTTGT
TTCTGGTCCTATGGGATATAACCTATATTCTGCCATATACAGAACTtcccctattccagt
catgtccagcagtatgtcctttgcagaaaga
>NODE_541_length_745_cov_4.918121
ACGTCTGCTCGCTGTGATATGTGTATGATTGAGAGTGTCGAGTATGTATGTGTGTCTTGT
CTGTGTTCTTGTCAGCGGCTGCCGCAGGCACTCATGCGTCGCCTCCGCACCACGACACAC
ACCAGACACTGTTCTCTTGTTCCCCAGATCTTCTTCTGACCTTTCCACCTTCCTCTCCCC
CTCCCACACTAACACACACACAACACTCTACTGAATCCATGTTTTTCCCTTCTAGCTGGA
CAGCTCTCAGTCCCTGCTCTGTCTCTCTGCCATCCTCCACTGTCCCGCATTCCTCTCTCT
CTCACTCTCCCTCTCTTTCTTACTCTCTCTCTCTGGCTCAGACCCCGAGGCAGCTTGTTA
GTGGGGAACTAAATATTGATTTGGCGGGCCTGTCGATGCCGGGAGAATGAGCTAGTGTCC
ACCAGAGACCTCGGCACCGGCAGCCTGCTATCGACGTTTTCCGTGGGCAGAACAGGGGTG
GTGGAGGGGGGGCTGGAGCTGGTGTGCAGAGTGGAGGAGGAGAAGAGCGGAGTATGACAA
GGCTGAGACTCGCCCCCAGGTCCCTGTGGGGACCGCTGGGACCACCGCAGTCATCCCCCT
TCACTGAAACAGACTTTTTCTATCCCCTTTCAAGTCCATCTTGTTTTGTTTTTTGTTTAT
TTATTTATTTATAATTTCTCCTCTCCTCTCTATCTGGCAGTTTCCTCTGACTGTCGGATT
TTTAAAAGCATATTGTCATATCAAGTGGACTACAAGCTCTTTCTTTTTTGTATTTTTGTC
TTTTTCTGAGGGCTGGTGGGGCATTTCGCATGTTAAGAGATCAGAGCAAGTCAGTATAAA
GACTCTCGTTGTTGGCTAATTAGGTAGCTCTCCTAATTTTCCATATTTa
>NODE_542_length_828_cov_9.763285
ACGGACAGACGATTTGATGGTGCGTCATTGTCTAACAAAAGTAAGATCTCTGGGGTAATG
ATATTAACATTTTAAGCAATCAGCACTTTAAGGCTGCACATAGAGTGCATGTGTTCTACT
TAATGCTTGTGTTCATGCGAAAAGATTTCTGAACCAGCTGGAGTTTTGTGGTCCTCCCCA
TTGGTCATTGGGTTGCAGGCCTGGTTCAGTCAGAGGTGATTGAATAGAAATATTGTTTTT
TTTTTCTTTTTTGGGGGGGTGGGGGGCATACTGATGAAAGGTTGATTGATATGGTGTCAG
GCGCTCTGTGATGGATTAAATTGTGTGTGCAGACATTGTGGCCCTGGCCAGTCATGGCTG
TTGCTGCCTTTTCCGCCAGCCACTGCTGCGGCAGCTTTAAGAAAATTTGATTTTCGCAGC
TCAGAAACACACGGCAGCCCCTTTCTCTCCGCTGCCTGACTTCCATTTAGTTTGAGAGTG
CACAAGTGATTCTTTATTGGATGAAATCTGCGCCGGATTGGATAAAGTGTTAGAGCGCTG
AGCCATCTATCACTATCACCGCCCCAGCTCCAGTTTCATTTTAAAAGAAAAGAATGAAAG
CAGAAAAAACAGAAAGAAGAAGAAGAAAAACAGACAGCCATAGGATGTTGGAGATTTGAA
AATTAACTGTGGCAAGGAAAAAAAAGATCTATCCTCCAACCACTAAGCCTGTTTCCTCTG
TTGGAGGATACCAAGCTTTTCTCTGTAGAGATGCCCCCGTGACTCACTAGTCTCTCAAGC
TCTCCTGTCTCTCTGCTCTCATAATGTCTGCTGACCAGCTCAAGCCCACACCTGTTCGCA
CCCTGCTCTTTATGTCTAGCTCGTTTAACATTGCACTTtgcttttttttctctccgtatg
tggtcctcaccactgcaacatcttgtgtttactgttgtatgggcaattattttggtgtca
gagtctgaaacg
>NODE_543_length_468_cov_2.354701
AGCGGTCGTTGTTTTCCAGGCCGGAGATGATCAAATGGTCGGGGGGATGTTGTTGAAAGT
GCATGACTAGAGGGGTCCGTTTACTACCTTCCCCAATATTATACAGGTGTTGCTTAAGAC
GGGTAAGTATACTAAATTGTGTCTCGCCGATGTAGTGTTTATTGCAAAGGGTGCATGTGA
TGATATAAACAATGTTATGGCTGTGAAGTGAGAATGAACCAAGGGCTGGAAAGGCTGTGT
TGGCGTGTGGGTTCTGGACGAATTTTCTATTTCTGTAGTAGGAGGTGAGTTGTGTAGGTG
GTGGAGGTCTGTGGTCTGTAAATTTGGATTTGGTGAGAATGCTGTGTAGATTGCGGTTTT
TTCTGTAAGCTAGGATGATCCGGTGGTTTTGTAAGGATGGATGTTGTTGTTGTATGGTTG
TGAAGTTTTGTTTCAGATGACGGTGAAGTCCCTGTATCCTGTGTGAAAAGGTGGAAACGA
GAGGTATGAGATGCGGGGGTTCTGTTAGGGTGGGTTGGGGTTGAGATGTATGATGTGATG
TGCTGTGTTTTTGAGTGTGATGTTGTGTGTTGTGCTTGTGATTAGAGCCGCCTCCATGAG
CCAGGGGgagag
>NODE_545_length_152_cov_5.296052
GTTATCCTGCTCCGAAAATGCGTTTGGCTGGCTGAAAACAAGGTTTTTGACATGGGACAT
GTAAAGTGAATTTCTTTGACAGGAACGGACTTGAAACAGCTTGTGCCGTCATCTTGATCA
TATTTAAACACACTCGGAAGTCAATACATGACTGTGAACATTGTAGTTGAAAGATGGCAG
TTTGACTGTTATCCTGCTCCGAAAATGCGTTTGGCTGGCTGAAAACAAGGTTTTTGACAT
GGGACATGTAAAGTGAATTTCTTTGACAGGAACGGACTTGAAACAGCTTGTGCCGT
>NODE_546_length_696_cov_9.310345
GAAAACTGCACCATAAGTTCAACAGCGTAGTTGAAAAAAAAAAAAAACCTTGTCTATGCA
AAACAAACAGAGAAAGTAAAAAAGAGAAGCATTGGAGTCAAGACACTAAAAGGAAAGAGC
ACAAAGGAGTAATGAACAATAAACGGCACAATCATAATAGTCAAGTTGGAGAACTGCAGT
GGAGTCAAAGCAATATTGGAGGAAGGAAGGAGGAATAAGTGTAAGCAGAAAGGGAAGTTG
TTACAATCACAACTAGTACAGTTTTTATTTAAGATTTGGACTCCGTACCTTGTCAGGCTG
GGAGTCGTTGCGGGGGTGCTGGAAGGTGAGCAGGTGCAGTCCCGGGACATAGTTCTCGGT
GCGACAGGAGTGGAGGGAGGTTAGGAAAAGGGTACGCTCCCCCCACCAGCCGTACGCCCC
TGAGATCTGGTCCACACGGCACGCACTTCGCTCTGTGAGACCGAGAGGGAGAGGTCAGCA
CACAAAGAACATATCTGACCTCTTAAAAACTCATAATACAGCAGTTTCCTATAGCGCACT
ACTGTACTGAAAAGGGTGAGATCTGTGACTCTTGTGTGATGTGTGTTCAAAATGAGTAAA
ATGACATGACCTCACTGCACCAAAAGAAGCATGCAATTGGACAGGCAAGTCAAATCACGG
CCTGATTAGCTTGTCCAATCTCAGCTGAGTGTAGTCATATCACCATACTTCATGTCTGAA
ACACACACAGCATGGGTCTAGTCCCTCCCATGtcaactcccaacatctttttctttcttt
tgttttgccctccttcctccctccctgggtcttacctgacactggtaggcaggactcatt
>NODE_547_length_841_cov_8.531510
ATACATACGCAACAAGGACTCATCTGCATTCTAATCATTCAGGGAATTCAGTTTCACGTG
TTTTTTTACATTTATTTTCGTTTTGTGGGTTCAGGCTCATCCCGTCTAACAGTTGTTCTC
AGTTTCCACCTCCAAGGGTTGGTGACCTGCAGGTTTTTGCTCCTCATGAATGATAATAGA
CCACAGGTGATGGGTTTTTGGTTCATTGCCGGCAAGGAGCAACAATCTTCAAGTCAAAGC
TTTTGGAAAACAGACTAAAGTTTAGGCTTTAGATTATCATGGATTTCAAAGTTATCCTGG
ATGCTAGTTATTTCGGTGAGCCATGTGAAGAAGGTTTGAATTTCCCAAATTATTTTTATA
TTTGCTCTAAAGAAAAAAAGCTAATCATAAATGATTACTACAAACCTACTTGGGGTAGTT
TTAGCTGAATCATTAAGCCTAGACTAACATTTTCATGTGAAATGTGTATTTTTATCTTTG
GTATATATTTTTTTATTCGACATTAACAAAAGTCCTTGATGTTTCAATTTGAAAGAGTCC
AGTTGCGGGCTGAGGCTGAGAGTCCATTGAGGCTAAAGATGACTGGCTAAGATGACTGCC
TGTCCCGTTTGGCCTTGGCTTTCACCTTACAATGTGTGTGTGACCTTTGCCCCCCCCTTG
ATCCTTGGCTGACCTAACCGGAAGCCATGATGACAGCAGCCTTTTGCCAATAGACCAGGG
[truncated: 102,073 more chars]
