# Supplementary material for: Multilocus molecular systematics of the circumtropical reef-fish genus Abudefduf (Pomacentridae): history, geography and ecology of speciation
Source: PeerJ. 2018 Aug 14;6:e5357. doi: 10.7717/peerj.5357 (PMC6097498; doi:10.7717/peerj.5357)
Supplement: Data S1 [file peerj-06-5357-s013.zip › Data Supplement/assemblies/Abudefduf-concolor-STRI-X-932.contigs.fasta]

>NODE_1_length_576_cov_8.659722
TTTGAGTCTACAGACACATTTTAGTCAGTATCTCAAACTGTACAGAAATAAATGTATTTT
GTTAGGTTTTGTCTCTGAATATGCAATAAAATGTCAGATGCAAGTGACTCAGCTGCTGCA
TCTGTCTATCTTTGAAAGCCCGTGGCCTAATGAACAGTCTGGGAGCAAAGAGAAAGTGTT
TTTAAGTAATGCTCAACACATGGTGGTTGAATATGTTTGCTTAAAGCAGTGTCCGGTTCG
ACTCGTCTGTTTCCCACCAAGGGGAACTTGACGTGTGGAAATGGAGGCTCCATGCATGGT
TGCCATGCATTGGCCCTTACGTTTCGCACATGTAGGTAAACAATCCCGCCTTGTCTACTG
AGAGGCCTGCGTTTATACATGGGTGCAAAACATGTGTTGCAGCCAAAGTCGCATCAAAGG
TCACTAAGCTATGCTTTGAACACTTCAAAGCTGGGGGATGAGACTGTAGCTTTTAAGTTT
TATGGCAGGTGTAAGCAGGGGTTGCTGACCAGCCCAGGGTGGTCTGCTCCCTGGTCTGCA
AGGGGCTGCTGGTGGTTAGCATGGTAGAAGTGGTGGTGGTGAGTCGGGGGCAGGGAGATA
CCCTACTGACCAGGCTGCGTCCAAAATGTCTTCATGCAGCACGCCACATTTGGAGTCCTT
GGATCTGAAAGGGTTCCTGGGAGCAGACTGGACACAGGCAGACGTCCACTtcaagggtct
>NODE_2_length_1036_cov_7.331081
CAAACAATGGAGGGGCGTGGAATGTTCAGTGCCAACCCATGAGGGATGGTAGAATTTTGA
GCGTCAAACAATGAGGGAGCACAGAATGTTCAGCGTCAATCAATGAGGGAGCGACAAGTG
TTTAGCGTCAAACAATGGAGGAGCATAGAATGTTCAGGGTCAAACAATGGAGGAGCTCAG
AATGTTCAGCGTCAAACAATGAGGGATGCCAGAATGTTCAGCGTCAATCAATGAAGGAGC
GCCAAGTGATTAGCGTCAAGCAATGGAGGAGCATACAATGTTCGGCTTCAAACTATGAAG
AANNNNNNNNNNTTTAAACAATGGAGGAGCATGGAATGTTCAGTGTCAAGCAATGAAGGA
TGGCAGGATGTTCCGTGTCAAGCAATGAAGGATGGCGGGATGTTCAGTGTCAAACAATGG
AGGGGCGTGGAATGTTCAGTGCCAACCCATGAGGGATGGTAGAATTTTGAGCGTCAAACA
ATGAGGGAGCACAGAATGTTCAGCGTCAATCAATGAGGGAGCGACAAGTGTTTAGCGTCA
AACAATGGAGGAGCATAGAATGTTCAGGGTAAAACAATGGAGGAGCTCAGAATGTTCAGC
GTCAAACAATGAGGGATGCCAGAATGTTCAGCGTCAATCAATGAAGGAGCGCCAAGTGAT
TAGCGTCAAGCAATGGAGGAGCATACAATGTTCGGCTTCAAACTATGAAGAAGTACAGAA
TGTTTAGCTTCAACCAATGTAGAAGCGCAGAATGTTCAGCTTTAAACAATGGAGGAGCAT
GGAATGTTCAGTGTCAAACAATGAGGGATTCCAGAATGTTCAGCGTCAATCAATGAAGGA
GCGCCAAGTGATTAGCGTCAAACAATGGAGGAGCATAGAATGTTTGGATTCAAACTATGA
AGAAGAACAGAATGTTCAGCCTTAAACAATGCGGGAGCGCAGAATGTTCAGCGCCAACCA
ATGAGGGATTCCAGAATGTTCAGCGTCAATCAATGAAGGAGCGCCACGTGATTAGCGTCA
AACAATGGAGGAGCATAGGATGTTCAACGTCAAACAATGGAGGTGCATGGAATGTTCGGC
TTCAAACTATGAAGAAGTCCAGAATGTTTAGCTTCAAACAATGGAGGAGCATGGAATGTT
TAGTTTAAAACAAAGGAGGACCGCCAAATGTTCAGCGTCA
>NODE_3_length_625_cov_32.668800
GTCTCTCTCTCTCTCTCTCTCCACCTAGCCTTTGTAAGGCTAGGAACTTCGGTCACGGTC
AAACGGCTTGCGCCCCCGGGAACCCCTGCTCCCCGTGCGCCCCCGGTACTCCTGGACCTC
ATGCCCCTGGTACCCCTGATCCTAACCCTTGTGCCTCCGGTAGCCTTGTCCCTTGCGGGC
GAATTTGAAGGGGACTGGGATTCCTTTTTGCCCCCCCCGGTCTGTTTCAGCTGTTGCAAA
TTGTAAAGTCTACAGCTTGCTGTGATGACACGGCTTGTAAATTCGTGCCGTACGAATAAA
ACCGCATGGATATTGATATTGACTTGCAACGTAGCGTGAAAAGTTTCGTTGTACCGCCCG
CCCGTCGCACGCTCTCTGTTTTACACCTCTGGCGGCGTCCCCCTGGTACCCTCTAGCCCA
GAGGTGTTGCACAGGGGGCCAAACCTCAAAGCACACTTAAGGTTGCGGACCAAATGGGAT
AGGGTTAGGGCTAGGGTTAGGGTTAACCCTAGGGTTAACCAGAATAAATAAACTTAGGAC
TCTATATAACTTAAAATACTTCGTATAACTTAAGTGCTCTCCATAAAAATATCTGTTGTC
AAAATTAGGCAAGCTATAACCGTGAACATGCTGCAGAAAAAAGAAAAAGGAAAAAAAAAA
ACTAAATTAAAGTTAAGCTTTTTAGCAAAAGTAAAAATAACAAATCAAAATCAGTTTTCT
TTGCTCTTGTGCCATTTTATCTGAAAAAAAAAAAAAAAAAATTCAAAAA
>NODE_4_length_757_cov_6.661823
ATTTCTCAATTTAGCGTTTTAGTTTCCCAATGAAGTAAAGTTCTAAATCCGAACAAATTC
TAATGAAAACATAAATCAGAGAATTACAATATTTTTGCATTGCTATTTGAGTACCTCGAT
ATCACAGCATGGTTCTGTAGTCATTCCCTCCCCTGTAGCACAGTTTACATTGCGAGGTGT
GAGAGAAGCAGAAAACTATAATAATTCCCTCATCTCATGTCCATTAGCATGTACGAAAAC
CCCAAAATCTCCAGTCTTGGGCAGACACAGGCAGACAGCACGCATCTCCACTTGTCAAAG
AAAACTTTTATCAATACCAAGAGCACTTGAAGTTTGTTTGCATTTTGTTTTCCAGCACTC
TTAACAACTTCAGAAGTCAGATCACAGGAGTATCTGATCAAAGCGCTTCGTGGTTAGTTC
TGGAAACACAGGAGTGCTACGCCACGCTTTGATACTCCACATCAATATTTCAATTCAACA
ATCACTTGACATGCACCCATACTCCCAGAGACGAAAGACGAAAGGGGAGAGAGAGAAAGA
GGGAGAGAGAGAGAGAGAGAGAGATCCAGGGAAGATGGAGGGGGTTTGTGAAGTACATAT
ACAGTAAAAGAAATGGATTGAAGAAATCACTACCTTGTTCACCTTTGCAGCGATGTTGTA
TAAACTGAACTGAGATGCTCTTTACATTACTAATGAGCTACAATCTGGATTGCTGGAGAC
TGGAAGTTTTACCATATTAGCGTTCGTCTGGAAACTTTCTGTCGCAAACTTTAAACTAAA
ATAAACAATCAGTACCATATTTTATTCCATAGATTCTCAGGATTCACAACAGCCTCACTT
ACAGGTATCTGGACTGAAACTAAAACActtgtcacagactgaaaatctgagcagaggagg
c
>NODE_5_length_632_cov_10.115506
CTAAGGGGGAAAAATGCTTGGTTGTTTTAGTTGGACAAAAAGAGGGACACATGATTCGCT
ATGGCCAAAAAGAAAACAAAAATGAACGTAAAAGTATAGTTTAAAAAAATAATTGTCATT
GGATATGCTTATTTGAGCCAGGGCAAGCATATCACAACTGAGCTAAACAGGCTCTTGAAA
CAAGAATACAAAGGAGGAAATAAAGCATAGACAAAAAAGATGGAATACAAATTTAGTCAA
CGAAACAGGACAAATAAGAAGGAAGGTCCATATGAACATAATGGGATTTGGTCTTGGTAA
ACAGGACAAAAATGGAGGTGATTCGAGTGAATGGATGGGTTGACAGCAAGAATGAATTTG
TATTATTTTCATTCTGTGAACGTCAGTTCAGCACTCTTACCTCTTATTGGTGTACCACCT
GGGTGGATAATATGAATGCAAATAAGATTAGAAAGAAGAAGCATTAGTACGAGTAGATAG
AGGCTGGGGGCTTTGGAAGAAGAATCAAATTAGATTTAACAGGGTACGTAAATAAAGGTA
CTACAGGAAAGAGAAAGGAGAGAGAAAGAGAATAAGAACTTTTCTGTACTCTACTGGCAA
AGAAAGACAGGATTCATCATAGAAAAAATCATAGGTCAAAGAGAAGAACTTGTACATTGA
TGTACCACGGGGAGGTGCCATTTTGGAAGTGGCAAATGGCTTCTGAAGACCATCTACTGA
AGGAAAAGACTTTCAGGACTTTGTATATGAGATTGAGAGCAGAGATATTTAGAAAa
>NODE_6_length_489_cov_11.094069
CACAGGTATATTTTAACCACCGGGTGTTGACAGTGTTGACTATTAGCCAGCAAATAAATT
ATTCAGCACTTACAAGAGGGGAAAAATGGGAAAAATCTCCTTTGCACGGTTACAACAGGA
CAAAGCAGTGTGCAGTGGCGGAAAAAAAGAGGCAGTCATTTTTTCTTCAATTACAAAAGG
CAAATATTTATTATTTATAAGTACTTGCCTTGTATGGGCTTAAATGTTATTTATGAACCT
GTTGCATAGTGATTTCCAATGTAACTCATTATTTTTAGCTGGAGGGTGTTGTAAAGGAGC
AAGGATATATTTAATGACACTCTGCTAGTCGGTGCAATTACACTGTAATCATTATGTAAA
ATGTCCTATTAATTAAACCAATTTCTGCTGGGGGAACATTCTTTTCTGCAGGGCCTGTGC
CTCATCCTTCAGCCGCCTTGCTGCCTCCTGTTTTTCACAGGGTCCCTATTATGTTGTGAC
TTCACTGCATACATATTTATAAAAGAGATTTTCATTATCCCCAAGATTTGGAACCATTTT
CAGATTAATAAATAGAacgtgccacagaggtttgaaaggcaattaggtttctttccaatc
acacgctattttggccttttgatcatcgctgca
>NODE_7_length_528_cov_10.920455
ATATTTGGTTGTTGATGCAGATTGCGCTGCAACAGATAAAGTCAATTCCAGGAAGCAACC
TTTTTCACCAAAGTCAAGCATAGCTGTAAGACTTCTCTGCTATCTGAAAAATAGGTTTGA
ATTGCATGCAATTTGTGGCAGGCAGAGCACTCCAATGGAGGGAGGCTATTAGTGAAATGC
CTTGCCACTGTCTCTTTAAATGCCAATAAATTCCCATCATTACAGAATCTGGCAGTTTTC
CTCCCTGTCTGCAGCCTGGGTCTTTATCTCGCTCTGCCTCAGTCTCTGAGCATGTAGATC
TGGCCCAGTTAGATTGTCATACTTAACAAACATTAATGATTAATTTCCTCCACTGAGTCA
AATGGGGCTAAAGGGATGACTCGATTCATCTTATCGCACCACAAATTAGCATTTCCCCAT
ATTCTCCAGCATCAACTGTGCATTAAAATTCCACATTTACCATTCTGGGCACTGGCAGCT
GTGGTGAAAGAGCCAAGGAGATCTTCCTCCTGTGTTGCTGGAAATTCTGATTACTTCTGT
GTTATACAAAGAATAATTAATTCTGCCACTTTCTGCTTGTTACTGTACGTGTCTGACTGC
TCTGAGTCAAATTACTCACTGAGGGGTTATTTAAaaggtcaaggtgggccttttttattt
gctgtgttaagt
>NODE_8_length_11096_cov_10.822098
TTTACGCACAAAATCCGAGGGAGAGGGGGGTATCTTAGATATTTTAGGACTGATAATCAT
CATTTATGTCCTTGAAATCAGTTATGTAATTGGTAATTGACATGCCTGGATAATTTACTT
TTCTATTTATGAGTGCAGAATTGAATGTTCAACCTTAATTGTTTTTTCCCAAGCACTATG
AAATGCCAGGTGAAAAGAAAAAGAAAAAAGGAACCCCCTATCCTCTGGAGAGAATGCTCG
GCATGTTGGGTAACGAATAAAATGTTTGACACCATTAACTTATGCAATCTGTCAAGGGAA
GAATGGGGAGTTAACTGTCCATGGCCTTGAAATAGGAACCAAATGCCAGGAATAGTTCAC
TGAGTGTAACCCCCACATTTTCTTGTCCCTCACTATCAATAATCGTATGTGTCAGGAATC
AACTGATGGTCGGTTCTTACTACATTAAGATTTTGATGTTAACGGGATGTTGGATTCTTG
GTATATATTTGGAATTCCAAGTTTTCAGTTTGTTCTTGTTGTTATGTACCTATTTCTCGA
TGATATTATGGTGGATGTTTTACTGTTAATTGCTTTATATCTTACCTTTATTTTACTGTA
CTAATTAATCTAATGTTTAAAAGCTTTGTATGTAATATAAAGGTTTATTATGTCCTTGAC
TACTTTAATAATTTAATGGTTAATATAGTTTAATGGTGATATTACATATATGTAATATAA
ATTACTCAAAGAATAGTTTAGTTTAGAATCCTAGCTTTGGGAGTTAGGGGTAGGGGTTAA
AATCCCCTTTCTTTGATAGCAGTAGGAAGGATTTTAACCTTCGGCGTCCGGTTTACAAGA
CCGGCGCTCTGGCACTGAGCTACTATTGCATTGTCATTCAAGGACTTTATTTTCGAGTCA
TCCTACTGTAGGGGTAAGGACTAGGAACAGGAAGAAGTACAGGAAGGATGCGACTTGGCC
AATAATAATGAAGGGATGTTCTACGGGCATTCCTCCAATTCAGGTAAGGATTAGGACGTC
TGCAATTAGGAGTCAAAAGAGAAACTGGGTGAAGGGTCGAAATGTTAGGCTTCGTTGTTT
TGATGTATGTAAGATAGGCACTACTATGAGTACAAGGATGGATGCTAATAGTGCGAGGAC
TCCTCCTAGTTTGTTAGGGATTGAACGTAGAATGGCGTAGGCAAATAGGAAGTATCATTC
TGGTTTGATATGGGGCGGAGTAACTATGGGGTTGGCGGGTGTAAAGTTGTCAGGGTCTCC
TAAAAGATTGGGGGAAAATAGGGCTAGGGAAATTAGGGCAATTAGTAGGGCTGCGAAGCC
TAGGAGGTCTTTGTAGGAGAAGTATGGGTGGAAAGAGATTTTGTCTGCGTCTGAGTTAAG
GCCGGTCGGGTTATTAGATCCGGTTTCGTGCAGGAAAATAAGGTGAACAAGGGTTATGGC
TGCAATGACAAATGGGAAGAGGAAGTGGAAGGCAAAAAATCGAGTGAGGGTGGCGTTGTC
GACTGAGAAGCCGCCTCAGATTCATTGGACTAGGGAGTTTCCGATGTAAGGGACAGCTGA
CAGTAGGTTGGTAATGACGGTGGCGCCTCAAAATGATATCTGTCCTCATGGGAGGACGTA
GCCAACGAAGGCGGTTATTATTACTAATAGTAGGAGGATTACTCCAATATTTCATGTTTC
TTTATAAAGGTATGAGCCGTAATAAAGACCTCGTCCGATGTGAAGGTAGATGCAAATAAA
GAAGAAAGATGCGCCATTGGCGTGTATGTTCCGGATTAGTCAGCCGTAGTTTACGTCACG
ACAGATGTGGGCCACGGATGAGAAGGCTGTGGCGATGTCAGATGTATAGTGTATGGCGAG
GAAGAGGCCTGTGAGGAGTTGGGCGGCTAAGCAGAGTCCTAGGAGAGAGCCAAAGTTTCA
TCAAACGGAAATGTTGGCTGGTGCTGGGAGGTCTACTAGTGCATCATTTGCAATTTTAAG
TAAGGGGTGGGTTTTTCGAAGATTGGCCATTAGGGTTCTTGTAGTTGAATAACAACGGTG
GTTTTTCAAGTCACTGGTCCTGGTTAAAGTCCTGGCAGGAATTATGGCTTACGTTATGTT
TATATTTTTGTTTGGGTTAATTTTAGGTCTTGCTGCTGTTGCTTCAAATCCTTCTCCTTA
TTTTGCTGCTTTAGGTTTGGTTATGGTGGCTGGAATAGGATGTGGAGTTTTAGTTGGGCA
TGGTGGTTCTTTTTTGTCTTTAGTTTTATTTTTAATTTATTTAGGGGGTATGTTAGTGGT
ATTTGCGTATTCGGCGGCATTGGCTGCTGAGCCATATCCGGAAGGTTGGGGGAGTTGACC
GGTGTTGGGGGTAATGTTGGTTTATGTTTTGGGAGTTGTATTAACTTCTGGTTTATTTTG
AGGTGGGTGGTATGAGGGTTCTTGGGTGTCGGCTGATGAGTTTGGGGAGTTTTCAGTATT
TCGGGGGGATATTGCAGGGGTGGCTTTAATATATTCAATAGGGGGAGGAATGTTGGTGAT
AGGGGCGTGGGTTTTACTTTTAACTTTGTTTGTGGTTTTGGAGCTTACTCGGGGTTTAAG
TCGGGGGGCGCTTCGTGCGGTTTAAACTAGGAGAAGAAGCATTGCTAGTGCTAGGGTAAA
GAAGAACAGGGAAAGGTATGTTTTGATTATTCCTTGTTGAATGTTATTTGTGGTTGTGAC
AAGGGGAATGTTTAAGGAAGTAATTGCTTTTGGTCCTGTTTTTTCCAGTCAAGTTTGGTC
AACTATTTGGGCGGCAATGGTTTGGCCTAGAATTAAGTTCAGTTTTGGAGTAAGGCGGTG
GACTACTGCTGGGAAGAAGCCTAGTATATTAGAGAAGTGGTGTGTAGATAAATTAGGGGT
GGTTTTGAATTGTTTGCTAGTTAAGGAGGCTAGTTCTAAGGCAGTGAGGACTCCTAAAAT
TGTAACTAGTAGGGCGGCTAATTTTAGGATTGGGGGTATGGATATTACGGGTGTTTTAAA
AGGGATAATGTTTGAGGTGATTAGGAGGCCTGCGATGATGCTTCCTCAGGCTAGGCGTTT
GATGGGATTAACTACGGTGGGGTTGTTTTCATTAATTGGGGAAAGTGAGTTAAATCGAGG
GTGGCCTATGGAAACAAAGAATACAACTCGAAGGCTGTAGATAGCTGTGAAGGAAGTGGC
TAGTAGGGTTAGGATAAGGGCTCAGGCGTTAAGGTAGGATGTGTTTAGTGCTTCAATAAT
GGCGTCTTTTGAGAAGAAGCCAGCTAGGAAGGGGGTGCCTGTTAAGGCTAAACTTCCGAT
AGTTAAGCAGGAGGAGGTGAAAGGGGTGAGGTGGTGTATTCCTCCTATTTTTCGGATGTC
TTGTTCGTCATTTAAGCTGTGAATGATAGAACCTGAACATAAAAATAGCATAGCTTTAAA
GAAGGCGTGGGTGCAGATGTGTAGGAAAGCAAGTTGGGGTTGATTAAGACCAATTGTTAC
TATTATTAAGCCTAGTTGGCTTGATGTTGAGAAGGCAACGATTTTTTTAATGTCATTTTG
GGTAAGGGCGCAAGTTGCGGTAAAAAGTGTTGTGAGTGCCCCGAGGCAGAGGCAGGTGGT
TAAGGCAGTGGGATTGTTTTCTATTATGGGGCTAAGTCGAATAAGTAGGAAAATGCCTGC
TACGACCATCGTGCTTGAGTGTAGTAGGGCAGAGACCGGCGTAGGGCCCTCCATAGCGGA
GGGGAGTCATGGGTGAAGTCCAAATTGGGCTGATTTGCCAGTTGCGGCAATAATCAGTCC
TAGGAGGGGGAAGGTTAGGTCTATATTTTTAGATGCTGCAAATATTTGTTGTATTTCTCA
TGAATTTAGGTTAGTTGCAATTCATGCTATTGTAAAGATTAGACCAATGTCTCCGACTCG
GTTATAGAGTACGGCTTGGAGGGCGGCTGTATTTGCGTCTGCTCGGCCATACCATCAGCC
AATGAGGAGGAAGGACATGATACCTACACCTTCTCATCCAATAAAGAGTTGAAATATATT
GTTTGCTGTTACTAGGATAATTATTGCAATAAGGAAAATAAGGAGGTATTTGAAAAACCG
GTTTATAAAGGGGTCTGCGTGTATATATCATGAGGCGAATTCAAGGATAGATCAGGTGAC
GTAGAGGGCGATGGGTGTAAAGATAATGGAGTAGAAGTCGAATTTTAGGCTAATATTGAC
ATCAAAGGTGTGGGTATTTATTCAGCTTCAGTTGGTAATAATTGTTTCTGTGCCTTCGTT
TAAAAAAAGAAAAAGTGGTAAAAGGCTAACGAAAAAAGCTAGTTTTACTGCTGTTTTTAC
TTTGGAGAGGGCTCAGTCGCTTCCTTGAGGGGTTGGGGTCAGAGTGGTAAGAATTGGATA
TAATAGTAGGAGAAAGATGGTGATTAGGCTGGATGTTATTATGATAGGAGTATAGTGCAT
AGCTGCTACTTGGATTTGCACCAAGAGTTTTTGGTTCCTAAGACCAACGGATGAGCTGTT
ATCCTTTAGAAGCTTTTTGGCGAGTGAGCCCTGGGGTTCAACCAAGGTGACGAAAATTAG
CAGTCTTCGCTGCTAGCGAGCCTCTCTCGGTGGACAAGGGGATTTTAACCCCCGTCTTTA
GAATCACAATCTAATGTTTTTGTTAAACTAAGTCTACAGGCGGTCCAACCTCAAATCAGT
TCTGGTTTGAGGATCAGGAGTGTTAGGGGGAGGAGGTGAAGAATTATGAGTAGGTGTTCT
CGTGAGTGGGTAGGATCTAGGGCGATAATGTGGGCTGGGATAGGGCCTCGTTGAGTTATA
AGGAATATATAAAGTGAGTAGCCAGCAGTAATGAGTGTTCCGGTTCCTGTTAGTGCTAAG
GTTCATCAGGATCAGTTAAATAGCGAAGTAATAATTATTAATTCTCCTATCAGGTTGGGA
AGTGGGGGGAGAGCTAGGTTGGCTAGGCTTGCAATAAATCATCAACAAGTTATTAGAGGG
AGAACCATTTGGAGGCCTCGGGCTAAAACTATTGTTCGGCTATGTGTTCGTTCATAGTTA
GTGTTAGCTAAACAGAAGAGTGCGGAGGATGTAAGTCCGTGGGCAATCATGAGGATTAAA
GCTCCAGAAAAGCCTCAGGGGGTTTGGATGAGAATTCCTGCTGCGACTAGGCCTATATGG
CTTACTGATGAGTAGGCAATAAGGGATTTTAGATCGGTTTGTCGTAAACAAATTGAGCCT
GTCATAATTACACCTCAAAGTGCGAAGATAATAAAGGGGTAGCTGAGTTCTTTAGTTAGG
GGTTCTAACATAATTATCATTCGTATTATTCCGTAGCCTCCTAGTTTTAGGAGGACGGCA
GCAAGAATTATAGAGCCTGCAATTGGTGCTTCGACGTGGGCTTTAGGGAGTCATAGGTGG
GCTCCATAAAGGGGTATTTTAACTAGGAAGGCCAGTAAGCAGCCGGCTCATCAGAATTTG
TCTGCAAAGGAGGAAAGTTCTATTGCAGGAGCATATTGAAGGGTTAGTAATGACAAGGTT
CCTGTATTGTTTTGGAGAAGGAGTAGGGCTACAAGAAGTGGGAGGGAGCCCGCTAAGGTA
TAAAATAAGAAGTAAGTGCCTGCGTTGAGGCGTTCAGTTTGATTTCCTCATCGGGTAATA
ATAATTAGGGTGGGGATTAGGGTGGCTTCAAATATAACGTAAAATATAATTACTTCGGTA
GCACTGAAAGCTAAAATCAGAAAAATTTGTAGAGATGTGAGTAGTGTGATGTATATTCGC
TGGCGGTTGATTGGTTCAGAGGAGGTGTGGTTTTGGCTTGCAAGGATTATTAGGGGAAGA
AGTCAGCAAGTAAGAACTAGCAATGGCGTCGAAAGAGGGTCTGTTGCTATATATTGATTT
ATAAAGGATCAGCCTGTTTCTGCTGCAATATTAAATCAGATGAGACTGGCTAGTGCAATA
ATTAGGCTGTAGGTTAGGGTTATGGTTCATAGTTGTTTGGCGGGGGAAATTCAAGTAACA
GGGATAAGCATGATAGTTGGGATAAGAATTTTTAGCATTGTAGGAGGTTAAGGTTTTGTA
GACGGTCAGTGCCATGTGTACGGGCAGTAGCAACTAGTAAAGCAAGACCTGCGCTGGCTT
CACAGGCTGAGAAGGCCAGGAGAATTATTGGGGAGGCTGAAAAATTTGTGGAGTCTAGTT
GGAGGGTTCATAATGAGAGAGCAATAAATAGGGATAATATCATGCCTTCCAGGCATAGGA
GTGCGGATAGTAGGTGAGTTCGGTGGAATGCTAGGCCTGCTAAGCCTAGGATGAAGGCTG
ATGAGAAGGCAAAGTGGGTGGGGGTCATTAGGCAATTATGGACTTTAACCATAAGTTTTT
GAGCCGAAATCAAAGGTTTTTCTTAAACTAACTGCCTATTCGGCTCATTCTAGGCCTCCT
TGGAGTCATTCATAAATTAGGCCGAGGGTAAGAAGAATAAGGACGGCAAATGCTCAGGCA
AATGTTAGGAGGGGTGAAGATAGTTGATCTCCTCAAGGGAGGGGGAGGAGGAGGGCAATT
TCTAGGTCAAATAGGAGGAATAGGATGGCAACTAAGAAAAATCGTATGGAAAATGGTAAG
CGAGCTGATCCTAAGGGGTCGAAGCCACATTCATAGGGTGAAAGCTTTTCGTGGTCGGGG
CTCATTTGAGGGAGTCAGAAGGAAACAATGGTCAGAATAGTGGAAAGTGCGATGGCAATT
GTAATTACAGTTGTAACTAGGTTCATTATCTTTCCTTGGATTTTAACCAAGACTAGGTGA
TTGGAAGTCACATGTACTAGCTTTAATACTAGAAAGATTATGAGCCTCATCAGTAGATGG
AGATATAGAGGAATAGTCAAACTACGTCGACGAAATGTCAATATCAAGCGGCAGCTTCAA
AGCCGAAGTGGTGTTCGGATGTAAAGTGGTATTGGATCTGTCGTAATAGGCAGACAGCAA
GGAATGTGGAGCCAATAATTACGTGGAGGCCATGAAAGCCTGTGGCTACAAAGAAAGTGG
AGCCGTAAACTCCGTCCGCAATTGTGAAAGGAGCTTCGTAGTATTCTATGGCTTGAAGAA
AGGTAAAGTAGAAGCCAAGTAAGATTGTTAAGGCAAGGGATTGGATGGCCTGTTTTCGGT
GGCCTTCCATAATGCTATGGTGGGCTCAAGTAACTGTGACCCCTGAAGCAAGTAGAACGG
CCGTGTTGAGCAAGGGGACTTCAAATGGGTCTAAGGTTGTAATTCCTGTAGGAGGTCAGC
ATCCCCCTAGTTCTGGGGTTGGGGCGAGGCTTGAGTGGTAAAAGGCTCAGAAAAAGCCTA
AGAAGAAGAATACTTCGGAGGTAATAAAAAGAATTATCCCGTAGCGGAGCCCTTTTTGGA
CAGGGGGCGTGTGGTGGCCTTGGTATGTGCCTTCTCGGACGATATCTCGTCATCATTGGT
ATATTGTTAAAAGAAGAAGGACTGTGCCTAGGGCTATTAGTGTTGTTGTATGAAAATGTA
TTCAGATTGCTAAACCTGATGTTATTAATAGGGCGGCGACTGCGCCTGTTAAAGGCCAGG
GGCTGGGGTCTACTATGTGATATGCGTGTGCTTGATGGGCCATTAGACGTTTTCTTGTAG
GTAGAGGCTTAAGAGAAGAACAAATACATAAGCTTGGATTATAGCGACGGCGACTTCAAG
TAATGTTAGTATTAGTAGAAGTGCAGATGTTAAGATTGCAACTGTAGGTATTAAAGGCAA
TAGGACGAAGGCAGCGGTGGCGATTAGTTGAATTAGGAGGTGGCCTGCTGTGAGATTTGC
TGTTAGTCGGACTCCTAGGGCTAAGGGTCGAATAAAAAGGCTAATAGTTTCGATAATAAT
AAGGATGGGGATTAGTAGAGTGGGGGTGCCTTCAGGAAGGAGGTGGGCTAGGGCATGATT
TGGCTGGTTTCGTATACCAATAATAACGGTTGCTAATCAGAGGGGGACTGCAAATGCCAT
GTTAAGAGAAAGTTGGGTTGTTGGGGTGAAAGTATAGGGAAGGAGGCCTAGCATATTTAG
AGTAATTAAGAAGAGTATAAGAGAGGCAAGTAGGGCAGCTCATTTGTGGCCTCCTAGGCT
TAGGGGTTGAAAGATTTGTTGAGTAAAGCGGTTAATAAATCAGCCTTGGAGGTTTAGTAC
TCGATTGTTTAATCATCGAGAGGTAGGTTTAGGGAAGAGGATTCATGGAAGAACTAGGGC
TAAAGCTATTAGGGGGATTCCCAGATATGTGGGGCTCATAAATTGATCAAAGAAGCTTAG
TGTCATGGTCAGTTTCAGGATTCTGTTTGGGGTTTTTCTGTGCTTTGAGGGGTAGGTTCA
TTGGGGAAAGTATGTGCTAAGACTTTTGGAGGAATTACGGTCAGGAAGACTAACCACGAG
AACACTAGGATGGCAAACCAGGGTGCGGGATTAAGTTGTGGCATACTCGCTAGGGGTGGG
TGGGGGCCACCAATCTTTAGCTTAAAAGGCTAACGCTAGACCCTATTTAGCTTCTTAGCG
AAGCGTCTTCAAGTATTAGAGAGGATCAGGTTTCGAATTGTTCAAGAGGGACGGCTTCTA
CGACGATAGGCATGAAGCTGTGGTTAGCTCCGCAGATTTCGGAACATTGTCCATAAAACA
CGCCAGGGCGAGATGCAATAAAGGCTGCTTGGTTTAGTCGGCCAGGGACTGCGTCTATTT
TTACACCAAGAGAGGGTACTGCTCAAGAATGCAGTACGTCTTCAGCGGAAATTAGCATAC
GAATTGGGGATTCAACTGGGACTACTATTCGGTGGTCTGCATCTAGGAGTCGGAACTGCC
CGCTGGTTAAGTCTTGCGTAGGAATTATGTAGGAGTCGAATCCTAGGTCTTCGTAATCTG
TGTATTCATAGCTTCAGTATCATTGGTGACCCATGGCTTTAATTGTGAGGTGTGGGTCAT
TAATTTCGTCTATTAGATAAAGGATGCGAAGTGAGGGAAGGGCAATTAGTGTAAGGATGA
GAGCAGGGAGAATTGTCCAGATAATTTCGATTTCTTGTGAGTCTAGGATAAATTTGTTAG
TTAGTTTAGTAGTTACCATAGCAACAATAATGTAAAGAACTAGGGTACTAATAAGAAATA
CAATTATTAGGGCGTGGTCGTGGAAATGAAGAAGTTCTTCTATTACAGGGGAAGCTGCGT
CTTGAAATCCTAGTTGGGAGGGATGGGCCATTAGTGCAAGACACGCGGGGTTTTAACCCA
CAATTCTGCCTTGACAAGGCAGTGTTATAGACAGTTTAACTAGTGTCTTATGAAGAAAGT
GACAGAGCGGTTATGTGACTGGCTTGAAACCAATTTATGGGGGTTCGACTCCTCCCTTTC
TCGTTATGGTGTTAGGCAGGAATGGCTGTGTGAGTCTTGTGTTCTTGCCAAGTTTGTTGG
ATTTGAACGAATGCAGGTTCTTCAAAGGTGTGATAGGGTGGAGGGCAGCCGTGAAGTCAC
TCAACGTTAGTTGAGGTTAGTTCTACTCAGAGTACTTCACGTTTGGCTGCGAAGGCTTCT
CAGATAATAAATAGGAACATAATTACTGCTACCAGGGATACTAATGAGCCAATAGAGGAC
ACCGTATTTCAGAGCGTGTAGGCATCTGGGTAGTCAGAGTATCGTCGAGGCATGCCGGCT
AAGCCGAGGAAGTGTTGGGGGAAGAAGGTAAGATTTACTCCTACAAATATTACCCCAAAG
TGGATTTTTGTTCATGTTTCGTGAAGAGTATAACCTGAAAATAGGGGGAATCAGTGGACG
AAAGCAGCAACAATTGCAAAGACAGCTCCTATTGATAGGACGTAGTGGAAATGGGCTACT
ACGTAGTAAGTATCATGGAGGACAATGTCTAGGGAAGAATTAGCAAGAACAATTCCTGTT
AGGCCTCCAACTGTAAATAAGAAAATAAATCCGAGAGCCCATAGTAGGGGGGTTTCTCAT
TTAACTGCCCCTCCATGCAGGGTTGCTAGTCAACTGAAAACTTTTACACCGGTGGGGATG
GCAATAATCATAGTGGCGGATGTGAAGTAGGCACGAGTGTCAACATCCATTCCAACTGTA
AACATATGGTGGGCTCAGACGATAAAGCCTAATAGGCCAATGGCCATTATTGCTCAGACC
ATACCCATATAGCCGAAGGGTTCTTTTTTACCGGCATAGTAAGCAACAATGTGGGAAATT
ATTCCGAATCCAGGGAGAATAAGAATATAGACTTCTGGGTGGCCAAAGAACCAGAATAAG
TGTTGATAAAGAATAGGGTCTCCACCTCCAGCGGGGTCAAAGAATGTTGTGTTTAAATTT
CGGTCGGTTAGAAGTATTGTAATTCCTGCGGCTAAGACAGGAAGAGACAGAAGCAGTAGA
ACGGCGGTGATTAGGACTGCTCATACGAAGAGAGGGGTTTGATACTGGGAAATAGCGGGA
GGTTTCATATTAATAATTGTAGTAATAAAGTTAATAGCTCCTAAGATTGATGAAATACCT
GCCAGATGAAGGGAAAAAATGGTTAAGTCTACAGAGGCCCCTGCGTGGGCTAGGTTTCCA
GACAGTGGTGGGTAAACGGTTCAACCTGTTCCAGCACCGGCTTCAACACCAGAAGAGGCA
AGTAGAAGGAGGAATGAGGGAGGGAGAAGTCAGAAGCTCATGTTGTTTATTCGGGGGAAT
GCCATGTCAGGAGCACCAATCATAAGGGGAATTAGTCAATTTCCAAATCCTCCAATCATG
ATTGGCATTACTATAAAGAAAATTATTACAAAGGCGTGTGCCGTAACAATTACATTATAA
ATTTGGTCGTCTCCGAGGAGAGCGCCTGGTTGACTGAGTTCTGCTCGAATAAGCAGGCTC
AGAGCTGTGCCTACTATTCCAGCCCAGGCACCAAATACTAGATAAAGGGTGCCAATGTCT
TTGTGATTAGTCGAGAAAAATCAACGTGTGATTGCCACAGGTAGGATGGCTGAGTTTTTA
AGCGGTGGCTTGTAGCCCCATAGACAGAGGTTTGAGTCCTCTTCCTGCCAAGCCTTGAGG
TGTTTTACATATCAGATTGCAAATCTGAAGAAGCAGGCTAGTTACCTGCCGGGGCTTTCC
CCCGCCTTTTTATGGCGGGCGGGGGAAAGGTAGACGGATGCTCGCTGGTTTGGGCGCTTA
GCTGTTAACTAAGAGTTTGTAGGATCGAGGCCTGCCTGtctaggaaaggctttagcttaa
ttaaagtgtctgttttgcat
>NODE_9_length_637_cov_4.359498
CACAAAGCCATGCTAAAGGATGCAAAGTGAAATGGGCTTGAAAATCAAATTCAATGCATT
TTCGCTCCAATTTCACAGTTGCCAAGTAAGGCTAAGACAGGGGGAGGGGGCCCACGGTAC
ATTTGTCACAATAACACTGCGTAACACAGAAAGGAAACTTAAGCAACCAATGACCAGAGT
CAGATACGACATACACAAGGCCTGCTCCTCTCATACCAGGTCAGCACTTAAATCAAATGA
GAAAAATATGCAAACACTCAGTGCCTTTAATGTGAAGGGTTTCCATGCAGGGAGGGCACG
TGTGTAAAACAAAACAAAAATTTAAAAAAGAAAAGGAAAAAAAAAAAGGTCATCCTTAGC
AGGACGGGCAAAAATGGAGTCACAATGGATAGTAGAGCTTACCAGCAGTGGCAGGGTTGA
TGCAGTCAAAAAGGGTCCCTTTCCTTTAATTATTTACTTCCCTATCCGACATTGTCCTGC
AAGAGGTAAAAATACATTCATTTGAGGGACCCTTTTCTGTGAACCAAGCAACCAGGAGCC
CGTCCACTCGAGCATCGTCAGCATTGTGGAGAGAGAGCGTGGCAAATCGATTGGCCGTGG
CTGTCACTGCATGTGTGTGTTTGCACGTGCTTATGTCTGTTTGTGTGTGCGAAAAACAGA
AAATATACTACTTCCATATAGCGAGACTTCGATCAAaaagactatataaatcctttgttc
ttttttatcctttgatagtacaatggcacccatatggcgttaacttatggataaaatatg
g
>NODE_10_length_525_cov_8.573334
AAAATCTGAAGTCACACTTAACCGAGCCCAATACCTACTATTAAGATGGCTCGACATAAC
AGGACGGCTGCCAATAATTGTACATAAAGATATGGAAAAGCCACAGTCCAGCTATGAATA
TTTCATGAATTCCGACACAAAGAGCATGCTAAAAGGATCAAAGAGAAAAACGGGAGAGGA
GTCAACGTGAACATCCAAACAATATGCAAGAATCCCGACAGTATAGGTCACATGCAAAAA
GACCGGGGTCACACTGAAATTGTCCATCAGTCAGACAAGCAGAACTGATTTGGATGCTAA
ATAATGGTTTAGATATTCAAAAATTCCATATATATGCGAAAGGCTTCAGTGCACCCTGGA
TCTGGCCTATCAGAGGAGTGCTCTGCCACCACACTCCCTCATGCAGACCCACGCTATGCC
TCTGAGTCTACAACTAACATGCACGCACACACATGCAGATATGCAGACATCCAGACACAA
AGTACATGTACATACACACGGTCACATAACACACATGCACTCTGTCTCATATCCCCAGAC
AGACATAAACACAGACATATATTATACACATAGTGTCTGCATCCTATAAAAATGAAAGCA
GCACTAAATAAGGTTCACGATTACTTCCAATAATTTATGGAAGCTTTGTGTCAGTTAGAA
TTTAGTTTc
>NODE_11_length_616_cov_15.694805
TAATCTATCACGCCTTGGAGGAAATGATTAACTACATCAGGGCCTTAGTTTTAAACTGCT
GTTTAATTAATGTTCTATGAATATACTGTATGAGTAATCCACTTGCCAACTCACTATGTG
ACAATAAAACAAACAGACCCACAAAACCCAATTATGTTCTATATTCAAAGTAAATACTCA
TAGAAAAATGAGAAATTTATCTTCCTTGTTCATATGTGGCAATAGAGAATGAGTAGGAAA
AATAATAATGCAAAACATTTCCACTTAAAAGGTGCAGTACAAGAGAGAGCATGCATGATG
AAATTAAGTTTAGTTAACAAAATAAAGTAAAGAAACATAACTATTGTATTACCAGTTTGT
GCCATAAATTTAGCAGATTCAGCTTGCTCCTGCAGGGCCTTTGTGTCATGAACTGATCTT
GGCCGCTGACTTTTTACTGTATGCTCTCCGATCATTCCATATTCTATGGGACAAAATAGA
GGTTCATATGAAAGCTAGGCTTAAACAAGATCTTCTGAGAACAAAAGCTTATTACATACT
GTTTTCAGGATGTTTGAAGCAACTGCAGTACATGGCTAGAAACAAAGACCACACAAGTTT
GTATTTAATTTGTCCTTTTTTTTCCTCTATGGCATAGAACAATGCAACGAATTTATAAGG
GTGAGTTGGAAGTATTAATTGAGCTTGAAAGCACAGCGTAGACACATAGCAAACATGCAG
ATAAACTCACATTGTTGTGTTTGTTTTTGTTCTTTTATGa
>NODE_12_length_545_cov_12.381651
GACAACATGTCACCAAGTGGACACCTGAACCCAGAGGCTGCGTGGACCCTGTGTCAGTGT
CCCCCCTTCTCTGGCCACACAGTCTTAAAGAAACCAATGCGCACAGATGGAACAAACTGA
TCACAACAGAAAACTTTCTCCCTGTCCATCGCTGCTCCCCCCTGCTCCCGCCTTCAGCCC
ATACCTGGCCTGAATACCATTAGACCTAATGGAGCACGGTGTGAGGGACAGCCAATCATG
ATGGCGTCCCGTCAGTGACACCGACATGTATCTTGGTGCTCATTATCATCCTTGAACAGC
GCCAATTTACATCTGATGCTCTGACTAATTCTGCTCCAGTGTTGTCAAGAGGCATAGGAA
GTGGCCTGGCCGTGATGACAGCGCGGCTGTCAGGAGCCCGTGGATGGAGGATTCCTCGGG
GCATGATTTAATGCCCATGTCAAGCCCCGCTGTCAGGCTCTCTCTCTCTCCCCGCTCCCT
GCGCTCCTTCTCTCCATCCAGCCATTAGGATTCAGCCAGCGGAGAGATGGAGCGATAGAG
CTGGCGATTGGCCTGCTTAGGATTCACACTCTGGGCGAGAAAATAACACGCCCTATTTCA
CAAGTGATTACCCTTCCCCTGTAAACTGCAATTAAGGCTAAAAAAGAAAAGGGGCGAAGA
GGTGATGGAAaaacaaaacgtgtatgacc
>NODE_24_length_570_cov_16.138596
CGGCCCCCCGCCCGCCCCGACCCGGGGCGCGCGCGGGGGGGAGGTGGAGCTTGAGCGCGC
GCGATAGGACCCGAAAGATGGTGAACTATGCCTGGGCAGGGCGAAGCCAGAGGAAACTCT
GGTGGAGGCCCGCAGCGGTCCTGACGTGCAAATCGGTCGTCCGACCTGGGTATAGGGGCG
AAAGACTAATCGAACCGTCTAGTAGCTGGTTCCCTCCGAAGTTTCCCTCAGGATAGCTGG
CGCTCGGGGTCTGGCAGTTTTATCCGGTAAAGCGAATGATTAGAGGCGTTGGGGCCGAAA
CGATCTCAACCTATTCTCAAACTTTAAATGGGTAAGAGGCCCGGCTCGCTGGCTTGGAGC
CGGGCGCCTGGAATGCGAGCCGCCTAGTGGGCCACTTTTGGTAAGCAGAACTGGCGCTGC
GGGATGAACCGAACGCCGGGTTAAGGCGCCCGATGCCGACGCTCATCGGACCCCAGAAAA
GGTGTTGGTTGATACAGACAGCAGGACGGTGGCCATGGAAGTCGGAACCCGCTAAGGAGT
GTGTAACAACTCACCTGCCGAATCAACTAGCCCTGAAAATGGATGGCGCTGGAGCGTCGG
GCCCATACCCGGCCGTCGCCGGCAAACCGGGGAAGCCCTCGCCGTAGGGGTCGGCGGGGT
TTTACGCCGCGACGAGTAGGAGGGCCGCCGCGGTGCGCACGGAAGCccggggcg
>NODE_25_length_672_cov_13.706845
GTTGTGTGGAACCTTGGGCCTGAGCCTTTGATGGCTTAGTGCAGCCTAGAATGAGGAGGA
GAACTGTTGTAGACGAAACAAATGCAAGCTGAGAGAGAAGTTGTCCTACTTCTCTCAATA
CTTTTCACTACAGTCTACTTCAGCTTTGTGTAGATAGAGTACAAATCAACCCGTATGTGT
CGCTCCACTCATTACTTTTGATCTTTGTTTTTTTTTAAAGACAAGAGAGAAAACAACAGT
AACAACTTTGTCCTCCTCTTCTTTCTTTTTCTCTCTCTCCCTCTCTCTCTTTCTTTCTTT
GTCTGTGTTTGCAGGGCCTGTTCATCTTTCTGATATATGGGGTGTACAACACAGAGGTAA
GTCTGCATTGTGTCTCAAGGCTGTCGGAGTGAATGAGAGAAATGACAAGTTTCTGATGGG
CTCCTTGCTTAAAAGCTGTGTGGGTGGGGTGTGACAGTACGAGTGTGTATGTGTGTGAAT
GTGTGTCTGTGGAGGGGGTGAGGGATGGGAAGGAGGGGAGGGGACATCGTTTCCACGCGA
GCGTCCCACTGCCCTTCATGCTTGGACTAACTTATATGCATCCTAGTCCGACCATTTAAC
ACTGACACGCTGCGGTTCTCAGCCACTCATTCCTCACCCACATTGGCTAATATTTCACTG
CCTCTTTAAGTTTTTAAACTCACGGCCTTCCATTTAGCATCCTGACAAAGCTGCTGGCCA
GGGCTTTGCAGGGCCCTAGGCAGTAACCACAGCAGGACAAAAAAAGAAAAACAATATACA
ACCAACAAtatgcaatggaggagtgaagaaatatca
>NODE_26_length_561_cov_6.960784
ACTCCACAACTGACAAATTAGTGTAATGGACTAATAGGGACGGATAGAGGGAGCGAATAC
AATAATATGGCTGTTTAACACAGGCTGGCTATTCTCAGGCAACCGGCTAGTCTGGAGAAA
CTTACCCAGAGACGCGGTCCTCATCCTGGAGAGCGTCCGGTCCACACTGAGGCAGACTGA
GCAACAGCGATGGTCTGTACCGGTCAAGTAACACTTACAGCCTGCAAAGAGAGAGTCAGA
CGAAGCCTCGCCGTCAGTGCGATTATATGTTATGTGCAATATACTGTCAACTCCCCAAAA
CCATAAAACTTACTTTAATGGCTACCACGTGACCGTTTATGGCCAGTGAGCCTATCTGGC
CGCTCTTCGGATGATTTTTACGATCTAATTCATAGACAAAACCCCCATTCATTTAGCACC
CAAATGTCAGAGAGCCAGAATCGGCCCTAATAAAGTTTACAGCTTGAAAAGTCGAGCCAA
TTCCCCAGGAATAGCTCAGGAGCCCCGTGCGCAAAGGGGACGCCCGGCCCCTGAAGCCTG
TTTAGTGGCCAAGGACCCCCACAAAGCCCCCAGCGCCTCAGCAAGGTGAGTAAAAAAAAA
CCAACAACTAGAAGCTTTCATTCGAGGGGACCTGTTGAATTCAAAGAGGTTTAACTGGAG
GGAACTTTTCCAAATTTGTCACAACTCACACAAGTgacttgaaga
>NODE_27_length_5455_cov_9.103392
TGATGATTATCAGTCCTAAAATATCTAAGATACCCCCCTCTCCCTCGGATTTTGTGCGTA
AAACCCCCCTACCCCCCTAAACTCCTAACGTCTTATACACTCCTGAAAACCCCCCGGAAA
CAGGAAAGACTCTAAGAAATTTGTTTTTACCAAAAATGCTTATTTACACTATTATATCAT
TTTATTCACAAACATAATTATTTAAACACTCTATTTATACTATTTTATTTTGCCTTAAAT
CTAAACACAAAGTATTAAATCAATTATTCATTTACATTATTGTAATATTGCAGATGCTAG
CGTAGCTTAACTAAAGCATAACACTGAAGATGTTAAGACGGACCCTAGAGTGGTCCCGTA
AGCACAAAGGCTTGGTCCTGACTTTACTGCCAGCTCTAGCTAAACTTACACATGCAAGTA
TCCGCACCCCTGTGAGAATGCCCCACAGTTTCCCGCCCGGAAACAAGGAGCCGGTATCAG
GCACAGTAACCACCAGCCCATGACACCTTGCTTAGCCACACCCTCAAGGGACTTCAGCAG
TGATAAACATTAAGCTATAAGTGAAAACTTGACTTAGTTAAAGCTAAGAGAGCCGGTAAA
ACTCGTGCCAGCCACCGCGGTTATACGAGAGGCTCAAGTTGACAGACAACGGCGTAAAGA
GTGGTTAAGGAACTCCCCAAACTAAAGTCGAACGCCCTCAGAACTGTTATACGTTTCCGA
AGGTAAGAAGCCCCACTACGAAAGTGACTTTATCTCCCCTGACTCCACGAAAGCTGCGAA
ACAAACTGGGATTAGATACCCCATTATGCCCAGCCCTAAACTTTGATAGAGCAATACACC
CACTATCCGCCAGGGTACTACGAGCATTAGCTTAAAACCCAAAGGACTTGGCGGTGCTTC
ACATCCACCTAGAGGAGCCTGTTCTAGAACCGATAACCCCCGTTAAACCTCACCCTCCCT
TGTTTTTTCCGCCTATATACCGCCGTCGTCAGCTTACCCTGTGAAGGCTTAATAGTAAGC
AAAATTGGTAAAACCCAAAACGCCAGGTCGAGGTGTAGCAAATGAGAGGGGAAGAAATGG
GCTACATTTCCTAAACCAGGAAATACGGATAATGTACTGAAACGTACATTAGAAGGAGGA
TTTAGCAGTAAGCAGAAAATAGAGCGTTCCGCTGAAACTGGCCCTGAAGCGCGCACACAC
CGCCCGTCACTCTCCCCGAGCTAACAATAACCTGTATTTAAAAATTTTCACCTGCAAAGG
GGAGGCAAGTCGTAACATGGTAAGTGTACCGGAAGGTGCACTTGGAAAAATCAGAGTGTA
GCTAAGACAGAAAAGCATCTCCCTTACACTGAGAAGTCACCCGTGCAAATCGGGTCACCC
TGACGCCCAATAGCTAGCTCATCCTCACAAAACCAACATTACCTCATCAATAACCCCTAA
TACACTTCAACCTAAAAACAAACCATTTTTCCCCCTCAGTACGGGCGACAGAAAAGGAAA
TAGAAGCAATAGAGAAAGTACCGCAAGGGAAAGCTGAAAGAGAAATGAAAAAACTCAGTA
AAGCCTCAAAAAGCAGAGACATAACCTCGTACCTTTTGCATCATGTTTTAGCTAGTAATA
CTCAAGCAAAAAGAATTTTAGTTTGATACCCCGAAACTAGGTGAGCTACTCCAAGACAGC
CTAAACAATAGGGCGTCCCCGTCTCTGTGGCAAAAGAGTGGGAAGAGCTTTGAGTAGAGG
TGACAGACCTACCGAACCTAGTTATAGCTGGTTGCCCGGGAATTGGATAAAAGTTCAGCC
TCAAAAGTTCTTTCCTCGACCTGTCTAATTAGCCTTTTCCTGAGACCAAAAGAAATTTAG
AGAGTTAGTCAAAGGGGGTACAGCCCCTTTGAAACAAGACACAACTTTTCCAGGAGGATA
AAGATCATAATAACTTAAGGAAAAATGCTCTGGTGGGCCTAAAAGCAGCCATCCAAAAAG
AAAGCGTTAAAGCTCAAGCATAAACCACTACCCTAAAATACTGATAATAGATCTTAAACC
CCTAAACCTACCAGGCCGCCCCATGCCCTCCATGGAAGCGATCATGCTAATATGAGTAAT
AAGAGAGCCCCAACTCTCTCCTTGCACACGTGTAAATCGGAACGGACCACCCACCGAACC
TTAACGGCCCCAAACAAAGAGGGAAATGAGTAAAAAACCAAACAACAAGAAAAACACCCA
CTATTTCACCGTTAACCCCACACTGGAGTGCCCATAAGGAAAGACTAAAAGAAAAAGAAG
GAACTCGGCAAACACATTAATAAGCCTCGCCTGTTTACCAAAAACATCGCCTCTTGAAAA
AACAATATAAGAGGTCCCGCCTGCCCTGTGACCATGTGTTTAACGGCCGCGGTATTTTGA
CCGTGCAAAGGTAGCGCAATCACTTGTCTTTTAAATGAAGACCTGTATGAATGGCACGAC
GAGGGCTTAACTGTCTCCTTTTTCCAGTCAATGAAATTGATCTCCCCGTGCAGAAGCGGG
GATAAAATCATAAGACGAGAAGACCCTGTGGAGCTTTAGACACTAAGCCAGACCTTGTCA
AATAACCCCCTTAAAGCACCGAACTAATTGGATCCTGGCCCGATGTCTTTGGTTGGGGCG
ACCTCGGGGAAACAAAAAACCCCCGCGTGGAATAGAAGTACATTACTTCCAAAACTAAGA
GCCACCGCTCAAATTAACAGAATTTCTGACCAATTACAGATCCGGCTCAACGCCGATCAA
CGGACCGAGTTACCCCAGGGATAACAGCGCAATCCTCTTCTAGAGCCCATATCGACAAGA
GGGTTTACGACCTCGATGTTGGATCAGGACATCCTAATGGTGCAGCCGCTATTAAGGGTT
CGTTTGTTCAACGATTAAAGTCCTACGTGATCTGAGTTCAGACCGGAGTAATCCAGGTCA
GTTTCTATCTATGCTATGATCTTTTCTAGTACGAAAGGACCGAAAAGGAAAGGCCAATAC
TATAAGCACGCCTTACCCCCACCTAATGAAAACAACTAAAGTAGGTAAAAGGGCATAACC
CCCTGCTCAAGAAAACAGCACGTTAAGGTGGCAGAGCCCGGCCATTGCAAAAGACCTAAG
CCCTTTCCACAGAGGTTCAAGTCCTCTCCTTAACTATGATTTCAACACTTATTACCCTCA
TCCTAAACCCCCTTATTCTAATCGTCTTTGTCCTTTTAGCCGTTGCCCTTCTTACTCTAG
TAGAACGGAAGGTGCTAGGATACATACAACTCCGAAAAGGCCCTAACGTAGTAGGGCCTT
ACGGCCTCCTACAACCTATTGCAGACGGACTAAAACTATTTATAAAAGAGCCAGTACGCC
CCTCAACCTCCTCCCCCATCCTATTTTTATTTACCCCCATGCTAGCCCTTACTTTAGCCC
TCACCCTCTGAACCCCCATACCCCTTCCTTTCCCAATAGCAGACCTAAATCTAGGTATTC
TATTTATTTTAGCCCTCTCCAGCTTAGCAGTCTACTCAATTTTAGGCTCAGGCTGAGCAT
CAAATTCAAAATATGCACTGATTGGAGCCCTACGAGCCGTTGCCCAAACTATTTCATATG
AAGTAAGTCTTGGACTTATCCTTTTAAACGCCATTATCTTTACTGGAGGCTTCACCCTTC
AGACCTTCAGCGTAGCTCAAGAAAGTACTTGACTTATCCTGCCAGCCTGACCACTAGCTG
CCATATGATACATTTCAACATTAGCAGAAACCAATCGAGCCCCCTTTGACTTAACAGAAG
GAGAGTCCGAGCTCGTCTCAGGCTTTAATGTAGAATATGCAGGAGGTCCCTTCGCACTAT
TTTTCCTAGCAGAATACGCTAACATCCTTCTTATAAATACACTTTCCGCCACACTTTTTC
TAGGAGCCTCCCTTTCCCACACCCTCCCCGAACTTACTTCAATTAACTTAATAACTAAAG
CAGCCCTCCTCTCAGTCGTATTCCTTTGAGTCCGGGCTTCCTACCCTCGCTTCCGTTATG
ATCAACTCATGCACCTTATCTGAAAAAATTTTCTCCCACTAACATTAGCCCTAGTAATCT
GACATCTATCCCTTCCCATCGCACTCACCGGACTTCCCCCCCAACTTTAACCCTGGAGCT
GTGCCTGAAGAAAAGGGCCACTTTGATAGAGTGAATTATGAGGGTTAAAGTCCCTCCAAC
TCCTTAGAAAGAAGGGACTCGAACCCTACCTGAAGAGATCAAAACTCTTAGTGCTTCCAC
TACACCACTTCCTAGTAAAATCAGCTAATAAAGCTTTTGGGCCCATACCCCAAACATGTT
GGTTAAAATCCTTCTTTTACTAATGAATCCCTACATCTTAACCATTCTGCTATTCGGTTT
AGGCTTAGGAACCATAACCACCTTTGCAAGCTCCCACTGACTCCTTGCCTGAATAGGCCT
TGAAATCAACACCCTAGCTATTATTCCACTAATAGCCCAACATCACCACCCACGAGCAGT
TGAAGCTACCACCAAATATTTTCTCACTCAAGCAGCTGCCGCTGCCATACTATTGTTTGC
CAGCACTACAAATGCCTGACTTACCGGACAATGAGACATTCAACAAATAACCCACCCCCT
GCCCATCACAATAATCACCTTGGCCCTCGCCCTAAAAATTGGTTTAGCCCCAGTCCACGC
ATGACTCCCAGAAGTACTCCAAGGACTAGACTTAACAACAGGCCTTATTTTGTCAACCTG
ACAAAAACTCGCCCCCTTCTCCCTCCTCCTCCAAATTCAACCCTCAAACCCAACAATACT
AATCTTATTAGGGCTGGCCTCAACCCTTGTCGGCGGCTGAGGAGGCTTAAACCAAACCCA
ACTACGAAAAATCCTCGCCTACTCTTCAATTGCTCACCTAGGATGAATAATTTTAGTCAT
CCAATTTTCACCCTCCCTTACACTACTGACCCTAATCACGTACTTCATCATAACCTTCTC
CGCATTCCTTATCTTTAAACTAAATAAATCAACCAACATCAACTCATTAGCTTCTTCCTG
AACAAAAATACCAGCAATTACATCCCTAACCCCTCTTGTACTTCTTTCCCTAGGAGGCCT
CCCCCCACTTTCCGGCTTCATACCAAAATGACTAATCCTCCAAGAATTAACTAAACAAGA
CCTCTCTCTAACAGCCACCGTAGCAGCCCTTTCCGCCCTTCTAAGCCTATATTTTTACCT
CCGACTCTGCTACGCTATAACTCTAACAATATCCCCCAACAACCTGGCCGGCACTACTCC
ATGACGTTTACCATCCTCTCAACTAACCCTCCCCCTAGCTATTTCAACCTCTGCAACAGT
TTGTCTCCTGCCACTTGCTCCAGCCGCAATAGCACTGGTAACCCCTTAAAGGGGCTTAGG
ATAGTATTTAGACCAAGGGCCTTCAAAGCCCTAAGCGAGAGTGAAAATCTCCCAGCCCCT
GATAAGACTTGCAGGACACTAACCCACATCTTCTGCATGCAAAACAGACACTTTAATTAA
GCTAAAGCCTTTCCTAGACAGGCAGGCCTCGATCCTAcaaactcttagttaacagctaag
cgcccaaaccagcgagcat
>NODE_28_length_251_cov_27.533865
AGGATGTTCAACGTCAAACAATGGAGGTGCATGGAATGTTCGGCTTCAAACTATGAAGAA
GTCCAGAATGTTTAGCTTCAAACAATGGAGGAGCATGGAATGTTTAGTTTAAAACAAAGG
AGGACCGCCAAATGTTCAGCGTCAAGCAATGGAGAAACGCCAAATGTTGAGTTTCAAACA
ATGGAGTAGCGTGGAATATTTAGCGTCAAACAATGGAGAAGTGCAGAATCTTCAGCGTCA
AACAATGCAGGGAGCATGGAATGTCCAGTTTCAAGCAACGGAGGAGCATGGAATGTTCAG
CGTCAAACAATGACGGAGCGCAGAAAGTTCAGCGTCAAGCTATGGAGAAGCGAAGAATGT
TCAGCGTCAAACAATGGAGGCAGCGCAGAGTGTTC
>NODE_29_length_687_cov_4.369723
TCACCCATCACTTACCTCCATCATGCAGCTGAGAAACAGATTTATTTTTTTTTTAATCTT
TTTTTTTTTTTTTGAGAAAATGTGACTAAGCTCCTTCTAATTCCACTCCCGTGCAAAGTT
TTCATGCATGCAAGCACTAAAACAAACGGGGATCAGCGTTTTCTTTTTTTTTTTATTTTG
ATGGTAACATTTCACCTAATGATGAAGAGCGCATTTTCCACGGTGTAAGCCCACCACGCA
GATGATCCCACAGAATGAGCTGAGACGGATTCAGGCTCCGCGCCTCAGTGTGTGGAGCAG
CTGACTCCCTCTCTCCACGTCCAGATGGCTCCTGCACACAGATTTGCATTCATTTTCCTT
TAATATCTTCTGAAATAGCGGGGCAGCTGCATTTGTTGTCAAATACGGTTTAAAACTCCC
TTTCAGGACAGCATCGTTACCTACGTGACGGGTGTGGAGATCCATTTTCCCTCTCCAGTC
AACAGTATCAGATCTAAGAGGATTTGTCTCAAAGTCTCCTAATTTGATAATCAGATTTAA
ATCGCCTTGGTGCGTGTAATCAGGGGTTAAGTTCTAATAAGCGACTTGAAACTGTGCAAA
AAAGCATAGTGAGTTCTGTGCAAAAAAGATATTTGCAATCTCGGTAGAACAGACAAAAAA
ACATTTCCAACATGCGCCTCGGTTTGTCTCATGTAAGAGAAAAATACAATTAACAAAGAG
CCCCTCTCTTCCCTCTGAGCCTTCCCTGGTATTTTTTATTTATTTATTTATTTATTTTGT
GGCCACAAATTGAAACTTGGATTTCTCTTAAATAACAAAAAAGTatgaaga
>NODE_30_length_431_cov_6.484919
AAAAACAGAAATCTTAATTTCTCTGGTTCACCACATTCGTAGAGAGGTGTCCAGTGAGCA
GGATGAGGCATGCTGGCAGGCAGACAGAGAGGGCAGTGGGTGGGGCGGGGGGTTGGCGTG
GCTGGTGGTCTGTTGGGCTGGCTGACATCTCTGTCTCCTCCTCTCTCCCGGCAGTTCATG
GCATCAAGTGGACTTGCAGCAATGGGAACAGCAGCTCTGGCTTCTCAGTGGAGCAGCTAG
TGCAACAGATTCTGGACAGCCACCAAACTAAGCCACCTCCCCGGACTCACAACTGCCTCT
GCACAGGCACCCTGGGTAAGGGCTAGTGGGTGGGGAAGAGTTGAACCGAAAAATTCAGCG
AGAGAAGCAAAAAAAGGCCATAAAATTGCTGTTTAGTGCATGGTAGATCAGACAAGGTGG
TTGGAGTCTTTTATTGGCAGGTGATTTACAGTGAAATGAAGCGAAAGGGTTATTGACTTT
TTCTTGTTGTTGTTTTTTTTGTTTGTTTTTTTACTAATATCTGTGTCAGGGATATATCTG
AAATAGCTCAgctgttttctcttaaacagtaacag
>NODE_31_length_229_cov_4.576419
TCACAATGTCTTCAAATGTGATACAGATGACGGCACAAGCTGTTTCAAGTCCGTTCCTGT
CAACCAAATTCACTTTACATGTCCCATGTCAAAAACCTTGTTTTCAGCCAGCCAAACGCA
TTTTCCGAGCGGAATCACAGTCAAACGGCCATCTTTCAACTACAATGTTCACAATCATGT
TTTGGCTTCACAATGTCTTCAAATGTGATACAGATGACGGCACAAGCTGTTTCAAGTCTG
TTCCTGTCAACCAAATTCACTTTACATGTCCCATGTCAAAAACCTTGTTTTCAGCCAGCC
AAACGCATTTTCCGAGCGGGATGACAGCCAAACTGCCATCTTTCAACTACAATGTTCACA
ATCATGTTTTGGC
>NODE_32_length_763_cov_10.975099
GCTGGTTGTGCTGAATGACTACTATAAAAATAATTGTCGTAAATTCCTTTTAGCCACACG
TGACTAATTACTGACACTACAAAAAAATGCTCAAAGCATTTCGGACTATGTGTGTGAGCA
TATTTTACATTTTTATGAAGTGTTGCTTTGGAAGTTGAATCCATTCCAACATTTCTTTTT
CCTCAAATGAGCCGTCTTTCCCTTTGCAAAACACAAATTGACAATTTGTTCAGTAATCAA
AGAATCTCCCTTTCATATGGATCGGTTTTGCCAGCACAAAGTAAAGAGGAGGCAATTTCT
GGACATATCATGAGATTATATCCGTTTGACAGTTGCGTTACTCTATGTGGTTTCCATGAC
AACTGTTTGGGTGAGGCCCCCGATAGAACCAACCTCAGCTGTCATCTCTTCACCTAAAAG
CTTTGTAATTGCTCTCATTTGCATACTACAATTAAGTGTGTTAGCTCACAGCAAGAACAA
TCAACCTCCACTAAGGACTGGGGATAGTATAATTATTATATCAGTGGATTTGTATAAAAC
ATTACTGACGAGCTTTTGTTTGACGTTGGCATTGTACTGTTGCGCTAGTTTTACCAGTTA
TTTTCATAAATATACATATTTCACAGACAGTGGTGTGTAATGCGTAGCTGGAGGTTCAGA
TTTTTTTGATCTTCAACGGCCCATGTGATAGTATAAAAGTATCCGTTTTATTTCAGAAAT
TGTAATGTAGTTTTCTGCCTGTTGGTCAATACAGTGAAAGATATTTTTATCCATTTTTGA
TAGGAGGCTTTTTGACTCGGTGCTACACTTGACTAGCTAGAAACAGAATGATTTGCAGTA
GTGGGAGACAGTTTGAACCGCTGATTGAATGGAAAGGTTATGTGCAGTGGGctctaagca
ttgtttc
>NODE_33_length_536_cov_4.035448
TCCACGGTGCATGGTGTCATGGTAACCATGGGAAATGCTTGGTCTCTGTTTAATAAACGT
GGTTGGACCAGAGTGAGGGTCCCATATTGACCACTCAAGAAGAGATTAAACGCTGGTGAC
ATTTCCGAGGTGGAATTTGCAATTTCCACAAATATGAGGGCGTCCTCGAGACCGGCATGA
CAGCACATAAAATCAATACAAATAACCTGAATCCCTAATACCTTGATCCCTGTTAGTGGA
GGGATGCATTACAACTAAGACACTGGGAAGTGGGAGACACAGCTCTCTGTAACCCCCCCT
CCACCTCCACCAACACCACCAGCAGGCTCACTGCTGATTCCTATCGACTGTCTCCAGGCC
AAACACAGACGCAATAACAATTAGGTGGGATACTGGCCCAATTCTCTCCCTCTCGCACAA
ACACACACATGTGTCGGAAACACACACACTCACACAACACTACATACATCTAAAAAAAAT
GGACAAATATCATAAAATGTTGGTTTTTCATATTTTTTTTTTGTTTCTGTGGGTAAGATA
TATAAATATAAACACAAGAAGAGGCGTTCGGCCACCATTAGAAACTATTAAATGCCACAC
AACATGATTCGCAAAGCCAACATAAACATTCCTATTGATATTCAGACTGTGGAAAAGATA
TCtgtgggcacacattggcc
>NODE_34_length_601_cov_12.945091
TTTATAAACTCTATAACTAAATGTAGAGAGAGGCGAGGGGGAGAAAAAAAAGTATAAAGG
AGGAGAAAAAAATGGACGGCGAGTTCAAAACAGCTCATCAAAAACCAAACATCTCTATAT
ATCTGGCATGGCACCCAGCTACTGCGTCATTATATTAATTTGTGAGAGGTGCAGTGAAAA
TTACACCGTATGAAAAATGGCTGGAAAATTTAAATGATACAAACTCATCTTATTAGCGGT
GAAACATTAAAAAACAAACAGGCCCCTCTGTGTCCCGCTAATTTGTCTTGGGATGAAAGG
CGTTTGATGGATGGATCTTACCTTATTCATAAGCGAGGATAAAAGAGATGTATTCCCTGG
TACAGGGTGTCCGTTTGATTCATTACTGGAACAAGGAAAATGAACAATGTTTAGTCAAGA
TTTGCATGAGAACAGTAAATATTACTATTTATCACGCAAGGTGTGCCTGTATAATGAAGA
AGAAAAATGCTGTCTTCTTAAGAAATAAGATCTACTGTGAGTTGGGGGGAAGATTGGAGT
TGAAGGTTTATGTAAACACCCTGATCACACAGAAATGGAGAAATATATTAGGGGTTTTAT
AATTGGATGCACACTCATATGAAATTATAAATATGTGCCAAACATGTAGAAATCATCTAT
CAATCAGAGAAGCTTTATTTCCTTGTTGGCGTATTTTGCAGATGTATTAAATAGCATTCT
GCATTTTGAATTAACCCTGTAtgtg
>NODE_44_length_762_cov_9.699475
ACATAAACACACAACACAACCATTTGTCCAAATGCACACATCTCCCCTGTGTAACAGCAC
ACCGAATGTCCTGCTCTTACCCCATCAGCAGCATCAAAAAGAAGAATCTATATTCTCCCC
TCCGTCTTTTTTTCATTTGAGTGACTATGAGCAGGAGCAGCAGCAGCAGCGGCAGCTGCA
GCCTCTCTCCCTGCTCGTGCTCAGTCGGGGTAAGGCAATAGGTTTAGCAGGCGAGGAGGC
GAGGCAGATTTATGGTGGTGGATGTGACCTCTGGGGCCGTAACACGGTGATGGGTGAGTG
GCTCTCAACGGTAAGCTACTGGCACTTGACAAAGTGCCCGAAGCAGAATGAATTTACTTC
TCTTTTCCTCAATCATCAAGCAGCCACTGCCCTGACCCCCATCCTGACTGCTATAACAAG
ATCTCCCATCTCACAAGGGCCTGAAAAATTTACTGTCACATCTACTTTTCAATGAGCTCA
AGTGAGCACTTCTTTCACCTTCAGCGGAGCAGGTGCTGGTGTAGAGGAGGGCTAACCTGC
CCCAGCGTGTGTTTGTGTTTGTGTGTGCGTTTTATGTGTGGTATATATGTGTGTATGAGT
GTGTGTGTGTGTCTGTGTGAGAGAGAGATGAACATACATGGTGAAATTTTTGTACACACA
TGTAAGCTGGTCCCCCTCACTTGCTCCCTCACTCACTCCTGAGTCACCAAAAGTCAGTGT
CTCCGCCACGCAAATCCTCACAAACACATACACACACGCTAGAATGCGCAAAATATAAGA
TAAGAGAAAAAAGATAGACAAAGACACACAAAGACGTACAAATCTTTTGTTGTTGGTTGC
CCACACATAAGAAATCTCACATACCCTCTATAACACACACACataagcagaataaggttg
ccagac
>NODE_45_length_627_cov_7.944179
CGAGAATAAACACTGCAAGCCTATAAGACCTCAATCAATCTTATCGGGTAGTAGGCTGGA
TTTGCATGATAAAAACAATCAAATTTGTGGTTTTGAGAGATGATTGCTCATGGTATCCGG
CACCAACTGCTTTTCACAGCTAATGCTAATGCATTATCCACAACTGCAAGAGCGGCATCG
CACACTGGCTTCAGAATCCATTAATAGTATATTCCTATTGAAAAAGAAATCTCAAGCACC
ATAATGTTACTCCATCAGCTTATCCTGTTTCAGCAAAGCAACACTGTGCACTGAAAATAC
ACCATCACTGACAGAGAGAGCCTAATCCAGTGATTGGTTTTACCTTATCACACAACTTAA
GGAGTGTACACTTCTAAGCTGACGGATTGAACCTCTGTTCGATACAGGTTTGCAAAACTG
AATCTGTTGAGCCTCCAAGATTTGATATGGGTATTTAAAGCTCTGCGCGGCATTAACCGC
AGAGCACAACAAATAGCCTGCCTTTTAACAGGGCTAGGGAATCCCGGGGCCAGTTGGGAT
GCAAATTGAAATGATCCAAGAGTGGATTGAGAAGGTGAGGGTGGGCTTGGATGGGGCTGT
GGAGGGTGGATGTGGGAGTGGTGAGGAAAGACGGCTGTAGGAATGTGGGAATGAGACGAG
GTGGTATGAGGCTTGCGGTGAGGGCTGGCAAGGTTTTGAGGAGTTAGCTGTGATTAGCCT
CAAACACTGACTTATGACTCGAGTGACAACAGTTGTGCAAcaaatcgcagc
>NODE_46_length_467_cov_8.049251
ACTTTAGCTGCCTGCTCTCTCTAAAAGTTTTTAATTCCACCCAGAGGACCCCTGGCTCTG
GCTGCTGTCAGTCACGCCGCCGCAGTGATGGAGGTGTGGTGGCGGAGGAGGCGGCGGCTC
TGGTTGCTGGGGATGTGTGATGTGTTGTGACAGCGGGAGCCAGGGCTGGCGGGCGGTCAC
CATGCGGCACCATATTGCCGGGCTCCCCGGGGATGAGGGATCAGCATGCCAGCCTTGCCA
AGAAGTGCTAATAGGCGCAACACGTCTTGCTTTCACACATTAAGGCAAGCGAAGGGTGAC
AGATCAGAGCTGTGATACTGCCGCCTGTAAGGGGGGAGAAAGGGGAAGAAAAAAAAAGGG
GGCCACGGCGCCCGTTTGCCATGCAGTGCAGGCTAATGATGAAAAAAGTGTCGGAGTCGA
ACAATATGCCCACCAATCACCGAGCTGATGCCTGACATCAGTGAGATGGAGGTATGTCTG
TTTGCACCAAGCCACTGCAGCCTTCGCCACTGATGCTCAACTCCATATTGTAACTGACAA
TAAAGCGCCAAGTGTTGAAACGGGATCAACACTTTTCTAAGAAGACGTCCACGTTCTCAC
CCAAAGCAGCc
>NODE_47_length_639_cov_10.885759
TACACTTCATCTTTTTTTACATGCAGTCCATAAAATTTTCATTTGACGGAATAATTTACC
CTGTTATGTATATATACAAATAGATATTTTCTCTTTATTCTCTTTTTTAAACTCTTCAAT
AAAATCTATACATTTTATACACTATCTCCCTCTTTTAATGGTCAATGTGCATACACATGA
AGTGTCTATCCTTATAAACCGCCAGCCAATCTTCTTTTTGCTATCCATGGTAAGTGCTCG
CACGTAGGACTGGGTTGTCCTGCATTGGGAATTATAATGCCGCTTGTCTATTCCTCTGCA
GCCCTCCTTTGTGTACCCCATGGGGTTGCATTTGGTCTCATAAAAGTATTGCTTCAGTTG
GCCATTGGGGACAGGGACCTTTTCCATGACGGTAACTGTCTGCCCAGACATGTCTATTGC
CGTCTTTTTATCCACAGCTGTCACCCACTGGCTAATACTGTCACACACACTGAGCTCTCC
GCGCCGCGAGGGATCGGAGTGTCGCCGCACCCTCATGGACATATTAGCAGCATCCAGATA
GTTTTTGTATTCCTCCAGAAGAAAGAGCAACGGCGGCTCCAAAGGCACTTGGTTGCTGAT
CATCACCCGCGAGTCGTACAGGTCGACATCCTTGGTCTCTGGGGCGACCACAGACGACGG
GCCCCCACCTCCCTGGCTCTTATCAGCCCCCTGTCCCAGCTGTGCCGCCTCGCCCTCCAC
CTCCAGCAGCTCCTCTATCACCTGctcaaatgtgtctgtgagtgagggcagctccccacg
ctg
>NODE_81_length_623_cov_12.563403
TCCATAGAGCGAGGCTGAAAAAACAATTACAGTTTCTCATTAAGGCACTCCTAATCCCTT
TATGCAAAACACAGTTACACAAGTACACACAATGAGGAGAAAGAGAGAATGAGGGACGGG
GAGAAAAGAGGAGGGAGAGCGAAAAGAAAAAAAAAATGTAGCGCAAATGCGAGGAGAATA
ATTACATATATCATGAAGCCGTCCCTTTTATTTCGGATGTCACTTCTGATGTCACTGGCC
GGCTTTGGCGCTAATTTGAATTCAGACCTTTATCAGTCGCCGGCAGCAGATTTTGAGTGA
CAGCGCCACCAAACGCCTCTCGCCAGCCGTCCTATTGATTTCTCTAAATCCCCAACAATA
GCATTTGCATGCTTGTTTCTGTTATAATACAGATATGCCGTTTCGGAAATTAAAGAGCGG
CAGGCAGACCAGAGGTAACTAATTGTGTGCCTGTGTAATGAGTGCAGTTTCAATTTGATA
TAACCCACAGCTTTTCCCCTCGCAGGCCCGCGCTAAGTACTTTCAAGTCTTTGTGGGGAA
ATAATTGATTTTTTGTGCTTTGGGCACAGGGAAAACTATTATGATCTTTTTGAATAATGG
CAGCAGGAGAAAAGGCACGTTGAACGATTTAAATTGGTATTAGAGGAGAGGAAGGAAGGG
AAAGAGGGTTTGGTGACGGGCGGAGGACTGATAGCGTAGCGGAGTCCTGGATTTTGACTG
ACAGTCTGCAAATGTCTACCAGTATGTTGATTACTCATTCTCTtaag
>NODE_82_length_400_cov_10.402500
GTGTCTCTAATATTTAAGGAACGAGCAATAAAGAAAGGGCGAAGTTAAAATCTTTTGCAT
GTTGTTATGAAAAATAAAGAGACAAAACGGCACGGTGATCTAAAATATTATCTCTTCAAT
CATATCCTTTTCCCCAGATATCTTCATTTCCCCCCCTCAACCTGCCCTCCCTTTCTCTGT
CAGTTAGTCTGGCAAACAATCCCCTTGTTAGCAAACTGTTAAGACAGCCGCTTGGTACAC
AAATTGCGCTCGACCAAGCGAATTTGTTTTGCAAGGGTGACCTGTTTAATCATCTCATTT
TCTTTGGCGGACATTTATTCATCTGGTTTCCACGGTTACAGAGAACATTAAGGGGCTACA
GTAATAAGGCTGGAGAGTCAAACAGGTAATAAAAAAATTAACGCCATTTTCCAGCAGCCG
AGGACAGTGGGTGAAATGAATCAAGGGAGAGGAGAGGGAAGCAGCGGGGGGAAGCGGGGC
GGGGGGGGGGGGGCTCCAATATTGTCCAAACAATAAGCCTTAGCGGTTATTTTACTCTGT
AGAT
>NODE_89_length_150_cov_8.513333
GGACATGTAAAGTGAATTTCTTTGACAGGAACGGACTTGAAACAGCTTGTGCCGTCATCT
TGATCATATTTGTAGTTGAAAGATGGCAGTTTGACTGTTATCCTGCTCCGAAAATGCGTT
TGGCTGGCTGAAAACAAGGTTTTTGACATGGGACATGTAAAGTGAATTTCTTTGACAGGA
ACGGACTTGAAACAGCTTGTGCCGTCATCTTGATCATATTTGTAGTTGAAAGATGGCAGT
TTGACTGTTATCCTGCTCCGAAAATGCGTTTGGCTGGCTGAAAACAAGGTTTTt
>NODE_92_length_392_cov_3.862245
TTCCCTTGTTAGCCTCCTGCTGCATTCCCCCTATAGTTTTTTTCTTCTCTTTTTTTTTCC
AGATGAATTTTATGATATTTTCCTCCCCTCCCCACTCCATCTCACCCTCTTTCTCGCTCT
CTCACTTCTCGGCAGTTTTCCCCAGACAGGTTCCACAGTGTTTTAGAGGGGATGGATTTA
ATTGCTCTGTGGGGATTGGTTGGCTGTGCCGGGCTCGGCTGTTTAATTAGTGTACCCTGC
CGGGATTGGTTTAATGCTTCATGATCTTGAAATTGTCTGATTGTTCAGCCCTCTGGGGAC
TCTCCCTGCCTACGTAGGCCAGCAGGTTTAGCTAAACATTGCTCCAGGCTTTTGCTGTAT
GCGGCAGGACGAACAGTATGCCTAAGGAACCAGAATTTGGCTGAAGTGGGGGGTCAACTT
ATGTGACGAGCTGGTCAACATGCATGTGAAGTGGACAgtcttctgcttctcctgagtact
tgactgcaggagatgtgtacagacctcacaggaatgtatacccttacaatccttca
>NODE_93_length_298_cov_5.765100
CAATGTTTTTAACCTCCGCTACGCCAGATCCCCCCCTCGCTTTTTAATTTCTCCCCCCCT
TTATTTAATAATAGCGCAGGAGAATATTGTCAAGACCCATCCCTTTTCCTTTACTTTTTC
CTCTCAATTTCTTACCTGCACTTCGAAGCTCGTTCAAAAAAAAGTGGCGACAGCGTTTCC
ACGGCTCCCCCTGTTTTCCCCCGACGAAGCGCGTTTTAGTTTGTTTCAGTATGTTCCTTT
ACTTTGTTCATTTCTCACTTCCATCTTCTTTTCATCTCATCAATAAACACACGCTGCAGC
CTACCTTCATAGAGCAGCTCGGTTCAAGTGTGCCCTCCCATTTTTTAACTATACATCGAG
TACTTTGAGGGGTGGGGGGTGTGGAGAAGGGGGGAGGAGGAGGAGGAGGAGGAGGAGGAG
GGTGGATGTGAGGTGGTAGTGG
>NODE_94_length_736_cov_6.513587
CTATTACCGCAAACTCTCCACAGCTGAGGTTTGAGTGGTGTCTGGTGTATGTTGTGTGCA
TGTTGTCTCTCGGTCTGTCGAGAAAGAGAGAGTCGAGAGAAAGTCAGTCACACCGTATTT
TGTGCTGAGGCTGGTAATTCTCAGAACATTTCAGTCTTGTGTCCCACCAATTCCCGTCCA
AATTGAAATGTATCAATTTATTGTTGGTTTTTCTTACATGTGTTTTGAAATCTAAACACA
AAGAAAGAGTATAAAATCACTCTGGCTATCTTCAAATCAAATAATTCTCCAGTCTCATAT
CTGCTCTTTGTTTTATACACTATGTAATAATCAAGGATCGGAGCTCTGGCCATACATTTA
TCCATCCATCCCTCTGGTCATGGCCAAGACGATAGTGTTCTATACTGTGCTCTGCTTCTT
CGATGCCTTGGCAGCAAATTAAGTTAAAGCCTGCGTGGAAAAAAGAAGCCCTTAAATGTT
GCCATATGCAGGATTGCATGGGAACTTCCTGAGGAACACATGTTGTTCTGGGTCTCTCGG
AGAGGTGTTGAGTCTGTGTAGTCTATAGAGTGCGACTCAGTATGGTGGACCACTCAATGC
CGGCAACAGAAAACAACCATTTATGACGTACCATAATATTTTGGGGAAAATGTCACATTT
AAGGCCTGTCACTTCTGAATGGGTCAGCGGTTGTTATATACGTTGTGCTATGTTACACGG
GGACAATCACCTCCAACTAAACGCTGAGTGTCAAAGTGCTCATATGTTTACACTTGATAC
TTTTGTGGACTATATTTCTTCCTTTTTGTTCTCACAGAATagctgctttgctggcacatt
cttaattctcacagtttgcgaaacctaatctgtttctaca
>NODE_95_length_728_cov_14.049451
GGACCCAGATGCTGTCAAACATGTTGTGCATTTTAAAGTACAGCAATCAGTTTGTCTGTC
AGTCTGCCTGCAGTTGATCCCATGTGTGAGTCTGATTTTCATCTGCAGAAGAAATTCCTG
ATCCACTCTCAGCATCCCTGAATTGGAAATCTGAATATCAAATCACTGCGCAAATCACAT
GGAGAGGGTGTCCAATCAGAGCAGTTGGCTAATGGTTAGTGCTGGAATTGCACACAAATA
CATGGAAAAATAAAACACTGTTGTGAGCTGCCACTTTAAGGAAACAGTAACAGTAAAGTA
TAAAAAAAAAACTTTAGCAGCAAAAACTAATAATTGCAAAGCAGCCAATTAAATTGTGCG
GGAGAGATGAAACCGCTCATATTTCCCCTGGTAATTTCATGCTCTAAACTCGCTTCCGTG
CGCACATAAAAAGAGGAGAGAAAATATCATTTCAGAAGCTGACAGAACTCATTGTTCGTG
GAATTTTAAATTCAAAAAAGTTAATAAAGGCGAGTGCGAGATGAAGGGAATTTGCATTTC
TCAGATTAACAGCATGTAGAGCAGCGGCGGCGCGCGCAGCCTCAGGTCATCATTTAAGAA
ACCTTTGCATATTTTATTTAAGAGTGGCCCGGTTTGGAGCGTAATAAGACAGACAGATAA
TGATTAGAAGGTCGGGCCTGCAGGGCACAGCCGGGCTGGGCGCTGTAACGCTCTAATACC
CAACACACACACGTACACACACACACACACACACACACACACACACACACACAGAGCACA
GCACAGCACAGCACAGCCTGTGCCGGCTCCTCTAATTGGCTGCTGATGGTTTATGAAATG
TTTTCCAAAGGTTTTATTATTGTTGTTGTTGt
>NODE_96_length_1454_cov_18.385832
CCCCCCCCCCCCCCCCCCGGCGGGGCCGATCCGAGGACCTCACTAAACCATCCGATCGGT
AGTAGCGACGGGCGGTGTGTACAAAGGGCAGGGACTTAGTCAACGCGGGCTGATGACCCG
GCGCTTACTGGGAATTCCTCGTTCACGGGGAAGAATTGCAATCCCCGATCCCTATCACGA
GTGGGGTTCAGCGGGTTACCCGCGCCTCTCGGCGAAGGGTAGACACAGGCTGATCCGCTC
AGTGTGGCACGCGTGCGGCCCCGGACATCTAAGGGCATCACAGACCTGTTATTGCTCAAT
CTCGTGTGGCTGAGCGCCACCCGTCCCTCTAAGAAGTCGGGCGCCGGCCGCACGGGGGGC
CGCGCGACTATTTAGCATGCCGGAGTCTCGTTCGTTATCGGAATCAACCAGACAAATCGC
TCCACCAACTAGGAACGGCCATGCACCACCACCCACGGTATCGAGAAAGAGCCGTCAATC
TGTCAATCCTGTCCGTGTCCGGGCCGGGTGAGGTTCCCCGCGTTGAGTCAAATTAAGCCG
CAGGCTCCACTCCTGGTGGTGCCCTTCCGTCAATTCCTTTAAGTTTCAGCTTTGCAACCA
TACTCCCCCCGGAACCCAAAGACTTTTTGGTTTCCCGGACGCTGCCCGGCGGGTCATGGG
CATAACGCCGCCGGATCGCGAGTTGGCATCGTTTACGGTCGGAACTACGACGGTATCTGA
TCGTCTTCGAACCTCCGACTTTCGTTCTTGATTAACGAAAACGTTCTTGGCAAATGCTTT
CGCTCTCGTCCGTCTTGCGCCGGTCCAAGAATTTCACCTCTAGCGGCGCAGTACGAATGC
CCCCGGCCGTCCCTCTCAATCATGGCCCCAGTTCGGGGAGAGGAAAACCCACAAAATAGA
ACCGGGGTCCTATTCCATTATTCCTAGCTGCGGTATTCGGGCGCGGCAGGGCCTGCTTTG
AACACTCAAGTTTTTTCAAAGTAAACGCTTCGGACCCCGGCGGGACACTCAGCCAAGAGC
ATCGAGGGGGCGCCGAGAGGCAGGGGCCGGGACGGACGGTGGCTCGCCTCGCGGCGGACC
GTCAGCTCGGTCCCGAGATCCAACTACGAGCTTTTTAACTGCAGCAACTTTAAGATACGC
TATTGGAGCTGGAATTACCGCGGCTGCTGGCACCAGACTTGCCCTCCAATGGATCCTCGC
CCAAGGATTTGAAGTGTACTCATTCCAATTGCAGGGCCTCGAAAGAGTCCTGCATTGGTA
TTTTTCGTCACTACCTCCCCGAGTCGGGAGTGGGTAATTTGCGCGCCTGCTGCCTTCCTT
GGATGTGGTAGCCGTTTCTCAGGCTCCCTCTCCGGAATCGAACCCTGATTCCCCGTTACC
CGTGGTCACCATGGTAGGCGCAGAAAGTACCATCGAAAGTTGATAGGGCAGACATTCGAA
TGAGACGTCGCCGCCAAGGGGGGGGCCAGCGATCGGCTCGAGGTTATCCAGAGTCGCCAA
AGGGGGTTTCCGGGGCGGGGGCGCCCCGCGTGGGTTTTGGGTCTGATAAATGCACGCATC
CCCCCCGGATCCTCCCCCCCCCCCCCCCCCCCCCCCCC
>NODE_97_length_532_cov_4.781955
TGATGTGTCCACCATAACAGTCACAGCCAGTCAATTTCCATATAATACTGCAGCTAGATT
ATTCAATCGAAATGTTCTTTTCTAAAGCACGTTATTTTCATAGAGCTACAATCAATCTTG
GCCAATCACCGTTAGGCAACTAGAGTCCGCAATAATGGCAAGTGCAAAATGCTGTAAAAG
GCCCGTGGCGATGGGTTTGGAGCAGACCTACCCCCTGACTCTGGGAATGAATAAGCATTC
CTTAATTAGCCCATCGGGTTAAGTGCAAACCTTAATGGGCCTTTCCCAAACTCCAGCGTG
ACATCGTTCTCCAAACATGGCCAAGAAGAAAGTTCCATTAGCAATATTAATACAAGCTTA
GTTGATCATTTTCATTCAATTAACTTCTTTCAATTAAATAGATAGCTCGACAATGGAGGT
GATAAAAGATGGGGAGGGACGGCTGATGACACGAACCAAACATTAGCGTGTTAGGGGTCA
GTGGCGTTAAACCGACTGTAAATCCCACCGTTCAATTTGGAAAATGCATTTCCCCTGCTC
CCCACTTCTTTAATGGGTCGTTTTAGCTGACAAGAGGCCTTTGAGCAGATCTTTTATGAA
AATTCTAGACGTGCTCTTCGCGTATttgccacctttcacagaacaccagggttcactttc
aaatcacagccaagaa
>NODE_98_length_614_cov_9.714984
ATAGCAGACGGAGAGGACAGAGTGAATGATAGAGAGGCAGAGAGAGGGAGGAGCAAAGAG
TGAAAATAGAAACAAACCAATAATCTTCTACATTGCCTCCTAAACGAGGGCCACTCTGTC
CCTAATGTAGACAAGTCATTTTGTACAAGCCGTTAAAGCCCACTGGGCCAGGCGAGCATG
CAGTGTAGGGCCGCCTGTTTCAAAGATCTTTTGCAATCAGTTACACAATGGACCCCCTCA
TTTTATGCTGCTACATCATAAAAGTGCTCCTTTTGTTACATTTCCATCCTTAAAAGGGTC
TTAATCCCCATCCTTTCAGGCCAGTCTATGGCAAATTCCTCAGGGACATCCCATTCGCTG
CAAGGGCTGGAGTGACCCACTCAGAAACCAGCATGCAGGGCTTTGAGCTTTTCTTCTGCT
GCCACTCTCCAGAGAACATTAAATCGTACTTTTCATCCCCCTCACCATAGGGGGAAGCCC
CTTAATGATGACAGAGAAAGAGAAATTCCTCCACTCGGTCCTATGACACCATTCTGCTGT
CAAGCAGGCGTCTCGGCGGACAGAGAATCAAACATGGCTTCCTGCAGGTGGAACGCCAGT
GAAGGTCACGGTACAGTCCAAAGAGGACAGAAGGAGAGATGAAGGGAACGAGGGAGGCAG
AAGGAGAGAAAGAAAGAGAGGTAGCACTTCAGAGGGACCGGCTTTCCCTTTGCAAATTAA
GTCATCTTCTGTAAAAGGTTagaaaagcacttggagct
>NODE_99_length_395_cov_3.374684
GACGATTACTCCAAGGTGATAGTCACTGTCATCTACGTGGCTCTGTTCGCTGTGGGCTCT
CTGGGAAACTCCATCACCCTGTACACCCTGCTGACCAAGAAGACCCTGCAGAACCTCCAG
AGCACCGTGCACTACCACCTGGCCAGCCTCGCAGTGTCCGATCTGCTCATCCTCGTCCTC
TCCATGCCCATTGAGCTCTACAACTTCATCTGGTTCCATCACCCGTGGGTGTTCGGGGAC
GCCGTGTGCAGGGGCTACTACTTCCTCCGGGACAGCTGCTCTTACGCTACGGCTCTCAAC
ATCGCCAGCCTGAGCGTGGAGCGCTACATGGCCATCTGCCACCCGTTCAAGGCCAAGAGC
ATCATGTCCCGCAGTCGCACCAAAAAGCTCATCAGCGCCATGTGGATCTCGTCCTTCGCG
CTCGCTACGCCGATGCTGTTCATCATGGGCCAGGTGACGCGTAACGGCGAGAAGATTTGC
ACCGCCATTGTCCctcctgtgaccatgaagactgtgcttcaggtgggtatcaggaaagt
>NODE_100_length_500_cov_6.764000
AGCATCTCCATAAATCCTAATACACATTCCACATTCCCTGTGGAGTGAAAAAAAAAAAGA
AAGAAAGAAAGAAAGGCAAAGAAAGGGAGGGAATGAATGCATTTTCTTCTTATCTATCTG
TCTTTCACTCTCTTTCCCCAGTGAGGGAGACAGAAGGGAATAAATGGCTCCCCTCTCCTC
TCCTCTCTCCTCGGTGTGGGCTGACAGCGCAGCAGATGGTGGTTTAAGCAGTGAATTTAT
GAGCGCCACAATCTTAATGTTGCAGAAAGAAAAGAAAAGGACTCGCATCAAACGCCACTG
ACAAATGCACTTGCTAATATTAATGCACTCCTCATTCATCCAATATGCTGCCTAATTGCT
TTTCTGTACACAGTAATATGGCACCTGCTGCTCAAGTCCGGCGCTCGCGTCAGGAGAGGG
GAGATCGAGGAGGGGGTGGGGGGCGGACGTGGAAGTAGAGAGAGATGAGGAAGAAAGTGT
CTCTCGCTCTCTCTTTCTGTCTTTCTCGCTCCCTTTTTTCTGTGATGGATGCAAGGCTGT
GGATCATGCGCCAGACCTGTCAGTGTTCCTAATTAAAATTTTATACTTACAGGCTCAGGG
AAAAAAAAGgtggaaagcactcagtaaacaatcagttatgagag
>NODE_101_length_548_cov_8.246350
CCATCTTTATCAGCCTTGACGCACTCTCTCTCTTTCTCCCTCTCTCCCTCTCTCTCATCT
CCTTTGCTCTCTCCCTCTCTGTCTCTCAAGCAGCCGGTAACTGAATGCACAAATTACTCT
CCCCTCCACCTTTAACTCCCACTAAATCTTTCCCCTTTTCCACTTTGCTGAGCCGGGATA
TTTTATTCCTCCATCAAATATGCATCCCATTAATTAAGTTAAATTACTCCTGACTGCCAA
ATATCCCCTGCCCCGATGGGTGTCAACACAGAAATGCATGACTGTGAACCTGCAATGACA
CGGCCCCAACACTTAAACATGAGTTACAGCCTTTTCCAGCTCCATCCATGGGCAGATTAC
CAGACACTTTGGGCTGCTGAAATTAAGCGCCGTTCGCTCCTTCCCCTCCACCCAGCTTTT
TAATAAGTGCACAATGGATGACACTCGCACTTCTGACAATGAGAGGACTGATATTTTAAT
TACACCCCTTTTTTCATCTGCCTTCCTCTTCATCTTTTAATTGCTGTTGTTAATCACTCA
TTAACTCCCCTCTCTTTATTTTTTTTCCTCCTACAATATACCTATGACATGATTAGCTCC
ATAGAATGGATTGTTAAGCAACATTTTTAAAATAACTCAACTACTTTATAGGAtaaagtt
tgcgcttcttttgtcctggtttagggtggagg
>NODE_102_length_797_cov_7.539523
TAGTAACATATGAAATCTGGATTGAGCTGGCAAAATCATATTAATCATCGCACAAAATGA
TCTGCCAAAACAGACGGCCAACACCAACTATTAATCAGAGCAGAACCCGTGACAGCCTTT
GGAATCGGAAGGGAAGGAGTCAGAGGGGGGGCCTCTTTGAGAGAGTACTTGATATGAAAA
CTGTGTTGTTGTGCTTTGTACCAGCCTGTGGGAGTTTTTAAACAAGCCCATATGGTGGTA
GCCACCAGCTTTGGAAAAGGCGGGTGGGTTGGGGGGTTAGCCAGGGCCAGGATTTCACAC
AGTCAGTATTGAGTGGGATTGAGGAGGCGAGCTCTTAAGCTGTCTTTTCAGGCACAGCAA
AAGCCCTCCATCTGGCCTCCCCTAAAACTCAGGGCGAGTTTACTCAGCTCCCTGTCGGCT
GATTGGGCCTCCTGAAGCAGAAGTAACAGCATCAATAGTGTAAACCCTTGCCACTTGAGA
GTATTACATTTCTTTTCATGCTTGACTTAATCAAAAGTGGGGAAGTGAAATTTACACCTT
TTTGATGTTCTTTTTTCCCCGCTCACTAAGAGGGGCGATCTTAACCCATTTGATCTTCAC
AAGCGCCCACTAAATGGCCAAATATGCCAAGCAGACGGAAGCAGACGGTTGGCAGTTGCC
AGTTTGCGCAGGGTCACTGTTGGAGCACTCCATGTGGTGGGGCAGGCAACCTCACAGAAG
GCTCCAGTCTTCACAGAGTCCAGCCAAGCTTCTGTCTGGAGGCCTACTGTCTCTTGCTCA
CTGTCCGCACCTAGCCAAAAATCAATCCACCCTCATGCTGATTCTCTCTGCTCTGCCTGA
GCCAGTGTgagacttgtgttgactgagcagcatcaaatgaacactgtaactggggcttta
taacaaaacggatagacaaaaagcaccagccaagtgtcatc
>NODE_103_length_611_cov_9.764320
TTTAGTGAATACTTATATTTGCTTGACAGGGCAAGACTATGAAATGTTCCCAATTAATAT
TACATGGGATTTTTTTTCCGCCTTTCTTTTTTCTAAATATATTTCAGAATTTACCTTGAT
TGTAATGTACCTCATTGGCTGTGGTTTTGTTTGTTGGCCTAACTATAAAGGATCTGCTTA
TACCCTTGTGGGTTGGGAAGAATTAGGATTTATGAATTTATTTCCTCTGTTGTATTGTTT
AAACAGCTTTGGTTTAGTTTTGATCCCTTCCTCTTGCCTTTGAGGCTGTTCCACGGTGTC
AGCTGTTGACTGATAGTAAGAGAACTGCCTCACAGTGTGAATGAAAGAAAACTAGCGGTT
GGTAAACACTGATAAGGGATAAATAGAAAGCGGTCAGGCAGAGATAGTTCTGTGGGAGCC
CAGATTGTGTGCGGTCTGTTAAAATGAGATTCTGAGCCTGTCCTTTTTATTCTTCCTCCC
CTCCCCTCCCCTCCCCTGTGCGGCGTTTGTCTGGAAAATCTCCAGTGACCCGGCTCGGCA
GTCCCAGGCTGCAGTATTCTCTTTTTGTATTTGTTTTGTTTTCTAACAAGGGTCAAGTTG
GCCAATAGACATGTCCCTGATGCTTATAGACAGCTGTCATGACTTCAAGTACTTACAATA
GTTACATTTTACATGCAttcatggttctgcaccaacaagcacagtagcaagagatttgtt
aaaaaactaaatatggacacagcttttgagatact
>NODE_104_length_527_cov_8.436433
AGTTTTTTAGGGGCAGAGACTGGAAGATAAAACCTACACAGACTGGGAAAAAACATTTGA
GACAGCAATGAGAGAGAGAGAGAGAGAGAGAGAGAGAGAGAGAGAGAGAGTAAGTAAAGA
AACAACAGAGCAGAGAATATTTGTAAAGAGCAAAAGAAGAGTCAGAAAAGAAGAGGGATA
AGGAGGAAAAAAGCGAGGAGAAAGAGAGAAGGGAGCAAGGGATGAGACGGCTGCCTGGAA
AGACGATTAGTATTCATGCGGCGTGGCGCTCCAGAGAGGATTAATGGACTCTGATGCCTA
ATATCCTGGAGAACAATTAATTTGCCCACAGTTTTGTCATGGTTGAAAGTCAAATGCTGG
AACAGATCGATGCGCACAGCCGCCAGTGAAATCGCGGCAGCCCCTTCTGCCAGGCGCAGA
ATTTTAATTTCATCATCATCATTTTCCCCGGCTGCCACCCTCGACGAAGCTGTCCCTGAC
ATGGCTGAGAGGGCTGCCACATCCCGACAGGCATGGCGCGTACACACACACACAGACACA
CACACACACACACACACACACACACACGGTAAAAGCACAGTGTACACCCAAACATGcagc
acacacttgcatatacacatgttcagtaaagaaagtcttatggctgcatacacacaagca
tacacacattc
>NODE_105_length_147_cov_3.959184
TCTTTGACAGGAACGGACTTGAAACAGCTTGTGCCGTCATCTTGATCATATTTAAACACA
CTCGGAAGTCAAAACATGATTGTGAACATTGTAGTTGAAAGATGGCAGTTTGACTGTTAT
CCTGCTCCGAAAATGCGTTTGGCTTGGTGAAAACAAGGTTTTTGACATGGGACATGTAAA
GTGAATTTCTTTGACAGGAACGGACTTGAAACAGCTTGTGCCGTCATCTTGATCATATTT
GAAGACATTGTGAAGCCAAAACATGATTGTGAACATTGTAGTTGAAAGATG
>NODE_109_length_334_cov_10.673653
ATCTGCGATTGGGTGCACTTTGCTGTTCAGACTCTGTGGAGATAATCACTGAGAGAACCT
GACTCATCATGAAATATTCAGCAGAGTGAGTTAACGCCTTCAACTCAAAGCTTTGGCAGC
ATTCCTCCTCGCTATTCATCACTGTGTGACAGAGCTCCTGATGAACCCACCGATGTGAAT
GTAGCCATCCTTGTAGAGTCTGTTGATGATGAGGGTGAGGATGAGGCCAATGTTGCGTGA
GTTGTAATAAGTTAAATAGATGATCCATCCACAGGACAGAATGGTGGCTGAAAGAGGAAA
AACACACCATGGTCAGTAAAGTTAATTGAAGCTCAGTTTTAACTGATCACTGTCTGTTAT
CTGATGGTTAGTCACACTTGTTTGTGTTAGCAGTGTCTGTCAGCCCATTAGTAAATTAGG
TCTACATGTTCCAATATAATCACTAATGGTGATTTTGCTACTTAAGACTTTAATTATa
>NODE_110_length_729_cov_14.108368
TGTCGGCTGGAGAGGGGCCCGCGCGCCCTCGGCCGGACACAAAAGCTTGGATCGAGGGAT
GACTTTCAATAGATCGCAGCGAGGGAGCTGCTCTGCTACGTACGACACCCTGACCCAGAA
TCAGGTCGTCTGCAAGTGATTTAGCACCAGGTTCTCCACAAACATGCGATGCGAGGCAGG
AGAGGGGCGACCATCGTCCGGCCGCGCCCCAGCCCTGTCACGAGCGGCTCTCCGCACCGG
CCGAGGCCGGCTATCCGGGACCAACCGAAGATCCGCGGCGCTACGGTATCGTCACGTCTA
GGCGGGATTCTGACTTAGAGGCGTTCAGTCATAATCCCACAGATGGTAGCTTCGCACCAT
TGGCTCCTCAGCCAAGCACATACACCAAATGTCTGAACCTGCGGTTCCTCTCGTACTGAG
CAGGATTACTATTGCAACAACACATCATCAGTAGGGTAAAACTAACCTGTCTCACGACGG
TCTAAACCCAGCTCACGTTCCCTATTAGTGGGTGAACAATCCAACGCTTGGTGAATTCTG
CTTCACAATGATAGGAAGAGCCGACATCGAAGGATCAAAAAGCGACGTCGCTATGAACGC
TTGGCCGCCACAAGCCAGTTATCCCTGTGGTAACTTTTCTGACACCTCCTGCTTAAAACC
CAAAAAAGTCAGAAGGATCGTGAGGCCCCGCTTTCACGGTCTGTATTCACACTGAAAATC
AAGATCAAGCGAGCTTTTGCCCTTATGCTCCACGGGAGGTTTCTGTCCTCCCTGAGCTCG
CCTTAGGACACCTGCGTTACCGTTTGACAGGTGTACCGCCCCAGTCAAACTCCCCACCTG
CCGCTGTCCCCGGAGCGGGTCGCGCCCCCGCGc
>NODE_111_length_616_cov_11.595779
TTTAGGAGCAGCTTTCTGGAAAACATCCCATTTGAATCCACCAGCCTTTCAACTGGAGGT
TTAACAGGAGTTTTTCTTGCTGTTCTTGCTCTTTGTTAGTTTTATATTGATTCGCTGTTC
TGCCGAGTTCCTGACAAACAATAAAACTTTTGATTTTAAATTTCTATTTTTCCTTTCACT
CCATTCAGATTGTATTTACATGCGGCTGTGAGATAGCCTCGGTGGAATTTACCAGTGCAG
TTAATCCACTCTGATGGTCTAACAGGGATTGTCTGCACAGTATCTCTGCAGCCAAATCAT
ACAGTATGAAACTGCATCAAATGAACAGATGGCAGTGACACGAATTAAAAGCACAGAACA
ATAGTAGAATATAAACCAGAAATGACACCCAAAGTGGCTGTTGATTTATAGCCGTGGCGA
GTTTGGTACTGGGCTTCCATGTATATTAGTGCTACAAATCTGGGTCCATTTAGCAGGGAG
ATGCTCATACATACATCACCGACTCCTGCTCCAAGCCAAGGTCAGTCCTTATTGCATCAA
TCTTTTCAACAGAGGCTACTCTACACAGCAGCAGTTTTGTAACTGTCGCAGCTGTAATGG
AATCTTTTTTCTCGCGCTTCATCTTTCTCTTATCACATGAAATATATATTCAACTTCTCT
TCTTTCCCTCATTCTCCTGATTCTTTTTATTTTATCTGTAAAACATTCCCGGGGACCTCA
TTCCTTTTCTGGGGGACACACTCCAAGTAGCACAGATttt
>NODE_112_length_627_cov_9.956938
GAGCTCAGGGTGATTATTTGGAATACAGACGAAGTAATACTGGAGGACGATGATTACTTC
ACTGGGGAAAAGTCCAGTGACATATTTGTCAGGGGGTAGGTACAGCGGGACGGGGCCACC
AAGCCTCATCCCGTGGGTGTAAGCTGTGTGTGGACTTTTTTTTTTTGCAGTTAACCATTA
TTTTTTTTGTTTTGTTTTGTTTCCATTTTTTCTGTGTGCGTGTTTGTGTCGCGTCTCTCT
GTTTGTGGTGTGTCTCCTGTCTGTCTGTCGTCCTTTCTCTCCTCTCTGGTCAATGCTCTG
CTGGTGTCTAGCTTTGAGCTTCGTGTTGTTATTTGGAACACTGATGACGTAATTCTAGAG
GACGATGCTTTCATGACAGGAGAGAAGATGTCTGACATCTATGTCAGGGGGTAAACACAC
GATTCCATCGCATGGCTCGTACAAAATACCCTCCTTTCCTCCCCCCTTAAGCCCTTGAAT
CATTTTTTTTTATGACCCTTCCTGTGTTAACTCTTCATCCAGCACGCAACCTCGCTTGTC
TGAAACTCTCCTATCAGCACGCTGAAGGCCTAATGGAACGTTAGAACAGTAAAGGACCAA
ACCAAAGAACTTCAATGTGATTATTGGCCTATCAAATTTTAGGGAAATCGAACTGTCTAA
ACTGAGCTTATAAAGCCAGAATTTAATGGCATTAACACATTAGGACTGATACACCAATAT
GACCATtattgttagcggcgtctgacttattatacaaatatcttgtcatat
>NODE_113_length_705_cov_9.028369
AGAGGTGAGTGAAAAACTATGTTTATTTGTAATCTGGGTGAACCAGCCCTTTAATGCATC
CAGGCACCAACACAGATCACCCTCCCACTCAGCCGCCACACAGTCACACACCCATACAGA
CGGGATGATCTGGCATGTACTGGCCCGATGATTAAAGTGTATTGCGCTCACCTGCCCAAG
TCCAATCAGGGGCCTGTGCTGATTGCAGCAGCTTGCAGCAGACAGGGGATGGGGGACTGC
AGGTGGTGGAGGTGGGGAGGAGGATGAGGGCTCTATCGCTGGTGAAGTGACACTGTGGTG
AAGCGGTGGCAGGGCGGCGGTGAAGCTGCAGGCCCGGGGAGTATCCAGCTCAGCTTGCCT
CTCCACTCCTCTCTGGCCAGACGGGGTGAATCAATCATCTCCAAAGATGTCAGCATCTGC
CCAAGCAATTTCAGATTGGAATAAATGGCAGATGGGGATGTTGTTCCCTCTGTTTAATCA
GTTCCACCAAATGTGGTTTTATCTCTTATAAAATGAAACCATCTGTAGCACGTAGGTGTA
AGGATCAAGTGAGGGAGGACGGAGGGAGAGGGTGACAGAGGGAGAGAGGAGAGATGTGCG
TGTGTTTGGAGTGTGCACGCATATGTGCATGTGTATGCTTTTTAATGTGTGTGTGTACGT
GTGTGTTGGGCGTATGTGTGTGTGGCGACGGAGGGCAGGGAGAGATGGAACACTGTGAAA
CAGAAGCAGAATAGTGGGAGTGAAATAGGAAAAAAAAGAGAAGCACTTATCCATTATAAA
GAGGGAAAATGTAATCTTACTGCGAGCTCACACCTCCACTCTAATCTCCTCTTTCTCCCT
CAAAGGAGt
>NODE_118_length_769_cov_9.760728
TATTAACACAAGTGTGCACAACGGTGAGAGCAGGATGTGGTGATGCACTGCAGCCTCTAC
TGTACATATTTAATGCAAATTTTTGCATTTCCGCCAAAATTTGCATTTAGTATTGTTTAG
CATCATACGTGAGCTTTATAACCACTCAGCCTACACCTTTTGACTGTTCCACAGCAAACA
AAGTTTTGCCAGTCCGAAAAAATTCCAGTTACTGTTAAGTCCCCTGCTGAGAGGGGCCTG
TTTCAGTGGAAACAGTTAAAACTCTCAAAACACAGTACAGAACACTTGGAGTTATTGGGT
CTGTTCTGTTGTGTAAGTAAACATGTCGAGGGGTGGGCTACTTTTTCATGGTTCAGGGGC
CCCAACCCTCCCCTCACACAATTAACTTTTCCAGTGTAATGAGATGATTGATATGCTGGA
AGTGTGTGCTTTAAGGAGATATTAATCATTCCCTCTGGTAATTTTAATCATGCGTTCCAT
CATCCCCAGCTGCTGAGGATCACCTTCCTAGCAAACAAAGGGCGGCCACGCCACTTGCAT
AGTCATTCTGTTCTAGTTTAACTTTATTTTATGCTGGTTCCTCCCATCTGTTCGCACAAG
CCTCCACAGCCCACGTTGCACGTTGACAAGCTGGGGAAGCAGTGTGTGGGTGGGTGATTG
TATGAGTGTGTCTGTGTGCATGTATGTGTGTAAACTTTAGAAACACAGGCATCTTTGAAA
TGGTAAATCTAATCCTCTAGGTCCGTGACTAGTTGGTACACCGCCACCAGCCACCTCCAC
TAACACGTACAATAATGCATACAAACAGCGGGCATGCAAACACACACACGGTCTCTCGCA
GACACAATCACTGTGACACacttactgaaacacacagaaacatacacacaagcacatata
ccacatggtgtgg
>NODE_119_length_566_cov_9.243816
CTGTGTCCTAGACTAAAACATGTAAAATCCATTCTTAAATCCTGTTTTCTTTTCTGCTTG
CAACATCCCTTGCGTCCGTCCTTGCTCCGTCTCTGGTTCATAAACTCATGTTGATGCAGT
CAAACGGCTTTAGGGTTTTGTTTTAAGTGTTTGTCTCCCCTCCTCTTCATCACTTTCATC
TCACCTTTTCCTTTAGTGCCCAACCCCCAAGTACACTCCCCCTGCTTTGGTCTTGGCCTT
CCACGCTTGGAGGAACAGCGTGAGGCGGCATGGCCTCCATGCGGCTGACTGATTATTGTA
ATTCATACACTTTAATTAGCTGCACAAACCATTAGCCACAATTAGACTATTACAGAACGT
TTTGTGGCAGGAGCCAGCCCCAAGATTGGCTTTATCTGCTGGAGGGAGAGAGGGAAAACG
AGGAAGAGAGAGAAAGAGACAGAGGAAGGGGGCAGGAGGGCAAAATGTGTTTAGCTAAAC
ATTAGTGTGTATGTGTATTTAAGCTACAGAAATCTAATTCAATATGTTGTAAAAGCCCAA
AAGTATGTGTAAGATGCCAAGCGTGACAAAGGATAAGATGTCTGAATTACCAGCAGCACT
GAACAACAACCAAGTAAGACTAAGCTCTCGTTTGTTGCATCTACATTCAAGCTCAACGAG
ATCCTCAATTTGAAATCTGAATCTTGTTAAACAGagatgtacaagcgatt
>NODE_120_length_510_cov_12.592156
TCCCTTATTTAAGAAAAGAAAACAAAATGAACATTGCACTAATATGTCAGTGTTCATACA
GCAGCACGGTATATAAGACAGTTCAGAAGGAGCCTAAATCTCAGCTGAATCCCATGGACT
CAAGAATGCAGCTGCGTGCACAGCAGTCCAACAGCCCCACACACAGCGGAAAGGATATGA
ACATAGCATATGCAAGACAGTCTGAACATTTCAAAGTTTCTGCACAAGATGTCCAAATGT
TTTCTCTGGCTATATCTTCAGAGGCTAAACTGTGATTAATAGCAGTGAAAGAAGCCTTTG
AAGCAGGATTGGTGACATCAAAGTCCTAATCCATGGGTGGCAGGATTTTTATAATGAGTG
GGAAGTATCTTAACACATTTCAAAGGGTTTACTCCATGAATAAACAATAGCTGCACAGAT
GTGCCACACACACCTTTAGAAAAATACGTCTGCAGACACAGGAGGCAGCATTACCCAAGC
AGCCGTGTATGGCAAGGAGGAAAACCTTTGTAAGTTTTCTAAGATAAAGCTAAAGTGACA
GGCCAACAATTGTTCTAGATTTTCTACCGCACACAGACGAACTTCCAAAATGCAAATATG
CAGTCGACGTCTGCAATATAATTTCAAGACTCACGTCAGTTGTTGAGGACAACg
>NODE_121_length_427_cov_10.046839
GTGCAAAGTACCACACAAGCAAATTCATCTGAACATTTGGGAGAGTGCAGTGGCAAAAAC
AAACACACGCACACCGTAGCTTCCAAAGAAAATAACTGGAGTCATTCAGCCTGGCATCCC
TGAAGCTCAAGGGTTCCCCACTGTACATATGTAGGTATGTCAAGTTTGTGCGCATGTATA
GGATGCATGAGGATATGTAACTAAGCCCTCTCTCATTTGGGGGGGTTGTTTTACCTGTTG
TGGATCTGAGAGTTGAAGTGACAGTGGAGGATGTCATTGAAGGCAAGCAGTCGTCATCTT
GGGAATAACCAGCCTGAATTGCACGGAGGTAACTGTGGCTTCGAGTGCGGAACGAACCAG
GCAGGTCCAAGGCCTCCATGGCCTGGGATTCTACTTCACTAAAAACGGACTCGCAAACTG
ACTCAAACTGGCCATTGATCTCAGTCTCACTCACCTGAGAGACAAAAACAGGAATAGCAG
TCCTTAATTTTTCCTCTTCCTTTCTCTTTCTCACTTTGATTCTTCCCCTTTGCACAGCAA
ATATGAAGGAGTGTTAGCATAAGTGAATGCC
>NODE_122_length_602_cov_9.264119
TTGAGCTTCAGGGTTATGGGATATTGGTAGGCCTTTTGTCCCCGTCGAATGCACACACTG
AAAATACCACCATGACTCTGAATCTGAATAGGTTTGGGTTTTTTTTAGCTGCTCCCAAAC
TCCCGAGTTCAAGCAGCAGTAGATCAAGTCTGCACTATGTTTGGTCATTTGTAGAAACCC
GAACAAAGGTTGGGATAAGCCAAATTGCATTGCACTTGTGAACCGTGCCTCAGTCTGAAG
TATCCTTTATAGCAGGAGGGGGGGGGACCAAGAACAATTTTGTGTGAGCTTTAAAAAAAA
AGAAAAAAAAAGAGTGAAAACAAAGGGCACTTTCTGAAACATCTTAAAGTAGAGTAGTGA
GGCGTGACATTCCCAGGGTGACGAGACACAAAAGCTGAGGTCATGGGGATGAAAAAGAGA
ATCAAACAGCCACTTTCACACGTCTGCCCTCCTCTGCTGCGCCCCCCGAACACAATAGGA
AACAAATGTTGTTAAAAGAGGATCGATGCCATTCATCCTAAAGCAGCGAATGATAGCCAA
ACAATATTGTCACAGTGAATCGAGTTGAGATATGCTGCCACCCAGACCTACGGAGAGGTG
GAGAGGAGCTGCTATTCAGGGAACGATTAGGGGGGAAATTTAAGCTCAGAGTGCTGCTGC
TTAGAACGAAGGGGAACATTCATTATCAGGGCTCAAgtttgaaaaaaaaagaagaagatt
aattaatcacaattgtgcaaatattt
>NODE_123_length_760_cov_11.156579
TACGCACGGATTCCGCTAGCCGCCACTGTTATTTCAAGCCAGGAAGGCTCGAGCATAAAA
GTTGACAGCTGCAACAGTTTTCAGAAATAGTTAGTTGATAACCATCCACGGGGTAATGAA
ACTTCCACCTTTGATGAGAAGTTGAAAAGAGAGTGTTTCACTGTTGGCTTGGCAGAACAT
TAGACATGGCTGCAGGCAGGCAGGGGCCGGCGAGGGATCGTGCTGTTTTAATAGGGCTCA
TCCAGAGGTGACGAGAGCACTGCATGCACTGAACTGGAGGTGTGAGCTGGGGCTGGCAGT
ACATATCTTTTGTCTTTCATTATCTTTATTTCCTTATTATTTTAAATGGCCGGTGTGTGT
GTGTGTTTTTTTTCTTCACTAGAAGCTTTTTTGATATCCATTTAGATTGGGGCTTCATTA
AAAAACCTCAGACAATGGAGTGACTTCTAATTAAGAAGCGCCGCATCTGGCCCCTGGCAC
CCTATCCCGTTGTTCCATCTATTTTGCTGGGGAGAATTCATTTGTTTCTTAATTAAGAAA
AACACCAATAGCGTGAAAAATCTGCTTATGGTACCTGAATCCTAATTAGTTAAATAGTGA
GGGGAAGGGGAAAACACATTCCAGTAGCCCTAGAAATGAACTCAGAGCTGATAAAAATGA
ACTAACTAGCCTTGCATAAATCGAAGCTGGGGAGAAAGTGTACCATCATTATGGCTAAGA
CAATATGCAAACTATCTTCAAAGAAATCAAATTGCCGGAATGTTTTCATTTGCATGTATT
AACCATTAACATAATGAGGAGAAGTGACATTGGACCCGGATTGTGTGTCTGTTCGGATTG
ATAACTCTGCTGCATCTGCAAATAGTCTCCTCTGCAAAATTATGCtagcagtcaaatcag
tgtt
>NODE_127_length_713_cov_11.242637
TAGGCGAAACTTAATCAGCGACTCCCCTCCCTAAACAATCAAATGTTTTCCTGTTGAACT
TCACTTCTGTATTCATTAACCAATAACCATGTCTTAGAAATCTATCACACAGCATAAGTT
TACTCTGCCATTAGTCGACAAGACAGTAAAAGCAAATGAACTGTCACTTCTCAGTATATG
TGTGTCTTCACTAGACAACAGTAAGAATTTTTCTAATGTCAAGAGCAGAGCTTCTTCTTT
CTTTCCGCATCTCTTCACCCACCCTCCCTCCACCACCTCCCTCCATCTATGCATTCGTGT
TGTATTATGAAAAAAGCAAACACGATTATTTTTGATTTCCCGTTTGCCTGAGCAGTACAT
TTGGCCCACCCCTCTCTCCCCCGACCCTCTTGATTGAGGGCTAATGAAAAAGCTGTCCTG
AGCGTCGCTCCCTCCCTGTATCCATTAAGAATAATTAGACGGGAACAATTTTGATGCCTG
TAACCTCGGCGAGTGTGGCTAATGGTGTTATAAATTGCTCCTTGTCCTGGGCCCTGCAAG
CATTGGCGCGCGGCGGTGGGGGCGAGACGCTTAATTCAAAAGCACTCTGTCAACAGCACT
GATTTGTGTGGTTAATGAGAGCGTTTAAAACAACAGGCGCAGCTCATGCATCCTAATGCT
GATGGCAGGAGCAGGTTCGATAAAGAGGCTTGTCCACCATAATTAGCTGCGACAAACGCC
CAGGATTAAGAGACAGGGGGCCGAACATAGTGTGCCCTCTtaaaatgagccccgttcgct
ctcactctccctctgcctctctttgactgactctcttcttatatcctccttaacagcaag
actaactgcttttttct
>NODE_128_length_376_cov_8.087766
GTTGTCCTCGTCCTCGCTGTGCTCGCTCTCTGCATAGTTCTTGGCTCCGCCCTCCAGCGT
GCAGCTGCGTCGTGGCCTGGAGCTCTCACTTTCACGATCTCCCCGGTCCCCGTCCTGCCG
ACGGGACTTACCGGCCTCTCTTTTGTCCCGGTCCCTGTCTCTGTCCCTGTCCCGCTCTTT
CTCCCGTTCCTTCTCTTTGTCGGCCGTCATGATCCGCCACGTGCCTTCCTCAGTCCTCTC
ACGGCTGGGCCTCCGTGAAAGGTAGACTGTGAGCCTGGGCTTCAGTCTTCTGAATTTACC
AGTCAAATCCAGGGAAAATTTGGCCACACCAACAACCCCAGTGTTTCAGAAAAGCTGTGG
ACGAGAAAAACAAGGACAATTAACATCAGCGTGCGTCAATACCCATCATCGTTACAATAC
AGAAGCTGCACGTTCTCAGTTTAATTGCTGTTTTGTAATGGAGGAGATCTTTTGCGGGTG
AGAAACacaagattagttcctggagatgaagcagctgtgc
>NODE_131_length_768_cov_11.476562
ATATGCATTGTGCGGTGAGTCAGTCCATTTAGCTGCTTGACTGGAATGGTCCTGTTCAGT
TTGACAGATCAGAAGAGGGAAAAATATCTCAACACCATGAAAACCAAAGGCTTAGCAGTG
AGCAAATCAGCCCTTTGTCTTGTTCAATTCAAATCAAAGGATAACCAGGAATGTTTGTTT
GACAACAGCATTTACAATGCATTGTTCTGAAGCCCAGAGCCTCCCAAACAAAGACAGATA
GGCTTTAAACAAGTCATTTAATTAGCACCGGATCCCCAGCTTTGGCTGCGCCAACCAATT
ATACATTCCTGAGGCATGTGCAGGTCCTATTTCACAGGAGCGAGAGGCAGATCCTCTCCA
GCCCTGTCTCTTACAGTACATCTCTCCCCTTCCATTTAAGAGAAGGTAAATAGCCCAGAC
AGACAGCTTCATTAGCCAGCGTCTGAAGAGCGCGGGGCCGATTGTCGCTTAAATAGTGCG
CTTTTACTGCAGGCCCAGCCAGCGACCTCCGATCAATTACAGCTGACATTATTGTTTGTC
GGGAGCTTTTTTCCTGGACAGAGGGAGTAAAAAACGAGATCAGGCCTGAGCTTTGGCTGG
AAATGTAATCTTCCCCCTCTCTTTGGTTCTTTCGCTCCACAAACAATAAATCATTCAGTT
GAAGAGATAATAAAGTGCCAAGTAGGAGCTAGTTTAATTTTTGTCAGGGGAAATCTGTCC
ACAACAGAGTTAAGGGTAAGGGGCTGGCTGCTTTCTTCATACCATTTTCAATGACAATGG
CTTAGTTCCTTTTTTTCTTATTTCCCTCTGCAGGGTTAGATGGCCAGAGAGGCTGAAGTT
GTGTTTCGATGAAGATTAACTGCAGCACAAATCACTGCAAGTTATCATTTTTTGTCATCA
AAATAAATTACt
>NODE_132_length_406_cov_9.844828
GACCACCAGAAAGACACACACACACACAAGCATGGACACACACACACACACACACACACA
CAAGCATGGACACTTTTCATACAGGCAGACGTTAGCACATGCACGTAGACACTCACATGT
GCACACACACACCAATGGCTGCTGTGGTTTGCTGGTGTAATGTGCTTTGTTGTGTGAAGG
TATCAATCAGAGGGGAGCAGATTATTAGAGTGTCTGAAAGAGATCAAACAATGTTGCCGT
CTGCACCCACACATGGCTGATTTACAGGCAGGCTGATAAAGTACTGCAGCTCTCTGTCAG
GGGCTACATGACGGCTCGCCGCGCTCTTAGGATAAATTATTGCAGAGGCCCGCGGTAATG
TCTCTCCACCTAGCAACCAGCCGCCCCAGCCGCTGCCAGGGGAGCCCTGCCTCGTCTGCC
ATAATGGCACTGTGTCCGGGGTCAGCAGTTACTGTATCGTAGCAGGGTGGGAGGGATACA
CACACACACACATACACACACATATATATATATATATATATATGTGTGTGTGTTTGTATA
TATAtataca
>NODE_133_length_678_cov_8.157817
TACATTAAATCAATTCAGTGCAATTGCACACATTTTCGCACGCGGATTCTTAGGCCCAGT
GTGGTTAACTTTCATGGTGGGGATGTAAAAATATACAATCTCGTACTTTATCGGACACAA
ACAGTTGCAGCCAACCAGCAGGGGGCATTTGCTCTTTGCGGTAACCACAGATTTTTGTAG
AAAATCAACCATCCAGATTACGGCCTACCATAGCCCTTTGTGTGGGGGATAGAGGTTGAA
CGGTGGTGAGCGGGGCAGCTGGAGGAGGGAGGGCCGGGAGCGAATTCTTGTCCAAACATT
CTGCACGCGGATTTGTATTCATTGCACCCCTGCTGCTATTGATATCATTACGCAGGGTGC
TCATGCTGTGAGGAAGGGGGCTGGGACTGGCAACGGGGAGGTCATGGAGCCGCAGGCCCT
AACGAGAAGTGACACTGGCTCCAGGTCGGCCAAGCATCCACCGGATTTCAATGGGAGCCG
CACTTTCCCAGTCAGCGCATTAGATCAAAGATCATTACCTGCTAATCAAAACACATGAAC
ATAAGGGCTTCCCTTCTTCCCCTCTTCTTTTGCTTCTCTTTAGCTGAGCTGAGGCTTAGG
AGGAGATGCACTGGGAGATGAAGGAAGAGACGGCACCAGCTACTGAACTGGATAGACCTC
CGTTGCCCCATGAAAATGGAAGACACCAACTCCTTTACTTTCTGGACTCATTCCAGAAAT
CTTCCTGCAGCCTTCACCAGCTATTAACTAACTTTATCAAGAAAtattgctataatatac
gctaaatcagaacaggttacaaattcactgctgtgcactgcc
>NODE_134_length_437_cov_13.189931
CAGTCTTTTGCCCCAGAAAATGTCACTGCGATGACTGAAGACACAACGTCCATTTCCACC
ACCATCCACTCTCTCTATCTCTCTCTTTCTTTCTCATTCATTGTCACTGCCTTTTCCCTT
TAAGTGCACTTTCGCCCACACCACTTGGAAATTGATTGAAACAAAATGTCACAATTATGC
CCTGTAGCTCGCCGCTTCAATTATTCATCAATTAGGGGCTAGGCTCCTTTTTTTCTCTCC
TCTGAGCTGATTTTTCATTCAGTTTGCTCGAGATGTATGGCTCCCCTGCTGTTAACCAGT
CCAAAGTCATTAGTTTCTGGGTTTGCAATTAAACCTGATGCATTATGCATGAGGCTCCGA
CTCAGCAGACACACGCAGCAGCGGCCGCAGCAGCTAGCGAACGAGCTAGTAAGCTCTGGA
GGCGTGGATGGGAAATTAATTTGCTAGAAATTAAGTTCTCTCTATCCCTCCCTCTCTCTA
TCTTTCTCTTGTCTGGCAGGTTGGAACAGATGCCACTGGCTAGAGATGGAGATAAAGGTG
GGGCAGCATTGGAGtgcagtttgatcagcactgacaaggaa
>NODE_135_length_456_cov_20.265350
ATACAGACTTCCTCTCATATTTAATTTTATCTTTGAATAAAAGAGCTATAGGAAAGTATT
AATCTGCTTAACATTTCTAAGTACATCCTCCAAAGGATTTTGCTTTTTTAATCTTACATA
TGCTCAGCAGAGTTACTGGCAAAAACTGTACATTTTCCTCATTTCATCCTTTCAACATCA
AATGGTGAGCAGCAAAAATTGGATCAGACTTCAAAGACTGTGATGTGCTCCAAGTCACGG
AGTGGCTCTTCTATTTCACATATTGAATCCGAGCAGGATATCAAAGTGCTACCAAAGAAC
CTCAGGTCTTTACTAAAAAAGGGGTCTAACATCTGTAGAAAGAGGAGCGCAAAGACAAAT
CACCTCAGGGAAGAGCGAGCATTTATTCTCAGCCGTGAATTTCCAGCCTTTTGATTCTCT
CGTTCCTGTACCACCCTGTCTTCTCCGCTGAGATGGAGGTTGGAGCAAGAGAACTCTTTT
GTCTCAAGGACTCAAAAAATTCCCAAAGAATAATCTGGGTTAAAGCTGCTTTGTAGAGGA
GCAGCATTTTACATACAgggctaaaggaaagcagaagaaaatgctcattgatgttctgtt
>NODE_136_length_630_cov_8.452381
TGTAAGTATATGACTGACTCTTGCCAAGTGTGGCCTTATGCTTTTTGTCATCGCGCCAGC
TGCAACATCCTCTGGTAGGCCCCAAAATGATGCATCTTCTTTGATACATTCTTAAGTACA
CATCAGACACAGTCAAATATTAATCTCCATGCTTGCTGGCCAAACAACATCTGTCTCAAA
ACATGAACTAACATTCTCCGTTTTTCTTTTTTGGTTTGCAAAAATATGCCCCTCCATCTT
TAGAACATCCATCCACACAGCTATGCGTATGTTTGTGCAGTTATTTATCAATTCATAAAA
ATTCAAATACTCAGAATAAAATGTAGCAAACAGAAGAGCAACCATAAGCATGAAAACACA
TCAGATTTATTCTGCCTGCCTTGTTTACCGGTTCACGGAACACTGCATGCAAACAGAATG
CAAATGCATTTGATTGAATCAGGTGATGCCGAGGTAATTGTATTTGGAGAAATGTCCAAG
ATTTTTTTTTCATCATTATCAGTGGGGGGTTTTCTTTATGAAATCCATCTTAAACAAAAG
CTATCATCACTCCCAAGCCTTGTGATCTTCCTTTGTCACATGCGGATGTGGATGCGTCTT
TAATTTCCTTTCAATTAAAAGTAAATATACGCCTTTATTTTTTCCCCCACTGTGAAATCC
AAACAAGGGGAGTCAACATGAGCAGACAGGTGAGGAATATTCATTTATATCTGCCTGCCA
TTTTTCCCTTTTTTTTATTGTTGATGCTGATGATGTGATTCAACAGGCAACAct
>NODE_137_length_559_cov_8.175313
AGGGGGCCGAAGGAGAATGGCGCAGGGTGCGAAAAATATCTACCATAAATGGCTCAGGCG
TAGCTATTCAGAAGGCTGAGACTGAGGTCCTCAAACACGACTGAAACCTATCTAAAAGTA
GCTGAAAGATTACAATCCTCTTCATTAAATTTATCTCCTGCGACATAAACTTTTAATATG
CGCACCAGCAGTGTGTATGGGACTTCCAGGGCAGCTTAAATGACTGCAACCTGTAATTAC
TGTTCCAGCACTTGATTAGAATAATCTGATTGCAATTATTCAGTGACTTTAAAATACAAG
CCTCGAGCTACAGAACAATAATTCAAGGGCAGTGATTGGGAACGTGTTTCTTTTTTGGCT
GTAAAATGACGTTTTAATCGACACAGAGTGAAAGAGGTTCCCTGCTAAGGAGCCAGCTCC
CTCAATTAAAGCCCATTTATGCAGTGAGGGGTAAGACGTTGTGCTGCGATGTGGAGTTAA
TCAACCAGGCAGACACTTACAGAGTTCTCACGGATCAGGGAACTAACCCCTCTAACGGGT
AAACAGGCAGAAATGCAGCACACAGGCAAGGCCACCAAAAACACGCATCCACAGATACCA
ACATTCATGCTATCAGTTACTGTATTatgttgtttcttttcttgaataaattgtatgaaa
taatatagaaatgcttaaaagtaaaagtatacaggacagagtc
>NODE_143_length_301_cov_4.647840
CAGAATTATCTGGCTTGGGGAGTAAAATCTACAATATTTGACGATGCTCCCGAGCTAAAT
CGCCTCTTGAAATTGAAATATGCTGCCGAAATACAAAATAAAAAGCCAGCCTTTGCTGCT
GATATACTGGAAGCTCCTTGGCTTTCTGCAGAATGCTATTATTATGCATATCCAGGTAGA
AAGTTAATTAACCCAAAGCTTAAGCTAATTATGGTAGCAGAATGCTATCAACCAAACGCT
TTCAGTCTGACAGCTGTCCAGAATTTCATTTGCTAATCATTTGTCTTTTGCCGGAGCATA
TGGTACATTTCCCCGCTATCACAGCAACAACAAACAGATGAAAATCATTAACTAAAAACA
ATGTGCAATGTGAAAAAtcagacacagatttataaggctttgtgtcagagaaaaaagggg
gatttatggcctgggaaatataatg
>NODE_144_length_600_cov_10.221666
GAACTAGCTCTGACATTTTAGCCAGAATCTCGGAAGCCTGCGGGACTACTGAAATGTCTT
GGGAGAAAGCAAACTGAGACAAGAAGGGGCCCATGGGAAATGTAGGCATGTTATGCTGCA
CAGGGGAGGAGGCCAGTCGGGGGCTGGAGGGCTCAGACTTGATCCTAGTGTATGAAAAAC
TGGCTTTGCTGCCTGGGTGGGCCTCTCCCTTCTGAACAGACAGCATGGGCTTCTTCTCAG
CCTTGTCAGCCTCTCCGTCTGTGCTGGTCTCCTTGTTGAGGGCCCCTTTGGGACTTCCCA
GCAGAGCATCCTTCCTGTTGGCCAGCTCAGCGCGGGCCTGCTGCTGCTGCTGCTGGAGGC
TTTCCTCAGGACCCCTAGGGGAATGCTCGGTGCCGTCGCCTTCCCTGTGAAGTTTGCTGC
CGTGCCCATGTAAGTCCTGATGCTGTAAGAGTTCCCTGTGGCTCTGGAAGCTGATATGGC
AGTGATTGCATCTGAAGGCCGCCTGTGACAGGTGAGACATGATGTGATGCTGGAATGTAA
TAAGAGAATCTGCCGTGTAGTTACAGATTGTGCATTTCAAGCTGGTGCCAGGAGGGAGGC
TCTCTTCCATTTTGACACCTGTGAAGGAGATAAAAGGGAGAAATGCTCAGAATCTCGCCT
CCCACTTCTCCTTTAGAGTTAACTGTAGAAACCATCAAACGCTCATGCATTATGCCAAGC
TTATTCCCATCCACTagatttttt
>NODE_145_length_504_cov_10.533731
GGCATAGAGCTTTAACTGCAAATAAGAGTTTACTTAATTTTAAGTCAACAAAAAAATGCA
CAAAGCTTGCATCACAACTAAAGTAAATAATAAAAACTTCTTCCCTAAACTTCCTTAAAA
GTTTAAAACCCACTTTTAAACTTTTTAACTGCAATGATATCCAAAAAATATGATTTGCCA
TAAAGAGCATGAATATTTGTGATGTAGCCAGTGGTGAAAAATCCTTTTGGGGATTTCGAT
ATCTAAAAGAGAGAGGTTTATACATTAGCGCTGTAGTTGCAAAACACTGTTGATATTCAA
ATGATTATTGTGCAAAATCTGGGATAAGCTTCTGTGTGAGAGCTCTTCTAAGTGCCTACA
ACTATTGCTAATTCCCCTCACCATTGTGGGCCGAACAAAGGCCTTAATCCCATTTCACTT
TTGCAGAAGGCTGGGGCTATTTTCCCTCTCATAAACCAACAACACTCCCCCAAGCCAGAG
CTGAGAGGTTCTGAGAAAGGGGCCAGTGTGTGTATACTTCAAGGCTTTTTTGTCCAACTT
GGCTAGTGCTCTGCATAAACTTTTAAGTGGTCCCAGTAGGCCTCAAACACCTTTTGGCAG
AAAAAATAAGCTACCACAAACtgtaaaaaggaaaccaaacactctctt
>NODE_146_length_346_cov_7.881503
TCCATGACGACTCCTTTGTCTCTAATGGAGGAGTCGACAAACAGTCCGTGAGCGCGGGAG
TTCAGGAAAACGCTGATGGAAATGCAAGAAAGCGGCGAGAGTGAGAAGCGGGAGGGAGAG
GGAGAGGGAGAGGGAGAGAGAGAGGAGACAGAAAGACAACAACTGACATCTCAGGGAATT
TCACAGGGATGGCTAATCCAATGTGATCAGCGGAAGATTTTAATATTTAAATAGCCAGCA
ACGCACCAGAAGTTTCTAATTAAATTATAACTCATGCTTGAAAAGCAAAAGTGCATGTGT
TGTGGGAGCTTAAATAATTCAGCCCGCCCTATATCTCGTCTTTCTGTTAACCCGGAGACA
AATGGCACTTGCTAGGGCTTTTAGACAGGGGGCTGGCACTGTCAGAAACATGAACAACAT
CGGCTTGTAAAGGGCCTCACCCATCAGGGCCCAAATCCAAACTGACTGGCCTCACTACAG
AACAACGACt
>NODE_147_length_495_cov_10.674747
ATTTAGTTGATGGTTTTCGTTTCTCTTTCTTAATTCATTGCAGTCGGATTCCTCTTTGAT
GCAGTTCTGTTGTCCCCCAAACAATTGAAGTGGAGACAATGGAGGCATAATGATAGATCC
GTGTACCCACCATCTGTAAGAGCAGCTGCTCCCTTGCATCTGTACAATATGCTGGAGCGG
GGAGCCTCAGTAATCTGCATAATAAGGAGAGGGCTTATCTCAGTCTAGTTAATAATCACA
AGCAATCGATGCACTTCATTCCCTCACTCTTGACTGATGAAAAAAAGCAGCAAAGTTTTG
GTATGTTTGCCGTATCCTCAAGATAGGCAGGGGTCACTGAGTAATGCCAAGCTGTTGATT
TTGCCTGCAGCTACAGATTTAGTCTGCACTCAATTTCATCTTTTCATGAATACCATAATT
ACAGCAGGACGTTCTGAGTTATCATACCGCTTCTCCCCTTCTCACTCCCTTATAGGGTTT
ATAGCCTCTGTAGCAATGCTGGACCTCACATCAGATTCGAACGTATGACTTTAAGTCTGT
GATAAACACATAGCTTGTGCTGTGTTGATAAGAGTCACACCTTATAAGcaatactctcac
acgagaagattgcccttgtaaaacactaaaaattcattg
>NODE_148_length_743_cov_5.298789
CATACCTAAACATAATCTGCAGGTCAGGCCCAGTGTCTCAGTAATGTGCAGTGTGTCCCC
TCTATTCTGTGTTTCCACGAAGGCCATGTGATGAAGGTGGAAAATGGCACAACAGCTGAT
ATCCCTTCTTCTCACTCATGGACTGTTCTTGTTAGCTCGAGACGGAGTGAGTAATTCAAT
AAGTCAAGTATTCATTTATTACTTTCCTTTTCAATCACGGGGCATTTTTTTTTTTTTAAC
TTCCCCCATCCACCTCCACATAGAGAGAAGAAAAAAAAACCAAAAGTGATACGAGTTCTG
CAACTTCCATCTGTGGCAGCGCTCGTTGTCTTACTGCAGCTTAATTACAAAATATTGGCG
CCGTTTTCTGTAAAGATTACTCACTGTAGGAGGCTCTACGTAATTTGGACCGGAGGGTTT
GTCACAGAAAATAATACAATGCAACTGGGCTTTCTGTATTAGATTTCCGCTTTTAGCCTC
CTTGACATTTCAAGCTGCATGAACTAATACATCTGTTATTTGTTGATCATTTGATTATTA
ACATACTTCACAAACCAAATCAGCTGCCCTGCTGGAGACGCAGATACAGCTCAGCAGACA
GTCTGGGTTTTCTCGCCTGCCACGCACAAACACACTCGCAAAAGATGCACAATTCAGCCC
TCAGTGATAAAGGAAAGCGGGGCAAAAACATTCATCTTCCCCTCCTTTGAGCGTATGAGC
ACTCTGACACCGGCATGGAACAAAGCCCGTCATCACATTCTAATCTCGAATTTCAGGGCT
TTTATTTCACCCAAATGCCACCCTGCTGGCCTTGTGAATTATTGACAGACTGACACCAAT
GCGAAAGGACACATAAAAGAGGCTAAAagctccggccctggaagagc
>NODE_149_length_348_cov_7.201149
TTCTCTCTTGAAGTCGTACCAGTATTTCACTGCTTTTTTGCCCCTCGACACTTCCCTAAG
TTTTTTTTCTTTTCCCAGATTCTTCTTTCCCTTTCCTTTTTTTTTCTGATCTAATTTGCA
ATATTTCCACATATTAGATGAAGCCTGTACATGCGGAACAGAGTACACATGGCCAGGGAA
TTGAGAAGTGCAAATAATTCCCTCATGTGGAAAGGCTGCAATTAACTGGGGATGTCAGCC
TTTGTAAAATATAATTGAGTTCAGGACGAAATGAACGTCTCTAATCCGGCCGACAGAGCA
CTGTCAATCAGTGTTCCTCGCATCCCAAAAACCAACTGTCATGGTTGTTTATGTCTGCCT
CTCTACTTAGGGTTTGGACACTAATGCTCTGGCAGCTGCCTCTCTTTAATGCGTGGTTGA
CTGGGTGACTTTGTGCTTGCCCGGTGGGAGCGGGATCTTGCACTGTAGGGAGAGACTGGA
CATCTgtttttt
>NODE_150_length_527_cov_10.104364
CAACTGCATTCCTTGGTTTTAGCTACACAGCCGAAATAACTGTGAAAAATGTCCCCTTGG
TCTGACTTTTATTCCTCACCTTATTCCCAATGTCATTCATTTGCCACTGAAGGTAACAAG
CCTTTTCCACTCGGTGCTCTGTAACGGCAGACCTTTAATAGCCATTTCCCGGTGTGGTGA
GGGGAGAGAGGGGGAACATGTTTATTTGTGTGTCTGCACATGCTTCTCCAGCGATTCTCT
CTGCTCCACTCACCCAGCTGCTGGCTGGAGGAGTGATTCATGGGCCTGACAGATGCCTGG
TGCAGCTGGATCTGTCCTTGATCATCCCAAAAGCCTGGACAGCACTGTCATTCACCATTG
CCCAAATTATCTCTGTATTGACTGCAGAACCCTCTGTGACAGCGCCGTAATGGCTAATTA
CCCAGGATGCTTTGGGTACTTTTAAACCCCAGAGTGTTCTCTTGCTGTCTTGCCATGCGG
CTGCTGCTGCTACCGTGTCGTGTCGTTCTGAGGGCCACTGTTTTCTCTGGCCCCACCTGA
GCTCCACAGTCTGAGCATCCCAGAGCAAAACGTCAAGAGGAACAAAGGCATAATGTTCTC
TTTTCCCTGAATTATACAGCAAAGTAACCAAGCCCTTTTTTTGTAGTGTCAGCGAGagac
acacacagaat
>NODE_154_length_579_cov_10.240069
ATATAACAGTCAAGTGTGTCTATAAGTCTACTTAAAACGCTTAGGTATCAGTGGAGACAG
CTGCGACACCCTCGTCTTATGATTCTGTCGAGACAGTACACTATCAAACCTTTCATACCG
TTCCCAAGCTACATTTCCGGTGACAAAAGCTTTGCGAAAGCCTCCTGAAGGATTCATCTA
TATCCTAATATTTCCAATCCAATTTAACTGGAGCAGCCGGAGTGGTCTGAGCACTAGTTT
ACCAATCTTTGCTTTCCAAGACTCTGTGTGCTGAAGGCTTGAGGGGTTCAATCAATGGCG
CTTTGATCTCGGCTGGAACCATAATTATTTAACATTGTTACAAGGATTTCTCTAATCCAT
CCTACCATTAAATCCCTTTTACACCCTCATCTTCTGCAGCCTAATCTGCATCTGGGTGCT
CCGTTTGTGTCTCTCCCTCATTTCGGCTCGCCCCTCCTTCCTTGACGACACCCTGACTTT
ATAATGGACTTGGGTGCCGAGTTAGAAAATGCCTTGTTTACTGAGAGCAACCTGACTGAA
CTGTGCTCAAATGGAATGTTGCTGTGCAAGAATTTAGAAGTTTTTCTCCGCATTTGTACT
GAAGTTTCAGTTAATGTTCAGTAGAGGCCAAATGGTGACAAGGTAAAAAAAAAAAAAATA
GATAAATCTGGATAATTAAtcaataaacttctgattagaattaaactgaattaaagctga
act
>NODE_155_length_503_cov_10.534791
TGTCACCCTGTGTTAATTTGGGCCCTAATGTATTTTATAAACAAAGGGCTGCTCTCTAGC
CTGACAGTCGTGACACCTTGATTCCAGTGCAGGATGCATGCAGGACGGGGTTACACCATT
AATAATCAACTGGCAGCCATCACACCATTTTAACCACGATCATTATGATAAAGGGCATAC
ACTTAATTACAGGCCTGCTTAATTATAGCTCTGTTGAAGCTCGTTTGTTTGGTCAAATGC
TAATTATACCACCACGCTCTTGGCAAGTCCTCATTTCAATCCACTTTTTGCCGGCTGAAC
AGTGTGGCTTATTTTCATGCAAATTTGATATCTGGTGAATGTTTTGTCTCTCTTCTTTCC
GCTTTTCTGTGCCTTGTGTGAGTGTGTCTTTGTTTCGGAGGTGAACATCTCTCAGACAAG
ACGGAATCGGGAATAATCAAGAGTAATTAAACTGGAAGAGGGCTGGGAAAGGGCTGGGTT
GGAGGAGAGAGTGGAGGTGCTCAAATACAGCAGAGAATAAAAAAGCCTTTCATCTTCTCT
CCGTAGACGGAAGGAGGGGAGGTGCTGGGGTGGCTGGGGATGTTGATAGCTTTGCTGTTT
TATAATCCCACATTTAGTCTTGTGGAAAGACTCAGGATCAAGactag
>NODE_156_length_414_cov_8.642512
TTTTTGGGGAAACTGGCAGCTCAAGTCAAGTTTAAGGATTAGTTTTGATACTTTAAGCGA
TCACAGAACACTTCTTCACCTTTACCCATCACTGACACATGTTTGTTGTATCCTGCAGAC
CCAGATCCAATACCTCAAGCAAGTCCAGCAGCCGAGTGCGGCCCAACTGCGGTCATCCAT
GGTGGATCCGGCCATCAACTTGTTTTTCCTCAAAATGAAGGCTGAACTGGAACAGACTAA
AGACAAACTGGAGCAGGCCCAAAATGAACTGAGTGCCTGGAAATTTACACCTGATAGGTA
AAGACAATCAAAATAACTCCCCCCTCAAAAAAAAGTCAAGACTTCCTCACGCCCCCCACC
CTCACTCTCACTGCAGGCATGCAGGAACAATGGTGGGGGGGAAGGCTGACAAATGCTGTA
CTCACCACGAGACTCAGACTTTACAGAAAGCCAGTCACTGCAAAACAAAACTGTTTTTGT
ACTCTTGCACTGTGCCAGCTACATATCACATAACCTAAAGAGAAAAGACAGTATGGTCAG
GTGAcacttgtgtttcag
>NODE_157_length_386_cov_7.437824
CCAGAAATTAAACGAGCGCGAGCGCTCTCTGTGTATGTAACACAAGCAGGGGGAAAAAAG
ATATAAGCGGTATAATTGAACAAAACATGTAACCTGTCTAAATCTGAGCAGAAAATGAGG
GAAAATGAAAATTCTATTAGTCTCTAATGTTCCCTCTGCCCCCCTCCCATGTGCTCTTCA
TCTCTCCAGCAAAGTATTCAAATGCAAGCCCTGCCTTACCTCCCCGTGTCTCTTTTTCTC
TAATTATCCATGAGGTCAGTAAGCAAAATGGGGAAGAAGCCAGGAGATCAATACAAATTA
TCCCTGAGCAAACCAGTGCTGACAGTTTGAATTGCAGCATATGTTTACCCAAAATCAGGC
AATTTATCTTAATATCAGGCGAGTAATGCAGCAGGGGTGAGAGGTCACACAATCTCTCCA
CCTCATAATTACCCGCCTCTAAAACAGGAAAGTGGTATTGATTGGCCGCGGGCCGGGAAG
CGGGCGTGACTGGAACGTGCCAGCGACCCCCCCCGCCGCCCACCCCTATC
>NODE_158_length_559_cov_8.277281
CTAGCTCTCTCTCTCTCTCTCTCTCTCTGTTTCTTCAGTCCTTATATTAATCACTCTCTC
TTTCTCCTTCTCTCTTTCTCCATCACTGTTGTTTCCCCACTCTCCACTTTCTTCACCTCT
TTCAGTTCTTTCTTACCTCTGTTCATCCCTCCATCCGCATCCCTTATTCCCTCTTCCTCT
CTCACCCTCTCTCTCTCTCTTTCGCTTTTCCTGGGGTATTTTTTAAACAATGTGTCCTTC
ATGTACGGTTGGTTACGGGGCGTACAGAAGGACATCATTAGCGCTGGTGGTTAAGCTGTA
ATTTACACCATTACCGAGGTAGGGGCCATTTTTATTGCCTAGTAAATTTCAGCTCTGAAA
TATTTAGACCATATGGCTCAATTTGTGTAATAACCTTAATTTCCAAGCACCCTTCAGCTC
CCTTCAGCGCCGGCTGTTGTTGGCGGATGGCAGAGTGGTGCGTGTACACGTTCGTATGTG
TGTGCACGATCTGGAATTGAAGCACATTTACACACAAACACACACATGCAAACACGTACG
CAGAAACACAGACATGGCAAAAATGTTAACGCGTACGCTAAACATAACCTTTTACACAGT
CTCTTCCGCATGCTCACACCGATTCCTTCATTCACACACACAGAAACACACGCACGCACA
CGTATGTATGCATGGCggtagcagattaatagggtgtcagctt
>NODE_159_length_462_cov_6.673160
AAGAAAAAAAGAAATGAGGAATCTCAACAAAAAGTGTCCTGGAGTTACGGTCAAGAGCGG
AGTATTAACTCAAAGAACTGCAAAGGACACTGCCATTGTTTCGAAGATCAATATCCGAAA
AATATAAAGAAACAAGAAAATGTCCCTTCACATTATCACTATACATAATATCATTATATG
TGTAAATGTATCCAATTTAGATGTGTTTTACATCAAAAAATTGACATATTTTTATTGATT
TTACTGCAATTTCTGTGCATTTGAGCCAAATTGTTACGTGTACAAAAGCTATATTGTGTA
TTTTATTAAATTAATATATAGTTGTGTTGCAATATACATGGGCTTATATTGTATTTGGCA
AAAGTTGCCTTAGTAGCTGTCGAACTCTGTGAGTTTGCTTTAGTTTGGGTTTTTTTGTTG
GTGTTTTTTTTCATCTCTATTCTGCATCTTTGCAGGCTGGCTTCAGTGCTTTTGAGATGT
CGCCTCTTTTTACCCTGAGATCCAGCTGGATCAAATACAATAACTGTTGAAAGCTTAATG
AGCCAGCTGATCTAGAATACAATTCAAACCAACGACAAAAAGCAAcaaccacaagataac
agtttg
>NODE_160_length_495_cov_6.709091
ACATACCCTGATGCTGCAACTTCATTTAGAGAAATGAACCGTTTATATTAACCACAATGA
AGACAAACTGGTACAGTGTCTGCTCTTTCCTGTGAAAGTGATCACATCTTTATGGCTCCC
GTCACTGCTCTTTACAGATCTGTTTCCCAGAGGTATTTGATGTGGAGAGCCAAAGCAGGA
GGAAGTGTGGGTCTGCAGCCCGCATGTTAACAATGGCTCTCCTCAGACCCCCCGGCCCAG
GCCCAGCCAGTCATGAAACACCATGGAGATGTTATTGACCTCAAGGTTAACTCTCCTCAG
GTAAGCCTGGGAGATAATGGACAAAGAGCAGTTCTTTTACAGGTGGAGTGACACGGCATA
TCCGCGCTGCGCAACTCCTCTCGCATTGACAGATTTTCTAATTCACTGCAGATTCCCATA
AAACTGGGTGGCCAGGGCCAGCTCGAGCCAACAGAGGGCCCATTCATGCTGGGTGGGATA
GGGGGCCTGGCCAAATTAACCTGGATTAATTTAAAGGAGCAAAGGGTCTTTACATCCGAA
TAAAATGAAGATCAATAAATTAAATGTCCAGGTCAGAATGTCAAGTTGCAGCGATGATCG
ACTTGCATACAGAAAGTTACGTTCTTTGGCTTAGGCTGg
>NODE_162_length_640_cov_11.318750
AACCACACTGTCTCCCTGAGACAATCGCCCACATTATTTTGCCTCTGTTACTTTTGTTGC
TCTGTGGCTAATACCCTCATTTGTCTCTGAAGATGCTGAATGCCACTGAAAGAAAGCTGT
TTTGATTCTGTTTTCTTCTGCCCACAACAAATCTGGGCATACAGTTGAATACGCAAGACT
CTGTGAAGGGAGCCATTCAAATTCGATTATGATTTCATATTTCACAAAGACAGTACACCA
CGAGGATGATTTTTAATTAGAACCAGAATCAGTAAAAAGAATGGGGCATGGAGACAATAA
AATGAGGAATGCATTCATCCATGGGATGATTCTTATTTAAGATCTGTGCCAATGTGCTAA
CAGCATTAATGAAGTTATAAAGAATTATGAGGGGAAATCAAATTTGCCTCGCCACTTGAG
CGCCACTAAAATGCCAAACAATAAACTACCAGATTGCAAATTAGATCAGTAAAAATATCA
AACACATTGCGGTGCAGGAAAATCCATAATTGCATTTAGTGCCTGGCCTCTCCTGGGGGA
AGAGACACTAAAGATCATCAGCAGGCTACACGGGAGCCGCTATTGACAGAGCGGTAAAAA
TCGACAGGCTAACTAAATAAACACTCCAGGCTCCATTAAATATTCAACGGCTGAGATTTG
ACAGTCTAGCGTGCCTGCCTCTCCCCATCGCCTCCATTGGCTTCTCTCTGCAGCACATCT
TCCTCCCTGTCTCCCCTCCTCCTGCAcacctccccctcctcctcccctcctctcttcccc
ctcc
>NODE_163_length_532_cov_11.110902
TTTGAGCAGCCTCGATTCACCTTGAGGACACAACGGGCTTTCCAAAACAATAAGTGGCAT
GAGGAACAGATGTGAAAATTCATAGAGACTTGATAGATGCACTTCTGCTACAGAATGCAG
TCCATTAAAGACACAATGTGAGTGGGTACTGTAAAAAGGATAAATGGTAAGGCTCTTTAA
GTACTCAGGGATGACCCTCAAAACATGTGTGTGAAAGTAATGTTAATTATAAAGTAGTAT
AATACTTGAAAATGAGGGTTTTCCGCTTGCTAGTTATGTGCATTGGCACTTAAAGCCAAT
ACAGTTCAACAAAGCTATGGATGGCGTTTCAGGGATGCTGAAGGCCATTTTTGCTCTGTC
CCATCCTTACCAGCTGTATTTGTTCTCTTCAATAAATTCAAAGTAGCCCCTTCCATGTTC
CTCCCGGCGTCTCTTAACACCCTTCTTATTCTTCTGATCAGCATTCGTGTCTTTGTCCGC
ATCCCCTTTGAAAATAGAACAAAGATATAGAATGAGGTGCTCCTTTTTGTGAGAGAGAGA
GGTCGGACTGGCAGTGGGGTTCTGGCCCACAAAGCCCGTTCATTAGTTACATTGTGTCGA
CCATAATCATCAAAATTAAGGCTACTAAGAGGCAACACCTCATAATTAATAAATAATTAA
TATAAAAACAATACAA
>NODE_164_length_606_cov_18.158417
GTGGAGGACTTGGTGGAGGATGGGTGGAGGAGGGAGGAGAGAAAAGCAGGACTGTGAGAT
GTAAAGAAGTAAAAGGAATGAGGTGATAAGTTTGGAACACAATGAGGAAGAGGGAAAGTG
AGACAAAGAGAGGTAGTGCGTGGCAAAAGCGGTTACACATTGTGCAGCAGACAGACAGAC
AGGCTGGACAGAGGTAATGAATGCAGTTATTAAATTGTTTCAGCAGCAAAGAGGTCTATT
CTTATGCCATTATAAAGGGAACAATTTATCCCCACTGATCGGCCCTGTCTCCTTTCTCCT
CGCTCACTTTGATCTGCCAGCATATTGCCTTGATGTGTCCTATTCAATAGCGAATCTGGG
GCAATTTTAATGCTTTTGTACCTCGCCACCGCTCCACTTCTCCCTCCCTGTTTAAAAATA
GCTGTTAATTATAAGTGCAGTTTAAATGTCTCTAGTGACCCAGAAATGCAGGTTGGAGTG
AGAAGAAGGGATTGAGCATCTCCAAGTTTAAAAAGAGCGAGACACTATTTCTCTCCCTCT
TTATCATGCTTTCTTCAATCTCTCTTTTCTCCTCACACCCCCTTCTTTGTCTTCTCCAAT
CACCTCCCCTCCGATTCTACTTCTCCATTCCTTTAGTGTTCCTCCACATTTCTTTTTCTC
CATCTCTTGCTCTCTCCGTCTCCTCTGTGGTGTTTCTTCGGCTCGGTGGGAGTGAGCAGG
GCCAGAGGATAGGGGATTCAGTTCTTTCTc
>NODE_165_length_436_cov_12.788991
TTGATAAATGGTGCACTCAGTCCCAAGTCTGCTGCACCCTCAGCGGAGTTATGTATTCTC
CCTCCAACAATGTGTGATTTGCAACAATTTATGTTACATTCAACAGTTTCATCAAAACAG
GCAATTTCGTGCTGCAATATAAGATAAAAAAGTGTATCCAGCGATGATGGTGTCTCCAAA
ATATGTAACAAATATGCCAGTTGTGCATTGACTTTCTAATAGAGGGCAAGAGTGTGTGTG
TTTTCTGCTGGGATGACTCTTGGTTCTCTCTTGTCTTTAGATACCAGCCTGTTGATATCA
TTCAACCAACCAATCATGTATTGCCAGCCTCATTCGGGGATTCTGATTGGCACATTGTCA
CAGGCAACTCTCTTACCACCACCAATGAGTCCCCACGTAGAAAACCCTCACAGCATGAGC
TGGAGAAACAGAGAATGCCAGGTGACTATTTTCTTTCTTCTCTTTACCCTTGTTGTGAAG
ACTGACTGGGCGCCCGTGCCTTTTTTTTTCTTGTGTCCCCCCCTTCCCTCCCCCATTCCC
TTTTTTCTTTCTTTtttttttttttttggttttcctcgct
>NODE_166_length_329_cov_11.209726
TGCCTATTTTGTAAAATGTTGTACTGTTGCATTCTAAGTTACGCTAGAAGTGCTCAATTA
TATTAACCTCAGCCAAGAGATGAGTCAAATTCTGTGTTTACTATATTTTGATTTGTGAAA
CTGTTTCTGTTTTAGTTGTTTTGAATGCGTGCGCTGTCAACACTTTCACTTTCTGTGTAT
AGCTGGTGTCAAATCTCGCTCTCCTTTCTCCCCCAGTCTCAGGGCTCACCATACTCAATG
AGCGGACAGCGCAATGTCAGAGCGCTCTGGGCAAACTGCAAAGGGGAAGGAAGGCAAAAC
CAAGTATGCGTCTCTCAACCTGTTTGATACATACAAAGGAAAGAGCCTTGAAACACAAAA
GCCTGTTGGTGAGTATACTGGTCCTGTCATCCCCAAGCTTCAGCTCACACACAAGCTTTT
AAATTGTGTTGTATGTGTACTTGCAATGACAGTAAAGGCATTATATTTGGTTt
>NODE_167_length_587_cov_9.954003
GGGAAAAAATGTCCATCTATCCATCCATCCAAATAACTTGTGTCAATTGCAGTATAATAC
TTCCTTATCTCTGTAATCAGTATCAATACTATTGAGATCAACCTCTGCTCAGGGATTAAT
TAGAAAATAGATGTAGGCTAATCATCCTGCATAATGTATTGATGTGTATCTTGTTTCATT
AACAATCATCAACAATCCACTCATGTGATGTGATACTAACAAACTGTTTGCTTTAGCTAC
AGGGGCTAGGTAAACACTCAAATGGCATTTCCTCTTTTTTTTTTCTTTCCTTTTTTTTGT
TCTCACCAGTTTCAGTCCCTTATGTTTGGTAATCGGCATTGCTAAGTCAGAAGACATCAG
CTTGACTCTATAAATTACCACCTGATCCTTTCTTCCTGGATAATTAGGTACCCATTAGTT
CTAATCAAGTAGTTACTTAATTATTGCAGTAATTAGTCTAATGGTCTAGCAAATTGAAGC
TTTATCACTTTCGGATACTTAATGTTCTTGGCAGAGTACATCACAAGTGTCAAGGCTTGG
GCTTCAGCAATCAGGCAGCAGAAAACAAAGTTTATACCATGTCATAAATAATATTGTTCT
GTTCGTGGTTTGATGTGAAAATTACACAAGTTTATGTTAGACTGTGGCAAATAAAAAGCT
GTGTATAAAAAAAATAATAATTTGAGAAATAAATTTTAATTTGATTGCAAGCTTGAcaaa
acgtgactaat
>NODE_168_length_487_cov_4.915811
CTGTCAGCGGGAAATAATGTGAAAGGAAGAGGTGAGAAGGATCAAAAGGTTGGTTTGGAC
CGATAAGAACGGCAGAAAGAGCAGATATCCTTCAGCTGTAAGACAGTGACACGAGTTAAA
GAAAAGCACTGATCATCTTTGAGGGACATGGCATTCTCTAATTCATAACGCTGGCATGCC
ATCATAATAATAAGGAATAGGATCTGTCATGGTGTCTAGCTGGTGCTTTTATTAGACCGA
TGGGAGGTCTCCGTGCCTCTCCTTTCTGTGTTGTAGTAATGAAAGTTACAGCACGTTCTC
GCCCAGCCAAAGGTTGGCCCTGCCTAATGAAAACAGATGAAGCAGAGATAAAGTGTTTGC
CGACATTAAGGGACTCATTTATCACCGTTAGCCCCCGAGCTATAGAACACCTTGGTCTGG
AGCTCTCCTTTAACAGGCCCTGCCTCACAGCACCCCGGTGGCACACTGCAGCCTTCCAGC
CACATGCATGCCTCCATCTTTACCCTTCTTTCTCTTTCATTCGCCGCGTATTTCACACCG
ACGGTTTCGCTGTTTACATCTGTACATACACGCCGTCTCATTCACACGGCTTATTGAAGC
TGGAGAGAGGTTTTAGTGCCAAAAAAAAAGg
>NODE_169_length_584_cov_5.508562
CCACCACGTCCACGCCCATCGCCTCGCCCACGCCCGCCGTGTCTTGCACTCAGTCCCTCC
TGGAGGAACTGGCCGTCCTGGAACCCATGTTTGGGGCAGGTGCCTCGATCGCCCCTGGCT
TAGGGCAACAACCTGAGTTGTATCAACTCCAATGTCATCCATCGCCACAGTGCTTCCACA
AAGGTAAGAACCCGTCTCACTTTTATTTCACTGTTTTTTTTTTTAAATGAGATGACAAAT
CATTCTGTGAAAATGCACCACTAATGTCCTCTCTCTCTCTTTTCTATTTTTTGTCTTCCA
GATGGGAGTGGAAGTGTTCCTCCGTTCTAAAATAAGTCTGTGACTTACTTCATCAAGTAT
GGCATATTGTCATATTTTGTGGAGCACCTTTTACTGAAAAGTAAAAAATAATTAAGTGTA
TAAATATACATAATGTATATACAACTTAAGGACTTTAACTCCTACATGTCACCTAAGAAC
AAAGATTGGCTTTATATTTTTGTTCAGTCATTTATCTGTATACTACTACAAAACTGGTGC
AACATTTACATGATGGTGCAACCGCATGGACCCACAACTGACTGGGTTCTGAGTCCATGT
GGTGTCTCAGCTTCTCTGTTACATGAGCTTCAGATATGATCAGACAGAGAAACTTCTCTG
AATTTCTAAGCGCTGTTTAACTTCCAGACGCGCATTTGTATTCACTCGTAGTGAAAAATC
TGTTGTGa
>NODE_170_length_467_cov_10.316916
CTCATCCAAAAGAGGAGGCGAAGAGGGGAAACTGTAACTACCCTGATAGTGGTGTTAACA
CCCAGCCAAGCTCCCCGACTCCCCCCTCTGTTCTCCCCCCCTCTCCCTCCATCTTCTCTC
TCCTCCCCTGTTACCCTGGCCTATCAGTGCGGAGCAGTGGTCTGTGAAGAAATTCCCAAT
ATCTAAATTTACACACTGTATCAATCTTGTTTAATAGACTGGAAAGCTTATAGCCGCCAT
GGCAAGCCGGCAGAGAGGGCAGCGGTGATAAATTGTCGGTGTGCAGGCGACAGCCGCCCG
TGATGTATAATGAAATATTTATGATTTATCCCAGCTAATAAACTGAAATGAAGTGCATGA
TGTATGGGAACAGATGGGCCCTCTATTGATGCTGAGGTGGAGAGGCAAGAGGGGGAAGAG
GAGACAGGAAGATAGGTGGAGAGAAGGAAAAAGGAGATGTGATGAGAGATGTTTGAAAAG
TAGTGAGATAAAAATGAAGGGTAAGGATGGGACTGAAGAATCAAAAAACATAGTTGTTTG
TGTTTGGCATTTGCTGGAACAATAAAAGCTGGAAAAAttgaacatattagaaagatggat
agaaggataca
>NODE_171_length_476_cov_10.987395
CCTGCCGCCCCCATCCCGCAATGTCAGATATATCAGCAATGCTAATGCCCAGGCAGCATC
CTGCAACGCTCGCCCTGAACCACTGAAAAGACAACCATTTAGGCTTTAAAAGACAGACAT
AAACAAAAAAGGAAGGAGGAGATGAAAAGAGAGGAAAAATGAAAGAAAATGCAAGACGTA
GAGAGGAAGAAAGAATGAAGGGAGGCTGGGGTTGAGGTGGGGGGCGAAATAGGAAGTCAA
TTACGTATTCTGAACCTGGCCGATGTAGTCCTCAGGGATCTGCCTCCGCACCTCAGGATC
TGTAAATAATTGACAGATAATATTAATTGGCTTTGGATTAGTGAGCAAGCTCAGTATCAC
ACATTAATATTTGATCAGAGGATGATAGGGACCCTGGCAGGGGATCCGAAGGGGCAGCTG
AGGCTGTTTTGTTGATTAGGCCAGAGAAGGGAGGAGACGGAGGCAAGTGGTAGCGGTAGC
AGCAGCAACAGCAACAACAGCAGCTCCAGACACACACAACCATACACACACATACACACA
CACACACACACACACACACACACGCACACACACACACACACACACACACagatggaagca
cacagccgtggtttgatgct
>NODE_172_length_618_cov_8.144013
CACTCTCTCTCGCTCTCTTGCCCTTTCTCCATCTCTTTGCCCCTCTTCCTCTCTGTCTTC
CTGTATTTTCTTCTCCCCCCTCTCCATCCTACTTGTTAATTATTTGCTTTATTTTGTCAG
CGAGCTGATGAGTGACTTCAAAAGGAGGATGGAGCTGGACTCAAAATACAAAAATGGCTT
CCTCTCTGTTGTCTTAGACAATAATTATGATTTGCCAGTTAAGCCTAGACTACAGCAGAG
GGATTGTAGTTTAAAGCAGAGGCTTTGGTGCAAAAAATGCATTTATAGCCCTTTGTGAGG
CTCCTCATTATGTGTGGGCCCGATTCATTAAGTAATTGGTTTGCAGTTGTTTACATGAGT
ATTAAGGCCTTCTATTCAGGGCCTTTGAGAGATACATTGTGCAAATGTTGCATGTTATGA
ATGCAGAATGAGAGGCGGGGGGCCAGTCCTATTGGCCAAACACTGCACTCGGCTGAAAAG
CGAGAGAAAAGCACTGGGTGCTGCTTTGCATAGCAATGACTAGGGCCTTAATAAGCTTTA
CAGATTAAATACATGCAGTCTATACAAGATGCAAAGAGATACTCTTAACACATTTATATG
TGCTCATTTCACTATTATGGAGTTTGAGAGAATTGGGGTCTTTCATATTCTTTTTTTCTC
TGTCTCTCTCTCTTCCTTGCTCTCTCCCACACAGTGTTTTTCAGTTAGATACTTTTATGG
AATGTTCTGTTTATTGTATTAtgactcgcgggggagcgactg
>NODE_175_length_368_cov_7.394022
AGAAAGCAAGAAAGAAAGAAAAAAAAAACTGACACAAAACGAAACAACAAGGAAAGTTTT
TCTGCGACTTTCTCGAATGTCGCTCCAGATTTTGCCCTTCATCGTTCTTTCACAATGTCG
CGCCCTCTCCGCTGCTATTTCTGACTGCCAGTGTGTGGATCTGGCTCGCTGAGATTTCAT
GCCAGTGTAAAAATTGGCTGAGGGTTTGGTTCAAATCAAATTGGACATAAGCACCCACAA
CACCATCTGTTAGGGAAAGGCAGTGGAGTGAAGGGCAGAACTCTGTATTCAGATAAATGG
ATTTTCAATTTATTAAATTGTTGACTGACACCCTTGTAAATTTTCCCTTTATGTGCCGCG
GCCTATTCTTAGAAACGCCGCGTTTAATGGAAACATGTTGCTATACGTCCCTACAAGCCC
TAATATTAGAACCAAAGCTCCCGCTGCATCTGTTGTTTGGATTCGATTTGTTGCACCAAA
GAGGGAATTTGTCGagttgtggtttttgttgc
>NODE_176_length_378_cov_10.343915
AGCTGATCTGTGTTCATATGAGTTATTTTGATAATTTGCTTGATGCAGACACAACACTGA
CTTACTCCATCTTATAACTGAAGCTGCTGAAAGGGTTTAGTGTGTCAGTCTCCATTCATC
AAGCAGCCAACAGTTCAACATTCTCTGGGCCCTTTTATCACTCCCAACACAATGTTTTGC
AGCTGCACGTCAGGGTTCAAGAACCAACGTTGTGATGAGCTGGCCAACCCCTGCGATTAC
TTCTGTCAGAATGAGGGGATGTGCACATTAACAGCTCTTAACAAACCACGCTGCAAGTAG
GTCCCTCTCACCTCTCCAGCTGTATTCAGAGCCCACTCACTCCCTTTGTACACACCTCCA
CCCCAACTCCATCCGGCTTCATTTCAGCCTCAGTCCAGTGTATGGGCTCTTTGTCACAGT
GCCTCCTTGTAGCAACTTATCATGTAATGAGTGCTGGATAAGAAATAGTATACTGAAAGA
TTATGTGATGAAATTGCATACTGTACAtcaaggattatcata
>NODE_177_length_332_cov_12.057229
GTTTTTTTTTTTTCTTCTCTCTTCCTCTTTACAACACCTTGCAAAACACCATTTCCACCA
AGAGGGATACTGCATCTTTACAAATGAAACCTATTCCTTTGCATCTTCCATGCTCTTATT
TCAATACTCCTCTCTCCTTGTTCCCCCTCCACACATCATTAAACATATTATTATAACATG
ACTGTCAGCCTGCGCCTCTCCTCGCTCCATTCTTGCTCTGCCAGGTAATCAATTTGTCGT
CACTCTCTGTAACCCCAGTAAAGTCATCAAGTGAAATGAGTTACAGCTGCAAAGAGCCTT
CAAGAATACAGGAGGAAGAGAGAGAGAAAGAGACAGAGAGAGAGAGAGAGAGAGAGAGAG
AGAAAAAAAAGAACGCGAGAAAAATGACAACACAGCCCAGGAATATTCCACCGCTTGATA
GCACATCCCAGGTCTTGAAGATGAAATATTAATgcacaatttgtaaagatgcagta
>NODE_178_length_526_cov_10.557034
TACTTTAACACAAAAGGGGTTGTTTCTACAGTATTAATAACCAAGCCTCACCTAAAAAAT
TAATTTGAAACTATGCATACAGTCGTGAATAGGAGAGGGTAAAACTATTAATTAAAAGTG
GAACAGGTTCTTATTTTAGTGGAAAGTGGAAAAATTATGAGCCTTTGTTAAGGAAGGCCC
AGGAGCAAAGCTTTCATTAGCCTACATGCATGGCAAAAGCAATTCATCAACTGTAATTTT
GCCTCAATGGGCAAAAAAGAGGGATCAACCTCAGCATGCTATTTATGGAGATTTACGGAA
GTCTGGGAAATGCTAATGTGATTAACATTTATCTACAACATGTTTCGAAATGGCCCTCAT
GTCCATGTTTTGCCTTTAAGATTAAGTTATTGCACTTGCTGGAGAAAAAAGAAAATTATG
GAGTGATACAGAATCTGCTTTGCAGTGCAAGAGCACACAATGATGATTTTTTTGGAGAAT
TCTCTGTCACATTAGTGGAGGATTTCTTCCCCCCCACCACCATTCCCTCCCCTCTCTCTA
AATATCTCTCTTTATGTGTGTCTGTCCCCAGATGAAGGCGCGGCGAGCAGAGCGGCGCTT
TTGTCCTACCGGAGTGTCTCTCTCGAAAATGTGAACTGTTCCACGGATTAGCTGAGCAGA
GAtgtattta
>NODE_179_length_383_cov_8.595301
TGTCTTCCATTGTCTTAAAGCAAGCATCCCCCTCTTGACATCCCATCTCATGAAAACCCA
GCTATAGTAATGACCTGCCGCGTACGCGCGCGCGCACACACACACACACAGACACATACA
AACACAGACACACACACGCACACACACAGCAGGAGAAAGAGGCGTTAGCTCATCCCCCAG
ATTAAAATAACATGATTAAATATGGAAAGAGAACAGAGGTCTGAGGGGCTCCTGCGGGAC
TTCATTAGGGCAAATTGCCAAAGAATGAAACATGAGTTAGCCAAGAGAGACTGCGGGCTA
GGCCAATACCGCCGGGACCCCGGAGCAGCAGCCGCTGTTATACTGCTGCAGCTTCACAGT
CAATGTGTGAAGCGGACACACACTATCACACACACGCACAACTACCAGGAGACCCCCTGC
TCACTGACACACACAGTGTCACAATTGACCGGCCAAAAGCGGGTGAGCTTGGCGGCTGAA
AACCACCGTGGAAAGAAAAAGAAGGCCCCGCCCCTCTGAATCCACCc
>NODE_180_length_515_cov_10.005825
AGCGCAGACTGGCCATGTGAGAGTGGAATGATCACTAGGTGAAAACCACACAGGCCTACA
ATCTGAATAAGTGCACTTTCTTTAAAAACGGAACTAAACAGGAGTCAAAATAGGGTTATT
CTACGTTGAAGGACTTACATGCGCGTCCATGCGCACAAAACAGGCAGAAAATACGCAGTG
TAAGCTGTGAAAACAAACAAACAAACAAACCAACGAATGAATAAAATACTGTATGCCAAG
TGCCTGGAGCATCCAGTGCGCTTACCTAGACTTGGAGGGGGGCTGAATGTGTTGCCAGCG
TTAAGACAGCGCGCAGAGTTAATGAAATATCTCCAAATGGGAGTCAGGAGTGCGTGCAGA
GATAAGCCTGATGTGGTTTATATACCCAGAAAGCAAGTGCTCCTCTTCTCATATTGTCCA
AGAGCGTTTGCATAGCTGGCCAAGTGGCTCTGCTCTTGCTGACTCGCTAACATTGCATTG
TGTTTGTTTTCCCCTTGCTATGACGTGAGACAAAATATTGGCCATATGTCCATCGGCAAT
AAATTGTTCTTGAGCGCAAACACAGCTCCCCGAGGACGGCGCTTTTAACCCACACTAGTA
GTTTTCGCCCTGCGAGATGTTTTAGGGACACCAAACTATCTGCTGCCTCATGTAGGTAc
>NODE_181_length_760_cov_10.201316
TAATATGTTTAAACTGTGGAGTTGAAGCTAATAAGGTCATTGTGTGCTTTGCTTAAAACA
CAGGTTAGCGCACACTGCACATGTTCTGTCACTGAGCCATATAGATGTGGATTATAACTC
AGTGAAAAATCGCTTTGTATTTTTCGTTATTGTATGTGGAACATGGCTGCAGTATTGTTC
AAGCTTTAAAAGTTTGCGTGAGAAAAGTTGTGCTCTGAAAGAGAACAAGGATAAAAAATT
AAGTTCTGATTACAATTACGGGACGTGACACTTAGCTGATTTCAAATCAGCGAGGCCAAA
TTTCACAAAGCCTGTCAATGGTGGCAGCAAGCTCGCCAGATCCCTCCCCAATCAAAAGTT
TGCTCTATATAATTTTACGCAATCAGATTTCTCCACAGTCATCCAGTGCAATCAGGTAAT
CAGAGGGGAGCATTAACAAGACAAATGGGGTTTAAAAAGTGGGTGCACTCTGTTTGCAGG
AACTTCCTATGGAGAAGCCCCCTCCTCTCCTTGATTACTCCTATCACCCTCATACAGCGC
AACATCCCCCGCTAAATAGCTTTCTACTACAGTACAGGCAGTATGTGCAGTAGGAACAAA
TGTGATTGACTTTACACGTAAAATGTGACAGGTAAATTAACCTCTTAGGGCTATTTATGT
CAAGTGACTAACTGCCCAAACTTCACTAAATCAGCCATATTGTATACAGTCAGTAGCACC
GCTGCCTTTTTCCACACTTTTCATTATCGGTGAAATACTGTGATGCAGATTGCACAGTCA
GGGACTCTTTGTGCTAGTACGCGTTTTCACTCCATGTGTGCAGATGTTCCATCTATGTAT
GTTGACTGGATTTGTGACTGCTGTCTGTCATCATCACTGCCTAGATACAGTTTCACCCAA
ATAa
>NODE_182_length_570_cov_7.914035
CGAAAATGAGTGTAAATTCTGCTGAAACATGTGTGCTCCCAAACTCCCCATCAAAGTTGC
GTTTTCAAACACAGATACCCGTCATAGCCTCCCCAAGAGTGATGTCAGCTGTAGGATTTG
GTGAGCTGGGGTGGGGGGGATCTAAAGAGTGCATAACCATGGAAAGGGGCTTGAACGCTC
AAGAATCTTGTCTTTCTGTTTGCCCCCTCAATCGAGCGACACAAAGGCTGAATTACTCAT
TCAAACCTCGCGGGACAAAGGGAAAGGAGCTGGATAGCACTCCTGCATTTGTAGTCAAAC
ATTTAGAGACTTAAATCGAGTCGTCATGAAGGAGAAAGAGTAGGACAAAGCCCATAGAAT
TGCCATCAGCAAACATTTTCCTGTGTCATATTATGGGGTCTCCATGACTCCCTCTGGCCC
GCGGACAATAGCACAAGTTTGCACACTCGAATACTGTCACCCTGCCAACGGCAACAAGGG
CCCAAAACAGGACAATCCCCCAGAGAAAGCATGGGCTCCGCGGGGAAGGTTGCAATAGAG
GAGGAAAATGGGACTTGTGAAATGCTAATTGAGCTTCATCCCCTTATTGAAGTGGAAAAA
GAGCACCTATCGTTCCCCTGAACAGCAGCAGAGGAATGAGATGTGAGCAAGCTGTTTGTC
TGGTGAGTACACCTCATGTCCTGAACCAGTCTCGGAGAGAGGTTCTTTTAAAAa
>NODE_183_length_505_cov_9.497029
GACAGTTGCTGCTGTTAAACCAGAGGTGCATCGCAGGGAGGTTTGGTCCCAGAGGTAGGT
TGGTGTACGTGTATGTGTGTGTGTGTGTGTGTGAGAGAGTGAGTGTGTGTGTGTGTGTGT
GTGTGGTTCGCTATCCTCCAGAGCCCCCGTTCCCTCCTCAAACCTTCGTCTTTCATTCAA
CGTCTAGTCCTTTCAAAACAAGGTGAAGTTCAGCAAAGTTTCTCTGCAGAGATGATCAAA
CAGTCACATCACTAATGGCGATGGGTGACAGGGCCAGTGAATACAGATCAGCTTTAATTG
TGGTGGGTCTTACTGCCACTGTCTGTCAATCTGAGCCTTTGAATTGGCGAAAATTTGCTC
TGTTCATTCTGTTAAATGATGTATCCAATTAAATGCTTTAGAATTCATGATCTTCAGTCA
AGGTTAAATGAAAGCAGTTACTCCTGTCAGTAAGGTGATTAAAAGCTGCCTACATCAGAC
ACATTTTGTGCAAAAATTTAAATTTGGGACTAAAGCATGAATCTTTATTCATTACGTGCA
GTCCTGCTCTATAAATGTCCAGCACAGTCGCTCTTAATCACCTTGTTCATTTTAAATCTC
ACTTTAGTCCTTTTTATTAAAAGGCATcctggtatttaaattacagtgt
>NODE_184_length_316_cov_5.186709
CCACCACCATCCTATCCCACTTACATTACTATCTCTCTCTTTCATTCCCATCTCTCTGTC
CTCTCACCTCTCTCCTTGCCTTCAATCCTCACCTACACTTCTCACTCTTTATTCCTACCC
CACCATCCTATTTACCACTCATTCCTTCCCTCTTCTCCTCCTCCTCCTTCCACCTTTTGG
TAACTCTGTGGCTGCTGGTGTGGGCATGCGGGCCTGCCTGACAGAGTTTTGCATGCGTGG
CCTGTCTAACTTTTATTCAGATTCAAAGAAAAGGATCCGTACATCCTATCAGAGTAAGTC
GGGCCTTCCGCAAGGCTGGGGGACTCTGTGTGTGTGGGCAGGAGGGATGGGATTATAATG
GCTCCGTGTTTTTGGTGGAGATGATTGCCATATAGATGTGGGCTAAAAGCAAAGGGACTA
ACTAAAGAGATGACTGAAATAAATATGGTTGTTTCTGGTa
>NODE_185_length_481_cov_6.708940
TCAAGTCACCACACCCTCCCTTTCCCTCTCCACCCCCAGGTCTTTGTTCTGTACTGCAGA
AAATCAGAGACAGCCAGAGAGAGAGAGATGGAGGATGGAAAGAGAAAGATGAAGTGAGGG
AGAGGGGAAAAATGTCTCTTCAAACAGAACTTGCCACCTTATTCTTCTCAAGGGGCAACA
GCTTGAAATTAAAACTAAATTTGAAATTAATGAAGCACATTCTGGCGGTGGCATTCGTTT
CTGAAGTAATAAATTACTTGTATCAACCTCGGAGACAGCGGTTCCTGTCTGTCAATTAAT
ATGTCTTACGCTTCTTCTGCAGACTCTAATGCATTCCCTAACAGACACACTCGCCATTTA
AATTAAGCATGCATTTTCACTCATTACACTGCTCAGCCCTCGCCTCCTCGTAAATAAAAA
AAATGTATGTACGTTTCCCTGCGACAAATCTCTCTCCGCAAAACCCATTTGCTTCAATTA
CCAAAGATTAGAAAAAAGTTTAGAGTTATTATTTACAGTTTAGCTTCAGGGAGAGAGCTT
GAGGCTTTCAATttatattcaaatccctctagtttaagaataatacaatggaaatcatag
agagaaaagatggatcaagacaaat
>NODE_186_length_386_cov_4.170984
ACTGGGCCTCCTGGGTCAGAGAAGGACAGAAAATAGCCAGACGGCAAAAAGCGCCCTACA
CCCTTGTCCTTTTTTTTTCACTTCAGACAAACGAGGGGACGAGAGAGAAAGAGAGAGACA
CAGAGAAGGGGAGAGATGGCAAGAAGGAGAGAGTGTGTATGTGAGCGAAGAGGAAATGAA
GTGGCAATAAGTGCAGCCAAAGGGGAAATGCTCTTCACCGTGAGTTTAATACATCAGACT
GGGGATTTGGCAGCCCGCCACACAGCAATTGTTTACCTTTTTGCTCACTGGCTGCATCTG
TTCTGTTTTGTAAACGGCACTAAACTATTCGCCCGTAAACACCGGAATCAATAACAACTG
CTAAGGGAATTCCCTTATCCCGCCCCTCCCTCTCTTTCCCTCCCTCTCTTCCCCATGTTT
TCATCCCTATCCACCACCCCTTTTCCTTCCCCTAGATCTCCTCCTCTCTCCCTTCTCTCT
GTTCCCTGCCAGTCAAGAGCAGTGTGTGTGTGTGTGTGTGAGTGAGAGAg
>NODE_187_length_655_cov_15.361832
CATACCCGTTGAGGGAGTGCCAAACTGGGCTGAGCCTGAGATGCTGATACTGTAGAAACC
TGTGTTATCCTTTTAATGAGTATACACACACTGAGTATACACACACACACACACACACAC
ATACACACAGTCACACATACTTTCCACTGCCTGGCTATTAGGCACCAAGAACAGGAGGAA
AACTATTTGAAAGTGAATTTTAGATTTCCGGTCGTGGAGCTCTGCCTGGGAGTGGCAGCC
GAGCAGAGGCGCAAGCAGTGCACGCACACACAGACACCTCATACACCTCAGTGTTTCAGC
TCCAGTTGCTCTCGCACACAGCATGGATGATCAAAAGAGGCCAACGGCTGCCGACCATTA
TGCCAATGACACTTTGAGTAAGAGTCCAGAGAGCGCAGCGACATGACAGCCATTAGGGAT
TGAAAGTGGGACTTTAAAGGAGGGCTGAAGGATAACTGTCAGTGCAGAATCAAAGGCAGA
AAGTGAAATCTTCATAATGTATTGCACTGGAAAATTCCTGCTCTAGCTGTCTCTCTAAAC
CACTCGCTCAAAAGTATCCCATACACAGCTATGCCATTCAACTCCCCAAAAAACATGAAA
CAGCCAGGAACAAAGGGCTGATGAGGGGAGTTCAGAGACTGGCACTCTGTAAATGAAAGC
GAACAGCGGTGTGGGCCATTGTGCGGGTGGCAGACAGATAGATCATTAAGGACTGGACTG
GGTTAAACTCTGAGCTGAGCAGAGGACTACTAGTAAGCAACTCTAGCACTGCACCTCTGT
TTCCCCCAGCTTAGATCCa
>NODE_188_length_566_cov_12.851590
GTTTGTTTGTTTGTTTGTTTGTTTGTTTGTCTGTTTCAGGAGGAAAAAGAAACTCAAAGC
CTTGAAATTCTTCTCTCACAATTATTCTTAAACATTCAAGTCATCCTATTAATACTTTGT
ACAGCAGAAAGGTCCTTCAGATTTCACACGTGTATATATAAATATAATATATAGAAATAT
GCATATACATATGTTCAACTTGTATATGTGTATACATATTTTGGAACTGTATCAAAGCCA
ATTTAATGTGCTCTCAAAATATGGCCCATGATTCCTAGTGGGATGCACATCAATTCACAT
AGTACAACCAGTAGATTAGGTTGAAAAATCCAAAGGTGATAGGGAAAATGACCCGGGACC
ACTTGTCAATGGTGCTAACATCTGACAGGTTTGGGATTTTCAACTTGAGCTTGGAGGAGC
GTCGTCGTAGCCGACAGTTGGCCCGGCTCCGCATGGCACTCCGATCCAGCGAGTGGTGGC
TGAAGCCATCTCGGGGCGCCATGGGCTTCCTGAATTGGACCCCGGAGCTGTCAAAGGACA
TGACCGAATTCCGAGAGTCACTGACGCTGCTCCCCACGTCAGAAGGCATCACTTCGTTGT
TCATCtccagcgtggtgaggaggatgtttccgtaagcatccacctgcgaggagagcgaac
caacaccgagagtcagtgagggctgaaatgctgagcagaagccccaaatc
>NODE_189_length_508_cov_4.763780
GGCGATTTACTGGAAAGTCATCCAACAGCAGGAAGAAGGTGAAAAGAAAGGAGAAAAGGC
GAGTAATGCAGGGCCAGAAAAAACTAAAAAGAGAGGAAAGGCAGAAAGAAAAAGGTTGAA
TATCGGGGTAAAAAGCAGGGTGAAAGAGGAGTGAAAGGAGGAGGAAAGAGGAGGTAAGAG
GTGGAAAGCAGCAGAGAAGTTGACCAGAGAGAGACACTAGTTCCAACAGCAGACATCCTT
GGTGTTGTTTGTTTTGTGTGAAAGTGAATGATAAAAGAGGCATGAAATCAGCAGAGAAAG
GCAAGACAACAGCAAGGGTCCAGAGCCCTCCATCACGGCTCATACAGCTCCACAGTGGCG
GCTCGCACAATAGGCCCCAACTACTGACAACCTCCACCTCCTCCCCCACCTCCACAGCTG
TGTGTGTGTGTGTGTGTGTGTGACCGGTAAATAATTAACTTATTCTGCTCTGCTGACCAG
GACTTATGAGACCAGTCATGAGTAGCTGTGAGATCTATCACTGCAGCCGACCTCACTTCT
AATTAAATAATTATATAAATCCATGGTGGATCAGGATTCATTTCTATgtaaagcatttaa
aattgagtcatttctagagacaaatacaaagccagtggtgctaaaaatgtag
>NODE_190_length_739_cov_5.349121
CACTATACTATTAGCCTGGTCAGAATCCAATGACACTACATGCAATTTTCTTCCAAGTTC
CTCCCCTTTTGGTTTGTAGTTTTCAGTTTACATGCTGGTTTAACTGCCGCACTCACCTTG
CTGCTCCTCAAAAGCTGCCCACAACAGGTGGATGGCCGGCTTCTTGGGCAGGTGGATGGT
GCAAGCCTTCTTGTAGACATGTCTCACACCATCAGTGCTGTAGCCCTCTAGATATTTTGC
ATACTTCAGAGTGAAAAAGAGAAAGCAAGTTGGAAGAGATGCAGGAGAGGACAGAGACAA
AGAACAGAGGAGAAAGAGAAAGGCAAAAGAGACAACACATTTTAAACTAAAATTTTCAGT
TGACAGAAACAGTGAATTTCTTCATTGACAAGATCGTTTTTAGAAATTTTCTGTGTAAAC
CCATCAGCACCTTCATGGAACCAATTAGATAAGTTTCTGTAAGGTAGTGGGAGACGAAGA
AGATGCAACGTAGTAGTTGGCAAATGCTGCAGTCAAATCTTGTGTGGCAAGCTGGCCATC
CCCTAATACAACAGATACAGTCACATATCAACGTTACACGCAAAGAGAGTGCAGGACGAT
TTACTGTGTCGATGTGATATCATCGTTGATGGGGGAAGTGCAGGGAGGTAGCAGGAGTGA
GAGAGAGGATAAAGGTGGCGCTACCTTGATCCAAAACTCCTCGTAGAGTGCACAGGCGAT
GAGGCAACGTTCAAAGAGAACAACCACGCGCTCCGGAGTCCCGTTTTCAATTTCAAAGTC
CAGGTACTCCTTCCAGTTGTTGAGCTGCGGCTTCTCTAAGGCTTTGACATGGAAGTATgg
tctcttaatctaaaataaatacataaattaatcaattaattag
>NODE_196_length_576_cov_8.151042
TGTGTGCCGAGGGGGGAGCTGGGTGTTCGTGTGTGCATGATGGAAAAATGTCGAATAGAC
ATGGGAGCACAATGACGGCTCTTTGAGTTTCATCCGTCTCCCCATCACTGCCTTCATCCC
TCCTTCCACCCACTTTCCTAAAGGCACAAACTCTGCCAGTTGTCACCTTAGAGTATTGCA
GGCCTGCTGAAGCACTCCACTCCTCGGGAGGAGAATGTCAGCCCAGGCTCGGGGCAGTTT
TGACAAACAGAGTATATATTGATACATGATAAAGTATGCTAGAAATCACCCGACTGCTGA
GGGCTACTATAGTTTTAATATCATCATTTGAATTAACAAGCATTCTGTGGAGAAATAATG
AGCTTTCATTATTCAGAACATCATCCTTACCCCGGCGGAGACTCGCAGGGCTATTAGTGC
TTGAGAACTTAATGAAAAGAAGATAAAGAAGGTTTGAGATAAAAGTTTGAATGGCCACAC
TCGGTAACCAGAGTTAAAATTTAATGCGGCCCCAGTGGATGACGGATGAGCTTCTTATCT
GGGGCCTGGGGAATGGGTAGACAGGGGATCCGCTTCGGAAGGTGCCATTCTGGGGGAGGT
GAAGAATGTGCACCCCTCCCGCTTTTTCTGACAGGCCCAGTGTGCTGTGCCAACCCGGGT
GGACCCCCCACCCCACTTGCATAGTGATTCATGCCAACCCAtagatagctgtatgtgtca
>NODE_197_length_629_cov_8.020668
CGATCAAACTTCTCAGGCGACGGCGCTGGAGCCTGGCAGGTGGAATACCTCTGTTTTACT
GCAAATGTGGCCATGCAAATCAGTCAGCTGGTGCGGCGCTCCGAGGAGTTCCTTGTGAAA
ATTGCATAGAAATTTCTAAATAACGGAAGGCATGACACCTCTTTGAAAAATGCAAAAGTG
AACAGATGGATGTGTGCCACCAAAAGCTCTCATTGCAGCAGGCTAATACTGCGCCTTTGA
CTGCGATCCGCGCTTGATGTTAGCAGTTCATCTTCCTCTATTGTGCTTTTCCTTTTGGAA
TGGGAGAAACATTTTCCCTGTGGATTGGAAGGTTTTCATGAGCAGGCAGATGGAGAAAAT
ATTGTTGACATTAAACTGTTCCTCTTTAAGGGAATTGTTGTGACAAGGTGGAGCTCCCAT
CACTCGAAATAGCAGCTGTGTGCTGTTTACAAAGGGGCCCAAAGCAATGTTTGTTTCCAT
TGAAACGGTGGCAACTTTTTCTGTCTATGTAATGAAGAAGCTCCTGGCATTATATGTTTG
CTCTCACATCTACTGTCATCATAATACAATATTTTTGTAGCGACAGCATTAGTGTTGTTA
CAGTGTATTACAGCTTCTACTGGTGCTGTGCTGTTTTCTTAATTATTGCCGCAGCTTTCC
TGTTTGTCTTTAGGTTTTCAATCATTTGAGGAACTGTATGAAGACTACATTTTTGATCAG
TTAATTAACTGACTTAGAAAAACACTGCATTatttcccccattaatatctcaa
>NODE_198_length_1804_cov_5.947894
GGGGCGGCGGCTGCCGTTCCTTTCCTGCTGCCGGGCGACGGAACCGGTAATGATCCTTCC
GCAGGTTCACCTACGGAAACCTTGTTACGACTTTTACTTCCTCTAGATAGTCAAGTTTGA
TCGTCTTCTCGGCGCTCCGCCAGGGCCGTGACCGACCCCGGCGGGGCCGATCCGAGGACC
TCACTAAACCATCCAATCGGTAGTAGCGACGGGCGGTGTGTACAAAGGGCAGGGACTTAA
TCAACGCGAGCTTATGACCCGCGCTTACTGGGAATTCCTCGTTCATGGGAAATAATTGCA
ATCCCCAATCCCTATCACGAGTGGGGTTCAGCGGGTTACCCACGCCTCTCGGCGAAGGGT
AGACACACGCTGATCCACTCAGTGTGGCGCGCGTGCAGCCCCGGACATCTAAGGGCATCA
CAGACCTGTTATTGCTCAATCTCGTGTGGCTGAACGCCACTTGTCCCTCTAAGAAGTTGG
ACGCCGACCGCACGGGGCCGCGTAACTAGTTAGCATGCCGGAGTCTCGTTCGTTATCGGA
ATTAACCAGACAAATCGCTCCACCAACTAAGAACGGCCATGCACCACCACCCACAGAATC
GAGAAAGAGCTATCAATCTGTCAATCCTTTCCGTGTCCGGGCCGGGTGAGGTTTCCCGTG
TTGAGTCAAATTAAGCCGCAGGCTCCACTCCTGGTGGTGCCCTTCCGTCAATTCCTTTAA
GTTTCAGCTTTGCAACCATACTCCCCCCGGAACCCAAAGACTTTGGTTTCCCGGACGCTG
CCCGGCGGGTCATGGGAATAACGCCGCCGGATCGCTAGTTGGCATCGTTTATGGTCGGAA
CTACGACGGTATCTGATCGTCTTCGAACCTCCGACTTTCGTTCTTGATTAATGAAAACAT
TCTTGGCAAATGCTTTCGCTTTCGTCCGTCTTGCGCCGGTCCAAGAATTTCACCTCTAGC
GGCACAATACGAATGCCCCCGGCCGTCCCTCTTAATCATGGCCCCAGTTCAGAGAGAAAA
CCCACAAAATAGAACCGGAGTCCTATTCCATTATTCCTAGCTGCGGTATTCAGGCGACCG
GGCCTGCTTTGAACACTCTAATTTTTTCAAAGTAAACGCTTCGGACCCCGCGGGACACTC
AGCTAAGAGCATCGAGGGGGCGCCGAGAGGCAGGGGCTGGGACAGACGGTAGCTCGCCTC
GCGGCGGACCGTCAGCTCGATCCCGAGATCCAACTACGAGCTTTTTAACTGCAGCAACTT
TAAGATACGCTATTGGAGCTGGAATTACCGCGGCTGCTGGCACCAGACTTGCCCTCCAAT
TGATCCTCGTTAAAGGATTTAAAGTGTACTCATTCCAATTACAGGGCCTCGAAAGAGTCC
TGTATTGTTATTTTTCGTCACTACCTCCCCGAGTCGGGAGTGGGTAATTTGCGCGCCTGC
TGCCTTCCTTGGATGTGGTAGCCGTTTCTCAGGCTCCCTCTCCGGAATCGAACCCTGATT
CCCCGTTACCCGTGGTCACCATGGTAGGCACAGAAAGTACCATCGAAAGTTGATAGGGCA
GACATTCGAATGAGACGTCGCCGCCACGGGGGGCCAGCGATCGGCTCGAGGTTATCTAGA
GTCACCAAAGCGGCCGGGGCGCCCCGAGGGGCCACCCCGCATGGGTTTTGGGTCTGATAA
ATGCACGCATCCCCGGAGGTCAGCGCTCGTTTGCATGTATTAGCTCTAGAATTGCCACAG
TTATCCAAGTAACGGTAGAGCGATCAAAGGAACCATAACTGATTTAATGAGCCATTCGCA
GTTTCACTGTACCGGCCGTGTGTACTTAGACTTGCATGGCTTAATCTTTGAGACAAGCAT
ATGCTACTGGCAGGATCAACCAGGTAGCCCAGAAGCGTGCGCGCGGCAGAGGGAGGGGGG
GGGAGGGAGGACGTGCGGACGGGGCGGG
>NODE_199_length_147_cov_2.088435
CTCCTCCATTGTTTGATGCTGAACACTGTGTGCTACTCCATTGCTTGACACTGAAAATTC
TGGAATCCCTCATTGTTTGACACTGAACATTCCATACTCCTCCATTGTTTGACACTGAAC
ATTCTGCTATCCCTCATTGGTGGATGGTGAACATTCCATGATTATCCATTGTTTGACACC
GAACATTCCATGCTCCTCCATTGTTTCAAACTGAATATTCCATGCTCCTCCATTGTCTAA
TACTGAACATTCTACGCTTCTCCATAGCTTGACGCGGAACATTCTGCGCAt
>NODE_202_length_619_cov_9.208401
CTCATAATAGGCTGTTTCTGCGGCTCCTAACGGGACAAAATGACGAACCTGAGAGATACA
TGTTGAACATGAGGTTTCCTCCGCAGTCCTGTCTCATTGTGTTCACTTGTTCAGAAAGGG
TTGGATTTCATTTCGTTGGTGGCGGAGGAAAAGATTTTTATTAAACTTTATCTCATAACT
GTGATCTGGAATAAATGCGGGTGGACAGATTGAAGTTTCCAGGCAACTGTCACTGGCCCC
CATCTCTGAGACAATATTCAGACAGCAATTTCCCCTGGTGCATTGCTTTAATTAAAAGAG
CAATTTACCTCTGTCAGCCCGCCTGGTGCCCACAATAAAAAGAGGCCGATAGAAATTCGG
CCCTTATCAATCCACCATCACAGTTTAATAAAGTTTCCGCGTTAAGATCTGAGTTTCTAT
GGTGAATTGAAGTGTTTGACATGGAAACCAGTTCAGATCCTCCTCACTTTTCCGCCTCTT
TACCTCTCGGCAAACAACAAAGACCTATTTCATGTTGGAAAAAGAATATTTACCTTGAAA
AACACGCCTCAGTGCACATGAGAAAACAAGAACATTTCATCCCTCCCCACCTTCTCTCTG
TGGGTTTAAGGTTATATGGCCTCAATCTGAGGGTAATGAGGTCATAACTTTAAAACCATG
GCTTCTGATGCTCACTGACGTTATCATGGACGCTCTTATTTCTCTGCTTCTCCTGGGTTT
CAGAAGCAGTGGACTGTGTGGAGAAtatatggactttatggct
>NODE_203_length_318_cov_10.767296
TTTTAGCTTAGAGATACTGATGGGGAGGAGGGTGGGGGGACGGGAGAGAAAAATGTATTG
TTCTTTTTTTTTTTGGTTTTGTTTTTTTGTTAACTTGTACACTGTGCAAGGTTGAATTAT
CCTGTACAGACTGTAAAATGTAATATTATTTTGTACAACTTAATTGAAAGAAAAACAAAT
CTACTTGTAGATCTTTGTGCCTTGATTATGGCTGTACCTGTAAATGAGCTCAGATGTAAG
TATGTTTTCGACTGCGCTGTACAGCTTGATGTCAAACTCTATCGGCAGCGAAAGACTGCG
GGTAGGGGACTTTCTCTGTAGAGTTTAGTTTTTTCTGGTTTATAAAAAAAAGGAAATGCT
GTTTAGTAAAAAATAAAAAATAGGGAAAAAATCCTAAAAACCTGTATACATTATGCAAAT
TAACCACTTACCTGCAGTGAAGACCAGATGTTGCAGCgccat
>NODE_204_length_719_cov_7.038943
CAGCAAGACAACCAGGAGATTTATGTCAGCGTGACTTTCAATCATGGATGGTGGACAGAC
GGCGAAAGTCAAAGACAGCAAACCAAAGGGGCAGCCAGCGCCGTGCTCTACCTCTCATTT
TATCCCGCTCGCTCCCTCTCTCTCCATCTTGTGGCCATATGAATTAGTGTGGTGAGAGGA
GAGAATGAAGAAGGTGGGAGGGGAGGATGGGGAGTGACGGGAAACAGACGGGTATAATAT
TCTCATCACTCTTCACTCTGCAGTCGTTGGTGAGGAGCGTGGCCCAGGGCACTCAGCGGC
CCAGCCAGCCGCCTCGCAGACCCTGCAAATATTCCTAAACCTCAATTTTTCATATTTCCC
TGTATGCATAAGGAGATGAAAAATCATCCGATCATTTGTATTGTCTGACTGAGGTTATAC
ACAAATATTAGTTTATCTACCGCACCTAAGATTGCCTCCCTAAGCAAGACGGATTGGTCT
TTTGGAGAGGGCAATATTCCCCGGGAACATATTCAGTCCATCTTTTATGTGCTGCAATTC
ACAGAGCAGCAGGTATGAGTTCCATCTCCAGACAGGCTCGATAAAGCTAAACACCCAATA
GAGACACTGCTTATTACACACAATACGCTTTAATTGCCAGACAATTTTCGGCTGGGTAAA
ATTTATAGTTTTCAAAACTGATCTCATGCAAAGAGGCTTCATACCTAATATTCATATTCT
CCGCACATTTACTCAACACTTGGCTAAAATGAATATTAAAGCAAAACAAGCAAAAGAATC
AATTTGATGTGAGAGGAGGGGGAAAAGAGAGAAAAAAAACTCTTTAAATCACAATCTCAA
TTGATTTCCGTTACCTCGTCTGa
>NODE_207_length_447_cov_8.196868
TTTTTATATAGTTGACACATGATTAATTAATGAATTGCTTTCTTCTCACTAGTACCTTGC
ACTTACCACATGTACTAAGGAAGAATATGTCCAAATACACAGTATTTGTGAACGTAAAAT
AATTGATTTCCTTGCAGGTTGATGCTCCATTTTGTACAATATACATATATGCTGTACAGT
AAAGAAATTTTAAAACTACAAAAACTCTTTTAGATATACATTATTTATTTTTACCATTTT
GTAATTTAGACACTATACTGTAGCTTCAATATTGCCAGACTTACTGGAAGTGCCTATATT
GGTATTATGTATCATACAGTGAATATATTTGAAGATCATTAGACGTTGTCACAAACTGAA
CCATGTGGATGTTGTAATGTGAATACATTGAATTACAAGATTACAATTTCTGTGGTATCC
TTGTGTCAGTATTGTGTGTATTTTGCAATTTTTTGAATGAATTTGCTTTATATTAAAATC
TGTAAAGAGGCAGCAGTTTCAAAATATACCATTTCCTGCTAATTTCAAGTGTAGTGTTTC
ATcaagaccatctctgtgcagagatcttgatccttgtcggagtttactcct
>NODE_210_length_550_cov_11.167273
CGTTCCTCCTTCTGAAGTTCCTATTCCCAGGAAGTATAATAAACTGTCACGCCTGCACAC
ACTGTAAAGGGACGCACTTTCAACTCGACTCGCACACACACACACGCCAGCCACTTGCTA
ATCATGCGGCGCGCACATGGCAGCAAACTTCTGGATGATAATGATGCAATCCCCGTGTCA
ACTCGCCCCTCAAGTATAGCGGGCGATAAAAAAAACAGTGGCTGCAAAGGAGAGGTGTGT
CTCTCCGTATGAAAATCCAATGCAAATAAGCTTTCACCCCCGTGGTACTTGAACTGTTTT
CTCTTTGATAACCCAATTATTGTCTCAAGAGCTGTGTCAATTGCTCTAGCGATCTCTTCT
TGAACAAATCACTCCCCTAACCTCGAGCACTTTCGATTTGATTCTGCCATTTTTTGACAG
TTCAAAGTAATCAGAGGAGGCCTCGGCTGAGGACGAGGATTGATTTTGTGTTCTCGCTTA
TCATGCTAATTCCCTGAAAATCAGCCTTTTTCATCCCCCTCCGCCTGATTACCACTCTTG
GAAAAAGGCCCCTGAACTGTGTTTCTCTCCCCAGTGCTGCTGTCACGCAACCCCCACAAC
CCCCTGTTCTCGTCCCCTCGCAGCAAGCCAGCCCTCGCCGGTCCCGGTTAGCCACCACAG
CCGACGAAGACGTCCACACACCGTCTCCGTCGCt
>NODE_211_length_365_cov_7.627397
AAACAATCTTGGTCTGCCGAGGATGATTATACAGCAGGGGCAGCGACAGAGGAGGCAGGG
GGGAGAAAGTGAGAGGAAGAGAAGGGGGAGAGAGAGGGGAGAGAATGCCCTTTGTGTAGG
TGAAATGTGTCGGGGACTGTCATCGTAATATACCTCAGTGAAATGAAGGTTAATTCTGAT
GTACAGCCTGCATGGCCGTCATTATCGGCGAATCATGAAAATAAATTAAGCCACTGAAAT
AGATACTCCTCTGGTACGCGGCAGGGATCTCATGAAGGATGGACGGCTGAACTTTACAGA
TTATTATTGGGAAATAGTGCCGAATTCAATTAATGCACCTAAAAGACACCTTTATAGAGG
GCAGCCATAATTTAAATGACAGCAGGGTGTAATTTTGCTTGTTATAAGTCAAATTTGCAG
AGTTTCATGTTTCATGCATTTTTTTTCCTTTCCTTCCTCCCCCCCATCCTGTTTTACCAC
CCCCCcacgttcttttcctgtgtgctgag
>NODE_225_length_464_cov_5.088362
TCATATTTGAAGACATTGTGAAGCCAAAACATGATTGTGAACATTGTAGTTGAAAGATGG
CAGTTTGACTGTTATCCTGCTCCGAAAATGCGTTTGGCTGGCTGAAAACAAGGTTTTTGA
CATGGGACATGTAAAGTGAATTTCCTTGACAGGAACGGACTTGAAACAGCTTGTGCCGTC
ATCTTGATCATATTTGAAGACATTTTAAAATCAAAACATGATTGTGAACATTGTAGTTGA
AAGATGGCAGTTTGACTGTTATCCTGTTGTCCTGCTCCGAAAATGCGTTCGGCTGGCTGA
AAACAAGGTTTTGGACATGGGACATGTAAAGTGAATTTCGTTGACAGGAACGGACTTGAA
ACAGCTTGTGCCGTCATCTGTATCATATTTGAAGACATTGTGAAGCCAAAACATGATTGT
GAACATTGTAGTTGAAAGATGGCAGTTTGACTGTTATCCTGTTGTCCTGCTCCGAAAATG
CGTTCGGCTGGCTGAAAACAAGGTTTTTGACATGGGACATGTAAAGTGAATTTCGTTGAC
AGGAACGGACTTGAAACAGCTTGTGCCGTCATCTGTATCATATTTGAAGACATTGTGAAG
CCAAAACA
>NODE_226_length_632_cov_7.375000
ATTTTCAAGGGCTTAGAACGTGACTGGATGAAAAGGTTAATGCTTTAGAGTGCAAGGGGA
TAATAATAAAAGAAGGGGAAGCAGAGCCCTGGTGCTCACCTCCAGCGATGAGCCCGGCTT
CTTCTTCAGCTCCTCGCATTTCCTAAATTTGCAGATCTGGTGGCCCGTTTTGCGGTTCCG
ACAACTGCTGCAGACACCACAGTTGATTAGCCGCCTGCAGGGTGCACAGACCCCACACCT
TTTCCTTTTCTTCTTCGCTGGGTTTCCACTGGATGCTGAGGAATTATTCTGTGGGCAGTC
TGCCAGATTGGCAATTTGAAACGCACTGTCTGTAACGGCTGCTGAGGCTGCGGGGGAGTG
AAGGGCTGTCATGACGATGACCCCGGGAGGTAATGAGATGCCCCCTAAAGCCGGAATAGC
GGAAAAAGTTCCAACGCGTTCTGGGAGATTCATTATCTCTGCTTCAGCAGCGCCGCATTT
CAGCTTGTTCATGCATTCTCCTGCTAAAGGTCTGCAGTGTTCGGGGGATAAGGTAGAGAG
GAAATTATTATTTGCCATTTGCAGCGTCTCTGGCGGCACGCCAGGCTTCCCCGGCCTCTG
GGAGTCATTTCTATGCATGCTGGTCCTATTAGGGTTTATTGCCGCTGATTTCCTTCCCCA
GAGCATGGCGTTATCACAGTTCCAAGGGGACATACCAATTCTAGCACTGGGAAAAATGGG
CGTCGTGATAcgggcaatcttcgcagtctgtggaaaagccccattggttttataaa
>NODE_232_length_145_cov_1.544828
TGTCAAAGAAATTCACTTTACATGTCCCATGTCAAAAACCTTGTTTTCAGCCAGCCAAAC
GCATTTTCGGAGCAGGATAACAGTCAAACTGCCATCTTTCAACTACAATGTTCACAATCA
TGTTTTGGCTTCACAATGTCTTCACATATGATCAAGATGACGGCACAAGCTGTTTCAAGT
CCGTTCCTGTCAAAGAAATTCACTTTACATGTCCCATGTCAAAAACCTTGTTTTCAGCCA
GCCAAACGCATTTTCGGAGCAGGATAACAGTCAAACTGCCATCTTTCAA
>NODE_233_length_527_cov_10.677420
AAATGAATGCCATTATTTCTGTGTTTAAAGCATAGGGGAAAGTGTATGCATAAGCACGTC
AGGGCTGCATTTCAAAGAGGAAATCTTTAACATAAACATTAGCATTTTGTGAAAACAACT
GAGTAATTAGTTTAGGGCATAATAAGCTGGGGTAGGCACACAATGAAAGAAAGCATTCTG
GCTTTAAAATGAATAAAAATTGATTGTGTCCCAATAAAAAACGAATTGGCAGAGTGTTAA
CTGGATTCCACATAAACGTCTGTAGCAGTCCCTGGCCGCTTTATTGTGTGCTAATGCAAT
AGAGAACACTTAGCAATAAATGCTCCTCTCTGATGAGCTCACAGAGGCTTTCCAAGATGG
CCTGATGAAATTGTAAAAATTAGATTTGAGCTAGCTGCTAATGACTCCTAAAACAAAGGA
AAATCTCCAAATAGAATTAGCCTGCCCTCTTCTTCTCTAAATACATCATATGTAAATTAC
TGTCATTTGGAGAAATATGCTTGCCTGGAAGGTAAAGCCTTCATTAGAGATCTCAGTAGG
TTTGGGACTCGAACAAGAACTCCTCCAGGACATTTAAAAAGTTTGAGAACTGAGAGACGG
TAAAGATATTGTTCACTCATGGCAGCAAATCAGAGATATGACTAAGGAATTTATTTTTGA
TTATTTTAGTc
>NODE_234_length_518_cov_4.083012
ATCATCATTACGCTCCTTCAACCCAACCTCTGCGCTCACCTCGCCTCGCCTCCTCGGACT
CACCGACGAGCCTGCCAGGCCACAAACAGCTGCTCGTCATCTGTCTTGTCACAACCTGTC
CTGCTTTCGGACATGGGCTCACACGTTTTTCGAGTTTTGGTTCTGAATTTCACCATGATC
CGAATCAGAAATGAGACTTTGTGTTTAAGATTTCACTTCCAAGCTCTCTCTGCCTGTGGG
ACCTGCTCCTTGGGCTTTTCATCAGCTGCCATTTTCGACGGCATGCAGTAATTTCATGGC
TCATTGCAAGCGCTGAAAACCTTTGAAACTGCAAATGTTAACTTTGCCTGGCCTGGAGCC
ATTTAGGAAGCGATTAATTTAGCAAACAGAAGTGAGCCACTTTCTCCTCCTAGCCTGCGC
ATAATTTTTTGGGGCTTCTATCTGTATTTGAGTAAGAGTGAGCAATGTAATGACGGTTCC
TGTAATTGTGGCAGTGTGAAAATGGTTCCTACCTCAGCCCCCACTATCTCACTCATCTCT
CCTGGCTGAGCCTCGACAGCCTCGTACAGTGAGAGCACacgcagattgagaagaggtgga
atcacttacaacatgcttgaccttatttcttgttgcgagttgttaaagcgtgttaacaga
ac
>NODE_235_length_290_cov_9.841379
GGTGGGGAGAAAACAAACAAAAAAAATAATACAATACAGACAATGTACAAATTCCCAACT
AAGGCATTGAGGCATATTAGGCATAATAATCATTGAAATGCATCAGTCAATAGCAAAGTG
TAGCTCAGAGACTAAACTGACCTCTGTCAGCGGTCACAATCCTTTGGTAAGGATGGACCC
GCGTGTCATGCCGTCTCACTTTAGTAGCCATTGCACCTAGATTGTAACAGGTCCACAAGG
TTAGAAACCATTCACTTTGAGGAGGGGAAAAACAGTCATCTTTTACAGTAACAACATTCA
CATTTTTAACCATTACCATTTATAATGCTTGGATAATACAATAATACACAGAATAACGTA
ATACAGATTATAGTACATATACACACCACACATATTtctttttttttttttttgttacat
gtagaaaaatgcag
>NODE_236_length_402_cov_5.300995
TGCATCCTGCACTTATACATATTGCATTTTTGATTGCTTTCCCACTTTACCGGGCAAGGA
CTCGATATGCAACGCGCGTGGGAGGCCTGTGAACACGTCAGCGAGCTGTACATTCGTGCT
GTACCGGCTCAGATGTACTGTACATACACCCTCCTGCCAAAAAAACAAATCTGATATCTG
CACCTGTGGAAATGAGACACGGTGTTCCAGCACGGAAAAATAATACCAGCCTCGCCTCTC
CACCAGCCTTTTGACTTTGTGACACTATCAAAGTATCACAGTAACAATACACGCAGATCC
CATTCACAGTTAAACAAGTATGTTGCAGAAACCCGAATGTTGAGTGACTTAAACTTGTCA
AAGCTCTGCAAACATCTCTTACCTTCAGCTGTCTTCACTTCAGTGCTGTTTCTTTACATT
CGCTCCCAGCTTTCATCCCAAACATAGGTCTCGGGGAACTCTGCAAACCAGAAATAGACA
ACATTGTGATCCCCCTTCACATCTTTTGCAAATAATATGGAAAACATccagcaggtcaaa
cactct
>NODE_238_length_503_cov_3.884692
CAAATTGTTTTTCTAACCCTAACCCTAACCACTGTCTAAGCCCTAACCCTAACTCAAGTT
GCCCTCTTAAAACCTAATCCTAGGACCCTCCTATCTAACCCCCAGCATTTCTTTCCCCGC
TCCATGAGCCCAAAAGAAAACCCTAGAGAATCCAAGTATAGCACAAATAAGCCCAAAGAA
GGATGAAGCCCAAAAGGAGGCATAAGAAGAACCCAAAAGGGGATACGAAGCACAAATTTG
GACCAAATTGCTCATGGGGAGAAGGACATTAATAATGGAAAAGGAAAAGGACGGGAATTA
TGGAAGGGAATTACTAAGGCAAATTGATTTACTGTAAAAGACTGAAAAGGTAAAGAGGGA
TGGGAGTAATTAAAACAAGTTGGTTGTAAACAATTGGGTAAAAACAAATGAATAAAAGGA
TAAATTCATCTTTATTAAAAACAAGTCATCTGAGGGGAATTTACATTCGAGACTAAAAAG
GGATTTAAAAGGGTAAAACATTTAAAAAGACAGTGAAACAAAGCGCCAAGTAAAATCAAA
TTGATTTGTATTAAAAACAAATTATAATTACTTACCTGTAAAAAAACAAAAATTAGAGGT
TAAATACTTACCTGAATCTGTAAAGTAAAAATACTTACCTGTACCTg
>NODE_239_length_499_cov_8.074148
GGATGTTGACCTCAGTCGTCCTCATTTTGGCCACCACCATTGGTAGCTGTTTCTCCGGCC
TCTGCTGGCATTAGAGCGCTCATGATAAGAGTTTTATTGTAGCAACTGTGTCCCAATTTG
ACCAGAAACAAGAGACAAGAAAGAGAGCGGGAGGCAGATAAAAAGAGAGAGCTTGAGAGG
AGTGGAGAAAGAGAGAAAGAGAGAGAGAGAGAGAGAAGCTTTTAAAAGGATTTTGTCGGT
TATTGACTGGTTGCACTCTTCAGCTAATAGCCATTTAAAGATTATGGGCCTGCTGGTGGA
AATCAAGGCCTCCATTGTTTGCCTTATTGCATTCTGGCAGATGGGGGCTGACACAACAAC
ACGCAGCATCCCTCCGGGCACGCTCGCCGAGCGCCGACCCTCCATCAGCAGATCTCCTAT
TGAACTGGCCCTAATAACTGGCCATGAATTATTAATCCATGAACCATATTGAAGACAGAG
AGCGAAGAGGAAAAAACAAGGGAAGATTGCGGGCCGGTTGCAGTGAGTGTGATTGGCGTA
CAGGTGCCAGTCGAAGGAAAAAAGGCCCGTTCAAAAGAGTCCCAGGACGGCCATTTCTCG
GAACGGGGAGGACATTCCGATAACTGGCACGGgaagataaaat
>NODE_240_length_419_cov_12.606205
GGGACTAGGGTATTGACACATATGGCATCTAGAAAAAAAAAAAAAAACACTTCAGACTTG
TCATTGTATTGTGATCACATATTTCTGTTGTGACTATGTAGCGAGCTATCCAAGGTTTCC
TTCTGCTGGAGTTGGACTGTATGAGACCAAGCCAGACCTAGCAGTGCGATACTGTATATA
ACATTGGTGTTGACTGTATTTAATAATGTTCATGACTGTTATCTTCTTCTATAATATTCT
ATACTATGGGTAACTGTTTTGTGGCTTCACTGGCCTGCTGCGTGGGGCTGGCTAACGTTT
GGCTAACGTTGAAGAAACATTCAGATGGACTACGTGCACTGCGTCTATATGCACTTTGAT
TTATCAGGGAAATTTTATTAATGTTTTGTAAATGTTTCATATGACACTTAATGTGCCATT
CCAGTTTTTACATCATCATGGAAATTATGTATTTTATTTAAACAGCAAATATCATTTATG
TACTTCATGGGTTTTTTTGTTTTGTTTTTTTCAATCGGTAAACAGATTGACTGGTTGATT
TCCaagtaatcaagtgttttacc
>NODE_241_length_607_cov_9.629325
GTCATAAGGGAAAAAAGCAGCCATGTCCAATATTTCATTTTCCTCTTGGAGAAAACATAA
GATCATAATACCTATTTTCATAATAATATAAACAGCCTGTAGGCTACAAAATAGGAAGAA
GGCCATACTCTGTATATCTGTGCATTGCCTGACAGAGACAGAAGGGTTTCAATCTCTTTT
TCATTTCATCCTGATAGCTCTGCCTTTTATTACCGAGGGACAGGAACGTTTCCTGAGGTA
AAAAGGAGTGCACATTCCCAAGATAAAGTTGGAGGTTTACAGCTATTTCCAGCCGTAATG
TATTATTCCGTTAAAGCAATGATCAGGTAGTGTTGGATGAATGGGAGATGTTCAGCACCA
TTACTGCCTGGCACATCAGTGAGGCATTATTACATTATCGCTGCTCTTTAGTAGGAGATT
GGGTGTGTGACCGGGTTCTGAATACACTCATCCCGCTCTCCACGGCGTAAATTGCAGATT
GGCTCATTGACTTCAATGATAAAATGTAAAAATTGCCAGTAAAGAGAACATAGACTCAGG
TTACTCCTTAGCTGTTTGTCAACGGCAGATGTGACTCAGTTGGTGCAGAGCATGTTAAAG
AGTTCCATCTCCCAGAAGTCAATGTCATTTATGCCTGAAACTGCTAAAGCAATAGCTCAT
CTTGTCTCTGGTGTGTCATACTACACTGCCTTTGTCTGAGATTAAAATTTGCTCTGGTGG
TGAGCTAAAATCCTAAaatgttacttatggc
>NODE_242_length_591_cov_8.192893
ATTCAGTTAGTGGTGAACTTCACTGTTTTGAATAGATAACGGACAAATTCAATGTGTTTT
ATCAGCCCTATCGTATTCGAATGTTAATATTATTCCCATCATATTTTGCCCAACAGCTCT
TGTGTGTTTTAAATGTGTTTCAACATTTTGTGTAGTTTCTGTTACTGATATTGCTTGCAT
GGGGAGTTTGCTTAGCTATCACAGGCTGGGAGAATGCTTCTTTTCCTCGATTTTCTCTAC
TTTTCTCTTTGCCTCCTGAAGGACTGAAGAAAGTACGTAATCCGGATCGAATGTACAGAT
CAGCAGTGTGTTATGCTGGCCATGGTCCACCTAAGAGTATCAGTGATGACACAGAGACGA
ACAGTAAGAGTCAGTTATTAATACTGCATTGCTGCTCCAAGAGGCCACTAGCTGGCCACT
CTATTATTCATTCATCAATTCATTTATTTACTTCTTGATTTCATCCGTCCCCATGCCCCC
CTCCTTCTTTTATTCTCCTCCAACACAACACCTCCTCCGGCTGCTCTGTTGATTGAAGTG
TCTGCTTTACGGGATCACGCTGTCAATAGCTGAAGTGTTGTCGTTAACTAAGAGTGATTG
TTTCAGGTTGAGGCCAGGGGATCAGGACCTGAGCAGACCCTCAGAGAGAAAGCTTACACT
TTGAGCCATCAATTATGGCCCTGTACTTGCCTTTCcttggcttttcttaagcctgcgttt
gatggagggggatca
>NODE_243_length_432_cov_6.034722
TCTAATGCACTAGCTATTAGGATAGTGGTATTGGTGCTGATTTCATGTGTTTGTTTATTC
TTAGAAGGTGTGCTGCTTGTTTGTTTGTGCGTGTGCACGTAGAAGTGTGCAGAAGTGTGT
GTGTGTGTGTGTGTCAGAGAGATAAAGAGTGTGCTCTATCTTTCTCTTCCTCACTGCTCT
TTTCTTTCTGAGTTTGGTCGTGGTTCCCCCGGGGCCCCTGTCGCAGTAATGGCCTGCTCC
TGATTGCTCTGATACAGGTTAGGAATATTGGCTTTAATGATGTGTAAAATGAGCAAGCAG
TGCCTGTGACATTTACAGATGGCACCGCCTTGGCCTGTTCTTCCCAACTGCTCGTTAATT
CACAGGAACGGCAAGCACTTCTTTAAGTGACTGCCTGATGCATGCATACGACACAACACA
ACACATCCTACCCACCAAAACAATAGCTCACCTTGTGCACCCCTGCACCTTGTCATCATT
TCAGCTGAGCGTTCACACAAATAGATGAAGTGAGGAGTCCTCAAGGTTAGGAGCTGTTTG
CTAAGTCTTTTTAAAGGGTTTGTCACAACAGTCTCc
>NODE_244_length_601_cov_7.292845
CCTCAGTCATTTTTAACCATCTTTCTCGCTATCTTCCATCTCTTGTACATTATTTTCTGT
CCCTTGTTACTTCCTTGTTCTTGATGCATGCTCCTTTGGCATGAAGGTCCTGAATGGCAG
TTTTGATATGTCTTACCAGACCTCTCTTTCAGGGCTTGTGCAACCAGAGGTCACCTCTTT
TGTTTTGTCCTTCACAGCATGCCTCTGTGATATACAGAGTTGTCTCTGACTCCTTATGCC
TATGTCTTCTCCTGTGTAACGCATTTTGGCTCCTATAGTCAATAAAACAATCCCCTGCCA
CTTGTTCCACAGCCTTTTTGTCGTTTTGTGTACTTTGGCTTTGTGCACAATCCCAGTCCA
ATGCTAGTGATCTAGCTTTGCATGGCATCGTGTGTTAGCTTAGACGTGTGTTTGTAAAGA
GGGATGTTCTCTTTTTTCCAGCAAAGATGTCACGGAAATTAAGCTTGCCTACTGAGCTAA
AGCCAGACTTGGGTAAGCCTTGACTTCGTGTCTCCAAACAATTTGTATGAAATGCAGTAT
ACTTTCCCCACTCCGACTGGACTCCACCACATCCCATTAGTCCGGTTTTATCTGGTTATT
AGCCTCAAAATTGGCAAGCTGTGCAGATGTTCTCCTAAGTTTGCATGAGTCAAAGTAGCA
CTGATCTGATCTGAATTGAAATTGTTTCGAGCTAAATCAAATTATTGCAATTAAACTCCC
ACTTtttgaccatggtgggggtatc
>NODE_245_length_435_cov_12.958621
ATTATTAATTGTCAATGAGATCTTGAAATGGTGTTTAATGATAAACTTCGTATCTGCTTA
TTTATGCTATCGCGCCGGCTGCAGCTTTGTCGGGATAGAGAGTACACATTGCTTGGAAAG
CAAGAGGAGATATGATTGAAATAAAGACAAAATAAGATAAATAACAATGGCAAAGACCGC
TTAAGAAGCCCAGTCGTTCTATACATAGAATTCAAGAGCCGTATTTATCCGAGAAAGGCG
TGCAAATCTATGTAAGTATCTCCACTGTTTGCATAATAGATTAGAAATTAGCATTTTTGT
TCATTTTCCATGTATGCACAGTGCCTGGAAGAATAACACTCCATGCATATCAGATCAGCC
TGCCTACAATTTTGCGCAGTATATTATTTGACAATCTAAAATGTGTAATTTGCATGAAAT
TGCTTAATTAAAACACAGTCACTGGGGGTATTAATTTCTTTGTCTGACAGTGGAGTGTAG
TGAGGGGAGAGCAGGGGAGATGTAAAACGCTGTCAGATAGCGCTGTCACAGAGGCAGAAA
GGAAATTCTGCCACTTTTTTTTCTCTCTCCCCCCCCCCC
>NODE_246_length_391_cov_13.010230
ATCATGATCTCAATAAGTGACAAATAATACTGTTAATCTCTTGTCACAGTGTTGCACCTT
AATCTCACTGCACTTCACATAGTGATTAAGCCGCAGAAATGGCCAAAAAAAAAGGAGGGG
GGGAAAAAGAGAAATAAGAGGGATAAATAAAAGAACAACGATTACAGAGGGGGAGGGCGG
AGAGAGAGGAGGCAAACAATAGAGAATCAAAGCATAATAATATTCCTAAATGAAGAGGGA
AATGTTGCTCCGCTCATTTTATTAATCAGACTGTCAATTTCACCCAAGAGGCCAAACCCA
AGAGCAATCTAAAACAGACTCAGAGATCAACCCAGGGACAAGCACCTCGCTCCTCACTCC
TCTCTTCCTCTCCACTTGGATATTATTCGTCTGACCGAAGGCCGCCTCCATCATCAAGTG
ACAGCCCTCTCCTATTTATTTGCTTATAAACCTGTTACAATAAATGATCATTGGAGCAAC
GTCAGCCGAGCATTTTAACAACGAACAGCGACCACTTTTTTTTTTTTTTTTTTTG
>NODE_247_length_473_cov_7.226216
GCATCATTAAGTTCTTGTCCCCACTTTCATTTTTTGAATGAGGTTTTAAATGAGCCCCAT
TTCTCTCACGTCGATTACATGTCAGTTTTGTAATGACAAAACAAATCAGAATTTAGCTCA
AGCACTTAATCTCAAGTCATCATCTCTATTTAAGATCAAAACATCTGATGGGTAGATTAT
TTTCCCCACTGCTCGATGAGGATCCCTCGCTCCAGAAACCCCCTTTTAGGAAGTGTTCCC
ATGTTTGACAGCATGCCAGTCTCAACAAAGGGGAAATGCTGAGTTCCCTTTAATAGATCT
ATATTCATTTTCAAATGAGTTGATTAGCCAGCACAATGTCATTGGATTCAGGGGCCCATT
ACACATTTATGATGGTAAATTACTGAACATTTACAATCCAAATGAAATTTCATGAGGAGG
GGATATTGAAAAAATGAAGGGAGAGAGACGCTTTGCGTTCATCCCTGTAGCCTTGCCTCA
TTGCATCTCTCTTCCTCTCCCTCCCTCTCTGTCTCTCTCCCTTTTCTCCCCCACTCTCTT
TTCGTCTGTCTCTCACACTCTCTCTCTCGACTCTTGTCTGTTTCTCTCTCACATATCACA
TCAGTGCCccctgtggt
>NODE_248_length_441_cov_6.278912
GACCGAGCTGGATTTACTATTTACGCCACAGTACTGCGGCGGCGTGCGTCCTCCCCAGCC
AGACGGGTCTGCGTAATAGCCAAGAGGCCGGTTGGAGCAGCCTGCAGTCGGCAGGGGAAG
AGCCTTAACTCCGGCCGCTGCGTAGGACAGCAAGGTGGCCGCGTTACCGGCGAAATCAGC
GGCGTCGTATGCCGAGGCAGCAAAGTCCAGTCGGTTGTTGGCAGGGGTGACAAACCATCG
CTGCGGGGGGGTGGCAACAGTGGGCTCCTCGGTTTGCTGCGGGGATAGCAAGCTGTTGCC
GAGTGGGACGCTGCGCTCCGTGCCAGGACCAGTCCCCACGCCAGGGTGAAAGCGAGATTT
GGCATAAGTGCTGACAAATTGGTCCTGTAGGAAAGAGCTAGGCATGGCATATCTCGCACC
CGGCACGATCTGTGAACGCGGAGAGTCACCCGGTGATGGAGTTAGGCGGTCAATGTCGCA
GCCTGTGTAGACACTGAAAAGATGGAGAGACAAACAAAACAATTCAGAAACTAAACCGTG
CGCTCTAGTCGGTTCCCTAAAAAATCAAGAGATCTAGGTCAGGGa
>NODE_251_length_593_cov_7.055649
TGACTATGTGTGAAAATACACCACCAGCAGGCAAACACACGTGAGTGATGATGTATGCAC
CGGCACACATACAGATCATGCACAGGTGTGTGTGTGCGTGTTTGAGTGTGTCGGCTTTAC
TCCTGCTCTGTTGGTATTAGAGGGAAGGATATTCAGAGTCTATATTGTATGTCACTTTGG
CTTTAGCATAGTCAGTTTTCTCTGACCATAAATGTATGCCTATGCACGGTAATTGTGTGG
AAAATGCATGCAGCCTCCACCTAGCATAACCACCCCTGCTGCACTCCCCTGTGGATAACA
AATGGCCCTTTTCTCTGGGAATTGAGGCTAAACGATGGTTTCACTTAGAGAGCAAAGTGA
CTGTCCATCTTCATAACAGTGCTCTCCATCAAAGAGCAATGAATCCCATCCCATCCCACT
GGCTCTGATTAAACACAGGCAATGGATATCCCCTTTATGAAGGCCTGCAAAGCTGGCCCT
CATGTCAGCCTTGCACCTGCAACTATCAGCTTCTCCTTTAATAAAAAAACAGCCCCACAC
ATCTGGTTGGGGGAGCATTGCGCTGCTCCGGCAGGCCTATTCAGCCGAATCTGTTTGAAA
GTGACACACCTCCACTTGATTCAAATTACCTAAGGCATTTCTTATTGGTGGGGTCACATG
GAAAGCCCACAGGTCACAAAGTTCACTGGCTGAGGGACTTTCACttttggttgtgctttg
aactctgcttctggtct
>NODE_252_length_1433_cov_6.833217
ATTGGGGCTCTGGTTAGGGTTAGGGCCTGATTAGGGTTAGGGTTAGGCCGCAATTGGGGC
TCTGGTTAGGGTTAGGGGATAATATTTGGGTTAGGGCCAGATTATAATTGGGGTTAAGGT
TTTTGGGTGGACATCTTGGGTCAGGAGCCTCTGAATGGGCTAAGTTCCTGATTGATTGGA
GGACTGTTTGTCCTTCCGTTGGCTCTACAGGGGCATTTGTCCCCTGGAGCAGACTGCAAT
TTGGATCTGAGGGACATTTCGCCCTCTCAGACAACACAACGCTAAACTAGCGTTACCAGA
TTTGGTATGCGCACGGCAGTCACGCACGTAGAGGGCCAGGGTCCCCGACAGCAGGACCCC
ACAGGAGAAGGCGCAGGCAGATTAGTTTGTTTGGGCCCCTTAAGGGCCACAGGCCCGGCC
CCTGAGAGGGACCGGTAGTGCACGGGCACTTGACTCCCAAGGGTCCCCCAGTCAGGGTCT
TCACCCTCATCCCACAATTTTAATTGTCCTACCCCCAAAGGAAACTTAACAAAAAACCCC
CCTTAATATGAACTATTTACAACATGGGCCCCCCCTGGTGTGCCGCCGCGACGTTTCGGC
CTTTCTAGGCCTTCTTCAGGCTTGGCACACCCTCTTCTGTTGGACAATATGCGCTCGATT
CAGGAGCTGCTTCCCCTCCGATGGTCCAAGTTCAACTGAGCTGGCTGGCTGAATTTTGCC
TTTTATACCACTCAGGTTCGTACGAATTTCCTTTTACAGGTTTTAAGGTAAGTATGATTT
TCTACTTTCACAGGTTTTTTCTGGTAAGTATTTTCTTCTTTTCAGGTTTTTTAACAGGTA
AGTATTTTTAACTCTTTATTTACAAATTAACTTTTAACCCTTTATTTTTAATCCTTAATT
TTCAGGTACATTTAAATTAACTTTTAACCCTATGTTTTTAAAGTAAGTATGAATTTACAT
TTTAACACCAAATTTTTAACCCTTAATTTGCATAAACATGAATTTAGAATTTTAACCCTG
TATTGTAAGCCAAATCTGCCTCAATAAGGACAACCTTCACTTCCCTTTTACCTTCACAAT
AAGACAAGGAGCAATCAAATCCTAGCAATACTTTGAAGCAATCAAATCCCATTCGGACCT
CCTAACCTTCCCCCCCTCCTCAAAATTCCTCTTCTCGGACCCCATGAGCTGTCTTTGTGC
CTCTTCTTAGGGCTATTTATATTTGGGCTGTCTTTGTGCCTCTTCTTAGGGCTATCTCTA
TTTGGGCTTCCTAATGGGGCGAAGGGTAAATCTTAGGGTTAGGGCTAAGGTGGGAATCCG
GGATAGGCCTGAACTGAACCTCTTAGTTTAGGGTTAGGCCTGAACTGAACATCCTTGGTT
TAGGGTTTGGGTTCAGGTGAGGTTTGGGCTGGGGTTAAGGAAACAAATTGGGCCTGGGCT
TAGGGTCAAAATTAGGCCGCAACTGGGGCTCTGGTTAGGGTTAGGGCCTGATTAGGGTTA
GGGTTAGGCCACAAATGGGGCTCTGGTTAGGGTTAGGGCCTGATTAGGGTTAGGGTTAGG
CCGCAATTGGGGCTCTg
>NODE_253_length_169_cov_17.301775
CCTCCATTGTTTGACACTGAACATCCTGCCATCCTTCATTGCTTGACACGGAACATCCTG
CCATCCTTCATTGCTTGACACTGAACATTCCATGCTCCTCCATTGTTTGATGCTGAACAC
TCTGTGCTACTCCATTGCTTGACACTGAAAATTCTGGAATCCCTCATTGTTTGAAACTGA
ACATTCTGGCATCCTCTTTGTTTGAAAATGAACATTCCATGCTCCTCCATTGTTTGATGC
TGAACACTGTGTGCTACTCCATTGCTTGACACTGAAAATTCTGGAATCCCTCATTGTTTG
ACACTGAACATTC
>NODE_254_length_427_cov_8.203747
TATCTCATTAGGTTCCACATCAAAGTTAATCAGAGATGGGAATAGTAATTGGCCGACTAG
ACAATGCCACAGATCATGGGGCTTTTGTAGTGTATGTCATCTCCAAAACATCAGCAGACT
GGGGCTGGAAGATAGGGTGCATCTGCTGGAGAGAGGAGGAAAGAGGAGTGTGTATTGAGG
GAGGGGGGGTTGGTGGGAGTGAGAGCTGGGAGTGAGTGTGCATGATGAGGAGCAGGGGGT
GAGAGAGCCTGAGAGAGAGAGAGCGCGGGAGAGAGAGAGAGAGAGAGGGGATGAGAGGGG
AAAGGAGTAATGGCAGAGGCATAACAAGCAAGCTGCTCAGAATTAATGAGCTTACTCAAT
AAGAAAAGAATAACCAATCAGTGTGTGTTGGGCAAATATAATTTGGGAATAATTGCTTGA
TTGCTTTTCTATAGTAGGCTGATTTGACCACACACAAGAACTGAGAATTAAGATGTCAAG
ACAAGAATTAATTTGGCAAGCGAGGGCACACAAATGTTCCTCTCGCTCCCCACTCAGGCA
GCTTGGAAGGCAGCAGAGCCGTGAGTTGgag
>NODE_255_length_367_cov_12.179836
CTGCGGAGGAATGCAAGTAACGCAGTGGTGTATCGCGCATTTTTCTGAGTGGGAAGTCAA
TCATAGCCAGGGGAGGAAGGGAGTGAGGGTCAATGGACCGATACTCGCCGATACCCACTC
CGAGATGACAGTGAAAAGAAAAGGTAAGAGAGACCAGGATAGAAGTGGGTGCTAATTCCT
ACTTTTCAGTTTAAATAAAGATTGGAGCTGGATAAAAGCCATTAAGGGAGAAATCAGACA
GGGCATGCTATGTAGGACAAGAGCTGACTGCAGGGAGGTGAGTGGTGGGATCGATACTCA
GTCGATGCGCTCAACACCCAGCCCTGCGCACACACATATACACACTGAGGGGGCATGTGG
TATTGCCGGGCATCTGCATGTTTGTGTGTGCCTGTGTGTGTGTGTGTGTGTGTGTGTGTG
TGCGTGCATGCAGCAGTGACTAATGGAGAAGGAGAGGGAGCCCGGGGAGAAAGAGTGCAT
GCAATATACAATTAACTCTCTTTTGAgcggg
>NODE_256_length_597_cov_5.381909
GGCTTTCACATGTGCACGTACACACTTCCACAGAGAAACATCTCGTGGTTTCCCAGGTTT
CAATAAAGTGCCTTTCCCTCTTCCTGCCCCCCCTACCCCTCTCCCTGCACCGTGGTAAAG
ATGTGTAATTCAATGCTCAATTTAGGCCTGTCTCAGTGGAGATTTTTTTTGCCTGCTAAT
TGATAGAAATTAAGCCATTAATCAAGCCACTAGCCATCATTCAACCCAGGGAAGATGAAT
ACAAACTTTCATAATAACCACCTTCCCCATTTTAGCCCTCATTAGCATTAATTTTTAATG
TAATTATGCTATTCTTTTACACTGAGCTCATAAATTACTGCTCTTTTGTTGCTGGCTGGC
CTTGTAAAATCCAAAGTAATGCTTTGTAGTCTGATCTTTAAGGCAATTACTGGCTTCTTC
ACTCTTTTATCTCCCTGCATTTCCAATAACCTGCTCTCTAATGATTTATCTCCGCTGTAC
CCCCCTCCTCCTCTCCTCTCTCCCCCCACTCCCTTCCCCGCTCTTTCTCTCTCTGCACCA
GCGGCCAACTGCCCTGCTGCCAGCCTCCGCCTCCAATCCCCCATCCGCCCACATTCTCCC
CATCTCTTTACAGCAGGCCCAGATACATTGGTGGTGGTGGTTGTGGTGGGGGGAGATGCA
CACAAACACATGCATGGACGCCGGCTTccaccagcttaactatattaacacactcgcacg
tgtacgagtgcgttcggtgta
>NODE_259_length_616_cov_5.771104
AGAGAGAGAGAGCAAGAGAGGGCTAAGCTGCGGCTAGCAGCAGTGTCCAAGGGTCTCCAC
CGCGGTCCGACCTGCCAGTGGGGCGGTCATCCAAGCGGGCTCTAATTCACAGTGACACCA
ATTATGATTAATCTCATCACTTTAGGAGAGTAGGCTTGTCAAGGCCCTAATTAAGTGCGC
TGTCCCCCCTATATGTGCAGACAGGATCAACAACACATTATATTGTCATAATGGGCATCA
CAATCCACGAGTCTATTTTTGTGTTGCCTAACTTTTTAACGGCAAAAGTCCTCTGGAGGA
AAGAGAATAACGTGAATAAAGAAGCAGAATATTATCCGTGCTGAGGTGACGTCATATCTC
TGCCTCCACTCGTGTTCCTTATTCTGATCACCCGGCTCTCTGATTAGAGTCTTCAGTCCT
GCTCTGGGATGCTGTATTTCATTTCATATTTGATAATTGAGACAGATGATGTGACATAAT
CACAAGCCAGTGACACGTTGACCTAACACGAGGTAAACAACTCACTGAATAACAACGACA
CAAATGAATATCATTAAAGGAGTCATCTGAGAACCATATGTCAGCATGCTGGATTCTCAC
CATTACACCTCATTAACATGGTAACATATGCTGGCTCCCAAGCACAGGAAAAAGAAACAC
CACCGTTTGTCATCTGCCAAACCAGAACCCCCTGTTTCTCCcatcttctctttttttcct
gaggcatcattttcgtggtgcttagtctgaagacatagca
>NODE_263_length_431_cov_11.705337
CCCCACCCGCCACCCCACCCCACCCCTCCCCGCCCGCCCTCCCCTCTCCGGCGGGCTGCC
TCGGCCGGCGCCTAGCAGCTGACTTAGAACTGGTGCGGACCGGGGGAATCCGACTGTTTA
ATTAAAACAAAGCATCGCGAAGGCCCTCGGGGGGTGTTGACGCGATGTGATTTCTGCCCA
GTGCTCTGAATGTCAAAGTGAAGAAATTCAATGAAGCGCGGGTAAACGGCGGGAGTAACT
ATGACTCTCTTAAGGTAGCCAAATGCCTCGTCATCTAATTAGTGACGCGCATGAATGGAT
GAACGAGATTCCCACTGTCCCTACCCGCCGTCTAGCGAAACCACAGCCAAGGGAACGGGC
TTGGCGGAATCAGCGGGGAAAGAAGACCCTGTTGAGCTTGACTCTAGTCTGGCGCTGTGA
AGAGACATGAGAGGTGTAGAATAAGTGGGAGGCCTCGGGGCCGCCGGTGAAATACCACTA
CTCTTATCGTTTTTTCACTTACCCGGTGGGGCGGGGAGGCGAGCCCCGAGCGGGCTCTCG
CTTCTGGCGTCAAGCGCCCCGGCGGGGGCGGGGGg
>NODE_264_length_452_cov_3.440265
CGTCCTGTCTTTCACTGTGGTGTGCCGGGCGTGTGAGTGTGAAAGGCGGGAAGCTGGGAG
AGCAGCTCCTCATTTAAAGAGTAAATAATCTCCCATTGCATTCTATTATTTATACCCCTG
GCTTGAAAGGGACTGTATTAACTTATAAGTTATAAGTAGTTAGAAGTTACTTACTTTAAA
CTGGGGGTGTGGGGGGGGAGTGCGGGGAGGCGCGGGGGGGAGACGAACCGACGCTCTGCT
TAGCTGACTTCCCCCCAAATTGCTGACATAATTACATGAATGTAATTTTTTATGACTCAC
AGAAAATCTTGGCATTTTCACTGAAGCAGATAATTAGACTTGGAATAAAGCAGGGGCGGA
ATAATTAATACATCAAAACTAGATGAACTTTTTCTAATTATTTTTATTTAATCTCCATTC
TAATTATTGTTCTAGTCGGCTGAGCGAGATTGCCTTTCTCATTCAGGGTGTGAAATGCAC
CCGTAGCGCTCAATCCTCACCCAGTGAAATATCAACTAAGCGTGGAGACGGGAAATCACA
GGGCGCTCGCCACTCTTCTTCTTCTtcttcttcttcctcctcctcctccttcctcc
>NODE_272_length_508_cov_6.324803
TGTGTCCATGTGATAACCATCAGCCATCAGTTGGTTTTACTTTGATTCAGCCTTACAAAG
TGAACAGTGTCCTGTAGCCCATTAATAACTAGAACACACTCTAACTCCCAGATGTCCAGT
AACCTTTCTGTGGGCTCAGTGATTAACACACCATGTCCATTAGACATCCAAACAAGGCCA
GCTGTAAATTAACAGATCATGGTGCCTCCCCCCGCCTCGCCTCTCCACAGATGGTTGGTG
GGGCTCCGCTGGGCAGGGAAACTGATTGGTCCAATTCTTCCTCACAGGGAGACATCCATG
AGGATTTCTGCACTGTGTGCAGACGCAGTGGCCAGTTGCTCATGTGCGACACGTGTTCTC
GTGTTTATCACCTGGACTGCCTGGATCCACCCCTGAAAACCATTCCTAAAGGCATGTGGA
TCTGTCCAAAATGTCAAGATCAGGTAACCGCAGCAGCCGAGACTGATCCTGAGTCAGGGG
GAAGGGGGTACCGCAGTCCAGAGAGGAGGCTCTCAGGGCCTGTAGCTGTACTGTAGGACT
GTTCAATCCTTTGTAAGCATATACATGATGCAGTATTGTTTTTTTGTGCTTCTGTCTCAT
TCATTGTGTCAGTAAAGATTGGCATCTCACATCcatccactccattgcttgt
>NODE_273_length_561_cov_5.721925
CCCCCTGATACGTTGTTGGCCATTAAGAGGCCAAAAAAAGAGCAACTGGAGGGGATGGAG
GGTAAATAAATAAGGAGCCGTGCTCAAAATAAAACAAAGACTTTTAGATGCAAGCAAGCA
AAAACATATGTTCCCACAGTCACACCATCTCTGTATCAAATTCAATTTTTGCTGAGTGTG
TTGGTAAGGAGCAGAGGAGATAAATAAACATATAAAACGTACACCTCTTCGCCATCTGAG
CGGATGTCCTTTTATTGCGAGATATGCGTGTTCGCCTGCAACACACATTTCAAGTGTTGT
TGGCATATTGCTCATCGTCCTGCGCCTGATTTGACATGGCTTAAATAACTATCTTCCTGC
CAGTGATTGGCATTCACACAAGAAGGGGTGAGTGGGACTGGGGAGCAGATGGTGACATTC
CACATGACCAAACTGATCAATCAGCATGCTGGGACGCAGGTGCAGCACAGGCGGGCAGCA
CCACACCATCTATTTCACCATCTACGGGGCACAAACACATGGGCACCAATCGTGGCACCC
TGAGGGTCTGCATGCTCCTCCGTCCCGCTGCGCCAAGGTTGATGACATCAGAATTTCCCA
TCCGCTCTTCCACAGGATGCCAAGAAAAAGGAGGGAAAAAAGCCCTGTATAAAATCTGCA
ATAACAGCCCGGCCTGGGAAAAGGTTGTgtaagtgacgtcaaagc
>NODE_274_length_449_cov_8.498886
ATTGGGATTCTGACATGCTGCCTCAAAAATGGTGACACAGTGTCACGGTATCAACACTCT
GCATGCTTTTGCACGAGGTTTAGCATTCTCACAGCGCCAGAGCTGTAAGGAATTAATATT
CATCGCTGGCAATTTATGGATTCATTTATCACCCACATCTTATTTGTTCCTTTAATCGAC
CCTGGGGGTCTGACTATGGCCTTGGCTAGCCACCAGTGCTGGAGCGTTATTCCTCTTCAC
ACAGGCCTAGTGTTAACGCCGCTGGCCAAGTTCACAGATTTGACTGACTGTGGACTTAAT
GCTGCTTGCCTTGTTTTCAGCACTTGTCCCTCCAGATTTGCCACCCTGGCTGCACAATTT
CCTCCAATTCTAATTATTCATCAGCTCGTTATGCCTGTGCCTGGGCGCCTCCCCTAATTA
GAGGTGACGCGGGTTTGGTCCCAGGCTAGCCCCAAGTGAGGGAACCAGTTCAGAACCAGT
CCACGGCGTGTGCTCATGGAGGACTGGGTAACTGCCAGCCTCTCCAAGTGCATGGGGGAG
AAAGGAAGGGCCTGTCTTGACAGTGTGATGTGACGTGCCTTCACACAGTTCTt
>NODE_281_length_1522_cov_8.244415
TTAAAACCTAATTTTAAGCCTAACCCTAATTCTTCTCCTAACCCTAACCCTAAGGCTCCT
GGAGCCCCAAGCAAAATAATAAAATCTCCAGAGGAGACTGGACTTTTATATAATCCAGGC
CAAAGGACTCAACCCTAACTTCAGAAAAATACCTGCACTGGATCCACAGAACCTAAAAGT
CACATACATTACACCCGAATGGTACATTATAAGACAGAAAAAACAAACCAAGAGGTCATG
CAGGAACGGAGAGTCGCGGATGACGTGCGTCGGCCAGTGCACTGCCTCTGGCTCCCCGCT
AATCCTGCCCAGTCGACGGATGAAGCAGGGGGGAGTCACTGTGATAATCTCAACAAACCT
AACCCAGCCAGTGCCATCGGAAGACGGGCTCTCTTAACTCCAGAACGCATGACCATCGAT
ATCAAAATCAGAAATTAATTTTTCCTTTTTTTTCTCTCTCTCTCTCTCCCTCCTCCCACC
TTCCTCCTTCGGGAGGGGGTGGGTTAGGAGTGGGAGGATGAGCTCACAGCCCGATCCGGC
GGGGGAGGCGCTGGCCCGATCCGGTCATCCTCCCTGGCTCTTCCTCCCATCCATCTCTTC
TCTGTTCTATCCACCTCTTAAACAGGAACCTAAAAAAATAATAATAATAACCTTCAAATA
CGCATCGTTTTAACTCAAATAATAACTTCCTAAAATAATTTCATTTAATCAACTGCAACT
ATTTTAACAATGACAGGCTTCTAAAACAAGCAGGAGAATAAAAGGACAGCAGGAGTGTTC
ACCGGCGAGACATTAGAAATTAATTAATTTTTCCTTTTTTTTCTCTCTCTCTCTCCCCCT
CTCCTCCCACCTTCCTCCTTCGGGAGGGGGTGGGTTAGGAGTGGGAGGATGAGCTCACAG
CCCGATCCGGCGGGGGAGGCGCTGGCCCGATCCGGTCATCCTCCCTGGCTCTTCCTCCCA
TCCTTCTCTTCTTTCTTCTCTCGCTGATCTACACAGCTATAGGGCGTTTCTCAAAAAATT
AGAATACGCATCGTTTTAACTCAAATAACAACTTTCTAAAATAATTTCATTAATCAACTG
CGACTATTTTAACAATAACAGGCTTCTAAAACAAGCAGGAGAATAAAAGGACAGCAGGAG
TGTTCACCGGCTGCAGCTGGAATCGATCCGGAGGAGGCCACGACTGCTTGCCACTCTTAA
CCTGCTTCTCTCACAGGAGGAGAGACACACACGCCAGACTCTCGGATTACCTACACTCTG
CTGCCATCTGCTGGCGACTTCACCGCATTACCGAGCGATTTTCTCCGGCGCGATCGTACG
GCCGGACTGCACGAAGAGTACACTGGGTAATATGCAAATGAGGAGCGCAAAATTCCCTCA
AAACCAGCTTATTACAGGAAAATTAGGAGAATTCAATTCAAATGAAACCCGAAAACATAT
CGGATAATGCTCAAAGAACAATACAAGTCAGTTTTTGACAAAACATTTTTTTATTTACAA
AACCATGACTGGAATCAGTAGGAACAATCTCTAAAACTGGTAGAACAGACACAGCTCAGG
AGGACAGAAAGAAGAAAACctaccttggtgagtagcaaaatcatcactttacctttagct
ttaactctagccttaactttagcttcaactatagccttaattttag
>NODE_283_length_445_cov_8.231461
ACAGGCGCAAAGTGGAAGGATGCTGGGCTTCTCCAAGGGGATGTTTGGCTTTGTAATTTC
ACCCTTGAAATTCGTGATTACAAACGGGACAACTTTTTTAATTTTCTCTTTTGTCTGGAT
TCAGCTGGCTGACAGTCTGCCCCAGCAGCCAGGCCTTTTAATCAATCACCTAGATAATCA
AATGTCACTGGCTATCTGCTCCATGTAATTACTTTTGCAATTAAAAATCAATCTCCAGTC
ACCCCGTCTAATTAGAGGGATGGGCAGATCTTCATCTAGATTGATTTTATAATACATATT
GACTTCAAATGCCATAACATTGCCATATTCTCTCATTTTCATGCTGTGGTGCATCAAAAC
AAAATGCCAGGGATTATGGGGAGGTGCAATGAGGGGGTGTTCCAATTCTGTGTACCAGGA
AAAGGTCCCCAGTCTAGGAAAGGTTCACCTTGCTTGCTTGTCTGTAATGACAACACTCAT
CCTCTCTGCTCCCATTGGAAAGGGAGGAGGGACAATAGAAGTCCAATGATCTACATGACA
GGCTACAGTCAGTGAAAAAAAGCATAATCAGGAGCAGAAGCgtacagtg
>NODE_286_length_407_cov_3.088452
CCCGCCGCACTGCTCACAGCAACTGGCATTTAAAACAATTAAGTTTCCTGTCAAGTCCCT
GTGATGAATTATCCGGAAGCTTTACCCGCTGTAATTCTAAATCTTCCCAACAAGTGCCTT
TGTTGTAGAGAAATTAATGAAAACAAGATTGTCTTTCATAGGAGCTGATCTAACAGCGCG
ACAGCCAGCTGCTCTTCTTTGGGAATAAAAACAGTCAGCATTAAACACAGCTCACACAAA
ATACTTTTTTTTCCACCACTCGTGTGGAAAACAAATCAGGCGGCAGGCGCAGTGGCCATC
TGTTTTGTTATTTGATATGTGTGAATACATGTTGTAATGACTTTGTTTGTGAATCACTCT
GCGCGGCAGAACACACGAGAGCTCTCGAAGTGCTGGAGTGTTCAAATCTAATCATATAAT
TGGACACAATAGTCGATGACAAATGGAGACGCTTGGAGCCAGCCAGCTGGGGAAGTGAAT
ATGTAATCATTGTAAAATCATATCATTTttgcatatttgaagacagcttaatagagtttg
cgtgtcagcac
>NODE_287_length_481_cov_8.145530
TTAGACAGTCTATGTACCTTTTGCAGGCAAACAAAAGCATTAGGCCAAATCCTCATGTTT
ACTCATGCTGCCATCAGCAATCCTGTCTATTGACAAAAGATGAACATTTTCTCTCAAGTA
ACATAACTGGGCTTTTGTCCCCTCACTAAAAGTACACTGACGGCAACACAATGGAACAGA
AAAGAGGCATCGGGAGAGAAAGAGACATCTTAAGTGGAGCAATGGCCCAAACAATTAAGA
GCAAGGTACATGGAAAAAAAATTGAAAGCTCCTCTTTTTCCCCCCTCACTTTGCATTGTC
GATTTGAAATCCCTCTCTTTCTCTTCTTGGAGGGCTGCCTGTAATGGAGCTAATCTGCCG
TCGTTTGTCCGAGCCACAGGAGTTTTGTCAATAACAATCAGCGTTTGGAAAGTGTAATTA
AGGCCGAGGCTTTTCATTAGGAAGAAGGGAGGGGGCCGTCTCCAGGGACGGGCATGCCAA
TTAGAAACTCAGGCACGCGTCGCCGGGTAATTTCAGGGAAAGGAGGGGAAAAAAACCCAG
GACTTCTTTAGATTGGAGAGGGACCCTGCTGCTCTTTCAGAGGAGAGGAGGAGAGGCTTA
ATGGCATAATAATCAGACAGgagtc
>NODE_291_length_780_cov_14.757692
GGGGGGGACGGAGAAAATTATTGAGGGAACGAGGTGAGGGGGAGAGGGAGTACTGCACAT
ATAGAGGAGAGAGGAGCACACATCAAGGAGACGTGAGAGAGTCAGGGAGGAAAGAAGAAA
GGAGAGGAGAGGAGATATGATTACCAAGGAAACAGCGAGGAAAAAAAAAATTCCTGCTGG
GGAGAAAGAGACAGAGCGTGTGGAGTAGACAAAGAGGAGAAAGAGCATGGGGGGAAGAAA
GAGAGTGGGAGGACAGAGAGACACAGAGAGAGAGACAGAGAGAGGAGAGGATAGAATGAA
TGCTAACAGGGAGCCCAAACCCAGTACTGAGGCTTTATCCTTCACAGGCGGAGGAGCAAC
AATCGCAAACACATTTTCTCTCGCCCTGGCCCTAAGAGAGATAAAAAAGCAATTTGTATT
CTATTCCTATTCAGCGTCGCTTGGCCTGTTTCTCTGCCTGCATATTTGTAAACACAGCTT
TGTCAGAGCAGCTTAATCTTCCCAACACAAACACAGACTACAGGAAGGAGGGGCGAGAAA
GGGCGAGCAGGGAAGAACAGTGATGAGGGGGGATAGGGTAAAGGACGAGTAAGAGAGGGA
CGAGCAGGGTGAAAAGGGTAAGAGGGCGAGCATGGGAGGGGAGGTCTGAGGAGCAACGGA
GGGTCAGATGAGAAATCGGTCAGGGCATCGAGGATCAGAACTCGTTTCTGTCTCTGCTGC
CACAGGATGTCTCTGTGTCAAACTCTGAAAGACCCGCTGTGTGACATAAAAACACACACA
CACACATACACAACATCTTCTGACCAACTCACCCCCCCCTCGTTGTCATccctacccata
ggcctaaagtccaacaggccagattactgacagaagcaaaggaacaagcatcaaatcatc
cctcatcatatggcctggatgtga
>NODE_292_length_416_cov_3.350961
TATCCAGATTTGGCAGTTTGAGGCACCAGTTGGTGCACATTCTTCCCTGTATTGACAGTG
TAAGACAAGGAGACATAAAGTGGACATATAAAGACAGACACAGAGTGCACAGACAGAGGA
GCAGCAGCAGCAGCAGCAGCAGCATCCTGTGCGGGTCATAAAGAGAAAGCAAAAGACTTA
CAGCACCTGGTATTCCCAGGCGGTCTCCCATCCAAGTACTAACCAGGCCCGACCCTGCTG
GGCTTCCGAGATCAGACGAGATCGGGCGCGTTTAGGGTGGTGTGGCCGTAAGCAACAGCC
TGCACCACTATCAGGCCTTTTATACATGTCCGTCATCACCAGCATTTGACTGTCTTTATG
TCCACATCAACATGACAAGAAGCTGGCAACACACTGGCACGCTTTGTCCAGCACAACAGT
AAAGCACCAGCCATACCCAACAAGGTATTAATTGTAGCTTGACCTTGAGCCACAAGCTGA
AAATGTTTGTGACACAGTAAGACATGAGTGACACTCAATGGCGTCACATCAGCACATGAT
GGACAAGAGTGtgacagtga
>NODE_293_length_679_cov_8.571428
TTATTTATGTGCAAAAACATTTATCATGCTGGTCTGTTGGATGAGGGTTTTTTTTCCATA
TCAGCTCTATAAGGTGTCAAACTTTATAAGGTTGGGTGTCAGTGTTGTTGCAAAAACATC
CACAATGCACAAGACATGATATGCATGTTTCTTTATTTCATAAAGAGAAATGGTGTCTAG
ACAAAAAAGTCATTTATATAACACTAGCAATTGAAATGAATGAAAATGGGGTTTGCACAA
TACCGTATTTACAATGGTTATTAAGTCATTTCATTAATTAGGGTCATGTAGCATTTAAAA
ATTAGGTAAGAACTCTTAGTAGAGAATAAGCAAATAACAGCTATTTCAAATTGACAATAT
TAACACAAAACAGTCATCTAGAAAAATGAGAAAAAAAAACAACAACTTGAACTACAAGCT
TAAGAGCTATTACATTAAAAATGATGCACCAAAATCTACTAATACAATAATCCATATAAT
CTGTGTAAAAAGCATGTAGAAAAAACACCTGATGCAGTTTGCTGATACAGTCATTGACCA
GTTATGAGAGGTATGAAGGATTTCACAGGTAGATAAGTGTGAGAAAGTCCGCACTGGTGA
CTCAGGGATGGGGGCCCAGGCCCCTGCATACACTCACTTCACTTGAATGTGAACTATGGC
CTCTGCAAGTTCTAAGGCAAATATCGGAGGTGCACTTGTATCCATGTAATGGTGACCCAT
CCCAAAAGTTGGATTAAAGACAAGGTGAGGAAACTCATTCTTTGTTTCTTACACAACACC
AAAAACCAGTCCAATTGAACCGAGCGATTTTTTTTTTtttaca
>NODE_294_length_468_cov_4.854701
GTCTTAATATTTTGCATTTATTTTATTTCTTTTTTTTTTTTAGTATTTTATATTTATTTT
ATTTTCCAAATCGATTTTTAAACTTTATATCCTGTTTGTTTTGCACATAGTTTGTAGCCT
GTCCTCTGAGGTTCACAGCACTTTGGTAAACTTGCTCTTTAAATACCTCCATGCCCAGCC
GGATGTCCTCCAGCACTCCGTCCACCACATGGATGCCCACGTCCTCCTGGTAGGCCACCA
GGCCGGCCAGCAGGTTGGCCACGCAGTGGATGCTGTTGTACTTGACGTTCCAGATGTTGA
CCATGCAGCAGATCAGGTAGCTCTTCACCTCGGGGTCCTGCCAGGGCAGCTTCCTCATCT
GCCGGAGCACCTTCTCCGTGGTGACCTTGGACAGGTCTTTGTAGAGCAGCTTGCGGATGT
ATTCCTGCAGCGGAGGCCTCTTCTTCTTCACCGTCTTCTCCATGGGCGGAGGGTTGCAGT
AGTAGTAGGCGTTCTCCACCATCGTCACGTAGCGGGCGTCCAGATGctgagcctgctttt
tacgcatcatttgttcctggaggacaaaatacgagtgaacgtgcagtttgcgtcattcac
tgggatcactaa
>NODE_295_length_701_cov_6.599144
AACACCTGTCACATCAGACCAATATCATATTGCATTGCTGTAGTTACCCAGCTTTCTATT
ATTTTCTCGACTAACAAAACGTCACCTTGGCCTCTCAATCTACCGATGTAATTACCTCAT
CAAATAAACTATCAACAAAGCTCCTAAAATAGGATTTGTGGAAGTGGGGGGGGGGACAAA
ACAAATAAAAAAAAGGAGAAACATATCATCACGCCCAACATACTGTATGTGAGATGTGTG
ACGCTTAGAAGTCAGGGGAGCAAAGCCTTGAGGGCATACAATCAATATTACATTTTCCAT
TGCCACCTTCATAGCTATTGTAAATGGCTTGTGTCAAAAATAATAACAGGTTGTATCAGG
AACCTTGGGTTTGCAATTTCGCTCCTAGTGCTTGGAGGCCCCGTCTGCTCTCCCTCCCTT
ACCCCAGCACCACTGGGTGTTAATGACGCCGTGGTGGCAGACACTTCTCACACCACAACT
GACTTTTTTTCCCTCTCTGCCCATTCTTTATCTCTTTACTCCTGACAGTTCGGAGAACTG
CAGGGAAAATGTGTATGTGTAAGAAAACGCTTACTAGAGATGATTAGCCCTTTGTGCATG
TTTCGGCGCTCAGCCAGTAGCATAGTATTATTAGCAGGGCTGGAGAGATTAAATCTATTC
TCACTTCGGTTGTCATAGCACTCTAGGCAGCAATAAGCAAGATGAGATGCAGTAATATGC
ACACTAGAGGGACAGACTCCTCTTCACTGGAATCAGAGCTACTTTGAGTTCTTCTCAGAG
AGGGGTACTTAACTGAATTCTTTTTTTAAGAGGAgttgattgctttatcttacccagcca
ttatc
>NODE_300_length_376_cov_8.353724
GAGAGAGGGAGGAAGAGAGAGAGAGAGAGAGAGAGAGAGAGAGAGAGAGAGAGAGAGAGA
GAGAGACTCTCAGTGAGTGGCAATGTGATAACCTGTAATCGGCAGTGCTGCAAACACCTT
CTTCCTTTGATGTCCCCCCACTAACATCCAGGCAACAAAGCCGGCCAATTACAAATGAGC
TAATTAACTAAATTGTTGATGGAGCATGAAGAGTTCATTCGCTCTGGCGCCTGCACCATG
ACAACAGTGAATGGGGGCCTTTGTTGTGGAGGTAAGTGTGCGGCCGTGCGAGTTGCCATT
AGCTTTTGACGCTTTTTTCACAAACCTATCAGGCCCCTCCACGCCAGGAAGGAAATTTGT
TATGGATCAGAGTTGGTTTGAATCCTGCATTGCTAGAGCAGAACCCTGTCAACTAGCTGT
CTGGAAGGTCAAAATGTGCTCTTTGAAAGGGAGTGATGTTTTCTTTGTTAAGCCCCTGTA
CCCACTGAGAGaggaggcgctgtacggagaggggaataac
>NODE_301_length_498_cov_8.072289
GGGAAAAAAATTCACACCAAATGAATTACTTCCACAGCAGCTGTACAGCTTTCTCTCCCC
GTGTGTGTGTGTGCGCGCGCGCGCGTGTATAGTCTATACCGGATTAAATGGCACCTCGTC
TTAAATGGCACCTCGCCTCGTTTCCCCTTTCCTTTCATCATCAGCAAAATAAAGATTAGG
CCTACAGAGGAGATTGTGCGGTCTCGCCTTTAGAGGCGCAAGGGATCTTCATTCCTCCCG
CCTTTGTGATGATATTGATGATGATGATGGCCAAGTGGACAGTTTGATTTTTGTGTGGCG
AGCTAGTTATAAAGAATCAATATTATATCAAGGGGGTAACTTTGGTGATAAAGGACTTCA
GCCACTGTGGCTATTCATCATAAGTCTGTAGCAAGCAGATAGGTCAAAAGAAATTATATT
GCTCTAAAGAGTGTGTCTCCTTATCTCTCAGTACCAGGGGGAGTGGAGGACACGCCGATC
GATACAGTAGCTGCCGTATACTCCTTGCAATTATCAATAGCTGATTTTGTCTTCCTGGGG
GCTGCATCTATTAATACCAGATAATAACAGCCTTTTGGACATAACTTCAAAAGGCGGGAT
GATGGAAGGAGAAGGAGAGGGAGAAGAAAGCAGAAAGTttgc
>NODE_302_length_511_cov_13.499022
ACATACAGCAGCTGATAGAAACACAAACCAAGCAATAATTGTTTTCAACAAAACATCAGT
GGACTGCCTTAATCCCTACTACCATCCTGTGTTGTGCAAACATGCATGTTGTGGTAAGCT
GTGCAAGCTGAGGTTATATTCGTGCATCAGGTCATTCCTGTAGCGGGCTGGTCCGGGTCG
GCCCACTCCCCTCTGAGAGCCCTCTCATCAAGCCAGCCTCTCCTCTGCCGCCCTCTTCCC
CACAATCCCCATAAACTCTCATAATTGCCACATTAAACTTGAGTTTATTATTTTTCTCCA
GGTGCAGGTGTGCAGATGATATGAGCCCCAGGTTGCATTTACATACAAATTGAAGGTTTT
TATTAATCAGGCAGGCAGCAGGAATCAAACGGCAACACTCCATCAGGCCTTTAAATACAT
TTGGTGACATTTTTACCCGGCATTAGCATGATAGGGCAAGCGGAGTATAATGTACCAATG
ATTGCTTTTCCATTGAAAGCACAAACGGTTTCATTTTTCCTGTCATCTCAAATAAGTGTT
AAAGAGGGTTTGGAGGCTATTGTGCGAGTGCCGTATGCTGGGGACTTGGGACCGCTGATG
GCCATATTAAATAACCATTAGTGCCTGAGCTTAGATCATTGTGGCATCCGCcagc
>NODE_303_length_355_cov_3.645070
TCATGATTCAGATTGCTTTTAACAGTTATTGGCTAAGCAATATGGTAAATGTACAAGGTG
ATGCAAATGGCATTAGTGGGAAAGGATGCACAGGAGCATGTAATGCAGTCAATACTACAT
TAACTACTGATGCCCAATTACAGAACCAGGGAGAGAGGCTTTTAGGAGCATTAGGACTTG
CAGAAAAGCTGAGATCACCTGCTGCTCATTGCCTAAAAGCTTCACCCTTTATTTGCTGGT
CCCTACCAGCAGCTCCAGCGTTTTGGCCAGGTTGTCGACAGAGCAGCTTGGATCTGGTCT
CCTTTCACTGTGGTGCCTCTTAGCGTTTATTGGCTCTAAAGTTATAGGCTTGTCAATTCA
ACCTTCTTGTCTAATGTATCCACTTAGTGCCGTGCACAAATAAATGTGTGCGTACGTGGT
GAGGGAGGTGTGCGTCGGTGTTTTGGGGTGGCCACATGGGTGTATGCGTATGATTTTTCT
TGATTGATTTACTGTTATg
>NODE_304_length_568_cov_6.700704
GGCTGTGCATGGGTGTGCTATAGTGAGACAGTGGACGTCTGCTGAGTGTCTCCTCTGCAT
ACCAGAGCCCTGCTGAAGAGCACCGGCCCTCTGCAGTGATGGGTCGTAGCCCAGGTGATG
AACTTCTGAATGTGGTCCAGCTGGCCACATATCTCTATTGCCCCTTGCAGCTGGTCCTCC
AGACGCTGCTGGAAACCCTCGGAAATCTTCTGCAAAGGAATTTTTAAAAATACGTTTAAT
TACTGCCGCACAGTGGCTGAACTGTGGGCTGATCAACAATGCTTTTCCTTGACAGATGTA
GTCCCTAAGATGTTGGTTTAAGCAACTATGACAGATTATCATTGGCTCTCGTTTGCTTGC
TTTCAGGGCTGATTACATCATGGCAGTTACAGATTCTTTGCATGTACATTCACGGCTGGC
TGAACGATAAGAAGGAAAGAAAGAATGAGAAAGTAATTACCTCCAGTTGCTCTATTAATA
GGTTGGCTCGTTTGTTAAGCTCGTTCATCATAATCATCTTTGCCATTTTAATCTGGTTCT
CTGCCTTCCTGTGTGCAATCTTTACTCCATGAAGTCTACAAAGACAGAAGGAGGGGGAAA
ATGTCTCTCCCAAATGCAGAAGAAAGCAGCTTTTCAGACAGTAATTTATTCATGAGCTTG
CTATATTTCACAATGTTAAATTATTGACTGGCGTTACTCAGAACTGGGACTg
>NODE_305_length_408_cov_12.490196
CTCTTTCCAGTTTTCTCCCTCCAAGCTTTTGCCATCGCATCCATGTCTTTTATCACAATT
TTTGACCCACAGAAAGGAATTCTCACAAGATATCAAAACAAAAATCTATATTTAATATGA
GAGCAATTACAAAGCAAAGTTGGCTGCACAGGGCTGTTGTCACCAGAGCGCGTGTTTTTC
ATCAAATAGGTCATTAGACGATGATGGATGTAAACCTATAAAGTATCTAAACTGGACCTT
TTAACAAACCACGAGCAACACTATCATTTCTCTAATAGAACCTGCTGACCGTGTCATTCC
CTCCTGCCATTTGTCATTTTTCCTTGTGAAATAATCAATATCTGGGCGCTTTGAAATAAA
TAATATAAAAGTCATAGTAACCTACCCGAGGAGCAACAAAAATAGACTTATGGGGCATTC
GGAAGGCCTATATGGCCTCAGGGCAGTGTCTGCTGCATGTTTCTAATCAATGCATAATAT
GAGTTGTATTTTTTAGTGCGCAGCCTACAGGATTTTAGTTTGCACCACTTCTTTTCAAGC
TTAGCATCTGTt
>NODE_309_length_583_cov_8.816466
TTTAGACAGCTTTCAGAAGCTTTGATCTGCTACACTGCATGCTCTCTGCCTACAGAAGAC
TACTTATCTATTCAGTGTGGAGTTGCCAGCAGCCCTTTAGGAATCGAGTTATGCTAAACA
GAGGTTGATTTAAACCAGAGGTTGACCTCTGACCTTAGCTTAGAGGATAATGTCCCAGGC
AAGGAGAGCAAAGTCCTGTTACTATCCATGAATCAGGCCCCCACCGACATTATTTCAAAA
TTGCTTAGTTGCATGGAACTCCCTTTAGTGCTGAACGGACTTTCATAAAATTGATTTTCT
GAGTACACCCTTTTAGCAGCTATAAGCTTGAAATATGAACCCTTCATTGCTGAAAGCATT
TCATTTTTTGCCCCTGTGACTAATGATCCAGGGAAGAAGTGTGTTTGAAATTCTCCTCGG
CAGCCATTTCCATAATTAAACACTGCTAATTATAGAGCTTTGGCTGACTTTAAACAAACA
GGCACAGTTGCCGAGCATGCTTTCACGCCTTCCATTTGGAAATTTATGCAAATTGTACCC
ATATTGTGTGTTTTCTTAGATGAAACTGACAACATTAGGACACATTGCTCATGCTCACAA
AGATCAGACACCAACACAGAGAGTAAGGCTGAGGAGAAACTGACAAGCCAATGGTGGTTT
GAAGGAAATAccctgcacaggtatgatgttctgcacaatgatgatcaaagcatgcacggc
agaagta
>NODE_310_length_489_cov_6.067485
TGAGTGTGGAATCACTTCTGCTTCAAGGTGAACCGTCCCAGTGGACTTTAAAGTCCCATA
ACCTGCAAGCAGATAGTGGAGTGTTGAGTGTGTTGGGTGAAGCTTATGGAAAGTATGAGG
AAACGTGATGTGTTTTTTTTTTCTTTTGTGTGTATGTGTGTGTGTGTGCATATTTTTATT
TTGGCCTGACTAATCCGCATGCCTCTCGCTGGTTCCTGTCCTAACAGGGGGTGTCATTTG
ATCAAGTCAATAATCTGCTGATTGAACCTGCTCGAATTGAGGAGGAAGAGGTCTGTACCT
ACTCTTTCCCGTCCAATCTGTCTCTCTGTCCCTCACTCACCCACTCATTTATCCACCTGT
ATTCAGAAGTGGAGACAGAAAATTCACGGTTAATCCGAACCAATCACTAGGGAACCCCTA
ACCACAGCTCATTCACCTGAGGGCCAGTGTGGCAGGACCTGGATACAGGACTGAAGTAGA
CATTTTGTCCGTTAACGTCATTTTTTACTGGACAGCTGGAGTGTTGACACTGTGGTAGCA
AACATGTAGCGAGATTCAAACTAATATATTCACTGATAATGTGCACAGCGACAGCATTTT
CACTTCATGCGATTGCAGCagccctttatattt
>NODE_311_length_647_cov_10.006183
GATGTGCACCTGGATGTTAGTCTCAGTCCCTGTGGCATTCTGGTTGAGGAGACTAAAAGG
CAGGCAGCTTATCCCTTGTTCTGGCAGGGCACCTAAGTAAGATTCTTTTTTCTCAATTCT
CCCCAGACACACCATCCTGAGAAGCCACTTTTTCCTACCACAGGAAGCCCAAGAGAACAC
TATAGGTAGCAGTCTGACAGGCAAACTGAACCCTGGCCTTTTATATCCTGCCAGGTTTGA
GAAGTTGGACATCACCCCTAAAAGCGCCCAGAAGATTAAGCCCGTTCTGGAGCGCTGGAT
GGCCGAGGCTGAAGCCCGCCACCGATCCGGCATGCAGAACCTGACTGAGTTTATCGGCAG
CGAGCCTTCGAAAAAACGCAAGCGGAGGACCTCTTTCACCCCGCAGGCGCTCGAGATCCT
CAACAGCCACTTTGAGAAGAACACACACCCCTCCGGACAGGAAATGACGGAAATAGCCGA
GAAACTGAACTATGACAGGGAGGTGGTGCGCGTCTGGTTCTGCAACAAGAGGCAAGCCTT
GAAAAACACAATAAAGCGTTTGAAACAGCCCGACATCGGCGCGGCTGCACCAATGGACCC
CCTCACTGATTCTCTAGAGGAGCTGCCCAAATGAACGAGCTCTCCGGCAAAACAGTGGAG
TGGAAAAGTGGCAGCCATTAAAAACAACAAAGGTGGATGAACTCCTCTTGAAATGAGAAC
TGAGACGTGTTCCcaagtcacctggatggacagtcctgagtttgcaaacaaaaactatgt
gttgtcagtgt
>NODE_313_length_496_cov_7.508065
GAGGGAGGGAGGGAGGGAGGAGAGAGAGAGAGAGAGAGAGAGAGAGAGGGAGAGAGTGAG
GGAGAGAGAGAGGGAGACGTGGGGGGATCAGCTCCCCAACACAGTTTATTGATTTTTTTT
TTCCTGCTCGACAGAAAGCCTGTATAACAGCTCTATTGCCCTCATAATGATTAGTGACAA
AAGTTTAATTAAGCAATTATGAAGCCAATAATAGAGTTGTCTGGTTTGCTTAGCTTTAGA
CTGTTTAAGACTTATCTCCCTCTCGCACATCACAGCAGCTGGAATGTGCTTGAAGAGATT
AATGCTACGAGAACACAGATGCCCACTTTAATACAGCGCCATGATGCCGTTTGAATGAAG
TTGAGAACACAAGCTTCTCTTTATCAAATTACAAGTCTGCTTTTCATGAATATGGAGGAA
AAAGGAAGGGGGAAAAAACCAGCAATGGCTTCAAGGTGTAATTATAAAGACATACAACAG
AAAGACACACAATTCCGTTTTAGTAATCTGCCTGTATGAAATATGCATGATAATGTATTA
CTGAATAAAGACTTACCATGTTCTAAGAGGCTTTGGCATTTTACATTTGCTCAGACAATT
GGATATTTCTCaatattccttaatgttctagtcgatcctc
>NODE_314_length_717_cov_5.741981
TGCATGAAAGACAAGCAGTAGCAAAGGCAGTCTCTTGAGAGATCAGTCCGTGATGGTGGA
CTATGATCAGAGATAGAGTATTCAGAGTCCATATCGCTGCATGCCGAGCAGGTAGGCCCC
GCTCTGGCTCTCTCGCTCAACGCAATCCTCCACCCACCAACCGCTACTGTCCACACCGAC
ACCACCAGCAGCAGCACCCAGGATGGACGGAAGGAGGAAAGGAGGGACCCGGGGAGGAAG
AGAGGACAGAAAGGAGGGATGAAACTGGCCTCTTCCATTCGGAGAAGGGGTGTGTGTGGA
GGCAGAGAAGAGGTGGAGATAAGTGGACAGGAGGGAGGCTAAGAGGAGGGAATAGATGGG
GAGGAAGAGGCCCCTGTGCTATCCGGAGCTGTCTGTTTCTGTCTGTATGTCTGTTCTCAC
ACAGTCGAAATCAATTTGCCATCAGGACTGTCACTGTGGAACAAAGAGAGAAGGAAGCTT
GCCAGGTCGGACACACTCAGAGAGAAATGGAGAAAGACAAGACAGGCACAAGGAGGCAGG
ATAGAGTTTAGGAGAAGCGCAGGTGGGGTCAGGAAATCTACTTTGCCCCACCTACAGCTA
CAACTCCAAACACACCTGCCGTTATCAGGAAGATTGGACTTCCAATTCCCTCATCAACAC
TTGTATGCAGATACGTATGCCGTTTAGAAATTGTTGCACAAATTGAGAAGCTTTATCCAA
TGTTTGCCCTTTCAAACAACAAAACCAAGACGTTACTGTTGATGAGAAAATCATCAAGCC
ATCTCCTGAGCTGGAGGGATGTAATATTAgattagtctgttggggtgaatacaccctgca
ggacagcgttgtctcagaata
>NODE_317_length_413_cov_7.406780
TAAACTGTAGGGAAAGTTCTTTGAGGAGTGCCAGGACAGTAATTCATTTTACCTTAATAA
AACCTTGCTTTTTTTAACAACAACTAAAAAAGAAATTTCCATATTACTCTTTAACAGTAA
CAGAGTATAAGAGTGCTTGTGACAGGTCTGTCTAAAGGCTTGCATGCAAACTGGCCAGAG
AGAAGTGATTGGCTGAGACTTGGCACAGTGGACAGACAGACAGACAGACAGACGAGAGAG
AGAGGACACAACCCACTACCTTAATGAGCCGTCGCTTTATGAGCTGCTGGTCAGCGGAAA
GAAAGCCATGATTGATCTTAGGGAAGACCATCTGAGCAGGTGTGTGAGGTCAAGAGGTCG
GAGATCAGAGGTGAGAGAAGGTTGAAGAAGGATGAAGTCCCAGAAGAGGAAGAAGGAGGA
GGAGGAGGAGGAGGAGGAAGAAAGAAGCAAATGCAGAAAGATTTTGTTAGAAAAGACCTG
TGTTCATGAACCCGGCTGCAGCACCTTCACAGATGAGAAACCCACACTTTTCCAGCACTT
TTTCGGAAGTTATTTCt
>NODE_318_length_1839_cov_5.574769
TTATAATGTACCATTCAGGTGTAATGTATGTGACTTTTAGGTTCTGTGGATCCAGTGCAG
GTATTTTTCTGAAGTTAGGGTTGAGTCCTTTGGCCTGGATTGTATAAAAGTCCAGTCTCC
TCTGGAGATTTTATTATTTTGCTTCGGGCTCCAGGAGCCTTAGGGTTAGGGTTAGGAGAA
GAATTAGGGTTAGGCTTAAAATTAGGTTTTAAGGTTAAATTTAAGATTAAGGTTAGGGTT
AGGATTAAGGTTAGGGTTAGGTTTAGAATTAGGATTAAGGTTAGGGTTAGGGTTAGAATA
ATGGTTAGGGTTAGAATTAGAGTTAAGGTTAGGGTTAGGTTTAGAATTAAGGTTAGGGTT
AGGTTTAGAATTAAGGTTAGGTTTAGGTGTAAGGTTAGGGTTAGGATAAGGGTTAGGTTT
AGGTTCCACGTCCAATTGAGGTTGAGAGTTCAACATTGAGTTTAGAAGTAATGTTTGGAA
TTTTGGAACCCTAATTTCAGGACACATCGTCAGTAGTGGACCCCAGGATCATCGAGTGTT
TCGGCCATTTATCACTAGACACTCTCACCTGAGGAAGGCCCTCCCGAGGTTGATCAGATC
TCGGGGTGCGTCCCATGTCCAATTGAGTTTTTCCTTTATTAGATCTGATTTGCTGTTTTT
CTTGTTTTTGGTTGTGCGTTTTTTCCATAGGTTCTTTTAGTGAAGTCATGGTATTGTAGT
TTTAATGTAGCCCCGTGGTCTGGGGTATTGTCCGTTTCCATGATTGTATCTTTATTGTAG
CTTTAATGCCATTTTTTGAGAGGTGAAATGACCTTTATTGTAGCTTTAATGCCATTTTGT
TAGAGGTGAAATTACCTTTACTGTAGCTTTAATGCCATTTTGTTAGAGGTGAAATTACCT
TTATTGCAGCTTTAATGCCATCCTATGCACTGTCATTCTGTCAGAGGTGAGTATACCTTT
GTTGTAGCTTTCATGCCATTTTTTGAGAGGTGAAATTACCTTCACTGTAGCTTTAATGCC
GTCTTATGAGCTGTCATTCTGTCGGAAGTGAGTATACCTTTGTTGTGGCTTTATTTTCAC
TTTATGAGAGGTGAAATTACCTTCACTGTAGCTTTAATGCCGTCTTAAAAACTACTATTC
TGTCAGAGGTGAGTATACCTTCGTTGTAGCTTTCATGCCATTTTTTGAGAGGTGAAATTA
CCTTCACTGTAGCTTTAATGCCGTCTTATGAGCTGTCCTTCTGTCGGAAGTGAGTATACC
TTTGTTGTGGCTTTATTTTCACTTTATGAGAGGTGAAATTACCTTCACTGTAGCTTTAAT
GCCATCTTACAAACTACCTTTCTGTCAGAGGTGAGTATACCTTTGTTGCAGCTTTAATGC
CATTTTGTGAGAGGTGAATGCACCTCTATCTCGGCTTTAATATAGTCCGGTGAACTGGTA
TTTCTCCAGAGGTGAATCCATCTTGGTTGTTTTTAATGCAGTCCTGTGAGTTAGCATTTT
CTTAGAGGTAATTCTACCTTTTTATCTGATTTGATCCTCTTCTTGGATTTCCTGATGTCT
GTTTTTCCAGCAGTGCCCTTTAGCCAAGCTAGTTTATCCGAGAAATAGAGGTTAAAGCTT
TAATTTATAATTAGTAGTTAATGATTTGATCTTCTAATTCAAATTTTGTCTTCCTATTTG
CTTGATATTAGGTCTTTTAGAAGCAATACCTGTGCCCCAGTACACCGCACGACCCCAGGT
ATTGCTATGCTAAAGCTAAAGCTAAAGCTAAAATTAAGGCTATAGTTGAAGCTAAAGTTA
AGGCTAGAGTTAAAGCTAAAGGTAAAGTGATGATTTTGCTACTCACCAAGGTAGGTTTTC
TTCTTTCTGTCCTCCTGAGCTGTGTCTGTTCTACCAGTTTTACAGATTGTTCCTACTGAT
TCCAGTCATGGTTTTGTAAATAAAAAAATGTTTTGTCAAAAACTGACTTGTATTGTTCTT
TGa
>NODE_319_length_503_cov_7.827038
AGTTGGAATAATGTTGTGTTCTGGCGCACTGAGGAGCTGCCAGTTTCCCCATCTTGGGTG
CTGAGCGGCTGCATTTGACCGTACAAGGGGGCTGTGCGCTGTCTCCTAGTTCCACCTTAA
ATGCGTTTTGGCCCCGCTTGCTCCATGTAGTTTAGGTTTTTTGTCCTCCCGCAGCAGCTG
TCACCCTGCATTACTCGCAGTCAGCTAAATGAAACATTATTCTAAACATATGCATCGTAA
TCAGTCCGGTCACACTTACAAGAACACGCGTTAATAAGGCAATCAATCACTCTGGAACAA
GCAAGTTGTTCTGTAACAGCTCATAAACAGTGTGTAATGAAGAATTGGAGGTTAGCATGA
CACGGCGCTGATCAGATAATCAATGTCAAAGATGCGATGAATGTCAGTAAATGTAGTTTT
CATGTCGTTTCTATAAAATCCTCAATTTACAACAAGCAGTTCAATTACCCTGAAAATACA
GTCAATTAAATAGGGGTGATTGGACAGTAGGGGCAGGATCATCGATCTTTGCATTTCTAT
CTCGCTGGTGGACATTTAATTTGGTTTTTCTATTAGCACCGAAATAAAGAAAATATAAAA
TAtattaaacaaccccaaagatttattttcttgtcaaaaaccattca
>NODE_320_length_493_cov_8.578094
ATTTAAAAAAAAAAAAGAACAGAAAAACTTTAAATTGATTTGGCAGTGCAGGACTTTGAG
CATCCTTATAGAACACTGTTTAAAAGACTTGAGAACTCATCCCCGCTGTCTGTCGAGGTG
ATCTTATATAGACCTATCTGGAGGAAGGGGAGCTTAAAGACTTGAATGTGGTAAATGTTG
CAAGGTAACTTCAAGTTGTTATGTGCAATACTTCTTTTGAACCTTTTTCCAGATAAAGAC
TCTTTGCAATGTAATTCTTTAATGCCATTTTTAATTGCAGACATTTAATTAAAGAAGATG
TTAATATGTTTTTCACAGTCATTTTCTACTGTTATTGTAATCCTTTTCATGCTGGTGTTT
GTAAAAAAGAAAAGAAATCAAACTATTTGTACTAATATAAATAATTGAAGTTATTTTTAA
AACATTAAAGGTTTTGTGCTCATTTGCTTATTTTGTTTATTTTAAGCTACTGTGATTGAT
TGCATTGTAATTATTAGGTCAACAATGTATTTAGCTGTTTATTGGTATATTTTTAATTGG
AATGTATAATTGATTTTTATAATTTTGATCAGATTTTTGTTATATTTTTGAGGTGAAGCT
TTTAATATGTTAAAGTGTCTAGTTTTTACTAAttgct
>NODE_321_length_593_cov_9.546374
TTCATGCCTACAGCTTTTTTAGAAGGGTTTAACAGGGAGGCAGGGCTGTGAAAAAGGGGT
TTGAGTAAAACCTTGGATGAATAATAGACTGCTTCCCAAGCAGCAGCACTCTTGGTGGTA
GGAGGTTAATATTCTCACATGTCATTAGGTCTGCTGGCTCGACTGATGGCTCATTGAATC
AGGCAGCAAATGATTTCCTCATGCTGCAGAGGACAGAGCACTTCAAAGGGAAGGGGCTGA
GGTCAGGACAGCACTCCGCTTTGATTAATGACCGGGGCTCAGCAGAGGTTGCCTGTAGGT
AAGAATGTGACGGTGAATTGGATGTGAAGGGGACCGACTTTTAAGCTAGATTTGACCCAC
CTCCAGAAAAACTTGCAGATACCATCACACAGGTTGGGTTGATGGGTTGTGACTGAAAAG
CTTGCTGGCCCTCTGGCTTATACAATCATAAAAATGAAACTTGCTGGCTGACAGGCTTAC
CGGACATCATGGTAGTGTGAAATCATTTTATACTTAAATAAAGAATACAGATATCACTGC
TATTGCCTTTAACTGTAAGTCTTAAGGTGAATTTTCGGCTTTTGGAGCATCTAGTTAAGT
CCTCGGTTGAATGACGTGCAGTTTCTAAGGCAAGTTcagcctttagagcatctttttcat
gatactcaatcattgctaactttgatttctaaaatttctacagaaaatctaagcattcag
ttgtgtaactggaatag
>NODE_322_length_584_cov_5.417808
GAACTGCAACAAGCAGCATTTATGAGTCTCAGAAATAGGGTTTTGTTTGTGGACAGCCTG
TGTTTTCTCAGGGCTATGGATCTTATCTGTGTTTCAGAGGAGGAGGGCTGTTTCTCTTGC
AGGAGAGCCTCACCCACATAACTTTGGCAGTAAACAAGTTAGTTGATTGGTTTTGCTTTA
TATACTGTGATTTAATAAGGAAAACACCAACGTAAGCCAGTCCGAGCAGCGTCGGTGGTA
CCAGTGCCATGCTTTCCATTGGTTCCTGTTTACATGATGCCCACAGGACACGCGGTGATT
GGTGGCTCCTCACACGTGACCAGGCAACTTTGTACATTTGACAGGGAGTAGGAGGGTTTT
GTGGAGATCAGAAAAACGACAGCGCGATAAAAATTAGTATTGTTGCACTTCACAAATTAA
TGACCATGAGTTCCTACTTGATAAACTCCAACTATATCGAGCCTTCCTTTCCTCCATGCG
ACGAATATCAGCAGAGCGGATACATCCCCAACCCTGGAGATTACTACGAGCGGCCAAAAG
ATACGGGCTTCCCCCATCACGACGAGCCATCCTATCCGAGGTCAAACTACACAGAATCGG
GATACGATTACGGTAACGTCCCCGCCGCCGGACTCGACGATTTCGGCGAGGGGCATCACG
CACAGCCGCAGCCGGTTCCACAAAGCCACGGTCCTCGTctcaccgcggccccagacggtg
gcgcaggg
>NODE_323_length_635_cov_6.787402
AGCTGATGAACCGGAATGAACAGTAGAACTTAAAGCACAAGCTTTTTAATGCATGTCCTT
CTCAGGTTTTCCTATGTGTATGTGGGAGTAGCTCTGTAGATGTGTTTAATATGATGCTGT
ACCTTCTTGAATATTTCAGATGTTTCTTTGCTGCTGAAAAAATGTTGATTATTAACCTGC
CAGTGAAAAAGGGAAGTGGCCATCTTTGTACAACACACTGCTGTTTTGCTGTAACCGCGC
AATGTTTTATGATCTTGAGTATTTTATAGAAAAGTAGAAGTATGTATCAATAATATGAAA
GCAATAGCTAAATCATAATGAAGAATAACATGATCAGTGAATATTGTGGAAAATCTTTAG
ATTCACTCTGGGTGGATTTTGTACTGTATTTATTACTAATGATGATGCAAAAAGTTGCAT
AGCTTAACCCAAACTGTTCTGTCTCTTTTTTATTTATTGTCTTGTATATGATCTTTTTGT
ATGTGTTTTTCAAATAAACTGCCTAAAATGCTGAGAACTAATTTGATTTGTTGCATTATT
TGCATTCTTGTTACTTAAAAAAACCCCTCCTGAAGCAACAAATCGTAAAATTACAAACCT
ACTACAAATTACATTTGTTGTCTGTCATTAGTCGGTTATCATACATGAATCTGTATCAGC
TTATATGGCTTGTTATTAAGTCATAAAAATTGTACAAGTGCCAGTTTTGTGTTTACAATA
ATTTTCTGACTTGGTACATATGTTGGTCTTTTATCAAAAATGTTTATCTGGGCTACAGt
>NODE_324_length_454_cov_8.449339
GACTAGACTCCTCCTGTTCGTGATCACAGTGGCCAGCGAGCTCTGCTTCAGCTCTGAGGG
ACTCCTGCTCTATGGTAATCATATCCTATTTGAATAATGAGGCAATACCGCCACTCCTGC
TGCCCATTCTCCCTGCATCCTTGACTGGAGTCTTTGATAGACACTAATTCTAGCTCCATC
TATAAAGCTCCTCTCATGCATTTTTAATAGAATCTATTACTTTAGGATTAAATTATAAAA
GACTGTCCTCCTTAAATTTTTAATAGTTTGCATAATTGGTATCAGGGCCTGAATGCGAAC
CATAAAAACCCAGTTTGTACAGGACTGAGCTGCAGAACGAGTCAGGCAAAACCACACAAC
ACTGTTGCACATAAACGACACCAATGGCAATATGACTCTATCACATACAAGCACACATCT
GCGCAGTCTCACGCACGCACATACGAGCTCGGTCATTATAGCTTTGGTCTCACTGTCATG
GGGAATAAGGTGGTGTGAGCTCTGAATGAAGGGGACAATAAGGTCAGGgagcatgagagt
tgcttttggctgctgagtctctaaaggagcctgaggcaggaggagtcacctgatggaa
>NODE_325_length_591_cov_9.719120
CAACACATTCCTCTAAGGGAGTCCTGTAAGTCTCCAGCTGTGTGCAGTAAATGGCACACA
GTGTGACATTCTACCTGTAGCTGAAAATACATTCCCTGCCTGAGGTGCCTACCTTTCTGA
GTCTTTTACAGTGTTATACTCCAAACCATTCCAGTACCACCCGGTGCATGCTGTTGTACT
CCTGATGCACTCAATGCATGGAGAATAATAATCTGTCTCAAGTCTGTGTTGACCTGTTTC
TTTGGAGACAAAAACAAGAAAGCAACAGGTGTAGTATTACCAGTGAGGAACACCAAAACA
TTTTGTCATGGATTTAGTGCTGCAGTGTACTCAGAACGTTCTCTGTTTTTCAACTGAAGG
TTATGAAAAGCCTTGGAGCCTTAACAGCATGTCTGGCATGAGCGGGGATGCCTCTGGAGT
GTCCTCAGTGTCCGCCCTGCCCTGCAGCCCACCCTGTCTAATGCAGCACTCACATTCTCC
CATCCCATCCATTATGTAGCATGGTTGAGTAGCAGACACAATGCCATTGGAAGGCCAGTC
CACACTCCTCCTTCTTATCTTTCCTGTCAGATTTTGCTTTGACACTTGCCTTCGCTCCTG
CATTTTTTTTTTCTTCATTTTTATTTCTTTACTTTTCTGGAAAACTGTATCTTAACTGTG
CTTATACTCAAGCTTCCCAAGTGTTCTCCTTGGGTGTGTCATCATATCCTAGACTAGAAA
ACATTGGCACATGCc
>NODE_326_length_542_cov_9.042436
CAATAGGATTTAAAAAGCCAACTGTGTGGAGAAATGAGAGTTTTGCCCCCCAAATCATAT
GGAATTACAGTGCTGGTTGCATATGGGGGGAGCCAGTGGCAGGCACAAAAGCCCACAGGA
AGCTGCTATTTCTGTGTGTTTTATTAACCCAACCAAGCAATTTAATTCTTTTGTTCGGGG
GAGTTCTACTTCATTGATTAACAAAAGCGGGGATATAATTTTTTCAGCCCCTTTTGAAAA
GCCTGAAATGTCAAGCCTTTTAAAGGAGATTATTCTGCCTGTGTGCGATGAATAGAGCCC
AGAGTAACCTTTTGTCTACAATTAAATATTCCAGCATAAATATAAAAGAAAATCAGAGAT
GGGGAAGATTGAGTCAGGAGAGATTGGAGAGGTAGATCCTCTGCCCGATAGTGGCAACAG
CCTGGCTCTAATTAGATATGCCAGGCGGGCTGTGAGCAGTCACTCTCCACAGCACGCCGA
GAGAGGAGGCAGCCTGAGAGAGGAGGACAGAGGAAACCTATCTGCTCATCTGTCTGTCCA
GCGCCTTCCTCTGGGCATCCACAAGGTATTTCAGGAGACTTTGTTTTGTTTTGTTTTGGG
CTCTTATTTGTTTTCCCGACATCTTTGCCGCCGGAGAGGAAAAGTCGAAAAGGCAATGCC
TTCTGGGAACTGCATAAGCAGAGAGg
>NODE_327_length_566_cov_7.159010
ATTAGCATTTGTTCTGCTACTGGGGCAGCAGCCTGTCAGTATAAACATGCACTGAAACAC
ACTGCCACATGGGCAAACAAACATGCACATGTACACATACTGCAGTTAAGGAATGCAAAG
AGAAATACATCAGACAATGAGGAAAGAAAAAAAAACTATCAAGAAGAAGTAGACAGTTAG
CAACGATGTCAGTAAGTCAACATGATTAACATTCGGATCACTGGAATGTAAATACTCAAA
GAAACACATGCTGCACTCCTGTAAGCCTCCCTTCTAAGCAGCTCCATGCGATACAGTGAA
TGAGCAAGGGGGTCACACACACCAGGCTTGCTGACAAGCCTTTTTTATGACATTCATCAA
AGCCATCTGCCATTTTCTGCTCAATTAATTTGTTATGGGAAGTGGGATCAATTAAGTGCG
CACCGTAATGGCTTTATATCCTTGTTTCCCTTTTATAGCCCAATATTTTCTGTGCTCCAC
TCTGGCATGAAAAGGCGAAATCGATATCCCCAGCTATTTTCCCCTCCTATGGACTAATTT
GTTTTTGCCACTCTCTTCCTGGCATGATAAACTGGCTGTAATGAGGGGTTAGGGTGGGGG
GACTGTATAAACATAAACCCACACTCAAGCCAGCAAGCGAAGTGGGGTCGCTTTTTTGCC
AATCTGTTAGCTGAATCCAAGAGTACCAGATCTTAATTGAACCCGATCTc
>NODE_328_length_434_cov_10.785714
AGACGGTTATAAATAACCTCAGGTACGGTGCTACTATTTTTCTAAATGAAGAGCAAAATA
ACCCCCGCGCCCACACTCGCCACTCTTGTTCTCGAAACTGAAAGAGTGGGCCTCCATTGA
AGGATTTCAAAAATAGGGGCAATTTTAATCATCTCTCCATTCAATCTCAGTTGGATAAAT
CATATCTGAGAGATTTGCATAAATACAAACCATCAAAGACTTTTCATCTTCAAAGAGGTT
TTCAAGACCCAATAGGCTTTGTACTGTAATCATCTGAGGTCACAACCCTGTGGGAGCAAG
GCTGCTATGGCAACATAAAAACTAACGCTGGGGGCTTAGCATAATATCCCCCCCTCCTTC
GCAAACACAGGAAGGGGTGGGGGGGTCCGAGAGGGAGTGTGAAAAGAGGGTGTAGATAAA
CCTATTTCTGTGACAGAGGAAACTAGATAGATATGGCCTGTTGTGGGGGAAACCTCGCTG
ATATTACACACCGAGATTACCACCGGTACACTGTGCCATGCAAACCCTAACTAACAAGGC
TGCGGCGAGCTGAGTGGGCTGtttggaatctacgtagg
>NODE_329_length_463_cov_10.110151
TGTGTGCTTTAATTCGAACGCTACCCTGAATATCCCCGTTCTGAACACACACTGTGGGAA
TTTGGCTCTTCAAGTCTCGCATTGCTGAAAGTGACCCGAGATTATGTGAAACAAAGACGT
GGTAAATGCCGTCATCTACACAAAGACAATGAGATGTTACGTCCAATGTCATGGCATTAT
GTCGGAGAATTTCAACAAAGAATTGAACCATAGACAATATCTGCTTGGAAATGGAGAAGG
GTCTGAGCTGCCACATCAAAATGGAGAAAAAAGGCATAGCATTTGAAAGCCTAAAGGCTT
AAACTAATACAAAAAGTCTAATCAGACTAGCAATCCCTGATGTTAATGAAGGTGTCACAC
ATTGCACAAAGAAAGTTGTGCCTGGCAATCTTCCATTTTTCGGCTGCCTACACCAGTGAC
ATTTCATCTCACATTCAAAGAGCGCTGAGGCCCCTTAATGAAATGCATAATTAACATATT
CTAATTGTGCTGAGCACAGTGATGGTTTTGACAGAGCTCACTTTCCATGTCTAATTCAAT
GCTAATTTAATCttttcttttcccgccgacatgacctttcttgattgagtttcaccgcaa
agaattt
>NODE_330_length_402_cov_11.007463
AACTTCCTTGACGGTTATGTGAACCGGTCAGCACAGCGTCCACTTTCTCTGCGCTCTGTT
AGGCCTAACCTATGCGTGGACAATGTATTCAATCCCCTTTTTGTATGTCTTTCTTTTAGG
GTATTTTAAAGTTTACAAGGTTACATATGCCAATTGCCCCAAGCAGGGCCTGTGAATGGT
GCATAGGAAGCACGTGGTGTCATTTAAGTGGGTTTTATGGCCTGGAAGAGCTGACAAACC
TTCGATATATACACATCATATATAATCTTAACTGTCCGGAATCGCAGCTGCTGGCTTCCC
CTTATCGGAGGAAGAAAGGGCTTTGTGGCAGTGAGGATGCAGTACCTTTCTCCGGACTGT
GTAGTCGGGTTGGTGCGGAGGACTGAGAGCTGCTGCAGTAAGTTGCTTTTAACTTTGACT
ACAGGCCTGCGACTTATTTCATAGCGAACGAAATATTTTTGTTGTGTGTGAGTGTGACTA
ACTTTAAACGCACGGGCGTTTAAAATCCATTGCACCTCGGAATGAACGCTGTTaatttgt
tgtgaa
>NODE_331_length_756_cov_5.033069
TTCTGGGTTTTAGATTGACTGTCGGGTGGGTTAATTGCTCGTCAGGGTGTGTTAGGGGGT
CCACTTTACAAGGGGTTGCGCATGTAGAACACTCACAAGGCCAAATTTTTGATTTTGTTC
ACAGCAAGGGGTCCTGCGATTTATTTCGCTTCCTCAGATAAATGATCTGCTGCGGGACCC
TTTCAATTAGTTTTAAAGCGCATCTGGGACGGCAGAGCGCAGACGCCATGCGTCTCTGAG
GTGGAAGCAAAATGAGGCTTCGAGAAGCAGCTGAAATTTAGAAGAGGAGTGCGGGATTGG
ACTAAACCACATAAAGTGCAGAAAATCCCTTCTAATGGCGCGTAATTGGTTCTGTAATAT
CATTACAGGCGGATAATGGCCAGTTACAGGGCCCCGCGCTATTAAGGGTTTCCCTGGCGT
GCAGCGTTTATGTTATTAAAGGGGGAATATAATGATATTTTAGTTATTAAATGCGCGTAA
TTAATTTATGCACCACTGAAAATAAAGTTGTTATTATGACCTCGGCGAGGTGCGTGGAGA
AAATTGAAATCAAATAACGGTTGATAACTTTATCCCAATATTTGGTCTAGACAACTCTGA
CAACAGAGCAGGCCTGAAGTGTCTCTGGCTCCTGTCAGCGCCTTTCCTCTCCCTCCTCTG
ATGATTGCTTAAATAACTACATGAAATCACTCTCTCATCCCCACTGTAGAGACAATTTTA
CAAATAAACTTTAACTAGATTTCTGTAGATGTTGAAAAACAATATTTAGGCCTACATGGT
TGCTTCAGTTTCCCACCAGAACACATTTCAGGACCCTGGTCAGCACCCCTCTTCAGTCAC
ATCTGAGCAAAAGAAAATGAGAAAGTGATCTTTAGAACACtctgatcttaaaatatctga
>NODE_332_length_554_cov_6.525271
TTGATACATCTCAGCAAATACGAGACAGCCGTTTTGCATAATTTTTTTTCTCATTCTCCA
CCTTGCTTTCGCTCTCCCTTCTAGCTCTATGTGTCCTCATTGCATGTCTTTCTCCTGTCT
CATCTCCGTCCTGTCTCCCTCTCTCTCTTGCTGCCACTCTCCTTTGCCCCCACACCTCCC
CCCCTACACAACCACCCCTCTTTCCTCACCCCATGGTGCTGCTCTCACTAGGAGAGGGGA
AGTTCATTACCTCAGCTAAATCAGAATTAGTCCCTTCATTTTGACGGGGCGAACTTCATT
AGAAAGGCCCTTCCTTAATCCAGCAGGGAGAACTGATGAATCTACATGGGGGCAGTAATT
TGCTTCACACAGCAAATTCAGCCACTTCCTCCACACTGTCTTCCCCTTTCCTTTTCGCCG
TCTTTCTGGCTTTATGTACTTATGGTTACATTTTTATTAGATCTACAACAAAAAACCTGA
GAAAGGAAAACACCTGCATATAATTAACTAATGGCAGCAGAGATGGTGTAAAGAATGAGT
TATGCTGTTTGGAATGTCCCGTCTCCCCAACAGACTTCAGGCTCTCTGGAGCAGCCATAG
CTGActtggctgacactcaaacacaggctgagtgagcacggccgacagaaggctgggtct
gtgggcctgaggtaactattcaggctgattttataatg
>NODE_337_length_320_cov_12.612500
AAAAAAAACAAACCAAAAAAAAAAAAAAAAAGAGTCGCTGATTTGTCTTTCTGCGTTTTG
TCCATTGTTATTTTGTTAGTCTGTCCAGGCTAGTAGTCCTGATGTGGGCTGTGCGTCAAA
CTGTGCCGTCGCAAGTCACAGTTGCGCCGAAACACCTTTCCGCAGCGGCCACAGCTGTAG
GGCTTGATGTCTGTATGGGTGAGAAGGTGAGTTTTCAGGTTACTTCTTTGATTAAAGGTT
CTTCCGCATGTGGGGCATTTGTGGGGAGACTCCTGTTTAGATTTAAAGCAAGCAAAGGAT
TATTCCCTTTAATTGTATAGAACGTCTATCAGTTATATCTTTCAATCATCTAAATAAACC
GCTGCGTAATAGCAATAATTTTTAAATCACTTTTATGAGTATCTCTCGCTCATTAAAAAA
AATAATAAAATAAATTGGTAATAGGCCAAACGCACTCGTTTTGc
>NODE_339_length_630_cov_11.317460
GCATCTTTTTTGTTTGTTTACTTCTATGTCATTTAAGCAAATTGGTCTGACATCCCTGAC
GAGCACGAGATCTAAAGTGAGTGTATTTTGCATTCATGTCCAAAAGCTTCTCTCTTTCCC
TTTACACTACAGTAACCTCATCTTCACCTTTCATTTGGCCTCAGAGAGATGTTAACAGAC
TCAGATGTGCATGATGGCAGCTTTTTTTCCCTCTTCTTCGTCTGCACGCTCTCCTCTTCC
TTTGTTCCACTGGTCTAATCCAGTATGTGTGGGCCGGTAAGTTTAATGGAAACAATTTAT
TAAGTCCGGCTTAAAATGCCATCTGCAGCTAAGCCTCCCAAAGCCGCTAAGCTCCTGGTT
TCGCCCCGGAGCTTGCTGTGTTCACGCTTACTGTAATGCTCTGTTTAAAATGAGCACAAC
GGGTCAAAATTAATCAGGATTACAAGGGCACAAATCCACTTCAGAAATGGGTTTTCTACC
AATCGTTCTCCTGCTATCCCAAGATGCCCCAGGTTTCTCTGGTGGACAGCACACCACATG
GATTCAGCATCACACCATGGCAGGTTGCATTTAGCTGAGACAACAGGACCCTAGAGAGGA
GAAGGGGCAGTAAAAGACGGTGCCTTGACTATACTTATTGTTCTAAAACCCACCGATGCA
ACATTCAACATAGCCAGTGCAGATTCCTAAGTGTTCTTCTCAGATATTTCTAGCTGCTGA
CAGCTAGGTGATAACGCCCCACCACatccataggcccagctttgtgaaatgtca
>NODE_340_length_657_cov_10.646880
AAAGATCCATCTTTATAATCTCCCTCAGGCCCATAAATTATCCAACTTTGGGGCAAGGTG
GACGAGCTGTGCAGGCACAAGCAGGGTCCCTTTCACAGCAGAGCAGAGCCACATCACTGC
AGTGGGTTTGGGGGGGGACAGAGCTGAATGGGGCTGCTCTTTTGCTCGCTGGAAACGGGA
GGGGAAAAAAAAGTACACTTGTTATCTTGTGAACCCTCAAACATGTAAGATAGGAATCTC
TTGAATGTCAGCGACAGAAATGGAATTAACAAGAGATCTTTTTATTGTCACAGAAGGTCA
TTAGGCTGCCAATCGGGGTAATTATGGAAATGATCTCCCCAGCTCTTTGGAATGTTTTCC
TGCTTCCATAAGGACTTGAAAGTGTTCAATCAGCCTCTCTCGTGGGAAAGTTCAGCCATA
ACTGCAAGTGTACCAGCAAAATCAAATTAAGCAAAGAGATTTCATTAGTATTTATAGCCC
CGAGGCATTTGTAAAAGTATGGAGCAGCAGAGTAATGTGGAACTGTGGAGGGGAGAATTA
TTGCTTAATGACAAAGGCCATACCTAGAAGACATACACATAGATAATGAATAGGAGGCAT
TGATTGCATCTTTAAAGAGGATTCTTGAGGGATTGTAAAATATTGATGCTTGTGTGGCTG
ACTTTGGACTCCCGGCATGATGGCTGTGAGGGTGGTAACTTTGTTTGGGTGTTAACACTG
TTTAGCTGTTCAATTGATCATTCGGAGATGTTTGATCCTACAGTTAAAAGCATCAAATAA
TGCAGTAATATGAGCagaaat
>NODE_348_length_615_cov_7.248780
GTAGATGTTCATTGATTCAAGGGCAGACAAATATACCCCCAACACCCTGCAATGACCCAC
ATAGAGCGATATGTGAAGTTCACCATCTATTAGAATAACATGACAGGCACAAATAAACCG
TATTATACATTTTGTTACCCTTGCAGCCAACTCAAATTACATTTTGAATGTCGTCCACTC
AATCTCCTCCCGTCTTTTGTGCTGTCTTTGATATAAATAGACAGACATTCAGGGGTCTAA
AGAGTGGAAGTTAGAAGAATAAAAAAGGAAGAGGAAATTTAGATATTTTTAAATGATGTC
CTACATTTTGTCAGCTAAAATCAGGATATTGCCTGAGCGGGGAGAAGCCATGTTCTTCAG
TTGTCAAAAGGCAGTAAGTAATGATTAAAATAGCAGTGTGAAACGCGGGGAGATTAAAGT
GATGCTAATGATAAGTGAGAGAAGAAAAGGGCAAGCTATATTTTAATTCCTGGGAGAATG
GTTAATGACTTCTATTGCCTGAGATTAAACTAAACCTGTCTCATCAGCTTTTTCTGCTCG
CTGAGGAAAAAAAGCCCTCTGCACTTTAATTTATTAAACTCTTTTAAGGAAGCACATTGA
TCTACATAGGTTAAACTTTCAAAATTTGGGCAAAAAGACGCCCCATAAAGCTGTCATGCA
GGGCAAAGCTGTTGAGTTGCTCAAGGCACACTATAAAGAATTCATTATCTCCAAACTGCC
ACATTTAATCAGAAAATATCAATTATTTAAAAGGGGAGg
>NODE_349_length_424_cov_4.735849
TAATGTTGGGTCAATGAATTCATCCCCTCTTTTAGAGTATACAGTGACTTAATATGCGGT
ACACTGACGATCTGTATTTACCTATTTACTTTGGTAATGTGTTGGTTTGTATAGTCAGTT
TTTTGTAAGGTCAGTAACATTTTCAAAATTACAAAAAAACAACCAATTGTAGGTTGTCAT
GGAATACTGGTATGTGTGGCAATGTGTTTGTTCTTTGCCAGCCTTGCTGACCTGGTCAAA
CACCCATTCCTCATCACCATTTTGACACTTCAAATCCATTTTTAGATGTAACCTCGGGTA
TGGTGAAAGACCCAGCGGACGTCTTGGACAGGCAAAAATGCCTTGACGCTCTGGCTGCTC
TGCGCCACGCTAAGTGGTTCCAGGTTCGGAACATCATTTTACTTTCTTATTGTAGCCTTA
TGAGATGAATTATTTATTTGTTTATGCATTTATTTGTGTTTTTACACATTTGGTTTTCAT
TTTTTTAATCTTGAGGAAAACTATTACTATTCGAAGCAAAACAAAAAAATATTCAAGGAT
GCCATGTGTTACAAgaaggatctggtta
>NODE_350_length_446_cov_9.901345
AATGTGCTGACTTACCATGTTAGGCTCCTTTTTTGTTGTAAGTTTTTGTTTAAATAAAAA
AAAAAAATTTGCTCAAAGATGCAGCATTGGAGGTGTCAAATTTTTGTAGCCGTCTCTTGA
TCGTATTACTTCCACAGTCCTGGTTTCCAATGCGTCTGAACTTTTTCCCTTTCTCTTTTA
TTTTGTTTGTGGTACCTAGCCTTTTTTTCCCCTGCTTAAGACTTTAAAAGCCTTCAGCTC
AGTAAAGCAGCACAAATTATCTTGCCACCTTGCTCAGCTCTGATGCTTTGGCCGCTAACT
TTGGAAGGCCCTTTACTACTGCATCAAAATTAGCATTGTCAAAGCAGTTAATGAATATTA
ATATTGTATTTGTCATTGGAGCTGGCCCATTGCTGAACTCCAAGTCATCCATCAGGGACA
AGATTAAGCACACAATTATTTCTGACTGACAGGGACCAAATCTGGAAGATTTTTTTTTTT
TCCTCCAACAATTTAAAGAAAAAGACACAACATCATCTTAAGGTACCTCCCATGAGACGA
GACAAGATTAATACACTTTTAATGAAGCAAGATTTCATGGTGCATGagca
>NODE_351_length_525_cov_10.219048
TTCTGAATGTGTCAACAATTTCTGGCTGGCTGGCCAGACACCACGTCCTGGCGATGTCTG
CTGTGTGTGTGTGTTTGTGTATGTGTGTGTGCGTGTGTTTGTACTTGCCTTATGTATAGT
TGAATATATTTACGTCTTTGTGTGTTTTTTGTCCTGCCTTTTTTGTACATGAAGCAGGCA
AAAAAAAAGGCCATGTCATTCTTCCACAACTTAATCAGGAGCTACACACAGGAGAGGGCT
GCTGCAGCATGGACCTCCCTGATCATGTTAATGAGGTCCCCTGGCTATGCAGTCATTGAA
GTATAATTGACTTGTTCGTCTCTTATCTTCCTAATAGACACTCTGACCCAGAGCACGTTT
ATTTCGCTATGAGAAATGTCAAGAAGGATTGGAAGTTTCTTCAGTGTGCCCATTAAAACT
GAAGGCATGCCACCCTGTCTCCAGCCAGCCAGGGCTGCCATTGGCTCCCTGCCTCATTAT
GCAGATGCCAAACGTAAATAAATGATTTGCAGATCACTGCTGCCCCCACCATTCTCCCCC
TACTCTCGCCCTGTCCCTCTTCCCAAAACTGTGGCCTTCTCTCTTCTTCCAGGCCTGGAA
AGGAGGAcaggaaggagggagggaggagaggaaaacacgaaaagcgtccagggagcacca
tgacaattt
>NODE_352_length_366_cov_9.795082
AAAAAAACAAAAAAAAAAACACAGAAAGCTTCAACTTTCTTTAATTATGTTTACCCAACA
GGCTTTGCTTCCTCATTTAAATAGCATAAACATCTGGCCGTGGTGAGCCACTAGCATGGC
GGCAGTAGTCAAGCAAATCTTGTGGAAAATAATGAAATTAGATCCCTGGTGCTGCGACAG
TGGAAGGGCAGAAGACATCCGCTCCATGTTAATAAAATTGCCATGAATGAGTGAATACAA
TTAGGAAATTGTCAGTGGTGGCAGTGAACTTTTGTAACTCACCGATGTTTGCATCATTCG
ATTAAGGCAGCAATTTGGACTTGTTTATTTGCGGCTGTTGTGGCTTTTATTAATTGTGAC
CCGGCAGTGATTGGCCTGCGATTAAACCAGTCACATATGATGTGACTGAGGGTGAGGGAT
GGATTGGTGGGCAAGCTGATGAGAGACAGGGTTTTTTTTATTGTTGTTTATCTCAGTGGG
TGCATGTCGAAgaggacggaacttgtttgt
>NODE_353_length_671_cov_8.268256
GCATTTTGAGATTTTGAGATGCCGTGTCCAGCTCCTCTGGGAGGGGTCAGGTAATGCTGC
CAGAACCACAAAGCACAAAACATGACAGAGGCTGAGACTAAAAACAAATCGCTGTGTCTA
ACAGTCGATGATCGCTGTGTTGTTAGCCACATGCCTACGTGATCATGTGAAATCTCCTCA
ACACTGTGCCTCTTGCTGTAATGCTAATGGCTCTGAAAAGAGAGTTAATCACTGTTGCAC
AGTTAGCCACATGCTTGCCTTTTGCAGCATGGTCGGTGTGTTCCAGGGGTTAGCAAAACA
CTGGTGTAACACATGATCGCTCTTTATGAGGCTGGGGCCTGCAAGAGAGAGAGGGGGCCC
ACAGACGATGCTAAAAAGACGGTAATGACAGCCATTCACCGCAATCCAATTATGCAAAAG
GGAGTCTAAACAATTCCATCATCCCCTAAATTAGATTGTCCTAACGAGATAAAGGCACCA
ATTAATCCTGAATTAATTTCTACAGCTCATTTTCCCCAGAAAACACTCTAATATGCAAAT
GCCAGTGAGAGGCAGAGAGGCATCTTTCTGCAGGGGTTTGCACCACCTCTGCGCGTTAGC
TTCTCTTTCTGAGTGAACTTATGAACCTAGACACATTTTACGAAGATAAAAAGAAGGAAT
ATAACAATGTCACAGCTCAGGTGTAGCACTGAAGAGAAGCTGTTTAATAGTAAAGGCAAA
TGTCTCCCTTATAACTCATTATAGTGCTGCCATTAGTGGAATGGAAAGCATATTGAAGCC
AAAGCGAAGTCAGTattggcagctgggtttagttg
>NODE_354_length_327_cov_6.785933
TCTCTCTCTCTCTCTGACATTCACTCAGTCCCTGCAGTCTTATTGACCTTGGTTCCTTCT
CATTTGCATCCACCATTTTTCATTCTTCGGAATATGGCGTTGGGGGACTTTTCCATCATT
AAGTGAATTTACAGCGATTTCCTTATGTGTTTTCTCCAAGGGATTGGGTTATGAGATGCA
CATTAAATATCCATTAATACCTCATTATCCCACTGATAAGATTACCATGATAATGAGGCA
GAAATTCTAATTGTTTCACTTCTTGTTGTGCCACTCATTTAATCATCCACCTGAAAGACA
AGTACTGTGCGCCCCTACCTTGAAGACTGTAAACACGGACAGCGGGATAGAGCTCTCCCA
CTGCCAATGAGAGCCCTGCCCCCGCCAACAGCAGCACACACTGTTGCCTGGGTGCTGGCA
TGCGTGTGTGCTCATGGCATGTGTGGGCCATGaagtggaagcattacatac
>NODE_355_length_516_cov_5.412791
AAAGGGTCATTAGACATTTCTGTGCACATGCATAAACATAAAAATGAGTGCAGGATTGGA
AAGCCTTCACACTGCGAATACAACAGATATAAATAAGTTCAAGGTTTCAAGGTGTCCTGT
AACACGGCACTACATCAGCGGAAAGAAAAACTTCCAATAGCGACCACCTCCCTTCTTTTT
AAAATTCTACAAATATTCCATTCCCAGGGTTTATCCAGGTATGAGTCTATTAATAACTTG
GATACAAAGATATGGCGCTTCAAACTGAAAAGGCAAATAGCACTCTGTCTGCCCGGGCTA
AAACAATGAATTCTAATGCATCTGGTTGGGGGAAGAGATAAGAGTGTGTTATTAATCTTG
TGTCACATATATCAGCTAATTACATACTTGCTATTCCAGTTCTTTCCATCTTTACAGCCC
AGCTGTCTCAGGACACTGCACCTATGGCAAGGAGATAAAAAGGTAAGCATTCAGGGCTGG
TAAACAGAAATGGCAGCAGGAATTTATCACTGGAGTTTTTTTTTTTCCTGCTTTTTGCGA
TACTTGCCTGTTGATAAAATCTATGGCTTGTGCTTTGAGCTGCTCGGCACTGTGCAAGTC
AGCCAGGATGAGGGTGTCGGCCACATTCTCCACTGAAAGGCTGTTgcacaaggcctcttc
>NODE_356_length_347_cov_4.371758
TTGTGTCTTATGGTGACATTAACAGCTACAGCAGGCTAACACAAACCTGGTGGAGGGCGG
TGAGACCGTCTACATTGGCGTAGTTGATGTCAGCGCCCCGGTCAAGCATTCGGAGCACCT
CCTCGGTATCGCCGCTTGAGCAGGCGGCCAGAAACACGGCGCCATCATCGAACTTCACCT
TCGTCTTCTTCTTTTTCAGAATAGGAGGCTCCAGGTCCGTTTCCGAGCCCAGCCATCGCT
TTAACTGCTCATTCCTCTTCTGCTTGGCGTCCGCCATCTTCATCCCCCTCCTGTCTCGGG
CTTCTTATCTTTCTCCGAGAGAGGATATACTTTATAGTGGCACTATCCCACAGCGCACTG
GGGCGTGGGAAGGGAGGGCTGGGGAGGAGGGGGGGCCGAGAGCGAGAGAGAGGGCGTCTG
GATTGTTTTCCATAACCTCGCGAGAACTGGAGCCCAGGAGCTGCAGTAtaacgtcatcat
gggcagattat
>NODE_357_length_427_cov_11.119438
GTTTAAATGATAAAATGCACAGATTAGGTTACCAAGCTACTTAAACTGGGATGAATTCTA
ATGCTTTTCACGGATATCATTGCATAATTTACCTGCAGCCTCTCTTTCACAGCAATGAAA
TCAAGAAACAGCGATGTTTTTGTCGTTTATTTATTCTTCTCCAGTAATCACCCCGCTAAC
GCCCACAGGGACCTCCATCTGGGGAGATCACCCATGGTTGTGTGTGCTGTGATGCCAGTA
GGTGGTCCTGCCCATGGCTTGGTGGGTGAGCGTGGTGTAGTCCCCGCTGCCACTGCTGCT
GACATATCAGAGCTGTTTATTAAGAGGATGACAACTCTATCAAGCCCCATAAGCGGGCCC
TCGTGCACAGGAGTTCTTTTGTTACTTTCAGGGAGGGTGTCATCAATCTTGCTGCCATGC
TACTCTCTTGAGCTGTTGATGGCAAACACGATTCCTCCCTTTCTGCCTGGCCTCTCCCGC
CTCACAGTCTGGAATCAGGCGTGGTGAGGGGGATCGAGGAGATAGGAGGACTTTCCACGA
GAGTGCCTTTTCTTGACAGGCGACAGAGCGG
>NODE_358_length_606_cov_12.009901
ATACTCATTAACAATTAAGTTTCACGACACACACACACACACACACAAAACCGCTGATAA
TGGGCCGGTACTTTATTTACATGCTGCAAAATGTGAGATGCCATTGCCACTGAATGCTGC
TGCTGCTGTGTCATGGTTGTTAACAGAAGACAGGACACATGGCTTTATTTGTATGCCTAA
ATCCCTACATGCTTTAATTACTGGACTACCAAGCATTAAGTGGAAAATTCATCATTCAAC
ATCTACTGACCTAGCGCACAAATAATCAGAGAGAGAATGAACAGATTCATTAAATTATCA
GAATATGATTAAATCACTGAGCAAATAGAAAATGTATGATATAGTAAGAAAAAAGCTGTA
AAATATTATAGTTTACAATAATTATTCACATTCAAAGGCTTTACATCTCAATACATACAC
AACATGGCCCCTGAACATGACTTCAATCCAAATATGATTCATATATTAGAATTTAAATAA
CACAGAATGAACTATAGGCTAAACAATAGCCATCAAATAACCTTATACAAGAATAAAAAT
ACAAAAACTGTATCCTAATATCATTGCATTACTTGCTTCAGATTTTAATAATACATCATC
TGTACATCACAGTTCTAGTCAGTTACAAGCCAGGTAGAGTATTCCATACACAATGTAACC
GACTGCCATCGACTTGATTCAAACAATTTTTCTAACTAGAGCAGAACACTTCTCTAGTGT
TGCCTCGACTTTATAGACAGATACAGCaat
>NODE_359_length_528_cov_7.568182
CAAGTCAGGCACAAACCCTGCTTTGGGTTATAAACACCTCCGCCTGTCTCCCCTCCTCTT
TTCTCCTCCACAGAGGTGAGTTGGGTTTGCACTCTGTTAATCTTTCACTACAGGCCCTGC
TCGCTTTTTACACTGGCCCACTGGAGAACAGAGGAGGAGAATGAAAGAGGGGTAGTAAAG
GACAAGAGTGGATAAAAGAGCAGGAAGAAAAAGCCATAGAGAGGGCCAGATGGGCACCTT
CACAGTCCATTTATCAAACCCAATGTGGCCCTCCCCTCCCCTCCCTGCTGCTCTCATGTC
CTAAACCCCCATGTAATTCTGTAATGATTTTCATTATCATATAATGACCTTACAAAGCCT
ACAGCAGTTTGCATGGTCAGTACAAAACTCGCAGCTGTTCGCTTCCATGTTTGCTCGCCG
GCTGTGACAAAGCTTTTTTCGTTTTTTGTTTTTTTTTTCTTTCGGTCAGAGCAGTGACCT
CTAGGTTTTAGAAGGTCAGAATAAGGTCACCTCATCCAAGAGGTTCAAAGTGTACATACC
GTCAGCATACAGACTAAAGACCGCATCCAACCTGTGTTACATATCTCCCACACAGAACTA
GAGAAGACTGGTAGATTTTCTGTGTATGTACTTCCAGTGTGAATCCTTCCTCACCTGTAA
TTGCACAGATgt
>NODE_360_length_510_cov_8.186275
CCTCGTATTTATTGTTTCAATTTAACCTAGACAAGGATGCTCTGTGCAAATAGTGAAGAA
CCAAGGTGATAATCTATAGTGTCAAAGGAAATCAGGTAAGTTACCTTGAAGACATCACAT
AAATGCCACTGAAAGGAAAGAGCGCTAGACATCCCCACGGGTCTCCGCAAGACAAAGCCC
GGCGAAAATGAACTTGTTTGAAGTCATTAAAAACGGGGAGAAAGAGGATGAGATGCGGGC
AATGTCACATCTCAATATTCCGACTTTGTTCCATTGCGCAGGCTCGTTTTGGAGAAGTGA
GATTTAGCGAACAGGAGACGGATTTAGAGAGAAAATCCCTCACATTTATCTACATTACAC
AGACATTTTCAACAGGAAACAGCTGGGGCAGCATTTGCCTCCTACTCGTCCTAAGTTATT
CATTAAGGATTTTGGGCACATATTCAAATAACGTCATTTCTCTTTTTTCTCAGAACGGGA
TTGAATTTTGATCTCTCTAAGACTTGGTTAGTAGTTCAGATCAAGATAGAAAAAGCGGTG
CTGCCCCACCAGCAGCAGCTCTCACTCACACAGCACACTGTTTTATGTCCCGAAAGCCCG
TGAAGGAGAAGTTAAAGACGAGCTGGAGGTTGTGATATGACTCCTGGTTGTTGt
>NODE_361_length_443_cov_3.408578
CACTGCATCTTATCGGTGTTTTTACCTTTACTGACATTTAACAAATAAAACCTGGTGCAG
AGACAGAAACCACGGATCAAATTAATCTTAATTAGCATTTTGTTTATACTCGCTCAGTCC
TACTACAGTCACAAGTCTGTCTGAAGTTGTGAAGCATCAACAGTGGGTAAAAACGGCGGA
TGGATCGGGCTGCTGCTCGGAGCCTCCTACCTGTGATTGGCGGTTTCTTGTACTGGGCGC
TCTTCAGATGTTCCTCCACCAGTTTGGGCGTCACACAGATGACGTGTTGACCTTTCCAGT
ACTTCACCATGTTGAGCGACTGCAGCGTGCTGATGATGTCACTCTGCGTGATGCTGGTCA
TCTGACTGCAGAAACAAACGTGACAATCAGGGACGCCGGCTACAACCTCCTCCAAGACAC
TCAGGATTACTCAGTTTAACTTCAGCTGTAGAAACCGTGAAACATTCAGTCTTCAACACA
GCTTCCTCTGTTACTCCGCTGCAGGCTGATGTTTAAAatgacccagaatcttgctctgca
gttttgtttcgtcttaagttaaaactgtggcaaagttaaattccatc
>NODE_362_length_602_cov_7.204319
CCAACACAGCAGCCTATAGCCTACATCACATCCACAGCACATTGCGCGCAGACACAATGT
AATATTTCCTTACCCCTCTCACTGTACCGGCATATCCTGAGCGGAGAAATGCCACACAGT
CTTTTTTTTTTCACACAAGCTTTGTCAACATCAGCCTCATCAGACACGGGTCTCGATACT
GAGTTTCTCAAGTAGCCACAGAGTCCAACCCTTCTCCAAGCAATGCGTTGCCAAGACCAA
ACAGCAAGCACGACTATTTAACTGGTAATCATCCCCCCTTTTTTCCTATTGCTGTGTGTT
TCCCATTGCTACTTACCATTTTCCCCCTACGCTGTCCTGGAGATAGAAGTGTCTTAATAT
CCACTCACTCCAACAGATGCTGGTAGGTAATGTGTCTTGTTTGAAGTCATCATATGAGAA
CTTCTGCTGTGCTCAGTAGATCGCCCACCACTTCGCTGACTTATGAATCTAATAACCCTT
TGCAATATCGGCGTGCTTAAACTCTCTTAGGCAACACCTTGGTGGCTCTACAGTAAAAGA
CAAATATCAACAAGCCGGGCTTGTCAGGGAAAGCTTGTACAGATATACGTAACACCCTCG
CCCGGACAACGCCATTAGGGGTCTTACGTGATTGAAATAAGCGACGGCGGCACAAGTTTA
TGGGGGGGATACTAGTTCCTGACTAATCGCTcgctcaccgcctcagatctttaaaatccg
catcgaggaacaatgacagaacgata
>NODE_363_length_150_cov_3.913333
AATGTTCACAATCATGTTTTGACTTCTGAGTGTGTTTAAATATGATCAAGATGACGGCAC
AAGCTGTTTCAAGTCCGTTCCTGTCAAAGAAATTCACTTTACATGTCCCATGTCAAAAAC
CTTGTTTTCAGCCAGCCAAACGCACTTTCAGAGCAGGATAACAGTCAAACTGCCATCTTT
CAACTACAATGTTCACAATCATGTTTTGGCTTCACAATGTCTTCAAATATGATCAAGATG
ACGGCACAAGCTGTTTCAAGTCCGTTCCTGTCAAAGAAATTCACTTTACATGTC
>NODE_364_length_622_cov_7.350482
ATCTCAAAATTAATAAAGCTTATGCACACGACCTGCTATTTTCAACTACATAGCAAACAT
TCCTTAGCTGAAATTTCCATCTTCAATATATCAGAGCAAACTTAAACATGTATACTTTAT
TCACGGTGCACTACCTTAACAAAGAAAATGCATGTATGGATCTTTATTTCAAGGTGAGAG
AGAAGTCAAACACTCTTGCAATTTATAGATCAAATCATAACTATATTGACTGGTGAGTTT
TGTATATAAAAAGCAACAACAAAGTACATAAATAAAGTCATTACCAGAGCTTAGAACAGA
GGCACCCGATTTTCTCTTTTATCCTGCAACAACAAAAAGAAGAAGAAGACAGAGGAGGAA
GAAATAACAAAAAAAGAGAGAGAGAGAAAGAATTGCACAGAGGCTTTTCTTTTCTTTAAA
ATGCTGCATTAGGTCTTTTCCTGCAGTCAGTTTTCATAGTTCAAAGCTGGCAGTTCAATA
AATAGCTGGAACTGGCACATCTCTGTTCTTGCAAAAAGAAATCAATGTTAATCCTATTAC
CGGCAGTTATCACCTAGCCCAGAAACGGTGGCAAGTAAGGGAAAAAAAAAAACTGAGATG
TCAAAGCGGGAAGGGGAGAGAGAGCGAGAGAAAGGGAGAGAGAGAGCGAGTCACCCTTCA
TTCACTTTCAAACACAGTTTTGATAATTTACTTCTGTAGAAGAAGAAGAAGGGAGGCGGG
AGGATGGGAGGAGGGGGAGTGAGCTTCagttactaggaaatgtgtg
>NODE_365_length_323_cov_5.030960
CAGTGTTATCCAATGACATTTTGAACTTCGTAATTTAAAAATGTTTTACTTGAATACAGT
AAACCCAAGTGAGACTCCTCCAATGAGTTTCTGGAGAAATGGCTAAAGAACAAGACAGAC
ACATGTGCAGCATTTATAAATCTTATTATTCAACAATATTCACATTACAACATCAACACT
GCTCTGCTAGTGACAGGTTCTAATAATCCCAATATATTGTATAGTTACTTTGTAATACAT
TATCGAGAGGCACTTCCAGTAAGTCTGGCAATAGAGGAGCTACAGTATTGTGTCTAAATT
ACAAAACAGTAAAAATAAATATTTTTCTAAAAGTTTTTTTGTCATAATATACTTTTGAAT
CTGTACAGTATATATTTTTTTTATACAAAGTCAAACAATATCTAGAAATAAAATGTCATA
TTCCACTTAAACAAATACTGGTGAATTACACAAGTTCCCCATCCTGt
>NODE_366_length_543_cov_7.872928
TATGTGTGTGTTCCTAAGTGATGCCATCCTCTCGTGCCCACCCACCCCCCAAATCCCCCA
CCACACCCCACCCCACAACCCACCCATGCAAATTAGAACTTCACACACGTCGCTGCAAGC
TGCCGGGTGCTCTGTGATTTCACACGACCAATTAAGGCCCTCTTGGCAGTTGTGTGAACA
GTTTCATTAGAGGAGATAATATTGCAAAGTGAAATGATAAGCAATCATTATGATTAATGC
CCAGACATTACATTGCTCGTTAATGAGGTGTAAATGATCTCATTATTTTTTGAAAGAGTA
CAGATTAGATTAAAGTGGAGTGGACAGCGCTCCTTGGTGTTCAGACAAGTTAGTGTTAAT
TAGGCCCAATCTCCAGGAGCAAATGAGCCGCAACCCTTTGGTAAACAATTAGGCTTCCAT
AGCCCCGGGCTAGATGGACAAGGATAGGCAAGTGAATGGATAGATCACCGGAGAGATGGA
TGTTGAGGGAGTTTTAAAATCTGAATCGGAGTCATTGTTATGTATCCGTGCAAAATGAGA
CAAATTATGTTTTGTCTCGTGCTCAACAATAGAGCAAATATTTGATGTTGATATTTGGCT
TTTATTAAATAAAGCGCTGTTCACCCGTggtaggatgctgttttctctttgagcaatgct
acataacatccacaaaaatataaaaac
>NODE_367_length_486_cov_6.551440
GAAAGAGGGGTGGATGATGATGATGGCGATGGAGGCTTGGATTGGGGGGTGAGGTTGGTG
CATGGAGGAGGAGGTGGGGGGTGGGGGAGACGGATGGAAGGAGGGAGGGAGGGGGGAGTG
AGAGAGGATGGGTGGGTGGGTGGATGGGGGGAGAAAGAAAAGTTGTCATTTCCCAACTCC
TCATTAATATTCCGAGGTTAAGAGCTTTTCAGCGAAACGTAATTAATTGAGCCCGAGCCT
GACAGTAAACAAGCAATTTCAAATTAAAGCGAAATGACAGCGGCGTCATTTGTTAAAAAC
GTGTGGGGCCCCCCGATTTTGGCGACAGATAAATGAGGGAAAATGTTAAGGAGGGAGAAA
GTGATGAAGATATTAATCTTCACCTGTCTGTGTCAGCGTGCCACTCATTGCCGCAATGTT
GCTTTCCATCCTCTGCAGATGCTTCTTGTCCTCTCGGCTTCTCATAATGAGGGGAAGGAT
GTATTTCTGCAATTAAAAGCATGGCACAATATTACACTTCTCTCTGGTGGAAAGGGGGCA
GAAAGATGAGGAAAAGACGGACCCATCCAGACTTGGCAGTGTCGGGTCAAAGGCATTGTT
TTATTGGACTCGTGCCTCACTGTCTAAGCt
>NODE_368_length_719_cov_11.819193
AGATCAAAGGAACTGTGAAAATAATCTTCAAGATATTATATCAGACATTTCCTGAAAAGC
ACTTATAACCAGCCTTATCACATACCAACAACACTGGCTCATCCTATCCCCATTTTGTGA
AAATGCAGAGCTAATGTCAAACCTGTCAACCCATGTTTCCCAAAGCTAATAGCTGTAAGC
ACTGAGATTGGCCCGAAAGGGTTAAGGGCATTGTTCGCTTATCATGTGATAGGGACATTT
TTTATGCAAGAGCGAGCCCTGATTAGAGGGTGAGTTTTAATGACAACTAATTAGCCAACC
TCTTTAGCCTTGGCATAATGATCAAACGAGCTGTCATCGCGTACCTGATACAATGATCCT
CTCACTCTTGATATGATATTTTATTCCTCTGCAATTATGCAGCCCCCACTGCACCACATG
TGTTTATTGCCTCAAGCACACATGTCAAATTAAAGAGCAGCTTATGCACCTGATATTTAA
TTATTGCCTGCTGCACCACCATGCACAATGGGAAAATGTCAAAGCCAGCAATCTACAGTA
CTTCAAGCAGCAATCGGTACGTTGAGATCACCGACTACTCGTGCACATACACCAACACAC
AGATAAGAATTTGAATATTGAATATGAATGGGAACATCTTCCAGCTTGTCTATGCTCAGT
TGGCTCTTTATACTTCCCTTTGTCACTGTAAAGGGAATTTGGTATTGCTTGCCAAAAGCT
CAAAGCTAATGTTTGCATACAATTTGAAAAAAATAAAACATTTtgagctatattttaaaa
aattaaaaatcattatcatgggattaagtaataaagatatctgttgttttcatacaactg
ctaccttttccactgagtttcag
>NODE_369_length_623_cov_12.094703
TGCTCTGACTCCTCTCACGCAGAGGCCGAGCCACACAGGTAACTCGGAAAAAAATAGAAA
GGAGAGGAGGAAAAAAAAAACAAAAAAACTCCGGGGCTTGTTATGGAGTTCGTGTGAAAG
ACACACGGATTTCCACCCTTCTTTACCAGTTAAACCAGTATCTCTGGATAGAACACACTC
AAGTACAGCAACAGGTAGAGTCTCTGACCGCAAACTCTTCCGTGGCTCCTCTGAAAATAA
TCTCTCCCCCTTTTTTCTCTCTCCGTTTATCTCAATTGAGTTTCCAGCCCTTTTGTTCGC
TCTTCTTATCACTTGGAAAAAGGTGAACCCTCGTGTTATTTTTATTTTAATCTTTGCTTT
AATTGTAGTTTTTACCCTTGTGGTCCCTGATGGCTTCGCACAGTGATACTCTGGTGGTGT
TCTTTGGGGCAACAGCTGGTGCAAATGGGGGTAAACTGGGTTCGGATGAGAGGGAAATAA
TTCTCTTGGTGTGGCAAATTGTGGATCTACATGAGAAAAAGGTACGGACCTTTCTGACCC
CTTCCTTCGTTGTACGGTTTCTTGTGTAGCCAGAGTGTTTGTGGCGTAGTGTCTACCTGT
AGAGGAAGAGTGTTTGACATTTAAATCAACATGGTGTGCTCCCTGTAGCCGTGCTTCATG
CTAGCTAACGCTACATCAGCTCTCCGGCGTTAGCTCACCTTTTAACAGGTGTGCGACTGA
AACTTAACGAGCAGCTGAGAGACTTAGCTTCACCCAAAGGAGAAaaa
>NODE_370_length_529_cov_7.478261
GCACCCCCTTACCCATCTCCTCAGAATCCTTCCTGTTCCTTTCTACTTCTTTTCTCCTCT
GCTGTTTCTCCCTCTTCTTTGTCTGTTGCTTTTTGTCCCCTTTTAAGTTAGTATATAGGA
CCAGATGGGAGGCAGCACGTGGCAAAGAGCTGTCCTTGTTGTCATTTGATGATGTCATCA
GTGTCGTCGTTCCTCAGTGGACGTTGTTTCTCTGAAGAGAAAAAAGCCAGCAGTTTCTTC
ATTGTTTTCTTTTTGTTCTCTATTTGTCTTTAAATCTTTCTCCTGTTTTTTGTAAATGAC
AACAAAAAAGACCTGCCTTTAAATGTTCAGGACGTTTTCAGTCACACTTGAACAGGTTTT
TAAAGACCTCAGTAGGTGAGCTAGTTTTACCCTTTTTGCCCTTTGAAACTGCAGATTTTT
TGGAGAATTTGTAATCCCGTCTTGATTAAAGATTGAGTGGAATTCTAGATGTGATGAATT
TTGTCATATCTTCTCATTTTTTTTCTTTTACATGAGTGTACACTTAGTTGTTCAGAATAT
TTGGGACCATTAAAATGATCTTTGCTGTAAGATGTCCTATTACCATTTGTCCTAATAACT
CAGTGTTTCTTTGCTGCATCTTACTTTTAGTTGATCAGTCATGGTGCCTTGCCATTGCAG
AAAGACAttctta
>NODE_371_length_460_cov_9.315217
GTAATCACACTGACTGACTGCTCTTCAGGTACTTGTCTTATCAGCTCCAGTTTCTATCAT
ATTGTTGAAGAAGAGTGAAGGGAATGAATATTTCAGCAGCTGAGTGAGCACGAAGCACCA
GCAGGGCTTCATACCATCTTGTTTGCACTTACTACAGCCATTAAGTTTACAAGCAGCATT
TGTATTTATCACCAGGCCTGGATGGTTAGAAGCAATCAAAAACCAAACACAAGGAGAGAA
ATACAAGGTTCAGGTTGACATGTGAAGAAAAACTGAGGTGAAGTGCTGACATGCTGATGT
CTTAGCAGATAACACTTAAATCATTTTCCTCCAAAACTTCACTGGTAAGGGTTCAAAGAG
ATATAGCCATAATACAAATTTTTGGAGTAAGTAGTGGTGTTTGAAGTTATTTTATGGGAT
TTTGCTGTAAGGCCCAGAATTGATTTGCAGAAGGGATAAAAGGAAGATACTTTATCTTCG
GAGCTTTGTCGGAAAAAGCTTAGCATCCATTGGTAGTTCCGCCAATATGCCTGCAGGGCA
TGGAGGTAGGGTGAGAGGGGGGTTGCTGGCATTGACATTATATACCAGAATGAATTGTGC
TGAg
>NODE_372_length_530_cov_7.088679
AACTGAGAGAATATTTTGCCGTCTTGGCAAATCTGGGTGCTTGTCTCTTTGTGTTTGCAT
ATGCATATATACATATGCAGCATGTGCGCCCATTTGCTACTGATGTGGTTCACATGTCAT
GACAGAGGAAGGACACTATCCTCTGGTATGTTTTGTTGTGCCCTCTGCCTTAATTTGCCT
ATTGTAAGTGTGAAGGGGAGCCAGGGAGATGACATCATGCAGCAGGCAGTGTTTGAAGTG
CCAGTCCTGAAGGAACCACTTATAGCAATTAGGATATCCTTGAACAAGCGTTTGCGAAAC
ATTGGCTGGTTTTTGGCATTTGCCTCCCGTTCCTGCCTACTAACTAGCGAGGTTTGATCT
CCCATAATTATCTACCCACCGGCTCCTCACTCCTGACAGCTCTCTCCCTGGAGAGGGCTG
AATGCCGGGGCTACTCACTGATTGCATCAAAGTGTCAGAAATTGCAACATCAAAAATAAT
AACTGATATTCCGGCGGCAGGCTGCTCTTTGAATATTTCCTTTAAAACGCTCTCTAATTT
GTGTCTCGCATGGTGCCAATGTGTGTGTGACTGTGAGGGCTTAAAGCAAATAAAAGCAGG
GGAAGTGCATTCATTattgaacccctatttacatatggcaggctattctgtctgaactgg
tatgaaatagatat
>NODE_374_length_151_cov_5.165563
TTTGAAACTGAACATTCTGGCATCCTCTTTGTTTGAAAATGAACATTCCATGCTCCTCCA
TTGTTTGATGCTGAACACTGTGTGCTACTCCATTGCTTGACACTGAAAATTCTGGAATCC
CTCATTGTTTGACACTGAACATTCTGCTATTCCTCATTGGTGGACGCTGAACATTCCATG
ATCATCCATTGTTTGACACCGAACATTCCATGCTCCTCCATTGTTTCAAACTGAATATTC
CATGCTCCTCCATTGTCTAATACTGAACATTCTACGCTTCTCCATAGCTTGACGC
>NODE_375_length_438_cov_9.878996
GTAAGTTTTCGAGCAGGGCTTCTTCTGACTCTGCTCCTGGTCAATCCACTTGCAGATTAG
CTCTTGCTTTATGGGCTGCCGCATGTATCTTAAAAACGCCCCCGCGGCTCCGTGAGGAGC
TGAAGCGATGTTCACATTGAGGTTCATGGAGTTGTAGCTGTGGAGAGAAGACGGTCCATA
GTGCTCTGGCCTGTGCCCGAAGTGCTCTGGCCTGCCGTAGATGTCCCCCGGTATACCCAG
GCGCATCTGCCCATTGAGGGCATGGTGGTGGTGGGCACCTGGGGACGCCTGGTCGTGAAG
TCCAGTGAAAAGTGAATGGGCCCCACTTTCCGTGTGCCCATAAGCACCTGTTGGGGAGAT
GAACATGCCATGGTGATGAGGGGAGGAGGCGGAACTATGCTGGTCGCCAAGTGCATGCAT
AGCAGAGGCTGAGAGTTCTCTCCTGAGGATGAAGTCCCTGCTGCTTGAGTAGCCTGAGTG
GGGGTGAGCCACGGGGAAACCAACTGTGGTCTGAGCTGAAGTGAAAGATGCCGCGGTCTG
GGCTTCGGGATGGCTCTGAATGTGCTGAGATGGGCTAAGTTt
>NODE_376_length_637_cov_7.001570
GCATCTGTGGAGAAAATAAATTGAATTTCAGTATGCATCTATTTTAGTTATACACTTTCT
TTAAGTTCTGGAATAATTTTCAAAAAAATGTGCATGTCTAGTACGCGCTCCATAACCAAT
ATCAATAAGCCTTTCATGTAGAGCTAACAAAGAGGCATCACATCTCCTGGCACGGACACG
GTTGGTGTTGTTGAGATGTAATTGAAGCTGCAAGGGTCACATTTTCGGAATAGAAATTAC
AGTCTTGTCTTTGACTTGTGTGGCGTGAACCAGAGATGCATCCCACAGCCCTTGTGTCCT
TCACAAGCCTTTATTATTTATAACGCTCACTCTTTGAGCAATGACCAGTACTAATGCATA
ACCTTCTGTCCTTCTGGCTGATTCGCTTCCTTTGAAACCAAAGATTGAGGCAGGAGAAGT
GGGTGTATGGTGGATGAGGCAGGGGTGTGGGCGGGCGAAGGGGGAGAGCTAGTATAGGGC
AGTGGAGATCCAGGCTATCGAGAAGTTATTATGTTTTTTCCCTTTATATCTGAGGATGTG
GAATAACACTGTGATGCTTCTTTTCTCCAGAATAGAGTTATGGGCTTCAAAGCAATACTA
TTTCCTGACGTCCCTCCTTCCACTATTTGTCTGCTCCTACGGAATAATGTGCTGGGAGTG
GTGTGGAGGGGTGGGGTGTCTTTTAGCTACATGATTATTTGCTTGTTTCCACCTGTACCC
ACTCAGCTCTGTAAATATCACCACAACAGGGGAATACAGTaacaacgaatacagtacttt
t
>NODE_377_length_311_cov_6.308681
TCCTCCTGCCCCCTCCCTCTCCCCATCCATGTCAAGAACCAATCACGTGTGAAAACTTGC
CTTAACTTCCCTTGCCTGTGTGACTACAGCGTCAGAGAGTTTGACAGATCTGTGCGCCAC
GGAGGCGTCTCCCAGCCATTTGGCATGCCATGCGCGTCTGGTGCGCTGGAGACTGCCTGT
CAAACGCCTATGAGTCGGTGGCGCAGCCAGGGACCCTACGGAGCGCCAGATGGGCCATTA
AGGTAGTATTAATGTAGATGCCATCGCTTTTCTCCTCTGACTGGGACATGCTCTCTCGAA
CTGCGAGCAGCTGCTGCCATTTACTAGGACAGCTTCCTGCTAACTTTGGCCAACTGGCAT
CACTACTGACTGGCTCTCAATGTAATGATACACTTTTTCTTCTTACTATACCTGTGATTT
TTTCTCTTTTCCCACTGCCCTCCCTTTCCAGAGGt
>NODE_379_length_524_cov_8.809160
ATATTGAACTTCAGAATGAAGTTAAGGAGGAAAGAGAAAAACCAGAGCTCTACGTAATCC
AATCTTTTAAGAGTCAAATCATAATTGATGAAGTCAAATTAATTTGGTTAAAGACCATTG
GTAAACAACAGAAAGAGAGAGAGAGAAAGAGAGAGAGAGAGAAACATTGACGTCACTCAG
GCTAGGGTGCTTGTCACATTCTCATCTGCATAAAGATCACGTGCGTAGGCAAAGCATTAC
CTACCTTCCATTTCAATCAGTGACACGTATGCAATATCAACAAAACAAAGGAAAGAAAGA
AAAAAAGAAAAAAAGGAGAAAGGAATGTTCTCCGCAGCGAAATGGGAAAAAGACAATGAC
CTCTTTTAGTATCAAAGCTACATATTTAGTCCAGAGACTGAGGAGAAACAAAGAAAACCA
AAAGAAAATAGAGGGGAGAAAAATAAAAAATCCAGATGGAATTCAAAATCAAACTAAAGT
TAGAAACAAAGGATGAATCTATCAGCTACATAATTTGCTTTGTCTTTTTCGCTTGTACAA
ATGCAGCCATATTTGTATCAAAACAGGGGAGGGAGGATAGAGGGAAGCGGACAGAGTTAA
TTGTCATATTAGTGACATCTATGTAGAGAAGAGTagctaaagggaggaaggatgaggagg
aggaggag
>NODE_381_length_145_cov_2.110345
AACAGCTTGTGCCGTCATCTTGATCATATTTGAAGACATTGTGAAGCCAAAACATGATTG
TGAACATTGTAGTTGAAAGATGGCAGTTTGACTGTTATCCTGCTCCGAAAATGCGTTTGG
CTGGCTGAAAACAACATTTTTGACGTGGGACATGTAAAGTGAATTTCTTTGACAGGAACG
GACTTGAAACAGCATCTTGATCATATTTGAAGACATTGTGAAGCCAAAACATGATTGTGA
ACATTGTAGTTGAAAGATGGCAGTTTGACTGTTATCCTGCTCCGAAAAt
>NODE_382_length_562_cov_7.492883
TTATCATTGGAAGAGAGAAATGCACTCTTAGGGCGAGGGCCGAGTAGGATAAGACACTGT
GAGTATGTAAATTAATTGTAGTATTCATTAACTTAAAAATAATACCCAACACTACCAGGG
AAGTGCACATACTCCGCTGTTTGACCACATTAACACTAACACGGACACACTTAAAGATAC
CAATATCTGGTTCTTAGAAAGAACAGATGGACACATAAGTGCGAGGGACTCTGGGCTTGC
CAGTAGAAAGGTGGAATGAAAAGGGGAGGAGGAGGGGAGGAGTAATTGCACAGTCCTTTG
CTGAATTGTTCTGTGGATGCAAATTTAAATCCCTCCTATTATTTTAATAATCTGCCTTTT
ACTGCTTGTGCTCGGATCATTTGTTTGCAAACCAGGTTATTTGGAGAGGGAGGCTCGGGG
GTAATTTCATGCTTTGGAGCATTTATATCTATAACTTAATGAGGAGAGGGCCTGTTGTTT
CCTGGTAATACACTGCTAGAGGGGAGCAAACTTTTTATTCTCCGTTTAGGGTACTGTTAG
AGGGCAATAACGTGGGATTACTCTGATGGAATTAAGGAGCAAACTGAGGAGAGACCTAAT
GCAGCTTCTGGTGATAGACCAAACTTAATACTGATGTTTTATTTAGGGTTTTTTAGGTTC
ATGGGATGTACCATAGGAGATGGGCTATCCCATTTGCCCATCACaa
>NODE_383_length_526_cov_9.617870
TCCCTTCCCTGCAACAAAGGTTGTCTGCTAGTCGCCAACTTGTATTGCACGGATAAAGAG
CACAGATAAAGTTTCCACCTTCAAACGTTTTGTAGGAACTAAAAATGTCCTCCTAGCTCA
GTGTTATAGCAGGTGTTACACAAACATGCTAGAAAAGACTTTTACTAGATCATATTTGAA
AGATAAAGAGTATCTTATCGAGAGATAAAAACGAAACCTGGGGGATATAAGGCGAGCTTC
TCTAACTTTGTTATAATTAATTGTATACCTGTGTATGTAAATATAATGCATTCCTATTTT
GCAGTCAAGAACAAAATACTATTTGTAATATAGAATAAACTTTATTATGAAACCAAGCAT
TTCATTGTTGTTTTTTCTCTTTGTGTCTGTTTGGAGGCTAATTGCCCTGTACTGACCTAT
ATTTGAACTGTGCCATTTCTGACGATCAAAGTTTGAAGTGAAAGAAGATACTGCAATCTC
TTGCAAGATGCACATTTGATGATTAATATTTAAAGATCCAGTCAACCTCCAAGGCCTCTT
CACAAGCCAGCTGTTGGTGGAGCTTTGCTGGCAGTTCAAGGAAGTCACCAAAAtccaatt
agacacttcatgagcagagatatggaagttgttacgtgctaacaagtgcagcaaaaccaa
cggagaaaac
>NODE_384_length_424_cov_6.643868
CAGTGGAGATAAGGGAGGGATGAAGAGAGGAGGAGAAGGAGGCAGAGGGCGGAGGCATGC
AAAGCCCAAAGCCAGGCCTGTGTTGGGAGAGGAGGGGAAGGAGGGGAAGGAGGGGGAGGC
CCAGTAAATCAGCCAGCCTCTTGTCAACACCTCCCACCAGCTTCCCCCCAGGGGCTTCTG
AAGCCACTGAGCTGAGAATAACAAATGGCCGTCATTGGCCAGGCAAAAAGCTGTGATTAT
AATTATCACATCCCACACTGACCTTGCATAAACCTTAATCCTTCTCCAATGGAGCATTTA
AATAGGCTGCCAACAGCGACAGAGATGAGGGGCGAGGGAGGGGAGGGACGGGAAGGGAGG
GGCGGCAGGGAGGTGAAGTGGGAAGGCAGGAGAAGGAGGCGTGCGGGGAACACTGGAGAG
GGAGCCGAGACAAATGTAGAGACAAGGAAGTGGAAAGAGAAGGGAGCCGAGAGGGTGCGA
GAAGGGTGAAGCGAGTCGGTGGAAGGGGGGAGCAGGAGGAGGAGGAGGAGGAGGAggtga
agccgagagagttagcgggaggagaacg
>NODE_385_length_678_cov_13.318584
AAATATCTTCAAAAGCGACGCGTTTGGTACATTCTTGAACCCGTAGTAACAGAAAGGAGA
TTTTGTTTTCACACAACGTTACCCTGATACTGATGTCGCTGCAGTGAAACCGGATGGAAG
TACATGTTTTTGCGATTCAGTTGTACAGTAATGTCTTGATATAGGCACAATGCACTGTAC
ATGACATCTGGTGAAACACTTTAACAAGAACAAGCGTTCGGAAAAAGACAAAGAGACATC
CTACTCAGTCCTGGCTGCCTCAATCTCTGCCTGTTTATGATGAAGGGCTCTTTTTGGTGT
GAGAGTGAAAGAGACAGGCTGGGCTGGCTGTCATGTCATAAAGGATGCAGTCAGAGAGAG
CAGACATGATTTCATGGCTAATGATTCCTGCACTAATATCAGTGTGGGCTGCAGAGGGGA
TAACCAAGTTGAGCTGTCTTAGCTCAAATGATTCAATTAGGCCAGCTGTCCCTATTTGTC
ATGGCTCAACTGGCTTCTAGATTACCTTTCCAGAGTGCATACGTGCCTCTGCATTGAACT
TACCAGCTCAACAGTTTCACGGGGAAAAAAGAGAAAGAAAAGCAAGACAAATAGAGAGAG
AAAGAAAAGAGCGGTGGAGGGGAAGAAATGAAACAAAGAATGCAGCGATAACCACATTAT
CCACTTAAACGCTGAGGCCAATTACTGAGATAAATGTGACTTTGTGTTTTGAGGAGGATC
CTTGTGGAATCAAAGGAGAGACTCGGAGCGTGCTGGAGTGACTGgagaggaaaagtgatc
cgcaaaaagaacaagagaggcaacattagaggcaacatgaag
>NODE_386_length_666_cov_14.279280
GTCACTTCTTTGTATCTTTGTCTCTTTTTTTTGTTCTCTCTCTCCATATCTCTGTGTCTA
TGCTCAGCCCATTAATTGTGCCCGAACAGTGCCACATGCCTCAATGAAAATAAATTGCTT
TTAATTTAGGCTTTCCTTTTTGCCACGGCCGGCATCACTTAATTTCATTAGCTCTGAACC
TGTAGAGCGCTTTTTCAAAAGCGTCATCTCATGGACGCACTTGAAAATGAAAAGAAGCCT
CTCTTTTTTTTCCCTCCTCGCTCCCTCTCTCCTCTCTCTGCGCTCCTCAATTAACAGAAT
CGTTTCCTTTCAACTAAAATGAATGTTATTGAAACCAATTAGCATGGACTGGAAAATCTC
TCGTTAATGAGGGGAGTGTGGGTGAGTAAACAGGAATGAAAAGATGAAATTAGAGAAGAG
GCTCTTCTTGTTGGCCTGGAATAATGACATGCTTAGTCGCCTAATTGTCTGGTGAAAAGC
ACCGCTGCGATAGTAACAGATTGCGGTGTTCATTAGGCAGCAATGGGCCACCTGCTGCTG
GGGCGGCGAGCCCGCAGTCCCCGTACACGTGTTTATCCCAGGGGGCACTTTTTTTTGGAC
ACGACGCTCACTATGAAAAGCAAATGAGCTTGCCAATATGCTGCAATGTTGTGTCCTTAT
TGCCAAGGCACAGAAGCATGATATGTCAAATCAAATGAAATGAATGAAACCCAATAGTGT
GAAGCTGGAGGGTTTCCTCTCTCTTTTTTTGATGATGTTTTGTGGGAAATGACCTATAAA
AATACACGGGTtagcaaaactatgtaattt
>NODE_387_length_660_cov_10.666667
TGGCCCATTGCTTTGCTCCCCCATAAAAATAGCCCATCCCATTATTCTTCTGCCTCCCTG
GGGGCCACAAGGTCTCCAGCATCATTACCAGGACTAAGGATCTGACTCTGCCGCCACCAC
TTGGCACTCCCCCTCCTCTCCCCTCACTCCTCTTCTCTAATTATAGGTCAAGCACTCTTT
TTGTAAATTATAAAACCTTTGTTCTTATCAAGAAAACAGAGCAAAAAAGAACGATACCAT
GGAAGGAAGAGGAGCAAGGAAGACGAGAAAAAGTATATGAAAAAAAGAGGAGGGAAATGG
TGTAAAAATAAGAAAGGGGGGGAAATTTTTCAATTATAAAACCAAGCTAATTTGGTATGA
CCAGCGACTGTCATGCATGGTGACGGAGCTCCATTATGCAGTCATTTGAGCTCTTTCAAA
TTAGTTATGTTAATGTCCTGCGTGTGAATGTAACACTTGGATGGGACAAGATTTCAGCAA
TTAATTTCTACAGTCAGCGGAGAGACAAGCAAATTTATTTTCCCCCTCTCAGGGAATTGG
TGGTGGAGGGAGTGAGGAGGGGAGAGAGCATTCTGGAGCAGGGAACAAGCTAAACACAAG
ACCTAAATAAAGCCTGAACAATGGGAGCCAATGCCTCCTCATTCATTCAATTGACAATGT
TTTGCAGCTTAAACCTGTTTTATTAATTATGTTTGACATTTCCTTAATTAGTTTCATTTA
CACCAAATCAATCCCTGCTGCTGTACAGcgtcatttatcattttaaaaaatttgcatagc
cagtgctgactttttctacttaat
>NODE_388_length_574_cov_8.191638
AATGGTTACATCTGCGTTTGAGTGAGTGTGTGTCTATGTAGCTTTAGAATTTATGTGTTA
GTGTATAGTGTTTGTGTCTATAGGACAGTTATCTTATTGTACACAACTTGGGGTGTTCGA
CATTTCTCTCCTGCAGCGAATTGGCCCCCTATTAGCTAAGCAGCAATGACCCGGTTTGTA
TTTGCACGCTCTGCTTTCTTACTCCTATCTTTAGGGTCCTTGTAACGCTTCTCTGACTAT
CTTTCTCTCTCTCTTTCTGTTTCACCACTGTCACACTTTACATCTTTTCTCTCTCTCTAT
CTCTCCTTCTCTCTCGCTCCCTCCCTACTACACAGTGATTCGGTGTACAGTACCCTCTGT
CATTCTGTGCTGGCATGGTGCTTGTGCAACTGGGACTGCATTTTTCGCTGAAGAGGCACA
TCGATAATAGCGCAGGCAGCTCTCTTCTTTCTGTCTTTCCCACTTTCTCCATCCCCCCCT
TCTGTCTCTGAAGCACTGTGGTGAGCAGGCCCAAACTCCTCTAACCTCCACAGTGTCAGG
TCACCTCTCCTCAACATAATGAATGTGCTGTGTGAACCAGTCTGACAGGATGAGCCACCG
GGTAGAGCGCAAAATAGTAGTGCACCTGCAACATTTATGCATAGCAACATAATGACAgca
gactgattgctataaaatataaagacattctttttgtgttgttaaaactgtacttaac
>NODE_389_length_527_cov_10.146110
CCACTCAGTGCTAATCTGCATTCATTACTATGCAAACAAAACAATCCAGTCTCATATATT
CTTTCAAAGTCACCTTTAGATTCAGACACTTTTCTCATATAGACGCACGGGCAAGTCGGA
ATCCTCCTGAGCACAAAACAAACAGCACATCACGGTCGCATGTAGAGAGCCACACCAGTG
AGAGAACAGAAAAGGGAACATTTCAACAAATAGAGAATAGCATGGCACTGTCACATGGGG
AGCACAAAACAGCAAATAACAGAGACAAGGTCTGATGGTAGCCCTTGGAGCAGCTGTCAT
ATTAAATAATAATGAAGGATCTATTAATATGCAAAGGAAGCAGCAGCCGACTGGCTTAAC
GCTGTCATGCCTCTGCATATTGTCAGGATCTTCATCATTAATTAACATGCTAGCTGCCCC
ATACCTGCGCCAATGTCAGAACATTCTTACAACAAACACCCCAATGCCTGTGCCCTCCGC
AACTAACTCGTATAATTAAATTAAAATCAGATTAACTTCACATCAGTACACAAAAGACTG
ACTTTTACGACTTTCTCTAGCAGTGATTAAAAAAATAAAAAAATAACCGGGGCTTATCTA
TTGTGTTTCTGTTCTCTTCTCTGTTAGGGACTGCACCACGGGCAACAACGAAAGCACACT
TTAtgtatcgg
>NODE_390_length_615_cov_10.204878
CAATGATAAAATTACTTTTCCATTCTTGGTATAGTCCTATAAAATACAATGCTTTGTAAT
ACCGGGCAAAACACAGCAACTGAAAACTGGGTGATTGTGGAGGAAGTGCAGTTTTTTTTG
TGTGTGTGTGAATATAAGCACTTAAAGTTGAGTCATTTTAGGGATATAGATATTTTCCAT
TTTCAACTCTGACAAAAATGCAGTGAAATAGAGGGGCCATTTTTTTCTTTTTCGATTTCT
GTCTCGTAAATCCTTTTCAAACGCAATTCCCATTCTTCTTTTGAGGTCTTTTAAGTCATT
ATAAATGTTTTCTCTCTCCCTCTCTTTCTGTCTGTCTGTCTCTCTCCCCTCTCCCTAGCT
TTAGTCTTCTTGAATAAAATAAGTGCAGATTTGCTGGAAATCAGTGGCTTTTGTGTGTGG
CTGCAGGAGCATGGTGAAATGTTTGGACACTAATACCCATTCATTTCGGTAGCGCCATAA
ATAAAAGCTGCCAGCTATGCGGCTGCCGTGAAGTGGTATTCTTTGGTGCCCAGCGGGATG
TCCTGTTCACATTAGCGCAGCAGGGAAAACTGGCCGGAACAGCCAGACAACTAAATCAAG
ACATTGTCAACTTCTGACAAAATTGCTATGGGGGGAGAACCAGTTTTAAGAGGGGTTGTG
CATGTCTGGTTGTATGCATGTTGCAGTGTGTGTGTGTGTGTGTGTTTGTTAGACACAGGG
AGAAACAGACAGGGAGAGCAATAGAATGGGAGAACAGGg
>NODE_391_length_448_cov_9.917411
AAGCAGCAAACATCCTAAAAGACTGTTAATCCCTGATAGCTGCATTGCATTTCTTGCTCT
GAGTTGTACTGATATGCATCTACACACAAACACAAAGGCAGTAACAGAACTCTTTGCTCC
TTGGCCTTCGAGCCATCTAGCTACATCAATAAATACAGCAAAATAGCATTAGCAATAACT
TCAACTATATGACCAGGCTCTAATATGATAGAATTAGTATCAGTGTTTTAAGGTTTGGCC
ATTTAGGTGAAATTCTAAGCCGGGCAGGGAGTAATTTGGACACAGGGAAAATTGATTTTG
ACCATCAGCACTTTCTCATTTTCAAACAGCGCCTGCGGCTAAATGGGTTAGCCTGTTAAG
CACATTACACAGGTAGCTTCTCCTTTCCTCCCCAATGATTATGTGTCCGCCTTGAGCAAT
TGATATTTCTTGCAAATAAGAAAATTATCATATTCCATGACTGGAAAGAGAAATTAGGGC
CTGCTGTTATGGAGTGGAGTCTGTGGACTGAGAGAGGGAGGCAGAGGTACATTTTTCCTT
TCtttttttttttgtttttaagggtggggtgtacgtatcaaatgtcgaatgc
>NODE_392_length_384_cov_4.908854
TTCTCTGTGACGTTGGGTTTTCACACGACACAGGCATGATTGAATTCCAACCTGCGCGTA
AGTGTTTTTTGATCTAGTCGGCTTGATCCTTGCGCACCAAAGCGCCACCGCCGCACGCCA
TACTCTGCGCACGCACGCACGCACACAGGCGCGCACATCGCATTATACGGCATCAGCCGG
GCTCAAAGTGGATCATTATTTACTAAACAGGTTGCCTAACAAGAAAAGACGGATTCCCCT
GCAGGCTTGTATAAAAACCCTGGAAGCATGGCGGTGGAGCAATATCCATCATAATTGATG
TGTTGCAAAGCAGATTACACACATTAGCGCACACTGTTCTAGCTATGACAGCTCCAACTG
AACATGACAAATTCCATAATATGCAAAAAAAAAAAGAGGTATTTTGCTCTCTCTGGGTAT
TAAAAGGCAACTAACAAAGAAGCATTTGCATTGGCAGGAAAGAGTGAACGTGTTTGCGAA
TGTTAGCGCGTGTGCATCCATGTCTAACTACACCTCCTCCATGCTCTc
>NODE_393_length_716_cov_6.177374
TGTATCTATCTATCTCTACATATCTACATATAGAGATCTACAGACAGATATTTATGATTG
AAATATACAAAACCCTGTTCAGGGTTCAACCAGTGGCAAAAACTTTGTGCAGAAAATAAT
CACGTTGAGTGGATTTCAGTAAAAGGGCCGAGAGAAAAATGTCATTTAGCATTCAAGATT
TCCATTTGGCCGCCTGAAAGAGACTTAACGCCAATTGTCCTGCTGGTCATCTCACAGGAT
GGAATGCAAATGTGGAGGTCTATAGGGCCTGGTGCGGGAAAGCCATTGATTTGAGATGAA
TACAGTGGCTACTCTCAGGCCCTTCACAGTTATTAGGACTAATAGAGAAACATAAAATAG
TGAGAGAGAGAAGCACAGATCGGCACAAATGCTCTAAATAGCTGGCTACTCCACAGGCCT
CTCGGAGAGTTTGGCTTGCAATTTGCATTCCTTTGTGCGACAACTTGTAATCCTCCCCTC
AGCATGCCAAGAAACACACAACAGATTTATTGTCCCAGTCAACAAATCGTTTAGGTCATC
CCAAACCTATTACTGCCTAATGCAGTGGGAGCCCCCCCAGCCCCCCACCCAAGCCACATG
CACCGCCTCGTCTCAGCCACCGGAGACTTGCAAACACAGACCCTGCACGGCCGGGGCCCC
ACAGCTCCAGCGCTTTGTTGGCCCCCTGGTCTATTCAGCCTCGGTGCACTTCTGGAGCTT
TATACCTTCTCTGAGCAGCTTGGGAGGTTGGGAGGGACACAAACCATGGCTGGGGCGCAG
ACAGTTTGGTGTCGggacagtaaacggacttgaggtttccagtgcgggcccacacaggct
gtgctgagatttcacacgtt
>NODE_394_length_783_cov_7.264368
CTCATCTCCTCACCCCAGGAATCCAGACAGAAACCTCTGGCAAACATCTCTGAAAATCAA
GCTGAAACAGCCACACCGTGTGCTCAAAAACTGTCAGACGAGCCACGCGTGCGCGCTGGT
CTGGCATGTTGCCTCAAACCACCTGTGGGAAGCAATGAGGTCTGCTTCCAGACTCTGTGG
GACAGATTCTATGTTGTCACGGATGATGTGATAGCTCACAGGGTTTGCATTATCCTGACC
TGCCATGGAGAGCCCAGCATATGAGTCCTGCTGTGCTGTTAGTGGCTAGAACGGTCACCC
TTGGTGGCAGCGCCCAGGGTGGGAGGGAGGGGTGCCTGGCTGTGGGCGGGCAGATTTCGG
AGACCGGGTGGGGGGAGCGGAGACCTGAGCCCGACCGCCTGCGTGCCTGTGTGCGGGCTT
GGCCAGTGTGGCTGTTTGCGCATGTGCCAGTTGCCTGCGTGCCTCGTCCACGCACATGCC
AGTTGCCTGCATGCCTCGTCCACGGGCCTGCCAGTTTCCCTGCATGCATGTGTACGTGCC
TGCCAGTTTCCTGCGGGCCTGCCAGTTTCCCTGCATGCATGTGTGCATGCCTGCCAGTTT
CCCTGCGTGTCTGTGAGTCCGATGTCCCGCCAGCCCACCTCATCTCCTCACCCCAGGAAT
CCAGACAGAAACCTCTGGCAAACATCTCTGAAAATCAAGCTGAAACAGCCACACCGTGTG
CTCAAAAACTGTCAGACGAGCCACGCGTGCGCGCTGGTCTGGCATGTTGCCTCAAACCAC
CTTTGGGAAGCAATGAGGTCTGCTTCCAGACTCTGTGGGACAGATTCTATGTTGTCACGG
ATGATGTGATAGCTCACAGGGTTTGCATTATCCTGACCTGCCATGGAGAGCCCAGCATAT
GAGTCCTGCTGTGCTGTTAGTGGCTAg
>NODE_396_length_742_cov_14.082211
CATTGACATTAACATGGCAGTAGGATTCACCTGGCAAAGTGACAACAATAAGCATATTTG
AAAAAAACAATATGCAGGGACGCTATTATAGTTGATATGATGTAAAGTTATAGCTTGTGT
GTACATCATACATTACTAAATAATAATTGTTCATTGTATCTGACTATATACATTAACAGA
AAAAGACATTATGTCTATGACCTGATGTTTAAATGGGATTATCTCTCAGAACATTATTAA
TAGCATGAATGAGGCATTATTTCACAGCATCTGTATGCATGATTGAAAAAAATCTAAGAG
GTTTCAAGCATGGGAGGAATTTTTACATTTGGGAGGGAGGATGCAATCAGTAGCTTGGGA
CTTGCAGAGGCCTCCTCGGGTGACAAATTGAAAGTGTCTCGGTCTAGTTTATAGCCCTGA
TCAGGTCAAACGAAAAATATTGGAGGTCTGGGTGAGGAGACAGGCCCGCCTGGTGCAGAT
AAATGGACTGATCATTTCTTATTGAGAAACAATTCCTAAAAGGTAGTTTACTGTGTGACT
GGGGAAGCGGCGAGCGGAGAGCAGAACACGCACCCACTGCTCCCTCCCTGACCCTTCCTC
CACTGCCGGAATTAAATGGATAGAGAGAACGCGTGTTTCTGATGGCACTCCTCCGCCAGA
GAGACACTCCATTTGTTATGAAGTAGGGGTTCTGATGAAGTGTAGGGAGCTCCTTTTTCT
TTTTTCCCCCTTTTTTCATCCTTCCTTTCTCAGGCACTACAAGGCCGGCCTTCAGTCTGC
TTCACATGAAATGGATGGAAGGAGCCGATTGAATTTTACACTCCCCTGGTCATGATTAAT
GTGTTTGGTGAGGACTGTCTTGGCAGTGAAACTTCACTACCACTAg
>NODE_397_length_544_cov_11.534926
AATTTTATAGCTACAGCACCTTTTCCCATGGGGCAACAGTGTCAATACCTCGCACATGGT
ACATGGCCGTGCCAAAGAAAAAAAGAAATAAAAACAATATATTGGTCAGGATATTTATCT
TTTTTTCCCTAAAATTGGCATTTGACATGATGATATTCTATTGCCGTCTGGGGGAGGGAA
GGGACAAAGGTTCTTCTTTTGAGTTTATATTCAAGTTTTCTCCTTTTTTCGTGTATAATT
TCTTCTTTTCCTGTTTAAAAAGAGTTCACACTTTTGTGATTTGCGTGTGCTGCTCTTCAT
CAAAAGGTTCATTTTCCGGATCAGAGTCAGTGGTGTCAGAGTATCGATAATGGTCTGGCT
CATTGTCGCTAACGTCCGGGGTGACGGATGTTGAAGTGCTAGCCTCAGAATTCGAAGGCT
CCTCCACGGTTTTCGTAAAATACAACTTCACCTGGAAATTAAGACAACTAGCTTCAGTGT
GTGTCATGAGATAATCAGCAACACAATCATCATTGCTATATTTGGATTAACGTCTTTGGT
AAAAACTAACAGTAAAGCAGTAAAGTTTTTAACAACAGTTATTCCAATATAATAACATCC
CATTTGCCTCTTAATCCCAACCGCTTCTTTCACTGCTTACCTTGAAGTTTGGCGAGAAGT
AGCGGTTAGCTTTGTCTTTGTTGGCCTt
>NODE_398_length_524_cov_9.055344
TAAAGTTCATTCATCAAAAAGCTGCATATTTTGAAAAGGGTAAAAGCCCACACACACACC
CCTGTCAGGGAAGCGCAAAGGCTAGATACTATAGATTACTTTAATCCCCTGCCAGATATA
AAAAGGATAATTACATATTTGTGGTGGAGGCTGTGTGGTGAAAAAATCAATACAGCCTTT
TTTGTATGACACTTCATTAGTGTGAAAAAATCTTGGAGCTGAGGAGAACTGCACTGCAAT
TAAATGGTTCTGCTACCTTAGACTTTGTAATGGCTCTATATTATTATCCAGTTTATTTGA
AATAGTGGTTGCACTTGTGGAGTAATTGGAAACCATTGATTATGTACTTTTATGTCTACA
CTCTTGCACATCATTATGGAGAGAAGCAATAGTTAGTTAGCCTCTCTAATGAAGCACTAA
TTGCACTAAGTAGGTTAAGATGTTAGTCAAACTGCACTCAACTGAAATCACAACACAAAG
ACTTCCAATTAATCTGCATAGCCTGACTAGCAGATGTTGTTTTGGACTCCATATCTTGCA
GCTTTTATTTGCTTTGTGTCTGATCCTGTTGCGTAAATAGAAATTGTATTTGTATCAGTC
CATTGGCAGCAGATGAAATTGATTGGGAAGGGGGGGAAATAAGGGGCGGCTGGGGAAAAA
AAAAATCt
>NODE_399_length_342_cov_8.947369
ATTGTCTGTAATTCATTTACCCACTATTGCCCAATCCCAATAATTAAACGTCTGGAGCCA
TAAAATCACACTGCATCATGCGCTGCTGAAGTAACAATTCATAAGATGTGGTGCTGAGTT
TCTGGCTGTGTGTGGGGGGGCTGGGGGCGCACACTCCCACCCATCCTCCCTTCACCCCAC
CTTTTCATTTTCAATTATGGGTTGGAATATGAATCTTTAATAGGGTGATAATTGTGCTAG
CATATTTGCTGTCACCCACCATTAGCCCAGATTAATTAGCCCATTTAGTTTAGCTTAAGA
AAGTGTCTGGCTGAGGAATGGGGGCACTGATGGAAGGCGGATAGAGAGAGAGTAGAATCA
GCACAATCTGTTCTGTATCATAGTGCCATCTTTTTTCTGCTTTCTCTCTGTCTCTTTGTG
TTGTTCCCTTCTCTTCCTTTTCCCTCTTTGCTACTTCAACTCTCTTTTTCTCATCTAACT
TAGTCT
>NODE_400_length_485_cov_11.756701
TGTACACAATCACATCACTAGTGGGACCAGCATCCATCCCATCAGTAGGTGTTCATTTCG
ATGTGATGTGTCACAGCACAGAGAATTTAACAACATATTGGTTGTCTTTGTTGAGGGAAA
CAGAAACCAGAACCCAAACATAAACTAGAGCATGGGGGCCCAGGAATTATTCTGGGATAG
GTGTATCTGTGCGTGCATGTGTGCTTGCCATAGGCAGCATACCAGTATATAGTGGAGCAT
CTCTCTGCAGCCAGCCAAGGGAACTGATCAGATGGACGATCAAACACTAATCATTCCCTC
ACGGCCCATACCGAGTAAAGCTGTCATTAATTTTGCGGAATTACATCAAATCTGAGACAT
TCTTTATGTGGCCCACGGCCTGTAGACAGTTATACGACAGGGACTGCTGCGCTAAGCAGA
TGGGGCAGCTTGGCCGTGCATACTAAATACCACCGTCCCCCATTTCTCTATCTCCGCCCT
CCCAACACTCTGCCCTCCTTCCAGGCACTCTGCTTCTGCTCCTTCTTTCTTTGTTTTCTA
CCCTTCTAATGCCTTTCCTTGACTATATGGTCACACAGGTCCACTGATTACATCACTCAC
CCTAGAgtaatgggcatgatatccctcaa
>NODE_401_length_145_cov_2.696552
ATTTCTTTGACAGGAACGGACTTGAAACAGCTTGTGCCGTCATCTTGATCATATTTGAAG
ACATTGTGAAGCCAAAACATGATTGTGAACATTGTAGTTGAAAGATGGCAGTTTGACTGT
TATCCTGCTCCGAAAATGCGTTTGACTGGCTGAAAACAAGGTTTTTGACATGGGACATGT
AAAGTGAATTTCTTTGACAGGAACGGACTTGAAACAGCTTGTGCCGTCATCTTGATCATA
TTTAAACACACTCAGAAGTCAAAACATGATTGTGAACATTGTAGTTGAA
>NODE_404_length_717_cov_6.094840
TTCTACTCTCTGTTCCCTTCCAAAACTAGCTCTAGCGTATAACTAATATGACACTCTGCT
GAGGTACAAGGTTAGATGTGATTCTGCAAGTATGGTCCTAAATTGGCAGACTGTTGTCAC
AGCATGATTTATTGCACAGAAACAAGAATATAGATATGTATAACAAAATTAAAAGTAAAC
TTTTCCTGTCATGAAATGTACTAATTAGCTATTTTCCTTTATCAATAAGTAATGCAGATA
ATTCAAGCAGTCTGAGAGGGAAAATGCCTGTCATCTTTCAGTGTTGAGAAAATATTGTCA
CAGCGTCACTTAGTCTCAGAGCCGTGAGCCAAAAAAGTTTGTCAACCGCTGCTACACAAA
CCATTAGAGTTGTATAAGGTACACGGAGTTCCTGTTCTTGATGATTCCTAACACTGTAAC
TCAGACAATTAACCATGTAGAACACCAGTGTTTATTGTGTGCTGTAAACATTCATTCTAC
TGTTCTACTAATGCAGACATAAGGGTGCTTCACTATTGCTCCAACTGCAGGAGGCAAAAA
GTCACCTCAGGTCGATGGCACTCAGCCTGTAAACAGGGCTTCCCGTAAAATCAATGATCT
TCAGTAGGAGCTATCAGTCTGTGGAACAGAAATAGCCATGGCTGTGTTGCGTCTAAGGCA
GGGACGTACAGTGCTGTGTGTTTGCTTGAGTGTGTGCGAGTAGAGGAGGCTGATCACTGG
CATGTCTGGGAGCATTTCTCAAAGATAGCAGAACTAAAGCATGCAGCTTTGTCATGCATG
CAGTTAGTTGATGCAAAGAGAAGACTACAGCTTACAAGTGTCATAAAGATACTTTTTTTT
TTAAAATGTGTGATTTATGCt
>NODE_405_length_385_cov_4.675324
AAACAGTCTCTCTTGCTCGCTCAGCTGCTCTCCCTCTCTCTCTCTCTCTCTCTCTCTCTC
TCTCTCTCTCTCTCTCCCTCCCATCCACACACACACACCACTACAGTATATCAGCGAGTG
ACTAGCGGAGAGCCAGAGGGGAGTGCAGAAATGAATGTGAAGATCCTGACGCTGGTGATT
GTGCTCTTGGTGTCTCTGCTGTGTTCTGCCAGTGCTGGTGAGTACAAGAGCGGCCAGGCT
TGTCGCTGGTCGTCTCCCTCTGCTTTCTATTTCTCTCTCTGTTTGCCTTGGGCTTGTGCA
GGCAGCTGTAGTTGATCAGTTACCCAGCATGGTTAGCCTTGTGTGGGCTCTAAAAGGCAG
GAATATCAGCACCTGGTTGTATACAGTACTGCACTGCAGTGGTTATACTGTCTGCTATTG
TACTGCCATGGCTTTTATGGTAAacttgactgtagctcagattgatccttttccctccct
gcctcaccttgatgtaagacttggagatgaaatgtgaagaggtttttat
>NODE_406_length_536_cov_5.699627
TATAAAGCACAGTCTTGTTGTATGCTTACTCCAATAGCTATTTCAACTATAACTGATATG
TGGTGTTTTAATTTTAGGCATGTATTGAGTGCTTTGACTTCATTCTTTCTAATCCCTTCT
GAAAAATCCATTTATCTCCTCAGACCAGCTGCTCTAAAGAGAATCTGTTCAGTATAACTG
ATGGACAAACAGAGGAGAAGATTCACATTTTCAGATGAACGCTTCAGTAAAAACTTTTGC
AAATAAATACTTAAAACTGATATGATATTCCATTTTTGTCTCAGAACAGACTTTCCCCCT
CTCATCTAAGTGTATCCAGCGCAGGTTTAATGCATATTTCAGCAAGCCCAAGCAGGGTGC
CTTAGAATTACCACTTTACTTGTGGGCCCTGAGGCCTTGGAGCCGACTTTGACATCAAGA
GAATATGTTTGGGAAAAGGAATGTGCGGCAAGCTTTCACCTCCAGGTATTTATCTTCTAA
GGTGGGGTGGACTTGCGAAGGAGGTGGTGGGGTGGCGGGTGTAGCCAGGCTATGTCATGG
CAGGTCGAGAAGAAACAGACATGAACCTGTCTTAGTGCTGATCTGTGTCCCTGCAGACTG
CTATGGTGCAGAGACTGAGTGTGATGCAGCTATGATGGCCACTTGAAGGCAAGTTCAGCA
GCTTCTGTCAGCAAagcatg
>NODE_407_length_615_cov_5.908943
GCACTTTTATTATAATAAAGGAGAATATGACGGCTTAGGTTTCGACATTTCCTAATTCAA
TTTTAATTCAAAGGAGGATGTTAAAAATCTACTCTGCTCATTATCCTCTTTGCCATCTTA
ATGCGTGGCACTGTAAGTGCAGGTTTGTTTGCCTCCCTCTCTGAAAAGCGCTGGATTTCA
GATGTTAACCTCTTTGGACACCTCCATTAATGAGCGTTTAAATGCGACTCTATGGTAAGG
GTTGAGCTTTAAGTAGCACAGAATGAAAAATGATTTGTATTGATGCAAATCGTGTGTACG
GAGTGAATTATACACAATTACCCATCAATACTGGCCAGTCTTGCCCACCCTCACCAACAA
GATGTGGTTAACAGGCAGAAAATAAGATTGAAATGGTGTGTAAAGAGTTGAAAATGAATT
TCAATGCTGCATTTGTCCACAATTACCCCGTCGTTCACACGTGTTTTATTGGGAGTTTTT
TTTTTTTTCTTCTTCAAATATTTCTCAAAGCAGATTGGAAACATTCTTGGTATTACCCTC
TTTCTTCAGAGAAGAAAGAATTAAGGATTTTGTGACAAAAAAGAGATTTTCTCTCCTGCT
GGAGCGACGGAGGATAACATGGAGGCTCACAGCGTGTTTGATTGTTAATCGTGGCACAGG
GGCTTTAACTGCTAATGCTCTCACTGcaaacctgcagaaaaacaccaggaacatggagtc
gttttttttttttttcattaatggctctctctaatactg
>NODE_408_length_476_cov_6.930672
AATGATCATGTGAAGGCTTCTGCATGGTCATTGCAAGCATTATTGTTGAAATGTGTTTCT
AGGACAGAGGTATTAACAAGCATGGCCATCAACAGTCATACATGAAAATGGTTTCAAATA
GCAAGGAAACTTAAATGGACGAACACAGTTTTAAAGCTTTAAAAAAGGGGGATATCTCTT
TCTCTCATTAAATCATAAGTCACCAGTACATACGATCCTTTGGCCAACCTCTTCATTCAC
TAACACTGAAGGATGGAACGGATGGAGCCAAAAAGCGTGCAGTTGGGGGGAATTTATGAA
AACCTCGTTCCCTACCCCCTAAATTTTTACACTTTCGATCCCATATACGTTGTAACCTTC
CTTATAAGTTGCAAAATTCTGTGAATTCTGCGAGGAAGTTGGGTTAATATTCTGTGCATT
CTTTGCCACCTTCATTCGTTTCGCCTCGGCTCGGGACTTGTAACAGAACTCAATCAAGGC
CACCAGCATGGCCAAACCGAGTCCTCCGACCAGAATGTAGAAGACCCCAGCCACGTTGCT
CAGGCTGAGGGCACTCGTCTTCTCCTGCGAAGTGCACACGAGACGGGGGTCAGCGGCGGG
GCAGAGgtaggtcaaaagat
>NODE_409_length_687_cov_13.196507
AATCTACGTACTAAAATGCCCAAAAATCATGCGTCACTGGCCATCATTCTTCCCTCTTCA
CCGTCGATGGATCTTTCTCTTTTTTGTTTTTCCCTCATTCTCCCCCCTCTGTCTCTTGTC
CTTCTCTTTTATTGCTTTGTACAGCAAAGCACCATTACTGATCCCTTCCAAAGCACAAAC
TAAAAATCTATCCCGTTGTCATTTGCTGCACCGTGCCATCTATCATCGGGGGTGCTTGGC
AGCGTCTCCATACGAGAGAGGAGGTGCTGGAACAGGAGGCAGAGTCAAGGACTTTCACGC
GCAACAAAAAACTTGTCACAATTATTTATGGCTCTTGCTGGGACACATAATAGGACACAT
CAAACTGCTGTTTTTTTGTGTGATGAGCGCCCTCACATCGCTGGCTCCCTTGTCGAAGTG
GGTCACAGGCATCTCTTGCCTTACACATACAATTTCCAAGACAATGGCGGAGCACTTGGG
GAAGTGACAGTGACAAATACTGGAGCCCCCACGGAAAGCTGGGCAGGCTGTTACATGAGT
GATTGCGCCAATAATCATGCGGAGTCGTCACGTGTCTGTGGAGCAAGAGGGAGATGGGCA
GCAGGGGTGGCAGGGGGTGGGAAGAGACAGAGTGGGAGAGAAAGAGAGGCAGGGAGAGAG
AGGGAGAATATGAGTGTGTGTGAATAAGACAGGGAGGAGCTGGGGGGCGGCAGGCCTGTG
TAGAGAAGTGGCTAACAGGTCCTGGCAAATCATTTTTTATTTCCTTATCATCCATCTCCC
ACTTCCTCCCCTCAGATGAGTTGCTGCTAAATGACTGTCACTTTGGACGGt
>NODE_411_length_328_cov_6.579268
GAAAGGGTCTACAGGGGGAGCAGCATAGGCTGAAAAAGTGGAGATCATAGCAGACCTCAG
CCAGAACACGGGACAGGTTGATTTCATGCCCCAATGCAGCGGCAGTAATTGCACCCAGGC
CCGTTTTATTGCGAGTTGATTTTAAGGAGGGATGAATGGAGAAACATTCTGTAAAGTGTT
TATTTTGGGGGATGACCTTTATTAACCCATTTTCCAGGCAGGTTCCCCTGAGGTGATCTG
GCTCAGTGCTAGATTAACCCTCGCAGGCCCATGGTAGCCAGGCTGCTCCCTATCATAGAG
TTTCAGGAAGCAGAGAATGACAGTAAAATTGGACTGGCAACATGTGTGCAAACCCCCACA
CACCACTTTTGAGACATGAGCTACTCACCCACCCTTGACGCACAAGTAGGGAGTTTGTGT
TGATATTCCCAGTAGGCAAGTCAGCAACAGGCTAGATGGTGAAGGTTAATAt
>NODE_412_length_507_cov_11.031558
GCACATCTGCATTTCCATTTAAACTACGTGCAAACAAACTGAGACATGCATTTGTCAACA
TTAAATGCTAATGCCTAACTTGAACTTGAAAGAGTTTAGGTCACTTTGCGCAAAATGCGA
GACATTGGATTTCTGTAAAATGAGCACTGCTGACTTTTCTCAGAAACCCACAGCATCAAA
GTCAAAAATCAAAATAAAGCAGAGTAACTTTGTGAGTAAAGGGACGAGGTTGGTCTCATT
TCTTATTTAAAATCAGCTCCATAATTTGATCTTTGTAAAACTTAAGTTGCTGCAGGTGTT
CGGCAGGAGGAATGATAGCCTTAGGGCTTGGAGCTACCGTGAGGCCCCGCTGAGATTTCC
CATCATCCCTACAGTCTGGCAGCAGCTTTTCAAACAGCGCCCCTTCTGAAGTTGCCCTTG
GTTCTACATGTGTAGCAGTAATTATGAATGAGGGGGACTAAGATCTGTACAAAACCATCA
AACATTTTACAGCTTGCTGCTATTGTTATAAAGATCAATAGACACAGTATCAGTCCTGGT
TTTGAAGGAGAGGTGGTGCTGTACATTTTCCCTCGCATACTTTCTCTCTTTCTTTCTTTC
TCTCTTTCTCTCTTTCTTTCTTTCTTTCTCTCTTTCTTTCTTTCTTCCTGT
>NODE_413_length_330_cov_3.430303
CGGAAGTCAATACATGATTGTGAACATTGTAGTTGAAAGATGGCAGTTTGACTGTTATCC
TGCTCCGAAAATGCGTTTGGCTGGCTGAAAACAAGGTTTTTGACATGGGACATGTAAAGT
GAATTTCTTTGACAGGAACGGACTGGAAACAGCTTGTGCCGTCATCTGTATCATATTTGA
AGACATTGTGAAGCCAAAACATGATTGTGAACATTGTAGTTGAAAGATGGCAGTTTGACT
GTTATCCTGCTCCGAAAATGCATTCGGCTGGCTGAAAACAAGGTTTTTGACATGGGACAT
GTAAAGTGAATTTCTTTGACAGGAACGGAATTGAAACAGCTTGTGCCGTCATCTGTATCA
TATTTGAAGACATTGTGAAGCCAAAACATGATTGTGAACATTGTAGTTGAAAGATGGCAG
TTTGACTGTTATCCTGCTCCAAAAATGCGTTCGGCTGGCTGAAAACAAGGTTTT
>NODE_414_length_679_cov_4.863034
GCCTAGCCTCCTCTATCCTTCCATGCGGCCCCGTATGAGCAAAGTAATGATGTCCAAATT
ACAGCACAGGATTGCTAAGAACAAGCCTCTATTGTTTGCCCTCAGGGCACACTAAAGCAC
ACTAAATGAGTGTCACAGCAAGCAGCGGGGCACAGACCGTTACTGCACTATTTAGTCTGT
CCCCGTTGTCTCAAGACGGCCCCGTTTCAGAGGTTCTCAGATCAGACAAATACTGCTCCC
CTCCTCCCCCCTCCTTCGCCTTCACCCTTCCTCTGTACAGCTAACCCCTCCCCAACTCCT
CACCCCAAAATAGGCCAAATCTCCTCTATTGTGTTTCGACTGCCTAGTGTGAAATTCACT
GTGACGTTAAATGTTTTCTAATGAATAATTACTGAATGGATATGCAGGGGGAATATGTGT
AATGGATTGTAGACTGCATTTTAAAGACGTCTTTTTTGTCTCTGCTCCGTGGTATTTACA
GGACAAAAACACTTGGCCTTTCTCAGAAGAAATGAGGGCCATAGGCGGAGGATAGAGGCA
AGGGAGGAGGGGGGAAGGAGGGCTTTGTGTCAATTAGATCCAATGGATTATCTTTTTTAA
TGTTTTTACAGAGAGACTTGAGAATCAAAGGACTTCTGCTTCCAAAGGAGAGAGAAAAAA
ATACAAAACCAACAAAAGCTGTGAAAACCTTTGGTCTAAGTGTTGGTGCTGCGAATGCAA
AACAGATTGGTGGAATTTTTCCCACTATGTTTCTTAAATGTGCCGCTGTTTTGGGCTCGC
CGAGTCCATTTGCACAGTGTGTTGTGTTTGCTTGGTGCGTCAg
>NODE_415_length_629_cov_7.174881
GAAAGAGACAGAAAGAGTATGAGAGAAGAGGACAGTGAAGACGGGCAGAAAACAGAGCAG
TCACAGAAAATAAAACCATTCAACTTTTTGAGTAAAGGCGACAATGGACAAACCGTTAAT
GACAAAAACGCCACAGCAGAACTCAACAAAAGAGCCAGAGAATGAGAAAAGAGGCAGAGG
AAACTGGGAGGAAAGAATTCTTTAGGCCTCTTGACAAACATGTCAGTCATTTTACCCTAA
CTGACACACACATACACACACTTGCACTTTCACTGCCGAAGTGAAATTTAATTGTTTTCC
AGACCAGTTCAGCTAGACAGTCGACACCGCAGCCCCACTTCCCCCAACCTTCACCACTGC
TGAGAGAGAAAGGGAGCAACTGGAGGTCTTTTATTAGATATGATGGCACATTTCACAGCT
CCCTGACTTACAGAAACCCAATCCTGCGATTAGTCAGCGCTTTGACGTTATCTTAAGTTC
CTTGTCAGAATTAATTTAGTGTGGGTGGGCTGCTGTGGGGCTGTCTGTCTGTCGTGCTCC
ACTCCCCTCCGCTCGCCTACAGGAGGTGGGGGGGTTGGAGACAACGGGGGCAGGAAGATC
CTTTTCAAATAAGCCCCAGCTCCAGTCAGTGCCAAACCAGCCGCATGAGAACTAAATATC
TCCTCCATCAAAGGGTCCTATTCTGCGAGGGGAAAAGGAGTGAATGGGCTTGAATGAGCA
GGCTGAAAACAAATCCCGTCTTGGCCCAGCCGGTCGcgcacttagtgcgctca
>NODE_417_length_531_cov_5.596987
TTTTCACTGAAGGACCGCTCACACAACTTGCATTCAAACTTCCTGCAGGAGAATAAGAGA
GGCAGAGAGGAATGAGGAGGAGGGAGGGAAAAAAAAACGAAGAGTTATTTACTGATCCCA
AAGCTGACGTAAAATGCTAGAAAATCTACCCTGTGAGAAAGGAAATGGAGGTTGCTTGGT
ACTCGCACTCACACCCACGGAGCACAGGGCCGTATGATTGCGCGCTGTACATCTACGCCC
CTACACACACTCACACACACACACACACACACACACAGAATGCAGTTGGCTGCTGGTGTG
TCATGTCTGTATAAGCAGGCATTGATTTTTCTGTCCTGGCCTGCCACCTCCACCATTTAT
TCTCTGCTTTGCACCAGGGCCCAGAGGACTAGAGAAATTCTGTTACAGTCCACACACACA
CAAACACACACACACACCCCTGCAGGGCCAGTGGGGAGAATAGAGTTCACCTGTCCAGCG
TCCCTGACCACTTAGCCAGGGCTAAATGAACAGTTAGCAACGTTTTACCTCCTGCTTCTC
TCTTAAGGCTCTTGTATGAGCGCTTCTTTCTATCTAAACTTCTCAACAGAGCATCTTTCT
GATTACTTATCACATCAGCTAGCTTTAGATAGTCAGTATCAATCCAATGAATGTAAAGCA
TGATTTACCGTTtgg
>NODE_418_length_558_cov_7.786738
TGCTTATTATGAGACTCACACGTCGGTATAGTTGAAATTGGATTGCTCTGCTGACTAGTG
CTTTCATTATACAAACAAATCATGCAGTCAAATGAGAAAATAATCAAAAATCTGAAAGGT
TTGTCTGTCCCAGAATACTGAAAAAAATCTTCTTTCTGTGTCTCTCTAACATTATTCTTC
CTCTTCTTCCCCCATCAGGATGACAAAGAAGGTGGTTCATCCTCTTGAGACAAAGGACCT
CACTCACACGCATGTGGACACACTCTCAAACACACACACACACTCATACACAAGAGCACT
GAGGTCTGCTGTCATACACCTCTCATTAATTCCTACCTGTCAGCCGGCTCCCCCTACCGT
ATCGGCCCCCCGAAAGGTGACAGCTTTCCAATGACTGACAAAGGCTCTTTAGGTGATACA
GAAGATCCCTAGCAACCGCTGCCTTCTGTAAAGTGCCCCTCAAATGTCACTTTTGCTGCT
CCGAGACGTGCGCACTCACACACCCACACACAGTATTTTTAAAACAGAGGCCTGCTCTCA
AGTCTTCAACCATCTTTGACATCCAGAGGCTATGGATGTCACAGAGGCCTCAGCTCTTAA
AGCTTTTAACATCCGAGAGAGATGGCGTTGTTTGACAGCGCTATTGGTGGATGCTATTGT
TGCGTGTCGTTTTTCCCCCCcaagtgcatgggatttgcttgt
>NODE_419_length_492_cov_6.465447
TGGTTGCTTGAGCGGGATTTAATTGTAAGTGCTGAATTCAAAGAGCAGATAAAGACACAC
AAACGGGCCAAACCCCACCTAGCTGAAAGCCCGAAACTGAGTGGGGGGAACAGGATCCGG
GGCCAACTCATTTTCAGTGTTAAGAGCCAAAGCAACACAGCTAATCCGCATTGTCAAGCG
GGGGCAAGCATGCAGACATGGATAAGACCACATCCTGAGCATCCGTGTCCCCAAGGCACA
AGCACCCAGCTCTTGCTGGATGGGAAGTCATTTGTGAAGTCCTTTGCAACAGCCAGTCAA
AGAGGTTAATTGAAAAATTCCTTAATGTCATTACAACAGAACTAGATTAACCCAGAGCTA
ATTCACTTTATTGTTCTGAAGAGAGGGGACTCAGCGCTGAACTCCAGAGCAAACGTGAAG
CCCAGAATCAGGGGTGAGGTGTTGTTTTTAAAGGACTATGCCAGTTTAATTAAGATAGGG
AACATTATTCACTGCTCTGCATGGTTGGAAGGAGCAAAATGGTCGCGGCGTATAAATGCA
GCTCTGGTGCCTCTTAAATCAAGGTGGCTTTTATTTAGGCGGTTGAATATGTAAACATTT
CCAAAGCTCTCCGCGATCCTGCTGTGCAATGTTGCc
>NODE_422_length_654_cov_9.000000
GTCATAATGATGTCCATTTGTGAAATGTGTATCAAATCAAAAAATGAGGAAAAAAAAAAA
AAGAAAAGTTAAAAAAAAAATAATAAATCCGTAGATGCACTTATTGTACATGTGGCTAGG
TTTAGTAGGTTTGACTTCAAGTTCTGACTGCCTTACGATGTTCGGGCAGGTGGTTCTGAA
AGACATAGAAAAGACTTTTGGGAGAAGACATAATGAAAAACAATAAAAGGATTGTAGAAT
AATATTGAACAATTCTGAAATTGCAGTTCTTTTGATGCTTGTGATTATTGCAGATGTACT
TTAGAGAAATTTCATTGAAAAGATATGACTCTGATGTTAATTCTGTAGAATAGCAATGTA
TACCAAATGTAATCTTTCCAATGCTATGAAGAATTTATACATGAAATTGATATGCAATAA
AACCTGTGTGCTTTTTAAATGAGAGGTCTACTGTGCATTCGTGAGCTGCAAGCGCCTGGA
ACTGATCACTGAACAGTAAACAAAGAAGAAAAGCCATTTCCCTTCCAGTTTGTGGTTTGT
TATTTGGAACCACAGAAAGCTCAAACACTTAATGAATCATTTAAGCCATTTATCAAACAT
TTGGTAGTTCTAGATTTCTAAATGTGAGGATGTGCTGTTTTTCTGTATTTTATATAAGAG
AAAATTGGGGGAAAATAATCTGGTTTTGCAGCGAACCAAAAGAACTACTTGCTGGATGAA
GAGTCACTTTGGCCTTTGGGAAATTCCTGGGAAAAATCTGCAGACATTCTAACGACAAGT
GGCTTCTAAAAATGTTCc
>NODE_423_length_555_cov_3.436036
GCCACCAAGGATGACTGTTCTACCCACTAACAGCAGAGTAGGATTCATATGCTGGGCTCT
CCATGGCAGTTCCAGAATGATGTCAACAATGGGAGCTGTGACATCATCACTGACATCACA
GAACCTGTCCCACAGAGTTTGGAAGCAGACCTCATTGTTTCCCACAGGTTGTCTAAGGCA
CATGGTCTGGCTGTTCCAGTTTGATTTTCACCGACGTTTTCCAGAGGGTGCTGTGTTGTT
TCCTGGGGTGAAGAGAACTGAGATGCACGGACAGCGCAAAGGTGAGGAGAACGCAACGTA
CTTGAGCAAATAGTTTTGATTGACCGTGCAGAGGTGCCTCCTGAAATAGGCCATTGTACT
CCTAACCCAGCTCTCCAGCCAAGCCCCGGCACCCGGGCCCAGTCGAGAGGCAGTGTCAGT
CCTCCGTACCCCCTGCCCGCCACCCGAAATCCGCACGCCCACAGCCAGGCACCCCTCCCT
CCCTGGGCGCTGCCACCAAGGGTGACCGTTCTAGCCACGAACTGCACAACGGGACTCATA
TGCTGGGCTCTCCATGGCAGGTCAGGATAATGCAAACCCTGTGAGCTATCACATCATCCG
TGACAACATAGAATCTGTCCCACAGAGTCTGGAAGCAGACCTCATTGTTTCCCACAGGTG
GTTTGAGGCAACATGCCAGACCAGCGCGCACGCGTGGCT
>NODE_424_length_484_cov_18.396694
TTTCAGTGCACTGATAACATCATTTGAACTTTGATTAATGCCCATGTTATAATCTCAGGT
TGCTCGATGTAAGAGCAACATTTTGCCTTCAGAACAACAAATTTATACAAAATGTTGAAG
CATGTCTTTGTGGAAAAGTGTTACAAACTAATGAGGTACATTCATTTTTACAGAATGTAA
TCTATAGTGTTTGGGAGTTGTTTGTCTCAATAGGCTGTAGTAATCAAAAGTAATGAACCT
ATTATGAGCAGGACCTCTGAGGGCCCAGCGTGGCATTAAGAGTGTGGCACATAAAAGGTT
TATTAAAGGAAATTAAGGTCCATCACTGCCACACCTGCTCCCCTATTATAAATGTATGAC
AGGTCAGTGCCTTCAATCACAACAGCAAACGAGAGAGAGGAGTCATGTTTCCCATTACCA
GGGAAAAGTAACAGCATATCCTATGACTCACAGATTTCACTGGCCTGTGACCACTATACG
CCACCATCAGCCTGGAATAATTATGTTTAATAGGTTTTATTTGGGACCCACAAGCAACAG
CCAGCGAGAGTGGATGGGTTTTAGCAACTATTTTTGTCTAAACACACACTGTGAGGTGCT
GTCCGTACTTTAATGTCATTATTTAGTg
>NODE_425_length_541_cov_8.123845
TAGATATATTTTTCAAGAAAAAAAAGTTAGTGCTCTCGCATTCGTAAATGAAATGCAGCT
GTAGATCGAATGGCCTCACAACTCCCCGCTGTCCGCACCCCCCTTTCTCCTACTCCCTCT
AAGATTGGGCAGACACAGGGGGTGGTGTGTGTGAGTGTGTGTCCATGTCTCTGTGTGTAT
TTGTGTGTCCAACTCCTTTGTGACCGCTTTCTTGAACCCGAACCCTCCCTGCACAGAGGG
AAATGGCGGACTGTGGCAACGACAGGGCAGTTTTACAGTGCACCGGGCTGAATGTTAAAC
TTATATTTAATGTATGACATTTCACACAAATCATCCGGCCACAGACATGACCCTGGGGTA
TTCCGCAGATTGCTTTTTCAGTGCCTCAGCAACTGTGGAATTATTCGTCCCAGAGAGAGG
GAGAGAGAGAGAGAGAGAGAAGGGGGGAAAAAAGCCTTTGAGTTTGGCGAAATGATCGCC
CTCTCACTGCTCTGGCCATCCCAGACTGGAAGCTCTCTCTCTCTCCCTCTCTCTTTTCTC
TGTGATATCATGATCGCAGGGCCGTGCCAAATTGAAAACATCTTGGCAGTCTGGAGGCTG
TATGAAATAACCATATATTATGTGTAGTATAACACCCGATTGGATAGCAAAACAATTATG
CTGTTTTGCAGTCTCAAAagattcc
>NODE_426_length_683_cov_6.682284
GGCAAAAAGAAGCCAAACGATGACAGGACTGAAAATTTGAGAAAACAAGAAAGCGATAAC
ATGACAGGGAAAAAAAAACAAAACAAAACCATGCAGCTAGAACACTCTAACGCATCGCAC
AAGAGAGAGAGAGAGAAAAAAAATGAATGGGCTGATGGAAAGATAAAAAAGTAGCTACTA
CAGGAAAAAGTATGCGAAAATAATGTGCAAATTGACTCGCTTCTATTCAAAACGTGTATT
CCCGAGTTGCAGTCATTGGTTGTCCATTTGTCACCCATTTAAAGCTCCCTCTGCCTCCCT
CCCTCCCTTCCCGTCTCTGCTAAGCATCTCCAGTCTACATATCTTCTTTAGCTTTAACGA
GCCTCGTTAAGATCGCAATAATATTCCACCCTCTAATTGCTCATTCCATTCAGCAGATAG
GCGAGCATTGGCTTGTGCCTGATGCGCGCGGTGCGGTGGGAGGGTTGCTGTGGAGATCGG
AGACTCTGATAACCCCCCGTGCGTGCTGCACAAGTGGTGAAAGCCTCGCGCTACGTACTG
GCTAATGATTGGCACGCTTGACAGTGATTGGCAGGGCTGCCATGACAACGCTACAACGAC
ACCAAGAAGACCAATAGAAAAGGGAAACAAAATGTTTCAATGCTACACTCAACGGCGGAT
TTAGGGGGGAGATATTATGAGGCTGGTGTCATTAGGCGATAGCCATTGAATCATTCAATC
TTTTTTACTTGCCGTATTTTTCGGTTTTTCCTTTTTCTCGATAATTTTCTTTCTCTCTCA
GGTCATTTCCATGGTTTTcagatcccctttagagctttatccctccc
>NODE_427_length_561_cov_5.611408
TTACAACGCTTTTACAGAAACGGAACCCTTAATATCCTTTGATTTTTTTGTAAATCAGAC
CCATCAGCATAAACAGGAAAGATTCTTGTGAGCGTATTAAACCGAGGACATCCCCTCTGT
TCCCGGCTGGTTGTTGGACCCGCACTTGGGCCAAAGCCTTGCTACAGGGGCTGCTCCATT
CCTCAGGGGTTCACCGAGTGGTTGAAAAAACAAGACTGTGATTAGATTAAATAATTAAAA
GATTTTCATTTAACAAGACAAACAGAACACAGGCAGTAAAGGCATAACATCTAGCACACA
GCATGTATGTTTATACACTTCAATTAGTTAAATATAGCAGTGCATTCTTTGACTATGGAG
AACGTTTCCAAATCGTACTTCTAAAGCTGTTTTTCTATTTGTCCCCCTTTTTAAGAAACG
AAATGGTGTAACCACAATTTTGGCAAACTTAAAATCTTTTAAACTTGCAAATATAATGAA
ATAAACCATAAATATACACAAAACATACTTTATACGAGGCAATAATAATAATCATAATAA
ATAGTTTTTAAGTTAACAATAAGTTAAAACTACAAGCTTAAAGTCGCCCAAATAATACAA
GTTTGTTGGCGCTATTTTGAATTTTTTCTGTTTAAATTATTTTTATGTTGCAACAAAAGC
TACCACAGACTTTACAAACACAATTGAacacagtttgattgaaat
>NODE_428_length_638_cov_8.821317
GGTGTCACTTAGATGTTTATGTGCTCTAGTTTTTCAAGTCAAAGCAAAGAAAGTCACAGT
GGTGCATTTCTTATCCAGCTACCAGTCGCTGTTTGTCCGGGTCAGAATGTCCAACGGACT
TTAACAAAGTGAAGACAGACCACAGCAAAAAGTTTACCATTCTATTTTTAACTCCCATAT
AGCAATTTCCTGGTTTTGTGGCGGCAGTGATCTGTCATGTGGCTGGGAGGTTGTGCTGTT
TGCACTGATATCAATTAAAAGTGGATTAACGGGTACATAATGACCTTTAGCAGTAAATTG
TGTGTAATGTTGCAAGGCAGGATACAGTATATTCCCCAGATGTCACACCAGGCCCCTGAC
GTATGATGGAGCAGATGTCTTAGCCAGTCCAAATGGCCCTCTAAGACACAAACACACACA
CACGCACACACACACATATACACACAGGCTCAGGCTGACACGCATGCATAAACATGTGTT
CACACACATTCCAAATGGTGACACACACGTACATAAACACAAGGAGATGCAGAAATGCGC
ATGTCGTCTGTCTCAGTTGCTCCAAATATTTAAATGCTTAATTTTAATGGAAAACTGTCG
TAAACTGATCATCCTCGGAGGGCATTTTTATTTATTTTCAGTTTGCCTTACTCTGTAAAC
ATCAAAGGGCAGTGTCAAACGTACAGCCGTCTGTGCTTTTCATTCTCATTTTAGATATGT
AGATAGTACATTAATCTTTATTTTCCCCACATGAACATTAACAACCTCTTATaaggaaag
aa
>NODE_429_length_585_cov_6.572649
TTAAACCCTGTTTGTTGGCTGCATAAAGGATATTATTTTTATTCTGCTGATAAGACTCTC
AGAAAAAATGTAGTAGTATTTTTAAATTCTAGTTTTTCCAGTTATCTCAATGCTTTTTCC
ACTACTGCATTTTATTTATTTATTTATTTTAAGACTTCCACACACTTTCTGCGGCCTATG
TATAAGTTCATGCATAAGCTGTCTGCTGCCCCCGACCCAACATCCCCTGCTGGCTCCCTC
AGAGCAGCTTGGCTCGGGCCGGTGGCTTCAACCTGCAGGCAGCCATAGGACAGCCCAAGC
GGAGCTGTCTGCCACTCCTGTGCTTCATTAGGAAACAAAATATAAGGTTTCCACTCCATT
AGGAATGACTTTAGGAGTGAAAGCACATAAGACGCCGACTCACCTCATCAACAATGCATT
GCAATAACGGCTGAGGATGAATGAGAGTGAGCAGAGAGGGGAGAGAGAAAACAGCATTAG
CCTGTATACAATGTCTTTACAGCAGAGTGGGAAGGAAAAAAAATCATTAATGCAATAAAA
TGTGGTCAGATTAATCAAATGCCTCAAACTCTTATGAAAATATTACAGGCAGAGAATTTT
CTATTACATCTAATGGTATCTAATCTAATACTGGCAGTTAAGGGCTTGGGCATCTATTTA
TTGTGAAACACAATTTAGGAAGTTTAAAGGgaggcagtgaagcatgcgcgcaacatagcc
gtcaggaac
>NODE_430_length_547_cov_10.712980
TTCAGTCTTTATAATCTGTAAATGAGAGAATTGATCACCTGATGGCAAGAAAATGGTTTC
GTCGGTTCTTATTCAAAGTGGACCTGAGGAGAGGATCATGGTGTACTGGCAGGAATAGAA
AAAGAGCCATGTTGTCTTTTCTTTACTTTCTATCTCCTACCTTTTTCTTTTTCTCTCTCA
GACCGGGCTGTCAGCAGTGAGGAAGAGGAGGAGGAGGAAGCAGGCTTTTTTTCTTCTTCC
CCCACCACTTCCGAATTACCTGCTGGGTCCGAGCTCTTTTATGCTCTTGTTGTGACAGGT
AGATTTATAAGGCTTGAAATTTGTACAAATCAGTTGTCATTCAGCGGCAGCTGTCAATGT
GTCAAGCTGTCAGGGCCTGCTGTGAGGGAGATGCCTTAGGGGGCTGAGCGAGGGGGCAAC
CGCCCAGAAAAGAAAATGAGTTCAAACAGACCTGAGAAGCTCCTCTATTCCATAGGCCTC
CCTGCCCCTGTGGAGACGCCATCGATTTCTCTTGATGTTGAGCAACAGCGCGCCCAAAAA
TGACATGGCACACTGCGCTCAACCCAGTCAGGCTGCGACACACCAACGTGTGCTGCACCA
ATCCCCTCAATCTGCaggcgcctctcattctctgctaaatggctggaaatctgtaatctc
tctgaggagggagaacaccagagttgtgttt
>NODE_431_length_477_cov_10.132075
GACATCCTTTATGTACAAAGATCTAGGACTGCTTATGTGCCAAGACATTACACACACACA
CACACGTAGGTACAAACAGTACTATTCTCTTTTTTTCTCCGTATCACACTCATCCACCCA
CTGATCCACACACAGAGACAGAGCAAGCAGTATTGATTTTGCTGTCTCCAGGCTGTTGAG
AGTGTGTATACTTGTGTGAGTGTGTGTGTATAAAAGGGATTAAGGCCTCGCTCAGCTAAG
ATACCATCAGCCATCAACCCTGCTAGTCCGCTTCGGGCTTTCCCGGCTGCCGCATTGTCT
ATTCTGCTCCGCTATGTGAAAAATGTTGAATATCAACAATGGCTTTCAGTGGTGTATTGT
TGAGTTTTTGTATGAACTAATCTTGCCTCAGTGAAAGAGACCTAGGGCTTGGACAAAACG
TCTAGAGCCACAGCATTCCTAGCTGGCTCTCCCCTTGAACACTGAGCAGAAGGCTGGGGC
TAAGGGAGGCAGAGTAGAGGGAAAGGCAGGCTGGAGGAGAGGCAGGGAGAGGGAAGAGCT
GAGGCCGGGGTAGGAGCTCCAAGGCTGTGGGTTAGGAGGATGACAAGCCAGGGGGTGATT
TGGGAGGGAGAAAgtctgaag
>NODE_433_length_406_cov_5.344828
CCTCACCTCCTCATAAGGTAGGGGGTTTCCTGCACCTGTGCACACTCTCTGGAGTGGTCG
TGCATGCAAACATAATGCACGAAAACAGAAAAAAAAGTGGAAACATGTGCATACATACAC
ACCCACGCACATACACAACCCTGCATCTGCAGTTGTGTGTCTCATTTGCCATCAGTGGAG
CATGTTGTTATCCTCTGCTCAGCGCTCTCTCATGAAATGTAGGGCAGGGACAACAACAGG
TGCCTGTGCGGGCGACAGCCTGCAATGCCTCCTGGGCTAAATGCTTCACACTCGCTTCAT
TTCAACATGCGACAGCCTTGTAAGGATTAATTATTTCCCCTGGGGATGGAAGAATATGCT
TTTTCCCTTCCTGAGAGCAGGAGGCTATGTGCACTCACAAGCACATGAAACAGCTTACAG
TAAATGAACAGAGAAACCTGGGCTATAGCGCTGCTTTTACAATAAGTCAGGAAAAAAAAC
TTTCACATGAAAGGAATGTAAACAAACCAAGCATATGATTGAATTGCATTGGAGATTAGA
TAAAAGCTCa
>NODE_437_length_614_cov_9.048860
AGACTCCATGGGAAGAAAAATGAAATATTATTAAGTATGATTATTCTAAGCAAGGCTCTG
AGAAAACGTCTGTGTTATAATCCAGGGATTTGAATAATCAGGTTGAAGATAATGGGCTGG
GCTGGCCTGGGCGTAAATAGAGAGCATCCACTCATCCTCCCAGTGCTGAACTTAATGAAC
TTTTAATTGATGCGGTTTTGCAAGTCCTTTTGTCATGCAACAGAAACAAGCCTCTCTGCT
GATGGGCCTGTTTTCCCGACTGGCTTCAGATTGGTTTACAGCAGGCCCTAAGTACCATGT
AGTTAGTTTCATGTGTCATATAAAATCTGCCCAGGCACAACGACGCCTGCAACTAAAACC
TTAAGTGCATCCACAGGAATCACTCACCGGCTTTGCACTTCCGTCTTAAGGAAGGAGGAG
AAATTCAATCACTGCCGGCTTGACACACCGAAGATGAGGCACGTGTTCCTGCTTTTAGTT
GTTTCGAAGAACACTCTGGCAAGGCAAACTGGGATTTCTGTTTGTCTGAATAACATCCCT
GATATGACCAGATCCTGAGTCACTCAATATGTCAGGCCCTGTTGTTTCCCAGCCCACGAA
TTGTGATGCATAGATAGAGATATACCCCTGTGAGCCAGGTCATCTTTATTCAATGATTTG
CTTATTTAAATCAAATGTGCCTGATCTGTATCTGACACAAATTCCCAATACAGTGCTGCA
TCAGCTTTGTAAGgggggagcatctttgcaaagcgctt
>NODE_438_length_581_cov_7.519794
CACACAAACACACTTCTCTAAAAAGAAAGACAGCGGTGACAGAGAGGCTTTCCTCACACC
GAAACCATGTTTACCCATGCTGCAGCTGAATTTACAAGGGTTTAATGGAGGACATTTACA
CAAGGTGTGCAGGCGACTGAGATGCTCCATGTGCCAGATGAGGGCAGCCCTTAGGAGAGC
CAGGGGAAACAATGCCAAATCTCCTCCCCCTGCCCTCCTCTCTCCTGCCCCTTTTGGCAC
CCTCCCTTGTCCTCCAGTGAGAGGCTCCAAGGAGGGGGGGTGGGGCCGGGAAGGTTAATG
TGCCCACTTTGATCTTCGTCAAGGCACACTGAGTAAGAATTAATTTACATTTCAGATGAA
AAGGTTGACAGTATAAAAAGGCATCTTGTTTCTGGTATGTGAGAGCTGTGTAATAGGCCA
GGAATTTGAGAGAGGAAGTCGTGAGGAAACAGAAGGGATAAGCCCCTCTCTTGCCTTTAC
TGGGAAAGAGATGAAAGGAAAAAGGGATCTCAGTATGCACTGTTCTTCTGAAACATGGGG
ACCAAATGCTGCCCAAACTTTCAAAAGCTTTTCTGTATGCATTATTAATTAATTATTACT
ATTTCGTAGGCCACTCATGGAGATCAAAAAGGTGTTTCACAAAGATGCAAGGTTTTCATG
CCTTTGTCCCCTTTCCTTTTAAAATGTGAGAAAAAAGTGGCACAAATTTTCTCCGGACGT
GGGAc
>NODE_440_length_513_cov_9.448343
ACAGACTGCATGTTTGTGTTATGCTGTGTTTTCATACCTGGGGTCAGACACATGCAGCCC
ACCCAGTCTGTTGAAGGGCCTTTGTAACTAAAACATCACACACATCCTGTGTTGCCTTTT
AATACCTATTAGGCTACTTGGGCTCATATATTTTTTCATTTTTTCCTGCATAATGTTAAT
GAAAGTCATTTTTCAGACATTACAAGTGCAATGATTTGCAGTTAACCCATGCAAACAAGA
GAAATAGTGGGCAAACTGTTGTGACATTCATTGTATATAATGAAATCTTAATATGGTGCA
TATTTAAGTGAAAGGTTAGCAACATAAAGGGCAAATGGATTGCCTGGCAATGAATTTTAA
GCAGCTATTGATTTTACACTACAAGCTACCTCTTCCCTGAATGATAATTTTGAAATGGCA
CACTGCTTATCTTAAAGCTGATCTGACACAACAGGACACCAGAAATACACCGAATATTAA
GGCAAATACAGACGGATAAGGAACGCTCCTGTAGATGATGCACCACTCTGATTCCACTTA
ACGAGAATACATAATAAGTGCTGATGTGCTCTccaaaattgagctgatgtgaatacatct
aagggcaagcagataattgtgataaaaattcctcaaagcaaaagtaaaactatgaaa
>NODE_446_length_406_cov_17.756157
TGAGGCCTCCTCACTCTGTCACCGCTTGTCACAGTAGGATTGGCCTCAAACTTATTCTCT
CCCTCCCTCTCTGTCTCTTCCTCTCTCCCCCTGTATCTGCTCTCCCTCTCCCTCTCTGTT
CTTTCTGTTTTCACGCAAGTGTCCCAGTTAAGAAATTGCTTACATCCCACTCAGTCTGGG
GCTGGATTGAAATTTCCCATAGGGTATGTACCAATATGCAGAGAGCACACTTCGACAGAT
GCCATCAGAGAACAAGCATATGAATTACCAGGCAGCCTGCCATCTTTGAGTTCAGACAGA
ATGGCATTAATACCTGATTACGATCCAAACAACAACACAACAACAACATGAAAGCCAAAG
CAACTGGGAGCAGGTAAAGGTTTCATCATTTATATATTAATGGATTTACTAACAAAGACT
CTGCACTCCCCCCCACCCACCCACCCATCCACCTCAAAAGTTAaaatgtcatagaggctg
ccaacaatcaagggactttggaaaaaaaaaacaaaaaaaaactagggataagaaatcaga
tgccggcagc
>NODE_448_length_166_cov_3.524096
ACCTTGTTTTCAGCCAGCCGAACGCATTTTCGGAGCAGGATAACAGTCAAACTGCCATCT
TTCAACTACAATGTTCACAATCATGTTTTGGCTTCACAATGTCTTCAAATATGATCAAGA
TGACGGCACAAGCTGTTTCAAGTCTGTTCCTGTCAACGAAATTCATTTTACATGTCCCAT
GTCAAAAACCTTGTTTTCAGCCAGCCGAACGCATTTTCGGAGCAGGATAACAGGATAACA
GTCAAACTGCCATCTTTCAACTACAATGTTCACAATCATGTTTTGGCTTCACAATGTCTT
CAAATATGAT
>NODE_452_length_722_cov_6.058172
AGTATCTTCGCCACACGTGACACGCGGCTGAATCTCCTACAGTAAACTATTGTTTTGACA
CAGCGGCAGGTGATGCATCATGACTCTTACTGGAGTGTGTACACGCATACACCCATGCAC
ATATTTACAATGGCTGTCAGTGCTTGATGATTTGAAGATAATTACAGTGTATTTATTTTC
TCCTGCTCTTCCCTCTGTCTCTCCCTCCGACTCCCGCCCCTCCAGATTGTGAAGTCGAGC
CTCTAGCAGTGTAGTGCTGAAGGTGTGTTTGTGCTGTTATGCCCTCTGGCTTGGCTGCCA
GCTTACTCCCACTGATCTGAGCCAGAAGGCAGACTGCCGAGGAATACCGATCACCTTGCC
CAGACCGAATCCTTTGAGCTCTCTCTGGCATCTTTCCCCCTTCTGCCAGTTTCCTCCTCT
GCTCCTCTCTTCCCCCTTCTGAAGTTGACAACAAAGACATCCTCAGGGTCCTCCTTGATG
TGAGACCCACTCTTGATCTTTTTTCCCTATGTTTTTGTACCTTATAGTTGCACTACTTTC
ATATTCCGCTAGCACAATATTTACACACCAGAAGACAAAGAAACAGGGGTCTTTTCATGT
AGAAACCCCTGCCAACATGTTAATCACCTGAAGACCTGCAGTGGTCATGTTGGCCCGGCA
GAGGCAAGACATTAGTGAGGCACCTCTGCACACTGCCTCCTATTTGACCAGAGCCTCCAG
ATATTTTGCAGGTTGTACAAGAGTATCTATCTATCTATCTATCTATCTATCTATCTATCT
ATCTATCTATCTATCTATCTATCTATGCTTTCGGCACACACTGTTCTGTCATCAGTGCAC
TGTCCAATAGGACTCTACATCGCTGt
>NODE_456_length_465_cov_5.716129
CAAACTCTAAATGCTTGTGTGGGTGTAAATGTAGTAAACACACAATAAAACCAATGGGTT
TGGTATAAACATGCATGGGAGCATGAAATGAGTTGATATCCTTGATAGATGTTATATATC
AACGTGTCAAGGCACCATGTGTGCGAAGACGTTCTCGGGTGCCCACACACATTCACACAG
ATGCCTGGTGTCACCTATAGTGGTATCATCCCTTACAGTCAGGCAGGGATCATCATTGCA
CCTGCTAATTACCATCTCCAGCTGGAGAGTTAAATGGAGATCTGTTCTATGTCTGACCTT
TGACCCCATGCTCTTTATGTGACGCACTTCAAACCCTGTTTGGGGCTGGCTGGGCTGGGC
CTTAATGAGGCCCCATGTCTGCCCTCTGTGGGCTGTGCGCCTTGGATGCCCTGCTTTCAT
CCCCGACCATCTTCCCTTGATGTAAATTGAAAAGATCACAGCTATGGGGAGAAGACCTGT
ACTGGAAAGGCCTCTCTGCATAGATTATGAATATCATAACTCAACATTTTTTTCCCTCCT
CTCCCCCAACCACCCACTCCCCTCTCTTCCCCCTGCCACcacttccctgtacaatgctat
agttctaat
>NODE_458_length_396_cov_11.214646
TTTCTCCTCTGCTTAATCTCGATGTGGAGATGAAAGATGGAGGACGGCCAGCAGTGTCTA
TGTGCTAAGCTGGGCTCTGGGTCGTCCTACACCCGACACTGGGTTCTCCCCAGTGGCCCG
GGAGATGTCAAGGGGTGAGGGCAGAAGAGAATGGATAGCTGCCGGCCCCGGAGCCCCTCA
TTCACTCTCTAACTTGCTCACATTAAAGAGAGCTCTAATCACTGCAGGGACTTGGCCAAT
GATGTGGTTATCAAACGGCATATTTCAAAAAGGCATCTTAAAAGGCCCGAGGGCGAAGAG
GCAATAAGAGCACATTTGTATGTGGATGAAAGGGAAAAGTGTAGACAGACCTTGCATCAG
AATACAGCGGGGGGAGATCATTAGCATCTCCAGCAAAATATGCACTACCAGAGAGGGAGA
GCAAGGTACAGTCAGAGGGGGGGAGAGAGAGACAGAGAGGTGGTAGTGGGATGGGGTTGC
TGGGCTGGGGGAGAGAGAATGGTTctcttcgccattcgttcttttttgttttacatagtt
>NODE_459_length_614_cov_7.345277
GTAGATAAGATAACACACAAACAAACAAGACAAACAGATTAATAAATGAAGGTTTGGCCG
CTGTTGATCAATACCATGCATTTCATCACATCACTGGAGATTAGGATTAAATGGCATGTG
TGATTTTTTAAAATTTACAACCATTGCAAATGTGATTAATCTTGTGTCTTACTTGTACTG
CGTTACATAATTTTGGTTTTAAAAAAAAAAGCTTGTACCCTGATTGTGTAACTGTCATGT
TGAAACACACTCCTGGTGGCAGCAGTGTCTTTGGCTCGGCATGTTTTACAGGATGACTCA
CAGGCTGATGGACAGGCAAATCGATATTTTGACTTTGGCCACTGGATTTTCTCTTGCAGG
AGGAGCGACGGTAATGGAAGAGGACTGTAAATAAGTGGAAGGTTCTTGACAAATGAATCC
ATTAACATTTGCCTGTGTCGCCTGGCGAGCAGATTTGCTGTTTTATGGAGCAGGAAAAAA
GAGCTAGTAAATCTGAGGGCGCTGTAAGGGTGAGGAGCTGAGAGCAAGCTGGGGAACACA
TCTCCCATGATGCAGCACTTTATCTCCCTCCCAAATGGCATCTTTATCTGCCTAAATTAA
GTTTTGATTCCTTGCCACATACGGAGCTGCAAATCACTTTTAATACTGATATCAAGAGCA
GCAGTAAAGTGTGCCCAAAGCGATGGAAAGCAGCTTTATTGTGGTGGCACATAACTGCCG
TCACCACCATTCACTGTCTCTCCGTGGCTCacagttgt
>NODE_461_length_520_cov_9.042308
AAATGCGGCAATTTTCCAAGGGGGGAACGATGCAAATGAGCGCTATGAGCGTTGAAGCGG
GAAAGAATATGAGGTGTTTAGCATAAAACAGACCTGGCTAGCAGTGCTGGAATCTTGCTT
TCATGAATAAACAAGGCTCTGGTCTGACTCCACTAGGTGTTGCTCATTCGACAGTTTTAA
AAAAACAGCTCTTGATCATTTTTGGAGTTTAAGAATGTAATAATCTGCACTACAAGCTGT
CTTCCTTTGTGTGTTTTTGAGTGTATATGTTACCTGCTGTCCAGGCTTGATTGGTGACAG
CGTGATTCCCTGGGTGTTGATGACAGGCAGGATCTGATTGCCGATCACCGTGGCGATGAT
CTGGCCTTGAGCGTTGGTCAGAAGCTGAGGTGTAATTGGCTGTACCTGCAGTGCTGGGTT
GCCACCCCCTGATTGGCTGGAGGGCCCTGCAGAGTTGGGCATCAGTGGGATTGTTCCAAT
TATCTACAAAGGGGGTAGAGAGGAGACGAAATCAGCTGGGCGGTTTTAAAAAGGAGAAGG
AGCTGGGAGGGTAAAAGCTACTGGAGGTATCAGTCGTAATGATATCTATTGCTGTGAGGT
TTTTTGGGGGTTTTTTTTGGCTGCTCAtttttgcatgtcatgaggctaatcagggcacgc
tgct
>NODE_462_length_558_cov_5.483871
CAACTAGGTACTGAGGTTGTTAACGTTTTTATCGGTGGTCTTCAACCCTGGTCATGGTGA
GATTAGTTCAGCTTCACCACAGTAGTGAGACAAGTGAAGCTGGTGGTGATGCCACAGTGA
ATACTGCCACAGTACTGTCTCTTTGGACAACTGAATGGTGCCATCTAGCACAACAACACC
ATTCTGGTATATAAGTGCAATCAGCTCTTCAAGACCAGAGTTGCTGAATCACAGTTTGTA
GTCACAGCAGGGGATGAACTGAGGGGCGATGTGGGGCTAAACAGTATATTAACTGTGTGT
TGTTCTCATTGCCACTGCAGCCGCCAATCTGTGATGGCTATTGGCCAGAGCTGGCTGGCA
GATGATGATGGTTATGATACATCTACACCCTACTACCACAGCTCAGTATATGGTTGGTAT
AATGGGTTTGTATGATGGGTAAGATTTCTTTCCACCCTCCATCTCCTACATAGGGAAGAG
GAGCTACGTTCAATGGGTAAAGCGTGTTCTTGAAGGCCCTAAAAAGCTTTTAGTGAAATT
ACGGCTACTTGGATCTTAGGCTTTGACCATTGAACGCACCCCTGACCACTAGTCTATGAC
ATGTTGCCCAGTGATTCTGGCCTTTATGTTAAAGCCACCTCGGTTTACATAGAGCTCACG
TTTGCTACAGTAAAGACTGAACTGTGTGGGAGTCATgagggc
>NODE_463_length_448_cov_8.276786
CCCACTGTGGACTGTCATGTAGGTAGAGGTGGGGATAGAGACAGAAAGACAGAGAGCAGG
TCGGTGCTTAAAGCTAACAGGTAACCTTTCTGTGCACCTAGGACAAAGGCAGGGGGAAAA
AGAAAATGTCAAATTAAGAGAGGCCAGGCAGAGAGACGTGGCTGCCATATTTGTGTGAAA
GCCCAGTGCTGTTGGCAGCAGAGATGGCTGCTTTCTGATTCATCTGGGGCCGTATGGCAA
AGCTTTGTCAGTCTGTGCGAGGTATAAATAATTCAGGGTGAGAGATGGCAATTACAGGGC
CCTGCACAACCAAAATGAATATTTTATAAGGACTAAAACTGCCCTGGAATGAATCACACA
CATGGAGTCACACACACATACACACACAAGTGTAAGTGAATGTGCGCACACGCACACATG
CGCCCAAACACACACACACACACACAAAGGTAGCACATATGAACCCTTGGCATTGCTGTT
GTATTGTTGACAATATAACTATTATATTatataaactgcttttgtgggttaatcattttt
aatattcttgtttctacgtgtgatttctcacaatatttagttaaggggtgta
>NODE_464_length_503_cov_7.184891
TTTACAGATGTGTTTTTCTTCCAAGTCATTAAGCCAGACTTCCTCACCTTGTTGTATTTT
GGGTGAAAATTTAAATGTCTTGCTGCTCGCGTGTGCGCTGTTGAATATGTGCTGAGGTCG
GCATTCTTTAAGTTGACTTGTGCCTAGGTTTGTGCTCTTTAATGAACCTTGTGTGTTCAG
AGGCCTGAAGGTGATCGTATAGTACACTACTATGTAATAGCATGGGATGGCTCATTATAG
CAAGGCATAACAATTCACACATTAATTTTCCAGCATCCAGTTTTTAATTAATCCAGTAGG
CAGTCTTAAACACAGGGTACACAAATTGCCTTCGGCCTCATAATTAATTCTAATGGAAGA
AATTAAAAATTGGTGGGGTGTGTTTGGATTGTTCGGCTGTGTTACTGTGGTTTTGAGCTC
GCTGGAGCGACGCTGTCACCGACAAGGATCTCTCCCTGCCCTGACCAATCCAGCAATCTC
CTTTCCCTGCCACGCGAGCAGGGAGTGTTGCTCACTCACCCACACGAAGTCTGCAAGAAT
GGAAATGCTTTGCATGTCTGTGTCTACTAAAGCATATGCCTTTTTTTTTTTACTGGCCCC
TGAATAAAGTCAGTTGCTTTTTATACTACaatttgtgcgtgcgtttc
>NODE_465_length_470_cov_9.331915
TTTGTCCTAATCTTGCAAGTATCCCAACTCCCCTTTAAGGGTGTGGGTCTAGGTGATTTA
AGCCAATGATATGACTCGGTGTTCTGCAGGAAAAAACGGTGGCATGTGAGGCAGTGGGTC
TTTAAAGGGCTGCTCTGCCCCTGCTCGCAAGCCCAATCTCGTAGGACTTGTTAGCGTATC
ACGTGCCAGATTCTTAATGAAGTGGACACACAGGGGCCTCGTGTGCGCATGCGCGTGGTG
TAAAATGTAGTTGGAAATGAGGTGTCCGTCTTGGAGTAGTCGACTTTTAAAAAGCATCGG
CAGCCCGTGATATGACGACTTCGCTGGTTCTGCATCCACGCTGGGCGGACACCTTGATGT
ACGTTTATGAAAAAAGCCCGAATGAAAACAACCAGAATAAAAGCCAAACAATGGAGGGAC
TGAGCGGTAATTGCCCTGCGACCCACTGCAGGGACCTGATGTCGCACCCCGCGCTGGGAC
GACATTCTGGCACCATAGCGACCCACCAGGGCTCCGTGTACTCGGATATTTCCTCTCCAG
ACACCGGCCGGCAGTGTCCCGCTCCTCAGACTTCATCCAGCGCATCTTTGAGTTACGGTT
ATCCCTTTGGaaac
>NODE_466_length_342_cov_10.122807
TTTTTTTCTTTTCTCCTCTCCGTCTTTTCTTCTTTTTAAATCTTGATGAGTGATGCAGGG
AGGAACGGAGATGGGGTGGGGTTGCTCTACTTGCATGTCTGGCGGATATGCCAGGGCCAT
GCTAATAAATGACAGCTGATTTATGCGTCTGTATTCTTTTATTTATAAAAAAATAGCAAG
CGGGCTGATTTCTGATATTAATAATACAAGTGGATCCACTTTGATTAGGCTTCTGTGGAG
AGCTGTGCATATTCAGCATTACAATTAAAGCCTCTGATGTGAAATAGGAATGACACGCTA
ATGAAGCGAGCTAGCGAGCCTGAACCGCGACTGTCCAACAGCATTACGGCCCATCTCGGA
TGAAGAGTAATTATACGAGGAACACTGAAATGTCATTAAAAATCTTCAGTAAGTGATTTA
ACCCACCATTCCTCACTAATGCTAGATATTTCTTTTTGTCCCCCCCCCCCCCCCCCCCCC
CCCCCc
>NODE_467_length_472_cov_12.699153
TCAATCTTGATATCTAGCCTCAGCTACCAATCTGTCACCTTTCTGTGTGCCTTCCCAACA
AAATGAAGTCTATAAACGGAGAACACTGAATGTTCTTTTGTCATTCAGTTGATAAGGGGA
CGGTGCTACTACTAAGGCCTGAGGACTAATGAATCTCCACTCCATTACCGCTGAATCGGA
CAGATTGCTCTCCCGGAGAAATGAATTGAGTTTTTTGTATTTGTGAGATCATTCTCCCTC
CATTAACTGCTCTTTATCCCGTCTCTTCATCACAGGCAAATCAGGTTAGGCAGCCATGAT
TAGCTGGGGTGGCCTCCCTTTTTAAAAGGTAATTGGGTTTGGCGGCTCAGCTGATAGTGC
CATTAGGACCAATAAAGGCTGGGCTTGGCTCATCGAGTGAAACAGATTCTTCAGCAGCAG
ATGGCAGACGGAGGGAGAGGGCTCTGATGCATTGAGGCCGAAAACAAAGTTTGTGTAACC
AAAGTAGTTTGGGGGCATCCTCTCCTCTCCGTGCATATGCCCCCACCACTTTTACGAAAG
CCAGTTTGATATTTTGTCTTTTTGTGGTGGTGATGGTGACATTTTCAAATGGAGGCGGTG
ACAGcttttaatatgc
>NODE_468_length_541_cov_9.560074
ACCACGGCCAACCAGAGGGGGGGGCAACCTGCGAAAGCCAGCTGGGGGCATCTTGGCACA
CGCTCAGCGAGGCACATTAAGTCGGCCTCACCCTGCATGGAACCTTTTGTTCAGCAGAAT
CCTGCCTGACCTGCATCCCCCCTCTTACTCACGGCGCCTCCCACTGCACTCAGCTCATCA
GCAAACACCTAATGAGCCTACGTCAAGAAAACAGACCCCCAGCTCAACCTGCCTGCTCCC
CGCCCCCACCCGGCTCTCGGGGGGCGCGGAGACGGCACTTTACAAGGACTGATGATGCTG
CAAAGACCACAATAATGATAATTAACTTGCTGAATTTAGAAGATTATGCTGTTAATTAGT
TGCAAAATAAAGATAAGTAATATAGTAGCAGATGGTTGAATAACACCCATGAGATGGAGG
GTTATTACACTGATGAGGTTTCCATGGCAGAGATGAAATATGAATCTGACTGGCTTTTCC
CTCTTTCTATGGGCCATTCCAAGAGAATAATATCTTGTTTCTGCCAGAAGAGCTTCTGGA
AGGGTATTACACGATAAACTAATTTGGTAGATAGATTGGCCTGGCAAAGGTAGTTGTTAG
AATAATGTGGTCCTCTGTTTTCTCatgtaaatgtattccctctcactttgttattgcttc
gaaaggctcattcactttcaccttg
>NODE_469_length_971_cov_8.700309
GCAGCTTTGGTTGCTAAATTGAGGTTTTGATTCACTTACTGTAATAAATGACTTGACTCC
TGAATACATTTCTGCAGTAATACTTGACACCGCGGCGCTTATGGTGTGCAAGTTGAAAAC
AGGATGTGTTTCTAAGCAGATTTAACAATGCAAAATGCATAAAGTGTGAGGTCATCACTC
CGAGAGAATGGAGTGTGTAAAAAAGAGAATACGAGCCTGCGAGGTCACAGAAATAAAGAT
AAATGTGAGTACCAACAGCAAGGCTATGGCAATGGAGCTAATAAGAAACTGTTTTATCTT
TTTACAATTTAAATTGTAACCTTGAGCCCACAGCCAGCCACACAGGCTCCCGGTAGAATC
ATAATTCTGGCAAGGGGGAGCAGTTCTAGGTGTGGGTGCATGGGCCACAGCATTAGCTCT
CTGAGTGAAATATATGACAGTGACGCCTCTCGGCCCCATCCACAATCAATTGGATTCTTT
TCCTTTAATATTTACTTGCAGCGATGAGATGCTCGTCTGCATGGTGATGAACAGTCTGCC
ACTGGCGTTTGAAGGTGACCTGTCAGTGAGTATGGACAAATNNNNNNNNNNGCAGTGACG
CCTCTCGGCCCCATCCACAATCAATTGGATTCTTTTCCTTTAATATTTACTTGCAGCGAT
GAGATGCTCGTCTGCATGGTGATGAACAGTCTGCCACTGGCGTTTGAAGGTGACCTGTCA
GTGAGTATGGACAAATCTCTCGCTCGCAGAAATGTAGAAAATAAATCATTAGGGGCAGGC
AGTGAGACAGGGGCCTCTCTCCCTCCCTCACTCTCCTCGGATTTAAATCAGCTCAGATTT
ATGATTTGAATTAATGCTTCGTTTGGTCAAAGGAATGGTCGCAGAGACAAATGATGTTTG
GTACTGAAACCATCCTAATATTGATTACTGGGTGTCGCAGCAATCTCTTGTTTATATCAA
GCACTCTCCTGTGACAGGGTGGCCAGCAGGAGTCATCCTGATAATACGCTGGAGATATAT
GGCCTGCTCTGCACCGTAGAGCCATGAatcacagctagcagcgtgttgtcttcttcatcg
agccccgctcttttgctcacatgtttatttctaac
>NODE_470_length_402_cov_11.905473
CGAGAGTGTGACAAGTCCTTTTATATAAGTGTGAATTACACAGTGTCATCACCACAATGT
ATAGTCGACAGTATGTGTTAATAATATGTGATGATAACCTATAAAATGGTGACAGAAAAT
GGGGTTCATTCAGAGGCACAGAGACTGGCAAACAGATAAAAAAGGAAATGTGTGGCATTA
ATTCCAGGCCTCTATTTATCCCATTTCCTATACTCTCTTTATGTATCTAATATTTCTAAT
TTACCACCGTCCAGGAAAAGTGACACAAGAAGCCATAAATTCCCTTCTAATTCCAAATAA
TTCCGATTACATGGACGAGTAGTTTTCAATCAGAAAGATAATCTGGATGATAGATGGTGG
GATAATTGGCTGTCTCTGCCACGTAAATATTGTGTCGTTCTATTAATCTTGCCGAATGAA
GTGTCAAGCTGTCACTCATTCGTCAAACTGAATTAGGAAATATAACGAATAAATAAATGC
ACGCGGGTGGCAGTGGAAATGTGTGTTTCCGCGTGTGTTTCTTGTGCGTGTGTTTGTGTG
CGAGGg
>NODE_471_length_472_cov_5.942797
GCAGGGAATACACTGCGCCTCTCTGGCGACAATAAAACGAAACTTGAGTTTAAACAAAAA
AAGTTACACCATATTTGCTCAGACTAACTATGATGAAAGGCAATGAAGACAAGGGATCCT
CATGTAGGTATCAATATAAATATTACTGGAAGGTCAATTAATATGTAAATTAACTCCTCC
ATTTAATTAGCTATTTAACTATTTTCCAAGGCATGGACATATTAAATCATGCTTAAAGAC
CCCTCTAACTAGCCTCCTGACAATAGTGCCAGGGAGTCGTGGGCTCATAAACTACCGGCT
TGACCTATAAAGAGCCCCGAGTCTGCTAATTCCATCTCAGCCTAATTTTATGACTTGCAT
AAAATAACCATAGTGCAGCTTTGTAGCTGTAAAGAGGATATGGGTAATAAAACGGAGCCG
GGGAAAGCATCAGAAATCTCCTCTTCACTAGTGTCCTCATTTATTATTCTATTATTCTTT
GCAGGGTACCGGGCTCATGTGAAAGACAAATGACCTTATTATATTAAATAATTTGTGAGG
ATATTAACCGTTAATCACACATAAACAGCATTTAAAAGGTATTGATTTTCCAGCGCTCTC
AACAGCTTGTTAAATt
>NODE_472_length_565_cov_6.182301
TGTCGAAGTTTGCTTTAGCTGGAAGTTTGAAATAACACAAAAGTGAACAGGAAACTAGAA
TTCTTCCATTGTACAGGCTCCAATTCAAATGGATGTTCTGAAACTCTGCTGTAGTCATTT
CATCCACAACACAGTTGTTTATTGTATTGACAGGCCTATCAATGAGGAACGCGCAGGAGG
AGGAGCCTCAGGATCCTCAGCTGGTGCGACTGGACAACATGCTACTGGCGGAGGGGGTCG
CGGGGCCGGAGAAGGGCGGCGGGGCTGCTGCTGCCGTGTCTGCTGCCACCAGTTCGGGAG
GGATGTCACCTGACAGCTCACTCGAGCACTCCGACTACAAAAGCAAGTTGAGCCAGATTC
GCAGTATCTACCACACTGAGCTGGAGAAGTATGAGCAGGTACCGTGTCGCAACAGGGAAT
GAGTGCTGACATTGCCTGTACATGCTTGCCTCTACTGCAGCTGCCCGCCAGGAGCGTAAT
ACATAGGCATGTTAGGTCTAGTGTTCACATCACATAACTTTGCTTTTACGGGGAATACAT
TTGTGTCAATTTCTGTCACGTATAAATACCGCAAAAGGTGCCTTATTAGTGTAGTAATCT
GCACTGAAGTCCTATTTTTGGCTTCAGATCTGTTGTGAAATACACTCATCAGACACATAA
ATATGTATTTTTTATAGCACAaacttaaacctttcttcacttgttaaaa
>NODE_473_length_480_cov_7.616667
AGTTTCTCCGCTGGATTTCCACGTTGCTGCTATGTCCCAGCATCCTCACTGACATCAAGT
GCAAAGTTATGTGTTGAAGCTTCTGTAAATACGTTCAGATGTGGAAATACAAACTCCCTC
GCAAAGAAAATGTACATATAGCTCACACAAGAAGTCCATCATGGCCAGGGGACGAAATGA
TAGTGTTTTTATAAATATAAATATATATCGGGTTTGACAACCTTCGGACTGTTACATGCA
CTTTCTTGGAAAGTTGGAAGATCTTTATGGGTCCAGTTTCTCTACACTTTAATACCTACT
AACAACTAAGATACTGTAATTCTTTACTCTAATAATCAAATACATCAGTTTTCCAAAAGA
AGCATTGTGTGTTTGTGTGCTTTTATTTATTCGTGTCGGAACAATTTTCCTCCCTTTTTT
TTAAATTGCAGAAATAAAAATTACAACTTTTTAAAAAAAATTAAATAAATAAATAAAATA
TTTTACTTGTGCGTAATTGGTGCTGGTTGCGCAGCTCTTTTCTGTTCGTGCGCACTGACG
CACAGCAGTGGAAGCAGTCCCTGATTAAATtaaaatgatcgcagttttaacctcatcatt
tcctttgccagtctttgaaagcac
>NODE_474_length_421_cov_6.714964
AAACAGCAGCTGCAGGCAGTAGGAGAACACAGAGAGCAGCAGCATGACTGCTGAACCAGG
GAACGCCTCTCCACACTAGAACCCCCCCCTCCTCCTCCTCAGTCTTAATGACTAACCAGA
ATGAGAAGCGGAGGAGAGGAAGAGCCTGGAAGAGCCTGATTTGTTCTGCATGCTAAATAT
GGCCTGTAATCTTTATTCCTCTGAGTGCCTTATTAAAAGTGAAAGGAAGATGAAATCCCA
CCAGCCAGCCCATCCTTTCTGCTGTTTATTAGAGGGGCTTTTCCTCTGTTAATATTGAGG
TTATGGTAACCTTAGTGGTGATAGATGCATCTGGTGACTTCAGGTAATAATAGCAATGAT
TGATTCCCACCTGAACCCTGGAGGTGTAATCTAGCAGGATGGAAGAGATAAAGTGGCAGC
CAGCGTCTGAGAGATACACAGAGAGGCAGATTCCATCCAACAGTGCTGTTCATCATCCAG
CAGACAACAGCGCCTTGTCAGAATTTATGATGTTTCCCCTCGTCTCTAATTCATCATTCA
TTAactactcttttctccccctaaa
>NODE_475_length_402_cov_7.671642
AATTGGATTGGATGGAAAGCACAATTGTGCAGCTGATTGTTCAAAGACTATTGACATGGC
TGTAGCTGGAAGTATGGAAGGATTCTGCAGAGAAAAGAGTAAAAGTGAGGTCAGACTTTG
GAGTCAGCTCCCTCCGATCAGTGCCTTTAAACCCAATCATCCCCCTTTCCCTCTTTCTTT
TAACTATAATGCCTAAATCCAATTTCGAAGTGACATTTTCTATGGTTACTGGTGCCTTTT
CTTTATTTTTTTTCTCTCTTTTCTCTCTCCTCTGGCTGTGTTGTTTTATTTCCTCTGGGC
TTTCTCCTGTCACGCTGTCTGATTCTTTGCAGATGGATGTAGTGAGTGCGTTCCAGAGTG
GAACTTCCTTTCAGGGGGCTCTAAGGCGGCAGGCCTCCAACTCCAGCCAACAACAGCACG
ATGTAACCAATGTTTCTAGCCCTACACATGTAGCCTTTTCTACTACTACCACTACTGCCA
CTGCCGCCAACACCGCTTCTGCCACTGTGGGGTGTGAGTGCGTGTTCTCCTCTAGTGCAT
Gagact
>NODE_476_length_523_cov_8.021032
TTAAATAAAAAAATAATAATCTGTGTGATTTAAAAAAAAAACATACCTGTTGTAGCTGCA
GAGAAAGAGAGAAACTGAGAGGTGAGATATTTGTTGGAGAACCTGCTTTTCTCTCTCTCT
CTCTCTCTCTCCATGAAAGCAATGTGCTGTTGTTTGGATTTCACATGATTGATGCTTGAC
TTAATCCAGTGCTCTTTGCGCCTTCCCAGGAGGGTGAGGCGGTCTCTTTGTGCTCCTCTG
TCCCATGTGAAGCAAACCAAAGCGGGAGAGTGAGGGTCATAGCTATTCGGCAGGGTACCA
GATCCTTCCCACCGGCACATCTGCATGTGAAATCGCCATTTCACCCCTCCACACTCCCTA
ATTGTTGCTAAAATTATTTGTGAAATTGCCTTCCACCAGGAGTGTTTTCCACGGCAATTG
TCACACAATTTTATATGCACGGTGGGCCCACAGAGTTGACACACGCACCTCTTCTTTTCT
GCCATATGTGCTCTTTCTTTTCGGGTTTAATAGTAGCGCATTATTTTTTTTTCTCTCTCT
CTCCACAATTACCTTTAAGCAATTACTCTCGTGCGTTCTGCGGGGCAAGTCAACCTGTTG
TCATCAATAGCGGGTCGATCCAAATGTTGTAATTACCACACAAAGCTATAGGAGCGCGTT
TAGACGc
>NODE_477_length_443_cov_3.618510
AAAGCAAAGAAAAAGGCAAAAAAAATCCAGACATTATATATTGATGTCAGGTCGATTTTA
TTTACATACAATGAAAATGATTTATTTTCTCGAAGAGGTAGGGAGAATAAGCGGACTTGT
GGGGGGAAAGAAAAGAAGAGAAATGGTCTGTCAGGCCGTTGAGAAAAGAAGTTTAAAATG
CCTTGAACTATTCACCACTGAGATGGCTAATCAGTATTGAGGCTCCGGGGCAATCGGGCA
GCTTTTCAATGTGGTTTTCCCTTTCATCTCAATCGGGATGGAGGCGCTCAATTAAAAGCC
TATCAGTTTGTAAGTAAATCAACGCCTATCAAAGTTGTCACATCAAACAAAACGATTATT
ATTGCAACCCGCCTCTGCCATTAATCTCTTTCTGTGGTAATCTGCTTGACAGGTCAACTT
GGAGAGCAAGAAAACCTGGAGTGGACAGTGAAGGGGGCCAAAATATCTGTATACAAGTAG
AACATTTTTTAAAAATAAAACGTGTGTTTGAGCACAGAATCTCCTGCAAAGGCAATTTGG
AATGAAGGGCAGAGTGAGTCAAATAAAAGAAACCATTAAATCCACat
>NODE_478_length_527_cov_8.049335
CCATTGTAAAATCCATAACATGCCTGCACCTGACCTGCTCTGCTGCAGCCCCCACAACAA
CCCCTCACATCTGACTTAGGCACAAAGTTAGGAAACGTAAATAATAATAATAATAATAAT
AATAATAATAATAATAATAATAATCTTTGCAATCTGCAACGGCAAGCACTTTTTCGAGCC
TTTTTTTTCCTTTTCATCCCGTGTCAGTTTCTCTTTGACATTGCCGTGTACTTTGCAAAA
AGAAAAAGGAGCGAAAAAAATCTTTATCAAATCCCCATTCTGAGGCTTTCAATAAGGCAG
GCCATTACCTCACTGGCGCTTTTGTTCGGCCTATACAAGAGAGAACAAAATGGTTATTCA
GGAGGACGCTTTAGATTTTTATTGTGGGCTCGCTATTCACAAAGAGCACCGTTATTGTAT
TAAAAAGAACCATCTGTGGCAGAAACAATGGCTTCAAATTATCTGTGAATACCCAGTGAA
CAAAATATAAAGCTTTTTCCTGCTCATTATGTGGGCTAAGCTAGGGGGTGGAAGATAGGA
GAGGAGAGGCATAGACTTTGCTATAACTGACTTTTGTTGTTCTTGCTTGCATTcttctcc
tttttaaatcggcccccttttcacattgtgtgtcgccataaacggcttttcttgttgcag
ggctagcggag
>NODE_479_length_315_cov_7.526984
TGGCGGAGCGCAGGATATCGGAGGCGCACAGGTCCAGCAGGAAATAGTAGGGCGCTCGGT
GCAGGCTCTTGTCTTTGACCAGCAGGATGGAGATCAGGAGGTTTCCGACCACGCCGACTC
CGATGATGAAACCCAGAGAGGTCAGTTTGAGGAACGTGGCGAGAGGAGAGACATTCTGCA
AGATGGTGTGGTCCCCTGCATGGCTATAGTTCGCCATAGATGGAGGAGGGATCATAAAGA
TAGCGGAATAGCTTCAGCCAAGTATCATGATCTAGAGGTGGCAGGGGGAGGCGTTAGATC
CATTTGGCGGTGTGCTTTGAAGAGGTTTCCAGGCATATAGGCAACCTCTCCTCTAAGGCA
TCCTTTGTTCCTTTGTCTCATCACACCTAAAAAAAAAAAAAAAAAATCCCTGAAAAAAAA
ACATCATCCACCCATCAgcattcagtccgaaaacagcag
>NODE_480_length_443_cov_10.997743
TGGCAATCTGAATCAACTAAAGAATGTCTAAAAGACTGCCATGACTTATTTTGCAGTACA
CACGACTTGAATTGCTCTTGCCCTTAACATTTTGCTTTCCTGTATGACCTCATTTCAATT
TGTGACCCCGGCACTGCAGACTACAACTGTAATGACCAGTGTTGCCAGTGAAGATGGTGC
CTTTTTGCTGCCTGCTTTTACTGCAGGCTCTGTGTGTGATTGCCGTGCGGCTGGATTCAC
AAGGAAGGGCATAAACTTGGATTGGAGGACAATGCATTAAGACTGCTGGTCCCTATGCTT
TAGATTTGGCACAGGTTAGGTAGAGGCATGAAATGCATATTGTTTGTGTTCATTTGAATA
AGGACAAATGTCAGATTTCCATGGCTCCAGGCAGCCTGCATGTTAGATGATCAACTCTTT
TGGGCCCCTGGATGTGGGGTCATCAGTAGCGCTTCCAGGTCACTGTCACTGCATGCCGGT
TTGGGGCCATAATTGACCTTTTGACAGAGCACAGGGAGACAGCCTTTCTCTGAGGGCAGG
AATAATCACTTTAGATTTACTTGTGGCTGTGCTCATGTTAGCTAATT
>NODE_481_length_342_cov_9.184211
AACCCCATCTCTCTCTCTCCCCCTCTCTCTGTCTCCCTCCTCTCCCCCATCCCCGTTCTC
CCAGAGTCTTTTGTCATTTCATGTTTCCTTTGTTTTATTTACACCTTTGCATGTTGTTTT
TTCTGTTTTTCTTTCTGTTTTTATCCCACACCTGTAGGGGACAGTCAAAGGGGAAAAAGA
AAAACTATTGAGCAGGCATTTATGTCCGAGCCGACACACACCTTATCTGAGAGGCAAAAG
AAAATGGTGCGCTTTGGGGGACACTCATTTGAAGAGGACTTGGCATGGTGTGAACCGCAG
GTTAAAGACTCGGGAGTTGATACGTGCAGTAGCACTACGCTAAACGAGGAGCATAGCCAT
AGTGAGAAGGTACTGAGACAATCTAGCCTGCATTTTTATTATTATTATTATTATTATTAT
TATTATTATTATTATTATTATTATTATTATTATTATTATTTATGACCTACCCAtccagtc
tttgtt
>NODE_482_length_394_cov_13.020305
ATTTCCTTCCCTCTGAATTTCTCCTTGAATTATATGCCATCACTAGTGTGTGTGATTGCG
GAATATTAAATTAAAGTGGGATAAGTCCGCACCGAGGCGGGCTGCGTCCAATCCGCAACT
CATTTCCCCTGTTGTAGCACCGCATCACTGCGCTCCTCTCTTTTCAATGACAATGTGCCA
AATCTGGGCATTTTGAAAACACTTTCCATATGCTATTATCGGATCGCTACTGAGCAAGAG
AAAGACAGAAAAGAAGGAAAACGGAATGCTTTATACCAAAGGTACCACGAGTCTACATTT
TTATGTGTCTTCTCTTTCACTGGCTTATTATACTTTATGCTTTTTTGGGGGAATTTAAAA
GAGGTAAGAGGAGGTAAATTTGAAGTTTTTATAACGATTGTGTATTTATGGAGCATCGCT
GGATGGCTTTAGGGCTGAGTGTGAAAATGTCGAGAGAGTTTATGTTGAGCATCTATGGGC
GAAAAAACTTCATTTCTTTCGCTGTTGTTGTTGTTTTGTTTTGTtttctttttactac
>NODE_483_length_557_cov_3.809695
GTTAATATACTGTACTTCTTTGACGCATATTTAATTGTATAATTAGTTTTTTGTGCATTT
CTGGTCATAAAAGCACAACTGGACATGGGTGGACGTTGCAGTAAAGTTATTAAACTGTAA
TTTTTCATAGGTATAATTAACACTTATTAAAAACTTGTATCAGGAAGTGTCGGCAGATGA
GCAGTGAATATACAGAGCAGCATCTATGTGTGTATTCATTTCAGGTTGTAAACAGTAGTC
TCGGAGCACTGGGTTGTTATCGAGTTGTGGCCCCCGGCGTAGGATTGATCCACTTCAGTC
CAGCAGCAGGGGGGCGGGAGCTCTGGAGGGGCTCAGCAGGGCTCCAAATCAATAAGGTTA
ATAGATGTGGGGGCCACGCAGTCAGAGGTGTGCAGCCTGGCATTTTCGGTGCCAATGAGG
AAAATTCCTGATGACGAGGTGTCTCTTTTGGAGCCTGCATTAATGTCAGCCTGATTACCT
GGAGCCTGGATGTCAGATACAGTAGGGTTAGTGGAGGCTTGTTCCTTGGCCATTAACTGG
AATTAGCTTTACAAGGAGACCCTTCAGATTGGAGACTTTAACTTGCCACCTCTTCATCCG
CTGTCCATTgagaacaaattgctaaccccctccctcttttccctcctgactctattcttt
cactctgatttctataatgccaacagtttcataatcacttg
>NODE_484_length_442_cov_10.710407
GGGGTTTGGAGGGGTAGGGGGTATGGGGTTGAGGGGGTGGGGGGGGACAAAGTGGTTTCA
CAGTGAGACATCACACACACAAACAGACACTTCCAGCAGAGAACATCACACTCCCATGTG
CACATGCTCACTTGTTCACTTTGAACGCGCACACACACACAGTGGCACACATACAGTGGG
GTAGAGGAGGCGGGAGGAGTGGGTTAGGGGTTGTAAAAGGAGCCGTGTGCTATGTAATGG
AGGGGAGGAATGGGTTTGCTCTGTCAGACCGGGCCGTCACAACGGCTTTGTTTCATGTTT
GATTTAATTGTCTCTCCCCTGACAGGCCCATTCATCAATGGCTTTAATGGTCAATCAGAG
ACAGGCTGAGTGAGTGCTCCCATTCTGTTTAGCCATAAGCTGGCCTGGGCTTTTATTTCA
TCAAAATGCCCCAGCCTAATGTACATGCTCACTGGCTCAGAGTGGCCGCGGGGAGCACAT
AAAGAATGACTGAAAGCTTTCTGATTTCAGATCAGTGAGAAGGATGTTTTTCTTTTTCTT
TTTTTTTTTTCCTTCTTCTTCTTCTTCTTTCTCCTCCTCATCTCCt
>NODE_485_length_456_cov_6.361842
CTGTTTTCAACTCGATTCATTGTCAGTGTTTCATCCAGTCTCTGGTAAATAGTGGCTCCA
TTGCGCTTAATCAATTAATTAAAATTGAAGTCCCCAAAATACACAACTTAGAATGACAAA
ACGCATGAAAGCACACATCTGAGAAGCTGACACCTAACCCTAACCCTAACCCACTTTTCA
TTATGGATAAACAAAAACTAGTTATCAAAATTCATCGATGAATCATTTGTTTCAGCTCTT
GGCTCGTTTTCAGTAAAAATCTCTAGAAAAAAATATTTTACACCATGTCAAGAGTTTATT
TGACAGTATTTCAGAATATCTTTCAGTAAACAAGTTTTTTGTTTTTTAGCAAAATGTAAT
ATATCAGTACTGTCGCATTTCATAAAAATAGTTGTTCACGTCTTTGAAACTACAGTATCA
ATGATACAGTAAACCATATTTGTAGGAATACAGCTGTACAAGGTGAATAGTACACAATTA
ACACTACACAGTTATACTTGATCTCAATGGGGGATTCATGAACGTGCCATCCTTCACAGG
TTTCAATAAGCAGTTTTTTTGTTCCTGTATACAAAATCGGTCACAGCAGGCAGGGGGACg
>NODE_486_length_592_cov_6.152027
TCTTAATAATAATTATTGGGTTTACATTAATTTCCTCCCCTATTCTCTTCCACAGGAGAG
CTGATCACCACTGCTTGTGAGCTGGGGGTAAGTATTAGCTGTATTGTTTAATCAATTCAC
TCATTAACTCTTATAAGCATTAAGGAAGTTTAATTAAGCATGGGCAGAAAGCAGATTAAT
TTACTTTCAGTCCACAGGTTTTTTCCCCTTCTTTTCTATACACTTATTTTACTAAGTTGC
AAGTAGAGAATGCTATAATTTGCAACCCGTTTTTCAAATCCAATTAAAGTCAATGGTAAG
GCGATGGCTTTTGTAGGCTTTGCCTTATGTACGGTATAAGGCTTATTATATCCACCCCTC
TTTTTTGTGTGTGTGTGTAAGCCGCGAAGAATGAACTAAATCGGGTTAACAGTTATAATA
AGTTTTATTATTTAATAAAGTTTATTACGCCGCTGTGATCCTTTTAGGGAGGCTGTGTCG
GTGTCACTATGCCAGTAATCCTGCCGTTAGTGCTGCAGTCCGTGTGGCCTGCCTGTCTGC
CTTTCAGGCCTCCCCAGGGCCTCGCAGGCCATCCCTGGGCCCCAGGCTGCTGGCCCCCCT
TTCTGATCCCCAGAGCTCCAGAGTTCTGCTTCCCTTTGCTCCCTGTGGCCtgtatccctc
agctgtcctgtagcttcatgtctgtccactcctgtcagcccgcagtccttctgcatgctc
attttggtagagttac
>NODE_487_length_372_cov_5.266129
CCCTCCCCTCTTTTATTCACCCCTCCACGTATTCGATTACACACCCCTACCTTTGTGGGT
TTCAGGGAAATTACAACCCAAGACAAAAGTATTGATGCAATGTTACATGCAGGTAGGAGT
AATCACCATCACAGGACTGTCCTTAAAAAAAAAGAGAGATAGAGAGAGAGAGAGAAATCT
CATTTTATAAGGGGGGTGCCCTCTCTCCCTGCCGGTCTCTCTCCCTGTGTATGGTATTCT
TGCATGCTCTCTTACTCCTGGATTACAATCTCTTCATCCATTATTAATGAAGTTAAACTA
CTAGTGGCATGCTGAATGTGCTGCATGGGAGATTTGTAGCTAATCCAGCGCAAAACAGCC
CCAGTCACATAATGAAGGGAAAAAAAGAACAAATGTCAACAGTTTCACACTGGGACTGGA
TTAGACACCCCCACCTCACCCTCCTCATTCACGCACGGCCTCGCTCCCCCCTTTCCTTTC
TCTCCTCAACAGCATACACACACACACACAGGCCGa
>NODE_489_length_145_cov_1.531034
TGGCAGTTTGACTGTTATCCTGCTCCGAAAATGCGTTTGGCTGGCTGAAAACAAGGTTTT
TCACATGGGACATGTAAAGTGAATTTCTTTGACAGGAACGGACTTGAAACAGCTTGTGCC
GTCATCTTGATCATATTTGAAGACCTTGTGAAGCCAAAACATGATTGTGAACATTGTAGT
TGAAAGATGGCAGTTTGACTGTTATCCTGCTCCGAAAATGCGTTTGGCTGGCTGAAAACA
AGGTTTTTCACATGGGACATGTAAAGTGAATTTCTTTGACAGGAACGGA
>NODE_490_length_624_cov_12.993589
GGTAATGATATTAACATTTTAAGCAATCAGCACTTTGAGGCTGCACATAGAGTGCATGTG
TTCTACTTAATGCTTGTGTTCATGCGAAAAGATTTCTGAACCAGCTGGAGTTTTGTGGTC
CTCCCCATTGGTCATTGGGTTGCAGGCCTGGTTCAGTCAGAGGTGATTGAATAGAAATAT
TGTTTTTTTTTTCTTTTTTGGGGGGGTGGGGGGCATACTGATGAAAGGTTGATTGATATG
GTGTCAGGCGCTCTGTGATGGATTAAATTGTGTGTGCAGACATTGTGGCCCTGGCCAGTC
ATGGCTGTTGCTGCCTTTTCCGCCAGCCACTGCTGCGGCAGCTTTAAGAAAATTTGATTT
TCGCAGCTCAGAAACACACGGCAGCCCCTTTCTCTCCGCTGCCTGACTTCCATTTAGTTT
GAGAGTGCACAAGTGATTCTTTATTGGATGAAATCTGCGCCGGATTGGATAAAGTGTTAG
AGCGCTGAGCCATCTATCACTATCACCGCCCCAGCTCCAGTTTCATTTTAAAAGAAAAGA
ATGAAAGCAGAAAAAACAGAAAGAAGAAGAAGAAAAACAGACAGCCATAGGATGTTGGAG
ATTTGAAAATTAACTGTGGCAAGGAAAAAAAAGATCTATCCTCCAACCACTAAGCCTGTT
TCCTCTGTTGGAGGATACCAAGCTTTTCTCTGTAGAGATGCCCCCGTGACTCACTAGTCT
Ctcaagctctcctgtctctctgctctcataatgtctgctgaccagctc
>NODE_491_length_487_cov_11.260780
TTATAATTTTTTCTCAGAAAGGCTTACACTATAATCTCAAAAACCAGTGTTTCTTAAAAA
ATGTGATTCATGTTTTGTGTCAGTATGTGTAATCGCGTCTCCAGAGTGTGATTACATTGT
ATGTCAGTTTGTGTATATTTTTGCAAGTGTGTTGTGCTGTCATGTTTGTAGCATTCCATG
TGGGAGGGTCTGTTGATAAGTAAGCCATCTGTAGTGTTCTGCCGAACGACATGTTGTAAA
GCGCGATTTGAGAGTGTGGAGAGACTTGACTTGACAAATCTTGGCACATAATGAGACAGA
AGGGAGTAAAGGCAGAAGTCTGTCCAGAGATAAACAATTAGATTTGTCCCTGAGGTAAAG
GCCATGCAATGCAAGGACTCTCAGACTAACAAAATCAATATGGCTTCCAGTAAGAACACT
CAGGGGGTAGAGTGATGAAGAGGTTATCATTCATTTCTCAGATTAGGACACACATACACA
ATGAGGAACAGTCTCGCTTTAAAAATCAATATGATCACTAGTATGAAAGATGCTTGTCAG
TGATGTATATATTTGAAAGTATGCATCTGCTATTCAACTCTCTGTCAAATGCGATTGGTG
TAatgagatgtgataacatagatcaacaggg
>NODE_494_length_145_cov_2.689655
CCAAAACATGATTGTGAACATTGTAGTTGAAAGATGGCAGTTTGACTGTTATCCTGTTAT
CCTGCTCCGAAAATGCGTTCGGCTGGCTGAAAACAAGGTTTTTGACATGGGACATGTAAA
GTGAATTTCGTTGACAGGAACGGAATTGAAACAGCGTGGCAGTCATCTTGATCATATTTG
AAGACATTGTGAAGCCAAAACATGATTGTGAACATTGTAGTTGAAAGATGGCAGTTTGAC
TGTTATCCTGTTATCCTGCTCCGAAAATGCGTTCGGCTGGCTGAAAACA
>NODE_495_length_522_cov_8.622605
AGACTTACTCCCTCTGCTGTCTCATAATTGTCCAACAGCCACTGGAGCTAAAAGGGGGAA
CAAATGCTTATTAACTAAAGAGATTCTCAGACTGGTTCCTGCAAAGACCTTAGGCCAAAA
GTCCATAAACGTGATGCTGCTGCATTACAGCTCTGCAAAAGCTTCTATAGCAGCCAGTAA
ATTTAAAGCATTTATAACAATTAAAACCAGCAACAAAAACAGCAAGCACCGAACCCAAAT
GCACAGAGATTTGAGAGAGGCAGAAGAGCAAGAGAGTGAGCTTAGCAAAAGTTGAGGTTA
GCCGAGGGCAAGCATTCGTAAAAGCAACTTACATGGCTGTTGAGCAGCGAGCTTCTCTGA
CTGGATAAACCCTCAGATTTTTGGAGCGTCTCAATCGCCATTTCAATCTGATAAACCACG
AAGCACAGGACAAAAAAAATGTAAGAGGGGGAAATAAAAACAAAAGCAAGAAAAACAAAA
ATAAACACATTACTGGCCACAAGCAAAAATAAATAAAGAGAGTCTAGAAAAGATCCAAAG
GCAAGCACCACTAAACCCAAGCAGAGCAGGACTACCTGTCATTTCAGGACAATCTTTACC
AAATATTCTAAATGCTAAAGAACACTGATTGTGTATAGCTggctgtcacacagcccttca
ggattc
>NODE_499_length_636_cov_8.014151
ATCTATCAATCTCGTTTCTCTTTTCCCCGTCTCGTATGTACCTTCTCCCTACCTTTTCAC
TCCAGCGCTCAGCCTCACACACAACCAACATGCTCCACATAATACACACAAGCAAGGAAG
CACACACAGGCACGCACACACAAGGTAGCTTGGTTGGTGGGGGCCATGGCTGCAGCTCTT
CTGCGCAGTCCCAGAGTGGCTCCCGGGGCTCGGCTGCCAGTTGTTTGCCAGCGTCTCCGG
GTGGAATTCATTCAAATTAAAGCAGTGGAATGAGGCCCGAGTCCCAGAATGCCTCGTCCC
TCTCCTTCATCAGCATTCCGCCGATGAGAGTAATTAAAGCAGAAATTAATTCTGCTGTAA
GCAGAGGAGCCACAGAATAACTGATATTAGAGGCTGGATGATGAATGCTTGGCATCAAGG
GAGGTCTCAGGGGAGGAAGGGGAAATTCACAGATCTCTTTTTCTTTCTTTCTTTCTTTCT
TTCTTTCTTTCTTTCTTTCTTTCTTCATTTCTCTCTGTCTTCCTGTCTTTTCTTTTCTAA
CATTTGGCTTTTCCTCTTCTCTCCTCTCTCTGCCCAATCCTGTTTTTTTGTATTTCTTTG
GTTTATGTTGCCTGAACGCATTTTTTCCACGTGTTTCTCTCTGTGCGTCGGCTTATTACT
CGTTTCTCATCTTTGCATTTCTTTCATCCTCCTTGGCAACATTTGTCCTTCCGTGCCACC
TAAAGATTGctacaaagagctggagccattggctttaagcatgactgaaaatgcgaacac
>NODE_501_length_460_cov_3.956522
CACTGAATCTGCTTGTATGACAGCATCTAAGCCACCTTAATCCGCTTGTGATGCAGTGCA
TGGTGCCTCGACCGCATGGCGCCTCGACCGTACAGCGCCAGGGCAGGTCAGAGAGAGCAG
CTCCATACCTCAGCAGATATAGTCACCTGTGACAATCCTTTATGGGCTGATAAAGTAAGG
GAAGTCTCTCAAGGAACAGTGCACTGACTTGGCGGAGGGTCTCCCCGGGGAGCAGGTGTC
AGGGTTGTCTATCAGAAGGCTGAAAGGAGAAAAGGGACGTGTTACCGGGCTCTATTGTAT
CCCGGTTGTCATTGACTGATCGGGTCCATTTAGCTGGCTTTCACAGTGAATGAAACCACC
TGAATAGATGAAAGCGAGACAGCCTTCCCGACAAACAAGGAGCCCTGGAATATTCATGGA
GGATCTGTGAGGAAAAGATTAATGTATTAGAAATTAAAATGGGGCCCGGACGTATGATCT
TGCTCTAACACTTGGCCAGACCTGTGTCACCCGCCGCTAGCGCCTGAAGTCGGCACATGC
CGCTGCCAAGGTGGAGAGGAATCATTAAACACCCTGCCATTGTGTGAGCAGAATAATCAA
ACTT
>NODE_502_length_580_cov_3.124138
TGAAAACCTTGAGAGAAGAAAGAGAGCAGGTCAGTCAGATGAAGGCTGACGTGGAGAGAG
AGAGAGATGCAATGCTGAATGAATCAGACAGAATGGAAGGAGACAGGTCTGAGCTGACAG
TGAAAGAAGATGAAGTCAAGAAAAGACTGGAATCAATAGAAAGTCTGAGGGAAAAGCTTC
AGTGGCTTCATGAAAGGATGAGTGAGGACATAAAAGACAAAATGGACAGGCTACAACAAA
ACAGTGAAGCTGCACTACAGATACACACTGTACTGGAACAAAAGCTTGCAGCACTTGATG
GTCAGAAAAACACCATGGATTGCTGCACCGAGATGGTGCAAAGACAACAGGTCGGTATGA
CGCGTTTGCTGTCTGAAATGACGAGCCAGAGGGAAGAGATGGAAAATGAATGGAAGCAAA
AGTTGGAGGACGAAAGACAAGATCTCATGAAACTGAAGGCAGAGTTGAAACAAGACAAAG
ACAAGGTGAACACAGTCATTGAAATGATGAACAAAGAGAAACTGGACTTGGAGGTAGTGA
GATCTGACATCCTGAAACAAAGTGACTTATTAGAACAAGAGAAACAAGATATTAAAGATG
AAAAAGACAAGTTGGAAATCACAAAGGCTGAACTACAAGAGAAGGAAGGGCATGTAGACA
GCTTGTTTGATGAAATCGGCAGAGAGAAAACCCAaatgaacgacttgaagctccagctac
aaac
>NODE_503_length_589_cov_7.495756
ACCCATTAGATCATAAGGAGCAAATCCAGCAACCAAAAGGGCCATTGTCAGCTACTGCAA
TCCACAGGATTGACTACGAAGGAAGCTGAAGTCCTGTTTTAAGAGCATCAACCCTTCAGG
ATGGCCTCAAGTCAGTGCCACAGACGACACGAAGTAAAACACGCCTCCGGCATGTCACCA
TCTCACACACTCCACCAGATTTCTGAATCGGAACAATTCCCGACAATGTAAATAAAGAAA
CCACAGCTGACAAACACAGGTTTGTCTAGGCTTATTCATATGTTTTATTTGTATGTATTT
GCACTTACCCTCGATTTGCCTTCTGCGTCCATTAAGTGTTCCACGTACGTTACCTCACCC
ACTACAAATCAGATTCCAGAGACGACACACACCAAGGGGAGAGAAGCCGAGAGAACAATG
GGGGTTTAGAGCAGAAACACAAGAAGGGCGGCCGGTGACAGTGAGCTCAGACTGCCAGTC
CTGAGCCTTCCCCCAGCACCTCAGCAGCACAATATGGTACAGGTCTACAAAAAGCAAGCT
TGAGTCTTTTTTAACAAAAAGAAATAAAGACTTCTTAGCCTGTCCTTGTTGGAACTCTCC
CGAAACACCAAAAGCAATAGACTGAGGACAACAACTGTTGAAATGGCCGACAGCCTTCCT
ATTTTGATATAATACCCTGAAACACCACCTTCTACCTGAAGATAATTGACCAAATAATTT
CAAGTTGGCAAAa
>NODE_508_length_599_cov_6.375626
AAATGGCTCTTTGGTTTTATATCTCCAACAGGGCCCCCCAAACCCCCTCACCCCAGCACC
GCCCACCATTGCCTCTGGATGAAGATGCCTGCGCTGTATACTCAGCAGCCTAGAGGCCCT
TTAATCATACTAGATATACAAACAGCTGCTATGCAGGCTGGAAAGCAGCTAAACATACTT
GACTGGTCAAAAAGCCAGTAAATTACATTGACAGAATGACACATGTAATTAAAAGAATCC
ATGCCGCTTTTACCTTTTGCGCTTCACACCTACAGTGGCACAACGACGAGAGCCGGCAAC
TCCCACCCCGCTAATTACCATTATCAGTGAAATGGTAGGGTTTGACTCATTAGTTCCATG
TGCATTTAATTAGAGGCAGGCTGAAATTGGATTTAACTTATTACTTTTTCATGGATCACT
TTCTTGTCATCACTTCAAATTGGATTGCAGCCCCAGGTAACTAATTATGCCAGCCGCAGG
ATCAGGAGTGGAGAAATAGGTAATTAGGAACAACACTGTCGGACCCTCGCTGATAGTCCA
CCAGCACCAAGGTGGGGGGAGGGGAAATTGATGCTCGTTTGTGGCGTTGCACACGAGTGT
GGCTGGTTAACTACACCTCATTGCAAGGGATCCTAGGTATACATCCACCTCCTACAGGGG
ATTATGTGGCACTCAGCTGGGCAGTAGATGTTGTGTCAACATGGTGTCTGTGCTATCAGT
gtaatgcccagattatgcttgtt
>NODE_509_length_427_cov_10.618267
TGACACGCAAAACATGCCTTAAGTGGCGTGCTATTTCTGTAAACCTATTTCTGGGTGAAC
ATGCAGTTGCAGTGACGTCACAAGTCTGAACAAACCCTCAAACTGAAGGCCATCAGAGCT
CTCATTCTTTGTCTCAGTGACCTGCATGTCTCTTAAAAAGCTTCCACTCTCATGGCCAAG
AACCTGCACTTTTAGAAACCCTGGTGTCTCATCTTAGCCCTGCTCTTCAAACAGGCCTGC
ATTGATTAACTCAGGGGGCTTTCTCTGCTATCCACCTATTAATTATATGGCCTTCATTAA
CACTGGGCTGATGAATGGCCTCTGCTGGAAAGGCGAGTTAAGAGGAGGTGTTAACACAGC
ACCTGCCTGCACTCATGTGGCCACTTATTAACCAACAATGACCTTCCACATCATAAACCC
ACTGGCTAGCTATTTGCTGTCTAATAAACGGAGCCCCTCTCTCTCTCTCGGCCCCCCTCT
TCCATGCGTGGACCCCTTTACTTGAGCCCCTCAGAGTTTATTGTTCTGGAGGAAAAAAAA
AATAGATGCCTGTAAACTTGGGACACCTGGA
>NODE_510_length_542_cov_7.422509
AGCATGTAACACACTGAAATGTTAAATGTGGAAGGTTTTTTTTTTCTTGATGCCAGTTAT
CTAATAATTTCAAAGTGCCTTCTCTCAGCAGAGAATCCTCTGCAGCACAAAATCCGGCAA
CAGTAGTTGTCCTAATACCTCCAGTACAGTACCTGCCTGTATGCCTGGTCGCAATCAGAA
CCCCCTCTGTGTGGAATGGAAGTGCCTCAGCCTTGGTAACGATTTTTCCCGTGTTGACAA
GTCACAACATGGAGATCTACAGCTCGGAGAGCAGCCCTTTGGCTACGCAGAGCCCTGCTT
GCACTGAGTAATAGCAATCTCACAGGAGTAGCAGGCTTTCAGCTGGCAGCAGTTCATACG
GAACAGCTCGCCGGTGCAGCTGGGAAAGACAGAGCAGAGTGGAGAGGGAGAGAGGAGCTG
GTGGTGGTAGCAGTGTGGAGATGGAGGGAGGGAGGAAGTGGAGAGGAAGAGCTGTTAAGA
GCTTTGGGCGGTTTCTCTGTTGTTGTACCACACAAGTGCATCCAGGCCCTGCAGGACAAG
CCTTTAACAGGCATGAGGGATGGAGAGCATGAGAGGAGAGGAGGAGGCGGCAGTGGAGGA
GGTGGTGGTCTGgggagctgaagccggccagtcgtgccagacgcctgctctaaacaggga
tgtgatttattgtttgactgtctcac
>NODE_511_length_531_cov_4.193974
GATTGGTTTGAGTCATTTTTTTAAGAGTAAAAAAGTCAAAGTTCTCTGATTCTTGCGTCT
TAAATGTAAATGCTTTCTGGTTTCTTTACTCCTCTGTGACAGTAAATTGGAAATCTTTGG
GTTGTGGACATTTGAGCTCATCATCTTGATCTTCAGGACACACTGATCAACATTTTTCAC
CACATCCTTCCATTTTGTCGCCCAAATACTAAACCTGCAGCTCTCGTCTGTCGGTATAAT
TGTGTAATCTGGTGTCTTCCTCCTTCGCTCTGTGCTGCAGGGAGGTTGATGCGTTGCCTG
CGCTGCCCGGTGGCGTATCACGTCGGCGACCAGTGCGTGGCTGCGGGAAGCGAGATGATC
ACCAACACCGCCATCATCTGCACCAACCACTTCCACGCCAAGAAGGGCTACAGCCACCAC
AGCCACGTCAACGTCAGCTGGTGTTTCGTCTGCTCCAAAGGTTTGTCTTTCTTTCATCAA
CAGCGAGGGCAGTTGCTAATGCGGATTTATTGATTGTTTTAAGGCACTTTTATGCAGTAA
AGGTCAAATTTCAGCTGCAGGGTTGCAACTTTTACCCTAAACTCCTATTAAATATTAAAA
AGCCGTGCTGTTTTTCTATTTATGGAGGCTGCTACTATTGGTAAACTGCTTTCATTTTTC
TCCTGTACCTCTTTa
>NODE_513_length_147_cov_9.945579
TTGAAGCCGAACATTCCATGCACCTCCATTGTTTGACGTTGAACATCCTGTGTTTCTTCA
TTGTTTGACGCTGAACATTCTAGCATCCCTCATTGTTTGACGCTGAACATTCTACCATCC
CTCATTGGTTGGCGCTGAACATTCCATGCTCCCGCATTGTTTGACACTGAACATTCTGCT
ATCCCTCATGGGTTGGCACTGAACATTCCACGCCCCTCCATTGTTTGACACTGAACATCC
TGCCATCCTTCATTGCTTGACACGGAACATCCTGCCATCCTTCATTGCTTG
>NODE_515_length_737_cov_6.302578
CTCCATTAATTGCAAAGTACAGCCGGGGCCTCCAACCCCCTGCAGCTCATACTGCATCTC
TCTCCAGCACACCTCTAGGAGCATGTTGTCCTTGTTGTGCTACTGCTGCGTGGGGGCCTC
TGGAGATAAATTATGGATGCAACGCAAAAGCTGTAAAATTTGTTGTATCTTCTATTATCT
TCATGTTAAAGGCCACAAAAGCTCTTCAGTGAAGTCAGCCATTAAGAAATGACAGGTATT
GCTATCAGGCTTCTTTATAGGCTATTACCTGCAATGACAGCAGCTGCTGCTGCACCACTG
TACGGCCTATCACATTATTTGCAGCTAAAGTCAGCTACTGTGTCATTTTGCCTCATTTTC
TTGACAGTGCTATCATAAATCCATTGGGCTGCAGGGGAAACTGTCGACTACCTCGATTAT
CTTCATAGCCTGAATGAATTCTGAAATGTATGTAACAGGCAATGACTGTTATGGATCAGG
AGCCAGGGCCATATTCTCACTAACTCTCTCTCTCTCCTTCCTTGTATCTCTCTCAGGTGA
TGTGCTGATCGAGGGCTTGAGGGCTCAGATATGCGCATAAAACTGAGTAAAAGAGGCGAA
CTTTGAAGCACACAGTGACAGCTCATGACTACTGACGTCAGCTCTATCTCTTAAGGTATT
CTAAAGATACTGAATGGTCAATGACAGGATCTTTTTCTGTTATGATGGGCCATATTAAAG
AAAAAAGGTAACTGGAACGGTGCGCATAAAAAACACAAATGACTGCATTTTTAAAAGGAA
ACCACTTTAATTTTTTAGCAATTTTATAACAGCATTCTAATTAAATGTTGTGTATCCTAg
cagacctaaacagtgcaatacagtacctgtaagaacaagat
>NODE_516_length_628_cov_8.748407
TCTGTAAACAAAATCAGATGCATGGATTTTTCCAAAAATTGTTTCTCCATCTCTTTCTTC
TTTTTCTTTTCTCTGCTGAGGCTTTGACAAACTCTCAGTTTCAAAATGCGGCGCTTGTTG
ATCAGGAGTACAGACATCTTTGACTTGAACGTCGGGTAATGAGAGAAATTAGCACAAATG
CTCTAAGTAATAGTTCCTGATTTTTTTTTCACTCACAAATTATTTTTCAACTTGTTTTTG
TATCTATGCATAAATTAAAAAATCGGCTGAAATTTATTATTCATCTGAGATGTGATTAAT
ATGCAAAATTATGCAAATTAAGATGCAATTAGGCTCCAATTCTCTAGTGGAATTTTCCAT
TATAATTTAATACAAAGTAACAGAGTAATTGGTGTCACGTGTAATTACGGTTACTCAAGT
GCACTTTCAGGCATGCAAATGATTTGCTATATGTTGGTTATCCTATGCAAATGTACCATG
TGGTGTTTTAACAAGTTGAGGAAAACACAATGAGTGCGTGGTTACCCAGTGGGGTTGGAA
CAAGGTAAAGACACCAGGGTGTGTTTTTTAAATGAGAGAAGCTGGAAAACTTTCAGTGCT
CAGATTATCACCAGTTAAGACTTCCAGTTACTTTTTTTTCCCCCCTCCTTTTTGAATTTT
TGATGAATGGTGGAGAGGCGCAGACTTTcatccgtcaccaatcgattaatgagagaaaac
tggtgtttggatgtgacttgggacttgagtttggagggaaaaagaggtggtt
>NODE_518_length_497_cov_6.253521
ACCTTGATGCCAAGAACAGATATGCCCAGTTTTTTTTTCTTTTTTCTTTTAGGCTGAGCA
CATCACCAGCACAGTGGGAATGCATTATTCAAATAGATCTTTGTTACTCCTCCAAGATGA
TTGTGGCACAATCAGCCATGAAATAAGTTTGCTGTTTTAAAAGTGTTATTCTCCCTCCAG
GTCTCTCAGGTGTAGCTTTGTATTCAGGTCGGCTTGCCTGCGCCAAAAATCAATCTCAAT
CAAAGGTGGCGAGGAGTTTATCATAAATTATCATGAAAAGGGTTCCCACTCAGTAGATGC
TTAATTACAATCTCATTTGAATAAGTTTGCATATTAATGAGTTTGGAATGAAAATGGTTT
GTGGGGTTTGTGATGGGGGGCTGCAGGGTAACCCACGGCGATAATGACGGTCCTTTAAAA
TGTATGCGATATTATTGCTGGTGGAGAGCCGCACACTTGTCTCTCACACACATGTACGCA
CATACGCGTGCACATATGCAAGGGCCCATACAAACACACAGGCATATGCTCAAACACACT
CGTGAagagacacacatccacacacacacaggctatacacacattagtgcaagcacacgc
acactcaggggcgttataatatgattaatggcggagtgtct
>NODE_519_length_588_cov_10.472789
CGGCCCCTTTGAGATCTCTCTTTCATTGTTTGCTGACGACTTGATACTGCAAAGTTCTAT
CTATTTTTTTTTCCTCCTTCTTTTTCTTCTGCCGTAGCAAATTTGTTTTCAGGCTCCATA
AAATAGCCTTTTCTTATTTCAAGCAGCAGTGTATGCAGTGGAAAATCTTTCACATAATAT
ATCCTTAAAAGCACATTACTGTGTCCCATACACCGTTAAGAGTTAAGAACACAGTTAATA
TTTACAGTTGAAAAAAATGGGAGAAAAGGAAAGGATTTTGCCAGGGAATAAAACACCCCC
ACCCACGTATACACACTCACTCTCAGTGCAGCAGTTGAACAATTGCTATTCACAATCCTA
TCCTTAATGCCTAAGACCAACATAAAAGAGGGGAGTTTAAGAATATAGGGATAAGCCCTT
TCAGCTTTTCTAAGTCTTAAGGCTGGTTTATGCTCCATGAATACTGAGCATCGGCAGCCA
GTGCTGTTGCCACTCTAAATAGATATTACAATGATTTGGGAACAATGCATTCGACTGATT
CCCTCAGACACAAAAATACATATATGTGTATATATAGTGAATAGGAGGCAAACATTAGCG
CTCCCTGACAATACAAGCATTTTTGATGTAGAAGGGTAGAGCAAGATTAATGTCTGAGCG
AGAGAAAAGGCGAGATACCACTTTGGGTGTTTGCTGGGAAAGCTGCAGCGGGAAGATGCT
TTGAGAGTcgaa
>NODE_520_length_468_cov_9.091881
AAGCTGCATCACCAGCACCAAAGTGAACTGCAGATAACCTCATGACGTGGCACAGACATA
GTATTCATGCCTATATAAAATTCACGGCGGCCGCATGTATCTGGTGGTGGTCTGAGCCGC
TGATAAGGCTTTGCACACTATCTGCCTTCAGTCTAGATGAAGGATGAGCTTCTCAGCCAT
AGACGTTGTCCATCCTGCTGATGCTCCCTCGTCTCATCGTAAACTCTTGTGCACCCTCTG
GTGCTTGCTAGTCTCCCAAACTTCTTTGTGTAGCCTGCTTTGCAGATTGTCTTCCTTGTC
TGTGTGGTTGCTCATTATTCAGAGACAGACGGATCTCAGGTCATCTGCAGCTGCAGCAAA
GGAGAAGCAGGAAAGATGGCGATCATCCATTAGACCGACCGGGCGCACGCATGAAATACG
AGGACAACTTTTGGGAGGATCGCTTGAGGAGAAGATTGTACCAGTGAGTTTTTTTCCCCC
CTGCTTCTCGCACTATATTTCCAGTTTCGTCAAGGTTTTCGGCTGGGCTTTCAAGGTCTG
CGAGAACGTCGCTATGGTAGATCATGGGATATAATGTGGAGAGCGCCTCGTGAATGACCT
GGAAAGAGCGGa
>NODE_521_length_680_cov_5.213235
AGGGTCATTATTTAAAAAGTGACAGAGACTCCAGTGAGTGAACGTGAGAGAGGTGAGGAA
GGAGGGAGGGTGAGGAAGAAAGAGGGAGAGGAGAGAGTGAGAACAGTGTTCGGGAAAGAA
GGGGGAAGGAGGGGTGGGGGTGGAGGGGCTCAGTTGTGCAGGTGTATTGTCCAGCGGAGG
GAGAGGGTGCTGGGAGACAAATGAATCCAGCAGGCATTTGGTACACACCGGAGATTGCTT
ATCGATCCAGATCGCAGTATTCAGGCCGGCCTGAGAGAGGGCTGAGAATTTTCTGAGGGA
GTTAATAACCTGGCAGCTCAGCTGTCTTGTCCAATTCACCAAAGGCAGAGGCCTAATCAG
GGCTGGATTCCTTTTTCTGTCTGAGGAGGGGGCTCCGGCCCTCCACCCTCTCTTTCAGCT
TTGGCCGCTTTCTCTGTCTCTCCATCTCTCCAGCCCTCCTCTCATCCCCCCCTCCCTCCC
TCCCTCCCTCCCTCACTTCCACTCCATCGGAGCTCTGAAAGTGATTGAAATGACAGCCTA
TAGAAAGAGGCTAATCAAATTGTTTATTATCAGTCTGAATCAATATGTATGGATTGTTAA
AACATCAAAGTCAGCCCCTGGAAAAGTAATAGTCGCCGGCTGGCAGCAGCTGCTCAGCCA
AGGCTAGGTCCCTGGGAGCCTCGCTCCATTTAAAGCGACTTTCACTCTTACTTAAGTCCT
GATGACCCGACGAGGTCAGTTGGCTGAAGGGGATGTACATGGCTGTTCTACAGCGCTTCT
GCATAAAACCCCTCTAAACTTccctccagctactcaaatacacg
>NODE_522_length_406_cov_8.450739
GTTCACCCCTCCCTCTCTTCTTCTGCCCTCTTTATCACCAGATAACTTATGTAAAGTAGC
AGATGAAACCCATTCCCATTCACGTCGGCCTGATTGTCAGAATAAGCTTGCATTCCTTTG
AAAAGTGATTGACCGCCTGAAAGGGTACAAATTAGGGGCCTGTTCGTCTTTTCTTCTCCG
GTCGTGGGGTTTATTTGCGGCAGATTCACCCAGGCCCAAAATTAAGTGAACTCAGGCAGG
GATGAATGGGAGAGCTCTGATTGAATAATTGATTTCTTTTGTGCGGCCTGTGTTTAAGAG
GGATAACTAGACATCCTTTGGAGTGTAATGATTGTAATTACTGCGATGACTGGTCATGTC
AAATATGACACAGGAAAGGACTGTTATTAACCTTTATTCTCCACATAGGAAAAAAAATAA
CCCAATATCCTCTTGTCTCTCCATTCTGCATATGGGTTTCACCTCCGATAGAGGCATGGC
TTGCTGTAGGTTGAATGCATGGATGAACTCATTCCCTGTCTTCTACTCCTGTCCCATGAA
AGGTAGATGg
>NODE_523_length_537_cov_6.519553
GGAGAAACTCAATGTGCTGTTCATGCACACCAGGTTTGCTTTTCTCTGTGTTCGCTGCTA
TGAGAACTGGTTTGAATCCAGACCTGACCTGTGCCCCAGTGTGAGTCATGGTCTGACCTG
TGCGAGTGGTTGTTAAAGTCCAGCACACCCGAGGTGAGCAGCTCCGACAGCTGCTGGTGG
TTGTTGAAGTACAGGGCGAGGTCCGTGGCGATGATGGCCTTTCGGATGATCTCCAGCACC
TGCTCGTACTCGCTGGAATTCAGGTTGGAGAAAATATTGTGCCCTTCCAGCTATGAGAAA
CAAAGAGATCAATAAAAAAGCAAAAGCTCCACTTATGAGGCGTTCAGCTCAGCTAGACTA
CAACAGGTTGTAATCGCAAGTTCATCTCAGGCCAGCAGATCCTGGACGTTACAGAAGAGC
ACAATCAGAACGAAATCAAATGATCCTTTAAATGGACATACAATTGACAGTGTGTGTGTA
AGTATTAGTTTTCTAAAAAGGTTATTGTTAATTTAAGTATTTCTACTGTAAACTAAAATA
TCTGCTTCCATCTGGCCATCCGTGGTTCTCCTGCTTGATCACAATTTACTACCCGTACTA
CAGTGTAAGGTTTGCTGACTCGCGAATGCATCTTCCTTGGATGCAAACATCTGCagaaca
gctcagtctcaacaatgatat
>NODE_524_length_571_cov_7.569177
GTGTTTCTGTTCACTGATGTGCGCAGACAAACATATACACACCTCCTCCCACTGATGTAT
GTATCTGATGAGTCGGGAGAGTCTTAACAGACGCAGAAGACTGAGGATCTTGGTGAAGCG
GACGATTCGCAGGGCACGGGCTGTTTTATAAACCTCCGAGTCAAAGCCTTTCTCCACTAT
TAAAAAGATATAATCCACTGGAATGGAGGAGAGGAAGTCCACGACGAACCAGCTCTTCAG
GTAATTCATCTTGATGACCTTGGGATCGAGGATGATCTCGGAGCTCTCCTCGTTGACGAT
CCCCGTCCTGAAGTTCATGACCAGGTCAACCAAGAAGATGGTGTCCGAAGCCACGTTGAA
GACCAGCCAGGTGGTGGTGGTCTGCTCTGAGAAGAAGGTTATTCCCACAGGAATGATGAT
TAGATTCCCCATCATCATGATGAGCATTATCAAGTCCCAGTAGAACCTGCAGATTGACAC
ACACAAATCAGGAAGGCAAGAAGAAAAACATGCTAGTTAATGATAAAGAAAACAGTCAAG
AAAAGGGCAAAATATATAAGATCCTACCACTACTGCTTTATCCATACTGAGTTTATTAAC
ACAAATGCAATGACCAGCTGAGGATGATTGGAACGCTACTCATTTTGCAGGTATTCCGTC
ATGAAAGGCATTTGAGAAGGTGCAGTTTggcctgattatcgctgcacagaggatc
>NODE_525_length_384_cov_7.354167
TGCTCTTCCGATCTCAAAGCGACTAGTGGAGAGGCTCTTCCAGTAGTCCACTGCACTGAG
AGAACTTTTAGTACGTTTGTGCTTTGTACCAATATATCAAAATTACAATATAAAAAAATC
TAAAAGTCAAGAAAACTGAAAAAAATGTCTGGAGGGTTGGGGGACGCTCTTCCCTTATTA
CTAGAAACAGTTACTCGCTATGCATAACCTAGTTAATAGTTAAATTTGCTATTGCTTTTT
TCTTGTCTTGTTAAAATGAAATCTTTAGATCTTTTTCAATAAAGTTTAGTCTTAATAGAA
TGTTATAAACAGTCGTTCTGGTTCAATATAACCTGTGATAAGTTTGTGTAGTTCTAAAAA
GCCACTCCGTCCACACCCTCCCTCCACTTACTACCGCTTTGTGATGAAACCTTATGCAAA
AATGTGGGTCTGAAAGCATAGTTTTCAGTTTTCAGTGAACATTTTATATAACATTCAGCT
CTTGGAGGCTTGAGCGGATAAATTTAAAAAAAAAAAAAAAAAAAAAAA
>NODE_526_length_682_cov_9.080646
GTGTGACCAGTGTCCCAAGGCCTTCAACTGGAAATCAAACCTAATCCGCCATCAGATGTC
ACATGACAGTGGCAAGCACTATGAGTGTGAAAACTGCTCAAAGGTAAAGTGATGACTTTT
GAAGAGGCCTAGTTAACAAATGAGCATTTTTGTGTGTTTGCGCAAATATCAGCTTTTATT
TAATTCACTTTTTTTTAGAGGCAGGTAGTAACTCCCCTGTGTCTGTGTGGTTCCTTCCCC
CAGCAGGTGTTCACAGACCCCAGTAACCTACAGAGGCACATTCGCTCTCAGCACGTTGGG
GCTCGTGCCCATGCCTGCTCTGACTGTGGCAAGACGTTCGCAACGTCTTCGGGCCTCAAG
CAGCATAAGCACATCCACAGCAGTGTCAAGCCCTTCATGTGTAAGTCACTAAGACCCTAC
CTATGTAAGTCTCCTCAGTACATTATAATAATAACAATAATAACATGCTTTGACTTGCCT
TTAATAGAAAAACTCTGATGTTTTTGCAAAAATACACTTCTTGAAAATTGAGCTTGTTAT
TTTGTACAGGATTTCCACATGAGATGATGTAGTCGCTGTGTGGCAATACAATTTCTTTTA
AGACAAGAGTCATGCAGTTTTTTTATGCATCAGCACTCTCACACTCTGCTTATATGGTAA
TAACAACATTTAAACTAGCATGCATTTTCATTCAAACCCACTCGATCTAACCTCACTGTT
GCCTGTCACAGTGCGCCAGCCTCATCTACTGTTGACGCTAGAGCCAACAGGCTTTTTCTC
GTCTTGTGCACACACTTTTTCATCCGTTTTTCGcagtaaaatgcta
>NODE_528_length_547_cov_9.129799
TCACAAGTGAAATAGCATCTTTTTTGATAGAGTGATAATGAAAATAATAACATCCCTGAC
AAAATATTCATAACAGTAATGATGAATGCCATCTTTCTCAGAAAGATACATCAGAGGCGT
CTTGGTTAAAAGAAAACAGTGGCCGGCGTCTCCCACACCCTCAAATTATCTGCTGCTTTC
ACATTTCACTGATAGCATAGATGAGAGCTGAGAAAAATGGACACACAATTATGCTCACTT
GTCGTATATTAATACTGCTTCTTGACATCTTCCATGGACCCTGAGCTGTCATCTCTTTGT
CTGCTTTAATTGAAAATTAATGGTTAGTGCGTTGCCAAGGCAACAGCGGCAGTGGTGGTG
GGTAGTGAGCCACATTCAGACAGACACCAGTGGCATTGTTTGTCCTGTCTGACCTTGGAA
GTCAGGGGAAAAAAAGAAAGAAGAAAGGCAAAGGAGGACAAAAAACACATTAAAAAGAGA
ATGGAGAGGTAAGGGTTGAAATGTTGTCCATTGGAGCGAGGGAGAAAAATAAAATAAAGT
TATTGTGGCGTGGTTTTGCTCAGGTAGAGAGAAAGAAAACTGTGCTAGGGTGACTGAGGA
GGGGACTGAAGATATGATGTCAAAATGCCAAATGGGGAGAATTATGTTTGAGTaagaaag
cagaaaaaggcctggtgattcttctctggag
>NODE_529_length_599_cov_8.111853
TAATAATACAAACTTCCTACTGTCATGTCTGGACAGTGTCCTTCCACCACCCCAATAGCT
TCCCATCCCACTCCTGTTTTTTTCCTTTACAAAGCTGCTCAGTACTTAATGCAACAAAGC
AAAGATAAGGGAGAGTGTCCAACATATTAGCTCAGTTCAGGAAGCTTTGACAATAGTCAG
GTCATCTCCACCATTCCCCTTCTAATAGGTCGTACCAATGCCACTATTTGTGCCTAATCA
TGTGACCACGTATGGCCCACAGCCACTAAAAGAGATCCTGTGTAGTTGGTGTCAGTCCAG
TGATCTTCACCCATTTTCGTTCTTGGACTGTAAGAGCTCGATGCCACCTCTGTCACACAT
CTTGCCCTGAAGCAAACAGGGATTCACACTTCTTAGTAATATTGACGCCCAAGAAAATAA
AAAAGATTAATTCATCCACGTGTTACACTACCATAGTCTTTAGTTTGCATTATTAAATAC
TACTTATAACCTTTTGACTTAAGAAGGAATTATTAACTACTGAAAATGAATCATTTTATA
ATACAATGATGCTAGATAGAAATATCTATTTTACAGTCATTCTAGTAGTATATCAATATC
TGTGGTGTTGTGTAGCATGCAATAATCAAGATGCTGATTCACATTACAGTTGACTCAGGC
AAAGAGGCAGTATTCATATTTACAAGTAAGAGAAGACTATTCACCTGCATTTCGACGCAA
AACCATGACATGACTAAACTGTt
>NODE_531_length_380_cov_9.039474
CACTGATGTCAGGGCGCCTAAATATAAGAAAGTAGCTCAAAAGTTGCATGGTGTAGTTGT
GCTCGGAGTGAAACTGCCGTCAGAAGAGGGGCCGAGGCCGAGTTGATGTGATCAGAGAGC
CGAGAGAGAGAGGGGACAAGTGATCAATGAGCGTGAGTGAGTGAGCTGAGCAAATGCCAT
TGTTATTCTGATCTTTGAAAACACACTGAGAACAATCCACATTGTACCTGCAATCTCCAC
TCCAAAGTCAGCATGGAGAGGCATGACACAAAGGGCAGCAATCCTGTGACAGGCAAGGGT
CAGGCCAGGGTCAGGGAGGTGGAGGTGGGAGGTGGTAGCATTGGTGGTGGTGGTGGTGGG
GGGGCAGACTGATCCAGATCGCCCCCATGTAACGCTGTCATTTCCACATTTCCTCCTCCT
CCTCCTCCCCGTGCAGGTTGCTAATGAGAGTTGCCAAAACAAGGAGACAACACGCCGCGA
TTATTGCCCTGACCATTTCACCCCgacctgatgtttgcattgag
>NODE_532_length_377_cov_5.655172
GGGGAGGTGGAGGGGGAGAGGGCCTCAGAGGACACGATGGGGTGGGAGGCGAGGAACAAC
GTCTGAAGCCAGGGTGAGGTCTCAGGGGTGGGGGGTGGAGGGGCAGTGGGATTGGGTGGG
TGTGTTAAGGTGATAAAAACCTTTCATGACATTAGGGTCTGTGAGGTTCCGCGAGCAGAT
CATTGAGATCATAGCATGGAGCCTATCTTCCTCTTCCTCGTCATCGTCCAGCGATGGAGC
GCGGCTGCCCGTGGTGTGGTGGTAGTTTATAGTGACTGCTTGCACCAATGGGATAACAGA
GAACACAGTTAGAAAAGTGCAACCCTACAGGTCTGGGGAAAAGTACTGTAGAAAAAATAC
CATCGTACTTTAAAAACACACAGATCAGTGTTAGCCATGCAAATGAGATTCATTTTGGTT
GTTGTTGTTTATTGTCGCTTCTGCCTTGTGGATACTTTTTTATCAGTGTGAGCAGCAGTG
TTACTTACTGGCGTCATATCGGTATCCAGGGTATACGATGc
>NODE_533_length_662_cov_8.007553
ATAAACCCATGCGTAAAAAGTTGACAACAAACTTCGACAAGCCCTCCGGAGAATGAAAAC
TGTTTCTCTGAATGACTGACTGCCTATCCAAATGAGAAGTTGTGCAGAAAAAGAAATAAA
GGAGTAATTTGAGGGGAGATTATATAAATATTACAGACAGAAAAGAGAGTAATAATGAAG
TTTGCGAACTAGAGCCGTGTTGTGACAGATAAACAGCAAGTCGGCGTCATCATCTCCTAA
TTTCATTCCTTCATTTGGACAAACATAAGTAATATATAGCATTAATTACCCTATTTAGCA
GATAGGAACCTCATTGGCTTTTTAAATGCTGCATTAAATACATAACTCATCTCTTCCCTC
TGCAATTAACATCAGAACATCACACTCATTTCCATTTTAATGACTTCCCAACAATACGCC
ACCTTTGATGATAAGGCAACATAATGTCAACTTCATTCTGAGCTGGCAGTGAATGTGTAA
TGAACTTAACGTGATCATTAGTGCTGTTAATTATCTTTCTAATATGAGGACACAGATATG
ATTATGGAAACTGCATTCGCTGATGAAATAAATCTCTGGGAGGATTGCACTGAAGCTTGA
CTGAGGACACAGTCCGCCTATCTGTCTCTATATTCTCATTCATTACCTACAGTAGGCTTT
AAAATGCTCTTTTTCTGGTTCAATAAAAGTAGATATCTGAGATCCAGAAACTATGCTCAG
CGCTGTGCAGAAACGCATTACTATGGATCCAGTGATTGAAAAGAGACTCCCCataagctc
atgacttgaccaataaaggtcatcaa
>NODE_534_length_476_cov_11.306723
GAAAAAATTCTTCACATCCACCTTGTGCAACAATGCCACTAGTTTTGCATTTTCTTCTGG
AAATTTTCTGCCTTAGCTCAATTCCCTGCTACATTAATCTCATTATCCTTTGAACCTTTT
CACTGTTAATGCCAAATGCAATTTGTATTCTGAGGCCAGGCAAAAAGCTCTAAACTGATT
ATCCCAATTTGAACCGTGGCAGTCCTAGATATTGTTGAGTCTGAAAGGGCCATCTAGCTG
GTGAATGGGCTTCTCATATGCCTTCTGAGTTTCATGACACAATGTTGCGTCTGCTTTGCA
AGGGATAAATTAAGCGTGTGAAAGTCTAAGCAAAGCCCTCATTTTCCAGTTAATCAAATC
TTCCCCTAATCAAATTAGCGCACATAATTCCTCTGGATGCGTGGTACAAAAACAGCATTA
TCCCCCTCTCCGGAGCTGAAAGGCAGGGAATCAGCGTGGTGCCTCTCTCTCCTCTGCATG
AGCAGCCCTCAATGGAAGAGGAGGGCCGGGGTGAGATGGGGGGTGGAGGAGACCAGGGGC
AAAGGGGGAGGGCATGGCTCTTCCCAGTGGCCTAACAGAGAAAGGCAAGGCTGGGGTAAA
ctttggcagcgtttaagttc
>NODE_535_length_379_cov_11.986808
AAGAAACTGCATGTAGTACTATAAAGCTTTAACAGCTTGGATCATGAATCTGTTACACTG
GCTATACGCACATTACATTATGATTACATACATTTCAAAGAATTTGCCCATCATTTTTCT
CCATAAACCTTCACGTCTTGGATGTGAGTTAATTTGGACTCCTGGATCGCAATCTGCCAA
CCTTAGGGCACCCAAAGTGCCTACTAGCTCCCCTATCAAAACAATCATCAGCTGAAGGAG
GTTATCGTTGAGCTGGGCTATCTGTCACCCGGCCACCGGCAGCCAGCGGGACACAAGGGC
CATTTAATTAGGCCTACTGCTCCTCTCTGGTGTGAAAGACTCTCAGGCCCCTTTGATTCC
CTGCTGCTCTCCCAGCAGGAAGTGGTTGGTGATAATTGACACAGGATTTCCTTGTTAACC
AGCGGCAGACTCTGTGGATTAAAGTGACAGAGATCTCCAGAAGAAAGTGGGGAGTAGATA
AGGGGGAAGGGAGGAGGTGCAGGGGGGGGAGTGGCGGGGGGGg
>NODE_536_length_914_cov_7.659738
AACTTTTAAGGTCAGTATATGAATTTCCAAGGTTAGTATGAATTTTTCCACAGGTTTTTT
AAATTTTTCCACAGGTTTTTTAAATATCCGAGGTAAGTATGAATTTTAAAGGTAAGTATG
AATTTTTAACTTTACATTTGTTTGTTAAACTAATTTGTTTTAACATTAACCCTTTGTTCG
CCATGAATTGTGTTTTTTAATGTGTACCAATTTGTACTATAATTGTGTTTTAGCCCCATG
ATTTTAACCCTTAACGTTCAGAGTTTTCTGCCTTAATAATGCTGACCCGTATTCCCTTCT
TAACCTTCATAGTACTTCCAATTTGAACTATCAATTCCCACTCGAATTTCCCTCCTAGTC
CCTTTCCGTCAACTTATTCTAGTCCCCATGAGCATTTCCTGATTTGAGGCTTTGTTACTT
GGGCTCCTTTCCTAGGGCTCCTTTACTTATACTTGCTCCTTTTTTGGGCTTAATTTGGGC
TTCAATGGGGGGGAAGAGAAATTTTAGGGTTAGGTAGGTGGGTCCTTGGGAGTAGGCCTG
AACTGGACAATTGGGTTAGGGTTAGGGCTTAAAAGAGGTTAGGGGTTAGGGTTACGAAAG
CTTCTTAGACTTAGGTTAGGGTTAGAGGCAGAGGGCTAGGGTTAGGATTAGAATTTGGGG
TTAGGGTTAGGGTTAGAACAGGGGTTAGGGTTAGGGTTAGGGGTTTGGGTGGGACTATAG
GGTAAATTATTCCTCAAAGGAAGAAAAGTCCGAATCTCATCGGGGGAAGATTGTCCACCC
GGAAGTCATCAGGAGAAGATTGTCCCCTGGAATGGACTGCTTAGAGAGCTCAGAAAAACA
TGTCTCCTTGAGCTAACACAACGCTATTACAGCATTACCAAATTAGACTTGCACACGGCA
GTCACGTATGTAGAGGGCCAGGGTCCCCAGCAGCAGGACCCAGAGGAGAAGGCGCAGGCT
GATTAGTTTGTTGGGTCCCCGTAGGGACCACAGGCCCGGCCCCCGAAGGGACCGGTGGTG
CACGGGCACTTAACTCCAAGGGGCCCCCCCACCGGGGt
>NODE_537_length_595_cov_12.036975
CATGACACATGAATCCCCGGTGGCCCTGAGAATCAGACAACCCAGGTGCAACACTAATAT
CCTCCCAGTATCCAAACATTTCCTTTAAAAGTAACTGGCACATTGGGGCCCATAAATTAG
AACTGAATGCTGCTCAAGATGTCTGGCTTCCAATAAGACCGTACCCAGAGCAATAAACTT
TGACATTGCTGCTTGAAAAATGCCTGCCCTTTTTCATTGTCAAGTGTTACAAATTGATGA
AATGAGTTCATCGATGTTCCCTGGTCATTATCTCTCCAGTGGCACTTTGTTTTACAGACA
GTGGGAAAAGGGACAGTGCAGATTAGAGGCCCAGGCACAGTTTATCAAACAAAATCTAAT
ATCATCCATAAGAGAGGAATCTGGAAATCAATACTTCATTACTAAATTGTTAGTGGGGAT
GAAGAGTAATTGTGTGAGTTCAGAGATGTGTCTCGGCGGCCGGGGCATAGGAAGTTCAAT
GTCACCCGGGAAGTGATAAGTAAAGGCACTGATGGGAAGAAACATTTCTGTAATGGGGGG
TGCTGTAGCAGGGCAGTGGCCTGAGCACAGAACAGACAATAGACACTGGTTTGCCATTGA
TTGGCTCAGCTATAAAGATGGAATGGTTTAAAGAGCCAGAGAGGGAAAGAGGGGGAGACA
GAATGAGAGGGGGAAAAAAAGGCTTAGAGCGAGCACCACCTTCTGAATTTACCCTTGTCT
TGTCACCAGTTTCAGTTTg
>NODE_538_length_564_cov_5.895390
TATACTGGGTAGATGGCAATGAGAAATGAAGTCTATCTGGAATAGGATTCAGAAACTCTA
AAAATATAAATAAATAAAATAAAAAATGCCAGGAATAAAAGTTATTTTCCCCAGTATTCC
AGAGAGTTCTCATGCTGTAAAAATGGAAGTGAGTGCAGGATACATCAGGAAAGTATCAAT
GTCTACCTCCACACACAAAAGGGCCCCATCCTGCTATGACCTCTCCTACCATCCTCCCCC
TCCCCTACTGTGTCATTTACCCACAGTTTCTAAATGCTTCCTCCAGCCAGAGTGGAATCT
GCTCAGAGGTGCCTGGGCTTTGTGGCGGAAACATAATTAAAGTGGTGAAAGATGTAAAAG
GTGAAGAATGGGGATGACATCAGGCCAATTTCACACTTGGCACTCGAATGGCTAGGTCCA
AGCCAGGACTCTTGCCTCGCAACACAGATCAAAGCCCACTGTCACCGCACCAGTGCAGGA
AAAAAAAGAGGCAAAAGGACACCTAACTATGCTAATCCCCAGGACGAATATATTTTAATC
TTGTTAGAATACAAGTTAATGCCGTGGCTCAGTGGCTGAACTTTTTTGGCAAGAATGAGA
GGTGGACAGAACTACTTTTACCTTTTCTACATGAGGTGCCTCTGTCTGGCACCGGATAAA
CAGTCAGAGTCTGAACAAactttcttttggacaaactcgctgtattat
>NODE_539_length_163_cov_5.220859
ATGATCAAGATGACGGCACAAGCTGTTTCAAGTCCGTTCCTGTCAAAGAAATTCACTTTA
CATGTCCCATGTGAAAAACCTTGTTTTCAGCCAGCCAAACGCATTTTCGGAGCAGGATAA
CAGTCAAACTGCCATCTTTCAACTGCAATGTTTACAATCATGTTTTGACTTCCGACTGTG
TTAAAATATGATCAAGATGACGGCACAAGCTGTTTCAAGTCCGTTCCTGTCAAAGAAATT
CACTTTACATGTCCCATGTGAAAAACCTTGTTTTCAGCCAGCCAAACGCATTTTCGGAGC
AGGATAA
>NODE_540_length_460_cov_7.515217
ACTAAACAGGCTATATATCTCGCTCTGCTCTCCAAACAGAAATAGATTTCGCTGAATTGT
TTGATAAATTTGGTCTAGGTTTTCCAGCCATCCTTATTGGAGCTTCTACTGTTTTTCTGG
CTGTTGGTGGCCTAAGCCCTAATCACCCTCTGTTCCCTCAGAGGCCATAAATTACTCCGA
TGAGATGGTGCTTTGTGTTCCTACTGCTGGGGAGCGGGGCGAATTCACAGCGCCATATTT
TGACAACCCGTACTTTAAATCATTGTTTTATGACAGATGGGAAAACTTCTGCACTTTCAC
CGGCCTGATTTATGTTCATTTGGGTCTGGAGGACACTATAATTTGCAAGTAATGTGAAAA
CAGATGGATAGAGAGATACCAAAGGGTAAGACTGACCTATACATTCTCAGTGCAGCTTGC
AAATGGCATCCATATGCCGCGAGAACTCTTCCAGTTACATCTCCATTACCCTGTGTGTGT
TTGCGTGTGTGCCTGCGTGTGTGCCTGCGTGTGTGCGTCTGTGCAAGTGTTTGTATGTTT
GGCTCATGCGTGTTTGTTCTGTTGAGAAAAAAAAAAAGCTAAAGGaaaatggggaagaag
cctg
>NODE_541_length_578_cov_11.197232
AGATGGAAAGTTGAGGTGAAATAATGATATACTCAGTCCCCCGAGATTGTTCTGTAAACA
TATTTCATTCCTCAGGTCTTCTTCACTTTAGTAGTGCTTTCAAATCCCAAGATGCCACCC
AAGATATACCACTTAGCCTAAACTCTGCAAAGAACAGTTGGAGAGGAAATAACGGGGGTT
GTATATGAAAAATAAACCCAGTATGATAAAACTTGTCAATGTGTTTCCATCAGTCTCATC
TTTTCTCCCCTTTTCTAACAGCTCGAAAGTGAAAAAAGCCTTCAGCAAAATGTTACATTT
CATCATTTTTCCATTCTTTAATTTTCACCACAAAGCCTGACATGTTTTAAGAGGTGCAAC
CTAATATTGCCTGAACTCCAGGACCTACCACAAAGATCTCTGGGTAAATGGGAGGGAAGG
AAGTGCACAGACAGGAGGACGGGCGTGGATGGAAAAGTGCGCAGTAACTTGGCTGCAGCA
CACCCTTAAGTAACAACACATGGCAGTGGAGGAATTCCACATTCATGGACACTCTACATG
AGCAAGGATGGGAAAGGCTGTCCAGGTTGCTTTGCACCAAGCGGCCGACCAGTTCTGAAT
AGGAAGCTGATAAGGCTCTGCCATACCTAATTCCTTTCCATGTTCTCATCCTGGGTAGGC
ATCACAATGGGCATGATTCATGGGGGTAATTCCGCCAGCTACTGACTtggctcctgtctg
ct
>NODE_542_length_546_cov_7.736264
CAGGGAGGGAGAGGTGGAATAGGGAGAAAAAGAACCAGAGAACGACAAAAGGGGACAGTT
GCAGCCGTCGTGCCTTCATGTCTTTGGCTGCACCAATTACTGTTGGCATGTCCTCCGCCA
GCCAGCCAGGTCCCCCACAACTGCTGCACTTAACACACTGTTCCTTTATTCCCCTCTATA
GTAAAGATGGCTATTGCAGAGGGGCTACGGAAATTTGGAGACTGCTGAGCCAAAACAGAT
CACTTCAAAGCAGCTTATTTAACGCTTGCTAAATTTTTCATCACAGTCGCTTAATATCCT
GGGGAAGGAGAGCTTTTGAAGTTGCTGTGAGACCGGGGATGTTCTTCTTACAATTCTTTT
TCCCCTCCCTCTGCTGTACTAAAATCCCCAAACCTAAACACATAACACACACCCAGTTCA
CGCTATCTATGCCGACATGCACACACAAGAGTTTGTACGAATGCTACCGATGCACCTCCT
GCACAGAAACAGCACGCTTACATACCCAGACACAAACACACTTATTCATCTAGATCCAGT
GGATTTTTCTCAGAGCAGTGAGAGTCAAGGACAAGTCCAATCCTACTAGGGATACTCAAA
AATATTTACTTAGGGGTCAGCTCTCCTGCACaacacccacatgactcttcatataataac
acagcagtaaaaagtttctcatcagcagca
>NODE_543_length_479_cov_9.275574
CGCGGGGGGGGGGGGACGACGACTCCATAGCTTGAAGCCCTGCTCTGGTTTTGTCATTGA
CGAAAAATGGCTTTCCATAGAAAAATGAGCAAGATCACACGCACACACCCAGGTCCTGTA
TTGATTTTTATGGCGGATGGTGGGGCTGGTGGGTAGTGGAGGCAATGCTCTCAGAGCAGA
TGTCTAATGGTGTTTAGAGACTCTCCACTTTATCAAGCCAGGCCAGCACTGACAGTTAGA
TGCTGGAGGGCAATTAAAATTAAAGCCTGCCTGATTAGAATATCATATTCATCTGGATGG
TAATTACTATGTCTGGCTCCGTATAAATAATTAATTATGCAAAACCCATGCAGCTGCCAC
TGGCTAGAGTTAACTGACTTTCTGTCAACGTCTCACAGTTCTAGAAAGGATAAAGAGATT
TGGGAAATAAGCTCTTTAGCCGCTATCTGGAAGCCCGCTGGGGTGTGCATGCAGCGCCCA
TTGAAACAGTGGCAGCCTGCCCTCTGTGTGCAGGTGGCTTCAGCAAGACATTGTGGGGTT
TTTCCTTTTGAAGATGTATTTAGTTGAAAAAGAGAATGCTCACTTTACGGACGTCCTCTT
Tcttgtgccatctgactccttag
>NODE_544_length_434_cov_3.875576
AAGGAGGTAGTGGAACTGGATAACCGTATTCAGCTGGATAAAAATCTAACTTGCACAGAC
AAATTCAAACCAAAGTACATACGAGAGGCAGGGAGGGCTTTTGATCAATCTCCATTTCTA
ACAAACATTTTTTTTCACAGGCTGAGGCACAAATGCCGCAGCACAAGACAGTGAACAGAG
TTAAACAGGAAAGTGTGCACCAACATGTGACTAACACCAAATGCAACGGAGAGAAGGCAA
GCAGGCATGCAAAGAAACAATGGAGTTATCCTATTAGAGACAAATCCACACAGAGGCACA
GATTTACAGCGAAACACAAACACAATATTGGCACTGACCTTGAAGCTCCAGTAGTTTGGT
TGTTGCTAGAGGGGGGAGAAAGAAAAACAAAGAGCAAAGGAGACAGAAGAGGGGCAGGGA
GGGTAAAGAGGGGAGAGAAAAGGATCGAGGGTGAGACTTTTTCCCAAGTGTCAAGCAGCA
AAATACCACAGTACAAAAGATCAGGCGACGGAACGGCTGGTTAGAACCAGACCTGACACA
GAAAATGCTTCATCACTCAGATCGCCAAGTAACAGTGa
>NODE_545_length_528_cov_9.553030
AAATAAACAGCCAAATATAGGGAAATTATTTTTCATAGAGAATGCAATCTCTACTTTTAA
CCAGGAGGTTATATTAAACCTAAGACAAGCCAAAAGCAAGAGCTGGAAAACAAGCAAGTA
AAGAGCAACTCAGAGATGCAGTCTGCTCTGTTTGAGTAAGGATGAGATTATATTGGATTA
AAGGGGATTTTTGCAATGCAAATGAATGCACCTCAAATCAATAAGGCCTGTTCTACTCAA
TATACAAACTAATTAAGAGGTAATACAATCAAACCTGAATAAAATAGATTGTGCAGCTTC
CTCAGAAAGAAATCCAATCAAACCTTTTTATGTGAAAAGATAAAATCTAAAGCGATCTTT
CTTTGTACGAATAATGACCTCGGCTTTGTGTCCATTTAATAAGGAAAACTTGTCTTAAGA
GGTTACGCTCAATGTGCATATTCTAATCAATATGAATTACATAGGGTTTTATCTATGTTA
TCTGCTCCAGACTGCTAAGCTAATTAATGTTTTATCGAGTGTTTTAACTCAATTATTTCG
CAAAGTCAAAGAGGTTCAACACAATTTTCTATGAGCAGCCGGAACATCTTCAGTGGGGAG
GAAGCAGTCAAGTTGTGCAGCTTTTAAAGGGGACACAACTACCAGAAGACATGttttaat
cttggaagagta
>NODE_547_length_551_cov_8.460980
ATACCCTCGCTGCCTTTCAAATCAACAGTGGTGTCAAAACAGAGCCCTGAGGAACCCCCA
GTAGAGCATGGCTCACTAGACCCCTGTAGAGATTTGAAGACCACTTTGGAACTCTAATCC
ACTCAAAATGTGCTGATAATTTTCCTTGCCAGGACACTCTCTGCCTGGTGTCACAAGAGT
GGCCTCCCGGGAGCAGATCAGCCAATGATAACAAAGTAGCCAGATGTCTGGCGCTGGCAG
AATCCCAGAAGCCAGACAGCGGCACGCAGCAGCATCCGCTGTGGGCCACAGATCAAAGAT
ACCTGAGAATTACTTATGGGCACAAAATATGTGTTGCTTACTCTACAGTTCCCATTAATA
ACAATCTGGGAGAATTTGTATTTCTAATTAACTCTTTTCTTTCGGCATACAAAGTGCTGT
AGGTTGTCTAAGGCTGCAGCAGCAATTTTTCTGTGGCAACCGCGAGTCGACAACAGGAAG
TCGGATGCAGCGCTGTCTGAAGGAGCCAGATCAGCTTTAAATGCGGTTCTGAGGCTCAGA
ACAACCCCCCGACTTGCCTCAATAAACAAACAAACTGTGTAAGAGTCAGCTTATTTAGAT
TTAATCATGCTGCACGGTGCCTACTTAGACCGGTCCTTGATGCGTGCCTCGAAAGCTGCA
GGTGTTGACACTGAACCGATTCAAACGAGattgaa
>NODE_552_length_447_cov_9.205816
TTTTGTTGTTGTTGTTGTTGTTTTTTTGCTTCAGGTTTCCATTTTAACACGGTCTTTGTG
AAAATTCTCCACCTCCTAGTTTACATCTCCTTCCCCCTTCTCTGCTCCCCAAATCTACAG
GCAACGGGACGCTCTTGTACATTAAATAAGAACTGTCACCCTGGGCAACTTGCAGCAATG
AAGCATTTATTCTGCCTCACATTTCCTGGCACTTAGAATTATTTCCTTCATGCCTGATAA
CCAAATTACAATATGGCAGGTCTCCCCGGAGCCACAGGATTGTTAGTGCCAGCTCACAAC
ATACTTTCAACTGATGTGGCATTTCATGTACAGCTGCCAATCAAAGCCGGCAGAAGGCTG
AGATGTAAATGAGGGCGGGCCCGATGGTGTTCAATTACTGCTCTGAGCTCTGCATAATCC
CCCTTCCCACTGACTGACTGACTGACAGCTCCACATTCCTCCTCATCCCCAGCTTTCTCC
CCTAATTTCACTACCTAGGTTTCGCCTCATACTGGGATTTGGAATCAGACATTGGAGGGA
ATTTCTGTCACTTTCATTTCCATTTAGAAtagtgcataaaaagtgtattat
>NODE_553_length_478_cov_5.537657
TACATAATCTTGCAACACATTTTTAAGAGACGCAGTTTTCACAAGATATCACTAGAGGCC
TTAACATAATGATTTAAACGACATATTTTAAGTTTTAGGTTAACTCAGACGGGTGTCTCT
GTGGTTTTGCATGTGCACCCAGGTGCTTGGCAGCTCCAACAATGCTGTGTGAGTGCACGC
AAGGGTGTATTCATGTCATCGTATGCATGTATATGTGTGTGCACAAGTGTGCATTTGTGC
ATGTGTGCACTGACGTGTGTCACTTAATCTTTTCTCCTTTTTCTTTCTGTTTTATATTTA
CTACGTCAGGCAACAAATGAATCATCTTTATTACGGAGAAATTTAATTTGGGTGAACTTA
ACTGCTGCTGCCAAGGTCAGACGGGCAGAATGTCATTTTAATCCAATCAACTTTAATCTG
TTGGTTATAAAAGAGTTAGGCTGTTGAAGAATGGCTGTATCTCAGGCCCTTTATTACACT
GGCTAATGACTTTGATTGTGAGGCGCCTATCAAGAGGTTAGGAGTTCCTATGGTGCTTCA
CGTCCTGCTAATTCGCTACCTCATGTCACAATTGGGCTCAACTAACCCTAAAATCACTAT
TGCCTTTGTTCCCTGTTTACAa
>NODE_554_length_145_cov_3.620690
CCAGCCAAACGCATTTTCGGAGCAGGATAACAGTCAAACTGCCATCTTTCAACTACAATG
TTCACAATCATGTTTTGGCTTCACAATGTCTTCAAATATGATCAAGATGACGGCACAAGC
TGTTTCAAGTCCGTTCCTGTCAAAAAAATTCACTTTACATGTCCCATGTGAAAAACCTTG
TTTTCAGCCAGCCAAACGCATTTTCGGAGCAGGATAACAGTCAAACTGCCATCTTTCAAC
TACAATGTTCACAATCATGTTTTGGCTTCACAATGTCTTCAAATATGAt
>NODE_556_length_552_cov_8.797101
CACAGGTCCGTGAGAAATCTAATGCAAAGTAATACTTGTATAGGCATCATAATAATAGAT
AATGGTAGTGAGACTACCACGGTCTAAGCAGGGGCTTATGCATAGAATGCTATCTGTTAA
TCAGAATGGTCTAGGAAAGGACAAATTGTTTCATAATTTAAGGAATACGGAGAGATAAGA
AAAGGCTCATATAAGGTAGAGACAGTGTTAAATCTCGGAAAAGGTGGCATGAAGGGTTAC
GTAGTTTAGAACTGAAGTGTGCGGGATGGGGACACTTGTCATTGAGAAGAAAAGTAACAA
CAACAAACATCATGCAATTAACATTCGTCACAAGTGACAGCGCAGCTTTTAAAGGCTAAA
TTGAAAAACCATTGAACTGTTAAATTAAAAGTGACAACACAACAGTCAGGTAGGACAGCA
CACGGGACAGAAGGAGAGATCGAAGAAGAGAGAAAAGCAACAGTAAGAGAGACATAAATA
TGAAATGATTGTTAGCTTTAAACCTTATCATCTGGATTCGAATCCTAAACTATAAAATAG
CAACTCTGAACACATTCATAGAAATACTGGAAAAATATTAGCATTAATTGACCTTTGTAT
CCAAGTGCATTGAAAAGAATACTACCGTTACCTCTGTATCCATTAAAAAAAAACATAAGA
AGAGGAAGAGAAGAGAATGacaacagggggacatca
>NODE_557_length_475_cov_12.353684
CGCTCACCTCTAATTCTCTCCACACCGAGTCCTGGTTACACCTGTCCCACGCCATCCAGC
CAACTGAATGACGGTCCGAAAAATTTACCAAAAAAAAAAAGAAAAGGAAAAAAAAAAGAA
AAAAAAAGAAAGAAATCAAGTAAAAAAGAAATCCACACACGCTTCCCACTCGCTCTCACA
CAGGCAACTGCTGCCCCTCGCCGAGAATGAACCGAGGGCACCTGTCTTACAACTGCTTTC
CATCACATGACAAAGCTATTAAAAGTAGGCAGGGGAGTGACTCCGCGTCCACACTACTCG
CCAGTGACGCGCAGTGAGCAGGCGGGGTCTGGCTGCGCACATAGTAAAATCCTCTCCGTG
CACTGCAAAAAATGTCCAACTCAAAAACCAGATCGCGATCTAGCCACATATGCATCACGT
TTACTGAGAGAGAAACACGATTTGCTCGTTTTAAGAACACTTTAAAGGACCTCGATTTGA
CTTTTACGCTCGTGATTCCAGCTTTGCGCCACAACTCCTTCCTTGAATTTGAGCAAATTT
GTACTTTTTAACCATTTAAACTCGGAAAAAGAGCCAACTTGTTTTTTCTAgtaaccccag
atactgcaaaaaaagtctc
>NODE_559_length_598_cov_9.620401
GTGTAAGAGCCTGTGTGACTGGATGTTTGACTGTTTGCAGTGATTACAGGGGCCTGCGGG
CCTGGCGACGGCTCTGTGGCTGGGACAGGGAGCTTCTCCCTGGGCAAGGAGATACGCCTG
TCTGCCCCTTCTGCTGGAGCTACAGGGACCAGGATGTCAGGAGGGAGAGTGCTCCCTGTG
AGCGCTCTCCCTCTCTCTCTTTCACTCTCTTTCACTCTCTGTCTCTTCCCGTATGTGTCT
CTCTCCCTCTCATTCCCGGTCTTGCTGGGTCTGTACTATTGCAGTGCTTGCAGATGTGCA
CAAACAAGGGAGGATTAAAGCAAAACGAATCTAAACAGACAAATGGAATTAGAGTGATGG
GTGTCGGTGGGCTGGTTCACAGTGATAAACATAATGATGCTCAGTATGTGTGTGTGTGAG
TGTGTGTGTTCCTGTGTCTGGGGGATTATCAGTGGTTAGGTGTGTGGTGTGTATGGCTGG
GTGACTGCTTCTGGGTTTCTTTGTGTGTTTGCCTATCTGTCTATGTTTTTGTAATTATGT
GTGTGTATATTTACTCTGTCTCTAGTTGTGTGTTTGATAAATGAGTTATTCCATATTGCC
TCACAAAAACAAGTCTCTGCGCCCTCTGCATGTCTGTGGATATGTTTCTGTGTTTTTGTC
AGGGTCGTAATTTTTTCTTATTGTTTCTATTTGTACTGTGCAGCTGCTACTTTCACCTGC
ATGTATCTAGCGGGCATCacaa
>NODE_560_length_604_cov_8.125828
GATTGGGTCGGTAATACAGAGGAATGTAGCAAAACCTTTTTTTTGCTGGATGTATCCTCT
CATGATGTCACCAAACCGAGGCACCATGAACCTAGAACTTTAAAACAGCTGATGGGGAAT
TATCCCGTAATTTACCTGCTGTTGTTTAAACGGAATAAATGCGCCGCAGCAGCATTTCTG
CGTCTTGTCTTGGATACAATTAGAACTTAAAGGCTGCTTCATGTCTGAGGCTAAACTTGA
ATACGCGCTAGCTTTTCCAAATGTGACAGAAACGTTTTCTCTCGCAAATTTAAGCTCTTC
TCTATGATAAAATGAGAGTGATGATAAAAGGGAGAATGGGCAGTGCCGCCTCTTGCGGCG
TGGGTGGGGCTGACAAGAATAGACTACATTATGCAGTTCATTTAGTTAACAAGTGAAATA
ATGGGGAAGCGTGCAGTGGGAATGCCGAGAGAAAGGCACAAAACCCTATTGAGAGCTCTT
GGCCGCTTGCAGCGTAACCGTCACATGGCCGAACCGAGTCCACGGCGACTATTTAAGGAG
CGGCTGTGCGCCTTCAGCACCACTTCGCTGTCCACCGTCCCGAGGAGAGCACACACATTG
AACACAGCCGCAATACGCAACGGCTTCAACTTGAACCGCGACGAGCAACAAGTTTGCAGC
CATGCCGAGGTCTTTTCTCGTGGATTCCTTGATTTTAAGGGAGGCCAACGACAAAGGGAA
CGAGAACAACCCACCTTTATTCcgatac
>NODE_562_length_839_cov_10.404053
TCATACGTGCTAACATACATGACAAATGCCAGCGGAGGAACAAAGCATGACAAAGAAGAT
GGGATATAATTGAATCAGAAAGAAAATGTGCCGTGTTACTGACAGTGGGGGAGAACAACA
TTTAGACTATTGGTAGTTGAGAAAATGCCGTGGCCTACCACTAACCTTCACATCCATATT
AAAAGCAAGGTGTCACTGCATGCAAATTAGAAGTAGCCGGGTAAAGCACTGTTAATGAAC
CCAGCCATTGAACTCCATACAGCAGGCTTGTCGTTAGATAGGTGCACCATAAATAGTCCA
TTTGGCCAAGAGCCAGAGGGAGAAGCTAAGGCAGAGTTACTAGCAGTAGGATAGGGCCTT
TATTGTGTTATGACAGACAGAGGGGACGATCAGACAGGATAGAGATATGGGCTTTCCTTT
CCAGATTAATTAAAGAAAGGATCAATTAACAGTGATGAAAACCATGGCAGCATACTGACT
AGCTGATAGGCCAATCAAGCCTTGAAATGCAGAGTAGTTGGCATGTTTTATCTCTCCAAA
CTTAATTGCAATTTTCCAGAGGGAATGACGTGATCAAAATGGAGGGGTGAAATTAGCTCC
ACGTGAATAAAGTATTTATTTGATGCATTTGTTCTGTGATTTCAGAACTAAGTACGCATT
GTATTCGTATAGGGGACATTTTTCGTCATGCACACAGAAGTTTCTCTTTCCACAATTTAT
TCTCCCCCTGCTCACCTTTATTATGGTAATTGTGAACGAGGTTCCACTCCTCAACATTAG
CTTTTGCTGAGTAGCAAAATGCCTTGGCTGAGGACTATTTGCCCCACACTGCCCAATCAT
GCCAGATGCATGTGGTTATACAATATGGAGCGTTCATGAATTAATTTGCATATTAGGACA
TGAATTTCATAccccctcactgcggcggctgctttacggcagattcgaggcaataatgac
cttacagcagatgaaaagaacaa
>NODE_563_length_478_cov_5.623431
ATGTACACTGTTCAGCTTCTTACCCTTCTTGCCGCAGTAGATGAACTGTCCAGTGTGGAT
GCCCTCAGCAGCGATGAAGAGCTCTGTCCTCTTCTTGAACCGGTATGGGTCACGGAAGGC
CACTTTGGCCAGGGGAGCACCACGGCCGGGGTCATGGATGATATCCTGAGAGGGCAGACC
GGCGGCAGGGAAAACATCGTTAACACTCCGCTTACACCAAACGGCACGACTAAGGTGCGT
CAGGGTCGACAAGTTACCTTCACAATCCCCTTGATGTAACCATGGCGTTCAGCGAAGTCA
ATGTGACGGAGTTTAGCGGCACCTTTTCTGTGCTTGACGTGGGCTTTGAACACGGAGCCC
GCACCTTTTCTCTGTCCCCTGATCACACGTCCCATCGTGTACTGAAACAAATGACAGTCA
GGGTTAGAAATCTTACATCACCACACACATCAATATCACACACACTAGGGCCAAATGATT
ACAAGAAAATGACTAATTGAGATTTAACAGATACTGCAATACAATTCTGTAAAGTTAAAC
TTCAGTTCTTTGTTTGCCACTTAATAAATTTAAAATACTAAAAGACACATTACCAAAACT
CTAAATGTCACAACTAAAACTa
>NODE_564_length_628_cov_7.339172
TAGAGGGTGAGAGAGCGAGAGAGAGAGAGCGAGAGAGAGAGAGAGAGAGAGAGAGAGAGC
GAGAGAGGGCAGAGAAAAAAAACTTGTCATCCGGTTATGGTCTGTGCGCAAAAAAAAACT
GCAATGGTTTGCGCCATAGAGCCAATGCAGCCGTGCGTGAATTGAAGCGAGGTTAGAGGC
TAAATTAGCAGTTAGATTCCCAAAGCGACTAAATGACAAAGAGTGCGAGGCTGCTGCGAT
GGACTGTACGATAAAGGTAAGTGTCTGGTTTGTTTTTGACGCCGCCGGTGGAGCTGACAG
GAGGCCACCCACACCAGAGTCTGCGGAGTGAGAGAGGCGAGGCGGTGATGCGAGCTCCCC
ACTCTTTCCTTCTTGTACAAAATTTCCTCTTCCTTCCCGTTCGTGGTTGTATGTCGGCTC
TATAATAACACAACTAACCGCTACATCTTAACACTCAGATAAAAATTGGTGGCCGGTTAA
AAGCTGCGCGTAAAAGCGCGTTTCCAAACGTTTTGAGGCGTTTTTTTTCTTTTCTTCCTT
CTTCTTCATCACTCCATCTAATGTGCTGCGTCTAATCGTCCCGCACGATCCACGGAGCCG
CAAACAGAACTACGGCACGGAGAGCGAGACTGCTGCACATTTTCAGCGAGCCGACGAACC
GAGTGTTTCTTTGAGGAAGAGTcagttaacgcagggatgcagcgcttcggggcaggtgtc
cccgaaggcgccgcggatcaaaccggagcaaggaggaccatcggatgacggg
>NODE_565_length_336_cov_6.244048
TCTCTGCGGGGACTCATCATAAAGCCCCAACTGTGTTTTTGTGGATGCGTCTTCCTGTCA
AACTGCCCTAACTGTGATTTAAACGAGTCTTCGCCACAGTTTGCCAGAGTTCTCCTCCGG
GATGCTCCTGCGTCACCGTCACCCGGCGTCCATCTCCAGCCAAATGTTCATTTCCCTAAA
TTGGGGGAGGTTCTCCGGTCGATACCTTTAATTGCTCCCGGGTTCTATCGATACCTACCG
GTTTCACTGCTCCATCACGAGCCACTGGGAACGGGTTGCCCGGGAAACGGCCGCATGGCA
ACAGGATCAGAGCCTGGGGGTTGTCTGCTTCTAGCTCTGCTCCCATTTTGCATCGCGTCT
CCTCACTAGATGGTGTGCGAGCCACTGGAGAGTACACTTCCCCGCGCACGCAGCTCCGCA
TCCAGCCCAGCGAAAACCGGGGGAACCGGACGGAGGCGCGTTTCTTCTTCACGGGGCTCc
>NODE_566_length_433_cov_5.570439
CCGATCTTAAAGCCCCGCATTTCCATTTAAGAACGTGATTGTGTTTGCAAAGATCCCTTT
CAATCTTCGCATCCCCCCCACCCCACCACACACACACACACACCCACCCATCCACCCCCC
CCTTCTCTCTCTCTACCCCTCAGCGTCTCTGAGGCTGCTTTGCAATTCATAGAATTGGTA
ATTTGCTATTGGGACAAAACGTGAAGGGAAAAATAATCAGATCAACCGGGAGAGGTAGTG
AGGAAGGAGCCAGGAGGAAGAAACACAAGGTTTCTCTCTCCAAGTTGCTACTTAGTAAAA
TGCTTCGAGAGGTAAATGATATAGAATAGAGCCTATTTTATTTTCCTGAATCGGTTAGAT
CTAAATTTCCAGGGACACCTTGGCACTGTGGATACAGTATCATATAAAAAATAATTACAC
AGTTTTATGGTGTATTATCGATGATAATGATCAGATATGGCAATCAACCCTGATAGCGGC
CAGAGTGGCCTATTAGTTTCAGGATTTTCAAAATAAGATGAATAAATGGTGCGTAATATG
TCACCTCTGTCCCCTGCGCTCTGTGTATGTGGAGAGg
>NODE_567_length_715_cov_6.216783
TAACTGTAAATGTTTGCTGTTTTGACATCTACTAACTTTGTCTCTTCCTAATCGCTATCG
CTTCTCTTTTTCCTCCCCCCCATGAGAGAACGACTTCTTCGGTTTTGACGCATGAAAACG
GCTTTACGTGGCATAGAAGAAGTGAATGAAAGATGATGCATGCCACTTAAAATGCCTGAG
GGAGCAAGTGTAATCTAAATTGGATATAGAGGCTATTATTACACAACATTATGCGTTGTG
GTGGACTAATTGCGCGGCTGGATGAGTTAAACAGTCAGTTAATGTCGAGTGGCGGACAGG
TTTCTGGAGCGCACAAGGTCAGCTGCGCTGCTCCCAAGCCTTTAGTGGTGTACAGAAAAA
TGCTTGAAGTATTCATGGGATTTTTAACCATTCTAAATCTGTGTCCTAAACCGATTAGTT
GACACCAATTTTTCTTTGATGTATTAGCTGAGGGCTTTTGCCACTTGGAAGCCAATTGAA
ATTCAAAACAGTTTTCGCTCCAAATGCTTTGGGGAGATCTGCTGCAAATAATGGATGTAA
TTTATTTTTGACCTTGCTTTTTTTTTCTTTTTTTTTTTTCTCGAACGGGTGGGTTATTAA
ATGATTAAACATATGTGCACTATGCTACTTGACTAAACAACTGCGTACAGCCATGATTAG
CAATTATGATTATCATTACAGTACATCAGTAATTGTCCTCCTTTTATTTATGTATTTTAA
ATTGTGACTGACATGACATCAGTTGTTAAGGCAGTTTTTTGAGTGTTTTCTTAGTACTAG
GAAGAGAGTTGTTGTTGATGCTGTTTTTCTCTCTCTCGCCCAATtgtattaaaaataata
attgactgtttagttgtct
>NODE_568_length_542_cov_8.642066
GCCCATCCTTCTGACAGGCGCACCCGTTTGATGGAGGGGCTCTCGCGCTCGTCCAGGGCG
GGCCGGGCCAGTCCCAGAGGTGAGTGGAACTCATTCCTGTGCTCATCGCGGTCGCTGCCC
TCATGGGAGCTGCTACAACTGCTCAGGCTATCAACAGGGGAGCGTCCCGAGTCCTGGCGG
GACGAGGGGTTCTGGGGAGGTGGTACCCCACCACCGTAGCCCCCCGGTGTGCTGCTGGTG
CGATCTCTAGGAGGAGAAACAGGTTCGGACTTGATGTGCAGGCTTTGAGCAGAGGGCAGG
GAGAGATTTGAACCCTGACATAAGTGAGAGCTAGAGCAATTTCTGTTGGAAGGAGAGGAA
ACGCAAGAGGTTACAGAGTTACAGAGCAAGAAACAAAGTGACTCGCATGCAAGTAAGCAT
ACACACACACTTGTGAGGTGTCATTTGTGTTCAAGTGAAGATTAAAAACAGTAAAAGAGT
CTTAGATATCTGAGTGTGGTATCTCAAAAAAACAAAAAACGTATGTGTTACATCATGCAT
TTGCCAACAACACCTCAAAGTAAGTTCAGTGCACTCACCCTAGCTGGCCGAGGGCTGAAT
GCTGCATGTTTTGAAGGTGTTGCTGTTGCCACCCGCTCATtgagccgaggtgtagggagc
tgccactgttgaagccggacagggag
>NODE_569_length_403_cov_7.121588
CATAAAAGTGTCTTGTCATGACATGACCATGTGTTAAAGGCCTTAAGATAGTAGATCTCT
AATCTATCTGCCAGTCTGCTGGAGACGTGATATGCATCTGCATGGTAATGATTATTTTTA
AATTGATTCCACAAATTCTTTGGAGAACTCAATTCATTTGTCTTTTTAATAATACAAAAT
TTAATAATGAATCCAATTTGCTTCTCCTCAGTGGCCCCCTGGATTATCCTAGGATGCAGC
ATACCATCCTGGCATCTAAATGTCTTCAATACAAGATTAACAATTGACAAAGGGTTGCGG
GTTGCAGGGTGATTATTGGCTGCAGGCGGAGATTAAAGCAAAGCAGCAGCACAGCTGACA
GTTTGGTTATCTCTTTTGGACTAAATGAAAATCATGGCCTGAATCCATCAAAGGAGATTA
GGAAAATGTGAGCCCATTACTGATGTCCTCTCACAGGTTGGTGTGTCTGTATATGTCTAT
TTTTTTTTTTTTTTTTTTCCCCAGTCTTCGATTGGAAGCCAAATCTGTTGATTCTACTCT
GCCGCTC
>NODE_570_length_357_cov_7.876750
CATCTAAGTTTTTAAATGATATCACATGATGCTGCGGCCATTCCAAAAATCTCACTAAGC
ACTGCATCTGCAGCCAGTAGCAGTGACTTACAGCAGCTCCTCTCCTCAGCAGAACAGTTT
GGAAATTTAAAATTTTTCTCTCTATTCAGGGCGCCTTTTTTGACCCTTATTATGCATTCT
AGACTTAACGTCAAAGAGCGAGGAAGAGATTTAATTTGTTGACTATTGCCACCGATCTCC
TTTAAACGGCTTTTAATTGATAACGGCAAGGGAGAGCGGTGAACTTTAAATAGACATTCT
AATTATCGGCTTTAAGAAGCAGGGGCTTTTTGGGAAATGTTATGGCATTTGGAATGGGAT
TAATGGGCGAGTGAGGCGCTGGCCACCCTGCAGCTAAATGACATTAAAGAGGGAGATGAG
TGGTGCTGCTGAAGGGAGCAAACCCACTAGTCACAGGAGCCAGGGCGCCCACTGCCTTGG
GCACACACACCGTGGGGTAAC
>NODE_572_length_542_cov_7.636531
GCTGTGATTGGACCCATTCCTCCGACTGCTATCTAAAATAACCAAGTGGTTAACGACAAC
ATGATGCCAGGGACCCCCCACCACCACCACCACCACCAACACCACCCCAACGTACACACA
CACACACACACATCTACACGCATACACATTAAACAATACTCTAATTACAACATTTATAAC
TCCCCCTTGCCTCCTGCGTCTCCCCAACCCCCAACCCACAAATCTGTGAATCTGGAATTG
AATTTAGCCCAAGTTGAGGGCTGCGCTGGCATGAAAAGACTATTTGATTAGAACGGCAGT
TGTTTCATTTGTGGTGCAGCAGATTGCAGAGCCTCTCTATCCGGTGTGCAATCTGTATTC
ATTACTCGGTGTAAAAGGATGATCCATGTCCTGACACCAGGCTCATCATTTCATGCAGAT
GCACAGCAGCTCCACAAGGCCCTTACCAAGTCACCATAAAATGCCTCCTGCTGAAACCTC
AGCAACACTCCTCTCCTTTCTGCCCTGCTTGCCACTTTCTCTCCCCTCCCTGGTTTTGCT
AGCTTATCCTGCTTCTTCCTCTGATTACTTTGTGACCACAAATGAGTGAAACTGTGATAA
ATGGACAATTAGTTGGCAAGTTTCGCAGTACTTCTttcagattctgaacacagcgcgcac
ataaatcagtaacattaaataagtaa
>NODE_573_length_652_cov_7.523006
AAAAGGAAGCCTAAAGACATGCATGAAGCAAGGCAACATTTAAGTTCAGGCTTCTACTTA
GGTTTGGCCGCTACAAAGCTAAATAAATAGAATGAAACAAGTAAGTAAGTCCACACAAAT
ATGTAGCCCTATTTTAATTCCTTACATTCCTTCCTAATATGCAAATCCCTCTTCCACACG
CACACACACACACACACCCACAAACACACACTTAAGACATTAAGTCCTCAACCTGGACCA
GGCTTGTGAGGGATATTGGCATGTACACGAGATTGATGAAAATTACTTCCAGAGCATTTA
TTTCTTCTAATACCACTGAAAGAAGAGTGTGCACTCAGGAGATATTTGATCTGAATTAGG
GAAACTGATGAAGCAATTGATTAATTGGAATTTAAGCCATCAGTCACTGGAGCCATCAGC
AGCATCATTTACATTCCAAACAATCAGCTGATGGCCCAATAGGACACTGAGTATTAATAC
GCAAGAGTCAATGTGATACTGCCACGTCGCCACCAACCCTTATTGACAAGCACAATGACA
CTTTTAATCCCCACTTGATCAAATTGCATATATTTTGGGATTTCCACACCGATTCAATAT
ATCTTATGAATTCTTAATCCTGTAGGAGGCACAGGGGTTTAAGCAACACAGATTTATCTA
TTTCCTTCTATGTGGCCAGAAAGGCTGAAGACAGAAACTGTTTTTATTATCCTCTATCTT
TTGCTTATTTGTGGTCAGATTTATTGCATCATTAGTTGCTTTTAATTATACATTCTTtgc
catagacttttcccaa
>NODE_574_length_635_cov_8.151181
ATAATTCATTTCCGTGTGTGACAGCTCCTTACAGTAAGACATGGTGGGACTACTAGTCCT
CAAAACCATGTTTACATAACCAGGAGCCTGTGCTAAGCACTGTTTTCTGCTCTACCTCTA
AAATCACACTGCGGTAAAGTGATGCAGGTCAGCTTATTCGAAGAGAAATAATTTACTTGT
AATTTGACAAGTTGTTTCCGCAAGTAGCACAGATTAGGTTAAATAAAATGACAATATTTT
TACAAATGAGCTAAGCGAGGCATAGGAATAAGCACCTATGAGCGCAGAGACAACACTTTG
TCATCATGCTTCTCATTGTGACATCTGAAAAGACCCACAGGTGCTGTAGAAAGTGACTGT
GTTGTCATATTTCATTTAGGCATCCTTCTGCAAAGCTGTAATTGCCTAATTAGCTTGTTA
ATTAGGAGATTAGCATTTACTGATAGAGTGGCTTGCTCTGTTGTGATGAGAGTAATACAG
ATTAAGTGAGAAGTTATGGGTGCATGAGTTCACAATTTTGCCGTCCACAAAGGGGTCACA
AATCATTAAAAGATTTGTGAAATTGCTGAGAGTGTTACATCTGAAGATGACGCTTGTCTT
TCCCTGCCTTCCTTGTATCAGAATTGGTACTGAGGATGGTGAAAGAATGTAGAAGGCAGC
CTGTCACATGGCAGCGAGATCCCTCCTGGTCTGAGTGTCGCCTGTATCATCCCCTGTTGC
TCGGGGAGATTGGAGGAAATGACCGAGCAGACGGTGCCAGagacattactaacccaata
>NODE_575_length_513_cov_6.670565
AGATTATATTTGAATAAGTTTATCATTCTAAACCATTATACAATAATTTATTGAAATGGA
CACTACAAACCAATCACAAAGTCAAATCTTTCCAAGACTGATTTCTTAAAACAGATTTAC
TATTATCCAGTCCCCTCAGGGACATCAAGTAGACGTCATGACCCACACAGACACTGCGAT
TTATACCAACACAGACCTGCTTTGGCACTAAAGGTAAAGGTAACACTAACTTTTCGGTCT
TTGTCTCCAAACTCTATGCCCAGTGAGTCCATGGCTCGAAGAATGGCTGCCAAGCTCTGG
ATGGTGTTGCTGTAGACCACAGGCTTATACTGCTTCACATCATCCCCAGAAAAGCCATCT
TCATGGATAATCCTGCATGCGTACAGAGACATTATCAGAAAAACACAAGCTTGGACTAAA
CAGAAAAAGTCGCACACGTCCATATGGTCCTAAATAACTGTCTTTTTCACAATAAAAGCT
CCACATGCTCTGGATTTTTCTGTGTGTGTGTGTGTTGGAGAGGATTTCAGGTTTTTTGGC
ATTAAATCAAACACATAAATCAAATTGTCCTCTCTCCCTTATTCCTACCATCTCAATCTT
AACTCCATCTATCCATCTTTAAGTAAGTGTTTGTGTgcgtgtgtgtgtgtctctgtc
>NODE_577_length_504_cov_9.777778
TATGTGTGAGTGCTTCGTGTGTGTGCTTGCTCATTTTCTTCAGTTTGTCTTCCCCTATTA
GTCTGCATGCACATTTCTACAACTGTTTGTTTGCTTATGAAAGAGGAGACACATTTCTCT
CTTATAAATCTAACCACTATATACCCACAATGCAATATGTACATATGTGTGTACATATTG
TCAGTGTGTGCTGTCCATCAAGCCACACACATAGCCGTACCAAACCATTGGCTTGGTTGC
TGATGATGACATATGAGTTCCTGGCCTTGGTAATGGCTGTTAAATCTCATAATTACACGC
TTCTTTATTGCAATGCATAATGACCCCACAGCACTATTGGACAATTAATTAAGATTTTCA
GCCCAGGCTTTTTCAGGCCCAGACGAGGAGGTGGAATGAGGTCTAATGTTCTTGTCTTCG
AGCTACGACATTAAAGCATGGTGCTGTAGGAAAGAAGGTTGTCTCTCTGTGTGCATTCAT
TTTCATCTTTGTCTTCCTTTCTGCCTGTTTATGTCTCTATCTCTCACTCTCTCTGTTCTC
TCTGTTCTCTTTGCTCCAATTGTTGAGCCCTTCCTCTCGATGCTTGTCCTCGATGATGAT
ATTGGAGACCATATCTCTAATCTGTGAATGGTAAATTAATCCCTGTGg
>NODE_578_length_529_cov_5.374291
ACTCCGCATTCACCTACGACCGCTCTCTCAAATCTTCTCATCTAGATGAAAACATTCTCA
TTCAGCCCTCTTTCCTTTCTTCTTTCTCCTCGCCGAGTCTAATCTTGTAAGCCATTATTT
TTCTATTTCCCCTCTCTGTCACTTTGCATTATTTTTGCTGCTGTAATTCCTATTCGTCCC
TTCTGGAATCTTCCTGTCCTTCTTTGTCCTCGGGTCTAATCCGGACTTTCTGCCTGTTTT
CAGTCCCCGGTCCCCATTCTCAGCGGGGTTCAGATGGAATAGCCATGCATGACGCCCCTT
CTATGGCAACCACACCTCCACAGGAAGGCAACGCCGACTTTTCGGATGGGCAGAGAAGGC
CTTTGAGAAGCTGGCAGCAGAAGTAAATCCTTCTCTAAGGAACAAGGAGAATTAGCAGGG
AGCAGTGGACTAGGGATTTAACCCTACCCCTCTCCTTTGAAAGGCACAGTCAGTCCCACT
CCTGCGGCTAGCCACAATCAAACAGAGGAGGAGTGGGGAGGTGGCAGCGGGGAGAGGAGA
ACACAAACTCCCTGAATGACACAAGCAGTGGATTGTGGAGGAGCCTAATCCCACTTTAAT
ACCTTTCCAAGTTCAGCTGCTAAAGAATGCTCTTTAAAACAACACCACTGTGTGAGCAGT
GAaggttgaccag
>NODE_579_length_480_cov_7.681250
ATAAATTACATTTTTTTTACATTAGGGATTTCTTTTTGTGATCTTTTAGTCACGTTATAA
CACACTCCACAATACAGTTTTTCTGGTGTGGTTTAAGTTTTAAGTAATTGTTGGGTGCCG
GGTCGTGCAAAACCATATTAATTGGGAGGTTGATAGCGTTTGGTGGTTCTCCAGTGGAGG
GGTCCCCCTCCCCTTCCCCCTCCTGCCTGTGGTTTGGGAAGGCTGCCTGTGTTCCCCCTG
GCCGCCTGACAGAACTCCCCTTGGTCAAACTGTACCTTGTCTTCTTATTCCACCTGCCAA
TAGAAACGCTTTCAGTCAACGATCCCCCGGATGTTCTGGACAGGCAGAAATGCCTAACTG
CCTTGGCTTCTCTACGCCACGCTAAGTGGTTCCAGGTTTGGACCTTGTCTTTATTTGTCT
CTAAAACCGAAGTAGTTTTGAGTTTGGTTTTATGCTGTTTGTTCTTTTGTCTTTTATTTG
GGCGTTTCATGTGTTTTTGTTTTGTTTTTTTTCTTTATTTACTCTTTCGAAGTGTACCTT
CTGTAGTAATACTTGACGACCTGGATGTTTGTTTCTTAGGAAACCTTTGTCATTACACTG
TTGTAGAGTTgctttgctcactta
>NODE_580_length_573_cov_14.547993
GTTTAAACAAAGCCTTGGGCGACAATTAAAACTGTAATATAACAGCAAGTGCAGGGTGAG
TGAATTCAGAAACTATGAATGCATATTTGTGACAGGAGTGTGTGGTGAGATTAAAAAATG
AAGACAAGTAAATCTAATTAGTAGCCTGATTATTTTAAGAAGTTAAAAGCTGAATTTGTG
CTGCATATGATGCTGCATTCACAAATGGGAAGCCACCAGAAACTAATATTTAATAATTAA
ACAGCATCATAATGTAGTTCTCGCTCCATCGCCCAAGACTTTGTTTGATCTTAAGGGTAA
AATAAAACTACAACTACACACTTTTTTGCCCATGATGTCGTGAAAATGCATGTTGACAGC
CTGGTCCACTGATTGTTCGGCCTCGAAAGTAATAAATCCAAAACCTAGCCAACGACCAAG
AGTGAATCAAGGTAGCAGGGGGGTTGTGACAACACAAGATGAAGAACAGTATTGGGCTTC
AGCAGAGTGAGGATCCGTCAAGACTGAGCAAGAGGCTCCTGGGGTTCGGATGATGTCGCA
GACTTGCAGAACAACACAAATCCAAGACTAACGCCTGGGGGATTGAAGGAAACTTTTCTC
TTTAGTGTGCAGAGAAATATTCGGGTGAAGATAACAATAATGGACTGCTTAACTGTTAAA
CATGAAGGATGACAGGTGTAGCACTTGATTtaatgtgaaatgtcgcatagaaagtca
>NODE_581_length_145_cov_2.710345
CAAAACATGATTGTGAACATTGTAGTTGAAAGATGGCAGTTTGACTGTTATCCTGCTCCG
AAAATGCGTTTGGCTGGCTGAAAACAAGGTTTTTGACATGGGACATGTAAAGTGAATTTC
TTTGACAGGAACGGACTTGAAACAACTTGTGCCGTCATCTTGATCATATTTGAAGACATT
GTGAAGCCAAAACATGATTGTGAACATTGTAGTTGAAAGATGGCAGTTTGACTGTTATCC
TGCTCCGAAAATGCGTTCGGCTGGCTGAAAACAAGGTTTTTGACATGGg
>NODE_582_length_429_cov_3.675991
CCATGGCACTGGCCCTCGCAGGCTGGCAGCATTGAGGAGCGTAAAGGCATTCAGTAGCGT
GAATGTCCCTTTGTCTCAGAGCAGCGTGCCAGGCTAGCTCTAATGAGGCAGCTCTTTGTG
GCAGGCCTCTCAACATCAAGTGGGCTGGTGGACTCATTAACCTGACTACTGCAAATAAAG
CAGGCAGGCACAAGAGACGCCTATGATAGCACACTTAAGGCCCTGCTGAATCCCTCCACC
ACCACCATCATCCCTCCACCTCCTCCCTCTCCTCTTTTCCCTTCAGTCTCTCAGGCTTCC
CAGGGCTCCTCTGGCCTATTTCAGGTGTCCCAAATAAGGGATGGGGGGTGATTTCCACTT
TCCTTATTCTGTCTCCTTCATACCTTGAGCTTTAATCAGTTTTTGGCTCTGCACTGTAAC
CTGGTTTTTGCTGAAAAATGAATGAACTAGGTTTGCTTGGTCCCATGGAGCAGATGTAGT
CAGTTGTTgcaactaccacctacttacaaagcatttcagagaatattcttatatttatcc
gctgccatagttcctctttgtagatatcgcaat
>NODE_584_length_314_cov_7.570064
CTTCTGCCACTTAGGATTTAATCGCGGTTACTGGCAGGTAGAGCAGGCGAGTCCATGCCT
GGTTAGGTGCAAGTGCTACTGCCTCTCCTCCTCTCTCCTCTCTCTCTCTCTTCATATTAT
ATAAAGAGTGGCAGCAGGCAGAGTGACAGACTGCCCCAAGAGATGACACCTGTCACTGAG
GGGAGTGCTGCTAATCTACAAGCCTCATTTTGTTTGAACTCTTTGTCACCTTGCCGTCAA
ATCCTCATCTTCTCAGTCACTGCCAGCTTCCCTCCCCTCTGCTTCTCTGCTCGCTCTGCT
TTGCCCAGTCTCTCCACAATATATACAGTACCTCCACCATCACACACAGCACACGCTCCA
CCACACAAACCAGTGTTCTCTGGTAAAACATGTTCCTGCTTTTATTGAACGAGCATTGTG
CCCGTCTGTACTCCTGTGTGTCATTTTAGgttatttat
>NODE_585_length_353_cov_2.858357
TGTGTGCGTGTGCGTGTGTGTGTGCGCGTGCGTGACAGAGAGAGAGAGCGCGAGAAAGAA
AGAAAGAAAAAGAAAAAAAAAGAAAGAAAGAAAGAAAGAAAGAAAGAAAGAAAGAAAGAA
AGAAAGAAAGAAAGAAAGAAGCCTTACAAGGCTATCCTTCTGATACTGGAGAAAGTTTAT
AGTAAAATCCTCCCTTCATGCCCCTGGTACTTCTGGAAGTGCATTCTCCCTTCGTGCCCT
TGGTACTTCTGGAAGTGCATTCTCCCTTCGTGCCCCTGGTACTTCTGGAAGTACAGTCTC
CCTTCGAGCCCCTGGTACTCTAGAAGATACGTTCTCCCTTCGTGCCCCTGGTACTTCATT
CTCCCCTCGTGCCCCTGGTACTTCTGGAACCACATTCTCCCTTCGAGCCCCTGGTACTTC
TGGAAGTATGTTCTCCCTTCGTGCCCCTGGTACCCGAGAAGTTAAATGTTGCCTTTACTC
GTGTGTGTGTGTGTGTG
>NODE_586_length_444_cov_7.862613
ATAATAACTGTAGGAAGAGCAGACTACCTTAACAGTGAGGACTGATAAGGAGGAAAAAAA
GGGGGAGAAAATATAAAAGGGATATATGGTTTAAATGAAAGAGAGATCAGAGGAGCAGAG
TGGGAGAGAGGAGCATTTTTTGCCATTTCACCCAGTTTAATAGGAGGACAGTTAATGGGC
CTTTTTTATCGGGCACAGGCATCAATCAAGAGGTGTCAGGCGGCCGCTGAATCTGGGCTG
TGGTCCTCTTCACAGATGACTGATTAGCAAGCCAAAATCACCAGATCCATCTTCCGACGG
TCACTTTTATTACAGTCATTTTTAAAGTGACAGCAACCTGCCTTGTCTCACAACACTGGC
CACCGCATATATATTCTCCCCCTCTCTCCCCCTTTCTCTTTCTCCCTCTCTGCATCCGTC
TTCCTCTCTCCTTCTGTCGCTGAGTATTTGGTCAGTCACTCTCCTGTTGTTCCTTCAAAC
CTGTGCCCcccccccttctccaccttctctgtttctccttcttttaactacttttatctg
actttcccctccgtctctacccccacctcactcccaccccctgttggc
>NODE_587_length_528_cov_12.666667
TAGCTCTGTCTGACAGATGCTGATCCAAAACCTCAACTGCTTTTATCGTAACCAACTGAT
CACAGGAATAAGGGTTAAAGAGAAGAATGGGCAATGGGCCCCAGTGAAAAATCCTCAGCC
TCTGGCAGTGCCTCATGGAAATGCTGCAAACGCTGTACGGATTCAAACGTATCAGGGATT
ATTAAGAGACCTGAGAACAAGGTCAAAGACTTGCAGAAGAACACAGAGCAAGTTAAACTT
AACTTCCACTTCATCCCCGAGGCTCTGAAAATACTTAGGAGATAGTTGAGGCAGGCTCTG
TTGAAAGCTCCCCCGCCGGCACGCAAAGCTTTACTTTTGATGTTAATTCCTTGAAAGCTG
TTTCTTTAGCTGGGGATTAGTGCATGAAGAGCTAGGCTTACCATGCTCTGGCTAATAAAG
ATGAAACATCTAACACAGGTACTCGTACATACACTCACCAGGGAACAGTGCCTATAAAGT
TGCCTTAATTATAGAGAACTGACTTCGCTTCAGTAACTATAAGAATAGGACGACATTTGT
AGTTTGAAAATGCTGTGGTATTAAATGTTGGAAATCCTCTGTATTCTTTAGACACAAGTC
TTGAGGTAAAATAATGAGTATATAGGCACATCACTTTCTGAGCtcatgcgatcaaagctg
ccttcatggtat
>NODE_588_length_642_cov_6.389408
CACACATAGACTCCCTCAGATGCACACACACTCACATATAAAAAATCTATTGAGTGTATT
TCTTCTTGCCAAGGATTTTTTTTCTGAGTCAAAGATAATACAATTCCTTTTTTTCTTATT
TCCTTACAATACATCTTTCAGTTCTGCCTTTTCCGCGCATGAAATTCATTTTCTAATGGA
AATATTTGTTTTGTAAATCAAATATGTATTATGCACAGAATGCAAAGCACAAATTAAATT
ATGTTAATGAAATGAAAGAGATATGAAATGCATATTTCATGGACAAAACATAACCCTGCC
GAACAGCCATTTCTTGATAAAATCTTTAAACACAATCTCATTCGGAGAAAGACATATTGC
CGTGGCAGATAGCACCTCATTAAAATGGTCTCCTTTAATATCAGTGCTTAGTATATATGG
GATTGTAAATAACCACTGGGGAAGAGGAACCAATAATGAAATACTGTCTTTAATAGCTTG
CCATTGATGTCAGCATAAAAAGTCTACTAGAGGAATATTGGAAATTGGGTGTGCACACAC
ATAGTCAAAAGCTGTAAATGATTGCATATTTAAATAGAGCTGACTAAGGAAAAGATGATA
TAGATATTAGTAATAGGCAGAAAATTATGCTGACCTTACATAATTCCACAAAAAAGCCCA
GACTGTTTTAAATTTTATATTGGTTACACTTaatgaataatagattctgtagctgttgtt
gtgcagtccatgatgttaataaaagcctaagaataggagccctgctctgcccagccgact
agcaaa
>NODE_589_length_611_cov_5.585925
CCATCTTTATCCTACAGATGCTCTCTCTCTCTCGCTCGCTCTCTCTCTCTCTCTTTCTCT
CTCGCTCTCTCTCTGTCTCTCTCTCTCCCTCTCCCACCCACTCACTCTTCCATCCACACA
GCACAGAAAAAACATTTGAATTTTCCCTCAACGCTTCCTCACTGTTGAGGCGTTTGTGTG
TTTTTTTTCCTCTTCTTATTTTTCTTTTTCTTTTCTTTTTTTTTTTTTTGCTATTTTTTT
TAAAACTCGAGTCACATCCGCAATCCCGCGGCCCTATAAGGAGCTTTCACGCTTTTTGGT
TTGCTTTAGATGTTTAATACCCCCTCTCTTTTGTGTCAGGGAGCTGGAGAGGCGTTAAGA
AGCGCTGATAAACCCCACTTAGATCCCTTCCTGGCCCGTCACCCTGGCCTGCCGGGCCGC
TTTAGCAGGGAACTGATCTGTGACGGCCTGCCACTCAAACTGAGCACTTCTGAAGGCTGA
CACAATGGAGTGAGCAACACACCAGAGGGCCCGGGGGTGGGTGGGGAAGGGGGATGGAGG
GAGGGTGAGGCAGAGGAGGGAGAGGAGGCCAAGAGGTGCCCTGAAAGAAGGCTAGAGGAG
GGGCCAGAGAGCATCTCCCTGTTATCTGTTCCCTCTCTTTCAGTTTATGCAGTTTCCCTC
CTCCCTCTTCTTGCTGCTTGATACTGTAGAGCTCACACTGTTTGTCTTCTAGTCGGCAGT
AACACACACAAaagccccttctctgttgtttgtct
>NODE_590_length_797_cov_9.375156
GAAAGGATAAATACTCAACTCCCTGCAATGGGAATAAGGCCCCAAAATATGTTTTGGAAA
CATAATCAGCATCATAGCAGCTCTGTGTGTCTGTTTACATTGTGGCCGCCATCGCTCCCC
TCTCCTCCAACAAACAAGAGAATGGGGGTATGGAGGAGAGGAATAATAATAAAAATAGAA
GAAGAAGGAATTATATTTTGCATATTATTTTAAGTAACTGTTCAAACTTCATTTCAGAAT
GGTAATCCACAAAACAAATATGTAGCCGCATATTTTAAAAGGGAGGCTCCGCTCGCTTCA
ATTTCCTATTGTGATGTTACGCCGTGTGTTTGCTCTTTGTGTCTGTTTGAATTGATTTGC
GCAGCTCGGCAGACAAGGGCTGAATGCTCAGACCAAGAATCCATAATTTCATATGATCTG
ATAGTTCTGCAGTATTACATTGATTTTTTCCCTCTCCCTCTCCCTCTCTTTGGTGCTGGT
GTTAACAAACAAGCAGAGGTACCTGCGCTCAAGGATCCAGAGGAGAACAAAAAGAGGTGT
TTTGTTCGGGCTAAGGTGATAATGTGGAGACAGGGACATGTTTGTTTGGGAAAGGGGATA
TGTTTGTTATGTGTTGTTTTATGAGGAGCTACTTCCCACATAGTCTATTAGGTATGTGGC
ATCTGCAGCCACCCAAAACCCAGGATTTAAGACTAAACACTCTGTTCATCTGCAGCGTGT
TACATATACACTTTACGCCCATACAGCTAATAACTAATATACACAAGTGCAGTAGTTTTG
ATGCCTCACAATAGATTGGAAGATTAGATATTGGCTGTCATGGAAATAAGTCAGCCACCC
accataatgtgagtatgttccactggtggagggagaaaagagtggcattctgtctcagtt
aaactcttagataacctttaatctattatttatcaggactt
>NODE_591_length_413_cov_3.629540
ACACACACACACACACACACACACACATATACACACTCCAATAGTTGCTTCTGTACCTGT
CTTTGCTTTTTTCCCTTTTTTATTTCAGCAGGGTGAATTTTTATCTAAATGCAAAGCAGG
TGATAGGTGCTCCAGTTTCCTCTAGAAGTAGCTCCCTTGTCTGGGCTCTCTTCCTGATAA
GAGTCCTACTTTGCCTGACATAAAAGAGCCCGGTATCATTTCCCCTGCCTCCCCAACAAC
CCCCAACTCGCTGCCCTCGCCCTTCCCCGAGCTTCACAAAGCTGCCTCTATTTGCTCCCA
ATTCAGGGCCCAATTGCAGATAAAGTTACAGCAAATTTGTTTGGAGGAAGAGCTGCTGAG
GCCTGCGGTCCCTGGGGCAATAACAGCCTTGTCTTGCAGGGGCCGTGGGGAGAGCTGGCA
GCAGCAGGAGAACAGAACCCAACACCGCTCAGCCCGACAATGGCCTCAACTCTCTGGGAG
GGGAGGGAAAAGGAGGGGAGGGGAGTGAGAGATAAAGAagaacagggatggatagatgga
tagaagagagagacacg
>NODE_592_length_628_cov_4.686306
CGGCCCATGCGGATCACATCTAAGGAACTGTAAGCACTGCTGCCTCATGATATAGTTATT
TTCTATTTAACACACACAGTAGTCGCACAGTTCCAGCGATCAGCAGGAACACAGCTGGAG
CAGAAGCACATGCTCTATCATTTTTTCCTCACAAATGATGTAAAAATGGCCCATTATGGC
GAGGAACAAAGAGGATGGGCCCCATGTTCGAGCCAACCCCTCACTGATGCCCCGGTGACT
CGGCCAGCCACTCTCCCAAGGCCTACTCCTTGATTAAATGCATAATCCACTACTCCCCAT
CCCCAATGATTTAGTGTGCCTTTAAATCAGCTTGCGCACACATAAAAACCTCAAATAAAA
ATCACCAAGAAAAACCATTGCACTCTAACTGTTCTATTAAAATGATACCCAGCCCAGCCT
TTCTTCTCTGCAATAGCGTTTATTCCACATGAATGCGTATCTTCATTTTTTTTCATAGGT
ATGCATATAAAATATTTAAAGTTTAAAATGTCACCGTTGAAACATCAAATGCAGGAGTCT
CTCATTAATCAGCATGGATTGAGGTTCTCTTTTAAGGTTATAACCCTTTGAAAGAGCAAA
AATTACATTTTTGACCTTGAAGATGAGACAAACTCATAAACGTAAAATAATTTGCAGTTT
AAAGGGGAAAGAGATATCGGTTACCTCAGCCAGCAGtgctctgggttgtcagggggagac
caaacaagtctcattttcatatttacatccaagctgttgagattaatttgaa
>NODE_595_length_524_cov_12.564885
GAATACAATATATTCATTCAATTAACTATTGTCGACAGCAGAAACTTGTTAAATTGAAAT
ATAGTCAATCAGTGCTAACAACCGCTCACTGAGAATCGCTGTGATGTGGATGATCTTCCT
GATTCTGTTGTTTTGACTACAGCAGCTCACGACGCATCTTTTGAGTTTTTGATTGGTCTT
TCACTGGAGTTCAGTCTTTTTCCCTCTGTGGCCTCAGCAGGGAGCGAAGTGGTGTGTGGA
AGCATGTCATCCCCTGATTTCCTTTTAAAAAGCCGACCCTGATGCTTTTAAATGCATCAT
CAAGGCAATGGGCTGTCCAAGTCGGTTACAAGTTAACCAAATAAACACTGACAATGAAAT
TAATAATGCATATTGTTTGCGAATGCCTCAGCTGGATGATTTGACTGATGTATGCAAAGA
TGGTAATTTATTGAAAGTAAATTCATGTAATTGTGCAGCGGAACTTGATGAAGCAAAAGA
AGGTGTCAGCACGGCTTCCATCATCATCAGAAGAAAGAAATCATTAAAGAGCAAAAACAA
ATCCAACTTCAAAGGACGGTGCAGAACAAACACTTATTTTATGGATGTGTTTCATTTAGA
CCAAAGTTCAGAACGGCTGTTATGGTAAATATGTCAGATTTGTTGTTGGTTGTTTGTGGA
TGTGatag
>NODE_596_length_569_cov_5.513181
GTTGAACTTAACCTCTGCAACAGTGATGAATTAACAATAGAACAATTCAATGCCCCAGTA
ATTACAAAACACTTTGGACACGGCAACATTTTTCAACTCTGCCACACAGGTTTGTCGGTA
TTGGTGGCTTTCACCTGGAATGTTGGGGCTCTTTGCTCTTCCTAACTTTGTTTTCTCTGA
CGCAGATTAGATCTGCCACCCCATTACAGATTCATTTTCCTAATTTTTCATGTCTGCGCC
GCTCCCCATCTGCACCGGGCTGATAATTGTGGGGACCAGCCCTGGTGATTAACATCAGCA
GAATTAATTACGCCCGCCATTAAGGCTCCAGGTTGCACACAATGATCAAGAGAAATTAAC
TTTCTCCCAGGCCCCTAAATCATCTCACCTTCAAGTGGAGTGATGGCAAAGAGACAGGCC
CGGAGTCCTGGACCCCGCTCAGCACCTTCTTAACCAAACATGAGGTGCGCATCCTGCCTC
CCACCGAGGAGATTATAGCGGCGGCTGATGGGTATCAATTACGCCACCTTATGTGGTGGG
ATGAGCGAGAGGTGTCCAGGGTCTGGTGACTAATGGACCTGGGTTGGAGCCACCCTGCAG
CTGGAGACCAGGGAGCTGACTGTTTCTCTGGCCAGGGAGTAcccgacagatgctgagagc
ctcagttcaccggcctgacacacaggtatatatctgcacagcacatttgacta
>NODE_597_length_362_cov_4.748619
AATGGAGGTAGACTTTCTCCCTCAGGCGAATGGAGGTTAGAATTTCTCCCTCAGTTCGAG
CCAGGAGTACCAGGGGAATGGAGGTAAGACTTTCCCCTGCTACACCTGGATCTAACTTAG
CTAGAATGGAGGTAAGACTTTCTCCCTCAGCCACATCCAGGTGTAAACAGGGGAATGGAG
GGTAGAATTGCTACCAAAGTTCTACCTCCGTTCCCCTAACCTCCATTCCCCCTGGTACTC
CTGGCTCTAAGTTACATCCAGGAGTAACAGGGGAACGGAGGTAGAAAGTCTCCCTCGGTC
ACATCCAGGTGTAGCAGGGGAACGGAGGTTAGAATTTCTACGAGAACAAGTAAAGGCAGG
AGTTACCTGCTCGGGTACCAGGGGCTCGAAGGGAGGATTTCACTATCAACTTTCTCTAAT
AGAAGCCTTTACAAGGCTGTCTGTCTACTTTCTTTCTTTCTCTCTCTCTCTCTCTCTCTC
TCTCTCTCTCTCTCTCTCTCTCTCTc
>NODE_599_length_489_cov_8.635992
CTTCATTAAAAGTCTCAGTAACTCAACGCATGAGCACACAAAATCATCACAGAACCAACC
AGATTATATTCCAAACTAACTCCATGCATCTCATAAGGAGGTTGTTTTCCTTTTTCATAT
TTCATAAATATGAACCAGGGTGGTTTTTGTCTGTGCCTGTCCATTTATTACCATAAAAAT
CAGCTGACTGAAGTATCTCACTATCTGTGGAGGCAATTAACTGTTTTGAGAGAATGCGTA
ATACGGGACTTTGTAATGGTATCATTTGGAGTCAAGGCACAGATGCGCCGTGCGGAGCCA
TACTGTAATTAGAGAGAAACGCTGTACAGGTTTTCCACTAATTAGCAAATTATGCTGAAA
ATAGCATCAAGCTAATTAACAGTTATTATGGCATTTTTGAAAGTATGACTTTAATTAGCA
AAGTCCTGACGCAGGCAATTTCAAACTCGTCTCTGAGAAGATGAGGAAGAAAAGAAGGGA
AAAAAAAAACATGGGGCATGATCAAGAAGATACCCAGATTATTATGATGCTGTCAAAAAC
TAAAGGAAGGGGAGAAAAAAAACACAGGAGGGGAAAAGAGAGACTGAGTGAGTGAGTGAG
GGAGGgaagggaagggaagggaagggagggccc
>NODE_600_length_305_cov_6.859016
AAGACAGTCAGGAGAGCTGCCATGACTTATGCTCATACACACCCACACACACACACAAAT
AGCAGCACAATGACTTCAACTGTACAAGCCCGCACCTTTACTTCTCCGTATAAAGACGTT
ATTCCACAGAAATGAAGAGATAAGGAAGAAAGGTTATTTTGCACTCCACTGACAGCACAT
CAGCACACACCCCCACTTATACAGTACATACGGTTTTGCACGTACAATGGCATTTTCTCC
CCAACAACTGCTCTTGTTTAGTATGCGCTTCCTTTGGTCTTGAGGAGGAATGATCCTCAC
TCTAATGAACTAGGGCCTGCCACTTGAATGTAAAACAGGATTTAACCCGTCTTCAATGTC
AGAGCCCCTCCCTGGGGCTGCTTCAGACAACACACACATTCGCAAATTCATGGAGATGCA
CACGCACGCAGACACACAAGCAAAACCGT
>NODE_601_length_145_cov_6.910345
ACAAGCTGTTTCAAGTCCGTTCCTGTCAAAGAAATTCACTTTACATGTCCCATGTCAAAA
ACCTTGTTTTCAGCCAGCCAAACGCATTTTCGGAGCAGGATAACAGTCAAACTGCCATCT
TTCAACTACAATGTTCACAATCATATTTTGGCTTCACAATGTCTTCAAATATGATCAAGA
TGACGGCACAAGCTGTTTCAAGTCCGTTCCTGTCAAAGAAATTCACTTTACATGTCCCAT
GTCAAAAACCTTGTTTTCAGCCAGCCAAACGCATTTTCGGAGCAGGATa
>NODE_602_length_437_cov_6.560641
GTTGGTGTTGGAACAGTGCGTGAGTGTGTCTTCATTACTAAGCCCCCCCCCCCCTTACAG
GTTCACACTAATAAGTCCACCTTTCCTGCTGCATGTTGTTGGAAGTTTAACCATTTTTTC
CCAACAGGAGAATGAATTAATAACATTTTTTTAAACCCCCCCTTTTTTTGCTCCTCCACA
ACGAGGGGCCAAATCTCTTCAGCATTTCCAGCCCTGTGAGCTAATTTGACAGCTCACGGG
GGTGACGCTGATTCCACTTCGCAGAGACAGGTACCCTAGGGCTAGCCAGCTGGATCGCAG
CGGATGCTTACAGATTTGGCTTTAGCTTCATGCTGGGTGTCATCTGTCTCTTTGGTCTGG
CGCGGGATAATTTTTTTTGCGTGTGTGTGCATTTGTGTGCGTGTGTGCGTGTGTGTGTGT
GTGTGCGTGTGTGTGTGTGCGTGTGTGTGTGTCCGCCCTGACATCATGTGCCTGAGCAGT
TTGTGCCTGGCAGGCCTTGTCTGTCCAGGTTGGCCATCAAACACAGCCAGCATGGCCCTA
atctgacgaggcactgctccaaacatgccacagcagcctga
>NODE_603_length_421_cov_6.182898
CCGCATACTTTTCTGCCAAAGAAATGTAAACAAAAACTTTATCTGCACTGGATAAAATGT
GCCTGTGCACACCACTGAAGTGCAACAGTAAAACAGTGACATTTCATATAAAGCTCTGTG
TAACGTCTTTAAAATGGGCCTTTACAGATACCCACACATACAAACTGCTGGTCTAACCCC
CTGTGATGCAGAGTGTCCAGTCTTTTTTTTTAGAAAGAGAGAGAGAAATGTGTTTTGAAA
GTAGAGTGGCAAGTGGCGTCCACTGTGTGTTCTTTTAGACGGATCAATAGCTCAGTGTGT
GAGAGAGTGTCTTAAGAGCTGTTGTCTTGTGCTTTCAGCTGTGGCAGACCTGTTAGTGCT
ACAGAGGGGAGCTGCGCGCCCCTGCCTCTGTACCAGCAGTGGCCTGAGGGGGGCTTTTAG
TCCAAACACAAATGTCAACCACACATAGACTATTAGTGTTTAGTGCAGTTATTAAATGGA
CTTTATTTGTCCTTTAGGAGGCTAAAAGGCGCACTTAAAGGGGACCTGCgtgacagcagg
gcaatttgcgagtttggtaacttag
>NODE_604_length_552_cov_5.860507
TCCAGATGTGGTAGAGTGCAGTTTACCATATGTAAACCATCTTAACACTTACAGAACACT
CATATTGGATTGAAAGGGGGGCCATAGACAGTGTCACTAAAGGTTACCATAATGCCTACA
TAGTGTCTGTGCCTCAGAGCCATTCAAAGTTCATCCACTTTTCTCCAGGGAGAAATTTGT
AGTCATACAGTACGAAAAAAGACAGTGATAAAAAGACGATACTGCCTCAGCTCATTAAAA
TGTATGTGGCATCTTACTCTTTAGTGAAAGCCTTTTCTTGTCCGTGTATGTGTGTGAACC
CAAAAAGAAGCAAATCAATGTAAGAGAATCTGATTGATATTCACTTCAGAGGGTGGAAGT
GGGAGAGCCTGGGCTCACCATGGCACTCTGTGGGCTTTTGTTCCTGGCAGGTTGGACAGG
CCTTCACTGTGAGGATGACATTAATGAGTGCCTTCCACAGCCCTGCAACCAGGGGATATG
CATTCAGAATGATCCAGGCTACGGCTACACCTGTTTCTGTCGTCCTGGATTTGTGGTGAG
GCTCCCCACCTTATTTCCCTTATCCACCTCTTTTTTGTTTTTTCTACCTAACCTTTATCC
TCCTGCACCCTTGATGCTTTTGTGGCACTAATTAGCTGAATTGTTAAGATGTTTGATCAC
CTTTTTCATTGTTGCTTATGGTctaatctgattctc
>NODE_605_length_351_cov_3.512820
AGTTACCCTTCCCAGTGCAGGAGAGATAAAGGGAGGGGCGGTCGGGGGGGGGCCCACACT
CAGGCCAAAGGGCCACTGTGGCTTTAAGTGTGCTCCTTGTGTGGCCAGAGCAGCCATCGT
GCTGATGCAAAGTGACAGGGACAGATGTGACATATCGGTTCCGACACACTTCCATACCAC
CAGTCACAGGCTCGGGGTGACTCACATCCCCCTGCTCTGGTCCTGTCCCCCCGCTGCAGG
ACAACACAACGATGCTCGAATGAACCTCGCCATCGCCCTCACTGCTGCCAGGTATGGGGC
TGCCATAGCCAATTACACTGAAGTGGTGCACCTACTGAAGAGGGCAGACCCTCAGACGGG
GAAGAAGAGGGTCTGCGGAGCGCACTGCAGGGATGTGATCACAGGTAAATCCAACAGAAG
CTGCTTCCTTCCTTCCTACCTCACTCTTTTCCCACTCTCTCTACCcctcacaacaggggc
cctcccagcacctct
>NODE_606_length_392_cov_4.551021
CCGAGTGAGAGCTCCGTGGACTCCCAGCTGTTCTATGCAACATGCTGAACAGTAGGGGGT
CGCCCTGTGTTTGTTTAAAACTAACAGGAGTCCCATTAAAGCCCTGACTCCCCTCATTTA
GGACTGCCATGGGGACACAAAGGACAGCCCTGGGAAGCGGCACGTTGCAAGGGACACCAA
TTATTGAGGCGAGGACACAGGCCAGCTTGTTCGTGCTCAGGGACATGTCAACTCGTTGGA
CGACCCCCTCCGTCAAACCCATTGACCAGAGCGCATGGAGAGGCATCTTAATTGGTGTTG
GGCAAACAGATTTTGTCACAAAGTTGCAAAGGAAGCTAAGTAGCTGAATGTTCACATTGT
CCAACCCCTGACCTGAGCTTCAGGGGCCGTTCCGAGACATCATTATGCTCCATTACTTTG
AGTAATCGTCTCAGACTCGTCCTATACCGCAGCAGGAAATCCAGGACAGCAATTAAAAGC
AATATTCTGGCAATAAAGACAGCGTAAATAAAAAGTGAGCCCTTTTCTCTGTGTAc
>NODE_607_length_491_cov_7.529531
ACTCAAACCAAGTAATTCTCTATACTGTTTGTGAGTTCAGAAGGGCCATCAAATTTCATG
TAAAATAAGCTCTCATGCAGGAGGAGACACTCATATTTTACGTCTAATTCTGGAGGAGAA
GATGTATTTCTTACTTCCCCAGGAAGCGTGATTGGTGTGTGTCTGTGTATCATGATGAGA
TCACTTGGCGGGGCTGAGGATAAAATGTCGCTTAGGATAATGTGATTGCCCTTAAGGTAC
AAGGAGGTGAATTATATTCCCTGATTTATAATCTGAAAATTAAAGACTCACTCATTTTCT
AATTTAATTCCACCTTCAATGGAACAATGTTCACTCTGAGCCAAATTGGCGAATAATGTT
ACTAATTCAGATGCAGATGTAATTTCTATTCGGGGGGCTGCGGCGCGTGGTGATGAACGA
GTCCCGGATGGATCGTTGCCACTCCTATCTCCCCGTCTCGACAATTCCCCAGCAGTTGTG
ATAATAACCTGAGCAATAAAGGAGGGATAGGCAGTGCTACCCCGTTCCACTCCTCATACC
CCAAGTCATCTGATACTTCATCTAATAGTATTTCTGTCCTTTCCTGTGTCACTCTGTCTT
AGGGCAGCTGACACTgcgctccttccatacaggaa
>NODE_608_length_656_cov_4.847561
TGGATTAAAAATGACCTTGAATTCTTTAAAAGCCTACAGAGTACAGTTGCTAAAGGAAAT
CTAAATAAAAGGTGAAATGTTAGTTGGTTGTTGTGCATTGCTTTACCTTGTATAGACCTT
AGGGATTAGTAGTAAAACATTCTTGTTATAGGCATACTAGAATACGTTGATAAAGTAAGT
AGTTGGCAGACTTTGTGATTACATTAACCCTCCACCTCACCTCACCAACACTGACACTTG
TGTGATGCTAATGTTCATATCAGCAAGCAATGGTTTTGTCTTCTTCCTCCAGGCATTAAA
CCTTTCCAGTGTGACCGCTGTGGGAAAAAGTTCACACGGGCCTACTCCCTAAAGATGCAT
CGGCTGAAGCACGAAGGTAAACGCTGTTTCCGGTGCCAGATTTGTAGCGCCACATTCACG
TCCTTCGGTGAATATAAGCACCACATGAGGGTCTCCCGACACATAATCCGCAAGCCGCGG
ATTTATGAGTGCAAAACGTGCGGCGCCATGTTCACCAACTCTGGCAATTTAATTGTACAC
CTGAGGAGTCTGAACCATGAGGCATCCGAACTAGCAAACTACTTCCAGAGCAGGTGAGGA
GTTTGGGGGCGCCGACCCCCATCATTTACTCAGATCTCACCTGGATCAGAAAATAACTTC
AGTTTAGATTCTAATACCTGAATTTCATTGGATCGTTGTCGTGGCTTTGGTTGTGTAGAA
TGTTTTTGAGATGATTGCCATTGATTTGAATGCTCAAATCAAATGTATCTGAAGTATTTG
ACTgtatttattgtggagtt
>NODE_609_length_541_cov_11.829945
AGTTGACACAGTGGGCAGCAAAGTTTACTTTTTTTTAAAAAAAATAAATAAATAAAGACA
GAAAGAGGAGAACGAGAAGGAACGGAGAGGAGTAGAGTCTGGGATACAAGCACAAGCGCC
ATGGCAACACATAGAAAGAGGAAGAAAAGAGTTACCCATAAGTAGCCGCCGTTTCACCCG
CTTGTCCACATCAGCTACTGACGTGGCATTGAACTCAGAGCTCTCAATTGCAGCCTCATC
TTTCTCTAAAACACAAGTGACAAGGGGACAAACAGTGAGCAGCAGGTTAATGAGAAGCCC
AAATGACCAGACCTTCAGCCCCTCTTGGCGTTTGAGCAAAAAACCAAAGCCAAGAAGCAA
GAAGCGATGAAGAAGTGCCAAAATCCCTGTTAGAGTGTTAATCCCCAAACAAATGATAAA
TCCCCCAAAGCAAATCAAAAGAACAAAACAAAATAAAATAAATGAAAATGATCAGTATCA
GTGTGTAGCTTACAAAATGAAGCGGTAGGTAGGTAGGTAGGCAAATAGGTAGGGAAGGGG
AAGAGAAAAGGTTCAAGGCTTACATGTGAAGAGTTTTTTTAAAAATGAGATAGGTTTGGG
ATTTTAGGGATGGAATGGGTTGGGGTGAATATTAGGGGGGATTTGAATTGTGATGTTGAC
GTTGCTGTTGTCGCCGATGTAGTTt
>NODE_612_length_519_cov_15.745665
TACTGTAAAGTACATAAACAAGGCTCAATAATTTCTACCTGGGTAACAACTTAATATTTT
TGTTCTGAATAGTTTCCTTTTTTGAAACCACAAACTCTGTAAATAACCAACTGGCTTTCC
ACATATACTTGATCAATTTTAATTGCCACAGCTCTCACCCTTCCAATAGGAAGAGAAAGT
TGAAAGTAAAAGAAAGAAAAAAGTAAGAATGAAATGTATTCCCGCATACTATGATATGGT
AAATGTTAGCGCCTGCTGCATCGCACTCCATATCACTTCGCTCCATATGAAAAATAGTTT
GCTATTTTGGAACCCCCTGGCAGCCATAGTGGATCACCACAGACCCAGAGCTCATTTATC
TTTTGTCAGAGATGAAGCCAAACTAACGCCATCTCCTGAAGCTGCTAAAGAATGAGGAGG
GACATAGGGAGGGTAAAAATAAACCCGGAGCCCAGGTAGCTACACAAAGAAGTCATTCTA
CAAGTAATGGGTGGCTTCTGAAAGTGGAACTCTGTTTGGAACTGTCTCTCCGCGTGGAAA
TGATGCTGTTTAGGGCTGAAGTTTATTCAGTTACCTTGCTGGCATTTATGAGGCTGCCTG
AGAATGTGTGCATGTAACAGCATTGTTACGTGGCAAGTTATCTGACCAATTAAATGATGA
TTt
>NODE_613_length_322_cov_8.096273
GAACAATCCACTTACTGTGTTTAAGAGAAGAGCGAATTTTGTTCCAAGTCAAGCCAAGTC
TTTGTCTATGTGTGCCAACTATTTTGAAAATATTCCACTTTGTGTCTTTTTTAATCCACG
AGAGCCACACACAGATACGACCGTGCGCACAAACGCGCACACAGACACACACACATTCTC
TGCGTCTCACACACACACACAACAGTGTGGCTACAAGGTCACTCCAAGTATTGATAAATC
ACCCAGCTGTGATTCCCTCCTGACAGCTCAAACTAACATCAAGCTGGATGGGGGAGAACA
AAAGACCATCAAGCGGCCCTTTTCCTGACACTTTTATTCAATCACGGCCAGATTGCTTAC
GACAGCACCAGCAGCTGTTTCGTCTTCATCTTTCCCCATTTGATAAAGCATGTCAAGTCA
TATTTCTGTAAGTACTTCACCTCACCCCATACTGTGCAGATCCACA
>NODE_614_length_683_cov_7.966325
TACGAGTGAATGCCAGTGTCCCCTTTGCTTAAAACAAGCAAAAAAAAGAAAATAATAATA
AAAATAAAAAAATCTATGAGTGCTTTAGGGAATTGTTCGGCCATTTCCACTATGCCCCAA
ATAAACTTGGATGTTCTCCATCCATCAGGTGACTACATGGAGAGCTGACCTGTCATAAAT
TCACTCGGTGGGGATGATGACAGGGCTGGAGCCAATCTTCATGAAAGAATAAAAAAATGG
CACAAGGTTCCCATCCCCCCGCTCCCTGAGCCCTCTTCCAACCCCAACTCACCCTTCGCC
CTCACTACCGGAGCACCCTCGCTCCCTATCTTCCTGCCTATCTCTCTGTCTCTGCACCTA
CCAGGCTTTCTCTCTCCCTCTCTTTCTCACCCCCTTTTCTCTCCATGGGTAAGCAGGTAA
TCATGAGCTGTCACAGAAAGGTGACCCATTAATGTGATGGATACGGTGTGAAAAACAAAT
GGTGTGAAACGTGTGGATTGCTGTCCTTACTGCACCTTGGCCTTTTGTTCTGTCATATCA
ATATCCACACAGGGCCTCATTACACCGCTGCACTACACAATGAGTGGAGCGCCAGGGTCA
AGACTGCGCCACGCTCCCTTTGACTGGCTCCGACTGGGCTTTTCAGCTCAACCTCACCCC
TAAGGACTCCCAGGTAAACAGGAAGAGGGGCAGACTCTGGAGCCAGAGACAGCGCACATC
ATCCCAGACTAAATAAGCAACATCCCCCAACCCCCAAGTAGCTCTGTATCCATCAGGGGC
CCCGACTCTGTTGCTCCAACATGTTTACAGACAAaactgacaatagt
>NODE_615_length_307_cov_8.107491
CATTCTGATTCGCCGATGGTGGCCAGCTAATCATTTGATCCTGTTAGAAGAAGTGAAGTG
TTTGTGTGTTTGTGTGTGATTCTGCCAGGAGAGTTAACAACCGCTGTAAATAGGCCGGGG
CTCGGTTTCTTGATTTGTGCGCAGCCGCTGCTGTGTGTGTGTGTATTTGCAAGTATGTGA
GTCCTCTCACTGGCTGTTTTTTCTCTATAAAAGCAATTTGCCCCATGCTCGGGCTAGGCA
ATGAGCAGATGCTACCATTGTAAATGATGATGCGAGGGGCCATAATAAAGAGTTGATAAA
CACAGAATTACTGCTGGGCTGTGGGCATGCAGAGAGAGGGAGGGAGGGGGGCAGGGAGGA
AGGAGGAGGGAGAGAAAGTGAGAGGAGAGGAGGGGTGTCACACACAATGAGGCAAAGTGA
AAATGTAAACCAGCGATATAAGTCTCTCAGc
>NODE_616_length_508_cov_12.852363
ATGGTTAAAACAAGCAATTTCAAACAGAATGCTGGAAGAAAGTGAGAACTTTTTTTTTTT
TTTACGATCAGCTGTAAAAATAAATTTAACAAGCGACAATTTACCTCAAAACTTGTTCTC
CGGTTAATGATGATAAAGGAGCAATTAATTGTGTTTGGTTCAAATGGGAGGGTGAGTCAA
GACTTTGTAGGTAACACAGTTAAACACACAAAAATCTAACAAAAATCAAAAATGAAATAT
TTATTACAGCATTTGTGACTGAACACCTTTTAAACATTACGTCACAGTCCTCATACAAGT
ATTTAATGTATTTTTGACAAAGCTTAAGGGAGACGGCATCTTATCATCTAGTGAGGAACA
CGTGCTGAAAAAGGAAGGAATTCATGGACATACAATATCAATGCCACAGCAGATCTGAAA
CTAGCAAAAACATTCTTTTTCAATTGAGGTAAACACATAGAATATCTAACATGAAACAAT
TAATAGACTGAACTCTGTACGAAGTTTGTTACAATATTCTCTCAGCTTTTTTTTCCCCCC
AAAAGCATTGAGTTCATAATTTAAGTTTTTTTTTTTGTTTGTTTTCCTTTTTTTTTTCTT
CTTTTTTTTCGTTTTAGGTTTTTTGGTGCATCAACCGTCAAATgcttctcca
>NODE_617_length_501_cov_7.215569
GCTTCCCTGCAGACTCGAACTGTTTATTAGTAAATGGATGGAGATGGGAAACGGCCCTGT
TATTCCTCTGATGCAGGCGTTGTTACAAATTAATTGCTCTTCAAGTGGCAATAAATATCT
GTGTGCTTTAGTATTAGTGTGTGTTTCATGTGCAGTGTTGTAGATTTGCCTCTGGGTCTC
ACATGAATACAAATACCTCTGTTGAGGGTCAGTGAGAGAAGAGCTTTCTTCACTCTATTG
ACTGGAAATCTAGTTGTCTCATCTCTCTAAGCAGATGTCTTTCCCCAAGCATCTGTTTGT
ATTAGTACTGTAATTGCTGGTGATAATAAGCCCATTGATTCAGTATCTAAGGAAATAGTC
AATCAGGGCAGCTCATTCGTCTTACTTTTCCTGACAGTTTTCCCCTCTAGCTAAACAGAC
AGTGCCAGGGCCTGGGCTTTGTTGACTGGATTGGAAAAGCAGACTGTGGTTGGTCGGGAA
TGGCCGCGCTGTCGACTCTGAGTGAGTGATGGGATCGGTGCAAACACACCAGTGACCCAA
TGGCCCTTACAGGAGGCCCAGGGTGATAGAtgtgttgatttgtttatcgaagcctaagcc
cattctctgctctttctctctcttctctctctcacttagagtcta
>NODE_618_length_598_cov_9.677258
TCCTCGTCCTTTTTTCTTTCTTTCTTTTTTTTTCACACAAGCCACATTACATTTTAGTCA
GATGACATCACCAGGTTGAGGCGCACACTCGTCTCAGCATGACTGATGGCCTCGCTGTTT
ACAGCAAAGTCCCAAAACACTTCAAAGGCATCCTCAAAAACACGCTTGTCCTCTTCGACA
TAACTGATTACAGCCAGCCTTGATTGTGTGTGAGGGGCATTTAGTCAGGTAAGCATCAGT
GAGTAACTATATTAAGCCAATACATCTTGTATTGTAAAAACTACACTCAGTAATGTCGTG
TTCCTAAGTCCTTTAACATGCTTTATTAGGCAGCCTCGAGGTGACCATTATCTATCAGCC
TGCTCTGCATAGCTCTTAACTAGGACAATGTGGATCTCTTGTAATGCGCCATATGAAAAA
AATCCCTCCCTTAATCTATTTTTCTCCAGATAGACAAACCTTGATGCTGATTAATGGTAG
TTAAACTCACAAGCACTCCGTCAATGAGATTGCAAATAGATGGTAATGTATTAGAGTCAT
TAAATACGCATCATTCTTTTGGCATGAAATATGTTGACCCCAACCTGATTATATACATAA
TTAAAACTGCTCAACAGTTTCTGAGCACGGAGCTACAGAGCAGAGAGAGAGCGAGCAGGT
CGACAGGCAGGAGTCAtaatgatacacagcagccacgtcacttatttgggtcatttgtca
tttccgcccagcattatttcag
>NODE_619_length_461_cov_9.778742
GAGGGGAAATGTTGATCTCACAACAATCCCTCTTTGTGTGTAATACAGCTTTACTACTTG
AAAATGGATGGGGTTTGAATCAGCAAAATGTTCATAGAACAATTGCAGTAAGATAAAGGG
GCTTTGGTAAGTCCAAATATGAATCATGCATAAAGACAGAAAGACTTTCACCATTCATTC
TAGTTAGAGGACATACTTTACAAATGCTATATGTAGCTATCAGTGCACCAGTAAAATAGG
TCAATAGATTGTGTGTGTGTCTAATCTTTGATCAGATGGTGTTCTCATCCAGGGCTATTA
ATGTGCTGATCCACTAATTGGGAGAGCTTGCTCTCTTAATGCAATGGCCTTCTAAATGTG
TCCGTCCCAGTAATTTAATAATGGCCATTTCATGCTACTCTGACTTTTCAAACAGCTTGC
TCGGGGCAGCTACAGGGACTGGTTATTGATTGAAACTCCTAGGCTGCCTGGGCTAGGCTC
TGGGTGAGAGAGACTGATCAGTCTGCTTCCCAGAGTCCAGATGCAACCACAGTCCAACCC
CCTCCCACCCCAACACAAACACACACACACACACACACACACACGCGCGCGCGCGCACAt
gagga
>NODE_620_length_381_cov_5.566929
GGGTACATTTGGAGTCTGTGGATGCCAGACTACTACATGTGGCAGAGGGCGTACATCTTG
ACTGGCAGTGGCCATGTGGGAGAAAGAGTACTTATGTGTGTTTGTGTGTGAGCACATTTC
CATGTGTGTATGTGTATGCGTCTGGGTCTGTGTGCGGGATAATCCTGGAGAATCTCTTTC
TTTGAAGGGGAACAGATGTAGATTTACATATGTGGAGGGTCCCCAGTCTGTGATGAGATT
AGCTGGTTGGGATCTTTCTTCACAGCGACTGGAAGGTGCATATTTAATAAATGCCTGGAG
CTAGGCTGGGGCGTGCAGGGCTTGGCCCTCAGAGAGCCACAGGACAAAGGCAAACGAGGC
CCATGGCAGGCTAGCCCATATGGGAACAGGGTTGCTTACAGATTGCAGTGGCCTTTCATT
GGGTGTGGGACAAGGCTTTAAGGGTTTATATACAGAGAGGGGAGCACTTGGTGGGCCACT
TCTGCACCCTCTCCACAACGAGTGGTAAtaaagggattttgagct
>NODE_621_length_751_cov_12.938748
AACCCCTCCACAGCTACTCAGACGCAGACCCTGATACTCCGCACATGTGCACGTGCGCGC
AGACATGCATACGGATGAAAAAAACATGGGAAGGCCACTCGCACACACTCACATGTGAAA
TGAGGTTGTAAGGTTGCGCACAAAAGAAAGCGGTGCACAATAGAAGGAACATGCAGCCTT
GGATGCAACATAATGCATGAGAACAGGCTACGTTTCTGAAATAGTGACCCCTAAAATGTG
TCTTCTGGGATCTACGGGCAGCTGGTAAGATCAGGAAATATAAAGAGGAAATGGCAACTC
CTAGAGAAGGCCGTCGTCGCTTCAAATTCTGCTCTCTGTCCGTTTTAATAACCGAGACTA
TGAGATAGAGCATATTTTTTTTAAAGTGCCACTTTATTACAAAAGTATAAACTTGACTGA
CATTTCATGAATAGTAATCTTGATATAAAACATTACAATCTTTTGCACTTAGCACTTAAT
TACACGCTTTTGAGTACAAGACCCTGTAGTCTGAATAGCAAACACACAACATTAGCTGCC
ACATTTAACTTAGCAGGGCTTTCCAAGAACACACCGTAGCTTCATGGCTTCAAAAAACAA
GAAACAGAATACACTGAAATTTTTACATTGCAGCTTGTTTGCAGTTTTGTGTCACAAGAT
AAGTCATTCCAAAACACAATTGAACATAATAGAAAAAGATAGATTTTCTTGACACTGATG
ATATATTTATTATTTCTTTCTCTTTTGTCATGTACATACACGTTGCATCAACATACAGTA
TAATCACATCGTTTGCTGGGGATATTTGGTCAAATGAGATCGTCGCTATTGTTCAGGATT
TGGAtgtaatttgtgtgtgttatcctcggggtgatgctctgctgcatagcgaacc
>NODE_622_length_617_cov_6.160454
TCCCGTTTGACTGGAGACCACTTCACTGTGGCCTGCCATATGATGATTGTGGTGGTGGTG
ATGGTGGTGGGGATAATGATGGGCTGGGCTGATTTTGAGGGCCGCGGAGTGCCCCATGTG
TTCTGGCCCGAATGGACTCGGCCCCAGGCGGGGTTCCGCAGTAATCTCCCCAGGGTGCGA
GTGAGCCATTGAGTGTGGATGGCTGCTGAACCCCGGGAAGCCTGTCACGCTCTGAGGGGT
ATGGTGGTGATGATGGTGATGGTGGTGAGCCCCTGCCAAGTCAACTAATCTCAGCGCCGT
GTTCCGTTTGGAAAACGTAGGGTCCATCACGGGGCTTCCCAATGCATCCACGCTCATTAC
TTCCTAATTTTAGAATAACTTGACAGCAGGCAAAATAATAATGATGATGACAAATATATT
TTAATCGCAATGAAAAATAAAGAAAAAAAACTTTATAAAGTTAAGTCTATCTGCAGACTA
CATGGAATCCCATTCGGTTGAGAGGCAGCAGCAGGACGCTTTGATACTGAATAGAGATTC
ATGGTAGGCGCTGCAGCCCGTGGAGCTAAACAATCACCCTGCGCTCTAATTGGTCAGAGC
TCTGTGATTGACGTCACCAGTGACAGTTTCCAACGTGAAGAAAAATGTCTTAGTGACAGC
GAGCAGCCAGCGCGCATGCGCAGTGCCTCGGGCAACGCTTGAGAAAAATAGTTGTTATGC
AAAGGTTgttgtacaataaaagtcctaaaaagttgatccag
>NODE_624_length_350_cov_8.725715
ACAAGAAGAGGAGCTGTTCGCTGCCTTTGAGGGGAACAGGAAATGTTTAATTCATTTCAG
TACATGCAGCCCTTTAACATGTTGATTGTGCGGGTTCAACTGTTAGTTCTGTGCCATCAA
TAGACCAAGAACAGAGTGTAATATCGTAGGTTGAGAGAACGGGTCATTTTGTACCTGTCC
GATGAGCTGCACGATGAAGTCCACCACCAGCTTGGAGTCCTTGTTGAACATTCCCTGCCA
CAGCTTGTCCACGACCCGCTGGGTGAAGTAGAAGACGTTGTTGACCAGGATCTGATAACT
GCCTCCACTGCTGAGCGGCAGAGACGCATCTTCACCTGCGAGGGAGACCAGCAGCAGGAG
AGAGGATTTACAGTTGATCCTGAATGACCAGAGTCATACGAACGAACAGAACTGAGATAA
AGCTGCCCTGTGTGGATGGAACACTACGTCTTCATTAACAAAAATAACCTTGGAGATCGA
AGAAAATGgacgaa
>NODE_627_length_438_cov_11.689498
CAACATTAGAGAATAATGGATGTGAAGGCACACCAAACACGGACCTTTAAAAATGCATGA
GCGCCCCCCAAAAACCTCCCTCTCCCTCCGCAGAATAGAGCTATCACTGGTGCCTGTTAT
CTCCCCGAACCCCCAGGTAGAAAATGGTAATGATACCACTTAACATCGCTGCACATATGG
AGGGAAAATGGAAATGCCAACAGCACCTCAACTATAAAGCAAATCAAATTGAAATATTAA
TCCGCTGATTAATATAACATTATGAGAGCCCATTCTCTTTGTTGTTAAACAACAAAGGGT
TGCAAAATAAGCAACTGCCTAAGAGGTAAGGGGTTTAAAAGAGTCCCACAGAGGTGCTGA
AGCCCCTCTCAAACATCATTACTCTGCATAATGTATTCCCTTCCACAGTGCTGAGATTTG
ATATTGATGTTTACTCATTTATTTTTTAATTAACGTTCGTTGTTAATGAATTCTTTGATG
AGAGGCATTTTGTAAATCATTATCCTTGGAAGAGGAAAAAAGGGATGCATCGCTCTTGCC
CCTTATACTCGTGACAGTAGAAAAAATGCGGGGTGTatgtgg
>NODE_628_length_416_cov_6.906250
AATATAAAACGGCTGGAGAGGCGTAGGAGAGAGAAGGCTCGTCCAAGAAGTGTGTGTTAT
GTGAGAGACCAAAATGTGGTGGTGGTCAACCTCCAATTATGAGCGCTAGTAAGACAAGAG
CTTTAATGGCTAACGTTTGCCTTCGGGGAGGTTTATTACACACTGCTGTTTTGCAGAAGC
AGCGTCAAATCTATAAAACGACCATTAGGAAGAGGGAAAAAATCAATCAAAATGCCATTA
AAGTGGAATAAGTTGCCAATATTGCTGATGTGGTTGCGGGTCCTTTGATTTTCCTTCAGA
TTATTAGGCACAGTCGAGTAGTGACTTTGTTAAGGGAAACCAGTGTTGTTGGGGAGTAAT
ATGTCTCCTGGCTTCATAAAGTTTGCTGCCTCATATTTCCCACTTTATTGATTATCCATT
ATCATTTGTCATGAGGTGTCCTAACTCAAGGGGAAAATATAACCCTCTTTCTTCACCGCC
GCCTGCACTGCACAGGAGCATGGTATGGATCTGCGTGTGAAGGTACCAATCTCCGAGAAA
AATGAGCAGAGAAATAAAGc
>NODE_629_length_593_cov_4.165261
AAATAATAACAGTAGACAACACCATTTTTTAGGCCTTTACACCCAAACCGTTCACATTTG
AACCTCTCCGCCCTGCCTGTCTCAGACACCGCCGAGCACTCACACACACAGACACACACA
TACGCAGAGGGAAAGAAATGTTTCACAGAGTGTCTCACCCTGCAGAGAAAATAAGAAATA
ACCATAACTCCTTCCACTGCCAACCTGCCCTGCATGACCCCTGTTTTAAGTGGGTAGCAG
GTAATTGCTGAGGCGGTGTTACCCATCAGCCTACAAGTCCATGTGTGCCTTATGTGTCAT
CTCTATTTATTATATTCTGCACGCTCCCTGGGCCTTGGTAATCAATTTCACAAGGATACA
GGGCTGATATCAGCTGCCGTGCACATTATGAGGCGAGCCCTCCTCTTATCAAGTGCAGAA
TTGCCGGCTAGAGGTCATGAACAGATAAACAGGGATGTAACACAACTCCCCCACTCACCT
GCCCCCCAGTGAACACAAAGGTGGGAAGGTGATGTTGTGAGGGGGGTACAAAGAACAAAA
CACCCAGCAAGGGAAAGGTTGTGACCCTTGTAAGGTGCCTCTTGTTACGCCCGACCTTCA
GAATTTCATCATCAGTGCTTCTGTCTGCTTAATAATTCGGAAGCTCCCGTCTCATCTCTC
TCTTGAGTCAGCGTATGTGGGTGTGTGCATGTTTGTGTGCGGTGGGGTTATGAGGCCTGC
AGACACCCTCTCtctga
>NODE_630_length_145_cov_2.875862
CCCATGTCAAAAACCTTGTTTTCAGCCAGCCAAACGCATTTTCGGAGCAGGATAACAGTC
AAACTGCCATCTTTCAACTACAATGTTCACAATCATGTTTTGGCTTCACAATGTCTTCAA
ATATGATCAAGATGACGGCACAAGTTGTTTCAAGTCCCTTCCTGTCAAAGAAATTCACTT
TACATGTCCCATGTCAAAAACCTTGTTTTCAGCCAGCCAAACGCATTTTCGGAGCAGGAT
AACAGTCAAACTGCCATCTTTCAACTACAATGTTCACAATCATGTTTTG
>NODE_633_length_453_cov_7.573951
CATATTGCTTAGACAGAAGGATGGAGCAGCAAAGGAAGAAGGGATAATTAGACGAGTGCA
GATGGGTAAAAAACTAAAACAGTCACAACCTGCTGTGTTCTCCATGTGCCTGTTGTGTGT
TTTCTTGCGGGTTGCCAGGTTCTGTGTACTGTATGCATTTTGTTGTTTCCTCCCGTCCAG
GTCGCCAGCCATGGGGAACCTCATTAAGGTCCTTGGCAAGGATTTAGAGAACTGTCCACA
TTTTTTCCTGGACTTTGAAAGTAAGTGAGCGCCAGGGTGTGTGCACGTGTCTGTGTGCTT
GAATTGTGAGTGCATGTGTGTGGAGCGGAGGTGTGCAGTGGGAGGTCGGCGTGTGGGGTC
AGGGGAGACGTGTTCGGAGGCGAGCTGCTGAGCTGTTGATGGTGTGATGGAGTGTTGTTG
AGGGTGTGGTTTGTCATTATCAGGCACTCTTTAGTCCCACTCTCAGCACGATGATGTTAT
GCATACATATATACATTGCAAAGATAAATACAATGATACAAAGAAGCatcagtacgaagc
acaaatcactttaactggtcattttacgggactgactttgagaatgaattaagagga
>NODE_634_length_265_cov_5.516981
TCATCCGTGACAACATAGAATCTGTCCCACAGAGTCTGGAAGCAGACCTCATTGCTTCCC
ACAGGTGGTTTGAGGCAACATGCCAGACCAGCGCGCACGCGTGGCTCGTCTGACAGTTTT
TGAGCACACGGTGTGGCTGTTCCAGCTTGATTTTCAGAGATGTTTGCCAGAGGTTTCTGT
CTGGATTCCTGGGGTGAGGAAATGAGGTGGGCTGGCGGGACATCGGACTCACAGACACGC
AGGGAAACTGGCAGGCATGCACACATGCATGCAGGGAAACTGGCAGGCCCGCAGGAAACT
GGCAGGCACGTACACATGCATGCAGGGAAACTGGCAGGCCCGTGGACGAGGCATGCAGGC
AACTGGCATGTGCGTGGACGAGGCACGCAGGCAACTGGCACATGCGCAA
>NODE_635_length_563_cov_8.284192
TTTATACTGTACTTTAAAAAAAAGCATTACATGTGATATGCTGCAGCAGAATTAAGTAGT
GAAGACAGTACACATATAAGGGAATGAACATCAGACTGAGGTGTGGCTTCAGTTTGAATT
TTGCCATCCCAGCTATTAATTTTATTCACTTGGTGTGATTAAACCAGAAAATGTGATATG
TGTTCCATACCGAGAGCATGATATGTATTTCATAGAGTGAGAATAGTGATGAGTGTAGTG
TGTTGTGATGAGGACACTAGGTTTGATGGTTGCAGCTTCACACAGTGCAATAATAAATTT
GGGGCTATGGGGGTCTGACATTGTCTGCGCTCAGTATAATTAAGCGGTGCATTAGAAAGA
GGGCTGGAATAAAACATGAGTATGTAAATGCAGCCTGGAGCTGATGTTCTAGTGATTATT
ACAATGCAGATAAAGCATTTCTCACAACTGCCTGTGTCTACTGAAGCCTCCAAAAACATC
TGGACCTTTTAATTGAAAAATGGCATGGTGTTTCGCTGTGCTGCTTTGTGCTAAGTGAAG
TCAACAATTAAGACGAAAATGTAATTGATAAGAATTGCATTGCTCCATTATTTGGTGTTC
TAGTCAAGAAAATTGATTTATCAATTATTTACAGGTCACAGAGCAGAGGCCATGCATTTC
TGTtttcattgcatcatcatctcggaacatacagcaccgagccgaga
>NODE_636_length_560_cov_5.508929
TGTGTGTGGGGGGTGGATGGGGGTTGGGCTGTTGGACAGCACAGTGGAGATGGATAGAGA
GCTAGAAGAGATGTGGAGAGGTGGGTGGGTGGGGGGGGGCAGACAGGTGTAGGTGCTGTG
AGTGGCTCTCCCTCTAGCTGTGCCATTGCAGATTTCCAGTTTCCTGCAGCATATGTCTGC
GTGGTTAGCATGTGCTCGAAACCCCCTCTTTCTTTCACTGGAGGCAGCCAGCCTGTGTGA
TTTATGTGGGGCCCCTGTTCCACTGTGCATACACTGGAAAATCTCCAGTTTACACAAGAA
TTGCCTGAAAAATGAGATCTGTGACTACATTCTTTTCATTAGCGGCTTACGCTAGCGTGG
AGCCTGGGAGCCTCTGAGCTCCTAATGATGCACACGCAGGCCCGTAGCCTCCCAGCTGCT
CTCCGGCTCTCATTACCTACAACATTCATGTCACAAACACTCTTATTTAATTTCCACAAC
AATTAAAAAGGAAAACAGTTGCTAAACTTGTGCTGCTTGAGGCAGCTGAGAGCTGTGTGT
TCAATGGCTCAAACAAAATGTTTGCGCAACAAATACACGCACACACACACACACACACAC
ACACACAGTCCAACACACATTTTGATGTCGAGCTGTAAAGAGAAACTATAAACAAcagct
atatttttgatattgtattccatgcaatccacagccaaagagct
>NODE_637_length_887_cov_6.888388
TTGTCTTCTTTTTACCTCTGCAGGATTCTCCAAATTGGTCCTATCGAATGTGACAGGAGG
AAGAGCATTAAGCATCTGACAAGATGATATCTAAGTTCAATTTCCTACTCCTCACCTGAT
TTATACCTGCAGCAGATCATTTTCCTTTCTGTCATAAAGACCTCTATAAATCAGTGGTGC
TTATGGAAGCACTACAGAACAGGGTCCCTGGATTTGTATCCCCTGTGTTTGCTATTAGGA
AACCATTACAGCCACATTTTCCTCCTTCAAACAAAAATGATCAAATCTAATACTGGCAAG
ATTAGAGAGATAAAGGGAGAAAGGGCTGGTGGAGCTGTTCAACACAGTCCCCTATCTAAA
CAATATGCTCTAAACTCAATAAAAACAGGGCTTTTTGCTGGTGACACCATTATCCATCTG
TTTGGACAAAATTGCTGTATCATGGTATAAATCTGCGATACAAGTGACATATCCTCTAAA
ATAAAAGGGAACATTAACTGCTCTATCTTCTAGAGGCCATGGGACTAGCTGGCTATAAGC
TCAGTCAAGTGTGATGGCAGTTATACTGTGTTTTACTAGACTGCAGACAATTATACTTTG
CTCCTCTCCGCTAAGAAGACAAACTGCCATGGCTTCAACTGAAATGATTTCAAATAGATT
TTCCAAAATGTCTGTCGCCAGATTGCTTCCATACATTATTTCACTTAAATGGAGAGAAAA
AAAGAGGGAGCAAATCCACAAATCAATCACAACAGCCCACTTTACCAGATGGAAAGACGA
GAGCTTTCAGTGTGTGTGTGTGCGTGTGTGCGTATGTGTGAGTGTTTTTGTAGACCTGCG
GAGAAGGACAGTTATAGGATGTGCACAGTCCTGTCTCTGTTATGTGTCTCACTCATATTG
AAGAATGACATAGTGTGTCTATTTTCAGTGGCGAGCTGCCAGTGCtgtaagagtggaata
atgtataatgacctgacccgtagacttctggctacttctacaactagttcattaaaggac
caatcatgtga
>NODE_638_length_639_cov_6.563380
TGTCAAGGTGAAGACAGATTGCCAGAGATGGGTGATTTATAGATATTGTTTTTTTCCTGT
TCCACACACATCTTTCGTTTTTTTTTGCTTTGAATTCAGCCTCAGTTGTCTGTCTTACCT
CTTTCCATCCTTCTATCCCTTGACAACATGAGCTGCCACTCTGTGTTACTGTCACATGAG
CGAGTGCCAGCCCCCACATCACAGCAGCCTTTGATTGGCCAGGCCTTTCCAGGTCGGTGA
GCTGCTGCCTGATAATAACCTTGTTTGATTGCTGGAGCAGAGATGTAATTGATTGATCTG
CTCACCCTGTCTGGGGCTCGGCTTCTGAAGTAGCCTTGTGTGTGTGGGTGTGTGCATTGA
AGTGGGGGGTCGGTTGATTGTTGAGCGGAGCTCCAGATAAGCATACATGTACACACATAC
CTCGACTCACGACGCAGATCGCACACACAGACATTTACTGACACACTTTTGTTACTGTGG
AATATAGTGCACAGCTGCTACCAGAGGTGTGCAAATGAGGAAGACTGTGGAGGGAGTTTG
TTTTTTAAACTCTTCCCAGCACATCTGCCCTGTGTACTTCTCTAAACAAACCCTACCAAC
CAATCAACAAGCCATTAAACCTCATTAAAATTCTCCAACTCCCTCTGAAAGGATTGTTTG
TGATTTCCTAATTGGTGGTTACATAAGTTAGTCCATCTTTCCAGATAGTTAATTATTCTC
AAAGATAGATGGTCtcaactcaatgcagcatctaatccaatagtgactaaacagactcca
gac
>NODE_639_length_345_cov_5.411594
GCACCGCACAGACAGTCAATAACAGAATGGGGTGTGAGATTAAGCCTAAGCCCACCTTCT
TTTCATGTGGCAGAGCAGCCGCTGCCCCGAGATCTGGCACCAGATGGCGCTGTGCCGGTC
GGTGCCAGGAGATAATCGGGACAGATCGGGCCGCATTACTACCCATTATCTTCTAATTAT
TCTTGTGTGGAGCGCTGATCCTGCCGTTTGTGTAAGTGGATGGCACAGAGAGCCTGTCGC
CCCCGGCAGCACGAAAATCCTCCCCACTTCCCTCACCCCCTCTGGGGATGGAAGGAGAGA
TCAGCCGGGGGAGGGAAATGGAAGGAGGAGCTGGTTGGGTAAGGCAGCCAACCTGATAGA
CGGGAGAGACGCCTTTGTGGAGCACGAGACCGCCATTTATTTATTTATTTATTTTTAATA
AAGTGATGTAAGAACGAGGAGATCCCGGCGACCTTTGACCTCCGcgccggcgtcgcgcgc
agcaaagtc
>NODE_640_length_527_cov_8.622391
CAGTGGATGTCTGCCAAGTCTTCCCATCCATCTGTCTAATAACATTTAGCACACGCAGCC
GCACTACACGGGGAAATTATTATTGTCAGAATAATAATGGTTTAGCATAATTTATTACAG
GTCCACCAAATAAGCAGGGGCTAGATGTTATTAGACAGATGGATGGGAAGGCTTGGCAGA
CATCCACTGAGGCTCAGGCAGGCAAAGGCCCTCAACGTGAACGTGACGAGGAGGAAGGGG
TGGAGGTGGGGTGGTGAAATAAACGGGGGGTCTGGTGGGGGGGCATCCTCCAAACCAATC
AGAAAGCTGGCAGTTCAATTACAAAGAAATAAAGGGACATTCATCATTCAATTAGGCACC
TGTCAGGGCTCACAAAGGAAGAAAACTTCTAACCTGGTACTCCAGGGAGAAGATGCTCAG
AAGAGTGGACTGCGAGTGACTGGAACAAATAAAAGAAGGACAAAGTTAATTACCAGAGTG
CATTGCACAGAGACAAAGGGAGAGGGGAGCTTCAAAGCTGGGGCCAGCTGCCCTGTAATC
TAAAAGAACATGAAAACAAGTGTGGCAAAGTTGTTCCAGATGAACACCTCTGACAAAGGA
TTCCTGCCACGGTGGTGTGGGGGTAGAAGAAAGGAGGAGGTTGTGTGTGGTATGAgagat
gagaaaaatat
>NODE_643_length_562_cov_6.677936
CACGATGGCACTTTATTACCCAGCGAATCTCTGACAAATCCTGTAGTGTTTATTCGCCGC
AACACTAACTCATCCATGATAAAAGTCATTTTTTACTACTAACCAGTTTCTAACCAACTA
ATGTACTAACATCCTAATTCTTCATCGTTGCTTTGGGTTTTTGTTTTCTGTCCATCCTTA
TTAACAACCTTTTTTGTTCACTATTCTTTTGATTTCCTTTCTTCCCCTTTTTCTGGAAAG
CAATCAGGCATTGGACACGCTATGGTAAACAAACTACATTGTCTGGTAGATATCATTCTT
ATTGTCTTTTTTTTGGGTTTGCCGTGTGTCCCCTCCCTCTCTCTTCTTTTATTCGTTCTC
TTTGAGTTCCATCCTAGACACTCTTATCAAAAAATGAGGAGATGGGTTTGTATTACCAGG
CAATTCTTTCTTCGCTTCTTCTCAATTTCCTCCCTGACCTGCCAACAACCTCCTTCTTTA
CCCCACAATACCCCATCCTGTTTTTTTTTTCACTTTGGCTTTTACTTTTTTCTCTTTGTT
TTCTCCACATTACTGCAGATTTCCAACAAGTAAAATAATTGACTTCTTTGCCTTTGTCAG
GGCAACTTACTTTTTATTTTATTTTTTTCACACAAAAAGTCCCCATTTTTTGTGAGGACT
GTCGTCCAGAACTGAcagaagcttgccacaatcccaaagatggtga
>NODE_645_length_658_cov_9.661095
AAGATGATTACAAAAGCATTCTTTCTAGTTACTGGTTAAGTGCTGCTGTCAGGCTTATTT
GCATGGCCTATGAACCAGTGGCTGAATGTACGCGATCAAGTGACATATTTTGGTGGCAAA
AGAGAACTCATATCTCAAGTAGGAAATTTTCAGTGCGGCTTTAATGTAAAGTCTGACGTC
CGTTAATGTTTTATTAGCATTTCATTAGTATGCACTTGAAGAGACCGAATGATGGAATGC
AGCAGTGTGAGATTTGCCGTATTTTTGTTTAGCATTTGCTGGGTGTTGTCGCTTTCGGGT
TGGGGGCATGCAGCGGGGAGTCGAGAAGCACCCCACACCTCACGCTGAGTCCCCCTGGTG
CTGCCCCCTCTCATCTACGAGAAGAGTCTTCTTCTCCCCTGCTAAGTTTGCAAAGTCCAA
TTTTCAGCTAATATGGAGGTCGCAACAGCAGGCGCAGAGGGCGTAGTAGGACATAATGGC
TATGGGATTGTAAATATTGGTTTTAGAGAGACACAATTGGAGGGCAAGCGGAGAGAAATT
TCCATAGAGTATGTGCTAGCACCATTGGAGGCCTTGGTGCAGCAGAATAGATTTTCCATT
CTAGTGTGTCACATTAGATTTTCGGAGGTGCTCAGTGGCAGGTACATGTCATTAGTAACA
CTTTAGCACAGTAATGAACCTTTTTATTTATCCGGTGCTTCTCTCATGAATGAATAAGGA
GCTGCTCCCCAACTGTGCCCAGCCGTGAGAAGCAGACAGAGgaggcagagagagagggag
agagggggagacagaggggggg
>NODE_646_length_545_cov_6.954128
GTATATCTGCATACGTACAAGCATGCATGAATACACATGCAGAAACCCATACACACATGT
ATTTTTCAGCTGGAGTTGCCCCCTCCCAAGCTTGCCCTTCCTTTGAAAGAAAAATAAATC
CAGCATAATATGATAGTTGAAAGCAGGGGGTGATAAGATGGTGGGAGGTTGCAAGGGGGG
TGGTGGGCAGCTCAATCATTCACTGTAAAAAAATTGCCCTGTATCATTCACCTGATTTGA
ATTGTAGCTCCCCCCTTTTTTGAACCCCTGCCAATTCATTTTGTACATTAAAAATTGGTC
AGGGTTGATAAGATTCCATTTTCACGGTTGGCAATGCAGAACTGGCGAAAGAATACAATT
ACAGACCCCAGAGTAAACTCTCCGAATGTCAACTTGATGTAAATGATCAGAAGGCAGGGC
GGCACAAAAGAACAGGCTTCAACTTCAACAGCCCCCCACCCTCACCCCCAGCCTACCGCT
ACCTCTCTCTCTTGGTGTATGTCTCTCTACCCCTTGCTCTCCGTCACCACTCGACAGCCT
TTCACCCTGCCAGTGGCAGGAAGACAGGCCTTCCTGAAGTTCCAGAGCTGTAGGTGCAGT
TTGTTCTGGTGGAGCACAAAAAGGAAGTCTGGTGTCTCAGTGCCATAACTTGATGGCAGA
CTGACACAGGAGGTgtttgaatgaatgtt
>NODE_650_length_387_cov_4.741602
TGCTATCTTTTCCGAGTTTTAGAAGTTAAAACTATAATGAATAACTATTAATTTGATCTT
CTAATTTAACTTTTGTATTCCTACTTGCTTTCTATAGGTCTTTCAGAAGCAATACCTGTG
CCCCAGTACACCGCACGTCCCCAGCTATTGCTATGCTGAAGCTAGAGTTAAAGTTAAGGC
TAGAGTTAAAGCTAAAGGTGAAGTGATGATTTTGTTACTCACCAAGGTAGGTTTTCTTCT
TTCTGTCATCCTGAGCTGTGTCTGTTCTCCCAGTTTTACAGGTTGTTCCTACTGATTCCA
CTCGTGGTTTTGTCAATAAAATGCTGTCAAAACTGACACGTTTTCGGGTTTAATTTGAAT
CGAATTCTCACTAATTTTCCTGTAATGAGCTGGTTTTGAGGGAATCTTGCGCTCCTCCTT
TGCGCGTTAGCCAGCGCGCTCCTCGTGCAGTCCGGCCGTACGATCGCGTGGGAGAGAATC
GCTGGGTGACGCGGTGAAGTGGCCAGCAGATGGCAGCAGAGTATAGGCAGt
>NODE_652_length_589_cov_8.402377
ACATGAAGATTTACAATATATTAATTGCAAGACAGCGCATATCAAAGTGGCCGTTAACTA
CCTGAGGTCAATGTCATACTGTCTAATTAACCGGGCAGCGGCTGTGTGGTCCTACATGGC
TGTGGAAGGTGGAGAGAGCAGCCGATCTCACCCCCCCACCACCACCCTTTACCCACCTTT
TACTTCCTCCCATTCAGAGGCACGCACGCACTCGCTGTCTGAGTTCTTGCATAGAACACT
CTGAGACATTCCATTTGCATGCCCGCCCCATCAAGCTGGATGCACTCAGACTGGTAATAA
AAGGCATTGACCCCCTTAACCTTTATGAATTACAATTTGTGCCTGCAGCACGTCCTGTCA
GAGGCCTCAGAAAAGCAGGCACCTCAGCCGGGGTGTGTGCGTGTTGTTTTGCAGTTGTTA
AGGAGAGGGGAAAAGGTTTTTACAGCTCCTCGTCGGAGCTTCTGACAAGCAGGGAGGAGG
CGGTCTGACAGCAGAAGCAGGGTAGGGAGGGACTGCAGCGCTGCTGATGGCTCCATGCTA
ATCTCTATCCCTGGATGCTGCACGAAACTACTGAGGCTCCTTTCTTTGTCAGGACCAGGG
ATACACAGCCTGTAGGGCTACAGTTCATCTGAGTTCTACCTCTCATCTCTTCCTCCTCCA
TAGCAAAGTAAACCTTTCTAAATCTGTTTGTGTGGACCAGGAAATTAGGTCTACGTGGAA
GAAAAGAACACTt
>NODE_654_length_613_cov_12.544862
CCTAAATGAAAATATATTTTCACCCTGTTTTCAATCAGTCCGAAACAGACAATTAATGGT
CGCTTAATCCCCTGGACATGTCTCCGGCTCCCTGCTCTGACAATAAAGCCAATAAAAAGC
TTCAAAAAAATAAATTCTCAGTTGTTTTCTTTTTTACTAATTTCTCTCTTTTTTAATTTC
TTTTTGTCTTTACCTCGTCTATTTCTCATGAGTTTTCTCTGATAGTGATCCTGTTAAATT
AAGTGCCTGGGCTTTATCCAGAGCCCTCTCACCGTCACTCCTTTAATTTAGTCATTATAA
TTAACCATTAACTGGTGTCAGTTTCTGGGCCACTAACAGGCCCACTCAGTTCTGCTTGTC
TGCATTATCACAGTTTGGGGGAGAAAGTAAATTATAATGAAGGGCTATATAGTCCAATTA
CTGATAAAAGCAGCCAAGTGCGCTCCTTGTAATTAGGTGCCAGTATCCCTCCCTCCGTCT
CTCTCTCTTTCTCTCTCCCTTTCTTGTAGTGACACGTTGGAAGGGAATATATGCTTAATA
GCTATTTTTATTACTGTTAACCTCTTAGTCATGTTTTTAACCCAGCGACTTTCAATCACC
GAGACAAGGGGATGCCACAGAGAGACCTTATCTCACAAACAATCATTTTATGTGCTCTGC
GTGGCTGTTACACAAAGTTAACTGATAGATGCAGGAGTGTTGGGAAACACAGAAAGAAAT
GAGGCAAGTATTAAGGAAACCAAAGGAAAAGAgtagt
>NODE_656_length_542_cov_9.217712
AGGCCCAGCTCCCTCCCCAGACCTTACAACCTCCTGTCTCCATTGTGGGCTTGACTGTGA
AGGAAGACTCTTTCTATCTGCCTCCTGCCTACACAGCCCATCCGGCCTCCACACAGTCCC
AGCCTCCGGTTCAGCAGCAGCAAGTCCAGCCGCAGCCTCAGCCCGGATTAATGCAGGAGG
TAGAGTTTTCTAGTTCTTTCTATGGCTCAACTGAGCCAGCACCTGGTGGGCCATGCCTTA
TGGCCAGCGACAGTGGTGGTGGTGTTAACCATGACGATGTGGCCATTGGCAGCTACAACA
CCTCATACACATCTTCATTTGTGTTCACCTACCCAGAGGGAGCCTGCGGGGTCAGTGCCA
ACCAGCGGAACAGCAGTAGCGAGCAGTCATCTGATTCCCTGAACTCGCCTTCGCTGCTGG
CGCTCTGACTGACCGACAGACACACGCATTCACATATTAACACACACACACATTATGCTC
GCTGGAAGTAGAGCCTCAGACACGTACATGCACAGAACCAATCAGTCTCACAGATTGACA
TGAAAGCCAACAATCGTCTGTACCTGATTGGGTTAAAGTTTACACATTCTGAAATGCATT
CCAATTAACAGCCATACAaacagttgcacattagaccaaacctttaacatagagcttaaa
catagaataaattcttgttttgtatt
>NODE_657_length_504_cov_4.626984
AGAGGAGGCTAATTTACGAGTCTTGTTTTGCCTTTCAGGAAAAGGGGGAGATCAGAGGGG
GAGGGTGGCTGGTGAAGGAGAATGCAGCAATCACATTTTTAAGCATGCACAAGCGGGCCG
TTCCCGGTTCCTAGGCTGGTGTGTGTCCCCCCCATCCGACGCCAGCAGCCGTATGGGGAA
AGCAGCGGCAGACACAGATGGCATGGACACTTCCACAAGGTCTGCCGCTCTGCCCTGCCC
GCTCTGCCGCCGGAGCCCGTTCGCCGCCGTCTCTCTCTTCCAGCTCGCTCCGCCGCCCAG
CAGCACTGCAGCACAGCACAGGCTGACGGCATGAGGCTTGATCCAGTGCATTTCTCCATG
CTGGTCATCGGGGTCTCCTTCGCCTGTTACGCCCCGAGTCTCAACTCCCTCCAGGACCAG
GCGTACCGATCCGCCGTGGTCATCGAGGGCGAGGTGCGCTCCTCCCCGGAGAACGTCTCC
TCCCGGGAGCCCTACAGTGTGAATGTCAAAGTGCTGGATGTGTGGCCCGTCAACAGCGGC
GGCCTCGAGAGGGAGCAGCTCGTGACCGTCGGGGACTTCGGCTCCGAGGCCCCGTGCATC
ACCGTGGAGAAGGACCACAGATATATCTTTTTCATGGACCCCACCgcc
>NODE_658_length_708_cov_7.844633
TGAAGAACAAAGCGAACCTGCCACATACAACTACTGCCTGGAGACGACTCCTATCGCCTA
GATTGCATGCTTTCAAGACAGGGGAGGGAAAAGCATCCCTAACAACAAAATGATATAAAT
TACCACTGTTATGGTCTATACGGTTCAATTTAATGTGCTTGTAATGATAAATTATTTTGG
TTATGAATCTAAAGTGGACCTGAGTGCAGTCGGAGCAGCAGGACTGTTAGAACAATTGCA
GCTGTCTCCCAGGGCTGTGGCCATTAGTCAATAAATTAGAAAGTAATTAGTTTCTGCTTC
TGTGGCTCTATTTGAAGCGCTTCACACAGGTGTAATGAAAATTTATTGGAGCTGTTGATC
CGGAGGAGCAAAGAAAAGTAGAGGATTTGTAGCGTGTGATTGTAATGTAGGATTTCCATC
TGCCTTTCTCCTTTTTTTGCGTACAGTGTGACAGGTAAGGTTAGCCATGATGACCGGTAC
AGTGAGGCTTTGCGTCAGTATTTCGAGTTTTGACAAAAGGCCAATCGACTAGCAGCTATA
AATATTTTAGTGTATATCTTGTAGTAAGAAAACTTCCTGTTTTTAACATTTTGAATTGAT
GACTTTGAATGAGAAAAGACTTTTGATGAGAAGAGCTACATGAACATAACCACCAAAATC
TGTGGTTCTGCCGAAAAAGGCACTTTTTTTTCTGTAAAATATTCTCATGTGCTTCACATA
CAGTAAAGTCGGACATGCAAAATTTCAGCAAAGTTGTTGTTTTTTTCTTTGCTGTAATTT
AACTACATCTACTGCACTCACGCAAGCCTGTGAGGAAGACAGCTAGagccctggactatc
tgtttcatgttg
>NODE_659_length_347_cov_1.775216
CTATTTCAATCCCCCAGTTGGGTGGGTTACCAGTTCCCTGGCTACCGTGGCAGCCAGTTC
CTGCTGGAGAAGGGCGAGTTCAGGCATTTCAACGAGTTTGGCGCCCGCTGCCCCCAGATG
CAGTCCATCAGGCGCATCCGTGACATGCAGTGGCACCCACACGGCTGCTATACCATGAGC
TCCAAGTGAAACCCGGCGAGGGCGAGGAAGAGAGGGACTGGAGGAGAGGCGGAGGCCGAG
GGTGGGCAAAGAGATGGAGGAGGGAGGGCGAAGAAGGAGAGGAAGAGGGTTTAATATCCC
CTCCTCTGTCCCAAAACCTCTTGGTGGCTTGAGCGCATAGTGGAGGAAGTACATAAGGTT
ATTTATATGCCAGTGACCAATGAGAAGTTATGCAAAGTTTGAGGAGgataataacctccg
agaccacacctgctaataaatgctctctccatttttgttcttcctctctctctctcttgt
tgtcttcattc
>NODE_660_length_372_cov_9.771505
TAGAGAGAAAGAGAGAGAGAGAGAGATTTGTGCCCACAATGGCGACTGTAGGTATGCTAA
ATACCTCTGGTTCCTTATCCGGGAACTACCTCTTACTCTGCTATTGGGCCACTGGGTCAC
GTGGTAAAAGTAACTTTACAGGGCTGCTCGCAAGTAGGAGGGCTTTATGGAGCAGAAAAA
CGACAAAGCTAGAAAAATTATTTTCCACTCCAGAAATTAATGATCATGAGCTCGTATTTG
ATGGAGTCTAACTACATTGATCCGAAATTTCCTCCATGCGAGGAATATTCGCAAAATAAC
TACATCCCTGAGCATAGTCCAGAATATTACAGCCGCGCAAGGGACTCTGGCTACCAGCAT
CACCACCAGGAGTTATATCCTCCGCGGGCGAGCTACCAAGAGCGCCAGTATAACTGTGCA
AGCATCCCCGAACCTGACACGCCACGGGGACATGGAATACCCCATTCTGCGCACCTACTG
ACAGGGAAAGGGCAGCCTGCTTcatgtgaaacccca
>NODE_662_length_692_cov_7.634393
TGACTGGTAATGGTCCGAGAGGAGCTGACGCTTTAAAAAACACACACACACACACACGCA
CATCATCAAGGTGCATTCTCACTGCGCGCTACCGTTTGGAGAGCCCCGACGATTAAGACG
ACGTTGCAAAGAGGAACAAGAAAGAGCAGAAAATAGTGGCAACAGTTTGCAGCAGGCAGG
CACAATCGGTATTTAAACAGAGAAAACGCATGCAAGCCAGGGCGCCTTACTTACTCCGTG
CGCTGCGCCGAGTCTCCGCAGTTTTAATTACAAGCCCTAATTTCCAAGTCGCACATAGTG
TCAAAAAACCTGCGACTATTTCTCAGAGATTCCCTTTAACAAGTGGAAACTTAGTGTCCT
CCTGCACCATTTTATACATGATGAGCCGTCAGTAATGGGATTATTAAACAAAAACGTTTC
AGGCGCTGGCGTTAACCTTTTTTAATGCCTAATTAGGTTTTGCAAAGAAATAATTAGATT
CTACAGTGCTTACACTGCCTATATTTTCAAATGGCATCTGCAGCAAACACATCATCCTGC
GACACTCGTTGCCAATAATCTGCGGATATATGCGCTACAGTAGCAGTCGGATGTAAGATT
TTAAAACATGTTGGGACCAAATAAGGTGCACTTAAAGCTAAAATAATTACCCGGCGCAAG
CTATAGGCCAACCTGCAGCAGGAGCATAGTCTGGTCTGCTGCGCCCCCTTGTGGTGGATG
TACAGCTACAGCAGGAGAGCGTTTGGGGGGAAATAGAGCAAATAAAGATGCACATTTTAT
AAAAGTCTGTCTTCCTTATTGTCTAATTAGAATATCAGAATTGTCAATTGTTATGt
>NODE_663_length_467_cov_6.164882
GATACACACTCAGTTCCTCTGAGAGAGCAGAAAAGAGAGTGAGGAGAGAGGGGTGAGGGC
AGAGGGGTTAATAAGGCAGTGGGAATAATACAAGCGTTGGCAGCTCGGTGTGTCACTGCC
TTCTCGCCCTGTGAAAGAGCAGGACACACACACACACACAGCAGGGGAGAAGGACACAGA
CTGCTCAGTATGCAGCCCTGACATTGTCCACATCTGATACGGGACATTAGCCCCTAACTC
CCTCCATACACCACTGCCCTTCACTTTATATTACTTTATGTTAATAGAAAAATATTACAT
ACAACATCATTTGTCTTTGTTACCACGGCACCCCACAACTGATTTAAATGCATGTGTTTA
CCTCTACAGACAGGTGAAGACAGGGGGAAGGGTGGGTGACTGACTGTGTGTGTGGGCGTG
TGTGTGCATGCGTCTCAATGTGTGTGTGTGTGTTTGTAATAGGGGAGGGTACAAATACGC
GCATCTCGTTCAGATTTATCGATCTTACCCACCTCTCGCCAGGACTGAGCTGTAACCTAT
ATATAACCTGTGTTGCTGTGAGGATGGGTGTTGAGTGTGGGACCCtgacatcaacctgcc
atcacccacaa
>NODE_664_length_425_cov_9.272942
CGACTGGAAAAAGGTGAATTAATATTATTATTGTTTTGTTTTTATTTTTTAGTATTTTAG
TGGTTGCTTTTAACAACATTCATTAACTGACTTAAAGATTATTGAATATTTAATGTAATT
GTAGCATTGTGTTTGTAAAGAGAAAAAAACCTAGTGAGTTGTGTTTCTTGACTTGTGGAT
TACCAGTGAAGTGGGCAATCTAGTGCTAATATATATGAGGTCTTTTTTTAAGGATTCTTA
TTTTGCGACAGCAACAGCAGTCATTATAAATGTTCATTTTAGCATCACCTGTCTTCCGTT
GTCTTATTCTTCACCTTCCACCACACTCTGCATCATCACAGTAACACATCGCAAGTCTGG
GGGTGGGACTGAATGTGTGTTCGCGTGAGTCGAGGTGTGTGTTTGTCGTGAGCGTGTGCG
GGAGTTAACAAACCTGCGTGTTTAATTTGTGTGTCTATGCAAAACAATGGTACCTGTGGG
CGAATGTGCGCGATCGTGTGTCTGTTTCGGTGTGCGTGGTGTGTGTGTGTGTGTGTGTGT
GCGTGCGTGtttgtgggtctgcggcgttc
>NODE_665_length_436_cov_4.651376
TGTTATACTCTCCTGAGTGTATCCCTCGCTGTGAACAAGCCCTGGAGCATGTGTGCTCTC
TGTTCCGTGACACACCGCCTTTCAATCAGACCTCATATCACACACACACACACACACACA
CGCACACGGAGGCGTAACCGCACACGCAGCCACGCACATGTGGAGGCTGTCGAGCACACC
CAGGACATGACGAGAGGGTCAGCAAAGCAATAAAGATTGTAGAGCGCTGTCCGAGGTGCT
AAATTCACTCAATAATGGGAGCGCTGCCTCTGTGTTAACCTCCCATTACTAGCACTATCT
GGGTGGAAGGCAGAGAGGAAGGGAGGGAGGGAGGGGAGAGACAGAAAAGAGGGGAGACCA
GAGAGGAGGCCTGCTTGAGGTGATTGAGAGATGTAGAGGCCCTAGGAAGGTAAGTGGTTC
TTTAGTATGTATGCACCGCTCCTCGCTTCCTTCTCCCTACTTTTCCTCGACGCCCCATGC
CTCCCAGGGATTGCTAGATAGGTAGATGGATGGATGAAGGGAAGGAGGGGATGAAGGGGG
AGGAGGaggaggggaaatgagggaagtgtgaggcattagg
>NODE_666_length_662_cov_8.622356
TGGTGTTGGTCTTCTCTGTGTTGGATTACAGCTTGAAAATATATATATATTTATATCCAC
CGCCGAAGCTGGGAACTTAGAGTGCTGTAGATGTCATTGATGATAATGCAATAAAAAGCA
TTTTGGAGGTATCTCCACCTCTGCACTTAGCCTCTTGGCAGTGGTTTGATCAAGACAGAA
TAAGCTTGTGACTTTTCAATTCCAGCCATAATTTGTTTCGATATTACATCTCCTGGATAG
AGCAAGTGATGGAATTTTTCCTATCCGAGACTGAGGCAGTGGGGAAGCTGACGATGTCCC
ATAATAGGTTATCACCAACCATATCTTTTGCAAAATAGAAACCCAACACATGTACATCTG
TGGCCTAGTGTCAGAGCCTTAAATATACATCAGAAATGCATTAAATTTGCTGATTGCTAT
TCTTTTCCAACAGCGTGTCAAGCCCCAAATTTATTTTTGTTTCGTGGCTTCCCGATTACT
TTGAATTGCCAGCAGTCTCTCCTGACATTGACGGCTTTGAAGGAAGTGACAACATTAAAT
TTATTTTCTGCGTGCATATGTGTGTGTGAGCGTCTACGACCGGACGATGTACCCGTGTTT
TCTCTTAGATTGTTTGAGGTCCATCGCAGAGAGCCCAGCCCTTTCGTATTGTATGTAATT
TACTGGAACCACATATAGCAACAGCGTACTGCTGGAAACTGATCGGATGTCTGGAGCACC
GTTGCCTCTCACAGGATAAaaaaaaagaaaaaaaagaagctctatttagttgcgtctcta
aaggaatatccttgtcgaatccagca
>NODE_667_length_261_cov_6.773946
TCACGTTTTGGCTTCACAATGTCTTCAAATATGATCAAGATGACGGCACAAGCTGTTTCA
AGTCCGTTCCTGTCAAAGAAATTCACTTTACATGTCCCATGTCAAAAACCTTGTTTTCAG
CCAGCCAAACGCATTTTGGGAGCAAGATAACAGTCAGACTGCCATCTTTCAACTACAATG
TTCACAATCACGTTTTGGCTTCACAATGTCTTCAAATATGATCAAGATGACGGCACAAGC
TGTTTCAGTCAAAGAAATTCGCTTTACATGTCCCATGTCAAAAACCTTGTTTTCAGCCAG
CCAAACGCATTTTGGGAGCAGGATAACAGTCAAACTGTGGACTTTCAACTACAATGTTCA
CAATCACGTTTTGGCTTCACAATGTCTTCAAATATGATCAAGATG
>NODE_668_length_440_cov_7.561364
CCCCCCCTCCCCTCCCACCCGGCCATCTAGTCTGCAGGAGAAGGCAACAGAGACTGGCGT
ATGCTACAGATTCCCTCTGCTTATCCAGCTCCCAGTTTTTCCACCGTATTTTCTCAGGCT
GCTTGTCATTGCCTGGACTCGGATCCCGGAATCTTCATGATTTGCGGACACCATGCTCGT
TTTTTAGCCGGGAAACCCTCTTTTCGTCCCGCATGTTTAGGACCAAACGATCGGGGCTCG
TCCGGCGACTCTGGAGGAGCCGTGCGCCCGTGGAGGGCGACGGGGAGGCGGATAGAGGGA
CGCATGGCTCCGGGGGCTGCTGCATGGGCAAAGCGACAAAGGTGGCCAAGTCCAACGCAG
GGTCCGAGGCTGAATTGAAGGCGTTGACCCACTCGATACTGAAAAAGATCAAAGAGAAAC
AATTAGAGGTGCTTTTGCAGGCGGTGGAGTCCAAGGGGGGTGCCCGAAGCCCCTGCTTGC
TCCTGCCCAGCAAAGtggacgccaaagtgggtcaacagtcttactctctccccatgctgc
tctacaaagtgttcaggtggccggacctcaggcattcctcggag
>NODE_669_length_379_cov_1.408971
ACATCATATCAGTGTATGCTGAAGACAGGATAGAAGAAGAGGGGCCAGTGACTTTAGACT
CTTAATTCCTCTTCCACTGAATGTTTGTGGTTAAAGACGTTGCCTCATCAGCCAAATATT
AAGATGTACTGTTCTGGCAACACATCAAGGTTCTTTTAGTGTCCACTTAAACTCAGCAAG
ACAGATTTATAGGAAGACACTGTTGTACACTGTAAGGATGCAGCCCACAAAATGACAGTG
TTTACAGAGAGGTTTTCTTGTGTCGATTGACTCACAATTCAGGCCCACTGCACAGAGTTA
TAAGGGCTGGAGCCGCCCGGCGATCTACTAATGCTTCACTCATGCCTCGGAGAACCAACT
GCAAACCCACCACACAGCAGGATGAGAGAGAGGGAGAGGCATGGTGGGAGGGGAAAGAGA
CAGGAGGAGAGAGGGAAATGTAGAAGGAGGACAGAGAGAGgtgacagaaagaggtaaaga
tggaagaaaaaatatagaagggatagagagagaacaaagagtg
>NODE_670_length_500_cov_9.404000
TGCACAACCTATACGCTCAAATAAGAAGTGGTAGGGCGCCAGCAGATAAACCATGAATCC
GTTTCCTCCCTCTCTTCCGGACTATAGTCCCCTGAAGCCGGTGACTTCCCTGTCTCCCCG
AACTCTCTGCAGCACCGACTGGTGGTGCAGAAGCACTGCTGATTAGCATGCAGTAATGAT
GGTGAGCTGGGCTCCATTGTTCTAACACCTCCCCTCTCCTCCGCACCAATCTGTCACCAT
TCAGTGGGCTAGAGCTGCCTCAAATGCTTCTCTCCACAAATGAGATGGATAATTAGTTGC
CCCTCACGAATGCTGCACTCTTCTCACCCCTGATTGCTTTCACCTTCTTGCTCCTGGCAA
TTTTGACACCTTGTAATCAGCCTGCTACTTCTCCGTCTCAATCCATATCCCTCTCCTTTT
TTTCCCCCTCTTTCATATTTTTTTTTATAGCTCTTAAATCTTGTTCAAATCTACCAGCTC
TAGTAGCAATTGTCCCAAGGACAAAGATGGATCTTATACTCCACTGAAAAGGATGACCAT
AACTACGCCTTAGACCTAAAGTGGAATTTTACCCAAACTGTTCACATTACTGTATACACA
AGTAAATATAGAGTACGGAAATACACACAAAAaatctcgctgtc
>NODE_673_length_353_cov_3.957507
GTGAATCGCCCCATGACCACGAAACCCACCTACAACCACAACTACATCAACTACAACCAA
CACCACCCTCCTCCTCCCTCCTCATCTACCTGTGCCGCCCGACGCCATGGCTGCGGCTGC
CCCTGAAACCCCTCTGTCCCCTACGGTCGTGTTGTGACCTGCTGATGGCGGTTTGGGTGC
GAAAACAGCGGAGCGACAGCCGGACGCGGGCACTGAGTGTGAGGGACGACGAGGAAGGGC
ACCTGATCTGTCGGAGTGGGGACGTCCTGCAAGAGAGATGTACTCACTGCCACTACTCTA
TCGTAACCCTTCTCCATATGAGTATTAAAGCATAGAGCATTTACATGACATGGGAGTGCC
TGATGGTGATGCCTTGCTAGAATGCTCTCCGCTCTAGCTGAAATAGCAGGGTGGAATGCA
AGAATGTTGAAGATTTTGAGAGGGACTTTAGATACATTCTGCTTTTTGTTTTAGGATTTT
AAGCTGTGGAGCACTTt
>NODE_674_length_356_cov_5.235955
CTTCCGATCTCTTCATAACAAAACACAAATTCTACATAAATTCCCTCTCTAAGGGCTCTT
TAACCCTTTTCCCCTTCCCCATGCTCAATTAGGTTTGGTTTTATTATTTATTTATTGTAT
ATTTAAAGGCAACTAACACTGGGAAGTGTAATAAAATGTACAGTGGGGGGATTAGGAGCA
GCTCTTTAATCTCACGCTTCTGATAATACTGCATGGGCTGATTGATTAGTTTTTCAGGAA
GCTTATGTCAGAAAAACCTAATCCGTCTTTGGATTGTGCCAGCCTTGTAAGGTTTTCCGC
GCTGCCACTTTATCATGGCGGCGAATTACAGAGCTGCTGGGCTGTGATAAGGTCCCCGTC
TCTTTTACAGACCCCACCGCCCAACCCCCGGCACCCCCCCTTTCCCTCTGGACAATAAAA
AAAAAAATTGTGTTTATATTCTTCACATCCCTGCTCTGCCtggtcttcacatcaacctct
cccaggatttgccttgtaag
>NODE_675_length_305_cov_2.285246
AAAACCCGACACCCGCGCTGGATTATTTTATAACTTGGAAAAGCAAAGTGCAGTTTTCAT
TTAAAAAGATGAGGACTTCAAACATGCACCAGAGCAAGATGGGAGCAAATTCATTTTTTT
TTTTCAGTTCATCAAAGCCTCCACCGGCTAATCCCTTTCTTATATAAATAGCTCTTTTGG
TGGAGAGGGTAGCTGCCGCATAGAGCTCTAACCCTTCTGTCCCTGAAGCTACAGCCAGGA
TAAGCTGTGTGTTGGATTGGCACATCGGGCTGCCTGGGGCCTGCTGCTGTGCTGGCCGCC
AGTACAGATGGAGGGCAGGGCTGGGCAATGCCAGCTTGTCAGTCGGATTAAAACGACTCA
TTTATTCACTGAAGTATCGTGCAAAGCGACCGGGCCAAAGCGGGGTGAGGCAAAAGGGGG
AGAGGAGGGTCGAGCGGCGGCGAGATGGg
>NODE_676_length_384_cov_3.742188
TGCACCGTGTAGAGAAGTCCTATGAGTGCTACATCTGCAAGAAGAAGTTCTCACACAAGA
CCCTGCTGGAGAGGCACATGGCCCTGCACAGCACAGCCAGCGCCATCACAGGGCTGCCGG
TCAGTGCAGGTACCCCGGGCCCCGTCTCCATTCCCATGCCTATGGCTGTTCCTGAGCCTG
GAGCTGGAGTGGTGGCCCTCGCCATGCCAGTAAGTGGAGGTGCTGGAGTAGGGGCTGGGG
TTGGAACAGGAGTGGGTGTAGCTGCAGAAGCGAGTTGCCAAGAAGGGACCACCTACGTGT
GCTCCGTCTGCCCTGCCAAGTTCGACCAAATGGAGCTCTTCAATGACCACATGCGAATGC
ATGTCTCCGATGGATAAGTACAAATAGATAAACTTCTTTCAAAAAGAATGACAAATGAAA
TGGCACTAGATTTTCCTTTTCTTATTTTGAGGTATGAAGAGTAATGAGTATAGACACTGG
CACATTAAGTTTCCCAAAAAAAAAAGATTTTTTTTTTTTCTGTTGTTc
>NODE_677_length_534_cov_7.513109
ATATATCTGTCTACGCTCAAGTCAAAACATATTTGTCTTAAAACTTTAAAGAACAGCTGC
ACTTCATCAAACGGGAGCTTGGCCTTAAAACAGCGCTCTTACCACTCCTTTACGACTCAC
AAATCTAAGAGAAGACAGCATATCTTTGATGCCAGACAACCCAAACGGCAAACATAATAC
TGTCTGCAAAGTGTGAATATTTGTATCTTTTTTTCCCCCTTCCTCTACTCTTTTTTTCCT
GCCATGCCCTGCTGTCTGCCTGTGTTGTTTTGAAGCGGTGAATAGATTTAAAAGATGCAG
GATGACAAGACAAAGAGCTGGGGAATAGCCCCTGGGCACTTGTGCTTTAAGTCATGCCAT
TTCCTTGCATGGCAGGCAGCCCTAAATAAGTTACTTATAAGCATTTATTGATGCACAAGT
GTGGCATCTGTTCCTAGGCTGCGGTTCTGGATGTAATTAGCTCAGAACCTTACGCACTTC
AATCAAGCGACACATTTAGAGATACAACCCCCCCACCACACACACACACACACACACACA
CACACACACCCTCCCCTTCAACGTTGCTTCCTCATTCCTGCTTTCAATctctctcgcttg
ggtgttttactcattcacactgcgtggaatcctccatgcacagtaattactccacgataa
cctccatcatcattatcg
>NODE_680_length_445_cov_4.665169
AGACAAATAAGTTAATTTCATTACCTTGGAAAGCCCCCATGTGGGAAAGACTCTTAATCG
CTTCATAACAAACATACATGCACTTCTTAGTACTATACAGGGCACAGTGTGTACATTTCT
ATGCAAGGGTTAGATGATGCTTACCAAAAAAAAAAATTTTCAATAAGTGAGAGAAGGAAA
ACGAGGTGAGACAGAAGCAGACAGAGAAAAAGAAGAAAACCAGCCAGCTTTTGACACCAG
GAGGCAAAGGGTTAAACAAGACCCCATCGTATTTTCATGCATCTTCTGCTTTTGACAGAT
GAAAAATGTCAACTGTCCTGTTTGTATTTGGGAGTTTTTGCACTATTCATCTGCTTCATT
AGTGCCTGCTGCTCCTAGCCCCTGACAGCTGCCGGCCCCCTGCTCTGAGCGTGTACACAC
ACACACACACAAGCCTAAAGATGCATACCCCCACACACATACACACAAACACACGCTTAG
TTCTTTTTTTCAGACTGTGTCGTCGCAACGGTTTAGATGATTGACTCACTCTCTgacctc
tgaggccccggtgtgcaggtgtgaatctctctgtgtgcacgcgtgggtg
>NODE_681_length_167_cov_2.922156
ATGTTCACAATCATGTTTTGGCTTCACAATGTCTTCAAATATGATCAAGATGACGGCACA
AGCTGTTTCAAGTCCGTTCCTGTCAAAGAAATTCACTTTACATGTCCCATGTCAAAAACC
TTGTTTTCAGCCAGCCAAACGCATGTTCGGAGCAGGATAAGAGTCATACTGCCATCTTTC
AACTACAATGTTCACAATCATGTTTTGGCTTCACAATGTCTTCAAATATGATCAAGATGA
CGGCACAAGCTGTTTCAAGTCCGTTCCTGTCAAAGAAATTCACTTTACATGTCCCATGTC
AAAAACCTTGt
>NODE_688_length_498_cov_5.226908
AACGCAGCAGCGGTAGCATCTTCCCTCTCTTGTTTTGTGGGGGTTTTTTTTCTTCCCTTT
TCTTTTCTCTCTCTCTCTCTCGGCTCGAGGTGATCCGAGTTCCTCCGTTCATCCGATCCC
CGCGTCTCTCCCTCTTTCTCCACCTTTCATTCCCTCACTTCCCCTTCGTTCCATCTAACC
AAATTAAGAAATTAATGAGGGATAGGTTCTTTACCAACTGCCCCCGCAATGTTTACCACT
GATGAAATTATAATGCAGGCCCTGCTGTATTATTTATAAGCCAATTAGGGGAAGTGTTAC
TTGATTTGATGGGGAGCCGACACACAGAGTACATTTAACTAATGGAGACCAAGAGAGTAA
AGGGAAGGAGGGGAGGGAGGACAGCTGAGGCGGACTATTCCGTACGATGCTCTAGGATTA
CGTGGCTAATTGCCCTGCTTTATCTGTCTGTCACGGATAGCCATGCATATTTTAGCGTTC
CCAAAGACTTTGATTGTTTGCACTCGTGTTGGGGCTGTAACAAGTAGAGCAGAGGCCAGA
GTGGAGTGTAGTTAAAAACTGGCAGCAGGGGAGGCGAGGGGAGGGGAGGGGTGGTGGTGG
GGGGGATGCGAGGAGGAGGAAGGAGGAGGAAGAAGAGGAGGG
>NODE_689_length_304_cov_4.934210
CTGACAGGACTCAGTGCGTGTGTGTGCGTGTGTGTGTGTGTGTGATCAGCCAGGAAGAGC
TTTTGTCCTTGCGCTGCGAGGGCACCTGGCTCCTCTTCCTGTCCTTGTGATCTCTCTGTT
CCCTCTCTCCCGTGCCGCTCTATCCTTTCTCTATCTGTCTCTTCCTCTCTTCTCCCAGCT
CGGATCCCTTCATCCCCCCATCTCGCGCTCCCTCTCCTCTGCCCAAGGCGATGCCGTCCT
GCAGGCTTTGATCAGGGGGCCAGGGAGGAGAGAGGAAGTGGGTCAGAAAGTTGTGCTGGA
GACTGCAGGAGAACAAGGCTGGAATATCGAGTAGGTGAGGCTGGGAGAGAGAGGGAGAGA
TGGGGTAATCTAGTGAGAAAGTGATAGAGCGAGCGAGAGAGGGTGAGATAGTGGGAGGTG
GAGGGGGGGGAGGAAGGAAAAAATAGGg
>NODE_691_length_297_cov_3.097643
GGCCGGCGCCGGGGAGAGGTCCCGCGAGGGGATCCTCCCGCACCGAGCGGCCGCCCCTGG
CCCGCCGAGTTGAATCCCCCGGGCGGACTGCGCGGACCCCACCCGTTTACCTCTTAACGG
TTTCACGCCCTCTTGAACTCTCTCTTCAAAGTTCTTTTCAACTTTCCCTTAAGGTACTTG
TCGACTATCGGTCTCGTGCCGGTATTTAGCCTTAGATGGAGTTTACCACCCGCTTTGGGC
TGCATTCCCAAACAACCCGACTCCGAGAAGACCGGACCCCGGCGCGACGGGGGCCGTTAC
CGGCCTCACACCGTCCACGGGCTGAGCCTCGATCAGAAGGACTCAGGCCCCCGATCGGCA
CCGGGCAAGCGGTCTTCCGTACGCCACATTTCCCGCGTCCGCCCGTCGGACGGGGATTCG
GCGCTGGgctcttccctcttc
>NODE_692_length_814_cov_4.528255
CCTTTAAAGTTGCTGTGATTCTTAATGTCAATTTATCCACTCCTCCAAAACGCACTCCAC
TTTAACTAGTGCAGAAGTGTAGTCTTTTGTCTCTTTTAAGACATTTTTTAAATTGGGTAA
GGGCCATTAAGAGAAAAAGCACCAATCAGCTTTTACAGTCATTCGTCTTTATCAAGCGCA
AGGGAGCTCAAACAAAAACCTACTCAGGTTGTAAATGGTCGAAATGTCAATTAGAAAAAA
AAATCATCATTAGGTTTATTACTCAAATTAACAGTTGCTCTCAACCATTTAAATCATTGT
TGGTGTTCGCCGTTAAAAGGGAGCAGTTTTTTTTTTTCTTTTCTTTCAGTCTTAGTAGTC
AGACACATCTCCCTTTGGACTCTGACGGAGTGATTTTGGAGGTATTATATTCATGAGGGG
TTCCAGTAATTGGATTAAATTGGTTCCAGAATGTAGCAATTTATATTATAATATCCCATT
ACTTCTAATACTGTTCTTAATTAATTAGCCTGATTTTTTTTGGTCCGTGTTCCTGATAAG
TTAAGTTGGCTCAGGAGGAGGTCCGTCCCATGGTGACGTCTCGCCGCGCTACATCAGTCA
CACACACCTGGACACAGCACACAAGGTGAGGGAAAATCTCGCTGAGAAAATGACCTTCAT
CTTTATTGGAACTGAGGATGAGAAGGAGGATTTGGATGCAGATTTTGACACATACACACA
GCTAGGAAGAGAAAGTGTGAACTGATTTATACCATAGAAAACATGCATTTTGTACAATCC
GTGCGTGTGTGTGTGTGTGCACGTATTTTCACCGACAGGCGCCTACTGAGCAAAGTTCAA
TATCATCACCTGTCACTCTCACAGCCTTTGTCTGATTTAGCTTTAATATGAGAAAGTAAT
TCTCCTttgaatataacaaattaatatcattttcaaacaatttccatatgcaaatatg
>NODE_693_length_529_cov_5.000000
GTAGTGGATTAGGCCCCCCTCGTATGCCCCTGGACAAAAGCATTGTTTTAGCACTAGCCT
GTTCGCTGTAACTGGAGGAAGCTACCACTACTAAGCGTCCACAATACGGCCATTGTGGAC
ACAGGGCTAGGAGGACCCTGCCTCGGAGGCCGTCTAGACTTTGAGCCCGGGCCGATTGGA
GAAACAGGGGGAGAAAATCCCATCAGGCAGTGGAGTGAAAGTTAACTAAGGTAACCTGCT
GTGAACCTGATGAAGATGTCAAGCCAACATATGGCAAAAAATGTCTATTGTCAGAACAAG
GAGCTTTCTTCCCTCTGAGGGAGGGGATGGTAGAGGAGGAGGAGATGAGGGGTGGCTAAA
GAAAACTAGGGGGGTTGCACAACCTAAAGGAAGGAATAACTGCAGTGGTCATCGTTTTAC
TTCTGGATCAGTAGTCTTATTCTGGCCGGGAGGAGGCCCAACCCCTCTACTCACAATTAA
AGGAGTAAGCAGATTAACTGGCATCTTTCAAAGGCCAGCAGAAAGAAAAACTCACTCGCA
GGCGTTTAATACATTTTTTTCCCCTTTGCCTATCAAGTCTCGCACTGCACACGGCAAATG
GCATTACATTTCATGCTGATTTAGTGAGCAGAGGTTTGGAGAAAAGAGAAACTTCTTAAA
CTGTGATATGgtc
>NODE_694_length_545_cov_7.168808
TGTTATATCTGCTTCTAACTGCATTTTAGTGTGTTATCTTGGGTAATAAACCATTTATTA
AGTGTTTATATTCCAATTGGACTGGCTTGTCCTGCATATTAAAGTGTGCCTATGATAGGA
AGTGATGAGTTGTTAGTGGTTTATGACAATTTTCCTTTGAGTATCCCCTGAAACATGGGC
CCCCACATCACAGCAGCTGGTAGCTCAGCCCCTGACAAAGCTGTTAATGTTCTGCAAAGA
ATGTGCAAATTGCAGAAACGAGTCCAAGTGTGGGCAGAAAACACTTCTGGTACTTAGAAC
CAGTGATGGAACAAATTTGGTCAAATTGGTAAAGTGCCCAAAGGGAGGAGGGAGATGTTC
CACGGAAAACCAATTCCAAGCTTGGGTGAGCTCAGGATTGTTTGGAAACTCTCCAATCTG
GGGGCCTGCATTGAATTGCGTGTCAGGCAGAGACTGTTAAATAAGATTAGAATAAGGACC
AAGAGAGCAGCACAGGTACCTCACAGGATGGCTGTGTAATGTTGAATCACAGTTACTCTT
TAACAGCCATACATCAGCTGCGGCAGCGTTGGAAAAATGTAACATGAGGTGGCATGTAAA
CTCACTGGACAGTTGCAGGAAACATGAGAGTTTTTTTAGTGCATCATGAGCTGTGTTTGG
AAcgagtcctgttttctgctgtgatctat
>NODE_698_length_290_cov_1.820690
TAGTTTCACCAGATACTTGATACTGTGCAAAAACTGTGCACTGTGACAGCAACGAGGAAG
AAATACTGTGCACCATCTCTGTTTCTCCTAGAATGTCTCCTCTCCTTCTGCTTTTCCTCT
GCCCCTCTGTCCCAAGTTGTCCCACCTTGACCCCAGCTTCTTTCAGTTTTGCCTGTTAGC
GTCATCCCAAAGGAAGCACTGAGAGAGAGATGGGAAGAGGTGGTGGTGGTGGTAGGGGGT
GTTAGTGTAAAAAGCAAACTCTCCCTGAGTGGTCTGCCCAGACACACACACTCACACACT
AACTGATGATTGTATATGTCTGCCTATTAcactcttttccctattgtgctctgggttcac
gtggcgtctgaatggagctctgctgtgaccttcacaccaccactctccatctaaaagtta
caatggcaccccaa
>NODE_699_length_522_cov_7.745211
TTGCTTGTGCCAGTGGTTAAACAAGAGACATTTTGATTAATATTTTCCATTTGTTTAGCG
AGCACTGAGCTAAAATTAGATGGCCATCCCTTCCGTCGACAGGACAGCAGTGACTTTGGT
TTCCCCGCCAGGCCAGTCCGACGCTCACACACACCAGTTCCAGGGAGGAGAGGAAGGGAG
GGAGGGCGGGTGCGGGAGTAATTTCAGCGGATTGTGAGCGGACAGTAGCTCCGCTGGGAG
AGCTGGCAATCATGGGGGAAACAATGTTTACATCGATCAGCTGTCAGGAAGATTTATGGC
CTCATTTTGCTGTAATGGAGAATTAGTGGGGAGATTATCAGCGACTCAACACCACTGCTT
GTTACCCGTGTCCAGGCCTGGCAATTTGTCTCTCCCCAGGAGCAGCCCAAACACTTGTGA
CAGCACCAGCACTTGCCCTAATTCAATCAAGAGAAAATGTTGGAATTAATTTGTTACAAG
AAAATTTAAATATGTTCCAGTTGAGCAGTGGCCTATAGCCACTCGAAAAAGCAAAGGGGA
AAGAAAGAAGGGGAGAGAAAGCGTCTGATTTATTGTGCTGGGCAAGATATTGATCCAGTT
CGATCCTGGCCTGTGCGCAGAGGgtttaatgtgtaataatttccaatttaaagctccttc
tcaaga
>NODE_701_length_408_cov_6.387255
GAATAGAGGCAGTGAGTTTAATCTGACCACAATGACATGTTTGATTGGTCCGAGGCAGGC
TGGGTACAGAGGGTGGGGGGTGGCCCTCTCTTGTGGCAGCAGAGAACAAACATAAATCTT
CTTCAACAATCTATTTTCCATCATACTTATTCACAGGGGACATCTCAAAGTGGTCTTTAC
CCTTTCTGTCAATGGCTGCCCTCATCCATCAATTTCATAGAGAATTATACCCCAGATCAA
TGTAGTTCACGACCGCTGAGCATTTGTCGAGGGGTGGTGTAGGTGGTTGGGGCGGGTGGG
AGGCGGAGTGCTGGCTGTATGCGTCGCTGCTTGTTCTCAGAGGCTGATGGCTACTTCTTG
TTGGTCACCCTCTCATGCCCAAATAATTCACACCATGTAGTGCAAACAAAACAGTGCTTT
TCCTCATCATTAAGCCTCCTTTTTTTTCTAACAACAGAGAATAAGAAGCACTGCAAAGCG
ACCGagcaggcacagagtgattcactaataagtggaaatgactgactgaatgaatggagc
cattctcggaac
>NODE_704_length_298_cov_8.093960
CCCCCTCTCTCTCTCTCTCTCCCTCTCTCTCGCCCTCTCTCTCTCTCTCTCTCTCCCTCT
CTCTCTCTCTCTCTCTCTCTCGCATCTCTTGTCTGGGAGGAGGAGGGGGAGTCCTGCCTC
TTTGCCTTCCTCAGATCAATGCCCTGGCCACTCACTTTCTGATGTTGCACGACGGGAAAT
GCTTTGAATACTTGCGACATGGCTGCGCGCATTGATTGCCAAGATTGACAGCAGCTCTAC
CCATCGTCTTCTCTTGTCTTGAGTGTAAGAGAGGGAGAGAGAGAGAGGGAGAGAGAGAGA
AAGAGAGAAGAGATAAAGAACAGATAGACGAACAACAAAAGGTACTTGTAGTTTTTGTGG
ACAACTGAACTTCACAGAGAGTGTACGGGATCCCCTCATATGGCCCCGTGTGAGTagact
taagttttcgctcaacagatag
>NODE_705_length_432_cov_8.004630
AAAAAACTAAAATATAACTTCTGCTCTACACCACTGCTATATGATATTGTGAAATAAAAT
ATTGACTTCATAAACACAACAGGAGTAAAAATAAACCTGTACCAGGCTGTGTTATGCCTA
GCTGCAAGCATCTACGCTTTAAAAAAGTAAGGTTGAGTGTGCAAGAAATGTGAAATTCAC
AGAGAAAAAAAAAGTATTCCCAGCATGTTGCAGAATACCAATATCCTTAAGCAGGCGGGG
TTTTTGATGTATAGACTCCTGCCAGTGAATTGTACAGATGAGACACTTAAGGCAAGACAA
TAGTGTTATAGATTGTGGCAAGAGTTAAATCAATAGACCTTCTGAGGAGTAACAAGACAC
CCAGTAGCAAGTGCTACTGCTACACACACATAGGAGGGGCTGGGAAACAAATGAGGACTG
GCAGACAGGGGCTAAGACCTCAGTGTCACTGACTAGCCATTAGATGTTAGTGTGTATGCA
GCTGTGTGTCTGCGTGTGTGCATCCTTGGTCTACTCTGAACATGTGTTATGGATGTGTGT
AAGTGTATGTGTGAATGTGTTTGTaaggcataagca
>NODE_706_length_319_cov_2.291536
CTCAACAGTACTACTGTTCTCATTTTCCAAGTTATTGCTGAAAGATTTCCTGATCCCAAG
ACAAACTGCTGGATTAACAAAAGTTTCGACTAATAACTAAGCGAACGTAAAGTCCACTGT
GACGCACATGACGCAGACTGCTTGATTTCTAACTTACCTCGAACAAACATACAGTGTAGT
GTAATTTCTTCTTTTGCACTCACAACATGTACTACAGGATCTACGACACCCGGACCCTCA
ACAACAAGTCCAGTATCTACAACAAATGGAGGCACAACATCTGATGGGTCAACAACAACT
ACTGGTGGAACAACTGCAACAGCTACTGGATCAACTACACAGGGTGGAACAAGGACAACA
ACGGCTGGATCAACAACAGGCGGAGCAGCCACAACAACGGTTGGATCATCAACTACAGGT
GCAACAACTACAACTGGAGGTTCATCAACAACAGCAGCAGTCa
>NODE_707_length_321_cov_4.722742
TGTAGTTGAAAGATGGCAGTTTGACTGTTATCCTGCTCCGAAAATGCGTTTGGCTGGCTG
AAAACAAGGTTTTTGACATGGGACATGTAAAGTGAATTTCGTTGACAGGAACGGACTTGA
AACAGCTTGTGCCGTCATCTTGATGTTATTTGAAGACATTTTAAAATCAAAACATGATTG
TGAACATTGTAGTTGAAAGATGGCAGTTTGACTGTTATCCTGCTCCGAAAATGCGTTTGG
CTGGCTGAAAACAAGGTTTTTGACATGGGACAAGAAAAGTGAATTTCTTTGACAGGAACG
GACTTGAAACAGCTTGTGCCATCATCTTGATCATATTTAAACACACTCAGAAGTCAAAAC
ATGATTGTGAACATTGTAGTTGAAAGATGGCAGTTTGACTGTTATCCTGCTCCGAAAATG
CGTTTGGCTGGCTGAAAACAAGGTTTTTGACATGGGACATGTAAA
>NODE_711_length_366_cov_8.532787
TGGGAACATAGATGCACAGATTTCATTTCACCATTGCTATGTGTGAGAGACTTTTATCCA
AAGTAGCATCTGAATGTTAAAAGGTTTGTAGTAAATCCATTTTTTTTCACAACAATTGCT
ACCAAACTAAACTATCTGTTCTACTTATTTCTAAAAAAGCATTGACCGTCAGGGCATAGC
CAATATGGAGGTTAATCCATTCTAGTGTCTATACTATGGGGATGCTTATGGAAGCATATT
TGCTTAGGGCAGCCATGCAAATTATTACTTACTGCCCTGTAAGCTGATAACACAAATTAG
ATACCCATTAAAGTTGAACAATGTATATAGAATGAGAAAAGATTGCAAGTGATACCTGAA
GGGATACTTAAGTCATATGGCACTAAAATATGCCTCATGCTTGCAAACTTCAAAAGTGAA
GAGATGTTTATCCTTGGGATTGGAAGATGCATAATAGTAATCTCATATGCACAGAGGCAG
CTGCCAGGTGGAGGATAGCACACTGCATGt
>NODE_712_length_624_cov_9.408654
GAGATAGACAGAGGAGAGAGACACACAAAAAAGGAAAGGGTCACAGAAGAGAAATAGAGA
CACAAGAGAGTGAGACAGAGAGAAGAAAAGGGAGACACAAAGAGAGAGGGGAAACATGAG
AGAGAGAGCGCGCGAGAGAGGCAATGAAAGTGAGTGGATATGACTGACAGTCAGAGGATT
CATCACAGGTAAAGAGTGAAGGCTCTGGCCACAGAGGGACCTGGTGAGAAAGCTAACAGA
TCGCAATCTGAGTTTTCACTCTGCGCCGCGGCTAACAGCTAGCAGCTACCCTGTCACCGC
TGCCTAAACAAGCCCAGTGTTTTCATCTCCATATACACAACGCGGCACTCTGTCTTTTCT
TCTGATGGAGATAAGATGTATAAATTATGAGCAGCTGACAAAGTCTACTCCAGCGCCCCC
GGCGTCTCATCAATCACTAGCCTGTGTGTCAGCAGGTAACTGACGTGGCCCCCGGAGGCA
CAGCCCCCTCTTTAGGTGTGTGAGTGTTTTTGTGTGCAAAAAAGTGTGTGTTTGCTACCG
TGCAAATTGAGCTTTTGTGCACGTCTGAGCATCGTGTCTGTGTGTATGTGAGAGGTTGTG
TGAACAGCTGATTCAGTCTTAACTCCGCGCTGTAAGAGACAAAAAAGAAAATGAAATACA
TACAACCCGCACACACCAGCTACTCAAAAACAACACCTGAGTATGTGTGTGAACTCAAGG
TTTTACTGTTATACCTTGGGGttatctgatgtactgatatactccaaa
>NODE_713_length_631_cov_7.250396
TGTGATAATTTGTCCAGATGTAGCAGACCTTAAATCACATCTTAGGCGTGGATGAGCACA
AAAGGTCCTTCATGAATGAGGGAGGATGTGTCAAAACAAAGGCCCTGCCAAATCACTGAA
AACACTCTGCTCATTATTTGGCATTGTTTGCAAAAAATACGAGTCTAGACTTCTATGATA
CTCGCATGCATTACACTGAAAGCTAGGAGGGTTATCGGCATAACAGGCTCACCCACAATC
CCTAGATTCACAAAGGGAATGATTGTGGCTGGAATGTGGTGTGTTCCCAGGAAGACTAGA
GAGGGCCATCACAAAAGGAAAACCCACACGGTGGGCACTTTTTCTTCTGCCATGTACAGG
AAGCGAAATGAGAACTATCAAGTTTGACACTATTCACAGGGCCTTCACGGGGCCCTACAA
TACCTGGCTGGGCAGACAGAATGCCGGGCTTAAGAAAGGGGGGAAAACGGCTGGCAAAGT
CTCCGTCACGTGAAAGCGTGTCGATATTTCTGACACCTCCAGGCTACGTGCCAAATAAAG
AGCATAGGGGCTTGTCGCTGTGGGGCCGCTGGGCCCACCAGAATGCTGAAAGCTGGTACC
CCTAATACTCCAACAGAGACCCGGGATGGAAGATTTCTGTGTAAACAAGAAAGAAATCTT
ACTGCGCTGAAGTTTGGGAAAACGGCAGGAAATAACGAGCAATCAAAAAAGAAAGAAAAG
CATTAAGAACATGGTCTCCTtggaggggggggggagttaaggtgtgaaatacctc
>NODE_722_length_311_cov_2.491961
TATAAGGCAGGGAAGGGGCGGAGCTGAGCTTGTTGTCACGTGACCAAAACAACGCCAGTA
CTGCTACTCTTCAATAAATCTTCCCATCCTTCTCATCTCTTTTAATTTTCTGTCCTTGCA
ACAAGTCTTCTTCTCACCATCCTGCCTGCTTGTGCCCTCCAGTAATTCCTTCATGCCTCC
TCTCTGCCCTTCTCCATCTTCTTCTGTCCCCATTTGAGAAACGCTGACCTGCAGACTCCC
TAATGTGACCAATCAATATCACACAGAGGACAGCAAACTGCCGGACATACTAATATGAAG
ACACACTTCCTGCAATGTATGCAGGCAGGCATCCCTTTGGCCACTTCTCCAAAGATCTCA
CACACGCAGCATGCACGTacacaccctacaaacccagagtgattgatcaatttaatttaa
tgtgaactgttccatatgaccctgtgttaaataac
>NODE_724_length_485_cov_9.909278
TATAGGTTATCAGGATTGAGGGAGTGGAAGGATGACAGGAAATGCAGCTGTGGTAAAGCT
CTCCATCGAATAAACTATCCTCTATATAGCCACATATACCGAACAAACCAGCAGATAAGA
CACATGTGCGCACACGCATACACATCTAGCTGGAACCACTCCCTGTCTCTTGACAAACCA
TTATGTACAATCCTGCCACTGTATAGTGCTGTCAGAAGGCTGCCAAAATAATCTCTTCTG
CAGGAGAATTTAACTCCATACCTTCTGGCACAGTGCAGCGATGCAATTTAATGCCTCCTG
TGATAACTAATGGAAGAAACTCTTAAAACTTCAGAGCTTATAATAAGCTTGTCAGCTTAT
CATATTAGGCATGTGAGCTTATAACATTAGCATTTAAATGTTCCTGGGTATACAGTAATG
TGATTGGAGGGCTTTGCCATTTTGACTTTGCCATTGAGGAGAGAGGGAGGCAGAGAGACA
CAGGAAAAAGGGGTGTTGATGCTGTCACGAGGAAGCGTTGAGGACTGCTGGCTCACATCT
TACAATTGTTCACAGCAATTGTGTGTGAGCTCTAATGGACGTACAGGTAGTTGAATGAAC
AAGAAAAatttgtaaactataacaaacga
>NODE_725_length_437_cov_4.437071
CCTCTCCTCTCCCGTTTCTTCCTCCTCTTCCTCTCCTCTCTCCCTCAATCTGTCTCTGTG
TTCAGTATGCGCTGCTGAGAGGGCATCATTACGGAGCCCGTATTTGAGTCATTTTGATTT
AAGCAGCCAGACAATGGCCTGTTGATTGAAGCAACCAGAAGGCAGACAATAGGGTTCTAT
GCCACATAATGCGCCACCATTTTTTCTGAGCTCCCCGCTTTCAGAAAAGGGCCCCGGCTC
TCCATTGTGCCTCTCCCGGAGGGAAAAAAATGGTGCTTGGGGAGGAGGAATATTTTCCCG
TGGTATGTCATTATTTTGCAAATTTCTATTATCTCATCATGTTGTCTTCATTGTAATTGC
AGCTAATTAGGAGGCTAGTTAGGAGCCTGGGCTTTGAGGCTGGCTCGGCTGCTGAAAGGA
GCCCACCGATTATGGCCCCGACAAGAGAGGAAGCAGGAGAAAAGGGGAGATTAATGCTGT
TACCCAGGAGACACTGGCTTCCATCTGCGGGGAACAATGCAGTTTTGTTTTCTCCGGGAT
CCTGCTCAGATCAACAGAATGGGGGCTAGCTCTGCTCTACt
>NODE_727_length_292_cov_5.486301
GCACATTAGCTATGTGAGGATGTAAACAAGATACCTGTCCCCTGTGTCCTTTTTGATAAC
TTTTAATGATGCGCTTTGAGCATCGTTCCTCGTTCTAACAATTACTCTGCATATCTGAGG
CTGTGTGATCCAAAACTGAGCAACTGGTTTTGGACTGTGGCGTCCTGTCCGGTCCAAGAT
CCCCATGTAATAGGATTCCTCAAAGCTGCAGATGGATGGCAAATCTAGGCGGTTTCATCT
ACTAAAAGAGGGCATAAATCACTAGCGGAGGAAGCGGGGACGAGGCAGGGGTTATCACCA
GTCTGCCTCCCTCATGAGAGCTTTGCATTAAAGCATTAGTGAAATTAATTCATCTTTCAT
AAGAGGTTTGAGCAGTATCTGTGATCTATGATAACAACCAATTTCTCACTACGGAGGGGC
CGGCGGAGGAGGGAGG
>NODE_728_length_526_cov_5.237643
GGAGCGCGAAGCTCCAGTCAGTGTGTGGGAACCACATAGGGAGAAATCCCTGGCTGATCC
CGGCCAAGACACTTTGTTTTTCTTCCCTCCGCTCCCACCCCTTCCCTCCCACTCTTTCTG
TCCATCCATTTTTGGGTTTTCATTTTTATTCATAGGGTGATCGGGGTGGAGGGAAGGGTG
TCAAGAAAGCAGGGGGCAGTTTGTGTGGGTGTGTGCGTGTCGGAGGAAGGGATTGTTAGT
CGGCTGATGCCAGTGGATGTAGGTGCAGGCCTCAGACCAGGCCTGCCAACAATAGCCACA
GTGTTGTTTGGGTAGTTGCGTCCAGGACTCTTGGACATTCTTCCCATGTCAGTATAATCA
CTACTGGGAGGTAGCTCCATTACGGATTACCATATCATTAATAGTATCCATGACTTTTGT
TCAAAGGCTACTTGTGTAATGTTGCCTTGTGGATGACGGCTAATCCGCTGAGCTGCAGCT
GTAGGAAAGAAGAGGGGTAGATCCCACCACCAGTCTCTCTGCCTCACACACACACACACA
CACACACACACACACACACACACACATATAGACACCCACACATACAAACACATATAGAGG
CATCTCTCTGTCTCAGCCCACGGGGATCAGGCCACTGAAAGACAGATACAAACAACAGTC
AAATACAaag
>NODE_729_length_422_cov_12.234597
GACAAAAAGTATCCGGAATACATAACAACAAAAGGAAAACTGATGATGCCCAGTGAATTA
CTTAGATAATTGTAATGTAATATGAACCCAGGAAACAAATAAATTCCATTTCCAATGAAT
CCACACAATTCAGTGAGCTACTCTCCTGGTCCATTTAACTACACACATGTGTACTATAAT
GAGCTGTAGACATTATGCCTAATTATGTATTAGACTGTGTTAGAGGGCCTAACAAAAGCT
TTTGAAAGGGACAATTACGTTTGTTGCTTAGTTACATCGTTAAAAATATACCAAATCAGT
GCAGATTATAGTGGGCGAGAATGCACATGTACACCACGAGCATTGTTGCCAAAATGCACA
AAATTCAATTCATTAGGAAAAAAGAAAACATTTTTGCTTGTGAAAAGGACAGTGGCATAA
GTGAAAATAAACAGTTTTTAACTGAAGTGTGTTCCTATGGGTAACTAAAGTCTTTGTAAA
AAAGAAAAAAAACATTTGTAAAACAGTGGAACACCAGCCAAGCAATGGTGACAACTCATT
TGTTTTTTAACAAAAGGCAACTtcaa
>NODE_730_length_145_cov_3.193104
AGTTTGACTGTTATCCTGCTCCGAAAATGCGTTTGGCTGGCTGAAAACAAGGTTTTTGAC
ATGGGACATGTAAAGTGAATTTCTTTGACAGGAACGGACTTGAAACAGCTTGTGCCGTCA
TCTTGATCATATTTGAAGACATTGAGAAGCCAAAACATGATTGTGAACATTGTAGTTGAA
AGATGGCAGTTTGACTGTTATCCTGCTCCGAAAATGCGTTTGGCTGGCTGAAAACAAGGT
TTTTCACATGGGACATGTAAAGTGAATTTCTTTGACAGGAACGGActtg
>NODE_732_length_562_cov_7.651246
AAAAACGTAATCTCCCTAAAAAAAAACCTCTACAAAATGTACTATGGTGTTTTTCAAAGG
CAAGAAATAACATAAATCTTACCAAAAGAACACATTTATAGACCGAGTGTTTGGGTTTTT
TTCCGACTTGTTTGACATCTCTGTAGAATACGTAAAGAATACAACTTTCAAACAGTGTTT
AGGAAAAAGGCACGGTGAGTCAATGACATGCACATGTGGGAGAGAAGAAAACACTGGTTT
AAAATATAGAGTGAGGGTTTAATAATGATACAAACCCACGATATGTAACACCTCAAAGCA
GCACATTGGCACAAAGTCAGAAGTAAGACAGCACAGAAGATAAAAACCTGTCTCAAAAAA
ATAAAGAATCAGAATAAATATCTCAATAAATAAATAAACAGGTAATATCTCATTAATTAC
TTTGAAACTAATAAATACGTACATTTGAAAATATGCACATTGGCAGAAATCAATAACCAA
AAAAGTAAATAGTACTTAATACAGAGTTACTTAGAAATCATAAGTTATTGATTACTCAAA
TCAAAAGGCACATTTATTAAGATGTAAGAATGGGGCCTGCAGTTGTGATCGCATGACTGT
CAGTACTGTACTCTAACACCATTTCTGAACCAGAAGTAGCAAACTGTGTGCAATGGCTTT
ACTAGTTCTGTATATCTGCACCATCAAGTGAActtgtgtgttgtgt
>NODE_733_length_491_cov_4.723014
GTTGATGGTGGGGTTGATGGAGTGACTGGCTGCCTGCAGTGCTCAGGACAAACAGGGAAA
CTTTCCCTGATGAGCTGACAGGCCCTCATGTTGAACACCTAGCCAGGCTCTCTGCTTGGC
GCTGGGACAAAGTGCAGAAAAGGTGAAGGCAAGACGGAAGAAAATGGAGACGCACAAGCT
GAGCAGGTCAGGGGAATAAAAACGAAACGGAAAAAGGAAACTAAACAGCATGCAGTCCTA
ATTTGTCATGCTCATGTGCAGCATGTCTGTGTGGGTTTGTGTGTCTCCAGAGTCCAGGCT
GTGTAGATCACCATTCCACCTTATCTAATTTCATTAATGTGATCCCCTGTCCATCCCCTG
ACGGCTTAATAGCCATTATTTGTGGGTCCCTTCAAATAAAGGCTCAGCAGTAAATTGCAG
TCTGTGGAAATCGAGATATAAACGCCACCCTGCATTACTGTATAATATCTTTCCCTTTAA
TTAACTGAAAGCCATGCTGACATTTATTGGATTGCAAGTTACTTGTTAATGGCAATAAAT
TGCGAAACAAAAAAAAGAATCATTGCTTATTTTACATCAACAATTTGTGGACCTTTTGCT
AATGATTATTCATTACTCGCCTATGGGGACTGTCg
>NODE_737_length_663_cov_6.330317
GTAGAACCTTCCATGATCAAACAATGTGTCTTTATTTGACCTGTATGGTGCATTTTTGAG
CTTATTCATGTATCCTATGCACTTGGCGTAGTGTAAGTAATTTTGTTGATGGTATTTTGC
TCATCTCTATCAGCTTACACTTTATCGCTCAACTTATCATCAAATATACACCCATATACT
CACATGCTTTTGTGCATGCACGCCGCACACACACATACACGCACACACGCATGCACACAT
ATACTTTCCTCCGTCTGGTGGGGAGTCTGGACTGCTCCGACTGACTGCGCCTCACTGCCC
TTGTGCAGTGGTGTGCCAGTTGTGCCTTCCCCCATCGCTGTGAATGCCACCATCTGGTGT
GCCACGTGGACATCATAATCTCCCCTTAATTACATTAGCAGTGCAATCAGTTACTGCATT
ACAAGGCCGGGCGAAGAGCTTTTAAATCTTGGAGGAAATCATAAATAATTGCACTAAGTA
CCCAGCGCCAGATGTGCGTGCCAACTTGGCTGGCATGAGATAAATAGTAACCTCAACAAC
GGTGTTCAGTATCCAGTCTGCAAACATTTTTTGGGCAGTATGATCCCCTCGTCCTTTGCT
CTCATCCCTGTCCTCGTCCTTTCCCTTTGGATTCTCGCACTTTGTGTGCTAAAGCACACT
GAGAGGTTGTGCGCCTCAGACTGTATACTGTCTCACCTGTTGCTGTAGTATTTCCCCGCT
GCAGTGTGACTGATGGCATCCGGGAAACTGTTTGTAACAAGGtgtttcaccgcgtcacca
ttcagtccattactacagccttcaatc
>NODE_738_length_701_cov_9.536377
TTTGAACTGGCCAAAAGCTGTTGTGGTTAAAATTGTGTACTTTGTCCTGTAGGTTGTGGT
GTTTGGGTGGTGTTTTCAACACTGAGAGCCAAAGGTTGGTAACTGTGTAATAAGATAAAC
CTCATCTTTCCAATGTGTGTCTCAGTATCGTCTCATCAGTGTCTGTAAATACTTGTATGC
TCATGGTGCGTATGCGTTCATGCATTAAGGCGAGCTCCTGGCTTAAGTCCAAAGACTGTC
AGAAGCCTGTTTGTGCGTGTGTGTGTGTGTGTGTGTGTGTGGTGCTGTTGGGTAGAAATG
ACACTGGCCGGCCATGTAAAAGTGTGTCTGACAAGGGGAGCGACGGAGTCAGCGCTTTTT
TTTCCTCCCTCCTCGCCCCCCGCTGTTCAATCCATCCAGCTGCTGTCACCACAGGGGAGC
AGACAATCTATCAAGGCATCGGGATGCATTCTCCTCACCTGCGCCGCGCCTTTAATGAAC
AGCCAACATGATCCCGGCTGACAAGCAGGAAATGGATGTAATAAAGATTGTTTCTGCATG
CTCTTTGCATCCCTGATAAATCACCTCGCTGTGCAACAGATACGGGAGCCACATGGAAAT
TTGATTTCACACGGCAAGGGGGAGGAAGAAGAGAGCAGTGGGGGGAAAAGAGAGCTGCTA
GTGGCAGGGTCACTCTATTTTATTCCTCCTTTTCTCCAGTGGAGCAGTGGAGCAAGATGT
GTGGGGGTTGAATAGAGGGGCTGGGTTTTTTTTGTTATTTTTTTTGTGTGTGCGCTCTTA
CTTCCCTCTAACACCCTGTTAAGCCTGGAACATGCCTCGTCCCTCTAAGTCTAAAACCAC
AACAg
>NODE_739_length_450_cov_8.355556
ATATTCTGCTTTTTGATTTCATTCTTTCTCCCTGTCGTCTCTCCTATTAGCTTATTCATT
CTTCACATGTGACTGCCAGCCTGTTAAGGTCATATTAAACCAAAGCAATCCACTTTAAAT
GGTTATCTACGACGCGCATTAAAAAGCTCTTTGCTGCCCTTTAAATATTGTGATTGGGTT
ATAGGGGGGTCGCTGTTTCGGAGCGCTGATCGCTCTCCCAGGAGCCCGCTTCAGAATATA
AATTGAGTAATATTATAAAGGCGGGCACTCCAGAAGGACTGGGTAATGAATAGGATTCAT
GATCTGAGGAGGAACAGGAGGTCATGCAATGAAGTGAAATACTCTAATAACTCCAATCCA
AACCCACTCAGATGATGATACATTAACTGAGAGACCCTTGTATTCCTGTTTTTTTCTCTC
TTGTGTCAGCCTATATGAGCATTACATCTACTCCAAAAGCACTTGCTGTGGAAAAAAAAA
ACAAGAGAAAGCTGATCCCGGTGGGAATGGTTATTTAAAGTTCTCATTTTGACTTTAATG
TCAAggccacctacaacagtgcgggagggtcagatcaaatctccgcaaatcttc
>NODE_740_length_388_cov_6.018041
GACCAAAAAAAAAAAAACAAAAAGAAGAAGAAGAAAAAATAAAAAAATGCAACAAGCCAC
CACAATAGTCTGCTGTGAAAGCAGCAAAGACCCCCACTGTTTGAGTAATATGGGAAACAT
AAAGCACACACAGAGAGAGAAAAAGGGTCTTAGTGGGAGAGTGGGGAGCTTTGGTTGGAG
AAATGACCTACCCTTCCCTGTCAGCACTAGTGGATGGGGCGGGGGCAGGGACAGTGACCG
TACCCACATTATCCAGCCTGATCTGAATGGTGGTACCTAAGGGGCTCCTCAGGTACCTTC
TCTCGATGTTGCGCTCCAGATCGGCCAGACGTGTCACTGCAATGTCCAGCGGGTTGTCCG
GGTGACGCATCACCCCGCCCTTCTCCCCCCGCTCCTCTGGATGCTCCTTGCAGTCCTTGT
CTCCCGCGTTGGCTGACGCCGGCGTCGATTTGGTGAGGGGCTTGTGCTCGTAATACACCA
GGTCCTCCCGCTCAGACTGGGGGTCCGGATACGTCCAGCCCTGGaagaggaa
>NODE_744_length_856_cov_4.654206
CGGTTTGTGTGTCAAAATTTAAAACCCTCAGCCTATGCCCAATTAATCTCTCTAACCCTA
ACCCTAACCTCACCTGAACCCTAACCTTAAGCCCAGGTGGTTCAGTGATGGCCTGACTCT
TAAGCCACGTTCCAGTTGAGGCCTGTCCCGAATACCCACCTAAGCCCTAACCCTAGATTT
GACCTTCGCCCCATTAGGAAGCACCTCATATAAGTAGCCCAGATAGAGGCACGCAGGAAG
CACGTCATATAAGTAGCCCAGATAGAGGCACACAGGGTCCAGATAGTCAATGAAGAAATG
TAATAGCTCGTGGGGTCCGAGAAGAGTTACTGACAGAGGAGGGGGGGAGGTGAAGGATGT
TCGTGTGGGACTTTGATTGTTTCTGGTGCAAGCAAGGGACTTGCTAACTCTTGGTTTTAT
TGTGAAGGTGCATGGGAAGTGACGGTGAAACCTTATTGAGGCTAGTTGGCTGACAGCAAG
GGGAGCATAATTAGACTTAAAGCCACTCATTGGAATTATTAAAAACCACAAATTCATGGG
GAGGGGGGTTAAAATCTTTATTGGCATTAAAAACACTCATTGGTTATATTAAAACACTCA
TTATTCAAATTCATACTTACCTGGAACCTGTGGAGGGAAAATTAATTAAGCACTCATGTC
TAAAAATTAAATCACTCATTGGCAAACATTAAAACACTCATTGAAATAAATTAAAACACT
CATTGGAATAAATTAAAACACTCATTGGAATAAATTAAAACACTCATTGGAATTCATTTA
CTTACCTGTAACCTGTGAAAGGAGAAAATTAAAACACTCATGGCTCTAAATTAAAACACT
CATGGATTAAAAATTGAAACACTCATTGAAATAAATTAAAACACTCATTGGAATAAATTA
AAACACTCATTGGAATAAATTAAAACACTCATTGGAATTCATTTACTTACCtgtaacctg
tgaaaggagaaaattaaaacactcatggctctaaattaaa
>NODE_745_length_307_cov_3.895766
AATACCAGTGATTTTTTTAAATGAGACTGTATTTTGTAAATGTAAGATTTTCAACGCAGA
ACTGTAAAAAATAATGTGATCCGTTTAGCACACAAAGTAGCCTGCACCACCTATCATAAG
GCTCACTAATAATAGATTGTAATTCACATTCTGAAGACATTGGTTGTAATGCATCCCAAT
CTGAAGCACTTTGGCCAGCCCTTCCCCCACCCATAAACACACACGCTCCCTTTCTCTTCT
CTCCGGGCCTCCTGAGGTTGGTGTCTCTGCGTTAGGACTCTATTGTTGCCTACTGCTGGA
TAATGCACTTATTAATTGTACCTCTTTGTAAGGTGTCAGCTGTAGCCTCAGATTGAGATG
GATGGATCTCTGGAGTCTGCTCCCTGGCCCTCCACAGACGCTCTatctctgcacagcaca
cagatgcaacagtgagtgcagccacactatg
>NODE_746_length_443_cov_6.898420
AACAGACATAATCCAGCATAGGCATGTAGCATTGATTCACTACTGGAAGACAGCACATTT
TCCCTTTTCTCTGTGGGCCATTTAGACTGCTAAGGCTAGCATTTGAAAAATACTTACCTT
GTTATAGAAAGTTTAATGTCATATGCAATTGTTTGACCCTTATGAATATTAAAGGATCCC
ATCTCTGGCCTATTAAAAATGCATGTGGCTTTGTGGTTGTTGATCACGTTTAGAACGCCC
ATGCAAATTGGACTGTCTTCGCTGTCAAGGCCTAAGATGAATAATGTAGCTGTGTTGTAT
ATTCAGGGACACACCATTGACAGTCAATTAACAAGTTTGATTGGTGTGTGAACTCATTCT
TTTGAACTGTTAATTTTATGTAAATAGTATTCCCTCTCCCTTCTCCACTGTCTCTCCCCC
ATCCAGGTCCAACACAGAAAGATGTTCTCCCACCACCACAAACCCCCAGATCCCTAATTC
CACCTCCCACTAAGAGTAACCAGAGTGGGATCCTTAATAATTGATCATCACACACCTGCT
TCGTGGAAGCTATgggagtgtgcctttaacagtcaaggggccccatg
>NODE_749_length_458_cov_5.235808
TGGAGCTTTGGAGTTTCTGTCGCTACAAGTTTTAGGGAAATAAAAATGCTCTAAGTGATG
GAGTGTAAATGTGATGGTGTGCTGGGAACAACAATATAAAACAGACAAAGAAAATTACTT
GTATTTTCTTTCCGCCGCACTGTGGGAACATTCATTGGATTCTGCCCCATCTGTTGTAAT
CAATAACGTGACCATCTTGTTTTTTTATGAAACGCACTTACTCTTAATTTCATCCACCAG
TGGTTTTAGAGAGAAGAATGTGGAGTTACCTATAAGGCTTTGACATTATAAATCACCTCT
TGAGACCAGATTGTACGGCAGTATCGATTGATCCTGATATATCACAGAAATTTACTGTCA
CTTCTGTTTTCAATTAAAGATACAATCAGTCAGATAATGACTTAATTGGATTTTACAGAA
GATTGAGTTTTATCGCCCCGTGCTTTACGAGTTTAGTTAAGGAAGGCCATTTTATCACGG
TTGTCAGGGGCGACCGGCTGCCGCTGCCTTGTCCTTCTGTAGCTGCTGCTGCTGCCCTGT
GTACAGCGCAGGGGAGAAAAGTGTCACAGgattggttttccttgagctgcctccgccgcc
at
>NODE_750_length_530_cov_4.290566
GGTGATCGATGATGGTCCCGGCACACTCACCCAACAAACATCTTAAGCGGCTGCGGTTTT
TGCTTAATTGGGAGCTTTGCAGCTCAGATTCCGACTTATTTGATGTTGATGATGAAGTCC
CAGGAAAGCTGTGAAATTCTTGTAAACTAAATGTGCATGCATGCTGTCTTCATTCGTACG
CTGGTCAGAACTGTTACCCGTCAATTTAACCTGCACAGTTTCCCTCTTCTTCTAGGGGAG
CATGAACGCACACACACACACATAGGTACACACATGCCCTGAGCTCATTTTTAATCCTCG
CAGCTCACTGTGAAGGCAGGAGGAAGTTCCAATTAAAATTAAAATAAGCTCTTTTAACGG
TCTCTTAAATTGACAACTGAACAATGATTTTCGAATTGGTATCTGTCAAAGGTCTCGGAA
AATCCTCAGTTGATAAGGCCCAACGCATCCAATTAGTAGCGGAGTAGGGCCTCAGCCAGT
AATGATTTCCAGGTCCCTTAAGATGTGGCGCGGACACTTATTGCAAATTACTGACAAAGA
GCCCTGCTGTATTGATGAGGGGGAGAACAGCCAAGTCTCCGTGTTCCCATCAGGTGGACG
AGTACCAAGAGGGGTCTGAAGGAGAGCCGGGTGTctctctctctctctccctcgctctcc
ctctctgcagccat
>NODE_752_length_320_cov_1.334375
CAAGCAGCGAAAGAGAATTTTTACATCTGACCTCAGCAGCTGCAACACAGTGAGACGTCC
AACAGAGTCAATGAGCATCTGATGATGAAGAAGCAAATGAAGGCTTCAGGGTGCACAGGG
GCCCAGGAGGAGAAGCTGCAGGGCCACATGGGACACTGTGAGGAGACAAACAATAGACGA
TTCACACACTAGACACGAAGAAGACATCAGTGTGTCCACCTCATCATATAAAACACAGCG
ATGAGCCATGAACATCCCTCGTGATGAACCTCGAAGCAGAAAACCTGACATGAAAACTGC
CTCAACAAACTTTTTCCTACACCATGTGGGAGACACTTTATTTCTGGAGAATCTTTTCCA
AACTTGGATTTGTTGAAATCTGTTTTAatccatcctgaaaacttgaaattcattttcttc
tcaatattttgatgctttttctttgcctggcagcaaacctgaaa
>NODE_755_length_145_cov_4.737931
GTAGTTGAAAGATGGCAGTTTGACTGTTATCCTGCTCCGAAAATGCGTTTGGCTGGCTGA
AAACAAGGTTTTTGACATGGGACATGTAAAGTGAATTTCTTTGACAGGAACGGACTTGAA
ACAGCTTGTGCCGTCATCTTGATCCTATTTGAAGACATTGTGAAGCCAAAACATGATTGT
GAACATTGTAGTTGAAAGATGGCAGTTTGACTGTTATCCTGCTCCGAAAATGCGTTTGGC
TGGCTGAAAACAAGGTTTTTGACATGGGACATGTAAAGTGAATTTCTTT
>NODE_756_length_145_cov_6.006896
TGACACTGAACATTCTGCTATCCCTCATTGGTGGACGCTGAACATTCCATGATCATCCAT
TGTTTGACACCGAACATTCCATGCTCCTCCATTGTTTCAAACTGAATATTCCATGCTCCT
CCATTGTCTAATACTGAACATTCTGCGCTTCTCCATAGCTTGACGCGGAACATTCTGCGC
ATCTGCATTATTTGACGCGGAACACTCTGCGCTGCCTCCATTGTTTGACGCTGAACATTC
TTCGCTTCTCCATAGCTTGACGCTGAACTTTCTGCGCTCCGTCATTGTT
>NODE_757_length_475_cov_10.378947
GGTGCTGTGAAATGTAACGTTTGTTTTCCATCACAATACTAATACTATGAATGATTCAGG
CTGCTACACTGCACTCCACTTAATCAATCACGCCTGTCCTGAATGCTGATGAGAGAGAAA
ACACAGGACTGTCACCCTTTTCTGCGACTTTTAGCCAGTTTAGATCTGATATGTAACAAT
AAGTTGAGTGCACTGTTTGGCCTCTGTGTGTTGGGACGAATTTGTTTTACTTTTTCTTTC
GTGTTACAACTGTGTGTGTGTGTGTGGGCGTGTAAGACTGTGCGTATGTGTTTGTTCTTT
CTCTTTTGTGAATTTTGGGTAATTTCGAGTTTGACTGCGGCTCACCCCCGTCTCTTCCTG
TGTGTCTTGTGTAGGGCTGTTAGTGCAAGACCTTACTGACACCATATTAAGTTCATATGC
CTATAAGTCCCACTACCTTCTGACTGAGTCAAATCGTGCTGAGTTGAAATTACCTATGAT
TCCCTCTCCTTCGTCAGCTACCAAAAAGAATGTTGGGAAAGGTAACTGAACAGTTTTTCT
CTTTCTCCTTTGTCCCACTGGTCTGTGTTTGTGTTGTGCCTGCTCCCATTCTGATTTAGT
TTCCTTTTTTTTTTTTTTT
>NODE_758_length_308_cov_7.853896
GAAGAAGAAGAAAAAAAGCGAAAGCGGTAAAACAAAACAACTAAAAAAAAAAACAAAGAT
CACAACCTGCAAACCTCCTCCGTGCACTGAAAAATAATAGGAAAAAGGAGTAGGGAATCA
AAGTGATCAAATATGTTAAAAAGGCGGAGGTTAGGAAGTGATTTGCGATTGGTAGGAGCC
GGGCTGGCAGAATGCTTTCTCTCTGATCAGCTCACTGAGCTCTCTATATAGTGAACTTTG
ACACGACTGCTGCAACTTAGCACACGTTACCATGGAGATGAGCTGCCATATAAGGAAGGA
GAGTGTGTTTGACTGGTCAGAGCTCAGGGACCTCCCCCTGAACCCCATTGGCTAGTCGGC
ACTTGTGCTACTTGGTACCTTGCCAGAGCCAGCATGGAGGTCGAGAGGGCCGCTTGGTCC
TAAAAAGAGACGCGTTTCGTTTATTCTAAAAa
>NODE_759_length_145_cov_2.075862
CCATGTCAAAAACCTTGTTTTCAGCCAGCCAAACGCATTTTCGGAGCAGGATAACAGTCA
AACTGCCATCTTTCAACTACAATGTTCACAATCATGTTTTGACTTCTGAGTGTGTTTAAA
TATGATCAAGATGACGGCACAAGCGGTTTCAAGTCCGTTCCTGTCAAAGAAATTCACTTT
ACATGTCCCATGTCAAAAACCTTGTTTTCAGCCAGCCAAACGCATTTTCGGAGCAGGATA
ACAGTCAAACTGCCATCTTTCAACTACAATGTtcacaatcatgttttgg
>NODE_761_length_340_cov_1.588235
GCTTTCCCATCCTCAACTTCCCTCAAAGTTTCAGATGCTCACAATTCTACAATGCCCAGA
TGCTGTCCTTTGGCCCTTTACCCCCCTCAACCCAGAGCTATCATTCATAACCTTTCTGTG
GAGCTGGGAGTGAAAGAGGTGGGATAAGGGAGAAAGAGGGGGAGCGGAGAGCAACATGGC
AGCTTATTTAGAAGACTTCCTTTATTGGAACATGTGCAAGCAGTTCACTCACAAAGGACT
TAAATAGGATATTTTCTGTTCCCTATAGTTGCTTTCCCCTTTTAAGTGCCGAGGCAAAAA
AAGTAAGTTTACAACTCCCTCCTCAATGGGGGCTCTTCATTCTCAGGTTGCGGGGACCTG
AGTGACCTAGGAAAGTTAATTAGGAGGCGAACAAAGAGCGAGCTGGAGCAGAATGCCTCG
CCTCTCCTCCAGCCAAAGATGTCatccattaattaggaaaatctttaaggtggccttatt
gaat
>NODE_762_length_265_cov_4.256604
TTGCGCATGTGCCAGTTGCCTGCGTGCCTCGTCCACGCACATGCCAGTTGCCTGCATGCC
TCGTCCACGGGCCTGCCAGTTTCCCTGCATGCATGTGTACGTGCCTGCCAGTTTCCTGCG
GGCCTGCCAGTTTCCCTGCATGCAAGTGTGCATGCCTGCCAGTTTCCCTGCGTGTCTGTG
AGTCCGATGTCCCGCCAGCCCACCTCATCTCCTCACCCCAGGAATCCAGACAGAACCCTC
TGGCAAACATCTCTGAAAATCAAGATGGAACAGCCACACCGTGTGCTCAAAAACTGTCAG
ACGAGCCACGCGTGCGCGCTGGTCTGGCATGTTGCCTCAAACCACCTGTGGGAAGCAATG
AGGTCTGCTTCCAGACTCTGTGGGACAGATTCTATGTTGTCACGgatga
>NODE_763_length_448_cov_1.575893
CATGTCATTCCAAAAAAGGCTAAAAATGTCATCGTGTAGCATGTCCTTCAAAACTTACCA
TAAAGGACATAGTAGAACATGTCATTCAATAAGACAAAAAATTACATTGTGTAGCATGTC
CTTCAAATCTCACCAAAAACGTCATAGTACAGCATGTCGTTCAAAGCTCACCATGGACAT
CATAGCATAGCATGTCGTTCAAAGTGGACCAGAAATGTCATAGTATAGCATTTCTTTCAA
AACGTGCAGAAAAAGTCATAATCTAGCTTGTCCTTCAAAACTCACCACAAATGTCATAGT
TTAGCATGTCGTTCAAAATGGACCAAAAATGTCACAGTATGCAATGTCGTTCAATAAGGA
CCATAAACATCATAGTATAGCATGTCGTTCAAAAGGGAGCAAAAACGTCATAGTTTAGCA
TGTCGTTCAAAAGGGACCAAAAACTTCATAGTTTAGCATGTCGTTCAAAACTCACAAAAA
ATGACATAATCTACTATGTCGTTCAAAAAGAACCAaaaacgtcatcgtgcaacatgtcat
tcaaaatggaccaaaaacgtcagattatacaatgtcgttcaaagctcacaga
>NODE_768_length_316_cov_3.306962
GTTTGAGTGTGTGAGTGTGTGTGTGTGTGTTGTGTTGCTGGTGGCACGGCTTCAGGATTG
TGTCGAGGCTGTCTGTAATAAATGTGCCCAGGCGAGTGGGCCCAAAAAGATATATCACAA
ACAGGAGGGGAGGCAGAGTGCACAGGGAGAGGAAGAGGATGGAGCGGAGCGGAGTGGGAA
CAGAAACGAAAGAAGAAGGAGAAAGGGAGATGGGGGAGAAAAGGGGAGGATCGATTGGTA
AGGAAAAAGAAAAAGGGGGGCAAGGGGCTGTTTCTCCTGGGTCCTGCTATGTTTCCCATT
ATGTAAGCCCTGGTCACCGGCAGCATGCCAGCAGGCAAAATAAAAGAGTCTCTCTGGCTT
GGCACGGCTCGTATTTTCCTATCCTCGGTGCGGGGTCAGGGAGGGGTCAGGCAGCTGGAT
GGGGCGCTGGGGGGATTGTGGGGTCTGGGCTGGCCTCCAA
>NODE_769_length_419_cov_3.995227
GCGGTGGTCCCAGCGGTCCCCACAGGGACCTGGGGGCGAGTCTCAGCCTTGTCATACTCC
GCTCTTCTCCTCCTCCACTCTGCACACCAGCTCCAGCCCCCCCTCCACCACCCCTGTTCT
GCCCACGGAAAACGTCGATAGCAGGCTGCCGGTGCCGAGGTCTCTGGTGGACACTAGCTC
ATTCTCCCGGCATCGACAGGCCCGCCAAATCAATATTTAGTTCCCCACTAACAAGCTGCC
TCGGGGTCTGAGCCAGAGAGAGAGAGTAAGAAAGAGAGGGAGAGTGAGAGAGAGAGGAAT
GCGGGACAGTGGAGGATGGCAGAGAGACAGAGCAGGGACTGAGAGCTGTCCAGCTAGAAG
GGAAAAACATGGATTCAGTAGAGTGTTGTGTGTGTGTTAGTGTGGGAGGGGGAGAGGAAG
GTGGAAAGGTCAGAAGAAGATCTGGGGAACAAGAGAACAGTTTCTGGTGTGTGTCGTGGT
GCggaggcgacgcatgagtgcctgcggcagccgctgacaagaacacagacaagacacaca
tacatactcgacactctcaatca
>NODE_774_length_562_cov_7.585409
AAACACATGAATGCACAAACAAATCAAAAAATTAGCTGTGGAATGGCACACTAAATGGGG
GGATTTTTAATGGTGGAATTGTCATTTTGTTAGTTCGCCTCTGTTCCCAGGTACAACTGT
GAAGGACAAATGCATTTAGGAGACACAGAGAGAGAGAGAGAGAGAGTTGCCTCTACAGTG
CAAAATGTAAGGTGAAAAAGAAGCCAGGACGCAAAGGGTTAAGAAGCACAAACAATAACA
TTTCAGTAGCAGATGTCCTTGAGGCAAAACCAAGGACAAGGCAATTGCTAATCTTGTATT
CCCAGCATGATCAAATCACCAGGCAACAGATATAAATAAAAGGACAGGAAATGAGGAATT
CACATTCAACGGTGTCAGCAGCGAAATGAAGATTCATGGTGAAGAGCCCCGGTGAAGGCG
GCAAAAATTAACTGCAAATAAAAGGGACAGACGGCCTCCAAAGTCCAGCGTATAAAGTAG
GTTTGGTGGGAGAAAAACACACACGCGCTAGATAGGGTCTAGTAGATGGTGGCTGGGGCT
GAGGCGAATGGGCTGCACTTTGTCATGGAGACAGGTGCTTTTATTTGACACCCAACAGGC
TGCGCCCTGACTGGATATTCTAAAAATATGAGTCTGCGCATGATCATCAGACTGTCTCGt
tttccattcatttcacaccgtcatttgttaccgcgaacacacacaa
>NODE_776_length_339_cov_1.702065
CATTTTGTTTATTTCACGGCCACACACACACAAAAAAAAGCCTGTCTGTAAATATGTATT
ACTGCTGTGCAGCAGCAGCGGGCCTACACCTTTCCCTCCGCCGGTTGCCTTACTACTTTA
AATCACACAACAAAGCCTGTGTTTGAAGACTGAGGGGAGAGCACACTGCATCAGTTGCAA
ATCTTGTCTTTAGAGTTTTTATTTTTTTCCGAGTTGCTCTTTGTTGATTGTAACTAGGGC
ATCTATATTGCCATGTTTCTGCTCAGCTCACAATTAAAACATTTTTTCCCTCCCTTTCTC
TCTTTCTCTCTCTCTCTCACTCTCTCTCTTTCTCTCTCACGCCGCTGTCTTTCAAAGGCT
GATGTGGAGTGCACATAATTATGCATATAAACATAGTGGCTTAATTATCTCTCACAACAT
CAGTGACAATGTaattaacaaacattgcaagatcaatgagagaaactgcgaccttcaaaa
cat
>NODE_777_length_469_cov_6.579957
CAGTGTTGTCGATATCCGTTGGCCTCCCTCTATTAGGGTTTACTAGTGAGAATGAGAATG
CCAGAATTTTTGCAAAGACATGAAGCAGGCACCAGTGGATTTTTTTTTCTATTTTTAATG
TTTTTTTGTTTGTTTGTTTGTTGGTTTTCATGGTGACTGCTATTTTTTTGTTATTGTGTG
TTTACTGTATGAATCACTATATGAGCTCCTAAACTAATTAAATTCCTCTGTGCATCGGTA
ATGGGAAGCTAAGAGATATAATTGTTGTCATTTTCATGCCATCCTTTTAATTACTTTCTG
GTTCCATTTCATTCCATTTGAATTGACAGCCTGATCAACTTTTAATTGCCAGTTTTTGCA
AACAGCTTATCAGCCTGTTCCAAGCCTGCATGCAGAGTACTAAATGACCTGGTCAAACAC
ACTCGCAAACACACAAACACGCAGCAAATCCCAGAGCAAATGGATACACGTGCACACTGA
GCACACACATGCATACCAACCCTCCACACCAGACGCATGGTAGAGTTTGACAGAGTGAGA
TGCGGATGCAGCAAACAGAAGACCCATTCATTTCCCTATAGAACAGCAGTAGCAGGAAAA
AGGGGAGGGGGGg
>NODE_778_length_357_cov_2.302521
TTGATTTAATAATGATCTATTTTTCTTACACATTAGAAACAGAATACATTGGACTAATGT
GGTCACAGTACGAAGTGTGTGGTCTGCCTGATGGTTGGATTTAAATACTGTATGTACTGC
TCTAATGTTGTGAGGTATCAGATGTAAATACATACATACATGACCAACTGCCAAGGTCCT
CTTAAAGTAGATCAGATACACACTCACCCACCCACACACACACTCACACAGACACAGACA
CACTGAGCCCCTGGTTTGTCCCCCTGCCCACTTCCTCTGCAGCCTATGGTGTTTCCGCTG
GGGTGAGACAGTGCCAGCTCCCTCCCTCTGCTTCCCAGTGGGGTCCTGCCTCCCGGCATC
TGTCAGGGCAGCTGTCTCTCCTCTCCACTCTGCACTGCACCACACTATGCCAGGCCTCCA
CACAGGAGCGTGAGTTACACAGACACACTTGCATTAATACACATTAGGACACGATGGGAC
ACGTCCTCATAGTTTCATTGc
>NODE_779_length_356_cov_6.851124
TTTTTTTTTTAAAAAAAAGCACATTCCCTGTGAGCTATAGAGGCTTAGAATGGTTAGACA
ATTTAATTGGATAAAAGGAAAAGATTAAAGAGGCCCTGACTCTGTTCCATAAATAATTGA
TTTCTAATGTATTTGTAGTGGCAGTGAGACGCTGTTGTTTGGGATTGGGGGATGTTGAGT
GGCAGAACGCTTCAGATTTCCCTCAGTCTTTGCCTTCTTTGTTTTTTCACGCCGTGATAT
TGAAGCAGCATGAAAGGCAGAGAGGGAGCACACTTGCAGCTCAATTTGATCTTACATCGT
CAGAAATCAAAGATCGTGCATGTAAAGAAGGATCGCAAGGAACTTTTTTTGTGGGAGACC
AAACTTTTCACACTATGTTACCAAAGAATACAATTCTGCTGGTGCAACCCTTGCAAACCC
CAAAGGCAAAGCCAGCAACTGCTGCTCGTATCCAAAACTAATAAAAGAACCACAAAATCC
ATTTtcggacttcaactatt
>NODE_780_length_307_cov_4.690554
TTTGTTTTACGTGTCCCGTTTTGTTTTGTTTTATTTTATTTTTTCTTTTCTTTTCTTGTT
GTCGTTGTTGTCGTTGCGTTTGTGTTTGTTTCGGGTGTGGGCTGTGTGTGTGTGTGTGTG
TGTGCGCGCGGGCGTGTGTCTGTCTGTGTGTGTGTATTCTCTCCAGCTGCCTCCGTTGAT
TACGGTTCCTTTGCAGACAGATGCAGCACCTGGCTAGAGCTGCTTAGGCTGAAAGCTCAC
ACCATAAGACGAGGATCAGTTAAGACAAGTAGGAGGACACAGTCTCTAGCACACTCTGGT
GATCATACCCACAAATACAGAACACAGCCTCACAAAGCAATCACACATGCTCACGTACAC
GCACACACCCCTCCATGCATGCCGCTGGGGGGCGGAGCATTGGAAATCAAGCACTGGCTT
TTAaaaaaaaaaatctagagtgtggcatgag
>NODE_781_length_604_cov_5.759934
CCAGCCAAACGCATTGTCCGAGCGATATAACAGTCAAACTGCCATCTTTCAACTACAGTG
TTCACAATCATGTTTTGGCATCACAATGTCTTCAAATGTGATACAGATGACGGCACAAGC
TGTTTCAAGTCCGTTCCTGTCAACGAAATTCACTTTACATGTCCCATGTCAAAAACCTTG
TTTTCAGCCAGCCAAACGCATTTTCCGAGCGGAATCACAGTCAAACTGCCATCTTTCAAC
TACAATGTTCACAATCATGTTTTTGCTTCACAATGTCTTCAAATGTGATACAGATGATGG
CACAAGCTGTTTCAAGTCCGTTCCTGTCAACCAAATTCACTTTACATGTCCCATGTCAAA
AACCTTGTTTTCAGCCAGCCAAACGCATTGTCCGAGCGATATAACAGTCAAACTGCCATC
TTTCAACTACAGTGTTCACAATCATGTTTTGGCATCACAATGTCTTCAAATGTGATACAG
ATGACGGCACAAGCTGTTTCAAGTCCGTTCCTGTCAACNNNNNNNNNNCGTTCCTGTCAA
CCAAATTCACTTTACATGTCCCATGTCAAAAACCTTGTTTTCAGCCAGCCAAACGCATTT
TCCGAGCGGAATCACAGTCAAACTGCCATCTTTCAACTACAATGTTCACAATCATGTTTT
GGCTTCACAATGTCTTCAAATGTGATNNNNNNNNNNACTGCCATCTTTCAACTACAATGT
TCACAATCATGTTTTGGCATCACAATGT
>NODE_782_length_436_cov_3.697248
TCTCTCTTCCAGATAGGCAGCGCAGACGTGGGCAGAGTGTGGGGGTATAGGAAGAGGAGA
GAGCGGGAGGGTCGGTAGTAGAGTGTGTGAGGCTCAGACAGCATGGTCTGGGTCTGAGGA
CAGCACTGGAAGACGAAGCAGCGGCAGCAGCAGCAGCAGGAGCCTCCACAACTCCATGTA
GACCCGTGTGGTGACATCCACACATCACCTGGACCCGTCCGCCCGGCAGCAGCCACCCAG
GACGACACCCGCTTTCTTTTCTTTCTTTCAGAGGAGCAACAGGAGGGCGACGAGGGGGGC
GGGTTTGTTTATATTCCTTCCTCTTTTTTTTTTTTCTTTTCTTTTCTCAGTTTTTTTTGG
TTTGGGGAGTAGGCTCCGGGCTGGACCGCATGCATGACACAACGCAAAGGCGAGAAACCC
ACCATCAGCATCCAGGAGCACATGGCCATTGACGTGTGCCCTGGCCCCATCCAGCCCATC
AAGCAGATCTCGGACTACTTCCCCCGTTACCCGCGGGGCCTCCCGCCTGCTGCGCCCCAC
CAAGTGGGCCACATCGGGCCCCTGCGCTCTGCCCTCTCCA
>NODE_785_length_290_cov_1.886207
AACGAGGAATTTGTCACAACCAAGACAACCCCAAAGAGAAGCACTTATGAATGCAAAAAT
CATGAGTGGCTCCTTTGAGGTGGTCTGAGAGTCACTTATATTCAAAGAAATTGAAAATTC
ACAATGTTGATATGGTCAGTCGAAATTGCCCCAACAAGTAGCACTTACTTAATTCAACAG
TAAAGTCAGTGCTCAAGTTAGGGGATTAACAATGACTTACAAAGTTCTTCTTCACGCAAC
AAATCTCTCTCCATCCTGCAAAATGATAATTTCATGAAGCAAGGGCACACTTTGACTCAC
AATCTGCAGATGTAGAGGTCAAAAACACTACCCCAACAAGAAGCACTTGCTGCATTGAAA
AACAAAGTCAGTGCTCCTGTTAGGGTCGTGTTAATAACCATTTCCAAGCCATGATATCAT
CCACATTGCCATGt
>NODE_788_length_660_cov_7.546970
CACCTCATTCTCATTAGAAGCAAGAGCTTCCAAGACTATCTTTAGCCTGGAAATCTATCT
GCTTATATGCCCTGGAAGCGCTGTGCGGTCTAATTCAGCGGTGCAGAGAAGGTTTAACAA
CGTTTTTTTGACTTGATCAGATGCCGCCGAACAACTGCGATGAAGGTGTTAGAGTTTTCT
AATCGACCAGATTTTCCTGGAAGTCAGGAGATGCACTTTTTTAATGTTAATATAATAAGG
AAGTCGCGAAAAAGACATATACTTTTACTCTCCTAATCTGTATTTCCCCTTATGTAGGCA
AGATGTTTCCAGATAAGCACTATTAATCATTCCTCTGCATCTGTTCGTTCTTGTACACTT
TCACCTGAAAAGTCTTTGCACTCGGAAAATAACGCTTCTCCTCGCAATTGCCTGACACAT
TATCTCATTAAAATGTACAAAGAAAACTCCTTCTCTTTATCTCTGATAATCTAATTAGCA
TCAGCCAGATGGTTTAATAAGGGATATCGGCGCCGTTTAGCCTCCCAAACGGCCCGCTGG
AGGAGAACAGTGGAGGAGGCTCCTCTCCACTCTCCTCTTCACTCTGAATAGCTCTCCAGG
GTTCACATTATTGCTTCCTCTGCCTGAGGCGAACCACTCCAACTCAGGAGTTTAGGGAGG
ATGAATGCATCCAGGAGAGAGACATGCTCAAAGTGAATCAAATAGGCAGAGATGTTGGAT
ACTGCTGGGAATGTTTTAAAcaaaataatggcagataactgacttcacctttagttcccc
caaggagcgagaaacatttcagat
>NODE_792_length_362_cov_1.867403
TGATCTTGGGTCAAAATCATATTTGTGTATGAGCAAATCCACAAAGGAGGGTTGTTTGCT
GCAGTACATACAACCTCTATCCTTATATTCAAGTGCTGAGAGAGACAAAGAGAGAAAGGA
GAGCGATATAGATAGTGCTCCTCTCCTTCTCCCTCTCTTTCAGGTCAAATGGCTCTTGTA
GAAATTCTGTCGACAGCTTGTTCAGACGATACACTCCACTTGGCGGCTGGAGAAAGATGA
CCTCCACTGACAAACCTCCCTATTTACTCCTAATTCCCTCCCTCTCTCCCCCCTTTTCTC
TCCCTCCTTCTCTCTCCGTCTCTCTGCAGTCAGACTACCATAGACATCTCTTTGCTCATT
GGAGCAAACTGAATACATTAGAATCCAATTAAGGCTGGTGAAGAGAACTGTTCAGGCTTA
GAGGGTGCAGCCATGTGTGCGTGTGTCCATGTGTGTGTTTGCAAGCTCATGGGTGTACGT
GGGTTGATGATGtgtgatagcgtatg
>NODE_795_length_295_cov_1.898305
TAAAGCAGGTATTGTCGATCAAGGCAGGCCTTTCTGGCAGATCTGATAAAGGTAAGTATG
AGTCTGAAGCAGAGACATGACAGAATTAATTGAGTAGAAAGCACAGACTACTGGAGCAGG
CGAACTGGTGCTGAGAGCTGTTTCAGTATCACGCTGGCAGCTAAGGGATCTTGCAGCAAA
TGAAGGGAAAACTGGGGGAGACAGAACAGGAGGGAACAACACCAGAAACAAAGGAAAAAG
GGGAGAGGTGAAGCCTGTATAGGTTTGCAGATGGGTGACATTGAAATCAACATGGAACAG
GGACAAGATAAACTGTGCCCATTTTTAACTGTGTTCAACTTCAACAGCTCCTCCTCACAT
GGAGCAGAAAACTGGGTTGTAGCATGTGACAGATGTCAAATGACAGGATGTAGATaccac
tgaaatgctcttgctgtag
>NODE_796_length_338_cov_1.263314
ATGACGTTTTTGTCACATTTCGGGCGACATACTAAACTATGACGATTTTGTGCTATTTTG
AGCGACATACTAAACTATGACGATTTTGTGCTATTTCGGACGACATACTAAACTATGACG
TTTTTGTCACATTTCGGGCGACATACTAAACTATGACGATTTTGTGCTATTTTGGACGAC
ATACTAAACTATGATGATTTTGTCATATTTTGAGCGACATAGCAAACTATGACGATTTTG
TGCTATTTTGAGCGACATCTGAAACTATGACGATTTTGTCACATTTCGGACGACATACTA
AACTATGACGATTTTGTGCTATTTTGAGCGACATACTAAACTATGACGTTTTTGTCACAT
TTCGGGCGACATACTAAACTATGACGATTTTGTGAGTCAACGCGGGCTGATGACCCGgcg
cttactgggaattcctcgttcacggggaagaattgcaatccccgatccctatcacgagtg
gg
>NODE_797_length_499_cov_6.008016
AATCATTCAATTTCTAATAGATATTGTTCTGACACTAAAAGGTTGAAATGACAGAGGTTC
TGTTGTGGAAAACAACACATTCCCCTGATTTTCTTGACAACGCTCTCTCATCTTACAGGT
ATCACACGTCAAGGCCTTTTATTCAATAATTACAAGAGAATATCAGTTTCTGATTGAGGT
GACAATAACAGAAAATATAGTGTGTGGCTCGTGTGTAAAGTAAACTAAGCGGCACGGGTG
CTTGTTAGGATAATATGTCCTACTCATTATCTAGAGTAATAAGTGTATCAAATTCACATA
ATCATGTCTAATTAGTATCAGTAATTATCTTGTTGGGCCCAGGAATATTAATCTTCAGGT
CCCAGAGGGGAGGGAGCAGAATCGCAGCAAGAATGGAAGAGAGAGCGAGGGAATCATGCT
GAGGAGCACCGACTAAATTAGCATGCTGAAATCAGAGCAGAGGAGGAGGGGGAGGAGAGG
GGGAGAGAGACTTGGAGTAGGAGAATTGAAAAGAAAATGTGAAACTTTGTTTTAGAAAAA
GTGGCAGATGAATGGTACCTAAAATAAGCTCATGACTTAAGAGAaaaaaagggtctgatc
actactgaatataaaaagtatttgtcaatgtgatttgtgaaac
>NODE_798_length_492_cov_4.455285
ATTAACATAAAAATGAGGGCTTGTTATACAGTGAGATTTCAATAAAAAGAACACAAAATG
CATTTAATGAAATTCAGATGCTGGGCCCTAGTTCCCTGAATCTCATTAAATGAGCTTTGT
GCTGTTTTTCCATCTTCTCTTTGTAGAAGAGGTCCTTGAGTGCCCTTAATAATGTGGCAG
ATTTCATCATATTCCTGATTTAAAGAGGACAATGTCTGTCTTGTTCACTTGTTCTTTTCC
ATGCCCAAGCCAATCTCCACAGATGTAGTCGCATAGTTCCTGGATCTGCCTCATGATAAT
ATTCCATCTTGTGGTGCATTTTCTTTTAGTTACTGAAGTTTTGTTAAGGCTCACCACTAA
CTCATATTCTCCCTCTTTTTCTCCCTCCCTTCTGTTTCTCTCTGCATAGGATTTGGTTTC
ATAACTTTTGAGAGTGAAGACATCGTAGAGAAAGTCTGTGAAATTCATTTTCATGAAATC
AATAACAAAATGGTAAGTCCACACATTTTTTTTTCAATTTCAGATGGACGTTGAAGGATT
AATATTTGATTTCTCCTTTCCCCTAGTATTAATGGCATAGCAGGAGTGTGTGTGTGTGTG
TGTGTTTGTCTGTCTGTCTGTGTGTGTGTGTGTGTg
>NODE_800_length_645_cov_6.551938
AACTCAGCAAGTTACCAATATTACATTATCACCATACAGGCTTGATCACAAATATTTAAA
ACCTTTGCAACAGTTACAACAAAACAAAAAACAAAATAATACTCAAATAATTTACATGAA
AATCTATAAAACAGCAAATTGTTCACAAATTATATTTTTTTTCCAAGTTTTCATTTTTTT
TCTTTGCTTATTTGTGTTTTGCACAGTAACACAACACTCTCACAACAAGATCATGGTCTT
ATTACAAAACTCCCAACAAAATGTAAATATTTCTAGTTTTCTGTTGATACTTTCATATTT
TGGTTTTTAAAACCAGAAACTTGTCATTGTATATCCTTTCCACTGCCCATAGAGGCGCAT
AAAAGGTTACTCACACACACAAATACTTCACAGCACTTTCTAAGAAAAATATACACTTAC
AAAATATGTTACAAATTGGCACACAAAAAATATACAAGATTTTGTAGTGTCAAGAGTTCA
TTAAGATTCCTTCTGGTAACAACTCTAGACAGTATATATAAAGCTCGGTAATCTTTTAAT
GAAAAGAGCAAAAGTAATTCCAACCAGTGTCAAAGAATCATGAAGTGAATACATCAAACA
TAACATTATAATATACATTCATAAAGAGGGTTAGGTACCTAATCTATTTTGCATTTCTTT
TTTTGTTAACTCTGGGAAAAGAAAAAAAAATCTGAACGAAACACAAAAGAAAAGAAAACA
ATTGTCAGCTTTCTTAGCAccactaacatgaggcagctcaacagtggcacattttgaaaa
caaaaagag
>NODE_801_length_145_cov_5.158621
CAATCATGTTTTGACTTCTGAGTGTGTTTAAATATGATCAAGATGACGGCACAAGCTGTT
TCAAGTCCGTTCCTGTCAAAGAAATTCACTTTACATGTCCCATGTCAAAAACCTTGTTTT
CAGCCAGCCAAACGCATTTTCGGACCAGGATAACAGTCAAACTGCCATCTTTCAACTACA
ATGTTCACAATCATGTTTTGGCTTCACAATGTCTTCAAATATGATCAAGATGACGGCACA
AGCTGTTTCAAGTCCGTTCCTGTCAAAGAAATTCACTTTACATGTCCCA
>NODE_810_length_461_cov_4.331887
ATATAGTGTGAAAGATGGGCAGACAGCCCTGGGAGGACAATAGCTGTTGGCTTGAAAATG
CTTCTTGATTATTAAAAGCTAATGCATTTTCAGCATTGCAGCCTTCATTAAGGGTGCGGA
TGGAGAGGGGGGGGAGTGAGAGGGATGAGTGGGTACTGGGAGGAGAAGAGGATGGGAGAG
GAAGGGAGAGAGAGAGAGAGAGAGGGAGACAGGGGCTGAGTCTGTCCTATAACTCCTGGG
TCTAAGACACATGCAGCTAGAAGATTGGCTCGGGCCTCTCCTAGGGGTCGACAATGTGTC
ATTTCCACCCGGCTAGATTGCCCTCTGCCTATCTGATATTAATGTGCAAATCAATATTTC
AGGGATTAAATTTCCCTTCTTCATTTTTTATGGTTTCTACCTCAATAAGTCTCCCGTCTA
ATAGAGGAGGCTGGATGATTTAGAAGCCTTTGCTGCAGAAAGAGAGAGAAAGAAATAGAG
AGGAGCTTTGCAACAAGGCTATCGCTGCATTTTAATGTTCTTCTTCGTGGATCCCCCATA
GGCCCTTAGTAAGGAGGGCTATATCGCTGCTTTACAGTGTAAAGACAGCCAATTtggtta
aaaag
>NODE_813_length_145_cov_3.406897
ATTTTCGGAGCAGGATAACAGTCAAACTGCCATCTTTCAACTACAATGTTCACAATCATG
TTTTATTTTTAAAATGTCTTCAAATATGATCAAGATGACGGCACAAGCTGTTTCAAGTCC
GTTCCTGTCAAAGAAATTCACTTTCCATGTCCCATGTCAAAAACCTTGTTTTCAGCCAGC
CAAACGCATTTTCGGAGCAGGATAACAGTCAAACTGCCATCTTTCAACTACAATGTTCAC
AATCATGTTTTGGCTTCACAATGTCTTCAAATATGATCAAGATGACGGC
>NODE_814_length_365_cov_1.939726
TAGGGTCCCCGAAGGGACCAGGGACCGGCCCCCGAAGGAGCCGGCAGTGCACGGGCACAC
CGCCCCTGCAGGAGACATCGCCAGGGTCTTCACCCTCATCCCTTAATCACGTCCTGTTTT
CAGTATCACACTCTCACACCCCCCAAAGGAAACTTAACAATAACCCCTCCCTCTATACAT
CCACATTCATACACACATACACGGGCCCCCCCCGGTGCGCCGTCGCGACGTTTCGGCCTT
AATCTAGGCCTTCTTCAGGCATAGGCACACCAGCAAACATACAGGACAATCTGGGCTCCA
TTCGTGAGCTGCTGCTCCTTCGCTGTCCCAAGCTCAAATGAGTGAGTGGCTCAGAACATG
TCTGGGCAAAGCGCCTCTGCCACTGTTCGGCCGTATTCGAATTTTCCTGCAGGTTTAAGG
TAAGTGTATTTCTCCATGCAGATTAAGCCAATTAATTTTTCCTCCCCAGGTAAAGGTGAG
TATTTTCTTCCCACAGGTTAAGGTAAGTa
>NODE_815_length_590_cov_3.523729
CACCAGAGAAAAAAGGAAACAATGACTGAAGTTGGAAATAGAAAAAAAAAACAGATAAGT
TTTTTGTTCCATAAAAATTTAACACCGGGCACTTTACAGAGGTCCATTTTTTTCTGTCTT
TCCATCGTTGTTCTCTCGTCCAAATCCTCGTTTGAATGTGCCTAGAGCTACATAACAGCA
CACTGTCCCACTGGAAAAACAAAGCCCAGACGTCCCAAGGCTCTCCCAGAGTCTCTCTCT
TTCGTTCGTTCATTCCTTCCTCCTCTCCTGTCTGTTGCCTCTTCTCAACCCTCTCTCGCC
ATCTCTACTCTCCTGTGCCGTGTATGTGTGAGGAGCACTGCTGGAGGGCGATGGTGGAGT
GGGTGGTTACAAGGTGAAGTAGCTCTTCTCTCTACTGTAGTCTTGACCAGTACTGAGACA
TGTCAGGCTCGCTCCCTGGGACTTGGACAGGGACAGACACTCCAGGAGAGATGAGTCCTG
CAGAGACAAAAAGAGAAAGACATGAGCACAAAAACAAAATCCAACCAAAAAAAAGCCCCA
CAAGTCTACATGCTAAATTAGATGCACCATGCACAGTTAGTGTGACAGCTAACACCAGTT
AGCCTTATAGCACAGAGTATTGTACTTTAAATGCTTGCAAATAGGTAGACGAGCATGGGG
CCGCAATGAGTCACAATGCTCTGCACATGGTTGCTCAGtaaaatgcttgcaagctcgata
aattgaggctttgg
>NODE_823_length_303_cov_2.115512
GATGAGGAAGGATGAAAGCAGAGGCTGGGACAATGTAATGTACGGTTTAACATGACTTGT
ACATTTAGAGAGATCTTTAAATTATTCTGGCATACACAGAAAAGAACAAAGTTGTCTGAC
TATAACTGAGGTCATTTGTTGACATTTTGTGCCCCCGTCTGCTGCTTCTCCTACAGGACA
CTACATAGTGATGACTATACTGCAGCCAGTTACATCCATCTAGAGCTGTGACGTTGCAGC
TCAGGGCTCTGATGACTCAGGGGAGGTGTGGCAGGATGATGTAAAGACTCCAAAACACAC
TACACACACAGAGACACACAACAACTTCACACAAGCACAAAGTCTAAAAATAGACCTCAG
CATCAGGCTAAAGATCCACCATCAACATAAGGAAAGGCAGTTAAAAGACGGAATATTTTT
ACCGCATCATGTTTCTGCTGCACAATc
>NODE_824_length_347_cov_2.244957
AGAGATAAAGCAGATGGTGGAGGAAAGATGGGTGAGAAAGTTGGATAAATGAAGCAGGGA
GAGAGTTTCAGAGCACAACGGAATTGTGTGTGTGCATTCGTGTGCATAGATTGTGGCTAA
AAGTGGGAACAGCAGAGGCAAGGGGACGTGGAGGGCAGCAGAGTCAGCAAGCGATGGGGA
GACGAGACAAAAAAACACAAGAGGCAGAGGTGGTGGAGAAGGTGGCGAGGAAGAGCTGTG
ACTGATAACATTGTCGTACTCGGGTTGCCTCAAGGGCAGACAAGACGGAGAGAAAGAAAG
AGAGGGAATGAGACATAAAGAAAGAAAATGTGGAAATTTACAGAGCAGCCAGAGGCATAA
AGGGTTATAAGATGGAAGGTGAGCAAGGATGGAGAAGGAGATAAaaatacagaggagagc
agtgcaggtagaaggacggtaggcgaggaagctatagagaaagaagaagggagttgaagg
tgtaggtaggg
>NODE_827_length_307_cov_1.390880
GTGTATAAATAAATCCATGGCGCTGTCCGTGCTGCTGAAGTTGCAGACAGATTTGTAATT
GCGTCGTCTTTCTCTCAGTCCTGCCCTTCTGTCAGGCTCTGTCAGTCTGTCCCTGCCTGA
TGCATGAAACAAGCTTTTTAGCGGTCATGTGTCCCAAAGATAAAGAAGACGGTAGCTGAT
GATCCTAAAAAAACTAAATGAGGAGAAGGCTGGTGGAGGGAAAGAGGTCAGACTCCCTAT
AATAAGGAGGCTGTGCAGGCTGGGAGACACTGACTGACCCAGAGAAGAAGGAACAGAACT
GCATTTAATTGCAATGGCTAACATGGCGCTGGGGCTGCAATAATAAATGAAAactcgtca
cgatcatgattgcagcttccgaatatgatgtaaatacgatcgactgtggtaatcacattc
aaaacgtgctccaagtttagaaaacagtcca
>NODE_828_length_315_cov_2.568254
GTCCAGGGTTCAAGTCCCTGTTCAGGTGAGGTGTGTTTTAAGACACTTCTTTCAACACTA
CAGTGTGTCGACTTTAAACACAGCAAATGGCATCGCATCCACTCCATACTACACTGTGCT
TTGGTCAAAGGAAATGACTGCAACGGTGGTGGTGTATATCAGAGTTGATGATGTCTCACC
TTTGTTATCCTCCACTGGGTCAGAAAAAGCCTCGTCTCTCCTCCAGCTGCAGTTTAGGAA
CTAAGATGTCCTCCAAGGTGGAGTGTTACGCTTGATTTCTGGGTCAAAGGCAGGACAGAG
GAGACCAGGAGGCTGAAAGCAGAGAAAGGACATGAGACTACAGCTGAATGAACTCACTCT
GATCAGCTCAACCCTGAAACCTTCACATTGAAGGTGTGATGATCACCTCACAGTGTGTTT
CTGTTGCATTGTATTGAACTCTCAGATATAAGAATGTAa
>NODE_829_length_307_cov_1.700326
TTGTCATTATAGTTAGCTTTTAAAGCGTCGTCACTTTGTCGCTTCGGGGTCCTTGTTGCA
CCGACGAGCACTTTCATGGATGAGCAGATTTTGTAAACAATTACAGCAGCTGTCACTTGA
ACGCTACTATTTAATAATAGTTTGTCTGCATAACCGCTCTGCCCTCCTGAACAGGGTTTT
GGGGGTGTGTTGATCACAGCGGGGGCTAAACCTGCCAGGCTGTATTACACAACCCTGCAG
GCAAACCCCTGCACCCTCCTCCTGCTGCTTTTTCCTCTCTTTCTTCCCCTTTTTTCTCTC
CATCGCTAACCAAGACCTACGTGACCAGACTTTCCCTACAAACACAAGCTCTCTCCAGAG
TCTCCCCCCCCGCCACCTCCCCTTCTTTCCCTGAAGCgaggcgtgcgtggagaggggagg
tggacggagaggcagcggacagaaaaagaag
>NODE_831_length_348_cov_1.192529
GTCAACAAAGCAGGAAACAGCACGAGCCACATTCATGCAGAGTTTGTCTTGTAGCTCTGG
CAGCAGCTTCCTGTTGGATAGATCACCTTCTAAACTGGACTTTCCTTACAGTAGCTTTGG
TTTGCTGCTGAACTTGTGTTGTTTGTGCTTTGTTTCCTGGTTCCCTTTAGGTGTGGCTTT
AATTCATTTAACGTGAGCTGCTGTGGACTTCTTCACTGAGCAGCGGCGTCTCATCCAGTA
GAGCTATCTGAAGAAGAATGATTCATCTCTAGTCATCTGAGTGCTTCTGCTCGACCATCT
ACGGACTCATTGAAGCTGTTTGACACATTTAAAGTCATATCTGTGGAATTCTACATGACA
TGAAATAAACTGAGGTGGTTAAAAACAGGTTCAaacatcccacaaactgttacgcctccc
atcccagagctcacactacacagaagcccaccagtggtatgttctggtccgtaagaagct
gcatgtcccagg
>NODE_833_length_145_cov_2.434483
CCTTGTTTTCAGCCAGCCAAACGCATTTTCGGAGCAGGATAACAGTCAAACTGCCATCTT
TCAACTACAATGTTCACAATCATGTTTTGGCTTCACAATGTCTTCAAATATGATCAAGAT
GACGGCACAAGCTGTTTCAAGTCCATTCCTGTCAAAGAAATTCACTTTACATGTCCCATG
TGAAAAACCTTGTTTTCAGCCAGCCAAACGCATTTTCGGAGCAGGATAAGAGTCAAACTG
CCATCTTTCAACTACAATGTTCACAATCATGTTTTGGCTTCACAATGTC
>NODE_836_length_389_cov_1.383033
ACCCTCACAGGAGCTGAGGGTAACAGGCGTTTAGCTGACGAGGGGTGAAGCCATTGTTTG
ACATCTTGCTGCTCCCACCATCCCAGATCCTTTAGTGAAAACTAATTGCTCCCAGAGGGA
CCAATCCTGTGGTCACACCTAAATGAACTTGACCCGAGTGCATTGTGGGGTAGGGGTGAG
ATTGTCTCCACTGTCTAACGTTGCATCCTCACAGGCGTCCTCGCCACAGATACAAGATCA
ACTCAGCAACATGGGCTTTTGGGGGAGGGTGGTGGTGGTGGTGGTGGGAGGGAGGGGCGA
GGCGTTAATCCCCGTACTGGGAGAGGAAACCAGAACTGTTTATTGGAAACAACGCTGATG
GAAAATAAATAAACAACGCAATTTGTCTTGTGGTGTAACAGCGGGGGGGATTAAAAATGA
TTATCGAAATCTTATTATTCCTGAAAGTGCTCTGACCTTGTTTGTAATGTAATTTGGAGA
GCCTTAAAAGATTATGATGAGATGAGTCACAttctcgtcttgaaattaaggaa
>NODE_837_length_291_cov_1.470790
CATCTGTCCTTCCTCTTCTTTTCCTAATCTTTAACTGCCAGTGCCGCAGATGTACCCTAC
AACCATTCGCTGGTCCATCCGCCCTCTTTCAACAGCCAATTTCATGGAATGAATGCCTCT
GATTGCCATTTCTGGACTCCACTCATTAGAGAGGCTGAAAGTAGGCAGTGGGCAACAAAA
TGCATGACATCTTTTATGTGTTTTCTTCTCTCCCTCTCTCTCCCTCTCTCTCTTTTTTTT
CCCTCCATGGTATGTCGGAAGCTATAATTGCAACGACAGATGTGATGGAGAAATAGCAGC
ATTGATGGAAAGACGGAAGGAAGCCAGTCCTCGAGTGGATGATTAGCTCATGCAACCACA
CCTCCTTttttgaagtacaaaaccatgaaaatagctgaaagcacagaccccacaaacaca
tacacaacccatccg
>NODE_839_length_339_cov_1.262537
GGACCACTCCACCATCTGTGCAGTCAGCACATCACTTACACACACTATAGCTTCAGTCTC
CTTATTCACACACATACACAGACGCAGACACAGACACAGACACACACACACACACACACA
GTGCAGTGGAAGCATACACAAGCATAGAAATTCTTTCAGTGTCTCTCTCAATCTCTCTTT
ATCTCACTGTCTCTTTATTTTCTCTTGCCGCTCTATATTCATTCACGGTGTTTTTCACAC
TTACTACTATTCTCAGCCTGCCAATGTATCTGTATACCACCAATTAAGCATGACACAATG
GATGCCCCTACCCCTCCCATGCTGGCCCTCCTGGAGGTCAGCCATGTGGAAACATTGTTC
CACATTCCTCACCAAGTCAATAATAAATAAAACATGATTGTCTCTGTATTCctctctcct
tcactgccacatgctctatgaaattccctctcatcctcagagattgtttagaaacttcta
aag
>NODE_840_length_291_cov_2.175258
TTCAGCTCAGAGATGGTTCAGTTCTCCATCACTGTATAACTCCTGGTCTTAGTCCTGTTC
TAGACCGACTGTTTCAGTATCTATAGCTGAGCTACTGCTGGCCCCGCCCCCTTCAGTAAG
AAGACTCTCTCTGTCTGTGATTGACAGATGAATAGGTGTGGGAGAGCAAGACTGTATCTT
CTAACTTTGTCTCTGAGAATCACTTTACATTAAATATGTGTGTGTTGTCAGCTCAGTTGT
CTTTAACTCCTGGTGAGTTTGTCGGACGACGTTATGCAGTCAGTAGTTCAGCAGCTGTTT
GTTAGCATGTCATCTGAATGAGCTCCAGTCAGTGCTTCATCCTCGTTCTGCCATCTGACA
GCAGAAACATCTGTAAATGAgaacagctttattgtgactacagctgtattaagatgcagt
ttacgtgagcacaga
>NODE_845_length_145_cov_2.179310
GAGCATGGAATGTCCAGTTTCAAGCAACGGAGGAGCATGGAATGTTCAGCGTCAAACAAT
GACGGAGCGCAGAAAGTTCAGCGTCAAGCTATGGAGAAGCGAAGAATGTTCAGCGTCAAA
CAATGGAGGCAGCGCAGAGTGTTCTGCGTCAAATAATGCAGATGCGCAGAATGTTCCGCG
TCAAGCTATGGAGAAGCGTAGAATGTTCAGTATTAGACAATGGAGGAGCATGGAATATTC
AGTTTGAAACAATGGAGGAGCATGGAATGttcggtgtcaaacaatggat
>NODE_849_length_302_cov_2.105960
GATCAAGAGAACTCCTTTACTGTAGAAACCTTTGCTTTAATTATCCAAAGCCCCAAAAGA
CACTACCTTTCAGGGGTTTATAGCAAATGATAATATTTTATTTATATTACTTACCAAAGC
AAATGTACAAAGTGGTTCAAAGATCCCACAAACCATAATATGCAACACAGTAAAAAAGAA
AAATAGAATAAAAGTCATATTAGAGTTAGCACTGACAAAACCCATGAACATAATACCTAC
TGGAATCAAATGAAATCAGGAAAAGCAATGCAAAAAAAAGTGTGTTTTTATATTTAATTT
GAAAGAAACCGTTGACTCAGCCGTCCGTATTTCCTCAGGCAGGGTATTCTAGAGCCTCAG
GGCTGTTATTTTAAAAGCTCTCTCCTCCTTCGTCTTCAGCCGAGAGCCGATAgaagtctc
ctgtccaaggatctcagagtgtgagg
>NODE_856_length_337_cov_2.308605
TTTATCATCATTTTTGTTTTGGCAAGGGAGTAGGAATATCAATGTCCGTGGTGATAGGTG
CTAGTTGGTCAGAAATAGTGAGACTGGAGCCAGATGAGTTGACGTATAGTAAAACCAGCA
GAACACACAGTTGACGTGTTGAGCGAAGTTGAAGCAGTTGGGTATTTTCATGAATGCGAT
GGTTGTTGTGGAGTCTGGAGAGTCAATGTGGATGTTGAAAGAGGAGGATAGAAGGGAAGA
GAGAGCAGAGCTGGGTCAGGAAGTTGACAACAGTCATAACTAGCTGTGTAGAGTGTTCAA
AAGCTGGGTGTTCAAATGAAGGAGCAGACAGGATGGTCAGAGGCTGATCTATACGTCATG
TTAATGTATCACGGCAATGCCACCGCCTTGGCCTATGGAGCACGGTCTGTTGAAGTAGGT
GTCTTCGTTTGGTGTGGTCAGGTTGTGTGAGAGATATTCCAGTGGTTGCTGCCATATATC
a
>NODE_859_length_318_cov_2.119497
CATTGGAGAGCATAGACAGCCTCCCACCACCACTAACACCATCGGTGGTTGCCGGAGGCT
CAGCTGGGCCCCGGGACATTGTCAAAGTGCCACCTGGAAGCTTGAACATGGATCCCTGGA
TTTGGGCAGTCCGCAGTCCACCAGAGAGAAATGAGGAGCTACCTCTAATACCTCCTTGTT
GAGGTGTGGTGGGAGGAGGAGCAGGTGTGGCAGAAGATGGAGCAGAGAGATGTTGCTGAA
AAGGTGAAGCAAAGGAAGCATTACGCAGTTGAGAGGTAAGCATAGAAGAAGACAACCGCG
GGGAGGAAAGTACAGAGGGAGCAGGAGGGGCTGCTACTTCAGGGGGTGAGAGGACAGTTG
TATAGAGGTTGGCATTGCGTTGTAGAGGAGATGAGTAGGAGGCACTGCGTAGGTGGGAGT
TCTGCATCAAAGCATTGGAGAGACCAAGACTAGCATATGGGt
>NODE_869_length_453_cov_2.518764
GGAATCAACAACAGGGACCAGAACCCCAGGCAGACCACAATAAAACAGCTCAAAAACTTG
TTCCGGCAGGCCAGGTCCACCTTCCCCAATGCAGACATTTACTTCCCCATCATGAACTTT
TCACCTCATCTCACACCTACACAACAAACAAACCTAAAACTCATAAATAATACCATGACA
ACACACTTCCCCTTTCTAACTGAAATCCCCCACGACACATTCATAACAGAAAAAGACAAC
ATCCACTGGACACGTGCTACAGCTAAATCCATCCTAGAGAACTGGTGCAGGCAGTTAAAT
TTACACTAACTACCAAAACCAAACCAGTAACGCACACACATCAGCCACAGCAACACAGAA
ACCTGGACTGGAATTCCCCCTCCAACATCCTTAATCTGGCCACGCTCTTCACACCATCCT
CACCCCAACGCAAACTCCTGGAGAGGGGGTTATCCTTCATCCCACGACCCACCAAGTTTG
ACTGGGAGGAACTTCAAAGGGACCTACATAATTTCCATAGAAGACTCAAACTGACTGACT
ACTTTCATCCCCACTCTGATTACCAAAAAAAACCTTTCACTCATCCATCCCATTGGg
>NODE_873_length_313_cov_1.987220
TAAAACACATCAACAATGAAAATCAAAACGTAAAGACCAGCACTTGTAGATGAATACACT
GGTTGTTGTGCCTCTCCACAGTTTAAGCTGTCAATCAAATCGACAGATTAACCGATTAGA
ATTCACAATTATAAAAGTGTGAGGTGTTTAATTCAGACAAAGCAGCCTTTTGTTTCTAGA
TGTCTAGGTTAATGTTGCCCCTAGAAATATGACAAAACCTGCTGGGCCAAAAATATACAT
GCAGCAATTTAAATATTTGGTTTAATGTCCTTTAGTCATTTTTACCTCAATTAGGCAGTT
GTGGTAGCTGTCCACAAGCTTCTAGTTGTATCTTGGACCACTCCTCTTGACAGAATTGGT
ATAGTTCAGCTAAATTTGTGTCTTCAGCACAGTTTACAGATTCTcattgctgtttaagtc
aagatcttgaggaggccagtataaaacctaaagtcta
>NODE_877_length_145_cov_2.903448
TGTCAAGCAATGGAGTAGCACAGAGTGTTCAGCATCAAACAATGGAGGAGCATGGAATGT
TCAGTGTCAAGCAATGAAGGATGGCAGGATGTTCCGTGTCAAGCAATGAAGGATGGCAGG
ATGTTCAGTGTCAAACAATGGAGGCGCGTGGAATGTTCAGTGCCAACCCATGAGGGATAG
CAGAATGTTCAGTGTCAAACAATGCGGGAGCATGGAATGTTCAGCGCCAACCAATGAGGG
ATGGTAGAATGTTCAGCGTCAAACAATGAGGGATGCTAGAATGTTcagc
>NODE_885_length_299_cov_1.428094
GCTTTGAAAAGTAGAGTCGAGATACAGAGAGCAGGATGAAGGCAGCTCGGAATTCAACTC
TTCAACCATGTCCTCTCTTCACGGAGACAGGAGGAAACATGGAGATCTTGTCTTTTCAAA
AGATATGATGCAGGAAGACAAAGGAGGAGCGGCAGCAATGATAGGTGGACATAAAGAGTG
AAGATAATGACACGAGGCAGGGAGGAAGAGCAGGCAGAAGACAGCCAAAGACAGACTTTC
AGTGGGCGTTATCGCAACAATAAAAGCGTTTAAATGAGTAAAAGAAACAAAACAGGCAGA
AAATATCATCCAAAATACATATGATCTTTACTTAGTTATTGTTTTCTAGTGCTGtagtct
ccggggcgactgattgatcgtcagctgctggttgcttttatatggagaaaagtgctacgt
caatagcctgacaggattaatcc
>NODE_891_length_328_cov_1.951220
CTTTGATCTGCACCTGAACTTTGTCTCACTTCACTGGACAAGCCTGCTGCACGATCCATG
ACACACACAAATGTCACACCACTTTAAAATCCGTCAAAATGCAAAATAGCTAAGTCTCTT
CTTTTCGCTGAAGAAAATCTTGTAATTTTCCAAAAACCATTAATAGTACAGCAACTTTAT
ACAAACACGGACGCTGATCGTGCTGTAAATGGAGCCACTTTGTTGTGCTCATAAGAAAAC
AAAAACAGCAGGTAAAGCATGATCTCATTGTAATGCTTTCTCTCTTTTTTCTATCGCTTT
GTCTTCCTCCCTCTCCTTCCCCTCTTCCTTGCCCACTGAGGCAGTGCTGCAGCGGGGAAC
GGTTGAGAAAACTATTCCCCTGTGCGATCAGACCCTCGCCACGCTCAAATATGCTTAGTG
AGTCCAACCAAAGCCCttatttagcgttttgccttttttgaagaagtggaaa
>NODE_893_length_306_cov_2.173203
AGTATATTTAAATCACACTGTAGTCAGTTGCAGTACTCATGTACACATAGAGTTCCATTA
CAGCAGATGTTTATCTGATAGTGCAGTAAATAAATTTAAAGAAATGATTCCATCATTATT
TACTTCAATGCCATATGCCAACACAACAGACAACTGCTCTAATCTTAGTCCCACACAAGT
GGATAACCTGGTTGATAGGACTACAGCCTTACTGCGAAACTCAATTGACACTGTTGCCCC
TCGCAAAAAGAAGGCACTAAACTTTAATAAAATAGCTCCATGGTATAATGAACAGCTGCG
TATCCTAAAGCAGAATGTAAGAAGACTGGAAAGGCAATGGCGTTCAAAAAATTCAGAAAA
ATATCATCTAGCCTGGAAAGATAGTTTcctcaaatataaaaaggcaattcgcaatacaag
aactgcttattattcatctctaattgagaa
>NODE_895_length_338_cov_2.207101
CGTCAACCTATTCAACTAATTCAGCAACGTAACCCGGCAGTGCAAACGCAGAGAAATACT
GTAATCACACAACATGCTGATGGCGTAAGTTTGAGCTCGAATGATGAACTGTCCCAGGAG
GTCAGGGGGAGGGGTGGTTAATGAATTGGTAGTAAAGGAGATGTATGGAGGTAGATTGCA
TTGAACAGACGAGGGAAATGGAAGGAGAAGGAGGGAGGTGTCTATAGGCATTTATCGTAA
ACAATAACACAAAAGAGAAGAAGCAAACAGAGGCTGACAAAACTGAGAAAAAGGTCAAAG
AGATGGTGTGAAATGACAAAAAGGGTTAAGACAGAAGTAGAAACATAAATAAGAAATGGG
CAAAGATAGAAAGAAAGTTAAAAAAggactaatagtatatgaaccaaatataaataaatc
ctcaatattaactcattaaaattaaaaaagaatccaaatgggaaacataatggaaacatg
ag
>NODE_899_length_300_cov_1.776667
TGTCCTGCGCCCACGTCGACACATTAGTCAACAGACGCATGGTATTGACTGCGTAAGTGG
GCCCCGAGGACAGATTAGAAATACAAAGACCGCTGGGAAGATGGCAATGTGCACGTAATC
GATGACAGCTTGTCTCGAATATTCCAGCTCTGAAAAGGGACGACTGGGTGTGACAGACGT
GGCTGTCATGGTGGCCCGTTGCTCGATAAACCCCTGCAATATTCTCTACGAGCTAACGTG
GAACTACCCGGTGACTGATTGAGTGCCTCCTTGGGTCACTAGAGTGTTCAACAGTAAGAC
GCTTTCCCTGGTAGGGCCACCAGGCACTGCAGATGACATGTGAGAAATTGTCTGACATGC
ATGTTTATTATTGTCTTTTGCGCCTTCTCTTTACATGCCGCCAtacagctacatttttct
cttggactaatgatgagcgcaaac
>NODE_906_length_332_cov_1.707831
AATAAGTTGCTCTTTAAAAAGATTTGGCTGAGGTGGTGTAACATCTGATGAAGATTCTTC
CTGGGCACCTGAATTTGAAGGTTTTCCAGGCAAATCCAGTTGGGAGAAAATCCTAGTATA
GACCCTGAACATACTAATCGAATTACGTATCTCATCTAACCTGGGGAAATGTCTGGATTC
CTAAAATTAGCAGGAAAACATAGCTGGGAAGAGAAACATCTAGAATGACTTGCTTAGATT
GTTGCCACCGAGGACTGACCTGGATAAGATATAAGAAAATGGATGGATGGATACTATGGC
AGATAAAACAAAACCCTACTCAACAAAACAGATTAAAATTTTTTAAATTGTTGATTATTC
TAATTTTGGCACTAACTAAAACctctattaaggaaaacactggtcattaatttcaaaaac
acactaattggagcacatgaggagaacaacgaattaaagtcactatattttattga
