# Supplementary material for: Multilocus molecular systematics of the circumtropical reef-fish genus Abudefduf (Pomacentridae): history, geography and ecology of speciation
Source: PeerJ. 2018 Aug 14;6:e5357. doi: 10.7717/peerj.5357 (PMC6097498; doi:10.7717/peerj.5357)
Supplement: Data S1 [file peerj-06-5357-s013.zip › Data Supplement/assemblies/Abudefduf-concolor-STRI-X-936.contigs.fasta]

>NODE_1_length_826_cov_10.681598
CATGTAAGACAAATGAAAGGCAAGAGAGGGATGGGAGTGCTGTGCCAAATCTGATTATTT
ATCTCCTTAACAGATTGCTGTGTTACAGTCCCTGAGCTGTGGTTACTGATGTTAGGAAGT
AAAGTGGGCCAAGCGCTTTGCAAAGATGCTCCCCCCTTACAAAGCTGATGCAGCACTGTA
TTGGGAATTTGTGTCAGATACAGATCAGGCACATTTGATTTAAATAAGCAAATCATTGAA
TAAAGATGACCTGGCTCACAGGGGTATATCTCTATCTATGCATCACAATTCGTGGGCTGG
GAAACAACAGGGCCTGACATATTGAGTGACTCAGGATCTGGTCATATCAGGGATGTTATT
CAGACAAACAGAAATCCCAGTTTGCCTTGCCAGAGTGTTCTTCGAAACAACTAAAAGCAG
GAACACGTGCCTCATCTTCGGTGTGTCAAGCCGGCAGTGATTGAATTTCTCCTCCTTCCT
TAAGACGGAAGTGCAAAGCCGGTGAGTGATTCCTGTGGATGCACTTAAGGTTTTAGTTGC
AGGCGTCGTTGTGCCTGGGCAGATTTTATATGACACATGAAACTAACTACATGGTACTTA
GGGCCTGCTGTAAACCAATCTGAAGCCAGTCGGGAAAACAGGCCCATCAGCAGAGAGGCT
TGTTTCTGTTGCATGACAAAAGGACTTGCAAAACCGCATCAATTAAAAGTTCATTAAGTT
CAGCACTGGGAGGATGAGTGGATGCTCTCTATTTACGCCCAGGCCAGCCCAGCCCATTAT
CTTCAACCTGATTATTCAAATCCCTGGATTATAACACAGACGTTTTCTCAGAGCCTTGCT
TAGAATAATCATACTTAATAATATTTCATTTTTCTTCCCATGGAGTCTGATTAGAATTGA
GTCTGCATCatcaaaagagaggaataatgctcttgatagttgtgcgatttaagtgtacca
aaattaacac
>NODE_2_length_456_cov_22.267544
ATATGGAAACAAAGAAAGGATAAATACTCAACTCCCTGCAATGGGAATAAGGCCCCAAAA
TATGTTTTGGAAACATAATCAGCATCATAGCAGCTCTGTGTGTCTGTTTACATTGTGGCC
GCCATCGCTCCCCTCTCCTCCAACAAACAAGAGAATGGGGGTATGGAGGAGAGGAATAAT
AATAAAAATAGAAGAAGAAGGAATTATATTTTGCATATTATTTTAAGTAACTGTTCAAAC
TTCATTTCAGAATGGTAATCCACAAAACAAATATGTAGCCGCATATTTTAAAAGGGAGGC
TCCGCTCGCTTCAATTTCCTATTGTGATGTTACGCCGTGTGTTTGCTCTTTGTGTCTGTT
TGAATTGATTTGCGCAGCTCGGCAGACAAGGGCTGAATGCTCAGACCAAGAATCCATAAT
TTCATATGATCTGATAGTTCTGCAGTATTACATTGATTTTTTCCCTCTCCCTCTCCCTCT
CTTTGGTGCTGGTGTTAACAAACAAGCAGAGGTACCTGCGCTCAAGGATCCAGAGGAGAA
CAAAAAGAGGTGTTTTGTTCGGGCTAAGGTGATAATGTGGAGACAGGGACATGTTTGTTt
>NODE_3_length_515_cov_11.316504
TACAGATCACTACCCGGCAGCAATGAATTTCATTTGCGGAGGACAAAAAGAGTGAGGAGG
GAGAGGAGAGAGAGGGAGGGAGGGAGGGAGGGAGGAGAGAGAGAGAGGGAGAGAGTGAGG
GAGAGAGAGAGGGAGACGTGGGGGGATCAGCTCCCCAACACAGTTTATTGATTTTTTTTT
TCCTGCTCGACAGAAAGCCTGTATAACAGCTCTATTGCCCTCATAATGATTAGTGACAAA
AGTTTAATTAAGCAATTATGAAGCCAATAATAGAGTTGTCTGGTTTGCTTAGCTTTAGAC
TGTTTAAGACTTATCTCCCTCTCGCACATCACAGCAGCTGGAATGTGCTTGAAGAGATTA
ATGCTACGAGAACACAGATGCCCACTTTAATACAGCGCCATGATGCCGTTTGAATGAAGT
TGAGAACACAAGCTTCTCTTTATCAAATTACAAGTCTGCTTTTCATGAATATGGAGGAAA
AAGGAAGGGGGAAAAAACCAGCAATGGCTTCAAGGTGTAATTATAAAGACATACAACAGA
AAGACACACAATTCCGTTTTAGTAATCTGCCTGTATGAAATATGCATGATAATGTATTAC
TGAATAAAGACTTACCATGTTCTAAGAGGCTTTGGCATtttacatttgctcagacaatt
>NODE_4_length_1344_cov_24.526785
TTCTCGCGGATCTCCCCAGCTGCGGCGCCCGCTGGGGTCCCGTTCGCGCGGGCCCCCCGG
CGGGTTGCCTCGGCTGGCGCCTAGCAGCTGACTTAGAACTGGTGCGGACCAGGGGAATCC
GACTGTTTAATTAAAACAAAGCATCGCGAAGGCCCACGGGGGGTGTTGACGCGATGTGAT
TTCTGCCCAGTGCTCTGAATGTCAAAGTGAAGAAATTCAATGAAGCGCGGGTAAACGGCG
GGAGTAACTATGACTCTCTTAAGGTAGCCAAATGCCTCGTCATCTAATTAGTGACGCGCA
TGAATGGATGAACGAGATTCCCACTGTCCCTACCTACTATCTAGCGAAACCACAGCCAAG
GGAACGGGCTTGGCAGAATCAGCGGGGAAAGAAGACCCTGTTGAGCTTGACTCTAGTCTG
GCACTGTGAAGAGACATGAGAGGTGTAGAATAAGTGGGAGGCCTCGGCCGCCGGTGAAAT
ACCACTACTCTTATCGTTTTTTCACTTACCCGGTGAGGCGGGGAGGCGAGCCCCGAGCGG
GCTCTCGCTTCTGGCGTCAAGCGCCCGGCACCCGCCGGGCGTGACCCGCTCCGGGGACAG
TGGCAGGTGGGGAGTTTGACTGGGGCGGTACACCTGTCAAACGGTAACGCAGGTGTCCTA
AGGCGAGCTCAGGGAGGACAGAAACCTCCCGTGGAGCATAAGGGCAAAAGCTCGCTTGAT
CTTGATTTTCAGTATGAATACAGACCGTGAAAGCGGGGCCTCACGATCCTTCTGACTTTT
TGGGTTTTAAGCAGGAGGTGTCAGAAAAGTTACCACAGGGATAACTGGCTTGTGGCGGCC
AAGCGTTCATAGCGACGTCGCTTTTTGATCCTTCGATGTCGGCTCTTCCTATCATTGTGA
AGCAGAATTCACCAAGCGTTGGATTGTTCACCCACTAATAGGGAACGTGAGCTGGGTTTA
GACCGTCGTGAGACAGGTTAGTTTTACCCTACTGATGATGTGTTGTTGCAATAGTAATCC
TGCTCAGTACGAGAGGAACCGCAGGTTCAGACATTTGGTGTATGTGCTTGGCTGAGGAGC
CAATGGTGCGAAGCTACCATCTGTGGGATTATGACTGAACGCCTCTAAGTCAGAATCCCG
CCTAGACGTGACGATACCGTAGCGCCGCGGATCTTCGGTTGGTCCCGGATAGCCGGCCTC
GGCCGGTGCGGAGAGCCGCTCGTGACAGGGCTGGGGCGCGGCCGGACGATGGTCGCCCCT
CTCCTGCCTCGCATCGCATGTTTGTGGAGAACCTGGTGCTAAATCACTTGCAGACGACCT
GATTCTGGGTCAGGGTGTCGTACGTAGCAGAGCAGCTCCCTCGCTGCGATCTATTGAAAG
TCATCCCTCGATCCAAGCTTTTGTGTCCGGCCGAGGGCGCGCGGGCCCCTCTCCAGCCGA
CACCGCCGGCCGGGACCCCGGGGTACCAGGGGCGCGGGAGGGGAGGCC
>NODE_5_length_669_cov_11.155456
AAATATGCGTCAAAGAAGTACAAATTAACTGCACTGAAGAAATCAATGAACAGGAGAGCA
GAGGTTAATATACTGTACTTCTTTGACGCATATTTAATTGTATAATTAGTTTTTTGTGCA
TTTCTGGTCATAAAAGCACAACTGGACATGGGTGGACGTTGCAGTAAAGTTATTAAACTG
TAATTTTTCATAGGTATAATTAACACTTATTAAAAACTTGTATCAGGAAGTGTCGGCAGA
TGAGCAGTGAATATACAGAGCAGCATCTATGTGTGTATTCATTTCAGGTTGTAAACAGTA
GTCTCGGAGCACTGGGTTGTTATCGAGTTGTGGCCCCCGGCGTAGGATTGATCCACTTCA
GTCCAGCAGCAGGGGGGCGGGAGCTCTGGAGGGGCTCAGCAGGGCTCCAAATCAATAAGG
TTAATAGATGTGGGGGCCACGCAGTCAGAGGTGTGCAGCCTGGCATTTTCGGTGCCAATG
AGGAAAATTCCTGATGACGAGGTGTCTCTTTTGGAGCCTGCATTAATGTCAGCCTGATTA
CCTGGAGCCTGGATGTCAGATACAGTAGGGTTAGTGGAGGCTTGTTCCTTGGCCATTAAC
TGGAATTAGCTTTACAAGGAGACCCTTCAGATTGGAGACTTTAACTTGCCACCTCTTCAT
CCGCTGTCCATTGAGAACAAATTGCCAACCCCCTCCCTCTTTTCCCTCCTGACTCTATTC
TTTCACTCTGATTTCTATAATGCCAACAGTTTCATAATCACTTGATGAGTAATTTCCTCT
CATTTGGGATTTGGAGAGAGAGGTTTCATTTAg
>NODE_6_length_585_cov_18.189743
GTTTCAGATGCTCACAATTCTACAATGCCCAGATGCTGTCCTTTGGCCCTTTACCCCCCT
CAACCCAGAGCTATCATTCATAACCTTTCTGTGGAGCTGGGAGTGAAAGAGGTGGGATAA
GGGAGAAAGAGGGGGAGCGGAGAGCAACATGGCAGCTTATTTAGAAGACTTCCTTTATTG
GAACATGTGCAAGCAGTTCACTCACAAAGGACTTAAATAGGATATTTTCTGTTCCCTATA
GTTGCTTTCCCCTTTTAAGTGCCGAGGCAAAAAAAGTAAGTTTACAACTCCCTCCTCAAT
GGGGGCTCTTCACTCTCAGGTTGCGGGGACCTGAGTGACCTAGGAAAGTTAATTAGGAGG
CGAACAAAGAGCGAGCTGGAGCAGAATGCCTCGCCTCTCCTCCAGCCAAAGATGTCATCC
ATTAATTAGGAAAATCTTTAAGGTGGCCTTATTGAATTTACAGAAAGCCCCGTGGTTGGC
GGGCAACAGTTTTTTGATCAAGCCCTGACTCAAACAATGCCTTTCTGGGGGTTAAAAAAG
AAGAAGAAGGGAGGAGATTGGTGGTAGAAGACGAGAGGGAGAAAGGGAAAAGGGGGGGAG
AAAAAGAAACGTATGGGTCTGCGGCGCAGTACAGTTTAATGGGGGGGCTGCTGATTGTGA
CAGCTCAGATTCACATGGGTATGGGGGGCATAGTTTGGGAATGATGTCATgcaaaggcaa
cctgggggc
>NODE_7_length_611_cov_18.713585
CAACAGGTGAGACAGTATACAGTCTGAGGCGCACAACCTCTCAGTGTGCTTTAGCACACA
AAGTGCGAGAATCCAAAGGGAAAGGACGAGGACAGGGATGAGAGCAAAGGACGAGGGGAT
CATACTGCCCAAAAAATGTTTGCAGACTGGATACTGAACACCGTTGTTGAGGTTACTATT
TATCTCATGCCAGCCAAGTTGGCACGCACATCTGGCGCTGGGTACTTAGTGCAATTATTT
ATGATTTCCTCCAAGATTTAAAAGCTCTTCGCCCGGCCTTGTAATGCAGTAACTGATTGC
ACTGCTAATGTAATTAAGGGGAGATTATGATGTCCACGTGGCACACCAGATGGTGGCATT
CACAGCGATGGGGGAAGGCACAACTGGCACACCACTGCACAAGGGCAGTGAGGCGCAGTC
AGTCGGAGCAGTCCAGACTCCCCACCAGACGGAGGAAAGTATATGTGTGCATGCGTGTGT
GCGTGTATGTGTGTGTGCGGCGTGCATGCACAAAAGCATGTGAGTCTATGGGTGTATATT
TGATGATAAGTTGAGCGATAAAGTGTAAGCTGATAGAGATGAGCAAAATACCATCAACAA
AATTACTTACACTACGCCAAGTGCATAGGATACATGAATAAGCTCAAAAATGCACCATAC
AGGTCAAATAAAGACCCATTGTTTGATCATGGAAGGTTCTACATTATCTATAGGCACGAT
AAGAAATCTCTCTTCTTTATTTCAAACTACAAATa
>NODE_8_length_716_cov_4.548882
CCAAACCCCTAACCCTAACCCTAACCCCTGTTCTAACCCTAACCCTAACCCCAAATTCTA
ATCCTAACCCTAGCCCTCTGCCTCTAACCCTAACCTAAGTCTAAGAAGCTTTCGTAACCC
TAACCCCTAACCTCTTTTAAGCCCTAACCCTAACCCAATTGTCCAGTTCAGGCCTACTCC
CAAGGACCCACCTACCTAACCCTAAAATTTCTCTTCCCCCCCATTGAAGCCCAAATTAAG
CCCAAAAAAGGAGCAAGTATAAGTAAAGGAGCCCTAGGAAAGGAGCCCAAGTAACAAAGC
CTCAAATCAGGAAATGCTCATGGGGACTAGAATAAGTTGACGGAAAGGGACTAGGAGGGA
AATTCGAGTGGGAATTGATAGTTCAAATTGGAAGTACTATGAAGGTTAAGAAGGGAATAC
GGGTCAGCATTATTAAGGCAGAAAACTCTGAACGTTAAGGGTTAAAATCATGGGGCTAAA
ACACAATTATAGTACAAATTGGTACACATTAAAAAACACAATTCATGGCGAACAAAGGGT
TAATGTTAAAACAAATTAGTTTAACAAACAAATGTAAAGTTAAAATTTCATACTTACCTT
TAAAATTCATACTTACCTTTAAAATTCATACTTACCTGGGATATTTAAAAAACCTGTGGA
AAAATTTAAAAAACCTGTGGAAAAATTCATACTTACCTTGGAAATTCATATACTTACCTT
AAAAGTTAAAAACCAATTGCTAAAAACCAAGTTTGGTAATATTAAAAACAAGCTGTTAAA
AAACCGAATTCGGAAAAATCCTACTTATCTGGGTAGTGTTAGAGGAAAGCTCATTTGCAG
TTGGGGCAGCGAAGGGAAAG
>NODE_9_length_493_cov_10.864098
AATCAAAACTGCTCCCTCATTGGGTTTGGGACTCATTTTGATTCGCCGATGGTGGCCAGC
TAATCATTTGATCCTGTTAGAAGAAGTGAAGTGTTTGTGTGTTTGTGTGTGATTCTGCCA
GGAGAGTTAACAACCGCTGTAAATAGGCCGGGGCTCGGTTTCTTGATTTGTGCGCAGCCG
CTGCTGTGTGTGTGTGTATTTGCAAGTATGTGAGTCCTCTCACTGGCTGTTTTTTCTCTA
TAAAAGCAATTTGCCCCATGCTCGGGCTAGGCAATGAGCAGATGCTACCATTGTAAATGA
TGATGCGAGGGGCCATAATAAAGAGTTGATAAACACAGAATTACTGCTGGGCTGTGGGCA
TGCAGAGAGAGGGAGGGAGGGGGGCAGGGAGGAAGGAGGAGGGAGAGAAAGTGAGAGGAG
AGGAGGGGTGTCACACACAATGAGGCAAAGTGAAAATGTAAACCAGCGATATAAGTCTCT
CAGCCCGTTTTATGTTTGATAAGTATAAAGCAGAAGAAATGGGCGAATGGGTAATTATAA
AGAGCTTATTTAAAATCCCTTTTTCTTTTCCTATGTAGGTTTATTAAAGATGTTTAATAA
AGACACCATAAATATGAATACATGAAGATCAGTGGAc
>NODE_19_length_615_cov_11.121951
GGGTACAACAGAAGAGCAACTATTCAATATTGAACTAAGGAAGGAAAACAAGACACATAG
GAAAAATGAAGTTTATATTTTGCTATGAAAACATGATAGTGTGGTGATTGCACATTATCA
GAACATGTATAAAATCAAAGGTAATGCCACTTAAATTGTACTAAATTGTAGTAAACCATA
TTAGCATTTTACTCAGGGGATGCATGGATTGTTTGTTTCCCTTCAAGGAAAAACAGAAAT
CTTAATTTCTCTGGTTCACCACATTCGTAGAGAGGTGTCCAGTGAGCAGGATGAGGCATG
CTGGCAGGCAGACAGAGAGGGCAGTGGGTGGGGCGGGGGGTTGGCGTGGCTGGTGGTCTG
TTGGGCTGGCTGACATCTCTGTCTCCTCCTCTCTCCCGGCAGTTCATGGCATCAAGTGGA
CTTGCAGCAATGGGAACAGCAGCTCTGGCTTCTCAGTGGAGCAGCTAGTGCAACAGATTC
TGGACAGCCACCAAACTAAGCCACCTCCCCGGACTCACAACTGCCTCTGCACAGGCACCC
TGGGTAAGGGCTAGTGGGTGGGGAAGAGTTGAACCGAAAAATTCAGCGAGAGAAGCAAAA
AAAGGCCATAAAATTGCTGTTTAGTGCATGGTAGATCAGACAAGGTGGTTGGAGTCTTTT
ATTGGCAGGTGATTTACAGTGAAATGAAGCGAAAGGGTTATTGACTTTTTCTTGTTGTTG
TTTTTTTGTTTGTTTTTTTACTAATATCTGTGTCAGGGa
>NODE_20_length_669_cov_12.330344
TAGGGAAGCTCCCTGCCTGACTCAACCTCCACCATAACCCCCCCTAGTTAATGTGTGAAC
TGTCTGGTTTGAACTGAGGGGGCGGGGAGGGCATATCCATGTCGGCATGTGAGTGACCAC
CTCTTCAGGAACAGTCCGGACTCCTTCAGGCCCTTGGACGGTGAGGGGATACGAGGGGAG
AGCTGAAACACAAGTGTCACCTGACCATACTGTCTTTTCTCTTTAGGTTATGTGATATGT
AGCTGGCACAGTGCAAGAGTACAAAAACAGTTTTGTTTTGCAGTGACTGGCTTTCTGTAA
AGTCTGAGTCTCGTGGTGAGTACAGCATTTGTCAGCCTTCCCCCCCACCATTGTTCCTGC
ATGCCTGCAGTGAGAGTGAGGGTGGGGGGCGTGAGGAAGTCTTGACTTTTTTTTGAGGGG
GGAGTTATTTTGATTGTCTTTACCTATCAGGTGTAAATTTCCAGGCACTCAGTTCATTTT
GGGCCTGCTCCAGTTTGTCTTTAGTCTGTTCCAGTTCAGCCTTCATTTTGAGGAAAAACA
AGTTGATGGCCGGATCCACCATGGATGACCGCAGTTGGGCCGCACTCGGCTGCTGGACTT
GCTTGAGGTACTGGATCTGGGTCTGCAGGATACAACAAACATGTGTCAGTGATGGGTAAA
TGTGAAGATGTGTTCTGTGATCGCTTAAAGTAGCAAAACTAATCCTTAAACTCGACTTGA
GCTGCCAGTTTTCCCAAAAACCTATAAAATCTAAAATAGTCATATCCCAGTTATATCATA
GTCATCTGATCTAGATTTATtaatccgaatcgc
>NODE_21_length_698_cov_20.777937
TTCCCAACTCAACTTCTTTGCTCGTGTTTTTGTTTTTTTCCCCTTTCATGAATACAATAT
ATTCATTCAATTAACTATTGTCGACAGCAGAAACTTGTTAAATTGAAATATAGTCAATCA
GTGCTAACAACCGCTCACTGAGAATCGCTGTGATGTGGATGATCTTCCTGATTCTGTTGT
TTTGACTACAGCAGCTCACGACGCATCTTTTGAGTTTTTGATTGGTCTTTCACTGGAGTT
CAGTCTTTTTCCCTCTGTGGCCTCAGCAGGGAGCGAAGTGGTGTGTGGAAGCATGTCATC
CCCTGATTTCCTTTTAAAAAGCCGACCCTGATGCTTTTAAATGCATCATCAAGGCAATGG
GCTGTCCAAGTCGGTTACAAGTTAACCAAATAAACACTGACAATGAAATTAATAATGCAT
ATTGTTTGCGAATGCCTCAGCTGGATGATTTGACTGATGTATGCAAAGATGGTAATTTAT
TGAAAGTAAATTCATGTAATTGTGCAGCGGAACTTGATGAAGCAAAAGAAGGTGTCAGCA
CGGCTTCCATCATCATCAGAAGAAAGAAATCATTAAAGAGCAAAAACAAATCCAACTTCA
AAGGACGGTGCAGAACAAACACTTATTTTATGGATGTGTTTCATTTAGACCAAAGTTCAG
AACGGCTGTTATGGTAAATATGTCAGATTTGTTGTTGGTTGTTTGTGGATGTGATAGTTT
TGGTTTATTTATTTTCCTCGCAGTCCACAGGGATGTAAATGCTcactctgcacatatcaa
agtagccagtgtaaatttgatttgaagatcagggggaacaagagctagaatgtagttgtc
at
>NODE_22_length_578_cov_15.702422
TTAAAGCCAAAATGACCGTATTCACACATTACACAACTGCCGAGCACACTGTCACAACTG
CGCATACTTTTCTGCCAAAGAAATGTAAACAAAAACTTTATCTGCACTGGATAAAATGTG
CCTGTGCACACCACTGAAGTGCAACAGTAAAACAGTGACATTTCATATAAAGCTCTGTGT
AACGTCTTTAAAATGGGCCTTTACAGATACCCACACATACAAACTGCTGGTCTAACCCCC
TGTGATGCAGAGTGTCCAGTCTTTTTTTTTAGAAAGAGAGAGAGAAATGTGTTTTGAAAG
TAGAGTGGCAAGTGGCGTCCACTGTGTGTTCTTTTAGACGGATCAATAGCTCAGTGTGTG
AGAGAGTGTCTTAAGAGCTGTTGTCTTGTGCTTTCAGCTGTGGCAGACCTGTTAGTGCTA
CAGAGGGGAGCTGCGCGCCCCTGCCTCTGTACCAGCAGTGGCCTGAGGGGGGCTTTTAGT
CCAAACACAAATGTCAACCACACATAGACTATTAGTGTTTAGTGCAGTTATTAAATGGAC
TTTATTTGTCCTTTAGGAGGCTAAAAGGCGCACTTAAAGGGGACCTGCGTGACAGCAGGG
CAATTTGCGAGTTTGGTAACTTAGGCTCGCTCATTGCAGACACATGAGTACAGATAAGTG
TAAAAGGAGGAAAGGCTGTAATGCACTGAGCAGGGAACAGAGTGTGTGTGTGTGTGTGTG
tg
>NODE_23_length_578_cov_14.155709
AAAAAAAAAATCACATTCTAATGGCCAAATCATTTTGTAATCAGCGTTAAGCATATTAAA
AGCTGTCACCGCCTCCATTTGAAAATGTCACCATCACCACCACAAAAAGACAAAATATCA
AACTGGCTTTCGTAAAAGTGGTGGGGGCATATGCACGGAGAGGAGAGGATGCCCCCAAAC
TACTTTGGTTACACAAACTTTGTTTTCGGCCTCAATGCATCAGAGCCCTCTCCCTCCGTC
TGCCATCTGCTGCTGAAGAATCTGTTTCACTCGATGAGCCAAGCCCAGCCTTTATTGGTC
CTAATGGCACTATCAGCTGAGCCGCCAAACCCAATTACCTTTTAAAAAGGGAGGCCACCC
CAGCTAATCATGGCTGCCTAACCTGATTTGCCTGTGATGAAGAGACGGGATAAAGAGCAG
TTAATGGAGGGAGAATGATCTCACAAATACAAAAAACTCAATTCATTTCTCCGGGAGAGC
AATCTGTCCGATTCAGCGGTAATGGAGTGGAGATTCATTAGTCCTCAGGCCTTAGTAGTA
GCACCGTCCCCTTATCAACTGAATGACAAAAGAACATTCAGTGTTCTCCGTTTATAGACT
TCATTTTGTTGGGAAGGCACACAGAAAGGTGACAGATTGGTAGCTGAGGCTAGATATCAA
GATTGAGTGGTGTTTCTGCACCTTTTCAATCCAGCATCAAATCACAATGCATCGACAATT
Ac
>NODE_24_length_349_cov_5.037249
CTCCCTCATTCCTCCTTCTACTTGCCTCTTCTGGTGTTGAAGCCGGTGCTGGAACAGGTT
GAACCGTTTACCCACCACTGTCTGGAAACCTAGCCCACGCAGGGGCCTCTGTAGACTTAA
CCATTTTTTCCCTTCATCTGGCAGGTATTTCATCAATCTTAGGAGCTATTAACTTTATTA
CTACAATTATTAATATGAAACCTCCCGCTATTTCCCAGTATCAAACCCCTCTCTTCGTAT
GAGCAGTCCTAATCACCGCCGTTCTACTGCTTCTGTCTCTTCCTGTCTTAGCCGCAGGAA
TTACAATACTTCTAACCGACCGAAATTTAAACACAACATTCTTTGACCCCGCTGGAGGTG
GAGACCCTATTCTTTATCAACACTTATTCTGGTTCTTTGGCCACCCAGAAGTCTATATTC
TTATTCTCCCTGGATTCGGAATAATTTCCCACATTGTTGCTTACTATGCCGGTAAAAAAG
AACCCTTCggcta
>NODE_25_length_659_cov_17.342943
AAATCATTCTGTTTCTAGCTAGTCAAGTGTAGCACCGAGTCAAAAAGCCTCCTATCAAAA
ATGGATAAAAATATCTTTCACTGTATTGACCAACAGGCAGAAAACTACATTACAATTTCT
GAAATAAAACGGATACTTTTATACTATCACATGGGCCGTTGAAGATCAAAAAAATCTGAA
CCTCCAGCTACGCATTACACACCACTGTCTGTGAAATATGTATATTTATGAAAATAACTG
GTAAAACTAGCGCAACAGTACAATGCCGACGTCAAACAAAAGCTCGTCAGTAATGTTTTA
TACAAATCCACTGATATAATAATTATACTATCCCCAGTCCTTAGTGGAGGTTGATTGTTC
TTGCTGTGAGCTAACACACTTAATTGTAGTATGCAAATGAGAGCAATTACAAAGCTTTTA
GGTGAAGAGATGACAGCTGAGGTTGGTTCTATCGGGGGCCTCACCCAAACAGTTGTCATG
GAAACCACATAGAGTAACGCAACTGTCAAACGGATATAATCTCATGATATGTCCAGAAAT
TGCCTCCTCTTTACTTTGTGCTGGCAAAACCGATCCATATGAAAGGGAGATTCTTTGATT
ACTGAACAAATTGTCAATTTGTGTTTTGCAAAGGGAAAGACGGCTCATTTGAGGAAAAAG
AAATGTTGGAATGGATTCAACTTCCAAAGCAACACTTCATAAAAATGTAAAATATGCTCA
CACACATAGTCCGAAATGCTTTGAGCATTTTTTTGTAGTGTCAGTAATTAGTCACGTGTG
GCTAAAAGgaatttacgacaatt
>NODE_26_length_495_cov_19.092930
TGTAGCTGAAAATACATTCCCTGCCTGAGGTGCCTACCTTTCTGAGTCTTTTACAGTGTT
ATACTCCAAACCATTCCAGTACCACCCGGTGCATGCTGTTGTACTCCTGATGCACTCAAT
GCATGGAGAATAATAATCTGTCTCAAGTCTGTGTTGACCTGTTTCTTTGGAGACAAAAAC
AAGAAAGCAACAGGTGTAGTATTACCAGTGAGGAACACCAAAACATTTTGTCATGGATTT
AGTGCTGCAGTGTACTCAGAACGTTCTCTGTTTTTCAACTGAAGGTTATGAAAAGCCTTG
GAGCCTTAACAGCATGTCTGGCATGAGCGGGGATGCCTCTGGAGTGTCCTCAGTGTCCGC
CCTGCCCTGCAGCCCACCCTGTCTAATGCAGCACTCACATTCTCCCATCCCATCCATTAT
GTAGCATGGTTGAGTAGCAGACACAATGCCATTGGAAGGCCAGTCCACACTCCTCCTTCT
TATCTTTCCTGTCAGATTTTGCTTTGACACTTGCCTTCGCTCCTGCATTTTTTTTTTCTT
CATTTTTATTTCTTTACTTTTCTGGAAAACTGTATCTTAACTGTGCTTATACTCAAGCTT
CCCAAGTGTTCTCCTTGGGTGTGTCATCATATCCTAGAc
>NODE_27_length_803_cov_21.942715
ACGAACGACACAGTGGCAGATTTCACCAAAGGGTCAGATTTGATGACTTTAACTGTAGAT
CTTTAAAATTAGTGTTATTGCTAAGACCTCCTATCACTGCCAGACTCATAGAAATGAAAT
GAATGCCATTATTTCTGTGTTTAAAGCATAGGGGAAAGTGTATGCATAAGCACGTCAGGG
CTGCATTTCAAAGAGGAAATCTTTAACATAAACATTAGCATTTTGTGAAAACAACTGAGT
AATTAGTTTAGGGCATAATAAGCTGGGGTAGGCACACAATGAAAGAAAGCATTCTGGCTT
TAAAATGAATAAAAATTGATTGTGTCCCAATAAAAAACGAATTGGCAGAGTGTTAACTGG
ATTCCACATAAACGTCTGTAGCAGTCCCTGGCCGCTTTATTGTGTGCTAATGCAATAGAG
AACACTTAGCAATAAATGCTCCTCTCTGATGAGCTCACAGAGGCTTTCCAAGATGGCCTG
ATGAAATTGTAAAAATTAGATTTGAGCTAGCTGCTAATGACTCCTAAAACAAAGGAAAAT
CTCCAAATAGAATTAGCCTGCCCTCTTCTTCTCTAAATACATCATATGTAAATTACTGTC
ATTTGGAGAAATATGCTTGCCTGGAAGGTAAAGCCTTCATTAGAGATCTCAGTAGGTTTG
GGACTCGAACAAGAACTCCTCCAGGACATTTAAAAAGTTTGAGAACTGAGAGACGGTAAA
GATATTGTTCACTCATGGCAGCAAATCAGAGATATGACTAAGGAATTTATTTTTGATTAT
TTTAGTCAAACCAGATGGATTTCGTTCCAAAGCTGAAGGCATAGATAGCTGCTATGAGAA
ACAAATACTGTATGTGTAAAATTTCagtgctatcctccacatttgtatttaatttgaaat
ctgcaaacagcacactcactacaatatctgtagtgcatcacttcatt
>NODE_28_length_444_cov_12.263514
GAATGTTTCCAATCTGCTTTGAGAAATATTTGAAGAAGAAAAAAAAAAAAACTCCCAATA
AAACACGTGTGAACGACGGGGTAATTGTGGACAAATGCAGCATTGAAATTCATTTTCAAC
TCTTTACACACCATTTCAATCTTATTTTCTGCCTGTTAACCACATCTTGTTGGTGAGGGT
GGGCAAGACTGGCCAGTATTGATGGGTAATTGTGTATAATTCACTCCGTACACACGATTT
GCATCAATACAAATCATTTTTCATTCTGTGCTACTTAAAGCTCAACCCTTACCATAGAGT
CGCATTTAAACGCTCATTAATGGAGGTGTCCAAAGAGGTTAACATCTGAAATCCAGCGCT
TTTCAGAGAGGGAGGCAAACAAACCTGCACTTACAGTGCCACGCATTAAGATGGCAAAGA
GGATAATGAGCAGAGTAGATTTTTAACATCCTCCTTTGAATTAAAATTGAATTAGGAAAT
GTCGAAACCTAAGCCGTCATATTCTCCTTTATTATAATAAAAGTGCACAAGACCTAGAAG
AGCTGACCAGCAGGAGAAACCTACTAGAAAACCTCAcatgcagagacc
>NODE_29_length_831_cov_14.197352
GATACACCTCTGCTGCAGCTGAGGTGTTTCCAGGTGCAGAATACAGAGGCGTTTGTCCCA
GATGTGCACCTGGATGTTAGTCTCAGTCCCTGTGGCATTCTGGTTGAGGAGACTAAAAGG
CAGGCAGCTTATCCCTTGTTCTGGCAGGGCACCTAAGTAAGATTCTTTTTTCTCAATTCT
CCCCAGACACACCATCCTGAGAAGCCACTTTTTCCTACCACAGGAAGCCCAAGAGAACAC
TATAGGTAGCAGTCTGACAGGCAAACTGAACCCTGGCCTTTTATATCCTGCCAGGTTTGA
GAAGTTGGACATCACCCCTAAAAGCGCCCAGAAGATTAAGCCCGTTCTGGAGCGCTGGAT
GGCCGAGGCTGAAGCCCGCCACCGATCCGGCATGCAGAACCTGACTGAGTTTATCGGCAG
CGAGCCTTCGAAAAAACGCAAGCGGAGGACCTCTTTCACCCCGCAGGCGCTCGAGATCCT
CAACAGCCACTTTGAGAAGAACACACACCCCTCCGGACAGGAAATGACGGAAATAGCCGA
GAAACTGAACTATGACAGGGAGGTGGTGCGCGTCTGGTTCTGCAACAAGAGGCAAGCCTT
GAAAAACACAATAAAGCGTTTGAAACAGCCCGACATCGGCGCGGCTGCACCAATGGACCC
CCTCACTGATTCTCTAGAGGAGCTGCCCAAATGAACGAGCTCTCCGGCAAAACAGTGGAG
TGGAAAAGTGGCAGCCATTAAAAACAACAAAGGTGGATGAACTCCTCTTGAAATGAGAAC
TGAGACGTGTTCCCAAGTCACCTGGATGGACAGTCCTGAGTTTGCAAACAAAAACTATGT
GTTGTCAGTGTGATTAACCACAGTTATGTAAATGGCGAAACCAAAAACACGAAAAAAGAG
ATTACTATCTGAGAATTATGTAAAAACATACGGTGTGCTGTTTCAAAGAGTTTTAGATTC
TGGCCCTCCGGACCa
>NODE_30_length_623_cov_16.434992
ACACAGTTTGCTACTTCTGGTTCAGAAATGGTGTTAGAGTACAGTACTGACAGTCATGCG
ATCACAACTGCAGGCCCCATTCTTACATCTTAATAAATGTGCCTTTTGATTTGAGTAATC
AATAACTTATGATTTCTAAGTAACTCTGTATTAAGTACTATTTACTTTTTTGGTTATTGA
TTTCTGCCAATGTGCATATTTTCAAATGTACGTATTTATTAGTTTCAAAGTAATTAATGA
GATATTACCTGTTTATTTATTTATTGAGATATTTATTCTGATTCTTTATTTTTTTGAGAC
AGGTTTTTATCTTCTGTGCTGTCTTACTTCTGACTTTGTGCCAATGTGCTGCTTTGAGGT
GTTACATATCGTGGGTTTGTATCATTATTAAACCCTCACTCTATATTTTAAACCAGTGTT
TTCTTCTCTCCCACATGTGCATGTCATTGACTCACCGTGCCTTTTTCCTAAACACTGTTT
GAAAGTTGTATTCTTTACGTATTCTACAGAGATGTCAAACAAGTCGGAAAAAAACCCAAA
CACTCGGTCTATAAATGTGTTCTTTTGGTAAGATTTATGTTATTTCTTGCCTTTGAAAAA
CACCATAGTACATTTTGTAGAGCTTTTTTTAGGGAGATTACGTTTTTTACAAATGTGGAT
ATTTCCTTTTGGAACAGAACTTACATCCAGTGACCACTAGAGGGAAGCAACAGCACTTTA
ATAAACATCTTCAAGTACAAAAAGGGAAGAGTGGACACAAATACTGc
>NODE_31_length_636_cov_14.237421
ACAACTATGTTTTTTTATTCTTCAGTCCCATCCTTACCCTTCATTTTCATCTCACTACTT
TTCAAACATCTCTCATCACATCTCCTTTTTCCTTCTCTCCACCTATCTTCCTGTCTCCTC
TTCCCCCTCTTGCCTCTCCACCTCAGCATCAATAGAGGGCCCATCTGTTCCCATACATCA
TGCACTTCATTTCAGTTTATTAGCTGGGATAAATCATAAATATTTCATTATACATCACGG
GCGGCTGTCGCCTGCACACCGACAATTTATCACCGCTGCCCTCTCTGCCGGCTTGCCATG
GCGGCTATAAGCTTTCCAGTCTATTAAACAAGATTGATACAGTGTGTAAATTTAGATATT
GGGAATTTCTTCACAGACCACTGCTCCGCACTGATAGGCCAGGGTAACAGGGGAGGAGAG
AGAAGATGGAGGGAGAGGGGGGGAGAACAGAGGGGGGAGTCGGGGAGCTTGGCTGGGTGT
TAACACCACTATCAGGGTAGTTACAGTTTCCCCTCTTCGCCTCCTCTTTTGGATGAGGGG
TAAAAGGGGGGAAAAAAGTGCAGGAATAATTTGGTTACAGCTATATAGCTCTCTCATCTT
ATGCAAATAGATATGGAGAAAAGAGCAGTTTACATGCACGTTGATAAGCTGTCAGTGCGT
CCTGTGTGTGTATGCATGAGCCAAAACAGATAAAAATACCATAAAATCCGTCCATCTGGC
TGCAAATGTTTGAGCGTacaggaaggaaaccgcattaatgacgcaatctttgagaaaagg
>NODE_32_length_633_cov_12.800948
GCGGCCGGCGCCATTACTCCACATTTTTTAACTTTAATTACAGTGTTATGGCTTATTCGC
TCGCAAGGTTACAACAAAGAATAAATCAAACTTCATTAAAAGTCTCAGTAACTCAACGCA
TGAGCACACAAAATCATCACAGAACCAACCAGATTATATTCCAAACTAACTCCATGCATC
TCATAAGGAGGTTGTTTTCCTTTTTCATATTTCATAAATATGAACCAGGGTGGTTTTTGT
CTGTGCCTGTCCATTTATTACCATAAAAATCAGCTGACTGAAGTATCTCACTATCTGTGG
AGGCAATTAACTGTTTTGAGAGAATGCGTAATACGGGACTTTGTAATGGTATCATTTGGA
GTCAAGGCACAGATGCGCCGTGCGGAGCCATACTGTAATTAGAGAGAAACGCTGTACAGG
TTTTCCACTAATTAGCAAATTATGCTGAAAATAGCATCAAGCTAATTAACAGTTATTATG
GCATTTTTGAAAGTATGACTTTAATTAGCAAAGTCCTGACGCAGGCAATTTCAAACTCGT
CTCTGAGAAGATGAGGAAGAAAAGAAGGGAAAAAAAAAACATGGGGCATGATCAAGAAGA
TACCCAGATTATTATGATGCTGTCAAAAACTAAAGGAAGGGGAGAAAAAAAACACAGGAG
GGGAAAAGAGAGACTGAGTGAGTGAGTGAGGGAGGGAAGGGAAGGGAAGGGAAGGGAGGA
GGAGGAGGAGGAGGAggaccgggggggtaaagcttttgtgtgttgtgtctgaatctc
>NODE_33_length_592_cov_15.506757
GCTTTACCCGCTGTAATTCTAAATCTTCCCAACAAGTGCCTTTGTTGTAGAGAAATTAAT
GAAAACAAGATTGTCTTTCATAGGAGCTGATCTAACAGCGCGACAGCCAGCTGCTCTTCT
TTGGGAATAAAAACAGTCAGCATTAAACACAGCTCACACAAAATACTTTTTTTTCCACCA
CTCGTGTGGAAAACAAATCAGGCGGCAGGCGCAGTGGCCATCTGTTTTGTTATTTGATAT
GTGTGAATACATGTTGTAATGACTTTGTTTGTGAATCACTCTGCGCGGCAGAACACACGA
GAGCTCTCGAAGTGCTGGAGTGTTCAAAGCTAATCATATAATTGGACACAATAGTCGATG
ACAAATGGAGACGCTTGGAGCCAGCCAGCTGGGGAAGTGAATATGTAATCATTGTAAAAT
CATATCATTTTTGCATATTTGAAGACAGCTTAATAGAGTTTGCGTGTCAGCACACTATCA
AATGATGATCAGAGACAGTGTTGCCGTATTTGTTTTCCGAAGCGCGCTTTGTTGGACTAT
TTATCTCTATCGTGATTAAAAGTGTTTCTCAAGAGTTTGTCTCCTTTTGGTTCATTTTGT
GTTTCATTATGTTGTGAATGCTGCAGCAGATTTGGGACAAATGGCCGGTTGGAGTTTTTA
AAAAGTACTATGATgcagaagtaaacagcctacaggggctcttgtactccagaaggcact
tctgcagtagccaggg
>NODE_34_length_652_cov_14.156442
TGGCTGTGAGTCGTGTGATTGGCCATTGCTTGGTAACAGAACACAGGTCACATGCTGTCA
TCATCAGACCAATCACACGGTCCCTGGAGGGGAGTAAAGCCTCGTTATATCCATGTGGAG
AAACTCAATGTGCTGTTCATGCACACCAGGTTTGCTTTTCTCTGTGTTCGCTGCTATGAG
AACTGGTTTGAATCCAGACCTGACCTGTGCCCCAGTGTGAGTCATGGTCTGACCTGTGCG
AGTGGTTGTTAAAGTCCAGCACACCCGAGGTGAGCAGCTCCGACAGCTGCTGGTGGTTGT
TGAAGTACAGGGCGAGGTCCGTGGCGATGATGGCCTTTCGGATGATCTCCAGCACCTGCT
CGTACTCGCTGGAATTCAGGTTGGAGAAAATATTGTGCCCTTCCAGCTATGAGAAACAAA
GAGATCAATAAAAAAGCAAAAGCTCCACTTATGAGGCGTTCAGCTCAGCTAGACTACAAC
AGGTTGTAATCGCAAGTTCATCTCAGGCCAGCAGATCCTGGACGTTACAGAAGAGCACAA
TCAGAACGAAATCAAATGATCCTTTAAATGGACATACAATTGACAGTGTGTGTGTAAGTA
TTAGTTTTCTAAAAAGGTTATTGTTAATTTAAGTATTTCTACTGTAAACTAAAATATCTG
CTTCCATCTGGCCATCCGTGGTTCTCCTGCTTGATCACAATTTACTACCCGTACTACAGT
GTAAGGTTTGCTGGCTCGCGAATGCATCTTCCTTGGATGCAAACATCTGCAGaacagctc
agtctcaacaatgata
>NODE_35_length_498_cov_21.253012
GGGTGGGAGTGAGGTGGGGGTAGAGACGGAGGGGAAAGTCAGATAAAAGTAGTTAAAAGA
AGGAGAAACAGAGAAGGTGGAGAAGGGGGGGGGGGCACAGGTTTGAAGGAACAACAGGAG
AGTGACTGACCAAATACTCAGCGACAGAAGGAGAGAGGAAGACGGATGCAGAGAGGGAGA
AAGAGAAAGGGGGAGAGAGGGGGAGAATATATATGCGGTGGCCAGTGTTGTGAGACAAGG
CAGGTTGCTGTCACTTTAAAAATGACTGTAATAAAAGTGACCGTCGGAAGATGGATCTGG
TGATTTTGGCTTGCTAATCAGTCATCTGTGAAGAGGACCACAGCCCAGATTCAGCGGCCG
CCTGACACCTCTTGATTGATGCCTGTGCCCGATAAAAAAGGCCCATTAACTGTCCTCCTA
TTAAACTGGGTGAAATGGCAAAAAATGCTCCTCTCTCCCACTCTGCTCCTCTGATCTCTC
TTTCATTTAAACCATATATCCCTTTTATATTTTCTCCCCCTTTTTTTCCTCCTTATCAGT
CCTCACTGTTAAGGTAGTCTGCTCTTCCTACAGTTATTATTGAGATTGTGGGAGAGAGCG
GGAGTAGATGTTAATCAGCAAGGCCTACTTGTGTTTGCGTGa
>NODE_36_length_529_cov_12.578450
GCCTCAAGGACAATTAGCAGTAATGATTGGTTGCCACATAAATGAGGGGAATTCTATTTG
CTGCTGCACTTGCTGATGATCACAGACCAAATGCCTCTGACAATAATATGGATGGCTGCT
TTAAACTTACTTGTAAATGCTGGTAAAATATACAGTGGACTTAAAAAAAGAAAGAGCATT
TCCGCGTGTCTCTAATATTTAAGGAACGAGCAATAAAGAAAGGGCGAAGTTAAAATCTTT
TGCATGTTGTTATGAAAAATAAAGAGACAAAACGGCACGGTGATCTAAAATATTATCTCT
TCAATCATATCCTTTTCCCCAGATATCTTCATTTCCCCCCCTCAACCTGCCCTCCCTTTC
TCTGTCAGTTAGTCTGGCAAACAATCCCCTTGTTAGCAAACTGTTAAGACAGCCGCTTGG
TACACAAATTGCGCTCGACCAAGCGAATTTGTTTTGCAAGGGTGACCTGTTTAATCATCT
CATTTTCTTTGGCGGACATTTATTCATCTGGTTTCCACGGTTACAGAGAACATTAAGGGG
CTACAGTAATAAGGCTGGAGAGTCAAACAGGTAATAAAAAAATTAACGCCATTTTCCAGC
AGCCGAGGACAGTGGGTGAAATGAATCAAGGGAGAGGAGAGGGAAGCAGCGGGGGGAAGC
GGGGCGGGGTGGG
>NODE_37_length_596_cov_10.552013
CCAAGTCAGAAAATTATTGTAAACACAAAACTGGCACTTGTACAATTTTTATGACTTAAT
AACAAGCCATATAAGCTGATACAGATTCATGTATGATAACCGACTAATGACAGACAACAA
ATGTAATTTGTAGTAGGTTTGTAATTTTACGATTTGTTGCTTCAGGAGGGGTTTTTTTAA
GTAACAAGAATGCAAATAATGCAACAAATCAAATTAGTTCTCAGCATTTTAGGCAGTTTA
TTTGAAAAACACATACAAAAAGATCATATACAAGACAATAAATAAAAAAGAGACAGAACA
GTTTGGGTTAAGCTATGCAACTTTTTGCATCATCATTAGTAATAAATACAGTACAAAATC
CACCCAGAGTGAATCTAAAGATTTTCCACAATATTCACTGATCATGTTATTCTTCATTAT
GATTTAGCTATTGCTTTCATATTATTGATACATACTTCTACTTTTCTATAAAATACTCAA
GATCATAAAACATTGCGCGGTTACAGCAAAACAGCAGTGTGTTGTACAAAGATGGCCACT
TCCCTTTTTCACTGGCAGGTTAATAATCAACATTTTTTCAGCAGCAAAGAAACATCTGAA
ATATTCAAGAAGGTACAGCATCATATTAAACACATCTACAGAGCTACTCCCACATACACA
TAGGAAAACCTGAGAAGGACATGCATTAAAAAGCTTGTGCTTTAAGTTCtcctgttcatt
ccggttcctcagcttgagtt
>NODE_38_length_460_cov_13.054348
CTCTCTCTCTCTCTCTCCCTCTCTCTCTCTCTCTCTCTCTCTCTCTCTCTCGCATCTCTT
GTCTGGGAGGAGGAGGGGGAGTCCTGCCTCTTTGCCTTCCTCAGATCAATGCCCTGGCCA
CTCACTTTCTGATGTTGCACGACGGGAAATGCTTTGAATACTTGCGACATGGCTGCGCGC
ATTGATTGCCAAGATTGACAGCAGCTCTACCCATCGTCTTCTCTTGTCTTGAGTGTAAGA
GAGGGAGAGAGAGAGAGGGAGAGAGAGAGAAAGAGAGAAGAGATAAAGAACAGATAGACG
AACAACAAAAGGTACTTGTAGTTTTTGTGGACAACTGAACTTCACAGAGAGTGTACGGGA
TCCCCTCATATGGCCCCGTGTGAGTAGACTTAAGTTTTCGCTCAACAGATAGCTCAGTGA
TCATTTGCTAGAGAAAAGTATAGCCGAGTCTAGTGTTCTTTTACGCACGGGGGAGAGAAA
AAAAAAGGAGAGGACGCACAATTACCTTCTCCACGGCTCACATCATCAAGGTAAACAACA
CGTTTGCTGTACTTTTCActcatgctatgttgtcctaatatttcaatccctttatgggtg
ttta
>NODE_39_length_682_cov_13.423754
TCCCCCCAATTCTCTTTCCAGTTTTCTCCCTCCAAGCTTTTGCCATCGCATCCATGTCTT
TTATCACAATTTTTGACCCACAGAAAGGAATTCTCACAAGATATCAAAACAAAAATCTAT
ATTTAATATGAGAGCAATTACAAAGCAAAGTTGGCTGCACAGGGCTGTTGTCACCAGAGC
GCGTGTTTTTCATCAAATAGGTCATTAGACGATGATGGATGTAAACCTATAAAGTATCTA
AACTGGACCTTTTAACAAACCACGAGCAACACTATCATTTCTCTAATAGAACCTGCTGAC
CGTGTCATTCCCTCCTGCCATTTGTCATTTTTCCTTGTGAAATAATCAATATCTGGGCGC
TTTGAAATAAATAATATAAAAGTCATAGTAACCTACCCGAGGAGCAACAAAAATAGACTT
ATGGGGCATTCGGAAGGCCTATATGGCCTCAGGGCAGTGTCTGCTGCATGTTTCTAATCA
ATGCATAATATGAGTTGTATTTTTTAGTGCGCAGCCTACAGGATTTTAGTTTGCACCACT
TCTTTTCAAGCTTAGCATCTGTTGTGTTGCTTCCATCATGTTGGACTGTATTTGGGTTGT
AAATATTACTGAGCAATGCAACGGTCTCTGTGCAGGCCAATTATGATGAATGTCCACAAG
AAGTAACGGTAAAATAATAATGCAGACTGGAGAGTGAAGATATCTGCACAGTAAACAGCT
CCCACGTTGCACAAATTGCTACACAGATGTTTCTCAGgcattagcttcttctgcatcccc
cacctcacgtgtactttgactgctgccagttaaatcaagtgttttg
>NODE_40_length_507_cov_5.885602
AAGTAATGATGTCCAAATTACAGCACAGGATTGCTAAGAACAAGCCTCTATTGTTTGCCC
TCAGGGCACACTAAAGCACACTAAATGAGTGTCACAGCAAGCAGCGGGGCACAGACCGTT
ACTGCACTATTTAGTCTGTCCCCGTTGTCTCAAGACGGCCCCGTTTCAGAGGTTCTCAGA
TCAGACAAATACTGCTCCCCTCCTCCCCCCTCCTTCGCCTTCACCCTTCCTCTGTACAGC
TAACCCCTCCCCAACTCCTCACCCCAAAATAGGCCAAATCTCCTCTATTGTGTTTCGACT
GCCTAGTGTGAAATTCACTGTGACGTTAAATGTTTTCTAATGAATAATTACTGAATGGAT
ATGCAGGGGGAATATGTGTAATGGATTGTAGACTGCATTTTAAAGACGTCTTTTTTGTCT
CTGCTCCGTGGTATTTACAGGACAAAAACACTTGGCCTTTCTCAGAAGAAATGAGGGCCA
TAGGCGGAGGATAGAGGCAAGGGAGGAGGGGGGAAGGAGGGCTTTGTGTCAATTAGATCC
AATGGATTATCTTTTTTAATGTTTTTACAGAGAGACTTGAGAATCAAAGGACTTCTGCTT
CCAAAGGAGAgagaaaaaaatacaaaaccaacaaaagctgtgaaaaccttt
>NODE_41_length_1567_cov_7.901723
CTGAACACTGTGTGCTACTCCATTGCTTGACACTGAAAATTCTGGAATCCCTCATTGTTT
GACACTGAACATTCCATACTCCTCCATTGTTTGACACTGAACATTCTGCTATCCCTCATT
GGTGGACGCTGAACATTCCATGATCATCCATTGTTTGACACCGAACATTCCATGCTCCTC
CATTGTTTCAAACTGAATATTCCATGCTCCTCCATTGTCTAATACTGAACATTCTACGCT
TCTCCATAGCTTGACGCGGAACATTCTGCGCATCTGCATTATTTGACGCGGAACACTCTG
CGCTGCCTCCATTGTTTGACGCTGAACATTCTTCGCTTCTCCATAGCTTGACGCTGAACT
TTCTGcgctccgtcattgtttgacgctgaacattccatgctcctccgttgcttgaaactg
gacattccatgctccctgcattgtttgacgctgaagattctgcacttctccattgtttga
cgctaaatattccacgctactccattgtttgaaactcaacatttggcgtttctccattgc
ttgacgctgaacatttggcggtcctcctttgttttaaactaaacattccatgctcctcca
ttgtttgaagctaaacattctggacttcttcATAGTTTGAAGCCGAACATTCCATGCACC
TCCATTGTTTGACGTTGAACATCCTGTGTTTCTTCATTGTTTGACGCTGAACATTCTAGC
ATCCCTCATTGTTTGACGCTGAACATTCTACCATCCCTCATTGGTTGGCGCTGAACATTC
CATGCTCCCGCATTGTTTGACACTGAACATTCTGCTATCCCTCATGGGTTGGCACTGAAC
ATTCCACGCCCCTCCATTGTTTGACACTGAACATCCTGCCATCCTTCATTGCTTGACACG
GAACATCCTGCCATCCTTCATTGCTTGACACTGAACATTCCATGCTCCTCCATTGTTTGA
TGCTGAACACTCTGTGCTACTCCATTGCTTGACACTGAAAATTCTGGAATCCCTCATTGT
TTGAAACTGAACATTCTGGCATCCTCTTTGTTTGAAAATGAACATTCCATGCTCCTCCAT
TGTTTGATGCTGAACACTGTGTGCTACTCCATTGCTTGACACTGAAAATTCTGGAATCCC
TCATTGTTTGACACTGAACATTCCATACTCCTCCATTGTTTGACACTGAACATTCTGCTA
TCCCTCATTGGTGGACGCTGAACATTCCATGATTATCCATTGTTTGACACCGAACATTCC
ATGCTCCTCCATTGTTTCAAACTGAATATTCCATGCTCCTCCATTGTCTAATACTGAACA
TTCTACGCTTCTCCATAGCTTGACGCGGAACATTCTGCGCATCTGCATTATTTGACGCGG
AACACTCTGCGCTGCCTCCATTGTTTGACGCTGAACATTCTTCGCTTCTCCATAGCTTGA
CGCTGAACTTTCTGCGCTCCGTCATTGTTTGACGCTGAACATTCCATGCTCCTCCGTTGC
TTGAAACTGGACATTCCATGCTCCCTGCATTGTTTGACGCTGAAGATTCTGCACTTCTCC
ATTGTTTGACGCTAAATATTCCACGCTACTCCATTGTTTGAAACTCAACATTTGGCGTTT
CTCCATTGCTTGACGCTGAACATTTGGCGGTCCTCCTTTGTTTTAAACTAAACATTCCAT
GCTCCTCCATTGTTTGAAGCTAAACATTCTG
>NODE_42_length_819_cov_9.206349
GACGCTAAATATTCCACGCTACTCCATTGTTTGAAACTCAACATTTGGCGTTTCTCCATT
GCTTGACGCTGAACATTTGGCGGTCCTCCTTTGTTTTAAACTAAACATTCCATGCTCCTC
CATTGTTTGAAGCTAAACATTCTGGACTTCTTCATAGTTTGAAGCCGAACATTCCATGCA
CCTCCATTGTTTGACGTTGAACATCCTATGCTCCTCCATTGTTTGACGCTAATCACGTGG
CGCTCCTTCATTGATTGACGCTGAACATTCTGGAATCCCTCATTGGTTGGCGCTGAACAT
TCTGCGCTCCCGCATTGTTTAAGGCTGAACATTCTGTTCTTCTTCATAGTTTGAATCCAA
ACATTCTATGCTCCTCCATTGTTTGACGCTAATCACTTGGCGCTCCTTCATTGATTGACG
CTGAACATTCTGGAATCCCTCATTGTTTGACACTGAACATTCCATGCTCCTCCATTGTTT
AAAGCTGAACATTCTGCGCTTCTACATTGGTTGAAGCTAAACATTCTGTACTTCTTCATA
GTTTGAAGCCGAACATTGTATGCTCCTCCATTGCTTGACGCTAATCACTTGGCGCTCCTT
CATTGATTGACGCTGAACATTCTGGCATCCCTCATTGTTTGACGCTGAACATTCTGAGCT
CCTCCATTGTTTTACCCTGAACATTCTATGCTCCTCCATTGTTTGACGCTAAACACTTGT
CGCTCCCTCATTGATTGACGCTGAACATTCTGTGCTCCCTCATTGTTTGACGCTCAAAAT
TCTACCATCCCTCATGGGTTGGCACTGAACATTCCACGCCCCTCCATTGTTTGACACTGA
ACATCCCGCCATCCTTCATTGCTTGACACTGAACATTCCATGCTCCTCCATTGTTTGATG
CTGAACACTGTGTGCTACTCCATTGCTTGACACTGAAAATTCTGGAATCCCTCATTGTTT
GAc
>NODE_43_length_743_cov_16.488560
CGTGCTAACATACATGACAAATGCCAGCGGAGGAACAAAGCATGACAAAGAAGATGGGAT
ATAATTGAATCAGAAAGAAAATGTGCCGTGTTACTGACAGTGGGGGAGAACAACATTTAG
ACTATTGGTAGTTGAGAAAATGCCGTGGCCTACCACTAACCTTCACATCCATATTAAAAG
CAAGGTGTCACTGCATGCAAATTAGAAGTAGCCGGGTAAAGCACTGTTAATGAACCCAGC
CATTGAACTCCATACAGCAGGCTTGTCGTTAGATAGGTGCACCATAAATAGTCCATTTGG
CCAAGAGCCAGAGGGAGAAGCTAAGGCAGAGTTACTAGCAGTAGGATAGGGCCTTTATTG
TGTTATGACAGACAGAGGGGACGATCAGACAGGATAGAGATATGGGCTTTCCTTTCCAGA
TTAATTAAAGAAAGGATCAATTAACAGTGATGAAAACCATGGCAGCATACTGACTAGCTG
ATAGGCCAATCAAGCCTTGAAATGCAGAGTAGTTGGCATGTTTTATCTCTCCAAACTTAA
TTGCAATTTTCCAGAGGGAATGACGTGATCAAAATGGAGGGGTGAAATTAGCTCCACGTG
AATAAAGTATTTATTTGATGCATTTGTTCTGTGATTTCAGAACTAAGTACGCATTGTATT
CGTATAGGGGACATTTTTCGTCATGCACACAGAAGTTTCTCTTTCCACAATTTATTCTCC
CCCTGCTCACCTTTATTATGGTAATTGTGAACGAGGTTCCACTCCTCAACATTAGCTTTT
GCTGAGTAGCAAAATGCCTTGGCTGAGGACTATTTGCCCCACACTGCCCAATCATGCCAG
ATGCATGTGGTTATACAATATggagcgttcatgaattaatttgcata
>NODE_44_length_613_cov_9.508972
TAAGACATTTTTCTTCACGTTGGAAACTGTCACTGGTGACGTCAATCACAGAGCTCTGAC
CAATTAGAGCGCAGGGTGATTGTTTAGCTCCACGGGCTGCAGCGCCTACCATGAATCTCT
ATTCAGTATCAAAGCGTCCTGCTGCTGCCTCTCAACCGAATGGGATTCCATGTAGTCTGC
AGATAGACTTAACTTTATAAAGTTTTTTTTCTTTATTTTTCATTGCGATTAAAATATATT
TGTCATCATCATTATTATTTTGCCTGCTGTCAAGTTATTCTAAAATTAGGAAGTAATGAG
CGTGGATGCATTGGGAAGCCCCGTGATGGACCCTACGTTTTCCAAACGGAACACGGCGCT
GAGATTAGTTGACTTGGCAGGGGCTCACCACCATCACCATCATCACCACCATACCCCTCA
GAGCGTGACAGGCTTCCCGGGGTTCAGCAGCCATCCACACTCAATGGCTCACTCGCACCC
TGGGGAGATTACTGCGGAACCCCGCCTGGGGCCGAGTCCATTCGGGCCAGAACACATGGG
GCACTCCGCGGCCCTCAAAATCAGCCCAGCCCATCATTATCCCCACCACCATCACCACCA
CCACAATCATCATATGGCAGGCCACAGTGAAGTGGTCTCCAGTCAAACGGGAGCTTTTGG
CCCGGTTCAGGCGACATCGGTCCCGTATTCTATGTCTCACACGGCCCAGGCTTTATCCGC
AGgtagggatttcctcatccggagagatctgacagct
>NODE_45_length_605_cov_11.008265
AATATTGTGAATCAGACTGACTTCCAGTGCAGCAGGTAAGTTTGGAGCCCTTCAGAATTA
CATCTCATTATGTTTTCAGTGTCATTTCTGAACACGACTCCTCCCAGTGCTGAACCTAAT
CAAGAGTCAACCCACCTTATCCATGAGCAATCTCATAACCATCAATACAGATCTTATCAA
AAGTTATTAATGTTGAAGTTGGACTTTCTCACTCCCATGTTACCATCTAGTCTGGACCAA
TCCTGATCCACGGTGCATGGTGTCATGGTAACCATGGGAAATGCTTGGTCTCTGTTTAAT
AAACGTGGTTGGACCAGAGTGAGGGTCCCATATTGACCACTCAAGAAGAGATTAAACGCT
GGTGACATTTCCGAGGTGGAATTTGCAATTTCCACAAATATGAGGGCGTCCTCGAGACCG
GCATGACAGCACATAAAATCAATACAAATAACCTGAATCCCTAATACCTTGATCCCTGTT
AGTGGAGGGATGCATTACAACTAAGACACTGGGAAGTGGGAGACACAGCTCTCTGTAACC
CCCCCTCCACCTCCACCAACACCACCAGCAGGCTCACTGCTGATTCCTATCGACTGTCTC
CAGGCCAAACACAGACGCAATAACAATTAGGTGGGATACTGGCCCAATTCTCTCCCTCTC
GCACAAACACACACATGTGTCGGAAACACACACACTCACACAACACTACATACATCTAAA
AAAAATGGACAAATATCATAAAAtgttgg
>NODE_46_length_668_cov_19.714071
CAAAAAAAAAAACACCAAAACCTCCTTATAAATATATATACATACTTATAATCCATCTAT
CCGTTTGCACATAAACACACAACACAACCATTTGTCCAAATGCACACATCTCCCCTGTGT
AACAGCACACCGAATGTCCTGCTCTTACACCATCAGCAGCATCAAAAAGAAGAATCTATA
TTCTCCCCTCCGTCTTTTTTTCATTTGAGTGACTATGAGCAGGAGCAGCAGCAGCAGCGG
CAGCTGCAGCCTCTCTCCCTGCTCGTGCTCAGTCGGGGTAAGGCAATAGGTTTAGCAGGC
GAGGAGGCGAGGCAGATTTATGGTGGTGGATGTGACCTCTGGGGCCGTAACACGGTGATG
GGTGAGTGGCTCTCAACGGTAAGCTACTGGCACTTGACAAAGTGCCCGAAGCAGAATGAA
TTTACTTCTCTTTTCCTCAATCATCAAGCAGCCACTGCCCTGACCCCCATCCTGACTGCT
ATAACAAGATCTCCCATCTCACAAGGGCCTGAAAAATTTACTGTCACATCTACTTTTCAA
TGAGCTCAAGTGAGCACTTCTTTCACCTTCAGCGGAGCAGGTGCTGGTGTAGAGGAGGGC
TAACCTGCCCCAGCGTGTGTTTGTGTTTGTGTGTGCGTTTTATGTGTGGTATATATGTGT
GTATGAGTGTGTGTGTGTGTCTGTGTGAGAGAGAGATGAACATACATGGTGAAATTTTTG
TACACACATGTAAGCTGGTCCCCCTCACTTGCTCCCTCACTCACTCCTGAGTCACCAAAA
GTCAGTGTCTCCGCCACGCAAATCCTCACAAa
>NODE_47_length_638_cov_14.446709
GGTATGATTTGATTTGTGTGTTGCACAGTAAAACTTGAAAAGGGTCATTAGACATTTCTG
TGCACATGCATAAACATAAAAATGAGTGCAGGATTGGAAAGCCTTCACACTGCGAATACA
ACAGATATAAATAAGTTCAAGGTTTCAAGGTGTCCTGTAACACGGCACTACATCAGCGGA
AAGAAAAACTTCCAATAGCGACCACCTCCCTTCTTTTTAAAATTCTACAAATATTCCATT
CCCAGGGTTTATCCAGGTATGAGTCTATTAATAACTTGGATACAAAGATATGGCGCTTCA
AACTGAAAAGGCAAATAGCACTCTGTCTGCCCGGGCTAAAACAATGAATTCTAATGCATC
TGGTTGGGGGAAGAGATAAGAGTGTGTTATTAATCTTGTGTCACATATATCAGCTAATTA
CATACTTGCTATTCCAGTTCTTTCCATCTTTACAGCCCAGCTGTCTCAGGACACTGCACC
TATGGCAAGGAGATAAAAAGGTAAGCATTCAGGGCTGGTAAACAGAAATGGCAGCAGGAA
TTTATCACTGGAGTTTTTTTTTTCCTGCTTTTTGCGATACTTGCCTGTTGATAAAATCTA
TGGCTTGTGCTTTGAGCTGCTCGGCACTGTGCAAGTCAGCCAGGATGAGGGTGTCGGCCA
CATTCTCCACTGAAAGGCTGTTGCACAAGGCCTCTTCACACATGACCTTTAAACGCTCCA
GAGCGTACTGGGGTGGAGGTGAGAGGGGGAGACAGAAAACAGCGGTTACAGTCTGGATgt
aa
>NODE_48_length_543_cov_9.156538
GGCGAGGGGCAGGTTTTGTAAGGCTTTGCCTTGTCACTTCCCACCAAGAAAAACACAAAG
CAATGGCACAAAGCAATTTCTTGGCCATTGCTTGTCATAAAGCTAATTGATAAAGGAGGG
TACATTTGGAGTCTGTGGATGCCAGACTACTACATGTGGCAGAGGGCGTACATCTTGACT
GGCAGTGGCCATGTGGGAGAAAGAGTACTTATGTGTGTTTGTGTGTGAGCACATTTCCAT
GTGTGTATGTGTATGCGTCTGGGTCTGTGTGCGGGATAATCCTGGAGAATCTCTTTCTTT
GAAGGGGAACAGATGTAGATTTACATATGTGGAGGGTCCCCAGTCTGTGATGAGATTAGC
TGGTTGGGATCTTTCTTCACAGCGACTGGAAGGTGCATATTTAATAAATGCCTGGAGCTA
GGCTGGGGCGTGCAGGGCTTGGCCCTCAGAGAGCCACAGGACAAAGGCAAACGAGGCCCA
TGGCAGGCTAGCCCATATGGGAACAGGGTTGCTTACAGATTGCAGTGGCCTTTCATTGGG
TGTGGGACAAGGCTTTAAGGGTTTATATACAGAGAGGGGAGCACTTGGTGGGCCACTTCT
GCACCCTCTCCACAACGAGTGGTAATAAAGGGATTTTGAGCTTGTAGTGCCTCATCTGTG
TGCTTGTTTGCTTGCTTTGTGCTTGTg
>NODE_49_length_809_cov_15.273177
CAAGCGGAGGAATGCATATGCATTGTGCGGTGAGTCAGTCCATTTAGCTGCTTGACTGGA
ATGGTCCTGTTCAGTTTGACAGATCAGAAGAGGGAAAAATATCTCAACACCATGAAAACC
AAAGGCTTAGCAGTGAGCAAATCAGCCCTTTGTCTTGTTCAATTCAAATCAAAGGATAAC
CAGGAATGTTTGTTTGACAACAGCATTTACAATGCATTGTTCTGAAGCCCAGAGCCTCCC
AAACAAAGACAGATAGGCTTTAAACAAGTCATTTAATTAGCACCGGATCCCCAGCTTTGG
CTGCGCCAACCAATTATACATTCCTGAGGCATGTGCAGGTCCTATTTCACAGGAGCGAGA
GGCAGATCCTCTCCAGCCCTGTCTCTTACAGTACATCTCTCCCCTTCCATTTAAGAGAAG
GTAAATAGCCCAGACAGACAGCTTCATTAGCCAGCGTCTGAAGAGCGCGGGGCCGATTGT
CGCTTAAATAGTGCGCTTTTACTGCAGGCCCAGCCAGCGACCTCCGATCAATTACAGCTG
ACATTATTGTTTGTCGGGAGCTTTTTTCCTGGACAGAGGGAGTAAAAAACGAGATCAGGC
CTGAGCTTTGGCTGGAAATGTAATCTTCCCCCTCTCTTTGGTTCTTTCGCTCCACAAACA
ATAAATCATTCAGTTGAAGAGATAATAAAGTGCCAAGTAGGAGCTAGTTTAATTTTTGTC
AGGGGAAATCTGTCCACAACAGAGTTAAGGGTAAGGGGCTGGCTGCTTTCTTCATACCAT
TTTCAATGACAATGGCTTAGTTCCTTTTTTTCTTATTTCCCTCTGCAGGGTTAGATGGCC
AGAGAGGCTGAAGTTGtgtttcgatgaagattaactgcagcacaaatcactgcaagttat
catttttttgtcatcaaaataaattactgccctccttttaatcattttaaaaa
>NODE_50_length_413_cov_1.789346
TGGAAAATGATGACAAAAACAAACAATAAACAGCAAAGATACAACAAAAAAATAGATAAT
ATAGACACAAACTGACCACTAAGAGATGCAAAAATGACTCAAGACAGACCCAAAACTACC
ACACAAGGAAACAAAATAAAGATATATATAAATAAAGAAATGCAAAATGTACATAACAGA
TCCTAAACAACTAGAATAAGATGCAAAAATGGCTAAAAATAAACAATAAACAGCAAAGAT
ACAGCATAAAATGGATAAGACAGACACAAACTGATCATTAAGACATGCAAAAATGAGTAA
GGGCAGGCCCAATATGACCAAACAGGGCACAAAAAAGACCATAAAGAAATGTGAAATGAC
TAAAGATTTGACACAAAACAACAAGAATAAAATGCAAAAAGGATACAAATAAACACTAAA
CCACAAGGATGTAGCACAAAATGGATAAGGCAGACACAAAATGACCGCACAGGGATACAA
AATGAGTACAAAGACACAAAAAAGACTATAAAGAAATGCAAAATGACTGAAAATAGATGA
AAAACAACCAGAATAAg
>NODE_51_length_841_cov_19.074911
GCAAAGTGACAACAATAAGCATATTTGAAAAAAACAATATGCAGGGACGCTATTATAGTT
GATATGATGTAAAGTTATAGCTTGTGTGTACATCATACATTACTAAATAATAATTGTTCA
TTGTATCTGACTATATACATTAACAGAAAAAGACATTATGTCTATGACCTGATGTTTAAA
TGGGATTATCTCTCAGAACATTATTAATAGCATGAATGAGGCATTATTTCACAGCATCTG
TATGCATGATTGAAAAAAATCTAAGAGGTTTCAAGCATGGGAGGAATTTTTACATTTGGG
AGGGAGGATGCAATCAGTAGCTTGGGACTTGCAGAGGCCTCCTCGGGTGACAAATTGAAA
GTGTCTCGGTCTAGTTTATAGCCCTGATCAGGTCAAACGAAAAATATTGGAGGTCTGGGT
GAGGAGACAGGCCCGCCTGGTGCAGATAAATGGACTGATCATTTCTTATTGAGAAACAAT
TCCTAAAAGGTAGTTTACTGTGTGACTGGGGAAGCGGCGAGCGGAGAGCAGAACACGCAC
CCACTGCTCCCTCCCTGACCCTTCCTCCACTGCCGGAATTAAATGGATAGAGAGAACGCG
TGTTTCTGATGGCACTCCTCCGCCAGAGAGACACTCCATTTGTTATGAAGTAGGGGTTCT
GATGAAGTGTAGGGAGCTCCTTTTTCTTTTTTCCCCCTTTTTTCATCCTTCCTTTCTCAG
GCACTACAAGGCCGGCCTTCAGTCTGCTTCACATGAAATGGATGGAAGGAGCCGATTGAA
TTTTACACTCCCCTGGTCATGATTAATGTGTTTGGTGAGGACTGTCTTGGCAGTGAAACT
TCACTACCACTAGCTGGCGCTCAAGCTCCTCCATGGCTGTGGCTTTATAACTTTACACAG
AGCAGCAGTCGGGGTGGGGGGTGTTAAATCGGGGCAGTTTTGTTCAAGAAACTGGTCTTC
GCATAGCCCACAACCCCTTtagctc
>NODE_52_length_448_cov_12.149553
TTTTATGTGTCCTTTCGCATTGGTGTCAGTCTGTCAATAATTCACAAGGCCAGCAGGGTG
GCATTTGGGTGAAATAAAAGCCCTGAAATTCGAGATTAGAATGTGATGACGGGCTTTGTT
CCATGCCGGTGTCAGAGTGCTCATACGCTCAAAGGAGGGGAAGATGAATGTTTTTGCCCC
GCTTTCCTTTATCACTGAGGGCTGAATTGTGCATCTTTTGCGAGTGTGTTTGTGCGTGGC
AGGCGAGAAAACCCAGACTGTCTGCTGAGCTGTATCTGCGTCTCCAGCAGGGCAGCTGAT
TTGGTTTGTGAAGTATGTTAATAATCAAATGATCAACAAATAACAGATGTATTAGTTCAT
GCAGCTTGAAATGTCAAGGAGGCTAAAAGCGGAAATCTAATACAGAAAGCCCAGTTGCAT
TGTATTATTTTCTGTGACAAACCCTCCGGTCCAAATTACGTAGAGCCTCCTACAGTGAGT
AATCTTTACAGAAAACGGCGCCAATATTTTGTAATTAAGCTGCAGTAAGACAACGAGCGC
TGCCACAGATGGAAGTTGCAGAACTCGTATCACTTTTGGTTTTTTTTTCTTc
>NODE_53_length_696_cov_16.050287
ATTGCTAAAAAATTAAAGTGGTTTCCTTTTAAAAATGCAGTCATTTGTGTTTTTTATGCG
CACCGTTCCAGTTACCTTTTTTCTTTAATATGGCCCATCATAACAGAAAAAGATCCTGTC
ATTGACCATTCAGTATCTTTAGAATACCTTAAGAGATAGAGCTGACGTCAGTAGTCATGA
GCTGTCACTGTGTGCTTCAAAGTTCGCCTCTTTTACTCAGTTTTATGCGCATATCTGAGC
CCTCAAGCCCTCGATCAGCACATCACCTGAGAGAGATACAAGGAAGGAGAGAGAGAGAGT
TAGTGAGAATATGGCCCTGGCTCCTGATCCATAACAGTCATTGCCTGTTACATACATTTC
AGAATTCATTCAGGCTATGAAGATAATCGAGGTAGTCGACAGTTTCCCCTGCAGCCCAAT
GGATTTATGATAGCACTGTCAAGAAAATGAGGCAAAATGACACAGTAGCTGACTTTAGCT
GCAAATAATGTGATAGGCCGTACAGTGGTGCAGCAGCAGCTGCTGTCATTGCAGGTAATA
GCCTATAAAGAAGCCTGATAGCAATACCTGTCATTTCTTAATGGCTGACTTCACTGAAGA
GCTTTTGTGGCCTTTAACATGAAGATAATAGAAGATACAACAAATTTTACAGCTTTTGCG
TTGCATCCATAATTTATCTCCAGAGGCCCCCACGCAGCAGTAGCACAACAAGGACAACAT
GCTCCTAGAGGTGTGCTGGAGAGAGATGCAGTATGAGCTGCAGGGTGTTGGAGGCCCCGG
CTGTACTTTGCAATTAATGGAGGAACTGCACAAAGTTCAAGACATCTTCTGTCAGTTGAt
>NODE_54_length_432_cov_14.125000
AGGGACTGAGCTCTTTGCACCTTAGCCCTGCTGCCTCCACGGACTCGGACCTGCCTCCTG
TTTCTTTTATTTCGTTGTTGTTTTTTTTTTTTCCCACACAAACCATCCTTTTAGCTTAGA
GATACTGATGGGGAGGAGGGTGGGGGGACGGGAGAGAAAAATGTATTGTTCTTTTTTTTT
TGGTTTTGTTTTTTTGTTAACTTGTACACTGTGCAAGGTTGAATTATCCTGTACAGACTG
TAAAATGTAATATTATTTTGTACAACTTAATTGAAAGAAAAACAAATCTACTTGTAGATC
TTTGTGCCTTGATTATGGCTGTACCTGTAAATGAGCTCAGATGTAAGTATGTTTTCGACT
GCGCTGTACAGCTTGATGTCAAACTCTATCGGCAGCGAAAGACTGCGGGTAGGGGACTTT
CTCTGTAGAGTTTAGTTTTTTCTGGTTTATAAAAAAAAGGAAATGCTGTTTAGTAAAAAA
TAAAAAATAGGGAAAAAATCCTAAAAACCTGTATACATTATGCAAATTAACCACTTACCT
GCAGTGAAGACCAGATGTTGCAGCGCCATGCCTTTt
>NODE_55_length_548_cov_15.779197
GTCTGACAGATGCTGATCCAAAACCTCAACTGCTTTTATCGTAACCAACTGATCACAGGA
ATAAGGGTTAAAGAGAAGAATGGGCAATGGGCCCCAGTGAAAAATCCTCAGCCTCTGGCA
GTGCCTCATGGAAATGCCGCAAACGCTGTACGGATTCAAACGTATCAGGGATTATTAAGA
GACCTGAGAACAAGGTCAAAGACTTGCAGAAGAACACAGAGCAAGTTAAACTTAACTTCC
ACTTCATCCCCGAGGCTCTGAAAATACTTAGGAGATAGTTGAGGCAGGCTCTGTTGAAAG
CTCCCCCGCCGGCACGCAAAGCTTTACTTTTGATGTTAATTCCTTGAAAGCTGTTTCTTT
AGCTGGGGATTAGTGCATGAAGAGCTAGGCTTACCATGCTCTGGCTAATAAAGATGAAAC
ATCTAACACAGGTACTCGTACATACACTCACCAGGGAACAGTGCCTATAAAGTTGCCTTA
ATTATAGAGAACTGACTTCGCTTCAGTAACTATAAGAATAGGACGACATTTGTAGTTTGA
AAATGCTGTGGTATTAAATGTTGGAAATCCTCTGTATTCTTTAGACACAAGTCTTGAGGT
AAAATAATGAGTATATAGGCACATCACTTTCTGAGCTCATGCGATCAAAGCTGCCTTCAT
GGTATGCCTTCAGTCTCcccagcttaagtctc
>NODE_56_length_770_cov_9.040259
CAATCGTCTTTATCTCAGTACCATGGTGGCTCATTTATTTTGTTGATGGATTGTTTATCA
GTCGGGCAGAATAGACGTGTATTTGAGTAGCTGGAGGGAAGTTTAGAGGGGTTTTATGCA
GAAGCGCTGTAGAACAGCCATGTACATCCCCTTCAGCCAACTGACCTCGTCGGGTCATCA
GGACTTAAGTAAGAGTGAAAGTCGCTTTAAATGGAGCGAGGCTCCCAGGGACCTAGCCTT
GGCTGAGCAGCTGCTGCCAGCCGGCGACTATTACTTTTCCAGGGGCTGACTTTGATGTTT
TAACAATCCATACATATTGATTCAGACTGATAATAAACAATTTGATTAGCCTCTTTCTAT
AGGCTGTCATTTCAATCACTTTCAGAGCTCCGATGGAGTGGAAGTGAGGGAGGGAGGGAG
GGAGGGAGGGGGGGATGAGAGGAGGGCTGGAGAGATGGAGAGACAGAGAAAGCGGCCAAA
GCTGAAAGAGAGGGTGGAGGGCCGGAGCCCCCTCCTCAGACAGAAAAAGGAATCCAGCCC
TGATTAGGCCTCTGCCTTTGGTGAATTGGACAAGACAGCTGAGCTGCCAGGTTATTAACT
CCCTCAGAAAATTCTCAGCCCTCTCTCAGGCCGGCCTGAATACTGCGATCTGGATCGATA
AGCAATCTCCGGTGTGTACCAAATGCCTGCTGGATTCATTTGTCTCCCAGCACCCTCTCC
CTCCGCTGGACAATACACCTGCACAACTGAGCCCCTCCACCCCCACCCCTCCTTCCCCCT
TCTTTCCCGAACACTGTTCTCACTCTCTCCTCTCCCTCTTTCTTCCTCACCCTCCCTCCT
TCCTCACCTCTCTCACGTTCACTCACTGGAGTCTCTGTCACTTTTTAAATAATGACCCTg
gggctgaaggaaca
>NODE_57_length_400_cov_10.845000
TGAAGGTCATTTTCTCAGCGAGATTTTCCCTCACCTTGTGTGCTGTGTCCAGGTGTGTGT
GACTGATGTAGCGCGGCGAGACGTCACCATGGGACGGACCTCCTCCTGAGCCAACTTAAC
TTATCAGGAACACGGACCAAAAAAAATCAGGCTAATTAATTAAGAACAGTATTAGAAGTA
ATGGGATATTATAATATAAATTGCTACATTCTGGAACCAATTTAATCCAATTACTGGAAC
CCCTCATGAATATAATACCTCCAAAATCACTCCGTCAGAGTCCAAAGGGAGATGTGTCTG
ACTACTAAGACTGAAAGAAAAGAAAAAAAAAAACTGCTCCCTTTTAACGGCGAACACCAA
CAATGATTTAAATGGTTGAGAGCAACTGTTAATTTGAGTAATAAACCTAATGATGATTTT
TTTTTCTAATTGACATTTCGACCATTTACAACCTGAGTAGGTTTTTGTTTGAGCTCCCTT
GCGCTTGATAAAGACGGATGACTGTAAAAGCTGATTGGTGCTTtttctcttaatggcact
tacc
>NODE_58_length_758_cov_17.631926
GTTGTTTTTCTTCCTCTTGGTGAGGATGTGATTAATGACCAATTTTGAGATTCTATCAAA
GCAACTGTGCTGTTCTGCAAATCCACCCTAATTACTACACATTGTTCCAAGTGTAGGAGA
AAGAGAATATCACATGAATGCTGAAACGAGAAGATAGAAAGACTTTTTGTAATTACAATA
CATACTTTAAAGTACATAAACAAGGCTCAATAATTTCTACCTGGGTAACAACTTAATATT
TTTGTTCTGAATAGTTTCCTTTTTTGAAACCACAAACTCTGTAAATAACCAACTGGCTTT
CCACATATACTTGATCAATTTTAATTGCCACAGCTCTCACCCTTCCAATAGGAAGAGAAA
GTTGAAAGTAAAAGAAAGAAAAAAGTAAGAATGAAATGTATTCCCGCATACTATGATATG
GTAAATGTTAGCGCCTGCTGCATCGCACTCCATATCACTTCGCTCCATATGAAAAATAGT
TTGCTATTTTGGAACCCCCTGGCAGCCATAGTGGATCACCACAGACCCAGAGCTCATTTA
TCTTTTGTCAGAGATGAAGCCAAACTAACGCCATCTCCTGAAGCTGCTAAAGAATGAGGA
GGGACATAGGGAGGGTAAAAATAAACCCGGAGCCCAGGTAGCTACACAAAGAAGTCATTC
TACAAGTAATGGGTGGCTTCTGAAAGTGGAACTCTGTTTGGAACTGTCTCTCCGCGTGGA
AATGATGCTGTTTAGGGCTGAAGTTTATTCAGTTACCTTTGCTGGCATTTATGAGGCTGC
CTGAGAATGTGTGCATGTAACAGCATTGTTACGTGGCAAGTTATCTGACCAATTAAATGA
TGATTTTATTAGGTTCCTTTTAAAAATACCTGCAAATGCgaaatggttatgagacaaaat
aa
>NODE_59_length_510_cov_20.437254
GTCTACAAAAACACTCACACATACGCACACACGCACACACACACACTGAAAGCTCTCGTC
TTTCCATCTGGTAAAGTGGGCTGTTGTGATTGATTTGTGGATTTGCTCCCTCTTTTTTTC
TCTCCATTTAAGTGAAATAATGTATGGAAGCAATCTGGCGACAGACATTTTGGAAAATCT
ATTTGAAATCATTTCAGTTGAAGCCATGGCAGTTTGTCTTCTTAGCGGAGAGGAGCAAAG
TATAATTGTCTGCAGTCTAGTAAAACACAGTATAACTGCCATCACACTTGACTGAGCTTA
TAGCCAGCTAGTCCCATGGCCTCTAGAAGATAGAGCAGTTAATGTTCCCTTTTATTTTAG
AGGATATGTCACTTGTATCGCAGATTTATACCATGATACAGCAATTTTGTCCAAACAGAT
GGATAATGGTGTCACCAGCAAAAAGCCCTGTTTTTATTGAGTTTAGAGCATATTGTTTAG
ATAGGGGACTGTGTTGAACAGCTCCACCAACCCTTTCTCCCTTTATCTCTCTAATCTTGC
CAGTATTAGATTTGATCATTTTTGTTTGAAGGAGGAAAATGTGGCTGTAATGGTTTCCTA
ATAGCAAACACAGGGGATACAAATCCAGGGACCCTGTTCTGTAGTGCTTCCATa
>NODE_68_length_684_cov_14.007310
GTCTTGTCATTGACTCAAGTTGTCCTATAAATGGGACAAATCCGTTTTTATGTAATGCCT
TTTAAAAATTTTATTTTGGTATATCTATGTATTCCAACGTGACTCGGTGTGCTCAGGGCC
TTAAAGGGTTAAAATCTGTGCTACTTGGAGTGTGTCCCCCAGAAAAGGAATGAGGTCCCC
GGGAATGTTTTACAGATAAAATAAAAAGAATCAGGAGAATGAGGGAAAGAAGAGAAGTTG
AATATATATTTCATGTGATAAGAGAAAGATGAAGCGCGAGAAAAAAGATTCCATTACAGC
TGCGACAGTTACAAAACTGCTGCTGTGTAGAGTAGCCTCTGTTGAAAAGATTGATGCAAT
AAGGACTGACCTTGGCTTGGAGCAGGAGTCGGTGATGTATGTATGAGCATCTCCCTGCTA
AATGGACCCAGATTTGTAGCACTAATATACATGGAAGCCCAGTACCAAACTCGCCACGGC
TATAAATCAACAGCCACTTTGGGTGTCATTTCTGGTTTATATTCTACTATTGTTCTGTGC
TTTTAATTCGTGTCACTGCCATCTGTTCATTTGATGCAGTTTCATACTGTATGATTTGGC
TGCAGAGATACTGTGCAGACAATCCCTGTTAGACCATCAGAGTGGATTAACTGCACTGGT
AAATTCCACCGAGGCTATCTCACAGCCGCATGTAAATACAATCTGAATGGAGTGAAAGGA
AAAATAGAAATTTAAAATCAAAAGTTTTATTGTTTGTCAGGAACTCGGCAGAACAGCGAA
TCAATATAAAACTAACAAAGAGCAAGAACAGCAAGAAAAACTCCTGTt
>NODE_69_length_634_cov_14.649842
GGCCCCTTTGAGATCTCTCTTTCATTGTTTGCTGACGACTTGATACTGCAAAGTTCTATC
TATTTTTTTTTCCTCCTTCTTTTTCTTCTGCCGTAGCAAATTTGTTTTCAGGCTCCATAA
AATAGCCTTTTCTTATTTCAAGCAGCAGTGTATGCAGTGGAAAATCTTTCACATAATATA
TCCTTAAAAGCACATTACTGTGTCCCATACACCGTTAAGAGTTAAGAACACAGTTAATAT
TTACAGTTGAAAAAAATGGGAGAAAAGGAAAGGATTTTGCCAGGGAATAAAACACCCCCA
CCCACGTATACACACTCACTCTCAGTGCAGCAGTTGAACAATTGCTATTCACAATCCTAT
CCTTAATGCCTAAGACCAACATAAAAGAGGGGAGTTTAAGAATATAGGGATAAGCCCTTT
CAGCTTTTCTAAGTCTTAAGGCTGGTTTATGCTCCATGAATACTGAGCATCGGCAGCCAG
TGCTGTTGCCACTCTAAATAGATATTACAATGATTTGGGAACAATGCATTCGACTGATTC
CCTCAGACACAAAAATACATATATGTGTATATATAGTGAATAGGAGGCAAACATTAGCGC
TCCCTGACAATACAAGCATTTTTGATGTAGAAGGGTAGAGCAAGATTAATGTCTGAGCGA
GAGAAAAGGCGAGATACCACTTTGGGTGTTTGCTGGGAAAGCTGCAGCGGGAAGATGCTT
TGAGAGTCTAAATCCCCCCCccgagtacaatgcagggctgctgatacaaccaacagac
>NODE_70_length_150_cov_22.713333
CTTCAAATACGCATCGTTTTAACTCAAATAATAACTTCCTAAAATAATTTCATTTAATCA
ACTGCAACTATTTTAACAATGACAGGCTTCTAAAACAAGCAGGAGAATAAAAGGACAGCA
GGAGTGTTCACCGGCGAGACATTAGAAATTAATTAATTTTTCCTTTTTTTTCTCTCTCTC
TCTCCCCCTCTCCTCCCACCTTCCTCCTTCGGGAGGGGGTGGGTTAGGAGTGGGAGGATG
AGCTCACAGCCCGATCCGGCGGGGGAGGCGCTGGCCCGATCCGGTCATCCTCCC
>NODE_71_length_610_cov_8.404918
AAATCAAAATTACCCCAACCACTGTGACTGAGGAATTAAAGGGAAAATATGGAATAATTA
ACCTCTTTTTTAACAAATAATGAGAAGCAATCACGTGAAGATGACATTGCTTTTCAAAGA
CGCTTTTTACATTGTCAAGCCAATATTACACACAGAATTAAAGTCATTGTCTTCCATTGT
CTTAAAGCAAGCATCCCCCTCTTGACATCCCATCTCATGAAAACCCAGCTATAGTAATGA
CCTGCCGCGTACGCGCGCGCGCACACACACACACACAGACACATACAAACACAGACACAC
ACACGCACACACACAGCAGGAGAAAGAGGCGTTAGCTCATCCCCCAGATTAAAATAACAT
GATTAAATATGGAAAGAGAACAGAGGTCTGAGGGGCTCCTGCGGGACTTCATTAGGGCAA
ATTGCCAAAGAATGAAACATGAGTTAGCCAAGAGAGACTGCGGGCTAGGCCAATACCGCC
GGGACCCCGGAGCAGCAGCCGCTGTTATACTGCTGCAGCTTCACAGTCAATGTGTGAAGC
GGACACACACTATCACACACACGCACAACTACCAGGAGACCCCCTGCTCACTGACACACA
CAGTGTCACAATTGACCGGCCAAAAGCGGGTGAGCTTGGCGGCTGAAAACCACCGtggaa
agaaaaagaaggccccgcccctctgaatccacccaaagatcaagcctggacatctgaaaa
agctcacaacaaaaagtctgtgtgtgtttgtgtt
>NODE_73_length_810_cov_11.243210
CACTAAAGTTTGCTACAGCCTGCCTTTCAATCTCATTTTAAACAGATGCCACAGGCTTTG
TACTGCACCCAAGAAAATAAAGCAGCTCTTATTTTCCCTCTGAAGAACATACTCAGAGTA
ATAGTAAACAGAGGGGAAATGTTGATCTCACAACAATCCCTCTTTGTGTGTAATACAGCT
TTACTACTTGAAAATGGATGGGGTTTGAATCAGCAAAATGTTCATAGAACAATTGCAGTA
AGATAAAGGGGCTTTGGTAAGTCCAAATATGAATCATGCATAAAGACAGAAAGACTTTCA
CCATTCATTCTAGTTAGAGGACATACTTTACAAATGCTATATGTAGCTATCAGTGCACCA
GTAAAATAGGTCAATAGATTGTGTGTGTGTCTAATCTTTGATCAGATGGTGTTCTCATCC
AGGGCTATTAATGTGCTGATCCACTAATTGGGAGAGCTTGCTCTCTTAATGCAATGGCCT
TCTAAATGTGTCCGTCCCAGTAATTTAATAATGGCCATTTCATGCTACTCTGACTTTTCA
AACAGCTTGCTCGGGGCAGCTACAGGGACCGGTTATTGATTGAAACTCCTAGGCTGCCTG
GGCTAGGCTCTGGGTGAGAGAGACTGATCAGTCTGCTTCCCAGAGTCCAGATGCAACCAC
AGTCCAACCCCCTCCCACCCCAACACAAACACACACACACACACACACACACACACACGC
GCGCACATAAGGAGATGTGCGCACACACACATCTCCTTATGCTGCTCGTAAACACACAAA
CATGGAACATTGACTCACAAACGACAAGTGCATACTCACACATAAATTTGCAGATTCCGC
ACCAAGCTTGATCAGTGGAGCACAGATGAGAGCGTTAAATGGAAAAGAAAATGTCACAGG
ACTCTGAAAATGAAGACTTGAGACCTCTTCAGCAGCTCTCTTATTCTGcgacct
>NODE_74_length_754_cov_9.437666
TTACAAATGAAAATCCCACCATCCAATTGAGCTAATAGAGGGACTTGAATGGGATAATAA
GATGTGGTGTAATACTGTGTAAAAAGCCTGTAATGTTGTGTTGGTGTAAGAGCCTGTGTG
ACTGGATGTTTGACTGTTTGCAGTGATTACAGGGGCCTGCGGGCCTGGCGACGGCTCTGT
GGCTGGGACAGGGAGCTTCTCCCTGGGCAAGGAGATACGCCTGTCTGCCCCTTCTGCTGG
AGCTACAGGGACCAGGATGTCAGGAGGGAGAGTGCTCCCTGTGAGCGCTCTCCCTCTCTC
TCTTTCACTCTCTTTCACTCTCTGTCTCTTCCCGTATGTGTCTCTCTCCCTCTCATTCCC
GGTCTTGCTGGGTCTGTACTATTGCAGTGCTTGCAGATGTGCACAAACAAGGGAGGATTA
AAGCAAAACGAATCTAAACAGACAAATGGAATTAGAGTGATGGGTGTCGGTGGGCTGGTT
CACAGTGATAAACATAATGATGCTCAGTATGTGTGTGTGTGAGTGTGTGTGTTCCTGTGT
CTGGGGGATTATCAGTGGTTAGGTGTGTGGTGTGTATGGCTGGGTGACTGCTTCTGGGTT
TCTTTGTGTGTTTGCCTATCTGTCTATGTTTTTGTAATTATGTGTGTGTATATTTACTCT
GTCTCTAGTTGTGTGTTTGATAAATGAGTTATTCCATATTGCCTCACAAAAACAAGTCTC
TGCGCCCTCTGCATGTCTGTGGATATGTTTCTGTGTTTTTGTCAGGGTCGTAATTTTTTC
TTATTGTTTCTATTTGTACTGTGCAGCTGCTACTTTCACCTGCATGTATCTAGCGGGCAT
CAAAACTCTTCACCCAGTACCGGTGTAACAAgaaagatgatagcacactatttgtaaa
>NODE_75_length_449_cov_13.220490
ACCAGAGAGAGAGGGAGGGAGGAGGGGGGATAGAGAGAGAGAGAGAAAGAGGGAGAGAGA
GAGGGAGAGAGAGAGAAAGAGAGAGAGAGAGAGATTTGTGCCCACAATGGCGACTGTAGG
TATGCTAAATACCTCTGGTTCCTTATCCGGGAACTACCTCTTACTCTGCTATTGGGCCAC
TGGGTCACGTGGTAAAAGTAACTTTACAGGGCTGCTCGCAAGTAGGAGGGCTTTATGGAG
CAGAAAAACGACAAAGCTAGAAAAATTATTTTCCACTCCAGAAATTAATGATCATGAGCT
CGTATTTGATGGAGTCTAACTACATTGATCCGAAATTTCCTCCATGCGAGGAATATTCGC
AAAATAACTACATCCCTGAGCATAGTCCAGAATATTACAGCCGCGCAAGGGACTCTGGCT
ACCAGCATCACCACCAGGAGTTATATCCTCCGCGGGCGAGCTACCAAGAGCGCCAGTATA
ACTGTGCAAGCATCCCCGAACCTGACACGCCACGGGGACATGGAATACCCCATTCTGCGC
ACCTACTGACAGGGAAAGGGCAGCCTGCTTCATGTGAAACCCCACAGTTGTCc
>NODE_76_length_847_cov_9.635183
TGTGTGGGATAGAAACTGACAGGCTCATTAACACAGCGGATACACAGCCTACGGCCATAT
GGACAAACTGGGAGGACTGGGAATATCCCGCCAATCCACCAGCCACTTAAAACACACTAA
TTGGACCCACATAGATTGCACTAATGATTCAACAGCAATAGTTAAACACCAGTGTTGTCC
ATATCCGTTGGCCTCCCTCTATTAGGGTTTAATAGTGAGAATGAGAATGCCAGAATTTTT
GCAAAGACATGAAGCAGGCACCAGTGGATTTTTTTTTCTATTTTTAATGTTTTTTTGTTT
GTTTGTTTGTTGGTTTTCATGGTGACTGCTATTTTTTTGTTATTGTGTGTTTACTGTATG
AATCACTATATGAGCTCCTAAACTAATTAAATTCCTCTGTGCATCGGTAATGGGAAGCTA
AGAGATATAATTGTTGTCATTTTCATGCCATCCTTTTAATTACTTTCTGGTTCCATTTCA
TTCCATTTGAATTGACAGCCTGATCAACTTTTAATTGCCAGTTTTTGCAAACAGCTTATC
AGCCTGTTCCAAGCCTGCATGCAGAGTACTAAATGACCTGGTCAAACACACTCGCAAACA
CACAAACACGCAGCAAATCCCAGAGCAAATGGATACACGTGCACACTGAGCACACACATG
CATACCAACCCTCCACACCAGACGCATGGTAGAGTTTGACAGAGTGAGATGCGGATGCAG
CAAACAGAAGACCCATTCATTTCCCTATAGAACAGCAGTAGCAGGAAAAAGGGGAGGGGG
GGACAAAGCAGGGAGAGGGAGAGCTGGGAGTACGATAGAGATAGCAACGAGTGAGGTAAT
CCATCACTTCATCCATAAGCACCTGCTGAAGTAGCATACAGCTTTGTgagaccaaaaatc
gtaaatctaacttctattaacatcggatacccaattccttatattaaaggagaatagcag
tttacttccatttaatgtatttaccattaaa
>NODE_77_length_530_cov_15.856604
CCCACTCCCCTCTTTTATTCACCCCTCCACGTATTCGATTACACACCCCTACCTTTGTGG
GTTTCAGGGAAATTACAACCCGAGACAAAAGTATTGATGCAATGTTACATGCAGGTAGGA
GTAATCACCATCACAGGACAGTCCTTAAAAAAAAAAACAGAGAGAGAGAGAGAGAAATCT
CATTTTATAAGGGGGGTGCCCTCTCTCCCTGCCGGTCTCTCTCCCTGTGTATGGTATTCT
TGCATGCTCTCTTACTCCTGGATTACAATCTCTTCATCCATTATTAATGAAGTTAAACTA
CTAGTGGCATGCTGAATGTGCTGCATGGGAGATTTGTAGCTAATCCAGCGCAAAACAGCC
CCAGTCACATAATGAAGGGAAAAAAAGAACAAATGTCAACAGTTTCACACTGGGACTGGA
TTAGACACCCCCACCTCACCCTCCTCATTCACGCACGGCCTCGCTCCCCCCTTTCCTTTC
TCTCCTCAACAGCATACACACACACACACAGACCGAGACACACACAGCAAACCTCGCATC
CAGCATGAAGAGGTGCACACACACCTGCCTCTCTCCATCACCTTTTCTGGGATGTTTCCC
CCACATCGGATTAGTGAATCTGAAGTACAGATTTGAAGCAAAAGGCCAAAGAGGCGccga
ggtcgagatgtgaa
>NODE_78_length_444_cov_7.101351
CATACATAATGCACGAAAACAGAAAAAAAAGTGGAAACATGTGCATACATACACACCCAC
GCACATACACAACCCTGCATCTGCAGTTGTGTGTCTCATTTGCCATCAGTGGAGCATGTT
GTTATCCTCTGCTCAGCGCTCTCTCATGAAATGTAGGGCAGGGACAACAACAGGTGCCTG
TGCGGGCGACAGCCTGCAATGCCTCCTGGGCTAAATGCTTCACACTCGCTTCATTTCAAC
ATGCGACAGCCTTGTAAGGATTAATTATTTCCCCTGGGGATGGAAGAATATGCTTTTTCC
CTTCCTGAGAGCAGGAGGCTATGTGCACTCACAAGCACATGAAACAGCTTACAGTAAATG
AACAGAGAAACCTGGGCTATAGCGCTGCTTTTACAATAAGTCAGGAAAAAAAACTTTCAC
ATGAAAGGAATGTAAACAAACCAAGCATATGATTGAATTGCATTGGAGATTAGATAAAAG
CTCAGGCAAACACATGCATTAGTTCtgagagatcacgcgccagggagcggagatggcagg
gaggcaattaatgggctgaccttcgtccttaatcacccactgcctggc
>NODE_79_length_588_cov_12.377551
CCTCCGGCGGCGTAGAGAGGAGGGCGACGGGGCGACTGCTCCCCCAGCCGCGGCTCGAGC
CCAGCCCCGCTTCGCACCCCAGCCCGACCGACCCAGCCCTTAGAGCCAATCCTTATCCCG
AAGTTACGGATCTGACTTGCCGACTTCCCTTACCCGCCTTGATCTAACATGCCAGAGGCT
GTTCACCTTGGAGACCTGCTGCGGATATGGGTACGGCCTGGCGCGAGATTTACACCATCT
CCCCCGGATTTTCAAGGGCCAGCGAGAGCTCACCGGACGCCGCCGGAACCGCGACGCTTT
CCAGGGCACGGGCCCCTCTCTCGGGGCGAACCCATTCCAGGGCGCCCTGCCCTTCACAAA
GAAAAGAGAACTCTCCCCGGGGCTCCCGCCAGCTTCTCCGGGTTCGCTTGCGTTACCGCA
CTGGACGCCTCGCGGCGCCTATCTCCGCCACTCCAGGTTCGGGGATCTGAACCCGACTCC
CTTTCGATCGGCCGGGGGCGACGTAGGCCATCGCCCCGCGCTTCCGAACGGCGTTCGCCC
ATCCCTTAGGACCGACTGACCCATGTTCAACTGCTGTTCACATGGAACCCTTCTCCACTT
CGGCCTTCAAAGTTCTCGTTTGAATATTTGCTACTACCACCAAGATCTGCACCCGCGGCG
GCTCCACCCGGGCTCGCGCCCTAGGCTTCCGTGCGCACCGCGGCGGCCCTCCTACTCGTC
GCGGCCtagccc
>NODE_80_length_510_cov_12.607843
GTTCAGCTTCTTACCCTTCTTGCCGCAGTAGATGAACTGTCCAGTGTGGATGCCCTCAGC
AGCGATGAAGAGCTCTGTCCTCTTCTTGAACCGGTATGGGTCACGGAAGGCCACTTTGGC
CAGGGGAGCACCACGGCCGGGGTCATGGATGATATCCTGAGAGGGCAGACCGGCGGCAGG
GAAAACATCGTTAACACTCCGCTTACACCAAACGGCACGACTAAGGTGCGTCAGGGTCGA
CAAGTTACCTTCACAATCCCCTTGATGTAACCATGGCGTTCAGCGAAGTCAATGTGACGG
AGTTTAGCGGCACCTTTTCTGTGCTTGACGTGGGCTTTGAACACGGAGCCCGCACCTTTT
CTCTGTCCCCTGATCACACGTCCCATCGTGTACTGAAACAAATGACAGTCAGGGTTAGAA
ATCTTACATCACCACACACATCAATATCACACACACTAGGGCCAAATGATTACAAGAAAA
TGACTAATTGAGATTTAACAGATACTGCAATACAATTCTGTAAAGTTAAACTTCAGTTCT
TTGTTTGCCACTTAATAAATTTAAAATACTAAAAGACACATTACCAAAAGTCTAAATGTC
ACAACTAAAACTACATTACAGCATTAATCTAACCTGTCACACCTCTAACATGca
>NODE_81_length_527_cov_20.609108
TGTTCTTGCCGTGAGTGGCCAAATACCACAATGCTACTACAGTTTAACCCTGATTTCATA
AATCTAAGTACTAAAATGCCCAAAAATCATGCGTCACTGGCCATCATTCTTCCCTCTTCA
CCGTCGATGGATCTTTCTCTTTTTTGTTTTTCCCTCATTCTCCCCCCTCTGTCTCTTGTC
CTTCTCTTTTATTGCTTTGTACAGCAAAGCACCATTACTGATCCCTTCCAAAGCACAAAC
TAAAAATCTATCCCGTTGTCATTTGCTGCACCGTGCCATCTATCATCGGGGGTGCTTGGC
AGCGTCTCCATACGAGAGAGGAGGTGCTGGAACAGGAGGCAGAGTCAAGGACTTTCACGC
GCAACAAAAAACTTGTCACAATTATTTATGGCTCTTGCTGGGACACATAATAGGACACAT
CAAACTGCTGTTTTTTTGTGTGATGAGCGCCCTCACATCGCTGGCTCCCTTGTCGAAGTG
GGTCACAGGCATCTCTTGCCTTACACATACAATTTCCAAGACAATGGCGGAGCACTTGGG
GAAGTGACAGTGACAAATACTGGAGCCCCCACGGAAAGCTGGGCAGGCTGTTACATGAGT
GATTGCGCCAATAATCATGCGGAGTCGTCACGTGTCTGTGGAGCAAGAGGGAGATGGGCA
GCAGGGGTGGc
>NODE_82_length_604_cov_26.350994
TTCGTATTTATTGTTTCAATTTAAACTAGACAAGGATGCTCTGTGCAAATAGTGAAGAAC
CAAGGTGATAATCTATAGTGTCAAAGGAAATCAGGTAAGTTACCTTGAAGACATCACATA
AATGCCACTGAAAGGAAAGAGCGCTAGACATCCCCACGGGTCTCCGCAAGACAAAGCCCG
GCGAAAATGAACTTGTTTGAAGTCATTAAAAACGGGGAGAAAGAGGATGAGATGCGGGCA
ATGTCACATCTCAATATTCCGACTTTGTTCCATTGCGCAGGCTCGTTTTGGAGAAGTGAG
ATTTAGCGAACAGGAGACGGATTTAGAGAGAAAATCCCTCACATTTATCTACATTACACA
GACATTTTCAACAGGAAACAGCTGGGGCAGCATTTGCCTCCTACTCGTCCTAAGTTATTC
ATTAAGGATTTTGGGCACATATTCAAATAACGTCATTTCTCTTTTTTCTCAGAACGGGAT
TGAATTTTGATCTCTCTAAGACTTGGTTAGTAGTTCAGATCAAGATAGAAAAAGCGGTGC
TGCCCCACCAGCAGCAGCTCTCACTCACACAGCACACTGTTTTATGTCCCGAAAGCCCGT
GAAGGAGAAGTTAAAGACGAGCTGGAGGTTGTGATATGACTCCTGGTTGTTGTGCGTAAT
TTGGCACCGCGCAGTTCAGCAGTCTCTCCAGCGTCCGAGCTGATTAACGCTAAAATAaat
cattaaaaacacttttccacttacttag
>NODE_83_length_592_cov_14.398648
CCATGTAAAAAAAACACATCGCCCGGTTCAATTGGCCTGGTTTTTGGTGTTGTGTAAGAA
ACAAAGAATGAGTTTCCTCACCTTGTCTTTAATCCAACTTTTGGGATGGGTCACCATTAC
ATGGATACAAGTGCACCTCCGATATTTGCCTTAGAACTTGCAGAGGCCATAGTTCACATT
CAAGTGAAGTGAGTGTATGCAGGGGCCTGGGCCCCCATCCCTGAGTCACCAGTGCGGACT
TTCTCACACTTATCTACCTGTGAAATCCTTCATACCTCTCATAACTGGTCAATGACTGTA
TCAGCAAACTGCATCAGGTGTTTTTTCTACATGCTTTTTACACAGATTATATGGATTATT
GTATTAGTAGATTTTGGTGCATCATTTTTAATGTAATAGCTCTTAAGCTTGTAGTTCAAG
TTGTTGTTTTTTTTTCTCATTTTTCTAGATGACTGTTTTGTGTTAATATTGTCAATTTGA
AATAGCTGTTATTTGCTTATTCTCTACTAAGAGTTCTTACCTAATTTTTAAATGCTACAT
GACCCTAATTAATGAAATGACTTAATAACCATTGTAAATACGGTATTGTGCAAACCCCAT
TTTCATTCATTTCAATTGCTAGTGTTATATAAATGACTTTTTTGTCTAGACACCATTTCT
CTTTATGAAATAAAGAAACATGCATATCATGTCTTGTGCATTGTGGatgtttttgcaaca
acactgacacccaacc
>NODE_84_length_694_cov_10.930836
ACTAACTGTGATATGTATCATATACTGGTATATTCTCTGGTAGTCCTAAAGTCGGCTAAA
ATTCACAGGTTGTTTTCGTTTGTCCTAATCTTGCAAGTATCCCAACTCCCCTTTAAGGGT
GTGGGTCTAGGTGATTTAAGCCAATGATATGACTCGGTGTTCTGCAGGAAAAAACGGTGG
CATGTGAGGCAGTGGGTCTTTAAAGGGCTGCTCTGCCCCTGCTCGCAAGCCCAATCTCGT
AGGACTTGTTAGCGTATCACGTGCCAGATTCTTAATGAAGTGGACACACAGGGGCCTCGT
GTGCGCATGCGCGTGGTGTAAAATGTAGTTGGAAATGAGGTGTCCGTCTTGGAGTAGTCG
ACTTTTAAAAAGCATCGGCAGCCCGTGATATGACGACTTCGCTGGTTCTGCATCCACGCT
GGGCGGACACCTTGATGTACGTTTATGAAAAAAGCCCGAATGAAAACAACCAGAATAAAA
GCCAAACAATGGAGGGACTGAGCGGTAATTGCCCTGCGACCCACTGCAGGGACCTGATGT
CGCACCCCGCGCTGGGACGACATTCTGGCACCATAGCGACCCACCAGGGCTCCGTGTACT
CGGATATTTCCTCTCCAGACACCGGCCGGCAGTGTCCCGCTCCTCAGACTTCATCCAGCG
CATCTTTGAGTTACGGTTATCCCTTTGGAAACCCATATTACGGCTGTAGATTATCTCATT
CGCACAACGTGAACTTGCAGCAGAAGCCCTGCTCGTACCATCCCGCAGAGAAATATGCCg
agcccagcacagcgctgcccacggaagaactgtctaccagggcgaaagagtttgcctt
>NODE_85_length_1276_cov_12.403605
TTTTTAATTGTTTACAAGGTCATGAATATGTTCAATAAATAGACTGTAGTATCACTTTTA
CTGTATAAACTTCATCTTTTTTTACATGCAGTCCATAAAATTTTCATTTGACGGAATAAT
TTACCCTGTTATGTATATATACAAATAGATATTTTCTCTTTATTCTCTTTTTTAAACTCT
TCAATAAAATCTATACATTTTATACACTATCTCCCTCTTTTAATGGTCAATGTGCATACA
CATGAAGTGTCTATCCTTATAAACCGCCAGCCAATCTTCTTTTTGCTATCCATGGTAAGT
GCTCGCACGTAGGACTGGGTTGTCCTGCATTGGGAATTATAATGCCGCTTGTCTATTCCT
CTGCAGCCCTCCTTTGTGTACCCCATGGGGTTGCATTTGGTCTCATAAAAGTATTGCTTC
AGTTGGCCATTGGGGACAGGGACCTTTTCCATGACGGTAACTGTCTGCCCAGACATGTCT
ATTGCCGTCTTTTTATCCACAGCTGTCACCCACTGGCTAATACTGTCACACACACTGAGC
TCTCCGCGCCGCGAGGGATCGGAGTGTCGCCGCACCCTCATGGACATATTAGCAGCATCC
AGATAGTTTTTGTATTCCTCCAGAAGAAAGAGCAACGGCGGCTCCAAAGGCACTTGGTTG
CTGATCATCACCCGCGAGTCGTACAGGTCGACATCCTTGGTCTCTGGGGCGACCACAGAC
GACGGGCCCCCACCTCCCTGGCTCTTATCAGCCCCCTGTCCCAGCTGTGCCGCCTCGCCC
TCCACCTCCAGCAGCTCCTCTATCACCTGCTCAAATGTGTCTGTGAGTGAGGGCAGCTCC
CCACGCTGGCCTGGCCCGCCGCCACTCTGTGGAGTCCCGTGGCCTCGTGCGGCCGTCGCA
GCAGCGCCCAAGTAGCCTTCCGTCCGATGGCCCCGCATGCCCGGGGCATCTCTCAGGGGC
GCAGCTCTCATGCAACTGAAGTATGAAATAACCATAGTAAGGAACAGGATGGTCATCACT
CTTCTAACCTGGTGGAACTGGAGGGGGTAGGGAGAGGGAGAGAGAGAGAGACAAAAGACA
AGGAGCAGGGGGAGAGAGGAGGAGACGGTTAGTCAAAGTGTATTTTCAACAAAGTTAGCC
TATTCTTGACCCATAGTGCACCATGTGAGCCTCCCCTCCCATTTACACCTTCCACTCTTT
GTTTGCGAGCCAAAAAGAGAGCCAGTAGCTTTGGAATAATCACAACATGTTTTTTTATTA
AACTGATATTGGCACTGTGTCATCAGTGTTGTCAAATTGTTTGCAAACTGTAATCATTCT
GTTCCTATGTGAGGTCTGGCTTAGATTTCAATTTGTTGGCAGCACTGCACAAAAGCTGTG
CTGAGCATCAGAGAGACTGCTTATTACAAAAGATAAGATt
>NODE_86_length_1337_cov_6.014959
TAATAATGAAGGGATGTTCTACGGGCATTCCTCCAATTCAGGTAAGGATTAGGACGTCTG
CAATTAGGAGTCAAAAGAGAAACTGGGTGAAGGGTCGAAATGTTAGGCTTCGTTGTTTTG
ATGTATGTAAGATAGGCACTACTATGAGTACAAGGATGGATGCTAATAGTGCGAGGACTC
CTCCTAGTTTGTTAGGGATTGAACGTAGAATGGCGTAGGCAAATAGGAAGTATCATTCTG
GTTTGATATGGGGCGGAGTAACTATGGGGTTGGCGGGTGTAAAGTTGTCAGGGTCTCCTA
AAAGATTGGGGGAAAATAGGGCTAGGGAAATTAGGGCAATTAGTAGGGCTGCGAAGCCTA
GGAGGTCTTTGTAGGAGAAGTATGGGTGGAAAGAGATTTTGTCTGCGTCTGAGTTAAGGC
CGGTCGGGTTATTAGATCCGGTTTCGTGCAGGAAAATAAGGTGAACAAGGGTTATGGCTG
CAATGACAAATGGGAAGAGGAAGTGGAAGGCAAAAAATCGAGTGAGGGTGGCGTTGTCGA
CTGAGAAGCCGCCTCAGATTCATTGGACTAGGGAGTTTCCGATGTAAGGGACAGCTGACA
GTAGGTTGGTAATGACGGTGGCGCCTCAAAATGATATCTGTCCTCATGGGAGGACGTAGC
CAACGAAGGCGGTTATTATTACTAATAGTAGGAGGATTACTCCAATATTTCATGTTTCTT
TATAAAGGTATGAGCCGTAATAAAGACCTCGTCCGATGTGAAGGTAGATGCAAATAAAGA
AGAAAGATGCGCCATTGGCGTGTATGTTCCGGATTAGTCAGCCGTAGTTTACGTCACGAC
AGATGTGGGCCACGGATGAGAAGGCTGTGGCGATGTCAGATGTATAGTGTATGGCGAGGA
AGAGGCCTGTGAGGAGTTGGGCGGCTAAGCAGAGTCCTAGGAGAGAGCCAAAGTTTCATC
AAACGGAAATGTTGGCTGGTGCTGGGAGGTCTACTAGTGCATCATTTGCAATTTTAAGTA
AGGGGTGGGTTTTTCGAAGATTGGCCATTAGGGTTCTTGTAGTTGAATAACAACGGTGGT
TTTTCAAGTCACTGGTCCTGGTTAAAGTCCTGGCAGGAATTATGGCTTACGTTATGTTTA
TATTTTTGTTTGGGTTAATTTTGGGTCTTGCTGCTGTTGCTTCAAATCCTTCTCCTTATT
TTGCTGCTTTAGGTTTGGTTATGGTGGCTGGAATAGGATGTGGAGTTTTAGTTGGGCATG
GTGGTTCTTTTTTGTCTTTAGTTTTATTTTTAATTTATTTAGGGGGTATGTTAGTGGTAT
TTGCGTATTCGGCGGCATTGGCTGCTGAGCCATATCCGGAAGGTTGGGGGAGTTGACCGG
TGTTGGGGGTAATGTTGGTTTATGTTTTGGGAGTTGTATTAACTTCTGGTTTATTTTGAG
GTGGGTGGTATGAGGGTTCTTGGGTGTCGGCTGATGAgttt
>NODE_87_length_656_cov_8.551829
CTCCAGCCAAGCCCCGGCACCCGGGCCCAGTCGAGAAGCAGTGTCAGTCCTCCGTACCCC
CTGCCCGCCACCCAAAATCCGCACGCCCACAGCCAGGCACCCCTCCCTCCCTGGGCGCTG
CCACTAACAGCAAAGCAGGACTCAAATGCTGGGCTCTCCATGGCAGGTCAGGATAATGCA
AACCCTGTGAGCTATCACATCATCCGTGACAACATAGAATCTGTCCCACAGAGTCTGGAA
GCAGACCTCATTGCTTCCCACAGGTGGTTTGAGGCAACATGCCAGACCAGCGCGCACGCG
TGGCTCGTCTGACAGTTTTTGAGCACACGGTGTGGCTGTTCCATCTTGATTTTCAGAGAT
GTTTGCCAGAGGTTTCTGTCTGGATTCCTGGGGTGAGGAAATGAGGTGGGCTGGCGGGAC
ATCGGACTCACAGACACGCAGGGAAACTGGCAGGCATGCACACATGCATGCAGGGAAACT
GGCAGGCCCGCAGGAAACTGGCAGGCACGTACACATGCATGCAGGGAAACTGGCAGGCCC
GTGGACGAGGCATGCAGGCAACTGGCATGTGCGTGGACGAGGCACGCAGGCAACTGGCAC
ATGCGCAAACAGCCACACTGGCCAAGCCCGCACACAGGCACGCAGGCGGTCGGGCTCAGG
TCTCCGCTCCCCCCACCCGGTCTCCGAAATCTGCCCGCCCACAGCCAGGCACCCCTCCCT
CCCTGGGCGCTGCCACCAAGGGTGACCGTTCTAGCCACTAACAGCACAGCAGGACTCATA
TGCTGGGCTCTCCATGGCAG
>NODE_88_length_709_cov_10.354020
GTATGATGGAAGGCATTAATAATGCAGTAAATGACAAATTGAACTGAGTGGAGCAGAACT
GACAAACAATTTTGCAGCTTTTATTGTGTAGCTTATAAAATAGGAAGGCAGTGCACAGCA
GTGAATTTGTAACCTGTTCTGATTTAGCGTATATTATAGCAATATTTCTTGATAAAGTTA
GTTAATAGCTGGTGAAGGCTGCAGGAAGATTTCTGGAATGAGTCCAGAAAGTAAAGGAGT
TGGTGTCTTCCATTTTCATGGGGCAACGGAGGTCTATCCAGTTCAGTAGCTGGTGCCGTC
TCTTCCTTCATCTCCCAGTGCATCTCCTCCTAAGCCTCAGCTCAGCTAAAGAGAAGCAAA
AGAAGAGGGGAAGAAGGGAAGCCCTTATGTTCATGTGTTTTGATTAGCAGGTAATGATCT
TTGATCTAATGCGCTGACTGGGAAAGTGCGGCTCCCATTGAAATCCGGTGGATGCTTGGC
CGACCTGGAGCCAGTGTCACTTCTCGTTAGGGCCTGCGGCTCCATGACCTCCCCGTTGCC
AGTCCCAGCCCCCTTCCTCACAGCATGAGCACCCTGCGTAATGATATCAATAGCAGCAGG
GGTGCAATGAATACAAATCCGCGTGCAGAATGTTTGGACAAGAATTCGCTCCCGGCCCTC
CCTCCTCCAGCTGCCCCGCTCACCACCGTTCAACCTCTATCCCCCACACAAAGGGCTATG
GTAGGCCGTAATCTGGATGGTTGATTTTCTACAAAAATCTGTGGTTACCGCAAAGAGCAA
ATGCCCCCTGCTGGTTGGCTGCAACTGTTTGTGTCTGATAAAGTACGAGATTGTATATTT
TTACATCCCCACc
>NODE_89_length_714_cov_10.750700
GCTGAATATGAAAACTTCTAAACTACGGAGGATTTTTGTAAAAAAAAAAAAACAAACTCG
AAATGTTGGTGTTTTTTTGGCAATATGATGCGGTGCGGTGTTGGGTGAGATCTGATTGAT
TTAATCAGTATTTTGGATAACAGCTGGTGCGTCAGTTGCACCGCAAATGTGGAATCCAGC
CTTTAAACGATTTACAGCAGCAACATAACTACATGTAGTTGGAATAATGTTGTGTTCTGG
CGCACTGAGGAGCTGCCAGTTTCCCCATCTTGGGTGCTGAGCGGCTGCATTTGACCGTAC
AAGGGGGCTGTGCGCTGTCTCCTAGTTCCACCTTAAATGCGTTTTGGCCCCGCTTGCTCC
CTGTAGTTTAGGTTTTTTGTCCTCCCGCAGCAGCTGTCACCCTGCATTACTCGCAGTCAG
CTAAATGAAACATTATTCTAAACATATGCATCGTAATCAGTCCGGTCACACTTACAAGAA
CACGCGTTAATAAGGCAATCAATCACTCTGGAACAAGCAAGTTGTTCTGTAACAGCTCAT
AAACAGTGTGTAATGAAGAATTGGAGGTTAGCATGACACGGCGCTGATCAGATAATCAAT
GTCAAAGATGCGATGAATGTCAGTAAATGTAGTTTTCATGTCGTTTCTATAAAATCCTCA
ATTTACAACAAGCAGTTCAATTACCCTGAAAATACAGTCAATTAAATAGGGGTGATTGGA
CAGTAGGGGCAGGATCATCGATCTTTGCATTTCTATCTCGCTGGTGGACATTTAATTTGG
TTTTTCTATTAGCACCGAAATAAAGAAAATATAAAATATATTAAACAACCCCAAAGATTT
ATTTTCTTGTCAAAAACc
>NODE_90_length_635_cov_18.993700
CTCTCCTTAATCAAATAAAGTGGTGTAAAAAAAAAAAAACACACGCACACACACACACAC
ACAAAAGCATTTCCTTCCCTCTGAATTTCTCCTTGAATTATATGCCATCACTAGTGTGTG
TGATTGCGGAATATTAAATTAAAGTGGGATAAGTCCGCACCGAGGCGGGCTGCGTCCAAT
CCGCAACTCATTTCCCCTGTTGTAGCACCGCATCACTGCGCTCCTCTCTTTTCAATGACA
ATGTGCCAAATCTGGGCATTTTGAAAACACTTTCCATATGCTATTATCGGATCGCTACTG
AGCAAGAGAAAGACAGAAAAGAAGGAAAACGGAATGCTTTATACCAAAGGTACCACGAGT
CTACATTTTTATGTGTCTTCTCTTTCACTGGCTTATTATACTTTATGCTTTTTTGGGGGA
ATTTAAAAGAGGTAAGAGGAGGTAAATTTGAAGTTTTTATAACGATTGTGTATTTATGGA
GCGTCGCTGGATGGCTTTAGGGCTGAGTGTGAAAATGTCGAGAGAGTTTATGTTGAGCAT
CTATGGGCAAAAAAACTTCATTTCTTTCGCTGTTGTTGTTGTTTTGTTTTGTTTTCTTTT
TACTACGTTTTTCCTCTTTTACTGCTGGAGAGTAAATCGTTTTTGCCCACTTCTCTGTGA
AGTGTCTTGTCACTAAACAAGTTAAAGTAACATTTTCTGAGACGTTAATTTAGAAGAAAT
AATTCTGATTTACTTGCAAATGAACTGATTCTGCGACCTCGAAtgtaaacgcaggtggc
>NODE_91_length_557_cov_14.411131
CCCCTCTGTCTCCCCCTCTCTCCCTCTCTCTCTGCCTCCTCTGTCTGCTTCTCACGGCTG
GGCACAGTTGGGGAGCAGCTCCTTATTCATTCATGAGAGAAGCACCGGATAAATAAAAAG
GTTCATTACTGTGCTAAAGTGTTACTAATGACATGTACCTGCCACTGAGCACCTCCGAAA
ATCTAATGTGACACACTAGAATGGAAAATCTATTCTGCTGCACCAAGGCCTCCAATGGTG
CTAGCACATACTCTATGGAAATTTCTCTCCGCTTGCCCTCCAATTGTGTCTCTCTAAAAC
CAATATTTACAATCCCATAGCCATTATGTCCTACTACGCCCTCTGCGCCTGCTGTTGCGA
CCTCCATATTAGCTGAAAATTGGACTTTGCAAACTTAGCAGGGGAGAAGAAGACTCTTCT
CGTAGATGAGAGGGGGCAGCACCAGGGGGACTCAGCGTGAGGTGTGGGGTGCTTCTCGAC
TCCCCGCTGCATGCCCCCAACCCGAAAGCGACAACACCCAGCAAATGCTAAACAAAAATA
CGGCAAATCTCACACTACTGCATTCCATCATTCGGTCTCTTCAAGTGCATACTAATGAAA
TGCTAATAAAACATTAACGGACGTCAGACTTTACATTAAAGCCGCACTGAAAATTTCCTA
CTTGAGATATGAGTTCTCTTTTGCCACCAAAATATGTCAct
>NODE_92_length_494_cov_9.925101
GCTGAGCAGGTCAGGGGAATAAAAACGAAACGGAAAAAGGAAACTAAACAGCATGCAGTC
CTAATTTGTCATGCTCATGTGCGGCATGTCTGTGTGGGTTTGTGTGTCTCCAGAGTCCAG
GCTGTGTAGATCACCATTCCACCTTATCTAATTTCATTAATGTGATCCCCTGTCCATCCC
CTGACGGCTTAATAGCCATTATTTGTGGGTCCCTTCAAATAAAGGCTCAGCAGTAAATTG
CAGTCTGTGGAAATCGAGATATAAACGCCACCCTGCATTACTGTATAATATCTTTCCCTT
TAATTAACTGAAAGCCATGCTGACATTTATTGGATTGCAAGTTACTTGTTAATGGCAATA
AATTGCGAAACAAAAAAAAGAATCATTGCTTATTTTACATCAATAATTTGTGGACCTTTT
GCTAATGATTATTCATTACTCGCCTATGGGGACTGTCGTGTTTGGTGAGCTAAAGTGAAT
GAAGAATGTAAAGATTTAAGTGGGCAGCATCTACTTAGTGTTATGGCCTCGGTGCCGTGC
ATTAAATGCCTCGCTCTGTTGCTGTCCCTTTATCCTGTCTTGTGCATCTGGCTTTTGGTA
AAGAATGTGTTCGGCGAAATTTATTGCACTGGGatcat
>NODE_93_length_824_cov_18.894417
CCGATTAGAATCACCAACCTGAGCTTAGTTTTGTCATATACTGAACTGAGTGATGATCTG
TCCTCACATGTTTGTTACTCACTCACTGACCCACCACTTACCCACTTACTTAATCTTTTA
ACACCAGCACCTTAGGTATGGAAATGTCAAAGAGCTTTAGGGAGGTGACCAGCTCTGCCT
AGTTCAGGTCAAGCAAAGGGACTACAAAGTTTTGCTTCTCTCTCTCTTTTTTTCTAAATA
TCTCTGCTCTCAATCTCATATACAAAGTCCTGAAAGTCTTTTCCTTCAGTAGATGGTCTT
CAGAAGCCATTTGCCACTTCCAAAATGGCACCTCCCCGTGGTACATCAATGTACAAGTTC
TTCTCTTTGACCTATGATTTTTTCTATGATGAATCCTGTCTTTCTTTGCCAGTAGAGTAC
AGAAAAGTTCTTATTCTCTTTCTCTCTCCTTTCTCTTTCCTGTAGTACCTTTATTTACGT
ACCCTGTTAAATCTAATTTGATTCTTCTTCCAAAGCCCCCAGCCTCTATCTACTCGTACT
AATGCTTCTTCTTTCTAATCTTATTTGCATTCATATTATCCACCCAGGTGGTACACCAAT
AAGAGGTAAGAGTGCTGAACTGACGTTCACAGAATGAAAATAATACAAATTCATTCTTGC
TGTCAACCCATCCATTCACTCGAATCACCTCCATTTTTGTCCTGTTTACCAAGACCAAAT
CCCATTATGTTCATATGGACCTTCCTTCTTATTTGTCCTGTTTCGTTGACTAAATTTGTA
TTCCATCTTTTTTGTCTATGCTTTATTTCCTCCTTTGTATTCTTGTTTCAAGAGCCTGTT
TAGCTCAGTTGTGATATGCTTGCCCTGGCTCAAATAAGCATATCCAATGACAATTATTTT
TTTAAACTATACTTTTACGTTCATTTTTGTTTTCTTTTTGGCcatagcgaatcatgtgtc
cctctttt
>NODE_94_length_615_cov_17.596748
ATACATCTGTTTGTAAATCTTTGCTCTATGCCATAAGTAACATTTTAGGATTTTAGCTCA
CCACCAGAGCAAATTTTAATCTCAGACAAAGGCAGTGTAGTATGACACACCAGAGACAAG
ATGAGCTATTGCTTTAGCAGTTTCAGGCATAAATGACATTGACTTCTGGGAGATGGAACT
CTTTAACATGCTCTGCACCAACTGAGTCACATCTGCCGTTGACAAACAGCTAAGGAGTAA
CCTGAGTCTATGTTCTCTTTACTGGCAATTTTTACATTTTATCATTGAAGTCAATGAGCC
AATCTGCAATTTACGCCGTGGAGAGCGGGATGAGTGTATTCAGAACCCGGTCACACACCC
AATCTCCTACTAAAGAGCAGCGATAATGTAATAATGCCTCACTGATGTGCCAGGCAGTAA
TGGTGCTGAACATCTCCCATTCATCCAACACTACCTGATCATTGCTTTAACGGAATAATA
CATTACGGCTGGAAATAGCTGTAAACCTCCAACTTTATCTTGGGAATGTGCACTCCTTTT
TACCTCAGGAAACGTTCCTGTCCCTCGGTAATAAAAGGCAGAGCTATCAGGATGAAATGA
AAAAGAGATTGAAACCCTTCTGTCTCTGTCAGGCAATGCACAGATATACAGAGTATGGCC
TTCTTCCTATTTTGTAGCCTACAGGCTGTTTATATTATTATGAAAATAGGTATTATGATC
TTATGTTTTCTCCAAGAGGAAAATGAAATATTGGACATg
>NODE_95_length_520_cov_13.148077
TTTATTCAACATTATGATGTGTTTTCATTGTGCATTGTAAAACCCACCTATTCATATATG
TATGTATCTACGTGGTTGAGTTTCTGTCTGGTTGAGGTGTGAAGCTGCATCACCAGCACC
AAAGTGAACTGCAGATAACCTCATGACGTGGCACAGACATAGTATTCATGCCTATATAAA
ATTCACGGCGGCCGCATGTATCTGGTGGTGGTCTGAGCCGCTGATAAGGCTTTGCACACT
ATCTGCCTTCAGTCTAGATGAAGGATGAGCTTCTCAGCCATAGACGTTGTCCATCCTGCT
GATGCTCCCTCGTCTCATCGTAAACTCTTGTGCACCCTCTGGTGCTTGCTAGTCTCCCAA
ACTTCTTTGTGTAGCCTGCTTTGCAGATTGTCTTCCTTGTCTGTGTGGTTGCTCATTATT
CAGAGACAGACGGATCTCAGGTCATCTGCAGCTGCAGCAAAGGAGAAGCAGGAAAGATGG
CGATCATCCATTAGACCGACCGGGCGCACGCATGAAATACGAGGACAACTTTTGGGAGGA
TCGCTTGAGGAGAAGATTGTACCAGTGAGTTTTTTTTCCCCCCTGCTTCTCGCACTATAT
TTCCAGTTTCGTCAAGGTTTTCGGCTGGGCTTTCAAGGTCTGCGAGAACGTCGCTATGGT
AGAt
>NODE_96_length_574_cov_13.895471
AAAGGTTGGCTGACAAGTACCTTCCAAACATGCAAACACACACACATACATTGTGAACAA
TCGTACCAAATGCGGCAATTTTCCAAGGGGGGAACGATGCAAATGAGCGCTATGAGCGTT
GAAGCGGGAAAGAATATGAGGTGTTTAGCATAAAACAGACCTGGCTAGCAGTGCTGGAAT
CTTGCTTTCATGAATAAACAAGGCTCTGGTCTGACTCCACTAGGTGTTGCTCATTCGACA
GTTTTAAAAAAACAGCTCTTGATCATTTTTGGAGTTTAAGAATGTAATAATCTGCACTAC
AAGCTGTCTTCCTTTGTGTGTTTTTGAGTGTATATGTTACCTGCTGTCCAGGCTTGATTG
GTGACAGCGTGATTCCCTGGGTGTTGATGACAGGCAGGATCTGATTGCCGATCACCGTGG
CGATGATCTGGCCTTGAGCGTTGGTCAGAAGCTGAGGTGTAATTGGCTGTACCTGCAGTG
CTGGGTTGCCACCCCCTGATTGGCTGGAGGGCCCTGCAGAGTTGGGCATCAGTGGGATTG
TTCCAATTATCTACAAAGGGGGTAGAGAGGAGACGAAATCAGCTGGGCGGTTTTAAAAAG
GAGAAGGAGCTGGGAGGGTAAAAGCTACTGGAGGTATCAGTCGTAATGATATCTGTTGCT
GTGAGGTTTTTTTGGGGTTTTTTTTGGCTGCTCATTTTTGCATGTCATGAGGctaatc
>NODE_97_length_458_cov_11.307860
ATCTACATTCTCGCAACAAAAATGTTGGAGTTAATGGGAAAAGAGTGTGACAAGTCCTTT
TATATAAGTGTGAATTACACAGTGTCATCACCACAATGTATAGTCGACAGTATGTGTTAA
TAATATGTGATGATAACCTATAAAATGGTGACAGAAAATGGGGTTCATTCAGAGGCACAG
AGACTGGCAAACAGATAAAAAAGGAAATGTGTGGCATTAATTCCAGGCCTCTATTTATCC
CATTTCCTATACTCTCTTTATGTATCTAATATTTCTAATTTACCACCGTCCAGGAAAAGT
GACACAAGAAGCCATAAATTCCCTTCTAATTCCAAATAATTCCGATTACATGGACGAGTA
GTTTTCAATCAGAAAGATAATCTGGATGATAGATGGTGGGATAATTGGCTGTCTCTGCCA
CGTAAATATTGTGTCGTTCTATTAATCTTGCCGAATGAAGTGTCAAGCTGTCACTCATTC
GTCAAACTGAATTAGGAAATATAACGAATAAATAAATGCACGCGGGTGGCAGTGGAAATG
TGTGTTTCCGCGTGTGTTTCTTGTGCGTGTGTTTGTGTGCGAGGGCTGAGAGGATGAGAT
Ga
>NODE_98_length_615_cov_11.652033
TTTATCTGGGGGTGTGAGAATATCATTCCCAAATGCTGTCTCCTCTAAGATCCTCTCACA
ATTGGCTGCTGAAGAAAACTGGCTTGACTAGCTCGGTTCAGTATCCCTGTTGATCTATGT
TATCACGTCTCATTACACCAATCGCATTTGACAGAGAGTTGAATAGCAGATGCATACTTT
CAAATATATACATCACTGACAAGCATCTTTCATACTAGTGATCATATTGATTTTTAAAGC
GAGACTGTTCCTCATTGTGTATGTGTGTCCTAATCTGAGAAATGAATGATAACCTCTTCA
TCACTCTACCCCCTGAGTGTTCTTACTGGAAGCCATATTGATTTTGTTAGTCTGAGAGTC
CTTGCATTGCATGGCCTTTACCTCAGGGACAAATCTAATTGTTTATCTCTGGACAGACTT
CTGCCTTTACTCCCTTCTGTCTCATTATGTGCCAAGATTTGTCAAGTCAAGTCTCTCCAC
ACTCTCAAATCGCGCTTTACAACATGTCGTTCGGCAGAACACTACAGATGGCTTACTTAT
CAACAGACCCTCCCACATGGAATGCTACAAACATGACAGCACAACACACTTGCAAAAATA
TACACAAACTGACATACAATGTAATCACACTCTGGAGACGCGATTACACATACTGACACA
AAACATGAATCACATTTTTTAAGAAACACTGGTTTTTGAGATTATAGTGTAAGCCTTTCT
GAGAAAAAATTATAAGCAATTATTGATTGTTTGAGATCt
>NODE_99_length_544_cov_19.648897
ACTTGTTCTTTCCAGCCCCAGCAAACACTGTTCACAATGTTAATTTTGGCCAGCTGCTAT
TGTAATTACTACCTGGTCTTTTAAGAGCTGTTACAATTTGTGGAGTATGATTGTATTGTT
TTTATATTAATTATTTATTAATTATGAGGTGTTGCCTCTTAGTAGCCTTAATTTTGATGA
TTATGGTCGACACAATGTAACTAATGAACGGGCTTTGTGGGCCAGAACCCCACTGCCAGT
CCGACCTCTCTCTCTCACAAAAAGGAGCACCTCATTCTATATCTTTGTTCTATTTTCAAA
GGGGATGCGGACAAAGACACGAATGCTGATCAGAAGAATAAGAAGGGTGTTAAGAGACGC
CGGGAGGAACATGGAAGGGGCTACTTTGAATTTATTGAAGAGAACAAATACAGCTGGTAA
GGATGGGACAGAGCAAAAATGGCCTTCAGCATCCCTGAAACGCCATCCATAGCTTTGTTG
AACTGTATTGGCTTTAAGTGCCAATGCACATAACTAGCAAGCGGAAAACCCTCATTTTCA
AGTATTATACTACTTTATAATTAACATTACTTTCACACACATGTTTTGAGGGTCATCCCT
GAGTACTTAAAGAGCCTTACCATTTATCCTTTTTACAGTACCCACTCACATTGTGTCTTT
AATGGACTGCATTCTGTAGCAGAAGTGc
>NODE_100_length_573_cov_18.104712
ACATAATATGATTGTTTGTGAGATAAGGTCTCTCTGTGGCATCCCCTTGTCTCGGTGATT
GAAAGTCGCTGGGTTAAAAACATGACTAAGAGGTTAACAGTAATAAAAATAGCTATTAAG
CATATATTCCCTTCCAACGTGTCACTACAAGAAAGGGAGAGAGAAAGAGAGAGAGACGGA
GGGAGGGATACTGGCACCTAATTACAAGGAGCGCACTTGGCTGCTTTTATCAGTAATTGG
ACTATATAGCCCTTCATTATAATTTACTTTCTCCCCCAAACTGTGATAATGCAGACAAGC
AGAACTGAGTGGGCCTGTTAGTGGCCCAGAAACTGACACCAGTTAATGGTTAATTATAAT
GACTAAATTAAAGGAGTGACGGTGAGAGGGCTCTGGATAAAGCCCAGGCACTTAATTTAA
CAGGATCACTATCAGAGAAAACTCATGAGAAATAGACGAGGTAAAGACAAAAAGAAATTA
AAAAAGAGAGAAATTAGTAAAAAAGAAAACAACTGAGAATTTATTTTTTTGAAGCTTTTT
ATTGGCTTTATTGTCAGAGCAGGGAGCCGGAGACATGTCCAGGGGATTAAGCGACCATTA
ATTGTCTGTTTCGGACTGATTGAAAACAGGGTGAAAATATATTTTCATTTAGGCGTCCAC
TCACCAGAATACATCTCACTTTAAGCAATTACTGCTTGTGAAAATGTAACACCCAGa
>NODE_101_length_513_cov_10.787524
TGCTAATCATGGCTGTACGCAGTTGTTTAGTCAAGTAGCATAGTGCACATATGTTTAATC
ATTTAATAACCCACCCGTTCGAGAAAAAAAAAAAAAGAAAAAAAAAGCAAGGTCAAAAAT
AAATTACATCCATTATTTGCAGCAGATCTCCCCAAAGCATTTGGAGCGAAAACTGTTTTG
AATTTCAATTGGCTTCCAAGTGGCAAAAGCCCTCAGCTAATACATCAAAGAAAAATTGGT
GTCAACTAATCGGTTTAGGACACAGATTTAGAATGGTTAAAAATCCCATGAATACTTCAA
GCATTTTTCTGTACACCACTAAAGGCTTGGGAGCAGCGCAGCTGACCTTGTGCGCTCCAG
AAACCTGTCCGCCACTCGACATTAACTGACTGTTTAACTCATCCAGCCGCGCAATTAGTC
CACCACAACGCATAATGTTGTGTAATAATAGCCTCTATATCCAATTTAGATTACACTTGC
TCCCTCAGGCATTTTAAGTGGCATGCATCATCTTTCATTCACTTCTTCTATGCCACGTAA
AGCCGTTTTCATGCGTCAAAACCGAAGAAGTCGTTCTCTCATGGGGGGGAGGAAAAAGAG
AAGCGATAGCGATTAGGAAGAGACAAAGTTAGTAGATGTCAAAACAGCAAACATTTa
>NODE_102_length_495_cov_9.664646
GTGCTCTTCCGATCTGGAAAGGACAATTAGCACAGAATCAATCCCTTTCTTCCTGTTTCT
TTTTTTTTCTCTCTCATTTTGTTGCTGCTTTATTTTAGCACCGTAATGAATGCTAGGAGA
GGAACACACAAACCACGAGATTCTTGGAAGAAGAAGGCAGACAAACCCCCATCTCGCTCA
TAGCTATGTCTGGATTGCCTTCTGCGCTGAGATAGGAGTCAACATGTTTAGCGACATCAA
AAGAAAACCTGATACCTTAAGTATAAGAAGATTAACACTTGCAGTGATCTTGAGCTTAGG
CTTCTCCAGGACTTTCAACAGACTGTGCCAGAAGGGACAATTACCGATGAATTGGCACCA
ACATCTCGTAGTTATTTAACAAAATCTGGCACAGTGTATAAGCTCTCGTCCTTAAGACTT
CCTTTCAAGTCTGGCCCCGGTATCAGAAGGCTAACAGATTGGGGAATGTGACGAGAGCCG
ACAGCAGGGGAATCTGCAGGAACACTGAAAAAGGGAGGAGGGAAAAAGAAAGCAAGTAAG
CAAGAAAGAAAGAAAAAACAAAGGAGACAAAGAAGCaaacaaagaaacaatcatatcact
cagtagacattttatttcctgactttagggctgtgtcat
>NODE_103_length_718_cov_10.016713
GCAACAGTGTGTGTGTGTGTGCGTGTGTGTGCTGTATTAATACATCCCATTGATCAGAGC
AGGACCCCTGACAGTCATCATCCCTGAGAACCATCTGGCCGACGCCTGACGCTCCCTCAC
CCAAACAGAAGCTGACACCCTATTAATCTGCTACCGCCATGCATACATACGTGTGCGTGC
GTGTGTTTCTGTGTGTGTGAATGAAGGAATCGGTGTGAGCATGCGGAAGAGACTGTGTAA
AAGGTTATGTTTAGCGTACGCGTTAACATTTTTGCCATGTCTGTGTTTCTGCGTACGTGT
TTGCATGTGTGTGTTTGTGTGTAAATGTGCTTCAATTCCAGATCGTGCACACACATACGA
ACGTGTACACGCACCACTCTGCCATCCGCCAACAACAGCCGGCGCTGAAGGGAGCTGAAG
GGTGCTTGGAAATTAAGGTTATTACACAAATTGAGCCATATGGTCTAAATATTTCAGAGC
TGAAATTTACTAGGCAATAAAAATGGCCCCTACCTCGGTAATGGTGTAAATTACAGCTTA
ACCACCAGCGCTAATGATGTCCTTCTGTACGCCCCGTAACCAACCGTACATGAAGGACAC
ATTGTTTAAAAAATACCCCAGGAAAAGCGAAAGAGAGAGAGAGAGGGTGAGAGAGGAAGA
GGGAATAAGGGATGCGGATGGAGGGATGAACAGAGGTAAGAAAGAACTGAAAGAGGTGAA
GAAAGTGGAGAGTGGGGAAACAACAGTGATGGAGAAAGAGAGAAGGAGAAATAGAGAAAG
AGAGAGTGATTAATATAAGGACtgaagaaacagagagagagagagagagagctagcagca
tgtttacaatctgttagtttac
>NODE_104_length_339_cov_13.070796
ATAAAATGTGTTGACGTGACACGCAAAACATGCCTTAAGTGGCGTGCTATTTCTGTAAAC
CTATTTCTGGGTGAACATGCAGTTGCAGTGACGTCACAAGTCTGAACAAACCCTCAAACT
GAAGGCCATCAGAGCTCTCATTCTTTGTCTCAGTGACCTGCATGTCTCTTAAAAAGCTTC
CACTCTCATGGCCAAGAACCTGCACTTTTAGAAACCCTGGTGTCTCATCTTAGCCCTGCT
CTTCAAACAGGCCTGCATTGATTAACTCAGGGGGCTTTCTCTGCTATCCACCTATTAATT
ATATGGCCTTCATTAACACTGGGCTGATGAATGGCCTCTGCTGGAAAGGCGAGTTAAGAG
GAGGTGTTAACACAGCACCTGCCTGCACTCATGTGGCCACTTATTAACCAACAATGACCT
TCCACATCATAAACCCACTGGCCAGCTATTTGCTGTCTAATAAACGGAGCCCCTCTCTCT
CTC
>NODE_105_length_682_cov_11.046921
AAAGCATTTTGAGATTTTGAGATGCCGTGTCCAGCTCCTCTGGGAGGGGTCAGGTAATGC
TGCCAGAACCACAAAGCACAAAACATGACAGAGGCTGAGACTAAAAACAAATCGCTGTGT
CTAACAGTCGATGATCGCTGTGTTGTTAGCCACATGCCTACGTGATCATGTGAAATCTCC
TCAACACTGTGCCTCTTGCTGTAATGCTAATGGCTCTGAAAAGAGAGTTAATCACTGTTG
CACAGTTAGCCACATGCTTGCCTTTTGCAGCATGGTCGGTGTGTTCCAGGGGTTAGCAAA
ACACTGGTGTAACACATGATCGCTCTTTATGAGGCTGGGGCCTGCAAGAGAGAGAGGGGG
CCCACAGACGATGCTAAAAAGACGGTAATGACAGCCATTCACCGCAATCCAATTATGCAA
AAGGGAGTCTAAACAATTCCATCATCCCCTAAATTAGATTGTCCTAACGAGATAAAGGCA
CCAATTAATCCTGAATTAATTTCTACAGCTCATTTTCCCCAGAAAACACTCTAATATGCA
AATGCCAGTGAGAGGCAGAGAGGCATCTTTCTGCAGGGGTTTGCACCACCTCTGCGCGTT
AGCTTCTCTTTCTGAGTGAACTTATGAACCTAGACACATTTTACGAAGATAAAAAGAAGG
AATATAACAATGTCACAGCTCAGGTGTAGCACTGAAGAGAAGCTGTTTAATAGTAAAGGC
AAATGTCTCCCTTATAACTCATTATAGTGCTGCCATTAGTGGAATGGAAAGCATATTGAA
GCCAAAGCGAAGTCAGTATTGGCaactgggtttcgttgattaagtg
>NODE_106_length_1444_cov_16.248615
CTTTTAAATCCCTTTTTAGTCTCGAATGTAAATTCCCCTCAGATGACTTGTTTTTAATAA
AGATGAATTTATCCTTTTATTCATTTGTTTTTACCCAATTGTTTACAACCAACTTGTTTT
AATTACTCCCATCCCTCTTTACCTTTTCAGTCTTTTACAGTAAATCAATTTGCCTTAGTA
ATTCCCTTCCATAATTCCCGTCCTTTTCCTTTTCCATTATTAATGTCCTTCTCCCCATGA
GCAATTTGGTCCAAATTTGTGCTTCGTATCCCCTTTTGGGTTCTTCTTATGCCTCCTTTT
GGGCTTCATCCTTCTTTGGGCTTATTTGTGCTATACTTGGATTCTCTAGGGTTTTCTTTT
GGGCTCATGGAGCGGGGAAAGAAATGCTGGGGGTTAGATAGGAGGGTCCTAGGATTAGGT
TTTAAGAGGGCAACTTGAGTTAGGGTTAGGGCTTAGAAAGTGGTTAGGGTTAGGGTTAGA
AAAACAATTTGGGTTGGGGGGATGGTTAGGGTTAGGGCCAGATTAGGGTTGTGGTTAGGG
TTAGGGTTAGGGACTGGGGCAGGGCCAGATTAGAACTAGAATTAAATTTTGGGTTTAGGG
TTAGGCAGGAGTCTGAAACATTAGATCAAGAATGGACGGAGGTCAAATTGGACTCAAACA
GGGAAGGATTGTCCCCTGGAGAAAACTGCTTAGAGGCCTCAGGGGCATTAAGCGCCCTCT
GAGGCAATACAACGCCTAAGGCATCACCAAATTGGTTTTACGTACGGCAGTTACGTACGG
ATGGGGCGGGGACCCCAGCAGCAAGACCCAACAGGAGGAGGCGCAGGCGAGTTAGGTTGT
TTGGGTCCCTAAAGGACCACTGACCCGACCCCCAAAGGGGGCCGGTGGTGCACGGGCACT
CACTCCCATAGGACTCGCCACCAGGATCCCCACCATCACACTCAACGTCCTGTACATTCA
CTCTCACTCACATTCACATTCCCCCAAAGGAAACTTAACAAACCCCACCCACTATACATC
TAAACACAAACATGGGCCCCCCCGGTGTGCCGTCGCGACGTTTCGGCCTCATTTTGGGCC
TTCATCAGGCATGGCACACCCCCACAAGACAGGACAATTTGGACTCCATTCTGTGAGCTG
TTGCTCCTTCGACAGTCTGGCTCCAAATGAACAAGTGGCCGGAAATTCGTATCCGGGTAA
ATCACCTATGCCACTGTTCAATTTTTTCTCTAATAAATCAAGGTAAGTATTTTTCTTTTG
CAGGTACAAGTAAGTATTTTTTCTTTTACAGGTACAGGTAAGTATTTTTACTTTACAGAT
TCAGGTAAGTATTTAACCTCTAATTTTTGTTTTTTTACAGGTAAGTAATTATAATTTGTT
TTTAATACAAATCAATTTGATTTTACTTGGCGCTTTGTTTCACTGTCTTTTTAAATGTTT
TACCCTTTTAAATCCCTTTTTAGTCTCGAATGTAAATTCCCCTCAGATGACTTGTTTTTA
ATAAAGATGAATTTATCCTTTTATTCATTTGTTTTTACCCAATTGTTTACAACCAACTTG
TTTTAATTACTCCCATCCCTCTTTACCT
>NODE_107_length_515_cov_13.467961
GCGTCTAAACGCGCTCCTATAGCTTTGTGTGGTAATTACAACATTTGGATCGACCCGCTA
TTGATGACAACAGGTTGACTTGCCCCGCAGAACGCACGAGAGTAATTGCTTAAAGGTAAT
TGTGGAGAGAGAGAGAAAAAAAAAATAATGCGCTACTATTAAACCCGAAAAGAAAGAGCA
CATATGGCAGAAAAGAAGAGGTGCGTGTGTCAACTCTGTGGGCCCACCGTGCATATAAAA
TTGTGTGACAATTGCCGTGGAAAACACTCCTGGTGGAAGGCAATTTCACAAATAATTTTA
GCAACAATTAGGGAGTGTGGAGGGGTGAAATGGCGATTTCACATGCAGATGTGCCGGTGG
GAAGGATCTGGTACCCTGCCGAATAGCTATGACCCTCACTCTCCCGCTTTGGTTTGCTTC
ACATGGGACAGAGGAGCACAAAGAGACCGCCTCACCCTCCTGGGAAGGCGCAAAGAGCAC
TGGATTAAGTCAAGCATCAATCATGTGAAATCCAAACAACAGCACATTGCTTTCATGGAG
AGAGAGAGAGAGAGAGAAAAGCaggttctccaacaaatatctcacctctcagtttctctc
tttctctgcagctacaacaggtatgttttttttttaaatcacacagattattatttttt
>NODE_108_length_588_cov_21.370749
GTGAAAGATGTGTGTATCCATTCACAGCTCCAGAGGACCTTCATTACAGAGCAAGCAGGT
CCTGTCAACGTCTTTTCATTACATGGTCCCATATATCCACCCCTTGTGTCCAAACGGTCC
GCTCTGTCGCCTGTCAAGAAAAGGCACTCTCGGGGAAAGTCCTCCTATCTCCTCGATCCC
CCTCACCACGCCTGATTCCAGACTGTGAGGCGGGAGAGGCCAGGCAGAAAGGGAGGAATC
GTGTTTGCCATCAACAGCTCAAGAGAGTAGCATGGCAGCAAGATTGATGACACCCTCCCT
GAAAGTAACAAAAGAACTCCTGTGCACGAGGGCCCGCTTATGGGGCTTGATAGAGTTGTC
ATCCTCTTAATAAACAGCTCTGATATGTCAGCAGCAGTGGCAGCGGGGACTACACCACGC
TCACCCACCAAGCCATGGGCAGGACCACCTACTGGCATCACAGCACACACAACCATGGGT
GATCTCCCCAGATGGAGGTCCCTGTGGGCGTTAGCGGGGTGATTACTGGAGAAGAATAAA
TAAACGACAAAAACATCGCTGTTTCTTGATTTCATTGCTGTGAAAGAGAGGCTGCAGGTA
AATTATGCAATGATATCCGTGAAAAGCATTAGAATTCATCCCAGTTTAAGTAGCTTGGTA
ACCTAATCTGTGCATTTTATCATTTAaaccttatatgacatgagcggcaacagttcgatg
agaagctgcatc
>NODE_109_length_718_cov_22.649025
AACGAGGTGAGGGGGAGAGGGAGTACTGCACATATAGAGGAGAGAGGAGCACACATCAAG
GAGACGTGAGAGAGTCAGGGAGGAAAGAAGAAAGGAGAGGAGAGGAGATATGATTACCAA
GGAAACAGCGAGGAAAAAAAAAATTCCTGCTGGGGAGAAAGAGACAGAGCGTGTGGAGTA
GACAAAGAGGAGAAAGAGCATGGGGGGAAGAAAGAGAGTGGGAGGACAGAGAGACACAGA
GAGAGAGACAGAGAGAGGAGAGGATAGAATGAATGCTAACAGGGAGCCCAAACCCAGTAC
TGAGGCTTTATCCTTCACAGGCGGAGGAGCAACAATCGCAAACACATTTTCTCTCGCCCT
GGCCCTAAGAGAGATAAAAAAGCAATTTGTATTCTATTCCTATTCAGCGTCGCTTGGCCT
GTTTCTCTGCCTGCATATTTGTAAACACAGCTTTGTCAGAGCAGCTTAATCTTCCCAACA
CAAACACAGACTACAGGAAGGAGGGGCGAGAAAGGGCGAGCAGGGAAGAACAGTGATGAG
GGGGGATAGGGTAAAGGACGAGTAAGAGAGGGACGAGCAGGGTGAAAAGGGTAAGAGGGC
GAGCATGGGAGGGGAGGTCTGAGGAGCAACGGAGGGTCAGATGAGAAATCGGTCAGGGCA
TCGAGGATCAGAACTCGTTTCTGTCTCTGCTGCCACAGGATGTCTCTGTGTCAAACTCTG
AAAGACCCGCTGTGTGACATAAAAACACACACACACACACACATACACAACATCTTCTGA
CCAActcccccccccccccgttgtcatccctacccataggcctaaagtccaacaggccag
attactgacagaagcaaaggag
>NODE_110_length_499_cov_10.507014
ACTAGAGAAAAGAACAAAGAACTGAATTGCGACTCTCCTTTTTCAATTTCCCTTGTTAGC
CTCCTGCTGCATTCCCCCTATAGTTTTTTTCTTCTCTTTTTTTTTCCAGATGAATTTTAT
GATATTTTCCTCCCCTCCCCACTCCATCTCTCCCTCTTTCTCGCTCTCTCACTTCTCGGC
AGTTTTCCCCAGACAGGTTCCACAGTGTTTTAGAGGGGATGGATTTAATTGCTCTGTGGG
GATTGGTTGGCTGTGCCGGGCTCGGCTGTTTAATTAGTGTACCCTGCCGGGATTGGTTTA
ATGCTTCATGATCTTGAAATTGTCTGATTGTTCAGCCCTCTGGGGACTCTCCCTGCCTAC
GTAGGCCAGCAGGTTTAGCTAAACATTGCTCCAGGCTTTTGCTGTATGCGGCAGGACGAA
CAGTATGCCTAAGGAACCAGAATTTGGCTGAAGTGGGGGGTCAACTTATGTGACGAGCTG
GTCAACATGCATGTGAAGTGGACAGTCTTCTGCTTCTCCTGAGTACTTGACTGCAGGAGA
TGTGTACAGACCTCACAGGAATGTATACCCTTACAATCCTTCATCTCAGCTTAATGCTGT
ATGGAAATGATCCAATTGACTATTAATGcagtaccaatattta
>NODE_111_length_672_cov_16.169643
GTTAGAAGTGGTCTGGCTGTTAATTAATCCATCATAAATTGATTTTGATCTCTCCAGTGT
TTGATTGAAGCCACTAATACACATTTGATAGCGCAAAGTCCTCTGAGAAAGGCAACCGCT
GATCCAGTGTTTAAGTTTTTGGCTCGCTGTCAGACGTTGTCCTCAACAACTGACGTGAGT
CTTGAAATTATATTGCAGACGTCGACTGCATATTTGCATTTTGGAAGTTCGTCTGTGTGC
GGTAGAAAATCTAGAACAATTGTTGGCCTGTCACTTTAGCTTTATCTTAGAAAACTTACA
AAGGTTTTCCTCCTTGCCATACACGGCTGCTTGGGTAATGCTGCCTCCTGTGTCTGCAGA
CGTATTTTTCTAAAGGTGTGTGTGGCACATCTGTGCAGCTATTGTTTATTCATGGAGTAA
ACCCTTTGAAATGTGTTAAGATACTTCCCACTCATTATAAAAATCCTGCCACCCATGGAT
TAGGACTTTGATGTCACCAATCCTGCTTCAAAGGCTTCTTTCACTGCTATTAATCACAGT
TTAGCCTCTGAAGATATAGCCAGAGAAAACATTTGGACATCTTGTGCAGAAACTTTGAAA
TGTTCAGACTGTCTTGCATATGCTATGTTCATATCCTTTCCGCTGTGTGTGGGGCTGTTG
GACTGCTGTGCACGCAGCTGCATTCTTGAGTCCATGGGATTCAGCTGAGATTTAGGCTCC
TTCTGAACTGTCTTATATACCGTGCTGCTGTATGAACACTGACATATTAGTGCAATGTTC
ATTTTGTTTTCTTTTCTTAAATAAGGGAAAAGAACa
>NODE_112_length_684_cov_12.087719
AAAAAAAAAAAAAAAAAAGAAAGAAAAAAGGGAATGGGGGAGGGAAGGGGGGGACACAAG
AAAAAAAAAGGCACGGGCGCCCAGTCAGTCTTCACAACAAGGGTAAAGAGAAGAAAGAAA
ATAGTCACCTGGCATTCTCTGTTTCTCCAGCTCATGCTGTGAGGGTTTTCTACGTGGGGA
CTCATTGGTGGTGGTAAGAGAGTTGCCTGTGACAATGTGCCAATCAGAATCCCCGAATGA
GGCTGGCAATACATGATTGGTTGGTTGAATGATATCAACAGGCTGGTATCTAAAGACAAG
AGAGAACCAAGAGTCATCCCAGCAGAAAACACACACACTCTTGCCCTCTATTAGAAAGTC
AATGCACAACTGGCATATTTGTTACATATTTTGGAGACACCATCATCGCTGGATACACTT
TTTTATCTTATATTGCAGCACGAAATTGCCTGTTTTGATGAAACTGTTGAATGTAACATA
AATTGTTGCAAATCACACATTGTTGGAGGGAGAATACATAACTCCGCTGAGGGTGCAGCA
GACTTGGGACTGAGTGCACCATTTATCAAAGTGCTGCTTTCAGTGTGCTGAAGATGTCTC
CAGCTGTGATGGCTGTCCAGTTATTAGCTGACATTTTCCAGTGGTGCATCCAAGTCCTCT
TACAGTGACCTTGTGACCTTTTCAAAATTTCTATGCTACCTTAAATATAGACCATCTTAG
AAACTGACTTAGGGTGCTCTCTACCAGTCACCACCAAGACCATTTATttccatttaagat
tcctttccattctgtaatgcccaagtgtgattttcttggttatttgag
>NODE_113_length_642_cov_13.464174
TGCTGCTTTCATTTTTATAGGATGCAGACACTATGTGTATAATATATGTCTGTGTTTATG
TCTGTCTGGGGATATGAAACAGAGTGCATGTGTGTTATGTGACCGTGTGTATGTACATGT
ACTTTGTGTCTGGATGTCTGCATATCTGCATGTGTGTGCGTGCATGTTAGTTGTAGACTC
AGAGGCATAGCGTGGGTCTGCATGAGGGAGTGTGGTGGCAGAGCACTCCTCTGATAGGCC
AGATCCAGGGTGCACTGAAGCCTTTCGCATATATATGGAATTTTTGAATATCTAAACCAT
TATTTAGCATCCAAATCAGTTCTGCTTGTCTGACTGATGGACAATTTCAGTGTGACCCCG
GTCTTTTTGCATGTGACCTATACTGTCGGGATTCTTGCATATTGTTTGGATGTTCACGTT
GACTCCTCTCCCGTTTTTCTCTTTGATCCTTTTAGCATGCTCTTTGTGTCGGAATTCATG
AAATATTCATAGCTGGACTGTGGCTTTTCCATATCTTTATGTACAATTATTGGCAGCCGT
CCTGTTATGTCGAGCCATCTTAATAGTAGGTATTGGGCTCGGTTAAGTGTGACTTCAGAT
TTTTCTGACAGTTTAGCTGGTCTGTGTTATGAATTGATAAGGCAGGGCATTATATTTGCA
GATTGTGCAGTGTGGTTGCCTTTTTAGCCTACCattaatattgataaacgcaaataatgt
gtctcacatgagagaataaatatcagcactggaatataaaatatggaaaatgcattatta
ttatta
>NODE_114_length_865_cov_17.101734
CAAACCTATCTCATTTTTAAAAAAACTCTTCACATGTAAGCCTTGAACCTTTTCTCTTCC
CCTTCCCTACCTATTTGCCTACCTACCTACCTACCGCTTCATTTTGTAAGCTACACACTG
ATACTGATCATTTTCATTTATTTTATTTTGTTTTGTTCTTTTGATTTGCTTTGGGGGATT
TATCATTTGTTTGGGGATTAACACTCTAACAGGGATTTTGGCACTTCTTCATCGCTTCTT
GCTTCTTGGCTTTGGTTTTTTGCTCAAACGCCAAGAGGGGCTGAAGGTCTGGTCATTTGG
GCTTCTCATTAACCTGCTGCTCACTGTTTGTCCCCTTGTCACTTGTGTTTTAGAGAAAGA
TGAGGCTGCAATTGAGAGCTCTGAGTTCAATGCCACGTCAGTAGCTGATGTGGACAAGCG
GGTGAAACGGCGGCTACTTATGGGTAACTCTTTTCTTCCTCTTTCTATGTGTTGCCATGG
CGCTTGTGCTTGTATCCCAGACTCTACTCCTCTCCGTTCCTTCTCGTTCTCCTCTTTCTG
TCTTTATTTTATTTTATTTTTTTTTAAAAAGTAAACTTTGCTGCCCACTGTGTCAACTCC
CACAGTTGCAACTGTATCTAATGAGATAAAAAATGACTAAAAAAAGGTCACAGTTTCTTT
AAAACCTTTCCACCTAACTCTACCTACCAAATTTCTGGATGGCTCTAAGGTTTTCTCAGT
GACTAACATTTACTTTCCCAGTTACACCTCACTCAAAGTGTTTGTGTTCCATTACCCTCT
TTTGTGATTACCCATTTTACAGAAACAGGACACCTTACTAGCAAAGCAAAAACCCTACAA
AGGTTGTAGACCTAACTTGTCCAATGATCACAGAAGTGGGCTTTAAAAGTTTTGCACTGT
ACTTGGCAgaatattagtcgcccagctcctttctacagaatcatatttagggtttttgtt
caagtaggttttactcccatctatctaatgcttattttattttcatcag
>NODE_115_length_715_cov_17.306293
CTCTGTATGAAATCATTTACAGTTTGTTTCTATACAAGTTCGACTTTCTCATCCCGTATC
CTTGAGTGCATTTATGTGGACGCAAGACACGTGCAACTTCACACACAAACACTGCAAACA
TGCTCACACACCGCACAGAGACTCATCACTTAATCTATCAATCTCGTTTCTCTTTTCCCC
GTCTCGTATGTACCTTCTCCCTACCTTTTCACTCCAGCGCTCAGCCTCACACACAACCAA
CATGCTCCACATAATACACACAAGCAAGGAAGCACACACAGGCACGCACACACAAGGTAG
CTTGGTTGGTGGGGGCCATGGCTGCAGCTCTTCTGCGCAGTCCCAGAGTGGCTCCCGGGG
CTCGGCTGCCAGTTGTTTGCCAGCGTCTCCGGGTGGAATTCATTCAAATTAAAGCAGTGG
AATGAGGCCCGAGTCCCAGAATGCCTCGTCCCTCTCCTTCATCAGCATTCCGCCGATGAG
AGTAATTAAAGCAGAAATTAATTCTGCTGTAAGCAGAGGAGCCACAGAATAACTGATATT
AGAGGCTGGATGATGAATGCTTGGCATCAAGGGAGGTCTCAGGGGAGGAAGGGGAAATTC
ACAGATCTCTTTTTCTTTCTTTCTTTCTTTCTTTCTTTCTTTCTTTCTTTCTTTCTTTCT
TTCTTTCTTTCTTTCTTTCTTTCTTCATTTCTCTCTGTCTTCCTGTCTTTTCTTCTCTAA
CATTTGGCTTTTCCTCTTCTCTCCTCTCTCTGCCCAATCCTGTTTTTTTGTATTTCTTTG
GTTTATGTTGCCTGAACGCATTTTTTCCACGTGTTTCTCTCTGTGCGTCGGCTTATTACT
CGTTTCTCATCTTTGCATt
>NODE_116_length_544_cov_9.748161
AATTAAATAGCCATGAGCCGGACCCAACCCTGCGCAACATCTGCCGAGACCAGTATTCAG
CACTCCACAACTGACAAATTAGTGTAATGGACTAATAGGGACGGATAGAGGGAGCGAATA
CAATAATATGGCTGTTTAACACAGGCTGGCTATTCTCAGGCAACCGGCTAGTCTGGAGAA
ACTTACCCAGAGACGCGGTCCTCATCCTGGAGAGCGTCCGGTCCACACTGAGGCAGACTG
AGCAACAGCGATGGTCTGTACCGGTCAAGTAACACTTACAGCCTGCAAAGAGAGAGTCAG
ACGAAGCCTCGCCGTCAGTGCGATTATATGTTATGTGCAATATACTGTCAACTCCCCAAA
ACCATAAAACTTACTTTAATGGCTACCACGTGACCGTTTATGGCCAGTGAGCCTATCTGG
CCGCTCTTCGGATGATTTTTACGATCTAATTCATAGACAAAACCCCCATTCATTTAGCAC
CCAAATGTCAGAGAGCCAGAATCGGCCCTAATAAAGTTTACAGCTTGAAAAGTCGAGCCA
ATTCCCCAGGAATAGCTCAGGAGCCCCGTGCGCAAAGGGGACGCCCGGCCCCTGAAGCCT
GTTTAGTGGCCAAGGACCCCCACAAAGCCCCCAGCGCCTCAGCAAGGTGAGTAAAAAAAA
ACCAACAACTAGAAGCTTTCATTCGAGg
>NODE_117_length_296_cov_4.983108
GGTTGTTGGGGGATATTGTTAGAGTTATAGCGTAGCAGAGTCGGAGGTAAAAATATAGGC
TTAGAAGGGCGGAAAGGGCTGCTACGGTGGCTGTTAGAGAGAGGTCTTGTTTAGTTAATT
CTTGGAGGATTAGTCATTTTGGTATGAAGCCGGAAAGTGGGGGGAGGCCTCCTAGGGAAA
GAAGTACAAGAGGGGTTAGGGATGTAATTGCTGGTATTTTTGTTCAGGAAGAAGCTAATG
AGTTGATGTTGGTTGATTTATTTAGTTTAAAGATAAGGAATGCGGAGAAGGTTATGATGA
AGTACGTGATTAGGGTCAGTAGTGTAAGGGAGGGTGAAAATTGGATGACTAAAATTATTC
ATCCTAGGTGAGCAATTGAAGAGTAGGCGAGGATTTTTCGTAGTTGGGTTTGGTTTAAGC
CTCCTCAGCCGCCGACAAGt
>NODE_118_length_512_cov_21.691406
CAACTGAAAAAGCCTTTTAGTGAATACTTATATTTGTTTGACAGGGCAAGACTATGAAAT
GTTCCCAATTAATATTACATGGGATTTTTTTTCCGCCTTTCTTTTTTCTAAATATATTTC
AGAATTTACCTTGATTGTAATGTACCTCATTGGCTGTGGTTTTGTTTGTTGGCCTAACTA
TAAAGGATCTGCTTATACCCTTGTGGGTTGGGAAGAATTAGGATTTATGAATTTATTTCC
TCTGTTGTATTGTTTAAACAGCTTTGGTTTAGTTTTGATCCCTTCCTCTTGCCTTTGAGG
CTGTTCCACGGTGTCAGCTGTTGACTGATAGTAAGAGAACTGCCTCACAGTGTGAATGAA
AGAAAACTAGCGGTTGGTAAACACTGATAAGGGATAAATAGAAAGCGGTCAGGCAGAGAT
AGTTCTGTGGGAGCCCAGATTGTGTGCGGTCTGTTAAAATGAGATTCTGAGCCTGTCCTT
TTTATTCTTCCTCCCCTCCCCTCCCCTCCCCTGTGCGGCGTTTGTCTGGAAAATCTCCAG
TGACCCGGCTCGGCAGTCCCAGGCTGCAGTATTCTCTTTTTGTATTTGTTTTGTTTTCTA
ACAAGGGTCAAGTTGGCCAATAGACATGTccctgatgcttatagacagctgtcatg
>NODE_119_length_679_cov_11.855670
GACAGCGGTGACAGAGAGGCTTTCCTCACACCGAAACCATGTTTACCCATGCTGCAGCTG
AATTTACAAGGGTTTAATGGAGGACATTTACACAAGGTGTGCAGGCGACTGAGATGCTCC
ATGTGCCAGATGAGGGCAGCCCTTAGGAGAGCCAGGGGAAACAATGCCAAATCTCCTCCC
CCTGCCCTCCTCTCTCCTGCCCCTTTTGGCACCCTCCCTTGTCCTCCAGTGAGAGGCTCC
AAGGAGGGGGGGTGGGGCCGGGAAGGTTAATGTGCCCACTTTGATCTTCGTCAAGGCACA
CTGAGTAAGAATTAATTTACATTTCAGATGAAAAGGTTGACAGTATAAAAAGGCATCTTG
TTTCTGGTATGTGAGAGCTGTGTAATAGGCCAGGAATTTGAGAGAGGAAGTCGTGAGGAA
ACAGAAGGGATAAGCCCCTCTCTTGCCTTTACTGGGAAAGAGATGAAAGGAAAAAGGGAT
CTCAGTATGCACTGTTCTTCTGAAACGTGGGGACCAAATGCTGCCCAAACTTTCAAAAGC
TTTTCTGTATGCATTATTAATTAATTATTACTATTTCGTAGGCCACTCATGGAGATCAAA
AAGGTGTTTCACAAAGATGCAAGGTTTTCATGCCTTTGTCCCCTTTCCTTTTAAAATGTG
AGAAAAAAGTGGCGCAAATTTTCTCCGGACGTGGGACGACATGAGAAAATCAAAGTTTCT
TTAAACTTGAATATATGATGAACTTCATAAGAAAACATAAAAATTTCTTTACCTGACTGT
ATGCAGACAGCGGCCTCTTCTctgtccttttttatttgcttga
>NODE_120_length_680_cov_13.694118
AAAAAAAAAAATCTATGAGTGCTTTAGGGAATTGTTCGGCCATTTCCACTATGCCCCAAA
TAAACTTGGATGTTCTCCATCCATCAGGTGACTACATGGAGAGCTGACCTGTCATAAATT
CACTCGGTGGGGATGATGACAGGGCTGGAGCCAATCTTCATGAAAGAATAAAAAAATGGC
ACAAGGTTCCCATCCCCCCGCTCCCTGAGCCCTCTTCCAACCCCAACTCACCCTTCGCCC
TCACTACCGGAGCACCCTCGCTCCCTATCTTCCTGCCTATCTCTCTGTCTCTGCACCTAC
CAGGCTTTCTCTCTCCCTCTCTTTCTCACCCCCTTTTCTCTCCATGGGTAAGCAGGTAAT
CATGAGCTGTCACAGAAAGGTGACCCATTAATGTGATGGATACGGTGTGAAAAACAAATG
GTGTGAAACGTGTGGATTGCTGTCCTTACTGCACCTTGGCCTTTTGTTCTGTCATATCAA
TATCCACACAGGGCCTCATTACACCGCTGCACTACACAATGAGTGGAGCGCCAGGGTCAA
GACTGCGCCACGCTCCCTTTGACTGGCTCCGACTGGGCTTTTCAGCTCAACCTCACCCCT
AAGGACTCCCAGGTAAACAGGAAGAGGGGCAGACTCTGGAGCCAGAGACAGCGCACATCA
TCCCAGACTAAATAAGCAACATCCCCCAACCCCCAAGTAGCTCTGTATCCATCAGGGGCC
CCGACTCTGTTGCTCCAACATGTTTACAGACAAAACTGACAATAGTCGCATGAAGAAATC
ATTGCACCAACTCCTCTTTTTGTctggtttagtgtatttgaatt
>NODE_121_length_661_cov_9.399395
GCTTAGGAAATGTCACACTGGGAAGATTTGCAGGTTTTGATCCTAGCAAATTAATGCAAA
ACCCCAGTGCAAGTATTTGATTTGGGAAAACTTTGGGAGCAGACTTGTCTCTTAATAATA
ATTATTGGGTTTACATTAATTTCCTCCCCTATTCTCTTCCACAGGAGAGCTGATCACCAC
TGCTTGTGAGCTGGGGGTAAGTATTAGCTGTATTGTTTAATCAATTCACTCATTAACTCT
TATAAGCATTAAGGAAGTTTAATTAAGCATGGGCAGAAAGCAGATTAATTTACTTTCAGT
CCACAGGTTTTTTCCCCTTCTTTTCTATACACTTATTTTACTAAGTTGCAAGTAGAGAAT
GCTATAATTTGCAACCCGTTTTTCAAATCCAATTAAAGTCAATGGTAAGGCGATGGCTTT
TGTAGGCTTTGCCTTATGTACGGTATAAGGCTTATTATATCCACCCCTCTTTTTTGTGTG
TGTGTGTAAGCCGCGAAGAATGAACTAAATCGGGTTAACAGTTATAATAAGTTTTATTAT
TTAATAAAGTTTATTACGCCGCTGTGATCCTTTTAGGGAGGCTGTGTCGGTGTCACTATG
CCAGTAATCCTGCCGTTAGTGCTGCAGTCCGTGTGGCCTGCCTGTCTGCCTTTCAGGCCT
CCCCAGGGCCTCGCAGGCCATCCCTGGGCCCCAGGCTGCTGGCCCCCCTTTCTGATCCCC
AGAGCTCCAGAGTTCTGCTTCCCTTTGCTCCCTGTGGCCTGTATCCCTCAGCTGTCCTGT
AGCTTCATGTCTGtccactcctgtc
>NODE_122_length_767_cov_8.379400
GAGATACGTGGTTTCTGTTGTAAATGTTCATTGATTCAAGGGCAGACAAATATACCCCCA
ACACCCTGCAATGACCCACATAGAGCGATATGTGAAGTTCACCATCTATTAGAATAACAT
GACAGGCACAAATAAACCGTATTATACATTTTGTTACCCTTGCAGCCAACTCAAATTACA
TTTTGAATGTCGTCCACTCAATCTCCTCCCGTCTTTTGTGCTGTCTTTGATATAAATAGA
CAGACATTCAGGGGTCTAAAGAGTGGAAGTTAGAAGAATAAAAAAGGAAGAGGAAATTTA
GATATTTTTAAATGATGTCCTACATTTTGTCAGCTAAAATCAGGATATTGCCTGAGCGGG
GAGAAGCCATGTTCTTCAGTTGTCAAAAGGCAGTAAGTAATGATTAAAATAGCAGTGTGA
AACGCGGGGAGATTAAAGTGATGCTAATGATAAGTGAGAGAAGAAAAGGGCAAGCTATAT
TTTAATTCCTGGGAGAATGGTTAATGACTTCTATTGCCTGAGATTAAACTAAACCTGTCT
CATCAGCTTTTTCTGCTCGCTGAGGAAAAAAAGCCCTCTGCACTTTAATTTATTAAACTC
TTTTAAGGAAGCACATTGATCTACATAGGTTAAACTTTCAAAATTTGGGCAAAAAGACGC
CCCATAAAGCTGTCATGCAGGGCAAAGCTGTTGAGTTGCTCAAGGCACACTATAAAGAAT
TCATTATCTCCAAACTGCCACATTTAATCAGAAAATATCAATTATTTAAAAGGGGAGGTT
TGCTCCTGTTTAGAGCATCAGGTTTTACTGACACCCTGAATTATCCTGACATGTTGAATA
TATTTTTCTGCTGTCACTGTGATGGTGCTGTGAACTTTTCCAttttcaatgccaccttct
ttttttgttaa
>NODE_123_length_311_cov_1.726688
CTCTGAGCTTGACTCTGTGTGCAAATACGCAACTCGACTGCAGTGAAATAAATAAACCAA
CAGTTGATCTTTTCATCTGAGCAAACTCTGCATCCAAGACATGAGTCCTCGCTTGTTCTT
TTTAGTCTTTGTCACTGCGTTGGCTCTTTTTTTCTCCTCCTTCCTCCTCTCTCGCTCCTT
TTCTCTCTCCGTCTGCTGGTCCAGTCGGCGCTGGGCGGCCCCTTTCACGGCGCGCTCTAT
TTCTCTGGACAAACTGAAGTGAACCATTTGCATGTTGAGCATCGGTACGATGAGGTTGTA
GTTGTCCACCATCTTGTTGAGCTTCACCAGCTCCTCCTCCACGGATGCACACAGCTGCTC
CCATTGGCTGAGCTCTGAAGGGGTCAGGGGATCGCTGAGGTGAGCTCGTCCCTCCAGCAG
CCTGCTCCGGACGTGAGCGACGACCTCTCTGATGt
>NODE_124_length_722_cov_12.427978
CACCTGCTCCGGGGAGAAGTTGAGGGTCGGTAGCTGAAACATGGACAAGTCTTCTGGAGA
CCTGGTGGTGGGAGCGCTGTTCGCCAGGAGCAGAGGGCGATCAGCGAAGTTTGGCAGGAA
GAAATGGGAGGGATAAAGCTCTAAAGGGGATCTGAAAACCATGGAAATGACCTGAGAGAG
AAAGAAAATTATCGAGAAAAAGGAAAAACCGAAAAATACGGCAAGTAAAAAAGATTGAAT
GATTCAATGGCTATCGCCTAATGACACCAGCCTCATAATATCTCCCCCCTAAATCCGCCG
TTGAGTGTAGCATTGAAACATTTTGTTTCCCTTTTCTATTGGTCTTCTTGGTGTCGTTGT
AGCGTTGTCATGGCAGCCCTGCCAATCACTGTCAAGCGTGCCAATCATTAGCCAGTACGT
AGCGCGAGGCTTTCACCACTTGTGCAGCACGCACGGGGGGTTATCAGAGTCTCCGATCTC
CACAGCAACCCTCCCACCGCACCGCGCGCATCAGGCACAAGCCAATGCTCGCCTATCTGC
TGAATGGAATGAGCAATTAGAGGGTGGAATATTATTGCGATCTTAACGAGGCTCGTTAAA
GCTAAAGAAGATATGTAGACTGGAGATGCTTAGCAGAGACGGGAAGGGAGGGAGGGAGGC
AGAGGGAGCTTTAAATGGGTGACAAATGGACAACCAATGACTGCAACTCGGGAATACACG
TTTTGAATAGAAGCGAGTCAATTTGCACATTATTTTCGCATACTTTTTCCTGTAGTAGCT
ACTTTTTTATCTTTCCATCAGCCCATTCATTTTTTTCTCTCTCTCTCTCTTGTGCGATGC
GTTAGAGTGTTCTAGCTGCATggttt
>NODE_128_length_1858_cov_34.786331
GGCTACCTGGTTGATCCTGCCAGTAGCATATGCTTGTCTCAAAGATTAAGCCATGCAAGT
CTAAGTACACACGGCCGGTACAGTGAAACTGCGAATGGCTCATTAAATCAGTTATGGTTC
CTTTGATCGCTCTACCGTTACTTGGATAACTGTGGCAATTCTAGAGCTAATACATGCAAA
CGAGCGCTGACCTCCGGGGATGCGTGCATTTATCAGACCCAAAACCCATGCGGGGTGGCC
CCTCGGGGCGCCCCGGCCGCTTTGGTGACTCTAGATAACCTCGAGCCGATCGCTGGCCCC
CCGTGGCGGCGACGTCTCATTCGAATGTCTGCCCTATCAACTTTCGATGGTACTTTCTGT
GCCTACCATGGTGACCACGGGTAACGGGGAATCAGGGTTCGATTCCGGAGAGGGAGCCTG
AGAAACGGCTACCACATCCAAGGAAGGCAGCAGGCGCGCAAATTACCCACTCCCGACTCG
GGGAGGTAGTGACGAAAAATAACAATACAGGACTCTTTCGAGGCCCTGTAATTGGAATGA
GTACACTTTAAATCCTTTAACGAGGATCAATTGGAGGGCAAGTCTGGTGCCAGCAGCCGC
GGTAATTCCAGCTCCAATAGCGTATCTTAAAGTTGCTGCAGTTAAAAAGCTCGTAGTTGG
ATCTCGGGATCGAGCTGACGGTCCGCCGCGAGGCGAGCTACCGTCTGTCCCAGCCCCTGC
CTCTCGGCGCCCCCTCGATGCTCTTAGCTGAGTGTCCCGCGGGGTCCGAAGCGTTTACTT
TGAAAAAATTAGAGTGTTCAAAGCAGGCCCGGTCGCCTGAATACCGCAGCTAGGAATAAT
GGAATAGGACTCCGGTTCTATTTTGTGGGTTTTCTCTCTGAACTGGGGCCATGATTAAGA
GGGACGGCCGGGGGCATTCGTATTGTGCCGCTAGAGGTGAAATTCTTGGACCGGCGCAAG
ACGGACGAAAGCGAAAGCATTTGCCAAGAATGTTTTCATTAATCAAGAACGAAAGTCGGA
GGTTCGAAGACGATCAGATACCGTCGTAGTTCCGACCATAAACGATGCCAACTAGCGATC
CGGCGGCGTTATTCCCATGACCCGCCGGGCAGCGTCCGGGAAACCAAAGTCTTTGGGTTC
CGGGGGGAGTATGGTTGCAAAGCTGAAACTTAAAGGAATTGACGGAAGGGCACCACCAGG
AGTGGAGCCTGCGGCTTAATTTGACTCAACACGGGAAACCTCACCCGGCCCGGACACGGA
AAGGATTGACAGATTGATAGCTCTTTCTCGATTCTGTGGGTGGTGGTGCATGGCCGTTCT
TAGTTGGTGGAGCGATTTGTCTGGTTAATTCCGATAACGAACGAGACTCCGGCATGCTAA
CTAGTTACGCGGCCCCGTGCGGTCGGCGTCCAACTTCTTAGAGGGACAAGTGGCGTTCAG
CCACACGAGATTGAGCAATAACAGGTCTGTGATGCCCTTAGATGTCCGGGGCTGCACGCG
CGCCACACTGAGTGGATCAGCGTGTGTCTACCCTTCGCCGAGAGGCGTGGGTAACCCGCT
GAACCCCACTCGTGATAGGGATTGGGGATTGCAATTATTTCCCATGAACGAGGAATTCCC
AGTAAGCGCGGGTCATAAGCTCGCGTTGATTAAGTCCCTGCCCTTTGTACACACCGCCCG
TCGCTACTACCGATTGGATGGTTTAGTGAGGTCCTCGGATCGGCCCCGCCGGGGTCGGTC
ACGGCCCTGGCGGAGCGCCGAGAAGACGATCAAACTTGACTATCTAGAGGAAGTAAAAGT
CGTAACAAGGTTTCCGTAGGTGAACCTGCGGAAGGATCATTACCGGTTCCGTCGCCCGGC
AGCAGGAAAGGAACGGCAGCCGCCGCCCCCCCCCTCCTCGCTTCGGGTCCGACGAGACGC
ACCCAAAGCCGATGGGGCTCGTCCCCAGAGGGCTAGCGCCCCAGCCCCGCACCGCGGGCG
GCGCGACGCGCacgaccccctc
>NODE_129_length_835_cov_8.358084
CTTTAATGTTGGTGTAAAACAAAATTGCACTTTCTCTTTTTCAGTCTTTATAATCTGTAA
ATGAGAGAATTGATCACCTGATGGCAAGAAAATGGTTTCGTCGGTTCTTATTCAAAGTGG
ACCTGAGGAGAGGATCATGGTGTACTGGCAGGAATAGAAAAAGAGCCATGTTGTCTTTTC
TTTACTTTCTATCTCCTACCTTTTTCTTTTTCTCTCTCAGACCGGGCTGTCAGCAGTGAG
GAAGAGGAGGAGGAGGAAGCAGGCTTTTTTTCTTCTTCCCCCACCACTTCCGAATTACCT
GCTGGGTCCGAGCTCTTTTATGCTCTTGTTGTGACAGGTAGATTTATAAGGCTTGAAATT
TGTACAAATCAGTTGTCATTCAGCGGCAGCTGTCAATGTGTCAAGCTGTCAGGGCCTGCT
GTGAGGGAGATGCCTTAGGGGGCTGAGCGAGGGGGCAACCGCCCAGAAAAGAAAATGAGT
TCAAACAGACCTGAGAAGCTCCTCTATTCCATAGGCCTCCCTGCCCCTGTGGAGACGCCA
TCGATTTCTCTTGATGTTGAGCAACAGCGCGCCCAAAAATGACATGGCACACTGCGCTCA
ACCCAGTCAGGCTGCGACACACCAACGTGTGCTGCACCAATCCCCTCAATCTGCAGGCGC
CTCTCATTCTCTGCTAAATGGCTGGAAATCTGTAATCTCTCTGAGGAGGGAGAACACCAG
AGTTGTGTTTAGAGATCGCTGGCAATGGCTGTCGTGTTTTCATGTGCCGCTTAAGTAGCT
GAAATGGAAATCTCTCAGAGGAGAATGACAAGCGTGTTTAAAGATTGTTGTCGATTGTTG
TCTTGTTTGCTTGTTTTCTGTGGCCTTGTCTCTGCGTGGGCCTGCCTGTATGTGAttggc
gggcctgctggggcagtgatgggcatgacagcctctctcagtcagagggccccaggtgac
gcacaccttctccatcctc
>NODE_131_length_428_cov_13.350468
CGCTCACCTCTCCCTGTTAACACCATGTGGGAAAGTCTATTTTATTGTGAAACGCACAAG
AGTTATCCCCCTCTCCGTACAGCGCCTCCTCTCTCAGTGGGTACAGGGGCTTAACAAAGA
AAACATCACTCCCTTTCAAAGAGCACATTTTGACCTTCCAGACAGCTAGTTGACAGGGTT
CTGCTCTAGCAATGCAGGATTCAAACCAACTCTGATCCATAACAAATTTCCTTCCTGGCG
TGGAGGGGCCTGATAGGTTTGTGAAAAAAGCGTCAAAAGCTAATGGCAACTCGCACGGCC
GCACACTTACCTCCACAACAAAGGCCCCCATTCACTGTTGTCATGGTGCAGGCGCCAGAG
CGAATGAACTCTTCATGCTCCATCAACAATTTAGTTAATTAGCTCATTTGTAATTGGCCG
GCTTTGTTGCCTGGATGTTAGTGGGGGGACATCAAAGGAAGAAGGTGTTTGCAGCACTGC
CGATTACAGGTTATCACATTGCCACTCACTGAGAGTCTCTCTCTCTCTCTCTCTCTCTCT
CTCTCTCTCTCTCTCTCTCTCTCTCTCTctct
>NODE_132_length_656_cov_20.556402
ATCCATTAGCTTTAATTGTGCTGCCATACTGGTTCAGTCACATTTGTCAGCTGGATCTAA
GCTGGGGGAAACAGAGGTGCAGTGCTAGAGTTGCTTACTAGTAGTCCTCTGCTCAGCTCA
GAGTTTAACCCAGTCCAGTCCTTAATGATCTATCTGTCTGCCACCCGCACAATGGCCCAC
ACCGCTGTTCGCTTTCATTTACAGAGTGCCAGTCTCTGAACTCCCCTCATCAGCCCTTTG
TTCCTGGCTGTTTCATGTTTTTTGGGGAGTTGAATGGCATAGCTGTGTATGGGATACTTT
TGAGCGAGTGGTTTAGAGAGACAGCTAGAGCAGGAATTTTCCAGTGCAATACATTATGAA
GATTTCACTTTCTGCCTTTGATTCTGCACTGACAGTTATCCTTCAGCCCTCCTTTAAAGT
CCCACTTTCAATCCCTAATGGCTGTCATGTCGCTGCGCTCTCTGGACTCTTACTCAAAGT
GTCATTGGCATAATGGTCGGCAGCCGTTGGCCTCTTTTGATCATCCATGCTGTGTGCGAG
AGCAACTGGAGCTGAAACACTGAGGTGTATGAGGTGTCTGTGTGTGCGTGCACTGCTTGC
GCCTCTGCTCGGCTGCCACTCCCAGGCAGAGCTCCACGACCGGAAATCTAAAATTCACTT
TCAAATAGTTTTCCTCCTGTTCTTGGTGCCTAATAGCCAGGCAGTGGAAAGTATGTGTGA
CTGTGTGTATGTGTGTGTGTGTGTGTGTGTGTGTATATACTCAGTGTGTGTATACTCATT
AAAAGGATAACACAGGtatc
>NODE_133_length_645_cov_12.567442
CTCACTACTGGTGCTGGATTTCTGTTAATGCAGAATGTAAAATGAAAGAGTACACCGCAG
GCCCAAGTGTAAAGCATCAACAGAGCTAACCGAATGATAAAACATGAAGATTTACAATAT
ATTAATTGCAAGACAGCGCATATCAAAGTGGCCGTTAACTACCTGAGGTCAATGTCATAC
TGTCTAATTAACCGGGCAGCGGCTGTGTGGTCCTACATGGCTGTGGAAGGTGGAGAGAGC
AGCCGATCTCACCCCCCCACCACCACCCTTTACCCACCTTTTACTTCCTCCCATTCAGAG
GCACGCACGCACTCGCTGTCTGAGTTCTTGCATAGAACACTCTGAGACATTCCATTTGCA
TGCCCGCCCCATCAAGCTGGATGCACTCAGACTGGTAATAAAAGGCATTGACCCCCTTAA
CCTTTATGAATTACAATTTGTGCCTGCAGCACGTCCTGTCAGAGGCCTCAGAAAAGCAGG
CACCTCAGCCGGGGTGTGTGCGTGTTGTTTTGCAGTTGTTAAGGAGAGGGGAAAAGGTTT
TTACAGCTCCTCGTCGGAGCTTCTGACAAGCAGGGAGGAGGCGGTCTGACAGCAGAAGCA
GGGTAGGGAGGGACTGCAGCGCTGCTGATGGCTCCATGCTAATCTCTATCCCTGGATGCT
GCACGAAACTACTGAGGCTCCTTTCTTTGTCAGGACCAGGGATACACAGCCTGTAGGGCT
ACAGTTCATCTGAGTTCTACCTCTCATCTCTTCCTCCTCCATAGCAAAGTAAACCTTTCT
AAATCTgtt
>NODE_134_length_733_cov_14.675307
AGTGGAAAAGCTGTTGACATGGCCAGTTCAGTAGCCACTGGGGAAATCTTTCATTTCAAA
ATAAACAACCAATAATGTTACAGCCTACATAATCTTGCAACACATTTTTAAGAGACGCAG
TTTTCACAAGATATCACTAGAGGCCTTAACATAATGATTTAAACGACATATTTTAAGTTT
TAGGTTAACTCAGACGGGTGTCTCTGTGGTTTTGCATGTGCACCCAGGTGCTTGGCAGCT
CCAACAATGCTGTGTGAGTGCACGCAAGGGTGTATTCATGTCATCGTATGCATGTATATG
TGTGTGCACAAGTGTGCATTTGTGCATGTGTGCACTGACGTGTGTCACTTAATCTTTTCT
CCTTTTTCTTTCTGTTTTATATTTACTACGTCAGGCAACAAATGAATCATCTTTATTACG
GAGAAATTTAATTTGGGTGAACTTAACTGCTGCTGCCAAGGTCAGACGGGCAGAATGTCA
TTTTAATCCAATCAACTTTAATCTGTTGGTTATAAAAGAGTTAGGCTGTTGAAGAATGGC
TGTATCTCAGGCCCTTTATTACACTGGCTAATGACTTTGATTGTGAGGCGCCTATCAAGA
GGTTAGGAGTTCCTATGGTGCTTCACGTCCTGCTAATTCGCTACCTCATGTCACAATTGG
GCTCAACTAACCCTAAAATCACTATTGCCTTTGTTCCCTGTTTACAAGAAAATCTAAACT
GTAAAGAAAGTGAAATACTTATTACATTTTAAAACATCATTATAAAACCACTGTACAAGT
TATAGAATTGCACATTTGAGGGTAAATTAAAAAAAATAGGGTAACTTCCATAGTGTGAGT
ATACTATCTTAATATCTTAATTCTATCTCTATTCTGg
>NODE_135_length_447_cov_15.053691
GGGCGGGTGGTGTGGGGGGGGGGAGAGAAAAAAAAAAGTGGCAGAATTTCCTTTCTGCCT
CTGTGACAGCGCTATCTGACAGCGTTTTACATCTCCCCTGCTCTCCCCTCACTACACTCC
ACTGTCAGACAAAGAAATTAATACCCCCAGTGACTGTGTTTTAATTAAGCAATTTCATGC
AAATTACACATTTTAGATTGTCAAATAATATACTGCGCAAAATTGTAGGCAGGCTGATCT
GATATGCATGGAGTGTTATTCTTCCAGGCACTGTGCATACATGGAAAATGAACAAAAATG
CTAATTTCTAATCTATTATGCAAACAGTGGAGATACTTACATAGATTTGCACGCCTTTCT
CGGATAAATACGGCTCTTGAATTCTATGTATAGAACGACTGGGCTTCTTAAGCGGTCTTT
GCCATTGTTATTTATCTTATTTTGTCTTTATTTCAATCATATCTCCTCTTGCTTTCCAAG
CAATGTGTACTCTCTATCCCGACAAagctgcagccggcgcgatagcataaataagcagat
acgaagtttatcattaaacaccatttcaagatctcattgacaattaataat
>NODE_136_length_589_cov_16.025467
AAATCCACAGCAGACCTTTGGAGGCTAATGTATTCTGGATTTAAGCTCCATTGTAAAATC
CATAACATGCCTGCACCTGACCTGCTCTGCTGCAGCCCCCACAACAACCCCTCACATCTG
ACTTAGGCACAAAGTTAGGAAACGTAAATAATAATAATAATAATAATAATAATAATAATA
ATAATAATAATCTTTGCAATCTGCAACGGCAAGCACTTTTTCGAGCCTTTTTCCTTTTCA
TCCCGTGTCAGTTTCTCTTTGACATTGCCGTGTACTTTGCAAAAAGAAAAAGGAGCGAAA
AAAATCTTTATCAAATCCCCATTCTGAGGCTTTCAATAAGGCAGGCCATTACCTCACTGG
CGCTTTTGTTCGGCCTATACAAGAGAGAACAAAATGGTTATTCAGGAGGACGCTTTAGAT
TTTTATTGTGGGCTCGCTATTCACAAAGAGCACCGTTATTGTATTAAAAAGAACCATCTG
TGGCAGAAACAATGGCTTCAAATTATCTGTGAATACCCAGTGAACAAAATATAAAGCTTT
TTCCTGCTCATTATGTGGGCTAAGCTAGGGGGTGGAAGATAGGAGAGGAGAGGCATAGAC
TTTGCTATAACTGACTTTTGTTGTTCTTGCTTGCATTCTTCTCCTTTTTAAATCGGCCCC
CTTTTCACATTGTGTGTCGCCATAAACGGCTTTTCTTGTTGCAGGGCTAGCGGAGAGAAG
ACagcggagctcc
>NODE_137_length_732_cov_10.467213
TTGATACAATAAGAAGTTTCAGTGACCCGTATCAAACCAAGCCAGAGCTACAGTGACCCC
TATTACTGGCCATTTTTCTTGTGGGGACTACAATATTCAGTTAGTGGTGAACTTCACTGT
TTTGAATAGATAACGGACAAATTCAATGTGTTTTATCAGCCCTATCGTATTCGAATGTTA
ATATTATTCCCATCATATTTTGCCCAACAGCTCTTGTGTGTTTTAAATGTGTTTCAACAT
TCTGTGTAGTTTCTGTTACTGATATTGCTTGCATGGGGAGTTTGCTTAGCTATCACAGGC
TGGGAGAATGCTTCTTTTCCTCGATTTTCTCTACTTTTCTCTTTGCCTCCTGAAGGACTG
AAGAAAGTACGTAATCCGGATCGAATGTACAGATCAGCAGTGTGTTATGCTGGCCATGGT
CCACCTAAGAGTATCAGTGATGACACAGAGACGAACAGTAAGAGTCAGTTATTAATACTG
CATTGCTGCTCCAAGAGGCCACTAGCTGGCCACTCTATTATTCATTCATCAATTCATTTA
TTTACTTCTTGATTTCATCCGTCCCCATGCCCCCCTCCTTCTTTTATTCTCCTCCAACAC
AACACCTCCTCCGGCTGCTCTGTTGATTGAAGTGTCTGCTTTACGGGATCACGCTGTCAA
TAGCTGAAGTGTTGTCGTTAACTAAGAGTGATTGTTTCAGGTTGAGGCCAGGGGATCAGG
ACCTGAGCAGACCCTCAGAGAGAAAGCTTACACTTTGAGCCATCAATTATGGCCCTGTAC
TTGCCTTTCCTTGGCTTTTCTTAagcctgcgtttgatggagggggatcaacccaagttaa
caatatgagtttaaaatgctgcaaaagtaaagtgtg
>NODE_138_length_657_cov_13.308980
AATGCAGAATGCTATTTAATACATCTGCAAAATACGCCAACAAGGAAATAAAGCTTCTCT
GATTGATAGATGATTTCTACATGTTTGGCACATATTTATAATTTCATATGAGTGTACATC
CAATTATAAAACCCCTAATATATTTCTCCATTTCTGTGTGATCAGGGTGTTTACATAAAC
CTTCAACTCCAATCTTCCCCCCAACTCACAGTAGATCTTATTTCTTAAGAAGACAGCATT
TTTCTTCTTCATTATACAGGCACACCTTGCGTGATAAATAGTAATATTTACTGTTCTCAT
GCAAATCTTGACTAAACATTGTTCATTTTCCTTGTTCCAGTAATGAATCAAACGGACACC
CTGTACCAGGGAATACATCTCTTTTATCCTCGCTTATGAATAAGGTAAGATCCATCCATC
AAACGCCTTTCATCCCAAGACAAATTAGCGGGACACAGAGGGGCCTGTTTGTTTTTTAAT
GTTTCACCGCTAATAAGATGAGTTTGTATCATTTAAATTTTCCAGCCATTTTTCATACGG
TGTAATTTTCACTGCACCTCTCACAAATTAATATAATGACGCAGTAGCTGGGTGCCATGC
CAGATATATAGAGATGTTTGGTTTTTGATGAGCTGTTTTGAACTCGCCGTCCATTTTTTT
CTCCTCCTTTATACTTTTTTTTCTCCCCCTCGCCTCTCTCTACATTTATTTATAGAGTTT
ATAAATTATTTGATTAAAAAGTCGGAGGAGAAAAAAAACAGGACGGCGCTGCCCTCATTT
TTTAACaagtctaaatgttag
>NODE_139_length_456_cov_13.186403
TCTTTGGTGCAACAAATCGGATCCAAACAACAGATGCAGCGGGAGCTTTGGTTCTAATAT
TAGGGCTTGTAGGGACGTATAGCAACATGTTTCCATTAAACGCGGCGTTTCTAAGAATAG
GCCGCGGCACATAAAGGGAAAATTTACAAGGGTGTCAGTCAACAATTTAATAAATTGAAA
ATCCATTTATCTGAATACAGAGTTCTGCCCTTCACTCCACTGCCTTTCCCTAACAGATGG
TGTTGTGGGTGCTTATGTCCAATTTGATTTGAACCAAACCCTCAGCCAATTTTTACACTG
GCATGAAATCTCAGCGAGCCAGATCCACACACTGGCAGTCAGAAATAGCAGCGGAGAGGG
CGCGACATTGTGAAAGAACGATGAAGGGCAAAATCTGGAGCGACATTCGAGAAAGTCGCA
GAAAAACTTTCCTTGTTGTTTCGTTTTGTGTCAGTTTTTTTTTTCTTTCTTTCTTTCTTT
CTGTCTTTCTTTCTTTCTTTCTTTCTTTCCATCCCCGCCCCCTCCCCTCCCCCTCCCCGT
CTTCCTCTTGCATGTTGTTTgtgcgccgaggctgcttgaaattagcgattgctatctgaa
>NODE_140_length_296_cov_12.827703
AGTAGAATCAACAGATTTGGCTTCCAATCGAAGACTGGGGAAAAAAAAAAAAAAAAAAAA
TAGACATATACAGACACACCAACCTGTGAGAGGACATCAGTAATGGGCTCACATTTTCCT
AATCTCCTTTGATGGATTCAGGCCATGATTTTCATTTAGTCCAAAAGAGATAACCAAACT
GTCAGCTGTGCTGCTGCTTTGCTTTAATCTCCGCCTGCAGCCAATAATCACCCTGCAACC
CGCAACCCTTTGTCAATTGTTAATCTTGTATTGAAGACATTTAGATGCCAGGATGGTATG
CTGCATCCTAGGATAATCCAGGGGGCCACTGAGGAGAAGCAAATTGGATTCATTATTAAA
TTTTGTATTATTAAAAAGACAAATGAATTGAGTTCTCCAAAGAATTTGTGGAATCAATTT
AAAAATAATCATttccatgc
>NODE_141_length_411_cov_9.766423
AGAAAAGCTTTCTGTGTGGGAAAAAAATTCACACCAAATGAATTACTTCCACAGCAGCTG
TACAGCTTTCTCTCCCCGTGTGTGTGTGTGCGCGCGCGCGCGTGTATAGTCTATACCGGA
TTAAATGGCACCTCGTCTTAAATGGCACCTCGCCTCGTTTCCCCTTTCCTTTCATCATCA
GCAAAATAAAGATTAGGCCTACAGAGGAGATTGTGCGGTCTCGCCTTTAGAGGCGCAAGG
GATCTTCATTCCTCCCGCCTTTGTGATGATATTGATGATGATGATGGCCAAGTGGACAGT
TTGATTTTTGTGTGGCGAGCTAGTTATAAAGAATCAATATTATATCAAGGGGGTAACTTT
GGTGATAAAGGACTTCAGCCACTGTGGCTATTCATCATAAGTCTGTAGCAAGCAGATAGG
TCAAAAGAAATTATATTGCTCTAAAGAGTGTGTCTCCTTATCTCTCAGTACCAGGGGGAG
TGGAGGACACGCCGATCGATACAGTAGCTGCCGTATACTCCTTGCAATTATCAATAGCTG
ATTTTGTCTTAGATc
>NODE_142_length_592_cov_19.278717
TCTCTGCAGCCAGGGAAGTCACGATCCCTTCCAATCCCGCCATGTTGGTTAGCTCTTGAT
GCCAGTTGATCAGTGACGGGTGGCATGCCGGCTCCAGAAAGATTGGCTCCAATGATAATG
CCCCTAGGGCTGTGCTCTAAACGGTGACTGGGGTATCCAGAGTCTGAAAAATTGGGAACC
GAATGGTCAACATATGCACTGGACCTCGTCTCAGGGTAGTCTCGCAAATTGTGCGAGGGG
CAGAGTTTTAAGGAACTGCCAGTGGGGTGTCCCATGTGCTCTCCTGCCAAAGGTGGCAGC
ACCACGCTGGGTTCAGTATTGCTCTCCCCGGGGTTGACGCAAGAGAGAGGGCAGCCACTA
AACCTCGAAAGGCTTGTCATGTTTTGTTGTGAGTTTGGCTATGAGTTTGCAAAATCAAAC
CAATTCAGCACTCAGGATACACCTAGAAATCCTGTTCCCCCATTTTCCTTGTTGTATATC
ATCTGCATGTGAAATTCTTGGCCGTGAACTTCGCAGAAGTAGGAACCAGACTCAATTTCG
TTAAAGTTGGTGTGAGTCCCATGCCGTTCACTTTGCCCTCTTGATTTGTGGCAATAACCG
TGGTAGTAAAAATGCTTCGAAACAGGCCATGGTGCAATATAAAAGCACAGCAGGCAAACC
TGCTTTTAAAAAGGGAGCTTTGGGATTGGTTGGAATGCGCCGTGATTGACAGGCGCTGGG
TTTGTTTTAAAAGGGa
>NODE_143_length_577_cov_15.821490
AAAATAATACCCAACACTACCAGGGAAGTGCACATACTCCGCTGTTTGACCACATTAACA
CTAACACGGACACACTTAAAGATACCAATATCTGGTTCTTAGAAAGAACAGATGGACACA
TAAGTGCGAGGGACTCTGGGCTTGCCAGTAGAAAGGTGGAATGAAAAGGGGAGGAGGAGG
GGAGGAGTAATTGCACAGTCCTTTGCTGAATTGTTCTGTGGATGCAAATTTAAATCCCTC
CTATTATTTTAATAATCTGCCTTTTACTGCTTGTGCTCGGATCATTTGTTTGCAAACCAG
GTTATTTGGAGAGGGAGGCTCGGGGGTAATTTCATGCTTTGGAGCATTTATATCTATAAC
TTAATGAGGAGAGGGCCTGTTGTTTCCTGGTAATACACTGCTAGAGGGGAGCAAACTTTT
TATTCTCCGTTTAGGGTACTGTTAGAGGGCAATAACGTGGGATTACTCTGATGGAATTAA
GGAGCAAACTGAGGAGAGACCTAATGCAGCTTCTGGTGATAGACCAAACTTAATACTGAT
GTTTTATTTAGGGTTTTTTAGGTTCATGGGATGTACCATAGGAGATGGGCTATCCCATTT
GCCCATCACAATAAGCTTACACAGATTTCTTCAGATTTAAGCATCATGCTTCCCCACATG
CAGCCTGCTAAGTGCCCTCAGTTTGTCTTTACCCTTATGTACGTTTTCTTTtccttccca
g
>NODE_144_length_366_cov_12.827868
GCGGGACTACTGACATGTCTTGGGAGAAAGCAAACTGAGACAAGAAGGGGCCCATGGGAA
ATGTAGGCATGTTATGCTGCACAGGGGAGGAGGCCAGTCGGGGGCTGGAGGGCTCAGACT
TGATCCTAGTGTATGAAAAACTGGCTTTGCTGCCTGGGTGGGCCTCTCCCTTCTGAACAG
ACAGCATGGGCTTCTTCTCAGCCTTGTCAGCCTCTCCGTCTGTGCTGGTCTCCTTGTTGA
GGGCCCCTTTGGGACTTCCCAGCAGAGCATCCTTCCTGTTGGCCAGCTCAGCGCGGGCCT
GCTGCTGCTGCTGCTGGAGGCTTTCCTCAGGACCCCTAGGGGAATGCTCGGTGCCGTCGC
CTTCCCTGTGAAGTTTGCTGCCGTGCCCATGTAAGTCCTGATGCTGTAAGAGTTCCCTGT
GGCTCTGGAAGCTGATATGGCAGTGATTGCATCTGAAGGCCGCCTGTGACAGGTGAGACA
TGATGTGATGCTGGAATGTAATAAGAGAAT
>NODE_145_length_469_cov_16.456289
ATCGTATTTTAGTCTTTTCAGGAATTTTCTTGCACTGAAAAGATCCTCAGCAAACAGGAA
AAGAAAGGGGGGGGGGTGGTAAAACAGGATGGGGGGGAGGAAGGAAAGGAAAAAAAATGC
ATGAAACATGAAACTCTGCAAATTTGACTTATAACAAGCAAAATTACACCCTGCTGTCAT
TTAAATTATGGCTGCCCTCTATAAAGGTGTCTTTTAGGTGCATTAATTGAATTCGGCACT
ATTTCCCAATAATAATCTGTAAAGTTCAGCCGTCCATCCTTCATGAGATCCCTGCCGCGT
ACCAGAGGAGTATCTATTTCAGTGGCTTAATTTATTTTCATGATTCGCCGATAATGACGG
CCATGCAGGCTGTACATCAGAATTAACCTTCATTTCACTGAGGTATATTACGATGACAGT
CCCCGACACATTTCACCTACACAAAGGGCATTCTCTCCCCTCTCTCTCCCCCTTCTCTTC
CTCTCACTTTCTCCCCCCTGCCTCCTCTGTCGCTGCCCCTGCTGTATAATCATCCTCGGC
AGACCAAGATTGTTTGATAGCCGATTAATTTTCATAGGAAATCAAGTGGCCAGctctttc
tctctatcgcact
>NODE_146_length_486_cov_10.415638
GACAGGATTGGAAGCTGCACTTTAGTGAGTCAAGTATTGACTACATGTTAGATTTTAGCA
CCTGAAACTACATTATCAACAACTTCAACTCATATAATGTCACTGTGATACTTTACAGTG
TTATCCAATGACATTTTGAACTTCGTAATTTAAAAATGTTTTACTTGAATACAGTAAACC
CAAGTGAGACTCCTCCAATGAGTTTCTGGAGAAATGGCTAAAGAACAAGACAGACACATG
TGCAGCATTTATAAATCTTATTATTCAACAATATTCACATTACAACATCAACACTGCTCT
GCTAGTGACAGGTTCTAATAATCCCAATATATTGTATAGTTACTTTGTAATACATTATCG
AGAGGCACTTCCAGTAAGTCTGGCAATAGAGGAGCTACAGTATTGTGTCTAAATTACAAA
ACAGTAAAAATAAATATTTTTCTAAAAGTTTTTTTGTCATAATATACTTTTGAATCTGTA
CAGTATATATTTTTTTTATACAAAGTCAAACAATATCTAGAAATAAAATGTCATATTCCA
CTTAAACAAATACTGGTGAATTACACAAGTTCCCCATCCTGTAGGTATTGCTACATGTGT
TAAGTGCAAGATACTGGAGAGAAGAAAaga
>NODE_147_length_666_cov_17.091591
CCTCGCTCCACTCCCTCCTTCCCTCCTTTGTGAGTAAGAGAGTGTCGGACATCCCGGCGT
GACAGATTACACTGCTCAGAGTGCATATCAGGCCGAAGCGTTGAGGCCCACTAATCCGCC
CTCTAATTCTCAATTAGTGTAAAATGAGCCCATAAATCACGCAGACAGGCCGATCGATGG
AAACGTTGTTTTAGGAGTGATTGGCAGCCTCCCCAAAGGTTACTGTTTAAGTTGGTTTAA
GGTTACAGCTCTCTCCAGGCTGCAGGCAGGCTGTGTGTGTGTGCGTGTGACTGTGTTGGC
TTGGCTTGTGGTTGGGAGGGCTGGGGGGGTCGAACTCAATCTATATGATGCAGGGCCTCG
GTCCTTTGGGGATACAGCAGAGGGACAGCACCAATTTTTAGCCCATCAGCCGTCCAATTT
TTCTCCTTTTCATACCTGCTGTAGTAAATGAGAAACAAATTAAATTTCACCCCACTATCT
CCACAGAAACCATTTAAATCCTTTATGGAAACCAAATTGTCCCCAGACAAATCGCCCCTG
GTTCTGTGGAAATACACTATGGCGCTGCAACCGAAATAAATTTGTGTCACTCTGGATATG
GCATTGTCTGTAATGCCATTCATTGGAGGATCCTGGTGAAAGAGAGAGGGAAATAAAATA
AGGGGCACTTTTGGAGGAACAAAAGGGGTGAAAAAGACCCCAGCTCCCCATTCTCTTTTT
TTTCTCTCTCTCTTTTTTTTTTTACTCTCCCCTCCATCTCTCTCTGTCTTTCCTTCCTTC
TCCCTTGCGCCCACTTTTCCCCTGCGTAGt
>NODE_148_length_640_cov_11.054688
AAATGGAAATGAAAGTGACAGAAATTCCCTCCAATGTCTGATTCCAAATCCCAGTATGAG
GCGAAACCTAGGTAGTGAAATTAGGGGAGAAAGCTGGGGATGAGGAGGAATGTGGAGCTG
TCAGTCAGTCAGTCAGTGGGAAGGGGGATTATGCAGAGCTCAGAGCAGTAATTGAACACC
ATCGGGCCCGCCCTCATTTACATCTCAGCCTTCTGCCGGCTTTGATTGGCAGCTGTACAT
GAAATGCCACATCAGTTGAAAGTATGTTGTGAGCTGGCACTAACAATCCTGTGGCTCCGG
GGAGACCTGCCATATTGTAATTTGGTTATCAGGCATGAAGGAAATAATTCTAAGTGCCAG
GAAATGTGAGGCAGAATAAATGCTTCATTGCTGCAAGTTGCCCAGGGTGACAGTTCTTAT
TTAATGTACAAGAGCGTCCCGTTGCCTGTAGATTTGGGGAGCAGAGAAGGGGGAAGGAGA
TGTAAACTAGGAGGTGGAGAATTTTCACAAAGACCGTGTTAAAATGGAAACCTGAAGCAA
AAAAACAACAACAACAACAAAAAAAACAAATACAGATAATCAATAAAAAAGTCAATATGC
ATCATTTTTTTGTTCTTGCTTTGTCTGAGTAAAATCGCAGCAACAGATGCACACCCAGAC
TATTTGTATTTAAGCCCTATTTTTAGGCTCATACATGGAATTTCTAGACAAAAGGCATAA
GCACAGAAGTAATGCAGATTTGTGCGTGCCGTTGCATCATTTGGttgacatgtagtgaaa
atgg
>NODE_149_length_657_cov_14.330289
GACTGACTCTTGCCAAGTGTGGCCTTATGCTTTTTGTCATCGCGCCAGCTGCAACATCCT
CTGGTAGGCCCCAAAATGATGCATCTTCTTTGATACATTCTTAAGTACACATCAGACACA
GTCAAATATTAATCTCCATGCTTGCTGGCCAAACAACATCTGTCTCAAAACATGAACTAA
CATTCTCCGTTTTTCTTTTTTGGTTTGCAAAAATATGCCCCTCCATCTTTAGAACATCCA
TCCACACAGCTATGCGTATGTTTGTGCAGTTATTTATCAATTCATAAAAATTCAAATACT
CAGAATAAAATGTAGCAAACAGAAGAGCAACCATAAGCATGAAAACACATCAGATTTATT
CTGCCTGCCTTGTTTACCGGTTCACGGAACACTGCATGCAAACAGAATGCAAATGCATTT
GATTGAATCAGGTGATGCCGAGGTAATTGTATTTGGAGAAATGTCCAAGATTTTTTTTTC
ATCATTATCAGTGGGGGGTTTTCTTTATGAAATCCATCTTAAACAAAAGCTATCATCACT
CCCAAGCCTTGTGATCTTCCTTTGTCACATGCGGATGTGGATGCGTCTTTAATTTCCTTT
CAATTAAAAGTAAATATACGCCTTTATTTTTTCCCCCACTGTGAAATCCAAACAAGGGGA
GTCAACATGAGCAGACAGGTGAGGAATATTCATTTATATCTGCCTGCCATTTTTCCCTTT
TTTTTATTGTTGATGCTGATGATGTGATTCAACAGGCAACACTGTGCCTGCATGCCTTCA
TGCCTCCTATCAAACACACCc
>NODE_150_length_495_cov_11.559596
TGGGCTGTTGGACAGCACAGTGGAGATGGATAGAGAGCTAGAAGAGATGTGGAGAGGTGG
GTGGGTGGGTGGGGGGCAGACAGGTGTAGGTGCTGTGAGTGGCTCTCCCTCTAGCTGTGC
CATTGCAGATTTCCAGTTTCCTGCAGCATATGTCTGCGTGGTTAGCATGTGCTCGAAACC
CCCTCTTTCTTTCACTGGAGGCAGCCAGCCTGTGTGATTTATGTGGGGCCCCTGTTCCAC
TGTGCATACACTGGAAAATCTCCAGTTTACACAAGAATTGCCTGAAAAATGAGATCTGTG
ACTACATTCTTTTCATTAGCGGCTTACGCTAGCGTGGAGCCTGGGAGCCTCTGAGCTCCT
AATGATGCACACGCAGGCCCGTAGCCTCCCAGCTGCTCTCCGGCTCTCATTACCTACAAC
ATTCATGTCACAAACACTCTTATTTAATTTCCACAACAATTAAAAAGGAAAACAGTTGCT
AAACTTGTGCTGCTTGAGGCAGCTGAGAGCTGTGTGTTCAATGGCTCAAACAAAATGTTT
GCGCAACAAATACACGCACACACACACACACACACACACACACACACACacagtccaaca
cacattttgatgtcgagctgtaaagagaaactataaaca
>NODE_151_length_601_cov_15.900167
TGTTTACTCATGCTGCCATCAGCAATCCTGTCTATTGACAAAAGATGAACATTTTCTCTC
AAGTAACATAACTGGGCTTTTGTCCCCTCACTAAAAGTACACTGACGGCAACACAATGGA
ACAGAAAAGAGGCATCGGGAGAGAAAGAGACATCTTAAGTGGAGCAATGGCCCAAACAAT
TAAGAGCAAGGTACATGGAAAAAAAATTGAAAGCTCCTCTTTTTCCCCCCTCACTTTGCA
TTGTCGATTTGAAATCCCTCTCTTTCTCTTCTTGGAGGGCTGCCTGTAATGGAGCTAATC
TGCCGTCGTTTGTCCGAGCCACAGGAGTTTTGTCAATAACAATCAGCGTTTGGAAAGTGT
AATTAAGGCCGAGGCTTTTCATTAGGAAGAAGGGAGGGGGCCGTCTCCAGGGACGGGCAT
GCCAATTAGAAACTCAGGCACGCGTCGCCGGGTAATTTCAGGGAAAGGAGGGGAAAAAAA
CCCAGGACTTCTTTAGATTGGAGAGGGACCCTGCTGCTCTTTCAGAGGAGAGGAGGAGAG
GCTTAATGGCATAATAATCAGACAGGGGTCCCAGGCAGAGAAGGCAGGAGGACGGAGGGA
CTTTTTGGGGGAGGTGAAAGCCTTCCAAAATGATAAAAGAAACACATGCAGGATTGCTAG
AGGAAAATGGAGGCAGTAAATAGCGGGATGTAGAGCCCTTGAAAGAATGAGAGGGTGCCG
TTGATGAGAACTGATTAATTAAAGg
>NODE_152_length_646_cov_15.803406
CTTTAATGAGAGGGAAAGGATTTGATGTTAATGCTGTTGATCTCACGGAGGCTTCAATCC
ACCTAATTAACCAGTATTTCTGCAACACACTAAAATAATCAATAAAAAAGAAGAAGATTT
TTCATCACTGCTACGGATACTGTGCTCAGATATTCAGATTATTGAAACACATCGCATGCT
AGCTCACCTTAGCAATGACAGAAATAGGGTTTTTTCACTTTGGATGTTTCATTCTTTTCT
TTTTTTTTCTTTTTTTTTTAAAGGGTGGAATAATTAAAATGGCTGTTTTATCTGAGCTTT
TAGTCATAGTGTGGCTGCACTCACTGTTGCATCTGTGTGCTGTGCAGAGATAGAGCGTCT
GTGGAGGGCCAGGGAGCAGACTCCAGAGATCCATCCATCTCAATCTGAGGCTACAGCTGA
CACCTTACAAAGAGGTACAATTAATAAGGGCATTATCCAGCAGTAGGCAACAATAGAGTC
CTAACGCAGAGACACCAACCTCAGGAGGCCCGGAGAGAAGAGAAAGGGAGCGTGTGTGTT
TATGGGTGGGGGAAGGGCTGGCCAAAGTGCTTCAGATTGGGATGCATTACAACCAATGTC
TTCAGAATGTGAATTACAATCTATTATTAGTGAGCCTTATGATAGGTGGTGCAGGCTACT
TTGTGTGCTAAACGGATCACATTATTTTTTACAGTTCTGCGTTGAAAATCTTACATTTAC
AAAATACAGTCTCATTTAAAAAAATCACTGGTATTTTTGAATGATACGGAGATGCTttta
gatgtgtgga
>NODE_153_length_656_cov_9.102134
ATTCACCTACGACCGCTCTCTCAAATCTTCTCATCTAGATGAAAACATTCTCATTCAGCC
CTCTTTCCTTTCTTCTTTCTCCTCGCCGAGTCTAATCTTGTAAGCCATTATTTTTCTATT
TCCCCTCTCTGTCACTTTGCATTATTTTTGCTGCTGTAATTCCTATTCGTCCCTTCTGGA
ATCTTCCTGTCCTTCTTTGTCCTCGGGTCTAATCCGGACTTTCTGCCTGTTTTCAGTCCC
CGGTCCCCATTCTCAGCGGGGTTCAGATGGAATAGCCATGCATGACGCCCCTTCTATGGC
AACCACACCTCCACAGGAAGGCAACGCCGACTTTTCGGATGGGCAGAGAAGGCCTTTGAG
AAGCTGGCAGCAGAAGTAAATCCTTCTCTAAGGAACAAGGAGAATTAGCAGGGAGCAGTG
GACTAGGGATTTAACCCTACCCCTCTCCTTTGAAAGGCACAGTCAGTCCCACTCCTGCGG
CTAGCCACAATCAAACAGAGGAGGAGTGGGGAGGTGGCAGCGGGGAGAGGAGAACACAAA
CTCCCTGAATGACACAAGCAGTGGATTGTGGAGGAGCCTAATCCCACTTTAATACCTTTC
CAAGTTCAGCTGCTAAAGAATGCTCTTTAAAACAACACCACTGTGTGAGCAGTGAAGGTT
GACCAGGGGGAGGCACGCCATTCAACCTCCCCAACATTACCTGATTAGTGGTTTGAGGAC
CAGGCCTCTGGGCCAGCATGCCAACAGGAGACAGAGTGGAAGATGTAAATGATGATTTTA
TATATAGAAAAACACATCaa
>NODE_154_length_531_cov_20.067797
GATAAAAGAAGGGAGGGGTTTGGAGGGGTAGGGGGTATGGGGTTGAGGGGGTGGGGGGGG
ACAAAGTGGTTTCACAGTGAGACATCACACACACAAACAGACACTTCCAGCAGAGAACAT
CACACTCCCATGTGCACATGCTCACTTGTTCACTTTGAACGCGCACACACACACAGTGGC
ACACATACAGTGGGGTAGAGGAGGCGGGAGGAGTGGGTTAGGGGTTGTAAAAGGAGCCGT
GTGCTATGTAATGGAGGGGAGGAATGGGTTTGCTCTGTCAGACCGGGCCGTCACAACGGC
TTTGTTTCATGTTTGATTTAATTGTCTCTCCCCTGACAGGCCCATTCATCAATGGCTTTA
ATGGTCAATCAGAGACAGGCTGAGTGAGTGCTCCCATTCTGTTTAGCCATAAGCTGGCCT
GGGCTTTTATTTCATCAAAATGCCCCAGCCTAATGTACATGCTCACTGGCTCAGAGTGGC
CGCGGGGAGCACATAAAGAATGACTGAAAGCTTTCTGATTTCAGATCAGTGAGAAGGATG
TTTTTCTTTTTCTTTTTTTTTTTCCTTCTTCTTCTTCTTCTTCTTTCTCCTCCTCATCTC
CTCCTCTACGCTCTCCTCCCTGCTACACTGCCTGCTCCTCTGTTGACGAAAGGGAATAAA
AGGCTGTAATGTAGa
>NODE_155_length_525_cov_21.449524
GTGAGAACTTTTTTTTTTTTTTACGATCAGCTGTAAAAATAAATTTAACAAGCGACAATT
TACCTCAAAACTTGTTCTGCGGTTAATGATGATAAAGGAGCAATTAATTGTGTTTGGTTC
AAATGGGAGGGTGAGTCAAGACTTTGTAGGTAACACAGTTAAACACACAAAAATCTAACA
AAAATCAAAAATGAAATATTTATTACAGCATTTGTGACTGAACACCTTTTAAACATTACG
TCACAGTCCTCATACAAGTATTTAATGTATTTTTGACAAAGCTTAAGGGAGACGGCATCT
TATCATCTAGTGAGGAACACGTGCTGAAAAAGGAAGGAATTCATGGACATACAATATCAA
TGCCACAGCAGATCTGAAACTAGCAAAAACATTCTTTTTCAATTGAGGTAAACACATAGA
ATATCTAACATGAAACAATTAATAGACTGAACTCTGTACGAAGTTTGTTACAATATTCTC
TCAGCTTTTTTTTCCCCCCAAAAGCATTGAGTTCATAATTTAAGTTTTTTTTTTTGTTTG
TTTTCCTTTTTTTTTTCTTCTTTTTTTTCGTTTTAGGTTTTTTGGTGCATCAACCGTCAA
ATGCTTCTCCAGTGCCACAGGATCAACGTTTGTGTCAGCATTGTCCGTATGGCAAGAATG
TTGATCCGc
>NODE_156_length_587_cov_16.383305
TGAAAATCTATAAAACAGCAAATTGTTCACAAATTATATTTTTTTTCCAAGTTTTCATTT
TTTTTTCTTTGCTTATTTGTGTTTTGCACAGTAACACAACACTCTCACAACAAGATCATG
GTCTTATTACAAAACTCCCAACAAAATGTAAATATTTCTAGTTTTCTGTTGATACTTTCA
TATTTTGGTTTTTAAAACCAGAAACTTGTCATTGTATATCCTTTCCACTGCCCATAGAGG
CGCATAAAAGGTTACTCACACACACAAATACTTCACAGCACTTTCTAAGAAAAATATACA
CTTACAAAATATGTTACAAATTGGCACACAAAAAATATACAAGATTTTGTAGTGTCAAGA
GTTCATTAAGATTCCTTCTGGTAACAACTCTAGACAGTATATATAAAGCTCGGTAATCTT
TTAATGAAAAGAGCAAAAGTAATTCCAACCAGTGTCAAAGAATCATGAAGTGAATACATC
AAACATAACATTATAATATACATTCATAAAGAGGGTTAGGTACCTAATCTATTTTGCATT
TCTTTTTTTGTTAACTCTGGGAAAAGAAAAAAAAATCTGAACGAAACACAAAAGAAAAGA
AAACAATTGTCAGCTTTCTTAGCACCATTAACATGAGGCAGCTCAACAGTGGCACATTTT
GAAAACAAAAAGAGAAAGAAAGAGAAAAAAATCTATGAactcagagaagtacattcaatt
tgacaataggc
>NODE_157_length_646_cov_10.298761
AAAGCAAAGAAAAAGGAAAAAAAATCCAGACATTATATATTGATGTCAGGTCGATTTTAT
TTACATACAATGAAAATGATTTATTTTCTCGAAGAGGTAGGGAGAATAAGCGGACTTGTG
GGGGGAAAGAAAAGAAGAGAAATGGTCTGTCAGGCCGTTGAGAAAAGAAGTTTAAAATGC
CTTGAACTATTCACCACTGAGATGGCTAATCAGTATTGAGGCTCCGGGGCAATCGGGCAG
CTTTTCAATGTGGTTTTCCCTTTCATCTCAATCGGGATGGAGGCGCTCAATTAAAAGCCT
ATCAGTTTGTAAGTAAATCAACGCCTATCAAAGTTGTCACATCAAACAAAACGATTATTA
TTGCAACCCGCCTCTGCCATTAATCTCTTTCTGTGGTAATCTGCTTGACAGGTCAACTTG
GAGAGCAAGAAAACCTGGAGTGGACAGTGAAGGGGGCCAAAATATCTGTATACAAGTAGA
ACATTTTTTAAAAATAAAACGTGTGTTTGAGCACAGAATCTCCTGCAAAGGCAATTTGGA
ATGAAGGGCAGAGTGAGTAAAATAAAAGAAACCATTAAATCCACATAGCAAAAAAAGTAG
AATCTACTGCAACAATTTACATTTCAAAGTTACACAAAAGTAAAAAGACACTTTTCGGCT
AACATGGAAAAAAAAAATCTGCTTATATTCTTCCACTGGAACGCTTTGTTTAAAAAAAGG
GGGTGTAGTAATAAATACAAACAAGCAATTATCTAATTGTCTTCTATATGAGCATAAGTC
ATAATTCTGg
>NODE_158_length_522_cov_10.697318
GCTGGGAACAACAACATAAAACAGACAAAGAAAATTACTTGTATTTTCTTTCCGCCGCAC
TGTGGGAACATTCATTGGATTCTGCCCCATCTGTTGTAATCAATAACGTGACCATCTTGT
TTTTTTATGAAACGCACTTACTCTTAATTTCATCCACCAGTGGTTTTAGAGAGAAGAATG
TGGAGTTACCTATAAGGCTTTGACATTATAAATCACCTCTTGAGACCAGATTGTACGGCA
GTATCGATTGATCCTGATATATCACAGAAATTTACTGTCACTTCTGTTTTCAATTAAAGA
TACAATCAGTCAGATAATGACTTAATTGGATTTTACAGAAGATTGAGTTTTATCGCCCCG
TGCTTTACGAGTTTAGTTAAGGAAGGCCATTTTATCACGGTTGTCAGGGGCGACCGGCTG
CCGCTGCCTTGTCCTTCTGTAGCTGCTGCTGCTGCCCTGTGTACAGCGCAGGGGAGAAAA
GTGTCACAGGATTGGTTTTCCTTGAGCTGCCTCCGCCTCCATGAATCACGCCCTCCCATA
ATAGATAAAATCTGCCCGGATCTCGCCGTGACACCTCCTGGTGAAGTGATGGCGGCTCAA
TACAGACAGGGTGGTGAGGAAGAgaacgccgcgagctcagaggtggacggggaaaattcg
gtacat
>NODE_159_length_594_cov_11.846802
GACTGAAAAAGGGGGGAAAAAAAGAGGCTATATTTTTCTCATCTCTCATACCACACACAA
CCTCCTCCTTTCTTCTACCCCCACACCACCGTGGCAGGAATCCTTTGTCAGAGGTGTTCA
TCTGGAACAACTTTGCCACACTTGTTTTCATGTTCTTTTAGATTACAGGGCAGCTGGCCC
CAGCTTTGAAGCTCCCCTCTCCCTTTGTCTCTGTGCAATGCACTCTGGTAATTAACTTTG
TCCTTCTTTTATTTGTTCCAGTCACTCGCAGTCCACTCTTCTGAGCATCTTCTCCCTGGA
GTACCAGGTTAGAAGTTTTCTTCCTTTGTGAGCCCTGACAGGTGCCTAATTGAATGATGA
ATGTCCCTTTATTTCTTTGTAATTGAACTGCCAGCTTTCTGATTGGTTTGGAGGATGCCC
CCCCACCAGACCCCCCGTTTATTTCACCACCCCACCTCCACCCCTTCCTCCTCGTCACGT
TCACGTTGAGGGCCTTTGCCTGCCTGAGCCTCAGTGGATGTCTGCCAAGCCTTCCCATCC
ATCTGTCTAATAACATCTAGCCCCTGCTTATTTGGTGGACCTGTAATAAATTATGCTAAA
CCATTATTATTCTGACAATAATAATTTCCCCGTGTAGTGCGGCTGCGTGTGCTAAATGTT
TGCTGACTCGCACTGTCACTGCTGCTTTCCACGGCTGACagcggatgatgataaatggcc
actgccgccagtggcaga
>NODE_160_length_662_cov_8.391238
CCGAAGGTATCTGCAGAGATCTGCAGTGGGCTGCTTGGGTTATATATGGGCTAGAAAATG
AGACATATGTGCCTGAATATTCGCGCAAAATACATTTTTAATGCCTTTTTAACTGAGTAA
CCCATATTTCAGCATCTGTCCATCATCTATAACACCATACAAAGACAAATAAGGCACTTA
TTCCACTTCGGTTCGTCCATTTTCTTCGATCTCCAAGGTTATTTTTGTTAATGAAGACGT
AGTGTTCCATCCACACAGGGCAGCTTTATCTCAGTTCTGTTCGTTCGTATGACTCTGGTC
ATTCAGGATCAACTGTAAATCCTCTCTCCTGCTGCTGGTCTCCCTCGCAGGTGAAGATGC
GTCTCTGCCGCTCAGCAGTGGAGGCAGTTATCAGATCCTGGTCAACAACGTCTTCTACTT
CACCCAGCGGGTCGTGGACAAGCTGTGGCAGGGAATGTTCAACAAGGACTCCAAGCTGGT
GGTGGACTTCATCGTGCAGCTCATCGGACAGGTACAAAATGACCCGTTCTCTCAACCTAC
GATATTACACTCTGTTCTTGGTCTATTGATGGCACAGAACATACAGTTGAACCCGCACAA
TCAACATGTTAAAGGGCTGCATGTACTGAAATGAATTAAACATTTCCTGTTCCCCTCAAA
GGCAGCGAACAGCTCCTCTTCTTGTACTAGGTGTTGTTGTCGCTGACGGCCGAAGAATTT
CTAATAGATCAGATATTATAACAGCCTTCTCGAGGATGTTCGGCtcggtgccagtctcaa
cttcctgaagcagccaacagcagact
>NODE_161_length_700_cov_11.587143
ACGACAAGCACAGACGGCTGTACGTTTGACACTGCCCTTTGATGTTTACAGAGTAAGGCA
AACTGAAAATAAATAAAAATGCCCTCCGAGGATGATCAGTTTACGACAGTTTTCCATTAA
AATTAAGCATTTAAATATTTGGAGCAACTGAGACAGACGACATGCGCATTTCTGCATCTC
CTTGTGTTTATGTACGTGTGTGTCACCATTTGGAATGTGTGTGAACACATGTTTATGCAT
GCGTGTCAGCCTGAGCCTGTGTGTATATGTGTGTGTGTGCGTGTGTGTGTGTTTGTGTCT
TAGAGGGCCATTTGGACTGGCTAAGACATCTGCTCCATCATACGTCAGGGGCCTGGTGTG
ACATCTGGGGAATATACTGTATCCTGCCTTGCAACATTACACACAATTTACTGCTAAAGG
TCATTATGTACCCGTTAATCCACTTTTAATTGATATCAGTGCAAACAGCACAACCTCCCA
GCCACATGACAGATCACTGCCGCCACAAAACCAGGAAATTGCTATATGGGAGTTAAAAAT
AGAATGGTAAACTTTTTGCTGTGGTCTGTCTTCACTTTGTTAAAGTCCGTTGGACATTCT
GACCCGGACAAACAGCGACTGGTAGCTGGATAAGAAATGCACCACTGTGACTTTCTTTGC
TTTGACTTGAAAAACTAGAGCACATAAACATCTAAGTGACACCTTTGTGGCTATATATCA
TCTTTCTCCTGATTGCTGTACTGAGATCTGTGCCTCCGCAGTATGCTTGCACTTTATGTT
GCATGTAGGGATTTCATCTGGCTTTGTGTGAATTGTGACAGCACCATAGAAACAATTAAA
GATa
>NODE_162_length_390_cov_18.241026
CGCCTGTCCTGAATGCTGATGAGAGAGAAAACACAGGACTGTCACCCTTTTCTGCGACTT
TTAGCCAGTTTAGATCTGATATGTAACAATAAGTTGAGTGCACTGTTTGGCCTCTGTGTG
TTGGGACGAATTTGTTTTACTTTTTCTTTCGTGTTACAACTGTGTGTGTGTGTGTGGGCG
TGTAAGACTGTGCGTATGTGTTTGTTCTTTCTCTTTTGTGAATTTTGGGTAATTTCGAGT
TTGACTGCGGCTCACCCCCGTCTCTTCCTGTGTGTCTTGTGTAGGGCTGTTAGTGCAAGA
CCTTACTGACACCATATTAAGTTCATATGCCTATAAGTCCCACTACCTTCTGACTGAGTC
AAATCGTGCTGAGTTGAAATTACCTATGATTCCCTCTCCTTCGTCAGCTACCAAAAAGAA
TGTTGGGAAAGGTAACTGAACAGTTTTTCTCTTTCTCCTTTGTCCCACTGGTCTGTGTTT
GTGTTGTGCCTGCTCCCATTCTGATTTAGTTTCCTTTTTTTTTTTTTTTTTTTT
>NODE_163_length_628_cov_12.332803
ACCTCCTGTTAACGTCAGAAAAGAAAAGTAGACCTTTTTAGGCTCTCAAACTAAAGCATC
CATTTGTGTTGAAGCAACCATGGAGAGACAACCTCCCATTTGATACAGCCAATAGTCCCT
TAATAAATTACATTTTTTTTACATTAGGGATTTCTTTTTGTGATCTTTTAGTCACGTTAT
AACACACTCCACAATACAGTTTTTCTGGTGTGGTTTAAGTTTTAAGTAATTGTTGGGTGC
CGGGTCGTGCAAAACCATATTAATTGGGAGGTTGATAGCGTTTGGTGGTTCTCCAGTGGA
GGGGTCCCCCTCCCCTTCCCCCTCCTGCCTGTGGTTTGGGAAGGCTGCCTGTGTTCCCCC
TGGCCGCCTGACAGAACTCCCCTTGGTCAAACTGTACCTTGTCTTCTTATTCCACCTGCC
AATAGAAACGCTTTCAGTCAACGATCCCCCGGATGTTCTGGACAGGCAGAAATGCCTAAC
TGCCTTGGCTTCTCTACGCCACGCTAAGTGGTTCCAGGTTTGGACCTTGTCTTTATTTGT
CTCTAAAACCGAAGTAGTTTTGAGTTTGGTTTTATGCTGTTTGTTCTTTTGTCTTTTATT
TGGGCGTTTCATGTGTTTTTGTTTTGTTTTTTTTCTTTATTTACTCTTTCGAAGTGTACC
TTCTGTAGTAATACTTGACGACCTGGATGTTTGTTTCTTAGGAAACCTTTGTCATTACAC
TGTTGTAGAGTTGCTTTGCTCACTTAACAGGTTCTATcgcagtaccattttt
>NODE_164_length_592_cov_17.062500
CCTTCTGGTTTGTAGTTTTCAGTTTACATGCTGGTTTAACTGTCGCACTCACCTTGCTGC
TCCTCAAAAGCTGCCCACAACAGGTGGATGGCCGGCTTCTTGGGCAGGTGGATGGTGCAA
GCCTTCTTGTAGACATGTCTCACACCATCAGTGCTGTAGCCCTCTAGATATTTTGCATAC
TTCAGAGTGAAAAAGAGAAAGCAAGTTGGAAGAGATGCAGGAGAGGACAGAGACAAAGAA
CAGAGGAGAAAGAGAAAGGCAAAAGAGACAACACATTTTAAACTAAAATTTTCAGTTGAC
AGAAACAGTGAATTTCTTCATTGACAAGATCGTTTTTAGAAATTTTCTGTGTAAACCCAT
CAGCACCTTCATGGAACCAATTAGATAAGTTTCTGTAAGGTAGTGGGAGACGAAGAAGAT
GCAACGTAGTAGTTGGCAAATGCTGCAGTCAAATCTTGTGTGGCAAGCTGGCCATCCCCT
AATACAACAGATACAGTCACATATCAACGTTACACGCAAAGAGAGTGCAGGACGATTTAC
TGTGTCGATGTGATATCATCGTTGATGGGGGAAGTGCAGGGAGGTAGCAGGAGTGAGAGA
GAGGATAAAGGTGGCGCTACCTTGATCCAAAACTCCTCGTAGAGTGCACAGGCGATGAGG
CAACGTTCAAAGAGAACAACCACGCGCTCCGGAGTCCCGTTTTCAATTTCAAAGTCCAGG
TACTCCTTccagttgt
>NODE_165_length_538_cov_11.037175
GACATACAGCACAGTTGGTTCAAGTGAAATATATAACCTTGTCTAATTAGACTGTGACAT
GATATGCCTCGCAAAGTAATTGCCGTTGTGTCCCTGTCAAGCTGTCTCATTATCAGCGCA
AATTGGATGGATCTCTCCCAATCAGATTACCAGCGAGCGATCAAACTTCTCAGGCGAAGG
CGCTGGAGCCTGGCAGGTGGAATACCTCTGTTTTACTGCAAATGTGGCCATGCAAATCAG
TCAGCTGGTGCGGCGCTCCGAGGAGTTCCTTGTGAAAATTGCATAGAAATTTCTAAATAA
CGGAAGGCATGACACCTCTTTGAAAAATGCAAAAGTGAACAGATGGATGTGTGCCACCAA
AAGCTCTCATTGCAGCAGGCTAATACTGCGCCTTTGACTGCGATCCGCGCTTGATGTTAG
CAGTTCATCTTCCTCTATTGTGCTTTTCCTTTTGGAATGGGAGAAACATTTTCCCTGTGG
ATTGGAAGGTTTTCATGAGCAGGCAGATGGAGAAAATATTGTTGACATTAAACTGTTTCT
CTTTAAGGGAATTGTTGTGACAAGGTGGAGCTCCCATCACTCGAAATAGCAGCTGTGTGC
TGTTTACAAAGGGGCCCAAAGCAATGTTTGTTTCCATTGAAACGGTGGCAACTTTTTCTG
TCTATGTAATGAAGAAGCTCCT
>NODE_166_length_902_cov_9.595344
GCCAATTCAGACCCAGAACCACCACTCGCACCCCCTTACCCATCTCCTCAGAATCCTTCC
TGTTCCTTTCTACTTCTTTTCTCCTCTGCTGTTTCTCCCTCTTCTTTGTCTGTTGCTTTT
TGTCCCCTTTTAAGTTAGTATATAGGACCAGATGGGAGGCAGCACGTGGCAAAGAGCTGT
CCTTGTTGTCATTTGATGATGTCATCAGTGTCGTCGTTCCTCAGTGGACGTTGTTTCTCT
GAAGAGAAAAAAGCCAGCAGTTTCTTCATTGTTTTCTTTTTGTTCTCTATTTGTCTTTAA
ATCTTTCTCCTGTTTTTTGTAAATGACAACAAAAAAGACCTGCCTTTAAATGTTCAGGAC
GTTTTCAGTCACACTTGAACAGGTTTTTAAAGACCTCAGTAGGTGAGCTAGTTTTACCCT
TTTTGCCCTTTGAAACTGCAGATTTTTTGGAGAATTTGTAATCCCGTCTTGATTAAAGAT
TGAGTGGAATTCTAGATGTGATGAATTTTGTCATATCTTCTCATTTTTTTTCTTTTACAT
GAGTGTACACTTAGTTGTTCAGAATATTTGGGACCATTAAAATGATCTTTGCTGTAAGAT
GTCCTATTACCATTTGTCCTAATAACTCAGTGTTTCTTTGCTGCATCTTACTTTTAGTTG
ATCAGTCATGGTGCCTTGCCATTGCAGAAAGACATTCTTATATTTCTAGCACAGACAGTT
CTGTTGGGTTTAACATGGTTCCACAAACTACGACAAAACACCAGATTGTGAAAACACTAG
AGTAATTTAACATCAAAGTTGAGTATTTGAACAGTGAATTAAAAGTTGTGATTATTAAAC
TTTCAAACTGCTTTTTCAACCACTTGGAAGGATGTCAAATAAGTTTGTGGAACCATGAAT
ATGTCTTTTCTTGCCCGTCTTGACATTTTTTGGGAGCTAATTTTACAGAAAGGCCTCTAC
CTTCTAAATACCTGTTATGGCACCTAATGTTTTTGTAAGCTCCTCAGTTGTTGGTGACCT
TATGATCCACCAGGTGGCGCCTTAGg
>NODE_167_length_631_cov_12.263075
AAGGCAGAAAGTGATTTGAATTATCATTGTAGAATGCATTTGGTGTGTCTGCGTTGGAAA
GAGCCTTAAAATAGAGCCACAAAGTTTATGTAAAAAAAAAAAGATGCATGGATTTTTCCA
AAAATTGTTTCTCCATCTCTTTCTTCTTTTTCTTTTCTCTGCTGAGGCTTTGACAAACTC
TCAGTTTCAAAATGCGGCGCTTGTTGATCAGGAGTACAGACATCTTTGACTTGAACGTCG
GGTAATGAGAGAAATTAGCACAAATGCTCTAAGTAATAGTTCCTGATTTTTTTTTCACTC
ACAAATTATTTTTCAACTTGTTTTTGTATCTATGCATAAATTAAAAAATCGGCTGAAATT
TATTATTCATCTGAGATGTGATTAATATGCAAAATTATGCAAATTAAGATGCAATTAGGC
TCCAATTCTCTAGTGGAATTTTCCATTATAATTTAATACAAAGTAACAGAGTAATTGGTG
TCACGTGTAATTACGGTTACTCAAGTGCACTTTCAGGCATGCAAATGATTTGCTATATGT
TGGTTATCCTATGCAAATGTACCATGTGGTGTTTTAACAAGTTGAGGAAAACACAATGAG
TGCGTGGTTACCCAGTGGGGTTGGAACAAGGTAAAGACACCAGGGTGTGTTTTTTAAATG
AGAGAAGCTGGAAAACTTTCAGTGCTCAGATTATCACCAGTTAAGACTTCCAGTTACTTT
TTTTTCCCCCCTCCTTTTTGAATTTTTGATGAATGGTGGAGAGGCGCAGACTTTc
>NODE_168_length_708_cov_10.257062
TGTTTGACACACTGCATCTTTGATTGACATTTGCTGCCAAAGCATTATCATAATCTCCTA
GCAGCAACCACAGTAGGAATCACACAAACATAAATCATAGAGGAGGAAAAAATTCTTCAC
ATCCACCTTGTGCAACAATGCCACTAGTTTTGCATTTTCTTCTGGAAATTTTCTGCCTTA
GCTCAATTCCCTGCTACATTAATCTCATTATCCTTTGAACCTTTTCACTGTTAATGCCAA
ATGCAATTTGTATTCTGAGGCCAGGCAAAAAGCTCTAAACTGATTATCCCAATTTGAACC
GTGGCAGTCCTAGATATTGTTGAGTCTGAAAGGGCCATCTAGCTGGTGAATGGGCTTCTC
ATATGCCTTCTGAGTTTCATGACACAATGTTGCGTCTGCTTTGCAAGGGATAAATTAAGC
GTGTGAAAGTCTAAGCAAAGCCCTCATTTTCCAGTTAATCAAATCTTCCCCTAATCAAAT
TAGCGCACATAATTCCTCTGGATGCGTGGTACAAAAACAGCATTATCCCCCTCTCCGGAG
CTGAAAGGCAGGGAATCAGCGTGGTGCCTCTCTCTCCTCTGCATGAGCAGCCCTCAATGG
AAGAGGAGGGCCGGGGTGAGATGGGGGGTGGAGGAGACCAGGGGCAAAGGGGGAGGGCAT
GGCTCTTCCCAGTGGCCTAACAGAGAAAGGCAAGGCTGGGGTAAACTTTGGCAGCGTTTA
AGTTCCCAGCTCATTAAAAAGCCTGGCTCAGTGGCCACCTCCAGGGAGCACTGAagcgtt
ggctaatgaggtacttgtttaattttctttcaaagggctggacatctgtgacacccccac
cccaaaccccac
>NODE_169_length_540_cov_21.151852
TACAAAGATGGAAAAATTCACATTAATCTCAATACAGTTAATTAGAGTATTAGCCTCTGA
GGTATTTCACACCTTAACTCCCCCCCCCTCCAAGGAGACCATGTTCTTAATGCTTTTCTT
TCTTTTTTGATTGCTCGTTATTTCCTGCCGTTTTCCCAAACTTCAGCGCAGTAAGATTTC
TTTCTTGTTTACACAGAAATCTTCCATCCCGGGTCTCTGTTGGAGTATTAGGGGTACCAG
CTTTCAGCATTCTGGTGGGCCCAGCGGCCCCACAGCGACAAGCCCCTATGCTCTTTATTT
GGCACGTAGCCTGGAGGTGTCAGAAATATCGACACGCTTTCACGTGACGGAGACTTTGCC
AGCCGTTTTCCCCCCTTTCTTAAGCCCGGCATTCTGTCTGCCCAGCCAGGTATTGTAGGG
CCCCGTGAAGGCCCTGTGAATAGTGTCAAACTTGATAGTTCTCATTTCGCTTCCTGTACA
TGGCAGAAGAAAAAGTGCCCACCGTGTGGGTTTTCCTTTTGTGATGGCCCTCTCTAGTCT
TCCTGGGAACACACCACATTCCAGCCACAATCATTCCCTTTGTGAATCTAGGGATTGTGG
GTGAGCCTGTTATGCCGATAACCCTCCTAGCTTTCAGTGTAATGCATGCGAGTATCATAG
AAGTCTAGACTCGTATTTTTTGCa
>NODE_170_length_550_cov_8.065454
TGTCCAGTCTCTCCCTACAGTGCAAGATCCCGCTCCCACCGGGCAAGCACAAAGTCACCC
AGTCAACCACGCATTAAAGAGAGGCAGCTGCCAGAGCATTAGTGTCCAAACCCTAAGTAG
AGAGGCAGACATAAACAACCATGACAGTTGGTTTTTGGGATGCGAGGAACACTGATTGAC
AGTGCTCTGTCGGCCGGATTAGAGACGTTCATTTCGTCCTGAACTCAATTATATTTTACA
AAGGCTGACATCCCCAGTTAATTGCAGCCTTTCCACATGAGGGAATTATTTGCACTTCTC
AATTCCCTGGCCATGTGTACTCTGTTCCGCATGTACAGGCTTCATCTAATATGTGGAAAT
ATTGCAAATTAGATCAGAAAAAAAAAGGAAAGGGAAAGAAGAATCTGGGAAAAGAAAAAA
AAACTTAGGGAAGTGTCGAGGGGCAAAAAAGCAGTGAAATACTGGTACGACTTCAAGAGA
GAAGCGTCTGGGTGAGTAGTCTGCCTCGGTCTCTCAAGTGTGTCTGGATCTTAGCTCTGA
GACAGCTTAGTTCAGAGACAGATCCAGAGTGACAGCATTGTGATGATTGACACGGTGATG
AAGAGAAGAAGAGGAGAGGAAGAGAGGAGAAAAAGGTTGTGCAGCGCCACTGGCTGCACC
GTAATGAAAATGTGAGTCTTGCCCATGGAAGGAt
>NODE_171_length_656_cov_13.650914
GGACAGAAAAATATCTTCAAAAGCGACGCGTTTGGTACATTCTTGAACCCGTAGTAACAG
AAAGGAGATTTTGTTTTCACACAACGTTACCCTGATACTGATGTCGCTGCAGTGAAACCG
GATGGAAGTACATGTTTTTGCGATTCAGTTGTACAGTAATGTCTTGATATAGGCACAATG
CACTGTACATGACATCTGGTGAAACACTTTAACAAGAACAAGCGTTCGGAAAAAGACAAA
GAGACATCCTACTCAGTCCTGGCTGCCTCAATCTCTGCCTGTTTATGATGAAGGGCTCTT
TTTGGTGTGAGAGTGAAAGAGACAGGCTGGGCTGGCTGTCATGTCATAAAGGATGCAGTC
AGAGAGAGCAGACATGATTTCATGGCTAATGATTCCTGCACTAATATCAGTGTGGGCTGC
AGAGGGGATAACCAAGTTGAGCTGTCTTAGCTCAAATGATTCAATTAGGCCAGCTGTCCC
TATTTGTCATGGCTCAACTGGCTTCTAGATTACCTTTCCAGAGTGCATACGTGCCTCTGC
ATTGAACTTACCAGCTCAACAGTTTCACGGGGAAAAAAGAGAAAGAAAAGCAAGACAAAT
AGAGAGAGAAAGAAAAGAGCGGTGGAGGGGAAGAAATGAAACAAAGAATGCAGCGATAAC
CACATTATCCACTTAAACGCTGAGGCCAATTACTGAGATAAATGTGACTTTGTGTTTTGA
GGAGGATCCTTGTGGAATCAAAGGAGAGACTCGGAGCGTGctggagtgactggagaggaa
aagtgatccgcaaaaagaac
>NODE_172_length_541_cov_12.199631
CCAATGTCATCCATCGCCACAGTGCTTCCACAAAGGTAAGAACCCGTCTCACTTTTATTT
CACTGTTTTTTTGTTGTTGTTGGTTTTTTTTTTAAATGAGATGACAAATCATTCTGTGAA
AATGCACCACTAATGTCCTCTCTCTCTCTCTTTTCTATTTTTTGTCTTCCAGATGGGAGT
GGAAGTGTTCCTCCGTTCTAAAATAAGTCTGTGACTTACTTCATCAAGTATGGCATATTG
TCATATTTTGTGGAGCACCTTTTACTGAAAAGTAAAAAATAATTAAGTGTATAAATATAC
ATAATGTATATACAACTTAAGGACTTTAACTCCTACATGTCACCTAAGAACAAAGATTGG
CTTTATATTTTTGTTCAGTCATTTATCTGTATACTACTACAAAACTGGTGCAACATTTAC
ATGATGGTGCAACCGCATGGACCCACAACTGACTGGGTTCTGAGTCCATGTGGTGTCTCA
GCTTCTCTGTTACATGAGCTTCAGATATGATCAGACAGAGAAACTTCTCTGAATTTCTAA
GCGCTGTTTAACTTCCAGACGCGCATTTGTATTCACTCGTAGTGAAAAATCTGTTGTGAA
CAAAACATTCCTTGCTATTtcaatagggagatgaatactagcacttttgcctgacatgca
gcaacgcaaacccaaatctcaaatg
>NODE_173_length_775_cov_18.739355
CTGTGATGAGATATGACAACAGAAATGATGAATACTTATCTTTAGGTTTTATAATGAAAT
TACATAGTTTTGCTAACCCGTGTATTTTTATAGGTCATTTCCCACAAAACATCATCAAAA
AAAGAGAGAGGAAACCCTCCAGCTTCACACTATTGGGTTTCATTCATTTCATTTGATTTG
ACATATCATGCTTCTGTGCCTTGGCAATAAGGACACAACATTGCAGCATATTGGCAAGCT
CATTTGCTTTTCATAGTGAGCGTCGTGTCCAAAAAAAAGTGCCCCCTGGGATAAACACGT
GTACGGGGACTGCGGGCTCGCCGCCCCAGCAGCAGGTGGCCCATTGCTGCCTAATGAACA
CCGCAATCTGTTACTATCGCAGCGGTGCTTTTCACCAGACAATTAGGCGACTAAGCATGT
CATTATTCCAGGCCAACAAGAAGAGCCTCTTCTCTAATTTCATCTTTTCATTCCTGTTTA
CTCACCCACACTCCCCTCATTAACGAGAGATTTTCCAGTCCATGCTAATTGGTTTCAATA
ACATTCATTTTAGTTGAAAGGAAACGATTCTGTTAATTGAGGAGCGCAGAGAGAGGAGAG
AGGGAGCGAGGAGGGAAAAAAAAGAGAGGCTTCTTTTCATTTTCAAGTGCGTCCATGAGA
TGACGCTTTTGAAAAAGCGCTCTACAGGTTCAGAGCTAATGAAATTAAGTGATGCCGGCC
GTGGCAAAAAGGAAAGCCTAAATTAAAAGCAATTTATTTTCATTGAGGCATGTGACACTG
TTCGGGCACAATTAATGGGCTGAGCATAGACACAGAGATATGGAGAGAGAGAACAAAAAA
AAGAGACAAAGATACAAAGAAATGACTGGTGGCACAGatgagtcaagagagagcaaagcc
tagacctggacagattaac
>NODE_174_length_784_cov_18.052296
AGGGGGAGGTGTGCAGGAGGAGGGGAGACAGGGAGGAAGATGTGCTGCAGAGAGAAGCCA
ATGGAGGCGATGGGGAGAGGCAGGCACGCTAGACTGTCAAATCTCAGCCGTTGAATATTT
AATGGAGCCTGGAGTGTTTATTTAGTTAGCCTGTCGATTTTTACCGCTCTGTCAATAGCG
GCTCCCGTGTAGCCTGCTGATGATCTTTAGTGTCTCTTCCCCCAGGAGAGGCCAGGCACT
AAATGCAATTATGGATTTTCCTGCACCGCAATGTGTTTGATATTTTTACTGATCTAATTT
GCAATCTGGTAGTTTATTGTTTGGCATTTTAGTGGCGCTCAAGTGGCGAGGCAAATTTGA
TTTCCCCTCATAATTCTTTATAACTTCATTAATGCTGTTAGCACATTGGCACAGATCTTA
AATAAGAATCATCCCATGGATGAATGCATTCCTCATTTTATTGTCTCCATGCCCCATTCT
TTTTACTGATTCTGGTTCTAATTAAAAATCATCCTCGTGGTGTACTGTCTTTGTGAAATA
TGAAATCATAATCGAATTTGAATGGCTCCCTTCACAGAGTCTTGCGTATTCAACTGTATG
CCCAGATTTGTTGTGGGCAGAAGAAAACAGAATCAAAACAGCTTTCTTTCAGTGGCATTC
AGCATCTTCAGAGACAAATGAGGGTATTAGCCACAGAGCAACAAAAGTAACAGAGGCAAA
ATAATGTGGGCGATTGTCTCGGGGAGACAGTGTGGTTCCACGTGTTTCTGTAGAGCCGTA
GGATTTCTAGCTCTGTGACGGATGTGTTAGTTAGAGGGGCAGCATTAGCCGTAATGCTGT
TAGCATGTAGCTGTGTGAGTGATGTGCTAGTTAgatgcccagcagtagagctaatggtgt
tagcgtgttgagccttcagagggatgca
>NODE_175_length_401_cov_10.184539
GAAATGACGGCGCTGACAGGACTCAGTGTGTGTGTGTGTGTGTGTGTGTGTGTGTGTGTG
TGTGTGATCAGCCAGGAAGAGCTTTTGTCCTTGGGCTGAGAGGGCACCTGGCTCCTCTTC
CTGTCCTTGTGATCTCTCTGTTCCCTCTCTCCCGTGCCGCTCTATCCTTTCTCTATCTGT
CTCTTCCTCTCTTCTCCCAGCTCGGATCCCTTCATCCCCCCATCTCGCGCTCCCTCTCCT
CTGCCCAAGGCGATGCCGTCCTGCAGGCTTTGATCAGGGGGCCAGGGAGGAGAGAGGAAG
TGGGTCAGAAAGTTGTGCTGGAGACTGCAGGAGAACAAGGCTGGAATATCGAGTAGGTGA
GGCTGGGAGAGAGAGGGAGAGATGGGGTAATCTAGTGAGAAAGTGATAGAGCGAGCGAGA
GAGGGTGAGATAGTGGGAGGTGGAGGGGGGGGAGGAAGGAAAAAATAGGGAGGGGATGGG
TAAAGAGGCAGGGAGGAGGGGTGAAATGGGGCAACCGTGAGAGGTAGAGGGAGGGGAGGT
AAGGG
>NODE_177_length_498_cov_14.487952
AAACTGCGTCGCCCAACACGAGGGGGACTCGGTTTTATTCCATTTCGCTCCCGTACATTG
GACGTACGTGATCCTCCGAGCGCATGAAGTTTCCGATTATGTGGAGCCTTAATATTTTGG
TTGGTGAAGCCCAGCCAGACAACTACATGGAAGTCACTGGCATTTTCACGCGTTTCATCC
TAAAAGTCAATGTTTTTAACCTCCGCTACGCCAGATCCCCCCCTCGCTTTTTAATTTCTC
CCCCCCTTTATTTAATAATAGCGCAGGAGAATATTGTCAAGACCCATCCCTTTTCCTTTA
CTTTTTCCTCTCAATTTCTTACCTGCACTTCGAAGCTCGTTCAAAAAAAAGTGGCGACAG
CGTTTCCACGGCTCCCCCTGTTTTCCCCCGACGAAGCGCGTTTTAGTTTGTTTCAGTATG
TTCCTTTACTTTGTTCATTTCTCACTTCCATCTTCTTTTCATCTCATCAATAAACACACG
CTGCAGCCTACCTTCATAGAGCAGCTCGGTTCAAGTGTGCCCTCCCATTTTTTAACTATA
CATCGAGTACTTTGAGGGGTGGGGGGTGTGGAGAAGGGGGGAGGAGGAGGAGGAGGAGGA
GGAGGAGGGTGGATGTGAGGTGGTAGTGGTGGTGGTGGGGAG
>NODE_178_length_524_cov_14.465649
GTGAGTGTGTGTGTGTGTGTGTGGTTCGCTATCCTCCAGAGCCCCCGTTCCCTCCTCAAA
CCTTCGTCTTTCATTCAACGTCTAGTCCTTTCAAAACAAGGTGAAGTTCAGCAAAGTTTC
TCTGCAGAGATGATCAAACAGTCACATCACTAATGGCGATGGGTGACAGGGCCAGTGAAT
ACAGATCAGCTTTAATTGTGGTGGGTCTTACTGCCACTGTCTGTCAATCTGAGCCTTTGA
ATTGGCGAAAATTTGCTCTGTTCATTCTGTTAAATGATGTATCCAATTAAATGCTTTAGA
ATTCATGATCTTCAGTCAAGGTTAAATGAAAGCAGTTACTCCTGTCAGTAAGGTGATTAA
AAGCTGCCTACATCAGACACATTTTGTGCAAAAATTTAAATTTGGGACTAAAGCATGAAT
CTTTATTCATTACGTGCAGTCCTGCTCTATAAATGTCCAGCACAGTCGCTCTTAATCACC
TTGTTCATTTTAAATCTCACTTTAGTCCTTTTTATTAAAAGGCATCCTGGTATTTAAATT
ACAGTGTTTTACATATTCTGATTAAGCTGAAGCTGATTCAAAGAACTTTCTCCACAGTCA
ATAGGCATTTTTAAAAAGAGGGTTTTTTTAATACAGCAAATCCATGTTTGTTATGGTAAA
AATctgaa
>NODE_179_length_372_cov_16.314516
CCCCCCCCGCCACTCCCCCCCCTGCACCTCCTCCCTTCCCCCTTATCTACTCCCCACTTT
CTTCTGGAGATCTCTGTCACTTTAATCCACAGAGTCTGCCGCTGGTTAACAAGGAAATCC
TGTGTCAATTATCACCAACCACTTCCTGCTGGGAGAGCAGCAGGGAATCAAAGGGGCCTG
AGAGTCTTTCACACCAGAGAGGAGCAGTAGGCCTAATTAAATGGCCCTTGTGTCCCGCTG
GCTGCCGGTGGCCGGGTGACAGATAGCCCAGCTCAACGATAACCTCCTTCAGCTGATGAT
TGTTTTGATAGGGGAGCTAGTAGGCACTTTGGGTGCCCTAAGGTTGGCAGATTGCGATCC
AGGAGTCCAAATTAACTCACATCCAAGACGTGAAGGTTTATGGAGAAAAATGATGGGCAA
ATTCTTTGAAATGTATGTAATCATAATGTAATGTGCGTATAGCCAATGTAACAGATTCAT
GATCCAAGCTGTTAAAGCTTTATAGTACTACATGCa
>NODE_180_length_440_cov_15.527273
GCGCCGCCTGGGCGGAGTACTACCGGCAGCAGGCCGCGTACTACGGCACCACCAACCCCC
AGTCCATGGGTGCAGCACCACAAGCCCCTCAGGTACACCCCCGATAAGACTGCCCTCCAC
ATTCACTTACACTCAGTCGATTTGTACCGTAACCCCGCTTCCCCCCTCAGGTTTCCACAG
GGTTCCGGTGACCGCCGCAGCCGCTCAAACTTAACCAAAAACACTACTTCCTCCCTACAC
AGGTTTTTAGATGTTTATTTTGGGAAGCTGAGTCCACTGTTTCCGCTGTTAACATGCAAT
GTATCTTCTATGTATTTCTTCTGCACAGGGCCAGTAATGTGAAGTGGACATAAAGTAAAT
GCTACATTGTCGAAACAAAATCCTTTGTTAAATGTTTGGATGCAGACGCCTTGATGAAGA
TCTTAAATTTCCTTGGTTTGAAAGTGTTTCACATAGATGGCAGATTACCCGGCGAACACG
TCCTCCTTGATTTTTTTTTGTTTTTTGTTTTTTTTTTTTCATTTTTTTTGTTGTTTATTT
TTTCCTTTTTCTTGTAAATGCTTTTTGTTTTTAGTGAGGTAATt
>NODE_181_length_323_cov_9.761610
ACGGACTTGAAACAGCTTGTGCCGTCATCTTGATCATATTTGAAGACATTGTGAAGCCAA
AACATGATTGTGAACATTGTAGTTGAAAGATGGCAGTTTGACTGTTATCCTGCTCCGAAA
ATGCGTTTGGCTGGCTGAAAACAACATTTTTGACATGGGACATGTAAAGTGAATTTCTTT
GACAGGAACGGACTTGAAACAGCATCTTGATCATATTTGAAGACATTGTGAAGCCAAAAC
ATGATTGTGAACATTGTAGTTGAAAGATGGCAGTTTGACTGTTATCCTGCTCCGAAAATG
CGTTTGGCTGGCTGAAAACAACATTTTTGACATGGGACATGTAAAGTGAATTTCTTTGAC
AGGAACGGACTTGAAACAGCTTGTGCCGTCATCTTGATCATATTTGAAGACATTGTGAAG
CCAAAACATGATTGTGAACATTGTAGTTGAAAGATGGCAGTTTGACt
>NODE_182_length_367_cov_18.866486
ATACTGTTAATCTCTTGTCACAGTGTTGCACCTTAATCTCACTGCACTTCACATAGTGAT
TAAGCCGCAGAAATGGCCAAAAAAAAAGGAGGGGGGGAAAAAGAGAAATAAGAGGGATAA
ATAAAAGAACAACGATTACAGAGGGGGAGGGCGGAGAGAGAGGAGGCAAACAATAGAGAA
TCAAAGCATAATAATATTCCTAAATGAAGAGGGAAATGTTGCTCCGCTCATTTTATTAAT
CAGACTGTCAATTTCACCCAAGAGGCCAAACCCAAGAGCAATCTAAAACAGACTCAGAGA
TCAACCCAGGGACAAGCACCTCGCTCCTCACTCCTCTCTTCCTCTCCACTTGGATATTAT
TCGTCTGACCGAAGGCCGCCTCCATCATCAAGTGACAGCCCTCTCCTATTTATTTGCTTA
TAAACCTGTTACAATAAATGATCATTGGAGCAACGTCAGCCGAGCATTTTAACAACGAAC
AGCGACCACTTTTTTTTTTTTTTTTTTTTTT
>NODE_183_length_680_cov_18.166176
AATTTCATGTTGATTTTACTTAAAAATGTGTCTTTCTTTGACAGGTTCATTCCAAAGAGT
AAAGAGGCACAGACAGATTACATACATAAAGGAAATGTGAGTAACAGAACATCAATGAGC
ATTTTCTTCTGCTTTCCTTTAGCCCTGTATGTAAAATGCTGCTCCTCTACAAAGCAGCTT
TAACCCAGATTATTCTTTGGGAATTTTTTGAGTCCTTGAGACAAAAGAGTTCTCTTGCTC
CAACCTCCATCTCAGCGGAGAAGACAGGGTGGTACAGGAACGAGAGAATCAAAAGGCTGG
AAATTCACGGCTGAGAATAAATGCTCGCTCTTCCCTGAGGTGATTTGTCTTTGCGCTCCT
CTTTCTACAGATGTTAGACCCCTTTTTTAGTAAAGACCTGAGGTTCTTTGGTAGCACTTT
GATATCCTGCTCGGATTCAATATGTGAAATAGAAGAGCCACTCCGTGACTTGGAGCACAT
CACAGTCTTTGAAGTCTGATCCAATTTTTGCTGCTCACCATTTGATGTTGAAAGGATGAA
ATGAGGAAAATGTACAGTTTTTGCCAGTAACTCTGCTGAGCATATGTAAGATTAAAAAAG
CAAAATCCTTTGGAGGATGTACTTAGAAATGTTAAGCAGATTAATACTTTCCTATAGCTC
TTTTATTCAAAGATAAAATTAAATATGAGAGGAAGTCTGTATGTGCTGTTTTTCACTCTC
ACAATTAAGTCAGTGTGGTGCTGTTTGCTAGGAGGTAGGGCTACTAAAGGGGGATATGCA
ATTGCATTAGCATTTGATTAACATTGCagagcacattaatgagt
>NODE_184_length_575_cov_13.474783
GCGGCCAGTAGGATTTATAGCCAATTGATTAAATTAGCATTTGTTCTGCTACTGGGGCAG
CAGCCTGTCAGTATAAACATGCACTGAAACACACTGCCACATGGGCAAACAAACATGCAC
ATGTACACATACTGCAGTTAAGGAATGCAAAGAGAAATACATCAGACAATGAGGAAAGAA
AAAAAAACTATCAAGAAGAAGTAGACAGTTAGCAACGATGTCAGTAAGTCAACATGATTA
ACATTCGGATCACTGGAATGTAAATACTCAAAGAAACACATGCTGCACTCCTGTAAGCCT
CCCTTCTAAGCAGCTCCATGCGATACAGTGAATGAGCAAGGGGGTCACACACACCAGGCT
TGCTGACAAGCCTTTTTTATGACATTCATCAAAGCCATCTGCCATTTTCTGCTCAATTAA
TTTGTTATGGGAAGTGGGATCAATTAAGTGCGCACCGTAATGGCTTTATATCCTTGTTTC
CCTTTTATAGCCCAATATTTTCTGTGCTCCACTCTGGCATGAAAAGGCGAAATCGATATC
CCCAGCTATTTTCCCCTCCTATGGACTAATTTGTTTTTGCCACTCTCTTCCTGGCATGAT
AAACTGGCTGTAATGAGGGGTTAGGGTGGGGGGACTGTATAAACATAAACCCACACTCAA
GCCAGCAAGCGAAGTGGGGTCGCTTTTTTGCCAATCTGTtagctgaatccaagagtacc
>NODE_185_length_627_cov_15.535885
CCAATGTGTGTCTCAGTATCGTCTCATCAGTGTCTGTAAATACTTGTATGCTCATGGTGC
GTATGCGTTCATGCATTAAGGCGAGCTCCTGGCTTAAGTCCAAAGACTGTCAGAAGCCTG
TTTGTGCGTGTGTGTGTGTGTGTGTGTGTGTGGTGCTGTTGGGTAGAAATGACACTGGCC
GGCCATGTAAAAGTGTGTCTGACAAGGGGAGCGACGGAGTCAGCGCTTTTTTTTCCTCCC
TCCTCGCCCCCCGCTGTTCAATCCATCCAGCTGCTGTCACCACAGGGGAGCAGACAATCT
ATCAAGGCATCGGGATGCATTCTCCTCACCTGCGCCGCGCCTTTAATGAACAGCCAACAT
GATCCCGGCTGACAAGCAGGAAATGGATGTAATAAAGATTGTTTCTGCATGCTCTTTGCA
TCCCTGATAAATCACCTCGCTGTGCAACAGATACGGGAGCCACATGGAAATTTGATTTCA
CACGGCAAGGGGGAGGAAGAAGAGAGCAGTGGGGGGAAAAGAGAGCTGCTAGTGGCAGGG
TCACTCTATTTTATTCCTCCTTTTCTCCAGTGGAGCAGTGGAGCAAGATGTGTGGGGGTT
GAATAGAGGGGCTGGGTTTTTTTTGTTATTTTTTTGTGTGTGCGCTCTTACTTCCCTCTA
ACACCCTGTTAAGCCTGAAACATGCCTCGTCCCTCTAAGTCTAAAACCACAACAGATGAT
GTGTGCAGATGTTTACCTAGGTGTCAGTCATCATAATTGGACATAGCAtga
>NODE_186_length_414_cov_15.002416
GGAATTAATATTCATCGCTGGCAATTTATGGATTCATTTATCACCCACATCTTATTTGTT
CCTTTAATCGACCCTGGGGGTCTGACTATGGCCTTGGCTAGCCACCAGTGCTGGAGCGTT
ATTCCTCTTCACACAGGCCTAGTGTTAACGCCGCTGGCCAAGTTCACAGATTTGACTGAC
TGTGGACTTAATGCTGCTTGCCTTGTTTTCAGCACTTGTCCCTCCAGATTTGCCACCCTG
GCTGCACAATTTCCTCCAATTCTAATTATTCATCAGCTCGTTATGCCTGTGCCTGGGCGC
CTCCCCTAATTAGAGGTGACGCGGGTTTGGTCCCAGGCTAGCCCCAAGTGAGGGAACCAG
TTCAGAACCAGTCCACGGCGTGTGCTCATGGAGGACTGGGTAACTGCCAGCCTCTCCAAG
TGCATGGGGGAGAAAGGAAGGGCCTGTCTTGACAGTGTGATGTGACGTGCCTTCACACAG
TTCTTCTCCCTCACACAACACACACACATTAATCATTCTGCTATGTCCCATATCTATTAG
CATAACCTCTAGATAttt
>NODE_187_length_485_cov_9.874227
GCTGGGGGCAGATAAGCAATTTTACACACCTCTGAGTAAGACACTGAACTGCCAAGATTT
TACTTTTTTTGGGGGGACCTTGGCAAAAAGTACTCACTATGTATTCATTTATAAATAACC
CAAAATGACACACAGGAGTACAGACGGGCACAATGCTCGTTCAATAAAAGCAGGAACATG
TTTTACCAGAGAACACTGGTTTGTGTGGTGGAGCGTGTGCTGTGTGTGATGGTGGAGGTA
CTGTATATATTGTGGAGAGACTGGGCAAAGCAGAGCGAGCAGAGAAGCAGAGGGGAGGGA
AGCTGGCAGTGACTGAGAAGATGAGGATTTGACGGCAAGGTGACAAAGAGTTCAAACAAA
ATGAGGCTTGTAGATTAGCAGCACTCCCCTCAGTGACAGGTGTCATCTCTTGGGGCAGTC
TGTCACTCTGCCTGCTGCCACTCTTTATATAATATGAAGAGAGAGAGAGAGGAGAGAGGA
GGAGAGGCAGTAGCACTTGCACCTAACCAGGCATGGACTCGCCTGCTCTACCTGCCAGTA
ACCGCGATTAAATCCTAAGTGGCAgaaggagtgtgtaatgaacaaaagttaagcaaatgt
ttatttacctcgctactgatttagcttta
>NODE_188_length_517_cov_12.336557
TATGCTTGTGTGTATGCAGCCATAAGACTTTCTTTACTGAACATGTGTATATGCAAGTGT
GTGCTGCATGTTTGGGTGTACACTGTGCTTTTACCGTGTGTGTGTGTGTGTGTGTGTGTG
TGTGTCTGTGTGTGTGTGTACGCGCCATGCCTGTCGGGATGTGGCAGCCCTCTCAGCCAT
GTCAGGGACAGCTTCGTCGAGGGTGGCAGCCGGGGAAAATGATGATGATGAAATTAAAAT
TCTGCGCCTGGCAGAAGGGGCTGCCGCGATTTCACTGGCGGCTGTGCGCATCGATCTGTT
CCAGCATTTGACTTTCAACCATGACAAAACTGTGGGCAAATTAATTGTTCTCCAGGATAT
TAGGCATCAGAGTCCATTAATCCTCTCTGGAGCGCCACGCCGCATGAATACTAATCGTCT
TTCCAGGCAGCCGTCTCATCCCTTGCTCCCTTCTCTCTTTCTCCTCGCTTTTTTCCTCCT
TATCCCTCTTCTTTTCTGACTCTTCTTTTGCTCTTTACAAATATTCTCTGCTCTGTTGTT
TCTTTACTTACTCTCTCTCTCTCTCTCTCTCTCTGTCTCTCTCTCTCTCTCTCTCCCTCT
CTCATTGCTGTCTCAAATGTTTTTTCccagtctgtgtaggttttatcttccagtctctgc
c
>NODE_189_length_448_cov_9.437500
CCTCACAGTTTCCTATCTAACAAATCCACCGCTCATGTACTGTGAGTTTTTAAATGTTAC
TCCGGCACCTGGCTGACAGACGGCATCAGCCGCTCATGTTTGCTGATGAGGTCACGTGAG
AGCCGGCGGTCATGCCTGCCAATCTGCCGGCATCTCCTGTGTTTTCTCCTTTCCCTGCAC
TGTATGGGCTTTTCCCCTCACCTCCCTTACACCCACCCACCCCTTTTGGCGCGCCATAAT
ATTTCTTCCCCCTCTTTTCAGTGCACAATAAATGACTGCTGTTATGGACCGCTGGTAGAC
TGCATCAAACAGTATCCTATCCCATAAAATTTTAAGCCTGAAATTGACGAGGAGCTATTG
AAGGGGATGAGATGTGTCTGGCTTCACCTGACATAAAAGTTCTGCTTCACAGAGGAAGTG
TTTCATCCTGCCTGCCATCCCACTATCACCGATACAGGGGGCTGTAAGGCGATGGAGGGA
AGAGGAGGAGGAGAAGATAGGCTGATCTAAATGCATCTCCATGTGCATGCAGTGGATCAG
ACCCAATGTTCtatgatacaggaaaaaaattatcatttaaaagcaatgtggg
>NODE_190_length_585_cov_9.015385
ACCACCATCTACAATGCTGGAAACATAGATGCACAGATTTCATTTCACCATTGCTATGTG
TGAGAGACTTTTATCCAAAGTAGCATCTGAATGTTAAAAGGTTTGTAGTAAATCCATTTT
TTTTCACAACAATTGCTACCAAACTAAACTATCTGTTCTACTTATTTCTAAAAAAGCATT
GACCGTCAGGGCATAGCCAATATGGAGGTTAATCCATTCTAGTGTCTATACTATGGGGAT
GCTTATGGAAGCATATTTGCTTAGGGCAGCCATGCAAATTATTACTTACTGCCCTGTAAG
CTGATAACACAAATTAGATACCCATTAAAGTTGAACAATGTATATAGAATGAGAAAAGAT
TGCAAGTGATACCTGAAGGGATGCTTAAGTCATATGGCACTAAAATATGCCTCATGCTTG
CAAACTTCAAAAGTGAAGAGATGTTTATCCTTGGGATTGGAAGATGCATAATAGTAATCT
CATATGCACAGAGGCAGCTGCCAGGTGGAGGATAGCACACTGCATGTTTATGAATAGAAA
TCATTACAGGGACTGGGGAGCATACCGGCATGGACCAGTGACACAGAACTTTTTTATCAT
CTACCCAGTGCAAACTGCAGTACTTAAAAGTTCATGTGCCGAAATGTTTAGTACAGTAAG
GCGTTAGTTTAGCTGTGGTCATTTTGAGTAGAGCTGTTttttctgtatttatgtgaatgg
atgtgttta
>NODE_191_length_187_cov_6.973262
TACACTCTGCTGCCATCTGCTGGCGACTTCACCGCATTACCGAGCGATTTTCTCCGGCGC
GATCGTACGGCCGGACTGCACGAAGAGTACACTGGGTAATATGCAAATGAGGAGCGCAAA
ATTCCCTCAAAACCAGCTTATTACAGGAAAATTAGGAGAATTCAATTCAAATGAAACCCG
AAAACAGATCGGATAATGCTCAAAGAACAATACAAGTCAGTTTTTGACAAAACATTTTTT
TATTTACAAAACCATGACTGGAATCAGTAGGAACAATCTGTAAAACTGGTAGAACAGACA
CAGCTCAGGAGGACAGAAAGAAGAAAACCTa
>NODE_192_length_839_cov_13.112039
TATCACACAGCGCTGATTCACCGTGTGACCAAACACTGAGCCCAAGTTGAGACTAATGAA
GTCTTTAATTTGGTTATAGTTTATTAATGTCAGAGACACTCCGCCATTAATCATATTATA
ACGCCCCTGAGTGTGCGTGTGCTTGCACTAATGTGTGTATAGCCTGTGTGTGTGTGGATG
TGTGTCTCTTCACGAGTGTGTTTGAGCATATGCCTGTGTGTTTGTATGGGCCCTTGCATA
TGTGCACGCGTATGTGCGTACATGTGTGTGAGAGACAAGTGTGCGGCTCTCCACCAGCAA
TAATATCGCATACATTTTAAAGGACCGTCATTATCGCCGTGGGTTACCCTGCAGCCCCCC
ATCACAAACCCCACAAACCATTTTCATTCCAAACTCATTAATATGCAAACTTATTCAAAT
GAGATTGTAATTAAGCATCTACTGAGTGGGAACCCTTTTCATGATAATTTATGATAAACT
CCTCGCCACCTTTGATTGAGATTGATTTTTGGCGCAGGCAAGCCGACCTGAATACAAAGC
TACACCTGAGAGACCTGGAGGGAGAATAACACTTTTAAAACAGCAAACTTATTTCATGGC
TGATTGTGCCACAATCATCTTGGAGGAGTAACAAAGATCTATTTGAATAATGCATTCCCA
CTGTGCTGGTGATGTGCTCAGCCTAAAAGAAAAAAGAAAAAAAAACTGGGCATATCTGTT
CTTGGCATCAAGGTGACAAAGTGATGTGTGTGAATGTGTGTCTGTGTTTATAATGGAAGG
TAAACCAAGCATAACTCAGTTTACCCAGTGTTTTATTGGAAGGATTACAACCTTACCTGA
CTAAAAGTGACACTTTGCAGAAGTAATATTAGTTTTATGTTCATATAGATGGTCTGTTGT
CTCTATTGTGATCATCTGGTGCTCAGATTGTATTTACTAGGACATCACTATTCATAATTC
AATGTATGTAAGACTGTGCATAt
>NODE_193_length_494_cov_14.576923
AGGGAGGGGGGGGGAAGAGAAAAGAACATAATTATCCAGTTTCTCATCTGTTTGCACAAA
TAGGACAGAAAACCCCTCAAAAACTGCTCAACGCTATGGTAATTTGCCACAGAGAAACAT
TGGAAAACAAATGTGTTCAGGAAATGTAGATGGGTTTTTAAGGTCTGAAAGCCACAGCTG
CTTGGCAAGCAGGAGCTGGCTCCTTTTGTCTTTTATCTTCTTCTGTAATGTGCACAGGTG
CTGCTTAATTCAATTGGAGAACGTTGCCATGGTTTTACATTAATATATTTCCATGTTACC
ATTACGACTGTTGTCATGGAGATGATAGGACCTATTTGAACTGAAAGCAGTGATGGTTTT
ATGGGGGTACTGCTCTCTCTCCCTCCTCTCTCTCTCTCTTTCTCTCTCACTTTCTCTTTC
ATTTGGTTGCTCCATGTCAAGTCACATGGTATGCAGCCAGATTTAAGGCTTGACTTCACT
GTTCATCCCCCCCCACCTTCTTCTTTTTTTTTTATTTTTTATACTGATTCTAACTCAGTA
TTGCTGGAACAGAAGATGCATTTcaatcttacctggcaaccaacagattcaggcgtaaaa
cacgcttcttatttgctgcgcgcttctgctgtgatgca
>NODE_194_length_676_cov_15.529586
TAAGCATGGTTGATAGAAGAACATCATGAGGACGTAGATGAAACATTTCAAGTCGTCAAG
GTAAAGGGGATGGGGTGGGACAAGAGAAAATGCAAAATATATTCAATTAATAATAATACA
AACTTCCTACTGTCATGTCTGGACAGTGTCCTTCCACCACCCCAATAGCTTCCCATCCCA
CTCCTGTTTTTTTCCTTTACAAAGCTGCTCAGTACTTAATGCAACAAAGCAAAGATAAGG
GAGAGTGTCCAACATATTAGCTCAGTTCAGGAAGCTTTGACAATAGTCAGGTCATCTCCA
CCATTCCCCTTCTAATAGGTCGTACCAATGCCACTATTTGTGCCTAATCATGTGACCACG
TATGGCCCACAGCCACTAAAAGAGATCCTGTGTAGTTGGTGTCAGTCCAGTGATCTTCAC
CCATTTTCGTTCTTGGACTGTAAGAGCTCGATGCCACCTCTGTCACACATCTTGCCCTGA
AGCAAACAGGGATTCACACTTCTTAGTAATATTGACGCCCAAGAAAATAAAAAAGATTAA
TTCATCCACGTGTTACACTACCATAGTCTTTAGTTTGCATTATTAAATACTACTTATAAC
CTTTTGACTTAAGAAGGAATTATTAACTACTGAAAATGAATCATTTTATAATACAATGAT
GCTAGATAGAAATATCTATTTTACAGTCATTCTAGTAGTATATCAATATCTGTGGTGTTG
TGTAGCATGCAATAATCAAGATGCTGATTCACATTACAGTTGACTCAGGCAAAGAGGCAG
TATTCATATTTACAAGTAAGAGAAGACTATtcacctgcat
>NODE_195_length_1109_cov_4.664563
TGGGTAAGGGCGCAAGTTGCGGTAAAAAGTGTTGTGAGTGCCCCGAGGCAGAGGCAGGTG
GTTAAGGCAGTGGGATTGTTTTCTATTATAGGGCTAAGTCGAATAAGTAGGAAAATGCCT
GCTACGACCATCGTGCTTGAGTGTAGTAGGGCAGAGACCGGCGTAGGGCCCTCCATAGCG
GAGGGGAGTCATGGGTGAAGTCCAAATTGGGCTGATTTGCCAGTTGCGGCAATAATCAGT
CCTAGGAGGGGGAAGGTTAGGTCTATATTTTTAGATGCTGCAAATATTTGTTGTATTTCT
CATGAATTTAGGTTAGTTGCAATTCATGCTATTGTAAAGATTAGACCAATGTCTCCGACT
CGGTTATAGAGTACGGCTTGGAGGGCGGCTGTATTTGCGTCTGCTCGGCCATACCATCAG
CCAATGAGGAGGAAGGACATGATACCTACACCTTCTCATCCAATAAAGAGTTGAAATATA
TTGTTTGCTGTTACTAGGATAATTATTGCAATAAGGAAAATAAGGAGGTATTTGAAAAAC
CGGTTTATAAAGGGGTCTGCGTGTATATATCATGAGGCGAATTCAAGGATAGATCAGGTG
ACGTAGAGGGCGATGGGTGTAAAGATAATGGAGTAGAAGTCGAATTTTAGGCTAATATTG
ACATCAAAGGTGTGGGTATTTATTCAGCTTCAGTTGGTAATAATTGTTTCTGTGCCTTCG
TTTAAAAAAAGAAAAAGTGGTAAAAGGCTAACGAAAAAAGCTAGTTTTACTGCTGTTTTT
ACTTTGGAGAGGGCTCAGTCGCTTCCTTGAGGGGTTGGGGTCAGAGTGGTAAGAATTGGA
TATAATAGTAGGAGAAAGATGGTGATTAGGCTGGATGTTATTATGATAGGAGTATAGTGC
ATAGCTGCTACTTGGATTTGCACCAAGAGTTTTTGGTTCCTAAGACCAACGGATGAGCTG
TTATCCTTTAGAAGCTTTTTGGCGAGTGAGCCCTGGGGTTCAACCAAGGTGACGAAAATT
AGCAGTCTTCGCTGCTAGCGAGCCTCTCTCGGTGGACAAGGGGATTTTAACCCCCGTCTT
TAGAATCACAATCTAATGTTTTTGTTAAACTAAGTCTACAGGCGGTCCAACCTCAAATCA
GTTCTGGTTTGAGGATCAGGAGTGTTAGGGGGAGGAGGTGAAGAATTATGAGTAGGTGTT
CTCGTGAGTGGGTGGGATCTAGGGCGATAATGTGGGctgggatagggcgtcgt
>NODE_196_length_665_cov_21.556391
TGACAAGTTCTGCTATGTAGAAATCGAATGGTTGGGTAACACATGAAGTATGACTGAAAG
AAAGCTGCAAGTGCTTTTTTAACCTTTTACAGAAGATGACTTAATTTGCAAAGGGAAAGC
CGGTCCCTCTGAAGTGCTACCTCTCTTTCTTTCTCTCCTTCTGCCTCCCTCGTTCCCTTC
ATCTCTCCTTCTGTCCTCTTTGGACTGTACCGTGACCTTCACTGGCGTTCCACCTGCAGG
AAGCCATGTTTGATTCTCTGTCCGCCGAGACGCCTGCTTGACAGCAGAATGGTGTCATAG
GACCGAGTGGAGGAATTTCTCTTTCTCTGTCATCATTAAGGGGCTTCCCCCTATGGTGAG
GGGGATGAAAAGTACGATTTAATGTTCTCTGGAGAGTGGCAGCAGAAGAAAAGCTCAAAG
CCCTGCATGCTGGTTTCTGAGTGGGTCACTCCAGCCCTTGCAGCGAATGGGATGTCCCTG
AGGAATTTGCCATAGACTGGCCTGAAAGGATGGGGATTAAGACCCTTTTAAGGATGGAAA
TGTAACAAAAGGAGCACTTTTATGATGTAGCAGCATAAAATGAGGGGGTCCATTGTGTAA
CTGATTGCAAAAGATCTTTGAAACAGGCGGCCCTACACTGCATGCTCGCCTGGCCCAGTG
GGCTTTAACGGCTTGTACAAAATGACTTGTCTACATTAGGGACAGAGTGGCCCTCGTTTA
GGAGGCAATGTAGAAGATTATTGGTTTGTTTCTATTTTCACTCTTTGCTCCTCCCTCTCT
CTGCCTCTCTATCATTCACTCTGTCCTCt
>NODE_197_length_349_cov_5.796562
ATAACCTGTATTTAAAAATTTTCACCTGCAAAGGGGAGGCAAGTCGTAACATGGTAAGTG
TACCGGAAGGTGCACTTGGAAAAATCAGAGTGTAGCTAAGACAGAAAAGCATCTCCCTTA
CACTGAGAAGTCACCCGTGCAAATCGGGTCACCCTGACGCCCAATAGCTAGCTCATCCTC
ACAAAACCAACATTACCTCATCAATAACCCCTAATACACTTCAACCTAAAAACAAACCAT
TTTTCCCCCTCAGTACGGGCGACAGAAAAGGAAATAGAAGCAATAGAGAAAGTACCGCAA
GGGAAAGCTGAAAGAGAAATGAAAAAACTCAGTAAAGCCTCAAAAAGCAGAGACATAACC
TCGTACCTTTTGCATCATGTTTTAGCTAGTAATACTCAAGCAAAAAGAATTTTAGTTTGA
TACCCCGAAACTAGGTGAGCTACTCCAAGACAGCCTAAACAATAGGGCGTCCCCGTCTCT
GTGGCAAaagagt
>NODE_201_length_290_cov_3.162069
ATGAACCTCCAGTTGTAGTTGTTGCACCTGTAGTTGATGATCCAACCGTTGTTGTGGCTG
CTCCGCCTGTTGTTGATCCAGCCGTTGTTGTCCTTGTTCCACCCTGTGTAGTTGATCCAG
TAGCTGTTGCAGTTGTTCCACCAGTAGTTGTTGTTGACCCATCAGATGTTGTGCCTCCAT
TTGTTGTAGATACTGGACTTGTTGTTGAGGGTCCGGGTATCGTAGATCCTGTAGTACATG
TTGTGAGTGCAAAAGAAGAAATTACACTACACTGTATGTTTGTTCGAGGTAAGTTAGAAA
TCAAGCAGTCTGCGTCATGTGTGTCACAGTGGACTTTACGTTCGCTTAGTTATTagtcga
aacttttgttaatccagcagtttgtcttgggatcaggaaatctttcagcaataacttgga
aaatgagaacagta
>NODE_202_length_573_cov_16.424084
CTGTCACCATTTGGCCTCTACTGAACATTAACTGAAACTTCAGTACAAATGCGGAGAAAA
ACTTCTAAATTCTTGCACAGCAACATTCCATTTGAGCACAGTTCAGTCAGGTTGCTCTCA
GTAAACAAGGCATTTTCTAACTCGGCACCCAAGTCCATTATAAAGTCAGGGTGTCGTCAA
GGAAGGAGGGGCGAGCCGAAATGAGGGAGAGACACAAACGGAGCACCCAGATGCAGATTA
GGCTGCAGAAGATGAGGGTGTAAAAGGGATTTAATGGTAGGATGGATTAGAGAAATCCTT
GTAACAATGTTAAATAATTATGGTTCCAGCCGAGATCAAAGCGCCATTGATTGAACCCCT
CAAGCCTTCAGCACACAGAGTCTTGGAAAGCAAAGATTGGTAAACTAGTGCTCAGACCAC
TCCGGCTGCTCCAGTTAAATTGGATTGGAAATATTAGGATATAGATGAATCCTTCAGGAG
GCTTTCGCAAAGCTTTTGTCACCGGAAATGTAGCTTGGGAACGGTATGAAAGGTTTGATA
GTGTACTGTCTCGACAGAATCATAAGACGAGGGTGTCGCAGCTGTCTCCACTGATACCTA
AGCGTTTTAAGTAGACTTATAGACACACTTGACTGTTATATCAGCAAACTGAAAACTTTC
AGTGCAGGCTTTCATTCAAGGTTTTATTCCCCctccccttcgtcttgtaatcaagaa
>NODE_203_length_627_cov_11.776714
GCCTTTCAGTGGCTTGTGTCGGCTATCTGCTGCCTGTACAGTATGTGGCTTGATAATACA
GCGAGTTTGTCCAAAAGAAAGTTTGTTCAGACTCTGACTGTTTATCCGGTGCCAGACAGA
GGCACCTCATGTAGAAAAGGTAAAAGTAGTTCTGTCCACCTCTCATTCTTGCCAAAAAAG
TTCAGCCACTGAGCCACGGCATTAACTTGTATTCTAACAAGATTAAAATATATTCGTCCT
GGGGATTAGCATAGTTAGGTGTCCTTTTGCCTCTTTTTTTTCCTGCACTGGTGCGGTGAC
AGTGGGCTTTGATCTGTGTTGCGAGGCAAGAGTCCTGGCTTGGACCTAGCCATTCGAGTG
CCAAGTGTGAAATTGGCCTGATGTCATCCCCATTCTTCACCTTTTACATCTTTCACCACT
TTAATTATGTTTCCGCCACAAAGCCCAGGCACCTCTGAGCAGATTCCACTCTGGCTGGAG
GAAGCATTTAGAAACTGTGGGTAAATGACACAGTAGGGGAGGGGGAGGATGGTAGGAGAG
GTCATAGCAGGATGGGGCCCTTTTGTGTGTGGAGGTAGACATTGATACTTTCCTGATGTA
TCCTGCACTCACTTCCATTTTTACAGCATGAGAACTCTCTGGAATACTGGGGAAAATAAC
TTTTATTCTTGGCATTTTTTATTTTATTTATTTATATTTTTAGAGTTTCTGAATCCTATT
CCAGATAGACTTCATTTCTCATTGCCATCTACCCAGTTTACTCATGATATg
>NODE_204_length_502_cov_7.498008
TTTATCTTTCTGTCTCCTTTTAGCGCAGACAGTTCTGGAAATGCTCCCACCAGTCACTGA
TAATATGTATGGTTTTTACATATGGGCTCCTCACAGAAGCAGCTTCGGTTTCTCTGTGAC
GTTGGGTTTTCACACGACACAGGCATGATTGAATTCCAACCTGCGCGTAAGTGTTTTTTG
ATCTAGTCGGCTTGATCCTTGCGCACCAAAGCGCCACCGCCGCACGCCATACTCTGCGCA
CGCACGCACGCACGCACGCACACAGGCGCGCACATCGCATTATACGGCATCAGCCGGGCT
CAAAGTGGATCATTATTTACTAAACAGGTTGCCTAACAAGAAAAGACGGATTCCCCTGCA
GGCTTGTATAAAAACCCTGGAAGCATGGCGGTGGAGCAATATCCATCATAATTGATGTGT
TGCAAAGCAGATTACACACATTAGCGCACACTGTTCTAGCTATGACAGCTCCAACTGAAC
ATGACAAATTCCATAATATGCAAAAAAAAAAAAAAGAGGTATTTTGCTCTCTCTGGGTAT
TAAAAGGCAACTAACAAAGAAGCATTTGCATTGGCAGGAAAGAGTGAACGTGTTTGCGAA
TGTTAGCGCGTGTGCATCCATGTCTAACTACACCTCCTCCATGCTc
>NODE_205_length_447_cov_3.017897
TGAGTCCTGCTTTGCTGTTAGTGGCAGCGCCCAGGGAGGGAGGGGTGCCTGGCTGTGGGC
GTGCGGATTTTGGGTGGCGGGCAGGGGGTACGGAGGACTGACACTGCTTCTCGACTGGGC
CCGGGTGCCGGGGCTTGGCTGGAGAGCTGGGTTAGGAGTACAATGGCCTATTTCAGGAGG
CACCTCTGCACGGTCAATCAAAACTATTTGCTCAAGTACGTTGCATTCTCCTCACCTTTG
CGCTGTCCGTGCGTCTCAGTTCTCTTCACCCCAGGAAACAACACAGCACCCTCTGGAAAA
CGTCGGTGAAAATGAAACTGGAACAGCCAGACCATGTGCCTTAGACAACCTGTGGGAAGC
AATGAGGTCTGCTTCCAAACTCTATGGGACAGGTTCTGTGATGTCAGTGGTGATGTCACA
GCTCCCATTGTTGACATCATTCTGGAACTGCCATGGAGAGCCCAGCATATGAGTCCTGCT
GTGCTGTTAGTGGCTAGAACGGTCACCCTTGGTGGCAGCGCCCAGGGAGGGAGGGGTGCC
TGGCTGTGGGCGGGCAGATTTCGGAGACCGGGTGGGGGGAGCGGAGACCTg
>NODE_206_length_640_cov_4.025000
TTGTGAATTTTCAATTTCTTTGAATATAAGTGACTCTCAGACCACCTCAAAGGAGCCACT
CATGATTTTTGCATTCATAAGTGCTTCTCTTTGGGGTTGTCTTGGTTGTGACAAATTCCT
CGTTGGTCATATCTCTGCCAAGACCCTGCTTTGTGTCGATCAGATACCACTTTGCAATGA
AACCCACTGGAGTTTTTACTACAAATGTTCTTTAGACTTTAAACATGGCAATGTGGATGA
TATCATGGCTTGGAAATGGTTATTAACACGACCCTAACAGGAGCACTGACTTTGTTTTTC
AATGCAGCAAGTGCTTCTTGTTGGGGTAGTGTTTTTGACCTCTGCCTCTGCAGATTGAAA
TGTTCTTTCAAACTCCTCAAGGTCTAACGATCCGCATTCAAAATGAGACGATGGTACTTT
GGCCATGGTGGCACAGTCGTTAGGTTAAACAATACCTGGACCATTGAAACTTGTGCAAAA
CAAGGCGGAGTTAGATACAAATGGTGGCATTCAATACTTAAGATGGCCAGATCTAATCAA
GAGACTCCACATTTGCTGTGATGGAGACAAGGCACAGAAGAAAGCAGACACATTTATGTG
GACTATGGGAAAGCCAGGTGAGGAACTCTGCTGGCTCACGGAGTAAGTGCTATTTGTTGG
TGTAATCTTGCTGTCTTCTATTGTCAAAAATTGCAGTTGCTTCACAAAATCCTCATTTTT
GCATTTTGGATGGAGAGAGATTTGTTGCGTGAAGAAGAACTTTGTAAGTCATTGTTAATC
CCCT
>NODE_207_length_711_cov_11.206751
ACTCCCAGTGCACTCATCTTGTAAGTACAAGCTGATAACACAGACCACAGAGATCAGTCT
CTGTTGGATAACCTATACGCTCAAATAAGAAGTGGTAGGGCGCCAGCAGATAAACCATGA
ATCCGTTTCCTCCCTCTCTTCCGGACTATAGTCCCCTGAAGCCGGTGACTTCCCTGTCTC
CCCGAACTCTCTGCAGCACCGACTGGTGGTGCAGAAGCACTGCTGATTAGCATGCAGTAA
TGATGGTGAGCTGGGCTCCATTGTTCTAACACCTCCCCTCTCCTCCGCACCAATCTGTCA
CCATTCAGTGGGCTAGAGCTGCCTCAAATGCTTCTCTCCACAAATGAGATGGATAATTAG
TTGCCCCTCACGAATGCTGCACTCTTCTCACCCCTGATTGCTTTCACCTTCTTGCTCCTG
GCAATTTTGACACCTTGTAATCAGCCTGCTACTTCTCCGTCTCAATCCATATCCCTCTCC
TTTTTTTCCCCCTCTTTCATATTTTTTTTTATAGCTCTTAAATCTTGTTCAAATCTACCA
GCTCTAGTAGCAATTGTCCCAAGGACAAAGATGGATCTTATACTCCACTGAAAAGGATGA
CCATAACTACGCCTTAGACCTAAAGTGGAATTTTACCCAAACTGTTCACATTACTGTATA
CACAAGTAAATATAGAGTACGGAAATACACACAAAAAATCTAGCTGTCAGTACGAGTTTC
CGCTTCCAAATAACAATGAATGACAACATAATTATGAGCAAGCAGCTGTTCATGATCCCA
GAGAGAAAAGCATGCAGGCTGCACAATGTTCGACTGTTCACAGATTAACCAGAGAGGATC
ATTAGGGATATGTAt
>NODE_208_length_545_cov_10.932110
CATGCACGCACACACACACACACACACACACACACACACACACACACACACACACACACA
GGCACACACAAACATGCAGATGCCCGGCAATACCACATGCCCCCTCAGTGTGTATATGTG
TGTGCGCAGGGCTGGGTGTTGAGCGCATCGACTGAGTATCGATCCCACCACTCACCTCCC
TGCAGTCAGCTCTTGTCCTACATAGCATGCCCTGTCTGATTTCTCCCTTAATGGCTTTTA
TCCAGCTCCAATCTTTATTTAAACTGAAAAGTAGGAATTAGCACCCACTTCTATCCTGGT
CTCTCTTACCTTTTCTTTTCACTGTCATCTCGGAGTGGGTATCGGCGAGTATCGGTCCAT
TGACCCTCACTCCCTTCCTCCCCTGGCTATGATTGACTTCCCACTCAGAAAAATGCGCGA
TACACCACTGCGTTACTTGCATTCCTCCTCAGTGTTTCTCATATGCGTCTTGTACAGATA
AGATGCCGCGTGTCACTGCAGCAGCAAATGGTGTTTATTTCTATTATTGATAAAGCTGCC
CGGCGCTGTGTCGATTCATTGATTAAGAGTTCGGTCTATAAAATGTCGGAAAATGGTGAA
GAACGCCCGTCACGAGCTCGGCTTGACATCCacaaatgtcctgctttattcaaccaaatc
cagagaatgttgagattataataatataa
>NODE_209_length_697_cov_16.347202
GCGCTTCTTTTTTTTCTTTTTTTTTATCCTGTGAGAGGCAACGGTGCTCCAGACATCCGA
TCAGTTTCCAGCAGTACGCTGTTGCTATATGTGGTTCCAGTAAATTACATACAATACGAA
AGGGCTGGGCTCTCTGCGATGGACCTCAAACAATCTAAGAGAAAACACGGGTACATCGTC
CGGTCGTAGACGCTCACACACACATATGCACGCAGAAAATAAATTTAATGTTGTCACTTC
CTTCAAAGCCGTCAATGTCAGGAGAGACTGCTGGCAATTCAAAGTAATCGGGAAGCCACG
AAACAAAAATAAATTTGGGGCTTGACACGCTGTTGGAAAAGAATAGCAATCAGCAAATTT
AATGCATTTCTGATGTATATTTAAGGCTCTGACACTAGGCCACAGATGTACATGTGTTGG
GTTTCTATTTTGCAAAAGATATGGTTGGTGATAACCTATTATGGGACATCGTCAGCTTCC
CCACTGCCTCAGTCTCGGATAGGAAAAATTCCATCACTTGCTCTATCCAGGAGATGTAAT
ATCGAAACAAATTATGGCTGGAATTGAAAAGTCACAAGCTTATTCTGTCTTGATCAAACC
ACTGCCAAGAGGCTAAGTGCAGAGGTGGAGATACCTCCAAAATGCTTTTTATTGCATTAT
CATCAATGACATCTACAGCACTCTCAGTTCCCAGCTTCGGCGGTGGATATAAATATATAT
ATATATTTTCAAGCTGTAATCCAACACAGAGAAGACCAACACCAACCAGcagaggaatca
ttaacaattagggctgttgttgttttactgaagcaaataaatcaagtgcagttaatcaaa
a
>NODE_210_length_615_cov_20.544716
TAGTAATCCACTTGCCAACTCACTATGTGACAATAAAACAAACAGACCCACAAAACCCAA
TTATGTTCTATATTCAAAGTAAATACTCATAGAAAAATGAGAAATTTATCTTCCTTGTTC
ATATGTGGCAATAGAGAATGAGTAGGAAAAATAATAATGCAAAACATTTCCACTTAAAAG
GTGCAGTACAAGAGAGAGCATGCATGATGAAATTAAGTTTAGTTAACAAAATAAAGTAAA
GAAACATAACTATTGTATTACCAGTTTGTGCCATAAATTTAGCAGATTCAGCTTGCTCCT
GCAGGGCCTTTGTGTCATGAACTGATCTTGGCCGCTGACTTTTTACTGTATGCTCTCCGA
TCATTCCATATTCTATGGGACAAAATAGAGGTTCATATGAAAGCTAGGCTTAAACAAGAT
CTTCTGAGAACAAAAGCTTATTACATACTGTTTTCAGGATGTTTGAAGCAACTGCAGTAC
ATGGCTAGAAACAAAGACCACACAAGTTTGTATTTAATTTGTCCTTTTTTTTCCTCTATG
GCATAGAACAATGCAACGAATTTATAAGGGTGAGTTGGAAGTATTAATTGAGCTTGAAAG
CACAGCGTAGACACATAGCAAACATGCAGATAAACTCACATTGTTGTGTTTGTTTTTGTT
CTTTTATGACTCTAACACTTCATCagaccagctccctccctcccaccctcctgcacaccc
cgaaaagaaaaacaaaaataaatgaaagtaaaaatgtgt
>NODE_211_length_769_cov_11.431729
CAAACTGACAGACACATTTGCTGTGCATGATGATTAGACTACACAGCAGTGTGTGTTGAA
GGAATTAGACAGAACTACAATATAGGACTAAAACCACATTCATGTTTTCAAATTAGTTTT
ATGCTTAGATAAATTGTCTGTAATTCATTTACCCACTATTGCCCAATCCCAATAATTAAA
CGTCTGGAGCCATAAAATCACACTACATCATGCGCTGCTGAAGTAACAATTCATAAGATG
TGATGCTGAGTTTCTGGCTGTGTGTGGGGGGGCTGGGGGCGCACACTCCCACCCATCCTC
CCTTCACCCCACCTTTTCATTTTCAATTATGGGTTGGAATATGAATCTTTAATAGGGTGA
TAATTGTGCTAGCATATTTGCTGTCACCCACCATTAGCCCAGATTAATTAGCCCATTTAG
TTTAGCTTAAGAAAGTGTCTGGCTGAGGAATGGGGGCACTGATGGAAGGCGGATAGAGAG
AGAGAGTAGAATCAGCACAATCTGTTCTGTATCATAGTGCCATCTTTTTTCTGCTTTCTC
TCTGTCTCTTTGTGTTGTTCCCTTCTCTTCCTTTTCCCTCTTTGCTACTTCAACTCTCTT
TTTCTCATCTAACTTAGTCTGTTAGTCTGTTTCATCAGTCTGCACTCATCTGCTGCTCCT
GTTCTCAGCAATATTTTTTGTCGCTCTGTGGCTTTTCAAGTGGTCGGTGGGGAGACTGAT
GGGAGATTCGTGTTGTGCAGTTGAAACTTTCTCAGAACTATTAATTCTGTAATTACCGGC
ATAACACCAGTCAGTGGTGTAACTTTTCAGTTAATCTAATTTTCTAAAATTACATTTTTG
GAGATCATGAAATTTAAGTATTGTTAATTAGGAATAAATGATTATTAAAAgtaaatcttc
atttttgataagc
>NODE_212_length_624_cov_9.618589
TTTTCAAAGAACCTCTCTCCGAGACTGGTTCAGGACATGAGGTGTACTCACCAGACAAAC
AGCTTGCTCACATCTCATTCCTCTGCTGCTGTTCAGGGGAACGATAGGTGCTCTTTTTCC
ACTTCAATAAGGGGATGAAGCTCAATTAGCATTTCACAAGTCCCATTTTCCTCCTCTATT
GCAACCTTCCCCGCGGAGCCCATGCTTTCTCTGGGGGATTGTCCTGTTTTGGGCCCTTGT
TGCCGTTGGCAGGGTGACAGTATTCGAGTGTGCAAACTTGTGCTATTGTCCGCGGGCCAG
AGGGAGTCATGGAGACCCCATAATATGACACAGGAAAATGTTTGCTGATGGCAATTCTAT
GGGCTTTGTCCTACTCTTTCTCCTTCATGACGACTCGATTTAAGTCTCTAAATGTTTGAC
TACAAATGCAGGAGTGCTATCCAGCTCCTTTCCCTTTGTCCCGCGAGGTTTGAATGAGTA
ATTCAGCCTTTGTGTCGCTCGATTGAGGGGGCAAACAGAAAGACAAGATTCTTGAGCGTT
CAAGCCCCTTTCCATGGTTATGCACTCTTTAGATCCCCCCCACCCCAGCTCACCAAATCC
TACAGCTGACATCACTCTTGGGGAGGCTATGACGGGTATCTGTGTTTGAAAACGCAACTT
TGATGGGGAGTTTGGGAGCACACATGTTTCAGCAGAATTTACACTCattttcggtttatg
cgtactactgcgttttttttaggtgtttggccaacgcgcagaaaatca
>NODE_213_length_758_cov_10.510554
CTTCTGACCTGTTTGCTGAGGAGCCTCAAACCAAGTTTTTTTTCTTCTTCTCCTTTCCCT
CCCCAGTACTATGCGTTTCATTATTAATATGTTTTTTCTCAAGTTTCTCTCTGACCCAGG
ACATTAAATAAAACATTGTATGGTTCATGAAAGATTATGAAAGAGCAGAACGTAAGCAGC
AGGAGGTGTAAACTCAGCACAATTCATTCTGGTATATAATGTCAATGCCAGCAACCCCCC
TCTCACCCTACCTCCATGCCCTGCAGGCATATTGGCGGAACTACCAATGGATGCTAAGCT
TTTTCCGACAAAGCTCCGAAGATAAAGTATCTTCCTTTTATCCCTTCTGCAAATCAATTC
TGGGCCTTACAGCAAAATCCCATAAAATAACTTCAAACACCACTACTTACTCCAAAAATT
TGTATTATGGCTATATCTCTTTGAACCCTTACCAGTGAAGTTTTGGAGGAAAATGATTTA
AGTGTTATCTGCTAAGACATCAGCATGTCAGCACTTCACCTCAGTTTTTCTTCACATGTC
AACCTGAACCTTGTATTTCTCTCCTTGTGTTTGGTTTTTGATTGCTTCTAACCATCCAGG
CCTGGTGATAAATACAAATGCTGCTTGTAAACTTAATGGCTGTAGTAAGTGCAAACAAGA
TGGTATGAAGCCCTGCTGGTGCTTCGTGCTCACTCAGCTGCTGAAATATTCATTCCCTTC
ACTCTTCTTCAACAATATGATAGAAACTGGAGCTGATAAGACAAGTACCTGAAGAGCAGT
CAGTCAGTGTGATTACTGAAGAGGCTGCAGTGACTGCTTGATTAGCTTCAACCAAAAGGA
GCCAAAGAACTCACTATCAATTACTATACAGTATTTCACTTAATATACAGTATTTCagtt
ac
>NODE_214_length_762_cov_26.897638
AAGAGGGCAAGGTGGAGGACTTGGTGGAGGATGGGTGGAGGAGGGAGGAGAGAAAAGCAG
GACTGTGAGATGTAAAGAAGTAAAAGGAATGAGGTGATAAGTTTGGAACACAATGAGGAA
GAGGGAAAGTGAGACAAAGAGAGGTAGTGCGTGGCAAAAGCGGTTACACATTGTGCAGCA
GACAGACAGACAGGCTGGACAGAGGTAATGAATGCAGTTATTAAATTGTTTCAGCAGCAA
AGAGGTCTATTCTTATGCCATTATAAAGGGAACAATTTATCCCCACTGATCGGCCCTGTC
TCCTTTCTCCTCGCTCACTTTGATCTGCCAGCATATTGCCTTGATGTGTCCTATTCAATA
GCGAATCTGGGGCAATTTTAATGCTTTTGTACCTCGCCACCGCTCCACTTCTCCCTCCCT
GTTTAAAAATAGCTGTTAATTATAAGTGCAGTTTAAATGTCTCTAGTGACCCAGAAATGC
AGGTTGGAGTGAGAAGAAGGGATTGAGCATCTCCAAGTTTAAAAAGAGCGAGACACTATT
TCTCTCCCTCTTTATCATGCTTTCTTCAATCTCTCTTTTCTCCTCACACCCCCTTCTTTG
TCTTCTCCAATCACCTCCCCTCCGATTCTACTTCTCCATTCCTTTAGTGTTCCTCCACAT
TTCTTTTTCTCCATCTCTCGCTCTCTCCGTCTCCTCTGTGGTGTTTCTTCGGCTCGGTGG
GAGTGAGCAGGGCCAGAGGATAGGGGATTCAGTTCTTTCTCTCCAACACACCAGAGAACT
GCAGTGAGACATCGGAGACCATGGTTGTGAAACCGCTTCAGTCTGCAGATTGTATGTGCG
TCACGCCGAGTCTTTGTATCTTTCTCCCCAACTTCCTCCTCTTATGCAGCCGcaggagtg
ggatgt
>NODE_215_length_686_cov_15.129738
CCTGGATGTAACTTAGAGCCAGGAGTACCAGGGGGAATGGAGGTTAGGGGAACGGAGGTA
GAACTTTGGTAGCAATTCTACCCTCCATTCCCCTGTTTACACCTGGATGTGACTGAGGGA
GAAAGTCTTACCTCCATTCTAGCTAAGTTAGATCCAGGTGTAGCAGGGGAAAGTCTTACC
TCCATTCCCCTGGTACTCCTGGCTCGAACTGAGGGAGAAAGTCTACCTCCATTCTAGCTA
AGTTAGATCCAGGTGTAGCAGGGGAAAGTCTTACCTCCATTCCCCTGGTACTCCTGGCTG
GAACTGAGGGAGAAATTCTAACCTCCATTCGCCTGAGGGAGAAAGTCTACCTCCATTCCC
CTGCTACACCTGGATGTAACTTGGGTAGAATTTCTACCCCCATTCCCCTGGTACTCCTGG
CTCTGACAGGGGAATGGAGGTAGACTTTCTCCCTCTGTTACACCTGGATGTCACTTAGGG
GAACGGAGGTAGAACTTAGGTAGAAATTCTACCTCCGTTCCCCCTGGTACTCCTGGCTCG
AACTTAGCTAGAAATTCTAACCTCCGTTCCCCTGGTACTCCTGGATGTAACTTAGAGCTT
CTCCCTCAAAGTTACATCCAGGAGTACCAGGGGGAACGGAGGTTAGGATTTCCAGCTCAG
CTAGAATTTCTACCTACCTCCGTCCGTCCGTTCCCCTGTGAAATAGGCTCGCGGAGGATA
GGGACCCTAGGGCTGACCTGGCTCTCCGGGAGAGCCCGTTCCTCCCGCACTTAAGCACCC
CGTCCCCGCCCCCGCCCCACCGACCGACCGACCGACCGAGGAcggagccg
>NODE_216_length_687_cov_15.045124
GATCAGATAGGTAGGATTGATAGGAGTCCTTGAAACTAGTAGATAAGATAACACACAAAC
AAACAAGACAAACAGATTAATAAATGAAGGTTTGGCCGCTGTTGATCAATACCATGCATT
TCATCACATCACTGGAGATTAGGATTAAATGGCATGTGTGATTTTTTAAAATTTACAACC
ATTGCAAATGTGATTAATCTTGTGTCTTACTTGTACTGCGTTACATAATTTTGGTTTTAA
AAAAAAAGCTTGTACCCTGATTGTGTAACTGTCATGTTGAAACACACTCCTGGTGGCAGC
AGTGTCTTTGGCTCGGCATGTTTTACAGGATGACTCACAGGCTGATGGACAGGCAAATCG
ATATTTTGACTTTGGCCACTGGATTTTCTCTTGCAGGAGGAGCGACGGTAATGGAAGAGG
ACTGTAAATAAGTGGAAGGTTCTTGACAAATGAATCCATTAACATTTGCCTGTGTCGCCT
GGCGAGCAGATTTGCTGTTTTATGGAGCAGGAAAAAAGAGCTAGTAAATCTGAGGGCGCT
GTAAGGGTGAGGAGCTGAGAGCAAGCTGGGGAACACATCTCCCATGATGCAGCACTTTAT
CTCCCTCCCAAATGGCATCTTTATCTGCCTAAATTAAGTTTTGATTCCTTGCCACATACG
GAGCTGCAAATCACTTTTAATACTGATATCAAGAGCAGCAGTAAAGTGTGCCCAAAGCGA
TGGAAAGCAGCTTTATTGTGGTGGCACATAACTGCCGTCACCACCATTCACTGTCTCTCC
GTGGCTCACAGTTGTAAAAAAACATCAGCCCCAAACCACTGCtatgtgtgc
>NODE_227_length_569_cov_13.977153
GGGGCAGGAAATCAGCGGCAATAAACCCTAATAGGACCAGCATGCATAGAAATGACTCCC
AGAGGCCGGGGAAGCCTGGCGTGCCGCCAGAGACGCTGCAAATGGCAAATAATAATTTCC
TCTCTACCTTATCCCCCGAACACTGCAGACCTTTAGCAGGAGAATGCATGAACAAGCTGA
AATGCGGCGCTGCTGAAGCAGAGATAATGAATCTCCCAGAACGCGTTGGAACTTTTTCCG
CTATTCCGGCTTTAGGGGGCATCTCATTACCTCCCGGGGTCATCGTCATGACAGCCCTTC
ACTCCCCCGCAGCCTCAGCAGCCGTTACAGACAGTGCGTTTCAAATTGCCAATCTGGCAG
ACTGCCCACAGAATAATTCCTCAGCATCCAGTGGAAACCCAGCGAAGAAGAAAAGGAAAA
GGTGTGGGGTCTGTGCACCCTGCAGGCGGCTAATCAACTGTGGTGTCTGCAGCAGTTGTC
GGAACCGCAAAACGGGCCACCAGATCTGCAAATTTAGGAAATGCGAGGAGCTGAAGAAGA
AGCCGGGCTCATCGCTGGAGGTGAGCACCAGGGCTCTGCTTCCCCTTCTTTTATTATTAT
CCCCTTGCACTCTAAAGCATTAACCTTTTCATCCAGTCACGTTCTAAGCCCTTGAaaatt
gtttccatgcccacccatgcctgaacatccccccggttgctcaaatctgcata
>NODE_228_length_648_cov_9.925926
ACCAAGCGATTTATTAGAGAGCCCCGTGTGAGGAATAATAGGTCACAGTATAAAAGATCA
ACCAGCGGCGCTTCCACACGCCCACAATTATCTCTTAAACAGGTTGTTGTAACATTATCA
TGTACCTACATGAGGCAGCAGATAGTTTGGTGTCCCTAAAACATCTCGCAGGGCGAAAAC
TACTAGTGTGGGTTAAAAGCGCCGTCCTCGGGGAGCTGTGTTTGCGCTCAAGAACAATTT
ATTGCCGATGGACATATGGCCAATATTTTGTCTCACGTCATAGCAAGGGGAAAACAAACA
CAATGCAATGTTAGCGAGTCAGCAAGAGCAGAGCCACTTGGCCAGCTATGCAAACGCTCT
TGGACAATATGAGAAGAGGAGCACTTGCTTTCTGGGTATATAAACCACATCAGGCTTATC
TCTGCACGCACTCCTGACTCCCATTTGGAGATATTTCATTAACTCTGCGCGCTGTCTTAA
CGCTGGCAACACATTCAGCCCCCCTCCAAGTCTAGGTAAGCGCACTGGATGCTCCAGGCA
CTTGGCATACAGTATTTTATTCATTCGTTGGTTTGTTTGTTTGTTTGTTTTCACAGCTTA
CACTGCGTATTTTCTGCCTGTTTTGTGCGCATGGACGCGCATGTAAGTCCTTCAACGTAG
AATAACCCTATTTTGACTCCTGTTTAGTTCCGTTTTTAAAGAAAGTGCACTTATTCAGAT
TGTAGGCCTGTGTGGTTTTCACCTAGTGATCATTCCACTCTCACATGGCCAGTCTGCGCT
gggctgagcatt
>NODE_229_length_719_cov_9.757998
CTTCTGACCATAAACAAGACTACACTCACTATGGAATACAAGTAATATAAGAACATGGTG
CAACCATAATTTATAATAACAGTTTTACACCATGTCCGTTTCCTGTTTTGGATATTCTCT
GTTGCATAAGCATGAAACAAAAAATAAAAAACAAAAAACCTGTGTCCTAGACTAAAACAT
GTAAAATCCATTCTTAAATCCTGTTTTCTTTTCTGCTTGCAACATCCCTTGCGTCCGTCC
TTGCTCCGTCTCTGGTTCATAAACTCATGTTGATGCAGTCAAACGGCTTTAGGGTTTTGT
TTTAAGTGTTTGTCTCCCCTCCTCTTCATCACTTTCATCTCACCTTTTCCTTTAGTGCCC
AACCCCCAAGTACACTCCCCCTGCTTTGGTCTTGGCCTTCCACGCTTGGAGGAACAGCGT
GAGGCGGCATGGCCTCCATGCGGCTGACTGATTATTGTAATTCATACACTTTAATTAGCT
GCACAAACCATTAGCCACAATTAGACTATTACAGAACGTTTTGTGGCAGGAGCCAGCCCC
AAGATTGGCTTTATCTGCTGGAGGGAGAGAGGGAAAACGAGGAAGAGAGAGAAAGAGACA
GAGGAAGGGGGCAGGAGGGCAAAATGTGTTTAGCTAAACATTAGTGTGTATGTGTATTTA
AGCTACAGAAATCTAATTCAATATGTTGTAAAAGCCCAAAAGTATGTGTAAGATGCCAAG
CGTGACAAAGGATAAGATGTCTGAATTACCAGCAGCACTGAACAACAACCAAGTAAGACT
AAGCTCTCGTTTGTTGCATCTACATTCAAGCTCAACGAGATCCTCAATTTGAAATCTGAA
TCTTGTTaaacagaaatgtacaa
>NODE_230_length_598_cov_21.413044
AAACCAAGTCCAAAATGAAATAGGAACAGGCAGGAACATTAAGTGCATATGCGGTCAAAT
TAATATGTTTAAACTGTGGAGTTGAAGCTAATAAGGTCATTGTGTGCTTTGCTTAAAACA
CAGGTTAGCGCACACTGCACATGTTCTGTCACTGAGCCATATAGATGTGGATTATAACTC
AGTGAAAAATCGCTTTGTATTTTTCGTTATTGTATGTGGAACATGGCTGCAGTATTGTTC
AAGCTTTAAAAGTTTGCGTGAGAAAAGTTGTGCTCTGAAAGAGAACAAGGATAAAAAATT
AAGTTCTGATTACAATTACGGGACGTGACACTTAGCTGATTTCAAATCAGCGAGGCCAAA
TTTCACAAAGCCTGTCAATGGTGGCAGCAAGCTCGCCAGATCCCTCCCCAATCAAAAGTT
TGCTCTATATAATTTTACGCAATCAGATTTCTCCACAGTCATCCAGTGCAATCAGGTAAT
CAGAGGGGAGCATTAACAAGACAAATGGGGTTTAAAAAGTGGGTGCACTCTGTTTGCAGG
AACTTCCTATGGAGAAGCCCCCTCCTCTCCTTGATTACTCCTATCACCCTCATACAGCGC
AACATCCCCCGCTAAATAGCTTTCTACTACAGTACAGGCAGTATGTGCAGTAGGAACAAA
TGTGATTGACTTTACACGTAAAATGTGACAGGTAAATTAACCTCTTAGGGCTATTTATGT
CAAGTGACTAACTGCCCAAACt
>NODE_234_length_814_cov_9.751842
AGCGTGTTTCCTCCACACAGGTATTTTGCTATGTTTCATAGGATTTAGTTTCAGTATGTC
TTCAATATATTTCTGAACCCTGCCTATTTTGTAAAATGTTGTACTGTTGCATTCTAAGTT
ACGCTAGAAGTGCTCAATTATATTAACCTCAGCCAAGAGATGAGTCAAATTCTGTGTTTA
CTATATTTTGATTTGTGAAACTGTTTCTGTTTTAGTTGTTTTGAATGCGTGCGCTGTCAA
CACTTTCACTTTCTGTGTATAGCTGGTGTCAAATCTCGCTCTCCTTTCTCCCCCAGTCTC
AGGGCTCACCATACTCAATGAGCGGACAGCGCAATGTCAGAGCGCTCTGGGCAAACTGCA
AAGGGGAAGGAAGGCAAAACCAAGTATGCGTCTCTCAACCTGTTTGATACATACAAAGGA
AAGAGCCTTGAAACACAAAAGCCTGTTGGTGAGTATACTGGTCCTGTCATCCCCAAGCTT
CAGCTCACACACAAGCTTTTAAATTGTGTTGTATGTGTACTTGCAATGACAGTAAAGGCA
TTATATTTGGTTTGGTTTGATTTTGCAGCATAGGTTCCTTCAAATTTTGCCAGATGTTGT
TGTTTTGCCATTAAAGATGTACAGCTTGTTTTGTAATTAATCAGATGTAGCATAAAGAAG
CAGACATGCTTAACCACAGTCCGATTTGGTTTTGTGATTAAAATTACTGTGTTGTATCCT
GCCACCAATTGCTGCGACTTTGATGCATTATCCTAATGTCTCTCTAAAAGCTTTCTTGCT
GATTTCCAATACAGGAAGTGTATGTATCTCAGACGCCTGCCAGACAGTTTTTGCTGATAC
TGTTATTATTCAGAGATGTGCACCattagtattgatatgcatttacacctgtctgtaaga
ggaaaaaacattgccagttagaatgcttcacaaatggataaaaagagaaagcagggcc
>NODE_235_length_555_cov_13.846847
TAAAAACAGGAAGTTTTCTTACTACAAGATATACACTAAAATATTTATAGCTGCTAGTCG
ATTGGCCTTTTGTCAAAACTCGAAATACTGACGCAAAGCCTCACTGTACCGGTCATCATG
GCTAACCTTACCTGTCACACTGTACGCAAAAAAAGGAGAAAGGCAGATGGAAATCCTACA
TTACAATCACACGCTACAAATCCTCTACTTTTCTTTGCTCCTCCGGATCAACAGCTCCAA
TAAATTTTCATTACACCTGTGTGAAGCGCTTCAAATAGAGCCACAGAAGCAGAAACTAAT
TACTTTCTAATTTATTGACTAATGGCCACAGCCCTGGGAGACAGCTGCAATTGTTCTAAC
AGTCCTGCTGCTCCGACTGCACTCAGGTCCACTTTAGATTCATAACCAAAATAATTTATC
ATTACAAGCACATTAAATTGAACCGTATAGACCATAACAGTGGTAATTTATATCATTTTG
TTGTTAGGGATGCTTTTCCCTCCCCTGTCTTGAAAGCATGCAATCTAGGCGATAGGATTC
GTCTCCAGGCAGTCGTTGTATGTGGCAGGTTCACTTTGTTCTTCAAAGAACTCTTTGTTT
TGTGCCTCATTCACCATTTGttggactttatgctagaaaggagacagaaaagagtgtgcc
acctatttttgaatttagataagaataagcagatgtttc
>NODE_236_length_435_cov_21.429886
GGCAGCGGCCCTCGCCTCGGCGAGGCGCCGGACCCCCTTCGACTACGACCTCAGATCAGA
CGAGACGACCCGCTGAATTTAAGCATATTACTAAGCGGAGGAAAAGAAACTAACCAGGAT
TCCCTCAGTAGCGGCGAGCGAAGAGGGAAGAGCCCAGCGCCGAATCCCCGTCCGACGGGC
GGACGCGGGAAATGTGGCGTACGGAAGACCGCTTGCCCGGTGCCGATCGGGGGCCTGAGT
CCTTCTGATCGAGGCTCAGCCCGTGGACGGTGTGAGGCCGGTAACGGCCCCCGTCGCGCC
GGGGTCCGGTCTTCTCGGAGTCGGGTTGTTTGGGAATGCAGCCCAAAGCGGGTGGTAAAC
TCCATCTAAGGCTAAATACCGGCACGAGACCGATAGTCGACAAGTACCTTAAGGGAAAGT
TGAAAAGAACTTTGAAGAGAGAGTTCAAGAGGGCGTGAAACCGTTAAGAGGTAAACGGGT
GGGGTCCGCGCAGTCCGCCCGGGGGATTCAACTCGGCGGGCCAGGGGCGGCCGCTCGGTG
CGGGAGGATCCCCTCGCGGGACCTCTCCCCGGCGCCGGc
>NODE_237_length_145_cov_6.724138
TATGATCAAGATGACGGCACAAGCTGTTTCAAGTCCGTTCCTGTCAAAGAAATTCACTTT
ACATGTCCCATGTCAAAAACCTTGTTTTCAGCCAGCCAAACGCATTTTCGGAGCAGGATA
ACAGTCAAACTGCCATCTTTCAACGACAATGTTCACAATCATGTTTTGGCTTCACAATGT
CTTCAAATATGATCAAGATGACGGCACAAGCTGTTTCAAGTCCGTTCCTGTCAAAGAAAT
TCACTTTACATGTCCCATGTCAAAAACCTTGTTTTCAGCCAGCCAAACG
>NODE_238_length_639_cov_14.156494
GTAATCAGCAAGGATTATTTTAGCTCAAAGTTATATATATTCGCTTTAGCACTAGTTTGG
TGCATAAATCACACATTTTAAAAAAAAAAAGTATCTTTATGACACTTGTAAGCTGTAGTC
TTCTCTTTGCATCAACTAACTGCATGCATGACAAAGCTGCATGCTTTAGTTCTGCTATCT
TTGAGAAATGCTCCCAGACATGCCAGTGATCAGCCTCCTCTACTCGCACACACTCAAGCA
AACACACAGCACTGTACGTCCCTGCCTTAGACGCAACACAGCCATGGCTATTTCTGTTCC
ACAGACTGATAGCTCCTACTGAAGATCATTGATTTTACGGGAAGCCCTGTTTACAGGCTG
AGTGCCATCGACCTGAGGTGACTTTTTGCCTCCTGCAGTTGGAGCAATAGTGAAGCACCC
TTATGTCTGCATTAGTAGAACAGTAGAATGAATGTTTACAGCACACAATAAACACTGGTG
TTCTACATGGTTAATTGTCTGAGTTACAGTGTTAGGAATCATCAAGAACAGGAACTCCGT
GTACCTTATACAACTCTAATGGTTTGTGTAGCAGCGGTTGACAAACTTTTTTGGCTCACG
GCTCTGAGACTAAGTGACGCTGTGACAATATTTTCTCAACACTGAAAGATGACAGGCATT
TTCCCTCTCAGACTGCTTGAATTATCTGCATTACTTATTGATAAAGGAAAATAGCTAATT
AGTACATTTCATGACAGGAAAAGTTTACTTTTAATTTTGTTATACATATCTATATTCTTg
ttt
>NODE_239_length_563_cov_22.865009
CAAGACGAGAAAAAGCCTGTTGGCTGTAGCGTCAACAGTAGATGAGGCTGGCGCACTGTG
ACAGGCAACAGTGAGGTTAGATCGAGTGGGTTTGAATGAAAATGCATGCTAGTTTAAATG
TTGTTATTACCATATAAGCAGAGTGTGAGAGTGCTGATGCATAAAAAAACTGCATGACTC
TTGTCTTAAAAGAAATTGTATTGCCACACAGCGACTACATCATCTCATGTGGAAATCCTG
TACAAAATAACAAGCTCAATTTTCAAGAAGTGTATTTTTGCAAAAACATCAGAGTTTTTC
TATTAAAGGCAAGTCAAAGCATGTTATTATTGTTATTATTATAATGTACTGAGGAGACTT
ACATAGGTAGGGTCTTAGTGACTTACACATGAAGGGCTTGACACTGCTGTGGATGTGCTT
ATGCTGCTTGAGGCCCGAAGACGTTGCGAACGTCTTGCCACAGTCAGAGCAGGCATGGGC
ACGAGCCCCAACGTGCTGAGAGCGAATGTGCCTCTGTAGGTTACTGGGGTCTGTGAACAC
CTGCTGGGGGAAGGAACCACACAGACACAGGGGAGTTACTACCTGCCTCTAAAAAAAAGT
GAATTAAATAAAAGCTGATATTTGCGCAAACACACAAAAATGCTCATTTGTTAACTAGGC
CTCTTCAAAAGTCATCACTTTACCTTTGAGCAGTTTTCACACTCATa
>NODE_240_length_537_cov_9.733706
TTAGCTGATAAAAGCCTAAAGACAATCCAGTAATTTACGACAACTGTTTTCAGCAGAGGA
AAAAGAGCAGGCAGTTGAAAAGTGCTCGCTGTTCCCTGTATTTCATTTTAATATCATTCT
CTCTCTGTGTTCCTCTCACATATTAACCTTCACCATCTAGCCTGTTGCTGACTTGCCTAC
TGGGAATATCAACACAAACTCCCTACTTGTGCGTCAAGGGTGGGTGAGTAGCTCATGTCT
CAAAAGTGGTGTGTGGGGGTTTGCACACATGTTGCCAGTCCAATTTTACTGTCATTCTCT
GCTTCCTGAAACTCTATGATAGGGAGCAGCCTGGCTACCATGGGCCTGCGAGGGTTAATC
TAGCACTGAGCCAGATCACCTCAGGGGAACCTGCCTGGAAAATGGGTTAATAAAGGTCAT
CCCCCAAAATAAACACTTTACAGAATGTTTCTCCATTCATCCCTCCTTAAAATCAACTCG
CAATAAAACGGGCCTGGGTGCAATTACTGCCGCTGCATTGGGGCATGAAATCAACCTGTC
CCGTGTTCTGGCTGAGGTCTGCTATGATCTCCACTTTTTCAGCCTATGCTGCTCCCCCTG
TAGACCCTTTCCAGGAGTAGTTGCACGCAGGTTCTCTCAGCTCCAGCacgccaaacctac
ttaaaacaactttattgatct
>NODE_241_length_503_cov_14.650100
CCTCACACCCCCAAAGGGCTTCCACTTCAAGAGCCCTGCCTTTGTTCAAAAATGTATTTG
TTCTCTTATTCTTTTTGGGAACTATGTAAAACAAAAAAGAACGAATGGCGAAGAGAACCA
TTCTCTCTCCCCCAGCCCAGCAACCCCATCCCACTACCACCTCTCTGTCTCTCTCTCCCC
CCCTCTGACTGTACCTTGCTCTCCCTCTCTGGTAGTGCATATTTTGCTGGAGATGCTAAT
GATCTCCCCCCGCTGTATTCTGATGCAAGGTCTGTCTACACTTTTCCCTTTCATCCACAT
ACAAATGTGCTCTTATTGCCTCTTCGCCCTCGGGCCTTTTAAGATGCCTTTTTGAAATAT
GCCGTTTGATAACCACATCATTGGCCAAGTCCCTGCAGTGATTAGAGCTCTCTTTAATGT
GAGCAAGTTAGAGAGTGAATGAGGGGCTCCGGGGCCGGCAGCTATCCATTCTCTTCTGCC
CTCACCCCTTGACATCTCCCGGGCCACTGGGGAGAACCCAGTGTCGGGTGTAGGACGACC
CAGAGCCCAGCTTAGCACATAGACACTGCTGGCCGTCCTCCATCTTTCATCTCCACATGG
AGATTAAGCAGAGAAGAGATGACACTGGAGGATCGccttcacagaga
>NODE_242_length_436_cov_18.649082
GCAGTATAATAAACTGTCACGCCTGCACACACTGTAAAGGGACGCACTTTCAACTCGACT
CGCACACACACACACGCCAGCCACTTGCTAATCATGCGGCGCGCACATGGCAGCAAACTT
CTGGATGATAATGATGCAATCCCCGTGTCAACTCGCCCCTCAAGTATAGCGGGCGATAAA
AAAAACAGTGGCTGCAAAGGAGAGGTGTGTCTCTCCGTATGAAAATCCAATGCAAATAAG
CTTTCACCCCCGTGGTACTTGAACTGTTTTCTCTTTGATAACCCAATTATTGTCTCAAGA
GCTGTGTCAATTGCTCTAGCGATCTCTTCTTGAACAAATCACTCCCCTAACCTCGAGCAC
TTTCGATTTGATTCTGCCATTTTTTGACAGTTCAAAGTAATCAGAGGAGGCCTCGGCTGA
GGACGAGGATTGATTTTGTGTTCTCGCTTATCATGCTAATTCCCTGAAAATCAGCCTTTT
TCATCCCCCTCCGCCTGATTACCACTCTTGGAAAAAGGCCCCTGAACTGTGTTTCTCTCC
CCAGTGCTGCTGTCACGCAACCCCCACAACCCCCTGTACt
>NODE_243_length_507_cov_14.838264
TCAAAAAGGATAAATAACAGAGAGACCGACCATGTCACAAAGTGAGACAAGCGCCACGTG
TGAGCTAAGGAGTCAGATGGCACAAGAAAGAGGACGTCCGTAAAGTGAGCATTCTCTTTT
TCAACTAAATACATCTTCAAAAGGAAAAACCCCACAATGTCTTGCTGAAGCCACCTGCAC
ACAGAGGGCAGGCTGCCACTGTTTCAATGGGCGCTGCATGCACACCCCAGCGGGCTTCCA
GATAGCGGCTAAAGAGCTTATTTCCCAAATCTCTTTATCCTTTCTAGAACTGTGAGACGT
TGACAGAAAGTCAGTTAACTCTAGCCAGTGGCAGCTGCATGGGTTTTGCATAATTAATTA
TTTATACGGAGCCAGACATAGTAATTACCATCCAGATGAATATGATATTCTAATCAGGCA
GGCTTTAATTTTAATTGCCCTCCAGCATCTAACTGTCAGTGCTGGCCTGGCTTGATAAAG
TGGAGAGTCTCTAAACACCATTAGACATCTGCTCTGAGAGCATTGCCTCCACTACCCACC
AGCCCCACCATCCGCCATAAAAATCAATACAGGACCTGGGTGTGTGCGTGTGATCTTGCT
CATTTTTCTATGGAAAGCCATTTTTCGTCAATGACAAAACCAGAGCAGGGc
>NODE_244_length_803_cov_10.407223
AATTGGCACACACGTAAGAATTTATCTCCTTGTTGAGCACAATGAGGAGCAATGTGTCTA
CGCATGTGTCGGTAAGCAGAAGGTAGCACTCTAGACAATAGGAAAAGAGCCAGATTTAAG
AGCACTGTCGCTTGGTGTGTGCCAAGCATCTCCATAAATCCTAATACACATTCCACATTC
CCTGTGGAGTGAAAAAAAAAAAGAAAGAAAGAAAGAAAGGCAAAGAAAGGGAGGGAATGA
ATGCATTTTCTTCTTATCTATCTGTCTTTCACTCTCTTTCCCCAGTGAGGGAGACAGAAG
GGAATAAATGGCTCCCCTCTCCTCTCCTCTCTCCTCGGTGTGGGCTGACAGCGCAGCAGA
TGGTGGTTTAAGCAGTGAATTTATGAGCGCCACAATCTTAATGTTGCAGAAAGAAAAGAA
AAGGACTCGCATCAAACGCCACTGACAAATGCACTTGCTAATATTAATGCACTCCTCATT
CATCCAATATGCTGCCTAATTGCTTTTCTGTACACAGTAATATGGCACCTGCTGCTCAAG
TCCGGCGCTCGCGTCAGGAGAGGGGAGATCGAGGAGGGGGTGGGGGGCGGACGTGGAAGT
AGAGAGAGATGAGGAAGAAAGTGTCTCTCGCTCTCTCTTTCTGTCTTTCTCGCTCCCTTT
TTTCTGTGATGGATGCAAGGCTGTGGATCATGCGCCAGACCTGTCAGTGTTCCTAATTAA
AATTTTATACTTACAGGCTCAGGGAAAAAAAAGGTGGAAAGCACTCAGTAAACAATCAGT
TATGAGAGGAGAGGAAGGGAGAGGCCATCACAGACACACTCGCGCAATGCGACACACTGA
GGCACACACAATCCAATTTTAAATACAGCATCATACACTGAAAATCCTTGGACTTTATTA
GAGCTTAACAAGGCCATCTTGCCCGcagatcaaacccgaaatccaga
>NODE_245_length_346_cov_2.193642
TCTCAATCACTCTGATCATTGCCTTGAAGAGTGGAATGAAGGCGGAAACTGAATAACAGG
CTGCACTTTGTGTTTTGTTCAATTAGAGAAGCATTTGTCTGCCACCCATGTCTCCTCTAC
TCTACTCTGCGAGCCTCGCTGTATAATTAACCTCAAATGGCAAAAAATGATGTTGATAAA
TTACACAAGCAGAAGGGGAAAAAACAAGCCTATCACTCGCATGAAAGCCGAGAGAAATGT
GTGGGTATATTCTCAACTCCAAAGTCAGGCAGGCGAATGGAGAGAGAGAAAGAGAGGGAG
AGGGGGGGAAAAAAAAAATAATGAGGGCATAATTTTAGAGAACTAGTTATTTCTATTTGT
CTTTTGTCACACTTCTCTAATTCTGCGATATTAACACAGTCTGTGTTTATTAATTGCTTT
TACAGTGTTTTGAATCGGGTCCAagagggaacgtggctcttttcacaggcaggcaagcta
ctgggactgt
>NODE_246_length_487_cov_14.503080
CCCACTAATGGATCGGACCCATTTCATCAGCAATCTGACATTTAATGAATATATATTTTA
TCTTCCCGTGCCAGTTATCGGAATGTCCTCCCCGTTCCGAGAAATGGCCGTCCTGGGACT
CTTTTGAACGGGCCTTTTTTCCTTCGACTGGCACCTGTACGCCAATCACACTCACTGCAA
CCGGCCCGCAATCTTCCCTTGTTTTTTCCTCTTCGCTCTCTGTCTTCAATATGGTTCATG
GATTAATAATTCATGGCCAGTTATTAGGGCCAGTTCAATAGGAGATCTGCTGATGGAGGG
TCGGCGCTCGGCGAGCGTGCCCGGAGGGATGCTGCGTGTTGTTGTGTCAGCCCCCATCTG
CCAGAATGCAATAAGGCAAACAATGGAGGCCTTGATTTCCACCAGCAGGCCCATAATCTT
TAAATGGCTATTAGCTGAAGAGTGCAACCAGTCAATAACCGACAAAATCCTTTTAAAAGC
TTCTCTCTCTCTCTCTCTCTTTCTCTCTTTCTCCACTCCTCTCAAGCTCTCTCTTTTTAT
CTGCCTCCCGCTCTCTTTCTTGTCTCTTGTTTCTGGTCAAATTGGGACACAGTTGCTACA
ATAAAACTCTTATCATGAGCGCTTTAATGCC
>NODE_247_length_838_cov_10.780430
AGTAAACTAACTAAGCTCACTGAAAAAAGAACTTCAGGCTTTGCCAAAAACCCAAACATA
TTCACTTAAGCAGCTCCACTTTTCTTTCTTTCTTTTTAAAAGTGAATAAGGCAAGTGAAA
ATGAACAATAGAAATCATTTTAAAAGAATATGGACCCATTGGCCAGGATGACAAAGTGAC
CTAACAATGGCATTACGGGAGTTTGACAGAAAACCTACAACGTGAGAGCGAGATAGAGAG
AAAAGTCATTCTGTCGAGTCCAGTCTTTTGCCCCAGAAAATGTCACTGCGATGACTGAAG
ACACAACGTCCATTTCCACCACCATCCACTCTCTCTATCTCTCTCTTTCTTTCTCATTCA
TTGTCACTGCCTTTTCCCTTTAAGTGCACTTTCGCCCACACCACTTGGAAATTGATTGAA
ACAAAATGTCACAATTATGCCCTGTAGCTCGCCGCTTCAATTATTCATCAATTAGGGGCT
AGGCTCCTTTTTTTCTCTCCTCTGAGCTGATTTTTCATTCAGTTTGCTCGAGATGTATGG
CTCCCCTGCTGTTAACCAGTCCAAAGTCATTAGTTTCTGGGTTTGCAATTAAACCTGATG
CATTATGCATGAGGCTCCGACTCAGCAGACACACGCAGCAGCGGCCGCAGCAGCTAGCGA
ACGAGCTAGTAAGCTCTGGAGGCGTGGATGGGAAATTAATTTGCTAGAAATTAAGTTCTC
TCTATCCCTCCCTCTCTCTATCTTTCTCTTGTCTGGCAGGTTGGAACAGATGCCACTGGC
TAGAGATGGAGATAAAGGTGGGGCAGCATTGGAGTGCAGTTTGATCAGCACTGACAAGGA
AAGACGACCTCTATAGATTTCTAGTCAAAATGTGTTGGACATACTcttaacattcacatt
gtaagatattagatagctaatgtaatggtctggcccttatacaggctgaacacacctgct
gaatttctcaacagggttagca
>NODE_248_length_472_cov_11.682203
CCCTCACTATTTAACTAATTAGGATTCAGGTACCATAAGCAGATTTTTCACGCTATTGGT
GTTTTTCTTAATTAAGAAACAAATGAATTCTCCCCAGCAAAATAGATGGAACAACGGGAT
AGGGTGCCAGGGGCCAGATGCGGCACTTCTTAATTAGAAGTCACTCCATTGTCTGAGGTT
TTTTAATGAAGCCCCAATCTAAATGGATATCAAAAAAGCTTCTAGTGAAGAAAAAAAACA
CACACACACACCGGCCATTTAAAATAATAAGGAAATAAAGATAATGAAAGACAAAAGATA
TGTACTGCCAGCCCCAGCTCACACCTCCAGTTCAGTGCATGCAGTGCTCTCGTCACCTCT
GGATGAGCCCTATTAAAACAGCACGATCCCTCGCCGGCCCCTGCCTGCCTGCAGCCATGT
CTAATGTTCTGCCAAGCCAACAGTGAAACACTCTCTTTTCAACTTCTCATCAAAGGTGGA
AGTTTCATTACCCCGTGGATGGTTATCAACTAACTATTTCTGAAAACTGTTGCAGCTGTC
AACTTTTATGCTCGAGCCTTCCTGGCTTGAAATAACAGTGGCGGCTAGCGGAATCCGTGC
Ttatcacatcagtgtc
>NODE_251_length_380_cov_4.605263
AACGCATTTTCGGAGCAGGATAACAGTCAAACTGCCATCTTTCAACTACAATGTTCACAA
TCATGTTTTGGCTTCACAATGTCTTCAAATATGATACAGATGACGGCACAAGCTGTTTCA
AGTCCGTTCCTGTCAAAGAAATTCCCTTTACATGTCCCATGTCAAAAACCTTGTTTTCAG
CCAGCCAAACGCATTTTCGGAGCAGGATAACAGTCAAACTGCCATCTTTCAACTACAATG
TTCACAATCATGTTTTGACTTAAGAGTGTGTTTAAATATGATCAAGATGACGGCACAAGC
TGTTTCAAGTCCGTTCCTGTCAAAGAAATTCACTTTACATGTCCCATGTCAAAAACCTTG
TTTTCAGCCAGCCAAACGCTTTTTCGGAGCAGGATAACAGTCAAACTGCCATCTTTCAAC
TACAATGTTCACAATCATGTTTTGGCTTCACAATGTCTTCAAATATGATCAAGATGACGG
CACAAGCTGTTTCAAGTCCGTTCCTGTCAAAGAAATTCACTTTa
>NODE_252_length_399_cov_16.734335
CACTTGAAATTAGCAGGAAATGGTATATTTTGAAACTGCTGCCTCTTTACAGATTTTAAT
ATAAAGCAAATTCATTCAAAAAATTGCAAAATACACACAATACTGACACAAGGATACCAC
AGAAATTGTAATCTTGTAATTCAATGTATTCACATTACAACATCCACATGGTTCAGTTTG
TGACAACGTCTAATGATCTTCAAATATATTCACTGTATGATACATAATACCAATATAGGC
ACTTCCAGTAAGTCTGGCAATATTGAAGCTACAGTATAGTGTCTAAATTACAAAATGGTA
AAAATAAATAATGTATATCTAAAAGAGTTTTTGTAGTTTTAAAATTTCTTTACTGTACAG
CATATATGTATATTGTACAAAATGGAGCATCAACCTGCAAGGAAATCAATTATTTTACGT
TCACAAATACTGTGTATTTGGACATATTCTTCCTTAGTACATGTGGTAAGTGCAAGGTAC
TAGTGAGAAGAAAGCAATTCATTAATTAATCATGTGTCAACTATATAagaatactcatct
cat
>NODE_253_length_793_cov_7.703657
TTTAACAGCATCCCTGTCTCTGTAATTGCATGCATATTGGATTTTAATAATGGTGTAGAA
TATTATCAGACAGTGAACACGCTGATAACGAGCCTTGTGCTTTGACTGTTTGACAACTCA
ATCTTTCACTGCCGTTCATTCTGCCTAACGCCACGGCAGCAGAACAGTCATTCTTCTCCA
AGAATTGCTTGTGCCAGTGGTTAAACAAGAGACATTTTGATTAATATTTTCCATTTGTTT
AGCGAGCACTGAGCTAAAATTAGATGGCCATCCCTTCCGTCGACAGGACAGCAGTGACTT
TGGTTTCCCCGCCAGGCCAGTCCGACGCTCACACACACCAGTTCCAGGGAGGAGAGGAAG
GGAGGGAGGGCGGGTGCGGGAGTAATTTCAGCGGATTGTGAGCGGACAGTAGCTCCGCTG
GGAGAGCTGGCAATCATGGGGGAAACAATGTTTACATCGATCAGCTGTCAGGAAGATTTA
TGGCCTCATTTTGCTGTAATGGAGAATTAGTGGGGAGATTATCAGCGACTCAACACCACT
GCTTGTTACCCGTGTCCAGGCCTGGCAATTTGTCTCTCCCCAGGAGCAGCCCAAACACTT
GTGACAGCACCAGCACTTGCCCTAATTCAATCAAGAGAAAATGTTGGAATTAATTTGTTA
CAAGAAAATTTAAATATGTTCCAGTTGAGCAGTGGCCTATAGCCACTCGAAAAAGCAAAG
GGGAAAGAAAGAAGGGGAGAGAAAGCGTCTGATTTATTGTGCTGGGCAAGATATTGATCC
AGTTCGATCCTGGCCTGTGCGCAGAGGGTTTAATGTGTAATAATTTCCAATTTAAAGCTC
CTTCTCAAGATCATGGCTGTAAAGAGAGGAGAGGTGAaagcaggccaggactccgtagca
agccccgctgattaaggagcctgttgctaaggctttg
>NODE_258_length_470_cov_18.408510
GCTTTCTGCTCTACCTCTAACATCACACTGCGGTACAGTGATGCAGGTCAGCTTATTCGA
AGAGAAATAATTTACTTGTAATTTGACAAGTTGTTTCCGCAAGTAGCACAGATTAGGTTA
AATAAAATGACAATATTTTTACAAATGAGCTAAGCGAGGCATAGGAATAAGCACCTATGA
GCGCAGAGACAACACTTTGTCATCATGCTTCTCATTGTGACATCTGAAAAGACCCACAGG
TGCTGTAGAAAGTGACTGTGTTGTCATATTTCATTTAGGCATCCTTCTGCAAAGCTGTAA
TTGCCTAATTAGCTTGTTAATTAGGAGATTAGCATTTACTGATAGAGTGGCTTGCTCTGT
TGTGATGAGAGTAATACAGATTAAGTGAGAAGTTATGGGTGCATGAGTTCACAATTTTGC
CGTCCACAAAGGGGTCACAAATCATTAAAAGATTTGTGAAATTGCTGAGAGTGTTACATC
TGAAGATGACGCTTGTCTTTCCCTGCCTTCCTTGTATCAGAATTGGTACTGAGGACGGTG
AAAGAATGTAGAAGGCAGCCTGTCACATGGCAGCGAGATCCCTCCTGGTCTGAGTGTCGC
CTGTATCATCCCCt
>NODE_259_length_145_cov_7.234483
AAGCTGTTTCAAGTCCGTTCCTGTCAAAGAAATTCACTTTACATGTCCCATGTCAAAAAC
CTTGTTTTCAGCCAGCCAAACGCATTTTCGGAGCAGGATAACAGTCAAACTGCCATCTTT
CAACTACAATGTTCACAATCATGTATTGACTTCCGAGTGTGTTTAAATATGATCAAGATG
ACGGCACAAGCTGTTTCAAGTCCGTTCCTGTCAAAGAAATTCACTTTACATGTCCCATGT
CAAAAACCTTGTTTTCAGCCAGCCAAACGCATTTTCGGAGCAGGATAAC
>NODE_261_length_619_cov_9.481421
TTAGCGGATTTGGCAGCGACTCAACCCCTTCCTCATCAGAATATGACAGGCTTCCCGGGG
CTAGGGGGGCATCACCCTCTCTCCCACCATGCCCACCTCCACCCTGGGGAGCTGGGCAAC
GACCCCGGAGTGGCACTCACTCCATTTGGACCAGAGCACATGGCACAGACAAATGCTCTC
AAACTTAGCCCATCTCAGCACATTCAGAGCCATCCCGAAGCCCAGACCGCGGCATCTTTC
ACTTCAGCTCAGACCACAGTTGGTTTCCCCGTGGCTCACCCCCACTCAGGCTACTCAAGC
AGCAGGGACTTCATCCTCAGGAGAGAACTCTCAGCCTCTGCTATGCATGCACTTGGCGAC
CAGCATAGTTCCGCCTCCTCCCCTCATCACCATGGCATGTTCATCTCCCCAACAGGTGCT
TATGGGCACACGGAAAGTGGGGCCCATTCACTTTTCACTGGACTTCACGACCAGGCGTCC
CCAGGTGCCCACCACCACCATGCCCTCAATGGGCAGATGCGCCTGGGTATACCGGGGGAC
ATCTACGGCAGGCCAGAGCACTTCGGGCACAGGCCAGAGCACTATGGACCGTCTTCTCTC
CACAGCTACAACTCCATGAACCTCAATGTGAACATCGCTTCAGCTCCTCACGGAGCCGCG
GGGGCGTTTTTAAGATACATGCGGCAGCCCATAAAGCAAGAGCTAATCTGCaagtggatt
gaccaggagcagagtcagaagaagccctgctcgaaaacttaca
>NODE_263_length_591_cov_10.424704
AATAAAAATCTGTCTGTAAAGAGCCACAATAATCGGGGGGGGAAAAAATTGTGAAAATGT
GTGGTCCTTTATTACACTGGATTGTAAGAAAGTCTAAGAAAATATTCAGCAATCTAAACT
GTAGGGAAAGTTCTTTGAGGAGTGCCAGGACAGTAATTCATTTTACCTTAATAAAACCTT
GCTTTTTTTAACAACAACTAAAAAAGAAATTTCCATATTACTCTTTAACAGTAACAGAGT
ATAAGAGTGCTTGTGACAGGTCTGTCTAAAGGCTTGCATGCAAACTGGCCAGAGAGAAGT
GATTGGCTGAGACTTGGCACAGTGGACAGACAGACAGACAGACAGACGAGAGAGAGAGGA
CACAACCCACTACCTTAATGAGCCGTCGCTTTATGAGCTGCTGGTCAGCGGAAAGAAAGC
CATGATTGATCTTAGGGAAGACCATCTGAGCAGGTGTGTGAGGTCAAGAGGTCGGAGATC
AGAGGTGAGAGAAGGTTGAAGAAGGATGAAGTCCCAGAAGAGGAAGAAGGAGGAGGAGGA
GGAGGAGGAGGAAGAAAGAAGCAAATGCAGAAAGATTTTGTTAGAAAAGACCTGTGTTCA
TGAACCCGGCTGCAGCACCTTCACAGATGAGAAACCCACACTTTTCCAGCACTTTTTCGG
AAGTTATTTCTTCGGAGCCCATAATTACCGCCTCCGgggttgccatcgagccacaatccc
cctggaaaaatggga
>NODE_264_length_633_cov_10.181675
TTCAACATGATATTATCACACAAAAATTATGAAAAAAGACCAGAAGCAGAGTTCAAAGCA
CAACCAAAAGTGAAAGTCCCTCAGCCAGTGAACTTTGTGACCTGTGGGCTTTCCATGTGA
CCCCACCAATAAGAAATGCCTTAGGTAATTTGAATCAAGTGGAGGTGTGTCACTTTCAAA
CAGATTCGGCTGAATAGGCCTGCCGGAGCAGCGCAATGCTCCCCCAACCAGATGTGTGGG
GCTGTTTTTTTATTAAAGGAGAAGCTGATAGTTGCAGGTGCAAGGCTGACATGAGGGCCA
GCTTTGCAGGCCTTCATAAAGGGGATATCCATTGCCTGTGTTTAATCAGAGCCAGTGGGA
TGGGATGGGATTCATTGCTCTTTGATGGAGAGCACTGTTATGAAGATGGACAGTCACTTT
GCTCTCTAAGTGAAACCATCGTTTAGCCTCAATTCCCAGAGAAAAGGGCCATTTGTTATC
CACAGGGGAGTGCAGCAGGGGTGGTTATGCTAGGTGGAGGCTGCATGCATTTTCCACACA
ATTACCGTGCATAGGCATACATTTATGGTCAGAGAAAACTGACTATGCTAAAGCCAAAGT
GACATACAATATAGACTCTGAATATCCTTCCCTCTAATACCAACAGAGCAGGAGTAAAGC
CGACACACTCAAACACGCACACACACACCTGTGCATGATCTGTATGTGTGCCggtgcata
catcatcactcacgtgtgtttgcctgctggtggtgtattttcacacatagtcatagt
>NODE_265_length_487_cov_8.562629
TCTCCTTTCTATGGTTACAGTCTGTTAAGTGTTATGCAGGTTAAGTCAAAGGGCTTAAAG
CGGCAGAAAGCAGGAGGCTGCTGCTCTGAAGCAAACTTTCTCTTTGTGTGCGCTTGTTGG
GGGTTTCCAGCTCTCTGCGGGGACTCATCATAAAGCCCCAACTGTGTTTTTGTGGATGCG
TCTTCCTGTCAAACTGCCCTAACTGTGATTTAAACGAGTCTTCGCCACAGTTTGCCAGAG
TTCTCCTCCGGGATGCTCCTGCGTCACCGTCACCCGGCGTCCATCTCCAGCCAAATGTTC
ATTTCCCTAAATTGGGGGAGGTTCTCCGGTCGATACCTTTAATTGCTCCCGGGTTCTATC
GATACCTACCGGTTTCACTGCTCCATCACGAGCCACTGGGAACGGGTTGCCCGGGAAACG
GCCGCATGGCAACAGGATCAGAGCCTGGGGGTTGTCTGCTTCTAGCTCTGCTCCCATTTT
GCATCGCGTCTCCTCACTAGATGGTGTGCGAGCCACTGGAGAGTACACTTCCCCGCGCAC
GCAGCTCCGCATCCAGCCCAGCGAAAACCGGGGGAACCGGACGGAGGCGCGTTTCTTCTT
CACGGGGCTCCGAGGCGGAAAAaagtgcgga
>NODE_266_length_716_cov_8.168994
ATGTGTCACTGAGTGTACTGTTTGTTTTGTGCCATGATCCACAAGGTATAATTGTATTCT
GTGATCTGAATGCTGTCTGTTGCTTTATAGGTTATCAGGATTGAGGGAGTGGAAGGATGA
CAGGAAATGCAGCTGTGGTAAAGCTCTCCATCGAATAAACTATCCTCTATATAGCCACAT
ATACCGAACAAACCAGCAGATAAGACACATGTGCGCACACGCATACACATCTAGCTGGAA
CCACTCCCTGTCTCTTGACAAACCATTATGTACAATCCTGCCACTGTATAGTGCTGTCAG
AAGGCTGCCAAAATAATCTCTTCTGCAGGAGAATTTAACTCCATACCTTCTGGCACAGTG
CAGCGATGCAATTTAATGCCTCCTGTGATAACTAATGGAAGAAACTCTTAAAACTTCAGA
GCTTATAATAAGCTTGTCAGCTTATCATATTAGGCATGTGAGCTTATAACATTAGCATTT
AAATGTTCCTGGGTATACAGTAATGTGATTGGAGGGCTTTGCCATTTTGACTTTGCCATT
GAGGAGAGAGGGAGGCAGAGAGACACAGGAAAAAGGGGTGTTGATGCTGTCACGAGGAAG
CGTTGAGGACTGCTGGCTCACATCTTACAATTGTTCACAGCAATTGTGTGTGAGCTCTAA
TGGACGCACAGGTAGTTGAATGAACAAGAAAAATTTGTAAACTATAACAAACGACTCCCA
GATCCCTGCCATCAGAAGACATAAGACTGGATTAACTGGCAAATATTTGCTTACAGATAT
GAATATAATTGAAGGTGTATtcaactgtctattactataaatgcaacgagaataatgtcc
cgtctaactccgatgaaagt
>NODE_267_length_336_cov_6.089286
TTTGCCAGGAAATCCATGTGTATTCGACTGCACGAGCGTGGAGGGAGGAGTGTGTGCCTT
TGAGTATCTCGCTGTCTGAGTCAGTAACACACACACACACACAGGTGGAGCCTCAGGGAC
CCGGACGACAGAACGGACGTCTCGACAAGAGTGTTTTCCCGCACCCTCGGGACACCAAAA
GTCTGGTGGTGGTGGGGGTGCGGAGGGCTGTTTTATTTTTATTTTGAGTGTTTAATGTAT
TAAAAGGGGCCGGGGTAATGAATTATAATCTTTAATGCAGAAACCGATCGATACCACCCA
GAGAATAAATCAGCTTTTACTGAGAGCGTCAAAGCCCCTTAATACACTAGGGGAGAGAAA
GGGAGTGCGTGGGGAGGAGGAGGGGGGAGGAAGGAAGGGAGGAGGGGAGCAGCAGGGACA
AACTGAGAGCAGGAAGGATCCTGAGTGAAGCAGAGTGAGAGAGAGGTGAGGATGAAAGAT
>NODE_268_length_633_cov_9.597157
ACACCCCAAACCCACTCTCACCTCACCCTCCTCCCCTCCACCCTCCCCCACGTGTTGATC
TCCTCGCTTCCCCATTCGCAGACCTCTGCAGGATGCACATGACAGAGCGATTTAAAAAAA
AAAAGAAAAGAAAAACTTTAAATTGATTTGGCAGTGCAGGACTTTGAGCATCCTTATAGA
ACACTGTTTAAAAGACTTGAGAACTCATCCCCGCTGTCTGTCGAGGTGATCTTATATAGA
CCTATCTGGAGGAAGGGGAGCTTAAAGACTTGAATGTGGTAAATGTTGCAAGGTAACTTC
AAGTTGTTATGTGCAATACTTCTTTTGAACCTTTTTCCAGATAAAGACTCTTTGCAATGT
AATTCTTTAATGCCATTTTTAATTGCAGACATTTAATTAAAGAAGATGTTAATATGTTTT
TCACAGTCATTTTCTACTGTTATTGTAATCCTTTTCATGCTGGTGTTTGTAAAAAAGAAA
AGAAATCAAACTATTTGTACTAATATAAATAATTGAAGTTATTTTTAAAACATTAAAGGT
TTTGTGCTCATTTGCTTATTTTGTTTATTTTAAGCTACTGTGATTGATTGCATTGTAATT
ATTAGGTCAACAATGTATTTAGCTGTTTATTGGTATATTTTTAATTGGAATGTATAATTG
ATTTTTATAATTTTGATCAGATTTTTGTTATATTTTTGAGGTGAAGCTTTTAATATGTTA
AAGTGTCTAgtttttactaattgctatattgtgctccacaatatatggttcacattt
>NODE_269_length_168_cov_2.857143
TGGGACATGTAAAGTGAATTTCGTTGACAGGAACGGACTTGAAACAGCTTGTGCCGTCAT
CTGTATCATATTTGAAGACATTGTGAAGCCAAAACATGATTGTGAACATTGTAGTTGAAA
GATGGCAGTTTGACTGTTATCCTGTTGTCCTGCTCCGAAAATGCGTTCGGCTGGCTGAAA
ACAAGGTTTTTGACATGGGACATGTAAAGTGAATTTCGTTGACAGGAACGGACTTGAAAC
AGCTTGTGCCGTCATCTGTATCATATTTGAAGACATTGTGAAGCCAAAACATGATTGTGA
ACATTGTAGTTG
>NODE_270_length_519_cov_26.874760
CCCTAGGCTTCCGTGCGCACCGCGGCGGCCCTCCTACTCGTCGCGGCCTAGCCCTCGCGG
CTCCTGTTGCCGGCGACGGCCGGGTATGGGCCCGACGCTCCAGCGCCATCCATTTTCAGG
GCTAGTTGATTCGGCAGGTGAGTTGTTACACACTCCTTAGCGGATTCCAACTTCCATGGC
CACCGTCCTGCTGTCTATATCAACCAACACCTTTTCTGGGGTCTGATGAGCGTCGGCATC
GGGCGCCTTAACCCGGCGTTCGGTTCATCCCGCAGCGCCAGTTCTGCTTACCAAAAGTGG
CCCACTAGGCGGCTCGCATTCCACGCCCGGCTCCAAGCCAGCGAGCCGGGCTTCTTACCC
ATTTAAAGTTTGAGAATAGGTTGAGATCGTTTCGGCCCCAAGACCTCTAATCATTCGCTT
TACCAGATAAAACTGCGAGACTCTGAGCGCCAGCTATCCTGAGGGAAACTTCGGAGGGAA
CCAGCTACTAGATGGTTCGATTAGTCTTTCGCCCCTATACCCAGGTCGGACGACCGATTT
GCACGTCAGGACCGCTACGGGCCTCCACCAGAGTTTCCTCTGGCTTCGCCCTGCCCAGGC
ATAGTTCACCATCTTTCGGGTCCTATCGCGCGCGCTCATGCTCCACCTCCCCGACGCGGC
GGg
>NODE_271_length_630_cov_19.225397
CCACAGGGATTAATTTACCATTCACAGATTAGAGATATGGTCTCCAATATCATCATCGAG
GACAAGCATCGAGAGGAAGGGCTCAACAATTGGAGCAAAGAGAACAGAGAGAACAGAGAG
AGTGAGAGATAGAGACATAAACAGGCAGAAAGGAAGACAAAGATGAAAATGAATGCACAC
AGAGAGACAACCTTCTTTCCTACAGCACCATGCTTTAATGTCGTAGCTCGAAGACAAGAA
CATTAGACCTCATTCCACCTCCTCGTCTGGGCCTGAAAAAGCCTGGGCTGAAAATCTTAA
TTAATTGTCCAATAGTGCTGTGGGGTCATTATGCATTGCAATAAAGAAGCGTGTAATTAT
GAGATTTAACAGCCATTACCAAGGCCAGGAACTCATATGTCATCATCAGCAACCAAGCCA
ATGGTTTGGTACGGCTATGTGTGTGGCTTGATGGACAGCACACACTGACAATATGTACAC
ACATATGTACATATTGCATTGTGGGTATATAGTGGTTAGATTTATAAGAGAGAAATGTGT
CTCCTCTTTCATAAGCAAACAAACAGTTGTAGAAATGTGCATGCAGACTAATAGGGGAAG
ACAAACTGAAGAAAATGGGCAAGCACACACACGAAGCACTCACACACAAGCCCATCAGTC
TCACCCAGACAATAAGGCAGCCAGCTGTGATAGCAGCCTGCAGATGAAACATCCCATCaa
gattaaatagacacaaaaatccacatattattactgctgtgtgtgtgtgttttg
>NODE_272_length_479_cov_12.029227
TCCCTCTCCCTCCCGTGGCCACTGGCAATACTGATGACCACCAGAAAGACACACACACAC
ACAAGCATGGACACACACACACACACACACACACACAAGCATGGACACTTTTCATACAGG
CAGACGTTAGCACATGCACGTAGACACTCACATGTGCACACACACACCAATGGCTGCTGT
GGTTTGCTGGTGTAATGTGCTTTGTTGTGTGAAGGTATCAATCAGAGGGGAGCAGATTAT
TAGAGTGTCTGAAAGAGATCAAACAATGTTGCCGTCTGCACCCACACATGGCTGATTTAC
AGGCAGGCTGATAAAGTACTGCAGCTCTCTGTCAGGGGCTACATGACGGCTCGCCGCGCT
CTTAGGATAAATTATTGCAGAGGCCCGCGGTAATGTCTCTCCACCTAGCAACCAGCCGCC
CCAGCCGCTGCCAGGGGAGCCCTGCCTCGTCTGCCATAATGGCACTGTGTCCGGGGTCAG
CAGTTACTGTATCGTAGCAGGGTGGGAGGGATACACACACACACACATACACACACATAT
ATATATATATATGTGTGTGTGTGtttgtatatatatatatacacacacacacacacgctt
gaatgcatgcgcgcgcaggtttg
>NODE_273_length_553_cov_4.822785
CGCGCAATGAGATATTGTAATGCTGGGAAATGGTAAAGAAATCTATTTCATTCACCTGCT
ATACAACAAATCCAGGAAACAAGTGCTGGAGGTGGATTTTTACCTTGAGTGCCATGCAGA
AGTCAGTATTCTGAAACGGCTCGGACTCAATTGGTCTCTCAGTGGAAATTCTAAACATTC
AATAAAAAAAGGGAAGAGGTGGGAAAAAAATCTTAAATGTCCAATCTTATTCTATAACCC
GTTAGAGTGACACTTGCGAATTTCCACTATGGACATGGTGGCAGTACAAACGCAGATAGA
CGAAGGGGAATAAAAGGGCCTTCTCATGACAAACTTTCTGCAAATGTCAGCCTTTCATGC
TGTTGAGAAGACCTATTTCATATCTATTACAGCAGGCATTCTGTGTCCGATATTTCAGAT
TTCGGTCCTCCCCGTACTGCAAATCCTCTGCCAATCTTCCACCCTTAAGAATCTCTGCCA
GCCCCGATGCATTATTCCCCCCACCGCCTCTCTCCCCCTTTTGATGTGACAGAACAAACC
GCGACCTATTAGGATTAAGGCTTTGAAAAGATCTTTGAAGCCGCTCAAGGTTCCTTTAAA
CTGGGGAATGACAATATGAGCTGTGTGGCAGCAGATGCTGAATGGAGTGATTGCTAGTCC
TTAGCGAGGTCTGCTGTCACATAACACACACACACAC
>NODE_275_length_145_cov_5.889655
CAACTACAATGTTCACAATCATGTTTTGGCTTCACAATGTCTTCAAATATGATCAAGATG
ACGGCACAAGCTGTTTCAAGTCCGTTCCTGTCAAAGAAATTCACTTTACATGTCCCATGT
CAAAAACCTTGTTTTCAGCCAGCCGAACGCATTTTCGGAGCAGGATAACAGTCAAACTGC
CATCTTTCAACTACAATGTTCACAATCATGTTTTGGCTTCACAATGTCTTCAAATATGAT
CAAGATGACGGCACAAGCTGTTTCAAGTCCGTTCCTGTCAAAGaaattc
>NODE_276_length_290_cov_7.044827
GCTCTCTGTTCCGTGACACACCGCCTTTCAATCAGACCTCATATCACACACACACACACA
CACACACGCACACGGAGGCGTAACCGCACACGCAGCCACGCACATGTGGAGGCTGTCGAG
CACACCCAGGACATGACGAGAGGGTCAGCAAAGCAATAAAGATTGTAGAGCGCTGTCCGA
GGTGCTAAATTCACTCAATAATGGGAGCGCTGCCTCTGTGTTAACCTCCCATTACTAGCA
CTATCTGGGTGGAAGGCAGAGAGGAAGGGAGGGAGGGAGGGGAGAGACAGAAAAGAGGGG
AGACCAGAGAGGAGGCCTGCTTGAGGTGATTGAGAGATGTAGAGGCCCTAGGAAGGTAAG
TGGTTCTTTAGTATGTATGCACCGCTCCTCGCTTCCTTCTCCCTACTTTTCCTCGACGCC
CCATGCCTCCCAGa
>NODE_277_length_560_cov_10.392858
TGGCACTGTGACAAAGAGCCCATACACTGGACTGAGGCTGAAATGAAGCCGGATGGAGTT
GGGGTGGAGGTGTGTACAAAGGGAGTGAGTGGGCTCTGAATACAGCTGGAGAGGTGAGAG
GGACCTACTTGCAGCGTGGTTTGTTAAGAGCTGTTAATGTGCACATCCCCTCATTCTGAC
AGAAGTAATCGCAGGGGTTGGCCAGCTCATCACAACGTTGGTTCTTGAACCCTGACGTGC
AGCTGCAAAACATTGTGTTGGGAGTGATAAAAGGGCCCAGAGAATGTTGAACTGTTGGCT
GCTTGATGAATGGAGACTGACACACTAAACCCTTTCAGCAGCTTCAGTTATAAGATGGAG
TAAGTCAGTGTTGTGTCTGCATCAAGCAAATTATCAAAATAACTCATATGAACACAGATC
AGCTACACTGCTCACCAAGTGAGAGGGCACATCTGCAAGGGAAGAATCTGTTACAGTGGT
GTCACGTCTAAGATGTGTATTTTCTTGAAAAATAATAAAAAAGCAAGTTTGTTGCGGTCA
ATAGATTTACAAACAAAACAATACAATACTAGCATTTATTTTTTACTTTAAATAGTTGGG
CATAGTGTAGATATATGTCTAAAATATCAAAATGTCTCACGTTTTAAAAATACAATCATA
TATGTGCATTGGCAAAGATGCTGTGCTGTGAAGATCACATCCTa
>NODE_278_length_627_cov_11.526316
ACGATCATCATTCCTGACGTAGAGTGTATCCGTCCCCTCAGCCAGACTGTGTGGAGGTCT
CGTTGTAGTATCTAATCACAAAATGCCCACCAGTTTGCGACCGGCGTTTGTCCGCCCTCT
CCTTCCCCTGCCTGTGTTTGCAGGTTTGCATCTGAATCAGGGGGCCGGTGGGGGCCCGAG
CGCTCTCGGCCACGTGGACCAGATTGATGTCATTGTCTCGGCACACTGACCTTTGCTGTA
ATACCCACGGCAGACATCACAAACTCTCACATCAATTTAGCCCAATTGGATGTGGCATGT
CTTGGCTAACTCAATTTGTGGAGAAATGCACCTGTCTCTGCCTTCCCTCCCTATAGATTT
ACTCAAGGGGAGGGGGGAGGAGGCGGAGGTATTGCAGGGAAGAGAAAGGGAGAGTGAGGG
GAGGGTTTCGGAGCGGAGTTGGCTGCTGATCCACTACCCTCCTCCCTCCTCCTCCTCCTC
CTCCTCACCCCCCAAAAACACTCACCCACATGCATATAAACACCGTGCACCAACTTCTCC
CTTTTTCTCTTTCTCTCAGCTCTTTTCCCCCTGCCATACTTTGCAGATGTAGCGCCTCTG
CAGCAGCACACACCCCGAACAGTGTGTGTGTGTGTGTGTGTGCGCGCGTGCGCCTGTGCG
TGTGTGTGTGTTTTCCAAGgtctgggcagagcgtctgggaggagcagaaggagagccatt
agcccagcggtaatcagattagagcgacgttaaagggggatgtgaatttaa
>NODE_279_length_493_cov_6.277891
AACACAAACAGAAAGGCGGCATCCACAGAGGTTGCGGTCAAGAGGGGTGTAAAGAATACA
CCAATCTTTTGGCAATTGATATTGTTACTTTACCGGGTGTCAGTCTGAAATTTTCTTTTC
CAGTTTTGCACTTACAACATTTCTTTAGATTGTAAGTTCTTTACTAGAGCCGATCCACTT
ATGTTTGCTGTCAACATAAAAACCAATGGCAATCCTCACCATCACCCCTGGTCTATTGGC
AAAAGGCTGCTGTCATCATGGCTTCCGGTTAGGTCAGCCAAGGATCAAGGGGGGGGCAAA
GGTCACACACACATTGTAAGGTGAAAGCCAAGGCCAAACGGGACAGGCAGTCATCTTAGC
CAGTCATCTTTAGCCTCAATGGACTCTCAGCCTCAGCCCGCAACTGGACTCTTTCAAATT
GAAACATCAAGGACTTTTGTTAATGTCGAATAAAAAAATATATACCAAAGATAAAAATAC
ACATTTCACATGAAAATGTTAGTCTAGGCTTAATGATTCAGCTAAAACTACACCAAGTAG
GTTTGTAGTAATCATTTATGATTAGCTTTTTTCTTTAGAGCAAATATAAAAATAATTTGG
GAAATTCAAAccttcttcacatggctcaccgaaataa
>NODE_280_length_635_cov_11.314960
TTATTATATGAAGAGTCATGTGGGTGATGTGCAGGAGAGCTGACCCCTAAGTAAATATTT
TTGAGTATCCCTAGTAGGATTGGACTTGTCCTTGACTCTCACTGCTCTGAGAAAAATCCA
CTGGATCTAGATGAATAAGTGTGTTTGTGTCTGGGTATGTAAACGTGCTGTTTCTGTGCA
GGAGGTGCATCGGTAGCATTCGTACAAACTCTTGTGTGTGCATGTCGGCATAGATAGCGT
GAACTGGGTGTGTGTTATGTGTTTAGGTTTGGGGATTTTAGTACAGCAGAGGGAGGGGAA
AAAGAATTGTAAGAAGAACATCCCCGGTCTCACAGCAACTTCAAAAGCTCTCCTTCCCCA
GGATATTAAGCGACTGTGATGAAAAATTTAGCAAGCGTTAAATAAGCTGCTTTGAAGTGA
TCTGTTTTGGCTCAGCAGTCTCCAAATTTCCGTAGCCCCTCTGCAATAGCCATCTTTACT
ATAGAGGGGAATAAAGGAACAGTGTGTTAAGTGCAGCAGTTGTGGGGGACCTGGCTGGCT
GGCGGAGGACATGCCAACAGTAATTGGTGCAGCCAAAGACATGAAGGCACGACGGCTGCA
ACTGTCCCCTTTTGTCGTTCTCTGGTTCTTTTTCTCCCTATTCCACCTCTCCCTCCCTGC
AGGCTCTTTTTGCTGAGCCCTGTGAGTCGCAGGcagacagatgttcctcatatgttcgct
ctgaaaagagatttttttttcttgccttgcgcgtgggtgtaacacaaatgtaacacagc
>NODE_281_length_507_cov_11.428008
TGAGTATAGGCGACAATGGACAAACCGTTAATGACAAAAACGCCACAGCAGAACTCAACA
AAAGAGCCAGAGAATGAGAAAAGAGGCAGAGGAAACTGGGAGGAAAGAATTCTTTAGGCC
TCTTGACAAACATGTCAGTCATTTTACCCTAACTGACACACACATACACACACTTGCACT
TTCACTGCCGAAGTGAAATTTAATTGTTTTCCAGACCAGTTCAGCTAGACAGTCGACACC
GCAGCCCCACTTCCCCCAACCTTCACCACTGCTGAGAGAGAAAGGGAGCAACTGGAGGTC
TTTTATTAGATATGATGGCACATTTCACAGCTCCCTGACTTACAGAAACCCAATCCTGCG
ATTAGTCAGCGCTTTGACGTTATCTTAAGTTCCTTGTCAGAATTAATTTAGTGTGGGTGG
GCTGCTGTGGGGCTGTCTGTCTGTCGTGCTCCACTCCCCTCCGCTCGCCTACAGGAGGTG
GGGGGGTTGGAGACAACGGGGGCAGGAAGATCCTTTTCAAATAAGCCCCAGCTCCAGTCA
GTGCCAAACCAGCCGCATGAGAACTAAATATCTCCTCCATCAAAGGGTCCTATTCTGCGA
GGGGAAAAGGAGTGAATGGGCTTGAATGAGCAGGCTGAAAACAAATctcgt
>NODE_282_length_694_cov_21.345821
GTTTAACATCATACGTGAGCTTTATAACCACTCAGCCTACACCTTTTGACTGTTCCACAG
CAAACAAAGTTTTGCCAGTCCGAAAAAATTCCAGTTACTGTTAAGTCCCCTGCTGAGAGG
GGCCTGTTTCAGTGGAAACAGTTAAAACTCTCAAAACACAGTACAGAACACTTGGAGTTA
TTGGGTCTGTTCTGTTGTGTAAGTAAACATGTCGAGGGGTGGGCTACTTTTTCATGGTTC
AGGGGCCCCAACCCTCCCCTCACACAATTAACTTTTCCAGTGTAATGAGATGATTGATAT
GCTGGAAGTGTGTGCTTTAAGGAGATATTAATCATTCCCTCTGGTAATTTTAATCATGCG
TTCCATCATCCCCAGCTGCTGAGGATCACCTTCCTAGCAAACAAAGGGCGGCCACGCCAC
TTGCATAGTCATTCTGTTCTAGTTTAACTTTATTTTATGCTGGTTCCTCCCATCTGTTCG
CACAAGCCTCCACAGCCCACGTTGCACGTTGACAAGCTGGGGAAGCAGTGTGTGGGTGGG
TGATTGTATGAGTGTGTCTGTGTGCATGTATGTGTGTAAACTTTAGAAACACAGGCATCT
TTGAAATGGTAAATCTAATCCTCTAGGTCCGTGACTAGTTGGTACACCGCCACCAGCCAC
CTCCACTAACACGTACAATAATGCATACAAACAGCGGGCATGCAAACACACACACGGTCT
CTCGCAGACACAATCACTGTGACACACTTACTGAAACACACAGAAACATACACACAAGCA
CATATACCACATGGTGTGGGCAATATGTCAGAGCAAAGCATAAATTGGCATTTGAACc
>NODE_283_length_750_cov_6.837333
GTTACTTTGTCCACCTGTCTTTGTCTCAGAGTAGAGCCAGTGTTCAGTGCAGAGCTGGAG
TTGTGGGTGATGGCAGGTTGATGTCAGGGTCCCACACTCAACACCCATCCTCACAGCAAC
ACAGGTTATATATAGGTTACAGCTCAGTCCTGGCGAGAGGTGGGTAAGATCGATAAATCT
GAACGAGATGCGCGTATTTGTACCCTCCCCTATTACAAACACACACACACACATTGAGAC
GCATGCACACACACGCCCACACACACAGTCAGTCACCCACCCTTCCCCCTGTCTTCACCT
GTCTGTAGAGGTAAACACATGCATTTAAATCAGTTGTGGGGTGCCGTGGTAACAAAGACA
AATGATGTTGTATGTAATATTTTTCTATTAACATAAAGTAATATAAAGTGAAGGGCAGTG
GTGTATGGAGGGAGTTAGGGGCTAATGTCCCGTATCAGATGTGGACAATGTCAGGGCTGC
ATACTGAGCAGTCTGTGTCCTTCTCCCCTGCTGTGTGTGTGTGTGTGTCCTGCTCTTTCA
CAGGGCGAGAAGGCAGTGACACACCGAGCTGCCAACGCTTGTATTATTCCCACTGCCTTA
TTAACCCCTCTGCCCTCACCCCTCTCTCCTCACTCTCTTTTCTGCTCTCTCAGAGGAACT
GAGTGTGTATCTAAACCGGCCTGAGCTCCTCTTCACCCACCTCTTGGTTTACTGTCATGG
CCAACAGCCCGGGCCCAACGTTTGTCAAGGAACAAGACATCAAAGTTTCTTTTCCTTTCT
ACCTATTTCTTATGTGCTGTCTTGCAGAAAATAAAATTTAGAGCATATTTCGCAGTGTAA
CAAGCGGTACAAATTGCTTAAAAAAACATGAACTCTGCTTTTcccttcttgttc
>NODE_284_length_643_cov_13.875584
AAGAGCCTGTTTTTACAACAATGTTGGATTCTGGGTTCCCTGAAGGTGAATGCTGCCAAA
ATCTCCATTTTGTTTATCCAGCCATGAAATGTCATCAAGATTGTAGAAACAGATTAGGTT
TCGCAAACTGTGAGAATTAAGAATGTGCCAGCAAAGCAGCTATTCTGTGAGAACAAAAAG
GAAGAAATATAGTCCACAAAAGTATCAAGTGTAAACATATGAGCACTTTGACACTCAGCG
TTTAGTTGGAGGTGATTGTCCCCGTGTAACATAGCACAACGTATATAACAACCGCTGACC
CATTCAGAAGTGACAGGCCTTAAATGTGACATTTTCCCCAAAATATTATGGTACGTCATA
AATGGTTGTTTTCTGTTGCCGGCATTGAGTGGTCCACCATACTGAGTCGCACTCTATAGA
CTACACAGACTCAACACCTCTCCGAGAGACCCAGAACAACATGTGTTCCTCAGGAAGTTC
CCATGCAATCCTGCATATGGCAACATTTAAGGGCTTCTTTTTTCCACGCAGGCTTTAACT
TAATTTGCTGCCAAGGCATCGAAGAAGCAGAGCACAGTATAGAACACTATCGTCTTGGCC
ATGACCAGAGGGATGGATGGATAAATGTATGGCCAGAGCTCCGATCCTTGATTATTACAT
AGTGTATAAAACAAAGAGCAGATATGAGACTGGAGAATTATTTGATTTGAAGATAGCCAG
AGTGATTTTATACTCTTTCTTTGTGTTTAGATTTCAAAACACATGTAAGAAAAACCAACA
ATAAATT
>NODE_285_length_741_cov_17.901484
ACACCTATACTGTATCTAAATGGTAATAATGCAGCATCTCAATATGATATTTCTTCACTC
CTTCATTGCATATTGTTGGTTGTATATTGTTTTTCTTTTTTTGTCCTGCTGTGGTTACTG
CCTAGGGCCCTGCAAAGCCCTGGCCAGCAGCTTTGTCAGGATGCTAAATGGAAGGCCGTG
AGTTTAAAAACTTAAAGAGGCAGTGAAATATTAGCCAATGTGGGTGAGGAATGAGTGGCT
GAGAACCGCAGCGTGTCAGTGTTAAATGGTCGGACTAGGATGCATATAAGTTAGTCCAAG
CATGAAGGGCAGTGGGACGCTCGCGTGGAAACGATGTCCCCTCCCCTCCTTCCCATCCCT
CACCCCCTCCACAGACACACATTCACACACATACACACTCGTACTGTCACACCCCACCCA
CACAGCTTTTAAGCAAGGAGCCCATCAGAAACTTGTCATTTCTCTCATTCACTCCGACAG
CCTTGAGACACAATGCAGACTTACCTCTGTGTTGTACACCCCATATATCAGAAAGATGAA
CAGGCCCTGCAAACACAGACAAAGAAAGAAAGAGAGAGAGGGAGAGAGAGAAAAAGAAAG
AAGAGGAGGACAAAGTTGTTACTGTTGTTTTCTCTCTTGTCTTTAAAAAAAAACAAAGAT
CAAAAGTAATGAGTGGAGCGACACATACGGGTTGATTTGTACTCTATCTACACAAAGCTG
AAGTAGACTGTAGTGAAAAGTATTGAGAGAAGTAGGACAACTTCTCTCTCAGCTTGCATT
TGTTTCGTCTACAACAGTTCTCCTCCTCATTCTAGGCTGCACTAAGCCATCAAAGGCTCA
GGCCCAAGGTTCCACACAACTGTagtgaaatagaaaatctcaagt
>NODE_286_length_609_cov_20.302135
TCTTCAAGATATTATATCAGACATTTCCTGAAAAGCACTTATAACCAGCCTTATCACATA
CCAACAACACTGGCTCATCCTATCCCCATTTTGTGAAAATGCAGAGCTAATGTCAAACCT
GTCAACCCATGTTTCCCAAAGCTAATAGCTGTAAGCACTGAGATTGGCCCGAAAGGGTTA
AGGGCATTGTTCGCTTATCATGTGATAGGGACATTTTTTATGCAAGAGCGAGCCCTGATT
AGAGGGTGAGTTTTAATGACAACTAATTAGCCAACCTCTTTAGCCTTGGCATAATGATCA
AACGAGCTGTCATCGCGTACCTGATACAATGATCCTCTCACTCTTGATATGATATTTTAT
TCCTCTGCAATTATGCAGCCCCCACTGCACCACATGTGTTTATTGCCTCAAGCACACATG
TCAAATTAAAGAGCAGCTTATGCACCTGATATTTAATTATTGCCTGCTGCACCACCATGC
ACAATGGGAAAATGTCAAAGCCAGCAATCTACAGTACTTCAAGCAGCAATCGGTACGTTG
AGATCACCGACTACTCGTGCACATACACCAACACACAGATAAGAATTTGAATATTGAATA
TGAATGGGAACATCTTCCAGCTTGTCTATGCTCAGTTGGCTCTTTATACTTCCCTTTGTC
ACTGTAAAGGGAATTTGGTATTGCTTGCCAAAAGCTCAAAGCTAATGTTTGCATACAATT
TGAAAAAAATAAAACATTTTGAGctatatttta
>NODE_287_length_681_cov_11.807636
CGTTGCGCTCAGCACGCCGTCACCAGCGCCAACCAGAGGGGGGGGCAACCTGCGAAAGCC
AGCTGGGGGCATCTTGGCACACGCTCAGCGAGGCACATTAAGTCGGCCTCACCCTGCATG
GAACCTTTTGTTCAGCAGAATCCTGCCTGACCTGCATCCCCCCTCTTACTCACGGCGCCT
CCCACTGCACTCAGCTCATCAGCAAACACCTAATGAGCCTACGTCAAGAAAACAGACCCC
CAGCTCAACCTGCCTGCTCCCCGCCCCCACCCGGCTCTCGGGGGGCGCGGAGACGGCACT
TTACAAGGACTGATGATGCTGCAAAGACCACAATAATGATAATTAACTTGCTGAATTTAG
AAGATTATGCTGTTAATTAGTTGCAAAATAAAGATAAGTAATATAGTAGCAGATGGTTGA
ATAACACCCATGAGATGGAGGGTTATTACACTGATGAGGTTTCCATGGCAGAGATGAAAT
ATGAATCTGACTGGCTTTTCCCTCTTTCTATGGGCCATTCCAAGAGAATAATATCTTGTT
TCTGCCAGAAGAGCTTCTGGAAGGGTATTACACGATAAACTAATTTGGTAGATAGATTGG
CCTGGCAAAGGTAGTTGTTAGAATAATGTGGTCCTCTGTTTTCTCATGTAAATGTATTCC
CTCTCACTTTGTTATTGCTTCGAAAGGCTCATTCACTTTCACCTTGTTTGCGCAGTGTTT
GATGCTAGAGGAATTGACCTGTGAATCACAGACACCAGTCTGtggaggaatagtttctgt
gaatgggatgtgtttgtgtgtgattggtggacgtgtgatagtttg
>NODE_288_length_544_cov_11.352942
GCTGTTTGAATGGCAGTATGAAAACAACACACTTCCTTAAATGTCGAGTGCGCACGGCTG
CAGACCCTCATGTGATGCCCACTTGGACCACAGGGGGCACTGATGTGATATGTGAGAGAG
AAACAGACAAGAGTCGAGAGAGAGAGTGTGAGAGACAGACGAAAAGAGAGTGGGGGAGAA
AAGGGAGAGAGACAGAGAGGGAGGGAGAGGAAGAGAGATGCAATGAGGCAAGGCTACAGG
GATGAACGCAAAGCGTCTCTCTCCCTTCATTTTTTCAATATCCCCTCCTCATGAAATTTC
ATTTGGATTGTAAATGTTCAGTAATTTACCATCATAAATGTGTAATGGGCCCCTGAATCC
AATGACATTGTGCTGGCTAATCAACTCATTTGAAAATGAATATAGATCTATTAAAGGGAA
CTCAGCATTTCCCCTTTGTTGAGACTGGCATGCTGTCAAACATGGGAACACTTCCTAAAA
GGGGGTTTCTGGAGCGAGGGATCCTCATCGAGCAGTGGGGAAAATAATCTACCCATCAGA
TGTTTTGATCTTAAATAGAGATGATGACTTGAGATTAAGTGCTTGAGCTAAATTCTGATT
TGTTTTGTCATTACAAAActgacatgtaatcgacgtgagagaaatggggctcatttaaaa
cctcattcaaaaaatgaaagtggggaca
>NODE_289_length_572_cov_11.989511
CGGTGCCATTTTTTTCTGTAAGCAGTATGAGCTTTTTTGAGGGATATCATGCCCATTACT
CTAGGGTGAGTGATGTAATCAGTGGACCTGTGTGACCATATAGTCAAGGAAAGGCATTAG
AAGGGTAGAAAACAAAGAAAGAAGGAGCAGAAGCAGAGTGCCTGGAAGGAGGGCAGAGTG
TTGGGAGGGCGGAGATAGAGAAATGGGGGACGGTGGTATTTAGTATGCACGGCCAAGCTG
CCCCATCTGCTTAGCGCAGCAGTCCCTGTCGTATAACTGTCTACAGGCCGTGGGCCACAT
AAAGAATGTCTCAGATTTGATGTAATTCCGCAAAATTAATGACAGCTTTACTCGGTATGG
GCCGTGAGGGAATGATTAGTGTTTGATCGTCCATCTGATCAGTTCCCTTGGCTGGCTGCA
GAGAGATGCTCCACTATATACTGGTATGCTGCCTATGGCAAGCACACATGCACGCACAGA
TACACCTATCCCAGAATAATTCCTGGGCCCCCATGCTCTAGTTTATGTTTGGGTTCTGGT
TTCTGTTTCCCTCAACAAAGACAACCAATATGTTGTTAAATTCTCTGTGCTGTGACAGAT
CACATCGAAATGAACACCTACTGATGGGATGGATGCTGGTCCCACTAGTGATGTGATTGT
GTACAGGGCATTTTTATATCAGGCTGTGTGGTATTTCAAGGGAAAGTGGGCCAACc
>NODE_290_length_633_cov_14.671406
TTAACATTTACTGCAGTTTAGAGCATCCCCGTCCAGCACGTTTTCTGTTTCATTTTCGCA
TTCCAGACCAACAGACAAAGTCAAAGGGGGTTTCTGTGTGTGTTCGCGGTAACAAATGAC
GGTGTGAAATGAATGGAAAACGAGACAGTCTGATGATCATGCGCAGACTCATATTTTTAG
AATATCCAGTCAGGGCGCAGCCTGTTGGGTGTCAAATAAAAGCACCTGTCTCCATGACAA
AGTGCAGCCCATTCGCCTCAGCCCCAGCCACCATCTACTAGACCCTATCTAGCGCGTGTG
TGTTTTTCTCCCACCAAACCTACTTTATACGCTGGACTTTGGAGGCCGTCTGTCCCTTTT
ATTTGCAGTTAATTTTTGCCGCCTTCACCGGGGCTCTTCACCATGAATCTTCATTTCGCT
GCTGACACCGTTGAATGTGAATTCCTCATTTCCTGTCCTTTTATTTATATCTGTTGCCTG
GTGATTTGATCATGCTGGGAATACAAGATTAGCAATTGCCTTGTCCTTGGTTTTGCCTCA
AGGACATCTGCTACTGAAATGTTATTGTTTGTGCTTCTTAACCCTTTGCGTCCTGGCTTC
TTTTTCACCTTACATTTTGCACTGTAGAGGCAACTCTCTCTCTCTCTCTCTGTGTCTCCT
AAATGCATTTGTCCTTCACAGTTGTACCTGGGAACAGAGGCGAACTAACAAAATGACAAT
TCCACCATTAAAAATCCCCCCATTTAGTGTGCCATTCCACAGCTAAttttttgattt
>NODE_291_length_600_cov_18.498333
GCACTGTATGAGTGAGAGTCAGACACAAAGCCTTAGCAAGAGCGCAGCTCCCCTGCCGCC
CCCATCCCGCAATGTCAGATATATCAGCAATGCTAATGCCCAGGCAGCATCCTGCAACGC
TCGCCCTGAACCACTGAAAAGACAACCATTTAGGCTTTAAAAGACAGACATAAACAAAAA
AGGAAGGAGGAGATGAAAAGAAAGGAAAAATGAAAGAAAATGCAAGACGTAGAGAGGAAG
AAAGAATGAAGGGAGGCTGGGGTTGAGGTGGGGGGCGAAATAGGAAGTCAATTACGTATT
CTGAACCTGGCCGATGTAGTCCTCAGGGATCTGCCTCCGCACCTCAGGATCTGTAAATAA
TTGACAGATAATATTAATTGGCTTTGGATTAGTGAGCAAGCTCAGTATCACACATTAATA
TTTGATCAGAGGATGATAGGGACCCTGGCAGGGGATCCGAAGGGGCAGCTGAGGCTGTTT
TGTTGATTAGGCCAGAGAAGGGAGGAGACGGAGGCAAGTGGTAGCGGTAGCAGCAGCAAC
AGCAACAACAGCAGCTCCAGACACACACAACCATACACACACATACACACACACACACAC
ACACACACACACACACGCACACACACACACACACACACACAGATGgaagcacacagccgt
ggtttgatgctcccgttagctccaggcagctaaacctcctactgccagcaaactgcctgc
ttcttatttcgcccatgaataaga
>NODE_292_length_518_cov_15.330116
TTCTTTGAATAAACGAGGTTATTTGGAGTTAAGCAATACATCAGCTTCCCTTCAGACTCG
AACTGTTTATTAGTAAATGGATGGAGATGGGAAACGGCCCTGTTATTCCTCTGATGCAGG
CGTTGTTACAAATTAATTGCTCTTCAAGTGGCAATAAATATCTGTGTGCTTTAGTATTAG
TGTGTGTTTCATGTGCAGTGTTGTAGATTTGCCTCTGGGTCTCACATGAATACAAATACC
TCTGTTGAGGGTCAGTGAGAGAAGAGCTTTCTTCACTCTATTGACTGGAAATCTAGTTGT
CTCATCTCTCTAAGCAGATGTCTTTCCCCAAGCATCTGTTTGTATTAGTACTGTAATTGC
TGGTGATAATAAGCCCATTGATTCAGTATCTAAGGAAATAGTCAATCAGGGCAGCTCATT
CGTCTTACTTTTCCTGACAGTTTTCCCCTCTAGCTAAACAGACAGTGCCAGGGCCTGGGC
TTTGTTGACTGGATTGGAAAAGCAGACTGTGGTTGGTCGGGAATGGCCGCGCTGTCGACT
CTGAGTGAGTGATGGGATCGGTGCAAACACACCAGTGACCCAATGGCCCTTACAGGAGGC
CCAGGGTGATAGATGTGTTGATTTGTTTATCGAAGCCtaagcccattctctgctctttct
ct
>NODE_293_length_653_cov_14.623277
TGTCTCTGCCCTTGCCAAGTTGTTTGCCAAAATGGGGAAAGATTTGGGAAAGAAAGTTAG
AGAGAGAAAAGCTGTGGGCTGTTTTAGCCCACCCCCTCTCAGTTTGACCAAGGTCCAGCC
GACAGTCACCCAGCTCTTGTGGGTTTAGTGAATTGAGAAGACACTTCTTGTGTGGATTTT
TCAATTCTCCAACATGTCATTTGGCTGGGAGTGCTATTGTCCCCTGCCCCTTTTCTCCCT
GCTCCTTCTGCCGAGACGAGTCGTGTCATCCCCTCGTGATCAGCACTTTTGTTGCCTTTG
TTTTTGGCCCTACCTCAGAAGTCCATCTTGTCTTTTATGTCCCTGCCTTTCATGCATAAG
GGAACAGTTGTGGCCTGTTGTGGGGCTGTTCCACTGCATTTCCACCAGTGGGGTTTCCTT
TCATTCTCTTCAAAGTACTACAATGGGGCTCTGAAGGCCTGAATGGCCAATGCAGAGTGC
ACAATCCTACAGAGCCCGCTCATTTTGTTTTGCCAGAGTCAATAAAAATGCTAAGTTAAA
AGCTAACCCCCTTATGCCCTCCTCGAATGGAGTGACTTGTTTGACCTTTTTAAGCTCCCC
TCTCAATTAACTTTTAATGATAAATTCATAGTTTTTTTTCTCAGCTGTCAATTAAAGTGC
ATTATTCTGGACATGTTTAATGTTGCATTGTATCATTCATGTATTATCTCTCACTAATGC
TTTATACTGTATGTACAGCATACAGTATAAggcattagacaaagatccataccaacctga
atagatttatcgagttg
>NODE_294_length_292_cov_4.030822
CGAAAAAGAAAGAGAAATATAAAAAGAAACGGGAGGAAACCAATTAAAGTGGGCAGGAGA
CACAATGCAGAGGTTGTCTTGACACAATCGCGCAGTGTCTGACTGAAAGGTAATACCGCA
CACACACACAGGCACAGACACACAAATGCACAGATTGTTTCTCTTTGGCCCATTTCTGCT
CTAAGTTTAGCAGACGACCCACCGAGGGGCCTCTGCAGTCTGATGCTTTTCCTGCTGCTG
CTCTTGTTTGTCCCCTGGTCCTTGTAGAATGGTAATAGTTCCTGCTCTGTGCGTGTGTCT
GTGTGTGTATGTGTCTCGTGGAGTTAGGCTAAGGAGACTAAATAGGGTGCCTGGAGGAAA
AGGGTGAGTTTACAAAGTAAATGGAGgtactgtagtctggcttttatatgtgtgtctgtg
ggaatgggcagccgag
>NODE_295_length_537_cov_14.614525
AGAAAACAAAGAGAGCAGTCTGGTTGCTTGAGAGGGATTTAATTGTAAGTGCTGAATTCA
AAGAGCAGATAAAGACACACAAACGGGCCAAACCCCACCTAGCTGAAAGCCCGAAACTGA
GTGGGGGGAACAGGATCCGGGGCCAACTCATTTTCAGTGTTAAGAGCCAAAGCAACACAG
CTAATCCGCATTGTCAAGCGGGGGCAAGCATGCAGACATGGATAAGACCACATCCTGAGC
ATCCGTGTCCCCAAGGCACAAGCACCCAGCTCTTGCTGGATGGGAAGTCATTTGTGAAGT
CCTTTGCAACAGCCAGTCAAAGAGGTTAATTGAAAAATTCCTTAATGTCATTACAACAGA
ACTAGATTAACCCAGAGCTAATTCACTTTATTGTTCTGAAGAGAGGGGACTCAGCGCTGA
ACTCCAGAGCAAACGTGAAGCCCAGAATCAGGGGTGAGGTGTTGTTTTTAAAGGACTATG
CCAGTTTAATTAAGATAGGGAACATTATTCACTGCTCTGCATGGTTGGAAGGAGCAAAAT
GGTCGCGGCGTATAAATGCAGCTCTGGTGCCTCTTAAATCAAGGTGGCTTTTATTTAGGC
GGTTGAATATGTAAACATTTCCAAAGCTCTCCGCGATCCTGCTGTGCAATGTTGCCTCTC
ACTTTGTTTGTTGCTGTATGt
>NODE_296_length_699_cov_21.351931
ACAGACAAGCCACCACTGATTTCATGAGCTGCAGTAGAGGATTTTTGATTACAATAAGTA
TCAATAAAAAGTCAATGGGACTCTGAGACATCTTTTCTCTCTCAAGAGCTTTCACTTCCT
CTTTTTTCTCGTTTTTTCATTTTTTTCTTTTTTATAGCAAAAATATCATGCAGTCTTTAG
TTCCAAAAACCCCTGGTGGGATCTCGTGTTTGTTTGTTTGTTTGTTTGTTTGTTTGTCTG
TTTCAGGAGGAAAAAGAAACTCAAAGCCTTGAAATTCTTCTCTCACAATTATTCTTAAAC
ATTCAAGTCATCCTATTAATACTTTGTACAGCAGAAAGGTCCTTCAGATTTCACACGTGT
ATATATAAATATAATATATAGAAATATGCATATACATATGTTCAACTTGTATATGTGTAT
ACATATTTTGGAACTGTATCAAAGCCAATTTAATGTGCTCTCAAAATATGGCCCATGATT
CCTAGTGGGATGCACATCAATTCACATAGTACAACCAGTAGATTAGGTTGAAAAATCCAA
AGGTGATAGGGAAAATGACCCGGGACCACTTGTCAATGGTGCTAACATCTGACAGGTTTG
GGATTTTCAACTTGAGCTTGGAGGAGCGTCGTCGTAGCCGACAGTTGGCCCGGCTCCGCA
TGGCACTCCGATCCAGCGAGTGGTGGCTGAAGCCATCTCGGGGCGCCATGGGCTTCCTGA
ATTGGACCCCGGAGCTGTCAAAGGACATGACCGAATTCCGAGAGTCACTGACGCTGCTCC
CCACGTCAGAAGGCATCACTTCGTTGTTCATCTCCAGCGTGGTGAGGAGGATGTTTCCGT
Aag
>NODE_298_length_456_cov_22.969297
TCGAACTCTAGCCGTCCATAAAACCTTACACATGCAGGTAAGCTCAGAATACTACCTTGA
CCTTAACTGTGTGATGCGTTATGATCATAATTCACCTGTTATGCACTGTCTACTGCATGC
ATGGGGATATTAAAAGGTCTTGCAAAACGAGTGCGTTTGGCCTATTACCAATTTATTTTA
TTATTTTTTTTAATGAGCGAGAGATACTCATAAAAGTGATTTAAAAATTATTGCTATTAC
GCAGCGGTTTATTTAGATGATTGAAAGATATAACTGATAGACGTTCTATACAATTAAAGG
GAATAATCCTTTGCTTGCTTTAAATCTAAACAGGAGTCTCCCCACAAATGCCCCACATGC
GGAAGAACCTTTAATCAAAGAAGTAACCTGAAAACTCACCTTCTCACCCATACAGACATC
AAGCCCTACAGCTGTGGCCGCTGCGGAAAGGTGTTTCGGCGCAACTGTGACTTGCGACGG
CACAGTTTGACGCACAGCCCACATCAGGACTACTAGCCTGGACAGACTAACAAAATAACA
ATGGACAAAACGCAGAAAGACAAATCAGCGACTCTTTTTTTTTTTTTTTTGGTTTGTTTT
>NODE_300_length_468_cov_11.502137
GCCAAGAGGCCGGTTGGAGCAGCCTGCAGTCGGCAGGGGAAGAGCCTTAACTCCGGCCGC
TGCGTAGGACAGCAAGGTGGCCGCGTTACCGGCGAAATCAGCGGCGTCGTATGCCGAGGC
AGCAAAGTCCAGTCGGTTGTTGGCAGGGGTGACAAACCATCGCTGCGGGGGGGTGGCAAC
AGTGGGCTCCTCGGTTTGCTGCGGGGATAGCAAGCTGTTGCCGAGTGGGACGCTGCGCTC
CGTGCCAGGACCAGTCCCCACGCCAGGGTGAAAGCGAGATTTGGCATAAGTGCTGACAAA
TTGGTCCTGTAGGAAAGAGCTAGGCATGGCATATCTCGCACCCGGCACGATCTGTGAACG
CGGAGAGTCACCCGGTGATGGAGTTAGGCGGTCAATGTCGCAGCCTGTGTAGACACTGAA
AAGATGGAGAGACAAACAAAACAATTCAGAAACTAAACCGTGCGCTCTAGTCGGTTCCCT
AAAAAATCAAGAGATCTAGGTCAGGGAAGTCTATATTTCACCCAATTACAAGTTTAGTTG
GGAGCCTCACATGTCAGAAGTTTGAGACGTGAGGTTTAGTGAACGTGGAATAACTGCAGG
GTTTCAAAaaaa
>NODE_301_length_321_cov_1.249221
GTAATGCATTACGTTGTAATGTGTTACTTCCAACAGTGGTAGTATCGAATGTGGTGTAGA
GACACACTGGAGCTGACATTGAATACCAGAAAAATCCCCCTTGGTCATACTGGTAATAGG
CAACAGTGGCTCAGGTGGTAAAGCATGTTCACCACTGAACACAACATTGGTTGTTCAATC
CCAGGCGCCTCCGTCTGCCGAAATGTCCTTCTGATACCATGCACATGCATGGCAGTTCTG
CCACCACTGGTGTGTGAATGGATGCTTTGAGTGCCACAAAGGTAGAAAAGTGCTATATAG
GTGCAAACCATTTAATAGTGCTACTTAGGCCTAAAGTTTTTTTGAATCACAGCTAAAGAC
ATGTCCTAACACAATATAAACTTTTTGGTTTTAAAATACAAGTCTCTGCACAATGTCCCT
CTATGAGttctcttggtttgtttagtcagaaataatgttagactc
>NODE_302_length_924_cov_11.455627
AAGAGTTTCCAGTCTATATGTTTGATGTTTAATGTCTTTGACAAAACCCTGGCTTAACAG
GGCCACCAGTTAGCAGGCCCCAGTCTACAACAATGGCATCTTTGTCAGTCATTTTCACCA
AATTTTCATTTAAAGGACTACTCTGTAGCACTCCCAGTTGCCAAATTCTTAAAGACTGAG
GAAGTAGATGATGGATGAGCATGAGCCAGCAATCGATCGATCTGTCGGCGTCTCTCTCTA
ACCCCTTTTCATGGCTGGCATCACTGCAGTCCCTCAAGCCTTCTACCCATTCCCCTGCCT
GCCCTTACCTTGCTCCGCCCCCCCTCTCCCTCCATTTCTTTTGCTTTTCTTTTTTTTTTA
GTTTGTTTCTATTTGCTTCATTTTTGCTGTCCCTTCCTTTCTTCCCTTCCAGAAAGTGAT
GCACACTCGCAAAAGACATTCTGAGCTGTACCATGAGCTCAACCACTCGTCCAAGTTCCA
CACCATAGACAGGTATAGCAGGGACCCAGCCATGTCCACATTCAAGGTAAGATCATTGCC
CAGAAGCGGGATGGGAACCCGCTGTACCCATGCACCTCCACTTCCTGCTGCATTTTGTCA
CAATCCGTTAACCCCACCCCTTTAAACACTGAAGAATTGCTACTGGAAAAGCACACGGTA
ATCAAAGTTGCATTAATGCGCTTCACAGGAAGTGGTCTGAACTGGCTGAATATTATCAGC
ACTGGGGTGGCATTGTATTTACTTGTAAATGCAGCTTTCAGACAATTATAGCCATAAAAA
TTCACAGCAAAGCACCCTGTCATTTACAAACATGAGGTACTTTTGAAAGCAGTTGTATTC
ATTATGGTCTTTCTTTCTAGCCAAATTGCTGGCTTAGAAATGTGAAAACATTGTTTGCTC
TAACAAGGGAATTTGAATGTAATATGAATACTTTATATAACTTTTATTGCCATTTGATTC
ATTCACTGTTGCGCCTATTATCGCAACCGGGAAGAATCACACAATAACTACCTCATAGAT
ATTCCTTCTGAGGCACATGCTGTCCCATCTTTCatactgtaaattact
>NODE_303_length_584_cov_16.441780
CTCTAGTGACTGGTAATGGTCCGAGAGGAGCTGACGCTTTAAAAAACACACACACACACA
CACACACGCACATCATCAAGGTGCATTCTCACTGCGCGCTACCGTTTGGAGAGCCCCGAC
GATTAAGACGACGTTGCAAAGAGGAACAAGAAAGAGCAGAAAATAGTGGCAACAGTTTGC
AGCAGGCAGGCACAATCGGTATTTAAACAGAGAAAACGCATGCAAGCCAGGGCGCCTTAC
TTACTCCGTGCGCTGCGCCGAGTCTCCGCAGTTTTAATTACAAGCCCTAATTTCCAAGTC
GCACATAGTGTCAAAAAACCTGCGACTATTTCTCAGAGATTCCCTTTAACAAGTGGAAAC
TTAGTGTCCTCCTGCACCATTTTATACATGATGAGCCGTCAGTAATGGGATTATTAAACA
AAAACGTTTCAGGCGCTGGCGTTAACCTTTTTTAATGCCTAATTAGGTTTTGCAAAGAAA
TAATTAGATTCTACAGTGCTTACACTGCCTATATTTTCAAATGGCATCTGCAGCAAACAC
ATCATCCTGCGACACTCGTTGCCAATAATCTGCGGATATATGCGCTACAGTAGCAGTCGG
ATGTAAGATTTTAAAACATGTTGGGACCAAATAAGGTGCACTTAAAGCTAAAATAATTAC
CCGGCGCAAGCTATAGGCCAACCTGCAGCAGGAGCATAGTCTGGTCTGCTGCGCCCCCTT
GTGGTGGa
>NODE_304_length_520_cov_10.069231
GTTTAAGTTTGTGCTATAAAAAATACATATTTATGTGTCTGATGAGTGTATTTCACAACA
GATCTGAAGCCAAAAATAGGACTTCAGTGCAGATTACTACACTAATAAGGCACCTTTTGC
GGTATTTATACGTGACAGAAATTGACACAAATGTATTCCCCGTAAAAGCAAAGTTATGTG
ATGTGAACACTAGACCTAACATGCCTATGTATTACGCTCCTGGCGGGCAGCTGCAGTAGA
GGCAAGCATGTACAGGCAATGTCAGCACTCATTCCCTGTTGCGACACGGTACCTGCTCAT
ACTTCTCCAGCTCAGTGTGGTAGATACTGCGAATCTGGCTCAACTTGCTTTTGTAGTCGG
AGTGCTCGAGTGAGCTGTCAGGTGACATCCCTCCCGAACTGGTGGCAGCAGACACGGCAG
CAGCAGCCCCGCCGCCCTTCTCCGGCCCCGCGACCCCCTCCGCCAGTAGCATGTTGTCCA
GTCGCACCAGCTGAGGATCCTGAGGCTCCTCCTCCTGCGCGTTCCTCATTGATAGGCCTG
TCAATACAATAAACAACTGTGTTGTGGATGAAATGACTACAGCAGAGTTTCAGAACATCC
ATTTGAATTGGAGCCTGTACAATGGAAGAATTCTAGTTTCCTGTTCACTTTTGTGTTatt
tcaa
>NODE_305_length_581_cov_13.351119
GAAGAAAGGAGCTGGAGAGGGTGACACAGTTTTAAAATGCCCTATCTTTTGGCCATCCCC
GTTTTTCAATGGAATAAAGAAAACTCAGCCCCTTTCTTCTCCTCTTTTCTTCCTCCACTT
CTTTTTTCTCCCTCCCATCCTCCTATCTCTCACACCGCTTTTCTCTGAAAAAATTCTCAT
GAATGATTTATATGTGTCTTGTTATCTGCAACGATTTCTATAGACCCCAACGCATTCACC
AAGACATTTGTGGCGTAATTGTTAATTTTAATGCCATAATGGCTTCAGATGGGAGCTCTG
ATTAGACATTTATTACACAATTAAATGAAACATACTCAAGAATCACAAAAGCCTTCCGTA
ATTATTTCAGGCCATTAATAAAATGGGCATTAAATTATATTGGACACAAAAGAGAAGTGA
AATAGATTTCCATTAGAGCAATAGAGGCAGAGAGGGGGTAATAGATCCTGCCTGAATTCA
CTCTGAAATTAATTGTTGCCCAGCCTATTTCCACACACAGTGGAATAAATGAATGAGAAA
AGAGAGGAAGAGAAGAACGAGTTGGTGGCCGAGAGAGTGAAGGGAGGGGGTTACATTAAG
AGCCTCTGATAAAAACCTTTTGTTTGACGTACTACAATGGACCCTCAATTCAAGAGAGAG
AGGGAGAGTCGGACCAATTTCAATCTTACTCTGCCCGTCCAGGCTTCTGACTCGAGGTTA
TAGCc
>NODE_306_length_528_cov_7.537879
AAGTCAAAAAGTGCTCTGGCAAGGACAACAGTTTTATCCCTGTCTTCATAACAAAACACA
AATTCTACATAAATTCCCTCTCTAAGGGCTCTTTAACCCTTTTCCCCTTCCCCATGCTCA
ATTAGGTTTGGTTTTATTATTTATTTATTGTATATTTAAAGGCAACTAACACTGGGAAGT
GTAATAAAATGTACAGTGGGGGGATTAGGAGCAGCTCTTTAATCTCACGCTTCTGATAAT
ACTGCATGGGCTGATTGATTAGTTTTTCAGGAAGCTTATGTCAGAAAAACCTAATCCGTC
TTTGGATTGTGCCAGCCTTGTAAGGTTTTCCGCGCTGCCACTTTATCATGGCGGCGAATT
ACAGAGCTGCTGGGCTGTGATAAGGTCCCCGTCTCTTTTACAGACCCCACCGCCCAACCC
CCGGCACCCCCCCTTTCCCTCTGGACAATAAAAAAAAAATTGTGTTTATATTCTTCACAT
CCCTGCTCTGCCTGGTCTTCACATCAACCTCTCCCAGGATTTGCCTTGTAAGAAAGAGGA
GGGGGAAAAAAAAGAGTGGAACTTAAGTCTTCAAAAAGCCACCAGAGAAATTGGGTGGGG
AGAGCGAGGAgggggggaatatgagaaaaaaatggcatggcggaccagtagaaatttcta
tggaagtgatga
>NODE_307_length_546_cov_11.976191
TTTGTGTTATGCTGTGTTTTCATAACTGGGGTCAGACACATGCAGCCCACCCAGTCTGTT
GAAGGGCCTTTGTAACTAAAACATCACACACATCCTGTGTTGCCTTTTAATACCTATTAG
GCTACTTGGGCTCATATATTTTTTTCATTTTTTCCTGCATAATGTTAATGAAAGTCATTT
TTCAGACATTACAAGTGCAATGATTTGCAGTTAACCCATGCAAACAAGAGAAATAGTGGG
CAAACTGTTGTGACATTCATTGTATATAATGAAATCTTAATATGGTGCATATTTAAGTGA
AAGGTTAGCAACATAAAGGGCAAATGGATTGCCTGGCAATGAATTTTAAGCAGCTATTGA
TTTTACACTACAAGCTACCTCTTCCCTGAATGATAATTTTGAAATGGCACACTGCTTATC
TTAAAGCTGATCTGACACAACAGGACACCAGAAATACACCGAATATTAAGGCAAATACAG
ACGGATAAGGAACGCTCCTGTAGATGATGCACCACTCTGATTCCACTTAACGAGAATACA
TAATAAGTGCTGATGTGCTCTCCAAAATTGAGCTGATGTGAATACATCTAAGGGCAAGCA
GATAATTGTGATAAAAATTCCTCAAAGCAAAAGTAAAACTATGAAAACTTTGACATTTAC
TTTCATATAATGCTTCaaccaagtaaggtg
>NODE_308_length_568_cov_4.635563
TGTCTCATTGTCCGGTAAGTCAGGCATTTGTAGTGCTGGCAAACAATAGTATGGCAGCGG
CAGCTGCTTGAGTGAGAAAATATTTGGTGGTAGCTTCAACTGCTCGTGGGTGGTGATGTT
GGGCTATTAGTGGAATAATAGCTAGGGTGTTGATTTCAAGGCCTATTCAGGCAAGGAGTC
AGTGGGAGCTTGCAAAGGTGGTTATGGTTCCTAAGCCTAAACCGAATAGCAGAATGGTTA
AGATGTAGGGATTCATTAGTAAAAGAAGGATTTTAACCAACATGTTTGGGGTATGGGCCC
AAAAGCTTTATTAGCTGATTTTACTAGGAAGTGGTGTAGTGGAAGCACTAAGAGTTTTGA
TCTCTTCAGGTAGGGTTCGAGTCCCTTCTTTCTAAGGAGTTGGAGGGACTTTAACCCTCA
TAATTCACTCTATCAAAGTGGCCCTTTTCTTCAGGCACAGCTCCAGGGTTAAAGTTGGGG
GGGAAGTCCGGTGAGTGCGATGGGAAGGGATAGATGTCAGATTACTAGGGCTAATGTTAG
TGGGAGAAAATTTTTTCAGATAAGGTGCATGAGTTGATCATAACGGAAGCGAGGGTAGGA
AGCCCGGACTCAAAGGAATACGACTGAGAGGAGGGCTGCTTTAGTTATTAAGTTAATTGA
AGTAAGTTCTGGGAGGGTGTGGGAAAGGGAGGCTCCTAGGAAAAGTGTGGCG
>NODE_309_length_465_cov_18.150537
ACTGGCCCGATGATTAAAGTGTATTGCGCTCACCTGCCCAAGTCCAATCAGGGGCCTGTG
CTGATTGCAGCAGCTTGCAGCAGACAGGGGATGGGGGACTGCAGGTGGTGGAGGTGGGGA
GGAGGATGAGGGCTCTATCGCTGGTGAAGTGACACTGTGGTGAAGCGGTGGCAGGGCGGC
GGTGAAGCTGCAGGCCCGGGGAGTATCCAGCTCAGCTTGCCTCTCCACTCCTCTCTGGCC
AGACGGGGTGAATCAATCATCTCCAAAGATGTCAGCATCTGCCCAAGCAATTTCAGATTG
GAATAAATGGCAGATGGGGATGTTGTTCCCTCTGTTTAATCAGTTCCACCAAATGTGGTT
TTATCTCTTATAAAATGAAACCATCTGTAGCACGTAGGTGTAAGGATCAAGTGAGGGAGG
ACGGAGGGAGAGGGTGACAGAGGGAGAGAGGAGAGATGTGCGTGTGTTTGGAGTGTGCAC
GCATATGTGCATGTGTATGCTTTTTAATGTGTGTGTGTATGTGTGTGTTGGACGTATGTG
TGTGTGGCGACGGAGGGCAGGGAGAGATGGAACACTGTGAAACAGAAGCAGAATAGTGGG
AGTGAAATA
>NODE_310_length_547_cov_7.272395
AAGGGGGAACAAATGCTTATTAACTAAAGAGATTCTCAGACTGGTTCCTGCAAAGACCTT
AGGCCAAAAGTCCATAAACGTGATGCTGCTGCATTACAGCTCTGCAAAAGCTTCTATAGC
AGCCAGTAAATTTAAAGCATTTATAACAATTAAAACCAGCAACAAAAACAGCAAGCACCG
AACCCAAATGCACAGAGATTTGAGAGAGGCAGAAGAGCAAGAGAGTGAGCTTAGCAAAAG
TTGAGGTTAGCCGAGGGCAAGCATTCGTAAAAGCAACTTACATGGCTGTTGAGCAGCGAG
CTTCTCTGACTGGATAAACCCTCAGATTTTTGGAGCGTCTCAATCGCCATTTCAATCTGA
TAAACCACGAAGCACAGGACAAAAAAAATGTAAGAGGGGGAAATAAAAACAAAAGCAAGA
AAAACAAAAATAAACACATTACTGGCCACAAGCAAAAATAAATAAAGAGAGTCTAGAAAA
GATCCAAAGGCAAGCACCACTAAACCCAAGCAGAGCAGGACTACCTGTCATTTCAGGACA
ATCTTTACCAAATATTCTAAATGCTAAAGAACACTGATTGTGGATAGCTGGCTGTCACAC
AGCCCTTCAGGATTCCTCTAACAAAGATTCACCTAGAacaactatcgtgtattgtgaaaa
agccccacttcattacaaaaacaactgatta
>NODE_311_length_514_cov_10.591439
TAAAATTAGGCGACCATGCTCATTGACATGGAGTATCTCTTCTCTATTTATCCTGGTCGT
CCGATAAATAAAGTGTGCTTTCGTTGTTGCCCGTGGTGCAGTCCCTAACAGGGAAGAGAA
CAGAAACACAACAGATAAGCCCCGGTTATTTTTTTATTTTTTTAATCACTGCTAGAGAAA
GTCGTAAAAGTCAGTCTTTTGTGTACTGATGTGAAGTTAATCTGATTTTAATTTAATTAT
ACGAGTTAGTTGCGGAGGGCACAGGCATTGGGGTGTTTGTTGTAAGAATGTTCTGACATT
GGCGCAGGTATGGGGCAGCTAGCATGTTAATTAATGATGAAGATCCTGACAATATGCAGA
GGCATGACAGCGTTAAGCCAGTCGGCTGCTGCTTCCTTTGCATATTAATAGATCCTTCAT
TATTATTTAATATGACAGCTGCTCCAAGGGCTACCATCAGACCTTGTCTCTGTTATTTGC
TGTTTTGTGCTCCCCATGTGACAGTGCCATGCTTTTCTCTATTTGTTGAAATGTTCCCTT
TTCTGTTCTCTCACTGGTGTGGCTCTCTACATGCGACCGTGATGTGCTGTTTGTTTTGTG
CTCAGGAGGATTCCGACttgcccgtgcgtctatatgagaaaagtgtctgaatctaaag
>NODE_312_length_501_cov_17.301397
CATCAGCTCAGCTTTGTGTCAACCATCCATCTCTCATCCTCCCCTCCGCTTCCTCCTCTC
TCCCGGTTGCCATCTTTATCAGCCTTGACGCACTCTCTCTCTTTCTCCCTCTCTCCCTCT
CTCTCATCTCCTTTGCTCTCTCCCTCTCTGTCTCTCAAGCAGCCGGTAACTGAATGCACA
AATTACTCTCCCCTCCACCTTTAACTCCCACTAAATCTTTCCCCTTTTCCACTTTGCTGA
GCCGGGATATTTTATTCCTCCATCAAATATGCATCCCATTAATTAAGTTAAATTACTCCT
GACTGCCAAATATCCCCTGCCCCGATGGGTGTCAACACAGAAATGCATGACTGTGAACCT
GCAATGACACGGCCCCAACACTTAAACATGAGTTACAGCCTTTTCCAGCTCCATCCATGG
GCAGATTACCAGACACTTTGGGCTGCTGAAATTAAGCGCCGTTCGCTCCTTCCCCTCCAC
CCAGCTTTTTAATAAGTGCACAATGGATGACACTCGCACTTCTGACAATGAGAGGACTGA
TATTTTAATTACACCCCTTTTTTCATCTGCCTTCCTCTTCATCTTTTAATTGCTGTTGTT
AATCACTCATTAACTCCCCTCTCTTTATTTTtgttactcctacaa
>NODE_313_length_488_cov_11.844262
GCAAGAACTTTGGACAAACACCTGTAATCAACAGACAGGTGAAAACCAGCGGTTGGCAAC
ACAATTGATAAACACGTCACGAGCAAGTAAGCGCTAAATGGATTGGCTGGATTTTAAAAA
AAAATTTAATTTTTTTTTATTTTTTAAAAAACCACGACAAAAAAAACAATTCGTAAGAAA
ATCGATTCAGCTTTTGTGTTCCGGAAACAAACAATTCTTCGACATTAGAAATCCATGCAT
ATATGTATATTTTTAGATTTTTGTTAGAGCCAACACTGTTTAATAAAACATGTTCTGATT
CTGCTGGTGTTATCCCCAGCTAGAAATTGGTTGCCAAGCATTGCATCATTCCTTTCATGT
GACTCCCATACGCCCCAAATTCGTCCTGGCCGTCTTATGACTGCATCACAATTGCTGCTC
GTACAAACTATACAGGCTGGAGCGAACAACCAGCTGAAACGACGCTACGGCCCCGCCCCA
GTAGTAATATCCGGACTCTCTATTGGATGTCGCCAAGGAAAAGATCTTAGCTCCGCTCTC
CTGATTGGTCCCCTGGAACGTCAGTCATTATCGCCCAGGCTAGGTTGTGCTGAACCTACC
TTCCCATGCATAGTTTGGTTGGCctctacccc
>NODE_314_length_449_cov_8.581292
TGCAAGCATTTTACTGAGCAACCATGTGCAGAGCATTGTGACTCATTGCGGCCCCATGCT
CGTCTACCTATTTGCAAGCATTTAAAGTACAATACTCTGTGCTATAAGGCTAACTGGTGT
TAGCTGTCACACTAACTGTGCATGGTGCATCTAATTTAGCATGTAGACTTGTGGGGCTTT
TTTTTGGTTGGATTTTGTTTTTGTGCTCATGTCTTTCTCTTTTTGTCTCTGCAGGACTCA
TCTCTCCTGGAGTGTCTGTCCCTGTCCAAGTCCCAGGGAGCGAGCCTGACATGTCTCAGT
ACTGGTCAAGACTACAGTAGAGAGAAGAGCTACTTCACCTTGTAACCACCCACTCCACCA
TCGCCCTCCAGCAGTGCTCCTCACACATACACGGCACAGGAGAGTAGAGATGGCGAGAGA
GGGTTGAGAAGAGGCAACAGACAGGAGAGGAGGAAGGAATGAACGAACGAAAGAGAGAGA
CTCTGGGAGAGCCTTGGGACGTCTGGGCTTTGTTTTTCCAGTGGGACAGTGTGCTGTTAT
GTAGCTCTAGGCACATTCAAACGAGGATTTGGACGAGAGAAcaacgatggaaa
>NODE_315_length_603_cov_23.628525
TGGCATCGCACGCCAGCCAGACCACCCTGACCGCCCTCCTCAAGCCAGCAATCCAACCAG
TCAGGCTCAATGTGGCTTTACTTACTGCCACGACACCTCGCATTGCCCCACTTCCACCTT
AAGAGAATGAGTAATCAACATACTGGTAGACATTTGCAGACTGTCAGTCAAAATCCAGGA
CTCCGCTACGCTATCAGTCCTCCGCCCGTCACCAAACCCTCTTTCCCTTCCTTCCTCTCC
TCTAATACCAATTTAAATCGTTCAACGTGCCTTTTCTCCTGCTGCCATTATTCAAAAAGA
TCATAATAGTTTTCCCTGTGCCCAAAGCACAAAAAATCAATTATTTCCCCACAAAGACTT
GAAAGTACTTAGCGCGGGCCTGCGAGGGGAAAAGCTGTGGGTTATATCAAATTGAAACTG
CACTCATTACACAGGCACACAATTAGTTACCTCTGGTCTGCCTGCCGCTCTTTAATTTCC
GAAACGGCATATCTGTATTATAACAGAAACAAGCATGCAAATGCTATTGTTGGGGATTTA
GAGAAATCAATAGGACGGCTGGCGAGAGGCGTTTGGTGGCGCTGTCACTCAAAATCTGCT
GCCGGCGACTGATAAAGGTCTGAATTCAAATTAGCGCCAAAGCCGGCCAGTGACATCAGA
AGTGACATCCGAAATAAAAGGGACGGCTTCATGATATATGTAATTATTCTCCTCGCATTT
GCGCTACATTTTTTTTTTCTTTTCGCT
>NODE_316_length_663_cov_15.829562
ACACAACACAGCCTGTGTTTGAAGACTGAGGGGAGAGCACACTGCATCAGTTGCAAATCT
TGTCTTTAGAGTTTTTATTTTTTTCCGAGTTGCTCTTTGTTGATTGTAACTAGGGCATCT
ATATTGCCATGTTTCTGCTCAGCTCACAATTAAAACATTTTTTCCCTCCCTTTCTCTCTT
TCTCTCTCTCTCTCACTCTCTCTCTCTTTCTCTCTCTCGCCGCTGTCTTTCAAAGGCTGA
TGTGGAGTGCACATAATTATGCATATAAACATAGTGGCTTAATTATCTCTCACAACATCA
GTGACAATGTAATTAACAAACATTGCAAGATCAATGAGAGAAACTGCGACCTTCAAAACA
TTTAACTCCTCACATTGAGGCATCGTGCGGATTTCCTATCAGTGCAAAACCCCAGAATAC
TTTTCCTAGATAATTTAGATGTCGCATTAGAGCCCTCATAAGCCAGTCAATGGAAAAAAA
CCAATGAATAAAAACTATGAAAGCAATGACAGAGATGCTCATAGCGATGGATCAAACAGG
CTTGACCATGACTTCCATTTGCAATTCTGGGTTCACTGTAAAAGGTTATTGTTCATTTCA
AGCTATTTCAAAGCCCCCTCTATTTACTGCCTGTTAATTAACCAACCAAACAGCGAGGAA
GTTTGAAGCTCGTAGAGTTTTGTTTTTTTTACTGTGACAAATTGCTCCAAACTAATGCAC
ATAATGTCATTTATTTAAAGCAAGTGTTTATTAGCAGACCAGTGTCCATTTGAACAGAAC
ACATTTCGACTAATTCACTGACACGAa
>NODE_317_length_302_cov_12.304636
TGGGGGCTGCAGAGGGAAGGGAGGCAGAGAGAGAAATGGGAGGGCGGGTGGTGGTGGTGG
TATGAGGTGGCGTGGGTGGGGGGGGGGTCTGCGCGAGAAGCATTGGGCGTCAAGGAAGAG
AAGGGGTGAGAGAGGGATGGAGGGGAAGGAGCGAGTTAGGGAGGGAGGGAGGGAGGCAGT
TATTAAAAGCGATTGCATTGCCTCCCGGATGTCTCAGGAGAGCAGAATCAGTGGAGATGT
TAAACCTTGCTTGACACCCCAGTTGGATAATTGTGGGTGTGGGAGCTAATCAGCGGAAGA
TGTCTCCTCAATTTAAATCTTGTCAGTTAGTGAAGATTAGGCCCTCCTGTCCCGGCCACC
ATTAGCTTTGTTGCATGTCAATGCGCCGGTGAGGGTGTCCGCCTGGTCCGGCAGCAAGGC
TGAAAAAAAAAAAAAAAAAAAAGGCG
>NODE_318_length_504_cov_15.136905
AACACCGAGCAAGGTGGAGCCAAAAGTAACTGAACAAAAAGGAACGAAATCGCAAGAGAA
ATCAATTTATACAACGTCAAATAAAATCCAAAAAAACAAACATCTCACCTATTTACACTT
AGTGACAGAGAGCAAACAAAGACTGGATGGGTAGGTCATAAATAATAATAATAATAATAA
TAATAATAATAATAATAATAATAATAATAATAATAATAATAAAAATGCAGGCTAGATTGT
CTCAGTACCTTCTCACTATGGCTATGCTCCTCGTTTAGCGTAGTGCTACTGCACGTATCA
ACTCCCGAGTCTTTAACCTGCGGTTCACACCATGCCAAGTCCTCTTCAAATGAGTGTCCC
CCAAAGCGCACCATTTTCTTTTGCCTCTCAGATAAGGTGTGTGTCGGCTCGGACATAAAT
GCCTGCTCAATAGTTTTTCTTTTTCCCCTTTGACTGTCCCCTACAGGTGTGGGATAAAAA
CAGAAAGAAAAACAGAAAAAACAACATGCAAAGGTGTAAATAAAACAAAGGAAACATGAA
ATGACAAAAGACTCTGGGAGAACGGGGATGGGGGAGAGGAGGGAGACAGAGAGAGGGGGA
GAGAGAGAGATGGGGTTAAGGGGCAGGAGGTAGGGAAGGagggtcaag
>NODE_319_length_600_cov_10.233334
CCTCCAGAACATAATCATGGCATTATAAAATCAGCCTGAATAGTTACCTCAGGCCCACAG
ACCCAGCCTTCTGTCGGCCATGCTCACTCAGCCTGTGTTTGAGTGTCAGCCAAGTCAGCT
ATGGCTGCTCCAGAGAGCCTGAAGTCTGTTGGGGAGACGGGACATTCCAAACAGCATAAC
TCATTCTTTACACCATCTCTGCTGCCATTAGTTAATTATATGCAGGTGTTTTCCTTTCTC
AGGTTTTTTGTTGTAGATCTAATAAAAATGTAACCATAAGTACATAAAGCCAGAAAGACG
GCGAAAAGGAAAGGGGAAGACAGTGTGGAGGAAGTGGCTGAATTTGCTGTGTGAAGCAAA
TTACTGCCCCCATGTAGATTCATCAGTTCTCCCTGCTGGATTAAGGAAGGGCCTTTCTAA
TGAAGTTCGCCCCGTCAAAATGAAGGGACTAATTCTGATTTAGCTGAGGTAATGAACTTC
CCCTCTCCTAGTGAGAGCAGCACCATGGGGTGAGGAAAGAGGGGTGGTTGTGTAGGGGGG
GAGGTGTGGGGGCAAAGGAGAGTGGCAGCAAGAGAGAGAGGGAGACAGGACGGAGATGAG
ACAGGAGAGAGACATGCAATGAGGACACATAGAGCTAGAAGGGAGAGCGAAAGCAAGGTG
GAGAATGAGAAAAAAAATTATGCAAAACGGCTGTCTCGTATTTGCTGAGATGTATTaaat
ttccagtgcgggtgcctgtgttat
>NODE_320_length_483_cov_8.728779
ATCTAAAATCCTACATATACATCTCTCTTTATCCAGGAATGTGTCAACAAATTTTAGAAC
TACTGCAACAAAATAGCAGCAGTTTGATTTTCTGCTGTGCAAGACTTTAATTTTTTGTGC
CTCAAATCATATCAACATGGTCTAATAATGAATTCAGACACTTCCAAGGTATTAACCAGC
TTAGCTCAGAATGTTTTTTTCATATAAAAGGAGATGCTTTAGAAGAGCTCAGGGATGAAT
GTGTAATGAGCTCGAAATAACCTAAAGCCCTTTTTTCTCTCTTTTTCTCTTCTCTATGTC
CTCCCTCCCTCCCTCCTCCCCTCCCTGTCCTTTTTTTTCTCCTCTTTTGGGAAACATGCC
TTTCCCAGCTGCACAGCCCCCACAGCGCGAGGCCAGGCCAGGAGCACAGCTGGCCAGACT
TGGTGGAGCCAGTCGACAGGCGCATGGAGCGCAGCCCGCCCAGGGCCCGCTTCCTCCGCA
AACATGCCCAGGTGTGGGGCCTCCGAGCTGGGCTTCTGATCTCCACCAAACAGCACTCTG
TGTGTGTGTGTGTGTGTGTGTGTGTGTGTGTGTGTGtgtgtgtgtgttgggagggacggt
gggatgagggatcaagaaggcaaaagg
>NODE_321_length_489_cov_18.746422
AAATTCATAGGTTAACAAGACAGTAGGCAGCCCGGATTGCAAAATGGTAGCAGGAGTGAT
TTGTGAAGACACTTTCAATTGACAATTTTAGCAATGATAAAATTACTTTTCCATTCTTGG
TATAGTCCTATAAAATACAATGCTTTGTAATACCGGGCAAAACACAGCAACTGAAAACTG
GGTGATTGTGGAGGAAGTGCAGTTTTTTTTGTGTGTGTGTGAATATAAGCACTTAAAGTT
GAGTCATTTTAGGGATATAGATATTTTCCATTTTCAACTCTGACAAAAATGCAGTGAAAT
AGAGGGGCCATTTTTTTCTTTTTCGATTTCTGTCTCGTAAATCCTTTTCAAACGCAATTC
CCATTCTTCTTTTGAGGTCTTTTAAGTCATTATAAATGTTTTCTCTCTCCCTCTCTTTCT
GTCTGTCTGTCTCTCTCCCCTCTCCCTAGCTTTAGTCTTCTTGAATAAAATAAGTGCAGA
TTTGCTGGAAATCAGTGGCTTTTGTGTGTGGCTGCAGGAGCATGGTGAAATGTTTGGACA
CTAATACCCATTCATTTCGGTAGCGCCATAAATAAAAGCTGCCAGCTATGCGGCTGCCGT
GAAGTGGTATTCTTTGGTGCCCAGCGGGATGTC
>NODE_322_length_888_cov_11.256757
AGCAGGGGGGACCGGGACCGGGCCAGGGCCAGCCGCAGAGCGCCGAGTGCAGGGACAGCT
GCAGGGAAAGCGGCAGGGAAAGCGACAGGGACTACCTCATCCTGACGCTCACGAAGAATG
ACTTGGACAAGGCCAACAAAGACAAAGCTAACCGCTACTTCTCGCCAAACTTCAAGGTAA
GCAGTGAAAGAAGCGGTTGGGATTAAGAGGCAAATGGGATGTTATTATATTGGAATAACT
GTTGTTAAAAACTTTACTGCTTTACTGTTAGTTTTTACCAAAGACGTTAATCCAAATATA
GCAATGATGATTGTGTTGCTGATTATCTCATGACACACACTGAAGCTAGTTGTCTTAATT
TCCAGGTGAAGTTGTATTTTACGAAAACCGTGGAGGAGCCTTCGAATTCTGAGGCTAGCA
CTTCAACATCCGTCACCCCGGACGTTAGCGACAATGAGCCAGACCATTATCGATACTCTG
ACACCACTGACTCTGATCCGGAAAATGAACCTTTTGATGAAGAGCAGCACACGCAAATCA
CAAAAGTGTGAACTCTTTTTAAACAGGAAAAGAAGAAATTATACACGAAAAAAGGAGAAA
ACTTGAATATAAACTCAAAAGAAGAACCTTTGTCCCTTCCCTCCCCCAGACGGCAATAGA
ATATCATCATGTCAAATGCCAATTTTAGGGAAAAAAAGATAAATATCCTGACCAATATAT
TGTTTTTATTTCTTTTTTTCTTTGGCACGGCCATGTACCATGTGCGAGGTATTGACACTG
TTGCCCCATGGGAAAAGGTGCTGTAGCTATAAAAATGTGTTTATATATATATACATACAT
ATATGTATATACATATATACATGCATATATAAACAAACTTTTTTGTGTCAAAGACAATGG
AAAGAGTACCACAATCAGGAGACGGGAGTTGAAGTGTGGGAGAAGTTAGAATGATATACT
AGGACTATGCTGCTCCTTCTCCTGTCTAAACCAAGGCCAGTGCTGCAGTCACTTTGTTTC
ACTCCCTCTCTt
>NODE_323_length_357_cov_11.792717
GGAGACTGTTGTGACAAACCCTTTAAAAAGACTTAGCAAACAGCTCCTAACCTTGAGGAC
TCCTCACTTCATCTATTTGTGTGAACGCTCAGCTGAAATGATGACAAGGTGCAGGGGTGC
ACAAGGTGAGCTATTGTTTTGGTGGGTAGGATGTGTTGTGTTGTGTCGTATGCATGCATC
AGGCAGTCACTTAAAGAAGTGCTTGCCGTTCCTGTGAATTAACGAGCAGTTGGGAAGAAC
AGGCCAAGGCGGTGCCATCTGTAAATGTCACAGGCACTGCTTGCTCATTTTACACATCAT
TAAAGCCAATATTCCTAACCTGTATCAGAGCAATCAGGAGCAGGCCATTACTGCGACAGG
GGCCCCGGGGGAACCACGACCAAACTCAGAAAGAAAAGAGCAGTGAGGAAGAGAAAGATA
GAGCACACTCTTTATCTCTCTGACACACACACACACACACTTCTGCACACTTCTACGTGC
ACACGCACAAACAAACAAGCA
>NODE_324_length_1014_cov_4.070020
AACCACCTGCCTCTGCCTCGGGGCACTCACAACACTTTTTACCGCAACTTGCGCCCTTAC
CCAAAATGACATTAAAAAAATCGTTGCCTTCTCAACATCAAGCCAACTAGGCTTAATAAT
AGTAACAATTGGTCTTAATCAACCCCAACTTGCTTTCCTACACATCTGCACCCACGCCTT
CTTTAAAGCTATGCTATTTTTATGTTCAGGTTCTATCATTCACAGCTTAAATGACGAACA
AGACATCCGAAAAATAGGAGGAATACACCACCTCACCCCTTTCACCTCCTCCTGCTTAAC
TATCGGAAGTTTAGCCTTAACAGGCACCCCCTTCCTAGCTGGCTTCTTCTCAAAAGACGC
CATTATTGAAGCACTAAACACATCCTACCTTAACGCCTGAGCCCTTATCCTAACCCTACT
AGCCACTTCCTTCACAGCTATCTACAGCCTTCGAGTTGTATTCTTTGTTTCCATAGGCCA
CCCTCGATTTAACTCACTTTCCCCAATTAATGAAAACAACCCCACCGTAGTTAATCCCAT
CAAACGCCTAGCCTGAGGAAGCATCATCGCAGGCCTCCTAATCACCTCAAACATTATCCC
TTTTAAAACACCCGTAATATCCATACCCCCAATCCTAAAATTAGCCGCCCTACTAGTTAC
AATTTTAGGAGTCCTCACTGCCTTAGAACTAGCCTCCTTAACTAGCAAACAATTCAAAAC
CACCCCTAATTTATCTACACACCACTTCTCTAATATACTAGGCTTCTTCCCAGCAGTAGT
CCACCGCCTTACTCCAAAACTGAACTTAATTCTAGGCCAAACCATTGCCGCCCAAATAGT
TGACCAAACTTGACTGGAAAAAACAGGACCAAAAGCAATTACTTCCTTAAACATTCCCCT
TGTCACAACCACAAATAACATTCAACAAGGAATAATCAAAACATACCTTTCCCTGTTCTT
CTTTACCCTAGCACTAGCAATGCTTCTTCTCCTAGTTTAAACCGCACGAAGCGCCCCCCG
ACTTAAACCCCGAGTAAGCTCCAAAACCACAAACAAAGTTAAAAGTAAAACCCACGCCCC
TATCACCAACATTCCTCCCCCTATTGAATATATCAAAGCCACCCCTGCAATATCCCCccg
aaatactgaaatctcccc
>NODE_325_length_635_cov_11.833071
ATCAAGTGCATTAAAGCCCATTTCAGGCCGCACTGCTTGAGAGGTCAAGGCATATGGGAA
TCTGACAGATATCATGAACATGGCTATAACTCCTATCTTTTACACTTAAATTCTGGAGCC
ATAATGCATTGGACTTTGAGAGTTACCCCAAGGCTCACTAGCCGTGTGAGTCATTGACAT
ACCAGTGACTCTGACTGCACAGTCAATTACCCATCTACCTTTCATGGGACAGGAGTAGAA
GACAGGGAATGAGTTCATCCATGCATTCAACCTACAGCAAGCCATGCCTCTATCGGAGGT
GAAACCCATATGCAGAATGGAGAGACAAGAGGATATTGGGTTATTTTTTTTCCTATGTGG
AGAATAAAGGTTAATAACAGTCCTTTCCTGTGTCATATTTGACATGACCAGTCATCGCAG
TAATTACAATCATTACACTCCAAAGGATGTCTAGTTATCCCTCTTAAACACAGGCCGCAC
AAAAGAAATCAATTATTCAATCAGAGCTCTCCCATTCATCCCTGCCTGAGTTCACTTAAT
TTTGGGCCTGGGTGAATCTGCCGCAAATAAACCCCACGACCGGAGAAGAAAAGACGAACA
GGCCCCTAATTTGTACCCTTTCAGGCGGTCAATCACTTTTCAAAGGAATGCAAGCTTATT
CTGACAATCAGGCCGACGTGAATGGGAATGGGTTTCATCtgctactttacataagttatc
tggtgataaagagggcagaagaagagagggaggggtgaactttctgttgacaagtgcag
>NODE_326_length_530_cov_9.005660
CCTGTGTATTTGCTGCATTATTAGTCCCTGTCCTTTTGCCCAAGCTTTGATAATGCTAGT
CATAACCTCACTTGGCCTCTTCTCTGCATCTAAGTTTTTAAATGATATCACATGATGCTG
CGGCCATTCCAAAAATCTCACTAAGCACTGCATCTGCAGCCAGTAGCAGTGACTTACAGC
AGCTCCTCTCCTCAGCAGAACAGTTTGGAAATTTAAAATTTTTCTCTCTATTCAGGGCGC
CTTTTTTGACCCTTATTATGCATTCTAGACTTAACGTCAAAGAGCGAGGAAGAGATTTAA
TTTGTTGACTATTGCCACCGATCTCCTTTAAACGGCTTTTAATTGATAACGGCAAGGGAG
AGCGGTGAACTTTAAATAGACATTCTAATTATCGGCTTTAAGAAGCAGGGGCTTTTTGGG
AAATGTTATGGCATTTGGAATGGGATTAATGGGCGAGTGAGGCGCTGGCCACCCTGCAGC
TAAATGACATTAAAGAGGGAGATGAGTGGTGCTGCTGAAGGGAGCAAACCCACTAGTCAC
AGGAGCCAGGGCGCCCACTGCCTTGGGCACACACACCGTGGGGTAACGTGCGGGGGGAGG
GGGAGGAGGGAAGGGGATATTACATTATCCAGCCCTCAAGACTTCACCCCACACGGATAC
CGACGCTCTGATAc
>NODE_327_length_674_cov_16.421366
CTAATTTTGTTCTCTGGAAAAACTTGTGTTTATTGCTATATTATTTTTGGATGTTTTAGC
ATTTTTTTTTATATTTGACTAATGTTTATTCATGAGTTTAAAATCTAATTTACTTGCAAT
TAGCCATTTCAACTGTTAAGTACAGTTTTAACAACACAAAAAGAATGTCTTTATATTTTA
TAGCAATCAGTTTGCTGTCATTATGTTGCTATGCATAAATGTTGCAGGTGCACTACTATT
TTGCGCTCTACCCGGTGGCTCATCCTGTCAGACTGGTTCACACAGCACATTCATTATGTT
GAGGAGAGGTGACCTGACACTGTGGAGGTTAGAGGAGTTTGGGCCTGCTCACCACAGTGC
TTCAGAGACAGAAGGGGGGGATGGAGAAAGTGGGAAAGACAGAAAGAAGAGAGCTGCCTG
CGCTATTATCGATGTGCCTCTTCAGCGAAAAATGCAGTCCCAGTTGCACAAGCACCATGC
CAGCACAGAATGACAGAGGGTACTGTACACCGAATCACTGTGTAGTAGGGAGGGAGCGAG
AGAGAAGGAGAGATAGAGAGAGAGAAAAGATGTAAAGTGTGACAGTGGTGAAACAGAAAG
AGAGAGAGAAAGATAGTCAGAGAAGCGTTACAAGGACCCTAAAGATAGGAGTAAGAAAGC
AGAGCGTGCAAATACAAACCGGGTCATTGCTGCTTAGCTAATAGGGGGCCAATTCGCTGC
AGGAGAGAAATGTCGAACACCCCAAGTTGTGTACAATAAGATAACTGTCCTatagacaca
aacactatacactaacacataaattctaaagctacata
>NODE_328_length_680_cov_6.930882
TTTTCTAAGAGAAGTCAGAGTTCAAAAACAGTCTGCCAAACAAGCAGCATCATTACTTGG
TTGCCAACTTGGATCGCCGGCTTTGAACACAAGACCAGACACAGCGATGATCTGTTTTAT
AGGCCACATAAGGACTGAGTATGAACACTTAAAGCTACTCGCACAAACAAACGCAGGCAT
AACAGTAAATCAATCAAGAAAAATCATACGCATACACCCATGTGGCCACCCCAAAACACC
GACGCACACCTCCCTCACCACGTACGCACACATTTATTTGTGCACGGCACTAAGTGGATA
CATTAGACAAGAAGGTTGAATTGACAAGCCTATAACTTTAGAGCCAATAAACGCTAAGAG
GCACCACAGTGAAAGGAGACCAGATCCAAGCTGCTCTGTCGACAACCTGGCCAAAACGCT
GGAGCTGCTGGTAGGGACCAGCAAATAAAGGGTGAAGCTTTTAGGCAATGAGCAGCAGGT
GATCTCAGCTTTTCTGCAAGTCCTAATGCTCCTAAAAGCCTCTCTCCCTGGTTCTGTAAT
TGGGCATCAGTAGTTAATGTAGTATTGACTGCATTACATGCTCCTGTGCATCCTTTCCCA
CTAATGCCATTTGCATCACCTTGTACATTTACCATATTGCTTAGCCAATAACTGTTAAAA
GCAATCTGAATCATGAATCATATGGCAAACTTTTAGCTAGACAGACATCCAAAGGAGACA
ATTTACAGTTGAGTTAATTTGAGTACATTAGCAGCACAACATGGATTCAGTCAGACAGAG
CAAtgtatgtctctgccgcaatccgtttagtggtttttagacgt
>NODE_329_length_656_cov_17.099085
GGTTTGGATGAAACAGCATGAAGTAACAAAATGTAATATTGGTTCAATTGGCATCCATCA
GCTAATGTTCAGTCTTGTCAGAGCAGGAAAATGGACTTAACTGACTTTCTATGTGACATT
TCACATTAAATCAAGTGCTACACCTGTCATCCTTCATGTTTAACAGTTAAGCAGTCCATT
ATTGTTATCTTCACCCGAATATTTCTCTGCACACTAAAGAGAAAAGTTTCCTTCAATCCC
CCAGGCGTTAGTCTTGGATTTGTGTTGTTCTGCAAGTCTGCGACATCATCCGAACCCCAG
GAGCCTCTTGCTCAGTCTTGACGGATCCTCACTCTGCTGAAGCCCAATACTGTTCTTCAT
CTTGTGTTGTCACAACCCCCCTGCTACCTTGATTCACTCTTGGTCGTTGGCTAGGTTTTG
GATTTATTACTTTCGAGGCCGAACAATCAGTGGACCAGGCTGTCAACATGCATTTTCACG
ACATCATGGGCAAAAAAGTGTGTAGTTGTAGTTTTATTTTACCCTTAAGATCAAACAAAG
TCTTGGGCGATGGAGCGAGAACTACATTATGATGCTGTTTAATTATTAAATATTAGTTTC
TGGTGGCTTTCCATTTGTGAATGCAGCATCATATGCAGCACAAATTCAGCTTTTAACTTC
TTAAAATAATCAGGCTACTAATTAGATTTACTTGTCTTCATTTTTTAAtctcaccacacg
ctcctgtcacaaatatgcattcatagtttctgaatacactcgccctgcacttgctgttat
attacagttttaattgtcgc
>NODE_330_length_592_cov_11.900338
TTTACACGGATAAACATTCTGTCTCATTTGCATATAGATATAAACAATATATTTGTGCAT
CTGAATTCCCTGCACACTTGGGTCACGTGATCTGCCTAAAATCCTAAGTGGCTAAAACCA
AAAATTATCATTATATTTCCCAGGCCATAAATCCCCCTTTTTTCTCTGACACAAAGCCTT
ATAAATCTGTGTCTGATTTTTCACATTGCACATTGTTTTTAGTTAATGATTTTCATCTGT
TTGTTGTTGCTGTGATAGCGGGGAAATGTACCATATGCTCCGGCAAAAGACAAATGATTA
GCAAATGAAATTCTGGACAGCTGTCAGACTGAAAGCGTTTGGTTGATAGCATTCTGCTAC
CATAATTAGCTTAAGCTTTGGGTTAATTAACTTTCTACCTGGATATGCATAATAATAGCA
TTCTGCAGAAAGCCAAGGAGCTTCCAGTATATCAGCAGCAAAGGCTGGCTTTTTATTTTG
TATTTCGGCAGCATATTTCAATTTCAAGAGGCGATTTAGCTCGGGAGCATCGTCAAATAT
TGTAGATTTTACTCCCCAAGCCAGATAATTCTGAAACAATAGGGGTGTATTATGTGGCAG
AAATGCCATTTCTGAATGTAATTAAAGCGGATGAAAGCAATCACCAATTTTTAAACGCTT
TTGTCTAGCATGAGGCCTACTTGTAAAAAAAATACCCATCAAGAGGAGAAAAGAGGCAAG
AGAACCCCCAAGTcct
>NODE_331_length_449_cov_15.650334
CGAATGATCATGTGAAGGCTTCTGCATGGTCATTGCAAGCATTATTGTTGAAATGTGTTA
CTAGGACAGAGGTATTAACAAGCATGGCCATCAACAGTCATACATGAAAATGGTTTCAAA
TAGCAAGGAAACTTAAATGGACGAACACAGTTTTAAAGCTTTAAAAAAGGGGGATATCTC
TTTCTCTCATTAAATCATAAGTCACCAGTACATACGATCCTTTGGCCAACCTCTTCATTC
ACTAACACTGAAGGATGGAACGGATGGAGCCAAAAAGCGTGCAGTTGGGGGGAATTTATG
AAAACCTCGTTCCCTACCCCCTAAATTTTTACACTTTCGATCCCATATACGTTGTAACCT
TCCTTATAAGTTGCAAAATTCTGTGAATTCTGCGAGGAAGTTGGGTTAATATTCTGTGCA
TTCTTTGCCACCTTCATTCGTTTCGCCTCGGCTCGGGACTTGTAACAGAACTCAATCAAG
GCCACCAGCATGGCCAAACCGAGTCCTCCGACCAGAATGTAGAAGACCCCAGCCACGTTG
CTCAGGCTGAGGGCACTCGTCTTCTCCTGCGAAATGCACACGAGACGGGTGTc
>NODE_332_length_546_cov_5.073260
TGGGAGAGATGTAAGATTTGTTTAAAGCCCCGCATTTCCATTTAAGAACGTGATTGTGTT
TGCAAAGATCCCTTTCAATCTTCGCATCCCCCCCACCCCACCACACACACACACACACCC
ACCCATCCACCCCCCCCTTCTCTCTCTCTACCCCTCAGCGTCTCTGAGGCTGCTTTGCAA
TTCATAGAATTGGTAATTTGCTATTGGGACAAAACGTGAAGGGAAAAATAATCAGATCAA
CCGGGAGAGGTAGTGAGGAAGGAGCCAGGAGGAAGAAACACAAGGTTTCTCTCTCCAAGT
TGCTACTTAGTAAAATGCTTCGAGAGGTAAATGATATAGAATAGAGCCTATTTTATTTTC
CTGAATCGGTTAGATCTAAATTTCCAGGGACACCTTGGCACTGTGGATACAGTATCATAT
AAAAAATAATTACACAGTTTTATGGTGTATTATCGATGATAATGATCAGATATGGCAATC
AACCCTGATAGCGGCCAGAGTGGCCTATTAGTTTCAGGATTTTCAAAATAAGATGAATAA
ATGGTGCGTAATATGTCACCTCTGTCCCCTGCGCTCTGTGTATGTGGAGAGGAGAAGAGC
GCATCTTGGCCTATCATAACTAAGTGGGTGGTGATGATGAGATCATACAACATTGAAAAT
TACCGAGACAATACCAATAAATGAcagacg
>NODE_333_length_568_cov_11.051056
CCGAGGCTTTGACAAAATATTTGCACAATTGTAATTAATTAATCTTCTTCTTTTTTTTCA
AACTTGAGCCCTGATAATGAATGTTCCCCTTCGTTCTAAGCAGCAGCACTCTGAGCTTAA
ATTTCCCCCCTAATCGTTCCCTGAATAGCAGCTCCTCTCCACCTCTCCGTAGGTCTGGGT
GGCAGCATATCTCAACTCGATTCACTGTGACAATATTGTTTGGCTATCATTCGCTGCTTT
AGGATGAATGGCATCGATCCTCTTTTAACAACATTTGTTTCCTATTGTGTTCGGGGGGCG
CAGCAGAGGAGGGCAGACGTGTGAAAGTGGCTGTTTGATTCTCTTTTTCATCCCCATGAC
CTCAGCTTTTGTGTCTCGTCACCCTGGGAATGTCACGCCTCACTACTCTACTTTAAGATG
TTTCAGAAAGTGCCCTTTGTTTTCACTCTTTTTTTTTTCTTTTTTTTTTAAAGCTCACAC
AAAATTGTTCTTGGTCTCCCCCCCCTCCTGCTATAAAGGATACTTCAGACTGAGGCACGG
TTCACAAGTGCAATGCAATTTGGCTTATCCCAACCTTTGTTCGGGTTTCTACAAATGACC
AAACATAGTGCAGACTTGATCTACTGCTGCTTGAACTCGGGAGTTTGGGAGCAGCTAAAA
AAAACCCCAAAcctattcagattcagagtcatggtggtattttcagtgtgtg
>NODE_334_length_591_cov_17.294416
GGCAGAGCAGGGCTCCTATTCTTAGGCTTTTATTAACATCATGGACTGCACAACAACAGC
TACAGAATCTATTATTCATTAAGTGTAACCAATATAAAATTTAAAACAGTCTGGGCTTTT
TTGTGGAATTATGTAAGGTCAGCATAATTTTCTGCCTATTACTAATATCTATATCATCTT
TTCCTTAGTCAGCTCTATTTAAATATGCAATCATTTACAGCTTTTGACTATGTGTGTGCA
CACCCAATTTCCAATATTCCTCTAGTAGACTTTTTATGCTGACATCAATGGCAAGCTATT
AAAGACAGTATTTCATTATTGGTTCCTCTTCCCCAGTGGTTATTTACAATCCCATATATA
CTAAGCACTGATATTAAAGGAGACCATTTTAATGAGGTGCTATCTGCCACGGCAATATGT
CTTTCTCCGAATGAGATTGTGTTTAAAGATTTTATCAAGAAATGGCTGTTCGGCAGGGTT
ATGTTTTGTCCATGAAATATGCATTTCATATCTCTTTCATTTCATTAACATAATTTAATT
TGTGCTTTGCATTCTGTGCATAATACATATTTGATTTACAAAACAAATATTTCCATTAGA
AAATGAATTTCATGCGCGGAAAAGGCAGAACTGAAAGATGTATTGTAAGGAAATAAGAAA
AAAAGGAATTGTATTATCTTTGACTCAGAAAAAAAATCCTTGGCaagaagaaatacactc
aatagattttttata
>NODE_335_length_739_cov_16.397835
GATTTAGATTTACTAACAATTTTCAGTGGCAATCTGAATCAACTAAAGAATGTCTAAAAG
ACTGCCATGACTTATTTTGCAGTACACACGACTTGAATTGCTCTTGCCCTTAACATTTTG
CTTTCCTGTATGACCTCATTTCAATTTGTGACCCCGGCACTGCAGACTACAACTGTAATG
ACCAGTGTTGCCAGTGAAGATGGTGCCTTTTTGCTGCCTGCTTTTACTGCAGGCTCTGTG
TGTGATTGCCGTGCGGCTGGATTCACAAGGAAGGGCATAAACTTGGATTGGAGGACAATG
CATTAAGACTGCTGGTCCCTATGCTTTAGATTTGGCACAGGTTAGGTAGAGGCATGAAAT
GCATATTGTTTGTGTTCATTTGAATAAGGACAAATGTCAGATTTCCATGGCTCCAGGCAG
CCTGCATGTTAGATGATCAACTCTTTTGGGCCCCTGGATGTGGGGTCATCAGTAGCGCTT
CCAGGTCACTGTCACTGCATGCCGGTTTGGGGCCATAATTGACCTTTTGACAGAGCACAG
GGAGACAGCCTTTCTCTGAGGGCAGGAATAATCACTTTAGATTTACTTGTGGCTGTGCTC
ATGTTAGCTAATTAAAATGTTTGTTTTAAGAAAAATTTAATTTGTGATCCAAGAAGATAT
ATTTTACAGTTTTTTTTATGTTTAAATTGTTATGGTGTAAAAATCAGGCGGATAAAATAA
CAAAATAAATGAAAAAAAATGAACGTGTCTTTGAACTTTTCTGCATATGAAAAAATCTTT
ATTGTCTTAAGTATATCACAATGAAATCTTTGACCACTGGGGCCAAACAACATGGCACAT
ATTACTGCtgcacattagtcttttctgatgttttccttgttta
>NODE_336_length_603_cov_15.205639
TGACTTAGTTATGGTCAGCAGTGGCGAATATTTAATTTATTGGAACGTGATTTGCTGACG
GCATCTGATTTCTTATCCCTAGTTTTTTTTGTTTTTTTTTTTCCAAAGTCCCTTGATTGT
TGGCAGCCTCTATGACATTTTAACTTTTGAGGTGGATGGGTGGGTGGGTGGGGGGGAGTG
CAGAGTCTTTGTTAGTAAATCCATTAATATATAAATGATGAAACCTTTACCTGCTCCCAG
TTGCTTTGGCTTTCATGTTGTTGTTGTGTTGTTGTTTGGATCGTAATCAGGTATTAATGC
CATTCTGTCTGAACTCAAAGATGGCAGGCTGCCTGGTAATTCATATGCTTGTTCTCTGAT
GGCATCTGTCGAAGTGTGCTCTCTGCATATTGGTACATACCCTATGGGAAATTTCAATCC
AGCCCCAGACTGAGTGGGATGTAAGCAATTTCTTAACTGGGACACTTGCGTGAAAACAGA
AAGAACAGAGAGGGAGAGGGAGAGCAGATACAGGGGGAGAGAGGAAGAGACAGAGAGGGA
GGGAGAGAATAAGTTTGAGGCCAATCCTACTGTGACAAGCGGTGACAGAGTGAGGAGGCC
TCAGTATACCGCCTGGCGTTATTAATTTGGGACATATGGTTCGCACAAACAAAAAGTTAC
GGCGCGCGAGAAAAAGAAAATCTTGATGGAGGGATTTTCATAATAGGCTGATTAGTGCCA
gcgctcgacttcatcagaaagtaatca
>NODE_337_length_145_cov_19.896551
TGCACGCTCTCCTCTTCCTTTGTTCCACTGGTCTAATCCAGTATGTGTGGGCCGGTAAGT
TTAATGGAAACAATTTATTAAGTCCGGCTTAAAATGCCATCTGCAGCTAAGCCTCCCAAA
GCCGCTAAGCTCCTGGTTTCGCCCCGGAGCTTGCTGTGTTCACGCTTACTGTAATGCTCT
GTTTAAAATGAGCACAACGGGTCAAAATTAATCAGGATTACAAGGGCACAAATCCACTTC
AGAAATGGGTTTTCTACCAATCGTTCTCCTGCTATCCCAAGATGCCCCA
>NODE_338_length_851_cov_9.351352
CAGGTCAGAGTTTACTGTTGTCACTTGCTAGAAGGCGAATGAGAAGCTAAATGTAGCTGC
TGAGCATGTACAGGGCACCTCCACAGAGCACAGATAAACACTTCGCTGGTAGGCCTTCTC
ATGACATTTCACAAAGCTGGGCCTATGGATGTGGTGGGGCGTTATCACCTAGCTGTCAGC
AGCTAGAAATATCTGAGAAGAACACTTAGGAATCTGCACTGGCTATGTTGAATGTTGCAT
CGGTGGGTTTTAGAACAATAAGTATAGTCAAGGCACCGTCTTTTACTGCCCCTTCTCCTC
TCTAGGGTCCTGTTGTCTCAGCTAAATGCAACCTGCCATGGTGTGATGCTGAATCCATGT
GGTGTGCTGTCCACCAGAGAAACCTGGGGCATCTTGGGATAGCAGGAGAACGATTGGTAG
AAAACCCATTTCTGAAGTGGATTTGTGCCCTTGTAATCCTGATTAATTTTGACCCGTTGT
GCTCATTTTAAACAGAGCATTACAGTAAGCGTGAACACAGCAAGCTCCGGGGCGAAACCA
GGAGCTTAGCGGCTTTGGGAGGCTTAGCTGCAGATGGCATTTTAAGCCGGACTTAATAAA
TTGTTTCCATTAAACTTACCGGCCCACACATACTGGATTAGACCAGTGGAACAAAGGAAG
AGGAGAGCGTGCAGACGAAGAAGAGGGAAAAAAAGCTGCCATCATGCACATCTGAGTCTG
TTAACATCTCTCTGAGGCCAAATGAAAGGTGAAGATGAGGTTACTGTAGTGTAAAGGGAA
AGAGAGAAGCTTTTGGACATGAATGCAAAATACACTCACTTTAGATCTCGTGCTCGTCAG
GGATGTCAGACCAATTTGCTTAAATGACATAGAAGTAAACAAACAAAAAAGATGCataaa
ccatttagcttggcagtggatttagggcttatcctctgactgtttatatataaacacatt
aacagtgctgtagcttaaggatttaggatctgccc
>NODE_339_length_490_cov_4.200000
AGACGAGAGTCAATGGGGGAAATAAGCAGAGTCTACACTATGAAATACAGCTCCTCGACA
TCACCAGGATTAGAGGCAAAGTGGAAAGTCTAGTAACAAAACAAAAGATGTAAGTTCACC
AGCGTTTCAACGTAGTTCAACCTGTATGAGAGTCTTACCCACCAGGACTTAGGTTCAGGT
CCAGACTGTAGGAGTGAGAGATGAGTCCTGAGTTCCTGATAAACGAGTCTTCATCAATAG
GCTCCTCTTCCTCCTCCTCTTCTTCTTCACTACTTCCCTCCTCCTTCTCTTCATCATCCT
CTTCTTCCAGCCCCTTCTGTGCACCCTCCACTTCTCCCTCCCTTTCTTCTCCATCTTCAA
CTTCCTTTCCCTCCTTCTCATCCCTCTCCTCACCTTTAGACCTTCTCTCCTCCCTGCTGT
TCTCCTCTGTCACTCCACTGTCTCTTTTCTTGTCTTCCCTGTCCTCCTCCCTTTCCTGGG
TCTTTCTTTCTCTCCCATCACCCTTCAGGTCTTTGCTGCAGCAGGGCTGGTCATCGTCTG
Atggacactcattggctggttggacgtttgaagggctgctactggctgtctgggtaactg
tgaggtcaaactgagggaaaagcagccgcataca
>NODE_340_length_336_cov_14.883928
ACGACGAAGTAGAAGAAGAAGAAGAAAAAAAGCGAAAGCGGTAAAACAAAACAACTAAAA
AAAAAAACAAAGATCACAACCTGCAAACCTCCTCCGTGCACTGAAAAATAATAGGAAAAA
GGAGTAGGGAATCAAAGTGATCAAATATGTTAAAAAGGCGGAGGTTAGGAAGTGATTTGC
GATTGGTAGGAGCCGGGCTGGCAGAATGCTTTCTCTCTGATCAGCTCACTGAGCTCTCTA
TATAGTGAACTTTGACACGACTGCTGCAACTTAGCACACGTTACCATGGAGATGAGCTGC
CATATAAGGAAGGAGAGTGTGTTTGACTGGTCAGAGCTCAGGGACCTCCCCCTGAACCCC
ATTGGCTAGTCGGCACTTGTGCTACTTGGTACCTTGCCAGAGCCAGCATGGAGGTCGAGA
GGGCCGCTTGGTCCTAAAAAGAGACGCGTTTCGTTTATTCTAAAAAAAAAAAAAAAAAAa
>NODE_341_length_557_cov_12.159784
CAAAAGCTAAATAAAACATACCATCAACTTGTCAAGCTAATATATCTGTCTACGCTCAAG
TCAAAACATATTTGTCTTAAAACTTTAAAGAACAGCTGCACTTCATCAAACGGGAGCTTG
GCCTTAAAACAGCGCTCTTACCACTCCTTTACGACTCACAAATCTAAGAGAAGACAGCAT
ATCTTTGATGCCAGACAACCCAAACGGCAAACATAATACTGTCTGCAAAGTGTGAATATT
TGTATCTTTTTTTCCCCCTTCCTCTACTCTTTTTTTCCTGCCATGCCCTGCTGTCTGCCT
GTGTTGTTTTGAAGCGGTGAATAGATTTAAAAGATGCAGGATGACAAGACAAAGAGCTGG
GGAATAGCCCCTGGGCACTTGTGCTTTAAGTCATGCCATTTCCTTGCATGGCAGGCAGCC
CTAAATAAGTTACTTATAAGCATTTATTGATGCACAAGTGTGGCATCTGTTCCTAGGCTG
CGGTTCTGGATGTAATTAGCTCAGAACCTTACGCACTTCAATCAAGCGACACATTTAGAG
ATACAACCCCCCCACCACACACACACACACACACACACACACACACACCCTCCCCTTCAA
CGTTGCTTCCTCATTCCCGCTTTCAATCTCTCTCGCTTGGGTGTTTTACTCATTCACACT
GCGTGGAATCCTCCATGCACAGTAATTACTCCACGATAACc
>NODE_342_length_575_cov_13.031304
AAACAGACTTTACACAATGACCCTACTTCTCTGCTGCAACTTTTTCCCCTTACACCCCGC
ATTTTTTCTACTGTCACGAGTATAAGGGGCAAGAGCGATGCATCCCTTTTTTCCTCTTCC
AAGGATAATGATTTACAAAATGCCTCTCATCAAAGAATTCATTAACAACGAACGTTAATT
AAAAAATAAATGAGTAAACATCAATATCAAATCTCAGCACTGTGGAAGGGAATACATTAT
GCAGAGTAATGATGTTTGAGAGGGGCTTCAGCACCTCTGTGGGACTCTTTTAAACCCCTT
ACCTCTTAGGCAGTTGCTTATTTTGCAACCCTTTGTTGTTTAACAACAAAGAGAATGGGC
TCTCATAATGTTATATTAATCAGCGGATTAATATTTCAATTTGATTTGCTTTATAGTTGA
GGTGCTGTTGGCATTTCCATTTTCCCTCCATATGTGCAGCGATGTTAAGTGGTATCATTA
CCATTTTCTACCTGGGGGTTCGGGGAGATAACAGGCACCAGTGATAGCTCTATTCTGCGG
AGGGAGAGGGAGGTTTTTGGGGGGCGCTCATGCATTTTTAAAGGTCCGTGTTTGGTGTGC
CTTCACATCCATTATTCTCAAATGTTGCATGCAAACAGCTGAGTCACAGCCTTTCTGCCC
GCCACAGGACAACAAGAAACAAGAACACCCTGAAATACTAAAttagagtgcccactgta
>NODE_344_length_437_cov_14.386727
AACAAGCATAATCTGGGCATTACACTGATAGCACAGACACCATGTTGACACAACATCTAC
TGCCCAGCTGAGTGCCACATAATCCCCTGTAGGAGGTGGATGTATACCTAGGATCCCTTG
CAATGAGGTGTAGTTAACCAGCCACACTCGTGTGCAACGCCACAAACGAGCATCAATTTC
CCCTCCCCCCACCTTGGTGCTGGTGGACTATCAGCGAGGGTCCGACAGTGTTGTTCCTAA
TTACCTATTTCTCCACTCCTGATCCTGCGGCTGGCATAATTAGTTACCTGGGGCTGCAAT
CCAATTTGAAGTGATGACAAGAAAGTGATCCATGAAAAAGTAATAAGTTAAATCCAATTT
CAGCCTGCCTCTAATTAAATGCACATGGAACTAATGAGTCAAACCCTACCATTTCACTGA
TAATGGTAATTAGCGGGGTGGGAGTTGCCGGCTCTCGTCGTTGTGCCACTGTAGGTGTGA
AGCGCAAAAGGTAAAAGCGGCATGGATTCTTTTAATTACATGTGTCATTCTGTCAATGTA
ATTTACTGGCTTTTTGACCAGTCAAGTATGTTTAGCTGCTt
>NODE_345_length_499_cov_4.527054
AAAGACAAGGTGAACACAGTCATTGAAATGATGAACAAAGAGAAACTGGACTTGGAGGTA
GTGAGATCTGACATCCTGAAACAAAGTGACTTATTAGAACAAGAGAAACAAGATATTAAA
GATGAAAAAGACAAGTTGGAAATCACAAAGGCTGAACTACAAGAGAAGGAAGGGCATGTA
GACAGCTTGTTTGATGAAATCGGCAGAGAGAAAACCCAAATGAACGACTTGAAGCTCCAG
CTACAAACAGAACAGAAGAGGCTTGAGGAAATGATGAACATGATGACCTTGAATCAAAAA
GAACAAGAAGTCAAGGTTGATGAGTTCAAGAGACAAACACAAGAACTGGAAACTATCAAG
AAAACAGTGATCCTGGACAGAGATGAAGTGGAAGTTCAGAAGAATAACCTCAAAAAGAAG
GAAGAAGAGATTGACGCTATCATGAAAACCTTGAGAGAAGAAAGAGAGCAGGTCAGTCAG
ATGAAGGCTGACGTGGAGAGAGAGAGAGATGCAATGCTGAATGAATCAGACAGAATGGAA
GGAGACAGGTCTGAGCTGACAGTGAAAGAAGATGAAGTCAAGAAAAGACTGGAATCAATA
GAAAGTCTGAGGGAAAAGCTTCAGTGGCTTCATGAAAGGATGa
>NODE_346_length_628_cov_15.828026
GTGCCTGACATGGCAGGGAATACACTGCGCCTCTCTGGCGACAATAAAACGAAACTTGAG
TTTAAACAAAAAAAGTTACACCATATTTGCTCAGACTAACTATGATGAAAGGCAATGAAG
ACAAGGGATCCTCATGTAGGTATCAATATAAATATTACTGGAAGGTCAATTAATATGTAA
ATTAACTCCTCCATTTAATTAGCTATTTAACTATTTTCCAAGGCATGGACATATTAAATC
ATGCTTAAAGACCCCTCTAACTAGCCTCCTGACAATAGTGCCAGGGAGTCGTGGGCTCAT
AAACTACCGGCTTGACCTATAAAGAGCCCCGAGTCTGCTAATTCCATCTCAGCCTAATTT
TATGACTTGCATAAAATAACCATAGTGCAGCTTTGTAGCTGTAAAGAGGATATGGGTAAT
AAAACGGAGCCGGGGAAAGCATCAGAAATCTCCTCTTCACTAGTGTCCTCATTTATTATT
CTATTATTCTTTGCAGGGTACCGGGCTCATGTGAAAGACAAATGACCTTATTATATTAAA
TAATTTGTGAGGATATTAACCGTTAATCACACATAAACAGCATTTAAAAGGTATTGATTT
TCCAGCGCTCTCAACAGCTTGTTAAATTTACGTCCAATAACATGATAATAGATAATCAGG
TGAATGATACTCATTTGTAGGGGACAAAGGAAAGGTAATGGGCATCACTGACCCTGACTC
CACCATATTTCTttatcctgttcgttaatgaccttcccacaggtatttgacc
>NODE_347_length_402_cov_8.972637
CACACACACACACACACACACACACACACACGCAGAAATGAATAAAGGCATAGGGAAAAA
CTTCAAACACCTTTCCTGTGCATTTAGTGTAATGAACAATGCCTTAATTGAGATTGGCTA
ATTACCCAATTTCAAGATAATTAATATGATCCTAATTAGCATATGTAAATGGGACGTTGC
ATAATTGAGAATCCCTGTTTTGAATTAGATGGCTCTAAAGTGAACCCGCACGTGAAAAGG
TACAAAGCAGCTATTAAGAGTTTGATGCCGCATTAAAACAGGCCATCATTCAATGTGCAC
TGATGAAATGCTCAGCCTCACGCAGATGTTCAGAAACATTATGGAATGTCGTTGATTATT
GTTGATATGTTTTTGGGACACTGCTAATTAGAAGTCATTACCTACTTATCACTTTTGTGC
CACTACTTAAGCAGGAATGAAAACAATCTTGGTTGCCGGAATTGCCATTCGTGTACAAAA
ACCGGCAGTGTGCACATTCAGCATTCAGCTCATCTGTGTCCTTGGAGCTTTGTCAGCAAA
AGTGTt
>NODE_348_length_702_cov_16.012821
AAGTCTGTTGTAGTTCATCAAAAGAAAAGGAGAAAAAAAAGAGGATGCTCTTTGAGTTAA
AAATTTTGTCTGCTGTCATCAAAATCTGTTGTAATTTATAAATGCGATCCTTAGAAAATG
GTTAAAATTGAGTCAAAAAATTTCTATAGTCCTCTTCTTTTTTTTTTTTTTTCTTGAGGT
TCCTGCTGTTCATGCACCATGAAATCTTGCTTCATTAAAAGTGTATTAATCTTGTCTCGT
CTCATGGGAGGTACCTTAAGATGATGTTGTGTCTTTTTCTTTAAATTGTTGGAGGAAAAA
AAAAAAATCTTCCAGATTTGGTCCCTGTCAGTCAGAAATAATTGTGTGCTTAATCTTGTC
CCTGATGGATGACTTGGAGTTCAGCAATGGGCCAGCTCCAATGACAAATACAATATTAAT
ATTCATTAACTGCTTTGACAATGCTAATTTTGATGCAGTAGTAAAGGGCCTTCCAAAGTT
AGCGGCCAAAGCATCAGAGCTGAGCAAGGTGGCAAGATAATTTGTGCTGCTTTACTGAGC
TGAAGGCTTTTAAAGTCTTAAGCAGGGGAAAAAAAGGCTAGGTACCACAAACAAAATAAA
AGAGAAAGGGAAAAAGTTCAGACGCATTGGAAACCAGGACTGTGGAAGTAATACGATCAA
GAGACGGCTACAAAAATTTGACACCTCCAATGCTGCATCTTTGAGCAAATTTTTTTTTTT
TATTTAAACAAAAACTTACAACAAAAAAGGAGCCTAACATGGTAAGTCAGCACATTCTCA
ATTTTTTTGTTTAATCTTTTTGAtcttttcaattatcgccatttgaagatcaatagtaat
tttatt
>NODE_349_length_689_cov_12.439768
TTTATTTTATTACAATCTTATTTATTGGTGTATAAATACATTTGACGACTGAAGCTTTTC
CTTTACGCACAAAAAGCCTCGAATCAGCTTGATTCCGAGGATTAGCCACTCACGGTGCTT
TCAAAGACTGGCAAAGGAAATGATGAGGTTAAAACTGCGATCATTTTAATTTAATCAGGG
ACTGCTTCCACTGCTGTGCGTCAGTGCGCACGAACAGAAAAGAGCTGCGCAACCAGCACC
AATTACGCACAAGTAAAATATTTTATTTATTTATTTAATTTTTTTTAAAAAGTTGTAATT
TTTATTTCTGCAATTTAAAAAAAAGGGAGGAAAATTGTTCCGACACGAATAAATAAAAGC
ACACAAACACACAATGCTTCTTTTGGAAAACTGATGTATTTGATTATTAGAGTAAAGAAT
TACAGTATCTTAGTTGTTAGTAGGTATTAAAGTGTAGAGAAACTGGACCCATAAAGATCT
TCCAACTTTCCAAGAAAGTGCATGTAACAGTCCGAAGGTTGTCAAACCCGATATATATTT
ATATTTATAAAAACACTATCATTTCGTCCCCTGGCCATGATGGACTTCTTGTGTGAGCTA
TATGTACATTTTCTTTGCGAGGGAGTTTGTATTTCCACATCTGAACGTATTTACAGAAGC
TTCAACACATAACTTTGCACTTGATGTCAGTGAGGATGCTGGGACATAGCAGCAACGTGG
AAATCCAGCGGAGAAACTAAAAGAGAATCCTTCTCACTTGATTGGCTGCCTCAGTTCCAA
AAACCAGGAAAACAGGCCAGACCGAATGCTCCCCTCTTAGTGACTGTCTTGCt
>NODE_350_length_460_cov_13.308696
TAAACATGCATGGGAGCATGAAATGAGTTGATATCCTTGATAGATGTTATATATCAACGT
GTCAAGGCACCATGTGTGCGAAGACGTTCTCGGGTGCCCACACACATTCACACAGATGCC
TGGTGTCACCTATAGTGGTATCATCCCTTACAGTCAGGCAGGGATCATCATTGCACCTGC
TAATTACCATCTCCAGCTGGAGAGTTAAATGGAGATCTGTTCTATGTCTGACCTTTGACC
CCATGCTCTTTATGTGACGCACTTCAAACCCTGTTTGGGGCTGGCTGGGCTGGGCCTTAA
TGAGGCCCCATGTCTGCCCTCTGTGGGCTGTGCGCCTTGGATGCCCTGCTTTCATCCCCG
ACCATCTTCCCTTGATGTAAATTGAAAAGATCACAGCTATGGGGAGAAGACCTGTACTGG
AAAGGCCTCTCTGCATAGATTATGAATATCATAACTCAACATTTTTTTCCCTCCTCTCCC
CCAACCACCCACTCCCCTCTCTCCCCCCTGCCACCACTTCCCTGTACAATGCTATAGTTC
TAATTGGACCCAATGGGGGACTCTCTGCCTTTGATCTCATCACCGCCACTGTGACTTTAC
ACTa
>NODE_351_length_442_cov_6.961538
CATAACCCCACACTCCCCTCTTAGAGCTGCAAGGCACAGGGCTGTGCTTTATTTCTCTGC
TCATTTTTCTCGGAGATTGGTACCTTCACACGCAGATCCATACCATGCTCCTGTGCAGTG
CAGGCGGCGGTGAAGAAAGAGGGTTATATTTTCCCCTTGAGTTAGGACACCTCATGACAA
ATGATAATGGATAATCAATAAAGTGGGAAATATGAGGCAGCAAACTTTATGAAGCCAGGA
GACATATTACTCCCCAACAACACTGGTTTCCCTTAACAAAGTCACTACTCGACTGTGCCT
AATAATCTGAAGGAAAATCAAAGGACCCGCAACCACATCAGCAATATTGGCAACTTATTC
CACTTTAATGGCATTTTGATTGATTTTTTCCCTCTTCCTAATGGTCGTTTTATAGATTTG
ACGCTGCTTCTGCAAAACAGCGGTGTGTAATAAACCTCCCCGAAGGCAAACGTTAGCCAT
TAAAGCTCTTGTCTTACTAGCGCTCATAATTGGAGGTTGACCACCACCACATTTTGgtct
ctcacataacacacacttcttggacgagccttctctctcctacgcc
>NODE_352_length_492_cov_9.813008
AAGCTAACTGTCCCGTGAACCCCGACTGCTTTTTCTCTTTCCCCCCCCCCGCCCCACACA
CCCCCCCTCCCCTCCCACCCGGCCATCTAGTCTGCAGGAGAAGGCAACAGAGACTGGCGT
ATGCTACAGATTCCCTCTGCTTATCCAGCTCCCAGTTTTTCCACCGTATTTTCTCAGGCT
GCTTGTCATTGCCTGGACTCGGATCCCGGAATCTTCATGATTTGCGGACACCATGCTCGT
TTTTTAGCCGGGAAACCCTCTTTTCGTCCCGCATGTTTAGGACCAAACGATCGGGGCTCG
TCCGGCGACTCTGGAGGAGCCGTGCGCCCGTGGAGGGCGACGGGGAGGCGGATAGAGGGA
CGCATGGCTCCGGGGGCTGCTGCATGGGCAAAGCGACAAAGGTGGCCAAGTCCAACGCAG
GGTCCGAGGCTGAATTGAAGGCGTTGACCCACTCGATACTGAAAAAGATCAAAGAGAAAC
AATTAGAGGTGCTTTTGCAGGCGGTGGAGTCCAAGGGGGGTGCCCGAAGCCCCTGCTTGC
TCCTGCCCAGCAAAgtggacgccaaagtgggtcaacagtcttactctctccccatgctgc
tctacaaagtgttcaggtggccggacctcaggcatt
>NODE_354_length_688_cov_9.120640
AAGGAGCCGTGCTCAAAATAAAACAAAGACTTTTAGATGCAAGCAAGCAAAAACATACGT
TCCCACAGTCACACCATCTCTGTATCAAATTCAATTTTTGCTGAGTGTGTTGGTAAGGAG
CAGAGGAGATAAATAAACATATAAAACGTACACCTCTTCGCCATCTGAGCGGATGTCCTT
TTATTGCGAGATATGCGTGTTCGCCTGCAACACACATTTCAAGTGTTGTTGGCATATTGC
TCATCGTCCTGCGCCTGATTTGACATGGCTTAAATAACTATCTTCCTGCCAGTGATTGGC
ATTCACACAAGAAGGGGTGAGTGGGACTGGGGAGCAGATGGTGACATTCCACATGACCAA
ACTGATCAATCAGCATGCTGGGACGCAGGTGCAGCACAGGCGGGCAGCACCACACCATCT
ATTTCACCATCTACGGGGCACAAACACATGGGCACCAATCGTGGCACCCTGAGGGTCTGC
ATGCTCCTCCGTCCCGCTGCGCCAAGGTTGATGACATCAGAATTTCCCATCCGCTCTTCC
ACAGGATGCCAAGAAAAAGGAGGGAAAAAAGCCCTGTATAAAATCTGCAATAACAGCCCG
GCCTGGGAAAAGGTTGTGTAAGTGACGTCAAAGCCAGGGACTCCCATGTTTCACCCTGAT
ACCAAACTGATAGGGAAGAAAGTGAACAAAAGCACCCTCACATTTTGGCCTGACCAGAGT
TATTCTGGGGTTCTGATAACAGCATTTAAGAGGTAAAATGACTAAAATTACTTCCTTACT
GCGGGCACATTCCTGATTTTTTTTTTTTTACCTCTCACAGTGTTACAGGACa
>NODE_355_length_1185_cov_12.411815
ATCCCCCCACTTAAACATTCTGGTTGGCCCACTGATGCTGACAAACAATATGACAGTGTT
GCTGTCTTAGAATGTAACCACCATCCCAAATCTCTGCATCCATTTGGGGTTCTCTACATT
GATTAAAAAGAGGATGTTAGCAGAACCAGGTGGCTTTGAGCTAAATCAACACTCAAAAGC
AGAAATCTCCATTAAAATAATGAAAGCAATAAAAGCAACAACAACAACAACAATAATAAA
ACCTTTGGAAAACATTTCATAAACCATCAGCAGCCAATTAGAGGAGCCGGCACAGGCTGT
GCTGTGCTGTGCTGTGCTCTGTGTGTGTGTGTGTGTGTGTGTGTACGTGTGTGTGTTGGG
TATTAGAGCGTTACAGCGCCCAGCCCGGCTGTGCCCTGCAGGCCCGACCTTCTAATCATT
ATCTGTCTGTCTTATTACGCTCCAAACCGGGCCACTCTTAAATAAAATATGCAAAGGTTT
CTTAAATGATGACCTGAGGCTGCGCGCGCCGCCGCTGCTCTACATGCTGTTAATCTGAGA
AATGCAAATTCCCTTCATCTCGCACTCGCCTTTATTAACTTTTTTGAATTTAAAATTCCA
CGAACAATGAGTTCTGTCAGCTTCTGAAATGATATTTTCTCTCCTCTTTTTATGTGCGCA
CGGAAGCGAGTTTAGAGCATGAAATTACCAGGGGAAATATGAGCGGTTTCATCTCTCCCG
CACAATTTAATTGGCTGCTTTGCAATTATTAGTTTTTGCTGCTAAAGTTTTTTTTTTATA
CTTTACTGTTACTGTTTCCTTAAAGTGGCAGCTCACAACAGTGTTTTATTTTTCCATGTA
TTTGTGTGCAATTCCAGCACTAACCATTAGCCAACTGCTCTGATTGGACACCCTCTCCAT
GTGATTTGCGCAGTGATTTGATATTCAGATTTCCAATTCAGGGATGCTGAGAGTGGATCA
GGAATTTCTTCTGCAGATGAAAATCAGACTCACACATGGGATCAACTGCAGGCAGACTGA
CAGACAAACTGATTGCTGTACTTTAAAATGCACAACATGTTTGACAGCATCTGGGTCCTT
TCCTGAATTCAACTAAAATAATTTCTGCAGTTCTTGACCTCCAGATTTCACACACAGGAG
GATGTCTAATTCCAGACTTTTTCATCATGCACTTCTTTTCTCCTTCTTGCTCTGTGTCCA
CATTTTCCTTTTTCTCCATAACGTTATTCACCCTGCTTCTGTCCATCTGTTATTCAGCTC
TCTTCCTTCACCCCCTGTCTgtttttccctctcacaggatcaaacacagctacagacaag
cgcgaactc
>NODE_356_length_585_cov_11.442735
TGAACTCTACTGTAACCCTGAAGAGGGTGAGGATGGTTATCCTGGATGTGTGATCTCACC
CTTAATTTAAGTTATATTTGACCCAGACTCTTCCCAGTGAACCAAAACCCAACCACATCC
CTCATAATTAAAAAATACAGTCCACTTTAGCTGCCTGCTCTCTCTAAAAGTTTTTAATTC
CACCCAGAGGACCCCTGGCTCTGGCTGCTGTCAGTCACGCCGCCGCAGTGATGGAGGTGT
GGTGGCGGAGGAGGCGGCGGCTCTGGTTGCTGGGGATGTGTGATGTGTTGTGACAGCGGG
AGCCAGGGCTGGCGGGCGGTCACCATGCGGCACCATATTGCCGGGCTCCCCGGGGATGAG
GGATCAGCATGCCAGCCTTGCCAAGAAGTGCTAATAGGCGCAACACGTCTTGCTTTCACA
CATTAAGGCAAGCGAAGGGTGACAGATCAGAGCTGTGATACTGCCGCCTGTAAGGGGGGA
GAAAGGGGAAGAAAAAAAAAGGGGGCCACGGCGCCCGTTTGCCATGCAGTGCAGGCTAAT
GATGAAAAAAGTGTCGGAGTCGAACAATATGCCCACCAATCACCGAGCTGATGCCTGACA
TCAGTGAGATGGAGGTATGTCTGTTTGCACCAAGCCACTGCAGCCTTCGCCACTGATGCT
CAACTCCATATTGTAACTGACAATAAAGCGCCAAGTGTTGAAACGGGATCAACACTTTTC
TAAGAAGAc
>NODE_357_length_685_cov_15.586862
GTCTTTCACACTCCCACACCTGTGTCCAGATGATTACGGGGCCATAAAGTGCCCTCTGAC
TCCATCAGCACAAAGGTAATCCTGTCGCTCCAGAGAAGAATCACCAGGCCTTTTTCTGCT
TTCTTACTCAAACATAATTCTCCCCATTTGGCATTTTGACATCATATCTTCAGTCCCCTC
CTCAGTCACCCTAGCACAGTTTTCTTTCTCTCTACCTGAGCAAAACCACGCCACAATAAC
TTTATTTTATTTTTCTCCCTCGCTCCAATGGACAACATTTCAACCCTTACCTCTCCATTC
TCTTTTTAATGTGTTTTTTGTCCTCCTTTGCCTTTCTTCTTTCTTTTTTTCCCCTGACTT
CCAAGGTCAGACAGGACAAACAATGCCACTGGTGTCTGTCTGAATGTGGCTCACTACCCA
CCACCACTGCCGCTGTTGCCTTGGCAACGCACTAACCATTAATTTTCAATTAAAGCAGAC
AAAGAGATGACAGCTCAGGGTCCATGGAAGATGTCAAGAAGCAGTATTAATATACGACAA
GTGAGCATAATTGTGTGTCCATTTTTCTCAGCTCTCATCTATGCTATCAGTGAAATGTGA
AAGCAGCAGATAATTTGAGGGTGTGGGAGACGCTGGCCACTGTTTTCTTTTAACCAAGAC
GCCTCTGATGTATCTTTCTGAGAAAGATGGCATTCATCATTACTGTTATGAATATTTTGT
CAGGGATGTTATTATTTTCATTATCACTCTATCAAAAAAGATGCTATTTCACTTGTGAGT
CCATTGCTGACATGTACATACACACACACATACACGCACCCATGCACAc
>NODE_358_length_552_cov_26.815218
TTCAGGTAGAAGGTGGTGTTTCAGGGTATTATATCAAAATAGGAAGGCTGTCGGCCATTT
CAACAGTTGTTGTCCTCAGTCTATTGCTTTTGGTGTTTCGGGAGAGTTCCAACAAGGACA
GGCTAAGAAGTCTTTATTTCTTTTTGTTAAAAAAGACTCAAGCTTGCTTTTTGTAGACCT
GTACCATATTGTGCTGCTGAGGTGCTGGGGGAAGGCTCAGGACTGGCAGTCTGAGCTCAC
TGTCACCGGCCGCCCTTCTTGTGTTTCTGCTCTAAACCCCCATTGTTCTCTCGGCTTCTC
TCCCCTTGGTGTGTGTCGTCTCTGGAATCTGATTTGTAGTGGGTGAGGTAACGTACGTGG
AACACTTAATGGACGCAGAAGGCAAATCGAGGGTAAGTGCAAATACATACAAATAAAACA
TATGAATAAGCCTAGACAAACCTGTGTTTGTCAGCTGTGGTTTCTTTATTTACATTGTCG
GGAATTGTTCCGATTCAGAAATCTGGTGGAGTGTGTGAGATGGTGACATGCCGGAGGCGT
GTTTTACTTCGTGTCGTCTGTGGCACTGACTTGAGGCCATCCTGAAGGGTTGATGCTCTT
AAAACAGGACTTCAGCTTCCTTCGTAGTCAATCCTGTGGATTGCAGTAGCTGACAATGGC
CCTTTTGGTTGCTGGATTTGCTCCTTATGATCTAAt
>NODE_359_length_838_cov_9.295942
AAGCAACAGCGTGGCAAGTCAACATAATGAGAGCAATACAAGCAAGGCAAACAGTCTTTG
ACTGCAGAAGTAGCACATGAAGTCACCTTTCAGTTCTGCTGTCTTGACGTAACACTGAAC
TTTTTTTGTACTTGAAAGACTGTACATGTATTTTGTGTTTCATAGCAACTCATCCCAAGT
CAAATAGCGTGGTTCCTTTTGGATTGCGCTCAATGCGCCTGCATTGTCTCTGCATTTGCA
AACAGCATGCCAGTTATCTTAAGAGATTTCACTTCTGTGAGCAGCAATTTGGCATGTTTT
GCTGACAGAAGCTGCTGAACTTGCCTTCAAGTGGCCATCATAGCTGCATCACACTCAGTC
TCTGCACCATAGCAGTCTGCAGGGACACAGATCAGCACTAAGACAGGTTCATGTCTGTTT
CTTCTCGACCTGCCATGACATAGCCTGGCTACACCCGCCACCCCACCACCTCCTTCGCAA
GTCCACCCCACCTTAGAAGATAAATACCTGGAGGTGAAAGCTTGCCGCACATTCCTTTTC
CCAAACATATTCTCTTGATGTCAAAGTCGGCTCCAAGGCCTCAGGGCCCACAAGTAAAGT
GGTAATTCTAAGGCACCCTGCTTGGGCTTGCTGAAATATGCATTAAACCTGCGCTGGATA
CACTTAGATGAGAGGGGGAAAGTCTGTTCTGAGACAAAAATGGAATATCATATCAGTTTT
AAGTATTTATTTGCAAAAGTTTTTACTGAAGCGTTCATCTGAAAATGTGAATCTTCTCCT
CTGTTTGTCCATCAGTTATACTGAACAGATTCTCTTTAGAGCAGCTGGTCTGAGGAGATA
AATGGATTTTTCAGAAGGGATTAGAAAGAATGAAGTCAAAGCACTCAATACATgcctaaa
attaaaacatcacatatcagttatagttgaaatagatattggagtaagcatacaacaaga
ctgtgctttatacaatagtttc
>NODE_360_length_422_cov_7.808057
GCTAGTAAAGGTAATTGTATTTCCTTTTTATTGATTTGGGTGAAACAACTCTTTAGGTCA
GATTCACAGATTGTTGTTGTTGTGGGGATACTACACCCTGGCCTTTAGATGTCCCCCCAC
CATCGTGTCATGACTGAGACACTGTACTCCCTTTTACCACCAAAGTCACCCAGCCAGTCA
ACCTGTGTTGCCATTTGGTCTGTGTCACTCTGAGCAGCCATTTGTCCTCTCCTGTCCCGC
TCTCCTCCCACAGATTGAAGTAGTCAACACCTTCAAGAGTGGCACCTCCTTTCAGGGGGC
GGGGGCTCTGAGACGCCAATCATCCACCACCAGCCAGACCCAGGATGTAACCAATGTTTC
TAGTCCTAGTCACGTGTCCTTGTCCAATGCCCTTTCCTCTCCTACAAGCACTACTGCTGC
TACTGCTCCTCCCACTACTGGCCGTGAGTCAGAACTCTGTCTCTGCTCTCTCTTCTCTGC
TCTCTTTGCTTCAGGGGTGCCATCCTGTCATGAACAAAAAAGGTCTTTTTTCTGCTTAAT
ATTTTTTTCAAACAAATTACCACagc
>NODE_361_length_435_cov_19.926437
TTTTTTTTTTTTTTTTTTTAGGTGTGATGAGACAAAGGAACAAAGGATGCCTTAGAGGAG
AGGTTGCCTATATGCCTGGAAACCTCTTCAAAGCACACCGCCAAATGGATCTAACGCCTC
CCCCTGCCACCTCTAGATCATGATACTTGGCTGAAGCTATTCCGCTATCTTTATGATCCC
TCCTCCATCTATGGCGAACTATAGCCATGCAGGGGACCACACCATCTTGCAGAATGTCTC
TCCTCTCGCCACGTTCCTCAAACTGACCTCTCTGGGTTTCATCATCGGAGTCGGCGTGGT
CGGAAACCTCCTGATCTCCATCCTGCTGGTCAAAGACAAGAGCCTGCACCGAGCGCCCTA
CTATTTCCTGCTGGACCTGTGCGCCTCCGATATCCTGCGCTCCGCCATCTGCTTCCCCTT
TGTCTTCACCTCAGTCAAGAATGGATCTGCCTGGACCTACGGCACACTGACCTGCAAGGT
GATCGCCTTCCTGGGTGTGCTCTCCTGTTTCCACACGGCGTTCATGCTCTTCTGCGTCAG
CGTCACGCGCTACCTGGCCATCGCACACCACCGTTtcta
>NODE_362_length_486_cov_12.878601
GGGGGGGGGGGGGGGGGGGGGGTCGCTGGCACGTTCCAGTCACGCCCGCTTCCCGGCCCG
CGGCCAATCAATACCACTTTCCTGTTTTAGAGGCGGGTAATTATGAGGTGGAGAGATTGT
GTGACCTCTCACCCCTGCTGCATTACTCGCCTGATATTAAGATAAATTGCCTGATTTTGG
GTAAACATATGCTGCAATTCAAACTGTCAGCACTGGTTTGCTCAGGGATAATTTGTATTG
ATCTCCTGGCTTCTTCCCCATTTTGCTTACTGACCTCATGGATAATTAGAGAAAAAGAGA
CACGGGGAGGTAAGGCAGGGCTTGCATTTGAATACTTTGCTGGAGAGATGAAGAGCACAT
GGGAGGGGGGCAGAGGGAACATTAGAGACTAATAGAATTTTCATTTTCCCTCATTTTCTG
CTCAGATTTAGACAGGTTACATGTTTTGTTCAATTATACCGCTTATATCTTTTTTCCCCC
TGCTTGTGTTACATACACAGAGAGCGCTCGCGCTCGTTTAATTTCTGGGATGATTCAAAT
TTTACAAACGCAACGAGACAACAAAGTGACAGCAAATATGTTTCAAattaaagggccaat
aaataaaaggaattatcgccatatgtgagc
>NODE_363_length_675_cov_15.143703
TTTCACAAGGCAAGTCCCCTGACATGCAGAGAAGGATAGAGAAACAGACAAACCGTAAAC
AGTAGTTTTTGTACATGTTTCCCTCGGTGAAATTCTGTGTGTGTCTCTCGCTGACACTAC
AAAAAAAGGGCTTGGTTACTTTGCTGTATAATTCAGGGAAAAGAGAACATTATGCCTTTG
TTCCTCTTGACGTTTTGCTCTGGGATGCTCAGACTGTGGAGCTCAGGTGGGGCCAGAGAA
AACAGTGGCCCTCAGAACGACACGACACGGTAGCAGCAGCAGCCGCATGGCAAGACAGCA
AGAGAACACTCTGGGGTTTAAAAGTACCCAAAGCATCCTGGGTAATTAGCCATTACGGCG
CTGTCACAGAGGGTTCTGCAGTCAATACAGAGATAATTTGGGCAATGGTGAATGACAGTG
CTGTCCAGGCTTTTGGGATGATCAAGGACAGATCCAGCTGCACCAGGCATCTGTCAGGCC
CATGAATCACTCCTCCAGCCAGCAGCTGGGTGAGTGGAGCAGAGAGAATCGCTGGAGAAG
CATGTGCAGACACACAAATAAACATGTTCCCCCTCTCTCCCCTCACCACACCGGGAAATG
GCTATTAAAGGTCTGCCGTTACAGAGCACCGAGTGGAAAAGGCTTGTTACCTTCAGTGGC
AAATGAATGACATTGGGAATAAGGTGAGGAATAAAAGTCAGACCAAGGGGACATTTTTCA
CAGTTATTTCGGCTGTGTAGCTAAAACCAAGGAATGCAGTTGGCATGCAAAATTGGATCA
TGTAGTTTTTAGTATGTATTATAGTTTTTTCTTTGTTAa
>NODE_364_length_443_cov_8.426637
ACAGAAAATAGCCAGACGGCAAAAAGCGCCCTACACCCTTGTCCTTTTTTTTTCACTTCA
GACAAACGAGGGGACGAGAGAGAAAGAGAGAGACACAGAGAAGGGGAGAGATGGCAAGAA
GGAGAGAGTGTGTATGTGAGCGAAGAGGAAATGAAGTGGCAATAAGTGCAGCCAAAGGGG
AAATGCTCTTCACCGTGAGTTTAATACATCAGACTGGGGATTTGGCAGCCCGCCACACAG
CAATTGTTTACCTTTTTGCTCACTGGCTGCATCTGTTCTGTTTTGTAAACGGCACTAAAC
TATTCGCCCGTAAACACCGGAATCAATAACAACTGCTAAGGGAATTCCCTTATCCCGCCC
CTCCCTCTCTTTCCCTCCCTCTCTTCCCCATGTTTTCATCCCTATCCACCACCCCTTTTC
CTTCCCCTAGATCTCCTCCTCTCTCCCTTCTCTCTGTTCCCTGCCAGTCAAGAGCAGTGT
GTGTGTGTGTGTGTGAGAGAGAGAGAGAGACAGAGAGAGAGAGAGAGAGAGAGAGAGAGA
TGCAGTGTGGCTGGTAGTGTGGCTGGTGGAACCCAGAGAGACAAGTa
>NODE_365_length_509_cov_3.984283
CACCTGAGCTCTCCTCACCCCCTTCCTAACCTTCCCCTCTTTTCTCTCTCTCTCTCTCTC
TCCCCCGAGTCTCGCTCCTGCAAATCCCTCCTTACCTCCAACACAACCCCTCCATCCACT
CCCCCCATTCGCTCCTCTCCTGTTTCTTACCTTCCCCTCTCAATGGGCTCACACTGCGTT
TGGAGGGTAGGGGAGTGGAGGAGGAGGAGGGGAAAAAAGAGGGGGAAAGAAGTAGAGAGT
GAGAAGGAGGGAGAGCAGCAGGCCTCTGGCTGTAAGGGAGAGTGCACCTGGATGGGCAGG
CTTCCTGGACACGCTGTGAGGGGCTATTGTCCTGCATGTCAGCAGCCCCTCTCTTTTAAT
GGGGCCCGTATATCATCGTTCTGATTATGGCAGATGACTGGGACTTGGGGGGGTGGAGAG
AGGGGGTGGAGATGGTAGATCTGGAAGAAATGTGTGTGTGAGAGACAGAAAGAAAGAGAG
TGTATTGGGGAGGGAGGTGAGGTTTGGGGACAGAGGCTTAAAAAACGCAGGGACCCCCAA
ATCCCCCATCGACTGAAATCCTAGCACTTAACCCCAGCTATGGCATTGTGTGCTGCCATG
GGGATTTTTTTCCGCTTTTTTTTTTGGTGGCCCTCATTCTTTTTAATGgactc
>NODE_366_length_726_cov_16.622589
CATTACGCATTGTCTAATGAGTTTTACACATGGCTGAGTGGTGAATAATCACCCAGTGAT
TTCTGACCCAGAACTCCTCTTCACACCCCCTCCTCCCCTCATTTTTCTCACTTTCTCTCT
TTCTCACTCACTTGGAGAAGAGGACCAGACACTTGGTAGTTCACAGACGAGGTAACGGAA
ATCAATTGAGATTGTGATTTAAAGAGTTTTTTTTCTCTCTTTTCCCCCTCCTCTCACATC
AAATTGATTCTTTTGCTTGTTTTGCTTTAATATTCATTTTAGCCAAGTGTTGAGTAAATG
TGCGGAGAATATGAATATTAGGTATGAAGCCTCTTTGCATGAGATCAGTTTTGAAAACTA
TAAATTTTACCCAGCCGAAAATTGTCTGGCAATTAAAGCGTATTGTGTGTAATAAGCAGT
GTCTCTATTGGGTGTTTAGCTTTATCGAGCCTGTCTGGAGATGGAACTCATACCTGCTGC
TCTGTGAATTGCAGCACATAAAAGATGGACTGAATATGTTCCCGGGGAATATTGCCCTCT
CCAAAAGACCAATCCGTCTTGCTTAGGGAGGCAATCTTAGGTGCGGTAGATAAACTAATA
TTTGTGTATAACCTCAGTCAGACAATACAAATGATCGGATGATTTTTCATCTCCTTATGC
ATACAGGGAAATATGAAAAATTGAGGTTTAGGAATATTTGCAGGGTCTGCGAGGCGGCTG
GCTGGGCCGCTGAGTGCCCTGGGCCACGCTCCTCACCAACGACTGCAGAGTGAAGAGTGA
TGAGAATATTATACCCGTCTGTTTCCCGTCACTCCCCATCCTCCCCTCCCACCTTCTTCA
TTCTCTCCTCTCACCACACTAATTCATATg
>NODE_367_length_602_cov_19.664452
TAACAAGACTTTGTCCTGTATACTTTTACTTTTAAGCATTTCTATATTATTTCATACAAT
TTATTCAAGAAAAGAAACAACATAATACAGTAACTGATAGCATGAATGTTGGTATCTGTG
GATGCGTGTTTTTGGTGGCCTTGCCTGTGTGCTGCATTTCTGCCTGTTTACCCGTTAGAG
GGGTTAGTTCCCTGATCCGTGAGAACTCTGTAAGTGTCTGCCTGGTTGATTAACTCCACA
TCGCAGCACAACGTCTTACCCCTCACTGCATAAATGGGCTTTAATTGAGGGAGCTGGCTC
CTTAGCAGGGAACCTCTTTCACTCTGTGTCGATTAAAACGTCATTTTACAGCCAAAAAAG
AAACACGTTCCCAATCACTGCCCTTGAATTATTGTTCTGTAGCTCGAGGCTTGTATTTTA
AAGTCACTGAATAATTGCAATCAGATTATTCTAATCAAGTGCTGGAACAGTAATTACAGG
TTGCAGTCATTTAAGCTGCCCTGGAAGTCCCATACACACTGCTGGTGCGCATATTAAAAG
TTTATGTCGCAGGAGATAAATTTAATGAAGAGGATTGTAATCTTTCAGCTACTTTTAGAT
AGGTTTCAGTCGTGTTTGAGGACCTCAGTCTCAGCCTTCTGAATAGCTACGCCTGAGCCA
TTTATGGTAGATATTTTTCGTACCCTGCGCCATTCTCCTTCGGCCCCCTCAGTCCTCTCA
GTCAACCAAGCCCAGGcaatagtacc
>NODE_368_length_578_cov_13.804499
TCTTAAACATGTATACTTTATTCACGGTGCACTACCTTAACAAAGAAAATGCATGTATGG
ATCTTTATTTCAAGGTGAGAGAGAAGTCAAACACTCTTGCAATTTATAGATCAAATCATA
ACTATATTGACTGGTGAGTTTTGTATATAAAAAGCAACAACAAAGTACATAAATAAAGTC
ATTACCAGAGCTTAGAACAGAGGCACCCGATTTTCTCTTTTATCCTGCAACAACAAAAAG
AAGAAGAAGACAGAGGAGGAAGAAATAACAAAAAAAGAGAGAGAGAGAAAGAATTGCACA
GAGGCTTTTCTTTTCTTTAAAATGCTGCATTAGGTCTTTTCCTGCAGTCAGTTTTCATAG
TTCAAAGCTGGCAGTTCAATAAATAGCTGGAACTGGCACATCTCTGTTCTTGCAAAAAGA
AATCAATGTTAATCCTATTACCGGCAGTTATCACCTAGCCCAGAAACGGTGGCAAGTAAG
GGAAAAAAAAAAACTGAGATGTCAAAGCGGGAAGGGGAGAGAGAGCGAGAGAAAGGGAGA
GAGAGAGCGAGTCACCCTTCATTCACTTTCAAACACAGTTTTGATAATTTACTTCTGTAG
AAGAAGAAGAAGGGAGGCGGGAGGATGGGAGGAGGGGGAGTGAGCTTCAGTTACTAGGAA
ATGTGTGTGTTTACGTGCATGCGTGTGTGTGTGTGTGTGTgtgtgtgtgtgtgtgtgtgt
gc
>NODE_369_length_429_cov_3.062937
AAGGCGGGGGAAAGCCCCGGCAGGTAACTAGCCTGCTTCTTCAGATTTGCAATCTGATAT
GTAAAACACCTCAAGGCTTGGCAGGAAGAGGACTCAAACCTCTGTCTATGGGGCTACAAG
CCACCGCTTAAAAACTCAGCCATCCTACCTGTGGCAATCACACGTTGATTTTTCTCGACT
AATCACAAAGACATTGGCACCCTTTATCTAGTATTTGGTGCCTGGGCTGGAATAGTAGGC
ACAGCTCTGAGCCTGCTTATTCGAGCAGAACTCAGTCAACCAGGCGCTCTCCTCGGAGAC
GACCAAATTTATAATGTAATTGTTACGGCACACGCCTTTGTAATAATTTTCTTTATAGTA
ATGCCAATCATGATTGGAGGATTTGGAAATTGACTAATTCCCCTTATGATTGGTGCTCCT
GACATGGCATTCCCCCGAATAAACAACATGAGCTTCTGACTTCTCCCTCCCTCATTCCTC
CTTCTACTTGCCTCTTCTGGTGTTGAAGCCGGTGCTGGAACAGGTTGAACCGTTTACCCA
CCACTGTCTGGAAACCTAGCCCACGCAGGTGCc
>NODE_370_length_569_cov_7.181019
TGCCAGTTGCTTCCTTGTTTGTAAGCAGCTGTGGTTTAAAGGTAGAGGGGGGAGAGGAGC
AGAGGACAACATGTGATCTTTGACTTGTTCCCTTGCACTATATCCCTATCGTTATATATT
TCCTTCACGTGGTGTCATGCGTGAATCGCCCCATGACCACGAAACCCACCTACAACCACA
ACTACATCAACTACAACCAACACCACCCTCCTCCTCCCTCCTCATCTACCTGTGCCGCCC
GACGCCATGGCTGCGGCTGCCCCTGAAACCCCTCTGTCCCCTACGGTCGTGTTGTGACCT
GCTGATGGCGGTTTGGGTGCGAAAACAGCGGAGCGACAGCCGGACGCGGGCACTGAGTGT
GAGGGACGACGAGGAAGGGCACCTGATCTGTCGGAGTGGGGACGTCCTGCAAGAGAGATG
TACTCACTGCCACTACTCTATCGTAACCCTTCTCCATATGAGTATTAAAGCATAGAGCAT
TTACATGACATGGGAGTGCCTGATGGTGATGCCTTGCTAGAATGCTCTCCGCTCTAGCTG
AAATAGCAGGGTGGAATGCAAGAATGTTGAAGATTTTGAGAGGGACTTTAGATACATTCT
GCTTTTTGTTTTAGGATTTTAAGCTGTGGAGCACTTTCTATGTTTCACAGGTTACTTGAC
TTTCCTAAACATAGAATCTCATTTGCAGCTGTTTGtgtctgttgtaccttagt
>NODE_371_length_145_cov_16.496552
TGCACGCTCTCCTCTTCCTTTGTTCCACTGGTCTAATCCAGTATGTGTGGGCCGGTAAGT
TTAATGGAAACAATTTATTAAGTCCGGCTTAAAATGCCATCTGCAGCTAAGCCTCCCAAA
GCCGCTAAGCTCCTGGTTTCGCCCTGGAGCTTGCTGTGTTCACGCTTACTGTAATGCTCT
GTTTAAAATGAGCACAACGGGTCAAAATTAATCAGGATTACAAGGGCACAAATCCACTTC
AGAAATGGGTTTTCTACCAATCGTTCTCCTGCTATCCCAAGATGCCCCA
>NODE_372_length_799_cov_10.310388
ACTACAATTAGTGAGGATTTCAGTTAGCACACAAAGCCATGCTAAAGGATGCAAAGTGAA
ATGGGCTTGAAAATCAAATTCAATGCATTTTCGCTCCAATTTCACAGTTGCCAAGTAAGG
CTAAGACAGGGGGAGGGGGCCCACGGTACATTTGTCACAATAACACTGCGTAACACAGAA
AGGAAACTTAAGCAACCAATGACCAGAGTCAGATACGACATACACAAGGCCTGCTCCTCT
CATACCAGGTCAGCACTTAAATCAAATGAGAAAAATATGCAAACACTCAGTGCCTTTAAT
GTGAAGGGTTTCCATGCAGGGAGGGCACGTGTGTAAAACAAAACAAAAATTTAAAAAAGA
AAAGGAAAAAAAAAAAAGGTCATCCTTAGCAGGACGGGCAAAAATGGAGTCACAATGGAT
AGTAGAGCTTACCAGCAGTGGCAGGGTTGATGCAGTCAAAAAGGGTCCCTTTCCTTTAAT
TATTTACTTCCCTATCCGACATTGTCCTGCAAGAGGTAAAAATACATTCATTTGAGGGAC
CCTTTTCTGTGAACCAAGCAACCAGGAGCCCGTCCACTCGAGCATCGTCAGCATTGTGGA
GAGAGAGCGTGGCAAATCGATTGGCCGTGGCTGTCACTGCATGTGTGTGTTTGCACGTGC
TTATGTCTGTTTGTGTGTGCGAAAAACAGAAAATATACTACTTCCATATAGCGAGACTTC
GATCAAAAAGACTATATAAATCCTTTGTTCTTTTTTATCCTTTGATAGTACAATGGCACC
CATATGGCGTTAACTTATGGATAAAATATGGGAGTCATGATTCAGTGTCTGCAGCGCTGC
ATCCCTCCCTGTCAAATACATGTGTAGATGCTTGGCCGGGAGGGACTGGAGTGTTTCTAT
AGAGCCAGAAGTATGCCGTAGCCAGTGATCAATATTTAGgaaa
>NODE_375_length_573_cov_10.867365
TTTTTTTTTGCTATTTTTTTTAAAACTCGAGTCACATCCGCAATCCCGCGGCCCTATAAG
GAGCTTTCACGCTTTTTGGTTTGCTTTAGATGTTTAATACCCCCTCTCTTTTGTGTCAGG
GAGCTGGAGAGGCGTTAAGAAGCGCTGATAAACCCCACTTAGATCCCTTCCTGGCCCGTC
ACCCTGGCCTGCCGGGCCGCTTTAGCAGGGAACTGATCTGTGACGGCCTGCCACTCAAAC
TGAGCACTTCTGAAGGCTGACACAATGGAGTGAGCAACACACCAGAGGGCCCGGGGGTGG
GTGGGGAAGGGGGATGGAGGGAGGGTGAGGCAGAGGAGGGAGAGGAGGCCAAGAGGTGCC
CTGAAAGAAGGCTAGAGGAGGGGCCAGAGAGCATCTCCCTGTTATCTGTTCCCTCTCTTT
CAGTTTATGCAGTTTCCCTCCTCCCTCTTCTTGCTGCTTGATACTGTAGAGCTCACACTG
TTTGTCTTCTAGTCGGCAGTAACACACACAAAAGCCCCTTCTCTGTTGTTTGTCTCTCTG
TGGTCAGGGCTATCAGTCTGGCAGCTAGAAATGAAAGATTGAATGAAGAGGCAGAGAGCT
GGTTGGAGGGTGGGGTGAGAGGGTTGACGACCAGATAGGAATCAGCAGTGCGGTGCAGGG
TCTGGTGGCGGTGGGTCACAGTAGAGTATTCAACTGCTGCATGGCATAATAGGTCCa
>NODE_376_length_759_cov_14.032938
GACATGGGAGCACAATGACGGCTCTTTGAGTTTCATCCGTCTCCCCATCACTGCCTTCAT
CCCTCCTTCCACCCACTTTCCTAAAGGCACAAACTCTGCCAGTTGTCACCTTAGAGTATT
GCAGGCCTGCTGAAGCACTCCACTCCTCGGGAGGAGAATGTCAGCCCAGGCTCGGGGCAG
TTTTGACAAACAGAGTATATATTGATACATGATAAAGTATGCTAGAAATCACCCGACTGC
TGAGGGCTACTATAGTTTTAATATCATCATTTGAATTAACAAGCATTCTGTGGAGAAATA
ATGAGCTTTCATTATTCAGAACATCATCCTTACCCCGGCGGAGACTCGCAGGGCTATTAG
TGCTTGAGAACTTAATGAAAAGAAGATAAAGAAGGTTTGAGATAAAAGTTTGAATGGCCA
CACTCGGTAACCAGAGTTAAAATTTAATGCGGCCCCAGTGGATGACGGATGAGCTTCTTA
TCTGGGGCCTGGGGAATGGGTAGACAGGGGATCCGCTTCGGAAGGTGCCATTCTGGGGGA
GGTGAAGAATGTGCACCCCTCCCGCTTTTTCTGACAGGCCCAGTGTGCTGTGCCAACCCG
GGTGGACCCCCCACCCCACTTGCATAGTGATTCATGCCAACCCATAGATAGCTGTATGTG
TCACTGCAAGAGCACTTTCAGATTTAGGACCAAAAACATTGTTGCTTTGCCAAAATGATA
TCCCATTAAATTAACTTGGATTTGATTGCAAAATATGTCTGACTATCATTGCCCAAAGTT
AAGTCTGCTTCACTTCCCTTCTATAAGCTACAGCTACAGTGTATTACATAATTAATGATT
AGTTATCAACAAGAAAAGATAATTGATGCCCACAGGAGTTGGTAGTTTAAGTGAAGACag
atc
>NODE_377_length_631_cov_10.980983
CAACAAAATATCTGGAAGCAGGGAATAATCGCTTTGTAGCCTGCTGCTGCATTTATCTGG
ACACAGGTATATTTTAACCACCGGGTGTTGACAGTGTTGACTATTAGCCAGCAAATAAAT
TATTCAGCACTTACAAGAGGGGAAAAATGGGAAAAATCTCCTTTGCACGGTTACAACAGG
ACAAAGCAGCGTGCAGTGGCGGAAAAAAAGAGGCAGTCATTTTTTCTTCAATTACAAAAG
GCAAATATTTATTATTTATAAGTACTTGCCTTGTATGGGCTTAAATGTTATTTATGAACC
TGTTGCATAGTGATTTCCAATGTAACTCATTATTTTTAGCTGGAGGGTGTTGTAAAGGAG
CAAGGATATATTTAATGACACTCTGCTAGTCGGTGCAATTACACTGTAATCATTATGTAA
AATGTCCTATTAATTAAACCAATTTCTGCTGGGGGAACATTCTTTTCTGCAGGGCCTGTG
CCTCATCCTTCAGCCGCCTTGCTGCCTCCTGTTTTTCACAGGGTCCCTATTATGTTGTGA
CTTCACTGCATACATATTTATAAAAGAGATTTTCATTATCCCCAAGATTTGGAACCATTT
TCAGATTAATAAATAGAACGTGCCACAGAGGTTTGAAAGGCAATTAGGTTTCTTTCCAAT
CACACGCTATTTTGGCCTTTTGATCATCGCTGCAAAGCGCGGTGCATTTATAAGTTGAGA
ATTTGTCCTTTTTTTTGCTAAGATTAGAGAAGCATTAAGtgaaacactgcatcct
>NODE_378_length_387_cov_7.589147
AATTTGGTCAAACAACCATTGCAATGGCTTTATTGCTAGAATGGTTTACTGCTTGTAATG
CGCTATTGCTACACTGAAATACATTCAGATCGTTCAGTTTCTCAGTATTTTTTTTAATTC
AAAAGAGCACACAAGACAAAGAAAGCTAAACTTAAGAGCACTGCTCACATACCTTCAGTG
CCATTGGGTGTCATGGAATTGTTACTGATGTGCGAGTTGTCAAGGTTGGGACCATTAGGA
GATTCACTGCTTCCACTTACTCGGCTGTGAGGACTGGCTAAATCCTGCATTTCCATAGAC
CTGACGAGACACACACACGCACACACACCAAATCAAATTACACATATCGCTCTGGTTTCA
GGGAAGGCACAGAGCTCTCATACTCTGCGCTGCGTACACAATATGCATATTCTGGTTGTG
ACAGTAGTAAAATAATGAAGGCACTACAATGTTAAAAAGGTAAAGTAGCAAAAACATTGA
ATTTAAATTTTAATTAAACagataatctaatgcaagtttgctaatggcaac
>NODE_379_length_526_cov_10.564639
CAGAGCAGTCAGACACGTACAGTAACAAGCAGAAAGTGGCAGAATTAATTATTCTTTGTA
TAACACAGAAGTAATCAGAATTTCCAGCAACACAGGAGGAAGATCTCCTTGGCTCTTTCA
CCACAGCTGCCAGTGCCCAGAATGGTAAATGTGGAATTTTAATGCACAGTTGATGCTGGA
GAATATGGGGAAATGCTAATTTGTGGTGCGATAAGATGAATCGAGTCATCCCTTTAGCCC
CATTTGACTCAGTGGAGGAAATTAATCATTAATGTTTGTTAAGTATGACAATCTAACTGG
GCCAGATCTACATGCTCAGAGACTGAGGCAGAGCGAGATAAAGACCCAGGCTGCAGACAG
GGAGGAAAACTGCCAGATTCTGTAATGATGGGAATTTATTGGCATTTAAAGAGACAGTGG
CAAGGCATTTCACTAATAGCCTCCCTCCATTGGAGTGCTCTGCCTGCCACAAATTGCATG
CAATTCAAACCTATTTTTCAGATAGCAGAGAAGTCTTACAGCTATGCTTGACTTTGGTGA
AAAAGGTTGCTTCCTGGAATTGACTTTATCTGTTGCAGCGCAATCTGCATCAACAACCAA
ATATGCAATATCAACTAACACTACCATTGCTGTGGGGACAGCAGGCATCCCCCCCTAATA
TAACATTCTg
>NODE_380_length_549_cov_16.633881
AAATCCAAGTTTCAATTTGTGGCCACAAAATAAATAAATAAATAAATAAAAAATACCAGG
GAAGGCTCAGAGGGAAGAGAGGGGCTCTTTGTTAATTGTATTTTTCTCTTACATGAGACA
AACCGAGGCGCATGTTGGAAATGTTTTTTTGTCTGTTCTACCGAGATTGCAAATATCTTT
TTTGCACAGAACTCACTATGCTTTTTTGCACAGTTTCAAGTCGCTTATTAGAACTTAACC
CCTGATTACACGCACCAAGGCGATTTAAATCTGATTATCAAATTAGGAGACTTTGAGACA
AATCCTCTTAGATCTGATACTGTTGACTGGAGAGGGAAAATGGATCTCCACACCCGTCAC
GTAGGTAACGATGCTGTCCTGAAAGGGAGTTTTAAACCGTATTTGACAACAAATGCAGCT
GCCCCGCTATTTCAGAAGATATTAAAGGAAAATGAATGCAAATCTGTGTGCAGGAGCCAT
CTGGACGTGGAGAGAGGGAGTCAGCTGCTCCACACACTGAGGCGCGGAGCCTGAATCCGT
CTCAGCTCATTCTGTGGGATCATCTGCGTGGTGGGCTTACACCGTGGAAAATGCGCTCTT
CATCATTAGGTGAAATGTTACCATCAAAATAAAAAAAAAAAGAAAACGCTGATCCCCGTT
TGTTttagtgcttgcatgcatgaaaacgttgca
>NODE_381_length_504_cov_3.878968
GAATTTAACTTTGTCACAGTTTTAACTTAAGACGAAACAAAACTGCAGAGCAAGATTCTG
GGTCATTTTAAACATCAGCCTGCAGCGGAGTAACAGAGGAAGCTGTGTTGAAGACTGAAT
GTTTCACGGTTTCTACAGCTGAAGTTAAACTGAGTAATCCTGAGTGTCTTGGAGGAGGTT
GTAGCCGGCGTCCCTGATTGTCACGTTTGTTTCTGCAGTCAGATGACCAGCATCACGCAG
AGTGACATCATCAGCACGCTGCAGTCGCTCAACATGGTGAAGTACTGGAAAGGTCAACAC
GTCATCTGTGTGACGCCCAAACTGGTGGAGGAACATCTGAAGAGCGCCCAGTACAAGAAA
CCGCCAATCACAGGTAGGCGGCTCTGAGCAGCAGCCCGATCCATCCGCCGTTTTTACCCA
CTGTTGATGCTTCACAACTTCAGACAGACTTGTGACTGTAGTAGGACTGAGCGAGTATGA
ACAAAATGCTAATTAAGATTAATTTGATCCGTGGTTTCTGTCTCTGCACCAGGTTTTATT
TGTTAAATGTCAGtaaaggtaaaaacaccgataagatgcagtgaactctttagatcttgt
gagaatgtcgctgcaacaccgacggttgtttcttcttcacgtcttcca
>NODE_382_length_675_cov_12.056296
TCTACATTACAGATAGTCCTCCCCTTGAAAACAGCAGCAAAGTGGCCACTTTATATTCCA
TCACCTTAGATTTTTTTTTTCCCCAGCCGCCCCTTATTTCCCCCCCTTCCCAATCAATTT
CATCTGCTGCCAATGGACTGATACAAATACAATTTCTATTTACGCAACAGGATCAGACAC
AAAGCAAATAAAAGCTGCAAGATATGGAGTCCAAAACAACATCTGCTAGTCAGGCTATGC
AGATTAATTGGAAGTCTTTGTGTTGTGATTTCAGTTGAGTGCAGTTTGACTAACATCTTA
ACCTACTTAGTGCAATTAGTGCTTCATTAGAGAGGCTAACTAACTATTGCTTCTCTCCAT
AATGATGTGCAAGAGTGTAGACATAAAAGTACATAATCAATGGTTTCCAATTACTCCACA
AGTGCAACCACTATTTCAAATAAACTGGATAATAATATAGAGCCATTACAAAGTCTAAGG
TAGCAGAACCATTTAATTGCAGTGCAGTTCTCCTCAGCTCCAAGATTTTTTCACACTAAT
GAAGTGTCATACAAAAAAGGCTGTATTGATTTTTTCACCACACAGCCTCCACCACAAATA
TGTAATTATCCTTTTTATATCTGGCAGGGGATTAAAGTAATCTATAGTATCTAGCCTTTG
CGCTTCCCTGACAGGGGTGTGTGTGTGGGCTTTTACCCTTTTCAAAATATGCAGCTTTTT
GATGAATGAACTTTAGACAAAATGATGTTCTGTTCTATATTGTTTTGTCTAAAAACCTGT
ATTCTGAAGACATCATGCAGCATGTACAGCTGCCTGAGc
>NODE_383_length_672_cov_11.346726
AATCTAACGGCTGAGGTTTGTTTGTGAGAAGCTCTACGAGAATAAACACTGCAAGCCCAT
AAGACCTCAATCAATCTTATCGGGTAGTAGGCTGGATTTGCATGATAAAAACAATCAAAT
TTGTGGTTTTGAGAGATGATTGCTCATGGTATCCGGCACCAACTGCTTTTCACAGCTAAT
GCTAATGCATTATCCACAACTGCAAGAGCGGCATCGCACACTGGCTTCAGAATCCATTAA
TAGTATATTCCTATTGAAAAAGAAATCTCAAGCACCATAATGTTACTCCATCAGCTTATC
CTGTTTCAGCAAAGCAACACTGTGCACTGAAAATACACCATCACTGACAGAGAGAGCCTA
ATCCAGTGATTGGTTTTACCTTATCACACAACTTAAGGAGTGTACACTTCTAAGCTGACG
GATTGAACCTCTGTTCGATACAGGTTTGCAAAACTGAATCTGTTGAGCCTCCAAGATTTG
ATATGGGTATTTAAAGCTCTGCGCGGCATTAACCGCAGAGCACAACAAATAGCCTGCCTT
TTAACAGGGCTAGGGAATCCCGGGGCCAGTTGGGATGCAAATTGAAATGATCCAAGAGTG
GATTGAGAAGGTGAGGGTGGGCTTGGATGGGGCTGTGGAGGGTGGATGTGGGAGTGGTGA
GGAAAGACGGCTGTAGGAATGTGGGAATGAGACGAGGTGGTATGAGGCTTGCGGTGAGGG
CTGGCAAGGTTTTGAGGAGTTAGCTGTGATTAGCCTCAAACACTGACTTATGACTCGAGT
GACAACAGTTTTGCAACaaatcgcagcggagaatgc
>NODE_384_length_412_cov_2.645631
GAAAAACAGAAACAGTGTCAGAAGCTGGATCAGAACCACCAGTGAGATTCCGGTCCACCA
AAGACTCTTCTTATATATCCAAGACCTTTAAATGCTTTCTAACGATGAATGATTATTTAA
TAGTCATTAACTGACTGATTAATATTTACTGCCTTGGAGGAGAAGTTCGGTGCTTTATAA
AACACTGTTTATTACCTAAACCCGTCAGAATCAGCTGTTCAAAGCGTTACAGACGCACAC
GGGTCGCTGCGTCTGAAGCAGGTTAAACTTGTAGACACGTGAACTTACTTCATCCCAAAC
AGGCCTCGTCCCTCCTCCTTCTTCCTGATCTCAATGCTGAGCTTGGAGACCATCCTGCAG
ACACACGAGGATCAATCAGACGATGTCTTCAGCGCGTACAAACTGACTCCGGGTCTGTGT
TTTCTTCTTCAGGCTCAAAACTCCAAAACGTTCGGTTTAAAATAATGATTGGAGCGAAAC
TAAAGAGACGGAGCTTTAACTAGAGTTTCAGGGCTGCATGTctgtctgatgatgtcatcg
ttacttctacagcacg
>NODE_385_length_662_cov_10.947130
ATATTTGAGTCTACAGACACATTTTAGTCAGTATCTCAAACTGTACAGAAATAAATGTAT
TTTGTTAGGTTTTGTCTCTGAATATGCAATAAAATGTCAGATGCAAGTGACTCAGCTGCT
GCATCTGTCTATCTTTGAAAGCCCGTGGCCTAATGAACAGTCTGGGAGCAAAGAGAAAGT
GTTTTTAAGTAAATGCTCAACACATGGTGGTTGAATATGTTTGCTTAAAGCAGTGTCCGG
TTCGACTCGTCTGTTTCCCACCAAGGGGAACTTGACGTGTGGAAATGGAGGCTCCATGCA
TGGTTGCCATGCATTGGCCCTTACGTTTCGCACATGTAGGTAAACAATCCCGCCTTGTCT
ACTGAGAGGCCTGCGTTTATACATGGGTGCAAAACATGTGTTGCAGCCAAAGTCGCATCA
AAGGTCACTAAGCTATGCTTTGAACACTTCAAAGCTGGGGGATGAGACTGTAGCTTTTAA
GTTTTATGGCAGGTGTAAGCAGGGGTTGCTGACCAGCCCAGGGTGGTCTGCTCCCTGGTC
TGCAAGGGGCTGCTGGTGGTTAGCATGGTAGAAGTGGTGGTGGTGAGTCGGGGGCAGGGA
GATACCCTACTGACCAGGCTGCGTCCAAAATGTCTTCATGCAGCACGCCACATTTGGAGT
CCTTGGATCTGAAAGGGTTCCTGGGAGCAGACTGGACACAGGCAGACGTCCACTTCAAGG
GTCTCTGGTTTCAGAGGACCTCAGCAGGGTACATCTAAGGCCTGTCTCGGTCCCATTTGG
AAACAGATAcattggcagagaggagt
>NODE_386_length_513_cov_8.647174
TCTCCTTACATGTCTGTGGATCTTTACTCAGCTGTCTCTCTTATTCATCTTCTTTACCTC
CTGTCTATATTTATTTGTACTCTTCTCCTGCGTCGCTCTCTCTCCGTTTCCTCACCCCCT
CTCCGTCTCTGCATCCCCCCTCTCCGTCTCTTCTGTCTCCCTCTCCGTCTCCTCTGTCTC
CCTCTCTGTCTCTTCTGCCTCCCTCTCTGAGTAAGTGAGTTTCATCTGGGGTGCTTGCCG
GGCAAAATCACCTCAGGGCGAACACTTTATTATCTGTAGTCAAAGCGTCACCACAAATAC
CATTCTACACACACAAGTGTCACTTTCCATTTGTCTGCACTCTGGCTGCATTAGCAGAGC
CGAGCCAGCCCAGAGCCTCATCTCAAACGCACCCGGCAGAAGAAAACCAACAGCGTGGGA
AAGCACTCGTCCTGCATTCCTGCCCCATTAACACCACTGGCAGCACCAGAGCAGACCTAC
TGCCTCTCAAGGGAATTAAAACATTATTATCAGCACTGGGCTTTGTGCAGAAATCTTATG
AAATGGCAAAAAAGAGAGACCTATTTATGCAGACATCTTATTATGTTACGATTAGGGCAA
GACATCCTAGCGTGCACCAAAGAGGACTAAACAGACGATCCCCCTTTAACTCAGAGg
>NODE_387_length_428_cov_3.327103
ACGGGCATGGGCTTTAGCATGTGGACAGCCTGTTTCTCCTTCTGAACTGGGTGTTATCTT
TTCTTCATGTGTGTAACTGATCAGATGATTATGTTCCTCACAGGTAAATTTCTCTTTTTG
GAGTGTGGGCAGAAGGGGAAGTGGGTGGAAACTCAGAGGCTACGCTCAGGGGCATCTCCT
CTAAGGGGCAGTCCTGATTGGCATCATGAACACTGCTGGAATAGGCACTGCGGGAGGGTG
GAAGGCGCGACCGGTGCTCCTCACCACCCAGCCTGGCGCTCCCGTTTGCCAGGCGTCCCA
GGCTCCCTCTCTCCTGGTAAGGCACGAAGGTGGAGAGTTTCGGGGGGTTCCTGGTCTTGC
GTACAGGGGAGGGATGCCCGGGCATCCAGCAGGCGTCTGAGTGGCCCAATTCGCTGCACT
CAGTTGTACAGTTTCCAGTCATTGCCACATCAGGGAGGGAGCGAATATCTGTGGGCAGGA
CAGAGAAAATGGCATCATCAGAGAGAGCTTCATAGTGATAAACACTGCAAGAATATTCAT
TTTTTTAAAAGTTGCAAAAAGGCATTTGTGAg
>NODE_388_length_522_cov_7.798851
TCCTCCTCCTCCTCCTCCTGCTCCCCCCTTCCACCGACTCGCTTCACCCTTCTCGCACCC
TCTCGGCTCCCTTCTCTTTCCACTTCCTTGTCTCTACATTTGTCTCGGCTCCCTCTCCAG
TGTTCCCCGCACGCCTCCTTCTCCTGCCTTCCCACTTCACCTCCCTGCCGCCCCTCCCTT
CCCGTCCCTCCCCTCCCTCGCCCCTCATCTCTGTCGCTGTTGGCAGCCTATTTAAATGCT
CCATTGGAGAAGGATTAAGGTTTATGCAAGGTCAGTGTGGGATGTGATAATTATAATCAC
AGCTTTTTGCCTGGCCAATGACGGCCATTTGTTATTCTCAGCTCAGTGGCTTCAGAAGCC
CCTGGGGGGAAGCTGGTGGGAGGTGTTGACAAGAGGCTGGCTGATTTACTGGGCCTCCCC
CTCCTTCCCCTCCTTCCCCTCCTCTCCCAACACAGGCCTGGCTTTGGGCTTTGCATGCCT
CCGCCCTCTGCCTCCTTCTCCTCCTCTCTTCATCCCTCCCTTATCTCCGCTGTCTTCCTC
TTTGTACACTCACCCCTCTGTCTTCCTCTTCCCCCTCCATCCTCAGCTTCGCTCGCCTAC
TTTTTCCTCTCCCCCACTTCACTTTCTTtattcaaggacgtttctcccgtgtataggaag
ctgctg
>NODE_389_length_683_cov_9.762811
AATATGCAAATTGCAGTGTTCTAGCGCCAGACTGTTGGTGAACCGGTTGGGTTCAGCTAA
GTCAAACTGTTCCACCATAATCATTTTGATGTTAATGATGTCTGCAGAACTGCAGCGTCA
CCCCTGTGATTTAATCAAACCTAATTTGGGTCAGTCCATTTTGGCTGCAGCTGAGCACCT
CAACATCATCATTACGCTCCTTCAACCCAACCTCTGCGCTCACCTCGCCTCGCCTCCTCG
GACTCACCGACGAGCCTGCCAGGCCACAAACAGCTGCTCGTCATCTGTCTTGTCACAACC
TGTCCTGCTTTCGGACATGGGCTCACACATTTTTCGAGTTTTGGTTCTGAATTTCACCAT
GATCCGAATCAGAAATGAGACTTTGTGTTTAAGATTTCACTTCCAAGCTCTCTCTGCCTG
TGGGACCTGCTCCTTGGGCTTTTCATCAGCTGCCATTTTCGACGGCATGCAGTAATTTCA
TGGCTCATTGCAAGCGCTGAAAACCTTTGAAACTGCAAATGTTAACTTTGCCTGGCCTGG
AGCCATTTAGGAAGCGATTAATTTAGCAAACAGAAGTGAGCCACTTTCTCCTCCTAGCCT
GCGCATAATTTTTTGGGGCTTCTATCTGTATTTGAGTAAGAGTGAGCAATGTAATGACGG
TTCCTGTAATTGTGGCAGTGTGAAAATGGTTCCTACCTCAGCCCCCACTATCTCACTCAT
CTCTCCTGGCTGAGCCTCGACAGCCTCGTACAGTGAGAGCACACGCAGATTGAGAAGAGG
TGGAATCACTTACAACATGCTTGACCTTATTTCTTGTTGCGAGtagt
>NODE_390_length_395_cov_3.324051
GGAGAGAAAAAAAAATCATACGTTTGGGTTGTAACCAAAACAGGCCTGTTGTTGTTGAAG
GAGGGTCAACTGCTTCATAGTAAGGTGCTTTGGGTGGGGTGGGGGGGTGAAGAGCAGGTG
TGGGATTTTATGATGAGAAGTTTTATGATCAGGATTCCAGCTCTGTGGAAGAAATAGCCA
GGTGTATAATGCAAATAAGCACTGTGTTACAGTAAATAACCAGATGCACAAATGACAGTC
TCTGTTTCTCTCTCTTCTATTTATACTAATGGTTATCTCTAATCTTATTTGCATTCAAAT
TACCTCACAGGTGGTACACCAATAAGAGGTAAGAATGCTGGGTACTGAAAACATGCACTC
ACCCTCCTCTCCTCCTCACTGCCCCAACACTGCCCCCCATCGCCTTCATCCTCCTCCTCC
TGCCACCTCAGTGTGTCCCCATTTCCTGTCCTCCGTCCTCGTTGCCTGCTCTGACACTTT
CTCTGCCTTCAGCACATAACTGGTCAGAGGTTTTCACTAATAATATTTTACTTCAACag
>NODE_391_length_991_cov_6.935419
GTAAAAACGTAAAGCTTTCCAGCGCATCGGTTTCTTCCAACAGTCCTACTGTATGATAAC
AGAGACGAGTGCAGAGTGTTTTACGAGGCTTCACATCAATAATTTCATACGTCTGCGTTG
GAAATAAGCATTTTCAATTTTGAGACACTACTTCAATTGACTTCTTGAATAATACAGGAC
AGCAATTGAAGCAACATCGTATTTACCCCTGTGGAGATGATCCCAAATACTTTCGAACTA
TTTCAGCTGGGCATAAAGGAATCATGAAAGGCCTCACCGCTCCCCAGCGTCCCTTTGCGC
GGGGAATGGAACCAGAGTCTTGATATCAAAACTTCAAATACTTCCTGTAGAACCAATGCA
ATGGTGACGGGGCGGGAGGGGGAGTTCATTTACACTTTACTCACTTTCTTTCCTTTCATT
CTTCAAGCCTCAGAAGTGTCTCTTCTCTGTTACATCGAAAGTCAAAAGAAGGACTGAAGA
GAAAAATCTTTTCTTCTTTTCTTTCTTTTTTTTTTTTTTAAAAAAAAGCACATTCCCTGT
GAGCTATAGAGGCTTAGAATGGTTAGACAATTTAATTGGATAAAAGGAAAAGATTAAAGA
GGCCCTGACTCTGTTCCATAAATAATTGATTTCTAATGTATTTGTAGTGGCAGTGAGACG
CTGTTGTTTGGGATTGGGGGATGTTGAGTGGCAGAACGCTTCAGATTTCCCTCAGTCTTT
GCCTTCTTTGTTTTTTCACGCCGTGATATTGAAGCAGCATGAAAGGCAGAGAGGGAGCAC
ACTTGCAGCTCAATTTGATCTTACATCGTCAGAAATCAAAGATCGTGCATGTAAAGAAGG
ATCGCAAGGAACTTTTTTTGTGGGAGACCAAACTTTTCACACTATGTTACCAAAGAATAC
AATTCTGCTGGTGCAACCCTTGCAAACCCCAAAGGCAAAGCCAGCAACTGCTGCTCGTAT
CCAAAACTAATAAAAGAACCACAAAATCCATTTTAGGACTTCAACTAAAGTTTTGTGCTT
GGATTAAAATATCCGATAGATATGATGGTAAAAACACAAAACGCAtacaactactgcacg
tgctgcgatatgatactacgaccacaacacggttaaaacatacttcatagaaatg
>NODE_392_length_779_cov_19.318357
GAGGGGGGACTTGTGATCTTTTTAATTATTCTGCACTTCATTTCTATCCCACCATTCAAA
ACGCAACATGAGAATTGATTGCCTCAAAGATCCATCTTTATAATCTCCCTCAGGCCCATA
AATTATCCAACTTTGGGGCAGGGTGGACGAGCTGTGCAGGCACAAGCAGGGTCCCTTTCA
CAGCAGAGCAGAGCCACATCACTGCAGTGGGTTTGGGGGGGGACAGAGCTGAATGGGGCT
GCTCTTTTGCTCGCTGGAAACGGGAGGGGAAAAAAAAGTACACTTGTTATCTTGTGAACC
CTCAAACATGTAAGATAGGAATCTCTTGAATGTCAGCGACAGAAATGGAATTAACAAGAG
ATCTTTTTATTGTCACAGAAGGTCATTAGGCTGCCAATCGGGGTAATTATGGAAATGATC
TCCCCAGCTCTTTGGAATGTTTTCCTGCTTCCATAAGGACTTGAAAGTGTTCAATCAGCC
TCTCTCGTGGGAAAGTTCAGCCATAACTGCAAGTGTACCAGCAAAATCAAATTAAGCAAA
GAGATTTCATTAGTATTTATAGCCCCGAGGCATTTGTAAAAGTATGGAGCAGCAGAGTAA
TGTGGAACTGTGGAGGGGAGAATTATTGCTTAATGACAAAGGCCATACCTAGAAGACATA
CACATAGATAATGAATAGGAGGCATTGATTGCATCTTTAAAGAGGATTCTTGAGGGATTG
TAAAATATTGATGCTTGTGTGGCTGACTTTGGACTCCCGGCATGATGGCTGTGAGGGTGG
TAACTTTGTTTGGGTGTTAACACTGTTTAGCTGTTCAATTGATCATTCGGAGATGTTTGA
TCCTACAGTTAAAAGCATCAAATAATGCAGTAATATGAGCAAAAATAAAACACACCAAAA
CAGTCATGGTTAAAAACTGACTa
>NODE_393_length_464_cov_9.538794
GAGAAAATAAGAAATAACCATAACTCCTTCCACTGCCAACCTGCCCTGCATGACCCCTGT
TTTAAGTGGGTAGCAGGTAATTGCTGAGGCGGTGTTACCCATCAGCCTACAAGTCCATGT
GTGCCTTATGTGTCATCTCTATTTATTATATTCTGCACGCTCCCTGGGCCTTGGTAATCA
ATTTCACAAGGATACAGGGCTGATATCAGCTGCCGTGCACATTATGAGGCGAGCCCTCCT
CTTATCAAGTGCAGAATTGCCGGCTAGAGGTCATGAACAGATAAACAGGGATGTAACACA
ACTCCCCCACTCACCTGCCCCCCAGTGAACACAAAGGTGGGAAGGTGATGTTGTGAGGGG
GGTACAAAGAACAAAACACCCAGCAAGGGAAAGGTTGTGACCCTTGTAAGGTGCCTCTTG
TTACGCCCGACCTTCAGAATTTCATCATCAGTGCTTCTGTCTGCTTAATAATTCGGAAGC
TCCCGTCTCATCTCTCTCTTGAGTCAGCGTATGTGGGTGTGTGCATGTTTGTGTGCGGTG
GGGTTATGAGGCCTGCAGACACCCTCTCTCTGATTATCTCCAAGCACTctttgcagacct
ttatagac
>NODE_394_length_384_cov_4.578125
CAAACTAGCACTGAGTAAGAGGTGCTGGGAGGGCCCCTGTTGTGAGGGGTAGAGAGAGTG
GGAAAAGAGTGAGGTAGGAAGGAAGGAAGCAGCTTCTGTTGGATTTACCTGTGATCACAT
CCCTGCAGTGCGCTCCGCAGACCCTCTTCTTCCCCGTCTGAGGGTCTGCCCTCTTCAGTA
GGTGCACCACTTCAGTGTAATTGGCTATGGCAGCCCCATACCTGGCAGCAGTGAGGGCGA
TGGCGAGGTTCATTCGAGCATCGTTGTGTTGTCCTGCAGCGGGGGGACAGGACCAGAGCA
GGGGGATGTGAGTCACCCCGAGCCTGTGACTGGTGGTATGGAAGTGTGTCGGAACCGATA
TGTCACATCTGTCCCTGTCACTTTGCATCAGCACGATGGCTGCTCTGGCCACACAAGGAG
CACACTTAAAGCCACAGTGGCCCTTTGGCCTGAGTGTGGGCCCCCCCCCCGACCGCCTCT
CCCTTTATCTCTCCTGCACTGGGAAGGGTAACTGCTCCTCAGGAAAAG
>NODE_395_length_659_cov_17.846737
TCACCCTTTTTTTTCTTTTCTTTTTTTTTAAGGAGCTTCATGCTTTTGCTTCTTTCTAGC
ATTTAGCTTTCTCTTTGGAGTATATCAGTACATCAGATAACCCCAAGGTATAACAGTAAA
ACCTTGAGTTCACACACATACTCAGGTGTTGTTTTTGAGTAGCTGGTGTGTGCGGGTTGT
ATGTATTTCATTTTCTTTTTTGTCTCTTACAGCGCGGAGTTAAGACTGAATCAGCTGTTC
ACACAACCTCTCACATACACACAGACACGATGCTCAGACGTGCACAAAAGCTCAATTTGC
ACGGTAGCAAACACACACTTTTTTGCACACAAAAACACTCACACACCTAAAGAGGGGGCT
GTGCCTCCGGGGGCCACGTCAGTTACCTGCTGACACACAGGCTAGTGATTGATGAGACGC
CGGGGGCGCTGGAGTAGACTTTGTCAGCTGCTCATAATTTATACATCTTATCTCCATCAG
AAGAAAAGACAGAGTGCCGCGTTGTGTATATGGAGATGAAAACACTGGGCTTGTTTAGGC
AGCGGTGACAGGGTAGCTGCTAGCTGTTAGCCGCGGCGCAGAGTGAAAACTCAGATTGCG
ATCTGTTAGCTTTCTCACCAGGTCCCTCTGTGGCCAGAGCCTTCACTCTTTACCTGTGAT
GAATCCTCTGACTGTCAGTCATATCCACTCACTTTCATTGCCTCTCTCGCGCGCTCTCTC
TCTCATGTTTCCCCTCTCTCTTTGTGCCTCCCTTTTCTTCTCTCTGTCTCACTCTCTTGT
GTCTCTatttctcttctgtgacc
>NODE_396_length_706_cov_12.478753
TTATAGACACGCAATGACATCATTTACACGAATACGTTGTTTAAAATCCAAGAACGTCCC
GTTGTATATTTGATTTGGCCTCGGGCACCTCAGCTGACCAATACATCACATGTCCCGGGC
TACGACTATTTAATGTAGAATCTCCAAAACTCACAAATGCAGTGTGACCAAATGTTCCAG
AGATGTACCAGTATACTAAACAGGCTATATATCTCGCTCTGCTCTCCAAACAGAAATAGA
TTTCGCTGAATTGTTTGATAAATTTGGTCTAGGTTTTCCAGCCATCCTTATTGGAGCTTC
TACTGTTTTTCTGGCTGTTGGTGGCCTAAGCCCTAATCACCCTCTGTTCCCTCAGAGGCC
ATAAATTACTCCGATGAGATGGTGCTTTGTGTTCCTACTGCTGGGGAGCGGGGCGAATTC
ACAGCGCCATATTTTGACAACCCGTACTTTAAATCATTGTTTTATGACAGATGGGAAAAC
TTCTGCACTTTCACCGGCCTGATTTATGTTCATTTGGGTCTGGAGGACACTATAATTTGC
AAGTAATGTGAAAACAGATGGATAGAGAGATACCAAAGGGTAAGACTGACCTATACATTC
TCAGTGCAGCTTGCAAATGGCATCCATATGCCGCGAGAACTCTTCCAGTTACATCTCCAT
TACCCTGTGTGTGTTTGCGTGTGTGCCTGCGTGTGTGCCTGCGTGTGTGCGTCTGTGCAA
GTGTTTGTATGTTTGGCTCATGCGTGTTTGTTCTGTTGAGAAAAAAAAAAAGCTAAAGGA
AAATGGGGAAGAAGCCTGTGAAAATTTAGTACTGAAGCAGATTTTTGCTGAAGGGAGTTG
GATATTCTAc
>NODE_397_length_706_cov_16.369688
TTTCATTTCCTCTCTCTGTCTCCATCTCCTGCTCTTTTACAGGACGAGTGTCTTTTAGCA
GCTCACATCACAGAACCCTACAAACGGCAATTAAAACGGATGTGCAACACTGGCTCAGTA
TGGGGAGAGAGAGAAAGAAAAGAGAAATGAGAGGGGACATGAGCGAGGGAGGCCGAAAGA
AAGGAAGAAAGAAAGAAAGAGAGAAAGAAAGAAAGAGAGAAAGAAAGAGAGAAAGAAAGA
AAGAGAGAAAGTATGCGAGGGAAAATGTACAGCACCACCTCTCCTTCAAAACCAGGACTG
ATACTGTGTCTATTGATCTTTATAACAATAGCAGCAAGCTGTAAAATGTTTGATGGTTTT
GTACAGATCTTAGTCCCCCTCATTCATAATTACTGCTACACATGTAGAACCAAGGGCAAC
TTCAGAAGGGGCGCTGTTTGAAAAGCTGCTGCCAGACTGTAGGGATGATGGGAAATCTCA
GCGGGGCCTCACGGTAGCTCCAAGCCCTAAGGCTATCATTCCTCCTGCCGAACACCTGCA
GCAACTTAAGTTTTACAAAGATCAAATTATGGAGCTGATTTTAAATAAGAAATGAGACCA
ACCTCGTCCCTTTACACACAAAGTTACTCTGCTTTATTTTGATTTTTGACTTTGATGCTG
TGGGTTTCTGAGAAAAGTCAGCAGTGCTCATTTTACAGAAATCCAATGTCTCGCATTTTG
CGCAAAGTGACCTAAACTCTTTCAAGTTCAAGTTAGGCATTAGCATTTAATGTTGACAAA
TGCATGtctcagtttgtttgcacgtagtttaaatggaaatgcagatgtgctctctctttt
cccattttgt
>NODE_398_length_433_cov_3.628175
TTGGTGAATCTGTCTATGGTAATTATTCAGCAACAGGTCTGATTGTTCAAGAAGGGAAAC
CTAAAAAAAAACAACATCTTTTTTACCAAAAGTTCATGCATTCCCTTGTCATAAACTTAA
CCTCTTCAACAGAGGCAAAGGGCAGACAGGCCAGAATAAAGAAAAGTACATATCACAAAG
TATTGATGTCTCCTCTGTCTCTGTCAGACAAAAGACGATCCATCCCCCTTCCCCCCACCG
AGTAATTTAACCATAGTTCTCTAAACGCTTCCTAATCAAACTTGGAATATGGAATACAGA
ATGAAGTGGATAGGGGCTTTGTGGCGGAAATATAATTATGCCCACATAAAGCTGGTGAAG
GTGGAGAATGGGGGATGACATCAGACCAATTTCACACCCAGGCCTCGGATGGCCAGGCCA
AGCCTGGTCCTTGCTGCGCAACACTGATCAAAGCCTGCTGCAGCTGCCCCAGAAGGCGAA
AAAAGAGAGTCTTAACTATGCTAATCTCCAGGACAAATATATTTTAATCTTGTTAGAATA
CAAGTTAATGCTGCAGCCTAGTGACCAAACTTTATGc
>NODE_399_length_595_cov_13.005042
GATATCTGCATAAAAAGTTATGAAGTAACCACAATGCATTGCCCATGTGAAGGAAACAAA
CAAACTGAGAGAATATTTTGCCGTCTTGGCAAATCTGGGTGCTTGTCTCTTTGTGTTTGC
ATATGCATATATACATATGCAGCATGTGCGCCCATTTGCTACTGATGTGGTTCACATGTC
ATGACAGAGGAAGGACACTATCCTCTGGTATGTTTTGTTGTGCCCTCTGCCTTAATTTGC
CTATTGTAAGTGTGAAGGGGAGCCAGGGAGATGACATCATGCAGCAGGCAGTGTTTGAAG
TGCCAGTCCTGAAGGAACCACTTATAGCAATTAGGATATCCTTGAACAAGCGTTTGCGAA
ACATTGGCTGGTTTTTGGCATTTGCCTCCCGTTCCTGCCTACTAACTAGCGAGGTTTGAT
CTCCCATAATTATCTACCCACCGGCTCCTCACTCCTGACAGCTCTCTCCCTGGAGAGGGC
TGAATGCCGGGGCTACTCACTGATTGCATCAAAGTGTCAGAAATTGCAACATCAAAAATA
ATAACTGATATTCCGGCGGCAGGCTGCTCTTTGAATATTTCCTTTAAAACGCTCTCTAAT
TTGTGTCTCGCATGGTGCCAATGTGTGTGTGACTGTGAGGGCTTAAAGCAAATAAAAGCA
GGGGAAGTGCATTCATTATTGAACCCCTATTTACATATGGCAGGCTATTCTGTCTGAACT
GGTATGagatagatatacg
>NODE_400_length_685_cov_13.265694
GTAAAGGAACATTAAAATACTTGTTCTTTTCCCTTTTGTGTTGTCTGCTGGCAACTTTAA
AAATAAATTCTAGCACTCTATGCCAAAGTTTAGTTCAAATTATAGCATGTAACACACTGA
AATGTTAAATGTGGAAGGTTTTTTTTTTCTTGATGCCAGTTATCTAATAATTTCAAAGTG
CCTTCTCTCAGCAGAGAATCCTCTGCAGCACAAAATCCGGCAACAGTAGTTGTCCTAATA
CCTCCAGTACAGTACCTGCCTGTATGCCTGGTCGCAATCAGAACCCCCTCTGTGTGGAAT
GGAAGTGCCTCAGCCTTGGTAACGATTTTTCCCGTGTTGACAAGTCACAACATGGAGATC
TACAGCTCGGAGAGCAGCCCTTTGGCTACGCAGAGCCCTGCTTGCACTGAGTAATAGCAA
TCTCACAGGAGTAGCAGGCTTTCAGCTGGCAGCAGTTCATACGGAACAGCTCGCCGGTGC
AGCTGGGAAAGACAGAGCAGAGTGGAGAGGGAGAGAGGAGCTGGTGGTGGTAGCAGTGTG
GAGATGGAGGGAGGGAGGAAGTGGAGAGGAAGAGCTGTTAAGAGCTTTGGGCGGTTTCTC
TGTTGTTGTACCACACAAGTGCATCCAGGCCCTGCAGGACAAGCCTTTAACAGGCATGAG
GGATGGAGAGCATGAGAGGAGAGGAGGAGGCGGCAGTGGAGGAGGTGGTGGTCTGGGGAG
CTGAAGCCGGCCAGTCGTGCCAGACGCCTGCTCTAAACAGGGATGTGATTTATTGTTTGA
CTGTCTCACGTTTCACTCCTAGAAAGACCCTAAAATTATATCGTTAAGa
>NODE_401_length_586_cov_15.738908
CTTTAGTAATCATACCCAGCAAATCCAACACAAAGTGTAAGAGTGTATCAGAGAGGCATG
GGGCTCTGCTTCACAGATAGCTGCACCAGCCCTTAAATGTCTGAGCTGAATACTTTTCCA
AGATTAAAACATGTCTTCTGGTAGTTGTGTCCCCTTTAAAAGCTGCACAACTTGACTGCT
TCCTCCCCACTGAAGATGTTCCGGCTGCTCATAGAAAATTGTGTTGAACCTCTTTGACTT
TGCGAAATAATTGAGTTAAAACACTCGATAAAACATTAATTAGCTTAGCAGTCTGGAGCA
GATAACATAGATAAAACCCTATGTAATTCATATTGATTAGAATATGCACATTGAGCGTAA
CCTCTTAAGACAAGTTTTCCTTATTAAATGGACACAAAGCCGAGGTCATTATTCGTACAA
AGAAAGATCGCTTTAGATTTTATCTTTTCACATAAAAAGGTTTGATTGGATTTCTTTCTG
AGGAAGCTGCACAATCTATTTTATTCAGGTTTGATTGTATTACCTCTTAATTAGTTTGTA
TATTGAGTAGAACAGGCCTTATTGATTTGAGGTGCATTCATTTGCATTGCAAAAATCCCC
TTTAATCCAATATAATCTCATCCTTACTCAAACAGAGCAGACTGCATCTCTGAGTTGCTC
TTTACTTGCTTGTTTTCCAGCTCTTGCTTTTGGCTtgtcttaggtttaatataacctcct
ggttgatatt
>NODE_402_length_782_cov_14.166241
TGTAGGCTTGAAAGACTATTATGTCATGATCTCAGCACCACAAAAGGAAGCCTAAAGACA
TGCATGAAGCAAGGCAACATTTAAGTTCAGGCTTCTACTTAGGTTTGGCCGCTACAAAGC
TAAATAAATAGAATGAAACAAGTAAGTAAGTCCACACAAATATGTAGCCCTATTTTAATT
CCTTACATTCCTTCCTAATATGCAAATCCCTCTTCCACACGCACACACACACACACACCC
ACAAACACACACTTAAGACATTAAGTCCTCAACCTGGACCAGGCTTGTGAGGGATATTGG
CATGTACACGAGATTGATGAAAATTACTTCCAGAGCATTTATTTCTTCTAATACCACTGA
AAGAAGAGTGTGCACTCAGGAGATATTTGATCTGAATTAGGGAAACTGATGAAGCAATTG
ATTAATTGGAATTTAAGCCATCAGTCACTGGAGCCATCAGCAGCATCATTTACATTCCAA
ACAATCAGCTGATGGCCCAATAGGACACTGAGTATTAATACGCAAGAGTCAATGTGATAC
TGCCACGTCGCCACCAACCCTTATTGACAAGCACAATGACACTTTTAATCCCCACTTGAT
CAAATTGCATATATTTTGGGATTTCCACACCGATTCAATATATCTTATGAATTCTTAATC
CTGTAGGAGGCACAGGGGTTTAAGCAACACAGATTTATCTATTTCCTTCTATGTGGCCAG
AAAGGCTGAAGACAGAAACTGTTTTTATTATCCTCTATCTTTTGCTTATTTGTGGTCAGA
TTTATTGCATCATTAGTTGCTTTTAATTATACATTCTTTGCCATAGACTTTTCCCAATGC
TCCACAGCCATGCCAAATCGTCagatctcccattatgttcagttggactgatgctaaact
agtgatatcacactcctgtttattga
>NODE_403_length_795_cov_13.281761
TACATTATTTTCTGTCCCTTGTTACTTCCTTGTTCTTGATGCATGCTCCTTTGGCATGAA
GGTCCTGAATGGCAGTTTTGATATGTCTTACCAGACCTCTCTTTCAGGGCTTGTGCAACC
AGAGGTCACCTCTTTTGTTTTGTCCTTCACAGCATGCCTCTGTGATATACAGAGTTGTCT
CTGACTCCTTATGCCTATGTCTTCTCCTGTGTAACGCATTTTGGCTCCTATAGTCAATAA
AACAATCCCCTGCCACTTGTTCCACAGCCTTTTTGTCGTTTTGTGTACTTTGGCTTTGTG
CACAATCCCAGTCCAATGCTAGTGATCTAGCTTTGCATGGCATCGTGTGTTAGCTTAGAC
GTGTGTTTGTAAAGAGGGATGTTCTCTTTTTTCCAGCAAAGATGTCACGGAAATTAAGCT
TGCCTACTGAGCTAAAGCCAGACTTGGGTAAGCCTTGACTTCGTGTCTCCAAACAATTTG
TATGAAATGCAGTATACTTTCCCCACTCCGACTGGACTCCACCACATCCCATTAGTCCGG
TTTTATCTGGTTATTAGCCTCAAAATTGGCAAGCTGTGCAGATGTTCTCCTAAGTTTGCA
TGAGTCAAAGTAGCACTGATCTGATCTGAATTGAAATTGTTTCGAGCTAAATCAAATTAT
TGCAATTAAACTCCCACTTTTTGACCATGGTGGGGGTTTCACTAGAGGTCAGTGGTGCTG
AGCTAAACTTTGCACAACTCATTTCACTATGAAGCTTTCTGTAACTTTTGCAGCTTTCCT
TTTCTCTTCTATGTTCTTCATGTCTTTCTTTTCTCTGTCTGATTGGTTCCTGAAAATAGA
AAGATTAAAAAGAAAACTGCGTTTTCTTCttcaaggccgtatggctttcctctaaagcac
taggagcaatgaatggaacgcttgtttgatttcaaaggg
>NODE_404_length_323_cov_3.789474
AGATGCTTTTTTTTTATCACACTATTGATTTTCCCTATTGCCAAGAAATTCCGTGTAGGC
TAACGTGTTTTTTTTCATCTCCCCGTGCCTCTCCTCTTTCAGCCTCTCCAGTTACTGCAA
TGCATCGTTGATGAGGTGAGTCGTCGTCTTATGTGCTTTTGCATCTAAAGTCAGTCCTAA
TGGCCCGGAAAGCTTATATTTTGTTTCCTAATGAAGCAAACCACTCAGGCGGCTTTGCTC
CCCATTCACTCAACCCTTCACCCTACGCAACTGCCTAAGGCAACACACATATGCACATGC
ACATTACTGTAGAGGTTGGACCTGTCATGAGTGACACAAACACACACACAAACAAAGCAC
AGCTCTGGATTCTGTGTATTACTGAGCCAGTGCCAAAGCAGACAAATAGTGTAACTAGGA
ATTCTcgccttaaggcagtgggtgttcgtttttgtaatgaaaagagt
>NODE_405_length_486_cov_15.010288
ACCAGCGCTCAGCTCTTGTGACTCCCAATGAGTGAGCTAAATGATTCACTACTGGGTTTA
GACCCTCCTATAATTGAATACAGCATACGCTGTGTATTGGAGGCAAACTGTGATCAGTGT
CATTTATGACTGGAGTGTCTGACTCTGCTCTGGACATATTGCTTAGACAGAAGGATGGAG
CAGCAAAGGAAGAAGGGATAATTAGACGAGTGCAGATGGGTAAAAAACTAAAACAGTCAC
AACCTGCTGTGTTCTCCATGTGCCTGTTGTGTGTTTTCTTGCGGGTTGCCAGGTTCTGCG
TACTGTATGCATTTTGTTGTTTCCTCCCGTCCAGGTCGCCAGCCATGGGGAACCTCATTA
AGGTCCTTGGCAAGGATTTAGAGAACTGTCCACATTTTTTCCTGGACTTTGAAAGTAAGT
GAGCGCCAGGGTGTGTGCACGTGTCTGTGTGCTTGAATTGTGAGTGCATGTGTGTGGAGC
GGAGGTGTGCAGTGGGAGGTCGGCGTGTGGGGTCAGGGGAGACGTGTTCGGAGGCGAGCT
GCTGAGCTGTTGATGGTGTGATGGAGTGTTGTTGAGGGTGTGGTTTGTCATTATCAGGCA
CTCTTTAGTCCCACTCTcagcacgatgatg
>NODE_406_length_324_cov_1.175926
GGGGTTGTTACAGAGGGGAGGCCTAATAACTCGCTCTGAGTGGGACAATGGAGCCTGCAG
GGCCAGCGACAAAATCCCAGCCCTAATGAGAAAAGACTCGGCAGGTCTGTCAATAGACTG
GCCTATTATGGAATTACAGGTTGGGGGGTGGGCATGGGGCTCGGCGTGTGTGTGTGTTTT
CGGTGTTTAGGTTATGGCTGCATCAGTTTACGTCCATCTGTGTGAAAGAGAGATAATAAA
GAAGCACGTAAAAACTAGCGTATGAAACAGAAGAACATGAAAAGGAAGAAATTGTGTGTT
TGTGTGTGCATGTGTGTGTGTGTGTGCCTGCATGCATGCATTTGCGTGTGTGCTGCTACC
TCCTGAGGGTAACAATAGTGAACAGGACTAATCCttcagaccgtataatggccactaagc
tgtctattcagaagtacacagctcccctgctaactagtctgatcagac
>NODE_407_length_714_cov_11.887955
TAAAAGCTTACCATTAAAGGCTGTAGGTCGCTCTGTGTAGTCTTCCCCCCCAAACTCAGA
GCGACCTACAGCCTTTAATGGTAAGCTTTTATGAGTTGGAGGAAAGAAAATAGCAGGGAA
AGATCTGTGCCTATGTTCCTGACGGCTATGTTGCGCGCATGCTTCACTGCCTCCCTTTAA
ACTTCCTAAATTGTGTTTCACAATAAATAGATGCCCAAGCCCTTAACTGCCAGTATTAGA
TTAGATACCATTAGATGTAATAGAAAATTCTCTGCCTGTAATATTTTCATAAGAGTTTGA
GGCATTTGATTAATCTGACCACATTTTATTGCATTAATGATTTTTTTTCCTTCCCACTCT
GCTGTAAAGACATTGTATACAGGCTAATGCTGTTTTCTCTCTCCCCTCTCTGCTCACTCT
CATTCATCCTCAGCCGTTATTGCAATGCATTGTTGATGAGGTGAGTCGGCGTCTTATGTG
CTTTCACTCCTAAAGTCATTCCTAATGGAGTGGAAACCTTATATTTTGTTTCCTAATGAA
GCACAGGAGTGGCAGACAGCTCCGCTTGGGCTGTCCTATGGCTGCCTGCAGGTTGAAGCC
ACCGGCCCGAGCCAAGCTGCTCTGAGGGAGCCAGCAGGGGATGTTGGGTCGGGGGCAGCA
GACAGCTTATGCATGAACTTATACATAGGCCGCAGAAAGTGTGTGGAAGTCTTAAAATAA
ATAAATAAATAAAATGCAGTAGTGGAAAAAGCATTGAGATAACTGGAAAAACTAGAATTT
AAAAATACTACTACATTTTTTCTGAGAGTCTTATCAGCAGAATAAAAATAATATCCTTTA
TGCAGCCAACAAACAGgg
>NODE_408_length_722_cov_20.670361
AGGCGTGAACACTTAATAGGTTACAGCAGCTTTTTGGCAGGTAACTGTGGAGTCACTCGG
AGCCATCCAGCCTTTAAATCTATTTTTGTGCAACAACATTACAAAGAGCTCTTAAAATAC
CAGTCATATGCAAACACATAAAGTATAATGTTAGGAGAAAAAGTTTCAAAGGTGTGTAAA
AATGTAATGACACTAAATAATGACATTAAAGTACGGACAGCACCTCACAGTGTGTGTTTA
GACAAAAATAGTTGCTAAAACCCATCCACTCTCGCTGGCTGTTGCTTGTGGGTCCCAAAT
AAAACCTATTAAACATAATTATTCCAGGCTGATGGTGGCGTATAGTGGTCACAGGCCAGT
GAAATCTGTGAGTCATAGGATATGCTGTTACTTTTCCCTGGTAATGGGAAACATGACTCC
TCTCTCTCGTTTGCTGTTGTGATTGAAGGCACTGACCTGTCATACATTTATAATAGGGGA
GCAGGTGTGGCAGTGATGGACCTTAATTTCCTTTAATAAACCTTTTATGTGCCACACTCT
TAATGCCACGCTGGGCCCTCAGAGGTCCTGCTCATAATAGGTTCATTACTTTTGATTACT
ACAGCCTATTGAGACAAACAACTCCCAAACACTATAGATTACATTCTGTAAAAATGAATG
TACCTCATTAGTTTGTAACACTTTTCCACAAAGACATGCTTCAACATTTTGTATAAATTT
GTTGTTCTGAAGGCAAAATGTTGCTCTTACATCGAGCAACCTGAGATTATAACATGGGCA
TTAATCAAAGTTCAAATGATGTTAtcagtgcactgaaatatcaccactgactcataatat
tagcagggcgcttttttctttcttta
>NODE_409_length_743_cov_8.948856
AAAATAAAGCATACTGACATTATGTAACAACAACAAGCGTTTTTAAACTCAAAAACATGT
GATGCAAGATAGCATGTCAGCTGCATTTTTAAAGTTTAAAGTTTAATATTATTGATGTTA
TTATCATTATCGATAATTCTGGTTAACTTCTGGGGTGTAAGTTGTCATATATTGTAGTAA
CAAATACAGAAAATGTCACATCTTAGAAGCCTCCGATTTTCCTGATATGATAAAGAGAAT
CAGATTAGACCATAAGCAACAATGAAAAAGGTGATCAAACATCTTAACAATTCAGCTAAT
TAGTGCCACAAAAGCATCAAGGGTGCAGGAGGATAAAGGTTAGGTAGAAAAAACAAAAAA
GAGGTGGATAAGGGAAATAAGGTGGGGAGCCTCACCACAAATCCAGGACGACAGAAACAG
GTGTAGCCGTAGCCTGGATCATTCTGAATGCATATCCCCTGGTTGCAGGGCTGTGGAAGG
CACTCATTAATGTCATCCTCACAGTGAAGGCCTGTCCAACCTGCCAGGAACAAAAGCCCA
CAGAGTGCCATGGTGAGCCCAGGCTCTCCCACTTCCACCCTCTGAAGTGAATATCAATCA
GATTCTCTTACATTGATTTGCTTCTTTTTGGGTTCACACACATACACGGACAAGAAAAGG
CTTTCACTAAAGAGTAAGATGCCACATACATTTTAATGAGCTGAGGCAGTATCGTCTTTT
TATCACTGTCTTTTTTCGTACTGTATGACTACAAATTTCTCCCTGGAGAAAAGTGGATGA
ACTTTGAATGGCTCTGAGGCacagacactatgtaggcattatggtaacctttagtgacac
tgtctatggcccccctttcaatccaatatgagtgttctgtaagtgtt
>NODE_415_length_405_cov_6.708642
AGAGCTCTCTCAACGTCCACATGCGGCTGCACCGTGGAGAGAAGTCCTATGAGTGCTACA
TCTGCAAGAAGAAGTTCTCACACAAGACCCTGCTGGAGAGGCACATGGCCCTGCACAGCA
CAGCCAGCGCCATCACAGGGCTGCCGGTCAGTGCAGGTACCCCGGGCCCCGTCTCCATTC
CCATGCCTATGGCTGTTCCTGAGCCTGGAGCTGGAGTGGTGGCCCTCGCCATGCCAGTAA
GTGGAGGTGCTGGAGTAGGGGCTGGGGTTGGAACAGGAGTGGGTGTAGCTGCAGAAGCGA
GTTGCCAAGAAGGGACCACCTACGTGTGCTCCGTCTGCCCTGCCAAGTTCGACCAAATGG
AGCTCTTCAATGACCACATGCGAATGCATGTCTCCGATGGATAAGTACAAATAGATAAAC
TTCTTTCAAAAAGAATGACAAATGAAATGGCACTAGATTTTCCTTTTCTTATTTTGAGGT
ATGAAGAGTAATGAGTATAGACACTGGCACATTAAGTTTCCCAAAAAAAAAAGATTTTTT
TTTTTTTTt
>NODE_416_length_514_cov_13.124514
TGAAATCAATGAGGACACAAACTGAACAATCAGCTGCAACTAGCTATCAACAATGGAGTG
GAATATGCAAAAATGCCAATTAAATGTGTTAGCATACGCACAGGGTTTTTTTTTTATTTT
TTTGTATGATATCCCAACATCTGTGGCATTAGCCATGGCTCTCTTTATGTAAAATAGAGA
CAGGGAAATGAATACGCAATCTACCACTGTGTTTTCATCATTAGTGCGCTCCAACTCACG
GCTCTGCTGCCTTCCAAGCTGCCTGAGTGGGGAGCGAGAGGAACATTTGTGTGCCCTCGC
TTGCCAAATTAATTCTTGTCTTGACATCTTAATTCTCAGTTCTTGTGTGTGGTCAAATCA
GCCTACTATAGAAAAGCAATCAAGCAATTATTCCCAAATTATATTTGCCCAACACACACT
GATTGGTTATTCTTTTCTTATTGAGTAAGCTCATTAATTCTGAGCAGCTTGCTTGTTATG
CCTCTGCCATTACTCCTTTCCCCTCTCATCCCCTCTCTCTCTCTCTCTCTCCCGCGCTCT
CTCTCTCTCAGGCTCTCTCACCCCCTGCTCCTCATCATGCACACTCACTCCCAGCTCTCA
CTCCCACCAACCCCCCCTCCCTCAATACACACTCCTCTTTCCTCCTCTCTCCAGCAGA
>NODE_417_length_460_cov_7.536956
CAGTTCAAGTCAGAGGAAGTGGAGGGGATCAACTGGAGAGGAGAAATTCAATCAGTGCAC
GTGGGAAAAATTCACTATTAGCCGAGCAGTCGGCGACACAGCAGACTGTTGATGCCTTAC
AGGATGTTGCAACAGGATGTTGACTGGGAACAAGTGCGGCGATTTACTGGAAAGTCATCC
AACAGCAGGAAGAAGGTGAAAAGAAAGGAGAAAAGGCGAGTAATGCAGGGCCAGAAAAAA
CTAAAAAGAGAGGAAAGGCAGAAAGAAAAAGGTTGAATATCGGGGTAAAAAGCAGGGTGA
AAGAGGAGTGAAAGGAGGAGGAAAGAGGAGGTAAGAGGTGGAAAGCAGCAGAGAAGTTGA
CCAGAGAGAGACACTAGTTCCAACAGCAGACATCCTTGGTGTTGTTTGTTTTGTGTGAAA
GTGAATGATAAAAGAGGCATGAAATCAGCAGAGAAAGGCAAGACAACAGCAAGGGTCCAG
AGCCCTCCATCATGGCTCATACAGCTCCACAGTGGCGGCTCGCACAATAGGCCCCAACTA
CTGACAACCTCCACCTCCTCCCCCACCTCCACAGCTGTGTGTGTGTGTGTGTGTGTGTGA
CCGG
>NODE_418_length_290_cov_3.272414
CGGTGCTTTGTGATGGTAGAAAAAAAAAATCAGCGCCATGCTTTGTCCTGCACTCAGGAT
CTTACAAGCTGAAAACACATGGAATGCAGAGCTCACGCTGGAGTACTTGTCTCATTATGG
CTCTGCAGAAATAGCTTAAAAAAAAGAAATAGTTGGTGGGGCTTGATGTGGAGAAAATGA
TGCATCACAACCCATTAGCACAGCATGCCACGAGATGATGGGTGCACGTGTGTGCACGTG
TGACAACTCCACAAACGTGGAGGCCTGTGAGTGACAGAAAGGCTAATTGACAAGCGCAGA
CTCACAGGAGCGGAGAGTCAATGGGGCCCGCGAGAGCGTACCTTCTCCCGATGATGAAGC
CGAACACCATGAACACCAGGATGATGGTCCCCGCCACGGCCACCACTGCGATGATGATGA
CGGGGTTCTGTTCg
>NODE_419_length_398_cov_6.042714
TCAGAGGGGAAGCAGCTCCTGAATAGAGCGCAAGTAGTCCTGATATGAGTGTGTGCCAAG
CCTGAAGAAGGCCCAGGAGGGCCGAAACGTCGCGGCGGCACACCAGGGGGGGCCCAAACT
GTATATAGTTCATAGTAGTGTGTGGGGGGGGTTTTTTGGCTAAGTTTCCTTTGGGGGTGA
GGACACTTTAAAAAGGGATGAGGGTGAAGACCCTGGCAGGGGGATCCTGGGGAGTTAAGT
GCTCGTGCACCTACCGGCTCCTTCGGGGGCCGGGCCTGTGGTCCCTTCGGGGGCCCAAAC
AAAACTAATCCGCCCACGCCTTCTCCTTTTGGGTCCTGCTGCCGGGGACCCTGGCCCTCT
ACGTGCGTGACTGCCGTGCACATGCCAAATTTGGTAACGCTTTTTAGCGTTGTATTGTCT
GAGAGGGCGAAATGTTCCTCAGATCTATAAGCAGTCTGCTCCAGGAGACAGAATTCTCCT
GTAGAGCCACAGGAAGGACAAATAATCCTCCAGTTAATTCGAACCTCTGTCTATTCAGAG
GC
>NODE_420_length_843_cov_10.421115
ACAAAGAACTGCTAGTCACTGTCATCATCTTCTCTTTGGTCATACAACAATTTCCCCTGT
CTTTTCTCTGTTTCTCCTCAACGCTTAGATTTAAGCATTCCACTTACCACAGTCACTTCT
TGCGCTTTATTGCTTCCACAAGTGGTCTGGAAGCCCTGCACTTAAGCAGAAGCATAACAC
TGCAGCATGCTCTTGCCCTGTTTCTCTCCTTTCTCTTCTCTCTGCGTCTCACTCTCTCTC
GCTCTCTTGCCCTTTCTCCATCTCTTTGCCCCTCTTCCTCTCTGTCTTCCTGTATTTTCT
TCTCCCCCCTCTCCATCCTACTTGTTAATTATTTGCTTTATTTTGTCAGCGAGCTGATGA
GTGACTTCAAAAGGAGGATGGAGCTGGACTCAAAATACAAAAATGGCTTCCTCTCTGTTG
TCTTAGACAATAATTATGATTTGCCAGTTAAGCCTAGACTACAGCAGAGGGATTGTAGTT
TAAAGCAGAGGCTTTGGTGCAAAAAATGCATTTATAGCCCTTTGTGAGGCTCCTCATTAT
GTGTGGGCCCGATTCATTAAGTAATTGGTTTGCAGTTGTTTACATGAGTATTAAGGCCTT
CTATTCAGGGCCTTTGAGAGATACATTGTGCAAATGTTGCATGTTATGAATGCAGAATGA
GAGGCGGGGGGCCAGTCCTATTGGCCAAACACTGCACTCGGCTGAAAAGCGAGAGAAAAG
CACTGGGTGCTGCTTTGCATAGCAATGACTAGGGCCTTAATAAGCTTTACAGATTAAATA
CATGCAGTCTATACAAGATGCAAAGAGATACTCTTAACACATTTATATGTGCTCATTTCA
CTATTATGGAGTTTGAGAGAATTGGGGTCTTTCATATTCTTTTTTTCTCTGTCTCTCTCT
CTTCCTTGCTCTCTCCCACACAGTGTTTTTCAGTTAGATACTTTTATGGAATGTTCTGTT
TATTGTATTATAACTCGCGGGGAAGCg
>NODE_421_length_573_cov_9.726004
TCTTAACGCTATTATTTCTTCATCCATTATTACTTTTACTTCACATTCTTTCCCTCCTAA
CCTAATTTATTTCATTTCTCCCCTTTTACCATTCCACCACCATCCTATCCCACTTACATT
ACTATCTCTCTCTTTCATTCCCATCTCTCTGTCCTCTCACCTCTCTCCTTGCCTTCAATC
CTCACCTACACTTCTCACTCTTTATTCCTACCCCACCATCCTATTTACCACTCATTCCTT
CCCTCTTCTCCTCCTCCTCCTTCCACCTTTTGGTAACTCTGTGGCTGCTGGTGTGGGCAT
GCGGGCCTGCCTGACAGAGTTTTGCATGCGTGGCCTGTCTAACTTTTATTCAGATTCAAA
GAAAAGGATCCGTACATCCTATCAGAGTAAGTCGGGCCTTCCGCAAGGCTGGGGGACTCT
GTGTGTGTGGGCAGGAGGGATGGGATTATAATGGCTCCGTGTTTTTGGTGGAGATGATTG
CCATATAGATGTGGGCTAAAAGCAAAGGGACTAACTAAAGAGATGACTGAAATAAATATG
GTTGTTTCTGGTCCTATGGGATATAACCTATATTCTGCCATATACAGAACTTCCCCTATT
CCAGTCATGTCCAGCAGTATGTCCTTTGCAGAAAGAGGGCCACTCCTTTGAGTCTGTTAA
GTAAGGGCAGTTATAAATGTTATATTATCCATGTGATGTATAttttaactaaagcgt
>NODE_422_length_573_cov_3.809773
GCTTTAAATAGGCCCTAATAAAAACCCTGTTTACTGCTGTTTCAGGAATTTTCGCAGCTA
AAACGAGTCAGAAGGTTGTTAGAGATGGACTTATCCAGTCTTTGTTTTTATATTTTAATG
TGACTAATAGCAATAAGAAGAATGCTCGTTAACGTCAGTTTTATCCTTTTTAAAATTCTC
GACTTTCTGCATTGTTTTCCACTTTCTGCACAATGTAATCTCATTGTGCATTTCTTTCTT
CTCTCCACAGTGGCCTCCTCCTGCATGACCCGCCTGTCCCGCTCCCGCACCACCTCCCTG
TCCTCCTCCTACTCCATGGATGGGTCCCGCTCTCGCTCCCGCACCCTGTCGCAGGGTTCC
CAGGGCGGACAGATGCCGCCCAGCCCCTCCCAAACCATGGAGGTGTCCTGCTGAAGCAAA
AAACGAAATAACATAGAACGAAGAGAGAGAGAGAGAGAGTGAGAGTGGGAAAAGAGAGGA
AGCAAAAAAAATATAAGGAAGGGAAAGATGAAGCATGACAATAATGCAGGAACAAGACGA
ATGGGTTACTTATTTGTCACTAAACAACTCCCATCATTCCCCACAACAGCAGAATACAGA
GAGAGGGAGGGAGGGAGGGAGGGAGAAGGGAAACAAAGTGATTTCAGTGGAAGATAGGAA
GCCGTCCTCCACATTTTGCACCACATACAAGTCCAACCCTTCACATGCCCTCTTCCa
>NODE_423_length_145_cov_4.806897
GTAGTTGAAAGATGGCAGTTTGACTGTTATCCTGCTCCGAAAATGCGTTTGGCTGGCTGA
AAACAAGGTTTTTGACATGGGACATGTAAAGTGAATTTCTTTGACAGGAACGGACTTGAA
ACAGCTTGTGCCGTCATCTTGATCCTATTTGAAGACATTGTGAAGCCAAAACATGATTGT
GAACATTGTAGTTGAAAGATGGCAGTTTGACTGTTATCCTGCTCCGAAAATGCGTTTGGC
TGGCTGAAAACAAGGTTTTTGACATGGGACATGTAAAGTGAATTTCTTT
>NODE_424_length_337_cov_2.997033
AATGTGTCTTAATAACACTAACCCTAACCTCATCTGAACCTAACCTTAATTCAAGGTAGT
TCAGTTCAGGCCTAACCCTAGACTAAGAGGTTCAGTTCAGGCCTATCCCGAATCCTCACC
TGGCCCTAACCCTAAGATCCACCCTTCGCCCCATTAGGAAGCACATATATATAAGTAGCC
CCAGAAGAGGCACATGAACAGGGTCCATGCTCGTGGGGTCCGAGAAGAGGAATTTTGGAG
GAGGGGGGGAGGTAGAGAGGTTCGAATGGGATTTGATTGCTTTGAAGTGTAGATGGGATT
TGATTGCTACCAGTTTTATTGTGAAGGTGAAAGGGAAGTGGGGGTTGGACATTGTTGAGG
CAAATTGGCTAATTAAAAAATTTGAAATTTATAATTGAAAAAATTCACAAGGGTTAAAAA
AAAGTAAAATTATACTTACCTGGAAATTAAGGGTTCTAAAAACATGGGTtaaaaagtaaa
t
>NODE_425_length_466_cov_14.251073
ATAAGCCACCAAAGTTAGTGACAGAGAGGGCGTACGGGTGACTCAATGACAGGCTGAGTG
GAAGACAGTCAGGAGAGCTGCCATGACTTATGCTCATACACACCCACACACACACACAAA
TAGCAGCACAATGACTTCAACTGTACAAGCCCGCACCTTTACTTCTCCGTATAAAGACGT
TATTCCACAGAAATGAAGAGATAAGGAAGAAAGGTTATTTTGCACTCCACTGACAGCACA
TCAGCACACACCCCCACTTATACAGTACATACGGTTTTGCACGTACAATGGCATTTTCTC
CCCAACAACTGCTCTTGTTTAGTATGCGCTTCCTTTGGTCTTGAGGAGGAATGATCCTCA
CTCTAATGAACTAGGGCCTGCCACTTGAATGTAAAACAGGATTTAACCCGTCTTCAATGT
CAGAGCCCCTCCCTGGGGCTGCTTCAGACAACACACACATTCGCAAATTCATGGAGATGC
ACACGCACGCAGACACACAAGCAAAACCGCCAATGTACACACACGCGCGCACGCGCGTGC
GATTGACGCACACCCGTGTATAGCCCCTCATAAGTGAGATGCTCTCTCTGTGCTTTTTTG
TGTTCATTTT
>NODE_426_length_410_cov_13.985366
GCTGGTTTGTATAGTCAGTTTTTTGTAAGGTCAGTAACATTTTCAAAATTACAAAAAAAC
AACCAATTGTAGGTTGTCATGGAATACTGGTATGTGTGGCAATGTGTTTGTTCTTTGCCA
GCCTTGCTGACCTGGTCAAACACCCATTCCTCATCACCATTTTGACACTTCAAATCCATT
TTTAGATGTAACCTCGGGTATGGTGAAAGACCCAGCGGACGTCTTGGACAGGCAAAAATG
CCTTGACGCTCTGGCTGCTCTGCGCCACGCTAAGTGGTTCCAGGTTCGGAACATCATTTT
ACTTTCTTATTGTAGCCTTATGAGATGAATTATTTATTTGTTTATGCATTTATTTGTGTT
TTTACACATTTGGTTTTCATTTTTTTAATCTTGAGGAAAACTATTACTATTCGAAGCAAA
ACAAAAAAATATTCAAGGATGCCATGTGTTACAAGAAGGATCTGGTTAATGTCAATCATA
TGTTTTGACTGTAAATCTAAGTTCATCTGAATTTCTTACCTGAcaaaatattagcaataa
actggcatccttgt
>NODE_427_length_447_cov_4.930649
CTGAGCCTAAGATTGAGTACTGCTAAGCTGGAGAGGGCTAAAATAAATAGAATACCTAGA
TTTAGGTCTGCTATTGGGAAAGGAAGGGGTATGGGGGTTCAGAGGGTGAGGGCTAAAGTA
AGGGCTAGCATGGGGGTAAATAAAAATAGGATGGGGGAGGAGGTTGAGGGGCGTACTGGC
TCTTTTATAAATAGTTTTAGTCCGTCTGCAATAGGTTGTAGGAGGCCGTAAGGCCCTACT
ACGTTAGGGCCTTTTCGGAGTTGTATGTATCCTAGCACCTTCCGTTCTACTAGAGTAAGA
AGGGCAACGGCTAAAAGGACAAAGACGATTAGAATAAGGGGGTTTAGGATGAGGGTAATA
AGTGTTGAAATCATAGTTAAGGAGAGGACTTGAACCTCTGTGGAAAGGGCTTAGGTCTTT
TGCAATGGCCGGGCTCTGCCACCTTAACGTGCTGTTTTCTTGAGCAGGGGGTTATGCCCT
TTTACCTACTTTAGTTGTTTTCATTAGGTGGGGGTAAGGCGTGCTTATAGTATTGGCCTT
TCCTTTTCGGTCCTTTCGTACTAGAAAAGATCATAGCATAGATAGAAACTg
>NODE_428_length_892_cov_14.206278
ACCTCTTTGGGGCGTTTATGAAACTTGTCAGAGACCACAAAAGGCACATCATCCAGAGCT
GTGAAAAAAGTAAGAAAAAGCAAAGTTGAAGTTTGACTTTTATACAAACATATATTACTC
CCTATTCTTGATCCTGAGTCTTTCCACAAGACTAAATGTGGGATTATAAAACAGCAAAGC
TATCAACATCCCCAGCCACCCCAGCACCTCCCCTCCTTCCGTCTACGGAGAGAAGATGAA
AGGCTTTTTTATTCTCTGCTGTATTTGAGCACCTCCACTCTCTCCTCCAACCCAGCCCTT
TCCCAGCCCTCTTCCAGTTTAATTACTCTTGATTATTCCCGATTCCGTCTTGTCTGAGAG
ATGTTCACCTCCGAAACAAAGACACACTCACACAAGGCACAGAAAAGCGGAAAGAAGAGA
GACAAAACATTCACCAGATATCAAATTTGCATGAAAATAAGCCACACTGTTCAGCCGGCA
AAAAGTGGATTGAAATGAGGACTTGCCAAGAGCGTGGTGGTATAATTAGCATTTGACCAA
ACAAACGAGCTTCAACAGAGCTATAATTAAGCAGGCCTGTAATTAAGTGTATGCCCTTTA
TCATAATGATCGTGGTTAAAATGGTGTGATGGCTGCCAGTTGATTATTAATGGTGTAACC
CCGTCCTGCATGCATCCTGCACTGGAATCAAGGTGTCACGACTGTCAGGCTAGAGAGCAG
CCCTTTGTTTATAAAATACATTAGGGCCCAAATTAACACAGGGTGACAAGAGACACAAAG
CCTCTCGTTTCCAGACTGAAGGGAAAACTGCAGCTGCTCGGCTTCATTTTAAAACTCCCA
AATCTGGAGGCACAAAACTTGCTGCAGTTGGCTTCGACAGGAGCCCCAAATATCAAGAGG
CCAAGCTTCCAACTGGTGTTCTTTTACCCGCAAGTCCATCAGGCCGCTGgcacaggaaaa
ggaactcataaatgtaagccgaagcttttcatgagtcatcgtttgggagctgacactcct
tttggcctttcctgtt
>NODE_429_length_703_cov_4.229019
CTGTGCAGACTGTATGCAGGGTTAGCGGTGTTTACTACATAACTAAGCTGAGGCAGAAGC
CAGCGGGTTCATCCCTAGTCTGCGTCGAAAAGGACGAGTGTGCTAGGTAGGTAAACAACG
GGATGAGAATGGCTTCCATTTGACAGGTGTTCCAGGGCGAGCGGTTGCTAGCAGCAGACC
GATATTTGTGTCTTATGGTGACATTAACAGCTACAGCAGGCTAACACAAACCTGGTGGAG
GGCGGTGAGACCGTCTACATTGGCGTAGTTGATGTCAGCGCCCCGGTCAAGCATTCGGAG
CACCTCCTCGGTATCGCCGCTTGAGCAGGCGGCCAGAAACACGGCGCCATCATCGAACTT
CACCTTCGTCTTCTTCTTTTTCAGAATAGGAGGCTCCAGGTCCGTTTCCGAGCCCAGCCA
TCGCTTTAACTGCTCATTCCTCTTCTGCTTGGCGTCCGCCATCTTCATCCCCCTCCTGTC
TCGGGCTTCTTATCTTTCTCCGAGAGAGGATATACTTTATAGTGGCACTATCCCACAGCG
CACTGGGGCGTGGGAAGGGAGGGCTGGGGAGGAGGGGGGGCCGAGAGCGAGAGAGAGGGC
GTCTGGATTGTTTTCCATAACCTCGCGAGAACTGGAGCCCAGGAGCTGCAGTATAACGTC
ATCATGAGCAGATTATGAGGGGAGAGTGAGCAGGGTAATCCCTTATAGACTGTGTACACC
AAATAAGACAAGAGTGCTTGAAAATATTACATAACACTCCACTGGCTCACAAGCATTTTC
ACAGAGAGCCACTGTTACTTACAGTAGCTGCTATTTTTACCATCTCTGCTCTGCCCAGTG
TTATATT
>NODE_430_length_336_cov_12.392858
TCAGGTTTTTTTTTTTAGTATTTTATATTTATTTTATTTTCCAAATCGATTTTTAAACTT
TATATCCTGTTTGTTTTGCACATAGTTTGTAGCCTGTCCTCTGAGGTTCACAGCACTTTG
GTAAACTTGCTCTTTAAATACCTCCATGCCCAGCCGGATGTCCTCCAGCACTCCGTCCAC
CACATGGATGCCCACGTCCTCCTGGTAGGCCACCAGGCCGGCCAGCAGGTTGGCCACGCA
GTGGATGCTGTTGTACTTGACGTTCCAGATGTTGACCATGCAGCAGATCAGGTAGCTCTT
CACCTCGGGGTCCTGCCAGGGCAGCTTCCTCATCTGCCGGAGCACCTTCTCCGTGGTGAC
CTTGGACAGGTCTTTGTAGAGCAGCTTGCGGATGTATTCCTGCAGCGGAGGCCTCTTCTT
CTTCACCGTCTTCTCCATGGGCGGAGGGTTGCAGTAGTAGTAGGCGTTCTCCACcatcgt
>NODE_431_length_311_cov_2.250804
GTGTCGGTTCTGTATTCACCCAGAAAGGATCGATGATAAAACTACAGTCTGGCATTTTAA
GCATGAAAAAGCTGAGAGTGACAGTGTAGTTTTGCTGCAAACCTTGTGATGGCACATATA
TGTAAAGGACAAATGGGCTTTTAATTTTTGTTTATTATGATGTCACAGAGTGCAGAGGGT
GGCAGGATTTAGCCAGCGTGCTCTGAGCAGAGGATAAGTGAGGAGGGGAGAGAGCAAGTG
CTTTATAGGGGGGGACAGAGGGAGCGAGCGAGCATATATGCAGGAGGGAGAGAGAGAGGG
AGAGAGAGAGGGAGGACGAGCGGGTGGGTGCTGTGAAATCCGTTAACAGGGGAGCTCTGT
GCATTTGTTAGACGTCTTGGCTGCTTGCCCAACTTGGCTCATTGTAATCGAGGCATGATC
GTCGACTCCAGGcagccctctctgccgcctcggct
>NODE_432_length_592_cov_13.170609
TCATCAGCCATCAGTTGGTTTTACTTTGATTCAGCCTTACAAAGTGAACAGTGTCCTGTA
GCCCATTAATAACTAGAACACACTCTAACTCCCAGATGTCCAGTAACCTTTCTGTGGGCT
CAGTGATTAACACACCATGTCCATTAGACATCCAAACAAGGCCAGCTGTAAATTAACAGA
TCATGGTGCCTCCCCCCGCCTCGCCTCTCCACAGATGGTTGGTGGGGCTCCGCTGGGCAG
GGAAACTGATTGGTCCAATTCTTCCTCACAGGGAGACATCCATGAGGATTTCTGCACTGT
GTGCAGACGCAGTGGCCAGTTGCTCATGTGCGACACGTGTTCTCGTGTTTATCACCTGGA
CTGCCTGGATCCACCCCTGAAAACCATTCCTAAAGGCATGTGGATCTGTCCAAAATGTCA
AGATCAGGTAACCGCAGCAGCCGAGACTGATCCTGAGTCAGGGGGAAGGGGGTACCGCAG
TCCAGAGAGGAGGCTCTCAGGGCCTGTAGCTGTACTGTAGGACTGTTCAATCCTTTGTAA
GCATATACATGATGCAGTATTGTTTTTTTGTGCTTCTGTCTCATTCATTGTGTCAGTAAA
GATTGGCATCTCACATCCATCCACTCCATTGCTTGTCCCTTTtcggccccaccacagggt
ggcggctcaatttgtcttcctcaagtctttttcttcccccgagtctcagtctctgtgaca
attccgagcttctctc
>NODE_433_length_477_cov_10.501048
CTCGGCAACACCGGCTGTCACCTATACATGTAATATAAATGCAATCTCACTTTTTCTCTG
TGATAAATATCCGCCATCTCGGAGGGCCAGACACAGCCTGACACACATGCGAACGCACAC
ACTCTCACTTTTGAATGCAGCACCGCACAGACAGTCAATAACAGAATGGGGTGTGAGATT
AAGCCTAAGCCCACCTTCTTTTCATGTGGCAGAGCAGCCGCTGCCCCGAGATCTGGCACC
AGATGGCGCTGTGCCGGTCGGTGCCAGGAGATAATCGGGACAGATCGGGCCGCATTACTA
CCCATTATCTTCTAATTATTCTTGTGTGGAGCGCTGATCCTGCCGTTTGTGTAAGTGGAT
GGCACAGAGAGCCTGTCGCCCCCGGCAGCACGAAAATCCTCCCCACTTCCCTCACCCCCT
CTGGGGATGGAAGGAGAGATCAGCCGGGGGAGGGAAATGGAAGGAGGAGCTGGTTGGGTA
AGGCAGCCAACCTGATAGACGGGAGAGACGCCTTTGTGGAGCACGAGACCGCCATTTATT
TATTTAtttatttttaataaagtgatgtaagaacgaggagatcccggcgacctttgacct
ccgcgccggcgtcgcgcgcag
>NODE_434_length_513_cov_10.643275
CATAATGACGAACCTGAGAGATACATGTTGAACATGAGGTTTCCTCCGCAGTCCTGTCTC
ATTGTGTTCACTTGTTCAGAAAGGGTTGGATTTCATTTCGTTGGTGGCGGAGGAAAAGAT
TTTTATTAAACTTTATCTCATAACTGTGATCTGGAATAAATGCGGGTGGACAGATTGAAG
TTTCCAGGCAACTGTCACTGGCCCCCATCTCTGAGACAATATTCAGACAGCAATTTCCCC
TGGTGCATTGCTTTAATTAAAAGAGCAATTTACCTCTGTCAGCCCGCCTGGTGCCCACAA
TAAAAAGAGGCCGATAGAAATTCGGCCCTTATCAATCCACCATCACAGTTTAATAAAGTT
TCCGCGTTAAGATCTGAGTTTCTATGGTGAATTGAAGTGTTTGACATGGAAACCAGTTCA
GATCCTCCTCACTTTTCCGCCTCTTTACCTCTCGGCAAACAACAAAGACCTATTTCATGT
TGGAAAAAGAATATTTACCTTGAAAAACACGCCTCAGTGCACATGAGAAAACAAGAACAT
TTCATCCCTCCCCACCTTCTCTCTGTGGGTTTAAGGTTATATGGCCTCAATCTGAGGGTA
ATGAGGTCATAACTTTAAAACCATGGCTTCTGATGCTCACTGACGTTATCATGGACg
>NODE_435_length_893_cov_11.285554
CACATACACACGTACGTGAACATTTTCAATCATCTGATACTTCTGCCGTGCATGCTTTGA
TCATCATTGTGCAGAACATCATACCTGTGCAGGGTATTTCCTTCAAACCACCATTGGCTT
GTCAGTTTCTCCTCAGCCTTACTCTCTGTGTTGGTGTCTGATCTTTGTGAGCATGAGCAA
TGTGTCCTAATGTTGTCAGTTTCATCTAAGAAAACACACAATATGGGTACAATTTGCATA
AATTTCCAAATGGAAGGCGTGAAAGCATGCTCGGCAACTGTGCCTGTTTGTTTAAAGTCA
GCCAAAGCTCTATAATTAGCAGTGTTTAATTATGGAAATGGCTGCCGAGGAGAATTTCAA
ACACACTTCTTCCCTGGATCATTAGTCACAGGGGCAAAAAATGAAATGCTTTCAGCAATG
AAGGGTTCATATTTCAAGCTTATAGCTGCTAAAAGGGTGTACTCAGAAAATCAATTTTAT
GAAAGTCCGTTCAGCACTAAAGGGAGTTCCATGCAACTAAGCAATTTTGAAATAATGTCG
GTGGGGGCCTGATTCATGGATAGTAACAGGACTTTGCTCTCCTTGCCTGGGACATTATCC
TCTAAGCTAAGGTCAGAGGTCAACCTCTGGTTTAAATCAACCTCTGTTTAGCATAACTCG
ATTCCTAAAGGGCTGCTGGCAACTCCACACTGAATAGATAAGTAGTCTTCTGTAGGCAGA
GAGCATGCAGTGTAGCAGATCAAAGCTTCTGAAAGCTGTCTAAAGACTAAAGTGGAAAGG
GGGAAAGTTCAGGTAAACTATGGCAGGGAAACTAACCTTGACCCCGTGAAATGCTAGTTA
CTTTGTACCACAACAATGATGTCTTAATCATAGCCACAGCCTCACACATTGGCTGTAAAC
ATACAATTTGTGCATGCCCCGAGAAGACAGGCGCCCTCCATGCTATAAATCcactccctg
ttgcgtctttgattggcccccacatcaagctggatgtcattccctggtaggaaggatatg
gacgacacatgtgcagg
>NODE_436_length_620_cov_11.300000
AAGGCTGAGCAGAGCAGAGCAGATCAAAGGAAACGCACGCACAAATTGTAGTATAAAAAG
CAACTGACTTTATTCAGGGGCCAGTAAAAAAAAAAGGCATATGCTTTAGTAGACACAGAC
ATGCAAAGCATTTCCATTCTTGCAGACTTCGTATGGGTGAGTGAGCAACACTCCCTGCTC
GCGTGGCAGGGAAAGGAGATTGCTGGATTGGTCAGGGCAGGGAGAGATCCTTGTCGGTGA
CAGCGTCGCTCCAGCGAGCTCAAAACCACAGTAACACAGCCGAACAATCCAAACACACCC
CACCAATTTTTAATTTCTTCCATTAGAATTAATTATGAGGCCGAAGGCAATTTGTGTACC
CTGTGTTTAAGACTGCCTACTGGATTAATTAAAAACTGGATGCTGGAAAATTAATGTGTG
AATTGTTATGCCTTGCTATAATGAGCCATCCCATGCTATTACATAGTAGTGTACTATACG
ATCACCTTCAGGCCTCTGAACACACAAGGTTCATTAAAGAGCACAAACCTAGGCACAAGT
CAACTTAAAGAATGCCGACCTCAGCACATATTCAACAGCGCACACGCGAGCAGCAAGACA
TTTAAATTTTCACCCAAAATACAACAAGGTGAGGAAGTCTGGCTTAATGACTTGGAAGAA
AAACACATCTGTAAATAAATGACCTCAGTAACCTGCtcttaaacctgataaaagaagata
gaggagtaaaagttgctgtgatgtcaattttggctcagaaattg
>NODE_437_length_699_cov_12.832618
GCAGCTCACACAATGGGACAGTGAAGGGCCTAATTATTGCCCCTATCATTTGCATAATTA
CAATGTTTTTCTGAAGCAGGGGCAGTATAGAAATTGTAAATAGTAGTGGACTCGCTGTCT
CTCCTTAGTGGAAGTCATATTTAAATGGAGAGAGCCTGTTCTGCTGGCCAGGCAGCCAGG
CTCAGGCAAGAGGTCCCAATCAGCCAGCCTCACAGACTGCTCATTCAATAGGATTTAAAA
AGCCAACTGTGTGGAGAAATGAGAGTTTTGCCCCCCAAATCATATGGAATTACAGTGCTG
GTTGCATATGGGGGGAGCCAGTGGCAGGCACAAAAGCCCACAGGAAGCTGCTATTTCTGT
GTGTTTTATTAACCCAACCAAGCAATTTAATTCTTTTGTTCGGGGGAGTTCTACTTCATT
GATTAACAAAAGCGGGGATATAATTTTTTCAGCCCCTTTTGAAAAGCCTGAAATGTCAAG
CCTTTTAAAGGAGATTATTCTGCCTGTGTGCGATGAATAGAGCCCAGAGTAACCTTTTGT
CTACAATTAAATATTCCAGCATAAATATAAAAGAAAATCAGAGATGGGGAAGATTGAGTC
AGGAGAGATTGGAGAGGTAGATCCTCTGCCCGATAGTGGCAACAGCCTGGCTCTAATTAG
ATATGCCAGGCGGGCTGTGAGCAGTCACTCTCCACAGCACGCCGAGAGAGGAGGCAGCCT
GAGAGAGGAGGACAGAGGAAACCTATCTGCTCATCTGTCTGTCCAGCGCCTTCCTCTGGG
CATCCACAAGGTATTTCAGGAGACTTTGTTTTGTTTTGttttgggctcttatttgttatc
ccg
>NODE_438_length_698_cov_11.531519
GACAATAACAGCAAAATATGTTCTGAATATGTTTATCAGTATTCATGCTTATTTGACAGG
TTTTAGACATTTTTTTTATTCTGGCTGGATTGTGTTTTGTTTTAAGGTAACTCAACCGAA
CATCGGGCTCAAATAAGGAAAAATATACAACAGTCAATCAATGATGACAAAAAGTATCCG
GAATACATAACAACAAAAGGAAAACTGATGATGCCCAGTGAATTACTTAGATAATTGTAA
TGTAATATGAACCCAGGAAACAAATAAATTCCATTTCCAATGAATCCACACAATTCAGTG
AGCTACTCTCCTGGTCCATTTAACTACACACATGTGTACTATAATGAGCTGTAGACATTA
TGCCTAATTATGTATTAGACTGTGTTAGAGGGCCTAACAAAAGCTTTTGAAAGGGACAAT
TACGTTTGTTGCTTAGTTACATCGTTAAAAATATACCAAATCAGTGCAGATTATAGTGGG
CGAGAATGCACATGTACACCACGAGCATTGTTGCCAAAATGCACAAAATTCAATTCATTA
GGAAAAAAGAAAACATTTTTGCTTGTGAAAAGGACAGTGGCATAAGTGAAAATAAACAGT
TTTTAACTGAAGTGTGTTCCTATGGGTAACTAAAGTCTTTGTAAAAAAGAAAAAAAACAT
TTGTAAAACAGTGGAACACCAGCCAAGCAATGGTGACAACTCATTTGTTTTTTAACAAAA
GGCAACTTCAATAACATTTTATATGAAAGAATGGAGGAAGTTTAATTTAAATCAAACTGA
GCTGGTGCACGCCTCCATTCAGTTTTTCATTCTATGGATTCAATGGGTCtggactggcta
tt
>NODE_439_length_307_cov_5.397394
TTCAAGTTTTCGGGATGGATTAAAACAGATTTCAACAAATCCAAGTTTGGAAAAGATTCT
CCAGAAATAAAGTGTCTCCCACATGGTGTAGGAAAAAGTTTGTTGAGGCAGTTTTCATGT
CAGGTTTTCTGCCTCGAGGTTCATCGCCAGCGATGTTTATGGCTCATCGCTGTGTTTTAT
ATGAAGAGGTAGACACACTGATGTCTTCTTCATGTCTAGTGCGTGAATCGTCTATTGTTT
GTCTCCTCACAGTGTCCCATGTGGCCCTGCAGCTTCTCCTCCTGGGCCCCTGTGCACCCT
GAAGCCTTCATCTGCTTCTTCATCATCAGATGCTCATTGACTCTGTTGGACGTCTCACTG
TGTTGCAGCTGCTGAGGTCAGATGTAAAAATTCTCACGTTGGTACTGTGACTGATTTAAG
AACAGGAGAAACTAAAGAAGCTGTTGTATCt
>NODE_440_length_519_cov_5.986513
AACAAATCAAGATGGACTTGAAAGGGGATAGAAAAAGTCTGTTTCAGTGAAGGGGGATGA
CTGCGGTGGTCCCAGCGGTCCCCACAGGGACCTGGGGGCGAGTCTCAGCCTTGTCATACT
CCGCTCTTCTCCTCCTCCACTCTGCACACCAGCTCCAGCCCCCCCTCCACCACCCCTGTT
CTGCCCACGGAAAACGTCGATAGCAGGCTGCCGGTGCCGAGGTCTCTGGTGGACACTAGC
TCATTCTCCCGGCATCGACAGGCCCGCCAAATCAATATTTAGTTCCCCACTAACAAGCTG
CCTCGGGGTCTGAGCCAGAGAGAGAGAGTAAGAAAGAGAGGGAGAGTGAGAGAGAGAGGA
ATGCGGGACAGTGGAGGATGGCAGAGAGACAGAGCAGGGACTGAGAGCTGTCCAGCTAGA
AGGGAAAAACATGGATTCAGTAGAGTGTTGTGTGTGTGTTAGTGTGGGAGGGGGAGAGGA
AGGTGGAAAGGTCAGAAGAAGATCTGGGGAACAAGAGAACAGTGTCTGGTGTGTGTCGTG
GTGCGGAGGCGACGCATGAGTGCCTGCGGCAGCCGCTGACAAGAACACAGACAAGACACA
CATACATACTCGACACTCTCAATCATACACATATCACAGCGAGCAGACGTTGACAGCACT
CGa
>NODE_441_length_474_cov_6.056962
GTTCTCTGATTCTTGCGTCTTAAATGTAAATGCTTTCTGGTTTCTTTACTCCTCTGTGAC
AGTAAATTGGAAATCTTTGGGTTGTGGACATTTGAGCTCATCATCTTGATCTTCAGGACA
CACTGATCAACATTTTTCACCACATCCTTCCATTTTGTCGCCCAAATACTAAACCTGCAG
CTCTCGTCTGTCGGTACAATTGTGTAATCTGGTGTCTTCCTCCTTCGCTCTGTGCTGCAG
GGAGGTTGATGCGTTGCCTGCGCTGCCCGGTGGCGTATCACGTCGGCGACCAGTGCGTGG
CTGCGGGAAGCGAGATGATCACCAACACCGCCATCATCTGCACCAACCACTTCCACGCCA
AGAAGGGCTACAGCCACCACAGCCACGTCAACGTCAGCTGGTGTTTCGTCTGCTCCAAAG
GTTTGTCTTTCTTTCATCAACAGCGAGGGCAGTTGCTAATGCGGATTTATTGATTGTTTT
AAGGCACTTTTATGCAGTAAAGGTCAAATTTCAGCTGCAGGGTTGCAACTTTTACCCTAA
ACTCCTATTAAATATTAAAAAGCCGTGCTGTTTTTCTATTTATGGAGGCTGCTACTATTG
GTAAACTGCTTTCAtttt
>NODE_442_length_654_cov_4.261468
GTCAGCATCCCCCTAGTTCTGGGGTTGGGGCGAGGCTTGAGTGGTAAAAGGCTCAGAAAA
AGCCTAAGAAGAAGAATACTTCGGAGGTAATAAAAAGAATTATCCCGTAGCGGAGCCCTT
TTTGGACAGGGGGCGTGTGGTGGCCTTGGTATGTGCCTTCTCGGACGATATCTCGTCATC
ATTGGTATATTGTTAAAAGAAGAAGGACTGTGCCTAGGGCTATTAGTGTTGTTGTATGAA
AATGTATTCAGATTGCTAAACCTGATGTTATTAATAGGGCGGCGACTGCGCCTGTTAAAG
GCCAGGGGCTGGGGTCTACTATGTGATATGCGTGTGCTTGATGGGCCATTAGACGTTTTC
TTGTAGGTAGAGGCTTAAGAGAAGAACAAATACATAAGCTTGGATTATAGCGACGGCGAC
TTCAAGTAATGTTAGTATTAGTAGAAGTGCAGATGTTAAGATAGCAACTGTAGGTATTAA
AGGCAATAGGACGAAGGCAGCGGTGGCGATTAGTTGAATTAGGAGGTGGCCTGCTGTGAG
ATTTGCTGTCAGTCGGACTCCTAGGGCTAAGGGTCGAATAAAAAGGCTAATAGTTTCGAT
AATAATAAGGATGGGGATTAGTAGAGTGGGGGTGCCTTCAGGAAGGAGGTGGGCTAGGGC
ATGATTTGGCTGGTTTCGTATACCAATAATAACGGTTGCTAATCAGAGGGGGACTGCAAA
TTCCATGTTAAGAGAAAGTTGGGTTGTTGGGGTGAAAGTATAGGGAAGAAGGCCTAGCAT
ATTTAGAGTAATTAAGAa
>NODE_443_length_655_cov_7.309924
ATGGCTTCTCCCCACTGTGTAGTTTCATGTGGTTGTTCAGGGCCCATTTTTCACTGAAGG
ACCGCTCACACAACTTGCATTCAAACTTCCTGCAGGAGAATAAGAGAGGCAGAGAGGAAT
GAGGAGGAGGGAGGGAAAAAAAAACGAAGAGTTATTTACTGATCCCAAAGCTGACGTAAA
ATGCTAGAAAATCTACCCTGTGAGAAAGGAAATGGAGGTTGCTTGGTACTCGCACTCACA
CCCACGGAGCACAGGGCCGTATGATTGCGCGCTGTACATCTACGCCCCTACACACACTCA
CACACACACACACACACACACAGAATGCAGTTGGCTGCTGGTGTGTCATGTCTGTATAAG
CAGGCATTGATTTTTCTGTCCTGGCCTGCCACCTCCACCATTTATTCTCTGCTTTGCACC
AGGGCCCAGAGGACTAGAGAAATTCTGTTACAGTCCACACACACACAAACACACACACAC
ACCCCTGCAGGGCCAGTGGGGAGAATAGAGTTCACCTGTCCAGCGTCCCTGACCACTTAG
CCAGGGCTAAATGAACAGTTAGCAACGTTTTACCTCCTGCTTCTCTCTTAAGGCTCTTGT
ATGAGCGCTTCTTTCTATCTAAACTTCTCAACAGAGCATCTTTCTGATTACTTATCACAT
CAGCTAGCTTTAGATAGTCAGTATCAATCCAATGAATGTAAAGCATGATTTACCGTTTGG
TTCGAGTTGTTTTGTCGTAtgatgtcgaaagcgtcctttcagaatcggggcaagaatgtg
aatatgcatgtcattctgt
>NODE_444_length_852_cov_8.362676
GCAGACCCTGATACTCCGCACATGTGCACGTGCGCGCAGACATGCATACGGATGAAAAAA
ACATGGGAAGGCCACTCGCACACACTCACATGTGAAATGAGGTTGTAAGGTTGCGCACAA
AAGAAAGCGGTGCACAATAGAAGGAACATGCAGCCTTGGATGCAACATAATGCATGAGAA
TAGGCTACGTTTCTGAAATAGTGACCCCTAAAATGTGTCTTCTGGGATCTACGGGCAGCT
GGTAAGATCAGGAAATATAAAGAGGAAATGGCAACTCCTAGAGAAGGCCGTCGTCGCTTC
AAATTCTGCTCTCTGTCCGTTTTAATAACCGAGACTATGAGATAGAGCATATTTTTTTTA
AAGTGCCACTTTATTACAAAAGTATAAACTTGACTGACATTTCATGAATAGTAATCTTGA
TATAAAACATTACAATCTTTTGCACTTAGCACTTAATTACACGCTTTTGAGTACAAGACC
CTGTAGTCTGAATAGCAAACACACAACATTAGCTGCCACATTTAACTTAGCAGGGCTTTC
CAAGAACACACCGTAGCTTCATGGCTTCAAAAAACAAGAAACAGAATACACTGAAATTTT
TACATTGCAGCTTGTTTGCAGTTTTGTGTCACAAGATAAGTCATTCCAAAACACAATTGA
ACATAATAGAAAAAGATAGATTTTCTTGACACTGATGATATATTTATTATTTCTTTCTCT
TTTGTCATGTACATACACGTTGCATCAACATACAGTATAATCACATCGTTTGCTGGGGAT
ATTTGGTCAAATGAGATCGTCGCTATTGTTCAGGATTTGGATGTAATTTGTGTGTGTTAT
CCTCGGGGTGATGCTCTGCTGCTTAGCGAACCGCTTGCTTCACATTTTTGTCATTTCTGC
GATATTTTCAACACTGATAACAgagagtgttcatcgatgggtgtgacgatgagacatgac
gtttgctaatacacatcagttctactgtagcttttc
>NODE_445_length_640_cov_11.139063
GGGGATATATAGGGGTGTGGTAGAGCTAGTGATGGGGCTCTGCTTTGATGCCCAGTGGGA
GATTACAGGGCCAAGAAGCAGAGATAAAAGTACAACCAAAACACAGGTAGCTGCTCTTGC
TTATGCCTTACAAACACATTCACACATACACTTACACACATCCATAACACATGTTCAGAG
TAGACCAAGGATGCACACACGCAGACACACAGCTGCATACACACTAACATCTAATGGCTA
GTCAGTGACACTGAGGTCTTAGCCCCTGTCTGCCAGTCCTCATTTGTTTCCCAGCCCCTC
CTATGTGTGTGTAGCAGTAGCACTTGCTACTGGGTGTCTTGTTACTCCTCAGAAGGTCTA
TTGATTTAACTCTTGCCACAATCTATAACACTATTGTCTTGCCTTAAGTGTCTCATCTGT
ACAATTCACTGGCAGGAGTCTATACATCAAAAACCCCGCCTGCTTAAGGATATTGGTATT
CTGCAACATGCTGGGAATACTTTTTTTTTCTCTGTGAATTTCACATTTCTTGCACACTCA
ACCTTACTTTTTTAAAGCGTAGATGCTTGCAGCTAGGCATAACACAGCCTGGTACAGGTT
TATTTTTACTCCTGTTGTGTTTATGAAGTCAATATTTTATTTCACAATATCATATAGCAG
TGGTGTAGAGCAGAAGTTATATTTTAGTTTTTTGTCGATCTGTTGGGACAGAGATGAAAT
ATTCAGCCTTATAGTGGCATCCTGGAAAAAATTACATcctctggttaaaataaacacaca
ggcc
>NODE_446_length_187_cov_1.957219
GCCAAAACATGATTGTGAACATTGTAGTTGAAAGATGGCAGTTTGGCTGTCATCCCGCTC
GGAAAATGCGTTTGGCTGGCTGAAAACAAGGTTTTTGACATGGGACATGTAAAGTGAATT
TGGTTGACAGGAACAGACTTGAAACAGCTTGTGCCGTCATCTGTATCACATTTGAAGACA
TTGTGAAGCCAAAACATGATTGTGAACATTGTAGTTGAAAGATGGCAGTTTGGCTGTCAT
CCCGCTCGGAAAATGCGTTTGGCTGGCTGAAAACAAGGTTTTTGACATGGGACatgtaaA
GTGAATTTGGTTGACAGGAACAGACTTGAAA
>NODE_447_length_482_cov_8.462656
GATTGCTTTCAGCTGGTACTTGAACCCTGGGCCTTTTGGGTTTTGGAGGCCAGCCCAGAC
CCCACAATCCCCCCAGCGCCCCATCCAGCTGCCTGACCCCTCCCTGACCCCGCGCCGAGG
ATAGGAAAATACGAGCCGTGCCAAGCCAGAGAGACTCTTTTATTTTGCCTGCTGGCATGC
TGCCGGTGACCAGGGCTTACATAATGGGAAACATAGCAGGACCCAGGAGAAACAGCCCCT
TGCCCCCCTTTTTCTTTTTCCTTACCAATCGATCCTCCCCTTTTCTCCCCCATCTCCCTT
TCTCCTTCTTCTTTCGTTTCTGTTCCCACTCCGCTCCGCTCCATCCTCTTCCTCTCCCTG
TGCACTCTGCCTCCCCTCCTGTTTGTGATATATCTTTTTGGGCCCACTCGCCTGGGCACA
TTTATTACAGACAGCCTCGACACAATCCTGAAGCCGTGCCACCAGCAACACAACACACAC
ACACACACTCACACACTCAAACGCACAAGCGCACACACGTGTGGGCGTGTGTTTGCATAC
Tctgaagcatttacagcttgtgttgtgcttccttatgtagacaactttaagcgaagagtg
tacatgtggaaataaaaggttgcagc
>NODE_448_length_592_cov_4.126689
CACTACCCTAAAATACTGATAATAGATCTTAAACCCCTAAACCTACCAGGCCGCCCCATG
CCCTCCATGGAAGCGATCATGCTAATATGAGTAATAAGAGAGCCCCAACTCTCTCCTTGC
ACACGTGTAAATCGGAACGGACCACCCACCGAACCTTAACGGCCCCAAACAAAGAGGGAA
ATGAGTAAAAAACCAAACAACAAGAAAAACACCCACTATTTCACCGTTAACCCCACACTG
GAGTGCCCATAAGGAAAGACTAAAAGAAAAAGAAGGAACTCGGCAAACACATTAATAAGC
CTCGCCTGTTTACCAAAAACATCGCCTCTTGAAAAAACAATATAAGAGGTCCCGCCTGCC
CTGTGACCATGTGTTTAACGGCCGCGGTATTTTGACCGTGCAAAGGTAGCGCAATCACTT
GTCTTTTAAATGAAGACCTGTATGAATGGCACGACGAGGGCTTAACTGTCTCCTTTTTCC
AGTCAATGAAATTGATCTCCCCGTGCAGAAGCGGGGATAAAATCATAAGACGAGAAGACC
CTGTGGAGCTTTAGACACTAAGCCAGACCTTGTCAAATAACCCCCTTAAAGCACCGAACT
AATTGGATCCTGGCCCGATGTCTTTGGTTGGGGCGACCTCGGGGAAACAAAAAACCCCCG
CGTGGAATAGAAGTACATTACTTCCAAAACTAAGAGCCACCGCTCAAATTAACAGAATTT
CTGACCAATTACAGAt
>NODE_452_length_582_cov_16.740549
TAGTTTACAAAAATCTGAAACAGGTATCGTTGTTTATGGTGATGAATATTTTTTTTGTTG
CAGTGTAAGAAAACAGAAACTACGCTACACCCCTTAACTAAATATTGTGAGAAATCACAC
GTAGAAACAAGAATATTAAAAATGATTAACCCACAAAAGCAGTTTATATAATATAATAGT
TATATTGTCAACAATACAACAGCAATGCCAAGGGTTCATATGTGCTACCTTTGTGTGTGT
GTGTGTGTGTTTGGGCGCATGTGTGCGTGTGCGCACATTCACTTACACTTGTGTGTGTAT
GTGTGTGTGACTCCATGTGTGTGATTCATTCCAGGGCAGTTTTAGTCCTTATAAAATATT
CATTTTGGTTGTGCAGGGCCCTGTAATTGCCATCTCTCACCCTGAATTATTTATACCTCG
CACAGACTGACAAAGCTTTGCCATACGGCCCCAGATGAATCAGAAAGCAGCCATCTCTGC
TGCCAACAGCACTGGGCTTTCACACAAATATGGCAGCCACGTCTCTCTGCCTGGCCTCTC
TTAATTTGACATTTTCTTTTTCCCCCTGCCTTTGTCCTAGGTGCACAGAAAGGTTACCTG
TTAGCTTTAAGCACCGACCTGCTCTCTGTCTTTCTGTCTCTATCCCCCCCTCTACCTACA
TGACAGTCCACAGTGGGTGTGTTTTTTTTTTGTTTTTTTTTTACCTCTTCTGAGAATGCG
TTAATg
>NODE_453_length_717_cov_11.942818
GGTCTCCCCCTGACAACCCAGAGCACTGCTGGCTGAGGTAACCGATATCTCTTTCCCCTT
TAAACTGCAAATTATTTTACGTTTATGAGTTTGTCTCATCTTCAAGGTCAAAAATGTAAT
TTTTGCTCTTTCAAAGGGTTATAACCTTAAAAGAGAACCTCAATCCATGCTGATTAATGA
GAGACTCCTGCATTTGATGTTTCAACGGTGACATTTTAAACTTTAAATATTTTATATGCA
TACCTATGAAAAAAAATGAAGATACGCATTCATGTGGAATAAACGCTATTGCAGAGAAGA
AAGGCTGGGCTGGGTATCATTTTAATAGAACAGTTAGAGTGCAATGGTTTTTCTTGGTGA
TTTTTATTTGAGGTTTTTATGTGTGCGCAAGCTGATTTAAAGGCACACTAAATCATTGGG
GATGGGGAGTAGTGGATTATGCATTTAATCAAGGAGTAGGCCTTGGGAGAGTGGCTGGCC
GAGTCACCGGGGCATCAGTGAGGGGTTGGCTCGAACATGGGGCCCATCCTCTTTGTTCCT
CGCCATAATGGGCCATTTTTACATCATTTGTGAGGAAAAAATGATAGAGCATGTGCTTCT
GCTCCAGCTGTGTTCCTGCTGATCGCTGGAACTGTGCGACTACTGTGTGTGTTAAATAGA
AAATAACTATATCATGAGGCAGCAGTGCTTAAAGTTACTTAGATGTGATCCGCATGAGCC
GGCTCTCATGATAGGCTTTTTGCTTAGAGCACAACATATGATTGTTCCTGATTATTTTGC
AGATATTCCACCTTGGGATGTCGTCTTCTTTGGTAAAAGCGGGTATTTACAGTTGTTTTC
AATGCATCACAAAAGGACCTg
>NODE_454_length_543_cov_7.104972
TAAGCGGATGCGGTTTTTGCTTAATTGGGAGCTTTGCAGCTCAGATTCCGACTTATTTGA
TGTTGATGATGAAGTCCCAGGAAAGCTGTGAAATTCTTGTAAACTAAATGTGCATGCATG
CTGTCTTCATTCGTACGCTGGTCAGAACTGTTACCCGTCAATTTAACCTGCACAGTTTCC
CTCTTCTTCTAGGGGAGCATGAACGCACACACACACATAGGTACACACATGCCCTGAGCT
CATTTTTAATCCTCGCAGCTCACTGTGAAGGCAGGAGGAAGTTCCAATTAAAATTAAAAT
AAGCTCTTTTAACGGTCTCTTAAATTGACAACTGAACAATGATTTTCGAATTGGTATCTG
TCAAAGGTCTCGGAAAATCCTCAGTTGATAAGGCCCAACGCATCCAATTAGTAGCGGAGT
AGGGCCTCAGCCAGTAATGATTTCCAGGTCCCTTAAGATGTGGCGCGGACACTTATTGCA
AATTACTGACAAAGAGCCCTGCTGTATTGATGAGGGGGAGAACAGCCAAGTCTCCGTGTT
CCCATCAGGTGGACGAGTACCAAGAGGGGTCTGAAGGAGAGCCGGGTGTCTCTCTCTCTC
TCTCCCTCTCTCTCCCTCTCTGCAGCCATAATGTGGCCTCGCTGTGTAGCTCATATAtag
cccccctgctgacatggactctgagag
>NODE_455_length_481_cov_9.016632
TGAGGAATCTCAACAAAAAGTGTCCTGGAGTTACGGTCAAGAGCGGAGTATTAACTCAAA
GAACTGCAAAGGACACTGCCATTGTTTCGAAGATCAATATCCGAAAAATATAAAGAAACA
AGAAAATGTCCCTTCACATTATCACTATACATAATATCATTATATGTGTAAATGTATCCA
ATTTAGATGTGTTTTACATCAAAAAATTGACATATTTTTATTGATTTTACTGCAATTTCT
GTGCATTTGAGCCAAATTGTTACGTGTACAAAAGCTATATTGTGTATTTTATTAAATTAA
TATATAGTTGTGTTGCAATATACATGGGCTTATATTGTATTTGGCAAAAGTTGCCTTAGT
AGCTGTCGAACTCTGTGAGTTTGCTTTAGTTTGGGTTTTTTTGTTGGTGTTTTTTTTCAT
CTCTATTCTGCATCTTTGCAGGCTGGCTTCAGTGCTTTTGAGATGTCGCCTCTTTTTACC
CTGAGATCCAGCTGGATCAAATACAATAACTGTTGAAAGCTTAATGAGCCAGCTGATCTA
GAATACAATTCAAACCAACGACAAAAAGCAACAACCACAAGATAACAGTTTGAATATTTT
TACTGAGCAGATTTTTACAGggcag
>NODE_456_length_810_cov_14.229630
GACGGCTATTTATTGTACATTTTAATTAAGTGCTTGTTAACGCTAGTTATCTTAACAGTC
ACAAAATTACCGTTGTAATGCATTTAGTTTGAGGAAAAATGGAGAGGGTTGGAGCACTTT
ATGAAAGCTGGCACAGCTTGCCTTCATTTGAAATCACAGGATAAATTCAGAGGAGGCGGA
TGCCACAATGATCTAAGCTCAGGCACTAATGGTTATTTAATATGGCCATCAGCGGTCCCA
AGTCCCCAGCATACGGCACTCGCACAATAGCCTCCAAACCCTCTTTAACACTTATTTGAG
ATGACAGGAAAAATGAAACCGTTTGTGCTTTCAATGGAAAAGCAATCATTGGTACATTAT
ACTCCGCTTGCCCTATCATGCTAATGCCGGGTAAAAATGTCACCAAATGTATTTAAAGGC
CTGATGGAGTGTTGCCGTTTGATTCCTGCTGCCTGCCTGATTAATAAAAACCTTCAATTT
GTATGTAAATGCAACCTGGGGCTCATATCATCTGCACACCTGCACCTGGAGAAAAATAAT
AAACTCAAGTTTAATGTGGCAATTATGAGAGTTTATGGGGATTGTGGGGAAGAGGGCGGC
AGAGGAGAGGCTGGCTTGATGAGAGGGCTCTCAGAGGGGAGTGGGCCGACCCGGACCAGC
CCGCTACAGGAATGACCTGATGCACGAATATAACCTCAGCTTGCACAGCTTACCACAACA
TGCATGTTTGCACAACACAGGATGGTAGTAGGGATTAAGGCAGTCCACTGATGTTTTGTT
GAAAACAATTATTGCTTGGTTTGTGTTTCTATCAGCTGCTGTATGTTGGACAGGTTAGAT
TTAAACTGCTAAGCACAGTAGCAGAAAATAATATGCGGTATCATGTGTCTTTGTTTGTAT
GGTGATAGAGAACTTGAGTAGTTTTGACattttcttttgttcctctaaattttg
>NODE_457_length_514_cov_12.243191
ACAGAGCACTTCCTCAATTCATTTTTCACATCATTGTTTTCCCCTTTTTAGCGTGTCACA
GAGGTCTTGCGTTGTGGGTGTTGTGACGGGAGGGGTGAGATAGGAGGGCAGACAGGCGCA
AAGTGGAAGGATGCTGGGCTTCTCCAAGGGGATGTTTGGCTTTGTAATTTCACCCTTGAA
ATTCGTGATTACAAACGGGACAACTTTTTTAATTTTCTCTTTTGTCTGGATTCAGCTGGC
TGACAGTCTGCCCCAGCAGCCAGGCCTTTTAATCAATCACCTAGATAATCAAATGTCACT
GGCTATCTGCTCCATGTAATTACTTTTGCAATTAAAAATCAATCTCCAGTCACCCCGTCT
AATTAGAGGGATGGGCAGATCTTCATCTAGATTGATTTTATAATACATATTGACTTCAAA
TGCCATAACATTGCCATATTCTCTCATTTTCATGCTGTGGTGCATCAAAACAAAATGCCA
GGGATTATGGGGAGGTGCAATGAGGGGGTGTTCCAATTCTGTGTACCAGGAAAAGGTCCC
CAGTCTAGGAAAGGTTCACCTTGCTTGCTTGTCTGTAATGACAACACTCATCCTCTCTGC
TCCCATTGGAAAGGGAGGAGGGACAATAGaagtccaatgatctacatgacaggctaca
>NODE_458_length_772_cov_8.341969
GGCCATGCTGGGGTATGTACATATCGCTGTAAACTGTTGTAGACTTATTCATATCAGACG
AGATTCTGGGAGGGGGTATTGGGTTAAAATCCAACTCCAATTTACAAATCTGAGATAATT
TTCATATTCCCCTCTGAAGATTTTTTACATAGAAATGAAGGGAGTGGAGGGTTGAGAGGG
GCACAAGGAATCTTTTGAGACTGCAAAACAGCATAATTGTTTTGCTATCCAATCGGGTGT
TATACTACACATAATATATGGTTATTTCATACAGCCTCCAGACTGCCAAGATGTTTTCAA
TTTGGCACGGCCCTGCGATCATGATATCACAGAGAAAAGAGAGAGGGAGAGAGAGAGAGC
TTCCAGTCTGGGATGGCCAGAGCAGTGAGAGGGCGATCATTTCGCCAAACTCAAAGGCTT
TTTTCCCCCCTTCTCTCTCTCTCTCTCTCTCCCTCTCTCTGGGACGAATAATTCCACAGT
TGCTGAGGCACTGAAAAAGCAATCTGCGGAATACCCCAGGGTCATGTCTGTGGCCGGATG
ATTTGTGTGAAATGTCATACATTAAATATAAGTTTAACATTCAGCCCGGTGCACTGTAAA
ACTGCCCTGTCGTTGCCACAGTCCGCCATTTCCCTCTGTGCAGGGAGGGTTCGGGTTCAA
GAAAGCGGTCACAAAGGAGTTGGACACACAAATACACACAGAGACATGGACACACACTCA
CACACACCACCCCCTGTGTCTGCCCAATCTTAGAGGGAGTAGGAGAAAGGGGGGTGCGGA
CAGCGGGGAGTTGTGAGGCCATTCGATCTACAGCTGCATTTCATTTAcgaatgcgagagc
actaacttttttttcttgaaaaatatatctatataattttttttttttttcaatttcatc
ttgtatttttcccagg
>NODE_459_length_673_cov_12.090639
TAACTGTAAGATCCCCTACCAGGACCAGCCTCAGCAGGGCTCGGGGCAGCTCCCTCCAGT
GCAGGCCCAGCTCCCTCCCCAGACCTTACAACCTCCTGTCTCCATTGTGGGCTTGACTGT
GAAGGAAGACTCTTTCTATCTGCCTCCTGCCTACACAGCCCATCCGGCCTCCACACAGTC
CCAGCCTCCGGTTCAGCAGCAGCAAGTCCAGCCGCAGCCTCAGCCCGGATTAATGCAGGA
GGTAGAGTTTTCTAGTTCTTTCTATGGCTCAACTGAGCCAGCACCTGGTGGGCCATGCCT
TATGGCCAGCGACAGTGGTGGTGGTGTTAACCATGACGATGTGGCCATTGGCAGCTACAA
CACCTCATACACATCTTCATTTGTGTTCACCTACCCAGAGGGAGCCTGCGGGGTCAGTGC
CAACCAGCGGAACAGCAGTAGCGAGCAGTCATCTGATTCCCTGAACTCGCCTTCGCTGCT
GGCGCTCTGACTGACCGACAGACACACGCATTCACATATTAACACACACACACATTATGC
TCGCTGGAAGTAGAGCCTCAGACACGTACATGCACAGAACCAATCAGTCTCACAGATTGA
CATGAAAGCCAACAATCGTCTGTACCTGATTGGGTTAAAGTTTACACATTCTGAAATGCA
TTCCAATTAACAGCCATACAAACAGTTGCACATTAGACCAAACCTTTAACATAGAGCTTA
AACATAGAATAAATTCTTGTTTTGTATTTGACCAGAATACTTGCAACTGGACACGTTAAG
CGTTTAAAAGCCAAGTCCACgatgccaatcatgtgtg
>NODE_464_length_705_cov_11.340425
CACCATAGATCTGTGCAAGTTTGTATTATTAGCCGTGACTCAGTCCGGGTTCCTCTTGAG
TTCTGCTGTTTTAGTGATCTAAAAATGCAGTCATTCACACCAACCGAGACAAAAGCATCA
GGGGGAGGCGAGGTATCTTATTTTCAGTGGGCACAGAACAATGTCCCCCCGTCCTGGATT
CATCTTGAGCCGACACTAGAAAGGTGATTATCACTTGTTTGTTTATTCTGTTTAAAAAGA
AAGAAAAACAGCATTTGAAAAGCCAAAGTGGCTTTGGCGTTAATGATTACTTCTCCAAGC
CATAACATGAAGGGCACAAATCAAAGCCTTGGCACTGACAGACACACACACATACGCACA
CGTCGTCTTCTGCACACGCATACACACACACACACGCACGCACACACAAAACCCCTTCCT
TGGACTGATTACATTTTGCAAGAAGATTTAATTAAGGAATTTTTAATGAGGCTTCTGCTG
GCACTGCCAAGAACTGTTTTGATATTTGCGCTGCATAATGCATAAAATTTGTCTAAACAT
CTCGGCAGTTGATGCACGGGGAGGTTGCAGATAAGCCCAGATACAGTTTCAATTTCCGTG
TTGGGGTTGAGAAAAAAAAGAGAAAGGAAAGAAGAGGAGGAGGAAAAAAAATGGAAAAGG
AGGGCTCATAAAAAGGGCAAATGTACCACCGAGAGGGGAGGTAGAAGTGGGGGAGGGCCC
TATTTAGAGCCAGGGCTAATGAGTGCACACTAATACTAAAAGCCAGCTTTGTAAATACGT
TCGTATCCAATTGTCGCAAAAAAaagacaaaaaaaaaaaagttgttcatctcttcaccgc
gctacagtt
>NODE_465_length_570_cov_9.064912
AATGGAAATACGTATGAGCAGGAAGTTAGAAGATTCTGTCCTTGGATAAAGCTGCTCAGT
GCTCTCTAGAGTATACAGAGTTGTGGAGGGGAATGCCAACAATTACTGTGATGTTGAGAA
GAGTCAGCACAGCTGCTTCATCTCCAGGAACTAATCTTGTGTTTCTCACCCGCAAAAGAT
CTCCTCCATTACAAAACAGCAATTAAACTGAGAACGTGCAGCTTCTGTATTGTAACGATG
ATGGGTATTGACGCACGCTGATGTTAATTGTCCTTGTTTTTCTCGTCCACAGCTTTTCTG
AAACACTGGGGTTGTTGGTGTGGCCAAATTTTCCCTGGATTTGACTGGTAAATTCAGAAG
ACTGAAGCCCAGGCTCACAGTCTACCTTTCACGGAGGCCCAGCCGTGAGAGGACTGAGGA
AGGCACGTGGCGGATCATGACGGCCGACAAAGAGAAGGAACGGGAGAAAGAGCGGGACAG
GGACAGAGACAGGGACCGGGACAAAAGAGAGGCCGGTAAGTCCCGTCGGCAGGACGGGGA
CCGGGGAGATCGTGAAAGTGAGAGCTCCAGGCCACGACGCAGCTGCACGCTGGAGGGCGG
AGCCAAGAACTATGCAGAGAGCGAGCACAGCGAGGACGAGGACAACGACAATGGCAGCAA
TGTGTGTGTAAGTGTCACTCTGTCTTCTGTCTGAACACGCTTTTAAATCTCCCt
>NODE_466_length_327_cov_5.969419
TGTGTGTGTGCGTGTGTGCGTGCGTGCGTGCGTGCGCGTGAGAGAGAAAGAGAGAGAGAG
AGAGAGAGAGAGAGAGAAAGAAAGAAAAAGAAAGAAAGAAAGAAAGAAAGAAAGAAAGAA
AGAAAGAAAGAAAGAAAGAAAGAAAGAAAAAGAAAGAAAGAAAGAAAGAAAGAAAGAAAG
AAAGAAAGAAACAAGCCTTACAAGGCTATCCTTCTGATACTGCAGAAAATTTATAGTGAA
ATCCTCCCTTCATGCCCCTGGTACTTCATTCTCCCCTCGTGCCCCTGGTACTTCTGGAAC
CACATTCTCCCTTCGAGCCCCTGGTACTCTAGAAGATACGTTCTCCCTTCGTGCCCCTGG
TATCCGAGTAAGTGCATTCTCCCTTCATGCCCCTGGTACTCTAGAAGTTAAATGTTGCCT
TTACTCGTGTGTGTGTGTGTGTGTGTGTGTGTGTGTGTGTGTGTGTGTGTG
>NODE_467_length_754_cov_10.606101
TACTGCGGAGTACAAACATGTTTAAACATCTCCGCGTGGTTTCTTTGATGACTTTTCTGT
TGCAGTAACTAATCCCAGGGCCAAATGAGAGAAGTAATGAGCATTCTTTTCTGACATGAG
TGTGTTTATAAGAGCGCAACTCTAGCATGTAAAGAGAGACGCATGGAAGAACTTCTCTTC
CTTGGAATAAAGTAATTAAGGATCTCTCTCTCCAGTTTTTTTTTTTTCTTGTCTTGAGCC
CAGCCTAAGCCAAAGAACGTAACTTTCTGTATGCAAGTCGATCATCGCTGCAACTTGACA
TCCTGACCTGGACATTTAATTTATTGATCTTCATTTTATTCGGATGTAAAGACCCTTTGC
TCCTTTAAATTAATCCAGGTTAATTTGGCCAGGCCCCCTATCCCACCCAGCATGAATGGG
CCCTCTGTTGGCTCGAGCTGGCCCTGGCCACCCAGTTTTATGGGAATCTGCAGTGAATTA
GAAAATCTGTCAATGCGAGAGGAGTTGCGCAGCGCGGATATGCCGTGTCACTCCACCTGT
AAAAGAACTGCTCTTTGTCCATTATCTCCCAGGCTTACCTGAGGAGAGTTAACCTTGAGG
TCAATAACATCTCCATGGTGTTTCATGACTGGCTGGGCCTGGGCCGGGGGGTCTGAGGAG
AGCCATTGTTAACATGCGGGCTGCAGACCCACACTTCCTCCTGCTTTGGCTCTCCACATC
AAATACCTCTGGGAAACAGATCTGTAAAGAGCAGTGACGGGAGCCATAAAGATGTGATCA
CTTTCACAGGAAAGAGCAGACACTGTACCAGTTTGTCTTCATTGTGGTTAATATAAACGG
TTCATTTCTTTAAATGAAGTTGCAGCATCAGGGTATGTTCTCCCAGGATGTAATTTCt
>NODE_468_length_627_cov_8.478469
CAGGCAGTGGATAAGGCCCCCGAGCTGCTCCCACCTCCACACTCTCCCCTTCCCTGAGGC
CTCCTGAGCCTCCCTCTCCCTCCCTCTCTCCATTCCCTCGTCCTCCTCCGCCTCCTTTAA
GTTCCCTCAAGTCATGATCTGGCCCGTAAATTAGTACTGGGAGAAAAATAGGTTCTGTAA
GATGAAACTGGGTTTCAGTATGTATCAGCACACGACTCAGGGGAGACAAGAGAGAAGAAG
CAGGCAGTAAATCCATTGGAGTCCACTGATAGCGCCTGTTTGCACAGCCACTGCCGCTTC
CTTTGATCAAATGGCTGGGGGAGCGGGGGGTCGTGTGGCGCTGCCGAAGGTCAGCTATAT
ATTACACTCCTAAAAGTGATTACTGAAATTCTTAAGTGAAACCATTCTGCTGCCAGGGTG
TGCTCTAATCCCCTGCAGCGTTGTCTGGGCCAGGGCTGGGGCCGGGGCCTCTCTGTGGAT
CTGTGCGCCCAGCACTCCGTTTCCCCTTCCCCACTTGTGTTTTCTATCATCAGAGCAGGC
CTAAAAAGAGCCCCTACATGGAAACATGGCCTATCCAGTTGCAATATCAACTGCTGGGGC
TCGGAGGAGAGAGAGCGAGAGAGAAAGAGAGGGAGAGAGAGGAAAGGTAGTGTCAGGAAA
CAGAAATATGCACACACTTCAAAGGCTGGAGCAGCAAATTAAGGGTTAGGCATTGGACAC
GACAGTAAGTGGCCTTtccatcataaacagggtaaaaactgtctggcttgt
>NODE_469_length_716_cov_8.610335
AGTACTGTATTCGATGTTACTGTATTCCCCTGTTGTGGTGATATTTACAGAGCTGAGTGG
GTACAGGTGGAAACAAGCAAATAATCATGTAGCTAAAAGACACCCCACCCCTCCACACCA
CTCCCAGCACATTATTCCGTAGGAGCAGACAAATAGTGGAAGGAGGGACGTCAGGAAATA
GTATTGCTTTGAAGCCCATAACTCTATTCTGGAGAAAAGAAGCATCACAGTGTTATTCCA
CATCCTCAGATATAAAGGGAAAAAACATAATAACTTCTCGATAGCCTGGATCTCCACTGC
CCTATACTAGCTCTCCCCCTTCGCCCGCCCACACCCCTGCCTCATCCACCATACACCCAC
TTCTCCTGCCTCAATCTTTGGTTTCAAAGGAAGCGAATCAGCCAGAAGGACAGAAGGTTA
TGCATTAGTACTGGTCATTGCTCAAAGAGTGAGCGTTATAAATAATAAAGGCTTGTGAAG
GACACAAGGGCTGTGGGATGCATCTCTGGTTCACGCCACACAAGTCAAAGACAAGACTGT
AATTTCTATTCCGAAAATGTGACCCTTGCAGCTTCAATTACATCTCAACAACACCAACCG
TGTCCGTGCCAGGAGATGTGATGCCTCTTTGTTAGCTCTACATGAAAGGCTTATTGATAT
TGGTTATGGAGCGCGTACTAGACATGCACATTTTTTTGAAAATTATTCCAGAACTTAAAG
AAAGTGTATAACTAAAATAGATGCATACTGAAATTCAATTTATTTTCTCCACAGATGCCC
ACCTATAgaacttgtaatgcactttttctttggaattctacccagtcaaggcaaaaataa
tcttcttaattttatacatg
>NODE_470_length_304_cov_2.805921
TTTTGTTTTGCTTTCTACGGGTTTCAGGGCGGTACGAACTAGGATATCTTTGAGATTTTT
ATTTCTCTTGTAAGCGGTGATCAGTCTATATTGCTCAAGAGCTGGAACCTGAGTTTGAGC
CTGCTGAAAGTTATTTTTAAGAGTGGAATTTAACGGTGCTAACTGTTCTGAGTATGTAAC
TGTAAAAGGCATTATGGGTTGGTTGTTATTTACTCTACTATATTCCCTAGAGTCCTGGAA
TAACTCCCTAACGCAGGGGTGTCAATCTCAAAAACACAGTGGGCCAAAATTTAAAACCTG
AACAAAGTCGCGGGCCAACATTGAACAAATGAACCTTTTAATATGGACCAAAACAAATTT
TGCTTTAACATTGAATATGGAACAAGCAATGCTTATTACCATACATAATATATAACTATA
GAACTATGTTCTGCCTCCCACCCGTCCa
>NODE_471_length_670_cov_10.849254
TTCAACATCAACTTTGTTAAACCTTTTTTCGCTTCTCAGGCCAGAGGGGACAGTGAGCTC
ACTCCTCGTCCTTTTTTCTTTCTTTCTTTTTTTTTCACACAAGCCACATTACATTTTAGT
CAGATGACATCACCAGGTTGAGGCGCACACTCGTCTCAGCATGACTGATGGCCTCGCTGT
TTACAGCAAAGTCCCAAAACACTTCAAAGGCATCCTCAAAAACACGCTTGTCCTCTTCGA
CATAACTGATTACAGCCAGCCTTGATTGTGTGTGAGGGGCATTTAGTCAGGTAAGCATCA
GTGAGTAACTATATTAAGCCAATACATCTTGTATTGTAAAAACTACACTCAGTAATGTCG
TGTTCCTAAGTCCTTTAACATGCTTTATTAGGCAGCCTCGAGGTGACCATTATCTATCAG
CCTGCTCTGCATAGCTCTTAACTAGGACAATGTGGATCTCTTGTAATGCGCCATATGAAA
AAAATCCCTCCCTTAATCTATTTTTCTCCAGATAGACAAACCTTGATGCTGATTAATGGT
AGTTAAACTCACAAGCACTCCGTCAATGAGATTGCAAATAGATGGTAATGTATTAGAGTC
ATTAAATACGCATCATTCTTTTGGCATGAAATATGTTGACCCCAACCTGATTATATACAT
AATTAAAACTGCTCAACAGTTTCTGAGCACGGAGCTACAGAGCAGAGAGAGAGCGAGCAG
GTCGACAGGCAGGAGTCATAATGATACACAGCAGCCACGTCACTTATTTGGGTCATTTGT
CATTTCCGCCCAGCATTATTTCAGTGCATATAAa
>NODE_472_length_835_cov_13.681437
GCTAGTATAAATCAGCACGACTCAGAAGCATGGTGGCTACAATTCATAAATACACTGGAA
ATGTTGGTGCAGCTGACCTGGTCTTTGCAGATAGGGTATCGCCTCCTTTGTTTCAGGAGG
AAAAAAATCTGGAAAAAAATAAACCAAGCGTCAAAAGCGAAGCCACTGACGGCATTTCAA
TCTCGTTTGAATCGGTTCAGTGTCAACACCTGCAGCTTTCGAGGCACGCATCAAGGACCG
GTCTAAGTAGGCACCGTGCAGCATGATTAAATCTAAATAAGCTGACTCTTACACAGTTTG
TTTGTTTATTGAGGCAAGTCGGGGGGTTGTTCTGAGCCTCAGAACCGCATTTAAAGCTGA
TCTGGCTCCTTCAGACAGCGCTGCATCCGACTTCCTGTTGTCGACTCGCGGTTGCCACAG
AAAAATTGCTGCTGCAGCCTTAGACAACCTACAGCACTTTGTATGCCGAAAGAAAAGAGT
TAATTAGAAATACAAATTCTCCCAGATTGTTATTAATGGGAACTGTAGAGTAAGCAACAC
ATATTTTGTGCCCATAAGTAATTCTCAGGTATCTTTGATCTGTGGCCCACAGCGGATGCT
GCTGCGTGCCGCTGTCTGGCTTCTGGGATTCTGCCAGCGCCAGACATCTGGCTACTTTGT
TATCATTGGCTGATCTGCTCCCGGGAGGCCACTCTTGTGACACCAGGCAGAGAGTGTCCT
GGCAAGGAAAATTATCAGCACATTTTGAGTGGATTAGAGTTCCAAAGTGGTCTTCAAATC
TCTACAGGGGTCTAGTGAGCCATGCTCTACTGGGGGTTCCTCAGGGCTCTGTTTTGACAC
CACTGTTGATTTGAAAGGCAGCGAGGGTATGACTCCCACTGTTGCATCACAGGTCTCAGG
CAGCGTCTTAGGAAGTGGAAAAAAGGCCCCAATTATgatctgtcagatgtagaaggggga
aaatgcaccaaagacttcc
>NODE_473_length_720_cov_11.681945
AACATATGAAATCTGGATTGAGCTGGCAAAATCATATTAATCATCGCACAAAATGATCTG
CCAAAACAGACGGCCAACACCAACTATTAATCAGAGCAGAACCCGTGACAGCCTTTGGAA
TCGGAAGGGAAGGAGTCAGAGGGGGGGCCTCTTTGAGAGAGTACTTGATATGAAAACTGT
GTTGTTGTGCTTTGTACCAGCCTGTGGGAGTTTTTAAACAAGCCCATATGGTGGTAGCCA
CCAGCTTTGGAAAAGGCGGGTGGGTTGGGGGGTTAGCCAGGGCCAGGATTTCACACAGTC
AGTATTGAGTGGGATTGAGGAGGCGAGCTCTTAAGCTGTCTTTTCAGGCACAGCAAAAGC
CCTCCATCTGGCCTCCCCTAAAACTCAGGGCGAGTTTACTCAGCTCCCTGTCGGCTGATT
GGGCCTCCTGAAGCAGAAGTAACAGCATCAATAGTGTAAACCCTTGCCACTTGAGAGTAT
TACATTTCTTTTCATGCTTGACTTAATCAAAAGTGGGGAAGTGAAATTTACACCTTTTTG
ATGTTCTTTTTTCCCCGCTCACTAAGAGGGGCGATCTTAACCCATTTGATCTTCACAAGC
GCCCACTAAATGGCCAAATATGCCAAGCAGACGGAAGCAGACGGTTGGCAGTTGCCAGTT
TGCGCAGGGTCACTGTTGGAGCACTCCATGTGGTGGGGCAGGCAACCTCACAGAAGGCTC
CAGTCTTCACAGAGTCCAGCCAAGCTTCTGTCTGGAGGCCTACTGTCTCTTGCTCACTGT
CCGCACCTAGCCAAAAATCAATCCACCCTCATGCTGATTCTCTCTGCTCTGCCTGAGCCA
GTGTGAGACTTGTGTTGACTGAGc
>NODE_474_length_750_cov_9.050667
TAGGAGGTAATTTCTTTCTAGCACTACTTAAAGAAAATAAAAATCAACTCACCTCTCAAA
CTAATAGCTTCCTATTGAACTTCCTTGACGGTTATGTGAACCGGTCAGCACAGCGTCCAC
TTTCTCTGCGCTCTGTTAGGCCTAACCTATGCGTGGACAATGTATTCAATCCCCTTTTTG
TATGTCTTTCTTTTAGGGTATTTTAAAGTTTACAAGGTTACATATGCCAATTGCCCCAAG
CAGGGCCTGTGAATGGTGCATAGGAAGCACGTGGTGTCATTTAAGTGGGTTTTATGGCCT
GGAAGAGCTGACAAACCTTCGATATATACACATCATATATAATCTTAACTGTCCGGAATC
GCAGCTGCTGGCTTCCCCTTATCGGAGGAAGAAAGGGCTTTGTGGCAGTGAGGATGCAGT
ACCTTTCTCCGGACTGTGTAGTCGGGTTGGTGCGGAGGACTGAGAGCTGCTGCAGTAAGT
TGCTTTTAACTTTGACTACAGGCCTGCGACTTATTTCATAGCGAACGAAATATTTTTGTT
GTGTGTGAGTGTGACTAACTTTAAACGCACGGGCGTTTAAAATCCTTTGCACCTCGGAAT
GAACGCTGTTAATTTGTTGTGAATATTCAGAGATGTTTTTAAAGCAATCTGAAACATGCA
ATGTATATTTTTTAAAATAACAAAGATATTTAGTGTTGCATATTTGGTTCGTCTGAAGCG
GACCCATACTGCAGCGCATATCGATAGTGGGGACTCTGTGGTCACGATAGCACATTTTTA
CGCAGCGTCATCTTTCTGTTTGTGCTGCATTTTAGTAGCTATCAGGGAAACGTAACATTT
AATTCAGTGCAGCAGATTTGAgccacagtggcagctcgtctgactcaacagttt
>NODE_475_length_675_cov_9.936296
CTACACCTCGGCTCAATGAGCGGGTGGCAACAGCAACACCTTCAAAACATGCAGCATTCA
GCCCTCGGCCAGCTAGGGTGAGTGCACTGAACTTACTTTGAGGTGTTGTTGGCAAATGCA
TGATGTAACACATACGTTTTTTGTTTTTTTGAGATACCACACTCAGATATCTAAGACTCT
TTTACTGTTTTTAATCTTCACTTGAACACAAATGACACCTCACAAGTGTGTGTGTATGCT
TACTTGCATGCGAGTCACTTTGTTTCTTGCTCTGTAACTCTGTAACCTCTTGCGTTTCCT
CTCCTTCCAACAGAAATTGCTCTAGCTCTCACTTATGTCAGGGTTCAAATCTCTCCCTGC
CCTCTGCTCAAAGCCTGCACATCAAGTCCGAACCTGTTTCTCCTCCTAGAGATCGCACCA
GCAGCACACCGGGGGGCTACGGTGGTGGGGTACCACCTCCCCAGAACCCCTCGTCCCGCC
AGGACTCGGGACGCTCCCCTGTTGATAGCCTGAGCAGTTGTAGCAGCTCCCATGAGGGCA
GCGACCGCGATGAGCACAGGAATGAGTTCCACTCACCTCTGGGACTGGCCCGGCCCGCCC
TGGACGAGCGCGAGAGCCCCTCCATCAAACGGGTGCGCCTGTCAGAAGGATGGGCGACAT
GATAGCTCTGTCTTGTCCCCCGGCAGTGCCCCGAGTTGCCCTGATCCCCTGGCAATGCAG
CATTACGATGCCCCCCAAGTCAGCTCCctctccttcctcctctcactcgatatcacgagt
cactcaccacccaaccccatggcctctttccttttatca
>NODE_476_length_442_cov_3.669683
TAATGGGCGACTGTAAAGGTAAGACGCATGCAGGGAAAAACACACATCTGTCTCTGTGGC
CAACTGAGCCGTGTGCCGTCACTGTCTAACCTTCCTCAGAGGATTCTGGCTGACAACCTG
GATGATTTTTAAATGCATTTTATTAGCACTGCACATTAGCTATGTGAGGATGTAAACAAG
ATACCTGTCCCCTGTGTCCTTTTTGATAACTTTTAATGATGCGCTTTGAGCATCGTTCCT
CGTTCTAACAATTACTCTGCATATCTGAGGCTGTGTGATCCAAAACTGAGCAACTGGTTT
TGGACTGTGGCGTCCTGTCCGGTCCAAGATCCCCATGTAATAGGATTCCTCAAAGCTGCA
GATGGATGGCAAATCTAGGCGGTTTCATCTACTAAAAGAGGGCATAAATCACTAGCGGAG
GAAGCGGGGACGAGGCAGGGGGTATCACCAGTCTGCCTCCCTCATGAGAGCTTTGCATTA
AAGCATTAGTGAAATTAATTCATCTTTCATAAGAGGTTTGAGCAGTATCTGTGATCTATG
ATAACAACCAATTTCTCACTACGGAGGGGCCGGCGGAGGAGGGAGG
>NODE_477_length_313_cov_22.571884
CCCACTGGAGAACAGAGGAGGAGAATGAAAGAGGGGTAGTAAAGGACAAGAGTGGATAAA
AGAGCAGGAAGAAAAAGCCATAGAGAGGGCCAGATGGGCACCTTCACAGTCCATTTATCA
AACCCAATGTGGCCCTCCCCTCCCCTCCCTGCTGCTCTCATGTCCTAAACCCCCATGTAA
TTCTGTAATGATTTTCATTATCATATAATGACCTTACAAAGCCTACAGCAGTTTGCATGG
TCAGTACAAAACTCGCAGCTGTTCGCTTCCATGTTTGCTCGCCGGCTGTGACAAAGCTTT
TTTCGTTTTTTGTTTTTTTTTTCTTTCGGTCAGAGCAGTGACCTCTAGGTTTTAGAAGGT
CAGAATAAGGTCACCTCATCCAAGAGGTTCAAAGTGTACATACCGTCAGCATACAGACTA
AAGACCGCATCCAACCTGTGTTACATATCTCCCACAc
>NODE_479_length_558_cov_17.543011
AGGGAGAGAGAGAGCGAGAGAAGAGAGTGCAAAAGCTCAGAGTAGAAATGTCTACCTCCA
TGCCCCCCCTCTTCCACTCCTTTCTCTCCCCTCTTTGACACACCAGGAAAAAAGACGGTT
ATAAATAACCTCAGGTACGGTGCTACTATTTTTCTAAATGAAGAGCAAAATAACCCCCGC
GCCCACACTCGCCACTCTTGTTCTCGAAACTGAAAGAGTGGGCCTCCATTGAAGGATTTC
AAAAATAGGGGCAATTTTAATCATCTCTCCATTCAATCTCAGTTGGATAAATCATATCTG
AGAGATTTGCATAAATACAAACCATCAAAGACTTTTCATCTTCAAAGAGGTTTTCAAGAC
CCAATAGGCTTTGTACTGTAATCATCTGAGGTCACAACCCTGTGGGAGCAAGGCTGCTAT
GGCAACATAAAAACTAACGCTGGGGGCTTAGCATAATATCCCCCCCTCCTTCGCAAACAC
AGGAAGGGGTGGGGGGGTCCGAGAGGGAGTGTGAAAAGAGGGTGTAGATAAACCTATTTC
TGTGACAGAGGAAACTAGATAGATATGGCCTGTTGTGGGGGAAACCTCGCTGATATTACA
CACCGAGATTACCACCGGTACACTGTGCCATGCAAACCCTAACTAACAAGGCTGCGGCGA
GCTGAGTGGGCTGTTTGGATTCTACCAAAGGAAAACAAATGa
>NODE_480_length_446_cov_11.894619
TTGCAGACTTCATTAAGGGTGCGGATGGAGAGGGGGGGGAGTGAGAGGGATGAGTGGGTA
CTGGGAGGAGAAGAGGATGGGAGAGGAAGGGAGAGAGAGAGAGAGAGAGGGAGACAGGGG
CTGAGTCTGTCCTATAACTCCTGGGTCTAAGACACATGCAGCTAGAAGATTGGCTCGGGC
CTCTCCTAGGGGTCGACAATGTGTCATTTCCACCCGGCTAGATTGCCCTCTGCCTATCTG
ATATTAATGTGCAAATCAATATTTCAGGGATTAAATTTCCCTTCTTCATTTTTTATGGTT
TCTACCTCAATAAGTCTCCCGTCTAATAGAGGAGGCTGGATGATTTAGAAGCCTTTGCTG
CAGAAAGAGAGAGAAAGAAATAGAGAGGAGCTTTGCAACAAGGCTATCGCTGCATTTTAA
TGTTCTTCTTCGTGGATCCCCCATAGGCCCTTAGTAAGGAGGGCTATATCGCTGCTTTAC
AGTGTAAAGACAGCCAATTTGGTTAAAAAGGCAGAAAGGGAAAATATGAGTCCGGTTGAA
TACTTAAGACGCTGTGGTAATCCGAGTAGTAGGTATtagtgaaggggagc
>NODE_481_length_418_cov_1.456938
GCTGAACAAAAATGTAGCTCGTCTTCTGAAAAAATGGGAGTGCCATACCGAACCACATGC
AGATGCTTTCTAGCATAAAAATACAGACCCTGACAACACCGAGACATAACGTACAGATCT
GTATCTTGGTCACAACTCCCTCCAAAATAGATGGTAAACAGCTCAAATGAAGAGATGGTG
CCAAGTTGTAGTCTGGAGACAAAATTAAACAGCCAGCACCCTTTTATTTAGGGTGACTTC
ATGTTTTTTTCCACTACCTCCCACCTCCTCCCACATACACCCACACACACAGGGGATCTG
TAGTTTGTTGTCCTTGCGTTGGCCTTCTTCTTTATCCAGCCTCTTTTAGCCATTCCAGTT
CCCAAAGGCTGCTTCATTATAAAGAGCTCACTTAATGGGAGGCACATCGACCCGACTGCG
AATCGGTTCTGCAACAGCTGAGCAAAACATCTGCCGGGCTTCCAGTTCCAGCCAGGACGC
TCTGGAGTTGATTTAGACCAATGTTTGACATAAACCGATAAATCTGTTGATTCCacttcc
agaaacgtccaccctttccaca
>NODE_482_length_352_cov_4.460227
AAAGCAATGCACCTGCAGACTGGGACACTAGTAAGACCTCGAGCACCGAGCGTCACCAGG
ACCGACTGAGCCGCAGGAAAACGTGCTCTGGATTTTTCTGAGCTGACTGAACTGTGGTTC
ACGTGATAAACTGGTTAACATGTTAGCGAGGAGCATGACAACATGCCATTAGGCTGTAGA
AATGTGTTTACTGTATGTGCAAATGTTCAAAGTTCAGAAAAAGGTGAAAGAATTTGTCAA
ATGTTCAAAGTTCAGAAAAAGGTGAAAGAATTTGTCACCCAGCCCTCTGTCTCCATCCAG
GCCGTCCCCCTGCCTGCTGTGACCGATTTTGTATACAGGAACAAAAAAACTCCTTATTGG
AACCTGTGAAGGATGGCACGTTCATGAATCCCCCATTGAGATCAAGTATAACTGTGTAGT
GTTAATTGTGTACTATTCACCTTGTACAGCTGTATTCCTACAAATATGGTTTACTGTATC
ATTGATACTGTAGTTT
>NODE_483_length_656_cov_10.018292
AATGGTATTTTTTAATAATGTAATGCAAAAATTGTAACAAATTAAAAATCAAAAATAAAA
CAGAAAAAAGGTTTGGTAAGATAATAGCTATGGTAACATTAAACTCATCAGAAAATATTG
TACTTGAACGAGAAAAGGGACAGTTATGAATGAAAGTATTCAGCAATTCACAGTATATTT
GCAACTAGAGTGTAAAAATAATTCAATTTCAAATAGATATTGTTCTGACACTAAAAGGTT
GAAATGACAGAGGTTCTGTTGTGGAAAACAACACATTCCCCTGATTTTCTTGACAACGCT
CTCTCATCTTACAGGTATCACACGTCAAGGCCTTTTATTCAATAATTACAAGAGAATATC
AGTTTCTGATTGAGGTGACAATAACAGAAAATATAGTGTGTGGCTCGTGTGTAAAGTAAA
CTAAGCGGCACGGGTGCTTGTTAGGATAATATGTCCTACTCATTATCTAGAGTAATAAGT
GTATCAAATTCACATAATCATGTCTAATTAGTATCAGTAATTATCTTGTTGGGCCCAGGA
ATATTAATCTTCAGGTCCCAGAGGGGAGGGAGCAGAATCGCAGCAAGAATGGAAGAGAGA
GCGAGGGAATCATGCTGAGGAGCACCGACTAAATTAGCATGCTGAAATCAGAGCAGAGGA
GGAGGGGGAGGAGAGGGGGAGAGAGACTTGGAGTAGGAGAATTGAAAAGAAAATGTGAAA
CTTTGTTTTAGAAAAAGTGGCAGATGAATGgtacctaaaacaagctcatgacttaagaga
aaaaaagggtctgatcacta
>NODE_484_length_609_cov_10.742200
TTCCATCAGGTGACTCCTCCTGCCTCAGGCTCCTTTAGAGACTCAGCAGCCAAAAGCAAC
TCTCATGCTCCCTGACCTTATTGTCCCCTTCATTCAGAGCTCACACCACCTTATTCCCCA
TGACAGTGAGACCAAAGCTATAATGACCGAGCTCGTATGTGCGTGCGTGAGACTGCGCAG
ATGTGTGCTTGTATGTGATAGAGTCATATTGCCATTGGTGTCGTTTATGTGCAACAGTGT
TGTGTGGTTTTGCCTGACTCGTTCTGCAGCTCAGTCCTGTACAAACTGGGTTTTTATGGT
TCGCATTCAGGCCCTGATACCAATTATGCAAACTATTAAAAATTTAAGGAGGACAGTCTT
TTATAATTTAATCCTAAAGTAATAGATTCTATTAAAAATGCATGAGAGGAGCTTTATAGA
TGGAGCTAGAATTAGTGTCTATCAAAGACTCCAGTCAAGGATGCAGGGAGAATGGGCAGC
AGGAGTGGCGGTATTGCCTCATTATTCAAATAGGATATGATTACCATAGAGCAGGAGTCC
CTCAGAGCTGAAGCAGAGCTCGCTGGCCACTGTGATCACGAACAGGAGGAGTCTAGTCGA
GCTCTTCGGAGGGAGATCTCCCCTTTTTCTGTTGAAGTGAAAGTGGGTTTAGATTTCCTG
TCTTAACTTTCACAAATGGGATTCGAAGTGACATgtgatttgttgtggtttaaagcgctc
tgtcgttgaaatgccctttgtcttgttgggatt
>NODE_485_length_482_cov_12.854772
CGAGATGATGATGCAATGAAAACAGAAATGCATGGCCTCTGCTCTGTGACCTGTAAATAA
TTGATAAATCAATTTTCTTGACTAGAACACCAAATAATGGAGCAATGCAATTCTTATCAA
TTACATTTTCGTCTTAATTGTTGACTTCACTTAGCACAAAGCAGCACAGCGAAACACCAT
GCCATTTTTCAATTAAAAGGTCCAGATGTTTTTGGAGGCTTCAGTAGACACAGGCAGTTG
TGAGAAATGCTTTATCTGCATTGTAATAATCACTAGAACATCAGCTCCAGGCTGCATTTA
CATACTCATGTTTTATTCCAGCCCTCTTTCTAATGCACCGCTTAATTATACTGAGCGCAG
ACAATGTCAGACCCCCATAGCCCCAAATTTATTATTGCACTGTGTGAAGCTGCAACCATC
AAACCTAGTGTCCTCATCACAACACACTACACTCATCACTATTCTCACTCTATGAAATAC
ATATCATGCTCTCGGTATGGAACACATATCACATTTTCTGGTTTAATCACACCAAGTGAA
TAAAATTAATAGCTGGGATGGCAAAATTCAAACTGAAGCCACACCTCAGTCTGATGTTCA
TTCCCGTATATGTGTACTGTCTTcgc
>NODE_486_length_558_cov_10.817204
CAGTCTGAATCTTTCTGCTAAAACCCAACTAGTTTGAAGGTACTGATGAGAAGCATGGAA
TTGGATTGGATGGAAAGCACAATTGTGCAGCTGATTGTTCAAAGACTATTGACATGGCTG
TAGCTGGAAGTATGGAAGGATTCTGCAGAGAAAAGAGTAAAAGTGAGGTCAGACTTTGGA
GTCAGCTCCCTCCGATCAGTGCCTTTAAACCCAATCATCCCCCTTTCCCTCTTTCTTTTA
ACTATAATGCCTAAATCCAATTTCGAAGTGACATTTTCTATGGTTACTGGTGCCTTTTCT
TTATTTTTTTTCTCTCTTTTCTCTCTCCTCTGGCTGTGTTGTTTTATTTCCTCTGGGCTT
TCTCCTGTCACGCTGTCTGATTCTTTGCAGATGGATGTAGTGAGTGCGTTCCAGAGTGGA
ACTTCCTTTCAGGGGGCTCTAAGGCGGCAGGCCTCCAACTCCAGCCAACAACAGCACGAT
GTAACCAATGTTTCTAGCCCTACACATGTAGCCTTTTCTACTACTACCACTACTGCCACT
GCCGCCAACACCGCTTCTGCCACTGTGGGGTGTGAGTGCGTGTTCTCCTCTAGTGCATGA
GACTTTTTTTTTTATTTCTTCTTCTCTTCTAACATCTTCCTCCTCCACTCTTTTTCTCAC
CTAACGTTGACACTTTGActctctcatgcttctcctaatgtt
>NODE_487_length_491_cov_16.676170
TGTGAAATGTGTATCAAATCAAAAAATGAGGAAAAAAAAAAAAGAAAAGTTAAAAAAAAA
TAATAAATCCGTAGATGCACTTATTGTACATGTGGCTAGGTTTAGTAGGTTTGACTTCAA
GTTCTGACTGCCTTACGATGTTCGGGCAGGTGGTTCTGAAAGACATAGAAAAGACTTTTG
GGAGAAGACATAATGAAAAACAATAAAAGGATTGTAGAATAATATTGAACAATTCTGAAA
TTGCAGTTCTTTTGATGCTTGTGATTATTGCAGATGTACTTTAGAGAAATTTCATTGAAA
AGATATGACTCTGATGTTAATTCTGTAGAATAGCAATGTATACCAAATGTAATCTTTCCA
ATGCTATGAAGAATTTATACATGAAATTGATATGCAATAAAACCTGTGTGCTTTTTAAAT
GAGAGGTCTACTGTGCATTCGTGAGCTGCAAGCGCCTGGAACTGATCACTGAACAGTAAA
CAAAGAAGAAAAGCCATTTCCCTTCCAGTTTGTGGTTTGTTATTTGGAACCACAGAAAGC
TCAAACACTTAATGAATCATTTAAGCCATTTATCAAACATTTGGTAGTTCTAGATTTCTA
AATGTGAGGATGTGCTGTTTTTCtgtattttatat
>NODE_488_length_336_cov_9.571428
GAGATGGCATGCCTCTGTGAAAAAGAATGCTGCTTCTGTCTTTTTTGCATCTTGAGAATG
AGCTAATTGTCACCGAGCTGGCAGCTGAATAGAGGCAGTGAGTTTAATCTGACCACAATG
ACATGTTTGATTGGTCCGAGGCAGGCTGGGTACAGAGGGTGGGGGGTGGCCCTCTCTTGT
GGCAGCAGAGAACAAACATAAATCTTCTTCAACAATCTATTTTCCATCATACTTATTCAC
AGGGGACATCTCAAAGTGGTCTTTACCCTTTCTGTCAATGGCTGCCCTCATCCATCAATT
TCATAGAGAATTATACCCCAGATCAATGTAGTTCATGACCGCTGAGCATTTGTCGAGGGG
TGGTGTAGGTGGTTGGGGCGGGTGGGAGGCGGAGTGCTGGCTGTATGCGTCGCTGCTTGT
TCTCAGAGGCTgatggctacttcttgttggtcaccctctcatgcccaaataattcacacc
>NODE_489_length_353_cov_7.254958
CCTCCAGCACTTTGACATTCACACTGTAGGGCTCCCGGGAGGAGACGTTCTCCGGGGAGG
AGCGCACCTCGCCCTCGATGACCACGGCGGATCGGTACGCCTGGTCCTGGAGGGAGTTGA
GACTCGGGGCGTAACAGGCGAAGGAGACCCCGATGACCAGCATGGAGAAATGCACTGGAT
CAAGCCTCATGCCGTCAGCCTGTGCTGTGCTGCAGTGCTGCTGGGCGGCGGAGCGAGCTG
GAAGAGAGAGACGGCGGCGAACGGGCTCCGGCGGCAGAGCGGGCAGGGCAGAGCGGCAGA
CCTTGTGGAAGTGTCCATGCCATCTGTGTCTGCCGCTGCTTTCCCCATACGGCTGCTGGC
GTCGGATGGGGGGGACACACACCAGCCTAGGAACCGGGAACGGCCCGCTTGTGCATGCTT
AAAAATGTGATTGCTGCATTCTCCTTCACCAGCCACCCTCCCCCTCTGATCTCCCCCTTT
TCCTGAAAGGCAAAACa
>NODE_491_length_313_cov_1.667732
AGTTTGCCACAGAGGTGGACAGAGTGTGATAGGGGAGGGAAGAGAGGCAGAAAACAACAG
TGTAGAGTATCTGTAGATTTGGATAAAAGAACAATTTGGCACCACAGAATCAGTTGGTAT
ATCTGTGGTATTTCATCACATCCAAATATATTGTTTCGCCTTTTCAACATCATTCTTTCA
TCCTGCTTCAATTGTTTATCTTCCTTCCTTTCACACATTTTTCTCTTTCTCATGTGCCAT
GTGCACAAACAGACACTGTTCCTGCACTCTGACCCACAGCAAAGGTGTTAGATTTGGAGA
GAAAAGGGGGAGAAAGAGGTAGAAAAGAAGAAAGGCAGATGGGGCTTATAAGGAGCACAG
AGACCTCTGACCAGCCTGCTGTTGTCTGGCAGTCAGGCAGAGAGCTGAGAAGAGGGATTT
CAataccaactacagcagtaatgaactagaagcagtg
>NODE_493_length_535_cov_14.839252
AAGCGCATCTGGGACGGCAGAGCGCAGACGCCATGCGTCTCTGAGGTGGAAGCAAAATGA
GGCTTCGAGAAGCAGCTGAAATTTAGAAGAGGAGTGCGGGATTGGACTAAACCACATAAA
GTGCAGAAAATCCCTTCTAATGGCGCGTAATTGGTTCTGTAATATCATTACAGGCGGATA
ATGGCCAGTTACAGGGCCCCGCGCTATTAAGGGTTTCCCTGGCGTGCAGCGTTTATGTTA
TTAAAGGGGGAATATAATGATATTTTAGTTATTAAATGCGCGTAATTAATTTATGCACCA
CTGAAAATAAAGTTGTTATTATGACCTCGGCGAGGTGCGTGGAGAAAATTGAAATCAAAT
AACGGTTGATAACTTTATCCCAATATTTGGTCTAGACAACTCTGACAACAGAGCAGGCCT
GAAGTGTCTCTGGCTCCTGTCAGCGCCTTTCCTCTCCCTCCTCTGATGATTGCTTAAATA
ACTACATGAAATCACTCTCTCATCCCCACTGTAGAGACAATTTTACAAATAAACTTTAAC
TAGATTTCTGTAGATGTTGAAAAACAATATTTAGGCCTACATGGTTGCTTCAGTTTCCCA
CCAGAACACATTTCAGGACCCTGGTCAGCACCCCTCTTCAGTCACATCTGAGCAAAAGAA
AATGAGAAAGTGATCtgta
>NODE_494_length_414_cov_4.309179
GAGTTTTTCTTCGCTTGCAACATCATTATCAATCATGTCCATCAACCAGTTCTTGGAAAA
GCTTTCCTGTCTCTGCAGGGGGCCCCACCGACAGACTGATGTTTGCCCAATTTGTGATAC
AGTGAATCAACAAGATCTGTGCAGGTAAAAGTGAATTGTTATTTTGACTTTTCTTGGATA
AAAATGTTCTTGAGGCCAAACGAAAGTGCTTAATACTGAAGAAAAGATTTTTCTATTAGC
ATTCTCTAAATGTGGTCTGAGAACGCTTATCAGTTTGGATGGATGAGCGAGAGAAACAGA
AGAGGAGAAGCGGAGGGGTGGTGGTGTCAGTCCAAGCATACTATAGAAGCTTCCTGCTGA
AGACATGTGACTATGAGTGTGTGAACCCCGAGGTTCCTTACGGACTTTGCCTTGTGTCAG
TAAAGTGAGCCAGGGGCTCAACTCAGGGGCGTAGCTCTGGCCACCTAACTGGGAGTCAAA
TCAGAGGCGCTCAGTTGGCACCTCATGCCTGACTGACCCATGACCCTGAGGGCTGAGACC
Catgtctgggtcatgtac
>NODE_495_length_953_cov_10.774397
TATGGCGTGTTTCATATTCTGAGAACACACTTTAATCAAGAACATTAGAATTCAAGCATT
TCTTTGGCCCTTGCATCCACGCATGTGTGACTTGCATGTAACATCTCAGCGTGATTTATG
TCCTAAGCAGCATTTTCTTGCATTGCAAATAGCTCGAGTCTCAGCCTCTCTTCTGCTGTT
TTTGTATTTTCTAACATGACACATGAATCCCCGGTGGCCCTGAGAATCAGACAACCCAGG
TGCAACACTAATATCCTCCCAGTATCCAAACATTTCCTTTAAAAGTAACTGGCACATTGG
GGCCCATAAATTAGAACTGAATGCTGCTCAAGATGTCTGGCTTCCAATAAGACCGTACCC
AGAGCAATAAACTTTGACATTGCTGCTTGAAAAATGCCTGCCCTTTTTCATTGTCAAGTG
TTACAAATTGATGAAATGAGTTCATCGATGTTCCCTGGTCATTATCTCTCCAGTGGCACT
TTGTTTTACAGACAGTGGGAAAAGGGACAGTGCAGATTAGAGGCCCAGGCACAGTTTATC
AAACAAAATCTAATATCATCCATAAGAGAGGAATCTGGAAATCAATACTTCATTACTAAA
TTGTTAGTGGGGATGAAGAGTAATTGTGTGAGTTCAGAGATGTGTCTCGGCGGCCGGGGC
ATAGGAAGTTCAATGTCACCCGGGAAGTGATAAGTAAAGGCACTGATGGGAAGAAACATT
TCTGTAATGGGGGGTGCTGTAGCAGGGCAGTGGCCTGAGCACAGAACAGACAATAGACAC
TGGTTTGCCATTGATTGGCTCAGCTATAAAGATGGAATGGTTTAAAGAGCCAGAGAGGGA
AAGAGGGGGAGACAGAATGAGAGGGGGAAAAAAAGGCTTAGAGCGAGCACCACCTTCTGA
ATTTACCCTTGTCTTGTCACCAGTTTCAGTTTGCATTGCGTAAAGTCTTCCTCTGTGGTC
ACTCCGATCAATCGTCCGGTACATTTGCATCCTGACAGAGATAAGTGCAATGATAAAACA
GTTCCTCTGCAAAAATGGAAGACCGCTTGATGACATGGCTATTACTGCTGGCTGAAGGTT
TGTCTTTGAAATGGCTc
>NODE_496_length_600_cov_13.346666
TCTTTCATTTTTCTGTATCAGTATTTTGAGACAACGCTGTCCTGCAGGGTGTATTCACCC
CAACAGACTAATCTAATATTACATCCCTCCAGCTCAGGAGATGGCTTGATGATTTTCTCA
TCAACAGTAACGTCTTGGTTTTGTTGTTTGAAAGGGCAAACATTGGATAAAGCTTCTCAA
TTTGTGCAACAATTTCTAAACGGCATACGTATCTGCATACAAGTGTTGATGAGGGAATTG
GAAGTCCAATCTTCCTGATAACGGCAGGTGTGTTTGGAGTTGTAGCTGTAGGTGGGGCAA
AGTAGATTTCCTGACCCCACCTGCGCTTCTCCTAAACTCTATCCTGCCTCCTTGTGCCTG
TCTTGTCTTTCTCCATTTCTCTCTGAGTGTGTCCGACCTGGCAAGCTTCCTTCTCTCTTT
GTTCCACAGTGACAGTCCTGATGGCAAATTGATTTCGACTGTGTGAGAACAGACATACAG
ACAGAAACAGACAGCTCCGGATAGCACAGGGGCCTCTTCCTCCCCATCTATTCCCTCCTC
TTAGCCTCCCTCCTGTCCACTTATCTCCACCTCTTCTCTGCCTCCACACACACCCCTTCT
CCGAATGGAAGAGGCCAGTTTCATCCCTCCTTTCTGTCCTCTCTTCCTCCCCGGGTCCCT
CCTTTCCTCCTTCCGTCCATCCTGGGTGCTGCTGCTGGTGGTGTCGGTGTGGACAGTAGC
GGTTGGTGGGTGGAGGATTGCGTt
>NODE_497_length_657_cov_15.719939
TGTTCAACTGTTCATAAGAGGCTCCCCTGTTGCTATGGCAGGTTCCAGACAGCTACTGAA
TAATCTCATGCATGTCATTGCATGAAGATGTGATGTGTCCACCATAACAGTCACAGCCAG
TCAATTTCCATATAATACTGCAGCTAGATTATTCAATCGAAATGTTCTTTTCTAAAGCAC
GTTATTTTCATAGAGCTACAATCAATCTTGGCCAATCACCGTTAGGCAACTAGAGTCCGC
AATAATGGCAAGTGCAAAATGCTGTAAAAGGCCCGTGGCGATGGGTTTGGAGCAGACCTA
CCCCCTGACTCTGGGAATGAATAAGCATTCCTTAATTAGCCCATCGGGTTAAGTGCAAAC
CTTAATGGGCCTTTCCCAAACTCCAGCGTGACATCGTTCTCCAAACATGGCCAAGAAGAA
AGTTCCATTAGCAATATTAATACAAGCTTAGTTGATCATTTTCATTCAATTAACTTCTTT
CAATTAAATAGATAGCTCGACAATGGAGGTGATAAAAGATGGGGAGGGACGGCTGATGAC
ACGAACCAAACATTAGCGTGTTAGGGGTCAGTGGCGTTAAACCGACTGTAAATCCCACCG
TTCAATTTGGAAAATGCATTTCCCCTGCTCCCCACTTCTTTAATGGGTCGTTTTAGCTGA
CAAGAGGCCTTTGAGCAGATCTTTTATGAAAATTCTAGACGTGCTCTTCGCGTATTTGCC
ACCTTTCACAGAACACCAGTGTTCACTTTCAAATCACAGCCAAGAACAAAGTCGcttaag
taccgtttccttgatagtgaa
>NODE_498_length_315_cov_1.355556
GCTGCAATATGTTCCTGGTGCCTGAATTTTGTGCTTTCTTTTACTTAAGGACATTTACAG
TCATAAACTGATGCAGAAAATGGTGCACAAAGATTCACTGGATTGCCACTGTTTTGTATT
TTTTGTTTCTGATAAATTAATACAAGACAGAAGAAAGCCTCGTATTTGGCAAATAATTTA
GAAAGAATTAAAATATACTCAGAATCAGACAAATAATAGATGATGGCGCATTTCTGGCCC
TACATAAAGACTGCTTTTATTAATAATACAGTCTCAGTGCTGATTGGGCAGCGGGATGAA
AGTTCCGCCTACAAGGTATCTGATTGGACAAACCCTAACCAACTGCCGCCTTGTTGACCA
ATCACATCAAAGCTTCTTGTGCCACCCGTTGAAGTTCAGCCTCCCTTCGCTGCGGCTTCG
TCTACGATGGTGGTAagaaaatatttctgttaaattgaa
>NODE_499_length_596_cov_8.474833
CCTGAGAGGACGTCATCAGAGGCACAATGGCCGGTAGGCAGCGGGCTCTTGGGCCCCTGT
GGGGGTTACAGGCTCCCGAGTGAGAGCTCCGTGGACTCCCAGCTGTTCTATGCAACATGC
TGAACAGTAGGGGGTCGCCCTGTGTTTGTTTAAAACTAACAGGAGTCCCATTAAAGCCCT
GACTCCCCTCATTTAGGACTGCCATGGGGACACAAAGGACAGCCCTGGGAAGCGGCACGT
TGCAAGGGACACCAATTATTGAGGCGAGGACACAGGCCAGCTTGTTCGTGCTCAGGGACA
TGTCAACTCGTTGGACGACCCCCTCCGTCAAACCCATTGACCAGAGCGCATGGAGAGGCA
TCTTAATTGGTGTTGGGCAAACAGATTTTGTCACAAAGTTGCAAAGGAAGCTAAGTAGCT
GAATGTTCACATTGTCCAACCCCTGACCTGAGCTTCAGGGGCCGTTCCGAGACATCATTA
TGCTCCATTACTTTGAGTAATCGTCTCAGACTCGTCCTATACCGCAGCAGGAAATCCAGG
ACAGCAATTAAAAGCAATATTCTGGCAATAAAGACAGCGTAAATAAAAAGTGAGCCCTTT
TCTCTGTGTACAGTGATATGATAGTGGCGAGGGGTAAGATTTGGCACAGAAAGGAGCTGG
TAATGTCCTTTAGCTGGACAAAGTTGAGTTTTTGGACAATGGGGGGGTCGTCTCAGTCTT
cttcttctgctacaacctgt
>NODE_500_length_684_cov_7.323100
ATTTCGTGATCCGGAGGTCTCCGCCGCTTTCACCGCATTCACCGTGTCTCTTAAAAAAAT
AAAATAAAGTTTCTCTCAAAAAGCGAGGCGCGCCGAGTGGTTCCCATACACAAGTCGTCG
GGTGAGAAACCTCGATGGTCGTAGCATTCTGGTGAGATCTATGTGGTCTTCCCCTGGGCC
GCGCGTCACGGCCAACTCTGAGATTCAATAGAAGTGGAGAAAAAGACCTCTCTCCATTTG
GAGGCAGAGAAGGAGGAGGGGTGAAAGGAGGAAAAAAAAGACTCGAGATCCCGCCTCTGG
GGCTGTCAGATCGCAGGACTTTCTTGCATCTGATTGGTTCCAGAAGGGCAAAAATTACTC
AGCAAACACGACTATTATTAGCTGCTTAGCAACAGCTCACTAAAGTAGAGAGACCACCCA
GGCAGACAGACCTCATGTGTGCATCTCCGACTTCAGGGGAGGCTCGCTGAGAGCCGAACC
CCTCGGTGCGTTTGGGTTTCCACACCGCGTTCCGTCGCTCGAATGAAGCGTTTCCCGGAG
AGGAGCTGCAGTCTGCGGCAAGGACGCCGGTCTGTGCCTCGGAAGGTGGCCGAGGAATGC
CAGGAGTGAAGTTTTTAAACTTTGATTTTTTTTTCTACCACCACCACGATGGTGGTAGTT
GAGCCTCAAATTACAGTGGTTCAAGGGGAGGGCCTTCAGTAGACTATAGTGTCGTTACAT
GTCAGCTCCCCTGAAGCACACAGGCTGGTGTTTAGAGTCTGAAAAGTGTAATTCTGTGTC
ATTCATTACAGCAAATAATAGGCATACAACAACTCAACTaatattatg
>NODE_501_length_570_cov_10.384211
CTTTTGTTGCAACATAAAAATAATTTAAACAGAAAAAATTCAAAATAGCGCCAACAAACT
TGTATTATTTGGGCGACTTTAAGCTTGTAGTTTTAACTTATTGTTAACTTAAAAACTATT
TATTATGATTATTATTATTGCCTCGTATAAAGTATGTTTTGTGTATATTTATGGTTTATT
TCATTATATTTGCAAGTTTAAAAGATTTTAAGTTTGCCAAAATTGTGGTTACACCATTTC
GTTTCTTAAAAAGGGGGACAAATAGAAAAACAGCTTTAGAAGTACGATTTGGAAACGTTC
TCCATAGTCAAAGAATGCACTGCTATATTTAACTAATTGAAGTGTATAAACATACATGCT
GTGTGCTAGATGTTATGCCTTTACTGCCTGTGTTCTGTTTGTCTTGTTAAATGAAAATCT
TTTAATTATTTAATCTAATCACAGTCTTGTTTTTTCAACCACTCGGTGAACCCCTGAGGA
ATGGAGCAGCCCCTGTAGCAAGGCTTTGGCCCAAGTGCGGGTCCAACAACCAGCCGGGAA
CAGAGGGGATGTCCTCGGTTTAATACGCTCACAAGAATCTTTCCTGTTTATGCTGATGGG
TCTGATTTACAAAAAAAAAAAGGATATTAAGGGTTCCGTTTCTGTAAAAGCGTTGTAATA
CTGAGTTCACCTGTACCAATTTCAATATCAATTTGTGATAATGAAACAAAGGCg
>NODE_502_length_607_cov_12.780890
TAAAGCATATGTCATCTGATGTTGTTTTATCTCTTTGATAGACTTATTAACAAAAGAAAA
CATCCATAGATGTACTAAGGGGCAAGATAGTGATTTGTCTTGATCCATCTTTTCTCTCTA
TGATTTCCATTGTATTATTCTTAAACTAGAGGGATTTGAATATAAATTGAAAGCCTCAAG
CTCTCTCCCTGAAGCTAAACTGTAAATAATAACTCTAAACTTTTTTCTAATCTTTGGTAA
TTGAAGCAAATGGGTTTTGCGGAGAGAGATTTGTCGCAGGGAAACGTACATACATTTTTT
TTATTTACGAGGAGGCGAGGGCTGAGCAGTGTAATGAGTGAAAATGCATGCTTAATTTAA
ATGGCGAGTGTGTCTGTTAGGGAATGCATTAGAGTCTGCAGAAGAAGCGTAAGACATATT
AATTGACAGACAGGAACCGCTGTCTCCGAGGTTGATACAAGTAATTTATTACTTCAGAAA
CGAATGCCACCGCCAGAATGTGCTTCATTAATTTCAAATTTAGTTTTAATTTCAAGCTGT
TGCCCCTTGAGAAGAATAAGGTGGCAAGTTCTGTTTGAAGAGACATTTTTCCCCTCTCCC
TCACTTCATCTTTCTCTTTCCATCCTCCATCTCTCTCTCTCTGGCTGTCTCTGATTTTCT
GCAGTACAGAACAAAGACCTGGGGGTGGAGAGGGAAAGGGAGGGTGTGGTGACTTGATTC
Caatttgaaaatttgtcagtgtaaaagtgga
>NODE_503_length_717_cov_8.991632
GAATTCTTTAAAAGCCTACAGAGTACAGTTGCTAAAGGAAATCTAAATAAAAGGTGAAAT
GTTGGTTGTTGTGCATTGCTTTACCTTGTATAGACCTTAGGGATTAGTAGTAAAACATTC
TTGTTATAGGCATACTAGAATACGTTGATAAAGTAAGTAGTTGGCAGACTTTGTGATTAC
ATTAACCCTCCACCTCACCTCACCAACACTGACACTTGTGTGATGCTAATGTTCAAATCA
GCAAGCAATGGTTTTGTCTTCTTCCTCCAGGCATTAAACCTTTCCAGTGTGACCGCTGTG
GGAAAAAGTTCACACGGGCCTACTCCCTAAAGATGCATCGGCTGAAGCACGAAGGTAAAC
GCTGTTTCCGGTGCCAGATTTGTAGCGCCACATTCACGTCCTTCGGTGAATATAAGCACC
ACATGAGGGTCTCCCGACACATAATCCGCAAGCCGCGGATTTATGAGTGCAAAACGTGCG
GCGCCATGTTCACCAACTCTGGCAATTTAATTGTACACCTGAGGAGTCTGAACCATGAGG
CATCCGAACTAGCAAACTACTTCCAGAGCAGGTGAGGAGTTTGGGGGCGCCGACCCCCAT
CATTTACTCAGATCTCACCTGGATCAGAAAATAACTTCAGTTTAGATTCTAATACCTGAA
TTTCATTGGATCGTTGTCGTGGCTTTGGTTGTGTAGAATGTTTTTGAGATGATTGCCATT
GATTTGAATGCTCAAATCAAATGTATCTGAAGTATTTGActgtatttattgtggagtttt
tgtttcacttgtttaaaacaatcatttgacatttggggaagtagccttttacatttctta
tgacagttgaatgagaataac
>NODE_505_length_590_cov_5.855932
CACTCATGCAGCCCCATACCATCACACTCCCACCTCCGTGCTCCACTGTCAGGACTATGA
TCCACTGTGGTGGTCCTGGTCAGGTTCACACCAAACATGCTGGACTCCATCTGAGCCCAA
CTCATCTATCTCCATCTGACCAGAGAATGTTCTCCAACATCCATCAGGCTTCTCTTCATG
TTCTTTAGTTTCATCTGGAGGTTCAGTTCTGAGCAGCAACCAGGTTCTGTTCTTGTCCTC
CGTCCATAGAGGTTGATGTTCTGAAGTGTCCTCCACACTGTCTGAGCTTCACACTAACTC
TGGTCTCCATTGGTAACCCCTGTACCAAGTCTGAAGCAGCTGCCGTCTGTTGTTCACAGC
TAGATAGTGAAAGTAGTTCCCTGTCCGTGGAGTGGTTCTAGGAGCTCTGATTAGTGGTTC
TATGGTTCCTTCTAGACCTCCTGGTTACTGCTGACACTGTGGTTCTCTGGTTTGTAGCTG
CTCACTGATCTTCCTGGATCCTTCTCCATCTTTGTGAAGTCTCTCAGTCAGATTGTTCAC
TTCCTCTGTTCAGTTCTTCTCCATGTGGAGCCATGATGCAGACATAGATAGACCCAGTCC
ATAGGTCCAGAACTGAGAAGGTTCTGCTGTTCTCAGCTCATTGTAGAACCATGTTcatca
gttagactgactggaaccacagctggactcggttgttgctgcgttgagtttctactttgg
gtcagtttttgact
>NODE_506_length_375_cov_1.709333
TGTAAAATGCACTAAAGTAAGTCTGCCTTTACTTTCACATCAGTGACAAGCACATCAGTT
TTGATCGACTTTAATGGTCATAAAAGGTTTATTTATTTGGATTTTCACTGAATCTGCCTT
TCTAGACCTTTCGATCCTCAGTACTATGAGGATGAATTTGAAGATGAAGAAATGCTGGAT
GAAGAAGGACGAACCAGGCTCAAACTGAAGGTGCGTAGTTGTCTGTGTGGGCTCAAAATT
AAATAAACTGGAAGCACTATTAGTTTCTAAAAGATCTTGTATGATGCTTGTCAGAAGATG
TGAAAGTTAGACTTTCTACTTTTCTCTCACAGGTGGAGAATACAATCCGATGGAGAGCCA
AGAGAGACGAGGAGGGAAACGAAGCACGAGAGAGCAATGCACGCATTGTCAAATGGTCCG
ATGgcaggtgtgtattatgtcaagcttgatgttggggtgtgggctgtgacactgtgaccg
ggacgtgatctgtacctggcatgccttttaagttttctg
>NODE_507_length_749_cov_7.823765
GTCTTCAACCCTGGTCATGGTGAGATTAGTTCAGCTTCACCACAGTAGTGAGACAAGTGA
AGCTGGTGGTGATGCCACAGTGAATACTGCCACAGTACTGTCTCTTTGGACAACTGAATG
GTGCCATCTAGCACAACAACACCATTCTGGTATATAAGTGCAATCAGCTCTTCAAGACCA
GAGTTGCTGAATCACAGTTTGTAGTCACAGCAGGGGATGAACTGAGGGGCGATGTGGGGC
TAAACAGTATATTAACTGTGTGTTGTTCTCATTGCCACTGCAGCCGCCAATCTGTGATGG
CTATTGGCCAGAGCTGGCTGGCAGATGATGATGGTTATGATACATCTACACCCTACTACC
ACAGCTCAGTATATGGTTGGTATAATGGGTTTGTATGATGGGTAAGATTTCTTTCCACCC
TCCATCTCCTACATAGGGAAGAGGAGCTACGTTCAATGGGTAAAGCGTGTTCTTGAAGGC
CCTAAAAAGCTTTTAGTGAAATTACGGCTACTTGGATCTTAGGCTTTGACCATTGAACGC
ACCCCTGACCACTAGTCTATGACATGTTGCCCAGTGATTCTGGCCTTTATGTTAAAGCCA
CCTCGGTTTACATAGAGCTCACGTTTGCTACAGTAAAGACTGAACTGTGTGGGAGTCATG
AGGGCAGTGAACAAAGCAGAAATCCATCAGGCAGTCCCATCAGCTGGAGTTTATTACCAG
TGTGCAGATTGACTGAACTGATGGCAGCTTTTCAAGGCAGGAATGCAAGTCCACTCTCTT
ATTGTGCAGCAGTAACTTTCAGTAAAGTGTCAaacagttttccaggaaggcagtggtctg
aagaatgaaagcaatgatcagagggcttacttactttaaatacaagaaaaaat
>NODE_508_length_375_cov_10.680000
ACTCATTGTGCTTTTTGAGTAATTTTTTTTTAAAGAAAACGAGTCATTTTGTAATTTAAG
AAAAGAAATCAACGCATATTATAGTTAATAAATAAGCAAATGAATGTCAAAAAGATCACA
TTTAATCCTCATTATTTAATGCTTTTTTTAATTTCAGTTAATTCTGACCGGCTGTAAAAT
TACTTGAAAGCATGTGCGGTCTACTCTACCCACTTTTCCCCCTCCTGTCGGCTGGAGTAG
AGGAGACTAATTTAGAAGTTGCAGATTTGAGCTGCCTGAATTGGCTAGACAGCTGTAATC
GCACTCCCTCCTAGTCTTAATCTCTTTATCTGGCTAGCAGCTGCCATATGGCCCCCGTCA
GCTGGATCAGATGTGGGTAAGCCTCCCTCCCCGGCCGTCCCAGCCTCTCCCTCACCCTCT
CCCTCCCCTGTCCCTCTGTGTGTCTCTCCCTCAGACCCCTGCTTGAGCCGGCCGGCCGGG
CCGGGCCGAGCAGAGCCGGGCGGGCTGGGTGACGGTACt
>NODE_509_length_577_cov_12.923743
CATAGAAAATAACTGGAGTCATTCAGCCTGGCATCCCTGAAGCTCAAGGGTTCCCCACTG
TACATATGTAGGTGTGTCAAGTTTGTGCGCATGTATAGGATGCATGAGGATATGTAACTA
AGCCCTCTCTCATTTGGGGGGGTTGTTTTACCTGTTGTGGATCTGAGAGTTGAAGTGACA
GTGGAGGATGTCATTGAAGGCAAGCAGTCGTCATCTTGGGAATAACCAGCCTGAATTGCA
CGGAGGTAACTGTGGCTTCGAGTGCGGAACGAACCAGGCAGGTCCAAGGCCTCCATGGCC
TGGGATTCTACTTCACTAAAAACGGACTCGCAAACTGACTCAAACTGGCCATTGATCTCA
GTCTCACTCACCTGAGAGACAAAAACAGGAATAGCAGTCCTTAATTTTTCCTCTTCCTTT
CTCTTTCTCACTTTGATTCTTCCCCTTTGCACAGCAAATATGAAGGAGTGTTAGCATAAG
GGAATGCCAGTGTCATTTTCGACCTTAAACTGAATAAATGTCAGATCAAATGAAAAAAAT
GCAGATGACAACAAAAAACAATCAGAAATATATATATATATATATATGCAGTTTGTGTTG
TAAAACATTCAATTAACCACAAACTCCAAAACAAAGATACACTCTATACTGGATACTATT
AGGTGGGATATAGGAAGAACACATAGCTTTTGTAATTCtttatcttagaattctagaaag
t
>NODE_514_length_478_cov_9.832636
TTTGATCTGACCCTCCCGCACTGTTGTAGGTGGCCTTGACATTAAAGTCAAAATGAGAAC
TTTAAATAACCATTCCCACCGGGATCAGCTTTCTCTTGTTTTTTTTTTTCCACAGCAAGT
GCTTTTGGAGTAGATGTAATGCTCATATAGACTGACACAAGAGAGAAAAAAACAGGAATA
CAAGGGTCTCTCAGTTAATGTATCATCATCTGAGTGGGTTTGGATTGGAGTTATTAGAGT
ATTTCACTTCATTGCATGACCTCCTGTTCCTCCTCAGATCATGAATCCTATTCATTACCC
AGTCCTTCTGGAGTGCCCGCCTTTATAATATTACTCAATTTATATTCTGAAGCGGGCTCC
TGGGAGAGCGATCAGCGCTCCGAAACAGCGACCCCCCTATAACCCAATCACAATATTTAA
AGGGCAGCAAAGAGCTTTTTAATGCGCGTCGTAGATAACCATTTAAAGTGGATTGCTTTG
GTTTAATATGACCTTAACAGGCTGGCAGTCACATGTGAAGAATGAATAAGCTAATAGGAG
AGACGACAGGGAGAAAGAATGAAATCAAAAAGCAGAATATGAGAGATTTgtttcaatgct
tgctggcctcttgacggctgct
>NODE_516_length_390_cov_4.846154
AGTCCTAACTTGCAGGTACTCGCTGTATTGGACCAGCAGCTCAGGTGCAAGCACAGGCGT
CCATTTGGAAAGAACAAAGCAGGGGAGGCTAACCCAAGCAGGAAAGATCTCGTTTTCTGT
GCTGTGGCTTTGCAGGAAACTAAACCATTCACCCAGCCATGTACTCCCATCCTGAAATGG
GGGAGTGAAATGCTGAGAGCCAGAAGGAGGCAGAGGGAGGCAGGAGGATGGGGGCACCAA
AATAAAAACTAATAATAATGACTTTATTTCCATCTCCAACCCACAGATGTTTGCTTCCTT
CCTTTCCCTTTCATGTCCGATGAAAATCTTTTTTCTCTCGTACGGCTTTGAGGAGAAACA
ACGGCGTGGGCAATTGTAGATATGAAAGTGTTTGTTACTTTTTTTGATTGAGTCATTCCC
TGCATTTGTTATGAAGGCTGATATCTTTCATCTGGGCTGCTCGGGCCAGACTTGAGTCTT
CCTCCGTGTTTATCATAAGGACAGGAAGatgcagcttcgccttgccaccccccc
>NODE_517_length_395_cov_6.815190
ATACTATAAGGCAGGGAAGGGGCGGAGCTGAGCTTGTTGTCACGTGACCAAAACAACGCC
AGTACTGCTACTCTTCAATAAATCTTCCCATCCTTCTCATCTCTTTTAATTTTCTGTCCT
TGCAACAAGTCTTCTTCTCACCATCCTGCCTGCTTGTGCCCTCCAGTAATTCCTTCATGC
CTCCTCTCTGCCCTTCTCCATCTTCTTCTGTCCCCATTTGAGAAACGCTGACCTGCAGAC
TCCCTAATGTGACCAATCAATATCACACAGAGGACAGCAAACTGCCGGACATACTAATAT
GAAGACACACTTCCTGCAATGTATGCAGGCAGGCATCCCTTTGGCCACTTCTCCAAAGAT
CTCACACACGCAGCATGCACGTACACACCCTACAAACCCAGAGTGATTGATCAATTTAAT
TTAATGTGAACTGTTCCATATGACCCTGTGTTAAATAATGCCTTCTCACTTTCAGGCAGC
TCCCGTGGATGTCATAGATCATCGCTTCATCTATCTATAGAACCAACATTGATCCTGCc
>NODE_518_length_292_cov_1.462329
GATAGCATGTGGAACCTCCGTTTAATCCCAGTATTGGTAACATCTGGGGAAATAGTGTGC
AAGTTGTTTACAGTTTTTCTCAATTTTGATGTAATTCAACATTATTGTGTTCTCTGTATT
TCTAGTCATGGTTCTGTTGTTTCCATAGAGGGGCAGGACTTTCTATTGCAGTGAAAAATG
AGCCCACAGTGAGTAAAAATGTGACAGGAGCATAAAACAGCCATAAACTGCTTGAGGCTC
AAAGGGTTAACTGACTCAAATTTTACTGTCCTGTTTACTGCATGGGATCTGTGCTTGTTA
GTGTGTATCGAGGCTGCAAATAATGACTTTCTATTTCATTATCAATTAATCACCCATTTG
TTTTCTCAATTATTGTATTTTTTTGTCCATTGAAGGTCTTTAAATGGTAAGATTTTAAAA
GTGtacatgtttagtc
>NODE_519_length_598_cov_7.700669
GGCGAGGCTGCAGTCTTTGCTGGCATTTGCCCCTGCGCCACCGTCTGGGGCCGCGGTGAG
ACGAGGACCGTGGCTTTGTGGAACCGGCTGCGGCTGTGCGTGATGCCCCTCGCCGAAATC
GTCGAGTCCGGCGGCGGGGACGTTACCGTAATCGTATCCCGATTCTGTGTAGTTTGACCT
CGGATAGGATGGCTCGTCGTGATGGGGGAAGCCCGTATCTTTTGGCCGCTCGTAGTAATC
TCCAGGGTTGGGGATGTATCCGCTCTGCTGATATTCGTCGCATGGAGGAAAGGAAGGCTC
GATATAGTTGGAGTTTATCAAGTAGGAACTCATGGTCATTAATTTGTGAAGTGCAACAAT
ACTAATTTTTATCGCGCTGTCGTTTTTCTGATCTCCACAAAACCCTCCTACTCCCTGTCA
AATGTACAAAGTTGCCTGGTCACGTGTGAGGAGCCACCAATCACCGCGTGTCCTGTGGGC
ATCATGTAAACAGGAACCAATGGAAAGCATGGCACTGGTACCACCGACGCTGCTCGGACT
GGCTTACGTTGGTGTTTTCCTTATTAAATCACAGTATATAAAGCAAAACCAATCAACTAA
CTTGTTTACTGCCAAAGTTATGTGGGTGAGGCTCTCCTGCAAGAGAAACAGCCCTCCTCC
TCTGAAACACAGATAAGATCCATAGCCCTGAGAAAACACAGGCTGTCCACAAACAAAACC
CTAtttctgagactcataaatg
>NODE_520_length_391_cov_8.171355
GGCTGCCACTTTATCTCTTCCATCCTGCTAGATTACACCTCCAGGGTTCAGGTGGGAATC
AATCATTGCTATTATTACCTGAAGTCACCAGATGCATCTATCACCACTAAGGTTACCATA
ACCTCAATATTAACAGAGGAAAAGCCCCTCTAATAAACAGCAGAAAGGATGGGCTGGCTG
GTGGGATTTCATCTTCCTTTCACTTTTAATAAGGCACTCAGAGGAATAAAGATTACAGGC
CATATTTAGCATGCAGAACAAATCAGGCTCTTCCAGGCTCTTCCTCTCCTCCGCTTCTCA
TTCTGGTTAGTCATTAAGACTGAGGAGGAGGAGGGGGGGGGTTCTAGTGTGGAGAGGCGT
TCCCTGGTTCAGCAGTCATGCTGCTGCTCTCTGTGTTCTCCTACTGCCTGCAGCTGCTGT
TAATAAGACTTTTCTAAGGCCTGATATGTGTAAACTTAGTAGTGAGTCTCCACATGCCTC
CACAAGCCTGGCtggaccactggctctctcaagcctctgtagtgcaccagccgac
>NODE_521_length_604_cov_4.976821
GACCCCAGGGACACGGGACCTCAGAAGAGGCAAAGAGTTAGTGGTATGTAATGATGATAT
AAAACACCATATATGTATAAATATATATAGAGAGGAGAGGAGAGGAGAGGAGCCCAGTGC
ATCATAGTAGTCCCTCGGCAGTCTAAACCTATAGCAGCATAACTAAGGGACAGCTCAGGT
GACCCTGAGCAGCCCTAACTATGAGCTTTATCAAACAGGAAAGTTTTTAACCTAATCTTA
AAGGTAGAGAGGGTGTCCGCCTCCCGAACCCAAACTGGAAGCTGATTCCACAACAGAGGA
GCCTGATAGCTGAAGGCTCTGCCTCCCATTCTACTTCTGGAAATTCTGGGAACCAAAAGT
AGACCTGCAGTCTGAGAGCGAAGGGCTCTGTTAGGAATGTATGGCACAATAAGGTCTTTA
AGATAAGAAGGAGCTTGGCCAATAAGACTTTTATATGTTAGAAGCAGGATTTTAAATTCT
ATCCTGGATTTTACAGGAAGCCAATGAAGAGAAGCTAGTACTGGAGAAATGTGATCTCTT
TTACTGGTTCCTGTCAGAACTCTGGCTGCAGCATTTTGTATTAGTTGGAGGTTTCTAAGA
GAGTTATTGGGACATCCTGATAATAGGGAATTACAGTAGTCCAGCCTAGAAGTTATAAAT
GCATGGACTAGTTTCTCAGCGTCACTCTGAGACAGGATGTTCCTGATTTTAACAATATTC
CGTAAATGAAAAAAGGCTGTCCTACAGa
>NODE_522_length_588_cov_11.991497
TGCTTATTGCTGCCTAGAGTGCTATGACAACCGAAGTGAGAATAGATTTAATCTCTCCAG
CCCTGCTAATAATACTATGCTACTGGCTGAGCGCCGAAACATGCACAAAGGGCTAATCAT
CTCTAGTAAGCGTTTTCTTACACATACACATTTTCCCTGCAGTTCTCCGAACTGTCAGGA
GTAAAGAGATAAAGAATGGGCAGAGAGGGAAAAAAAGTCAGTTGTGGTGTGAGAAGTGTC
TGCCACCACGGCGTCATTAACACCCAGTGGTGCTGGGGTAAGGGAGGGAGAGCAGACGGG
GCCTCCAAGCACTAGGAGCGAAATTGCAAACCCAAGGTTCCTGATACAACCTGTTATTAT
TTTTGACACAAGCCATTTACAATAGCTATGAAGGTGGCAATGGAAAATGTAATATTGATT
GTATGCCCTCAAGGCTTTGCTCCCCTGACTTCTAAGCGTCACACATCTCACATACAGTAT
GTTGGGCGTGATGATATGTTTCTCCTTTTTTTTATTTGTTTTGTCCCCCCCCCCACTTCC
ACAAATCCTATTTTAGGAGCTTTGTTGATAGTTTATTTGATGAGGTAATTACATCGGTAG
ATTGAGAGGCCAAGGTGACGTTTTGTTAGTCGAGAAAATAATAGAAAGCTGGGTAACTAC
AGCAATGCAATATGATATTGGTCTGATGTGACAGGTGTTAATATACCCAATGGCAATCTG
Tatttcatctct
>NODE_523_length_556_cov_10.830935
GACACTTTGTTTTTCTTCCCTCCGCTCCCACCCCTTCCCTCCCACTCTTTCTGTCCATCC
ATTTTTGGGTTTTCATTTTTATTCATAGGGTGATCGGGGTGGAGGGAAGGGTGTCAAGAA
AGCAGGGGGCAGTTTGTGTGGGTGTGTGCGTGTCGGAGGAAGGGATTGTTAGTCGGCTGA
TGCCAGTGGATGTAGGTGCAGGCCTCAGACCAGGCCTGCCAACAATAGCCACAGTGTTGT
TTGGGTAGTTGCGTCCAGGACTCTTGGACATTCTTCCCATGTCAGTATAATCACTACTGG
GAGGTAGCTCCATTACGGATTACCATATCATTAATAGTATCCATGACTTTTGTTCAAAGG
CTACTTGTGTAATGTTGCCTTGTGGATGACGGCTAATCCGCTGAGCTGCAGCTGTAGGAA
AGAAGAGGGGTAGATCCCACCACCAGTCTCTCTGCCTCACACACACACACACACACACAC
ACACATATAGACACCCACACATACAAACACATATAGAGGCATCTCTCTGTCTCAGCCCAC
GGGGATCAGGCCACTGAAAGACAGATACAAACAACAGTCAAATACAAAGTTCCCCCCATA
GCGAAAAAGAAACATCCATTCTACACTTCCCAACTGATCCCCTCCTTAAAGCCAAAGACC
AGCCCCCCGCCACCACCTCCCCCTCCTCCCCTGGCCCTGa
>NODE_524_length_174_cov_6.505747
ATCCTGCTCCCAAAATGCGTTTGGCTGGCTGAAAACAAGGTTTTTGACATGGGACATGTA
AAGTGAATTTCTTTGACAGGAACGGACTTGAAACAGCTTGTGCCGTCATCTTGATCATAT
TTGAAGACATTGTGAAGCCAAAACGTGATTGTGAACATTGTAGTTGAAAGTCCACAGTTT
GACTGTTATCCTGCTCCCAAAATGCGTTTGGCTGGCTGAAAACAAGGTTTTTGACATGGG
ACATGTAAAGTGAATTTCTTTGACAGGAACGGACTTGAAACAGCTTGTGCCGTCATCTTG
ATCATATTTGAAGACATT
>NODE_525_length_558_cov_8.005377
AAACATAATCCCGTGTAACAGGCATGTCTGGACGATATATGGGAGTAAACACGCAAGTGC
TTAAGCTTAACCTTTTCCTGTATCAACAAAAAGGAGCTGCAGCAGACAAACAGGGAAATA
AAAAGGGTTGCTGCAATCGCATGAAGTGAAAATGCTGTCGCTGTGCACATTATCAGTGAA
TATATTAGTTTGAATCTCGCTACATGTTTGCTACCACAGTGTCAACACTCCAGCTGTCCA
GTAAAAAATGACGTTAACGGACAAAATGTCTACTTCAGTCCTGTATCCAGGTCCTGCCAC
ACTGGCCCTCAGGTGAATGAGCTGTGGTTAGGGGTTCCCTAGTGATTGGTTCGGATTAAC
CGTGAATTTTCTGTCTCCACTTCTGAATACAGGTGGATAAATGAGTGGGTGAGTGAGGGA
CAGAGAGACAGATTGGACGGGAAAGAGTAGGTACAGACCTCTTCCTCCTCAATTCGAGCA
GGTTCAATCAGCAGATTATTGACTTGATCAAATGACACCCCCTGTTAGGACAGGAACCAG
CGAGAGGCATGCGGATTAGTCAGGCCAAAATAAAAATATGCACACACACACACATACACA
CAAAAGAAAAAAAAAAACACATCACGTTTCCTCATACTTTCCATAAGCTTCACCCAACAC
ACTCAACACTCCACTATCTGCTTGCAGGTTATgggactttaa
>NODE_526_length_482_cov_10.661826
GCATTTTCTTGATGAAAAGATGATTACAGCTTGTGGAGTGACGCAAACCGAGGCCATAAG
ACTGAAGAGCTAATTTCCTCTTCCAGGGCTGGACGTATCCGGACCCCCAGTCTGAGCGGG
AGGACCTGGTGTATTACGAGCACAAGCCCCTCACCAAATCGACGCCGGCGTCAGCCAACG
CGGGAGACAAGGACTGCAAGGAGCATCCAGAGGAGCGGGGGGAGAAGGGCGGGGTGATGC
GTCACCCGGACAACCCGCTGGACATTGCAGTGACACGTCTGGCCGATCTGGAGCGCAACA
TCGAGAGAAGGTACCTGAGGAGCCCCTTAGGTACCACCATTCAGATCAGGCTGGATAATG
TGGGTACGGTCACTGTCCCTGCCCCCGCCCCATCCACTAGTGCTGACAGGGAAGGGTAGG
TCATTTCTCCAACCAAAGCTCCCCACTCTCCCACTAAGACCCTTTTTCTCTCTCTGTGTG
TGCTTTATGTTTCCCATATTACTCAAACAGTGGGGGTCTTTGCTGCTTTCACAGCAGACT
ATTGTGGTGGCTTGTTGCATTTTTTTATTTTttcttcttcttctttttggtttttttttt
tttggtcttgtgcttttttcagtggg
>NODE_527_length_338_cov_5.357988
GTGCTTTGAGGGGTAGGTTCATTGGGGAAAGTATGTGCTAAGACTTTTGGAGGAATTACG
GTCAGGAAGACTAACCACGAGAACACTAGGATGGCAAACCAGGGTGCGGGATTAAGTTGT
GGCATACTCGCTAGGGGTGGGTGGGGGCCACCAATCTTTAGCTTAAAAGGCTAACGCTAG
ACCCTATTTAGCTTCTTAGCGAAGCGTCTTCAAGTATTAGAGAGGATCAGGTTTCGAATT
GTTCAAGAGGGACGGCTTCTACGACGATAGGCATGAAGCTGTGGTTAGCTCCGCAGATTT
CGGAACATTGTCCATAAAACACGCCAGGGCGAGATGCAATAAAGGCTGCTTGGTTTAGTC
GGCCAGGGACTGCGTCTATTTTTACACCAAGAGAGGGTACTGCCCAAGAATGCAGTACGT
CTTCAGCGGAAATTAGCATACGAATTGGGGATTCAactgggactactattcggtggtctg
ca
>NODE_528_length_722_cov_10.497230
GCGTGCTATTACTTTGTTACATACTCATTAAAAATTAAGTTTCACGACACACACACACAC
ACACAAAACCGCTGATAATGGGCCGGTACTTTATTTACATGCTGCAAAATGTGAGATGCC
ATTGCCACTGAATGCTGCTGCTGCTGTGTCATGGTTGTTAACAGAAGACAGGACACATGG
CTTTATTTGTATGCCTAAATCCCTACATGCTTTAATTACTGGACTACCAAGCATTAAGTG
GAAAATTCATCATTCAACATCTACTGACCTAGCGCACAAATAATCAGAGAGAGAATGAAC
AGATTCATTAAATTATCAGAATATGATTAAATCACTGAGCAAATAGAAAATGTATGATAT
AGTAAGAAAAAAGCTGTAAAATATTATAGTTTACAATAATTATTCACATTCAAAGGCTTT
ACATCTCAATACATACACAACATGGCCCCTGAACATGACTTCAATCCAAATATGATTCAT
ATATTAGAATTTAAATAACACAGAATGAACTATAGGCTAAACAATAGCCATCAAATAACC
TTATACAAGAATAAAAATACAAAAACTGTATCCTAATATCATTGCATTACTTGCTTCAGA
TTTTAATAATACATCATCTGTACATCACAGTTCTAGTCAGTTACAAGCCAGGTAGAGTAT
TCCATACACAATGTAACCGACTGCCATCGACTTGATTCAAACAATTTTTCTAACTAGAGC
AGAACACTTCTCTAGTGTTGCCTCGACTTTATAGACAGATACAGCAATTTCATCGGTTAT
TTGGATCAGATAGATATCCTTTAACTGACATCCAACCACATCCAGCCCTGGGCCCCAGGG
CCGGAGGGTCCTATTCACCTATActc
>NODE_529_length_653_cov_7.620214
TGACTGACACCTCTCCATGTTTTCTCCGTTGGTTTTTCTGCACTTGTTAGCACGTAACAA
CTTCCATATCTCTGCTCATGAAGTGTCTAATTGGATTTTGGTGACTTCCTTGAACTGCCA
GCAAAGCTCCACCAACAGCTGGCTTGTGAAGAGGCCTTGGAGGTTGACTGGATCTTTAAA
TATTAATCATCAAATGTGCATCTTGCAAGAGATTGCAGTATCTTCTTTCACTTCAAACTT
TGATCGTCAGAAATGGCACAGTTCAAATATAGGTCAGTACAGGGCAATTAGCCTCCAAAC
AGACACAAAGAGAAAAAACAACAATGAAATGCTTGGTTTCATAATAAAGTTTATTCTATA
TTACAAATAGTATTTTGTTCTTGACTGCAAAATAGGAATGCATTATATTTACATACACAG
GTATACAATTAATTATAACAAAGTTAGAGAAGCTCGCCTTATATCCCCCAGGTTTCGTTT
TTATCTCTCGATAAGATACTCTTTATCTTTCAAATATGATCTAGTAAAAGTCTTTTCTAG
CATGTTTGTGTAACACCTGCTATAACACTGAGCTAGGAGGACATTTTTAGTTCCTACAAA
ACGTTTGAAGGTGGAAACTTTATCTGTGCTCTTTATCCGTGCAATACAAGTTGGCGACTA
GCAGACAACCTTTGTTGCAGGGAAGGGACGGGGCAGGAAGAAATGAAAGACAGGATGTAA
CACTGGGGGGCAGATTCACAATGACAGTTGAGGACTCTTAGCTTGTGTTGTTTATTAACA
caggggaaaaggagaaa
>NODE_530_length_443_cov_11.205418
AAACATAATTTGTCTCATTTTGCACGGATACATAACAATGACTCCGATTCAGATTTTAAA
ACTCCCTCAACATCCATCTCTCCGGTGATCTATCCATTCACTTGCCTATCCTTGTCCATC
TAGCCCGGGGCTATGGAAGCCTAATTGTTTACCAAAGGGTTGCGGCTCATTTGCTCCTGG
AGATTGGGCCTAATTAACACTAACTTGTCTGAACACCAAGGAGCGCTGTCCACTCCACTT
TAATCTAATCTGTACTCTTTCAAAAAATAATGAGATCATTTACACCTCATTAACGAGCAA
TGTAATGTCTGGGCATTAATCATAATGATTGCTTATCATTTCACTTTGCAATATTATCTC
CTCTAATGAAACTGTTCACACAACTGCCAAGAGGGCCTTAATTGGTCGTGTGAAATCACA
GAGCACCCGGCAGCTTGCAGCGACGTGTGTGAAGTTCTAATTTGCATGGGTGGGTTGTGG
GGTGGGGTGTGGTGGGGGATTTGGGGGGTGGGTGGGCACGAGAGGATGGCATCACTTAGG
AACACACACATACACGTGCACACAGACACACAAAGTAAGGCGCACAg
>NODE_531_length_519_cov_4.017341
ACGTGAGTAGTCAGCAGTAATGAGTGTTCCGGTTCCTGTTAGTGCTAAGGTTCATCAGGA
TCAGTTAAATAGCGAAGTAATAATTATTAATTCTCCTATCAGGTTGGGAAGTGGGGGGAG
AGCTAGGTTGGCTAGGCTTGCAATAAATCATCAACAAGTTATTAGAGGGAGAACCATTTG
GAGGCCTCGGGCTAAAACTATTGTTCGGCTATGTGTTCGTTCATAGTTAGTGTTAGCTAA
ACAGAAGAGTGCGGAGGATGTAAGTCCGTGGGCAATCATGAGGATTAAAGCTCCAGAAAA
GCCTCAGGGGGTTTGGATGAGAATTCCTGCTGCGACTAGGCCTATATGGCTTACTGATGA
GTAGGCAATAAGAGATTTTAGATCGGTTTGTCGTAAACAAATTGAGCCTGTCATAATTAC
ACCTCAAAGTGCGAAGATAATAAAGGGGTAGCTGAGTTCTTTAGTTAGGGGTTCTAACAT
AATTATCATTCGTATTATTCCGTAGCCTCCTAGTTTTAGGAGGACGGCAGCAAGAATTAT
AGAGCCTGCAATTGGTGCTTCGACGTGGGCTTTAGGGAGTCATAGGTGGGCTCCATAAAG
GGGTATTTTAACTAGGAAGGCCAGTAAGCAGCCGGCTCATCAGAATTTGTCTGcaaagga
gga
>NODE_532_length_377_cov_4.007957
AATCTAAACACAAAGTATTAAATCAATTATTCATTTACATTATTGTAATATTGCAGATGC
TAGCGTAGCTTAACTAAAGCATAACACTGAAGATGTTAAGACGGACCCTAGAGTGGTCCC
GTAAGCACAAAGGCTTGGTCCTGACTTTACTGCCAGCTCTAGCTAAACTTACACATGCAA
GTATCCGCACCCCTGTGAGAATGCCCCACAGTTTCCCGCCCGGAAACAAGGAGCCGGTAT
CAGGCACAGTAACCACCAGCCCATGACACCTTGCTTAGCCACACCCTCAAGGGACTTCAG
CAGTGATAAACATTAAGCTATAAGTGAAAACTTGACTTAGTTAAAGCTAAGAGAGCCGGT
AAAACTCGTGCCAGCCACCGCGGTTATACGAGAGGCTCAAGTTGACAGACAACGGCGTAA
AGAGTGGTTAAGGAACTCCCCAAACTAAAGTCGAACGCCCTCAGAACTGTTATACGTTTC
CGAAGGTAAGAAGCCCCACTACGAAAGTGACTTTATCTCCc
>NODE_533_length_390_cov_14.482051
ATTACTTCACAGTGGAATTAGTATGTATATTTAATGCAGCTTCTTCGTTTTCTTTTTTTT
TTTTTCTTTTCTCCTCTCCGTCTTTTCTTCTTTTTAAATCTTGATGAGTGATGCAGGGAG
GAACGGAGATGGGGTGGGGTTGCTCTACTTGCATGTCTGGCGGATATGCCAGGGCCATGC
TAATAAATGACAGCTGATTTATGCGTCTGTATTCTTTTATTTATAAAAAAATAGCAAGCG
GGCTGATTTCTGATATTAATAATACAAGTGGATCCACTTTGATTAGGCTTCTGTGGAGAG
CTGTGCATATTCAGCATTACAATTAAAGCCTCTGATGTGAAATAGGAATGACACGCTAAT
GAAGCGAGCTAGCGAGCCTGAACCGCGACTGTCCAACAGCATTACGGCCCATCTCGGATG
AAGAGTAATTATACGAGGAACACTGAAATGTCATTAAAAATCTTCAGTAAGTGATTTAAC
CCACCATTCCTCACTAATGCTAGATATTTCTTTTTGTCCCCCCCCCCCCCCCCC
>NODE_534_length_317_cov_2.555205
ACCGGAGGGTGTGGTCCGGATGAAAATGCCTTCATTTAAGAGGCACCGGTTGAGGGCCAA
TCACAGGGTTTGCTCAAGTACTTGGCCTTGTCTTCAGCTTTGCTCTGTCTGTGTTTGTCA
CATCTCTTTACCCCAGGAAACAAGACAGCAACCTCTGGCACGTGTCACTGGAAATCAAAC
CGGTACAGCCAGACTGTGTGCTCAAAAACAATGAGACTAACAATTGGCTGCTGAAGGATT
GCGGCGGTGCGGCGTGTTGCTGACATGGAAGGTGAAGGCTGTGGACGCAGTGTGATACAT
GAATGGCTGCAGCCATCCCGCTGCTGTGCTGCTTGCCGTTGCTCACTTGAGGTATGGTGT
GTTTGTGACTCCTGGGGATAGTGAAGTGCATGCGTTATCACTTACAGACGTTGAGGTAGG
AAAAATGCCGATTGTGATGCTGAATTAGGTGTCTATTGAGg
>NODE_535_length_729_cov_19.795610
AAAAGATGGCAGTGACGTTGTCAGACCAAAAGACACACATGACAGAAAAAAGCAGTTAGT
CCTGCTGTTAAGGAGGATATAAGAAGAGAGTCAGTCAAAGAGAGGCAGAGGGAGAGTGAG
AGCGAACGGGGCTCATTTTAAGAGGGCACACTATGTTCGGCCCCCTGTCTCTTAATCCTG
GGCGTTTGTCGCAGCTAATTATGGTGGACAAGCCTCTTTATCGAACCTGCTCCTGCCATC
AGCATTAGGATGCATGAGCTGCGCCTGTTGTTTTAAACGCTCTCATTAACCACACAAATC
AGTGCTGTTGACAGAGTGCTTTTGAATTAAGCGTCTCGCCCCCACCGCCGCGCGCCAATG
CTTGCAGGGCCCAGGACAAGGAGCAATTTATAACACCATTAGCCACACTCGCCGAGGTTA
CAGGCATCAAAATTGTTCCCGTCTAATTATTCTTAATGGATACAGGGAGGGAGCGACGCT
CAGGACAGCTTTTTCATTAGCCCTCAATCAAGAGGGTCGGGGGAGAGAGGGGTGGGCCAA
ATGTACTGCTCAGGCAAACGGGAAATCAAAAATAATCGTGTTTGCTTTTTTCATAATACA
ACACGAATGCATAGATGGAGGGAGGTGGTGGAGGGAGGGTGGGTGAAGAGATGCGGAAAG
AAAGAAGAAGCTCTGCTCTTGACATTAGAAAAATTCTTACTGTTGTCTAGTGAAGACACA
CATATACTGAGAAGTGACAGTTCATTTGCTTTTACTGTCTTGTCGACTAATGGCAGAGTA
AACTTATGCTGTGTGATAGATTTCTAAGACATGGTTATTGGTTAATGAATACAGAAGTGA
AGTTCAACAGGAAAACAtgtgattgtttagaga
>NODE_536_length_699_cov_4.221745
TCTCCTTTCTCTCTAAATCCTGAAATTGCCTCAGAAAAAAAAGGAAGGGGGGAGAGATAC
TTCCCCCTCCTCGCACATTTTCACAGAGTGGCGCACAACTTTCTTTCTTCCCTTTTTTTT
TTCTCCTCTTTTTTTCTCCTGTGAAAATTGAAGAGGCTTTATGTCAAATACGGCTAAAGC
CAGCCTCTCCATATCAAACAACGCAGCGCGAAAATTACTGTGGCGATGATAAGGCTGCCA
GATAGAGAGGGAGAGGAGAGCAAGGGGAGGGGTGGGGGGACTGAAAGGAAGTGACTCTAC
TCAATTATACTGCAAAATTGGTATGACTGAATATTTTTCATTCAGGTGACTGATAGTATC
AGTGAAACTGCAATGCAGATAAATAAAGGAGCCTTCTGTCAAGAATAAACACCATTAATC
ATGAAGCCAGCTACTGCGTGACCGCCTGTCCCCCCGACTTACTCCATAGAGAAAGTATTA
AAGAGGGGGGAGGCTGTGAGGGGTGAGGCGAGGGAGGGAGGATGGAGGGGGAAACCAGTG
ACTGCACCAGAGAGGGGTGACCTATGAAGTCACACAGAATGGCTTTTGGACAGTTTGAGA
GGAAGATGAAAAAGTGGCCTTCGTTTTTGGTGACAGCAGCCGTATCTGGACAGAGATTAT
CAGATGCGATTGCGGGCTAATCATTAATTCCTAATGTAATTTATAGCTCCACTTCCCATT
CTGCTTTGGTCTAGACAATATTCAAATGTGAGCGTTAAGGGCAAATTTTCAAACGGGCGA
TTTTATGTTCGTTTTCGCTGCAGAGAATCTGAAAAAAAAAAAAAGGAGAGAAAATTGTTG
CTt
>NODE_537_length_431_cov_17.800465
TGTGTGTGGACTTTTTTTTTTTGCAGTTAACCATTATTTTTTTTGTTTTGTTTTGTTTCC
ATTTTTTCTGTGTGCGTGTTTGTGTCGCGTCTCTCTGTTTGTGGTGTGTCTCCTGTCTGT
CTGTCGTCCTTTCTCTCCTCTCTGGTCAATGCTCTGCTGGTGTCTAGCTTTGAGCTTCGT
GTTGTTATTTGGAACACTGATGACGTAATTCTAGAGGACGATGCTTTCATGACAGGAGAG
AAGATGTCTGACATCTATGTCAGGGGGTAAACACACGATTCCATCGCATGGCTCGTACAA
AATACCCTCCTTTCCTCCCCCCTTAAGCCCTTGAATCATTTTTTTTTATGACCCTTCCTG
TGTTAACTCTTCATCCAGCACGCAACCTCGCTTGTCTGAAACTCTCCTATCAGCACGCTG
AAGGCCTAATGGAACGTTAGAACAGTAAAGGACCAAACCAAAGAACTTCAATGTGATTAT
TGGCCTATCAAATtttagggaaatcgaactgtctaaactgagcttataaagccagaattt
aatggcattaacacattaggactgatacaccaata
>NODE_538_length_609_cov_5.582923
GTGAAGCTGGTAAACTGTGTGAAATGCGAAAATACCCGTCATCCGATGGTCCTCCTTGCT
CCGGTTTGATCCGCGGCGCCTTCGGGGACACCTGCCCCGAAGCGCTGCATCCCTGCGTTA
ACTGACTCTTCCTCAAAGAAACACTCGGTTCGTCGGCTCGCTGAAAATGTGCAGCAGTCT
CGCTCTCCGTGCCGTAGTTCTGTTTGCGGCTCCGTGGATCGTGCGGGACGATTAGACGCA
GCACATTAGATGGAGTGATGAAGAAGAAGGAAGAAAAGAAAAAAAACGCCTCAAAACGTT
TGGAAACGCGCTTTTACGCGCAGCTTTTAACCGGCCACCAATTTTTATCTGAGTGTTAAG
ATGTAGCGGTTAGTTGTGTTATTATAGAGCCGACATACAACCACGAACGGGAAGGAAGAG
GAAATTTTGTACAAGAAGGAAAGAGTGGGGAGCTCGCATCACCGCCTCGCCTCTCTCACT
CCGCAGACTCTGGTGTGGGTGGCCTCCTGTCAGCTCCACCGGCGGCGTCAAAAACAAACC
AGACACTTACCTTTATCGTACAGTCCATCGCAGCAGCCTCGCACTCTTTGTCATTTAGTC
GCTTTGGGAATCTAACTGCTAATTTAGCCTCTAACCTCGCTTCAATTCACGCACGGCTGC
ATTGGCTCTATGGCGCAAACCATTGCAGTTTTTTTTTGCGCACAGACCATAACCGGATGA
CAAGTTTTTTTTCTctgccctctctcgctctct
>NODE_539_length_562_cov_9.629893
TTTATCATCTTCATCCTTTTGCCTAACATTCCTCCTCCAGCTATGGCATCTTCCTCGCGG
CCTCTGCTCAGCCTCCATCTTCCTCACCTTTCCCTCACCTTTCCACCCCGCCCTCCCACC
TTCAGACTTTCTCCCTCCCAAATCACCCCCTGGCTTGTCATCCTCCTAACCCACAGCCTT
GGAGCTCCTACCCCGGCCTCAGCTCTTCCCTCTCCCTGCCTCTCCTCCAGCCTGCCTTTC
CCTCTACTCTGCCTCCCTTAGCCCCAGCCTTCTGCTCAGTGTTCAAGGGGAGAGCCAGCT
AGGAATGCTGTGGCTCTAGACGTTTTGTCCAAGCCCTAGGTCTCTTTCACTGAGGCAAGA
TTAGTTCATACAAAAACTCAACAATACACCACTGAAAGCCATTGTTGATATTCAACATTT
TTCACATAGCGGAGCAGAATAGACAATGCGGCAGCCGGGAAAGCCCGAAGCGGACTAGCA
GGGTTGATGGCTGATGGTATCTTAGCTGAGCGAGGCCTTAATCCCTTTTATACACACACA
CTCACACAAGTATACACACTCTCAACAGCCTGGAGACAGCAAAATCAATACTGCTTGCTC
TGTCTCTGTGTGTGGATCAGTGGGTGGATGAGTGTGATACGGAGAAAAAAAGAGAATAGT
ACTGTTTGTACCTACGTGTGTGTGTGTGTGTAATGTCTTGGCACAt
>NODE_540_length_294_cov_2.384354
GCTATGTTTCGGGAGCGCTTGTGTTGAGATATTATCTTGTTTAAGTATTTTTTTTTGTAT
GTGCTGTTGTTAAGCTCTCTCTCCTTCTCTCTTTCTCTCTCCCCCCTGCTCCCCTCCCTG
CACACGCGCTTGATTGATGGCCTTATTAACTGGAGTTCTTGTAAGTGTGACCGAGCTGAT
TAAAATGCATATGTTTGGAATAATACACCGTTTAAGCCTCCCGGGTCGGGGCGAAACCAC
AAGGCAGATTTATGTAAACTATCAGCCGGTGTCTTTAAGCCTGATAGGGATACAGGTCAT
GCAGGAAAATGGCTCAGGTTGGTGCGTAATAAAACCGCGCCGTAAAAATCAAGATGAACG
GATCGGTCTGACTGAATATTCAAAAGgtgtagtcgctcagtttcatagagccttttttta
aaagctcgctggaacaga
>NODE_541_length_619_cov_26.289177
CGGAAAAAAATAGAAAGGAGAGGAGGAAAAAAAAAACAAAAAAACTCCGGGGCTTGTTAT
GGAGTTCGTGTGAAAGACACACGGATTTCCACCCTTCTTTACCAGTTAAACCAGTATCTC
TGGATAGAACACACTCAAGTACAGCAACAGGTAGAGTCTCTGACCGCAAACTCTTCCGTG
GCTCCTCTGAAAATAATCTCTCCCCCTTTTTTCTCTCTCCGTTTATCTCAATTGAGTTTC
CAGCCCTTTTGTTCGCTCTTCTTATCACTTGGAAAAAGGTGAACCCTCGTGTTATTTTTA
TTTTAATCTTTGCTTTAATTGTAGTTTTTACCCTTGTGGTCCCTGATGGCTTCGCACAGT
GATACTCTGGTGGTGTTCTTTGGGGCAACAGCTGGTGCAAATGGGGGTAAACTGGGTTCG
GATGAGAGGGAAATAATTCTCTTGGTGTGGCAAATTGTGGATCTACATGAGAAAAAGGTA
CGGACCTTTCTGACCCCTTCCTTCGTTGTACGGTTTCTTGTGTAGCCAGAGTGTTTGTGG
CGTAGTGTCTACCTGTAGAGGAAGAGTGTTTGACATTTAAATCAACATGGTGTGCTCCCT
GTAGCCGTGCTTCATGCTAGCTAACGCTACATCAGCTCTCCGGCGTTAGCTCACCTTTTA
ACAGGTGTGCGACTGAAACTTAACGAGCAGCTGAGAGACTTAGCTTCACCCAAAGGAGAA
AAACACACCTTTTTGGTTTAGCATGTCAGCTTGTCGACgaaaa
>NODE_542_length_496_cov_5.032258
ATAACGGAAGCGAGGGTAGGAAGCCCGGACTCAAAGGAATACGACTGAGAGGAGGGCTGC
TTTAGTTATTAAGTTAATTGAAGTAAGTTCTGGGAGGGTGTGGGAAAGGGAGGCTCCTAG
GAAAAGTGTGGCGGAAAGTGTATTTATAAGAAGGATGTTAGCGTATTCTGCTAGGAAAAA
TAGTGCGAAGGGACCTCCTGCATATTCTACATTAAAGCCTGAGACGAGCTCGGACTCTCC
TTCTGTTAAGTCAAAGGGGGCTCGATTGGTTTCTGCTAATGTTGAAATGTATCATATGGC
AGCTAGTGGTCAGGCTGGCAGGATAAGTCAAGTACTTTCTTGAGCTACGCTGAAGGTCTG
AAGGGTGAAGCCTCCAGTAAAGATAATGGCGTTTAAAAGGATAAGTCCAAGACTTACTTC
ATATGAAATAGTTTGGGCAACGGCTCGTAGGGCTCCAATCAGTGCATATTTTGAATTTGA
TGCTCAGCCTGAGCCTAAGATTGAGTAGACTGCTAAGCTGGAGAGGGCTAAAATAAATAG
AATACCTAGATTTAGGTCTGCTATTGGGAAAGGAAGGGGTATGGGGGTTCAGAGGGTGAG
GGCTAAAGTAAGGGCTAGCATGGGGGTAAATAAAAATAGg
>NODE_543_length_668_cov_15.158683
AAAGAGGCATATTGTGAGGTCACATTCTTCCCAAATGCAGACAGGAGCCAAGTCAGTAGC
TGGCGGAATTACCCCCATGAATCATGCCCATTGTGATGCCTACCCAGGATGAGAACATGG
AAAGGAATTAGGTATGGCAGAGCCTTATCAGCTTCCTATTCAGAACTGGTCGGCCGCTTG
GTGCAAAGCAACCTGGACAGCCTTTCCCATCCTTGCTCATGTAGAGTGTCCATGAATGTG
GAATTCCTCCACTGCCATGTGTTGTTACTTAAGGGTGTGCTGCAGCCAAGTTACTGCGCA
CTTTTCCATCCACGCCCGTCCTCCTGTCTGTGCACTTCCTTCCCTCCCATTTACCCAGAG
ATCTTTGTGGTAGGTCCTGGAGTTCAGGCAATATTAGGTTGCACCTCTTAAAACATGTCA
GGCTTTGTGGTGAAAATTAAAGAATGGAAAAATGATGAAATGTAACATTTTGCTGAAGGC
TTTTTTCACTTTCGAGCTGTTAGAAAAGGGGAGAAAAGATGAGACTGATGGAAACACATT
GACAAGTTTTATCATACTGGGTTTATTTTTCATATACAACCCCCGTTATTTCCTCTCCAA
CTGTTCTTTGCAGAGTTTAGGCTAAGTGGTATATCTTGGGTGGCATCTTGGGATTTGAAA
GCACTACTAAAGTGAAGAAGACCTGAGGAATGAAATATGTTTACAGAACAATCTCGGGGG
ACTGAGTATATCATTATTTCACCTCAACTTTCCATCTAGGTTCATTCgcaagatgctgtg
cgcagataatcccccttgcgtctgctgtttgt
>NODE_544_length_321_cov_8.087228
GGACTGAGGGGCCAGAGAGCAGAGGACCCTTTCTCATATCCAAGCTGCCCCCATCTCGCC
GCCGCTCGACCCTGCTCTCCCCCTTTTGCCTCACCCCGCTTTGGCCCGGTCGCTTTGCAC
GATACTTCAGTGAATAAATGAGTCGTTTTAATCCGACTGACAAGCTGGCATTGCCCAGCC
CTGCCCTCCATCTGTACTGGCGGCCAGCACAGCAGCAGGCCCCAGGCAGCCCGATGTGCC
AATCCAACACACAGCTTATCCTGGCTGTAGCTTCAGGGACAGAAGGGTTAGAGCTCTATG
CGGCAGCTACCCTCTCCACCAAAAGAGCTATTTATATAAGAAAGGGATTAGCCGGTGGAG
GCTTTGATGAACTGAAAAAAAAAAAAATGAATTTGCTCCCATCTTGCTCTGGTGCATGTT
TGAAGTCCTCATCTTTTTAAATGAAAACTGCactttgcttttcca
>NODE_545_length_1036_cov_4.576255
GGTCTTCGTAATCTGTGTATTCATAGCTTCAGTATCATTGGTGACCCATGGCTTTAATTG
TGAGGTGTGGGTCATTAATTTCGTCTATTAGATAAAGGATGCGAAGTGAGGGAAGGGCAA
TTAGTGTAAGGATGAGAGCAGGGAGAATTGTCCAGATAATTTCGATTTCTTGTGAGTCTA
GGATAAATTTGTTAGTTAGTTTAGTAGTTACCATAGCAACAATAATGTAAAGAACTAGGG
TACTAATAAGAAATACAATTATTAGGGCGTGGTCGTGGAAATGAAGAAGTTCTTCTATTA
CAGGGGAAGCTGCGTCTTGAAATCCTAGTTGGGAGGGATGGGCCATTAGTGCAAGACACG
CGGGGTTTTAACCCACAATTCTGCCTTGACAAGGCAGTGTTATAGACAGTTTAACTAGTG
TCTTATGAAGAAAGTGACAGAGCGGTTATGTGACTGGCTTGAAACCAATTTATGGGGGTT
CGACTCCTCCCTTTCTCGTTATGGTGTTAGGCAGGAATGGCTGTGTGAGTCTTGTGTTCT
TGCCAAGTTTGTTGGATTTGAACGAATGCAGGTTCTTCAAAGGTGTGATAGGGTGGAGGG
CAGCCGTGAAGTCACTCAACGTTAGTTGAGGTTAGTTCTACTCAGAGTACTTCACGTTTG
GCTGCGAAGGCTTCTCAGATAATAAATAGGAACATAATTACTGCTACCAGGGATACTAAT
GAGCCAATAGAGGACACCGTATTTCAGAGCGTGTAGGCATCTGGGTAGTCAGAGTATCGT
CGAGGCATGCCGGCTAAGCCGAGGAAGTGTTGGGGGAAGAAGGTAAGATTTACTCCTACA
AATATTACCCCAAAGTGGATTTTTGTTCATGTTTCGTGAAGAGTATAACCTGAAAATAGG
GGGAATCAGTGGACGAAAGCAGCAACAATTGCAAAGACAGCTCCTATTGATAGGACGTAG
TGGAAATGGGCTACTACGTAGTAAGTATCATGGAGGACAATGTCTAGGGAAGAATTAGCA
AGAACAATTCCTGTTAGGCCTCCAACTGTAAATAAGAAAATAAATCCGAGAGCCCATAGT
AGGGGGGTTTCTCATTTAACTGCCCCTCCATGCAGGGTTGCTAGTCAACTGAAAACTTTT
ACACCGGTGGGGATGGCAATAATCATAGTGGCGGATGTGa
>NODE_546_length_564_cov_6.734043
ACGCACACACTCATCGGCACTCGTTGCCATACAGTCGCACACTAAATATTTTTCCCACAT
TTCAGCCTCCAAAAGCCCCCTTTTCTTAAAAACAATGCCCCCAGTTTTTATTCAGAGAAC
TTTTGAGGAGATGCCTAAGTGATCCCTTTACACGCTCTCAGCTGCCTCGCCTGTACTCTG
GTAAATGTGTCAGCCCTATAGAGAAATAAGCCTTCCAGAAGAGTTTCTTCATTGTTGAGG
TAATTGTCTCCTCTTTGACAGGCACATTCATCAGTGGCTTAATGGTCAATCAAAAGTTGG
CAGGCAGAGTGTTTTCATTCTTTCCTATCCACTACATTAGGAATACTTAATCAAAATGTC
TCCCGGTAATGGCTGTGAAGAGTTCATGACTGACTGATCCGTTGTCTGTGCCGATAGAAA
ATTAACAGCTCGGCACTGGAGAGATGTGGGCCTGCAGATAAACAAATTGTGCATTAATAT
TTCATCTTCAAGACCTGGGATGTGCTATCAAGCGGTGGAATATTCCTGGGCTGTGTTGTC
ATTTTTCTCGCGTTCTTTTTTTTCTCTCTCTCTCTCTCTCTCTCTCTCTCTGTCTCTTTC
TCTCTCTCTTCCTCCTGTATTCTTGAAGGCTCTTTGCAGCTGTAACTCATTTCACTTGAT
GACTTTACTGGGGTTACAGAGAGTGACGACAAATTGATTACCTGGCAG
>NODE_547_length_777_cov_9.790218
GCAACATCTTTAACATAAAACAAAAATCTAACAAAGCCTTGAGTACAGAAGTAAAACAAG
CTCTAAACCCAGATATGAACAAATACACTTAATTAATTCCACCTTACCTGCTTTGGTATT
TTCCTAACAAATAACAAAGACATTGTCAGGTGGAATTTATGATAGGGTATGGCTGCCAGT
ACTGTACTGCTGCAGTCCTTTCTCTTTGCTGATGTGTGTTGAACTTGCATCTGGAACATT
GTGCTTAAAGGACCAATCAGTTTGTTTACTTAATAAATAATACAGTAATTCACATGTATA
ATTAAAGTCTTAAGTAGCAAAATCACCATTAGTGATTATATTGGAACATGTAGACCTAAT
TTACTAATGGGCTGACAGACACTGCTAACACAAACAAGTGTGACTAACCATCAGATAACA
GACAGTGATCAGTTAAAACTGAGCTTCAATTAACTTTACTGACCATGGTGTGTTTTTCCT
CTTTCAGCCACCATTCTGTCCTGTGGATGGATCATCTATTTAACTTATTACAACTCACGC
AACATTGGCCTCATCCTCACCCTCATCATCAACAGACTCTACAAGGATGGCTACATTCAC
ATCGGTGGGTTCATCAGGAGCTCTGTCACACAGTGATGAATAGCGAGGAGGAATGCTGCC
AAAGCTTTGAGTTGAAGGCGTTAACTCACTCTGCTGAATATTTCATGATGAGTCAGGTTC
TCTCAGTGATTATCTCCACAGAGTCTGAACAGCAAAGTGCACCCAATAGCAGATTGAATT
TCTGTACATAAATGGCACAGGAATTAATTTACAAAGCACCTTGAGGCCATAAATACAAGT
GTAACTCTGGTGTTGTTATTTACCATGTGATTAGTTGCTTTCAAAAACATTCAATTTCTC
Tactaaataggagttcttggc
>NODE_548_length_412_cov_2.995146
TATCAGGGAACGAGTGGATCAAAAAAAGGGAGAGGTAGAAAGAGGGGAACACTTTGACTA
ACTGATGAATAGAGTAAAAGAGAGACAGAGAGAGAGAGGGAGTGAAAGGGGGGAGGAAAA
AAGAGAGAAGTCTGATTAATAATTGCAAGGCTGCTAGGTGCCGATCTTCTGGCTTCTCAC
TTCAGTGGGCCGGTGCGGGGATCTCGCCTTCGGCCGTGTCGGTGGGGCTCATTAGGGAAC
CTCTAGGGACCTGACAGAAATTGTTAGCGGGATGTGATGGCCGAATCAGACGCACCCCAC
CACCACCACTATTCCCTCCACCCTTGCTTCCTCCCCTAATTCTCTTCCACCTGCCCACCA
ACATGCCCCTTTACCCGGACAGGGAAAGGATGGAAAGAAGGGGACCCCCGGTTCTCTCTA
ACACTCCTCTGTAACAAGGGCGCCTGTACTACACCTGTAATCAAACTGCCCCCTCCTACC
AAAAAAAGAAGCACCACCGGGGGAGCGCCACCAGCTACAGGCCCCGGCTCTGATTGGAGC
CGGTTGGAGGacgagg
>NODE_549_length_652_cov_8.449387
GCTGGAAACTTCTAATAAGAGCGAGCAGGTAGGATGATGTAGTGAGAGGAGCCAGAACAT
AGTTGTCTGGTGCCTCATTAACATCCCCCGGTTCATTAGGAAGAGGCTTTTTTCCTGTCA
TCTTTTTGCAATGTGCCAATGTTGTGTGGCCTTTAAGGTAATTAATAATGGATTAATTAA
CCAAATTAATTCGTAGGTTAGAGTCGTTGTTCTGTAGTGAGGCCAGTCAGTTTGGATTTG
GGCCCTGATGGGTGAGGCCCTTTACAAGCCGATGTTGTTCATGTTTCTGACAGTGCCAGC
CCCCTGTCTAAAAGCCCTAGCAAGTGCCATTTGTCTCCGGGTTAACAGAAAGACGAGATA
TAGGGCGGGCTGAATTATTTAAGCTCCCACAACACATGCACTTTTGCTTTTCAAGCATGA
GTTATAATTTAATTAGAAACTTCTGGTGCGTTGCTGGCTATTTAAATATTAAAATCTTCC
GCTGATCACATTGGATTAGCCATCCCTGTGAAATTCCCTGAGATGTCAGTTGTTGTCTTT
CTGTCTCCTCTCTCTCTCCCTCTCCCTCTCCCTCTCCCTCCCGCTTCTCACTCTCGCCGC
TTTCTTGCATTTCCATCAGCGTTTTCCTGAACTCCCGCGCTCACGGACTGTTTGTCGACT
CCTCCATTAGAGACAAAGGAGTCGTCATGGACCTCTGGGAGCCTTAATGGGTGCCAGTGT
GCTCGAGTGTGTGAACAcggagctgacatgatgtgaataaaaagaacgaggttatctcat
cgtcaggcctggatgg
>NODE_550_length_296_cov_2.949324
GATAGGGAAGGAATGAGGGGAGAGAGAGAAAGAGAGAGCACCCTGGTTACAAAAATGGAA
AGTCCACATTTTAGCGCAGTATGGAAATATGGTCCTCATTTCATGATTCAATTCCCGCTC
CCTCCCTTTTTCCCTCCCTCTCTAACTACCCCTTTTCCCTACCATACTCTCTTGCTCTCT
TTTGCAGCTGCAGCCCGGGTTATAAAAGCCTGTTAAAACACAGGAAGACCAGTAAAATGG
ATTGAAAAATAGCAGGAGGGAGGTCTTGGGCAGAGCCAGGGAATGGAGCAGCTATGAAGA
GTGAAAAGTTGATAGAGAAAGACGAAAACAGAAAAGCGGTCTAAACTTTAACGGTGAAAA
CACCCCCAAAAAGTCAGTTAGATCTCGCTGAACTTTACAGCTTCATCTGCCGACTCGCCG
AGATTTAAGAACATttttgt
>NODE_551_length_495_cov_13.175757
AGTTTTATCGTTCTGTCATTGTTCCTCGATGCGGATTTTAAAGATCTGAGGCGGTGAGCG
AGCGATTAGTCAGGAACTAGTATCCCCCCCATAAACTTGTGCCGCCGTCGCTTATTTCAA
TCACGTAAGACCCCTAATGGCGTTGTCCGGGCGAGGGTGTTACGTATATCTGTACAAGCT
TTCCCTGACAAGCCCGGCTTGTTGATATTTGTCTTTTACTGTAGAGCCACCAAGGTGTTG
CCTAAGAGAGTTTAAGCACGCCGATATTGCAAAGGGTTATTAGATTCATAAGTCAGCGAA
GTGGTGGGCGATCTACTGAGCACAGCAGAAGTTCTCATATGATGACTTCAAACAAGACAC
ATTACCTACCAGCATCTGTTGGAGTGAGTGGATATTAAGACACTTCTATCTCCAGGACAG
CGTAGGGGGAAAATGGTAAGTAGCAATGGGAAACACACAGCAATAGGAAAAAAGGGGGGA
TGATTACCAGTTAAATAGTCGTGCTTGCTGTTTGGTCTTGGCAACGCATTGCTTGGAGAA
GGGTTGGACTCTGTGGCTACTTGAGAAACTCAGTATCGAGACCCGTGTCTGATGAGGCTG
ATGTTGACAAAGCTTGTGTGaaaaaaaaagactgtgtgg
>NODE_552_length_316_cov_9.189874
GTGGAAATCACCCCCCATCCCTTATTTGGGACACCTGAAATAGGCCAGAGGAGCCCTGGG
AAGCCTGAGAGACTGAAGGGAAAAGAGGAGAGGGAGGAGGTGGAGGGATGATGGTGGTGG
TGGAGGGATTCAGCAGGGCCTTAAGTGTGCTATCATAGGCGTCTCTTGTGCCTGCCTGCT
TTATTTGCAGTAGTCAGGTTAATGAGTCCACCAGCCCACTTGATGTTGAGAGGCCTGCCA
CAAAGAGCTGCCTCATTAGAGCTAGCCTGGCACGCTGCTCTGAGACAAAGGGACATTCAC
GCTACTGAATGCCTTTACGCTCCTCAATGCTGCCAGCCTGCGAGGGCCAGTGCCATGGCG
TAGACCCTGCACACGTCCTGGCGCCTGGCCAGCCACACCACGACCCCGATCCCGGCTGGC
TGGACTCGCAGGCTGCTGCAGCGCTGGAATGACGGAAGga
>NODE_553_length_370_cov_13.672973
AAGGTGAACAAGGTAGTGATTTCTTCAATCCATTTCTTTTACTGTATATGTACTTCACAA
ACCCCCTCCATCTTCCCTGGATCTCTCTCTCTCTCTCTCTCTCCCTCTTTCTCTCTCTCC
CCTTTCGTCTTTCGTCTCTGGGAGTATGGGTGCATGTCAAGTGATTGTTGAATTGAAATA
TTGATGTGGAGTATCAAAGCGTGGCGTAGCACTCCTGTGTTTCCAGAACTAACCACGAAG
CGCTTTGATCAGATACTCCTGTGATCTGACTTCTGAAGTTGTTAAGAGTGCTGGAAAACA
AAATGCAAACAAACTTCAAGTGCTCTTGGTATTGATAAAAGTTTTCTTTGACAAGTGGAG
ATGCGTGCTGTCTGCCTGTGTCTGCCCAAGACTGGAGATTTTGGGGTTTTCGTACATGCT
AATGGACATGAGATGAGGGAATTATTATAGTTTTCTGCTTCTCTCACACCTCGCAATGTA
AACTGTGCTACAGGGGAGGGAATGACTACAGAAc
>NODE_554_length_331_cov_11.468278
ATGCACGGGGAGGAGGAGGAGGAGGAAATGTGGAAATGACAGCGTTACATGGGGGCGATC
TGGATCAGTCTGCCCCCCCACCACCACCACCACCACCAATGCTACCACCTCCCACCTCCA
CCTCCCTGACCCTGGCCTGACCCTTGCCTGTCACAGGATTGCTGCCCTTTGTGTCATGCC
TCTCCATGCTGACTTTGGAGTGGAGATTGCAGGTACAATGTGGATTGTTCTCAGTGTGTT
TTCAAAGATCAGAATAACAATGGCATTTGCTCAGCTCACTCACTCACGCTCATTGATCAC
TTGTCCCCTCTCTCTCTCGGCTCTCTGATCACATCAACTCGGCCTCGGCCCCTCTTCTGA
CGGCAGTTTCACTCCGAGCACAACTACACCATGCAACTTTTGAGCTACTTTCTTATATTT
AGGCGCCCTGACATCAGCGTATAGTTCATGCATGCAGAGCAACACCACCTGGCAt
>NODE_555_length_708_cov_13.675141
GCTCAGAGAAACATGTGGCTCTGATGTTAATTGAAATTTGTCTAATGAAGTAAAGTTAAG
AAAGAGAGAGAGACACGTAGGAGGAGAGATAGGGAGACAAAGAGAGGGCAAGGAAGAGAA
GTAAAAAAAAAACAAAAAAAAAAACACAGAAAGCTTCAACTTTCTTTAATTATGTTTACC
CAACAGGCTTTGCTTCCTCATTTAAATAGCATAAACATCTGGCCGTGGTGAGCCACTAGC
ATGGCGGCAGTAGTCAAGCAAATCTTGTGGAAAATAATGAAATTAGATCCCTGGTGCTGC
GACAGTGGAAGGGCAGAAGACATCCGCTCCATGTTAATAAAATTGCCATGAATGAGTGAA
TACAATTAGGAAATTGTCAGTGGTGGCAGTGAACTTTTGTAACTCACCGATGTTTGCATC
ATTCGATTAAGGCAGCAATTTGGACTTGTTTATTTGCGGCTGTTGTGGCTTTTATTAATT
GTGACCCGGCAGTGATTGGCCTGCGATTAAACCAGTCACATATGATGTGACTGAGGGTGA
GGGATGGATTGGTGGGCAAGCTGATGAGAGACAGGGTTTTTTTTATTGTTGTTTATCTCA
GTGGGTGCATGTCGAAGAGGACGGAACTTGTTTGTGTGTGTTCATTGTGAACTCATACGT
GTGTGTTTGGATATGCAAGATGGTCAGCCTTTAAATTGAGGTATTGATTACATCTGGTTT
TAACTGAGGCTTTATATTTTACCAAATGGGTTGATTTGATGTGTTTAGGAAGCCAGACCA
AATTTTTCTTTTGATCTTAAAATCGAGTGTGTTCTGACTTTCTCCTTTTTCTGcttttgt
gctgtaacttga
>NODE_556_length_409_cov_18.244499
AACGATTTTTCCCCACCTCTCTCTCTCTCTCCTTTTTTCTTTTTCTTTCTTCGTTTTCTT
TTTCTTTTGCCCCATCTCTTTCTCTCGGCAGCCCTGAGCTCTCATGCTGCTCCAGGAGGA
ATAGGCGGAATCTGATTACAGACCTATTTTACAGCAGACGCCGGGGCGCAATAAAGGGAG
AGAGAGCACGGAAACGGGACTCGGCCCATCAATTAGATCTCTATTAGCAGCCAATGCGGA
CCTCACCTCAGGAAACGCCGGGGCCCTGAAATTAAACAATTCTTCAAGCCCGACAAGCCA
GTCACTTCTGCTGTATCTTTGAGGTAGGAGGGAGGGAGGGGATGCTGTCCTTACCATGGA
TGCACTCCTGCAATAATAAAAAACAATCATTTAAAATGCACTGTATGGGAACAGGAGCAT
AAAACAGAACCATAAAGACCCGAACCTTCGGTAAGGTCACCACTCAGTGCCAAATACTGA
CGGTAAATCCTTATCTCAATAATATATTAGTGCAATTTGTGATTTTTCTAAAACAATAAG
AATAAAAAaaaca
>NODE_557_length_379_cov_4.704485
AAACAGAACCTGGAAATTACAGGCATCAGAAGGCTAACGACGTGATGTGGGCGAGCCAAA
TAGGCAGAAGTTACAGCTGAGCGTCTTTTACAGCCATATTGAAGACATTAACAGCTGAGA
TGTATCCCTCCATTCCTCAGCATGACCTCATGATTAGGGCCGGTTCAGAGGGAAATGGCG
CTTTGTTTTCACCACCGAACCCTTAAAGCCACTCGGATTTGAAGTCTCTCCTCTCTCTCC
TCCTTCGAGACGGTATCATCCCTCCGCCGCCGCTCCACTCCCCTCCTTTTCTTTTTCCAC
TTTGCGAGTCAAGACTTGCTTATATTACATCGGTGTAATTCCCCCTTAATTACAGGAGAA
TCTTCACTCTCTACCCAGAGGAAAATGATTTCTGGGAAGCACCATCCTTTGCACGGCTGA
AGGTTTCGCACTGTGTTTTTCATTCATTAACGGCCTGTATTAGAGCTACAAACGGTGGCT
TTGGCCTGCCTTTTCTTCCAGATCAAAACCTGagtcggagatt
>NODE_558_length_596_cov_11.916107
AATACTTCTGCTTGATGGAAAAAAGAGACTAATCGGTTCTAAAAAAACGTTTAATTTTCT
ATCCCACTAATGGTTTCAACACTAGATGTGTGTATCAACCTGTTATCAGTTGCTTTGACA
TTTTGCTGTAGGAATGCATTCACCTAATCACGCAGTTTAGACAGTGAGGCACGAGTCCAA
TAAAACAATGCCTTTGACCCGACACTGCCAAGTCTGGATGGGTCCGTCTTTTCCTCATCT
TTCTGCCCCCTTTCCACCAGAGAGAAGTGTAATATTGTGCCATGCTTTTAATTGCAGAAA
TACATCCTTCCCCTCATTATGAGAAGCCGAGAGGACAAGAAGCATCTGCAGAGGATGGAA
AGCAACATTGCGGCAATGAGTGGCACGCTGACACAGACAGGTGAAGATTAATATCTTCAT
CACTTTCTCCCTCCTTAACATTTTCCCTCATTTATCTGTCGCCAAAATCGGGGGGCCCCA
CACGTTTTTAACAAATGACGCCGCTGTCATTTCGCTTTAATTTGAAATTGCTTGTTTACT
GTCAGGCTCGGGCTCAATTAATTACGTTTCGCTGAAAAGCTCTTAACCTCGGAATATTAA
TGAGGAGTTGGGAAATGACAACTTTTCTTTCTCCCCCCATCCACCCACCCACCCATCCTC
TCTCACTCCCCCCTCCCTCCCTCCTTCCATCCGTCTCCCCCACCCCCCACCTCCTCCTCC
ATGCACCAACCTCACCCCcc
>NODE_559_length_567_cov_15.786596
GTGTGTTTAGGGTGATGCAGATCGGGAAGGCCCTGCAGGATCAGCAGTGGCTGTTTGAGA
GCCTGATGATGCAGGTGGAGGAGAGGAGGTCCGCCGTGGAGAACAATGCCAAACAGATAG
AGGACAGGTTGGTTTCGACTCACACAGAGTCAGAATCACAGTCCCAGTTCTGAGTAACGC
CAGTCAATAATTTAACATTGTGAAATATAGCAAGCTCATGAATAAATTACTGTCTGAAAA
GCTGCTTTCTTCTGCATTTGGGAGAGACATTTTCCCCCTCCTTCTGTCTTTGTAGACTTC
ATGGAGTAAAGATTGCACACAGGAAGGCAGAGAACCAGATTAAAATGGCAAAGATGATTA
TGATGAACGAGCTTAACAAACGAGCCAACCTATTAATAGAGCAACTGGAGGTAATTACTT
TCTCATTCTTTCTTTCCTTCTTATCGTTCAGCCAGCCGTGAATGTACATGCAAAGAATCT
GTAACTGCCATGATGTAATCAGCCCTGAAAGCAAGCAAACGAGAGCCAATGATAATCTGT
CATAGTTGCTTAAACCAACATCTTAGGGACTACATCTGTCAAGGAAAAGCATTGTTGATC
AGCCCACAGTTCAGCCACTGTGCGGCAGTAATTAAACGTATTTTTAAAAATTCCTTTGCA
GAAGATTTCCGAGGGTTTCCAGCAGCGTCTGGAGGACCAGCTGCAAGGGGc
>NODE_560_length_626_cov_13.442492
AGGTAGTAACTGTTGCTTTATGTTCCAAACTTTGGGGCTGTGAGTTTGAGACAACATGTC
ACCAAGTGGACACCTGAACCCAGAGGCTGCGTGGACCCTGTGTCAGTGTCCCCCCTTCTC
TGGCCACACAGTCTTAAAGAAACCAATGCGCACAGATGGAACAAACTGATCACAACAGAA
AACTTTCTCCCTGTCCATCGCTGCTCCCCCCTGCTCCCGCCTTCAGCCCATACCTGGCCT
GAATACCATTAGACCTAATGGAGCACGGTGTGAGGGACAGCCAATCATGATGGCGTCCCG
TCAGTGACACCGACATGTATCTTGGTGCTCATTATCATCCTTGAACAGCGCCAATTTACA
TCTGATGCTCTGACTAATTCTGCTCCAGTGTTGTCAAGAGGCATAGGAAGTGGCCTGGCC
GTGATGACAGCGCGGCTGTCAGGAGCCCGTGGATGGAGGATTCCTCGGGGCATGATTTAA
TGCCCATGTCAAGCCCCGCTGTCAGCCTCTCTCTCTCTCCCCGCTCCCTGCGCTCCTTCT
CTCCATCCAGCCATTAGGATTCAGCCAGCGGAGAGATGGAGCGATAGAGCTGGCGATTGG
CCTGCTTAGGATTCACACTCTGGGCAAGAAAATAACACGCCCTGTTTCACAAGTGATTAC
CCTTTCCCTGTAAACTGCAATTAAGGCTAAAAAAGAAAAGGGGCGAAGAGGTGATGGAAA
AACAAAACGTGTATGACCGCCAACTGAAGAGGAAAACCTTGAGCGTTTTc
>NODE_561_length_407_cov_14.545455
CTCTCTCTCTCTCTCTCTCTCTGACATTCACTCAGTCCCTGCAGTCTTATTGACCTTGGT
TCCTTCTCATTTGCATCCACCATTTTTCATTCTTCGGAATATGGCGTTGGGGGACTTTTC
CATCATTAAGTGAATTTACAGCGATTTCCTTATGTGTTTTCTCCAAGGGATTGGGTTATG
AGATGCACATTAAATATCCATTAATACCTCATTATCCCACTGATAAGATTACCATGATAA
TGAGGCAGAAATTCTAATTGTTTCACTTCTTGTTGTGCCACTCATTTAATCATCCACCTG
AAAGACAAGTACTGTGCGCCCCTACCTTGAAGACTGTAAACACGGACAGCGGGATAGAGC
TCTCCCACTGCCAATGAGAGCCCTGCCCCCGCCAACAGCAGCACACACTGTTGCCTGGGT
GCTGGCATGCGTGTGTGCTCATGGCATGTGTGGGCCATGAAGTGGAAGCATTACATACCA
GGGGGTGCATCTACCACAGGTTGACTTTTTGGTCATGAGCCTTGGACGCTGACTCCCACT
CACACCTGCTa
>NODE_562_length_565_cov_8.853097
CTTTCTCCCACTCCCTTTGCCTCCTCTCCTCCCTCTTTCTTGGCCAGGGGTTAAACTGCT
GCACTCTAACCTCCCTGGCAATGATTTCATTCACTCGGTTTCTCTCGCTCACTCTCATCT
CAGAGAGAGATTTATTTCACAGTATGTAGTGGATTAGGCCCCCCTCGTATGCCCCTGGAC
AAAAGCATTGTTTTAGCACTAGCCTGTTCGCTGTAACTGGAGGAAGCTACCACTACTAAG
CGTCCACAATACGGCCATTGTGGACACAGGGCTAGGAGGACCCTGCCTCGGAGGCCGTCT
AGACTTTGAGCCCGGGCCGATTGGAGAAACAGGGGGAGAAAATCCCATCAGGCAGTGGAG
TGAAAGTTAACTAAGGTAACCTGCTGTGAACCTGATGAAGATGTCAAGCCAACATATGGC
AAAAAATGTCTATTGTCAGAACAAGGAGCTTTCTTCCCTCTGAGGGAGGGGATGGTAGAG
GAGGAGGAGATGAGGGGTGGCTAAAGAAAACTAGGGGGGTTGCACAACCTAAAGGAAGGA
ATAACTGCAGTGGTCATCGTTTTACTTCTGGATCAGTAGTCTTATTCTGGCCGGGAGGAG
GCCCAACCCCTCTACTCACAATTAAAGGAGTAAGCAGATTAACTGGCATCTTTCAAAGGC
CAGCAGAAAGAAAAACTCACTCAcaggcgtttaatacatttttttcccc
>NODE_563_length_309_cov_4.883495
CATTTTGTACATTAAAAATTGGTCAGGGTTGATAAGATTCCATTTTCACGGTTGGCAATG
CAGAACTGGCGAAAGAATACAATTACAGACCCCAGAGTAAACTCTCCGAATGTCAACTTG
ATGTAAATGATCAGAAGGCAGGGCGGCACAAAAGAACAGGCTTCAACTTCAACAGCCCCC
CACCCTCACCCCCAGCCTACCGCTACCTCTCTCTCTTGGTGTATGTCTCTCTACCCCTTG
CTCTCCGTCACCACTCGACAGCCTTTCACCCTGCCAGTGGCAGGAAGACAGGCCTTCCTG
AAGTTCCAGAGCTGTAGGTGCAGTTTGTTCTGGTGGAGCACAAAAAGGAAGTCTGGTGTC
TCAGTGCCATAACTTGATGGCAGACTGACACAGGAGGTGTTTGAATGAATGTTGGCCTCC
AAAACCAActattaaataatataaatgtgtttt
>NODE_564_length_733_cov_10.221009
CCTGTGTAGTAGTGATTGATTAGTGCTTTGCCTCATTCCACTCCATCGCCTGGCATAAAT
TATTAATGGCCTAAATATCACATTACTGCCCAATTACAGATCACAGACTGAGAATGTGAT
CAATTTCTACCCCATTACACAGACAGACAGACAGGCAGACAGACAGAGACACACACACAC
GCACACAAACACTTACTTAAAGATGGATAGATGGAGTTAAGATTGAGATGGTAGGAATAA
GGGAGAGAGGACAATTTGATTTATGTGTTTGATTTAATGCCAAAAAACCTGAAATCCTCT
CCAACACACACACACACAGAAAAATCCAGAGCATGTGGAGCTTTTATTGTGAAAAAGACA
GTTATTTAGGACCATATGGACGTGTGCGACTTTTTCTGTTTAGTCCAAGCTTGTGTTTTT
CTGATAATGTCTCTGTACGCATGCAGGATTATCCATGAAGATGGCTTTTCTGGGGATGAT
GTGAAGCAGTATAAGCCTGTGGTCTACAGCAACACCATCCAGAGCTTGGCAGCCATTCTT
CGAGCCATGGACTCACTGGGCATAGAGTTTGGAGACAAAGACCGAAAAGTTAGTGTTACC
TTTACCTTTAGTGCCAAAGCAGGTCTGTGTTGGTATAAATCGCAGTGTCTGTGTGGGTCA
TGACGTCTACTTGATGTCCCTGAGGGGACTGGATAATAGTAAATCTGTTTTAAGAAATCA
GTCTTGGAAAGATTTGACTTTGTGATTGGTTTGTAGTGTCCATTTCAATAAATTATTGTA
TAATGGTTTAGAATGATAAACTTATTCAAATATAATCTTGTTGCTCTTGTCCTAATCTTA
TAAAATGTGCTTGTCCAGGCTGATGCTAagctggttt
>NODE_565_length_681_cov_8.045522
GCTGTGACAACTATTGGGCATCATGTCATTAGTTTCAGACATTCCTCTTTGCCTTCAGGG
TGACTTGGAGTAACTTTGGTGATCCTCTGTGTAGTGATAATCAGGTCAAACTGCACCTTC
TCAAATGCCTTTCATGACGGAATACCTGCAAAATGAGTAGCGTTCCAATCATCCTCAGCT
GGTCATTGCATTTGTGTTAATAAACTCAGTATGGATAAAGCAGTAGTGGTAGGATCTTAT
ATATTTTGCCCTTTTCTTGACTGTTTTCTTTATCATTAACTAGCATGTTTTTCTTCTTGC
CTTCCTGATTTGTGTGTGTCAATCTGCAGGTTCTACTGGGACTTGATAATGCTCATCATG
ATGATGGGGAATCTAATCATCATTCCTGTGGGAATAACCTTCTTCTCAGAGCAGACCACC
ACCACCTGGCTGGTCTTCAACGTGGCTTCGGACACCATCTTCTTGGTTGACCTGGTCATG
AACTTCAGGACGGGGATCGTCAACGAGGAGAGCTCCGAGATCATCCTCGATCCCAAGGTC
ATCAAGATGAATTACCTGAAGAGCTGGTTCGTCGTGGACTTCCTCTCCTCCATTCCAGTG
GATTATATCTTTTTAATAGTGGAGAAAGGCTTTGACTCGGAGGTTTATAAAACAGCCCGT
GCCCTGCGAATCGTCCGCTTCACCAAGATCCTCAGTCTTCTGCGTCTGTTAAGACTCTCC
CGACTCATCAGATACATACATCAGTGGGAGGAGGTGTGTATATGTTTGtctgcgcacatc
agtgaacagaaacacacacaaaaatgcactgagttatggtaaatc
>NODE_566_length_556_cov_8.938848
GGTGAGGGTGAGGTGGTGGTGGTGGGCCGGGGCGGGGGTGGGGGGGGAGTTTGTGCTCTG
AGCCTCCCGGTAAGACAGAATTGGGCATTGTCGCCAAGCAGAGTAGAGCAGAGCTAGCCC
CCATTCTGTTGATCTGAGCAGGATCCCGGAGAAAACAAAACTGCATTGTTCCCCGCAGAT
GGAAGCCAGTGTCTCCTGGGTAACAGCATTAATCTCCCCTTTTCTCCTGCTTCCTCTCTT
GTCGGGGCCATAATCGGTGGGCTCCTTTCAGCAGCCGAGCCAGCCTCAAAGCCCAGGCTC
CTAACTAGCCTCCTAATTAGCTGCAATTACAATGAAGACAACATGATGAGATAATAGAAA
TTTGCAAAATAATGACATACCACGGGAAAATATTCCTCCTCCCCAAGCACCATTTTTTTC
CCTCCGGGAGAGGCACAATGGAGAGCCGGGGCCCTTTTCTGAAAGCGGGGAGCTCAGAAA
AAATGGTGGCGCATTATGTGGCATAGAACCCTATTGTCTGCCTTCTGGTTGCTTCAATCA
ACAGGCCATTGTCTGGCTGCTTAAATCAAAATGACTCAAATACGGGCTCCGTAATGATGC
CCTCTCAGCAGCGCATACTGAACACAGAGACAGATTGAGGGAGAGAGGAGAGGaagagga
ggaagaaacgggagaggagaggaggaggaaagaggagagg
>NODE_567_length_328_cov_1.865854
TTGGTATTTATCCAGCAACGTTTTTGGTGGCCAGGTATGGGGAGAGAGGTCCGCGAGTTT
GTGGCTGCCTGCTCCGTCTGTGCCCGAGGTAAGGCTTTGCATCAGCCGCCGGCTGGTCTG
CTGCGCCCTTTGCCGGTCCCACACCGACCCTGGTCACACATTGCGGTAGACTTTGTTACC
GGGTTACCTCCTTCGGAGGGGAACACGGTCATACTCACCATTGTAGATAGATTTTCTAAG
TCTGTTCACTACGTGCCTTTGTTAAAGCTTCCCACAGCCCTAGAGACTGCTAAGTTATTG
ATTAACCACGTTTTCAGGATTCATGGCATCCCTACCGATATAGTGTCCGATAGGGGTCCC
CAATTTGCTTCCCAAGTGTGGTCTGCTTTCTGTGAAGCAGTGGGCGCAGCAGCCAGCCTG
TCCTCcggttaccacccacaaaccaacggccagacggagcgggctaaccagg
>NODE_568_length_145_cov_2.579310
ATTGTGAACATTGTAGTTGAAAGATGGCAGTTTGACTGTTATCCTGCTCCCAAAATGCGT
TTGGCTGGCTGAAAACAAGGTTTTTGACATGGGACATGTAAAGTGAATTTCTTTGACAGG
AACGGACTTGAAACAGCTTGTGCCATCATCTTGATCATATTTAAACACACTCAGAAGTCA
AAACATGATTGTGAACATTGTAGTTGAAAGATGGCAGTTTGACTGTTATCCTGCTCCGAA
AATGCGTTTGGCTGGCTGAAAACAAGGTTTTTGACATGGGACATGTAAA
>NODE_569_length_290_cov_2.803448
ACCATTCCTTTTTACCACCATCTTTTCGCTCCTTTTTATCTCCTTCCTTCCACGCAGACT
TTTCTTTCCACTCTTTCTTCTCGCCCATGTCGTATTTCTCTTTCTTCAGATCTTTCTTCT
TCTTCTCTTTCTGGTCATCCCATGTCTTCCTAGCTTGCCTGTTGTCCTCTAATTGACCAG
TAGGGGGCGACGTAGTGGGTTTCACATGGGCTGCCGGATCGACTGCTGCAGAAAATAGCA
AAAAAAAGGTAAATGAAAGCATAAAGAAACAACTACAAAGAATTGCGAGTTGAAGTGAGA
GTAACAGAAAAGGAGGAAAAACATGCTGTACTCTCCCTAGCTTTCTAAAATCTATCATCC
GTCTGCCTCGTCCCTTTGTACCTGAGGAGACTTTTAATTCAGTCACAGTGGATCTCAGAg
tttctagttctttc
>NODE_570_length_435_cov_16.225286
TATACAAACAAATCATGCAGTCAAATGAGAAAATAATCAAAAATCTGAAAGGTTTGTCTG
TCCCAGAATACTGAAAAAAATCTTCTTTCTGTGTCTCTCTAACATTATTCTTCCTCTTCT
TCCCCCATCAGGATGACAAAGAAGGTGGTTCATCCTCTTGAGACAAAGGACCTCACTCAC
ACGCATGTGGACACACTCTCAAACACACACACACACTCATACACAAGAGCACTGAGGTCT
GCTGTCATACACCTCTCATTAATTCCTACCTGTCAGCCGGCTCCCCCTACCGTATCGGCC
CCCCGAAAGGTGACAGCTTTCCAATGACTGACAAAGGCTCTTTAGGTGATACAGAAGATC
CCTAGCAACCGCTGCCTTCTGTAAAGTGCCCCTCAAATGTCACTTTTGCTGCTCCGAGAC
GTGCGCACTCACACACCCACACACAGTATTTTTAAAACAGAGGCCTGCTCTCAAGTCTTC
AACCATCTTTGACATCCAGAGGCTATGGATGTCACAGAGGCCTCAGCTCTTAAAGCTTTT
AACATCCGAGAGAGATGGCGTTGTTTGACAGCGCTATTg
>NODE_571_length_537_cov_4.188082
AAACACACTGGTTAAAGGTCATCACTGGGTGGTAGAGAGAGAGAGGGAGGGAGAGCCACC
CTTGGGGGGGTCAAACTCTCCCCCGCCTGTCCGGGCTGTGGGCTCCTCCCCACGCTCCTT
TCCCGTCTCCACTGGGGAAAAGGGGGACGGAGAGGGAGAAAAAGGGGTGAAATGATTTCT
AAATCAGAACCAAAGATTGATATTCCGGTAGTCATCGTGCGTGGTGGACTCAGAAGAGCC
CGCCCCTTCCGAGGCACCGGCTGGGTTAGGTTTGGTAAAATGATCTCCATGACCCCCCTG
CCCCCGCCCCGCCTCGTCCGACGACTGGGCAGTTGAAGCGGGGAGCCAAAGGCATTGCAC
GGGCCCACGCACGTCATCTGCGACTCTCTGTTCCAGCATGACCCATTGCTTTGTTCATCC
GGTCTTCTGATTGACCATCAAGGCGGCATAAGTATTTGTGACTTTCAGGTTCTGATCATC
CCGCGTGGTCTTATTATTCCGGACTGAGGGTTGAGTCTTCAACTTAGGGTTATTTTGCTT
GACTGTCTTGAAACGTACGGTCGAGTCCAACCTGGAGTTTCTATTATCTCACTTCAAACT
TGTATTTCTTGAGGTAAACCGTTAAGGTGGATTCGCTGATGAGAGATGTCTCTCTACCTC
TTTATTTATATTTCAGGAGCC
>NODE_572_length_475_cov_1.762105
GTGTCCCATCGTGTCCTAATGTGTATTAATGCAAGTGTGTCTGTGTAACTCACGCTCCTG
TGTGGAGGCCTGGCATAGTGTGGTGCAGTGCAGAGTGGAGAGGAGAGACAGCTGCCCTGA
CAGATGCCGGGAGGCAGGACCCCACTGGGAAGCAGAGGGAGGGAGCTGGCACTGTCTCAC
CCCAGCGGAAACACCATAGGCTGCAGAGGAAGTGGGCAGGGGGACAAACCAGGGGCTCAG
TGTGTCTGTGTCTGTGTGAGTGTGTGTGTGGGTGGGTGAGTGTGTATCTGATCTACTTTA
AGAGGACCTTGGCAGTTGGTCATGTATGTATGTATTTACATCTGATACCTCACAACATTA
GAGCAGTACATACAGTATTTAAATCCAACCATCAGGCAGACCACGCACTTCGTACTGTGA
CCACATTAGTCCAATGTATTCTGTTTCTAATGTGTAAGAAAAATAGATCATTATTAAATC
AAACTAAAATATAATTTATTGAATCCTTGAAAGAAAAACATACCATTTAATGATATTTTC
CATTTGAAACTGTAAAAATACATTTGTTAATAATACAGAAACCTGCCATTcaagtgtaaa
ccagcagggtttgttgtaa
>NODE_573_length_704_cov_14.677557
GCTCTGCACCATACCCAGGCACCAGCATCCCAGCGGCTGGTGGCCCATTGCTTTGCTCCC
CCATAAAAATAGCCCATCCCATTATTCTTCTGCCTCCCTGGGGGCCACAAGGTCTCCAGC
ATCATTACCAGGACTAAGGATCTGACTCTGCCGCCACCACTTGGCACTCCCCCTCCTCTC
CCCTCACTCCTCTTCTCTAATTATAGGTCAAGCACTCTTTTTGTAAATTATAAAACCTTT
GTTCTTATCAAGAAAACAGAGCAAAAAAGAACGATACCATGGAAGGAAGAGGAGCAAGGA
AGACGAGAAAAAGTATATGAAAAAAAGAGGAGGGAAATGGTGTAAAAATAAGAAAGGGGG
GGAAATTTTTCAATTATAAAACCAAGCTAATTTGGTATGACCAGCGACTGTCATGCATGG
TGACGGAGCTCCATTATGCAGTCATTTGAGCTCTTTCAAATTAGTTATGTTAATGTCCTG
CGTGTGAATGTAACACTTGGATGGGACAAGATTTCAGCAATTAATTTCTACAGTCAGCGG
AGAGACAAGCAAATTTATTTTCCCCCTCTCAGGGAATTGGTGGTGGAGGGAGTGAGGAGG
GGAGAGAGCATTCTGGAGCAGGGAACAAGCTAAACACAAGACCTAAATAAAGCCTGAACA
ATGGGAGCCAATGCCTCCTCATTCATTCAATTGACAATGTTTTGCAGCTTAAACCTGTTT
TATTAATTATGTTTGACATTTCCTTAATTAGTTTCATTTACACCAAATCAATCCCTGCTG
CTGTACAGCGTCATTTATCATTTTAAAAAATTTGCATAGCCAGTGCTGACTTTTTCTACT
TAATTata
>NODE_575_length_589_cov_13.937181
GGCAGATGACAAACGGTGGTGTTTCTTTTTCCTGTGCTTGGGAGCCAGCATATGTTACCA
TGTTAATGAGGTGTAATGGTGAGAATCCAGCATGCTGACATATGGTTCTCAGATGACTCC
TTTAATGATATTCATTTGTGTCGTTGTTATTCAGTGAGTTGTTTACCTCGTGTTAGGTCA
ACGTGTCACTGGCTTGTGATTATGTCACATCATCTGTCTCAATTATCAAATATGAAATGA
AATACAGCATCCCAGAGCAGGACTGAAGACTCTAATCAGAGAGCCGGGTGATCAGAATAA
GGAACACGAGTGGAGGCAGAGATATGACGTCACCTCAGCACGGATAATATTCTGCTTCTT
TATTCACGTTATTCTCTTTCCTCCAGAGGACTTTTGCCGTTAAAAAGTTAGGCAACACAA
AAATAGACTCGTGGATTGTGATGCCCATTATGACAATATAATGTGTTGTTGATCCTGTCT
GCACATATAGGGGGGACAGCGCACTTAATTAGGGCCTTGACAAGCCTACTCTCCTAAAGT
GATGAGATTAATCATAATTGGTGTCACTGTGAATTAGAGCCCGCTTGGATGACCGCCCCA
CTGGCAGGTCGGACCGCGGTGGAGACCCTTGGACACTGCTGCTAGCCGCAGCTTAGCCCT
CTCTTTCTCTCTCTCTCTCTCTCTCTCTCTCTCTGTCTCTTAGTCTTTCTCTCTGCCCAG
CTAtctcaagccc
>NODE_576_length_388_cov_1.729381
ACACGTTGTCTTTTGACACGTGTTTTATCGCCACCTGCGACACACAAACAGAGCTTTGGT
TAGTATTCTGTCACACTTCAAAGCTGGAAGCAAGCACGCAAGCGTTTCGTCGCATCTTAC
CGGCAAACCGTCTGACTTGCGGAGGCCGGCGAACACGGACCCACAGCCTCCTGCTCCGAG
CTGATGCTGCTGCTCGTATTTGCTGTTAAATTGGGCTGAACAGAGACACGCACATTTAGT
TTTACTACAACTGTGAGGGACGTAAATGACATAAATCCTTCCTTTTACAGCACATCTCCT
CCTGCTGACCTCTCTGCTCCTCCTCTGACAGCTCTTCTCTGCCCTGTTCTTCCAGCACCG
GTTGAAGCCTCCTCTTCTTGGTTGGCGCTTCAGCAGCCTTCCTCTTGTCTCCTCGCTGAC
TGCAGCCCTCCAAAGGgtcgctgctggtctctgcacaggacaaagttcaaggacaagtgc
ttggtttgtttcagagagtgataggagaagtgtggagacgcacaagaagaca
>NODE_578_length_1802_cov_6.805771
AAGCCCTAACCCTAGATTTGACCTTCGCCCCATTAGGAAGCACCTCATATAAGTATCCCA
GATAGAGGCACACAGGAAGCACCTCATATAAGTAGCCCAGATAGAGGCACACAGGAAGCA
CGTCATATAAGTAGCCCAGATAGAGGCACACAGGGTCCAGATAGTCAATGAAGAAATGTA
ATAGCTCGTGGGGTCCGAGAAGAGTTACTGACAGAGGAGGGGGGGAGGTGAAGGATGTTC
GTGTGGGACTTTGATTGTTTCTGGTGCAAGCAAGGGACTTGCTAACTCTTGGTTTTATTG
TGAAGGTGCATGGGAAGTGACGGTGAAACCTTATTGAGGCTAGTTGGCTGACAGCAAGGG
GAGCATAATTAGACTTAAAGCCACTCATTGGAATTATTAAAAACCACAAATTCATGGGGA
GGGGGGTTAAAATCTTTATTGGCATTAAAAACACTCATTGGTTATATTAAAACACTCATT
ATTCAAATTCATACTTACCTGGAACCTGTGGAGGGAAAATTAATTAAGCACTCATGTCTA
AAAATTAAATCACTCATTGGCAAACATTAAAACACTCATTGAAATAAATTAAAACACTCA
TTGGAATAAATTAAAACACTCATTGGAATTCATTTACTTACCTGTAACCTGTGAAAGGAG
AAAATTAAAACACTCATGGCTCTAAATTAAAACACTCATGGATTAAAAATTGAAACACTC
ATCATTAAAAATTATACTTACCTTAACCTGTGGGAAGAAAATACTCACCTTTACCTGGGG
AGGAAAAATTAATTGGCTTAATCTGCATGGAGAAATACACTTACCTTAAACCTGCAGAAA
AATTCGAATACGGCCGAACAGTGGCAGAGGCGCTTTGCCCAGACATGTTCTGAGCCACTC
ACTCATTTGAGCTTGGGACAGCGAAGGAGCAGCAGCTCACGAATGGAGCCCAGATTGTCC
TGTATGTTTGCTGGTGTGCCTATGCCTGAAGAAGGCCTAGATTAAGGCCGAAACGTCGCG
ACGGCGCACCGGGGGGGCCCGTGTATGTGTGTATGAATGTGGATGTATAGAGGGAGGGGT
TATTGTTAAGTTTCCTTTGGGGGGTGTGAGAGTGTGATACTGAAAACAGGACGTGATTAA
GGGATGAGGGTGAAGACCCTGGCGATGTCTCCTGNNNNNNNNNNGCCCGTGTATGTGTGT
ATGAATGTGGATGTATAGAGGGAGGGGTTATTGTTAAGTTTCCTTTGGGGGGTGTGAGAG
TGTGATACTGAAAACAGGACGTGATTAAGGGATGAGGGTGAAGACCCTGGCGATGTCTCC
TGCAGGGGCGGTGTGCCCGTGCACTGCCGGCTCCTTCGGGGGCCGGTCCCTGGTCCCTTC
GGGGACCCTATAAACTAATCCAGCCAGTGCCCCCTCCTGTTAGGAGTTCGTCGTCGGGGA
CCCTGGCCCTCTCCTATGCACCTGACTGCGGTGCACATTTAGATTAGGTGATGCCTGTGG
CGTTGTATTGCCTCAGAGGGCTGTATGTTCCTGAGGCCTCTATTGCAGTCGTCTCCAGGG
GATGATTTCCCCTGTCGAGGTTGGCCGGAAGACGAGATGTCTCCGAGCGTTGCATTATAA
TTAGAACTCCGTCCATTCATGGCCTACTGCCCTAGAACTCCCACCCAGCCCCTAACCCTA
ATCTAATCTGGCCCAGCCCCTTATCCTAACCCTAACCACACTCCAGTATTTGGCCCTAAC
CCTAACCTCACCCCTAACCCTAACCCTAACCACAGTCTAAATTTAACCCTAATTTGAACC
CAGTTTGTGTGTCAAAATTTAAAACCCTCAGCCTATGCCCAATTAATCTCTCTAACCCTA
ACCCTAACCTCACCTGAACCCTAACCTTAAGCCCAGGTGGTTCAGTGATGGCCTGACTCT
TAAGCCACGTTCCAGTTGAGGCCTGt
>NODE_579_length_694_cov_14.554755
GAAAAAGAAATAAAGGAGTAATTTGAGGGGAGATTATATAAATATTACAGACAGAAAAGA
GAGTAATAATGAAGTTTGCGAACTAGAGCCGTGTTGTGACAGATAAACAGCAAGTCGGCG
TCATCATCTCCTAATTTCATTCCTTCATTTGGACAAACATAAGTAATATATAGCATTAAT
TACCCTATTTAGCAGATAGGAACCTCATTGGCTTTTTAAATGCTGCATTAAATACATAAC
TCATCTCTTCCCTCTGCAATTAACATCAGAACATCACACTCATTTCCATTTTAATGACTT
CCCAACAATACGCCACCTTTGATGATAAGGCAACATAATGTCAACTTCATTCTGAGCTGG
CAGTGAATGTGTAATGAACTTAACGTGATCATTAGTGCTGTTAATTATCTTTCTAATATG
AGGACACAGATATGATTATGGAAACTGCATTCGCTGATGAAATAAATCTCTGGGAGGATT
GCACTGAAGCTTGACTGAGGACACAGTCCGCCTATCTGTCTCTATATTCTCATTCATTAC
CTACAGTAGGCTTTAAAATGCTCTTTTTCTGGTTCAATAAAAGTAGATATCTGAGATCCA
GAAACTATGCTCAGCACTGTGCAGAAACGCATTACTATGGATCCAGTGATTGAAAAGAGA
CTCCCCATAAGCTCATGACTTGACCAATAAAGGTCATCAAGTTGATGATCCAGATATTAA
TTAAAGACTCACTTGTTTCTTCATGAGGATGGATGGAAAAATGAACAGACTGGCTGACCA
TAGCTGATGATTTGAATATCATTTTTTTCAACACTCGCTGCATGCTGCAACCAATTca
>NODE_580_length_447_cov_11.767338
GAAGAAAAATAAGTTAATTTCATTACCTTGGAAAGCCCCCATGTGGGAAAGACTCTTAAT
CGCTTCATAACAAACATACATGCACTTCTTAGTACTATACAGGGCACAGTGTGTACATTT
CTATGCAAGGGTTAGATGATGCTTACCAAAAAAAAAAATTTTCAATAAGTGAGAGAAGGA
AAACGAGGTGAGACAGAAGCAGACAGAGAAAAAGAAGAAAACCAGCCAGCTTTTGACACC
AGGAGGCAAAGGGTTAAACAAGACCCCATCGTATTTTCATGCATCTTCTGCTTTTGACAG
ATGAAAAATGTCAACTGTCCTGTTTGTATTTGGGAGTTTTTGCACTATTCATCTGCTTCA
TTAGTGCCTGCTGCTCCTAGCCCCTGACAGCTGCCGGCCCCCTGCTCTGAGCGTGTACAC
ACACACACACACAAGCCTAAAGATGCATACCCCCACACACATACACACAAACACACGCTT
AGTTCTTTTTTTCAGACTGTGTCGTCGCAACGGTTTAGATGATTGACTCACTCTCTGACC
TCTGAGGCCCCGGTGTGCAAGTGtgaatctctctgtgtgcacgcgtggatc
>NODE_581_length_479_cov_12.580376
GTATGTAGCTGTAATACTGAACTGTGACCAGCCCACTGCTGTAGTCTTGTATAAAACGGT
CGCACCTACAGTAAAGTCAATGTGCCTGCAACACTCTGCTCCGGCGTTAGCGAGGCGGCG
CTGCGGCCCGAAGCTGCTCAGCGGCCAAAGCCGAGCGAGTGCAGACCATACTGATCGTAC
TGTAGCCTCGTTTACCGATGGTAGCATTTTATTTTTTTTTCTTCTGGTGGGGCTCCTCAG
TGTAATGGACCAACTATAGATGGGTTTGTTTGTTCTTGAGTGAGGAGGACCATGCAGTTC
CTACAGGGACTTAACATTAGTTCCATTGAGTGAGTCGACCATCTGCCCACCATTAACCCC
AGAACCCTCCTTCTCTTTACAGGCTGGACAATTTGCTTAATATGGCCTATGGCGTAAAGA
GGTAATTAAAAACTTCACCCAATGCCAGATGTCCATGTTGACTCAATGATTTTTCAATAT
CCTTTTTTTTTTTTTCCTTCCGTTCTTTTTTTAGTTTACGTTTCCTTGTATTTTTGCAGT
CACTTTGCGTTTGACAATTCGTTCAAGGTCAGCTGCATTTTTTTGGTTCTTTGATTTGTT
TGGTTTTCTTGTTATTTATTTAt
>NODE_582_length_848_cov_6.797170
ACACTAGCCGAACGGGGTATGAAGTCCCTTATTGAATGTGTACTTTTATGTTCTTCTCTG
GTGACAAGCCTAATCAATAGTCCCCCTCCTCATTCTCATTAGAAGCAAGAGCTTCCAAGA
CTATCTTTAGCCTGGAAATCTATCTGCTTATATGCCCTGGAAGCGCTGTGCGGTCTAATT
CAGCGGTGCAGAGAAGGTTTAACAACGTTTTTTTGACTTGATCAGATGCCGCCGAACAAC
TGCGATGAAGGTGTTAGAGTTTTCTAATCGACCAGATTTTCCTGGAAGTCGGGAGATGCA
CTTTTTTAATGTTAATATAATAAGGAAGTCGCGAAAAAGACATATACTTTTACTCTCCTA
ATCTGTATTTCCCCTTATGTAGGCAAGATGTTTCCAGATAAGCACTATTAATCATTCCTC
TGCATCTGTTCGTTCTTGTACACTTTCACCTGAAAAGTCTTTGCACTCGGAAAATAACGC
TTCTCCTCGCAATTGCCTGACACATTATCTCATTAAAATGTACAAAGAAAACTCCTTCTC
TTTATCTCTGATAATCTAATTAGCATCAGCCAGATGGTTTAATAAGGGATATCGGCGCCG
TTTAGCCTCCCAAACGGCCCGCTGGAGGAGAACAGTGGAGGAGGCTCCTCTCCACTCTCC
TCTTCACTCTGAATAGCTCTCCAGGGTTCACATTATTGCTTCCTCTGCCTGAGGCGAACC
ACTCCAACTCAGGAGTTTAGGGAGGATGAATGCATCCAGGAGAGAGACATGCTCAAAGTG
AATCAAATAGGCAGAGATGTTGGATACTGCTGGGAATGTTTTAAACCAAATAATGGCAGA
TAACTGACTTCACCTTTAGTTCCCCCAAGGAGCGAGAAACATTTCAGATTATGCTTTAAA
TCTTTCTGAGAtatatcagtctgttcagtgtgtgtttaattgttgccaaggtaacattgt
accacttctaagatggtctagcttaggtgatg
>NODE_584_length_758_cov_19.228231
CGTGCGACACCATGAAAGTGGGAGGGAACCTCGACTCGAAAGGCTACGGTGTGGCGACAC
CCAAAGGCTCAGCATTAAGGTGGGTGGAATAATATAACAATATCCCCCATGTTGTTATAG
TATTCCACCTACCCTGATGTCCCCCTGTTGTCATTCTCTTCTCTTCCTCTTCTTATGTTT
TTTTTTAATGGATACAGAGGTAACGGTAGTATTCTTTTCAATGCACTTGGATACAAAGGT
CAATTAATGCTAATATTTTTCCAGTATTTCTATGAATGTGTTCAGAGTTGCTATTTTATA
GTTTAGGATTCGAATCCAGATGATAAGGTTTAAAGCTAACAATCATTTCATATTTATGTC
TCTCTTACTGTTGCTTTTCTCTCTTCTTCGATCTCTCCTTCTGTCCCGTGTGCTGTCCTA
CCTGACTGTTGTGTTGTCACTTTTAATTTAACAGTTCAATGGTTTTTCAATTTAGCCTTT
AAAAGCTGCGCTGTCACTTGTGACGAATGTTAATTGCATGATGTTTGTTGTTGTTACTTT
TCTTCTCAATGACAAGTGTCCCCATCCCGCACACTTCAGTTCTAAACTACGTAACCCTTC
ATGCCACCTTTTCCGAGATTTAACACTGTCTCTACCTTATATGAGCCTTTTCTTATCTCT
CCGTATTCCTTAAATTATGAAACAATTTGTCCTTTCCTAGACCATTCTGATTAACAGATA
GCATTCTATGCATAAGCCCCTGCTTAGACCGTGGTAGTCTCACTACCATTATCTATTATT
ATGATGCCTATACAAGTATTACTTTGCATTAGATTTCTCACGGACCTGTGCATTTTCTTA
CAAGTTATGTTTTATCGTTTCaagaaatgctgttaacctggcagtgttaaaactgaatga
gc
>NODE_585_length_391_cov_2.567775
TGCTACGTCCACTCCTCCATCATCCCCACCTTCCACCGCAGGTGCTACTGGCTGCTCCAG
GTAAGTCCTCCTCTCCTCCTTTGCACTTCACCACGCTTTAGTTTACTCGCAGACTCTCCC
TGCCTATCCCGAAGAACTTGAATGACCTGCATGATATCAGTTTCCATTAAACCGAAGCAT
TTTCTTTTGACAGCCAGCAGGCAGACATCAACCTATCCCTCCACCACCTCCCTCTCTCTC
TTCTCTTTTCTCTCCCCAGCCTCCATTTCCCCTTATCTTTCCCAGTCATTCACTTTTCTG
ATGGCATTGCCCATACACGCCGTCCAGCACGAGGACGGTATCTCAGTCTGCTAAAAGCTT
TGCCATCTCCCCTGTCTAACAGCCACAGTGATGGGCAGTAAAAGCATGATGGAAGAGGTT
CCCTGTACAGTATAGTGTGCTTACTGTGGGTCGTCAAGTCTGCAGGCTGAGAGTGGCTGT
AAATAGTAGTCCTTTGATCACCTACCCAATACATCTCATCAGTCTCGtttagcat
>NODE_586_length_571_cov_10.327496
TTGAAAAACATCAACAGAAGCACTATTCTTTGAAAACTGCACCATAAGTTCAACAGCGTA
GTTGAAAAAAAAAAACCTTGTCTATGCAAAACAAACAGAGAAAGTAAAAAAGAGAAGCAT
TGGAGTCAAGACACTAAAAGGAAAGAGCACAAAGGAGTAATGAACAATAAACGGCACAAT
CATAATAGTCAAGTTGGAGAACTGCAGTGGAGTCAAAGCAATATTGGAGGAAGGAAGGAG
GAATAAGTGTAAGCAGAAAGGGAAGTTGTTACAATCACAACTAGTACAGTTTTTATTTAA
GATTTGGACTCCGTACCTTGTCAGGCTGGGAGTCGTTGCGGGGGTGCTGGAAGGTGAGCA
GGTGCAGTCCCGGGACATAGTTCTCGGTGCGACAGGAGTGGAGGGAGGTTAGGAAAAGGG
TACGCTCCCCCCACCAGCCGTACGCCCCTGAGATCTGGTCCACACGGCACGCACTTCGCT
CTGTGAGACCGAGAGGGAGAGGTCAGCACACAAAGAACATATCTGACCTCTTAAAAACTC
ATAATACAGCAGTTTCCTATAGCGCACTACTGTACTGAAAAGGGTGAGATCTGTGACTCT
TGTGTGATGTGTGTTCAAAATGAGTAAAATGACATGACCTCACTGCACCAAAAGAAGCAT
GCAATTGGACAGGcaagtcaaatcacggcctgattagcttgtccaatctcagctg
>NODE_587_length_491_cov_9.867617
TCTTTTTAATGAATGTGAAACAATGGCACTGTATTCTTTGCTCTATACCTTTTTTGCATC
GTGCATCGTCCTCTAGTTCTTGCAGGTGTATGGATTGAAAATTCAAACAGCAAAACAAAT
TGATCACTATATTTATTTTACCTATGAGCCTCACCATTGGCAAAGTTTGTCAAGGAAATA
CACTAGTCTCCATGTGTTTGTTTGTGACAGCCGAGACGTGAGTGGTGGAGACATAAATCA
AGTCAGATTTATTTTTCCTCTCAACTTGGAACATAGTTCTCTTCCCTGTAGAATTCAGAA
CTGATCATTAACCTTTCCTTTAGTTCCTTCCCTTGCCTGGTCACATTTCCTCTCTATTTG
GTTCCTGGCCCCATATGCCACTTTCCTATTTCCTGCCTGCAGACAGCAGGGAGTAGCTCT
ATTATCACCTTCCTAGAGCTGTCTTTGAATGTGAGAGGCAATTCCATTTCACTCAGCCAT
GGGGAGGGGTAGGAGGAGGAGGAGGGAAAAAAAGCACACCATAGAGCACACAGAAATTGG
TGTAGGTTTACTTCTTATAGTCGAATGTACGACTACTTTTGCTTTTTTGCTCCCCGATTT
TAGGATTATAGAGTCCGCTGCCAATGTGCAGGTTt
>NODE_591_length_477_cov_4.035639
ACAGAAACACTCTGGTTCCATTAGACTGCCCTCCGCTGTCCTCCTCACACCTCCACAGCC
CACCCGTCTCCCTCCCTCCGTCCTCCTCCTCCACCTCATCCTCCATCCCTCCGTCCTCCT
TGTCCCTCTCCGGCGCCTCCTCCTCCACCTCCAACCCGCTGCTCCACTCCCAGTCTCTAG
CCGGTAGCTCCCACCTCCTGCCCAGCGCCATGCAGCAGCACATGGACCTACAGAGTGACG
CCCTCAAGTCGCTGGACCCCCACTACAACTTCAACCACCCGTTCTCCATCACCAACCTCA
TGTCCAACGAGCAGAAGATGGACCTCAAGTCCTACCAGGACCAGGTCATGGCCTACAACA
GCTACACCAGCGGCTCCCCAATGGGGGCCAAGCAGATCTACGACAGCCCGGGTCCGGCCG
CGATGGACTCCGGCGCTTATTACCAAACTCTGTACAGCCGCTCGGTGCTCAACGCCTCCT
AATATGGATGCTGATGCCCGTCTGCAGAGGTGAGCCAAGATGGAgacttctgttcctaaa
atggacacccaacctctcgctatcttcctctttctttccctctctggcctggctcacgtc
cagtggccttgaaagagacgc
>NODE_592_length_398_cov_4.613065
GTTGGGGAGGTGGAGGGGGAGAGGGCCTCAGAGGACACGATGGGGTGGGAGGCGAGGAAC
AACGTCTGAAGCCAGGGTGAGGTCTCAGGGGTGGGGGGTGGAGGGGCAGTGGGATTGGGT
GGGTGTGTTAAGGTGATAAAAACCTTTCATGACATTAGGGTCTGTGAGGTTCCGCGAGCA
GATCATTGAGATCATAGCATGGAGCCTATCTTCCTCTTCCTCGTCATCGTCCAGCGATGG
AGCGCGGCTGCCCGTGGTGTGGTGGTAGTTTATAGTGACTGCTTGCACCAATGGGATAAC
AGAGAACACAGTTAGAAAAGTGCAACCCTACAGGTCTGGGGAAAAGTACTGTAGAAAAAA
TACCATCGTACTTTAAAAACACACAGATCAGTGTTAGCCATGCAAATGAGATTCATTTTG
GTTGTTGTTGTTTATTGTCGCTTCTGCCTTGTGGATACTTTTTTATCAGTGTGAGCAGCA
GTGTTActtactggcgtcatatcggtatccagggtatacgatgcgaaacacatagtcagc
ag
>NODE_593_length_672_cov_9.510417
CTAATATATAGACTATTTCTTTTACCTGTAGTGTTGGAACAGTTAAATGGAATAGTAACA
AAGCTAAGTGTATTCTAAATATATGTTTACTTATTTAATATTACTGATTTATGTGCGCGC
TGTGTTCAGAATCTGAAAGAAGTACTGCGAAACTTGCCAACTAATTGTCCATTTATCACA
GTTTCACTCATTTGTGGTCACAAAGTAATCAGAGGAAGAAGCAGGATAAGCTAGCAAAAC
CAGGGAGGGGAGAGAAAGTGGCAAGCAGGGCAGAAAGGAGAGGAGTGTTGCTGAGGTTTC
AGCAGGAGGCATTTTATGGTGACTTGGTAAGGGCCTTGTGGAGCTGCTGTGCATCTGCAT
GAAATGATGAGCCTGGTGTCAGGACATGGATCATCCTTTTACACCGAGTAATGAATACAG
ATTGCACACCGGATAGAGAGGCTCTGCAATCTGCTGCACCACAAATGAAACAACTGCCGT
TCTAATCAAATAGTCTTTTCATGCCAGCGCAGCCCTCAACTTGGGCTAAATTCAATTCCA
GATTCACAGATTTGTGGGTTGGGGGTTGGGGAGACGCAGGAGGCAAGGGGGAGTTATAAA
TGTTGTAATTAGAGTATTGTTTAATGTGTATGCGTGTAGATGTGTGTGTGTGTGTGTGTA
CGTTGGGGTGGTGTTGGTGGTGGTGGTGGTGGTGGGGGGTCCCTGGCATCATGTTGTCGT
TAACCACTTGGTTATTTTAGATAGCAGTCGGAGGAATGGGTctaatcacagcaaactcac
acgcgcaaacacacactcgcgcacaaacgcacacat
>NODE_594_length_296_cov_1.945946
GTGCCCTTGTTTTTTTGTGGAGAAGTGGAAGGTGCTTGGGGAGGAAGGGTAAGTGTTTGT
GATATGTGAAGGTCCATTTTGGTTTCTGTGTATGTGTAATTTGAAGATGGCAGGCTGTTC
TCATTGTTGTTGTTGTATTTTGTTGTGTTCCTTAGGAATGGGGCTTCTGGTGTACTAGGA
GTCAGCTTGCTTTGTGGCTCAATGGGCAGGCCATCCGTCCCTCAACCGGGAGACCCAGGT
TCGAGGCCGGCCAGGCCCCACTTTTCCTTTTCGGGGAGAGTGATGTTGAGAGGTCTTGGG
ATTCATTGACAGGTGTATTCAGAGGTTGTCGGAGTACCTTTTTTGATTCTGTTGTGTGAT
CTGTTTTCTGAAAGAGTAGTATCTATCGTATATCAGATGTCATGTGCTTCTGTGGTAcag
caagaagggaacggtctggt
>NODE_595_length_445_cov_5.483146
GACTGTTTCCATTTCGGGTGAGGTTATTTTACCGCCTGTACAAAAACTCTGAGTAGATGC
TCCCTCCCAGCAGGCTGAGTGTTCTAACTGTAAGGAGACGTTGAGCAGTTTACGTGCTTC
CAACATTTTCAACTTCACATTCTGAGAGTAGTTGGTTGGAAAAAGTGAGTGTTTGCCATC
ACTCTCTCTCCCTCCTCCTGTGGTTCGTCCTGAGTCACTCCTCCTTTTCCTCGCCTTCAC
CTCTGCTCCACTCCTCCCTCCCTCTCTGCTTCCTTACTTTTTCCTCCCCTCATGACGACT
CATCCAGTAAAAATCTCTCGGTTCGTGTGCTGCAGGGAATCCTTGGCCTCAAAACTTAGC
TTTTATTTATAGTAACAGTAAATGTGCAAAGACATTTCTTAGAAGAATCCTGTTTTCCTA
CGAACAGAGATTTAACAAGGTGCTTGTTAGCTTCCACTACAATACCCAGAATTCACTGTG
AACACTGGACTCTGCCATCAGTGAGAAATAACTGCTCATTCTTAAACTGTGTTTGAGTCA
CCAATCAGGTGCTGCTCCAGTTCCTGATTTAAATAAGAACGTTCCAAGt
>NODE_596_length_569_cov_13.796134
TAAAACGCTCTCCTTTTTTTTTTTGGCACTAAAACCTCTCTCCAGCTTCAATAAGCCGTG
CGAATGAGACGGCGTGTATGTACAGATGTAAACAGCGAAACCGTCGGTGTGAAATACGCG
GCGAATGAAAGAGAAAGAAGGGTAAAGATGGAGGCGTGCATGTGGCTGGAAGGCTGCAGT
GTGCCACCGGGGTGCTGTGAGGCAGGGCCTGTTAAAGGAGAGCTCCAGACCAAGGTGTTC
TATAGCTCGGGGGCTAACGGTGATAAATGAGTCCCTTAATGTCGGCAAACACTTTATCTC
TGCTTCATCTGTTTTCATTAGGCAGGGCCAACCTTTGGCTGGGCGAGAACGTGCTGTAAC
TTTCATTACTACAACACAGAAAGGAGAGGCACGGAGACCTCCCATCGGTCTAATAAAAGC
ACCAGCTAGACACCATGACAGATCCTATTCCTTATTATTATGATGGCATGCCAGCGTTAT
GAATTAGAGAATGCCATGTCCCTCAAAGATGATCAGTGCTTTTCTTTAACTCGTGTCACT
GTCTTACAGCTGAAGGATATCTGCTCTTTCTGCCGTTCTTATCGGTCCAAACCAAACTTT
TGATCCTTCTCACCTCTTCCTTTCTTATTATTTCCCTCTGACAgagtcactgaatgggaa
ccaaggcgtttgcattcattagtagatgctgatgggggtatttaagcccagtt
>NODE_597_length_573_cov_15.178011
GTCTTATAGTACTTACTACCTATGTATTATTCATTTTGCTCCAGAGAGACAAATTGTCAT
GGTGCTCCCTGGACGCTTTTCGTGTTTTCCTCTCCTCCCTCCCTCCTTCCTGTCCTCCTT
TCCAGGCCTGGAAGAAGAGAGAAGGCCACAGTTTTGGGAAGAGGGACAGGGCGAGAGTAG
GGGGAGAATGGTGGGGGCAGCAGTGATCTGCAAATCATTTATTTACGTTTGGCATCTGCA
TAATGAGGCAGGGAGCCAATGGCAGCCCTGGCTGGCTGGAGACAGGGTGGCATGCCTTCA
GTTTTAATGGGCACACTGAAGAAACTTCCAATCCTTCTTGACATTTCTCATAGCGAAATA
AACGTGCTCTGGGTCAGAGTGTCTATTAGGAAGATAAGAGACGAACAAGTCAATTATACT
TCAATGACTGCATAGCCAGGGGACCTCATTAACATGATCAGGGAGGTCCATGCTGCAGCA
GCCCTCTCCTGTGTGTAGCTCCTGATTAAGTTGTGGAAGAATGACATGGCCTTTTTTTTT
GCCTGCTTCATGTACAAAAAAGGCAGGACAAAAAACACACAAAGACGTAAATATATTCAA
CTATACATAAGGCAAGTACAAACACACGCACACACACATACACAAACACACACACAGCAG
ACATCGCCAGGACGTGGTGTCTGGCCAGCCAGCCAGAAATTGTTGACACATTCAAAa
>NODE_598_length_418_cov_1.478469
AGTAATGTCATCACAGCAAACACCCTTAAAGAAGCAAAAGGTACTTTAACGACCCTGAGC
AACTCTCTCCCAGTTGTTTCCACATTATTGTTGCTCTATTTCCATTCCACACGTTATCAG
GGGAGAGCGCGAACGCAGTCCCCCGCTACCACAAATTATGCAGTCGAGATTCCCGCATTT
GGGGAATTCGCAGGGGTCAGCACAACCGGAGTGCAATGGCTGAGCCTCGCCCTGGGTGAA
CCACCTTCTTGATCATGGTATCTCCCCTGCCAGGTAAGTATGACTTGTACACCTCTCACA
CGGCAGCCTCACTCACGCACAAACCCAGCTGACTCATGGGTCGAAAACGCCACTCATTAA
CTCAACCACAGGCTGCGGGGGGCTCACACTCTACATCATGCCAATACACAAACACTAGCT
TTCAATAAAGGCTTGCCAAGATTGTTCACGTTTAATCGCAAACGTGAGTGActacaaatc
ccacaatgcaatgctgtatttgcatatcaaaagctaagctcaaatcacacttttgatcca
tttagcctccattacatattag
>NODE_599_length_712_cov_4.494382
AAGAAGTCAGCAAGTAAGAACTAGCAATGGTGTCGAAAGCGGGTCTGTTGCTATATATTG
ATTTATAAAGGATCAGCCTGTTTCTGCTGCAATATTAAACCAGATGAGACTGGCTAGTGC
AATAATTAGGCTGTAGGTTAGGGTTATGGTTCATAGTTGTTTGGCGGGGGAAATTCAAGT
AACAGGGATAAGCATGATAGTTGGGATAAGAATTTTTAGCATTGTAGGAGGTTAAGGTTT
TGTAGACGGTCAGTGCCATGTGTACGGGCAGTAGCAACTAGTAAAGCAAGACCTGCGCTG
GCTTCACAGGCTGAGAAGGCCAGGAGAATTATTGGGGAGGCTGAAAAATTTGTGGAGTCT
AGTTGGAGGGTTCATAATGAGAGAGCAATAAATAGGGATAATATCATGCCTTCCAGGCAT
AGGAGTGCGGATAGTAGGTGAGTTCGGTGGAATGCTAGGCCTGCTAAGCCTAGGATGAAG
GCTGATGAGAAGGCAAAGTGGGTGGGGGTCATTAGGCAATTATGGACTTTAACCATAAGT
TTTTGAGCCGAAATCAAAGGTTTTTCTTAAACTAACTGCCTATTCGGCTCATTCTAGGCC
TCCTTGGAGTCATTCATAAATTAGGCCGAGGGTAAGAAGAATAAGGACGGCAAATGCTCA
GGCAAATGTTAGGAGGGGTGAAGATAGTTGATCTCCTCAAGGGAGGGGGAGGAGAAGGGC
AATTTCTAGGTCAAATAGGAGGAATAGGATGGCAACTAAGAAAAATCGTATGGAAAATGG
TAAGCGAGCTGATCCTAAGGGGTCGAAGCCACATTCATAGGGTGAAAGCTTTTCGTGGTC
GGGGCTCATTTGAGGg
>NODE_600_length_546_cov_5.869963
AAAATAGCTTTTAAAAAGGAAGAAACTTGTTTCAATGGACAAAAACTGTGCAAATAAAAA
CTGCTAAATCATTCGTGATTTCTTTTATTCTACATTTTACGTATCTTACTCACTAATAAT
TACTGAACAAATCTAACAGACATCATAAAATACACATTTAGGTTTTTGGTCCCAAATTAC
AAATTCTGCATCAACAACTTATCTTAGCATTTTCATGATTGTAAAGTTACTACTACTAAT
TTAAAGTATGTGTTAATGTTTTCACTTTGACAAAAAACTGCTTAGGTAAACAGGCTCAGT
TATTTACAGTATATAATCAAAGTTAATAGCAATAAAAATTGGATCCCTGGACCTGTGTGT
TTGGTTCAGAAGACGTAAACGTTGGTGTACAAAGAGAAAAAGACACTGCACTGAAAAAGA
AGGGTCAAATGAATAATGAACTGTCACGAATAAGGCGATCATTAACTTCCAACGCTCTTA
CTTACAGATAAAGGGTTTGACACTGCTGTGGATGTGCTTATGCTGTTTGAGGCCTGACGA
GGTGGCAAAGGTCTTGCCACATTCAGGACACGTGTGAGCGCGAGCCCCCACGTGCTGGGA
GCGGATGTGGCGCTGAAGGTTGCTGGGATCTGTGAACACCTGCAATTTTACATTAAAAAG
CATTTAAACACACATGAGCGTCAGTGCATt
>NODE_601_length_683_cov_7.915081
CGGCAGCGGCGGCGGAGAAGGAGGAGGAGGAAATAAATAAATAAGAGTCTGGCAGGTGTA
CGTAAATTGTTTGTTGGCAATGGAGAAATTTAAATTACAGTTCAATCAGAGGAGGAGGAA
GAGAGAGTGAGAGGTGGCGGCGGCGGCGGTGGGGGAGGAAGGAGGAGGAGGAGGAAGAAG
AAGAAGAAGAAGAAGAGTGGCGAGCGCCCTGTGATTTCCCGTCTCCACGCTTAGTTGATA
TTTCACTGGGTGAGGATTGAGCGCTACGGGTGCATTTCACACCCTGAATGAGAAAGGCAA
TCTCGCTCAGCCGACTAGAACAATAATTAGAATGGAGATTAAATAAAAATAATTAGAAAA
AGTTCATCTAGTTTTGATGTATTAATTATTCCGCCCCTGCTTTATTCCAAGTCTAATTAT
CTGCTTCAGTGAAAATGCCAAGATTTTCTGTGAGTCATAAAAAATTACATTCATGTAATT
ATGTCAGCAATTTGGGGGGAAGTCAGCTAAGCAGAGCGTCGGTTCGTCTCCCCCCCGCGC
CTCCCCGCACTCCCCCCCCACACCCCCAGTTTAAAGTAAGTAACTTCTAACTACTTATAA
CTTATAAGTTAATACAGTCCCTTTCAAGCCAGGGGTATAAATAATAGAATGCAATGGGAG
ATTATTTACTCTTTAAATGAGGAGCTGCTCTCCCAGCTTCCCGCCTTTCACACTCACACG
CCCGGCACACCACAATGAAAAACAAGACGAGTTTTTATCCATTCTTGGTCAGTAGATAAT
AATTTGCATATAAATGGAAATATTTATTGTGACAAAATATATAAAAa
>NODE_602_length_340_cov_3.117647
ATTAGCAATTCCATTTTTATTTGCTATTTCAGCCAGTTCAAGCGATGAGCTGTTGTTGTT
TATGAGAAGGCAGTGTTGTTTCAAGAATCCGTGTCAGTGCAGCAACCTCAGAGCTGAGTG
AGAGAGAGGGAGAAAAAGCGGGTGGGACAGGGGGTGTTCTGGCTTCCCTCAGGAGCTCCA
GCATTCATTGGAGCCAGGGAGGCAGCTGCTTGCTCACCCAGCCAGGGCTCCCTTTAGCCA
GGCCCCGCAGCACTTCTCAGCTCTCCTCTGGAGCTGGGCAGTGGACTGACGAGCCCTGGA
ACTCCTCCGTCTTGTACATCACAGCCAGGGCAGCCGCCGCCAAGCCAACCAGCCTGCCAG
CCAGGCAGGCAAGCCCCCTCCCCAGCCTTAGCTCCAAGCCAGGCCCCTTTGTGGTGCTCC
actgcccagtaattgatgccttgcactggggatatatttaatcaccataacaaggagtcg
gtag
>NODE_603_length_543_cov_14.272560
[truncated: 95,210 more chars]
