# Supplementary material for: Multilocus molecular systematics of the circumtropical reef-fish genus Abudefduf (Pomacentridae): history, geography and ecology of speciation
Source: PeerJ. 2018 Aug 14;6:e5357. doi: 10.7717/peerj.5357 (PMC6097498; doi:10.7717/peerj.5357)
Supplement: Data S1 [file peerj-06-5357-s013.zip › Data Supplement/assemblies/Abudefduf-concolor-STRI-X-968.contigs.fasta]

>NODE_1_length_402_cov_4.390547
CCACCTCTCCGTAGGTCTGGGTGGCAGCATATCTCAACTCGATTCACTGTGACAATATTG
TTTGGCTATCATTCGCTGCTTTAGGATGAATGGCATCGATCCTCTTTTAACAACATTTGT
TTCCTATTGTGTTCGGGGGGCGCAGCAGAGGAGGGCAGACGTGTGAAAGTGGCTGTTTGA
TTCTCTTTTTCATCCCCATGACCTCAGCTTTTGTGTCTCGTCACCCTGGGAATGTCACGC
CTCACTACTCTACTTTAAGATGTTTCAGAAAGTGCCCTTTGTTTTCACTCTTTTTTTTTC
TTTTTTTTTTTAAAGCTCACACAAAATTGTTCTTGGTCTCCCCCCCTCCTGCTATAAAGG
ATACTTCAGACTGAGGCACGGTTCACAAGTGCAATGCAATTTGGCTTATCCCAACCTTTG
TTCGGGTTTCTACAAATGACCAAACATAGTGCAGACTTGATCTACTGCTGCTTGAACTCG
GGAGTTTGGGAGCAGCTAAAAAAAAACCCAAAACCTATTCAGATTCAGAGTCATGGTGGT
ATTTTCAGTGTGTGCATTCGACGGGGACAAAAGGCctaccaatatc
>NODE_2_length_439_cov_8.341685
TTTACCAGTTAAACCAGTATCTCTGGATAGAACACACTCAAGTACAGCAACAGGTAGAGT
CTCTGACCGCAAACTCTTCCGTGGCTCCTCTGAAAATAATCTCTCCCCTTTTTTCTCTCT
CCGTTTATCTCAATTGAGTTTCCAGCCCTTTTGTTCGCTCTTCTTATCACTTGGAAAAAG
GTGAACCCTCGTGTTATTTTTATTTTAATCTTTGCTTTAATTGTAGTTTTTACCCTTGTG
GTCCCTGATGGCTTCGCACAGTGATACTCTGGTGGTGTTCTTTGGGGCAACAGCTGGTGC
AAATGGGGGTAAACTGGGTTCGGATGAGAGGGAAATAATTCTCTTGGTGTGGCAAATTGT
GGATCTACATGAGAAAAAGGTACGGACCTTTCTGACCCCTTCCTTCGTTGTACGGTTTCT
TGTGTAGCCAGAGTGTTTGTGGCGTAGTGTCTACCTGTAGAGGAAGAGTGTTTGACATTT
AAATCAACATGGTGTGCTCCCTGTAGCCGTGCTTCATGCTAGCTAACGCTACATCAGCTC
TCCGGCGTTAGCTCACCTTTTAACAGGTGTGCGACTGAAACTTAACGAGCAGCTGAGAGA
CTTAGCTTCACCCAAAGGAGaaa
>NODE_3_length_370_cov_6.235135
ACCGTCTCTCAGTTCTCAAACTTTTTAAATGTCCTGGAGGAGTTCTTGTTCGAGTCCCAA
ACCTACTGAGATCTCTAATGAAGGCTTTACCTTCCAGGCAAGCATATTTCTCCAAATGAC
AGTAATTTACATATGATGTATTTAGAGAAGAAGAGGGCAGGCTAATTCTATTTGGAGATT
TTCCTTTGTTTTAGGAGTCATTAGCAGCTAGCTCAAATCTAATTTTTACAATTTCATCAG
GCCATCTTGGAAAGCCTCTGTGAGCTCATCAGAGAGGAGCATTTATTGCTAAGTGTTCTC
TATTGCATTAGCACACAATAAAGCGGCCAGGGACTGCTACAGACGTTTATGTGGAATCCA
GTTAACACTCTGCCAATTCGTTTTTTATTGGGACACAATCAATTTTTATTCATTTTAAAG
CCAGAATGCTTTCTTTCATTGTGTGCCTACCCCAGCTTATTATGCCCTAAACTAATTACT
CAGTTGTTTTCACAAAATGCTAATGTTTATGTTAAAGATTTCCTCTTTGAAATGCAGGCC
TGACGTGCTTATGc
>NODE_4_length_440_cov_6.809091
CCGAGGAGTTCCTTGTGAAAATTGCATAGAAATTTCTAAATAACGGAAGGCATGACACCT
CTTTGAAAAATGCAAAAGTGAACAGATGGATGTGTGCCACCAAAAGCTCTCATTGCAGCA
GGCTAATACTACGCCTTTGACTGCGATCCGCGCTTGATGTTAGCAGTTCATCTTCCTCTA
TTGTGCTTTTCCTTTTGGAATGGGAGAAACATTTTCCCTGTGGATTGGAAGGTTTTCATG
AGCAGGCAGATGGAGAAAATATTGTTGACATTAAACTGTTCCTCTTTAAGGGAATTGTTG
TGACAAGGTGGAGCTCCCATCACTCGAAATAGCAGCTGTGTGCTGTTTACAAAGGGGCCC
AAAGCAATGTTTGTTTCCATTGAAACGGTGGCAACTTTTTCTGTCTATGTAATGAAGAAG
CTCCTGGCATTATATGTTTGCTCTCACATCTACTGTCATCATAATACAATATTTTTGTAG
CGACAGCATTAGTGTTGTTACAGTGTATTACAGCTTCTACTGGTGCTGTGCTGTTTTCTT
AATTATTACCGCAGCTTTCCTGTTTGTCTTTAGGTTTTCAATCATTTGAGGAACTGTATG
AAGACTACCTTTTTGATCAGTTAa
>NODE_5_length_395_cov_3.936709
CTCTTCTCATCACAAGTCTTTACTCATTCAAAGTCATCAATTCAAAATGTTAAAAACAGG
AAGTTTTCTTACTACAAGATATACACTAAAATATTTATAGCTGCTAGTCGATTGGCCTTT
TGTCAAAACTCGAAATACTGACGCAAAGCCTCACTGTACTGGTCATCATGGCCAACCTTA
CCTGTCACACTGTACGCAAAAAAGGAGAAAGGCAGATGGAAATCCTACATTACAATCACA
CGCTACAAATCCTCTACTTTTCTTTGCTCCTCCGGATCAACAGCTCCAATAAATTTTCAT
TACACCTGTGTGAAGCGCTTCAAATAGAGCCACAGAAGCAGAAACTAATTACTTTCTAAT
TTATTGACTAATGGCCACAGCCCTGGGAGACAGCTGCAATTGTTCTAACAGTCCTGCTGC
TCCGACTGCACTCAGGTCCACTTTAGATTCATAACCAAAATAATTTATCATTACAAGCAC
ATTAAATTGAACCGTATAGACCATAACAGTGGTAATTTATATCATTttgttgttagggat
gcttttccctcccctgtcttgaaagcatgcaatctaggc
>NODE_6_length_394_cov_8.225888
CACAAGTGAAATAGCATCTTTTTTGATAGAGTGATAATGAAAATAATAACATCCCTGACA
AAATATTCATAACAGTAATGATGAATGCCATCTTTCTCAGAAAGATACATCAGAGGCGTC
TTGGTTAAAAGAAAACAGTGGACGGCGTCTCCCACACCCTCAAATTATCTGCTGCTTTCA
CATTTCACTGATAGCATAGATGAGAGCTGAGAAAAATGGACACACAATTATGCTCACTTG
TCGTATATTAATACTGCTTCTTGACATCTTCCATGGACCCTGAGCTGTCATCTCTTTGTC
TGCTTTAATTGAAAATTAATGGTTAGTGCGTTGCCAAGGCAACAGCGGCAGTGGTGGTGG
GTAGTGAGCCACATTCAGACAGACACCAGTGGCATTGTTTGTCCTGTCTGACCTTGGAAG
TCAGGGGAAAAAAAGAAAGAAGAAAGGCAAAGGAGGACAAAAAACACATTAAAAAGAGAA
TGGAGAGGTAAGGGTTGAAATGTTGTCCATTGGAGCGAGGGAGAAAAATAAAATAAAGTT
ATTGTGGCGTGGTTTTGCTCAGGTAGAGAGAAagaaaa
>NODE_7_length_476_cov_7.357143
GGCCCACTTTCCCTTGAAATACCACACAGCCTGATATAAAAATGCCCTGTACACAATCAC
ATCACTAGTGGGACCAGCATCCATCCCATCAGTAGGTGTTCATTTCGATGTGATGTGTCA
CAGCACAGAGAATTTAACAACATATTGGTTGTCTTTGTTGAGGGAAACAGAAACCAGAAC
CCAAACATAAACTAGAGCATGGGGGCCCAGGAATTATTCTGGGATAGGTGTATCTGTGCG
TGCATGTGTGCTTGCCATAGGCAGCATACCAGTATATAGTGGAGCATCTCTCTGCAGCCA
GCCAAGGGAACTGATCAGATGGACGATCAAACACTAATCATTCCCTCACGGCCCATACCG
AGTAAAGCTGTCATTAATTTTGCGGAATTACATCAAATCTGAGACATTCTTTATGTGGCC
CACGGCCTGTAGACAGTTATACGACAGGGACTGCTGCGCTAAGCAGATGGGGCAGCTTGG
CCGTGCATACTAAATACCACCGTCCCCCATTTCTCTATCTCCGCCCTCCCAACACTCTGC
CCTCCTTCCAGGCACTCTGCTTCTGCTCCTTCTTTCTTTGTTTTCTACCCTTCTAATGCC
TTTCCTTGACTATATGGTCACACAGGTCCACTGATTACATCACTCACCCTAGAAGATCGg
>NODE_8_length_417_cov_6.033573
CCTTCCTTTTTGGTTAAAATGGATGAGATGGATTCTGTGGGAAAGGCAGGGAGACAAAAG
CGTGAAAGATGTGTGTATCCATTCACAGCTCCAGAGGACCTTCATTACAGAGCAAGCAGG
TCCTGTCAACGTCTTTTCATTACATGGTCCCATATATCCACCCCTTGTGTCCAAACGGTC
CGCTCTGTCGCCTGTCAAGAAAAGGCACTCTCGGGGAAAGTCCTCCTATCTCCTCGATCC
CCCTCACCACGCCTGATTCCAGACTGTGAGGCGGGAGAGGCCAGGCAGAAAGGGAGGAAT
CGTGTTTGCCATCAACAGCTCAAGAGAGTAGCATGGCAGCAAGATTGATGACACCCTCCC
TGAAAGTAACAAAAGAACTCCTGTGCACGAGGGCCCGCTTATGGGGCTTGATAGAGTTGT
CATCTTCTTAATAAACAGCTCTGATATGTCAGCAGCAGTGGCAGCGGGGACTACACCACG
CTCACCCACCAAGCCATGGGCAGGACCACCTACTGGCATCACAGCACACACAACTGTGGG
TGATCTCCCCAGATGGAGGTCCCTGTGGGCGTTAGCGGGGTGATTACTGGAGAAGAataa
a
>NODE_9_length_370_cov_6.962162
CGACCAGATTTTCCTGGAAGTCAGGAGATGCACGTTTTTTATGTTAATATAATAAGGAAG
TCGCAAAAAAGACATATACTTTTACTCTCCTAATCTGTATTTCCCCTTATGTAGGCAAGA
TGTTTCCAGATAAGCACTATTAATCATTCCTCTGCATCTGTTCGTTCTTGTACACTTTCA
CCTGAAAAGTCTTTGCACTCGGAAAATAACGCTTCTCCTCGCAATTGCCTGACACATTAT
CTCATTAAAATGTACAAAGAAAACTCCTTCTCTTTATCTCTGATAATCTAATTAGCATCA
GCCAGATGGTTTAATAAGGGATATCGGCGCCGTTTAGCCTCCCAAACGGCCCGCTGGAGG
AGAACAGTGGAGGAGGCTCCTCTCCACTCTCCTCTTCACTCTGAATAGCTCTCCAGGGTT
CACATTATTGCTTCCTCTGCCTGAGGCGAACCACTCCAACTCAGGAGTTTAGGGAGGATG
AATGCATCCAGGAGAGAGACATGCTCAAAGTGAATCAAATAGGCAGAGATGTTGGATACT
GCTGGGAATGtatt
>NODE_10_length_396_cov_4.262626
GGAGATCCGCTCTTTCCAGGTCATTCACGAGGCGCTCTCCACATTATATCCCATGATCTA
CCATAGCGACGTTCTCGCAGACCTTGAAAGCCCAGCCGAAAACCTTGACGAAACTGGAAA
TATAGTGCGAGAAGCAGGGGGGGAAAAAAACTCACTGGTACAATCTTCTCCTCAAGCGAT
CCTCCCAAAAGTTGTCCTCGTATTTCATGCGTGCGCCCGGTCGGTCTAATGGATGATCGC
CATCTTTCCTGCTTCTCCTTTGCTGCAGCTGCAGATGACCTGAGATCCGTCTGTCTCTGA
ATAATGAGCAACCACACAGACAAGGAAGACAATCTGCAAAGCAGGCTACACAAAGAAGTT
TGGGAGACTAGCAAGCACCAGAGGGTGCACAAGAGTTTACGATGAGACGAGGGAGCATCA
GCAGGATGGACAACGTCTATGGCTGAGAAGCTCATCCTTCATCTAGACTGAAGGCAGATA
GTGTGCAAAGCCTTATCAGCGGCTCAGACCACCACCAGATACATGCGGCCGCCGTGAATT
TTATATAGGCATGAATACTATGTCTatgccacgtcatgag
>NODE_11_length_381_cov_6.921260
ACAAAGACAAAGCTAACCGCTACTTCTCGCCAAACTTCAAGGTAAGCAGTGAAAGAAGTG
GTTAGGATTAAGAGGCAAATGGGATGTTATTATTTTGGAATAACTGTTAAAAACTTTACT
GCTTTACTGTTAGTTTTTACCAAAGACGTTAATCCAAATATAGCAATGATGATTGTGTTG
CTGATTATCTCATGACACACACTGAAGCTAGTTGTCTTAATTTCCAGGTGAAGTTGTATT
TTACGAAAACCGTGGAGGAGCCTTCGAATTCTGAGGCTAGCACTTCAACATCCGTCACCC
CGGACGTTAGCGACAATGAGCCAGACCATTATCGATACTCTGACACCACTGACTCTGATC
CGGAAAATGAACCTTTTGATGAAGAGCAGCACACGCAAATCACAAAAGTGTGAACTCTTT
TTAAACAGGAAAAGAAGAAATTATACACGAAAAAAGGAGAAAACTTGAATATAAACTCAA
AAGAAGAACCTTTGTCCCTTCCCTCCCCCAGACGGCAATAGAATATCATCATGTCAAATG
CCAATTTTAGGGAAAAAAAGATAAa
>NODE_12_length_588_cov_4.149660
AAAAAACACACACACACACACACACACGCACATCATCAAGGTGCATTCTCACTGCGCGCT
ACCGTTTGGAGAGCCCCGACGATTAAGACGACGTTGCAAAGAGGAACAAGAAAGAGCAGA
AAATAGTGGCAACAGTTTACAGCAGGCAGGCACAATCGGTATTTAAACAGAGAAAAACGC
ATGCAAGCCAGGGCGCCTTACTTACTCCGTGCGCTGCGCCGAGTCTCCGCAGTTTTAATT
ACAAGCCCTAATTTCCGAGTCGCACATAGTGTCAAAAAACCTGCGACTATTTCTCAGAGA
TTCCCTTTAACAAGTGGAAACTTAGTGTCCTCCTGCACCATTTTATACATGATGAGCCGT
CAGTAATGGGATTATTAAACAAAAACGTTTCAGGCGCTGGCGTTAACCTTTTTTAATGCC
TAATTAGGTTTTGCAAAGAAATAATTAGATTCTACAGTGCTTACACTGCCTATATTTTCA
AATGGCATCTGCAGCAAACACATCATCCTGCGACACTCGTTGCCAATAATCTGCGGATAT
ATGCGCTACAGTAGCAGTCGGATGTAAGATTTTAAAACATGTTGGGACCAAATAAGGTGC
ACTTAAAGTTAAAATAATTACCCGGCGCAAGCTATAGGCCAACCTGCAGCAGGAGCATAG
TCTGGTCTGCTGCGCCCCCTTGTGGTGGATGTACAACTACAGCAGGAGAGCGTTTGGGGA
AAATAGAGCAAATAAAGATGCACATTTTATAAAAGTCTGTcttccttattgt
>NODE_13_length_480_cov_8.402083
TCTCCAGCGTATTATCAGGATGACTCCTGCTGGCCACCCTGTCACAGGAGAGTGCTTGAT
ATAAACAAGAGATTGCTGCGACACCCAGTAATCAATATTAGGATGGTTTCAGTACCAAAC
ATCATTTGTCTCTGCGACCATTCCTTTGACCAAACGAAGCATTAATTCAAATCATAAATC
TGAGCTGATTTAAATCCGAGAAGAGTGAGGGAGGGAGAGAGGCCCCTGTCTCACTGCCTG
CCCCTAATGATTTATTTTCTACATTTCTGCGAGCGAGAGATTTGTCCATACTCACTGACA
GGTCACCTTCAAACGCCAGTGGCAGACTGTTCATCACCATGCAGACGAGCATCTCATCGC
TGCAAGTAAATATTAAAGGAAAAGAATCCAATTGATTGTGGATGGGGCCGAGAGGCGTCA
CTGCCATATATTTCACTCAGAGAGCTAATGCTGTGGCCCATGCACCCACACCTAGAACTG
CTCCCCCTTGCCAGAATTATGATTCTACCGGGAGCCTGTGTGGCTGGCTGTGGGCTCAAG
GTTACAATTTAAATTGTAAAAAGATAAAACAGTTTCTTATTAGCTCCATTGCCATAGCCT
TGCTGTTGGTACTCACATTTATCTTTATTTCTGTGACCTCGCAGGCTCGTATTCTCTTTG
TTAc
>NODE_14_length_390_cov_4.969231
AACACTGACACACTCAAAGATACCAATATCTGGTTCTTAGAAAGAACAGATGGACACATA
AGTGCGAGGGACTCTGGGCTTGCCAGTAGAAAGGTGGAATGAAAAGGGGAGGAGGAGGGG
AGGAGTAATTGCACAGTCCTTTGCTGAATTGTTCTGTGGATGCAAATTTAAATCCCTCCT
ATTATTTTAATAATCTGCCTTTTACTGCTTGTGCTCGGATCATTTGTTTGCAAACCAGGT
TATTTGGAGAGGGAGGCTCGGGGGTAATTTCATGCTTTGGAGCATTTATATCTATAACTT
AATGAGGAGAGGGCCTGTTGTTTCCTGGTAATACACTGCTAGAGGGGAGCAAACTTTTTA
TTCTCCGTTTAGGGTACTGTTAGAGGGCAATAACGTGGGATTACTCTGATGGAATTAAGG
AGCAAACTGAGGAGAGACCTAATGCAGCTTCTGGTGATAGACCAAACTTAATACTGATGT
TTTATTTAGGGTTTTTTAGGTTCATGGGATGTACCATAGGAGATGGGCTATCCCATTTGC
CCATCCCAATAAGCTTACAAAGATTTCTTCAGAt
>NODE_15_length_469_cov_5.550107
CTATGTTCCTGACGGCTATGTTGCGCGCATGCTTCACTGCCTCCCTTTAAACTTCCTAAA
TTGTGTTTCACAATAAATAGATGCCCAAGCCCTTAACTGCCAGTATTAGATTAGATACCA
TTAGATGTAATAGAAAATTCTCTGCCTGTAATATTTTCATAAGAGTTTGAGGCATTTGAT
TAATCTGACCACATTTTATTGCATTAATGATTTTTTTTCCTTCCCACTCTGCTGTAAAGA
CATTGTATACAGGCTAATGCTGTTTTCTCTCTCCCCTCTCTGCTCACTCTCATTCATCCT
CAGCCGTTATTGCAATGCATTGTTGATGAGGTGAGTCGGCGTCTTATGTGCTTTCACTCC
TAAAGTCATTCCTAATGGAGTGGAAACCTTATATTTTGTTTCCTAATGAAGCACAGGAGT
GGCAGACAGCTCCGCTTGGGCTGTCCTATGGCTGCCTGCAGGTTGAAGCCACCGGCCCGA
GCCAAGCTGCTCTGAGGGAGCCAGCAGGGGATGTTGGGTCGGGGGCAGCAGACAGCTTAT
GCATGAACTTATACATAGGCCGCAGAAAGTGTGTGGAAGTCTTAAAATAAATAAATAAAT
AAAATGCAGTAGTGGAAAAAGCAttgagataactggaaaaactagcatttaaa
>NODE_16_length_455_cov_7.059340
TTCAGGTTTGCACTGAAATGGGCTGAGGCATTGAACGGGTTTTGCCAACTTGAAATTATT
TGGTCAATTATCTTCAGGTAGAAGGTGGTGTTTCAGGGTATTATATCAAAATAGGAAGGC
TGTCGGCCATTTCAACAGTTGTTGTCCTCAGTCTATTGCTTTTGGTGTTTCGGGAGAATT
CCAACAAGGACAGGCTAAGAAGTCTTTATTTCTTTTTGTTAAAAAAGACTCAAGCTTGCT
TTTTGTAGACCTGTACCATATTGTGCTGCTGAGGTGCTGGGGGAAGGCTCAGGACTGGCA
GTCTGAGCTCACTGTCACCGGCCGCCCTTCTTGTGTTTCTGCTCTAAACCCCCATTGTTC
TCTCGGCTTCTCTCCCCTTGGTGTGTGTCGTCTCTGGAATCTGATTTGTAGTGGGTGAGG
TAACGTACGTGGAACACTTAATGGACGCAGAAGGCAAATCGAGGGTAAGTGCAAATACAT
ACAAATAAAACATATGAATAAGCCTAGACAAACCTGTGTTTGTCAGCTGTGGTTTCTTTA
TTTACATTGTCGGGAATTGTTCCGATTCAGAAATCTGGTGGAGTGTGTGAGATGGTGACA
TGCCGGAGGCGTGTTTTACTTCGTGTCGTCTGTGGCACt
>NODE_17_length_641_cov_6.492980
TCGCAAGATTTCCTGTTGAATGCAAAAGCAAAGCCAGGAGACATTTAGACGTTCTCATAT
CACGATTTATTTAAGGCTTAGAGAAGGTTTGATCTGCCTTATGTAATATAGAATGCAAAT
GGTTATTGACAGTGAACTATTAAACACTAAGTTGTAGTAAACACTCTGTGGGTAATGTTC
TTTTCCCTTATTTAAGAAAAAAAGAAAACAAAATGAACATTGCACTAATATGTTAGTGTT
CATACAGCAGCACAGTATATAAGACAGTTCAGAAGGAGCCTAAATCTCAGCTGAATCCCA
TGGACTCAAGAATGCAGCTGCGTGCACAGCAGTCCAACAGCCCCACACACAGCGGAAAGG
ATATGAACATAGCATATGCAAGACAGTCTGAACATTTCAAAGTTTCTGCACAAGATGTCC
AAATGTTTTCTCTGGCTATATCTTCAGAGGCTAAACTGTGATTAATAGCAGTGAAAGAAG
CCTTTGAAGCAGGATTGGTGACATCAAAGTCCTAATCCATGGGTGGCAGGATTTTTATAA
TGAGTGGGAAGTATCTTAACACATTTCAAAGGGTTTACTCCATGAATAAACAATAGCTGC
ACAGATGTGCCACACACACCTTTAGAAAAATACGTCTGCAGACACAGGAGGCAGCATTAC
CCAAGCAGCCGTGTATGGCAAGGAGGAAAACCTTTGTAAGTTTTCTAAGATAAAGCTAAA
GTGACAGGCCAACAATTGTTCTAGATTTTCTACCGCACACAGACGAACTTCCAAAATGCA
AATATGCAGTCGACGTCTGCAATATAATTTCAAGACTCACGTCAg
>NODE_18_length_445_cov_5.979775
TTTTTCTTGATGCCAGTTATCTAATAATTTCAAAGTGCCTTCTCTCAGCAGAGAATCTTC
TGCAGCACAAAATCCGGCAACAGTAGTTGTCCTAATACCTCCAGTACAGTACCTGCCTGT
ATGCCTGGTCGCAATCAGAACCCCCTCTGTGTGGAATGGAAGTGCCTCAGCCTTGGTAAC
GATTTTTCCCGTGTTGACAAGTCACAACATGGAGATCTACAGCTCGGAGAGCAGCCCTTT
GGCTACGCAGAGCCCTGCTTGCACTGAGTAATAGCAATCTCACAGGAGTAGCAGGCTTTC
AGCTGGCAGCAGTTCATACGGAACAGCTCGCCGGTGCAGCTGGGAAAGACAGAGCAGAGT
GGAGAGGGAGAGAGGAGCTGGTGGTGGTAGCAGTGTGGAGATGGAGGGAGGGAGGAAGTG
GAGAGGAAGAGCTGTTAAGAGCTTTGGGCGGTTTCTCTGTTGTTGTACCACACAAGTGCA
TCCAGGCCCTGCAGGACAAGCCTTTAACAGGCATGAGGGATGGAGAGCATGAGAGGAGAG
GAGGAGGCGGCAGTGGAGGAGGTGGTGGTCTGGGGAGCTGAAGCCGGCCAGTCGTGCCAG
ACGCCTGCTCTAAACAGGGATGTGATTTa
>NODE_19_length_396_cov_5.583333
AGCAGGTAGGCCCCGCTCTGGCTCTCTCACTCAACGCAATCCTCCACCCACCAACCGCTA
CTGTCCACACCGACACCACCAGCAGCAGCACCCAGGATGGACGGAAGGAGGAAAGGAGGG
ACCCGGGGAGGAAGAGAGGACAGAAAGGAGGGATGAAACTGGCCTCTTCCATTTGGAGAA
GGGGTGTGTGTGGAGGCAGAGAAGAGGTGGAGATAAGTGGACAGGAGGGAGGCTAAGAGG
AGGGAATAGATGGGGAGGAAGAGGCCCCTGTGCTATCCGGAGCTGTCTGTTTCTGTCTGT
ATGTCTGTTCTCACACAGTCGAAATCAATTTGCCATCAGGACTGTCACTGTGGAACAAAG
AGAGAAGGAAGCTTGCCAGGTCGGACACACTCAGAGAGAAATGGAGAAAGACAAGACAGG
CACAAGGAGGCAGGATAGAGTTTAGGAGAAGCGCAGGTGGGGTCTGGAAATCTACTTTGC
CCCACCTACAGCTACAACTCCAAACACACCTGCCATTATCAGGAAGATTGGACTTCCAAT
TCCCTCATCAACACTTGTATGCAGATACGTATGCCGTTTa
>NODE_20_length_374_cov_5.754011
GCGCTCGTCCAGGGCGGGCCGGGCCAGTCCCAGAGGTGAGTGGAACTCATTCCTGTGCTC
ATCGCGGTCGCTGCCCTCATGGGAGCTGCTACAACTGCTCAGGCTATCAACAGGGGAGCG
TCCCGAGTCCTGGCGGGACGAGGGGTTCTGGGGAGGTGGTACCCCACCACCGTAGCCCCC
CGGTGTGCTGCTGGTGCGATCTCTAGGAGGAGAAACAGGTTCGGACTTGATGTGCAGGCT
TTGAGCAGAGGGCAGGGAGAGATTTGAACCCTGACATAAGTGAGAGCTAGAGCAATTTCT
GTTGGAAGGAGAGGAAACGCAAGAGGTTACAGAGTTACAGAGCAAGAAACAAAGTGACTC
GCATGCAAGTACGCATACACACACACTTGTGAGGTGTCATTTGTGTTCAAGTGAAGATTG
AAAACAGTAAAAGAGTCTTAGATATCTGAGTGTGGTATCTCAAAAAAACCAAAAAACGTA
TGTGTTACATCATGCATTTGCCAACaacacctcaaagtgagttcagtgcactcaccctag
ctggccgagggctgaatg
>NODE_21_length_571_cov_6.826620
CAGGCGGTTTATGGCGTATGGCAGCACGATGCGGGAAAAACATGAGGTAGTAACTGTTGC
TTTATGTTCCAAACTTCAGGGCTGTGAGTTTGAGACAACATGTCACCAAGTGGACACCTG
AACCCAGAGGCTGCATGGACCCTGTGTCAGTGTCCCCCCTTCTCTGGCCACACAGTCCTA
AAGAAACCAATGCGCACAGATGGAACAAACTGATCACAACAGAAAACTTTCTCCCTGTCC
ATCGCTGCTCCCCCCTGCTCCCGCCTTCAGCCCATACCTGGCCTGAATACCATTAGACCT
AATGGAGCACGGTGTGAGGGACAGCCAATCATGATGGCGTCCCGTCAGTGACACCGACAT
GTATCTTGGTGCTCATTATCATCCTTGAACAGCGCCAATTTACATCTGATGCTCTGACTA
ATTCTGCTCCAGTGTTGTCAAGAGGCATAGGAAGTGGCCTGGCCGTGATGACAGCGCGGC
TGTCAGGAGCCCGTGGATGGAGGATTCCTCGGGGCATGATTTAATGCCCATGTCAAGCCC
CGCTGTCAGCCTCTCTCTCTCTCCCCGCTCCCTGCGCTCCTTCTCTCCATCCAGCCATTA
GGATTCAGCCAGCGGAGAGATGGAGCGATAGAGCTGGCGATTGGCCTGCTTAGGATTCAC
ACTCTGGGCGAGAAAATAACACGCCCTGTTTCACAAGTGATTACCctttccctgtaaact
gcaattaaggctaaaaaagaaaaggggcgaagagg
>NODE_22_length_488_cov_4.557377
AACAGCTGCACTTCATCAAACGGGAGCTTGGCCTTAAAACAGCGCTCTTACCACTCCTTT
ACGACTCACAAATCTAAGAGAAGACAGCATATCTTTGATGCCAGACAACCCAAACGGCAA
ACATAATACTGTCTGCAAAGTGTGAATATTTGTATCTTTTTTTCCCCCTTCCTCTACTCT
TTTTTTCCTGCCATGCCCTGCTGTCTGCCTGTGTTGTTTTGAAGCGGTGAATAGATTTAA
AAGATGCAGGATGACAAGACAAAGAGCTGGGGAATAGCCCCTGGGCACTTGTGCTTTAAG
TCATGCCATTTCCTTGCATGGCAGGCAGCCCTAAATAAGTTACTTATAAGCATTTATTGA
TGCACAAGTGTGGCATCTGTTCCTAGGCTGCGGTTCTGGATGTAATTAGCTCAGAACCTT
ACGCACTTCAATCAAGCGACACATTTAGAGATACAACCCCCCCACCACACACACACACAC
ACACACACACACACACACACACACCCTCCCCTTCAACGTTGCTTCCTCATTCCCACTTTC
AATCTCTCTCGCTTGGGTGTTTTACTCATTCACACTGCGTGGAATCCTCCATGCACAGTA
ATTACTCCACGATAAcctccatcatcattatcgttatcctctccagtattcagccaatgt
agtggggattgc
>NODE_23_length_476_cov_4.918067
AGTTGCAAATCTTGTCTTTAGAGTTTTTATTTTTTTCCGAGTTGCTCTTTGTTGATTGTA
ACTAGGGCATCTATATTGCCATGTTTCTGCTCAGCTCACAATTAAAACATTTTTTCCCTC
CCTTTCTCTCTTTCTCTCTCTCTCTCACTCTCTCTCTCTTTCTCTCTCTCGCCGCTGTCT
TTCAAAGGCTGATGTGGAGTGCACATAATTATGCATATAAACATAGTGGCTTAATTATCT
CTCACAACATCAGTGACAATGTAATTAACAAACATTGCAAGATCAATGAGAGAAACTGCG
ACCTTCAAAACATTTAACTCCTCACATTGAGGCATCGTGCGGATTTCCTATCAGTGCAAA
ACCCCAGAATACTTTTCCTAGATAATTTAGATGTCGCATTAGAGCCCTCATAAGCCAGTC
AATGGAAAAAAACCAATGAATAAAAACTATGAAAGCAATGACAGAGATGCTCATAGCGAT
GGATCAAACAGGCTTGACCATGACTTCCATTTGCAATTCTGGGTTCACTGTAAAAGGTTA
TTGTTCATTTCAAGCTATTTCAAAGCCCCCTCTATTTACTGCCTGTTAATTAACCAACCA
AACAGCGAGGAAGTTTGaagcttgtagagttttgttttttttactgtgacaaattgctcc
>NODE_25_length_487_cov_4.133470
TCCTTTCATTGTCAGAAGTGCGAGTGTCATCCATTGTGCACTTATTAAAAAGCTGGGTGG
AGGGGAAGGAGCGAACGGCGCTTAATTTCAGCAGCCCAAAGTGTCTGGTAATCTGCCCAT
GGATGGAGCTGGAAAAGGCTGTAACTCATGTTTAAGTGTTGGGGCCGTGTCATTGCAGGT
TCACAGTCATGCATTTCTGTGTTGACACCCATCGGGGCAGGGGATATTTGGCAGTCAGGA
GTAATTTAACTTAATTAATGGGATGCATATTTGATGGAGGAATAAAATATCCCGGCTCAG
CAAAGTGGAAAAGGGGAAAGATTTAGTGGGAGTTAAAGGTGGAGGGGAGAGTAATTTGTG
CATTCAGTTACCGGCTGCTTGAGAGACAGAGAGGGAGAGAGCAAAGGAGATGAGAGAGAG
AGAGGGAGAGAGGGAGAAAGAGAGAGAGTGCGTCAAGGCTGATAAAGATGGCAACCGGGA
GAGAGGAGGAAGCGGAGGGGAGGATGAGAGATGGATGGTTGACACAAAGCTGAGCTGATG
TGTAGAGGGGAATGGGCTGTCCCTCCATTGAGAGGGCCATCAGACTGACAACGCTTGATT
TAATTGATATccgaactgagcccttttctcagcgcaaacagacacattacgctggtttgc
aaacttgtggt
>NODE_26_length_639_cov_5.259781
AGGGAAAGTGATTTCCCAGAAACCATTAGTCCTGCCCTTCTTCAGTCTGCCCCGAGTCCA
CCATTAAAACATTTCTGTGTGAATGATTAATTATCCCAATAAAAAAAAAAATCACATTCT
AATGGCCAAATCATTTTGTAATCAGCGTTAAGCATATTAAAAGCTGTCACCGCCTCCATT
TGAAAATGTCACCATCACCACCACAAAAAGACAAAATATCAAACTGGCTTTCGTAAAAGT
GGTGGGGGCATATGCACGGAGAGGAGAGGATGCCCCCAAACTACTTTGGTTACACAAACT
TTGTTTTCGGCCTCAATGCATCAGAGCCCTCTCCCTCCGTCTGCCATCTGCTGCTGAAGA
ATCTGTTTCACTCGATGAGCCAAGCCCAGCCTTTATTGGTCCTAATGGCACTATCAGCTG
AGCCGCCAAACCCAATTACCTTTTAAAAAGGGAGGCCACCCCAGCTAATCATGGCTGCCT
AACCTGATTTGCCTGTGATGAAGAGACGGGATAAAGAGCAGTTAATGGAGGGAGAATGAT
CTCACAAATACAAAAAACTCAATTCATTTCTCCGGGAGAGCAATCTGTCCGATTCAGCGG
TAATGGAGTGGAGATTCATTAGTCCTCAGGCCTTAGTAGTAGCACCGTCCCCTTATCAAC
TGAATGACAAAAGAACATTCAGTGTTCTCCGTTTATAGACTTCATTTTGTTGGGAAGGCA
CACAGAAAGGTGACAGATTGGTAGCTGAGGCTAGATATCAAGATTGAGTGGCATTTCTGC
ACCTTTTCAATCCAGCATCAAATCACAATGCATCGACAATTAc
>NODE_27_length_476_cov_6.903361
ACTTGTAAGAAAATGCACAGGTCCGTGAGAAATCTAATGCAAAGTAATACTTGTATAGGC
ATCATAATAATAGATAATGGTAGTGAGACTACCACGGTCTAAGCAGGGGCTTATGCATAG
AATGCTATCTGTTAATCAGAATGGTCTAGGAAAGGACAAATTGTTTAATAATTTAAGGAA
TACGGAGAGATAAGAAAAGGCTCATATAAGGTAGAGACAGTGTTAAATCTCGGAAAAGGT
GGCATGAAGGGTTACGTAGTTTAGAACTGAAGTGTGCGGGATGGGGACACTTGTCATTGA
GAAGAAAAGTAACAACAACAAACATCATGCAATTAACATTCGTCACAAGTGACAGCGCAG
CTTTTAAAGGCTAAATTGAAAAACCATTGAACTGTTAAATTAAAAGTGACAACACAACAG
TCAGGTAGGACAGCACACGGGACAGAAGGAGAGATCGAAGGAGAGAGAAAAGCAACAGTA
AGAGAGACATAAATATGAAATGATTGTTAGCTTTAAACCTTATCATCTGGATTCGAATCC
TAAACTATAACATAGCAACTCTGAACACATTCATAGAAATACTAGAAAAATATTAGCATT
AATTAACCTTTGTATCCAAGTGCATTGAAAAGAATACTACCGTTACCTCTGTGTccatta
>NODE_28_length_497_cov_6.022133
CATTAATCTTCTACATTGCCTCCTAAACGAGGGCCACTCTGTCCCTAATGTAGACAAGTC
ATTTTGTACAAGCCGTTAAAGCCCACTGGGCCAGGCGAGCATGCAGTGTAGGGCCGCCTG
TTTCAAAGATCTTTTGCAATCAGTTACACAATGGACCCCCTCATTTTATGCTGCTACATC
ATAAAAGTGCTCCTTTTGTTACATTTCCATCCTTAAAAGGGTCTTAATCCCCATCCTTTC
AGGCCAGTCTATGGCAAATTCCTCAGGGACATCCCATTCGCTGCAAGGGCTGGAGTGACC
CACTCAGAAACCAGCATGCAGGGCTTTGAGCTTTTCTTCTGCTGCCACTCTCCAGAGAAC
ATTAAATCGTACTTTTCATCCCCCTCACCATAGGGGGAAGCCCCTTAATGATGACAGAGA
AAGAGAAATTCCTCCACTCGGTCCTATGACACCATTCTGCTGTCAAGCAGGCGTCTCGGC
GGACAGAGAATCAAACATGGCTTCCTGCAGGTGGAACGCCAGTGAAGGTCACGGTACAGT
CCAAAGAGGACAGAAGGAGAGATGAAGGGAATGAGGGAGGCAGAAGGAGAGAAAGAAAGA
GAGGTAGCACTTCAGAGGGAGACCGGCTTTCCCTTTGCAAattaagtcatcttctgtaaa
aggttaaaaaagcacttgcag
>NODE_29_length_440_cov_4.440909
CCGACAGTCACCCAGCTCTTGTGGGTTTAGTGAATTGAGAAGACACTTCTTGTGTGGATT
TTTCAATTCTCCAACATGTCATTTGGCTGGGAGTGCTATTGTCCCCTGCCCCTTTTCTCC
CTGCTCCTTCTGCCGAGACGAGTCGTGTCATCCCCTCGTGATCAGCACTTTTGTTGCCTT
TGTTTTTGGCCCTACCTCAGAAGTCCATCTTGTCTTTTATGTCCCTGCCTTTCATGCATA
AGGGAACAGTTGTGGCCTGTTGTGGGGCTGTTCCACTGCATTTCCACCAGTGGGGTTTCC
TTTCATTCTCTTCAAAGTACTACAATGGGGCTCTGAAGGCCTGAATGGCCAATGCAGAGT
GCACAATCCTACAGAGCCCGCTCATTTTGTTTTGCCAGAGTCAATAAAAATGCTAAGTTA
AAAGCTAACCCCCTTATGCCCTCCTCGAATGGAGCGACTTGTTTGACCTTTTTAAGCTCC
CCTCTCAATTAACTTTTAATGATAAATTCATAGTTTTTTTTCTCAGCTGTCAATTAAAGT
GCATTATTCTGGACATGTTTAATGTTGCATTGTATCATTCATGTATTATctcccactaat
gccttatactgtatgtacagcata
>NODE_30_length_427_cov_5.426229
TTTTTTACTACTAACCAGTTTCTAACCAACTAATGTACTAACATCCTAATTCTTCATCGT
TGCTTTGGGTTTTTGTTTTCTGTCCATCCTTATTAACAACCTTTTTTGTTCACTATTCTT
TTGATTTCCTTTCTTCCCCTTTTTCTGGAAAGCAATCAGGCATTGGACACGCTATGGTAA
ACAAACTACATTGTCTGGTAGATATCATTCTTATTGTCTTTTTTTTGGGTTTGCCGTGTG
TCCCCTCCCTCTCTCTTCTTTTATTCGTTCTCTTTGAGTTCCATCCTAGACACTCTTATC
AAAAAATGAGGAGATGGGTTTGTATTACCAGGCAATTCTTTCTTCGCTTCTTCTCAATTT
CCTCCCTGACCTGCCAACAACCTCCTTCTTTACCCCACAATACCCCATCCTGTTTTTTTT
TTCACTTTGGCTTTTACTTTTTTCTCTTTGTTTTCTCCACATTACTGCAGATTTCCAACA
AGTAAAATAATTGACTTCTTTGCCTTTGTCAGGGCAACTTACTTTTTATTTTATTTTTTT
TCACACAAAAAGTCCCCATTTTTTGTGAGGACTGTCGTCCAGAactgacagaagcttacc
acaatcccaaa
>NODE_31_length_396_cov_4.982323
CTCATGTACTGTGAGTTTTTAAATGTTACTCCGGCACCTGGCTGACAGACGGCATCAGCC
GCTCATGTTTGCTGATGAGGTCACGTGAGAGCCGGCGGTCATGCCTGCCAATCTGCCAGC
ATCTCCTGTGTTTTCTCCTTTCCCTGCACTGTATGGGCTTTTCCCCTCACCTCCCTTACA
CCCACCCACCCCTTTTGGCGTGCCATAATATTTCTTCCCCCTCTTTTCAGTGCACAATAA
ATGACTGCTGTTATGGACCGCTGGTAGACTGCATCAAACAGTATCCTATCCCATAAAATT
TTAAGCCTGAAATTGACGAGGAGCTATTGAAGGGGATGAGATGTGTCTGGCTTCACCTGA
CATAAAAGTTCTGCTTCACAGAGGAAGTGTTTCATCCTGCCTGCCATCCCACTATCACCG
ATACAGGGGGCTGTAAGGCGATGGAGGGAAGAGGAGGAGGAGAAGATAGGCTGATCTAAA
TGCATCTCCATGTGCATGCAGTGGATCAGACCCAATGTTCTATGATACAGGAAAAAAATT
ATCATTTAAAAGCAATGTGGGGGAAAAAAATAGcaaatat
>NODE_32_length_380_cov_4.984210
GTTATTTCATACAGCCTCCAGACTGCCAAGATGTTTTCAATTTGGCACGGCCCTGCGATC
ATGATATCACAGAGAAAAGAGAGAGGGAGAGAGAGAGAGCTTCCAGTCTGGGATGGCCAG
AGCAGTGAGAGGGCGATCATTTCGCCAAACTCAAAGGCTTTTTTCCCCCCTTCTCTCTTT
CCCTCTCTCTCCCTCTCTCTCTCTGGGACGAATAATTCCACAGTTGCTGAGGCACTGAAA
AAGCAATCTGCGGAATACCCCAGGGTCATGTCTGTGGCCGGATGATTTGTGTGAAATGTC
ATACATTAAATATAAGTTTAACATTCAGCCCGGTGCACTGTAAAACTGCCCTGTCGTTGC
CACAGTCCGCCATTTCCCTCTGTGCAGGGAGGGTTCGGGTTCAAGAAAGCGGTCACAAAG
GAGTTGGACACACAAATACACACAGAGACATGGACACACACTCACACACACACACACCAC
CCCCTGTGTCTGCCCAATCTTAGAGGGAGTAGGAGAAAGGGGGGTGCGGACAGCGGGGAG
TTGTGAGGCCATTcgatctacagc
>NODE_33_length_549_cov_6.255009
CACACACACACACACTGCAACATGCATACAACCAGACATGCACAACCCCTCTTAAAACTG
GTTCTCCCCCCATAGCAATTTTGTCAGAAGTTGACAATGTCTTGATTTAGTTGTCTGGCT
GTTCCGGCCAGTTTTCCCTGCTGCGCTAATGTGAACAGGACATCCCGCTGGGCACCAAAG
AATACCACTTCACGGCAGCCGCATAGCTGGCAGCTTTTATTTATGGCGCTACCGAAATGA
ATGGGTATTAGTGTCCAAACATTTCACCATGCTCCTGCAGCCACACACAAAAGCCACTGA
TTTCCAGCAAATCTGCACTTATTTTATTCAAGAAGACTAAAGCTAGGGAGAGGGGAGAGA
GACAGACAGACAGAAAGAGAGGGAGAGAGAAAACATTTATAATGACTTAAAAGACCTCAA
AAGAAGAATGGGAATTGCGTTTGAAAAGGATTTACGAGACAGAAATCGAAAAAGAAAAAA
ATGGCCCCTCTATTTCACTGCATTTTTGTCAGAGTTGAAAATGGAAAATATCTATATCCC
TAAAATGACTCAACTTTAAGTGCTTATATTCACACACACACAAAAAAAAACTGCACTTCC
TCCACAATCACCCAGTTTTCAGTTGCTGTGTTTTGCCCGGTATTACAAAGCATTGTATTT
TATAGGACTATACCAAGAATGGAAAAGTAATTTTATCATTGCTAAAATTGTCAATTGAAA
GTGTCTTCACAAa
>NODE_34_length_380_cov_6.184210
TAATGTTGAGGAGTGGAACCTCATTCACAATTACCATAATAAAGGTGAGCAGGGGGAGGA
TAAATTGTGGAAAGAGAAACTTCTGTGTGCATGACGAAAAATGTCCCCTATATGAATACA
ATGCGTACTTAGTTCTGAAATCACAGAACAAATGCATCAAATAAATACTTTATTCACATG
GAGCTAATTTCACCCCTCCATTTTGATCACGTCATTCCCTCTGGAAAATTGCAATTAAGT
TTGGAGAGATAAAACATGCCAACTACTCTGCATTTCAAGGCTTGATTGGCCTATCAGCTA
GTCAGTATGCTGCCATGGTTTTCATCACTGTTAATTGATCCTTTCTTTAATTAATCTGGA
AAGGAAAGCCCATATCTCTATCCTGTCTGATCGTCCCCTCTGTCTGTCATAACACAATAA
AGGCCCTATCCTACTGCTAGTAACTCTGCCTTAGCTTCTCCCTCTGGCTCTTGGCCAAAT
GGACTATTTATGGTGCACCTATCTAACGACAAGCCTGCTGTATGGAGTTCAATGGCTGGG
TTCATTAACAGTGCTTTACCCGGc
>NODE_35_length_503_cov_3.833002
TTTTTTAATAAGCTGTCACAGATGGAATATAAAACAACATGCTATAAAGTGGTTTATTGC
TGAGTAATGTTAATGCAAGCCGCCTACTCTGAATGTCTGTAATCAAAACGATCATCATTC
CTGACGTAGAGTGTATCCGTCCCCTCAGCCAGACTGTGTGGAGGTCTCGTGTAGTATCTA
ATCACAAAATGCCCACCAGTTTGCGACCGGCGTTTGTCCGCCCTCTCCTTCCCCTGCCTG
TGTTTGCAGGTTTGCATCTGAATCAGGGGGCCGGTGGGGGCCCGAGCGCTCTCGGCCACG
TGGACCAGATTGATGTCATTGTCTCGGCACACTGACCTTTGCTGTAATACCCACGGCAGA
CATCACAAACTCTCACATCAATTTAGCCCAATTGGATGTGGCATGTCTTGGCTAACTCAA
TTTGTGGAGAAATGCACCTGTCTCTGCCTTCCCTCCCTATAGATTTACTCAAGGGGAGGG
GGGAGGAGGCGGAGGTATTGCAGGGAAGAGAAAGGGAGAGTGAGGGGAGGGTTTCGGAGC
GGAGTTGGCTGCTGATCCACTACCCTCCTCCCTCCTCCTCCCTCCTCCTCACCCCCCAAA
AACACTCACCCACATGCATATAAACACCGTGCACCAACTTCTCCCTTTTTCTCTTTCTCT
CAGCTCttttccccctgccatactatg
>NODE_36_length_541_cov_3.253235
TTAATCTGCTACCGCCATGCATACATACGTGTGCGTGCGTGTGTTTCTGTGTGTGTGAAT
GAAGGAATCGGTGTGAGCATGCGGAAGAGACTGTGTAAAAGGTTATGTTTAGCGTACGCG
TTAACATTTTTGCCATGTCTATGTTTCTGCGTACGTGTTTGCATGTGTGTGTTTGTGTGT
AAATGTGCTTCAATTCCAGATCGTGCACACACATACGAACGTGTACACGCACCACTCTGC
CATCCGCCAACAACAGCCGGCGCTGAAGGGAGCTGAAGGGTGCTTGGAAATTAAGGTTAT
TACACAAATTGAGCCATATGGTCTAAATATTTCAGAGCTGAAATTTACTAGGCAATAAAA
ATGGCCCCTACCTCGGTAATGGTGTAAATTACAGCTTAACCACCAGCGCTAATGATGTCC
TTCTGTACGCCCCGTAACCAACCGTACATGAAGGACACATTGTTTAAAAAATACCCCAGG
AAAAGCGAAAGAGAGAGAGAGAGGGTGAGAGAGGAAGAGGGAATAAGGGATGCGGATGGA
GGGATGAACAGAGGTAAGAAAGAACTGAAAGAGGTGAAGAAAGTGGAGAGTGGGGAAACA
ACAGTGATGGAGAAAGAGAGAAGGAGAAATAGAGAAAGAGAGAGTGATTAATATAAGGAC
TGAAGAAACAGAGAGAGAGagagagagagctagcagcatgtttacaatctgttagtttac
catta
>NODE_37_length_418_cov_4.366029
TGTAGAAAAGGTAAAAGTAGTTCTGTCCACTTCTCATTCTTGCCAAAAAAGTTCAGCCAC
TGAGCCACGGCATTAACTTGTATTCTAACAAGATTAAAATATATTCGTCCTGGGGATTAG
CATAGTTAGGTGTCCTTTTGCCTCTTTTTTTTCCTGCACTGGTGCGGTGACAGTGGGCTT
TGATCTGTGTTGCGAGGCAAGAGTCCTGGCTTGGACCTAGCCATTCGAGTGCCAAGTGTG
AAATTGGCCTGATGTCATCCCCATTCTTCACCTTTTACATCTTTCACCACTTTAATTATG
TTTCCGCCACAAAGCCCAGGCACCTCTGAGCAGATTCCACTCTGGCTGGAGGAAGCATTT
AGAAACTGTGGGTAAATGACACAGTAGGGGAGGGGGAGGATGGTAGGAGAGGTCATAGCA
GGATGGGGCCCTTTTGTGTGTGGAGGTAGACATTGATACTTTCCTGATGTATCCTGCACT
CACTTCCATTTTTACAGCATGAGAACTCTCTGGAATACTCAGGAAAATAACTTTTATTCC
TGGCATTTTTTATTTTATTTATttatatttttagagtttctgaatcctattccagataga
ct
>NODE_38_length_503_cov_4.829026
GTGTCTCAGTATCATCTCATCAGTGTCTGTAAATACTTGTATGCTCATGGTGCGTACGCG
TTCATGCATTAAGGCGAGCTCCTGGCTTAAGTCCAAAGACTGTCAGAAGCCTGTTTGTGC
GTGTGTGTGTGTGTGGTGCTGTTGGGTAGAAATGACACTGGCCGGCCATGTAAAAGTGTG
TCTGACAAGGGGAGCGACGGAGTCAGCGCTTTTTTTTCCTCCCTCCTCGCCCCCCGCTGT
TCAATCCATCCAGCTGCTGTCACCACAGGGGAGCAGACAATCTATCAAGGCATCGGGATG
CATTCTCCTCACCTGCGCCGCGCCTTTAATGAACAGCCAACATGATCCCGGCTGACAAGC
AGGAAATGGATGTAATAAAGATTGTTTCTGCATGCTCTTTGCATCCCTGATAAATCACCT
CGCTGTGCAACAGATACGGGAGCCACATGGAAATTTGATTTCACACGGCAAGGGGGAGGA
AGAAGAGAGCAGTGGGGGGAAAAGAGAGCTGCTAGTAGCAGGGTCACTCTATTTTATTCC
TCCTTTTCTCCAGTGGAGCAGTGGAGCAAGATGTGTGGGGGTTGAATAGAGGGGCTGGGT
TTTTTTTGTTATTTTTTTTTTGTGTGCGCTCTTACTTCCCTCTAACACCCTGTTAAGCCT
GGAACATGCCTCGtccctctaagtcta
>NODE_39_length_529_cov_5.041588
TCTATATTCTCCCCTGTGTCTTTTTTTCATTTGAGTGACTATGAGCAGGAGCAGCAGCAG
CAGCGGCAGCTGCAGCCTCTCTCCCTGCTCGTGCTCAGTCGGGGTAAGGCAATAGGTTTA
GCAGGCGAGGAGGCGAGGCAGATTTATGGTGGTGGATGTGACCTCTGGGGCCGTAACACG
GTGATGGGTGAGTGGCTCTCAACGGTAAGCTACTGGCACTTGACAAAGTGCCCGAAGCAG
AATGAATTTACTTCTCTTTTCCTCAATCATCAAGCAGCCACTGCCCTGACCCCCATCCTG
ACTGCTATAACAAGATCTCCCATCTCACAAGGGCCTGAAAAATTTACTGTCACATCTACT
TTTCAATGAGCTCAAGTGAGCACTTCTTTCACCTTCAGCGGAGCAGGTGCTGGTGTAGAG
GAGGGCTAACCTGCCCCAGTGTGTTTGTGTTTGTGTGTGCGTTTTTATGTGTGGTATATA
TGTGTGCATGCGTGTGTGTGTCTGTGTGAGAGAGAGATGAACATACATGGTGAAATTTTT
GTACACACATGTATGCTGGTCCCCCTCACTTGCTCCCTCACTCACCCGAGTCACCAAAAG
TCAGTGTCTCCGCCACGCAAATCCTCACAAACGCATACACGCACGCTAGAATGCGCAAAA
TATAAGATAAGAGAAAAAAGATAGACAAAGacacacaaagacgtacaaatctt
>NODE_40_length_552_cov_10.856884
TGTACATCATACATTACTAAATAATAATTGTTCATTGTGTCTGACTATATACGTTAACAG
AAAAAGACATTGTGTTTATGACCTGATGTTTAAATGGGATTATCTCTAAGAACATTATTA
ATAGCATGAGGCATTATTTCACAGCATCTGTATGCATGATTGAAAAAAATCTAAGAGGTT
TCAAGCATGGGAGGAATTTTTACATTTGGGAGAGAGGATGCAATCAGTAGCTTGGGACTT
GCAGAGGCCTCCTCGGGTGACAAATTGAAAGTGTCTCGGTCTAGTTTATAGCCCTGATCA
GGTCAAACGAAAAATATTGGAGGTCTGGGTGAGGAGACAGGCCCGCCTGGTGCAGATAAA
TGGACTGATCATTTCTTATTGAGAAACAATTCCTAAAAGGTAGTTTACTGTGTGACTGGG
GAAGCGGCGAGCGGAGAGCAGAACACGCACCCACTGCTCCCTCCCTGACCCTTCCTCCAC
TGCCGGAATTAAATGGATAGAGAGAACGCGTGTTTCTGATGGCACTCCTCCGCCAGAGAG
ACACTCCATTTGTTATGAAGTAGGGGTTCTGATGAAGTGTAGGGAGCTCCTTTTTCTTTT
TTCCCCCTTTTTTCATCCTTCCTTTCTCAGGCACTACAAGGCCGGCCTTCAGTCTGCTTC
ACATGAAATGGATGGAAGGAGCCGATTGAATTTTACACTCCCCTGGTCATGATTAATGTG
TTTGGTGAGGACTGTc
>NODE_41_length_390_cov_5.333333
TATCATTTTGGAAGGCTTTCACCTCCCCCAAAAAGTCCCTCCGTCCTCCTGCCTTCTCTG
CCTGGGACCCCTGTCTGATTATTATGCCATTAAGCCTCTCCTCCTCTCCTCTGAAAGAGC
AGCAGGGTCCCTCTCCAATCTAAAGAAGTCCTGGGTTTTTTTCCCCTCCTTTCCCTGAAA
TTACCCGGCGACGCGTGCCTGAGTTTCTAATTGGCATGCCCGTCCCTGGAGACGGCCCCC
TCCCTTCTTCCTAATGAAAAGCCTCGGCCTTAATTACACTTTCCAAACGCTGATTGTTAT
TGACAAAACTCCTGTGGCTCGGACAAACGACGGCAGATTAGCTCCATTACAGGCAGCCCT
CCAAGAAGAGAAAGAGAGGGATTTCAAATCGACAATGCAAAGTGAGGGGGGAAAAAAGAG
GAGCTTTCAATTTTTTTTCCATGTACCTTGCTCTTAATTGTTTGGGCCATTGCTCCACTT
AAGATGTCTCTTTCTCTCCCGATGCCTCTTTTCTGTTCCATTGTGTTGCCGTCAGTGTAC
TTTTAGTGAGGGGACAAAAGCCCAGTTATGTGAc
>NODE_42_length_574_cov_5.693380
GTCATGTCATTGTTTTGCGTTGAAATGCAGGTGAATAGTCTTCTCTTACTTGTAAATATG
AATACTGTCTCTTTGCCTGAGTCAACTGTAATGTGAATCAGCATCTTGATTATTGCATGC
TACACAACACCACAGATATTGATATACTACTAGAATGACTGTAAAATAGATATTTCTATC
TAGCATCATTGTATTATAAAATGATTCATTTTCAGTAGTTAATAATTCCTTCTTAAGTCA
AAAGGTTATAAGTAGTATTTAATAATGCAAACTAAAGATTATGGTAGTGTAACACGTGGA
TGAATTAATCTTTTTTATTTTCTTGGGCGTCAATATTACTAAGAAGTGTGAATCCCTGTT
TGCTTCAGGGCAAGATGTGTGACAGAGGTGGCATCGAGCTCTTACAGTCCAAGAACGAAA
ATGGGTGAAGATCACTGGACTGACACCAACTACACAGGATCTCTTTTAGTGGCTGTGGGC
CATACGTGGTCACATGATTAGGCACAAATAGTGGCATTGGTACGACCTATTAGAAGGGGA
ATGGTGGAGATGACCTGACTATTGTCAAAGCTTCCTGAACTGAGCTAATATGTTGGACAC
TCTCCCTTATCTTTGCTTTGTTGCATTAAGTACTGAGCAGCTTTGTAAAGGAAAAAAACA
GGAGTGGGATGGGAAGCTATTGGGGTGGTGGAAGGACACTGTCCAGACATGACAGTAGGA
AGTTTGTATTATTATTAattgaatatattttgcatttt
>NODE_43_length_470_cov_5.887234
CACACTCTGTTCCCTGCTCAGTGCATTACAGCCTTTCCTCCTTTTACACTTATCTGTACT
CATGTGTCTGCAATGAGCGAGCCTAAGTTACCAAACTCGCAAATTGCCCTGCTGTCACGC
AGGTCCCCTTTAAGTGCGCCTTTTAGCCTCCTAAAGGACAAATAAAGTCCATTTAATAAC
TGCACTAAACACTAATAGTCTATGTGTGGTTGACATTTGTGTTTGGACTAAAAGCCCCCC
TCAGGCCACTGCTGGTACAGAGGCAGGGGCGCGCAGCTCCCCTCTGTAGCACTAACAGGT
CTGCCACAGCTGAAAGCACAAGACAACAGCTCTTAAGACACTCTCTCACACACTGAGCTA
TTGATCCGTCTAAAAGAACACACAGTGGACGCCACTTGCCACTCTACTTTCAAAACACAT
TTCTCTCTCTCTTTCTAAAAAAAAAGACTGGACACTCTGCATCACAGGGGGTTAGACCAG
CAGTTTGTATGTGTGGGTATCTGTAAAGGCCCATTTTAAAGACGTTACACAGAGCTTTAT
ATGAAATGTCACTGTTTTACTGTTGCACTTCAGTGGTGTGCACAGGCACATTTTATCCAG
TGCAGATAAAGTTTTTGTTTAcatttctttggcagaaaagtatgcgcagttgtg
>NODE_44_length_428_cov_4.981308
CCTACAAACACATTCACACATACACTTACACACATCCATAACACATGTTCAGAGTAGACC
AAGGATGCACACACGCAGACACACAGCTGCATACACACTAACATCTAATGGCTAGTCAGT
GACACTGAGGTCTTAGCCCCTGTCTGCCAGTCCTCATTTGTTTCCCAGCCCCTCCTATGT
GTGTGTAGCAGTAGCACTTGCTACTGGGTGTCTTGTTACTCCTCAGAAGGTCTATTGATT
TAACTCTTGCCACAATCTATAACACTATTGTCTTGCCTTAAGTGTCTCATCTGTACAATT
CACTGGCAGGAGTCTATACATCAAAAACCCCGCCTGCTTAAGGATATTGGTATTCTGCAA
CATGCTGGGAATACTTTTTTTTTTTCTCTGTGAATTTCACATTTCTTGCACACTCAACCT
TACTTTTTTAAAGCGTAGATCCTTGCAGCTAGGCATAACACAGCCTGGTACAGGTTTATT
TTTACTCCTGTTGTGTTTATGAAGTCAATATTTTATTTCACAATATCATATAGCAGTGGT
GTAGAGCAGAAGTTATATTTTAGTTTtttgtcgatctggtgggacagagatgaaatattc
agccttgtagtg
>NODE_45_length_481_cov_4.575883
TTTTTTACCTTGTCACCATTTGGCCTCTACTGAACATTAACTGAAGCTTCAGTACAAATG
CGGAGAAAAACTTCTAAATTCTTGCACAGCAACATTCCATTTGAGCACAGTTCAGTCAGG
TTGCTCTCAGTAAACAAGGCATTTTCTAACTCGGCACCCAAGTCCATTATAAAGTCAGGG
TGTCGTCAAGGAAGGAGGGGCGAGCCGAAATGAGGGAGAGACACAAACGGAGCACCCAGA
TGCAGATTAGGCTGCAGAAGATGAGGGTGTAAAAGGGATTTAATGGTAGGATGGATTAGA
GAAATCCTTGTAACAATGTTAAATAATTATGGTTCCAGCCGAGATCAAAGCGCCATTGAT
TGAACCCCTCAAGCCTTCAGCACACAGAGTCTTGGAAAGCAAAGATTGGTAAACTAGTGC
TCAGACCACTCCGGCTGCTCCAGTTAAATTGGATTGGAAATATTAGGATATAGATGAATC
CTTCAGGAGGCTTTCGCAAAGCTTTTGTCACCGGAAATGTAGCTTGGGAACGGTATGAAA
GGTTTGATAGTGTACTGTCTCGACAGAATCATAAGACGAGGGTGTCGCAGCTGTCTCCAC
TGATACCTAAGCGTTTTAAGTAGACTTATAGACACACTTGACTGTTATATCAGCAAACTG
ataac
>NODE_46_length_372_cov_7.790323
CCTCCTCTGTCTGCTTCTCACGGCTGGGCACAGTTGGGGAGCAGCTCCTTATTCATTCAT
GAGAGAAGCACCGGATAAATAAAAAGGTTCATTACTGTGCTAAAGTGTTACTAATGACAT
GTACCTGCCACTGAGCACCTCCGAAAATCTAATGTGACACACTAGAATGGAAAATCTATT
CTGCTGCACCAAGGCCTCCAATGGTGCTAGCACATACTCTATGGAAATTTCTCTCCGCTT
GCCCTCCAATTGTGTCTCTCTAAAACCAATATTTACAATCCCATAGCCATTATGTCCTAC
TACGCCCTCTGCGCCTGCTGTTGCGACCTCCATATTAGCTGAAAATTGGACTTTGCAAAC
TTAGCAGGGGAGAAGAAGACTCTTCTCGTAGATGAGAGGGGGCAGCACCAGGGGGACTCA
GCGTGAGGTGTGGGGTGCTTCTCGACTCCCCGCTGCATGCCCCCAACCCGAAAGCGACAA
CACCCAGCAAATGCTAAACAAAATACGGAAAACCTCACACTGCTGCATTCCATCATTCGG
TCTCTTCAagtgcaga
>NODE_47_length_481_cov_7.301455
AGATCATAATAGTTTTCCCTGTGCCCAAAGCACAAAAAATCAATTATTTCCCCACAAAGA
CTTGAAAGTACTTAGCGCGGGCCTGCGAGGGGAAAAGCTGTGGGTTATATCAAATTGAAA
CTGCACTCATTACACAGGCACACAATTAGTTACCTCTGGTCTGCCTGCCGCTCTTTAATT
TCCGAAACGGCATATCTGTATTATAACAGAAACAAGCATGCAAATGCTATTGTTGGGGAT
TTAGAGAAATCAATAGGACGGCTGGCGAGAGGCGTTTGGTGGCGCTGTCACTCAAAATCT
GCTGCCGGCGACTGATAAAGGTCTGAATTCAAATTAGCGCCAAAGCCGGCCAGTGACATC
AGAAGTGACATCCGAAATAAAAGGGACGGCTTCATGATATATGTAATTATTCTCCTCGCA
TTTGCGCTACATTTTTTTTTTCTTTTCGCTCTCCCTCCTCTTTTCTCCCCGTCCCTCATT
CTCTCTTTCTCCTCATTGTGTGTACTTGTGTAACTGTGTTTTGCATAAAGGGATTAGGAG
TGCCTTAATGAGAAACTGTAATTGTTTTTTCAGCCTCGCTCTATGGATATGTTCGCATGT
GTGTATCTCTGTGGATATTTGTGTgagagagacaggctgaaaatatgtcttgaaggaatg
tgcct
>NODE_48_length_429_cov_4.389277
GTGCAGCTGACAGGAGTGGACAGACATGAAGCTACAGGACAGCTGAGGGATACAGGCCAC
AGGGAGCAAAGGGAAGCAGAACTCTGGAGCTCTGGGGATCAGAAAGGGGGGCCAGCAGCC
TGGGGCCCAGGGATGGCCTGCGAGGCCCTGGGGAGGCCTGAAAGGCAGACAGGCAGGCCA
CACGGACTGCAGCACTAACGGCAGGATTACTGGCATAGTGACACCGACACAGCCTCCCTA
AAAGGATCACAGCGGCGTAATAAACTTTATTAAATAATAAAACTTATTATAACTGTTAAC
CCGATTTAGTTCATTCTTCGCGGCTTACACACACACACAAAAAAGAGGGGTGGATATAAT
AAGCCTTATACCGTACATAAGGCAAAGCCTACAAAAGCCATCGCCTTACCATTGACTTTA
ATTGGATTTGAAAAACGGGTTGCAAATTATAGCATTCTCTACTTGCAACTTAGTAAAATA
AGTGTATAGAAAAGAAGGGGAAAAAACCTGTGGACTGAAAGTAAATTAATCTGCTTTCTG
CCCATGCTTAATTAAACTTCCTTAATGCTTATAAGAGTTAATGAGTGAATTGATTAAACA
ATACAGCTAATAc
>NODE_49_length_500_cov_6.106000
GCTTTTATCGTAACCAACTGATCACAGGAATAAGGGTTAAAGAGAAGAATGGGCAATGGG
CCCCAGTGAAAAATCCTCACCCTCTGGCAGTGCCTCATGGAAATGCCGCAAACGCTGTAC
GGATTCAAACGTATCAGGGATTATTAAGAGACCTGAGAACAAGGTCAAAGACTTGCAGAA
GAACACAGAGCAAGTTAAACTTAACTTCCACTTCATCCCCGAGGCTCTGAAAATACTTAG
GAGATAGTTGAGGCAGGCTCTGTTGAAAGCTCCCCCGCCGGCACGCAAAGCTTTACTTTT
GATGTTAATTCCTTGAAAGCTGTTTCTTTAGCTGGGGATTAGTGCATGAAGAGCTAGGCT
TACCATGCTCTGGCTAATAAAGATGAAACATCTAACACAGGTACTCGTACATACACTCAC
CAGGGAACAGTGCCTATAAAGTTGCCTTAATTATAGAGAACTGACTTCGCTTCAGTAACT
ATAAGAATAGGACGACATTTGTAGTTTGAAAATACTGTGGTATTAAATGTTGGAAATCCT
CTGTATTCTTTAGACACAAGTCTTGAGGTAAAATAATGAGTATATAGGCACATCACTTTC
TGAGCTCATGCGATCAAAGCTGCCTTCATGGTATGCCTTCAGTCTCCCCAGCTTAAGTCT
CCTTACCATGCCGCAAAAGACTga
>NODE_50_length_456_cov_4.986842
CCTCCTTCCACCCACTTTCCTAAAGGCACAAACTCTGCCAGTTGTCACCTTAGAGTATTG
CAGGCCTGCTGAAGCACTCCACTCCTCGGGAGGAGAATGTCAGCCCAGGCTCGGGGCAGT
TTTGACAAACAGAGTATATATTGATACATGATAAAGTATGCTAGAAATCACCCGACTGCT
GAGGGCTACTATAGTTTTAATATCATCATTTGAATTAACAAGCATTCTGTGGAGAAATAA
TGAGCTTTCATTATTCAGAACATCATCCTTACCCCGGCGGAGACTCGCAGGGCTATTAGT
GCTTGAGAACTTAATGAAAAGAAGATAAAGAAGGTTTGAGATAAAAGTTTGAATGGCCAC
ACTCGGTAACCAGAGTTAAAATTTAATGCGGCCCCAGTGGATGACGGATGAGCTTCTTAT
CTGGGGCCTGGGGAATGGGTAGACAGGGGATCCGCTTCGGAAGGTGCCATTCTGGGGGAG
GTGAAGAATGTGCACCCCTCCCGCTTTTTCTGACAGGCCCAGTGTGCTGTGCCAACCCGG
GTGGACCCCCCACCCCACTTGCATAGTGATTCATGCCAACCCATAGATAGCTGTATGTGT
CACTGCAAGAGCACTTTCAGATTTAGGAccaaaaacattg
>NODE_51_length_437_cov_7.125858
TCCCCCTTTAGTAGCCCTACCTCCTAGCAAACAGCACCACACTGACTTAATTGTGAGAGT
GAAAAACAGCACATACAGACTTCCTCTCATATTTAATTTTATCTTTGAATAAAAGAGCTA
TAGGAAAGTATTAATCTGCTTAACATTTCTAAGTACATCCTCCAAAGGATTTTGCTTTTT
TAATCTTACATATGCTCAGCAGAGTTACTGGCAAAAACTGTACATTTTCCTCATTTCATC
CTTTCAACATCAAATGGTGAGCAGCAAAAATTGGATCAGACTTCAAAGACTGTGATGTGC
TCCAAGTCACGGAGTGGCTCTTCTATTTCACATATTGAATCCGAGCAGGATATCAAAGTG
CTACCAAAGAACCTCAGGTCTTTACTAAAAAAGGGGTCTAACATCTGTAGAAAGAGGAGC
GCAAAGACAAATCACCTCAGGGAAGAGCGAGCATTTATTCTCAGCCGTGAATTTCCAGCC
TTTTGATTCTCTCGTTCCTGTACCACCCTGTCTTCTCCGCTGAGATGGAGGTTGGAGCAA
GAGAACTCTTTTGTCTCAAGGACTCAAAAAATTCCCAAAGAATAATCTGGGTTAAAGCTG
CTTTGTAGaggagcagcattt
>NODE_52_length_436_cov_6.098624
ATTTGACCTGTATGGTGCATTTTTGAGCTTATTCATGTATCCTATGCACTTGGCGTAGTG
TAAGTAATTTTGTTGATGGTATTTTGCTCATCTCTATCAGCTTACACTTTATCGCTCAAC
TTATCATCAAATATACACCCATAGACTCGCATGCTTTTGTGCATGCACGCCGCACACACA
CATACACGCACACACGCATGCACACATATACTTTCCTCCGTCTGGTGGGGAGTCTGGACT
GCTCCGACTGACTGCGCCTCACTGCCCTTGTGCAGTGGTGTGCCAGTTGTGCCTTCCCCC
ATCGCTGTGAATGCCACCATCTGGTGTGCCACGTGGACATCATAATCTCCCCTTAATTAC
ATTAGCAGTGCAATCAGTTACTGCATTACAAGGCCGGGCGAAGAGCTTTTAAATCTTGGA
GGAAATCATAAATAATTGCACTAAGTACCCAGCGCCAGATGTGCGTGCCAACTTGGCTGG
CATGAGATAAATAGTAACCTCAACAACGGTGTTCAGTATCCAGTCTGCAAACATTTTTTG
GGCAGTATGATCCCCTCGTCCTTTGCTCTCATTCCTGTCCTCGTCCTTTCCCTTTGGATT
CTCTcactttgtgtgctaaa
>NODE_53_length_446_cov_4.470852
GAAACAGTCGAGGAAATCAATATGGTGAAAATCATAAGACGAATGTACTAATTCACCAAC
AAACAGAGAGATGCTGGACAAACAGGAATGCATTCTACCAAAACAGAAAGAAAAGAAAAA
TGAAATGGACCTGGAAGATAGAGCGGGATATTGAACTTCAGAATGAAGTTAAGGAGGAAA
GAGAAAAACCAGAGCTCTACGTAATCCAATCTTTTAAGAGTCAAATCATAATTGATGAAG
TCAAATTAATTTGGTTAAAGACCATTGGTAAACAACAGAAAGAGAGAGAGAGAAAGAGAG
AGAGAGAGAAACATTGACGTCACTCAGGCTAGGGTGCTTGTCACATTCTCATCTGCATAA
AGATCACGTGCGTAGGCAAAGCATTACCTACCTTCCATTTCAATCAGTGACACGTATGCA
ATATCAACAAAACAAAGGAAAGAAAGAAAAAAAGAAAAAAAGGAGAAAGGAATGTTCTCC
GCAGCGAAATGGGAAAAAGACAATGACCTCTTTTAGTATCAAAGCTACATATTTAGTCCA
GAGACTGAGGAGAAACAAAGAAAACCAAAAGAAAATAGAGGGGAGAAAAATAAAAAATCC
AGATGGAATTCAAaatcaaactaaagttag
>NODE_54_length_458_cov_8.816594
TTCCTGGGCGTTTGTCGCAGCTAATTATGGTGGACAAGCCTCTTTATCGAACCTGCTCCT
GCCATCAGCATTAGGATGCATGAGCTGCGCCTGTTGTTTTAAACGCTCTCATTAACCACA
CAAATCAGTGCTGTTGACAGAGTGCTTTTGAATTAAGCGTCTCGCCCCCACCGCCGCGCG
CCAATGCTTGCAGGGCCCAGGACAAGGAGCAATTTATAACACCATTAGCCACACTCGCCG
AGGTTACAGGCATCAAAATTGTTCCCGTCTAATTATTCTTAATGGATACAGGGAGGGAGC
GACGCTCAGGACAGCTTTTTCATTAGCCCTCAATCAAGAGGGTCGGGGGAGAGAGGGGTG
GGCCAAATGTACTGCTCAGGCAAACGGGAAATCAAAAATAATCGTGTTTGCTTTTTTCAT
AATACAACATGAATGCATAGATGGAGGGAGGTGGTGGAGGGAGGGTGGGTGAAGAGATGC
GGAAAGAAAGAAGAAGCTCTGCTCTTGACATTAGAAAAATTCTTACTGTTTGTCTAGTGA
AGACACACATATACTGAGAAGTGACAGTTCATTTGCTTTTACTGCCTTGTCGACTAATGG
CAGACTAAACTTATGCTGTGTGATAGatttctaagacatggt
>NODE_55_length_387_cov_5.294574
CATGCGGCGCGCACATGGCAGCAAACTTCTGGATGATAATGATGCAATCCCCGTGTCAAC
TCGCCCCTCAAGTATAGCGAGCGATAAAAAAAACAGTGGCTGCAAAGGAGAGGTGTGTCT
CTCCGTATGAAAATCCAATGCAAATAAGCTTTCACCCCCGTGGTACTTGAACTGTTTTCT
CTTTGATAACCCAATTATTGTCTCAAGAGCTGTGTCAATTGCTCTAGCGATCTCTTCTTG
AACAAATCACTCCCCTAACCTCGAGCACTTTCGATTTGATTCTGCCATTTTTTGACAGTT
CAAAGTAATCAGAGGAGGCCTCGGCTGAGGACGAGGATTGATTTTGTGTTCTCGCTTATC
ATGCTAATTCCCTGAAAATCAGCCTTTTTCATCCCCCTCCGCCTGATTACCACTCTTGGA
AAAAGGCCCCTGAACTGTGTTTCTCTCCCCAGTGCTGCTGTCACGCAACCCCCACAACCC
TCTGTTCTCGTCCCCTCGCAGCAAGCCAGCCCTCGCCGGTCCCGGTTAGCCACCACAGCC
GACGAAGACGTCCACACACCGCCTCCGTCGc
>NODE_56_length_482_cov_5.500000
TGCCAGTGTCCCCTTTGCTTAAAACAAGCAAAAAACCAAACAAACAAAAAAAAAAATCTA
TGAGTGCTTTAGGGAATTGTTCGGCCATTTCCACTATGCCCCAAATAAACTTGGATGTTC
TCCATCCATCAGGTGACTACATGGAGAGCTGACCTGTCATAAATTCACTCGGTGGGGATG
ATGACAGGGCTGGAGCCAATCTTCATGAAAGAATAAAAAAATGGCACAAGGTTCCCATCC
CCCCGCTCCCTGAGCCCTCTTCCAACCCCAACTCACCCTTCGCCCTCACTACCGGAGCAC
CCTCGCTCCCTATCTTCCTGCCTATCTCTCTGTCTCTGCACCTACCAGGCTTTCTCTCTC
CCTCTCTTTCTCACCCCCTTTTCTCTCCATGGGTAAGCAGGTAATCATGAGCTGTCACAG
AAAGGTGACCCATTAATGTGATGGATACGGTGTGAAAAACAAATGGTGTGAAACGTGTGG
ATTGCTGTCCTTACTGCACCTTGGCCTTTTGTTCTGTCATATCAATATCCACACAGGGCC
TCATTACACCGCTGCACTACACAATGAGTGGAGCGCCAGGGTCAAGACTGCGCCACGCTC
CCTTTGACTGGCTCCGACTGGGCTTTTCAGCTCAACCTCACCCCTAAGGACTCCCAGGTA
AACAGg
>NODE_57_length_473_cov_4.638478
TTGTTTTTTGTTGTCATCTGCATTTTTTTCATTTGATCTGACATTTATTCAGTTTAAGGT
CGAAAATGACACTGGCATTCCCTTATGCTAACACTCCTTCATATTTGCTGTGCAAAGGGG
AAGAATCAAAGTGAGAAAGAGAAAGGAAGAGGAAAAATTAAGGACTGCTATTCCTGTTTT
TGTCTCTCAGGTGAGTGAGACTGAGATCAATGGCCAGTTTGAGTCAGTTTGCGAGTCCGT
TTTTAGTGAAGTAGAATCCCAGGCCATGGAGGCCTTGGACCTGCCTGGTTCGTTCCGCAC
TCGAAGCCACAGTTACCTCCGTGCAATTCAGGCTGGTTATTCCCAAGATGACGACTGCTT
GCCTTCAATGACATCCTCCACTGTCACTTCAACTCTCAGATCCACAACAGGTAAAACAAC
CCCCCCAAATGAGAGAGGGCTTAGTTACATATCCTCATGCATCCTATACATGCGCACAAA
CTTGACATACCTACATATGTACAGTGGGGAACCCTTGAGCTTCAGGGATGCCAGGCTGAA
TGACTCCAGTTATTTTCTTTGGAAGCTACGATGTGCGTGTGTTTGTTTTTGCCACTGCAC
TCTCCCAAATGTTCAGATGAATTTGCTTGTGTGGTACTTTGCACGACTCATGCATCa
>NODE_58_length_426_cov_7.812207
CACACACACACACACATACACGCAGTCACACATACTTTCCACTGCCTGGCTATTAGGCAC
CAAGAACAGGAGGAAAACTATTTGAAAGTGAATTTTAGATTTCCGGTCGTGGAGCTCTGC
CTGGGAGTGGCAGCCGAGCAGAGGCGCAAGCAGTGCACGCACACACAGACACCTCATACA
CCTCAGTGTTTCAGCTCCAGTTGCTCTCGCACACAGCATGGATGATCAAAAGAGGCCAAC
GGCTGCCGACCATTATGCCAATGACACTTTGAGTAAGAGTCCAGAGAGCGCAGCGACATG
ACAGCCATTAGGGATTGAAAGTGGGACTTTAAAGGAGGGCTGAAGGATAACTGTCAGTGC
AGAATCAAAGGCAGAAAGTGAAATCTTCATAATGTATTGCACTGGAAAATTCCTGCTCTA
GCTGTCTCTCTAAACCACTCGCTCAAAAGTATCCCATACACAGCTATGCCATTCAACTCC
CCAAAAAACATGAAACAGCCAGGAACAAAGGGCTGATGAGGGGAGTTCAGAGACTGGCAC
TCTGTAAATGAAAGCGAACAGCGGTGTGGGCCATTGTGCGGGTGGCAGacagatagatca
ttaaggactg
>NODE_59_length_570_cov_4.891228
ACCAGTCCTTTAATGCATCCAGGCACCAACACAGATCACCCTCCCACTCAGCCGCCATAC
AGTCACACACCCATACAGACGGGATGATCTGGCATGTACTGGCCTGATGATTAAAGTGTA
TTGCGCTCACCTGCCCAAGTCCAATCAGAGGCCTGTGCTGATTGCAGCAGCTTGCAGCAG
ACAGGGGATGGGGGACTGCAGGTGGTGGAGGTGGGGAGGAGGATGAGGGCTCTATCGCTG
GTGAAGTGACACTGTGGTGAAGCGGTGGCAGGGCGGCGGTGAAGCTGCAGGCCCGGGGAG
GATCCAGCTCAGCTTGCCTCTCCACTCCTCTCTGGCCAGACGGGGTGAATCAATCATCTC
CAAAGATGTCAGCATCTGCCCAAGCAATTTCAGATTGGAATAAATGGCAGATGGGGATGT
TGTTCCCTCTGTTTAATCAGTTCCACCAAATGTGGTTTTATCTCTTATAAAATGAAACCA
TCTGTAGCACGTAGGTGTAAGGATCAAGTGAGGGAGGACGGAGGGAGAGGGTGACAGAGG
GAGAGAGGAGAGATGTGCGTGTGTTTGGAGTGTGCACGCATATGTGCATGTGTATGCTTT
TTAATGTGTGTCTGTGCGTGTGTGTTGGGCGTATGTGTGTGTGGCGACGGAGGGCAGGGA
GAGATGGAACACTGTGAAACAGAAGCAGAATAGTGGGAGTGAAATAGGAAAAAAAAGAGA
AGCACTTATCCATTATAAAGAGGGAAAATgtaat
>NODE_60_length_408_cov_4.073529
TGAATGAGGTTTTAAATGAGCCCCATTTCTCTCACGTCGATTACATGTCAGTTTTGTAAT
GACAAAACAAATCAGAATTTAGCTCAAGCACTTAATCTCAAGTCATCATCTCTATTTAAG
ATCAAAACATCTGATGGGTAGATTATTTTCCCCACTGCTCGATGAGGATCCCTCGCTCCA
GAAACCCCCTTTTAGGAAGTGTTCCCATGTTTGACAGCATGCCAGTCTCAACAAAGGGGA
AATGCTGAGTTCCCTTTAATAGATCTATATTCATTTTCAAATGAGTTGATTAGCCAGCAC
AATGTCATTGGATTCAGGGGCCCATTACACATTTATGATGGTAAATTACTGAACATTTAC
AATCCAAATGAAATTTCATGAGGAGGGGATATTGAAAAAATGAAGGGAGAGAGACGCTTT
GCGTTCATCCCTGTAGCCTTGCCTCATTGCATCTCTCTTCCTCTCCCTCCCTCTCTGTCT
CTCTCCCTTTTCTCCCCCACTCTCTTTTCGTCTGTCTCTCACACTCTCTCTCTCGACTCT
TGTCTGTTTCTCTCTCACATatcacatcagtgccccctgtggtccaagtggg
>NODE_61_length_389_cov_4.920309
TGTATTTATGGCCTCAAGGTGCTTTGTAAATTAATTCCTGTGCCATTTATGTACAGAAAT
TCAATCTGCTATTGGGTGCACTTTGCTGTTCAGACTCTGTGGAGATAATCACTGAGAGAA
CCTGACTCATCATGAAATATTCAGCAGACTGAGTTAACGCCTTCAACTCAAAGCTTTGGC
AGCGTTCCTCCTCGCTATTCATCACTGTGTGACAGAGCTCCTGATGAACCCACCGATGTG
AATGTAGCCATCCTTGTAGAGTCTGTTGATGATGAGGGTGAGGATGAGGCCAATGTTGCG
TGAGTTGTAATAAGTTAAATAGATGATCCATCCACAGGACAGAATGGTGGCTGAAAGAGG
AAAAACACACCATGGTCAGTAAAGCTAATTGAAGCTCAGTTTTAACTGATCACTGTCTAT
TATCTGATGGTTAGTCACACTTGTTTGTGTTAGCAGTGTCTGTCAGCCCATTAGTAAATT
AGGTCTACATGTTCCAATATAATCACTAATGGTGATTTTGCTACTTAAGACTTTAAttat
acatgtgaattactgtattatttattaagtaaa
>NODE_62_length_395_cov_5.324050
CACATTGGCAAACAAGCGACCCCACTTTGCTTGCTGGCTTGAGTGTGGGTTTATGTTTAT
ACTGTCCCCTCACCCTAACCCCTCATTACAGCCAGTTTATCATGCCAGGAAGAGAGTGGC
AAAAACAAATTAGTCCATAGGAGGGGAAAATAGCTGGGGATATCGATTTCGCCTTTTCAT
GCCAGAGTGGAGCACAGAAAATATTGGGCTATAAAAGGGAAACAAGGATATAAAGCCATT
ACGGTGCGCACTTAATTGATCCCACTTCCCATAACAAATTAATTGAGCAGAAAATGGCAG
ATGGCTTTGATGAATGTCATAAAAAAGGCTTGTCAGCAAGCCTGGTGTGTGTGACCCCCT
TGCTCATTCACTGTATCACATGGAGCTGCTTAGAAGGGAGGCTTACAGGAGTGCAGCATG
TGTTTCTTTGAGTATTTACATTCCAGTGATCCGAATGTTAATCATGTTGACTTACTGACA
TCGTTGCTAATTGTCTACTTATTCTTGATAGTTTTTTTTTCTTTCCTCATTGTCTGATGT
ATTTCCCTTTGCATTCCTTAACTGCAGTATGTTGTCATg
>NODE_63_length_535_cov_5.764486
ACATGGGATTTTTTTTCCGCCTTTCTTTTTTCTAAATATATTTCAGAATTTACCTTGATT
GTAATGTACCTCATTGGCTGTGGTTTTGTTTGTTGGCCTAACTATAAAGGATCTGCTTAT
ACCCTTGTGGGTTGGGAAGAATTAGGATTTATGAATTTATTTCCTCTGTTGTATTGTTTA
AACAGCTTTGGTTTAGTTTTGATCCCTTCCTCTTGCCTTTGAGGCTGTTCCACGGTGTCA
GCTGTTGACTGATAGTAAGAGAACTGCCTCACAGTGTGAATGAAAGAAAACTAGCGGTTG
GTAAACACTGATAAGGGATAAATAGAAAGCGGTCAGGCAGAGATAGTTCTGTGGGAGCCC
AGATTGTGTGCGGTCTGTTAAAATGAGATTCTGAGCCTGTCCTTTTTATTCTTCCTCCCC
TCCCCTCCCCTCCCCTGTGCGGCGTTTGTCTGGAAAATCTCCAGTGACCCGGCTCGGCAG
TCCCAGGCTGCAGTATTCTCTTTTTGTATTTGTTTTGTTTTCTAACAAGGGTCAAGTTGG
CCAATAGACATGTCCCTGATGCTTATAGACAGCTGTCATGACTTCAAGTACTTACAATAG
TTACATTTTACATGCATTCATGGTTCTGCACTAACAAGCACAGTAGCAAGAGATTTGTTA
AAAAACTAAATATGGACACAGCTTTTgagatactaagtttctttattatcttttgtcat
>NODE_64_length_394_cov_5.091371
TTGACATTAAAGTCAAAATGAGAACTTTAAATAACCATTCCCACCGGGATCAGCTTTCTC
TTGTTTTGTTTTTTTTCCACAGCAAGTGCTTTTGGAGTAGATGTAATGCTCATATAGGCT
GACACAAGAGAGAAAAAAACAGGAATACAAGGGTCTCTCAGTTAATGTATCATCATCTGA
GTGGGTTTGGATTGGAGTTATTAGAGTATTTCACTTCATTGCATGACCTCCTGTTCCTCC
TCAGATCATGAATCCTATTCATTACCCAGTCCTTCTGGAGTGCCCGCCTTTATAATATTA
CTCAATTTATATTCTGAAGCGGGCTCCTGGGAGAGCGATCAGCGCTCCGAAACAGCGACC
CCCCTATAACCCAATCACAATATTTAAAGGGCAGCAAAGAGCTTTTTAATGCGCGTCGTA
GATAACCATTTAAAGTGGATTGCTTTGGTTTAATATGACCTTAACAGGCTGGCAGTCACA
TGTGAAGAATGAATAAGCTAATAGGAGAGACGACAGGGAGAAAGAATGAAATCAAAAAGC
AGAATATGAGAGATTTGTTTCAATGCTTGCTGGCCTCt
>NODE_65_length_372_cov_3.663979
GCACAGCGTCCACTTTCTCTGCGCTCTGTTAGGCCTAACCTATGCGTGGACAATGTATTC
AATCCCCTTTTTGTATGTCTTTCTTTTAGGGTATTTTAAAGTTTACAAGGTTACATATGC
CAATTGCCCCAAGCAGGGCCTGTGAATGGTGCATAGGAAGCACGTGGTGTCATTTAAGTG
GGTTTTATGGCCTGGAAGAGCTGACAAACCTTCGATATATACACATCATATATAATCTTA
ACTGTCCGGAATCGCAGCTGCTGGCTTCCCCTTATCGGAGGAAGAAAGGGCTTTGTGGCA
GTGAGGATGCAGTACCTTTCTCCGGACTGTGTAGTCGGGTTGGTGCGGAGGACTGAGAGC
TGCTGCAGTAAGTTGCTTTTAACTTTGACTACAGGCCTGCGACTTATTTCATAGCGAACG
AAATATTTTTGTTGTGTGTGAGTGTGACTAGCTTTAAACGTACGGGCGTTTAAAATCCAT
TGCACCTCGGAATGAACGCTGTTAATTTGTTGTGAatattcagagatgtttttaaagcaa
tctgaaacatgcaata
>NODE_66_length_413_cov_4.268765
TTTGTTTGTTTGTTTGTTTGTTTGTCTGTTTCAGGAGGAAAAAGAAACTCAAAGCCTTGA
AATTCTTCTCTCACAATTATTCTTAAACATTCAAGTCATCCTATTAATACTTTGTACAGC
AGAAAGGTCCTTCAGATTTCACACGTGTATATATAAATATAATATATAGAAATATGCATA
TACATATGTTCAACTTGTATATGTGTATACATATTTTGGAACTGTATCAAAGCCAATTTA
ATGTGCTCTCAAAATATGGCCCATGATTCCTAGTGGGATGCACATCAATTCACATAGTAC
AACCAGTAGATTAGGTTGAAAAATCCAAAGGTGATAGGGAAAATGACCCGGGACCACTTG
TCAATGGTGCTAACATCTGACAGGTTTGGGATTTTCAACTTGAGCTTGGAGGAGCGTCGT
CGTAGCCGACAGTTGGCCCGGCTCCGCATGGCACTCCGATCCAGCGAGTGGTGGCTGAAG
CCATCTCGGGGCGCCATGGGCTTCCTGAATTGGACCCCGGAGCTGTCAAAGGACATGACC
GAATTCCGAGAGTCACTGACGCTGCTCCCCACGTCAGAAggcatcacttcgttgttc
>NODE_67_length_441_cov_6.902494
ACTACAACTGTAATGACCAGTGTTGCCAGTGAAGATGGTGCCTTTTTGCTGCCTGCTTTT
ACTGCAGGCTCTGTGTGTGATTGCCGTGCGGCTGGATTCACAAGGAAGGGCATAAACTTG
GACAATGCATTAAGACTGCTGGTCCCTATGCCTTAGATTTGGCACAGGTTAGGTAGAGGC
ATGAAATGCATATTGTTTGTGTTCATTTGAATAAGGACAAATGTCAGATTTCCATGGCTC
CAGGCAGCCTGCATGTTAGATGATCAACTCTTTTGGGCCCCTGGATGTGGGGTCATCAGT
AGCGCTTCCAGGTCACTGTCACCGCATGCCGGTTTGGGGCCATAATTGACCTTTTGACAG
AGCACAGGGAGACAGCCTTTCTCTGAGGGCAGGAATAATCACTTTAGATTTACTTGTGGC
TCTGCTCATGTTAGCTAATTAAAATGTTTGTTTTAAGAAAAATGTAATTTGTGATCCAAG
AAAATATATTTTACAGTTTTTTTTATGTTTAAATTGTTGTGGTGTAAAAATCAGATGGAT
AAAATAACAAAATAAATGAAAAAAATGAACGTGTCTTTGAACTTTTCTGCATATGAAAAA
ATCTTTATTGTCTTAAGTATATCAc
>NODE_68_length_396_cov_5.045455
ACTGCAAGACAGCGCATATCAAAGTGGCCGTTAACTACCTGAGGTCAATGTCATACTGTC
TAATTAACCGGGCAGCGGCTGTGTGGTCCTACATGGCTGTGGAAGGTGGAGAGAGCAGCC
GATCTCACCCCCCCACCACCACCCTTTACCCACCTTTTACTTCCTCCCATTCAGAGGCAC
GCACGCACTCGCTGTCTGAGTTCTTGCATAGAACACTCTGAGACATTCCATTTGCATGCC
CGCCCCATCAAGCTGGATGCACTCAGACTGGTAATAAAAGGCATTGACCCCCTTAACCTT
TATGAATTACAATTTGTGCCTGCAGCACGTCCTGTCAGAGGCCTCAGAAAAGCAGGCACC
TCAGCCGGGGTGTGTGCGTGTTGTTTTGCAGTTGTTAAGGAGAGGGGAAAAGGTTTTTAC
AGCTCCTCGTCGGAGCTTCTGACAAGCAGGGAGGAGGCGGTCTGACAGCAGAAGCAGGGT
AGGGAGGGACTGCAGCGCTGCTGATGGCTCCATGCTAATCTTTATCCCTGGATGCTGCAC
GAAACTACTGAGGCTCCTTTCTTTGTCAGGACCAgcgata
>NODE_69_length_459_cov_4.664488
ACACTTAAATTCTGGAGCCATAATGCATTGGACTTTGAGAGTTACCCCAAGGCTCACTAG
CCGTGTGAGTCATTGACATACCAGTGACTCTGACTGCACAGTCAATTACCCATCTACCTT
TCATGGGACAGGAGTAGAAGACAGGGAATGAGTTCATCCATGCATTCAACCTACAGCAAG
CCATGCCTCTATCGGAGGTGAAACCCATATGCAGAATGGAGAGACAAGAGGATATTGGGT
TATTTTTTTTCCTATGTGGAGAATAAAGGTTAATAACAGTCCTTTCCTGTGTCATATTTG
ACATGACCAGTCATCGCAGTAATTACAATCATTACACTCCAAAGGATGTCTAGTTATCCC
TCTTAAACACAGGCCGCACAAAAGAAATCAATTATTCAATCAGAGCTCTCCCATTCATCC
CTGCCTGAGTTCACTTAATTTTGGGCCTGGGTGAATCTGCCGCAAATAAACCCCACGACC
GGAGAAGAAAAGACGAACAGGCCCCTAATTTGTACCCTTTCAGGCGGTCAATCACTTTTC
AAAGGAATGCAAGCTTATTCTGACAATCAGGCCGACGTGAATGGGAATGGGTTTCATCTG
CTACTTTACATAAGTTATCTGGTGAtaaagagggcagaagaag
>NODE_70_length_459_cov_6.586057
GGAGATATGATTACCAAGGAAACAGCGAGGAAAAAAAAAATCCTGCTGGGGAGAAAGAGA
CAGAGCGTGTGGAGTAGACAAAGAGGAGAAAGAGCATGGGGGGAAGAAAGAGAGTGGGAG
GACAGAGAGACACAGAGAGAGAGAGACAGAGAGAGGAGAGGATAGAATGAATGCTAACAG
GGAGCCCAAACCCAGTACTGAGGCTTTATCCTTCACAGGCGGAGGAGCAACAATCGCAAA
CACATTTTCTCTCGCCCTGGCCCTAAGAGAGATAAAAAAGCAATTTGTATTCTATTCCTA
TTCAGCGTCGCTTGGCCTGTTTCTCTGCCTGCATATTTGTAAACACAGCTTTGTCAGAGC
AGCTTAATCTTCCCAACACAAACACAGACTACAGGAAGGAGGGGCGAGAAAGGGCGAGCA
GGGAAGAACAGTGATGAGGGGGGATAGGGTAAAGGACGAGTAAGAGAGGGACGAGCAGGG
TGAAAAGGGTAAGAGGGCGAGCATGGGAGGGGAGGTCTGAGGAGCAACGGAGGGTCAGAT
GAGAAATCGGTCAGGGCATCGAGGATCAGAACTCGTTTCCGTCTCTGCTGCCACAGGATG
TCTCTGTGTCAAACTCTGAAAGACCCGCTGTGTGACATAAAAa
>NODE_71_length_384_cov_3.505208
TTAAAAGCACAGAACAATAGTAGAATATAAACCAGAAATGACACCCAAAGTGGCTGTTGA
TTTATAGCCGTGGCGAGTTTGGTACTGGGCTTCCATGTATATTAGTGCTACAAATCTGGG
TCCATTTAGCAGGGAGATGCTCATACATACATCACCGACTCCTGCTCCAAGCCAAGGTCA
GTCCTTATTGCATCAATCTTTTCAACAGAGGCTACTCTACACAGCAGCAGTTTTGTAACT
GTCGCAGCTGTAATGGAATCTTTTTTCTCGCGCTTCATCTTTCTCTTATCACATGAAATA
TATATTCAACTTCTCTTCTTTCCCTCATTCTCCTGATTCTTTTTATTTTATCTGTAAAAC
ATTCCCGGGGACCTCATTCCTTTTCTGGGGGACACACTCCAAGTAGCACAGATTTTAACC
CTTTAAGGCCCTGAGCACACCGAGTCACTTTGGAATACACAGATATACCAAAATAAAAAT
TTTAAAAGGCATTACGTAAAAATGGatttgtcccatttataggacaacttgagtcaatga
caagacatttattaaaatccttccactt
>NODE_72_length_489_cov_3.891616
GACGTGTATTTGAGTAGCTGGAGTGAAGTTTAGAGGGGTTTTTTGCAGCAGCGCTGTAGA
ACAGCCATGTACATCCCCTTCAGCCAACTGACCTCGTCGGGTCATCAGGACTTAAGTAAG
AGTGAAAGTCGCTTTAAATGGAGCGAGGCTCCCAGGGACCTAGCCTTGGCTGAGCAGCTG
CTGCCAGCCGGCGACTATTACTTTTCCAGGGGCTGACTTTGATGTTTTAACAATCCATAC
ATATTGATTCAGACTGATAATAAACAATTTGATTAGCCTCTTTCTATAGGCTGTCATTTC
AATCACTTTCAGAGCTCCGATGGAGTGGAAGTGAGGGGCCGTGGAGGGAGGGAGGGAGGG
AGGGATGAGAGGAGGGCTGGAGAGATGGAGAGACAGAGAAAGCGGCCAAAGCTGAAAGAG
AGGGTGGAGGGCTGGAGCCCCCTCCTCAGACAGAAAAAGGAATCCAGCCCTGATTAGGCC
TCTGCCTTTGGTGAATTGGACAAGACAGCTGAGCTGCCAGGTTATTAACTCCCTCAGAAA
ATTCTCAGCCCTCTCTCAGGCCGGCCTGAATACTGCGATCTGGATCGATAAGCAATCTCC
GGTGTGTACCAAATGCCTGCTGGATTCATTTGTCTCCCAGCACCCTCTCCCTCCGCTGGA
CAATACACCTGCa
>NODE_73_length_445_cov_7.125843
TTAATAAAGAAAACGACATATGTTTGGTGCACAGTGCTGCATCCAACAGATTTGGCTACA
GTATACATGACTGGGTGACTCCATGGTTGTATATATGAAATAGCTCCAGCTTTACGCTCC
TCTCCATTCCACGGCCTCCGGTGTATAAATTTAGTTGATGGTTTTCGTTTCTCTTTCTTA
ATTCATTGCAGTCGGATTCCTCTTTGATGCAGTTCTGTTGTCCCCCAAACAATTGAAGTG
GAGACAATGGAGGCATAATGATAGATCCGTGTACCCACCATCTGTAAGAGCAGCTGCTCC
CTTGCATCTGTACAATATGCTGGAGCGGGGAGCCTCAGTAATCTGCATAATAAGGAGAGG
GCTTATCTCAGTCTAGTTAATAATCACAAGCAATCGATGCACTTCATTCCCTCACTCTTG
ACTGATGAAAAAAAGCAGCAAAGTTTTGGTATGTTTGCCGTATCCTCAAGATAGGCAGGG
GTCACCGAGTAATGCCAAGCTGTTGATTTTGCCTGCAGCTACAGATTTAGTCTGCACTCA
ATTTCATCTTTTCATGAATACCATAATTACAGCAGGACGTTCTGAGTTATCATACTGCTT
Ctccccttctcactcccttatagggttta
>NODE_74_length_481_cov_3.328482
GCTCCTCTCATACCAGGTCAGCACTTAAATCAAATGAGAAAAATATGCAAACACTCAGTG
CCTTTAATGTGAAGGGTTTCCATGCAGGGAGGGCACGTGTGTAAAACAAAACAAAAATTT
AAAAAAGAAAAGAAAAAAAAAAAAAGGTCATCCTTAGCAGGACGGGCAAAAATGGAGTCA
CAATGGATAGTAGAGCTTACCAGCAGTGGCAGGGTTGATGCAGTCAAAAAGGGTCCCTTT
CCTTTAATTATTTACTTCCCTATCCGACATTGTCCTGCAAGAGGTAAAAATACATTCATT
TGAGGGACCCTTTTCTGTGAACCAAGCAACCAGGAGCCCGTCCACTCGAGCATCGTCAGC
ATTGTGGAGAGAGAGCGTGGCAAATCGATTGGCCGTGGCTGTCACTGCATGTGTGTGTTT
GCACGTGCTTATGTCTGTTTGTGTGTGCGAAAAACAGAAAATATACTACTTCCATATAGC
GAGACTTCGATCAAAAAGACTATATAAATCCTTTGTTCTTTTTTATCCTTTGATAGTACA
ATGGCACCCATATGGCGTTAACTTATGGATAAAATATGGGAGTCATGATTCAGTGTCTGc
agcgctgcatccctccctgtcaaatacatgtgtagatgcttggccgggagggactggagt
gtttc
>NODE_75_length_492_cov_5.180894
AAGAAACAAGTGAGTCTTTAATTAATATCTGGATCATCAACTTGATGACCTTTATTGGTC
AAGTCATGAGCTTATGGGGAGTCTCTTTTCAATCACTGGATCCATAGTAATGCGTTTCTG
CACAGCGCTGAGCATAGTTTCTGGATCTCAGATATCTACTTTTATTGAACCAGAAAAAGG
GCATTTTAAAGCCTACTGTAGGTAATGAATGAGAATATAGAGACAGATAGGCGGACTGTG
TCCTCAGTCAAGCTTCAGTGCAATCCTCCCAGAGATTTATTTCATCAGCGAATGCAGTTT
CCATAATCATATCTGTGTCCTCATATTAGAAAGATAATTAACAGCACTAATGATCACGTT
AAGTTCATTACACATTCACTGCCAGCTCAGAATGAAGTTGACATTATGTTGCCTTATCAT
CAAAGGTGGCGTATTGTTGGGAAGTCATTAAAATGGAAATGAGTGTGATGTTCTGATGTT
AATTGCAGAGGGAAGAGATGAGTTATGTATTTAATGCAGCATTTAAAAAGCCAATGAGGT
TCCTATCTGCTAAATAGGGTAATTAATGCTATATATTACTTATGTTTGTCCAAATGAAGG
AATGAAATTAGGAGATGATGACGCCGACTTGCTGTTTATCTGTCACAGCACGGCTCTAGT
TCGCAAacttcattat
>NODE_76_length_394_cov_3.723350
GGAATGAATATTTCAGCAGCTGAGTGAGCACGAAGCACCAGCAGGGCTTCATACCATCTT
GTTTGCACTTACTACAGCCATTAAGTTTACAAGCAGCATTTGTATTTATCACCAGGCCTG
GATGGTTAGAAGCAATCAAAAACCAAACACAAGGAGAGAAATACAAGGTTCAGGTTGACA
TGTGAAGAAAAACTGAGGTGAAGTGCTGACATGCTGATGTCTTAGCAGATAACACTTAAA
TCATTTTCCTCCAAAACTTCACTGGTAAGGGTTCAAAGAGATATAGCCATAATACAAATT
TTTGGAGTAAGTAGTGGTGTTTGAAGTTATTTTATGGGATTTTGCTGTAAGGCCCAGAAT
TGATTTGCAGAAGGGATAAAAGGAAGATACTTTATCTTCGGAGCTTTGTCGGAAAAAGCT
TAGCATCCATTGGTAGTTCCGCCAATATGCCTGCAGGGCATGGAGGTAGGGTGAGAGGGG
GGTTGCTGGCATTGACATTATATACCAGAATGAATtgtgctgagtttacacctcctgctg
cttacgttctgctctttcataatctttcatgaaccata
>NODE_77_length_429_cov_2.925408
CCCCAGTAATTACAAAACACTTTGGACACGGCAACATTTTTCAACTCTGCCACACAGGTT
TGTCGGTATTGGTGGCTTTCACCTGGAATGTTGGGGCTCTTTGCTCTTCCTAACTTTGTT
TTCTCTGACGCAGATTAGATCTGCCACCCCATTACAGATTCATTTTCCTAATTTTTCATG
TCTGCGCCGCTCCCCATCTGCACCGGGCTGATAATTGTGGGGACCAGCCCTGGTGATTAA
CATCAGCAGAATTAATTACGCCCGCCATTAAGGCTCCAGGTTGCACACAATGATCAAGAG
AAATTAACTTTCTCCCAGGCCCCTAAATCATCTCACCTTCAAGTGGAGTGATGGCAAAGA
GACAGGCCCGGAGTCCTGGACCCCGCTCAGCACCTTCTTAACCAAACATGAGGTGCGCAT
CCTGCCTCCCACCGAGGAGATTATAGCGGCGGCTGATGGGTATCAATTACGCCACCTTAT
GTGGTGGGATGAGCGAGAGGTGTCCAGGGTCTGGTGACTAATGGACCTGGGTTGGAGCCA
CCCTGCAGCTGGAGACCAGGGAGCTGACTGTTTCTCTGGCCAGGgagtacccgacagatg
ctgagagcctcag
>NODE_78_length_426_cov_2.600939
ATGATTACAGTTTGCAAACAATTTGACAACACTGATGACACAGTGCCAATATCAGTTTAA
TAAAAAAACATGTTGTGATTATTCCAAAGCTACTGGCTCTCTTTTTGGCTCGCAAACAAA
GAGTGGAAGGTGTAAATGGGAGGGGAGGCTCACATGGTGCACTATGGGTCAAGAATAGGC
TAACTTTGTTGAAAATACATTTTGACTAACCGTCTCCTCCTCTCTCCCCCTGCTCCTTGT
CTTTTGTCTCTCTCTCTCGCCCTCTCCCTACCCCCTCCAGTTCCACCAGGTTAGAAGAGT
GATGACCATCCTGTTCCTTACTATGGTTATTTCATACTTCAGTTGCATGAGAGCTGCGCC
CCTGAGAGATGCCCCGGGCATGCGGGGCCATCGGACGGAAGGCTACTTGGGCGCTGCTGC
GACGGCCGCACGAGGCCACGGGACTCCACAGAGTGGCGGCGGGCCAGGCCAGCGTGGGGA
GCTGCCCTCACTCACAGACACATTTGAGCAGGTGATAGAGGAGCTGCTGGAGGTGGAGGG
CGAGGCGGCACAGCTGGGACAGGGGGCTGATAAGAGCCAGGGAGGTGGGGGCCCGTCGTC
TGTGGTCGCc
>NODE_79_length_408_cov_2.938725
TAGAATGACAAAACGCATGAAAGCACACATCTGAGAAGCTGACACCTGAGAATATTTACC
ACTTTTCATTCTGGATAAACAAAAACTAGTTATCAAAATTCATCGATTAATCATTTGTTT
CAGCTCTTGGCTCGTTTTCAGTAAAAATCTCTAGAAAAGAATATTTTACACCATGTCAAG
AGTTTATTTGACAGTATTTCAGAATATCTTTCAGTAAACAAGTTTTTTGTTTTTTAGCAA
AATGTAATATATCAGTACTGTCGCATTTCATAAAAATAGTTGTTCACGTCTTTGAAACTA
CAGTATCAATGATACAGTAAACCATATTTGTAGGAATACAGCTGTACAAGGTGAATAGTA
CACAATTAACACTACACAGTTATACTTGATCTCAATGGGGGATTCATGAACGTGCCATCC
TTCACAGGTTCCAATAAGCAGTTTTTTTGTTCCTGTATACAAAATCGGTCACAGCAGGCA
GGGGGACGGCCTGGATGGAGACAGAGGGCTGGGTGACAAATTCTTTCACCTTTTTCTGAA
CTTTGAACATTTGCACATACAGTAAACACATTtctacagcctaatggcatgt
>NODE_82_length_378_cov_5.238095
GGAGGGGAGACAGGGAGGAAGATGTGCTGCAGAGAGAAGCCAATGGAGGCGATGGGGAGA
GGCAGGCACGCTAGACTGTCAAATCTCAGCCGTTGAATATTTAATGGAGCCTGGAGTGTT
TATTTAGTTAGCCTGTCGATTTTTACCGCTCTGTCAATAGCGGCTCCCGTGTAGCCTGCT
GATGATCTTTAGTGTCTCTTCCCCCAGGAGAGGCCAGGCACTAAATGCAATTATGGATTT
TCCTGCACCGCAATGTGTTTGATATTTTTACTGATCTAATTTGCAATCTGGTAGTTTATT
GTTTGGCATTTTAGTGGCGCTCAAGTGGCGAGGCAAATTTGATTTCCCCTCATAATTCTT
TATAACTTCATTAATGCTGTTAGCACATTGGCACAGATCTTAAATAAGAATCATCCCATG
GATGAATGCATTCCTCATTTTATTGTCTCCATGCCCCATTCTTTTTACTGATTCTGGTTC
TAATTAAAAATCATCCTCGTGGTGTACTGTCTTTGTGAAATATGAAATCATAATCGAATT
TGAATGGCTCCCTTCACAGAGt
>NODE_83_length_453_cov_6.317881
TCAATATCTTTCTGAACCCTGCCTATTTTGTAAAATGTTGTACTGTTACATTTTAAGTTA
CGCTAGAAGTGCTTGATTATATTAACCTCAGCCAAGAGATGAGTCAAATTCTGTGTTTAC
TATATTTTGATTTGTGAAACTGTTTCTGTTTTAGTTGTTTTGAATGCGTGCGCTGTCAAC
ACTTTCACTTTCTGTGTATAGCTGGTGTCAAATCTCCCTCTCCTTTCTCCCTCAGTCTCA
GGGCTCACCATACTCAATGAGCGGACAGCGCAATGTCAGAGCGCTCTGGGCAAACTGCAA
AGGGGAAGGAAGGCAAAACCAAGTATGCGTCTCTCAACCTGTTTGATACATACAAAGGAA
AGAGCCTTGAAACACAAAAGCCTGTTGGTGAGTATACAGGTCCTGTCATCCCCAAGCTTC
AGCTCACACACAAGCTTTTAAATTGTGTTGTATGTGTACTTGCAATGACAGTAAAGGCAT
TACATTTGGTTTGGTTTGATTTTGCAGCATAGGTTCCTTCAAATTTTGCCAGATGTTGTT
GTTTTGCCATTAAAGATGTACAGCTTGTTTTGTAAttaatcagatgtagcataaagaagc
agacatgcttaaccacagtccgaattggtatcgtgat
>NODE_85_length_408_cov_5.127451
GTTACGGTCATGAGCGGAATATTAACTCAAAGAACTGCAAAGGACACTGCCATTGTTCCG
AAGATAAATATCCGAAAAATATAAAGAAACAAGAAAATGTCCCTTCACATTATCACTATA
CATAATATCATTATATGTGTAAATGTATCCAATTTAGATGTGTTTTACATCAAAAAATTG
ACATATTTTTATTGATTTTACTGCAATTTCTGTGCATTTGAGCCAAATTGTTACGTGTAC
AAAAGCTATATTGTGTATTTTATTAAATTAATATATAGTTGTGTTGCAATATACATGGGC
TTATATTGTATTTGGCAAAAGTTGCCTTAGTAGCTGTCGAACTCTGTGAGTTTGCTTTAG
TTTGGGTTTTTTTGTTGGTGTTTCTTTTCATCTCTATTCTGCATCTTTGCAGGCTGGCTT
CAGTGCTTTTGAGATGTCGCCTCTTTTTACCCTGAGATCCAGCTGGATCAAATACAATAA
CTGTTGAAAGCTTAATGAGCCAGCTGATCTAGAATACAATTCAAACCAACGACAAAAAGC
AACAACCACAAGATAACAGTTTGAATATTTTTACTGAGCAGATTTTTACAGg
>NODE_86_length_415_cov_6.575903
AACTCTGTAAATAACCAACTGGCTTTCCACATATACTTGATCAATTTTAATTGCCATAGC
TCTCACCCTTCCAATAGAAAGAGAAAGTTGAAAGTAAAAGAAAGAAAAAAGTAAGAATGA
AATGTATTCCCGCATACTATGATATGGTAAATGTTAGCGCCTGCTGCATCGCACTCCATA
TCACTTCGCTCCATATGAAAAATAGTTTGCTATTTTGGAACCCCCTGGCAGCCATAGTGG
ATCACCACAGACCCAGAGCTCATTTATCTTTTGTCAGAGATGAAGCCAAACTAACGCCAT
CTCCTGAAGCTGCTAAAGAATGAGGAGGGACATAGGGAGGGTAAAAATAAACCCGGAGCC
CAGGTAGCTACACAAAGAAGTCATTCTACAAGTAATGGGTGGCTTCTGAAAGTGGAACTC
TGTTTGGAACTGTCTCTCTGCGTGGAAATGATGCTGTTTAGGGCTGAAGTTTATTCAGTT
ACCTTTGCTGGCATTTATGAGGCTGCCTGAGAATATGTGCATGTAACAGCATTGTTACGT
GGCAAGTTATCTGACCAattaaatgatgattttattaggttccttttaaaaatacctgc
>NODE_87_length_402_cov_2.808458
GGGCAAGATGGTGATTTGTCTTGATACATCTTTTCTCTCTATGATTTCCATTGTATTATT
CTTAAACTAGAGGGATTTGAATATAAATTGAAAGCCTCAAGCTCTCTCCCTGAAGCTAAA
CTGTAAATAATAACTCTAAACTTTTTTCTAATCTTTGGTAATTGAAGCAAATGGGTTTTG
CGGAGAGAGATTTGTCGCAGGGAAACGTACATACATTTTTTTTATTTACGAGGAGGCGAG
GGCTGAGCAGTGTAATGAGTGAAAATGCATGCTTAATTTAAATGGCGAGTGTGTCTGTTA
GGGAATGCATTAGAGTCTGCAGAAGAAGCGTAAGACATATTAATTGACAGACAGGAACCG
CTGTCTCCGAGGTTGATACAAGTAATTTATTACTTCAGAAACGAATGCCACCGCCAGAAT
GTGCTTCATTAATTTCAAATTTAGTTTTAATTTCAAGCTGTTGCCCCTTGAGAAGAATAA
GGTGGCAAGTTCTGTTTGAAGAGACATTTTTTCCCCTCTCCCTCACTTCATCTTTCTCTT
TCCATCCTCCATCTCTCTCTCTCTCTGGctgtctctgattttctgc
>NODE_88_length_382_cov_7.939791
AGTACGGACAGCACCTCACAGTGTGTGGTTAGACAAAAATAGTTGCTAAAACCCATCCAC
TCTCGCTGGCTGTTGCTTGTGGGTCCCAAATAAAACCTATTAAACATAATTATTCCAGGC
TGATGGTGGCGTATAGTGGTCACAGGCCAGTGAAATCTGTGAGTCATAGGATATGCTGTT
ACTTTTCCCTGGTAATGGGAAACATGACTCCTCTCTCTCGTTTGCTGTTGTGATTGAAGG
CACTGACCTGTCATACATTTATAATAGGGGAGCAGGTGTGGCAGTGATGGACCTTAATTT
CCTTTAATAAACCTTTTATGTGCCACACTCTTAATGCCACGCTGGGCCCTCAGAGGTCCT
GCTCATAATAGGTTCATTACTTTTGATTACTACAGCCTATTGAGACAAACAACTCCCAAA
CACTATAGATTACATTCTGTAAAAATGAATGTACCTCATTAGTTTGTAACACTTTTCCAC
AAAGACATGCTTCAACATTTTGTATAAATTTGTTGTTCTGAAGGCAAAATGTTGCTCTTA
CATCGAGCAACctgagattataacat
>NODE_89_length_532_cov_6.904135
TATAATAGACTTGTATCTGAACCTCATTGAAGACATATATATTTAAGACCCTTTATAGCA
GGGTTAATTACCCTTTACTTTGCAGAGACTTGTTCTTTCCAGCCCCAGCAAACACTGTTC
ACAATGTTAATTTTGGCCAGCTGCTATTGTAATTACTACCTGGTCTTTTAAGAGCTGTTA
CAATTTGTGGAGTATGATTGTATTGTTTTTATATTAATTATTTATTAATTATGAGGTGTT
GCCTCTTAGTAGCCTTAATTTTGATGATTATGGTCGACACAATGTAACTAATGAACGGGC
TTTGTGGGCCAGAACCCCACTGCCAGTCCGACCTCTCTCTCTCACAAAAAGGAGCACCTC
ATTCTATATCTTTGTTCTATTTTCAAAGGGGATGCGGACAAAGACACGAATGCTGATCAG
AAGAATAAGAAGGGTGTTAAGAGACGCCGGGAGGAACATGGAAGGGGCTACTTTGAATTT
ATTGAAGAGAACAAATACAGCTGGTAAGGATGGGACAGAGCAAAAATGGCCTTCAGCATC
CCTGAAACGCCATCCATAGCTTTGTTGAACTGTATTGGCTTTAAGTGCCAATGCACATAA
CTAGCAAGCGGAAAACCCTCATTTTCAAGTATTATACTACTTTATAATTAACATTACTTT
CACACACATGTTTTGAGGGTCATCCCTGAGTACTTAAAGAGCCTTACCATtgatcc
>NODE_90_length_379_cov_4.865435
TTTACCCCAGCCTTGCCTTTCTCTGTTAGGCCACTGGGAAGAGCCATGCCCTCCCCCTTT
GCCCCTGGTCTCCTCCACCCCCCATCTCACCCCGGCCCTCCTCTTCCATTGAGGGCTGCT
CATGCAGAGGAGAGAGAGGCACCACGCTGATTCCCTGCCTTTCAGCTCCAGAGAGGGGGA
TAATGCTGTTTTTGTACCACGCATCCAGAGGAATTATGTGCGCTAATTTGATTAGGGGAA
GATTTGATTAACTGGAAAATGAGGGCTTTGCTTAGACTTTCACACGCTTAATTTATCCCT
TGCAAAGCAGACGCAACATTGTGTCATGAAACTCAGAAGGCATATGAGAAGCCCATTCAC
CAGCTAGATGGCCCTTTCAGACTCAACAATATCTAGGACTGCCACGGTTCAAATTGGGAT
AATCAGTTTAGAGCTTTTTGCCTGGCCTCAGAATACAAATTGCATTTGGCATTAACAGTG
AAAAGGTTCAAAGGATAATGAGATTAATGTAGCAGGGAATTGAGCTAAGGCAGAAAATTT
CCAGAAGAAAATGCAAAACTAGt
>NODE_91_length_393_cov_4.358778
CAAAGCATTTCCATTCTTGCAGACTTCGTGTGGGTGAGTGAGCAACACTCCCTGCTCGCG
TGGCAGGGAAAGGAGATTGCTGGATTGGTCAGGGCAGGGAGAGATCCTTGTCGGTGACAG
CGTCGCTCCAGCGAGCTCAAAACCACAGTAACACAGCCGAACAATCCAAACACACCCCAC
CAATTTTTAATTTCTTCCATTAGAATTAATTATGAGGCCGAAGGCAATTTGTGTACCCTG
TGTTTAAGACTGCCTACTGGATTAATTAAAAACTGGATGCTGGAAAATTAATGTGTGAAT
TGTTATGCCTTGCTATAATGAGCCATCCCATGCTATTACATAGTAGTGTACTATACGATC
ACCTTCAGGCCTCTGAACACACAAGGTTCATTAAAGAGCACAAACCTAGGCACAAGTCAA
CTTAAAGAATGCCGACCTCAGCACATATTCAACAGTGCACACGCGAGCAGCAAGACATTT
AAATTTTCACCCAAAATACAACAAGGTGAGGAAGTCTGGCTTAatgacttggaagaaaaa
cacatctgtaaataaatgacctcagtaacctgcactt
>NODE_92_length_408_cov_6.794117
CTTACTCACACATGTACAATAATTGTAACCATGGGAACCAAACAAGCTTTACAATTATGT
AAACAAAATGAGATGAGTATTTTTATATAGTTGACACATGATTAATTAATGAATTGCTTT
CTTCTCACTAGTACCTTGCACTTACCACATGTACTAAGGAAGAATATGTCCAAATACACA
GTATTTGTGAACGTAAAATAATTGATTTCCTTGCAGGTTGATGCTCCATTTTGTACAATA
TACATATATGCTGTACAGTAAAGAAATTTTAAAACTACAAAAACTCTTTTAGATATACAT
TATTTATTTTTACCATTTTGTAATTTAGACACTATACTGTAGCTTCAATATTGCCAGACT
TACTGGAAGTGCCTATATTGGTATTATGTATCATACAGTGAATATATTTGAAGATCATTA
GACGTTGTCACAAACTGAACCATGTGGATGTTGTAATGTGAATACATTGAATTACAAGAT
TACAATTTCTGTGGTATCCTTGTGTCAGTATTGTGTTTATTTTGCTTTTTTTTTTTTTTG
CCTTTACAGTCCGGCTTTAATTTAGCAAATTAACATTGCAGATCAAATTTGa
>NODE_93_length_517_cov_5.392650
CTTATCCCTTGTTCTGGCAGGGCACCTAAGTAAGATTCTTTTTTCTCAATTCTCCCCAGA
CACACCATCCTGAGAAGCCACTTTTTCCTACCACAGGAAGCCCAAGAGAACACTATAGGT
AGCAGTCTGACAGGCAAACTGAACCCTGGCCTTTTATATCCTGCCAGGTTTGAGAAGTTG
GACATCACCCCTAAAAGCGCCCAGAAGATTAAGCCCGTTCTGGAGCGCTGGATGGCCGAG
GCTGAAGCCCGCCACCGATCCGGCATGCAGAACCTGACTGAGTTTATCGGCAGCGAGCCT
TCGAAAAAACGCAAGCGGAGGACCTCTTTCACCCCGCAGGCGCTCGAGATCCTCAACAGC
CACTTTGAGAAGAACACACACCCCTCCGGACAGGAAATGACGGAAATAGCCGAGAAACTG
AACTATGACAGGGAGGTGGTGCGCGTCTGGTTCTGCAACAAGAGGCAAGCCTTGAAAAAC
ACAATAAAGCGTTTGAAACAGCCCGACATCGGCGCGGCTGCACCAATGGACCCCCTCACT
GATTCTCTAGAGGAGCTGCCCAAATGAACGAGCTCTCCGGCAAAACAGTGGAGTGGAAAA
GTGGCAGCCATTAAAAACAACAAAGGTGGATGAACTCCTCTTGAAATGagaactgagacg
tgttcccaagtcacctggatggacagtcctgagtttgcaaa
>NODE_94_length_398_cov_5.515075
CTTTGAACGTTGCCTCATCGCCTGTGCACTCTACGAGGAGTTTTGGATCAAGGTAGCGCC
ACCTTTATCCTCTCTCTCACTCCTGCTACCTCCCTGCACTTCCCCCATCAACGATGATAT
CACATCGACACAGTAAATCGTCCTGCACTCTCTTTGCGTGTAACGTTGATATGTGACTGT
ATCTGTTGTATTAGGGGATGGCCAGCTTGCCACACAAGATTTGACTGCAGCATTTGCCAA
CTACTACGTTGCATCTTCTTCGTCTCCCACTACCTTACAGAAACTTATCTAATTGGTTCC
ATGAAGGTGCTGATGGGTTTACACAGAAAATTTCTAAAAACGATCTTGTCAATGAAGAAA
TTCACTGTTTCTGTCAACTGAAAATTTTAGTTTAAAATGTGTTGTCTCTTTTGCCTTTCT
CTTTCTCCTCTGTTCTTTGTCTCTGTCCTCTCTTGCATCTCTTCCAACTTGCTTTCTCTT
TTTCACTCTGAAGTATGCAAAATATCTAGAGGGCTACAGCACTGATGGTGTGAGACATGT
CTACAAGAaggcttgcaccatccacctgcccaagaagccggc
>NODE_95_length_387_cov_7.529716
TTCATGTCCAAAAGCTTCTCTCTTTCCCTTTACACTACAGTAACCTCATCTTCACCTTTC
ATTTGGCCTCAGAGAGATGTTAACAGACTCAGATGTGCATGATGGCAGCTTTTTTTTCCT
CTTCTTCGTCTGCACGCTCTCCTCTTCCTTTGTTCCACTGGTCTAATCCAGTATGTGTGG
GCCGGTAAGTTTAATGGAAACAATTTATTAAGTCCGGCTTAAAATGCCATCTGCAGCTAA
GCCTCCCAAAGCCGCTAAGCTCCTGGTTTCGCCCCGGAGCTTGCTGTGTTCACGCTTACT
GTAATGCTCTGTTTAAAATGAGCACAACGGGTCAAAATTAATCAGGATTACAAGGGCACA
AATCCACTTCAGAAATGGGTTTTCTACCAATCTTTCTCCTGCTATCCCAAGATGCCCCAG
GTTTCTCTGGTGGACAGCACACCACATGGATTCAGCATCACACCATGGCAGGTTGCATTT
AGCTGAGACAACAGGACCTCAGAGAGGAGAAGGGGCAGTAAAAGACGGTGCCTTGACTAT
ACTTATTGCTCTCAAACCCACCGATGCAACa
>NODE_96_length_378_cov_5.669312
TGCACGCAGAAAATAAATTTAATGTTGTCACTTCCTTCAAAGCCGTCAATGTCAGGAGAG
ACTGCTGGCAATTCAAAGTAATCGGGAAGCCACGAAACAAAAATAAATTTGGGGCTTGAC
ACGCTGTTGGAAAAGAATAGCAATCAGCAAATTTAATGCATTTCTGATGTATATTTAAGG
CTCTGACACTAGGCCACAGATGTACATGTGTTGGGTTTCTATTTTGCAAAAGATATGGTT
GGTGATAACCTATTATGGGACATCGTCAGCTTCCCCACTGCCTCAGTCTCGGATAGGAAA
AATTCCATCACTTGCTCTATCCAGGAGATGTAATATCGAAACAAATTATGGCTGGAATTG
AAAAGTCACAAGCTTATTCTGTCTTGATCAAACCACTGCCAAGAGGCTAAGTGCAGAGGT
GGAGATACCTCCAAAATGCTTTTTATTGCATTATCATCAATGACATCTACAGCACTCTCA
GTTCCCAGCTTCGGCGGTGGATAGAAATATATATATATATTTTCAAgctgtaatccaaca
cagagaagaccaacaccaacca
>NODE_97_length_403_cov_4.669975
GAAATGCAAAGATCGATGATCCTGCCCCTACTGTCCAATCACCCCTATTTAATTGACTGT
ATTTTCAGGGTAATTGAACTGCTTGTTGTAAATTGAGGATTTTATAGAAACGACATGAAA
ACTACATTTACTGACATTCATCGCATCTTTGACATTGATTATCTGATCAGCGCCGTGTCA
TGCTAACCTCCAATTCTTCATTACACACTGTTTATGAGCTGTTACAGAACAACTTGCTTG
TTCCAGAGTGATTGATTGCCTTATTAACGCGTGTTCTTGTAAGTGTGACCGGACTGATTA
CGATGCATATGTTTAGAATAATGTTTCATTTAGCTGACTGCGAGTAATGCAGGGTGACAG
CTGCTGCGGGAGGACAAAAAACCTAAACTACAGGGAGCAAGCGGGGCCAAAACGCATTTA
AGGTGGAACTAGGAGACAGCGCACAGCCCCCTTGTACGGTCAAATGCAGCCGCTCAGCAC
CCAAGATGGGGAAACTGGCAGCTCCTCAGTGCGCCAAAACACAACATTATTCCAACTACA
TGTAGTTATGTTGCTGCTGTAAATCGTTTAAAGGCTGGATTCCACAt
>NODE_98_length_399_cov_6.601504
ATAATTCAAGCAGTCTGAGAGGGAAAATGCCTGTCATCTTTCAGTGTCGAGAAAATATTG
TCACAGCGTCAGTCTCAGAGCCGTGAGCCAAAAAAGTTTGTCAACCGCTGCTACACAAAC
CATTAGAGTTGTATAAGGTACACGGAGTTCCTGTTCTTGATGATTCCTAACACTGTAACT
CAGACAATTAACCATGTAGAACACCAGTGTTTATTGTGTGCTGTAAACATTCATTCTACT
GTTCTACTAATGCAGACATAAGGGTGCTTCACTATTGCTCCAACTGCAGGAGGCAAAAAG
TCACCTCAGGTCGATGGCACTCAGCCTGTAAACAGGGCTTCCCGTAAAATCAATGATCTT
CAGTAGGAGCTATCAGTCTGTGGAACAGAAATAGCCATGGCTGTGTTGCGTCTAAGGCAG
GGACGTACAGTGCTGTGTGTTTACTTGAGTGTGTGTGAGTAGAGGAGGCTGATCACTGGC
ATGTCTGGGAGCATTTCTCAAAGATAGCAGAACTAAAGCATGCAGCTTTGTCATGCATGC
AGTTAGTTGATGCAAAGAGAAGACAACAGCTTACAagtgtcat
>NODE_99_length_475_cov_3.484210
TCATAGAGCATATTGCCTTCTGTATTATAGAAAACAAAGAGAGCAGTCTGGTTGCTTGAG
AGGGATTTAATTGTAAGTGCTGAATTCAAAGAGCAGATAAAGACACACAAACGGGCCAAA
CCCCACCTAGCTGAAAGCCCGAAACTGAGTGGGGGGAACAGGATCCGGGGCCAACTCATT
TTCAGTGTTAAGAGCCAAAGCAACACAGCTAATCCGCATTGTCAAGCGGGGGCAAGCATG
CAGACATGGATAAGACCACATCCTGAGCATCCGTGTCCCCAAGGCACAAGCACCCAGCTC
TTGCTGGATGGGAAGTCATTTGTGAAGTCCTTTGCAACAGCCAGTCAAAGAGGTTAATTG
AAAAATTCCTTAATGTCATTACAACAGAACTAGATTAACCCAGAGCTAATTCACTTTATT
GTTCTGAAGAGAGGGGACTCAGCACTGAACTCCAGAGCAAACGTGAAGCCCAGAATCAGG
GGTGAGGTGTTGTTTTTAAAGGACTATGCCAGTTTAATTAAGATAGGGAACATTATTCAC
TGCTCTGCATGGTTGGAAGGAGCAAAATGGTCGCGGCGTATAAATGCAGCTCTGGTGCCT
CTTAAATCAAGGTGGCTTTTAtttaggcggttgaatatgtaaacatttctaaagctctc
>NODE_100_length_415_cov_3.142169
CTTAAAAACGCCCCCGCGGCTCCGTGAGGAGCTGAAGCGATGTTCACATTGAGGTTCATG
GAGTTGTAGCTGTGGAGAGAAGACGGTCCATAGTGCTCTGGCCTGTGCCCGAAGTGCTCT
GGCCTGCCGTAGATGTCCCCCGGTATACCCAGGCGCATCTGCCCATTGAGGGCATGGTGG
TGGTGGGCACCTGGGGACGCCTGGTCGTGAAGTCCAGTGAAAAGTGAATGGGCCCCACTT
TCCGTGTGCCCATAAGCACCTGTTGGGGAGATGAACATGCCATGGTGATGAGGGGAGGAG
GCGGAACTATGCTGGTCGCCAAGTGCATGCATAGCAGAGGCTGAGAGTTCTCTCCTGAGG
ATGAAGTCCCTGCTGCTTGAGTAGCCTGAGTGGGGGTGAGCCACGGGGAAACCAACTGTG
GTCTGAGCTGAAGTGAAAGATGCCGCGGTCTGGGCTTCGGGATGGCTCTGAATGTGCTGA
GATGGGCTAAGTTTGAGAGCATTTGTCTGTGCCATGTGCTCTGGTCCAAATGGAGTGAgt
gccactccggggtcgttgcccagctccccagggtggaggtgggcatggtgggagagagg
>NODE_101_length_390_cov_5.112821
TTCACTCAGCCAGCCCTCATTTCCATTTCAATCTCAACCTCATGAATGCAAAAACTCTGG
CCGAAAATTAATAACACCACGCAGGGGAAAAGTGGGCGCAAGGGAGAAGGAAGGAAAGAC
AGAGAGAGATGGAGGGGAGAGTAAAAAAAAAGAGAGAGAGAGAAAAAAAAGAGAATGGGG
AGCTGGGGTCTTTTTCACCCCTTTTGTTCCTCCAAAAGTGCCCCTTATTTTATTTCCCTC
TCTCTTTCACCAGGATCCTCCAATGAATGGCATTACAGACAATGCCATATCCAGAGTGAC
ACAAATTTATTTCGGTTGCAGCGCCATAGTGTATTTCCACAGAACCAGGGGCGATTTGTC
TGGGGACAATTTGGTTTCCATAAAGGATTTAAATGGTTTCTGTGGAGATAGTGGGGTGAA
ATTTAATTTGTTTCTCATTTACTACAGCAGGTATGAAAAGGAGAAAAATTGGACGGCTGA
TGGGCTAAAAATTGGTGCTGTCCCTCTGCTGTATCCCCAAAGGACCGAGGCCCTGCATCA
TATAGATTGAGTTCGACCCCCCCAGCCCTCCCAA
>NODE_102_length_432_cov_8.460649
ACTACTATTTTGCTCTCTACCCGGTGGCTCAGCCTGTCAGACTGGTTCACACAGCACATT
CATTATGTTGAGGAGAGGTGACCTGACACTGTGGAGGTTAGAGGAGTTTGGGCCTGCTCA
CCACAGTGCTTCAGAGACAGAAAGGGGGATGGAGAAAGTGGGAAAGACAGAAAGAAGAGA
GCTGCCTGCGCTATTATCGATGTGCCTCTTCAGCGAAAAATGCAGTCCCAGTTGCACAAG
CACCATGCCAGCACAGAATGACAGAGGGTACTGTACACCGAATCACTGTGTAGTAGGGAG
GGAGCAAGAGAGAAGTAGAGATAGAGAGAGAGAAAAGATGTAAAGTGTGACAGTGGTGAA
ACAGAAAGAGAGAGAGAAAGATAGTCAGAGAAGCGTTACAAGGACCCTAAAGATAGGAGT
AAGAAAGCAGAGCGTGCAAATACAAACCGGGTCATTGCTGCTTAGCTAATAGGGGGCCAA
TTCGCTGCAGGAGAGAAATGTCGAACACCCCAAGTTGTGTACAATAAGATAACTGTCCTA
TAGACACAAACACTATACACTAACACATAAATTCTAAAGCTACATagacacacactcact
caaacacaaatgtaac
>NODE_103_length_559_cov_3.159213
GGCAAGAGGTCCCAATCAGCCAGCCTCACAGACTGCTCATTCAATAGGATTTAAAAAGCC
AACTGTGTGGAGAAATGAGAGTTTTGCCCCCCAAATCATATGGAATTACAGTGCTGGTTG
CATATGGGGGGAGCCAGTGGCAGGCACAAAAGCCCACAGGAAGCTGCTATTTCTGTGTGT
TTTATTAACCCAACCAAGCAATTTAATTCTTTTGTTCGGGGGAGTTCTACTTCATTGATT
AACAAAAGCGGGGATATAATTTTTTCAGCCCCTTTTGAAAAGCCTGAAATGTCAAGCCTT
TTAAAGGAGATTATTCTGCCTGTGTGCGATGAATAGAGCCCAGAGTAACCTTTTGTCTAC
AATTAAATATTCCAGCATAAATATAAAAGAAAATCAGAGATGGGGAAGATTGAGTCAGGA
GAGATTGGAGAGGTAGATCCTCTGCCCGATAGTGGCAACAGCCTGGCTCTAATTAGATAT
GCCAGGCGGGCTGTGAGCAGTCACTCTCCACAGCACGCCGAGAGAGGAGGCAGCCTGAGA
GAGGAGGACAGAGGAAACCTATCTGCTCATCTGTCTGTCCAGCGCCTTCCTCTGGGCATC
CACAAGGTATTTCAGGAGACTTTGTTTTGTTTTGTTTTCGGCTCTTATTTGTTTTCCCGA
CATCTTTGCCGCCGGAGAGGAAAAGTCGAAAAGGCAATGCCTTCTGGGAACTGCATAAGC
AGAGAGGGCTGAATAGTAATAAt
>NODE_105_length_381_cov_7.041995
GGGACATGAGCGAGGGAGGCCGAAAGAAAGGAAGAAAGAAAGAAAGAAAGAAAGAGAGAA
AGAAAGAAAGAAAGGAAGAAAGAAAGAGAGAAAGTATGCGAGGGAAAATGTACAGCACCA
CCTCTCCTTCAAAACCAGGACTGATACTGTGTCTATTGATCTTTATAACAATAGCAGCAA
GCTGTAAAATGTTTGATGGTTTTGTACAGATCTTAGTCCCCCTCATTCATAATTACTGCT
ACACATGTAGAACCAAGGGCAACTTCAGAAGGGGCGCTGTTTGAAAAGCTGCTGCCAGAC
TGTAGGGATGATGGGAAATCTCAGCGGGGCCTCACGGTAGCTCCAAGCCCTAAGGCTATC
ATTCCTCCTGCCGAACACCTGCAGCAACTTAAGTTTTACAAAGATCAAATTATGGAGCTG
ATTTTAAATAAGAAATGAGACCAACCTCGTCCCTTTACTCACAAAGTTCCTCTGCTTTAT
TTTGATTTCTGACTTTGATGCTGTGGGTTTCTGAGAAAAATCagcagtgctcattttaca
gaaatccaatgtctcgcattttgcg
>NODE_106_length_387_cov_4.723514
AGGAGAAGAGTCACATTTTCAGATGAACGTTTCACTAAAAACTTTGGCAAATAAATACTT
AAAACTGATATGATATTCCATTTTTGTCTCAGAACAGACTTTCCCCTTCTCATCTAAGTG
TATCCAGCGCAGGTTTAATGCATATTTCAGCAAGCCCAAGCAGGGTGCCTTAGAATTACC
ACTTTACTTGTGGGCCCTGAGGCCTTGGAGCCGACTTTGACATCAAGAGAATATGTTTGG
GAAAAGGAATGTGCGGCAAGCTTTCACCTCCAGGTATTTATCTTCTAAGGTGGGGTGGAC
TTGCGAAGGAGGTGGTGGGGTGGCGGGTGTAGCCAGGCTATGTCATGGCAGGTCGAGAAG
AAACAGACATGAACCTGTCTTAGTGCTGATCCGTGTCCCTGCAGACTGCTATGGTGCAGA
GGCTGAGTGTGATGCAGCTCTGATGGCCACTTGAAGGCAAGTTCAGCAGCTTCTGTCAGC
AAAACATGCCAAATTGCTGCTCACAGAAGTGAAATCTCTTAAGATAAccgacatgctgtt
tgcaaatgcagagacaatgcaggcgcattga
>NODE_107_length_423_cov_6.505910
ATGATCAGCAACCAAGTGCCTTTGGAGCCGCCGTTGCTCTTTCTTCTGGAGGAATACAAA
AACTATCTGGATGCTGCTAATATGTCCATGAGGGTGCGGCGACACTCCGATCCCTCGCGG
CGCGGAGAGCTCAGTGTGTGTGACAGTATTAGCCAGTGGGTGACAGCTGTGGATAAAAAG
ACGGCAATAGACATGTCTGGGCAGACAGTTACCGTCATGGAAAAGGTCCCTGTCCCCAAT
GGCCAACTGAAGCAATACTTTTATGAGACCAAATGCAACCCCATGGGGTACACAAAGGAG
GGCTGCAGAGGAATAGACAAGCGGCATTATAATTCCCAATGCAGGACAACCCAGTCCTAC
GTGCGAGCACTTACCATGGATAGCAAAAAGAAGATTGGCTGGCGGTTTATAAGGATAGAC
ACTTCATGTGTATGCACATTGACCATTAAAAGAGGGAGATAGTGTATAAAATGTATAGAT
TTTATTGAAGAGTTTAAAAAAGAGAATAAAGAGAAAATATCTATTTGTATATATACATAA
CAGGGTAAATTATTCCGTCAAATGAAAATTTTAtggactgcatgtaaaaaaagatgaagt
ttataca
>NODE_108_length_581_cov_4.440619
AGATAATGCCAGGCAGCAAGCGCTGCTGACACTTTTAATGTATAATTAAGTAGAAAAAGT
CAGCACTGGCTATGCAAATTTTTTAAAATGATAAATGACGCTGTACAGCAGCAGGGATTG
ATTTGGTGTAAATGAAACTAATTAAGGAAATGTCAAACATAATTAATAAAACAGGTTTAA
GCTGCAAAACATTGTCAATTGAATGAATGAGGAGGCATTGGCTCCCATTGTTCAGGCTTT
ATTTAGGTCTTGTGTTTAGCTTGTTCCCTGCTCCAGAATGCTCTCTCCCCTCCTCACTCC
CTCCACCACCAATTCCCTGAGAGGGGGAAAATAAATTTGCTTGTCTCTCCGCTGACTGTA
GAAATTAATTGCTGAAATCTTGTCCCATCCAAGTGTTACATTCACACGCAGGACATTAAC
ATAACTAATTTGAAAGAGCTCAAATGACTGCATAATGGAGCTCCGTCACCATGCATGACA
GTCGCTGGTCATACCAAATTAGCTTGGTTTTATAATTGAAAAATTTCCCCCCCTTTCTTA
TTTTTACACCATTTCCCTCCTCTTTTTTTCATATACTTTTTCTCGTCTTCCTTGCTCCTC
TTCCTTCCATGGTATCGTTCTTTTTTGCTCTGTTTTCTTGATAAGAACAAAGGTTTTATA
ATTTACAAAAAGAGTGCTTGACCTATAATTAGAGAAGAGGAGTGAGGGGAGAGGAGGGGG
AGTGCCAAGTGGTGGCGGCAGAGTCAGATCcttagtcctggtagt
>NODE_109_length_376_cov_3.686170
ATGTGGCAATAGAGAATGAGTAGGAAAAATAATAATGCAAAACATTTCCACTTAAAAGGT
GCAGTACAAGAGAGAGCATGCATGATGAAATTAAGTTTAGTTAACAAAATAAAGTAAAGA
AACATAACTATTGTATTACCAGTTTGTGCCATAAATTTAGCAGATTCAGCTTGCTCCTGC
AGGGCCTTTGTGTCATGAACTGATCTTGGCCGCTGACTTTTTACTGTATGCTCTCCGATC
ATTCCATATTCTATGGGACAAAATAGAGGTTCATATGAAAGCTAGGCTTAAACAAGATCT
TCTGAGAACAAAAGCTTATTACATACTGTTTTCAGGATGTTTGAAGCAACTGCAGTACAT
GGCTAGAAACAAAGACCACACAAGTTTGTATTTAATTTGTCCTTTTTTTTCCTCTATGGC
ATAGAACAATGCAACGAATTTATAAGGGTGAGTTGGAAGTATTAATTGAGCTTGAAAGCA
CAGCGTAGACACATAGCAAACATGCAGataaactcacattgttgtgtttgtttttgttct
tttatgactctaacacttca
>NODE_110_length_420_cov_5.119048
CAACAACCCCTCACATCTGACTTAGGCACAAAGTTAGGAAACGTAAATAATAATAATAAT
AATAATAATAATAATAATAATAATAATAATAATAATAATAATAATCTTTGCAATCTGCAA
CGGCAAGCACTTTTTCGAGCCTTTTTCCTTTTCATCCCGTGTCAGTTTCTCTTTGACATT
GCCGTGTACTTTGCAAAAAGAAAAAGGAGCGAAAAAAATCTTTATCAAATCCCCATTCTG
AGGCTTTCAATAAGGCAGGCCATTACCTCACTGGCGCTTTTGTTCGGCCTATACAAGAGA
GAACAAAATGGTTATTCAGGAGGACGCTTTAGATTTTTATTGTGGGCTCGCTATTCACAA
AGAGCACCGTTATTGTATTAAAAAGAACCATCTGTGGCAGAAACAATGGCTTCAAATTAT
CTGTGAATACCCAGTGAACAAAATATAAAGCTTTTTCCTGCTCATTATGTGGGCTAAGCT
AGGGGGTGGAAGATAGGAGAGGAGAGGCATAGACTTTGCTATAACTGACTTTTGTTGTTC
TTGCTTGCATTCTTCTCCTTTTTAAatcggcccccttttcacattgtgtgtcgccataaa
cagc
>NODE_111_length_427_cov_5.716628
AGAGCGAGAGCTGGAGAAAAAGAAATGTGGAGGAACACTAAAGGAATGGAGAAGTAGAAT
CGGAGGGGAGGTGATTGGAGAAGACAAAGAAGTGGTAAGGGGGTGTGAGGAGAAAAGAGA
GATTGAAGAAAGCATGATAAAGAGGGAGAGAAATAGTGTCTCGCTCTTTTTAAACTTGGA
GATGCTCAATCCCTTCTTCTCACTCCAACCTGCATTTCTGGGTCACTAGAGACATTTAAA
CTGCACTTATAATTAACAGCTATTTTTAAACAGGGAGGGAGAAGTGGAGCGGTGGCGAGG
TACAAAAGCATTAAAATTGCCCCAGATTCGCTATTGAATAGGACACATCAAGGCAATATG
CTGGCAGATCAAAGTGAGCGAGGAGAAAGGAGACAGGGCCGATCAGTGGGGATAAATTGT
TCCCTTTATAATGGCATAAGAATAGACCTCTTTGCTGCTGAAACAATTTAATAACTGCAT
TCATTACCTCTGTCCAGCCTGTCTGTCTGTCTGCTGCACAATGTGTAACCGCTTTTGCCA
CGCACTACCTCTCTTTGTCTCACTTTCCCTCTTCCTcattgtgttccaaacttatcacct
cattcctttta
>NODE_112_length_408_cov_5.433824
CCACTGAAGGTAACAAGCCTTTTCCACTCGGTGCTCTGTAACGGCAGACCTTTAATAGCC
ATTTCCCGGTGTGGCGAGGGGAGAGAGGGGGAACATGTTTATTTGTGTGTCTGCACATGC
TTCTCCAGCGATTCTCTCTGCTCCACTCACCCAGCTGCTGGCTGGAGGAGTGATTCATGG
GCCTGACAGATGCCTGGTGCAGCTGGATCTGTCCTTGATCATCCCAAAAGCCTGGACAGC
ACTGTCATTCACCATTGCCCAAATTATCTCTGTATTGACTGCAGAACCCTCTGTGACAGC
GCCGTAATGGCTAATTACCCAGGATGCTTTGGGTACTTTTAAACCCCAGAGTGTTCTCTT
GCTGTCTTGCCATGCGGCTGCTGCTGCTACCGTGTCGTGTCGTTCTGAGGGCCACTGTTT
TCTCTGGCCCCACCTGAGCTCCACAGTCTGAGCATCCCAGAGCAAAACGTCAAGAGGAAC
AAAGGCATAATGTTCTCTTTTCCCTGAATTATACAGCAAAGTAACCAAGCCCtttttttg
tagtgtcagcgagagacacacacagaatgtcaccgagggaaacatgtacata
>NODE_114_length_471_cov_3.484076
TTCAGCACTCCACAACTGACAAATTAGTGTAATGGACTAATAGGGACGGATAGAGGGAGC
GAATACAATAATATGGCTGTTTAACACAGGCTGGCTATTCTCAGGCAACCGGCTAGTCTG
GAGAAACTTACCCAGAGACGCGGTCCTCATCCTGGAGAGCGTCCGGTCCACACTGAGGCA
GACTGAGCAACAGCGATGGTCTGTACCGGTCAAGTAACACTTACAGCCTGCAAAGAGAGA
GTCAGACGAAGCCTCGCCGTCAGTGCGATTATATGTTATGTGCAATATACTGTCAACTCC
CCAAAACCATAAAACTTACTTTAATGGCTACCACGTGACCGTTTATGGCCAGTGAGCCTA
TCTGGCCGCTCTTCGGATGATTTTTACGATCTAATTCATAGACAAAACCCCCATTCATTT
AGCACCCAAATGTCAGAGAGCCAGAATCGGCCCTAATAAAGTTTACAGCTTGAAAAGTCG
AGCCAATTCCCCAGGAATAGCTCAGGAGCCCCGTGCGCAAAGGGGACGCCCGGCCCCTGA
AGCCTGTTTAGTGGCCAAGGACCCCCACAAAGCCCCCAGCGCCTCAGCAAGGTGAGTAAA
AAAAACAAAacaactagaagctttcattcgaggggacctgttgaattcaaagagg
>NODE_115_length_535_cov_2.330841
GCTATCAGGATTGAGGGAGTGGAAGGATGACAGGAAATGCAGCTGTGGTGAAGCTCTCCA
TCGAATAAACTATCCTCTATATAGCCACATATACTGAACAAACCAGCAGATAAGACACAT
GTGCGCACACGCATACACATCTAGCTGGAACCACTCCCTGTCTCTTGACAAACCATTATG
TACAATCCTGCCACTGTATAGTGCTGTCAGAAGGCTGCCAAAATAATCTCTTCTGCAGGA
GAATTTAACTCCATACCTTCTGGCACAGTGCAGCGATGCAATTTAATGCCTCCTGTGATA
ACTAATGGAAGAAACTCTTAAAACTTCAGAGCTTATAATAAGCTTGTCAGCTTATCATAT
TAGGCATGTGAGCTTATAACATTAGCATTTAAATGTTCCTGGGTATACAGTAATGTGATT
GGAGGGCTTTGCCATTTTGACTTTGCCATTGAGGAGAGAGGGAGGCAGAGAGACACAGGA
AAAAGGGGTGTTGATGCTGTCACGAGGAAGCGTTGAGGACTGCTGGCTCACATCTTACAA
TTGTTCACAGCAATTGTGTGCGAGCTCTAATGGACGCACAGGTAGTTGAATGAACAAGAA
AAATTTGTAAACTATAACAAACGACTCCCAGCTCCCTGCCATCAGAAGACATAAGACTGG
ATTAACTGGCAAATATTTGCTTACAGATATGAATATAATTGAAGGTGTATTCATCTGTc
