# Supplementary material for: Multilocus molecular systematics of the circumtropical reef-fish genus Abudefduf (Pomacentridae): history, geography and ecology of speciation
Source: PeerJ. 2018 Aug 14;6:e5357. doi: 10.7717/peerj.5357 (PMC6097498; doi:10.7717/peerj.5357)
Supplement: Data S1 [file peerj-06-5357-s013.zip › Data Supplement/assemblies/Abudefduf-concolor-STRI-X-972.contigs.fasta]

>NODE_1_length_533_cov_17.786116
ACTTGGAGTTTTCTGGTGTGTTTTATTTTTCTCCTATTATTGTGTTAATTTATACTTTTA
GCCGTGGGATCAAACATCTCTAAATGATGAAGTGAACAGCTACACAGTGTTAACACCCAA
ACAAAGTTACCACCCTCACACCCGTGCCGGGAGTCCAAAGTCAGCCACACAAGCATCAAT
ATTTTACAATCCCTCAAGAATCCTCTTTAAAGATGCAATCAATGCCTCCTATTCATTATC
TATGTGTATGTCTTCTAGGTATGGCCTTTGTCATTAAGCAATAATTCTCCCCTCCACAGT
CCCACATTACTCTGCTGCTCCATACTTTTACAAATGCCTCGGGGCTATAAATACTAATGA
AATCTCTTTGCTTAATTTGATTTTGCTGGTACACTTGCAGTTATGGCTGAACTTTCCCAC
GAGAGAGGCTGATTGAACACTTTCAAGTCCTTATGGAAGCAGGAAAACATTCCAAAGAGC
TGGGGAGATCATTTCCATAATTACCCCGATTGGCAGCCTAATGACCTTCTGTGACAATAA
AAAGATCTCTTGTTAATTCCATTTCTGTCGCTGACATTCAAGAGATTCCTATCTTACATG
TTTGAGGGTTCACAAGATAACAAGTGTACTTTTTTTCCCTCCCGTTTTCAGCGAGCAAAA
GAGCAGCCCCATTCAGCTCTGCTCCCCCCCCAA
>NODE_2_length_731_cov_15.024624
TTTTCATCTTAATCTCACCAAGGAAAAGTCAACAAGCATATTTCTCAAAATGTGAACCAT
CCCTGACGAGCACGGGATCTAAAGTGAGTGTATTTTGCATTCATGTCCAAAAGCTTCTCT
CTCCCTTAACACTACAGTAACCTCATCTTCACCTTTCATTTGGCCTCAGAGAGATGTTAA
CAGACTCAGATGTGCATGATGGCAGTTCTGTGTGCTTTTTTCCCCCTCCTTCCTCTTCGT
CTGCACGCTCTCCTCTTCCTTTGTTCCACTGGTCTAATCCAGTATGTGTGGGCCGGTAAG
TTTAATGGAAACAATTTATTAAGTCCGGCTTAAAATGCCATCTGCAGCTAAGCCTCCCAA
AGCCGCTAAGCTCCTGGTTTCGCCCCGGAGCTTGCTGTGTTCACGCTTACTGTAATGCTC
TGTTTAAAATGAGCACAACGGGTCAAAATTAATCAGGATTACAAGGGCACAAATCCACTT
CAGAAATGGGTTTTCTACCAATCTTTCTCCTGCTATCCCAAGATGCCCCAGGTTTCTCCG
GTGGACAGCACACCGCATGGGTTTACCATCACACCACAGCAGGTTTGCTTTTCGCTAAGA
CAACAGGACCTCACAGAGGAGAGGGGGGCAGTAAAAGACGGTGCCTCAACTGTACTTATT
GCTCTAAAACCCACAGATGCAACATTCAACATAGCCAGTGCAGATTCCTAAGTGTTCTTC
TCAGATATTTCTAGCTGCTGACAGCTAGGTGATAACTCCCCACCACATCCATAGGCCCAG
CTTTGTGAAATGTCATAAGAAGGCCTACCAGTGAAGTGTTTATCTGTGCTCTGtggaggt
gccctgtacatgctcagcagctacatttagcttctcattcgccttctagca
>NODE_3_length_498_cov_8.508032
GGAGGAAAAGATCCAGAGAGCGACAAAAGGGGACAGCAGTTGCAGCAGCAGCAGTGCCTT
CATGTCTTCGGCTGCACCAATTACTGCTGGCAAGTCCTCTGCCAACCGGCCAGGTCCCCC
ACAACTGCTGCACTTAACACACTGTTCCTTTATTTCCCCCCCTCTATAGCGAGATGGCTA
TTGCAGAGGGGCTACGGAAATTTGGAGACTGCTGAGCCAAAACAGATCACTTCAAAGCAG
CTTATTTAACGCTTGCTAAATTTTTCATCACAGTCGCTTAATATCCTGGGGAAGGAGAGC
TTTTGAAGTTGCTGTGAGACCGGGGATGTTCTTCTTACAATTCTTTTTCCCCTCCCTCTG
CTGTACTAAAATCCCCAAACCTAAACACATAACACACGCCCGGTTCACGCTATCTGCGCC
TACATGCACACGCAAGGGTTGTACGAATGCTACGCACATAAACAGCACGCTTCCACAAAC
ACACTTATTCATTTAGGGCCGGCGAGCAGCAAGAGTAAAGAACGAGCTTAATGCTACGAG
GGAAACATATTTAATTAGAGGTCAGCTCCCCTGTAGATCAGCTGCATGACTCTTAGCACA
GAGACAAAAAGTTTCTCACCAGTGGCAACATTTATCTCCTTttgagctgaattttcag
>NODE_4_length_602_cov_17.217607
GCCCCGAGTCCACCATTAAAACATTTCTGTGCGAATGATTAATTATCCCAATAAAAAAAA
AATCACGTTCTAATGACCAAATCATTTTGTAATCAGTGTTAAGCATATTAAAAGCTGTCA
CCGCCTCCATTTGAAAATGTCACCGTCGCCACCACCACAAAAAGACAAAAATATTAAACT
GGCTGGGGTGAAAGTGGTGGGGGCATATGCATAGAGAGGAGAGGATGCCCCCAAACTACT
TTGGTTACACAAACTTTGTTTTCGGCCTCAATGCATCAGAGCCCTCTCCCTCCGTCTGCC
ATCTGCTGCTGAAGAATCTGTTTCACTCGATGAGCCAAGCCCAGCCTTTATTGGTCCTAA
TGGCACTATCAGCTGAGCCGCCAAACCCAATTACCTTTTAAAAAGGGAGGCCACCCCAGC
TAATCATGGCTGCCTAACCTGATTTGCCTGTGATGAAGAGACGGGATAAAGAGCAGTTAA
TGGAGGGAGAATGATCTCACAAATACAAAAAACTCAATTCATTTCTCCGGGAGAGCAATC
TGTCCGATTCAGCGGTAATGGAGTGGAGATTCATTAGTCCTCAGGCCTTAGTAGTAGCAC
CGTCCCCTTATCAACTGAATGACAAAAGAACATTCAGTGCTCCCTGTTTATAGACTTCAT
TTTGTTGGGAAGGCACACAGAAAGGTGACAGATTGGTAACTGAGGCTAGATATCAAGATT
GGGTGGCGTTTCTGCACCTTTTTAATCCAGCAtcaaatcaca
>NODE_5_length_683_cov_5.783309
CCCCAGTACTATGCGTTTCATTATTAATATGTTTTTTCTCAAGTTTCTCTCTGACCCAGG
ACATTAAATAAAACATTGTATGGTTCATGAAAGATTATGAAAGAGCAGAACGTAAGCAGC
AGGAGGTGTAAACTCAGCACAATTCATTCTGGTATATAATGTCAATGCCAGCAACCCCCC
TCTCACCCTACCTCCATGCCCTGCAGGCATATTGGCGGAACTACCAATGGATGCTAAGCT
TTTTCCGACAAAGCTCCGAAGATAAAGTATCTTCCTTTTATCCCTTCTGCAAATCAATTC
TGGGCCTTACAGCAAAATCCCATAAAATAACTTCAAACACCACTACTTACTCCAAAAATT
TGTATTATGGCTATATCTCTTTGAACCCTTACCAGTGAAGTTTTGGAGGAAAATGATTTA
AGTGTTATCTGCTAAGACATCAGCATGTCAGCACTTCACCTCAGTTTTTCTTCACATGTC
AACCTGAACCTTGTATTTCTCTCCTTGTGTTTGGTTTTTGATTGCTTCTAACCATCCAGG
CCTGGTGATAAATACAAATGCTGCTTGTAAACTTAATGGCTGTAGTAAGTGCAAACAAGA
TGGTATGAAGCCCTGCTGGTGCTTCGTGCTCACTCAGCTGCTGAAATATTCATTCCCTTC
ACTCTTCTTCAACAATATGATAGAAACTGGGGCTGATAAGACAAGTACCTGAAGAGCAGT
CAGTCAGTGTGACTACTGAAGAGGCTGCACTGACTGCTTGATTAGCTTCAACTAAACGGA
GCcaaagagctcactatcaacagctgtacaatatacgtatactatacagtatacacatat
ata
>NODE_6_length_656_cov_6.076220
CCCAGACTGGTTCAGGACATGAGGTGTACTCACCAGACAAACAGCTTCCTCACATCTCAT
TCCTCTGCTGCTGCGGTTCAGGGGAACGATAGGTGCTCTTTTTCCACTTCAATAAGGGGA
TGAAGCTCAATTAGCATTTCACAAGTCCCATTTTCCTCCTCTATTGCAACCTTCCCCGCG
GAGCCCATGCTTTCTCTGGGGGATTGTCCTGTTTTGGGCCCTTGTTGCCGTTGGCAGGGT
GACAGTATTCGAGTGTGCAAACTTGTGCTATTGTCCGCGGGCCAGAGGGAGCCATGGAGA
CCCCATAATATGACACAGGAAAATGTTTGCTGATGGCAATTCTATGGGCTTTGTCCGACT
CTTTCTCCTTCATGACGACTCGATTTAAGTCTCTAAATGTTTGACTACAAATGCAGGAGT
GCTATCCAGCTCCTTTCCCTTTGTCCCGCGAGGTTTGAATGAGTAATTCAGCCTTTGTGT
CGCTCGATTGAGGGGGCAAACAGAAAGACAAGATTCTTGAGCGTTCAAGCCCCTTTCCAT
GGTTATGCACTCTTTAGATCCCCCCCACCGCACCCCACCCCAACTCACCAAATCCTACAG
CTGACATCACTCTTGGGGAGGGTATGACGGGTATCTGTGTTTAAAAACTCAACTTTGGTG
TGGAGTTGGGCTGCACGCATGTTTCAGCAGAATTTACACTCATTTTTATTGGTTTATGCG
CACTACTGCGTTTTCTTAGATGCTTGGCCAACGCGCGCGAAAATAAAAAATAaaataaaa
aaaatcatcgtgtcgggagaaatatcgcatcccctc
>NODE_7_length_542_cov_9.701107
GACATGCTGCCTCAAAAATGGTGACATAGTATCACGGTATCAACACTCTGCACCCTTTTG
CACGTGGTTTAGCGTTCTCACAGTGCCAGAGCAGTAAGGAATTAATATTCATGGCTGGCA
ATTTATGGATTCATTTATCACCCACATCTTATTTGTTCCTTTAATCGACCCTGGGGGTCT
GACTATGGCCTTGGCTGGCCACCAGTGCTGGAGCTTTATTCCTCTTCACACAGGCCTAGT
GTTAACGCCGCTGGCCAAGTTCACAGATTTGACTGACTGTGGACTTAATGCTGCTTGCCT
TGTTTTCAGCACTTGTCCCTCCAGATTTGCCACCCTGGCTGCACAATTTCCTCCAATTCT
AATTATTCATCAGCTCGTTATGCCTGTGCCTGGGCGCCTCCCCTAATTAGAGGTGACGCG
GGTTTGGTCCCAGGCTAGCCCCAAGTGAGGGAACCAGTTCAGAACCAGTCCACGGCGTGT
GCTCATGGAGGACTGGGTAACTGCCAGCCTCTCCAAGTGCATGGGGGGGAAAGGAAGGGC
CTGTCTTGACAGTGTGATGTGACGTGCCTCGTGCCTTCACACAGTTTCTCTCCCTCACAC
AACACACACATTAATCATTCTGCTATGTCCCATATCTATTAGCATAACCTCTAGTTATTT
ATAGGAACCCTGAAACAATGGAAATTCTTTGTCTcggtggtg
>NODE_8_length_562_cov_12.615659
AAAAAAAAAAAGAAAGGAAAAATGTACTTCTGCCTCCCTCTCTCAGTCAAGAGACTCCAC
TCCATAACAGCAGGCCCTAATTTCTCTTTCCAGTCATGGAATATGATAATTTTCTTATTT
GCAAGAAATATCAATTGCTCAAGGCGGACACATAATCATTGGGGAGGAAAGGAGAAGCTA
CCTGTGTAATGTGCTTAACTGGCTAACCCATTTAGCCGCAGGCGCTGTTTGAAAATGAGA
AAGTGCTGATGGTCAAAATCAATTTTCCCTGTGTCCAAATTACTCCCTGCCCGGCTTAGA
ATTTCACCTAAATGGCCAAACCTTAAAACACTGATACTAATTCTATCATATTAGAGCCTG
GTCATATAGTTGAAGTTATTGCTAATGCTATTTTGCTGTATTTATTGATGTAGCGAGATG
ACTCGAAGGCCAGGGAGCAAAGAGTTCTGTTACTGCCTTTGTGTTTGTGTGTAGATGCAT
ATCAGTACAGCTCAGTGCATGAAATGCAATGCAGCCATCAGGCTTTAACAGTCTTTCAGG
ATGCTTGCTGCTTGGGGGTTTACAAATTTCATAATCGAGAGAAAAAACTCCCCAACAGTC
ACATTTTCTGCATTATGCAACGCTGAAAGCTTCACAGAGAGTAAAGCCTTTAGCTGACCC
TAAACAACAGATACGATCTTTATTTTCTCTGCTCCTTCTTTTTTTAGTAAGTGCTTGGAA
Ag
>NODE_9_length_385_cov_11.353247
CTTGTCAGCTAAAACGACCCATTAAAGAAGTGGAGAGCAGGGGAAATGCATTTTCCAAAT
TGAACGGTGGGATTTACAGTCGGTTTAACGTCGCTGACCCCTAACACGCTAATGTTTGGT
TCGTGTCATCAGCCGTCCCTCCCCATCTTTTATCACCTCCATTGTCGAGCTATCTATTTA
ATTGAAAGAAGTTAATTGAATGAAAATGATCAACTAAGCTTGTATTAATATTGCTAATGG
AACTTTCTTCTTGGCCATGTTTGGAGAACGATGTCACGCTGGAGTTTGGGAAAGGCCCAT
TAAGGTTTGCACTTAACCCGATGGGCTAATTAAGGAATGCTTATTCATTCCCAGAGTCAG
GGGGTAGGTCTGCTCCAAACCCATTGCCACGGGCCTTTTACAGCATTTTGCACTTGCCAT
TATTGCGGACTCTGGTTGCCTCCTGGTGATTGGCCGAGATTGATTGTCGCTCTATGAAAA
TGACGTGCTTTAGAAAAGAACATTTCGATTGAAATAATCTAGCTGGGGTATTATATGGAA
ATTGa
>NODE_10_length_499_cov_7.368738
CCGGCGTCCGTGCATGTGTTTGTGTGCATCTTCTCCCCCCCCCCACACACACACACCACC
AATGTATCTGGGCCTGCTGTAAAGAGATGGGGAGAATGTGGGCGGATGGGGGATTGGAGG
CGGAGGCTGGCAGCAGGGCAGTTGGCCGCTGGTGCAGAGAGAGAAAGAGCGGGGAAGGGA
GTCGGGGGGGAGAGTGGAGAGGAGGGGGGGTACAGCGGAGATAAATCATTAGAGAGCAGG
TTATTGGAAATGCAGGGAGATAAAAGAGTGAAGAAGCCAGTAATTGCCTTAAAGATCAGA
CTACAAAGCATTACTTTGGATTTTACAAGGCCAGCCAGCAACAAAAGAGCAGTAATTTAT
GAGCTCAGTGTAAAAGAATAGCATAATTACATTAAAAATTAATGCTAATGAGGGCTAAAA
TGGGGAAGGTGGTTATTATGAAAGTTTGTATTCATCTTCCCTGGGTTGAATGATGGCTAG
TGGCTTGATTAATGGCTTAATTTCTATCAATTAGCAGGCAAAAAAAATCTCCACTGAGAC
AGGCCTAAATTGAGCATTGAATTACACATCTTTACCACGGTGCAGGGAGAGAGGTAGGGG
GGCAGAAGAGGGAAAGGCACTTTATTGAAACCTGGGAAACCACAAGATGTTCctctgcg
>NODE_11_length_573_cov_10.846422
TATAAATCAGTGGTGCTTATGGAAGCACTACAGAACAGGGTCCCTGGATTTGTATCCCCT
GTGTTTGCTATTAGGAAACCATTACAGCCACATTTTCCTCCTTCAAACAAAAATGATCAA
ATCTAATACTGGCAAGATTAGAGAGATAAAGAGAGAAAGGGCTGGCGGAGCTGTTCAACA
CAGTCCCCTATCTAAACAATATGCTCTAAACTCAATAAAAACAGGGCTTTTTGCTGGTGA
CACCATTATCCATCTGTTTGGACAAAATTGCTGTATCATGGTATAAATCTGCGATACAAG
TGACATATCCTCTAAAATAAAAGGGAACATTAACTGCTCTATCTTCTAGAGGCCATGGGA
CTAGCTGGCTATAAGCTCAGTCAAGTGTGATGGCAGTTATACTGTGTTTTACTAGACTGC
AGACAATTATACTTTGCTCCTCTCCGCTAAGAAGACAAACTGCCATGGCTTCAACTGAAA
TGATTTCAAATAGATTTTCCAAAATGTCTGTCGCCAGATTGCTTCCATACATTATTTCAC
TTAAATGGAGAGAAAAAAAGAGGGAGCAAATCCACAAATCAATCACAACAGCCCACTTTA
CCAGATGGAAAGACGAGAGCTTTCAGTATGTGCGTGTCTGTGCATGTGTGTGTGTgtgtg
tgtgtgtgtgtgtgtgttttgtagacctgcagagaaggacagttataggatgtgcacggt
cctgtctctgtta
>NODE_12_length_481_cov_9.024948
GCCTCCCATTAGTCTCCCCACCGACCACTCCAAAAGCCACAGAGCGACAAAAAAAATATT
GCTGAGAACAGGATCAGCAGATGAGTGCAGACTGATGAAACAGACTAACAGACTAAGTTA
GATGAGAAAAAGAGTGTTAAAGCAGCAAAGAGGGAACAGGCAGAGAGGCGAACAACACAA
AGAGACAGAGAGATAGCAGGAAAAAAAAAAGATGGCACTATGATATAGAACAGATTGTGC
TGATTCTACTCTCTCTCTATCCGCCTTCCATCAGTGCCCCCATTCCTCAGCCAGACACTT
TCTTAAGCTAAACTAAATGGGCTAATTAATCTGGGCTAATGGTGGGTGACAGCAAATATG
CTAGCACAATTATCACCCTATTAAAGATTCATATTCCAACCCATAATTGAAAATGAAAAG
GTGGGGTGAAGGGAGGATGGGTGTGGGAGTCTGCGCCCCCCGGCCCACGCACACACACAC
ACACACACACACACACACACACACACCCAACAACTCAGAACCACATCTTATAAATTGTTA
CTTCTGCACTTCATGATGCAGTGTGATTTTATGGCTCCAGACGTTTAATTATTGGGATTG
GGCAATAGCGGGTAAATGAATTAGGGACAATTTATCTAAGc
>NODE_13_length_558_cov_9.001792
TGCTTTTACAGAAACAGAACCCTTAATATCCTCTTTGTAAATTAACCCATTAGCTTCAAC
AGGAAAGATTCTTGTGAGTGTATTAAACCGAGGACATCCCCTCTGTTCCTGGCTAGTTGT
TGGACCCTCAGTTGGGCCAAAGCCTTGCTACAGGGGCTGCTCCATGTCTCAGGGGTTCAC
CGAGTGGTTGAAAAAACAAGACTGTGATTAGATTAAATAATTAAAAGATTTTCATTTAAC
AAGACAAACAGAACACAGGCAGTAAAGGCATAACATCTAGCACACAGCATGTATGTTTAT
ACACTTCAATTAGTTAAATATAGCAGTGCATTCTTTGACTATGGAGAACGTTTCCAAATC
GTACTTCTAAAGCTGTTTTTCTATTTGTCCCCCTTTTAAGAAACGAAATGGTGTAACCAC
AATTTTGGCAAACTTAAAATCTTTTAAACTTGCAAATATAATGAAATAAACCATAAATAT
ACACAAAACATACTTTATACGAGGCAATAATAATAATCATAATAAATAGTTTTTAAGTTA
ACAATAAGTTAAAACTACAAGCTTAAAGTCGCCCAAATAATACAAGTTTGTTGGCGCTAT
TTTGAATTTTTTCTGTTTAAATTATTTTATGTTGCAACAAAAGCTACCACAGACTTTACA
AACACAATTGAACACAGTTTGATTGAAATAAAAAAATCTAACTAAGTCTAacatctgc
>NODE_14_length_607_cov_13.149918
ACCAGGGGAGTGTACAATTCAATCGGCTCCTTCCATCCATTTCATGTGAAGCAGACTGAA
GGCCGGCCTTGTAGTGCCTGAGAAAGGAAGGATGAAAAAAGGGGGAAAAAAGAAAAAGGA
GCTCCCTACACTTCATCAGAACCCCTACTTCATAACAAATGGAGTGTCTCTCTGGCGGAG
GAGTGCCATCAGAAACACGCTTTCTCTCTATCCATTTAATTCCGGCAGTGGAGGAAGGGT
CAGGGAGGGAGCAGTGGGTGCGTGTTCTTCTCTCCGCTCGCCGCTTCCCCAGTCACACAG
TAAACTACCTTTTAGGAATTGTTTCTCAATAAGAAATGATCAGTCCATTTATCTGCACCA
GGCGGGCCTGTCTCCTCACCCAGACCTCCAATATTTTTCGTTTGACCTGATCAGGGCTAT
AAACTAGACCGAGACACTTTCAATTTGTCACCCGAGGAGGCCTCTGCAAGTCCCAAGCTA
CTGATTGCATCCTCCCTCCCAAATGTAAAAATTCCTCCCATGCTTGAAACCTCTTAGATT
TTTTTTCATCATGCATACAGATGATTTGAAATAAAGCCTCATTCATGCTATTAATAATAT
TCTGAGAGATAATCCCATACAAACATAAGATCATAAACACAATGTCTTTTTCTGTTGATG
CATATAGTCAGACAAAATGGGTGATTATTATTTAGTACTGTATAATGTACACACAAGCTG
TAAGTTTATAGCTTATCAAGTATATTAGCGTCCATGCGTGTTGTTTt
>NODE_15_length_364_cov_7.873626
TTAATGAGAGACTCCTGCATTTGATGTTTCAACGGTGACATTTTAAACTTTAAATATTTT
ATATGCATACCTATGAAAAAAAATGAAGATATGCATTCATGTGGAATAAACGCTATTGCA
GAGAAGAAAGGCTGGGCTGGGTATCATTTTAATAGAACAGTTAGAGTGCAATGGTTTTTC
TTGGTGATTTTTATTTGAGGTTTTTATGTGTGCGCAAGCTGATTTAAAGGCACACTAAAT
CATTGGGGATGGGGAGTAGTGGATTATGCATTTAATCAAGGAGTAGGCCTTGGGAGAGTG
GCTGGCCGAGTCACTAGGGCATCAGTGAGGGGTTGGCTCTAACATGGGGCCCATCCTCTT
TGTTCCTCGCCATAATGGGCCATTTTTACATCATTTGTAAGGAAAAAATGATAGAGCATG
TGCTTCTGCTCCAGCTGTGTTCCTGCTGATTGCTGGAACTGTGCAACTACTGTGTGTGTT
TAATAAAAAATAACTCATGAGGTGGCAGTGCTTAAAGTTActtc
>NODE_16_length_386_cov_10.313472
AGGGTCTTGTGTAGACATTTCATCCACAAAATATGAAGATGCTAACATCCATTGTGTTGA
CAGGCCTGTCAATGAGGAACGCGCAGGAGGAGGAACCTCAGGATCCTCAGCTGGTGCGAC
TGGACAACATGCTGCTGGCGGAGGGCGTAGCGGGGCCGGAGAAGGGCGGCGGGGCTGCTG
CTGCTGTGTCTGCTGCCACCAGCTCGGGAGGGATGTCGCCCGACAGCTCACTCGAGCACT
CCGACTACAAAAGCAAGTTGAGCCAGATTCGCAGTATCTACCACACTGAGCTGGAGAAGT
ATGAGCAGGTACCGTGTCGCAACAGGGGATGACATTGCCTGTACACGCTTGCCTGTACTG
CAGCTGCCCGCCAGGAGCGTAATGCATTGGCATGTTAGGTCTAGTGTTCTCATGGCATAG
CTCTGCTTTTAGGGGGAAAACATAGTCACTGAAATGCTAAATTTACCAGCAGGACAAAAA
CAATATGCGAAACATTGTTGTGATTATGGTGACAGAGGTTTATAGTGTATGTTcagaggt
gtttct
>NODE_17_length_444_cov_9.245496
TACCGGCAGATGTTTTTCCTCTTTTTTTAATTTGGGTGAAACAACCCTTTAGGTCAAATT
CACCATGTTGTTGTGGGGATACTACACCCTGACCTTTAGCTGTCCCCCCCATCGTGTCAT
GACTGAGACACTGTACTCCCTTCTGCCACCAAAGTCACCCAGCCAGTCAACCTGTGTTAC
CATTTGGTCTGTGTCACTCTGAGCAGCCATTTGTCCTCTCCTGTCCCGTTCTCCTCCCAC
AGATTGAAGTAGTCAACACCTTCAAGAGTGGCACCTCCTTTCAGGGGGCGGGGGCTCTGA
GACGCCAATCATCCACCACCAGCCAGACCCAGGATGTAACCAATGTTTCTAGTCCTAGTC
ACGTGTCCTTGTCCAATGCCCTTTCCTCTCCTACAAGCACTACTGCTGCTACTGCTCCTC
CCACTACTGGCCGTGAGTCAGAACTCTGTCTCTGCTCTCTCTTCTCTGCTCTCTTTGCTT
CAGGGGTGCCATCCTGTCATGAACAAAAAAGGTCTTTTTTCTGCTTAATATTTTTTTCAA
ACAAATTACCACAGCAGTCTCCACTTTGAGGTTGGCATCTCTGAAGATTTTCTCTCTTGC
TATc
>NODE_18_length_517_cov_12.553191
GTGATAGATGATTTCTACACGTTTGGCATATATTCACATTTGTTTATCAGAAATAGCTCA
TTTATTTAAATGTGCATACAATTATAAAATCCCCAATTTATTTCTCCATTTTTGTGTGAT
CAGGATGTTTACATAAACCTTCAGCTCCAATCTTCCCTCCAACTCACAGTACATCTTATT
TCTTAAGAAGACAGCATTTTTCTTCTTCATTATACAGGCACACCTTGCGTGATAAATAGT
AATATTTACTGTTCTCATGCAAATCTTGACTAAACATTGTTCATTTTCCTTGTTCCAGTA
ATGAATCAAACGGACACCCTGTACCAGGGAATACATCTCTTTTATCCTCGCTTATGAATA
AGGTAAGATCCATCCATCAAACGCCTTTCATCCCAAGACAAATTAGCGGGACACAGAGGG
GCCTGTTTGTTTTTTAATGTTTCACCGCTAATAAGATGAGTTTGTATCATTTAAATTTTC
CAGCCATTTTTCATACAGTGTAATTTTCACTGCACCTCTCACAAATTAATATAATGACGC
AGTAGCTGGGTGCCATGCCAGATATATAGAGATGTTTGGTTTTTGATGAGCTGTTTTGAA
CTCGCCGTCCATTTTTTCTCCTCctttatactttttttttctccccctcgcctctctcta
catttatttatagagtt
>NODE_19_length_862_cov_9.342227
TGAAGAAAGGAGAGTTGGATTCAAAGGAGAGGATGGGTGCAAAATATTGAATTTGAGGGA
ACCAGTGACCAGTCGTCCAAAATATTGCTTGGAGCACAGTAGGTGAGCGATGGTCTTTAT
CTCAGTACCAGGGTGGCTCATTTATTTTGTTGATGGATTGTTTATCAGTCGACCAGAATA
GACGTGTATTTGAGTAGCTGGAGGGAAGTTTAGAGGGGTTTTATGCAGCAGCTCTGTAGA
ACAGCCATGTACATCCCCTTCAGCCAACTGACCTCGTCGGGTCATCAGGACTTAAGTAAG
AGTGAAAGTCGCTTTAAATGGAGCGAGGCTCCCAGGGACCCAGCCTTGGCTGAGCAGCTG
CTGCCAGCCGGCGACTATTACTTTTCCAGGGGCTGACTTTGATGTTTTAACAATCCATAC
ATATTGATTCAGACTGATAATAAACAATTTGATTAGCCTCTTTCTATAGGCTGTCATTTC
AATCACTTTCAGAGCTCCGATGGAGTGGAAGTGAGGGGCCGTGGAGGGAGGGAGGGATGA
GAGGAGGGCTGGAGAGACGGAGCAGAGACAGAGAAAGCGGCCAAAGCTGAAAGAGAGGGT
GGAGGGCCGGAGCCCCCTCCTCAGACAGAAAAAGGAATCCAGCCCTGATTAGGCCTCTGC
CTTTGGTGAATTGGACAAGACAGCTGAGCTGCCAGGTTATTAACTCCCTCAGAAAATTCT
CAGCCCTCTCTCAGGCCAGCCTGAATACTGCGATCTGGATCGATAAGCAATCTCCGGTGT
GTACCAAATGCCTGCTGGATTCATTTGTCTCCCAGCACCCTCTCCCTCCGCTGGACAATA
CACCTGCACAACTGAGCCCCTCACCCCCAGCCCCTCCTTCCCCCTTCTTCCCCGAGTGCT
GTTCTCACTCTCTCCTCTCCCCTCTTTCTTCCTCACCCTCCCTCCTTCCTCACCTCTCTC
ACGTTCACTCACTGgagtctctgtcactttttaaataatgaccctggggctgaaggaaca
ac
>NODE_20_length_577_cov_11.511265
ATCTTGAAATAGTGCTTAATGATAAACCGGTTTCACATCTGCTTATTTATCCTATCGCGG
CAGCTTTGTAGCAATAAAGAGTACGCGTTGCTTGGAAAGCAAGAGGAGATACGATTGAAA
TAAAGACAAAATAAGATAAATAACAATGGCAAAGACTGCTTAAGAAACCCCAGTCATTCT
ATACATAGAATTCAAGAGCCGTATTTATCCGAGAAAGGCGTGCAAATCTATGTAAGTATC
TCCACTGTTTGCATAATAGATTAGAAATTAGCATTTTTGTTCATTTTCCATGTATGCACA
GTGCCTGGAAGAATAACACTCCATGCATATCAGATCAGCCTGCCTACAATTTTGCGCAGT
ATATTATTTGACAATCTAAAATGTGTAATTTGCATGAAATTGCTTAATTAAAACACAGTC
ACTGGGGGTATTAATTTCTTTGTCTGACAGTGGAGTGTAGTGAGGGGAGAGCAGGGGAGA
TGTAAAACGCTGTCAGATAGCGCTGTCACAGAGGCAGAAAGGAAATTCTGCCACTTTTTT
TTTTTCGATCCCCCCCCTCCACACACACACCCTCCGCCTTGTCTCTCTCTCTCCTAACGG
CACAGAGCGATGAGAGAGGATAACGCCTGCCCAGCTAATTTGGGTTATGGTGGTAAACGG
AGGCCAGTGCACTAGAAAGATACCAAAGGGAGGGAGGGGAGGGAGGGAGAGAAGGGGGGG
GATCActggaagagata
>NODE_21_length_579_cov_6.179620
CATATGAGAGACAACTCTGTTGACAACAAGGTCGTCCTGTGAGCAAACTTTCTGCTTTCT
TCTCCCTCTCCTTCTCCTTCCATCATCCCCCCCTTTTGAAGTTATGTCCAAAAGGCTGTT
ATTATCTGGTATTAATAGATGCAGCCCCCAGGAAGACAAAATCAGCTATTGATAATTGCA
AGGAGTATACGGCAGCTACTGTATCGATCGGCGTGTCCTCCACTCCCCCTGGTACTGAGA
GATAAGGAGACACACTCTTTAGAGCAATATAATTTCTTTTGACCTATCTGCTTGCTACAG
ACTTATGATGAATAGCCACAGTGGCTGAAGTCCTTTATCACCAAAGTTACCCCCTTGATA
TAATATTGATTCTTTATAACTAGCTCGCCACACAAAAATCAAACTGTCCACTTGGCCATC
ATCATCATCAATATCATCACAAAGGCGGGAGGAATGAAGATCCCTTGCGCCTCTAAAGGC
GAGACTGCACAATCTCCTCTGTAGGCCTAATCTTTATTTTGCTGATGATGAAAGGAAAGG
GGAAACGAGGCGAGGTGCCATTTAAGACGAGGTGCCATTTAATCCGGTATAGACAACACG
CGCGCGCGCACACACACGTACACAGAGAGAGAGGGTTGCTATACAGCTTTTGTGGAAGTG
ATTCATTTGGTGTGAtttttttcccccacatatacagcttttctgtctgattttatttga
tacatagtgtgcaattctg
>NODE_22_length_525_cov_6.920000
TCTATGCAGTGTTTATATGCTGATTATAGCTGCTACATAGGACTGGCCTGCCCTGCGTAT
TTAGGAGCGCCTCGGATAGGAAGTGATGAGTTGTTAGTGTTTTGTGACCATTTTCCTTTG
AGTCTCCCCTGAAACACGGCCCCCACAGCACAGCAGCTGGTAGCTCAGCCCCTGACAAAG
CTGTTAATGTTCTGCAAAGAATGTGCAAATTGCAGAAACGAGTCCAAGTGTGGGCAGAAA
ACACTTCTGGTACTTAGAACCAGTGATGGAACAAATTTGGTCAAATTGGTAAAGTGCCCA
AAGGGAGGAGGGAGATGTTCCACGGAAAACCAATTCCAAGCTTGGGTGAGCTCAGGATTG
TTTGGAAACTCTCCAATCTGGGGGCCTGCATTGAATTGCGTGTCAGGCAGAGACTGTTAA
ATAAGATTAGAATAAGGACCAAGAGAGCAGCACAGGTACCTCACAGGACGGCTGTGTAAT
GTTGAATCACAGTCACTCTTTAACAGCCATACATCAGCTGCGGCAGCGCTGAAAAAATGT
AACATGAGGTGGCATGTAAACTCACTGGACAGTTGCAGGAAACACGAGAGGCTTTTCTTT
TCTTTTTTTTTtagtgcattatgagctgtgtttggaacaagtcctgttttctgctttgat
ttattcctcgtagcaccaattaggc
>NODE_23_length_346_cov_8.002891
ATCACGTGTGAAAACTTGCCTTAACTTCCCTTGCCTGTGTGACTACAGCGTCAGAGAGTT
TGACAGATCTGTGCGCCACGGAGGCGTCTCCCAGCCATTTGGCATGCCATGCGCGTCTGG
TGCGCTGGAGACTGCCTGTCAAACGCCTATGAGTCGGTGGCGCAGCCAGGGACCCTACGG
AGCGCCAGATGGGCCATTAAGGTAGTATTAATGTAGATGCCATCGCTTTTCTCCTCTGAC
TGGGACATGCTCTCTCGAACTGCGAGCAGCTGCTGCCATTTACTAGGACAGCTTCCTGCT
AACTTTGGCCAACTGGCATCACTACTGACTGGCTCTCAATGTAATGATACACTTTTTCTT
CTTACTATACCTGTGACTTTCTCTTTTCCCACTGCCCTCCCTTTCCAGAGGTTTTACCAG
GATAGAGCTGAAAACTTCCAGCTTTTCCTGCTGCTCAAGTGTTTTATATACACACACGCG
CGCGCACACAGACACAcactcctgca
>NODE_24_length_840_cov_11.848809
CCCTATTCTTGATCCTGAGTCTTTCCACAAGACTAAATGTGGGATTATAAAACAGCAAAG
CTATCAACATCCCCAGCCACCCCAGCACCTCCCCTCCTTCCGTCTACGGAGAGAAGATGA
AAGGCTTTTTTATTCTCTGCTGTATGTGAGCACCTCCACTCTCTCCTCCAACCCAGCCCT
TTCCCAGCCCTCTTCCAGTTTAATTACTCTTGATTATTCCCGATTCCGTCTTGTCTGAGA
GATGTTCACCTCCGAAACAAAGACACACTCACACAAGGCACAGAAAAGCGGAAAGAAGAG
AGACAAAACATTCACCAGATATCAAATTTGCATGAAAATAAGCCACACTGTTCAGCCGGC
AAAAAGTGGATTGAAATGAGGACTTGCCAAGAGCGTGGTGGTATAATTAGCATTTGACCA
AACAAACGAGCTTCAACAGAGCTATAATTAAGCAGGCCTGTAATTAAGTGTATGCCCTTT
ATCATAATGATCGTGGTTAAAATGGTGTGATGGCTGCCAGTTGATTATTAATGGTGTAAC
CCCGTCCTGCATGCATCCTGCACTGGAATCAAGGTGTCACGACTGTCAGGCTAGAGAGCA
GCCCTTTGTTTATAAAATACATTAGGGCCCAAATTAACACAGGGTGACAAGAGACACAAA
GCCTCTCGTTTCCAGACTGAAGGGAAAACTGCAGCTGCTCGGCTTCATTATAAAACTCCA
AATCTGGAGGCACAAAACTTGCTGCAGTTGGCTTCGACAGGAGCCCCAAATATCAAGAGG
CCAAGCTTCCAACTGGTGTTCTTTTACCCGCAAGTCCATCAGGCCGCTGGCACAGGAAAA
GGAACTCATAAATGTAAGCCGAAGCTTTTCATGAGTCATCGTTTGGGAGCTGACACTCCT
TTTGGCCTTTCCTGTTCACAGCAATATTTAAAAGTACGAAATTCTAAAATATCCCTCACT
TTGACACTTgtgtgacttgctttcctttctcggttattac
>NODE_25_length_508_cov_10.838583
CCCAAACCCCCTCACCCCAGCACCGCCCACCCCTGCCTCTGGATGAAGATGCCTGCGCTG
TATACTCAGCAGCCTGGAGGCCCTTTAATCATACTAGATATACAAACAGCTGCTATGCAG
GCTGGAAAGCAGCTAAACATACTTGACTGGTCAAAAAGCCAGTAAATTACATTGACAGAA
TGACACATGTAATTAAAAGAATCCATGCCGCTTTTACCTTTTGCGCTTCACACCTACAGT
GGCACAACGACGAGAGCCGGCAACTCCCACCCCGCTAATTACCATTATCAGTGAAATGGT
AGGGTTTGACTCATTAGTTCCATGTGCATTTAATTAGAGGCAGGCTGAAATTGGATTTAA
CTTATTACTTTTTCATGGATCACTTTCTTGTCATCACTTCAAATTGGATTGCAGCCCCAG
GTAACTAATTATGCCAGCCGCAGGATCAGGAGTGGAGAAATAGGTAATTAGGAACAACAC
TGTCGGACCCTCGCTGATAGTCCACCAGCACCAAGGTGGGGGGAGGGGAAATTGATGCTC
GTTTGTGGCATTGCACACGAGTCTGGCTGGTTAACTACACCTCGTTGCAAGGGATCCTAG
GTATGCATCCACCTCCTACAGGGGATTATGTGGCACTCAGCTGGGCAGTAGATGTTGTGT
CAACATGg
>NODE_26_length_502_cov_9.964144
CAGCGGTGCATCACGGGGAGGTTTGGTCCCAGAGGTAGGTTGGTATATGTGTGTGTGTGT
GTGTCTAAGTGTGTGTGTGTGTGTGTGGTTCGCTATCCTCCAGAGCCCCCGTTCCCTCCT
CAAACCTTCGTCTTTCATTCAACGTCTAGTCCTTTCAAAACAAGGTGAAGTTCAGCAAAG
TTTCTCTGCAGAGATGATCAAACAGTCACATCACTAATGGCGATGGGTGACAGGGCCAGT
GAATACAGATCAGCTTTAATTGTGGTGGGTCTTACTGCCACTGTCTGTCAATCTGAGCCT
TTGAATTGGCGAAAATTTGCTCTGTTCATTCTGTTAAATGATGTATCCAATTAAATGCTT
TAGAATTCATGATCTTCAGTCAAGGTTAAATGAAAGCAGTTACTCCTGTCAGTAAGGTGA
TTAAAAGCTGCCTACATCAGACACATTTTGTGCAAAAATTTAAATTTGGGACTAAAGCAT
GAATCTTTATTCATTATGTGCAGTCCTGCTCTATAAATGTCCAGCACAGTCGCTCTTAAT
CACCTTGTTCATTTTAAATCTCACTTTAGTCCTTTTTATTAAAAGGCATCCTGGTATTTA
AATTACAGTGTTTTACATATTCTGATTAAATtgaagctgattcaaagaactttcttcaca
gc
>NODE_27_length_416_cov_11.161057
CCGAGGAGTCAGATGGCACAAGAAAGAGGACGTCCGTAAAGAGAGCATTCTCTTTTTCAA
CTAAACACATCTTCAAAAGGAAAAACCCCACAATGTCTTGCTGAAGCCACCTGCACACAG
AGGGCAGGCTGCCACTGTTTCAATGGGCGCTGCATGCACACCCCAGCGGGCTTCCAGATA
GCGGCTAAAGAGCTTATTTCCCAAATCTCTTTATCCTTTCTAGAACTGTGAGACGTTGAC
AGAAAGTCAGTTAACTCTAGCCAGTGGCAGCTGCATGGGTTTTGCATAATTAATTATTTA
TACGGAGCCAGACATAGTAATTACCATCCAGATGAATATGATATTCTAATCAGGCAGGCT
TTAATTTTAATTGCCCTCCAGCATCTAACTGTCAGTGCTGGCCTGGCTTGATAAAGTGGA
GAGTCTCTAAACACCATTAGACATCTGCTCTGAGAGCATTGCCTCCACTACCCACCAGCC
CCACCATCCGCCATAAAAATCAATACAGGACCTGGGTGTGTGCGTGTGATCTTGCTCATT
TTTCTATGGAAAGCCATTTTTCGTCAATGACAAAAA
>NODE_28_length_591_cov_12.629441
AAAGATTCACATTAATCTCAATACAGTTAATTTGAACGTTTGATTTAGAGGCATTTCACA
CCTCAGTTCCCTCCGTATCCTTTCTTTTTTGATCGCTCGTTATTTCCTGCAGTTTCCCCA
GACTTAAACACGGTGAGATTTCTTTCTTGTTTACACAGAAATCTTCCATCCCAGGTCTCT
GCTGGAGCATTAGGGGTACCAGCTTTCAGCATTCTGGTGGGCCCAGCGGCCCCACAGCGA
CAAGCCCCTATGCTCTTTATTTGGCACGTAGCCTGGAGGTGTCAGAAATATCGACACGCT
TTCACGTGACGGAGACTTTGCCAGCCGTTTTCCCCCCTTTCTTAAGCCCGGCATTCTGTC
TGCCCAGCCAGGTATTGTAGGGCCCCGTGAAGGCCCTGTGAATAGTGTCAAACTTGATAG
TTCTCATTTCGCTTCCTGTACATGGCAGAAGAAAAAGTGCCCACCGTGTGGGTTTTCCTT
TTGTGATGGCCCTCTCTAGTCTTCCTGGGAACACACCACATTCCAGCCACAATCATTCCC
TTTGTGAATCTGGGGATTGTGGGTGAGCCTGTTATGCCGATAACCCTCCTAGCTTTCAGT
GTAATGCATGCGAGTATCATAGAAGTCTAGACTCGTATTTTTTTGCAAACAATGCCAAAT
AATGAGCAGAGTGTTTTCAGTGATTTGGCAGAGCCTTTGTTTTGACACATCCTCCCTCAT
TCATGAAGGACCTTTTGTGttcatccacgcc
>NODE_29_length_333_cov_15.966967
TAGATCCAAATGAGTTATTATTCTGACAAAGTGAATAACTGTTGTTTAAATACGTTTATT
GCTTTGCTGTCAAATCATCTTTATCTATGATTATTGTACAGAAGATGCTCCAAATAGCAG
TTGATGATTCTTGTTTCTGATTATTCATGACACACACTGAAGCTAGTTGTCTCGATTTCC
AGGTGAAGTTGTATTTTACGAAAACCGTGGAGGAGCCTTCGAATTCTGAGGCTAGCACTT
CAACATCCGTCACCCCGGACGTTAGCGACAATGAGCCAGACCATTATCGATACTCTGACA
CCACTGACTCTGATCCGGAAAATGAACCTTTTGATGAAGAGCAGCACACGCAAATCACAA
AAGTGTGAACTCTTTTTAAACAGGAAAAGAAGAAATTATACACGAAAAAAGGAGAAAACT
TGAATATAAACTCAAAAGAAGAACCTTTGTCCCTTCCCTCCCCCAGACGGCAATAGAATA
TCATCATGTCAAA
>NODE_30_length_460_cov_12.028261
GTCGTTGAAGTGTCACTCTGTGCACCTGTCTTGGAGCAGAGCCGAGTGTTCAGTACAGAA
CTGGAGTTGTGGGTGATGGCAGGTTGATGTCAGGGTCCCGCACTCAACACCCATCCTCAC
AGCAACACGGGTTATATATAGGTTACAGCTCGGTCCTGGCGAGAGGTGGGTAAGATCGAT
AAATCTGAACGAGATGCGCGCATTTGTACCCTCCCCTATTACAAACACACACACACATAC
ATTGAGATGCACTCACACACACAGTCAGTCACCCACCCTTCCCCCTGTCTTCACCTGTCT
GTAGAGGTAAACACATGCATTTAAATCAGTTGTGGGGTGCCGTGGTAACAAAGACAAATG
ATGTTGTATGTAATATTTTTCTATTAACATAAAGTAATATAAAGTGAAGGGCAGTGGTGT
ATGGAGGGAGTTAGGGGCTAATGTCCCGTATCAGATGTGGACAATGTCAGGGCTGCATAC
TGAGCAGTCTGTGTCCTTCTCCCCTGCTGTGTGTGTGTGCGTGTCCTGCTCTTTCACGGG
GCGAGAAGGCAGTGACACACCGAGCTGCCAACGCTTGTATTATTCCCACTGCCTTATTAA
ACcctctgccctcacccctc
>NODE_31_length_586_cov_15.873720
CCAGTCATGTCTTTGTATCTTTGTCTCTCTTTTTTTTTGTTCTCTCTCTCCATATCTCTG
TGTCTATGCTCAGCCCATTAATTGTGCCCGAACAGTGCCACATGCCTCAATGAAAATAAA
TTGCTTTTAATTTAGGCTTTCCTTTTTGCCACGGCCGGCATCACTTAATTTCATTAGCTC
TGAACCTGTAGAGCGCTTTTTCAAAAGCGTCATCTCATGGACGCACTTGAAAATGAAAAG
AAGCCCCTCTTTTTTTTTCCCTCCTCGCTCCCTCTCTCCTCTCTCTGCGCTCCTCAATTA
ACAGAATCGTTTCCTTTCAACTAAAATGAATGTTATTGAAACCAATTAGCATGGACTGGA
AAATCTCTCGTTAATGAGGGGAGTGTGGGTGAGTAAACAGGAATGAAAAGATGAAATTAG
AGAAGAGGCTCTTCTTGTTGGCCTGGAATAATGACATGCTTAGTCGCCTAATTGTCTGGT
GAAAAGCACCGCTGCGATAGTAACAGATTGCGGTGTTCATTAGGCAGCAATGGGCCACCT
GCTGCTGGGGCGGCGAGCCCGCAGTCCCCGTACACGTGTTTATCCCAGGGGGCACTTTTT
TTTGGACATGACGCTCACTATGAAAAGCAAATGAGCTTGCCAATATGCTGCAATGTTGTG
TCCTTATTGCCAAGGCACAGAAGCATGATATGTCAAATCAAATGAAATGAATGAAACCCA
ATAGTGTGAAGCTGGAGGGTTTCCTc
>NODE_32_length_420_cov_13.766666
GTTATAGTATTCCACCTACCCTGATGTCCCCTGTTATCATTCTCTTCTCTTCCTCTTCTT
TTTATTTTTTTTTTATTTTTGAATGGACACAGAGGTAACGGTAATATGCTTTTCAATGCA
CTTGGATACAAAGGTTAAATAATGATAATATTTTTCCAGTATTTTCGTAAATGTGTTAAG
AATTGCTATTTTATAGTTGAGGAATCGAATCCAGATAATAAGGTTTAAAGCTAACAATCA
TTTCATATTTGTGTCTCTCTTACTGTTGCTTTTCTCTCTCCTTCGATCTCTCCTTCTGTC
CCGTGTGCTGTCCTACCTGACTGTTGTGTTGTCACTTTTAATTTAACAGTTCAATGGTTT
TTCAATTTAGCCTTTAAAAGCTGCGCTGTCACTTGTGACGAATGTTAATTGCATGATGTT
TGTTGTTGTTACTTTTCTTCTCAATGACAAGTGTCCCCATCCCGCACACTTCAGTTCTAA
ACTACGTAACCCTTCATGCCACCTTTTCCAAGATTTAACACTGTCTCTACCTTATATGAG
CCTTTTCTTATCTCTCCGTATTCCTTAAATTATTAAACAa
>NODE_37_length_167_cov_42.994011
ACTGTTTGCCGTCATATTTATCATAATACAAGACATCCTGAAGCAGAAACATGTTTGTAA
ACTTGAAGATGCGATCAGTACAACATTGCTGTTTTTTATGCCTTAAAACAGCGTTTGGAG
CGCTGAAAAGGCCACTTTTGTCATTCAGTGTCTCCTGTCAGTTATTGAACAAAAAGTGAC
TTCAAACACTGTTTGCCGTCATATTTATCATAATACAAGACATCCTGAAGCAGAAACATG
TTTGTAAACTTGAAGATGCGATCAGTACAACATTGCTGTTTTTTATGCCTTAAAACAGCG
TTTGGAGCGCTGAAAAGGCCACTTTTG
>NODE_40_length_690_cov_9.937681
CTCACACTCCACCCTTGACTGCCTCGTTATTCCTTTAATTAATCAGTTCTCATCAACGGC
ACCCTCTCATTCTTTCAAGGGCTCTACATCCCGCTATTTACTGCCTCCATTTTCCTCCAG
CAATCCTGCATGTGTTTCTTTTATCATTTCGGAAGGCTTTCACCTCCCCCAAAAAGTCCC
TCCGTCCTCGTGCCTTCTCTGCCTGGGACCCCTGTCTGATTATTATGCCATTAAGCCTCT
CCTCCTCTCCTCTGAAAGAGCAGCAGGGTCCCTCTCCAATCTAAAGAAGTCCTGGGTTTT
TTTCCCCTCCTTTCCCTGAAATTACCCGGCGACGCGTGCCTGAGTTTCTAATTGGCATGC
CCGTCCCTGGAGACGGCCCCCTCCCTTCTTCCTAATGAAAAGCCTCGGCCTTAATTACAC
TTTCCAAACGCTGATTGTTATTGACAAAACTCCTGTGGCTCGGACAAACGACGGCAGATT
AGCTCCATTACAGGCAGCCCTCCAAGAAGAGAAAGAGAGGGATTTCAAATCGACAATGCA
AAGTGAGGGGGGAAAAAGAGGAGCTTTCAATTTTTTTTTCCATGTACCTTGCTCTTAATT
GTTTGGGCCATTGCTCCACTTAAGATGTCTCTTTCTTTGCCGATGCCTCTTTACTGTTCC
ATTGTGTTGCCGTCAGTGTACTTTCAGTGAGGGGACAAAAGCCCAGTTATGTTACTTGAG
AGAAAATGTTCATCTTTTGTCAATAGACAGGATTGCTGATGGCAGCATGAGTAAACATGA
GGATTTGGCCTAATGCTTTTGTTTGCCTGCAAAAGGTACATAGACTGTCTAAAGCTGATA
GGGCCGTAAg
>NODE_41_length_359_cov_15.016713
TTATTAATCCATGAGAGCCACACACAGATACGAGCGCGCGCACAAACACGCACGCAGACA
CACACGCACTCTTGCTCTGTGTCTCACACACACACACACACACTTATACATACACACAAC
AGTGTGGCTACAAGGTCACTCCAAGTATTGATAAATCACCCAGCTGTGATTCCCTCCTGA
CAGCTCAAACTAACATCAAGCTGGATGGGGGAGAACAAAAGACCATCAAGCGGCCCTTTT
CCTGACACTTTTATTCAATCACGGCCAGATTGCTTACGACAGCACCAGCAGCTGTTTCGT
CTTCATCTTTCCCCATTTGATAAAGCGTGTCAAGTCATATTTCTGTAAGTACTTCACCTC
ACCCCATACTGTGCAGATCCACAGCGATTCGGCATATGCACATTCCACATGAGGGGATCG
TCAAATGGGTCAGGGAGTAATGACACCCCTCTGAAGGTCGCAGCACACTGGCGTTGGGGG
GGGAGCGGgagagcaggtaggtgggtggaggaggcgagg
>NODE_42_length_495_cov_16.139395
AAGAGACTCATGACAGAAAAAAGCAGTTAGTCCTGCTGTTAAAGAGGATATAAGAAGAGA
GTCAGTCAAAGAGTAGCAGAGGGAGAGTGAGAGCAAACGGGGCTCATTTTAAGAGGGCAC
ACTATGTTCGGCCCCCTGTCTCTTAATCCTGGGCGTTTGTCGCGGCTAATTATGGTGGAC
AAGCCTCTTTATCGAACCTGCTCCTGCCATCAGCATTAGGATGCATGAGCTGCGCCTGTT
GTTTTAAACGCTCTCATTAACCACACAAATCAGTGCTGTTGACAGAGTGCTTTTGAATTA
AGCGTCTCGCCCCCACCGCCGCGCGCCAATGCTTGCAGGGCCCAGGACAAGGAGCAATTT
ATAACACCATTAGCCACACTCGCCGAGGTTACAGGCATCAAAATTGTTCCCGTCTAATTA
TTCTTAATGGATACAGGGAGGGAGCGACGCTCAGGACAGCTTTTTCATTAGCCCTCAATC
AAGAGGGTCGGGGGAGAGAGGGGTGGGCCAAATGTACTGCTCAGGCAAACGGGAAATCAA
AAATAATCGTGTTTGCTTTTTTCATAATACAACACGAATGCATAGATGGAGGGGGGGAAG
GTGGCGGAGGGAGGGTGGGTGAAGAGATGCAGAAAGAAAAAAGAAGCACTGCTCt
>NODE_43_length_387_cov_10.599483
AAGGAGAGGAGGTGCGCGGAGGGGGGGGGGGTTGTATCTCTGAATGTGTCGCTTGATTGA
AGTGCGTAAGGTTCTGAGCTAATTACATCCAGAAACGCAGCCTAGGAACAGATGCCACAC
TTGTGCATCAATAAATGCTTATAAGTAACTTATTTAGGGCTGCCTGCCATGCAAGGAAAT
GGCATGACTTAAAGCACAAGTGCCCAGGGGCTATTCCCCAGCTCTTTGTCTTGTCATCCT
GCATCTTTTAAATCTATTCACCGCTTCAAAACAACACAGGCAGACAGCAGGGCATGGCAG
AAAAAAAAAAGAGTAGAGGAAGGGGAAGAAAAAAAAAGATACAAATATTCACACTTTGCA
GACAGTATTATGTTTGCCGTTTGGGTTGTCTGGCATCAAAGATATGCTGTCTTCTCTTAG
ATTTGTGAGTCGTAAAGGAATGGTAAGAGTGCTGTTTTTAAGGCCAAGCTCCCGTTTGAT
GAAATGCAGCTGTTctttaaagttttaagataaatatgttttgacttgagcgtagagaga
tatatta
>NODE_44_length_710_cov_14.647887
TGTGTATATTAGTTAATAGCTGTATGGGCGTTTTGCGTATGCGTAACCAGCTGCGGATAA
GCAGCAGACTGTAAAGTCTTAAATCCTGGGTTTTGGGTGGCTGCAGATGCCACAGGCTTA
ATAGGCTAGATGGGAAGTACCTCCTCATAAAACAACACATAACAAACATATCCCCTTCCT
CAAACAAACATGTCCCTGTCTCCACATTATCACCTTAGCCCGAACAAAACACCTCTTTTT
GTTCTCCTCTGGATCCTTGCGCGCAGGTACCTCAGCTTGTTTGTTAACACCAGCACCAAA
GAGAGGGAGAGGGAGAGGGAAAAAATCAATGTAATACTGCAGAACTATCAGATCATATGA
AATTATGGATTCTTGGTCTGAGCATTCAGCCCTTGTCTGCCGAGCTGCGCAAATCAATTC
AAACAGACACAAAGAGCAAACACACGGCGTAACATCACAATAGGAAATTGAAGCGAGCGG
AGCCTCCCTTTTAAAATATGCGGCTACATATTTGTTTTGTGGATTACCATTCTGAAATGA
AGTTTGAACAGTTACTTAAAATAATATGCAAAATATAATTCCTTCTTCTTCTATTTTTAT
TATTATTCCTCTCCTCCATACCCCCATTCTCTTGTTTGTTGGAGGAGAGGGGAGCGATGG
CGGCCACAATGTAAACAGACACACAGAGCTGCTATGATGCTGATTATGTTTCCAAAACAT
ATTTTGGGGCCTTATTCCCATTGCAGGGAGTTGAGTATTTATCCTTTCTTTGTTTCCATA
TTGTACTGCTGGTTCTAAAACATTTATGATGGTATCTGAGGTGCAGTAAAAGGGGTGAGG
GGTGATTTAAGCGTTTCGAAGAGGAAAATc
>NODE_45_length_347_cov_8.236311
CAAAAGTGGCCTTTTCAGCGCTCCAAACGCTGTTTTAAGGCATAAAAAACAGCAATGTTG
TCCTGATCGCATCTTCAAGTTTACAAACATGTTTCTGCTTCAGGATGTCTTCTATTATGA
TAAATATGACGGCAAACAGTGTTTGAAGTCACTTTTTGTTGAGTAATTGACAGGAGACAC
TGAATGACAAAAGTGGCCTTTTCAGCGCTCCAAACGCTGTTTTAAGGCATAAAAAACAGC
AATGTTGTCCTGATCGCATCTTCAAGTTTACAAACATGTTTCTGCTTCAGGATGTCTTCT
ATTATGATAAATATGACGGCAAACAGTGTTTGAAGTCACTATTTGTCAAGGAATTGACAG
GAGACACTGAATGACAAAAGTGGCCTTTTCAGCGCTCCAAACGCTGTTTTAAGGCATAAA
AAACAGCAATGTTGTCCTGATCGCATCTTCAAGTTTACAAACATGTTTCTGCTTCAGGAT
GTCTTCTATTATGATAAATATGACGGC
>NODE_46_length_368_cov_9.755435
ATCATGGGGCTTTTGTAGTGTATGTCATCTCCAAAACATCAGCAGACTGGGGCTGGAAGA
TAGGGTGCATCTGCTGGAGAGAGGAGGAAAGAGGAGTGTGTGTAGAGAGGGGGGGAGGTT
GGTGGGAGTGAGAGCTGGGAGTGAGTGTGCATGATGAGGAGCAGGGGGTGAGAGAGCCTG
AGAGAGAGAGAGCGGGGGAGAGAGAGAGACAGAGAGAGAGGGGATGAGAGGGGAAAGGAG
TAATGGCAGAGGCATAACAAGCAAGCTGCTCAGAATTAATGAGCTTACTCAATAAGAAAA
GAATAACCAATCAGTGTGTGTTGGGCAAATATAATTTGGGAATAATTGCTTGATTGCTTT
TCTATAGTAGGCTGATTTGACCACACACAAGAACTGAGAATTAAGATGTCAAGACAAGAA
TTAATTTGGCAAGCGAGGGCACACAAATGTTCCTCTCGCTCCCCACTCAGGCAGCTTGGA
AGGCAGCAGAGCCGTGAGTTGGAGCGCACTAATGATGAAAACACAGTa
>NODE_47_length_434_cov_10.758064
GGCTCAACAATTGGAGCAATGAGAAGAGACGGAACAGAGAGAATGAGAGAGAGAGAGAGA
CATAAACAGACGGAAAGAAAGACAAAGATGAAAATGAATGCACACAGAGAGACAACCTTC
TTTCCTACAGCACCATGCTTTAATGTCGTAGCTCGAAGACAAGAACATTAGACCTCATTC
CACCTCCTCATCTGGGCCTGAAAAAGCCTGGGCTGAAAATCTTAATTAATTGTCCAATAG
TGCTGTGGGGTCATTATGCATTGCAATAAAGAAGCGTGTAATTATGAGATTTAACAGCCA
TTACCAAGGCCAGGAACTCATATGTCATCATCAGCAACCAAGCCAATGGTTTGGTACGGC
TATGTGTGTGGCTTGATGGACAGCACACACTCACAATACATACACACATATGTACATATT
GCATTGTGGGTATATAGTGGTTAGATTTACAAGACAGAAATGTGTCTCCTCTTGTATAAG
CAAACAAACAGTCGTATAAATGTGCATGCAGACAAATAGGGAAAGACAAACTGAAGAAAA
CGCATACAGGCAAGCACACACACACACACACACTCACACACACACACACACACa
>NODE_48_length_510_cov_11.437255
GAACTGCGTTCACAATTACCATAATAAAGGTGAGCAGGGGGAGAATAAATTGCGAAAAGA
GAAAACTTCTGTGTGCATGACGAAAAATGTCCCCTATATGAATACAATACGTACTTAGTC
CTGAAATCACAGAACAAATGCATCAAATAAATACTTTATTCACGTGGAGCTAATTTCACC
CCTCCATTTTGATCACGTCATTCCCTCTGGAAAATTGCAATTAAGTTTGGAGAGATAAAA
CATGCCAACTACTCTGCATTTCAAGGCTTGATTGGCCTATCAGCTAGTCAGTATGCTGCC
ATGGTTTTCATCACTGTTAATTGATCCTTTCTTTAATTAATCTGGAAAGGAAAGCCCATA
TCTCTATCCTGTCTGATCGTCCCCTCTGTCTGTCATAACACAATAAAGGCCCTATCCTAC
TGCTAGTAACTCTGCCTTAGCTTCTCCCTCTGGCTCTCGGCCAAATGGACTATTTATGGT
GCACCTATCTAACGACAAGCCTGCTGTATGGAGTTCAATGGCTGGGTTCATTAACAGTGC
TTTACCCGGCTACTTCTAATTTGCATGCAGTGACACCTTGCTTTTAATATGGATGTGAAG
GTTAGTGGTAGGCCACGCCACTTTCTCAACTACCAatagtctgaatgttgttcttgcagc
tccttgtacc
>NODE_49_length_527_cov_13.064516
CTTACTAGCTTAAAAAAAAAACAGCTTCTCTCTGCACCCCAGTCATTTTCCTAAAATGAT
TGAAACCATAAAGAGACACAGGAAGGCTGCTGGAATAATTAATAATAAAAAAAAAAACAG
CAACAGTAGAAGCCGTAATCCACTGTAACAACACTAATGCTGTCGCTACAAAAATATTGT
ATTATGATGACAGTAGATGTGAGAGCAAACATATAATGCCAGGAGCTTCTTCATTACATA
GACAGAAAAAGTTGCCACCGTTTCAATGGAAACAAACATTGCTTTGGGCCCCTTTGTAAA
CAGCACACAGCTGCTATTTCGAGTGATGGGAGCTCCACCTTGTCACAACAATTCCCTTAA
AGAGGAACAGTTTAATGTCAACAATATTTTCTCCATCTGCCTGCTCATGAAAACCTTCCA
ATCCACAGGGAAAATGTTTCTCCCATTCCAAAAGGAAAAAAAAGCACAATAGAGGAAGAT
GAACTGATAACATCAAGCGCCGATCGCAGTCAAAGGCGCGGTATTAGCCTGCTGGAACGG
GAGCTTTTGGTGGCACACATCCATCTGTTCACTTTTGCATTTTTCAAAGAGGTGTCATGC
CTTCCGTTATTTCGAAATTTCTATGCAATATTCACAAGGAACTCCTCGGAGCGCCGCGCC
AGCTGACTTGATTTGCATGGCCACGTt
>NODE_50_length_563_cov_15.417407
GCGAGAGCGAGCGTCGATGCAACATATTATTTCTATCCTGTTTTCATTTTGCATTAAACA
AGGCACATTCCTTCAAGACATATTTTCAGCCTGTCTCTCTCACACAAATATCCACAGAGA
TACACACATGCGAACATATCCATAGAGCGAGGCTGAAAAAACAATTACAGTTTCTCATTA
AGGCACTCCTAATCCCTTTATGCAAAACACAGTTACACAAGTACACACAATGAGGAGAAA
GAGAGAATGAGGGATGGGGAGAAAAGAGGAGGGAGAGCGAAGAGAGAGAAAAAAAAATGT
AGCGCAAATGCGAGGAGAATAATTACATATATCATGAAGCCGTCCCTTTTATTTCGGATG
TCACTTCTGATGTCACTGGCCGGCTTTGGCGCTAATTTGAATTCAGACCTTTATCAGTCG
CCGGCAGCAGATTTTGAGTGACAGCGCCACCAAACGCCTCTCGCCAGCCGTCCTATTGAT
TTCTCTAAATCCCCAACAATAGCATTTGCATGCTTGTTTCTGTTATAATACAGATATGCC
GTTTCGGAAATTAAAGAGCGGCAGGCAGACCAGAGGTAACTAATTGTGTGCCTGTGTAAT
GAGTGCAGTTTCAATTTGATATAACCCACAGCTTTTCCCCTCGCAGGCCCGCGCTAAGTA
CTTTCAAGTCTTTGTGGGGAAATAATTGATTTTTTGTGCTTTGGGCACAGGGAAAACTAT
Tat
>NODE_51_length_488_cov_10.061476
CATGAATATGTTCAATAAATAGACTGTAGTATCACTTTACTGTATAAACTTCATCTTTTT
TTACATGCAGTCCATAAAATTTTCATTTGACGGAATAATTTACCCTGTTATGTATATATA
CAAATAGATATTTTCTCTTTATTCTCTTTTTTAAACTCTTCAATAAAATCTATACATTTT
ATACACTATCTCCCTCTTTTAATGGTCAATGTGCATACACAGGAAGTGTCTATCCTTATA
AACCGCCAGCCAATCTTCTTTTTGCTATCCATGGTAAGTGCTCGCACGTAGGACTGGGTT
GTCCTGCATTGGGAATTATAATGCCGCTTGTCTATTCCTCTGCAGCCCTCCTTTGTGTAC
CCGATGGGGTTGCATTTGGTCTCGTAAAAGTATTGCTTCAGTTGGCCATTGGGGACAGGG
ACCTTTTCCATGACGGTAACTGTCTGCCCAGACATGTCTATTGCCGTCTTTTTATCCACA
GCTGTCACCCACTGGCTAATACTGTCACACACACTGAGCTCTCCGCGTCGCGAGGGATCG
GAGTGTCGCCGCACCCTCATGGACATGTTAGCAGCATCCAGGTAGTTTTTGTATTCCTCC
AGAAGAAAGAGCAACGGCGGCTCCAAAGGCACttggttgctgatcatc
>NODE_52_length_530_cov_5.543396
CTCGAGAAGCATGTGACCAACCGCTGCTTCCCCTCCTCTCCAGCCCATAGCCCTGAAAAG
AGATGTTGAACTTAACCTCTGCAACAGTGATGAATTAACAATAGAACAATTCAATGCCCC
AGTAATTACAAAACACTTTGGACACGGCAACATTTTTCAACTCTGCCACACAGGTTTGTC
GGTATTGGTGGCTTTCACCTGGAATGTTGGGGCTCTTTGCTCTTCCTAACTTTGTTTTCT
CTGACGCAGATTAGATCTGCCACCCCATTACAGATTCATTTTCCTAATTTTTCATGTCTG
CGCCGCGCCCCATCTGCACAGGGCTGATAATTGTGGGGACCAGCCCTGGTGATTAACATC
AGCAGAATTAATTACGCCCGCCATTAAGGCTCCAGGTTGCACACAATGATCAAGAGAAAT
TAACTTTCTCCCAGGCCCCTAAATCATCTCACCTTCAAGTGGAGTGATGGCAAAGAGACA
GGCCCGGAGTCCTGGACCCCGCTCAGCACCTTCTTAACCAAACATGAGGTGCGCATCCTG
CCTCCCACCGAGGAGATTATAGCTGCGGCTGATGGGTATCAATTACGCCACCTTATGTGG
TGGGATGAGCGAGAGGTGTCCAGGGTCTGGTGACTAATGGACCTGGGTTGGAGCCACCCT
GCAGCTGGAGACCAGGGAGCTGACTGtttc
>NODE_53_length_577_cov_7.634315
TTTTCCGGAGGAATTTGCGGCTCCGCGCCGTGCGGCCGGGAAACAGTTTAAAATTCAAGA
ATTTAATTTTGCCACATTTTCCCCAGCTGAAAATGAAGCATCATTAAGTTCTTGTCCCCA
CTTTCATTTTTTGAATGAGGTTTTAAATGAGCCCCATTTCTCTCACGTCGATTACACGTC
AGTTTTCTAATGACAAAACAAATCAGAGTTTAGCTCAAGCACTTAATCTCAAATCATCAT
CTCTATTTAAGATCAAAACATCTGATGAGTAGATTATTTTCCCCGTTGCTCGATGAGGAT
CCCTCGTTCCAGAAACCCCCTTTTAGGAAGTGTTCCCATGTTTGACAGCATGCCAGTCTC
AACAAAGGGGAAATGCTGAGTTCCCTTTAATAGATCTATATTCATTTTCAAATGAGTTGA
TTAGCCAGCACAATGTCATTGGATTCAGGGGCCCATTACACATTTATGATGGTAAATTAC
TGAACATTTACAATCCAAATGAAATTTCATGAGGAGGGGATATTGAAAAAATGAAGGGAG
AGAGACGCTTTGCGTTCATCCCTGTAGCCTTGCCTCATTGCATCTCTCTTCCTCTCTCTC
CCTCCCTGTCTCTCTCCCTTTTCTCTCCCACTCTCTTTTCTTCTGTCTCTCACACTCTCT
CTCTCTCTCTCTCGTCTGTTTCTCTCTCACATATCACATCAGTGCCCCCTGTGGTCCAAC
CGGGggcactgatgtga
>NODE_54_length_360_cov_4.983333
GGTACTAATACTGCAAGAAATGACAGAAATTCAACTGAGTGAAGCAGAACTGACAAAGAA
TTTTAAAGCTCATATAGCTTATAAAGGGGAAAGCAGAACACAGAAGTGAATCTTGTTCTG
ATTTAGCCTATATTATAGCAGTATTTCTTGATAAAGTTAGTTAATAGCTGGTAAAGGCTG
CAGGAAGATTTCTGGAATGAGTCCAGAAAGAAAAGGAGTTGGTGTCTTCTGTTTTCATGG
GGCAATGGACATCCATCCAGTTCAGTAGCTGGTGCCGTCTCCTCCCTCATCTCCCGGTGC
ATCTCCTCCTTAAGCCGCAGCTCAGCTAAAGAGAAGCAAAAGAAGAGTGGAAGAAGGGAA
GCCCTTATGTTCATGTGTTTTGATTAGCAGGTAATGATCTTTGATCTAATGCGCTGACTG
GGAAAGTGCGGCTCCCATTGAAATCCGGTGGATGCTTGGCCGACCTGGAGCCAGTGTCAC
TTCTCGTTAGGGCCTGCAGCATCCACCGGATTTCAATGGg
>NODE_55_length_677_cov_6.988183
AGCCACTTAAAACACACTAATTGGACCCACATAGATTGCACTAATGATTCAACAGCAATA
GTTAAGCACCAGTATTGTCCATATCTACTGGCCTCCCTCTATTAGGGTTTAATAGTTAGA
CTGAGATGGCCAGGATTTTTGTGTAGACAGGAAGCAGGCGTCAGTGGATTTTTTTTTTTT
CCCCCCTATTTTTAATGTTTTTTTGTTTGTTTGTTTTTGTGGTGGCTGCTATTTTTTGTT
ATTGTGTGTTTACTGTATGAGTCACTATATGAGCTCCTAAACTAATTAAATTCCTCTGTG
CATCGGTAATGGGAAGCTAAGAGATATAATTGTTGTCATTTTCATGCCATCCTTTTAATT
ACTTTCTGGTTCCATTTCATTCCATTTGAATTGACAGCCTGATCAACTTTTAATTGCCAG
TTTTTGCAAACAGCTTATCAGCCTGTTCCAAGCCTGCATGCAGAGTACTAAATGACCTGG
TCAAACACACTCACAAACACACAGCAAATCCCAGAGCCAATGGATACACATGCACGCTGA
GCACACACATGCATACCAACCCTCCACACCAGATGCATGGTGGAGTCTGACAGAGTGAGA
TGCGGATGCAGCAAACAGGAGGCCCATTCATTTCCCTATAGAACAGCAGCAGCAGGAAGA
AGAGGGGAAGAGGGCACAAAGCAGGGAGAGGGAGAGCTGGGAGTACGATGGAGATAGCAA
CCAGTGAGGTAATCCATCACGTTATCCATAAGCACCTGCTCAAGTAGCATACAGCTCTGG
GAGACCGAAAATCTTGCATCTCACTTTTATTAACATCATACACCCAAGTCTATATTt
>NODE_56_length_616_cov_8.285714
CTCACTCTCTCTCGCTCTCTTGCCCTTTCTCCATCTCTTTACCCCTCTTCCTCTCTGTCT
TCCTGTATTTTCTTCTCCCCCCTCTCCATCCTACTTGTTAATTATTTGCTTTATTTTGTC
AGCGAGCTGATGAGTGACTTCAAAAGGAGGATGGAGCTGGACTCAAAATACAAAAATGGC
TTCCTCTCTGTTGTCTTAGACAATAATTATGATTTGCCAGTTAAGCCTAGACTACAGCAG
AGGGATTGTAGTTTAAAGCAGAGGCTTTGGTGCAAAAAATGCATTTATAGCCCTTTGTGA
GGCTCCTCATTATGTGTGGGCCCGATTCATTAAGTAATTGGTTTGCAGTTGTTTACATGA
GTATTAAGGCCTTCTATTCAGGGCCTTTGAGAGATACATTGTGCAAATGTTGCATGTTAT
GAATGCAGAATGAGAGGCGGGGGGCCAGTCCTATTGGCCAAACACTGCACTCGGCTGAAA
AGCGAGAGAAAAGCACTGGGTGCTGCTTTGCATAGCAATGACTAGGGCCTTAATAAGCTT
TACAGATTAAATACATGCAGTCTATACAAGATGCAAAGAGATACTCTTAACACATTTATA
TGTGCTCATTTCACTATTATGGAGTTTGAGAGAATTGGGGTCTTTCATATTCTTTTTTCT
CTCCCTCTCTCTCTTCCTTGCTCTCTCCCACACAGTGTTTTTCAGCCAGATACTTTTATG
GAATGTTCTGTTTATTGTATTATAACTCGCGGGGAAGCGACTGATCTGCAACATTt
>NODE_57_length_470_cov_12.434043
GACGTGTGAACGCGCTCCTATAGCTCTGTGCGGTAATTACAAGGCCGGGATCGACCCGCT
ATTGATGACAACAGGTTGGCGTGGCCCGCACCACGCACGGGAATAATTGCTTAAAGGTAA
TTGTTGAGGAAAAAAAAAAATAATGCGCCGCTATTAAAGGCGAATAGAAGGAGCACATAT
GGCAGAAAGCAGAGGTGCGTGTGTCAGCTCTGTGGGCCCACCGCGCATATAAAATTGTGT
GACAATTGCCGTGGAAAACACTCCTGGTGGAAGGCAATTTCACAAATAATTTTAGCAACA
ATTAGGGAGTGTGGAGGGGTGAAATGGCGATTTCACATGCAGATGTGCCGGTGGGAAGGA
TCTGGTACCCTGCCGAATAGCTATGACCCTCACTCTCCCGCTTTGGTTTGCTTCACATGG
GACAGAGAGGCACAAAGAGACCGCCTCAGCCTCCTGGGAAGGCGCGGAGAGCACTGGATT
AAGTCAAGCATCAATCATGTGGAGCCCAAACAACAGCGCACTGCTCTCATGGAGGAAGAG
AGAAAAAAAAAAAAGAAGCATGTTGTTAAAAAAAATATCAGAGTTTCTCTGTCTGCAGCT
Acaacaggtttgtttttagaaatcacacaa
>NODE_58_length_616_cov_7.675324
GGCCTGTTCTGTTTAGGGAGGTGTGAGAGCACTGTGAGAGGATTTGGGAGTGCAGATGCG
TTGTGGCTTCACTCTGTTGTAACCCACAATGGAGCCACCTCACACCCCCAAAGGGCTTCC
ACTTCAAGAGCCCTGCCTTTGTTCAAAAATGTATTTGTTCTCTTATTCTTTTTGGGAACT
ATGTAAAACAAAAAAGAACGAATGGCGAAGAGAACCATTCTCTCTCCCCCAGCCCTGCAA
CCCCATCCTACTACCACCTCTCTGTCTCTCTCTCTCCTCCTGTCTCACTGTACCTTGCTC
TCCCTCTCTGGTAGTGCATATTTTGCTGGAGATGCTAATGATCTCCCCCCGCTGTATTCT
GATGCAAGGTCTGTCTACACTTTTCCCTTTCATCCACATACAAATGTGCTCTTATTGCCT
CTTCGCCCTCGGGCCTTTTAAGATGCCTTTTTGAAATATGCCGTTTGATAAGCACATCAT
TGGCCAAGTCCCTGCAGTGATTAGAGCTCTCTTTAATGTGAGCAAGTTAGAGAGTGAATG
AGGGGCTCCGGGGCCGGCAGCTATCCATTCTCTTCTGCCCTCACCCCTTGACATCTCCCG
GGCCACTGGGGAGAACCCAGTGTCGGGTGTAGGACGACCCAGGGCCCAGCTTAGCACAGA
GACACTGCTGGCCGTCCTCCATCTTTCATCTCCACATGGAGATTAAGCACAGGAGAAATG
ACACTGGAGGATCGCCTTCATAGAGACATGGTACTGTATGCTGGAAGGCTAGATCc
>NODE_59_length_513_cov_15.436647
TAAAGGATATCTATCTGATCCAAATAACCGATGAAATTGCTGTATCTGTCTATAAAGTCG
AGAAAACACTAGAGAAGTGTTTTGCTCTAGTTAGAAAAATTGTTTGAATCAAGTCGATGG
CAGTCGGTTACATTGTGTATGGAATACTCTACCTGGCTTGTAACTGACTAGAACTGTGAT
GTACAGATGATGTATTATTAAAATCTGAAGCAAGTAATGCAATGATATTAGGATACAGTT
TTTGTATTTTTATTCTTGTATAAGGTTATTTGATGGCTATTGTTTAGCCTATAGTTCATT
CTGTGTTATTTAAATTCTAATATATGAATCATATTTGGATTGAAGTCATGTTCAGGGGCC
ATGTTGTGTATGTATTGAGATGTAAAGCCTTTGAATGTGAATAATTATTGTAAACTATAA
TATTTTACAGCTTTTTTCTTACTATATCATACATTTTCTATTTGCTCAGTGATTTAATCA
TATTCTGATAATTTAATGAATCTGTTCATTCTCTCTCTGATTATTTGTGCGCTAGGTCAG
TAGATGTTGAATGATGAATTTTCCACTTAATGCTTGGTAGTCCAGTAATTAAAGCATGTA
GGGATTTAGGCATACAAATAAAGCCATGTGTCCTGTCTTCTGTTAACAACCATGACACAG
CAGCAAAAAAAAa
>NODE_60_length_483_cov_20.639751
GAGAGTGCTTGATATAAACAAGAGATTGCTGCGACACCCAGTAATCAATATTAGGATGGT
TTCAGTACCAAACATCATTTGTCTCTGCGACCATTCCTTTGACCAAACGAAGCATTAATT
CAAATCATAAATCTGAGCTGATTTAAATCCGAGGAGAGTGAGGGAGGGAGAGAGGCCCCT
GTCTGACTGCCTGCCCCTAATGATTTATTTTCTACATTTCTGCGAGCGAGAGATTTGTCC
ATACTCACTGACAGGTCACCTTCAAACGCCAGTGGCAGACTGTTCATCACCATGCAGACG
AGCATCTCATCGCTGCAAGTAAATATTAAAGGAAAAGAATCCAATTGATTGTGGATGGGG
CCGAGAGGCGTCACTGCCATATATTTCACTCAGAGAGCTAATGCTGTGGCCCATGCACCC
ACACCTAGAACTGCTCCCCCTTGCCAGAATTATGATTCTACCGGGAGCCTGTGTGGCTGG
CTGTGGGCTCAAGGTTACAATTTAAATTGTAAAAAGATAAAACAGTTTCTTATTAGCTCC
ATTGCCATAGCCTTGCTGTTGGTACTCACATTTATCTTTATTTCTGTGACCTCGCAGGCT
CGTATTCTCTTTTTTACACACTCCATTCTCTCGGAGTGATgac
>NODE_61_length_453_cov_6.993378
GACACTGTTTACTTTGATTCAGCCTTACAAAGTGAACAGTGTCCTGTAGCCCATTAATAA
CTAGAACACACTCTAACTCCCAGATGTCCAGTAACCTTTCTGTGGGCTCAGTGATTAACA
CACCATGTCCATTAGACATCCAAACAAGGCCAGCTGTAAATTAACAGATCATGGTGCCTC
CCCCCGCCTCGCCTCTCCACAGATGGTTGGTGGGGCTCCGCTGGGCAGGGAAACTGATTG
GTCCAATTCTTCCTCACAGGGAGACATCCATGAGGATTTCTGCACTGTGTGCAGACGCAG
TGGCCAGTTGCTCATGTGCGACACGTGTTCTCGTGTTTATCACCTGGACTGCCTGGATCC
ACCCCTGAAAACCATTCCTAAAGGCATGTGGATCTGTCCAAAATGTCAAGATCAGGTAAC
CGCTGCAGCCGAGACTGATCCTGAGTCAGGGGGAAGGGGGTACCTCAGTCCAGAGAGGAG
CCTCTCAGGGCCTGTAGCTGTACTGTAGGACTGTTCAAGCCTTTGTAAGCATAAACATGA
TGCAGTATTGTTTTTTTGTGCTTCTGTCTCATTCATTGTGTCAGTAAAGATTGGCATCTC
ACATCCATCCact
>NODE_62_length_385_cov_24.431170
CAGCTGCTTGTTAAATTTCACTTGCACACCTGTTAAAAGGTGAGCTAACGCCGGAGAGCT
GATGTAGCGTTAGCTAGCACGACAGACGGCTACACAGAGAAACACCATGTTGGTTTAAAT
GTCAAACACTGGTCCTCTACAGGTAGACACTATGCCACAAACACTCTGGCTACACAAGAA
ACCGTACAACGAACGAAGGGGTCAGAAAGGTCCGTACCTTTTTCTCATGTAGATCCACAA
TTTGCCACACCAAGAGAATTATTTCCCTCTCATCCGAACCCAGTTTACCCCCATTTGCAC
CAGCTGTTGCCCCAAAGAACACCACCAGAGTATCACTGTGCGAAGCCATCAGGGACCACA
AGGGTAAAAACTACAATTAAAGCAAAGATTAAAATAAAAATAACACGAGGGTTCACCTTT
TTCCAAGTGATAAGAAGAGCGAACAAAAGGACTGGAAACTCAATTGAGATAAACGGAGAG
AGAGAGAAACAGGGGGAGAGATTATTTTTCAGAGGAGTCACGGAAGAGTTTGCGGTCAGA
GACac
>NODE_63_length_477_cov_8.446541
GCTAAGGCTAGCATTTGAAAAATACTTACCTTGTTATAGAAAGTTTAATGTCATATGCAA
TTGTTTGACCCTTATGAATATTAAAGGATCCCATCTCTGGCCTATTAAAAATGCATGTGG
CTTTGTGGTTGTTGATCACGTTTAGAACGCCCATGCAAATTGGACTGTCTTCCCTGTCAA
GGCCTAAGATGAATAATGTAGTTGTGTTGTATATTCAGGGACACACCATTGACAGTCAAT
TAACAAGTTTGATTGGTGTGTGAACTCATTCTTTTGAACTGTTAATTTTATGTAAATAGT
ATTCCCTCTCCCTTCTCCACTGTCTCTCCCCCATCCAGGTCCAAGACAGAAAGATGTTCT
CCCACCACCACAAACCCCCAGATCCCCAATTCCACCTCCCACTAAGAGTAACCAGAGTGG
GATCCTTAATAATTGATCATCACACACCTGCTTCGTAGAAGCTATGGGAGTGTGCCTTTA
ACAGTCGAGGGGCCCCATGCTAGCCCCTTTTGATATTCAAATTGACAAATGGTAGCTGGC
CTTTATGAATTCAGAATGGAGCGGGCTTCTTTTCAtggggacgagcttgttaaaagattc
tggccacccgtccaacctgatggagctgctctttgtc
>NODE_64_length_538_cov_11.570632
TACAATAATTGTAACCATGGGAACCAAACAAGCTTTACAATTATGTAAACAAAATGAGAT
GAGTATTTTTATATAGTTGACACATGATTAAATAATGAATTGCTTTCTTCTCACTAGTAC
CTTGCACTTACCACATGTACTAAGGAAGAATATGTCCAAATACACAGTATTTGTGAACGT
AAAATAATTAATTTCCTTGCAGGTTGATGCTCCATTTTGTACAATATACATATATGCTGT
ACAGTAAAGAAATTTTAAAACTACAAAAACTCTTTTAGATATACATTATTTATTTTTACC
ATTTTGTAATTTAGACACTATACTGTAGCTTCAATATTGCCAGACTTACTGGAAGTGCCT
ATATTGGTATTATGTATCATACAGTGAATATATTTGAAGATCATTAGACGTTGTCACAAA
CTGAACCATGTGGATGTTGTAATGTGAATACATTGAATTACAAGATTACAATTTCTGTGG
TATCCTTGTGTCGGTATTGTGTTTATTTTCACATTTTTTTCTGCTTTATCTGCTTTTATC
TTAATCAGCTTTATATTAGAATCTGTAAAGATGCAACAGATTACACACTTTCCTGCTCAG
TTCTTGGTGTAGTGTTTCATCAAGCCCTTCTTTGTGCTCAAACAGAGATCTTGATCCTAG
ACAGACTTTTATTTATTTCCACAGGATGAGtgtgtgcc
>NODE_65_length_476_cov_9.500000
GTCGCAAAAAGACATATACTTTTACTCTCCTAATCTGTATTTCCCCTTATGCAGGCAAGA
TGTTTCCAGATAAGCACTATTAATCATTCCTCTGCATCTGTTCGTTCTTGTACACTTTCA
CCTGAAAAGTCTTTGCACTCGGAAAATAACGCTTCTCCTCGCAATTGCCTGACACATTAT
CTCATTAAAATGTACAAAGAAAACTCCTTCTCTTTATCTCTGATAATCTAATTAGCATCA
GCCAGATGGTTTAATAAGGGATATCGGCGCCGTTTAGCCTCCCAAACGGCCCGCTGGAGG
AGAACAGTGGAGGAGGCTCCTCTCCACTCTCCTCTTCACTCTGAATAGCTCTCCAGGGTT
CACATTATTGCTTCCTCTGCCTGAGGCGAACCACTCCAACTCAGGAGTTTAGGGAGGATG
AATGCATCCAGGAGAGAGACATGCTCAAAGTGAATCAAATAGGCAGAGATGTTGGATACT
GCTGGGAATGTTTTAAACCAAATAATGGCAGATAACTGACTTCACCTTTAGTTCCCCCAA
GGAGCGAGAAACATTTCagattatgctttaaatctttctgagatatatcagtctgttcgg
tgtgtgtttaattgttgcctaggtaacattgtacca
>NODE_67_length_778_cov_13.769923
TCCCAGCCCCCTCTTGGCCGTCACTCCACTTGCACACCAGCTCATGCTTGACTGTTTGCT
TAGAGCACCTGAGGAAAGCGTCGCCTCCTCCACGCTGAATTGCCATGTTCAGGGGTTTGT
ACAGACCCAGGAACTGTGTGACAAGCTGCTGGCTGTTTCCCTTGGGGCTGATGGCTTGGC
CATAAGGGTGAGTCCGGGTGAGGAGGTCGCCAGGTAGACCCAGCATCATCTGGCTGCCGA
GATCTCGGGACGCGTCGGTGGAGGCGTGGGCCTGCTCCTGATAACTTGAGAAAAAAGTAT
GGCTTCTGTTGTCTCTGCAGCCAGGAAAGTCACGATACCTTCCAATCCCGCCATGTTGGT
TAGCTCTTGATGCCAGTTGATCAGTGACGGGTGGCATGCCGGCTCCAGAAAGATTGGCTC
CAATGATAATGCCCCTAGGGCTGTGCTCTAAACGGTGACTGGGGTATCCAGAGTCTGAAA
AATTGGGAACCGAATGGTCAACATATGCACTGGACCTCGTCTCAGGGTAGTCTCGCAAAT
TGTGCGAGGGGCAGAGTTTTAAGGAACTGCCAGTGGGGTGTCCCATGTGCTCTCCTGCCA
AAGGTGGCAGCACCACGCTGGGTTCAGTATTGCTCTCCCCGGGGTTGACGCAAGAGAGAG
GGCAGCCACTAAACCTCGAAAGGCTTGTCATGTTTTGTTGTGAGTTTTGGCTATGAGTTT
GCAAAATCAAACCAATTCAGCACTCAGGATACACCTAGAAATTCTGTTTCCCATTTTCCT
TGTTGTATATCATCTGCATGTGAAATTCTTGGCCGTGAACTTCGCAGAAGTAGGAACCAG
ACTCAATTTCGTTAAAGTTGGTGTGAGTCCCATGCCGTTCACTTTGCCCTCTTGATTTGT
GGCAATAACCGTGGTAGTAAAAATGCTTCGAAACAGGc
>NODE_68_length_544_cov_8.375000
GGCTTGACTGTGAAGGAAGACTCTTTCTATCTGCCTCCTGCCTACACAGCCCATCCGGCC
TCCACACAGTCCCAGCCTCCGGTTCAGCAGCAGCAAGTCCAGCCGCAGCCTCAGCCCGGA
TTAATGCAGGAGGTAGAGTTTTCTAGTTCTTTCTATGGCTCAAGTGAGCCAGCACCTGGT
GGGCCATGCCTTATGGCCAGCGACAGTGGTGGTGGTGTTAACCATGACGATGTGGCCATT
GGCAGCTACAACACCTCATACACATCTTCATTTGTGTTCACCTACCCAGAGGGAGCCTGC
GGGGTCAGTGCCAACCAGCGGAACAGCAGTAGCGAGCAGTCATCTGATTCCCTGAACTCG
CCTTCTCTGCTGGCGCTTTGACTGACCGACAGACACACGCATTCACAAATTAACACACAC
ACACATTATGCTCGCTGGAAGTAGAGCCTCAGACACGTACATGCACAGAACCAATCAGTC
TCACAGATTGAGATGAAAGCCCCCAATCATCTGTGTCTGATTGGTTTAAAGTTTACACAT
TCTGAAATGCATTCCAATTAAGAGCCATATAAATAGATGCACATTAGATCTAACCTTTAA
CATAGAGCTTAAAAATGAATAAATTCTAGTTTTTTATTAACCAGAATACTTGCAACTGGA
CACGTTAAGCGTTTAAAAGCCAAGTCCACGTTGCCAATCTTAAg
>NODE_69_length_574_cov_14.449477
GGCTACTTTCACTCAATTTTAAAAGAAAAATATGTTTTAGAAAAAAGGACAGAGTTTTAG
ACGCGTTTGGAAAAATGACTGTCATTTCTTTTGAGAAATATACATATCCTGCTGTCAGCT
AGCATAGTTGACAGTTTATCCTTGAGCAAAAAAAAATCTAGTGGATGGGAATAAGCTTGG
CATAATGCATGAGCGTTTGATGGTTTCTACAGTTAACTCTAAAGGAGAAGTGGGAGGCGA
GATTCTGAGCATTTCTCCCTTTTATCTCCTTCACAGGTGTCAAAATGGAAGAGAGCCTCC
CTCCTGGCACCAGCTTGAAATGCACAATCTGTAACTACACGGCAGATTCTCTTATTACAT
TCCAGCATCACATCATGTCTCACCTGTCACAGGCGGCCTTCAGATGCAATCACTGCCATA
TCAGCTTCCAGAGCCACAGGGAACTCTTACAGCATCAGGACTTACATGGGCACGGCAGCA
AACTTCACAGGGAAGGCGACGGCACCGAGCATTCCCCCAGGGGTCCTGAGGAAAGCCTCC
AGCAGCAGCAGCAGCAGGCCCGCGCTGAGCTGGCCAACAGGAAGGATGCTCTGCTGGGAA
GTCCCAAAGGGGCCCTCAACAAGGAGACCAGCACAGACGGAGAGGCTGACAAGGCTGAGA
AGAAGCCCATGCTGTctgttcagaagggagaggcccacccaggcagcaaagccagttttt
cttacactaggatc
>NODE_70_length_572_cov_12.087413
ACGTCCCCTGCTGAGAGGGGCCTGTTTCAGTGGAAACAGTTGAAACTCTCAAAACACAGT
ACAGAACACATGGAGTTATTGGGTCTGTTCTGTTGTGTAAGTAAACATGTCGAGGGGTGG
GCTACTTTTTCATGGTTCAGGGGCCCCAACCCTCCCCTCACACAATTAACTTTTCCAGTG
TAATGAGATGATTGATATGCTGGAAGTGTGTGCTTTAAGGAGATATTAATCATTCCCTCT
GGTAATTTTAATCATGCGTTCCATCATCCCCAGCTGCTGAGGATCACCTTCCTAGCAAAC
AAAGGGCGGCCACGCCACTTGCATAGTCATTCTGTTCTAGTTTAACTTTATTTTATGCTG
GTTCCTCCCATCTGTTCGCACAAGCCTCCACAGCCCACGTTGCACGTTGACAAGCTGGGG
AAGCAGTGTGTGGGTGGGTGATTGTATGAGTGTGTCTGTGTGCATGTATGTGTGTAAACT
TTAGAAACACAGGCATCTTTGAAATGGTAAATCTAATCCTCCAGGTCCGTGACTAGTTGG
TACACCGCCACCAGCCACCTCCACTAACACGTACAATAATGCATACAAACAGCGGGCATG
CATACACACACGCGTACACACACAGTCTCTTGCAGACACAATCAATGTGACACACTTACT
GAAACACACACAGAAACATACACACaagcacatataccacatggtgtgggcaatatgtca
gagcaaagcata
>NODE_71_length_518_cov_12.648648
AAGAGTATCTCCAACACATTTTGACTGGAAATCTATAGAGGTCGTCTTCCCTTGTCAGTG
CTGATCAAACTGCACTCCGACGCTGCCCCATCTCTATCTCCATCTCCAGCCAGTGGCATC
TGTTCCAACCTGCCAGACAAGAGAAAGATAGAGAGAGGGAGGGATAGAGAGAACTTAATT
TCTAGCAAATTAATTTCCCATCCACGCCTCCAGAGCTTACTAGCTCGTTCGCTAGCTGCT
GCGGCCGCTGCTGCGTGTGTCTGCTGAGTCGGAGCCTCATGCATAATGCATCAGGTTTAA
TTGCAAACCCAGAAACTAATGACTTTGGACTGGTTAACAGCAGGGGAGCCATACATCTCG
AGCAAACTGAATGAAAAATCAGCTCAGAGGAGAGAAAAAAAGGAGCCTAGCCCCTAATTG
ATGAATAATTGAAGCGGCGAGCTACAGGGCATAATTGTGACATTTTGTTTCAATCAATTT
CCAAGTGGTGTGGGCGAAAGTGCACTTAAAGGGAAAAGGCAGTGACAATGAATGAGAAAG
AAAGAGAGAGATAGAGAGAGCGGATGGTGGTGGAAATGGACGTTGTGTCTTCAGTcatcg
caatgacattttctggggcaaaagactggactcgacaaaatgactttcctctctatctcg
ctctcactttgtaggttt
>NODE_73_length_164_cov_15.091463
GTTTGCCGTCATATTTATCATAATAGAAGACATCCTGAAGCAGAAACATGTTTGTAAACT
TGAAGATGCGATCAGGACAACATTGCTGTTTTTTATGCCTTAAAACAGCGTTTGGAGCGC
TGAAAAGGCCACTTTTGTCATTCAGTGTCTCCTGTCAATTTCTAAACAAAAAGTGACTTC
AAACACTGTTTGCCGTCATATTTATCATAATAGAAGACATCCTGAAGCAGAAACATGTTT
GTAAACTTGAAGATGCGATCAGGACAACATTGCTGTTTTTTATGCCTTAAAACAGCGTTT
GGAGCGCTGAAAAGGCCACTTTTG
>NODE_74_length_481_cov_14.415800
CCCCTCCTCACTCACCCCGCCACAGTTTTCTTTCTCTCTACCTGGCCAAAACCACGCCAC
AATAACTTTATTTTATTTTTCTCCCTCGCTCCAATGGACAACATTTCAACCCTTACCTCT
CTATTCTCTTTTTAATGTGTTTTTTGTCCTCCTCTGCCTTTCTTCTTTCTTTTTTTTCCC
CTGACTTCCAAGGTCAGACAGGACAAACAATGCCACTGGTGTCTGTCTGAATGTGACTCA
CTACCCACCACCACTGCCGCTGTTGCCTTGGCAACGCACTAACCATTAATTTTCAATTAA
AGCAGACAAAGAGATGACAGCTCAGGGTCCATGGAAGATGTCAAGAAGCAGTATTAATAT
ACGACAAGTGAGCATAATTGTGTGTCCATTTTCCTCAGCTCTCATCTATGCTATCAGTGA
AATGTGAAAGCAGCAGATAATTTGAGGGTGTGGGAGACGCCGGCCACTGTTTTCTTTTAA
CCAAGACGCCTCTGATGTATCTTTCTGAGAAATATGGCATTCATCATTACTGTTATGAAT
GTTTTGTCAGGGATGTTATTATTTTCATTATCACTCTATCAAAAAAGATGCTATTTCACT
TGCGAGCCCATTGCTGACATGCGCACACACagacacacaca
>NODE_75_length_435_cov_10.011495
GGCTTCAGCTCCCCAGACCACCACCTCCTCCACTGCCGCCTCCTCCTCTCCTCTCATGCT
CTCCATCCCTCATGCCTGTTAAAGGCTTGTCCTGCAGGGCCTGGATGCACTTGTGTGGTA
CAACAACAGAGAAACCGCCCAAAGCTCTTAACAGCTCTTCCTCTCCACTTCCTCCCTCCC
TCCATCTCCACACTGCTACCACCACCAGCTCCTCTCTCCCTCTCCACTCTGCTCTGTCTT
TCCCAGCTGCACCGGCGAGCTGTTCCGTATGAACTGCTGCCAGCTGAAAGCCTGCTACTC
CTGTGAGATTGCTATTACTCAGTGCAAGCAGGGCTCTGCGTAGCCAAAGGGCTGCTCTCC
GAGCTGTAGATCTCCATGTTGTGACTTGTCAACACGGGAAAAATCGTTACCAAGGCTGAG
GCACTTCCATTCCACACAGAGGGGGTTCTGATTGTGACCAGGCAGACAGGCAGGTACTGT
ACTGGAGGTATTAGGACGACTGCTGTTGCCTGATTTTGTGCTGCAGAGGATTCTCTGCTG
AGAGAAGGCACTTTGAAATTATTAGATAACGGACATCTgacgaagaaaaaatacc
>NODE_76_length_383_cov_8.968668
AAAAAAAAAAAAAAAAAAAAAAAACTGACACAAACGAAACAACAAGGAAAGTTTTTCTGC
GACTTTCTCGAATGTCGCTCCAGATTTTGCCCTTCATCGTTCTTTCACAATGTCGCGCCC
TCTCCGCTGCTATTTCTGACTGCCAGTGTGTGGATCTGGCTCGCTGAGATTTCATGCCAG
TGTAAAAATTGGCTGAGGGTTTGGTTCAAATCAAATTGGACATAAGCACCCACAACACCA
TCTGTTAGGGAAAGGCAGTGGAGTGAAGGGCAGAACTCTGTATTCAGATAAATGGATTTT
CAATTTATTAAATTGTTGACTGACACCCTTGTAAATTTTCTCTTTATGTGCCGCGGCCTA
TTCTTAGAAACGTCGCGTTTAATGGAAACATGTTGCTATACATCCCCGCAGGCCCTAATA
TTAGCACCAAAGATCCCACTGCATCTGTTGTTTTTTTTATTTGCACCAGGGAGGGAATTT
GCCTTTTTTTTccccaaaaaaataaaaaaaaactttaaaattaaacctcccgttaggtgt
ttt
>NODE_77_length_508_cov_9.791339
GTCAGTCCATTTTGGCTGCAGCTGAGCACCTCAACATCATCATTACGCTCCTTCAACCCA
ACCTCTGCGCTCACCTTGCCTCGCCTCCTCGGACTCCCGGACGAGCCTGCCAGGCCACAA
ACAGCTGCTCGTCATCTGTCTTGTCACAACCTGCCCTGCTTTCGGACATGGGCTCACACA
TTTTTCGAGTTTTGGTTCTGAATTTCACCATGATCCGAATCAGAAATGAGACTTTGTGTT
TAAGATTTCACTTCCAAGCTCTCTCTGCCTGTGGGACCTGCTCCTTGGGCTTTTCATCAG
CTGCCATTTTCGACGGCATGCAGTAATTTCATGGCTCATTGCAAGCGCTGAAAACCTTTG
AAACTGCAAATGTTAACTTTGCCTGGCCTGGAGCCATTTAGGAAGCGATTAATTTAGCAA
ACAGAAGTGAGCCACTTTCTCCTCCTAGCCTGCGCATAATTTTTTGGGGCTTCTATCTGT
ATTTGAGTAAGAGTGAGCAATGTAATGACGGTTCCTGTAATTGTGGCAGTGTGAAAATGG
CTCCTACCTCAGCCCCCACTATCTCACTCATCTCTCCTGGCTGAGCCTCGACAGCCTCGT
ACAGTGAGAGCACACGCAGATTGAGAAGAGGTGGAATCACTTACAACATGcgtgacctta
tttcttgt
>NODE_78_length_517_cov_14.793036
CAATGGAACATTAAACATGGCCAGAATAATGCACTTTAGATGACAGCTAGAAAAAAAATC
TATGAATTTATCATTAAAAGTTAATTGAGAGGGGAGCTTAAAAAGGTCAAACAAGTCGCT
CCATTCGAGGAGGGCATAAGGGGGTTAGCTTTTAACTTAGCATTTTTATTGACTCTGGCA
AAACAAAATGAGCGGGCTCTGTAGGATTGTGCACTCTGCATTGGCCATTCAGGCCTTCAG
AGCCCCATTGTAGTACTTTGAAGAGAATGAAAGGAAACCCCACTGGTGGAAATGCAGTGG
AACAGCCCCACAACAGGCCACAACTGTTCCCTTATGCATGAAAGGCAGGGACATAAAAGA
CAAGATGGACTTCTGAGGTAGGGCCAAAAACAAAGGCAACAAAAGTGCTGATCACGAGGG
GATGACACGACTCGTCTCGGCAGAAGGAGCAGGGAGAAAAGGGGCAGGGGACAATAGCAC
TCCCAGCCAAATGACATGTTGAAGAATTGAAAAATCCACACAAGAAGTGTCTTCTCAATT
CACTAAACCCACAAGAGCTGGGTGACTGTCGGCTGGACCCTGGTCAAACTGAGAGGGGGT
GGGCTAAAACAGCCCACAGCTTTTCTCTCTCTAACTTTCTTTCCCAAATCTTTCCCCGTT
TTGGCAAACAACTTGGc
>NODE_79_length_424_cov_10.115566
TTCACACAAGCTTTGTCAACATCAGCCTCAGCAGACATGGGTCTCGATACTGAGTTTCTC
AAGTAGCCACTGAGTCCAACCCTTCTCCAAGCAATGCGTTGCCAACACCAAACAGCAAGC
ACGACTATTAACTGGTAATCATCCCCCTTTCTATTGCTGTGTGTTTTCCATTGCTACTTA
CCATTTTCCCCCTACGCTGTCCTGGAGATAGAAGTGTCTTAATATCCACTCACTCCAACA
GATGCTGGTAGGTAATGTGTCTTGTTTGAAGTCATCATATGAGAACTTCTGCTGTGCTCA
GTAGATCGCCCACCACTTCGCTGACTTATGAATCTAATAACCCTTTGCAATATCGGCGTG
CTTAAACTCTCTTAGGCAACACCTTGGTGGCTCTACAGTAAAAGACAAATATCAACAAGC
CGGGCTTGTCAGAAAAAGCTTGTACAGATATACGTAACACCCTCGCCCGGACAACGCCAT
TAGGGGTCTTACGTGATTGAAATAAGCGACGGCGGCACAAGTTTATGGGGGATACTAGTT
CCTGACTGATCGCTCGTTCAGCGACTCACATCGttgaaatcagc
>NODE_80_length_748_cov_14.489305
AACTGGTCAGATAAAGATGCAGATTTGACCCAAGGGCCAGGTTTGATGACTTTAACTGAA
ATTCCTCAAAATCAGTGTTATTATGCAGACCATACTGTCACTGCCAGGCTTATAGAAATT
AAATGAATGACATTATTATCATGCTTAAAGCATTGGGGGAAGCGCATGTATAAGCACGTC
AGGCCTGCATTTCAAAGAGGAAATCTTTAACATAAACATTAGCATTTTGTGAAAACAACT
GAGTAATTAGTTTAGGGCATAATAAGCTGGGGTAGGCACACAATGAAAGAAAGCATTCTG
GCTTTAAAATGAATAAAAATTGATTGTGTCCCAATAAAAAACGAATTGGCAGAGTGTTAA
CTGGATTCCACATAAACGTCTGTAGCAGTCCCTGGCCGCTTTATTGTGTGCTAATGCAAT
AGAGAACACTTAGCAATAAATGCTCCTCTCTGATGAGCTCACAGAGGCTTTCCAAGATGG
CCTGATGAAATTGTAAAAATTAGATTTGAGCTAGCTGCTAATGACTCCTAAAACAAAGGA
AAATCTCCAAATAGAATTAGCCTGCCCTCTTCTTCTCTAAATACATCATATGTAAATTAC
TGTCATTTGGAGAAATATGCTTGCCTGGAAGGTAAAGCCTTCATTAGAGATCTCAGTAGG
TTTGGGACTCGAACTAGAACTCCTCCAGGACATTTAAAAAGTTTGAGAACTGAGAGAAGG
TAAAGATATTGTTCACTCATGGCAGCAAATCAGAGATATGACTAAGGAATTTATTTTTGA
TTATTTTAGTCAAACCAGATGGATTTCGTTCCAAAGCTGAGGGCATAGATAGCTGCTGTG
AGAAACACATACTGTATGTGTAAAATTTCATAGCTATAATCCACATTTGTATTTAATTTG
AAATCTGc
>NODE_81_length_450_cov_9.804444
GCCAAATCTCTCTGCAGGGACTTATAATAAAGCCAGAATTGTGTTTTTTTTTTCCTCGTG
TAAAACTGCTCGAGTGGTGCTTTAACATGATTCTTCAGAGCAGTTTCCCAGAGTTTTCCT
CCGGGATGCTCCTGCGTCACTGTCACCGGCTCCCGTTTCCCTCCAAATGTTCATTTCCTT
ATAAATAGGGGGAGGTTCTCCGGTCGATGCCTTTAATTGCTCCCGGGCTGTATCGATACC
GACCGGTTTTACTGCTCCATCACGAGCCACTGGGAACGGGTTGCCCGGGAAACGGCCGCA
TGGCAACAGGATCAGAGCCTGGGGGTTGTCTGCTTCTAGGTCTGCTCCCATTTTGCATCG
CGTTTCCTCACTAGATGGTGTGCGAGCCACTGGAGAGCACACTTCCCCGCGCACGCAGCT
CCACATCCAGCCGAGCGAGACCGGGGGAACCGGACGGAGGCAAGCGTTTCTCCTGCACGG
GGCTCCGAGGCGGAAAAAAGTGCGGACACAAAGCGCGTTGTTTGCCGGGCTGACCCCCTC
CTCCCCGCGCCGCTcgctgctaccagaacacttggaggaaaagcgacggaaagcgcagct
gtgatggaca
>NODE_82_length_432_cov_10.986111
AAAACTTTCTTCTACAAATCGAAAAGCAGCTTTTTGTAATTCAAAAAATATCATTTCCTT
TTCTTGCACTTGTAAGATTTTCGATGCAGAGCTGTAAAAATAATGAGCCCCATTTAGCAC
ACAGAGTAGCCACCCATCATAAGGCTCCCTTATAATAGATTGTAATTCACGTTCTGAAGA
CATTGCTTGTAATGCATCCCAATTTGAAGCACTTTGGCTCGCCCTTCCCCCACCCATAAA
CACGCACGCTCCCTTTCTCTCCTCTCCGGGCCTCCTGAGGTTGGTGTCTCTGCGTTAGGA
CTCTATTGTTGCCTACTGCTGGATAATGCCCTTATTAATTGTACCTCTTTGTAAGGTGTC
AGCTGTAGCCTCAGATTGAGATGGATGGATCTCTGGAGTCTGCTCCCTGGCCCTCCACAG
ACGCTCTATCTCTGCACAGCACGCAGATGCAACAGTGAGTGCTGCCACACTACCACTAAA
AGCTCAGATAAAACAGCCATTTTAATTATTCCACCAAAATAAATCAAAAAAGAAAAGAAG
AAAAACATGTTTCCAAAGTCGAAAAATTGTCATCGCTGAGGTGAGATAGCtc
>NODE_83_length_552_cov_5.836957
AACCTTCCCATACACAGTTACAAACTATTGAAATCTTGCCATTAAGTAACATTAACAGAC
AAATATTTAAATATTTATTTTCCTTCAGAAAATGTGAACCATATATTGTGGAGCACAATA
TAGCAATTAGTAAAAACTAGACACTTTAACATATTAAAAGCTTCACCTCAAAAATATAAC
AAAAATCTGATCAAAATTATAAAAATCAATTATACATTCCAATTAAAAATATACCAATAA
ACAGCTAAATACATTGTTGACCTAATAATTACAATGCAATCAATCACAGTAGCTTAAAAT
AAACAAAATAAGCAAATGAGCACAAAACCTTTAATGTTTTAAAAATAACTTCAATTATTT
ATATTAGTACAAATAGTTTGATTTCTTTTCTTTTTTACAAACACCAGCATGAAAAGGATT
ACAATAACAGTAGAAAATGACTGTGAAAAACATATTAACATCTTCTTTAATTAAATGTCT
GCAATTAAAAATGGCATTAAAGAATTACATTGCAAAGAGTCTTTATCTGGAAAAAGGTTC
AAAAGAAGTATTGCACATAACAACTTGAAGTTACCTTGCAACATTTACCACATTCAAGTC
TTTAAGCTCCCCTTCCTCCAGATAGGTCTATATAAGATCACCTCGACAGACAGCGGGGAT
GAGTTCTCAAGTCTTTTAAACAGTGTTCTAGAAAGGATGCTCAACGTCCTGc
>NODE_84_length_515_cov_5.846602
GCCGTGGGGCCCCGGCCGAGCAGCCTCTGTGTTTGCAGGTCTCCGGTGGCTGGACGAGGC
GGTGCAGGGGGCTGGGGGCCGGGGGAGGGGGAGGCTCCCACTGCATTAGGCAGTAATAGG
TTTGGGATGACCTAAACGATTTGTTGACTGGGACAATAAATCTGTTGTGTGTTTCTTGGC
ATGCTGAGGGGAGGATTACAAGTTGTCACACAAAGGAATGCAAATTGCAAGCCAAACTCT
CGGAGAGGCCTGTGGAGTAGCCAGCTATTTAGAGCATTTGTGCCGATCCGTGCTTCTCTC
TCTCACTATTTTATGTTTCTCTATTAGTCCTAATAACTGTGAAGGGCCTGAGAGTAGCCA
CTGTATTCATCTCAAATCAATGGCTTTCCCGCACCAGGCCCTATAGACCTCCACATTTGC
ATTCCATCCTGTGAGATGACCAGCAGGACAATCGGCGTTAAGTCTCTTTCAGGCGACCAA
ATGGAAATCTTGAATGCTAAATGACATTTTTCTCTCGGCCCTTTTTCTAAAATCCACTCG
ACGTGATTATTTTCTGCACACAGTTTTTGCCGCTGGTTGAACCCTGAACAGGGTTTAGTG
TATATTAATCATAAACATCCATCTATGGATCTATATATATATAAATACATACATACATAC
ATACATGTGTGCATt
>NODE_85_length_633_cov_11.890995
AAAAGGGTACATTATGAGTCAGTGGTGATATTTCAGTGCACTGATAACATCATTTGAACT
TTGATTAATGCCCATGTTATAATCTCAGGGCTGCTCGATGTAAGAGCAACGTTTTGCCTT
CCAGAACAACAGATTCATACAAAATGTTGGAGCGCGTCTTTGTGGAAAAGTGTTCCAAAC
TAATGAGGTACATTCATTTTTACAGAATGTAATCTATAGTGTTTGGGAGTTGTTTGTCTC
AATAGGCTGTAGTAATCAAAAGTAATGAACCTATTATGAGCAGGACCTCTGAGGGCCCGG
CGTGGCATTAAGAGTGTGGCACATAAAAGGTTTATTAAAGGAAATTAAGGTCCATCACTG
CCACACCTGCTCCCCTATTATAAATGTATGACAGGTCAGTGCCTTCAATCACAACAGCAA
ACGAGAGAGAGGAGTCATGTTTCCCATTACCAGGGAAAAGTAACAGCATATCCTATGACT
CACAGATTTCACTGGCCTGTGACCACTATACGCCACCATCAGCCTGGAATAATTATGTTT
AATAGGTTTTATTTGGGACCCACAAGCAACAGCCAGCGAGAGTGGATGGATTTTAGCAAC
TATTTTTGTCTAAACACACACTGCGAGGTGCTGTCCGTACTTTAATGTCATTATTTAGTG
TCATTACATTTTTTACTCACCTCTGAAACTTTTCCTCCTGGCATTGTACTTCACGTGTTT
GCATATCGCCGGTGTTTTAAGAGCTCTTTGTGATGTTGTTGTTGCGCAAAATAAAAATAG
ATTTAAAGGCTCg
>NODE_86_length_647_cov_12.027821
GCCGAGGCGGCGATCCGCTGTTTGCTGACCAAATGACTGTCGCCCTTTGTGTGAGGAGGG
GAGGAGGTGGGAAGGGGCACGGCGGCGACGTATCCTCCACGGCGATTTGTTGCGAAACTG
TTGTCACTCGAGTCATAAGTCAGTGTTTGAGGCTAATCACAGCTAACTCCTCAAAACCTT
GCCAGCCCTCACCGCAAGCCTCATACCACCTCGTCTCATTCCCACATTCCTGCAGCCGTC
TTTCCTCACCACTCCCACATCCACCCTCCACAGCCCCATCCAAGCCCACCCTCACCTTCT
CAATCCACTCTTGGATCATTTCAATTTGCATCCCAACTGGCCCCGGGATTCCCTAGCCCT
GTTAAAAGGCAGGCTATTTGTTGTGCTCTGCGGTTAATGCCGCGCAGAGCTTTAAATACC
CATATCAAATCTTGGAGGCTCAACAGATTCAGTTTTGCAAACCTGTATCGAACAGAGGTT
CAATCCGTCAGCTTAGAAGTGTACACTCCTTAAGTTGTGTGATAAGGTAAAACCAATCAC
TGGATTAGGCTCTCTCTGTCAGTGATGGTGTATTTTCAGTGCACAGTGTTGCTTTGCTGA
AACAGGATAAGCTGATGGAGTAACATTATGGTGCTTGAGATTTCTTTTTCAATAGGAATA
TACTATTAATGGATTCTGAAGCCAGTGTATGATGCTGCTCTTGCAGTTGTGGATAATGCA
TTAGCATTAGCTGTGAAAAGCAGTTGGTGCCggataccatgagcaatcatctctcaaaac
cacaaatttgattgtttttatcatgca
>NODE_87_length_540_cov_10.005555
GTAAATTGTAGGAGGGGGGAAAAAAAAAATAAAGAGAGGGAAGTTAATGAGTGATTAACA
ACAGCAATTAAAAGATGAAGAGGAAGGCAGATGAAAAAAGGGGTGTAATTAAAATATCAG
TCCTCTCATTGTCAGAAGTGCGAGTGTCATCCATTGTGCACTTATTAAAAAGCTGGGTGG
AGGGGAAGGAGCGAACGGCGCTTAATTTCAGCAGCCCAAAGTGTCTGGTAATCTGCCCAT
GGATGGAGCTGGAAAAGGCTGTAACTCATGTTTAAGTGTTGGGGCCGTGTCATTGCAGGT
TCACAGTCATGCATTTCTGTGTTGACACCCATCGGGGCAGGGGATATTTGGCAGTCAGGA
GTAATTTAACTTAATTAATGGGATGCATATTTGATGGAGGAATAAAATATCCCGGCTCAG
CAAAGTGGAAAAGGGGAAAGATTTAGTGGGAGTTAAAGGTGGAGGGGAGAGTAATTTGTG
CATTCAGTTACCGGCTGCTTGAGAGACAGAGAGGGAGAGAGCAAAGGAGAGAAGGAGATG
AGAAGAGAGGGAGAGAGGAGAGAGAGTGCGTCAAGGCTGATAAAGATGGCAACCGGGAGA
GAGGAGGAAGCGGAGGGGAGGATGAGAGATGGATGGTTGACACAAAGCTGAGCTGATGTG
TAGAGGGGAATGGGCTGTCCCTCCATTGAGAGGGCCATCa
>NODE_88_length_530_cov_8.416981
GGAGAGAAAAAAGCAACGAAGGAAGAAAACAAAAAAGCCTGTTGGCTGTAGCATCAACAG
CAGATCAGGCTGGCGCACTGTGACAGGCAACAGTGAGGTTAGACCAAGTGGGATTGAATG
AAATTGCATGCTAGTTTAAATGTTATTACCATATCAGAAGTGTGTGAGAGTGCTGATGCA
GAAAAAACTGCACAACTCTTGTCTTAAAAGAAATTGTATTGCCACACAGCTACTATATAA
TCTCATGTGAAAATCCTGTAGAACATAACAAGCTCAATTCTCAAGAAGCGTATTTTTGCA
AAAACATCAGAGTTTTTCTATTAAAGGCAAGTCAAAGCACGTTATTATTGTTATTATTAT
AATGTACTGAAGAGACTTACATAGGTAGGGTCTTAGTGACTTACACATGAAGGGCTTGAC
ACTGCTGTGGATGTGCTTATGCTGCTTGAGGCCCGAAGACGTTGCGAACGTCTTGCCACA
GTCAGAGCAGGCATGGGCACGAGCCCCAACGTGCTGAGAGCGAATGTGTCTCTGTAGGTT
ACTGGGGTCTGTGAACACCTGCTGGGGGAAGGAACCACACAGACACACGGGGGAGTTACT
ATCTGCTTCTAAAAAAATATGCAATTAAAGAAAAGGCAGACACAAAAATTCTCATTTGTT
AAATAACCCCTTCAAAAGTCATCACTTTAc
>NODE_89_length_685_cov_9.309489
GACTGACGTGCTTGAAATCACTGAACTCTTCACTCCTTAATGAGAGATAATTCCAAACTC
AACTTCTTTGCTCTTGTTTTTGTTTTTTTCCTCCTTTCATGAATACAATATATTCATTCA
ATTAACTATTGTAGACAGCAGAAACTTGTTAAATTGAAATATAGTCAATCAGTGCTAACA
ACCGCTCACTGAGAATCGCTGTGATGTGGATGATCTTCCTGATTCTGTTGTTTTGACTAC
AGCAGCTCGCGATGCATCTTTTGAGTTTTTGATTGGTCTTTCAATGGAGTTCAGTCTTTT
TCCCTCTGTGGCCTCAGCAGGGAGCGAAGTGGTGTGTGGAAGCATGTCATCCCCCTGATT
TCCTTTTAAAAAGCCGACCCTGATGCTTTTAAATGCATCATCAAGGCAATGGGCTGTCCA
AGTCGGTTACAAGTTAACCAAATAAACACTGACAATGAAATTAATAATGCATATTGTTTG
CGAATGCCTCAGCTGGATGATTTGACTGATGTATGCAAAGATGGTAATTTATTGAAAGTA
AATTCATGTAATTGTGCAGCGGAACTTGATGAAGCAAAAGAAGGTGTCAGCACGGCTTCC
ATCATCATCAGAAGAAAGAAATCATTAAAGAGCAAAAACAAATCCAACTTCAAAGGACGG
TGCAGAACAAACACTTATTTTATGGACGTGTTTCATTTAGACCAAAGTTCAGAACGGCTG
TTATGGTAAATATGTCAGATTTGTTGTTGGCTGTTTGTGGATGTGATAGTTTTGGTTTAT
TTATTTTTCTCAcagtccacagggatgtaaatgctcacgctgcacatatcaaagtagtca
gtgta
>NODE_90_length_339_cov_9.106194
CACATTAAAACACCTCTCATTTACTTCTGTTATTGTTGCTCCAACTTCTCACTTTTCTCT
CTCTCTCATGCTGTACCCATTCTTCTTACTTTAAAACATCCCTCTCTTATCACACCTCTC
CTCCTTTCCTCCCCCTCTCTTTCTCTCTCTGGCTGTCTCTATCTATCTTCCCATCCCCCT
TGGTGTTTTTCCCCCTCCCTACAATCAATGTGGCTTTTAAGATGCCTATCGATTTGTTCC
CCTAGACAGGCCCAGCGCGCTGGGGCGACACTTTGATTGCTGGGCCAGTAATTACTGTTA
TTATTTATGCATCTGGGCAAAATGGCAGGACTTAACATTCACAGTACAAGAGGCCACAGG
CAATCAACAGAGGTGAGCACCTGGAGAGGGAGAGAGGGCGGGCGAGCGAGGGATAGAGGG
AGAGAGCAGCATTGGCCCTGTGAGAGTTGCACTCCAGAGATGAGCGCGAAGAGTGCAGTC
AAAGATATTCACACTCACa
>NODE_91_length_546_cov_11.576923
CATTAATGTGCTTTGCAATGTTAATCAAATGCTAATGCAATTGCATATCCCCCTTTACTA
GCCCTACCTCCTAGCAAACAGCACCACACTGACTTAATTGTGAGGGTAAAAAACAGCACA
TACAGACTTCCTCTCATATTTAATTTTATCTTTGAATAAAAGAGCTATAGGAAAGTATTA
ATCTGCTTAACATTTCTAAGTACATCCTCCAAAGGATTTTGCTTTTTTAATCTTACATAT
GCTCAGCAGAGTTACTGGCAAAAACTGTACATTTTCCTCATTTCATCCTTTCAACATCAA
ATGGTGAGCAGCAAAAATTGGATCAGACTTCAAAGACTGTGATGTGCTCCAAGTCACGGA
GTGGCTCTTCTATTTCACATATTGAATCCGAGCAGGATATCAAAGTGCTACCAAAGAACC
TCAGGTCTTTACTAAAAAAGGGGTCTAACATCTGTAGAAAGAGGAGCGCAAAGACAAATC
ACCTCAGGGAAGAGCGAGCATTTATTCTCAGCCGTGAATTTCCAGCCTTTTGATTCTCTC
GTTCCTGTACCACCCTGTCTTCTCCGCTGAGATGGAGGTTGGAGCAAGAGAACTCTTTTG
TCTCAAGGACTCAAAAAATTCCCAAAGAATAATCTGGGTTAAAGCTGCTTTGTAGAGGAG
CAGCATTTTACATACACAGCTAAAGGAAGGCAGAAAAAAAactgct
>NODE_92_length_521_cov_6.523993
CAAGTTGAGACTAATGAAGTCTTTAATTTGGTTATAGTTTATTAATGTCAGAGACACTCC
GCCATTAATCATATTATAACGCCCCTGAGTGTGCGTGTGCTTGCACTAATGTGTGTATAG
CCTGTGTGTGTGTGGATGTATGTCTCTTCGCGAGTGTGTTTGAGCATATGTCTGTGCGTT
TGTATGGGCCCTTGCATATGTGCACGCGTATGTGGGTACATGTGTGTGAGAGACAAGTGT
GCGGCTCTCCACCAAGCAATAATATCGCATACATTTTAAAGGACCGTCATTATCGCCGTG
GGTTACCCTGCAGCCCCCCATCACAAACCCCACAAACCATTTTCATTCCAAACTCATTAA
TATGCAAACTTATTCAAATGAGATTGTAATTAAGCATCTACTGAGTGGGAACCCTTTTCA
TGATAATTTATGATAAACTCCTCGCCACCTTTGATTGAGATTGATTTTTGGCGCAGGCAA
GCCGACCTGAATACAAAGCTACACCTGAGAGACCTGGAGGGAGAATAACACTTTTAAAAC
AGCAAACTTATTTCATGGCTGATTGTGCCACAATCATCTTGGAGGAGTAACAAAGATCTA
TTTGAATAATGCATTCCCACTGTGCTGGTGATGTGCTCAGCCtaaaagaaaaaagaaaaa
aaaaacaaaaaaaaactgggc
>NODE_93_length_658_cov_11.819149
AGCTTTATCAATAATAGAAATAAACAGTACTTGCTGTCGCGGCTACACGCGGCATCTTAT
CTGTATATGACGCATATACGAGAACACTGAGGAGGAATGCAAGTAACGGTGCATTTTTCT
GAGTGGGAAGGCAATCATAGCCAGGGGAGGAAGGGAGTGAGGGTCAATGGACCGATACTT
GCCGATACCCACTCCGAGATGACAGTGAAAAGAAAAGGTAAGAGAGACTAGGATAGAAGT
GGGTGCTAATTCCTACTTTTCAGTTTAAATAAAGATTGGAGCTGGATAAAAGCCATTAAG
GGAGAAATCAGACAGGGCATGCTATGTAGGACAAGAGCTGACTGCAGGGAGGTGAGTGGT
GGGATCGATACTCAGTCGATGCGCTCAACACCCAGCTCTGCACACACACATATACACACT
GAGGGGGCATGTGGTATTGCCGGGCATCTGCATGTTTGTGTGTACTTGTGTGTGCGTGCA
GCAGTGACTAATGGAGAAAGAGAGGGAGCCCGGGGAGAAAGAGTGCATGCAATATACAAT
TAACTCTCTTTTGAGCGAGGGAATATTAAACACGGAGCTTGCTTGTGCAGACTGTAATTT
GCGGTGATAAAAGTATTAAAGTAAAGCACTTGGACAAAGATGGAAGGGTGGACAGCTGCA
GAGATGGATTTATTTTCGGAGGCACGATACAGTTAACAAAGATAGATGTTTCAAAAGAGC
GTCTTCAGCCCGAACTGGAGCCTCAATACGACTGCAATCACTCTGCATTCtgtcctcccc
tcctctcctctcctctttcccgtccctccctctctctt
>NODE_94_length_362_cov_8.027624
CTAACCCCCTGTGATGCAGAGTGTCCAGTCTTTTTTTTTTTTTAGAAAGAGAGAGAGAAA
TGTGTTTTGAAAGTAGAGTGGCAAGTGGCGTCCACTGTGTGTTCTTTTAGACGGATCAAT
AGCTCAGTGTGTGAGAGAGTGTCTTAAGAGCTGTTGTCTTGTGCTTTCAGCTGTGGCAGA
CCTGTTAGTGCTACAGAGGGGAGCTGCGCGCCCCTGCCTCTGTACCAGCAGTGGCCTGAG
GGGGGCTTTTAGTCCAAACACAAATGTCAACCACACATAGACTATTAGTGTTTAGTGCAG
TTATTAAATGGACTTTATTTGTCCTTTAGGAGGCTAAAAGGCGCACTTAAAGGGGACCTG
CGTGACAGCAGGGCAATTTGCGAGTTTGGTAACTTAGGCTCGCTCATTGCAGACACATGA
GTACAGATAAGTGTAAAAGGAGgaaaggctgtaatgcactgagcagggaacagtgtgtgt
gtgtgtgtttgtggtttgtgtgcacacgtgcttgtgtgtgtg
>NODE_95_length_568_cov_9.487676
TTGCATATTTGGTTGTTGATGCAGATTGTGCTGCAACAGATAAAGTCAATTCCAGGAAGC
AACCTTTTTCACCAAAGTCAAGCATAGCTGTAAGACTTCTCTGCTATCTGAAAAATAGGT
TTGAATTGCATGCAATTTGTGGCAGGCAGAGCACTCCAATGGAGGGAGGCTATTAGTGAA
ATGCCTTGCCACTGTCTCTTTAAATGCCAATAAATTCCCATCATTACAGAATCTGGCAGT
TTTCCTCCCTGTCTGCAGCCTGGGTCTTTATCTCGCTCTGCCTCAGTCTCTGAGCATGTA
GATCTGGCCCAGTTAGATTGTCATACTTAACAAACATTAATGATTAATTTCCTCCACTGA
GTCAAATGGGGCTAAAGGGATGACTCGATTCATCTTATCGCACCACAAATTAGCATTTCC
CCATATTCTCCAGCATCAACTGTGCATTAAAATTCCACATTTACCATTCTGGGCACTGGC
AGCTGTGGTGAAAGAGCCAAGGAGATCTTCCTCCTATGTTGCCGGAGATTCTGATTACTT
CTGTGTTATACAAAGAATAATTAATTCTGCCACTTTCTGCGTGTTACTGTACATGTCTGA
CTGCTCTAAGTCAAATTACTCACTCAGGGGTTATTGGAAAGGTCAAGGTGGGTTTTTTAT
TTGCTATGTTAAGTCCTGGGCCTGCAGTCCTTTGCTTTCACTCTTTACTTCCACTGTGAT
AAAATGTt
>NODE_96_length_389_cov_7.118252
CTCTCCTTCTCTCTCTCTCTCTCTCTCCTTCTCTCTCTCTCTCTCTCTCTCTCTCTCTGA
CATTCAGTCAGTCCCTGCAGTCTTATTGACCTTGGTTCCTTCTCATTTGCATCCACCATT
TTTCATTCTTCGGAATATGGCGTTGGGGGACTTTTCCATCATTAAGTGAATTTACAGCGA
TTTCCTTATGTGTTTTCTCCAAGGGATTGGGTTATGAGATGCACATTAAATATCCATTAA
TACCTCATTATCCCACTGATAAGATTACCATGATAATGAGGCAGAAATTCTAATTGTTTC
ACTTCTTGTTGTGCCACTCATTTAATCATCCACCTGAAAGACAAGTACTGTGCGCCCCTA
CCTTGAAGACTGTAAACACGGACAGCGGGATAGAGCTCTCCCACTGCCAATGAGGGCCCT
GCCCCCGCCAACAGCAGCACACACTGTTGCCTGGGTGCTGGCATGCATGCGTGCTCATGG
CGTGTGTGGGCCGTGAAGTGGAAGCATTACGTACCAGGGGGTGCATCTACCACAGgttga
ctttttggt
>NODE_97_length_524_cov_13.227099
TTTTTTCTCGAGCCCAGCCTGAGCCAAAGAACGTAACTTTCTGTACGCAAGTCGATCATC
GCTGCAACTTGACATCCTGACCCGGACATTTAATTTATTGATCTTCATTTTATTCGGATG
TAAGGACCCTTTGCTCCTTTAAATTAATCCAGGTTAATTTGGCCAGGCCCCCTATCCCAC
CCAGCATGAATGGGCCCTCTGTTGGGTAGAGCGGGCCCTGGCCACCCAGTTTTATGGGAA
TCTGCAGTGAATTAGAAAATCTGTCAATGCGAGAGGAGTTGCGCGGCGCGGATATGCCGT
GTCACTCCACCTGTAAAAGAACTGCTCTTTGTCCATTATCTCCCAGGCTTACCTGAGGAG
AGTTAACCTTGAGGTCAATAACATCTCCATGGTGTTTCATGACTGGCTGGGCCTGGGCCG
GGGGGTCTGAGGAGAGCCATTGTTAACATGCGGGCTGCAGACCCACACTTCCTCCTGCTT
TGGCTCTCCACATCAAATACCTCTGGGAAACAGATCTGTAAAGAGCAGTGACGGGAGCCA
TAAAGATGTGATCACTTTCACAGGAAAGAGCAGACACTGTACTAGTTTGTCTTCATTGTG
GTTAATATAAACGGTTCATTTCTTTAAATGAAGTTACAGCATCGGGGTATGTTCTCCCAG
GATGTAATTTCTTGGTATCCcaca
>NODE_98_length_424_cov_16.417454
AGCTTGAAAAATATATATTTATATCCACTACCAAAAGCTGGGAACTGAGAGTGCTGTAGA
TGTCATTGATGATAATGCAATAAAAAGCATTTTGGGGGTATCTCCACCTCTGCACTTAGC
CTCTTGGCAGTGGTTTGATCAAGACAGAATAAGCTTGTGACTTTTCAATTCCAGCCATAA
TTTGTTTCGATATTACATCTCCTGGATGGAGCAAGTGATGGAATTTTTCCTATCCGAGAC
AGAGGCAGTGGGGAAGCTGACGATGTCCCATAATAGGTTATCACCAACCATATCTTTTGC
AAAATAGAAACCCAACACATGTACATCTGTGGCCTAGTGTCAGAGCCTTAAATATACATC
AGAAATGCATTAAATTTGCTGATTGCTATTCTTTTCCAACAGCGTGTCAAGCCCCAAATT
TATTTTTGTTTCGTGGCTTCCCGATTACTTTGAATTGCCAGTAGTCTCTCTTGACATTGA
CGGCTTTGAAGGAAGTGACAACATTAAATTTATTTTCTGCGTGCATATGTGTGTGCGAGC
GTATACGACCGGACGATGTACCCGTGTtttctcatagattgttt
>NODE_99_length_402_cov_11.937811
AAAGCACAAGCCATAGATTTTATCAACAGGCAAGTATCGCAAAGAGAAAAAAAAGGGAAA
AAAAAAAAAACTCCAGTGATAAATTCCTGCTGCCATTTCTGTTTACCAGCCCTGAATGCT
TACCTTTTTATCTCCTTGCCATAGGTGCAGTGTCCTGAGACAGCTGGGCTGTAAAGATGG
AAAGAACTGGAATAGCAAGTATGTAATTAGCTGATATATGTGACACAAGATTAATAACAC
ACTCTTATCTCTCCCCCCAACCAGATGCATTAGAATTCATTGTTTTAGCCCAGGCAGACA
GAGTGCTATTTGCCTTTTCAGTTTGAAGCTCCATATCTTTGTATCCAAGTTATTAATAGA
CTCATACTTGGATAAACCCTGGAAATGGAATATTTGTAGAATTTTAAAGAGAAGGGAGGT
GGTCGCTATGGGAAGTTTTTCTCCCAGCTGATGCAGTGCGGTGCTACAGGACACCTTGAG
ACGTTGAACTTATTTACGGCCGTCGTGTTCGCAGCGTGAAGGCTTTCCGATCCCGCGCTC
GCTCTCTCTGTTTATGCACGTg
>NODE_100_length_449_cov_16.211582
TAAAGTTGAGTCATTTTAGGGATATAGATATTTTCCATTTTCAACTCTGACAAAAATGCA
GTGAAATAGAGGGGCCATTTTTTTCTTTTTCGATTTCTTTCTCGTAAATCCTTTTCAAAC
GCAATTCCCATTCTTCTTTTGAGGTCTTTTAAGTCATTATAAATGTTTTCTCTCTCCCTC
TCTTTCTGTCTGTCTGTCTCTCTCCCCTCTCCCTAGCTTTAGTCTTCTTGAATAAAATAA
GTGCAGATTTGCTGGAAATCAGTGGCTTTTGTGTGTGGCTGCAGGAGCATGGTGAAATGT
TTGGACACTAATACCCATTCATTTCGGTAGCGCCATAAATAAAAGCTGCCAGCTATGCGG
CTGCCGTGAAGTGGTATTCTTTGGTGCCCAGCGGGATGTCCTGTTCACATTAGCGCAGCA
GGGAAAACTGGCCGGAACAGCCAGACAACTAAATCAAGACATTGTCAACTTCTGACAAAA
TTGCTATGGGGGGAGAACCGGTTTTAAGAGGGGTTGTGCATGTCTGGTTGTATGCATGTT
GCAGTGTGTGTGTGTGTGTGTGTGTTTGTAAGACACAGAGAGAAACAGACAGGGGAGAGC
AAAAGAagg
>NODE_102_length_642_cov_8.922118
CCCAGTGAACATACATACATGGAACATCTGCGCACATGCAGTCCTGGCACAAAGGGTCCC
TGACTGTGCAATCTGCATCACAGTATTTCACCGATAATGAAAGGTGTGAAAAAGGCAGCG
GCGCCACTAACTGTATACAATATGGCTCATTCAGTGGAGTTCGGGCAGTTAGTCACTTGA
AATAAATAGCCCTAAGAGGTTAATTTACCTGTCAGATTTTACGTGTAAAGTCAATCACAT
TTGTTCCTACTGCACATACTGCCTGTACTGTAGTAGAAAGCTGTTTAGCGGGGGATGTTG
CGCTGTATGAGGGTGATAGGAGTAATCAAGGAGAGGAGGGGGCTTCTCCATAGGAAGTTC
CTGCAAACAGAGTGCACCCACTTTTTAAACCCCATTTGTCTTGTTAATGCTCCCCTCTGA
TTACCTGATTGCACTGGATGACTGTGGAGAAATCTGATTGCGTAAAATTATATAGAGCAA
ACTTTTGATTGGGGAGGGATCTGGCGAGCTTGCTGCCACCATTGACAGGCTTTGTGAAAT
TTGGCCTCGCTGATTTGAAATCAGCTAAGTGTCACGTCCCGTAATTGTAATCAGAACTTA
ATTTTTTATCCTTGTTCTCTTTCAGAGCACAACTTTTCTCACGCAAACTTTTAAAGCTTG
AACAATACAGCAGCCATGTTCCACATACAATAACGAAAAATACAAAGCGATCTTTCCCTG
AGACATAATCCACACCTATATGGGTCAGGGACAGAGCATGTGCAGTGTGTGCAGATCTGT
TTTAGGCAAAGCACATAATGAc
>NODE_103_length_337_cov_7.934718
GATAACACAGACCACAGAGATCAGTCTCTGTAGGATAACCTACACGCTCAAATAAGAAGT
GGTAGAGTGCCAGCAGATAAACCATGCATCAGTTTCCTCCCTCTCTTCCAGACTATAGTC
CCCTGAAGCCGGTGACTTCCCTGTCTCCCCGAACTCTCTGCAGCACCGACTGGTGGTGCA
GAAGCACTGCTGATTAGCATGCAGTAATGATGGTGAGCTGGGCTCCATTGTTCTAACACC
TCCCCTCTCCTCCGCACCAATCTGTCACCATTCAGTGGGCTAGAGCTGCCTCAAATGCTT
CTCTCCACAAATGAGATGGATAATTAGTTGCCCCTCACGAATGCTGCACTCTTCTCACCC
CTGATTGCTTTCACCTTCTTGCTCCTGGCAATTTTGACACCTTGTAATCAGCCTGCTACT
TCTCCGTCTCAATCCATATCCTTCTCCTTTTTTTTTTTTTTTTTTGTCGTCCGCTTTCAT
TTTTTTTTTTTTTTTTA
>NODE_104_length_672_cov_9.980655
GAGAAGAACTCAAAGTAGCTCTGATTCCAGTGAAGAGGAGTCTGTCCCTCTAGTGTGCAT
ATTACTGCATCTCATCTTGCTTATTGCTGCCTAGAGTGCTATGACAACCGAAGTGAGAAT
AGATTTAATCTCTCCAGCCCTGCTAATAATACTATGCTACTGGCTGAGCGCCGAAACATG
CACAAAGGGCTAATCATCTCTAGTAGTAAGCGTTTTCTTACACATACACATTTTCCCTGC
AGTTCTCGGAACTGTCAGGAGTAAAGAGATAAAGAATGGGCAGAGGGGGAAAAAAAGTCA
GTGGTGGTGTGAGAAGTGTCTGCCACCACGGCGTCATTAACACCCAGTGGTGCTGGGGTA
AGGGAGGGAGAGCAGACGGGGCCTCCGAGCACTAGGAGCGAAATTGCAAACCCAAGGTTC
CTGATACAACCTGTTATTATTTTTGACACAAGCCATTTACAATAGCTATGAAGGTGGCAA
TGGAAAATGTAATATTGATTGTATGCCCTCAAGGCTTTGCTCCCCTGACTTCTAAGCGTC
ACACATCTCACATACAGTATGTTGGGCGTGATGATATGTTTCTCTTTTGTTTTTTTATTT
TGTTTTGTTTCCCCCCACTTCCACAAATCCTATTTTAGGAGCTTTGTTGATAGTTTACTT
GATGAGGTAATTACATCTGTAGATTGAGAGGCCAAGGTGACGTTTTGGGAGTTGAGAAAA
TAATAGAAAGCTGGGTAACTACACCAATGCAATATGATATTGGGCTGATGTGACAGGTGT
TAATATACCCAATGGCAATCTGTATTTCATCTCTTTTTCATGAGGGTGCTTa
>NODE_105_length_464_cov_16.422413
CTGATCCAAAACCTCAGCTGCTTGTAGCCTAACCTGCTGATCACAGGAATAATGGTTAAA
GAGAAGAATGGGCAATGGGCCCTAGTGAAAAATCCTCACCCTCTGGCAGTGCCTCATGGA
AATGCCGCAAACGCTGTACGGATTCAAACGTATCAGGGATTATTAAGAGACCTGAGAACA
AGGTCAAAGACTTGCAGAAGAACACAGAGCAAGTTAAACTTAACTTCCACTTCATCCCCG
AGGCTCTGAAAATACTTAGGAGATAGTTGAGGCAGGCTCTGTTGAAAGCTCCCCCGCCGG
CACGCAAAGCTTTACTTTTGATGTTAATTCCTTGAAAGCTGTTTCTTTAGCTGGGGATTA
GTGCATGAAGAGCTAGGCTTACCATGCTCTGGCTAATAAAGATGAAACATCTAACACAGG
TACTCGTACATACACTCGCCAGGGAACAGTGCCTATAAAGTTGCCTTAATTATAGAGAAC
TGACTTCGCTTCAGTAACTATAAGAATAGGACGACATTTGTAGTTTGAAAATACTGTGGT
ATTAAATGTTGGAAATCCTCTGTATTCTTTAGACACAAGTCTTGAGGTAAAATAATGAGT
ATATAGGCACATCACTTTCTCagc
>NODE_113_length_607_cov_9.945634
TAGTGAGGTTAGGGTTCAGAGAGAGGGAGGAGCAAAGAGTGAAAATAGAAACAAACCAAT
AATCTTCTACATTGCCTCCTAAACGAGAGCCACTCTGTCCCTAATGTAGACAAGTCATTT
TGTACAAGCCGTTAAAGCCCACTGGGCCAGGCGAGCATGCAGTGTAGGGCCGCCTGTTTC
AAAGATCTTTTGCAATCAGTTACACAATGGACCCCCTCATTTTATGCTGCTACATCATAA
AAGTGCTCCTTTTGTTACATTTCCATCCTTAAAAGGGTCTTAATCCCCATCCTTTCAGGC
CAGTCTATGGCAAATTCCTCAGGGACATCCCATTCGCTGCAAGGGCTGGAGTGACCCACT
CAGAAACCAGCATGCAGGGCTTTGAGCTTTTCTTCTGCTGCCACTCTCCAGAGAACATTA
AATCGTACTTTTCATCCCCCTCACCATAGGGGGAAGCCCCTTAATGATGACAGAGAAAGA
GAAATTCCTCCACTCGGTCCTATGACACCATTCTGCTGTCAAGCAGGCGTCTCGGCGGAC
AGAGAATCAAACATGGCTTCCTGCAGGTGGAACGCCAGTGAAGGTCACGGTACAGTCCAA
AGAGGACAGAAGGAGAGATGAAGGGAATGAGGGAGGGAGAAGGAGAGAAAGAAAGAGAGG
TAGCACTTCAGAGGGAGACCAGCTTTCCCTTTGCAAATTAAGTCATCTGCTGCAAAAGGT
TAaaaaagcacttgcagctttctctcagtcattcttcaagtgttatc
>NODE_114_length_403_cov_9.191067
CCGCTTTGAAAGGACTCAGCAAACAGCTCCTCACCTTGAGGACTCCTTCCTCCATCTATT
TGTGCGAACGCTCAGCTGAAATGATGACGAGGTGCAGAGGTGAGCTATTGTTTTGGCGTG
TAGGACGTGTTGTGTTGTGGCGTATGCATGCATCAGGCAGTCACTTAAAGAAGTGCTTGC
CGTTCCTGTGAATTAACGAGCAGTTGGGAAGAACAGGCCAAGGCGGTGCCATCTGTAAAT
GTCACAGGCACTGCTTGCTCATTTTACACATCATTAAAGCCAATATTCCTAACCTGTATC
AGAGCAATCAGGAGCAGGCCATTACTGCGACAGGGGCCCCGGGGGAACCACGACCAAACT
CAGAAAGAAAAGAGCAGTGAGGAAGAGAAAGATAGAGCACACTCTTTATCTCCCTGACAC
ACACACACACACACACTCCTGCACACGTCTACATGCACACGCACAAACAAACAAGCAGCA
CACCTTCTAAGAATAAACAAACACATGAAATCAGCACCAATACCACCACCCTAATAGCTA
GTGCATTTAACAGCAGAGCACGa
>NODE_115_length_540_cov_8.775926
CCCACCCGACTACACACACACACATACACACACACAAAAAAACCCCGACTTTCTCTCCAA
CCGAGTCGTCTGGACCAAACTGGACTAAAAGGAGAAACGGTGAAGGGGGGAGATCCGCTC
TTTCCAGGTCATTCACGAGGCGCTCTCCACATTATATCCCATGATCTACCATAGCGACGT
TCTCGCAGACCTTGAAAGCCCAGCCGAAAACCTTGACGAAACTGGAAATATAGTGCGAAG
AAGCGGGGGGAAAAAACTCACTGGTACAATCTTCTCCTCAAGCGATCCTCCCAAAAGTTG
TCCTCGTATTTCATGCGTGCGCCCGGTCGGTCTAATGGATGATCGCCATCTTTCCTGCTT
CTCCTTTGCTGCAGCTGCAGATGACCTGAGATCCGTCTGTCTCTGAATAATGAGCAACCA
CACAGACAAGGAAGACAATCTGCAAAGCAGGCTACACAAAGAAGTTTGGGAGACTAGCAA
GCACCAGAGGGTGCACAAGAGTTTACGATGAGACGAGGGAGCATCAGCAGGATGGACAAC
GTCTATGCCTGAGAAGCTCATCCTTCATCTAGACTGAAGGCAGATAGTGTGCAAAGCCTT
ATCAGCGGCTCAGACCACCACCAGATACATGCGGCCGCCGTGAATTTTATATAGGCATGA
ATACTATGTCTGTGCCACGTCATGAGGTTATCTGCAGttc
>NODE_117_length_413_cov_12.113801
TCCACTAATTTACAATTTTCTTTCTTTCTTTCTTGTTTTTTTTTTTCTTGTTTTTTTTTT
TTACAAAGATTTTTACTTACTCACAGGAACACACTTCAGTTAAAACACTGTTTATTTTCA
CTTATGCCACTGTCCTTTTCACAAGCAAAAATGTTTTCTTTTTTCCTAATGAATTGAATT
TTGTGCATTTTGGCAACAATGCTCGTGGTGTACATGTGCATTCTCGCCCACTATAATCTG
CACTGATTTGGTATATTTTTAACGATGTAACTAAGCAACAAACGTAATTGTCCCTTTCAA
AAGCTTTTGTTAGGCCCTCTAACACAGTCTAATACATAATTAGGCATAATGTCTACAGCT
CATTATAGTACACATGTGTGTAGTTAAATGGACCAGGAGAGTAGCTCACTGAATTGTGTG
GATTCATTGGAAATGGAATTTATTTGTTTCCTGGGTTCATATTACATTACAATTATCTAA
CTAATTCACTGGGCATCATCAGTTTTCCTTTTGTTGTTATGTATTCCAGATACTTCTTTT
AATCACTgattgactgctgtatatttttcccta
>NODE_118_length_438_cov_9.458904
AAAAAAAAAAAAAAACATCCTTCTCACTGATCTGAAATCAGAAAGCTTTCAGTCATTCTT
TATGTGCTCCCCGCGGCCACTCTGAGCCAGTGAGCATGTACATTAGGCTGGGGCATTTTG
ATGAAATAAAAGCCCAGGCCAGCTTATGGCTAAACAGAATGGGAGCACTCACTCAGCCTG
TCTCTGATTGACCATTAAAGCCATTGATGAATGGGCCTGTCAGGGGAGAGACAATTAAAT
CAAACATGAAACAAAGCCGTTGTGACGGCCCGGTCTGACAGAGCAAACCCATTCCTCCCC
TCCATTACATAGCACACGGCTCCTTTTACAACCCCTAACCCACTCCTCCCGCCTCCTCCT
CCTCCTCCACCCCACTGTATGTGTGTGTGTGTGTGTGTGTGTGTGTTCAAAGTGAACAAG
TGAGCATGTGCACATGGGAGTGTGATGTTCTCTGCTGGAAGTGTCTGTTTGTGTGTGTGA
TGTCTCACTGTGAAACCACTTTGTCCCCCACCCGCCCTCCTTCTTTCACTTTTTCGTGAG
TCACTTGACCATCAGTGTGATAGAAGAGTGTGCATGTGTGTGTGTGTGTGTGTGTGTG
>NODE_119_length_410_cov_12.309756
TTTTGATTTTTTAGTATTTTAGTGGTTGCTTTTAACAACATTCATTAACTGACTTAAAGA
TTATTGAATATTTAATGTAATTGTAGCATTGTGTTTGTAAAGAGAAAAAAACCTAGTGAG
TTGTGTTTCTTGACTTGTGGATTACCAGTGAAGTGGGCAATCTAGTGCTAATATATATGA
GGTCTTTTTTTAAGGATTCTTATTTTGCGACAGCAACAGCAGTCATTATAAATGTTCATT
TTAGCATCACCTGTCTTCCGTTGTCTTATTCTTCACCTTCCACCACACTCTGCATCATCA
CAGTAACACATCGCAAGTCTGGGGGTGGGACCGAGTGCGTGCGAGTCGAGGTGTTTGTCG
AGCGCAAGAGTTAACAAACCTGTGTGTTTATCTGTGTGTCTATGCAAAATAATGTGGGTA
AATGTGTCTGCGTGGTTTGTGTGTGTGTGTGAGTGAGTGTGTGTGTGTGAGGTGGTGTGT
GATTGTGGGTCTGTGAGGGCGGGGTTCGGGGTGGGTGTTCTGTCCAGTGTCCAccaaaag
ctaaaacctgtcaggcttccatactttcct
>NODE_120_length_598_cov_8.229097
CACGAGCAATGTGTCCTAATTTTGTCAGTTTCATCTAAGAAAACACACGATATGGGCACA
ATTTGCATAAATTTCCAAATGGAAGGCGTGAAAGCATGCTCGGCAACTGTGCCTGTTTGT
TTAAAGTCAGCCAAAGCTCTATAATTAGCAGTGTTTAATTATGGAAATGGCTGCCGAGGA
GAATTTCAAACACACTTCTTCCCTGGATCATTAGTCACAGGGGCAAAAAATGAAATGCTT
TCAGCAATGAAGGGTTCATATTTCAAGCTTATAGCTGCTAAAAGGGTGTACTCAGAAAAT
CAATTTTATGAAAGTCCGTTCAGCACTAAAGGGAGTTCCATGCAACTAAGCAATTTTGAA
ATAATGTCGGTGGGGGCCTGATTCATGGACGGTAACAGGACTTTGCTCTCCTTGCCTGGG
ACATTATCCTCTAAGCTAAGGTCAGAGGTCAACCTCTGGTTTAAATCAACCTCTGTTTAG
CATAACTCGATTCTTAAAGGGCTGCTGGCAACTCCACACTGAATAGATAAGTAGTCTTCT
GCAGGCAGAGAGCATGCAGCGTGGCAGATCAAAGCTTCTGAAAGCTGTCTAAAGTGGAAA
GGGGGAAAGTTCAGGTAAACTATGGCACGAAAACTAACCTTGACCCCGGGAAGTGCTAGT
TATTTTGCACCACAACAATGATGTCTTAATCATAGCCGCAACCTCACACATtggctgtaa
acatacaatttgtgcatgcctcctagaacacaggcgcc
>NODE_121_length_825_cov_11.160000
AACAGTTTTCAGAAATAGTTAGTTGATAACCATCCACGGGGTAATGAAACTTCCACCTTT
GATGAGAAGTTGAAAAGAGAGTGTTTCACTGTTGGCTTGGCAGAACATTAGACATGGCTG
CAGGCAGGCAGAGGCCGGCGAGGGATCGTGCTGTTTTAATAGGGCTCATCCAGAGGTGAC
GAGAGCACTGCATGCACTGAACTAGAGGTGTGAGCTGAGGCTGCCAGTACATATCTTTTG
TCTTTCATTATCTTTATTTCCTTATTATTTTAAATGGCCGGTGTGTGTGTGTGTTTTTTT
TTCTTCACTAGAAGCTTTTTTGATATCCATTTAGATTGGGGCTTCATTAAAAAACCTCAG
ACAATGGAGTGACTTCTAATTAAGAAGCGCCGCATCTGGCCCCTGGCACCCTATCCCGTT
GTTCCATCTATTTTGCTGGGGAGAATTCATTTGTTTCTTAATTAAGAAAAACACCAATAG
CGTGAAAAATCTGCTTATGGTACCTGAATCCTAATTAGTTAAATAGTGAGGGGAAGGGGA
AAACACATTCCAGTAGCCCTAGAAATGAACTCAGAGCTGATAAAAATGAACTAACTAGCC
TTGCATAAATCGAAGCTGGGGAGAAAGTGTACCATCATTATGGCTAAGACAATATGCAAA
CTATCTTCAAAGAAATCAAATTGCCGGAATGTTTTCATTTGCATGTATTAACCATTAACA
TAATGAGGAGAAGTGACATTGGACCCGGATTGTGTGTCTGTTCGGATTGATAACTCTGCT
GCATCTGCAAATAGTCTCCTCTGCAAAATTATGCTAGCAGTCAAATCAGTGTTGAACTGT
GGAGGGAGAGGGAGAGTGGTAGAGAGAGGGAGAGAAAGACAAGAGACACACAGAGAGAGG
GGGCAGAGACAGAGGGGGGAGAGAATAGGAGGCTTTTGCTTTCTTTTTCCGTTTATCAGG
GAGCTCTGTGCaaacctgctgcagt
>NODE_122_length_527_cov_14.817837
GATAAGAAAATAAACAAAACAAACATTATGTACATGGTCTTGATATTTACAGGTGGTGTG
AAAACTGGACATGGCTCCGCTGCTGTTCCATTTGAGGTGCAACCAAATTCCACTGTAAAA
ATGCGCTGCAGTAAACGTGTCCTGATTTGAAGAATGTCTTTGAACAAAAAATAAAAAAAA
CAAACAAAAAAACAAAAAAAGGTCGCTGATTTGTCTTTCTGTGTTTTGTCCATTGTTATT
TTGTTAGTCTGTCCAGGCTAGTAGTCCTGATGTGGGCTGTGCGTCAAACTGTGCCGTCGC
AAGTCACAGTTGCGCCGAAACACCTTTCCGCAGCGGCCACAGCTGTAGGGCTTGATGTCT
GTATGGGTGAGAAGGTGAGTTTTCAGGTTACTTCTTTGATTAAAGGTTCTTCCGCATGTG
GGGCATTTGTGGGGAGACTCCTGTTTAGATTTAAAGCAAGCAAAGGATTATTCCCTTTAA
TTGTATAGAACGTCTATCAGTTATATCTTTCAATCATCTAAATAAACTGCTGCGTCACTT
TCAACTCACTAATTTGCACAGTAATTTTTTTAAGCAACTTTTATGAGTATCTCTCTCATA
TTTCTTAATTAACAAAATGGTAATAGGCCAAATGCAACCGCTTTGTGAAACCTTTAATat
ccccatgcatgcagcagatagtgcaca
>NODE_123_length_597_cov_11.750419
GCTAGAATTGGTATGTCCCCTTGGAACTGTGATAACGCCATGCTCTGGGGAAGGAAATCA
GCGGCAATAAACCCTAATAGGACCAGCATGCATAGAAATGACTCCCAGAGGCCGGGGAAG
CCTGGCGTGCCGCCAGAGACGCTGCAAATGGCAAATAATAATTTCCTCTCTACCTTATCC
CCCGAACACTGCAGACCTTTAGCAGGAGAATGCATGAACAAGCTGAAATGCGGCGCTGCT
GAAGCAGAGATAATGAATCTCCCAGAACGCGTTGGAACTTTTTCCGCTATTCCGGCTTTA
GGGGGCATCTCATTACCTCCCGGGGTCATCGTCATGACAGCCCTTCACTCCCCCGCAGCC
TCAGCAGCCGTTACAGACAGTGCGTTTCAAATTGCCAATCTGGCAGACTGCCCACAGAAT
AATTCCTCAGCATCCAGTGGAAACCCAGCGAAGAAGAAAAGGAAAAGGTGTGGGGTCTGT
GCACCCTGCAGGCGGCTAATCAACTGTGGTGTCTGCAGCAGTTGTCGGAACCGCAAAACG
GGCCACCAGATCTGCAAATTTAGGAAATGCGAGGAGCTGAAGAAGAAGCCAGGCTCATCG
CTGGAGGTGAGCACCAGGGCTCTGCTTCCCCTTCTTTTATTATTATCCCCTTGCACTCCA
AAGCATTAACCTTTTCATCCAGTCACGTTCTAAGCCCTTGAAAATTGTTTCCATgcccac
ccatgcctgaacatccccccggtttctcaaatctgcc
>NODE_124_length_494_cov_15.765182
GGTCTTTCATTCGTATGACATTTAATTTATCACGCCTTGGAGGAAATGATTAACTACATC
AGGGCCTTAGTTTTTAAACTGCTGTTTAATTAATGTTCTATGAATATACTGTATGAGTAA
TCCACTCGCCAACTCACTATGTGACAATAAAACAAACAGACCCACAAAACCCAATTATGT
TCTATATTCAAAGTAAATACTCATAGAGAAATGGGAAATTTATCTTCCTTGTTCATATGT
AGCAATAGAGAATGAGTAGGAAAAATAATAATGCAAAACATTTCCACTTAAAAGGTGCAG
TACAAGAGAGAGCATGCATGATGAAATTAAGTTTAGTTAACAAAATAAAGTAAAGAAACA
TAACTATTGTATTACCAGTTTGTGCCATAAATTTAGCAGATTCAGCTTGCTCCTGCAGGG
CCTTTGTGTCATGAACTGATCTTGGCCGCTGACTTTTTACTGTATGCTCTCCGATCATTC
CATATTCTATGGGACAAAATAGAGGTTCATATGAAAGCTAGGCTTAAACATGATCTTCTG
AGAACAAAAGCTTATTACATACTGTTTTCAGGATGTTTGAAGCAACTGCAGTACATGGCT
AGAAACAAAGACCACACAAGTTTGTATTTAATTTGTCCTTTTTTTTTTTTTTTT
>NODE_125_length_529_cov_14.718336
AACTTTTAAATTCTTGCACAGCAACAGTCCATTTGAGCACAGTTCAGTCAGGTTGCTCTC
AGTAAACAAGGCATTTTCTAACTCGACACCCAAGTCCATTATAAAGTCAGGGTGTCGTCA
AGGAAGGAGGGGCGAGCCGAAATGAGGGAGAGACACAAACGGAGCACCCAGATGCAGATT
AGGCTGCAGAAGATGAGGGTGTAAAAGGGATTTAATGGTAGGATGGATTAGAGAAATCCT
TGTAACAATGTTAAATAATTATGGTTCCAGCCGAGATCAAAGCGCCATTGATTGAACCCC
TCAAGCCTTCAGCACACAGAGTCTTGGAAAGCAAAGATTGGTAAACTAGTGCTCAGACCA
CTCTGGCTGCTCCAGTTAAATTGGATTGGAAATATTAGGATATAGATGAATCCTTCAGGA
GGCTTTCGCAAAGCTTTTGTCACCGGAAATGTAGCTTGGGAACGGTATGAAAGGTTTGAT
AGTGTACTGTCTCGACAGAATCATAAGACGAGGGTGTCGCAGCTGTCTCCACTGATACCT
AAGCGTTTTAAGTAGACTTATAGACACACTTGACTGTTATATCAGCAAACTGAAAACTTT
CAGCGCAGGCTTTCATTCAAGGTTTTATTTTTTTCCCCCTCCTTCGTCTTGTAAtcaaga
aatttggacgtgcatcatggcaattctcc
>NODE_126_length_436_cov_8.931192
TTTTATTTTTGCAGCATCCTCTACTACTTGCAGCTGTATGGATTAAAAATTCATTTTTTT
TTGCAAACAACAAAACAAATTGATCACTACATTTATTTTACCTGCGAGGCTTACCGTTGG
CAAAGTTTGTCAAGGAAATAAAGTGGTTGTTTGTTTGTGACAGCCTAGACGTGAGTGGTG
GAGACATAAATCATGTCAGATTTATTTTTCCTCTCAACTTGGAACATAGTTCTCTTCCCT
GTAGAATTCAGAACTGATCATTAACCTTTCCTTTAGTTCCTTCCCTTGCCTGGTCACATT
TCCTCTCTATTTGGTTCCTGGCCCCATATGCCACTTTCCTATTTCCTGCCTGCAGACAGC
AGGGAGTAGCTCTATTATCACCTTCCTAGAGCTGTCTTTGAATGTGAGAGGCAATTCCAT
TTCACTCAGCCATGGGGAGGGGTAGGAGGAGGAGGAGGAGGAGGAGGAGGAGGAGGAGGG
GGAAAAGCACACCATAGAGCACACAGAAATTGGTTTAGGTTTACTTCTTATAGTCGAATG
TAAGACTACTTTTGCTTTTCTGCTCGTGCTGCCCAGATTTTAGGATTATACGTGAg
>NODE_127_length_554_cov_17.976534
GCATGTAACCACAATCCAAAATCTCTGGATCCATTTGGGGTTCTCTACATTGATTAAAAA
GAGGATGTTAGCAGAACCAGGTGGCTTTGAGCTAAACCAACACTCACAAGCAGAAATCTC
CATTAAAATAATGAAAGCAATAAAAGCAACAACAACAACAACAATAATAAAACCTTTGGA
AAACATTTCATAAACCATCAGCAGCCAATTAGAGGAGCCGGTACAGGCTGTGCTGTGCTG
TGCTTTGTGTGTATGTGTGTGTGTGTCTGTGTGTTGGGTATTAGAGCGTTACAGCGCCCA
GCCCGGCTGTGCCCTGCAGGCCCGACCTTCTAATCATTATCTGTCTGTCTTATTACGCTC
CAAACCGGGCCACTCTTAAATAAAATATGCAAAGGTTTCTTAAATGATGACCCGAGGCTG
CGCGCGCCGCCGCTGCTCTACATGCTGTTAATCTGAGAAATGCAAATTCCCTTCATCTCG
CACTCGCCTTTATTAACTTTTTTGAATTTAAAATTCCACGAACAATGAGTTCTGTCAGCT
TCTGAAATGATATTTTCTCTCCTCTTTTTATGTGCGCACGGAAGCGAGTTTAGAGCATGA
AATTACCAGGGGAAATATGAGCGGTTTCATCTCTCCCGCACAATTTAATTGGCTGCTTTG
CAATTATTAGTTTTTGCTGCTAAAGTTTTTTTTTTTTTTTTTTTTTTTTTTTTT
>NODE_128_length_552_cov_7.440217
ATCACAGATGAAATATATTAAAAAATAAATAAATTGTAAAGTGGTTTATTGCTGAGTAAT
GTTCATATAAGCAGCCTCGTCTGAATGTCACTGAGTGTCTGTCCACACGTCTCAGGACAC
CTTATAATGACTTTATAATCAGAACAATCATCATTTTTGATCTATTGTGTGTCTCTCCCG
CCAGCCAGACTGTGTCGACGTCTTGTTTAGTTTCTAATCACAAAATGCCCACCAGTTTGC
AACCAGCGTTTGTCCGCCCTCTCCTTCCCCTGCCTGTGTTTGCAGGTTTGCATCTGAATC
AGGGGGCTGGTGGGGGCCCGAGCGCTCGGCCACGTGGACCAGATTGATGTCATTGTCTCG
GCACACTGACCTTTGCTGTAATACCCACGGCAGACATCACAAACTCTCACATCAATTTAG
CCCAATTGGATGTGGCATGTCTTGGCTAACTCAATTTGTGGAGAAATGCACCTGTCTCTG
CCTTCCCTCCCTATAGATTTACTCAAGGGGAGGGGGGAGGAGGAGGAGGAGGAGGTATTG
CAGGGAAGAGAAAGGGAGAGTGAGGGGAGGGTTTCAGAGTGGAGTTGGCTGCTGATCCTC
TACCCTCCTCCCTCCTCCTCACCCCCCAAAAACACTCACCCACATGCATATAAACACCGT
ACACCAACTTCTCCCTTTTTCTCTTTCTCTCagctcttttccctctgccatg
>NODE_129_length_651_cov_10.254992
GGCAAGAGAGGGATGGGAGTGCTGTGCCAAATCTGATTATTTATCTCCTTAACAGATTGC
TGTGTTACAGTCCCTGAGCTGTGGTTACTGATGTTGGGAAGTAAAGTGGGCCAAGCGCTT
TGCAAGGATGCTCCCCCTTACAAAGCTGATGCAGCACTGTATTGGGAATTTGTGTCAGAT
ACAGATCAGGCACATTTGATTTAAATAAGCGAATCATTGAATAAAGATGACCTGGCTCAC
AGGGGTATATCTCTATCTATGCATCACAACTCGCGGGCTGGGAAACAACACGGGCTGACA
TATTGAGTGACTCAGGATCTGGTCATATCAGGGATGTTATTCAGACAAACAGAAATCCCA
GCTTGCCCTGCCAGAGTGTTCTTTGAAACAACTAAAAGCAGGAACACGTGCCTCATCTTC
GGTGTGTCAAGCCGGCAGTGATTGAATTTCTCCTCCTTCCTTAAGACGGAAGTGCAAAGC
CGGTGAGTGATTCCTGTGGATGCACTTAAGGTTTTAGTTGCAGGCGTCGTTGTGCCTGGG
CAGATTTTATATGACACATGAAACTAACTACATGGTACTTAGGGCCTGCTGTAAACCAAT
CTGAAGCCAGTCGGGAAAACAGGCCCATCAGCAGAGAGGCTTGTTTCTGTTGCATGACAA
AAGGACTTGCAAAACCGCATCAATTAAAAGTTCATTAAGTTCAGCACTGGGAGGATGAGT
GGATGCTCTCTATTTACGCCCAGGCCGGCCCAGCCCATTATCTTCAACCTGATTATTCAA
ATCCCTGGATTATAACACAGACGTtgtcgca
>NODE_130_length_331_cov_7.232628
AGGATGAGGCGAGTGATGTAGAGAGAAAGGAGGTGTGTGTGTGTGGCGGCGGCGGTGGTG
GGGGGGCAGATGAAAAAAGTTTTGCACGGGGATTTATGCCTCTTTCCCGGCTGGGATATG
AATCTGGGATGATGCTCCAGAGAGCAGCACTCCAGATAATGTTAGCCCATTTAAAAAGAG
CAGATTTGTGTAGTCTATCAGGGTCGCAGAGTATTTTTTTTTCCTCCTGCCTCCCTCCCT
CCCTCCTCCGCCGGCCCCTCCGTAGTGAGAAATTGGTTGTTATCATAGATCACAGATACT
GCTCAAACCTCTTATGAAAGATGAATTAATTTCACTAATGCTTTAATGCAAAGCTCTCAT
GAGGGAGGCAGACTGGTGATAACCCCTGCCTCGTCCCCGCTTCCTCCGCTAGTGATTTAT
GCCCTCTTTTAGTAGATGAAACCGCCTAGATTTGCCATCCATCTGCAGCTTTGAGGAATC
CTATTACATGa
>NODE_131_length_665_cov_8.687218
TAGTACAATTAAGTTTCCTGTCAAGTCCCTGTGATGAATTATCCGGAAGCTTTACCCGCT
GTAATTCTAAATCTTCCCAACAAGTGCCTTTGTTGTAGAGAAATTAATGAAAACAAGATT
GTCTTTCATAGGAGCTGATCTAACAGCGCGACAGCCAGCTGCTCTTCTTTGGGAATAAAA
ACAGTCAGCATTAAACACAGCTCACACAAAATACTTTTTTTTCCACCACTCGTGTGGAAA
ACAAATCAGGCGGCAGGCGCAGTGGCCATCTGTTTTGTTATTTGATATGTGTGAATACAT
GTTGTAATGACTTTGTTTGTGAATCACTCTGCGCGGCAGAACACACGAGAGCTCTCGAAG
TGCTGGAGTGTTCAAAGCTAATCATATAATTGGACACAATAGTCGATGACAAATGGAGAC
GCTTGGAGCCAGCCAGCTGGGGAAGTGAATATGTAATCATTGTAAAATCATATCATTTTT
GCATATTTGAAGACAGCTTAATAGAGTTTGCGTGTCAGCACACTATCAAATGATGATCAG
AGACAGTGTTGCTGTATTTGTTTTCCAAACCGCGCTTTGTTGGACTATTTATCTCTATCA
TGATTAAAAGTGTTTCTCAAGAGTTTGTCTCCTATCGGTTCATTTGTGTTTCATTATGTT
GTGAATGTTGAAGCAGATTTGGGACAAATGACCCCCTCTGAATTAAAAAGAAGTACTATA
ATGCAGAAGTAAACAGCCTACAGCAGTGATTCCAACCAGGGgatcttctgctccagaagg
ttcttgtgaagttgccagggggtgcacatggaaggattgtagaga
>NODE_132_length_428_cov_14.210280
TCAAGACTTAGGTTAAAAAAAAAAAGACCAAATTACAACCGGTTCAGTTTTGGGAATCTG
ACCCAGAGTACAAAAACGTTCTTGCATGAGGCCCAGTGTTATCTGTTAATGTGTTAGGGA
ACTCGGCTGAAGTTACTTTGCGCCACTCTGCATTAAAATTAACTGCATGTTTAATCAGTT
AATTAACTTTGCACCTCAAGGCTTTGAAATGAAAGATGTGTGCAAAAAAAAAAGGGAAAC
TAAATCAGAATGGGAGCAGGCACAACACAAACACAGACCAGTGGGACAAAGGAGAAAGAG
AAAAACTGTTCAGTTACCTTTCCCAACATTCTTTTTGGTAGCTGACGAAGGAGAGGGAAT
CATAGGTAATTTCAACTCAGCACGATTTGACTCAGTCAGAAGGTAGTGGGACTTATAGGC
ATATGAACTTAATATGGTGTCAGTAAGGTCTTGCACTAACAGCCCTACACAAGACACACA
GGAAGAGACGGGGGTGAGCCGCAGTCAAACTCGAAATTACCCAAAATTTACAAAAGAGAA
AGAACAAACACACAGTCTTGCACGCCTACACACACGCACACAGTTGTa
>NODE_133_length_584_cov_8.785959
ACCACTGTGCTGCATAATGGCTTTTTTTTATTTTTATTTTGCTGATAGCACTCTCAGAAA
AATTTGAACTGTAAGACTTTTACTTTTAAAGTAGTATTTTTTGCAGCTTTGCTAATGCTT
TTTCTACTACAGCATTTTATTCTTTTTTTTTTCTCCAAGATTTCTGTCCACACACTTTCT
ACGGCCTGCGTATAAGTTCATGCATTAGCCGTCTGCTGCCCCGGCCCAACATCCCCTGCT
GGCTCCCTCAGAGCAGCTTGGCTCGGGCCGGTGGCTTCAACCTGCAGGCAGCCATAGGAC
AGCCCAAGCGGAGCTGTCTGCCACTCCTGTGCTTCATTAGGAAACAAAATATAAGGTTTC
CACTCCATTAGGAATGACTTTAGGAGTGAAAGCACATAAGACGCCGACTCACCTCATCAA
CAATGCATTGCAATAACGGCTGAGGATGAATGAGAGTGAGCAGAGAGGGGAGAGAGAAAA
CAGCATTAGCCTGTATACAATGTCTTTACAGCAGAGTGGGAAGGAAAAAAAATCATTAAT
GCAATAAAATGTGGTCAGATTAATCAAATGCCTCAAACTCTTATGAAAATATTACAGGCA
GAGAATTTTCTATTACATCTAATGGTATCTAATCTAATACTGGCAGTTAAGGGCTTGGGC
ATCTATTTATTGTGAAACACAATTTAGGAAGTTTAAAGGGAGGCAGTGAAGCATGCGCGC
AACATAGCcgtcaggaacataggc
>NODE_134_length_514_cov_11.190661
TCTTTTTTTTTTTTTTTTGTTTTTCCCTCATTCTCCCCCCTCTGTCTCTTGTCCTTCTCT
TTTATTGCTTTGTACAGCAAAGCACCATTACTGATCCCTTCCAAAGCACAAACTAAAAAT
CTATCCCGTTGTCATTTGCTGCACCGTGCCATCTATCATCGGGGGTGCTTGGCAGCGTCT
CCATACGAGAGAGGAGGTGCTGGAACAGGAGGCAGAGTCAAGGACTTTCACGCGCAACAA
AAAACTTGTCACAATTATTTATGGCTCTTGCTGGGACACATAATAGGACACATCAAACTG
CTGTTTTTTTGTGTGATGAGCGCCCTCACATCGCTGGCTCCCTTGTCGAAGTGGGTCACA
GGCATCTCTTGCCTTACACATACAATTTCCAAGACAATGGCGGAGCACTTGGGGAAGTGA
CAGTGACAAATACTGGAGCCCCCACGGAAAGCTGGGCAGGCTGTTACATGAGTGATTGCG
CCAATAATCATGCGGAGTCGTCACGTGTCTGTGGAGCAAGAGGGAGATGGGCAGCAGGGG
TGGCAGGGGGTGGGAAGAGACAGAGCGGGAGAGAAAGAGAGGCAGGGAGAGAGAGGGAGA
ACATGAGTGTGTgtgaataagacagggaggagctggggggggcggcaggcctgtgtagag
aagtggctaacagg
>NODE_135_length_614_cov_11.532574
ACCTTCCAAGATCAAACAGTGGGTCTTCGTTTGACCTGTGCTGTGCATTTTTGAGCTTGT
GCATGTATCTTATGCACTCGGCCTAGTGTAAATAATTTCTTTGATAGTATTTTGCTCATC
GCTATCCGCTTACACTTTATCGCTTAACTTATCATCAAATATACACCCATACACTCGCAT
GCATCTGTGCGTGCACGCCGCACACACACACGTGCACGCACACACGCATGCACACATATA
CTTTCCTCCGTCTGGTGGGGAGTCTGGACTGCTCCGACTGACTGCGCCTCACTGCCCTTG
TGCAGTGGTGTGCCAGTTGTGCCTTCCCCCATCGCTGTGAATGCCACCATCTGGTGTGCC
ACGTGGACATCATAATCTCCCCTTAATTACATTAGCAGTGCAATCAGTTACTGCATTACA
AGGCCGGGCGAAGAGCTTTTAAATCTTGGAGGAAATCATAAATAATTGCACTAAGTACCC
AGCGCCAGATGTGCGTGCCAACTTGGCTGGCATGAGATAAATAGTAACCTCAACAACGGT
GTTCAGTATCCAGTCTGCAAACATTTTTTGGGCAGTATGATCCCCACGTCCTTTGCTCTC
ATCCCCGTCCTCGTCCTTTCCCTTTGGATTCTCTCACTTTGTGTGTTAAAGCACACAGAG
AGGTTGGGCTCCTCAGACTGTATACAGTCTCACCTGTTGCTGTAGTCTTTCCCCGCTGCA
GCGTGACTGATGGCATCCAGGAAACTGTTTGTAACAAGGTgtgtcaccacgtca
>NODE_136_length_419_cov_15.835322
GCCTCAACTCAGCGAAGAACAGTTGGAGAGGAAATAACGTGGGGCTGTACACGAAAAATA
AACCCAGCATGATAAACTTGTCAAATGTGTTTCCATCAGTCTCATCTTTTCTCCCTTTTC
TAACAGCTCGAAAGTGAAAAAAGCCTTAAGCAAAATGTTACATTTCATCATTTTTCCATT
CTTTAATTTTCACCACAAAGCCTGACATGTTTTAAGAGGTGCAACCTAATATTGCCTGAA
CTCCAGGACCTACCACAAAGATCTCTGGGTAAATGGGAGGGAAGGAAGTGCACAGACAGG
AGGACGGGCGTGGATGGAAAAGTGCGCAGCAACTTGGCTGCAGCACACCCTTAAGTAACA
ACACATGGCAGTGGAGGAATTCCACATTCACGGACACTCTACATGAGCGAGGATGGGAAA
GGCTGTCCAGGTTGCTTTGCACCAAGCGGCCGACCGGTTCCGAATGGGAAGCTGATAAGG
CTCTGCCATACCTAATTCCTTTCCATGTTCTCATCCTGGGTAGGCATCACAATGGGCATG
ATTCATGGGGGTAATTCCACCAGCTACTGActtggctcc
>NODE_137_length_478_cov_9.930963
GGTATCTTATTTTTCAGTGGTCACAGAACAATGTCCCCCCGTTCTGGATTTATCTTGAGC
CGACACTAGAAAGGTGATTATCACTTGTTTGTTTATTCTGTTTAAAAAGAAAGAAAAACA
GCATTTGAAAAGCCAAAGTGGCTTTGGCGTTAATGATTACTTCTCCAAGCCATAACATGA
AGGGCACAAATCAAAGCCTTGGCACTGACAGACACACACACATACGCACACGTCGTCTTC
TGCGCACACATACACACACGCACACACACAAAACCCCTTCCTTGGACTGATTACATTTTG
CAAGAAGATTTAATTAAGGAATTTTTAATGAGGCTTCTGCTGGCACTGCCAAGAACTGTT
TTGATATTTGCGCTGCATAATGCATAAAATTTGTCTAAACATCTCGGCAGTTGATGCACG
GGGAGGTTGCAGATAAGCCCAGATACAGTTTCAATTTCCGTGTTGGGGTTGAGAAAAAAA
AGAGAAAGGAAAGAAGAGGAGGAGGAAAAAAATGGAAAAGGAGGGCTCATAAAAAGGGCA
AATGTACCACCGAGAGGGGAGGTAGAAGTGGGGGAGGGCCCTATTTAGAGCCAGGGCTAA
TGAGTGCACACATACTAAAAGCCAGCTTTGTAAATACa
>NODE_138_length_409_cov_7.271394
GCCAGAGACAGTGATGCTCCATTCAAAGTCAAAAAGTGCTCTGGCAAGGACAACAGTTTT
ATCCCTGTCTTCATAACAAAACACAAATTCTACATAAATTCCCTCTCTAAGGGCTCTTTA
ACCCTTTTCCCCTTCCCCATGCTCAATTAGGTCTGGTTTTATTATTTATTTATTGTATAT
TTAAAGGCAACTAACACTGGGAAGTGTAATAAAATGTACAGTGGGGGGATTAGGAGCAGC
TCTTTAATCTCACGCTTCTGATAATACTGCATGGGCTGATTGATTAGTTTTTCAGGAAGC
TTATGTCAGAAAAACCTAATCCGTCTTTGGATTGTGCCAGCCTTGTAAGGTTTTCCGCGC
TGCCACTTTATCATGGCGGCGAATTACAGAGCTGCTGGGCTGTGATAAGGTCCCCGTCTC
TTTTACAGACCCCACCGCCCAACCCCCGGCACCCACCCCCCCTTTCCCTCTGGACAATAA
AAAAAAAATTGTGTTTATATTCTTCACATCCCTGCTCTGCCTGGTCTTCACATCAACCTC
Tcccaggatttgccttgtaagaaagaggg
>NODE_139_length_619_cov_2.628433
ATGTTGTCTGACTATTCCTTTATATCTCTATCTACTGATGAGGTTCCTAATCTTTCTAGT
ATCAAAGTTAGTACATGTGACTTCCAATCAGCCAGTCTTGGTTAAAATCCAAGGAAAGAT
AATGAACCTAATTACAATTGTGATTACAATTGCCATTACAATTTCTACTCTCCTAGCCAT
CATCTCCTTCTGGCTACCACAAATAACCCCTGACCACGAAAAACTCTCACCATATGAATG
TGGCTTCGACCCATTAGGCTCAGCCCGCCTCCCATTTTCTATACGCTTTTTCCTAATTGC
CATCCTATTCCTCCTCTTCGACCTAGAAATTGCCCTCCTCCTCCCTCTCCCCTGAGGTGA
CCAACTGCCCTCGCCCCTATTAACCTTCTCCTGAGCATTTACCGTTCTCGCTATCCTAAC
TCTAGGCCTAATCTACGAGTGAATTCAAGGCGGACTAGACTGAGCCGAATAGGCAATTAG
TTTAAGAAAAACCTTTGATTTCGGCTCAAAAACTTGTGGTTAAAGTCCACAATTCCCTAA
TGTTCCCCACCCACTTTGCTTTTTCATCAACCTTCATCCTGGGATTGGCAGGCTTAGCAT
TCCACCGAACACACCTTCTCTCCGCCCTCTTATGCCTAGAAGGTATGATACTATCCCTCT
ACATCGCCCTCTCCTTATGAACACTACAATCAGGCTCCGCAAACTTTGCAGCCTCTCCCA
TAATCCTACTAGCCTTCTCAGCCTGCGAAGCTAGCGTAGGGCTGGCCCTCCTTGTTGCc
>NODE_140_length_481_cov_4.866944
CGAGTCTGAGCGTGGAGGGAGGAGTGTGTTCCTTTGAGTGTATCTCTCTGTCTGAGCCAG
TAACGCACACACACAGACACACACAGGTGGAGCTCAGGGACCCGGACGTTAGAACGGACG
TCTCGACAAGAGTGTTTTCCCGCACCCTCGGGACACCAAAAGTCTGGTGGTGGTGGTGGT
GTGGAGGGCTGTTTTATTTTTATTTTGAGTGTTTAATGTATTAAAAGGGGCTGGGGTAAT
GAATTATAATCTTTAATGCAGAAACCGATCGATACCACCCAGAGAATAAATCAGCTTTTA
CTGAGAGCGTCAAAGCCCCTTAATACACTAGGGGAGAGAAAGGGAGTGCATGGGGAGGAG
GAGGCGGGAGGAAGGGAAGAGGGGAGCAGCGGGGACAAACTGTGAGCAGGAAGGATCCCG
AATGAAGGAGAGAGAGAGAGGGGAGGATGATGAAATAAAGGAGAAGAGGGAGTAAGAGGT
AAAGAGGAAGGGATGGAGGGATGGATGCAGGCAGACGGAGGGAAGTTATAGATGAACAGA
CTCACCTTTGGGCTAACCTCATTGAGTAAAAGCCCCGGTGAAAGCACTGAGATTCTGACA
GTTTTGTGAGCAGGCGAGGTTGCAgggtcagccggtgtgtg
>NODE_141_length_655_cov_16.589314
GGATGACTTGGTGGAGGATGGGTGGAGGAGGGAGGAGAGAAAACCAGGACTGAGAGATGT
AAAGAAGTAAAAGGAATGAGGTGATAAGTTTGGAACACAATGAGGAAGAGGGAAAGTGAG
ACAAAGAGAGGTAGTGCGTGGCAAAAGCGGTTACACATTGTGCACCAGACAGACAGACAG
GCTGGACAGAGGTAATGAATGCAGTTATTAAATTGTTTCAGCGGCAAAGAGGTCTATTCT
TATGCCATTATAAAGGGAACAATTTATCCCCACTGATCGGCCCTGTCTCCTTTCTCCTCG
CTCACTTTGATCTGCCAGCATATTGCCTTGATGTGTCCTATTCAATAGCGAATCTGGGGC
AATTTTAATGCTTTTGTACCTCGCCACCGCTCCACTTCTCCCTCCCTGTTTAAAAATAGC
TGTTAATTATAAGTGCAGTTTAAATGTCTCTAGTGACCCAGAAATGCAGGTTGGAGTGAG
AAGAAGGGATTGAGCATCTCCAAGTTTAAAAAGAGCGAGACACTATTTCTCTCCCTCTTT
ATCATGCTTTCTTCAATCTCTCTTTTCTCCTCACACCCCCTTACCACTTCTTTGTCTTCT
CCAATCACCTCCCCTCCAATTCTACTTCTTCATTCCTTTAGTGTTCCTCCACATTTCTTT
TTCCTCCATCTCTCGCTCTCTCCGTCTCCTCTGTGGTTGTTTCTTCGGCTCGGTGGGAGT
GAGCAGGGCCAGAGGATAGGGGATTCAGTTCTTTCTCACCAACACACCAGAGAACTGCAG
TGAGACATCGGAGACCATGGTTGTGacaccgcttc
>NODE_142_length_531_cov_9.928437
TGTATTCACCCCAACAGACTAATCTAATACTACATCCCTCCAGCTCAGGAGATGGCTTGA
TGATTTTCTCATCAACAGTAACGTCTTGGTTTTGTCCACTTTTCAGTGGTTGAAAGGGAA
AAACATTGGATTAAAAGCTTCTTGATTTGTGCAACAATTTCTAACCGGCATACATATCTG
CATGCAAGTGTTGATGAGGGAATTGGAAGTCCAATCTTCCTGGTAACGGCAGGTGTGTTT
GGAGTTGTAACTGTAGGTGGGGCGAAGTAGATTTCCCGGCCCCACCTGCACTTCTCCTAA
ACTCTATCCTGCCTCCTTGTGCCTGTCTTGTCTTTCTCCATTTCTCTCTGAGTGTGTCCG
ACCTGGCAAGCTTCCTTCTCTCTTTGTTCCACAGTGACAGTCCTGATGGCAAATTGATTT
CGACTGTGTGAGAACAGACATACAGACAGAAACAGACAGCTCCGGATAGCACAGGGGCCT
CTTCCTCCCCATCTTTCCCTCCTCTTAGCCTCCCTCCTGTCCACTTATCTCCACCTCTTC
TCCTCTGCCTCCACACACACCCCTTCTCCGAATGGAAGAGGCCAGTTTCATCCCTCCTTT
CTGTCCTCTCTTCCTCCCCGGGTCCCTCCTTTCCTCCTTCCGTCCGTCCTGGGTGCTGCT
GCTGGTggtgtcggtgtggacagtagcggtt
>NODE_143_length_646_cov_9.941176
TATTTGTTTTCATTGTCTGTGTATTTGCGTGATTCTGGTACAGGGAGGGGGGCGTTTCTG
AGCAAAAGGGAACAAAGCGACTAGTGGAGAGGCTCTTCCAGTAGTCCACTGCACTGAGAG
AACTTTTAGTACGTTTGTGCTTTGTACCAATATATCAAAATTACAATATAAAAAAATCTA
AAAGTCAAGAAAACTGAAAAAAATGTCTGGAGGGTTGGGGGACGCTCTTCCCTTATTACT
AGAAACAGTTACTCGCTATGCATAACCTAGTTAATAGTTAAATTTGCTATTGCTTTTTTC
TTGTCTTGTTAAAATGAAATCTTTAGATCTTTTTCAATAAAGTTTAGTCTTAATAGAATG
TTATAAACAGTCGTTCTGGTTCAATATAACCTGTGATAAGTTTGTGTAGTTCTAAAAAGC
CACTCCGTCCACACCCTCCCTCCACTTACTACCGCTTTGTGATGAAACCTTATGCAAAAA
TGTGGGTCTGAAAGCATAGTTTTCAGTTTTCAGTGAACATTTTATATAACATTCAGCTCT
TGGAGGCTTGGGCAGATAAATTAAAAACAAAAACAACAAAAAAAAACAACAAAAAAAAAC
AAAAAAAAAATGTTCTTTGAGGGTCATTCATTGCACTGGACTAAATCGGTCAAAGTCACT
AAAGAGTCAGAACTTATTTTTAAGAATATTCATCATGTTTTCAAATGACATACCAACAAA
TCTTTAAAAATGAGAAATTGTTACCATTGCACACCAACTGTTATTTACAACAGTTGTTGC
TATACTtaagaagtactctggaggta
>NODE_145_length_527_cov_2.956357
GGGCCGGTATACCAAGCTTCGATGGTTAGCTGTGTGGAGGAAGGGTACGAGTATAAGTAC
GAGGATAGAAGCCAGAAGGGCCAGTACTCCTCCTAGTTTGTTAGGGAATGAGCGGAGAAT
GGCGTAGGCAAATAGGAAATATCATTCGGGTTTGATATGGGGTGGGGTGATTATAGGGTT
GGCGGGCGAGAAGTTATCAGGGTCCCCTATCATGTTCGGGGAAAATACTGCTAGGATAAC
GAGAATGAGTAGTAGGAACCCGAAGCCTGCAAGGTCTTTGTAGGAGAAGTAAGGGTGGAA
AGAGATTTTGTCTGATTTAGAGAGTAGGCCTGCTGGGTTGTTTGATCCGGTTTCGTGTAG
GAAGAGAAGGTGTACTATGGTTGCGGCAGCGACGATGAATGGAATGAGGAAGTGGAAGGC
GAAGAAGCGGGTTAGGGTGGCGTTATCTACTGAGAATCCACCTCAGATTCATTGTACTAG
AGCACTTCCAATATACGGGATTGCTGATAGTAGGTTAGTAATGACGGTAGCACCTCAGAA
GGATATTTGTCCTCATGGAAGGACATAGCCTACGAAGGCGGTTATTATTACGAGGAGGAG
GAGGATGACTCCGATGGTTCAAGTTTctttgtataaaaatgaaccatagtagagacctcg
tccaatgtggaggtagatgcagatgaa
>NODE_146_length_392_cov_14.033163
CTGGGCCGGGTGGCTGTAGGGGGATGAAGGCTGAGGGCACTAAGTGGGCGACAGGCTGGG
CCAAGACGGGATTTGTTTTCAGCCTGCTCATTCAAGCCCATTCACTCCTTTTCCCCTCGC
AGAATAGGACCCTTTGATGAAGGAGATATTTAGTTCTCATGCGGCTGGTTTGGCACTGAC
TGGAGCTGGGGCTTATTTGAAAGGGATCTTCCTGCCCCCGTTGTCTGCAACCCCCCACCT
CCTGTAGGCGAGCGGAGGGGAGCAGAGCACGACAGACAGACAGCCCCACAGCAGCCCACC
CACACTAAATTAATTCTGACAAGGAACTTAAGATAACGTCAAAGCGCTGACTAATCGCAG
GATTGGGTTTCTGTAAGTCAGGGAGCTGTGAAATGTGCCATCATATCTAATAAAAGACCT
CCAGTTGCTCCCTTTCTCTCTCAGCAGTGGTGAAAGTTGGGGGGGGGAGTGCGGTTGTGG
TGTCGACTGTCTAGCTGAACTGGTCTGAAAAACAATTAAATTTCACTTCAGCGGCGAAAG
TGCAAGTGTGTg
>NODE_147_length_333_cov_11.948949
TAACAAAAAAAGAAATGCAAAATAGATTAGGTACCTAACCCTCTTTATGAATGTATATTA
TAATGTTATGTTTGATGTATTCACTTCATGATTCTTTGACACTGATTGGAATTACTTTTG
CTCTTTTCATTAAAAGATTACCGAGCTTTATATATACTGTCTAGAGTTGTTACCAGAAGG
AATCTTAATGAACTCTTGACACTACAAAATCTTGTATATTTTTTGTGTGCCAATTTGTAA
CATATTTTGTAAGTGTATATTTTTCTTAGAAAGTGCTGTGAAGTATTTGTGTGTGTGAGT
AACCTTTTATGCGCCTCTATGGGCAGTGGAAAGGATATACAATGACAAGTTTCTGGTTTT
AAAAACCAAAATATGAAAGTATCAACAGAAAACTAGAAATATTTACATTTTGTTGGGAGT
TTTGTAATAAGACCATGATCTTGTTGTGAGAGTGTTGTGTTACTGTGCAAAACACAAATA
AGCAAGATCGGAa
>NODE_148_length_567_cov_9.984127
TTACCATTCCACCAAAACCAGAATGAATTCTAATATTTTTCACAGATATTATTTCATAAT
GCACCTGCAGCCTCTCTTTCACAGCAATGAAATCACGAGACAGGGATGTTTTTTGTCGTG
TATTCATTCTTCTCCAGTAATCACCCCGCTAACGCCCACGGGGGCCTCCATCTGGAGCGA
TCACCCACGGATGTGTGTGCTGCGATGCCAGTAGGTGGTCCTGCCCATGGCTTGGTGGGT
GAGCGTGCTGTAGTCCCCGCTGCCACTGCCGCTGACATATCAGAGCTGTTTATTAAGAGG
ATGACAACTCTATCAAGCCCCATAAGCGGGCCCTCGTGCACAGGAGTTCTTTTGTTACTT
TCAGGGAGGGTGTCATCAATCTTGCTGCCATGCTACTCTCTTGAGCTGTTGATGGCAAAC
ACGATTCCTCCCTTTCTGCCTGGCCTCTCCCGCCTCACAGTCTGGAATCAGGCGTGGTGA
GGGGGATCGAGGAGATAGGAGGACTTTCCCCGAGAGTGCCTTTTCTTGACAGGCGACAGA
GCGGACCGTTTGGACACCAGGGGTGGATATATGGGACCATGTAATGAAAAGACGTTGACA
GGACCTGCTTGCTCTGTAATGAAGGTCCTCTGGAGCTGTGAATGGATACACACATCTTTC
ACGCTTTTGTCTCCCTGCCTTTCCCACAGAATCCATCTCATCCATTTTAACCAAAAAAGA
AGCTGTa
>NODE_149_length_557_cov_7.019749
GTAGCTGGTGTGTGCGGGTTGTATGTATTTCATTTTCTTTTTTGTCTCTTACAGCGTGGA
GTTAAGACTGAATCAGCTGTTCACACAATCTCTCACACACACACACAGACACGATACTCA
GACGTGCACAAAAAGCTCAATTGCACAGTAGCAAACACACATTTTTTTTTTCTCTTTTTT
TGCACACAAAAACACTCACACACCTAAAGAGGGGGCTGTGCCTCCGGGGGCCACGTCAGT
TACCTGCTGACACACAGGCTAGTGATTGATGAGACGCCGGGGGCGCTGGAGTAGACTTTG
TCAGCTGCTCATAATTTATACATCTTATCTCCATCAGAAGAAAAGACAGAGTGCCGCGTT
GTGTATATGGAGATGAAAACACTGGGCTTGTTTAGGCAGCGGTGACAGGGTAGCTGCTAG
CTGTTAGCCGCGGCGCAGAGTGAAAACTCAGATTGCGATCTGTTAGCTTTCTCACCAGGT
CCCTCTGTGGCCAGAGCCTTCACTCTTTACCTGTGATGAATCCTCTGACTGTCAGTCATT
TCCACTCACTTTCATTGCCTCTCTGCCTCTCTCTCTCATGTTTCCCCTCTCTCTTTGTGT
CTCCCTTTTCTTCTCTCTGTCTCACTCTCTTGTGTCTCTATTTCTCTTCTGTGACCCTTT
CCCTTTTTTTTGGTCTCTCTACTCTGTCTATCTCCTGTCACATTCTCAGGCCAGACa
>NODE_150_length_323_cov_11.052631
TGTTGAAACACACTCCTGGTGGCAGCAGTGTCTTTGGCTCAGCGTGTTTTACAGGATGAC
TCACAGTCTGATGGACAGGCAAATCGATATTTTGACTTTGGCCACTGGATTTCCTCTTGC
AGGAGGAGCGACGGTAATGGAAGAGGACTGTAAATAAGTGGAAGGTTCTTGACAAATGAA
TCCATTAACATTTGCCTGTGTCGCCTGGCGAGCAGATTTGCTGTTTTATGGAGCAGGAAA
AAAGAGCTAGTAAATCTGAGGGCGCTGTAAGGGTGAGGAGCTGAGAGCAAGCTGGGGAAC
ACATCTCCCATGATGCAGCACTTTATCTCCCTCCCAAATGGCATCTTTATCTGCCTAAAT
TAAGTTTTGATTCCTTGCCACATACGGAGCTGCAAATCACTTTTAATACTGATATCAAGA
GCAGCAGTAAAGTGTGCCCAAAGCGATGGAAAGCAGCTTTATTGTGGTGGCAcataactg
ccg
>NODE_151_length_386_cov_6.427461
TGTGTATCCGTATGCATGTATGTGTGTGTGTGTTCCTAAGTGATGCCATCCTCTCGTGCC
CACCCACCCACCACCCCCCAAATTCCACCCTCCCTCCCTCCTCCAACCCACCCATGCAAA
TTAGAACTTCACACACGTCGCTGCAAGCTGCCGGGTGCTCTGTGATTTCACACGACCAAT
TAAGGCCCTCTTGGCAGTTGTGTGAACAGTTTCATTAGAGGAGATAATATTGCAAAGTGA
AATGATAAGCAATCATTATGATTAATGCCCAGACATTACATTGCTCGTTAATGAGGTGTA
AATGATCTCATTATTTTTTGAAAGAGTACAGATTAGATTAAAGTGGAGTGGACAGCGCTC
CTTGGTGTTCAGACAAGTTAGTGTTAATTAGGCCCAATCTCCAGGAGCAAATGAGCCGCA
ACCCTTTGGTAAACAATTAGGCTTCCATAGCCCCGGGCTAGATGGACAAGGATAGGCAAG
TGAATGGATAGATCACCGGAGAGATGGATGTTGAGGGAGTGTTAaaatctgaatcggatt
cattgt
>NODE_152_length_539_cov_7.916512
TTCACAGGTCAATTCCTCTAGCATCAAACACTGAGCAAACAAGGTGAAAGTGAATGAGCC
TTTCAAAGCAATAACAAAGTGAGAGGGAATACATTTACATGAGAAAACAGAGGACCACAT
TATTCTAACAACTACCTTTGCCAGGCCAATCTATCTACCAAATTAGTTTATCGTGTAATA
CCCTTCCAGAAGCTCTTCTGGCAGAAACAAGATATTATTCTCTTGGAATGGCCCATAGAA
AGAGGGAAAAGCCAGTCAGATTCATATTTCATCTCTGCCATGGAAACCTCATCAGTGTAA
TAACCCTCCATCTCATGGGTGTTATTCAACCATCTGCTACTATATTACTTATCTTTATTT
TGCAACTAATTAACAGCATAATCTTCTAAATTCAGCAAGTTAATTATCATTATTGTGGTC
TTTGCAGCATCATCAGTCCTTGTAAAGTGCCGTCTCCGCGCCCCCCGAGAGCCGGGTGGG
GGCGGGGAGCGCGCAGGTTGAGCTGGGGGTCTGTTTTCTTGACGCAGGCTCATTAGGTGT
TTGCTGATGAGCTGAGTGCGGTGGGAGGCACCGTGAGTAAGAGGGGGGATGCAGGTCAGG
CAGGATTCTGCTGAACAAAAGGTTCCATGCAGGGTGAGGCCGACTTAATGTGCCTCGCTG
AGCGTGTGCCaagatgcccccagctggctttcgcaggtt
>NODE_153_length_561_cov_7.442068
AATTGAAGAAAAACATGCCTGTAGTTATTACTATGTTGCTATGCATGAATGTTGCAGGTG
CACCACGATTTTGCTCTCTACCTGGTGGCTCATCCTGTCTGACTGGTTCGCACAGCACAT
TCATTATGTTGAGGAGAGGCGACCTGACACTGTGGAGGTTAGAGGAGTTTGGGCCTGCTC
ACCACAGTGCTTCAGAGACAGAAGGGGGGGGAGGGGGGGCGGTGGAGAGAGTGGGAAAGA
CAGAAAGAAGAGAGCTGCCTGCGCTATTATCGATGTGCCTCTTCAGCGAAAAATGCAGTC
CCAGTTGCACAAGCACCATGCCAGCACAGAATGACAGAGGGTACTGTACACCGAATCACT
GTGTAGTAGGGAGGGAGCGAGAGAGAAGTAGAGCTAGAGAGAGAGAATAGATGTAAAGTG
TGACAGTGGTGAAACAGAGAGAGAGAGAGAGAGAGAAAGAGAGAGAGAGAAAGATAGTCA
GAGAAGCGTTACAAGGACCCTAAAGATAGGAGTAAGAAAGCAGAGCGTGCAAATACAAAC
CGGGTCATTGCTGCTTAGCTAATAGGGGCCAATTCGCTGCAGGAGAGAAATGTCGAACAC
CCCAAGTTGTGTACAATAAGATAACTGTCCTATAGAGACAAACACTATACACTAACACAT
AAATTCTAAAGCTACATAGACACACATTCACTCAAACACAAATGTAAccattcacaccat
c
>NODE_154_length_508_cov_12.261811
CTCCTCTTCCCCTCACTCCTCTTCTCTAATTATAGGTCAAGCACTCTTTTTGTAAATTAT
AAAACCTTTGTTCTTATCAAGAAAACAGAGCAAAAAAGAACGATACCGCGGAAGGAAGAG
GAGCGAGGAAGACGAGAAAAAGTATATGAAAAAAAAAAAGAGGAGGGAAATGGTGTAAAA
ATAAGAAAGGGGGGGAAATTTTTCAATTATAAAACCAAGCTAATTTGGTATGACCAGCGA
CTGTCATGCATGGTGACGGAGCTCCATTATGCAGTCATTTGAGCTCTTTCAAATTAGTTA
TGTTAATGTCCTGCGTGTGAATGTAACACTTGGATGGGACAAGATTTCAGCAATTAATTT
CTACAGTCAGCGGAGAGACAAGCAAATTTATTTTCCCCCTCTCAGGGAATTGGTGGTGGA
GGGAGTGAGGAGGGGAGAGAGCATTCTGGAGCAGGGAACAAGCTAAACACAAGACCTAAA
TAAAGCCTGAACAATGGGAGCCAATGCCTCCTCATTCATTCAATTGACAATGTTTTGCAG
CTTAAACCTGTTTTATTAATTATGTTTGACATTTCCTTAATTAGTTTCATTTACACCAAA
TCAATCCCTGCTGCTGTACAGCGTCATTTATCATTTTAAAAAATTTGCatagccagtgct
gacttttt
>NODE_155_length_441_cov_10.519275
TCTCCTCCTCCTCCGCCTCCTCCTCCTCCTCCCTTCCCTCCCTCACTCACTCACTCAGTC
TCTCTTTTCCCCTCCTGTTTTTTTCTCCCCTTCCTTTAGTTTTTGACAGCATCATAATAA
TCTGGGTATCTTCTTGATCATGCCCCATGTTTTTTTTCTTCCCTTCTTTTCTTCCTCATC
TTCTCAGAGACGAGTTTGAAATTGCCTGCGTCAGGACTTTGCTAATTAAAGTCATACTTT
CAAAAATGCCATAATAACTGTTAATTAGCTTGATGCTATTTTCAGCATAATTTGCTAATT
AGTGGAAAACCTGTACAGCGTTTCTCTCTAATTACAGTATGGCTCCGCACGGCGCATCTG
TGCCTTGACTCCAAATGATACCATTACAAAGTCCCGTATTACGCATTCTCTCAAAACAGT
TAATTGCCTCCACAGATAGTGAGATACTTCAGTCAGCTGATTTTTATGGTAATAAATGGA
CAGGCACAGACACAAACCACCCTGGTTCATATTTATGAAATATGAAAAAGGAAAACAACC
TCCTTATGAGATGCATGGAGTTAGTTTggaatataatctggttggttctgtgatgatatt
g
>NODE_156_length_420_cov_9.052381
GGTACATAAACTCATGTTGATGCAGTCAAACGGCTTTGGGATTTTCTTTCAAGCATTTGT
CTCCCCTCCTCTCCATCACTTTCATCTCACCTTTTTCTTTAGTACCCAACCCCCAACTAC
ACTCCCCCTTCTTTGGTCTTGGCCTTCCACGCTTGGAGGAACAGCGTGAGGCGGCATGGC
CTCCATGCGGCTGACTGATTATTGTAATTCATACACTTTAATTAGCTGCACAAACCATTA
GCCACAATTAGACTATTACAGAACGTTTTGTGGCAGGAGCCAGCCCCAAGATTGGCTTTA
TCTGCTGGAGGGAGAGAGGGAAAACGAGGAAGAGAGAGAAAGAGATAGGGGAAGGGGCAT
GAGGGCAAAATGTATTTAGCTAAACATTAGTGTGTATGTGTATTTAAGCCACAGAAAGCT
AATTCAATATGTTGTAAAAACTCAAAAGTATGTGTGAGATGCCAAGCGTGACAAAGGATA
AGATGTCTGAATTACTTTGAGTACTGAACAACAACTAAGTGAGACTAAGCTCTTGTTCAT
TGCAGTTATGTTCAAGCTCAACGAGATCATCAATTTGAGa
>NODE_157_length_408_cov_10.029411
GCCTGTGTTCGCTGCGACAAAAGAAAGGCGACTGTATATCTGGATCAACTTTTTAGGACT
TTTATTGTACAACAACCTTTGCATAACAACTATTTTTCTCAAGCGTTGCCCGAGGCACTG
CGCATGCGTGCTGGCTGCTCGCTGTCACTAAGACATTTTTCTTCACGTTGGAAACTGTCA
CTGGTGACGTCAATCACAGGGCTCTGACCAATTAGAGCGCAGGGTGATTGTTTAGCTCCA
CGGGCTGCAGCGCCTACCATGAATCTCTATTCAGTATCAAAGCGTCCTGCTGCTGCCTCT
CAACCGAATGGGATTCCATGTAGTCTGCAGATAGACTTAACTTTAAAAAGTTTTTTTTTC
TTTATTTTTCATTGCGATTAAAATATATTTGTCATCATCATTATTATTTTGCCTGCTGTC
AAGTTATTCTAAAATTAGGAAGTAATGAGCGTGGATGCATTGGGAAGCCCCGTGATGGAC
CCTACGTTTTCCAAACGGAACACGGCGCTGAGATTAGTTGACTTGGCAGGGGCTCACCAC
CATCACCATCATCACCACCATACCCCTc
>NODE_158_length_522_cov_8.390804
AGTCCTCACAAAAAATGGGGACTTTTTGTGTGAAAAAAAATAAAATAAAAAAATAAGTTG
CCCTGACAAAGGCGAAGAAGTCAATTATTTTACTTGTTGGAAATCTGCAGTAATGTGGAG
GAAACAAAGAGAAAAAAGTAAAAGCCAAAGTGAAAAAAAACAGGATGGGGTATTGTGGGG
TAAAGAAGGAGGTTGTTGGCAGGTCAGGGAGGAAATTGAGAAGAAGCGAAGAAAGAATTG
CCTGGTAATACAAACCCATCTCCTCATTTTTTGATAAGAGTGTCTAGGATGGAACTCAAA
GAGAACGAATAAAAGAAGAGAGAGGGAGGGGACACACGGCAAACCCAAAAAAAAGACAAT
AAGAATGATATCTACCAGACAATGTAGTTTGTTTACCATAGCGTGTCCAATGCCTGATTG
CTTTCCAGAAAAAGGGGAAGAAAGGAAATCAAAAGAATAGTGAACAAAAAAGGTTGTTAA
TAAGGATGGACAGAAAACAAAAACCAAAAGCAACGATGAAGAATTAGGATGTTAGTACAT
TAGTTGGTTAGAAATTGGTTAGTAGTAAAAAATGACTTTTATCATGGATGAGTTAGTGTC
GCGGTGAATAAACACTACACGATTTGTCAGAGATTCGCTGCAGTAATAAAGTGCCACCGT
GCCATCCTAGCCAAAttttcta
>NODE_159_length_645_cov_6.804651
TAATAAGAGCAAGCAGGTAGGATGATGTAGTGAGAGGAGCCAGAACATAGTTGTCTAGTG
CCTCATTAACATCCCCAGTTCATTAGGAAGAGGCTTTTTTCCTGTCATCTTTTTACAATG
TGCCAATGTTGTGTGGCCTTTAAGGTAATTAATAATGAATTAATTAACCAAATTAATTCG
TAGGTTAGAGACGTTGTTCTGTAGTGAGGCCAGTCAGTTTGGATTTGGGCCCTGATGGGT
GAGGCCCTTTACAAGCTGATGTTGTTCATGTTTCTGACAGTGCCAGCCCCCTGTCTAAAA
GCCCTAGCAAGTGCCATTTGTCTCCGGGTTAACAGAAAGACGAGATATAGGGCGGGCTGA
ATTATTTAAGCTCCCACAACACATGCACTTTTGCTTTTCAAGCATGAGTTATAATTTAAT
TAGAAACTTCTGGTGCGTTGCTGGCTATTTAAATATTAAAATCTTCCGCTGATCACATTG
GATTAGCCATCCCTGTGAAATTCCCTGAGATGTCAGTTGTTGTCTTTCTGTCTCCTCTCC
CTCTCTCCCTCTCTCTCCTTCCCTCTTCTCACTCTCGCCGCTTTCTTGCATTTCCATCAG
CGTTTTTCTGAACTCCCGCGCTCACAGATTGTTTGTCGACTCCTCCATTAGAGACAAAGG
AGCCGTCATGGACCTTTGGGAGCCTTAATGGGTGCCAGCGTGCACGAGCGTGTGAACATA
GAGCTGACCTGATATGAATAAAAAGAAAGAGGTTATCTCATAATCAGgtctggacaggaa
gatgataacattaggcttcctcccc
>NODE_161_length_495_cov_8.195960
AATGGAATATTAACGCGGCTAATTGTCTTCCAAATATATGTTTATTAATTTAATATTTCT
GATTTATGCGGATCAATTTTTCAGAGCAGCAATTTGTTATAAATCTGAAAGAAAGGTAGT
GTCAAACTTGCCAACTAATTGTCCATTTATCACAGTTTTACTCATTTCACGGAATCAGAT
AAAAGAAAAAAAAAAGAAGCATGATTAGCTTGCATTTCAGAGAAGAGGAGGGAAAGGAAC
CAGGGAGGAGAGAGAGAGTGGTAAGCAGGGCAGAGGCATTGCTGGGGTTTCAGCAGGAGG
CATTTTATGGTGACTTGGTAAGGGCCTTGTGGAGCTGCTGTGCATCTGCATGAAATGATG
AGCCTGGTGTCAGGACATGGATCATCCTTTTACACCGAGTAATGAATACAGATTGCACAC
CGGATAGAGAGGCTCTGCAATCTGCTGCACCACAAATGAAACAACTGCCGTTCTAATCAA
ATAGTCTTTTCATGCCAGCGCAGCCCTCAACTTGGGCTAAATTCAATTCCAGATTCACAG
ATTTGTGGGTTGGGGGTTGGGGGAGACGCAGGAGGCAAGGGGGAGTTATAAATGTTGTAA
TTAGAGTATTGTTTAATGTGTATGTGTGTGTAGACGTGTGTGATGTGTGTGTGTa
>NODE_162_length_521_cov_10.005758
AAATCTGGTTGGCAGGCATCTGAAATACATGCACTTCCTGTATTGGAAATCAGCAACAGA
GCTATTAGGGAGACAGTAGGCTAATACATCAAAGTTGCAGCAAGTGGTGGCAAGATACAC
CACAACACAGCAATTTTAATCACAAAACAAAACCAAATACAACTGTGGCCAAGCACACCT
TTTTATTTATGCTACATGTAATTAATTACAAAACAAGCTGTACATCTTTAATGGAAAAAC
AACATCTGGAATCTTTTGTACTCCCGCATAATAAGACAGATAGGTCAATCACACAAGATG
AATGTTGCAAAAGCTTGTGTGTGACAGAACCGAGATACTCACCAACAGGCTTTTGTGTTT
CAAGGCTCTTTCCTTTGTATGTATCAAACAGGTTGAGAGACGCATACTTGGTTTTGCCTT
CCTTCCCCTTTGCAGTTTGCCCAGAGCGCTCTGACATTGCGCTGTCCGCTCATTGAGTAT
GGTGAGCCCTGAGACTGGGGAGAAAGGAGAGAGACAGAGATTTGACACCAGAAAGTGAGA
GTGAAAGTGTTGACTGCACAAGCACTGAAAACAACTAGAACAGAGTCAGTTTCACAAATC
AGAATATAGTAAACAGAAGATTTGACTCATCTCTTGGCTGTGGTTGATTTAATCAAGCAC
CTCTAGCATAACTTACTGGTg
>NODE_163_length_327_cov_6.825688
GAGAGAACGACTTCGGTTTTGACGCATGAAAAACGGCTTTACGTGGCACAGAAGAAGTGA
ATGAAAGATGATGCATGCCACTTAAAATGCCTGAGGGAGCAAGTGTAATCTAAATTGGAT
ATAGAGGCTATTATTACACAACATTATGCGTTGTGGTGGACTAATTGCGAGGCTGGATGA
GTTAAACAGTCAGTTAATGTCGAGTGGCGGACAGGTTTTCTGGAGCGCACAAGGTCAGCT
GCGCTGCTCCCAAGCCTTTAGTGGTGTACAGAAAAATGCTTCAAGTATTCATGGGATTTT
TAACCATTCTAAATCTGTGTCCTAAACCGATTAGTTGACACCAATTTTTCTTTGATGTAT
TAGCTGAGGGCTTTTGCCACTTGGAAGCCAATTGAAATTCAAAACAGTTTTCGCTCCAAA
TGCTTTGGGGAGATCTGCTGCAAATAATGGATGTAATTTATTTTTGACCTTGCTTTTTTT
TTTCTCA
>NODE_164_length_342_cov_1.780702
TACCTGGACCCCCCCGCCTCCAGCACCACCACCACCCCAACAAAGCCAGACAAATGATTT
CGATTTGTCCTCTGCAGTCCAGGGAAGAAGTTATCGATACAATCCGCCAAATGATGTCAA
GGATTTGTCAGCAAAGCTTATGAATGACAAAAACAGCCCACCTCCTTCCACTCCCCTCCC
TCCCCCTCCCAACCTAAAACACCTCTACTGCAGGCCAAGAAGATTGAGAGCCAGGACACT
TTATTGATTTCTTCCCCCCTGCATCCTCACCCTCACCTTCTTAAATAGAAGCTCAAGCTA
CAAAGGCCAGAGCAGCAGCTTTTGTGTGCTAAAATGTGGCTAAAAGCTTTCTGGAAGGTT
GAGGGAAGGGATTGAATTGGATATTGCATCTAATGCTGCCTCCAGCAGATGGGCTTTACA
GGCGGCTGAACGAAAGgagcggtgtttggctggcaagctggctgcctggttgtttgactg
gctggctgacatctctgcgtcc
>NODE_165_length_459_cov_6.459695
CAGGAACCCTTTCAGATCCAAGGACTCCAAATGTGGCGTGCTGCATGAAGACATTTTGGA
CACAGCCTGGTCGGTAGGGTATCTCCCTGCCCCCGACTCACCACCACCACCACCACCACC
ACCTCTACCATGCTAACCACCAGCAGCCCCTTGCAGACCAGGGAGCAGACCACCCTGGGC
TGGTCAGCAACCCCTGCTTACACCTGCCATAAAACTTAAAAGCTACAGTCTCATCCCCCA
GCTTTGAAGTGTTCAAAGCATAGCTTAGTGACCTTTGATGCGACTTTGGCTGCAACACAT
GTTTTGCACCCATGTATAAACGCAGGCCTCTCAGTAGACAAGGCGGGATTGTTTACCTAC
ATGTGCGAAACGTAAGGGCCAATGCATGGCAACCATGCATGGAGCCTCTATTTCCACACG
TCAAGTTCCCCATGGTGGGAAACAGACGAGTCGAACCGGACACTGCTTTGAGCAAACATA
TTCAACCACCATGTGTTCAGCATTACTTAAAAACACTTTCTCTGTGCTCTCAGACTGTTC
ATTATgccacaggctttctaaaacacatagatgcagcaagttgggtcactcacttctgac
attgtatcgcacattcaga
>NODE_166_length_592_cov_10.050675
CAAAAGTACCTCATGTTTGTAAATGACAGGGTGCTTTGCTGTGAATTTTTATGGCTATAA
TTGTCTGAAAGTTGCATTTACAAGTAAATACAATGCCACCACAGTGCCGATAATATTAAG
TCAGTTCTGACTGCTTTCTATGAAGCATATTAATGCAACTTTGATCACCGTGTGCTTTCC
CAGTGGCAATTCTTCAGTGTTGCAAGGGGTGGGGTTTGAGGGTTGTGACAAAGTGCGGGA
GGGAGTAGAGGTGCATTGGTACAGCGGGTTCCCATCCCGCTTTTGGGCAATGATCTTACC
TTGAATGTGGACATGGCTGGGTCCCTGCTATACCTGTCTATGGTGTGGAACTTGGACGAG
TGGTTGAGCTCATGGTACAGCTCAGAATGTCTTTTGCGAGTGTGCATCACTTTCTGGAAG
GGAAGAAAGGAAGGGACAGCAAAAATGAAGCAAATAGAAACAAACAAAAAAGAAAAGAAA
AGCAAAAGGAATGGAGGGAGGGAGGGAAGGGGAAGCAAGGTAGGGGCAGGCAGGGGAATG
GGTAAAAGGCTTGAGGGACTGCAGTGATGCCAGCCATGAAAAGGGGTTAGAGAGGGACGC
CGACAGATCGATCGATTGCTGGCTCATGCTCATCCATCATCCACTTCCTCAGTCTTTAAG
AATTTGGcaactgggagtgctacagagcagtcctttaaatgaaaatttggtgaaaatgac
tgacaaagatgccattgttgcagactggtgcc
>NODE_167_length_426_cov_6.896714
GCAAATTATATCACAGGACGTTAGAGCCATTCCAAAAATCTCACTAAATACTGCATCTGC
AGCCAGTAGTGGTGACTTACAGTAGCTCCTCTCCTCAGCAGAACAGTTTGGAAATTTAAA
ATTTTGCTCTCTATTCAGGGGGCCTTTTTTGACCCCTATTATGCATTCTAGACTTAACGT
CAAAGAGCGAGGAAGAGATTTAATTTGTTGACTATTGCCACCGATCTCCTTTAAACGGCT
TTTAATTGATAACGGCAAGGGAGAGCGGTGAACTTTAAATAGACATTCTAATTATCGGCT
TTAAGAAGCAGGGGCTTTTTGGGAAATGTTATGGCATTTGGAATGGGATTAATGGGCGAG
TGAGGCGCTGGCCACCCTGCAGCTAAATGACATTAAAGAGGGAGATGAGTGGTGCTGCTG
AAGGGAGCAAACCCACTAGTCACAGGAGCCAGGGCGCCCACTGCCTTGGGCACACACACC
GTGGGGTAACGTGCAGAGGGGGGAGGAGGAGGGAAGGGGGTATTACATTATCCAGCCCTC
AAGACTTCGCCCCACACGGATACAGACGCTCCCATACagttaggcc
>NODE_168_length_413_cov_12.951574
CATAATAATACCAGCGTGTTTTGTATACACACACGGGAAAATGAGTTAGTCTCCTTGATA
GATGTTATATATCGACTCGTCGAGGCACCATGTGTGCAGAGACGTTCACGGATGCCCACA
CACATTCACACAGATGCCTGGTGTCACCTATAGTGGTATCATCCCTTACAGTCAGGCAGG
GATCATCATTGCACCTGCTAATTACCATCTCCAGCTGGAGAGTTAAATGGAGATCTGTTC
TATGTCTGACCTTTGACCCCATGCTCTTTATGTGACGCACTTCAAACCCTGTTTGGGGCT
GGCTGGGCTGGGCCTTAATGAGGCCCCATGTCTGCCCTCTGTGGGCTGTGCGCCTTGGAT
GCCCTGCTTTCATCCCCGACCATCTTCCCTTGATGTAAATTGAAAAGATCACAGCTATGG
GGAGAAGACCTGTACTGGAAAGGCCTCTCTGCATAGATTATGAATATCATAACTCAACAT
TTTTTTCCCTCCTCTCCCCCAACCACCCACTCCCCTTCTCCCTGCGTTTCCTCGCTTTTC
AGTTTTTCTCTGCCTTTTTtgcttctctctctc
>NODE_169_length_332_cov_8.996988
GTAACAAATGCTTTTTCAAAAAGGCTGCATAAATTCCCTTTTCCCCCTTATATGGTTTCT
TTTTTTTTTTTTTTAAGATGGCATACTGGTTTTAGCTGGAATAAATCTGCTGGTTTCCAT
CACGCTCGCCTTTTTTACCCTTGCTGCCGGACCAGGCGGACACCCTCACCGGCGCATTGA
CATGCAACAAAGCTAATGGTGGCCGGGACAGGAGGGCCTAATCTTCACTAACTGACAAGA
TTTAAATTGAGGAGACATCTTCCGCTGATTAGCTCCCACACCCACAATTATCCAACTGGG
GTGTCAAGCAAGGTTTAACATCTCCACTGATTCTGCTCTCCTGAGACATCCGGGAGGCAA
TGCAATCGCTTTTAATAACTGCCTCCCTCCCTCGCTCCCTCCCCTCCATCCCTCTCTCGC
CCCTTCTCTTCCTTGACGCCCAATGCTTCTCGTGCAGACCCCCCCACCTCATACCACCAC
CACCACCACctg
>NODE_170_length_414_cov_14.966184
GACTTCAGTCTTTCTAATTCCTTCTGAAAAGTCCATTTCTCTCCTCAGAGTCGCTGCTCT
AGAGAGAATCTGATCAGTATAACTGATGGACAAACAGAGGAGAAGATTTGTGATGTTGAA
TGAACGCTTCAGTGAAAACTTTAGCAAATAAATACTTAAAACATATATGATATTCCATTT
TTTGTCTCAGAACAGACTTTCCCCCTCTCATCTAAGTGTATCCAGCGCAGGTTTAATGCA
TATTTCAGCAAGCCCAAGCAGGGTGCCTTAGAATTACCACTTTACTTGTGGGCCCTGAGG
CCTTGGAGCCGACTTTGACATCAAGAGAATATGTTTGGGAAAAGGAATGTGCGGCAAGCT
TTCACCTCCAGGTATTTATCTTCTAAGGTGGGGTGGACTAGAGAAGGAGGTGGTGGGGTG
GCGGGTGCAGCCAGGCTATGTCATGGCAGGTCGAGAAGAAACAGACATGAACCTGTCTTA
GTGCTGATCCGCGTCCCTGCACACTACTATGTGTGATGCACCTCCGATGGCCACTTGAAG
GCGAGTTCAGTGGctcccgtcagcaaaacatccc
>NODE_171_length_376_cov_11.521276
GAGGTGTTGTTGGCAAACGCATGATGTAACACATAAGTTATTATTTGTTTTTGAGATGCC
ACACTCAGATATCTAAGACTCCTTCACTGTTTTCAATCTTCACTTGCAAGATCCAACACA
AATGACACCTCACGAGTGTGCGTGTACGCGTACTTGCATGCAAGTCACTTTGTTTCTTGC
TCTGTAACTCTGTAACCTCTTGCGTTTCCTCTCCTTCCAACAGAAATTGCTCTAGCTCTC
ACTTATGTCAGGGTTCAAATCTCTCCCTGCCCTCTGCTCAAAGCCTGCACATCAAGTCCG
AACCTGTTTCTCCTCCTAGAGATCGCACCAGCAGCACACCGGGGGGCTACGGTGGTGGGG
TACCACCTCCCCAGAACCCCTCGTCCCGCCAGGACTCGGGACGCTCCCCTGTTGATAGCC
TGAGCAGTTGTAGCAGCTCCCACGAGGGCAGTGACCGCGATGAGCACAGGAATGAGTTCC
ACTCACCTCTGGGACTGGCCCGGCCCGCCCTGGACGAGCGCGAGAGCCCCTCCAtc
>NODE_172_length_403_cov_11.863523
TCTGGCGTAGCTATTCCGAAGGCTGAGACTGAGGTCCTCAAACACGTGTGAAACCTATCT
AAAAGTAGCTGAAAGATTACAATCCTCTTCATTAAATTTATCTCCTGCGACATAAACTTT
TAATATGCACACCAGCAGTGTGTATGGGACTTCCAGGGCAGCTTAAATGACTGCAACCTG
TAATTACTGTTCCAGCACTTGATTAGAATAATCTGATTGCAATTATTCAGTGACTTTAAA
ATACAAGCCTCGAGCTACAGAACAATAATTCAAGGGCAGTGATTGGGAACGTGTTTCTTT
TTTGGCTGTAAAATGACGTTTTAATCGACACAGAGCGAAAGAGGTTCCCTGCTAAGGAGC
CAGCTCCCTCAATTAAAGCCCATTTATGCAGTGAGGGGTAAGACGTTGTGCTGCGATGTG
GAGTTAATCAACCAGGCAGACACTTACAGAGTTCTCACGGATCAGGGAACTAACCCCTCT
AACGGGTAAACAGGCAGAAATGCAGCACACAGGCGAGGCCCCCTAGAACGCACACCCACA
CATACCAACATTCATGCCACCAg
>NODE_173_length_327_cov_14.354740
TCTCAGTGACCTGCATGTCTCTTAAAAAGCTCCCACTCTCACAGCCAAAAACCGGCAGTT
TCAGAAACCCTGGTGTCTCATCTTAGCCCTGCTCTTCAAACAGGCCTGCATTGATTAACT
CAGGGGGCTTTCTCTGCTATCCACCTATTAATTATATGGCCTTCATTAACACTGAGCTGA
TGAATGGCCTCTGCTGGAAAGGCGAGTTAAGAGGAGGTGTTAACACAGCACCTGCCTGCA
CTCATGTGGCCACTTATTAACCAACAATGACCTTCCACATCATAAACCCACTGGCCGGCT
ATTTGCTGTCTAATAAACGGAGCCCCTCTCTCTCTCTCTCGGCCCCCCTCTTCCATGCAT
GGACCCCCTTTACTTGAGCCCCTCAGAGTTTATTGTTCTGGAGGAAAAGAAAAAAAATAG
ATGCCTGTAAACTTGGGACACCTGGAATCAACTAAAATACAGATCCATGGGAGCAAAAAG
GAGTTAa
>NODE_174_length_585_cov_11.360683
GTGCAACACTGGCTCTGTATAGGGAGAGAGAGTGGAGAGAGAGAGAGAGAGAAAGAAAAG
AGAAATGAGAGGGGACATGAGCGAGGGAGAGTGAAAGAAAGGAAGAAAGAAAGAAAGAGA
GAAAGTATGCGAGGGAAAATGTACAGCACCACCTCTCCTTCAAAACCAGGACTGATACTG
TGTCTATTGATCTTTATAACAATAGCAGCAAGCTGTAAAATGTTTGATGGTTTTGTACAG
ATCTTAGTCCCCCTCATTCATAATTACTGCTACACATGTAGAACCAAGGGCAACTTCAGA
AGGGGCGCTGTTTGAAAAGCTGCTGCCAGACTGTAGGGATGATGGGAAATCTCAGCGGGG
CCTCACGGTAGCTCCAAGCCCTAAGGCTATCATTCCTCCTGCCGAACACCTGCAGCAACT
TAAGTTTTACAAAGATCAAATTATGGAGCTGATTTTAAATAAGAAATGAGACCAACCCCG
TCCCTTTACTCACAAAGTTACTCTGCTTTATTTTGATTTCTGACTTTGATGCTGTGGGTT
TCTGAGAAAAGTCAGCAGCGCTCATTTTACAGAAATCCAACATCTCGTATTTTGTGCAAA
GTGACCTAAACTCTTTCAAGTTCAAGTTAGGAGTTAGCATTTGATGTTGACAAACGCacg
tctcagtttgtttgcatgtagtttaaatgcaaatgtggacgtgtgcgctctctttttttc
gttttgtcgctttgtcagttgtgtg
>NODE_175_length_500_cov_8.102000
AACCATCGTCGACAGTGCTGGAAATATAGATGCACAGATTTCATTTCACCATTGCTGTGT
GTGAAAGACTTTTATCCAATGTAGCATCTAAATGTAGAAAGGTTTGTAGTAAATCCATTT
TTTTTTTCACAACAATTGCCACCAAACTAAACTATCTGTTCTACTTATTTCTAAAAAAGC
ATTGACCGTCAGGGCATAGCCAATATGGAGGTTAATCCATTCTAGTGTCTATACTATGGG
ATGCTTATGGAAGCATATTTGCTTAGGGCAGCCATGCAAATTATTACTTACTGCCCTGTA
AGCTGATAACACAAATTAGATACCCATTAAAGTTGAACAATGTATATAGAATGAGAAAAG
ATTGCAAGTGATACCTGAAGGGATGCTTAAGTCATATGGCACTAAAATATGCCTCATGCT
TGCAAACTTCAAAAGTGAAGAGATGTTTATCCTTGGGATTGGAAGATGCATAATAGTAAT
CTCATATGCACAGAGGCAGCTGCCAGGTGGAGGATAGCACACTGCATGTTTATGAATAGA
AATCATTACAGGGACTGGGGAGCATACCGGCATGGACCAGTGACACAGAACTTTTTTATC
ATCTACCCAGTGCACACTGCAGTACTTAAAAGTTCATGTGTCGAAATGTTTAGTACagta
>NODE_178_length_502_cov_11.085657
TTATTGAGGGAACGAGGTGAGGGAGAGAGGGAGTGCTGCAAATATAGAGGGAGAGGAGCA
CACATCAAGGAGACATGAGAGAGTTAGGGAGGAAAGAAGAAAGGAGAGGAGAGGAGATAT
GATTACCAAGGAAACAGCAAGAAAAAAAAATTCCTGCTGGGGAGAAAGAGACAGAGCGTG
TGGAGTAGACAAAGAGGAGAAAGAGCATGGGGGGAAGAAAGGGAGTGGGAGGACAGAGAG
ACACAGAGAGAGAGACAGAGAGAGGAGAGGATAGAATGAATGCTAACAGGGAGCCCAAAC
CCAGTACTGAGGCTTTATCCTTCACAGGCGGAGGAGCAACAATCGCAAACACATTTTCTC
TCGCCCTGGCCCTAAGAGAGATAAAAAAGCAATTTGTATTCTATTCCTATTCAGCGTCGC
TTGGCCTGTTTCTCTGCCTGCATATTTGTAAACACAGCTTTGTCAGAGCAGCTTAATCTT
CCCAACACAAACACAGACTACAGGAAGGAGGGGCGAGAAAGGGCGAGCAGGGAAGAACGG
TGATGAGGGGGGATAGGGTAAAGGACGAGTAAGAGAGAGAGGAGCAGGGTGAAAAGGGTA
AGAGGGCAAGGATGGGGAGAGGAGGTCTGAGGAGCGGCAGAGGGTCAGGCGAGAAGTCGG
tc
>NODE_179_length_335_cov_8.391045
TTTTTCAGTATCGAGTGGGTCAACGCCTTCAATTCAGCTTCGGACCCTGCGTTGGACTTG
GCCACCTTTGTCGTTTTGCCCATGCAGCAGCCCCCGGAGCCATGCGTCCCTCTATCCGCC
TCCCCGTCGCCCTCCACGGGCGCACGGCTCCTCCAGAGTCGCCGGACGAGCCCCGATCGT
TTGGTCCTAAACATGCGGGACGAAAAGAGGGTTTCCCGGCTAAAAAACGAGCATGGTGTC
CGCAAATCATGAAGATTCCGGGATCCGAGTCCAGGCAATGACAAGCAGCCTGAGAAAATA
CGGTGGAAAAACTGGGAGCCGGATAAGCAGAGGAAATCTGTAGCATACGCCAGTCTCTGT
TGCCTTCTCCTGCAGACTAGATCGCCGAAAAAAAAAAAAAAAGGCAGTCAGGGTTCACGG
GACAGTTAGATTTTCCTccgggggataaaccaccatcaccttcgggcttttttttaagac
aacaatacagctcta
>NODE_180_length_490_cov_8.473470
CATGTTTCTTCAATCACACAGGTGTTTCACATCATGCCTCAGTGCACAATGTTATCTCCA
GCCCAACCAGAAAAAACAGATGTCCAGTCTCTCCCTATAGTGTGAGATCCTGCTCCCACC
GGGCATGCACAAAGTCACCCAGTCAACCACGCATTAAAGAGAGGCAGCTGCCAGAGCATT
AGTGTCCAAACCCTAAGTAGAGAGGCAGACATAAACAAGCATGACAGTTGGTTTTTGGGA
TGCGAGGAACACTGATTGACAGTGCTCTGTCGGCCGGATTAGAGACGTTCATTTCGTCCT
GAACTCAATTATATTTTACAAAGGCTGACATCCCCAGTTAATTGCAGCCTTTCCACATGA
GGGAATTATTTGCACTTCTCAATTCCCTGGCCATGTGTACTCTGTTCCGCATGTACAGGC
TTCATCTAATATGTGGAAATATTGCAAATTAGATCAGAAAAAAAAGAGAAACGAAAAAAA
AATCTGGGAAAGGAAAAAAAACTTAGGAAAGTGTCGAGGGGCAGAAAGCAGTGAAATACT
GGTACGACTTCAAGAGAGAAGCGTCTGGGTGAgtagtctgcctcggtctctcaagtgtgt
ctggatcttagctctgagacagcttagttcagagacagatccagagtgac
>NODE_181_length_409_cov_3.958435
GCAACCCATATAAAGTCAGAGTGATACTTTACAGCGTTACCCATGTTCAATTTGAACTTT
GTAATTAAAAAAAATGTTTGAAATACAGTAAACTCAAACTGAGATTCATCCCATGAATTG
CTAAAGAAATGGCTAAAGAATAAGACGGACACATGTGCAGCATTTATAAATCTTATTATT
CAACAATATTCACATTACAACATCAACACTGCTCTGCTAGTGACAGGTTCTAATAATCCC
AATATATTGTATAGTTACTTTGTAATACATTATCGAGGCACTTCCAGTAAGTCTGGCAAT
AGAGGAGCTACAGTATTGTGTCTAGATTACAAAACAGTAAAAATAAATATTTTTCTAAAA
GTTTTTTTGTCATAATATACTTTTAAATCTGTACAGTATATATTTTTTTTTATACAAAGT
CAAACAATATCTAGAAATAAAATGTCATATTCCACTTAAACAAATACTGGTGAATCACAC
AATTTCCCCATCCTGTAGGTATTGCTACATGTGTTaagtgcaagatactggagagaagaa
aagaactgagtctgtgaagcgcctgctat
>NODE_182_length_384_cov_5.958333
TGAAGGTCCAGCAATAAAGACCTCTTCACATTTCATCTCCAAGTCTTACATCAAGGTGAG
GCAGGGAGGGAAAAGGATCAATCTGAGCTACAGTCAAGTTTACCATAAAAGCTATGGCAG
TACAATAGCAGACAGTATAACCACTGCAGTGCAGTACTGTATACAACCAGGTGCTGATAT
TCCTGCCTTTTAGAGCCCACACAAGGCTAACCATGCTGGGTAACTGATCAACTACAGCTG
CCTGCACAAGCCCAAGGCAAACAGAGAGAGAAATAGAAAAGCAGAGGGAGACGACCAGCG
ACAAGCCTGGCCGCTCTCGTACTCACCAGCACTGGCAGAACACAGCAGAGACACCAAGAG
CACAATCACCAGCGTCAGGATCTTCACATTCATTTCTGCACTCCCCTCTGGCTCTCCGCT
AGTCACTCGCTGATATACTGTAGTGGTGTGTGTGTGTGGATGGGAGGGAGAGAGAGAGAG
AGAGAGAGAGAGGGAGAGAGAGAGAGAGAGAGAGGGAGAGCAGCTGAGCGAGCAAGAGAG
AGAG
>NODE_187_length_480_cov_4.989583
CACACTTGGGTCACGTGATCTGCCTAAAATCCTAAGTGGCTAAAACCAAAAATTATCATT
ATATTTCCCAGGCCATAAATCCCCCTTTTTTCTCTGACACAAAGCCTTATAAATCTGTGT
CTGATTTTTCACATTGCACATTGTTTTTAGTTAATGATTTTCATCTGTTTGTTGTTGCTG
TGATAGCGGGGAAATGTACCATATGCTCCGGCAAAAGACAAATGATTAGCAAATGAAATT
CTGGACAGCTGTCAGACTGAAAGCGTTTGGTTGATAGCATTCTGCTACCATAATTAGCTT
AAGCTTTGGGTTAATTAACTTTCTACCTGGATATGCATAATAATAGCATTCTGCAGAAAG
CCAAGGAGCTTCCAGTATATCAGCAGCAAAGGCTGGCTTTTTATTTTGTATTTCGGCAGC
ATATTTCAATTTCAAGAGGCGATTTAGCTCGGGAGCATCGTCAAATATTGTAGATTTTAC
TCCCCAAGCCAGATAATTCTGAAACAATAGGGGTGTATTATGTGGCAGAAATGCCATTTC
TGAATGTAATTAAAGCGGATGAAAGCAATCACCAATTTTTAAACGCTTTTGTCTAGCatg
aggcctacttgtaaaaaaaatacccatcaagaggagaaaa
>NODE_188_length_360_cov_8.983334
GGAGAGAGCGAGAGAGGGAGGGAGACAGAGAGAGAGAGAGGGAGAGAGAGAGAGAGAGAG
AGAGGGAGATGGGGGGGGATCAGCTCCCCAACACAGTTTATTGATTTTTTTTTTTCCTGC
TCGACAGAAAGCCTGTATAACAGCTCTATTGCCCTCATAATGATTAGTGACAAAAGTTTA
ATTAAGCAATTATGAAGCCAATAATAGAGTTGTCTGGTTTGCTTAGCTTTAGACTGTTTA
AGACTTATCTCCCTCTCGCACATCACAGCAGCTGGAATGTGCTTGAAGAGATTAATGCTA
CGAGAACACAGATGCCCACTTTAATACAGCGCCATGATGCCGTTTGAATGAAGTTGAGAA
CACAAGCTTCTCTTTATCAAATTACAAGTCTGCTTTTCATGAATATGGAGGAAAAAGGAG
GGGAGAATAAAAAAAAAAAAAAAGAAACAGCTATGGCTTCAAGGTGTAAttataaagaca
tacaacagaaagacacacaattccgttttagtaatctgcc
>NODE_189_length_455_cov_10.975824
AATAAGAAATGCCTTAGGTAATTTGAATCAAGCGGAGGTGTGTCACTTTCAAACAGACTC
GGCTGAATAGGCCTGCTGGAGCAGCGCACTGCTCCCCTGACCAGATGTGTGGGGCTGTTT
TTTTTTATTAAAGGAGAAGCTGATAGTTGCAGGTGCAAGGCTGACATGAGGGCCAGCTTT
GCAGGCCTTCATAAAGGGGATATCCATTGCCTGTGTTTAATCAGAGCCAGTGGGATGGGA
TGGGATTCATTGCTCTTTGATGGAGAGCACTGTTATGAAGATGGACAGTCACTTTGCTCT
CTAAGTGAAACCATCGTTTAGCCTCAATTCCCAGAGAAAAGGGCCATTTGTTATCCACAG
GGGAGTGCAGCAGGGGTGGTTATGCTAGGTGGAGGCTGCATGCATTTTCCACACAATTAC
CGTGCATAGGCATACATTTATGGTCAGAGAAAACTGACTCTGCTAAAGCCAAAGTGACAT
ACAATATAGACTTTGAATATCCTTCCCTCTAATATCAACAGAGCAGGAGTAAAACCGACA
CACTGACGCACACACACACACCTGTGCATGATGTGCATGTgtgcctgcgcatacatcatc
actcacgtgtttgtc
>NODE_190_length_632_cov_10.710443
TGCAGGTTTTGATCCTAGCAAATTAATGCAAAACCCCAGTGCAAGTATTTGATTTGGGAA
AACTTTGGGAGCAGACTTGTCTCTTAATAATAATTATTGGGTTTACATTAATTTCCTCCC
CTATTCTCTTCCACAGGAGAGCTGATCACCACTGCTTGTGAGCTGGGGGTAAGTATTAGC
TGTATTGTTTAATCAATTCACTCATTAACTCTTATAAGCATTAAGGAAGTTTAATTAAGC
ATGGGCAGAAAGCAGATTAATTTACTTTCAGTCCACAGGTTTTTTCCCCTTCTTTTCTAT
ACACTTATTTTACTAAGTTGCAAGTAGAGAATGCTATAATTTGCAACCCGTTTTTCAAAT
CCAATTAAAGTCAATGGTAAGGCGATGGCTTTTGTAGGCTTTGCCTTATGTACGGTATAA
GGCTTATTATATCCACCCCTCTTTTTTGTGTGTGTGTGTAAGCCGCGAAGAATGAACTAA
ATCGGGTTAACAGTTATAATAAGTTTTATTATTTAATAAAGTTTATTACGCCGCTGTGAT
CCTTTTAGGGAGGCTGTGTCGGTGTCACTATGCCAGTAATCCTGCCGTTAGTGCTGCAGT
CCGTGTGGCCTGCCTGTCTGCCTTTCAGGCCTCCCCAGGGCCTTGCAGGCCATCCCAGGG
CCCCAGGCTGCTGGCCCCCCCTTCTGATCCCCAGAGCTCCAGAGTTCTGCTTCCCTTTGC
TCCCTGTATCCCTCAGCTGTCCTGTAGCTGCATCTGCTCATGTcggccgtacagtcctcc
cgcaggttcatc
>NODE_191_length_605_cov_5.251240
GGAGGGTGATATACAGGTGTTACTAAATCTTCCTGGCATACTGCTTTAATCTGTTGTTTT
TTACGACACGACAGTTGCTCTAAGTGGATCTGTGTTCGAGGAATCCTGAAGGGTTGCGTG
ACAGACAGCTATCCACAATCAATGTTCTTTAGCAATTAGAATATGTTTCCCTGACATGAC
ACGTAGTCCTGCTCTGCTTGGGTTTAGTGGTGCTTGCCTTTGGATCTTTTCCAGATTCTC
TCTCTCTTTATTTTTTTTGCTCGTGGCCAGTAATGTGTTTCATTTTTGTTTTTCTTGCTT
TTGTTTTTTGTTTCCCCCTTCTTACATTTTTTTGTCCTGTGCTTCGTGGTTTATCAGATT
GAAATGGCGATTGAGACGCTCCAAAAATCTGAGGGTTTATCCAGTCAGAGAAGCTCGCTG
CTCAACAGCCATGTAAGTTGCTTTTACGAATGCTTGCCCTCACCTAACCGTAACTTTTGC
TGAGCTCACACTCTTGCTGTTCTGCCTCTTTCAAATCGCTGTACATTTGAGTTTGGTGTG
GTGCTTGCTGTTTTTTGCTGCTGGTTTTAATTGTTATAAATGCTTTAAATTTACTGGCCG
CTATAGAAGCTTTTGCAGAGCTGTGAAGCAGCAGCATTAAGTTTACTGACTGTTGGCCTA
AGGTCTTTCCACGGACCAGTGTGTGAATCTCTTTAGTTAATAAGCATGTGTtcccccttt
tagctccagtggctgttggacaattatgagacagcagagggagta
>NODE_192_length_465_cov_9.976344
TTCCGAGATGATGATGCAATGAAAACAGAAATGCATGGCCTCTGCTCTGTGACCTGTAAA
TAATTGATAAATCAATTTTCTTGACTAGAACACCAAATAATGAAGCAATGCAATTCTTAT
CAATTACATTTTCGTCTTAATTGTTGACTTCACTTAGCACAAAGCAGCACAGCGAAACAC
CATGCCATTTTTCAATTAAAAGGTCCAGATGTTTTTGGAGGCTTCAGTAGACACAGGCAG
TTGTGAGAAATGCTTTATCTGCATTGTAATAATCACTAGAACATCAGCTCCAGGCTGCAT
TTACATACTCATGTTTTATTCCAGCCCTCTTTCTAATGCACCGCTTAATTATACTGAGCG
CAGACAATGTCAGACCCCCATAGCCCCAAATTTATTATTGCACTGTGTGAAGCTGCAACC
ATCAAACCTAGTGTCCCTCATCACAACACACTACACTCATCACTACTCTCACTCTGCGAA
ATACATAGCACGCCCTCGGTATGGAGCACATATCACGTTCTCTGGTTTTAATCACATCAA
AAATTAATTGCAAGGATGGCAAAATCCAAACTGAAGTCACACCTCAGTCTGATGTCCCTT
ATCTGTGTAAAGTCTTCACTACTta
>NODE_193_length_384_cov_14.054688
GGGGCATGATGCAAATGAGCGTTATGAGCGTTGAAGCGGGAAAAATATGAGGTGTTTAGC
ATAAAACCGACCTGGCTAGCAGTGCTGGAATATTGCTTTCATGAATAAACAAGGCTCCAG
TCTGACTCCACTAGGTGCTGCTCATTCAACAGTTTTAACAACAGCGCTTGATCGTCTTTG
GAGTTTAAGAATGTAATAAGCTGCTCTACAAGCTGTCTTCCTTTGTGTGTTTCGGAGTGT
ATATGTTACCTGCTGTCCAGGCTTGATTGGTGACAGCGTGATTCCCTGGGTGTTGATGAC
AGGCAGGATCTGATTGCCGATCACCGTGGCGATGATCTGGCCTTGAGCGTTGGTCAGAAG
CTGAGGTGTAATTGGCTGTACCTGCAGTGCTGGGTTGCCACCCCCTGATTGGCTGGAGGG
CCCTGCAGAGTTGGGCATCAGTGGGATTGTTCCAATTATCTACAAAGGGGGTAGAGAGGA
GACAAAATCAGCTGGGCGGTTTTAAAAAGGAGAAGCAGCTGGGAGGGTAAAAGCTActgg
tatc
>NODE_194_length_389_cov_11.372750
AAACTTCTGAGGTAGAAGTTGTGGCAAAGAAAGAATTCTTTTTTTTTTTTAAAAAGAGGA
AAACCTTGGGAGTTGATCATGTGGGGGTTGGGAGGTGGTAAAGAAAAAAAAATATCTAGC
ATTAGTGAGGAATGGTGGGTTAAATCACTTACTGAAGATTTTTAATGACATTTCAGTGTT
CCTCGTATAATTACTCTTCATCCGAGATGGGCCGTAATGCTGTTGGACAGTCGCGGTTCA
GGCTCGCTAGCTCGCTTCATTAGCGTGTCATTCCTATTTCACATCAGAGGCTTTAATTGT
AATGCTGAATATGCACAGCTCTCCACAGAAGCCTAATCAAAGTGGATCCACTTGTATTAT
TAATATCAGAAATCAGCCCGCTTGCTATTTTTTTATAAATAAAAGAATACAGACGCATAA
ATCAGCTGTCATTTATTAGCATGGCCCTGGCATATCCGCCAGACATGCAAGTAGAGCAAC
CCCACCCCATCTCCGTTCCCTCCCTGCATCACTCATCAAGATTTAAAAAGAATAAAAGAC
GGAGGGGAg
>NODE_195_length_606_cov_10.915842
ACACACGTAAAAAATATCTAACATGACCGGTACATGATAATATCAACTGATAGGAGATGT
TTTGAACTCAGTGCAGTTCCTCCATTAATTGCAAAGTACAGCCGGGGCCTCACACCCCCT
GCAGCTCATATTGCATCTCTCTCCAGCACACCTCTAGGAGCATGTTGTCCTTGTTGTGCT
ACTGCTGCGTGGGGGCCTCTGGAGATAAATTATGGATGCAACGCAAAAGCTGTAAAATTT
GTTGTATCTTCTATTATCTTCATGTTAAAGGCCACAAAAGCTCTTCAGTGAAGTCAGCCA
TTAAGAAATGACAGGTATTGCTATCAGGCTTCTTTATAGGCTATTACCTGCAATGACAGC
AGCTGCTGCTGCACCACTGTACGGCCTATCACATTATTTGCAGCTAAAGTCAGCTACTGT
GTCATTTTGCCTCATTTTCTTGACAGTGCTATCATAAATCCATTGGGCTGCAGGGGAAAC
TGTCGACTACCTCGATTATCTTCATAGCCTGAATGAATTCTGAAATGTATGTAACAGGCA
ATGACTGTTATGGATCAGGAGCCAGGGCCATATTCTCACTAACTCTCTCTCTCTCTCTCT
CTCCTTCCTTGTATCTCTCTCAGGTGATGTGCTGATCGAGGGCTTGAGGGCTCAGATATG
CGCATAAAACTGAGTAAAAGAGGCGAACTTTGAAGCACACAGTGACAGCTCATGACTACT
GACGTCAGCTCCATTTCTTGAGATGTTCTAAAGATACTGAATGGTc
>NODE_196_length_416_cov_4.829327
GACAAAGATGCCACTCTTAGTTTTAAACAATCAGAGGTTAACTACTACTTCTCATACAAC
CCTGGCTTATGAAAAATGTACTGTTGCACCCTAATGCGCATACCTGCAGCCACATGTGCA
CACTTACACGCATGCATGCTGTTGGTCAGTGGTATGTGGAGCAGGTCTTGAGGTCTCCTT
TATGACAGAATGTACCATGAAAGCTCAAAGCCCCACCGTGTCACAAACTACCGCTGGCCC
ACCCCACCCTTCTCTAGCATTTACCTCTGGCCTGTTAAAAATGATATCAGCTCATGGAGG
GCAAGCATTAGCATTTGCATTTTATTGGAAGCACAGAGATTTAGAGCAGAGGATATATCA
GCTCTGAGCAGACAGAATTAGTTAACAATGCATTACCTGCCTTTTATGGCAGCTATAACT
CTTTTCCCCTGGTGGGGAGAGGAGATGAAGGGAGGAGTGGGGGGGCAGTGGTGGCGGTGG
TGGTGGTGGTGAAGGGGAAACATAGCCAGCAGAAGGTTGGTGGTGAGAGCTGTGTGGCGC
AGTAGAGGGGGgcattccgaacgaaggagctttgtc
>NODE_197_length_383_cov_6.798955
AGTCGCATGCTTCTTTTGGTGCAGTGAGGTCATGTCATTTTACTCCTTCTGAACACACGT
CACACAAGAGTCGCAGATCGCACCCTTTTCAGTACAGTAGTACGCTGTAGGAAACTGCTG
TATTATGAGTTTTTAAGAGGTCAGATATGTTCTTTGTGTGCTGACCTCTCCCTCTCGGTC
TCACAGAGCGAAGTGCGTGCCGTGTGGACCAGATCTCAGGGGCGTACGGCTGGTGGGGGG
AGCGTACCCTTTTCCTAACCTCCCTCCACTCCTGTCGCACCGAGAACTATGTCCCGGGAC
TGCACCTGCTCACCTTCCAGCACCCCCGCAACGACTCCCAGCCTGACAAGGTACGGAGTC
CAAATCTTAAATAAAAACTGTACTAGTTGTGATTGTAACAACTTCCCTCTCTGCTTACAC
TTATTCCTCCTTCCTTCCTCCAATATTGCTTTGACTCAACTGCAGTTCTCCAACTTGAAT
ATTATGATTGTGTTGCTTATTGTTCATTCCTCTTGGCTTTTTTAATCTCTTgactgaact
gct
>NODE_198_length_531_cov_12.602636
GGGGCTCTTTGTTAATTGTATTTTTCTCTTAGATGAGACAAACCGAGGCGCATGTTGTAA
ATGTTTTTGTCTGTTCTACCGAGATTGCAAATATCTATTTTGCACAGAACTCACTATGCT
TTTTTGCACAGTTTCAAGTCGCTTATTAGAACTTAACCCCTGATTACACGCACCAAGGCG
ATTTAAATCTGATTATCAAATTAGGAGACTTTGAGACAAATCCTCTTAGATCTGATACTG
TTGACTGGAGAGGGAAAATGGATCTCCACACCCGTCACGTAGGTAACGATGCTGTCCTGA
AAGGGAGTTTTAAACCGTATTTGACAACAAATGCAGCTGCCCCGCTATTTCAGAAGATAT
TAAAGGAAAATGAATGCAAATCTGTGTGCAGGAGCCATCTGGACGTGGAGAGAGGGAGTC
AGCTGCTCCACACACTGAGGCGCGGAGCCTGAATCCGTCTCAGCTCATTCTGTGGGATCA
TCTGCGTGGTGGGCTTACACCGTGGAAAATGCGCTCTTCATCATTAGGTGAAATGTTACC
ATCAAAATAAAAAGAAAATGCTGATCCCCGTTTGTTTTAGTGGTTGCATGCATGAAAACT
TTGCACGGGAGTGGAATTAGGAGGCTTAGTCACATTTTCTCATTACTCTCCCCCCCACTC
CAAAAAAACAAAAAAAAAGCTGTTTCTCAGc
>NODE_199_length_660_cov_6.468182
GTACACTGTTCAGCCTCTTACCCTTCTTGCCGCAGTAGATGAACTGTCCAGTGTGGATGC
CCTCAGCAGCGATGAAGAGCTCTGTCCTCTTCTTGAACCGGTATGGGTCACGGAAGACCA
CTTTGGCCAGGGGAGCACCACGGCCGGGGTCATGGATGATATCCTGAGAGAGCAGGATAC
AACGTTTACATTCCGCTTGCAACAAATGGCAAGACTACGACGTGTCAAGAGTCGACAAGT
TACCTTCACAATCCCCTTGATGTAACCATGGCGTTCAGCGAAGTCAACGTGACGGAGTCT
AGCAGCACCTTTTCTGTGCTTGACGTGGGCTTTGAACACGGAGCCCGCACCTTTTCTCTG
TCCCCTGATCACACGTCCCATCGTGTACTGCAACAAATGACAGTTGGCGTTAGAAATCTC
AAATTAACACTTTTACATACACATTATGATACACTAGGGTAAATGACTTGGAGAAAATTT
AAACAGATGCTGTGATACAATTTCATCAAGTAGGACTTCAGTTCATTACTGGCCATGTAA
TAGATGTAAAGAATTGCTAAATTGCAGCCTTTGCCAATTGTAACCTTTCAAATTAGTCAT
CAATTATTTGTTTAGTCTCGTTAAACAGAGTGAAAATTAAATCCTGTATCATTATCACAG
CAGCTTAAAATTAGAAAAATCTGTCAATGTCATTTTTCTACAGAACCTCTCAGCAGTGTT
TCATATGAAATAGATTGAATGAacacaacctggacccccaatcttaaaaactgccctcaa
cctgagcaaaaacatctttcaacaaaccaaaatgtttgta
>NODE_200_length_376_cov_13.271276
AATACCGTATTTACAATGGTTATTAAGTCATTTAATTAATTAGGGTCATGTAGCATTTAA
AAATTAGGTAAGAACTCTTAGTAGAGAATAAGCAAATAACAGCTATTTCAAATTGACAAT
ATTAACACAAAACAGTCATCTAGAAAAATGAGAGAAAAAAAAAACAACAACTTGAACTAC
AAGCTTAAGAGCTATTACATTAAAAATGATGCACCAAAATCTACTAATACAATAATCCAT
ATAATCTGTGTAAAAAGCATGTAGAAAAAACACCTGATGCAGTTTGCTGATACAGTCATT
GACCAGTTATGAGAGGTATGAAGGATTTCACAGGTAGATAAGTGTGAGAAAGTCCGCACT
GGTGACTCAGGGATGGGGGCCCAGGCCCCTGCATACACTCACTTCACTTGAATGTGAACT
ATGGCCTCTGCAAGTTCTAAGGCAAATATCGGAGGTGCACTTGTATCCATGTAATGCTGA
CCCATCCCAAAAGTTGGATTAAAGACAAGGTGAGGAAACTCATTCTTTGTTTCTTa
>NODE_201_length_760_cov_10.190789
GTAATGCTGTCAGAACCACAAAGCGCAAAACATGACAGAGGCTGAGGCTAAAAACAAATC
GCTGTGTCTAACAGTCGATGATCGCCGCGTTGTTAGCCACATGCCTATGTGATCATGTGA
AATCTCCTCGACACCGTGCCTCTTGCTGTAATGCTAATGGCTCTGAAAAGAGAGTTAATC
ACTGTTGCACAGTTAGCCACATGCTTGCCTCTTGCAGCATGGTCGGTGTGTTCCAGGGGT
TAGCAAAACACTGGTGTAACACATGATCGCTCTTTATGAGGCTGGGGCCTGCAAGAGAGA
GAGGGGGCCCACAGACGATGCTAAAAAGACGGTAATGACAGCCATTCACCGCAATCCAAT
TATGCAAAAGGGAGTCTAAACAATTCCATCATCCCCTAAATTAGATTGTCCTAACGAGAT
AAAGGCACCAATTAATCCTGAATTAATTTCTACAGCTCATTTTCCCCAGAAAACACTCTA
ATATGCAAATGCCAGTGAGAGGCAGAGAGGCATCTTTCTGCAGGGCTTTACACCACCTCG
CCGTGTAAGCTTCTGTTTCTGAGTGAACTTATGAACCTGGACGCATATTACGAAGATAAA
ATGAAGGAATATAACAATGTCACAGCTCAGGTGTGGCACTAAAGAGAAGCTGTTTAAGAG
TAAAGGCAAATGTCTCCCTTATAACTCATTATAGTGCTGCCATTAGTGTAATGGAAAGCG
TATCGAAGCCAAAGCGACGTCAATATTGGCAGCTAGGCTCAGCTGATTAAATGTAAGGAG
CTCAAAAGATTCAAATATTTAAGGTGTGACTGTGTGATGGTGGTTGTATCAGTGCAGAGA
AATAAAAACATGAATATTTTGGTCATTTCTGATCTTCTTATTGCCTTattttacagtatg
tgatgttcgtagatacatta
>NODE_202_length_485_cov_10.024742
TATAAAAGCTCAGTAGACATAAAACGGTTCTATTTATTTAGTTTTCAGTCTAGCTTTGCA
CCTCTGGACAGATCAATAAAGTTGTTTTAAGTAGGTTTGGCGTGCTGGCGCTGAGAGAAG
CTGGGTGCAGCCACTCCTGGAAAGGGTCTACAGGGGGAGCAGCATAGGCTGAAAAAGTGG
AGATCATAGCAGAGCTCAGCCAGAACATGGGACAGGTTGATTTCATGCCCCAATGCAGCG
GCAGTAATTGCACCCAGACCCGTTTTATTGCGAGTTGATTTTAAGGAGGGATGAATGGAG
AAACATTCTGTAAAGTGTTTATTTTGGGGGATGACCTTTATTAACCCATTTTCCAGGCAG
GTTCCCCTGAGGTGATCTGGCTCGGCGCTAGATTAACCCTCGCAGGCCCGTGCTAGCCAG
GCTGCTCCCTATCATGGGGTTTCAGGAAGCAGAGAATGACAGTAAAATTGGACCTGCAAC
ATGTGTGCAAACCCCCACACACCACTTTTGAGACATGAGCTACTCACTCACCCCTGACAC
ACAAATGTAGGGAGTTTGTGTTGATATTCCCAGTAGGCGAGTCAGCAACAGGCTGGATGG
TGAAGGTTAGTGTGTgagtggagcacagagagagaacgacgttag
>NODE_203_length_496_cov_7.820565
GCCAAGTCAGGCACAAACCCTGCTTTGGGTCATAAACACCTCCGCCTGTCTACCCTCCTC
TTTTCTCCTCCACAGAGGTGAGTTGGGTTTGCACTCTGTTAATCTTTCACTACAGGCCCG
CTCGCTTTTACACTGGCCCACTGGAGAACAGAGGAGGAGAATGAAAGAGGGGTAGTAAAG
GACAAGAGTGGATAAAAGAGCAGGAAGAAAAAGCCATAGAGAGGGCCAGATGGGCACCTT
CACAGTCCATTTATCAAACCCAATGTGGCCCTCCCCTCCCCTCCCTGCTGCTCTCATGTC
CTAAACCCCCATGTAATTCTGTAATGATTTTCATTATCATATAATGACCTTACAAAGCCT
ACAGCAGTTTGCATGGTCAGTACAAAACTCGCAGCTGTTCGCTTCCATGTTTGCTCGCCG
GCTGTGACAAAGCTTTTTTTGTTTTTTGTTTTTTTTTTCTTTGGGCCAAAGCAGTGACCT
CTAGGCATTAGAAGGTCAGCATAAGGTCACCTTATCCAAGAGGTTCAAAGCGTACATTCT
GTCAGCATGCAGACTGAAGACAGCATCAAACCCCTTGTTACATTTCTCCCACGCAAAACT
ATAGAAGACCGTTGGATTTGTctgtgtgcatacttccagtgtgaatgcttcctcac
>NODE_204_length_657_cov_7.108067
GACCTTTTTCATCCAAGGATAGACCACCGGTTCCTTGCCCTTCGCTACGCCGGGATATAC
CTCACCGGCGAGGCTGCAGTCTTTGCTGGCATTTGCCCCTGCGCCACCGTCTGGGGCCGC
GGTGAGGCGAGGACCGTGGCTTTGTGGAACCGGCTGCGGCTGTGCGTGATGCCCGTCGCT
GAAATCGTCGAGTCCGGCGGCGGGGACGTTACCGTAATCGTATCCCGATTCTGTGTAGTT
TGACCTCGGATAGGATGGCTCGTCGTGATGGGGGAAGCCCGTATCTTTTGGCCGCTCGTA
GTAATCTCCAGGGTTGGGGATGTATCCGCTCTGCTGATATTCGTCGCATGGAGGAAAGGA
AGGCTCGATATAGTTGGAGTTTATCAAGTAGGAACTCATGGTCATTAATTTGTGAAGTGC
AACAATACTAATTTTTATCGCGCTGTCGTTTTTCTGATCTCCACAAAACCCTCCTACTCC
CTGTCAAATGTACAAAGTTGCCTGGTCACGTGTGAGGAGCCACCAATCACCGCGTGTCCT
GTGGGCATCATGTAAACAGGAACCAATGGAAAGCATGGCACTGGTACCACCGACGCTGCT
CGGACTGGCTTACGTTGGTGTTTTCCTTATTAAATCACAGTATATAAAGCAAAACCAATC
AACTAACTTGTTTACTGCCAAAGTTATGTGGGTGAGGCTCTCCAGCAAGAGAAACAGTCC
ATCTCCTCTGAAACACAGATAAAAATCCGAAGCCCTGAGAAAATACAGGctgtccacaaa
aaaaacaccacgtctcagaatcataaatgctgcttgc
>NODE_205_length_372_cov_18.236559
TAGATGCTCAACATACACTCTCTCGACATTTTCACACTCAGCCCTAAAGCCATCCAGCCA
TCGGTCCATAAATACACAATCGTTATAAAAACTTCAAATTTACCTCCTCTTACCTCTTTT
TTAAAATTCCCCCAAAAAGAGCATAAAGTATAATAAGCCAGTGAAAGAGAAGATACATAA
AAATGTAGACTCGTGGTACCTTTGGTATAAAGCATTCCGTTTTCCTTCTTTTCTGTCTTT
CTCTTGCTCAGTAGCGATCCGATAATAGCATATGGAAAGTGTTTTCAAAATGCCCAGATT
TGGCACATTGTCATTGAAAAGAGAGGAGCGCAGTGATGCGGTGCTACAACAGGGGAAATG
AGTTGCGGATTGGACGCAGCCCGCCTCGGTGCGGACTTATCCCACTTTAATTTAATATTC
CGCAATCACACACACTAGTGATGGCATATAATTCAAGGAGAAATTCAGAGGGAAGGAAAT
GCTTTTGTGTGTGTGTGCGTGTTTTTTTTTTTTTTTTTTTTTACACCACTTT
>NODE_206_length_426_cov_5.265258
CAGAACCGTCTGTGCTGCAAATATAAGACGGTCTCTGTGTGGTGGTGAGGAACCCGTAAG
ACGCAGCAAAGAAACACTGAGTTATTAGGACAAATGGTGATAGGACGTCTTACAGCAAAG
ATCATTTTAATGGTCCCAAATATTCTGAACAACTAAGTGTACACTCATGTAAAAGAAAAA
AAATGAGAAGATATGACAAAATTCATCACATCTAGAATTCCACTCAATCTTTAATCAAGA
CGGGATTACAAATTCTCCAAAAAATCTGCAGTTTCAAAGGGCAAAAAGGGTAAAACTAGC
TCACCTACTGAGGTCTTTAAAAACCTGTTCAAGTGTGACTGAAAACGTCCTGAACATTTA
AAGGCAGGTCTTTTTTGTTGTCATTTACAAAAAACAGGAGAAAGATTGAGAGACAAATAG
AGAACAAAAAGAAAATCATGAAGAAACTGCTGGCTTTTTTTCTCTTCAGAGAAAGAACGT
CCGCTGAGGAACAACAACACTGATGACATCATCAAATGACAACAAGGACAGCTGTTTGCC
GCGCGCTGCCTCCCatctggtcctatacactaacttaaaaggggac
>NODE_207_length_494_cov_13.210526
AAACTATGAAAGCATAAGGTGTGACAGCAGTGTGTAGTGCGATTAAAAAATTAGGACAAG
TAAGTCAAGTTAGTAGCCTGATTATTTTAGGATGTCAGAGGCTGAATTTGTGCCGTGTAT
GATGCTGCACACGCTAATAGGAAGCCACCAGAAAGTTAGATTTAGGTAATTACACAGCAT
CATAGTGTAGATCTCGCTCCATCGCCCAAGCCTCTGTTTGATCTTAAGGGTAAAATAAAA
CTACAACTACACACTTTTTTGCCCATGATGTCGTGAAAATGCATGTTGACAGCCTGGTCC
ACTGATTGTTCGGCCTCGAAAGTAATAAATCCAAAACCTAGCCAACGACCAAGAGTGAAT
CAAGGTAGCAGGGGGGTTGTGACAACACAAGATGAAGAACAGTATTGGGCTTCAGCAGAG
TGAGGATCCGTCAAGACTGAGCAAGAGGCTCCTGGGGTTCGGATGATGTCGCAGACTTGC
AGAACAACACAAATCCAAGACTAACGCCTGGGGGATTAAAGGAAACTTTTCTCTTTAGTG
TGCAGAGAAATATTTGGGTGAAGATAACAATAATGGACTGCTTAACTCTTAAACATGAAG
GATGACAGGTGCGGCACTTGATTTAATGTGAAATGTCACAGAGAAAGTCAGTTa
>NODE_208_length_402_cov_7.504975
GGTATTTTGTCGAATCCTCTCCAGGAACAAATGATGCGTAAGAAGCAGGCGCAGCACTTG
GACGCCCGCTACGTGACCATGGTGGAGAACGCCTACTACTACTGCAACCCTCCGCCCATG
GAGAAGACGGTGAAGAAGAAGAGGCCTCCGCTGCAGGAGTACATCCGCAAGCTGCTCTAC
AAAGACCTGTCCAAGGTGACCACGGAGAAGGTGCTGCGGCAGATGAGGAAGCTGCCCTGG
CAGGACCCCGAGGTGAAGAGCTACCTGATCTGCTGCATGGTCAACATCTGGAACGTCAAG
TACAACAGCATCCACTGCGTAGCCAACCTGCTGGCCGGCCTGGTGGCCTACCAGGAGGAC
GTGGGCATCCATGTGGTGGACGGGGTGCTGGAGGACATCCGGCTGGGCATGGAGGTAAAC
CACATCCGATCTAGGTTGTTTATGGAGCATCTGTGAGTTGAGCAAAGGGCTGTGACTCTT
AGAAGACAGGCGACAACAAAAAATGTGCATAAACAACACGACAGAAAACGCAGTAGAATA
AAAAAAAAAAAGAAAAATAGGa
>NODE_209_length_358_cov_12.851955
CCCCCCCCCCGCCACTCCCCCCCTGCACCTCCTCCCCTCCCCCTTATCTACTCCCCACTT
TCTTCTGGAGATCTCTGTCACTTTAATCCACAGAGTCTGCCGCTGGTTAACAAGGAAATC
CTGTGTCAATTATCACCAACCACTTCCTGCTGGGAGAGCAGCAGGGAATCAAAGGGGCCT
GAGAGTCTTTCACACCAGAGAGGAGCAGTAGGCCTAATTAAATGGCCCTTGTGTCCCGCT
GGCTGCCGGTGGCCGGGTGACAGATAGCCCAGCTCAACGATAACCTCCTTCAGCTGATGA
TTGTTTTGATAGGGGAGCTAGTAGGCACTTTGGGTGCCCTAAGGTTGGCAGATTGCGATC
CAGGTGTCCAAATTAACTCACATCCACGACGTGAAGGTTTGTGGAGAAAAATGATGGACA
AATTCTTTGAAATGTATGTAATCATAATGTAATGTGCGTATAGCCAATGTAACAGATTCG
TGTTGAAATGAGATCCAAGctgttaaagatttatagta
>NODE_210_length_587_cov_9.313458
GGTACGTTATCTCAATAATAAATCCCTGAGATAATAAATTATGTTATAAATTTCTACAAA
TTCTTATGACTTTAAACCAGCTGTATCAGCCAACGTGTTTAATTTAAATGGTTTAGGGTT
CTATATTTGTTGCTTCAGAAGAGTTTTTCTTTAACAAAACGGCATAAAAACACAATAAAT
CAGATTAGTTCTCAGCATTTTAGGCAGTTTATTTGAAAAACACATACAAAAAGATCATAT
ACAAGACAATAAATAAAAAAGAGACAGAACAGTTTGGGTTAAGCTATGCAACTTTTTGCA
TCATCATTAGTAATAAATACAGTACAAAATCCACCCAGAGTGAATCTAAAGATTTTCCAC
AATATTCACTGATCATGTTATTCTTCATTATGATTTAGCTATTGCTTTCATATTATTGAT
ACATACTTCTACTTTTCTATAAAATACTCAAGATCATAAAACATTGCGCGGTTACAGCAA
AACAGCAGTGTGTTGTACAAAGATGGCCACTTCCCTTTTTCACTGGCAGGTTAATAATCA
ACATTTTTTCAGCAGCAAAGAAACATCTGAAATATTCAAGAAGGTACAGCATCATATTAA
ACACATCTACAGAGCTACTCCCACATACACATAGGAAAACCTGAGAAGGACATGCATTAA
AAAGCTTGTGCTTTAAGTTCTACTGTTCATTCCGGTTCATCAGCttgagttaatactatg
gctactgtccagttcgctctggagtta
>NODE_211_length_336_cov_7.633929
GCTTAGACGTCAGATTCCCCTGAAATGTGACAGACCTGTAATCATTCTGAAGTTATTCTT
GTGGTTTGGTCCTTACCGTTCTAGTTTGTCATTAGGCCTTCAGCGTGCTGAGAGGAGAGT
TTCAGACAAGCGAGGTTGCGTGCTGGATGAAGAGTTAAAACAGGAAGGGTTGTAAAAATA
AAAAATAAAAAAATTCAAGTGCTTCGGGGGGAGGAAAGGAGGGTACTGGTACGAGCCATG
CGATGGAATCGTGTGTTTACCCCCTGACATAGATGTCAGACATCTTCTCTCCTGTCATGA
AAGCATCGTCCTCTAGAATTACGTCATCAGTGTTCCAAATAACAACACGAAGCTCAAAGC
TAGACAGCAGCAGAGCATTGACCAGAGAGGAGAGAGAGGACGACAGACAGACAGACAGAC
AGACAGACAGGAGACACGCCACAGACACAAACACGCACACAGAAAAAATGGAAACAAAAC
AAAACAAAAAAAAAAA
>NODE_212_length_751_cov_11.609854
GATGTCCACTCTTAAAGCCGTGATCCGACCATCCACTAAACCACCGCTGTGAGCCTTTTA
ACCACAGCAGAAAAAAATTACTATTGATCTTCAAATGGCGATAATTGAAAAGATCAAAAA
GATTAAACAAAAAAATGGAGAATGTGCTGACTTACCATGTTATGCTCCTTTTTTGTTGTA
AGTTTTTGTTTAAATAAAAAAAAATATTTGCTCAAAGATGCAGCATTGGAGGTGTCAAAT
TTTTGTAGCCGTCTCTTGATCGTATTACTTCCACAGTCCTGGTTTCCAATGCGTCTGAAC
TTTTTCCCTTTCTCTTTTATTTTGTTTGTGGTACCTAGCCTTTTTTTCCCCTGCTTAAGA
CTTTAAAAGCCTTCAGCTCAGTAAAGCAGCACAAATTATCTTGCCACCTTGCTCAGCTCT
GATGCTTTGGCCGCTAACTTTGGAAGGCCCTTTACTACTGCATCAAAATTAGCATTGTCA
AAGCAGTTAATGAATATTAATATTGTATTTGTCATTGGAGCTGGCCCATTGCTGAACTCC
AAGTCATCCATCAGGGACAAGATTAAGCACACAATTATTTCTGACTGACAGGGACCAAAT
CTGGAAGATTTTTTTTTTTCCTCCAACAATTTAAAGAAAAAGACACAACATCATCTTAAG
GTACCTCCCATGAGACGAGACAAGATTAATACACTTTTAATGAAGCAAGATTTCATGGTG
CATGAACAGCAGGAACCTCAGAAAAAAGGAGAGGAATATAGAAATATTTTGACTCAATTT
TAACCATTTTCTGAGGATCGCATTTATAAATTACAACTGATTTTGATGACAGGAGACAAA
ATGTTAACTCACAGAGCATCCTTTTTTTTCTTCTTttgatgaactacaacagatttattc
tgcttgatttt
>NODE_216_length_342_cov_8.959064
TGTGTGTGTGTGAATCTGTTACACAAACATTTAGTTTGAGCCATTGAACACACAGCTCTC
AGCTGCCTCAAGCAGCACAAGTTTAGCAACTGTTTTCCTTTTTAATTGTTGTGGAAATTA
AATAAGAGTGTTTGTGACATGAATGTTGTAGGTAATGAGAGCCGGAGAGCAGCTGGGAGG
CTACGGGCCTGCGTGTGCATCATTAGGAGCTCAGAGGCTCCCAGGCTCCACGCTAGCGTA
AGCCGCTAATGAAAAGAATGTAGTCACAGATCTCATTTTTCAGGCAATTCTTGTGTAAAC
TGGAGATTTTCCAGTGTATGCACAGTGGAACAGGGGCCCCACATAAATCACACAGGCTGG
CTGCCTCCAGTGAAAGAAAAGAGGGGGTTTCGAGCACATGCTAACCACGCAGACATATGC
TGCAGGAAACTGGAAATCTGCAATGGCACAGCTAGAGGGAGAGCCACTCACAGCACCTAC
ACCTGTCTGCTCCCCCCCCCcc
>NODE_217_length_560_cov_8.789286
GTCACTTCAAAAATAAAGAGGAAGGCAAATTAAAGGGAGATAGAGAGAGACAGGGGAAGA
AAGGAGCTGGAGAGGGTGACACAGTTTTAAAATGCCCTATCTTTTGGCCATCCCCGTTTT
TCAATGGAATAAAGAAAACTCAGCCCCTTTCTTCTCCTCTTTTCTTCCTCCACTTCTTTT
TTCTCCCTCCCATCCTCCTATCTCTCACACCGCTTTTCTCTGAAAAAATTCTCATGAATG
ATTTATATGTGTCTTGTTATCAGCAACGATTTCTATAGACCCCAACGCATTCACCAAGAC
ATTTGTGGCGTAATTGTTAATTTTAATGCCATAATGGCTTCAGATGGGAGCTCTGATTAG
ACATTTATTACACAATTAAATGAAACATACTCAAGAATCACAAAAGCCTTCCGTAATTAT
TTCAGGCCATTAATAAAATGGGCATTAAATTATATTGGACACAAAAGAGAAGTGAAATAG
ATTTCCATTAGAGCAATAGAGGCAGAGAGGGGTAATAGATCCTGCCTGAATTCACTCTGA
AATTAATTGTTGCCCAGCCTATTTCCACACACAGTGGAATAAATGAATGAGAAAAGAGAG
GAAGAGAAGAACGAGTTGGTGGCCGAGAGAGTGAGGGGAGGGGGTTACATTAAGAGCCTC
TGATAAAAACCTTTTGTTTGACGTACTACAATGGACCCTCAATTCAAGAGAGAGAGAGGg
>NODE_218_length_566_cov_6.775619
TGTGTGTGTGTGCGTGTGTGCTGTATTAATACATCCCATTGATCAGAGCAGGACCCCTGA
CAGTCATCATCCCTGAGAACCATCTGGCCGACGCCTGACGCTCCCTCACCCAAACAGAAG
CTGACACCCTATTAATCTGCTACCGCCATGCATACATACGTGTGCGTGCGTGTGTTTCTG
TGTGTGTGAATGAAGGAATCGGTGTGAGCATGCGGAAGGGACTGTGTAAAAGGTTATGTT
TAGCGTACGCGTTAACATTTTTGCCATGTCTATGTTTCTGCGTACGTGTTTGCATGCGTG
TGTTTGTGTGTGAATGTGCTCCAAATCCACATCGTGCACACACATACGAACGTGTACACG
CACCACTCTGCCATCCGCCAACAACAGCCGGCGCTGAAGGGAGCTGAAGGGTGCTTGGAA
ATTAAGGTTATTACACAAATTGAGCCATATGGTCTAAATATTTCAGAGCTGAAATTTACT
AGGCAATAAAAATGGCCCCTACCTCGGTAATGGTGTAAATTACAGCTTAACCACCAGCGC
TAATGATGTCCTTCTGTACGCCCCGTAACCAACCGTACATGAAGGACACATTGTTTAAAA
AATACCCCAGGAAAAGCGAAAGAGAGGGAGAGAGAGAGAGTGGAGAGAGAGAGGAAAAGG
GAAGAAGGGATGGGGAAAGAGGGATGAACAGAGGTAAGGAGGAAGTGGaagaggtgaaga
aagggg
>NODE_221_length_396_cov_13.765152
AATAAAAAAAAAAAAAACCCTCAAAAAATAAATTCTCAGTTGTTTTCTTTTTTACTAATT
TCTCTCTTTTTTTAAATTTCTTTTTGTCTTTACCTCTTCTATTTCTCATGAGTTTTCTCT
GATAGTGATCCTGTTAAATTAAGTGCCTGGGCTTTATCCAGAGCCCTCTCACCGTCACTC
CTTTAATTTAGTCATTATAATTAACCATTAACTGGTGTCAGTTTCTGGGCCACTAACAGG
CCCACTCAGTTCTGCTTGTCTGCATTATCACAGTTTGGGGGAGAAAGTAAATTATAATGA
AGGGCTATATAGTCCAATTACTGATAAAAGCAGCCAAGTGCGCTCCTTGTAATTAGGTGC
CAGTATCCCTCCCTCCTTCTCTCTCTCTTTCTCTCTCCCTTTCTTGTAGTGACACGTTGG
AAGGGAATATATGCTTAATAGCTATTTTTATTACTGTTAACCTCTTAGTCATGTTCTTAA
CCCAGCGACTTTCAATCACCGAGACAAGGGGATGCCACAGAGAGACCTTATCTCACAAAC
AATCATTTTATGTGCt
>NODE_222_length_518_cov_8.227799
GTCACAAATGGTAGGGAATTTGTTGTTAGCAGTAGTTTGCTTTCTGAATGCACATCCCTT
TGCCGTTATAGCCCTTCAGATGTCGGATAATGCACTTTTTTATGCACTATTCTAAATGGA
AATGAAAGTGACAGAAATTCCCTCCAATGTCTGATTCCAAATCCCAGTATGAGGCGAAAC
CTAGGTAGCGAAATTAGGGGAGAAAGCTGGGGATGAGGAGGAATGTGGAGCTGTCAGTCA
GTCAGTCAGTGGGAAGGGGGATTATGCAGAGCTCAGAGCAGTAATTGAACACCATCGGGC
CCGCCCTCATTTACATCTCAGCCTTCTGCCGGCTTTGATTGGCAGCTGTACATGAAATGC
CACATCAGTTGAAAGTATGTTGTGAGCTGGCACTAACAATCCTGTGGCTCCGGGGAGACC
TGCCATATTGTAATTTGGTTATCAGGCATGAAGGAAATAATTCTAAGTGCCAGGAAATGT
GAGGCAGAATAAATGCTTCATTGCTGCAAGTTGCCCAGGGTGACAGTTCTTATTTAATGT
ACAAGAGCGTCCCGTTGCCTGTAGATTTGGGGAGCGGAGAAGGGGGGAAAGGAGATGTAA
ACTAGGAGGTGGAGAATTTTCACAAAGGTGACGGGAAAATGGAAACCTGCAGCGACAAAA
AACAAATACAGATAATCa
>NODE_223_length_351_cov_9.774929
AAAAGGAAATGTTCACATTTGTAAAAAACTACTCTCCAAAAATAATTTCTACAAAACGCA
CTATGGTGTTATTCAAAGGCAAGAAATAACGTAAATCTTTGCTTAACAAAAGAACGCATT
TATAGACTGAATGTTTTTTTGGATTCCTTAGATATCGCTGTGGATTACTTAAAGAATACA
ACTTTCAAACAGCGTTGAGGAAAAAGGCACGGTGAGTCGATGACATGTGAGAGAGAAGAA
AACACTGATTTAAAATATAGAGTGAGGGTTTAATAATGATACAAACCCACGATATGTAAC
ACCTCAAAGCAGCACATTGGCACAAAGTCAGAAGTAAGACAGCACAGAAGATAAAAACCT
GTCTCAAAAAAATAAAGAATCAGAATAAATATCTCAATAAATAAATAAACAGGTAATATC
TCATTAATTACTTTGAAACTAATAAATACGTACATTTGAAAATATGCACATTGGCAGAAA
TCAATAACCAAAAAAGTAAATAGTACTTAAt
>NODE_224_length_364_cov_11.467033
GGGCATTTTTTTTAACTTCCCCTATCCACCTCCACACCGAGAGAAAAAAAACAAAAAACA
AAAAACAAAAGTGATACGAGTTCTGCAACTTCCATCTGTGGCAGCACTCGTTGTCTTACT
GCAGCTTAATTACAAAATATTGGCGCCGTTTTCTGTAAAGATTACTCACTGTAGGAGGCT
CTACGTAATTTGGGACCGGAGGGTTTGTCACAGAAAATAATACAATGCAACTGGGCTTTC
TGTATTAGATTTCCGCTTTTAGCCTCCTTGACATTTCAAGCTGCATGAACTAATACATCT
GTTATTTGTTGATCATTTGATTATTAACATACTTCACAAACCAAATCAGCTGCCCTGCTG
GAGACACAGATACAGCTCAGCAGACAATCTGGGTTTTCTCGCCTGCCACGCACAAACACA
CTCGCAAAGATGCACAATTCAGCCCTCAGTGATAAAGGAAAGCAGGGAAAAAACATTCAT
CTTCCCCTCCTttatcactgagggctgaattgtgcatctttgcg
>NODE_225_length_404_cov_8.965346
GGCAGGCAGGCAGAATCATTATTTAAATATAGAAAATGCATGCAAGGCAGGGCGCTGCAG
CCTTACTTACTCTGTGCGCTGCGCTGAGTCTCCGCAGTTTAATTACAAGCGCTAATTTCC
AGTCGCACATAGTGTCAAAAAATCTGCGACTATTTCTCAGAGATTCCCTTTAACAAGTGG
AAACTTAGTGTCCTCCTGCACCATTTTATACATGATGAGCCGTCAGTAATGGGATTATTA
AACAAAAACGTTTCAGGCGCTGGCGTTAACCTTTTTTAATGCCTAATTAGGTTTTGCAAA
GAAATAATTAGATTCTACAGTGCTTACACTGCCTATATTTTCAAATGGCATCTGCAGCAA
ACACATCATCCTGCGACACTCGTGCCAATAATCTGCGGATATATGCGCTACAGTAGCAGT
CAAATGTAAGATTTTAAAACATGTTGGGACCAAATAAGGTGCACTTAAAGCTAAAATAAT
TATCCAGCGCAGGCTATAGGACAACCTGCAGCAAGAACATAGTCTGGTCAGCTGCGCCCC
CTTGTGGTCCATTTACtcacgcag
>NODE_226_length_548_cov_12.001824
AGGCCTTGGTGCCTATTCAGTAATTCTGTCAGAGGGAAATAATAAGAAAGGAGGAGGTGA
GCAGGATCAAAAGTTTGTTTTAGACCGATAAGAACAGCAGAAAGAGCAGATATCCTTCAG
CTGTGAGCTGGTGACATGAGTTAAAGAAAAGCACTGATCATCTTTGAGGGACATGGCATT
CTCTAATTTATAACGGTGGCATGCCATCATAATAATAAGGAATAGGATCTGTCATGGTGT
CTAGCTGGTGCTTTTATTAGACCGATGGGAGGTCTCTGTGCCTCTCCTTTCTGTGTTGTA
GTAATGAAAGTTACAGCACGTTCTCGCCCAGCCAAAGGTTGGCCCTGCCTAATGAAAACA
GATGAAGCAGAGATAAAGTGTTTGCCGACATTAAGGGACTCATTTATCACCGTTAGCCCC
CGAGCTATAGAACACCTTGGTCTGGAGCTCTCCTTTAACAGGCCCTGCCTCACAGCACCC
CGGTGGCACACTGCAGCCTTCCAGCCACATGCACACCTCCATCTTTACCCTTCTTTCTCT
TTCATTCGTTGCATATTTCACTGTGCGCTCACCGAAGATGTTGCTGTTTACATCTGTTAC
ATACACACCAGCCTCGTTCGCAGGGTTTTATTGAAGTTGGAGTGAGGTTTTAGCACCAAA
AAAATAGAGAGTTTTAGTGGAACCTTTATCAAATCTAAAGGATTTGGc
>NODE_227_length_540_cov_7.875926
TGAATTTAAATCTGCTACGATCAGCTTAATTGTATAACGTGAAGAGACGACATGCAGGAA
TTGGTTGAAATTTCAGATTACAAATTGAGATGGAACGACTGTATAACAGAACCTGGTACC
AGGACATGAGGGTTTTAGACTTTATAGGTTTTTGGGGAAACTACAAATGTCGTAGTCACG
GATTAGTTCTGGTACTTTAAACAACCACAGAGCACGTCTTCATCTTTACCCGCCACTGAC
ACGTGTTTGTTCTACCCCGCAGACCCAGATCCAGTACCTCAAGCAAGTCCAGCAGCCGAG
CGCGGCCCAACTGCGGTCGTCCATGGTGGATCCGGCCATCAACTTGTTTTTCCTCAAAAT
GAAGGCTGAACTGGAACAGACTAAAGACAAACTGGAGCAGGCCCAAAATGAACTGAGTGC
CTGGAAATTTACACCTGATAGGTAAAGACAATCAAAAATAACTCCCCCCCTCAAAAAAAA
GTCAAGACTTCCTCACGCCCCCCACCCTCACTCTCACTGCAGGCATGCAGGAACAATGGT
GGGGGGGAAGGCTGACAAATGCTGTACTCACCACGAGACTCAGACTTTACAGAAAGCCAG
TCACTGCAAAACAAAACTGTTTTTGTACTCTCGCACTGTGCCAGCTACATATCACATAAC
CTAAAGAGaaaagacagtatggtcaggtgacacttgtgtt
>NODE_228_length_357_cov_12.324930
TGCATGAAATGTGAGATACAAAGTCCAAACATGGCCGCATAAAAATATGATTCTGCTGGT
TTTCTTGTTTTACTACGTTGCTTGAAAATCCTCCAAATACATCTCAGACATGTTTGTGTA
TTTATTTAGTCAGTATAAAGACTCTCAGATGGCTACATGTTTTATTTATGTATTGATACC
GCAATACAGAAATTCAATCTTGCATTAAGACATGAATAGATGGTCGTTTTAAATGCAAAA
ATATAATTTGTGCAGCATGACACATTAGATAGATGTAAATCTTTGGGTCAATCTGTCTGT
TCTGCTACAGCCCGAGGTCGCTCTGTACCTGTCCGATGAGCTGCACGATGAAGTCCACCA
CCAGCTTGGAGTCCTTGTTGAACATCCCCTGCCACAGCTTGTCCACCACACGCTGCGTGA
AGTAGAAGACGTTGTTCACCAGGATCTGATAGCTGCCACCGCTGCTGAGCGGCAGAGACG
CATCTTCACCTGGAAGGAGACCAGCAGCGAGACGAAC
>NODE_229_length_508_cov_12.797244
CGGGATTCTAGCGCAGCCACAGATTATAAAATATCAATTTATTGTTGGTTTTTGTTACAC
GTGTTTTGAAATCTAAACACAAAGCAAGAGTATAAAATCACCCTGGCTATCTTTTTACAA
ATAATCCACCAGACTCATATCTGCTCTTTGTTTTATACACAATGTAATAATCACGGATCA
TAGTTCTGGCCATACATTCATCCATCCATCCCTCTGGTCATGGCCAACACGATACTGTTC
TATACTGTGCTCTGCTTCTTCGATGCCTTGGCAGCAAATTAAGTTAAAGCCTGCGTGGAA
AAAAGAAGCCCTTAAATGTTGCCATATGCAGGATTGCATGGGAACTTCCTGAGGAACACA
TGTTGTTCTGGGTCTCTTGGAGAGGTGTTGAGTCTGTGTAGTCTATAGAGTGCGACTCAG
TATGGTGGACCACTCAACGTCGGCAACAGAAAAACAGCCATTTACGACGTACCATAATAT
TTTGGGAAGATTGTCACATTTAAGACTCGTCAATTCTGAACGGGTCAGCGGTTGTTAAAT
ACGATGGCCGTATTACATGGGGACAATCAGCTCCAACTAAACGCTGAATGTGCTGACATG
TTTACACTTGATACTTTTGTGGACTATATCTCTTCCTTTTTTTTCCACATAGACTAGCTG
CTTTCTCt
>NODE_239_length_403_cov_5.655087
TGGCAGCCCTCGAAAGATAAGTAACCGGCAAAAAAAAAGGCAGGAGAGTGGGATGAGGAG
GGCGGGAGGACTGAGGGGCCAGAGAGCAGAGGACCCTTTCTCATATCCAAGCTGCCCCCA
TCTCGCCGCTGTTCGACCCTCCTCTCCCCCTTTTGCCTCACCCCGCTTTGGCCCGGTCGC
TTTGCACGATACTTCAGTGAATAAATGAGTCGTTTTAATCCGACTGACAAGCTGGCATTG
CCCAGCCCTGCCCTCCATCTGTACTGGCGGCCAGCACAGCAGCAGGCCCCAGGCAGCCCG
ATGTGCCAATCCAACACACAGCTTATCCTGGCTGTAGCTTCAGGGACAGAAGGGTTAGAG
CTCTATGCGGCAGCTACCCTCTCCACCAAAAGAGCTATTTATATAAGAAAGGGATTAGCC
GGTGGAGGCTTTGATGAACTGAAAAAAAAAATGAATTTGCTCCCATCTTGCTCTAGTGCA
TGTTTGAAGTCCTCATCTTTTTAAATGAAAACTTGCAGTTTGTGTCTTGCTCCTCCAAGT
TATAAAATAATCCAGCGTGCGTg
>NODE_240_length_546_cov_16.111721
TCCAAAAACCTCTGGTGGGATCTCTTGTTTGTTTGTTTGTTTGTTTGTTTGTTTGTTTCA
GGAGGAAAAAGAAACTCAAAGCCTTGAAATTCTTCTCTCACAATTATTCTTAAACATTCA
AGTCATCCTATTAATACTTTGTACAGCAGAAAGGTCCTTCAGATTTCACACGTGTGTATA
TATAAATATAATATATAGAAATATGCATATACATATGTTCAACTTGTATATGTGTATACA
TATTTTTGGAACTGTATCAAAGCCAATTTAATGTGCTCTCAAAATATGGCCCATGATTCC
TAGTGGGATGCACATCAATTCACATAGTACAACCAGTAGATTAGGTTGAAAAATCCAAAG
GTGATGGGGAAAATGACCCGGGACCACTTGTCAATGGTGCTAACATCTGACAGGTTTGGG
ATTTTCAACTTGAGCTTGGAGGAGCGTCGTCGTAGCCGACAGTTGGCCCGGCTCCGCATG
GCGCTCCGATCCAGCGAGTGGTGGCTGAAGCCGTCGCGGGGCGCCATGGGCTTCCTGAAT
TGGACCCCGGAGCTGTCGAAGGACATGACCGAATTCCGAGAGTCACTGACGCTGCTCCCC
ACGTCAGAAGGCATCACCTCGTTGTTCATCTCCAGCGTGGTGAGGAGGATGTTCCCGTAG
GCGTCcacctgcgaggagagcggaccgacaccggcagtcagtgagg
>NODE_241_length_425_cov_6.908235
CCTGATGGTGCAGGTGGAGGAGAGGAGGTCTGCTGTGGAGAACAGCGCCAAACAAATAGA
GGACAGGTTGGTCCCAACTCACACAGAGTCATAATCACAGTCCCACTTCTGAGCAACGCC
AGTCAATAATTTAACAGTGTGAAATATAGCAAGCTAATGAATAAATTACTGTCTGAAATG
CTGCTTTCTTCTGCATTTGGAAGAGACATTTTTGCCCCCCATTCTGTCTTTGTAGGCTTC
ATGGGGTAAAGATTGCACACAGGAAGGCAGAGAACCAGATTAAAATGGCAAAGATGATTA
TGATGAACGAGCTTAACAAACGAGCCAACCTATTAATAGAGCAACTGGAGGTAATTACTT
TCTCATTCTTTCTTTCCTTCTTATCGTTCAGCCAGCCGTGAATGTACATGCAAAGAATCT
GTAACTGCCATGATGTAATCAGCCCTGAAAGCAAGCAAACGAGAGCCAATAATAATCTGT
CAAAACTGCTTAAACCAACATCTTAGGAACTACATCTGTCAAAAAAAAAGCATTGTTGAT
TAGCCCACAGTTCAGCCACTGTATGCCagtaattacacatgcact
>NODE_242_length_167_cov_3.706587
ACAAAAGTGGCCTTTTCAGCGCTCCAAACGCTGTTTTAAGGCATAAAAAACAGCAATGTT
GTACTGATCGCATCTTCTAGTTTACAAACATGTTTTTGCTTCAGAATGTCTTCTATTATG
ATAAATATGACGGCAAACAGTGTTTGAAGTCACTTCTTGTTGACGAGTTGACAGGACACA
CTGAATGACAAAAGTGGCCTTTTCAGCGCTCCAAACGCTGTTTTAAGGCATAAAAAACAG
CAATGTTGTACTGATCGCATCTTCTAGTTTACAAACATGTTTTTGCTTCAGAATGTCTTC
TATTATGATAAATATGACGGCAAACAG
>NODE_243_length_490_cov_5.812245
TGAGTGACTGATTTGAGGCGCGCAGCGGCTCGGCTGTCCCCATAATTCCTGAGAAATAGA
CAGCTTCAGCGGAGTTATCTGTGTTTGTAAGTCCTTCTGCTGCGCTGGGATGACAATAGG
GATTAGTGCCAAGGTTCTTTAAACTGTTTTTTTTTTTTCTTATATTTTATTTTTGGGCGG
GGGGAAGGGGGGCTCTTATCGGTGTCTCGGCAGGATGCTGCCGCAGCCAGTTTTCCTTGA
CTGTCAATTAAAGAGGGGATCATTAACTTCAAGGGTATAAATGTTCTAACACTGGTATTA
CGTTGGGAAGCTAAGTCGCTGACAGATGTTCCAACTTTAATTCTCCACTTGTTTTTTTGT
CCTTTAATTAATTTATGTATCACTATTCGGGTTTTAAATATTTTTTCCCCCTGTCTGCTC
TTTGTTAGCCTGTAATCTCAGTTACCATGGTAGTCGCAAAGACGATTGGGCCTTGTCACT
CGCCTGTGTTTCTTATGAGGTTCAATCGGCTAATGTATTCAATATCATCCAAACTGAAAG
GTAAACAGTATCTAATGGCACATGTGTTCCTGCACTGCCTCGATGCAGCCTGGAGGCGCT
GGGCGGGAAGAGAAGcagcacgtctgcctctagttcttcaggcttttcac
>NODE_244_length_453_cov_10.843267
GACATGAGAGGAAATTCTTTATAAACCTGCAGGCTAACATTACCTCCCTGTTACTTTAAC
ACAAAAGGGGTTGTTTCTACAGTATTAATAACCAAGCCTCACCTAAAAAATTAATTTGAA
ACTATGCATACAGTCCTGAATAGGAGAGGGTAAAACTATTAATTAAAAGTGGAACAGGTT
CTTATTTTAGTGGAAAGTGGAAAAATTATGAGCCTTTGTTAAGGAAGGCCCAGGAGCAAA
GCTTTCATTAGCCTACATGCATGGCAAAAGCAATTCATCAACTGTAATTTTGCCTCAATG
GGCAAAAAAGAGGGATCAACCTCAGCATGCTATTTATGGAGATTTACGGAAGTCTGGGAA
ATGCTAATGTGATTAACATTTATCTACAACATGTTTCGAAATGGCCCTCATGTCCACGTT
TTGCCTTTAAGATTAAGTTATTGCACTTGCTCGAGAAAAAAGAAAATTATGGAGTGATAC
AGAATCTGCTTTGCAGTGCAAGAGCACACAATGATGATTTTTTTGGAGAATTCTCTGTCA
CATTAGTGGAGGATTTCTTCCCCCCCACCACCATTCCCTCCCCTCTCTCTAAATATCTCT
CTTTATGTGTGTc
>NODE_245_length_542_cov_6.199262
AAAAACATTTGAATTTTCCCTCAATGCTTCCTCACTGTTGAGGCGTTTGTGTGTTTTTTT
TTTTTCTCCTTATTTTTCTTTTCCTTTTTCTTTTTTCTTTTTTTGCTATTTTTTTTAAAA
CTCGAGTCACATCCGCAATCCCGCGGCCCTATAAGGAGCTTTCACGCTTTTTGGTTTGCT
TTAGATGTTTAATACCCCCTCTCTTTTGTGTCAGGGAGCTGGAGAGGCGTTAAGAAGCGC
TGATAAACCCCACTTAGATCCCTTCCTGGCCCGTCACCCTGGCCTGCCGGGCCGCTTTAG
CAGGGAACTGATCTGTGACGGCCTGCCACTCAAACTGAGCACTTCTGAAGGCTGACACAA
TGGAGTGAGCAACACACCAGAGGGCCCGGGGGTGGGTGGGGAGGGGGAAGGAGGGAGGGC
GAGGCAGAAGAGGGAGAGGAGGCCAAGAGGTGCCCCGAAAGAAGGCTAGAGGAGGGGCCA
GAGAGCATCTCCCTGTTATCTGTTCCCTCTCTTTCAGTTTATGCAGTTTCCCCCTCCCTC
CTCTTGCTGCTTGATACTGTAGAGCTCACACTCTTTGACTGTTTGTCTTCTAGTCGGCAG
TAACACGCACACACaagccctctcctctgtcgtttgtctctctgtggtcagggctatcag
tctggcagctagaaatgaaagattgaatgaagaggcagagag
>NODE_246_length_581_cov_9.734940
TCGCTTTGCGCGGGGAATGGAACCAGAGTCTTGATATCAAAACTTCAAATACTTCCTGTA
GAACCAATGCAATGGTGACGGGGCGGGAGGGGGAGTTCATTTACACTTTACTCACTTTCT
TTCCTTTCATTCTTCAAGCCTCAGAAGTGTCTCTTCTCTGTTACATCGAAAGTCAAAAGA
AGGACTGAAGAGAAAAATCTTTTCTTCTTTTCTTTTTTTCTTAAAAAAAAGAAGCACATT
CCCTGTGAGCTATGGAGGCTTAGAATGGTTAGACAATTTAATTGGATAAAAGGAAAAGAT
TAAAGAGGCCCTGACTCTGTTCCATAAATAATTGATTTCTAATGTATTTGTAGTGGCAGT
GAGACGCTGTTGTTTGGGATTGGGGGATGTTGAGTGGCAGAACGCTTCAGATTTCCCTCA
GTCTTTGCCTTCTTTGTTTTTTCACGCCGTGATATTGAAGCAGCATGAAAGGCAGAGAGG
GAGCACACTTGCAGCTCAATTTGATCTTACATCGTCAGAAATCAAAGATCGTGCATGTAA
AGAAGGATCGCAAGGAACTTTTTTTTTGCGGGAGACCAAACTTTTCACACTATGTTACCA
AAGAATACAATTCTGCTGGTGCAACCCTTGCAAACCCCAAAGGCAAAGCCAGCAACTGCT
GTTCGTATCCAAAACTAATAAAAGAACCACAAAATCCATTTTAGGACTTCAACTAAAGTT
TTGTGCTTGGTTTAAAATATC
>NODE_247_length_361_cov_10.592798
AGCTCCTTATTCATTCATGAGAGAAGCACCGGATAAATAAAAAGGTTCATTACTGTGCTA
AAGTGTTACTAATGACATGTACCTGCCACTGAGCACCTCCGAAAATCTAATGTGACACAC
TAGAATGGAAAATCTATTCTGCTGCGCCGAGGCCTCCAATGGCGCCGGCACATACTCTAT
GGAAATTTCTCTCCGCTTGCCCTCCAATTGTGTCTCTCTAAAACCAATATTTACAATCCC
ATAGCCATTATGTCCTACTACGCCCTCTGCGCCTGCTGTTGCGACCTCCATATTAGCTGA
AAATTGGACTTTGCAAACTTAGCAGGGGAGAAGGAGACTCTGGTGGTAGATGAGAGGGGG
CAGCACCAGGGGGGACCCAGCGTGAGGCGTGGGCCGTCTCTGGACTCGACACCCACCCAG
TACTGAAGGATCTCACACCGCTGCTCATCCGGCCTCTTAAGTCTAATGAAATGCTAAAAA
CACACCAGCAGACGTcagactttacattgaaatctgcgtgt
>NODE_248_length_332_cov_12.861445
CGGTCACATCTTTTGTTTTGTCCTTCACAGCATGCCTCTGTGATATACAGAGTCGTCTCT
GACTCCTTATGCAGTGTCTTCTTCTGTGTAACGCATTTTGGCTCCTATAATCAATAAAAC
AGCCCCCTGGCACTTGTTCCACAGCCTTATGTCGTTTCGTGTACTTTGGCTTTGTGCACA
GTCCCAATCCAATGCTAGTGATCTAGCTTTGCATGGCATCGTGTGTTAGCTTAGACGTGT
GTTTGTAAAGAGGGATGTTCTCTTTTTTCCAGCAAAGATGTCACGGAAATTAAGCTTGCC
TACTGAGCTAAAGCCAGACTTGGGTAAGCCTTGACTTCGTGTCTCCAAACAATTTGTATG
AAATGCAGTATACTTTTCCCGCTCCAACTGGACTCCACCACATTCCATTAGTCCGGTTTT
TATCTGGTTATTAGCCTCAAAATTGGCAAGCTGTGCAGATGTTCTCTTAAGTTTGCATGA
CTCAAAAGTAGc
>NODE_249_length_351_cov_21.777779
TGAACGCCGTGTGGAAACAGGAGAGCACACCCAGGAAGGCAATCACCTTGCAGGTCAGCG
TGCCGTAGGTCCAGGCAGATCCATTCTTGACCGAGGTGAAGACGAAGGGGAAGCAGATGG
CGGAGCGCAGGATATCGGAGGCGCACAGGTCCAGCAGGAAATAGTAGGGCGCTCGGTGCA
GGCTCTTGTCTTTGACCAGCAGGATGGAGATCAGGAGGTTTCCGACCACGCCGACTCCGA
TGATGAAACCCAGAGAGGTCAGTTTGAGGAACGTGGCGAGAGGAGAGACATTCTGCAAGA
TGGTGTGGTCCCCTGCATGGCTATAGTTCGCCATAGATGGAGGAGGGATCATAAAGATAG
CGGAATAGCTTCAGCCAAGTATCATGATCTAGAGGTGGCAGGGGGAGGCGTTAGATCCAT
TTGGCGGTGTGCTTTGAAGAGGTTTCCAGGCATATAGGCAACCTCTCCTCTAAGGCATCC
TTTGTTCCTTTGTCTCATCACACCTAAAAAa
>NODE_250_length_369_cov_6.173442
GTCACTTTGCATTATTTTTGCTGCTGTAATTCCTATTCGTCCCTTCTGGAATCTTCCTGT
CCTGCTTTGTCCTCGGGTCTAATCCGGACTTTCTGCCTGTTTTCAGTCCCCGGTCCCCAT
TCTCAGCAGGGTTCAGATGGAATAGCCATGCATGACGCCCCTTCTATGGCAACCACACCT
CCACAGGAAGGCAACGCCGACTTTTCGGATGGGCAGAGAAGGCCTTTGAGAAGCTGGCAG
CAGAAGTAAATCCTTCTCTAAGGAACAAGGAGAATTAGCAGGGAGCAGTGGACTAGGGAT
TTAACCCTACCCCTCTCCTTTGAAAGGCACAGTCAGTCCCACTCCTGCGGCTAGCCACAA
TCAAACAGAGGAGGAGTGGGGAGGTGGCAGCGGGGAGAGGAGAACACAAACTCCCTGAAT
GACACAAGCAGTGGATTGTGGAGGAGCCTAATCCCACTTTAATACCTTTCCAAGTTCAGC
TGCTAAAGAATGCTCTTTAAAACAACACCACTGTGTGAGCAGtgaaggt
>NODE_251_length_460_cov_13.141304
GCCTGTCATTGGTTTAGAGACTCCAAATGACCCTGTGTTTCTGCAGAAGACTAATTCATA
CCCTCCCTCTCCCTCCCGTGGCCACTGGCAATACTGATGACCACCAGAAAGACACACACA
TACGCACACACACGCCTGGACACTTTTCATGCAGGCAGACGTTAGCACGTACACACTCGC
ATGTGCACACACACACACTGATGGCTGCTGTGGTTTGCTGGTGTAATGTGCTTTGTTGTG
TGAAGGTATCAATCAGAGGGGAGCAGATTATTAGAGTGTCTGAAAGAGATCAAACAATGT
TGCCGTCTGCACCCACACATGGCTGATTTACAGGCAGGCTGATAAAGTACTGCAGCTCTC
TGTCAGGGGCTACATGACGGCTCGCCGCGCTCTTAGGATAAATTATTGCAGAGGCCCGCG
GTAATGTCTCTCCACCTAGCAACCAGCCGCCCCAGCCGCTGCCAGGGGAGCCCTGCCTCG
TCTGCCATAATGGCACTGTGTCCGGGGTCAGCAGTTACTGTATCGTAGCAGGGTGGGAGG
GATATATACACACACACACACACACACATATATATATATATATATAAACACACACGCTTG
AATGCATGCgcgtgcaggtt
>NODE_252_length_533_cov_7.594747
GCCATACCGTTGCCGCCTTTCAAATCAACAGTGGTGTCAAAACAGAGCCCTGAGGAACCC
CCAGTAGAGCATGGCTCACTAGACCCCTGTAGAGATTTGAAGACCACTTTGGAACTCTAA
TCCACTCAAAATGTGCTGATAATTTTCCTTGCCAGGACACTCTCTGCCTGGTGTCACAAG
AGTGGCCTCCCGGGAGCAGATCAGCCAATGATAACAAAGTAGCCAGATGTCTGGCGCTGG
CAGAATCCCAGAAGCCAGACAGCGGCACGCAGCAGCATCCGCTGTGGGCCACAGATCAAA
GATACCTGAGAATTACTTATGGGCACAAAATATGTGTTGCTTACTCTACAGTTCCCATTA
ATAACAATCTGGGAGAATTTGTATTTCTAATTAACTCTTTTCTTTCGGCATACAAAGTGC
TGTAGGTTGTCTAAGGCTGCAGCAGCAATTTTTCTGTGGCAACTGCGAGTCGACAACAGG
AAGTCGGATGCAGCGCTGTCTGAAGGAGCCAGATCAGCTTTAAATGCAGTTCTGAGGCTC
AGAACACCCCCTGACTTGCCTCAATAAACAAACAAACTGTGTAAGAGTCAGCTTATTTAG
ATTTAATCATGCTGCACGGTGCCTACTTAGACTGGTCCTTGATGCATACCTCGAAAGCTG
TAGgtgttgacattgaactgatttaaatgagat
>NODE_253_length_614_cov_5.978827
AGAATACCACGACAGGCACAAATAAACCGTATTATACATTTTGTTACCCTTGCAGCCAAC
TCAAATTACATTTTGAATGTCGTCCACTCAATCTCCTCTCCTCTTTTGTGCTTTCTTTGA
TATAAATAGACAGACATTCAGGGGTCTAAAGAGTGGAAGTTAGAAGAATAAAAAAGGAAG
AGGAAATTTAGATATTTTTAAATGATGTCCTACATTTTGTCAGCTAAAATCAGGATATTG
CCTGAGCGGGGAGAAGCCATGTTCTTCAGTTGTCAAAAGGCAGTAAGTAATGATTAAAAT
AGCAGTGTGAAACGCGGGGAGATTAAAGTGATGCTAATGATAAGTGAGAGAAGAAAAGGG
CAAGCTATATTTTAATTCCTGGGAGAATGGTTAATGACTTCTATTGCCTGAGATTAAACT
AAACCTGTCTCATCAGCTTTTTCTGCTCGCTGAGGAAAAAAAGCCCTCTGCACTTTAATT
TATTAAACTCTTTTAAGGAAGCACATTGATCTACATAGGTTAAACTTTCAAAATTTGGGC
AAAAAGACGCCCCATAAAGCTGTCATGCAGGGCAAAGCTGTTGAGTTGCTCAAGGCACAC
TATAAAGAATTCATTATCTCCAAACTGCCACATTTAATCAGAAAATATCAATTATTTAAA
AGGGGAGGTTTGCTCCTGTTTAGAGCATCAGGTTTTACTGACACCCTGAATTATACTGAC
ATGTTGAATATATTTTTCTGCTGTCACTGTGATGGTGCTGTGAACTTTTTttcc
>NODE_254_length_496_cov_12.887096
CTGCCCACAACAGGTGGATGGCTGGTTTCTTGGGCAGGTGGATGGTACACGCCTTCTTGT
AGACATGTCTCACACCATCAGTGCTGTAGCCCTCTAGATATTTTGCATACTTCAGAGTGA
AAAAGAGAAAGCGAGTTGGAAGAGATGCAGGAGAGGACAGAGACAAAGAACAGAGGAGAA
AGAGAAAAGGCAAAAGAGACAACACATTTTAAACCTAAAATTTCAGTTGACAGAAACAGT
GAATTTCTTCATTGACAAGATCGTTTTTAGAAATTTTCTGTGTAAACCCATCAGCACCTT
CATGGAACCAATTAGATAAGTTTCTGTAAGGTAGTGGGAGACGAAGAAGATGCAACGTAG
TAGTTGGCAAATGCTGCAGTCAAATCTTGTGTGGCAAGCTGGCCATCCCCTAATACAACA
GATACAGTCACATATCAACGTTACACGCAAAGAGAGTGCAGGACGATTTACTGTGTCGAT
GTGATATCATCGTTGATGGGGGAAGTGCAGGGAGGTAGCTGGAGTGAGAGAGAGGATAAA
GGTGGCGTTACCTTGATCCAGAACTCCTCGTAGAGTGCACAGGCGATGAGGCAGCGTTCG
AACAGAACAACCACGCGCTCCGGTGTCCCGTTTTCAATTTCAAAGTCCAGGTACTc
>NODE_255_length_490_cov_8.244898
TAACAGCTTATCAATGTGCATGTAAACTGCTCTTTTCTCCATATCTATTTGCATAAGATG
AGAGAGCTACATAGCTGTAACCAAATTATTACTTTTTTTCCTCTTTTACCCCTCATCCAA
AAGAGGAGGCAAAGAGGGGAAACTGTAACTACCCTGATAGTGGTGTTAACATCCAGCCAA
GCTCCTCCACTCCCCCCTCTGTTCTCCCTCCCTCTCCCTCCATCTTCTCTCCTCCCCTGT
TACCCTGGCCTATCAGTGCAGAGCAGTGGTCTGTGAAGAAATTCCCAATATCTAAATTTA
CACACTGTATCAATCTTGTTTAATAGACTGGAAAGCTTATAGCCGCCATGGCAAGCCGGC
AGAGAGGGCAGTGGTGATAAATTGTCGGTGTGCAGGCGACAGCCGCCCGTGATGTATAAT
GAAATATTTATGATTTATCCCAGCTAATAAACTGAAATGAAGTGCATGATGTATGGGAAC
AGATGGGCCCTCTATTGATGCTGAGGTGGAAGAGGGGGAAGAGGAGACAGGAAGATAGGT
GGAGAGAAGAAAAAAGGAGATGTGATGAGAGATGTTTGAAAGGTAGTGAGTTAAAAATGA
AGGGTTAGCATGGGACTGAGGAATCAAAAAACATAGTTGTGTttagcatt
>NODE_256_length_508_cov_8.326772
AAGCATTATTGTTGACATGTGTTACTAGGACAGAGGTATTAACAAGCATGGCCATCAACA
GTCATACATGAAAATGGTTTCAAATAGCAAGGAAACTTAAATGGACAAACACAGTTTTAA
GCTTTAAAAAAGGGGGGATATCTCTCTCTCTCTCATTAAATCATAAGTCACCAGTACATA
CGATCCTTTGGCCAACCTCTTCATTCACTAACACTGAAGGATGGAACGGATGGAGCCAAA
AAGCGTGCAGTTGGGGGGAATTTATGAAAACCTCGTTCCCTACCCCCTAAATTTTTACAC
TTTCGATCCCATATACGTTGTAACCTTCCTTATAAGTTGCAAAATTCTGTGAATTCTGCG
AGGAAGTTGGGTTAATATTCTGTGCATTCTTTGCCACCTTCATTCGTTTCGCCTCGGCTC
GGGACTTGTAACAGAACTCAATCAAGGCCACCAGCATGGCCAAACCGAGTCCTCCGACCA
GAATGTAGAAGACCCCAGCCACGTTGCTCAGGCTGAGGGCGCTCGTCTTCTCCTGCGAAA
TGCACACGAGACGGGGGTCAGCGGCGGGGCAAGGGTGAAAGGTCAAAATATTTTGTTTTg
ttttagaaaatgtacacgaataaaaacaaaatcacatccacaacaagaactaaaaaagaa
aatgcaca
>NODE_257_length_506_cov_11.148221
GTTGCCATACATGATTTTCAATGCAGCAATGATTTTTACATTTGTGCTGAATTACATCAA
CAAAGTATGCGGTTGTGTAATGTAAAGCACCAGTATACAGACTGCATGTTTGTGTTATGC
TGTGTTTTCATAACTGGGGTCAGACACATGCAGCCCACCCAGTCTGTTGAAGGGCCTTTG
TAACTAAAACATCATACACATCCTGTGGTGCCTTTTAATACCTATTAGGCTACTCGGGCT
CATATATTTTTTCCTTTTTTCCCTGCATAATGTTAATGAAAGTCATTTTTCAGACATTAC
AAGTGCAATGATTTGCAGTTAACCCATGCAAACAAGAGAAATAGTGGGCAAACTGTTGTG
ACATTCATTGTATATAATGAAATCTTAATATGGTGCATATTTAAGTGAAAGGTTAGCAAC
ATAAAGGGCAAATGGATTGCCTGGCAATGAATTTTAAGCAGCTATTGATTTTACACTACA
AGCTACCTCTTCCCTGAATGATAATTTTGAAATGGCACACTGCTTATCTTAAAGCTGATC
TGACACAACAGGACACCAGAAATACACAGAATATTAAGGCAAATACAGACGGATAAGTAA
CGCTCTTGTAGATGATGCACCACTCTCATTCCACTTAACGAGAATACATAATAAGTGCTG
ATGTgc
>NODE_258_length_443_cov_14.349887
AAGACATTTTTTAAATTGGGTAAGGGCCATTAAGAGAAAAAGCACCAATCAGCTTTTACA
GTCATTCGTCTTTATCAAGCGCGAGGGAGCTCAAACAAAAACCTACTCAGGTTGTAAATG
GTCGAAATGTCAATTAGAAAAAAAAATCATCATTAGGTTTATTACTCAAATTAACAGTTG
CTCTCAACCATTTAAATCATTGTTGGTGTTCGCCGTTAAAAGGGAGCAGTTTTTTTTCTT
TTCTTTCAGTCTTAGTAGTCAGACACATCTCCCTTTGGACTCTGACGGAGTGATTTTGGA
GGTATTATATTCATGAGGGGTTCCAGTAATTGGATTAAATTGGTTCCAGAATGTAGCAAT
TTATATTATAATATCCCATTACTTCTAATACTGTTCTTAATTAATTAGCCTGATTTTTTT
TGGTCCGTGTTCCTGATAAGTTAAGTTGGCTCAGGAGGAGGTCCGTCCCATGGTGACGTC
TCGTCGAGCTACATCAGTCACACACACCTGGACATGGCACATGAGGTGGAGGAAAACCTC
GCTGAGAAAATGACCTTCATCTTTGCTGGAATTGAGGAAGAGCAGCGTTATTTGGATGCA
GAt
>NODE_259_length_392_cov_14.323979
TTCACTTACACTCAGTCGATTTGTACCGTAACCCTCCTTCCCTCCTCAGGTTTCCACAGG
GCTCCAGTGACTTGCAGCAGCTGCTCAAACTTAACCAAAAACTACTTTCCTCCCTACACA
GGTTTTTAGCTTTTTATTTTGGGAAGCTGAGTCCACTGTTTCTGCTGTTAACATGCAATG
TATCTTCTATGTATTTCTTCTGCACAGGGCCAGTAATGTGAAGTGGACATAAAGTAAATG
CTACATTGTCGAAACAAAATCCTTTGTTAAATGTTTGGATGCAGACGCCTTGATGAAGAT
CTTAAATTTCCTTGGTTTGAAAGTGTTTCACATAGATGGCAGATTACCCGGCGAACACGT
CCTCCTTGATTTTTCTTTTTTTGTTGTTTTTCTTTTTCTTGTAAATGCTTTTGTTTTTAG
TGAGGTAATTATACATATGGTCATTCCAGCCCTGTATTCTACATTAAATGTGGTTAGAAC
TCATGTTTATTAAACTGTAGACATTACCATGTAAATCAtctcagttttaaaatgctcttt
gcctgttgtgtt
>NODE_260_length_769_cov_17.425228
GGCGCTTTTGAAAAACGGTTGAGTCCTCTTTCTAACTGTCGCAGAGTGTGATCCATTAGC
TTTAATTGTGCTGCCATACTGGTTCAGTCACATTTGTCAGCGGGATCTAAGCTTGGGGAA
ACAGAGGTGCAGTGCTAGAGTTGCTTACCAGTAGTCCTCTGCTCAGAGTTTAACCCAGTC
CAGTCCTTAATGATCTATCTGTCTGCCACCCGCACAATGGCCCACACCGCTGTTCGCTTT
CATTTACAGAGTGCCAGTCTCTGAACTACCCTCATCAGCCCTTTGTTCCTGGCTGTTTCA
TGTTTTTTGGGGAGTTGAATGGCGTAGCTGTGTATGGGATACTTTTGAGCGAGTGGTTTA
GAGAGACAGCTAGAGCAGGAATTTTCCAGTGCAATACATTATGAAGATTTCACTTTCTGC
CTTTGATTCTGCACTGACAGTTATCCTTCAGCCCTCCTTTAAAGTCCCACTTTCAATCCC
TAATGGCTGTCATGTCGCTGCGCTCTCTGGACTCTTACTCAAAGTGTCATTGGCATAATG
GTCGGCAGCCGTTGGCCTCTTTTGATCATCCATGCTGTGTGCGAGAGCAACTGGAGCTGA
AACAGTGAGGTGTATGAGGTGTCTGTGTGTGCGTGCGCTGCTTGCGCCTCTGCTCGGCTG
CCACTCCCAGGCAGAGCTCCACGACCGGAAATCTAAAATTCACTTTCAAATAGTTTTCCT
CCTGTTCTTGGTGCCTAATAGCCAAGCAGTGGAAAGTGTGTGTGCATGTGTGTGTGTGTA
CTCATTAAAAGGATAACACAGGTTTCTACTGTATCAGCATCTCGGGCTCGGCCCAGTTTG
GCACTCCCTCAACGGGTCTGCATACTCCAACAAAGGGATGAAGGGCCGCAAGAGAGTGAG
CGAGACCAGGAGTGAaaactgttgtgtgt
>NODE_261_length_422_cov_10.684834
GAGAGAAAAGAGGAAAAGCCAAATGTTAGAAAATAAAAGACAGGAAGACAGACAGGAAAG
AAAGAAAGAAAGAAAGAAAGAAAGAAAGAAAGAAAGAAAGAAAGAAAGAAAAAGAGATCT
GTGAATTTCCCCTTCCTCCCCTGAGACCTCCCTTGATGCCAAGCATTCATCATCCAGCCT
CTAATATCAGTTATTCTGTGGCTCCTCTGCTTACAGCAGAATTAATTTCTGCTTTAATTA
CTCTCATCGGCGGAATGCTGATGAAGGAGAGGGACGAGGCATTCTGGGACTCGGGCCTCA
TTCCACTGCTTTAATTTGAATGAATTCCACCCGGAGACGCTGGCAAACAACTGGCAGCCG
AGCCCCGGGAGCCACTCTGGGACTGCGCAGAAGAGCTGCAGCCATGGCCCCCACCAACCA
AGCTACCTTGTGTGTGCGTGCCTCTGTGCGTTTCTGTGCTTGTGTGTGTTATGTGGAGCA
CGTTGGTTGTGTGCGAGGCTGAGTGCCGGAGTGAAAAAGGTagggagaaggtaagtacga
gacggggaaaagagacacgagattgatagattaagtgatgag
>NODE_262_length_619_cov_10.618740
CATTTTACTGTATGTGATACACATGAGAATATTTCAAGGAGAAAAGGGCCTTTTTCAGCA
GAACAACAGATTTTGGTGGTTATGCTCATGCAGCCCCTCTCACCAAAAGTCTTAACTCAT
TTGAAGTCATGAATTCAAAATGTTAAAAACAGGAAGTTTTCTTACTACAAGACATACACT
AAAATATTCATAGCTGCTAGTCGATTGGCCTTTTGTCAAAACTCGAAATACTGAAGCAAA
GCCTCACTATACCGGTCATCATTGCTAACCTTACCTGTCACACTGTAAGCAAAAAAAGGA
GAAAGGCAGATGGAAATCCTACATTACAATCACACGCTACAAATCCTCTACTTTTCTTTG
CTCCTCCGGATCAACAGCTCCAATAAATTTTCATTACACCTGTGTGAAGCGCTTCAAATA
GAGCCACAGAAGCAGAAACTAATTACTTTCTAATTTATTGACTAATGGCCACAGCCCTGG
GAGACAGCTGCAATTGTTCTAACAGTCCTGCTGCTCCGACTGCACTCAGGTCCACTTTAG
ATTCATAACCAAAATAATTTATCATTACAAGCACATTAAATTGAACCGTATAGACCATAA
CAGTGGTAATTTATATCATTTTGTTGTTAGGGATGCTTTTCCCTCCCCTGTCTTGAAAGC
ATGCAATCTAGGCGATAGGATTCGTCTCCAGGCAGTCGTTGTATGTGGCAGGTTCACTTT
GTTCTTcaaagaactctttgttttgtgcctcattcaccatttgttggacattatgctag
>NODE_263_length_523_cov_9.300191
AATACACCGAGTTTGTCCAAAAGAAAGTTTGTTCAGACTCTGACTGTTTATCCGGTGCCA
GACAGAGGCACCTCATGTAGAAAAGGTAAAAGTAGTTCTGTCCACCTCTCATTCTTGCCA
AAAAAGTTCAGCCACTGAGCCACGGCATTAACTTGTATTCTAACAAGATTAAAATATATT
CGTCCTGGGGATTAGCATAGTTAGGTGTCCTTTTGCCTCTTTTTTTTCCTGCACTGGTGC
GGTGACAGTGGGCTTTGATCTGTGTTGCGAGGCAAGAGTCCTGGCTTGGACCTAGCCATT
CGAGTGCCAAGTGTGAAATTGGCCTGATGTCATCCCCATTCTTCACCTTTTACATCTTTC
ACCACTTTAATTATGTTTCCGCCACAAAGCCCAGGCACCTCTGAGCAGATTCCACTCTGG
CTGGAGGAAGCATTTAGAAACTGTGGGTAAATGACACAGTAGGGGAGGGGGAGGATGGTA
GGAGAGGTCATAGCAGGATGGGGCCCTTTTGTGTGTGGAGGTAGACATTGATACTTTCCT
GATGTATCCTGCACTCACTTCCATTTTTACAGCATGAGAACTCTCTGGAATACTCGGGGA
AAATAACTTTTATTCCATGCATTTTTTGTTCTCCTTTTTTCTCAGTTTCTGCATCCTATT
CCAGATTTTATTCCTCAGTGCTa
>NODE_264_length_473_cov_8.769556
ATAATGTGCAAATTGACTCGCTTCTATTCAAAACGTGTATTCCCGAGTTGCAGTCATTGG
TTGTCCATTTGTCACCCATTTAAAGCTCCCTCTGCCTCCCTCCCTCCCCGCCCGTCTCTG
CTAAGCATCTCCAGTCTACATATCTTCTTTAGCTTTAACGAGCCTCGTTAAGATCGCAAT
AATATTCCACCCTCTAATTGCTCATTCCATTCAGCAGATAGGCGAGCATTGGCTTGTGCC
TGATGCGCGCGGTGCGGTGGGAGGGTTGCTGTGGAGATCGGAGACTCTGATAACCCCCCG
TGCGTGCTGCACAAGTGGTGAAAGCCTCGCGCTACGTACTGGCTAATGATTGGCACGCTT
GACAGTGATTGGCAGGGCTGCCATGACAACGCTACAACGACACCAAGAAGACCAATAGAA
AAGGGAAACAAAATGTTTCAATGCTACACTCAACGGCGGATTTAGGGGGGAGATATTATG
AGGCTGGTGTCATTAGGCGATAGCCATTGAATCATTCAATCTTTTTTACTTGCCGTATTT
TTCGGTTTTTCCTTTTTCTCGATAATTTTCTTTCTCTCTCAGGTCATTTCCATGGTTTTC
AGATCCCCTTTAGAGCTTTATCCCTCCCATTTc
>NODE_265_length_336_cov_7.767857
CATGAAGTTTCCGATTATGTGGAGCCTTAATATTTTGGTTGGTAAAGCCAGCCCAGCAAC
TACATGGAAGTCACTGGCATTTTTACGCATTTCATCCTAAAGTCAACGGGCAGTGTTTTT
AATCACCGCTACGGCAAATTCTCCCCCTTTAATTTCTCCCCCGTTTTTTAATAATAGCGC
AGGAGAATATTGTCAAGACCCATCCCTTTTCCTTTACTTTTTCCTCTCAATTTCTTACCT
GCACTTCGAAGCTCGTTCAAAAAGTGGCGACAGCGTTTCCACGGCTCCCCCTGTTTTCCC
CCGACGAAGCGCGTTTTTAGTTTGTTTCAGTATGTTCCTTTACTTTGTTCATTTCTCACT
TCCATCTTCTTTTCATCTCATCAATAAACACACGCTGCAGCCTACCTTCATAGAGCAGCT
CGGTTCAAGTGTGCCCTCCCATTTTTTAACTATACATCGAGTACTTTGAGGGGTGGGGGG
TGTGGAGAGAGGGGGG
>NODE_266_length_338_cov_7.434911
AACACAAACCTGGTGGAGGGCGGTGAGACCGTCTACATTGGCGTAGTTGATGTCAGCGCC
CCGGTCAAGCATTCGGAGCACCTCCTCGGTATCGCCGCTTGAGCAGGCGGCCAGAAACAC
GGCGCCATCATCGAACTTCACCTTCGTCTTCTTCTTTTTCAGAATAGGAGGCTCCAGGTC
CGTTTCCGAGCCCAGCCATCGCTTTAACTGCTCATTCCTCTTCTGCTTGGCGTCCGCCAT
CTTCATCCCCCTCCTGTCTCGGGCTTCTTATCTTTCTCCGAGAGAGGATATACTTTATAG
TGGCACTATCCCACAGCGCACTGGGGCGTGGGAAGGGAGGGCTGGGGAGGAGGAGGGGGG
AACCGAGAGCGAGAGAGAGAGAGAGAGAGGGCGTCTGGATTGTTTTCCATAACCTCGCGA
GAACTGGAGCCCAGGAGCTGCAGTATAACGTCATCATGGGCAGATTATGAGGGgagagtg
agcaggataatcactcat
>NODE_267_length_505_cov_10.819802
GGGGAGAAAAAAAATCAACGCATCAAAAAACAAACTTTAAACAATGACCCGACTTCTCGG
CTGCAACTTTTTCCCCTTACACCTAGCGTTTTCTCTTCTGTCACGAGTATAAGGGGCAAG
AGCGATGCATCCCTTTTTTCCTCTTCCAAGGATAATGATTTACAAAATGCCTCTCATCAA
AGAATTCATTAACAACGAACGTTAATTAAAAAATAAATGAGTAAACATCAATATCAAATC
TCAGCACTGTGGAAGGGAATACATTATGCAGAGTAATGATGTTTGAGAGGGGCTTCAGCA
CCTCTGTGGGACTCTTTTAAACCCCTTACCTCTTAGGCAGTTGCTTATTTTGCAACCCTT
TGTTGTTTAACAACAAAGAGAATGGGCTCTCATAATGTTATATTAATCAGCGGATTAATA
TTTCAATTTGATTTGCTTTATAGTTGAGGTGCTGTTGGCATTTCCATTTTCCCTCCATAT
GTGCAGCGATGTTAAGTGGTATCATTACCATTTTCTACCTGGGGGTTCGGGGAGATAACA
GGCACCAGTGATAGCTCTATTCTGTGGAGGGAGAGGGAGGTTTTTGGGGGGCGCTCATGC
ATTTTTAAAGGTCCGTGTTTGGTGTGCCTTCACATCCATTATTCTCAAAtgttgcatgca
aactg
>NODE_268_length_468_cov_5.256410
AACTTACAAGAAAATGGAAAATCAGACGGATGCCTAAACAGACACTTATTTTAACTTTAT
GTCTTGATTAGATGACGTAACGCTTTAAAGGCTCAATCCCAAATGTGATTAGATTTCATT
TAAAGTCAACAAACAAAGCTGCAAATAATAAAAACTTCTTCCCTAAACTTCCTTAAAAGT
TCCCCTCACCGCATTCAAACTGCACTTTTCAACTAACGACGCTCAAAAAATATGATTTGC
CATAAAGAGCATGAATATTTGTGATGTAGCCAGTGGTAAAAAATCCTTTTGGGGATTTCG
ATATCTAAAAGAGAGAGGTTTATACATTAGCGCTGTAGTTGCAAAACACTGTTGATATTC
AAATGATTATTGTGCAAAATCTGGGATAAGCTTCTGTGTGAGAGCTCTTCTAAGTGCCTA
CAACTATTGCTAATTCCCCTCACCATTGTGGGCCGAACAAAGGCCTTAATCCCATTTCAC
TTTTGCAGAAGGCTGGGGCTATTTTCCCTCTCATAAACCAACAACACTCCCCCAAGCCAG
AGCTGAGAGGTTCTGAGAAAGGGGCCAGTGTGTGTATACTTCAAGGCTTTTTTGTCCAAC
TTGGCTAGTGCTCTGCATAAACTTTTAa
>NODE_270_length_402_cov_9.400497
TCTCTCTGGCTCGAGGTGATTCGAGTTCCTCCGTTCATCCGATCTCCACATCTCTCCCTC
TTTCTCCACCTTTCGTTCCCTCACTTCCCCTTCGTTCCATCTACCCAAATTAAGAAATTA
ATGAGGGATAGGTTCTTTACCAACTGCCCCCGCAATGTTTACCACTGATGAAATTATAAT
GCAGGCCCTGCTGTATTATTTATAAGCCAATTAGGGGAAGTGTTACTTGATTTGATGGGG
AGCCGACACACAGAGTACATTTAACTAATGGAGACCAAGAGAGTAAAGGGAAGGAGGGGA
GGGAGGACAGCTGAGGCGGACTATTCCGTACGATGCTCTAGGATTACGTGGCTAATTGCC
CTGCTTTATCTGTCTGTCACGGATAGCCATGCATATTTTAGCGTTCCCAAAGACTTTGAT
TGTTTGCACTCGTGTTGGGGCTGTAACAAGTAGAGCAGAGGCCAGAGTGGAGTGTAGTTA
AAAACTGGCAGCAGGGGAGGCAGGGGAGGGAGGGGGGGGCGAGGAAGAGGAGGAGGAGGA
GGAAGAGGAGGAGGGCGGGGGG
>NODE_271_length_408_cov_16.651960
CACACCACGACAGTTAAACCATAAAACAAATATCTATAAAATATATTTTCTTAGATCACA
AATTGACTTTTTTATAATAACAAACATTTTAATTAGCAAACATGAGCACAGCCACAAGTA
AATCTAAAGTGATTATTCCTGCCCTCAGAGAAAGGCTGTCTCCCTGTGCTCTGTCAAAAG
GTCAATTATGGCCCCAAACCGGCATGCAGTGACAGTGACCTGGAAGCGCTACTGATGACC
CCACATCCAGGGGCCCAAAAGAGTTGATCATCTAACATGCAGGCTGCCTGGAGCCATGGA
AATCTGACATTTGTCCTTATTCAAATGAACACAAACAATATGCATTTCATGCCTCTACCT
AACCTGTGCCAAATCTAAGGCATAGGGACCAGCAGTCTTAATGCATTGTCCTCCAATCCA
AGTTTATGCCCTTCCTTGTGAATCCAGCCGCACGGCAATCACACACACGCGCACACACAC
ACACACACACACACAGCCTGCAGTAAGAGCAGGCAGCGAAAAGGCACCATCTTCACTGGC
AACACTGGTCATTATAGTTGTAGTCTGc
>NODE_272_length_614_cov_13.563518
TCCAAAACAATAAGTGGCATGAGGAACAGATGTGAAAATTCATAGAGACTTGATAGATGC
ACTTCTGCTACAGAATGCAGTCCATTAAAGACACAATGTGAGTGGGTACTGTAAAAAGGT
AAATGGTAAGGCTCTTTAAAGTAGTCAGGGATGACCCTCAAAACGTGTGTGTGAAAGTAA
TGTTAATTATAAAGTACTATAATACTTGAAAATGAGGGTTTTCCGCTTGCTAGTTATGTG
CATTGGCACTTAAAGCCAATACAGTTCAACAAAGCTATGGATGGCGTTTCAGGGATGCTG
AAGGCCATTTTTGCTCTGTCCCATCCTTACCAGCTGTATTTGTTCTCTTCAATAAATTCA
AAGTAGCCCCTTCCATGTTCCTCCCGGCGTCTCTTAACACCCTTCTTATTCTTCTGATCA
GCATTCGTGTCTTTGTCCGCATCCCCTTTGAAAATAGAACAAAGATATAGAATGAGGTGC
TCCTTTTTGTGAGAGAGAGAGGTCGGACTGGCAGTGGGGTTCTGGCCCACAAAGCCCGTT
CATTAGTTACATTGTGTCGACCATAATCATCAAAATTAAGGCTACTAAGAGGCAACACCT
CATAATTAATAAATAATTAATATAAAACAATACAGTCATACTCCACAAATTGTAACAGCT
CTTAAAAGACCAGGTAGTATTTACAATAGCAGCTGGCCCAAATGAACATTGTGAACAGTG
TTTGCtggggctggaaagaacaagtctctgcaaagtaaagggtcattaaccctg
>NODE_273_length_541_cov_14.147874
GGCCGGCGTCATGCTCTATCTCTCATTTCACCCCGCTCGCTCGCTCTCTCTCCATCTTGT
GGCCATACGAATTAGTGTGGTGAGAGGAGAGAATGAAGAAGGTGGGAGGGGAGGATGGGG
AGTGACGGGAAACAGACGGGTATAATATTCTCATCACTCTTCACTCTGCAGTCGTTGGTG
AGGAGCGTGGCCCAGGGCACTCAGCGGCCCAGCCAGCCGCCTCGCAGACCCTGCAAATAT
TCCTAAACCTCAATTTTTCATATTTCCCTGTATGCATAAGGAGATGAAAAATCATCCGAT
CATTTGTATTGTCTGACTGAGGTTATACACAAATATTAGTTTATCTACCGCACCTAAGAT
TGCCTCCCTAAGCAAGACGGATTGGTCTTTTGGAGAGGGCAATATTCCCCGGGAACATAT
TCAGTCCATCTTTTATGTGCTGCATTTCACCGAGCAGCAGGTATGAGTTCCATCTCCAGA
CAGGCTCGATAAAGCTAAACACCCGATAGAGACACTGCTTATTACACACAATACGCTTTA
ATTGCCAGACAATTTTCGGCTGGGTAAAATTTATAGTTTTCAAAACTGATCTCATGCAAA
GAGGCTTGATGCCTAATATTCATATTCTCCACACATTTACTCAACACTTGGCTAAAATGA
ATATTAAAGCAAAACAAGCAAAGGAATctatttgatgtgtg
>NODE_274_length_479_cov_8.941545
AATTTCTGTTGAGCAGAAAACGTGGCTTGATTTTATTCTTGTGTAAGTTTTATTTGTAAA
TTACTGCAGCAAATTCTGCTTTTTACCCATGCGGATTTAATGTTTTATTCTATTTTATTC
ACTCTAGCCCCCAGATCGCCTTTGCAGGAGATTTTTGAACTCAAGCACCAATAATTTTTT
TTATTTTCTACTTGTGTTTTTCTCATATTTTCTGGCCCCCCTTCAACTGTCCACTCCAGG
TTTTCTTGCTCTCCAAGTTGACCTGTCAAGCAGATTACCACAGAAAGAGATTAATGGCAG
AGGCGGGTTGCAATAATAATCGTTTTGTTTGATGTGACAACTTTGATAGGCGTTGATTTA
CTTACAAACTGATAGGCTTTTAATTGAGCGCCTCCATCCCGATTGAGATGAAAGGGAAAA
CCACATTGAAAAGCTGCCCGATTGCCCCGGAGCCTCAATACTGATTAGCCATCTCAGTGG
TGAATAGTTCAAGGCATTTTAAACTTCTATTCTCAACGGCCTGACAGACCATTTCTCTTC
TTTTCTTTCTCCCAAGTCCGCTTTCTCTACCTCCTTCAAGAAAATAAATCATTTTCATTG
TATGTAAataaaatcgagctgacatcaatatataatgtc
>NODE_275_length_672_cov_8.020833
TACTATATTTCTAAGACACTTGCTACAGTTACATGATAAAGAATTACGAATACCATGTGT
TCTTCCTATTTTCCACCTAGTAGCATTAAATATACAGTGTATCTTTGTTTTGGGGTTTGT
GGTAAATTGAATGCTTTATAACACAAACTGCATATATATATATTTCTGATTGTTTTTTTT
GTTGTCATCTGCATTTTTTTCATTTGATCTGACATTTATTCAGTTTAAGGTCGAAAATGA
CAGTGGCGTTCCCTTATGCTAACACTCCTTCATATTTGCTGTGCAAAGGGGAAGAATCAA
AGTGAGAAAGAGAAAGGAAGAGGAAAAATTAAGGACTGCTATTCCTGTTTTTGTCTCTCA
GGTGAGTGAGACTGAGATCAATGGCCAGTTTGAGTCAGTTTGCGAGTCCGTTTTTAGTGA
AGTAGAATCCCAGGCCATGGAGGCCTTGGACCTGCCTGGTTCGTTCCGCACTCGAAGCCA
CAGTTACCTCCGTGCAATTCAGGCTGGTTATTCCCAAGATGACGACTGCTTGCCTTCAAT
GACATCCTCCACTGTCACTTCAACTCTCAGATCCACAACAGGTAAAACAACCCCCCCAAA
TGAGAGAGGGCTTAGTTACATATCCTCATACATCCTATACATGCGCACAAACTTGACATA
CCTACATATGTACAGTGGGGAACCCTTGAGCTTCAGGGATGCCAGGCTGAATGATTCCAG
TTTTTTCTTTGGAAGCTACAGTGTGCGTGTGTTTGTTTTTGCCACTGCACTCTCCCAAAT
GCTAAGATAAATTTGCTTGTGTGATACtttgcacgactcatgcatcattagc
>NODE_277_length_589_cov_15.185060
GAACACAAAACACTTGGAGTAAGGTGTAACTGGGAAAGTAAATGTTAGTCACTGAGAAAA
CCTTAGAGTCATCCAGAAATTTGGTAGGTAGAGTTAGGTGGAAAGGGTTTAAAGAAACTG
TGACCGTTTTTAGTCATTTTTCATCATCATCACGTTAGATACAGTTGCAACTGTGGGAGT
TGACACAGTGGGCACCAAAGTTTACAATTGTTTTTTAAACAAAATAAAGACAGAAGAGGA
GAACGAGAAGGAACGGAGAGGAGTAGAGTCTGGGATACAAGCACAAGCGCCATGGCAACA
CATAGAAAGAGGAAGAAAAGAGTTACCCATAAGTAGCCGCCGTTTCACCCGCTTGTCCAC
ATCAGCTACTGACGTGGCATTGAACTCAGAGCTCTCAATTGCAGCCTCATCTTTCTCTAA
AACACAAGTGACAAGGGGACAAACAGTGAGCAGCAGGTTAATGAGAAGCCCAAATGACCA
GACCTTCAGCCCCTCTTGGCGTTTGAGCAAAAAACCAAAGCCAAGAAGCAAGAAGCGATG
AAGAAGTGCCAAAATCCCTGTTAGAGTGTTAATCCCCAAACAAATGATAAATCCCCCAAA
GCAAATCAAAAGAACAAAACAAAATAAATGAAAATGATCAGTATCAGTGTGTAGCTTACA
AAATGAAGCGGTAGGTAGGTAGGTAGGTAGGTAGGTAGGTAGATAGGTAGGTAGGTCGGT
AGGTAGGTAGGGAGGGGGAGGGGAGGAgg
>NODE_278_length_667_cov_12.055472
CCATTAATCTATTTGTTTAGCTGCTAAAAGCTTAAGAAAAAAATCTGAATTAATATCGGA
ATCCTGAATTAATATGTTTGTTAATAAAAAAAGCGACATATGTTTAGTGCACAGTGCTGC
ATCCAACAGATTTGGCTACAGTATACATGACTGGGTGACTCCATGGTTGTATATATGAAA
TAGCTCCAGCTTTACGCTCCTCTCCATTCCACGGCCTCCGGTGTATAAATTTAGTTGATG
GTTTTCGTTTCTCTTTCTTAATTCATTGCAGTCGGATTCCTCTTTGATGCAGTTCTGTTG
TCCCCCAAACAATTGAAGTGGAGACAATGGAGGCATAATGATAGATCCGTGTACCCACCA
TCTGTAAGAGCAGCTGCTCCCTTGCATCTGTACAATATGCTGGAGCGGGGAGCCTCAGTA
ATCTGCATAATAAGGAGAGGGCTTATCTCAGTCTAGTTAATAATCACAAGCAATCGATGC
ACTTCATTCCCTCACTCTTGACTGATGAAAAAAAGCAGCAAAGTTTTGGTATGTTTGCCG
TATCCTCAAGATAGGCAGGGGTCACGCAGTAATGCCAAGCTGTTGATTTTGCCTGCAGCT
ACAGATTTAGTCTGCACTCAATTTCATCTTTTCATGAATACCATAATTACAGCAGGACAT
TCTGAGTTATCATACCGCTTCTTCCCTTCTCACTCCCTTATAGGGTTTATAGCCTCTGTA
GCAATGCTGGACCTCACATCACATTGGGGCGTACGActttaagtctgtgataaacacata
gcttgtgctgtgttgataagagtcacaccttataagcaatactctca
>NODE_279_length_371_cov_15.326145
TCGCAAGAGAAATCAATTTATACAACGTCAAATAAAATCCCAAAAAAACAAACATCTCAC
CTATTTACACTTAGTGACAGAGAGCAAACAAAGACTGGATGGGTAGGTCATAAATAATAA
TAATAATAACAAAATGCAGGCTAGATTGTCTCAGTACCTTCTCACTATGGCTATGCTCCT
CGTTTAGGGTTGTGCTACTGCACGTATCAACTCCCGAGTCTTTAACCTGCGGTTCACACC
ATGCCAAGTCCTCTTCAAATGAGTGTCCCCCAAAGCGCACCATTTTCTTTTGCCTCTCAG
ATAAGGTGTGTGTCGGCTCGGACATAAATGCCTGCTCAATAGTTTTTCTTTTTCCCCTTT
GACTGTCCCCTACAGGTGTGGGATAAAAACAGAAAGAAAAACAGAAAAAACAACATGCAA
AGGTGTAAATAAAACAAAGGAAACATGAAATGACAAAAGACTCTGGGAGAACGGGGATGG
GGGGGAGAGGAGAGAGACAGAGAGAGGGGGAGAGAGGGAGATGGGGGTAAg
>NODE_281_length_487_cov_13.796715
TCCACTTGTCTTTGAAAAAGCTCCCAGATAAAACAACACCAGCTTTGTTGTCAGTTTTTT
AGGGGCAGAGACTGGAAGATAAAACCTACACAGACTGGGAAAAAAACATTTGAGACAGCA
ACGAGAGAGAGAGAGAGAGTAAGTAAAGAAACAACAGAGCAGAGAATATTTGTAAAGAGC
AAAAGAAGAGTCAGAAAAGAAGAGGGATAAGGAAGAAGAAAAAAAAGAGAGGAGAAAGAG
AGAAGGGAGCAAGGGATGAGACGGCTGCCTGGAAAGACGATTAGTATTCATGCGGCGTGG
CGCTCCAGAGAGGATTAATGGACTCTGATGCCTAATATCCTGGAGAACAATTAATTTGCC
CACAGTTTTGTCATGGTTGAAAGTCAAATGCTGGAACAGATCGATGCGCACAGCCGCCAG
TGAAATCGCGGCAGCCCCTTCTGCCAGGCGCAGAATTTTAATTTCATCATCATCATTTTC
CCCGGCTGCCACCCTCGACGAAGCTGTCCCTGACATGGCTGAGAGGGCTGCCACATCCCG
ACAGGCATGGCGCGTACACACACACACATACACACACACATACACAGTGAACACACAAAC
ATGCAGCACACACTTGCATATACACATGTTCAGTAAAGAAAGTCTTa
>NODE_289_length_488_cov_6.760246
CACTTACTCTAAAATAATGCACTAAAGCTCACGTCGGCCACCACGTTCGTCCCTCTCCTC
TTCTATTCCCGTCTCCTCCTTTGACTCAGGACCACTGCAGCTCCCTGCTCTCATCTCATC
TCATCTCATCTCTCGCACACGCAAACACATGCAAAGAAGCACACACGCGGAAGCACACAT
TCCCACTGCCACCCGCATGCATTTATTTATTCGTTATATTTCCTAATTCAGTTTGACGAA
TGAGTGACAGCTTGACACTTCATTCGGCAAGATTAATAGAACGACACAATATTTACGTGG
CAGAGACAGCCAATTATCCCACCATCTATCATCCAGATTATCTTTCTGATTGAAAACTAC
TCGTCCATGTAATCGGAATTATTTGGAATTAGAAGGGAATTTATGGCTTCTTGTGTCACT
TTTCCTGGACGGTGGTAAATTAGAAATATTAGATACATAAAGAGAGAGTATAGGAAATGG
GATAAATAGAGGCCTGGAATTAATGCCACACATTTCCCTTTTTTTATCTGTTTGCCAGTC
TCCGTGCCTCTGAATGAACCCCATCTTCTGTCAGCGTTTTATAGGTTATCATCACGTATT
ATTAACacatactgtaggctatacattgtggggatggtaattcacact
>NODE_290_length_161_cov_8.472050
ATGTTTTTGCTTCAGAATGTCTTCTATTATGATAAATATGACGGCAAACAGTGTTTGAAG
TCACTTTTTGTGGAGTAACTGACAGGAGACACTGAATGACAAAAGTGGCCTTTTCAGCGC
TCCAAACGCTGTTTTAAGGCATAAAAAACAGCAATGTTGTCCTGATCGCATCTTCAAGTT
TACAAACATGTTTTTGCTTCAGAATGTCTTCTATTATGATAAATATGACGGCAAACAGTG
TTTGAAGTCACTTTTTGTGGAGTAACTGACAGGAGACACTGAATGACAAAAGTGGCCTTT
TCAGCGCTCCAAACGCTGTTT
>NODE_291_length_329_cov_7.866261
AACCAGGTTACAGTACGGAGCCAAAAACTGATTAAAGCTCAAGGTATGAAGGAGACAGAA
TAAGGAAAGTGGAAATCACCCCCCATCCCTTATTTGGGACACCTGAAATAGGCCAGAGGA
GCCCTGGGAAGCCTGAGAGACTGAAGGGAAAAGAGGAGAGGGAGGAGGTGGAGGGATGAT
GGTGGTGGTGGAGGGATTCAGCAGGGCCTTAAGTGTGCTATCATAGGCGTCTCTTGTGCC
TGCCTGCTTTATTTGCAGTAGTCAGGTTAATGAGTCCACCAGCCCACTTGATGTTGAGAG
GCCTGCCACAAAGAGCTGCCTCATTAGAGCTAGCCTGGCACGCTGCTCTGAGACAAAGGG
ACATTCACGCTACTGAATGCCTTTACGCTCCTCAATGCTGCCAGCCTGCGAGGGCCAGTG
CCACGGCGTAGACCCTGCACACGTCCTGGCGCCTGGCCAGCCACACCACGACGTGTGCAG
GGTCTACGa
>NODE_297_length_374_cov_5.967915
CTTTTTTTTCTTTTTTTTTTTTTTTCGTGAAACTGTTGAGCTGGTAAGTTCAATGCAGAG
GCACGTATGCACTCTGGAAAGGTAATCTAGAAGCCAGTTGAGCCATGACAAATAGGGACA
GCTGGCCTAATTGAATCATTTGAGCTAAGACAGCTCAACTTGGTTATCCCCTCTGCAGCC
CACACTGATATTAGTGCAGGAATCATTAGCCATGAAATCATGTCTGCTCTCTCTGACTGC
ATCCTTTATGACATGACAGCCAGCCCAGCCTGTCTCTTTCACTCTCACACCAAAAAGAGC
CCTTCATCATAAACAGGCAGAGATGGAGGCAGCCAGGACTGAGTAGGATGTCTCTTTGTC
TTTTTCTGAATGCTTGTTCTTATTAAAGTGTTTCACCACATGTCATGTACAGTGCATTGT
GCTTAAATCAAGGCATCACTGTACGACTAAATTGCGAAAACATGCAGTTTCGTCCCATTT
TTCTGCAGCGATTTCAGTATcgcgataatgttttgtgaaaaaataaatccttcc
>NODE_298_length_635_cov_15.629921
AACACCACCGAAAAGTTGTCTATGGAAATTAGACAAACAAGCAGCTGCAAAACCATCAAG
GGAAAATGCTCAAGGTTTTCCTCTTCAGTTGGCGGTCATACACGTTTTGTTTCTCCATCA
CCTCTTCGCCCCCTTTCTTTTTTAGCCTTAATTGCAGTTTACAGGGAAAGGGTAATCACT
TGTGAAACAGGGCGTGTTATTTTCTCGCCCAGAGTGTGAATCCTAAGCAGGCCAATCGCC
AGCTCTATCGCTCCATCTCTCCGCTGGCTGAATCCTAATGGCTGGATGGAGAGAAGGAGC
GCAGGGAGCGGGGAGAGAGAGAGAGGCTGACAGCGGGGCTTGACATGGGCATTAAATCAT
GCCCCGAGGAATCCTCCATCCACGGGCTCCTGACAGCCGCGCTGTCATCACGGCCAGGCC
ACTTCCTATGCCTCTTGACAACACTGGAGCAGAATTAGTCAGAGCATCAGATGTAAATTG
GCGCTGTTCAAGGATGATAATGAGCACCAAGATACATGTCGGTGTCACTGACGGGACGCC
ATCATGATTGGCTGTCCCTCACACCGTGCTCCATTAGGTCTAATGGTATTCAGGCCAGGT
ATGGGCTGAAGGCGGGAGCAGGGGGGAGCAGCGATGGACAGGGAGAAAGTTTTCTGTTGT
GATCAGTTTGTTCCATCTGTGCGTGTTGGTTTCTGTAAGACTCTGTGGCCGGTGAAGGGG
GACATTGACGCAGCGTCCAGGCAGCCTCTGGGTTCGGCTGTCCACTTGCTGgcatgtctc
aaacacaaggcccct
>NODE_299_length_519_cov_5.500963
CGTTGTTTACCTCATGTTAGGTCAACGTGTCACTGGCTTGTGATTATGTCACATCATCTG
TCTCAATTATCAAATATGAAATGAAATGCAGCATCCCAGAGTAGGACTGAACACTCTAAT
CAGAGAGCTGGGTGATCGGAATAAGGAACGTGAGCGGAGGCAAAGACGTGACGTCACCTC
AGCGCGGATAATATTCTGCTTCTTTATTCACGTTCTTCTCTTTCCTCCAGAGGACTTTTG
CCGTTAAAAAGTTAGGCAACACAAAAATAGACTCGTGGATTGTGATGCCCATTATGACAA
TATAATGTGTTGTTGATCCTGTCTGCACATATAGGGGGGACAGCGCACTTAATTAGGGCC
TTGACAAGCCTACTCTCCTAAAGTGATGAGATTAATCATAATTGGTGTCACTGTGAATTA
GAGCCCGCTTGGATGACCGCCCCACTGGCAGGTCGGACCGCGGTGGAGACCCTTGGACAC
TGCTGCTAGCCGCAGCTTAGCCCTCTCTCTCTCTTTCTCTCTCTCTCTCTCTTAGTCTTT
CTCTCTGCCCAGCTATCTCAGGCCCCTCTCTGGCTTTTCCCTCCCTGGGTaagaggggcg
cagatctcagccaacagcctaatgaccctgtttgaagttcttctaaatccccacccctcg
accctgcccgttacccatg
>NODE_300_length_389_cov_16.102827
CCTCCCTCCCTCCTTCCTGTCCTCCTTTTCCAGTCCTGGGAGAAGAGAAGACGACTACAG
TTTTGGGAAGAGGGACAGGGCGAGAGCAGGGGGAGAATGGTGGGGGCAGCAGTGATCTGC
AAATCATTTATTTACGTTTGGCATCTGCATAATGAGGCAGGGAGCCAATGGCAGCCCTGG
CTGGCTGGAGACAGGGTGGCATGCCTTCAGTTTTAATGGGCACACTGAAGAAACTTCCAA
TCCTTCTTGACATTTCTCATAGCGAAATAAACGTGCTCTGGGTCAGAGTGTCTATTAGGA
AGATAAGAGACGAACAAGTCAATTATACTTCAATGACTGCATAGCCAGGGGACCTCATTA
ACATGATCAGGGAGGTCCACGCTGCAGCAGCCCTCTCCTGTGTGTAGCTCCTGATTAAGT
TGTGGAAGAATGACATGGCCTTTTTTTGCCTGCTTCATGTACAAAAAAGACACAGAAAGA
CGTAAATATATTCAAATATACATAAGGCAAGTACAAACACACATATGCACTCAGTGGCGC
ACACACAca
>NODE_301_length_751_cov_8.026631
AGCATTACCCAAGCAGCCGTGTATGGCAAGGAGGAAAACCTTTGTAAGTTTTTGGCTCGC
TGTCAGACACTGTCCTTAACAGCTGAAGTGAGTCTTGAAATTTTATTGCAGACGTTGACT
GCATATTTGCATTTTAGAAGTTCGTCTGTGTGCGGTAGAAAATCTAGAACAATTGTTGGC
CTGTCACTTCAGCTTTATCTTAAAAAACTTACAAAGGTTTTCCTCCTTGCCATACACGGC
TGCTTGGGTAATGCTGCCTCCTGTGTCTGCAGACGTATTTTTCTAAAGGTGTGTGTGGCA
CATCTGTGCAGCTATTGTTTATTCATGGAGTAAACCCTTTGAAATGTGTTAAGATACTTC
CCACTCATTATAAAAATCCTGCCACCCATGGATTAGGACTTTGATGTCACCAATCCTGCT
TCAAAGGCTTCTTTCACTGCTATTAATCACAGTTTAGCCTCTGAAGATATAGCCAGAGAA
AACATTTGGACATCTTGTGCAGAAACTTTGAAATGTTCAGACTGTCTTGCATATGCTATG
TTCATATCCTTTCCGCTGTGTGTGGGGCTGTTGGACTGCTGTGCACGCAGCTGCACTCTT
GAGTCCATGGGATTCAGCTCAGCTTTAGGTTCCTTCTGAACCGTCTTTTACACTGTGTTG
CTGTATGAACACTAACATTGTAGTGCAATGTTCACTTTGCTTTCTTTTTTTTCTTGAATA
TGGAAAAAGAGTCTTTAATACAACTCAGTGTCTAATCGTTCACTTTCAGTAATAATTTTG
CGTACTACATTACATAAGGCAGTGCAAACCTTCTCTAAGCCTTCAAtaattcctgatatt
tgagcgtctaaatggcgtttggctttggttttgcattcaacaggaaatctggcgacatcc
agggctcgggt
>NODE_307_length_548_cov_14.089417
TTTAAATTTTTATTTTGTTATATCTATGTGCTCCGAAGTGACTCGGTGTGATCTGGACCT
TTAAGGGTTAAAATCTGTGCTACTTGGAGTGTGTCCCCCCAGAAAAGGAATGAGGTCCCC
GGGAATGTTTTACAGATAAAATAAAAAGAATCAGGAGAATGAGGGAAAGAAGAGAAGTTG
AATATATATTTCATGTGATAAGAGAAAGATGAAGCGCGAGAAAAAAGATTCCATTACAGC
TGCGACAGTTACAAAACTGCTGCTGTGTAGAGTAGCCTCTGTTGAAAAGATTGATGCAAT
AAGGACTGACCTTGGCTTGGAGCAGGAGTCGGTGATGTATGTATGAGCATCTCCCTGCTA
AATGGACCCAGATTTGTAGCACTAATATACATGGAAGCCCAGTACCAAACTCGCCACGGC
TATAAATCAACAGCCACTTTGGGTGTCATTTCTGGTTTATATTCTACTATTGTTCTGTGC
TTTTAATTCGTGTCACTGCCATCTGTTCATTTGATGCAGTTTCATACTGTATGATTTGGC
TGCAGAGATAGTGTGCAGACAATCCCTGTTAGACCATCAGAGTGGATTAACTGCACTGGT
AAATTCCACCGAGGCTATCTCGCGGCCGCATGTAAATAGAATCGAGTGAAAGGAAAAATA
GAAATTTAAAATCAAAAGTTTTTATTGTTTGTCAGGAACTCGGGAGAt
>NODE_308_length_424_cov_7.042453
CCCTCAACCCCCCGAGGATAACACACACAAATTACATCCAAATCCTGAACAATAGCGACG
ATCTCATTTGACCAAATATCCCCAGCAAACAATGTGATTATACTGTATGTTGATGCAACG
TGTATGTACATGACAAAAGAGAAAGAAATAATAAATATATCATCAGTGTCAAGAAAATCT
ATCTTTTTCTATTATGTTCAATTGTGTTTTGGAATGACTTATCTTGTGACACAAAAACTG
CAAAACAGCTGCAATGTAAATTTCAGTGTATTCTGTTTCTTGTTTTTTGAAGCCATGAAG
CTACGGTGTGTTCTTGGAAAGCCCTGCTAAGTTAAATGTGGCAGCTAATGTTGTGTGTTT
GCTATTCAGACTACAGGGTCTTGTACTCAAAAGCGTGTAATTAAGTGCTAAGTGCAAAAG
ATTGTAATGTTTTATATCAAGATTACTATTCATGAAATGTCAGTCAAGTTTATACTTTTG
TAATAAAGTGGCACTTTAAAAAAAATACGTTTATCTCATAGTCTCGGTTATTAAACTGGA
CAGAGAGCGGAATTTGCTAAGTGACTTCTCTAGGAGTTGCCATT
>NODE_309_length_489_cov_6.971370
ACCATGTGTGCTTTAGTTCAAACGCTACCCTGAATATCCTCGTTACGAGCGCCCACTGTG
GGAATTTGGCTCTTCAAGTCTCGCATTGCTGAAAGTGACCCGAGATTATGTGAAACAAAG
ACATGGTAAATGCCGTCATCTACACAAAGACAATAAGATGTTACGTCCAATGTCATGGCA
TTATGTTGGAGAATTTAAACAAAGAATTGAACGATAGACAATATCTGCTTGGAAATGGAG
AAGGGTCTGAGCTGCCACATCAAAATGGAGAAAAAAGGCATAGCATTTGAAAGCCTAAAG
GCTTAAACTAATACAAAAAGTCTAATCAGACTAGCAATCCCTGATGTTAATGAAGGTGTC
ACACATTGCACAAAGAAAGTTGTGCCTGGCAATCTTCCATTTTTCGGCTGCCTACACCAG
TGACATTTCATCTCACATTCAAAGAGCGCTGAGGCCCCTTAATGAAATGCATAATTAACA
TATTCTAATTGTGCTGAGCACAGTGATGGTTTTGACAGAGCTCACTTTCCATGTCTAATT
CAATGCTAATTTAATCTGTTCTTTTCCCGCCGACATGACCTTTCTTGATTGAGTTTCACC
GCAAAGAATTTTTTGATGGATTGATTTATCAACCTCTTGGAATGCAACa
>NODE_310_length_719_cov_11.457580
GTTCTTATTTCAAGAGGAGTTCATCCACCTTTTTTTTTTGTTGTTTTTAATGGCTGCCGC
TTTTCCACTCCACTGTTTTGTCGGAGAGCTCGTTCATTTGGGCAGCTCCTCTAGAGAATC
AGTGAGAGGGTCCATTGGTGCAGCCGCGCCGAGGTCGGGCTGTTTCAAACGCTTTATTGT
GTTTTTCAAGGCTTGCCTCTTGTTGCAGAACCAGACGCGCACCACCTCCCTGTCATAGTT
CAGTTTCTCGGCTATTTCCGTCATTTCCTGTCCGGAGGGGTGTGTGTTCTTCTCAAAGTG
GCTGTTGAGGATCTCGAGCGCCTGCGGGGTGAAAGAGGTCCTCCGCTTGCGTTTTTTCGA
AGGCTCGCTGCCGATAAACTCAGTCAGGTTCTGCATGCCGGATCGGTGGCGGGCTTCAGC
CTCGGCCATCCAGCGCTCCAGAACGGGCTTAATCTTCTGGGCGCTTTTAGGGGTGATGTC
CAACTTCTCAAACCTGGCAGGATATAAAAGGCCAGGGTTCAGTTTGCCTGTCAGACTGCT
ACCTATAGTGTTCTCTTGGGCTTCCTGTGGTAGGAAAAAGTGGCTTCTCAGGATGGTGTG
TCTGGGGAGAATTGAGAAAAAAGAATCTTACTTAGGTGCCCTGCCAGAACAAGGGATAAG
CTGCCTGCCTTTTAGTCTCCTCAACCAGAATGCCACAGGGACTGAGACTAACATCCAGGT
GCACATCTGGGACAAACTCCTCTGTATTCTGCACCTGGAAACACCTCAGCTTCAGCAGCT
GGAGGCGGCGGTTGCCAGCAGTGTGTTAATTTTCTGGGCGAGGTTGTGGTTCTCTGTCCC
AAATTGGcaatagtggaacaaggagatgctgccaatggc
>NODE_311_length_380_cov_23.623684
TACAAGTTCTTCTCTCTGACCTATGATTTTTCTATGATGAATCCTGTCTTTCTTTGCCAG
TAGAGTACAGAAAAAGTTCTTATTCTCTTTCTCTCTCCTTTCTCTTTCCTGTAGTACCTT
TATTTACGTACCCTGTTAAATCTAATTTGATTCTTCTTCCAAAGCCCCCAGCCTCTATCT
ACTCGTACTAATGCTTCTTCTTTCTAATCTTATTTGCATTCATATTATCCACCCAGGTGG
TACACCAATAAGAGGTAAGAGTGCTGAACTGACGTTCACAGAATGAAAATAATACAAATT
CATTCTTGCTGTCAACCCATCCATTCACTCGAGTCACCTCCATTTTTGTCCTGTTTACCA
AGACCAAATCCCATTATGTTCATATGGACCTTCCTTCTTATTTGTCCTGTTTCGTTGACT
AAATTCGTATTCCATCTTTTTTGTCTATGCTTTATTTCCTCCTTTGTATTCTTGTTTCAA
GAGCCTGTTTAGCTCAGTTGTGATATGCTTGCCCTGGCTCaaataagcatatccaatgac
>NODE_319_length_505_cov_11.346535
AAGCGTTTCGGACGATGTCTGCGAGCATATTTTACATTTTTATGAAGTGTTGGTTTGGAA
ATTGAATCCATTCCAACATTTCTCTTTCCTCAAATGAGCCCTCTTTTCCTTTTGCAAAAC
ACAAATTGACAATTTGTTCAGTAATCAAAGAATCTCCCTTTCATATGGATCGGTTTTTGA
GAGCACAAAGTAGAGAGGAGGCAATTTCTGGACATATCATGAGATTATATCCGTTTGACA
GTTGCGTTACTCTATGTGGTTTCCATGACAACTGTTTGGGTGAGGCCCCCAATAGAACCA
ACCTCAGCTGTCATCTCTTCACCTAAAAGCTTTGTAATTGCTCTCATTTGCATACTACAA
TTAAGTGTGTTAGCTCACAGCAAGAACAATCAACCTCCACTAAGGACTGGGGATAGTATA
ATTATTATATCAGTGGATTTGTATAAAACATTACTGACGAGCTTTTGTTTGACGTCGGCA
TTGTGCTGTCGCGCTAGTTTTACCACTTATTTTCATAAATATACATATTGCACAGACAGC
GATGGGTAACGCATAGCTGCGGGTTCAGATTAATTTGATTTTTAAAAGCCCCGTGATGGC
GTAAAAGTATCCGTTTTATTTCAGAAATTGTGatgcctgttggtcaacacagtgaaagat
atttt
>NODE_320_length_506_cov_6.318182
CACGATTAGCTCCTCTCCTCTTTCCTCCTCCTCTCCTCTCCTGTTTCTTCCTCCTCTCCT
CTGCTCTCTCCCTCAATCTGTCTCTGTGTTCAGTATGCGGTGCTGAGAGGGCATCATTAC
GGAGCCCGTATTTGAGTCATTTTGATTTAAGCAGCCAGACAATGGCCTGTTGATTGAAGC
AACCAGAAGGCAGACAATAGGGTTCTATGCCACATAATGCGCCACCATTTTTTCTGAGCT
CCCCGCTTTCAGAAAAGGGCCCCGGCTCTCCATTGTGCCTCTCCCGGAGGGAAAAAAATG
GTGCTTGGGGAGGAGGAATATTTTCCCGTGGTATGTCATTATTTTGCAAATTTCTATTAT
CTCATCATGTTGTCTTCATTGTAATTGCAGCTAATTAGGAGGCTAGTTAGGAGCCTGGGC
TTTGAGGCTGGCTCGGCTGCTGAAAGGAGCCCACCGATTATGGCCCCGACAAGAGAGGAA
GCAGGAGAAAAGGGGAGATTAATGCTGTTACCCAGGAGACACTGGCTTCCATCTGCGGGG
AACAATGCAGTTTTGTTTTCTCCGGGATCCTGCTCAGATCAACAGAATGGGGGCTAGCTC
TGCTCTACTCTGCTTGGCGACAATGCCCAATTCTGTCTTACCGGGAGGCTCAGCGCAGAA
CCttcc
>NODE_321_length_187_cov_10.689839
ACTGTTTGCCGTCATATTTATCATAATAGAAGACATTCTGAAGCCAAAACATGTTTGTAA
ACTTGAAGATGCGATCAGTACAACATTGCTGTTTTTTATGCCTTAAAACAGCGTTTGGAG
CGCTGAAAAGGCCACTTTTGTCATTCAGTGTGTCCTGTCAGTTATTCCACAAAAAGTGAC
TTCAAACACTGTTTGCCGTCATATTTATCATAATAGAAGACATTCTGAAGCCAAAACATG
TTTGTAAACTTGAAGATGCGATCAGTACAACATTGCTGTTTTTTATGCCTTAAAACAGCG
TTTGGAGCGCTGAAAAGGCCACTTTTGTCATTCAGTGTGTCCTGTCA
>NODE_324_length_655_cov_11.261068
AGAGCAGGGTGTGAACAGGTGTGGGCTTGAGCTGGTCAGCAGACATTATGAGAGCAGAGA
GACAGGAGAGCTTGAGAGACTAGTGAGTCACGGGGGCATCTCTACAGAGAAAAGCTTGGT
ATCCTCCAACAGAGGAAACAGGCTTAGTGGTTGGAGGATAGATCTTTTTTTTCCTTGCCA
CAGTTAATTTTCAAATCTCCAACATCCTATGGCTGTCTGTTTTTCTTCTTCTTCTTTCTG
TTTTTTCTGCTTTCATTCTTTTCTTTTAAAATGAAACTGGAGCTGGGGCGGTGATAGTGA
TAGATGGCTCAGCGCTCTAACACTTTATCCAATCCGGCGCAGATTTCATCCAATAAAGAA
TCACTTGTGCACTCTCAAACTAAATGGAAGTCAGGCAGCGGAGAGAAAGGGGCTGCCGTG
TGTTTCTGAGCTGCGAAAATCAAATTTTCTTAAAGCTGCCGCAGCAGTGGCTGGCGGAAA
AGGCAGCAACAGCCATGACTGGCCAGGGCCACAACGTCTGCACACACAATTTAATCCATC
ACAGAGCGCCTGACACCATATCAATCAACCTTTCATCAGTATGCCCCCCACCCCCCAAAA
AAGGGAAAAAAAAAACAATATTTCTATTCAATCACCTCTGACTGAACCAGGCCTGCAACC
CAATGACCAACGGGGAGGACCACAGAACTCCAGCTGGTTCAGAAATCTTTTCGCACGAAC
ACAAGCATAAAGTAGAACACATGTGTGCCGATTGCTTAACATGCTAATGTCATTACCCCG
GAGAGTTCgcttttattagacaatgtcaaatcgtc
>NODE_326_length_345_cov_11.869565
AAAATGTTCATAGAACAATTGCAGTAAGATAAAGGGGCTTTGGCGAGTCCAAATATGAAT
CATGCATAAAGACGGAGAATAGACTTCCACCATTCATTCTAGTTAGAGGACACGAGTTAT
ACTTTACAGACGCTATATGTAGCCATCAGTGCACCAGTAAAATAGGTCAATAGATTGTGT
GTGTGCCTAATCTTTGATCAGATGGTGTTCTCATCCAGGGCTATTAATGTGCTGATCCAC
TAATTGGGAGAGCTTGCTCTCTTAATGCAATGGCCTTCTAAATGTGTCCGTCCCAGTAAT
TTAATAATGGCCATTTCATGCTACTCTGACTTTTCAAACAGCTTGCTCGGGGCAGCTACA
GGGACTGGTTATTGATTGAAACTCCTCGGCTGCCTGGGCTTGGCTGTGGGTGAGAGAGAC
TGATCAGCCTGCTTCCCAGAGTCCAGATGCAACCACGGTCCAACCCCCCTCCTGCCCCAA
ACACACACACACACACACACAcaca
>NODE_327_length_428_cov_8.170561
TTCACATGGACATTTACAGCCCATGAAAAACACTCGCCAGATCGTTATTTCACAGTTAAT
TACAAATCTAATTAGAATATTCAAATTAAAGCTTTCCCTTTCTTTTCTTCTCTGTGTGAG
AGCAGGGAACCAGGGAAAGAGTGTGAGAGAGAGAGAGAGGGAGGGAGAGAGAAAGAGAGA
GAGACTCTCAGTGAGTGGCAATGTGATAACCTGTAATCGGCAGTGCTGCAAACACCTTCT
TCCTTTGATGTCCCCCCACTAACATCCAGGCAACAAAGCCGGCCAATTACAAATGAGCTA
ATTAACTAAATTGTTGATGGAGCATGAAGAGTTCATTCGCTCTGGCGCCTGCACCATGAC
AACAGTGAATGGGGGCCTTTGTTGTGGAGGTAAGTGTGCGGCCGTGCGAGTTGCCATTAG
CTTTTGACGCTTTTTTCACAAACCTATCAGGCCCCTCCACGCCAGGAAGGAAATTTGTTA
TGGATCAGAGTTGGTTTGAATCCTGCATTGCTAGAGCAGAACCCTGTCAACTAGCTGTCT
AGAAGGTCAAAATGTGCTCTTTGAAAGGCAGTGATGTTTTCTTTGTta
>NODE_328_length_379_cov_12.783641
AACAAAAAAAGTTACACCATATTTGCTCAGACTAACTATGATGAAAGGCAATGAAGACAA
GGGATCCTCATGTAGGTATCAATATAAATATTACTGGAAGGTCAATTAATATGTAAATTA
ACTCCTCCATTTAATTAGCTATTTAACTATTTTCCAAGGCATGGACATATTAAATCATGC
TTAAAGACCCCTCTAACTAGCCTCCTGACAATAGTGCCAGGGAGTCGTGGGCTCATAAAC
TACCGGCTTGACCTATAAAGAGCCCCGAGTCTGCTAATTCCATCTCAGCCTAATTTTATG
ACTTGCATAAAATAACCATAGTGCAGCTTTGTAGCTGTAAAGAGGATATGGGTAATAAAA
CGGAGCCGGGGAAAGCATCAGAAATCTCCTCTTCACTAGTGTCCTCATTTATTATTCTAT
TATTCTTTGCAGGGTACCGGGCTCATGTGAAAGACAAATGACCTTATTATATTAAATAAT
TTGTGAGGATATTAACCGTTAATCACACATAAACAGCATTTAAAAGGTATTGATTTTcc
>NODE_329_length_441_cov_16.727892
AAGGATTTTTTTTTTCTGAGTCAAAGATAATACAATTCCTTTTTTTCTTATTTCCTTACA
ATACATCTTTCAGTTCTGCCTTTTCCGCGCATGAAATTCATTTTCTAATGGAAATATTTG
TTTTGTAAATCAAATATGTATTATGCACAGAATGCAAAGCACAAATTAAATTATGTTAAT
GAAATGAAAGAGATATGAAATGCATATTTCATGGACAAAACATAACCCTGCCGAACAGCC
ATTTCTTGATAAAATCTTTAAACACAATCTCATTCGGAGAAAGACATATTGCCGTGGCAG
ATAGCACCTCATTAAAATGGTCTCCTTTAATATCAGTGCTTAGTATATATGGGATTGTAA
ATAACCACTGGGGAAGAGGAACCAATAATGAAATACTGTCTTTAATAGCTTGCCATTGAT
GTCAGCATAAAAAGTCTACTAGAGGAATATTGGAAATTGGGTGTGCACACACATAGTCAA
AAGCTGTAAATGATTGCATATTTAAATAGAGCTGACTAAGGAAAAGATGATATAGATATT
AGTAATAGGCAGAAAATTATGCTGACCTTACATAATTCCACAAAAAAGCCcagactgttt
t
>NODE_330_length_575_cov_10.815652
AAATAAAGTTGAAAAGTAACCACAATGCATTGCCCATATGAAGAAAACAAACAAACCGAA
AGAATATTTTGCCTGCTTGACGAAATCTGGCCGCTTGTCTCACTGTGTTTGCACATACAT
ACGTACATGTGCGGCACGGGCGCCCATTTGCTACTGATGTGGTTCACATGTCACGACAGA
GGAAGGACACTATCCTCTGGTATGTTTTGTTGTGCCCTCTTCCTTAATTTGCCTATTGTA
AGTGTGAAGGGGAGCCAGGGAGATGACATCATGCAGCAGGCAGTGTTTGAAGTGCCAGTC
CTGAAGGAACCACTTATAGCAATTAGGATATCCTTGAACAAGCGTTTGCGAAACATTGGC
TGGTTTTTGGCATTTGCCTCCCGTTCCTGCCTACTAACTAGCGAGGTTTGATCTCCCATA
ATTATCTACCCACCGGCTCCTCACTCCTGACAGCTCTCTCCCTGGAGAGGGCTGAATGCC
GGGGCTACTCACTGATTGCATCAAAGTGTCAGAAATTGCAACATCAAAAATAATAACTGA
TATTCCGGCGGCAGGCTGCTCTTTGAATATTTCCTTTAAAACGCTCTCTAATTTGTGTCT
CGCATGGTGCCAATGTGTGTGTGACTGCGAGGGCTTAAAGCAAATAAAAGCAGGGGAAGT
GCATTCATTATTGAACCCCTATTTACATATGgcagactattctgtctgaactggtatgaa
atagatatgcgttta
>NODE_331_length_431_cov_4.955916
TCCTGGAACCCATGTTTGGGGCAGGTGCCTCGATCGCCCCTGGCTTAGGGCAACAACCTG
AGTTGTATCAACTCCAATGTCATCCATCGCCACAGTGCTTCCACAAAGGTAAGAATCTGT
CTTACTTCTATCTCACATTCCTGTTTTATAATGAGATGACAAATCATTCTCTGAAAATGC
ACCACTAACGTTCTCTTTCTCTCTTTTCTATTTTTTGTCTTCCAGATGGGAGTGGAAGTG
TTCCTCCGTTCTAAAATAAGTCTGTGACTTACTTCATCAAGTATGGCATATTGTCATATT
TTGTGGAGCCAATTTTACTGAAAAGTAAAAAATAATTAAGTGTATAAATATACATAATGT
ATATACAACTTAAGGACTTTAACTCCTACATGTCACCTAAGAACAAAGATTGGCTTTATA
TTTTTGTTCAGTCATTTATCTGTATACTACTACAAAATTGGTGCAACATTTACATGATGG
TGCAACTGCATGGACCCACAACTGACTGGGTTCTGAGTCCATGTGGTGTCTCtcagcttc
tctgttacatgagcttcagatatgatcagacagagaaacctctcgaacttc
>NODE_332_length_545_cov_17.669725
GGTGACATGGCCCATTCAGTAGCCGTCTTTCATTTCAAAATGAGCAACCAATAATGTTAC
AATCTTCATAGTCTCACAATGTATTTTTTAACCTCAACATAAGGATTTAAACGACATGTT
TAAAGTTTTAGGTTAACTCAGATGGGTGTCTCTGTGGTTTTGAGTGTGCACCCAGGTACT
TGCCAGCTCCAACAGTGCTGTGTGAGCACACGCATGGGTATATTCGTGTCGTTGCATGTG
TGTATATGTGTGCGCACAAGTGTGCGTTTGTGCACGTGTGCACTGACGTGTGTCACTTAA
TCTTTTCTCCTTTTTCTTTCTGTTTTATATTTACTACGTCAGGCAACAAATGAATCATCT
TTATTACGGAGAAATTTAATTTGGATGAACTTAACTGCTGCCGCCAAGGTCAGACGGGCA
GAATGTCATTTTAATCCAATCAACTTTAATCTGTTGGTTATAAAAGAGTTAGGCTGTTGA
AGAATGGCTGTATCTCAGGCCCTTTATTACACTGGCTAATGACTTTGATTGTGAGGCGCC
TATCAAGAGGTTAGGAGTTCCTATGGTGCTTCACATCCTGCTAATTTGCTACCTCATGTC
ACTATTGGGCTCAACTAACCCTAAAATCACTATTGCCTTCATTCCCTGTTTACGAGAAAA
TCCAAATTTTAAAGAAAGCCAAGTGCTTATCAAattttaaaacat
>NODE_333_length_646_cov_6.018576
GCACAGTTGCTACAGGAAATCTAAATGAAAGGTGAAATGATAGTTGGTCGTTGTGCTTCG
CTGCAGCTTGTGTGGACCGTAGGGATGAGTAGTGAGGCGTTTTTATTCAAGGCATACTGG
AATACATTGATAAAGAAAGCAGTTGGCAGACTTTGTGATTTCATTAACCCTCCACCTCAC
CTCACCCACACATGGTTACACACACTTGGGTGATGCTAATGTTTAGATCAGCGAGCAATG
GTTTTGTCTTCTTCCTCCAGGCATTAAACCTTTCCAGTGTGACCGCTGTGGGAAAAAGTT
CACACGGGCCTACTCCCTAAAGATGCATCGGCTGAAGCACGAAGGTAAACGCTGTTTCCG
GTGCCAGATTTGTAGCGCCACATTCACGTCCTTCGGTGAATATAAGCACCACATGAGGGT
CTCCCGACACATAATCCGCAAGCCGCGGATTTATGAGTGCAAAACGTGCGGCGCCATGTT
CACCAACTCTGGCAATTTAATTGTACACCTGAGGAGTCTGAACCATGAGGCATCCGAACT
AGCAAACTACTTCCAGAGCAGGTGAGGAGTTTGGGGGCGCCGACCCCCATCATTTACTCA
GATCTCACCTGGATCAGAAAATAACTTCAGTTTAGATTCTAATACCTGAATTTCATTGGA
TCGTTGTCGTGGCTTTGGTTGTGTAGAATTGTTTTTTTGAGATGATTGCAATAGATTTGA
ATGCTCAAATCAAATGTACCTGAAGTATTTGACTGTTTTTATTTTGgaatcttaatttca
cttgttaaaaacaagtgaaattaaga
>NODE_334_length_385_cov_3.864935
GCCCCTGTTGTGAGGGGTAGAGAGAGTGGGAATAGAGTGAGGCAGGAAGGAAGGAAGCAG
CTTTTGTTGGATTTACCTGTGATCACATCCCTGCAGTGCGCTCCGCAGACCCTCTTCTTC
CCCGTCTGAGGGTCTGCCCTCTTCAGTAGGTGCACCACTTCAGTGTAATTGGCTATGGCA
GCCCCATACCTGGCAGCAGTGAGGGCGATGGCGAGGTTCATTCGAGCATCGTTGTGTTGT
CCTGCAGCGGGGGGACAGGACCAGAGCAGGGGGATGTGAGTCACCCCGAGCCTGTGACTG
GTGGTATGGAAGTGTGTCGGAACCGATATGTCACATCTGTCCCTGTCACTTTGCATCAGC
GCGATGGCTGCTCTGGCCACACAAGGAGCACACTTAAAGCCACAGTGGCCCTTTGGCCTG
AGTGTGGGCCCCCCCTCCACCCCCGACCAGCCCTCCCTTCGTCTCTCCTGCACTGGGAAG
GGTAACTGCTCCTCAGGAAAAGGCAGGGAATGCGGGGATAAGGAGTAGACGCATCAAAGC
CGTag
>NODE_335_length_438_cov_5.253425
GCAGATTCTGTTCTTGGATACAGCTGCTCAGTGCTCTCTGGAGTATACATAGTTGTGGAG
GAGAATGCCAACAATTACTGTGATGTTGAGAAGAGTCAGCACAGCTGCCTCATCTCCAGG
AACTAATCTTGTATTTCTCACCCACAAAAGATCTTCTGCAGTACAAAACAGCCATTTAAC
TGAGAACATGCGGCTTCTGTATTGTGAAGATGATGGTTATTGATGCAAGCTTATGTTGAT
TGTCCTTTTTCTTCTCATCCACAGCTTTTCTGAAACACTGGGGTTGTTGGTGTGGCCAAA
TTTTCCCTGGATTTGACTGGTAAATTCAGAAGACTGAAGCCCAGGCTCACAGTCTACCTT
TCACGGAGGCCCAGCCGTGAGAGGACTGAGGAAGGCACGTGGCGGATCATGACGGCCGAC
AAAGAGAAGGAACGGGAGAAAGAGCGGGACAGGGACAGAGACAGGGACCGGGACAAAAGA
GAGGCCGGGAAGTCCCGCCGGCAGGACGGGGACCGGGGAGACCGTGAAAGTGAGAGCTCC
AGGCCCCGACGCAGCTGTACGCTGGAGGGCGGGGCCAAGAACTATGCAGAGAGCGAgc
>NODE_336_length_462_cov_8.634199
GGGGGGTAAAAAAGTAACTGGAAGTCTTAACTGGTGATAATCTGAGCCTGAAAGTTTTCC
AGCTTCTCTCATTTAAAAAACACACCCTGGTGTCTTTACCTTGTTCCAACCCCACTGGGT
AACCGCGCACTCATTGTGTTTTCCTCAACTTGTTAAAACACCACATGGTACATTTGCATA
GGATAACCAACATATAGCGAATCATTTGCATGCCTGAAAGTGCACTTGAGTAACCGTAAT
TACACGTGACACCAATTACTCTGTTACTTTGTATTAAATTATAATGGAAAATTCCACTAG
AGAATTGGAGCCTAATTGCATCTTAATTTGCATAATTTTGCATATTAATCACATCTCAGA
TGAATAATAAATTTCAGCCGATTTTTTAATTTATGCATAGATACAAAAACAAGTTGAAAA
ATAATTTGTGAGTGAAAAAAAAAATAAAATCAGGAACTATTACTTAGAGCATTTGTGCTA
ATTTCTCTCATTACCCGACGTTCAAGTCAAAGATGTCTGTGCTCTTGATCAACAAGCGCT
GCATTTTGAAACTGAGAGTTTGTCAAAGCCTCAGCAGAGAAAAGAAAAAGAAGAAAGAGA
GACGGAGGAACAAATGTTGGAa
>NODE_337_length_592_cov_6.878378
GCACTGCTTGAGCGGTCAAGGCATATGGGAATCTGACAGATATCATGAACATGGCTATAA
CTCCTATCTTTTACACTTAAATTCTGGAGCCATAATGCATTGGACTTTGAGAGTTACCCC
AAGGCTCACTAGCCGTGTGAGTCATTGACATACCAGTGACTCTGACTGCACAGTCAATTA
CCCATCTACCTTTCATGGGACAGGAGTGGAAGACAGGGAATGAGTTCATCCATGCATTCA
ACCTACAGCAAGCCATGCCTCTATCGGAGGTGAAACCCATATGCAGAATGGAGAGACAAG
AGGATATTGGGTTATTTTTTTTTCCTATGTGGAGAATAAAGGTTAATAACAGTCCTTTCC
TGTGTCATATTTGACATGACCAGTCATCGCAGTAATTACAATCATTACACTCCAAAGGAT
GTCTAGTTATCCCTCTTAAACACAGGCCGCACAAAAGAAATCAATTATTCAATCAGAGCT
CTCCCATTCATCCCTGCCTGAGTTCACTTAATTTTGGGCCTGGGTGAATCTGCCGCAAAT
AAACCCCACGACCGGAGAAGAAAAGACGAACAGGCCCCTAATTTGTACCCTTTCAGGCGG
TCAATCACTTTTCAAAGGAATGCAAGCTTATTCTGACAATCAGGCCGACGTGAATGGGAA
TGGGTTtcatctgctactttacataagttatctggtgataaagagggcagaagaagagag
ggaggggtgaactttctgttgacaagtgcagc
>NODE_338_length_565_cov_11.247787
TTTCTTTAAGCAATATGAGCTTTTTTGAGGGAAATAATGCCCATTAGTGTGGGGTGAGTG
ATGTAATGAGTGGACCTGCGTGCCCATATAGTCAAGGAAAGGCATTAGAAGGGTAGAAAA
CAAAGAAAGAAGGAGCAGAAGCAGAGTGCCTGGAAGGAGGGCAGAGTGTTGGGAGGGCGG
AGATAGAGAAATGGGGGACGGTGGTATTTAGTATGCACGGCCAAGCTGCCCCATCTGCTT
AGCGCAGCAGTCCCTGTCGTATAACTGTCTACAGGCCGTGGGCCACATAAAGAATGTCTC
AGATTTGATGTAATTCCGCAAAATTAATGACAGCTTTACTCGGTATGGGCCGTGAGGGAA
TGATTAGTGTTTGATCGTCCATCTGATCAGTTCCCTTGGCTGGCTGCAGAGAGATGCTCC
ACTATATACCGGTATGCTGCCTATGGCAAGCACACATGCACGCACAGATACACCTATCCC
AGAATAATTCCTGGGCCCCAATGCTCTAGTTTATGTTTGGGATCTGGTTTCTGTTTCCCT
CAACAAAGACAACCAATATCTTGTTAAATTCTCTGTGCTGTGACACTTCACATCAAAATG
AACACCTACTGATGGGCTGGATGCCGGTCCCACTGGTGATGTGATTGTGTACAGGGCACT
TTTATATCAGGCTGTGCGGTATTTCAAGGGAAAGTGGGCCAACCAGCATCCAATTTAGAG
acctc
>NODE_339_length_408_cov_6.776961
GATGGAGTGTAACTGTGATGGTGTGCTGGGAACAACAATATAAAACAGACAAAGAAAATT
ACTTGTCTTTTCTTTCGGCCGCGCTGTGGGAACATTCATTGGATTCTGCCCCATCTGTTG
TAATCAATAACGTGACCATCTTGTTTTTTTATGAAACGCACTTACTCTTAATTTCATCCA
CCAGTGGTTTTAGAGAGAAGAATGTGGAGTTACCTATAAGGCTTTGACATTATAAATCAC
CTCTTGAGACCAGATTGTACGGCAGTATCGATTGATCCTGATATATCACAGAAATTTACT
GTCACTTCTGTTTTCAATTAAAGATACAATCAGTCAGATAATGACTTAATTGGATTTTAC
AGAAGATTGAGTTTTATCGCCCTGTGCTTTACGAGTTTAGTTAAGGAAGGCCATTTTATC
ACGGTTGTCAGGGGCGACCGGCTGCCGCTGCCTTGTCCTTCTGTAGCTGCTGCTGCCCTG
TGTACAGCGCAGGGGAGAAAAGTGTCACAGGATTGGTTTTCCTTGAGCTGCCTCCGCCTC
CATGAATCACGCCAGATCGGAAGAGCAc
>NODE_340_length_454_cov_11.572687
ATTACTGTCACTGTGTCACTTAGCCTCAGAGCTGTGAGCCAAAAAAGTTTGTCAACCACT
GCTACACACAGTAAACCATTATAATTGTGCAAGGTACATAGAGTTCCAGTTCTTGATGAT
TCCCAACACTGTAACTCAGACAATTAACCATGTAGAACACCAGTGTTTATTGTGTGCTGT
AAATATTCAGTCCACCGTCCTACTAATGCAGACATAAGGGTGCTTCACTATTGCTCCGAC
TGCAGGAGGCAAAAAGTCACCTCAGGTCGATGGCACTCAGCCTGTAAACAGGGCTTCCCG
TAAAATCAATGATCTTCAGTAGGAGCTATCAGTCTGTGGAACAGAAATAGCCATGGCTGT
GTTGCGTCTAAGGCAGGGACGTACAGTGCTGTGTGTTTGCTTGAGTGTGTGCGAGTCGAG
GAGGCTGATCACTGGCATGTCTGGGAGTATTTCTCAAAGATAGCAGAACTGAAGTGTGCA
GCTTTGTCACGCATGCAGCTCGGTGATGAAAAGAGAAGACCATAGCTTACAGATGTCATA
AATACACTTTTTATgtgtgctttatgcatcaaactagcgctaaagcaaacacataactta
cagctaaaataatc
>NODE_341_length_428_cov_8.806075
GGAGAGGCTGGTCTCTCGGAGTCCATGTCAGCAGGGGGGCCATATATGAGCTGCACAGCG
AGGCCACATTATGGCTGCAGAGAGTTAGAGAGAGGGAGAGAGAGGGAGAGACACCGGGGC
TCTCCTTCAGACCCCTCTTGGTACTCGTCCACCTGATGGGAACACGGAGACTTGGCTGTT
CTCCCCCTCATCAATACAGCAGGGCTCTTTGTCAGTAATTTGCAATAAGTGTCCGCGCCA
CATCTTAAGGGACCTGGAAATCATTACTGGCTGAGGCCCTACTCTGCTACTAATTGGATG
CGTTGGGCCTTATCAACTGAGGATTTTCCGAGACCTTTGACAGATACCAATTCGAAAATC
ATTGTTCAGTTGTCAATTTAAGAGACCGTTAAAAGAGCTTATTTTAATTTTAATTGGAAC
TTCCTCCTGCTTTCACAGTGAGCTGCGAGGATTAAAAATGAGCTCAGGGCATGTGTGCAC
GTATGTGTGTGTGTGTGTGTGTGTGGTGTGTGTGTGTGTGTTCATACTCCCCTAGAAGAA
GAGGGAAACTATGCAGGTTAAATTGACGGGTAACAGTTCTGAccagcg
>NODE_342_length_615_cov_13.917073
GGAGAGGAGGGGGAAGAGGAGAGGGGAGGGAAGAGGAGGAGGGGGAGGAGGTGTGCAGGA
GGAGGGGAGACAGGGAGGAAGATGTGCTGCAGAGAGAAGCCAATGGAGGCAATGGGGAGA
GGCAGGCACGCTAGACTGTCAAATCTCAGCCGTTGAATATTTAATGGAGCCTGGAGTGTT
TATTTAGTTAGCCTGTCGATTTTTACCGCTCTGTCAATAGCGGCTCCCGTGTAGCCTGCT
GATGATCTTTAGTGTCTCTTCCCCCAGGAGAGGCCAGGCACTAAATGCAATTATGGATTT
TCCTGCACCGCAATGTGTTTGATATTTTTACTGATCTAATTTGCAATCTGGTAGTTTATT
GTTTGGCATTTTAGTGGCGCTCAAGTGGCGAGGCAAATTTGATTTCCCCTCATAATTCTT
TATAACTTCATTAATGCTGTTAGCACATTGGCACAGATCTTAAATAAGAATCATCCCATG
GATGAATGCATTCCTCATTTTATTGTCTCCATGCCCCATTCTTTTTTACTGATTCTAGTT
CTAATTAAAAATCATCCTCGTGGTGTACTGTCTTTGTGAAATATGAAATCATAATCGAAT
TTGAATGGCTCCCTTCATAGAGTCTTGCGTATTCAACTGTATGCCCAAATCTGTTGTGGG
CAGAAGAAAACAGAATCAAAACAGCTTTCTTTCAGTGGCATTCCGCATCTTCAGAGACAA
ATGAGGGTattagccacagagcaacaaaagtaacagaggcaaaataatgtgggtg
>NODE_343_length_599_cov_14.230384
CTGACATTTAATGAATATATATTTTATCTTCCCGTGCCAGTTATCGGAATGTCCTCCCCG
TTCCGAGAAATGGCCGTCCTGGGACTCTTTTGAACAGGCCTTTTTTCCTTCGACTGGCAC
CTGTACGCCAATCACACTCACTGCAACCGGCCCACAATCTTCTCTTGTTTTTTCCTCTTC
GCTCTCTGTCTTCAATATGGTTCATGGATTAATAATTCATGGCCAGTTATTAGGGCCAGT
TCAATAGGAGATCTGCTGATGGAGGGTCGGCGCTCGGCGAGCGTGCCCGGAGGGATGCTG
CGTGTTGTTGTGTCAGCCCCCATCTGCCAGAATGCAATAAGGCAAACAATGGAGGCCTTG
ATTTCCACCAGCAGGCCCATAATCTTTAAATGGCTATTAGCTGAAGAGTGCAACCAGTCA
ATAACCGACAAAATCCTTTTAAAAGCTTCTCTCTCTCTCTCTCTCTTTCTCTCTTTCCCC
ACTCCTCTCAGGCTCTCTCTTTTTATCTGCCTCTCGCTCTCTTTCTTCTCTCTTGTTTCT
GGTCAAATTGGGACACAGTTGCTACTATAAAACTCTTATCATGAGCGTTTTAATGCCAGC
AGAGGCAGGAGAAGCAGCTACCAACGGTGGTGGCCAAAATGAGGACAACTGAGGTCAGCA
TCCATTTTTGGGAATTATTCTCCTCCATCAATGCCATTGTTGATGGTGTGTGACCTCAGC
TGACATGTATTTGTTGACTAGAGCTGGAACGACTTctat
>NODE_344_length_461_cov_5.056399
ACCTCAGGCCCGCAGACCCAGCCTTCTGTCGGCCGTGCTCACTCAGCCTGTGTTTGAGTG
TCGGCCAAGTCAGCTACGGCTGCTCCAGAGAGCCTGAAGTCTGTTGGGGAGACGGGACAT
TCCAAACAGCATAACTCATTCTTTACACCATCTCCGCTGCCATTAGTTAATTATATGCAG
GTGTTTTCCTTTCTCAGGTTTTTTTTTGTTGTAGATGTAATAAAAATGTAACCATAAGTA
CATAAAGCCAGAAAGACGGCGAAAAGGAAAGGGGGAGACAGTGTGGAGGAAGTGGCTGAA
TTTGCTGTGTGAAGCAAATTACTGCCCCCATGTAGATTCATCAGTTCTCCCTGCTGGATT
AAGGAAGGGCCTTTCTAATGAAGTTCGCCCCGTCAAAATGAAGGGACTAATTCTGATTTA
GCTGAGGTAATGAACTTCCCCTCTCCTAGTGAGAGCAGCACCATGGGGTGAGGAAAGAGG
GGTGGTTGTGTAGGGGCGGAGGGGGGAGGGAGGTGTAGGGGCAAAGGAGAGTGGCAGCAA
GAGAGAGAGGGAGACAGGACGGAGATGAGACAGGAGAGAGACATGGAACGAGGACAGATA
GAGCTAGAAGGGAgagcgaaa
>NODE_345_length_182_cov_9.736263
GCCGTCATATTTATCATAATAGAAGACATTCTGAAGCAAAAACATGTTTGTAAACTTGAA
GATGCGATCAGTACAACATTGCTGTTTTTTATGCCTTAAAACAGCGTTTGGAGCGCTGAA
AAGGCCACTTTTGTCATTCAGTGTGTCCTGTCAATTCCTTGACAGACAATGACTTGAAAC
AGTGTTTGCCGTCATATTTATCATAATAGAAGACATTCTGAAGCAAAAACATGTTTGTAA
ACTTGAAGATGCGATCAGTACAACATTGCTGTTTTTTATGCCTTAAAACAGCGTTTGGAG
CGCTGAAAAGGCCACTTTTGTCATTCAGTGTGTCCTGTCAAT
>NODE_347_length_446_cov_15.475336
GCTCTTCCGATCTGGGATAGAGACAGAAAGACAGAGAGCAGGTCGGTGCTTAAAGCTAAC
AGGTAACCTTTCTGTGCACCTAGGACAAAGGCAGGGGGAAAAAGAAAATGTCAAATTAAG
AGAGGCCAGGCAGAGAGACGTGGCTGCCATATTTGTGTGAAAGCCCAGTGCTGTTGGCAG
CAGAGATGGCTGCTTTCTGATTCATCTGGGGCCGTATGGCAAAGCTTTGTCAGTCTGTGC
GAGGTATAAATAATTCAGGGTGAGAGATGGCAATTACAGGGCCCTGCACAACCAAAATGA
ATATTTTATAAGGACTAAAACTGCCCTGGAATGAATCACACACATGGAGTCACACACACA
TACACACACAAGTGTAAGTGAATGTGCGCACACGCACACATGCGCCCAAACACACACACA
AAGGTAGCACATATGAACCCTTGGCATTGCTGTTGTATTGTTGACAATATAACTATTATA
TTATATAAACTGCTTTTGTGGGTTAATCATTTTTAATATTCTTGTGTACACGTGTGATtc
cttgcaatatttagttaaggggtgtaaaatagtttctgttttcttgttctgttacaataa
atgtat
>NODE_348_length_590_cov_7.306780
TTTACACCACAGTACTGCGGCGGCGTGCGTCCTCCCCAGCCAGACGGGTCTGCGTAATAG
CCAAGAGGCCGATTGGAGCAGCCTGCAGTCGGCAGGGGAAGAGCCTTAACTCCGGCCGCT
GCGTAGGACAGCAAGGTGGCCGCGTTACCGGCGAAATCAGCGGCGTCGTATGCCGAGGCA
GCAAAGTCCAGTCGGTTGTTGGCAGGGGTGACAAACCATCGCTGCGGGGGGGTGGCAACA
GTGGGCTCCTCGGTTTGCTGCGGGGATAGCAAGCTGTTGCCGAGTGGGACGCTGCGCTCC
GTGCCAGGACCAGTCCCCACGCCAGGGTGAAAGCGAGATTTGGCATAAGTGCTGACAAAT
TGGTCCTGCAGGAAAGAGCTAGGCATGGCATATCTCGCACCCGGCACGATCTGTGAACGC
GGAGAGTCACCCGGTGATGGAGTTAAGCGGTCAATGTCGCAGCCTGTGTAGACACTGAAA
AGATGGAGAGAAAAACAAAACAATTCAGAAACTAAACCGTGCGCTCTAGTTGGAGATTTA
GGTCAGCAGAGTCTGCATGTGAATCATTATCTGGTTTAGTTTGGAGCCTCACATGTCACA
AGTTTGAGGAACGAGCCTGTGTGAAGGTGGAATAAGTGCAGAAAATGTGCGCAACGAATC
GAATCTTGACGCAAGCTCGAAACAGGCCTTCTGTCTTTTAGCAGGAAAAAAATATTGAAA
TATGAGAAGTTGCATCGCTAcgaacgcagc
>NODE_349_length_513_cov_5.399610
TATGCATTTTAAAATGCCAAGTAAATCTCCAAAAAGGTGTATTATTTTTTTCTACTGCAT
TTTTCTACATGTAAAAAAAAAAAAAAAGTGTGGTGTGTATATGTACTATAATCTGTATTA
CGTTAATCTGTGTATTGTTGTATTATCCAAGCATTATAAATGGTAATGGTTAAAAATGTG
AATGTTGTTACTGTAAAAGATGACTGTTTTTCCCCTCCTCAAAGTGAATGGTTTCTAACC
TTGTGGACCTGTTACAATCTAGGTGCAATGGCTACTAAAGTGAGACGGCATGACACGCGG
GTCCATCCTTACCAAAGGATTGTGACCGCTGACAGAGGTCAGTTTAGTCTCTGAGCTACA
CTTTGCTATTGACTGATGCATTTCAATGATTATTATGCCTAATATGCCTCAATGCCTTAG
TTGGGAATTTGTACATTGTCTGTATTGTATTATTTTTTTTTTGTTTGTTTTCTTTCCCCC
TACCACCTTTCCTACCCCATACATCCACACACCAGCTAAATGGTTGATTGTGGTATGCAC
ATTTTGTTTACATTTAGTACTTAACATATACCGTATATGTAGACTGTGTATATGTcaaag
ctcaggcaaaagtgatcttaagaggctttggtgtatgcagctgtgaagccaggacaggta
gttctttgcaggc
>NODE_350_length_565_cov_7.791151
GAAATCCCCTATTTTTAAAACCAATTTGATATTAATCTTCAAAACATTCCTCTAAGAAAG
TCCTGTAAGTCTCCAGCTGTGTGCAGTAAATGGCACACAGTGTGAAATTCTACCTGTAGC
TGAAAATACATTCCCTGCCTGAGGTGCCTACCTTTCTGAGTCTTTTACAGTGTTATACTC
CGAACCATTCCAGTACCACCCGGTGCATGCTGTTGTACTCCTGATGCACTCAATGCATGG
AGAATAATAATCTGTCTCAAGTCTGTGTTGACCTGTTTCTTTGGAGACAAAAACAAGAAA
GCAACAGGTGTAGTATTACCAGTGAGGAACACCAAAACATTTTGTCATGGATTTAGTGCT
GCAGTGTACTCAGAACGTTCTCTGTTTTTCAACTGAAGGTTATGAAAAGCCTTGGAGCCT
TAACAGCATGTCTGGCATGAGCGGGGATGCCTCTGGAGTGTCCTCAGTGTCCGCCCTGCC
CTGCAGCCCACCCTGTCTAATGCAGCACTCACATTCTCCCATCCCATCCATTATGTAGCA
TGGTTGAGTAGCAGACACAATGCCATTGGAAGGCCAGTCCACACTCCTCCTTCTTATCTT
TCCTGTCAGATTTTGTTTTGACACTTGCCTTCGCTCCTGCATTTTTTTTTCTTCATTTTT
GTTTCTTTATTTCTCTGGAAAACTGTATCTTAACTGTGCTTATACTCAAGCTTCCCAAGT
GTTCt
>NODE_351_length_409_cov_11.569682
AAAGCACGATAGGGCAGCTGATTGTTCAAAGACTATTGGCATGGCTATAGCTGGTAGTAC
GGAAGGATTCTGCAGAGAAAAGAGTGAAAGTGAGGTCAGACTTTGGAGTACCTGCAATCA
GTGCCTTTAAACCCAACCATCTCCCTTTTCCTCTTTCTTTTTACTATAATGCCTAAATCC
AATTTCGAAGTGACATTTTCTATGGTTACTGGTGCCTTTTCTTTATTTTTTTTCTCTCTT
TTCTCTCTCCTCTGGCTGTGTTGTGTTTTATTTCCTCTGGGCTTTCTCCTGTCACGCTGT
CTGATTCTTTGCAGATGGATGTAGTGAGTGCGTTCCAGAGTGGAACTTCCTTTCAGGGGG
CTCTAAGGCGGCAGGCCTCCAACTCCAGCCAACAACAGCACGATGTAACCAATGTTTCTA
GCCCTACACATGTAGCCTTTTCTACTACTACCACTACTGCCACTGCCGCCAACACCGCTT
CTGCCACTGTGGGGTGTGAGTGCGTGTTCTCCTCTAGTGCATGAGACTTTTTTTTTATTT
TTTTATTTCTTCTTCTCTTctaacatctt
>NODE_352_length_462_cov_8.597403
GGTGGCTTATAAAAGAGGATGAACATTAACAGGGTTGTGTCCCCGGGACTTTAACCACTT
TTCCTTCACTGTGTCTGTCTGCTGGTGCACTGTAGAGGCTTGAGAGAGCCAGTGGTCCAA
CCAGGCTCGCGGAGGCATGTGGAGACTCACTACTAAGTTTACACATATCGGGGCCTTAGA
AAAGTCTTATTAACAGCAGCTGCAGGCAGTAGGAGAACACAGAGAGCGGCAGCATGACTG
CTGAACCAGGGAACGCCTCTCCACACTAGAACCCCCCCCTCCCCTCCTCCTCCTCAGTCT
TAATGACTAACCAGAATGAGAAGCGGAGGAGAGGAAGAGCCTGGAAGAGCCTGATTTGTT
CTGCATGCTAAATATGGCCTGTAATCTTTATTCCTCTGAGTGCCTTATTAAAAGTGAAAG
GAAGATGAAATCCCACCAGCCAGCCCATCCTTTCTGCTGTTTATTAGAGGGGCTTTTCCT
CTGTTAATATTGAGGTTATGGTAACCTTAGTGGTGATAGATGCATCTGGTGACTTCAGGT
AATAATAGCAATGATTGATTCCCACCTGAACCCTGGAGGTGTAATCTAGCAGGATGGAAG
AGATAAAGTGGCAGCCAGCGTc
>NODE_353_length_675_cov_6.500741
CACATTTTACAAAACATATGATTGAAACATCTTTAGATAATTGTAAGGACACGTCTTTCA
CTTGTGTAGGCAACGTACTCTGTGTCTAGAAACCCAAAGTTTCCCCTTTCCCTGTGTGTT
AATAAATAACACAAGCTGAGAGTCCTCAACTGTCATTGTGAATCTGCCCCCCAGTGTTAC
ATCCTGTCTTTCATTTCTCCCTGCCCCGTCCCTTCCCCTGCAACAAAGGTTGTCTGCTAG
TAGCCAACTTGTGTTGCCAAGAGCACAGATAAAGTTTCCACCTTCAAACGTTTTGTAGGA
ACTAAAAATGTCCTCCTAGCTCAGTGTTATAGCAGGTGTTACACAAACATGCTAGAAAAG
ACTTTTACTAGATCATATTTGAAAGATAAAGAGTATCTTATCGAGAGATAAAAACGAAAC
CTGGGGGATATAAGGCGAGCTTCTCTAACTTTGTTATAATTAATTGTATACCTGTGTATG
TAAATATAATGCATTCCTATTTTGCAGTCAAGAACAAAATACTATTTGTAATATAGAATA
AACTTTATTATGAAACCAAGCATTTCATGATTGTTGTTGCTCTTTGTGTCCATTTGCAGA
CAGTTTGGAAGCTAATTGACCTGCACTGACATATATTTAAACTGTGCTATTTCTGACGAT
CAAAGTTTGAACTAAAAGACAATACTGCAATCTGAAACATTTAACCCTGACCCTCCTGTG
AGATGCACATTTAATGAGAAACATTtaaagctccagtcaaccttcaagacgtcttcacaa
gtctgatgtgggtggagctttgctggcagttcaaggaagtcaccaaaatccactt
>NODE_354_length_541_cov_12.512014
TCAGAATATGACAGGCTTCCCGGGGCTAGGGGGGCATCACCCTCTCTCCCACCATGCCCA
CCTCCACCCTGGGGAGCTGGGCAACGACCCCGGAGTGGCACTCACTCCATTTGGACCAGA
GCACATGGCACAGACAAATGCTCTCAAACTTAGCCCATCTCAGCACATTCAGAGCCATCC
CGAAGCCCAGACCGCGGCATCTTTCACTTCTGCTCAGACCACAGTTGGTTTCCCCGTGGC
TCACCCCCACTCAGGCTACTCAAGCAGCAGGGACTTCATCCTCAGGAGAGAACTCTCAGC
CTCTGCTATGCATGCACTTGGCGACCAGCATAGTTCCGCCTCCTCCCCTCATCACCATGG
CATGTTCATCTCCCCAACAGGTGCTTATGGGCACACGGAAAGTGGGGCCCATTCACTTTT
CACTGGACTTCACGACCAGGCGTCCCCAGGTGCCCACCACCATGCCCTCAATGGGCAGAT
GCGCCTGGGTATACCGGGGGACATCTACGGCAGGCCAGAGCACTTCGGGCACAGGCCAGA
GCACTATGGACCGTCTTCTCTCCACAGCTACAACTCCATGAACCTCAATGTGAACATCGC
TTCTGCTCCTCACGGAGCCGCGGGGGCGTTTTTAAGATACATGCGGCAGCCCATAAAGCA
AGAGCTAATCTGCAAATGGATTGACCAGGAGCAAAGTCAGa
>NODE_355_length_496_cov_8.784274
GATTTATTGCAATGACTTTTTTGTATTGCAGAAGGCAGCAGTAATTATGCAGGTTATTAA
GAGTCTTCATGTTAATGCAGTTTCACATCTATAATATTCACCGTACTCTGTTTTCCTGTA
TGGAGGAGCGCAGTGTCAGCTGCCCTAAGACAGAGTGGCACAGGAAAGGACAGAAATACT
ATTAGATGAAGTATCAGATGACTTGGGGTATGAGGAGTGGAACGGGGTAGCACTGCCTAT
CCCTCCTTTATTGCTCAGGTTATTATCACAACTGCTGGGGAATTGTCGAGACGGGGAGAT
AGGAGTGGCAACGATCCATCCGGGACTCGTTCATCACCACGCGCCGCAGCCCCCCGAATA
GAAATTACATCTGCATCTGAATTAGTAACATTATTCGCCAATTTGGCTCAGAGTGAACAT
TGTTCCATTGAAGGTGGAATTAAATTAGAAAATGAGTGAGTCTTTAATTTTCAGATTATA
AATCAGGGAATATAATTCACCTCCTTGTACCTTAAGGGCAATCACATTATCCTAAGCGAC
ATTTTATCCTCAGCCCCGCCAAGTGATCTCATCATGATACACAGACACACACCAATCATG
CTTCCTGGGGAAGTAAGGAATACATCTTCTCCTCCAGGAAGCATGATTGGTGTGTg
>NODE_356_length_452_cov_8.099558
CTGCTCATGTTGACTCCTCTTGTTTGGATTTCACAGTGGGGGAAAAAATAAAGGCGTATA
TTTACTTTTAATTGAAAGGAAATTAAAGACGCATCCACATCCGCATGTGACAAAGGAAGA
TCACAAGGCTTGGGAGTGATGATAGCTTTTGTTTAAGATGGATTTCATAAAGAAAACCCC
CCACTGATAATGATGAAAAAAAAATCTTGGACATTTCTCCAAATACAATTACCTCGGCAT
CACCTGATTCAATCAAATGCATTTGCATTCTGTTTGCATGCAGTGTTCCGTGAACCGGTA
AACAAGGCAGGCAGAATAAATCTGATGTGTTTTCATGCTTATGGTTGCTCTTCTGTTTGC
TACATTTTATTCTGAGTATTTGAATTTTTATGAATTGATAAATAACTGCACAAACATACG
CATAGCTGTGTGGATGGATGTTCTAAAGATGGAGGGGCATATTTTTGCAAACCAAAAAAG
AAAAACGGAGAATGTTAGTTCATGTTTTGAGACAGATGTTGTTTGGCCAGCAAGCATGGA
GATTAATATTTGACTGTGTCTGATGTGTACTTAAGAATGTATcaaagaagatgcatcatt
ttggggcctacc
>NODE_357_length_512_cov_14.802734
GGGATTTTTCTTAAAAGACAATAAAACAAAACCAAAAAAAAAATAAAAAAAGCCTTTTAG
TGAATACTTATATTTGCCTGACAGGGCAAGACTATGAAATGTTCCCAATTAATATTACAT
GGGATTTTTTTTCCGCCTTTCTTTTTTCTAAATATATTTCTGAATTTACCTTGATTGTAA
TGTACCTCATTGGCTGTGGTTTTGTTTGTTGGCCTAACTATAAAGGATCTGCTTATACCC
TTGTGGGTTGGGAAGAATTAGGATTTATGAATTTATTTCCTCTGTTGTATTGTTTAAACA
GCTTTGGTTTAGTTTTGATCCCTTCCTCTTGCCTTTGAGGCTGTTCCACGGTGTCAGCTG
TTGACTGATAGTAAGAGAACTGCCTCACAGTGTGAATGAAAGAAAACTAGCGGTTGGTAA
ACACTGATAAGGGATAAATAGAAAGCGGTCAGGCAGAGATAGTTCTGTGGGAGCCCAGAT
TGTGTGCGGTCTGTTAAAATGAGATTCTGAGCCTGTCCTTTTTATTCTTCCTCCCCTCCC
CTCCCCTCCCCTGTGCGGCGTTTGTCTGGAAAATCTCCAGTGACCCGGCTCGGCAGTCCC
AGGCTGCAGTATTCTCTTTTTGTatttgttttgttttctaacaagggtcaagttggccaa
tagacatgtccc
>NODE_358_length_494_cov_9.714575
AAGCAAAAGGGCAGTAAGAAAAAGAGTGACAGAAAATATAGAGAATGGATAGACTCTAAG
AGAGCAAGAGAGGACAGAGAGAAGGAGCAGAGAATGGGCTTAGGCTTCTATAAACAAATC
AACACATCTATCACCCTGGGCCTCCTGTAAGGGCCATTGGGTCACTGGTGTGTTTGCACC
GATCCCATCACTCACTCAGAGTCGACAGGCCGGCCATTCCCAACCAACCACGGTCTGCTT
TTCCAATCCAGTCAACAAAGCCCAGGCCCTGGCACTGTCTGTTTAGCTAGAGGGGAAAAC
TGTCAGGAAAAGTAAGACGAATGAGCTGCCCTGATTGACTATTTCCTTAGATACTGAATC
AATGGGCTTATTATCACCAGCAATTACAGTACTAATACAAACAGATGCTTGGGGAAAGAC
ATCTGCTTAGAGAGATGAGACAACTAGATTTTCAGTCAATAGAGTGAAGAAAGCCCTCCT
CTCGCTGACCCTCAACAGAGGTATTTGTATTCATGTGAGACCCAGAGGCAAATATACAAC
AGTGCACACGAAACACACACAAATGCTAAAGCACACAGATATTTATTGCCACTTGAAGAG
CAATTAATTTGTAATAACGCCTGTATCAGGAGGGATAACAGGGCCATTTCACAt
>NODE_360_length_579_cov_12.794474
GCCTACTTGAAATTATCTGTTCAATTACCTTCAGGTAGAAGGTGGTGTTTCAGGGCATTA
TATCAAAATAGGAAGGCTGTTGGCCATTTCAACAGTTGTTGTCCTCAGTCTATTGCTTTT
GGTGTTTCGGGAGAATTCCAACAAGGACAGGCTAAGAAGTCTTTATTTCTTTTGTAAGAA
AAGACTCGAGCTTGCTTTTTGTAGACCTGTACCATATTGTGCTGCTGAGGTGCTGGGGGA
AGGCTCAGGACTGGCAGTCTGAGCTCACTGTCACCGGCCGCCCTACTTGTGTTTCTGCTC
TAAACCCCCATTGTTCTCTCGGCTTCTCTCCCCTTGGTGTGTGTCGTCTCTGGAATCTGA
TTTGTAGTGGGTGAGGTAACGTACGTGGAACACTTAATGGACGCAGAAGGCAAATCGAGG
GTAAGTGCAAATACATACAAATAAAACATATGAATAAGCCTAGACAAACCTGTGTTTGTC
AGCTGTGGTTTCTTTATTTACATTGTCGCGAATTGTTCAGATTCAGAAACCTGGTGGAGT
GTGCGAGATGGTGACATGCCGGAGGCGTGTTTTATTTGGTGTCGTCTGTGGCACTGACTT
GAGGCCATCCTGAAGGGTTGATGCTCTTAAAACAGGACTTCAGCTTCCTTCGTAGCCAAT
CCTGTGGATTGCAGTAGCTGACTATGTCCCTTTTGGTTGCTGGATTTGCTCCTTATGATC
TAATGGGtcgtagtctgca
>NODE_361_length_519_cov_7.013487
TGTGTGTCTTGTCTGTGTTCTTGTCAGCGGCTGCCGCAGGCACTCATGCGTCGCCTCTGC
ACCACGACACACACCAGACACTGTTCTCTTGTTCCCCAGATCTTCTTCTGACCTTTCCAC
CTTCCTCTCCCCCTCCCACACTAACACACACACAACACTCTACTGAATCCATGTTTTTCC
CTTCTAGCTGGACAGCTCTCAGTCCCTGTTCTGTCTCTCTGCCATCCTCCACTGTCCCGC
ATTCCTCTCTCTCTCACTCTCCCTCTCTTTCTTACTCTCTCTCTCTGGCTCAGACCCCGA
GGCAGCTTGTTAGTGGGGAACTAAATATTGATTTGGCGGGCCTGTCGATGCCGGGAGAAT
GAGCTAGTGTCCACCAGAGACCTCGGCACCGGCAGCCTGCTATCGACGTTTTCCGTGGGC
AGAACAGGGGTGGTGGAGGGGGGGCTGGAGCTGGTGTGCAGAGTGGAGGAGGAGAAGAGC
GGAGTATGACAAGGCTGAGACTCGCCCCCAGGTCCCTGTGGGGACCGCTGGGACCACCGC
AGTCATCCCCCTTCACTGAAACAGACTTTTTCTATCCCCTTTCAAGTCCATCTTGTTTTG
TTTTTTGTTTATTTATTTATTTATTTATTTATAATTTCTCCTCTCCTCTCTATCTGGCAG
TTTCCTCTCACTCTCTGAt
>NODE_362_length_450_cov_11.031111
GGGATGATACAGGCGACACTCAGACCAGGAGGGATGCTCGCTGCCATGTGACAGGCTGCC
TTCTTGCATTCTTTCACCGTCCTCGCCACCAATTCTGATACAAGGCAGGAAGGAAAAGAC
GAGCATCCTCCTCAGATGCAACACTCGCAGCGGTTTCGCAAATCTTTTAATGATTTGCGA
CCCCTTTGTGGACGGCAAAATTGTGAACTCATGCACCCATAACTTCTCACTTAATCTGTA
TTACTCTCATCACAACAGAGCAAGCCACTCTATCAGTAAATGCTAATCTCCTAATTAACA
AGCTAATTAGGCAATTACAGCTTTGCAGAAGGATGCCTAAATGAAATATGACAACACAGT
CACTTTCTACAGCACCTGTGGGTCTTTTCAGATGTCACAATGAGAAGCATGATGACAAAG
TGTTGTCTCTGCACTCATAGGTGCTTATTCCTATGCCTCGCTTAGCTCATTTGTAAAAAT
ATTGTCATTTTATTTAACCTAATCTACACTACTTGTGGAAACAACTTGTCAAATTACAAG
TAAATTATTTCTCTTTGGATAAACTGACCCGCGTCACGGCAGTCTTTTACTGCAATGTGG
CTTTAGAGGt
>NODE_363_length_570_cov_10.608772
CGGTTATCAAGTTTATCCATTTGTTGTGCTGGAATAAATGACAGTGCTAGTCAGTGAGAA
TAATTAGAGCAATCACAGTGTTATTGCCCAGACAGGCTACTACATTTCATTCCATAATGA
CATCATTACCTCAAGTTAATTATGTGTCTTGTGAGGTGACACGTTTGATTAAACACATGA
ATGCGCAAACAAATCAAAAAATTAGCTGTGGAATGGCACGCTAAATGGGAGGATTTTTAA
TGGTGGAATTGTCATTTTTGTTAGTTTGCCTCTGTTCTCAGGTACAACTGTGAAGGACAA
ATGCGTTTAGGATGAGACACGGAGAGAGAGAGTTGCCTCTACAGTGCAAAATCTAAGGTG
AAAAGGAAGCCAGACACAAAGGGTTAAGAAGCACAAACAATAACATTTCAGGAGCAGATG
TCCTTGAGGCAAAACCAAGGACAAGGCAATTGCTAATCTTGTATTCCCAGCATGATCAAA
TCACCAGGCAACAGATATAAATAAAAGGACAGGAAATGAGGAATTCACATTCAACGGTGT
CAGCAGCGAAATGAAGATTCATGGTGAAGAGCCCCGGTAAAGGCGGCAAAAATTAACTGC
AAATAAAAGGGACAGACGGCCTCCAAAGTCCAGCGTATAAAGTAGGTTTGGTAGGAGAAA
AACACACACGCGCTAGATAGGGTCTAGTAGATGGTGGCTGGGGCTGAGGCGAATGGGCTG
CACtgtgtca
>NODE_366_length_161_cov_4.322981
GTCATATTTATCATAATAGAAGACATTCTGAAGCAAAAACATGTTTGTAAACTTGAAGAT
GCGATCAGTACAACATTGCTGTTTTTTATGCCTTAAAACAGCGTTTGGAGCGCTGAAAAG
GCCACTTTTGTCATTCAGTGTCTCCTGTCAGTTACTCCACCAAAAGTGACTTCAAACACT
GTTTGCCGTCATATTTATCATAATAGAAGACATTCTGAAGCAAAAACATGTTTGTAAACT
TGAAGATGCGATCAGTACAACATTGCTGTTTTTTATGCCTTAAAACAGCGTTTGGAGCGC
TGAAAAGGCCACTTTTGTCAT
>NODE_368_length_521_cov_9.454894
GGGTTGTTTAATATATTTTATATTTTCTTTATTTCGGTGCTAATAGAAAAACCAAATTAA
ATGTCCAGCAGCGAGATAGAAATGCAAAGATCGATGATCCTGCCCCTACTGTCCAATCAC
CCCTATTTAATTGACTGTATTTTCAGGGTAATTGAACTGCTTGTTGTAAATTGAGGATTT
TATAGAAACGACATGAAAACTACATTTACTGACATTCATCGCATCTTTGACATTGATTAT
CTGATCAGCGCCGTGTCATGCTAACCTCCAATTCTTCATTACACACTGTTTATGAGCTGT
TACAGAACAACTTGCTTGTTCCAGAGTGATTGATTGCCTTATTAACGCGTGTTCTTGTAA
GTGTGACCGGACTGATTACGATGCATATGTTTAGAATAATGTTTCATTTAGCTGACTGCG
AGTAATGCAGGGTGACAGCTGCTGCGGGAGGACAAAAAAACCTAAACTACAGGGAGCAAG
CGGGGCCAAAACGCATTTAAGGTGGAACTAGGAGACGCGCGCGGAGCCCTTGCATGGTCC
AAACGCAGCCGGATGAGGAGAACTGGCAGCTCGTGTGCGCGCCACTAAAACATGACATTA
TTCCAACTAAATGCAGTCGCTTTTTTAATCTTTTTTCCTTCTTTTTGCTGCtataaatgg
ttttttaaaaagctgggtcgc
>NODE_369_length_512_cov_12.998047
CAGGCTTAACAGAGTGTTAGAGGGATAAGTAAGAGCAAACACACAAAAAATAACAAAAAA
ACAAAAACAGCCCCTCCATTCAACCCCCACACATCTTGCTCCACTGCTCCACTGGAGAAA
AAGAGGAATAAAATAGAGTGACCCTGCCACTAGCAGCTCTCTTTTCCCCCCACTGCTCTC
TTCTTCCTCCCCCTTGCCGTGTGAAATCAAATTTCCATGTGGCTCCCGTATCTGTTGCAC
AGCGAGGTGATTTATCAGGGATGCAAAGAGCATGCAGAAACAATCTTTATTACATCCATT
TCCTGCTTGTCAGCCGGGATCATGTTGGCTGTTCATTAAAGGCGCGGCGCAGGTGAGGAG
AATGCATCCCGATGCCTTGATAGATTGTCTGCTCCCCTGTGGTGACAGCAGCTGGATGGA
TTGAACAGCGGGGGGCGAGGAGGGAGGAAAAAAAAGCGCTGACTCCGTCGCTCCCCTTGT
CAGACACACTTTTACATGGCCGGCCAGTGTCATTTCTACCAAACAGCACCACACACACAT
GCACAAACAGGCTTCTGACAGTCTTTGGACTTAAGCCAGGAGCTCACCTTAATGCATGAA
TGCATACGCACCGTGAGCATACAAGTATTTACAGACACTGatgagaagatactgagacac
acacactgtaac
>NODE_370_length_586_cov_10.962458
ATGTGTGTGCAGTGCAGTGTAGATCTCAAACAATCAATAATTGCTTATAATTTTTTCCTC
AGGAAGGCTTACACTATAATCTCAAAAATCAGTGTTTCTTAAAAAATGTGATTCATGTTT
TGTGTCAGTATGTGTAATCGCGTCTCCAGAGTGTGATTACATTGTATGTCAGTTTGTGTA
TATTTTTGCAAGTGTGTTGTGCTGTCATGTTTGTAGCATTCCATGTGGGAGGGTCTGTTG
ATAAGTAAGCCATCTGTAGTGTTCTGCCGAACGACATGTTGTAAAGCGCGATTTGAGAGT
GTGGAGAGACTTGACTTGACAAATCTTGGCACATAATGAGACAGAAGGGAGTAAAGGCAG
AAGTCTGTCCAGAGATAAACAATTAGATTTGTCCCTGAGGTAAAGGCCATGCAATGCAAG
GACTCTCAGACTAACAAAATCAATATGGCTTCCAGTAAGAACACTCAGGGGGTAGAGTGA
TGAAGAGGTTATCATTCATTTCTCAGATTAGGACACACATACACAATGAGGAACAGTCTC
GCTTTAAAAATCAATACGATCACTAGCATGAAAGATGCTTGTCGGTGGTATATACATTTG
AAAGTATGCATCTGCTATTCAACTCTCTGTCAAATGCGATTGGTGTAATGAGACGTGATA
ACATAGATCAACAGGGATACTGAACCGAGCTAGTCAAGCCAGTTTTCTTCAGCAGCCAAT
TGTGAGaggatcttagaggagacagc
>NODE_371_length_601_cov_12.061564
GGCACAAACTCTGCCAGTTGTCACCTTAGAGTATTGCAGGCCTGCTGAAGCACTCCACTC
CTCGGGAGGAGAATGTCAGCCCAGGCTCGGGGCAGTTTTGACAAACAGAGTATATATTGA
TACATGATAAAGTATGCTAGAAATCACCCGACTGCTGAGGGCTACTATAGTTTTAATATC
ATCATTTGAATTAACAAGCATTCTGTGGAGAAATAATGAGCTTTCATTATTCAGAACATC
ATCCTTACCCCGGCGGAGACTCGCAGGGCTATTAGTGCTTGAGAACTTAATGAAAAGAAG
ATAAAGAAGGTTTGAGATAAAAGTTTGAATGGCCACACTCGGTAACCAGAGTTAAAATTT
AATGCGGCCCCAGTGGATGACGGATGAGCTTCTTATCTGGGGCCTGGGGAATGGGTAGAC
AGGGGATCCGCTTTGGAAGGTGCCATTCTGGGGGAGGTGAAGAATGTGCACCCCTCCCGC
TTTTTCTGACAGGCCCAGTGTGCTGTGCCAACCCGGGTGGACCCCCCACCCTACTTGCTC
AGTGATTCATGCCAACCCATAGATAGCTGCATGTGTCACTGCAAGAGCACTTTCAGATCC
AGGACCAAAAACATTGTTGCTTTGCCAAAATGATATCCCATTAAATTAACTTGGATTTGA
TTGCAAAATATGTCTGACTATCATTGCCCAAAGTTAAGTCGGCTGCACTTCCCTTCCATA
AGCTACGGCTACAGTGTAttacataattaatgattagttat
>NODE_372_length_404_cov_8.245049
ACATGAGATCTCATTGAAATAGGATCCAGTGTTTAACTCAATGCTTCTCTAATGTTAGTG
AAAAAAAAGGCACATATTCAACTTATAGATGCATCGAGCTTTGCAGCAATGATCAAAAGG
CCAAAATAGCGTATGATTGGAAAGAAACCTAATTGCCTTTCAAACCTCTGTGGCACGTTC
TATTTATTAATCTGAAAATGGTTCCAAATCTTGGGGATAATGAAAATCTCTTTTATAAAT
ATGTATGCAGTGAAGTCACAACATAATAGGGGCCTGGTGAAAAACAGGAGGCAGCAAGGC
GGCTGAAGGATGAGGCGCAGGCCCTGCAGAAAAGAATGTTCCCCCAGCAGAAATTGGTTT
AATTAATAGGACATTTTACATAATGATTACAGTGTAATTGCACCGACTAGCAGAGTGTCA
TTAAATATATCCTTGCTCCTTTACAACACCCTCCAGCTAAAAATAATGAGTTACATTGGA
AATCACTATGCAACAGGTTCATAAATAACATTTAAGCCCATACAAGGCAAGTACTTATAA
ATAATAAATATTTGCCTTTTGTAA
>NODE_373_length_567_cov_6.719577
TATGTTATTTAATAGTTGTCTCTGGAAACACTTCCTGTGTATGTGTGTCAGTCTGCCATC
AGGCTGTGACACTGTGCCACCAGACTTCCTTTCTGTGCTCCACCAGAACAAACTGCACCT
ACAGCTCTGGCACTTCAGCAGGCCTGTCTGCCTGCCACTGGCAGGGTGAAAGGCTGTCGA
GTGGTGACGGAGAGCAAGAGGTAGAGAGACATACGCAAAGAGAGAGAGGTAGAGGTAGAC
TGGGGGCGAGGGTGGGGGGCTGTTGAAGTTGAAGCCTGTTCTTTTGTGGCGCCCTGCCTT
CTGATCATTTACATCAAGTTGACATTCGGAGAGTTTACTCTGGGGTCTGTAATTGTATTC
TTTCGCCAGTTCTGCATTGCCAACCGTGAAAATGGAATCTTATCAACCCTGACCAATTTT
TAATGTACAAAATGAATTGGCAGGGGTTCAAAAAAAGGGGGAGCTACAATTCAAATCAGG
TGAATGATACAGGGCAATTTTTTTTTACAGTGAATGATTGAGCTGCCCACCACCCCCCTT
GCAACCTCCCACCATCTTATCACCCCCTGCTTTCAACTATCATATTACGCTGGATTTATT
TTTCTTTCAAAGGAAGGGCAAGCTTGGGAGGGGGCAACTCTAGCTAAAAATACATGTGTG
TATGGGTTTCTGCGTGTGTATTCATGCatgcttgtatgtatgcggatatacatagtggtg
ctgatac
>NODE_374_length_392_cov_11.627551
TGACGACATGCCGTTAGGCTGTAGAAATGTGTTTACTGTATGTGCAAATGTTCAAAGTTC
AGAAAAGGTGAAAGAATTTGTCACCCAGCCCTCTGTCTCCATCCAGGCCGTCCCTCTGCC
TGCTGTGACTGATTTTGTATACAGGAACAAAAAAAACTGCTTATTGGAACCTGTGAAGGA
TGGCACGTTCATGAATCCCCCATTGAGATCAAGTATAACTGTGTAGTGTTAATTGTGTAC
TATTCACCTTGTACAGCTGTATTCCTACAAATATGGTTTACTGTATCATTGATACTGTAG
TTTCAAAGACGTGAACAACTATTTTTATGAAATGCGACAGTACTGATATATTACATTTTG
CTAAAAAACAAAAAACTTGTTTACTGAAAGATATTCTGAAATACTGTCAAATAAACTCTT
GACATGGTGTAAAATATTCTTTTCTAGAGATTTTTACTTAAAATGAGACTAGAGCTGAAA
CAATTAATGAATTCTGATAACTGTTTGTTTACCCAAAATGAAAAATGGTAAATATTCTGT
TTCAGCTTCTca
>NODE_375_length_461_cov_5.637744
AACATTGCTTTCAGGTAAATGATTAAAATGGGACTGTTGCGCCTGAAAAACCTTCCAAAA
AAGCTCCTGTTTTAGAAGGAGCGGAACATGCGCCTGATTGCAGAGTTTTAGGCGAATGGA
ACGGGAGAGATGTAAGATTTGTTTAAAGCCCCGCATTTCCATTTAAGAACGTGATTGTGT
TTGCAAAGATCCCTTTCAATCTTCGCATCCCCCCCACCACCACCACCATCCAACCCCCCC
TTCTCTCTCTCTACCCCTCAGCGTCTCTGAGGCTGCTTTGCAATTCATAGAATTGGTAAT
TTGCTATTGGGACAAAACGTGAAGGGAAAAATAATCAGATCAACCGGGAGAGGTAGTGAG
GAAGGAGCCAGGAGGAAGAAACACAAGGTTTCTCTCTCCAAGTTGCTGCTTAGTAAAATG
CTTGGAGAGGTAAATGATATAGAATAGAGCCTATTTTATTTTTTCCTCAATCGGTTAGAT
CTAAATTTCCAGGGCTGGGGAAATCCACAACACCTTGGCAGTGAGGATACAGTGTCATAT
AAGAGGAAAAGAACTGCACTGTTTTTATGGTGTATTATGAATGAtaatgatcagatgtgg
caatcaaccctgataacggcc
>NODE_376_length_614_cov_6.972313
ATTTATATGCACTGAAATAATGCTGGGCGGAAATGACAAATGACCCAAATAAGTGACGTG
GCTGCTGTGTATCATTATGACTCCTGCCTGTCGACCTGCTCGCTCTCTCTCTGCTCTGCA
GCTCCGTGCTCAGAAACTGTTGAGCAGTTTTAATTATGTATATAATCAGGTTGGGGTCAA
CATATTTCATGCCAAAAGAATGATGCGTATTTAATGACTCTAATACATTACCATCTATTT
GCAATCTCATTGACGGAGTGCTTGTGAGTTTAACTACCATTAATCAGCATCAAGGTTTGT
CTATCTGGAGAAAAATAGATTAAGGGAGGGATTTTTTTCATATGGCGCATTACAAGAGAT
CCACATTGTCCTAGTTAAGAGCTATGCAGAGCAGGCTGATAGATAATGGTCACCTCGAGG
CTGCCTAATAAAGCATGTTAAAGGACTTAGGAACACGACATTACTGAGTGTAGTTTTTAC
AATACAAGATGTATTGGCTTAATATAGTTACTCACTGATGCTTACCTGACTAAATGCCCC
TCACACACAATCAAGGCTGGCTGTAATCAGTTATGTCGGAGAGGACAAGCATGTTTTTGA
GGATGCCTTTGAAGTGTTTTGGGACTTTGCTGTAAATAGCGAGGACATCAGTCATGCTGA
GACGAGTGTGCGCCTCAACCTGGTGATGTCATCTGACTAAAATGTAATGTGTCCTGTGTT
AAAAAAAAAAAAAaagacgaggagtgagctcactgtctcctctggcctgagaag
>NODE_377_length_516_cov_9.089148
GCTACTTGAGTACCTCGATATCACAGCATGATTCAGTAGTGATTCCCACCCGTGTAGCAC
AGTTTAGGTGTGAGAGGAGCAGAAAACTATAATAATTCCCTCATCTCATGTCCATTAGCA
TGTACGAAAACCCCAAAATCTCCAGTCTTGGGCAGACGCAGGCAGACAGCACGCATCTCC
ACTTGTCAAAGAAAACTTTTATCAATACCAAGAGCACTTGAAGTTTGTTTGCATTTTGTT
TTCCAGCACTCTTAACAACTTCAGAAGTCAGATCACAGGAGTATCTGATCAAAGCGCTTC
GTGGTTAGTTCTGGAAACACAGGAGTGCTACGCCACGCTTTGATACTCCACATCAATATT
TCAATTCAACAATCACTTGACATGCACCCATACTCCCAGAGACGAAAGACGAAAGGGGAG
AGAGAGAGAGAGAGCGAGAGAGAGAGATCCAGGGAAGATGGAGGGGGTTTGTGAAGTACA
TATACAGTAAAAGAAATGGATTGAAGAAATCACTACCTTGTTCACCTTTGCAGCGATGTT
GTATAAATTGAACTGAGATGCCCTTTACATGACTAATGAGCTAAAATCTTAAACGTCGAA
GTCAGGAAGTTTATTCATTTTACAGTTTGActgagcaaacaacaaaatattttgtttgtc
tggaaactttctgtct
>NODE_378_length_594_cov_10.488215
GAGCGTTGTCACTTAATACAAGACGAGAAATGTTTCAAAGAGTAAACTTTTATTTTTTTC
CCCCCCCTCCGCTTTGAAGCGAAAACTCCTTCTGTTTGCGAGCATTCCTCCTCTGAAGTT
CATATTCCCAGGAAGTATAATAAACTGTCACGCCTGCACAAACTGTAAAGAGACGCACTT
TCAACTGGAATCGCACACACAAGCCACTTGCTAATCATGCGGCGCGCACATGGCAACAAA
CTTTTGGATGATAATGATGCAATCCCCGTGTCAACTCGCCCCTCAAGTATAGCGAGCGAT
AAAAAAAACAGTGGCTGCAAAGGAGAGGTGTGTCTCTCCGTATGAAAATCCAATGCAAAT
AAGCTTTCACCCCCGTGGTACTTGAACTGTTTTCTCTTTGATAACCCAATTATTGTCTCA
AGAGCTGTGTCAATTGCTCTAGCGATCTCTTCTTGAACAAATCACTCCCCTAACCTCGAG
CACTTTCGATTTGATTCTGCCATTTTTTGACAGTTCAAAGTAATCAGAGGAGGCCTCGGC
TGAGGACGAGGATTGATTTTGTGTTCTCGCTTATCATGCTAATTCCCTGAAAATCAGCCT
TTTTCATCCCCCTCCGCCTGATTACCACTCTTGGAAAAAGGCCCCTGAACTGTGTTTCTC
TCCCCAGTGCTGCTGTCATACAACCCCCACAACCCTCTGTTCTCGTCCCCTCACAGCGGC
GGCAGCCAGCCGGCCtccgagccctcgccggcgc
>NODE_380_length_383_cov_8.138381
CTGGCGGCGGCTCCGTGGCTGGGACAGGGAGCTTCTCCCTGGGCAAGGAGATACGCCTGT
CTGCCCCTTCTGCTGGAGCTACAGGGACCAGGATGTCAGGAGGGAGAGTGCTCCCTGTGA
GCGCTCTCTCCCTCTCTCTCTCTCTCTCTCTCTCTTTCACTCTCTTTCACTCTCTTTCAC
TCTCTGTCTCTTCCTGTATGTGTCTCTCTCCCTCTCGTTCCCGGTCTTGCTGGGTCTGTA
CTATTGCAGTGCTTGCAGATGTGCACAAACAAGGGAGGATTAAAGCAAAACGAATCTAAA
CAGACAAATGGAATTAGAGTGATGGGTGTCGGTGGGCTGGTTCACAGTGATAAACATAAT
GATGCTCTGTATGTGTGTGTGTGTGTGTGAGTGTGTGTGTTCCTGTGTCTGGGGGATTAT
CAGTGGTTAGGTGTGTGGTGTGTATGGCTGGGTGACTGCTTCTGGGTTTCTTTGTGTGTT
TGCCTATCTGTCTATGTTTTTGTAATTATGTGTGTGTATATTTACTCTGTCTCTAGTTGT
GTg
>NODE_381_length_503_cov_6.747515
AACACTTTTCGCCTTAAACGCGGCCTGATGGAATGTTCTCAGAGCAATAAATTTCGCCGA
ACACATTCTTCACCAAAAGCCAGATGCACAAGACAGGATAAAGGGACAGCAACAGAGCGA
GGCATTTAATGCACGGCACCGAAGCCATAACACTAAGTAGATGCTGCCCACTTAAATCTT
TACATTCTTCATTCACTTTAGCTCACCAAACACGACAGTCCCCATAGGCGAGTAATGAAT
AATCATTAGCAAAAGGTCCACAAATTATTGATGTAAAATAAGCAATGATTCTTTTTTTTG
TTTCGCAATTTATTGCCATTAACAAGTAACTTGCAATCCAATAAATGTCAGCATGGCTTT
CAGTTAATTAAAGGGAAAGATATTATACAGTAATGCAGGGTGGCGTTTATATCTCGATTT
CCACAGACTGCAATTTACTGCTGAGCCTTTATTTGAAGGGACCCACAAATAATGGCTATT
AAGCCGTCAGGGGATGGACAGGGGATCACATTAATGAAATTAGATAAGGTGGAATGGTGA
TCTACACAGCCTGGACTCTGGAGACACACAAACCCGCACAGACATGCCGCACGTGAGCAT
GACAAATTAGGACTGCATGCTGTTTAGTTTCCTTTTTCCGTTTCGTTTTTTATTCCCCTG
Acc
>NODE_382_length_472_cov_5.461864
TCTGTGATATATATCAGCCATCTCTGCGGGGCAGACAGAGCCTGACACACATGCGCACAC
GCTCGCTGCCGCGCACACGCTCACTTTTGAATACAGCACCGCACAGACAGTCAATAACAG
AATGGGGTGTGAGATTAAGCCTAAGCCCACCTTCTTTTCATGTGGCAGAGCAGCCGCTGC
CCCGAGATCTGGCACCAGATGGCGCTGTGCCGGTCGGTGCCAGGAGATAATCGGGACAGA
TCGGGCCGCATTACTACCCATTATCTTCTAATTATTCTTGTGTGGAGCGCTGATCCTGCC
GTTTGTGTAAGTGGATGGCACAGAGAGCCTGTCGCCCCCGGCAGCACGAAAATCCTCCCC
ACTTCCCTCACCCCCTCTGGGGATGGAAGGAGAGATCAGCCGGGGGAGGGAAAGGAAGGA
GGAGCTGGTTGGGTAAGGCAGCCAACCTGATAGACGGCAGAGACGCCTTTGTGGAGCAAA
ACGCAGCCGCCGATTTTTTTAATAAAGTGATGTAAGGATGAGGAGATCCTGGCGACCTTT
GACCTCTGCGTCAGTGTCACACTCGGCGAAGTCTTGTTCTCTGTGAGCGACGGCAGCATC
TTTCTCCTccgatgactctataaaagcaggat
>NODE_383_length_371_cov_15.207547
CCACAATGTCAGATATATCAGCAATGCTAATGCCCAGGCAGCATCCTGCGCCGCTCGCCC
TGAACCACTGGAAAGACAACCATTTAGGCTTTAAAAGACACACATAAACAAAAAAGGAAG
GAGGAGATGAAAAGAGAGAAAAAATGAAAGAAAATGCAAGAGGGAGAGAGGAAGAAAGAA
TGAAGGGAGACTGGGGTTGAGGTGGGGGGCGAAAGAGGAAGTCAATTACGTATTCTGAAC
CTGGCCGATGTAGTCCTCAGGGATCTGCCTCCGCACCTCAGGATCTGTAAATAATTGACA
GATAATATTAATTGGCTTTGGATTAGTGAGCAAGCTCAGTATCACACATTAATATTTGAT
CAGAGGATGATAGGGACCCTGGCAGGGGATCCGAAGGGGCAGCTGAGGCTGTTTTGTTGA
TTAGGCCAGAGAAGGGAGGAGACGGAGGCAAGTGGTAGCAGCAGCAGCAACAGCAACAAC
AGCAGCTCCAGACACACACACACACACACACACACACACACACACACACAG
>NODE_384_length_396_cov_11.040404
TACCGGATTAAAAATTCATAAGATTTATTGAATTGGTGTGGAAATCCCAAAATATATGCA
ATTTGATCAAGTGGGGATTAAAAGTGTCATTGTGCTTGTCAATAAGGGTTGGTGGCGACG
TGGCGGTATCACATTGACTCTTGCGTATTAATACTCAGTGTCCTATTGGGCCATCAGCTG
ATTGTTTGGAATGTAAATGATGCTGCTGATGGCTCCAGTGACTGATGGCTTAAATTCCAA
TTAATCAATTGCTTCATCAGTTTCCCTAATTCAGATCAAATATCTCCTGAGTGCACACTC
TTCTTTCAGTGGTATTAGAAGAAATAAATGCTCTGGAAGTAATTTTCATCAATCTCGTGT
ACATGCCAATATCCCTCACAAGCCCGGTCCAGGTTGAGGACTTAATGTCTTAAGTGTGTG
TACGTGGGTGTGTGTGTGCGTGTAGAAGAGGGATTTGCATATTAGGAAGGAATGTAAGGA
ATTAAAATAGGGCTACATATTTGTGTGGACTTACTTCATTCTATTTATTTAGCTTTATAG
TTGCCaagtctaagtt
>NODE_385_length_510_cov_10.949019
GAAGAGTGTGCAAAAGCTCAGAGTAGAAATGTCTACCTCCATGTCCTCCCCCCCTCTCCT
CTCCTTTTTCTCCCTCTTTGACACACCAGGAAAAAAGACGGTTATAAATAACCTCAGGTA
CAGCGCTACTATTTTTCTAAATGAAGAGCAAAATAACCCCCGCGCTCACACTCACCACTC
TTGTTCTCAAAACTGAAAGAGTGGGCCTCCATTGAAGGATTTCAAAAATAGGGGCAATTT
TAATCATCTCTCCATTCAATCTCAGTTGGATAAATCATATCTGAGAGATTTGCATAAATA
CAAACCATCAAAGACTTTTCATCTTCAAAGAGGTTTTCAAGACCCAATAGGCTTTGTACT
GTAATCATCTGAGGTCACAACCCTGTGGGAGCAAGGCTGCTATGGCAACATAAAAACTAA
CGCTGGGGGCTTAGCATAATATCCCCCCCTCCTTCGCAAACACAGGAAGGGGTGGGGGGG
TACGAGAGGGAGTGTGAAAAGAGGGTGTAGATAAACCTATTTCTGTGACAGAGGAAACTA
GATAGATATGGCCTGTTGTGGGGGAAACCTAGCTGATATTACACACGGAGATTACCACCG
GTACACCGTGCCATGCAAACCCTAACAAGGCAGCGGCGGGCCCGAGCGGGCCGCTTGGAG
TCCACCAAAg
>NODE_386_length_809_cov_7.086526
TATAAATTACAGCGCACAACATACCATTCTCCACATGAAATACTCAGAAATTGAGTGTAA
CTACCTTTAAATACACAGCCAAATTTAGGGAAATTATTTTGCATAGAGAATGCAATCTCT
AATTTCTACCAGGAGGTTATATTAAACCTGAAACAAGCCAAGAGCAGGAGCTGGAAAACA
AGCAAGCAAAGAGATGCAGTCTGCTCTGTTTGAGTAAGGATGAGATTATATTGGATTAAA
GGGGATTTTTGCAATGCAAATGAATGCACCTCAAATCAATAAGGCCTGTTCTACTCAATA
TACAAACTAATTAAGAGGTAATACAATCAAACCTGAATAAAATAGATTGTGCAGCTTCCT
CAGAAAGAAATCCAATCAAACCTTTTTATGTGAAAAGATAAAATCTAAAGCGATCTTTCT
TTGTACGAATAATGACCTCGGCTTTGTGTCCATTTAATAAGGAAAACTTGTCTTAAGAGG
TTACGCTCAATGTGCATATTCTAATCAATATGAATTACATAGGGTTTTATCTATGTTATC
TGCTCCAGACTGCTAAGCTAATTAATGTTTTATCGAGTGTTTTAACTCAATTATTTCGCA
AAGTCAAAGAGGTTCAACACAATTTTCTATGAGCAGCCGGAACATTTTCAGTGCAGAGGA
AGCAGTTGAGTTGTGCAGCTTTTAAAGGAGACACAACTACCAGAAGACATGTTGAGAAAA
GTATTCACTTCAGACATTTGAATTAGTTTTTTTAAAGAATTGGTGCTGCTATCTGTGTAT
AAATACATGTTTGTAAAGCTCCGTGCTTCTCTGACATGCTGCTAGATTTTGTGTCGGATT
TGCTGGGTATCATTGGTAAAGTTTGGACGGGTCCCCCCCTCCTCTTGCGCTTCATTCCAG
CTGATTGCTCATTTTCTAATGTTAATGGTGCTAGGCTGGGGCTAGGGTTTCTCCCCTGTC
AGCTGGCCa
>NODE_387_length_411_cov_8.642336
CTCACGGTTGCCCCATTTCACCCCTCCTCCCTTCCTCTTTACCCATCCCCTCCCTCTTTT
TTTTCCTCCTCTCCCACTATCTCACCCTCTCTCGCTCTATCACTTTCTCACTAGATTACC
CCATCTCTCCCTCTCTCTCTCCCAGCCTCACCTACTCGATATTCCAGCCTTGTTCTCCTG
CAGTCTCCAGCACAACTTTCTGACCCACTTCCTCTCTCCTCCCTGGCCCCCTGATCAAAG
CCTGCAGGACGGCATCGCCTTGGGCAGAGGAGAGGGAGAGCGCGAGATGGGGGGATGAAG
GGATCCGAGCTGGGAGAAGAGAGGAAGAGACAGATAGAGAAAGGATAGAGCGGCACGGGA
GAGAGGGAACAGAGAGATCACAAGGACAGGAAGAGGAGCCAGGTGCCCTCTCAGCCCAAG
GACAAAAGCTCTTCCTGGCTGATCACACACACACACACACACACAGTCCTGTCAGCGCCG
TCATTTCTGGTTGTGTATGTTATGTGTGACGACAGCGTTGACATtaatgtagtgtgataa
aaaaatatctttttctgttttttttgtctcc
>NODE_388_length_517_cov_9.882011
CATCAGGTGACTACATGGAGAGCTGACCTGTCATAAATTCACTCGGTGGGGATGATGACA
GGGCTGGAGCCAATCTTCATGAAAGAATAAAAAAATGGCACAAGGTTCCCATCCCCCCGC
TCCCTGAGCCCCCTTCCAACCCCAACTCACCCTTTACCCTCACTACCGGAGCACCCTCGC
TCCCTATCTTCCTGCCTATCTCTCTGTCTCTGCACCTACCAGGCTTTCTCTCTCCCTCTC
TTTCTCACCCCCTTTTCTCTCCATGGGTAAGCAGGTAATCATGAGCTGTCACAGAAAGGT
GACCCATTAATGTGATGGATACGGTGTGAAAAACAAATGGTGTGAAACGTGTGGATTGCT
GTCCTTACTGCACCTTGGCCTTTTGTTCTGTCATATCAATATCCACACAGGGCCTCATTA
CACCGCTGCACTACACAATGAGTGGAGCGCCAGGGTCAAGACTGCGCCACGCTCCCTTTG
ACTGGCTCCGACTGGGCTTTTCAGCTCAACCTCACCCCAAAGGACTCCCAGGTAAACAGG
AAGAGGGGCAGCCTCTGGAGCCAGAGACAGCGCACATCATCCCAGACTAAATAAGCAACC
CACCCCCCACCAGTAGTTCTGTATCCATCAGGGGCCCTGACTCTGTTACTtctgtacgtt
tgcagacagaactgaca
>NODE_389_length_552_cov_7.949275
CGCATGTAGAACACTCACAAGGCCAAATTTTTGATTTTGTTCACAGCAAGGGGTCCTGCG
ATTTATTTCGCTTCCTCAGATAAATGATCTGCTGCGGGACCCTTTCAATTAGTTTTAAAG
CGCATCTGGGACGGCAGAGCGCAGACGCCATGCGTCTCTGAGGTGGAAGCAAAATGAGGC
TTCGAGAAGCAGCTGAAATTTAGAAGAGGAGTGCGGGATTGGACTAAACCACATAAAGTG
CAGAAAATCCCTTCTAATGGCGCGTAATTGGTTCTGTAATATCATTACAGGCGGATAATG
GCCAGTTACAGGGCCCCGCGCTATTAAGGGTTTCCCTGGCGTGCAGCGTTTATGTTATTA
AAGGGGGAATATAATGATATTTTAGTTATTAAATGCGCGTAATTAATTTATGCACCACTG
AAAATAAAGTTGTTATTATGACCTCGGCGAGGTGCGTGGAGAAAATTGAAATCAAATAAC
GGTTGATAACTTTATCCCAATATTTGGTCTAGACAACTCTGACAAGAGTGCAGGCCTGAA
GTGTCTCTGCCTCCTGTCAGCGCCTTTCCTCTCCTTCCTCTGATGATTGCCTAAATAACT
AAATGAAATCACTCTCTCATTTCCACAGTAGAGACAATTTTACATATAAACTTTAACTAG
ATTTTGTagatgttgagtgccatatttaggcctacatagtttcttcagttat
>NODE_390_length_468_cov_4.632479
TCCATTATTCCTAGCTGCGGTATTCAGGCGACCGGGCCTGCTTTGAACACTCTAATTTTT
TCAAAGTAAACGCTTCGGACCCCGCGGGACACTCAGCTAAGAGCATCGAGGGGGCGCCGA
GAGGCAGGGGCTGGGACAGACGGTGGCTCGCCTCGCGGCGGACCGTCAGCTCGATCCCGA
GATCCAACTACGAGCTTTTTAACTGCAGCAACTTTAAGATACGCTATTGGAGCTGGAATT
ACCGCGGCTGCTGGCACCAGACTTGCCCTCCAATGGATCCTCGTTAAAGGATTTAAAGTG
TACTCATTCCAATTACAGGGCCTCGAAAGAGTCCTGTATTGTTATTTTTCGTCACTACCT
CCCCGAGTCGGGAGTGGGTAATTTGCGCGCCTGCTGCCTTCCTTGGATGTGGTAGCCGTT
TCTCAGGCTCCCTCTCCGGAATCGAACCCTGATTCCCCGTTACCCGTGGTCACCATGGTA
GGCACAGAAAGTACCATCGAAAGTTGATAGGGCAGACATTCGAATGAGACGTCGCCGCCA
CGGAGGGCCAGCGATCGGCTCCAGGTTATCTAGAGTCACCAAAGCGGCCGGGGCGCCCCG
GGAGGGGCAACCCCGCATGGGTTTTGGg
>NODE_391_length_163_cov_10.478528
CGTCATATTTATCATAATAGAAGACATTCTGAAGCAAAAACATGTTTGTAAACTTGAAGA
TGCGATCAGTACAACATTGCTGTTTTTTATGCCTTAAAACAGCGTTTGGAGCGCTGAAAA
GGCCACTTTTGTCATTCAGTGTGTCCTGTCAATTCCTTCAACCAAAGTGACTTCAAACAC
TGTTTGCCGTCATATTTATCATAATAGAAGACATTCTGAAGCAAAAACATGTTTGTAAAC
TTGAAGATGCGATCAGTACAACATTGCTGTTTTTTATGCCTTAAAACAGCGTTTGGAGCG
CTGAAAAGGCCACTTTTGTCATT
>NODE_393_length_602_cov_16.001661
TGAAATCACAGGATAAATTCAGAGGAGGCGGATGCCACAATGATCTAAGCTCAGGCACTA
ATGGTTATTTAATATGGCCATCAGCGGTCCCAAGTCCCCAGCATACGGCACTCGCACAAT
AGCCTCCAAACCCTCTTTAACACTTATTTGAGATGACAGGAAAAATGAAACCGTTTGTGC
TTTCAATGGAAAAGCAATCATTGGTACATTATACTCCGCTTGCCCTATCATGCTAATGCC
GGGTAAAAATGTCACCAAATGTATTTAAAGGCCTGATGGAGTGTTGCCGTTTGATTCCTG
CTGCCTGCCTGATTAATAAAAACCTTCAATTTGTATGTAAATGCAACCTGGGGCTCATAT
CATCTGCACACCTGCACCTGGAGAAAAATAATAAACTCAAGTTTAATGTGGCAATTATGA
GAGTTTATGGGGATTGTGGGGAAGAGGGCGGCAGAGGAGAGGCTGGCTTGATGAGAGGGC
TCTCAGAGGGGAGTGGGCCGACCCGGACCAGCCCGCTACAGGAATGACCTGATGCACGAA
TATAACCTCGGCTTGCAGAGCGTACCGTAACATGCGTGTTTGCACAACGCAGGATGGTAG
TAGGGATTCATGCAGTTCACTGGTGTTTTGTTAAAAACAATTATTGCGTGGTTTGTATCA
CATCAGCTGCTGTGTGACGGACTGTTTATCTTTAAACTGCTAAGCACAGTAGTAGAAAAG
AATATGCAGGATCATGTGTCTTTGCTTTATGGTGAtagagaa
>NODE_394_length_437_cov_14.018307
CAGCACACCGAATGTCCTGCTCTTACACCATCAGCAGCATCAAAAAGAAGAATCTATATT
CTCCCCTCTGTCTTTTTTTCATTTGAGTGACTATGAGCAGGAGTAGCAGCAGCAGCAGCA
GCAGCTGCAGCCTCTCTCCCTGCTCGTGCTCAGTCGGGGTAAGGCAATAGGTTTAGCAGG
CGAGGAGGCGAGGCAGATTTATGGTGGTGGATGTGACCTCTGGGGCCGTAACACGGTGAT
GGGTGAGTGGCTCTCAACGGTAAGCTACTGGCACTTGACAAAGTGCCCGAAGCAGAATGA
ATTTACTTCTCTTTTCCTCAATCATCAAGCAGCCACTGCCCTGACCCCCATCCTGACTGC
TATAACAAGATCTCCCATCTCACAAGGGCCTGAAAAATTTACTGTCACATCTACTTTTCA
ATGAGCTCAAGTGAGCACTTCTTTCACCTTCAGCGGAGCAGGTGCTGGTGTAGAGGAGGG
CTAACCTGCCCCAGTGTGTGTTTGTGTGTGCGTTTTATGTGTGGTATATACGTGTGTGAG
AGAGAGATGAACATACATGAAGAAATTTCTGTACACACATGTAAGCTGGTCTCCCTc
>NODE_395_length_593_cov_12.323777
TTGATCACCTGATGGCAAGAAAATGGTTTTCGCCAGTTCTTATTCAAAGTGGACCTGAGG
AAAGGATCACGGTATACTGGCAGGAAAAGAAAAAGGAGCCATGTTGTCTTTTCTTTACTT
TCTATCTCCTATCTATTTCTTTTTCCCTCTCAGACTGGGCTGTCAGCAGTGAGGAAGAGG
AGGAGGAGGAGGAGGAAGCAGGCTTTTTTTCTTCTTCCCCCACCACTTCCGAATTACCTG
CTGGGTCCGAGCTCTTTTATGCTCTTGTTGTGACAGGTAGATTTATAAGGCTTGAAATTT
GTACAAATCAGTTGTCATTCAGCGGCAGCTGTCAATGTGTCAAGCTGTCAGGGCCTGCTG
TGAGGGAGATGCCTTAGGGGGCTGAGCGAGGGGGCAACCGCCCAGAAAAGAAAATGAGTT
CAAACAGACCTGAGAAGCTCCTCTATTCCATAGGCCTCCCTGCCCCTGTGGAGACGCCAT
CGATTTCTCTTGATGTTGAGCAACAGCGCGCCCAAAAATGACATGGCACACTGCGCTCAA
CCCAGTCAGGCTGCGACACACCAACGTGTGCTGCACCAATCCCCTCAATCTGCAGACGCC
TCTCATTCTCTGCTAAATGGCTGGAAATCTGTAATCTCTCCGAGGAGGGAGAACACCAGA
GTTGTGTTTAGAGATCGTTGGCAATGGCTGTCGTGTTTTCATGTGCCGCTTAAGTAGCTG
AAATGGAAATCTCTcagaggagaatgacaagcg
>NODE_397_length_346_cov_2.257226
TGCGGTGATATGACACCAGTGTAAATCAGTCCCTGAGCTGTCCAGCGTGTCTCACCTGAC
CTGCTGTGTGTGTTCTCCATAGAAACTGTGATTCTGAAACACTTTGAGTGAAGTTGGAGA
GAGATCAGCGCGTTATTTGTCTTGCAAGAACATAAATAAAATAAAAAGAAAATAAAGAAA
AGCAGTGACACAGGAGGGGGGTAAACGCAGCATCTCGTCCTTCAGTTTGCTGTGCAGCCT
GGAAGTGACGCTCATTTAAGTCAGCTTATTAAACTTAGTAAAAGCGGCCAGTAACAGCCA
TCCTCCCTGTCTCCACTTTTATTTCACCACATCTCTCTCTCTCTCACACACACTCTCGCC
CTCCCTCTCTCTCTCCCTCCCTCTCTCTCTCTCTCTCTCGCATCTCTTGTCTGGGAGGAG
GAGGGGGAGTCCTGCCTCTTTGCCTTCCTCAGATCAATGCCCTGGCCACTCACTTTCTGA
TGTTGCACGACGGGAAATGCTTTGAA
>NODE_398_length_436_cov_10.573395
AAAGCAAGCGATTTCAAACAGGGTGCTGGAAGAAAGTGAGAACTGTATTTTTTTTTTACG
ACCACTTGCAAAAATAAATTTAACAGCCAGCAATTTACCTCAAAAGTGGTTTTCAGGTTA
ATGATAATAAAGAAGCAATTTGTAGTGTTTTGTTTAAATGGGAAAGTGAATTAAGACTTT
GTACGTAACACAGTTAATCACACAAAAATCTAACAAAAATCAAAAATGAAATATTTATTA
CAGCATTTGTGACTGAACACCTTTTAAACATTACGTCACAGTCCTCATACAAGTATTTAA
TGTATTTTTGACAAAGCTTAAGGGAGACGGCATCTTATCATCTAGTGAGGAACACGTGCT
GAAAAAGGAAGGAATTCATGGACATACAATATCAATGCCACAGCAGATCTGAAACTAGCA
AAAACATTCTTTTTCAATTGAGGTAAACACATAGAATATCTAACATGAAACAATTAATAG
ACTGAACTCTGTACGAAGTTTGTTACAATATTCTCTCAGCTTTTTTTTTCCCTCCAAAAG
CATTGAGTTCATAATTTAAGTTTTTTTTTTTTTTTCCTTTTTTTTTGTTTTTTTTT
>NODE_399_length_455_cov_7.090110
ACGGCTGGTAATGCAGGGTTGGATGTAGCTCTGTGTGTGTCTCTTTGAGGGGGGGAAGCT
CCCCTTCACTAATACCTACTACTCGGATTACCACAGCGTCTTAAGTATTCAACCGGACTC
ATATTTTCCCTTTCTGCCTTTTTAGCCAAATTGGCTGTCTTTACAGTGTAAAGCAGCGAT
ATAGCCCTCCTTACTAAGGGCCTATGGGGGATCCACGAAGAAGAACATTAAAATGCAGCG
ATAGCCTTGTTGCAAAGCTCCTCTCTATTTCTTTCTCTCTCTTTCTGCAGCAAAGGCTTC
TAAATCATCCAGCCTCCTCTATTAGACGGGAGACTTATTGAGGTAGAAACCATAAAAAAT
GAAGAAGGGAAATTTAATCCCTGAAATATTGATTTGCACATTAATATCAGATAGGCAGAG
GGCAATCTAGCCGGGTGGAAATGACACATTGTCGACCCCTAGGAGAGGCCCGAGCCAATC
TTCTAGCTGCATGTGTCTTAGACCCAGGAGTTATAGGACAGACTCAGCCCCTGTCTCCCT
CTCTCTCTCCCTCTCTCTCTCTCTCTCACCCCCTTCCTCTCCCATCCTCTCCTCCTCCCA
GTACCCACTCATCCc
>NODE_400_length_665_cov_9.183458
GTAACTTGTGATCCAGCAGGAGAACCACTGATGCTACTGTGCTCTGGTTTTTATGATATT
ATAGTGTTAGAGGGAGGTTTCAGGCAGAGTATGGCTCCAGTTGAGCAATGAACTGAACAC
AAAAATGAACAGTTTAACAGTTTGTCTCCACATATAAATACAATGTAGTCTGTAGTAGAG
TCCTTTCACGTTTTCAGCAATCGTTTTCTATTGTAGATAATGTGTTTGGAAGCATTTCTC
TGAATTTCCTTTACTGAAATTAAAAAATACAATTTTTTAAAAACTCTTTACACACATACA
CACTGTGAATTATAGATCCATTGAAAGGATCATATGATTTAGTTGTGGTTGTCCTCTTCT
GTCCAGGATCTGCTGGCCTGAGATGAACCTGCGATTACAACCTGTTGTAGTCTAGCTGAG
CTGAACGCCTCATAAGTGGAGCTTTTGCTTTTTTATTGATCTCTTTGTTTCTCATAGCTG
GAAGGGCACAATATTTTCTCCAACCTGAATTCCAGCGAGTACGAGCAGGTGCTGGAGATC
ATCCGAAAGGCCATCATCGCCACGGACCTCGCCCTGTACTTCAACAACCACCAGCAGCTG
TCGGAGCTGCTGACCTCGGGTGCGCTGGACTTGAACAACCACTCGCACAGGTCAGACCAT
GACTCACACTGGCGCACAGGTCAGGTCCAGATTCGAACCGGTCCTCGTAGCAGAGCACAG
AGAAAAGCAAACCTGGCGTGCATGAACAGCACATTGAGTttctccacatggatataacaa
ggctttgctcccctccagggaccgtgtgattggtctgatgatgac
>NODE_402_length_383_cov_6.869452
CATGGGGATGTTTGGCTTTGTAATTTCACCCTTGAAATTCGTGATTACAAACGGGACAAC
TTTTTTAATTTTCTCTTTTGTCTGGATTCAGCTGGCTGACAGTCTGCCCCAGCAGCCAGG
CCTTTTAATCAATCACCTAGATAATCAAATGTCACTGGCTATCTGCTCCATGTAATTACT
TTTGCAATTAAAAATCAATCTCCAGTCACCCCGTCTAATTAGAGGGATGGGCAGATCTTC
ATCTAGATTGATTTTATAATACATATTGACTTCAAATGCCATAACATTGCCATATTCTCT
CATTTTCATGCTGTGGTGCATCAAAACAAAATGCCAGGGATTATGGGGAGGTGCAATGAG
GGGCTGTTCCAATTCTGCGTACCAGGAAAGGTCCCCAGTCTAGGAAAGGTTCACCTTGCT
TGCTTGTCTGTAATGACAACATTCATCCTCTCTGCTCCCATTTGGAAAGGGAGGGAGGGA
CAACGGAAGTCCAATAATCTACATGACAGGCTACAGTCAGTGGGGGGAAAAAGCATAATC
AGg
>NODE_403_length_467_cov_4.229122
AATATGGAATAATTAACCTCTTTTTTAACAAATAATGAGAAGCAATCACGTGACGATGAC
ATTGCTTTTCAAAGACGCTTTTTACATTGTCAAGCCGATATTACACACAGAATTAAAGTC
ATTGTCTTGCATTGTCTTAAAGCGAGCATCCCCCTCTTGACATCCCATCTCATGAAAACC
CAGCTATAGTAATGACCTGCCGCGCACACACACACACACACACACACACACACGCAGACA
CACACAGACACAGCAGGAGAAAGAGGCGTTAGCTCATCCCCCAGATTAAAATAACATGAT
TAAATATGGAAAGAGAACAGAGGTCTGAGGGGCTCCTGCGGGACTTCATTAGGGCAAATT
GCCAAAGAATGAAACATGAGTTAGCCAAGAGAGACTGCGGGCTAGGCCAATACCGCCGGG
ACCCCGGAGCAGCAGCCGCTGTTATACTGCTGCAGCTTCACAGTCAATGTGTGAAGCGGA
CACACACTATCACACACACACGCACAACTACCAGGAGACCCCCTGCTCACTGACACACAC
AGTGTCACAATTGACCGGCCAAAAGCGGGTGAGCTTGGCGGCTGAAAACCACCGctgaaa
ggaaaaagagggccccacccctctgaa
>NODE_404_length_501_cov_7.586826
TGTGAGTGAGTTTTTCTTTCTGCTGGCCTTTGAAAGATGCCAGTTAATCTGCTTACTCCT
TTAATTGTGAGTAGAGGGGTTGGGCCTCCTCCCGGCCAGAATAAGACTACTGATCCAGAA
GTAAAACGATGACCACTGCAGTTATTCCTTCCTTTAGGTTGTGCAACCCCCCTAGTTTTC
TTTAGCCAGCCCTCATCTCCTCCTCCTCCTCTACCATCCCCTCCCTCAGAGGGAAGAAAG
CTCCTTGTTCTGACAATAGACATTTTTTGCCATATGTTGGCTTGACATCTTCATCAGGTT
CACAGCAGGTTACCTTAGTTAACTTTCACTCCACTGCCTGATGGGATTTTCTCCCCCTGT
TTCTCCGATCGGCCCGGGCTCAAAGTCTAGACGGCCTCCGAGGCAGGGTCCTCCTAGCCC
TGTGTCCACAATGGCCGTATTGTGGACGCTTAGTAGTGGTAGCTTCCTCCAGTTACAGCG
AACAGGCTAGCGCTAAAACAATGCTTTTGTCCAGGGGCATGCGAGGGGGGCCTAATCCAC
TACATACTGTGAAATAAATCTCTCTCTGAGATGAGAGTGAGCGAGAGAAACCGAGTGAat
gaaatcattgccaaggaggttagagtgcagcagtttaacccctggccaagaaagagggag
g
>NODE_405_length_482_cov_7.612033
GCATAAAGTTCTTGCTTCCTTTTTTTTTTTTTGCCTTTTCCCACCTGAGAAATTAAATTC
TAACTGATTATCGGATGCAATCATGAACCTAATTCAGTTTTGATTTCAGTTCTATGGGTG
ATGCAGGCACCATGTGTGTAATATATGTCTGTGTTTATGTCTGTCTGAGGGTTTGAGACT
GAGTGCATGTGTGCTGTGTGACCGTGTGTATGTACATGTACTATGTGTCTGGATGTCTGG
ATATCTGCATGTGTGTGCGTGCATGTTAGTCGTAGGCTCAGAGGCATAGCGTGGGTCTGC
ATGAGGGAGTGTGGTGGCAGAGCGCTCCTCTGATAGGCCAGATCCAGGGTGCACTGAAGC
CTTTCGCATATATATGGAATTTTTGAATATCTAAACCATTATTTAGCATCCAAATCAGTT
CTGCTTGTCTGACTGATGGACAATTTCAGTGTGACCCCGGTCTTTTTGCATGTGACCTAT
ACTGTCGGGATTCTTGCATATTGTTTGGATGTTCACGTTGACTCCTCTCCCGTTTTTCTC
TTTGATCCTTTTAGCATGCTCTTTGTGTCGGAATTCATGAAATATTCATAGCTGGACTGT
GGCTTTTCCATATCTTTATGTACAATTAttggcagccgtcct
>NODE_406_length_360_cov_6.838889
AGCGGGCCGTTCCCGGTTCCTAGGCTGGTGTGTGTCCCCCCCCATCCGACGCCAGCAGCC
GTATGGGGAAAGCAGCGGCAGACACAGATGGCATGGACACTTCCACAAGGTCTGCCGCTC
TGCCCTGCCCGCTCTGCCGCCGGAGCCCGTTCGCCGCCGTCTCTCTCTTCCAGCTCGCTC
CGCCGCCCAGCAGCACTGCAGCACAGCACAGGCTGACGGCATGAGGCTTGATCCAGTGCA
TTTCTCCATGCTGGTCATCGGGGTCTCCTTCGCCTGTTACGCCCCGAGTCTCAACTCCCT
CCAGGACCAGGCGTACCGATCCGCCGTGGTCATCGAGGGCGAGGTGCGCTCCTCCCCGGA
GAACGTCTCCTCCCGGGAGCCCTACAGTGTGAATGTCAAAGTGCTGGATGTGTGGCCCGT
CAACAGCGGCGGCCTCGAGAGGGAGCAGCTCGTGACCGTCGGGGACTTCGGCTCCGAGGC
CCCGTGCACCACCGTGGAGAAGGACcacagatatatcttt
>NODE_407_length_532_cov_7.890977
GACAGTGGGCCTCCAGACAGAAGCTTGGCTGGACTCTGTGAAGACTGGAGCCTTCTGTGA
GGTTGCCTGCCCCACCACATGGAGTGCTCCAACAGTGACCCTGCGCAAACTGGCAACTGC
CAACCGTCTGCTTCCGTCTGCTTGGCATATTTGGCCATTTAGTGGGCGCTTGTGAAGATC
AAATGGGTTAAGATCGCCCCTCTTAGTGAGCGGGGAAAAAAGAACATCAAAAAGGTGTAA
ATTTCACTTCCCCACTTTTGATTAAGTCAAGCATGAAAAGAAATGTAATACTCTCAAGTG
GCAAGGGTTTACACTATTGATGCTGTTACTTCTGCTTCAGGAGGCCCAATCAGCCGACAG
GGAGCTGAGTAAACTCGCCCTGAGTTTTAGGGGAGGCCAGATGGAGGGCTTTTGCTGTGC
CTGAAAAGACAGCTTAAGAGCTCGCCTCCTCAATCCCACTCAATACTGACTGTGTGAAAT
CCTGGCCCTGGCTAACCCCCCAACCCACCCGCCTTCTCCAAAGCTGGTGGCTACCACCAT
ATGGGCTTGTTTAAAAACTCCCACAGGCTGGTACAAAGCACAACAACACAGTTTTCATAT
CAAGTACTCTCTCAAAGAGGCCCCCCCTCTGACTCCTTCCCTTCCGATTccaaaggctgt
cacgggttctgctctgattaatagttggtgtt
>NODE_408_length_362_cov_4.162983
GCCGAGACCAGTATTCAGCACTCCACAACTGACAAATTAGTGTAATGGACTAATAGGGAC
GGATAGAGGGAGCGAATACAATAATAAGGCTGTTTAACACAGGCTGGCTATTCTCAGGCA
ACCGGCTAGTCTGGTGAAACTTACCCAGAGACGCGGTCCTCATCCTGGAGAGCGTCCGGT
CCACACTGAGGCAGACTGAGCAACAGAGATGGTCTGTACCGGTCAAGTAACACTTACAGC
CTGCAAAGAGAGAGTCAGACGAAGCCTCGCCGTCAGTGCGATTATATGTTATGTGCAATA
TACTGTCAACTCCCCAAAACCATAAAACTTACTTTAATGGCCACCACGTGACCGTTTATG
GCCAGTGAGCCTATCTGGCCGCTCTTCGGATGATTTTTACGATCTAATTCATAGACAAAA
CCCCCATTCATTTAGCACCCAAATGTCAGAGAGCCAGAATCGGCCCTAATAAAGTTTACA
GCTTGAAAAGTCGAGCCAATTCTCGGGGAATAGCTCAGGAGC
>NODE_409_length_589_cov_10.088285
TGTTAATGAAACGGTGTGACAACTATTAGAATTGTTGTCATGTAAATAGTTGCAAACATT
CCTCTTCCCCTCCAGGATGATATGCAGTAACTTTGGTGATCCTCATTATAGTGACAGTAA
AGTCAAACATTGCTTTGTCAAATACTTTTTAATTTTTTTGCAGGTTATTCAGTTGCAAAA
TGAGTGATATTCCTACTGCCCTCACCTGTTCATTGTATTTGTGTTGATAAACTCAGTTTA
GCTTAAGCAGCAGAAGTAGAATTGGATACAATCTACCCTTTATATTGACCATTTTCTTTG
TTATTAACTGCCATGTTTTCTCCCTTGCATCCCTGATGTGTGTGTGTTGCCCTGCAGGTT
CTACTGGGACTTGATAATGCTCATCATGATGATGGGGAATCTAATCATCATTCCTGTGGG
AATAACCTTCTTCTCAGAGCAGACTACCACCACCTGGCTGGTCTTCAACGTGGCTTCGGA
CACCATCTTCCTGGTGGACCTGGTCATGAACTTCAGGACGGGGATCGTCAACGAGGAGAG
CTCCGAGATCATCCTCGACCCCAAGGTCATCAAGATGAATTACCTGAAGAGCTGGTTCGT
CGTGGACTTCCTCTCCTCCATTCCAGTGGATTATATCTTTTTAATAGTGGAGAAAGGCTT
TGACTCGGAGGTTTATAAAACGGCCCGTGCCCTGCGAATCGTCCGCTTCACCAAGATCCT
CAGTCTTCTGCGTCTGTTAAGACTCTCCc
>NODE_410_length_536_cov_6.680970
TGCTAACTTGCTAATTAATTTGATTCATTTGCTGTTGTACTCTCTCTGTTTAAATGCCAT
TGCCAAAGCCTCAATTTATCGAGCTTGCAAGCATTTTACTGAGCAACCATGTGCAGAGCA
TTGTGACTCATTGCGGCCTCGTGCTCGTCTACCTATTTGCAAGCATTTAAAGTACAATGC
TCTGTGCTATAAGGCTAACCCGTGTTAGCTGTCACACTAACTGTGCATGGTGCATCTAAT
TTGGCATGTAGACTTGTGGGGCTTTTTTTCTTTTCTTCTTTTCTTTTGGTTGTTTCTGTT
TTGTTTGTGCGCTCATGTCTTTCTCTTTTTGTCTCTGCAGGACTCATCTCTCCTGGAGTG
TCTGTCCCTGTCCAAGTCCCAGGGAGCGAGCCTGACATGTCTCAGTACTGGTCAAGACTA
CAGTAGAGAGAAGAGCTACTTCACCTTGTAACCACCCACTCCACCATCGCCCTCCGGCAG
TGCTCCTCACACATACACGGCACAGGAGAGTAGAGACGGCGAGAGAGGGTTGAGAAGAGG
CAACAGACAGGAGAGGAGAGAAGGAAGGAAGGAAGGAACGAAAGAAAGAGAGAGACTCTG
GGAGAGCCTTGGGACGTCTGGGCTTTGTTTTTCCAGTGGGACAGTGTGCTGTTATGTAGC
TCTAGGCACATTCAAACGAGGACTTGGAAGAGAGAa
>NODE_411_length_384_cov_9.598958
GCACAGTCACACCGTCACCGTATCGAATTCAGTTTTTGCTGAGTGGATCAGTGAGGAGCA
GAGGGGCTAATTAAACATGTAAAGCACGCAGCTCTTTGCCATTTGAATGGTTGTCCTTTT
ATTGCGAGATATGCGGTTGTGCGCCTGCAACACACATTTCAAGTGTTGTTTGGCATATTG
CTCATCGTCCTGCGCCTGATTTGACATGGCTTAAATAACTATCTTCCTGCCAGTGATTGG
CATTCACACAAGAAGGGGTGAGTGGGACTGGGGAGCAGATGGTGACATTCCACATGACCA
AACTGATCAATCAGCATGCTGGGACGCAGGTGCAGCACAGGCGGGCAGCACCACACCATC
TATTTCACCATCTACGGGGCACAAACACATGGGCACCAATCGTGGCACCCTGAGGGTCTG
CATGCTCCTCCGTCCCGCTGCGCCAAGGTTGATGACATCAGAATTTCCCATCCGCTCTTC
CACAGGACGCCAAGAAAAGGGAGGGAAAAAAACACTGTATAAAACCTGCAATAACAGCCC
GGCC
>NODE_412_length_433_cov_9.829100
CGGCAGCCCGTGCGGGTGGTGCGGCGAGTGCACGGCGTAGGGGAATAAAGGTGGGTTGTT
CTCGTTCCCTTTGTCGTTGGCCTCCCTTAAAATCAAGGAATCCACGAGAAAAGACCTCGG
CATGTTTGCGAACTTGTTGCTCGGCGCGGTTCAAGTTGAAGCCGGTGCGTTGTGCGGCTG
TGTTCAGTGCGTGTGCTCTCCTCAGGACGGTGGACAGCGAAGTGGTGCTGAAGGCGCACA
GCCGCTCCTTAAATAGTCGCCGTGGACTCGGTTCGGCCATGTGACGGTTACGCTGTAAGC
GGCCAAGAGCTCTCAATAGGGTTTTGTGCCTTTCTCTCGGCATTCCCACTGCACGCTTCC
CCATTATTTCACTTGTTAACTAAATGAACTGCATAATGTAGTCTATTCTTGTCAGCCCCA
CCCACGCCGCAAGAGGCGGCACTGCCCATTCTCCCTTTTATCATCACTCTCATTTTATCA
TAGAGAAGAGCTTAAATTTGCGAGAGAAAACGTTTCTGTCACATTTGGTAAAGCTAGTGT
GTATTCAAGTTTTGTCTTAGACATTAAGCAGCCTATAAGTTCTAATTGTGTCc
>NODE_413_length_523_cov_11.665392
AAATTACGCACAACAACCAGGAGTCATATCACAACCTCCGGCTTGTCTTTAACTTCTCCT
TCACGGGCTTTCAGGACATAAAATAGTGTGTTGTGTGAGTGAGAGCTGCTGCTGGTGGGG
CAGCACCGCTTTTTCTATCTTGATCTGAACTACTAACCAAGTCTTAGAGAGATCAAAATT
CAATCCCGTTCTGAGAAAAAAGAGAAATGACGTTATTTGAATATGTGCCCAAAATCCTTA
ATGAATAACTTAGGACGAGTAGGAGGCAAATGCTGCCCCAGCTGTTTCCTGTTGAAAATG
TCTGTGTAATGTAGATAAATGTGAGGGATTTTCTCTCTAAATCCGTCTCCTGTTCGCTAA
ATCTCACTTCTCCAAAACGAGCCTGCGCAATGGAACAAAGTCGGAATATTGAGATGTGAC
ATTGCCCGCATCTCATCCTCTTTCTCCCCGTTTTTAATGACTTCAAACAAGTTCATTTTC
GCCGGGCTTTGTCTTGCGGAGACCCGTGGGGATGTCTAGCGCTCTTTCCTTTCAGTGGCA
TTTATGTGATGTCTTCAAGGTAACTTACCTGATTTCCTTTGACACTATAGATTATCACCT
TGGTTCTTCacttgctcactatttgcacagagcatccttacctagtttaaactgaaacaa
taaaaggcaatttctatcgctta
>NODE_414_length_644_cov_7.903727
TGCACTTTGGTAACTTTTTACTTCTTCAGACAACTGTCTTCCTGGGAAACTGTTTCACAC
ATTACTGAAATCTACTGCTGCACAATAGGAAGAGTAGAACTGCATCCCTACTTCTCTGCC
ACAGATTCAGTCAACAACAACCTCCAGCTGATGGGACTGTCTGATGCTTAACAGAGTATC
TGGATTTCTGCTTTGTTCACTGCCCTCGTGACTCCCACAGTTAGGTCTCTGCAAACCCTC
CATAAACTGAGGTGGCTTTAACATAAAGGCCAGAATCATTGGGCAACGTTTCATAGACTA
GTGGTCAGGGGTGCGTTCAATGGTCAAAGCCTAATATCAAAGTAGCAGTAATTTCACTAA
AAGCTTTTTAGGGCCTTCAAGAACACGCTTTACCCATTGAACGTAGCTCCTCTTCCCTAT
GTAGGAGATGGAGGGTGGAAAGAAATCTTACCCATCATACAAACCCATTATACCAACCAT
ATACTGAGCTGTGGTAGTAGGGTGTAGATGTATCATAACCATCATCATCTGCCAGCCAGC
TCTGGCCAATAGCCATCACAGATTGGCGGCTGCAGTGGCAATGAGAACAACACACAGTTA
ATATACTGTTTAGCCCCACATCGCCCCTCAGTTCATCCCCTGCTGTGACTACAAACTGTG
ATTCAGCAACTCTGGTCTTGAAGAGCTGATTGCACTTATATACCAGAATGGTGTTTTTGT
ACTAGATGGCACCATTCAGTTGTCCAAAGAGACAGTACTGTGGCAGGATCCACTGTGGCA
TCACCACCAGcttaaaatatctca
>NODE_416_length_412_cov_12.885922
CGACAAAAATCTGCTTCAGTACTAAATTTTCACAGGCTTCTTCCCCATTTTCCTTCAGCG
ATTTTTTTTTCTTTTCTTTTCTTTTCAACAGAACAAACATGCACGAGCCAAACATACAAA
CATATGTGCACACAGACACACACACACACACACGGGGTAATGGAGATGTAACTGGAAGAG
TTCTCGCGGCATATGGATGCCATTTGCAAGCTGCACTGAGAATGTATAGGTCAGTCTTAC
CCTTTGGTATCTCTCTATCCATCTGTTTTCACATTACTTGCAAATTATAGTGTCCTCCAG
ACCCAAATGAACATAAATCAGGCCGGTGAAAGTGCAGAAGTTTTCCCATCTGTCATAAAA
CAATGATTTAAAGTACGGGTTGTCAAAATATGGCGCTGTGAATTCGCCCCGCTCCCCAGC
AGTAGGAACACAAAGCACCATCTCATCGGAGTAATTTATGGCCTCTGAGGGAACAGAGGG
TGATTAGGGCTTAGGCCACCAACAGCCAGAAAAACAGTAGGAGCTCCAATAAGGATGGCT
GGAAAACCTAGACCAAATTTATCAAACAATTc
>NODE_417_length_476_cov_8.033613
CAATCAATTTCATCTGCTGCCAATGGACTGATACAAATACAATTTCTATTTACGCAACAG
GATCAGACACAAAGCAAATAAAAGCTGCGAGATATGGAGTCCAAAACAACATCTGCTAGT
CAGAGTATGCAGATTAATTGGAAGTCTTTGTGTTGTGATTTCAGTTGAGTGCAGTTTGAC
TAACATCTTAACCTACTTAGTGCAATTAGTGCTTCATTAGAGAGGCTAACTAACTATTGC
TTCTCTCCATAATGATGTGCAAGAGTGTAGACATAAAAGTACATAATCAATGGTTTCCAA
TTACTCCACAAGTGCAACCACTATTTCAAATAAACTGGATAATAATATAGAGCCATTACA
AAGTCTAAGGTAGCAGAACCATTTAATTGCAGTGCAGTTCTTCTCAGCTCCAAGATTTTT
TCACACTAATGAAGTGTCATACAAAAAAGGCTGTATTGATTTTTTCACCACACAGCCTCC
ACCACAAATATGTAATTATCCTTTTTATATCTGGCAGGGGATTAAAGTAATCTATAGTAT
CTAGCCTTTGCGCTTCCCTGACAGGGGTGTGTGTGTGGGCTTTTACCCTTTTCAAAATAT
GCAGCTTTTTGATGAATGAActttagacaaaatgat
>NODE_418_length_488_cov_5.575819
ATTTTGGTGAGCCATATGAAGGTGTGAATTTCCTTTTTTTTTTTTATTTGAGGAAAAATG
CTAAACTTGATTGATTACTACAAGCCTAGATAGTGTAGTTTTAGCTGAATCATTAAGACT
AGACTAACATTTTCATGTGAAATGTGTATTTTTAACTTTGGTATATATTTTTTTATTCAA
CATTAACAAAAGTCCTTGATGTTTCAATTTGAAAGAGTCCAGTTGCGGGCTGAGGCTGAG
AGTCCATTGAGGCTAAAGATGACTGGCTAAGATGACTGCCTGTCCCGTTTGGCCTTGGCT
TTCACCTTACAATGTGTGTGTGACCTTTGCCCCCCCCTTGATCCTTGGCTGACCTAACCG
GAAGCCATGATGACAGCAGCCTTTTGCCAATAGACCAGGGGCGATGGTGAGGATTGCCAT
TGGTTTTTATGTTGACAGCAAACATAAGTGGATCGGCTCTAGTAAAGAACTTACAATCTA
AAGAAATGCTGTAAGTGCAAAACTGGAAAAGAAAATTTCAGACTGACACCCGGTAAAGTA
ACTAATATCAATTGCCAAAAGATTGGTGTATTCTTTACACCCCTCTTTACTCAATTTGTC
CTTGACCGCAACCTATGTGGATGCCTCCTGTctgtctgtgttgcaggg
>NODE_419_length_512_cov_6.142578
GCTTTATAGGTTATCAGGACTGAGGGAGTGGAAGGATGACAGGAAATGCAGCTGTGGTGC
AGCTCTCCATCGAATAGACTATCCTCTATATAGCCACATATACCGAACAAACCAGTAGAT
AAGACACGTGTGCGCACACATACACATCTAGCTGGAACCACTCCCTGTGCACCTCCCTGT
CTCTTGACAAACCATTATGTACAATCCTGCCACTGTATAGTGCTGTCAGAAGGCTGCCAA
AATAATCTCTTCTGCAGGAGAATTTAACTCCATACCTTCTGGCACAGTGCAGCGATGCAA
TTTAATGCCTCCTGTGATAACTAATGGAAGAAACTCTTAAAACTTCAGAGCTTATAATAA
GCTTGTCAGCTTATCATATTAGGCATGTGAGCTTATAACATTAGCATTTAAATGTTCCCG
GGTATACAGTAATGTGATTGGAGGGCTTTGCCATTTTGACTTTGCCATTGAGGAGAGAGG
GAGGCAGAGAGACACAGGGAAAAGGTTGTTGATGCTGTCGCGAGGAAGCGTTGAGGACTG
TTGGCTCACGTCTTACGATTGTTCACGGCAATTGTGGATGCACAGGTAGTTGAATGAGGA
AAAAAAAACAAACTGTAAACTATAACAAACAACTCCAAGCACCAGTTTCTCCCTGCCATc
acaagacataca
>NODE_420_length_511_cov_7.426614
TCAGGCAGAAGCTGGCCATGGACGCCATCACTGCGCCGACCCACGGCATCAACCCGCTGC
TGTCTCACAGCTCGCCGCATCACCCCCAGACCAGCGCTTCGCCTCCCAGTAAGATGCCAG
GTGGTGTTCCTTTGCATGCAGAAAGTACCAGTCCAGGGGGAGAAATTTAAGACGCTCCAA
TATTAGAGAGTCGGATTAGTTTTGTTTGGAGTGAAACTGCTGTCAGAAAAGGGGTAGAGG
CAGAGTTGATGTGATCAGACAGCCAGGAGAAAGAGAGGACAAGTGATCAATGAGCGTGAG
TGAGTGAGCTGAGCAAATGCCATTGTTATTCTGATCTTTGAAAACACACTGAGAACAATC
CACATTGTACCTGCAATCTCCACTCCAAAGTCAGCATGGAGAAGCATGACACAAAGGGCA
GCAATCCTGTGACAGGCCAGGGTCAGGCCAGGGTCAGGAAGGGAGGTGGGGTTGAGGGAG
GCAACCAACATCCAGATCGCCTCCGCGTAACGCCGTCGTTTCCACATTTCCTCCTCCCCG
TCGCAGGTTGCTAATGAGAGTTGCCAAAACAAGGAGATGCCGCCGCGCGATTGTTGCTCT
GACCGTTTCACCTCGACCTGATGTTTGCGTTCGGTGTAATTAGTATTGACCGAGTCTACC
TGGTgtgtacg
>NODE_421_length_348_cov_1.318966
ATAAGGATGTAGAGGAGGAGTAATGAAAGGAAGGAAAGATGTAGGAAAAAAAGATGGAAT
GAGAAAAGGAGATAAGAAGATAGAGAAGGAGATAATGAGGTAGAAAAGGAAAAAAGGAGT
AAGGAAATGAGATAAGAATGTAGAGAAGGAGATAAGAAGGTACAGACAGAGACAAGGAGG
TAGAGAAGGAGATAAGGAAAAAGAGAAGGAAAAAAGAAGTAGAGAAGGAGATAAGGAGAA
AGGGAAGGAAAGAAGAAGTAAGGAAAGGAGATGAGGAGTAGAGAAGGAAAGAAAGAGTAA
AGAAAGGAGATAAGAAAGTAGAGAAGGAGATGAGGAGGTAGAACGGGAAAGAAGCAATGA
GAAAAGGAGATAAGGAGGCAGAGAAGGAGACAAGGAGGTACAGAAGGACAGAAGAGTTAA
ctgaggacatgaggaggcctgttggcagcgggaggaaggtaaacagaagcagtgaatgat
tgaaaagcagcttgtgtcagagtttcca
>NODE_422_length_586_cov_9.981229
CAGGGCTTTCCCATCCTCAAATTCCCTCAAAGTTTCAGATGCTCACAACTCTACAATGCC
CAGATGCTGTCCTTTGGCCCTTTACCCCCCTCAACCCAGAGCTATCATTCATAACCTTTC
TGTGGAGCTGGGAGTGAAAGAGGTGGGATAAGGGAGGACGAGGGGGAGCGGAGAGCAACA
TGGCAGCTTATTTAGAAGACTTCCTTTATTGGAACATGTGCAAGCAGTTCACTCACAAAG
GACTTAAATAGGATATTTTCTGTTCCCTATAGTTGCTTTCCCCTTTTAAGTGCCGAGGCA
AAAAAAGTAAGTTTACAACTCCCTCCTCAATGGGGGCTCTTCACTCTCAGGTTGCGGGGA
CCTGAGTGACCTAGGAAAGTTAATTAGGAGGCGAACAAAGAGCGAGCTGGAGCAGAATGC
CTCGCCTCTCCTCCAGCCAAAGATGTCATCCATTAATTAGGAAAATCTTTAAGGTGGCCT
TATTGAATTTACAGAAAGCCCCGTGGTTGGCGGGCAACAGTTTTTTGATCAAGCCCTGAC
TCAAACAATGCCTTTCTGGGGGTTAAAAAAGAAGAAGAAGGGAGGAGATTGGTGGTAGAA
GACGAGAGGCAGAAAGGGAAAAGTAGGGGGGAGAAGGAGAAACGTATGGGTCGGCGGCGC
GGTACAGTTTAATGGGGGGGCTGCTGATTGTGACAGCTCAGATTcacatgggtatggggg
gcatagtttgggaatgatgtcatgct
>NODE_423_length_326_cov_2.941718
CTCACAAGGTTAAATGTAGGTTTGTCGTGTGTTGTCTTCCAGGGAATATTTTCTCTTTAA
AGTGTTTTGCAATAAAACTGGCACTTGTGTGCTCAGTGTGCTCGTATAACTGTGCTCTGC
TGCTATCAGTGACCCGTGTGTTCAGTCTATTGTGGAACATGATCTAATGGGTCGATCTGC
TGTCTGCTCCTGCAGTGCAACAGACTGACGGAGGAGAGGGACGAGGCTGAGAGGCAACTC
AAACACATCAAGAGAGGTGAGTCTCCTCGCACTCTTCCTTCGTCACCGAGACGAGGCAAT
GTTCAGACTGTCAAAACTTTCTTTTAACATGTGGTCTGAGACTGAAGCATGGGGTTGATG
GTTGAAATGGGGCAGACGGTGCATTTATTCACTGCATCCTTTGCCAGACCTCTCTCCCAG
CAGctttaacaattacagaaggatgacaaaattgacattttagttgtggtcagtttcttg
actgat
>NODE_424_length_453_cov_14.249448
CTCTCCCCCGCTCTCTATCCAGTTTTCTCCCTCCGAGCTTTTGCCATTGCATCCATGTCT
TTTATCACAATTTTGACCCACAGAAAGGAATTCTCACAAGATATCAAAACAAAAATCTAT
ATTTAATATGAGAGCAATTACAAAGCAAAGTTGGCTGCACAGGGCTGTTGTCACCAGAGC
GCGTGTTTTTCATCAAATAGGTCATTAGACGATGATGGATGTAAACCTATAAAGTATCTA
AACTGGACCTTTTAACAAACCACGAGCAACACTATCATTTCTCTAATAGAACCTGCTGAC
CGTGTCATTCCCTCCTGCCATTTGTCATTTTTCCTTGTGAAATAATCAATATCTGGGCGC
TTTGAAATAAATAATATAAAAGTCATAGTAACCTACCCGAGGAGCAACAAAAATAGACTT
ATGGAGCATTCAGAAGGCCTATATGGCCTCTGGGCAGTGTCTGCTGCATGTTTCTAATCA
ATGCATAATATCAATTGTATTTTTTAAAGCACAGACTACAGGATTTTAGTTTGTGCCACT
TTTTCTCCTcaaggttagcatctgctgtgtcgattcttcccccagtgaagcatgttggac
tgatttcgcagga
>NODE_425_length_580_cov_9.600000
GCATACATTTTAGCCATGTCATGGTTTTGCGTCGCAATGCAGGAGAATAGTCTTCTTCTC
TTGCTTGTAAATATGAATACTGCCTCTTTGCCTGAGTCAACTGTACTGTGAATCAGCATC
TTGATTATTGCATGCTACACAACACCACAGATATTGATATATTACTAGAATGACTGTAAA
ATAGATATTTCTATCTAGCATCATTGTATTATAAAATGATTCATTTTCAGTAGTTCATAA
TTCCTTCTTAAGGCAAAAGGTTATAAGTAGTATTTAATAATGCAAACTAAAGATTATGGT
AGTGTAACACGTGGATGAATTAATCTTTTTTATTTTCTTGGGCATCAATATTACTAAGAA
GTGTGAATCCCTGTTTGCTTCAGGGCAAGATGTGTGACAGAGGTGGCATCGAGCTCTTAC
AGTCCAAGAACGAAAATGGGTGAAGATCACTGGACTGACACCAACCACACAGGATCTCTT
TTAGTGGCTGTGGGCCATACGTGGTCACATGATTAGGCACAAATAGTGGCATTGGTACGA
CCTATTAGAAGGGGAATGGTGGAGATGACCTGACTATTGTCAAAGCTTCCTGAACTGAGC
TAATATGTTGGACACTCTCCCTTATCTTTGCTTTGTTGCATTAAGTACTGAGCAGCTTTG
TAAAGGAAAAAACTGGAGTGGGATGGGAAGCTATTGGGGTGGTGGAAGGACACTGTCCAG
ACATGACCGTAGGAagtttg
>NODE_426_length_624_cov_12.227564
CAATAATTTCTACCTAGGTAACGACTTAATATTTTTGTACTGATGAGCTCCCTTTTTTGA
AACCACAAACTCTGTAAATAACCAACTTGCTTTCCACATATTCTTGATCAATTTTAATTG
CCACAGCTCTCACCCTTCCAATAGGAAGAGAAAGTTGAAAGTAAAAGAAAGAAAAAAGTA
AGAATGAAATGTATTCCTGCATACTATGATATGGTAAATGTTAGCGCCTGCTGCATCGCA
CTCCATATCACTTCGCTCCATATGAAAAATAGTTTGCTATTTTGGAACCCCCTGGCAGCC
ATAGTGGATCACCACAGACCCAGAGCTCATTTATCTTTTGTCAGAGATGAAGCCAAACTA
ACGCCATCTCCTGAAGCTGCTAAAGAATGAGGAGGGACATAGGGAGGGTAAAAATAAACC
CGGAGCCCAGGTAGCTACACAAAGAAGTCATTCTACAAGTAATGGGTGGCTTCTGAAAGT
GGAACTCTGTTTGGAACTGTCTCTCCACTTGGAAATGATGCTGTTTAGTGCTGAAGTTTA
TTCAGTTACCTTTGCTGGCGTTTACGAGGCTGCCTGAGAACATGTGCATGTAACAGCATT
GTTACGTGGCAAGCTATCTGACCAATTAAACGCTGATTTTATTAGGTTCCATTTAAAAAT
GTCTGCAAATACAAAATGGTTATGAGCCAAAATAAAGGTGCTTCTATATGTGTcatatta
aagtgctgccgcagggcatcgtaccatccaattaatcatccgaaagaaaatacaccactg
gtgt
>NODE_427_length_436_cov_11.316514
ATTAGCTTTGAGCTTTTGGCAAGCGATACCAGATTCCCTTTACAGTGACAAAGGGAGGCA
TAAAGACAAGCTGGAAGATGTTTCCATTCATATTCAATATTCAAATTCTTATCCGTGTAC
GCGCACGAGTACTCGGTGATCCCGGCGCACCGATTGCCGCTTGAAGTACTGTAGATGGCT
GGCTTTGACATTTTCCCATTGTGCATGGTGGTGCAGCAGGCAATAATTAAATATCAGGTG
CATAAGCTGCTCTTTAATTTGACATGTGTGCTTGAGGCAATAAACACATGTGGTGCAGTG
GGGGCTGCATAATTGCAGAGGAATAAAATATCATATCAAGAGTGAGAGGATCATTGTATC
AGGTACCCGATGACAGCTCGTTTGATCATTATGCCAAGGCTAAAGAGGTTGGCTAATTAG
TTGTCATTAAAACTCACCCTCTAATCAGGGCTCGCTCTTGCATAAAAAATGTCCCTATCA
CATGATAAGCGAACAATGCCCTTAACCCTTTCAGGCCGATCTCGGCGCTCGCAGCGATTA
GCTATGGGAAACACGGGTCTGACATCGCTCTGCGTTCTCACACGAGCCAGTGTTGt
>NODE_430_length_543_cov_10.069982
CACACCACCAGAGCAAATTTTAATCTCAGACAAAGGCAGTGTAGTATGACACACCAGAGA
CAAGATGAGCTATTGCTTTAGCAGTTTCAGGCATAAATGACATTGACTTCTGGGAGATGG
AACTCTTTAACATGCTCTGCACCAACTGAGTCACATCTGCCGTTGACAAACAGCTAAGGA
GTAACCTGAGTCTATGTTCTCTTTACTGGCAATTTTTACATTTTATCATTGAAGTCAATG
AGCCAATCTGCAATTTACGCCGTGGAGAGCGGGATGAGTGTATTCAGAACCCGGTCACAC
ACCCAATCTCCTACTAAAGAGCAGCGATAATGTAATAATGCCTCACTGATGTGCCAGGCA
GTAATGGTGCTGAACATCTCCCATTCATCCAACACTACCTGATCATTGCTTTAACGGAAT
AATACATTACGGCTGGAAATAGCTGTAAACCTCCAACTTTATCTTGGGAATGTGCACTCC
TTTTTACCTCAGGAAACGTTCCTGTCCCTCGGTAATAAAAGGCAGAGCTATCAGGATGAA
ATGAAAAAGAGATTGAAACCCTTCTGTCTCTGTCAGGCAATGCACAGATATACAGAGTAT
GGCCTTCCTGCTATTTCCTAGCCTACAGGCTGTTTGTATTATTATGAAAATAGGTATTAT
GATCTTATGTTTTCTCCAGGACGAAAATGAAATATTGagcacg
>NODE_431_length_329_cov_9.799392
GAGGAGTGTGACTGGGGCTGCTTAGGTCTCTGCATTTGTTAGTTCAAGTTTAATTGAAAG
GAGGATATGAAGAATCTGCTCATTATCCTCTCTGCCATCTGAATGCGTGGCGCTGTGAGA
GCAGGTTTGTTTGCCTCCTTGTGTGAAAAGCGCAGGATTTCAGATGTTAACCTCCTTGGA
CACCTCCATTAATGAGCGTTTAAATGCGACTCTATGGTGAGGGTTGAGCTTTAAGTAGCA
CAGAATGAAAAATGATTTGTATTGATGCAAATCGTGTGTACGGAGTGAATTATACACAAT
TACCCATCAATACTGGCCAGTCTTGCCCACCCTCACCAACAAGATGTGGTTAACAGGCAG
AAAATAAGATTGAAATGGTGTGTAAAGAGTTGAAAATGAATTTCAATGCTGCATTTGTCC
ACAATTACCCCGTCGTTCACACGTGTTTTATTGGGAGTTTTTTTTTTTTTTTTTTTTTTT
CAAATATTT
>NODE_432_length_476_cov_13.424370
GACAGGCCGATCGATGGAAACGTTGTTTTAGGAGTGATTGGCAGCCTCCCCAAAGGTTAC
TGTTTAAGTTGGTTTAAGGTTACAGCTCTCTCCAGGCTGCAGGCAGGCTGTGTGTGTGTG
TGACTGTGTTGGCTTGGCTTGTGGTTGGGAGGGCTGGGGGGGTCGAACTCAATCTATATG
ATGCAGGGCCTCGGTCCTTTGGGGATACAGCAGAGGGACAGCACCAATTTTTAGCCCATC
AGCCGTCCAATTTTTCTCCTTTTCATACCTGCTGTAGTAAATGAGAAACAAATTAAATTT
CACCCCACTATCTCCACAGAAACCATTTAAATCCTTTATGGAAACCAAATTGTCCCCAGA
CAAATCGCCCCTGGTTCTGTGGAAATACACTATGGCGCTGCAACCGAAATAAATTTGTGT
CACTCTGGATATGGCTTTGTCTGTAATGCCATTCATTGGAGGATCCTGGTGAAAGAGAGA
GGGAAATAAAATAAGGGGCACTTTTGGAGGAACAAAAGGGGTGAAAAAGACCCCAGCTCC
CCATTCTCTCTTTTTTTTTTCTTTTTTCTTTTTTTTTACTCTCCTCTCCATCTCTCTCTG
TCTTTCCTTCCTTCTCCCTTGCGCCCACTTTTCCCc
>NODE_433_length_331_cov_4.425982
TGGAAAACAGATTCTGTTCAATTACACCACTGAGACATGAGCGCAAACACCTCCCAAACA
CACACACACACACACACACACACACACACACTCCAGCTATGCTATTAATACTAGGGAAAA
GAAGAAATCAAATATTAATCCTTCAACGTCCACCTGAAATTGAAAAAAAAAATGTGTGGA
CTTACCATTTTGTTATTGATTTCATGAAAATGAATTTCACAGACTTTCTCTACGATGTCT
TCACTCTCAAAAGTTATGAAACCAAATCCTATGCAGAGGGAAACAGAAGGGAGGGGAGGG
AGAAAAAGAGGGAGAATACGAGTTAGCGGTGAGCTTTAACAAAACTTCAGTAACTAAAAG
AAAATGCACCACAAGATGGAATATTATCACGAGCCACATCCAGGAACTGTGCGACTACAT
CTGTGGAGATTGGCTTGGGCATGGAAAAGAACAAGTGAACAAGACagacattgtcctctt
taaatcaggaa
>NODE_435_length_530_cov_8.552830
GAAAGAAAATTAAACAAGTACCTCATTAGCCAACGCTTCAGTGCTCCCTGGAGGTGGCCA
CTGAGCCAGGCTTTTTAATGAGCTGGGAACTTAAACGCTGCCAAAGTTTACCCCGGCCTT
GCCTTTCTCTGTTAGGCCACTGGGAAGAGCCATGCCCTCCCCCTTTGCCCCTGGTCTCCT
CCACCCCCCATCTCACCCCGGCCCTCCTCTTCCATTGAGAGCTGCTCATGCAGAGGAGAG
AGAGGCACCACGCTGATTCCCTGCCTTTCAGCTCCGGAGAGGGGGATAATGCTGTTTTTG
TACCACGCATCCAGAGGAATTATGTGCGCTAATTTGATTAGGGGAAGATTTGATTAACTG
GAAAATGAGGGCTTTGCTTAGACTTTCACACGCTTAATTTATCCCTTGCAAAGCAGACGC
AACATTGTGTCATGAAACTCAGAAGGCATATGAGAAGCCCATTCACCAGCTAGATGGCCC
TTTCAGACTCAACAATATCTAGGACTGCCACGGTTCAAATTGGGATAATCAGTTTAGAGC
TTTTTGCCTGGCCTCAGAATACAAATTGCATTTGGCATTAACAGTGAAAAGGTTCAAAGG
ATAATGAGATTAATGTAGCAGGGAATTGAGCTAAGGCAGAAAATTTTCAGAAGAAAATGC
AAAACTAGTGGCATTGTTGCACAAGGTGga
>NODE_436_length_450_cov_3.737778
GACTCAGCAGCCAAAAGCAACTCTCATGCTCCCTGACCTTATTGTCCCCTTCATTCAGAG
CTCACACCACCTTATTCCCCATGACAGTGAAACCAAAGCTATAATGGCCGTGCTCTCATG
TGCGTGTGTGAGCATGTGCAGATGTGTAGATGTCTATGTGATAGAGTCATATTGCCATCA
GTGTCGTTTATGCGCAACAGTGTTGTGCGGTTTTGCCTGACTCGTTCTGCAGCTCAGTCC
TGTACAAACTGGGTTTTTATGGTTCGCATTCAGGCCCTGATACCAATTATGCAAACTATT
AAAAATTTAAGGAGGACAGTCTTTTATAATTTAATCCTAAAGTAATAGATTCTATTAAAA
ATGCATGAGAGGAGCTTTATAGATGGAGCTAGAATTAGTGTCTATCAAAGACTCCAGTCA
AGGATGCAGGGAGAATGGGCAGCAGGAGTGGCGGTATTGCCTCATTATTCAAATAGGATA
TGATTACCATAGAGCAGGAGTCCCTCAGAGCTGAAACAGAGCTCGCTGGCCACTGTGATC
ACGAACAGGAGGAGTCTAGTCGAGCTCCTcggagggagatctcccctctttctgttgaag
tgaaactggg
>NODE_437_length_636_cov_6.427673
TCATTTATGCTGTGAGACAGGTGTCTTTTCTGTTGATCTTGAAAGGAGCCAACTGAAGAA
GCAGGTCTCGGAAATAACCTTGGGCTATTATACTGACTAGTCTGAGAAATAGGATTTCGC
CTCATTAAAAATAAATCAGGCCATTTTACACCGAACAAGAGCAAGCCAAATTGCGCTAAG
GAAAGGACAATTAGCGCAGAATCAATCCCTTTCTTCCTGTTTCTCTTTTTTTTCCCTCTC
ATTTTGTTGCTGCTTTATTTTAGCACCGTAATGAATGCTAGGAGAGGAACACACAAACTA
TGAGATTCTTGGAAGAAGAAGGCAGACAAACCCCCATCTCGCTCATAGCTATGTCTGGAT
TGCCTTCTGCGCTGAGATAGGAGTCAACATGTTTAGCGACATCAAAAGAAAACCTGATAC
CTTAAGTATAAGAAGATTAACACTTGCAGTGATCTTGAGCTTAGGCTTCTCCAGGACTTT
CAACAGACTGTGCCAGAAGGGACAATTACCGATGAATTGGCACCAACATCTCGTAGTTAT
TTAACAAAATCTGGCACAGTGTATAAGCTCTCGTCCTTAAGACTTCCTTTCAAGTCTGGC
CCCGGTATCAGAAGGCTAACAGATTGGGGAATGTGACGAGAGCCGACAGCAGGGGAATCT
GCAGGAACACTGAAAGAGGGAGGAGGGAAAAAGAAAGCAAGTAAGCAAGAAAGAAAGAAA
AAACAAAGGAGACAAAGAAGCAAACAAAGAAACAagcatatcactcagtagacattgtat
ttcctgacgttagagc
>NODE_439_length_646_cov_9.643963
TTGCTGACGACTTGATACTGCAAAGTTCTATCTGTTTTTTTTTGCCTTCTTCTTTTTCTT
CTGCCGTAGCAAATTTGTTTTCAGGCTCCATAAAATAGCCTTTTCTTATTTCAAGCAGCA
GTGTATGCAGTGGAAAATCTTTCACATAATATATCCTTAAAAGCACATTACTGTGTCCCA
TACACCGTTAAGAGTTAAGAACACAGTTAATATTTACAGTTGAAAAAAATGGGAGAAAAG
GAAAGGATTTTGCCAGGGAATAAAACACCCCCACCCACGTATACACACTCACTCTCAGTG
CAGCAGTTGAACAATTGCTATTCACAATCCTATCCTTAATGCCTAAGACCAACATAAAAG
AGGGGAGTTTAAGAATATAGGGATAAGCCCTTTCAGCTTTTCTAAGTCTTAAGGCTGGTT
TATGCTCCATGAATACTGAGCATCGGCAGCCAGTGCTGTTGCCACTCTAAATAGATATTA
CAATGATTTGGGAACAATGCATTCGACTGATTCCCTCAGACACAAAAATACATATATGTG
TATATATAGTGAATAGGAGGCAAACATTAGCGCTCCCTGACAATACAAGCATTTTTGATG
TAGAAGGGTAGAGCAAGATTAATGTCTGAGCGAGAGAAAAGGCGAGATACCACTTTGGGT
GTTTGCTGGGAAAGCTGCAGCGGGAAGATGCTTTGAGAGTCTAAATCCCCCCCCGAGTAC
AATGCAGGGCTGCTGATACAACCAACAGACACGGGGTCACCTCCCctcagggagacaatg
gaagcacaacaacaaactggagtgag
>NODE_445_length_570_cov_5.607018
CACACAGGGATCTGGGGGATATATAGGGGTGTGGTAGAGCTAGTGATGGGGCTCTGCCTT
GATGCCCAGTGGGAGATTACAGGGCCAAGAAGCAGAGATAAAAGTACAACCAAAACACAG
GTAGCTGCTCTTGCTTATGCCTTACAAACACATTCACACATACACTTACACACATCCATA
ACACATGTTCAGAGTAGACCAAGGATGCGCACACGCAGACACACACCTACATACACACTA
ACATCTAATGGCTAGTCAGTGACACTGAGGTCTTAGCCCCTGTCTGCCAGTCCTCATTTG
TTTCCCAGCCCCTCCTATGTGTGTGTAGCAGTAGCACTTGCTACTGGGTGTCTTGTTACT
CCTCAGAAGGTCTATTGATTTAACTCTTGCCACAATCTATAACACTATTGTCTTGCCTTA
AGTGTCTCATCTGTACAATTCACTGGCAGGAGTCTATACATCAAAAACCCCGCCTGCTTA
AGGATATTGGTATTCTGCAACATGCTGGGAATACTTTTTTTTTCTCTGTGAATTTCACAT
TTCTTGCACACTCAACCTTACTTTTTTAAAGCGGAGATGCTTGCAGCTAGGCATAACACA
GCCTAGTACAGGTTTATTTTTACTACTGTTGTGTTTATGAAGTCAATATTTTATTCCACA
ATATCATATAACAGCGGTGTAGAACAGAAGTTATATTTTAGGTTTTTGTTTTGTtgtttt
tcgttttttt
>NODE_446_length_342_cov_5.596491
GGTTGTTGCTTTTTGTAGTTGGTTTGCATTGTATTCTAGATCAGCTGGCTCATTAAGCTT
TCAACAGTTATTGTATTTGATCCAGCTGGATCTCAGGGTAAAAAGAGGCGACATCTCAAA
AGCACTGAAGCCAGCCTGCAAAGATGCAGAATAGAGATGAAAAAAATAAAACACCAACAA
AAACCGAAACTAAAGCAAACTCACAGAGTTCGACAGCTACTAAGGCAACTTTTGCCAAAT
ACAATATAAGCCCATGTATATTGCAACACAACTATATATTAATTTAATAAAATACACAAT
ATAGCTTTTGTACACATAACAATTTGGCTCAAATGCACAGAAATTGCAGTAAAATCAATA
AAAAATATGTCAATTTTTTGATGTAAAACACATCTAAATTGGATACATTTACACATATAA
TGATATTATGTATAGTGATAATGTGAAGGGACATTTTCTTGTTTCTTTATATTTTTCGGA
TATTTGTCTTCGAAACAATGgc
>NODE_447_length_447_cov_10.843400
CAGACATGCAAAGCATTTCCATTCTTGCAGACTTCATGTGGGTGAGTGAGTAACACTCCC
TGCTCGCGTGGCAGGGAAAGGAGAATGCTGGATTGGTCAGGGCAGGGAGAGATCCTTGTC
GGTGACAGCGTCGCTCCAGCGAGCTCAAAACCACAGTAACACAGCCGAACAATCCAAACA
CACCCCACCAATTTTTAATTTCTTCCATTAGAATTAATTATGAGGCCGAAGGCAATTTGT
GTACCCTGTGTTTAAGACTGCCTACTGGATTAATTAAAAACTGGATGCTGGAAAATTAAT
GTGTGAATTGTTATGCCTTGCTATAATGAGCCATCCCATGCTATTACATAGTAGTGTACT
ATACGATCACCTTCAGGCCTCTGAACACACAAGGTTCATTAAAGAGCACAAACCTAGGCA
CAAGTCAACTTAAAGAATGCCGACCTCAGCACATATTCAACGGAGCACACGCGAGCAGCG
AGACATTTAAATTTTCACCCAAAATACAACAAGGTGAGGAAGTCTGGCTTAATGACTTGG
AAGAAAAACACATCTGTAAATAAATGACCTCAGTAAcctccacttaaacctgataaaaca
agataga
>NODE_448_length_344_cov_2.677325
AACACAAATCAACCAGTTTCCTCACTCCCTGTTACATCACAAAATGACCACCCGCCTCCC
TGTCCTCTCCCTCCCTTATCCTCCAGTGTCTCCCCATTCCCCTCTTGCTTTCCCCCCACA
GTTATCCCATTGTTTCCTTTTCCCCTTCGAGTCTCTCTCTCTACCTTTCCACCCTTTCCC
TTACACTTGTTCATTCTTCTGAACTCACTGTCCATGTTACTGCTGATCTCCTCCGCCTCG
TCCTCTCCTCCAGCTTCCATTGGTGTCTCCTCCTCTCTCCTTTCAGTCTCTCCTTCTTCA
TCCTCTCGATCCTGCTCTCTCTCTCCATCTCCTCCCATGTCGCACTCCTCCTCTCCAGTC
TCATCGTCTCCATCCTCCTCATCGCACGTCTCGTCCACGGTCTCCTCTCGTCCACCTCCT
TCTCGCTGTCGCTCCTCGTCGTCATCAGGGGTGTCATCGCTCTCTTCGCCTTGTCTTTGC
TGCTGGTCCTCCCAATCACACtcc
>NODE_449_length_466_cov_11.356223
GAAGTTTGCGAACTAGAGCCGTGTTGTGACAGATAAACAGCAAGTCGGCGTCATCATCTC
CTAATTTCATTCCTTCATTTGGACAAACATAAGTAATATATAGCATTAATTACCCTATTT
AGCAGATAGGAACCTCATTGGCTTTTTAAATGCTGCATTAAATACATAACTCATCTCTTC
CCTCTGCAATTAACATCAGAACATCACACTCATTTCCATTTTAATGACTTCCCAACAATA
CGCCACCTTTGATGATAAGGCAACATAATGTCAACTTCATTCTGAGCTGGCAGTGAATGT
GTAATGAACTTAACGTGATCATTAGTGCTGTTAATTATCTTTCTAATATGAGGACACAGA
TATGATTATGGAAACTGCATTCGCTGATGAAATAAATCTCTGGGAGGATTGCACTGAAGC
TTGACTGAGGACACAGTCTGCCTATCTTTCTCTATATTCTCATTCATTACCTACAGTAGG
CTTTAAAACTCTCTTTTTTTTTTTTCTTCGTTCAATAAAAGTAGATATCTGAGACCCAGA
AACTATGCTCAGTGCTCTGTAGAAATGCATTACTATGGATCCAGTGATTGAAAAGAGACT
CCCCATAAGCTCATGActtgcccaat
>NODE_450_length_404_cov_9.589108
CCCCTCTTTCTCTCTCTGGCTCTTTAAACCATTCCATCTTTATAGCTGAGCCAATCAATG
GCAAACCAGTGTCTATTGTCTGTTCTGTGCTCAGGCCACTGCCCTGCTACAGCACCCCCC
ATTACAGAAATGTTTCTTCCCATCAGTGCCTTTACTTATCACTTCCCGGGTGACATTGAA
CTTCCTATGCCCCGGCCGCCGAGACACATCTCTGAACTCACACAATTACTCTTCATCCCC
ACTAACAATTTAGTAATGAAGTATTGATTTCCAGATTCCTCTCTTATGGATGATATTAGA
TTTTGTTTGATAAACTGTGCCTGGGCCTCTAATCTGCACTGTCCCTTTTCCCACTGTCTG
TAAAACAAAGTGCCACTGGAGAGATAATGACCAGGGAACATCGATGAACTCATTTCATCA
ATTTGTAACACTTGACAATGAAAAAGGGCAGGCATTTTTCAAGCAGCAATGTCAAAGTTT
ATTGCTCTGGGTACGGTCTTATTGGAAGCCAGACATCTTGAGCAGCATTCAGTTCTAATT
TATGGGCCCCAATGTGCCAGTTAc
>NODE_451_length_588_cov_7.096939
GAAAACAGGGAGAGTAAATGTTAAGAACCAAACAGATTATGTCTGAGACCCCAGTGGTGC
ATACAGCAACAAACAATATCAGAAGCAACATTGCACAGCAGGATCGTGGAGAGCTTTGGA
AATGTTTACATATTCAACCGCCTAAATAAAAGCCACCTTGATTTAAGAGGCACCAGAGCT
GCATTTATATGGCGCTACCATTTTGCTCCTTCCAACCATGCAGAGCAGTGAATAATGTTC
CCTATCTTAATTAAACTGGCATAGCCCTTTAAAAACAACACCTCACCCCTGATTCTGGGC
TTCACGTTTGCTCTGGAGTTCAGCGCTGAGTCCCCTCTCTTCAGAACAATAAAGTGAATT
AGCTCTGGGTTAATCTAGTTCTGTTGTAATGACATTAAGGAATTTTTCAATTAACCTCTT
TGACTGGCTGTTGCAAAGGACTTCACAAATGACTTCCCATCCAGCAAGAGCTGGGTGCTT
GTGCCTTGGGGACACGGATGCTCAGGATGTGGTCTTATCCATGTCTGCATGCTTGCCCCC
GCTTGACAATGCGGATTAGCTGTGTTGCTTTGGCTCTTAACACTGAAAATGAGTTGGCCC
CGGATCCTGTTCCCCCCACTCAGTTTCGGGCTTTCAGCTAGGTGGGGTTTGGCCCGTTTG
TGTGTCTTTATCTGCTCTTTGAATTCAGcacttacaattaaatccctctcaagcaaccag
actgctctctttgttttctataatacag
>NODE_452_length_438_cov_7.015982
GGGGCTGGTCTCTGGCTTTAAGGAGGGGATCAGTTGGGAAGTGTAGAATGGATGTTTCTT
TTTCGCTATGGGGGGAACTTTGTATTTGACTGTTGTTTGTATCTGTCTTTCAGTGGCCTG
ATCCCCGTGGGCTGAGACAGAGAGATGCCTCTATATGTGTTTGTATGTGTGTGTGTGTGT
GTCTATATGTGTGTGTGTGTGAGGCAGAGAGAGACTGATGGTGGGATCTACCCCTCTTCT
TTCCTACAGCTGCAGCTCAGCGGATTAGCCGTCATCCACAAGGCAACATTACACAAGTAG
CCTTTGAACAAAAGTCATGGATACTATTAATGATATGGTAATCCGTAATGGAGCTACCTC
CCAGTAGTGATTATACTGACATGGGAAGAATGTCCAAGAGTCCTGGACGCAACTACCCAA
ACAACACTGTGGCTATTGTTGGCAGGCCTGGTCTGAGGCCTGCACCTACATCCACTGGCA
TCAGCCGACTGACAATCCCTTCCTCCGACACGCACACACCCACACAAACTGCCCCCTGCT
TTCTTGACACCCTTCCCTCCACCCCGATCACCCTATGAATAAAAATGAAAACCCAAAa
>NODE_453_length_389_cov_11.413881
GGTTATTTTTTATTTTTTTAATCACTGCTAGAGAAAGTCGTAAAAGTCAGTCTTTTGTGT
ACTGATGTGAAGTTAATCTGATTTTAATTTAATTATACGAGTTAGTTGCGGAGGGCACAG
GCATTGGGGTGTTTGTTGTAAGAATGTTCTGACATTGGCGCAGGTATGGGGCAGCTAGCA
TGTTAATTAATGATGAAGATCCTGACAATATGCAGAGGCATGACAGCGTTAAGCCAGTCG
GCTGCTGCTTCCTTTGCATATTAATAGATCCTTCATTATTATTTAATATGACAGCTGCTC
CAAGGGCTACCATCAGACCTTGTCTCTGTTATTTGCTGTTTTGTGCTCCCCATGTGACAG
TGCCATGCTATTCTCTATTTGTTGAAATGTTCCCTTTTCTGTTCTCTCACTGGTGTGGCT
CTCTACATGCGACCGTGATGTGCTGTTTGTTTTGTGCTCAGGAGGATTCTGACTTGCCTG
TGCGTCTATATGAGAAAAGTGTCTGAATCTAAAGGTGACTTTGAAAGAATATatgaggct
ggagtgttt
>NODE_454_length_393_cov_6.086514
TGAGAGGCACAGGAGAGAGAGGGCTCGTCCTCGAAGCGTGTGTTATGTGAGAGACCAAAA
TGTGGTGGTGGTCAACCTCCAATTATGAGCGCTAGTAAGACAAGAGCTTTAATGGCTAAC
GTTTGCCTTCGGGGAGGTTTATTACACACTGCTGTTTTGCAGAAGCAGCGTCAAATCTAT
AAAACGACCATTAGGAAGAGGGAAAAAATCAATCAAAATGCCATTAAAGTGGAATAAGTT
GCCAATATTGCTGATGTGGTTGCGGGTCCTTTGATTTTCCTTCAGATTATTAGGCACAGT
CGAGTAGTGACTTTGTTAAGGGAAACCAGTGTTGTTGGGGAGTAATATGTCTCCTGGCTT
CATAAAGTTTGCTGCCTCATATTTCCCACTTTATTGATTATCCATTATCATTTGTCATGA
GGTGTCCTAACTCAAGGGGAAAATATAACCCTCTTTCTTCACCACCGCCTGCACTGCACA
GGAGCATGGTATGGATCTGCGTGTGAAGGTACCAATCTCCGAGAAAAATGAGCAGAGAaa
taaagcacagccc
>NODE_455_length_324_cov_5.555555
ATGGCACTAGATTTTCCTTTTCTTTTTTTGGGAAACTTAATGTGCCAGTGTCTATACTCA
TTACTCTTCATACCTCAAAATAAGAAAAGGAAAATCTAGTGCCATTTCATTTGTCATTCT
TTTTGAAAGAAGTTTATCTATTTGTACTTATCCATCGGAGACATGCATTCGCATGTGGTC
ATTGAAGAGCTCCATTTGGTCGAACTTGGCAGGGCAGACGGAGCACACGTAGGTGGTCCC
TTCTTGGCAACTCGCTTCTGCAGCTACACCCACTCCTGTTCCAACCCCAGCCCCTACTCC
AGCACCTCCACTCACTGGCATGGCGAGGGCCACCACTCCAGCTCCAGGCTCAGGGACAGC
CATAGGCATGGGAATGGAGACTGGGCCCGGGGTACCTGCACTGACCGGCAGCCCTGTGAT
GGCGCTGGCTGTGCTGTGCAGGGCCATGTGCCTCTCCAGCAGGGTcttgtgtgagaactt
cttc
>NODE_457_length_161_cov_7.329193
ACAAAAGTGGCCTTTTCAGCGCTCCAAACGCTGTTTTAAGGCATAAAAAACAGCAATGTT
GTACTGATCGCATCTTCAAGTTTACAAACATGTTTTTGCTTCAGAATGTCTTCTATTATG
ATAAATATGACGGCAAACAGTGTTTGAAGTCACTTCTTGTAAAGGAATTGACAGGAGACA
CTGAATGACAAAAGTGGCCTTTTCAGCGCTCCAAACGCTGTTTTAAGGCATAAAAAACAG
CAATGTTGTACTGATCGCATCTTCAAGTTTACAAACATGTTTTTGCTTCAGAATGTCTTC
TATTATGATAAATATGACGGC
>NODE_458_length_382_cov_9.719895
TTATATTGAGGGAGAGGCCAACCGAACTATGCATGGGAAGGTAGTTTCAACGCAACCTAA
CCGGGGCGAGATTGACTGACGTTCCATCAGGCCAATCAGAAGAGCGGAGCTAAGATCTTT
TCCTTGGCGACATCCAATAGAGAGTCTAGGAATCACTACTGGGCCGGGGCCTAGCGTCGT
ATCTGCTGGTTGTTCTCTCCAGCCTGCATAGTTTGTACGAGCAGCAATTGTGATGCAGTC
ATAAGACGGCCAGGACGAATTTGGGGCGTATGGGAGTCACATGAAAGGAATGATGCAATG
CTTGGCAACCAATTTCTAGCTGGGGATAACACCAGCAGAATCAGAACATGTTTTATTAAA
CAGTGTTGGCTCTAACAAAAATCTAAAAATATACATATATGCATGGATATCTAATGTCGA
AGAATTGTTTGTTTCCGGAACACAAAAGCTGAATCGATTTTCTTACGAATTGTTTTTATC
GTGGTTTCAAAAAAAAAAAAAAAAAAATCTAGCCAATCCATTTAGCGCTcacttgctcgt
ga
>NODE_460_length_443_cov_6.130926
GTGTAATGACAACGGTTTCCTAAGAAACAAACATCCAGGTCGTCAAGTATTACTACAGAA
GGTACACTTCGAAAGAGTAAATAAATTAAAAAAAAACACATGGAACGCCCAAATAAAAGA
CAAAAGAACAAACAGCATAAAACCAAACTGAAAACTACTTCTGTTTTAGAGACAAATAAA
GACAAGGTCCAAACCTGGAACCACTTAGCGTGGCGTAGAGAAGCCAAGGCAGTTAGGCAT
TTCTGCCTGTCCAGAACATCCGGGGGATCGTTGACTGAAAGCGTTTCTATTGGCAGGTGG
AATAAGAAGACAAGGTACAGTTTGACCAAGGGGAGTTCTGTCAGGCGGCCAGGGGGAACA
CAGGCAGCCTTCCCAAACCACAGGCAGGAGGGGGAAGGGGAGGGGGACCCCTCCACTGGA
GAACCACCAAACGCTCTCAACCTCCCAGTTAATATGGTTTCCCACGGCCCGGCACCCAGC
AATTACTTAAAACTCAAACCCCACCAGAAAGACTGTATTGTGGAGTAACGTGACTAAAAC
ATCACAAAAAAAGCCCTAATGTAACAAAAAATAAATAAACAAAATAAAAAAAGTTAATTT
atg
>NODE_461_length_506_cov_7.167984
GCTGTGCTGGGCTCGGCATATTTCTCTGCGGGATGGTACGAGCAAGGCTTCTGCTGCAAG
TTCACGTTGTGCGAATGAGATAATCTACAGCCGTAATATGGGTTTCCAAAGGGATAACCG
TAACTCAAAGATGCGCTGGATGAAGTCTGAGGAGCGGGACACTGCCGGCCGGTGTCTGGA
GAGGAAATATCCGAGTAGACGGAGCCCTGGTGGGTCGCTATGGTGCCAGAATGTCGTCCC
AGCGCGGGGTGCGACATCAGGTCCCTGCAGTGGGTCGCAGGGCAATTACTGCTCAGTCCC
TCCATTGTTTGGCTTTTATTCTGGTTGTTTTCATTCGGGCTTTTTTCATAAACGTACATC
AAGGTGTCCGCCCAGCGTGGATGCAGAACCAGCGAAGTCGTCATATCACGGGCTGCCGAT
GCTTTTTAAAAGTCGACTACTCCAAGACGGACACCTCATTTCCAACTACATTTTACACCA
AGCGCATGCGCACACGAGGCCCCTGTGTGTCCACTTCATTAAGACTCTGGCACGTGATAC
GCTAACAAGTCCTACGAGATTGGGCTTGCGAGCAGGGGCAGAGCAGCCCTTTAAAGACCC
ACTGCCTCGCATGCCACCGTTTTTTCCTGCAGAACACCGAGTCATATCATTGGCTTagat
caccga
>NODE_463_length_382_cov_6.753927
CCCAGAAACATATCAACAATAATCAACGACATTCCATAATGTTTCTGAACATCTGCGTGA
GGCTGAGCATTTCATCAGTGCACATTGAATGATGGCCTGTTTTAATGCGGCATCAAACTC
TTAATAGCTGCTTTGTACCTTTTCACGTGCGGGTTCACTTTAGAGCCATCTAATTCAAAA
CAGGGATTCTCAATTATGCAACGTCCCATTTACATATGCTAATTAGGATCATATTAATTA
TCTTGAAATTGGGTAATTAGCCAATCTCAATTAAGGCATTGTTCATTACACTAAATGCAC
AGGAAAGGTGTTTGAAGTTTTTCCCTATGCCTTTATTCATTTCTGCGTGTGTGTATGTGT
GTGTGCGTGCGAGAGAGAACTGGGCTGCCTGCCACATCTGAATCAAGCCTCGGTGGTGTA
TTTAATAATTTAAGCATCCCAGCTCATACAAGGGATGCACCCACAGctttcatcgttacc
aagcatatggttctgtaatgagcctgcttgcttgtaaaatagtaatgccagtacagagca
ga
>NODE_464_length_414_cov_9.144928
GTTCAGAGGCTGGCAAAGGAAAATATGTTTAAAAGTGCGTTTTTTTGTTTTTTTTTTTAA
ATTCACCAGTGGCTTCATCCACTGCTGTGCGTCAGCGCGCACGGACAGAACAGCGCAGCG
CAACCAGCACCAATTACGCAAAAGTCAAATAGAGATGTTTCATTTTTATTTCTGCTTTAA
AAATAAAATGTTTGGAAAATTGTTCCGACACGATTAAAATAAAACCACACAAACACACAT
TGTTTCTTTTGGAAAACTGATGTATTTGATTATTAGAGTAAAGAATTACAGTATCTTAGT
TGTTAGTAGGTATTAAAGTGTAGAGAAACTGGACCCATAAAGATCTTCCAACTTTCCAAG
AAAGTGCATGTAACAGTCCGAAGGTTGTCAAACCCGATATATATTTATATTTATAAAAAC
ACTATCATTTTGTCCCCTGGCCATGATGGACTTCTTGTGTGAGCTTTATGTACATTTTCT
TTGCGAGGGAGTTTGTATTTCCACATCTGACCGTATTTACAGAAGCTTCAACACGTAACT
Ttgaagcttctgtaaatacggtcagatgtggaaa
>NODE_465_length_384_cov_5.789062
CCCCTTTTTTTTTTCTTCTTCTTTTTTCTCCTGTGAAAATTGAAGAGGCTTTATGTCAAA
TACGGCTAAAGCCAGCCTCTCCATATCAAACAACGCAGCGCGAAAATTACTGTGGCGATG
ATAAGGCTGCCAGATAGAGTGGGAGAGGAGAGCAAGGGGTGGGGGGGAAACTGAAAGGAA
GTGACTCTACTCAATTATACTGCAAAATTGGTATGACTGAATATTTTTCATTCAGGTGAC
TGATAGTATCAGTGAAACTGCAATGCAGATAAATAAAGGAGCCTTCTGTCAAGAATAAAC
ACCATTAATCATGAAGCCAGCTACTGCGTGACCGCCTGTCCCCCCGACTTACTCCATAGA
GAAAGTATTAGAGAGGGGGGGAGGCTGGTGGGGTGAGGCTAGGGAGGAAGGGAGGGAGGA
TGGAGGGGGAACCAGTGACTGCACCAGAGAGGGGTGACCTATGAAGTCACACAGAATGGG
TTTTGGACAGTTTGAGAGGAAGATGAAAAAGTGGccttcgtctctctgcccctgcttttt
ggtg
>NODE_469_length_421_cov_4.311164
AAGGATTTGTTTATAGTGCAGTGACACCATGTAAGACAGCTGAAGGGAAAATCAGACTGA
GTACAAGTAGCTTTGCAGCAGATGGATATAACACATGTTTTAAAAATATATTCAAAGAAA
ATTTAACATGACTTGTTTTATAAAAGATGTGGTTGTTTCAACTATAATGCCTGGGAAAGG
GAAAAGGGAGGTTTATTATTTTGGTGCTGGTGATTTTACTCAAAAAAAACAAGGAGTCCC
TGCTGACATCTCTGATTTTTGACCCCTTGTTTCTCCAGTCAGATGACCAGCATCACGCAG
AGTGACATCATCAGCACGCTGCAGTCGCTCAACATGGTGAAATACTGGAAAGGTCAACAC
GTCATCTGTGTGACGCCCAAACTGGTGGAGGAGCACCTGAAGAGCGCCCAGTACAAGAAA
CCACCCATCACAGGTAGGAAGCACTGACTACCTGCCTGATCCATCCACAGACGTTTTTGT
CCAAACGTCACAACGTCAGAGAGAAATTTGACTTTAGTAGGGCTGCACAAGTATGGACAA
AATGCTAGTCATAATAAATTTGATCAGTATTGAGAAGATCg
>NODE_470_length_491_cov_8.865581
GTCATATTTAAATGGAGAGCGCCTGTTCTGCTGGCCAGGCAGCCAGGCTCAGGCAAGAGG
TCCCAATCAGCCAGCCTCACAGACTGCTCATTCAATAGGATTTAAAAAGCCAACTGTGTG
GAGAAATGAGAGTTTTGCCCCCCAAATCATATGGAATTACAGTGCTGGTTGCATATGGGG
GGAGCCAGTGGCAGGCACAAAAGCCCACAGGAAGCTGCTATTTCTGTGTGTTTTATTAAC
CCAACCAAGCAATTTAATTCTTTTGTTCGGGGGAGTTCTACTTCATTGATTAACAAAAGC
GGGGATATAATTTTTTCAGCCCCTTTTGAAAAGCCTGAAATGTCAAGCCTTTTAAAGGAG
ATTATTCTGCCTGTGTGCGATGAATAGAGCCCAGAGTAACCTTTTGTCTACAATTAAATA
TTCCAGCATAAATATAAAAGAAAATCAGAGATGGGGAAGATTGAGTCAGGAGAGATTGGA
GAGGTAGATCCTCTGCCCGATAGTGGCAACAGCCTGGCTCTAATTAGATATGCCAGGCGG
GCTGTGAGCAGTCACTCTCCACAGCACGCCGAGAGAGGAGGCAGCCTGAGAGAGGAGGAC
AGAGGAAACCTATCTGCTcatctgtctgtccagcgccttcctctgggcatc
>NODE_471_length_422_cov_5.154028
GACCAAGAATGGATAAAAACTCGTCTTGTTTTTCATTGTGGTGTGCCGGGCGCGTGAGTG
CGAAGGCGGGAAAGCTGGGAGAGCAGCTCCTCATTTAAAGAGTAAATAATCTCCCATTGC
ATTCTATTATTTATACCCCTGGCTTGAAAGGGGACTGTATTAACTTATAAGTTATAAGTA
GTTAGAAGTTACTTACTTTAAACTGGGAGGGTGGAGACGAGATGGGGGGTGGCGGGCGAG
GAGACGAACCGACGCTCTGCTTAGCTGACTTCCCCCCAAATTGCTGACATAATTACATGA
ATGTAATTTTTTATGACTCACAGAAAATCTTGGCATTTTCACTGAAGCAGATAATTAGAC
TTGGAATAAAGCAGGGGCGGAATAATTAATACATCAAAACTAGATGAACTTTTTCTAATT
ATTTTTATTTAATCTCCATTCTAATTATTGTTCTAGTCGGCTGAGCGAGATTGCCTTTCT
CATTCAGGGTGTGAAATGCACCCGTAGCGCTCAATCCTCACCCAGTGAAATATCAACTAA
GCGTGGAGACGGGAAATCACAGGGCGCTCGCCACTACATCGg
>NODE_474_length_419_cov_5.477327
GGGGAGGGGGAGAAAGAAAAGTTGTCATTTCCCAACTCCTCATTAATATTCCGAGGTTAA
GAGCTTTTCAGCGAAACGTAATTAATTGAGCCCGAGCCTGACAGTAAACAAGCAATTTCA
AATTAAAGCGAAATGACAGCGGCGTCATTTGTTAAAAACGTGCGGGGCCCCCCGATTTTG
GCGACAGATAAATGAGGGAAAATGTTAAGGAGGGAGAAAGTGATGAAGATATTAATCTTC
ACCTGTCTGTGTCAGCGTGCCACTCATTGCCGCAATGTTGCTTTCCATCCTCTGCAGATG
CTTCTTGTCCTCTCGGCTTCTCATAATGAGGGGAAGGATGTATTTCTGCAATTAAAAGCA
TGGCACAATATTACACTTCTCTCTGGTGGAAAGGGGCAGAAAGATGAGGAAAAGACGGGG
CCATTCAGACTTGGCAGAGTCGGGTCAAAGGCATTGTTTTATTGGACTCGTGCCTCGCTG
TCTAAACTGCATGATTAGGTGCATGCATTTCTACAGCAAAATGTCAAAGCAACTGATAAT
AGGTTGTTGCGCACATCTAGtgttgaaaccattagtggg
>NODE_475_length_493_cov_7.168357
GATACATCTTTTTTCTGTATGATTTCCATTGTATTATTCTTAAACTAGAGGGATTTGAAT
ATAAATTGAAAGCCTCAAGCCCTCTCCCTGAAGCTAAACTGTAAATAATAACTCTAAACT
TTTTTCTAATCTTTGGTAATTGAAGCAAATGGGTTTTGCGGAAAGAGATTTGTCGCAGGG
AAACGTACATACATTTTTTTTATTTACGAGGAGGCGAGGGCTGAGCAGTGTAATGAGTGA
AAATGCATGCTTAATTTAAATGGCGAGTGTGTCTGTTAGGGAATGCATTAGAGTCTGCAG
AAGAAGCGTAAGACATATTAATTGACAGACAGGAACCGCTGTCTCCGAGGTTGATACAAG
TAATTTATTACTTCAGAAACGAATGCCACCGCCAGAATGTGCTTCATTAATTTCAAATTT
AGTTTTAATTTCAAGCTGTTGCCCCTTGAGAAGAATAAGGTGGCAAGTTCTGTTTGAAGA
GACATTTTTCCTCTCTCCCTCACTTCATCTTTCTCTTTCCATCCTCCATCTCTCTCTCTC
TCTGGCTGTCTCTGATTTTTTGCAGTACAGAACAAAGACCTGGGGGTGGAGGGAGAAAGG
GAGGGTGTGGTGACTTGATTCCAATTTGAAAACAATATCAGTGTAAAAGTGGg
>NODE_476_length_474_cov_4.232068
TGTTGGCGGGACTGCGTTAACTTTCAGCTTTCAAAGTAAGGATCTTTTTTTGTTTTCCCA
ACTGAAATTAAAAGATCCACTTATGAATGTCTGTTGCCTTTGTGTCTTCCCGAAGTCACA
CAAAACAGTGCAGGGCAAAAGGTTAAGCATGTAATTCATCAAAATAAAATTAATAACGAG
AGAGTCTTCCTCTTGGAAAGTGTTGGAAAAAAAAAATGTTTGCTGCCAACTTGCCTGTGG
TGACAGTAAACATTCCAGAGCCGGGCTGGAGTTTGGACTTGCCATTATCTGCCACAGCTG
TGACAACGCCTGTTGGCTGCAGGTTTGTGGCTGGCCACACTGTGTTTACCTGGAAATGAA
TCTGAAAAGCGGCTGGACTGGGAAGGCACACAACCCAGCTAAATAAAAACTGAGAGTGGT
CATTGCAACGAGATGCAGTGGGAGGGAGTCCAAAGTTATTGCGCTGGCCCCAGTGGGTCA
GGGGCGCAAACACAGGCGTAAACGCACTAAGGATATCCTCAAATACGCACCTTTTGATAT
TGAGAGGAATGTGGCGAGGAATGCCATTCGATATGTTTTTATGTTGACTGTATCCAGGGC
ATCGCAGATTCAATACTCGGCTCTTGTCATGTTa
>NODE_478_length_344_cov_2.752907
ACCATAATGGGTTCATCATAGCGCCATCTAAAATATTAATTTTCTAATTATGGATAAATG
ATCAGACAAGCTGAGCCGGCGCTGGCTGCGGAGCCCCTGGGAGCTGGAGCGATGCGGATG
GGAGGACAGGGCCTTGTAAAGCCCACAAATCTTCTCTAATCCTCTCCCGCACAGCGCCTC
AGCTCCATTCCCCCCATAATGGATAAATAATAGTTAACAATCAGGCTGTTAAGCTCAATT
TTCTCTCTCGCGCTCTCTCTTTCTTCCTCTCCCTTTTTATGTTTGTATGGGCTGCCAGTG
CATTGTTGAGTGCATTGAGTGATCCTTTTTTTCACATTTTCTCTCCCTGCCTTCTGTCTT
TGCAAAGCCTCCATCCTTTAACCAAATTCTTGCACACACAGGGCGGCTGTGTCAGAGGGG
GGCCCTGCAACACAATTTAACTGcaatcacttaccaaaccaatgaggctacttaacaata
catctatttgcacagaacaaaccc
>NODE_481_length_599_cov_4.136895
TGTGTTTCCGACATATGTGTGTGTTTGTGTGAGAGGGAGAGAATTGGGCCAGTATCCCAC
CTAATTGTTATTGCGTCTGTGTTTGGCCTGGAGACAGTCGATAGGAATCAGCAGTGAGCC
TGCTGGTGGTGCTGGTGGAGGTGGAGGAGGGAGGGGGGTGACGGAGAGCTGTGTCTCCCA
CTTCCCAGTGTCTTAGTTGTAATGCATCCCTCCACTAACAGGGATCAAGGTATTAGGGAT
TCAGGTTATTTGTATTGATTTTATGTGCTGTCATGCCGGGCTCGAGGACGCCCTCATATT
TGTGGAAATTGCAAATTCCACCTCGGAAATGTCACCAGCGTTTAATCTCTTCTTGAGTGG
TCAATATGGGACCCTCGCTCCGGTCCGACCACGTTTATTAAACAGAGACCAAGCGTTTCC
CACGGTTACCATGACACCGTGCACCGTGGAGCGGGATTGGTCCAGACTAGGTGGTAACAT
GGGAGCGAGGAAGTCCAACTTCAACATTAATAACTTTTGATAAGATCTGTGTCGATGGTT
ATGAGATTGTACATGGATAAGGAGAGTTGACTCTGGATTAGGTTCAGCTCTGGGAGGAGT
ATTCAGAGTTGTGTTCCGAAATGACACTGAGAACATAATGAGATGTAATTCTGAAAGGCT
GCAAACTTACCTGCTGCTCTCTGGCAGTCAGCGAGATTCACAATACCGTGCAGCTTTGGC
GGCtggaaaatatgacatcactgcaaattgagaggagtc
>NODE_483_length_485_cov_5.595876
GAGATTTGATCTGACCCTCCACCACTATTGTAGGTGGCCTTGACATTAAAGTCAAAATGA
GAACTTTAAATAACCATTCCCACCAGGATCAGCTTTCTCTTTTTTTTTTCCACAGCAAGT
GCTTTTGGAGTAGATGTAATGCTCATATAGTCTGACACAAGAGAGAAAAAAAACAGGAAT
ACAAGGGTCTCTCAGTTAATGTATCATCATCTGAGTGGGTTTGGATTGGAGTTATTAGAG
TATTTCACTTCATTGCATGACCTCCTGTTCCTCCTCAGATCATGAATCCTATTCATTACC
CAGTCCTTCTGGAGTGCCCGCCTTTATAATATTACTCAATTTATATTCTGAAGCGGGCTC
CTGGGAGAGCGATCAGCGCTCCGAAACAGCGACCCCCCTATAACCCAATCACAATATTTA
AAGGGCAGCAAAGAGCTTTTTAATGCGCGTCGTAGATAACCATTTAAAGTGGATTGCTTT
GGTTTAATATGACCTTAACAGGCTGGCAGTCACATGTGAAGAATGAATAAGCTAATAGGA
GAGACGACAGGGAGAAAGAATGAAATCAAAAAGCAGAATATGAGAGATTTGTTTCAATGC
TAGCTGGCCTCTTGACGGCTGCTGAGAGGAGCATGAtagagaatc
>NODE_485_length_646_cov_6.238390
TAGCAGTATGACGCTGGTGTAGCCCAAGGTTATGAGGTAATTCCTCTCTAGCACTACTTA
AAGAAAATAAAAATCAACTCACCTCTCAAACTAATAGCTTCCTATTGAACTTCCTTGACG
GTTATGTGAACCGGTCAGCGCAGCGTCCACTTTCTCTGCGCTCTGTTAGGCCTAACCTAT
GCGTGGACAATGTATTCAATCCCTTTTTGTATGTCTTTCTTTTAGGGTATTTTAAAGTTT
ACAAGGTTACATATGCCAATTGCCCCAAGCAGGGCCTGTGAATGGTGCATAGGAAGCACG
TGGTGTCATTTAAGTGGGTTTTATGGCCTGGAAGAGCTGACAAACCTTCGATATATACAC
ATCATATATAATCTTAACTGTCCGGAATCGCAGCTGCTGGCTTCCCCTTATCGGAGGAAG
AAAGGGCTTTGTGGCAGTGAGGATGCAGTACCTTTCTCCGGACTGTGTAGTCGGGTGGTG
CGGAGGACTGAGAGCTGCTGCAGTAAGTTGCTTTTAACTTTGACTACAGGCCTGCGTCTG
TGCCGTTATTTCATAGCGAAGAAAATATCATTTTTGTTCTATGTTAGTGTGACTTTAAAT
GCACGGGTGTTTAAATCGATTAAACCTCAAAAATGAACGCTGTTAACTGATAGTGAATAT
TTGTGGATGTTTTTGAAGCAGTGTGTATAATGCTTATTTAAAAAAAACAAAAAAACCAAA
GATATTTGGTGTTGCATATCTGGTttgcctgaagcggaatcatgcatgtcgataaagggg
gatttgtggtcatgatgcgaattttt
>NODE_486_length_330_cov_8.909091
AGGGAGAAATTTGTAGTCATACAGTACTAAAAAAGACAGTGATAAAAAGACGATACTGCC
TCAGCTCATTAAAATGTATGTGGCATCTTACTCTTTAGTGAAAGCCTTTTCTTGTCTGTG
TATGTGTGTGAACCCAAAAAGAAGCAAATCAATGTAAGAGAATCTGATTGATATTCACTT
CAGAGGGTGGAAGTGGGAGAGCCTGGGCTCACCATGGCACTCTGTGGGCTTTTGTTCCTG
GCAGGTTGGACAGGCCTTCACTGTGAGGATGACATTAATGAGTGCCTTCCACAGCCCTGC
AACCAGGGGATATGCATTCAGAATGATCCAGGCTACGGCTACACCTGTTTCTGTCGTCCT
GGATTTGTGGTGAGGCTCCCCCACCTTATTCCCCTTATCCATCCCCTTTTTTTTTTTGTT
TTTTTTCTGTCTAACCTTTATCCTCTTGTACCCTTGATACTTCTGTGGCACTAATTAGCT
GAATTGTTaa
>NODE_489_length_337_cov_4.370920
GTAGTGGGATGCAGAAGAAGGAGGAAAGGAAACACTCTTTTCCTGTTGCTCTTTTACCTT
GTTTAGGAACATGGCATTCTCGATCTGTGAGGAGAGAGGAGGTGTCTTCATTAAGTTAGG
CACAGTCCTCTTTGTGTAGTAAAGTTTATAAATGTAGAAATCAGTATCGGTGTGAAGTTT
CAGATTTTGAAGAGTTACTTGGTCAAATAATTTGCCCTAAATTTAAGCCCCCCGCTCACT
GGAGCTTCTTGTTCGCAACAGCTGATTGAAAAGTAAATTCTTGTCTCGTCTTACCTGTCC
TGGAACAGTGGGAACAGGAGACCAGAAATATGATGAGTTAAAATGAGAATCTTCCATCAT
TTCTGTAAGGAGACAAAAAAAAATAGAAAATTTAAACACTTTGCATTCCTGGCCAACACC
TGAGGCACACTGCAGTAATAAATACGAAACACAGAACCAAGAGTGCCACATCAGTTAAAG
GCAAAACTTAACGTGTc
>NODE_490_length_489_cov_4.826176
TAGACACAGCGATGATCTGTTTCATAGGCCGCATAAGAAACTGAAATATGAACACTTAAA
GCCACTCGCACAAACAAATGCAGGGATAATAGTAAATCAATCAAGAAAAACAGAGCGATC
GTACGCCCATGTGGCCACCCAAAACACCGACGCACACCTCCCTCGCCACGTACGCACGCA
TTTATTTGTGCAAGGCACTAAGTGGATACATTAGACAAGAAGGTTGAATTGACAAGCCTA
TAACTTTAGAGCCAATAAACGCTAAGAGGCACCACAGTGAAGGGAGACCAGATCCAAGCT
GCTCTGTCGACAACCTGGCCAAAACGCTGGAGCTGCTGGTAGGGCCCAGCAAATAAAGGG
TGAAGCTTTTAGGCAATGAGCAGCAGGTGATCTCAGCTTTTCTGCAAGTCCTAATGCTCC
TAAAAGCCTCTCTCCCTGGTTCTGTAATTGGGCATCAGTAGTTAATGTAGTATTGACTGC
ATTACATGCTCCTGTGCATCCTTTCCCACTAATGCCATTTGCATCACCTTGTACATTTAC
CATATTGCTTAGCCAATAACTGTTAAAAGCAATCTGAAtcatgaatcatatagcgaactt
ttagctagacagacatccaaaggagacaatttacagttgagttaatttg
>NODE_492_length_163_cov_4.484663
CCTGTCAATTCCTTCACAAGAAGTGACTTCAAACACTGTTTGCCGTCATATTTATCATAA
TAGAAGACATTCTGAAGCAAAAACATGTTTGTAAACTTGAAGATGCGATCAGTACAACAT
TGCTGTTTTTTATGCCTTAAAACAGCGTTTGGAGCGCTGAGACGGCCACTTTTGTCATTC
AGTGTGTCCTGTCAATTCCTTCACAAGAAGTGACTTCAAACACTGTTTGCCGTCATATTT
ATCATAATAGAAGACATTCTGAAGCAAAAACATGTTTGTAAACTTGAAGATGCGATCAGT
ACAACATTGCTGTTTTTTATGCC
>NODE_493_length_348_cov_4.591954
CCAGGTGATGCAACACCCGACAGACGGAGGACAGATTCTGGGTCTCCATAGCAACGTGAA
GGAGGCGCCAGTACGTGTGGCGGAGATCAGCGTGTACTCTCTGTCCAGCCAGCCCATCGA
CCATGAGGACGGCAGCGGCCAAGCTGGCCGCAAGACCAAAACGTCAGGTGGGCACCACCA
TCTCCTGCCTCCCTACGTGGGTCTGTTAAACAGCCCTGTACCTATGCTGCCTGGCCAAAT
CCTGCCTGTAATTTCAGCCTTGTCCCTGGAGCCAGCCCTCCCTACCCAGGCCTCTCTCTT
CCCTCCTTCCACATGGCTTCTATTTTCCAACTGAGGACAGAGTAAACTCTATTAATCCCA
GGCCATTCTATGGCCAGGGATATGTTATTCTCTTCAGCTATGGTTGTAATGTTGATTTGA
GAGTTGAACAGATGTAGGGCCTATTACCTTACACTGCTCTAATTCTGGACCAGGGGAAAT
ATTGGACCCTAGTCGGACtccatgcctt
>NODE_494_length_394_cov_6.895939
GTCTCATTGTGTTCACTTGTTCAGAAAGGGTTGGATTTCATTTCGTTGGTGGCGGAGGAA
AAGATTTTTATTAAACTTTATCTCATAACTGTGATCTGGAATAAATGCGGGTGGACAGAT
TGAAGTTTCCAGGCAACTGTCACTGGCCCCCATCTCTGAGACAATATTCAGACAGCAATT
TCCCCTGGTGCATTGCTTTAATTAAAAGAGCAATTTACCTCTGTCAGCCCGCCTGGTGCC
CACAATAAAAAGAGGCCGATAGAAATTCGGCCCTTATCAATCCGCCATCACAGTTTAATA
AAGTTTCCGCGTTAAGATCTGAGTTTCTATGGTGAATTGAAGTGTTTGACATGGAAACCA
GTTCAGATCCTCCTCACTTTTCCGCCTCTTTACCTCTCGGCAAACAACAAAGACCTATTT
CATGTTGGAAAAAGAATATTTACCTTAAAAACACGCCTCAGTGCGCATGAGAAAACAGGA
ACATTTCATCCCTGCCAGCCTCCCTCTGTGGGTTTAACGTTATATGGCCTCAATCTGAGG
CTAATgaggtcgta
>NODE_497_length_161_cov_1.596273
GCCGTCATATTTATCATAATAGAAGACATCCTGAAGCAGAAACATGTTTGTAAACTTGAA
GATGCGATCAGGACAACATTGCTGTTTTTTATGCCTTAAAACAGCGTTTGGAGCGCTGAA
AAGGCCACTTTTGTCATTCAGTGTCTCCTGTCAATTCCTTCACAGACAGTGACTTCAAAC
ACTGTTTGCCGTCATATTTATCATAATACAAGACATCCTGAAGCAGAAACATGTTTGTAA
ACTTGAAGATGCGATCAGTACAACATTGCTGTTTTTTATGCCTTAAAACAGCGTTTGGAG
CGCTGAAAAGGCCACTTTTgt
