# Supplementary material for: Multilocus molecular systematics of the circumtropical reef-fish genus Abudefduf (Pomacentridae): history, geography and ecology of speciation
Source: PeerJ. 2018 Aug 14;6:e5357. doi: 10.7717/peerj.5357 (PMC6097498; doi:10.7717/peerj.5357)
Supplement: Data S1 [file peerj-06-5357-s013.zip › Data Supplement/assemblies/Abudefduf-concolor-STRI-X-974.contigs.fasta]

>NODE_1_length_153_cov_18.313726
AATGCAGGGAGCATGGAATGTCCAGTTTCAAGCAACGGAGGAGCATGGAATGTTCAGCGT
CAAACAATGACGGAGCGCAGAAAGTTCAGCGTCAAGCTATGGAGAAGCGAAGAATGTTCA
GCGTCAAACAATGGAGGCAGCGCAGAGTGTTCCGCGTCAAATAATGCAGATGCGCAGAAT
GTTCCGCGTCAAGCTATGGAGAAGCGTAGAATGTTCAGTATTAGACAATGGAGGAGCATG
GAATATTCAGTTTGAAACAATGGAGGAGCATGGAATGTTCGGTGTCAAACAATGGAT
>NODE_2_length_519_cov_9.782273
ACACTTTTCCGTGTCATTTTAATGCCACAGAATAATATGCAAAAACCATAAAATGTGTTG
ACGTGACACGCAAAACATGCCTTAAGTGGCGTGCTATTTCTGTAAACCTATTTCTGGGTG
AACATGCAGTTGCAGTGACGTCACAAGTCTGAACAAACCCTCAAACTGAAGGCCATCAGA
GCTCTCATTCTTTGTCTCAGTGACCTGCATGTCTCTTAAAAAGCTTCCACTCTCATGGCC
AAGAACCTGCACTTTTAGAAACCCTGGTGTCTCATCTTAGCCCTGCTCTTCAAACAGGCC
TGCATTGATTAACTCAGGGGGCTTTCTCTGCTATCCACCTATTAATTATATGGCCTTCAT
TAACACTGGGCTGATGAATGGCCTCTGCTGGAAAGGCGAGTTAAGAGGAGGTGTTAACAC
AGCACCTGCCTGCACTCATGTGGCCACTTATTAACCAACAATGACCTTCCACATCATAAA
CCCACTGGCCGGCTATTTGCTGTCTAATAAACGGAGCCCCTCTCTCTCTCGGCCCCCCTC
TTCCATGCGTGGACCCCTTTACTTGAGCCCCTCAGAGTTTATTGTTCTGGAGGAAAAAAA
AAATAGATGCCTGTAAACTTGGGACACCTGGAATCAACTAAAATACAGATCCATGGGACC
AAa
>NODE_3_length_548_cov_15.388686
ATTGTAATGTATTTATTCAACATCATGATGTGTTTTCATTGTGCATTGTAAAACCCACCT
ATTCATATATGTATGTATCTACGTGGTTGAGTGTCTGTCTGGTTGAGGTGTGAAGCTGCA
TCACCAGCACCAAAGTGAACTGCAGATAACCTCATGACGTGGCACAGACATAGTATTCAT
GCCTATATAAAATTCACGGCGGCCGCATGTATCTGGTGGTGGTCTGAGCCGCTGATAAGG
CTTTGCACACTATCTGCCTTCAGTCTAGATGAAGGATGAGCTTCTCAGCCATAGACGTTG
TCCATCCTGCTGATGCTCCCTCGTCTCATCGTAAACTCTTGTGCACCCTCTGGTGCTTGC
TAGTCTCCCAAACTTCTTTGTGTAGCCTGCTTTGCAGATTGTCTTCCTTGTCTGTGTGGT
TGCTCATTATTCAGAGACAGACGGATCTCAGGTCATCTGCAGCTGCAGCAAAGGAGAAGC
AGGAAAGATGGCGATCATCCATTAGACCGACCGGGCGCACGCATGAAATACGAGGACAAC
TTTTGGGAGGATCGCTTGAGGAGAAGATTGTACCAGTGAGTTTTTTTTCCCCCCTGCTTC
TCGCACTATATTTCCAGTTTCGTCAAGGTTTTCGGCTGGGCTTTCAAGGTCTGCGAGAAC
GTCGCTATGGTAGATCATGGGATATAATGTGg
>NODE_4_length_433_cov_3.727483
CAATGATACACTTCCTCACACGTTGGCTGGGCATAAGCTATCACACATCATCAACCCACG
TACACCCATGAGCTTGCAAACACACACATGGACACACGCACACATGGCTGCACCCTCTAA
GCCTGAACAGTTCTCTTCACCAGCCTTAATTGGATTCTAATGTATTCAGTTTGCTCCAAT
GAGCAAAGAGATGTCTATGGTAGTCTGACTGCAGAGAGACGGAGAGAGAAGGAGGGAGAG
AAAAGGGGGGAGAGAGGGAGGGAATTAGGAGTAAATAGGGAGGTTTGTCAGTGGAGGTCA
TCTTTCTCCAGCCGCCAAGTGGAGTGTATCGTCTGAACAAGCTGTCGACAGAATTTCTAC
AAGAGCCATTTGACCTGAAAGAGAGGGAGAAGGAGAGGAGCACTATCTATATCGCTCTCC
TTTCTCTCTTTGTCTCTCTCAGCACTTGAATATAAGGATAGAGGTTGTATGTACTGCAGC
aaacaaccctcctttgtggatttgctcatacacaaatatgattttgacccaagatcagca
tggaaggagcaaaataaatgtcttctgcttgctttta
>NODE_5_length_770_cov_10.750649
CTCTGGAGGGGAGATAAGGCTGCAGACGGCTATTTATTGTACATTTTAATTAAGTGCTTG
TTAACGCTAGTTATCTTAACAGTCACAAAATTACCGTTGTAATGCATTTAGTTTGAGGAA
AAATGGAGAGGGTTGGAGCACTTTATGAAAGCTGGCACAGCTTGCCTTCATTTGAAATCA
CAGGATAAATTCAGAGGAGGCGGATGCCACAATGATCTAAGCTCAGGCACTAATGGTTAT
TTAATATGGCCATCAGCGGTCCCAAGTCCCCAGCATACGGCACTCGCACAATAGCCTCCA
AACCCTCTTTAACACTTATTTGAGATGACAGGAAAAATGAAACCGTTTGTGCTTTCAATG
GAAAAGCAATCATTGGTACATTATACTCCGCTTGCCCTATCATGCTAATGCCGGGTAAAA
ATGTCACCAAATGTATTTAAAGGCCTGATGGAGTGTTGCCGTTTGATTCCTGCTGCCTGC
CTGATTAATAAAAACCTTCAATTTGTATGTAAATGCAACCTGGGGCTCATATCATCTGCA
CACCTGCACCTGGAGAAAAATAATAAACTCAAGTTTAATGTGGCAATTATGAGAGTTTAT
GGGGATTGTGGGGAAGAGGGCGGCAGAGGAGAGGCTGGCTTGGTGAGAGGGCTCTCAGAG
GGGAGTGGGCCGACCCGGACCAGCCCGCTACAGGAATGACCTGATGCACGAATATAACCT
CAGCTTGCACAGCTTACCACAACATGCATGTTTGCACAACACAGGATGGTAGTAGGGATT
AAGGCAGTCCACTGATGTTTTGTTGAAAACAATTATTGCTTGGTTTGTGTTTCTATCAGC
TGCTGTATgttggacaggttagatttaaactgctaagcacagtagcagaaaataatatgc
ggtatcatgtgtct
>NODE_6_length_656_cov_10.178353
TCTACGCATGTGTCGGTAAGCAGAAGGTAGCACTCTAGACAATAGGAAAAGAGCCAGATT
TAAGAGCACTGTCGCTTGGTGTGTGCCAAGCATCTCCATAAATCCTAATACACATTCCAC
ATTCCCTGTGGAGTGAAAAAAAAAAAGAAAGAAAGAAAGAAAGGCAAAGAAAGGGAGGGA
ATGAATGCATTTTCTTCTTATCTATCTGTCTTTCACTCTCTTTCCCCAGTGAGGGAGACA
GAAGGGAATAAATGGCTCCCCTCTCCTCTCCTCTCTCCTCGGTGTGGGCTGACAGCGCAG
CAGATGGTGGTTTAAGCAGTGAATTTATGAGCGCCACAATCTTAATGTTGCAGAAAGAAA
AGAAAAGGACTCGCATCAAACGCCACTGACAAATGCACTTGCTAATATTAATGCACTCCT
CATTCATCCAATATGCTGCCTAATTGCTTTTCTGTACACAGTAATATGGCACCTGCTGCT
CAAGTCCGGCGCTCGCGTCAGGAGAGGGGAGATCGAGGAGGGGGTGGGGGGCGGACGTGG
AAGTAGAGAGAGATGAGGAAGAAAGTGTCTCTCGCTCTCTCTTTCTGTCTTTCTCGCTCC
CTTTTTTCTGTGATGGATGCAAGGCTGTGGATCATGCGCCAGACCTGTCAGTGTTCCTAA
TTAAAATTTTATACTTACAGGCTCAGGGAAAAAAAAGGTGgtgcgattcatttagagaaa
tcacatgcgatatcttgacaagtctcataaagcagttgttaaatcacttgcacacataat
gagatcatgtgagagacggt
>NODE_7_length_751_cov_14.274301
TCTGTGATGAGATATGACAACAGACATGATGAATACTTATCTTTAGGTTTTATAATGAAA
TTACATAGTTTTGCTAACCCGTGTATTTTTATAGGTCATTTCCCACAAAACATCATCAAA
AAAAGAGAGAGGAAACCCTCCAGCTTCACACTATTGGGTTTCATTCATTTCATTTGATTT
GACATATCATGCTTCTGTGCCTTGGCAATAAGGACACAACATTGCAGCATATTGGCAAGC
TCATTTGCTTTTCATAGTGAGCGTCGTGTCCAAAAAAAAGTGCCCCCTGGGATAAACACG
TGTACGGGGACTGCGGGCTCGCCGCCCCAGCAGCAGGTGGCCCATTGCTGCCTAATGAAC
ACCGCAATCTGTTACTATCGCAGCGGTGCTTTTCACCAGACAATTAGGCGACTAAGCATG
TCATTATTCCAGGCCAACAAGAAGAGCCTCTTCTCTAATTTCATCTTTTCATTCCTGTTT
ACTCACCCACACTCCCCTCATTAACGAGAGATTTTCCAGTCCATGCTAATTGGTTTCAAT
AACATTCATTTTAGTTGAAAGGAAACGATTCTGTTAATTGAGGAGCGCAGAGAGAGGAGA
GAGGGAGCGAGGAGGGAAAAAAAAGAGAGGCTTCTTTTCATTTTCAAGTGCGTCCATGAG
ATGACGCTTTTGAAAAAGCGCTCTACAGGTTCAGAGCTAATGAAATTAAGTGATGCCGGC
CGTGGCAAAAAGGAAAGCCTAAATTAAAAGCAATTTATTTTCATTGAGGCATGTGGCACT
GTTCGGGCACAATTAATGGGctgagcatagacacagagatatggagagagagaacaaaaa
aaagagacaaagatacaaagaaatgactggtggcacagatgagtcaagagagagc
>NODE_8_length_379_cov_8.490766
TATTAGCGTCAAGCAATGGAGGAGCATACAATGTTCGGCTTCAAACTATGAAGAAGTACA
GAATGTTTAGCTTCAACCAATGTAGAAGCGCAGAATGTTCAGCTTTAAACAATGGAGGAG
CATGGAATGTTCAGTGTCAAACAATGAGGGATTCCAGAATGTTCAGCGTCAATCAATGAA
GGAGCGCCAAGTGATTAGCGTCAAACAATGGAGGAGCATAGAATGTTTGGATTCAAACTA
TGAAGAAGAACAGAATGTTCAGCCTTAAACAATGCGGGAGCGCAGAATGTTCAGCGCCAA
CCAATGAGGGATTCCAGAATGTTCAGCGTCAATCAATGAAGGAGCGCCACGTGATTAGCG
TCAAACAATGGAGGAGCATAGGATGTTCAACGTCAAACAATGGAGGTGCATGGAATGTTC
GGCTTCAAACTATGAAGAAGTCCAGAATGTTTAGCTTCAAACAATGGAGGAGCATGGAAT
GTTTAGTTTAAAACAAAGGAGGACCGCCAAATGTTCAGCGTCA
>NODE_9_length_563_cov_9.339254
CACAAGTTCACTTGATGGTGCAGATATACAGAACTAGTAAAGCCATTGCACACAGTTTGC
TACTTCTGGTTCAGAAATGGTGTTAGAGTACAGTACTGACAGTCATGCGATCACAACTGC
AGGCCCCATTCTTACATCTTAATAAATGTGCCTTTTGATTTGAGTAATCAATAACTTATG
ATTTCTAAGTAACTCTGTATTAAGTACTATTTACTTTTTTGGTTATTGATTTCTGCCAAT
GTGCATATTTTCAAATGTACGTATTTATTAGTTTCAAAGTAATTAATGAGATATTACCTG
TTTATTTATTTATTGAGATATTTATTCTGATTCTTTATTTTTTTGAGACAGGTTTTTATC
TTCTGTGCTGTCTTACTTCTGACTTTGTGCCAATGTGCTGCTTTGAGGTGTTACATATCG
TGGGTTTGTATCATTATTAAACCCTCACTCTATATTTTAAACCAGTGTTTTCTTCTCTCC
CACATGTGCATGTCATTGACTCACCGTGCCTTTTTCCTAAACACTGTTTGAAAGTTGTAT
TCTTTACATATTCTACAGAGATGTCAAACAAGTCGGAAAAAAACCCAAACACTCGGTCTA
TAAATGTGTTCTTTTGGTAAGATTTATGTTATTTCTTGCCTTTGAACAACACCATAGTAC
ATTTTGTAGAGTTTTTTTAGGGAGATTACGTTTTTTACAAATGTGGa
>NODE_10_length_600_cov_9.785000
CACAAGCTTTGTCAACATCAGCCTCATCAGACACGGGTCTCGATACTGAGTTTCTCAAGT
AGCCACAGAGTCCAACCCTTCTCCAAGCAATGCGTTGCCAAGACCAAACAGCAAGCACGA
CTATTTAACTGGTAATCATCCCCCCTTTTTTCCTATTGCTGTGTGTTTCCCATTGCTACT
TACCATTTTCCCCCTACGCTGTCCTGGAGATAGAAGTGTCTTAATATCCACTCACTCCAA
CAGATGCTGGTAGGTAATGTGTCTTGTTTGAAGTCATCATATGAGAACTTCTGCTGTGCT
CAGTAGATCGCCCACCACTTCGCTGACTTATGAATCTAATAACCCTTTGCAATATCGGCG
TGCTTAAACTCTCTTAGGCAACACCTTGGTGGCTCTACAGTAAAAGACAAATATCAACAA
GCCGGGCTTGTCAGGGAAAGCTTGTACAGATATACGTAACACCCTCGCCCGGACAACGCC
ATTAGGGGTCTTACGTGATTGAAATAAGCGACGGCGGCACAAGTTTATGGGGGGGATACT
AGTTCCTGACTAATCGCTCGCTCACCGCCTCAGATCTTTAAAATCCGCATCGAGGAACAA
TGACAGAACGATAAAACTTCTGGGACACATCCATATTCACGTGTTTGTGTTATCCACCGT
TAACTCCCTCTTTGGCGAAGGGCCATAGGCCTATTACGCATTACGCACAACTGGTCAttt
agatgctttcgagcgattcacagc
>NODE_11_length_520_cov_15.990385
CAAAGTTTTCATGCATGCAAGCACTAAAACAAACGGGGATCAGCGTTTTCTTTTTTTTTT
TATTTTGATGGTAACATTTCACCTAATGATGAAGAGCGCATTTTCCACGGTGTAAGCCCA
CCACGCAGATGATCCCACAGAATGAGCTGAGACGGATTCAGGCTCCGCGCCTCAGTGTGT
GGAGCAGCTGACTCCCTCTCTCCACGTCCAGATGGCTCCTGCACACAGATTTGCATTCAT
TTTCCTTTAATATCTTCTGAAATAGCGGGGCAGCTGCATTTGTTGTCAAATACGGTTTAA
AACTCCCTTTCAGGACAGCATCGTTACCTACGTGACGGGTGTGGAGATCCATTTTCCCTC
TCCAGTCAACAGTATCAGATCTAAGAGGATTTGTCTCAAAGTCTCCTAATTTGATAATCA
GATTTAAATCGCCTTGGTGCGTGTAATCAGGGGTTAAGTTCTAATAAGCGACTTGAAACT
GTGCAAAAAAGCATAGTGAGTTCTGTGCAAAAAAGATATTTGCAATCTCGGTAGAACAGA
CAAAAAAACATTTCCAACATGCGCCTCGGTTTGTCTCATGTAAGAGAAAAATACAATTAA
CAAAGAGCCCCTCTCTTCCCTCTGAGCCTTCCCTGGTATTTTTTATTtatttatttattt
attt
>NODE_12_length_639_cov_9.954617
TGCCTCTTTTCTCATTCTCTGGCTCTTTTTTTGAGTAAAGGCGACAATGGACAAACCGTT
AATGACAAAAACGCCACAGCAGAACTCAACAAAAGAGCCAGAGAATGAGAAAAGAGGCAG
AGGAAACTGGGAGGAAAGAATTCTTTAGGCCTCTTGACAAACATGTCAGTCATTTTACCC
TAACTGACACACACATACACACACTTGCACTTTCACTGCCGAAGTGAAATTTAATTGTTT
TCCAGACCAGTTCAGCTAGACAGTCGACACCGCAGCCCCACTTCCCCCAACCTTCACCAC
TGCTGAGAGAGAAAGGGAGCAACTGGAGGTCTTTTATTAGATATGATGGCACATTTCACA
GCTCCCTGACTTACAGAAACCCAATCCTGCGATTAGTCAGCGCTTTGACGTTATCTTAAG
TTCCTTGTCAGAATTAATTTAGTGTGGGTGGGCTGCTGTGGGGCTGTCTGTCTGTCGTGC
TCCACTCCCCTCCGCTCGCCTACAGGAGGTGGGGGGGTTGGAGACAACGGGGGCAGGAAG
ATCCTTTTCAAATAAGCCCCAGCTCCAGTCAGTGCCAAACCAGCCGCATGAGAACTAAAT
ATCTCCTCCATCAAAGGGTCCTATTCTGCGAGGGGAAAAGGAGTGAATGGGCTTGAATGA
GCAGGCTGAAAACAAATCCCGTCTTGGCCCAGCCGGTCGCCCACTTAGTGCCCTCAGCCT
TCATCCCCCCCCACAGccacccggcccggccagtgataccggagacctgatacagctgat
ata
>NODE_13_length_554_cov_19.590252
TGATTGCCTCAAAGATCCATCTTTATAATCTCCCTCAGGCCCATAAATTATCCAACTTTG
GGGCAGGGTGGACGAGCTGTGCAGGCACAAGCAGGGTCCCTTTCACAGCAGAGCAGAGCC
ACATCACTGCAGTGGGTTTGGGGGGGGACAGAGCTGAATGGGGCTGCTCTTTTGCTCGCT
GGAAACGGGAGGGGAAAAAAAAGTACACTTGTTATCTTGTGAACCCTCAAACATGTAAGA
TAGGAATCTCTTGAATGTCAGCGACAGAAATGGAATTAACAAGAGATCTTTTTATTGTCA
CAGAAGGTCATTAGGCTGCCAATCGGGGTAATTATGGAAATGATCTCCCCAGCTCTTTGG
AATGTTTTCCTGCTTCCATAAGGACTTGAAAGTGTTCAATCAGCCTCTCTCGTGGGAAAG
TTCAGCCATAACTGCAAGTGTACCAGCAAAATCAAATTAAGCAAAGAGATTTCATTAGTA
TTTATAGCCCCGAGGCATTTGTAAAAGTATGGAGCAGCAGAGTAATGTGGAACTGTGGAG
GGGAGAATTATTGCTTAATGACAAAGGCCATACCTAGAAGACATACACATAGATAATGAA
TAGGAGGCATTGATTGCATCTTTAAAGAGGATTCTTGAGGGATTGTAAAATATTGATGCT
TGTGTGGCTGACTTTGGACTCCCGGCATGATGGCTGTg
>NODE_17_length_145_cov_20.206896
CAAGTCCGTTCCTGTCAAAGAAATTCACTTTACATGTCCCATGTCAAAAACCTTGTTTTC
AGCCAGCCAAACGCATTTTCGGAGCAGGATAACAGTCAAACTGCCATCTTTCAACTACAA
TGTTCACAATCATGTTTTGACTTCTGAGTGTGTTTAAATATGATCAAGATGACGGCACAA
GCTGTTTCAAGTCCGTTCCTGTCAAAGAAATTCACTTTACATGTCCCATGTCAAAAACCT
TGTTTTCAGCCAGCCAAACGCATTTTCGGAGCAGGATAACAGTCAAACT
>NODE_18_length_661_cov_16.408472
CTTATCAACACAGCACAAGCTATGTGTTTATCACAGACTTAAAGTCATACGTTCGAATCT
GATGTGAGGTCCAGCATTGCTACAGAGGCTATAAACCCTATAAGGGAGTGAGAAGGGGAG
AAGCGGTATGATAACTCAGAACGTCCTGCTGTAATTATGGTATTCATGAAAAGATGAAAT
TGAGTGCAGACTAAATCTGTAGCTGCAGGCAAAATCAACAGCTTGGCATTACTCAGTGAC
CCCTGCCTATCTTGAGGATACGGCAAACATACCAAAACTTTGCTGCTTTTTTTCATCAGT
CAAGAGTGAGGGAATGAAGTGCATCGATTGCTTGTGATTATTAACTAGACTGAGATAAGC
CCTCTCCTTATTATGCAGATTACTGAGGCTCCCCGCTCCAGCATATTGTACAGATGCAAG
GGAGCAGCTGCTCTTACAGATGGTGGGTACACGGATCTATCATTATGCCTCCATTGTCTC
CACTTCAATTGTTTGGGGGACAACAGAACTGCATCAAAGAGGAATCCGACTGCAATGAAT
TAAGAAAGAGAAACGAAAACCATCAACTAAATTTATACACCGGAGGCCGTGGAATGGAGA
GGAGCGTAAAGCTGGAGCTATTTCATATATACAACCATGGAGTCACCCAGTCATGTATAC
TGTAGCCAAATCTGTTGGATGCAGCACTGTGCACCAAACATATGTCGTTTTCTTTATTAA
CAAACAGATATTAATTCAGTACGCAGATATCAATTCAGATATGAAAAAAAGCTTCTAGCA
AAATATGTACagctaaacaaataaa
>NODE_19_length_541_cov_14.484288
ATAAAACGGATACTTTTATACTATCACATGGGCCGTTGAAGATCAAAAAAATCTGAACCT
CCAGCTACGCATTACACACCACTGTCTGTGAAATATGTATATTTATGAAAATAACTGGTA
AAACTAGCGCAACAGTACAATGCCAACGTCAAACAAAAGCTCGTCAGTAATGTTTTATAC
AAATCCACTGATATAATAATTATACTATCCCCAGTCCTTAGTGGAGGTTGATTGTTCTTG
CTGTGAGCTAACACACTTAATTGTAGTATGCAAATGAGAGCAATTACAAAGCTTTTAGGT
GAAGAGATGACAGCTGAGGTTGGTTCTATCGGGGGCCTCACCCAAACAGTTGTCATGGAA
ACCACATAGAGTAACGCAACTGTCAAACGGATATAATCTCATGATATGTCCAGAAATTGC
CTCCTCTTTACTTTGTGCTGGCAAAACCGATCCATATGAAAGGGAGATTCTTTGATTACT
GAACAAATTGTCAATTTGTGTTTTGCAAAGGGAAAGACGGCTCATTTGAGGAAAAAGAAA
TGTTGGAATGGATTCAACTTCCAAAGCAACACTTCATAAAAATGTAAAATATGCTCACAC
ACATAGTCCGAAATGCTTTGAGCATTTTTTTGTAGTGTCAGTAATTAgtcacgtgtggct
aaaaggaatttacgacaattatttt
>NODE_20_length_441_cov_13.825397
CCATGGGAAGAAAAATGACATATTATTAAGTATGATTATTCTAAGCAAGGCTCTGAGAAA
ACGTCTGTGTTATAATCCAGGGATTTGAATAATCAGGTTGAAGATAATGGGCTGGGCTGG
CCTGGGCGTAAATAGAGAGCATCCACTCATCCTCCCAGTGCTGAACTTAATGAACTTTTA
ATTGATGCGGTTTTGCAAGTCCTTTTGTCATGCAACAGAAACAAGCCTCTCTGCTGATGG
GCCTGTTTTCCCGACTGGCTTCAGATTGGTTTACAGCAGGCCCTAAGTACCATGTAGTTA
GTTTCATGTGTCATATAAAATCTGCCCAGGCACAACGACGCCTGCAACTAAAACCTTAAG
TGCATCCACAGGAATCACTCACCGGCTTTGCACTTCCGTCTTAAGGAAGGAGGAGAAATT
CAATCACTGCCGGCTTGACACACCGAAGATGAGGCACGTGTTCCTGCTTTTAGTTGTTTC
GAAGAACACTCTGGCAAGGCAAACTGGGATTTCTGTTTGTCTGAATAACATCCCTGATAT
GACCAGATCCTGAGTCACTCAATatgtcaggccctgttgtttccc
>NODE_21_length_467_cov_16.531050
AATGAGATCTTGAAATGGTGTTTAATGATAAACTTCGTATCTGCTTATTTACGCTATCGC
GCCGGCTGCAGCTTTGTCGGGATAGAGAGTACACATTGCTTGGAAAGCAAGAGGAGATAT
GATTGAAATAAAGACAAAATAAGATAAATAACAATGGCAAAGACCGCTTAAGAAGCCCAG
TCGTTCTATACATAGAATTCAAGAGCCGTATTTATCCGAGAAAGGCGTGCAAATCTATGT
AAGTATCTCCACTGTTTGCATAATAGATTAGAAATTAGCATTTTTGTTCATTTTCCATGT
ATGCACAGTGCCTGGAAGAATAACACTCCATGCATATCAGATCAGCCTGCCTACAATTTT
GCGCAGTATATTATTTGACAATCTAAAATGTGTAATTTGCATGAAATTGCTTAATTAAAA
CACAGTCACTGGGGGTATTAATTTCTTTGTCTGACAGTGGAGTGTAGTGAGGGGAGAGCA
GGGGAGATGTAAAACGCTGTCAGATAGCGCTGTCACAGAGGCAGAAAGGAAATTCTGCCA
CTTTTTTTTTTCTCTCCCCCCCCCCACACCACCCGCCCTCTCTCCTAACGGCACAGAGCG
ATGAGAGAGGa
>NODE_22_length_629_cov_19.901430
AAGCTAAATGGTTTATGCATCTTTTTTGTTTGTTTACTTCTATGTCATTTAAGCAAATTG
GTCTGACATCCCTGACGAGCACGAGATCTAAAGTGAGTGTATTTTGCATTCATGTCCAAA
AGCTTCTCTCTTTCCCTTTACACTACAGTAACCTCATCTTCACCTTTCATTTGGCCTCAG
AGAGATGTTAACAGACTCAGATGTGCATGATGGCAGCTTTTTTTCCCTCTTCTTCGTCTG
CACGCTCTCCTCTTCCTTTGTTCCACTGGTCTAATCCAGTATGTGTGGGCCGGTAAGTTT
AATGGAAACAATTTATTAAGTCCGGCTTAAAATGCCATCTGCAGCTAAGCCTCCCAAAGC
CGCTAAGCTCCTGGTTTCGCCCCGGAGCTTGCTGTGTTCACGCTTACTGTAATGCTCTGT
TTAAAATGAGCACAACGGGTCAAAATTAATCAGGATTACAAGGGCACAAATCCACTTCAG
AAATGGGTTTTCTACCAATCGTTCTCCTGCTATCCCAAGATGCCCCAGGTTTCTCTGGTG
GACAGCACACCACATGGATTCAGCATCACACCATGGCAGGTTGCATTTAGCTGAGACAAC
AGGACCTCAGAGAGGAGAAGGGGCAGTAAAAGACGGTGCCTTGACTATACTTATTGTTCT
AAAACCCACCGATGCAACATTCAACATAGCCAGTGCAGATTCCTAAGTGTTCTTCTCAGA
TATTTCTAGCTGCTGACAGCTAGGTGATAACGCCCCACCACATCCATAGGCCc
>NODE_23_length_518_cov_13.322393
GACGTCTTCGTCGGCTGTGGTGGCTAACCGGGACCGGCGAGGGCTGGCTTGCTGCGAGGG
GACGAGAACAGGGGGTTGTGGGGGTTGCGTGACAGCAGCACTGGGGAGAGAAACACAGTT
CAGGGGCCTTTTTCCAAGAGTGGTAATCAGGCGGAGGGGGATGAAAAAGGCTGATTTTCA
GGGAATTAGCATGATAAGCGAGAACACAAAATCAATCCTCGTCCTCAGCCGAGGCCTCCT
CTGATTACTTTGAACTGTCAAAAAATGGCAGAATCAAATCGAAAGTGCTCGAGGTTAGGG
GAGTGATTTGTTCAAGAAGAGATCGCTAGAGCAATTGACACAGCTCTTGAGACAATAATT
GGGTTATCAAAGAGAAAACAGTTCAAGTACCACGGGGGTGAAAGCTTATTTGCATTGGAT
TTTCATACGGAGAGACACACCTCTCCTTTGCAGCCACTGTTTTTTTTATCGCCCGCTATA
CTTGAGGGGCGAGTTGACACGGGGATTGCATCATTATCATCCAGAAGTTTGCTGCCATGT
GCGCGCCGCATGATTAGCAAGTGGCTGGCGTGTGTGTGTGTGCGAGTCGAGTTGAAAGTG
CGTCCCTTTACAGTGTGTGCAGGCGTGACAGTTTATTATACTTCCTGGgaataggaactg
ca
>NODE_24_length_552_cov_13.989130
GCTACACCTGAGCTGTGACATTGTTATATTCCTTCTTTTTATCTTCGTAAAATGTGTCTA
GGTTCATAAGTTCACTCAGAAAGAGAAGCTAACGCGCAGAGGTGGTGCAAACCCCTGCAG
AAAGATGCCTCTCTGCCTCTCACTGGCATTTGCATATTAGAGTGTTTTCTGGGGAAAATG
AGCTGTAGAAATTAATTCAGGATTAATTGGTGCCTTTATCTCGTTAGGACAATCTAATTT
AGGGGATGATGGAATTGTTTAGACTCCCTTTTGCATAATTGGATTGCGGTGAATGGCTGT
CATTACCGTCTTTTTAGCATCGTCTGTGGGCCCCCTCTCTCTCTTGCAGGCCCCAGCCTC
ATAAAGAGCGATCATGTGTTACACCAGTGTTTTGCTAACCCCTGGAACACACCGACCATG
CTGCAAAAGGCAAGCATGTGGCTAACTGTGCAACAGTGATTAACTCTCTTTTCAGAGCCA
TTAGCATTACAGCAAGAGGCACAGTGTTGAGGAGATTTCACATGATCACGTAGGCATGTG
GCTAACAACACAGCGATCATCGACTGTTAGACACAGCGATTTGTTTTTAGTCTTAGCCTC
TGTCATGTTTTGTGCTTTGTGGTTCTGACAGCATTACCTGACCCCTCCCAGAGGAGCTGG
ACACGGCATCTCAAAATCTCaaaatgctttacgaga
>NODE_25_length_501_cov_9.193613
ACACCAGAGACAAGATGAGCTATTGCTTTAGCAGTTTCAGGCATAAATGACATTGACTTC
TGGGAGATGGAACTCTTTAACATGCTCTGCACCAACTGAGTCACATCTGCCGTTGACAAA
CAGCTAAGGAGTAACCTGAGTCTATGTTCTCTTTACTGGCAATTTTTACATTTTATCATT
GAAGTCAATGAGCCAATCTGCAATTTACGCCGTGGAGAGCGGGATGAGTGTATTCAGAAC
CCGGTCACACACCCAATCTCCTACTAAAGAGCAGCGATAATGTAATAATGCCTCACTGAT
GTGCCAGGCAGTAATGGTGCTGAACATCTCCCATTCATCCAACACTACCTGATCATTGCT
TTAACGGAATAATACATTACGGCTGGAAATAGCTGTAAACCTCCAACTTTATCTTGGGAA
TGTGCACTCCTTTTTACCTCAGGAAACGTTCCTGTCCCTCGGTAATAAAAGGCAGAGCTA
TCAGGATGAAATGAAAAAGAGATTGAAACCCTTCTGTCTCTGTCAGGCAATGCACAGATA
TACAGAGTATGGCCTTCTTCCTATTTTGTAGCCTACAGGCTGTTTATATTATTATGAAAA
TAGgtattatgatcttatgttttctccaagaggaaaatgaaatat
>NODE_26_length_539_cov_8.141002
AATACCGTATTTACAATGGTTATTAAGTCATTTCATTAATTAGGGTCATGTAGCATTTAA
AAATTAGGTAAGAACTCTTAGTAGAGAATAAGCAAATAACAGCTATTTCAAATTGACAAT
ATTAACACAAAACAGTCATCTAGAAAAATGAGAAAAAAAAACAACAACTTGAACTACAAG
CTTAAGAGCTATTACATTAAAAATGATGCACCAAAATCTACTAATACAATAATCCATATA
ATCTGTGTAAAAAGCATGTAGAAAAAACACCTGATGCAGTTTGCTGATACAGTCATTGAC
CAGTTATGAGAGGTATGAAGGATTTCACAGGTAGATAAGTGTGAGAAAGTCCGCACTGGT
GACTCAGGGATGGGGGCCCAGGCCCCTGCATACACTCACTTCACTTGAATGTGAACTATG
GCCTCTGCAAGTTCTAAGGCAAATATCGGAGGTGCACTTGTATCCATGTAATGGTGACCC
ATCCCAAAAGTTGGATTAAAGACAAGGTGAGGAAACTCATTCTTTGTTTCTTACACAACA
CCAAAAACCAGTCCAATTGAACCGAGCGATTTTTTTTTTTTTACATGGCAAAAATTGATC
AAACATGACATGACACCTATTTGTAAACatattccatttttatgttttactcaatgatct
cagcctgtgcattcaaccaggat
>NODE_27_length_187_cov_3.657754
ATTTTCGGAGCAGGATAACAGTCAAACTGCCATCTGTCAACTACAATGTTCACAATCATG
TTTTGGCTTCACAATGTCTTCAAATATGATCAAGATGACGGCACAAGCTGTTTCAAGTCC
GTTCCTGTCAAAGAAATTCACTTTCCTTGTCCCATGTCAAAAACCTTGTTTTCAGCCAGC
CAAACGCATTTTCGGAGCAGGATAACAGTCAAACTGCCATCTGTCAACTACAATGTTCAC
AATCATGTTTTGGCTTCACAATGTCTTCAAATATGATCAAGATGACGGCACAAGCTGTTT
CAAGTCCGTTCCTGTCAAAGAAATTCACTTT
>NODE_28_length_541_cov_8.813309
GAGCAAACTTTCTGCTTTCTTCTCCCTCTCCTTCTCCTTCCATCATCCCGCCTTTTGAAG
TTATGTCCAAAAGGCTGTTATTATCTGGTATTAATAGATGCAGCCCCCAGGAAGACAAAA
TCAGCTATTGATAATTGCAAGGAGTATACGGCAGCTACTGTATCGATCGGCGTGTCCTCC
ACTCCCCCTGGTACTGAGAGATAAGGAGACACACTCTTTAGAGCAATATAATTTCTTTTG
ACCTATCTGCTTGCTACAGACTTATGATGAATAGCCACAGTGGCTGAAGTCCTTTATCAC
CAAAGTTACCCCCTTGATATAATATTGATTCTTTATAACTAGCTCGCCACACAAAAATCA
AACTGTCCACTTGGCCATCATCATCATCAATATCATCACAAAGGCGGGAGGAATGAAGAT
CCCTTGCGCCTCTAAAGGCGAGACCGCACAATCTCCTCTGTAGGCCTAATCTTTATTTTG
CTGATGATGAAAGGAAAGGGGAAACGAGGCGAGGTGCCATTTAAGACGAGGTGCCATTTA
ATCCGGTATAGACTATACACGCGCGCGCGCGCGCACACACACACACACGGGGAGAGAAAG
CTGTACAGCTGCTGTGGAAGTAATTCatttggtgtgaatttttttcccacacagaaagct
tttctgtctgattttaggtttcgca
>NODE_29_length_445_cov_16.737078
TAAATTATTCAGCACTTACAAGAGGGGAAAAATGGGAAAAATCTCCTTTGCACGGTTACA
ACAGGACAAAGCAGCGTGCAGTGGCGGAAAAAAAGAGGCAGTCATTTTTTCTTCAATTAC
AAAAGGCAAATATTTATTATTTATAAGTACTTGCCTTGTATGGGCTTAAATGTTATTTAT
GAACCTGTTGCATAGTGATTTCCAATGTAACTCATTATTTTTAGCTGGAGGGTGTTGTAA
AGGAGCAAGGATATATTTAATGACACTCTGCTAGTCGGTGCAATTACACTGTAATCATTA
TGTAAAATGTCCTATTAATTAAACCAATTTCTGCTGGGGGAACATTCTTTTCTGCAGGGC
CTGTGCCTCATCCTTCAGCCGCCTTGCTGCCTCCTGTTTTTCACAGGGTCCCTATTATGT
TGTGACTTCACTGCATACATATTTATAAAAGAGATTTTCATTATCCCCAAGATTTGGAAC
CATTTTCAGATTAATAAATAGAACGTGCCACAGAGGTTTGAAAGGCAATTAGGTTTCTTT
CCAATcacacgctattttggcctgttgatcatcgctgcaaagcgcggtg
>NODE_30_length_476_cov_19.256302
AAAATAATCAAAAATAAATTCCTTAGTCATATCTCTGATTTGCTGCCATGAGTGAACAAT
ATCTTTACCGTCTCTCAGTTCTCAAACTTTTTAAATGTCCTGGAGGAGTTCTTGTTCGAG
TCCCAAACCTACTGAGATCTCTAATGAAGGCTTTACCTTCCAGGCAAGCATATTTCTCCA
AATGACAGTAATTTACATATGATGTATTTAGAGAAGAAGAGGGCAGGCTAATTCTATTTG
GAGATTTTCCTTTGTTTTAGGAGTCATTAGCAGCTAGCTCAAATCTAATTTTTACAATTT
CATCAGGCCATCTTGGAAAGCCTCTGTGAGCTCATCAGAGAGGAGCATTTATTGCTAAGT
GTTCTCTATTGCATTAGCACACAATAAAGCGGCCAGGGACTGCTACAGACGTTTATGTGG
AATCCAGTTAACACTCTGCCAATTCGTTTTTTATTGGGACACAATCAATTTTTATTCATT
TTAAAGCCAGAATGCTTTCTTTCATTGTGTGCCTACCCCAGCTTATTATGCCCTAAACTA
ATTACTCAGTTGTTTTCACAAAATGCTAATGTTTATGTTAAAGATCTCCTCTTTGAAATG
Cagccctgacgtgcttatgc
>NODE_31_length_533_cov_12.001876
CGAGTGGGGAGGAAGACATCAACGCATCAAAAAACAAACTTTAAACAATGACCCTACTTC
TCTGCTGCAACTTTTTCCCCTTACACCCCGCATTTTTTCTACTGTCACGAGTATAAGGGG
CAAGAGCGATGCATCCCTTTTTTCCTCTTCCAAGGATAATGATTTACAAAATGCCTCTCA
TCAAAGAATTCATTAACAACGAACGTTAATTAAAAAATAAATGAGTAAACATCAATATCA
AATCTCAGCACTGTGGAAGGGAATACATTATGCAGAGTAATGATGTTTGAGAGGGGCTTC
AGCACCTCTGTGGGACTCTTTTAAACCCCTTACCTCTTAGGCAGTTGCTTATTTTGCAAC
CCTTTGTTGTTTAACAACAAAGAGAATGGGCTCTCATAATGTTATATTAATCAGCGGATT
AATATTTCAATTTGATTTGCTTTATAGTTGAGGTGCTGTTGGCATTTCCATTTTCCCTCC
ATATGTGCAGCGATGTTAAGTGGTATCATTACCATTTTCTACCTGGGGGTTCGGGGAGAT
AACAGGCACCAGTGATAGCTCTATTCTGCGGAGGGAGAGGGAGGTTTTTGGGGGGCGCTC
ATGCATTTTTAAAGGTCCGTGTTTGGTGTGCCTTCACATCCATTATTCTCAAATGTTGCA
TGCAaacagctgagtca
>NODE_32_length_592_cov_12.081081
CGTGCAAGCGGAAACAAAAAAAGTGAAAGAAAAACGAAGGGAGGGGTTTGGAGGGGCAGG
GGGTATGGGGTTGAGGGGGTGGGGGGGGACAAAGTGGTTTCACAGTGAGACATCACACAC
ACAAACAGACACTTCCAGCAGAGAACATCACACTCCCATGTGCACATGCTCACTTGTTCA
CTTTGAACGCGCACACACACACAGTGGCACACATACAGTGGGGTAGAGGAGGCGGGAGGA
GTGGGTTAGGGGTTGTAAAAGGAGCCGTGTGCTATGTAATGGAGGGGAGGAATGGGTTTG
CTCTGTCAGACCGGGCCGTCACAACGGCTTTGTTTCATGTTTGATTTAATTGTCTCTCCC
CTGACAGGCCCATTCATCAATGGCTTTAATGGTCAATCAGAGACAGGCTGAGTGAGTGCT
CCCATTCTGTTTAGCCATAAGCTGGCCTGGGCTTTTATTTCATCAAAATGCCCCAGCCTA
ATGTACATGCTCACTGGCTCAGAGTGGCCGCGGGGAGCACATAAAGAATGACTGAAAGCT
TTCTGATTTCAGATCAGTGAGAAGGATGTTTTTCTTTTTCTTTTTTTTTTTCCTTCTTCT
TCTTCTTCTTTCTCCTCCTCATCTCCTCCTCTACGCTCTCCTCCCTGCTACACTGCCTGC
TCCTCTGTTGACGAAAGGGAATAAAAGGCTGTAATGTAGATCGTTTTGTGTTTTTAGAAA
ACAACTTTTTCTCCCt
>NODE_33_length_432_cov_14.155092
CCCCCCCCCGCCCGCCCCAACGCCAGTGTGCTGCGACCTTCAGAGGGGTGTCATTACTCC
CTGACCCATTTGACGATCCCCTCATGTGGAATGTGCATATGCCGAATCGCTGTGGATCTG
CACAGTATGGGGTGAGGTGAAGTACTTACAGAAATATGACTTGACACGCTTTATCAAATG
GGGAAAGATGAAGACGAAACAGCTGCTGGTGCTGTCGTAAGCAATCTGGCCGTGATTGAA
TAAAAGTGTCAGGAAAAGGGCCGCTTGATGGTCTTTTGTTCTCCCCCATCCAGCTTGATG
TTAGTTTGAGCTGTCAGGAGGGAATCACAGCTGGGTGATTTATCAATACTTGGAGTGACC
TTGTAGCCACACTGTTGTGTGTGTGTGTGTGTGTGAGACGCAGAGAATGTGTGTGTGTCT
GTGTGCGCGTTTGTGCGCACGGTCGTATCTGTGTGTGGCTCTCGTGGATTAAAAAAGACA
CAAAGTGGAATATTTTCAAAATAGTTGGCACACATAGACAAAGACTTGGCTTGACTTGGA
ACAAAATTCGCTCTtctcttaaacacagtaagtgga
>NODE_34_length_504_cov_13.807540
GATAAATTGTCTGTAATTCATTTACCCACTATTGCCCAATCCCAATAATTAAACGTCTGG
AGCCATAAAATCACACTGCATCATGCGCTGCTGAAGTAACAATTCATAAGATGTGGTGCT
GAGTTTCTGGCTGTGTGTGGGGGGGCTGGGGGCGCACACTCCCACCCATCCTCCCTTCAC
CCCACCTTTTCATTTTCAATTATGGGTTGGAATATGAATCTTTAATAGGGTGATAATTGT
GCTAGCATATTTGCTGTCACCCACCATTAGCCCAGATTAATTAGCCCATTTAGTTTAGCT
TAAGAAAGTGTCTGGCTGAGGAATGGGGGCACTGATGGAAGGCGGATAGAGAGAGAGTAG
AATCAGCACAATCTGTTCTGTATCATAGTGCCATCTTTTTTCTGCTTTCTCTCTGTCTCT
TTGTGTTGTTCCCTTCTCTTCCTTTTCCCTCTTTGCTACTTCAACTCTCTTTTTCTCATC
TAACTTAGTCTGTTAGTCTGTTTCATCAGTCTGCACTCATCTGCTGCTCCTGTTCTCAGC
AATATTTTTTGTCGCTCTGTGGCTTTTCAAGTGGTCGGTGGGGAGACTGATGGGAGATTC
GTGTTGTGCAGTTGAAACTTTCTCagaactattaattctgtaattacc
>NODE_35_length_499_cov_15.342686
GCAGTAAAGTTATTAAACTGTAATTTTTCATAGGTATAATTAACACTTATTAAAAACTTG
TATCAGGAAGTGTCGGCAGATGAGCAGTGAATATACAGAGCAGCATCTATGTGTGTATTC
ATTTCAGGTTGTAAACAGTAGTCTCGGAGCACTGGGTTGTTATCGAGTTGTGGCCCCCGG
CGTAGGATTGATCCACTTCAGTCCAGCAGCAGGGGGGCGGGAGCTCTGGAGGGGCTCAGC
AGGGCTCCAAATCAATAAGGTTAATAGATGTGGGGGCCACGCAGTCAGAGGTGTGCAGCC
TGGCATTTTCGGTGCCAATGAGGAAAATTCCTGATGACGAGGTGTCTCTTTTGGAGCCTG
CATTAATGTCAGCCTGATTACCTGGAGCCTGGATGTCAGATACAGTAGGGTTAGTGGAGG
CTTGTTCCTTGGCCATTAACTGGAATTAGCTTTACAAGGAGACCCTTCAGATTGGAGACT
TTAACTTGCCACCTCTTCATCCGCTGTCCATTGAGAACAAATTGCTAACCCCCTCCCTCT
TTTCCCTCCTGACTCTATTCTTTCACTCTGATTTCTATAATGCCAACAGTTTCATAATCA
CTTGATGAGTAATTTCCTCTCAGTTGGGAtgtggagagagagg
>NODE_36_length_519_cov_13.670520
GATCTTTGTGAGCATGAGCAATGTGTCCTAATGTTGTCAGTTTCATCTAAGAAACCACAC
AATATGGGTACAATTTGCATAAATTTCCAAATGGAAGGCGTGAAAGCATGCTCGGCAACT
GTGCCTGTTTGTTTAAAGTCAGCCAAAGCTCTATAATTAGCAGTGTTTAATTATGGAAAT
GGCTGCCGAGGAGAATTTCAAACACACTTCTTCCCTGGATCATTAGTCACAGGGGCAAAA
AATGAAATGCTTTCAGCAATGAAGGGTTCATATTTCAAGCTTATAGCTGCTAAAAGGGTG
TACTCAGAAAATCAATTTTATGAAAGTCCGTTCAGCACTAAAGGGAGTTCCATGCAACTA
AGCAATTTTGAAATAATGTCGGTGGGGGCCTGATTCATGGATAGTAACAGGACTTTGCTC
TCCTTGCCTGGGACATTATCCTCTAAGCTAAGGTCAGAGGTCAACCTCTGGTTTAAATCA
ACCTCTGTTTAGCATAACTCGATTCCTAAAGGGCTGCTGGCAACTCCACACTGAATAGAT
AAGTAGTCTTCTGTAGGCAGAGAGCATGCAGTGTAGCAGATCAAAGCTTCTGAAAGCTGT
CTAAAGACTAAAGTGGAAAGGGGGAAAGTTCAGGTAAACTATGGCAGGGAAACTAACCtt
gac
>NODE_37_length_374_cov_17.371658
GTTAGGAAACGTAAATAATAATAATAATAATAATAATAATAATAATAATAATAATCTTTG
CAATCTGCAACGGCAAGCACTTTTTCGAGCCTTTTTCCTTTTCATCCCGTGTCAGTTTCT
CTTTGACATTGCCGTGTACTTTGCAAAAAGAAAAAGGAGCGAAAAAAATCTTTATCAAAT
CCCCATTCTGAGGCTTTCAATAAGGCAGGCCATTACCTCACTGGCGCTTTTGTTCGGCCT
ATACAAGAGAGAACAAAATGGTTATTCAGGAGGACGCTTTAGATTTTTATTGTGGGCTCG
CTATTCACAAAGAGCACCGTTATTGTATTAAAAAGAACCATCTGTGGCAGAAACAATGGC
TTCAAATTATCTGTGAATACCCAGTGAACAAAATATAAAGCTTTTTCCTGCTCATTATGT
GGGCTAAGCTAGGGGGTGGAAGATAGGAGAGGAGAGGCATAGACTTTGCTATAACTGACT
TTTGTTGTTCTtgcttgcattcttctcctttttaaatc
>NODE_38_length_394_cov_7.263959
GCCACTAAACAGGCTTCAGGGGCCGGGCGTTCCCTTTGCGCACGGGGCTCCTGAGCTATT
CCTGGGGAATTGGCTCGACTTTTCAAGCTGTAAACTTTATTAGGGCCGATTCTGGCTCTC
TGACATTTGGGTGCTAAATGAATGGGGGTTTTGTCTATGAATTAGATCGTAAAAATCATC
CGAAGAGCGGCCAGATAGGCTCACTGGCCATAAACGGTCACGTGGTAGCCATTAAAGTAA
GTTTTATGGTTTTGGGGAGTTGACAGTATATTGCACATAACATATAATCGCACTGACGGC
GAGGCTTCGTCTGACTCTCTCTTTGCAGGCTGTAAGTGTTACTTGACCGGTACAGACCAT
CGCTGTTGCTCAGTCTGCCTCAGTGTGGACCGGACGCTCTCCAGGATGAGGACCGCGTCT
CTGGGTAAGTTTCTCCAGACTAGCCGGTTGCCTGAGAATAGCCAGCCTGTGTTAAACAGC
CATATTATTGTATTCGCTCCCTCTATCCgtccctattagtccattacactaatttgtc
>NODE_39_length_708_cov_9.701978
TGGGACAACTTTGGGAGCAGACTTGTCTCTTAATAATAATTATTGGGTTTACATTAATTT
CCTCCCCTATTCTCTTCCACAGGAGAGCTGATCACCACTGCTTGTGAGCTGGGGGTAAGT
ATTAGCTGTATTGTTTAATCAATTCACTCATTAACTCTTATAAGCATTAAGGAAGTTTAA
TTAAGCATGGGCAGAAAGCAGATTAATTTACTTTCAGTCCACAGGTTTTTTCCCCTTCTT
TTCTATACACTTATTTTACTAAGTTGCAAGTAGAGAATGCTATAATTTGCAACCCGTTTT
TCAAATCCAATTAAAGTCAATGGTAAGGCGATGGCTTTTGTAGGCTTTGCCTTATGTACG
GTATAAGGCTTATTATATCCACCCCTCTTTTTTGTGTGTGTGTGTAAGCCGCGAAGAATG
AACTAAATCGGGTTAACAGTTATAATAAGTTTTATTATTTAATAAAGTTTATTACGCCGC
TGTGATCCTTTTAGGGAGGCTGTGTCGGTGTCACTATGCCAGTAATCCTGCCGTTAGTGC
TGCAGTCCGTGTGGCCTGCCTGTCTGCCTTTCAGGCCTCCCCAGGGCCTCGCAGGCCATC
CCTGGGCCCCAGGCTGCTGGCCCCCCTTTCTGATCCCCAGAGCTCCAGAGTTCTGCTTCC
CTTTGCTCCCTGTGGCCTGTATCCCTCAGCTGTCCTGTAGCTTCATGTCTGTCCACTCCT
GTCAGCCCGCAGTCCTTCTGCATGCTCATTTTGGTAGAGTTACCTATCTGTCTGATGCCA
Cactgtcgtctatcaaactgtctgcttgagttttttcttttcttttgttcttttatttgc
tacttttcattt
>NODE_40_length_681_cov_12.045522
ATGTTTTTGGTCCTAAATCTGAAAGTGCTCTTGCAGTGACACATACAGCTATCTATGGGT
TGGCATGAATCACTATGCAAGTGGGGTGGGGGGTCCACCCGGGTTGGCACAGCACACTGG
GCCTGTCAGAAAAAGCGGGAGGGGTGCACATTCTTCACCTCCCCCAGAATGGCACCTTCC
GAAGCGGATCCCCTGTCTACCCATTCCCCAGGCCCCAGATAAGAAGCTCATCCGTCATCC
ACTGGGGCCGCATTAAATTTTAACTCTGGTTACCGAGTGTGGCCATTCAAACTTTTATCT
CAAACCTTCTTTATCTTCTTTTCATTAAGTTCTCAAGCACTAATAGCCCTGCGAGTCTCC
GCCGGGGTAAGGATGATGTTCTGAATAATGAAAGCTCATTATTTCTCCACAGAATGCTTG
TTAATTCAAATGATGATATTAAAACTATAGTAGCCCTCAGCAGTCGGGTGATTTCTAGCA
TACTTTATCATGTATCAATATATACTCTGTTTGTCAAAACTGCCCCGAGCCTGGGCTGAC
ATTCTCCTCCCGAGGAGTGGAGTGCTTCAGCAGGCCTGCAATACTCTAAGGTGACAACTG
GCAGAGTTTGTGCCTTTAGGAAAGTGGGTGGAAGGAGGGATGAAGGCAGTGATGGGGAGA
CGGATGAAACTCAAAGAGCCGTCATTGTGCTCCCATGTCTATTCGACATTTTTCCATCAT
GCACACACGAACACCCAGCTCCCCCcgcgtcacacacacatccatgcacgaatacactca
catctgtcatcctcatctgtcttgcctgatgtgtgcacatgtgag
>NODE_41_length_562_cov_8.001780
TAATTGTGCGTCCTCTCCTTTTTTTTTCTCTCCCCCGTGCGTAAAAGAACACTAGACTCG
GCTATACTTTTCTCTAGCAAATGATCACTGAGCTATCTGTTGAGCGAAAACTTAAGTCTA
CTCACACGGGGCCATATGAGGGGATCCCGTACACTCTCTGTGAAGTTCAGTTGTCCACAA
AAACTACAAGTACCTTTTGTTGTTCGTCTATCTGTTCTTTATCTCTTCTCTCTTTCTCTC
TCTCTCCCTCTCTCTCTCTCCCTCTCTTACACTCAAGACAAGAGAAGACGATGGGTAGAG
CTGCTGTCAATCTTGGCAATCAATGCGCGCAGCCATGTCGCAAGTATTCAAAGCATTTCC
CGTCGTGCAACATCAGAAAGTGAGTGGCCAGGGCATTGATCTGAGGAAGGCAAAGAGGCA
GGACTCCCCCTCCTCCTCCCAGACAAGAGATGCGAGAGAGAGAGAGAGAGAGAGAGAGGG
CGAGAGAGAGGGAAAGAGAGAGAGAGATGTGGTGAAATAAAAGTGGAGACAGGGAGGATG
GTTGTTACTGGCCGCTTTTAGTAAGTTTAATAAGCTTACTTAAATGAACATCACTTACAG
GCTGCTGCTGCACAGCAAAgttaaggacgaccttgtccccgtggagatgctgcacttgtt
cctttagtaacaagtcttcttcttcttcctctttttttattatata
>NODE_42_length_747_cov_13.136546
GTAATCATTATGAATTTCAGTAACTGATTGCACGGGTAGCTTTGTGTGTGTTTGGAATAG
TTGAAACAAAACCTCAGACTATGGGGATTTACTTTACATCCAGACTGTAACCGCTGTTTT
CTGTCTCCCCCTCTCACCTCCACCCCAGTACGCTCTGGAGCGTTTAAAGGTCATGTGTGA
AGAGGCCTTGTGCAACAGCCTTTCAGTGGAGAATGTGGCCGACACCCTCATCCTGGCTGA
CTTGCACAGTGCCGAGCAGCTCAAAGCACAAGCCATAGATTTTATCAACAGGCAAGTATC
GCAAAAAGCAGGAAAAAAAAAACTCCAGTGATAAATTCCTGCTGCCATTTCTGTTTACCA
GCCCTGAATGCTTACCTTTTTATCTCCTTGCCATAGGTGCAGTGTCCTGAGACAGCTGGG
CTGTAAAGATGGAAAGAACTGGAATAGCAAGTATGTAATTAGCTGATATATGTGACACAA
GATTAATAACACACTCTTATCTCTTCCCCCAACCAGATGCATTAGAATTCATTGTTTTAG
CCCGGGCAGACAGAGTGCTATTTGCCTTTTCAGTTTGAAGCGCCATATCTTTGTATCCAA
GTTATTAATAGACTCATACCTGGATAAACCCTGGGAATGGAATATTTGTAGAATTTTAAA
AAGAAGGGAGGTGGTCGCTATTGGAAGTTTTTCTTTCCGCTGATGTAGTGCCGTGTTACA
GGACACCTTGAAACCTTGAACTTATTTATATCTGTTGTATTCGCAGTGTGAAGGCTTTCC
AATCCTGCACTCATTTTTATGTTTATGCATGTGCACAGAAATGTCTAATGACCCTTTTCA
AGTTTTACTGTGCAACACACAAATCAAATCCCCccttctttgctttgtcat
>NODE_43_length_461_cov_6.347072
TAACACACACAGTAGTCGCACAGTTCCAGCGATCAGCAGGAACACAGCTGGAGCAGAAGC
ACATGCTCTATCATTTTTTCCTCACAAATGATGTAAAAATGGCCCATTATGGCGAGGAAC
AAAGAGGATGGGCCCCATGTTCGAGCCAACCCCTCACTGATGCCCCGGTGACTCGGCCAG
CCACTCTCCCAAGGCCTACTCCTTGATTAAATGCATAATCCACTACTCCCCATCCCCAAT
GATTTAGTGTGCCTTTAAATCAGCTTGCGCACACATAAAAACCTCAAATAAAAATCACCA
AGAAAAACCATTGCACTCTAACTGTTCTATTAAAATGATACCCAGCCCAGCCTTTCTTCT
CTGCAATAGCGTTTATTCCACATGAATGCGTATCTTCATTTTTTTTCATAGGTATGCATA
TAAAATATTTAAAGTTTAAAATGTCACCGTTGAAACATCAAATGCAGGAGTCTCTCATTA
ATCAGCATGGATTGAGGTTCTCTTTTAAGGTTATAACCCTTTGAAAGAGCAAAAATTACA
TTTTTGACCTTGAAGATGAGACAAACTCATAAACGTAAAATAATTTGCAGTTTAAAGGGG
AAAGa
>NODE_55_length_537_cov_7.754190
GAAAAAAAAGTTAGTGCTCTCGCATTCGTAAATGAAATGCAGCTGTAGATCGAATGGCCT
CACAACTCCCCGCTGTCCGCACCCCCCTTTCTCCTACTCCCTCTAAGATTGGGCAGACAC
AGGGGGTGGTGTGTGTGAGTGTGTGTCCATGTCTCTGTGTGTATTTGTGTGTCCAACTCC
TTTGTGACCGCTTTCTTGAACCCGAACCCTCCCTGCACAGAGGGAAATGGCGGACTGTGG
CAACGACAGGGCAGTTTTACAGTGCACCGGGCTGAATGTTAAACTTATATTTAATGTATG
ACATTTCACACAAATCATCCGGCCACAGACATGACCCTGGGGTATTCCGCAGATTGCTTT
TTCAGTGCCTCAGCAACTGTGGAATTATTCGTCCCAGAGAGAGGGAGAGAGAGAGAGAGA
GAGAAGGGGGGAAAAAAGCCTTTGAGTTTGGCGAAATGATCGCCCTCTCACTGCTCTGGC
CATCCCAGACTGGAAGCTCTCTCTCTCTCCCTCTCTCTTTTCTCTGTGATATCATGATCG
CAGGGCCGTGCCAAATTGAAAACATCTTGGCAGTCTGGAGGCTGTATGAAATAACCATAT
ATTATGTGTAGTATAACACCCGATTGGATAGCAAAACAATTATGCTGTTTTGCAGTCTCA
AAAGATTCCTTGTGCCCctct
>NODE_56_length_333_cov_15.432432
CGTCAGATTAGGGCCATGCTGGCTGTGTTTGATGGCCAACCTGGACAGACAAGGCCTGCC
AGGCACAAACTGCTCAGGCACATGATGTCAGGGCGGACACACACACACGCACACACACAC
ATGCACTCACACACACACACGCACACACGCACACAAATGCACACACACGCAAAAAAAATT
ATCCCGCGCCAGACCAAAGAGACAGATGACACCCAGCATGAAGCTAAAGCCAAATCTGTA
AGCATCCGCTGCGATCCAGCTGGCTAGCCCTAGGGTACCTGTCTCTGCGAAGTGGAATCA
GCGTCACCCCCGTGAGCTGTCAAATTAGCTCACAGGGCTGGAAATGCTGAAGAGATTTGG
CCCCTCGTTGTGGAGGAGCAAAAAAAGGGGGGGTTTAAAAAAATGTTATTAATTCATTCT
CCTGTTGGGAAAAAATGGTTAAACTTCCAACAACATGCAGCAGGAAAGGTGGACTTa
>NODE_57_length_338_cov_2.360947
GATGAGCTGGAGTCAAGTGAGGCCGAATGATTTATCCAAGAAGTCGTGAATGAATGAGGA
TTATTTGAAAATGAGCACAAAACCCCCCCTCAATGATTGGCTCCGGGGGCCCATTACCTC
CATCCTCCTGCAAGATCCGCGGGATGGAAGGGAACCGGAGAGAGGCAAGGGGAGAGAGAG
GGAGAGAATGTGGGATATAAATGTTTTGCTTAACCAGAGGAAACACTGTGCCCGCTAACC
GATCGTCGAATCCATTAAGCTAATTTATTAAATGCAATTTGCCGTGTGTCATTGAGCTGA
GTAATGCTGGGGAGAGTTGAAAACGGGGCTGGCGGAGAGGGCCACCGGGCGGGACAGCGG
GGACGCGCGGCCCTGACACCGGAATTAGAGAGGAATTAAGAGACCCCGTGAAGAGCTGCG
TCCAGGACAGACTGACTGACAGACAGGGAGaaatcctgcagccctccgaggctccctgct
tc
>NODE_58_length_501_cov_12.011976
CTTTAGGTCTAAGGCGTAGTTATGGTCATCCTTTTCAGTGGAGTATAAGATCCATCTTTG
TCCTTGGGACAATTGCTACTAGAGCTGGTAGATTTGAACAAGATTTAAGAGCTATAAAAA
AAAATATGAAAGAGGGGGAAAAAAAGGAGAGGGATATGGATTGAGACGGAGAAGTAGCAG
GCTGATTACAAGGTGTCAAAATTGCCAGGAGCAAGAAGGTGAAAGCAATCAGGGGTGAGA
AGAGTGCAGCATTCGTGAGGGGCAACTAATTATCCATCTCATTTGTGGAGAGAAGCATTT
GAGGCAGCTCTAGCCCACTGAATGGTGACAGATTGGTGCGGAGGAGAGGGGAGGTGTTAG
AACAATGGAGCCCAGCTCACCATCATTACTGCATGCTAATCAGCAGTGCTTCTGCACCAC
CAGTCGGTGCTGCAGAGAGTTCGGGGAGACAGGGAAGTCACCGGCTTCAGGGGACTATAG
TCCGGAAGAGAGGGAGGAAACGGATTCATGGTTTATCTGCTGGCGCCCTACCACTTCTTA
TTTGAGCGTATAGGTTATCCAACAGAGACTGATCTCTGTGGTCTGTGTTATCAGCTTgta
cttacaagatgattgcactgggagtgttgagaatcttttactgta
>NODE_59_length_585_cov_7.278633
TGATTTTTACATTTGCCCTGAATTATATCAACAAAGTATGTGGTGTAATGTGCAGCACCG
GTATACAGACTGCATGTTTGTGTTATGCTGTGTTTTCATAACTGGGGTCAGACACATGCA
GCCCACCCAGTCTGTTGAAGGGCCTTTGTAACTAAAACATCACACACATCCTGTGTTGCC
TTTTAATACCTATTAGGCTACTTGGGCTCATATATTTTTTCATTTTTTCCTGCATAATGT
TAATGAAAGTCATTTTTCAGACATTACAAGTGCAATGATTTGCAGTTAACCCATGCAAAC
AAGAGAAATAGTGGGCAAACTGTTGTGACATTCATTGTATATAATGAAATCTTAATATGG
TGCATATTTAAGTGAAAGGTTAGCAACATAAAGGGCAAATGGATTGCCTGGCAATGAATT
TTAAGCAGCTATTGATTTTACACTACAAGCTACCTCTTCCCTGAATGATAATTTTGAAAT
GGCACACTGCTTATCTTAAAGCTGATCTGACACAACAGGACACCAGAAATACACCGAATA
TTAAGGCAAATACAGACGGATAAGGAACGCTCCTGTAGATGATGCACCACTCTGATTCCA
CTTAACGAGAATACATAATAAGTGCTGATGTGCTCTCCAAAATTGAGCTGATGTGAATAC
ATCTAAGGGCAAGCAGATAATTGTGATAAAAATTCCTCAAAGCAAAAGTAAAACTATGAA
AACTttgac
>NODE_60_length_529_cov_8.130435
AACTAATCTTGTGTTTCTCACCCGCAAAAGATCTCCTCCATTACAAAACAGCAATTAAAC
TGAGAACGTGCAGCTTCTGTATTGTAACGATGATGGGTATTGACGCACGCTGATGTTAAT
TGTCCTTGTTTTTCTCGTCCACAGCTTTTCTGAAACACTGGGGTTGTTGGTGTGGCCAAA
TTTTCCCTGGATTTGACTGGTAAATTCAGAAGACTGAAGCCCAGGCTCACAGTCTACCTT
TCACGGAGGCCCAGCCGTGAGAGGACTGAGGAAGGCACGTGGCGGATCATGACGGCCGAC
AAAGAGAAGGAACGGGAGAAAGAGCGGGACAGGGACAGAGACAGGGACCGGGACAAAAGA
GAGGCCGGTAAGTCCCGTCGGCAGGACGGGGACCGGGGAGATCGTGAAAGTGAGAGCTCC
AGGCCACGACGCAGCTGCACGCTGGAGGGCGGAGCCAAGAACTATGCAGAGAGCGAGCAC
AGCGAGGACGAGGACAACGACAATGGCAGCACTGGCGGAGGAAGTGGCACGGCCGAGGAG
GCCGGCAAGAAGGGCAAAAAGAAGATGCCCAAGAAGAAGTCACGCTACGAGCGCACAGAG
AACGGAGAAATCACGTCTTtcattacagaggacgatgttgtttacagacccggacgtagg
ttctggtcatggc
>NODE_61_length_511_cov_7.346380
ATGCTCCCTGACCTTATTGTCCCCTTCATTCAGAGCTCACACCACCTTATTCCCCATGAC
AGTGAGACCAAAGCTATAATAACCGAGCTCGTATGTGCGTGCGTGAGACTGCGCAGATGT
GTGCTTGTATGTGATAGAGTCATATTGCCATTGGTGTCGTTTATGTGCAACAGTGTTGTG
TGGTTTTGCCTGACTCGTTCTGCAGCTCAGTCCTGTACAAACTGGGTTTTTATGGTTCGC
ATTCAGGCCCTGATACCAATTATGCAAACTATTAAAAATTTAAGGAGGACAGTCTTTTAT
AATTTAATCCTAAAGTAATAGATTCTATTAAAAATGCATGAGAGGAGCTTTATAGATGGA
GCTAGAATTAGTGTCTATCAAAGACTCCAGTCAAGGATGCAGGGAGAATGGGCAGCAGGA
GTGGCGGTATTGCCTCATTATTCAAATAGGATATGATTACCATAGAGCAGGAGTCCCTCA
GAGCTGAAGCAGAGCTCGCTGGCCACTGTGATCACGAACAGGAGGAGTCTAGTCGAGCTC
TTCGGAGGGAGATCTCCCCTTTTTCTGTTGAAGTGAAAGTGGGTTTAGATTTCCTGTCTT
AACTTTCAcaaatgggattcgaagtgacatgtgatttgttgtggtttaaagcgct
>NODE_62_length_340_cov_10.658824
TGTATTATTTTTTTCTACTGCATTTTTCTACATGTAAAAAAAAAAAAAAAAAGAAATATG
TGTGGTTTGTATATGTACTATAATCTGTATTACGTTATTCTGTGTATTATTGTATTATCC
AAGCATTATAAATGGTAATGGTTAAAAATGTGAATGTTGTTACTGTAAAAGATGACTGTT
TTTCCCCTCCTCAAAGTGAATGGTTTCTAACCTTGTGGACCTGTTACAATCTAGGTGCAA
TGGCTACTAAAGTGAGACGGCATGACACGCGGGTCCATCCTTACCAAAGGATTGTGACCG
CTGACAGAGGTCAGTTTAGTCTCTGAGCTACACTTTGCTATTGACTGATGCATTTCAATG
ATTATTATGCCTAATATGCCTCAATGCCTTAGTTGGGAATTTGTACATTGTCTGTATTGT
ATTATTTTTTTTGTTTGTTTTCTCCCCCCCCCCCACCACCTTTCCTACCCCATACATCCA
CACa
>NODE_63_length_575_cov_6.281739
AGATGACAAACGGTGGTGTTTCTTTTTCCTGTGCTTGGGAGCCAGCATATGTTACCATGT
TAATGAGGTGTAATGGTGAGAATCCAGCATGCTGACATATGGTTCTCAGATGACTCCTTT
AATGATATTCATTTGTGTCGTTGTTATTCAGTGAGTTGTTTACCTCGTGTTAGGTCAACG
TGTCACTGGCTTGTGATTATGTCACATCATCTGTCTCAATTATCAAATATGAAATGAAAT
ACAGCATCCCAGAGCAGGACTGAAGACTCTAATCAGAGAGCCGGGTGATCAGAATAAGGA
ACACGAGTGGAGGCAGAGATATGACGTCACCTCAGCACGGATAATATTCTGCTTCTTTAT
TCACGTTATTCTCTTTCCTCCAGAGGACTTTTGCCGTTAAAAAGTTAGGCAACACAAAAA
TAGACTCGTGGATTGTGATGCCCATTATGACAATATAATGTGTTGTTGATCCTGTCTGCA
CATATAGGGGGGACAGCGCACTTAATTAGGGCCTTGACAAGCCTACTCTCCTAAAGTGAT
GAGATTAATCATAATTGGTGTCACTGTGAATTAGAGCCCGCTTGGATGACCGCCCCACTG
GCAGGTCGGACCGCGGTGGAGACCCTTGGACACTGCTGCTAGCCGCAGCTTAGCCCTCTC
TTTCTCTCTCTCTCTCTCTCTCTCTCTCTCTGTCTCTTAGTCTTTCTCTCTGCCCAGCt
>NODE_64_length_774_cov_9.357882
ACCACTGCCAGCTAGAGCTTATCTGCAGATTAGAATCACCAATCTGAGCTTAGTTTTGTC
ATATACTGAACTGAGTGATGATCTGTCCTCACATGTTTGTTACTCACTCACTGACCCACC
ACTTACCCACTTACTTAATCTTTTAACACCAGCACCTTAGGTATGGAAATGTCAAAGAGC
TTTAGGGAGGTGACCAGCTCTGCCTAGTTCAGGTCAAGCAAAGGGACTACAAAGTTTTGC
TTCTCTCTCTCTTTTTTTCTAAATATCTCTGCTCTCAATCTCATATACAAAGTCCTGAAA
GTCTTTTCCTTCAGTAGATGGTCTTCAGAAGCCATTTGCCACTTCCAAAATGGCACCTCC
CCGTGGTACATCAATGTACAAGTTCTTCTCTTTGACCTATGATTTTTTCTATGATGAATC
CTGTCTTTCTTTGCCAGTAGAGTACAGAAAAGTTCTTATTCTCTTTCTCTCTCCTTTCTC
TTTCCTGTAGTACCTTTATTTACGTACCCTGTTAAATCTAATTTGATTCTTCTTCCAAAG
CCCCCAGCCTCTATCTACTCGTACTAATGCTTCTTCTTTCTAATCTTATTTGCATTCATA
TTATCCACCCAGGTGGTACACCAATAAGAGGTAAGAGTGCTGAACTGACGTTCACAGAAT
GAAAATAATACAAATTCATTCTTGCTGTCAACCCATCCATTCACTCGAATCACCTCCATT
TTTGTCCTGTTTACCAAGACCAAATCCCATTATGTTCATATGGACCTTCCTTCTTATTTG
TCCTGTTTCGTTGACTAAATTTGTATTCCATCTTTTTTGTCTATGCTTTATTTCCTCCTT
TGTATTCTTGTTTCAAGAGCCTGTTTAGCTCAGTtgtgatatgcttgccctggctcaaat
aagcatgtccaatgacaa
>NODE_65_length_625_cov_14.664000
CTTATGTGTGTGTGTGTTATAGAGGGTATGTGAGATTTCTTATGTGTGGGCAACCAACAA
CAAAAGATTTGTACGTCTTTGTGTGTCTTTGTCTATCTTTTTTCTCTTATCTTATATTTT
GCGCATTCTAGCGTGTGTGTATGTGTTTGTGAGGATTTGCGTGGCGGAGACACTGACTTT
TGGTGACTCAGGAGTGAGTGAGGGAGCAAGTGAGGGGGACCAGCTTACATGTGTGTACAA
AAATTTCACCATGTATGTTCATCTCTCTCTCACACAGACACACACACACACTCATACACA
CATATATACCACACATAAAACGCACACACAAACACAAACACACGCTGGGGCAGGTTAGCC
CTCCTCTACACCAGCACCTGCTCCGCTGAAGGTGAAAGAAGTGCTCACTTGAGCTCATTG
AAAAGTAGATGTGACAGTAAATTTTTCAGGCCCTTGTGAGATGGGAGATCTTGTTATAGC
AGTCAGGATGGGGGTCAGGGCAGTGGCTGCTTGATGATTGAGGAAAAGAGAAGTAAATTC
ATTCTGCTTCGGGCACTTTGTCAAGTGCCAGTAGCTTACCGTTGAGAGCCACTCACCCAT
CACCGTGTTACGGCCCCAGAGGTCACATCCACCACCATAAATCTGCCTCGCCTCCTCGCC
TGCTAAACCTATTGCCTTACCCCGACTGAGCACGAGCAGGGAGAGAGGCTGCAGCTGCCG
CTGCTGCTGCTGCTCCTGCTCATAGTCACTCAAATGAAAAAAAGACGga
>NODE_66_length_523_cov_10.248566
AACAGCGTAGTTGAAAAAAAAAAAACCTTGTCTATGCAAAACAAACAGAGAAAGTAAAAA
AGAGAAGCATTGGAGTCAAGACACTAAAAGGAAAGAGCACAAAGGAGTAATGAACAATAA
ACGGCACAATCATAATAGTCAAGTTGGAGAACTGCAGTGGAGTCAAAGCAATATTGGAGG
AAGGAAGGAGGAATAAGTGTAAGCAGAAAGGGAAGTTGTTACAATCACAACTAGTACAGT
TTTTATTTAAGATTTGGACTCCGTACCTTGTCAGGCTGGGAGTCGTTGCGGGGGTGCTGG
AAGGTGAGCAGGTGCAGTCCCGGGACATAGTTCTCGGTGCGACAGGAGTGGAGGGAGGTT
AGGAAAAGGGTACGCTCCCCCCACCAGCCGTACGCCCCTGAGATCTGGTCCACACGGCAC
GCACTTCGCTCTGTGAGACCGAGAGGGAGAGGTCAGCACACAAAGAACATATCTGACCTC
TTAAAAACTCATAATACAGCAGTTTCCTATAGCGCACTACTGTACTGAAAAGGGTGAGAT
CTGTGACTCTTGTGTGATGTGTGTTCAAAATGAGTAAAATGACATGACCTCACCGCACCA
AAAGAAGCATGCAATTGGACAGGCAAGTCAAATCACGGCCTGATTAGCTTGTCCAATCTC
AGCTGAg
>NODE_67_length_457_cov_13.982494
ACTGAATGGTGCCATCTAGCACAACAACACCATTCTGGTATATAAGTGCAATCAGCTCTT
CAAGACCAGAGTTGCTGAATCACAGTTTGTAGTCACAGCAGGGGATGAACTGAGGGGCGA
TGTGGGGCTAAACAGTATATTAACTGTGTGTTGTTCTCATTGCCACTGCAGCCGCCAATC
TGTGATGGCTATTGGCCAGAGCTGGCTGGCAGATGATGATGGTTATGATACATCTACACC
CTACTACCACAGCTCAGTATATGGTTGGTATAATGGGTTTGTATGATGGGTAAGATTTCT
TTCCACCCTCCATCTCCTACATAGGGAAGAGGAGCTACGTTCAATGGGTAAAGCGTGTTC
TTGAAGGCCCTAAAAAGCTTTTAGTGAAATTACGGCTACTTGGATCTTAGGCTTTGACCA
TTGAACGCACCCCTGACCACTAGTCTATGACATGTTGCCCAGTGATTCTGGCCTTTATGT
TAAAGCCACCTCGGTTTACATAGAGCTCACGTTTGCTACAGTAAAGACTGAACTGTGTGG
GAGTCATGAGGGCAGTGAACAAAGCAGAAATCCATCAGGCAGTCCCATCAGCTGGAGTTT
a
>NODE_68_length_418_cov_11.753589
TCCAAACACACACGTATGAGTTCACAATGAACACACACAAACAAGTTCCGTCCTCTTCGA
CATGCACCCACTGAGATAAACAACAATAAAAAAAACCCTGTCTCTCATCAGCTTGCCCAC
CAATCCATCCCTCACCCTCAGTCACATCATATGTGACTGGTTTAATCGCAGGCCAATCAC
TGCCGGGTCACAATTAATAAAAGCCACAACAGCCGCAAATAAACAAGTCCAAATTGCTGC
CTTAATCGAATGATGCAAACATCGGTGAGTTACAAAAGTTCACTGCCACCACTGACAATT
TCCTAATTGTATTCACTCATTCATGGCAATTTTATTAACATGGAGCGGATGTCTTCTGCC
CTTCCACTGTCGCAGCACCAGGGATCTAATTTCATTATTTTCCACAAGATTTGCTTGACT
ACTGCCGCCATGCTAGTGGCTCACCACGGCCAGATGTTTATGCTATTTAAATGAGGAAGC
AAAGCCTGTTGGGTAAACATAATTAAAGAAAGTTGAAGCTTTCTGTGTTTTTTTTTTTGT
TTTTTTTTTACTTCTCTTCCTt
>NODE_69_length_331_cov_3.546828
TTCAGAGAACTTTTGAGGCGATGCCTAAGTGATCCCTTTACACGCTCTCAGCTGCCTCGC
CTGTACTCTGGTAAATGTGTCAGCCCTATAGAGAAATAAGCCTTCCAGAAGAGTTTCTTC
ATTGTTGAGGTAATTGTCTCCTCTTTGACAGGCACATTCATCAGTGGCTTAATGGTCAAT
CAAAAGTTGGCAGGCAGAGTGTTTTCATTCTTTCCTATCCACTACATTAGGAATACTTAA
TCAAAATGTCTCCCGGTAATGGCTGTGAAGAGTTCATGACTGACTGATCCGTTGTCTGTG
CCGATAGAAAATTAACAGCTCGGCACTGGAGAGATGTGGGCCTGCAGATAAACAAATTGT
GCATTAATATTTCATCTTCAAGACCTGGGATGTGCTATCAAGCGGTGGAATATTCCTGGG
CTGTGTTGTCATTTTTCTCGCGTTCTTTTTTTTCTCTCTCTCTCTCTCTCTCTCT
>NODE_70_length_337_cov_13.053412
TCTGAATAAATGCTTGAGCTGGGAATGGCGTTTTTTTTTTTTCTTCTCTCTTCCTCTTTA
CAACACCTTGCAAAACACCATTTCCACCAAGAGGGATACTGCATCTTTACAAATGAAACC
TATTCCTTTGCATCTTCCATGCTCTTATTTCAATACTCCTCTCTCCTTGTTCCCCCTCCA
CACATCATTAAACATATTATTATAACATGACTGTCAGCCTGCGCCTCTCCTCGCTCCATT
CTTGCTCTGCCAGGTAATCAATTTGTCGTCACTCTCTGTAACCCCAGTAAAGTCATCAAG
TGAAATGAGTTACAGCTGCAAAGAGCCTTCAAGAATACAGGAGGAAGAGAGAGAGAAAGA
GACAGAGAGAGAGAGAGAGAGAGAGAGAAAAAAAAGAACGCGAGAAAAATGACAACACAG
CCCAGGAATATTCCACCGCTTGATAGCACATCCCAGGTCTTGAAGATGAaatattaatgc
a
>NODE_71_length_518_cov_18.229731
CGACATTTTCACACTCAGCCCTAAAGCCATCCAGCGACGCTCCATAAATACACAATCGTT
ATAAAAACTTCAAATTTACCTCCTCTTACCTCTTTTAAATTCCCCCAAAAAAGCATAAAG
TATAATAAGCCAGTGAAAGAGAAGACACATAAAAATGTAGACTCGTGGTACCTTTGGTAT
AAAGCATTCCGTTTTCCTTCTTTTCTGTCTTTCTCTTGCTCAGTAGCGATCCGATAATAG
CATATGGAAAGTGTTTTCAAAATGCCCAGATTTGGCACATTGTCATTGAAAAGAGAGGAG
CGCAGTGATGCGGTGCTACAACAGGGGAAATGAGTTGCGGATTGGACGCAGCCCGCCTCG
GTGCGGACTTATCCCACTTTAATTTAATATTCCGCAATCACACACACTAGTGATGGCATA
TAATTCAAGGAGAAATTCAGAGGGAAGGAAATGCTTTTGTGTGTGTGTGTGTGTGCGTGT
GTTTTTTTTTTTTTACACCACTTTATTTGATTAAGGAGAGAGGCAGCACAATATTGTCTT
TTTTCCTCTGTTTCCCCCTTCCCCTTCTTCTCCTTTGCGCCCCCTCCTCCTCCTtatcct
cctcctcccgagtttttttttatagtcttttatacatgaaacaatggatatttatttgtt
tg
>NODE_72_length_514_cov_10.038911
GAAATACCTTGTGGCTGCCCAGAGGAAGGCGCTGGACAGACAGATGAGCAGATAGGTTTC
CTCTGTCCTCCTCTCTCAGGCTGCCTCCTCTCTCGGCGTGCTGTGGAGAGTGACTGCTCA
CAGCCCGCCTGGCATATCTAATTAGAGCCAGGCTGTTGCCACTATCGGGCAGAGGATCTA
CCTCTCCAATCTCTCCTGACTCAATCTTCCCCATCTCTGATTTTCTTTTATATTTATGCT
GGAATATTTAATTGTAGACAAAAGGTTACTCTGGGCTCTATTCATCGCACACAGGCAGAA
TAATCTCCTTTAAAAGGCTTGACATTTCAGGCTTTTCAAAAGGGGCTGAAAAAATTATAT
CCCCGCTTTTGTTAATCAATGAAGTAGAACTCCCCCGAACAAAAGAATTAAATTGCTTGG
TTGGGTTAATAAAACACACAGAAATAGCAGCTTCCTGTGGGCTTTTGTGCCTGCCACTGG
CTCCCCCCATATGCAACCAGCACTGTAATTCCATATGATTTGGGGGGCAAAACTCTCATT
TCTCCACACAGTTGGCTTTTTAAATCCTATTGAATGAGCAGTCTGTGAGGCTGGCTGATT
GGGACCTCTTGCCTGAGCCTGGCTGCCTGGCCAGCAGAACAGGCTCTCTCCATTTAAa
>NODE_73_length_450_cov_9.208889
GGGGACAGCCTGTGCTATCTCAGGGCTATGGATCTTATCTGTGTTTCAGAGGAGGAGGGC
TGTTTCTCTTGCAGGAGAGCCTCACCCACATAACTTTGGCAGTAAACAAGTTAGTTGATT
GGTTTTGCTTTATATACTGTGATTTAATAAGGAAAACACCAACGTAAGCCAGTCCGAGCA
GCGTCGGTGGTACCAGTGCCATGCTTTCCATTGGTTCCTGTTTACATGATGCCCACAGGA
CACGCGGTGATTGGTGGCTCCTCACACGTGACCAGGCAACTTTGTACATTTGACAGGGAG
TAGGAGGGTTTTGTGGAGATCAGAAAAACGACAGCGCGATAAAAATTAGTATTGTTGCAC
TTCACAAATTAATGACCATGAGTTCCTACTTGATAAACTCCAACTATATCGAGCCTTCCT
TTCCTCCATGCGACGAATATCAGCAGAGCGGATACATCCCCAACCCTGGAGATTACTACG
AGCGGCCAAAAGATACGGGCTTCCCCCATCACGACGAGCCATCCTATCCGAGGTCAAACT
ACACAGAATCGGGATACGATTACGGTAACGTCCCCGCCGCCGGACTCGACGATt
>NODE_74_length_509_cov_14.178782
CTACTGAACATTAACTGAAACTTCAGTACAAATGCGGAGAAAAACTTCTAAATTCTTGCA
CAGCAACATTCCATTTGAGCACAGTTCAGTCAGGTTGCTCTCAGTAAACAAGGCATTTTC
TAACTCGGCACCCAAGTCCATTATAAAGTCAGGGTGTCGTCAAGGAAGGAGGGGCGAGCC
GAAATGAGGGAGAGACACAAACGGAGCACCCAGATGCAGATTAGGCTGCAGAAGATGAGG
GTGTAAAAGGGATTTAATGGTAGGATGGATTAGAGAAATCCTTGTAACAATGTTAAATAA
TTATGGTTCCAGCCGAGATCAAAGCGCCATTGATTGAACCCCTCAAGCCTTCAGCACACA
GAGTCTTGGAAAGCAAAGATTGGTAAACTAGTGCTCAGACCACTCCGGCTGCTCCAGTTA
AATTGGATTGGAAATATTAGGATATAGATGAATCCTTCAGGAGGCTTTCGCAAAGCTTTT
GTCACCGGAAATGTAGCTTGGGAACGGTATGAAAGGTTTGATAGTGTACTGTCTCGACAG
AATCATAAGACGAGGGTGTCGCAGCTGTCTCCACTGATACCTAAGCGTTTTAAGTAGACT
TATAGACACACTTgactgttatatcagcaaactgaaaactttcagtgcaggct
>NODE_75_length_558_cov_6.774194
CACACTCAACACCCATCCTCACAGCAACACAGGTTATATATAGGTTACAGCTCAGTCCTG
GCGAGAGGTGGGTAAGATCGATAAATCTGAACGAGATGCGCGTATTTGTACCCTCCCCTA
TTACAAACACACACACTCACATTGAGACGCATGCACACACACGCCCACACACACAGTCAG
TCACCCACCCTTCCCCCTGTCTTCACCTGTCTGTAGAGGTAAACACATGCATTTAAATCA
GTTGTGGGGTGCCGTGGTAACAAAGACAAATGATGTTGTATGTAATATTTTTCTATTAAC
ATAAAGTAATATAAAGTGAAGGGCAGTGGTGTATGGAGGGAGTTAGGGGCTAATGTCCCG
TATCAGATGTGGACAATGTCAGGGCTGCATACTGAGCAGTCTGTGTCCTTCTCCCCTGCT
GTGTGTGTGTGTGTGTCCTGCTCTTTCACAGGGCGAGAAGGCAGTGACACACCGAGTTGC
CAACGCTTGTATTATTCCCACTGCCTTATTAACCCCTCTGCCCTCACCCCTCTCTCCTCA
CTCTCTTTTCTGCTCTCTCAGAGGAACTGAGTGTGTATCTAAACCGGCCTGAGCTCCTCT
TCACCCACCTCTTGGTTTACTGTCATGGCCAACAGCCCGGGCCCAACGTTTGTCAAGGAA
CAAGACATCAAAGTTTCTTTTCCTTTCTACCTATTTCTTATg
>NODE_76_length_744_cov_10.830646
CATGCTAATTACCTTCTCCCTCAATCTAAATTACCCAACTTTCACTGGGACTCCGTCGCC
CGTTTCAGTCCAACGTTGATAGCAGACGGAGAGGACAGAGTGAATGATAAAGAGGCAGAG
AGAGGGAGGAGCAAAGAGTGAAAATAGAAACAAACCAATAATCTTCTACATTGCCTCCTA
AACGAGGGCCACTCTGTCCCTAATGTAGACAAGTCATTTTGTACAAGCCGTTAAAGCCCA
CTGGGCCAGGCGAGCATGCAGTGTAGGGCCGCCTGTTTCAAAGATCTTTTGCAATCAGTT
ACACAATGGACCCCCTCATTTTATGCTGCTACATCATAAAAGTGCTCCTTTTGTTACATT
TCCATCCTTAAAAGGGTCTTAATCCCCATCCTTTCAGGCCAGTCTATGGCAAATTCCTCA
GGGACATCCCATTCGCTGCAAGGGCTGGAGTGACCCACTCAGAAACCAGCATGCAGGGCT
TTGAGCTTTTCTTCTGCTGCCACTCTCCAGAGAACATTAAATCGTACTTTTCATCCCCCT
CACCATAGGGGGAAGCCCCTTAATGATGACAGAGAAAGAGAAATTCCTCCACTCGGTCCT
ATGACACCATTCTGCTGTCAAGCAGGCGTCTCGGCGGACAGAGAATCAAACATGGCTTCC
TGCAGGTGGAACGCCAGTGAAGGTCACGGTACAGTCCAAAGAGGACAGAAGGAGAGATGA
AGGGAACGAGGGAGGCAGAAGGAGAGAAAGAAAGAGAGGTAGCACTTCAGAGGGACCGGC
TTTCCCTTTGCAAATTAAGTCATCTTCTGTAAAAGGTTAAAAAAGCACTTGCAGCTTTAC
TTCATGTGTTACCCAACCATTCGATTTCTACATAGCAGAACTTgtccc
>NODE_77_length_579_cov_23.200346
CTCACATCACAGAACCCTACAAACGGCAATTAAAACGGATGTGCAACACTGGCTCAGTAT
GGGGAGAGAGAGAAAGAAAAGAGAAATGAGAGGGGACATGAGCGAGGGAGGCCGAAAGAA
AGGAAGAAAGAAAGAAAGAGAGAAAGAAAGAAAGAGAGAAAGAAAGAGAGAAAGAAAGAA
AGAGAGAAAGTATGCGAGGGAAAATGTACAGCACCACCTCTCCTTCAAAACCAGGACTGA
TACTGTGTCTATTGATCTTTATAACAATAGCAGCAAGCTGTAAAATGTTTGATGGTTTTG
TACAGATCTTAGTCCCCCTCATTCATAATTACTGCTACACATGTAGAACCAAGGGCAACT
TCAGAAGGGGCGCTGTTTGAAAAGCTGCTGCCAGACTGTAGGGATGATGGGAAATCTCAG
CGGGGCCTCACGGTAGCTCCAAGCCCTAAGGCTATCATTCCTCCTGCCGAACACCTGCAG
CAACTTAAGTTTTACAAAGATCAAATTATGGAGCTGATTTTAAATAAGAAATGAGACCAA
CCTCGTCCCTTTACTCACAAAGTTACTCTGCTTTATTTTGATTTTTGACTTTGATGCTGT
GGGTTTCTGAGAAAAGTCAGCAGTGCTCATTTTACAGAAATCCAATGTCTCGCATTTTGC
GCAAAGTGACCTAAACTCTTTCAAGTTCAAGTTAGGCATTAGCATTTAATGTTGACAAAT
GCA
>NODE_78_length_324_cov_20.441359
ATCTCCTCCTACAGGATTAAGAATTCATAAGATATATTGAATCGGTGTGGAAATCCCAAA
ATATATGCAATTTGATCAAGTGGGGATTAAAAGTGTCATTGTGCTTGTCAATAAGGGTTG
GTGGCGACGTGGCAGTATCACATTGACTCTTGCGTATTAATACTCAGTGTCCTATTGGGC
CATCAGCTGATTGTTTGGAATGTAAATGATGCTGCTGATGGCTCCAGTGACTGATGGCTT
AAATTCCAATTAATCAATTGCTTCATCAGTTTCCCTAATTCAGATCAAATATCTCCTGAG
TGCACACTCTTCTTTCAGTGGTATTAGAAGAAATAAATGCTCTGGAAGTAATTTTCATCA
ATCTCGTGTACATGCCAATATCCCTCACAAGCCTGGTCCAGGTTGAGGACTTAATGTCTT
AAGTGTGTGTTTGTGGGTGTGTGTGTGTGTGCGTGTGGAAGAGGGATA
>NODE_79_length_746_cov_15.561663
TCGATGAAGAAGACAACACGCTGCTAGCTGTGTTTCATGGCTCTACGGTGCAGAGCAGGC
CATATATCTCCAGCGTATTATCAGGATGACTCCTGCTGGCCACCCTGTCACAGGAGAGTG
CTTGATATAAACAAGAGATTGCTGCGACACCCAGTAATCAATATTAGGATGGTTTCAGTA
CCAAACATCATTTGTCTCTGCGACCATTCCTTTGACCAAACGAAGCATTAATTCAAATCA
TAAATCTGAGCTGATTTAAATCCGAGGAGAGTGAGGGAGGGAGAGAGGCCCCTGTCTCAC
TGCCTGCCCCTAATGATTTATTTTCTACATTTCTGCGAGCGAGAGATTTGTCCATACTCA
CTGACAGGTCACCTTCAAACGCCAGTGGCAGACTGTTCATCACCATGCAGACGAGCATCT
CATCGCTGCAAGTAAATATTAAAGGAAAAGAATCCAATTGATTGTGGATGGGGCCGAGAG
GCGTCACTGCCATATATTTCACTCAGAGAGCTAATGCTGTGGCCCATGCACCCACACCTA
GAACTGCTCCCCCTTGCCAGAATTATGATTCTACCGGGAGCCTGTGTGGCTGGCTGTGGG
CTCAAGGTTACAATTTAAATTGTAAAAAGATAAAACAGTTTCTTATTAGCTCCATTGCCA
TAGCCTTGCTGTTGGTACTCACATTTATCTTTATTTCTGTGACCTCGCAGGCTCGTATTC
TCTTTTTTACACACTCCATTCTCTCGGAGTGATGACCTCACACTTTATGCATTTTGCATT
GTTAAATCTGCTTAGAAACACATCCTGTTTTCAACTTGCACACCATAAGCGCCGCGGTGT
CAAGTATTACTGCAGaaatgtattcagaagtcaagtcatttattacagta
>NODE_80_length_522_cov_7.386973
GAGGAGTGGAACCTCGTTCACAATTACCATAATAAAGGTGAGCAGGGGGAGAATAAATTG
TGGAAAGAGAAACTTCTGTGTGCATGACGAAAAATGTCCCCTATACGAATACAATGTGTA
CTTAGTTCTGAAATCACAGAACAAATGCATCAAATAAATACTTTATTCACGTGGAGCTAA
TTTCACCCCTCCATTTTGATCACGTCATTCCCTCTGGAAAATTGCAATTAAGTTTGGAGA
GATAAAACATGCCAACTACTCTGCATTTCAAGGCTTGATTGGCCTATCAGCTAGTCAGTA
TGCTGCCATGGTTTTCATCACTGTTAATTGATCCTTTCTTTAATTAATCTGGAAAGGAAA
GCCCATATCTCTATCCTGTCTGATCGTCCCCTCTGTCTGTCATAACACAATAAAGGCCCT
ATCCTACTGCTAGTAACTCTGCCTTAGCTTCTCCCTCTGGCTCTTGGCCAAATGGACTAT
TTATGGTGCACCTATCTAACGACAAGCCTGCTGTATGGAGTTCAATGGCTGGGTTCATTA
ACAGTGCTTTACCCGGCTACTTCTAATTTGCATGCAGTGACACCTTGCTTTTAATatgga
tgtgaaggttagtggtaggccacggcattttctcaactaccaatagtctaaatgttgttc
tccccc
>NODE_81_length_514_cov_13.533074
GCCTGACATGGCAGGGAATACACTGCGCCTCTCTGGCGACAATAAAACGAAACTTGAGTT
TAAACAAAAAAAGTTACACCATATTTGCTCAGACTAACTATGATGAAAGGCAATGAAGAC
AAGGGATCCTCATGTAGGTATCAATATAAATATTACTGGAAGGTCAATTAATATGTAAAT
TAACTCCTCCATTTAATTAGCTATTTAACTATTTTCCAAGGCATGGACATATTAAATCAT
GCTTAAAGACCCCTCTAACTAGCCTCCTGACAATAGTGCCAGGGAGTCGTGGGCTCATAA
ACTACCGGCTTGACCTATAAAGAGCCCCGAGTCTGCTAATTCCATCTCAGCCTAATTTTA
TGACTTGCATAAAATAACCATAGTGCAGCTTTGTAGCTGTAAAGAGGATATGGGTAATAA
AACGGAGCCGGGGAAAGCATCAGAAATCTCCTCTTCACTAGTGTCCTCATTTATTATTCT
ATTATTCTTTGCAGGGTACCGGGCTCATGTGAAAGACAAATGACCTTATTATATTAAATA
ATTTGTGAGGATATTAACCGTTAATCACACATAAACAGCATTTAAAAGGTATTGATTTTC
CAGCGCTCTCAACAGCTTGTTAAATTTACGTCCAATAACATGATAATAGATAATCAGg
>NODE_82_length_619_cov_14.250403
AATTTACCTGCAGCCTCTCTTTCACAGCAATGAAATCAAGAAACAGCGATGTTTTTGTCG
TTTATTTATTCTTCTCCAGTAATCACCCCGCTAACGCCCACAGGGACCTCCATCTGGGGA
GATCACCCATGGTTGTGTGTGCTGTGATGCCAGTAGGTGGTCCTGCCCATGGCTTGGTGG
GTGAGCGTGGTGTAGTCCCCGCTGCCACTGCTGCTGACATATCAGAGCTGTTTATTAAGA
GGATGACAACTCTATCAAGCCCCATAAGCGGGCCCTCGTGCACAGGAGTTCTTTTGTTAC
TTTCAGGGAGGGTGTCATCAATCTTGCTGCCATGCTACTCTCTTGAGCTGTTGATGGCAA
ACACGATTCCTCCCTTTCTGCCTGGCCTCTCCCGCCTCACAGTCTGGAATCAGGCGTGGT
GAGGGGGATCGAGGAGATAGGAGGACTTTCCCCGAGAGTGCCTTTTCTTGACAGGCGACA
GAGCGGACCGTTTGGACACAAGGGGTGGATATATGGGACCATGTAATGAAAAGACGTTGA
CAGGACCTGCTTGCTCTGTAATGAAGGTCCTCTGGAGCTGTGAATGGATACACACATCTT
TCACGCTTTTGTCTCCCTGCCTTTCCCACAGAATCCATCTCATCCATTTTAACCAAAAAG
GAAGGTGTAAGAGAAGCATCCCAGACAACAGCTCACAgtggttaacatttacatgcaacg
acgtggtgtgaatttttaatgaaacagcaactaagttgattta
>NODE_83_length_380_cov_10.781579
GCCTGTGTTTGAGTGTCAGCCAAGTCAGCTATGGCTGCTCCAGAGAGCCTGAAGTCTGTT
GGGGAGACGGGACATTCCAAACAGCATAACTCATTCTTTACACCATCTCTGCTGCCATTA
GTTAATTATATGCAGGTGTTTTCCTTTCTCAGGTTTTTTGTTGTAGATCTAATAAAAATG
TAACCATAAGTACATAAAGCCAGAAAGACGGCGAAAAGGAAAGGGGAAGACAGTGTGGAG
GAAGTGGCTGAATTTGCTGTGTGAAGCAAATTACTGCCCCCATGTAGATTCATCAGTTCT
CCCTGCTGGATTAAGGAAGGGCCTTTCTAATGAAGTTCGCCCCGTCAAAATGAAGGGACT
AATTCTGATTTAGCTGAGGTAATGAACTTCCCCTCTCCTAGTGAGAGCAGCACCATGGGG
TGAGGAAAGAGGGGTGGTTGTGTAGGGGGGGAGGTGTGGGGGCAAAGGAGAGTGGCAGCA
AGAGAGAGAGGGAGACAGGACGGAGATGAGACAGGAGAGAGACA
>NODE_84_length_489_cov_11.384459
CCAGCTATCTTAAGAGATTTCACTTCTGTGAGCAGCAATTTGGCATGTTTTGCTGACAGA
AGCTGCTGAACTTGCCTTCAAGTGGCCATCATAGCTGCATCACACTCAGTCTCTGCACCA
TAGCAGTCTGCAGGGACACAGATCAGCACTAAGACAGGTTCATGTCTGTTTCTTCTCGAC
CTGCCATGACATAGCCTGGCTACACCCGCCACCCCACCACCTCCTTCGCAAGTCCACCCC
ACCTTAGAAGATAAATACCTGGAGGTGAAAGCTTGCCGCACATTCCTTTTCCCAAACATA
TTCTCTTGATGTCAAAGTCGGCTCCAAGGCCTCAGGGCCCACAAGTAAAGTGGTAATTCT
AAGGCACCCTGCTTGGGCTTGCTGAAATATGCATTAAACCTGCGCTGGATACACTTAGAT
GAGAGGGGGAAAGTCTGTTCTGAGACAAAAATGGAATATCATATCAGTTTTAAGTATTTA
TTTGCAAAAGTTTTTACTGAAGCGTTCATCTGAAAATGTGAATCTTCTCCTCTGTTTGTC
CATCAGTTATACTGAACAGATTCTCTTTAGAGCAGCTGGTCTGAGGAGATAAAtggattt
ttcagaagggattagaaagaatgaagtcaaagc
>NODE_85_length_510_cov_9.274509
AATACTTCCTTATCTCTGTAATCAGTATCAATACTATTGAGATCAACCTCTGCTCAGGGA
TTAATTAGAAAATAGATGTAGGCTAATCATCCTGCATAATGTATTGATGTGTATCTTGTT
TCATTAACAATCATCAACAATCCACTCATGTGATGTGATACTAACAAACTGTTTGCTTTA
GCTACAGGGGCTAGGTAAACACTCAAATGGCATTTCCTCTTTTTTTTTTCTTTCCTTTTT
TTTGTTCTCACCAGTTTCAGTCCCTTATGTTTGGTAATCGGCATTGCTAAGTCAGAAGAC
ATCAGCTTGACTCTATAAATTACCACCTGATCCTTTCTTCCTGGATAATTAGGTACCCAT
TAGTTCTAATCAAGTAGTTACTTAATTATTGCAGTAATTAGTCTAATGGTCTAGCAAATT
GAAGCTTTATCACTTTCGGATACTTAATGTTCTTGGCAGAGTACATCACAAGTGTCAAGG
CTTGGGCTTCAGCAATCAGGCAGCAGAAAACAAAGTTTATACCATGTCATAAATAATATT
GTTCTGTTCGTGGTTTGATGTGAAAATTACACAAGTTTGTGTTAGACTGTGGCAAATAAA
AAGCTGTGTATAAAAAAAATAATAATTTGAGAAATAAATTTTAATTTGATTGCa
>NODE_86_length_536_cov_7.268657
TGTGCTAGAAATATAAGAATGTCTTTCTGCAATGGCAAGGCACCATGACTGATCAACTAA
AAGTAAGATGCAGCAAAGAAACACTGAGTTATTAGGACAAATGGTAATAGGACATCTTAC
AGCAAAGATCATTTTAATGGTCCCAAATATTCTGAACAACTAAGTGTACACTCATGTAAA
AGAAAAAAAATGAGAAGATATGACAAAATTCATCACATCTAGAATTCCACTCAATCTTTA
ATCAAGACGGGATTACAAATTCTCCAAAAAATCTGCAGTTTCAAAGGGCAAAAAGGGTAA
AACTAGCTCACCTACTGAGGTCTTTAAAAACCTGTTCAAGTGTGACTGAAAACGTCCTGA
ACATTTAAAGGCAGGTCTTTTTTGTTGTCATTTACAAAAAACAGGAGAAAGATTTAAAGA
CAAATAGAGAACAAAAAGAAAACAATGAAGAAACTGCTGGCTTTTTTCTCTTCAGAGAAA
CAACGTCCACTGAGGAACGACGACACTGATGACATCATCAAATGACAACAAGGACAGCTC
TTTGCCACGTGCTGCCTCCCATCTGGTCCTATATACTAACTTAAAAGGGGACAAAAAGCA
ACAGACAAAGAAGAGGGAGAAACAGCAGAGGAGAAAAGaagtagaaaggaacaggaagga
ttctgaggagatgggtaagg
>NODE_87_length_608_cov_3.432566
ATGACTATGTGCAAACTAGCACTGAGTAAGAGGTGCTGGGAGGGCCCCTGTTGTGAGGGG
TAGAGAGAGTGGGAAAAGAGTGAGGTAGGAAGGAAGGAAGCAGCTTCTGTTGGATTTACC
TGTGATCACATCCCTGCAGTGCGCTCCGCAGACCCTCTTCTTCCCCGTCTGAGGGTCTGC
CCTCTTCAGTAGGTGCACCACTTCAGTGTAATTGGCTATGGCAGCCCCATACCTGGCAGC
AGTGAGGGCGATGGCGAGGTTCATTCGAGCATCGTTGTGTTGTCCTGCAGCGGGGGGACA
GGACCAGAGCAGGGGGATGTGAGTCACCCCGAGCCTGTGACTGGTGGTATGGAAGTGTGT
CGGAACCGATATGTCACATCTGTCCCTGTCACTTTGCATCAGCACGATGGCTGCTCTGGC
CACACAAGGAGCACACTTAAAGCCACAGTGGCCCTTTGGCCTGAGTGTGGGCCCCCCCCC
GACCGCCCCTCCCTTTATCTCTCCTGCACTGGGAAGGGTAACTGCTCCTCAGGAAAAGGC
ATGGAATGTAGGGATATGGAGTAGACGCATCAAAGCCATAAATATACCAAGAGTGCATAG
GTAGGAGCTGACAAATTGGTTGTTTGACAGTGAGCACTGTTCTTTTTTTTTTGCTCCTGT
GTATAACACATGGTAGCTATTCCTGCTGCcagtggatactcagttaatattaggtgaggg
tgtttttttttgttttttttacaattctttcg
>NODE_88_length_411_cov_17.863747
AAGTTACAAGTTCACAGTCACTTTGGTAAAACACTTGATTACTTGGAAATCAACCAGTCA
ATCTGTTTACCGATTGAAAAAAACAAAACAAAAAAACCCATGAAGTACATAAATGATATT
TGCTGTTTAAATAAAATACATAATTTCCATGATGATGTAAAAACTGGAATGGCACATTAA
GTGTCATATGAAACATTTACAAAACATTAATAAAATTTCCCTGATAAATCAAAGTGCATA
TAGACGCAGTGCACGTAGTCCATCTGAATGTTTCTTCAACGTTAGCCAAACGTTAGCCAG
CCCCACGCAGCAGGCCAGTGAAGCCACAAAACAGTTACCCATAGTATAGAATATTATAGA
AGAAGATAACAGTCATGAACATTATTAAATACAGTCAACACCAATGTTATATACAGTATC
GCACTGCTAGGTCTGGCTTGGTCTCATACAGTCCAACTCCAGCAGAAGGAAACCTTGGAT
AGCTCGCTACATAGTCACAACAGAAATATGTGATCACAATACAATGACAAGTCTGAAGTG
TTTTTTTTTTTTTTT
>NODE_89_length_727_cov_9.660248
TTATTATTTCAGACAAAAATCTATTTTACATTTTAAATTCCAACTTTGTGGCGAAACTGT
TTTCTCAGCAGCAATAAACTGGGCTTAAATACCCCCATCAGCATCTACTAATGAATGCAA
ACGCCTTGGTTCCCATTCAGTGACTCTGTCAGAGGGAAATAATAAGAAAGGAAGAGGTGA
GAAGGATCAAAAGTTTGGTTTGGACCGATAAGAACGGCAGAAAGAGCAGATATCCTTCAG
CTGTAAGACAGTGACACGAGTTAAAGAAAAGCACTGATCATCTTTGAGGGACATGGCATT
CTCTAATTCATAACGCTGGCATGCCATCATAATAATAAGGAATAGGATCTGTCATGGTGT
CTAGCTGGTGCTTTTATTAGACCGATGGGAGGTCTCCGTGCCTCTCCTTTCTGTGTTGTA
GTAATGAAAGTTACAGCACGTTCTCGCCCAGCCAAAGGTTGGCCCTGCCTAATGAAAACA
GATGAAGCAGAGATAAAGTGTTTGCCGACATTAAGGGACTCATTTATCACCGTTAGCCCC
CGAGCTATAGAACACCTTGGTCTGGAGCTCTCCTTTAACAGGCCCTGCCTCACAGCACCC
CGGTGGCACACTGCAGCCTTCCAGCCACATGCACGCCTCCATCTTTACCCTTCTTTCTCT
TTCATTCGCCGCGTATTTCACACCGACGGTTTCGCTGTTTACATCTGTACATACACGCCG
TCTCATTCGCACGGCTTATTGAAGCCGGAGAGAGGTTTTAGTGCCAAAAAAAAAAGGAGA
GCGTTTTAGTGGAACCTTTATCAAATCTAAAAGATTTGGCAGTCCTTGCGGGACCTCCAT
caacgcgccctcgatgttgacccctgtgggt
>NODE_90_length_475_cov_10.810526
CTATGGGGGGAACTTTGTATTTGACTGTTGTTTGTATCTGTCTTTCAGTGGCCTGATCCC
CGTGGGCTGAGACAGAGAGATGCCTCTATATGTGTTTGTATGTGTGGGTGTCTATATGTG
TGTGTGTGTGTGTGTGTGTGTGTGTGAGGCAGAGAGACTGGTGGTGGGATCTACCCCTCT
TCTTTCCTACAGCTGCAGCTCAGCGGATTAGCCGTCATCCACAAGGCAACATTACACAAG
TAGCCTTTGAACAAAAGTCATGGATACTATTAATGATATGGTAATCCGTAATGGAGCTAC
CTCCCAGTAGTGATTATACTGACATGGGAAGAATGTCCAAGAGTCCTGGACGCAACTACC
CAAACAACACTGTGGCTATTGTTGGCAGGCCTGGTCTGAGGCCTGCACCTACATCCACTG
GCATCAGCCGACTAACAATCCCTTCCTCCGACACGCACACACCCACACAAACTGCCCCCT
GCTTTCTTGACACCCTTCCCTCCACCCCGATCACCCTATGAATAAAAATGAAAACCCAAA
AATGGATGGACAGAAAGAGTGGgagggaaggggtgggagcggagggaagaaaaacaaagt
gtcttggccgggatcagcc
>NODE_91_length_377_cov_12.074270
TACTAGAATGACTGTAAAATAGATATTTCTATCTAGCATCATTGTATTATAAAATGATTC
ATTTTCAGTAGTTAATAATTCCTTCTTAAGTCAAAAGGTTATAAGTAGTATTTAATAATG
CAAACTAAAGACTATGGTAGTGTAACACGTGGATGAATTAATCTTTTTTATTTTCTTGGG
CGTCAATATTACTAAGAAGTGTGAATCCCTGTTTGCTTCAGGGCAAGATGTGTGACAGAG
GTGGCATCGAGCTCTTACAGTCCAAGAACGAAAATGGGTGAAGATCACTGGACTGACACC
AACTACACAGGATCTCTTTTAGTGGCTGTGGGCCATACGTGGTCACATGATTAGGCACAA
ATAGTGGCATTGGTACGACCTATTAGAAGGGGAATGGTGGAGATGACCTGACTATTGTCA
AAGCTTCCTGAACTGAGCTAATATGTTGGACACTCTCCCTTATCTTTGCTTTGTTGCATT
AAGTACTGAGCAGCTTTGTAAAGGAaaaaaacaggagtggg
>NODE_92_length_723_cov_11.659751
AAAGCTGTGAATCCAACAAATCACAAACTACTATCATCTTTGTGTTCCAGCAACAAAGGG
GTTACACAACACTGGCATGAGGGAAAGTGATTTCCCAGAAACCATTAGTCCTGCCCTTCT
TCAGTCTGCCCCGAGTCCACCATTAAAACATTTCTGTGTGAATGATTAATTATCCCAATA
AAAAAAAAAATCACATTCTAATGGCCAAATCATTTTGTAATCAGCGTTAAGCATATTAAA
AGCTGTCACCGCCTCCATTTGAAAATGTCACCATCACCACCACAAAAAGACAAAATATCA
AACTGGCTTTCGTAAAAGTGGTGGGGGCATATGCACGGAGAGGAGAGGATGCCCCCAAAC
TACTTTGGTTACACAAACTTTGTTTTCGGCCTCAATGCATCAGAGCCCTCTCCCTCCGTC
TGCCATCTGCTGCTGAAGAATCTGTTTCACTCGATGAGCCAAGCCCAGCCTTTATTGGTC
CTAATGGCACTATCAGCTGAGCCGCCAAACCCAATTACCTTTTAAAAAGGGAGGCCACCC
CAGCTAATCATGGCTGCCTAACCTGATTTGCCTGTGATGAAGAGACGGGATAAAGAGCAG
TTAATGGAGGGAGAATGATCTCACAAATACAAAAAACTCAATTCATTTCTCCGGGAGAGC
AATCTGTCCGATTCAGCGGTAATGGAGTGGAGATTCATTAGTCCTCAGGCCTTAGTAGTA
GCACCGTCCCCTTATCAACTGAATGACAAAAGAACATTCAGTGTTCTCCGTTTATAGACT
TCATTTTGTTGGGAAGGCACACAGAAAGGTGACAGATTGGTAGCAGAGGCTAGATATCAA
GATTGAGTGGTGTtgctgcaccttttc
>NODE_93_length_350_cov_19.168571
CTAACTCATCCATGATAAAAGTCATTTTTTACTACTAACCAGTTTCTAACCAACTAATGT
ACTAACATCCTAATTCTTCATCGTTGCTTTGGGTTTTTGTTTTCTGTCCATCCTTATTAA
CAACCTTTTTTGTTCACTATTCTTTTGATTTCCTTTCTTCCCCTTTTTCTGGAAAGCAAT
CAGGCATTGGACACGCTATGGTAAACAAACTACATTGTCTGGTAGATATCATTCTTATTG
TCTTTTTTTTGGGTTTGCCGTGTGTCCCCTCCCTCTCTCTTCTTTTATTCGTTCTCTTTG
AGTTCCATCCTAGACACTCTTATCAAAAAATGAGGAGATGGGTTTGTATTACCAGGCAAT
TCTTTCTTCGCTTCTTCTCAATTTCCTCCCTGACCTGCCAACAACCTCCTTCTTTACCCC
ACAATACCCCATCCTGTTTTTTTTTTTCACTTTGGCTTTTACTTTTTTCTCTTTGTTTTC
TCCACATTACTGCA
>NODE_94_length_521_cov_8.984645
CCCCAGAACAACCGGGAAACATTAACTGGCCGCTCCGCTACCCACTAATGGATCGGACCC
ATTTCATCAGCAATCTGACATTTAATGAATATATATTTTATCTTCCCGTGCCAGTTATCG
GAATGTCCTCCCCGTTCCGAGAAATGGTCGTCCTGGGACTCTTTTGAACGGGCCTTTTTT
CCTTCGACTGGCACCTGTACGCCAATCACACTCACTGCAACCGGCCCGCAATCTTCCCTT
GTTTTTTCCTCTTCGCTCTCTGTCTTCAATATGGTTCATGGATTAATAATTCATGGCCAG
TTATTAGGGCCAGTTCAATAGGAGATCTGCTGATGGAGGGTCGGCGCTCGGCGAGCGTGC
CCGGAGGGATGCTGCGTGTTGTTGTGTCAGCCCCCATCTGCCAGAATGCAATAAGGCAAA
CAATGGAGGCCTTGATTTCCACCAGCAGGCCCATAATCTTTAAATGGCTATTAGCTGAAG
AGTGCAACCAGTCAATAACCGACAAAATCCTTTTAAAAGCTTCTCTCTCTCTCTCTCTTT
CTCTCTTTCTCCACTCCTCTCAAGCTCTCTCTTTTTATCTGCCTCCCGCTCTCTTTCTTG
TCTCTTGTTTCTGGTCAAATTGGgacacagttgctacaataaaactcttatcatgagcgc
tttaa
>NODE_95_length_652_cov_21.539877
AAAACCAAAAAAACTCCGGGGCTTGTTATGGAGTTCGTGTGAAAGACACACGGATTTCCA
CCCTTCTTTACCAGTTAAACCAGTATCTCTGGATAGAACACACTCAAGTACAGCAACAGG
TAGAGTCTCTGACCGCAAACTCTTCCGTGGCTCCTCTGAAAATAATCTCTCCCCCTTTTT
TCTCTCTCCGTTTATCTCAATTGAGTTTCCAGCCCTTTTGTTCGCTCTTCTTATCACTTG
GAAAAAGGTGAACCCTCGTGTTATTTTTATTTTAATCTTTGCTTTAATTGTAGTTTTTAC
CCTTGTGGTCCCTGATGGCTTCGCACAGTGATACTCTGGTGGTGTTCTTTGGGGCAACAG
CTGGTGCAAATGGGGGTAAACTGGGTTCGGATGAGAGGGAAATAATTCTCTTGGTGTGGC
AAATTGTGGATCTACATGAGAAAAAGGTACGGACCTTTCTGACCCCTTCCTTCGTTGTAC
GGTTTCTTGTGTAGCCAGAGTGTTTGTGGCGTAGTGTCTACCTGTAGAGGAAGAGTGTTT
GACATTTAAATCAACATGGTGTGCTCCCTGTAGCCGTGCTTCATGCTAGCTAACGCTACA
TCAGCTCTCCGGCGTTAGCTCACCTTTTAACAGGTGTGCGACTGAAACTTAACGAGCAGC
TGAGAGACTTAGCTTCACCCAAAGGAGAAAAACACACCTTTTTGGTTTAGCATGTCAGCT
TGTCGACGAAAAACGACGCTTCATTGACAATtaagggcttttattgcaactacattgtca
attgtttgacttttta
>NODE_96_length_534_cov_11.516854
GCCTCCCTGGGGGCCACAAGGTCTCCAGCATCATTACCAGGACTAAGGATCTGACTCTGC
CGCCACCACTTGGCACTCCCCCTCCTCTCCCCTCACTCCTCTTCTCTAATTATAGGTCAA
GCACTCTTTTTGTAAATTATAAAACCTTTGTTCTTATCAAGAAAACAGAGCAAAAAAGAA
CGATACCATGGAAGGAAGAGGAGCAAGGAAGACGAGAAAAAGTATATGAAAAAAAGAGGA
GGGAAATGGTGTAAAAATAAGAAAGGGGGGGAAATTTTTCAATTATAAAACCAAGCTAAT
TTGGTATGACCAGCGACTGTCATGCATGGTGACGGAGCTCCATTATGCAGTCATTTGAGC
TCTTTCAAATTAGTTATGTTAATGTCCTGCGTGTGAATGTAACACTTGGATGGGACAAGA
TTTCAGCAATTAATTTCTACAGTCAGCGGAGAGACAAGCAAATTTATTTTCCCCCTCTCA
GGGAATTGGTGGTGGAGGGAGTGAGGAGGGGAGAGAGCATTCTGGAGCAGGGAACAAGCT
AAACACAAGACCTAAATAAAGCCTGAACAATGGGAGCCAATGCCTCCTCATTCATTCAAT
TGACAATGTTTTGCAGCTTAAACCTGTTTTATTAATTATGTttgacatttccttaattag
tttcatttaccccaaatc
>NODE_97_length_617_cov_9.367909
GTATTTCTTCTTGCCAAGGATTTTTTTTCTGAGTCAAAGATAATACAATTCCTTTTTTTC
TTATTTCCTTACAATACATCTTTCAGTTCTGCCTTTTCCGCGCATGAAATTCATTTTCTA
ATGGAAATATTTGTTTTGTAAATCAAATATGTATTATGCACAGAATGCAAAGCACAAATT
AAATTATGTTAATGAAATGAAAGAGATATGAAATGCATATTTCATGGACAAAACATAACC
CTGCCGAACAGCCATTTCTTGATAAAATCTTTAAACACAATCTCATTCGGAGAAAGACAT
ATTGCCGTGGCAGATAGCACCTCATTAAAATGGTCTCCTTTAATATCAGTGCTTAGTATA
TATGGGATTGTAAATAACCACTGGGGAAGAGGAACCAATAATGAAATACTGTCTTTAATA
GCTTGCCATTGATGTCAGCATAAAAAGTCTACTAGAGGAATATTGGAAATTGGGTGTGCA
CACACATAGTCAAAAGCTGTAAATGATTGCATATTTAAATAGAGCTGACTAAGGAAAAGA
TGATATAGATATTAGTAATAGGCAGAAAATTATGCTGACCTTACATAATTCCACAAAAAA
GCCCAGACTGTTTTAAATTTTATATTGGTTACACTTAATGAATAATAGATTCTGTAGCTG
TTGTTGTGCAGTCCATGATGTTAATAAAAGCCTAAGAAtctattattcattaagtgtaac
caatataaaatttaaaacagtctgggcttttttaaatctta
>NODE_98_length_498_cov_9.008032
CATAACCATCAATACAGATCTTATCAAAAGTTATTAATGTTGAAGTTGGACTTTCTCACT
CCCATGTTACCATCTAGTCTGGACCAATCCTGATCCACGGTGCATGGTGTCATGGTAACC
ATGGGAAATGCTTGGTCTCTGTTTAATAAACGTGGTTGGACCAGAGTGAGGGTCCCATAT
TGACCACTCAAGAAGAGATTAAACGCTGGTGACATTTCCGAGGTGGAATTTGCAATTTCC
ACAAATATGAGGGCGTCCTCGAGACCGGCATGACAGCACATAAAATCAATACAAATAACC
TGAATCCCTAATACCTTGATCCCTGTTAGTGGAGGGATGCATTACAACTAAGACACTGGG
AAGTGGGAGACACAGCTCTCTGTAACCCCCCCTCCACCTCCACCAACACCACCAGCAGGC
TCACTGCTGATTCCTATCGACTGTCTCCAGGCCAAACACAGACGCAATAACAATTAGGTG
GGATACTGGCCCAATTCTCTCCCTCTCGCACAAACACACACATGTGTCGGAAACACACAC
ACTCACACAACACTACATACATCTAAAAAAAATGGACAAATATCATAAAATGTTGGTTTT
TCATATTTTTTTTTTTGTTTCTGTGGGTAAGATATATAAATa
>NODE_99_length_487_cov_7.739220
GGGGAAATTGCTATTTCATAGCCGCGCAGCCTTTGTTCGCTGCGACAAAAGAAAGGCGAC
TGTATATCTGGATCAACTTTTTAGGACTTTTATTGTACAACAACCTTTGCATAACAACTA
TTTTTCTCAAGCGTTGCCCGAGGCACTGCGCATGCGCGCTGGCTGCTCGCTGTCACTAAG
ACATTTTTCTTCACGTTGGAAACTGTCACTGGTGACGTCAATCACAGAGCTCTGACCAAT
TAGAGCGCAGGGTGATTGTTTAGCTCCACGGGCTGCAGCGCCTACCATGAATCTCTATTC
AGTATCAAAGCGTCCTGCTGCTGCCTCTCAACCGAATGGGATTCCATGTAGTCTGCAGAT
AGACTTAACTTTATAAAGTTTTTTTTCTTTATTTTTCATTGCGATTAAAATATATTTGTC
ATCATCATTATTATTTTGCCTGCTGTCAAGTTATTCTAAAATTAGGAAGTAATGAGCGTG
GATGCATTGGGAAGCCCCGTGATGGACCCTACGTTTTCCAAACGGAACACGGCGCTGAGA
TTAGTTGACTTGGCAGGGGCTCACCACCATCACCATCATCACCACCATACCCCTCAGAGC
GTGACAGGCTTCCCGGGGTTCAGCAGCCATc
>NODE_100_length_622_cov_5.286174
GTGTTCCTCTCACATATTAACCTTCACCATCTAGCCTGTTGCTGACTTGCCTACTGGGAA
TATCAACACAAACTCCCTACTTGTGCGTCAAGGGTGGGTGAGTAGCTCATGTCTCAAAAG
TGGTGTGTGGGGGTTTGCACACATGTTGCCAGTCCAATTTTACTGTCATTCTCTGCTTCC
TGAAACTCTATGATAGGGAGCAGCCTGGCTACCATGGGCCTGCGAGGGTTAATCTAGCAC
TGAGCCAGATCACCTCAGGGGAACCTGCCTGGAAAATGGGTTAATAAAGGTCATCCCCCA
AAATAAACACTTTACAGAATGTTTCTCCATTCATCCCTCCTTAAAATCAACTCGCAATAA
AACGGGCCTGGGTGCAATTACTGCCGCTGCATTGGGGCATGAAATCAACCTGTCCCGTGT
TCTGGCTGAGGTCTGCTATGATCTCCACTTTTTCAGCCTATGCTGCTCCCCCTGTAGACC
CTTTCCAGGAGTAGTTGCACCCAGGTTCTCTCAGCTCCAGCACGCCAAACCTACTTAAAA
CAACTTTATTGATCTGTCCAGAGGTGCAAAGCTAGACTGAAAACTAAATAAATAGAACCA
TTTTGTGTCTACTGAGCTTTTATAAAAGTGCAAGTGCAGAAAGTGCATTATAGAAGAATA
GAAAAGTATGTAATTCTTCCAAAAGTAATTTTGTAAAATGTGCTGTTGCTGAAGAAAAat
aaatggccaaggagactgcgacaaatgtccttaaataaaacattgc
>NODE_101_length_517_cov_9.671180
AAAGCTGGCTTTTAGTATTAGTGTGCACTCATTAGCCCTGGCTCTAAATAGGGCCCTCCC
CCACTTCTACCTCCCCTCTCGGTGGTACATTTGCCCTTTTTATGAGCCCTCCTTTTCCAT
TTTTTTTCCTCCTCCTCTTCTTTCCTTTCTCTTTTTTTTCTCAACCCCAACACGGAAATT
GAAACTGTATCTGGGCTTATCTGCAACCTCCCCGTGCATCAACTGCCGAGATGTTTAGAC
AAATTTTATGCATTATGCAGCGCAAATATCAAAACAGTTCTTGGCAGTGCCAGCAGAAGC
CTCATTAAAAATTCCTTAATTAAATCTTCTTGCAAAATGTAATCAGTCCAAGGAAGGGGT
TTTGTGTGTGCGTGCGTGTGTGTGTGTGTATGCGTGTGCAGAAGACGACGTGTGCGTATG
TGTGTGTGTCTGTCAGTGCCAAGGCTTTGATTTGTGCCCTTCATGTTATGGCTTGGAGAA
GTAATCATTAACGCCAAAGCCACTTTGGCTTTTCAAATGCTGTTTTTCTTTCTTTTTAAA
CAGAATAAACAAACAAGTGATAATCACCTTTCTAGTGTCGGCTCAAGATGAATCCAGGAC
GGGGGGACATTGTTCTGTGCCCACTGAAAATAAGATACCTCGCCTCCCCCTGATGCTTtt
g
>NODE_102_length_291_cov_23.158075
TAATATTAGGGCTTGTAGGGACGTATAGCAACATGTTTCCATTAAACGCGGCGTTTCTAA
GAATAGGCCGCGGCACATAAAGGGAAAATTTACAAGGGTGTCAGTCAACAATTTAATAAA
TTGAAAATCCATTTATCTGAATACAGAGTTCTGCCCTTCACTCCACTGCCTTTCCCTAAC
AGATGGTGTTGTGGGTGCTTATGTCCAATTTGATTTGAACCAAACCCTCAGCCAATTTTT
ACACTGGCATGAAATCTCAGCGAGCCAGATCCACACACTGGCAGTCAGAAATAGCAGCGG
AGAGGGCGCGACATTGTGAAAGAACGATGAAGGGCAAAATCTGGAGCGACATTCGAGAAA
GTCGCAGAAAAACTTTCCTTGTTGTTTCGTTTTGTGTCAGTTTTTTTTTTCTTTCTTTCT
TTCTTTCTGTCTTtc
>NODE_103_length_528_cov_12.041667
AGGTTTAGCATTCTCACAGCGCCAGAGCTGTAAGGAATTAATATTCATCGCTGGCAATTT
ATGGATTCATTTATCACCCACATCTTATTTGTTCCTTTAATCGACCCTGGGGGTCTGACT
ATGGCCTTGGCTAGCCACCAGTGCTGGAGCGTTATTCCTCTTCACACAGGCCTAGTGTTA
ACGCCGCTGGCCAAGTTCACAGATTTGACTGACTGTGGACTTAATGCTGCTTGCCTTGTT
TTCAGCACTTGTCCCTCCAGATTTGCCACCCTGGCTGCACAATTTCCTCCAATTCTAATT
ATTCATCAGCTCGTTATGCCTGTGCCTGGGCGCCTCCCCTAATTAGAGGTGACGCGGGTT
TGGTCCCAGGCTAGCCCCAAGTGAGGGAACCAGTTCAGAACCAGTCCACGGCGTGTGCTC
ATGGAGGACTGGGTAACTGCCAGCCTCTCCAAGTGCATGGGGGAGAAAGGAAGGGCCTGT
CTTGACAGTGTGATGTGACGTGCCTTCACACAGTTCTTCTCCCTCACACAACACACACAC
ATTAATCATTCTGCTATGTCCCATATCTATTAGCATAACCTCTAGATATTTATAGGAACC
CTGAAACAATGAAAATTCTTTGTCTCTGTGGTGTTATGTATTGCCAGTGTAGTGTGACTT
TTTTTTTTTTGC
>NODE_104_length_370_cov_7.386487
CAAATGTTCAAAGTTCAGAAAAAGGTGAAAGAATTTGTCAAATGTTCAAAGTTCAGAAAA
AGGTGAAAGAATTTGTCACCCAGCCCTCTGTCTCCATCCAGGCCGTCCCCCTGCCTGCTG
TGACCGATTTTGTATACAGGAACAAAAAAACTGCTTATTGGAACCTGTGAAGGATGGCAC
GTTCATGAATCCCCCATTGAGATCAAGTATAACTGTGTAGTGTTAATTGTGTACTATTCA
CCTTGTACAGCTGTATTCCTACAAATATGGTTTACTGTATCATTGATACTGTAGTTTCAA
AGACGTGAACAACTATTTTTATGAAATGCGACAGTACTGATATATTACATTTTGCTAAAA
AACAAAAAACTTGTTTACTGAAAGATATTCTGAAATACTGTCAAATAAACTCTTGACATG
GTGTAAAATATTTTTTTCTAGAGATTTTTACTGAAAACGAGCCAAGAGCTGAAACAAATG
ATTCATCGATGAATTTTGATAACTAGTttttgtt
>NODE_105_length_952_cov_11.523109
GATCTCTTTACTAAATCCCTCCTCGTGGGAGCCAAAATTTGGGCGACAGTCTGGTCCGGA
GGGCCAGAATCTAAAACTCTTTGAAACAGCACACCGTATGTTTTTACATAATTCTCAGAT
AGTAATCTCTTTTTTCGTGTTTTTGGTTTCGCCATTTACATAACTGTGGTTAATCACACT
GACAACACATAGTTTTTGTTTGCAAACTCAGGACTGTCCATCCAGGTGACTTGGGAACAC
GTCTCAGTTCTCATTTCAAGAGGAGTTCATCCACCTTTGTTGTTTTTAATGGCTGCCACT
TTTCCACTCCACTGTTTTGCCGGAGAGCTCGTTCATTTGGGCAGCTCCTCTAGAGAATCA
GTGAGGGGGTCCATTGGTGCAGCCGCGCCGATGTCGGGCTGTTTCAAACGCTTTATTGTG
TTTTTCAAGGCTTGCCTCTTGTTGCAGAACCAGACGCGCACCACCTCCCTGTCATAGTTC
AGTTTCTCGGCTATTTCCGTCATTTCCTGTCCGGAGGGGTGTGTGTTCTTCTCAAAGTGG
CTGTTGAGGATCTCGAGCGCCTGCGGGGTGAAAGAGGTCCTCCGCTTGCGTTTTTTCGAA
GGCTCGCTGCCGATAAACTCAGTCAGGTTCTGCATGCCGGATCGGTGGCGGGCTTCAGCC
TCGGCCATCCAGCGCTCCAGAACGGGCTTAATCTTCTGGGCGCTTTTAGGGGTGATGTCC
AACTTCTCAAACCTGGCAGGATATAAAAGGCCAGGGTTCAGTTTGCCTGTCAGACTGCTA
CCTATAGTGTTCTCTTGGGCTTCCTGTGGTAGGAAAAAGTGGCTTCTCAGGATGGTGTGT
CTGGGGAGAATTGAGAAAAAAGAATCTTACTTAGGTGCCCTGCCAGAACAAGGGATAAGC
TGCCTGCCTTTTAGTCTCCTCAACCAGAATGCCACAGGGACTGAGACTAACATCCAGGTG
CACATCTGGGACAAACGCCTCTGTATTCTGCACCTGGAAACACCTCAGCTGCAGCAGCTG
GAGGTGACGGTTGCCAGCAgcgtgttaattttctgggcgaggttgtggttctctgtccca
aattggcaatagtgga
>NODE_106_length_600_cov_25.396667
TACTAGTAGTCCTCTGCTCAGCTCAGAGTTTAACCCAGTCCAGTCCTTAATGATCTATCT
GTCTGCCACCCGCACAATGGCCCACACCGCTGTTCGCTTTCATTTACAGAGTGCCAGTCT
CTGAACTCCCCTCATCAGCCCTTTGTTCCTGGCTGTTTCATGTTTTTTGGGGAGTTGAAT
GGCATAGCTGTGTATGGGATACTTTTGAGCGAGTGGTTTAGAGAGACAGCTAGAGCAGGA
ATTTTCCAGTGCAATACATTATGAAGATTTCACTTTCTGCCTTTGATTCTGCACTGACAG
TTATCCTTCAGCCCTCCTTTAAAGTCCCACTTTCAATCCCTAATGGCTGTCATGTCGCTG
CGCTCTCTGGACTCTTACTCAAAGTGTCATTGGCATAATGGTCGGCAGCCGTTGGCCTCT
TTTGATCATCCATGCTGTGTGCGAGAGCAACTGGAGCTGAAACACTGAGGTGTATGAGGT
GTCTGTGTGTGCGTGCACTGCTTGCGCCTCTGCTCGGCTGCCACTCCCAGGCAGAGCTCC
ACGACCGGAAATCTAAAATTCACTTTCAAATAGTTTTCCTCCTGTTCTTGGTGCCTAATA
GCCAGGCAGTGGAAAGTATGTGTGACTGTGTGTATGTGTGTGTGTGTGTGTGTGTGTATA
CTCAGTGTGTGTATACTCATTAAAAGGATAACACaggtttctactgtatcagcatctcag
gctcagcccagtttggcactccct
>NODE_107_length_501_cov_8.514970
ACGCCGGTGTAGCCCCAAGGTTTAGGAGGTAATTTCTTTCTAGCACTACTTAAAGAAAAT
AAAAATCAACTCACCTCTCAAACTAATAGCTTCCTATTGAACTTCCTTGACGGTTATGTG
AACCGGTCAGCACAGCGTCCACTTTCTCTGCGCTCTGTTAGGCCTAACCTATGCGTGGAC
AATGTATTCAATCCCCTTTTTGTATGTCTTTCTTTTAGGGTATTTTAAAGTTTACAAGGT
TACATATGCCAATTGCCCCAAGCAGGGCCTGTGAATGGTGCATAGGAAGCACGTGGTGTC
ATTTAAGTGGGTTTTATGGCCTGGAAGAGCTGACAAACCTTCGATATATACACATCATAT
ATAATCTTAACTGTCCGGAATCGCAGCTGCTGGCTTCCCCTTATCGGAGGAAGAAAGGGC
TTTGTGGCAGTGAGGATGCAGTACCTTTCTCCGGACTGTGTAGTCGGGTTGGTGCGGAGG
ACTGAGAGCTGCTGCAGTAAGTTGCTTTTAACTTTGACTACAGGCCTGCGACTTATTTCA
TAGCGAACGAAATATTTTTGTTGTGTGtgagtgtgactaactttaaacgcacgagcgttt
aaaatccattgcacctcggaatgaacgctgttaatttgttgtgaa
>NODE_108_length_466_cov_12.587983
AAAAGTGAAAGTCCCTCAGCCAGTGAACTTTGTGACCTGTGGGCTTTCCATGTGACCCCA
CCAATAAGAAATGCCTTAGGTAATTTGAATCAAGTGGAGGTGTGTCACTTTCAAACAGAT
TCGGCTGAATAGGCCTGCCGGAGCAGCGCAATGCTCCCCCAACCAGATGTGTGGGGCTGT
TTTTTTATTAAAGGAGAAGCTGATAGTTGCAGGTGCAAGGCTGACATGAGGGCCAGCTTT
GCAGGCCTTCATAAAGGGGATATCCATTGCCTGTGTTTAATCAGAGCCAGTGGGATGGGA
TGGGATTCATTGCTCTTTGATGGAGAGCACTGTTATGAAGATGGACAGTCACTTTGCTCT
CTAAGTGAAACCATCGTTTAGCCTCAATTCCCAGAGAAAAGGGCCATTTGTTATCCACAG
GGGAGTGCAGCAGGGGTGGTTATGCTAGGTGGAGGCTGCATGCATTTTCCACACAATTAC
CGTGCATAGGCATACATTTATGGTCAGAGAAAACTGACTATGCTAAAGCCAAAGTGACAT
ACAATATAGACTCTGAATATCCTTCCCTCTAATACCAACAGAGCAGGAGTAAAGCcaaca
cactcaatca
>NODE_109_length_520_cov_8.586538
TACACTACCCAGCTCTGACTTTTCATCCTTTTGTCTCGGACAGAGTTATCCTGCACTGCT
CCCAAACCTCATCCAGTTTTGTTCTTTTCTTCTGTTCGTTTTGTTTTACGTGTCCCGTTT
TGTTTTGTTTTATTTTATTTTTTCTTTTCTTTTCTTGTTGTCGTTGTTGTCGTTGCGTTT
GTGTTTGTTTCGGGTGTGGGCTGTGTGTGTGTGTGTGTGTGCGCGCGGGCGTGTGTCTGT
CTGTGTGTGTGTATTCTCTCCAGCTGCCTCCGTTGATTACGGTTCCTTTGCAGACAGATG
CAGCACCTGGCTAGAGCTGCTTAGGCTGAAAGCTCACACCATAAGACGAGGATCAGTTAA
GACAAGTAGGAGGACACAGTCTCTAGCACACTCTGGTGATCATACCCACAAATACAGAAC
ACAGCCTCACAAAGCAATCACACATGCTCACGTACACGCACACACCCCTCCATGCATGCC
GCTGGGGGGCGGAGCATTGGAAATCAAGCACTGGCTTTTAAAAAAAAAAAATCTAGAGTG
TGAAAGTTGAAGCCCCGCCCCTCAGAGGGATCCACAATCAGCAGCTTGGCATTAAATGCC
CGGGGCAGTGGTGACCATGATTGCAAATTTGAAGCAAGTTATTTTTATTTATTTATTTAT
TTTc
>NODE_110_length_364_cov_15.513737
ATGTGTAATCGCGTCTCCAGAGTGTGATTACATTGTATGTCAGTTTGTGTATATTTTTGC
AAGTGTGTTGTGCTGTCATGTTTGTAGCATTCCATGTGGGAGGGTCTGTTGATAAGTAAG
CCATCTGTAGTGTTCTGCCGAACGACATGTTGTAAAGCGCGATTTGAGAGTGTGGAGAGA
CTTGACTTGACAAATCTTGGCACATAATGAGACAGAAGGGAGTAAAGGCAGAAGTCTGTC
CAGAGATAAACAATTAGATTTGTCCCTGAGGTAAAGGCCATGCAATGCAAGGACTCTCAG
ACTAACAAAATCAATATGGCTTCCAGTAAGAACACTCAGGGGGTAGAGTGATGAAGAGGT
TATCATTCATTTCTCAGATTAGGACACACATACACAATGAGGAACAGTCTCGCTTTAAAA
ATCAATATGATCACTAGTATGAAAGATGCTTGTCAGTGATGTATATATTTGAAAGTATGC
ATCTGCTATTCAACTCTCTGTCAAatgc
>NODE_111_length_369_cov_7.932250
GATGGGTGGGTGGGTGGATGGGGGGAGAAAGAAAAGTTGTCATTTCCCAACTCCTCATTA
ATATTCCGAGGTTAAGAGCTTTTCAGCGAAACGTAATTAATTGAGCCCGAGCCTGACAGT
AAACAAGCAATTTCAAATTAAAGCGAAATGACAGCGGCGTCATTTGTTAAAAACGTGTGG
GGCCCCCCGATTTTGGCGACAGATAAATGAGGGAAAATGTTAAGGAGGGAGAAAGTGATG
AAGATATTAATCTTCACCTGTCTGTGTCAGCGTGCCACTCATTGCCGCAATGTTGCTTTC
CATCCTCTGCAGATGCTTCTTGTCCTCTCGGCTTCTCATAATGAGGGGAAGGATGTATTT
CTGCAATTAAAAGCATGGCACAATATTACACTTCTCTCTGGTGGAAAGGGGGCAGAAAGA
TGAGGAAAAGACGGACCCATCCAGACTTGGCAGTGTCGGGTCAAAGGCATTGTTTTATTG
GACTCGTGCCTCACTGTCTAAACTGCGTGATTa
>NODE_112_length_307_cov_5.622150
TTCACTATCCCCAGGAGTCACAAACACACCATACCTCAAGTGAGCAACGGCAAGCAGCAC
AGCAGCGGGATGGCTGCAACCATTCATGTATCACACTGCGTCCACAGCCTTCACCTTCCA
TGTCAGCAACACGCCGCACCGCCGCAATCCTTCAGCAGCCAATTGTTAGTCTCATTGTTT
TTGAGCACACAGTCTGGCTGTACCGGTTTGATTTCCAGTGACACGTGCCAGAGGTTGCTG
TCTTGTTTCCTGGGGTAAAGAGATGTGACAAACACAGACAGAGCAAAGCTGAAGACAAGG
CCAAGTACTTGAGCAAACCCTGTGATTGGCCCTCAACCGGTGCCTCTTAAATGAAGGCAT
TTTCATCCGGACCACGCCCTCCGGTCCAACCCCGGCACCCGGGTCCAGTTGGATCACGAG
GTGGGGTCTCCGGTCCCCCCGCCCGGCCCCc
>NODE_113_length_660_cov_13.392425
ACTGAATGGTTTTTGACAAGAAAATAAATCTTTGGGGTTGTTTAATATATTTTATATTTT
CTTTATTTCGGTGCTAATAGAAAAACCAAATTAAATGTCCACCAGCGAGATAGAAATGCA
AAGATCGATGATCCTGCCCCTACTGTCCAATCACCCCTATTTAATTGACTGTATTTTCAG
GGTAATTGAACTGCTTGTTGTAAATTGAGGATTTTATAGAAACGACATGAAAACTACATT
TACTGACATTCATCGCATCTTTGACATTGATTATCTGATCAGCGCCGTGTCATGCTAACC
TCCAATTCTTCATTACACACTGTTTATGAGCTGTTACAGAACAACTTGCTTGTTCCAGAG
TGATTGATTGCCTTATTAACGCGTGTTCTTGTAAGTGTGACCGGACTGATTACGATGCAT
ATGTTTAGAATAATGTTTCATTTAGCTGACTGCGAGTAATGCAGGGTGACAGCTGCTGCG
GGAGGACAAAAAACCTAAACTACAGGGAGCAAGCGGGGCCAAAACGCATTTAAGGTGGAA
CTAGGAGACAGCGCACAGCCCCCTTGTACGGTCAAATGCAGCCGCTCAGCACCCAAGATG
GGGAAACTGGCAGCTCCTCAGTGCGCCAGAACACAACATTATTCCAACTACATGTAGTTA
TGTTGCTGCTGTAAATCGTTTAAAGGCTGGATTCCACATTTGCGGTGCAACTGACGCACC
AGCTGTTATCCAAAATACTGATTAAATCAATCAGATCTCACCCAACACTGCACCGCATCA
TATTGCCAAAAAACACCAACATTt
>NODE_114_length_568_cov_6.987676
GCTCAGGGCCTCGGCTCCAATCTGGTCACAGAGGTGCGAGTCTATAACTGGTTTGCCAAC
CGTCGCAAAGAGGAAGCCTTCAGGCAGAAGTTGGCCATGGACGCCATCACAGCGCCGACC
CACGGCATCAACCCACTGCTGTCCCACAGCTCGCCGCATCACCCCCAGAGCAGCGCTTCG
CCTCCCAGTAAGATGCCAGGTGGTGTTGCTCTGCATGCATGAACTATACGCTGATGTCAG
GGCGCCTAAATATAAGAAAGTAGCTCAAAAGTTGCATGGTGTAGTTGTGCTCGGAGTGAA
ACTGCCGTCAGAAGAGGGGCCGAGGCCGAGTTGATGTGATCAGAGAGCCGAGAGAGAGAG
GGGACAAGTGATCAATGAGCGTGAGTGAGTGAGCTGAGCAAATGCCATTGTTATTCTGAT
CTTTGAAAACACACTGAGAACAATCCACATTGTACCTGCAATCTCCACTCCAAAGTCAGC
ATGGAGAGGCATGACACAAAGGGCAGCAATCCTGTGACAGGCAAGGGTCAGGCCAGGGTC
AGGGAGGTGGAGGTGGGAGGTGGTAGCATTGGTGGTGGTGGTGGTGGGGGGGCAGACTGA
TCCAGATCGCCCCCATGTAACGCTGTCATTTCCACATTTCCTCCTCCTCCTCCTCCCCGT
GCAGGTTGCTAATGAGAGTTGCCAAAACAAGGAGacaacacgccgcgattat
>NODE_115_length_500_cov_10.632000
GCACATCCCTTTACCGTTATAGCCCTTCACACGTCAGATAATACACTTTTTATGCACTAT
TCTAAATGGAAATGAAAGTGACAGAAATTCCCTCCAATGTCTGATTCCAAATCCCAGTAT
GAGGCGAAACCTAGGTAGTGAAATTAGGGGAGAAAGCTGGGGATGAGGAGGAATGTGGAG
CTGTCAGTCAGTCAGTCAGTGGGAAGGGGGATTATGCAGAGCTCAGAGCAGTAATTGAAC
ACCATCGGGCCCGCCCTCATTTACATCTCAGCCTTCTGCCGGCTTTGATTGGCAGCTGTA
CATGAAATGCCACATCAGTTGAAAGTATGTTGTGAGCTGGCACTAACAATCCTGTGGCTC
CGGGGAGACCTGCCATATTGTAATTTGGTTATCAGGCATGAAGGAAATAATTCTAAGTGC
CAGGAAATGTGAGGCAGAATAAATGCTTCATTGCTGCAAGTTGCCCAGGGTGACAGTTCT
TATTTAATGTACAAGAGCGTCCCGTTGCCTGTAGATTTGGGGAGCAGAGAAGGGGGAAGG
AGATGTAAACTAGGAGGTGGAGAATTTTCACAAAGACCGTGTTAAAATGGAAACCTGAAG
CAAAAAAACAACAACAACAACAAAAAAAACAAATACAGATAATc
>NODE_116_length_698_cov_14.879656
TGTTCTACTTAATGCTTGTGTTCATGCGAAAAGATTTCTGAACCAGCTGGAGTTTTGTGG
TCCTCCCCATTGGTCATTGGGTTGCAGGCCTGGTTCAGTCAGAGGTGATTGAATAGAAAT
ATTGTTTTTTTTTTCTTTTTTGGGGGGGTGGGGGGCATACTGATGAAAGGTTGATTGATA
TGGTGTCAGGCGCTCTGTGATGGATTAAATTGTGTGTGCAGACATTGTGGCCCTGGCCAG
TCATGGCTGTTGCTGCCTTTTCCGCCAGCCACTGCTGCGGCAGCTTTAAGAAAATTTGAT
TTTCGCAGCTCAGAAACACACGGCAGCCCCTTTCTCTCCGCTGCCTGACTTCCATTTAGT
TTGAGAGTGCACAAGTGATTCTTTATTGGATGAAATCTGCGCCGGATTGGATAAAGTGTT
AGAGCGCTGAGCCATCTATCACTATCACCGCCCCAGCTCCAGTTTCATTTTAAAAGAAAA
GAATGAAAGCAGAAAAAACAGAAAGAAGAAGAAGAAAAACAGACAGCCATAGGATGTTGG
AGATTTGAAAATTAACTGTGGCAAGGAAAAAAAAGATCTATCCTCCAACCACTAAGCCTG
TTTCCTCTGTTGGAGGATACCAAGCTTTTCTCTGTAGAGATGCCCCCGTGACTCACTAGT
CTCTCAAGCTCTCCTGTCTCTCTGCTCTCATAATGTCTGCTGACCAGCTCAAGCCCACAC
CTGTTCGCACCCTGCTCTTTATGTCTAGCTCGTTTAACATTGCACTTTGCTTTTTtttct
ctccgtatgtggtcctcaccactgcaacatcttgtgtttactgttgtatgggcaattatt
tt
>NODE_117_length_455_cov_16.613186
TCCTTGAGCAAAAAAAAAAAAAAAAAATCTAGTGGATGGGAATAAGCTTGGCATAATGCA
TGAGCGTTTGATGGTTTCTACAGTTAACTCTAAAGGAGAAGTGGGAGGCGAGATTCTGAG
CATTTCTCCCTTTTATCTCCTTCACAGGTGTCAAAATGGAAGAGAGCCTCCCTCCTGGCA
CCAGCTTGAAATGCACAATCTGTAACTACACGGCAGATTCTCTTATTACATTCCAGCATC
ACATCATGTCTCACCTGTCACAGGCGGCCTTCAGATGCAATCACTGCCATATCAGCTTCC
AGAGCCACAGGGAACTCTTACAGCATCAGGACTTACATGGGCACGGCAGCAAACTTCACA
GGGAAGGCGACGGCACCGAGCATTCCCCTAGGGGTCCTGAGGAAAGCCTCCAGCAGCAGC
AGCAGCAGGCCCGCGCTGAGCTGGCCAACAGGAAGGATGCTCTGCTGGGAAGTCCCAAAG
GGGCCCTCAACAAGGAGACCAGCACAGACGGAGAGGCTGACAAGGCTGAGAAGAAGCCCA
TGCTGTCTGTTCAGAAGGGAGAGGCCCACCCAGGCAGCAAAGCCAGTTTTTCATACACt
>NODE_118_length_526_cov_13.365019
TTACCCTCAAATGTGCAATTCTATAACTTGTACAGTGGTTTTATAATGATGTTTTAAAAT
GTAATAAGTATTTCACTTTCTTTACAGTTTAGATTTTCTTGTAAACAGGGAACAAAGGCA
ATAGTGATTTTAGGGTTAGTTGAGCCCAATTGTGACATGAGGTAGCGAATTAGCAGGACG
TGAAGCACCATAGGAACTCCTAACCTCTTGATAGGCGCCTCACAATCAAAGTCATTAGCC
AGTGTAATAAAGGGCCTGAGATACAGCCATTCTTCAACAGCCTAACTCTTTTATAACCAA
CAGATTAAAGTTGATTGGATTAAAATGACATTCTGCCCGTCTGACCTTGGCAGCAGCAGT
TAAGTTCACCCAAATTAAATTTCTCCGTAATAAAGATGATTCATTTGTTGCCTGACGTAG
TAAATATAAAACAGAAAGAAAAAGGAGAAAAGATTAAGTGACACACGTCAGTGCACACAT
GCACAAATGCACACTTGTGCACACACATATACATGCATACGATGACATGAATACACCCTT
GCGTGCACTCACACAGCATTGTTGGAGCTGCCAAGCACCTGGGTGCACATGCAAAACCAC
AGAGACACCCGTCTGAGTTAACCTAAAACTTAAAATATGTCGTTTAAATCATTATGTTAA
GGCCTCtagt
>NODE_119_length_551_cov_12.751361
CAACTGGAGGTTTAACAGGAGTTTTTCTTGCTGTTCTTGCTCTTTGTTAGTTTTATATTG
ATTCGCTGTTCTGCCGAGTTCCTGACAAACAATAAAACTTTTGATTTTAAATTTCTATTT
TTCCTTTCACTCCATTCAGATTGTATTTACATGCGGCTGTGAGATAGCCTCGGTGGAATT
TACCAGTGCAGTTAATCCACTCTGATGGTCTAACAGGGATTGTCTGCACAGTATCTCTGC
AGCCAAATCATACAGTATGAAACTGCATCAAATGAACAGATGGCAGTGACACGAATTAAA
AGCACAGAACAATAGTAGAATATAAACCAGAAATGACACCCAAAGTGGCTGTTGATTTAT
AGCCGTGGCGAGTTTGGTACTGGGCTTCCATGTATATTAGTGCTACAAATCTGGGTCCAT
TTAGCAGGGAGATGCTCATACATACATCACCGACTCCTGCTCCAAGCCAAGGTCAGTCCT
TATTGCATCAATCTTTTCAACAGAGGCTACTCTACACAGCAGCAGTTTTGTAACTGTCGC
AGCTGTAATGGAATCTTTTTTCTCGCGCTTCATCTTTCTCTTATCACATGAAATATATAT
TCAACTTCTCTTCTTTCCCTCATTCTCCTGATTCTTTTTATTTTATCTGTAAAACATTCC
CGGGGACCTCATTCCTTTTCTGGGGGacacactcc
>NODE_120_length_370_cov_11.467567
CATTCCAATTAAAAATATACCAATAAACAGCTAAATACATTGTTGACCTAATAATTACAA
TGCAATCAATCACAGTAGCTTAAAATAAACAAAATAAGCAAATGAGCACAAAACCTTTAA
TGTTTTAAAAATAACTTCAATTATTTATATTAGTACAAATAGTTTGATTTCTTTTCTTTT
TTACAAACACCAGCATGAAAAGGATTACAATAACAGTAGAAAATGACTGTGAAAAACATA
TTAACATCTTCTTTAATTAAATGTCTGCAATTAAAAATGGCATTAAAGAATTACATTGCA
AAGAGTCTTTATCTGGAAAAAGGTTCAAAAGAAGTATTGCACATAACAACTTGAAGTTAC
CTTGCAACATTTACCACATTCAAGTCTTTAAGCTCCCCTTCCTCCAGATAGGTCTATATA
AGATCACCTCGACAGACAGCGGGGATGAGTTCTCAAGTCTTTTAAACAGTGTTCTATAAG
GATGCTCAAAGTCCTGCACTGCCAAATCAATTTa
>NODE_121_length_584_cov_11.626713
GCCAAAATTGACATCACAGCAACTTTTACTCCTCTATCTTCTTTTATCAGGTTTAAGAGC
AGGTTACTGAGGTCATTTATTTACAGATGTGTTTTTCTTCCAAGTCATTAAGCCAGACTT
CCTCACCTTGTTGTATTTTGGGTGAAAATTTAAATGTCTTGCTGCTCGCGTGTGCGCTGT
TGAATATGTGCTGAGGTCGGCATTCTTTAAGTTGACTTGTGCCTAGGTTTGTGCTCTTTA
ATGAACCTTGTGTGTTCAGAGGCCTGAAGGTGATCGTATAGTACACTACTATGTAATAGC
ATGGGATGGCTCATTATAGCAAGGCATAACAATTCACACATTAATTTTCCAGCATCCAGT
TTTTAATTAATCCAGTAGGCAGTCTTAAACACAGGGTACACAAATTGCCTTCGGCCTCAT
AATTAATTCTAATGGAAGAAATTAAAAATTGGTGGGGTGTGTTTGGATTGTTCGGCTGTG
TTACTGTGGTTTTGAGCTCGCTGGAGCGACGCTGTCACCGACAAGGATCTCTCCCTGCCC
TGACCAATCCAGCAATCTCCTTTCCCTGCCACGCGAGCAGGGAGTGTTGCTCACTCACCC
ACACGAAGTCTGCAAGAATGGAAATGCTTTGCATGTCTGTGTCTACTAAAGCATATGCCT
TTtttttttactggcccctgaataaagtcagttgctttttatactacaatttgtgcgtgc
gtttcctt
>NODE_122_length_469_cov_8.226013
TGATGTTTTTTTTTCAGGGATTTTTTTTTTTTTTTTTTAGGTGTGATGAGACAAAGGAAC
AAAGGATGCCTTAGAGGAGAGGTTGCCTATATGCCTGGAAACCTCTTCAAAGCACACCGC
CAAATGGATCTAACGCCTCCCCCTTCCACCTCTAGATCATGATACTTGGCTGAAGCTATT
CCGCTATCTTTATGATCCCTCCTCCATCTATGGCGAACTATAGCCATGCAGGGGACCACA
CCATCTTGCAGAATGTCTCTCCTCTCGCCACGTTCCTCAAACTGACCTCTCTGGGTTTCA
TCATCGGAGTCGGCGTGGTCGGAAACCTCCTGATCTCCATCCTGCTGGTCAAAGACAAGA
GCCTGCACCGAGCGCCCTACTATTTCCTGCTGGACCTGTGCGGCTCCGATATTCTGCGCT
CCGCCATCTGCTTCCCCTTTGTCTTCACCTCAGTCAAGAATGGATCTGCCTGGACCTACG
GCACACTGACCTGCAAGGTGATCGCCTTCCTGGGTGTGCTCTCCTGTTTCCACAcggcgt
tcatgctcttctgcgtcagcgtcacgcgctacctggccatcgcacaccaccgtttctaca
ccaagaggctgac
>NODE_124_length_145_cov_11.882759
GCCTCCATTGTTTGACGCTGAACATTCTTCGCTTCTCCATAGCTTGACGCTGAACTTTCT
GCGCTCCGTCATTGTTTGACGCTGAACATTCCATGCTCCTCCGTTGCTTGAAACTGGACA
TTCCATGCTCCCTGCATTGTTTGACGCTGAAGATTCTGCACTTCTCCATTGTTTGACGCT
AAATATTCCACGCTACTCCATTGTTTGAAACTCAACATTTGGCGTTTCTCCATTGCTTGA
CGCTGAACATTTGGCGGTCCTCCTTTGTTTTAAACTAAACATTCCATGC
>NODE_125_length_535_cov_14.314018
AATTTGAGGGGAGATTATATAAATATTACAGACAGAAAAGAGAGTAATAATGAAGTTTGC
GAACTAGAGCCGTGTTGTGACAGATAAACAGCAAGTCGGCGTCATCATCTCCTAATTTCA
TTCCTTCATTTGGACAAACATAAGTAATATATAGCATTAATTACCCTATTTAGCAGATAG
GAACCTCATTGGCTTTTTAAATGCTGCATTAAATACATAACTCATCTCTTCCCTCTGCAA
TTAACATCAGAACATCACACTCATTTCCATTTTAATGACTTCCCAACAATACGCCACCTT
TGATGATAAGGCAACATAATGTCAACTTCATTCTGAGCTGGCAGTGAATGTGTAATGAAC
TTAACGTGATCATTAGTGCTGTTAATTATCTTTCTAATATGAGGACACAGATATGATTAT
GGAAACTGCATTCGCTGATGAAATAAATCTCTGGGAGGATTGCACTGAAGCTTGACTGAG
GACACAGTCCGCCTATCTGTCTCTATATTCTCATTCATTACCTACAGTAGGCTTTAAAAT
GCTCTTTTTCTGGTTCAATAAAAGTAGATATCTGAGATCCAGAAACTATGCTCAGCGCTG
TGCAGAAACGCATTACTATGGATCCAGTGATTGAAAAGAGACTCCCCATAAGCTCATGAC
TTGACCAATAAAGGTCAtc
>NODE_126_length_569_cov_13.534270
TGAATCAATGAAAAGTGGGACTACAAACATCAAAAAATTTGTTTTGGCCTTCAGCGTGTT
TCCTCCACACAGGTATTTTGCTATGTTTCATAGGATTTAGTTTCAGTATGTCTTCAATAT
ATTTCTGAACTCTGTCTATTTTGTAAAATGTTGTACTGTTGCATTCTAAGTTACGCTAGA
AGTGCTCAATTATATTAACCTCAGCCAAGAGATGAGTCAAATTCTGTGTTTACTATATTT
TGATTTGTGAAACTGTTTCTGTTTTAGTTGTTTTGAATGCGTGCGCTGTCAACACTTTCA
CTTTCTGTGTATAGCTGGTGTCAAATCTCGCTCTCCTTTCTCCCCCAGTCTCAGGGCTCA
CCATACTCAATGAGCGGACAGCGCAATGTCAGAGCGCTCTGGGCAAACTGCAAAGGGGAA
GGAAGGCAAAACCAAGTATGCGTCTCTCAACCTGTTTGATACATACAAAGGAAAGAGCCT
TGAAACACAAAAGCCTGTTGGTGAGTATACTGGTCCTGTCATCCCCAAGCTTCAGCTCAC
ACACAAGCTTTTAAATTGTGTTGTATGTGTACTTGCAATGACAGTAAAGGCATTATATTT
GGTTTGGTTTGATTTTGCAGCATAGGTTCCTTCAAATTTTGCCAGATGTTGTTGTTTTGC
CATTAAAGATGTACAGCTTGTTTTGTAATtaatcagatgtagcataaagaagc
>NODE_127_length_422_cov_20.277250
ACATAAACAAGGCTCAATAATTTCTACCTGGGTAACAACTTAATATTTTTGTTCTGAATA
GTTTCCTTTTTTGGAACCACAAACTCTGTAAATAACCAACTGGCTTTCCACATATACTTG
ATCAATTTTAATTGCCACAGCTCTCACCCTTCCAATAGGAAGAGAAAGTTGAAAGTAAAA
GAAAGAAAAAAGTAAGAATGAAATGTATTCCCGCATACTATGATATGGTAAATGTTAGCG
CCTGCTGCATCGCACTCCATATCACTTCGCTCCATATGAAAAATAGTTTGCTATTTTGGA
ACCCCCTGGCAGCCATAGTGGATCACCACAGACCCAGAGCTCATTTATCTTTTGTCAGAG
ATGAAGCCAAACTAACGCCATCTCCTGAAGCTGCTAAAGAATGAGGAGGGACATAGGGAG
GGTAAAAATAAACCCGGAGCCCAGGTAGCTACACAAAGAAGTCATTCTACAAGTAATGGG
TGGCTTCTGAAAGTGGAACTCTGTTTGGAACTGTCTCTCCGCGTGGAAATGGTGCTGTTT
AGGGCTGAAGTTTATTCAGTTACCTT
>NODE_128_length_470_cov_11.729787
AACAGGGAAATAAAAAGGGTTGCTGCAATCGCATGAAGTGAAAATGCTGTCGCTGTGCAC
ATTATCAGTGAATATATTAGTTTGAATCTCGCTACATGTTTGCTACCACAGTGTCAACAC
TCCAGCTGTCCAGTAAAAAATGACGTTAACGGACAAAATGTCTACTTCAGTCCTGTATCC
AGGTCCTGCCACACTGGCCCTCAGGTGAATGAGCTGTGGTTAGGGGTTCCCTAGTGATTG
GTTCGGATTAACCGTGAATTTTCTGTCTCCACTTCTGAATACAGGTGGATAAATGAGTGG
GTGAGTGAGGGACAGAGAGACAGATTGGACGGGAAAGAGTAGGTACAGACCTCTTCCTCC
TCAATTCGAGCAGGTTCAATCAGCAGATTATTGACTTGATCAAATGACACCCCCTGTTAG
GACAGGAACCAGCGAGAGGCATGCGGATTAGTCAGGCCAAAATAAAAATATGCACACACA
CACACATACACACAAAAGAAAAAAAAAACACATCACGTTTCCTCATACTTTCCATAAGCT
TCACCCAACACACTCAACACTCCACTATCTGCTTGCAGGTTATGGGACTTTAAAGTCCAC
TGGGACGGTTCACc
>NODE_129_length_583_cov_12.017153
TAATATTACATCCCTCCAGCTCAGGAGATGGCTTGATGATTTTCTCATCAACAGTAACGT
CTTGGTTTTGTTGTTTGAAAGGGCAAACATTGGATAAAGCTTCTCAATTTGTGCAACAAT
TTCTAAACGGCATACGTATCTGCATACAAGTGTTGATGAGGGAATTGGAAGTCCAATCTT
CCTGATAACGGCAGGTGTGTTTGGAGTTGTAGCTGTAGGTGGGGCAAAGTAGATTTCCTG
ACCCCACCTGCGCTTCTCCTAAACTCTATCCTGCCTCCTTGTGCCTGTCTTGTCTTTCTC
CATTTCTCTCTGAGTGTGTCCGACCTGGCAAGCTTCCTTCTCTCTTTGTTCCACAGTGAC
AGTCCTGATGGCAAATTGATTTCGACTGTGTGAGAACAGACATACAGACAGAAACAGACA
GCTCCGGATAGCACAGGGGCCTCTTCCTCCCCATCTATTCCCTCCTCTTAGCCTCCCTCC
TGTCCACTTATCTCCACCTCTTCTCTGCCTCCACACACACCCCTTCTCCGAATGGAAGAG
GCCAGTTTCATCCCTCCTTTCTGTCCTCTCTTCCTCCCCGGGTCCCTCCTTTCCTCCTTC
CGTCCATCCTGGGTGCTGCTGCTGGTGGTGTCggtgtggacagtagcggttggtgggtgg
aggattgcgttgagcgagagagccagagcggggcctacctgctcggcatgcagcgatatg
gactctg
>NODE_130_length_450_cov_11.902223
CCAGCCCTTAAATGTCTGAGCTGAATACTTTTCCAAGATTAAAACATGTCTTCTGGTAGT
TGTGTCCCCTTTAAAAGCTGCACAACTTGACTGCTTCCTCCCCACTGAAGATGTTCCGGC
TGCTCATAGAAAATTGTGTTGAACCTCTTTGACTTTGCGAAATAATTGAGTTAAAACACT
CGATAAAACATTAATTAGCTTAGCAGTCTGGAGCAGATAACATAGATAAAACCCTATGTA
ATTCATATTGATTAGAATATGCACATTGAGCGTAACCTCTTAAGACAAGTTTTCCTTATT
AAATGGACACAAAGCCGAGGTCATTATTCGTACAAAGAAAGATCGCTTTAGATTTTATCT
TTTCACATAAAAAGGTTTGATTGGATTTCTTTCTGAGGAAGCTGCACAATCTATTTTATT
CAGGTTTGATTGTATTACCTCTTAATTAGTTTGTATATTGAGTAGAACAGGCCTTATTGA
TTTGAGGTGCATTCATTTGCATTGCAAAAATCCCCTTTAATCCAATATAATCTCATCCTT
ACTCAAACAGAGCAGACTGCATCTCTGAGTTGCTCTTTACTTGCTTGTTTTCCa
>NODE_131_length_319_cov_9.956113
AAGAGGAAATGGCAACTCCTAGAGAAGGCCGTCGTCGCTTCAAATTCTGCTCTCTGTCCG
TTTTAATAACCGAGACTATGAGATAGAGCATTTTTTTTTTAAAGTGCCACTTTATTACAA
AAGTATAAACTTGACTGACATTTCATGAATAGTAATCTTGATATAAAACATTACAATCTT
TTGCACTTAGCACTTAATTACACGCTTTTGAGTACAAGACCCTGTAGTCTGAATAGCAAA
CACACAACATTAGCTGCCACATTTAACTTAGCAGGGCTTTCCAAGAACACACCGTAGCTT
CATGGCTTCAAAAAACAAGAAACAGAATACACTGAAATTTTTACATTGCAGCTTGTTTGC
AGTTTTGTGTCACAAGATAAGTCATTCCAAAACACAATTGAACATAATAGAAAAAGATAG
ATTTTCTTGACACTGATGATATATttattatttctttctcttt
>NODE_132_length_453_cov_13.161148
TCCATAAAATAGCCTTTTCTTATTTCAAGCAGCAGTGTATGCAGTGGAAAATCTTTCACA
TAATATATCCTTAAAAGCACATTACTGTGTCCCATACACCGTTAAGAGTTAAGAACACAG
TTAATATTTACAGTTGAAAAAAATGGGAGAAAAGGAAAGGATTTTGCCAGGGAATAAAAC
ACCCCCACCCACGTATACACACTCACTCTCAGTGCAGCAGTTGAACAATTGCTATTCACA
ATCCTATCCTTAATGCCTAAGACCAACATAAAAGAGGGGAGTTTAAGAATATAGGGATAA
GCCCTTTCAGCTTTTCTAAGTCTTAAGGCTGGTTTATGCTCCATGAATACTGAGCATCGG
CAGCCAGTGCTGTTGCCACTCTAAATAGATATTACAATGATTTGGGAACAATGCATTCGA
CTGATTCCCTCAGACACAAAAATACATATATGTGTATATATAGTGAATAGGAGGCAAACA
TTAGCGCTCCCTGACAATACAAGCATTTTTGATGTAGAAGGGTAGAGCAAGATTAATGTC
TGAGCGAGAGAAAAGGCGaaagggcttatccctatattcttagactcccctctttta
>NODE_133_length_440_cov_9.665909
CCGCTGTACAGAGATGGGGAGAATGTGGGCGGATGGGGGATTGGAGGCGGAGGCTGGCAG
CAGGGCAGTTGGCCGCTGGTGCAGAGAGAGAAAGAGCGGGGAAGGGAGTGGGGGGAGAGA
GGAGAGGAGGAGGGGGGTACAGCGGAGATAAATCATTAGAGAGCAGGTTATTGGAAATGC
AGGGAGATAAAAGAGTGAAGAAGCCAGTAATTGCCTTAAAGATCAGACTACAAAGCATTA
CTTTGGATTTTACAAGGCCAGCCAGCAACAAAAGAGCAGTAATTTATGAGCTCAGTGTAA
AAGAATAGCATAATTACATTAAAAATTAATGCTAATGAGGGCTAAAATGGGGAAGGTGGT
TATTATGAAAGTTTGTATTCATCTTCCCTGGGTTGAATGATGGCTAGTGGCTTGATTAAT
GGCTTAATTTCTATCAATTAGCAGGCAAAAAAAATCTCCACTGAGACAGGCCTAAATTGA
GCAttgaattacacatctttaccacggtgcagggagaggggtagggggggcaggaagagg
gaaaggcactttattgaaacctgggaaaccacgagatgtttctc
>NODE_134_length_472_cov_11.396187
GTGATGAGATCAAAGGCAGAGAGTCCCCCATTGGGTCCAATTAGAACTATAGCATTGTAC
AGGGAAGTGGTGGCAGGGGGGAGAGAGGGGAGTGGGTGGTTGGGGGAGAGGAGGGAAAAA
AATGTTGAGTTATGATATTCATAATCTATGCAGAGAGGCCTTTCCAGTACAGGTCTTCTC
CCCATAGCTGTGATCTTTTCAATTTACATCAAGGGAAGATGGTCGGGGATGAAAGCAGGG
CATCCAAGGCGCACAGCCCACAGAGGGCAGACATGGGGCCTCATTAAGGCCCAGCCCAGC
CAGCCCCAAACAGGGTTTGAAGTGCGTCACATAAAGAGCATGGGGTCAAAGGTCAGACAT
AGAACAGATCTCCATTTAACTCTCCAGCTGGAGATGGTAATTAGCAGGTGCAATGATGAT
CCCTGCCTGACTGTAAGGGATGATACCACTATAGGTGACACCAGGCATCTGTGTGAATGT
GTGTGGGCACCCGAGAACGTCTTCGCACACATGGTGCCTTGACACGTTGATATATAACAT
CTATCAAGGATATCAACTCATTTCATGCTCCCATGCATGTTTATACCAAACCCATTGGTT
TTATTGTGTGTTTACt
>NODE_135_length_368_cov_11.608696
AAGATGGATAGATGGAGTTAAGATTGAGATGGTAGGAATAAGGGAGAGAGGACAATTTGA
TTTATGTGTTTGATTTAATGCCAAAAAACCTGAAATCCTCTCCAACACACACACACACAG
AAAAATCCAGAGCATGTGGAGCTTTTATTGTGAAAAAGACAGTTATTTAGGACCATATGG
ACGTGTGCGACTTTTTCTGTTTAGTCCAAGCTTGTGTTTTTCTGATAATGTCTCTGTACG
CATGCAGGATTATCCATGAAGATGGCTTTTCTGGGGATGATGTGAAGCAGTATAAGCCTG
TGGTCTACAGCAACACCATCCAGAGCTTGGCAGCCATTCTTCGAGCCATGGACTCACTGG
GCATAGAGTTTGGAGACAAAGACCGAAAAGTTAGTGTTACCTTTACCTTTAGTGCCAAAG
CAGGTCTGTGTTGGTATAAATCGCAGTGTCTGTGTGGGTCATGACGTCTACTTGATGTCC
CTGAGGGGACTGGATAATAGTAAATCTGAGAt
>NODE_136_length_494_cov_16.072874
GCCATTGTCATTGACAATGGTATGAAGAAAGCAGCCAGCCCCTTACCCTTAACTCTGTTG
TGGACAGATTTCCCCTGACAAAAATTAAACTAGCTCCTACTTGGCACTTTATTATCTCTT
CAACTGAATGATTTATTGTTTGTGGAGCGAAAGAACCAAAGAGAGGGGGAAGATTACATT
TCCAGCCAAAGCTCAGGCCTGATCTCGTTTTTTACTCCCTCTGTCCAGGAAAAAAGCTCC
CGACAAACAATAATGTCAGCTGTAATTGATCGGAGGTCGCTGGCTGGGCCTGCAGTAAAA
GCGCACTATTTAAGCGACAATCGGCCCCGCGCTCTTCAGACGCTGGCTAATGAAGCTGTC
TGTCTGGGCTATTTACCTTCTCTTAAATGGAAGGGGAGAGATGTACTGTAAGAGACAGGG
CTGGAGAGGATCTGCCTCTCGCTCCTGTGAAATAGGACCTGCACATGCCTCAGGAATGTA
TAATTGGTTGGCGCAGCCAAAGCTGGGGATCCGGTGCTAATTAAATGACTTGTTTAAAGC
CTATCTGTCTTTGTTTGGGAGGCTCTGGGCTTCAGAACAATGCATTGTAAATGCTGTTGT
CAAACAAACATTCCTGGttatcctttgatttgaattga
>NODE_137_length_481_cov_14.303535
GATTCACAGATTGTTGTTGTTGGGGGGATACTACACCCTGGCCTTTAGATGTCCCCCCAC
CATCGTGTCATGACTGAGACACTGTACTCCCTTTTACCACCAAAGTCACCCAGCCAGTCA
ACCTGTGTTGCCATTTGGTCTGTGTCACTCTGAGCAGCCATTTGTCCTCTCCTGTCCCGC
TCTCCTCCCACAGATTGAAGTAGTCAACACCTTCAAGAGTGGCACCTCCTTTCAGGGGGC
GGGGGCTCTGAGACGCCAATCATCCACCACCAGCCAGACCCAGGATGTAACCAATGTTTC
TAGTCCTAGTCACGTGTCCTTGTCCAATGCCCTTTCCTCTCCTACAAGCACTACTGCTGC
TACTGCTCCTCCCACTACTGGCCGTGAGTCAGAACTCTGTCAGTCTGCTTCTCTGCTCTC
TTTGCTTCAGGGGTGCCATCCTGTCATGAACGAAAAGTTATTTTTCTCCAATTATTGTCA
TTATTTTAAAACAAACCGCCATGGCAGTCTCCGTTTTGAGGTTGGCATCTCTGAAGATTT
TCTCTCTTCCTATCTGCCTTTTTTTTTTCATTTTCTCTCTTTCTTCTCTTTTTGCTGTTC
ATACTGGATTTCAAATTCATCTTGa
>NODE_138_length_447_cov_21.322147
GTCACCATCTCACACACTCCACCAGATTTCTGAATCGGAACAATTCCCGACAATGTAAAT
AAAGAAACCACAGCTGACAAACACAGGTTTGTCTAGGCTTATTCATATGTTTTATTTGTA
TGTATTTGCACTTACCCTCGATTTGCCTTCTGCGTCCATTAAGTGTTCCACGTACGTTAC
CTCACCCACTACAAATCAGATTCCAGAGACGACACACACCAAGGGGAGAGAAGCCGAGAG
AACAATGGGGGTTTAGAGCAGAAACACAAGAAGGGCGGCCGGTGACAGTGAGCTCAGACT
GCCAGTCCTGAGCCTTCCCCCAGCACCTCAGCAGCACAATATGGTACAGGTCTACAAAAA
GCAAGCTTGAGTCTTTTTTAACAAAAAGAAATAAAGACTTCTTAGCCTGTCCTTGTTGGA
ACTCTCCCGAAACACCAAAAGCAATAGACTGAGGACAACAACTGTTGAAATGGCCGACAG
CCTTCCTATTTTGATATAATACCCTGAAACACCACCTTCTACCTGAAGATAATTGACCAA
ATAATTTCAAGTTGGCAAAACccgttcaatgcctcagcccatttcagtgca
>NODE_139_length_576_cov_18.822916
AATCCCCATTTAGTGAAAATGCAGAGCTAATGTCAAACCTGTCAACCCATGTTTCCCAAA
GCTAATAGCTGTAAGCACTGAGATTGGCCCGAAAGGGTTAAGGGCATTGTTCGCTTATCA
TGTGATAGGGACATTTTTTATGCAAGAGCGAGCCCTGATTAGAGGGTGAGTTTTAATGAC
AACTAATTAGCCAACCTCTTTAGCCTTGGCATAATGATCAAACGAGCTGTCATCGCGTAC
CTGATACAATGATCCTCTCACTCTTGATATGATATTTTATTCCTCTGCAATTATGCAGCC
CCCACTGCACCACATGTGTTTATTGCCTCAAGCACACATGTCAAATTAAAGAGCAGCTTA
TGCACCTGATATTTAATTATTGCCTGCTGCACCACCATGCACAATGGGAAAATGTCAAAG
CCAGCAATCTACAGTACTTCAAGCAGCAATCGGTACGTTGAGATCACCGACTACTCGTGC
ACATACACCAACACACAGATAAGAATTTGAATATTGAATATGAATGGGAACATCTTCCAG
CTTGTCTATGCTCAGTTGGCTCTTTATACTTCCCTTTGTCACTGTAAAGGGAATTTGGTA
TTGCTTGCCAAAAGCTCAAAGCTAATGTTTGCATACAATTTGAAAAAAATAAAACATTTT
GAGCTATATTTTAAAAAATTAAAAATCATTATCATGGGATTTAGTAATAAAGATATCTGt
>NODE_140_length_465_cov_4.169892
GGCCACCTCCTAATTCAACTAATCGCCACCGCTGCCTTCGTCCTATTGCCTTTAATACCT
ACAGTTGCTATCTTAACATCTGCACTTCTACTAATACTAACATTACTTGAAGTCGCCGTC
GCTATAATCCAAGCTTATGTATTTGTTCTTCTCTTAAGCCTCTACCTACAAGAAAACGTC
TAATGGCCCATCAAGCACACGCATATCACATAGTAGACCCCAGCCCCTGGCCTTTAACAG
GCGCAGTCGCCGCCCTATTAATAACATCAGGTTTAGCAATCTGAATACATTTTCATACAA
CAACACTAATAGCCCTAGGCACAGTCCTTCTTCTTTTAACAATATACCAATGATGACGAG
ATATCGTCCGAGAAGGCACATACCAAGGCCACCACACGCCCCCTGTCCAAAAAGGGCTCC
GCTACGGGATAATTCTTTTTATTACCTCCGAAGTATTCTTCTTCTTAGGCTTTTTCTGAG
CCTTTTACCACTCAAGCCTCGCCCCAACCCCAGAACTAGGGGGATGCTGACCTCCTACAG
GAATTACAACCTTAGACCCATTTGAAGTCCCCTTGCTCAACACGGCCGTTCTACTTGCTT
CAGGGGTCa
>NODE_141_length_555_cov_6.356757
TGTTGTAATCAATAACGTGACCATCTTGTTTTTTTATGAAACGCACTTACTCTTAATTTC
ATCCACCAGTGGTTTTAGAGAGAAGAATGTGGAGTTACCTATAAGGCTTTGACATTATAA
ATCACCTCTTGAGACCAGATTGTACGGCAGTATCGATTGATCCTGATATATCACAGAAAT
TTACTGTCACTTCTGTTTTCAATTAAAGATACAATCAGTCAGATAATGACTTAATTGGAT
TTTACAGAAGATTGAGTTTTATCGCCCCGTGCTTTACGAGTTTAGTTAAGGAAGGCCATT
TTATCACGGTTGTCAGGGGCGACCGGCTGCCGCTGCCTTGTCCTTCTGTAGCTGCTGCTG
CTGCCCTGTGTACAGCGCAGGGGAGAAAAGTGTCACAGGATTGGTTTTCCTTGAGCTGCC
TCCGCCTCCATGAATCACGCCCTCCCATAATAGATAAAATCTGCCCGGATCTCGCCGTGA
CACCTCCCGGTGAAGTGATGGCGGCTCAATACAGACACGGTGGTGAGGAAGAGGACGCCG
CGAGCTCAGAGGTGGACGGGGAAAATTCGGGACATTTTTAGATGGTCACTGTCGATTTTA
ATAAGTGGCCATGCTTGATGAGCGTTGGCGATGCAGAGTCGACTGAATTTGAAGCTTTAG
CTCTGCAGACGTTTCTCAGAAGCAAATCTGAATGGCTGt
>NODE_142_length_474_cov_20.035866
GAGAGCTGGTACCCCTAATACTCCAACAGAGACCATGTTCTTAATGCTTTTCTTTCTTTT
TTGATTGCTCGTTATTTCCTGCCGTTTTCCCAAACTTCAGCGCAGTAAGATTTCTTTCTT
GTTTACACAGAAATCTTCCATCCCGGGTCTCTGTTGGAGTATTAGGGGTACCAGCTTTCA
GCATTCTGGTGGGCCCAGCGGCCCCACAGCGACAAGCCCCTATGCTCTTTATTTGGCACG
TAGCCTGGAGGTGTCAGAAATATCGACACGCTTTCACGTGACGGAGACTTTGCCAGCCGT
TTTCCCCCCTTTCTTAAGCCCGGCATTCTGTCTGCCCAGCCAGGTATTGTAGGGCCCCGT
GAAGGCCCTGTGAATAGTGTCAAACTTGATAGTTCTCATTTCGCTTCCTGTACATGGCAG
AAGAAAAAGTGCCCACCGTGTGGGTTTTCCTTTTGTGATGGCCCTCTCTAGTCTTCCTGG
GAACACACCACATTCCAGCCACAATCATTCCCTTTGTGAATCTAGGGATTGTGGGTGAGC
CTGTTATGCCGATAACCCTCCTAGCTTTCAGTGTAATGCATGCGAGTATCATAGAAGTCT
AGACTCGTATTTTTTGca
>NODE_143_length_672_cov_12.587797
GAAAGTGCGAAAGGTCAAAATGTGTCTTGCAGGAATTAGCATTTTACTGCGAAAAACGGA
TGAAAAAGTGTGTGCACAAGACGAGAAAAAGCCTGTTGGCTGTAGCGTCAACAGTAGATG
AGGCTGGCGCACTGTGACAGGCAACAGTGAGGTTAGATCGAGTGGGTTTGAATGAAAATG
CATGCTAGTTTAAATGTTGTTATTACCATATAAGCAGAGTGTGAGAGTGCTGATGCATAA
AAAAACTGCATGACTCTTGTCTTAAAAGAAATTGTATTGCCACACAGCGACTACATCATC
TCATGTGGAAATCCTGTACAAAATAACAAGCTCAATTTTCAAGAAGTGTATTTTTGCAAA
AACATCAGAGTTTTTCTATTAAAGGCAAGTCAAAGCATGTTATTATTGTTATTATTATAA
TGTACTGAGGAGACTTACATAGGTAGGGTCTTAGTGACTTACACATGAAGGGCTTGACAC
TGCTGTGGATGTGCTTATGCTGCTTGAGGCCCGAAGACGTTGCGAACGTCTTGCCACAGT
CAGAGCAGGCATGGGCACGAGCCCCAACGTGCTGAGAGCGAATGTGCCTCTGTAGGTTAC
TGGGGTCTGTGAACACCTGCTGGGGGAAGGAACCACACAGACACAGGGGAGTTACTACCT
GCCTCTAAAAAAAAGTGAATTAAATAAAAGCTGATATTTGCGCAAACACACAAAAATGCT
CATTTGTTAACTAGGCCTCTTCAAAAGTCATCACTTTACCTTTGAGCAGTTTTCACACTC
ATAGTGCTTGCCACtatcatgtgacatctgatggcg
>NODE_144_length_373_cov_15.991957
TCAAACAAAAAAAAAAACTTAAATTATGAACTCAATGCTTTTGGGGGGAAAAAAAAGCTG
AGAGAATATTGTAACAAACTTCGTACAGAGTTCAGTCTATTAATTGTTTCATGTTAGATA
TTCTATGTGTTTACCTCAATTGAAAAAGAATGTTTTTGCTAGTTTCAGATCTGCTGTGGC
ATTGATATTGTATGTCCATGAATTCCTTCCTTTTTCAGCACGTGTTCCTCACTAGATGAT
AAGATGCCGTCTCCCTTAAGCTTTGTCAAAAATACATTAAATACTTGTATGAGGACTGTG
ACGTAATGTTTAAAAGGTGTTCAGTCACAAATGCTGTAATAAATATTTCATTTTTGATTT
TTGTTAGATTTTTGTGTGTTTAACTGTGTTACCTACAAAGTCTTGACTCACCCTCCCATT
TGAACCAAACACAATTAATTGCTCCTTTATCATCATTAACCGGAGAACAAGTTTTGAGGT
AAATTGTCGCTTGTTAAATTTATTTTTACAGCTGATc
>NODE_145_length_436_cov_14.282110
CATATCACAACCTCCAGCTCGTCTTTAACTTCTCCTTCACGGGCTTTCGGGACATAAAAC
AGTGTGCTGTGTGAGTGAGAGCTGCTGCTGGTGGGGCAGCACCGCTTTTTCTATCTTGAT
CTGAACTACTAACCAAGTCTTAGAGAGATCAAAATTCAATCCCGTTCTGAGAAAAAAGAG
AAATGACGTTATTTGAATATGTGCCCAAAATCCTTAATGAATAACTTAGGACGAGTAGGA
GGCAAATGCTGCCCCAGCTGTTTCCTGTTGAAAATGTCTGTGTAATGTAGATAAATGTGA
GGGATTTTCTCTCTAAATCCGTCTCCTGTTCGCTAAATCTCACTTCTCCAAAACGAGCCT
GCGCAATGGAACAAAGTCGGAATATTGAGATGTGACATTGCCCGCATCTCATCCTCTTTC
TCCCCGTTTTTAATGACTTCAAACAAGTTCATTTTCGCCGGGCTTTGTCTTGCGGAGACC
CGTGGGGATGTCTAGCGCTCTTTCCTTTCAGTGGCATTTATGTGATGTCTTCAAGGTAAC
TTACCTGATTTCCTTtgacactatagattatcaccttggt
>NODE_146_length_462_cov_6.571429
CACACATCTATTTTTCAGCTGGAGTTGCTCCCTCCCAAGCTTGCCCTTCCTTTGAAAGAA
AAATAAATCCAGCATAATATGATAGTTGAAAGCAGGGGGTGATAAGATGGTGGGAGGTTG
CAAGGGGGGTGGTGGGCAGCTCAATCATTCACTGTAAAAAAATTGCCCTGTATCATTCAC
CTGATTTGAATTGTAGCTCCCCCCTTTTTTGAACCCCTGCCAATTCATTTTGTACATTAA
AAATTGGTCAGGGTTGATAAGATTCCATTTTCACGGTTGGCAATGCAGAACTGGCGAAAG
AATACAATTACAGACCCCAGAGTAAACTCTCCGAATGTCAACTTGATGTAAATGATCAGA
AGGCAGGGCGGCACAAAAGAACAGGCTTCAACTTCAACAGCCCCCCACCCTCACCCCCAG
CCTACCGCTACCTCTCTCTCTTGGTGTATGTCTCTCTACCCCTTGCTCTCCGTCACCACT
CGACAGCCTTTCACCCTGCCAGTGGCAGGAAGACAGGCCTTCCTGAAGTTCCAGAGCTGT
AGGTGCAGTTTGTTCTGGTGGAGCACAAAAAGGAAGTCTGGTGTCTCAGTgccataactt
gatggc
>NODE_147_length_375_cov_8.525333
GTACTATCAAAGGATAAAAACGAACAAAGGATTTATATAGTCTTTTTGATCGAAGTCTCG
CTGTATGGAAGTAGTATATTTTCTGTTTTTCGCACACACAAACAGACATAAGCACGTGCA
AACACACACATGCAGTGACAGCCACGGCCAATCGATTTGCCACGCTCTCTCTCCACAATG
CTGACGATGCTCGAGTGGACGGGCTCCTGGTTGCTTGGTTCACAGAAAAGGGTCCCTCAA
ATGAATGTATTTTTACCTCTTGCAGGACAATGTCGGATAGGGAAGTAAATAATTAAAGGA
AAGGGACCCTTTTTGACTGCATCAACCCTGCCACTGCTGGTAAGCTCTACTATCCATTGT
GACTCCATTTTTGCCCGTCCTGCTAAGGATGACCTTTTTTTTTTTTCCTTTTCTTTTTTA
AATTTTTGTTTTGTTTTACACACGTGCCCTCCCTGCATGGAAACCCTTCACATTAAAGGC
ACTGAGTGTTTGCATATTTTTCTCATTTGATTTAAGTGc
>NODE_148_length_528_cov_13.657197
GACATCCGATCAGTTTCCAGCAGTACGCTGTTGCTATATGTGGTTCCAGTAAATTACATA
CAATACGAAAGGGCTGGGCTCTCTGCGATGGACCTCAAACAATCTAACAGAAAACACGGG
TACATCGTCCGGTCGTAGACGCTCACACACACATATGCACGCAGAAAATAAATTTAATGT
TGTCACTTCCTTCAAAGCCGTCAATGTCAGGAGAGACTGCTGGCAATTCAAAGTAATCGG
GAAGCCACGAAACAAAAATAAATTTGGGGCTTGACACGCTGTTGGAAAAGAATAGCAATC
AGCAAATTTAATGCATTTCTGATGTATATTTAAGGCTCTGACACTAGGCCACAGATGTAC
ATGTGTTGGGTTTCTATTTTGCAAAAGATATGGTTGGTGATAACCTATTATGGGACATCG
TCAGCTTCCCCACTGCCTCAGTCTCGGATAGGAAAAATTCCATCACTTGCTCTATCCAGG
AGATGTAATATCGAAACAAATTATGGCTGGAATTGAAAAGTCACAAGCTTATTCTGTCTT
GATCAAACCACTGCCAAGAGGCTAAGTGCAGAGGTGGAGATACCTCCAAAATGCTTTTTA
TTGCATTATCATCAATGACATCTACAGCACTCTCAGTTCCCAGCTTCGGCGGTGGATATA
AATATATATATa
>NODE_149_length_358_cov_16.921787
TATAGGCACAATGCACTGTACATGACATCTGGTGAAACACTTTAACAAGAACAAGCGTTC
GGAAAAAGACAAAGAGACATCCTACTCAGTCCTGGCTGCCTCAATCTCTGCCTGTTTATG
ATGAAGGGCTCTTTTTGGTGTGAGAGTGAAAGAGACAGGCTGGGCTGGCTGTCATGTCAT
AAAGGATGCAGTCAGAGAGAGCAGACATGATTTCATGGCTAATGATTCCTGCACTAATAT
CAGTGTGGGCTGCAGAGGGGATAACCAAGTTGAGCTGTCTTAGCTCAAATGATTCAATTA
GGCCAGCTGTCCCTATTTGTCATGGCTCAACTGGCTTCTAGATTACCTTTCCAGAGTGCA
TACGTGCCTCTGCATTGAACTTACCAGCTCAACAGTTTCACGGGGAAAAAAGAGAAAGAA
AAGCAAGACAAATAGAGAGAGAAAGAAAAGAGCGGTGGAGGGGAAGAAATGAAACAAAGA
ATGCAGCGATAAccacattatc
>NODE_150_length_404_cov_11.299505
CTCGTTTAGTTCAGGCAGCCCCCCTCCCTTACCTCCCCTCCCTCTACCTCTCACGGTTGC
CCCATTTCACCCCTCCTCCCTGCCTCTTTACCCATCCCCTCCCTATTTTTTCCTTCCTCC
CCCCCCTCCACCTCCCACTATCTCACCCTCTCTCGCTCGCTCTATCACTTTCTCACTAGA
TTACCCCATCTCTCCCTCTCTCTCCCAGCCTCACCTACTCGATATTCCAGCCTTGTTCTC
CTGCAGTCTCCAGCACAACTTTCTGACCCACTTCCTCTCTCCTCCCTGGCCCCCTGATCA
AAGCCTGCAGGACGGCATCGCCTTGGGCAGAGGAGAGGGAGCGCGAGATGGGGGGATGAA
GGGATCCGAGCTGGGAGAAGAGAGGAAGAGACAGATAGAGAAAGGATAGAGCGGCACGGG
AGAGAGGGAACAGAGAGATCACAAGGACAGGAAGAGGAGCCAGGTGCCCTCTCAGCCCAA
GGACaaaagctcttcctggctgatcacacacacacacacacacacacacacacacactga
gtcctgtc
>NODE_151_length_520_cov_13.875000
CCAATTTAGGGATTTAGATTTACTAACAATTTTCAGTGGCAATCTGAATCAACTAAAGAA
TGTCTAAAAGACTGCCATGACTTATTTTGCAGTACACACGACTTGAATTGCTCTTGCCCT
TAACATTTTGCTTTCCTGTATGACCTCATTTCAATTTGTGACCCCGGCACTGCAGACTAC
AACTGTAATGACCAGTGTTGCCAGTGAAGATGGTGCCTTTTTGCTGCCTGCTTTTACTGC
AGGCTCTGTGTGTGATTGCCGTGCGGCTGGATTCACAAGGAAGGGCATAAACTTGGATTG
GAGGACAATGCATTAAGACTGCTGGTCCCTATGCTTTAGATTTGGCACAGGTTAGGTAGA
GGCATGAAATGCATATTGTTTGTGTTCATTTGAATAAGGACAAATGTCAGATTTCCATGG
CTCCAGGCAGCCTGCATGTTAGATGATCAACTCTTTTGGGCCCCTGGATGTGGGGTCATC
AGTAGCGCTTCCAGGTCACTGTCACTGCATGCCGGTTTGAGGCCATAATTGACCTTTTGA
CAGAGCACAGGGAGACAGCCTTTCTCTGAGGGCAGGAATAATCACTTTAGATTTACTTGT
GGCTGTGCTCATGTTAGCTAATTAAAATGTTTGTTTTAAGAAAAATTTAATTTGTGATCC
AAGA
>NODE_152_length_451_cov_9.572062
GGGAAAAGAGCTGAGAGAAAGAGAAAAAGGGAGAAGTTGGTGCACGGTGTTTATATGCAT
GTGGGTGAGTGTTTTTGGGGGGTGAGGAGGAGGAGGAGGAGGAGGGAGGAGGGTAGTGGA
TCAGCAGCCAACTCCGCTCCGAAACCCTCCCCTCACTCTCCCTTTCTCTTCCCTGCAATA
CCTCCGCCTCCTCCCCCCTCCCCTTGAGTAAATCTATAGGGAGGGAAGGCAGAGACAGGT
GCATTTCTCCACAAATTGAGTTAGCCAAGACATGCCACATCCAATTGGGCTAAATTGATG
TGAGAGTTTGTGATGTCTGCCGTGGGTATTACAGCAAAGGTCAGTGTGCCGAGACAATGA
CATCAATCTGGTCCACGTGGCCGAGAGCGCTCGGGCCCCCACCGGCCCCCTGATTCAGAT
GCAAACCTGCAAACACAGGCAGGGGAAGGAGAGGGCGGACAAACGCCGGTCGCAAACTGG
TGGGCATTTTGTGATTAGATACTACAACGAGACCTCCACACAGTCTGGCTGAGGGGACGG
ATACACTCTACGTCAGGAATGATGATCGTTTTGATTACAGACATTGAgagtaggc
>NODE_153_length_522_cov_7.547893
TGTCAGGATAATTCAGGGTGTCAGTAAAACCTGATGCTCTAAACAGGAGCAAACCTCCCC
TTTTAAATAATTGATATTTTCTGATTAAATGTGGCAGTTTGGAGATAATGAATTCTTTAT
AGTGTGCCTTGAGCAACTCAACAGCTTTGCCCTGCATGACAGCTTTATGGGGCGTCTTTT
TGCCCAAATTTTGAAAGTTTAACCTATGTAGATCAATGTGCTTCCTTAAAAGAGTTTAAT
AAATTAAAGTGCAGAGGGCTTTTTTTCCTCAGCGAGCAGAAAAAGCTGATGAGACAGGTT
TAGTTTAATCTCAGGCAATAGAAGTCATTAACCATTCTCCCAGGAATTAAAATATAGCTT
GCCCTTTTCTTCTCTCACTTATCATTAGCATCACTTTAATCTCCCCGCGTTTCACACTGC
TATTTTAATCATTACTTACTGCCTTTTGACAACTGAAGAACATGGCTTCTCCCCGCTCAG
GCAATATCCTGATTTTAGCTGACAAAATGTAGGACATCATTTAAAAATATCTAAATTTCC
TCTTCCTTTTTTATTCTTCTAACTTCCACTCTTTAGACCCCTGAATGTCTGTCTATTTAT
ATCAAAGACAGCACAAAAGACGGGAGGAGATTgagtggacgacattcaaaatgtaatttg
agttgg
>NODE_154_length_567_cov_17.037037
AATACAATAAGCGGCATGAGGAACAGATGTGAAAATTCATAGAGACTTGATAGATGCACT
TCTGCTACAGAATGCAGTCCATTAAAGACACAATGTGAGTGGGTACTGTAAAAAGGATAA
ATGGTAAGGCTCTTTAAGTACTCAGGGATGACCCTCAAAACATGTGTGTGAAAGTAATGT
TAATTATAAAGTAGTATAATACTTGAAAATGAGGGTTTTCCGCTTGCTAGTTATGTGCAT
TGGCACTTAAAGCCAATACAGTTCAACAAAGCTATGGATGGCGTTTCAGGGATGCTGAAG
GCCATTTTTGCTCTGTCCCATCCTTACCAGCTGTATTTGTTCTCTTCAATAAATTCAAAG
TAGCCCCTTCCATGTTCCTCCCGGCGTCTCTTAACACCCTTCTTATTCTTCTGATCAGCA
TTCGTGTCTTTGTCCGCATCCCCTTTGAAAATAGAACAAAGATATAGAATGAGGTGCTCC
TTTTTGTGAGAGAGAGAGGTCGGACTGGCAGTGGGGTTCTGGCCCACAAAGCCCGTTCAT
TAGTTACATTGTGTCGACCATAATCATCAAAATTAAGGCTACTAAGAGGCAACACCTCAT
AATTAATAAATAATTAATATAAAAACAATACAATCATACTCCACAAATTGTAACAGCTCT
TAAAAGACCAGGTAGTAATTACAATAGCAGCTGGCCAAAATTAACATTGTg
>NODE_155_length_571_cov_9.649737
GCTGTTGATTAAGCCTAGCATTATTCACAACCAAATTACTGCTTTGTCCACCCTCCTACA
AAGTCCTCAGCACAGTGTCCCTCCATCTCCATTTGGGAAGCCGTGGCTTAACAAGGCGGA
AGAATGCAGAGGAGGGGGAAAAGAGCTAGCAGGTGTGAGTGGGAGTCAGCGTCCAAGGCT
CATGACCAAAAAGTCAACCTGTGGTAGATGCACCCCCTGGTATGTAATGCTTCCACTTCA
TGGCCCACACATGCCATGAGCACACACGCATGCCAGCACCCAGGCAACAGTGTGTGCTGC
TGTTGGCGGGGGCAGGGCTCTCATTGGCAGTGGGAGAGCTCTATCCCGCTGTCCGTGTTT
ACAGTCTTCAAGGTAGGGGCGCACAGTACTTGTCTTTCAGGTGGATGATTAAATGAGTGG
CACAACAAGAAGTGAAACAATTAGAATTTCTGCCTCATTATCATGGTAATCTTATCAGTG
GGATAATGAGGTATTAATGGATATTTAATGTGCATCTCATAACCCAATCCCTTGGAGAAA
ACACATAAGGAAATCGCTGTAAATTCACTTAATGATGGAAAAGTCCCCCAACGCCATATT
CCGAAGAATGAAAAATGGTGGATGCAAATGAGAAGGAACCAAGGTCAATAAGACTGCAGG
GACTGAGTGAAtgtcagagagagagagagagagagagagagagagagagagagac
>NODE_156_length_542_cov_8.815498
TGTATGTGTGTCTTGTCTGTGTTCTTGTCAGCGGCTGCCGCAGGCACTCATGCGTCGCCT
CCGCACCACGACACACACCAGACACTGTTCTCTTGTTCCCCAGATCTTCTTCTGACCTTT
CCACCTTCCTCTCCCCCTCCCACACTAACACACACACAACACTCTACTGAATCCATGTTT
TTCCCTTCTAGCTGGACAGCTCTCAGTCCCTGCTCTGTCTCTCTGCCATCCTCCACTGTC
CCGCATTCCTCTCTCTCTCACTCTCCCTCTCTTTCTTACTCTCTCTCTCTGGCTCAGACC
CCGAGGCAGCTTGTTAGTGGGGAACTAAATATTGATTTGGCGGGCCTGTCGATGCCGGGA
GAATGAGCTAGTGTCCACCAGAGACCTCGGCACCGGCAGCCTGCTATCGACGTTTTCCGT
GGGCAGAACAGGGGTGGTGGAGGGGGGGCTGGAGCTGGTGTGCAGAGTGGAGGAGGAGAA
GAGCGGAGTATGACAAGGCTGAGACTCGCCCCCAGGTCCCTGTGGGGACCGCTGGGACCA
CCGCAGTCATCCCCCTTCACTGAAACAGACTTTTTCTATCCCCTTTCAAGTCCATCTTGT
TTTGTTTTTTGTTTATTTATTTATTTATAATTTCTCCTCTCCTCTCTATCTGGCAGTTTC
CTCTGACTGTCGGATTTTTAAaagca
>NODE_157_length_566_cov_24.512367
CCGATGTCTCACTGCAGTTCTCTGGTGTGTTGGAGAGAAAGAACTGAATCCCCTATCCTC
TGGCCCTGCTCACTCCCACCGAGCCGAAGAAACACCACAGAGGAGACGGAGAGAGCGAGA
GATGGAGAAAAAGAAATGTGGAGGAACACTAAAGGAATGGAGAAGTAGAATCGGAGGGGA
GGTGATTGGAGAAGACAAAGAAGGGGGTGTGAGGAGAAAAGAGAGATTGAAGAAAGCATG
ATAAAGAGGGAGAGAAATAGTGTCTCGCTCTTTTTAAACTTGGAGATGCTCAATCCCTTC
TTCTCACTCCAACCTGCATTTCTGGGTCACTAGAGACATTTAAACTGCACTTATAATTAA
CAGCTATTTTTAAACAGGGAGGGAGAAGTGGAGCGGTGGCGAGGTACAAAAGCATTAAAA
TTGCCCCAGATTCGCTATTGAATAGGACACATCAAGGCAATATGCTGGCAGATCAAAGTG
AGCGAGGAGAAAGGAGACAGGGCCGATCAGTGGGGATAAATTGTTCCCTTTATAATGGCA
TAAGAATAGACCTCTTTGCTGCTGAAACAATTTAATAACTGCATTCATTACCTCTGTCCA
GCCTGTCTGTCTGTCTGCTGCACAATGTGTAACCGCTTTTGCCACGCACTACCTCTCTTT
GTCTCACTTTCCCTCTTCCTCATTGTGTTCCAAACTTAtcacctcattcc
>NODE_158_length_763_cov_7.771953
AAAAAAGATGAGGCATGGGGGTTTCGGACTGAGGGGAGAAATGGGAGGGAGTGTGGGGTT
TGGGGTGGGGGTGTCACAGATGTCCAGCCCTTTGAAAGAAAATTAAACAAGTACCTCATT
AGCCAACGCTTCAGTGCTCCCTGGAGGTGGCCACTGAGCCAGGCTTTTTAATGAGCTGGG
AACTTAAACGCTGCCAAAGTTTACCCCAGCCTTGCCTTTCTCTGTTAGGCCACTGGGAAG
AGCCATGCCCTCCCCCTTTGCCCCTGGTCTCCTCCACCCCCCATCTCACCCCGGCCCTCC
TCTTCCATTGAGGGCTGCTCATGCAGAGGAGAGAGAGGCACCACGCTGATTCCCTGCCTT
TCAGCTCCGGAGAGGGGGATAATGCTGTTTTTGTACCACGCATCCAGAGGAATTATGTGC
GCTAATTTGATTAGGGGAAGATTTGATTAACTGGAAAATGAGGGCTTTGCTTAGACTTTC
ACACGCTTAATTTATCCCTTGCAAAGCAGACGCAACATTGTGTCATGAAACTCAGAAGGC
ATATGAGAAGCCCATTCACCAGCTAGATGGCCCTTTCAGACTCAACAATATCTAGGACTG
CCACGGTTCAAATTGGGATAATCAGTTTAGAGCTTTTTGCCTGGCCTCAGAATACAAATT
GCATTTGGCATTAACAGTGAAAAGGTTCAAAGGATAATGAGATTAATGTAGCAGGGAATT
GAGCTAAGGCAGAAAATTTCCAGAAGAAAATGCAAAACTAGTGGCATTGTTGCACAAGGT
GGATGTGAAGAATTTTTTCCTCCTCTATGATTTATGTTTGTGTGATTCCTACTGTGGTTG
CTGCTAGGAGATTATGATAATGCTTTGGCAGCAAATGTCAATCAAAGATGCAGTgtgtca
aacacag
>NODE_159_length_509_cov_19.383104
GGAGAGGAGATATGATTACCAAGGAAACAGCGAGGAAAAAAAAAATTCCTGCTGGGGAGA
AAGAGACAGAGCGTGTGGAGTAGACAAAGAGGAGAAAGAGCATGGGGGGAAGAAAGAGAG
TGGGAGGACAGAGAGACACAGAGAGAGAGACAGAGAGAGGAGAGGATAGAATGAATGCTA
ACAGGGAGCCCAAACCCAGTACTGAGGCTTTATCCTTCACAGGCGGAGGAGCAACAATCG
CAAACACATTTTCTCTCGCCCTGGCCCTAAGAGAGATAAAAAAGCAATTTGTATTCTATT
CCTATTCAGCGTCGCTTGGCCTGTTTCTCTGCCTGCATATTTGTAAACACAGCTTTGTCA
GAGCAGCTTAATCTTCCCAACACAAACACAGACTACAGGAAGGAGGGGCGAGAAAGGGCG
AGCAGGGAAGAACAGTGATGAGGGGGGATAGGGTAAAGGACGAGTAAGAGAGGGACGAGC
AGGGTGAAAAGGGTAAGAGGGCGAGCATGGGAGGGGAGGTCTGAGGAGCAACGGAGGGTC
AGATGAGAAATCGGTCAGGGCATCGAGGATCAGAACTCGTTTCTGTCTCTGCTGCCACAG
GATGTCTCTGTGTCAAACTCTGAAAGACCCGCTGTGTGACATAAAAACACACa
>NODE_160_length_298_cov_16.734900
AGAAGAAGAAAAAAAGCGAAAGCGGTAAAACAAAACAACTAAAAAAAAAAACAAAGATCA
CAACCTGCAAACCTCCTCCGTGCACTGAAAAATAATAGGAAAAAGGAGTAGGGAATCAAA
GTGATCAAATATGTTAAAAAGGCGGAGGTTAGGAAGTGATTTGCGATTGGTAGGAGCCGG
GCTGGCAGAATGCTTTCTCTCTGATCAGCTCACTGAGCTCTCTATATAGTGAACTTTGAC
ACGACTGCTGCAACTTAGCACACGTTACCATGGAGATGAGCTGCCATATAAGGAAGGAGA
GTGTGTTTGACTGGTCAGAGCTCAGGGACCTCCCCCTGAACCCCATTGGCTAGTCGGCAC
TTGTGCTACTTGGTACCTTGCCAGAGCCAGCATGGAGGTCGAGAGGGCCGCTTGGTCCTA
AAAAGAGACGCGTTTCGTTTAa
>NODE_161_length_479_cov_5.438413
GTCATGAAGTGTTAATCATGCATAACCACATTTCCTCTGTGCTAAATTGCTAATTAATTT
GATTCATTTGCTGTTGTACTCTCTCTGTTTAAATGCCATTGCCAAAGCCTCAATTTATCG
AGCTTGCAAGCATTTTACTGAGCAACCATGTGCAGAGCATTGTGACTCATTGCGGCCCCA
TGCTCGTCTACCTATTTGCAAGCATTTAAAGTACAATACTCTGTGCTATAAGGCTAACTG
GTGTTAGCTGTCACACTAACTGTGCATGGTGCATCTAATTTAGCATGTAGACTTGTGGGG
CTTTTTTTTGGTTGGATTTTGTTTTTGTGCTCATGTCTTTCTCTTTTTGTCTCTGCAGGA
CTCATCTCTCCTGGAGTGTCTGTCCCTGTCCAAGTCCCAGGGAGCGAGCCTGACATGTCT
CAGTACTGGTCAAGACTACAGTAGAGAGAAGAGCTACTTCACCTTGTAACCACCCACTCC
ACCATCGCCCTCCAGCAGTGCTCCTCACACATACACGGCACAGGAGAGTAGAGATGGCGA
GAGAGGGTTGAGAAGAGGCAACAGACAGGAGAGGAGGAAGGAAGGAACGAACGAAAGAGA
GAGACTCTGGGAGAGCCTTGGGA
>NODE_162_length_444_cov_9.750000
CCTGGTCTCCAGCTGCAGTGTGGCTCCAACCCAGGTCCATTAGTCACCAGACCCTGGACA
CCTCTCGCTCATCCCACCACATAAGGTGGCGTAATTGATACCCATCAGCCGCCGCTATAA
TCTCCTCGGTGGGAGGCAGGATGCGCACCTCATGTTTGGTTAAGAAGGTGCTGAGCGGGG
TCCAGGACTCCGGGCCTGTCTCTTTGCCATCACTCCACTTGAAGGTGAGATGATTTAGGG
GCCTGGGAGAAAGTTAATTTCTCTTGATCATTGTGTGCAACCTGGAGCCTTAATGGCGGG
CGTAATTAATTCTGCTGATGTTAATCACCAGGGCTGGTCCCCACAATTATCAGCCCGGTG
CAGATGGGGAGCGGCGCAGACATGAAAAATTAGGAAAATGAATCTGTAATGGGGTGGCAG
ATCTAATCTGCGTCAGAGAAAACAAAGTTAGGAAGAGCAAAGAGCCCCAACATTCCAGGT
GAAAGCCACCAATACCGACAAACCTGTGTGGCAGAGTTGAAAAATGTTGCCGTGTCCAAA
GTGTtttgtaattactggggcattgaattgttctattgttaattcatc
>NODE_163_length_427_cov_7.929742
GACTACAGCGCCGCCTGGGCGGAGTACTACCGGCAGCAGGCCGCGTACTACGGCACCACC
AACCCCCAGTCCATGGGTGCAGCACCACAAGCCCCTCAGGTACACCCCCGATAAGACTCT
GCCCTCCACATTCACTTACACTCAGTCGATTTGTACCGTAACCCCGCTTCCCCCCTCAGG
TTTCCACAGGGTTCCGGTGACCGCCGCAGCCGCTCAAACTTAACCAAAAACACTACTTCC
TCCCTACACAGGTTTTTAGATGTTTATTTTGGGAAGCTGAGTCCACTGTTTCCGCTGTTA
ACATGCAATGTATCTTCTATGTATTTCTTCTGCACAGGGCCAGTAATGTGAAGTGGACAT
AAAGTAAATGCTACATTGTCGAAACAAAATCCTTTGTTAAATGTTTGGATGCAGACGCCT
TGATGAAGATCTTAAATTTCCTTGGTTTGAAAGTGTTTCACATAGATGGCAGATTACCCG
GCGAACACGTCCTCCTTGATTTTTTTTGTTTTTTGTTTTTTTTTTTTTCATTTTTTTTGT
TGTTTATTTTTTCCTTTTTCTTGTAAATGCT
>NODE_164_length_661_cov_11.996974
GAATGATTCAATGGCTATCGCCTAATGACACCAGCCTCATAATATCTCCCCCCTAAATCC
GCCGTTGAGTGTAGCATTGAAACATTTTGTTTCCCTTTTCTATTGGTCTTCTTGGTGTCG
TTGTAGCGTTGTCATGGCAGCCCTGCCAATCACTGTCAAGCGTGCCAATCATTAGCCAGT
ACGTAGCGCGAGGCTTTCACCACTTGTGCAGCACGCACGGGGGGTTATCAGAGTCTCCGA
TCTCCACAGCAACCCTCCCACCGCACCGCGCGCATCAGGCACAAGCCAATGCTCGCCTAT
CTGCTGAATGGAATGAGCAATTAGAGGGTGGAATATTATTGCGATCTTAACGAGGCTCGT
TAAAGCTAAAGAAGATATGTAGACTGGAGATGCTTAGCAGAGACGGGAAGGGAGGGAGGG
AGGCAGAGGGAGCTTTAAATGGGTGACAAATGGACAACCAATGACTGCAACTCGGGAATA
CACGTTTTGAATAGAAGCGAGTCAATTTGCACATTATTTTCGCATACTTTTTCCTGTAGT
AGCTACTTTTTTATCTTTCCATCAGCCCATTCATTTTTTTCTCTCTCTCTCTCTTGTGCG
ATGCGTTAGAGTGTTCTAGCTGCATGGTTTTGTTTTGTTTTTTTTTCCCTGTCATGTTAT
CGCTTTCTTGTTTTCTCAAATTTTCAGTCCTGTAGTCGTTTGGCTTCTTTTTGCCCTCGG
ATCCGTCGGTGATTTTATTTTACCAAAAAGAAAGAAAGAAAAAAAAAGCTATTTCGATGA
CACGATCTCGGgctcgctggtgtgt
>NODE_165_length_563_cov_10.280640
GCTATATAGCTGTAACCAAATTATTCCTGCACTTTTTTCCCCCCTTTTACCCCTCATCCA
AAAGAGGAGGCGAAGAGGGGAAACTGTAACTACCCTGATAGTGGTGTTAACACCCAGCCA
AGCTCCCCGACTCCCCCCTCTGTTCTCCCCCCCTCTCCCTCCATCTTCTCTCTCCTCCCC
TGTTACCCTGGCCTATCAGTGCGGAGCAGTGGTCTGTGAAGAAATTCCCAATATCTAAAT
TTACACACTGTATCAATCTTGTTTAATAGACTGGAAAGCTTATAGCCGCCATGGCAAGCC
GGCAGAGAGGGCAGCGGTGATAAATTGTCGGTGTGCAGGCGACAGCCGCCCGTGATGTAT
AATGAAATATTTATGATTTATCCCAGCTAATAAACTGAAATGAAGTGCATGATGTATGGG
AACAGATGGGCCCTCTATTGATGCTGAGGTGGAGAGGCAAGAGGGGGAAGAGGAGACAGG
AAGATAGGTGGAGAGAAGGAAAAAGGAGATGTGATGAGAGATGTTTGAAAAGTAGTGAGA
TGAAAATGAAGGGTAAGGATGGGACTGAAGAATCAAAAAACATAGTTGTTTGTGTTTGGC
ATTTGCTGGAACAGGAAAAGCTGGAAAAATTGAACATATtagaaagatggatagaaggat
acagggttggagtagagaactaacgagattaaatgatggaacagagg
>NODE_166_length_659_cov_9.107739
TCTCTTCAACATATCATTGTTGAGACTGAGCTGTTCTGCAGATGTTTGCATCCAAGGAAG
ATGCATTCGCGAGTCAGCAAACCTTACACTGTAGTACGGGTAGTAAATTGTGATCAAGCA
GGAGAACCACGGAGGGCCAGATGGAAGCAGATATTTTAGTTTACAGTAGAAATACTTAAA
TTAACAATAACCTTTTTAGAAAACTAATACTTACACACACACTGTCAATTGTATGTCCAT
TTAAAGGATCATTTGATTTCGTTCTGATTGTGCTCTTCTGTAACGTCCAGGATCTGCTGG
CCTGAGATGAACTTGCGATTACAACCTGTTGTAGTCTAGCTGAGCTGAACGCCTCATAAG
TGGAGCTTTTGCTTTTTTATTGATCTCTTTGTTTCTCATAGCTGGAAGGGCACAATATTT
TCTCCAACCTGAATTCCAGCGAGTACGAGCAGGTGCTGGAGATCATCCGAAAGGCCATCA
TCGCCACGGACCTCGCCCTGTACTTCAACAACCACCAGCAGCTGTCGGAGCTGCTCACCT
CGGGTGTGCTGGACTTTAACAACCACTCGCACAGGTCAGACCATGACTCACACTGGGGCA
CAGGTCAGGTCTGGATTCAAACCAGTTCTCATAGCAGCGAACACAGAGAAAAGCAAACCT
GGTGTGCATGAACAGCACATTGAGTTTCTCCACATGGATATAACGAGGCTTTACTCCCCT
CCAGGGACCGTGTGATTGGTCTGAtgatgacagcatgtgacctgtgttctgttaccaagc
aatggccaatcacacgactcaca
>NODE_167_length_382_cov_13.308901
AGGCAGGCACAATCGGTATTTAAACAGAGAAAACGCATGCAAGCCAGGGCGCCTTACTTA
CTCCGTGCGCTGCGCCGAGTCTCCGCAGTTTTAATTACAAGCCCTAATTTCCAAGTCGCA
CATAGTGTCAAAAAACCTGCGACTATTTCTCAGAGATTCCCTTTAACAAGTGGAAACTTA
GTGTCCTCCTGCACCATTTTATACATGATGAGCCGTCAGTAATGGGATTATTAAACAAAA
ACGTTTCAGGCGCTGGCGTTAACCTTTTTTAATGCCTAATTAGGTTTTGCAAAGAAATAA
TTAGATTCTACAGTGCTTACACTGCCTATATTTTCAAATGGCATCTGCAGCAAACACATC
ATCCTGCGACACTCGTTGCCAATAATCTGCGGATATATGCGCTACAGTAGCAGTCGGATG
TAAGATTTTAAAACATGTTGGGACCAAATAAGGTGCACTTAAAGCTAAAATAATTACCCG
GCGCAAGCTATAGGCCAACCTGCAGCAGGAGCATAGTCTGGTctgc
>NODE_168_length_466_cov_11.489270
TCTTACCAGACCTCTCTTTCAGGGCTTGTGCAACCAGAGGTCACCTCTTTTGTTTTGTCC
TTCACAGCATGCCTCTGTGATATACAGAGTTGTCTCTGACTCCTTATGCCTATGTCTTCT
CCTGTGTAACGCATTTTGGCTCCTATAGTCAATAAAACAATCCCCTGCCACTTGTTCCAC
AGCCTTTTTGTCGTTTTGTGTACTTTGGCTTTGTGCACAATCCCAGTCCAATGCTAGTGA
TCTAGCTTTGCATGGCATCGTGTGTTAGCTTAGACGTGTGTTTGTAAAGAGGGATGTTCT
CTTTTTTCCAGCAAAGATGTCACGGAAATTAAGCTTGCCTACTGAGCTAAAGCCAGACTT
GGGTAAGCCTTGACTTCGTGTCTCCAAACAATTTGTATGAAATGCAGTATACTTTCCCCA
CTCCGACTGGACTCCACCACATCCCATTAGTCCGGTTTTATCTGGTTATTAGCCTCAAAA
TTGGCAAGCTGTGCAGATGTTCTCCTAAGTTTGCATGAGTCAAAGTAGCACTGATCTGAT
CTGAATTGAAATTGTTTCGAGCTAAATCAAATTATTGCAATTAAACTCCCACTTTTTGAC
cctggtgtgg
>NODE_169_length_437_cov_8.864988
TGAAAAAAGCACAAGACCAAAAAAAAAAAAACAAAAAGAAGAAGAAGAAAAAATAAAAAA
ATGCAACAAGCCACCACAATAGTCTGCTGTGAAAGCAGCAAAGACCCCCACTGTTTGAGT
AATATGGGAAACATAAAGCACACACAGAGAGAGAAAAAGGGTCTTAGTGGGAGAGTGGGG
AGCTTTGGTTGGAGAAATGACCTACCCTTCCCTGTCAGCACTAGTGGATGGGGCGGGGGC
AGGGACAGTGACCGTACCCACATTATCCAGCCTGATCTGAATGGTGGTACCTAAGGGGCT
CCTCAGGTACCTTCTCTCGATGTTGCGCTCCAGATCGGCCAGACGTGTCACTGCAATGTC
CAGCGGGTTGTCCGGGTGACGCATCACCCCGCCCTTCTCCCCCCGCTCCTCTGGATGCTC
CTTGCAGTCCTTGTCTCCCGCGTTGGCTGACGCCGGCGTCGATTTGGTGAGGGGCTTGTG
CTCGTAATACACCAGGTCCTCGCGCTCAGACTGGGGGTCCGGATACGTCCAGCCCTGGAA
GAGGAAATTAGCTCTTcagtcttatggccttggtttgcgtc
>NODE_170_length_676_cov_10.173077
TGTGCTGATTGCAGCAGCTTGCAGCAGACAGGGGATGGGGGACTGCAGGTGGTGGAGGTG
GGGAGGAGGATGAGGGCTCTATCGCTGGTGAAGTGACACTGTGGTGAAGCGGTGGCAGGG
CGGCGGTGAAGCTGCAGGCCCGGGGAGTATCCAGCTCAGCTTGCCTCTCCACTCCTCTCT
GGCCAGACGGGGTGAATCAATCATCTCCAAAGATGTCAGCATCTGCCCAAGCAATTTCAG
ATTGGAATAAATGGCAGATGGGGATGTTGTTCCCTCTGTTTAATCAGTTCCACCAAATGT
GGTTTTATCTCTTATAAAATGAAACCATCTGTAGCACGTAGGTGTAAGGATCAAGTGAGG
GAGGACGGAGGGAGAGGGTGACAGAGGGAGAGAGGAGAGATGTGCGTGTGTTTGGAGTGT
GCACGCATATGTGCATGTGTATGCTTTTTAATGTGTGTGTGTACGTGTGTGTTGGGCGTA
TGTGTGTGTGGCGACGGAGGGCAGGGAGAGATGGAACACTGTGAAACAGAAGCAGAATAG
TGGGAGTGAAATAGGAAAAAAAAGAGAAGCACTTATCCATTATAAAGAGGGAAAATGTAA
TCTTACTGCGAGCTCACACCTCCACTCTAATCTCCTCTTTCTCCCTCAAAGGAGTACCAC
CCAGGGGCCATCACCATTATATCTAGACCCATCTATTTCCTCCTCCGCCTCCAACCAGAC
ACCAGGGCTGTAATTTGGTCCCCCTAGCCCCAGCCGAGGCAGAGACATCCCTGATAAATC
CCCTTGTTTTTAACCGGGGATGGTGGTGTATAAGTATTAt
>NODE_171_length_613_cov_9.721044
ATTATCATTGTAGAATGCATTTGGTGTGTCTGCGTTGGAAAGAGCCTTAAAATAGAGCCA
CAAAGTTTATGTAAAAAAAAAAAGATGCATGGATTTTTCCAAAAATTGTTTCTCCATCTC
TTTCTTCTTTTTCTTTTCTCTGCTGAGGCTTTGACAAACTCTCAGTTTCAAAATGCGGCG
CTTGTTGATCAGGAGTACAGACATCTTTGACTTGAACGTCGGGTAATGAGAGAAATTAGC
ACAAATGCTCTAAGTAATAGTTCCTGATTTTTTTTTCACTCACAAATTATTTTTCAACTT
GTTTTTGTATCTATGCATAAATTAAAAAATCGGCTGAAATTTATTATTCATCTGAGATGT
GATTAATATGCAAAATTATGCAAATTAAGATGCAATTAGGCTCCAATTCTCTAGTGGAAT
TTTCCATTATAATTTAATACAAAGTAACAGAGTAATTGGTGTCACGTGTAATTACGGTTA
CTCAAGTGCACTTTCAGGCATGCAAATGATTTGCTATATGTTGGTTATCCTATGCAAATG
TACCATGTGGTGTTTTAACAAGTTGAGGAAAACACAATGAGTGCGTGGTTACCCAGTGGG
GTTGGAACAAGGTAAAGACACCAGGGTGTGTTTTTTAAATGAGAAAAGCTGGAAAACTTT
CAGTGCTCAGATTATCACCAGTTAAGACTTCCAGttacttttttttcccccctccttttt
gaatttttgatgaatggtggagaggcgcagacttaca
>NODE_172_length_496_cov_13.649194
CTAGCAGGCCCTAATTTCTCTTTCCAGTCATGGAATATGATAATTTTCTTATTTGCAAGA
AATATCAATTGCTCAAGGCGGACACATAATCATTGGGGAGGAAAGGAGAAGCTACCTGTG
TAATGTGCTTAACAGGCTAACCCATTTAGCCGCAGGCGCTGTTTGAAAATGAGAAAGTGC
TGATGGTCAAAATCAATTTTCCCTGTGTCCAAATTACTCCCTGCCCGGCTTAGAATTTCA
CCTAAATGGCCAAACCTTAAAACACTGATACTAATTCTATCATATTAGAGCCTGGTCATA
TAGTTGAAGTTATTGCTAATGCTATTTTGCTGTATTTATTGATGTAGCTAGATGGCTCGA
AGGCCAAGGAGCAAAGAGTTCTGTTACTGCCTTTGTGTTTGTGTGTAGATGCATATCAGT
ACAACTCAGAGCAAGAAATGCAATGCAGCTATCAGGGATTAACAGTCTTTTAGGATGTTT
GCTGCTTGGGGGTTCACATATTTCATAATCAAGAAAAAAAAAACCCTTAACAGTCACATT
TTCTGCGTTATGTAATGTTGAAAACTTCATGGAGAGTAATCCTTTAGCTGCCCCtaaaca
acagaaaactatctttattttctcagttccatttttcttg
>NODE_173_length_603_cov_13.320066
GCAAATAAAAAACATCTGAAGCCTGCTTAGGCTTTGGAGGGTTATATCAGTTGTACCATT
TCAACAGTTACTATTGTTTTGAGATATTAATGGGGGAAATAATGCAGTGTTTTTCTAAGT
CAGTTAATTAACTGATCAAAAATGTAGTCTTCATACAGTTCCTCAAATGATTGAAAACCT
AAAGACAAACAGGAAAGCTGCGGCAATAATTAAGAAAACAGCACAGCACCAGTAGAAGCT
GTAATACACTGTAACAACACTAATGCTGTCGCTACAAAAATATTGTATTATGATGACAGT
AGATGTGAGAGCAAACATATAATGCCAGGAGCTTCTTCATTACATAGACAGAAAAAGTTG
CCACCGTTTCAATGGAAACAAACATTGCTTTGGGCCCCTTTGTAAACAGCACACAGCTGC
TATTTCGAGTGATGGGAGCTCCACCTTGTCACAACAATTCCCTTAAAGAGGAACAGTTTA
ATGTCAACAATATTTTCTCCATCTGCCTGCTCATGAAAACCTTCCAATCCACAGGGAAAA
TGTTTCTCCCATTCCAAAAGGAAAAGCACAATAGAGGAAGATGAACTGCTAACATCAAGC
GCAGATCGCAGTCAAAGGCGCAGTATTAGCCTGCTGCAATGAGAGCTTTTGGTGGCACAC
ATCCATCTGTTCACTTTTGCATTTTTCAAAGAGGTGTCATGCCTTCCGTTATTTAGAAAT
TTCTATGCAATTTTCACAAGGAACTCc
>NODE_174_length_386_cov_13.559586
TCGCACACACACACACACACACACACACACACACACACAGGCACACACAAACATGCAGAT
GCCCGGCAATACCACATGCCCCCTCAGTGTGTATATGTGTGTGCGCAGGGCTGGGTGTTG
AGCGCATCGACTGAGTATCGATCCCACCACTCACCTCCCTGCAGTCAGCTCTTGTCCTAC
ATAGCATGCCCTGTCTGATTTCTCCCTTAATGGCTTTTATCCAGCTCCAATCTTTATTTA
AACTGAAAAGTAGGAATTAGCACCCACTTCTATCCTGGTCTCTCTTACCTTTTCTTTTCA
CTGTCATCTCGGAGTGGGTATCGGCGAGTATCGGTCCATTGACCCTCACTCCCTTCCTCC
CCTGGCTATGATTGACTTCCCACTCAGAAAAATGCGCGATACACCACTGCGTTACTTGCA
TTCCTCCTCAGTGTTTCTCATATGCGTCTTGTACAGATAAGATGCCGCGTGTCACTGCAG
CAGCAAATGGTGTttatttctattattgataaagctgcccagcgctgtgt
>NODE_175_length_620_cov_9.269355
CTCACGACAAGTCCACTGATCTTCATGTATTCATATTTATGGTGTCTTTATTAAACGTCT
TTAATAAACCTACATAGGAAAAGAAAAAGGGATTTTAAATAAGCTCTTTATAATTACCCA
TTCGCCCATTTCTTCTGCTTTATACTTATCAAACATAAAACGGGCTGAGAGACTTATATC
GCTGGTTTACATTTTCACTTTGCCTCATTGTGTGTGACACCCCTCCTCTCCTCTCACTTT
CTCTCCCTCCTCCTTCCTCCCTGCCCCCCTCCCTCCCTCTCTCTGCATGCCCACAGCCCA
GCAGTAATTCTGTGTTTATCAACTCTTTATTATGGCCCCTCGCATCATCATTTACAATGG
TAGCATCTGCTCATTGCCTAGCCCGAGCATGGGGCAAATTGCTTTTATAGAGAAAAAACA
GCCAGTGAGAGGACTCACATACTTGCAAATACACACACACACAGCAGCGGCTGCGCACAA
ATCAAGAAACCGAGCCCCGGCCTATTTACAGCGGTTGTTAACTCTCCTGGCAGAATCACA
CACAAACACACAAACACTTCACTTCTTCTAACAGGATCAAATGATTAGCTGGCCACCATC
GGCGAATCAAAATGAGTCCCAAACCCAATGAGGGAGCAGTTTTGATTTTCCTTTTATTTT
TTTTTGAACATCTACCTGACGCTGCGATGTGAAAAACAAATATCACATCTGGCCTTGGAG
CTCTAATTTCTGCGTTTGGCTCGGTCTAATTTAGCCACTATAGc
>NODE_176_length_564_cov_12.414893
TAATTTTAAGTCAACAAAAAAATGCACAAAGCTTGCATCACAACTAAAGTAAATAATAAA
AACTTCTTCCCTAAACTTCCTTAAAAGTTTAAAACCCACTTTTAAACTTTTTAACTGCAA
TGATATCCAAAAAATATGATTTGCCATAAAGAGCATGAATATTTGTGATGTAGCCAGTGG
TGAAAAATCCTTTTGGGGATTTCGATATCTAAAAGAGAGAGGTTTATACATTAGCGCTGT
AGTTGCAAAACACTGTTGATATTCAAATGATTATTGTGCAAAATCTGGGATAAGCTTCTG
TGTGAGAGCTCTTCTAAGTGCCTACAACTATTGCTAATTCCCCTCACCATTGTGGGCCGA
ACAAAGGCCTTAATCCCATTTCACTTTTGCAGAAGGCTGGGGCTATTTTCCCTCTCATAA
ACCAACAACACTCCCCCAAGCCAGAGCTGAGAGGTTCTGAGAAAGGGGCCAGTGTGTGTA
TACTTCAAGGCTTTTTTGTCCAACTTGGCTAGTGCTCTGCATAAACTTTTAAGTGGTCCC
AGTAGGCCTCAAACACCTTTTGGCAGAAAAAATAAGCTACCACAAACTGTAAAAAGGAAA
CCAAACACTCTCTTAACCTGGACAATACAAAAGAAAATATATGAAGTCTTTTATTACTCA
GACTGGGTCTGGGCTGCAAAGAGTTAACACATTTTTTTTTtttcatgc
>NODE_177_length_438_cov_11.271689
CCGTAATTTACCTGCTGTTGTTTAAACGGAATAAATGCGCCGCAGCAGCATTTCTGCGTC
TTGTCTTGGATACAATTAGAACTTAAAGGCTGCTTCATGTCTGAGACTAAACTTGAATAC
GCGCTAGCTTTTCCAAATGTGACAGAAACGTTTTCTCTCGCAAATTTAAGCTCTTCTCTA
TGATAAAATGAGAGTGATGATAAAAGGGAGAATGGGCAGTGCCGCCTCTTGCGGCGTGGG
TGGGGCTGACAAGAATAGACTACATTATGCAGTTCATTTAGTTAACAAGTGAAATAATGG
GGAAGCGTGCAGTGGGAATGCCGAGAGAAAGGCACAAAACCCTATTGAGAGCTCTTGGCC
GCTTGCAGCGTAACCGTCACATGGCCGAACCGAGTCCACGGCGACTATTTAAGGAGCGGC
TGTGCGCCTTCAGCACCACTTCGCTGTCCACCGTCCCGAGGAGAGCACACACATTGAACA
CAGCCGCAATACGCACCGGCTTCAACTTGAACCGCGACGAGCAACAAGTTTGCAGCCATG
CCGAGGTCTtgtctcgtggattccttgattttaagggaggcc
>NODE_178_length_465_cov_3.075269
CCCCCCGACAGCGGTTTTTATAGTCCTTGAAGTTATTAAACATGTATAATTACTTTTAGT
CAGTTCTGCCGTGGGGAGATGTAGAGAGAGTGCGGAGGGAAAGGATGGAGATGGAGAGAG
GGGGGTAGTAGAGACAAATAGAGTTGGATTTTGTGTGCTCGTATATCCTCATTCTTCACA
GAGAGAGTGGGAGCGCTGTGTGTACGTGGATGTGTGTGTTTGCCCTCCCGCTACATCCTG
CTCATATTTCTTTTATTGGCTGTGTGGCGTTGGTGTTGGAGGGCCCGGGGCAGCCACAGG
GACAGCAGGTGTGGCCTCTGTGTGCTACTGTATTAGAAGGTATAAAGGCACGGACTGCCC
AGGAGTGAAGTGCATGCTGGGAGCCATCCGAACAGCTGCAGCACGGTCACTGGGGCCTCT
ATTGTTTAGAGCACTGTTCATCCCCTATTCATTATTCACAGGCTGGCTGTGTTTGCGAGC
GGACTAATTTAATCTTTTTTTTATTTTTTCTGTTATCAGGCCTTTTTGAACAAGAGACTA
GTCACGCTCTGATCACGACCAGGCTGGACTATTGTAATTCTTTGTACATTGGCCTCAAGC
AGACGTCTc
>NODE_179_length_349_cov_14.851003
CATAGGAACACACTTCAGTTAAAAACTGTTTATTTTCACTTATGCCACTGTCCTTTTCAC
AAGCAAAAATGTTTTCTTTTTTCCTAATGAATTGAATTTTGTGCATTTTGGCAACAATGC
TCGTGGTGTACATGTGCATTCTCGCCCACTATAATCTGCACTGATTTGGTATATTTTTAA
CGATGTAACTAAGCAACAAACGTAATTGTCCCTTTCAAAAGCTTTTGTTAGGCCCTCTAA
CACAGTCTAATACATAATTAGGCATAATGTCTACAGCTCATTATAGTACACATGTGTGTA
GTTAAATGGACCAGGAGAGTAGCTCACTGAATTGTGTGGATTCATTGGAAATGGAATTTA
TTTGTTTCCTGGGTTCATATTACATTACAATTATCTAAGTAATTCACTGGGCATCATCAG
TTTTCCTTTTGTTGTTATGTATTCCGGATACTTTTTGTcatcattgattgactgttgtat
atttttccttatt
>NODE_180_length_496_cov_5.122984
CTCCTTTTAGCGCAGACAGTTCTGGAAATGCTCCCACCAGTCACTGATAATATGTATGGT
TTTTACATATGGGCTCCTCACAGAAGCAGCTTCGGTTTCTCTGTGACGTTGGGTTTTCAC
ACGACACAGGCATGATTGAATTCCAACCTGCGCGTAAGTGTTTTTTGATCTAGTCGGCTT
GATCCTTGCGCACCAAAGCGCCACCGCCGCACGCCATACTCTGCGCACGCACGCACGCAC
GCACGCACGCACGCACACAGGCGCGCACATCGCATTATACGGCATCAGCCGAGCTCAAAG
TGGATCATTATTTACTAAACAGGTTGCCTAACAAGAAAAGACGGATTCCCCTGCAGGCTT
GTATAAAAACCCTGGAAGCATGGCGGTGGAGCAATATCCATCATAATTGATGTGTTGCAA
AGCAGATTACACACATTAGCGCACACTGTTCTAGCTATGACAGCTCCAACTGAACATGAC
AAATTCCATAATATGCAAAAAAAAAAAAGAGGTATTTTGCTCTCTCTGGGTATTAAAAGG
CAACTAACAAAGAAGCATTTGCATTGGCAGGAAAGAGTGAACGTGTTTGCGAATGTTAGC
GCGTGTGCATCCATGTCTAACTACACCTCCTCCATGCTCT
>NODE_181_length_467_cov_11.811563
TGATTTCGCCTCATTAAAAATAAATCAGGCCATTTTACACCGAACAAGAGCAAGCCAAAT
TGCGCTAAGGAAAGGACAATTAGCACAGAATCAATCCCTTTCTTCCTGTTTCTTTTTTTT
TCTCTCTCATTTTGTTGCTGCTTTATTTTAGCACCGTAATGAATGCTAGGAGAGGAACAC
ACAAACCACGAGATTCTTGGAAGAAGAAGGCAGACAAACCCCCATCTCGCTCATAGCTAT
GTCTGGATTGCCTTCTGCGCTGAGATAGGAGTCAACATGTTTAGCGACATCAAAAGAAAA
CCTGATACCTTAAGTATAAGAAGATTAACACTTGCAGTGATCTTGAGCTTAGGCTTCTCC
AGGACTTTCAACAGACTGTGCCAGAAGGGACAATTACCGATGAATTGGCACCAACATCTC
GTAGTTATTTAACAAAATCTGGCACAGTGTATAAGCTCTCGTCCTTAAGACTTCCTTTCA
AGTCTGGCCCCGGTATCAGAAGGCTAACAGATTGGGGAATGTGACGAGAGCCGACAGCAG
GGGAATCTGCAGGAACACTGAAAAAGGGAGGAGGGAAAAAGAAAGCAAGTaagcaagaaa
gaaagaaaaaa
>NODE_182_length_309_cov_13.423948
TAATCCTCCACTAATGTGACAGAGAATTCTCCAAAAAAATCATCATTGTGTGCTCTTGCA
CTGCAAAGCAGATTCTGTATCACTCCATAATTTTCTTTTTTCTCCAGCAAGTGCAATAAC
TTAATCTTAAAGGCAAAACATGGACATGAGGGCCATTTCGAAACATGTTGTAGATAAATG
TTAATCACATTAGCATTTCCCAGACTTCCGTAAATCTCCATAAATAGCATGCTGAGGTTG
ATCCCTCTTTTTTGCCCATTGAGGCAAAATTACAGTTGATGAATTGCTTTTGCCATGCAT
GTAGGCTAATGAAAGCTTTGCTCCTGGGCCTTCCTTAACAAAGGCTCATAATTTTTCCAC
TTTCCACTAAAATAAGAACCTGTTCCACTTTTAATTAATAGTTTTACCCTCTCCTATTCA
CGACTGTATgcatagtttcaaattaagtcttta
>NODE_183_length_302_cov_6.281457
TGTTTTTAACCTCCGCTACGCCAGATCCCCCCCTCGCTTTTTAATTTCTCCCCCCCTTTA
TTTAATAATAGCGCAGGAGAATATTGTCAAGACCCATCCCTTTTCCTTTACTTTTTCCTC
TCAATTTCTTACCTGCACTTCGAAGCTCGTTCAAAAAAAAGTGGCGACAGCGTTTCCACG
GCTCCCCCTGTTTTCCCCCGACGAAGCGCGTTTTAGTTTGTTTCAGTATGTTCCTTTACT
TTGTTCATTTCTCACTTCCATCTTCTTTTCATCTCATCAATAAACACACGCTGCAGCCTA
CCTTCATAGAGCAGCTCGGTTCAAGTGTGCCCTCCCATTTTTTAACTATACATCGAGTAC
TTTGAGGGGTGGGGGGTGTGGAGAAGGGGGGAGGAGGAGGAGGAGGAGGAGGAGGAGGGT
GGATGTGAGGTGGTAGTGGTGGTGGT
>NODE_184_length_689_cov_10.763425
GCTTCTCCACAGTCCTTCCATATATATACCCCCTGGCTACTGCAGAAGTGCCTTCTGGAG
TACAAGAGCCCCTGTAGGCTGTTTACTTCTGCATCATAGTACTTTTTAAAAACTCCAACC
GGCCATTTGTCCCAAATCTGCTGCAGCATTCACAACATAATGAAACACAAAATGAACCAA
AAGGAGACAAACTCTTGAGAAACACTTTTAATCACGATAGAGATAAATAGTCCAACAAAG
CGCGCTTCGGAAAACAAATACGGCAACACTGTCTCTGATCATCATTTGATAGTGTGCTGA
CACGCAAACTCTATTAAGCTGTCTTCAAATATGCAAAAATGATATGATTTTACAATGATT
ACATATTCACTTCCCCAGCTGGCTGGCTCCAAGCGTCTCCATTTGTCATCGACTATTGTG
TCCAATTATATGATTAGCTTTGAACACTCCAGCACTTCGAGAGCTCTCGTGTGTTCTGCC
GCGCAGAGTGATTCACAAACAAAGTCATTACAACATGTATTCACACATATCAAATAACAA
AACAGATGGCCACTGCGCCTGCCGCCTGATTTGTTTTCCACACGAGTGGTGGAAAAAAAA
GTATTTTGTGTGAGCTGTGTTTAATGCTGACTGTTTTTATTCCCAAAGAAGAGCAGCTGG
CTGTCGCGCTGTTAGATCAGCTCCTATGAAAGACAATCTTGTTTTCATTAATTTCTCTAC
AACAAAGGCACTTGTTGGGAAGATTTAGAATTACAGCGGGTAAAGCTTCCGGATAATTCA
TCACAGGGACTTGACAGGAAACTTAATTGTTTTAAATGCCAGTTGCTGTGAGc
>NODE_185_length_692_cov_12.277456
CCTGGGGCCTAGGGCTGGATGTGGTTGGATGTCAGTTAAAGGATATCTATCTGATCCAAA
TAACCGATGAAATTGCTGTATCTGTCTATAAAGTCGAGGCAACACTAGAGAAGTGTTCTG
CTCTAGTTAGAAAAATTGTTTGAATCAAGTCGATGGCAGTCGGTTACATTGTGTATGGAA
TACTCTACCTGGCTTGTAACTGACTAGAACTGTGATGTACAGATGATGTATTATTAAAAT
CTGAAGCAAGTAATGCAATGATATTAGGATACAGTTTTTGTATTTTTATTCTTGTATAAG
GTTATTTGATGGCTATTGTTTAGCCTATAGTTCATTCTGTGTTATTTAAATTCTAATATA
TGAATCATATTTGGATTGAAGTCATGTTCAGGGGCCATGTTGTGTATGTATTGAGATGTA
AAGCCTTTGAATGTGAATAATTATTGTAAACTATAATATTTTACAGCTTTTTTCTTACTA
TATCATACATTTTCTATTTGCTCAGTGATTTAATCATATTCTGATAATTTAATGAATCTG
TTCATTCTCTCTCTGATTATTTGTGCGCTAGGTCAGTAGATGTTGAATGATGAATTTTCC
ACTTAATGCTTGGTAGTCCAGTAATTAAAGCATGTAGGGATTTAGGCATACAAATAAAGC
CATGTGTCCTGTCTTCTGTTAACAACCATGACACAGCAGCAGCAGCAGCATTCAGTGGCA
ATGGCATCTCACATTTTGCAGCATGTAAATAAAGTACCGGCCCATTATCAGCGGTTTTGT
GTGTGTATGTGTCGTGAAACTTAATTTTTAATGAGTATGTAACAAAGtaatagcac
>NODE_186_length_326_cov_3.401840
CCTACTCGTCGCGGCCTAGCCCTCGCGGCTCCTGTTGCCGGCGACGGCCGGGTATGGCCC
CGACGCTCCAGCGCCATCCATTTTCAGGGCTAGTTGATTCGGCAGGTGAGTTGTTACACA
CTCCTTAGCGGATTCCAACTTCCATGGCCACCGTCCTGCTGTCTATATCAACCAACACCT
TTTCTGGGGTCTGATGAGCGTCGGCATCGGGCGCCTTAACCCGGCGTTCGGTTCATCCCG
CAGCGCCAGTTCTGCTTACCAAAAGTGGCCCACTAGGCGGCTCGCATTCCACGCCCGGCT
CCAAGCCAGCGAGCCGGGCTTCTTACCCATTTAAAGTTTGAGAATAGGTTGAGATCGTTT
CGGCCCCAAGACCTCTAATCATTCGCTTTACCAGATAAAACTGCGAGACTCTGAGCGCCA
GCTATCCTGAGGGAAACttcggagggaaccagctactagatggttcgatt
>NODE_187_length_305_cov_2.940984
CAACCACCAACCTTCTGCTGGCTGTGTTTCCCCTTCACCACCACCACCGCCACCCCCCCA
CACCCCCACTCCTCCCTTCATCTCCTCTCCCCACCAGGGGAAAAGAGTTATAGCTGCCAT
AAAAGGCAGGTAATGCATTGTTAACTAATTCTGTCTGCTCAGAGCTGATATATCCTCTGC
TCTAAATCTCTGTGCTTCCAATAAAATGCAAATGCTAATGCTTGCCCTCCATGAGCTGAT
ATCATTTTTAACAGGCCAGAGGTAAATGCTAAAGAAGGGTGGGGTGGGCTAGCGGTAGTT
TGTGACACGGTGGGGCTTTGGGCTTTCATGGTACATTCTGCCATAAAGGAGTCCTCGAGA
ACCTGCTCCACATACCACTGACCAACAGTATGCATGCGTGtaagtgtgcacacgtggctg
caggtatgcacatgaggctgcaccagtgt
>NODE_188_length_491_cov_13.639511
CTTTTGGCATTGCTTCCAATGGCAGGTGTAGAGACAAACGAGAAGCAGTGCTCAAACCTG
CGCGCGCATGCATTCAAGCGTGTGTGTGTGTGTATGTGTATATATACACACACACACATA
TATATATATATATATATGTGTGTGTATGTGTGTGTGTGTGTATCCCTCCCACCCTGCTAC
GATACAGTAACTGCTGACCCCGGACACAGTGCCATTATGGCAGACGAGGCAGGGCTCCCC
TGGCAGCGGCTGGGGCGGCTGGTTGCTAGGTGGAGAGACATTACCGCGGGCCTCTGCAAT
AATTTATCCTAAGAGCGCGGCGAGCCGTCATGTAGCCCCTGACAGAGAGCTGCAGTACTT
TATCAGCCTGCCTGTAAATCAGCCATGTGTGGGTGCAGACGGCAACATTGTTTGATCTCT
TTCAGACACTCTAATAATCTGCTCCCCTCTGATTGATACCTTCACACAACAAAGCACATT
ACACCAGCAAACCACAGCAGCCATTGGTGTGTGTGTGCACATGTGAGTGTCTACGTGCAT
GTGCTAACGTCTGCCTGTATGAAAAGTGTCCATGCTTGTGTGTGTGTGTGTGTGTGTGTG
TCCATGCTTGTGTGTGTGTGTgtctttctggtggt
>NODE_189_length_586_cov_10.542662
AATGACGGTGTGAAATGAATGGAAAACGAGACAGTCTGATGATCATGCGCAGACTCATAT
TTTTAGAATATCCAGTCAGGGCGCAGCCTGTTGGGTGTCAAATAAAAGCACCTGTCTCCA
TGACAAAGTGCAGCCCATTCGCCTCAGCCCCAGCCACCATCTACTAGACCCTATCTAGCG
CGTGTGTGTTTTTCTCCCACCAAACCTACTTTATACGCTGGACTTTGGAGGCCGTCTGTC
CCTTTTATTTGCAGTTAATTTTTGCCGCCTTCACCGGGGCTCTTCACCATGAATCTTCAT
TTCGCTGCTGACACCGTTGAATGTGAATTCCTCATTTCCTGTCCTTTTATTTATATCTGT
TGCCTGGTGATTTGATCATGCTGGGAATACAAGATTAGCAATTGCCTTGTCCTTGGTTTT
GCCTCAAGGACATCTGCTACTGAAATGTTATTGTTTGTGCTTCTTAACCCTTTGCGTCCT
GGCTTCTTTTTCACCTTACATTTTGCACTGTAGAGGCAACTCTCTCTCTCTCTCTCTGTG
TCTCCTAAATGCATTTGTCCTTCACAGTTGTACCTGGGAACAGAGGCGAACTAACAAAAT
GACAATTCCACCATTAAAAATCCCCCCATTTAGTGTGCCATTCCACAGCTAATTTTTTGA
TTTGTTTGTGCATTCATGTGTTTAATCAAACGTGTCACCTCGCAAGACACATAATTAACT
TGAGGTAATg
>NODE_190_length_362_cov_7.234807
AGGCAATGGCCAGTGAATCCTTCCGTCATTCCAGCGCTGCAGCAGCCTGCGAGTCCAGCC
AGCCGGGATCGGGGTCGTGGTGTGGCTGGCCAGGCGCCAGGACGTGTGCAGGGTCTACGC
CATGGCACTGGCCCTCGCAGGCTGGCAGCATTGAGGAGCGTAAAGGCATTCAGTAGCGTG
AATGTCCCTTTGTCTCAGAGCAGCGTGCCAGGCTAGCTCTAATGAGGCAGCTCTTTGTGG
CAGGCCTCTCAACATCAAGTGGGCTGGTGGACTCATTAACCTGACTACTGCAAATAAAGC
AGGCAGGCACAAGAGACGCCTATGATAGCACACTTAAGGCCCTGCTGAATCCCTCCACCA
CCACCATCATCCCTCCACCTCCTCCCGCTCCTCTTTTCCCTTCAGTCTCTCAGGCTTCCC
AGGGCTCCTCTGGCCTATTTCAGGTGTCCCAAATAAGGGATGGGGGGTGATTTCCACTTT
CCTTATTCTGTCTCCTTCATACCTTg
>NODE_191_length_647_cov_13.510046
ATCAACATACATAGATGGAACATCTGCACACATGGAGTGAAAACGCGTACTAGCACAAAG
AGTCCCTGACTGTGCAATCTGCATCACAGTATTTCACCGATAATGAAAAGTGTGGAAAAA
GGCAGCGGTGCTACTGACTGTATACAATATGGCTGATTTAGTGAAGTTTGGGCAGTTAGT
CACTTGACATAAATAGCCCTAAGAGGTTAATTTACCTGTCACATTTTACGTGTAAAGTCA
ATCACATTTGTTCCTACTGCACATACTGCCTGTACTGTAGTAGAAAGCTATTTAGCGGGG
GATGTTGCGCTGTATGAGGGTGATAGGAGTAATCAAGGAGAGGAGGGGGCTTCTCCATAG
GAAGTTCCTGCAAACAGAGTGCACCCACTTTTTAAACCCCATTTGTCTTGTTAATGCTCC
CCTCTGATTACCTGATTGCACTGGATGACTGTGGAGAAATCTGATTGCGTAAAATTATAT
AGAGCAAACTTTTGATTGGGGAGGGATCTGGCGAGCTTGCTGCCACCATTGACAGGCTTT
GTGAAATTTGGCCTCGCTGATTTGAAATCAGCTAAGTGTCACGTCCCGTAATTGTAATCA
GAACTTAATTTTTTATCCTTGTTCTCTTTCAGAGCACAACTTTTCTCACGCAAACTTTTA
AAGCTTGAACAATACTGCAGCCATGTTCCACATACAATAACGAAAAATACAAAGCGATTT
TTCACTGAGTTATAATCCACATCTATATGGCTCAGTGACAGAACATGTGcagtgtgcgct
aacctgtgttt
>NODE_192_length_451_cov_6.898005
GACAGGTTGGTTTCGACTCACACAGAGTCAGAATCACAGTCCCAGTTCTGAGTAACGCCA
GTCAATAATTTAACATTGTGAAATATAGCAAGCTCATGAATAAATTACTGTCTGAAAAGC
TGCTTTCTTCTGCATTTGGGAGAGACATTTTCCCCCTCCTTCTGTCTTTGTAGACTTCAT
GGAGTAAAGATTGCACACAGGAAGGCAGAGAACCAGATTAAAATGGCAAAGATGATTATG
ATGAACGAGCTTAACAAACGAGCCAACCTATTAATAGAGCAACTGGAGGTAATTACTTTC
TCATTCTTTCTTTCCTTCTTATCGTTCAGCCAGCCGTGAATGTACATGCAAAGAATCTGT
AACTGCCATGATGTAATCAGCCCTGAAAGCAAGCAAACGAGAGCCAATGATAATCTGTCA
TAGTTGCTTAAACCAACATCTTAGGGACTACATCTGTCAAGGAAAAGCATTGTTGATCAG
CCCACAGTTCAGCCACTGTGCGGCAGTAATTAAACGTATTTTTAAAAATTCCTTTGCAGA
AGATTTCCGAGGGTTTCCAGCAgcgtctggaggaccagctgcaaggggcaataga
>NODE_193_length_428_cov_11.841122
CCTGATCTACAGAGTAAAATAACCGCTAAGGCTTATTGTTTGGACAATATTGGAGCCCAC
CCCACCCCGCCCCGCTTCCCCCCGCTGCTTCCCTCTCCTCTCCCTTGATTCATTTCACCC
ACTGTCCTCGGCTGCTGGAAAATGGCGTTAATTTTTTTATTACCTGTTTGACTCTCCAGC
CTTATTACTGTAGCCCCTTAATGTTCTCTGTAACCGTGGAAACCAGATGAATAAATGTCC
GCCAAAGAAAATGAGATGATTAAACAGGTCACCCTTGCAAAACAAATTCGCTTGGTCGAG
CGCAATTTGTGTACCAAGCGGCTGTCTTAACAGTTTGCTAACAAGGGGATTGTTTGCCAG
ACTAACTGACAGAGAAAGGGAGGGCAGGTTGAGGGGGGGAAATGAAGATATCTGGGGAAA
AGGATATGATTGAAGAGATAATATTTTAGATCACCGTGCCGTTTTGTCTCTTTATTTTTC
ATAACAACATGCAAAAGATTTTAACTTCGCCCTTTCTTTATTGCTCGTTCCTTAAATATT
AGAGACACGCGGAAATGCTCTTTCTTTTTTTa
>NODE_194_length_312_cov_2.820513
GGGAAGCACCGTGATGGACCCTACGTTTTCCAAACGGAACACGGCGCTGAGATTAGTTGA
CTTGGCAGGGGCTCACCACCATCACCATCATCACCACCATACCCCTCAGAGCGTGACAGG
CTTCCCGGGGTTCAGCAGCCATCCACACTCAATGGCTCACTCGCACCCTGGGGAGATTAC
TGCGGAACCCCGCCTGGGGCCGAGTCCATTCGGGCCAGAACACATGGGGCACTCCGCGGC
CCTCAAAATCAGCCCAGCCCATCATTATCCCCACCACCATCACCACCACCACAATCATCA
TATGGCAGGCCACAGTGAAGTGGTCTCCAGTCAAACGGGAGCTTTTGGCCCGGTTCAGGC
GACATCGGTCCCGTATTCTATGTCTCACACGGCCCAGGCTTTATCCGCAGGTAGGGATTT
CCTCATCCGGAGAGagctgacagctcaagccatgcc
>NODE_195_length_1463_cov_7.387560
TCTAACCCTAACCATTATTCTAACCCTAACCCTAACCTTAATCCTAATTCTAAACCTAAC
CCTAACCTTAATCCTAACCCTAACCTTAATCTTAAATTTAACCTTAAAACCTAATTTTAA
GCCTAACCCTAATTCTTCTCCTAACCCTAACCCTAAGGCTCCTGGAGCCCCAAGCAAAAT
AATAAAATCTCCAGAGGAGACTGGACTTTTATATAATCCAGGCCAAAGGACTCAACCCTA
ACTTCAGAAAAATACCTGCACTGGATCCACAGAACCTAAAAGTCACATACATTACACCCG
AATGGTACATTATAAGACAGAAAAAACAAACCAAGAGGTCATGCAGGAACGGAGAGTCGC
GGATGACGTGCGTCGGCCAGTGCACTGCCTCTGGCTCCCCGCTAATCCTGCCCAGTCGAC
GGATGAAGCAGGGGGGAGTCACTGTGATAATCTCAACAAACCTAACCCAGCCAGTGCCAT
CGGAAGACGGGCTCTCTTAACTCCAGAACGCATGACCATCGATATCAAAATCAGAAATTA
ATTTTTCCTTTTTTTTCTCTCTCTCTCTCTCCCTCCTCCCACCTTCCTCCTTCGGGAGGG
GGTGGGTTAGGAGTGGGAGGATGAGCTCACAGCCCGATCCGGCGGGGGAGGCGCTGGCCC
GATCCGGTCATCCTCCCTGGCTCTTCCTCCCATCCATCTCTTCTCTGTTCTATCCACCTC
TTAAACAGGAACCTAAAAAAATAATAATAATAATCTTCAAATACGCATCGTTTTAACTCA
AATAATAACTTCCTAAAATAATTTCATTTAATCAACTGCAACTATTTTAACAATGACAGG
CTTCTAAAACAAGCAGGAGAATAAAAGGACAGCAGGAGTGTTCACCGGCGAGACATTAGA
AATTAATTAATTTTTCCTTTTTTTTCTCTCTCTCTCTCCCCCTCTCCTCCCACCTTCCTC
CTTCGGGAGGGGGTGGGTTAGGAGTGGGAGGATGAGCTCACAGCCCGATCCGGCGGGGGA
GGCGCTGGCCCGATCCGGTCATCCTCCCTGGCTCTTCCTCCCATCCATCTCTTCTCTGTT
CTATCCACCTCTTAAATAGGAACCTAAAAAAATAATAATAATAACCTTCAAATACGCATC
GTTTTAACTCAAATAATAACTTCCTAAAATAATTTCATTTAATCAACTGCAACTATTTTA
ACAATGACAGGCTTCTAAAACAAGCAGGAGAATAAAAGGACAGCAGGAGTGTTCACCGGC
GAGACATTANNNNNNNNNNTTCTCTTCTTTCTTCTCTCGCTGATCTACACAGCTATAGGG
CGTTTCTCAAAAAATTAGAATACGCATCGTTTTAACTCAAATAACAACTTTCTAAAATAA
TTTCATTAATCAACTGCGACTATTTTAACAATAACAGGCTTCTAAAACAAGCAGGAGAAT
AAAAGGACAGCAGGAGTGTTCACCGGCTGCAGCTGGAATCGATCCGGAGGAGGCCACGAC
TGCTTGCCACTCTTAACCTGCTTCTCTCACAGGAGGAGAGACACACACGCCAGACTCTCG
GATTACCTACACTCTGCTGCCATCTGCTGGCGACTTCACCGCATTAC
>NODE_196_length_481_cov_4.343035
TGAACGATAGCCAGGGTGCCAGGCCAGGGAATGGCTTCTTCTTTTTTCAGGATCTGCAGA
GAGAAGCTCGGAGTTGTCACAGAGACTGAGACTCGGGGGAAGAAAAAGACTTGAGGAAGA
CAAATTGAGCCGCCACCCTGTGGTGGGGCCGAAAAGGGACAAGCAATGGAGTGGATGGAT
GTGAGATGCCAATCTTTACTGACACAATGAATGAGACAGAAGCACAAAAAAACAATACTG
CATCATGTATATGCTTACAAAGGATTGAACAGTCCTACAGTACAGCTACAGGCCCTGAGA
GCCTCCTCTCTGGACTGCGGTACCCCCTTCCCCCTGACTCAGGATCAGTCTCGGCTGCTG
CGGTTACCTGATCTTGACATTTTGGACAGATCCACATGCCTTTAGGAATGGTTTTCAGGG
GTGGATCCAGGCAGTCCAGGTGATAAACACGAGAACACGTGTCGCACATGAGCAACTGGC
CACTGCGTCTGCACACAGTGCAGAAATCCTCATGGATGTCTCCCTGTGAGGAAGAATTGG
ACCAATCAGTTTCCCTGCCCAGCGGAGCCCCACCAACCATCTGTGGAGAGGCGAGGCGGG
GGGGGGCACCCTGATCTGTTAATTT
>NODE_197_length_549_cov_9.459017
GAGATTACAGGGCCAAGAAGCAGAGATAAAAGTACAACCAAAACACAGGTAGCTGCTCTT
GCTTATGCCTTACAAACACATTCACACATACACTTACACACATCCATAACACATGTTCAG
AGTAGACCAAGGATGCACACACGCAGACACACAGCTGCATACACACTAACATCTAATGGC
TAGTCAGTGACACTGAGGTCTTAGCCCCTGTCTGCCAGTCCTCATTTGTTTCCCAGCCCC
TCCTATGTGTGTGTAGCAGTAGCACTTGCTACTGGGTGTCTTGTTACTCCTCAGAAGGTC
TATTGATTTAACTCTTGCCACAATCTATAACACTATTGTCTTGCCTTAAGTGTCTCATCT
GTACAATTCACTGGCAGGAGTCTATACATCAAAAACCCCGCCTGCTTAAGGATATTGGTA
TTCTGCAACATGCTGGGAATACTTTTTTTTTCTCTGTGAATTTCACATTTCTTGCACACT
CAACCTTACTTTTTTAAAGCGTAGATGCTTGCAGCTAGGCATAACACAGCCTGGTACAGG
TTTATTTTTACTCCTGTTGTGTTTATGAAGTCAATATTTTATTTCACAATATCATATAGC
AGTGGTGTAGAGCAGAAGTTATATTTTAGTTTTTTGTcgatctgttgggacagagatgaa
atattcagccttatagtggcatcctggaaaaaa
>NODE_198_length_490_cov_11.130612
GAGATGGGAAACGGCCCTGTTATTCCTCTGATGCAGGCGTTGTTACAAATTAATTGCTCT
TCAAGTGGCAATAAATATCTGTGTGCTTTAGTATTAGTGTGTGTTTCATGTGCAGTGTTG
TAGATTTGCCTCTGGGTCTCACATGAATACAAATACCTCTGTTGAGGGTCAGTGAGAGAA
GAGCTTTCTTCACTCTATTGACTGGAAATCTAGTTGTCTCATCTCTCTAAGCAGATGTCT
TTCCCCAAGCATCTGTTTGTATTAGTACTGTAATTGCTGGTGATAATAAGCCCATTGATT
CAGTATCTAAGGAAATAGTCAATCAGGGCAGCTCATTCGTCTTACTTTTCCTGACAGTTT
TCCCCTCTAGCTAAACAGACAGTGCCAGGGCCTGGGCTTTGTTGACTGGATTGGAAAAGC
AGACTGTGGTTGGTCGGGAATGGCCGCGCTGTCGACTCTGAGTGAGTGATGGGATCGGTG
CAAACACACCAGTGACCCAATGGCCCTTACAGGAGGCCCAGGGTGATAGATGTGTTGATT
TGTTTATCGAAGCCTAAGCCCATTCTCTGCTCTTTCTCTCTCTTCTCTCTCTCACTTAGA
GTCTATCCATTTTCTGCTTCTCTgtattttctgt
>NODE_199_length_359_cov_7.013927
TGTCAAACGCAAAGTGACTGCAAAAATACAAGGAAACGTAAACTAAAAAAAGAACGGAAG
GAAAAAAAAAAAAAGGATATTGAAAAATCATTGAGTCAACATGGACATCTGGCATTGGGT
GAAGTTTTTAATTACCTCTTTACGCCATAGGCCATATTAAGCAAATTGTCCAGCCTGTAA
AGAGAAGGAGGGTTCTGGGGTTAATGGTGGGCAGATGGTCGACTCACTCAATGGAACTAA
TGTTAAGTCCCTGTAGGAACTGCATGGTCCTCCTCACTCAAGAACAAACAAACCCATCTA
TAGTTGGTCCATTACACTGAGGAGCCCCACCAGAAGAAAAAAAAATAAAATGCTACCATC
GGTAAACGAGGCTACAGTACGATCAGTATGGTCTGCACTCGCTCGGCTTTGGCCGCTGAG
CAGCTTCGGGCCGCAGCGCCGCCTCGCTAATGCCGGAGCAGAGTGTTGCAGGcacattga
ctttactgtaggtgcgaccgttt
>NODE_200_length_335_cov_9.256717
CAGTGCCAATATCAGTTTAATAAAAAAACATGTTGTGATTATTCCAAAGCTACTGGCTCT
CTTTTTGGCTCGCAAACAAAGAGTGGAAGGTGTAAATGGGAGGGGAGGCTCACATGGTGC
ACTATGGGTCAAGAATAGGCTAACTTTGTTGAAAATACACTTTGACTAACCGTCTCCTCC
TCTCTCCCCCTGCTCCTTGTCTTTTGTCTCTCTCTCTCTCCCTCTCCCTACCCCCTCCAG
TTCCACCAGGTTAGAAGAGTGATGACCATCCTGTTCCTTACTATGGTTATTTCATACTTC
AGTTGCATGAGAGCTGCGCCCCTGAGAGATGCCCCGGGCATGCGGGGCCATCGGACGGAA
GGCTACTTGGGCGCTGCTGCGACGGCCGCACGAGGCCACGGGACTCCACAGAGTGGCGGC
GGGCCAGGCCAGCGTGGGGAGCTGCCCTCACTCACAGACACATTTGAGCAGGTGATAGa
>NODE_201_length_599_cov_15.904841
TGAATATGTTCAATAAATAGACTGTAGTATCACTTTTACTGTATAAACTTCATCTTTTTT
TACATGCAGTCCATAAAATTTTCATTTGACGGAATAATTTACCCTGTTATGTATATATAC
AAATAGATATTTTCTCTTTATTCTCTTTTTTAAACTCTTCAATAAAATCTATACATTTTA
TACACTATCTCCCTCTTTTAATGGTCAATGTGCATACACATGAAGTGTCTATCCTTATAA
ACCGCCAGCCAATCTTCTTTTTGCTATCCATGGTAAGTGCTCGCACGTAGGACTGGGTTG
TCCTGCATTGGGAATTATAATGCCGCTTGTCTATTCCTCTGCAGCCCTCCTTTGTGTACC
CCATGGGGTTGCATTTGGTCTCATAAAAGTATTGCTTCAGTTGGCCATTGGGGACAGGGA
CCTTTTCCATGACGGTAACTGTCTGCCCAGACATGTCTATTGCCGTCTTTTTATCCACAG
CTGTCACCCACTGGCTAATACTGTCACACACACTGAGCTCTCCGCGCCGCGAGGGATCGG
AGTGTCGCCGCACCCTCATGGACATATTAGCAGCATCCAGATAGTTTTTGTATTCCTCCA
GAAGAAAGAGCAACGGCGGCTCCAAAGGCACTTGGTTGCTGATCATCACCCGCGAGTCGT
ACAGGTCGACATCCTTGGTCTCTGGGGCGACCACAGACGACGGGCCCccacctccctggc
tcttatcagccccctgtcccagc
>NODE_202_length_749_cov_16.821095
CCTGTCTCTCTCACACAAATATCCACAGAGATACACACATGCGAACATATCCATAGAGCG
AGGCTGAAAAAACAATTACAGTTTCTCATTAAGGCACTCCTAATCCCTTTATGCAAAACA
CAGTTACACAAGTACACACAATGAGGAGAAAGAGAGAATGAGGGACGGGGAGAAAAGAGG
AGGGAGAGCGAAAAGAAAAAAAAAATGTAGCGCAAATGCGAGGAGAATAATTACATATAT
CATGAAGCCGTCCCTTTTATTTCGGATGTCACTTCTGATGTCACTGGCCGGCTTTGGCGC
TAATTTGAATTCAGACCTTTATCAGTCGCCGGCAGCAGATTTTGAGTGACAGCGCCACCA
AACGCCTCTCGCCAGCCGTCCTATTGATTTCTCTAAATCCCCAACAATAGCATTTGCATG
CTTGTTTCTGTTATAATACAGATATGCCGTTTCGGAAATTAAAGAGCGGCAGGCAGACCA
GAGGTAACTAATTGTGTGCCTGTGTAATGAGTGCAGTTTCAATTTGATATAACCCACAGC
TTTTCCCCTCGCAGGCCCGCGCTAAGTACTTTCAAGTCTTTGTGGGGAAATAATTGATTT
TTTGTGCTTTGGGCACAGGGAAAACTATTATGATCTTTTTGAATAATGGCAGCAGGAGAA
AAGGCACGTTGAACGATTTAAATTGGTATTAGAGGAGAGGAAGGAAGGGAAAGAGGGTTT
GGTGACGGGCGGAGGACTGATAGCGTAGCGGAGTCCTGGATTTTGACTGACAGTCTGCAA
ATGTCTACCAGTATGTTGATTACTCATTCTCTTAAGGTGGAAGTGGGGCAATGCGAGGTG
TCGTGGCAGTAAGTAAAGCCACATTGAGCCTGACTGGTTGGATTGCTGGCTTg
>NODE_203_length_681_cov_13.969163
TCCTAAAGGAGTGGTCAGTTTAAACAAAGCCTTGGGCGACAATTAAAACTGTAATATAAC
AGCAAGTGCAGGGTGAGTGAATTCAGAAACTATGAATGCATATTTGTGACAGGAGTGTGT
GGTGAGATTAAAAAATGAAGACAAGTAAATCTAATTAGTAGCCTGATTATTTTAAGAAGT
TAAAAGCTGAATTTGTGCTGCATATGATGCTGCATTCACAAATGGGAAGCCACCAGAAAC
TAATATTTAATAATTAAACAGCATCATAATGTAGTTCTCGCTCCATCGCCCAAGACTTTG
TTTGATCTTAAGGGTAAAATAAAACTACAACTACACACTTTTTTGCCCATGATGTCGTGA
AAATGCATGTTGACAGCCTGGTCCACTGATTGTTCGGCCTCGAAAGTAATAAATCCAAAA
CCTAGCCAACGACCAAGAGTGAATCAAGGTAGCAGGGGGGTTGTGACAACACAAGATGAA
GAACAGTATTGGGCTTCAGCAGAGTGAGGATCCGTCAAGACTGAGCAAGAGGCTCCTGGG
GTTCGGATGATGTCGCAGACTTGCAGAACAACACAAATCCAAGACTAACGCCTGGGGGAT
TGAAGGAAACTTTTCTCTTTAGTGTGCAGAGAAATATTCGGGTGAAGATAACAATAATGG
ACTGCTTAACTGTTAAACATGAAGGATGACAGGTGTAGCACTTGATTTAATGTGAAATGT
CACATAGAAAGTCAGTTAAGTCCATTTTCCTGCTCTGACAAGACTGAACATTAGCTGATG
GATGCCAATtgaaccaatattacattttgttacttcatgctgttt
>NODE_204_length_445_cov_9.984270
CAGCATTAAGCTGAGATGAAGGATTGTAAGGGTATACATTCCTGTGAGGTCTGTACACAT
CTCCTGCAGTCAAGTACTCAGGAGAAGCAGAAGACTGTCCACTTCACATGCATGTTGACC
AGCTCGTCACATAAGTTGACCCCCCACTTCAGCCAAATTCTGGTTCCTTAGGCATACTGT
TCGTCCTGCCGCATACAGCAAAAGCCTGGAGCAATGTTTAGCTAAACCTGCTGGCCTACG
TAGGCAGGGAGAGTCCCCAGAGGGCTGAACAATCAGACAATTTCAAGATCATGAAGCATT
AAACCAATCCCGGCAGGGTACACTAATTAAACAGCCGAGCCCGGCACAGCCAACCAATCC
CCACAGAGCAATTAAATCCATCCCCTCTAAAACACTGTGGAACCTGTCTGGGGAAAACTG
CCGAGAAGTGAGAGAGCGAGAAAGAGGGAGAGATGGAGTGGGGAGGGGAGGAAAATATCA
TAAAATTCATCTGGAAAAAAAAAGAGAAGAAAAAAACTATAGGGGGAATGCAGCAGGAGG
CTAACAAGGGAAATTGAAAAAGGAGAGTCTCAATTCAGTTCTTTGTTCt
>NODE_205_length_549_cov_9.550091
TACACATACTGCAGTTAAGGAATGCAAAGAGAAATACATCAGACAATGAGGAAAGAAAAA
AAAACTATCAAGAAGAAGTAGACAGTTAGCAACGATGTCAGTAAGTCAACATGATTAACA
TTCGGATCACTGGAATGTAAATACTCAAAGAAACACATGCTGCACTCCTGTAAGCCTCCC
TTCTAAGCAGCTCCATGCGATACAGTGAATGAGCAAGGGGGTCACACACACCAGGCTTGC
TGACAAGCCTTTTTTATGACATTCATCAAAGCCATCTGCCATTTTCTGCTCAATTAATTT
GTTATGGGAAGTGGGATCAATTAAGTGCGCACCGTAATGGCTTTATATCCTTGTTTCCCT
TTTATAGCCCAATATTTTCTGTGCTCCACTCTGGCATGAAAAGGCGAAATCGATATCCCC
AGCTATTTTCCCCTCCTATGGACTAATTTGTTTTTGCCACTCTCTTCCTGGCATGATAAA
CTGGCTGTAATGAGGGGTTAGGGTGGGGGGACTGTATAAACATAAACCCACACTCAAGCC
AGCAAGCGAAGTGGGGTCGCTTTTTTGCCAATCTGTTAGCTGAATCCAAGAGTACCAGAT
CTTAATTGAACCCGATCTCATTTGGATGTCGGAGCAATGTTACCCACACTTAACTAAAgg
caaaggagtatcaagagggattgaccttcgccc
>NODE_206_length_542_cov_12.343173
TCTAAAGCACGTTATTTTCATAGAGCTACAATCAATCTTGGCCAATCACCGTTAGGCAAC
TAGAGTCCGCAATAATGGCAAGTGCAAAATGCTGTAAAAGGCCCGTGGCGATGGGTTTGG
AGCAGACCTACCCCCTGACTCTGGGAATGAATAAGCATTCCTTAATTAGCCCATCGGGTT
AAGTGCAAACCTTAATGGGCCTTTCCCAAACTCCAGCGTGACATCGTTCTCCAAACATGG
CCAAGAAGAAAGTTCCATTAGCAATATTAATACAAGCTTAGTTGATCATTTTCATTCAAT
TAACTTCTTTCAATTAAATAGATAGCTCGACAATGGAGGTGATAAAAGATGGGGAGGGAC
GGCTGATGACACGAACCAAACATTAGCGTGTTAGGGGTCAGTGGCGTTAAACCGACTGTA
AATCCCACCGTTCAATTTGGAAAATGCATTTCCCCTGCTCCCCACTTCTTTAATGGGTCG
TTTTAGCTGACAAGAGGCCTTTGAGCAGATCTTTTATGAAAATTCTAGACGTGCTCTTCG
CGTATTTGCCACCTTTCACAGAACACCAGTGTTCACTTTCAAATCACAGCCAAGAACAAA
GTCGCTTAAGTACCGTTTCCTTGATAGTGAAAGAAGGAGAGGAAGGAGGAGAAATGAAAG
GAGAGACGTGGAATGAGAGGAGAATt
>NODE_207_length_426_cov_12.413145
CCATCTATAGATCAAGTCATAACTATATTGACTGGTGAGTTTTGTATATAAAAAGCAACA
ACAAAGTACATAAATAAAGTCATTACCAGAGCTTAGAACAGAGGCACCCGATTTTCTCTT
TTATCCTGCAACAACAAAAAGAAGAAGAAGACAGAGGAGGAAGAAATAACAAAAAAAGAG
AGAGAGAGAAAGAATTGCACAGAGGCTTTTCTTTTCTTTAAAATGCTGCATTAGGTCTTT
TCCTGCAGTCAGTTTTCATAGTTCAAAGCTGGCAGTTCAATAAATAGCTGGAACTGGCAC
ATCTCTGTTCTTGCAAAAAGAAATCAATGTTAATCCTATTACCGGCAGTTATCACCTAGC
CCAGAAACGGTGGCAAGTAAGGGAAAAAAAAAAACTGAGATGTCAAAGCGGGAAGGGGAG
AGAGAGCGAGAGAAAGGGAGAGAGAGAGCGAGTCACCCTTCATTCACTTTCAAACACAGT
TTTGATAATTTACTTCTGTAGAAGAAGAAGAAGGGAGGCGGGAGGATGGGAGGAGGGGGA
GTGAgcttcagttactaggaaatgtgtgtg
>NODE_208_length_496_cov_9.530242
ATTTATGATTTTGTTCACAGCAAGGGGTCCTGCGATTTATTTCGCTTCCTCAGATAAATG
ATCTGCTGCGGGACCCTTTCAATTAGTTTTAAAGCGCATCTGGGACGGCAGAGCGCAGAC
GCCATGCGTCTCTGAGGTGGAAGCAAAATGAGGCTTCGAGAAGCAGCTGAAATTTAGAAG
AGGAGTGCGGGATTGGACTAAACCACATAAAGTGCAGAAAATCCCTTCTAATGGCGCGTA
ATTGGTTCTGTAATATCATTACAGGCGGATAATGGCCAGTTACAGGGCCCCGCGCTATTA
AGGGTTTCCCTGGCGTGCAGCGTTTATGTTATTAAAGGGGGAATATAATGATATTTTAGT
TATTAAATGCGCGTAATTAATTTATGCACCACTGAAAATAAAGTTGTTATTATGACCTCG
GCGAGGTGCGTGGAGAAAATTGAAATCAAATAACGGTTGATAACTTTATCCCAATATTTG
GTCTAGACAACTCTGACAACAGAGCAGGCCTGAAGTGTCTCTGGCTCCTGTCAGCGCCTT
TCCTCTCCCTCCTCTGATGATTGCTTAAATAACTACATGAAATCACTCTCTCATCCCCAC
TGtagagacaattttacaaataaactttgactagatttct
>NODE_209_length_293_cov_3.976109
TGAATTTTAAAGGTAAGTATGAATTTTTAACTTTACATTTGTTTGTTAAACTAATTTGTT
TTAACATTAACCCTTTGTTCGCCATGAATTGTGTTTTTTAATGTGTACCAATTTGTACTA
TAATTGTGTTTTAGCCCCATGATTTTAACCCTTAACGTTCAGAGTTTTCTGCCTTAATAA
TGCTGACCCGTATTCCCTTCTTAACCTTCATAGTACTTCCAATTTGAACTATCAATTCCC
ACTCGAATTTCCCTCCTAGTCCCTTTCCGTCAACTTATTCTAGTCCCCATGAGCATTTCC
TGATTTGAGGCTTTGTTACTTGGGCTCCTTTCCTAGGGCTCCTTTACTTATACTTGCTCC
TTTTTTGGGCTTAATTTGGGCTTCAATGGGGGGGAAGAGAAATTTTAGGGTTAGGTAGGT
GGGTCCTTCGGAGTAGc
>NODE_210_length_432_cov_3.180556
AGCGTAGCTTAACTAAAGCATAACACTGAAGATGTTAAGACGGACCCTAGAGTGGTCCCG
TAAGCACAAAGGCTTGGTCCTGACTTTACTGCCAGCTCTAGCTAAACTTACACATGCAAG
TATCCGCACCCCTGTGAGAATGCCCCACAGTTTCCCGCCCGGAAACAAGGAGCCGGTATC
AGGCACAGTAACCACCAGCCCATGACACCTTGCTTAGCCACACCCTCAAGGGACTTCAGC
AGTGATAAACATTAAGCTATAAGTGAAAACTTGACTTAGTTAAAGCTAAGAGAGCCGGTA
AAACTCGTGCCAGCCACCGCGGTTATACGAGAGGCTCAAGTTGACAGACAACGGCGTAAA
GAGTGGTTAAGGAACTCCCCAAACTAAAGTCGAACGCCCTCAGAACTGTTATACGTTTCC
GAAGGTAAGAAGCCCCACTACGAAAGTGACTTTATCTCCCCTGACTCCACGAAAGCTGCG
AAACAAACTGGGATTAGATACCCCATTATGCCCAGCCCTAAACTTTGATAGAGCAATACA
CCCACTATCCGCCAGGGTACTACGAGCATTAGCTTa
>NODE_211_length_421_cov_8.997624
TTCCTCAAGCCTCAACAGCACGTTGAATTTTTACTCAAGGCCTAACTTTTTTAATAACGA
TTTTTCCCCACCTCTCTCTCTCTCTCTCCTTTTTTCTTTTTCTTTCTTCGTTTTCTTTTT
CTTTTGCCCCATCTCTTTCTCTCGGCAGCCCTGAGCTCTCATGCTGCTCCAGGAGGAATA
GGCGGAATCTGATTACAGACCTATTTTACAGCAGACGCCGGGGCGCAATAAAGGGAGAGA
GAGCACGGAAACGGGACTCGGCCCATCAATTAGATCTCTATTAGCAGCCAATGCGGACCT
CACCTCAGGAAACGCCGGGGCCCTGAAATTAAACAATTCTTCAAGCCCGACAAGCCAGTC
ACTTCTGCTGTATCTTTGAGGTAGGAGGGAGGGAGGGGATGCTGTCCTTACCATGGATGC
ACTCCTGCAATAATAAAAAACAATCATTTAAAATGCACTGTATGGGAACAGGAGCATAAA
ACAGAACCATAAAGACCCGAACCTTCGGTAAGGTCACCACTCAGTGCCAAATACTGACGG
TAAATCCTTATCTCAATAATATATt
>NODE_212_length_474_cov_14.259494
CCCACAAAACCCAATTATGTTCTATATTCAAAGTAAATACTCATAGAAAAATGAGAAATT
TATCTTCCTTGTTCATATGTGGCAATAGAGAATGAGTAGGAAAAATAATAATGCAAAACA
TTTCCACTTAAAAGGTGCAGTACAAGAGAGAGCATGCATGATGAAATTAAGTTTAGTTAA
CAAAATAAAGTAAAGAAACATAACTATTGTATTACCAGTTTGTGCCATAAATTTAGCAGA
TTCAGCTTGCTCCTGCAGGGCCTTTGTGTCATGAACTGATCTTGGCCGCTGACTTTTTAC
TGTATGCTCTCCGATCATTCCATATTCTATGGGACAAAATAGAGGTTCATATGAAAGCTA
GGCTTAAACAAGATCTTCTGAGAACAAAAGCTTATTACATACTGTTTTCAGGATGTTTGA
AGCAACTGCAGTACATGGCTAGAAACAAAGACCACACAAGTTTGTATTTAATTTGTCCTT
TTTTTTCCTCTATGGCATAGAACAATGCAACGAATTTATAAGGGTGAGTTGGAAGTATTA
ATTGAGCTTGAAAGCACAGCGTAGAcacatagcaaacatgcagataaactcacattgttg
tgtttgtttttgttcttt
>NODE_213_length_449_cov_18.048998
TAAGAAGCAGGCAGTTTGCTGGCAGTAGGAGGTTTAGCTGCCTGGAGCTAACGGGAGCAT
CAAACCACGGCTGTGTGCTTCCATCTGTGTGTGTGTGTGTGTGTGTGTGTGCGTGTGTGT
GTGTGTGTGTGTGTGTGTGTGTGTATGTGTGTGTATGGTTGTGTGTGTCTGGAGCTGCTG
TTGTTGCTGTTGCTGCTGCTACCGCTACCACTTGCCTCCGTCTCCTCCCTTCTCTGGCCT
AATCAACAAAACAGCCTCAGCTGCCCCTTCGGATCCCCTGCCAGGGTCCCTATCATCCTC
TGATCAAATATTAATGTGTGATACTGAGCTTGCTCACTAATCCAAAGCCAATTAATATTA
TCTGTCAATTATTTACAGATCCTGAGGTGCGGAGGCAGATCCCTGAGGACTACATCGGCC
AGGTTCAGAATACGTAATTGACTTCCTATTTCGCCCCCCACCTCAACCCCAGCCTCCCTT
CATTCTTTCTTCCTCTCTACGTCTTGCATTTTCTTTCATTTTTCCTCTCTTTTCATCTCC
TCCTTCCTTTTTTGTTTATGTCTGTcttttaaagcctaaatggttgtcttttc
>NODE_214_length_547_cov_13.031078
GCTGGATTTGCATGATAAAAACAATCAAATTTGTGGTTTTGAGAGATGATTGCTCATGGT
ATCCGGCACCAACTGCTTTTCACAGCTAATGCTAATGCATTATCCACAACTGCAAGAGCG
GCATCGCACACTGGCTTCAGAATCCATTAATAGTATATTCCTATTGAAAAAGAAATCTCA
AGCACCATAATGTTACTCCATCAGCTTATCCTGTTTCAGCAAAGCAACACTGTGCACTGA
AAATACACCATCACTGACAGAGAGAGCCTAATCCAGTGATTGGTTTTACCTTATCACACA
ACTTAAGGAGTGTACACTTCTAAGCTGACGGATTGAACCTCTGTTCGATACAGGTTTGCA
AAACTGAATCTGTTGAGCCTCCAAGATTTGATATGGGTATTTAAAGCTCTGCGCGGCATT
AACCGCAGAGCACAACAAATAGCCTGCCTTTTAACAGGGCTAGGGAATCCCGGGGCCAGT
TGGGATGCAAATTGAAATGATCCAAGAGTGGATTGAGAAGGTGAGGGTGGGCTTGGATGG
GGCTGTGGAGGGTGGATGTGGGAGTGGTGAGGAAAGACGGCTGTAGGAATGTGGGAATGA
GACGAGGTGGTATGAGGCTTGCGGTGAGGGCTGGCAAGGTTTTGAGGAGTTAGCTGTGAT
TAGCCTCAAACACTGACTTATGACTCGAggg
>NODE_215_length_552_cov_4.764493
GCCTGGCCTTCCATTTTCATCAGGTCAATGCTTGGCTGAAATTCCACAATGTCAGCGCCA
AGGTCACCTCTTTATGGCTATTTTTAACCCCATCGCTCAAAAAGAGTAGGAGAAAGGGAA
CCTATCACTTATTGTGGCCATCTACCAAAAATATCAAACGGCTGGAGAGGCGTAGGAGAG
AGAAGGCTCGTCCAAGAAGTGTGTGTTATGTGAGAGACCAAAATGTGGTGGTGGTCAACC
TCCAATTATGAGCGCTAGTAAGACAAGAGCTTTAATGGCTAACGTTTGCCTTCGGGGAGG
TTTATTACACACTGCTGTTTTGCAGAAGCAGCGTCAAATCTATAAAACGACCATTAGGAA
GAGGGAAAAAATCAATCAAAATGCCATTAAAGTGGAATAAGTTGCCAATATTGCTGATGT
GGTTGCGGGTCCTTTGATTTTCCTTCAGATTATTAGGCACAGTCGAGTAGTGACTTTGTT
AAGGGAAACCAGTGTTGTTGGGGAGTAATATGTCTCCTGGCTTCATAAAGTTTGCTGCCT
CATATTTCCCACTTTATTGATTATCCATTATCATTTGTCATGAGGTGTCCTAACTCAAGG
GGAAAATATAACCCTCTTTCTTCACCGCCGCCTGCACTGCACAGGAGCATGGTATGGATC
TGCGTGTGAAGGTACcaatctccgagaaaaatgagc
>NODE_216_length_620_cov_9.009678
TTTTTCTCCTCTCTTCCTCTCCTCTTCTTCTCTTCATCACCGTGTCAATCATCACAATGC
TGTCACTCTGGATCTGTCTCTGAACTAAGCTGTCTCAGAGCTAAGATCCAGACACACTTG
AGAGACCGAGGCAGACTACTCACCCAGACGCTTCTCTCTTGAAGTCGTACCAGTATTTCA
CTGCTTTTTTGCCCCTCGACACTTCCCTAAGTTTTTTTTTCTTTTCCCAGATTCTTCTTT
CCCTTTCCTTTTTTTTTCTGATCTAATTTGCAATATTTCCACATATTAGATGAAGCCTGT
ACATGCGGAACAGAGTACACATGGCCAGGGAATTGAGAAGTGCAAATAATTCCCTCATGT
GGAAAGGCTGCAATTAACTGGGGATGTCAGCCTTTGTAAAATATAATTGAGTTCAGGACG
AAATGAACGTCTCTAATCCGGCCGACAGAGCACTGTCAATCAGTGTTCCTCGCATCCCAA
AAACCAACTGTCATGGTTGTTTATGTCTGCCTCTCTACTTAGGGTTTGGACACTAATGCT
CTGGCAGCTGCCTCTCTTTAATGCGTGGTTGACTGGGTGACTTTGTGCTTGCCCGGTGGG
AGCGGGATCTTGCACTGTAGGGAGAGACTGGACATCTGTTTTTTCTGGTTGGGCTGGAGA
TAACATTgtgcactgaggcgtggtgtgaaacacctgtgtgattgaagaaacattttcccc
attattgagcataaatcacctcttgtgacgtgcggaatgatatc
>NODE_217_length_383_cov_6.154047
GCACACTCTCTGGAGTGGTCGTGCATGCAAACATAATGCACGAAAACAGAAAAAAAAGTG
GAAACATGTGCATACATACACACCCACGCACATACACAACCCTGCATCTGCAGTTGTGTG
TCTCATTTGCCATCAGTGGAGCATGTTGTTATCCTCTGCTCAGCGCTCTCTCATGAAATG
TAGGGCAGGGACAACAACAGGTGCCTGTGCGGGCGACAGCCTGCAATGCCTCCTGGGCTA
AATGCTTCACACTCGCTTCATTTCAACATGCGACAGCCTTGTAAGGATTAATTATTTCCC
CTGGGGATGGAAGAATATGCTTTTTCCCTTCCTGAGAGCAGGAGGCTATGTGCACTCACA
AGCACATGAAACAGCTTACAGTAAATGAACAGAGAAACCTGGGCTATAGCGCTGCTTTTA
CAATaagtcaggaaaaaaaactttcacatgaaaggaatgtaaacaaaccaagcatatgat
tgaattgcattggagattagataaaagctcaggcaaacacatgcatt
>NODE_219_length_344_cov_9.616279
AGGTTTGAATTTCCCAAATTATTTTTATATTTGCTCTAAAGAAAAAAGCTAATCATAAAT
GATTACTACAAACCTACTTGGTGTAGTTTTAGCTGAATCATTAAGCCTAGACTAACATTT
TCATGTGAAATGTGTATTTTTATCTTTGGTATATATTTTTTTATTCGACATTAACAAAAG
TCCTTGATGTTTCAATTTGAAAGAGTCCAGTTGCGGGCTGAGGCTGAGAGTCCATTGAGG
CTAAAGATGACTGGCTAAGATGACTGCCTGTCCCGTTTGGCCTTGGCTTTCACCTTACAA
TGTGTGTGTGACCTTTGCCCCCCCCTTGATCCTTGGCTGACCTAACCGGAAGCCATGATG
ACAGCAGCCTTTTGCCAATAGACCAGGGGTGATGGTGAGGATTGCCATTGGTTTTTATGT
TGACAGCAAACATAAGTGGATCGGCTCTAGTAAAGAACTTACAATCTAAAGAAGATCGGA
AGAGCACa
>NODE_220_length_692_cov_11.406070
GCTTGACCTCTGAGCTCTCTAAATTGGATGCTGGTTGGCCCACTTTCCCTTGAAATACCA
CACAGCCTGATATAAAAATGCCCTGTACACAATCACATCACTAGTGGGACCAGCATCCAT
CCCATCAGTAGGTGTTCATTTCGATGTGATGTGTCACAGCACAGAGAATTTAACAACATA
TTGGTTGTCTTTGTTGAGGGAAACAGAAACCAGAACCCAAACATAAACTAGAGCATGGGG
GCCCAGGAATTATTCTGGGATAGGTGTATCTGTGCGTGCATGTGTGCTTGCCATAGGCAG
CATACCAGTATATAGTGGAGCATCTCTCTGCAGCCAGCCAAGGGAACTGATCAGATGGAC
GATCAAACACTAATCATTCCCTCACGGCCCATACCGAGTAAAGCTGTCATTAATTTTGCG
GAATTACATCAAATCTGAGACATTCTTTATGTGGCCCACGGCCTGTAGACAGTTATACGA
CAGGGACTGCTGCGCTAAGCAGATGGGGCAGCTTGGCCGTGCATACTAAATACCACCGTC
CCCCATTTCTCTATCTCCGCCCTCCCAACACTCTGCCCTCCTTCCAGGCACTCTGCTTCT
GCTCCTTCTTTCTTTGTTTTCTACCCTTCTAATGCCTTTCCTTGACTATATGGTCACACA
GGTCCACTGATTACATCACTCACCCTAGAGTAATGGGCATGATATCCCTCAAAAAAGCTC
ATACTGCTTACAGAAAAAAATGGCACCGACTTGTATACTCAGAGTTTTATTCCTACATaa
gacacattatgcattgatttagtatgatgagaaaataaattgtttacccacataaa
>NODE_221_length_450_cov_6.944445
GGGAAAGAAATGTTTCACAGAGTGTCTCACCCTGCAGAGAAAATAAGAAATAACCATAAC
TCCTTCCACTGCCAACCTGCCCTGCATGACCCCTGTTTTAAGTGGGTAGCAGGTAATTGC
TGAGGCGGTGTTACCCATCAGCCTACAAGTCCATGTGTGCCTTATGTGTCATCTCTATTT
ATTATATTCTGCACGCTCCCTGGGCCTTGGTAATCAATTTCACAAGGATACAGGGCTGAT
ATCAGCTGCCGTGCACATTATGAGGCGAGCCCTCCTCTTATCAAGTGCAGAATTGCCGGC
TAGAGGTCATGAACAGATAAACAGGGATGTAACACAACTCCCCCACTCACCTGCCCCCCA
GTGAACACAAAGGTGGGAAGGTGATGTTGTGAGGGGGGTACAAAGAACAAAACACCCAGC
AAGGGAAAGGTTGTGACCCTTGTAAGGTGCCTCTTGTTACGCCCGACCTTCAGAATTTCA
TCATCAGTGCTTCTGTCTGCTtaataattcggaagctcccgtctcatctctctcttgagt
cagcgtatgtgggtgtgtgcatgtttgtgtgcggtggggttatgaggcctgcag
>NODE_222_length_459_cov_12.631808
GACAGAGAGCAAACAAAGACTGGATGGGTAGGTCATAAATAATAATAATAATAATAATAA
TAATAATAATAATAATAATAATAATAATAATAATAATAATAATAATAATAATAATAAAAA
TGCAGGCTAGATTGTCTCAGTACCTTCTCACTATGGCTATGCTCCTCGTTTAGCGTAGTG
CTACTGCACGTATCAACTCCCGAGTCTTTAACCTGCGGTTCACACCATGCCAAGTCCTCT
TCAAATGAGTGTCCCCCAAAGCGCACCATTTTCTTTTGCCTCTCAGATAAGGTGTGTGTC
GGCTCGGACATAAATGCCTGCTCAATAGTTTTTCTTTTTCCCCTTTGACTGTCCCCTACA
GGTGTGGGATAAAAACAGAAAGAAAAACAGAAAAAACAACATGCAAAGGTGTAAATAAAA
CAAAGGAAACATGAAATGACAAAAGACTCTGGGAGAACGGGGATGGGGGAGAGGAGGGAG
ACAGAGAGAGGGGGAGAGAGAGAGATGGGGTTAAGGGGCAGGAGGTAGGGAAGGAGGGTc
aaggcagggctccacatgtctcaccaaagacattggggaggcctcgctgctatgccatga
cgc
>NODE_223_length_345_cov_18.646378
TGCCTACCTACCTACCTACCGCTTCATTTTGTAAGCTACACACTGATACTGATCATTTTC
ATTTATTTTATTTTGTTTTGTTCTTTTGATTTGCTTTGGGGGATTTATCATTTGTTTGGG
GATTAACACTCTAACAGGGATTTTGGCACTTCTTCATCGCTTCTTGCTTCTTGGCTTTGG
TTTTTTGCTCAAACGCCAAGAGGGGCTGAAGGTCTGGTCATTTGGGCTTCTCATTAACCT
GCTGCTCACTGTTTGTCCCCTTGTCACTTGTGTTTTAGAGAAAGATGAGGCTGCAATTGA
GAGCTCTGAGTTCAATGCCACGTCAGTAGCTGATGTGGACAAGCGGGTGAAACGGCGGCT
ACTTATGGGTAACTCTTTTCTTCCTCTTTCTATGTGTTGCCATGGCGCTTGTGCTTGTAT
CCCAGACTCTACTCCTCTCCGTTCCTTCTCGTTCTCCTCTTTCTGTCTTTATTTTTTTTT
TTTTTTTTT
>NODE_224_length_482_cov_5.522821
AAAGTATTCAGCAATTCACAGTATATTTGCAACTAGAGTGTAAAAATAATTCAATTTCAA
ATAGATATTGTTCTGACACTAAAAGGTTGAAATGACAGAGGTTCTGTTGTGGAAAACAAC
ACATTCCCCTGATTTTCTTGACAACGCTCTCTCATCTTACAGGTATCACACGTCAAGGCC
TTTTATTCAATAATTACAAGAGAATATCAGTTTCTGATTGAGGTGACAATAACAGAAAAT
ATAGTGTGTGGCTCGTGTGTAAAGTAAACTAAGCGGCACGGGTGCTTGTTAGGATAATAT
GTCCTACTCATTATCTAGAGTAATAAGTGTATCAAATTCACATAATCATGTCTAATTAGT
ATCAGTAATTATCTTGTTGGGCCCAGGAATATTAATCTTCAGGTCCCAGAGGGGAGGGAG
CAGAATCGCAGCAAGAATGGAAGAGAGAGCGAGGGAATCATGCTGAGGAGCACCGACTAA
ATTAGCATGCTGAAATCAGAGCAGAGGAGGAGGGGGAGGAGAGGGGGAGAGAGACTTGGA
GTAGGAGAATTGAAAAGAAAATGTGAAACTTTGTTTTAGAAAAAGTGGCagatgaatggt
acctaaaataagctcatgacttaaga
>NODE_225_length_301_cov_1.382060
TACACCTTTCAGAGTATAACGTCCCAAAGAGATTCTGTAAGAAACTAATCAAACTACTCT
TTCTCTCTCCTAATCTAATGATTTTATTCTTAATTTCACCTCTGATGCCACACATCCTTT
GTGTCTCTCCTCTTCTTACTTCATAGCCGGTTTTCACTTTAATTTCAATCAAAGTCCTCC
CCCCATGCTTTCTTCACCGCTTTTAAACCCGCTTCAAGCAATTCATACCCGTCTCCACCT
CCGCTCTCGTACCTTTCTTTGCTCCATTCTTAATTAATACCTTTTCTCTCTCACTATCTT
TCTTTCTGCACCTCCACGTATGAATCATGCCTGCAACTAACAACTATGAATCACTCTTTT
GCCCTCTTACCATTATTTGTCTTTCATTTTCTCCTTCTCTCCGACCAGGcaacccttcta
tcattcttccctgctgtcatatgtt
>NODE_226_length_678_cov_9.312684
CCTCCAGTGCAGGCCCAGCTCCCTCCCCAGACCTTACAACCTCCTGTCTCCATTGTGGGC
TTGACTGTGAAGGAAGACTCTTTCTATCTGCCTCCTGCCTACACAGCCCATCCGGCCTCC
ACACAGTCCCAGCCTCCGGTTCAGCAGCAGCAAGTCCAGCCGCAGCCTCAGCCCGGATTA
ATGCAGGAGGTAGAGTTTTCTAGTTCTTTCTATGGCTCAACTGAGCCAGCACCTGGTGGG
CCATGCCTTATGGCCAGCGACAGTGGTGGTGGTGTTAACCATGACGATGTGGCCATTGGC
AGCTACAACACCTCATACACATCTTCATTTGTGTTCACCTACCCAGAGGGAGCCTGCGGG
GTCAGTGCCAACCAGCGGAACAGCAGTAGCGAGCAGTCATCTGATTCCCTGAACTCGCCT
TCGCTGCTGGCGCTCTGACTGACCGACAGACACACGCATTCACATATTAACACACACACA
CATTATGCTCGCTGGAAGTAGAGCCTCAGACACGTACATGCACAGAACCAATCAGTCTCA
CAGATTGACATGAAAGCCAACAATCGTCTGTACCTGATTGGGTTAAAGTTTACACATTCT
GAAATGCATTCCAATTAACAGCCATACAAACAGTTGCACATTAGACCAAACCTTTAACAT
AGAGCTTAAACATAGAATAAATTCTTGTTTTGTATTTAACCAGAATACTTGCAACTGGAC
ACGTTaagcgtttaaaagccaagtccacgttgccaatcttaagtgctctgaattaacaga
ttaattcacaatgaattctcacattgtcatactctcattgag
>NODE_227_length_597_cov_15.949749
TCTCCCTCTGTATGAAATCATTTACAGTTTGTTTCTATACAAGTTCGACTTTCTCATCCC
GTATCCTTGAGTGCATTTATGTGGACGCAAGACACGTGCAACTTCACACACAAACACTGC
AAACATGCTCACACACCGCACAGAGACTCATCACTTAATCTATCAATCTCGTTTCTCTTT
TCCCCGTCTCGTATGTACCTTCTCCCTACCTTTTCACTCCAGCGCTCAGCCTCACACACA
ACCAACATGCTCCACATAATACACACAAGCAAGGAAGCACACACAGGCACGCACACACAA
GGTAGCTTGGTTGGTGGGGGCCATGGCTGCAGCTCTTCTGCGCAGTCCCAGAGTGGCTCC
CGGGGCTCGGCTGCCAGTTGTTTGCCAGCGTCTCCGGGTGGAATTCATTCAAATTAAAGC
AGTGGAATGAGGCCCGAGTCCCAGAATGCCTCGTCCCTCTCCTTCATCAGCATTCCGCCG
ATGAGAGTAATTAAAGCAGAAATTAATTCTGCTGTAAGCAGAGGAGCCACAGAATAACTG
ATATTAGAGGCTGGATGATGAATGCTTGGCATCAAGGGAGGTCTCAGGGGAGGAAGGGGA
AATTCACAGATCTCTTTTTCTTTCTTTCTTTCTTTCTTTCTTTCTTTCTTTCTTTCTTTC
TTTCTTTCTTTCTTTCTTTCTTTCTTTCTTCATTTCTCTCTGTCTTCCTGTCTTTTCTTT
TCTAACATTTGGCtgttcatc
>NODE_230_length_344_cov_24.404070
ATAATTGTCAGTCTTTTGCGGCATGGTAAGGAGACTTAAGCTGGGGAGACTGAAGGCATA
CCATGAAGGCAGCTTTGATCGCATGAGCTCAGAAAGTGATGTGCCTATATACTCATTATT
TTACCTCAAGACTTGTGTCTAAAGAATACAGAGGATTTCCAACATTTAATACCACAGCAT
TTTCAAACTACAAATGTCGTCCTATTCTTATAGTTACTGAAGCGAAGTCAGTTCTCTATA
ATTAAGGCAACTTTATAGGCACTGTTCCCTGGTGAGTGTATGTACGAGTACCTGTGTTAG
ATGTTTCATCTTTATTAGCCAGAGCATGGTAAGCCTAGCTCTTCATGCACTAATCCCCAG
CTAAAGAAACAGCTTTCAAGGAATTAACATCAAAAGTAAAGCTTTGCGTGCCGGCGGGGG
AGCTTTCAACAGAGCCTGCCTCAACTATCTCCTAAGTATTTTCAGAGCCTCGGGGATGAA
GTGGAAGT
>NODE_231_length_365_cov_2.926027
TCGCTGTGAACAAGCCCTGGAGCATGTGTGCTCTCTGTTCCGTGACACACCGCCTTTCAA
TCAGACCTCATATCACACACACACACACACACACACGCACACGGAGGCGTAACCGCACAC
GCAGCCACGCACATGTGGAGGCTGTCGAGCACACCCAGGACATGACGAGAGGGTCAGCAA
AGCAATAAAGATTGTAGAGCGCTGTCCGAGGTGCTAAATTCACTCAATAATGGGAGCGCT
GCCTCTGTGTTAACCTCCCATTACTAGCACTATCTGGGTGGAAGGCAGAGAGGAAGGGAG
GGAGGGAGGGGAGAGACAGAAAAGAGGGGAGACCAGAGAGGAGGCCTGCTTGAGGTGATT
GAGAGATGTAGAGGCCCTAGGAAGGTAAGTGGTTCTTTAGTATGTATGCACCGCTCCTCG
CTTCCTTCTCCCTACTTTTCCTCGACGCCCCATGCCTCCCAgggattgctagataggtag
atggatggatgaagggaaggaggggatga
>NODE_232_length_363_cov_5.589532
TACAGTCACAAGTCTGTCTGAAGTTGTGAAGCATCAACAGTGGGTAAAAACGGCGGATGG
ATCGGGCTGCTGCTCGGAGCCTCCTACCTGTGATTGGCGGTTTCTTGTACTGGGCGCTCT
TCAGATGTTCCTCCACCAGTTTGGGCGTCACACAGATGACGTGTTGACCTTTCCAGTACT
TCACCATGTTGAGCGACTGCAGCGTGCTGATGATGTCACTCTGCGTGATGCTGGTCATCT
GACTGCAGAAACAAACGTGACAATCAGGGACGCCGGCTACAACCTCCTCCAAGACACTCA
GGATTACTCAGTTTAACTTCAGCTGTAGAAACCGTGAAACATTCAGTCTTCAACACAGCT
TCCTCTGTTACTCCGCTGCAGGCTGATGTTTAAAATGACCCAGAATCTTGATCTGCAGTT
TTGTTTCGTCTTAAGTTAAAACTGTGACAAAGTTAAATTCCATCCACACACACTGATGGA
CACACTGGGTTGTGTACCTCTGTAGTt
>NODE_233_length_588_cov_6.625850
ACAACAACAAGAAAAAGTCAATAACCCTTTCGCTTCATTTCACTGTAAATCACCTGCCAA
TAAAAGACTCCAACCACCTTGTCTGATCTACCATGCACTAAACAGCAATTTTATGGCCTT
TTTTTGCTTCTCTCGCTGAATTTTTCGGTTCAACTCTTCCCCACCCACTAGCCCTTACCC
AGGGTGCCTGTGCAGAGGCAGTTGTGAGTCCGGGGAGGTGGCTTAGTTTGGTGGCTGTCC
AGAATCTGTTGCACTAGCTGCTCCACTGAGAAGCCAGAGCTGCTGTTCCCATTGCTGCAA
GTCCACTTGATGCCATGAACTGCCGGGAGAGAGGAGGAGACAGAGATGTCAGCCAGCCCA
ACAGACCACCAGCCACGCCAACCCCCCGCCCCACCCACTGCCCTCTCTGTCTGCCTGCCA
GCATGCCTCATCCTGCTCACTGGACACCTCTCTACGAATGTGGTGAACCAGAGAAATTAA
GATTTCTGTTTTTCCTTGAAGGGAAACAAACAGTCCATGCATCCCCTGAGTAAAATGCTA
ATATGGTTTACTACAATTTAGTACAATTTAAGTGGCATTACCTTTGATTTTATACATGTT
CTGATAATGTGCAATCACCACACTATCATGTTTTCATAGCAAAATATAAACTTCATTTTT
CCTATGTGTCTTGTTTTCCTTCCTTAGTTCAATATTgaatagttgctcttctgttgtacc
ccttaactctaa
>NODE_235_length_461_cov_6.785249
TCTCTCTCTCTCTCTCGGCTCGAGGTGATCCGAGTTCCTCCGTTCATCCGATCCCCGCGT
CTCTCCCTCTTTCTCCACCTTTCATTCCCTCACTTCCCCTTCGTTCCATCTAACCAAATT
AAGAAATTAATGAGGGATAGGTTCTTTACCAACTGCCCCCGCAATGTTTACCACTGATGA
AATTATAATGCAGGCCCTGCTGTATTATTTATAAGCCAATTAGGGGAAGTGTTACTTGAT
TTGATGGGGAGCCGACACACAGAGTACATTTAACTAATGGAGACCAAGAGAGTAAAGGGA
AGGAGGGGAGGGAGGACAGCTGAGGCGGACTATTCCGTACGATGCTCTAGGATTACGTGG
CTAATTGCCCTGCTTTATCTGTCTGTCACGGATAGCCATGCATATTTTAGCGTTCCCAAA
GACTTTGATTGTTTGCACTCGTGTTGGGGCTGTAACAAGTAGAGCAGAGGCCAGAGTGGA
GTGTAGTTAAAAACTGGCAGCAGGGGAGGCGAGGGGAGGGGAGGGGTGGTGGTGGGGGGG
ATGCGAGGAGGAGGAAGGAGGAGGAAGAAGAGGAGTTTAGTTAAAATTTTTGGTGCATTT
TCAGA
>NODE_236_length_417_cov_15.268585
TGGAAACAATTTTCAAGGGCTTAGAACGTGACTGGATGAAAAGGTTAATGCTTTAGAGTG
CAAGGGGATAATAATAAAAGAAGGGGAAGCAGAGCCCTGGTGCTCACCTCCAGCGATGAG
CCCGGCTTCTTCTTCAGCTCCTCGCATTTCCTAAATTTGCAGATCTGGTGGCCCGTTTTG
CGGTTCCGACAACTGCTGCAGACACCACAGTTGATTAGCCGCCTGCAGGGTGCACAGACC
CCACACCTTTTCCTTTTCTTCTTCGCTGGGTTTCCACTGGATGCTGAGGAATTATTCTGT
GGGCAGTCTGCCAGATTGGCAATTTGAAACGCACTGTCTGTAACGGCTGCTGAGGCTGCG
GGGGAGTGAAGGGCTGTCATGACGATGACCCCGGGAGGTAATGAGATGCCCCCTAAAGCC
GGAATAGCGGAAAAAGTTCCAACGCGTTCTGGGAGATTCATTATCTCTGCTTCAGCAGCG
CCGCATTTCAGCTTGTTCATGCATTCTCCTGCTAAAGGTCTGCAGTGTTCGGGGGATAAG
GTAGAGAGGAAATTATTATTt
>NODE_237_length_652_cov_9.989264
GAAGAGAAATAGAGACACAAGAGAGTGAGACAGAGAGAAGAAAAGGGAGACACAAAGAGA
GAGGGGAAACATGAGAGAGAGAGCGCGCGAGAGAGGCAATGAAAGTGAGTGGATATGACT
GACAGTCAGAGGATTCATCACAGGTAAAGAGTGAAGGCTCTGGCCACAGAGGGACCTGGT
GAGAAAGCTAACAGATCGCAATCTGAGTTTTCACTCTGCGCCGCGGCTAACAGCTAGCAG
CTACCCTGTCACCGCTGCCTAAACAAGCCCAGTGTTTTCATCTCCATATACACAACGCGG
CACTCTGTCTTTTCTTCTGATGGAGATAAGATGTATAAATTATGAGCAGCTGACAAAGTC
TACTCCAGCGCCCCCGGCGTCTCATCAATCACTAGCCTGTGTGTCAGCAGGTAACTGACG
TGGCCCCCGGAGGCACAGCCCCCTCTTTAGGTGTGTGAGTGTTTTTGTGTGCAAAAAAGT
GTGTGTTTGCTACCGTGCAAATTGAGCTTTTGTGCACGTCTGAGCATCGTGTCTGTGTGT
ATGTGAGAGGTTGTGTGAACAGCTGATTCAGTCTTAACTCCGCGCTGTAAGAGACAAAAA
AGAAAATGAAATACATACAACCCGCACACACCAGCTACTCAAAAACAACACCTGAGTATG
TGTGTGAACTCAAGGTTTTACTGTTATACCTTGGGGTTATCTGATGTACTGATATACTCC
AAAGAGAAAGCTAAATGCTAGAAAGAAGCAAAAGCATgaagctccttaaaaaaaaagaaa
agaaaaaaaagggtga
>NODE_238_length_377_cov_6.501326
AACTGTTTTCCTTTTTAATTGTTGTGGAAATTAAATAAGAGTGTTTGTGACATGAATGTT
GTAGGTAATGAGAGCCGGAGAGCAGCTGGGAGGCTACGGGCCTGCGTGTGCATCATTAGG
AGCTCAGAGGCTCCCAGGCTCCACGCTAGCGTAAGCCGCTAATGAAAAGAATGTAGTCAC
AGATCTCATTTTTCAGGCAATTCTTGTGTAAACTGGAGATTTTCCAGTGTATGCACAGTG
GAACAGGGGCCCCACATAAATCACACAGGCTGGCTGCCTCCAGTGAAAGAAAGAGGGGGT
TTCGAGCACATGCTAACCACGCAGACATATGCTGCAGGAAACTGGAAATCTGCAATGGCA
CAGCTAGAGGGAGAGCCACTCACAGCACCTACACCTGTCTGCCCCCCACCCACCCACCCA
CCTCTCCACATCTCTTCTAGCTCTCTATCCATCTCCACTGTGCTGTCCAACAGCCCAACC
CCCATCCACCCCCCACacacaccccctcataacatcccctc
>NODE_239_length_529_cov_15.748582
TCTTCTTTTTTTTTCTTGAGGTTCCTGCTGTTCATGCACCATGAAATCTTGCTTCATTAA
AAGTGTATTAATCTTGTCTCGTCTCATGGGAGGTACCTTAAGATGATGTTGTGTCTTTTT
CTTTAAATTGTTGGAGGAAAAAAAAAAAATCTTCCAGATTTGGTCCCTGTCAGTCAGAAA
TAATTGTGTGCTTAATCTTGTCCCTGATGGATGACTTGGAGTTCAGCAATGGGCCAGCTC
CAATGACAAATACAATATTAATATTCATTAACTGCTTTGACAATGCTAATTTTGATGCAG
TAGTAAAGGGCCTTCCAAAGTTAGCGGCCAAAGCATCAGAGCTGAGCAAGGTGGCAAGAT
AATTTGTGCTGCTTTACTGAGCTGAAGGCTTTTAAAGTCTTAAGCAGGGGAAAAAAAGGC
TAGGTACCACAAACAAAATAAAAGAGAAAGGGAAAAAGTTCAGACGCATTGGAAACCAGG
ACTGTGGAAGTAATACGATCAAGAGACGGCTACAAAAATTTGACACCTCCAATGCTGCAT
CTTTGAGCAAATTTTTTTTTTTTATTTAAACAAAAACTTACAACAAAAAAGGAGCCTAAC
ATGGTaagtcagcacattctcaatttttttgtttaatctttttgatcttttcaattatcg
ccatttgaagatc
>NODE_240_length_531_cov_19.225988
GAAAGGCAACCGCTGATCCAGCGTTTAAGTTTTTGGCTCGCTGTCAGACGTTGTCCTCAA
CAACTGACGTGAGTCTTGAAATTATATTGCAGACGTCGACTGCATATTTGCATTTTGGAA
GTTCGTCTGTGTGCGGTAGAAAATCTAGAACAATTGTTGGCCTGTCACTTTAGCTTTATC
TTAGAAAACTTACAAAGGTTTTCCTCCTTGCCATACACGGCTGCTTGGGTAATGCTGCCT
CCTGTGTCTGCAGACGTATTTTTCTAAAGGTGTGTGTGGCACATCTGTGCAGCTATTGTT
TATTCATGGAGTAAACCCTTTGAAATGTGTTAAGATACTTCCCACTCATTATAAAAATCC
TGCCACCCATGGATTAGGACTTTGATGTCACCAATCCTGCTTCAAAGGCTTCTTTCACTG
CTATTAATCACAGTTTAGCCTCTGAAGATATAGCCAGAGAAAACATTTGGACATCTTGTG
CAGAAACTTTGAAATGTTCAGACTGTCTTGCATATGCTATGTTCATATCCTTTCCGCTGT
GTGTGGGGCTGTTGGACTGCTGTGCACGCAGCTGCATTCTTGAGTCCATGGGATTCAGCT
GAGATTTAGGCTCCTTCTGAACTGTCTTATATACCGTGCTGCTGTATGAACACTGACATA
TTAGTGCAATGTtcc
>NODE_241_length_443_cov_8.593679
GATACTGCACTATTTAGACTGTCCCCGTTGTCTCAAGACGGCCCCGTTTCAGAGGTTCTC
AGATCAGACAAATACTGCTCCCCTCCTCCTCCCTCCTTCGCCTTCACCCTTCCTCTGTAC
AGCTAACCCCTCCCCAACTCCTCACCCCAAAATAGGCCAAATCTCCTCTATTGTGTTTCG
ACTGCCTAGTGTGAAATTCACTGTGACGTTAAATGTTTTCTAATGAATAATTACTGAATG
GATATGCAGGGGGAATATGTGTAATGGATTGTAGACTGCATTTTAAAGACGTCTTTTTTG
TCTCTGCTCCGTGGTATTTACAGGACAAAAACACTTGGCCTTTCTCAGAAGAAATGAGGG
CCATAGGCGGAGGATAGAGGCAAGGGAGGAGGGGGGAAGGAGGGCTTTGTGTCAATTAGA
TCCAATGGATTATCTTTTTTAATGTTTTTACAGAGAGACTTGAGAATCAAAGGACTTCTG
CTTCCAAAGGAGAGAGAAAAAAATACAAAACCAACAAAAGCTGTGAAAACCTTTGGTCTA
AGTGTtggtgctgcgaatgcaaaacagattggtggaatttttcccac
>NODE_242_length_449_cov_6.570156
ATTATTTCTCATTCTTTTTCCATTGTCTCAGAGCCTGCCGTATGTGCCCAAAGTGTCTTT
AAAGACATGTTAAGAGAAAAGAGCTCTCTGCCTTGGAATGAGCTAACTTAATTATCATAG
CAACTGGCAGTGCTCTTTAACATGTCAATGGTCCTTGGCCTGCATGCATAATTTTGCTGT
GTTATTGTGGTGGCCTCTGCGTTTCAAAAACCCAAACCACAGGCACGGGGGCCTATTGTC
ATGGGCGCATCCATCTGGATCAAGGCCATTAGAGGATATTTGCACTTCCTCTGTGGCTCC
TGGCTCTTTTTGACATGCGGCAGAAGGAGAAGGCATCACCCACCAGTGCAGGGCCAATTG
AGGTGTAGATTGACCAGAGGGACAGTAAAGAAGGGCAGTCAGCAGGGCAGCACTCCTGTC
AAATCCAGTGATGGACACCCATGTGGCAGCTGCTAGTTGGCCTGTGGTTTCTGAGGTCCC
ATTGCAATTGATGGGACATGACGAGGCAGGCACCCCGGTTTCACTCTTTTGTCCCGGGGG
ATGTTGAAGGGTGTATcagaatgtcagaggctcttggctgcagcacacttctg
>NODE_243_length_300_cov_9.556666
GTAGACCTAATTTACTAATGAGCTGACAGACACTGCTAACACAAACAAGTGTGACTAACC
ATCAGATAACAGACAGTGATCAGTTAAAACTGAGCTTCAATTAACTTTACTGACCATGGT
GTGTTTTTCCTCTTTCAGCCACCATTCTGTCCTGTGGATGGATCATCTATTTAACTTATT
ACAACTCACGCAACATTGGCCTCATCCTCACCCTCATCATCAACAGACTCTACAAGGATG
GCTACATTCACATCGGTGGGTTCATCAGGAGCTCTGTCACACAGTGATGAATAGCGAGGA
GGAATGCTGCCAAAGCTTTGAGTTGAAGGCGTTAACTCACTCTGCTGAATATTTCATGAT
GAGTCAGGTTCTCTCAGTGATTATCTCCACAGAGTCTGAACAGCAaagtgcacccaatag
cagattgaatttctgtacataaat
>NODE_244_length_356_cov_5.820225
TGCATTCAAATGCACACACACAACACACACACACAGCAGTAATAATATGTGGATTTTTGT
GTCTATTTAATCTTGATGGGATGTTTCATCTGCAGGCTGCTATCACAGCTGGCTGCCTTA
TTGTCTGGGTGAGACTGATGGGCTTATGTGTGAGTGCTTCGTGTGTGTGCTTGCCCATTT
TCTTCAGTTTGTCTTCCCCTATTAGTCTGCATGCACATTTCTACAACTGTTTGTTTGCTT
ATGAAAGAGGAGACACATTTCTCTCTTATAAATCTAACCACTATATACCCACAATGCAAT
ATGTACATATGTGTGTACATATTGTCAGTGTGTGCTGTCCATCAAGCCACACACACAGCC
GTACCAAACCATTGGCTTGGTTGCTGATGATGACATATGAGTTCCTGGCCTTGGTAATGG
CTGTTAAATCTCATAATTACACGCTTCTTTATTGCAATGCATAATGACCCCACAGCACTA
TTGGACAATTAATTAAGATT
>NODE_245_length_404_cov_6.735148
GCTATCCCCGCAGCAAACCGAGGAGCCCATCGCTGCGGGGGGGTGGCAACAGTGGGCTCC
TCGGTTTGCTGCGGGGATAGCAAGCTGTTGCCGAGTGGGACGCTGCGCTCCGTGCCAGGA
CCAGTCCCCACGCCAGGGTGAAAGCGAGATTTGGCATAAGTGCTGACAAATTGGTCCTGT
AGGAAAGAGCTAGGCATGGCATATCTCGCACCCGGCACGATCTGTGAACGCGGAGAGTCA
CCCGGTGATGGAGTTAGGCGGTCAATGTCGCAGCCTGTGTAGACACTGAAAAGATGGAGA
GACAAACAAAACAATTCAGAAACTAAACCGTGCGCTCTAGTCGGTTCCCTAAAAAATCAA
GAGATCTAGGTCAGGGAAGTCTATATTTCACCCAATTACAAGTTTAGCTGGGAGCCTCAC
ATGTCAGAAGTTTGAGACGTGAGGTTTAGTGAACGTGGAATAACTGCAGGGTTTCAAAAA
AAAAGGCGCATCAAATCTAACAGCcagctcgaagataggccttctgcgttttacaaagaa
agaatgta
>NODE_246_length_546_cov_14.271062
CAGGACTGTGCACATCCTATAACTGTCCTTCTCCGCAGGTCTACAAAAACACTCACACAT
ACGCACACACGCACACACACACACTGAAAGCTCTCGTCTTTCCATCTGGTAAAGTGGGCT
GTTGTGATTGATTTGTGGATTTGCTCCCTCTTTTTTTCTCTCCATTTAAGTGAAATAATG
TATGGAAGCAATCTGGCGACAGACATTTTGGAAAATCTATTTGAAATCATTTCAGTTGAA
GCCATGGCAGTTTGTCTTCTTAGCGGAGAGGAGCAAAGTATAATTGTCTGCAGTCTAGTA
AAACACAGTATAACTGCCATCACACTTGACTGAGCTTATAGCCAGCTAGTCCCATGGCCT
CTAGAAGATAGAGCAGTTAATGTTCCCTTTTATTTTAGAGGATATGTCACTTGTATCGCA
GATTTATACCATGATACAGCAATTTTGTCCAAACAGATGGATAATGGTGTCACCAGCAAA
AAGCCCTGTTTTTATTGAGTTTAGAGCATATTGTTTAGATAGGGGACTGTGTTGAACAGC
TCCACCAGCCCTTTCTCCCTTTATCTCTCTAATCTTGCCAGTATTAGATTTGATCATTTT
TGTTTGAAGGAGGAAAATGTGGCTGTAATGGTTTCCTAATAGCAAACACAGGGGATACAA
ATCCAGGGACCCTGTTCTGTAGTGCTTCCa
>NODE_247_length_720_cov_15.004167
AAGAGGCATATTGTGAGGTCACATTCTTCCCAAATGCAGACAGGAGCCAAGTCAGTAGCT
GGCGGAATTACCCCCATGAATCATGCCCATTGTGATGCCTACCCAGGATGAGAACATGGA
AAGGAATTAGGTATGGCAGAGCCTTATCAGCTTCCTATTCAGAACTGGTCGGCCGCTTGG
TGCAAAGCAACCTGGACAGCCTTTCCCATCCTTGCTCATGTAGAGTGTCCATGAATGTGG
AATTCCTCCACTGCCATGTGTTGTTACTTAAGGGTGTGCTGCAGCCAAGTTACTGCGCAC
TTTTCCATCCACGCCCGTCCTCCTGTCTGTGCACTTCCTTCCCTCCCATTTACCCAGAGA
TCTTTGTGGTAGGTCCTGGAGTTCAGGCAATATTAGGTTGCACCTCTTAAAACATGTCAG
GCTTTGTGGTGAAAATTAAAGAATGGAAAAATGATGAAATGTAACATTTTGCTGAAGGCT
TTTTTCACTTTCGAGCTGTTAGAAAAGGGGAGAAAAGATGAGACTGATGGAAACACATTG
ACAAGTTTTATCATACTGGGTTTATTTTTCATATACAACCCCCGTTATTTCCTCTCCAAC
TGTTCTTTGCAGAGTTTAGGCTAAGTGGTATATCTTGGGTGGCATCTTGGGATTTGAAAG
CACTACTAAAGTGAAGAAGACCTGAGGAATGAAATATGTTTACAGAACAATCTCGGGGGA
CTGAGTATATCATTATTTCACCTCAACTTTCCATCTAGGTTCATTCGCAAGATGCTGTGC
GCAGATAATCCCCCTTGCGTCTGCTGTTTATGTCCTGGGCACAGATTCCTACATGATATG
ACAAATGAAGTGAATTTCATGGCg
>NODE_248_length_490_cov_15.151020
GTATTCTTTTCTTTTGTGTTTCGTTCAGATTTTTTTTTCTTTTCCCAGAGTTAACAAAAA
AAGAAATGCAAAATAGATTAGGTACCTAACCCTCTTTATGAATGTATATTATAATGTTAT
GTTTGATGTATTCACTTCATGATTCTTTGACACTGGTTGGAATTACTTTTGCTCTTTTCA
TTAAAAGATTACCGAGCTTTATATATACTGTCTAGAGTTGTTACCAGAAGGAATCTTAAT
GAACTCTTGACACTACAAAATCTTGTATATTTTTTGTGTGCCAATTTGTAACATATTTTG
TAAGTGTATATTTTTCTTAGAAAGTGCTGTGAAGTATTTGTGTGTGTGAGTAACCTTTTA
TGCGCCTCTATGGGCAGTGGAAAGGATATACAATGACAAGTTTCTGGTTTTAAAAACCAA
AATATGAAAGTATCAACAGAAAACTAGAAATATTTACATTTTGTTGGGAGTTTTGTAATA
AGACCATGATCTTGTTGTGAGAGTGTTGTGTTACTGTGCAAAACACAAATAAGCAAAGAA
AAAAAAATGAAAACTTGGAAAAAAAATATAATTTGTGAACAATTTGCTGTTTTATAGATT
TTCATGTAAATTATttgagtattattttgtcttt
>NODE_249_length_536_cov_13.393657
CAATGCCCAGATGCTGTCCTTTGGCCCTTTACCCCCCTCAACCCAGAGCTATCATTCATA
ACCTTTCTGTGGAGCTGGGAGTGAAAGAGGTGGGATAAGGGAGAAAGAGGGGGAGCGGAG
AGCAACATGGCAGCTTATTTAGAAGACTTCCTTTATTGGAACATGTGCAAGCAGTTCACT
CACAAAGGACTTAAATAGGATATTTTCTGTTCCCTATAGTTGCTTTCCCCTTTTAAGTGC
CGAGGCAAAAAAAGTAAGTTTACAACTCCCTCCTCAATGGGGGCTCTTCACTCTCAGGTT
GCGGGGACCTGAGTGACCTAGGAAAGTTAATTAGGAGGCGAACAAAGAGCGAGCTGGAGC
AGAATGCCTCGCCTCTCCTCCAGCCAAAGATGTCATCCATTAATTAGGAAAATCTTTAAG
GTGGCCTTATTGAATTTACAGAAAGCCCCGTGGTTGGCGGGCAACAGTTTTTTGATCAAG
CCCTGACTCAAACAATGCCTTTCTGGGGGTTAAAAAAGAAGAAGAAGGGAGGAGATTGGT
GGTAGAAGACGAGAGGGAGAAAGGGAAAAGGGGGGGAGAAAAAGAAACGTATGGGTCTGC
GGCGCAGTACAGTTTAATGGGGGGGCTGCTGATTGTGACAGCTCAGATTCACATGGGTAT
GGGGGGCATAGTTTGGGAAt
>NODE_250_length_532_cov_10.182331
CGTGTTGTGGTCACTCTGTGGTATGGTCATCAGGCTTTGGCCCCTTCACTCCTCTCTGCC
AATGTATCTGTTTCCAAATGGGACCGAGACAGGCCTTAGATGTACCCTGCTGAGGTCCTC
TGAAACCAGAGACCCTTGAAGTGGACGTCTGCCTGTGTCCAGTCTGCTCCCAGGAACCCT
TTCAGATCCAAGGACTCCAAATGTGGCGTGCTGCATGAAGACATTTTGGACGCAGCCTGG
TCAGTAGGGTATCTCCCTGCCCCCGACTCACCACCACCACTTCTACCATGCTAACCACCA
GCAGCCCCTTGCAGACCAGGGAGCAGACCACCCTGGGCTGGTCAGCAACCCCTGCTTACA
CCTGCCATAAAACTTAAAAGCTACAGTCTCATCCCCCAGCTTTGAAGTGTTCAAAGCATA
GCTTAGTGACCTTTGATGCGACTTTGGCTGCAACACATGTTTTGCACCCATGTATAAACG
CAGGCCTCTCAGTAGACAAGGCGGGATTGTTTACCTACATGTGCGAAACGTAAGGGCCAA
TGCATGGCAACCATGCATGGAGCCTCCATTTCCACACGTCAAGTTCCCCTTGGTGGGAAA
CAGACGAGTCGAACTGGACACTGCTTTAAGCAAACATATTCAACCACCATGTGttgagca
tttacttaaaaacact
>NODE_251_length_372_cov_12.107527
GAAAAAGTACAAATTTGCTCAAATTCAAGGAAGGAGTTGTGGCGCAAAGCTGGAATCACG
AGCGTAAAAGTCAAATCGAGGTCCTTTAAAGTGTTCTTAAAACGAGCAAATCGTGTTTCT
CTCTCAGTAAACGTGATGCATATGTGGCTAGATCGCGATCTGGTTTTTGAGTTGGACATT
TTTTGCAGTGCACGGAGAGGATTTTACTATGTGCGCAGCCAGACCCCGCCTGCTCACTGC
GCGTCACTGGCGAGTAGTGTGGACGCGGAGTCACTCCCCTGCCTACTTTTAATAGCTTTG
TCATGTGATGGAAAGCAGTTGTAAGACAGGTGCCCTCGGTTCATTCTCGGCGAGGGGCAG
CAGTTGCCTGTGTGAGAGCGAGTGGGAAGCGTGTGTGGATTTCTTTTTTACTTGATTTCT
TTCTTTTTTTTTCTTTTTTTTTTCCTTTTCTTTTTTTTTTTGGTAAATTTTTCGGACCGT
CATTCAGTTGGCTGGATGGCGTGGGACAGGTGTAGc
>NODE_252_length_443_cov_8.076750
GGCTGACGACGCGCTTTGTGTCCGCACTTTTTTCCGCCTCGGAGCCCCGTGAAGAAGAAA
CGCGCCTCCGTCCGGTTCCCCCGGTTTTCGCTGGGCTGGATGCGGAGCTGCGTGCGCGGG
GAAGTGTACTCTCCAGTGGCTCGCACACCATCTAGTGAGGAGACGCGATGCAAAATGGGA
GCAGAGCTAGAAGCAGACAACCCCCAGGCTCTGATCCTGTTGCCATGCGGCCGTTTCCCG
GGCAACCCGTTCCCAGTGGCTCGTGATGGAGCAGTGAAACCGGTAGGTATCGATAGAACC
CGGGAGCAATTAAAGGTATCGACCGGAGAACCTCCCCCAATTTAGGGAAATGAACATTTG
GCTGGAGATGGACGCCGGGTGACGGTGACGCAGGAGCATCCCGGAGGAGAACTCTGGCAA
ACTGTGGCGAAGACTCGTTTAAATCACAGTTAGGGCAGTTTGACAGGAAGACGCATCCAC
AAAAACACAGTTGGGGCTTTATGATGAGTCCCCGCAGAGAGCTGgaaacccccaacaagc
gcacacaaagagaaagtttgcttcagagcagcagcctcctgctttct
>NODE_253_length_445_cov_8.168539
CATAAGATTTCTGCACAAAGCCCAGTGCTGATAATAATGTTTTAATTCCCTTGAGAGGCA
GTAGGTCTGCTCTGGTGCTGCCAGTGGTGTTAATGGGGCAGGAATGCAGGACGAGTGCTT
TCCCACGCTGTTGGTTTTCTTCTGCCGGGTGCGTTTGAGATGAGGCTCTGGGCTGGCTCG
GCTCTGCTAATGCAGCCAGAGTGCAGACAAATGGAAAGTGACACTTGTGTGTGTAGAATG
GTATTTGTGGTGACGCTTTGACTACAGATAATAAAGTGTTCGCCCTGAGGTGATTTTGCC
CGGCAAGCACCCCAGATGAAACTCACTTACTCAGAGAGGGAGGCAGAAGAGACAGAGAGG
GAGACAGAGGAGACGGAGAGGGAGACAGAAGAGACGGAGAGGGGGGATGCAGAGACGGAG
AGGGGGTGAGGAAACGGAGAGAGAGCGATGCAGGAGAAGAGTACAAATAAATATAGACAG
GAGGTAAAGAAGATGAATAAGAGAGACAGCTGAGTAAAGATCCACAGACATGTAAGGGGA
GATTCAACCGTTTGTAATTTCGGTGCTTCATGGGTCAGAGGTTACAGTt
>NODE_255_length_593_cov_10.359191
CCGAGGAGGCCGAGGTGAACAGAGGTGAAAACGTTGATGCTTGCGAGTGTGTGTACAGGT
GTTTATTATGAGACTCACACGTCGGTATAGTTGAAATTGGATTGCTCTGCTGACTAGTGC
TTTCATTATACAAACAAATCATGCAGTCAAATGAGAAAATAATCAAAAATCTGAAAGGTT
TGTCTGTCCCAGAATACTGAAAAAAATCTTCTTTCTGTGTCTCTCTAACATTATTCTTCC
TCTTCTTCCCCCATCAGGATGACAAAGAAGGTGGTTCATCCTCTTGAGACAAAGGACCTC
ACTCACACGCATGTGGACACACTCTCAAACACACACACACACTCATACACAAGAGCACTG
AGGTCTGCTGTCATACACCTCTCATTAATTCCTACCTGTCAGCCGGCTCCCCCTACCGTA
TCGGCCCCCCGAAAGGTGACAGCTTTCCAATGACTGACAAAGGCTCTTTAGGTGATACAG
AAGATCCCTAGCAACCGCTGCCTTCTGTAAAGTGCCCCTCAAATGTCACTTTTGCTGCTC
CGAGACGTGCGCACTCACACACCCACACACAGTATTTTTAAAACAGAGGCCTGCTCTCAA
GTCTTCAACCATCTTTGACATCCAGAGGCTATGGATGTCACAGAGGCCTCAGCTCTTAAA
GCTTTTAACATCCGAGAGAGATGGCGTTGTTTGACAGCGCTATTGGTGGATGCTATTGTT
GCGTGTCGTTTTTCCCc
>NODE_256_length_299_cov_11.214046
CATCAGGAAAGTATCAATGTCTACCTCCACACACAAAAGGGCCCCATCCTGCTATGACCT
CTCCTACCATCCTCCCCCTCCCCTACTGTGTCATTTACCCACAGTTTCTAAATGCTTCCT
CCAGCCAGAGTGGAATCTGCTCAGAGGTGCCTGGGCTTTGTGGCGGAAACATAATTAAAG
TGGTGAAAGATGTAAAAGGTGAAGAATGGGGATGACATCAGGCCAATTTCACACTTGGCA
CTCGAATGGCTAGGTCCAAGCCAGGACTCTTGCCTCGCAACACAGATCAAAGCCCACTGT
CACCGCACCAGTGCAGGAAAAAAAAGAGGCAAAAGGACACCTAACTATGCTAATCCCCAG
GACGAATATATTTTAATCTTGTTAGAATACAAGTTAATGCCGTGGCTCAGTGGCTGAACT
TTTTTGGCAAGAATGAGAGGTGg
>NODE_257_length_465_cov_7.464516
GGGAACAAAAAAAAAAAGAAAAGAAAAAGGAAAAAAAATCCAGACATTATATATTGATGT
CAGGTCGATTTTATTTACATACAATGAAAATGATTTATTTTCTCGAAGAGGTAGGGAGAA
TAAGCGGACTTGTGGGGGGAAAGAAAAGAAGAGAAATGGTCTGTCAGGCCGTTGAGAAAA
GAAGTTTAAAATGCCTTGAACTATTCACCACTGAGATGGCTAATCAGTATTGAGGCTCCG
GGGCAATCGGGCAGCTTTTCAATGTGGTTTTCCCTTTCATCTCAATCGGGATGGAGGCGC
TCAATTAAAAGCCTATCAGTTTGTAAGTAAATCAACGCCTATCAAAGTTGTCACATCAAA
CAAAACGATTATTATTGCAACCCGCCTCTGCCATTAATCTCTTTCTGTGGTAATCTGCTT
GACAGGTCAACTTGGAGAGCAAGAAAACCTGGAGTGGACAGTGAAGGGGGCCAAAATATC
TGTATACAAGTAGAACATTTTTTAAAAATAAAACGTGTGTTTGAGCACAGAATCTCCTGC
AAAGGCAATTTGGAATGAAGGGCAGAGTGAGTCAAATAAAAGAAACCATTAAATCCACAT
AGcaaaaaa
>NODE_258_length_696_cov_10.219828
GTCGCTTCCCCGCGAGTTATAATACAATAAACAGAACATTCCATAAAAGTATCTAACTGA
AAAACACTGAGTGGGAGAGAGCAAGGAAGAGAGAGAGACAGAGAAAAAAAGAATATGAAA
GACCCCAATTCTCTCAAACTCCATAATAGTGAAATGAGCACATATAAATGTGTTAAGAGT
ATCTCTTTGCATCTTGTATAGACTGCATGTATTTAATCTGTAAAGCTTATTAAGGCCCTA
GTCATTGCTATGCAAAGCAGCACCCAGTGCTTTTCTCTCGCTTTTCAGCCGAGTGCAGTG
TTTGGCCAATAGGACTGGCCCCCCGCCTCTCATTCTGCATTCATAACATGCAACATTTGC
ACAATGTATCTCTCAAAGGCCCTGAATAGAAGGCCTTAATACTCATGTAAACAACTGCAA
ACCAATTACTTAATGAATCGGGCCCACACATAATGAGGAGCCTCACAAAGGGCTATAAAT
GCATTTTTTGCACCAAAGCCTCTGCTTTAAACTACAATCCCTCTGCTGTAGTCTAGGCTT
AACTGGCAAATCATAATTATTGTCTAAGACAACAGAGAGGAAGCCATTTTTGTATTTTGA
GTCCAGCTCCATCCTCCTTTTGAAGTCACTCATCAGCTCGCTGACAAAATAAAGCAAATA
ATTAACAAGTAGGATGGAGAGGGGGGAGAAGAAAATACAGGAAGACAGAGAGGAAGAGGG
GCAAAGAGATGGAGAAAGGGCAAGAGAGCGAGAGAGAGTGAGACGCAGAGAGAAGAGAAA
GGAGAGAAACAGggcaagagcatgctgcagtgttatgcttctgcttaagtgcagggcttc
>NODE_259_length_488_cov_9.036885
ATGTTGTAAGTGATTCCACCTCTTCTCAATCTGCGTGTGCTCTCACTGCACGAGGCTGTC
GAGGCTCAGCCAGGAGAGATGAGTGAGATAGTGGGGGCTGAGGTAGGAACCATTTTCACA
CTGCCACAATTACAGGAACCGTCATTACATTGCTCACTCTTACTCAAATACAGATAGAAG
CCCCAAAAAATTATGCGCAGGCTAGGAGGAGAAAGTGGCTCACTTCTGTTTGCTAAATTA
ATCGCTTCCTAAATGGCTCCAGGCCAGGCAAAGTTAACATTTGCAGTTTCAAAGGTTTTC
AGCGCTTGCAATGAGCCATGAAATTACTGCATGCCGTCGAAAATGGCAGCTGATGAAAAG
CCCAAGGAGCAGGTCCCACAGGCAGAGAGAGCTTGGAAGTGAAATCTTAAACACAAAGTC
TCATTTCTGATTCGGATCATGGTGAAATTCAGAACCAAAACTCGAAAAATGTGTGAGCCC
ATGTCCGAAAGCAGGACAGGTTGTGACAAGACAGATGACGAGCAGCTGTTTGTGGCCTGG
CAGGCTCGTCGGTGAGTCCGAGGAGGCGAGGCGAGGTGAGCGCAGAGGTTGGGTTGAAGG
AGcgtaatgatgatgttgaggtgctcagctgc
>NODE_260_length_340_cov_18.505882
GGGGGGGGGGGGGGGGGGGGACAAAAAGAAATATCTAGCATTAGTGAGGAATGGTGGGTT
AAATCACTTACTGAAGATTTTTAATGACATTTCAGTGTTCCTCGTATAATTACTCTTCAT
CCGAGATGGGCCGTAATGCTGTTGGACAGTCGCGGTTCAGGCTCGCTAGCTCGCTTCATT
AGCGTGTCATTCCTATTTCACATCAGAGGCTTTAATTGTAATGCTGAATATGCACAGCTC
TCCACAGAAGCCTAATCAAAGTGGATCCACTTGTATTATTAATATCAGAAATCAGCCCGC
TTGCTATTTTTTTATAAATAAAAGAATACAGACGCATAAATCAGCTGTCATTTATTAGCA
TGGCCCTGGCATATCCGCCAGACATGCAAGTAGAGCAACCCCACCCCATCTCCGTTCCTC
CCTGCATCACTCATCAAGATTTAAAAAGAAGAAAAGACGGAGAGGAGAAAAGAAAAAAAA
aaag
>NODE_261_length_490_cov_12.863265
GGGGATGTGGCTTACTTAGTCTGGGATGATGTGCGCTGTCTCTGGCTCCAGAGTCTGCCC
CTCTTCCTGTTTACCTGGGAGTCCTTAGGGGTGAGGTTGAGCTGAAAAGCCCAGTCGGAG
CCAGTCAAAGGGAGCGTGGCGCAGTCTTGACCCTGGCGCTCCACTCATTGTGTAGTGCAG
CGGTGTAATGAGGCCCTGTGTGGATATTGATATGACAGAACAAAAGGCCAAGGTGCAGTA
AGGACAGCAATCCACACGTTTCACACCATTTGTTTTTCACACCGTATCCATCACATTAAT
GGGTCACCTTTCTGTGACAGCTCATGATTACCTGCTTACCCATGGAGAGAAAAGGGGGTG
AGAAAGAGAGGGAGAGAGAAAGCCTGGTAGGTGCAGAGACAGAGAGATAGGCAGGAAGAT
AGGGAGCGAGGGTGCTCCGGTAGTGAGGGCGAAGGGTGAGTTGGGGTTGGAAGAGGGCTC
AGGGAGCGGGGGGATGGGAACCTTGTGCCATTTTTTTATTCTTTCATGAAGATTGGCTCC
AGCCCTGTCATCATCCCCACCGAGTGAATTTATGACAGGTCAGCTCTCCATGTAGTCACC
TGATGGATGGAGAACATCCAAGTTTATTTgaggc
>NODE_262_length_152_cov_7.236842
CAGTTTGACTGTTATCCTGCTCCGAAAATGCGTTTGGCTGGCTGAAAACAAGGTTTTTCA
CATGGGACATGTAAAGTGAATTTCTTTGACAGGAACGGACTTGAAACAGCTTGTGCCGTC
ATCTTGATCATATTTGAAGACATTTTAAAAATAAAACATGATTGTGAACATTGTAGTTGA
AAGATGGCAGTTTGACTGTTATCCTGCTCCGAAAATGCGTTTGGCTGGCTGAAAACAAGG
TTTTTCACATGGGACATGTAAAGTGAATTTCTTTGACAGGAACGGACTTGAAACAG
>NODE_263_length_551_cov_10.315789
GGGGTTCTCGCGCACAATGCTTGGATTTTTGCATCACAGCAGAAGCGCGCAGCAAATAAG
AAGCGTGTTTTACGCCTGAATCTGTTGGTTGCCAGGTAAGATTGAAATGCATCTTCTGTT
CCAGCAATACTGAGTTAGAATCAGTATAAAAAATAAAAAAAAAAGAAGAAGGTGGGGGGG
GGATGAACAGTGAAGTCAAGCCTTAAATCTGGCTGCATACCATGTGACTTGACATGGAGC
AACCAAATGAAAGAGAAAGTGAGAGAGAAAGAGAGAGAGAGAGGAGGGAGAGAGAGCAGT
ACCCCCATAAAACCATCACTGCTTTCAGTTCAAATAGGTCCTATCATCTCCATGACAACA
GTCGTAATGGTAACATGGAAATATATTAATGTAAAACCATGGCAACGTTCTCCAATTGAA
TTAAGCAGCACCTGTGCACATTACAGAAGAAGATAAAAGACAAAAGGAGCCAGCTCCTGC
TTGCCAAGCAGCTGTGGCTTTCAGACCTTAAAAACCCATCTACATTTCCTGAACACATTT
GTTTTCCAATGTTTCTCTGTGGCAAATTACCATAGCGTTGAGCAGTTTTTGAGGGGTTTT
CTGTCCTATTTGTGCAAACAGATGAGAAACTGGATAATTATGTTCTTTTCTCTTCCCCCC
CCCTCCCTCCCTCCCGTCGACTGTAAGCCtagcag
>NODE_264_length_468_cov_15.497863
AAAGTGTCATTAAAATCAAGTAAGCAGCAATGAATCTTGATTTTTGTTTGTCTTTTTGCA
CTTTTTAAAAACTTTGTTTTGTTCACCTCCACAAATCTAAAAGCATCTCCGTATCATTCA
AAAATACCAGTGATTTTTTTAAATGAGACTGTATTTTGTAAATGTAAGATTTTCAACGCA
GAACTGTAAAAAATAATGTGATCCGTTTAGCACACAAAGTAGCCTGCACCACCTATCATA
AGGCTCACTAATAATAGATTGTAATTCACATTCTGAAGACATTGGTTGTAATGCATCCCA
ATCTGAAGCACTTTGGCCAGCCCTTCCCCCACCCATAAACACACACGCTCCCTTTCTCTT
CTCTCCGGGCCTCCTGAGGTTGGTGTCTCTGCGTTAGGACTCTATTGTTGCCTACTGCTG
GATAATGCCCTTATTAATTGTACCTCTTTGTAAGGTGTCAGCTGTAGCCTCAGATTGAGA
TGGATGGATCTCTGGAGTCTGCTCCCTGGCCCTCCACAGACGCTCTATCTCTGCACAGCA
CACAGATGCAACAGTGAGTGCAGCCACACTATGACTAAAAGCTCAGATAAAACAGCCATT
TTAATTATTCCA
>NODE_265_length_544_cov_15.257353
TAAATATTGTGAGAAATCACACGTAGAAACAAGAATATTAAAAATGATTAACCCACAAAA
GCAGTTTATATAATATAATAGTTATATTGTCAACAATACAACAGCAATGCCAAGGGTTCA
TATGTGCTACCTTTGTGTGTGTGTGTGTGTGTTTGGGCGCATGTGTGCGTGTGCGCACAT
TCACTTACACTTGTGTGTGTATGTGTGTGTGACTCCATGTGTGTGATTCATTCCAGGGCA
GTTTTAGTCCTTATAAAATATTCATTTTGGTTGTGCAGGGCCCTGTAATTGCCATCTCTC
ACCCTGAATTATTTATACCTCGCACAGACTGACAAAGCTTTGCCATACGGCCCCAGATGA
ATCAGAAAGCAGCCATCTCTGCTGCCAACAGCACTGGGCTTTCACACAAATATGGCAGCC
ACGTCTCTCTGCCTGGCCTCTCTTAATTTGACATTTTCTTTTTCCCCCTGCCTTTGTCCT
AGGTGCACAGAAAGGTTACCTGTTAGCTTTAAGCACCGACCTGCTCTCTGTCTTTCTGTC
TCTATCCCCCCCTCTACCTACATGACAGTCCACAGTGGGTGTGTTTTttttttgtttttt
ttttacctcttctgagaatgcgttaatgtggcggcgatgtcagagtggctgcctcatgtt
tcatgatgactgaccagtcgtgacagcc
>NODE_266_length_893_cov_13.221725
ATGACAAAAGATAATAAAGAAACTTAGTATCTCAAAAGCTGTGTCCATATTTAGTTTTTT
AACAAATCTCTTGCTACTGTGCTTGTTGGTGCAGAACCATGAATGCATGTAAAATGTAAC
TATTGTAAGTACTTGAAGTCATGACAGCTGTCTATAAGCATCAGGGACATGTCTATTGGC
CAACTTGACCCTTGTTAGAAAACAAAACAAATACAAAAAGAGAATACTGCAGCCTGGGAC
TGCCGAGCCGGGTCACTGGAGATTTTCCAGACAAACGCCGCACAGGGGAGGGGAGGGGAG
GGGAGGAAGAATAAAAAGGACAGGCTCAGAATCTCATTTTAACAGACCGCACACAATCTG
GGCTCCCACAGAACTATCTCTGCCTGACCGCTTTCTATTTATCCCTTATCAGTGTTTACC
AACCGCTAGTTTTCTTTCATTCACACTGTGAGGCAGTTCTCTTACTATCAGTCAACAGCT
GACACCGTGGAACAGCCTCAAAGGCAAGAGGAAGGGATCAAAACTAAACCAAAGCTGTTT
AAACAATACAACAGAGGAAATAAATTCATAAATCCTAATTCTTCCCAACCCACAAGGGTA
TAAGCAGATCCTTTATAGTTAGGCCAACAAACAAAACCACAGCCAATGAGGTACATTACA
ATCAAGGTAAATTCTGAAATATATTTAGAAAAAAGAAAGGCGGAAAAAAAATCCCATGTA
ATATTAATTGGGAACATTTCATAGTCTTGCCCTGTCAAGCAAATATAAGTATTCACTAAA
AGGCTTTTTCAGTTGTGTTTAATTGTCTTTTTAGGAAAATCTCACCTGAGTCAACATTGT
TAACATTTTTAGATCATTTTGTCGTATACTACCAACAACGTAGACAATATGAGGGACGAT
ATACACAAGTCAAACATTTTATTAAATGTTTTATTTTTTTCAAAATGTTACAATGGGCAT
TAAATGCTTACTTTTACAGTATCTGGTTTGGGTcagtccacttctgaaaccaaagataaa
caacaaacagaaatgac
>NODE_267_length_642_cov_5.052959
GGCAAAAGCTCGCTTGATCTTGATTTTCAGTATGAATACAGACCGTGAAAGCGGGGCCTC
ACGATCCTTCTGACTTTTTGGGTTTTAAGCAGGAGGTGTCAGAAAAGTTACCACAGGGAT
AACTGGCTTGTGGCGGCCAAGCGTTCATAGCGACGTCGCTTTTTGATCCTTCGATGTCGG
CTCTTCCTATCATTGTGAAGCAGAATTCACCAAGCGTTGGATTGTTCACCCACTAATAGG
GAACGTGAGCTGGGTTTAGACCGTCGTGAGACAGGTTAGTTTTACCCTACTGATGATGTG
TTGTTGCAATAGTAATCCTGCTCAGTACGAGAGGAACCGCAGGTTCAGACATTTGGTGTA
TGTGCTTGGCTGAGGAGCCAATGGTGCGAAGCTACCATCTGTGGGATTATGACTGAACGC
CTCTAAGTCAGAATCCCGCCTAGACGTGACGATACCGTAGCGCCGCGGATCTTCGGTTGG
TCCCGGATAGCCGGCCTCGGCCGGTGCGGAGAGCCGCTCGTGACAGGGCTGGGGCGCGGC
CGGACGATGGTCGCCCCTCTCCTGCCTCGCATCGCATGTTTGTGGAGAACCTGGTGCTAA
ATCACTTGCAGACGACCTGATTCTGGGTCAGGGTGTCGTACGTAGCAGAGCAGCTCCCTC
GCTGCGATCTATTGAAAGTCATCCCTCGATCCAAGCTTTTGTGTCCGGCCGAGGGCGCGC
GGGCCCCTCTCCAGCCGACACCGCCGGCCGGGACCCGGGGGTACCAGGGGCGCGGGAGGG
GAGGCc
>NODE_268_length_384_cov_8.648438
TTGCAGCCTTCATTAAGGGTGCGGATGGAGAGGGGGGGGAGTGAGAGGGATGAGTGGGTA
CTGGGAGGAGAAGAGGATGGGAGAGGAAGGGAGAGAGAGAGAGAGAGAGGGAGACAGGGG
CTGAGTCTGTCCTATAACTCCTGGGTCTAAGACACATGCAGCTAGAAGATTGGCTCGGGC
CTCTCCTAGGGGTCGACAATGTGTCATTTCCACCCGGCTAGATTGCCCTCTGCCTATCTG
ATATTAATGTGCAAATCAATATTTCAGGGATTAAATTTCCCTTCTTCATTTTTTATGGTT
TCTACCTCAATAAGTCTCCCGTCTAATAGAGGAGGCTGGATGATTTAGAAGCCTTTGCTG
CAGAAAGAGAGAGAAAGAAATAGAGAGGAGCTTTGCAACAAGGCTATCGCTGCATTTTAA
TGTTCTTCTTCGTGGATCCCCCATAGGCCCTTAGTAAGGAGGGCTATATCGCTGCTTTAC
AGTGTAAAGACAGCCAAtttggttaaaaaggcagaaagggaaaatatg
>NODE_269_length_700_cov_20.718571
ACAGTTTTTAGAAATAGTTAGTTGATAACCATCCACGGGGTAATGAAACTTCCACCTTTG
ATGAGAAGTTGAAAAGAGAGTGTTTCACTGTTGGCTTGGCAGAACATTAGACATGGCTGC
AGGCAGGCAGGGGCCGGCGAGGGATCGTGCTGTTTTAATAGGGCTCATCCAGAGGTGACG
AGAGCACTGCATGCACTGAACTGGAGGTGTGAGCTGGGGCTGGCAGTACATATCTTTTGT
CTTTCATTATCTTTATTTCCTTATTATTTTAAATGGCCGGTGTGTGTGTGTGTTTTTTTT
CTTCACTAGAAGCTTTTTTGATATCCATTTAGATTGGGGCTTCATTAAAAAACCTCAGAC
AATGGAGTGACTTCTAATTAAGAAGCGCCGCATCTGGCCCCTGGCACCCTATCCCGTTGT
TCCATCTATTTTGCTGGGGAGAATTCATTTGTTTCTTAATTAAGAAAAACACCAATAGCG
TGAAAAATCTGCTTATGGTACCTGAATCCTAATTAGTTAAATAGTGAGGGGAAGGGGAAA
ACACATTCCAGTAGCCCTAGAAATGAACTCAGAGCTGATAAAAATGAACTAACTAGCCTT
GCATAAATCGAAGCTGGGGAGAAAGTGTACCATCATTATGGCTAAGACAATATGCAAACT
ATCTTCAAAGAAATCAAATTGCCGGAATGTTTTCATTTGCATGTATTAACCATTAACATA
ATGAGGAGAAGTGACATTGGACCCGGATTGTGTGTCTGTTCGGATTGATAACTCTGCTGC
ATCTGCAAATAGTCTCCTCTGCAAAATTATgctagcagtcaaatcagtgttgaactgtgg
aggg
>NODE_270_length_343_cov_9.107872
AACAAAAGGTTTTTATCAGAGGCTCTTAATGTAACCCCCTCCCCTCACTCTCTCGGCCAC
CAACTCGTTCTTCTCTTCCTCTCTTTTCTCATTCATTTATTCCACTGTGTGTGGAAATAG
GCTGGGCAACAATTAATTTCAGAGTGAATTCAGGCAGGATCTATTACCCCCTCTCTGCCT
CTATTGCTCTAATGGAAATCTATTTCACTTCTCTTTTGTGTCCAATATAATTTAATGCCC
ATTTTATTAATGGCCTGAAATAATTACGGAAGGCTTTTGTGATTCTTGAGTATGTTTCAT
TTAATTGTGTAATAAATGTCTAATCAGAGCTCCCATCTGAAGCCATTATGGCATTAAAAT
TAACAATTACGCCACAAATGTCTTGGTGAATGCGTTGGGGTCTATAGAAATCGTTGCAGA
TAACAAGACACATATAAATCATTCATGAGAATTTTTTCAGAGAAAAGCGGTGTGAGAGAT
AAGATCg
>NODE_272_length_251_cov_4.378486
GGAACGGACTTGAAACAGCTTGTGCCGTCATCTTGATCATATTTGAAGACATTGTGAAGC
CAAAACATGATTGTGAACATTGTAGTTGAAAGATGGCAGTTTGACTGTTATCCTGCTCCG
AAAATGCGTTTGGCTGGCTGAAAATAAGGTTTTTGACATGGGACATGTAAAGTGAATTTC
TTTGACAGGAACGGACTTGAAACAGCTTGTGCCGTCATCTTGATCATATTTAAACACACT
CGGAAGTCAATACATGATTGTGAACATTGTAGTTGAAAGATGGCAGTTTGACTGTTATCC
TGCTCCGAAAATGCGTTTGGCTGGCTGAAAACAAGGTTTTTGACATGGGACATGTAAAGT
GAATTTCTTTGACAGGAACGGACTTGAAACAGCTT
>NODE_273_length_449_cov_14.636971
CACATTCATTATGTTGAGGAGAGGTGACCTGACACTGTGGAGGTTAGAGGAGTTTGGGCC
TGCTCACCACAGTGCTTCAGAGACAGAAGGGGGGGATGGAGAAAGTGGGAAAGACAGAAA
GAAGAGAGCTGCCTGCGCTATTATCGATGTGCCTCTTCAGCGAAAAATGCAGTCCCAGTT
GCACAAGCACCATGCCAGCACAGAATGACAGAGGGTACTGTACACCGAATCACTGTGTAG
TAGGGAGGGAGCGAGAGAGAAGGAGAGATAGAGAGAGAGAAAAGATGTAAAGTGTGACAG
TGGTGAAACAGAAAGAGAGAGAGAAAGATAGTCAGAGAAGCGTTACAAGGACCCTAAAGA
TAGGAGTAAGAAAGCAGAGCGTGCAAATACAAACCGGGTCATTGCTGCTTAGCTAATAGG
GGGCCAATTCGCTGCAGGAGAGAAATGTCGAACACCCCAAGTTGTGTACAATAAGATAAC
TGTCCTATAGACACAAACACTATACACTAACACATAAATCCTAAAGCTACATAGACACAC
ACTCACTCAAACACAAATGTAACCATTCACACCATCTAATGTGCGCACTCTTg
>NODE_274_length_488_cov_12.073771
AAGAAAAAAGGGAATGGGGGAGGGAAGGGGGGGACACAAGAAAAAAAAAGGCACGGGCGC
CCAGTCAGTCTTCACAACAAGGGTAAAGAGAAGAAAGAAAATAGTCACCTGGCATTCTCT
GTTTCTCCAGCTCATGCTGTGAGGGTTTTCTACGTGGGGACTCATTGGTGGTGGTAAGAG
AGTTGCCTGTGACAATGTGCCAATCAGAATCCCCGAATGAGGCTGGCAATACATGATTGG
TTGGTTGAATGATATCAACAGGCTGGTATCTAAAGACAAGAGAGAACCAAGAGTCATCCC
AGCAGAAAACACACACACTCTTGCCCTCTATTAGAAAGTCAATGCACAACTGGCATATTT
GTTACATATTTTGGAGACACCATCATCGCTGGATACACTTTTTTATCTTATATTGCAGCA
CGAAATTGCCTGTTTTGATGAAACTGTTGAATGTAACATAAATTGTTGCAAATCACACAT
TGTTGGAGGGAGAATACATAACTCCGCTGAGGGTGCAGCAGACTTGGGACTGAGTGCACC
ATTTATCAAAGTGCTGCTTTCAGTGTGCTGAAGATGTCTCCAGCTGTGATGGCTGTCCAG
ttattagctgacattttccagtggtgcatcca
>NODE_275_length_601_cov_10.417637
CCCTGTCCGGCTTCAACAGTGGCAGCTCCCTACACCTCGGCTCAATGAGCGGGTGGCAAC
AGCAACACCTTCAAAACATGCAGCATTCAGCCCTCGGCCAGCTAGGGTGAGTGCACTGAA
CTTACTTTGAGGTGTTGTTGGCAAATGCATGATGTAACACATACGTTTTTTGTTTTTTTG
AGATACCACACTCAGATATCTAAGACTCTTTTACTGTTTTTAATCTTCACTTGAACACAA
ATGACACCTCACAAGTGTGTGTGTATGCTTACTTGCATGCGAGTCACTTTGTTTCTTGCT
CTGTAACTCTGTAACCTCTTGCGTTTCCTCTCCTTCCAACAGAAATTGCTCTAGCTCTCA
CTTATGTCAGGGTTCAAATCTCTCCCTGCCCTCTGCTCAAAGCCTGCACATCAAGTCCGA
ACCTGTTTCTCCTCCTAGAGATCGCACCAGCAGCACACCGGGGGGCTACGGTGGTGGGGT
ACCACCTCCCCAGAACCCCTCGTCCCGCCAGGACTCGGGACGCTCCCCTGTTGATAGCCT
GAGCAGTTGTAGCAGCTCCCATGAGGGCAGCGACCGCGATGAGCACAGGAATGAGTTCCA
CTCACCTCTGGGACTGGCCCGGCCCGCCCTGGACGAGCGCGAGAGCCCCTCCATCAAACG
GGTGCGCCTGTCAGAAGGATGGGCGACATGATAGCTCTGTCTTGTCCCCCGGCAGTGCCC
CGAGTTGcgctgatcacctggcaat
>NODE_276_length_448_cov_17.837053
GTGCTCTTCCGATCTTATCGTATTCGAATGTTAATATTATTCCCATCATATTTTGCCCAA
CAGCTCTTGTGTGTTTTAAATGTGTTTCAACATTCTGTGTAGTTTCTGTTACTGATATTG
CTTGCATGGGGAGTTTGCTTAGCTATCACAGGCTGGGAGAATGCTTCTTTTCCTCGATTT
TCTCTACTTTTCTCTTTGCCTCCTGAAGGACTGAAGAAAGTACGTAATCCGGATCGAATG
TACAGATCAGCAGTGTGTTATGCTGGCCATGGTCCACCTAAGAGTATCAGTGATGACACA
GAGACGAACAGTAAGAGTCAGTTATTAATACTGCATTGCTGCTCCAAGAGGCCACTAGCT
GGCCACTCTATTATTCATTCATCAATTCATTTATTTACTTCTTGATTTCATCCGTCCCCA
TGCCCCCCTCCTTCTTTTATTCTCCTCCAACACAACACCTCCTCCGGCTGCTCTGTTGAT
TGAAGTGTCTGCTTTACGGGATCACGCTGTCAATAGCTGAAGTGTTGTCGTTAACTAAGA
GTGATTGTTTCAggttgaggccaggggatcaggacctgagcagaccctcaga
>NODE_277_length_454_cov_8.916300
AGTAGCATAGTGCACATATGTTTAATCATTTAATAACCCACCCGTTCGAGAAAAAAAAAA
AAGAAAAAAAAAGCAAGGTCAAAAATAAATTACATCCATTATTTGCAGCAGATCTCCCCA
AAGCATTTGGAGCGAAAACTGTTTTGAATTTCAATTGGCTTCCAAGTGGCAAAAGCCCTC
AGCTAATACATCAAAGAAAAATTGGTGTCAACTAATCGGTTTAGGACACAGATTTAGAAT
GGTTAAAAATCCCATGAATACTTCAAGCATTTTTCTGTACACCACTAAAGGCTTGGGAGC
AGCGCAGCTGACCTTGTGCGCTCCAGAAACCTGTCCGCCACTCGACATTAACTGACTGTT
TAACTCATCCAGCCGCGCAATTAGTCCACCACAACGCATAATGTTGTGTAATAATAGCCT
CTATATCCAATTTAGATTACACTTGCTCCCTCAGGCATTTTAAGTGGCATGCATCATCTT
TCATTCACTTCTTctatgccacgtaaagccgttttcatgcgtcaaaaccgaagaagtcgt
tctctcatgggggggaggaaaaagagaagcgatagcgattaggaagagacaaagttag
>NODE_278_length_447_cov_2.020134
TAGCTGCATTTTCTTGTTATGAAAATAGGTTCCCATCTTCACATTCCTTCCATTTTTCCT
GTGTTTTGTGGTTTTGGTAAAGGCCGCCCTGCCCCCTAGTGCACACATTAATGCTATGTC
CAATTATGATGACTGACACCTAGGTAAACATCTGCACACATCATCTGTTGTGGTTTTAGA
CTTAGAGGGACGAGGCATGTTCCAGGCTTAACAGGGTGTTAGAGGGAAGTAAGAGCGCAC
ACACAAAAAAAATAACAAAAAAAACCCAGCCCCTCTATTCAACCCCCACACATCTTGCTC
CACTGCTCCACTGGAGAAAAGGAGGAATAAAATAGAGTGACCCTGCCACTAGCAGCTCTC
TTTTCCCCCCACTGCTCTCTTCTTCCTCCCCCTTGCCGTGTGAAATCAAATTTCCATGTG
GCTCCCGTATCTGTTGCACAGCGAGGCGATTTATCAGGGATGCAAAGAGCATGCAGAAAC
AATCTTTATTACATCCATTTCCTGCTTGTCAGCCGGGATCATGTTGGCTGTTCATTAAAG
GCGCGGCGCAGgtgaggagaatgcatcccgatgccttgatagattgtctgc
>NODE_279_length_474_cov_11.873418
GCCGCACTCAAATACAGCATGTGACATCCGGTGGCCACGTGAACAAGTAAACTCACGCAA
ACACAAGTAGGCCTTGCTGATTAACATCTACTCCCGCTCTCTCCCACAATCTCAATAATA
ACTGTAGGAAGAGCAGACTACCTTAACAGTGAGGACTGATAAGGAGGAAAAAAAGGGGGA
GAAAATATAAAAGGGATATATGGTTTAAATGAAAGAGAGATCAGAGGAGCAGAGTGGGAG
AGAGGAGCATTTTTTGCCATTTCACCCAGTTTAATAGGAGGACAGTTAATGGGCCTTTTT
TATCGGGCACAGGCATCAATCAAGAGGTGTCAGGCGGCCGCTGAATCTGGGCTGTGGTCC
TCTTCACAGATGACTGATTAGCAAGCCAAAATCACCAGATCCATCTTCCGACGGTCACTT
TTATTACAGTCATTTTTAAAGTGACAGCAACCTGCCTTGTCTCACAACACTGGCCACCGC
ATATATATTCTCCCCCTCTCTCCCCCTTTCTCTTTCTCCCTCTCTGCATCCGTCTTCCTC
TCTCCTTCTGTCGCTGAGTATTTGGTCAGTCACTCTCCTGTTGTTCCTTCAAACCTGTGC
CCCCCCCCCCTTCCCCCc
>NODE_280_length_547_cov_10.702011
TTCATCAAAAAGCTGCATATTTTGAAAAGGGTAAAAGCCCACACACACACCCCTGTCAGG
GAAGCGCAAAGGCTAGATACTATAGATTACTTTAATCCCCTGCCAGATATAAAAAGGATA
ATTACATATTTGTGGTGGAGGCTGTGTGGTGAAAAAATCAATACAGCCTTTTTTGTATGA
CACTTCATTAGTGTGAAAAAATCTTGGAGCTGAGGAGAACTGCACTGCAATTAAATGGTT
CTGCTACCTTAGACTTTGTAATGGCTCTATATTATTATCCAGTTTATTTGAAATAGTGGT
TGCACTTGTGGAGTAATTGGAAACCATTGATTATGTACTTTTATGTCTACACTCTTGCAC
ATCATTATGGAGAGAAGCAATAGTTAGTTAGCCTCTCTAATGAAGCACTAATTGCACTAA
GTAGGTTAAGATGTTAGTCAAACTGCACTCAACTGAAATCACAACACAAAGACTTCCAAT
TAATCTGCATAGCCTGACTAGCAGATGTTGTTTTGGACTCCATATCTTGCAGCTTTTATT
TGCTTTGTGTCTGATCCTGTTGCGTAAATAGAAATTGTATTTGTATCAGTCCATTGGCAG
CAGATGAAATTGattgggaagggggggaaataaggggcggctggggaaaaaaaaatctaa
ggtgatggaatataaagtggccactttgctg
>NODE_281_length_446_cov_5.343050
GTCCAAAAACTCAACTTTGTCCAGCTAAAGGACATTACCAGCTCCTTTCTGTGCCAAATC
TTACCCCTCGCCACTATCATATCACTGTACACAGAGAAAAGGGCTCACTTTTTATTTACG
CTGTCTTTATTGCCAGAATATTGCTTTTAATTGCTGTCCTGGATTTCCTGCTGCGGTATA
GGACGAGTCTGAGACGATTACTCAAAGTAATGGAGCATAATGATGTCTCGGAACGGCCCC
TGAAGCTCAGGTCAGGGGTTGGACAATGTGAACATTCAGCTACTTAGCTTCCTTTGCAAC
TTTGTGACAAAATCTGTTTGCCCAACACCAATTAAGATGCCTCTCCATGCGCTCTGGTCA
ATGGGTTTGACGGAGGGGGTCGTCCAACGAGTTGACATGTCCCTGAGCACGAACAAGCTG
GCCTGTGTCCTCGCCTCAATAATTGGTGTCCCTTGCAACGTGCCGCTTCCCAGGGCTGTC
CTTTGTGTCCCCATGGCAGTCCTAAATGAGGGGAGTCAGGGCTTTAATGGGACTCCTGTT
AGTTTTAAACAAACACAGGGCGACCCCCTACTGTtcagcatgttgcatag
>NODE_282_length_388_cov_13.286082
GGCTTGTCCTGCATATTAAAGTGTGCCTATGATAGGAAGTGATGAGTTGTTAGTGGTTTA
TGACAATTTTCCTTTGAGTATCCCCTGAAACATGGGCCCCCACATCACAGCAGCTGGTAG
CTCAGCCCCTGACAAAGCTGTTAATGTTCTGCAAAGAATGTGCAAATTGCAGAAACGAGT
CCAAGTGTGGGCAGAAAACACTTCTGGTACTTAGAACCAGTGATGGAACAAATTTGGTCA
AATTGGTAAAGTGCCCAAAGGGAGGAGGGAGATGTTCCACGGAAAACCAATTCCAAGCTT
GGGTGAGCTCAGGATTGTTTGGAAACTCTCCAATCTGGGGGCCTGCATTGAATTGCGTGT
CAGGCAGAGACTGTTAAATAAGATTAGAATAAGGACCAAGAGAGCAGCACAGGTACCTCA
CAGGATGGCTGTGTAATGTTGAATCACAGTTACTCTTTAACAGCCATACATCAGCTGCGG
CAGCGTTGGAAAAATGTAACATGAGGTGGCATGTAAACTCACTGGACAgatg
>NODE_283_length_716_cov_14.758380
ATCCCAAAGCTCCCTTTTTAAAAGCAGGTTTGCCTGCTGTGCTTTTATATTGCACCATGG
CCTGTTTCGAAGCATTTTTACTACCACGGTTATTGCCACAAATCAAGAGGGCAAAGTGAA
CGGCATGGGACTCACACCAACTTTAACGAAATTGAGTCTGGTTCCTACTTCTGCGAAGTT
CACGGCCAAGAATTTCACATGCAGATGATATACAACAAGGAAAATGGGGGAACAGGATTT
CTAGGTGTATCCTGAGTGCTGAATTGGTTTGATTTTGCAAACTCATAGCCAAACTCACAA
CAAAACATGACAAGCCTTTCGAGGTTTAGTGGCTGCCCTCTCTCTTGCGTCAACCCCGGG
GAGAGCAATACTGAACCCAGCGTGGTGCTGCCACCTTTGGCAGGAGAGCACATGGGACAC
CCCACTGGCAGTTCCTTAAAACTCTGCCCCTCGCACAATTTGCGAGACTACCCTGAGACG
AGGTCCAGTGCATATGTTGACCATTCGGTTCCCAATTTTTCAGACTCTGGATACCCCAGT
CACCGTTTAGAGCACAGCCCTAGGGGCATTATCATTGGAGCCAATCTTTCTGGAGCCGGC
ATGCCACCCGTCACTGATCAACTGGCATCAAGAGCTAACCAACATGGCGGGATTGGAAGG
TATCGTGACTTCCCTGGCTGCAGAGACAACAGAAGCCATACTTTTTTCACAAGTTATCAG
GAGCAGGCCCACGCCTCCGCCGACGCATCCCGAGAGCTCGGCAGCCAGATGATGCTGGGG
CTACCTGGCGACCTCCTCACCCGGACTCACCCCTATGGCCAAGCCAtcagccccaaggga
aacagccagcagcttgtcac
>NODE_284_length_396_cov_10.136364
GCCCATAACTCTATTCTGGAGAAAAGAAGCATCACAGTGTTATTCCACATCCTCAGATAT
AAAGGGAAAAAACATAATAACTTCTCGATAGCCTGGATCTCCACTGCCCTATACTAGCTC
TCCCCCTTCGCCCGCCCACACCCCTGCCTCATCCACCATACACCCACTTCTCCTGCCTCA
ATCTTTGGTTTCAAAGGAAGCGAATCAGCCAGAAGGACAGAAGGTTATGCATTAGTACTG
GTCATTGCTCAAAGAGTGAGCGTTATAAATAATAAAGGCTTGTGAAGGACACAAGGGCTG
TGGGATGCATCTCTGGTTCACGCCACACAAGTCAAAGACAAGACTGTAATTTCTATTCCG
AAAATGTGACCCTTGCAGCTTCAATTACATCTCAACAACACCAACCGTGTCCGTGCCAGG
AGATGTGATGCCTCTTTGTTAGCTCTACATGAAAGGCTTATTGATATTGGTTATGGAGCG
CGTACTAGACATGCACATTtgtttgaaaattattccagaacttaaagaaagtgtataact
>NODE_285_length_546_cov_12.382784
AAGAAGGACTACAGGTATACAGCTGCATGGCAAATAAAGGGTTAATTCAAAATGCAGAAT
GCTATTTAATACATCTGCAAAATACGCCAACAAGGAAATAAAGCTTCTCTGATTGATAGA
TGATTTCTACATGTTTGGCACATATTTATAATTTCATATGAGTGTGCATCCAATTATAAA
ACCCCTAATATATTTCTCCATTTCTGTGTGATCAGGGTGTTTACATAAACCTTCAACTCC
AATCTTCCCCCCAACTCACAGTAGATCTTATTTCTTAAGAAGACAGCATTTTTCTTCTTC
ATTATACAGGCACACCTTGCGTGATAAATAGTAATATTTACTGTTCTCATGCAAATCTTG
ACTAAACATTGTTCATTTTCCTTGTTCCAGTAATGAATCAAACGGACACCCTGTACCAGG
GAATACATCTCTTTTATCCTCGCTTATGAATAAGGTAAGATCCATCCATCAAACGCCTTT
CATCCCAAGACAAATTAGCGGGACACAGAGGGGCCTGTTTGTTTTTTAATGTTTCACCGC
TAATAAGATGAGTTTGTATCATTTAAATTTTCCAGCCATTTTTCATACGGTGTAATTTTC
ACTGCACCTCTCACAAATTAATATAATGACGCAGTAGCTGGGTGCCATGCCAGATATATA
GAGATGTTTGGTTTTTGATGAGCTGTTTtc
>NODE_286_length_546_cov_15.247252
CGTGTTTGTTTGTTTGTTTGTTTGTTTGTCTGTTTCAGGAGGAAAAAGAAACTCAAAGCC
TTGAAATTCTTCTCTCACAATTATTCTTAAACATTCAAGTCATCCTATTAATACTTTGTA
CAGCAGAAAGGTCCTTCAGATTTCACACGTGTATATATAAATATAATATATAGAAATATG
CATATACATATGTTCAACTTGTATATGTGTATACATATTTTGGAACTGTATCAAAGCCAA
TTTAATGTGCTCTCAAAATATGGCCCATGATTCCTAGTGGGATGCACATCAATTCACATA
GTACAACCAGTAGATTAGGTTGAAAAATCCAAAGGTGATAGGGAAAATGACCCGGGACCA
CTTGTCAATGGTGCTAACATCTGACAGGTTTGGGATTTTCAACTTGAGCTTGGAGGAGCG
TCGTCGTAGCCGACAGTTGGCCCGGCTCCGCATGGCACTCCGATCCAGCGAGTGGTGGCT
GAAGCCATCTCGGGGCGCCATGGGCTTCCTGAATTGGACCCCGGAGCTGTCAAAGGACAT
GACCGAATTCCGAGAGTCACTGACGCTGCTCCCCACGTCAGAAGGCATCACTTCGTTGTT
Catctccagcgtggtgaggaggatgtttccgtaagcatccacctgcgaggagagcgaacc
aacaccgagagtcagtgagggctgaaatgc
>NODE_287_length_538_cov_6.574349
CGGGCTTTGCTTAATTGGGAGCTTTGCAGCTCAGATTCCGACTTATTTGATGTTGATGAT
GAAGTCCCAGGAAAGCTGTGAAATTCTTGTAAACTAAATGTGCATGCATGCTGTCTTCAT
TCGTACGCTGGTCAGAACTGTTACCCGTCAATTTAACCTGCACAGTTTCCCTCTTCTTCT
AGGGGAGCATGAACGCACACACACACATAGGTACACACATGCCCTGAGCTCATTTTTAAT
CCTCGCAGCTCACTGTGAAGGCAGGAGGAAGTTCCAATTAAAATTAAAATAAGCTCTTTT
AACGGTCTCTTAAATTGACAACTGAACAATGATTTTCGAATTGGTATCTGTCAAAGGTCT
CGGAAAATCCTCAGTTGATAAGGCCCAACGCATCCAATTAGTAGCGGAGTAGGGCCTCAG
CCAGTAATGATTTCCAGGTCCCTTAAGATGTGGCGCGGACACTTATTGCAAATTACTGAC
AAAGAGCCCTGCTGTATTGATGAGGGGGAGAACAGCCAAGTCTCCGTGTTCCCATCAGGT
GGACGAGTACCAAGAGGGGTCTGAAGGAGAGCCGGGTGTCTCTCTCTCTCTCTCCCTCTC
TCTCCCTCTCTGCAGCCATAATGTGGCCTCGCTGTGTAGCTCATATATAGCCCCCCTGCT
GACATGGACTCTGAGAGACCAg
>NODE_288_length_347_cov_7.605187
AAAAGGCAGGAGAGTGGGATGAGGAGGGCGGGAGGACTGAGGGGCCAGAGAGCAGAGGAC
CCTTTCTCATATCCAAGCTGCCCCCATCTCGCCGCCGCTCGACCCTCCTCTCCCCCTTTT
GCCTCACCCCGCTTTGGCCCGGTCGCTTTGCACGATACTTCAGTGAATAAATGAGTCGTT
TTAATCCGACTGACAAGCTGGCATTGCCCAGCCCTGCCCTCCATCTGTACTGGCGGCCAG
CACAGCAGCAGGCCCCAGGCAGCCCGATGTGCCAATCCAACACACAGCTTATCCTGGCTG
TAGCTTCAGGGACAGAAGGGTTAGAGCTCTATGCGGCAGCTACCCTCTCCACCAAAAGAG
CTATTTATATAAGAAAGGGATTAGCCGGTGGAGGCTTTGATGAACTGAAAAAAAAAAAAA
TGAATTTGCTCCCATCTTGCTCTGGTGCATGTTTGAAgtcctcatctttttaaatgaaaa
ctgcactttgc
>NODE_289_length_333_cov_12.432432
AACTCAAATCCTGTAGGCTGCGCACTAAAAAATACAACTCATATTATGCATTGATTAGAA
ACATGCAGCAGACACTTCCCTGAGGCCATATAGGCCTTCCGAATGCCCCATAAGTCTATT
TTTGTTGCTCCTCGGGTAGGTTACTATGACTTTTATATTATTTATTTCAAAGCGCCCAGA
TATTGATTATTTCACAAGGAAAAATGACAAATGGCAGGAGGGAATGACACGGTCAGCAGG
TTCTATTAGAGAAATGATAGTGTTGCTCGTGGTTTGTTAAAAGGTCCAGTTTAGATACTT
TATAGGTTTACATCCATCATCGTCTAATGACCTATTTGATGAAAAACACGCGCTCTGGTG
ACAACAGCCCTGTGCAGCCAACTTTGCTTTGTAATTGCTCTCATATTAAATATAGATTTT
TGTTTTGATATCTTGTGAGAATTCCTTTCTGTGGGTCAAAAATTGTGATAAAAGACa
>NODE_290_length_427_cov_8.079625
ACTTTTAATGATGCGCTTTGAGCATCGTTCCTCGTTCTAACAATTACTCTGCATATCTGA
GGCTGTGTGATCCAAAACTGAGCAACTGGTTTTGGACTGTGGCGTCCTGTCCGGTCCAAG
ATCCCCATGTAATAGGATTCCTCAAAGCTGCAGATGGATGGCAAATCTAGGCGGTTTCAT
CTACTAAAAGAGGGCATAAATCACTAGCGGAGGAAGCGGGGACGAGGCAGGGGTTATCAC
CAGTCTGCCTCCCTCATGAGAGCTTTGCATTAAAGCATTAGTGAAATTAATTCATCTTTC
ATAAGAGGTTTGAGCAGTATCTGTGATCTATGATAACAACCAATTTCTCACTACGGAGGG
GCCGGCGGAGGAGGGAGGGAGGGAGGGAGGCAGGAGAAAAAAAAAATACTCTGCGACCCT
GATAGACTACACAAATCTGCTCTTTTTAAATGGGCTAACATTATCTGGAGTGCTGCTCTC
TGGAGCATCATCCCAGATTCATATCCCAGCCGGGAAAGAGGCAtaaatcaccgggcaaaa
cttttctcatctggccccccaccactacaca
>NODE_291_length_570_cov_10.938597
GAAGATGCCTGCGCTGTATACTCAGCAGCCTAGAGGCCCTTTAATCATACTAGATATACA
AACAGCTGCTATGCAGGCTGGAAAGCAGCTAAACATACTTGACTGGTCAAAAAGCCAGTA
AATTACATTGACAGAATGACACATGTAATTAAAAGAATCCATGCCGCTTTTACCTTTTGC
GCTTCACACCTACAGTGGCACAACGACGAGAGCCGGCAACTCCCACCCCGCTAATTACCA
TTATCAGTGAAATGGTAGGGTTTGACTCATTAGTTCCATGTGCATTTAATTAGAGGCAGG
CTGAAATTGGATTTAACTTATTACTTTTTCATGGATCACTTTCTTGTCATCACTTCAAAT
TGGATTGCAGCCCCAGGTAACTAATTATGCCAGCCGCAGGATCAGGAGTGGAGAAATAGG
TAATTAGGAACAACACTGTCGGACCCTCGCTGATAGTCCACCAGCACCAAGGTGGGGGGA
GGGGAAATTGATGCTCGTTTGTGGCGTTGCACACGAGTCTGGCTGGTTAACTACACCTCA
TTGCAAGGGATCCTAGGTATACATCCACCTCCTACAGGGGATTATGTGGCACTCAGCTGG
GCAGTAGATGTTGTGTCAACATGGTGTCTGTGCTATCAGTGTAATGCCCAGATTATGCTT
GTTTCCCATCCGGGATTTTGTCTGAGATTGTTCTCcactattcatgtcactggt
>NODE_292_length_556_cov_6.381295
GTGCAGATGGAGAGCCGGGGGGTCTCTATGCAACAACACAGAGGAAAGAAGCGAAACACA
ATCCAGACATTGTTTACCCTGTTTCTGATGTAAAGGCCACTTACTGTCGTGTCCAATGCC
TAACCCTTAATTTGCTGCTCCAGCCTTTGAAGTGTGTGCATATTTCTGTTTCCTGACACT
ACCTTTCCTCTCTCTCCCTCTCTTTCTCTCTCGCTCTCTCTCCTCCGAGCCCCAGCAGTT
GATATTGCAACTGGATAGGCCATGTTTCCATGTAGGGGCTCTTTTTAGGCCTGCTCTGAT
GATAGAAAACACAAGTGGGGAAGGGGAAACGGAGTGCTGGGCGCACAGATCCACAGAGAG
GCCCCGGCCCCAGCCCTGGCCCAGACAACGCTGCAGGGGATTAGAGCACACCCTGGCAGC
AGAATGGTTTCACTTAAGAATTTCAGTAATCACTTTTAGGAGTGTAATATATAGCTGACC
TTCGGCAGCGCCACACGACCCCCCGCTCCCCCAGCCATTTGATCAAAGGAAGCGGCAGTG
GCTGTGCAAACAGGCGCTATCAGTGGACTCCAATGGATTTACTGCCTGCTTCTTCTCTCT
TGTCTCCCCTGAGTCGTGTGCTGATACATACTGAAACCCAGTTTCATCTTACAGAACCTA
TTTTTCTCCCAGTACTAATTTACGGGCCAGATCATGACTt
>NODE_293_length_488_cov_24.198771
ACCACTCAGCCTACACCTTTTGACTGTTCCACAGCAAACAAAGTTTTGCCAGTCCGAAAA
AATTCCAGTTACTGTTAAGTCCCCTGCTGAGAGGGGCCTGTTTCAGTGGAAACAGTTAAA
ACTCTCAAAACACAGTACAGAACACTTGGAGTTATTGGGTCTGTTCTGTTGTGTAAGTAA
ACATGTCGAGGGGTGGGCTACTTTTTCATGGTTCAGGGGCCCCAACCCTCCCCTCACACA
ATTAACTTTTCCAGTGTAATGAGATGATTGATATGCTGGAAGTGTGTGCTTTAAGGAGAT
ATTAATCATTCCCTCTGGTAATTTTAATCATGCGTTCCATCATCCCCAGCTGCTGAGGAT
CACCTTCCTAGCAAACAAAGGGCGGCCACGCCACTTGCATAGTCATTCTGTTCTAGTTTA
ACTTTATTTTATGCTGGTTCCTCCCATCTGTTCGCACAAGCCTCCACAGCCCACGTTGCA
CGTTGACAAGCTGGGGAAGCAGTGTGTGGGTGGGTGATTGTATGAGTGTGTCTGTGTGCA
TGTATGTGTGTAAACTTTAGAAACACAGGCATCTTTGAAATGGTAAATCTAATCCTCTAG
GTCCGTGACTAGTTGGTACAccgccaccagcc
>NODE_294_length_343_cov_5.513120
ACCAAGATTGTCTTCATTCCTGCTTAAGTAGTGGCACAAAAGCGATAAGTAGGTAATGAC
TTCTAATTAGCAGTGTCCCAAAAACATATCAACAATAATCAACGACATTCCATAATGTTT
CTGAACATCTGCGTGAGGCTGAGCATTTCATCAGTGCACATTGAATGATGGCCTGTTTTA
ATGCGGCATCAAACTCTTAATAGCTGCTTTGTACCTTTTCACGTGCGGGTTCACTTTAGA
GCCATCTAATTCAAAACAGGGATTCTCAATTATGCAACGTCCCATTTACATATGCTAATT
AGGATCATATTAATTATCTTGAAATTGGGTAATTAGCCAATCTCAATTAAGGCATTGTTC
ATTACACTAAATGCACAGGAAAGGTGTTTGAAGTTTTTCCCTATGCCTTTATTCATTTCT
GCGTGTGTGTGTGTGTGTGTGTGTGCAAGAGAGAACTGGGCTGCCTGCCACATCTGAATC
AAGCCTC
>NODE_295_length_489_cov_12.067485
TCATTTCTTTGCAGCAGATTAGAAGATTTGCGGAGATTTGATCTGACCCTCCCGCACTGT
TGTAGGTGGCCTTGACATTAAAGTCAAAATGAGAACTTTAAATAACCATTCCCACCGGGA
TCAGCTTTCTCTTGTTTTTTTTTTCCACAGCAAGTGCTTTTGGAGTAGATGTAATGCTCA
TATAGGCTGACACAAGAGAGAAAAAAACAGGAATACAAGGGTCTCTCAGTTAATGTATCA
TCATCTGAGTGGGTTTGGATTGGAGTTATTAGAGTATTTCACTTCATTGCATGACCTCCT
GTTCCTCCTCAGATCATGAATCCTATTCATTACCCAGTCCTTCTGGAGTGCCCGCCTTTA
TAATATTACTCAATTTATATTCTGAAGCGGGCTCCTGGGAGAGCGATCAGCGCTCCGAAA
CAGCGACCCCCCTATAACCCAATCACAATATTTAAAGGGCAGCAAAGAGCTTTTTAATGC
GCGTCGTAGATAACCATTTAAAGTGGATTGCTTTGGTTTAATATGACCTTAACAGGCTGG
CAGTCACATGTGAAGAATGAATAAGCTAATAGGAGAGACGACAGGGAGAAAGAATGAAAT
CAAAAAGCAGAATATGAGAGATTTGTTTcaatg
>NODE_296_length_571_cov_7.248686
CCCTCTCTGGCTCTTTAAACCATTCCATCTTTATAGCTGAGCCAATCAATGGCAAACCAG
TGTCTATTGTCTGTTCTGTGCTCAGGCCACTGCCCTGCTACAGCACCCCCCATTACAGAA
ATGTTTCTTCCCATCAGTGCCTTTACTTATCACTTCCCGGGTGACATTGAACTTCCTATG
CCCCGGCCGCCGAGACACATCTCTGAACTCACACAATTACTCTTCATCCCCACTAACAAT
TTAGTAATGAAGTATTGATTTCCAGATTCCTCTCTTATGGATGATATTAGATTTTGTTTG
ATAAACTGTGCCTGGGCCTCTAATCTGCACTGTCCCTTTTCCCACTGTCTGTAAAACAAA
GTGCCACTGGAGAGATAATGACCAGGGAACATCGATGAACTCATTTCATCAATTTGTAAC
ACTTGACAATGAAAAAGGGCAGGCATTTTTCAAGCAGCAATGTCAAAGTTTATTGCTCTG
GGTACGGTCTTATTGGAAGCCAGACATCTTGAGCAGCATTCAGTTCTAATTTATGGGCCC
CAATGTGCCAGTTACTTTTAAAGGAAATGTTTGGATACTGGGAGGATATTAGTGTTGCAC
CTGGGTTGTCTGATTCTCAGGGCCACCGGGGATTCATGTGTCATGTTAGAAAATACagaa
acagcagaagagaggctgagactcgagctatttgcaatgcaagaaaatgctgctt
>NODE_297_length_291_cov_8.085911
AGTCTCCATCTTGGCTCACCTCTGCAGACGGGCATCAGCGTCCATATTAGGAGGCGTTGA
GCACCGAGCGGCTGTACAGAGTTTGGTAATAAGCGCCGGAGTCCATCGCGGCCGGACCCG
GGCTGTCGTAGATCTGCTTGGCCCCCATTGGGGAGCCGCTGGTGTAGCTGTTGTAGGCCA
TGACCTGGTCCTGGTAGGACTTGAGGTCCATCTTCTGCTCGTTGGACATGAGGTTGGTGA
TGGAGAACGGGTGGTTGAAGTTGTAGTGGGGGTCCAGCGACTTGAGGGCGTCGCTCTGTA
GGTCCATGTGCTGCTGCATGGCGCTGGGCAGGAGGTGGGAGCTACCGGCTAGAGACTGGG
AGTGGAGCAGCGGGTTGGAGGTGGAGGAGGAGGCGCCGGAGAGGGACAAGGAGGACGGAG
GGATGGatgatgagg
>NODE_298_length_537_cov_14.769088
GATGTATTCTGGTGAGTGGACGCCTAAATGAAAATATATTTTCACCCTGTTTTCAATCAG
TCCGAAACAGACAATTAATGGTCGCTTAATCCCCTGGACATGTCTCCGGCTCCCTGCTCT
GACAATAAAGCCAATAAAAAGCTTCAAAAAAATAAATTCTCAGTTGTTTTCTTTTTTACT
AATTTCTCTCTTTTTTAATTTCTTTTTGTCTTTACCTCGTCTATTTCTCATGAGTTTTCT
CTGATAGTGATCCTGTTAAATTAAGTGCCTGGGCTTTATCCAGAGCCCTCTCACCGTCAC
TCCTTTAATTTAGTCATTATAATTAACCATTAACTGGTGTCAGTTTCTGGGCCACTAACA
GGCCCACTCAGTTCTGCTTGTCTGCATTATCACAGTTTGGGGGAGAAAGTAAATTATAAT
GAAGGGCTATATAGTCCAATTACTGATAAAAGCAGCCAAGTGCGCTCCTTGTAATTAGGT
GCCAGTATCCCTCCCTCCGTCTCTCTCTCTTTCTCTCTCCCTTTCTTGTAGTGACACGTT
GGAAGGGAATATATGCTTAATAGCTATTTTTATTACTGTTAACCTCTTAGTCATGTTTTT
AACCCAGCGACTTTCAATCACCGAGACAAGGGGATGCCACAGAGAGACCTTATCTCACAA
ACAATCATTTtatgtgctctg
>NODE_299_length_613_cov_11.272430
CACACACACACACACACACACACACACACACTCTGTTCCCTGCTCAGTGCATTACAGCCT
TTCCTCCTTTTACACTTATCTGTACTCATGTGTCTGCAATGAGCGAGCCTAAGTTACCAA
ACTCGCAAATTGCCCTGCTGTCACGCAGGTCCCCTTTAAGTGCGCCTTTTAGCCTCCTAA
AGGACAAATAAAGTCCATTTAATAACTGCACTAAACACTAATAGTCTATGTGTGGTTGAC
ATTTGTGTTTGGACTAAAAGCCCCCCTCAGGCCACTGCTGGTACAGAGGCAGGGGCGCGC
AGCTCCCCTCTGTAGCACTAACAGGTCTGCCACAGCTGAAAGCACAAGACAACAGCTCTT
AAGACACTCTCTCACACACTGAGCTATTGATCCGTCTAAAAGAACACACAGTGGACGCCA
CTTGCCACTCTACTTTCAAAACACATTTCTCTCTCTCTTTCTAAAAAAAAAGACTGGACA
CTCTGCATCACAGGGGGTTAGACCAGCAGTTTGTATGTGTGGGTATCTGTAAAGGCCCAT
TTTAAAGACGTTACACAGAGCTTTATATGAAATGTCACTGTTTTACTGTTGCACTTCAGT
GGTGTGCACAGGCACATTTTATCCAGTGCAGATAAAGTTTTTGTTTACATTTCTTTGGCA
GAAAAGTATGCGCAGTTGTGACAGTGTGCTCGGCAGTTGTGTAATGTGTGAATACGGTCA
TTTTGGCTTTAACTTCTGCAGCTTGCTGTGTGATAaa
>NODE_300_length_381_cov_4.566929
AGTAGGAGAGAATTGTGAATTTTTTTACAGGGGAATTTTGAATTTTTGATTTTACTGCAC
AAAACGGTCGCTAAAGATAGTGGGCCATAATTACATTTTTAGCAAAGCTTGTCGAAGTTT
GCTTTAGCTGGAAGTTTGAAATAACACAAAAGTGAACAGGAAACTAGAATTCTTCCATTG
TACAGGCTCCAATTCAAATGGATGTTCTGAAACTCTGCTGTAGTCATTTCATCCACAACA
CAGTTGTTTATTGTATTGACAGGCCTATCAATGAGGAACGCGCAGGAGGAGGAGCCTCAG
GATCCTCAGCTGGTGCGACTGGACAACATGCTACTGGCGGAGGGGGTCGCGGGGCCGGAG
AAGGGCGGCGGGGCTGCTGCTGCCGTGTCTGCTGCCACCAGTTCGGGAGGGATGTCACCT
GACAGCTCACTCGAGCACTCCGACTACAAAAGCAAGTTGAGCCAGATTCGCAGTATCTAC
CACACTGAGCTGGAGAAGTATGAGCAGGTACCGTGTCGCAACAGG
>NODE_301_length_425_cov_6.877647
TGGCCTCTTCTCTGCATCTAAGTTTTTAAATGATATCACATGATGCTGCGGCCATTCCAA
AAATCTCACTAAGCACTGCATCTGCAGCCAGTAGCAGTGACTTACAGCAGCTCCTCTCCT
CAGCAGAACAGTTTGGAAATTTAAAATTTTTCTCTCTATTCAGGGCGCCTTTTTTGACCC
TTATTATGCATTCTAGACTTAACGTCAAAGAGCGAGGAAGAGATTTAATTTGTTGACTAT
TGCCACCGATCTCCTTTAAACGGCTTTTAATTGATAACGGCAAGGGAGAGCGGTGAACTT
TAAATAGACATTCTAATTATCGGCTTTAAGAAGCAGGGGCTTTTTGGGAAATGTTATGGC
ATTTGGAATGGGATTAATGGGCGAGTGAGGCGCTGGCCACCCTGCAGCTAAATGACATTA
AAGAGGGAGATGAGTGGTGCTGCTGAAGGGAGCAAACCCACTAGTCACAGGAGCCAGGGC
GCCCACTGCCTTGGGCACACACACCGTGGGGTAACGTGCGTCTGTGACCGTGATAGAGCT
CCATCACACGGATCTGCAGCTGTCTTTCt
>NODE_302_length_731_cov_12.961697
TGAGATTTCCTATTTCAATACAGTTGTGTGGAACCTTGGGCCTGAGCCTTTGATGGCTTA
GTGCAGCCTAGAATGAGGAGGAGAACTGTTGTAGACGAAACAAATGCAAGCTGAGAGAGA
AGTTGTCCTACTTCTCTCAATACTTTTCACTACAGTCTACTTCAGCTTTGTGTAGATAGA
GTACAAATCAACCCGTATGTGTCGCTCCACTCATTACTTTTGATCTTTGTTTTTTTTTAA
AGACAAGAGAGAAAACAACAGTAACAACTTTGTCCTCCTCTTCTTTCTTTTTCTCTCTCT
CCCTCTCTCTCTTTCTTTCTTTGTCTGTGTTTGCAGGGCCTGTTCATCTTTCTGATATAT
GGGGTGTACAACACAGAGGTAAGTCTGCATTGTGTCTCAAGGCTGTCGGAGTGAATGAGA
GAAATGACAAGTTTCTGATGGGCTCCTTGCTTAAAAGCTGTGTGGGTGGGGTGTGACAGT
ACGAGTGTGTATGTGTGTGAATGTGTGTCTGTGGAGGGGGTGAGGGATGGGAAGGAGGGG
AGGGGACATCGTTTCCACGCGAGCGTCCCACTGCCCTTCATGCTTGGACTAACTTATATG
CATCCTAGTCCGACCATTTAACACTGACACGCTGCGGTTCTCAGCCACTCATTCCTCACC
CACATTGGCTAATATTTCACTGCCTCTTTAAGTTTTTAAACTCACGGCCTTCCATTTAGC
ATCCTGACAAAGCTGCTGGCCAGGGCTTTGCAGGGCCCTAGGCAGTAACCACAGCAGGAC
AAAAAAAGAAAAACAAtatacaaccaacaatatgcaatgaaggagtgaagaaatatcata
ttgagatgctgcattattaccatttagatacagta
>NODE_303_length_570_cov_16.284210
CAATGCGCACAGATGGAACAAACTGATCACAACAGAAAACTTTCTCCCTGTCCATCGCTG
CTCCCCCCTGCTCCCGCCTTCAGCCCATACCTGGCCTGAATACCATTAGACCTAATGGAG
CACGGTGTGAGGGACAGCCAATCATGATGGCGTCCCGTCAGTGACACCGACATGTATCTT
GGTGCTCATTATCATCCTTGAACAGCGCCAATTTACATCTGATGCTCTGACTAATTCTGC
TCCAGTGTTGTCAAGAGGCATAGGAAGTGGCCTGGCCGTGATGACAGCGCGGCTGTCAGG
AGCCCGTGGATGGAGGATTCCTCGGGGCATGATTTAATGCCCATGTCAAGCCCCGCTGTC
AGGCTCTCTCTCTCTCCCCGCTCCCTGCGCTCCTTCTCTCCATCCAGCCATTAGGATTCA
GCCAGCGGAGAGATGGAGCGATAGAGCTGGCGATTGGCCTGCTTAGGATTCACACTCTGG
GCGAGAAAATAACACGCCCTGTTTCACAAGTGATTACCCTTTCCCTGTAAACTGCAATTA
AGGCTAAAAAAGAAAAGGGGCGAAGAGGTGATGGAAAAACAAAACGTGTATGACCGCCAA
CTGAAGAGGAAAACCTTGAGCGTTTTCCCTTGATGGTTTCGCAGCTGCTTGTTTGTCTAA
TTTCcatagacaacttttcggtggtgttttgctgagttgttttggtttctgttt
>NODE_304_length_535_cov_6.130841
TAAACTTAAGGACCATATCACAGTTTAAGAAGTTTCTCTTTTCTCCAAACCTCTGCTCAC
TAAATCAGCATGAAATGTAATGCCATTTGCCGTGTGCAGTGCGAGACTTGATAGGCAAAG
GGGAAAAAAATGTATTAAACGCCTGCGAGTGAGTTTTTCTTTCTGCTGGCCTTTGAAAGA
TGCCAGTTAATCTGCTTACTCCTTTAATTGTGAGTAGAGGGGTTGGGCCTCCTCCCGGCC
AGAATAAGACTACTGATCCAGAAGTAAAACGATGACCACTGCAGTTATTCCTTCCTTTAG
GTTGTGCAACCCCCCTAGTTTTCTTTAGCCACCCCTCATCTCCTCCTCCTCTACCATCCC
CTCCCTCAGAGGGAAGAAAGCTCCTTGTTCTGACAATAGACATTTTTTGCCATATGTTGG
CTTGACATCTTCATCAGGTTCACAGCAGGTTACCTTAGTTAACTTTCACTCCACTGCCTG
ATGGGATTTTCTCCCCCTGTTTCTCCAATCGGCCCGGGCTCAAAGTCTAGACGGCCTCCG
AGGCAGGGTCCTCCTAGCCCTGTGTCCACAATGGCCGTATTGTGGACGCTTAGTAGTGGT
AGCTTCCTCCAGTTACAGCGAACAGGCTAGTGCTAAAACAATGCTTTTGTCCAGGGGCAT
ACGAGGGGGGCCTAATCca
>NODE_305_length_393_cov_20.122137
ACTGTGTGATGCGTTATGATCATAATTCACCTGTTATGCACTGTCTACTGCATGCATGGG
GATATTAAAAGGTCTCGCAAAACGAGTGCGTTTGGCCTATTACCAATTTATTTTATTATT
TTTTTTAATGAGCGAGAGATACTCATAAAAGTGATTTAAAAATTATTGCTATTACGCAGC
GGTTTATTTAGATGATTGAAAGATATAACTGATAGACGTTCTATACAATTAAAGGGAATA
ATCCTTTGCTTGCTTTAAATCTAAACAGGAGTCTCCCCACAAATGCCCCACATGCGGAAG
AACCTTTAATCAAAGAAGTAACCTGAAAACTCACCTTCTCACCCATACAGACATCAAGCC
CTACAGCTGTGGCCGCTGCGGAAAGGTGTTTCGGCGCAACTGTGACTTGCGACGGCACAG
TTTGACGCACAGCCCACATCAGGACTACTAGCCTGGACAGACTAACAAAATAACAATGGA
CAAAACGCAGAAAGACAAATCAGCGACTCTTTTTTTTTTTTTTTTGGTTTGTTTTCT
>NODE_306_length_584_cov_14.811644
TGTTTAGCACAGCTTCACAGTAGAGTAATATAACTGGTTTAGGATTGTTAATATTTCAAA
AGGTGACTTCTAAATGGAGCTGAGGATAAAGTGTTCACACAACAACCAGACATGATACAC
TGCACTTAACCTTTGCTCTGATTTCAAACTATGCCACAAAAACCTGCACATTGGCAGCGG
ACTCTATAATCCTAAAATCGGGGAGCAAAAAAGCAAAAGTAGTCGTACATTCGACTATAA
GAAGTAAACCTACACCAATTTCTGTGTGCTCTATGGTGTGCTTTTTTTCCCTCCTCCTCC
TCCTACCCCTCCCCATGGCTGAGTGAAATGGAATTGCCTCTCACATTCAAAGACAGCTCT
AGGAAGGTGATAATAGAGCTACTCCCTGCTGTCTGCAGGCAGGAAATAGGAAAGTGGCAT
ATGGGGCCAGGAACCAAATAGAGAGGAAATGTGACCAGGCAAGGGAAGGAACTAAAGGAA
AGGTTAATGATCAGTTCTGAATTCTACAGGGAAGAGAACTATGTTCCAAGTTGAGAGGAA
AAATAAATCTGACTTGATTTATGTCTCCACCACTCACGTCTCGGCTGTCACAAACAAACA
CATGGAGACTAGTGTATTTCCTTGACAAACTTTGCCAATGGTGAGGCTCATAGGTAAAAT
AAATATAGTGATCAATTTGTTTTGCTGTTTGAATTTTCAATCCatacacctgcaagaact
agaggacg
>NODE_307_length_501_cov_10.269461
ATAATTGGTAAAGATTGCACGTTAGAGGTGTGACAGGTTAGATTAATGCTGTAATGTAGT
TTTAGTTGTGACATTTAGAGTTTTGGTAATGTGTCTTTTAGTATTTTAAATTTATTAAGT
GGCAAACAAAGAACTGAAGTTTAACTTTACAGAATTGTATTGCAGTATCTGTTAAATCTC
AATTAGTCATTTTCTTGTAATCATTTGGCCCTAGTGTGTGTGATATTGATGTGTGTGGTG
ATGTAAGATTTCTAACCCTGACTGTCATTTGTTTCAGTACACGATGGGACGTGTGATCAG
GGGACAGAGAAAAGGTGCGGGCTCCGTGTTCAAAGCCCACGTCAAGCACAGAAAAGGTGC
CGCTAAACTCCGTCACATTGACTTCGCTGAACGCCATGGTTACATCAAGGGGATTGTGAA
GGTAACTTGTCGACCCTGACGCACCTTAGTCGTGCCGTTTGGTGTAAGCGGAGTGTTAAC
GATGTTTTCCCTGCCGCCGGTCTGCCCTCTCAGGATATCATCCATGACCCCGGCCGTGGT
GCTCCCCTGGCCAAAGTGGCCTTCCGTGACCCATACCGGTTCAAGAAGAGGAcacagctc
ttcatcgctgctgagggcatccacactggacagttcatctactgc
>NODE_308_length_529_cov_9.075614
CTATCACAAACAGTAATTCTGTTCTAACTTTCCACTTTTACACTGACAAATTTTCAAATT
GGAATCAAGTCACCACACCCTCCCTTTCCCTCTCCACCCCCAGGTCTTTGTTCTGTACTG
CAGAAAATCAGAGACAGCCAGAGAGAGAGAGATGGAGGATGGAAAGAGAAAGATGAAGTG
AGGGAGAGGGGAAAAATGTCTCTTCAAACAGAACTTGCCACCTTATTCTTCTCAAGGGGC
AACAGCTTGAAATTAAAACTAAATTTGAAATTAATGAAGCACATTCTGGCGGTGGCATTC
GTTTCTGAAGTAATAAATTACTTGTATCAACCTCGGAGACAGCGGTTCCTGTCTGTCAAT
TAATATGTCTTACGCTTCTTCTGCAGACTCTAATGCATTCCCTAACAGACACACTCGCCA
TTTAAATTAAGCATGCATTTTCACTCATTACACTGCTCAGCCCTCGCCTCCTCGTAAATA
AAAAAAATGTATGTACGTTTCCCTGCGACAAATCTCTCTCCGCAAAACCCATTTGCTTCA
ATTACCAAAGATTAGAAAAAAGTTTAGAGTTATTATTTACAGTTTAGCTTCAGGGAGAGA
GCTTGAGGCTTTCAATTTATATTCAAATCCCTCTAGTTTAAGAATAATACAATGGAAATC
ATAGAGAGAAAAa
>NODE_309_length_767_cov_10.744459
CAAGCATGCTTGCAGGCTGTAGTAATGGACTGAATGGTGACGCGGTGAAACACCTTGTTA
CAAACAGTTTCCCGGATGCCATCAGTCACACTGCAGCGGGGAAATACTACAGCAACAGGT
GAGACAGTATACAGTCTGAGGCGCACAACCTCTCAGTGTGCTTTAGCACACAAAGTGCGA
GAATCCAAAGGGAAAGGACGAGGACAGGGATGAGAGCAAAGGACGAGGGGATCATACTGC
CCAAAAAATGTTTGCAGACTGGATACTGAACACCGTTGTTGAGGTTACTATTTATCTCAT
GCCAGCCAAGTTGGCACGCACATCTGGCGCTGGGTACTTAGTGCAATTATTTATGATTTC
CTCCAAGATTTAAAAGCTCTTCGCCCGGCCTTGTAATGCAGTAACTGATTGCACTGCTAA
TGTAATTAAGGGGAGATTATGATGTCCACGTGGCACACCAGATGGTGGCATTCACAGCGA
TGGGGGAAGGCACAACTGGCACACCACTGCACAAGGGCAGTGAGGCGCAGTCAGTCGGAG
CAGTCCAGACTCCCCACCAGACGGAGGAAAGTATATGTGTGCATGCGTGTGTGCGTGTAT
GTGTGTGTGCGGCGTGCATGCACAAAAGCATGTGAGTCTATGGGTGTATATTTGATGATA
AGTTGAGCGATAAAGTGTAAGCTGATAGAGATGAGCAAAATACCATCAACAAAATTACTT
ACACTACGCCAAGTGCATAGGATACATGAATAAGCTCAAAAATGCACCATACAGGTCAAA
TAAAGACCCATTGTTTGATCATGGAAGGTTCTACATTATCTATAGGCACGATAAGAAATC
TCTCTTCTTTATTTCAAACTACAAATAGGaagaattagcaactgaatctgacagttcata
cattttcaact
>NODE_310_length_293_cov_4.822526
CACAGCAACAGTAGAGCTATTGTTTGGAGTGAAATTCCTCCACTAGTCTGTGGGTGCAGG
TCGTCACTTGACCAGCATCACCATGGTTACAGAACGAGGATCGGTTTGGGAGGGAAAGGT
TGTTAATTTACAGGAGTCTGAGCGGCGACGGCTGACTGGTCCTGATTCAAGGACGGGGAT
GATTCATGCAGACTCTGGTCCCGGGAGTGACCCCCCTGTGTGGCCATAGCCAATGGCAAC
GAGGCCTTTCAACAACAAGAACTCTGAAAGGACTGACACTTAGCCTTGGTGAGTGGGAGG
AGGTGGGAAAGGATGATAAAAGATGAAACAAGCGCACACGTATTCTCTGTTAAAGCACAG
AAAACACGTCGAGCTCACAACAACACAACACCACACAACACAACAGTTGGAAACAACAGC
TTTTATTTTAACATGGg
>NODE_311_length_553_cov_10.976492
TTGGCCAAACACCTAAAAAAAAACGCAGTAGTACGCATAAACCGAAAATGAGTGTAAATT
CTGCTGAAACATGTGTGCTCCCAAACTCCCCATCAAAGTTGCGTTTTCAAACACAGATAC
CCGTCATAGCCTCCCCAAGAGTGATGTCAGCTGTAGGATTTGGTGAGCTGGGGTGGGGGG
GATCTAAAGAGTGCATAACCATGGAAAGGGGCTTGAACGCTCAAGAATCTTGTCTTTCTG
TTTGCCCCCTCAATCGAGCGACACAAAGGCTGAATTACTCATTCAAACCTCGCGGGACAA
AGGGAAAGGAGCTGGATAGCACTCCTGCATTTGTAGTCAAACATTTAGAGACTTAAATCG
AGTCGTCATGAAGGAGAAAGAGTAGGACAAAGCCCATAGAATTGCCATCAGCAAACATTT
TCCTGTGTCATATTATGGGGTCTCCATGACTCCCTCTGGCCCGCGGACAATAGCACAAGT
TTGCACACTCGAATACTGTCACCCTGCCAACGGCAACAAGGGCCCAAAACAGGACAATCC
CCCAGAGAAAGCATGGGCTCCGCGGGGAAGGTTGCAATAGAGGAGGAAAATGGGACTTGT
GAAATGCTAATTGAGCTTCATCCCCTTATTGAAGTGGAAAAAGAGCACCTATCGTTCCCc
tgaacagcagcagaggaatgagatgtgagcaagctgt
>NODE_312_length_460_cov_16.441305
CTTCCGATCTAACACTAACACGGACACACTTAAAGATACCAATATCTGGTTCTTAGAAAG
AACAGATGGACACATAAGTGCGAGGGACTCTGGGCTTGCCAGTAGAAAGGTGGAATGAAA
AGGGGAGGAGGAGGGGAGGAGTAATTGCACAGTCCTTTGCTGAATTGTTCTGTGGATGCA
AATTTAAATCCCTCCTATTATTTTAATAATCTGCCTTTTACTGCTTGTGCTCGGATCATT
TGTTTGCAAACCAGGTTATTTGGAGAGGGAGGCTCGGGGGTAATTTCATGCTTTGGAGCA
TTTATATCTATAACTTAATGAGGAGAGGGCCTGTTGTTTCCTGGTAATACACTGCTAGAG
GGGAGCAAACTTTTTATTCTCCGTTTAGGGTACTGTTAGAGGGCAATAACGTGGGATTAC
TCTGATGGAATTAAGGAGCAAACTGAGGAGAGACCTAATGCAGCTTCTGGTGATAGACCA
AACTTAATACTGATGTTTTATTTAGGGTTTTTTAGGTTCATGGGATGTACCATAggagat
gggctatcccatttgcccatcacaataagcttacacagatttcttcagatttaagcatca
tgct
>NODE_313_length_550_cov_13.952727
TTTACCATAACAGCCGTTCTGAACTTTGGTCTAAATGAAACACATCCATAAAATAAGTGT
TTGTTCTGCACCGTCCTTTGAAGTTGGATTTGTTTTTGCTCTTTAATGATTTCTTTCTTC
TGATGATGATGGAAGCCGTGCTGACACCTTCTTTTGCTTCATCAAGTTCCGCTGCACAAT
TACATGAATTTACTTTCAATAAATTACCATCTTTGCATACATCAGTCAAATCATCCAGCT
GAGGCATTCGCAAACAATATGCATTATTAATTTCATTGTCAGTGTTTATTTGGTTAACTT
GTAACCGACTTGGACAGCCCATTGCCTTGATGATGCATTTAAAAGCATCAGGGTCGGCTT
TTTAAAAGGAAATCAGGGGATGACATGCTTCCACACACCACTTCGCTCCCTGCTGAGGCC
ACAGAGGGAAAAAGACTGAACTCCAGTGAAAGACCAATCAAAAACTCAAAAGATGCGTCG
TGAGCTGCTGTAGTCAAAACAACAGAATCAGGAAGATCATCCACATCACAGCGATTCTCA
GTGAGCGGTTGTTAGCACTGATTGACTATATTTCAATTTAACAAGTTTCTGCTGTCGACA
ATAGTTAATTGAATGAATATATTGTATTCATGAAAGGGGAAAAAAACAAAAACACGAGCA
AAGAAGTTGAGTTGGGAATTATCTCTCATTAAgg
>NODE_314_length_516_cov_9.261628
AGGAAGAGGCTTTTTTCCTGTCATCTTTTTGCAATGTGCCAATGTTGTGTGGCCTTTAAG
GTAATTAATAATGGATTAATTAACCAAATTAATTCGTAGGTTAGAGTCGTTGTTCTGTAG
TGAGGCCAGTCAGTTTGGATTTGGGCCCTGATGGGTGAGGCCCTTTACAAGCCGATGTTG
TTCATGTTTCTGACAGTGCCAGCCCCCTGTCTAAAAGCCCTAGCAAGTGCCATTTGTCTC
CGGGTTAACAGAAAGACGAGATATAGGGCGGGCTGAATTATTTAAGCTCCCACAACACAT
GCACTTTTGCTTTTCAAGCATGAGTTATAATTTAATTAGAAACTTCTGGTGCGTTGCTGG
CTATTTAAATATTAAAATCTTCCGCTGATCACATTGGATTAGCCATCCCTGTGAAATTCC
CTGAGATGTCAGTTGTTGTCTTTCTGTCTCCTCTCTCTCTCCCTCTCCCTCTCCCTCTCC
CTCCCGCTTCTCACTCTCGCCGCTTTCTTGCATTTCCATCAGCGTTTTCCTGAACTCCCG
CGCTCACGGACTGTTTGTCGACTCCTCCATTAGAGACAAAGGAGTCGTCATGGACCTCTG
GGAGCCTTAATGGGTGCCAGTGTGCTCGTGTgtgtgaacacagagctgacctgatgtgaa
>NODE_315_length_499_cov_12.466934
AGAGAAAGAGAGAAACTGAGAGGTGAGATATTTGTTGGAGAACCTGCTTTTCTCTCTCTC
TCTCTCTCTCTCCATGAAAGCAATGTGCTGTTGTTTGGATTTCACATGATTGATGCTTGA
CTTAATCCAGTGCTCTTTGCGCCTTCCCAGGAGGGTGAGGCGGTCTCTTTGTGCTCCTCT
GTCCCATGTGAAGCAAACCAAAGCGGGAGAGTGAGGGTCATAGCTATTCGGCAGGGTACC
AGATCCTTCCCACCGGCACATCTGCATGTGAAATCGCCATTTCACCCCTCCACACTCCCT
AATTGTTGCTAAAATTATTTGTGAAATTGCCTTCCACCAGGAGTGTTTTCCACGGCAATT
GTCACACAATTTTATATGCACGGTGGGCCCACAGAGTTGACACACGCACCTCTTCTTTTC
TGCCATATGTGCTCTTTCTTTTCGGGTTTAATAGTAGCGCATTATTTTTTTTTCTCTCTC
TCTCCACAATTACCTTTAAGCAATTACTCTCGTGCGTTCTGCGGGGCAAGTCAACCTGTT
GTCATCAATAGCGGGTCGATCCAAATGTTGTAATTACCACACAAAGCTATAGGAGCGCGT
TTAGAcgcgcatgctgcgcacatttacttaattgaaaggttaa
>NODE_317_length_303_cov_12.877888
TCATAATAATCTGGGTATCTTCTTGATCATGCCCCATGTTTTTTTTTTCCCTTCTTTTCT
TCCTCATCTTCTCAGAGACGAGTTTGAAATTGCCTGCGTCAGGACTTTGCTAATTAAAGT
CATACTTTCAAAAATGCCATAATAACTGTTAATTAGCTTGATGCTATTTTCAGCATAATT
TGCTAATTAGTGGAAAACCTGTACAGCGTTTCTCTCTAATTACAGTATGGCTCCGCACGG
CGCATCTGTGCCTTGACTCCAAATGATACCATTACAAAGTCCCGTATTACGCATTCTCTC
AAAACAGTTAATTGCCTCCACAGATAGTGAGATACTTCAGTCAGCTGATTTTTATGGTAA
TAAATGGACAGGCACAGACAAAAACCACCCTGGTTCATATTTATGAAATATGaaaaagga
aaacaacctccttatgagatgcatgga
>NODE_318_length_313_cov_13.051118
GACACTTCTACATGTTTTTCCCTCCAAATCACACACAGACCAACTCCAAAGCAGCGTGCC
CTGATTAGCCTCATGACATGCAAAAATGAGCAGCCAAAAAAAAACCCCAAAAAACCTCAC
AGCAATAGATATCATTACGACTGATACCTCCAGTAGCTTTTACCCTCCCAGCTCCTTCTC
CTTTTTAAAACCGCCCAGCTGATTTCGTCTCCTCTCTACCCCCTTTGTAGATAATTGGAA
CAATCCCACTGATGCCCAACTCTGCAGGGCCCTCCAGCCAATCAGGGGGTGGCAACCCAG
CACTGCAGGTACAGCCAATTACACCTCAGCTTCTGACCAACGCTCAAGGCCAGATCATCG
CCACGGTGATCGGCAATCAGATCCTGCCTGTCATCAACACCCAGGGAATCACGCTGTCAC
CAATCAAGCCTGGACAGCAGGTAACATATACACTCAA
>NODE_319_length_488_cov_12.030738
TAATTTCCTTTCAATTAAAAGTAAATATACGCCTTTATTTTTTCCTCACCTGTCTGCTCA
TGTTGACTCCCCTTGTTTGGATTTCACAGTGGGGGAAAAAATAAAGGCGTATATTTACTT
TTAATTGAAAGGAAATTAAAGACGCATCCACATCCGCATGTGACAAAGGAAGATCACAAG
GCTTGGGAGTGATGATAGCTTTTGTTTAAGATGGATTTCATAAAGAAAACCCCCCACTGA
TAATGATGAAAAAAAAATCTTGGACATTTCTCCAAATACAATTACCTCGGCATCACCTGA
TTCAATCAAATGCATTTGCATTCTGTTTGCATGCAGTGTTCCGTGAACCGGTAAACAAGG
CAGGCAGAATAAATCTGATGTGTTTTCATGCTTATGGTTGCTCTTCTGTTTGCTACATTT
TATTCTGAGTATTTGAATTTTTATGAATTGATAAATAACTGCACAAACATACGCATAGCT
GTGTGGATGGATGTTCTAAAGATGGAGGGGCATATTTTTGCAAACCAAAAAAGAAAAACG
GAGAATGTTAGTTCATGTTTTGAGACAGATGTTGTTTGGCCAGCAAGCATGGAGATTAAT
ATTTGACTGTGTCTGATGTGTACTTAAGAATg
>NODE_320_length_577_cov_8.620451
CTTCTCCTGTCAGTCAAGCTTTATGCCTGCGTTTGGCTACATTAATCAGATGATTACAAA
AGCATTCTTTCTAGTTACTGGTTAAGTGCTGCTGTCAGGCTTATTTGCATGGCCTATGAA
CCAGTGGCTGAATGTACGCGATCAAGTGACATATTTTGGTGGCAAAAGAGAACTCATATC
TCAAGTAGGAAATTTTCAGTGCGGCTTTAATGTAAAGTCTGACGTCCGTTAATGTTTTAT
TAGCATTTCATTAGTATGCACTTGAAGAGACCGAATGATGGAATGCAGCAGTGTGAGATT
TGCCGTATTTTTGTTTAGCATTTGCTGGGTGTTGTCGCTTTCGGGTTGGGGGCATGCAGC
GGGGAGTCGAGAAGCACCCCACACCTCACGCTGAGTCCCCCTGGTGCTGCCCCCTCTCAT
CTACGAGAAGAGTCTTCTTCTCCCCTGCTAAGTTTGCAAAGTCCAATTTTCAGCTAATAT
GGAGGTCGCAACAGCAGGCGCAGAGGGCGTAGTAGGACATAATGGCTATGGGATTGTAAA
TATTGGTTTTAGAGAGACACAATTGGAGGGCAAGCGGAGAGAAATTTCCATAGAGTATGT
GCTAGCACCATTGGAGGCCTTGGTGCAGCAGAATAGATTTTCCATTCTAGTGTGTCACAT
TAGATTTTTGGAGGTGCTCAGTGGCAGGTACATGTCATTAGTAACACTTTAGCACAGTAA
T
>NODE_321_length_866_cov_7.316397
TAGATTGCTGTGCATTAGGCAGATTCATAATTTGTTTGTTTTGTGATTATTAATTTCATG
TTGATTTTACTTAAAAATGTGTCTTTCTTTGACAGGTTCATTCCAAAGAGTAAAGAGGCA
CAGACAGATTACATACATAAAGGAAATGTGAGTAACAGAACATCAATGAGCATTTTCTTC
TGCTTTCCTTTAGCCCTGTATGTAAAATGCTGCTCCTCTACAAAGCAGCTTTAACCCAGA
TTATTCTTTGGGAATTTTTTGAGTCCTTGAGACAAAAGAGTTCTCTTGCTCCAACCTCCA
TCTCAGCGGAGAAGACAGGGTGGTACAGGAACGAGAGAATCAAAAGGCTGGAAATTCACG
GCTGAGAATAAATGCTCGCTCTTCCCTGAGGTGATTTGTCTTTGCGCTCCTCTTTCTACA
GATGTTAGACCCCTTTTTTAGTAAAGACCTGAGGTTCTTTGGTAGCACTTTGATATCCTG
CTCGGATTCAATATGTGAAATAGAAGAGCCACTCCGTGACTTGGAGCACATCACAGTCTT
TGAAGTCTGATCCAATTTTTGCTGCTCACCATTTGATGTTGAAAGGATGAAATGAGGAAA
ATGTACAGTTTTTGCCAGTAACTCTGCTGAGCATATGTAAGATTAAAAAAGCAAAATCCT
TTGGAGGATGTACTTAGAAATGTTAAGCAGATTAATACTTTCCTATAGCTCTTTTATTCA
AAGATAAAATTAAATATGAGAGGAAGTCTGTATGTGCTGTTTTTCACTCTCACAATTAAG
TCAGTGTGGTGCTGTTTGCTAGGAGGTAGGGCTACTAAAGGGGGATATGCAATTGCATTA
GCATTTGATTAACATTGCAAAGCACATTAATGGGTTTGAGTTATATGAGTGCCAAATTGT
AAATTGTAAATAAATGAATACAACATCTACATGACTaaattgaaaaaaaaaacacattac
ggggcttgctttaacttgtatctattcatccagtgctttcattgacattg
>NODE_322_length_451_cov_11.434589
GGCGTAGCTATTCAGAAGGCTGAGACTGAGGTCCTCAAACACGACTGAAACCTATCTAAA
AGTAGCTGAAAGATTACAATCCTCTTCATTAAATTTATCTCCTGCGACATAAACTTTTAA
TATGCGCACCAGCAGTGTGTATGGGACTTCCAGGGCAGCTTAAATGACTGCAACCTGTAA
TTACTGTTCCAGCACTTGATTAGAATAATCTGATTGCAATTATTCAGTGACTTTAAAATA
CAAGCCTCGAGCTACAGAACAATAATTCAAGGGCAGTGATTGGGAACGTGTTTCTTTTTT
GGCTGTAAAATGACGTTTTAATCGACACAGAGTGAAAGAGGTTCCCTGCTAAGGAGCCAG
CTCCCTCAATTAAAGCCCATTTATGCAGTGAGGGGTAAGACGTTGTGCTGCGATGTGGAG
TTAATCAACCAGGCAGACACTTACAGAGTTCTCACGGATCAGGGAACTAACCCCTCTAAC
GGGTAAACAGGCAGAAATGCAGCACACAGGCAAGGCCACCAAAAACACGCATCCACAGAT
ACCAACATTCATGCTATCAGTTACTGTATTATGTTGTTTCTTTTCTTgaataaat
>NODE_323_length_526_cov_10.813688
TTCACCAAATTTTCATTTAAAGGACTACTCTGTAGCACTCCCAGTTGCCAAATTCTTAAA
GACTGAGGAAGTAGATGATGGATGAGCATGAGCCAGCAATCGATCGATCTGTCGGCGTCT
CTCTCTAACCCCTTTTCATGGCTGGCATCACTGCAGTCCCTCAAGCCTTCTACCCATTCC
CCTGCCTGCCCTTACCTTGCTCCGCCCCCCCTCTCCCTCCATTTCTTTTGCTTTTCTTTT
TTTTTTAGTTTGTTTCTATTTGCTTCATTTTTGCTGTCCCTTCCTTTCTTCCCTTCCAGA
AAGTGATGCACACTCGCAAAAGACATTCTGAGCTGTACCATGAGCTCAACCACTCGTCCA
AGTTCCACACCATAGACAGGTATAGCAGGGACCCAGCCATGTCCACATTCAAGGTAAGAT
CATTGCCCAGAAGCGGGATGGGAACCCGCTGTACCCATGCACCTCCACTTCCTGCTGCAT
TTTGTCACAATCCGTTAACCCCACCCCTTTAAACACTGAAGAATTGCTACTGGAAAAGCA
CACGGTAATCAAAGTTGCATTAATGCGCTTCACAGGAAGTGGTCTGAACTGGCTGAATAT
TATCAGCACTGGGGTGGCATTGTATTTACTTGTAAATGCAGCTTTcagacaattatagcc
ataaaaattc
>NODE_325_length_605_cov_7.033058
TTTAAAACCCTCAGCCTATGCCCAATTAATCTCTCTAACCCTAACCCTAACCTCACCTGA
ACCCTAACCTTAAGCCCAGGTGGTTCAGTGATGGCCTGACTCTTAAGCCACGTTCCAGTT
GAGGCCTGTCCCGAATACCCACCTAAGCCCTAACCCTAGATTTGACCTTCGCCCCATTAG
GAAGCACCTCATATAAGTAGCCCAGATAGAGGCACACAGGAAGCACGTCATATAAGTAGC
CCAGATAGAGGCACACAGGGTCCAGATAGTCAATGAAGAAATGTAATAGCTCGTGGGGTC
CGAGAAGAGTTACTGACAGAGGAGGGGGGGAGGTGAAGGATGTTCGTGTGGGACTTTGAT
TGTTTCTGGTGCAAGCAAGGGACTTGCTAACTCTTGGTTTTATTGTGAAGGTGCATGGGA
AGTGACGGTGAAACCTTATTGAGGCTAGTTGGCTGACAGCAAGGGGAGCATAATTAGACT
TAAAGCCACTCATTGGAATTATTAAAAACCACAAATTCATGGGGAGGGGGGTTAAAATCT
TTATTGGCATTAAAAACACTCATTGGTTATATTAAAACACTCATTATTCAAATTCATACT
TACCTGGAACCTGTGGAGGGAAAATTAATTAAGCACTCATGTCTAAAAATTAAATCACTC
ATTGGCAAACATTAAAACACTCATTGAAATAAATTAAAACACTCATTGGAATAAATTAAA
ACACTCATTGGAAGTAAATTAAAACACTc
>NODE_326_length_145_cov_2.048276
TGTGCCGTCATCTTGATCATATTTGAAGACATTGTGAAGCCAAAACATGATTGTGAACAT
TGTAGTTGAAAGATGGCAGTTTGACTGTTATCCTGCTCCGAAAATGCGTTTGGCTGGCTG
AAAACAAGGTTTTTGACATGGGACGTGTAAAGTGAATTTCTTTGACAGGAACGGACTTGA
AACAGCTTGTGCCGTCATCTTGATCATATTTGAAGACATTGTGAAGCCAAAACATGATTG
TGAACATTGTAGTTGAAAGATGGCAGTTTGACTGTTATCCTGCTCCGAa
>NODE_327_length_598_cov_12.302675
GGACACACGATTAAACTACTACACGTTAATCACATCCAAATGAAAAGCTGTCACTTGCAT
AATAGATCAGCAATAAAACAAGTCTGTGTACATGTAACATACTATACTATGATTTTGCTG
TTGATAAATGCTCTGGACAATTTGGTAGAATATCCAACTCCCTTCAGCAAAAATCTGCTT
CAGTACTAAATTTTCACAGGCTTCTTCCCCATTTTCCTTTAGCTTTTTTTTTTTCTCAAC
AGAACAAACACGCATGAGCCAAACATACAAACACTTGCACAGACGCACACACGCAGGCAC
ACACGCAGGCACACACGCAAACACACACAGGGTAATGGAGATGTAACTGGAAGAGTTCTC
GCGGCATATGGATGCCATTTGCAAGCTGCACTGAGAATGTATAGGTCAGTCTTACCCTTT
GGTATCTCTCTATCCATCTGTTTTCACATTACTTGCAAATTATAGTGTCCTCCAGACCCA
AATGAACATAAATCAGGCCGGTGAAAGTGCAGAAGTTTTCCCATCTGTCATAAAACAATG
ATTTAAAGTACGGGTTGTCAAAATATGGCGCTGTGAATTCGCCCCGCTCCCCAGCAGTAG
GAACACAAAGCACCATCTCATCGGAGTAATTTATGGCCTCTGAGGGAACAGAGGGTGATT
AGGGCTTAGGCCACCAACAGCCAGAAAAACAGTAGAAGCTCCAATAAGGATGGCTGGAAA
ACCTAGACCAAATTTATCAAAc
>NODE_328_length_388_cov_11.350515
TCAGACTGAGGTGTGGCTTCAGTTTGAATTTTGCCATCCCAGCTATTAATTTTATTCACT
TGGTGTGATTAAACCAGAAAATGTGATATGTGTTCCATACCGAGAGCATGATATGTATTT
CATAGAGTGAGAATAGTGATGAGTGTAGTGTGTTGTGATGAGGACACTAGGTTTGATGGT
TGCAGCTTCACACAGTGCAATAATAAATTTGGGGCTATGGGGGTCTGACATTGTCTGCGC
TCAGTATAATTAAGCGGTGCATTAGAAAGAGGGCTGGAATAAAACATGAGTATGTAAATG
CAGCCTGGAGCTGATGTTCTAGTGATTATTACAATGCAGATAAAGCATTTCTCACAACTG
CCTGTGTCTACTGAAGCCTCCAAAAACATCTGGACCTTTTAATTGAAAAATGGCATGGTG
TTTCGCTGTGCTGCTTTGTGCTAAGTGAAGTCAACAATTAAGACGAAAATGTAATTGATA
AGAATTGCATTGCTCCATTATTTGGTGTtctagtcaagaaaattgatttatc
>NODE_329_length_455_cov_8.140659
ACAGAGAGGGCGTACGGGTGACTCAATGACAGGCTGAGTGGAAGACAGTCAGGAGAGCTG
CCATGACTTATGCTCATACACACCCACACACACACACAAATAGCAGCACAATGACTTCAA
CTGTACAAGCCCGCACCTTTACTTCTCCGTATAAAGACGTTATTCCACAGAAATGAAGAG
ATAAGGAAGAAAGGTTATTTTGCACTCCACTGACAGCACATCAGCACACACCCCCACTTA
TACAGTACATACGGTTTTGCACGTACAATGGCATTTTCTCCCCAACAACTGCTCTTGTTT
AGTATGCGCTTCCTTTGGTCTTGAGGAGGAATGATCCTCACTCTAATGAACTAGGGCCTG
CCACTTGAATGTAAAACAGGATTTAACCCGTCTTCAATGTCAGAGCCCCTCCCTGGGGCT
GCTTCAGACAACACACACATTCGCAAATTCATGGAGATGCACACGCACGCAGACACACAA
GCAAAACCGCCAATGTACACACACGCGCGCACGCGCGTGCGATCGACGCACACCCGTGTA
TAGCCCCTCATAAGTGAGACGCTCTCTCTGTGCTTTTTTGTGTTCATTTTAGACCAATt
>NODE_330_length_476_cov_7.966386
CATTCTTTACCAAAAGCCAGATGCACAAGACAGGATAAAGGGACAGCAACAGAGCGAGGC
ATTTAATGCACGGCACCGAGGCCATAACACTAAGTAGATGCTGCCCACTTAAATCTTTAC
ATTCTTCATTCACTTTAGCTCACCAAACACGACAGTCCCCATAGGCGAGTAATGAATAAT
CATTAGCAAAAGGTCCACAAATTATTGATGTAAAATAAGCAATGATTCTTTTTTTTGTTT
CGCAATTTATTGCCATTAACAAGTAACTTGCAATCCAATAAATGTCAGCATGGCTTTCAG
TTAATTAAAGGGAAAGATATTATACAGTAATGCAGGGTGGCGTTTATATCTCGATTTCCA
CAGACTGCAATTTACTGCTGAGCCTTTATTTGAAGGGACCCACAAATAATGGCTATTAAG
CCGTCAGGGGATGGACAGGGGATCACATTAATGAAATTAGATAAGGTGGAATGGTGATCT
ACACAGCCTGGACTCTGGAGACACACAAACCCACACAGACATGCCGCACATGAGCATGAC
AAATTAGGACTGcatgctgtttagtttcctttttccgtttcgtttttattcccctgacct
gctcagcttgtgcgtctcca
>NODE_332_length_408_cov_15.585784
ATGACATTTTAACTTTTGAGGTGGATGGGTGGGTGGGTGGGGGGGAGTGCAGAGTCTTTG
TTAGTAAATCCATTAATATATAAATGATGAAACCTTTACCTGCTCCCAGTTGCTTTGGCT
TTCATGTTGTTGTTGTGTTGTTGTTTGGATCGTAATCAGGTATTAATGCCATTCTGTCTG
AACTCAAAGATGGCAGGCTGCCTGGTAATTCATATGCTTGTTCTCTGATGGCATCTGTCG
AAGTGTGCTCTCTGCATATTGGTACATACCCTATGGGAAATTTCAATCCAGCCCCAGACT
GAGTGGGATGTAAGCAATTTCTTAACTGGGACACTTGCGTGAAAACAGAAAGAACAGAGA
GGGAGAGGGAGAGCAGATACAGGGGGAGAGAGGAAGAGACAGAGAGGGAGGGAGAGAATA
AGTTTGAGGCCAATCCTACTGTGACAAGCGGTGACAGAGTGAGGAGGCCTCAGTATACTG
CCTGGCGTTATTAATTTGGGACATATGGTTCGCACAAAcaaaaagttacggcgcgcgaga
aaaagaaaatct
>NODE_333_length_524_cov_10.492367
GAAGTAACCACAATGCATTGCCCATGTGAAGGAAACAAACAAACTGAGAGAATATTTTGC
CGTCTTGGCAAATCTGGGTGCTTGTCTCTTTGTGTTTGCATATGCATATATACATATGCA
GCATGTGCGCCCATTTGCTACTGATGTGGTTCACATGTCATGACAGAGGAAGGACACTAT
CCTCTGGTATGTTTTGTTGTGCCCTCTGCCTTAATTTGCCTATTGTAAGTGTGAAGGGGA
GCCAGGGAGATGACATCATGCAGCAGGCAGTGTTTGAAGTGCCAGTCCTGAAGGAACCAC
TTATAGCAATTAGGATATCCTTGAACAAGCGTTTGCGAAACATTGGCTGGTTTTTGGCAT
TTGCCTCCCGTTCCTGCCTACTAACTAGCGAGGTTTGATCTCCCATAATTATCTACCCAC
CGGCTCCTCACTCCTGACAGCTCTCTCCCTGGAGAGGGCTGAATGCCGGGGCTACTCACT
GATTGCATCAAAGTGTCAGAAATTGCAACATCAAAAATAATAACTGATATTCCGGCGGCA
GGCTGCTCTTTGAATATTTCCTTTAAAACGCTCTCTAATTTGTGTCTCGCATGGTGCCAA
TGTGTGTGTGACTGTGAGGGCTTAAAGCAaataaaagcaggggaagtgcattcattattg
aaccccta
>NODE_334_length_393_cov_9.089059
TGACAAGTCAGGCACAAACCCTGCTTTGGGTTATAAACACCTCCGCCTGTCTCCCCTCCT
CTTTTCTCCTCCACAGAGGTGAGTTGGGTTTGCACTCTGTTAATCTTTCACTACAGGCCC
TGCTCGCTTTTTACACTGGCCCACTGGAGAACAGAGGAGGAGAATGAAAGAGGGGTAGTA
AAGGACAAGAGTGGATAAAAGAGCAGGAAGAAAAAGCCATAGAGAGGGCCAGATGGGCAC
CTTCACAGTCCATTTATCAAACCCAATGTGGCCCTCCCCTCCCCTCCCTGCTGCTCTCAT
GTCCTAAACCCCCATGTAATTCTGTAATGATTTTCATTATCATATAATGACCTTACAAAG
CCTACAGCAGTTTGCATGGTCAGTACAAAACTCGCAGCTGTTCGCTTCCATGTTTGCTCG
CCGGCTGTGACAAAGCTTTTTTCGTTTTTTGTTTTTTTTTTCTTTCGGTCAGAGCAGTGA
CCTCTAGGTTTTAGAAGGTCAGAATAAGGTCACCTCATCCAAGAGGTTCAAAGTGTA
>NODE_335_length_507_cov_7.741617
TAATCATATTATAACGCCCCTGAGTGTGCGTGTGCTTGCACTAATGTGTGTATAGCCTGT
GTGTGTGTGGATGTGTGTCTCTTCACGAGTGTGTTTGAGCATATGCCTGTGTGTTTGTAT
GGGCCCTTGCATATGTGCACGCGTATGTGCGTACATGTGTGTGAGAGACAAGTGTGCGGC
TCTCCACCAGCAATAATATCGCATACATTTTAAAGGACCGTCATTATCGCCGTGGGTTAC
CCTGCAGCCCCCCATCACAAACCCCACAAACCATTTTCATTCCAAACTCATTAATATGCA
AACTTATTCAAATGAGATTGTAATTAAGCATCTACTGAGTGGGAACCCTTTTCATGATAA
TTTATGATAAACTCCTCGCCACCTTTGATTGAGATTGATTTTTGGCGCAGGCAAGCCGAC
CTGAATACAAAGCTACACCTGAGAGACCTGGAGGGAGAATAACACTTTTAAAACAGCAAA
CTTATTTCATGGCTGATTGTGCCACAATCATCTTGGAGGAGTAACAAAGATCTATTTGAA
TAATGCATTCCCACTGTGCTGGTGATGTGCTCAGCCTAAAAGAAAAAAGAAAAAAAAACT
GGGCATATCTGTTCTTGGCATcaaggtgacaaagtgatgtgtgtgaatgtg
>NODE_336_length_1097_cov_7.535096
GGTGGGTATTCGGGACAGGCCTCAACTGGAACGTGGCTTAAGAGTCAGGCCATCACTGAA
CCACCTGGGCTTAAGGTTAGGGTTCAGGTGAGGTTAGGGTTAGGGTTAGAGAGATTAATT
GGGCATAGGCTGAGGGTTTTAAATTTTGACACACAAACTGGGTTCAAATTAGGGTTAAAT
TTAGACTGTGGTTAGGGTTAGGGTTAGGGGTGAGGTTAGGGTTAGGGCCAAATACTGGAG
TGTGGTTAGGGTTAGGATAAGGGGCTGGGCCAGATTAGATTAGGGTTAGGGGCTGGGTGG
GAGTTCTAGGGCAGTAGGCCATGAATGGACGGAGTTCTAATTATAATGCAACGCTCGGAG
ACATCTCGTCTTCCGGCCAACCTCGACAGGGGAAATCATCCCCTGGAGACGACTGCAATA
GAGGCCTCAGGAACATACAGCCCTCTGAGGCAATACAACGCCACAGGCATCACCTAATCT
AAATGTGCACCGCAGTCAGGTGCATAGGAGAGGGCCAGGGTCCCCGACGACGAACTCCTA
ACAGGAGGGGGCACTGGCTGGATTAGTTTATAGGGTCCCCGAAGGGACCAGGGACCGGCC
CCCGAAGGAGCCGGCAGTGCACGGGCACACCGCCCCTGCAGGAGACATCGCCAGGGTCTT
CACCCTCATCCCTTAATCACGTCCTGTTTTCAGTATCACACTCTCACACCCCCCAAAGGA
AACTTAACAATAACCCCTCCCTCTATACATCCACATTCATACACACATACACGGGCCCCC
CCCGGTGCGCCGTCGCGACGTTTCGGCCTTAATCTAGGCCTTCTTCAGGCATAGGCACAC
CAGCAAACATACAGGACAATCTGGGCTCCATTCGTGAGCTGCTGCTCCTTCGCTGTCCCA
AGCTCAAATGAGTGAGTGGCTCAGAACATGTCTGGGCAAAGCGCCTCTGCCACTGTTCGG
CCGTATTCGAATTTTTCTGCAGGTTTAAGGTAAGTGTATTTCTCCATGCAGATTAAGCCA
ATTAATTTTTCCTCCCCAGGTAAAGGTGAGTATTTTCTTCCCACAGGTTAAGGTAAGTAT
AATTTTTAATGATGAGTGTTTCAATTTTTAATCCATGAGTGTTTTAATTTAGAGCCATGA
GTGTTTTAATTTTCTCCTTTCACAGGTTACAGGTAAGTAAATGAATTCCAATGAGTATTT
TAATTTTTAATGATGAGTGTTTCAATTTTTAATCCATGAGt
>NODE_337_length_587_cov_10.759795
TTGATGCAGATTGCGCTGCACCAGATAAAGTCAATTCCAGGAAGCAACCTTTTTCACCAA
AGTCAAGCATAGCTGTAAGACTTCTCTGCTATCTGAAAAATAGGTTTGAATTGCATGCAA
TTTGTGGCAGGCAGAGCACTCCAATGGAGGGAGGCTATTAGTGAAATGCCTTGCCACTGT
CTCTTTAAATGCCAATAAATTCCCATCATTACAGAATCTGGCAGTTTTCCTCCCTGTCTG
CAGCCTGGGTCTTTATCTCGCTCTGCCTCAGTCTCTGAGCATGTAGATCTGGCCCAGTTA
GATTGTCATACTTAACAAACATTAATGATTAATTTCCTCCACTGAGTCAAATGGGGCTAA
AGGGATGACTCGATTCATCTTATCGCACCACAAATTAGCATTTCCCCATATTCTCCAGCA
TCAACTGTGCATTAAAATTCCACATTTACCATTCTGGGCACTGGCAGCTGTGGTGAAAGA
GCCAAGGAGATCTTCCTCCTGTGTTGCTGGAAATTCTGATTACTTCTGTGTTATACAAAG
AATAATTAATTCTGCCACTTTCTGCTTGTTACTGTACGTGTCTGACTGCTCTGAGTCAAA
TTACTCACTGAGGGGTTATTTAAAAGGTCAAGGTGGGCCTTTTTTATTTGCTGTGTTAAG
TCCTGGTAATGCAGTACTTTCACTCTTTACTTCCACTGTGATAATTTCTGTATTTTGAGG
GGATCGGTGCt
>NODE_338_length_601_cov_6.858569
AAAAAAAATCTCTTTTCAGAGCGAACATATGAGGAACATCTGTCTGCCTGCGACTCACAG
GGCTCAGCAAAAAGAGCCTGCAGGGAGGGAGAGGTGGAATAGGGAGAAAAAGAACCAGAG
AACGACAAAAGGGGACAGTTGCAGCCGTCGTGCCTTCATGTCTTTGGCTGCACCAATTAC
TGTTGGCATGTCCTCCGCCAGCCAGCCAGGTCCCCCACAACTGCTGCACTTAACACACTG
TTCCTTTATTCCCCTCTATAGTAAAGATGGCTATTGCAGAGGGGCTACGGAAATTTGGAG
ACTGCTGAGCCAAAACAGATCACTTCAAAGCAGCTTATTTAACGCTTGCTAAATTTTTCA
TCACAGTCGCTTAATATCCTGGGGAAGGAGAGCTTTTGAAGTTGCTGTGAGACCGGGGAT
GTTCTTCTTACAATTCTTTTTCCCCTCCCTCTGCTGTACTAAAATCCCCAAACCTAAACA
CATAACACACACCCAGTTCACGCTATCTATGCCGACATGCACACACAAGAGTTTGTACGA
ATGCTACCGATGCACCTCCTGCACAGAAACAGCACGCTTACATACCCAGACACAAACACA
CTTATTCATCTAGATCCAGTGGATTTTTCTCAGAGCAGTGAGAGTCAAGGACAAGTCCAA
TCCTACTAGGGATACTCAAAAATATTTACTTAGgggtcagctctcctgcacatcacccac
atgactcttcatataataacacagc
>NODE_342_length_145_cov_3.558621
TGTGGGACAGATTCTATGTTGTCACGGATGATGTGATAGCTCACAGGGTTTGCATTATCC
TGACCTGCCATGGAGAGCCCAGCATATGAGTCCTGCTGTGCTGTTAGTGGCTAGAACGGT
CACCCTTGGTGGCAGCGCCCAGGGTGGGAGGGAGGGGTGCCTGGCTGTGGGCGGGCAGAT
TTCGGAGACCGGGTGGGGGGAGCGGAGACCTGAGCCCGACCGCCTGCGTGCCTGTGTGCG
GGCTTGGCCAGTGTGGCTGTTTGCGCATGTGCCAGTTGCCTGCGTGCCT
>NODE_343_length_442_cov_11.873303
ACTCATCAGCATAAACAGGAAAGATTCTTGTGAGCGTATTAAACCGAGGACATCCCCTCT
GTTCCCGGCTGGTTGTTGGACCCGCACTTGGGCCAAAGCCTTGCTACAGGGGCTGCTCCA
TTCCTCAGGGGTTCACCGAGTGGTTGAAAAAACAAGACTGTGATTAGATTAAATAATTAA
AAGATTTTCATTTAACAAGACAAACAGAACACAGGCAGTAAAGGCATAACATCTAGCACA
CAGCATGTATGTTTATACACTTCAATTAGTTAAATATAGCAGTGCATTCTTTGACTATGG
AGAACGTTTCCAAATCGTACTTCTAAAGCTGTTTTTCTATTTGTCCCCCTTTTTAAGAAA
CGAAATGGTGTAACCACAATTTTGGCAAACTTAAAATCTTTTAAACTTGCAAATATAATG
AAATAAACCATAAATATACACAAAACATACTTTATACGAGGCAATAATAATAATCATAAT
AAATAGTTTTTAAGTtaacaataagttaaaactacaagcttaaagtcgcccaaataatac
aagtttgttggcgctattttgaattttttctgtttaaattattttt
>NODE_344_length_463_cov_11.991361
CAATTATGTAAACAAAATGAGATGAGTATTTTTATATAGTTGACACATGATTAATTAATG
AATTGCTTTCTTCTCACTAGTACCTTGCACTTACCACATGTACTAAGGAAGAATATGTCC
AAATACACAGTATTTGTGAACGTAAAATAATTGATTTCCTTGCAGGTTGATGCTCCATTT
TGTACAATATACATATATGCTGTACAGTAAAGAAATTTTAAAACTACAAAAACTCTTTTA
GATATACATTATTTATTTTTACCATTTTGTAATTTAGACACTATACTGTAGCTTCAATAT
TGCCAGACTTACTGGAAGTGCCTATATTGGTATTATGTATCATACAGTGAATATATTTGA
AGATCATTAGACGTTGTCACAAACTGAACCATGTGGATGTTGTAATGTGAATACATTGAA
TTACAAGATTACAATTTCTGTGGTATCCTTGTGTCAGTATTGTGTGTATTTTGCAATTTT
TTGAATGAATTTGCTTTATATTAAAATCTGTAAAGAGGCAGCAGTTTCAAAATATACCAT
TTCCTGCTAATTTCAAGTGTAGTGTTTCATCAAGACCATCTCTGTGCAGAGATCTTGATC
CGTGTCg
>NODE_347_length_565_cov_17.375221
TTTATGTTTTCTCATATTGTAATCAGCAAGGATTATTTTAGCTCAAAGTTATATATATTC
GCTTTAGCACTAGTTTGGTGCATAAATCACACATTTTTAAAAAAAAAGTATCTTTATGAC
ACTTGTAAGCTGTAGTCTTCTCTTTGCATCAACTAACTGCATGCATGACAAAGCTGCATG
CTTTAGTTCTGCTATCTTTGAGAAATGCTCCCAGACATGCCAGTGATCAGCCTCCTCTAC
TCGCACACACTCAAGCAAACACACAGCACTGTACGTCCCTGCCTTAGACGCAACACAGCC
ATGGCTATTTCTGTTCCACAGACTGATAGCTCCTACTGAAGATCATTGATTTTACGGGAA
GCCCTGTTTACAGGCTGAGTGCCATCGACCTGAGGTGACTTTTTGCCTCCTGCAGTTGGA
GCAATAGTGAAGCACCCTTATGTCTGCATTAGTAGAACAGTAGAATGAATGTTTACAGCA
CACAATAAACACTGGTGTTCTACATGGTTAATTGTCTGAGTTACAGTGTTAGGAATCATC
AAGAACAGGAACTCCGTGTACCTTATACAACTCTAATGGTTTGTGTAGCAGCGGTTGACA
AACTTTTTTGGCTCACGGCTCTGAGACTAAGTGACGCTGTGACAATATTTTCTCAACACT
GAAAGATGACAGGCATTTTCCCTCTCAGACTGCTTGAagtatctgcatt
>NODE_348_length_520_cov_11.473077
CATACTTCAGAGTGAAAAAGAGAAAGCAAGTTGGAAGAGATGCAGGAGAGGACAGAGACA
AAGAACAGAGGAGAAAGAGAAAGGCAAAAGAGACAACACATTTTAAACTAAAATTTTCAG
TTGACAGAAACAGTGAATTTCTTCATTGACAAGATCGTTTTTAGAAATTTTCTGTGTAAA
CCCATCAGCACCTTCATGGAACCAATTAGATAAGTTTCTGTAAGGTAGTGGGAGACGAAG
AAGATGCAACGTAGTAGTTGGCAAATGCTGCAGTCAAATCTTGTGTGGCAAGCTGGCCAT
CCCCTAATACAACAGATACAGTCACATATCAACGTTACACGCAAAGAGAGTGCAGGACGA
TTTACTGTGTCGATGTGATATCATCGTTGATGGGGGAAGTGCAGGGAGGTAGCAGGAGTG
AGAGAGAGGATAAAGGTGGCGCTACCTTGATCCAAAACTCCTCGTAGAGTGCACAGGCGA
TGAGGCAACGTTCAAAGAGAACAACCACGCGCTCCGGAGTCCCGTTTTCAATTTCAAAGT
CCAGGTACTCCTTCCAGTTGTTGAGCTGCGGCTTCTCTAAGGCTTTGACATGGAAGTATG
GTCTCTTAATCTAAAATAAATACATAAattaatcaattaattagtttgacaataagatga
agac
>NODE_349_length_435_cov_11.448276
ACAGATAAGCCCCGGTTATTTTTTTATTTTTTTAATCACTGCTAGAGAAAGTCGTAAAAG
TCAGTCTTTTGTGTACTGATGTGAAGTTAATCTGATTTTAATTTAATTATACGAGTTAGT
TGCGGAGGGCACAGGCATTGGGGTGTTTGTTGTAAGAATGTTCTGACATTGGCGCAGGTA
TGGGGCAGCTAGCATGTTAATTAATGATGAAGATCCTGACAATATGCAGAGGCATGACAG
CGTTAAGCCAGTCGGCTGCTGCTTCCTTTGCATATTAATAGATCCTTCATTATTATTTAA
TATGACAGCTGCTCCAAGGGCTACCATCAGACCTTGTCTCTGTTATTTGCTGTTTTGTGC
TCCCCATGTGACAGTGCCATGCTATTCTCTATTTGTTGAAATGTTCCCTTTTCTGTTCTC
TCACTGGTGTGGCTCTCTACATGCGACCGTGATGTGCTGTTTGTTTTGTGCTCAGGAGGA
TTCCGACTTGCCCGTGCGTCTATATGAGAAAAGTGTCTGAATCTAAAGGTGACTTTGAAA
GAATATATGAGACTGGATTGTTTTGTTTGCatagtaatg
>NODE_350_length_457_cov_8.369803
GAAGTAATCTAGCCAAATAAAGATAGGAAAACATGACAGGGATGTGCTGCGCATTCAGAT
CCAGAAAAATTATAAAATGCTTTTACAAAGAACTGTATTGTGTTTTTCTTATCTTCTCTT
GTCCTCTGAGCAATGTCAAGGTGAAGACAGATTGCCAGAGATGGGTGATTTACAGATATT
GTTTTTTTCCTGTTCCACACACATCTTTCGTTTTTTTTTGCTTTGAATTCAGCCTCAGTT
GTCTGTCTTACCTCTTTCCATCCTTCTATCCCTTGACAACATGAGCTGCCACTCTGTGTT
ACTGTCACATGAGCGAGTGCCAGCCCCCACATCACAGCAGCCTTTGATTGGCCAGGCCTT
TCCAGGTCGGTGAGCTGCTGCCTGATAATAACCTTGTTTGATTGCTGGAGCAGAGATGTA
ATTGATTGATCTGCTCACCCTGTCTGGGGCTCGGCTTCTGAAGTAGCCTTGTGTGTGTGG
GTGTGTGCATTGAAGTGGGGGGTCGGTTGATTGTTGAGCGGAGCTCCAGATAAGCATACA
TGTACACACATACCTCGACTCACAACGCAGATCGCACACACAGACATTTACTGACACACT
a
>NODE_351_length_456_cov_6.993421
CCGGACGAGAAGCTAACTGTCCCGTGAACCCCGACTGCTTTTTCTCTTTCCCCCCCCCCG
CCCCACACACCCCCCCTCCCCTCCCACCCGGCCATCTAGTCTGCAGGAGAAGGCAACAGA
GACTGGCGTATGCTACAGATTCCCTCTGCTTATCCAGCTCCCAGTTTTTCCACCGTATTT
TCTCAGGCTGCTTGTCATTGCCTGGACTCGGATCCCGGAATCTTCATGATTTGCGGACAC
CATGCTCGTTTTTTAGCCGGGAAACCCTCTTTTCGTCCCGCATGTTTAGGACCAAACGAT
CGGGGCTCGTCCGGCGACTCTGGAGGAGCCGTGCGCCCGTGGAGGGCGACGGGGAGGCGG
ATAGAGGGACGCATGGCTCCGGGGGCTGCTGCATGGGCAAAGCGACAAAGGTGGCCAAGT
CCAACGCAGGGTCCGAGGCTGAATTGAAGGCGTTGACCCACTCGATACTGAAAAAGATCA
AAGAGAAACAATTAGAGGTGCTTTTGCAGGCGGTGGAGTCCAAGGGGGGTGCCCGAAGCC
CCTGCTTGCTCCTGCCCAgcaaagtggacgccaaagtgggtcaacagtcttactctctcc
>NODE_352_length_409_cov_12.334964
TTTTTATTTTTTTCCGAGTTGCTCTTTGTTGATTGTAACTAGGGCATCTATATTGCCATG
TTTCTGCTCAGCTCACAATTAAAACATTTTTTCCCTCCCTTTCTCTCTTTCTCTCTCTCT
CTCACTCTCTCTCTCTTTCTCTCTCTCGCCGCTGTCTTTCAAAGGCTGATGTGGAGTGCA
CATAATTATGCATATAAACATAGTGGCTTAATTATCTCTCACAACATCAGTGACAATGTA
ATTAACAAACATTGCAAGATCAATGAGAGAAACTGCGACCTTCAAAACATTTAACTCCTC
ACATTGAGGCATCGTGCGGATTTCCTATCAGTGCAAAACCCCAGAATACTTTTCCTAGAT
AATTTAGATGTCGCATTAGAGCCCTCATAAGCCAGTCAATGGAAAAAAACCAATGAATAA
AAACTATGAAAGCAATGACAGAGATGCTCATAGCGATGGATCAAACAGGCTTGACCATGA
CTTCCATTTGCAATTCTGGGTTCACTGTAAAAGGTTATTGTTCatttcaagctatttcaa
agccccctctatt
>NODE_353_length_417_cov_11.510792
GCCTAAATAAAAGCCACCTTGATTTAAGAGGCACCAGAGCTGCATTTATACGCCGCGACC
ATTTTGCTCCTTCCAACCATGCAGAGCAGTGAATAATGTTCCCTATCTTAATTAAACTGG
CATAGTCCTTTAAAAACAACACCTCACCCCTGATTCTGGGCTTCACGTTTGCTCTGGAGT
TCAGCGCTGAGTCCCCTCTCTTCAGAACAATAAAGTGAATTAGCTCTGGGTTAATCTAGT
TCTGTTGTAATGACATTAAGGAATTTTTCAATTAACCTCTTTGACTGGCTGTTGCAAAGG
ACTTCACAAATGACTTCCCATCCAGCAAGAGCTGGGTGCTTGTGCCTTGGGGACACGGAT
GCTCAGGATGTGGTCTTATCCATGTCTGCATGCTTGCCCCCGCTTGACAATGCGGATTAG
CTGTGTTGCTTTGGCTCTTAACACTGAAAATGAGTTGGCCCCGGATCCTGTTCCCCCCAC
TCAGTTTCGGGCTTTCAGCTAGGTGGGGTTTGGCCCGTTTGTGTGTCTTTATCTGCTCTT
TGAATTCAGCACGTACAAtta
>NODE_354_length_435_cov_9.351724
ATCTTAGAAGTGGTACAATGTTACCTTGGCAACAATTAAACACACACTGAACAGACTGAT
ATATCTCAGAGAGATTTAAAGCATAATCTGAAATGTTTCTCGCTCCTTGGGGGAACTAAA
GGTGAAGTCAGTTATCTGCCATTATTTGGTTTAAAACATTCCCAGCAGTATCCAACATCT
CTGCCTATTTGATTCACTTTGAGCATGTCTCTCTCCTGGATGCATTCATCCTCCCTAAAC
TCCTGAGTTGGAGTGGTTCGCCTCAGGCAGAGGAAGCAATAATGTGAACCCTGGAGAGCT
ATTCAGAGTGAAGAGGAGAGTGGAGAGGAGCCTCCTCCACTGTTCTCCTCCAGCGGGCCG
TTTGGGAGGCTAAACGGCGCCGATATCCCTTATTAAACCATCTGGCTGATGCTAATTAGA
TTATCAGAGATAAAGAGAAGGAGTTTTCTTTGTACATTTTAATGAGATAATGTGTCAGGC
AATTGCGAGGAGAAGCGTTATTTTCCGAGTGCAAAGACTTTTCAGGTGAAAGTGTACAAG
AACGAACAGATGCAGAGGAATGATTAATAGTGCTTATCT
>NODE_355_length_512_cov_18.037109
CACAAAGGTAATCCTGTCGCTCCAGAGAAGAATCACCAGGCCTTTTTCTGCTTTCTTACT
CAAACATAATTCTCCCCATTTGGCATTTTGACATCATATCTTCAGTCCCCTCCTCAGTCA
CCCTAGCACAGTTTTCTTTCTCTCTACCTGAGCAAAACCACGCCACAATAACTTTATTTT
ATTTTTCTCCCTCGCTCCAATGGACAACATTTCAACCCTTACCTCTCCATTCTCTTTTTA
ATGTGTTTTTTGTCCTCCTTTGCCTTTCTTCTTTCTTTTTTTCCCCTGACTTCCAAGGTC
AGACAGGACAAACAATGCCACTGGTGTCTGTCTGAATGTGGCTCACTACCCACCACCACT
GCCGCTGTTGCCTTGGCAACGCACTAACCATTAATTTTCAATTAAAGCAGACAAAGAGAT
GACAGCTCAGGGTCCATGGAAGATGTCAAGAAGCAGTATTAATATACGACAAGTGAGCAT
AATTGTGTGTCCATTTTTCTCAGCTCTCATCTATGCTATCAGTGAAATGTGAAAGCAGCA
GATAATTTGAGGGTGTGGGAGACGCTGGCCACTGTTTTCTTTTAACCAAGACGCCTCTGA
TGTATCTTTCTGAGAAAGATGGCATTCATCATTACTGTTatgaatattttgtcagg
>NODE_356_length_532_cov_15.701128
AATCAGTTGGTCTGTCAGGCTGACTGCAGTTGATCCCATGTGTGAGTCTGATTTTCATCT
GCAGAAGAAATTCCTGATCCACTCTCAGCATCCCTGAATTGGAAATCTGAATATCAAATC
ACTGCGCAAATCACATGGAGAGGGTGTCCAATCAGAGCAGTTGGCTAATGGTTAGTGCTG
GAATTGCACACAAATACATGGAAAAATAAAACACTGTTGTGAGCTGCCACTTTAAGGAAA
CAGTAACAGTAAAGTATAAAAAAAAAACTTTAGCAGCAAAAACTAATAATTGCAAAGCAG
CCAATTAAATTGTGCGGGAGAGATGAAACCGCTCATATTTCCCCTGGTAATTTCATGCTC
TAAACTCGCTTCCGTGCGCACATAAAAAGAGGAGAGAAAATATCATTTCAGAAGCTGACA
GAACTCATTGTTCGTGGAATTTTAAATTCAAAAAAGTTAATAAAGGCGAGTGCGAGATGA
AGGGAATTTGCATTTCTCAGATTAACAGCATGTAGAGCAGCGGCGGCGCGCGCAGCCTCA
GGTCATCATTTAAGAAACCTTTGCATATTTTATTTAAGAGTGGCCCGGTTTGGAGCGTAA
TAAGACAGACAGATAATGATTAGAAGGTCGGGCCTGCAGGGCACAGCCGGGCTGGGCGCT
GTAACGCTCTAATACC
>NODE_357_length_415_cov_5.028916
CGTACGGATGGGGCGGGGACCCCAGCAGCAAGACCCAACAGGAGGAGGCGCAGGCGAGTT
AGGTTGTTTGGGTCCCTAAAGGACCACTGACCCGACCCCCAAAGGGGGCCGGTGGTGCAC
GGGCACTCACTCCCATAGGACTCGCCACCAGGATCCCCACCATCACACTCAACGTCCTGT
ACATTCACTCTCACTCACATTCACATTCCCCCAAAGGAAACTTAACAAACCCCACCCACT
ATACATCTAAACACAAACATGGGCCCCCCCGGTGTGCCGTCGCGACGTTTCGGCCTCATT
TTGGGCCTTCATCAGGCATGGCACACCCCCACAAGACAGGACAATTTGGACTCCATTCTG
TGAGCTGTTGCTCCTTCGACAGTCTGGCTCCAAATGAACAAGTGGCCGGAAATTCGTATC
CGGGTAAATCACCTATGCCACTGTTCAATTTTTTCTCTAATAAATCAAGGTAAGTATTTT
TCTTTTGCAGGTACAAGTAAGTATTTTTTCTTTTACAGGTACAGGTAAGTATTTTTACTT
TACAGATTCAGGTAAGTAt
>NODE_358_length_396_cov_6.936869
GACCAAAACTCACTACAATCCAAATAAACGCGATTTAAAAATCTGTATCGAAGAATATTT
GCTATTTTTTTTTCCCCCACATTGCTTTTAAATGATAATTTTTTTCCTGTATCATAGAAC
ATTGGGTCTGATCCACTGCATGCACATGGAGATGCATTTAGATCAGCCTATCTTCTCCTC
CTCCTCTTCCCTCCATCGCCTTACAGCCCCCTGTATCGGTGATAGTGGGATGGCAGGCAG
GATGAAACACTTCCTCTGTGAAGCAGAACTTTTATGTCAGGTGAAGCCAGACACATCTCA
TCCCCTTCAATAGCTCCTCGTCAATTTCAGGCTTAAAATTTTATGGGATAGGATACTGTT
TGATGCAGTCTACCAGCGGTCCATAACAGCAGTCATTTATTGTGCACTGAAAAGAGGGGG
AAGAAATATTATGGCGCGCCAAAAGGGGTGGGTGGGTGTAAGGGAGGTGAGGGGAAAAGC
CCATACAGTGCAGGGAAAGGAGAAAACACAGGAGATGCTGGCAGATTGGCAGGCATGACc
>NODE_359_length_586_cov_13.933447
GCAGACTAAAGCCATCACCCCAGTCTGTCTCTGCCCTTGCCAAGTTGTTTGCCAAAATGG
GGAAAGATTTGGGAAAGAAAGTTAGAGAGAGAAAAGCTGTGGGCTGTTTTAGCCCACCCC
CTCTCAGTTTGACCAAGGTCCAGCCGACAGTCACCCAGCTCTTGTGGGTTTAGTGAATTG
AGAAGACACTTCTTGTGTGGATTTTTCAATTCTCCAACATGTCATTTGGCTGGGAGTGCT
ATTGTCCCCTGCCCCTTTTCTCCCTGCTCCTTCTGCCGAGACGAGTCGTGTCATCCCCTC
GTGATCAGCACTTTTGTTGCCTTTGTTTTTGGCCCTACCTCAGAAGTCCATCTTGTCTTT
TATGTCCCTGCCTTTCATGCATAAGGGAACAGTTGTGGCCTGTTGTGGGGCTGTTCCACT
GCATTTCCACCAGTGGGGTTTCCTTTCATTCTCTTCAAAGTACTACAATGGGGCTCTGAA
GGCCTGAATGGCCAATGCAGAGTGCACAATCCTACAGAGCCCGCTCATTTTGTTTTGCCA
GAGTCAATAAAAATGCTAAGTTAAAAGCTAACCCCCTTATGCCCTCCTCGAATGGAGTGA
CTTGTTTGACCTTTTTAAGCTCCCCTCTCAATTAACTTTTAATGATAAATTCATAGTTTT
TTTTCTCagctgtcaattaaagtgcattattctggacatgtttaatgttgcattgtatca
ttcatgtatt
>NODE_360_length_319_cov_17.275862
CCATTTGATACAGCCAATAGTCCCTTAATAAATTACATTTTTTTTACATTAGGGATTTCT
TTTTGTGATCTTTTAGTCACGTTATAACACACTCCACAATACAGTTTTTCTGGTGTGGTT
TAAGTTTTAAGTAATTGTTGGGTGCCGGGTCGTGCAAAACCATATTAATTGGGAGGTTGA
TAGCGTTTGGTGGTTCTCCAGTGGAGGGGTCCCCCTCCCCTTCCCCCTCCTGCCTGTGGT
TTGGGAAGGCTGCCTGTGTTCCCCCTGGCCGCCTGACAGAACTCCCCTTGGTCAAACTGT
ACCTTGTCTTCTTATTCCACCTGCCAATAGAAACGCTTTCAGTCAACGATCCCCCGGATG
TTCTGGACAGGCAGAAATGCCTAACTGCCTTGGCTTCTCTACGCCACGCTAAGTGGTTCC
AGGTTTGGACCTTGTCTTTATTTGTCTCTAAAACCGAAGTAGT
>NODE_361_length_542_cov_12.684502
GATATGATGACACACCCAAGGAGAACACTTGGGAAGCTTGAGTATAAGCACAGTTAAGAT
ACAGTTTTCCAGAAAAGTAAAGAAATAAAAATGAAGAAAAAAAAAATGCAGGAGCGAAGG
CAAGTGTCAAAGCAAAATCTGACAGGAAAGATAAGAAGGAGGAGTGTGGACTGGCCTTCC
AATGGCATTGTGTCTGCTACTCAACCATGCTACATAATGGATGGGATGGGAGAATGTGAG
TGCTGCATTAGACAGGGTGGGCTGCAGGGCAGGGCGGACACTGAGGACACTCCAGAGGCA
TCCCCGCTCATGCCAGACATGCTGTTAAGGCTCCAAGGCTTTTCATAACCTTCAGTTGAA
AAACAGAGAACGTTCTGAGTACACTGCAGCACTAAATCCATGACAAAATGTTTTGGTGTT
CCTCACTGGTAATACTACACCTGTTGCTTTCTTGTTTTTGTCTCCAAAGAAACAGGTCAA
CACAGACTTGAGACAGATTATTATTCTCCATGCATTGAGTGCATCAGGAGTACAACAGCA
TGCACCGGGTGGTACTGGAATGGTTTGGAGTATAACACTGTAAAAGACTCAGAAAGGTAG
GCACCTCAGGCAGGGAATGTATTTTCAGCTacaggtagaatgtcacactgtgtgccattt
actgcacacagctggagacttacagg
>NODE_362_length_354_cov_6.245763
ACAGGTTGTCTAAGGCACATGGTCTGGCTGTTCCAGTTTGATTTTCACCGACGTTTTCCA
GAGGGTGCTGTGTTGTTTCCTGGGGTGAAGAGAACTGAGACGCACGGACAGCGCAAAGGT
GAGGAGAATGCAACGTACTTGAGCAAATAGTTTTGATTGACCGTGCAGAGGTGCCTCCTG
AAATAGGCCATTGTACTCCTAACCCAGCTCTCCAGCCAAGCCCCGGCACCCGGGCCCAGT
CGAGAAGCAGTGTCAGTCCTCCGTACCCCCTGCCCGCCACCCAAAATCCGCACGCCCACA
GCCAGGCACCCCTCCCTCCCTGGGCGCTGCCACTAACAGCAAAGCAGGACTCAAATGCTG
GGCTCTCCATGGCAGGTCAGGATAATGCAAACCCTGTGAGCTATCACATCATCCGTGACA
ACATAGAATCTGTCCCACAGAGTCTGGAAGCAGACCTCATTGCTTCCCACAGGTGGTTTG
AGGCAACATGCCAGACCA
>NODE_363_length_452_cov_9.258849
AACACACACAGACTTTTTGTTGTGAGCTTTTTCAGATGTCCAGGCTTGATCTTTGGGTGG
ATTCAGAGGGGCGGGGCCTTCTTTTTCTTTCCACGGTGGTTTTCAGCCGCCAAGCTCACC
CGCTTTTGGCCGGTCAATTGTGACACTGTGTGTGTCAGTGAGCAGGGGGTCTCCTGGTAG
TTGTGCGTGTGTGTGATAGTGTGTGTCCGCTTCACACATTGACTGTGAAGCTGCAGCAGT
ATAACAGCGGCTGCTGCTCCGGGGTCCCGGCGGTATTGGCCTAGCCCGCAGTCTCTCTTG
GCTAACTCATGTTTCATTCTTTGGCAATTTGCCCTAATGAAGTCCCGCAGGAGCCCCTCA
GACCTCTGTTCTCTTTCCATATTTAATCATGTTATTTTAATCTGGGGGATGAGCTAACGC
CTCTTTCTCCTGCTGTGTGTGTGCGTGTGTGTGTCTGTGTTTGTATGTGTCTGTGTGTGT
GTGTGTGCGCGCGCGCGTACGCGGCAGGTCATTACTATAGCTGGGTTTTCATGAGATGGG
ATGTCAAGAGGGGGATGCTTGCTTTAAGACAATGGAAGACAATGACTTTAATTCTg
>NODE_364_length_330_cov_3.481818
GCCAGGGCCGTGACCGACCCCGGCGGGGCCGATCCGAGGACCTCACTAAACCATCCAATC
GGTAGTAGCGACGGGCGGTGTGTACAAAGGGCAGGGACTTAATCAACGCGAGCTTATGAC
CCGCGCTTACTGGGAATTCCTCGTTCATGGGAAATAATTGCAATCCCCAATCCCTATCAC
GAGTGGGGTTCAGCGGGTTACCCACGCCTCTCGGCGAAGGGTAGACACACGCTGATCCAC
TCAGTGTGGCGCGCGTGCAGCCCCGGACATCTAAGGGCATCACAGACCTGTTATTGCTCA
ATCTCGTGTGGCTGAACGCCACTTGTCCCTCTAAGAAGTTGGACGCCGACCGCACGGGGC
CGCGTAACTAGTTAGCATGCCGGAGTCTCGTTCGTTATCGGAATTAACCAGACAAATCGC
TCCACCAACTAAGAACGGccatgcaccaccacccacagaatcgagaaagagcta
>NODE_365_length_524_cov_8.561069
GAAACTCTGATTGAGGGTTAACTCTATAAACGGAATAAAAATTAAATATTTTATCTCATT
CTGAGTTCTTTTTATGGCCTCAAGGTGTTTTTAATGGCATTCGGTTGCTCGTGTCCGTCT
TAATATTTTGCATTTATTTTATTTCATTTTTTTTTTTAGTATTTTATATTTATTTTATTT
TCCAAATCGATTTTTAAACTTTATATCCTGTTTGTTTTGCACATAGTTTGTAGCCTGTCC
TCTGAGGTTCACAGCACTTTGGTAAACTTGCTCTTTAAATACCTCCATGCCCAGCCGGAT
GTCCTCCAGCACTCCGTCCACCACATGGATGCCCACGTCCTCCTGGTAGGCCACCAGGCC
GGCCAGCAGGTTGGCCACGCAGTGGATGCTGTTGTACTTGACGTTCCAGATGTTGACCAT
GCAGCAGATCAGGTAGCTCTTCACCTCGGGGTCCTGCCAGGGCAGCTTCCTCATCTGCCG
GAGCACCTTCTCCGTGGTGACCTTGGACAGGTCTTTGTAGAGCAGCTTGCGGATGTATTC
CTGCAGCGGAGGCCTCTTCTTCTTCACCGTCTTCTCCATGGGCGGAGGGTTGCAGTAGTA
GTAGGCGTTCTCCACCATCGTCACGTAGCGGGCGtacagatgctgagcctgctttttacg
catcattt
>NODE_366_length_406_cov_6.177340
AATAGTCGCAGTTGTTTCAATTATTCAATTATTTTAGAAAGTTACTGGGTTTGTTTTTTT
TTTTGTTTTTTTTTTTCCCAACCTGTACATATTGTATTTTTGTGAGAAACACACTGGTTA
AAGGTCATCACTGGGTGGTAGAGAGAGAGAGGGAGGGAGAGCCACCCTTGGGGGGGTCAA
ACTCTCCCCCGCCTGTCCGGGCTGTGGGCTCCTCCCCACGCTCCTTTCCCGTCTCCACTG
GGGAAAAGGGGGACGGAGAGGGAGAAAAAGGGGTGAAATGATTTCTAAATCAGAACCAAA
GATTGATATTCCGGTAGTCATCGTGCGTGGTGGACTCAGAAGAGCCCGCCCCTTCCGAGG
CACCGGCTGGGTTAGGTTTGGTAAAATGATCTCCATGACCCCCCTGCCCCCGCCCCGCCT
CGTCCGACGACTGGGCAGTTGAAGCGGGGAGCCAAAGGCATTGCACGGGCCCACGCACGT
CATCTGCGACTCTCTGTTCCAGCATGACCCATTGCTTTGTTCATCCGGTCTTCTGATTGA
CCATCAAggc
>NODE_367_length_642_cov_9.222741
CAGTTAAGTACCCCTCTCTGCGAAGAACTCAAAGTAGCTCTGATTCCAGTGAAGAGGAGT
CTGTCCCTCTAGTGTGCATATTACTGCATCTCATCTTGCTTATTGCTGCCTAGAGTGCTA
TGACAACCGAAGTGAGAATAGATTTAATCTCTCCAGCCCTGCTAATAATACTATGCTACT
GGCTGAGCGCCGAAACATGCACAAAGGGCTAATCATCTCTAGTAAGCGTTTTCTTACACA
TACACATTTTCCCTGCAGTTCTCCGAACTGTCAGGAGTAAAGAGATAAAGAATGGGCAGA
GAGGGAAAAAAAGTCAGTTGTGGTGTGAGAAGTGTCTGCCACCACGGCGTCATTAACACC
CAGTGGTGCTGGGGTAAGGGAGGGAGAGCAGACGGGGCCTCCAAGCACTAGGAGCGAAAT
TGCAAACCCAAGGTTCCTGATACAACCTGTTATTATTTTTGACACAAGCCATTTACAATA
GCTATGAAGGTGGCAATGGAAAATGTAATATTGATTGTATGCCCTCAAGGCTTTGCTCCC
CTGACTTCTAAGCGTCACACATCTCACATACAGTATGTTGGGCGTGATGATATGTTTCTC
CTTTTTTTTATTTGTTTTGTCCCCCCCCCCACTTCCACAAATCCTATTTTAGGAGCTTTG
TTGATAGTTTATTTGATGAGGTAATTACATCGGTAGATTGAGAGGCCAAGGTGACGTTTT
GTTAGTCGAGAAAATAATAGAAAGCTGGGTAACTACAGCAATGCAATATGATattggtct
gatgtg
>NODE_368_length_483_cov_8.161490
GGGAAAAATTGTGAAAATGTGTGGTCCTTTATTACACTGGATTGTAAGAAAGTCTAAGAA
AATATTCAGCAATCTAAACTGTAGGGAAAGTTCTTTGAGGAGTGCCAGGACAGTAATTCA
TTTTACCTTAATAAAACCTTGCTTTTTTTAACAACAACTAAAAAAGAAATTTCCATATTA
CTCTTTAACAGTAACAGAGTATAAGAGTGCTTGTGACAGGTCTGTCTAAAGGCTTGCATG
CAAACTGGCCAGAGAGAAGTGATTGGCTGAGACTTGGCACAGTGGACAGACAGACAGACA
GACAGACGAGAGAGAGAGGACACAACCCACTACCTTAATGAGCCGTCGCTTTATGAGCTG
CTGGTCAGCGGAAAGAAAGCCATGATTGATCTTAGGGAAGACCATCTGAGCAGGTGTGTG
AGGTCAAGAGGTCGGAGATCAGAGGTGAGAGAAGGTTGAAGAAGGATGAAGTCCCAGAAG
AGGAAGAAGGAGGAGGAGGAGGAGGAGGAGGAAGAAAGAAGCAAATGCAGAAAGATTTTG
TTAGAAAAGACCTGTGTTCATGAACCCGGCTGCAGCACCTTCACAGATGAGAAACCCACA
CTTttccagcactttttcggaagttat
>NODE_369_length_488_cov_12.077868
TCCAATTTTTATGACTTAATAACAAGCCATATAAGCTGATACAGATTCATGTATGATAAC
CGACTAATGACAGACAACAAATGTAATTTGTAGTAGGTTTGTAATTTTACGATTTGTTGC
TTCAGGAGGGGTTTTTTTAAGTAACAAGAATGCAAATAATGCAACAAATCAAATTAGTTC
TCAGCATTTTAGGCAGTTTATTTGAAAAACACATACAAAAAGATCATATACAAGACAATA
AATAAAAAAGAGACAGAACAGTTTGGGTTAAGCTATGCAACTTTTTGCATCATCATTAGT
AATAAATACAGTACAAAATCCACCCAGAGTGAATCTAAAGATTTTCCACAATATTCACTG
ATCATGTTATTCTTCATTATGATTTAGCTATTGCTTTCATATTATTGATACATACTTCTA
CTTTTCTATAAAATACTCAAGATCATAAAACATTGCGCGGTTACAGCAAAACAGCAGTGT
GTTGTACAAAGATGGCCACTTCCCTTTTTCACTGGCAGGTTAATAATCAACATTTTTTCA
GCAGCAAAGAAACATCTGAAATATTCAAGAAGGTACAGCATCATATTAAACACATCtaca
gagctactcccacatacacataggaaatcctg
>NODE_370_length_379_cov_10.696570
TAAAGAATGATGCGTATTTAATGACTCTAATACATTACCATCTATTTGCAATCTCATTGA
CGGAGTGCTTGTGAGTTTAACTACCATTAATCAGCATCAAGGTTTGTCTATCTGGAGAAA
AATAGATTAAGGGAGGGATTTTTTTCATATGGCGCATTACAAGAGATCCACATTGTCCTA
GTTAAGAGCTATGCAGAGCAGGCTGATAGATAATGGTCACCTCGAGGCTGCCTAATAAAG
CATGTTAAAGGACTTAGGAACACGACATTACTGAGTGTAGTTTTTACAATACAAGATGTA
TTGGCTTAATATAGTTACTCACTGATGCTTACCTGACTAAATGCCCCTCACACACAATCA
AGGCTGGCTGTAATCAGTTATGTCGAAGAGGACAAGCGTGTTTTTGAGGATGCCTTTGAA
GTGTTTTGGGACTTTGCTGTAAACAGCGAGGCCATCAGTCATGCTGAGACGAGTGTGCGC
CTCAACCtggtgatgtcatctgactaaaatgtaatgtggcttg
>NODE_371_length_573_cov_6.368237
ACCAGATAACTTATGTAAAGTAGCAGATGAAACCCATTCCCATTCACGTCGGCCTGATTG
TCAGAATAAGCTTGCATTCCTTTGAAAAGTGATTGACCGCCTGAAAGGGTACAAATTAGG
GGCCTGTTCGTCTTTTCTTCTCCGGTCGTGGGGTTTATTTGCGGCAGATTCACCCAGGCC
CAAAATTAAGTGAACTCAGGCAGGGATGAATGGGAGAGCTCTGATTGAATAATTGATTTC
TTTTGTGCGGCCTGTGTTTAAGAGGGATAACTAGACATCCTTTGGAGTGTAATGATTGTA
ATTACTGCGATGACTGGTCATGTCAAATATGACACAGGAAAGGACTGTTATTAACCTTTA
TTCTCCACATAGGAAAAAAAATAACCCAATATCCTCTTGTCTCTCCATTCTGCATATGGG
TTTCACCTCCGATAGAGGCATGGCTTGCTGTAGGTTGAATGCATGGATGAACTCATTCCC
TGTCTTCTACTCCTGTCCCATGAAAGGTAGATGGGTAATTGACTGTGCAGTCAGAGTCAC
TGGTATGTCAATGACTCACACGGCTAGTGAGCCTTGGGGTAACTCTCAAAGTCCAATGCA
TTATGGCTCCAGAATTTAAGTGTAAAAGATAGGAGTtatagccatgttcatgatatctgt
cagattcccatatgccttgacctctcaagcagtgcggcctgaaatgggctttaatgc
>NODE_372_length_312_cov_6.006410
TGGTCAAACATCCATTGCAGTGGCTTTATTGCTAGAATGGTTTACTGCTTGTAATGCGCT
ATTGCTACACTGAAATACATTCAGATCGTTCAGTTTCTCAGTATTTTTTTTAATTCAAAA
GAGCACACAAGACAAAGAAAGCTAAACTTAAGAGCACTGCTCACATACCTTCAGTGCCAT
TGGGTGTCATGGAATTGTTACTGATGTGCGAGTTGTCAAGGTTGGGACCATTAGGAGATT
CACTGCTTCCACTTACTCGGCTGTGAGGACTGGCTAAATCCTGCATTTCCATAGACCTGA
CGAGACACACACACGCACACACACCAAATCAAATTACACATATCGCTCTGGTTTCAGGGA
AGGCACAGAGCTCTCATACTCTGCGCTGCGTACACAATATGCATATTCTGGTTGTGACAG
TAGCAAAATAATGAAGGCACTACAATGTTAATGACG
>NODE_373_length_544_cov_9.299632
TATATATGACAAGATATTTGTATAATAAGTCAGACGCCGCTAACAATAATGGTCATATTG
GTGTATCAGTCCTAATGTGTTAATGCCATTAAATTCTGGCTTTATAAGCTCAGTTTAGAC
AGTTCGATTTCCCTAAAATTTGATAGGCCAATAATCACATTGAAATTCTTTGGTTTGGTC
CTTTACTGTTCTAACGTTCCATTAGGCCTTCAGCGTGCTGATAGGAGAGTTTCAGACAAG
CGAGGTTGCGTGCTGGATGAAGAGTTAACACAGGAAGGGTCATAAAAAAAAATGATTCAA
GGGCTTAAGGGGGGAGGAAAGGAGGGTATTTTGTACGAGCCATGCGATGGAATCGTGTGT
TTACCCCCTGACATAGATGTCAGACATCTTCTCTCCTGTCATGAAAGCATCGTCCTCTAG
AATTACGTCATCAGTGTTCCAAATAACAACACGAAGCTCAAAGCTAGACACCAGCAGAGC
ATTGACCAGAGAGGAGAGAAAGGACGACAGACAGACAGGAGACACACCACAAACAGAGAG
ACGTGACACAAACACGCACACAGAAAAAATGGAAACAAAACAAAACAAAAAAAATAATGG
TTAACTGCAAAAAAAAAAagtccacacacagcttacacccacgggatgaggcttggtggc
cccgtcccgctgtacctaccccctgaca
>NODE_374_length_456_cov_19.425438
CTGTGAAGGGAGCCATTCAAATTCGATTATGATTTCATATTTCACAAAGACAGTACACCA
CGAGGATGATTTTTAATTAGAACCAGAATCAGTAAAAAGAATGGGGCATGGAGACAATAA
AATGAGGAATGCATTCATCCATGGGATGATTCTTATTTAAGATCTGTGCCAATGTGCTAA
CAGCATTAATGAAGTTATAAAGAATTATGAGGGGAAATCAAATTTGCCTCGCCACTTGAG
CGCCACTAAAATGCCAAACAATAAACTACCAGATTGCAAATTAGATCAGTAAAAATATCA
AACACATTGCGGTGCAGGAAAATCCATAATTGCATTTAGTGCCTGGCCTCTCCTGGGGGA
AGAGACACTAAAGATCATCAGCAGGCTACACGGGAGCCGCTATTGACAGAGCGGTAAAAA
TCGACAGGCTAACTAAATAAACACTCCAGGCTCCATTAAATATTCAACGGCTGAGATTTG
ACAGTCTAGCGTGCCTGCCTCTCCCCATCGCCTCCATTGGCTTCTCTCTGCAGCACATCT
TCCTCCCTGTCTCCCCTCCTCCTGCACACCTCCCCCTCCTCCTCCTCTCCTCTCTGCACc
>NODE_375_length_452_cov_14.103982
TAATATGGCCCATCATAACAGAAAAAGATCCTGTCATTGACCATTCAGTATCTTTAGAAT
ACCTTAAGAGATAGAGCTGACGTCAGTAGTCATGAGCTGTCACTGTGTGCTTCAAAGTTC
GCCTCTTTTACTCAGTTTTATGCGCATATCTGAGCCCTCAAGCCCTCGATCAGCACATCA
CCTGAGAGAGATACAAGGAAGGAGAGAGAGAGAGTTAGTGAGAATATGGCCCTGGCTCCT
GATCCATAACAGTCATTGCCTGTTACATACATTTCAGAATTCATTCAGGCTATGAAGATA
ATCGAGGTAGTCGACAGTTTCCCCTGCAGCCCAATGGATTTATGATAGCACTGTCAAGAA
AATGAGGCAAAATGACACAGTAGCTGACTTTAGCTGCAAATAATGTGATAGGCCGTACAG
TGGTGCAGCAGCAGCTGCTGTCATTGCAGGTAATAGCCTATAAAGAAGCCTGATAGCAAT
ACCTGTCATTTCTTAATGGCTGACTTCACTGAAGAGCTTTTGTGGCCTTTAACATGAAGA
TAATAGAAGATACAACAAATTTTACAGCTTTTGCGTTGCATCCATAATTTATctcc
>NODE_376_length_145_cov_4.179310
GCACATGCGCAAACAGCCACACTGGCCAAGCCCGCACACAGGCACGCAGGCGGTCGGGCT
CAGGTCTCCGCTCCCCCCACCCGGTCTCCGAAATCTGCCCGCCCACAGCCAGGCACCCCT
CCCTCCCTGGGCGCTGCCACCAAGCGTGACCGTTCTAGCCACTAACAGCACAGCAGGACT
CATATGCTGGGCTCTCCATGGCAGGTCAGGATAATGCAAACCCTGTGAGCTATCACATCA
TCCGTGACAACATAGAATCTGTCCCACAGAGTCTGGAAGCAGACCTCAt
>NODE_377_length_461_cov_7.700651
CGGAGAGGGCATCATTACGGAGCCCGTATTTGAGTCATTTTGATTTAAGCAGCCAGACAA
TGGCCTGTTGATTGAAGCAACCAGAAGGCAGACAATAGGGTTCTATGCCACATAATGCGC
CACCATTTTTTCTGAGCTCCCCGCTTTCAGAAAAGGGCCCCGGCTCTCCATTGTGCCTCT
CCCGGAGGGAAAAAAATGGTGCTTGGGGAGGAGGAATATTTTCCCGTGGTATGTCATTAT
TTTGCAAATTTCTATTATCTCATCATGTTGTCTTCATTGTAATTGCAGCTAATTAGGAGG
CTAGTTAGGAGCCTGGGCTTTGAGGCTGGCTCGGCTGCTGAAAGGAGCCCACCGATTATG
GCCCCGACAAGAGAGGAAGCAGGAGAAAAGGGGAGATTAATGCTGTTACCCAGGAGACAC
TGGCTTCCATCTGCGGGGAACAATGCAGTTTTGTTTTCTCCGGGATCCTGCTCAGATCAA
CAGAATGGGGGCTAGCTCTGCTCTACTCTGCTTGGCGACAATGCCCAATTCTGTCTTACC
GGGAGGCTCAGAGCACAAactccccccccaccaccaccccggtaagacagaattgggcat
tgtcg
>NODE_379_length_474_cov_10.943038
TAAAGATATGGAAAAGCCACAGTCCAGCTATGAATATTTCATGAATTCCGACACAAAGAG
CATGCTAAAAGGATCAAAGAGAAAAACGGGAGAGGAGTCAACGTGAACATCCAAACAATA
TGCAAGAATCCCGACAGTATAGGTCACATGCAAAAAGACCGGGGTCACACTGAAATTGTC
CATCAGTCAGACAAGCAGAACTGATTTGGATGCTAAATAATGGTTTAGATATTCAAAAAT
TCCATATATATGCGAAAGGCTTCAGTGCACCCTGGATCTGGCCTATCAGAGGAGTGCTCT
GCCACCACACTCCCTCATGCAGACCCACGCTATGCCTCTGAGTCTACAACTAACATGCAC
GCACACACATGCAGATATGCAGACATCCAGACACAAAGTACATGTACATACACACGGTCA
CATAACACACATGCACTCTGTCTCATATCCCCAGACAGACATAAACACAGACATATATTA
TACACATAGTGTCTGCATCCTATAAAAATGAAAGCAGCACTAAATAAGGTTCACGATTAC
TTCCAATAATTTATGGAAGCTTTGTGTCAGTTAGAATTTAATTTCTCAGGTTAGAGAGGC
AAAAAAAAAAAAGAACTt
>NODE_380_length_391_cov_15.130435
TCTTTTTTTTTCAAACTTGAGCCCTGATAATGAATGTTCCCCTTCGTTCTAAGCAGCAGC
ACTCTGAGCTTAAATTTCCCCCCTAATCGTTCCCTGAATAGCAGCTCCTCTCCACCTCTC
CGTAGGTCTGGGTGGCAGCATATCTCAACTCGATTCACTGTGACAATATTGTTTGGCTAT
CATTCGCTGCTTTAGGATGAATGGCATCGATCCTCTTTTAACAACATTTGTTTCCTATTG
TGTTCGGGGGGCGCAGCAGAGGAGGGCAGACGTGTGAAAGTGGCTGTTTGATTCTCTTTT
TCATCCCCATGACCTCAGCTTTTGTGTCTCGTCACCCTGGGAATGTCACGCCTCACTACT
CTACTTTAAGATGTTTCAGAAAGTGCCCTTTGTTTTCACTCTTTTTTTTTTCTTTTTTTT
TAAAGCTCACACAAAATTGTTCTTGGTCCCCCCCCCCTCCTGCTATAAAGGATACTTCAG
ACTGAGGCACGGTTCacaagtgcaatgcaatttggcttatcccaacctttgttcg
>NODE_381_length_445_cov_18.912359
GATACAGAGGTAACGGTAGTATTCTTTTCAATGCACTTGGATACAAAGGTCAATTAATGC
TAATATTTTTCCAGTATTTCTATGAATGTGTTCAGAGTTGCTATTTTATAGTTTAGGATT
CGAATCCAGATGATAAGGTTTAAAGCTAACAATCATTTCATATTTATGTCTCTCTTACTG
TTGCTTTTCTCTCTTCTTCGATCTCTCCTTCTGTCCCGTGTGCTGTCCTACCTGACTGTT
GTGTTGTCACTTTTAATTTAACAGTTCAATGGTTTTTCAATTTAGCCTTTAAAAGCTGCG
CTGTCACTTGTGACGAATGTTAATTGCATGATGTTTGTTGTTGTTACTTTTCTTCTCAAT
GACAAGTGTCCCCATCCCGCACACTTCAGTTCTAAACTACGTAACCCTTCATGCCACCTT
TTCCGAGATTTAACACTGTCTCTACCTTATATGAGCCTTTTCTTATCTCTCCGTATTCCT
TAAATTATGAAACAATTTGTCCTTTCCTAGACCATTCTGATTAACAGATAGCATTCTATG
CATAAGCCCCTGCTTAGACCGTGGTAGTCTCACTACCATTATCTATTAt
>NODE_382_length_520_cov_18.365385
ACCAGTCATATGCAAACACATAAAGTATAATGTTAGGAGAAAAAGTTTCAAAGGTGTGTA
AAAATGTAATGACACTAAATAATGACATTAAAGTACGGACAGCACCTCACAGTGTGTGTT
TAGACAAAAATAGTTGCTAAAACCCATCCACTCTCGCTGGCTGTTGCTTGTGGGTCCCAA
ATAAAACCTATTAAACATAATTATTCCAGGCTGATGGTGGCGTATAGTGGTCACAGGCCA
GTGAAATCTGTGAGTCATAGGATATGCTGTTACTTTTCCCTGGTAATGGGAAACATGACT
CCTCTCTCTCGTTTGCTGTTGTGATTGAAGGCACTGACCTGTCATACATTTATAATAGGG
GAGCAGGTGTGGCAGTGATGGACCTTAATTTCCTTTAATAAACCTTTTATGTGCCACACT
CTTAATGCCACGCTGGGCCCTCAGAGGTCCTGCTCATAATAGGTTCATTACTTTTGATTA
CTACAGCCTATTGAGACAAACAACTCCCAAACACTATAGATTACATTCTGTAAAAATGAA
TGTACCTCATTAGTTTGTAACACTTTTCCACAAAGACATGCTTCAACATTTTGTATAAAT
TTGTTGTTCTGAAGGCAAAATGTTGCTCTTACATCGAGCAACCTGAGATTAtgacatggg
catt
>NODE_383_length_398_cov_11.693467
ATAGCTGGTGAAGGCTGCAGGAAGATTTCTGGAATGAGTCCAGAAAGTAAAGGAGTTGGT
GTCTTCCATTTTCATGGGGCAACGGAGGTCTATCCAGTTCAGTAGCTGGTGCCGTCTCTT
CCTTCATCTCCCAGTGCATCTCCTCCTAAGCCTCAGCTCAGCTAAAGAGAAGCAAAAGAA
GAGGGGAAGAAGGGAAGCCCTTATGTTCATGTGTTTTGATTAGCAGGTAATGATCTTTGA
TCTAATGCGCTGACTGGGAAAGTGCGGCTCCCATTGAAATCCGGTGGATGCTTGGCCGAC
CTGGAGCCAGTGTCACTTCTCGTTAGGGCCTGCGGCTCCATGACCTCCCCGTTGCCAGTC
CCAGCCCCCTTCCTCACAGCATGAGCACCCTGCGTAATGATATCAATAGCAGCAGGGGTG
CAATGAATACAAATCCGCGTGCAGAATGTTTGGACAAGAATTCGCTCCCGGCCCTCCCTC
CTCCAGCTGCCCCGCTCACCACCGTTcaacctctatcccccacacaaagggctatggtag
gc
>NODE_384_length_422_cov_5.109005
TAAATGTAAATGCTTTCTGGTTTCTTTACTCCTCTGTGACAGTAAATTGGAAATCTTTGG
GTTGTGGACATTTGAGCTCATCATCTTGATCTTCAGGACACACTGATCAACATTTTTCAC
CACATCCTTCCATTTTGTCGCCCAAATACTAAACCAGCAGCTCTCGTCTGTCGGTATAAT
TGTGTAATCTGGTGTCTTCCTCCTTCGCTCTGTGCTGCAGGGAGGTTGATGCGTTGCCTG
CGCTGCCCGGTGGCGTATCACGTCGGCGACCAGTGCGTGGCTGCGGGAAGCGAGATGATC
ACCAACACCGCCATCATCTGCACCAACCACTTCCACGCCAAGAAGGGCTACAGCCACCAC
AGCCACGTCAACGTCAGCTGGTGTTTCGTCTGCTCCAAAGGTTTGTCTTTCTTTCATCAA
CAGCGAGGGCAGTTGCTAATGCGGATTTATTGATTGTTTTAAGGCACTTTTATGCAGTAA
AGGTCAAATTTCAGCTGCAGGGTTGCAACTTTTACCCTAAACTCCTGTTAAATATTAAAA
AGCCGTGCTGTTTTTctatttatgga
>NODE_385_length_590_cov_7.294915
CACACAACTTGCATTCAAACCTCCTGCAGGAGAATAAGAGAGGCAGAGAGGAATGAGGAG
GAGGGAGGGAAAAAAAAACGAAGAGTTATTTACTGATCCCAAAGCTGACGTAAAATGCTA
GAAAATCTACCCTGTGAGAAAGGAAATGGAGGTTGCTTGGTACTCGCACTCACACCCACG
GAGCACAGGGCCGTATGATTGCGCGCTGTACATCTACGCCCCTACACACACTCACACACA
CACACACACACACACACACAGAATGCAGTTGGCTGCTGGTGTGTCATGTCTGTATAAGCA
GGCATTGATTTTTCTGTCCTGGCCTGCCACCTCCACCATTTATTCTCTGCTTTGCACCAG
GGCCCAGAGGACTAGAGAAATTCTGTTACAGTCCACACACACACAAACACACACACACAC
CCCTGCAGGGCCAGTGGGGAGAATAGAGTTCACCTGTCCAGCGTCCCTGACCACTTAGCC
AGGGCTAAATGAACAGTTAGCAACGTTTTACCTCCTGCTTCTCTCTTAAGGCTCTTGTAT
GAGCGCTTCTTTCTATCTAAACTTCTCAACAGAGCATCTTTCTGATTACTTATCACATCA
GCTAGCTTTAGATAGTCAGTATCAATCCAATGAATGTAAAGCATGATTTAtcgtttggtt
cgagttgttttgtcgtatgatgtcgaaagcgtccttttagaatcggggcaagaatgtgaa
tatgcatgtcattc
>NODE_386_length_634_cov_9.873817
CTGACAGCCAGGAGACATACGTAGCTGTAACAACATCAATGCGCTTCGCCAGGTTTTCAA
GTCAGGGACATGTCTTATAATAATTACTACCTATGTATTATTCATTTTGCTCCAGAGAGA
CAAATTGTCATGGTGCTCCCTGGACGCTTTTCGTGTTTTCCTCTCCTCCCTCCCTCCTTC
CTGTCCTCCTTTCCAGGCCTGGAAGAAGAGAGAAGGCCACAGTTTTGGGAAGAGGGACAG
GGCGAGAGTAGGGGGAGAATGGTGGGGGCAGCAGTGATCTGCAAATCATTTATTTACGTT
TGGCATCTGCATAATGAGGCAGGGAGCCAATGGCAGCCCTGGCTGGCTGGAGACAGGGTG
GCATGCCTTCAGTTTTAATGGGCACACTGAAGAAACTTCCAATCCTTCTTGACATTTCTC
ATAGCGAAATAAACGTGCTCTGGGTCAGAGTGTCTATTAGGAAGATAAGAGACGAACAAG
TCAATTATACTTCAATGACTGCATAGCCAGGGGACCTCATTAACATGATCAGGGAGGTCC
ATGCTGCAGCAGCCCTCTCCTGTGTGTAGCTCCTGATTAAGTTGTGGAAGAATGACATGG
CCTTTTTTTTTGCCTGCTTCATGTACAAAAAAGGCAGGACAAAAAACACACAAAGACGTA
AATATATTCAACTATACATAAGGCAAGTACAAACACACGCACACACACATACACAAACAC
ACACACACAGCagacatcgccaggacgtggtgtctggccagccagccagaaattgttg
>NODE_387_length_471_cov_9.080679
AGACTGCAACACAGCATCTATTCTGACTAAGCCTCTGAAGGACCTCTGGAGACTGTTGTG
ACAAACCCTTTAAAAAGACTTAGCAAACAGCTCCTAACCTTGAGGACTCCTCACTTCATC
TATTTGTGTGAACGCTCAGCTGAAATGATGACAAGGTGCAGGGGTGCACAAGGTGAGCTA
TTGTTTTGGTGTGTAGGATGTGTTGTGTTGTGTTGTATGCATGCATCAGGCAGTCACTTA
AAGAAGTGCTTGCCGTTCCTGTGAATTAACGAGCAGTTGGGAAGAACAGGCCAAGGCGGT
GCCATCTGTAAATGTCACAGGCACTGCTTGCTCATTTTACACATCATTAAAGCCAATATT
CCTAACCTGTATCAGAGCAATCAGGAGCAGGCCATTACTGCGACAGGGGCCCCGGGGGAA
CCACGACCAAACTCAGAAAGAAAAGAGCAGTGAGGAAGAGAAAGATAGAGCACACTCTTT
ATCTCTGTGACACACACACACACACACACTTCTGCACACTTCTACGTGCACACGCACAAA
CAAACAAGCAGCACACCTTCTAAGAATAAACAAACACATGAAATCAGCACCAATACCACT
ATCCTAATAGCTAGt
>NODE_388_length_428_cov_17.049065
ACTATTATTATTATACTATTAATAAATAACAACGCAACAAGAAAAAGGGAACGACTGGAA
AAAGGTGAATTAATATTATTATTGTTTTGTTTTTATTTTTTAGTATTTTAGTGGTTGCTT
TTAACAACATTCATTAACTGACTTAAAGATTATTGAATATTTAATGTAATTGTAGCATTG
TGTTTGTAAAGAGAAAAAAACCTAGTGAGTTGTGTTTCTTGACTTGTGGATTACCAGTGA
AGTGGGCAATCTAGTGCTAATATATATGAGGTCTTTTTTTAAGGATTCTTATTTTGCGAC
AGCAACAGCAGTCATTATAAATGTTCATTTTAGCATCACCTGTCTTCCGTTGTCTTATTC
TTCACCTTCCACCACACTCTGCATCATCACAGTAACACATCGCAAGTCTGGGGGTGGGAC
TGAATGTGTGTTCGCGTGAGTCGAGGTGTGTGTTTGTCGTGAGCGTGTGCGGGAGTTAAC
AAACCTGCGTGTTTAATTTGTGTGTCTATGCAAAACAATGGTACCTGTGGGCGAATGTGC
GCGATTGTGTGTCTGTTTCGGTGTGCGTGGTg
>NODE_389_length_499_cov_9.539078
TGGGTTTGGTGTCTTTTTTTTAAGAATACAGGGGGAACATTAGGAGAAGCATGAGAGAGT
CAAAGTGTCAACGTTAGGTGAGAAAAAGAGTGGAGGAGGAAGATGTTAGAAGAGAAGAAG
AAATAAAAAAAAAAGTCTCATGCACTAGAGGAGAACACGCACTCACACCCCACAGTGGCA
GAAGCGGTGTTGGCGGCAGTGGCAGTAGTGGTAGTAGTAGAAAAGGCTACATGTGTAGGG
CTAGAAACATTGGTTACATCGTGCTGTTGTTGGCTGGAGTTGGAGGCCTGCCGCCTTAGA
GCCCCCTGAAAGGAAGTTCCACTCTGGAACGCACTCACTACATCCATCTGCAAAGAATCA
GACAGCGTGACAGGAGAAAGCCCAGAGGAAATAAAACAACACAGCCAGAGGAGAGAGAAA
AGAGAGAAAAAAAATAAAGAAAAGGCACCAGTAACCATAGAAAATGTCACTTCGAAATTG
GATTTAGGCATTATAGTTAAAAGAAAGAGGGAAAGGGGGATGATTGGGTTTAAAGGCACT
GATCGGAGGGAGCTGACTCCAAAGTCTGACCTCACTTTtactcttttctctgcagaatcc
ttccatacttccagctacagccatgtcaatagtctttgaacaa
>NODE_390_length_517_cov_6.284333
TTAAGTTTCAGCAGTTATTCTGAGCACAGAAGATTGAAGGTGATGCTATGTATAAATGAC
TGAAAAAGGGGGGAAAAAAAGAGGCTATATTTTTCTCATCTCTCATACCACACACAACCT
CCTCCTTTCTTCTACCCCCACACCACCGTGGCAGGAATCCTTTGTCAGAGGTGTTCATCT
GGAACAACTTTGCCACACTTGTTTTCATGTTCTTTTAGATTACAGGGCAGCTGGCCCCAG
CTTTGAAGCTCCCCTCTCCCTTTGTCTCTGTGCAATGCACTCTGGTAATTAACTTTGTCC
TTCTTTTATTTGTTCCAGTCACTCGCAGTCCACTCTTCTGAGCATCTTCTCCCTGGAGTA
CCAGGTTAGAAGTTTTCTTCCTTTGTGAGCCCTGACAGGTGCCTAATTGAATGATGAATG
TCCCTTTATTTCTTTGTAATTGAACTGCCAGCTTTCTGATTGGTTTGGAGGATGCCCCCC
CACCAGACCCCCCGTTTATTTCACCACCCCACCTCCACCCCTTCCTCCTCGTCACGTTCA
CGTTGAGGGCCTTTGCCTGCCTGAGCCTCAGTGGATGTCTGCCAAGCCTTCCCATCCGTC
TGTctaataacatctagcccctgcttatttggtggacctgtaataaattatgctaaacca
t
>NODE_391_length_325_cov_11.880000
AACTAATAGGCCACTCTGGCCGCTATCAGGGTTGATTGCCATATCTGATCATTATCATCG
ATAATACACCATAAAACTGTGTAATTATTTTTTATATGATACTGTATCCACAGTGCCAAG
GTGTCCCTGGAAATTTAGATCTAACCGATTCAGGAAAATAAAATAGGCTCTATTCTATAT
CATTTACCTCTCGAAGCATTTTACTAAGTAGCAACTTGGAGAGAGAAACCTTGTGTTTCT
TCCTCCTGGCTCCTTCCTCACTACCTCTCCCGGTTGATCTGATTATTTTTCCCTTCACGT
TTTGTCCCAATAGCAAATTACCAATTCTATGAATTGCAAAGCAGCCTCAGAGACGCTGAG
GGGTAGAGAGAGAGAAGGGGGGGGTGGATGGGTGGGTGTGTGTGTGTGTGTGGTGGGGTG
GGGGGGATGCGAAGATTGAAAGGGATCTTTGCAAACACAATCACGTTCT
>NODE_392_length_547_cov_11.758684
AGTTCTCATCAACGGCACCCTCTCATTCTTTCAAGGGCTCTACATCCCGCTATTTACTGC
CTCCATTTTCCTCTAGCAATCCTGCATGTGTTTCTTTTATCATTTTGGAAGGCTTTCACC
TCCCCCAAAAAGTCCCTCCGTCCTCCTGCCTTCTCTGCCTGGGACCCCTGTCTGATTATT
ATGCCATTAAGCCTCTCCTCCTCTCCTCTGAAAGAGCAGCAGGGTCCCTCTCCAATCTAA
AGAAGTCCTGGGTTTTTTTCCCCTCCTTTCCCTGAAATTACCCGGCGACGCGTGCCTGAG
TTTCTAATTGGCATGCCCGTCCCTGGAGACGGCCCCCTCCCTTCTTCCTAATGAAAAGCC
TCGGCCTTAATTACACTTTCCAAACGCTGATTGTTATTGACAAAACTCCTGTGGCTCGGA
CAAACGACGGCAGATTAGCTCCATTACAGGCAGCCCTCCAAGAAGAGAAAGAGAGGGATT
TCAAATCGACAATGCAAAGTGAGGGGGGAAAAAGAGGAGCTTTCAATTTTTTTTCCATGT
ACCTTGCTCTTAATTGTTTGGGCCATTGCTCCACTTAAGATGTCTCTTTCTCTCCCGATG
CCTCTTTTCTGTTCCATTGTGTTGCCGTCAGTGTACTTTTAGTGAGGGGACAAAAGCCCA
GTTATGTTACTTGAGAGAAAATGTTCATCTt
>NODE_393_length_313_cov_15.964856
TTTCTCCCCTCTATTTTCTTTTGGTTTTCTTTGTTTCTCCTCAGTCTCTGGACTAAATAT
GTAGCTTTGATACTAAAAGAGGTCATTGTCTTTTTCCCATTTCGCTGCGGAGAACATTCC
TTTCTCCTTTTTTTCTTTTTTTCTTTCTTTCCTTTGTTTTGTTGATATTGCATACGTGTC
ACTGATTGAAATGGAAGGTAGGTAATGCTTTGCCTACGCACGTGATCTTTATGCAGATGA
GAATGTGACAAGCACCCTAGCCTGAGTGACGTCAATGTTTCTCTCTCTCTCTCTTTCTCT
CTCTCTCTTTCTGTTGTTTACCAATGGTCTTTAACCAAATTAATTTGACTTCATCAATTA
TGATTTGACTCTTAAAAGATTGGATTACGTAGAGCTCTGGTTTTTCTCTTTCCTCCTTAA
CTTCATTCTGAAGTTCAATATCCCGCTCTATCTTCCa
>NODE_394_length_438_cov_5.844749
AGCACGGATACATAACAATGACTCCGATTCAGATTTTAAAACTCCCTCAACATCCATCTC
TCCGGTGATCTATCCATTCACTTGCCTATCCTTGTCCATCTAGCCCGGGGCTATGGAAGC
CTAATTGTTTACCAAAGGGTTGCGGCTCATTTGCTCCTGGAGATTGGGCCTAATTAACAC
TAACTTGTCTGAACACCAAGGAGCGCTGTCCACTCCACTTTAATCTAATCTGTACTCTTT
CAAAAAATAATGAGATCATTTACACCTCATTAACGAGCAATGTAATGTCTGGGCATTAAT
CATAATGATTGCTTATCATTTCACTTTGCAATATTATCTCCTCTAATGAAACTGTTCACA
CAACTGCCAAGAGGGCCTTAATTGGTCGTGTGAAATCACAGAGCACCCGGCAGCTTGCAG
CGACGTGTGTGAAGTTCTAATTTGCATGGGTGGGTTGTGGGGTGGGGTGTGGTGGGGGAT
TTGGGGGGTGGGTGGGCACGAGAGGATGGCATCACTTAGGAACACACACATACACGTGCA
CACAGACACACAAAGTAAGGCGCACAGATATGTGGTGGGATg
>NODE_395_length_496_cov_11.506048
GCGATCCTCCAGTGTCATTTCTCCTCTGCTTAATCTCCATGTGGAGATGAAAGATGGAGG
ACGGCCAGCAGTGTCTATGTGCTAAGCTGGGCTCTGGGTCGTCCTACACCCGACACTGGG
TTCTCCCCAGTGGCCCGGGAGATGTCAAGGGGTGAGGGCAGAAGAGAATGGATAGCTGCC
GGCCCCGGAGCCCCTCATTCACTCTCTAACTTGCTCACATTAAAGAGAGCTCTAATCACT
GCAGGGACTTGGCCAATGATGTGGTTATCAAACGGCATATTTCAAAAAGGCATCTTAAAA
GGCCCGAGGGCGAAGAGGCAATAAGAGCACATTTGTATGTGGATGAAAGGGAAAAGTGTA
GACAGACCTTGCATCAGAATACAGCGGGGGGAGATCATTAGCATCTCCAGCAAAATATGC
ACTACCAGAGAGGGAGAGCAAGGTACAGTCAGAGGGGGGGAGAGAGAGACAGAGAGGTGG
TAGTGGGATGGGGTTGCTGGGCTGGGGGAGAGAGAATGGTTCTCTTCGCCATTCGTTCTT
TTTTGTTTTACATAGTTCCCAAAAAGAATAAGAGAACAAATACATTTTTGAACAAaggca
gggctcttgaagtggaagccctttgggggtgtgaggtggc
>NODE_396_length_195_cov_2.969231
TCCTGCTCCGAAAATGCGTTCGGCTGGCTGAAAACAAGGTTTTTGACATGGGACATGTAA
AGTGAATTTCGTTGACAGGAACGGACTTGAAACAGCTTGTGCCGTCATCTGTATCATATT
TGAAGACATTGTGAAGCCAAAACATGATTGTGAACATTGTAGTTGAAAGATGGCAGTTTG
ACTGTTATCCTGTTGTCCTGCTCCGAAAATGCGTTCGGCTGGCTGAAAACAAGGTTTTTG
ACATGGGACATGTAAAGTGAATTTCGTTGACAGGAACGGACTTGAAACAGCTTGTGCCGT
CATCTGTATCATATTTGAAGACATTGTGAAGCCAAAACa
>NODE_397_length_444_cov_9.218469
CTAAGGAGTCAGATGGCACACGAAAGAGGACGTCCGTAAAGTGAGCATTCTCTTTTTCAA
CTAAATACATCTTCAAAAGGAAAAACCCCACAATGTCTTGCTGAAGCCACCTGCACACAG
AGGGCAGGCTGCCACTGTTTCAATGGGCGCTGCATGCACACCCCAGCGGGCTTCCAGATA
GCGGCTAAAGAGCTTATTTCCCAAATCTCTTTATCCTTTCTAGAACTGTGAGACGTTGAC
AGAAAGTCAGTTAACTCTAGCCAGTGGCAGCTGCATGGGTTTTGCATAATTAATTATTTA
TACGGAGCCAGACATAGTAATTACCATCCAGATGAATATGATATTCTAATCAGGCAGGCT
TTAATTTTAATTGCCCTCCAGCATCTAACTGTCAGTGCTGGCCTGGCTTGATAAAGTGGA
GAGTCTCTAAACACCATTAGACATCTGCTCTGAGAGCATTGCCTCCACTACCCACCAGCC
CCACCATCCGCCATAAAAATCAATACAGGACCTGGGTGTGTGCGTGTGATCTTGCTCATT
TTTCTATGGAAAGCCATTTTTCGTCAATGACAAAACCAGAGCAGGGCT
>NODE_398_length_229_cov_10.109170
CATGCCAGTTGCCTGCATGCCTCGTCCACGGGCCTGCCAGTTTCCCTGCATGCATGTGTA
CGTGCCTGCCAGTTTCCTGCGGGCCTGCCAGTTTCCCTGCATGCATGTGTGCATGCCTGC
CAGTTTCCCTGCGTGTCTGTGAGTCCGATGTCCCGCCAGCCCACCTCATCTCCTCACCCC
AGGAATCCAGACAGAAACCTCTGGCAAACATCTCTGAAAATCAAGCTGAAACAGCCACAC
CGTGTGCTCAAAAACTGTCAGACGAGCCACGCGTGCGCGCTGGTCTGGCATGTTGCCTCA
AACCACCTGTGGGAAGCAATGAGGTCTGCTTCCAGACTCTGTGGGACAGATTCTATGTTG
TCACGGATGATGT
>NODE_400_length_585_cov_7.572649
GCACAATGCGAATGATCATGTGAAGGCTTCTGCATGGTCATTGCAAGCATTATTGTTGAA
ATGTGTTACTAGGACAGAGGTATTAACAAGCATGGCCATCAACAGTCATACATGAAAATG
GTTTCAAATAGCAAGGAAACTTAAATGGACGAACACAGTTTTAAAGCTTTAAAAAAGGGG
GATATCTCTTTCTCTCATTAAATCATAAGTCACCAGTACATACGATCCTTTGGCCAACCT
CTTCATTCACTAACACTGAAGGATGGAACGGATGGAGCCAAAAAGCGTGCAGTTGGGGGG
AATTTATGAAAACCTCGTTCCCTACCCCCTAAATTTTTACACTTTCGATCCCATATACGT
TGTAACCTTCCTTATAAGTTGCAAAATTCTGTGAATTCTGCGAGGAAGTTGGGTTAATAT
TCTGTGCATTCTTTGCCACCTTCATTCGTTTCGCCTCGGCTCGGGACTTGTAACAGAACT
CAATCAAGGCCACCAGCATGGCCAAACCGAGTCCTCCGACCAGAATGTAGAAGACCCCAG
CCACGTTGCTCAGGCTGAGGGCACTCGTCTTCTCCTGCGAAATGCACACGAGACGGGGGT
CAGCGGCGGGGCAAAGGTAGGTCAAAAGATTGTAAAAAAAAAAaaaaaaaattgtaaaaa
atttaaataaataaatgtacacaaataaaacaaaatcacagccacaacgagaactaggaa
ataaaatgc
>NODE_401_length_401_cov_7.172070
GGCATGTAGCATTGATTCACTACTGGAAGACAGCACATTTTCCCTTTTCTCTGTGGGCCA
TTTAGACTGCTAAGGCTAGCATTTGAAAAATACTTACCTTGTTATAGAAAGTTTAATGTC
ATATGCAATTGTTTGACCCTTATGAATATTAAAGGATCCCATCTCTGGCCTATTAAAAAT
GCATGTGGCTTTGTGGTTGTTGATCACGTTTAGAACGCCCATGCAAATTGGACTGTCTTC
GCTGTCAAGGCCTAAGATGAATAATGTAGCTGTGTTGTATATTCAGGGACACACCATTGA
CAGTCAATTAACAAGTTTGATTGGTGTGTGAACTCATTCTTTTGAACTGTTAATTTTATG
TAAATAGTATTCCCTCTCCCTTCTCCACTGTCTCTCCCCCATCCAGGTCCAACACAGAAA
GATGTTCTCCCACCACCACAAACCCCCAGATCCCTAATTCCACCTCCCACTAAGAGTAAC
CAGAGTGGGATCCTTAATAATTGATCATCACACACCTGCTTCGTGGAAGCTATGGGAGTG
Tgcct
>NODE_402_length_566_cov_14.083039
AAATTATAGCATGTAACACACTGAAATGTTAAATGTGGAAGGTTTTTTTTTTCTTGATGC
CAGTTATCTAATAATTTCAAAGTGCCTTCTCTCAGCAGAGAATCCTCTGCAGCACAAAAT
CCGGCAACAGTAGTTGTCCTAATACCTCCAGTACAGTACCTGCCTGTATGCCTGGTCGCA
ATCAGAACCCCCTCTGTGTGGAATGGAAGTGCCTCAGCCTTGGTAACGATTTTTCCCGTG
TTGACAAGTCACAACATGGAGATCTACAGCTCGGAGAGCAGCCCTTTGGCTACGCAGAGC
CCTGCTTGCACTGAGTAATAGCAATCTCACAGGAGTAGCAGGCTTTCAGCTGGCAGCAGT
TCATACGGAACAGCTCGCCGGTGCAGCTGGGAAAGACAGAGCAGAGTGGAGAGGGAGAGA
GGAGCTGGTGGTGGTAGCAGTGTGGAGATGGAGGGAGGGAGGAAGTGGAGAGGAAGAGCT
GTTAAGAGCTTTGGGCGGTTTCTCTGTTGTTGTACCACACAAGTGCATCCAGGCCCTGCA
GGACAAGCCTTTAACAGGCATGAGGGATGGAGAGCATGAGAGGAGAGGAGGAGGCGGCAG
TGGAGGAGGTGGTGGTCTGGGGAGCTGAAGCCGGCCAGTCGTGCCAGACGCCTGCTCTAA
ACAGGGATGTGATTTATTGTTTGACTGTCTCACGTTTCACTCCTAGAAAG
>NODE_403_length_548_cov_8.436131
CCCCCCCCCCGCCACCCCAAATCCGCCCGCCCGCACCCAGACGTCTCTCCCTCCCTGCAG
GGGCGCTGCCATCAAGGCCAACTGTTCTACCCACTCACAGCAGAGCTGGACTCGTATGCT
GGCCTCTCCATGGCAGTTCCACAATGATGTCAACAATGGGAGCTGTGACATCATCACTGA
CATCACACAACCTGACCCACAGAGATTGGAAGCGGACCTCATTGCTTCCCACAGGTTGCT
TGAGGCACATGGTCTGGCTGTTCCAGTTTGATTTTCGCAGATGTTTGCCACAGGTTGCTG
TGCTGTTTCCTGGGGTAAAGAGAACTGAGAAGCACGGACAACGCAAAGGTGAGGAGAACG
CAACGTACTCGAGCAAATTGTTCTGACTGACCATGCAGCGGTGCCTCTTGAATTAAGGCA
TTTTCTTCCGAACCCAGCTCTCCAGCCCAACCCCAGCGGCACCCGGGTGCAGTTGGATCA
CGAGGTCGGGTCTCCGGCCCCCCCACCAGGCCCCTTAAATATCTCCGCCCACACCCAGGC
ACCTCTCCATTTCCGGACGACGCTTCCGATCGGACTCAGAAACACGCAGGCAACTGGCGG
GCGCGGACAAAGGCACGCAGACAAGTGGCAGGCGCGTGGACAGGcacgcgggcagccggc
aggcacgcggacaggcacgcaggcaaattggc
>NODE_404_length_395_cov_9.217722
TACATCACTTTATTAAAAATAAATAAATAAATAAATGGCGGTCTCGTGCTCCACAAAGGC
GTCTCTCCCGTCTATCAGGTTGGCTGCCTTACCCAACCAGCTCCTCCTTCCATTTCCCTC
CCCCGGCTGATCTCTCCTTCCATCCCCAGAGGGGGTGAGGGAAGTGGGGAGGATTTTCGT
GCTGCCGGGGGCGACAGGCTCTCTGTGCCATCCACTTACACAAACGGCAGGATCAGCGCT
CCACACAAGAATAATTAGAAGATAATGGGTAGTAATGCGGCCCGATCTGTCCCGATTATC
TCCTGGCACCGACCGGCACAGCGCCATCTGGTGCCAGATCTCGGGGCAGCGGCTGCTCTG
CCACATGAAAAGAAGGTGGGCTTAGGCTTAATCTCACACCCCATTCTGTTATTGACTGTC
TGTGCGGTGCTGCATTCAAAAGTGAGAGTGTGTGCGTTCGCATGTGTGTCAGGCTGTGTC
TGGCCCTCCGAGATGGCGGATATTTATCACAGAGAAAAAGTGAGATTGCagttatatga
>NODE_405_length_808_cov_7.371287
AAGTGACAGAGACTCCAGTGAGTGAACGTGAGAGAGGTGAGGAAGGAGGGAGGGTGAGGA
AGAAAGAGGGAGAGGAGAGAGTGAGAACAGTGTTCGGGAAAGAAGGGGGAAGGAGGGGTG
GGGGTGGAGGGGCTCAGTTGTGCAGGTGTATTGTCCAGCGGAGGGAGAGGGTGCTGGGAG
ACAAATGAATCCAGCAGGCATTTGGTACACACCGGAGATTGCTTATCGATCCAGATCGCA
GTATTCAGGCCGGCCTGAGAGAGGGCTGAGAATTTTCTGAGGGAGTTAATAACCTGGCAG
CTCAGCTGTCTTGTCCAATTCACCAAAGGCAGAGGCCTAATCAGGGCTGGATTCCTTTTT
CTGTCTGAGGAGGGGGCTCCGGCCCTCCACCCTCTCTTTCAGCTTTGGCCGCTTTCTCTG
TCTCTCCATCTCTCCAGCCCTCCTCTCATCCCCCCCTCCCTTCCTCCCTCCCTCCCTCAC
TTCCACTCCATCGGAGCTCTGAAAGTGATTGAAATGACAGCCTATAGAAAGAGGCTAATC
AAATTGTTTATTATCAGTCTGAATCAATATGTATGGATTGTTAAAACATCAAAGTCAGCC
CCTGGAAAAGTAATAGTCGCCGGCTGGCAGCAGCTGCTCAGCCAAGGCTAGGTCCCTGGG
AGCCTCGCTCCATTTAAAGCGACTTTCACTCTTACTTAAGTCCTGATGACCCGACGAGGT
CAGTTGGCTGAAGGGGATGTACATGGCTGTTCTACAGCGCTTCTGCATAAAACCCCTCTA
AACTTCCCTCCAGCTACTCAAATACACGTCTATTCTGCCCGACTGATAAACAATCCATCA
ACAAAATAAATGAGCCACCATGGTACTGAGATAAAGACCATTGCTCACCTACTGTGCTCC
AAGCAATATTTTGGACCACTGGTCACTGGTTCCCTCAAATTCAATATTTTGc
>NODE_406_length_776_cov_11.201031
TAGGCGAAACTTAATCAGCGACTCCCCTCCCTAAACAATCAAATGTTTTCCTGTTGAACT
TCACTTCTGTATTCATTAACCAATAACCATGTCTTAGAAATCTATCACACAGCATAAGTT
TACTCTGCCATTAGTCGACAAGGCAGTAAAAGCAAATGAACTGTCACTTCTCAGTATATG
TGTGTCTTCACTAGACAACAGTAAGAATTTTTCTAATGTCAAGAGCAGAGCTTCTTCTTT
CTTTCCGCATCTCTTCACCCACCCTCCCTCCACCACCTCCCTCCATCTATGCATTCGTGT
TGTATTATGAAAAAAGCAAACACGATTATTTTTGATTTCCCGTTTGCCTGAGCAGTACAT
TTGGCCCACCCCTCTCTCCCCCGACCCTCTTGATTGAGGGCTAATGAAAAAGCTGTCCTG
AGCGTCGCTCCCTCCCTGTATCCATTAAGAATAATTAGACGGGAACAATTTTGATGCCTG
TAACCTCGGCGAGTGTGGCTAATGGTGTTATAAATTGCTCCTTGTCCTGGGCCCTGCAAG
CATTGGCGCGCGGCGGTGGGGGCGAGACGCTTAATTCAAAAGCACTCTGTCAACAGCACT
GATTTGTGTGGTTAATGAGAGCGTTTAAAACAACAGGCGCAGCTCATGCATCCTAATGCT
GATGGCAGGAGCAGGTTCGATAAAGAGGCTTGTCCACCATAATTAGCTGCGACAAACGCC
CAGGATTAAGAGACAGGGGGCCGAACATAGTGTGCCCTCTTAAAATGAGCCCCGTTCGCT
CTCACTCTCCCTCTGCCTCTCTTTGACTGACTCTCTTCTTATATCCTCCTTAACAGCAAG
ACTAACTGCTTTTTTCTGTCATGTGTGTCTTTTGGTCTGACaacgtcactgccatctttt
ctttcataattcaatgtagc
>NODE_407_length_535_cov_7.343925
CCCAGCAAAATTTAAAAAATCATCTCATAATAGGCTGTTTCTGCGGCTCCTAACGGGACA
AAATGACGAACCTGAGAGATACATGTTGAACATGAGGTTTCCTCCGCAGTCCTGTCTCAT
TGTGTTCACTTGTTCAGAAAGGGTTGGATTTCATTTCGTTGGTGGCGGAGGAAAAGATTT
TTATTAAACTTTATCTCATAACTGTGATCTGGAATAAATGCGGGTGGACAGATTGAAGTT
TCCAGGCAACTGTCACTGGCCCCCATCTCTGAGACAATATTCAGACAGCAATTTCCCCTG
GTGCATTGCTTTAATTAAAAGAGCAATTTACCTCTGTCAGCCCGCCTGGTGCCCACAATA
AAAAGAGGCCGATAGAAATTCGGCCCTTATCAATCCACCATCACAGTTTAATAAAGTTTC
CGCGTTAAGATCTGAGTTTCTATGGTGAATTGAAGTGTTTGACATGGAAACCAGTTCAGA
TCCTCCTCACTTTTCCGCCTCTTTACCTCTCGGCAAACAACAAAGACCTATTTCATGTTG
GAAAAAGAATATTTACCTTGAAAAACACGCCTCAGTGCACATGAGAAAACAAGAACATTT
CATCCCTCCCCACCTTCTCTCTGTGGGTTTAAGGTTATATGGCCTCAATCTGAGGGTAAT
GAGGTCATAActttaatac
>NODE_408_length_473_cov_12.632135
TGGATAATTGAATGTTTTACAACACAAACTGCATATATATATATATATATTTCTGATTGT
TTTTTGTTGTCATCTGCATTTTTTTCATTTGATCTGACATTTATTCAGTTTAAGGTCGAA
AATGACACTGGCATTCCCTTATGCTAACACTCCTTCATATTTGCTGTGCAAAGGGGAAGA
ATCAAAGTGAGAAAGAGAAAGGAAGAGGAAAAATTAAGGACTGCTATTCCTGTTTTTGTC
TCTCAGGTGAGTGAGACTGAGATCAATGGCCAGTTTGAGTCAGTTTGCGAGTCCGTTTTT
AGTGAAGTAGAATCCCAGGCCATGGAGGCCTTGGACCTGCCTGGTTCGTTCCGCACTCGA
AGCCACAGTTACCTCCGTGCAATTCAGGCTGGTTATTCCCAAGATGACGACTGCTTGCCT
TCAATGACATCCTCCACTGTCACTTCAACTCTCAGATCCACAACAGGTAAAACAACCCCC
CCAAATGAGAGAGGGCTTAGTTACATATCCTCATGCATCCTATACATGCGCACAAACTTG
ACATACCTACATATGTACAGTGGGGAACCCTTGAGCTTCAGGGATGCCAGGCTGAATGAC
TCCAGTTATTTTCTTTg
>NODE_409_length_398_cov_8.449749
GTCATTTCACCTCTAACAAAATGGCATTAAAGCTACAATAAAGGTCATTTCACCTCTCAA
AAAATGGCATTAAAGCTACAATAAAGATACAATCATGGAAACGGACAATACCCCAGACCA
CGGGGCTACATTAAAACTACAATACCATGACTTCACTAAAAGAACCTATGGAAAAAACGC
ACAACCAAAAACAAGAAAAACAGCAAATCAGATCTAATAAAGGAAAAACTCAATTGGACA
TGGGACGCACCCCGAGATCTGATCAACCTCGGGAGGGCCTTCCTCAGGTGAGAGTGTCTA
GTGATAAATGGCCGAAACACTCGATGATCCTGGGGTCCACTACTGACGATGTGTCCTGAA
ATTAGGGTTCCAAAATTCCAAACATTACTTCTAAACTCAATGTTGAACTCTCAACCTCAA
TTGGACGTGGAACCTAAACCTAACCCTTATCCTAACCCTAACCTTACACCTAAACCTAAC
CTTAATTCTAAACCTAACCCTAACCTTAATTCTAAACCTAACCCTAACCTTAACTCTAAT
Tc
>NODE_410_length_374_cov_11.703209
GGAGGTTTAACTTCAGCGTGATACCCCACAGCATCACCTGTCATAAGTGCAAAAGAGAGA
TGGCATGCCTTTGTGAAAAAGAATGCTGCTTCTGTCTTTTTTGCATCTTGAGAATGAGCT
AATTGTCACCGAGCTGGCAGCTGAATAGAGGCAGTGAGTTTAATCTGACCACAATGACAT
GTTTGATTGGTCCGAGGCAGGCTGGGTACAGAGGGTGGGGGGTGGCCCTCTCTTGTGGCA
GCAGAGAACAAACATAAATCTTCTTCAACAATCTATTTTCCATCATACTTATTCACAGGG
GACATCTCAAAGTGGTCTTTACCCTTTCTGTCAATGGCTGCCCTCATCCATCAATTTCAT
AGAGAATTATACCCCAGATCAATGTAGTTCACGACCGCTGAGCATTTGTCGAGGGGTGGT
GTAGGTGGTTGGGGCGGGTGGGAGGCGGAGTGCTGGCTGTATGCGTCGCTGCTTGTTCTC
AGAGGCTGATGGCTACTTCTTGTTGGTCACCCTCTCAT
>NODE_411_length_772_cov_5.689119
ACAAATAGTGTGCTATCATCTTTCTTGTTACACCGGTACTGGGTGAAGAGTTTTGATGCC
CGCTAGATACATGCAGGTGAAAGTAGCAGCTGCACAGTACAAATAGAAACAATAAGAAAA
AATTACGACCCTGACAAAAACACAGAAACATATCCACAGACATGCAGAGGGCGCAGAGAC
TTGTTTTTGTGAGGCAATATGGAATAACTCATTTATCAAACACACAACTAGAGACAGAGT
AAATATACACACACATAATTACAAAAACATAGACAGATAGGCAAACACACAAAGAAACCC
AGAAGCAGTCACCCAGCCATACACACCACACACCTAACCACTGATAATCCCCCAGACACA
GGAACACACACACTCACACACACACACATACTGAGCATCATTATGTTTATCACTGTGAAC
CAGCCCACCGACACCCATCACTCTAATTCCATTTGTCTGTTTAGATTCGTTTTGCTTTAA
TCCTCCCTTGTTTGTGCACATCTGCAAGCACTGCAATAGTACAGACCCAGCAAGACCGGG
AATGAGAGGGAGAGAGACACATACGGGAAGAGACAGAGAGTGAAAGAGAGTGAAAGAGAG
AGAGGGAGAGCGCTCACAGGGAGCACTCTCCCTCCTGACATCCTGGTCCCTGTAGCTCCA
GCAGAAGGGGCAGACAGGCGTATCTCCTTGCCCAGGGAGAAGCTCCCTGTCCCAGCCACA
GAGCCGTCGCCAGGCCCGCAGGCCCCTGTAATCACTGCAAACAGTCAAACATCCAGTCAC
ACAGGCTCTTACACCAACACAACATTACAGGCTTTTTACACAGTATTACACCACATCTTA
TTATCCCATTCAAGTCCCTCTATtagctcaattggatggtgggattttcatttgtaaatt
gggggattttagatta
>NODE_412_length_460_cov_11.597826
CAAGTAAGCGCTAAATGGATTGGCTGGATTTTAAAAAAAAATTTTAATTTTTTTTTTATT
TTTTAAAAAACCACGACAAAAAAAACAATTCGTAAGAAAATCGATTCAGCTTTTGTGTTC
CGGAAACAAACAATTCTTCGACATTAGAAATCCATGCATATATGTATATTTTTAGATTTT
TGTTAGAGCCAACACTGTTTAATAAAACATGTTCTGATTCTGCTGGTGTTATCCCCAGCT
AGAAATTGGTTGCCAAGCATTGCATCATTCCTTTCATGTGACTCCCATACGCCCCAAATT
CGTCCTGGCCGTCTTATGACTGCATCACAATTGCTGCTCGTACAAACTATACAGGCTGGA
GCGAACAACCAGCTGAAACGACGCTACGGCCCCGCCCCAGTAGTAATATCCGGACTCTCT
ATTGGATGTCGCCAAGGAAAAGATCTTAGCTCCGCTCTCCTGATTGGTCCCCTGGAACGT
CAGTCATTATCGCCCAGGCTAGGTTGTGCTGAACCTACCTTCCCATGCATAGTTTGGTTG
GCCTCTACCCCAATATAAACACCGCCGGGAGTTTCCGTAAAATCACATTCAGCCGTCAAG
ACtg
>NODE_413_length_302_cov_6.079470
GTCATTCGTCTTTATCAAGCGCAAGGGAGCTCAAACAAAAACCTACTCAGGTTGTAAATG
GTCGAAATGTCAATTAGAAAAAAAAATCATCATTAGGTTTATTACTCAAATTAACAGTTG
CTCTCAACCATTTAAATCATTGTTGGTGTTCGCCGTTAAAAGGGAGCAGTTTTTTTTTTT
CTTTTCTTTCAGTCTTAGTAGTCAGACACATCTCCCTTTGGACTCTGACGGAGTGATTTT
GGAGGTATTATATTCATGAGGGGTTCCAGTAATTGGATTAAATTGGTTCCAGAATGTAGC
AATTTATATTATAATATCCCATTACTTCTAATACTGTTCTTAATTAATTAGCCTGATTTT
TTTTGGTCCGTGTTCCTGATAAGTTAAGTTGGCTCAGGAGGAGGTCCGTCCCATGGTGAC
GTCTCGCCGCGCTACATCAGTCACAc
>NODE_414_length_453_cov_11.525386
GCTTGTGTGTATGCAGCCATAAGACTTTCTTTACTGAACATGTGTATATGCAAGTGTGTG
CTGCATGTTTGGGTGTACACTGTGCTTTTACCGTGTGTGTGTGTGTGTGTCTGTGTGTGT
GTGTACGCGCCATGCCTGTCGGGATGTGGCAGCCCTCTCAGCCATGTCAGGGACAGCTTC
GTCGAGGGTGGCAGCCGGGGAAAATGATGATGATGAAATTAAAATTCTGCGCCTGGCAGA
AGGGGCTGCCGCGATTTCACTGGCGGCTGTGCGCATCGATCTGTTCCAGCATTTGACTTT
CAACCATGACAAAACTGTGGGCAAATTAATTGTTCTCCAGGATATTAGGCATCAGAGTCC
ATTAATCCTCTCTGGAGCGCCACGCCGCATGAATACTAATCGTCTTTCCAGGCAGCCGTC
TCATCCCTTGCTCCCTTCTCTCTTTCTCCTCGCTTTTTTCCTCCTTATCCCTCTTCTTTT
CTGACTCTTCTTTTGCTCTTTACAAATATTCTCTGCTCTGTTGTTTCTTTACTTACTCTC
TCTCTCTCTCTCTCTCTCTCTCTCTCTCTCTCTCTCTCATTGCTGTCTCAAATGTTt
>NODE_415_length_733_cov_11.001365
GTGTCTCTTCCTCCTTTGCTTGAATGTCACCACTCTGTGGGAGGATTTAACGTTGCTTTT
AACCCTCGCCGCCTCATAATTACCTTGACATTTACCCTTCATTCAATCAAGTTTTTAACA
GCAGATTTATTGCGATGACTTTTTTGTATTGCAGAAGGCAGCAGTAATTATGCAGGTTAT
TAAGAGTCTTCATGTTAATGCAGTTTTACATCTATAATATTCGCCGTACTCTGTTTTCCT
GTATGGAAGGAGCGCAGTGTCAGCTGCCCTAAGACAGAGTGACACAGGAAAGGACAGAAA
TACTATTAGATGAAGTATCAGATGACTTGGGGTATGAGGAGTGGAACGGGGTAGCACTGC
CTATCCCTCCTTTATTGCTCAGGTTATTATCACAACTGCTGGGGAATTGTCGAGACGGGG
AGATAGGAGTGGCAACGATCCATCCGGGACTCGTTCATCACCACGCGCCGCAGCCCCCCG
AATAGAAATTACATCTGCATCTGAATTAGTAACATTATTCGCCAATTTGGCTCAGAGTGA
ACATTGTTCCATTGAAGGTGGAATTAAATTAGAAAATGAGTGAGTCTTTAATTTTCAGAT
TATAAATCAGGGAATATAATTCACCTCCTTGTACCTTAAGGGCAATCACATTATCCTAAG
CGACATTTTATCCTCAGCCCCGCCAAGTGATCTCATCATGATACACAGACACACACCAAT
CACGCTTCCTGGGGAAGTAAGAAATACATCTTCTCCTCCAGAATTAGACGTAAAATATGA
GTGTCTCCTCCTGCATGAGAGCTTATTTTACATGAAATTTGATGGCCCTTCTGAACTCAC
AAACAGTATAGAGAATTACTTGGTTTGAGTGATATTa
>NODE_416_length_591_cov_9.343486
GATGACAAAGTGACCTAACAATGGCATTACGGGAGTTTGACAGAAAACCTACAACGTGAG
CGCGAGATAGAGAGAAAAGTCATTCTGTCGAGTCCAGTCTTTTGCCCCAGAAAATGTCAC
TGCGATGACTGAAGACACAACGTCCATTTCCACCACCATCCACTCTCTCTATCTCTCTCT
TTCTTTCTCATTCATTGTCACTGCCTTTTCCCTTTAAGTGCACTTTCGCCCACACCACTT
GGAAATTGATTGAAACAAAATGTCACAATTATGCCCTGTAGCTCGCCGCTTCAATTATTC
ATCAATTAGGGGCTAGGCTCCTTTTTTTCTCTCCTCTGAGCTGATTTTTCATTCAGTTTG
CTCGAGATGTATGGCTCCCCTGCTGTTAACCAGTCCAAAGTCATTAGTTTCTGGGTTTGC
AATTAAACCTGATGCATTATGCATGAGGCTCCGACTCAGCAGACACACGCAGCAGCGGCC
GCAGCAGCTAGCGAACGAGCTAGTAAGCTCTGGAGGCGTGGATGGGAAATTAATTTGCTA
GAAATTAAGTTCTCTCTATCCCTCCCTCTCTCTATCTTTCTCTTGTCTGGCAGGTTGGAA
CAGATGCCACTGGCTAGAGATGGAGATAAAGGTGGGGCAGCATTGGAGTGCAGTTTGATC
AGCACTGACAAGGAAAgacgacctctatagatttctagtcaaaatgtgttggacatactc
ttaacattcacattg
>NODE_417_length_495_cov_9.020202
TCTACCCATCAGATGTTTTGATCTTAAATAGAGATGATGAATTTAGCTCAAGCACTTAAT
CTCAAGTCATCATCTCTATTTAAGATCAAAACATCTGATGGGTAGATTATTTTCCCCACT
GCTCGATGAGGATCCCTCGCTCCAGAAACCCCCTTTTAGGAAGTGTTCCCATGTTTGACA
GCATGCCAGTCTCAACAAAGGGGAAATGCTGAGTTCCCTTTAATAGATCTATATTCATTT
TCAAATGAGTTGATTAGCCAGCACAATGTCATTGGATTCAGGGGCCCATTACACATTTAT
GATGGTAAATTACTGAACATTTACAATCCAAATGAAATTTCATGAGGAGGGGATATTGAA
AAAATGAAGGGAGAGAGACGCTTTGCGTTCATCCCTGTAGCCTTGCCTCATTGCATCTCT
CTTCCTCTCCCTCCCTCTCTGTCTCTCTCCCTTTTCTCCCCCACTCTCTTTTCGTCTGTC
TCTCACACTCTCTCTCTCGACTCTTGTCTGTTTCTCTCTCACATATCACATCAGTGCCCC
CTGTGGTCCAAGTGGGCATCACATGAGGGTCTGCAGCCGTGCGCACTCGACATTTAAGGA
AGTGTGTTGTTTTCAtactgccattcaaacagcactggc
>NODE_418_length_512_cov_9.267578
GCGGAGGCACAGATCTCAGTACAGCAATCAGGAGAAAGATGATATATAGCCACAAAGGTG
TCACTTAGATGTTTATGTGCTCTAGTTTTTCAAGTCAAAGCAAAGAAAGTCACAGTGGTG
CATTTCTTATCCAGCTACCAGTCGCTGTTTGTCCGGGTCAGAATGTCCAACGGACTTTAA
CAAAGTGAAGACAGACCACAGCAAAAAGTTTACCATTCTATTTTTAACTCCCATATAGCA
ATTTCCTGGTTTTGTGGCGGCAGTGATCTGTCATGTGGCTGGGAGGTTGTGCTGTTTGCA
CTGATATCAATTAAAAGTGGATTAACGGGTACATAATGACCTTTAGCAGTAAATTGTGTG
TAATGTTGCAAGGCAGGATACAGTATATTCCCCAGATGTCACACCAGGCCCCTGACGTAT
GATGGAGCAGATGTCTTAGCCAGTCCAAATGGCCCTCTAAGACACAAACACACACACACG
CACACACACACATATACACACAGGCTCAGGCTGACACGCATGCATAAACATGTGTTCACA
CACATTCCAAATGGTGACACACACGTACATAAACACAAGGAGATGCAGAAATGCGCATGT
CGTCTGTCTCAGTTGCTCCAAATATTTAAATGCTTAATTTTAATGGAAAACTGTCg
>NODE_419_length_648_cov_5.864198
AAAAGGACAAAGAAACAGAGGGAAAGAGAGGGAAAAAAGGAGAATAATGACATGTTAATG
AAGAGCAAAAAAGATTGTGAACCAATTTGGTGATGCCTTAGGCGTTGTATTGCCTCAGAG
GGCGCTTAATGCCCCTGAGGCCTCTAAGCAGTTTTCTCCAGGGGACAATCCTTCCCTGTT
TGAGTCCAATTTGACCTCCGTCCATTCTTGATCTAATGTTTCAGACTCCTGCCTAACCCT
AAACCCAAAATTTAATTCTAGTTCTAATCTGGCCCTGCCCCAGTCCCTAACCCTAACCCT
AACCACAACCCTAATCTGGCCCTAACCCTAACCATCCCCCCAACCCAAATTGTTTTTCTA
ACCCTAACCCTAACCACTTTCTAAGCCCTAACCCTAACTCAAGTTGCCCTCTTAAAACCT
AATCCTAGGACCCTCCTATCTAACCCCCAGCATTTCTTTCCCCGCTCCATGAGCCCAAAA
GAAAACCCTAGAGAATCCAAGTATAGCACAAATAAGCCCAAAGAAGGATGAAGCCCAAAA
GGAGGCATAAGAAGAACCCAAAAGGGGATACGAAGCACAAATTTGGACCAAATTGCTCAT
GGGGAGAAGGACATTAATAATGGAAAAGGAAAAGGACGGGAATTATGGAAGGGAATTACT
AAGGCAAATTGATTTACTGTAAAAGACTGAAAAGGTAAAGAGGGATGGGAGTAATTAAAA
CAAGTTGGTTGTAAACAATTGGGTAAAAACAAATGAATAAAAGGATAAATTCATCTTTAT
TAAAAACAAGTc
>NODE_420_length_319_cov_7.473354
CTCCCCTCTCTGTATATAAACCCTTAAAGCCTTGTCCCACACCCAATGAAAGGCCACTGC
AATCTGTAAGCAACCCTGTTCCCATATGGGCTAGCCTGCCATGGGCCTCGTTTGCCTTTG
TCCTGTGGCTCTCTGAGGGCCAAGCCCTGCACGCCCCAGCCTAGCTCCAGGCATTTATTA
AATATGCACCTTCCAGTCGCTGTGAAGAAAGATCCCAACCAGCTAATCTCATCACAGACT
GGGGACCCTCCACATATGTAAATCTACATCTGTTCCCCTTCAAAGAAAGAGATTCTCCAG
GATTATCCCGCACACAGACCCAGACGCATACACATACACACATGGAAATGTGCTCACACA
CAAACACACATAAGTACTCTTTCTCCCACATGGCCACTGCCAATCAAGATGTACGCCCTC
TGCCACATGTAGTAGTCTGGCATCCACAGACTCCAAatgtacc
>NODE_421_length_540_cov_7.803704
GACGAGTGTGCTAGGTAGGTAAACAACGGGATGAGAATGGCTTCCATTTGACAGGTGTTC
CAAGGCGAGCGGTTGCTAGCAGCAGACCGATATTTGTGTCTTATGGTGACATTAACAGCT
ACAGCAGGCTAACACAAACCTGGTGGAGGGCGGTGAGACCGTCTACATTGGCGTAGTTGA
TGTCAGCGCCCCGGTCAAGCATTCGGAGCACCTCCTCGGTATCGCCGCTTGAGCAGGCGG
CCAGAAACACGGCGCCATCATCGAACTTCACCTTCGTCTTCTTCTTTTTCAGAATAGGAG
GCTCCAGGTCCGTTTCCGAGCCCAGCCATCGCTTTAACTGCTCATTCCTCTTCTGCTTGG
CGTCCGCCATCTTCATCCCCCTCCTGTCTCGGGCTTCTTATCTTTCTCCGAGAGAGGATA
TACTTTATAGTGGCACTATCCCACAGCGCACTGGGGCGTGGGAAGGGAGGGCTGGGGAGG
AGGGGGGGCCGAGAGCGAGAGAGAGGGCGTCTGGATTGTTTTCCATAACCTCGCGAGAAC
TGGAGCCCAGGAGCTGCAGTATAACGTCATCATGAGCAGATTATGAGGGGAGAGTGAGCA
GGGTAATCCCTTATAGACTGTGTACACCAAATAAGACAAGAGTGCTTGAAAATATTACAT
AACACTCcactggctcacaagcat
>NODE_423_length_499_cov_10.909820
ACATTCTCGCAACACAAATGTTGGCGTTAATGGGAAGAGAGTGTGACAAGTCCTTTTTTA
TAAGTGTGAATTACACAGTGTCATCAATACAATGTATAGTCGACAGTATGTGTTAATAAT
ATGTGATGATAACCTATAAAATGGTGACAGAAAATGGGGTTCATTCAGAGGCACAGAGAC
TGGCAAACAGATAAAAAAGGAAATGTGTGGCATTAATTCCAGGCCTCTATTTATCCCATT
TCCTATACTCTCTTTATGTATCTAATATTTCTAATTTACCACCGTCCAGGAAAAGTGACA
CAAGAAGCCATAAATTCCCTTCTAATTCCAAATAATTCCGATTACATGGACGAGTAGTTT
TCAATCAGAAAGATAATCTGGATGATAGATGGTGGGATAATTGGCTGTCTCTGCCACGTA
AATATTGTGTCGTTCTATTAATCTTGCCGAATGAAGTGTCAAGCTGTCACTCATTCGTCA
AACTGAATTAGGAAATATAACGAATAAATAAATGCACGCGGGTGGCAGTGGAAATGTGTG
TTTCCGTGTGTGTTTCTTGTGCGTGTGTTTGTGTGCGAGGGCTGAGAGGATGAGATGAGA
GCAGAGCGTTGCAGCGGTCctgagtcaaggaaggagacgcgta
>NODE_424_length_548_cov_14.032846
ACCGAGGACTTAACTAGATGCTCCAAAAGCCGAAAATTCACCTTAAGACTTACAGTTAAA
GGCAATAGCAGTGATATCTGTATTCTTTATTTAAGTATAAAATGATTTCACACTACCATG
ATGTCCGGTAAGCCTGTCAGCCAGCAAGTTTCATTTTTATGATTGTATAAGCCAGAGGGC
CAGCAAGCTTTTCAGTCACAACCCATCAACCCAACCTGTGTGATGGTATCTGCAAGTTTT
TCTGGAGGTGGGTCAAATCTAGCTTAAAAGTCGGTCCCCTTCACATCCAATTCACCGTCA
CATTCTTACCTACAGGCAACCTCTGCTGAGCCCCGGTCATTAATCAAAGCGGAGTGCTGT
CCTGACCTCAGCCCCTTCCCTTTGAAGTGCTCTGTCCTCTGCAGCATGAGGAAATCATTT
GCTGCCTGATTCAATGAGCCATCAGTCGAGCCAGCAGACCTAATGACATGTGAGAATATT
AACCTCCTACCACCAAGAGTGCTGCTGCTTGGGAAGCAGTCTATTATTCATCCAAGGTTT
TACTCAAACCCCTTTTTCACAGCCCTGCCTCCCTGTTAAACCCTTCTAAAAAAGCTGTAG
GCATGAAGCCATCCAGCACTCAGTTCAGATATTAATCCAGTCATTCTAGTCATTGTCTGG
ATTTAATGCTACATTCTAACACATAACTTcgc
>NODE_425_length_411_cov_13.145986
GTATGAGGTCACGTCAACTTCACCGACTAAGAGAACATGATTTGGTGGTGTTATTAACAA
CATTTTCAGGGTCAAATCACTGTCTGGTATTATGTAATCTTTAAAATATTTCGATAAACA
GTCAAAGTGAGAATTGATTTCGGGTATCTTTTGCCATAGTACATACCACTATACCATGTG
TATTTCAAGACAATTCCAACAATAAGATTGTCTCTACCTGTCCTTGTACAGTGGGGACGG
GAGACCAAAAGTATGATGAGTTGAAATGGGAATCGTCCATTATTTCTGTAATTAAAAAGC
AACACACTTAGAAAACACCTGTCCTCCTCCTCTTTTTTTTCTTACTGTCAGGTAAAACTA
GACAATGCATGGCTGCATTTTAGTCATCTTAATTTGTTTCCCTTCCTTATATCCTCTCCT
CCACTGGTTGACACACCGAATATGTCAAGTTTCAAGATCAGTGTGCAGTGTTGAAATTCT
GATGCTATTAAATTTTGGTCTACAAAATTCAGCCACTTTTACCTCATTCCAAGACAGTGG
AATGGGCGTGGTTGt
>NODE_426_length_335_cov_3.829851
TTGTATAAAACAGGACCTCGAAAAAAACAAAACACCACACTCTAGCACAAACTGTGAGGT
TGGGGCGCTGCACACACAGCGAGTTTCACTGGGCTCCCAGTGTCACGTCGCTCCACGTGA
GCCGCAAAGGGTTTGCAAAGAGCGGACTGCAAAATGAGTGTCAAGGCCGTTTGCGTGCTA
GTTACATTTCCAAGCAAACAGGGCAACGGACAGAGCGCATGCCGGCCAAAGTACGACTGG
TCATCCCACAGACGGGCTGCAATAGCATTGGACGGAGCCTTTGGCAACACGGGGAGGTGA
GGCCAGGCGCACTGGGCTTTGCCGGGGAGCTGCCGCTCGTCACAGCGTCAAGCGAGGCGC
ACCACGAGGGTGGTGGCTGGGACCGCCAGCCTTTTGGGCTGCTGGTCAGCGGAGAGGCAC
ACTTACTCTGGTTTCTCTTCAAAACGCACAAGTCTTTCGCCTTTTACTAAAGACTTCCg
>NODE_427_length_323_cov_9.470589
AAAACTCCACACGTCACATGTGTGAGAGCACCCTCTAACACACACACACACACAGACACA
CACACACACGCACCTCTCACCCCATGCCTTTTTCCAGGGCTCTGGCTCCCTCCCTGCCTC
TCTTTCTGGCTCTTTCTCTTTCAACAGAGCCAGTTAATTACACCCTACTGCTGCAGGCAG
CTTCAAACCACCACTAATTTAGAGTTCCATTACAGTAAACTGTTCCACATGTGCATCCAG
GGCCCAGGCAGGCTCGGGTGGCCACGTTTCAGGAAGGAGCAGCCGCCGATAGGCACCCAC
CCCCATCCTGCCAACACAGCCATACTGCCATCTTTCTTCTTCTCCTCTTTCTCGCTGCAC
TTCCCGCTTTGTAGCTCTATCTTTTCCAGTCAATTCCTCATCAAAACTTCCATGGATTTT
GTTTCCCCCTGCCATTTCTGACCCATCCCATGTCTCCTCTCCATAAt
>NODE_428_length_602_cov_11.780731
GAAATGCTTAAATCACCCCTCACCCCTTTATTGCACCTCAGATACCATCATAAATGTTTT
AGAAGCAGCAGTACAATATGGAAACAAAGAAAGGATAAATACTCAACTCCCTGCAATGGG
AATAAGGCCCCAAAATATGTTTTGGAAACATAATCAGCATCATAGCAGCTCTGTGTGTCT
GTTTACATTGTGGCCGCCATCGCTCCCCTCTCCTCCAACAAACAAGAGAATGGGGGTATG
GAGGAGAGGAATAATAATAAAAATAGAAGAAGAAGGAATTATATTTTGCATATTATTTTA
AGTAACTGTTCAAACTTCATTTCAGAATGGTAATCCACAAAACAAATATGTAGCCGCATA
TTTTAAAAGGGAGGCTCCGCTCGCTTCAATTTCCTATTGTGATGTTACGCCGTGTGTTTG
CTCTTTGTGTCTGTTTGAATTGATTTGCGCAGCTCGGCAGACAAGGGCTGAATGCTCAGA
CCAAGAATCCATAATTTCATATGATCTGATAGTTCTGCAGTATTACATTGATTTTTTCCC
TCTCCCTCTCCCTCTCTTTGGTGCTGGTGTTAACAAACAAGCAGAGGTACCTGCGCTCAA
GGATCCAGAGGAGAACAAAAAGAGGTGTTTTGTTCGGGCTAAGGTGATAATGTGGAGACA
GGGACATGTTTGTTTGGGAAAGGGGATATGTTTGTTATGTGTTGTTTTATGAGGAGCTAC
TTCCCACATAGTCTattaggtatgtg
>NODE_429_length_502_cov_11.001992
TCATTTAAAGAAATGAACCGTTTATATTAACCACAATGAAGACAAACTGGTACAGTGTCT
GCTCTTTCCTGTGAAAGTGATCACATCTTTATGGCTCCCGTCACTGCTCTTTACAGATCT
GTTTCCCAGAGGTATTTGATGTGGAGAGCCAAAGCAGGAGGAAGTGTGGGTCTGCAGCCC
GCATGTTAACAATGGCTCTCCTCAGACCCCCCGGCCCAGGCCCAGCCAGTCATGAAACAC
CATGGAGATGTTATTGACCTCAAGGTTAACTCTCCTCAGGTAAGCCTGGGAGATAATGGA
CAAAGAGCAGTTCTTTTACAGGTGGAGTGACACGGCATATCCGCGCTGCGCAACTCCTCT
CGCATTGACAGATTTTCTAATTCACTGCAGATTCCCATAAAACTGGGTGGCCAGGGCCAG
CTCGAGCCAACAGAGGGCCCATTCATGCTGGGTGGGATAGGGGGCCTGGCCAAATTAACC
TGGATTAATTTAAAGGAGCAAAGGGTCTTTACATCCGAATAAAATGAAGATCAATAAATT
AAATGTCCAGGTCAGGATGTCAAGTTGCAGCGATGATCGACTTGCATACAGAAAGTTACG
TTCTTTGGCTTAGGCTGGGCTCAAGACAAGAAAAAAAAAAAACTGg
>NODE_430_length_438_cov_11.511415
AATTTGAAACATATTTGCTGTCACTTTGTTGTCTCGTTGCGTTTGTAAAATTTGAATCAT
CCCAGAAATTAAACGAGCGCGAGCGCTCTCTGTGTATGTAACACAAGCAGGGGGAAAAAA
GATATAAGCGGTATAATTGAACAAAACATGTAACCTGTCTAAATCTGAGCAGAAAATGAG
GGAAAATGAAAATTCTATTAGTCTCTAATGTTCCCTCTGCCCCCCTCCCATGTGCTCTTC
ATCTCTCCAGCAAAGTATTCAAATGCAAGCCCTGCCTTACCTCCCCGTGTCTCTTTTTCT
CTAATTATCCATGAGGTCAGTAAGCAAAATGGGGAAGAAGCCAGGAGATCAATACAAATT
ATCCCTGAGCAAACCAGTGCTGACAGTTTGAATTGCAGCATATGTTTACCCAAAATCAGG
CAATTTATCTTAATATCAGGCGAGTAATGCAGCAGGGGTGAGAGGTCACACAATCTCTCC
ACCTCATAATTACCCGCCTCTAAAACAGGAAAGTGGTATTGATTGGCCGCGGGCCGGGAA
GCGGGCGTGACTGGAACGTGCCAGCGACCCCCCCCCCCCCCC
>NODE_431_length_330_cov_6.054545
GGCGCGCCGAGTGGTTCCCATACACAAGTCGTCGGGTGAGAAACCTCGATGGTCGTAGCA
TTCTGGTGAGATCTATGTGGTCTTCCCCTGGGCCGCGCGTCACGGCCAACTCTGAGATTC
AATAGAAGTGGAGAAAAAGACCTCTCTCCATTTGGAGGCAGAGAAGGAGGAGGGGTGAAA
GGAGGAAAAAAAAGACTCGAGATCCCGCCTCTGGGGCTGTCAGATCGCAGGACTTTCTTG
CATCTGATTGGTTCCAGAAGGGCAAAAATTACTCAGCAAACACGACTATTATTAGCTGCT
TAGCAACAGCTCACTAAAGTAGAGAGACCACCCAGGCAGACAGACCTCATGTGTGCATCT
CCGACTTCAGGGGAGGCTCGCTGAGAGCCGAACCCCTCGGTGCGTTTGGGTTTCCACACC
GCGTTCCGTCGCTCGAATGAAGCGTTTCCCGGAGAGGAGCTGCAGTCTGCGGCA
>NODE_432_length_691_cov_12.396526
GGAGATTTATGTCAGCGTGACTGTCAATCATGGATGGTGGACAGACGGCGAAAGTCAAAG
ACAGCAAACCAAAGGGGCAGCCAGCGCCGTGCTCTACCTCTCATTTTATCCCGCTCGCTC
CCTCTCTCTCCATCTTGTGGCCATATGAATTAGTGTGGTGAGAGGAGAGAATGAAGAAGG
TGGGAGGGGAGGATGGGGAGTGACGGGAAACAGACGGGTATAATATTCTCATCACTCTTC
ACTCTGCAGTCGTTGGTGAGGAGCGTGGCCCAGGGCACTCAGCGGCCCAGCCAGCCGCCT
CGCAGACCCTGCAAATATTCCTAAACCTCAATTTTTCATATTTCCCTGTATGCATAAGGA
GATGAAAAATCATCCGATCATTTGTATTGTCTGACTGAGGTTATACACAAATATTAGTTT
ATCTACCGCACCTAAGATTGCCTCCCTAAGCAAGACGGATTGGTCTTTTGGAGAGGGCAA
TATTCCCCGGGAACATATTCAGTCCATCTTTTATGTGCTGCAATTCACAGAGCAGCAGGT
ATGAGTTCCATCTCCAGACAGGCTCGATAAAGCTAAACACCCAATAGAGACACTGCTTAT
TACACACAATACGCTTTAATTGCCAGACAATTTTCGGCTGGGTAAAATTTATAGTTTTCA
AAACTGATCTCATGCAAAGAGGCTTCATACCTAATATTCATATTCTCCGCACATTTACTC
AACACTTGGCTAAAATGAATATTAAAGCAAAACAAGCAAAAGAatcaatttgatgtgaga
ggagggggaaaagagagaaaaaaacgctttaaatcacaatctcaaatgatttccg
>NODE_433_length_549_cov_10.770492
TGATGATTTGAAGATAATTACAGTGTATTTATTTTCTCCTGCTCTTCCCTCTGTCTCTCC
CTCCGACTCCCGCCCCTCCAGATTGTGAAGTCGAGCCTCTAGCAGTGTAGTGCTGAAGGT
GTGTTTGTGCTGTTATGCCCTCTGGCTTGGCTGCCAGCTTACTCCCACTGATCTGAGCCA
GAAGGCAGACTGCCGAGGAATACCGATCACCTTGCCCAGACCGAATCCTTTGAGCTCTCT
CTGGCATCTTTCCCCCTTCTGCCAGTTTCCTCCTCTGCTCCTCTCTTCCCCCTTCTGAAG
TTGACAACAAAGACATCCTCAGGGTCCTCCTTGATGTGAGACCCACTCTTGATCTTTTTT
CCCTATGTTTTTGTACCTTATAGTTGCACTACTTTCATATTCCGCTAGCACAATATTTAC
ACACCAGAAGACAAAGAAACAGGGGTCTTTTCATGTAGAAACCCCTGCCAACATGTTAAT
CACCTGAAGACCTGCAGTGGTCATGTTGGCCCGGCAGAGGCAAGACATTAGTGAGGCACC
TCTGCACACTGCCTCCTATTTGACCAGAGCCTCCAGATATTTTGCAGGTTGTACAAGAGT
ATCTATCTATCTATCTATCTATCTATCTATCTATctatctatctatctatctatctatct
atctatgctttcggcacacactgttctgtcatc
>NODE_434_length_693_cov_7.907648
GCGTCAAATAATGCAGATGCGCAGAATGTTCCGCGTCAAGCTATGGAGAAGCGTAGAATG
TTCAGTATTAGACAATGGAGGAGCATGGAATATTCAGTTTGAAACAATGGAGGAGCATGG
AATGTTCGGTGTCAAACAATGGATAATCATGGAATGTTCAGCGTCCACCAATGAGGGATA
GCAGAATGTTCAGTGTCAAACAATGGAGGAGTATGGAATGTTCAGTGTCAAACAATGAGG
GATTCCAGAATTTTCAGTGTCAAGCAATGGAGTAGCACACAGTGTTCAGCATCAAACAAT
GGAGGAGCATGGAATGTTCATTTTCAAACAAAGAGGATGCCAGAATGTTCAGTTTCAAAC
AATGAGGGATTCCAGAATTTTCAGTGTCAAGCAATGGAGTAGCACAGAGTGTTCAGCATC
AAACAATGGAGGAGCATGGAATGTTCAGTGTCAAGCAATGAAGGATGGCAGGATGTTCCG
TGTCAAGCAATGAAGGATGGCAGGATGTTCAGTGTCAAACAATGGAGGGGCGTGGAATGT
TCAGTGCCAACCCATGAGGGATAGCAGAATGTTCAGTGTCAAACAATGCGGGAGCATGGA
ATGTTCAGCGCCAACCAATGAGGGATGGTAGAATGTTCAGCGTCAAACAATGAGGGATGC
TAGAATGTTCAGCGTCAAACAATGAAGAAACACAGGATGTTCAACGTCAAACAATGGAGG
TGCATGGAATGTTCGGCTTCAAACTATGAAGAAGTCCAGAATGTTTAGCTTCAAACAATG
GAGGAGCATGGAATGTTTAGTTTAAAACAAAGGAGGACCGCCAAATGTTCAGCGTCA
>NODE_436_length_529_cov_9.604915
GGTTAAACAAGAGACATTTTGATTAATATTTTCCATTTGTTTAGCGAGCACTGAGCTAAA
ATTAGATGGCCATCCCTTCCGTCGACAGGACAGCAGTGACTTTGGTTTCCCCGCCAGGCC
AGTCCGACGCTCACACACACCAGTTCCAGGGAGGAGAGGAAGGGAGGGAGGGCGGGTGCG
GGAGTAATTTCAGCGGATTGTGAGCGGACAGTAGCTCCGCTGGGAGAGCTGGCAATCATG
GGGGAAACAATGTTTACATCGATCAGCTGTCAGGAAGATTTATGGCCTCATTTTGCTGTA
ATGGAGAATTAGTGGGGAGATTATCAGCGACTCAACACCACTGCTTGTTACCCGTGTCCA
GGCCTGGCAATTTGTCTCTCCCCAGGAGCAGCCCAAACACTTGTGACAGCACCAGCACTT
GCCCTAATTCAATCAAGAGAAAATGTTGGAATTAATTTGTTACAAGAAAATTTAAATATG
TTCCAGTTGAGCAGTGGCCTATAGCCACTCGAAAAAGCAAAGGGGAAAGAAAGAAGGGGA
GAGAAAGCGTCTGATTTATTGTGCTGGGCAAGATATTGATCCAGTTCGAtactggcctgt
gcgcagagggtttaatgtgtaataatatccaatttaaagctccttctcaagatcatggct
gtaaagagaggag
>NODE_437_length_294_cov_7.074830
AGGGTTAGGGGAAATGTTAGGGTCAGGGCCAGATTAGAATTTGGGTTAGGGGTTTGGGTG
GAACTCAGGGCAAGAAGCCTCTGAATAGACAGAGGTTCGAATTAACTGGAGGATTATTTG
TCCTTCCTGTGGCTCTACAGGAGAATTCTGTCTCCTGGAGCAGACTGCTTATAGATCTGA
GGAACATTTCGCCCTCTCAGACAATACAACGCTAAAAAGCATTACCAAATTCGGCATGTG
CACGGCAGTCACGCACGTAGAGGGCCAGGGTCCCCGGCAGCAGGACCCAAAGGGAGAAGG
CGTGGGCGGATTAGTTTGTTTTGGGCCCCCGAAGGGACCACAGGCCCGGCCCCCGAAGGA
GCCGGTAGTGCACGAGCACTTAACTCCCCAGGATCCCCCCGCCAGGGTCTTCACCCTCAT
CCCAATTTTTAAGTGTCc
>NODE_438_length_700_cov_18.074286
TGCAGGGACGCTATTATAGTTGATATGATGTAAAGTTATAGCTTGTGTGTACATCATACA
TTACTAAATAATAATTGTTCATTGTATCTGACTATATACATTAACAGAAAAAGACATTAT
GTCTATGACCTGATGTTTAAATGGGATTATCTCTCAGAACATTATTAATAGCATGAATGA
GGCATTATTTCACAGCATCTGTATGCATGATTGAAAAAAATCTAAGAGGTTTCAAGCATG
GGAGGAATTTTTACATTTGGGAGGGAGGATGCAATCAGTAGCTTGGGACTTGCAGAGGCC
TCCTCGGGTGACAAATTGAAAGTGTCTCGGTCTAGTTTATAGCCCTGATCAGGTCAAACG
AAAAATATTGGAGGTCTGGGTGAGGAGACAGGCCCGCCTGGTGCAGATAAATGGACTGAT
CATTTCTTATTGAGAAACAATTCCTAAAAGGTAGTTTACTGTGTGACTGGGGAAGCGGCG
AGCGGAGAGCAGAACACGCACCCACTGCTCCCTCCCTGACCCTTCCTCCACTGCCGGAAT
TAAATGGATAGAGAGAACGCGTGTTTCTGATGGCACTCCTCCGCCAGAGAGACACTCCAT
TTGTTATGAAGTAGGGGTTCTGATGAAGTGTAGGGAGCTCCTTTTTCTTTTTTCCCCCTT
TTTTCATCCTTCCTTTCTCAGGCACTACAAGGCCGGCCTTCAGTCTGCTTCACATGAAAT
GGATGGAAGGAGCCGATTGAATTTTACACTCCCCTGGTCATGATTAATGTGTTTGGTGAG
GACTGTCTTGGCAGTGAAActtcactaccactagctggcgctcaagctcctccatggctg
tggc
>NODE_439_length_611_cov_8.932897
AACACACTAATTGGACCCACATAGATTGCACTAATGATTCAACAGCAATAGTTAAACACC
AGTGTTGTCCATATCCGTTGGCCTCCCTCTATTAGGGTTTAATAGTGAGAATGAGAATGC
CAGAATTTTTGCAAAGACATGAAGCAGGCACCAGTGGATTTTTTTTTCTATTTTTAATGT
TTTTTTGTTTGTTTGTTTGTTGGTTTTCATGGTGACTGCTATTTTTTTGTTATTGTGTGT
TTACTGTATGAATCACTATATGAGCTCCTAAACTAATTAAATTCCTCTGTGCATCGGTAA
TGGGAAGCTAAGAGATATAATTGTTGTCATTTTCATGCCATCCTTTTAATTACTTTCTGG
TTCCATTTCATTCCATTTGAATTGACAGCCTGATCAACTTTTAATTGCCAGTTTTTGCAA
ACAGCTTATCAGCCTGTTCCAAGCCTGCATGCAGAGTACTAAATGACCTGGTCAAACACA
CTCGCAAACACACAAACACGCAGCAAATCCCAGAGCAAATGGATACACGTGCACACTGAG
CACACACATGCATACCAACCCTCCACACCAGACGCATGGTAGAGTTTGACAGAGTGAGAT
GCGGATGCAGCAAACAGAAGACCCATTCATTTCCCTATAGAACAGCAGTAGCAGGAAAAA
GGGGAGGGGGGGACAAAGCAGGGAGAGGGAGAGCTGGGAGTACGATAGAGATAGCAACGA
GTGAGGTAATCCATCACTTCATCCATAAgcacctg
>NODE_440_length_291_cov_2.690722
GTAACTAGCCTGCTTCTTCAGATTTGCAATCTGATATGTAAAACACCTCAAGGCTTGGCA
GGAAGAGGACTCAAACCTCTGTCTATGGGGCTACAAGCCACCGCTTAAAAACTCAGCCAT
CCTACCTGTGGCAATCACACGTTGATTTTTCTCGACTAATCACAAAGACATTGGCACCCT
TTATCTAGTATTTGGTGCCTGGGCTGGAATAGTAGGCACAGCTCTGAGCCTGCTTATTCG
AGCAGAACTCAGTCAACCAGGCGCTCTCCTCGGAGACGACCAAATTTATAATGTAATTGT
TACGGCACACGCCTTTGTAATAATTTTCTTTATAGTAATGCCAATCATGATTGGAGGATT
TGGAAATTGACTAATTCCCCTTATGATTGGTGCTCCTGACATGGCATTCCCCCGAATAAA
CAacatgagcttctg
>NODE_441_length_675_cov_6.082963
ATTTTTTGAGAGGTGAAATTACCTTCACTGTAGCTTTAATGCCGTCTTATGAGCTGTCCT
TCTGTCGGAAGTGAGTATACCTTTGTTGTGGCTTTATTTTCACTTTATGAGAGGTGAAAT
TACCTTCACTGTAGCTTTAATGCCATCTTACAAACTACCTTTCTGTCAGAGGTGAGTATA
CCTTTGTTGCAGCTTTAATGCCATTTTGTGAGAGGTGAATGCACCTCTATCTCGGCTTTA
ATATAGTCCGGTGAACTGGTATTTCTCCAGAGGTGAATCCATCTTGGTTGTTTTTAATGC
AGTCCTGTGAGTTAGCATTTTCTTAGAGGTAATTCTACCTTTTTATCTGATTTGATCCTC
TTCTTGGATTTCCTGATGTCTGTTTTTCCAGCAGTGCCCTTTAGCCAAGCTAGTTTATCC
GAGAAATAGAGGTTAAAGCTTTAATTTATAATTAGTAGTTAATGATTTGATCTTCTAATT
CAAATTTTGTCTTCCTATTTGCTTGATATTAGGTCTTTTAGAAGCAATACCTGTGCCCCA
GTACACCGCACGACCCCAGGTATTGCTATGCTAAAGCTAAAGCTAAAGCTAAAATTAAGG
CTATAGTTGAAGCTAAAGTTAAGGCTAGAGTTAAAGCTAAAGGTAAAGTGATGATTTTGC
TACTCACCAAGGTAGGTTTTCTTCTTTCTGTCCTCCTGAGCTGTGTCTGTTCTACCAGTT
TTACAGATTGTTCCTACTGATTCCAGTCATGGTTTTGTAAATAAAAAAATGTTTTGTCAA
AAACTGACTTGTATTGTTCTTTGAGCATTATCCGATATg
>NODE_442_length_543_cov_3.703499
AATAAAAACCCTGTTTACTGCTGTTTCAGGAATTTTCACAGCTAAAACGAGTCAGTAGGT
TGTTAGAGATGGACTTATCCAGTCTTTGTTTTTATATTTTAATGTGACTAATAGCAATAA
GAAGAATGCTCGTTAACGTCAGTTTTATCCTTTTTAAAATTCTCGACTTTCTGCATTGTT
TTCCACTTTCTGCACAATGTAATCTCATTGTGCATTTCTTTCTTCTCTCCACAGTGGCCT
CCTCCTGCATGACCCGCCTGTCCCGCTCCCGCACCACCTCCCTGTCCTCCTCCTACTCCA
TGGATGGGTCCCGCTCTCGCTCCCGCACCCTGTCGCAGGGTTCCCAGGGCGGACAGATGC
CGCCCAGCCCCTCCCAAACCATGGAGGTGTCCTGCTGAAGCAAAAAACGAAATAACATAG
AACGAAGAGAGAGAGAGAGAGAGTGAGAGTGGGAAAAGAGAGGAAGCAAAAAAAATATAA
GGAAGGGAAAGATGAAGCATGACAATAATGCAGGAACAAGACGAATGGGTTACTTATTTG
TCACTAAACAACTCCCATCATTCCCCACAAGAGCAGAATACAGAGAGAGGGAGGGAGGGA
GGGAGGGAGAAGGGAAACAAAGTGATTTCAgtggaagataggaagccgtcctccacattt
tgcaccacatacaagtccaacccttca
>NODE_443_length_664_cov_12.837349
TAACACACAAACAAACAAGACAAACAGATTAATAAATGAAGGTTTGGCCGCTGTTGATCA
ATACCATGCATTTCATCACATCACTGGAGATTAGGATTAAATGGCATGTGTGATTTTTTA
AAATTTACAACCATTGCAAATGTGATTAATCTTGTGTCTTACTTGTACTGCGTTACATAA
TTTTGGTTTTAAAAAAAAAGCTTGTACCCTGATTGTGTAACTGTCATGTTGAAACACACT
CCTGGTGGCAGCAGTGTCTTTGGCTCGGCATGTTTTACAGGATGACTCACAGGCTGATGG
ACAGGCAAATCGATATTTTGACTTTGGCCACTGGATTTTCTCTTGCAGGAGGAGCGACGG
TAATGGAAGAGGACTGTAAATAAGTGGAAGGTTCTTGACAAATGAATCCATTAACATTTG
CCTGTGTCGCCTGGCGAGCAGATTTGCTGTTTTATGGAGCAGGAAAAAAGAGCTAGTAAA
TCTGAGGGCGCTGTAAGGGTGAGGAGCTGAGAGCAAGCTGGGGAACACATCTCCCATGAT
GCAGCACTTTATCTCCCTCCCAAATGGCATCTTTATCTGCCTAAATTAAGTTTTGATTCC
TTGCCACATACGGAGCTGCAAATCACTTTTAATACTGATATCAAGAGCAGCAGTAAAGTG
TGCCCAAAGCGATGGAAAGCAGCTTTATTGTGGTGGCACATAACTGCCGTCACCACCATT
CACTGTCTCTCCGTGGCTCACAGTTGTAAAAAAACATCAGCCCCAAACCACTGCTTTGTG
TGCAAATCATATTATGCCacttgtcata
>NODE_444_length_538_cov_15.078067
TAAAAGATGAAGAGGAAGGCAGATGAAAAAAGGGGTGTAATTAAAATATCAGTCCTCTCA
TTGTCAGAAGTGCGAGTGTCATCCATTGTGCACTTATTAAAAAGCTGGGTGGAGGGGAAG
GAGCGAACGGCGCTTAATTTCAGCAGCCCAAAGTGTCTGGTAATCTGCCCATGGATGGAG
CTGGAAAAGGCTGTAACTCATGTTTAAGTGTTGGGGCCGTGTCATTGCAGGTTCACAGTC
ATGCATTTCTGTGTTGACACCCATCGGGGCAGGGGATATTTGGCAGTCAGGAGTAATTTA
ACTTAATTAATGGGATGCATATTTGATGGAGGAATAAAATATCCCGGCTCAGCAAAGTGG
AAAAGGGGAAAGATTTAGTGGGAGTTAAAGGTGGAGGGGAGAGTAATTTGTGCATTCAGT
TACCGGCTGCTTGAGAGACAGAGAGGGAGAGAGCAAAGGAGATGAGAGAGAGGGAGAGAG
GGAGAAAGAGAGAGAGTGCGTCAAGGCTGATAAAGATGGCAACCGGGAGAGAGGAGGAAG
CGGAGGGGAGGATGAGAGATGGATGGTTGACACAAAGCTGAGCTGATGTGTAGAGGGGAA
TGGGCTGTCCCTCCATTGAGAGGGCCATCAGACTGACAACGCTTGATTTAATTGATATCC
GAACTGAGCCCtattctcagcg
>NODE_445_length_430_cov_15.293023
AATAAAAACAATATATTGGTCAGGATATTTATCTTTTTTTCCCTAAAATTGGCATTTGAC
ATGATGATATTCTATTGCCGTCTGGGGGAGGGAAGGGACAAAGGTTCTTCTTTTGAGTTT
ATATTCAAGTTTTCTCCTTTTTTCGTGTATAATTTCTTCTTTTCCTGTTTAAAAAGAGTT
CACACTTTTGTGATTTGCGTGTGCTGCTCTTCATCAAAAGGTTCATTTTCCGGATCAGAG
TCAGTGGTGTCAGAGTATCGATAATGGTCTGGCTCATTGTCGCTAACGTCCGGGGTGACG
GATGTTGAAGTGCTAGCCTCAGAATTCGAAGGCTCCTCCACGGTTTTCGTAAAATACAAC
TTCACCTGGAAATTAAGACAACTAGCTTCAGTGTGTGTCATGAGATAATCAGCAACACAA
TCATCATTGCTATATTTGGATTAACGTCTTTGGTAAAAACTAACAGTAAAGCAGTAAAGT
TTTTAACAACAGTTATTCCAATATAATAACATCCCATTTGCCTCTTAATCCCAACCGCTT
CTTTCACTGCTTACCTTgaagtttggcgagaagt
>NODE_446_length_495_cov_11.668687
CCTCTGTGTAGTGATAATCAGGTCAAACTGCACCTTCTCAAATGCCTTTCATGACGGAAT
ACCTGCAAAATGAGTAGCGTTCCAATCATCCTCAGCTGGTCATTGCATTTGTGTTAATAA
ACTCAGTATGGATAAAGCAGTAGTGGTAGGATCTTATATATTTTGCCCTTTTCTTGACTG
TTTTCTTTATCATTAACTAGCATGTTTTTCTTCTTGCCTTCCTGATTTGTGTGTGTCAAT
CTGCAGGTTCTACTGGGACTTGATAATGCTCATCATGATGATGGGGAATCTAATCATCAT
TCCTGTGGGAATAACCTTCTTCTCAGAGCAGACCACCACCACCTGGCTGGTCTTCAACGT
GGCTTCGGACACCATCTTCTTGGTTGACCTGGTCATGAACTTCAGGACGGGGATCGTCAA
CGAGGAGAGCTCCGAGATCATCCTCGATCCCAAGGTCATCAAGATGAATTACCTGAAGAG
CTGGTTCGTCGTGGACTTCCTCTCCTCCATTCCAGTGGATTATATCTTTTTAATAGTGGA
GAAAGGCTTTGACTCGGAGGTTTATAAAACAGCCCGTGCCCTGCGAATCGTCCGCTTCAC
CAAGATCCTCAGTCTTCTGCGTCTGTTAAGACTCTCCCg
>NODE_447_length_332_cov_5.219880
TTGCGCATGTGCCAGTTGCCTGCGTGCCTCGTCCACGCACATGCCAGTTGCCTGCATGCC
TCGTCCACGGGCCTGCCAGTTTCCCTGCATGCATGTGTACGTGCCTGCCAGTTTCCTGCG
GGCCTGCCAGTTTCCCTGCATGCAAGTGTGCATGCCTGCCAGTTTCCCTGCGTGTCTGTG
AGTCCGATGTCCCGCCAGCCCACCTCATCTCCTCACCCCAGGAATCCAGACAGAAACCTC
TGGCAAACATCTCTGAAAATCAAGCTGAAACAGCCACACCGTGTGCTCANNNNNNNNNNC
CCTCTGGCAAACATCTCTGAAAATCAAGATGGAACAGCCACACCGTGTGCTCAAAAACTG
TCAGACGAGCCACGCGTGCGCGCTGGTCTGGCATGTTGCCTCAAACCACCTGTGGGAAGC
AATGAGGTCTGCTTCCAGACTCTGTGGGACAGATTCTATGTTGTCACGGATGATGT
>NODE_448_length_145_cov_4.227586
TTGAAAGATGGCAGTTTGACTGTTATCCTGCTCCGAAAATGCGTTTGGCTGGCTGAAAAC
AAGGTTTTTGACATGGGACATGTAAAGTGAATTTCTTTGACAGGAACGGACTTGAAACAG
CTTGTGCCGTCATCTTGATCATATCTGAAGACATTGTGAAGCCAAAACATGATTGTGAAC
ATTGTAGTTGAAAGATGGCAGTTTGACTGTTATCCTGCTCCGAAAATGCGTTTGGCTGGC
TGAAAACAAGGTTTTTGACATGGGACATGTAAAGTGAATTTCTTTGACA
>NODE_449_length_420_cov_5.666667
CTAATCAGGCCCTAACCCTAACCAGAGCCCCATTTGTGGCCTAACCCTAATCAGGCCCTA
ACCCTAACCAGAGCCCCAGTTGCGGCCTAATTTTGACCCTAAGCCCAGGCCCAATTTGTT
TCCTTAACCCCAGCCCAAACCTCACCTGAACCCAAACCCTAAACCAAGGATGTTCAGTTC
AGGCCTAACCCTAAACTAAGAGGTTCAGTTCAGGCCTATCCCGGATTCCCACCTTAGCCC
TAACCCTAAGATTTACCCTTCGCCCCATTAGGAAGCCCAAATAGAGATAGCCCTAAGAAG
AGGCACAAAGACAGCCCAAATATAAATAGCCCTAAGAAGAGGCACAAAGACAGCTCATGG
GGTCCGAGAAGAGGAATTTTGAGGAGGGGGGGAAGGTTAGGAGGTCCGAATGGGATTTGA
TTGCTTCAAAGTATTGCTAGGATTTGATTGCTCCTTGTCTTATTGTGAAGGTAAAAGGGA
AGTGAAGGTTGTCCTTATTGAGGCAGATTTGGCTTACAATACGACAAGGAGCAATCAAAT
CCTAGCAATACTTTGAAGCAATCa
>NODE_450_length_478_cov_3.464435
ATGACTGTGTTCACCTTGTCTTTGTCTTGTTTCAACTCTGCCTTCAGTTTCATGAGATCT
TGTCTTTCGTCCTCCAACTTTTGCTTCCATTCATTTTCCATCTCTTCCCTCTGGCTCGTC
ATTTCAGACAGCAAACGCGTCATACCGACCTGTTGTCTTTGCACCATCTCGGTGCAGCAA
TCCATGGTGTTTTTCTGACCATCAAGTGCTGCAAGCTTTTGTTCCAGTACAGTGTGTATC
TGTAGTGCAGCTTCACTGTTTTGTTGTAGCCTGTCCATTTTGTCTTTTATGTCCTCACTC
ATCCTTTCATGAAGCCACTGAAGCTTTTCCCTCAGACTTTCTATTGATTCCAGTCTTTTC
TTGACTTCATCTTCTTTCACTGTCAGCTCAGACCTGTCTCCTTCCATTCTGTCTGATTCA
TTCAGCATTGCATCTCTCTCTCTCTCCACGTCAGCCTTCATCTGACTGACCTGCTCTCTT
TCTTCTCTCAAGGTTTTCATGATAGCGTCAATCTCTTCTTCCTTCTTTTTGAGGTTATTC
TTCTGAACTTCCACTTCATCTCTGTCCAGGATCACTGTTTTCTTGATAGTTTCCAGTTCT
TGTGTTTGTCTCTTGAACTCAt
>NODE_451_length_349_cov_9.355301
CACCCTCTCGGCTCCCTTCTCTTTCCACTTCCTTGTCTCTACATTTGTCTCGGCTCCCTC
TCCAGTGTTCCCCGCACGCCTCCTTCTCCTGCCTTCCCACTTCACCTCCCTGCCGCCCCT
CCCTTCCCGTCCCTCCCCTCCCTCGCCCCTCATCTCTGTCGCTGTTGGCAGCCTATTTAA
ATGCTCCATTGGAGAAGGATTAAGGTTTATGCAAGGTCAGTGTGGGATGTGATAATTATA
ATCACAGCTTTTTGCCTGGCCAATGACGGCCATTTGTTATTCTCAGCTCAGTGGCTTCAG
AAGCCCCTGGGGGGAAGCTGGTGGGAGGTGTTGACAAGAGGCTGGCTGATTTACTGGGCC
TCCCCCTCCTTCCCCTCCTTCCCCTCCTCTCCCAACACAGGCCTGGCTTTGGGCTTTGCA
TGCCTCCGCCCTCTGCCTCCTTCTCCTCCTCTCTTCATCCCTCCCTTATCTCCGCTGTCT
TCCTCTTTGTACa
>NODE_452_length_625_cov_10.571200
TCAAGTTTCTCTCTGACCCAGGACATTAAATAAAACATTGTATGGTTCATGAAAGATTAT
GAAAGAGCAGAACGTAAGCAGCAGGAGGTGTAAACTCAGCACAATTCATTCTGGTATATA
ATGTCAATGCCAGCAACCCCCCTCTCACCCTACCTCCATGCCCTGCAGGCATATTGGCGG
AACTACCAATGGATGCTAAGCTTTTTCCGACAAAGCTCCGAAGATAAAGTATCTTCCTTT
TATCCCTTCTGCAAATCAATTCTGGGCCTTACAGCAAAATCCCATAAAATAACTTCAAAC
ACCACTACTTACTCCAAAAATTTGTATTATGGCTATATCTCTTTGAACCCTTACCAGTGA
AGTTTTGGAGGAAAATGATTTAAGTGTTATCTGCTAAGACATCAGCATGTCAGCACTTCA
CCTCAGTTTTTCTTCACATGTCAACCTGAACCTTGTATTTCTCTCCTTGTGTTTGGTTTT
TGATTGCTTCTAACCATCCAGGCCTGGTGATAAATACAAATGCTGCTTGTAAACTTAATG
GCTGTAGTAAGTGCAAACAAGATGGTATGAAGCCCTGCTGGTGCTTCGTGCTCACTCAGC
TGCTGAAATATTCATTCCCTTCACTCTTCTTCAACAATATGATAGAAACTGGAGCTGATA
AGACAAGTACCTGAAGAGCAGTCAGTCAGTGTGATTACTGAAGAGGCTGCAATGACTGAC
TGCTCTTCAGGTACTTGTCTTATCAGCTCCAGTTTCTATCATATTGTTg
>NODE_453_length_412_cov_6.672330
GGAACACACACACACACACAGGTGGAGCCTCAGGGGCCCGGACGACAGAACGGACGTCTC
GACAAGAGTGTTTTCCCGCACCCTCGGGACACCAAAAGTCTGGTGGTGGTGGGAGTGCGG
AGGGCTGTTTTATTTTTATTTTGAGTGTTTAATGTATTAAAAGGGGCCGGGGTAATGAAT
TATAATCTTTAATGCAGAAACCGATCGATACCACCCAGAGAATAAATCAGCTTTTACTGA
GAGCGTCAAAGCCCCTTAATACACTAGGGGAGAGAAAGGGAGTGCGTGGGGAGGAGGAGG
GGGGAGGAAGGAAGGGAGGAGGGGAGCAGCAGGGACAAACTGAGAGCAGGAAGGATCCTG
AGTGAAGCAGAGTGAGAGAGAGGTGAGGATGATGAAATAAAGGAGAAGGGGGAGTAAGAG
GTAAAAAAAGAAGGGATGGAGGGACGGATGCAGGCAGACGGGGGAAGTTATAGATgaacg
gactcacctttggggtaacctcattgagtaaaagccccggtgaaagcactgagattctga
cagttttgtgaggagg
>NODE_454_length_393_cov_8.648855
TGCCAGCAAAGCAGCTATTCTGTGAGAACAAAAAGGAAGAAATATAGTCCACAAAAGTAT
CAAGTGTAAACATATGAGCACTTTGACACTCAGCGTTTAGTTGGAGGTGATTGTCCCCGT
GTAACATAGCACAACGTATATAACAACCGCTGACCCATTCAGAAGTGACAGGCCTTAAAT
GTGACATTTTCCCCAAAATATTATGGTACGTCATAAATGGTTGTTTTCTGTTGCCGGCAT
TGAGTGGTCCACCATACTGAGTCGCACTCTATAGACTACACAGACTCAACACCTCTCCGA
GAGACCCAGAACAACATGTGTTCCTCAGGAAGTTCCCATGCAATCCTGCATATGGCAACA
TTTAAGGGCTTCTTTTTTCCACGCAGGCTTTAACTTAATTTGCTGCCAAGGCATCGAAGA
AGCAGAGCACAGTATAGAACACAAACAATTCTCAAAGCGCTACATTTTTAGTGTGTTAAG
TTAAATAAAAAAAAAACATTCTTTTGGAACCCTGAAACCTGGTGGTTGggttaaaat
>NODE_455_length_399_cov_9.634086
TGTGTGTGTGTGTGTGTGTGTGTGTGTGTGTGTGTGTGTGTGTTTGTGTTGGGGTGGGAG
GGGGTTGGACTGTGGTTGCATCTGGACTCTGGGAAGCAGACTGATCAGTCTCTCTCACCC
AGAGCCTAGCCCAGGCAGCCTAGGAGTTTCAATCAATAACCAGTCCCTGTAGCTGCCCCG
AGCAAGCTGTTTGAAAAGTCAGAGTAGCATGAAATGGCCATTATTAAATTACTGGGACGG
ACACATTTAGAAGGCCATTGCATTAAGAGAGCAAGCTCTCCCAATTAGTGGATCAGCACA
TTAATAGCCCTGGATGAGAACACCATCTGATCAAAGATTAGACACACACACAATCTATTG
ACCTATTTTACTGGTGCACTGATAGCTACATATAGCATTTGTAAAGTATGTCCTCTAACT
AGAATGAATGGTGAAAGTCTTTCTGTCTTTATGCATGATTCATATTTGGACTTACCAAAG
CCCCTTTATCTTACTGCAATTGTTCTATGAACATTTTGCTGATTCAAAccccatccattt
tca
>NODE_456_length_541_cov_7.269871
TGGTTATCCTGGATGTGTGATCTCACCCTTAATTTAAGTTATATTTGACCCAGACTCTTC
CCAATGAACCAAAACCCAACCACATCCCTCATAATTAAAAAATACAGTCCACTTTAGCTG
CCTGCTCTCTCTAAAAGTTTTTAATTCCACCCAGAGGACCCCTGGCTCTGGCTGCTGTCA
GTCACGCCGCCGCAGTGATGGAGGTGTGGTGGCGGAGGAGGCGGCGGCTCTGGTTGCTGG
GGATGTGTGATGTGTTGTGACAGCGGGAGCCAGGGCTGGCGGGCGGTCACCATGCGGCAC
CATATTGCCGGGCTCCCCGGGGATGAGGGATCAGCATGCCAGCCTTGCCAAGAAGTGCTA
ATAGGCGCAACACGTCTTGCTTTCACACATTAAGGCAAGCGAAGGGTGACAGATCAGAGC
TGTGATACTGCCGCCTGTAAGGGGGGAGAAAGGGGAAGAAAAAAAAAGGGGGCCACGGCG
CCCGTTTGCCATGCAGTGCAGGCTAATGATGAAAAAAGTGTCGGAGTCGAACAATATGCC
CACCAATCACCGAGCTGATGCCTGACATCAGTGAGATGGAGGTATGTCTGTTTGCACCAA
GCCACTGCAGCCTTCGCCACTGATGCTCAACTCCATATTGTAACTGACAATAAAGCGCCa
agtgttgaaacgggatcaacacttt
>NODE_457_length_631_cov_12.258320
GTGCGGATGGACTTGTCAGTGTAGTTATGGAGCCCCCTTTAAGCAAGAGGAATCCGGCGA
TAAGATTAGCGGATTTGGCAGCGACTCAACCCCTTCCTCATCAGAATATGACAGGCTTCC
CGGGGCTAGGGGGGCATCACCCTCTCTCCCACCATGCCCACCTCCACCCTGGGGAGCTGG
GCAACGACCCCGGAGTGGCACTCACTCCATTTGGACCAGAGCACATGGCACAGACAAATG
CTCTCAAACTTAGCCCATCTCAGCACATTCAGAGCCATCCCGAAGCCCAGACCGCGGCAT
CTTTCACTTCAGCTCAGACCACAGTTGGTTTCCCCGTGGCTCACCCCCACTCAGGCTACT
CAAGCAGCAGGGACTTCATCCTCAGGAGAGAACTCTCAGCCTCTGCTATGCATGCACTTG
GCGACCAGCATAGTTCCGCCTCCTCCCCTCATCACCATGGCATGTTCATCTCCCCAACAG
GTGCTTATGGGCACACGGAAAGTGGGGCCCATTCACTTTTCACTGGACTTCACGACCAGG
CGTCCCCAGGTGCCCACCACCACCATGCCCTCAATGGGCAGATGCGCCTGGGTATACCGG
GGGACATCTACGGCAGGCCAGAGCACTTCGGGCACAGGCCAGAGCACTATGGACCGTCTT
CTCTCCACAGCTACAACTCCATGAACCTCAATGTGAACATCGCTTCAGCTCCTCACGGAG
CCGCGGGGGCGTTTTTAAGATACATGCGGCAGCccataaagcaagagctaatctg
>NODE_458_length_716_cov_13.967877
TGCTACTACAGTTTAACCCTGATTTCATAAATCTAAGTACTAAAATGCCCAAAAATCATG
CGTCACTGGCCATCATTCTTCCCTCTTCACCGTCGATGGATCTTTCTCTTTTTTGTTTTT
CCCTCATTCTCCCCCCTCTGTCTCTTGTCCTTCTCTTTTATTGCTTTGTACAGCAAAGCA
CCATTACTGATCCCTTCTAAAGCACAAACTAAAAATCTATCCCGTTGTCATTTGCTGCAC
CGTGCCATCTATCATCGGGGGTGCTTGGCAGCGTCTCCATACGAGAGAGGAGGTGCTGGA
ACAGGAGGCAGAGTCAAGGACTTTCACGCGCAACAAAAAACTTGTCACAATTATTTATGG
CTCTTGCTGGGACACATAATAGGACACATCAAACTGCTGTTTTTTTGTGTGATGAGCGCC
CTCACATCGCTGGCTCCCTTGTCGAAGTGGGTCACAGGCATCTCTTGCCTTACACATACA
ATTTCCAAGACAATGGCGGAGCACTTGGGGAAGTGACAGTGACAAATACTGGAGCCCCCA
CGGAAAGCTGGGCAGGCTGTTACATGAGTGATTGCGCCAATAATCATGCGGAGTCGTCAC
GTGTCTGTGGAGCAAGAGGGAGATGGGCAGCAGGGGTGGCAGGGGGTGGGAAGAGACAGA
GTGGGAGAGAAAGAGAGGCAGGGAGAGAGAGGGAGAATATGAGTGTGTGTGAATAAGACA
GGGAGGAGCTGGGGGGCGGCAGGCCTGTGTAGAGAAGTGGCTAACAGGTCCTGGCAAATC
ATTTTTTATTTCCTTATCATCCATCTCCCACTTCCTCCCCTCAGATGAGTTGCTGCTAAA
TGACTGtcacagtggacagt
>NODE_459_length_452_cov_9.037611
GCACTTATTGTACATGTGGCTAGGTTTAGTAGGTTTGACTTCAAGTTCTGACTGCCTTAC
GATGTTCGGGCAGGTGGTTCTGAAAGACATAGAAAAGACTTTTGGGAGAAGACATAATGA
AAAACAATAAAAGGATTGTAGAATAATATTGAACAATTCTGAAATTGCAGTTCTTTTGAT
GCTTGTGATTATTGCAGATGTACTTTAGAGAAATTTCATTGAAAAGATATGACTCTGATG
TTAATTCTGTAGAATAGCAATGTATACCAAATGTAATCTTTCCAATGCTATGAAGAATTT
ATACATGAAATTGATATGCAATAAAACCTGTGTGCTTTTTAAATGAGAGGTCTACTGTGC
ATTCGTGAGCTGCAAGCGCCTGGAACTGATCACTGAACAGTAAACAAAGAAGAAAAGCCA
TTTCCCTTCCAGTTTGTGGTTTGTTATTTGGAACCACAGAAAGCTCAAACACTTAATGAA
TCATTTAAGCCATTTATCAAACATTTGGTAGTTCTAGATTTCTAAATGTGAGGATTTGCT
GTTTTTCTGTATTTTATATAAGAGAAAATTGGGGGAAAATAATCTGGTTTtgcagc
>NODE_460_length_341_cov_10.501467
CAAGAAGAGAAGCTGTTCGCTGCCTTTGAGAGGAACAGGAAATGTTTAATTCATTTCAGT
ACATGCATGTTGATTGTGCGGGTTCAACTGTTGGTTCTGTGCCATCAATAGACCAAGAAC
AGAGTGTAATATCGTAGGTTGAGAGAACGGGTCGTTTTGTACCTGTCCGATGAGCTGCAC
GATGAAGTCCACCACCAGCTTGGAGTCCTTGTTGAACATTCCCTGCCACAGCTTGTCCAC
GACCCGCTGGGTGAAGTAGAAGACGTTGTTGACCAGGATCTGATAACTGCCTCCACTGCT
GAGCGGCAGAGACGCATCTTCACCTGCGAGGGAGACCAGCAGCAGGAGAGAGGATTTACA
GTTGATCCTGAATGACCAGAGTCATACGAACGAACAGAACCGAGATAAAGCTGCCCTGTG
TGGATGGAACACTACGTCTTCATTAACAAAAATAACCTTGGAGATCGAAGAAAATGGACG
AACCg
>NODE_461_length_530_cov_14.645283
TGAGGAGAGGATCATGGTGTACTGGCAGGAATAGAAAAAGAGCCATGTTGTCTTTTCTTT
ACTTTCTATCTCCTACCTTTTTCTTTTTCTCTCTCAGACCGGGCTGTCAGCAGTGAGGAA
GAGGAGGAGGAGGAAGCAGGCTTTTTTTCTTCTTCCCCCACCACTTCCGAATTACCTGCT
GGGTCCGAGCTCTTTTATGCTCTTGTTGTGACAGGTAGATTTATAAGGCTTGAAATTTGT
ACAAATCAGTTGTCATTCAGCGGCAGCTGTCAATGTGTCAAGCTGTCAGGGCCTGCTGTG
AGGGAGATGCCTTAGGGGGCTGAGCGAGGGGGCAACCGCCCAGAAAAGAAAATGAGTTCA
AACAGACCTGAGAAGCTCCTCTATTCCATAGGCCTCCCTGCCCCTGTGGAGACGCCATCG
ATTTCTCTTGATGTTGAGCAACAGCGCGCCCAAAAATGACATGGCACACTGCGCTCAACC
CAGTCAGGCTGCGACACACCAACGTGTGCTGCACCAATCCCCTCAATCTGCAGGCGCCTC
TCATTCTCTGCTAAATGGCTGGAAATCTGTAATCTCTCTGAGGAGGGAGAACACCAGAGT
TGTGTTTAGAGATCGCTGGCAATGGCTGTCGTGTtttcatgtgccgcttaagtagctgaa
atggaaatctctca
>NODE_462_length_320_cov_7.381250
GAAAAATGTCATTTAGCATTCAAGATTTCCATTTGGCCGCCTGAAAGAGACTTAACGCCA
ATTGTCCTGCTGGTCATCTCACAGGATGGAATGCAAATGTGGAGGTCTATAGGGCCTGGT
GCGGGAAAGCCATTGATTTGAGATGAATACAGTGGCTACTCTCAGGCCCTTCACAGTTAT
TAGGACTAATAGAGAAACATAAAATAGTGAGAGAGAGAAGCACAGATCGGCACAAATGCT
CTAAATAGCTGGCTACTCCACAGGCCTCTCGGAGAGTTTGGCTTGCAATTTGCATTCCTT
TGTGCGACAACTTGTAATCCTCCCCTCAGCATGCCAAGAAACACACAACAGATTTATTGT
CCCAGTCAACAAATCGTTTAGGTCATCCCAAACCTATTACTGCCTAATGCAGTGGGAGCC
CCCCCAGCCCCCCACCCAAGCCACATGCACCGCCTCCTCTCGGC
>NODE_463_length_348_cov_11.856322
CCAGCTAATTGTCCATTTATCACAGTTTCACTCATTTGTGGTCACAAAGAAATCAGAGGA
AGAAGCAGGATAAGCTAGCAAAACCAGGGAGGGGAGAGAAAGTGGCAAGCAGGGCAGAAA
GGAGAGGAGTGTTGCTGAGGTTTCAGCAGGAGGCATTTTATGGTGACTTGGTAAGGGCCT
TGTGGAGCTGCTGTGCATCTGCATGAAATGATGAGCCTGGTGTCAGGACATGGATCATCC
TTTTACACCGAGTAATGAATACAGATTGCACACCGGATAGAGAGGCTCTGCAATCTGCTG
CACCACAAATGAAACAACTGCCGTTCTAATCAAATAGTCTTTTCATGCCAGCGCAGCCCT
CAACTTGGGCTAAATTCAATTCCAGATTCACAGATTTGTGGGTTGGGGGTTGGGGAGACG
CAGGAGGCAAGGGGGAGTTATAAATGTTGTAATTAGAGTATTGTTTAATGTGTATGCGTG
TAGATGTGTGTg
>NODE_464_length_202_cov_2.094059
AATGCAGGGAGCATGGAATGTCCAGTTTCAAGCAACGGAGGAGCATGGAATGTTCAGCGT
CAAACAATGACGGAGCGCAGAAAGTTCAGCGTCAAGCTATGGAGAAGCGAAGAATGTTCA
GCGTCAAACAATGGAGGCAGCGCAAAGTGTTCCGCGTCAAATAATGCAGATGCGCAGAAT
GTTCCGCGTCAAGCTATGGAGGAGCGTAGAATGTTCAGTATTAGACAATGGAGGAGCATG
GAATATTCAGTTTGAAACAATGGAGGAGCATGGAATGTTCGGTGTCAAACAATGGATGAT
CATGGAATGTTCAGCGTCCACCAATGAGGGATAGCAGAATGTTCAg
>NODE_465_length_325_cov_9.049231
CCACGTACGCACACATTTATTTGTGCACGGCACTAAGTGGATACATTAGACAAGAAGGTT
GAATTGACAAGCCTATAACTTTAGAGCCAATAAACGCTAAGAGGCACCACAGTGAAAGGA
GACCAGATCCAAGCTGCTCTGTCGACAACCTGGCCAAAACGCTGGAGCTGCTGGTAGGGA
CCAGCAAATAAAGGGTGAAGCTTTTAGGCAATGAGCAGCAGGTGATCTCAGCTTTTCTGC
AAGTCCTAATGCTCCTAAAAGCCTCTCTCCCTGGTTCTGTAATTGGGCATCAGTAGTTAA
TGTAGTATTGACTGCATTACATGCTCCTGTGCATCCTTTCCCACTAATGCCATTTGCATC
ACCTTGTACATTTACCATATTGCTTAGCCAATAACTGTTAAAAGCAATCTGAATCATGAA
TCATATGGCAAACTTTTAGCTAGACAGacatccaaaggagacaatttac
>NODE_466_length_345_cov_1.805797
CCAAGACCCTGCTTTGTGTAAATCAGATACCACTTTGCAAGGAAACCCACTGGAGTTTTT
ACTACAAATGTTCTTTAGACTTTAAACATGGCAATGTGGATGATATCATGGCTTGGAAAT
GGTTATTAACACGACCCTAACAGGAGCACTGACTTTGTTTTTCAATGCAGCAAGTGCTTC
TTGTTGGGGTAGTGTTTTTTGACCTCTGCCTCTGCAGATTGAAATGTTCTTTCAAACTCC
TCAAGGTCTAACGATCCGCATTCAAAATGAGACGATGGTACTTTGGCCATGGTGGCACAG
TCGTTAGGTTAAACAATACCTGGACCATTGAAACTTGTGCAAAACAAGGCGGAGTTAGAT
GCAAATGGTGGCATTCAGTACTTAAGATGGCCAAATCTAATCAAGAGACTCCACATTTGC
TGTGATGGAGACAAGGCACAGAAGAAAGCAGAcacatttatgtggactatgggaaagcca
ggtgaggaa
>NODE_467_length_718_cov_5.062674
TGATTAATGAAAACATTCTTGGCAAATGCTTTCGCTTTCGTCCGTCTTGCGCCGGTCCAA
GAATTTCACCTCTAGCGGCACAATACGAATGCCCCCGGCCGTCCCTCTTAATCATGGCCC
CAGTTCAGAGAGAAAACCCACAAAATAGAACCGGAGTCCTATTCCATTATTCCTAGCTGC
GGTATTCAGGCGACCGGGCCTGCTTTGAACACTCTAATTTTTTCAAAGTAAACGCTTCGG
ACCCCGCGGGACACTCAGCTAAGAGCATCGAGGGGGCGCCGAGAGGCAGGGGCTGGGACA
GACGGTAGCTCGCCTCGCGGCGGACCGTCAGCTCGATCCCGAGATCCAACTACGAGCTTT
TTAACTGCAGCAACTTTAAGATACGCTATTGGAGCTGGAATTACCGCGGCTGCTGGCACC
AGACTTGCCCTCCAATTGATCCTCGTTAAAGGATTTAAAGTGTACTCATTCCAATTACAG
GGCCTCGAAAGAGTCCTGTATTGTTATTTTTCGTCACTACCTCCCCGAGTCGGGAGTGGG
TAATTTGCGCGCCTGCTGCCTTCCTTGGATGTGGTAGCCGTTTCTCAGGCTCCCTCTCCG
GAATCGAACCCTGATTCCCCGTTACCCGTGGTCACCATGGTAGGCACAGAAAGTACCATC
GAAAGTTGATAGGGCAGACATTCGAATGAGACGTCGCCGCCACGGGGGGCCAGCGATCGG
CTCGAGGTTATCTAGAGTCACCAAAGCGGCCGGGGCGCCCCGAGGGGCCACCCCGCATGG
GTTTTGGGTCTGATAAATGCACGCATCCCGGAGGTCAGCGCTCGTTTGCATGTATTAGCT
CTAGAATTGCCACAGTTATCCa
>NODE_468_length_355_cov_7.887324
CAGAATTATCTGGCTTGGGGAGTAAAATCTACAATATTTGACGATGCTCCCGAGCTAAAT
CGCCTCTTGAAATTGAAATATGCTGCCGAAATACAAAATAAAAAGCCAGCCTTTGCTGCT
GATATACTGGAAGCTCCTTGGCTTTCTGCAGAATGCTATTATTATGCATATCCAGGTAGA
AAGTTAATTAACCCAAAGCTTAAGCTAATTATGGTAGCAGAATGCTATCAACCAAACGCT
TTCAGTCTGACAGCTGTCCAGAATTTCATTTGCTAATCATTTGTCTTTTGCCGGAGCATA
TGGTACATTTCCCCGCTATCACAGCAACAACAAACAGATGAAAATCATTAACTAAAAACA
ATGTGCAATGTGAAAAATCAGACACAGATTTATAAGGCTTTGTGTCAGAGAAAAAAGGGG
GATTTATGGCCTGGGAAATATAATGATAATTTTTGGTTTTAGCCACTTAGGATTTTAGGc
agatcacgtgacccaagtg
>NODE_469_length_476_cov_10.056723
CACCCAAACAGAAGCTGACACCCTATTAATCTGCTACCGCCATGCATACATACGTGTGCG
TGCGTGTGTTTCTGTGTGTGTGAATGAAGGAATCGGTGTGAGCATGCGGAAGAGACTGTG
TAAAAGGTTATGTTTAGCGTACGCGTTAACATTTTTGCCATGTCTGTGTTTCTGCGTACG
TGTTTGCATGTGTGTGTTTGTGTGTAAATGTGCTTCAATTCCAGATCGTGCACACACATA
CGAACGTGTACACGCACCACTCTGCCATCCGCCAACAACAGCCGGCGCTGAAGGGAGCTG
AAGGGTGCTTGGAAATTAAGGTTATTACACAAATTGAGCCATATGGTCTAAATATTTCAG
AGCTGAAATTTACTAGGCAATAAAAATGGCCCCTACCTCGGTAATGGTGTAAATTACAGC
TTAACCACCAGCGCTAATGATGTCCTTCTGTACGCCCCGTAACCAACCGTACATGAAGGA
CACATTGTTTAAAAAATACCCCAGGAAAAGCGAAAGAGAGAGAGAGAGGGTGAGAGAGGA
AGAGGGAATAAGGGATGCGGATGGAGGGATGAACAGAGGTAAGAAAGAACTGAAAGAGGT
GAAGAAAGTGGAGAGTGGGg
>NODE_470_length_336_cov_14.366072
GCTGGATTTCCACGTTGCTGCTATGTCCCAGCATCCTCACTGACATCAAGTGCAAAGTTA
TGTGTTGAAGCTTCTGTAAATACGTTCAGATGTGGAAATACAAACTCCCTCGCAAAGAAA
ATGTACATATAGCTCACACAAGAAGTCCATCATGGCCAGGGGACGAAATGATAGTGTTTT
TATAAATATAAATATATATCGGGTTTGACAACCTTCGGACTGTTACATGCACTTTCTTGG
AAAGTTGGAAGATCTTTATGGGTCCAGTTTCTCTACACTTTAATACCTACTAACAACTAA
GATACTGTAATTCTTTACTCTAATAATCAAATACATCAGTTTTCCAAAAGAAGCATTGTG
TGTTTGTGTGCTTTTATTTATTCGTGTCGGAACAATTTTCCTCCCTTTTTTTTAAATTGC
AGAAATAAAAATTACAACTTTTTAAAAAAAATTAAATAAATAAATAAAATATTTTACTTG
>NODE_471_length_540_cov_9.990741
TCCTTTTCCTGTGCCAGCGGCCTGATGGACTTGCGGGTAAAAGAACACCAGTTGGAAGCT
TGGCCTCTTGATATTTGGGGCTCCTGTCGAAGCCAACTGCAGCAAGTTTTGTGCCTCCAG
ATTTGGGAGTTTTAAAATGAAGCCGAGCAGCTGCAGTTTTCCCTTCAGTCTGGAAACGAG
AGGCTTTGTGTCTCTTGTCACCCTGTGTTAATTTGGGCCCTAATGTATTTTATAAACAAA
GGGCTGCTCTCTAGCCTGACAGTCGTGACACCTTGATTCCAGTGCAGGATGCATGCAGGA
CGGGGTTACACCATTAATAATCAACTGGCAGCCATCACACCATTTTAACCACGATCATTA
TGATAAAGGGCATACACTTAATTACAGGCCTGCTTAATTATAGCTCTGTTGAAGCTCGTT
TGTTTGGTCAAATGCTAATTATACCACCACGCTCTTGGCAAGTCCTCATTTCAATCCACT
TTTTGCCGGCTGAACAGTGTGGCTTATTTTCATGCAAATTTGATATCTGGTGAATGTTTT
GTCTCTCTTCTTTCCGCTTTTCTGTGCCTTGTGTGAGTGTGTCTTTGTTTCGGAGGTGAA
CATCTCTCAGACAAGACGGAATCGGGAATAATCAAGAGTAATTaaactggaagagggctg
ggaaagggctgggttggagtagag
>NODE_472_length_298_cov_9.479866
GATAATTCTGGTTAACTTCTGGGGTGTAAGTTGTCATATATTGTAGTAACAAATACAGAA
AATGTCACATCTTAGAAGCCTCCGATTTTCCTGATATGATAAAGAGAATCAGATTAGACC
ATAAGCAACAATGAAAAAGGTGATCAAACATCTTAACAATTCAGCTAATTAGTGCCACAA
AAGCATCAAGGGTGCAGGAGGATAAAGGTTAGGTAGAAAAAACAAAAAAGAGGTGGATAA
GGGAAATAAGGTGGGGAGCCTCACCACAAATCCAGGACGACAGAAACAGGTGTAGCCGTA
GCCTGGATCATTCTGAATGCATATCCCCTGGTTGCAGGGCTGTGGAAGGCACTCATTAAT
GTCATCCTCACAGTGAAGGCCTGTCCAACCTGCCAGGAACAAAAGCCCACAGAGTGCCAT
GGTGAGCCCAGGCTCTCCCACT
>NODE_473_length_375_cov_9.357333
AACGCACAAGAGTTATTCCCCTCTCCGTACAGCGCCTCCTCTCTCAGTGGGTACAGGGGC
TTAACAAAGAAAACATCACTCCCTTTCAAAGAGCACATTTTGACCTTCCAGACAGCTAGT
TGACAGGGTTCTGCTCTAGCAATGCAGGATTCAAACCAACTCTGATCCATAACAAATTTC
CTTCCTGGCGTGGAGGGGCCTGATAGGTTTGTGAAAAAAGCGTCAAAAGCTAATGGCAAC
TCGCACGGCCGCACACTTACCTCCACAACAAAGGCCCCCATTCACTGTTGTCATGGTGCA
GGCGCCAGAGCGAATGAACTCTTCATGCTCCATCAACAATTTAGTTAATTAGCTCATTTG
TAATTGGCCGGCTTTGTTGCCTGGATGTTAGTGGGGGGACATCAAAGGAAGAAGGTGTTT
GCAGCACTGCCGATTACAGGTTATCACATTGCCACTCACTGAGAGTCTCTCTCTCTCTCT
CTCTCTCTCTCTCTCTCTCTCTCTCTCTCTCTCTCCCTC
>NODE_474_length_345_cov_4.434783
CATTACATTAAATTGATCAATCACTCTGGGTTTGTAGGGTGTGTACGTGCATGCTGCGTG
TGTGAGATCTTTGGAGAAGTGGCCAAAGGGATGCCTGCCTGCATACATTGCAGGAAGTGT
GTCTTCATATTAGTATGTCCGGCAGTTTGCTGTCCTCTGTGTGATATTGATTGGTCACAT
TAGGGAGTCTGCAGGTCAGCGTTTCTCAAATGGGGACAGAAGAAGATGGAGAAGGGCAGA
GAGGAGGCATGAAGGAATTACTGGAGGGCACAAGCAGGCAGGATGGTGAGAAGAAGACTT
GTTGCAAGGACAGAAAATTAAAAGAGATGAGAAGGATGGGAAGATTTATTGAAGAGTAGC
AGTACTGGCGTTGTTTTGGTCACGTGACAACAAGCTCAGCtccgccccttccctgcctta
tagtattgatttgatgtgctacagcgggctaaagatgatctattgttctcgccttcgtgc
tcattgttt
>NODE_476_length_495_cov_7.838384
CGGAAGAAAATTAAAGCAACAGCTCTCAAGTGCATACACAAATGAGGTTGCTGACATCAG
TGGAGGGGGATGTCTACTTCACTGAGCGGCAGAGGAGAATCAACAGATTTGGCTTCCAAT
CGAAGACTGGGGAAAAAAAAAAAATAAAAAATAGACATATACAGACACACCAACCTGTGA
GAGGACATCAGTAATGGGCTCACATTTTCCTAATCTCCTTTGATGGATTCAGGCCATGAT
TTTCATTTAGTCCAAAAGAGATAACCAAACTGTCAGCTGTGCTGCTGCTTTGCTTTAATC
TCCGCCTGCAGCCAATAATCACCCTGCAACCCGCAACCCTTTGTCAATTGTTAATCTTGT
ATTGAAGACATTTAGATGCCAGGATGGTATGCTGCATCCTAGGATAATCCAGGGGGCCAC
TGAGGAGAAGCAAATTGGATTCATTATTAAATTTTGTATTATTAAAAAGACAAATGAATT
GAGTTCTCCAAAGAATTTGTGGAATCAATTTAAAAATAATCATTACCATGCAGATGCATA
TCACGTCTCCAGCAGACTGGCAGATagaatagagatctactatcttaaggcctttaacac
atggtcatgtcatgacaagacacttttatgtgtcctttc
>NODE_477_length_372_cov_7.432796
TCTAGGACTGCTTATGTGCCAAGACATTACACACACACACACACGTAGGTACAAACAGTA
CTATTCTCTTTTTTTCTCCGTATCACACTCATCCACCCACTGATCCACACACAGAGACAG
AGCAAGCAGTATTGATTTTGCTGTCTCCAGGCTGTTGAGAGTGTGTATACTTGTGTGAGT
GTGTGTGTATAAAAGGGATTAAGGCCTCGCTCAGCTAAGATACCATCAGCCATCAACCCT
GCTAGTCCGCTTCGGGCTTTCCCGGCTGCCGCATTGTCTATTCTGCTCCGCTATGTGAAA
AATGTTGAATATCAACAATGGCTTTCAGTGGTGTATTGTTGAGTTTTTGTATGAACTAAT
CTTGCCTCAGTGAAAGAGACCTAGGGCTTGGACAAAACGTCTAGAGCCACAGCATTCCTA
GCTGGCTCTCCCCTTGAACACTGAGCAGAAGGCTGGGGCTAAGGGAGGCAGAGTAGAGGG
AAAGGCAGGCTGGAGGAGAGGCAGGGGGAGGGAAGA
>NODE_478_length_306_cov_2.980392
GGAGAGGTTAGGTTCCCTGCGCCGTCCATGCCACTAAACTTCTTGTAGGTCTCCTCGATT
GGACTCAAAATATCTGTCACTGAAAAAGGCGTTGTGTGCTTTGGGCTCAACGACATGATT
CAGAAAGCAGGTAGATTTTTGTGTTTGAGCAGATCAACCGTGTTGTTGTATCGGCTCTCT
CCTTGGTGGATGTCTACGTAAGAGAGTGCTTGTAGTGCGCCTGAGATCCTATTGATCGCC
TTGGAGAAGGAGGCGAGCCCAGGGCGCTCTTAGCCCGGGTTTATTGGAGCCAGGAGCCAG
GTTTACGACAAACACAGGGGGCGGAGCAAAACTCCTAAACCAGCAAACAATAGTCATTGA
CATTTTAGGGAAATAATTCATGAAAACACActttgctttatattaacttgtttacacgaa
taaaaacacgccgcatatttatgtttctgt
>NODE_479_length_301_cov_4.983389
CACTTGACTCCCAAGGGTCCCCCAGTCAGGGTCTTCACCCTCATCCCACAATTTTAATTG
TCCTACCCCCAAAGGAAACTTAACAAAAAACCCCCCTTAATATGAACTATTTACAACATG
GGCCCCCCCTGGTGTGCCGCCGCGACGTTTCGGCCTTTCTAGGCCTTCTTCAGGCTTGGC
ACACCCTCTTCTGTTGGACAATATGCGCTCGATTCAGGAGCTGCTTCCCCTCCGATGGTC
CAAGTTCAACTGAGCTGGCTGGCTGAATTTTGCCTTTTATACCACTCAGGTTCGTACGAA
TTTCCTTTTACAGGTTTTAAGGTAAGTATGATTTTCTACTTTCACAGGTTTTTTCTGGTA
AGTATTTTCTTCTTTTCAGGTTTTTTAACAGGTAAGTATTTTTAACTCTTTATTTACAAA
TTAACTTTTAACCCTTTATTTTTAa
>NODE_480_length_492_cov_7.963415
TATCTGACCCTCTTTCCCTACACGCCGCTCTTCCGATCTGTTATATCCCATAGGACCAGA
AACAACCATATTTATTTCAGTCATCTCTTTAGTTAGTCCCTTTGCTTTTAGCCCACATCT
ATATGGCAATCATCTCCACCAAAAACACGGAGCCATTATAATCCCATCCCTCCTGCCCAC
ACACACAGAGTCCCCCAGCCTTGCGGAAGGCCCGACTTACTCTGATAGGATGTACGGATC
CTTTTCTTTGAATCTGAATAAAAGTTAGACAGGCCACGCATGCAAAACTCTGTCAGGCAG
GCCCGCATGCCCACACCAGCAGCCACAGAGTTACCAAAAGGTGGAAGGAGGAGGAGGAGA
AGAGGGAAGGAATGAGTGGTAAATAGGATGGTGGGGTAGGAATAAAGAGTGAGAAGTGTA
GGTGAGGATTGAAGGCAAGGAGAGAGGTGAGAGGACAGAGAGATGGGAATGAAAGAGAGA
GATAGTAATGTAAGTGGGATAGGATGGTGGTGGAATGGTAAAAGGGGAGAAATGAAATAA
ATTAGGTTAGGAGGGAAAGAATGTGAAGTAAAAGTAATAATGGATGAAGAAATAATAGCG
TTAAGACATTTTAGGAGGGAAGGAAAAGGAGTGAGg
>NODE_481_length_645_cov_5.972093
TTGATGCAAGCATGCAACACACTCTTTGCGTTTATTTTGTTGTAATCTGGAAAGGTGCAG
CCACAGCAGATAATGGGAAGCAAACTATCACACGTCCACCAATCACACACAAACACATCC
CATTCACAGAAACTATTCCTCCACAGACTGGTGTCTGTGATTCACAGGTCAATTCCTCTA
GCATCAAACACTGCGCAAACAAGGTGAAAGTGAATGAGCCTTTCGAAGCAATAACAAAGT
GAGAGGGAATACATTTACATGAGAAAACAGAGGACCACATTATTCTAACAACTACCTTTG
CCAGGCCAATCTATCTACCAAATTAGTTTATCGTGTAATACCCTTCCAGAAGCTCTTCTG
GCAGAAACAAGATATTATTCTCTTGGAATGGCCCATAGAAAGAGGGAAAAGCCAGTCAGA
TTCATATTTCATCTCTGCCATGGAAACCTCATCAGTGTAATAACCCTCCATCTCATGGGT
GTTATTCAACCATCTGCTACTATATTACTTATCTTTATTTTGCAACTAATTAACAGCATA
ATCTTCTAAATTCAGCAAGTTAATTATCATTATTGTGGTCTTTGCAGCATCATCAGTCCT
TGTAAAGTGCCGTCTCCGCGCCCCCCGAGAGCCGGGTGGGGGCGGGGAGCAGGCAGGTTG
AGCTGGGGGTCTGTTTTCTTGACGTAGGCTCATTAGGTGTTTGCTGATGAGCTGAGTGCA
GTGGGAGGCGCCGTGAGTAAGAGGGGGGATGCAGGTCAGGCAGGATTCTGCTGAACAAAA
GGTTCCATg
>NODE_482_length_145_cov_3.689655
TTTACATGTCCCATGTCAAAAACCTTGTTTTCAGCCAGCCAAACGCATTTTCGGAGCAGG
ATAACAGTCAAACTGCCATCTTTCAACTACAATGTTCACAATCATGTTTTGGCTTCACAA
TGTCTTCAAATATGATCAAGATGATGGCACAAGCTGTTTCAAGTCCGTTCCTGTCAAAGA
AATTCACTTTACATGTCCCATGTCAAAAACCTTGTTTTCAGCCAGCCAAACGCATTTTCG
GAGCAGGATAACAGTCAAACTGCCATCTTTCAACTACAATGTTCACAAT
>NODE_483_length_331_cov_2.966767
ATCGCATTTGTGTGCGGACATGTGGTGGTGTTTGCGTAGGTGGGGTCAGTGAATGTGTGT
GTGTGTGTATGTGTATGTGATGACTTGTAATCTACTCTCACACATCACAGATCAAAGGGC
AAAAGCAGCTGCCTGGTCATCTCACCCCGGGCCACCCTGGTGGCACAACACGCTCTGGAA
GGGCCTTCAAAAACACACACACACAGATACACATCCACAACCGGATGAAGCACATTTTGG
AAGGGAGCAAAAGACGCTAACAGTTGCCATAGAAATGGTGCCACAAAGCTAGAGGGAGAG
AGATAGAGAGAGAGAGGGAAATCGAGGAGGAAAAGGGGTGAAGAGAGGGAGACGGAGAAT
GAAATCAGCTCTGTCAATACGTTGCCAGGCAACACTCAACACTAACGAAGCTGGGGCTTG
ATAACTTGTTGATAACACCGGTGGGAGAGCCACTGTGTGTGTGTGTATGTGTGTg
>NODE_484_length_360_cov_2.550000
TCTTCATTGTATTCTTTCTCCGAGCACTACTTCTCCTCCCTCCTTCTCTGCTGTCTGTTA
ACCCCACATACCCTGTTTGGAGCTGCACTCTCCTCCCTCCTACCTTCCCCCTCTTTCTTC
TCCTTGACTCTCTCTTTCACCACACTCATTCAAGGCACTTTCTGTCCTCTTTCACCTTCT
CAAGTTGCCTTTCCCTCCCTTCCCACACTTCTGTTTCTTGCCTTTGCATACAGCACCTCT
TGGTTTGTCTTCATCTGACACCTCTGGGGAATGAACATCGGGGATGAGCACCTAAAGGTT
GAAGGGCAAGAGAGCTCCCACAGGGACTTCTGCTCAGCTCTGACCTCTCTGTGCTGCTCT
GGCTGTCGGGTGGCTGGAGGAGGGAACTGTGAAATGGTTTAGCATGGTCACAGCAAGTGT
TCTTCATCATTTAGCTgagatgttatggattttttgccaatacatttgactcattactcc
tgttttgctttataattataaata
>NODE_486_length_605_cov_10.094214
AACTGCTTAATTATATAATTTAAAAAAGCAACATGCAAAAATTGCGTGAAATTTCCTTGG
TTGGCGATTCGGATTAATAAATCTAGATCAGATGACTATGATATAACTGGGATATGACTA
TTTTAGATTTTATAGGTTTTTGGGGAAACTGGCAGCTCAAGTCAAGTTTAAGGATTAGTT
TTGATACTTTAAGCGATCACAGAACACTTCTTCACCTTTACCCATCACTGACACATGTTT
GTTGTATCCTGCAGACCCAGATCCAGTACCTCAAGCAAGTCCAGCAGCCGAGTGCGGCCC
AACTGCGGTCATCCATGGTGGATCCGGCCATCAACTTGTTTTTCCTCAAAATGAAGGCTG
AACTGGAACAGACTAAAGACAAACTGGAGCAGGCCCAAAATGAACTGAGTGCCTGGAAAT
TTACACCTGATAGGTAAAGACAATCAAAATAACTCCCCCCTCAAAAAAAAGTCAAGACTT
CCTCACGCCCCCCACCCTCACTCTCACTGCAGGCATGCAGGAACAATGGTGGGGGGGAAG
GCTGACAAATGCTGTACTCACCACGAGACTCAGACTTTACAGAAAGCCAGTCACTGCAAA
ACAAAACTGTTTTTGTACTCTTGCACTGTGCCAGCTACATATCACATAACCTAAAGAGAA
AAGACAGTATGGTCAGGTGACACTTGTGTTTCAGCTCTCCCCTCGTATCCcctcaccgtc
caagggcctgaaggagtccggactgttcc
>NODE_487_length_572_cov_11.069930
TAATACCGGGCAAAACACAGCAACTGAAAACTGGGTGATTGTGGAGGAAGTGCAGTTTTT
TTTGTGTGTGTGTGAATATAAGCACTTAAAGTTGAGTCATTTTAGGGATATAGATATTTT
CCATTTTCAACTCTGACAAAAATGCAGTGAAATAGAGGGGCCATTTTTTTCTTTTTCGAT
TTCTGTCTCGTAAATCCTTTTCAAACGCAATTCCCATTCTTCTTTTGAGGTCTTTTAAGT
CATTATAAATGTTTTCTCTCTCCCTCTCTTTCTGTCTGTCTGTCTCTCTCCCCTCTCCCT
AGCTTTAGTCTTCTTGAATAAAATAAGTGCAGATTTGCTGGAAATCAGTGGCTTTTGTGT
GTGGCTGCAGGAGCATGGTGAAATGTTTGGACACTAATACCCATTCATTTCGGTAGCGCC
ATAAATAAAAGCTGCCAGCTATGCGGCTGCCGTGAAGTGGTATTCTTTGGTGCCCAGCGG
GATGTCCTGTTCACATTAGCGCAGCAGGGAAAACTGGCCGGAACAGCCAGACAACTAAAT
CAAGACATTGTCAACTTCTGACAAAATTGCTATGGGGGGAGAACCAGTTTTAAGAGGGGT
TGTGCATGTCTGGTTGTATGCATGTTGCAGTGTgtgtgtgtgtgtgtgtgtgtttgttag
acacagggagaaacagacagggagagcaatagaatggaagaacaggggaggcacgg
>NODE_488_length_349_cov_5.369627
TTCGCATCGTATACCCTGGATACCGATATGACGCCAGTAAGTAACACTGCTGCTCACACT
GATAAAAAAGTATCCACAAGGCAGAAGCGACAATAAACAACAACAACCAAAATGAATCTC
ATTTGCATGGCTAACACTGATCTGTGTGTTTTTAAAGTACGATGGTATTTTTTCTACAGT
ACTTTTCCCCAGACCTGTAGGGTTGCACTTTTCTAACTGTGTTCTCTGTTATCCCATTGG
TGCAAGCAGTCACTATAAACTACCACCACACCACGGGCAGCCGCGCTCCATCGCTGGACG
ATGACGAGGAAGAGGAAGATAGGCTCCATGCTATGATCTCAATGATCTGCTCGCGGAACC
TCACAGACCCTAATGTCATGAAAGGTTTTTATCACCTTAACACACCCACCCAATCCCACT
GCCCCTCCACCCCCCACCCCTGAGACCTCACCCTGGCTTCAGACGTTGTTCCTCGCCTCC
CACCCCATCGTGt
>NODE_489_length_678_cov_9.918880
TCCTAAGACGCTGCCTGAGACCTGTGATGCAACAGTGGGAGTCATACCCTCGCTGCCTTT
CAAATCAACAGTGGTGTCAAAACAGAGCCCTGAGGAACCCCCAGTAGAGCATGGCTCACT
AGACCCCTGTAGAGATTTGAAGACCACTTTGGAACTCTAATCCACTCAAAATGTGCTGAT
AATTTTCCTTGCCAGGACACTCTCTGCCTGGTGTCACAAGAGTGGCCTCCCGGGAGCAGA
TCAGCCAATGATAACAAAGTAGCCAGATGTCTGGCGCTGGCAGAATCCCAGAAGCCAGAC
AGCGGCACGCAGCAGCATCCGCTGTGGGCCACAGATCAAAGATACCTGAGAATTACTTAT
GGGCACAAAATATGTGTTGCTTACTCTACAGTTCCCATTAATAACAATCTGGGAGAATTT
GTATTTCTAATTAACTCTTTTCTTTCGGCATACAAAGTGCTGTAGGTTGTCTAAGGCTGC
AGCAGCAATTTTTCTGTGGCAACCGCGAGTCGACAACAGGAAGTCGGATGCAGCGCTGTC
TGAAGGAGCCAGATCAGCTTTAAATGCGGTTCTGAGGCTCAGAACAACCCCCCGACTTGC
CTCAATAAACAAACAAACTGTGTAAGAGTCAGCTTATTTAGATTTAATCATGCTGCACGG
TGCCTACTTAGACCGGTCCTTGATGCGTGCCTCGAAAGCTGCAGGTGTTGACACTGAACC
GATTCAAACGAGATTGAAATGCCGTCGAGGCACGCAGTGGCTTCGCTTTTGACgcttggt
ttatttttttccagatttttttcctcctgaaacaaaggaggc
>NODE_490_length_352_cov_18.465910
CCCCCCCCCCCGCCACTCCCCCCCCTGCACCTCCTCCCTTCCCCCTTATCTACTCCCCAC
TTTCTTCTGGAGATCTCTGTCACTTTAATCCACAGAGTCTGCCGCTGGTTAACAAGGAAA
TCCTGTGTCAATTATCACCAACCACTTCCTGCTGGGAGAGCAGCAGGGAATCAAAGGGGC
CTGAGAGTCTTTCACACCAGAGAGGAGCAGTAGGCCTAATTAAATGGCCCTTGTGTCCCG
CTGGCTGCCGGTGGCCGGGTGACAGATAGCCCAGCTCAACGATAACCTCCTTCAGCTGAT
GATTGTTTTGATAGGGGAGCTAGTAGGCACTTTGGGTGCCCTAAGGTTGGCAGATTGCGA
TCCAGGAGTCCAAATTAACTCACATCCAAGACGTGAAGGTTTATGGAGAAAAATGATGGG
CAAATTCTTTGAAATGTATGTAATCATAATGTAATGTGCGTATAGCCAATGTAACAGATT
CATGATCCAAGCTGTt
>NODE_491_length_359_cov_3.479109
CGTTTAATTTTAAAATATCAAATTGTTTTCCTCCACAGTCACCTGATTTCGTCTGCCATC
GTCTTTGTCATTTCGCTCCCTCGTCTGTCTAAAACTGGCACTTTTGTTGCATTCCAAGAG
GTTGATAAATCAATCCATCAAAAAATTCTTTGCGGTGAAACTCAATCAAGAAAGGTCATG
TCGGCGGGAAAAGAACAGATTAAATTAGCATTGAATTAGACATGGAAAGTGAGCTCTGTC
AAAACCATCACTGTGCTCAGCACAATTAGAATATGTTAATTATGCATTTCATTAAGGGGC
CTCAGCGCTCTTTGAATGTGAGATGAAATGTCACTGGTGTAGGCAGCCGAAAAATGGAAG
ATTGCCAGGCACAACTTTCTTTGTGCAATGTGTGACACCTTCATTAACATCAGGGATTGC
TAGTCTGATTAGACTTTTTGTATTAGTTTAAGCCTTTAGGCTTTCAAATGCTATGCCTTT
TTTCTCCATTTTGATGTGGCAGC
>NODE_492_length_473_cov_5.454545
CTGCCAAATCTGGATAAAAGAAGCAAGCGAGCGAGCGAGCAAGCAAGCAAGCAAGCAAGC
AAGCAAGCAAGCAAGGTTGGGTGGTGAAAATGCTGTCCATAGAGCCAATTGCAATGTGTA
AAAGGCTAAATTGTAGCTGGTATTTTTGGGCTTGAATTGAGTATTTTGTGTTGATATAGG
AATAGTATTTAGTGGTGTGAAGATTTGATGCTGTCTCCAGTGATTGAGCAGCAGCGTAGT
GTGCAGGTTGCGAGGAGAAGCCAAAAAGCTTACAGCACCTGGTATTCCCAGGCGGTCTCC
CATCCAAGTACTAACCAGGCCCGACCCTGCTTAGCTTCCGAGATCAGACGAGATCGGGCG
TTCTCAGGCTGGTATGGCCGTAAGCAATAGGCTGTGTTAAAAACAAGTGTTTTATAGATG
CTGTTGCAAGACGTGCGCTCTTCTCTTTTGACCTTGTCCATCTTCTTCAAGCCTAAAAAA
GCATTTTCATTCAATGGAAATGTCCCGTGCAGCAGCCTGTCACTGTCACACTCTTGTCCA
TCATGTGCTGATGTGACGCCATTGAGTGTCACTCATGTCTTACTGTGTCACAAACATTTT
CAGCTTGTGGCTCAAGG
>NODE_493_length_538_cov_3.518587
GGGCGCTGCCACCAAGGGTGACCGTTCTAGCCACTAACAGCACAGCAGGACTCATATGCT
GGGCTCTCCATGGCAGTTCCAGAATGATGTCAACAATGGGAGCTGTGACATCATCACTGA
CATCACAGAACCTGTCCCACAGAGTTTGGAAGCAGACCTCATTGTTTCCCACAGGTTGTC
TAAGGCACATGGTCTGGCTGTTCCAGTTTGATTTTCACCGACGTTTTCCAGAGGGTGCTG
TGTTGTTTCCTGGGGTGAAGAGAACTGAGATGCACGGACAGCGCAAAGGTGAGGAGAACG
CAACGTACTTGAGCAAATAGTTTTGATTGACCGTGCAGAGGTGCCTCCTGAAATAGGCCA
TTGTACTCCTAACCCAGCTCTCCAGCCAAGCCCCGGCACCCGGGCCCAGTCGAGAGGCAG
TGTCAGTCCTCCGTACCCCCTGCCCGCCACCCGAAATCCGCACGCCCACAGCCAGGCACC
CCTCCCTCCCTGGGCGCTGCCACCAAGGGTGACCGTTCTAGCCACGAACTGCACAACGGG
ACTCATATGCTGGGCTCTCCATGGCAGGTCAGGATAATGCAAACCCTGTGAGCTATCACA
TCATCCGTGACAACATAGAATCTGTCCCACAGAGTCTGGAAGCAGACCTCATTGCTTCCC
ACAGGTGGTTTGAGGCAACATG
>NODE_494_length_339_cov_5.097345
CCCAAGTCACACAAAACAGCGCAGGGCAAAGGGTTAAGCATGTAATTCATCAAAATAAAA
TTAATAACGAGAGAGTCTTCCTCTTGGAAAGTGTTGGGAAAAAAAAATGTTTGCTGCCAA
CTTGCCTGTGGTGACAGTAAACATTCCAGAGCCGGGCTGGAGTTTGGACTTGCCATTATC
TGCCACAGCTGTGACAACGCCTGTTGGCTGCAGGTTTGTGGCTGGCCACACTGTGTTTAC
CTGGAAATGAATCTGAAAAGCGGCTGGACTGGGAAGGCACACAACCCAGCTAAATAAAAA
CTGAGAGTGGTCATTGCAACGACATGCAGTGGGAGGGAGTCCAAAGTTATTGCACTGGCC
CCAGTGGGTCAGGGCGCAAACACAGGCGTAAACGCACTAAGGATATCCTCAAATACGCAC
CTTTTGATATTGAGAGGAATGTGGTGAGGAATGccattcgatatggtgtatgttgactgt
atc
>NODE_495_length_332_cov_5.424699
AACGAGGGTAAGGACACATCCTGATGACAGGCAGGCACAACCTGGTCAATGCATCAATCA
AGTTGAGTTTGGAGCATCCAATTTTTGCCAGAGGGAGATCTCGATGCATCACCATTGACA
ACATGATTTGGGGGCCCATTCAGAGTGACAGGGCGACGATGGCTGACAATGACGACCTCT
AGCCCAAGCTACTGCCCATTCACCTCCTGCTGGCCGCTCTTGTCCTCCAAGGACTGAATT
GCCCTGTCTGTCGCGCTGTCAGGTGACATCTTAGGACATCCATCCTCTTAAAACTGACAA
TTTCACTGTTCTCTGACATGTTAAAGACAACAGGCATAACAAGGGATTCCATGCTGAGAT
CTCTACACTTCTTATTGTCAATTGTATGTAATGGTGGCCACAATGTAAAAAAGTACAGAA
TTAATAAAAGAAATAAAACAtaccatggaccatacggccatgaggcgaggttgttt
>NODE_497_length_649_cov_6.910632
TGCAAGGATAATGAAGACAAAGCGAATGCATAGCAGCGACAAATATCAGGAAATAAATAA
AATAAAGTATTCAAACCAGATGAAAGACTGTTCATTATTGGGTTAGTAATGTCTCTGGCA
CCGTCTGCTCGGTCATTTCCTCCAATCTCCCCGAGCAACAGGGGATGATACAGGCGACAC
TCAGACCAGGAGGGATCTCGCTGCCATGTGACAGGCTGCCTTCTACATTCTTTCACCGTC
CTCAGTACCAATTCTGATACAAGGAAGGCAGGGAAAGACAAGCGTCATCTTCAGATGTAA
CACTCTCAGCAATTTCACAAATCTTTTAATGATTTGTGACCCCTTTGTGGACGGCAAAAT
TGTGAACTCATGCACCCATAACTTCTCACTTAATCTGTATTACTCTCATCACAACAGAGC
AAGCCACTCTATCAGTAAATGCTAATCTCCTAATTAACAAGCTAATTAGGCAATTACAGC
TTTGCAGAAGGATGCCTAAATGAAATATGACAACACAGTCACTTTCTACAGCACCTGTGG
GTCTTTTCAGATGTCACAATGAGAAGCATGATGACAAAGTGTTGTCTCTGCGCTCATAGG
TGCTTATTCCTATGCCTCGCTTAGCTCATTTGTAAAAATATTGTCATTTTATTTAACCTA
ATCTGTGCTACTTGCGGAAACAACTTGTCAAATTGCAAGTAAATTATTTCTCTTCGAATA
AGCTGACCTGCATCACTTTACCGCAGTGTGATTTTAGAGGtagagcagaaaacagtgctt
agcacagcctcct
>NODE_498_length_365_cov_10.961644
CACTGCCTGCCTGTGCAGGACTGTGTGTGTGTGTGCGTGTGTGTGTGTGTTTATAGCACT
TGAGCAGCAGGAAAAGCTGGAAGTTTTCAGCTCTCTCCTGTTAAAACCTCTGGAAAGGGA
GGGCAGTGGGAAAAGAGAAAAAATCACAGGTATAGTAAGAAGAAAAAGTGTATCATTACA
TTGAGAGCCAGTCAGTAGTGATGCCAGTTGGCCAAAGTTAGCAGGAAGCTGTCCTAGTAA
ATGGCAGCAGCTGCTCGCAGTTCGAGAGAGCATGTCCCAGTCAGAGGAGAAAAGCGATGG
CATCTACATTAATACTACCTTAATGGCCCATCTGGCGCTCCGTAGGGTCCCTGGCTGCGC
CACCGACTCATAGGCGTTTGACAGGCAGTCTCCAGCGCACCAGACGCGCATGGCATGCCA
AATGGCTGGGAGACGCCTCCGTGGCGCACAGATCTGTCAAACTCTCTGACGCTGTAGTCA
CACAGGCAAGGGAAGTTAAGgcaagtttt
>NODE_499_length_324_cov_6.114198
GAAACTAGTGTTTTTTAAATCATTGTGCTTTTTGAGTAATTTTTTTTAAAGAAAACGAGT
CATTTTGTAATTTAAGAAAAGAAATCAATGCATATTATAGTTAATAAATAAGCAAATGAA
TGTCAAAAAGATCACATTTAATCCTCATTATTTAATGCTTTTTTTAATTTCAGTTAATTC
TGACCGGCTGTAAAATTACTTGAAAGCATGTGCGGTCTACTCTACCCACTTTTCCCCCTC
CTGTCGGCTGGAGTAGAGGAGACTAATTTAGAAGTTGCAGATTTGAGCTGCCTGAATTGG
CTAGACAGCTGTAATCGCACTCCCTCCTAGTCTTAATCTCTTTATCTGGCTAGCAGCTGC
CATATGGCCCCCGTCAGCTGGATCAGATGTGGGTAAGCCTCCCTCCCCGGCCGTCCCAGC
CTCTCCCTCACCCTCTCCCTCCCCTGTCCCTCTGTGTGTCTCTCCCTc
>NODE_500_length_359_cov_6.342618
GGTTGATGTGAAGACCAGGCAGAGCAGGGATGTGAAGAATATAAACACAATTTTTTTTTT
ATTGTCCAGAGGGAAAGGGGGGGTGCCGGGGGTTGGGCGGTGGGGTCTGTAAAAGAGACG
GGGACCTTATCACAGCCCAGCAGCTCTGTAATTCGCCGCCATGATAAAGTGGCAGCGCGG
AAAACCTTACAAGGCTGGCACAATCCAAAGACGGATTAGGTTTTTCTGACATAAGCTTCC
TGAAAAACTAATCAATCAGCCCATGCAGTATTATCAGAAGCGTGAGATTAAAGAGCTGCT
CCTAATCCCCCCACTGTACATTTTATTACACTTCCCAGTGTTAGTTGCCTTTAAATATAC
AATAAATAAATAATAAAACCAAACCTAATTGAGCATGGGGAAGGGGAAAAGGGTTAAAGA
GCCCTTAGAGAGGGAATTTatgtagaatttgtgttttgttatgaagacagggataaaact
gttgtccttgccagagcactttt
>NODE_501_length_560_cov_7.685714
ATCATCATCTACATCGTCCACTCTGTCTCCTGTTGGCATGCTGGCCCAGAGGCCTGGTCC
TCATACCACTAATCAGGTAATGTTGGGGAGGTTGAATGGCGTGCCTCCCCCTGGTCAACC
TTCACTGCTCACACAGTGGTGTTGTTTTAAAGAGCATTCTTTAGCAGCTGAACTTGGAAA
GGTATTAAAGTGGGATTAGGCTCCTCCACAATCCACTGCTTGTGTCATTCAGGGAGTTTG
TGTTCTCCTCTCCCCGCTGCCACCTCCCCACTCCTCCTCTGTTTGATTGTGGCTAGCCGC
AGGAGTGGGACTGACTGTGCCTTTCAAAGGAGAGGGGTAGGGTTAAATCCCTAGTCCACT
GCTCCCTGCTAATTCTCCTTGTTCCTTAGAGAAGGATTTACTTCTGCTGCCAGCTTCTCA
AAGGCCTTCTCTGCCCATCCGAAAAGTCGGCGTTGCCTTCCTGTGGAGGTGTGGTTGCCA
TAGAAGGGGCGTCATGCATGGCTATTCCATCTGAACCCCGCTGAGAATGGGGACCGGGGA
CTGAAAACAGGCAGAAAGTCCGGATTAGACCCGAGGACAAAGAAGGACAGGAAGATTCCA
GAAGGGACGAATAGGAATTACAGCAGCAAAAATAATGCAAAGTGACAGAGAGGGGAAATA
GAAAAATAATGGCTTACAAGATTAGACTCGGCGAGGAGAAAGAa
>NODE_502_length_309_cov_3.142395
CTATACTGCGTGCTGTGGCGTTCCACCACACCACCAATAACCCTCCTCCTCCTCCTCCAA
CACCAGCCCCATCACAGCACCCCCAGTAGAGAGAGAAAGAGTGAGTGAGGAGAGAGGAGA
GGGGGGCCGGGGCCATGTGATACGGAGAGCATGCGGGCACAGCTTCACCCCCAGGCAGAA
TGAACGGGGGCCTGCTGTGTCTCTCCTGCATGATTAATCTGGCTGAGGGGCAGGAGGACT
GCCACAGCCCTGCCTGCATTAACTCCCTACTCTCCAGGTCCACATGAACACACACATACA
CACACACCCACGCGCACACACAAACTCACACACCAGCAGCAGCAGCAGACCCATGGTGAG
ACACAGGTTGATGTACACATAGTGCTGTGTGCGCGTAAAGAAATGTGACTATCCTCGAGC
TGGATTCCTATCGAGGTATcagattctgaaagt
>NODE_503_length_419_cov_3.720764
ACATACTTCTTTGTGTTACTAACACACAGACATGCTGTCATAAAATAAACATAAGCAGAG
CGCAGTATGTTCCAATGCACGAAAACACTTTTAAAAAAACCAACCCTATGAAATCTCTGC
TAAACTTGCTTGTCCTGTAAGAACGAGAAGGAAACAAACCGGTGGCGTTTTCAGTGACAC
ATATCAGACGGCAAAAACACACAAGAGCGTCTCAGTCAATCAGCAATCATGTCTGTCCTG
AGCATAAACACACCTATTATACACGCCAAGCGGTGTCAGTGTAAACAATGCAGAACAATA
CACTCTGCATTTCTAGCTGCAGTGGCTCCTCTGATTGGCTCGATCGATCGTCGGAGGCAT
TTGATGTTATAGGAGGAGAGGCGAGGCATATTGATTGGAGGATAATCAGAGTCAAGCTGG
CTTGGTCCTCTTCAATAATTCAAAGGAAGAATTTGGGTGAGATTCCCTCAGATCGGAGGT
GTGATGTACATTTCATAGCCTGAGAGTCGGGGAGCTGCACGGTAACGGGGAGGGGAGGCG
GCGCATGTGTGAGTGTGTATGGG
>NODE_506_length_552_cov_9.798913
TCTGTATCAAATTCAATTTTTGCTGAGTATGTTGGTAAGGAGCAGAGGAGATAAATAAAC
ATATAAAACGTACACCTCTTCGCCATCTGAGCGGATGTCCTTTTATTGCGAGATATGCGT
GTTCGCCTGCAACACACATTTCAAGTGTTGTTGGCATATTGCTCATCGTCCTGCGCCTGA
TTTGACATGGCTTAAATAACTATCTTCCTGCCAGTGATTGGCATTCACACAAGAAGGGGT
GAGTGGGACTGGGGAGCAGATGGTGACATTCCACATGACCAAACTGATCAATCAGCATGC
TGGGACGCAGGTGCAGCACAGGCGGGCAGCACCACACCATCTATTTCACCATCTACGGGG
CACAAACACATGGGCACCAATCGTGGCACCCTGAGGGTCTGCATGCTCCTCCGTCCCGCT
GCGCCAAGGTTGATGACATCAGAATTTCCCATCCGCTCTTCCACAGGATGCCAAGAAAAA
GGAGGGAAAAAAGCCCTGTATAAAATCTGCAATAACAGCCCGGCCTGGGAAAAGGTTGTG
TAAGTGACGTCAAAGCCAGGGACTCCCATGTTTCACCCTGATACCAAACTGATAGGGAAG
AAAGTGAACAAAAGCACCCTCACATTTTGGCCTGACCAGAGTTATTCTGGGGTTCTGATA
ACAGCATTTAAGAGGTAAAATGACTAacattccttc
>NODE_507_length_306_cov_4.506536
CAGATCAAATTAAGTTCCACATTCAGCTGACAAAGACACAAAAGTAAACGCTATTCTTCA
GTCCTTTGTTACTTACGCAGGTTTAAACCCTGTTTGTTGGCTGCATAAAGGATATTATTT
TTATTCTGCTGATAAGACTCTCAGAAAAAATGTAGTAGTATTTTTAAATTCTAGTTTTTC
CAGTTATCTCAATGCTTTTTCCACTACTGCATTTTATTTATTTATTTATTTATTTTAAGA
CTTCCACACACTTTCTGCGGCCTATGTATAAGTTCATGCATAAGCTGTCTGCTGCCCCCG
ACCCAGCATCCCCTGCTGGCTCCCTCAGAGCAGCTTGGCTCGGGCCGGTGGCTTCAACCT
GCAGGCAGCCATAGGACAGCCCAAGCGGAGCTGTCTGCCACTCCTGTGCTTCATTAGGAA
ACAAAATATAAGGTTTCCACTCCATTAGGA
>NODE_508_length_635_cov_6.266142
TTTACCTGATGCTGGGACTTGGTGGGTAAATACAAAGCTTGCTTGACTGACACCTCTCCA
TGTTTTTTCCGTTGGTTTTGCTGCACTTGTTAGCACGTAACAACTTCCATATCTCTGCTC
ATGAAGTGTCTAATTGGATTTTGGTGACTTCCTTGAACTGCCAGCAAAGCTCCACCAACA
GCTGGCTTGTGAAGAGGCCTTGGAGGTTGACTGGATCTTTAAATATTAATCATCAAATGT
GCATCTTGCAAGAGATTGCAGTATCTTCTTTCACTTCAAACTTTGATCGTCAGAAATGGC
ACAGTTCAAATATAGGTCAGTACAGGGCAATTAGCCTCCAAACAGACACAAAGAGAAAAA
ACAACAATGAAATGCTTGGTTTCATAATAAAGTTTATTCTATATTACAAATAGTATTTTG
TTCTTGACTGCAAAATAGGAATGCATTATATTTACATACACAGGTATACAATTAATTATA
ACAAAGTTAGAGAAGCTCGCCTTATATCCCCCAGGTTTCGTTTTTATCTCTCGATAAGAT
ACTCTTTATCTTTCAAATATGATCTAGTAAAAGTCTTTTCTAGCATGTTTGTGTAACACC
TGCTATAACACTGAGCTAGGAGGACATTTTTAGTTCCTACAAAACGTTTGAAGGTGGAAA
CTTTATCTGTGCTCTTTATCCGTGCAATACAAGTTGGCGACTAGCAGACAACCTTTGTTG
CAGGGAAGGGACGGGGCAGGAAGAAATGAAAGACAGGATGTaacactggggggcagatt
>NODE_509_length_433_cov_6.616628
CATGCTGCAGCTGAATTTACAAGGGTTTAATGGAGGACATTTACACAAGGTGTGCAGGCG
ACTGAGATGCTCCATGTGCCAGATGAGGGCAGCCCTTAGGAGAGCCAGGGGAAACAATGC
CAAATCTCCTCCCCCTGCCCTCCTCTCTCCTGCCCCTTTTGGCACCCTCCCTTGTCCTCC
AGTGAGAGGCTCCAAGGAGGGGGGGTGGGGCCGGGAAGGTTAATGTGCCCACTTTGATCT
TCGTCAAGGCACACTGAGTAAGAATTAATTTACATTTCAGATGAAAAGGTTGACAGTATA
AAAAGGCATCTTGTTTCTGGTATGTGAGAGCTGTGTAATAGGCCAGGAATTTGAGAGAGG
AAGTCGTGAGGAAACAGAAGGGATAAGCCCCTCTCTTGCCTTTACTGGGAAAGAGATGAA
AGGAAAAAGGGATCTCAGTATGCACTGTTCTTCTGAAACATGGGGACCAAATGCTGCCCA
AACTTTCAAAAGCTTTTCTGTATGCATTATTAATTAATTATTACTATTTCGTAGGCCACT
CATGGAGATCAAAAAGGTGtatcacaaagatgcaagg
>NODE_510_length_432_cov_9.745370
GCTCTCTGCCTCTTCATTCAATCTTTCATTTCTAGCTGCCAGACTGATAGCCCTGACCAC
AGAGAGACAAACAACAGAGAAGGGGCTTTTGTGTGTGTTACTGCCGACTAGAAGACAAAC
AGTGTGAGCTCTACAGTATCAAGCAGCAAGAAGAGGGAGGAGGGAAACTGCATAAACTGA
AAGAGAGGGAACAGATAACAGGGAGATGCTCTCTGGCCCCTCCTCTAGCCTTCTTTCAGG
GCACCTCTTGGCCTCCTCTCCCTCCTCTGCCTCACCCTCCCTCCATCCCCCTTCCCCACC
CACCCCCGGGCCCTCTGGTGTGTTGCTCACTCCATTGTGTCAGCCTTCAGAAGTGCTCAG
TTTGAGTGGCAGGCCGTCACAGATCAGTTCCCTGCTAAAGCGGCCCGGCAGGCCAGGGTG
ACGGGCCAGGAAGGGATCTAAGTGGGGTTTATCAGCGCTTCTTAACGCCTCTCCAGCTCC
CTGACACAAAAGAGAGGGGGTATTAAACATCTAAAGCAAACCAAAAAGCGTGAAAGCTCC
TTATAGGGCCGCGGGATTGCGGATGTGACTAGATCg
>NODE_511_length_150_cov_4.340000
GTTTCAAGTCCGTTCCTGTCAAAGAAATTCACTTTACATGTCCCATGTCAAAAACCTTGT
TTTCAGCCAGCCAAACGCATTTTCGGAGCAGGATAACAGTCAAACTGCCATCTTTCAACT
ACAATGTTCACAATCATGTTTTGATTTTAAAATGTCTTCAAATATGATCAAGATGACGGC
ACAAGCTGTTTCAAGTCCGTTCCTGTCAAAGAAATTCACTTTACATGTCCCATGTCAAAA
ACCTTGTTTTCAGCCAGCCAAACGCATTTTCGGAGCAGGATAACAGTCAAACTg
>NODE_512_length_425_cov_6.731765
CACACACACACGCGCACACACACACACACACTAGAGTAATCCTTTGTATACAAGTGCATT
TGCACACATGTGCCTGTCTTCTGCTTATGCTTTCATATCCCCTCCCAGGAGTGTGTGTGC
GTGTTTGTGTGTGTGTGAGTGTGAATATCTTTGACTGCACTCTTCGCGCTCATCTCTGGA
GTGCAACTCTCACAGGGCCAATGCAGCTCTCTCTCCTCCTCGCTCGCCCGGCCCTCTCTC
CCTCTCCAGGTGCTCACCTCTGTTGATTGCCTGTGGCCTCTTGTACTGTGAATGTTAAGT
CCTGCCATTTTGCCCAGATGCATAAATAATAACAGTAATTACTGGCCCAGCAATCAAAGT
GTCGCCCCAGCGCGCTGGGCCTGTCTAGGGGAACAAATCGATAGGCATCTTAAAAGCCAC
ATTGATTGTAGGGAGGGGGAAAAACACCAAGGGGGATGGGAAGATAGATAGAGACAGCCA
GAGAGAGAAAGAGAGGGGGAGGAAAGGAGGAGAGGTGTGATAAGAGAGGGATGTTTCAAA
GTAAGAAGAATGGGTACAGAATGAGAGAg
>NODE_513_length_316_cov_4.189873
TGTATGTGTGTTGAGATATTTTTTTAAAGCTAACCCCCTTCTGCTTTGGGCCAAACTATA
AAAAAGAAGGCAGCTTTGACATTTACATGTCAAACAGATGAGGGTTTTTATCTCCAAGTT
GGATCGTAAAGATCAGGCCTGGCCTCAGACTGATACCTCTCACTGGCTCTCCTCTGGTCA
CGTGGGGTCCATAAAGTTAGTTTTATGGTTTTGGGGAGTTGACAATGTACTATATATTTC
ACATTCTAGAAAGCAAGTGACGGTTTAACGGCTTCGCGGGGATCCTAAAGGGGTCAGTAA
AGTAGAGACAGAGCGGGAGAGGGAGGGAGTGTGTGTGTAAGAGAGAGAGCAGGCCACTAC
TACCGGCCGCTGTTTCAGCTCCGGTTCACACTCGGAGCCCGGCGATCTGCTATCTGTTCT
GCTCTGGACGCTGGGAAAACCCGGTGGAGAGAAAGAGTCa
>NODE_516_length_453_cov_7.885210
ACATAATCTTTCAGTATACTATTTCTTATCCAGCACTCATTACATGATAAGTTGCTACAA
GGAGGCACTGTGACAAAGAGCCCATACACTGGACTGAGGCTGAAATGAAGCCGGATGGAG
TTGGGGTGGAGGTGTGTACAAAGGGAGTGAGTGGGCTCTGAATACAGCTGGAGAGGTGAG
AGGGACCTACTTGCAGCGTGGTTTGTTAAGAGCTGTTAATGTGCACATCCCCTCATTCTG
ACAGAAGTAATCGCAGGGGTTGGCCAGCTCATCACAACGTTGGTTCTTGAACCCTGACGT
GCAGCTGCAAAACATTGTGTTGGGAGTGATAAAAGGGCCCAGAGAATGTTGAACTGTTGG
CTGCTTGATGAATGGAGACTGACACACTAAACCCTTTCAGCAGCTTCAGTTATAAGATGG
AGTAAGTCAGTGTTGTGTCTGCATCAAGCAAATTATCAAAATAACTCATATGAACACAGA
TCAGCTACACTGCTCACCAAGTGAGAGGGCACATCTGCAAGGGAAGAATCTGTtacagtg
gtgtcacgtctaagatgtgtattttcttgaaaaataataatcgagcaagtatgtagc
>NODE_517_length_331_cov_4.250755
TGATCACTCCCTTGGAGGAAGATGAAAGCGCAGTACTTACATACACTATGAGTCTAGCAT
AGTGAGTGAATTTCTCCTCCCCTCCTCACTTTCTTCCCTTCTTCTCCCTCCCCCCTCTGT
CTGCTGTGATGAATGGTTTTGATATCGGCCATGTGTGTCTCTATGTGTGTGTGTGTGTGT
GTTTGCATGTGTGTGTGTGATGAATGATTGTGTTCATACTGGACAGGCCCGCAGGGCTTT
AGCTACTGTTAGTAGTGCTTAAAGATGACTGGAGTAAAAAGGCTCTCTGTCACATCTCTC
TTTCTCTCTCTCTCTACCCCTCTTTCTCTCTCACTCTTACTCACACACACACATATACAC
ACACATATGCACACATATATTATGCCTGTTTAAAGCAGTACATCCTCAGGGTACACAACA
GAGTACTATGACAGGTGACATGTCGTTCCCTTCTTCCCCTCTCTCTTATCTCTTc
>NODE_518_length_354_cov_10.483051
GAAAGAGTGGGCCTCCATTGAAGGATTTCAAAAATAGGGGCAATTTTAATCATCTCTCCA
TTCAATCTCAGTTGGATAAATCATATCTGAGAGATTTGCATAAATACAAACCATCAAAGA
CTTTTCATCTTCAAAGAGGTTTTCGAGACCCAATAGGCTTTGTACTGTAATCATCTGAGG
TCACAACCCTGTGGGAGCAAGGCTGCTATGGCAACATAAAAACTAACGCTGGGGGCTTAG
CATAATATCCCCCCCTCCTTCGCAAACACAGGAAGGGGTGGGGGGGTCCGAGAGGGAGTG
TGAAAAGAGGGTGTAGATAAACCTATTTCTGTGACAGAGGAAACTAGATAGATATGGCCT
GTTGTGGGGGAAACCTCGCTGATATTACACACCGAGATTACCACCGGTACACTGTGCCAT
GCAAACCCTAACTAACAAGGCTGCGGCGAGCTGAGTGGGCTGTTTGGATTCTACCAAAGG
AAAACAAATGACAGCTCc
>NODE_519_length_452_cov_11.743362
AAGAAAGGAGCCTCAGTAGTTTCGTGCAGCATCCAGGGATAGAGATTAGCATGGAGCCAT
CAGCAGCGCTGCAGTCCCTCCCTACCCTGCTTCTGCTGTCAGACCGCCTCCTCCCTGCTT
GTCAGAAGCTCCGACGAGGAGCTGTAAAAACCTTTTCCCCTCTCCTTAACAACTGCAAAA
CAACACGCACACACCCCGGCTGAGGTGCCTGCTTTTCTGAGGCCTCTGACAGGACGTGCT
GCAGGCACAAATTGTAATTCATAAAGGTTAAGGGGGTCAATGCCTTTTATTACCAGTCTG
AGTGCATCCAGCTTGATGGGGCGGGCATGCAAATGGAATGTCTCAGAGTGTTCTATGCAA
GAACTCAGACAGCGAGTGCGTGCGTGCCTCTGAATGGGAGGAAGTAAAAGGTGGGTAAAG
GGTGGTGGTGGGGGGGTGAGATCGGCTGCTCTCTCCACCTTCCACAGCCATGTAGGACCA
CACAGCCGCTGCCCGGTTAATTAGACAGTATGACATTGACCTCAGGTAGTTAACGGCcac
tttgatatgcgctgtcttgcaattaatatattgtaaatcttcatgttttatcattc
>NODE_520_length_388_cov_10.935567
TGAAGGAGAATGCAGCAATCACATTTTTAAGCATGCACAAGCGGGCCGTTCCCGGTTCCT
AGGCTGGTGTGTGTCCCCCCCATCCGACGCCAGCAGCCGTATGGGGAAAGCAGCGGCAGA
CACAGATGGCATGGACACTTCCACAAGGTCTGCCGCTCTGCCCTGCCCGCTCTGCCGCCG
GAGCCCGTTCGCCGCCGTCTCTCTCTTCCAGCTCGCTCCGCCGCCCAGCAGCACTGCAGC
ACAGCACAGGCTGACGGCATGAGGCTTGATCCAGTGCATTTCTCCATGCTGGTCATCGGG
GTCTCCTTCGCCTGTTACGCCCCGAGTCTCAACTCCCTCCAGGACCAGGCGTACCGATCC
GCCGTGGTCATCGAGGGCGAGGTGCGCTCCTCCCCGGAGAACGTCTCCTCCCGGGAGCCC
TACAGTGTGAATGTCAAAGTGCTGGATGTGTGGCCCGTCAACAGCGGCGGCCTCGAGAGG
GAGCAGCTCGTGACCGTCGGGGACTTCGGCTCCGAGGCCCCgtgcatcaccg
>NODE_521_length_308_cov_2.438312
ACAGCTCACACCGAGATGATCTGTGCAGGCGTATGAACTATTGGCAGAGCCACGAGCCCC
TGACACTGATGATTGGTAAACTAGAAAAAGAGTTGACAGAATCAGGGCCACGGAGGCTTC
AAAGCAGTCATTGATTATTCAGAACAAAAGGACCTGTGCACAACAGGGGAAGTTTTTTTG
CATAACTGCCCTTGGTGTCAGTAAGAAGACACCACTCTGACCCCACCTCCTCCCTCTATC
CCTTCATCCTCACCCTCCTCATCCTCCAGGGATCACAAGTGTAACTGCAGGGGGGAAGGC
CCTCAGGAAAGGGGGGGAATGTGCACACACACCTGTGGAGCAGGAATGTGTGTGTGTGTG
TGTCTAATCATGAAATCATTTCTTTGGTAAAAGGACACTTTTAAGTGTGTTCAGCAAACA
TATGTGCAGGGATATTTAATATTTAGTTCTGc
>NODE_522_length_347_cov_6.982709
TCTGCTGGAGAGAGGAGGAAAGAGGAGTGTGTGTTGAGGGAGGGGGGGTTGGTGGGAGTG
AGAGCTGGGAGTGAGTGTGCATGATGAGGAGCAGGGGGTGAGAGAGCCTGAGAGAGAGAG
AGCGCGGGAGAGAGAGAGAGAGAGAGGGGATGAGAGGGGAAAGGAGTAATGGCAGAGGCA
TAACAAGCAAGCTGCTCAGAATTAATGAGCTTACTCAATAAGAAAAGAATAACCAATCAG
TGTGTGTTGGGCAAATATAATTTGGGAATAATTGCTTGATTGCTTTTCTATAGTAGGCTG
ATTTGACCACACACAAGAACTGAGAATTAAGATGTCAAGACAAGAATTAATTTGGCAAGC
GAGGGCACACAAATGTTCCTCTCGCTCCCCACTCAGGCAGCTTGGAAGGCAGCAGAGCTG
TGAGTTGGAGCGCACTAATGATGAAAACACAGTGGTAGATTGCGTATTCATTTCCCTGTC
TCTATTTTACa
>NODE_523_length_299_cov_1.662207
TGGTTGGCTCTACGGACGGTGTGCTGAGATCTATGAATGACAACGACATGCTGGTGAGGA
AAGGCTCAGAGTCTACTGGATGGTCCAACAATGTTATCAGACAGTTCAAATGGGACACAA
AATGACCAAACTTTGAACCCAGAATCACCAAAACAAGACATAAATGACCAAAGTGGGACA
GAAGACGTTCAAAATGGAACAAAAACAACCTTAAAGACATGAAAAAGGACAAAATGAGAT
GCAAAATGACCCAAATGGAACAAAATACAACAAAACAGATGCCAAATGACCAACATGAGC
CACAAAATGGGCAAACTGGGAGATAAAGGGACACATAAAAtactcaaaatgagacagaaa
atgtacaaaagggaacaaaaacaaccataaagagatgagttttaacacacaaatgggcaa
aagggagccacaaagtgatccaa
>NODE_524_length_145_cov_5.220690
GCCTCCATTGTTTGACGCTGAACATTCTTCGCTTCTCCATAGCTTGACGCTGAACTTTCT
GCGCTCCGTCATTGTTTGACGCTGAACATTCCATGCTCCTCCGTTGCTTGAAACTGGACA
TTCCATGCTCCCTGCATTGTTTGAGGCTGAAGATTCTGCACTTCTCCATTGTTTGACGCT
AAATATTCCACGCTACTCCATTGTTTGAAACTCAACATTTGGCGTTTCTCCATTGCTTGA
CGCTGAACATTTGGCGGTCCTCCTTTGTTTTAAACTAAACATTCCATGC
>NODE_525_length_528_cov_8.751894
CTCGCCTTGCACTTTCATCGGAGTTAGACGGGACATTATTCTCGTTGCATTTATAGTAAT
AGACAGTTGAATGCACCTTCAATTATATTCATATCTGTAAGCAAATATTTGCCAGTTAAT
CCAGTCTTATGTCTTCTGATGGCAGGGATCTGGGAGTCGTTTGTTATAGTTTACAAATTT
TTCTTGTTCATTCAACTACCTGTGCGTCCATTAGAGCTCACACACAATTGCTGTGAACAA
TTGTAAGATGTGAGCCAGCAGTCCTCAACGCTTCCTCGTGACAGCATCAACACCCCTTTT
TCCTGTGTCTCTCTGCCTCCCTCTCTCCTCAATGGCAAAGTCAAAATGGCAAAGCCCTCC
AATCACATTACTGTATACCCAGGAACATTTAAATGCTAATGTTATAAGCTCACATGCCTA
ATATGATAAGCTGACAAGCTTATTATAAGCTCTGAAGTTTTAAGAGTTTCTTCCATTAGT
TATCACAGGAGGCATTAAATTGCATCGCTGCACTGTGCCAGAAGGTATGGAGTTAAATTC
TCCTGCAGAAGAGATTATTTTGGCAGCCTTCTGACAGCACTATACAGTGGCAGGATTGTA
CATAATGGTTTGTCAAGAGACAGGGAGTGGTTCCAGCTAGATGTGTATGCGtgtgcgcac
atgtgtcttatc
>NODE_526_length_586_cov_8.363482
CAGCCTGATATGAGCTGGCGAAACTCGGGTAGAAGGCAAACTCTTTCGCCCTGGTAGACA
GTTCTTCCGTGGGCAGCGCTGTGCTGGGCTCGGCATATTTCTCTGCGGGATGGTACGAGC
AGGGCTTCTGCTGCAAGTTCACGTTGTGCGAATGAGATAATCTACAGCCGTAATATGGGT
TTCCAAAGGGATAACCGTAACTCAAAGATGCGCTGGATGAAGTCTGAGGAGCGGGACACT
GCCGGCCGGTGTCTGGAGAGGAAATATCCGAGTACACGGAGCCCTGGTGGGTCGCTATGG
TGCCAGAATGTCGTCCCAGCGCGGGGTGCGACATCAGGTCCCTGCAGTGGGTCGCAGGGC
AATTACCGCTCAGTCCCTCCATTGTTTGGCTTTTATTCTGGTTGTTTTCATTCGGGCTTT
TTTCATAAACGTACATCAAGGTGTCCGCCCAGCGTGGATGCAGAACCAGCGAAGTCGTCA
TATCACGGGCTGCCGATGCTTTTTAAAAGTCGACTACTCCAAGACGGACACCTCATTTCC
AACTACATTTTACACCACGCGCATGCGCACACGAGGCCCCTGTGTGTCCACTTCATTAAG
AATCTGGCACGTGATACGCTAACAAGTCCTACGAGATTGGGCTTGCGAGCAGGGGCAGAG
CAGCCCTTTAAAGACCCACTGCCTCACATGCCACCGTTTTTTCCTGcagaacaccgagtc
atatcattgg
>NODE_527_length_252_cov_3.746032
CATGCCAGTTGCCTGCATGCCTCGTCCACGGGCCTGCCAGTTTCCCTGCATGCATGTGTA
CGTGCCTGCCAGTTTCCTGCGGGCCTGCCAGTTTCCCTGCATGCATGTGTGCATGCCTGC
CAGTTTCCCTGCGTGTCTGTGAGTTCGATGTCCCGCCAGCCCACCTCATCTCCTCACCCC
AGGAATCCAGACAGAAACCTCTGGCAAACATCTCTGAAAATCAAGCTGAAACAGCCACAC
CGTGTGCTCAACAACTGTCAGACGAGCCACGCGTGCGCGCTGGTCTGGCATGTTGCCTCA
AACCACCTGTGGGAAGCAATGAGGTCTGCTTCCAGACTCTGTGGGACAGATTCTATGTTG
TCACGGATGATGTGATAGCTCACAGGGTTTGCATTA
>NODE_529_length_387_cov_5.067183
GTCCAGATACGGCTGCTGTCACCAAAAACGAAGGCCACTTTTTCATCTTCCTCTCAAACT
GTCCAAAAGCCATTCTGTGTGACTTCATAGGTCACCCCTCTCTGGTGCAGTCACTGGTTT
CCCCCTCCATCCTCCCTCCCTCGCCTCACCCCTCACAGCCTCCCCCCTCTTTAATACTTT
CTCTATGGAGTAAGTCGGGGGGACAGGCGGTCACGCAGTAGCTGGCTTCATGATTAATGG
TGTTTATTCTTGACAGAAGGCTCCTTTATTTATCTGCATTGCAGTTTCACTGATACTATC
AGTCACCTGAATGAAAAATATTCAGTCATACCAATTTTGCAGTATAATTGAGTAGAGTCA
CTTCCTTTCAGTCCCCCCACCCCTCCCCTTGCTCTCCTCTCCCTCTCTATCTGGCAGCCT
TATCATCGCCACAGTAATTTTCGCGCTCCGTTGTTTGATATGGAGAGGCTGGCTTTAGCC
GTATTTGACATAAAGCCTCTTCAATTTTCACAGGAGAAAAAAAGAgtagaa
>NODE_530_length_334_cov_5.239521
CACATCCTCCGGTGTTGACAGCAGCACGTCATTCTCCTGCTACCCCGCCTCGCCGTCCCC
ACCCGGCTCCTCCGAGTTCTCAGCCCCGCAGAACAGCAGATGAAAAGCACACATGTAATT
TATCGCCAATGTTTCCTCCTCAAGAATAATTGTGGCGACCGCGGCTGGGCGTAGGGATCG
ATGGCTATGGATTTTTCTGTGGTGGGGTCTTGTAGCGTTGGGCGTAATGAGAGATGGAAG
GGAGGGAGGGGTGGAGCGGTGGAGGGGCCGGCGGTGTTTTTCTGATAGGGAGAAACGCTC
TGACCAGATGCTTAGTAAGTCATGTAGAGTTTAGAGGCACAGGAATAAAGGTGTTTTTAT
TTAGTTTTTGTTGGAAACCATTTGTTCTTATAAAATCAGTGAGGGCGCTATCAAACAATA
CTCTGagagcagatattagtaagagcttttgtttattgaaaatgatctgagttagtcg
>NODE_533_length_338_cov_1.260355
GAAGCTAGTCTTCACAAACTGGAAGCAAACATGCAAAGTGTTTAGGTCCAGATGTTTTTG
CAATATGTATATTGCTGCAATTACATTTAAAACATCCCCAACTCTAGTTAAGCTACCTCA
TTGCCCCAAGTTGAATATTATCCACACTTCCAACAATGCAACTCAAAAAAAGGGAGGTCT
TACTATTGTATTTTTGCAATTGCATTATCATATACTAGAGCCTGCAGCTGATTCACTTCA
GCATAGAGCCTCAAAACAGAGCAGTTTTAGGGGGGCCTGAGCCTTTGTGTGTGTTCTGCT
GTGGGAGTCTCTCCTGTAGAACCTCCTCCAGGGTGGTTTTCGGGGTAGAAACAAAGTACC
TATTCCAGGGACGGAACTTCTGAGCAGCCCTGAAAAACTGCTTTTTGAACGAGTCACACA
AACGTGATGtgcgaatgtgctcatcagttagccttagaagtgcctgggggtgggtttgtt
ac
>NODE_534_length_311_cov_1.376206
TATAAGAGCAAGATGTGATGGGATGGAGGCAATTCAAAGCTATGAGTTTCTTTTTCTCCT
GTACGTTTTCCACTACAATCATTAATTCTTCTTACTCAAGGATTTAGTCACATGTAAACA
GAGAACTGCTGATGCTTTAAAGAACCACATTTCATTCTTCACATAAGCACTGAGGAAGAG
ATGATTCTGAGGAACATTTGAAGACATCAGGAACATTTGACACTGTCTAATTGAGAAATC
CCACCACCAAACCATCTGTAGTCAGACTGTCACAAAGCCTTTCACCTCCAGAAGGAAACT
GTGTAGCATTATCATAAAGGAATAGAAGAGCTAATACAATATCCACTGATATCAGCATTA
AAGCACATTTTCCTTCTCATTACTGCTACCTCTTCTTTACATATTTCATCAgatattttt
gctgatttacagatatctttgaatgaaaaataaac
>NODE_536_length_312_cov_6.083333
CAAAGGAGGAGCGCAAGATTCCCTCAAAACCAGCTCATTACAGGAAAATTAGTGAGAATT
CGATTCAAATTAAACCCGAAAACGTGTCAGTTTTGACAGCATTTTATTGACAAAACCACG
AGTGGAATCAGTAGGAACAACCTGTAAAACTGGGAGAACAGACACAGCTCAGGATGACAG
AAAGAAGAAAACCTACCTTGGTGAGTAACAAAATCATCACTTCACCTTTAGCTTTAACTC
TAGCCTTAACTTTAACTCTAGCTTCAGCATAGCAATAGCTGGGGACGTGCGGTGTACTGG
GGCACAGGTATTGCTTCTGAAAGACCTATAGAAAGCAAGTAGGAATACAAAAGTTAAATT
AGAAGATCAAATTAATAGTTATTCATTATAGTTTTAACTTCTAAAACTCGGAAAAGATAG
CTCAGCTGAAAAATAGCGTTGTAAAAACGGACATCa
>NODE_539_length_415_cov_7.898795
CGATCGCCCCTGGCTTAGGGCAACAACCTGAGTTGTATCAACTCCAATGTCATCCATCGC
CACAGTGCTTCCACAAAGGTAAGAACCCGTCTCACTTTTATTTCACTGTTTTTTTGTTGT
TGTTGGTTTTTTTTTTAAATGAGATGACAAATCATTCTGTGAAAATGCACCACTAATGTC
CTCTCTCTCTCTTTTCTATTTTTTGTCTTCCAGATGGGAGTGGAAGTGTTCCTCCGTTCT
AAAATAAGTCTGTGACTTACTTCATCAAGTATGGCATATTGTCATATTTTGTGGAGCACC
TTTTACTGAAAAGTAAAAAATAATTAAGTGTATAAATATACATAATGTATATACAACTTA
AGGACTTTAACTCCTACATGTCACCTAAGAACAAAGATTGGCTTTATATTTTTGTTCAGT
CATTTATCTGTATACTACTACAAAACTGGTGCAACATTTACATGATGGTGCAACCGCATG
GACCCACAACTGACTGGGTTCTGAGTCCATGTGGTGTCTCAGCTTCTCTGTTACATGAGC
TTCAGATATGATCAGAcag
>NODE_540_length_436_cov_8.261468
CAAAAACATTCTACACAACCAAAGCCACGACAACGATCCAATGAAATTCAGGTATTAGAA
TCTAAACTGAAGTTATTTTCTGATCCAGGTGAGATCTGAGTAAATGATGGGGGTCGGCGC
CCCCAAACTCCTCACCTGCTCTGGAAGTAGTTTGCTAGTTCGGATGCCTCATGGTTCAGA
CTCCTCAGGTGTACAATTAAATTGCCAGAGTTGGTGAACATGGCGCCGCACGTTTTGCAC
TCATAAATCCGCGGCTTGCGGATTATGTGTCGGGAGACCCTCATGTGGTGCTTATATTCA
CCGAAGGACGTGAATGTGGCGCTACAAATCTGGCACCGGAAACAGCGTTTACCTTCGTGC
TTCAGCCGATGCATCTTTAGGGAGTAGGCCCGTGTGAACTTTTTCCCACAGCGGTCACAC
TGGAAAGGTTTAATGCCTGGAGGAAGAAGACAAAACCATTGCTTGCTGATATGAACATTA
GCATCACACAAGTGTCAGTGTTGGTGAGGTGAGGTGGAGGGTTAATGTAATCACAAAGTC
TGCCAACTACTTACTTTATCAACGTATTCTAGTATGCcta
>NODE_541_length_480_cov_8.400000
TCCGATCTTGAGAGACTTTTATCCAAAGTAGCATCTGAATGTTAAAAGGTTTGTAGTAAA
TCCATTTTTTTTTCACAACAATTGCTACCAAACTAAACTATCTGTTCTACTTATTTCTAA
AAAAGCATTGACCGTCAGGGCATAGCCAATATGGAGGTTAATCCATTCTAGTGTCTATAC
TATGGGGATGCTTATGGAAGCATATTTGCTTAGGGCAGCCATGCAAATTATTACTTACTG
CCCTGTAAGCTGATAACACAAATTAGATACCCATTAAAGTTGAACAATGTATATAGAATG
AGAAAAGATTGCAAGTGATACCTGAAGGGATGCTTAAGTCATATGGCACTAAAATATGCC
TCATGCTTGCAAACTTCAAAAGTGAAGAGATGTTTATCCTTGGGATTGGAAGATGCATAA
TAGTAATCTCATATGCACAGAGGCAGCTGCCAGGTGGAGGATAGCACACTGCATGTTTAT
GAATAGAAATCATTACAGGGACTGGGGAGCATACCGGCATGGACCAGTGACACAGAACTT
TTTTATCATCTACCCAGTGCAAACTGCAGTACTTAAAAGTTCATGTGCCGAAATGTTtag
tacagtaaggcgttagtttagctg
>NODE_542_length_304_cov_1.404605
TCAGTTTTCTTTACACAGAAAATATCTTTATCAACAGTGAGAAGAAAAAAGAAAAACCTT
CGGCAGAACCAGGGTCAGGAAGGGCAGTCATCTACCATGACCAGATAGGCGGAGGATAAA
GGGAAGAGAGAAAAGGATAGCAGGTAGAAACAGACAAACAACACATAAGAGAACAATAAA
CAGTGAGATATTTGGTGAGGTCAGTAAGTGTAGATGTAATGTGTAGCTTTACAGACAGAT
ATATCTGTATAGAGGACAAAAGCCAACCTACAGGAGAGAGAAGACAGAAAGTTATAGTGA
CAAGGAATAGTAGTGTATAAATGTATAATGGAGAGCGAAAGAGAGGAAAGTAGAGAAGAA
GCGCTCTGTGCATTATGAGGAGTCCCCCAGCAGCTTAGGCCTATAGCaacataactaagg
aatgctttcgagtcaactgagccaactc
>NODE_544_length_390_cov_7.525641
GTTAGGTGCAAGTGCTACTGCCTCTCCTCCTCTCTCCTCTCTCTCTCTTCATATTATATA
AAGAGTGGCAGCAGGCAGAGTGACAGACTGCCCCAAGAGATGACACCTGTCACTGAGGGG
AGTGCTGCTAATCTACAAGCCTCATTTTGTTTGAACTCTTTGTCACCTTGCCGTCAAATC
CTCATCTTCTCAGTCACTGCCAGCTTCCCTCCCCTCTGCTTCTCTGCTCGCTCTGCTTTG
CCCAGTCTCTCCACAATATATACAGTACCTCCACCATCACACACAGCACACGCTCCACCA
CACAAACCAGTGTTCTCTGGTAAAACATGTTCCTGCTTTTATTGAACGAGCATTGTGCCC
GTCTGTACTCCTGTGTGTCATTTTGGGTTATTTATAAATGAATACATAGTGAGTACTTTT
TGCCAAGGTCCCCCCAAAAAAAGTAAAATCTTGGCAGTTCAGTGTcttactcagaggtgt
gtaaaattgaactgccaagattttactttttttggggggaccttggcaaaaagt
>NODE_546_length_313_cov_3.977636
TACAATCTATGCTTCAATAAGTGATTCTTAGATTTCAGTCAGCTGACATACTGATTGTTT
TATAATTGAGAGCAATTTGTTCACACTTGGATTTTTTTGGTTTAGTGGCTGTTACTCAGG
TAATGTGAAAAGAATTTCAAAAAAAGATGAGTTATTAAATAGATAGTCCTTTTAATTGCA
ATTTTATCTGATAAATACTGTAGAACTTGCTTGTAATTTGTTTATTAACTGGCCCCTGGC
ATCCTATCATTTTGCAAGAGTGGACCCTGTGTGAAGCAAGTTCACAAACCTAAGTTTAGA
TCATCTGAATAAAATCATTTAAATAAACAAATGATGATATTTAGCAGTTGGCAAGGTCAG
ATTTTATATTAGCCTGACAATATTTGGGGCaattgtacaaaatagatttatttagttacc
gttatatttacattgtttttattattacttttctttc
>NODE_547_length_372_cov_4.489247
GGCCAGAATAAAGAAAAGTACATATCACAAAGTATTGATGTCTCCTCTGTCTCTGGCAGA
CAAAAGACGATCCATCCCCCTTCCCCCCACCGAGTAATTTAACCATAGTTCTCTAAACGC
TTCCTAATCAAACTTGGAATATGGAATACAGAATGAAGTGGATAGGGGCTTTGTGGCGGA
AATATAATTATGCCCACATAAAGCTGGTGAAGGTGGAGAATGGGGGATGACATCAGACCA
ATTTCACACCCAGGCCTCGGATGGCCAGGCCAAGCCTGGTCCTTGCTGCGCAACACTGAT
CAAAGCCTGCTGCAGCTGCCCCAGAAGGCGAAAAAAGAGAGTCTTAACTATGCTAATCTC
CAGGACAAATATATTTTAATCTTGTTAGAATACAAGTTAATGCTGCAGCCTAGTGACCAA
ACTTTATGCTAAGGATACCATAATACAAAATCACACTTTGTTACAAATGGTTTCGCTATA
TAACAAGTGAGTTGAGTTTCAGAAAAACAACAGCTg
>NODE_548_length_292_cov_3.291096
CATCACTCGACTCCGCCACCCGGAGCCATTTTGCTGCCGTGGCTGTAAGTGAAATTGAAA
TTGAAGTTATAATTGATATCGGGGCCCATCACCATAATGGGTTCATCATAGCGCCATCTA
AAATATTAATTTTCTAATTATGGATAAATGATCAGACAAGCTGAGCCGGCGCTGGCTGCG
GAGCCCCTGGGAGCTGGAGCGATGCGGATGGGAGGACAGGGCCTTGTAAAGCCCACAAAT
CTTCTCTAATCCTCTCCCGCACAGCGCCTCAGCTCCATTCCCCCCATAATGGATAAATAA
TAGTTAACAATCAGGCTGTTAAGCTCAATTTTCTCTCTCGCGCTCTCTCTTTCTTCCTCT
CCCTTTTTATGTTTGTATGGGCTGCCAGTGCATTGTTGAGTGCATTGAGTGATCCTTTTT
TTCACATTTTCTCTCa
>NODE_550_length_489_cov_3.098160
AAGGAGACAGTTAAGCCCTCGTCGTGCCATTCATACAGGTCTTCATTTAAAAGACAAGTG
ATTGCGCTACCTTTGCACGGTCAAAATACCGCGGCCGTTAAACACATGGTCACAGGGCAG
GCGGGACCTCTTATATTGTTTTTTCAAGAGGCGATGTTTTTGGTAAACAGGCGAGGCTTA
TTAATGTGTTTGCCGAGTTCCTTCTTTTTCTTTTAGTCTTTCCTTATGGGCACTCCAGTG
TGGGGTTAACGGTGAAATAGTGGGTGTTTTTCTTGTTGTTTGGTTTTTTACTCATTTCCC
TCTTTGTTTGGGGCCGTTAAGGTTCGGTGGGTGGTCCGTTCCGATTTACACGTGTGCAAG
GAGAGAGTTGGGGCTCTCTTATTACTCATATTAGCATGATCGCTTCCATGGAGGGCATGG
GGCGGCCTGGTAGGTTTAGGGGTTTAAGATCTATTATCAGTATTTTAGGGTAGTGGTTTA
TGCTTGAGCTTTAACGCTTTCTTTTTGGATGGCTGCTTTTAGGCCCACCAGAGCATTTTT
CCTTAAGTTATTATGATCTTTATCCTCCTGGAAAAGTTGTGTCTTGTTTCAAAGGGGCTG
TACCCCCTTTGACTAACTCTCTAAATTTCTTTt
>NODE_552_length_388_cov_9.600515
GCCTTTGGAATCGGAAGGGAAGGAGTCAGAGGGGGGGCCTCTTTGAGAGAGTACTTGATA
TGAAAACTGTGTTGTTGTGCTTTGTACCAGCCTGTGGGAGTTTTTAAACAAGCCCATATG
GTGGTAGCCACCAGCTTTGGAAAAGGCGGGTGGGTTGGGGGGTTAGCCAGGGCCAGGATT
TCACACAGTCAGTATTGAGTGGGATTGAGGAGGCGAGCTCTTAAGCTGTCTTTTCAGGCA
CAGCAAAAGCCCTCCATCTGGCCTCCCCTAAAACTCAGGGCGAGTTTACTCAGCTCCCTG
TCGGCTGATTGGGCCTCCTGAAGCAGAAGTAACAGCATCAATAGTGTAAACCCTTGCCAC
TTGAGAGTATTACATTTCTTTTCATGCTTGACTTAATCAAAAGTGGGGAAGTGAAATTTA
CACCTTTTTGATGTTCTTTTTTCCCCGCTCACTAAGAGGGGCGATCTTAACCCATTTGAT
CTTCACAAGCGCCCACTAAATGGCCAAATATgccaagcagacggaagcagac
>NODE_553_length_379_cov_2.187335
CCTTTCACTTTTAATAAGGCACTCAGAGGAATAAAGATTACAGGCCATATTTAGCATGCA
GAACAAATCAGGCTCTTCCAGGCTCTTCCTCTCCTCCGCTTCTCATTCTGGTTAGTCATT
AAGACTGAGGAGGAGGAGGGGGGGTTCTAGTGTGGAGAGGCGTTCCCTGGTTCAGCAGTC
ATGCTGCTGCTCTCTGTGTTCTCCTACTGCCTGCAGCTGCTGTTAATAAGACTTTTCTAA
GGCCTGATATGTGTAAACTTAGTAGTGAGTCTCCACATGCCTCCACAAGCCTGGCTGGAC
CACTGGCTCTCTCAAGCCTCTGTAGTGCACCAGCCGACAGACGACACAGTGAAGGAAAAG
TGGTTAAAGTCCCGAGGACACAACCCTGTTAATGTTCATCCTCTTTTATAAGCCACCATT
ACacaatggtgtctctgtaaaacaagatgcagaaagaaagtgagcatcagggcaaaaatg
gctaagcttctttgaggattaatggaatttagtcaagtagcag
>NODE_554_length_349_cov_7.409742
GTAGATGCAACAAACGAGAGCTTAGTCTTACTTGGTTGTTGTTCAGTGCTGCTGGTAATT
CAGACATCTTATCCTTTGTCACGCTTGGCATCTTACACATACTTTTGGGCTTTTACAACA
TATTGAATTAGATTTCTGTAGCTTAAATACACATACACACTAATGTTTAGCTAAACACAT
TTTGCCCTCCTGCCCCCTTCCTCTGTCTCTTTCTCTCTCTTCCTCGTTTTCCCTCTCTCC
CTCCAGCAGATAAAGCCAATCTTGGGGCTGGCTCCTGCCACAAAACGTTCTGTAATAGTC
TAATTGTGGCTAATGGTTTGTGCAGCTAATTAAAGTGTATGAATTACAATAATCAGTCAG
CCGCATGGAGGCCATGCCGCCTCACGCTGTTCCTCCAAGCGTGGAAGGCCAAGATCAAAG
CAGGGGGAGTGTACTTGGGGGTTGGGCACTAAAGGAAAAGGTGAGATGAAAGTGATGAAG
AGGAGGGGAGACa
>NODE_555_length_342_cov_3.388889
GCTTTAAAAAAAGAGAGAGAGAAAAAAAAGGTCGAAACCCTTTTTTTGACAATGTATGTC
AAGCCGCATAGGGGTGATGAATGCCATCTCAGATACCTCTCATCAGCATTACTGCCACCT
TGGCACTGCCTCTCTCCCTCTCTCTCTCCCCCTTTCTCTCCTCTACCTGCCACCCCTCTG
TCTGCCTGATTTATAAAGTTGTTATGGCAATTCACTCTAATGTTATTTCCTGCCACATAA
ATACATATATCTCAGGCAGGTATTATAAGGCCTGTAATGGAGGCGCATCAGGGCTGCTGT
GGGAATCCTTTTTAGGATATTTGGCAGGATGTTATTGGTTGCGCTGAGAGAGAAACTTAC
ATTAGCATTAATCCTCAAGGTACAAGATAAAAGACTGCGGGGGCTGTTTTATTATCATCA
CAcaggcttttctttcaacctctgcatgttccatttgtttcaatgaagtttcaaagcaaa
agttgt
>NODE_556_length_386_cov_2.352332
TATTAGTAATAATAACCGCCTTCGTTGGCTACGTCCTCCCATGAGGACAGATATCATTTT
GAGGCGCCACCGTCATTACCAACCTACTGTCAGCTGTCCCTTACATCGGAAACTCCCTAG
TCCAATGAATCTGAGGCGGCTTCTCAGTCGACAACGCCACCCTCACTCGATTTTTTGCCT
TCCACTTCCTCTTCCCATTTGTCATTGCAGCCATAACCCTTGTTCACCTTATTTTCCTGC
ACGAAACCGGATCTAATAACCCGACCGGCCTTAACTCAGACGCAGACAAAATCTCTTTCC
ACCCATACTTCTCCTACAAAGACCTCCTAGGCTTCGCAGCCCTACTAATTGCCCTAATTT
CCCTAGCCCTATTTTCCCCCAATCTTTTAGGAGACCCTGACAACTTTACACCCGCCACCC
CCCCACACCCCCACTCCTCCCTTCATCTCCTCTCCCCACCAGGGGAAAAGAGTTATAGCT
GCcataaaaggcaggtaatgcattgttaactaattctgtctgctcagagc
>NODE_557_length_317_cov_1.700315
GTCATTTTATGGTGTCCATTGCCGACTGATGACATTGGCCATTGCTGATCCAGGAAGTAG
CATGAATTTGCCAGACCAGATAGTCTGCCACAATCTCTCATCTGTGCTTACAACAAGCGT
GCATCAGCGGATGTCAAACAAAAGATCTAGATGGTTCAGTGAAGGCGAAACCCAGCAGGT
AAAAGCAAAGGCTTGACCGGCCCCCGATCCCGGCAACTGCAATGGTATCGGGACATCCTT
CGTGTATTGTGATGTTCTTGTGTCTTGTGACTAACCACTCACTACAGAATCTACCATAAC
CGGAGGATCAACAACAACGACTGCTGGTTCAACGGCCGGAGTCGCAACAACAACAAGGAT
TCCTTCTACTACTCAACTTGGCTCACCTGCTGTGGATCTCCGAGCAACTTTaggagaacc
gtatgtggaagaattcagcgacagaagcagcacacaattta
>NODE_558_length_339_cov_2.533923
CCTTGTTTTTCTGTTTTTGAAGTAAATAACAGAACTGTTACGACCCGGCTGTCTAGGATA
GCCAAGGACCATCTCTGAAACCCAACAGTATATATTGTATTCATGGAGTTTTGTCTTATG
AAATGATGTTATTTCCCTGCTAATCCATAATATGTCATACGTAGTTTTACCTCCCACATT
AACATTCATTGACTTCGCCTCACGTCGGCTGCCCATTCCCACAGACACACATATAAAAGC
CAGACTACAGTACCTCCATTTACTTTGTAAACTCACCCTTTTCCTCCAGGCACCCTATTT
AGTCTCCTTAGCCTAACTCCACGAGACACATACACACACAGACACACGCACAGAGCAGGA
ACTATTACCATTCTACAAGGACCAGGGGACAAACAAGAGCAGCAGCAGGAAAAGCATCAG
ACTGCAGAGGCCCCTCGGTGGGTCGTCTGCTAAACTTAGAGCAGAAATGGGCCAAAGAGA
AAc
>NODE_559_length_355_cov_2.543662
AGACAGATTTTGATAATTAACTGTGTGTGTTTCACAAGGCAAGTCCCCTGACATGCAGAG
AAGGATAGAGAAACAGACAAACCGTAAACAGTAGTTTTTGTACATGTTTCCCTCGGTGAA
ATTCTGTGTGTGTCTCTCGCTGACACTACAAAAAAAGGGCTTGGTTACTTTGCTGTATAA
TTCAGGGAAAAGAGAACATTATGCCTTTGTTCCTCTTGACGTTTTGCTCTGGGATGCTCA
GACTGTGGAGCTCAGGTGGGGCCAGAGAAAACAGTGGCCCTCAGAACGACACGACACGGT
AGCAGCAGCAGCCGCATGGCAAGACAGCAAGAGAACACTCTGGGGTTTAAAAGTACCAAA
GCATCCTGGGTAATTAGCCATTACGGCGCTGTCACAGAGGGTTCTGCAGTCAATACAGAG
ATAATTTGGGCAATGGTGAATGACAGTGCTGTCCAGGCTTTTGGGATGATCAAGGACAGA
TCCAGCTGCACCAGGCATc
>NODE_562_length_342_cov_1.868421
TTCATTGTAACTACAGCATTTTCATTTTGCCAGTTTTCTATTCTGATAAAAACAAGAGCA
AGCGTTGCTAGTAGCAGAGATAGACTGTCCTTCATAGTGTTAAAGTCATCTGAACTCTCC
TCTAATGTCTTAACCTCATCACTCATCATCTCGTTTCCCATCAACTCATCCTCCCCATCT
CCTCTCTTTCTCCTTCATCCTTCTATCAGTCTTCTCCTCTCCTTCGCCCCCACCCTCCCT
CTTCATCCCATCACCCCTTTCTCCTCTCTCTCTGTCCTTCCCAGCGGCCTTGTGCTGAAA
TCGCAATAATAATGCAGCACCACACCCTCTGTTCCCTACAGGCCAGCAGCTCACCTCGCT
CTCACATGTACATATATATTTATATATAATCTgcacacagcctaggtgggcctgtaacat
ccatccatcatgctgctccatgcactcagaggggcagtacagtgaagtgtagacagcgcc
atgatg
>NODE_563_length_297_cov_7.373737
GGTTGTTTTTTTTTTCTTCCACAAGGCCAGAGAAGGGTGCACCGTTCCCGGCGGCACTGC
AGTACCGGGTCGATGCTTGGAGCGAAGGGAGCGAGCCCCTCTTTCAGCTCCCGCTGCTAA
AAATCCGTTTAATATGTAGTCCTCGTATCGAGGACGTATCAGATATTAAACTGATAAGAA
CAGATACTACACTTGATCTTAGCCAAAAGGCCGAGAAGCGATAAAGCCTGAGCCTTTGCT
GCCCGGGCCCACCCTCTGCCACAATTCCCACTTGTGCTGGTGCACCATTTTGTCACGGCT
TCTGCTTCGCGACTCCGCCCACACGCCCCATTGAGCACCCTCAATGCACCCTGTCAAGCG
CAGCTCCTTTGCTTCGAACAAACAGATGTGTGGCTCTGCCAGACGGCAAAGCCGGCCAAA
AATAGGCTAAACTCGTTGGAg
>NODE_564_length_316_cov_2.107595
CGCACACACTTCTTATGTGTGAAAGGTTTTTCAGATTGGGTATTCAGTCGCTCTCTTCTA
TATGTTATGTTATAGACTGAGCCAGAGTTGATTGAAGAAACGAATGTTGATCGTCTAATG
GGGCCGCGGGGATACATGTACGGCCGGGGCTTGAAAGGCCACTCAGAGACATCCACTCTA
AGCTCACAGCCGTCCATTGATGAAGTGCGGCAGCAAATGCACCTGCTGCTGGAGGAGGCA
TTCAGCCTGGCTTCAGGGGGCCAGTCCACATCCGGAAGGCACTCCCACCACCACCACCAA
CCCCCTCCGGACCACTACAGCCCTGCACCACCTCCCCTCCCCTACACAGACGTGGTGACT
AGTGCTCCGGGCACAATGAGCTGTGGACGGGGAGGTCTGCAGTGGGTGCCATCTTATGGT
GCAGACGTGTATCAGTGCAGCCTGCCTAAACCagtaagtg
>NODE_566_length_313_cov_4.571885
TCTTTGGGCGGTGAGGCCTGTAATATAAAGCCACTAGCAAAGAGAAGTGATAACTGAGGA
TTAGCCCAGTGTACCATTACAGCTCCAGTGGTCCTCCTCTGGCAGTCGTCTGTGTCGGCT
GAAAACATGGGCCCGTTTCCATGAGAGCTGTCGGCTGCTTGTTTTACCTCTGCTTAAAAG
GCTCCCTACCCCACCACCACTGCAAGTCTAGCAGTACCACCATGCATCGATTCTGTTGGT
ACCAATACCAGGAGTCCTTGATCGAGAGGCGAGCAGAATTGGTAATGTAAAGTTTGGTGC
CAGTAAAGAAGAAGGGAGGATGGTGACTGAGGTCTCATGGGTGTCTTACTCTTCCTGTGA
GCTGCCCGCCTGCCTGCCTGCTCTAATTTTagctgtggagctgtgagcagcatagtgatg
acggccatctttactctccactaaaaggcatctgtgg
>NODE_567_length_310_cov_1.138710
TAATGGGTTTAATGATTTCCTGTAGCTTTGCTGTGTCAACATGATGAAAATGTATGCTGT
CTTTTGCCCTTCATCAGCCTCACTATGCCCTCTTTCTTTGTAGCTATTTATGGTGGACAA
TGCAGCTGATGACTGGAGGATAGCCATGACATATGAGCGCATCTTCTTCATCTGCCTGGA
GATCCTGGTGTGCGCCATACACCCCATCCCCGGGAACTACACCTTCACCTGGACAGCACG
CTTGGCCTACTCCTATGTGCCATCCAAGACGGATGCGGACGTGGACATCATCCTGTCCAT
CCCCATGTTCCTGCGGCTGTACCTCATCGCTCGCGTCATGCTGCTGCACAGCAAGCTCTT
Caccgatgcgtcgtcccgcagcatcggtgcactcaacaagattaactttaacacacgctt
tgtgatgaagaccctcatgaccatctgtcccggc
>NODE_568_length_348_cov_1.204023
TGCAACAACATGTCACGACAACACACAGCTTACCGCTCCAGTGAGGAGCTCTAGTCCAGA
GAAGGGACTTCTCTGCAGCGCTGGAGGGTGTACTGCCTGAGGCAGCACCAAGAAGGCACC
CGTGACCAGGAACAGGAAGAGATTAAAGTAGAGAAGGCTCTTGAGGAAAATGAAGTATGA
GAGGACTCCAGTGCCAAAACGCCCCGAAACTCTCTTGAGCGGCACTTGCCACAGCTGGAG
GGAGTGCAGGAAGGACAACCAGCTGTACCAACTTTGTTTCACAGCCTGGGAGAAGACAGT
GCAGGAGATCAGGCAGAGGGAAAAAAAATCAGTGTAACAATACAAGGCCAAGTAGACATG
TGTTTGTGGTTTTGCAAGTCTGACATCTGTgacttaaacggaaagtcacaaatgcttggg
cagcagagcaattacactgccgtgataacaacacttgcaagaaatgcccaccgataccca
actgcagcctta
>NODE_570_length_355_cov_1.301408
ACTGTCTTAGGGAGAACGCAAAGTTCCCCTTTGATTTTCCCCTAAAGATGATGCAACTTG
CTAGCAAGGCCTCAAAAAGACTGCTCAAGTGGAATATCTTACATACTTCTGCAGCAGATA
TCAGAGCCCACTACTGCTTCCTCCAATTCCCTTCAAAGAAACAAAAATCACTTCTTTTCA
AGATGCCACTTGCCTCCCTTGGCCTGTGTCCAGACATTACTCCCTGCCCACTACCAAAGC
TTCCATGTATGCGATTCCCTCTAACCACCTCTCAGGGCAACAGGGGACGGATCCTCGCTC
CTTTCTACTCGCAGCTTTTTGATTCCTTGCATGAACTATTCTGGCTCTTCTCGGCAAACA
CTTGCAGTGGTTGTAGAGAAAGCAGCATAATACAAGCAAGTTgtctgataacttccaaac
catccactctacaggcacatggtaatatatgtatatatatatactgtaaaattaatatga
aaaatgaacttcatcttta
>NODE_571_length_401_cov_2.635910
GGTTTATTGAGTTTTTTTCACATTGTTTCATGCTTTATTTCGAAAGCATCACCTTCTTTG
TGTGTCTTTTTTTGTTTTGTTTCCACCTTTTAAGTGCTTTTCTGACTTCCAGCACATTCA
CAGCTCCACTGAACTTGGCTCATGCTGCCGTTTCTCTGACAGAAGAAAAGAAGACACACA
CACACACACACCTCCGTGGGAGAGCTCAGATAAAGACGTGCCTTCAGTCTTGGAGTGGCG
CTGTCACACACTGATATACAAATACGCATTTAGACAAATACACAGGCACAGTCAGGAAGC
CACACACACATTCCCACAAATTGACACACTCACTTCTAACGCACACACAGACACACACAC
AGGGGAGCAAACAGTCTCTCTTGCTCGCTCAGCTGCTCTCCCTCTCTCTCTCTCTCTCTC
TCTCTCTCTCTCTCTCTCTCTCTCCCTCCCATCCACACACACACACCACTACAGTATATC
AGCGAGTGACTAGCGGAGAGCCAGAGGGGAGTGCAGAAATGAATGTGAAGATCCTGACGC
TGGTg
>NODE_572_length_307_cov_1.905537
GGGCTTCGCTGTGTGAGTGCAGAAGTGGAGCCTGTTAAGGTGGAACAGGACAAAATAAAA
CAAAAGAGCAGGTCACGACAAACACTGAAGGACTAATGCGACTTCTTTGCTTTTTTAAGT
GAGGGGAGACAGACAGTGTGAACATGTGGTTACTGTGACTGTAATCTAAAACACTGTCTA
CTAAACCAGCAGCCTAAAATCACTGTATATTATACCTGACAGTACACCACATAATATTAT
GGAGCAAAGTCAGGGAAGATGGTCAAGTTCCTGGTTGTTTCATACATGAACCTACACAGA
GTGACTTTAATGACTGGCTTTCCTTGGCCTCCAAATGAGGTCATTTTTTAGGATGAGATC
AATCTTTATTAATCCCATATTGGAGAAATTTGCAGTGCGAAGGGGAGAGtgcacgaatgt
agggacattagtagaacaatttaaaaataga
>NODE_573_length_346_cov_1.855491
TGGTACGTTCACCTAATGCAATTATCCTACATTAAACAGCAGCCTGCAAGAAGTGTGTGT
TCTACAGTACTGCAGTTAAAACACTGTAAGAGTTCTAGTATATCATTTAGCAAACGCTTT
GATCCAGATCCATGTATATCTGAGAGTAGATGCAGCACAAGCGAGGGTCTACTCAAGAAA
ACAACCTGGATAAGTGCCATGAAAGAAGCAAACAAGTCAAATGGTGAATGCATGACTGTG
GCATGTCAGATCCACAAGACCAGTATCTCTTGACCAGCTCACATGACAAGATTAAGCCAG
AACAGGATGACACACACACACACACACACACACTCCCACACAAATGCAGATACTCGAAAA
TTTAGATTTTCTGGTAGTTATCTGCCGCTTACTTCTATCTACAATACTCTCTATTCATTG
CTTTGAGTTCTTCCACTCACATTCTGCTTTAGTTTGTAAAGTAGCAGTTATGTATGCAGA
CTGTGTGTCt
>NODE_574_length_294_cov_1.727891
GCCAGCTCCGGATCAATGAGCCCCGACACTCTGCCTATTATTTCATTTCTGGTGTCTAAA
AGGCAAAGCCGCGACTCGGCTAAATTGTTTTCCATTCGGTTTTGGCTGACTCGTCGCAAA
GCGGAGGAGGAGGAGGAGGGAGTTAAACCTCCAGAGGATGGAGAAGAGACTCGGTCACGT
CCAGTCACAGAACAAATAAATCAGCTGAATCCGTCATCCAGCATCATCGCTCAGACATGA
ACTAACCCTGATTCATTCAACCAGCAGCTCCTGAGTTGGTAGAAGCCTAGAAACTACAAA
CACGAGGAGTTAAAGTCGATAAAGCAGCTGTTGGTTTCATGTTTCCACCGCAGCATCGTT
GAGTGTTCAAACCGCTGAAGACCaaaaccagccgacacgtgaacatgaaagcgtccatca
gccagaccctgaagtaat
>NODE_575_length_419_cov_1.649165
AAGTTGGAAGATCTTTATGGGTCCAGTTTCTCTACACTTTAATACCTACTAACAACTAAG
ATACTGTAATTCTTTACTCTAATAATCAAATACATCAGTTTCCCAAAAGAAGCATTGTGT
GTTTGTGTGCTTTTATTTATTCGTGTCGGAACAATTTTCCTCCCTTTTTTTTAAATTGCA
GAAATAAAAATTACAACTTTTTAAAAAAAATTAAATAAATAAATAAAATATTTTACTTGT
GCGTAATTGGTGCTGGTTGCGCAGCTCTTTTCTGTTCGTGCGCACTGACGCACAGCAGTG
GAAGCAGTCCCTGATTAAATTAAAATGATCGCAGTTTTAACCTCATCATTTCCTTTGCCA
GTCTTTGAAAGCACCGTGAGTGGCTAATCCTCGGAATCAAGCTGATTCGAGGCTTTTTGT
GCGTAAAGGAAAAGCTTCAGTCGTCAAATGTATTTATACACCAATaaataagattgtaat
aaaataaaaaataaaaaaagaagaagcgagggaagcagattattttatctgcagcacata
gttaagcaggcacaaatcagctt
>NODE_577_length_345_cov_1.991304
CAGTAAGTTCATTTGTTATCCTATTCACCGGTGTTAATCCTGCTTACCCTCTTTTTGCCT
CTGTTGCCATGGATATGCTATTCCTATGGCAACTGCATGCCTTTGTGGATGGCCTCGGGC
CCCCACCGTAGAGGACTCTCTGAACCTTTCATTACACATTCCCTTCAAGCTTGCAGACAA
ATCACACAAGTAGCACATAGTCCAACTCTGACTGTCGCCCCTTTTCTCCCTGCCCTCTGC
CCCTCTTTCTCTCTCTTTGTTTCTCTGTACTGCTCCACTCTTGTAGCCATGCTGCTATCT
CTTACCTTTACGTCTTTCACACACTGGCTGTTTGTAGTTTAAGTGTTAATTTTGCGTAAA
CGACACTCGACGTACATGACACTGGATGCCAGTGCTCGTACGAAAAGGACTGTGATCGGA
TTTGTAACTTGCGTATCGCTGTCATAAGAGTCAGCGCCCCAAGCTCTCTCATTTTCACTG
GCAATGGAa
>NODE_578_length_341_cov_4.873900
TCGCTCTGAGAGGGGAACACTTGAGCCTCTCGATATCTGCATCCTGCACTTATACATATT
GCATTTTTGATTGCTTTCCCACTTTACCGGGCAAGGACTCGATATGCAACGCGCGTGGGA
GGCCTGTGAACACGTCAGCGAGCTGTACATTCGTGCTGTACCGGCTCAGATGTACTGTAC
ATACACCCTCCTGCCAAAAAAACAAATCTGATATCTGCACCTGTGGAAATGAGACACGGT
GTTCCAGCACGGAAAAATAATACCAGCCTCGCCTCTCCACCAGCCTTTTGACTTTGTGAC
ACTATCAAAGTATCACAGTAACAATACACGCAGATCCCATTCACAGTTAAACAAGTATGT
TGCAGAAACCCGAATGTTGAGTGACTTAAACTTGTCAAAGCTCTGCAAACATCTCTTACC
TTCAGCTGTCTTCACTTCAGTGCTGTTtctttacattcgctcccagctttcatcccaaac
atagg
>NODE_581_length_316_cov_3.775316
GCAGAAATATCAAGAAATATCATATGAAGTGGAGCCCGGCCTGTCTCGTAACACCACTTT
GTACCAGAAGCGATGATTTAAGTCACTGTAGCGTAAAGTCTGTCGTCAGGGAGTCAAAAA
ATGCATCAGTTAATACAAAGATGGCTAAACTACGTGTCAAGCGACCATTTGACCAACCCA
ACCTCTAACTCCACCACCTGCTCCCAACAAGAAACCTTGTTCAGTGGCAAAGAAAAGAAC
TCATGCAAAACAAGAGTTAAAGACACTGGCACTGCTTTCTGGTCACCTGGCACCCCACAA
ACCATCAGTGTTAATCTTACATTCTGCACCTTTAATGTTTCAATAAGAATAATCTACTAC
TACAGTGCATACATACATACAAAGGAGCTCTTGCGGCTCTTACACATAGGTAATTTGTAT
TGAGGGATCCAAGTCAAAATGTTTGGTAGCCGCTGTTTCa
>NODE_582_length_292_cov_2.147260
TGATGTTAATTTTTTTTCACCAGCACTTTGCACAGACAAGCAACTAGCTTTGTTGGAAGG
TTAAGTTGTGTAGTTTCATTTCATATGTGCTACACCTCACTGCAGTAAATACCAAGAAAG
GAATTCAACTGAAAAGAAGGGATGCAAATTTTGGGGAATTTTGGATGGGGCTGGGGCTAT
CTGCACTGCCTACTCAGGGTGAAGGCAGGGGATACCCTGGACAGGTCGCCAGTCTATCAC
AGGGCTACACATAGAGACAGACAGACAACCAAGCACACTCACATTCACACCTACGGACAA
TTTAGAATCACCAATTAACCTCAGCATGTCTTTGGACTGTGGGAGGAAGCCGGAGAGAAC
CCACGCTGCAAGAAGAGAACATGCAGACTTAACAGAAAGATCCCAGACCTAGGCCAGGAT
GCGAACCGGAGATCTt
>NODE_583_length_341_cov_2.390029
CCAGAGAGTGTTGTACAGTTTACGTCGCCATGGTAACAGAATTCAGTTGGGACTGGAGGG
AGGAAATGATAATCAGGGGCATGTACAGTAGATTCAAATGCTGCTACAGGTGAGCGCACA
TCACCCGGCATGGGCTCTAACACACTGACATGTGTGGCTTTCAGCTGACAGACGTGTAGG
AAGGATGAGGGAGCAACTAACACTGAAAACATCGGTGTGTCAGCAGCTCCTGCTCCACGG
TGGGCTGTCAAGACAAGAACGAGGTCTCCCTCCCTTCCCCTCGCTCTTACGCTGCACTGC
AGGTGAGTGTCAGGCTTAAGCTTCATTAATATTAAAAATTGAACCCACCAACAGGCAAAA
GAAGCACAGCTGTGAATGAGAGGGCTCATTGTGGGTGAGTTGGGGAACTCTTCCAGCTTT
CTCCACAACGGAGAAGGAAATGTGAAAGACTGTGAGAGCTGGGAACAGCTAAAGGCTGGC
GAAGg
>NODE_584_length_290_cov_1.896552
GTGTGGTTTACTGTATGCCTCCAATGGCTATACTTTATGCCTCTGTTTGGCATTCCTTGG
TCACAGAATAGACAGTGAGGCTGGCAATCAGATAGACTGATTAATAAACAGTGAGTATCA
GAACCAAGCAAAGCCCAGCTGGAGAGAACAGCGGTAAAGACAGAGGAGAAGGGAAAAGGA
AGACAGAGAGACAGGAAAGTGAAGACAGAAGAAAAAGGGACAGCAGCTGGCTATATTAAC
ACAAACATACATATATATGTATATATATCAGGCTTGTGGATGCAAGACAAAACAGGAGTC
ACACACCTTTGGTTTATGACTGTGTGTATGCGTGcatttccatttttgtgtctatgttct
tgtgtgcatcttcctctgtaatatctatattttgtgtgtgagaatcaaagacagggacag
gaatgatggtacca
>NODE_585_length_303_cov_1.412541
CAGAAGTCTTTTTTCCACTGTCCATTTCATCACATCTAACCCCATTTTCCCCCACATATT
CCTCCCCGTTATGTTTTTATTTTCTCCTTCACCTTGTAAAAGCTCTTGTTCCCCTCTGCC
CTCCCTTTGTGTACTCTATATGCGTATCACTGTACACTTTGTATTGATGATGTCTCTGTC
TGCACACTAACAGCAGACAGATTTGTAGAGAGAAATTTATGGCCATTGTTAAGGCAATTC
ATTCTAGCCCATTAGGTCTTGAGTAGCCCCATGTTACAACAGGCTTTATATTGTGTGGAT
GTGCGTGTCTGTGTGGATGTGAATGTTTTGGTGGATGTGTGTGTGTCCCAGAGCTTTACA
GTGTACGTGTAAATATAACAACAAACACAGAAGAAAAATACAAGTGAGGCAAATGAAAGC
ATAATGGcacttaaagcacaaagtatg
>NODE_586_length_301_cov_1.906977
GCTCAGTCACACCTTTCCCGTATCTTACATATAGACACACAATGACCGCTTCAGTTTCAC
CCTTTACCCTCTCAGTGTTTGGGTAGTCATGGTGCGCATCGCTGGCTAAAGAGAGCCAGA
GCTACGTGGTGCTGGAGAGGGGGAGGCTCGGGGGAAAGATGAGAGGGCGGAAGGAGTAGC
GGTGGGTCAATAGGACAGAAGGATCAAATGGAGATGGGAGAGAGAGAGATGAAGGACAAA
GAGATGCAGGAAGAAGGATACAGGAGCTGTGGGAAGTGAAAGGAGCAAATGTAAACTGTA
GAAAGAAGGGATGAATGTGAGGAGGGACGGTAACGAGGTTTCATCCCCTCCCACAGGACC
GGTGGAACCCCAGTAACCCAGATACCAGTTAGCCCAGCAGATAAACCggcctgctgacgg
agctcagatcagctccgtgtgggtt
>NODE_587_length_309_cov_2.453074
CTACAGTGTTGAATATCATCAATTTCTCCTTACTTACAGCCTGCGGTACGTAGCCTGTAA
GTAAGGAGAAATTAATGATATTCAACACTGTAGTGTTAATTAATGGAAAGATTTCCTTGA
ACAGTCTAGTGGGAATGGGGTCTAACATACATGTTACTGGTTTAGAAGAATTAACTACTG
ATGTGAGCTCCGAAAGATTTATAGCAGAGAAGCCGTCCAAGTATAAACCTGGTTCTATGG
ACGCTTCCAGAGCTGCTGCACTTAAAGACAAGGTCCGGGTTTTTTGCCTGATATTTAAGA
CTTTATTTGTGAAGAAGGTCATGAAATCTTCACTACTGAAAGTTGAAGGAACAGAAggct
ccacagagctgtgactcttggtcagcctggctacagtgctgaaaagaaacctgggattgt
tcttatttttctcaattaaagatgaataataag
>NODE_588_length_290_cov_2.082759
CGAGTATTATTAGAAGCACTCATGTCTTATTGCCAACATTATCATAACTGACAGGATGTG
CATTAGTTACTTCAGTAGATTGGCTATAATGTTGACACACTAGTATAGAGGCCTTTTTGG
ATTTTAACATGAACAGTGAAGAACCTGAGGCAGCGGTAGTGCTTTCATGTGTAATAGTCC
CAGCTCAAGTTCCCATGAAAGAGGCACTAATGGGTTAACAGTAGAAATGAGAGGGGAAGA
GAGGGAAAATCAATGCTTTTGTTGAGGGGAAGAAAGAAAGGCTTTCACAGGTCTATGTAT
CATTAAGCAATTGAGAAAGCTAATTAGAGTGGGGGAAAGGATGTGCAGATCTCACAgcta
attatttccatggcaaccacagctcctgtagatgatgtgaggtagcatccagtttgcgcc
agtcaagaaagtta
>NODE_589_length_345_cov_2.197101
TAACATTTTATTTCCTTGATGGGTAATATTTTAATCATTTTGTCTATATTATGTTATCAC
CCTTCCTGAGCCTGGTTCTGCTGGAGGTCTGTCCTCCACTCTGCGTAATATGCTTACTCA
TAGGGAACCTCTAGATTCATTGGATGTTCCAAGTCTAGTTTTGTAGGAGCTTAACTTAAA
GTTTAAATTGGTCAGGTAAACCCCCAATATTACTAATACTGCAGGGACTTAACTTTACAA
TTTAATTTAGAGAGGTAAATTTGTATTTTGTCTTATTATATAAGGGTTTTTAAGCACTAT
ATTTGGTAAATTCACATTATAAATGTTTTGTGCCATATGTATTTGTATTTATATTTTTCC
ATGTGCCAATTAATTAAATGCATACCAGCAAACGATCTCAGAAAGATAACCAACATTTAA
TTTTATTCACGTGGAAACAATGTCAGGCAGATTTCATGTGAAACTGTGAATCAGCTTTAC
ATCAATGCa
>NODE_590_length_292_cov_2.184932
CCCCGCTGTGCATCTGTCATTCCCACTCTGCCTCTCTTTTTATCTCCCGACTGTATGTAT
CCGTCTATCCGGGCCTGGAGTGCCACAAGCAACTTGGCAGGTCACATTCTTTGCTCCTCC
ATCTGTTGGCTTGATCTCCAATTTCACTTTATCGACATTGTCATCCTTTTTACTATATTG
TTCCCTTTCTGTCTATGTCTCCTGCTCTCCTTGCCTTCCGTCTATGTCATCACCTTCATT
TGTCCACGAATCCTTCTCCTCTCATAACCCTCTTCACTCAGGGTAAGTCAAAGAACCAGT
CTGCGTGAATTCATGGTAAAAGCGTGTTCAAAGTTCACAGCAAAGTGTTCTCTGTAGCGG
CAGTGCAAATTAACACAATTACTATCTTCTAAAATTTGCCTCAGTGGTGTCACACTCTga
taattggttcagcact
>NODE_591_length_293_cov_1.921502
AAACGTTGTATTATAAGTTTGTCTCCCTAACATATTCACATCAGTCCAGTGAGTATTTTG
TTCCTCTGCCCCACATAAACACATCTTTGTTTCTGAAAGTGCATCGAGTCCATAGTATAG
ATGCTGATAAGACAGAGTGGTGATGTTTGTGTCTTCACATTTCTCTTTCCTTCGGGTGGA
TCAAATCGATGTGACAGGTGGCTGCTGGCCAGAATATCAAAGCTGGACTGAATGAGGCCT
TTTTTTTTATCCCCTCCTGAAATCAATAAGTACTATATTTCAGAGAGAAGACTTTGGGAA
TTCACTATACAAAAGTTACATTTAATAAATCTTGTAATAGAGCTGCTTTAAATATTTCTT
CAGGGATTCAGTAAAGtgattaacattgtagattttgacatgtaaatcaagccgcagata
atgagcgattgtgaggg
>NODE_592_length_299_cov_1.802676
GTGACAAAGCTTTATTCTTCTTGTGGTGGCTGTGGCTCAGGTGGTGGAGAGGGTTGTCCT
CTAATATTTAAGTTTCAGGCTTGATATCAGGTTCAATTGCCTATTCAGTTGCACACACTG
ATTTGCAGTCAAAAGCAACTTAATTTATGTGTATTTGGTTACTCATATTTTTACATTTTG
CATTTTTAATTTTGTTCTTGTTATACAACACACATCATTCGGCTCTCCCCTGCAGGCCCC
AGTGTTTGTAAGACTGCTGTTGTGCTAAGTGTGTAAAAAAGAAAATTAGAAGAAAATTAA
CCGAAAGTGAGCTTAGGTATACAGTCATAAGTGAACACAGTCCTAGTTTTATATTATACT
ACACTTATCATCTGTGGTTACActttcaaacctacacagtcagaatgttttttccagatg
cagatgacctggaaggaactgga
>NODE_593_length_312_cov_1.964744
GTGTATAGTGGTGAGATGACCAGCAGACAGCTGAACAGTACCTGGGACCAGGTCCGTCTG
TCTGTTCTGCAGTCTGTGACTGCCTGTAATCAGCTTCTTTAAAGGTTCCAGCCAGTAATT
GCTCAGTATAGCCCCAAGATAGCAATCAAAGAGAAGGGGAAAAGAACGCCATGCTCTCCC
TCTCTCTGTCTCTCTTTCCTTTTGTTTCTATCTTTCTTTTTCTCTCCCCTTTTCTCTCCC
AATCTGAATCTTTTTCTGCTGCTTTGCACTGTAAAGTAAAACATCTTAGCATCTGTTTTT
TAGTGTTTGAGGGAGGAAAATCAATTCAAATTGAACTAATGGCAAAATTGATATTGCTTT
GAAGAATGCCTCTCCACCCCTCCCctcccactacctcacccctctctcccgtctctgtcc
tggttgcatttttccttcgttctctgttctcttatc
>NODE_596_length_299_cov_1.735786
ACACAGGGAGACTTTCAACCTGTGTCGTAGCCACGCAGGACTGTGAACTCGAAGCCCCGA
TGTGCTCACACGAACATGCTTCCGCAGCCTCGCCGTCGAAACGGTGCAGAGGCGAAATAA
AAGCCCCGTTCTCTCATTCAGGCTCTGATCGGGTAAACATGTGAATGTGTGTGTTTCTGT
AGTACGTCATGTTCCGTAGCGTTTCTCCCTCTTAGCTCCTTCATCTCTCTCTCTTCTCAC
TTTTTCTAAACGCAGCATTATGTAACCCCAGCAGCTGTTTGAAGACGCAGGAGGGAGGGT
AGGTGGGTAGAAAACTTTTCAAAGTGCTGCTGTTGTTGTGTGATCAGAACGCAGGAGGGA
AACTGGTGACAGCTTCTTGTTCCAGTACAATTCTTGACAATTGCCAGGTCTCGTCACACA
GGCTTCCTGCGAGCTCTAATGGc
>NODE_597_length_298_cov_2.271812
TAGCCTCCAGAAAGGAACACAAATGTGGGATTTGTCCACAAAAGTGCTGCTTAAGCTGCA
CAGGGAGATGGGAATGCCTGGAAGGATGGAGAAAAAAGATCAATATATTTTTTCCCCCTT
TTTGCAATAGGGAGGGAATGTTGGTGATGAAACCGCTTGCAAGTGCAGTGCGGATTATGA
TTGCTTAGCATTGCGATATGCCCGCTCCACTTCTCAAAGTAATACTTTCATCCAGACAGA
GAAGCAACTGTGTTTGATGAATTTCTGTTTGGAACTTGAGTTAGACTTGGCATGTTCATT
ACTGCCCTCTGTTTGTTCATAATTTAGATTAGCCAATATTGGACAGAACATGGTGAAAAT
TAGCGTAGAGCTGTTCACTGGCTGCTATTTTTCATGTAACCTACTTTTATCTTGGCTAAT
TTGTGTGTGGGACACATCAGTg
>NODE_598_length_291_cov_1.927835
AAACCGTCGAGCTACCTGGCTCATGCCCAGCTAATTGGTTGTGATGTTCTTTTTCCTGTC
TAAATTGATTAGCTGGGCATGTGCCAGGTAGCTCGACGGTTTTGAACCTCCCATTCAGCG
GTGCAAATTTTTATTTTGAGTGCTCGATGAAAGAAGTATCAATTTCATAATGCATCTTTC
CCAGATGAGATATCTCTGAGCGGAGGTTTGCTCTCTCGGCTTTTCACTTCTGGGAAAATC
ACAGTTTAATAGCGGTTTCCCAAACCCGGAGGCGGGCGTTGGTAGCTGGCATAGATGAAA
AGTTAAGATTAAACGAATGCTATTGGAGCTAATTTGGAGTAGAATTACACAAACAGCATg
catcagaccctttatgaaaccacaacagtgagaaaaacggcttaacatataagttttctg
tcaattctagtcatc
>NODE_599_length_332_cov_1.927711
GGCTACTCAGAAGAGCCTAGTTATTTCCCGGTGTAGGGAGAGCGAGTCAGATCCTTACAA
AACAAAGTAATTCAAAGTACTGGGAGAACTAGTTATCCTTGGGAGAGTGAATCATATCCC
TACTTTTTTTGTCTGGTCCTGCATAGCCCACTCTTCTGTTTTGGATCCTTTGTTTTATAC
AGAGGCCCGCTCTTATTTTCTCTTTGGCCATTTCTTGATTTCTTCAACACTTTTGGACCA
TCTCTGTATTTCTCTTTTCTTTATTGTTTCCAAAACACAGGACCTCTATTTCTCATTTTA
AATTCTCTCTCCACCCTAATCATCGTGCATGTACTAAACAGGACCAGTGAGCACATTCTC
TACAACTTCTGCTAAAATGACTTCCACATTCCATCTAAAAAAATCCCTCCTAAAAACCTT
TAATGCATACCCTTGCCCTCTATTCACTGTCCTACCTCCTTCAATCATCATTCTAc
>NODE_600_length_296_cov_1.422297
CAACACTCACAGGGACAAGTAGAGCGAAAAAAAGAGAAAAAAAAGAGAAGAAATGAAAAC
AGGAGAGTAGGGGTGGTTACAAAGAGAGGAAAATGGGTGGAACAGGCTAAGAGTGGAGAG
GACCAAAGAGTAAAAATAGACTGCGAGTCATTTTCAGCAGGAGAGGCAGGGAGGGAGAGA
GGGATGGGGGTGAAGATAAAACAACTTGTGAACACATAACTTCTGTTAAAGAGAGGAAGA
GTATGGGGGTCTTGAGATAGGGGACACCATAAGAGACAAAGTGAAAGCATTTAACAATAC
TTATATTGTAGGTATAGCACAGATGAGATGGGAAGAGGACACAAATGCACTATATGGTTT
CAAAGTGTACCATATGAGCCAAAAAGTCATGCACAGCTTAGCTCATGAATCTATAACACA
AATACAATACAGGGAGGGAt
