# Supplementary material for: Multilocus molecular systematics of the circumtropical reef-fish genus Abudefduf (Pomacentridae): history, geography and ecology of speciation
Source: PeerJ. 2018 Aug 14;6:e5357. doi: 10.7717/peerj.5357 (PMC6097498; doi:10.7717/peerj.5357)
Supplement: Data S1 [file peerj-06-5357-s013.zip › Data Supplement/assemblies/Abudefduf-concolor-STRI-X-983.contigs.fasta]

>NODE_1_length_394_cov_7.119289
TTTTGTTTTTTTTTTCCAAAGTCCCTTGATTGTTGGCAGCCTCTATGACATTTTAACTTT
TGAGGTGGATGGGTGGGTGGGTGGGGGGGAGTGCAGAGTCTTTGTTAGTAAATCCATTAA
TATATAAATGATGAAACCTTTACCTGCTCCCAGTTGCTTTGGCTTTCATGTTGTTGTTGT
GTTGTTGTTTGGATCGTAATCAGGTATTAATGCCATTCTGTCTGAACTCAAAGATGGCAG
GCTGCCTGGTAATTCATATGCTTGTTCTCTGATGGCATCTGTCGAAGTGTGCTCTCTGCA
TATTGGTACATACCCTATGGGAAATTTCAATCCAGCCCCAGACTGAGTGGGATGTAAGCA
ATTTCTTAACTGGGACACTTGCGTGAAAACAGAAAGAACAGAGAGGGAGAGGGAGAGCAG
ATACAGGGGGAGAGAGGAAGAGACAGAGAGGGAGGGAGAGAATAAGTTTGAGGCCAATCC
TACTGTGACAAGCGGTGACAGAGTGAGGAGGCCTCAGtatactgcctggcgttattaatt
tgggacatatggtgcgca
>NODE_2_length_400_cov_8.887500
TCTCCCTACCTTTTCACTCCAGCGCTCAGCCTCACACACAACCAACATGCTCCACATAAT
ACACACAAGCAAGGAAGCACACACAGGCACGCACACACAAGGTAGCTTGGTTGGTGGGGG
CCATGGCTGCAGCTCTTCTGCGCAGTCCCAGAGTGGCTCCCGGGGCTCGGCTGCCAGTTG
TTTGCCAGCGTCTCCGGGTGGAATTCATTCAAATTAAAGCAGTGGAATGAGGCCCGAGTC
CCAGAATGCCTCGTCCCTCTCCTTCATCAGCATTCCGCCGATGAGAGTAATTAAAGCAGA
AATTAATTCTGCTGTAAGCAGAGGAGCCACAGAATAACTGATATTAGAGGCTGGATGATG
AATGCTTGGCATCAAGGGAGGTCTCAGGGGAGGAAGGGGAAATTCACAGATCTCTTTTTC
TTTCTTTCTTTCTTTCTTTCTTTCTTTCTTTCTTTCTTTCTTTCTTTCTTTCTTTCTTTC
TTTCTTTCTTTCTTCATTTCTCTCTGTCTTCCTGTCTTTTCTTCTCTAACATTTGGCTTT
TCCTCTTCTCTCctctctctgccc
>NODE_3_length_345_cov_10.492754
ATTACAATACATACTTTAAAGTACATAAACAAGGCTCAATAATTTCTACCTGGGTAACAA
CTTAATATTTTTGTTCTGAATAGTTTCCTTTTTTGAAACCACAAACTCTGTAAATAACCA
ACTGGCTTTCCACATATACTTGATCAATTTTAATTGCCACAGCTCTCACCCTTCCAATAG
GAAGAGAAAGTTGAAAGTAAAAGAAAGAAAAAAGTAAGAATGAAATGTATTCCCGCATAC
TATGATATGGTAAATGTTAGCGCCTGCTGCATCGCACTCCATATCACTTCGCTCCATATG
AAAAATAGTTTGCTATTTTGGAACCCCCTGGCAGCCATAGTGGATCACCACAGACCCAGA
GCTCATTTATCTTTTGTCAGAGATGAAGCCAAACTAACGCCATCTCCTGAAGCTGCTAAA
GAATGAGGAGGGACATAGGGAGGGTAAAAATAAACCCGGAGCCCAGGTAGCTACACAAAG
AAGTCATTCTACAAGTAATGGGTGGCTTc
>NODE_4_length_367_cov_4.735695
GAGGGAGAGAGAGAGAGACACCCGGCTCTCCTTCAGACCCCTCTTGGTACTCGTCCACCT
GATGGGAACACGGAGACTTGGCTGTTCTCCCCCTCATCAATACAGCAGGGCTCTTTGTCA
GTAATTTGCAATAAGTGTCCGCGCCACATCTTAAGGGACCTGGAAATCATTACTGGCTGA
GGCCCTACTCCGCTACTAATTGGATGCGTTGGGCCTTATCAACTGAGGATTTTCCGAGAC
CTTTGACAGATACCAATTCGAAAATCATTGTTCAGTTGTCAATTTAAGAGACCGTTAAAA
GAGCTTATTTTAATTTTAATTGGAACTTCCTCCTGCCTTCACAGTGAGCTGCGAGGATTA
AAAATGAGCTCAGGGCATGTGTGTACCTATGTGTGTGTGTGCGTTCATGCTCCCCTAGAA
GAAGAGGGAAACTGTGCAGGTTAAATTGACGGGTAACAGTTCTGACCAGCGTACGAATGA
AGACAGCATGCATGCACATTTAGTTTACAAGAATTTCACAGCTTTCCTGGg
>NODE_5_length_393_cov_5.984733
GGTGTACAGCTCTCTCAAGGCTGCAGGCAGGCTGTGTGTGTGTGTGTGTGACTGTGTTGG
CTTGGCTTGTGGTTGGGAGGGCTGGGGGGGTCGAACTCAATCTATATGATGCAGGGCCTC
GGTCCTTTGGGGATACAGCAGAGGGACAGCACCAATTTTTAGCCCATCAGCCGTCCAATT
TTTCTCCTTTTCATACCTGCTGTAGTAAATGAGAAACAAATTAAATTTCACCCCACTATC
TCCACAGAAACCATTTAAATCCTTTATGGAAACCAAATTGTCCCCAGACAAATCGCCCCT
GGTTCTGTGGAAATACACTATGGCGCTGCAACCGAAATAAATTTGTGTCACTCTGGATAT
GGCATTGTCTGTAATGCCATTCATTGGAGGATCCTGGTGAAAGAGAGAGGGAAATAAAAT
AAGGGGCACTTTTGGAGGAACAAAAGGGGTGAAAAAGACCCCAGCTCCCCATTCTCTTTT
TTTTCTCTCTCTCTTTTTTTTTTTTACTCTCCCCTCCATctctctctgtctttccttcct
tctcccgtgcgcccact
>NODE_6_length_356_cov_7.123596
CATTCATTGGATTGATACTGACTATCTAAAGCTAGCTGATGTGATAAGTAATCAGAAAGA
TGCTCTGTTGAGAAGTTTAGATAGAAAGAAGCGCTCATACAAGAGCCTTAAGAGAGAAGC
AGGAGGTAAAACGTTGCTAACTGTTCATTTAGCCCTGGCTAAGTGGTCAGGGACGCTGGA
CAGGTGAACTCTATTCTCCCCACTGGCCCTGCAGGGGTGTGTGTGTGTGTTTGTGTGTGT
GTGGACTGTAACAGAATTTCTCTAGTCCTCTGGGCCCTGGTGCAAAGCAGAGAATAAATG
GTGGAGGTGGCAGGCCAGGACAGAAAAATCAATGCCTGCTTATACAGACATGACACACCA
GCAGCCAACTGCATTCTGTGTGTGTGTGTGTGTGTGTGAGTGTGTGTAGGGGCGTAGATG
TACAGCGCGCAATCATACGGCCCTGTGCTCCGTGGGTGTGAGTGCGAGTACCAAGCAACC
TCCATTTCCTTTCTCACAGGGTAGATTTTCTAGCATTtga
>NODE_7_length_335_cov_4.220895
AGAGATGCTCTCGGCTCGGTGCTGTATGTTCCGAGATGATGATGCAATGAAAACAGAAAT
GCATGGCCTCTGCTCTGTGACCTGTAAATAATTGATAAATCAATTTTCTTGACTAGAACA
CCAAATAATGGAGCAATGCAATTCTTATCAATTACATTTTCGTCTTAATTGTTGACTTCA
CTTAGCACAAAGCAGCACAGCGAAACACCATGCCATTTTTCAATTAAAAGGTCCAGATGT
TTTTGGAGGCTTCAGTAGACACAGGCAGTTGTGAGAAATGCTTTATCTGCATTGTAATAA
TCACTAGAACATCAGCTCCAGGCTGCATTTACATACTCATGTTTTATTCCAGCCCTCTTT
CTAATGCACCGCTTAATTATACTGAGCGCAGACAATGTCAGACCCCCATAGCCCCAAATT
TATTATTGCACTGTGTGAAGCTGCAACCATCAAACCTAGTGTCCTCATCACAACACACTA
CACTCATCACTATTCTCAc
>NODE_8_length_497_cov_4.971831
CAGCTGAGCACCTCAACATCATCATTATGCTCCTTCAACCCAACCTCTGCGCTCACCTCG
CCTCGCCTCCTCGGACTCACCGACGAGCCTGCCAGGCCACAAACAGCTGCTCGTCATCTG
TCTTGTCACAACCTGTCCTGCTTTCGGACATGGGCTCACACATTTTTCGAGTTTTGGTTC
TGAATTTCACCATGATCCGAATCAGAAATGAGACTTTGTGTTTAAGATTTCACTTCCAAG
CTCTCTCTGCCTGTGGGACCTGCTCCTTGGGCTTTTCATCAGCTGCCATTTTCGACGGCA
TGCAGTAATTTCATGGCTCATTGCAAGCGCTGAAAACCTTTGAAACTGCAAATGTTAACT
TTGCCTGGCCTGGAGCCATTTAGGAAGCGATTAATTTAGCAAACAGAAGTGAGCCACTTT
CTCCTCCTAGCCTGCGCATAATTTTTTGGGGCTTCTATCTGTATTTGAGTAAGAGTGAGC
AATGTAATGACGGTTCCTGTAATTGTGGCAGTGTGAAAATGGTTCCTACCTCAGCCCCCA
CTATCTCACTCATCTCTCCTGGCTGAGCCTCGACAGCCTCGTACAGTGAGAGCACACGCA
GATTGAGAAGAGGTGGAATCACTTACAACATGCTTGACCTTATTTCTTGTTGCGAGTTGT
t
>NODE_9_length_408_cov_7.813725
TCACGCCTGCACACACTGTAAAGGGACGCACTTTCAACTCGACTCGCACACACACACACG
CCAGCCACTTGCTAATCATGCGGCGCGCACATGGCAGCAAACTTCTGGATGATAATGATG
CAATCCCCGTGTCAACTCGCCCCTCAAGTATAGCGGGCGATAAAAAAAACAGTGGCTGCA
AAGGAGAGGTGTGTCTCTCCGTATGAAAATCCAATGCAAATAAGCTTTCACCCCCGTGGT
ACTTGAACTGTTTTCTCTTTGATAACCCAATTATTGTCTCAAGAGCTGTGTCAATTGCTC
TAGCGATCTCTTCTTGAACAAATCACTCCCCTAACCTCGAGCACTTTCGATTTGATTCTG
CCATTTTTTGACAGTTCAAAGTAATCAGAGGAGGCCTCGGCTGAGGACGAGGATTGATTT
TGTGTTCTCGCTTATCATGCTAATTCCCTGAAAATCAGCCTTTTTCATCCCCCTCCGCCT
GATTACCACTCTTGGAAAAAGGCCCCTGAACTGTGTTTCTCTCCCCAGTGCTGCTGTCAC
GCAACCCCCACAACCCCctgttctcgtcccct
>NODE_10_length_486_cov_5.432099
ATTTCTGTGTGAATGATTAATTATCCCAATAAAAAAAAAAAATCACATTCTAATGGCCAA
ATCATTTTGTAATCAGCGTTAAGCATATTAAAAGCTGTCACCGCCTCCATTTGAAAATGT
CACCATCACCACCACAAAAAGACAAAATATCAAACTGGCTTTCGTAAAAGTGGTGGGGGC
ATATGCACGGAGAGGAGAGGATGCCCCCAAACTACTTTGGTTACACAAACTTTGTTTTCG
GCCTCAATGCATCAGAGCCCTCTCCCTCCGTCTGCCATCTGCTGCTGAAGAATCTGTTTC
ACTCGATGAGCCAAGCCCAGCCTTTATTGGTCCTAATGGCACTATCAGCTGAGCCGCCAA
ACCCAATTACCTTTTAAAAAGGGAGGCCACCCCAGCTAATCATGGCTGCCTAACCTGATT
TGCCTGTGATGAAGAGACGGGATAAAGAGCAGTTAATGGAGGGAGAATGATCTCACAAAT
ACAAAAAACTCAATTCATTTCTCCGGGAGAGCAATCTGTCCGATTCAGCGGTAATGGAGT
GGAGATTCATTAGTCCTCAGGCCTTAGTAGTAGCACCGTCCCCTTATCAACTGAATGACA
AAAGAACATTCAGTGTTCTCCGTTTATAGACTTCATTTTGTTGGgaaggc
>NODE_11_length_451_cov_5.880266
ACCCGTTGAGGGAGTGCCAAACTGGGCTGAGCCTGAGATGCTGATACAGTAGAAACCTGT
GTTATCCTTTTAATGAGTATACACACACTGAGTATACACACACACACACACACACACATA
CACACAGTCACACATACTTTCCACTGCCTGGCTATTAGGCACCAAGAACAGGAGGAAAAC
TATTTGAAAGTGAATTTTAGATTTCCGGTCGTGGAGCTCTGCCTGGGAGTGGCAGCCGAG
CAGAGGCGCAAGCAGTGCACGCACACACAGACACCTCATACACCTCAGTGTTTCAGCTCC
AGTTGCTCTCGCACACAGCATGGATGATCAAAAGAGGCCAACGGCTGCCGACCATTATGC
CAATGACACTTTGAGTAAGAGTCCAGAGAGCGCAGCGACATGACAGCCATTAGGGATTGA
AAGTGGGACTTTAAAGGAGGGCTGAAGGATAACTGTCAGTGCAGAATCAAAGGCAGAAAG
TGAAATCTTCATAATGTATTGCACTGGAAAATTCCTGCTCTAGCTGTCTCTCTAAACCAC
TCGCTCAAAAGTATCCCATACACAGCTATGCCATTCAActccccaaaaaacatgaaacag
caaggagcaaacggc
>NODE_12_length_358_cov_8.371509
ATCATTCAAAAATACCAGTGATTTTTTTAAATGAGACTGTATTTTGTAAATGTAAGATTT
TCAACGCAGAACTGTAAAAAATAATGTGATCCGTTTAGCACACAAAGTAGCCTGCACCAC
CTATCATAAGGCTCACTAATAATAGATTGTAATTCACATTCTGAAGACATTGGTTGTAAT
GCATCCCAATCTGAAGCACTTTGGCCAGCCCTTCCCCCACCCATAAACACACACGCTCCC
TTTCTCTTCTCTCCGGGCCTCCTGAGGTTGGTGTCTCTGCGTTAGGACTCTATTGTTGCC
TACTGCTGGATAATGCCCTTATTAATTGTACCTCTTTGTAAGGTGTCAGCTGTAGCCTCA
GATTGAGATGGATGGATCTCTGGAGTCTGCTCCCTGGCCCTCCACAGACGCTCTATCTCT
GCACAGCACACAGATGCAACAGTGAGTGCAGCCACACTATGACTAAAAGCTCAGATAAAA
CAGCCATTTTAATTATTCCACCCTTAAAAAAAAAAAGAAAAa
>NODE_13_length_347_cov_8.582132
CAGCAACCCACAGCATCAAAGTCAAAAATCAAAATAAAGCAGAGTAACTTTGTGAGTAAA
GGGACGAGGTTGGTCTCATTTCTTATTTAAAATCAGCTCCATAATTTGATCTTTGTAAAA
CTTAAGTTGCTGCAGGTGTTCGGCAGGAGGAATGATAGCCTTAGGGCTTGGAGCTACCGT
GAGGCCCCGCTGAGATTTCCCATCATCCCTACAGTCTGGCAGCAGCTTTTCAAACAGCGC
CCCTTCTGAAGTTGCCCTTGGTTCTACATGTGTAGCAGTAATTATGAATGAGGGGGACTA
AGATCTGTACAAAACCATCAAACATTTTACAGCTTGCTGCTATTGTTATAAAGATCAATA
GACACAGTATCAGTCCTGGTTTTGAAGGAGAGGTGGTGCTGTACATTTTCCCTCGCATAC
TTTCTCTCTTTctttctttctctctttctttctctctttctttctttctctctttctttc
tttcttcctttctttcggcctccctcgctca
>NODE_14_length_547_cov_16.809872
ATCCCTGGACCAGATGAGGGCGGGGACAAGATGGAGAATGGGGCGGCGAACAATGCAGCG
AGCCAGCAGGGGGGACCGGGACTGGGCCAGGGCAGGAACAGCTGCAGGGAAAGCGACAGG
GACTACCTCATCCTGATGCTCACAAAGAATGACTTGGACAAGGCCAACAAAGACAAAGCT
AACCGTTACTTCTCACCAAACTTTAAGGTGAAGTTGTATTTTACGAAAACCGTGGAGGAG
ACTTTGAATTCTGAGGCTGGCACTTCAACATCCATCACCCTGGACGCTAGCGACAATGAG
CCAGACCATTATTAATACTCTGACACCGCTGACTCTGATCCGGAAAATGAACCTTTTGAT
GAAGAGCAGCACACGCAAATCACAAAAGTGTGAACTCTTTTTAAACAGGAAAAGAAGAAA
TTATACACGAAAAAGAAGAAAACTTGAATATAAACTCAAAAGAAGAACCTCTGTCCCTTC
CCTCCCCCAGACGGCAATAGAATATCATGTCAAATGCCAGTTTTAGGGGAAAAAAAAGAT
AAATATCCCGACCAATATATTGTTTTTATGTCTTTTTTCTTTGGCACGGCCATGTACCAT
GTGCGAGGTATTGACACTGTTGCCCCATGGGAAAAGGTGCTGTAGCTATAAAAATGTGTT
TGTATATATACATACATATATGTATATACATATATACAtgcatatataaac
>NODE_15_length_416_cov_3.759615
TCTATCTTCTTTTATCAGGTTTAAGAGCAGGTTACTGAGGTCATTTATTTACAGATGTGT
TTTTCTTCCAAGTCATTAAGCCAGACTTCCTCACCTTGTTGTATTTTGGGTGAAAATTTA
AATGTCTTGCTGCTCGCGTGTGCGCTGTTGAATATGTGCTGAGGTCGGCATTCTTTAAGT
TGACTTGTGCCTAGGTTTGTGCTCTTTAATGAACCTTGTGTGTTCAGAGGCCTGAAGGTG
ATCGTATAGTACACTACTATGTAATAGCATGGGATGGCTCATTATAGCAAGGCATAACAA
TTCACACATTAATTTTCCAGCATCCAGTTTTTAATTAATCCAGTAGGCAGTCTTAAACAC
AGGGTACACAAATTGCCTTCGGCCTCATAATTAATTCTAATGGAAGAAATTAAAAATTGG
TGGGGTGTGTTTGGATTGTTCGGCTGTGTTACTGTGGTTTTGAGCTCGCTGGAGCGACGC
TGTCACCGACAAGGATCTCTCCCTGCCCTGACCAATCCAGCAATCTCCTTTCCCTGCCAC
GCGAGCAGGGAGTGTTGCTCACTCACCCACACAGATCGGA
>NODE_16_length_351_cov_4.367521
GAAAGCTGCATTTACAAGTAAATACAATGCCACCCCAGTGCTGATAATATTCAGCCAGTT
CAGACCACTTCCTGTGAAGCGCATTAATGCAACTTTGATTACCGTGTGCTTTTCCAGTAG
CAATTCTTCAGTGTTTAAAGGGGTGGGGTTAACGGATTGTGACAAAATGCAGCAGGAAGT
GGAGGTGCATGGGTACAGCGGGTTCCCATCCCGCTTCTGGGCAATGATCTTACCTTGAAT
GTGGACATGGCTGGGTCCCTGCTATACCTGTCTATGGTGTGGAACTTGGACGAGTGGTTG
AGCTCATGGTACAGCTCAGAATGTCTTTTGCGAGTGTGCATCACTTTCTGGAAGGGAAGA
AAGGAAGGGACAGCAAAAATGAAGCAAATAGAAACAAACTAAAAAAAAAAGAAAAGCAAA
AGAAATGGAGGGAGAGGGGGGGCGGAGCAAGGTAAGGGCAGGCAGGGGAATGGGTAGAAG
GCTTGAGGGACTGCAGTGATGCCAGCcatgaaaag
>NODE_17_length_404_cov_6.569307
GCAGATGCAGCAGCGTTATCAATCCGAACAGACACACAATCCGGGTCCAATGTCACTTCT
CCTCATTATGTTAATGGTTAATACATGCAAATGAAAACATTCCGGCAATTTGATTTCTTT
GAAGATAGTTTGCATATTGTCTTAGCCATAATGATGGTACACTTTCTCCCCAGCTTCGAT
TTATGCAAGGCTAGTTAGTTCATTTTTATCAGCTCTGAGTTCATTTCTAGGGCTACTGGA
ATGTGTTTTCCCCTTCCCCTCACTATTTAACTAATTAGGATTCAGGTACCATAAGCAGAT
TTTTCACGCTATTGGTGTTTTTCTTAATTAAGAAACAAATGAATTCTCCCCAGCAAAATA
GATGGAACAACGGGATAGGGTGCCAGGGGCCAGATGCGGCGCTTCTTAATTAGAAGTCAC
TCCATTGTCTGAGGTTTTTTAATGAAGCCCCAATCTAAATGGATATCAAAAAAGCTTCTA
GTGAAGAAAAAAAACACACACACACACCGGCCATTTAAAATAATAAGGAAATAAAGATAA
TGAAAGACAAAAGATATGTACTGCCAGa
>NODE_18_length_399_cov_6.781955
TATATCGTTCAACGTGCCTTTTCTCCTGCTGCCATTATTCAAAAAGATCATAATAGTTTT
CCCTGTGCCCAAAGCACAAAAAATCAATTATTTCCCCACAAAGACTTGAAAGTACTTAGC
GCGGGCCTGCGAGGGGAAAAGCTGTGGGTTATATCAAATTGAAACTGCACTCATTACACA
GGCACACAATTAGTTACCTCTGGTCTGCCTGCCGCTCTTTAATTTCCGAAACGGCATATC
TGTATTATAACAGAAACAAGCATGCAAATGCTATTGTTGGGGATTTAGAGAAATCAATAG
GACGGCTGGCGAGAGGCGTTTGGTGGCGCTGTCACTCAAAATCTGCTGCCGGCGACTGAT
AAAGGTCTGAATTCAAATTAGCGCCAAAGCCGGCCAGTGACATCAGAAGTGACATCCGAA
ATAAAAGGGACGGCTTCATGATATATGTAATTATTCTCCTCGCATTTGCGCTACATTTTT
TTTTTCTTTTCGCTCTCCCTCCTCTTTTCTCCCCGTCCCTCATTCTCTCTTTCtcctcat
tgtgtgtacttgtgtaactgtgt
>NODE_19_length_418_cov_6.665072
CGCTCAACGCAATCCTCCACCCACCAACCGCTACTGTCCACACCGACACCACCAGCAGCA
GCACCCAGGATGGACGGAAGGAGGAAAGGAGGGACCCGGGGAGGAAGAGAGGACAGAAAG
GAGGGATGAAACTGGCCTCTTCCATTCGGAGAAGGGGTGTGTGTGGAGGCAGAGAAGAGG
TGGAGATAAGTGGACAGGAGGGAGGCTAAGAGGAGGGAATAGATGGGGAGGAAGAGGCCC
CTGTGCTATCCGGAGCTGTCTGTTTCTGTCTGTATGTCTGTTCTCACACAGTCGAAATCA
ATTTGCCATCAGGACTGTCACTGTGGAACAAAGAGAGAAGGAAGCTTGCCAGGTCGGACA
CACTCAGAGAGAAATGGAGAAAGACAAGACAGGCACAAGGAGGCAGGATAGAGTTTAGGA
GAAGCGCAGGTGGGGTCAGGAAATCTACTTTGCCCCACCTACAGCTACAACTCCAAACAC
ACCTGCCGTTATCAGGAAGATTGGACTTCCAATTCCCTCATCAACACTTGTATGCAGATA
CGTATGCCGTTTAGAAATTGTTGCACAAATTGAGAAGCTTta
>NODE_20_length_423_cov_3.491726
GTGCAGATATATACCTGTGTGTCAGGCCGGTGAACTGAGGCTCTCAGCATCTGTCGGGTA
CTCCCTGGCCAGAGAAACAGTCAGCTCCCTGGTCTCCAGCTGCAGGGTGGCTCCAACCCA
GGTCCATTAGTCACCAGACCCTGGACACCTCTCGCTCATCCCACCACATAAGGTGGCGTA
ATTGATACCCATCAGCCGCCGCTATAATCTCCTCGGTGGGAGGCAGGATGCGCACCTCAT
GTTTGGTTAAGAAGGTGCTGAGCGGGGTCCAGGACTCCGGGCCTGTCTCTTTGCCATCAC
TCCACTTGAAGGTGAGATGATTTAGGGGCCTGGGAGAAAGTTAATTTCTCTTGATCATTG
TGTGCAACCTGGAGCCTTAATGGCGGGCGTAATTAATTCTGCTGATGTTAATCACCAGGG
CTGGTCCCCACAATTATCAGCCCGGTGCAGATGGGGAGCGGCGCAGACATGAAAAATTAG
GAAAATGAATCTGTAATGGGGTGGCAGATCTAATCTGCGTCAGAGAAAACAAAGTTAGGA
AGAGCAAAGAGCCCCAACATTCCAGGTGAAAGCCACCactaccgaca
>NODE_21_length_336_cov_4.526786
GCAGTGCTCAATTATATTAACCTCAGCCAAGAGATGAGTCAAATTCTGTGTTTACTATAT
TTTGATTTGTGAAACTGTTTCTGTTTTAGTTGTTTTGAATGCGTGCGCTGTCAACACTTT
CACTTTCTGTGTATAGCTGGTGTCAAATCTGGCTCTCCTTTCTCCCCCAGTCTCAGGGCT
CACCATACTCAATGAGCGGACAGCGCAATGTCAGAGCGCTCTGGGCAAACTGCAAAGGGG
AAGGAAGGCAAAACCAAGTATGCGTCTCTCAACCTGTTTGATACATACAAAGGAAAGAGC
CTTGAAACACAAAAGCCTGTTGGTGAGTATACTGGTCCTGTCATCCCCAAGCTTCAGCTC
ACACACAAGCTTTTAAATTGTGTTGTATGTGTACTTGCAATGACAGTAAAGGCATTATAT
TTGGTTTGGTTTGATTTTGCAGCATAGGTTCCTTCAAATTTTGCCAGATGTTGTTGTTTT
GCCATTAAAGATGTACAGCt
>NODE_22_length_380_cov_5.010526
TATATCTGGCATGGCACCCAGCTACTGCGTCATTATATTAATTTGTGAGAGGTGCAGTGA
AAATTACACCGTATGAAAAATGGCTGGAAAATTTAAATGATACAAACTCATCTTATTAGC
GGTGAAACATTAAAAAACAAACAGGCCCCTCTGTGTCCCGCTAATTTGTCTTGGGATGAA
AGGCGTTTGATGGATGGATCTTACCTTATTCATAAGCGAGGATAAAAGAGATGTATTCCC
TGGTACAGGGTGTCCGTTTGATTCATTACTGGAACAAGGAAAATGAACAATGTTTAGTCA
AGATTTGCATGAGAACAGTAAATATTACTATTTATCACGCAAGGTGTGCCTGTATAATGA
AGAAGAAAAATGCTGTCTTCTTAAGAAATAAGATCTACTGTGAGTTGGGGGGAAGATTGG
AGTTGAAGGTTTATGTAAACACCCTGATCACACAGAAATGGAGAAATATATTAGGGGTTT
TATAATTGGATGCACACTCATATGAAATTATAAATATGTGCCAAacatgtagaaatcatc
tatc
>NODE_23_length_347_cov_4.432277
TTAATTAACCAAATTAATTCGTAGGTTAGAGTCGTTGTTCTGTAGTGAGGCCAGTCAGTT
TGGATTTGGGCCCTGATGGGTGAGGCCCTTTACAAGCCGATGTTGTTCATGTTTCTGACA
GTGCCAGCCCCCTGTCTAAAAGCCCTAGCAAGTGCCATTTGTCTCCGGGTTAACAGAAAG
ACGAGATATAGGGCGGGCTGAATTATTTAAGCTCCCACAACACATGCACTTTTGCTTTTC
AAGCATGAGTTATAATTTAATTAGAAACTTCTGGTGCGTTGCTGGCTATTTAAATATTAA
AATCTTCCGCTGATCACATTGGATTAGCCATCCCTGTGAAATTCCCTGAGATGTCAGTTG
TTGTCTTTCTGTCTCCTCTCTCTCTCCCTCTCCCTCTCCCTCTCCCTCCCGCTTCTCACT
CTCGCCGCTTTCTTGCATTTCCATCAGCGTTTTCCTGAACTCCCGCGCTCACGGACTGTT
TGTCGACTCCTCCATTAGAGACAAAGGAGTc
>NODE_24_length_382_cov_5.366492
TACTGCTGGACATGACTGGAATAGGGGAAGTTCTGTATATGGCAGAATATAGGTTATATC
CCATAGGACCAGAAACAACCATATTTATTTCAGTCATCTCTTTAGTTAGTCCCTTTGCTT
TTAGCCCACATCTATATGGCAATCATCTCCACCAAAAACACGGAGCCATTATAATCCCAT
CCCTCCTGCCCACACACACAGAGTCCCCCAGCCTTGCGGAAGGCCCGACTTACTCTGATA
GGATGTACGGATCCTTTTCTTTGAATCTGAATAAAAGTTAGACAGGCCACGCATGCAAAA
CTCTGTCAGGCAGGCCCGCATGCCCACACCAGCAGCCACAGAGTTACCAAAAGGTGGAAG
GAGGAGGAGGAGAAGAGGGAAGGAATGAGTGGTAAATAGGATGGTGGGGTAGGAATAAAG
AGTGAGAAGTGTAGGTGAGGATTGAAGGCAAGGAGAGAGGTGAGAGGACAGAGAGATGGG
AATGAAAGAGAGAGATAGTAATGTAAGTGGGATAGGATGGTGGTGGAATGGTAAAagggg
agaaat
>NODE_25_length_378_cov_7.174603
ATCACTTGTGAAACAGGGCGTGTTATTTTCTCGCCCAGAGTGTGAATCCTAAGCAGGCCA
ATCGCCAGCTCTATCGCTCCATCTCTCCGCTGGCTGAATCCTAATGGCTGGATGGAGAGA
AGGAGCGCAGGGAGCGGGGAGAGAGAGAGAGCCTGACAGCGGGGCTTGACATGGGCATTA
AATCATGCCCCGAGGAATCCTCCATCCACGGGCTCCTGACAGCCGCGCTGTCATCACGGC
CAGGCCACTTCCTATGCCTCTTGACAACACTGGAGCAGAATTAGTCAGAGCATCAGATGT
AAATTGGCGCTGTTCAAGGATGATAATGAGCACCAAGATACATGTCGGTGTCACTGACGG
GACGCCATCATGATTGGCTGTCCCTCACACCGTGCTCCATTAGGTCTAATGGTATTCAGG
CCAGGTATGGGCTGAAGGCGGGAGCAGGGGGGAGCAGCGATGGACAGGGAGAAAGTTTTC
TGTTGTGATCAGTTTGTTCCATCTGTGCGCATTGGTTTCTTTAAGActgtgtggccagag
aa
>NODE_26_length_431_cov_7.512761
GATTTGTGGATCTGCTCCCTCTTTTTTTCTCTCCATTTAAGTGAAATAATGTATGGAAGC
AATCTGGCGACAGACATTTTGGAAAATCTATTTGAAATCATTTCAGTTGAAGCCATGGCA
GTTTGTCTTCTTAGCGGAGAGGAGCAAAGTATAATTGTCTGCAGTCTAGTAAAACACAGT
ATAACTGCCATCACACTTGACTGAGCTTATAGCCAGCTAGTCCCATGGCCTCTAGAAGAT
AGAGCAGTTAATGTTCCCTTTTATTTTAGAGGATATGTCACTTGTATCGCAGATTTATAC
CATGATACAGCAATTTTGTCCAAACAGATGGATAATGGTGTCACCAGCAAAAAGCCCTGT
TTTTATTGAGTTTAGAGCATATTGTTTAGATAGGGGACTGTGTTGAACAGCTCCACCAGC
CCTTTCTCCCTTTATCTCTCTAATCTTGCCAGTATTAGATTTGATCATTTTTGTTTGAAG
GAGGAAAATGTGGCTGTAATGGTTTCCTAATAGCAAACACAGGGGATACAAATCCAGGGA
CCCTGTTCTGTAGTGCTTCCATAAGCACCACTGATTTATAGAGGTCTTTATGACa
>NODE_27_length_460_cov_5.739130
TACTCCGCTGTTTGACCACATTAACACTAACACGGACACACTTAAAGATACCAATATCTG
GTTCTTAGAAAGAACAGATGGACACATAAGTGCGAGGGACTCTGGGCTTGCCAGTAGAAA
GGTGGAATGAAAAGGGGAGGAGGAGGGGAGGAGTAATTGCACAGTCCTTTGCTGAATTGT
TCTGTGGATGCAAATTTAAATCCCTCCTATTATTTTAATAATCTGCCTTTTACTGCTTGT
GCTCGGATCATTTGTTTGCAAACCAGGTTATTTGGAGAGGGAGGCTCGGGGGTAATTTCA
TGCTTTGGAGCATTTATATCTATAACTTAATGAGGAGAGGGCCTGTTGTTTCCTGGTAAT
ACACTGCTAGAGGGGAGCAAACTTTTTATTCTCCGTTTAGGGTACTGTTAGAGGGCAATA
ACGTGGGATTACTCTGATGGAATTAAGGAGCAAACTGAGGAGAGACCTAATGCAGCTTCT
GGTGATAGACCAAACTTAATACTGATGTTTTATTTAGGGTTTTTTAGGTTCATGGGATGT
ACCATAGGAGATGGGCTATCCCATTTGCCCATCACAATAAGCTTACACAGATTTCTTCAG
ATtgaagcagcatgcttccccaca
>NODE_28_length_534_cov_6.044944
GCATAATTTACCTGCAGCCTCTCTTTCACAGCAATGAAATCAAGAAACAGCGATGTTTTT
GTCGTTTATTTATTCTTCTCCAGTAATCACCCCGCTAACGCCCACAGGGACCTCCATCTG
GGGAGATCACCCATGGTTGTGTGTGCTGTGATGCCAGTAGGTGGTCCTGCCCATGGCTTG
GTGGGTGAGCGTGGTGTAGTCCCCGCTGCCACTGCTGCTGACATATCAGAGCTGTTTATT
AAGAGGATGACAACTCTATCAAGCCCCATAAGCGGGCCCTCGTGCACAGGAGTTCTTTTG
TTACTTTCAGGGAGGGTGTCATCAATCTTGCTGCCATGCTACTCTCTTGAGCTGTTGATG
GCAAACACGATTCCTCCCTTTCTGCCTGGCCTCTCCCGCCTCACAGTCTGGAATCAGGCG
TGGTGAGGGGGATCGAGGAGATAGGAGGACTTTCCCCGAGAGTGCCTTTTCTTGACAGGC
GACAGAGCGGACCGTTTGGACACAAGGGGTGGATATATGGGACCATGTAATGAAAAGACG
TTGACAGGACCTGCTTGCTCTGTAATGAAGGTCCTCTGGAGCTGTGAATGGATACACACA
TCTTTCACGCTTTTGTCTCCCTGCCTttcccacagaatccatctcatccattttaaccaa
aaaggaaggtgtaagagaagcatcccagacaacagcgc
>NODE_29_length_457_cov_7.428884
TTATTTTATCCGCCTGATTTTTACACCATAACAATTTAAACATAAAAAAAACTGTAAAAT
ATATCTTCTTGGATCACAAATTAAATTTTTCTTAAAACAAACATTTTAATTAGCTAACAT
GAGCACAGCCACAAGTAAATCTAAAGTGATTATTCCTGCCCTCAGAGAAAGGCTGTCTCC
CTGTGCTCTGTCAAAAGGTCAATTATGGCCCCAAACCGGCATGCAGTGACAGTGACCTGG
AAGCGCTACTGATGACCCCACATCCAGGGGCCCAAAAGAGTTGATCATCTAACATGCAGG
CTGCCTGGAGCCATGGAAATCTGACATTTGTCCTTATTCAAATGAACACAAACAATATGC
ATTTCATGCCTCTACCTAACCTGTGCCAAATCTAAAGCATAGGGACCAGCAGTCTTAATG
CATTGTCCTCCAATCCAAGTTTATGCCCTTCCTTGTGAATCCAGCCGCACGGCAATCACA
CACAGAGCCTGCAGTAAAAGCAGGCAGCAAAAAGGCACCATCTTCACTGGCAACACTGGT
CATTACAGTTGTAGTCTGCagtgccggggtcacaaattggaatgaggtcatacaggaaag
cacaatgttaagggcaagagc
>NODE_30_length_393_cov_5.221374
AAGTGAAAATGCTGTCGCTGTGCACATTATCAGTGAATATATTAGTTTGAATCTCGCTAC
ATGTTTGCTACCACAGTGTCAACACTCCAGCTGTCCAGTAAAAAATGACGTTAACGGACA
AAATGTCTACTTCAGTCCTGTATCCAGGTCCTGCCACACTGGCCCTCAGGTGAATGAGCT
GTGGTTAGGGGTTCCCTAGTGATTGGTTCGGATTAACCGTGAATTTTCTGTCTCCACTTC
TGAATACAGGTGGATAAATGAGTGGGTGAGTGAGGGACAGAGAGACAGATTGGACGGGAA
AGAGTAGGTACAGACCTCTTCCTCCTCAATTCGAGCAGGTTCAATCAGCAGATTATTGAC
TTGATCAAATGACACCCCCTGTTAGGACAGGAACCAGCGAGAGGCATGCGGATTAGTCAG
GCCAAAATAAAAATATGCACACACACACACATACACACAAAAGAAAAAAAAAACACATCA
CGTTTCCTCATACTTTCCATAAGCTTCACCCAACACACTCAACACTCCACTATCTGCTTG
CAGGTTATgggacttta
>NODE_31_length_377_cov_8.013263
TGGGAGAACTGTTTGGTACTATTGCCTGGGCTTGGTTGACTGAGAGGACTGAGGGGGCCG
AAGGAGAATGGCGCAGGGTGCGAAAAATATCTACCATAAATGGCTCAGGCGTAGCTATTC
AGAAGGCTGAGACTGAGGTCCTCAAACACGACTGAAACCTATCTAAAAGTAGCTGAAAGA
TTACAATCCTCTTCATTAAATTTATCTCCTGCGACATAAACTTTTAATATGCGCACCAGC
AGTGTGTATGGGACTTCCAGGGCAGCTTAAATGACTGCAACCTGTAATTACTGTTCCAGC
ACTTGATTAGAATAATCTGATTGCAATTATTCAGTGACTTTAAAATACAAGCCTCGAGCT
ACAGAACAATAATTCAAGGGCAGTGATTGGGAACGTGTTTCTTTTTTGGCTGTAAAATGA
CGTTTTAATCGACACAGAGTGAAAGAGGTTCCCTGCTAAGGAGCCAGCTCCCTCAATTAA
AGCCCATTTATGCAGTGAGGGGTAAGACGTTGTGCTGCGATGTGGAGTTAATCAaccagg
c
>NODE_32_length_180_cov_8.505555
ATCAAGATGACGGCACAAGCTGTTTCAAGTCCGTTCCTGTCAAAGAAATTCACTTTACAT
GTCCCATGTCAAAAACCTTGTTTTCAGCCAGCCAAACGCATTTTCGGAGCAGGATAACAG
TCAAACTGCCATCTTTCAACTACAATGTTCACAATCATGTTTTGACTTCTGAGTGTGTTT
AAATATGATCAAGATGACGGCACAAGCTGTTTCAAGTCCGTTCCTGTCAAAGAAATTCAC
TTTACATGTCCCATGTCAAAAACCTTGTTTTCAGCCAGCCAAACGCATTTTCGGAGCAGG
ATAACAGTCAAACTGCCATCTTTCAACTACAATGTTCACAATCA
>NODE_33_length_371_cov_5.692722
GGATGGGAGGAAGAGCCAGGGAGGATGACCGGATCGGGCCAGCGCCTCCCCCGCCGGATC
GGGCTGTGAGCTCATCCTCCCACTCCTAACCCACCCCCTCCCGAAGGAGGAAGGTGGGAG
GAGAGGGGGAGAGAGAGAGAGAAAAAAAAGGAAAAATTAATTAATTTCTAATGTCTCGCC
GGTGAACACTCCTGCTGTCCTTTTATTCTCCTGCTTGTTTTAGAAGCCTGTCATTGTTAA
AATAGTTGCAGTTGATTAAATGAAATTATTTTAGGAAGTTATTATTTGAGTTAAAACGAT
GCGTATTTGAAGGTTATTATTATTATTTTTTTAGGTTCCTGTTTAAGAGGTGGATAGAAC
AGAGAAGAGATGGATGGGAGGAAGAGCCAGGGAGGATGACCGGATCGGGCCAGCGCCTCC
CCCGCCGGATCGGGCTGTGAGCTCATCCTCCCACTCCTAACCCACCCCCTCCCGAAGGAG
GAAGGTGGGAGGAGAGGGGGAGAGAGAGAGAGAAAAAAAAGGAAAAATTAATTAa
>NODE_34_length_364_cov_6.653846
AATATGAGCCAGGGCAAGCATATCACAACTGAGCTAAACAGGCTCTTGAAACAAGAATAC
AAAGGAGGAAATAAAGCATAGACAAAAAAGATGGAATACAAATTTAGTCAACGAAACAGG
ACAAATAAGAAGGAAGGTCCATATGAACATAATGGGATTTGGTCTTGGTAAACAGGACAA
AAATGGAGGTGATTCGAGTGAATGGATGGGTTGACAGCAAGAATGAATTTGTATTATTTT
CATTCTGTGAACGTCAGTTCAGCACTCTTACCTCTTATTGGTGTACCACCTGGGTGGATA
ATATGAATGCAAATAAGATTAGAAAGAAGAAGCATTAGTACGAGTAGATAGAGGCTGGGG
GCTTTGGAAGAAGAATCAAATTAGATTTAACAGGGTACGTAAATAAAGGTACTACAGGAA
AGAGAAAGGAGAGAGAAAGAGAATAAGAACTTTTCTGTACTCTACTGGCAAAGAAAGACA
GGATTCATCATAGAAAAAATCATAGGTCAAAGAGAAGAACTTGTACat
>NODE_35_length_357_cov_7.106442
TGTGCTGTTCATGCACACCAGGTTTGCTTTTCTCTGTGTTCGCTGCTATGAGAACTGGTT
TGAATCCAGACCTGACCTGTGCCCCAGTGTGAGTCATGGTCTGACCTGTGCGAGTGGTTG
TTAAAGTCCAGCACACCCGAGGTGAGCAGCTCCGACAGCTGCTGGTGGTTGTTGAAGTAC
AGGGCGAGGTCCGTGGCGATGATGGCCTTTCGGATGATCTCCAGCACCTGCTCGTACTCG
CTGGAATTCAGGTTGGAGAAAATATTGTGCCCTTCCAGCTATGAGAAACAAAGAGATCAA
TAAAAAAGCAAAAGCTCCACTTATGAGGCGTTCAGCTCAGCTAGACTACAACAGGTTGTA
ATCGCAAGTTCATCTCAGGCCAGCAGATCCTGGACGTTACAGAAGAGCACAATCAGAACG
AAATCAAATGATCCTTTAAATGGACATACAATTGACAGTGTGTGTGTAAGTATTAGTTTT
CTAAAAAGGTTATTGTTAATTTAAGTATTTCTACTGTAAAc
>NODE_36_length_388_cov_5.363402
TATCTTTCACTGTATTGACCAACAGGCAGAAAACTACATTACAATTTCTGAAATAAAACG
GATACTTTTATACTATCACATGGGCCGTTGAAGATCAAAAAAATCTGAACCTCCAGCTAC
GCATTACACACCACTGTCTGTGAAATATGTATATTTATGAAAATAACTGGTAAAACTAGC
GCAACAGTACAATGCCAACGTCAAACAAAAGCTCGTCAGTAATGTTTTATACAAATCCAC
TGATATAATAATTATACTATCCCCAGTCCTTAGTGGAGGTTGATTGTTCTTGCTGTGAGC
TAACACACTTAATTGTAGTATGCAAATGAGAGCAATTACAAAGCTTTTAGGTGAAGAGAT
GACAGCTGAGGTTGGTTCTATCGGGGGCCTCACCCAAACAGTTGTCATGGAAACCACATA
GAGTAACGCAACTGTCAAACGGATATAATCTCATGATATGTCCAGAAATTGCCTCCTCTT
TACTTTGTGCTGGCAAAACCGATCCATATGAAAGGGAGATTCtttgattactgaacaaat
tgtcaatttgtg
>NODE_37_length_471_cov_9.186836
AGTTGAATACGCAAGACTCTGTGAAGGGAGCCATTCAAATTCGATTATGATTTCATATTT
CACAAAGACAGTACACCACGAGGATGATTTTTAATTAGAACCAGAATCAGTAAAAAGAAT
GGGGCATGGAGACAATAAAATGAGGAATGCATTCATCCATGGGATGATTCTTATTTAAGA
TCTGTGCCAATGTGCTAACAGCATTAATGAAGTTATAAAGAATTATGAGGGGAAATCAAA
TTTGCCTCGCCACTTGAGCGCCACTAAAATGCCAAACAATAAACTACCAGATTGCAAATT
AGATCAGTAAAAATATCAAACACATTGCGGTGCAGGAAAATCCATAATTGCATTTAGTGC
CTGGCCTCTCCTGGGGGAAGAGACACTAAAGATCATCAGCAGGCTACACGGGAGCCGCTA
TTGACAGAGCGGTAAAAATCGACAGGCTAACTAAATAAACACTCCAGGCTCCATTAAATA
TTCAACGGCTGAGATTTGACAGTCTAGCGTGCCTGCCTCTCCCCATCGCCTCCATTGGCT
TCTCTCTGCAGCACATCTTCCTCCCTGTCTCCCCTCCTCCTGCACACCTCCCCCTCCTCC
TCCCCTCCTCTCTTCCccctcctctccactgtgac
>NODE_38_length_495_cov_6.597980
AATACCACACAGCCTGATATAAAAATGCCCTGTACACAATCACATCACTAGTGGGACTAG
CATCCATCCCATCAGTAGGTGTTCATTTCGATGTGATCTGTCACAGCACAGAGAATTTAA
CAACATATTGGTTGTCTTTGTTGAGGGAAACAGAAACCAGAACCCAAACATAAACTAGAG
CATGGGGGCCCAGGAATTATTCTGGGATAGGTGTATCTGTGCGTGCATGTGTGCTTGCCA
TAGGCAGCATACCAGTATATAGTGGAGCATCTCTCTGCAGCCAGCCAAGGGAACTGATCA
GATGGACGATCAAACACTAATCATTCCCTCACGGCCCATACCGAGTAAAGCTGTCATTAA
TTTTGCGGAATTACATCAAATCTGAGACATTCTTTATGTGGCCCACGGCCTGTAGACAGT
TATACGACAGGGACTGCTGCGCTAAGCAGATGGGGCAGCTTGGCCGTGCATACTAAATAC
CACCGTCCCCCATTTCTCTATCTCCGCCCTCCCAACACTCTGCCCTCCTTCCAGGCACTC
TGCTTCTGCTCCTTCTTTCTTTGTTTTCTACCCTTCTAATGCCTTTCCTTGACTATATGG
TCACACAGGTCCACTGATTACATCACTCACCCTAGAGTAATgggcatgatatccctcaa
>NODE_39_length_442_cov_6.565611
TGAAGGAAACAAACAAACTGAGAGAATATTTTGCCGTCTTGGCAAATCTGGGTGCTTGTC
TCTTTGTGTTTGCATATGCATATATACATATGCAGCATGTGCGCCCATTTGCTACTGATG
TGGTTCACATGTCATGACAGAGGAAGGACACTATCCTCTGGTATGTTTTGTTGTGCCCTC
TGCCTTAATTTGCCTATTGTAAGTGTGAAGGGGAGCCAGGGAGATGACATCATGCAGCAG
GCAGTGTTTGAAGTGCCAGTCCTGAAGGAACCACTTATAGCAATTAGGATATCCTTGAAC
AAGCGTTTGCGAAACATTGGCTGGTTTTTGGCATTTGCCTCCCGTTCCTGCCTACTAACT
AGCGAGGTTTGATCTCCCATAATTATCTACCCACCGGCTCCTCACTCCTGACAGCTCTCT
CCCTGGAGAGGGCTGAATGCCGGGGCTACTCACTGATTGCATCAAAGTGTCAGAAATTGC
AACATCAAAAATAATAACTGATATTCCGGCGGCAGGCTGCTCTTTGAATATTTCCTTTAA
AACGCTCTCTAATTTGTGTCTCGCATGGTGCCAATGTGTGTGTGACTGTGAGGGCTTAAA
GCAAAt
>NODE_40_length_416_cov_8.841346
TGGAAAGGAATTAGGTATGGCAGAGCCTTATCAGCTTCCTATTCAGAACTGGTCGGCCGC
TTGGTGCAAAGCAACCTGGACAGCCTTTCCCATCCTTGCTCATGTAGAGTGTCCATGAAT
GTGGAATTCCTCCACTGCCATGTGTTGTTACTTAAGGGTGTGCTGCAGCCAAGTTACTGC
GCACTTTTCCATCCACGCCCGTCCTCCTGTCTGTGCACTTCCTTCCCTCCCATTTACCCA
GAGATCTTTGTGGTAGGTCCTGGAGTTCAGGCAATATTAGGTTGCACCTCTTAAAACATG
TCAGGCTTTGTGGTGAAAATTAAAGAATGGAAAAATGATGAAATGTAACATTTTGCTGAA
GGCTTTTTTCACTTTCGAGCTGTTAGAAAAGGGGAGAAAAGATGAGACTGATGGAAACAC
ATTGACAAGTTTTATCATACTGGGTTTATTTTTCATATACAACCCCCGTTATTTCCTCTC
CAACTGTTCTTTGCAGAGTTTAGGCTAAGTGGTATATCTTGGGTGGCATCTTGGGATTTG
AAAGCACTACTAAAGTGAAGAAGACCTGAggaatgaaata
>NODE_41_length_349_cov_4.068768
GAGAGAAGAAAAGGGAGACACAAAGAGAGAGGGGAAACATGAGAGAGAGAGCGCGCGAGA
GAGGCAATGAAAGTGAGTGGATATGACTGACAGTCAGAGGATTCATCACAGGTAAAGAGT
GAAGGCTCTGGCCACAGAGGGACCTGGTGAGAAAGCTAACAGATCGCAATCTGAGTTTTC
ACTCTGCGCCGCGGCTAACAGCTAGCAGCTACCCTGTCACCGCTGCCTAAACAAGCCCAG
TGTTTTCATCTCCATATACACAACGCGGCACTCTGTCTTTTCTTCTGATGGAGATAAGAT
GTATAAATTATGAGCAGCTGACAAAGTCTACTCCAGCGCCCCCGGCGTCTCATCAATCAC
TAGCCTGTGTGTCAGCAGGTAACTGACGTGGCCCCCGGAGGCACAGCCCCCTCTTTAGGT
GTGTGAGTGTTTTTGTGTGCAAAAAAGTGTGTGTTTGCTACCGTGCAAATTGAGCTTTTG
TGCACGTCTGAGCATCGTGTCTGTGTGTATGTg
>NODE_42_length_354_cov_4.112994
GTGATGATGGTGATGGTGGTGAGCCCCTGCCAAGTCAACTAATCTCAGCGCCGTGTTCCG
TTTGGAAAACGTAGGGTCCATCACGGGGCTTCCCAATGCATCCACGCTCATTACTTCCTA
ATTTTAGAATAACTTGACAGCAGGCAAAATAATAATGATGATGACAAATATATTTTAATC
GCAATGAAAAATAAAGAAAAAAAACTTTATAAAGTTAAGTCTATCTGCAGACTACATGGA
ATCCCATTCGGTTGAGAGGCAGCAGCAGGACGCTTTGATACTGAATAGAGATTCATGGTA
GGCGCTGCAGCCCGTGGAGCTAAACAATCACCCTGCGCTCTAATTGGTCAGAGCTCTGTG
ATTGACGTCACCAGTGACAGTTTCCAACGTGAAGAAAAATGTCTTAGTGACAGCGAGCAG
CCAGCGCGCATGCGCAGTGCCTCGGGCAACGCTTGAGAAAAATAGTTGTTATGCAAAGGT
TGTTGTACAATAAAAGTCCTAAAAAGTTGATCCAGATa
>NODE_43_length_371_cov_3.819407
CACACAAGCTTTGTCAACATCAGCCTCATCAGACACGGGTCTCGATACTGAGTTTCTCAA
GTAGCCACAGAGTCCAACCCTTCTCCAAGCAATGCGTTGCCAAGACCAAACAGCAAGCAC
GACTATTTAACTGGTAATCATCCCCCCTTTTTTCCTATTGCTGTGTGTTTCCCATTGCTA
CTTACCATTTTCCCCCTACGCTGTCCTGGAGATAGAAGTGTCTTAATATCCACTCACTCC
AACAGATGCTGGTAGGTAATGTGTCTTGTTTGAAGTCATCATATGAGAACTTCTGCTGTG
CTCAGTAGATCGCCCACCACTTCGCTGACTTATGAATCTAATAACCCTTTGCAATATCGG
CGTGCTTAAACTCTCTTAGGCAACACCTTGGTGGCTCTACAGTAAAAGACAAATATCAAC
AAGCCGGGCTTGTCAGGGAAAGCTTGTACAGATATACGTAACACCCTCGCCCGGACAACG
CCATTAGGGGTCTTACGTGATTGAAATAAGCGACGGCGGCACAAGTTTATGGGGg
>NODE_44_length_541_cov_4.558226
TGAGATATTAATGGGGGAAATAATGCAGTGTTTTTCTAAGTCAGTTAATTAACTGATCAA
AAATGTAGTCTTCATACAGTTCCTCAAATGATTGAAAACCTAAAGACAAACAGGAAAGCT
GCGGCAATAATTAAGAAAACAGCACAGCACCAGTAGAAGCTGTAATACACTGTAACAACA
CTAATGCTGTCGCTACAAAAATATTGTATTATGATGACAGTAGATGTGAGAGCAAACATA
TAATGCCAGGAGCTTCTTCATTACATAGACAGAAAAAGTTGCCACCGTTTCAATGGAAAC
AAACATTGCTTTGGGCCCCTTTGTAAACAGCACACAGCTGCTATTTCGAGTGATGGGAGC
TCCACCTTGTCACAACAATTCCCTTAAAGAGGAACAGTTTAATGTCAACAATATTTTCTC
CATCTGCCTGCTCATGAAAACCTTCCAATCCACAGGGAAAATGTTTCTCCCATTCCAAAA
GGAAAAGCACAATAGAGGAAGATGAACTGCTAACATCAAGCGCGGATCGCAGTCAAAGGC
GCAGTATTAGCCTGCTGCAATGAGAGCTTTTGGTGGCACACATCCATCTGTTCACTTTTG
CATTTTTCAAAGAGGTGTCATGCCTTCCGTTATTTAGAAATTTctatgcaattttcacaa
ggaactcctcggagcgacgcaccagctgactgatttgcatggcca
>NODE_45_length_510_cov_5.562745
TTTTCACCCTGTTTTCAATCAGTCCGAAACAGACAATTAATGGTCGCTTAATCCCCTGGA
CATGTCTCCGGCTCCCTGCTCTGACAATAAAGCCAATAAAAAGCTTCAAAAAAATAAATT
CTCAGTTGTTTTCTTTTTTACTAATTTCTCTCTTTTTTAATTTCTTTTTGTCTTTACCTC
GTCTATTTCTCATGAGTTTTCTCTGATAGTGATCCTGTTAAATTAAGTGCCTGGGCTTTA
TCCAGAGCCCTCTCACCGTCACTCCTTTAATTTAGTCATTATAATTAACCATTAACTGGT
GTCAGTTTCTGGGCCACTAACAGGCCCACTCAGTTCTGCTTGTCTGCATTATCACAGTTT
GGGGGAGAAAGTAAATTATAATGAAGGGCTATATAGTCCAATTACTGATAAAAGCAGCCA
AGTGCGCTCCTTGTAATTAGGTGCCAGTATCCCTCCCTCCGTCTCTCTCTCTTTCTCTCT
CCCTTTCTTGTAGTGACACGTTGGAAGGGAATATATGCTTAATAGCTATTTTTATTACTG
TTAACCTCTTAGTCATGTTTTTAACCCAGCGACTTTCAATCACCGAGACAAGGGGATGCC
ACAGAGAGACCTTATCTCACAAACAATCATTTTATgtgctctgcgtggctgttacacaaa
gttaactgatagat
>NODE_46_length_343_cov_3.909621
ATGGTCAAGCCTGTTTGATCCATCGCTATGAGCATCTCTGTCATTGCTTTCATAGTTTTT
ATTCATTGGTTTTTTTCCATTGACTGGCTTATGAGGGCTCTAATGCGACATCTAAATTAT
CTAGGAAAAGTATTCTGGGGTTTTGCACTGATAGGAAATCCGCACGATGCCTCAATGTGA
GGAGTTAAATGTTTTGAAGGTCGCAGTTTCTCTCATTGATCTTGCAATGTTTGTTAATTA
CATTGTCACTGATGTTGTGAGAGATAATTAAGCCACTATGTTTATATGCATAATTATGTG
CACTCCACATCAGCCTTTGAAAGACAGCGGCGAGAGAGAGAAAGAGAGAGAGAGTGAGAG
AGAGAGAGAGAGAGAAAGAAAGAGAGAAAGGGAGGGAAAAAATGTTTTAATTGTGAGCTG
AGCAGAAACATGGCAATATAGATGCCCtagttacaatcaacaaagagcaactcggaaaaa
aataaaaactctaaagacaagatttgc
>NODE_47_length_355_cov_4.270422
GCTGCGCGCGACGCCGGCGCAGAGGTCAAAGGTCGCCGGGATCTCCTCGTTCTTACATCA
CTTTATTAAAAATAAATAAATAAATAAATGGCGGTCTCGTGCTCCACAAAGGCGTCTCTC
CCGTCTATCAGGTTGGCTGCCTTACCCAACCAGCTCCTCCTTCCATTTCCCTCCCCCGGC
TGATCTCTCCTTCCATCCCCAGAGGGGGTGAGGGAAGTGGGGAGGATTTTCGTGCTGCCG
GGGGCGACAGGCTCTCTGTGCCATCCACTTACACAAACGGCAGGATCAGCGCTCCACACA
AGAATAATTAGAAGATAATGGGTAGTAATGCGGCCCGATCTGTCCCGATTATCTCCTGGC
ACCGACCGGCACAGCGCCATCTGGTGCCAGATCTCGGGGCAGCGGCTGCTCTGCCACATG
AAAAGAAGGTGGGCTTAGGCTTAATCTCACACCCCATTCTGTTATTGACTGTCTGTGCGG
TGCTGCATTCAAAAGTGAGAGTGTGTGCGTTCGCATgtg
>NODE_52_length_494_cov_9.119433
CTCAAATTCCCTCAAAGTTTCAGATGCTCACAATTCTACAATGCCCAGATGCTGTCCTTT
GGCCCTTTACCCCCCTCAACCCAGAGCTATCATTCATAACCTTTCTGTGGAGCTGGGAGT
GAAAGAGGTGGGATAAGGGAGAAAGAGGGGGAGCGGAGAGCAACATGGCAGCTTATTTAG
AAGACTTCCTTTATTGGAACATGTGCAAGCAGTTCACTCACAAAGGACTTAAATAGGATA
TTTTCTGTTCCCTATAGTTGCTTTCCCCTTTTAAGTGCCGAGGCAAAAAAAGTAAGTTTA
CAACTCCCTCCTCAATGGGGGCTCTTCACTCTCAGGTTGCGGGGACCTGAGTGACCTAGG
AAAGTTAATTAGGAGGCGAACAAAGAGCGAGCTGGAGCAGAATGCCTCGCCTCTCCTCCA
GCCAAAGATGTCATCCATTAATTAGGAAAATCTTTAAGGTGGCCTTATTGAATTTACAGA
AAGCCCCGTGGTTGGCGGGCAACAGTTTTTTGATCAAGCCCTGACTCAAACAATGCCTTT
CTGGGGGTTAAAAAAGAAGAAGAAGGGAGGAGATTGGTGGTAGAAGACGAGAGGGAGAAA
GGGAAAAGGGGGGGAGAAAAAGAAACGTATGGGTCTGcggcgcagtacagtttaatgg
>NODE_53_length_415_cov_3.103615
CCCAGCTCTCCCTCTCCCTGCTTTGTCCCCCCCTCCCCTTTTTCCTGCTACTGCTGTTCT
ATAGGGAAATGAATGGGTCTTCTGTTTGCTGCATCCGCATCTCACTCTGTCAAACTCTAC
CATGCGTCTGGTGTGGAGGGTTGGTATGCATGTGTGTGCTCAGTGTGCACGTGTATCCAT
TTGCTCTGGGATTTGCTGCGTGTTTGTGTGTTTGCGAGTGTGTTTGACCAGGTCATTTAG
TACTCTGCATGCAGGCTTGGAACAGGCTGATAAGCTGTTTGCAAAAACTGGCAATTAAAA
GTTGATCAGGCTGTCAATTCAAATGGAATGAAATGGAACCAGAAAGTAATTAAAAGGATG
GCATGAAAATGACAACAATTATATCTCTTAGCTTCCCATTACCGATGCACAGAGGAATTT
AATTAGTTTAGGAGCTCATATAGTGATTCATACAGTAAACACACAATAACAAAAAAATAG
CAGTCACCATGAAAACAATGACTAAAATACATTCTACCATTAGGTCTATTTACTccaaac
taattgcaactgttcatgagatcacatgtaccagtgcta
>NODE_54_length_379_cov_6.501319
CCCAAACTTCAGCGCAGTAAGATTTCTTTCTTGTTTACACAGAAATCTTCCATCCCGGGT
CTCTGTTGGAGTATTAGGGGTACCAGCTTTCAGCATTCTGGTGGGCCCAGCGGCCCCACA
GCGACAAGCCCCTATGCTCTTTATTTGGCACGTAGCCTGGAGGTGTCAGAAATATCGACA
CGCTTTCACGTGACGGAGACTTTGCCAGCCGTTTTCCCCCCTTTCTTAAGCCCGGCATTC
TGTCTGCCCAGCCAGGTATTGTAGGGCCCCGTGAAGGCCCTGTGAATAGTGTCAAACTTG
ATAGTTCTCATTTCGCTTCCTGTACATGGCAGAAGAAAAAGTGCCCACCGTGTGGGTTTT
CCTTTTGTGATGGCCCTCTCTAGTCTTCCTGGGAACACACCACATTCCAGCCACAATCAT
TCCCTTTGTGAATCTAGGGATTGTGGGTGAGCCTGTTATGCCGATAACCCTCCTAGCTTT
CAGTGTAATGCATGCGAGTATCATAGAAGTCTAGACTCGTATTTTTTGCAAACAATGCCA
AAt
>NODE_55_length_437_cov_5.066361
GAGTATCATTCACCTGATTATCTATTATCATGTTATTGGACGTAAATTTAACAAGCTGTT
GAGAGCGCTGGAAAATCAATACCTTTTAAATGCTGTTTATGTGTGATTAACGGTTAATAT
CCTCACAAATTATTTAATATAATAAGGTCATTTGTCTTTCACATGAGCCCGGTACCCTGC
AAAGAATAATAGAATAATAAATGAGGACACTAGTGAAGAGGAGATTTCTGATGCTTTCCC
CGGCTCCGTTTTATTACCCATATCCTCTTTACAGCTACAAAGCTGCACTATGGTTATTTT
ATGCAAGTCATAAAATTAGGCTGAGATGGAATTAGCAGACTCGGGGCTCTTTATAGGTCA
AGCCGGTAGTTTATGAGCCCACGACTCCCTGGCACTATTGTCAGGAGGCTAGTTAGAGGG
GTCTTTAAGCATGATTTAATATGTCCATGCCTTGGAAAATAGTTAAATAGCTAATTAAAT
GGAGGAGTTAATTTACATATTAATTGACCTTCCAGTAATATTTATATTGATACCTACATG
AGGATCCCTTGTCTTCATTGCCTTTCATCATAGTTAGTCTGAGCAAATATGGTGTAACTT
t
>NODE_56_length_528_cov_4.746212
TGTATTTTGTGTTTCATAGCAACTCATCCCAAGTCAAATAGCGTGGTTCCTTTTGGATTG
CGCTCAATGCGCCTGCATTGTCTCTGCATTTGCAAACAGCATGCCAGTTATCTTAAGAGA
TTTCACTTCTGTGAGCAGCAATTTGGCATGTTTTGCTGACAGAAGCTGCTGAACTTGCCT
TCAAGTGGCCATCATAGCTGCATCACACTCAGTCTCTGCACCATAGCAGTCTGCAGGGAC
ACAGATCAGCACTAAGACAGGTTCATGTCTGTTTCTTCTCGACCTGCCATGACATAGCCT
GGCTACACCCGCCACCCCACCACCTCCTTCGCAAGTCCACCCCACCTTAGAAGATAAATA
CCTGGAGGTGAAAGCTTGCCGCACATTCCTTTTCCCAAACATATTCTCTTGATGTCAAAG
TCGGCTCCAAGGCCTCAGGGCCCACAAGTAAAGTGGTAATTCTAAGGCACCCTGCTTGGG
CTTGCTGAAATATGCATTAAACCTGCGCTGGATACACTTAGATGAGAGGGGGAAAGTCTG
TTCTGAGACAAAAATGGAATATCATATCAGTTTTAAGTATTTATTTGCAAAAGTTTTTAC
TGAAGCGTTCATCTGAAAATGTGAATCTTCTCCTCTGTTTGTCCATCAGTTATACTGAAC
AGATTCTCTttagagcagctggtctgaggaga
>NODE_57_length_487_cov_6.776181
GCTTTACTACTTGAAAATGGATGGGGTTTGAATCAGCAAAATGTTCATAGAACAATTGCA
GTAAGATAAAGGGGCTTTGGTAAGTCCAAATATGAATCATGCATAAAGACAGAAAGACTT
TCACCATTCATTCTAGTTAGAGGACATACTTTACAAATGCTATATGTAGCTATCAGTGCA
CCAGTAAAATAGGTCAATAGATTGTGTGTGTGTCTAATCTTTGATCAGATGGTGTTCTCA
TCCAGGGCTATTAATGTGCTGATCCACTAATTGGGAGAGCTTGCTCTCTTAATGCAATGG
CCTTCTAAATGTGTCCGTCCCAGTAATTTAATAATGGCCATTTCATGCTACTCTGACTTT
TCAAACAGCTTGCTCGGGGCAGCTACAGGGACTGGTTATTGATTGAAACTCCTAGGCTGC
CTGGGCTAGGCTCTGGGTGAGAGAGACTGATCAGTCTGCTTCCCAGAGTCCAGATGCAAC
CACAGTCCAACCCCCTCCCACCCCAACACAAACACACACACACACACACACACACACACG
CGCGCGCACATAAGGAGATGTGCGCACACACACATCTCCTTATGCTGCTCGTAAACACAC
AAACATGGAACattgactcacaaacgacaagtgcatactcacacataaatt
>NODE_58_length_362_cov_5.875690
GACACAATGAATGAGACAGAAGCACAAAAAAACAATACTGCATCATGTATATGCTTACAA
AGGATTGAACAGTCCTACAGTACAGCTACAGGCCCTGAGAGCCTCCTCTCTGGACTGCGG
TACCCCCTTCCCCCTGACTCAGGATCAGTCTCGGCTGCTGCGGTTACCTGATCTTGACAT
TTTGGACAGATCCACATGCCTTTAGGAATGGTTTTCAGGGGTGGATCCAGGCAGTCCAGG
TGATAAACACGAGAACACGTGTCGCACATGAGCAACTGGCCACTGCGTCTGCACACAGTG
CAGAAATCCTCATGGATGTCTCCCTGTGAGGAAGAATTGGACCAATCAGTTTCCCTGCCC
AGCGGAGCCCCACCAACCATCTGTGGAGAGGCGAGGCGGGGGGAGGCACCATGATCTGTT
AATTTACAGCTGGCCTTGTTTGGATGTCTAATGGACATGGTGTGTTAATCACTGAGCCCA
CAGAAAGGTTACTGGACATCTGGGAGTTAGAGTGTGTTctagttat
>NODE_59_length_349_cov_9.223495
AATAAAATCTATACATTTTATACACTATCTCCCTCTTTTAATGGTCAATGTGCATACACA
TGAAGTGTCTATCCTTATAAACCGCCAGCCAATCTTCTTTTTGCTATCCATGGTAAGTGC
TCGCACGTAGGACTGGGTTGTCCTGCATTGGGAATTATAATGCCGCTTGTCTATTCCTCT
GCAGCCCTCCTTTGTGTACCCCATGGGGTTGCATTTGGTCTCATAAAAGTATTGCTTCAG
TTGGCCATTGGGGACAGGGACCTTTTCCATGACGGTAACTGTCTGCCCAGACATGTCTAT
TGCCGTCTTTTTATCCACAGCTGTCACCCACTGGCTAATACTGTCACACACACTGAGCTC
TCCGCGCCGCGAGGGATCGGAGTGTCGCCGCACCCTCATGGACATATTAGCAGCATCCAG
ATAGTTTTTGTATTCCTCCAGAAGAAAGAGCAACGGCGGCTCCAAAGGCACTTGGTTGCT
GATCATCACCCGCGAGTCGTACAGgtcgacatc
>NODE_60_length_511_cov_9.610567
CTAAGTCTCTCAGCTGCTCGTTAAGTTTCAGTCGCACACCTGTTAAAAGGTGAGCTAACG
CCGGAGAGCTGATGTAGCGTTAGCTAGCATGAAGCACGGCTACAGGGAGCACACCATGTT
GATTTAAATGTCAAACACTCTTCCTCTACAGGTAGACACTACGCCACAAACACTCTGGCT
ACACAAGAAACCGTACAACGAAGGAAGGGGTCAGAAAGGTCCGTACCTTTTTCTCATGTA
GATCCACAATTTGCCACACCAAGAGAATTATTTCCCTCTCATCCGAACCCAGTTTACCCC
CATTTGCACCAGCTGTTGCCCCAAAGAACACCACCAGAGTATCACTGTGCGAAGCCATCA
GGGACCACAAGGGTAAAAACTACAATTAAAGCAAAGATTAAAATAAAAATAACACGAGGG
TTCACCTTTTTCCAAGTGATAAGAAGAGCGAACAAAAGGGCTGGAAACTCAATTGAGATA
AACGGAGAGAGAAAAAAGGGGGAGAGATTATTTTCAGAGGAGCCACGGAAGAGTTTGCGG
TCAGAGACTCTACCTGTTGCTGTACTTGAGTGTGTTCTATCCAGAGATACTGGTTTAACT
GGTAAAGAAGGGTGGAAATCCGTGTGTCTTTCACACGAACTCCATAACAAGCCCCGGAGT
TTttttgtttttttt
>NODE_61_length_553_cov_5.122966
CCTTCCCTACCTATTTGCCTACCTACCTACCTACCGCTTCATTTTGTAAGCTACACACTG
ATACTGATCATTTTCATTTATTTTATTTTGTTTTGTTCTTTTGATTTGCTTTGGGGGATT
TATCATTTGTTTGGGGATTAACACTCTAACAGGGATTTTGGCACTTCTTCATCGCTTCTT
GCTTCTTGGCTTTGGTTTTTTGCTCAAACGCCAAGAGGGGCTGAAGGTCTGGTCATTTGG
GCTTCTCATTAACCTGCTGCTCACTGTTTGTCCCCTTGTCACTTGTGTTTTAGAGAAAGA
TGAGGCTGCAATTGAGAGCTCTGAGTTCAATGCCACGTCAGTAGCTGATGTGGACAAGCG
GGTGAAACGGCGGCTACTTATGGGTAACTCTTTTCTTCCTCTTTCTATGTGTTGCCATGG
CGCTTGTGCTTGTATCCCAGACTCTACTCCTCTCCGTTCCTTCTCGTTCTCCTCTTTCTG
TCTTTATTTATTTATTTTTTTTAAAAAAAAGTAAACTTTGCTGCCCACTGTGTCAACTCC
CACAGTTGCAACTGTATCTAATGAGATGAAAAATGACTAAAAAAAGGTCACAGTTTCTTT
AAAACCTTTCCACCTAACTCTACCTACCAAATTTCTGGATGGCTCTAAGGTTTTCTCAGt
gactaacatttactttcccagttacacctcactcaaagtgtttgtgttccattaccc
>NODE_62_length_539_cov_7.144712
TGTTTGCAAACTCAGGACTGTCCATCCAGGTGACTTGGGAACACGTCTCAGTTCTCATTT
CAAGAGGAGTTCATCCACCTTTGTTGTTTTTAATGGCTGCCACTTTTCCACTCCACTGTT
TTGCCGGAGAGCTCGTTCATTTGGGCAGCTCCTCTAGAGAATCAGTGAGGGGGTCCATTG
GTGCAGCCGCGCCGATGTCGGGCTGTTTCAAACGCTTTATTGTGTTTTTCAAGGCTTGCC
TCTTGTTGCAGAACCAGACGCGCACCACCTCCCTGTCATAGTTCAGTTTCTCGGCTATTT
CCGTCATTTCCTGTCCGGAGGGGTGTGTGTTCTTCTCAAAGTGGCTGTTGAGGATCTCGA
GCGCCTGCGGGGTGAAAGAGGTCCTCCGCTTGCGTTTTTTCGAAGGCTCGCTGCCGATAA
ACTCAGTCAGGTTCTGCATGCCGGATCGGTGGCGGGCTTCAGCCTCGGCCATCCAGCGCT
CCAGAACGGGCTTAATCTTCTGGGCGCTTTTAGGGGTGATGTCCAACTTCTCAAACCTGG
CAGGATATAAAAGGCCAGGGTTCAGTTTGCCTGTCAGACTGCTACCTATAGTGTTCTCTT
GGGCTTCCTGTGGTAGGAAAAAGTGGCTTCTCAGGATGGTGTGTCTGGGGAGAATTGAGA
AAAAAGAATCTTACTTAGGTGCCCTGCCAGAACAAGGGATAAg
>NODE_63_length_388_cov_9.695876
TCTTGTAGACATGTCTCACACCATCAGTGCTGTAGCCCTCTAGATATTTTGCATACTTCA
GAGTGAAAAAGAGAAAGCAAGTTGGAAGAGATGCAGGAGAGGACAGAGACAAAGAACAGA
GGAGAAAGAGAAAGGCAAAAGAGACAACACATTTTAAACTAAAATTTTCAGTTGACAGAA
ACAGTGAATTTCTTCATTGACAAGATCGTTTTTAGAAATTTTCTGTGTAAACCCATCAGC
ACCTTCATGGAACCAATTAGATAAGTTTCTGTAAGGTAGTGGGAGACGAAGAAGATGCAA
CGTAGTAGTTGGCAAATGCTGCAGTCAAATCTTGTGTGGCAAGCTGGCCATCCCCTAATA
CAACAGATACAGTCACATATCAACGTTACACGCAAAGAGAGTGCAGGACGATTTACTGTG
TCGATGTGATATCATCGTTGATGGGGGAAGTGCAGGGAGGTAGCAGGAGTGAGAGAGAGG
ATAAAGGTGGCGCTACCTTGATCCAAAACTCCTCGTAGAGTGCACAGGCGATGAGGCAAC
GTTCAAAGagaa
>NODE_64_length_331_cov_4.912387
ATAACTTGCTTCAAATTTGCAATCATGGTCACCACTGCCCCGGGCATTTAATGCCAAGCT
GCTGATTGTGGATCCCTCTGAGGGGCGGGGCTTCAACTTTCACACTCTAGATTTTTTTTT
TTTAAAAGCCAGTGCTTGATTTCCAATGCTCCGCCCCCCAGCGGCATGCATGGAGGGGTG
TGTGCGTGTACGTGAGCATGTGTGATTGCTTTGTGAGGCTGTGTTCTGTATTTGTGGGTA
TGATCACCAGAGTGTGCTAGAGACTGTGTCCTCCTACTTGTCTTAACTGATCCTCGTCTT
ATGGTGTGAGCTTTCAGCCTAAGCAGCTCTAGCCAGGTGCTGCATCTGTCTGCAAAGGAA
CCGTAATCAACGGAGGCAGCTGGAGAGAATACACACACACAGACAGACACACGCCCGCGC
GCACACACACACACACACACAGCCCACACCCGAAACAAACACAAACGCAACGACAACAAC
GACAACAAGAACAGA
>NODE_65_length_336_cov_4.541667
AGAGAGAGAGAGAGTAAGTAAAGAAACAACAGAGCAGAGAATATTTGTAAAGAGCAAAAG
AAGAGTCAGAAAAGAAGAGGGATAAGGAGGAAAAAAGCGAGGAGAAAGAGAGAAGGGAGC
AAGGGATGAGACGGCTGCCTGGAAAGACGATTAGTATTCATGCGGCGTGGCGCTCCAGAG
AGGATTAATGGACTCTGATGCCTAATATCCTGGAGAACAATTAATTTGCCCACAGTTTTG
TCATGGTTGAAAGTCAAATGCTGGAACAGATCGATGCGCACAGCCGCCAGTGAAATCGCG
GCAGCCCCTTCTGCCAGGCGCAGAATTTTAATTTCATCATCATCATTTTCCCCGGCTGCC
ACCCTCGACGAAGCTGTCCCTGACATGGCTGAGAGGGCTGCCACATCCCGACAGGCATGG
CGCGTACACACACACACAGACACACACACACACACACACACACACACACGGTAAAAgcac
agtgtacacccaaacatgca
>NODE_66_length_432_cov_3.645833
GCAATGACAAAACACATCAGAATTTAGCTCAAGCACTTAATCTCAAGTCATCATCTCTAT
TTAAGATCAAAACATCTGATGGGTAGATTATTTTCCCCACTGCTCGATGAGGATCCCTCG
CTCCAGAAACCCCCTTTTAGGAAGTGTTCCCATGTTTGACAGCATGCCAGTCTCAACAAA
GGGGAAATGCTGAGTTCCCTTTAATAGATCTATATTCATTTTCAAATGAGTTGATTAGCC
AGCACAATGTCATTGGATTCAGGGGCCCATTACACATTTATGATGGTAAATTACTGAACA
TTTACAATCCAAATGAAATTTCATGAGGAGGGGATATTGAAAAAATGAAGGGAGAGAGAC
GCTTTGCGTTCATCCCTGTAGCCTTGCCTCATTGCATCTCTCTTCCTCTCCCTCCCTCTC
TGTCTCTCTCCCTTTTCTCCCCCACTCTCTTTTCGTCTGTCTCTCACACTCTCTCTCTCG
ACTCTTGTCTGTTTCTCTCTCACATATCACATCAGTGCCCCCTGTggtccaagtgggcat
cacatgagggtctgcagccgtgcgcactcgacatttaaggaagtgtgttgttttca
>NODE_67_length_497_cov_8.794768
ATCATGTAGCACCTTCCATGATCAAACAATGGGTCTTTATTTGACCTGTATGGTGCATTT
TTGAGCTTATTCATGTATCCTATGCACTTGGCGTAGTGTAAGTAATTTTGTTGATGGTAT
TTTGCTCATCTCTATCAGCTTACACTTTATCGCTCAACTTATCATCAAATATACACCCAT
AGACTCACATGCTTTTGTGCATGCACGCCGCACACACACATACACGCACACACGCATGCA
CACATATACTTTCCTCCGTCTGGTGGGGAGTCTGGACTGCTCCGACTGACTGCGCCTCAC
TGCCCTTGTGCAGTGGTGTGCCAGTTGTGCCTTCCCCCATCGCTGTGAATGCCACCATCT
GGTGTGCCACGTGGACATCATAATCTCCCCTTAATTACATTAGCAGTGCAATCAGTTACT
GCATTACAAGGCCGGGCGAAGAGCTTTTAAATCTTGGAGGAAATCATAAATAATTGCACT
AAGTACCCAGCGCCAGATGTGCGTGCCAACTTGGCTGGCATGAGATAAATAGTAACCTCA
ACAACGGTGTTCAGTATCCAGTCTGCAAACATTTTTTGGGCAGTATGATCCCCTCGTCCT
TTGCTCTCATCCCTGTCCTCGTCCTTTCCCTTTGGATTCTCGCACTTTGTGTGCTAAAGC
a
>NODE_68_length_414_cov_5.664251
CCATTTTCCTCTAGCAATCCTGCATGTGTTTCTTTTATCATTTTGGAAGGCTTTCACCTC
CCCCAAAAAGTCCCTCCGTCCTCCTGCCTTCTCTGCCTGGGACCCCTGTCTGATTATTAT
GCCATTAAGCCTCTCCTCCTCTCCTCTGAAAGAGCAGCAGGGTCCCTCTCCAATCTAAAG
AAGTCCTGGGTTTTTTTCCCCTCCTTTCCCTGAAATTACCCGGCGACGCGTGCCTGAGTT
TCTAATTGGCATGCCCGTCCCTGGAGACGGCCCCCTCCCTTCTTCCTAATGAAAAGCCTC
GGCCTTAATTACACTTTCCAAACGCTGATTGTTATTGACAAAACTCCTGTGGCTCGGACA
AACGACGGCAGATTAGCTCCATTACAGGCAGCCCTCCAAGAAGAGAAAGAGAGGGATTTC
AAATCGACAATGCAAAGTGAGGGGGGAAAAAGAGGAGCTTTCAATTTTTTTTCCATGTAC
CTTGCTCTTAATTGTTTGGGCCATTGCTCCACTTAAGATGTCTCTTTCTCTCCCGATGCC
TCTTTTCTGTTCCATTGTGTTGCCGTCAGTGTACTTTT
>NODE_69_length_384_cov_4.546875
CCTGGCTTAAGTCCAAAGACTGTCAGAAGCCTGTTTGTGCGTGTGTGTGTGTGTGTGGTG
CTGTTGGGTAGAAATGACACTGGCCGGCCATGTAAAAGTGTGTCTGACAAGGGGAGCGAC
GGAGTCAGCGCTTTTTTTTCCTCCCTCCTCGCCCCCCGCTGTTCAATCCATCCAGCTGCT
GTCACCACAGGGGAGCAGACAATCTATCAAGGCATCGGGATGCATTCTCCTCACCTGCGC
CGCGCCTTTAATGAACAGCCAACATGATCCCGGCTGACAAGCAGGAAATGGATGTAATAA
AGATTGTTTCTGCATGCTCTTTGCATCCCTGATAAATCACCTCGCTGTGCAACAGATACG
GGAGCCACATGGAAATTTGATTTCACACGGCAAGGGGGAGGAAGAAGAGAGCAGTGGGGG
GAAAAGAGAGCTGCTAGTGGCAGGGTCACTCTATTTTATTCCTCCTTTTCTCCAGTGGAG
CAGTGGAGCAAGATGTGTGGGGGTTGAATAGAGGGGCTGGGTTTTTTTTGTTATTTTTTT
TGTGTGTg
>NODE_70_length_434_cov_6.433180
CACATTTTGACTAGAAATCTATAGAGGTCGTCTTTCCTTGTCAGTGCTGATCAAACTGCA
CTCCAATGCTGCCCCACCTTTATCTCCATCTCTAGCCAGTGGCATCTGTTCCAACCTGCC
AGACAAGAGAAAGATAGAGAGAGGGAGGGATAGAGAGAACTTAATTTCTAGCAAATTAAT
TTCCCATCCACGCCTCCAGAGCTTACTAGCTCGTTCGCTAGCTGCTGCGGCCGCTGCTGC
GTGTGTCTGCTGAGTCGGAGCCTCATGCATAATGCATCAGGTTTAATTGCAAACCCAGAA
ACTAATGACTTTGGACTGGTTAACAGCAGGGGAGCCATACATCTCGAGCAAACTGAATGA
AAAATCAGCTCAGAGGAGAGAAAAAAAGGAGCCTAGCCCCTAATTGATGAATAATTGAAG
CGGCGAGCTACAGGGCATAATTGTGACATTTTGTTTCAATCAATTTCCAAGTGGTGTGGG
CGAAAGTGCACTTAAAGGGAAAAGGCAGTGACAATGAATGAGAAAGAAAGAGAGAGATAG
AGAGAGTGGATGGTGGTGGAAATGGACGTTGTGTCTTCAGTCATCGCAGTGAcatttt
>NODE_71_length_355_cov_6.681690
TAAGAATTTTTCTAATGTCAAGAGCAGAGCTTCTTCTTTCTTTCCGCATCTCTTCACCCA
CCCTCCCTCCACCACCTCCCTCCATCTATGCATTCGTGTTGTATTATGAAAAAAGCAAAC
ACGATTATTTTTGATTTCCCGTTTGCCTGAGCAGTACATTTGGCCCACCCCTCTCTCCCC
CGACCCTCTTGATTGAGGGCTAATGAAAAAGCTGTCCTGAGCGTCGCTCCCTCCCTGTAT
CCATTAAGAATAATTAGACGGGAACAATTTTGATGCCTGTAACCTCGGCGAGTGTGGCTA
ATGGTGTTATAAATTGCTCCTTGTCCTGGGCCCTGCAAGCATTGGCGCGCGGCGGTGGGG
GCGAGACGCTTAATTCAAAAGCACTCTGTCAACAGCACTGATTTGTGTGGTTAATGAGAG
CGTTTAAAACAACAGGCGCAGCTCATGCATCCTAATGCTGATGGCAGGAGCAGGTTCGAT
AAAGAGGCTTGTCCACCATAATTAGCTGCGACAAACGCc
>NODE_72_length_405_cov_8.358025
CATATCTCAAGTAGGAAATTTTCAGTGCGGCTTTAATGTAAAGTCTGACGTCCGTTAATG
TTTTATTAGCATTTCATTAGTATGCACTTGAAGAGACCGAATGATGGAATGCAGTAGTGT
GAGATTTGCCGTATTTTTGTTTAGCATTTGCTGGGTGTTGTCGCTTTCGGGTTGGGGGCA
TGCAGCGGGGAGTCGAGAAGCACCCCACACCTCACGCTGAGTCCCCCTGGTGCTGCCCCC
TCTCATCTACGAGAAGAGTCTTCTTCTCCCCTGCTAAGTTTGCAAAGTCCAATTTTCAGC
TAATATGGAGGTCGCAACAGCAGGCGCAGAGGGCGTAGTAGGACATAATGGCTATGGGAT
TGTAAATATTGGTTTTAGAGAGACACAATTGGAGGGCAAGCGGAGAGAAATTTCCATAGA
GTATGTGCTAGCACCATTGGAGGCCTTGGTGCAGCAGAATAGATTTTCCATTCTAGTGTG
TCACATTAGATTTTCGGAGGTGCTCAGTGGCAGGTACATGTCATTAGTAACACTTTAGCA
CAGTAATGAACCTTTTTATTTATCCGGTg
>NODE_73_length_340_cov_3.432353
CAGATCTTATCAAAAGTTATTAATGTTGAAGTTGGACTTTCTCACTCCCATGTTACCATC
TAGTCTGGACCAATCCTGATCCACGGTGCATGGTGTCATGGTAACCATGGGAAATGCTTG
GTCTCTGTTTAATAAACGTGGTTGGACCAGAGTGAGGGTCCCATATTGACCACTCAAGAA
GAGATTAAACGCTGGTGACATTTCCGAGGTGGAATTTGCAATTTCCACAAATATGAGGGC
GTCCTCGAGACCGGCATGACAGCACATAAAATCAATACAAATAACCTGAATCCCTAATAC
CTTGATCCCTGTTAGTGGAGGGATGCATTACAACTAAGACACTGGGAAGTGGGAGACACA
GCTCTCTGTAACCCCCCCTCCACCTCCACCAACACCACCAGCAGGCTCACTGCTGATTCC
TATCGACTGTCTCCAGGCCAAACACAGACGCAATAACAATTAGGTGGGATACTGGCCCAA
TTCTCTCCCTCTCGCACAAACACa
>NODE_74_length_353_cov_6.317280
TATATTCGCTTTAGCACTAGTTTGGTGCATAAATCACACATTTTTAAAAAAAAAAGTATC
TTTATGACACTTGTAAGCTGTAGTCTTCTCTTTGCATCAACTAACTGCATGCATGACAAA
GCTGCATGCTTTAGTTCTGCTATCTTTGAGAAATGCTCCCAGACATGCCAGTGATCAGCC
TCCTCTACTCGCACACACTCAAGCAAACACACAGCACTGTACGTCCCTGCCTTAGACGCA
ACACAGCCATGGCTATTTCTGTTCCACAGACTGATAGCTCCTACTGAAGATCATTGATTT
TACGGGAAGCCCTGTTTACAGGCTGAGTGCCATCGACCTGAGGTGACTTTTTGCCTCCTG
CAGTTGGAGCAATAGTGAAGCACCCTTATGTCTGCATTAGTAGAACAGTAGAATGAATGT
TTACAGCACACAATAAACACTGGTGTTCTACATGGTTAATTGTCTGAGTTACAGTGTTAG
GAATCATCAAGAACAGGAACTCCGTGTACCTTATACa
>NODE_75_length_553_cov_4.824593
ACCAATGTGTCAAATGATAACAGGGCGAAGGTCAATCCCTCTTGATACTCCTTTGCCTTT
AGTTAAGTGTGGGTAACATTGCTCCGACATCCAAATGAGATCGGGTTCAATTAAGATCTG
GTACTCTTGGATTCAGCTAACAGATTGGCAAAAAAGCGACCCCACTTCGCTTGCTGGCTT
GAGTGTGGGTTTATGTTTATACAGTCCCCCCACCCTAACCCCTCATTACAGCCAGTTTAT
CATGCCAGGAAGAGAGTGGCAAAAACAAATTAGTCCATAGGAGGGGAAAATAGCTGGGGA
TATCGATTTCGCCTTTTCATGCCAGAGTGGAGCACAGAAAATATTGGGCTATAAAAGGGA
AACAAGGATATAAAGCCATTACGGTGCGCACTTAATTGATCCCACTTCCCATAACAAATT
AATTGAGCAGAAAATGGCAGATGGCTTTGATGAATGTCATAAAAAAGGCTTGTCAGCAAG
CCTGGTGTGTGTGACCCCCTTGCTCATTCACTGTATCGCATGGAGCTGCTTAGAAGGGAG
GCTTACAGGAGTGCAGCATGTGTTTCTTTGAGTATTTACATTCCAGTGATCCGAATGTTA
ATCATGTTGACTTACTGACATCGTTGCTAACTGTCTACTTCTTCTTGATAGTTTTTTTTT
CTTTCCTCATTGTCTGATGTATTTCTCTTTGCATTCCTTAACTGCAGTATGTGTACa
>NODE_76_length_347_cov_7.731988
AAGATAAGGGAGAGTGTCCAACATATTAGCTCAGTTCAGGAAGCTTTGACAATAGTCAGG
TCATCTCCACCATTCCCCTTCTAATAGGTCGTACCAATGCCACTATTTGTGCCTAATCAT
GTGACCACGTATGGCCCACAGCCACTAAAAGAGATCCTGTGTAGTTGGTGTCAGTCCAGT
GATCTTCACCCATTTTCGTTCTTGGACTGTAAGAGCTCGATGCCACCTCTGTCACACATC
TTGCCCTGAAGCAAACAGGGATTCACACTTCTTAGTAATATTGACGCCCAAGAAAATAAA
AAAGATTAATTCATCCACGTGTTACACTACCATAGTCTTTAGTTTGCATTATTAAATACT
ACTTATAACCTTTTGACTTAAGAAGGAATTATTAACTACTGAAAATGAATCATTTTATAA
TACAATGATGCTAGATAGAAATATCTATTTTACAGTCATTCTAGTAGTATATCAatatct
gtggtgttgtgtagcatgcaataatcaagat
>NODE_77_length_394_cov_5.208122
GACACAAACGTTGATCCTGTGGCACTGGAGAAGCATTTGACGGTTGATGCACCAAAAAAC
CTAAAACGAAAAAAAAGAAGAAAAAAAAAAGGAAAACAAACAAAAAAAAAAACTTAAATT
ATGAACTCAATGCTTTTGGGGGGAAAAAAAAGCTGAGAGAATATTGTAACAAACTTCGTA
CAGAGTTCAGTCTATTAATTGTTTCATGTTAGATATTCTATGTGTTTACCTCAATTGAAA
AAGAATGTTTTTGCTAGTTTCAGATCTGCTGTGGCATTGATATTGTATGTCCATGAATTC
CTTCCTTTTTCAGCACGTGTTCCTCACTAGATGATAAGATGCCGTCTCCCTTAAGCTTTG
TCAAAAATACATTAAATACTTGTATGAGGACTGTGACGTAATGTTTAAAAGGTGTTCAGT
CACAAATGCTGTAATAAATATTTCATTTTTGATTTTTGTTAGATTTTTGTGTGTTTAACT
GTGTTACCTACAAAGTCTTGACTCACCCTCCCATTTGAACCAAACACAATTAATTGCTCC
TTTATCATCATTAACCGG
>NODE_79_length_368_cov_4.298913
TACAGGACCCTCCGCCCTAAGTGGAACAAATAGAATGTAATTAAGGCGAGATGAGAGCAT
GGAGGAGGTGTAGTTAGACATGGATGCACACGCGCTAACATTCGCAAACACGTTCACTCT
TTCCTGCCAATGCAAATGCTTCTTTGTTAGTTGCCTTTTAATACCCAGAGAGAGCAAAAT
ACCTCTTTTTTTTTTTTGCATATTATGGAATTTGTCATGTTCAGTTGGAGCTGTCATAGC
TAGAACAGTGTGCGCTAATGTGTGTAATCTGCTTTGCAACACATCAATTATGATGGATAT
TGCTCCACCGCCATGCTTCCAGGGTTTTTATACAAGCCTGCAGGGGAATCCGTCTTTTCT
TGTTAGGCAACCTGTTTAGTAAATAATGATCCACTTTGAGCCCGGCTGATGCCGTATAAT
GCGATGTGCGCGCCTGTGTGCGTGCGTGCGTGCGTGCGTGCGTGCGCAGAGTATGGCGTG
CGGCGGTGGCGCTTTGGTGCGCAAGGATCaagccgactagatcaaaaaacac
>NODE_80_length_474_cov_4.451477
GCCACCCCTGCTGCCCATCTCCCTCTTGCTCCACAGACACGTGACGACTCCGCATGATTA
TTGGCGCAATCACTCATGTAACAGCCTGCCCAGCTTTCCGTGGGGGCTCCAGTATTTGTC
ACTGTCACTTCCCCAAGTGCTCCGCCATTGTCTTGGAAATTGTATGTGTAAGGCAAGAGA
TGCCTGTGACCCACTTCGACAAGGGAGCCAGCGATGTGAGGGCGCTCATCACACAAAAAA
ACAGCAGTTTGATGTGTCCTATTATGTGTCCCAGCAAGAGCCATAAATAATTGTGACAAG
TTTTTTGTTGCGCGTGAAAGTCCTTGACTCTGCCTCCTGTTCCAGCACCTCCTCTCTCGT
ATGGAGACGCTGCCAAGCACCCCCGATGATAGATGGCACGGTGCAGCAAATGACAACGGG
ATAGATTTTTAGTTTGTGCTTTGGAAGGGATCAGTAATGGTGCTTTGCTGTACAAAGCAA
TAAAAGAGAAGGACAAGAGACAGAGGGGGGAGAATGAGGGAAAAACAAAAAAGAGAAAGA
TCCATCGACGGTGAAGAGGGAAGAATGATGGCCAGTGACGCATGATTTTTGGGCATTTTA
GTACTTAGATTTATGAAATCAGGGTTAAACTGTAGTAg
>NODE_81_length_502_cov_5.719123
TAATGAAAATAATAACATCCCTGACAAAATATTCATAACAGTAATGATGAATGCCATCTT
TCTCAGAAAGATACATCAGAGGCGTCTTGGTTAAAAGAAAACAGTGGCCAGCGTCTCCCA
CACCCTCAAATTATCTGCTGCTTTCACATTTCACTGATAGCATAGATGAGAGCTGAGAAA
AATGGACACACAATTATGCTCACTTGTCGTATATTAATACTGCTTCTTGACATCTTCCAT
GGACCCTGAGCTGTCATCTCTTTGTCTGCTTTAATTGAAAATTAATGGTTAGTGCGTTGC
CAAGGCAACAGCGGCAGTGGTGGTGGGTAGTGAGCCACATTCAGACAGACACCAGTGGCA
TTGTTTGTCCTGTCTGACCTTGGAAGTCAGGGGAAAAAAAGAAAGAAGAAAGGCAAAGGA
GGACAAAAAACACATTAAAAAGAGAATGGAGAGGTAAGGGTTGAAATGTTGTCCATTGGA
GCGAGGGAGAAAAATAAAATAAAGTTATTGTGGCGTGGTTTTGCTCAGGTAGAGAGAAAG
AAAACTGTGCTAGGGTGACTGAGGAGGGGACTGAAGATATGATGTCAAAATGCCAAATGG
GGAGAATTATGTTTGAGTAAGAAAGCAGAAAAAGGCCTGGTGATTCTTCTCTGGAGCGac
aggatt
>NODE_82_length_380_cov_8.010527
CTTCCGATCTTCTCCTTCTGCCTCCCTCGTTCCCTTCATCTCTCCTTCTGTCCTCTTTGG
ACTGTACCGTGACCTTCACTGGCGTTCCACCTGCAGGAAGCCATGTTTGATTCTCTGTCC
GCCGAGACGCCTGCTTGACAGCAGAATGGTGTCATAGGACCGAGTGGAGGAATTTCTCTT
TCTCTGTCATCATTAAGGGGCTTCCCCCTATGGTGAGGGGGATGAAAAGTACGATTTAAT
GTTCTCTGGAGAGTGGCAGCAGAAGAAAAGCTCAAAGCCCTGCATGCTGGTTTCTGAGTG
GGTCACTCCAGCCCTTGCAGCGAATGGGATGTCCCTGAGGAATTTGCCATAGACTGGCCT
GAAAGGATGGGGATTAAGACCCTTTTAAGGATGGAAATGTAACAAAAGGAGCACTTTTAT
GATGTAGCAGCATAAAATGAGGGGGTCCATTGTGTAACTGATTGCAAAAGATCTTTGAAA
CAGGCGGCCCTACACTGCATGCTCGCCTGGCCCAGTGGGCTTTAACGGCTTGTACAAAAT
GACt
>NODE_83_length_394_cov_3.467005
CGTGTACCTTATTTAGTGCTGCTTTCATTTTTATAGGATGCAGACACTATGTGTATAATA
TATGTCTGTGTTTATGTCTGTCTGGGGACATGAGACAGAGTGCATGTGTGTTATGTGACC
GTGTGTATGTACATGTACTTTGTGTCTGGATGTCTGCATATCTGCATGTGTGTGCGTGCA
TGTTAGTTGTAGACTCAGAGGCATAGCGTGGGTCTGCATGAGGGAGTGTGGTGGCAGAGC
ACTCCTCTGATAGGCCAGATCCAGGGTGCACTGAAGCCTTTCGCATATATATGGAATTTT
TGAATATCTAAACCATTATTTAGCATCCAAATCAGTTCTGCTTGTCTGACTGATGGACAA
TTTCAGTGTGACCCCGGTCTTTTTGCATGTGACCTATACTGTCGGGATTCTTGCATATTG
TTTGGATGTTCACGTTGACTCCTCTCCCGTTTTTCTCTTTGATCCTTTTAGCATGCTCTT
TGTGTCGGAATTCATGAAATATTCATAGCTGGACTGTGGCTTTTCCATATCTTTATGTAC
AATTATTGGCAGCCGTCc
>NODE_84_length_370_cov_4.248649
GCCTGTAGGCTACAAAATAGGAAGAAGGCCATACTCTGTATATCTGTGCATTGCCTGACA
GAGACAGAAGGGTTTCAATCTCTTTTTCATTTCATCCTGATAGCTCTGCCTTTTATTACC
GAGGGACAGGAACGTTTCCTGAGGTAAAAAGGAGTGCACATTCCCAAGATAAAGTTGGAG
GTTTACAGCTATTTCCAGCCGTAATGTATTATTCCGTTAAAGCAATGATCAGGTAGTGTT
GGATGAATGGGAGATGTTCAGCACCATTACTGCCTGGCACATCAGTGAGGCATTATTACA
TTATCGCTGCTCTTTAGTAGGAGATTGGGTGTGTGACCGGGTTCTGAATACACTCATCCC
GCTCTCCACGGCGTAAATTGCAGATTGGCTCATTGACTTCAATGATAAAATGTAAAAATT
GCCAGTAAAGAGAACATAGACTCAGGTTACTCCTTAGCTGTTTGTCAACGGCAGATGTGA
CTCAGTTGGTGCAGAGCATGTTAAAGAGTTCCATCTCCCAGAAGTCAATgtcat
>NODE_85_length_402_cov_4.194030
GCCTTTGTAATTTCACCCTTGAAATTCGTGATTACAAACGGGACAACTTTTTTAATTTTC
TCTTTTGTCTGGATTCAGCTGGCTGACAGTCTGCCCCAGCAGCCAGGCCTTTTAATCAAT
CACCTAGATAATCAAATGTCACTGGCTATCTGCTCCATGTAATTACTTTTGCAATTAAAA
ATCAATCTCCAGTCACCCCGTCTAATTAGAGGGATGGGCAGATCTTCATCTAGATTGATT
TTATAATACATATTGACTTCAAATGCCATAACATTGCCATATTCTCTCATTTTCATGCTG
TGGTGCATCAAAACAAAATGCCAGGGATTATGGGGAGGTGCAATGAGGGGGTGTTCCAAT
TCTGTGTACCAGGAAAAGGTCCCCAGTCTAGGAAAGGTTCACCTTGCTTGCTTGTCTGTA
ATGACAACACTCATCCTCTCTGCTCCCATTGGAAAGGGAGGAGGGACAATAGAAGTCCAA
TGATCTACATGACAGGCTACAGTCAGTGAAAAAAAGCATaatcaggagcagaagcttaca
gtgtagggtaaaaatagactcctgtc
>NODE_86_length_469_cov_6.434968
AAGCTAATAAGGTCATTGTGTGCTTTGCTTAAAACACAGGTTAGCGCACACTGCACATGT
TCTGTCACTGAGCCATATAGATGTGGATTATAACTCAGTGAAAAATCGCTTTGTATTTTT
CGTTATTGTATGTGGAACATGGCTGCAGTATTGTTCAAGCTTTAAAAGTTTGCGTGAGAA
AAGTTGTGCTCTGAAAGAGAACAAGGATAAAAAATTAAGTTCTGATTACAATTACGGGAC
GTGACACTTAGCTGATTTCAAATCAGCGAGGCCAAATTTCACAAAGCCTGTCAATGGTGG
CAGCAAGCTCGCCAGATCCCTCCCCAATCAAAAGTTTGCTCTATATAATTTTACGCAATC
AGATTTCTCCACAGTCATCCAGTGCAATCAGGTAATCAGAGGGGAGCATTAACAAGACAA
ATGGGGTTTAAAAAGTGGGTGCACTCTGTTTGCAGGAACTTCCTATGGAGAAGCCCCCTC
CTCTCCTTGATTACTCCTATCACCCTCATACAGCGCAACATCCCCCGCTAAATAGCTTTC
TACTACAGTACAGGCAGTATGTGCAGTAGGAACAAATGTGATTGACTTTACACGTAAAAT
GTGACAGGTAAATTAACCTCTTAGGGCTATTTa
>NODE_87_length_342_cov_11.228070
GCTGCAGCCCCCACAACAACCCCTCACATCTGACTTAGGCACAAAGTTAGGAAACGTAAA
TAATAATAATAATAATAATAATAATAATAATAATAATAATCTTTGCAATCTGCAACGGCA
AGCACTTTTTCGAGCCTTTTTCCTTTTCATCCCGTGTCAGTTTCTCTTTGACATTGCCGT
GTACTTTGCAAAAAGAAAAAGGAGCGAAAAAAATCTTTATCAAATCCCCATTCTGAGGCT
TTCAATAAGGCAGGCCATTACCTCACTGGCGCTTTTGTTCGGCCTATACAAGAGAGAACA
AAATGGTTATTCAGGAGGACGCTTTAGATTTTTATTGTGGGCTCGCTATTCACAAAGAGC
ACCGTTATTGTATTAAAAAGAACCATCTGTGGCAGAAACAATGGCTTCAAATTATCTGTG
AATACCCAGTGAACAAAATATAAAGCTTTTTCCTGCTCATTATgtgggctaagctagggg
gtggaagataggagaggagaggcata
>NODE_88_length_360_cov_5.172222
GGTGTTATGCCGGTAATTACAGAATTAATAGTTCTGAGAAAGTTTCAACTGCACAACACG
AATCTCCCATCAGTCTCCCCACCGACCACTTGAAAAGCCACAGAGCGACAAAAAATATTG
CTGAGAACAGGAGCAGCAGATGAGTGCAGACTGATGAAACAGACTAACAGACTAAGTTAG
ATGAGAAAAAGAGAGTTGAAGTAGCAAAGAGGGAAAAGGAAGAGAAGGGAACAACACAAA
GAGACAGAGAGAAAGCAGAAAAAAGATGGCACTATGATACAGAACAGATTGTGCTGATTC
TACTCTCTCTCTATCCGCCTTCCATCAGTGCCCCCATTCCTCAGCCAGACACTTTCTTAA
GCTAAACTAAATGGGCTAATTAATCTGGGCTAATGGTGGGTGACAGCAAATATGCTAGCA
CAATTATCACCCTATTAAAGATTCATATTCCAACCCATAATTGAAAATGAAAAGGTGGGG
TGAAGGGAGGATGGGTGGGAGTGTGCGCCCCCAGCCCCCCCACa
>NODE_90_length_384_cov_5.794271
CATATAAATGTGTTAAGAGTATCTCTTTGCATCTTGTATAGACTGCATGTATTTAATCTG
TAAAGCTTATTAAGGCCCTAGTCATTGCTATGCAAAGCAGCACCCAGTGCTTTTCTCTCG
CTTTTCAGCCGAGTGCAGTGTTTGGCCAATAGGACTGGCCCCCCGCCTCTCATTCTGCAT
TCATAACATGCAACATTTGCACAATGTATCTCTCAAAGGCCCTGAATAGAAGGCCTTAAT
ACTCATGTAAACAACTGCAAACCAATTACTTAATGAATCGGGCCCACACATAATGAGGAG
CCTCACAAAGGGCTATAAATGCATTTTTTGCACCAAAGCCTCTGCTTTAAACTACAATCC
CTCTGCTGTAGTCTAGGCTTAACTGGCAAATCATAATTATTGTCTAAGACAACAGAGAGG
AAGCCATTTTTGTATTTTGAGTCCAGCTCCATCCTCCTTTTGAAGTCACTCATCAGCTCG
CTGACAAAATAAAGCAAATAATTAACAAGTAggatggagaggggggagaagaaaatacag
gaagacag
>NODE_91_length_433_cov_9.785219
GCATATTTGTGACAGGAGTGTGTGGTGAGATTAAAAAATGAAGACAAGTAAATCTAATTA
GTAGCCTGATTATTTTAAGAAGTTAAAAGCTGAATTTGTGCTGCATATGATGCTGCATTC
ACAAATGGGAAGCCACCAGAAACTAATATTTAATAATTAAACAGCATCATAATGTAGTTC
TCGCTCCATCGCCCAAGACTTTGTTTGATCTTAAGGGTAAAATAAAACTACAACTACACA
CTTTTTTGCCCATGATGTCGTGAAAATGCATGTTGACAGCCTGGTCCACTGATTGTTCGG
CCTCGAAAGTAATAAATCCAAAACCTAGCCAACGACCAAGAGTGAATCAAGGTAGCAGGG
GGGTTGTGACAACACAAGATGAAGAACAGTATTGGGCTTCAGCAGAGTGAGGATCCGTCA
AGACTGAGCAAGAGGCTCCTGGGGTTCGGATGATGTCGCAGACTTGCAGAACAACACAAA
TCCAAGACTAACGCCTGGGGGATTGAAGGAAACTTTTCTCTTTAGTGTGCAGAGAAATAT
TCGGGTGAAGATAACAATAATGGACTGCTTAACTGTTAAACATGAAGGATGAGATCg
>NODE_92_length_383_cov_5.000000
TATATAGACCTATCTGGAGGAAGGGGAGCTTAAAGACTTGAATGTGGTAAATGTTGCAAG
GTAACTTCAAGTTGTTATGTGCAATACTTCTTTTGAACCTTTTTCCAGATAAAGACTCTT
TGCAATGTAATTCTTTAATGCCATTTTTAATTGCAGACATTTAATTAAAGAAGATGTTAA
TATGTTTTTCACAGTCATTTTCTACTGTTATTGTAATCCTTTTCATGCTGGTGTTTGTAA
AAAAGAAAAGAAATCAAACTATTTGTACTAATATAAATAATTGAAGTTATTTTTAAAACA
TTAAAGGTTTTGTGCTCATTTGCTTATTTTGTTTATTTTAAGCTACTGTGATTGATTGCA
TTGTAATTATTAGGTCAACAATGTATTTAGCTGTTTATTGGTATATTTTTAATTGGAATG
TATAATTGATTTTTATAATTTTGATCAGATTTTTGTTATATTTTTGAGGTGAAGCTTTTA
ATATGTTAAAGTGTCTAGTTTTTACTAATTGCTATATTGTGCTCCACAATATATGGTTCA
CATTTTc
>NODE_93_length_360_cov_3.938889
AGCAGCGAGGCCTCCCCAATGTCTTTGGTGAGACATGTGGAGCCCTGCCTTGACCCTCCT
TCCCTACCTCCTGCCCCTTAACCCCATCTCTCTCTCTCCCCCTCTCTCTGTCTCCCTCCT
CTCCCCCATCCCCGTTCTCCCAGAGTCTTTTGTCATTTCATGTTTCCTTTGTTTTATTTA
CACCTTTGCATGTTGTTTTTTCTGTTTTTCTTTCTGTTTTTATCCCACACCTGTAGGGGA
CAGTCAAAGGGGAAAAAGAAAAACTATTGAGCAGGCATTTATGTCCGAGCCGACACACAC
CTTATCTGAGAGGCAAAAGAAAATGGTGCGCTTTGGGGGACACTCATTTGAAGAGGACTT
GGCATGGTGTGAACCGCAGGTTAAAGACTCGGGAGTTGATACGTGCAGTAGCACTACGCT
AAACGAGGAGCATAGCCATAGTGAGAAGGTACTGAGACAATCTAGCCTGCATTTTTATTA
TTATTATTATTATTATTATTATTATTATTATTATTATTATTATa
>NODE_94_length_335_cov_6.325373
GCTCAAAGGCCTCTTGTCAGCTAAAACGACCCATTAAAGAAGTGGGGAGCAGGGGAAATG
CATTTTCCAAATTGAACGGTGGGATTTACAGTCGGTTTAACGCCACTGACCCCTAACACG
CTAATGTTTGGTTCGTGTCATCAGCCGTCCCTCCCCATCTTTTATCACCTCCATTGTCGA
GCTATCTATTTAATTGAAAGAAGTTAATTGAATGAAAATGATCAACTAAGCTTGTATTAA
TATTGCTAATGGAACTTTCTTCTTGGCCATGTTTGGAGAACGATGTCACGCTGGAGTTTG
GGAAAGGCCCATTAAGGTTTGCACTTAACCCGATGGGCTAATTAAGGAATGCTTATTCAT
TCCCAGAGTCAGGGGGTAGGTCTGCTCCAAACCCATCGCCACGGGCCTTTTACAGCATTT
TGCACTTGCCATTATTGCGGACTCTAGTTGCCTAACGGTgattggccaagattgattgta
gctctatgaagataacgtg
>NODE_95_length_396_cov_7.828283
CCTAGTGTATGAAAAACTGGCTTTGCTGCCTGGGTGGGCCTCTCCCTTCTGAACAGACAG
CATGGGCTTCTTCTCAGCCTTGTCAGCCTCTCCGTCTGTGCTGGTCTCCTTGTTGAGGGC
CCCTTTGGGACTTCCCAGCAGAGCATCCTTCCTGTTGGCCAGCTCAGCGCGGGCCTGCTG
CTGCTGCTGCTGGAGGCTTTCCTCAGGACCCCTAGGGGAATGCTCGGTGCCGTCGCCTTC
CCTGTGAAGTTTGCTGCCGTGCCCATGTAAGTCCTGATGCTGTAAGAGTTCCCTGTGGCT
CTGGAAGCTGATATGGCAGTGATTGCATCTGAAGGCCGCCTGTGACAGGTGAGACATGAT
GTGATGCTGGAATGTAATAAGAGAATCTGCCGTGTAGTTACAGATTGTGCATTTCAAGCT
GGTGCCAGGAGGGAGGCTCTCTTCCATTTTGACACCTGTGAAGGAGATAAAAGGGAGAAA
TGCTCAGAATCTCGCCTCCCACTTCTCCTTTAGAGTTAACTGTAGAAACCATCAAACGCT
CATGCATTATGCCAAGCTTa
>NODE_96_length_434_cov_7.170507
GAGGAAACAGGCTTAGTGGTTGGAGGATAGATCTTTTTTTTCCTTGCCACAGTTAATTTT
CAAATCTCCAACATCCTATGGCTGTCTGTTTTTCTTCTTCTTCTTTCTGTTTTTTCTGCT
TTCATTCTTTTCTTTTAAAATGAAACTGGAGCTGGGGCGGTGATAGTGATAGATGGCTCA
GCGCTCTAACACTTTATCCAATCCGGCGCAGATTTCATCCAATAAAGAATCACTTGTGCA
CTCTCAAACTAAATGGAAGTCAGGCAGCGGAGAGAAAGGGGCTGCCGTGTGTTTCTGAGC
TGCGAAAATCAAATTTTCTTAAAGCTGCCGCAGCAGTGGCTGGCGGAAAAGGCAGCAACA
GCCATGACTGGCCAGGGCCACAATGTCTGCACACACAATTTAATCCATCACAGAGCGCCT
GACACCATATCAATCAACCTTTCATCAGTATGCCCCCCACCCCCCCAAAAAAGAAAAAAA
AAACAATATTTCTATTCAATCACCTCTGACTGAACCAGGCCTGCaacccaatgaccaatg
aggaggaccacaaaactccagctggttcagaaatcttttcgcatgaacacaagcatta
>NODE_98_length_382_cov_3.039267
ACCTAGGATCCCTTGCAATGAGGTGTAGTTAACCAGCCAGACTCGTGTGCAACGCCACAA
ACGAGCATCAATTTCCCCTCCCCCCACCTTGGTGCTGGTGGACTATCAGCGAGGGTCCGA
CAGTGTTGTTCCTAATTACCTATTTCTCCACTCCTGATCCTGCGGCTGGCATAATTAGTT
ACCTGGGGCTGCAATCCAATTTGAAGTGATGACAAGAAAGTGATCCATGAAAAAGTAATA
AGTTAAATCCAATTTCAGCCTGCCTCTAATTAAATGCACATGGAACTAATGAGTCAAACC
CTACCATTTCACTGATAATGGTAATTAGCGGGGTGGGAGTTGCCGGCTCTCGTCGTTGTG
CCACTGTAGGTGTGAAGCGCAAAAGGTAAAAGCGGCATGGATTCTTTTAATTACATGTGT
CATTCTGTCAATGTAATTTACTGGCTTTTTGACCAGTCAAGTATGTTTAgctgctttcca
gcctgcatagcagctgtttgtatatctagtatgattaaagggcctctaggctgctgagta
tacagc
>NODE_99_length_378_cov_8.132276
CTTATTGTACACAACTTGGGGTGTTCGACATTTCTCTCCTGCAGCGAATTGGCCCCCTAT
TAGCTAAGCAGCAATGACCCGGTTTGTATTTGCACGCTCTGCTTTCTTACTCCTATCTTT
AGGGTCCTTGTAACGCTTCTCTGACTATCTTTCTCTCTCTCTTTCTGTTTCACCACTGTC
ACACTTTACATCTTTTCTCTCTCTCTATCTCTCCTTCTCTCTCGCTCCCTCCCTACTACA
CAGTGATTCGGTGTACAGTACCCTCTGTCATTCTGTGCTGGCATGGTGCTTGTGCAACTG
GGACTGCATTTTTCGCTGAAGAGGCACATCGATAATAGCGCAGGCAGCTCTCTTCTTTCT
GTCTTTCCCACTTTCTCCATCCCCCCCTTCTGTCTCTGAAGCACTGTGGTGAGCAGGCCC
AAACTCCTCTAACCTCCACAGTGTCAGGTCACCTCTCCTCAACATAATGAATGTGCTGTG
TGAACCAGTCTGACAGGATGAGCCACCGGGTAGAGCGCAAAATAGTAGtgcacctgcaac
at
>NODE_100_length_384_cov_4.088542
GATTATTAAAAGCTAATGCATTTTCAGCATTGCAGCCTTCATTAAGGGTGCGGATGGAGA
GGGGGGGGAGTGAGAGGGATGAGTGGGTACTGGGAGGAGAAGAGGATGGGAGAGGAAGGG
AGAGAGAGAGAGAGAGAGGGAGACAGGGGCTGAGTCTGTCCTATAACTCCTGGGTCTAAG
ACACATGCAGCTAGAAGATTGGCTCGGGCCTCTCCTAGGGGTCGACAATGTGTCATTTCC
ACCCGGCTAGATTGCCCTCTGCCTATCTGATATTAATGTGCAAATCAATATTTCAGGGAT
TAAATTTCCCTTCTTCATTTTTTATGGTTTCTACCTCAATAAGTCTCCCGTCTAATAGAG
GAGGCTGGATGATTTAGAAGCCTTTGCTGCAGAAAGAGAGAGAAAGAAATAGAGAGGAGC
TTTGCAACAAGGCTATCGCTGCATTTTAATGTTCTTCTTCGTGGATCCCCCATAGGCCCT
TAGTAAGGAGGGCTATATCGCTGCTTTACAGTGTAAAGACAGCCAATTTGGTTAAAAAGG
CAGAAAGc
>NODE_101_length_361_cov_5.504155
AACCTCAAAACGGAGACTGCCATGGCGGTTTGTTTTAAAATAATGACAATAATTGGAGAA
AAATAACTTTTCGTTCATGACAGGATGGCACCCCTGAAGCAAAGAGAGCAGAGAAGCAGA
CTGACAGAGTTCTGACTCACGGCCAGTAGTGGGAGGAGCAGTAGCAGCAGTAGTGCTTGT
AGGAGAGGAAAGGGCATTGGACAAGGACACGTGACTAGGACTAGAAACATTGGTTACATC
CTGGGTCTGGCTGGTGGTGGATGATTGGCGTCTCAGAGCCCCCGCCCCCTGAAAGGAGGT
GCCACTCTTGAAGGTGTTGACTACTTCAATCTGTGGGAGGAGAGCGGGACAGGAGAGGAC
AAATGGCTGCTCAGAGTGACACAGACCAAATGGCAACACAGGTTGACTGGCTGGGTGACT
TTGGTGGTAAAAGGGAGTACAGTGTCTCAGTCATGACACGATGGTGGGGGGacatctaaa
ggccagggtgtagtatccccacaacaacaatctgtgaatctgacc
>NODE_102_length_485_cov_6.336082
CAGCAGATAAACCATGAATCCGTTTCCTCCCTCTCTTCCGGACTATAGTCCCCTGAAGCC
GGTGACTTCCCTGTCTCCCCGAACTCTCTGCAGCACCGACTGGTGGTGCAGAAGCACTGC
TGATTAGCATGCAGTAATGATGGTGAGCTGGGCTCCATTGTTCTAACACCTCCCCTCTCC
TCCGCACCAATCTGTCACCATTCAGTGGGCTAGAGCTGCCTCAAATGCTTCTCTCCACAA
ATGAGATGGATAATTAGTTGCCCCTCACGAATGCTGCACTCTTCTCACCCCTGATTGCTT
TCACCTTCTTGCTCCTGGCAATTTTGACACCTTGTAATCAGCCTGCTACTTCTCCGTCTC
AATCCATATCCCTCTCCTTTTTTTCCCCCTCTTTCATATTTTTTTTTATAGCTCTTAAAT
CTTGTTCAAATCTACCAGCTCTAGTAGCAATTGTCCCAAGGACAAAGATGGATCTTATAC
TCCACTGAAAAGGATGACCATAACTACGCCTTAGACCTAAAGTGGAATTTTACCCAAACT
GTTCACATTACTGTATACACAAGTAAATATAGAGTACGGAAATACacacaaaaaatctag
ctgtcagtacgagtttccgcttccaaataacaatgaatgacaacataat
>NODE_103_length_618_cov_5.720065
TGATATTATCACACAAAAATTATGAAAAAAGACCAGAAGCAGAGTTCAAAGCACAACCAA
AAGTGAAGGTCCCTCAGCCAGTGAACTTTGTGACCTGTGGGCTTTCCATGTGACCCCACC
AATAAGAAATGCCTTAGGTAATTTGAATCAAGTGGAGGTGTGTCACTTTCAAACAGATTC
GGCTGAATAGGCCTGCCGGAGCAGCGCAATGCTCCCCCAACCAGATGTGTGGGGCTGTTT
TTTTATTAAAGGAGAAGCTGATAGTTGCAGGTGCAAGGCTGACATGAGGGCCAGCTTTGC
AGGCCTTCATAAAGGGGATATCCATTGCCTGTGTTTAATCAGAGCCAGTGGGATGGGATG
GGATTCATTGCTCTTTGATGGAGAGCACTGTTATGAAGATGGACAGTCACTTTGCTCTCT
AAGTGAAACCATCGTTTAGCCTCAATTCCCAGAGAAAAGGGCCATTTGTTATCCACAGGG
GAGTGCAGCAGGGGTGGTTATGCTAGGTGGAGGCTGCATGCATTTTCCACACAATTACCG
TGCATAGGCATACATTTATGGTCAGAGAAAACTGACTATGCTAAAGCCAAAGTGACATAC
AATATAGACTCTGAATATCCTTCCCTCTAATACCAACAGAGCAGGAGTAAAGCCGACACA
CTCAAACACGCACACACACACCTGTGCATGATCTGTATGTGTGCCGGTGCATACATCATC
ACTCACGTGTGTTTGCCTGCTGGTGGTGTATTTTCacacatagtcatagtaaaactctta
cg
>NODE_104_length_533_cov_7.172608
TATATTAGGGGGGGATGCCTGCTGTCCCCACAGCAATGGTAGTGTTAGTTGATATTGCAT
ATTTGGTTGTTGATGCAGATTGCACTGCAACAGATAAAGTCAATTCCAGGAAGCAACCTT
TTTCACCAAAGTCAAGCATAGCTGTAAGACTTCTCTGCTATCTGAAAAATAGGTTTGAAT
TGCATGCAATTTGTGGCAGGCAGAGCACTCCAATGGAGGGAGGCTATTAGTGAAATGCCT
TGCCACTGTCTCTTTAAATGCCAATAAATTCCCATCATTACAGAATCTGGCAGTTTTCCT
CCCTGTCTGCAGCCTGGGTCTTTATCTCGCTCTGCCTCAGTCTCTGAGCATGTAGATCTG
GCCCAGTTAGATTGTCATACTTAACAAACATTAATGATTAATTTCCTCCACTGAGTCAAA
TGGGGCTAAAGGGATGACTCGATTCATCTTATCGCACCACAAATTAGCATTTCCCCATAT
TCTCCAGCATCAACTGTGCATTAAAATTCCACATTTACCATTCTGGGCACTGGCAGCTGT
GGTGAAAGAGCCAAGGAGATCTTCCTCCTGTGTTGCTGGAAATTCTGATTACTTCTGTGT
TATACAAAGAATAATTAATTCTGCCACTTTCTGCTTGTTActgtacgtgtctgactgctc
tgagtcaaattactcactgaggggttaattaaaaggt
>NODE_105_length_427_cov_5.323185
GAGTTGTCACCATTGCTTGGCTGGTGTTCCACTGTTTTACAAATGTTTTTTTTCTTTTTT
ACAAAGACTTTAGTTACCCATAGGAACACACTTCAGTTAAAAACTGTTTATTTTCACTTA
TGCCACTGTCCTTTTCACAAGCAAAAATGTTTTCTTTTTTCCTAATGAATTGAATTTTGT
GCATTTTGGCAACAATGCTCGTGGTGTACATGTGCATTCTCGCCCACTATAATCTGCACT
GATTTGGTATATTTTTAACGATGTAACTAAGCAACAAACGTAATTGTCCCTTTCAAAAGC
TTTTGTTAGGCCCTCTAACACAGTCTAATACATAATTAGGCATAATGTCTACAGCTCATT
ATAGTACACATGTGTGTAGTTAAATGGACCAGGAGAGTAGCTCACTGAATTGTGTGGATT
CATTGGAAATGGAATTTATTTGTTTCCTGGGTTCATATTACATTACAATTATCTAAGTAA
TTCACTGGGCATCATCAGTTTTCCTTTTGTTGTTATGTATTCCGGATACTTTTTGTCATC
ATTGATTGACTGTTGTATATTTTTCCTTATTTGAGCCCGATGTTCGGTTGa
>NODE_106_length_347_cov_3.095101
TGACTGGGTTGAGCGCAGTGTGCCATGTCATTTTTGGGCGCGCTGTTGCTCAACATCAAG
AGAAATCGATGGCGTCTCCACAGGGGCAGGGAGGCCTATGGAATAGAGGAGCTTCTCAGG
TCTGTTTGAACTCATTTTCTTTTCTGGGCGGTTGCCCCCTCGCTCAGCCCCCTAAGGCAT
CTCCCTCACAGCAGGCCCTGACAGCTTGACACATTGACAGCTGCCGCTGAATGACAACTG
ATTTGTACAAATTTCAAGCCTTATAAATCTACCTGTCACAACAAGAGCATAAAAGAGCTC
GGACCCAGCAGGTAATTCGGAAGTGGTGGGGGAAGAAGAAAAAAAGCCTGCTTCCTCCTC
CTCCTCTTCCTCACTGCTGACAGCCCGGTCTGAGAGAGAAAAAGAAAAAGGTAGGAGATA
GAAAGTAAAGAAAAGACAACATGGCTCTTTTTCTATTCCTGCCAGTACACCATGATCCTC
TCCTCaggtccactttgaataagaaccgacg
>NODE_107_length_386_cov_8.764249
TCTGCTTCAGTACTAAATTTTCACAGGCTTCTTCCCCATTTTCCTTTAGCTTTTTTTTTT
CTCAACAGAACAAACACGCATGAGCCAAACATACAAACACTTGCACAGACGCACACATGC
AGGCACACACGCAGGCACACACGCAAACACACACAGGGTAATGGAGATGTAACTGGAAGA
GTTCTCGCGGCATATGGATGCCATTTGCAAGCTGCACTGAGAATGTATAGGTCAGTCTTA
CCCTTTGGTATCTCTCTATCCATCTGTTTTCACATTACTTGCAAATTATAGTGTCCTCCA
GACCCAAATGAACATAAATCAGGCCGGTGAAAGTGCAGAAGTTTTCCCATCTGTCATAAA
ACAATGATTTAAAGTACGGGTTGTCAAAATATGGCGCTGTGAATTCGCCCCGCTCCCCAG
CAGTAGGAACACAAAGCACCATCTCATCGGAGTAATTTATGGCCTCTGAGGGAACAGAGG
GTGATTAGGGCTTAGGCCACCAACAGCCAGAAAAACAGTAGAAGCTCCAATAAGGATGGC
TGGaaaacct
>NODE_108_length_337_cov_6.091988
CGCATGTTAATATTATTCCCATCATATTTTGCCCAACAGCTCTTGTGTGTTTTAAATGTG
TTTCAACATTCTGTGTAGTTTCTGTTACTGATATTGCTTGCATGGGGAGTTTGCTTAGCT
ATCACAGGCTGGGAGAATGCTTCTTTTCCTCGATTTTCTCTACTTTTCTCTTTGCCTCCT
GAAGGACTGAAGAAAGTACGTAATCCGGATCGAATGTACAGATCAGCAGTGTGTTATGCT
GGCCATGGTCCACCTAAGAGTATCAGTGATGACACAGAGACGAACAGTAAGAGTCAGTTA
TTAATACTGCATTGCTGCTCCAAGAGGCCACTAGCTGGCCACTCTATTATTCATTCATCA
ATTCATTTATTTACTTCTTGATTTCATCCGTCCCCATGCCCCCCTCCTTCTTTTATTCTC
CTCCAACACAACACCTCCTCCGGCTGCTCTGTTGATTGAAGTGTCTGCTttacgggatca
cgctgtcaatagctgaagtgc
>NODE_109_length_398_cov_4.866834
TAATCAATGAATCGACACAGCGCCGGGCAGCTTTATCAATAATAGAAATAAACACCATTT
GCTGCTGTAGTGACACGCGGCATCTTATCTGTACAAGACGCATATGAGAAACACTGAGGA
GGAATGCAAGTAACGCAGTGGTGTATCGCGCATTTTTCTGAGTGGGAAGTCAATCATAGC
CAGGGGAGGAAGGGAGTGAGGGTCAATGGACCGATACTCGCCGATACCCACTCCGAGATG
ACAGTGAAAAGAAAAGGTAAGAGAGACCAGGATAGAAGTGGGTGCTAATTCCTACTTTTC
AGTTTAAATAAAGATTGGAGCTGGATAAAAGCCATTAAGGGAGAAATCAGACAGGGCATG
CTATGTAGGACAAGAGCTGACTGCAGGGAGGTGAGTGGTGGGATCGATACTCAGTCGATG
CGCTCAACACCCAGCCCTGCGCACACACATATACACACTGAGGGGGCATGTGGTATTGCC
GGGCATCTGCATGTTTGTGTGTGCCTGTGTGTGTGTGTGTGTGTGTGTGTGTGTGCGTGC
ATGCAGCAGTGACTAATGGAGa
>NODE_110_length_442_cov_5.029412
TTCATGGAGTTGTAGCTGTGGAGAGAAGACGGTCCATAGTGCTCTGGCCTGTGCCCGAAG
TGCTCTGGCCTGCCGTAGATGTCCCCCGGTATACCCAGGCGCATCTGCCCATTGAGGGCA
TGGTGGTGGTGGGCACCTGGGGACGCCTGGTCGTGAAGTCCAGTGAAAAGTGAATGGGCC
CCACTTTCCGTGTGCCCATAAGCACCTGTTGGGGAGATGAACATGCCATGGTGATGAGGG
GAGGAGGCGGAACTATGCTGGTCGCCAAGTGCATGCATAGCAGAGGCTGAGAGTTCTCTC
CTGAGGATGAAGTCCCTGCTGCTTGAGTAGCCTGAGTGGGGGTGAGCCACGGGGAAACCA
ACTGTGGTCTGAGCTGAAGTGAAAGATGCCGCGGTCTGGGCTTCGGGATGGCTCTGAATG
TGCTGAGATGGGCTAAGTTTGAGAGCATTTGTCTGTGCCATGTGCTCTGGTCCAAATGGA
GTGAGTGCCACTCCGGGGTCGTTGCCCAGCTCCCCAGGGTGGAGGTGGGCATGGTGGGAG
AGAgggtgatgcccccctagccccgggaagcctgtcatattctgatgaggaaggggttga
gtcgct
>NODE_111_length_446_cov_5.991031
TTTATCTTTTTTTCCCTAAAATTGGCATTTGACATGATGATATTCTATTGCCGTCTGGGG
GAGGGAAGGGACAAAGGTTCTTCTTTTGAGTTTATATTCAAGTTTTCTCCTTTTTTCGTG
TATAATTTCTTCTTTTCCTGTTTAAAAAGAGTTCACACTTTTGTGATTTGCGTGTGCTGC
TCTTCATCAAAAGGTTCATTTTCCGGATCAGAGTCAGTGGTGTCAGAGTATCGATAATGG
TCTGGCTCATTGTCGCTAACGTCCGGGGTGACGGATGTTGAAGTGCTAGCCTCAGAATTC
GAAGGCTCCTCCACGGTTTTCGTAAAATACAACTTCACCTGGAAATTAAGACAACTAGCT
TCAGTGTGTGTCATGAGATAATCAGCAACACAATCATCATTGCTATATTTGGATTAACGT
CTTTGGTAAAAACTAACAGTAAAGCAGTAAAGTTTTTAACAACAGTTATTCCAATATAAT
AACATCCCATTTGCCTCTTAATCCCAACCGCTTCTTTCACTGCTTACCTTGAAGTTTGGC
GAGAAGTAGCGGTTAGCTTTGTCTTTgttggccttgtccaagtcattcttcgtgagcgtc
aggatgaggt
>NODE_112_length_437_cov_4.544622
ATGTTACCGGCCGACGCTGTGTTTATCACACAGCAAGCTGCAGAAGTTAAAGCCAAAATG
ACCGTATTCACACATTACACAACTGCCGAGCACACTGTCACAACTGCGCATACTTTTCTG
CCAAAGAAATGTAAACAAAAACTTTATCTGCACTGGATAAAATGTGCCTGTGCACACCAC
TGAAGTGCAACAGTAAAACAGTGACATTTCATATAAAGCTCTGTGTAACGTCTTTAAAAT
GGGCCTTTACAGATACCCACACATACAAACTGCTGGTCTAACCCCCTGTGATGCAGAGTG
TCCAGTCTTTTTTTTTAGAAAGAGAGAGAGAAATGTGTTTTGAAAGTAGAGTGGCAAGTG
GCGTCCACTGTGTGTTCTTTTAGACGGATCAATAGCTCAGTGTGTGAGAGAGTGTCTTAA
GAGCTGTTGTCTTGTGCTTTCAGCTGTGGCAGACCTGTTAGTGCTACAGAGGGGAGCTGC
GCGCCCCTGCCTCTGTACCAGCAGTGGCCTGAGGGGGGCTTTTAGTCCAAACACAAATGT
CAACCACACATAGACTATTAGTGTTTAGTGCAGTTATTAAATGGACTTTATTTGTCCTTT
a
>NODE_113_length_494_cov_5.957490
TGACAAATGGCATAATATGATTTGCACACAAAGCAGTGGTTTGGGGCTGATGTTTTTTTA
CAACTGTGAGCCACGGAGAGACAGTGAATGGTGGTGACGGCAGTTATGTGCCACCACAAT
AAAGCTGCTTTCCATCGCTTTGGGCACACTTTACTGCTGCTCTTGATATCAGTATTAAAA
GTGATTTGCAGCTCCGTATGTGGCAAGGAATCAAAACTTAATTTAGGCAGATAAAGATGC
CATTTGGGAGGGAGATAAAGTGCTGCATCATGGGAGATGTGTTCCCCAGCTTGCTCTCAG
CTCCTCACCCTTACAGCGCCCTCAGATTTACTAGCTCTTTTTTCCTGCTCCATAAAACAG
CAAATCTGCTCGCCAGGCGACACAGGCAAATGTTAATGGATTCATTTGTCAAGAACCTTC
CACTTATTTACAGTCCTCTTCCATTACCGTCGCTCCTCCTGCAAGAGAAAATCCAGTGGC
CAAAGTCAAAATATCGATTTGCCTGTCCATCAGCCTGTGAGTCATCCTGTAAAACATGCC
GAGCCAAAGACACTGCTGCCACCAGGAGTGTGTTTCAACATGACAGTTACACAATCAGGG
TACAAGCTTTTTTTTTAAAACCAAAATTATGTAACCCAGTACAAGTAAGACACAAGAT
>NODE_114_length_457_cov_9.150985
GCCTGCGAGGTCACAGAAATAAAGATAAATGTGAGTACCAACAGCAAGGCTATGGCAATG
GAGCTAATAAGAAACTGTTTTATCTTTTTACAATTTAAATTGTAACCTTGAGCCCACAGC
CAGCCACACAGGCTCCCGGTAGAATCATAATTCTGGCAAGGGGGAGCAGTTCTAGGTGTG
GGTGCATGGGCCACAGCATTAGCTCTCTGAGTGAAATATATGGCAGTGACGCCTCTCGGC
CCCATCCACAATCAATTGGATTCTTTTCCTTTAATATTTACTTGCAGCGATGAGATGCTC
GTCTGCATGGTGATGAACAGTCTGCCACTGGCGTTTGAAGGTGACCTGTCAGTGAGTATG
GACAAATCTCTCGCTCGCAGAAATGTAGAAAATAAATCATTAGGGGCAGGCAGTGAGACA
GGGGCCTCTCTCCCTCCCTCACTCTCCTCGGATTTAAATCAGCTCAGATTTATGATTTGA
ATTAATGCTTCGTTTGGTCAAAGGAATGGTCGCAGAGACAAATGATGTTTGGTACTGAAA
CCATCCTAATATTGATTACTGGGTGTCGCAGCAatctcttgtttatatcaagcactctcc
tgtgacagggtggccagcagg
>NODE_115_length_439_cov_4.507973
TATTATTTTTCAAGAAAATACACATCTTAGACGTGACACCACTGTAACAGATTCTTCCCT
TGCAGATGTGCCCTCTCACTTGGTGAGCAGTGTAGCTGATCTGTGTTCATATGAGTTATT
TTGATAATTTGCTTGATGCAGACACAACACTGACTTACTCCATCTTATAACTGAAGCTGC
TGAAAGGGTTTAGTGTGTCAGTCTCCATTCATCAAGCAGCCAACAGTTCAACATTCTCTG
GGCCCTTTTATCACTCCCAACACAATGTTTTGCAGCTGCACGTCAGGGTTCAAGAACCAA
CGTTGTGATGAGCTGGCCAACCCCTGCGATTACTTCTGTCAGAATGAGGGGATGTGCACA
TTAACAGCTCTTAACAAACCACGCTGCAAGTAGGTCCCTCTCACCTCTCCAGCTGTATTC
AGAGCCCACTCACTCCCTTTGTACACACCTCCACCCCAACTCCATCCGGCTTCATTTCAG
CCTCAGTCCAGTGTATGGGCTCTTTGTCACAGTGCCTCCTTGTAGCAACTTATCATGTAA
TGAGTGCTGGATAAGAAATAGTATACTGAAAGATTATGTGATGAAATTGCATACTGTACA
TCa
>NODE_116_length_335_cov_3.985075
AACAAAGTATGTGGTGTAATGTGCAGCACCGGTATACAGACTGCATGTTTGTGTTATGCT
GTGTTTTCATAACTGGGGTCAGACACATGCAGCCCACCCAGTCTGTTGAAGGGCCTTTGT
AACTAAAACATCACACACATCCTGTGTTGCCTTTTAATACCTATTAGGCTACTTGGGCTC
ATATATTTTTTCATTTTTTCCTGCATAATGTTAATGAAAGTCATTTTTCAGACATTACAA
GTGCAATGATTTGCAGTTAACCCATGCAAACAAGAGAAATAGTGGGCAAACTGTTGTGAC
ATTCATTGTATATAATGAAATCTTAATATGGTGCATATTTAAGTGAAAGGTTAGCAACAT
AAAGGGCAAATGGATTGCCTGGCAATGAATTTTAAGCAGCTATTGATTTTACACTACAAG
CTACCTCTTCCCTGAATGATAATTTTGAAATGGCACACTGCTTATCTTAAAGCTGATCTG
ACACAACAGGACACCAGAa
>NODE_118_length_391_cov_9.258312
TAGTGTAGGTGGCTGGTGGCGGTGTACCAACTAGTCACGGACCTAGAGGATTAGATTTAC
CATTTCAAAGATGCCTGTGTTTCTAAAGTTTACACACATACATGCACACAGACACACTCA
TACAATCACCCACCCACACACTGCTTCCCCAGCTTGTCAACGTGCAACGTGGGCTGTGGA
GGCTTGTGCGAACAGATGGGAGGAACCAGCATAAAATAAAGTTAAACTAGAACAGAATGA
CTATGCAAGTGGCGTGGCCGCCCTTTGTTTGCTAGGAAGGTGATCCTCAGCAGCTGGGGA
TGATGGAACGCATGATTAAAATTACCAGAGGGAATGATTAATATCTCCTTAAAGCACACA
CTTCCAGCATATCAATCATCTCATTACACTGGAAAAGTTAATTGTGTGAGGGGAGGGTTG
GGGCCCCTGAACCATGAAAAAGTAGCCCACCCCTCGACATGTTTACTTACACAACAGAAC
AGACCCAATAACTCCAAGTGTTCTGTACTGTGTTTTGAGAGTTTTAACTGTTTCcactga
aacaggcccctctca
>NODE_119_length_333_cov_4.948949
GTCTCTCCCTCTTTCTCCACCTTTCATTCCCTCACTTCCCCTTCGTTCCATCTAACCAAA
TTAAGAAATTAATGAGGGATAGGTTCTTTACCAACTGCCCCCGCAATGTTTACCACTGAT
GAAATTATAATGCAGGCCCTGCTGTATTATTTATAAGCCAATTAGGGGAAGTGTTACTTG
ATTTGATGGGGAGCCGACACACAGAGTACATTTAACTAATGGAGACCAAGAGAGTAAAGG
GAAGGAGGGGAGGGAGGACAGCTGAGGCGGACTATTCCGTACGATGCTCTAGGATTACGT
GGCTAATTGCCCTGCTTTATCTGTCTGTCACGGATAGCCATGCATATTTTAGCGTTCCCA
AAGACTTTGATTGTTTGCACTCGTGTTGGGGCTGTAACAAGTAGAGCAGAGGCCAGAGTG
GAGTGTAGTTAAAAACTGGCAGCAGGGGAGGCGAGGGGAGGGGAGGGGTGGTGGTGGGGG
GGATGCGAGGAGGAGGA
>NODE_120_length_430_cov_5.827907
GTAACTCAACGCATGAGCACACAAAATCATCACAGAACCAACCAGATTATATTCCAAACT
AACTCCATGCATCTCATAAGGAGGTTGTTTTCCTTTTTCATATTTCATAAATATGAACCA
GGGTGGTTTTTGTCTGTGCCTGTCCATTTATTACCATAAAAATCAGCTGACTGAAGTATC
TCACTATCTGTGGAGGCAATTAACTGTTTTGAGAGAATGCGTAATACGGGACTTTGTAAT
GGTATCATTTGGAGTCAAGGCACAGATGCGCCGTGCGGAGCCATACTGTAATTAGAGAGA
AACGCTGTACAGGTTTTCCACTAATTAGCAAATTATGCTGAAAATAGCATCAAGCTAATT
AACAGTTATTATGGCATTTTTGAAAGTATGACTTTAATTAGCAAAGTCCTGACGCAGGCA
ATTTCAAACTCGTCTCTGAGAAGATGAGGAAGAAAAGAAGGGAAAAAAAAAACATGGGGC
ATGATCAAGAAGATACCCAGATTATTATGATGCTGTCAAAAACTAAAGGAAGgggagaaa
aaaaacacaggagggaaaaagagagactgagtgagtgagtgagggagggaaggg
>NODE_121_length_380_cov_6.302631
GGCGCTTGTTGATCAGGAGTACAGACATCTTTGACTTGAACGTCGGGTAATGAGAGAAAT
TAGCACAAATGCTCTAAGTAATAGTTCCTGATTTTTTTTTCACTCACAAATTATTTTTCA
ACTTGTTTTTGTATCTATGCATAAATTAAAAAATCGGCTGAAATTTATTATTCATCTGAG
ATGTGATTAATATGCAAAATTATGCAAATTAAGATGCAATTAGGCTCCAATTCTCTAGTG
GAATTTTCCATTATAATTTAATACAAAGTAACAGAGTAATTGGTGTCACGTGTAATTACG
GTTACTCAAGTGCACTTTCAGGCATGCAAATGATTTGCTATATGTTGGTTATCCTATGCA
AATGTACCATGTGGTGTTTTAACAAGTTGAGGAAAACACAATGAGTGCGTGGTTACCCAG
TGGGGTTGGAACAAGGTAAAGACACCAGGGTGTGTTTTTTAAATGAGAGAAGCTGGAAAA
CTTTCAGTGCTCAGATTATCACCAGTTAAGACTTCCAGTTACTTTTTTTTCCCCCCTCCT
Tttt
>NODE_122_length_366_cov_5.005465
AAATTACCACTGTTATGGTCTATACGGTTCAATTTAATGCGCTTGTAATGATAAATTATT
TTGGTTATGAATCTAAAGTGGACCTGAGTGCAGTCGGAGCAGCAGGACTGTTAGAACAAT
TGCAGCTGTCTCCCAGGGCTGTGGCCATTAGTCAATAAATTAGAAAGTAATTAGTTTCTG
CTTCTGTGGCTCTATTTGAAGCGCTTCACACAGGTGTAATGAAAATTTATTGGAGCTGTT
GATCCGGAGGAGCAAAGAAAAGTAGAGGATTTGTAGCGTGTGATTGTAATGTAGGATTTC
CATCTGCCTTTCTCCTTTTTTTGCGTACAGTGTGACAGGTAAGGTTAGCCATGATGACCG
GTACAGTGAGGCTTTGCGTCAGTATTTCGAGTTTTGACAAAAGGCCAATCGACTAGCAGC
TATAAATATTTTAGTGTATATCTTGTAGTAAGAAAACTTCCTGTTTTTAACATTTTGAAT
TGATGActttgaatgagaaaagacttttgatgagaagagctacatgaaca
>NODE_123_length_397_cov_5.030227
GCTTACACATTTTTACTTTCATTTATTTTTGTTTTTCTTTTCGGGGTGTGCAGGAGGGTG
GGAGGGAGGGAGCTGGTCTGATGAAGTGTTAGAGTCATAAAAGAACAAAAACAAACACAA
CAATGTGAGTTTATCTGCATGTTTGCTATGTGTCTACGCTGTGCTTTCAAGCTCAATTAA
TACTTCCAACTCACCCTTATAAATTCGTTGCATTGTTCTATGCCATAGAGGAAAAAAAAG
GACAAATTAAATACAAACTTGTGTGGTCTTTGTTTCTAGCCATGTACTGCAGTTGCTTCA
AACATCCTGAAAACAGTATGTAATAAGCTTTTGTTCTCAGAAGATCTTGTTTAAGCCTAG
CTTTCATATGAACCTCTATTTTGTCCCATAGAATATGGAATGATCGGAGAGCATACAGTA
AAAAGTCAGCGGCCAAGATCAGTTCATGACACAAAGGCCCTGCAGGAGCAAGCTGAATCT
GCTAAATTTATGGCACAAACTGGTAATACAATAGTTATGTTTCTTTACTTTATTTTGTTA
ACTAAACTTAATTTCATCATg
>NODE_124_length_338_cov_4.988166
AACTCCCTACTTGTGCGTCAAGGGTGGGTGAGTAGCTCATGTCTCAAAAGTGGTGTGTGG
GGGTTTGCACACATGTTGCCAGTCCAATTTTACTGTCATTCTCTGCTTCCTGAAACTCTA
TGATAGGGAGCAGCCTGGCTACCATGGGCCTGCGAGGGTTAATCTAGCACTGAGCCAGAT
CACCTCAGGGGAACCTGCCTGGAAAATGGGTTAATAAAGGTCATCCCCCAAAATAAACAC
TTTACAGAATGTTTCTCCATTCATCCCTCCTTAAAATCAACTCGCAATAAAACGGGCCTG
GGTGCAATTACTGCCGCTGCATTGGGGCATGAAATCAACCTGTCCCGTGTTCTGGCTGAG
GTCTGCTATGATCTCCACTTTTTCAGCCTATGCTGCTCCCCCTGTAGACCCTTTCCAGGA
GTAGTTGCACGCAGGTTCTCTCAGCTCCAGCACGCCAAACCTACTTAAAACAACTTTATT
GATCTGTCCAGAGGTGCacagc
>NODE_125_length_331_cov_7.891239
TGATGTTGTGTCTTTTTCTTTAAATTGTTGGAGGAAAAAAAAAAAATCTTCCAGATTTGG
TCCCTGTCAGTCAGAAATAATTGTGTGCTTAATCTTGTCCCTGATGGATGACTTGGAGTT
CAGCAATGGGCCAGCTCCAATGACAAATACAATATTAATATTCATTAACTGCTTTGACAA
TGCTAATTTTGATGCAGTAGTAAAGGGCCTTCCAAAGTTAGCGGCCAAAGCATCAGAGCT
GAGCAAGGTGGCAAGATAATTTGTGCTGCTTTACTGAGCTGAAGGCTTTTAAAGTCTTAA
GCAGGGGAAAAAAAGGCTAGGTACCACAAACAAAATAAAAGAGAAAGGGAAAAAGTTCAG
ACGCATTGGAAACCAGGACTGTGGAAGTAATACGATCAAGAGACGGCTACAAAAATTTGA
CACCTCCAATGCTGCATCTTTGAGCAAATTTTTTTTTTTTATTTAAACAAAAACTTACAA
CAAAAAAGGAGCCTa
>NODE_126_length_463_cov_5.442765
CTTCCAGCAGAGAACATCACACTCCCATGTGCACATGCTCACTTGTTCACTTTGAACGCG
CACACACACACAGTGGCACACATACAGTGGGGTAGAGGAGGCGGGAGGAGTGGGTTAGGG
GTTGTAAAAGGAGCCGTGTGCTATGTAATGGAGGGGAGGAATGGGTTTGCTCTGTCAGAC
CGGGCCGTCACAACGGCTTTGTTTCATGTTTGATTTAATTGTCTCTCCCCTGACAGGCCC
ATTCATCAATGGCTTTAATGGTCAATCAGAGACAGGCTGAGTGAGTGCTCCCATTCTGTT
TAGCCATAAGCTGGCCTGGGCTTTTATTTCATCAAAATGCCCCAGCCTAATGTACATGCT
CACTGGCTCAGAGTGGCCGCGGGGAGCACATAAAGAATGACTGAAAGCTTTCTGATTTCA
GATCAGTGAGAAGGATGTTTTTCTTTTTCTTTTTTTTTTTCCTTCTTCTTCTTCTTCTTT
CTCCTCCTCATCTCCTCCTCTACGCTCTCCTCCCTGCTACACTGCCTGCTCCTCTGTTGA
CGAAAGGGAATAAAAGGCTGtaatgtagatcgttttgtgtttttagaaaacaactttttc
tccctgaaaaccacgcttctttgttca
>NODE_127_length_346_cov_7.725433
CTAATGACAGACAACAAATGTAATTTGTAGTAGGTTTGTAATTTTACGATTTGTTGCTTC
AGGAGGGGTTTTTTTAAGTAACAAGAATGCAAATAATGCAACAAATCAAATTAGTTCTCA
GCATTTTAGGCAGTTTATTTGAAAAACACATACAAAAAGATCATATACAAGACAATAAAT
AAAAAAGAGACAGAACAGTTTGGGTTAAGCTATGCAACTTTTTGCATCATCATTAGTAAT
AAATACAGTACAAAATCCACCCAGAGTGAATCTAAAGATTTTCCACAATATTCACTGATC
ATGTTATTCTTCATTATGATTTAGCTATTGCTTTCATATTATTGATACATACTTCTACTT
TTCTATAAAATACTCAAGATCATAAAACATTGCGCGGTTACAGCAAAACAGCAGTGTGTT
GTACAAAGATGGCCACTTCCCTTTTTCACTGGCAGGTTAATAATCAACATTTTTTCAGCA
GCAAAGAAACATCTGAAATATTCAAGAAGg
>NODE_128_length_552_cov_7.237319
AAGCGCCCTGCTAATATTATGAGTCAGTGGTGATATTTCAGTGCACTGATAACATCATTT
GAACTTTGATTAATGTCCATGTTATAATCTCAGGTTGCTCGATGTAAGAGCAACATTTTG
CCTTCAGAACAACAAATTTATACAAAATGTTGAAGCATGTCTTTGTGGAAAAGTGTTACA
AACTAATGAGGTACATTCATTTTTACAGAATGTAATCTATAGTGTTTGGGAGTTGTTTGT
CTCAATAGGCTGTAGTAATCAAAAGTAATGAACCTATTATGAGCAGGACCTCTGAGGGCC
CAGCGTGGCATTAAGAGTGTGGCACATAAAAGGTTTATTAAAGGAAATTAAGGTCCATCA
CTGCCACACCTGCTCCCCTATTATAAATGTATGACAGGTCAGTGCCTTCAATCACAACAG
CAAACGAGAGAGAGGAGTCATGTTTCCCATTACCAGGGAAAAGTAACAGCATATCCTATG
ACTCACAGATTTCACTGGCCTGTGACCACTATACGCCACCATCAGCCTGGAATAATTATG
TTTAATAGGTTTTATTTGGGACCCACAAGCAACAGCCAGCGAGAGTGGATGGGTTTTAGC
AACTATTTTTGTCTAAACACACACTGTGAGGTGCTGTCCGTACTTTAATGTCATTATTTA
GTGTCATTACATTTTTacacacctttgaaactttttctcctaacattatactttat
>NODE_129_length_343_cov_6.440233
TGAATTACACAGTGTCATCACCACAATGTATAGTCGACAGTATGTGTTAATAATATGTGA
TGATAACCTATAAAATGGTGACAGAAAATGGGGTTCATTCAGAGGCACAGAGACTGGCAA
ACAGATAAAAAAGGAAATGTGTGGCATTAATTCCAGGCCTCTATTTATCCCATTTCCTAT
ACTCTCTTTATGTATCTAATATTTCTAATTTACCACCGTCCAGGAAAAGTGACACAAGAA
GCCATAAATTCCCTTCTAATTCCAAATAATTCCGATTACATGGACGAGTAGTTTTCAATC
AGAAAGATAATCTGGATGATAGATGGTGGGATAATTGGCTGTCTCTGCCACGTAAATATT
GTGTCGTTCTATTAATCTTGCCGAATGAAGTGTCAAGCTGTCACTCATTCGTCAAACTGA
ATTAGGAAATATAACGAATAAATAAATGCACGCGGGTGGCAGTGGAAATGTGTGTTTCCG
TGTGTGTTTCTTGTGCGTGTGTTTGTg
>NODE_130_length_366_cov_5.024590
TATTTCGGTGCTAATAGAAAAACCAAATTAAATGTCCACCAGCGAGATAGAAATGCAAAG
ATCGATGATCCTGCCCCTACTGTCCAATCACCCCTATTTAATTGACTGTATTTTCAGGGT
AATTGAACTGCTTGTTGTAAATTGAGGATTTTATAGAAACGACATGAAAACTACATTTAC
TGACATTCATCGCATCTTTGACATTGATTATCTGATCAGCGCCGTGTCATGCTAACCTCC
AATTCTTCATTACACACTGTTTATGAGCTGTTACAGAACAACTTGCTTGTTCCAGAGTGA
TTGATTGCCTTATTAACGCGTGTTCTTGTAAGTGTGACCGGACTGATTACGATGCATATG
TTTAGAATAATGTTTCATTTAGCTGACTGCGAGTAATGCAGGGTGACAGCTGCTGCGGGA
GGACAAAAAACCTAAACTACAGGGAGCAAGCGGGGCCAAAACGCATTTAAGGTGGAACTA
GGAGACAGCGCACAGCCCCCTTGTACGGTCAAATGCAGCCGCTCAGCACa
>NODE_131_length_435_cov_4.032184
CGCATCAAGGACCGGTCTAAGTAGGCACCGTGCAGCATGATTAAATCTAAATAAGCTGAC
TCTTACACAGTTTGTTTGTTTATTGAGGCAAGTCGGGGGGTTGTTCTGAGCCTCAGAACC
GCATTTAAAGCTGATCTGGCTCCTTCAGACAGCGCTGCATCCGACTTCCTGTTGTCGACT
CGCGGTTGCCACAGAAAAATTGCTGCTGCAGCCTTAGACAACCTACAGCACTTTGTATGC
CGAAAGAAAAGAGTTAATTAGAAATACAAATTCTCCCAGATTGTTATTAATGGGAACTGT
AGAGTAAGCAACACATATTTTGTGCCCATAAGTAATTCTCAGGTATCTTTGATCTGTGGC
CCACAGCGGATGCTGCTGCGTGCCGCTGTCTGGCTTCTGGGATTCTGCCAGCGCCAGACA
TCTGGCTACTTTGTTATCATTGGCTGATCTGCTCCCGGGAGGCCACTCTTGTGACACCAG
GCAGAGAGTGTCCTGGCAAGGAAAATTATCAGCACATTTTGAGTGGATTAGAGTTCCAAA
GTGGTCTTCAAATCTCTACAGGGGTCTAGTGAGCCATGCTCTACTgggggttcctcagg
>NODE_132_length_473_cov_6.716702
GTTGCAAAAACCCCTGGTGGGATCTCGTGTTTGTTTGTTTGTTTGTTTGTTTGTTTGTTT
GTTTGTCTGTTTCAGGAGGAAAAAGAAACTCAAAGCCTTGAAATTCTTCTCTCACAATTA
TTCTTAAACATTCAAGTCATCCTATTAATACTTTGTACAGCAGAAAGGTCCTTCAGATTT
CACACGTGTATATATAAATATAATATATAGAAATATGCATATACATATGTTCAACTTGTA
TATGTGTATACATATTTTGGAACTGTATCAAAGCCAATTTAATGTGCTCTCAAAATATGG
CCCATGATTCCTAGTGGGATGCACATCAATTCACATAGTACAACCAGTAGATTAGGTTGA
AAAATCCAAAGGTGATAGGGAAAATGACCCGGGACCACTTGTCAATGGTGCTAACATCTG
ACAGGTTTGGGATTTTCAACTTGAGCTTGGAGGAGCGTCGTCGTAGCCGACAGTTGGCCC
GGCTCCGCATGGCACTCCGATCCAGCGAGTGGTGGCTGAAGCCATCTCGGGGCGCCATGG
GCTTCCTGAATTGGACCCCGGAGCTGTCAAAGGACATGACCGAATTCCGAGAGTCACTGA
CGCTGCTCCCCACGTCAGAAGGCATCActtcgttgtt
>NODE_133_length_435_cov_7.703448
TTTATTGATCTTCATTTTATTCGGATGTAAAGACCCTTTGCTCCTTTAAATTAATCCAGG
TTAATTTGGCCAGGCCCCCTATCCCACCCAGCATGAATGGGCCCTCTGTTGGCTCGAGCT
GGCCCTGGCCACCCAGTTTTATGGGAATCTGCAGTGAATTAGAAAATCTGTCAATGCGAG
AGGAGTTGCGCAGCGCGGATATGCCGTGTCACTCCACCTGTAAAAGAACTGCTCTTTGTC
CATTATCTCCCAGGCTTACCTGAGGAGAGTTAACCTTGAGGTCAATAACATCTCCATGGT
GTTTCATGACTGGCTGGGCCTGGGCCGGGGGGTCTGAGGAGAGCCATTGTTAACATGCGG
GCTGCAGACCCACACTTCCTCCTGCTTTGGCTCTCCACATCAAATACCTCTGGGAAACAG
ATCTGTAAAGAGCAGTGACGGGAGCCATAAAGATGTGATCACTTTCACAGGAAAGAGCAG
ACACTGTACCAGTTTGTCTTCATTGTGGTTAATATAAACGGTTCATTTCTTTAAATGAAG
TTGCAGcatcagggtatgttctcccaggatgtaatttcttgggtatcctgcagaaccct
>NODE_134_length_361_cov_7.578948
AACACTTAGGAATCTGCACTGGCTATGTTGAATGTTGCATCGGTGGGTTTTAGAACAATA
AGTATAGTCAAGGCACCGTCTTTTACTGCCCCTTCTCCTCTCTAGGGTCCTGTTGTCTCA
GCTAAATGCAACCTGCCATGGTGTGATGCTGAATCCATGTGGTGTGCTGTCCACCAGAGA
AACCTGGGGCATCTTGGGATAGCAGGAGAACGATTGGTAGAAAACCCATTTCTGAAGTGG
ATTTGTGCCCTTGTAATCCTGATTAATTTTGACCCGTTGTGCTCATTTTAAACAGAGCAT
TACAGTAAGCGTGAACACAGCAAGCTCCGGGGCGAAACCAGGAGCTTAGCGGCTTTGGGA
GGCTTAGCTGCAGATGGCATTTTAAGCCGGACTTAATAAATTGTTTCCATTAAACTTACC
GGCCCACACATACTGGATTAGACCAGTGGAACAAAGGAAGAGGAGAGCGTGCAGACGAAG
AAGAGGGAAAAAAAGCTGCCATCATGCACatctgagtctgttaac
>NODE_135_length_392_cov_5.326530
GTTCTTATCAAGAAAACAGAGCAAAAAAGAACGATACCATGGAAGGAAGAGGAGCAAGGA
AGACGAGAAAAAGTATATGAAAAAAAGAGGAGGGAAATGGTGTAAAAATAAGAAAGGGGG
GGAAATTTTTCAATTATAAAACCAAGCTAATTTGGTATGACCAGCGACTGTCATGCATGG
TGACGGAGCTCCATTATGCAGTCATTTGAGCTCTTTCAAATTAGTTATGTTAATGTCCTG
CGTGTGAATGTAACACTTGGATGGGACAAGATTTCAGCAATTAATTTCTACAGTCAGCGG
AGAGACAAGCAAATTTATTTTCCCCCTCTCAGGGAATTGGTGGTGGAGGGAGTGAGGAGG
GGAGAGAGCATTCTGGAGCAGGGAACAAGCTAAACACAAGACCTAAATAAAGCCTGAACA
ATGGGAGCCAATGCCTCCTCATTCATTCAATTGACAATGTTTTGCAGCTTAAACCTGTTT
TATTAATTatgtttaagctgcaaaacattgtcaattgaatgaatgaggaggcattggctc
tcattgattcaattga
>NODE_136_length_372_cov_6.169355
GTTACTTTGCTGTATAATTCAGGGAAAAGAGAACATTATGCCTTTGTTCCTCTTGACGTT
TTGCTCTGGGATGCTCAGACTGTGGAGCTCAGGTGGGGCCAGAGAAAACAGTGGCCCTCA
GAACGACACGACACGGTAGCAGCAGCAGCCGCATGGCAAGACAGCAAGAGAACACTCTGG
GGTTTAAAAGTACCCAAAGCATCCTGGGTAATTAGCCATTACGGCGCTGTCACAGAGGGT
TCTGCAGTCAATACAGAGATAATTTGGGCAATGGTGAATGACAGTGCTGTCCAGGCTTTT
GGGATGATCAAGGACAGATCCAGCTGCACCAGGCATCTGTCAGGCCCATGAATCACTCCT
CCAGCCAGCAGCTGGGTGAGTGGAGCAGAGAGAATCGCTGGAGAAGCATGTGCAGACACA
CAAATAAACATGTTCCCCCTCTCTCCCCTCACCACACCGGGAAATGGCTATTAAAGGTCT
GCCGTTACAGAGCACCGAGTGGAAAAGGCTTGTTACCTTCAGTGGCAAATGAATga
>NODE_137_length_369_cov_4.601626
GCATTTTACTCAGGGGATGCATGGATTGTTTGTTTCCCTTCAAGGAAAAACAGAAATCTT
AATTTCTCTGGTTCACCACATTCGTAGAGAGGTGTCCAGTGAGCAGGATGAGGCATGCTG
GCAGGCAGACAGAGAGGGCAGTGGGTGGGGCGGGGGGTTGGCGTGGCTGGTGGTCTGTTG
GGCTGGCTGACATCTCTGTCTCCTCCTCTCTCCCGGCAGTTCATGGCATCAAGTGGACTT
GCAGCAATGGGAACAGCAGCTCTGGCTTCTCAGTGGAGCAGCTAGTGCAACAGATTCTGG
ACAGCCACCAAACTAAGCCACCTCCCCGGACTCACAACTGCCTCTGCACAGGCACCCTGG
GTAAGGGCTAGTGGGTGGGGAAGAGTTGAACCGAAAAATTCAGCGAGAGAAGCAAAAAAA
GGCCATAAAATTGCTGTTTAGTGCATGGTAGATCAGACAAGGTGGTTGGAGTCTTTTATT
GGCAGGTGATTTACAGTGAAATGAAGCGAAAGGGTTATTGACTTTTTCTTGTt
>NODE_138_length_387_cov_3.899225
CGCTCAGCGAGGCACATTAAGTCGGCCTCACCCTGCATGGAACCTTTTGTTCAGCAGAAT
CCTGCCTGACCTGCATCCCCCCTCTTACTCACGGCGCCTCCCACTGCACTCAGCTCATCA
GCAAACACCTAATGAGCCTACGTCAAGAAAACAGACCCCCAGCTCAACCTGCCTGCTCCC
CGCCCCCACCCGGCTCTCGGGGGGCGCGGAGACGGCACTTTACAAGGACTGATGATGCTG
CAAAGACCACAATAATGATAATTAACTTGCTGAATTTAGAAGATTATGCTGTTAATTAGT
TGCAAAATAAAGATAAGTAATATAGTAGCAGATGGTTGAATAACACCCATGAGATGGAGG
GTTATTACACTGATGAGGTTTCCATGGCAGAGATGAAATATGAATCTGACTGGCTTTTCC
CTCTTTCTATGGGCCATTCCAAGAGAATAATATCTTGTTTCTGCCAGAAGAGCTTCTGGA
AGGGTATTACACGATAAACTAATTTGGTAGATAGATTGGCCTGGCAAAGGTAGTTGTTAG
AATaatgtggt
>NODE_139_length_356_cov_3.991573
TCTTTGTATCATTGTATTTATCTTTGCAATGTATATATGTATGCATAACATCATCGTGCT
GAGAGTGGGACTAAAGAGTGCCTGATAATGACAAACCACACCCTCAACAACACTCCATCA
CACCATCAACAGCTCAGCAGCTCGCCTCCGAACACGTCTCCCCTGACCCCACACGCCGAC
CTCCCACTGCACACCTCCGCTCCACACACATGCACTCACAATTCAAGCACACAGACACGT
GCACACACCCTGGCGCTCACTTACTTTCAAAGTCCAGGAAAAAATGTGGACAGTTCTCTA
AATCCTTGCCAAGGACCTTAATGAGGTTCCCCATGGCTGGCGACCTGGACGGGAGGAAAC
AACAAAATGCATACAGTACGCAGAACCTGGCAACCCGCAAGAAAACACACAACAGGCACA
TGGAGAACACAGCAGGTTGTGACTGTTTTAGTTTTTTACCCATCTGCACTCGTCTAATTA
TCCCTTCTTCCTTTGCTGCTCCATCCTTCTGTCTAAGCAa
>NODE_140_length_437_cov_7.384439
TCAGTAACTGATTGCACGGGGTAGCTTTGTGTGTGTTTGGAATAGTTGAAACAAAACCTC
AGACTATGGGGATTTACTTTACATCCAGACTGTAACCGCTGTTTTCTGTCCCCCCCTCTC
ACCTCCACCCCAGTACGCTCTGGAGCGTTTAAAGGTCATGTGTGAAGAGGCCTTGTGCAA
CAGCCTTTCAGTGGAGAATGTGGCCGACACCCTCATCCTGGCTGACTTGCACAGTGCCGA
GCAGCTCAAAGCACAAGCCATAGATTTTATCAACAGGCAAGTATCGCAAAAAGCAGGAAA
AAAAAAACTCCAGTGATAAATTCCTGCTGCCATTTCTGTTTACCAGCCCTGAATGCTTAC
CTTTTTATCTCCTTGCCATAGGTGCAGTGTCCTGAGACAGCTGGGCTGTAAAGATGGAAA
GAACTGGAATAGCAAGTATGTAATTAGCTGATATATGTGACACAAGATTAATAACACACT
CTTATCTCTTCCCCCAACCAGATGCATTAGAATTCATTGTTTTAGCCCGGGCAGACAGAG
TGCTATTTGCCTTTTCAGTTTGAAGCACCATATCTTTGTATCCAAGTTATTAatagactc
a
>NODE_141_length_340_cov_5.335294
GTTTGCATGGCACAGTGTACCGGTGGTAATCTCGGTGTGTAATATCAGCGAGGTTTCCCC
CACAACAGGCCATATCTATCTAGTTTCCTCTGTCACAGAAATAGGTTTATCTACACCCTC
TTTTCACACTCCCTCTCGGACCCCCCCACCCCTTCCTGTGTTTGCGAAGGAGGGGGGGAT
ATTATGCTAAGCCCCCAGCGTTAGTTTTTATGTTGCCATAGCAGCCTTGCTCCCACAGGG
TTGTGACCTCAGATGATTACAGTACAAAGCCTATTGGGTCTTGAAAACCTCTTTGAAGAT
GAAAAGTCTTTGATGGTTTGTATTTATGCAAATCTCTCAGATATGATTTATCCAACTGAG
ATTGAATGGAGAGATGATTAAAATTGCCCCTATTTTTGAAATCCTTCAATGGAGGCCCAC
TCTTTCAGTTTCGAGAACAAGAGTGGCGAGTGTGGGCGCGGGGGTTATTTTGCTCTTCAT
TTAGAAAAATAGTAGCACCGTACc
>NODE_142_length_353_cov_5.303116
AGATGCCCAAGCCCTTAACTGCCAGTATTAGATTAGATACCATTAGATGTAATAGAAAAT
TCTCTGCCTGTAATATTTTCATAAGAGTTTGAGGCATTTGATTAATCTGACCACATTTTA
TTGCATTAATGATTTTTTTTCCTTCCCACTCTGCTGTAAAGACATTGTATACAGGCTAAT
GCTGTTTTCTCTCTCCCCTCTCTGCTCACTCTCATTCATCCTCAGCCGTTATTGCAATGC
ATTGTTGATGAGGTGAGTCGGCGTCTTATGTGCTTTCACTCCTAAAGTCATTCCTAATGG
AGTGGAAACCTTATATTTTGTTTCCTAATGAAGCACAGGAGTGGCAGACAGCTCCGCTTG
GGCTGTCCTATGGCTGCCTGCAGGTTGAAGCCACCGGCCCGAGCCAAGCTGCTCTGAGGG
AGCCAGCAGGGGATGTTGGGTCGGGGGCAGCAGACAGCTTATGCATGAACTTATACATAG
GCCGCAGAAAGTGTGTGgaagtcttaaaataaataaa
>NODE_143_length_517_cov_4.564797
GGCTGCACTTGTCAACAGAAAGTTCACCCCTCCCTCTCTTCTTCTGCCCTCTTTATCACC
AGATAACTTATGTGAAGTAGCAGATGAAACCCATTCCCATTCACGTCGGCCTGATTGTCA
GAATAAGCTTGCATTCCTTTGAAAAGTGATTGACCGCCTGAAAGGGTACAAATTAGGGGC
CTGTTCGTCTTTTCTTCTCCGGTCGTGGGGTTTATTTGCGGCAGATTCACCCAGGCCCAA
AATTAAGTGAACTCAGGCAGGGATGAATGGGAGAGCTCTGATTGAATAATTGATTTCTTT
TGTGCGGCCTGTGTTTAAGAGGGATAACTAGACATCCTTTGGAGTGTAATGATTGTAATT
ACTGCGATGACTGGTCATGTCAAATATGACACAGGAAAGGACTGTTATTAACCTTTATTC
TCCACATAGGAAAAAAAATAACCCAATATCCTCTTGTCTCTCCATTCTGCATATGGGTTT
CACCTCCGATAGAGGCATGGCTTGCTGTAGGTTGAATGCATGGATGAACTCATTCCCTGT
CTTCTACTCCTGTCCCATGAAAGGTAGATGGGTAATTGACTGTGCAGTCAGAGTCACTGG
TATGTCAATGACTCACACGGCTAGTGAGCCTTGGGGTAACTCTCAAAGTCCAATGCATTA
TGGCTCCAGAATTTAAGTGTa
>NODE_144_length_373_cov_3.919571
TGATCTGGCCCGTAACTTAGTACTGGGAGAAAAATAGGTTCTGTAAGATGAAACTGGGTT
TCAGTATGTATCAGCACACGACTCAGGGGAGACAAGAGAGAAGAAGCAGGCAGTAAATCC
ATTGGAGTCCACTGATAGCGCCTGTTTGCACAGCCACTGCCGCTTCCTTTGATCAAATGG
CTGGGGGAGCGGGGGGTCGTGTGGCGCTGCCGAAGGTCAGCTATATATTACACTCCTAAA
AGTGATTACTGAAATTCTTAAGTGAAACCATTCTGCTGCCAGGGTGTGCTCTAATCCCCT
GCAGCGTTGTCTGGGCCAGGGCTGGGGCCGGGGCCTCTCTGTGGATCTGTGCGCCCAGCA
CTCCGTTTCCCCTTCCCCACTTGTGTTTTCTATCATCAGAGCAGGCCTAAAAAGAGCCCC
TACATGGAAACATGGCCTATCCAGTTGCAATATCAACTGCTGGGGCTCGGAGGAGAGAGA
GCGAGAGAGAAAGAGAGGGAGAGAGAGGAAAGGTAGTGTCAGGAAACAGAAATATGc
>NODE_145_length_355_cov_7.464789
GGCCTTTTCTCCTTCGACTGGCACCTGTACGCCAATCACACTCACTGCAACCGGCCCGCA
ATCTTCCCTTGTTTTTTCCTCTTCGCTCTCTGTCTTCAATATGGTTCATGGATTAATAAT
TCATGGCCAGTTATTAGGGCCAGTTCAATAGGAGATCTGCTGATGGAGGGTCGGCGCTCG
GCGAGCGTGCCCGGAGGGATGCTGCGTGTTGTTGTGTCAGCCCCCATCTGCCAGAATGCA
ATAAGGCAAACAATGGAGGCCTTGATTTCCACCAGCAGGCCCATAATCTTTAAATGGCTA
TTAGCTGAAGAGTGCAACCAGTCAATAACCGACAAAATCCTTTTAAAAGCTTCTCTCTCT
CTCTCTCTCTTTCTCTCTTTCTCCACTCCTCTCAAGCTCTCTCTTTTTATCTGCCTCCCG
CTCTCTTTCTTGTCTCTTGTTTCTGGTCAAATTGGGACACAGTTGCTACAATAAAACTCT
TATCATGAGCGcgttaatgccagcagaggccagagaaac
>NODE_146_length_383_cov_5.618799
TTTATTATATCGTATTTTAGTCTTTTCAGGAATTTTCTTGCACTGAAAAGCTCCTCAGCA
AACAGGAAAAGAAAGTGGGGGGGTGGTAAAACAGGATGGGGGGGAGGAAGGAAAGGAAAA
AAAATGCATGAAACATGAAACTCTGCAAATTTGACTTATAACAAGCAAAATTACACCCTG
CTGTCATTTAAATTATGGCTGCCCTCTATAAAGGTGTCTTTTAGGTGCATTAATTGAATT
CGGCACTATTTCCCAATAATAATCTGTAAAGTTCAGCCGTCCATCCTTCATGAGATCCCT
GCCGCGTACCAGAGGAGTATCTATTTCAGTGGCTTAATTTATTTTCATGATTCGCCGATA
ATGACGGCCATGCAGGCTGTACATCAGAATTAACCTTCATTTCACTGAGGTATATTACGA
TGACAGTCCCCGACACATTTCACCTACACAAAGGGCATTCTCTCCCCTCTCTCTCCCCCT
TCTCTTCCTCTCACTTTCTCCCCCCTGCCTCCTCTGTCGCTGCCCCTGCTGTATAATCAT
CCTCGGc
>NODE_147_length_440_cov_3.656818
TCTGATTCCAAATCCCAGTATGAGGCGAAACCTAGGTAGTGAAATTAGGGGAGAAAGCTG
GGGATGAGGAGGAATGTGGAGCTGTCAGTCAGTCAGTCAGTGGGAAGGGGGATTATGCAG
AGCTCAGAGCAGTAATTGAACACCATCGGGCCCGCCCTCATTTACATCTCAGCCTTCTGC
CGGCTTTGATTGGCAGCTGTACATGAAATGCCACATCAGTTGAAAGTATGTTGTGAGCTG
GCACTAACAATCCTGTGGCTCCGGGGAGACCTGCCATATTGTAATTTGGTTATCAGGCAT
GAAGGAAATAATTCTAAGTGCCAGGAAATGTGAGGCAGAATAAATGCTTCATTGCTGCAA
GTTGCCCAGGGTGACAGTTCTTATTTAATGTACAAGAGCGTCCCGTTGCCTGTAGATTTG
GGGAGCAGAGAAGGGGGAAGGAGATGTAAACTAGGAGGTGGAGAATTTTCACAAAGACCG
TGTTAAAATGGAAACCTGAAGCAAAAAAACAACAACAACAACAAAAAAAACAAATACAGA
TAATCAATAAAAAAGTCAATATGCATCATTTTTTGTTCTTGCTTTGTCTGAgtaaaatcg
cagc
>NODE_148_length_339_cov_4.289085
AGCAGGCAGGCACAATCGGTCTTTAAACAGAGAAAACGCATGCAAGCCAGGGCGCCTTTC
TTACTCCGTGCGCTGCGCCGAGTCTCCGCAGTTTTAATTACAAGCCCTAATTTCCAAGTC
GCACATAGTGTCAAAAAACCTGCGACTATTTCTCAGAGATTCCCTTTAACAAGTGGAAAC
TTAGTGTCCTCCTGCACCATTTTATACATGATGAGCCGTCAGTAATGGGATTATTAAACA
AAAACGTTTCAGGCGCTGGCGTTAACCTTTTTTAATGCCTAATTAGGTTTTGCAAAGAAA
TAATTAGATTCTACAGTGCTTACACTGCCTATATTTTCAAATGGCATCTGCAGCAAACAC
ATCATCCTGCGACACTCGTTGCCAATAATCTGCGGATATATGCGCTACAGTAGCAGTCGG
ATGTAAgattttagaacatgttgggaccatataaggtgcacttaaagctaaaataatgac
ccggcgcaagctagaagccaacc
>NODE_149_length_363_cov_4.333333
GCCAAAAAACCTGAAATCCTCTCCAACACACACACACACAGAAAAATCCAGAGCATGTGG
AGCTTTTATTGTGAAAAAGACAGTTATTTAGGACCATATGGACGTGTGCGACTTTTTCTG
TTTAGTCCAAGCTTGTGTTTTTCTGATAATGTCTCTGTACGCATGCAGGATTATCCATGA
AGATGGCTTTTCTGGGGATGATGTGAAGCAGTATAAGCCTGTGGTCTACAGCAACACCAT
CCAGAGCTTGGCAGCCATTCTTCGAGCCATGGACTCACTGGGCATAGAGTTTGGAGACAA
AGACCGAAAAGTTAGTGTTACCTTTACCTTTAGTGCCAAAGCAGGTCTGTGTTGGTATAA
ATCGCAGTGTCTGTGTGGGTCATGATGTCTACTTGATGTCCCTGAGGGGACTGGATAATA
GTAAATCTGTTTTAAGAAATCAGTCTTGGAAAGATTTGACTTTGTGATTGGTTTGTAGTG
TCCATTTCaataaattattgtataatggtttagaatgataaacttat
>NODE_150_length_382_cov_4.981676
AGGACAGAGGTATTAACAAGCATGGCCATCAACAGTCATACATGAAAATGGTTTCAAATA
GCAAGGAAACTTAAATGGACGAACACAGTTTTAAAGCTTTAAAAAAGGGGGATATCTCTT
TCTCTCATTAAATCATAAGTCACCAGTACATACGATCCTTTGGCCAACCTCTTCATTCAC
TAACACTGAAGGATGGAACGGATGGAGCCAAAAAGCGTGCAGTTGGGGGGAATTTATGAA
AACCTCGTTCCCTACCCCCTAAATTTTTACACTTTCGATCCCATATACGTTGTAACCTTC
CTTATAAGTTGCAAAATTCTGTGAATTCTGCGAGGAAGTTGGGTTAATATTCTGTGCATT
CTTTGCCACCTTCATTCGTTTCGCCTCGGCTCGGGACTTGTAACAGAACTCAATCAAGGC
CACCAGCATGGCCAAACCGAGTCCTCCGACCAGAATGTAGAAGACCCCAGCCACGTTGCT
CAGGCTGAGGGCACTCGTCTTCTCCTGCGAAGTGCACACGAGACGGGGGTCAGCGGCGGG
GCAAAg
>NODE_151_length_344_cov_3.973837
CATCACTTTGTCACCTTGATGCCAAGAACAGATATGCCCAGTTTTTTTTTCTTTTTTCTT
TTAGGCTGAGCACATCACCAGCACAGTGGGAATGCATTATTCAAATAGATCTTTGTTACT
CCTCCAAGATGATTGTGGCACAATCAGCCATGAAATAAGTTTGCTGTTTTAAAAGTGTTA
TTCTCCCTCCAGGTCTCTCAGGTGTAGCTTTGTATTCAGGTCGGCTTGCCTGCGCCAAAA
ATCAATCTCAATCAAAGGTGGCGAGGAGTTTATCATAAATTATCATGAAAAGGGTTCCCA
CTCAGTAGATGCTTAATTACAATCTCATTTGAATAAGTTTGCATATTAATGAGTTTGGAA
TGAAAATGGTTTGTGGGGTTTGTGATGGGGGGCTGCAGGGTAACCCACGGCGATAATGAC
GGTCCTTTAAAATGTATGCGATATTATTGCTGGTGGAGAGCCGCACACTTGTCTCTCACA
CACATGTACGCACATACgcgtgcacata
>NODE_152_length_463_cov_3.963283
TCAACTGTGCAATTCTATAACTTGTACAGTGGTTTTATAATGATGTTTTAAAATGTAATA
AGTATTTCACTTTCTTTACAGTTTAGATTTTCTTGTAAACAGGGAACAAAGGCAATAGTG
ATTTTAGGGTTAGTTGAGCCCAATTGTGACATGAGGTAGCGAATTAGCAGGACGTGAAGC
ACCATAGGAACTCCTAACCTCTTGATAGGCGCCTCACAATCAAAGTCATTAGCCAGTGTA
ATAAAGGGCCTGAGATACAGCCATTCTTCAACAGCCTAACTCTTTTATAACCAACAGATT
AAAGTTGATTGGATTAAAATGACATTCTGCCCGTCTGACCTTGGCAGCAGCAGTTAAGTT
CACCCAAATTAAATTTCTCCGTAATAAAGATGATTCATTTGTTGCCTGACGTAGTAAATA
TAAAACAGAAAGAAAAAGGAGAAAAGATTAAGTGACACACGTCAGTGCACACATGCACAA
ATGCACACTTGTGCACACACATATACATGCATACGATGACATGAATACACCCTTGCGTGC
ACTCACACAGCATTGTTGGAGCTGCCAagcacctgggtgcacatgcaaaaccacagagac
acccgtctgagttaacctaaaacttaa
>NODE_153_length_522_cov_7.022988
GCTTTGGAACGAAATCCATCTGGTTTGACTAAAATAATCAAAAATAAATTCCTTAGTCAT
ATCTCTGATTTGCTGCCATGAGTGAACAATATCTTTACCGTCTCTCAGTTCTCAAACTTT
TTAAATGTCCTGGAGGAGTTCTTGTTCGAGTCCCAAACCTACTGAGATCTCTAATGAAGG
CTTTACCTTCCAGGCAAGCATATTTCTCCAAATGACAGTAATTTACATATGATGTATTTA
GAGAAGAAGAGGGCAGGCTAATTCTATTTGGAGATTTTCCTTTGTTTTAGGAGTCATTAG
CAGCTAGCTCAAATCTAATTTTTACAATTTCATCAGGCCATCTTGGAAAGCCTCTGTGAG
CTCATCAGAGAGGAGCATTTATTGCTAAGTGTTCTCTATTGCATTAGCACACAATAAAGC
GGCCAGGGACTGCTACAGACGTTTATGTGGAATCCAGTTAACACTCTGCCAATTCGTTTT
TTATTGGGACACAATCAATTTTTATTCATTTTAAAGCCAGAATGCTTTCTTTCATTGTGT
GCCTACCCCAGCTTATTATGCCCTAAACTAATTACTCAGTTGTTTTCACAAAATGCTAAT
GTTTATGTTAAAGATTTCCTCTTTGAAATGCAGCCCTGACGTGCTTATGCATACACTTTC
CCctatgctttaaacacagaaataat
>NODE_154_length_362_cov_5.453039
AATATCAGTCCTCTCATTGTCAGAAGTGCGAGTGTCATCCATTGTGCACTTATTAAAAAG
CTGGGTGGAGGGGAAGGAGCGAACGGCGCTTAATTTCAGCAGCCCAAAGTGTCTGGTAAT
CTGCCCATGGATGGAGCTGGAAAAGGCTGTAACTCATGTTTAAGTGTTGGGGCCGTGTCA
TTGCAGGTTCACAGTCATGCATTTCTGTGTTGACACCCATCGGGGCAGGGGATATTTGGC
AGTCAGGAGTAATTTAACTTAATTAATGGGATGCATATTTGATGGAGGAATAAAATATCC
CGGCTCAGCAAAGTGGAAAAGGGGAAAGATTTAGTGGGAGTTAAAGGTGGAGGGGAGAGT
AATTTGTGCATTCAGTTACCGGCTGCTTGAGAGACAGAGAGGGAGAGAGCAAAGGAGATG
AGAGAGAGGGAGAGAGGGAGAAAGAGAGAGAGTGCGTCAAGGCTGATAAAGATGGCAACC
GGGAGAGAGGAGGAAGCGGAGGGGAGgatgagagatggatggttga
>NODE_155_length_344_cov_4.979651
GAACCTGTAGAGCGCTTTTTCAAAAGCGTCATCTCATGGACGCACTTGAAAATGAAAAGA
AGCCTCTCTTTTTTTTCCCTCCTCGCTCCCTCTCTCCTCTCTCTGCGCTCCTCAATTAAC
AGAATCGTTTCCTTTCAACTAAAATGAATGTTATTGAAACCAATTAGCATGGACTGGAAA
ATCTCTCGTTAATGAGGGGAGTGTGGGTGAGTAAACAGGAATGAAAAGATGAAATTAGAG
AAGAGGCTCTTCTTGTTGGCCTGGAATAATGACATGCTTAGTCGCCTAATTGTCTGGTGA
AAAGCACCGCTGCGATAGTAACAGATTGCGGTGTTCATTAGGCAGCAATGGGCCACCTGC
TGCTGGGGCGGCGAGCCCGCAGTCCCCGTACACGTGTTTATCCCAGGGGGCACTTTTTTT
TGGACACGACGCTCACTATGAAAAGCAAATGAGCTTGCCAATATGCTGCAATGTTGTGTC
CTTATTGCCAAGGCACAGAAGCAtgata
>NODE_156_length_366_cov_6.229508
TTAATTTCCTCCCCTATTCTCTTCCACAGGAGAGCTGATCACCACTGCTTGTGAGCTGGG
GGTAAGTATTAGCTGTATTGTTTAATCAATTCACTCATTAACTCTTATAAGCATTAAGGA
AGTTTAATTAAGCATGGGCAGAAAGCAGATTAATTTACTTTCAGTCCACAGGTTTTTTCC
CCTTCTTTTCTATACACTTATTTTACTAAGTTGCAAGTAGAGAATGCTATAATTTGCAAC
CCGTTTTTCAAATCCAATTAAAGTCAATGGTAAGGCGATGGCTTTTGTAGGCTTTGCCTT
ATGTACGGTATAAGGCTTATTATATCCACCCCTCTTTTTTGTGTGTGTGTGTAAGCCGCG
AAGAATGAACTAAATCGGGTTAACAGTTATAATAAGTTTTATTATTTAATAAAGTTTATT
ACGCCGCTGTGATCCTTTTAGGGAGGCTGTGTCGGTGTCACTATGCCAGTAATCCTGCCG
TTAGTGCTGCAGTCCGTGTGGCCTGCCTGTCTGCCTTTCAGGCCTCCCCa
>NODE_157_length_356_cov_7.988764
TGTTTTTGCGATTCAGTTGTACAGTAATGTCTTGATATAGGCACAATGCACTGTACATGA
CATCTGGTGAAACACTTTAACAAGAACAAGCGTTCGGAAAAAGACAAAGAGACATCCTAC
TCAGTCCTGGCTGCCTCAATCTCTGCCTGTTTATGATGAAGGGCTCTTTTTGGTGTGAGA
GTGAAAGAGACAGGCTGGGCTGGCTGTCATGTCATAAAGGATGCAGTCAGAGAGAGCAGA
CATGATTTCATGGCTAATGATTCCTGCACTAATATCAGTGTGGGCTGCAGAGGGGATAAC
CAAGTTGAGCTGTCTTAGCTCAAATGATTCAATTAGGCCAGCTGTCCCTATTTGTCATGG
CTCAACTGGCTTCTAGATTACCTTTCCAGAGTGCATACGTGCCTCTGCATTGAACTTACC
AGCTCAACAGTTTCACGGGGAAAAAAGAGAAAGAAAAGCAAGACAAATAGAGAGAGAAAG
AAAAGAGCGGTGGAGGGGAAGAAATGAaacaaagaatgca
>NODE_158_length_401_cov_3.650873
ATGATGAGGTTAAAACTGCGATCATTTTAATTTAATCAGGGACTGCTTCCACTGCTGTGC
GTCAGTGCGCACGAACAGAAAAGAGCTGCGCAACCAGCACCAATTACGCACAAGTAAAAT
ATTTTATTTATTTATTTAATTTTTTTTAAAAAGTTGTAATTTTTATTTCTGCAATTTAAA
AAAAAGGGAGGAAAATTGTTCCGACACGAATAAATAAAAGCACACAAACACACAATGCTT
CTTTTGGAAAACTGATGTATTTGATTATTAGAGTAAAGAATTACAGTATCTTAGTTGTTA
GTAGGTATTAAAGTGTAGAGAAACTGGACCCATAAAGATCTTCCAACTTTCCAAGAAAGT
GCATGTAACAGTCCGAAGGTTGTCAAACCCGATATATATTTATATTTATAAAAACACTAT
CATTTCGTCCCCTGGCCATGATGGACTTCTTGTGTGAGCTATATGTACATTTTCTTTGCG
AGGGAGTTTGTATTTCCACATCTGAACGTATTTACAGAAGCTTCAACACATAACTTTGCA
CTTGATGTCAGTGAGGATGCTGGGa
>NODE_159_length_410_cov_5.021951
TACCCCCACACCACCGTGGCAGGAATCCTTTGTCAGAGGTGTTCATCTGGAACAACTTTG
CCACACTTGTTTTCATGTTCTTTTAGATTACAGGGCAGCTGGCCCCAGCTTTGAAGCTCC
CCTCTCCCTTTGTCTCTGTGCAATGCACTCTGGTAATTAACTTTGTCCTTCTTTTATTTG
TTCCAGTCACTCGCAGTCCACTCTTCTGAGCATCTTCTCCCTGGAGTACCAGGTTAGAAG
TTTTCTTCCTTTGTGAGCCCTGACAGGTGCCTAATTGAATGATGAATGTCCCTTTATTTC
TTTGTAATTGAACTGCCAGCTTTCTGATTGGTTTGGAGGATGCCCCCCCACCAGACCCCC
CGTTTATTTCACCACCCCACCTCCACCCCTTCCTCCTCGTCACGTTCACGTTGAGGGCCT
TTGCCTGCCTGAGCCTCAGTGGATGTCTGCCAAGCCTTCCCATCCATCTGTCTAATAACA
TCTAGCCCCTGCTTATTTGGTGGACCTGTAATAAATTATGCTAAACCATTATTATTCTGA
CAATAATAATTTCCCCGTGTAGTGCGGCTGCGTg
>NODE_161_length_392_cov_4.551021
GGAAGCTTTACCCGCTGTAATTCTAAATCTTCCCAACAAGTGCCTTTGTTGTAGAGAAAT
TAATGAAAACAAGATTGTCTTTCATAGGAGCTGATCTAACAGCGCGACAGCCAGCTGCTC
TTCTTTGGGAATAAAAACAGTCAGCATTAAACACAGCTCACACAAAATACTTTTTTTTCC
ACCACTCGTGTGGAAAACAAATCAGGCGGCAGGCGCAGTGGCCATCTGTTTTGTTATTTG
ATATGTGTGAATACATGTTGTAATGACTTTGTTTGTGAATCACTCTGCGCGGCAGAACAC
ACGAGAGCTCTCGAAGTGCTGGAGTGTTCAAAGCTAATCATATAATTGGACACAATAGTC
GATGACAAATGGAGACGCTTGGAGCCAGCCAGCTGGGGAAGTGAATATGTAATCATTGTA
AAATCATATCATTTTTGCATATTTGAAGACAGCTTAATAGAGTTTGCGTGTCAGCACACT
ATCAAATGATGATCAGAGACAGTGTTGCCGTATTTGTTTTCCGAAGCGCGCTTTGTTGGA
CTATTtatctctatcg
>NODE_162_length_502_cov_5.878486
CATACGGGTTGATTTGTACTCTATCTACACAAAGCTGTTGTAGACGAAACAAATGCAAGC
TGAGAGAGAAGTTGTCCTACTTCTCTCAATACTTTTCACTACAGTCTACTTCAGCTTTGT
GTAGATAGAGTACAAATCAACCCGTATGTGTCGCTCCACTCATTACTTTTGATCTTTGTT
TTTTTTTAAAGACAAGAGAGAAAACAACAGTAACAACTTTGTCCTCCTCTTCTTTCTTTT
TCTCTCTCTCCCTCTCTCTCTTTCTTTCTTTGTCTGTGTTTGCAGGGCCTGTTCATCTTT
CTGATATATGGGGTGTACAACACAGAGGTAAGTCTGCATTGTGTCTCAAGGCTGTCGGAG
TGAATGAGAGAAATGACAAGTTTCTGATGGGCTCCTTGCTTAAAAGCTGTGTGGGTGGGG
TGTGACAGTACGAGTGTGTATGTGTGTGAATGTGTGTCTGTGGAGGGGGTGAGGGATGGG
AAGGAGGGGAGGGGACATCGTTTCCACGCGAGCGTCCCACTGCCCTTCATGCTTGGACTA
ACTTATATGCATCCTAGTCCGACCATTTAACACTGACACGCTGCGGTTCTCAGCCACTCA
TTCCTCACCCACATTGGCTAATATTTCACTGCCTCTTTAAGTTTttaaactcacggcctt
ccattt
>NODE_163_length_352_cov_3.971591
GATTTTGCTGTCTCCAGGCTGTTGAGAGTGTGTATACTTGTGTGAGTGTGTGTGTATAAA
AGGGATTAAGGCCTCGCTCAGCTAAGATACCATCAGCCATCAACCCTGCTAGTCCGCTTC
GGGCTTTCCCGGCTGCCGCATTGTCTATTCTGCTCCGCTATGTGAAAAATGTTGAATATC
AACAATGGCTTTCAGTGGTGTATTGTTGAGTTTTTGTATGAACTAATCTTGCCTCAGTGA
AAGAGACCTAGGGCTTGGACAAAACGTCTAGAGCCACAGCATTCCTAGCTGGCTCTCCCC
TTGAACACTGAGCAGAAGGCTGGGGCTAAGGGAGGCAGAGTAGAGGGAAAGGCAGGCTGG
AGGAGAGGCAGGGAGAGGGAAGAGCTGAGGCCGGGGTAGGAGCTCCAAGGCTGTGGGTTA
GGAGGATGACAAGCCAGGGGGTGATTTGGGAGGGAGAAAGTCTGAAGGTGGGAGGGCGgg
gtggaaaggtgagggaaaggtgaggaagatggaggc
>NODE_164_length_475_cov_4.090526
ACTATCACGGCTTAAATATTTGAATCTTTTGAGCTCCTTACACTTAATCAACTAAACCCA
GCTGCCAATACTGACTTCGCTTTGGCTTCAATATGCTTTCCATTCCACTAATGGCAGCAC
TATAATGAGTTATAAGGGAGACATTTGCCTTTACTATTAAACAGCTTCTCTTCAGTGCTA
CACCTGAGCTGTGACATTGTTATATTCCTTCTTTTTATCTTCGTAAAATGTGTCTAGGTT
CATAAGTTCACTCAGAAAGAGAAGCTAACGCGCAGAGGTGGTGCAAACCCCTGCAGAAAG
ATGCCTCTCTGCCTCTCACTGGCATTTGCATATTAGAGTGTTTTCTGGGGAAAATGAGCT
GTAGAAATTAATTCAGGATTAATTGGTGCCTTTATCTCGTTAGGACAATCTAATTTAGGG
GATGATGGAATTGTTTAGACTCCCTTTTGCATAATTGGATTGCGGTGAATGGCTGTCATT
ACCGTCTTTTTAGCATCGTCTGTGGGCCCCCTCTCTCTCTTGCAGGCCCCAGCCTCATAA
AGAGCGATCATGTGTTACACCAGTGTTTTGCTAACCCCTGGAACACACCGACCATGCTGC
AAAAGGCAAGCATGTGGCTAACTGTGCAACAGTGATTAA
>NODE_165_length_377_cov_5.188329
CCTCCACTCTCTCCTCCAACCCAGCCCTTTCCCAGCCCTCTTCCAGTTTAATTACTCTTG
ATTATTCCCGATTCCGTCTTGTCTGAGAGATGTTCACCTCCGAAACAAAGACACACTCAC
ACAAGGCACAGAAAAGCGGAAAGAAGAGAGACAAAACATTCACCAGATATCAAATTTGCA
TGAAAATAAGCCACACTGTTCAGCCGGCAAAAAGTGGATTGAAATGAGGACTTGCCAAGA
GCGTGGTGGTATAATTAGCATTTGACCAAACAAACGAGCTTCAACAGAGCTATAATTAAG
CAGGCCTGTAATTAAGTGTATGCCCTTTATCATAATGATCGTGGTTAAAATGGTGTGATG
GCTGCCAGTTGATTATTAATGGTGTAACCCCGTCCTGCATGCATCCTGCACTGGAATCAA
GGTGTCACGACTGTCAGGCTAGAGAGCAGCCCTTTGTTTATAAAATACATTAGGGCCCAA
ATTAACACAGGGTGACAAGAGACACAAAGCCTCTCGTTTCCAGACTGAAGGGAAAACTGC
A
>NODE_166_length_404_cov_7.059406
AGAGTGCTCATACGCTCAAAGGAGGGGAAGATGAATGTTTTTGCCCCGCTTTCCTTTATC
ACTGAGGGCTGAATTGTGCATCTTTTGCGAGTGTGTTTGTGCGTGGCAGGCGAGAAAACC
CAGACTGTCTGCTGAGCTGTATCTGCGTCTCCAGCAGGGCAGCTGATTTGGTTTGTGAAG
TATGTTAATAATCAAATGATCAACAAATAACAGATGTATTAGTTCATGCAGCTTGAAATG
TCAAGGAGGCTAAAAGCGGAAATCTAATACAGAAAGCCCAGTTGCATTGTATTATTTTCT
GTGACAAACCCTCCGGTCCAAATTACGTAGAGCCTCCTACAGTGAGTAATCTTTACAGAA
AACGGCGCCAATATTTTGTAATTAAGCTGCAGTAAGACAACGAGCGCTGCCACAGATGGA
AGTTGCAGAACTCGTATCACTTTTGGTTTTTTTTTCTTCTCTCTATGTGGAGGTGGATGG
GGGAAGTTAAAAAAAAAAAAATGCCCCGTGATTGAAAAGGAAAGTAATAAATGAATACTT
GACTTATTGAATTACTCACTCCGTCTCg
>NODE_167_length_361_cov_5.930748
CTGTCCCACAGCTCGCCGCATCACCCCCAGAGCAGCGCTTCGCCTCCCAGTAAGATGCCA
GGTGGTGTTGCTCTGCATGCATGAACTATACGCTGATGTCAGGGCGCCTAAATATAAGAA
AGTAGCTCAAAAGTTGCATGGTGTAGTTGTGCTCGGAGTGAAACTGCCGTCAGAAGAGGG
GCCGAGGCCGAGTTGATGTGATCAGAGAGCCGAGAGAGAGAGGGGACAAGTGATCAATGA
GCGTGAGTGAGTGAGCTGAGCAAATGCCATTGTTATTCTGATCTTTGAAAACACACTGAG
AACAATCCACATTGTACCTGCAATCTCCACTCCAAAGTCAGCATGGAGAGGCATGACACA
AAGGGCAGCAATCCTGTGACAGGCAAGGGTCAGGCCAGGGTCAGGGAGGTGGAGGTGGGA
GGTGGTAGCATTGGTGGTGGTGGTGGTGGGGGGGCAGACTGATCCAGATCGCCCCCATGT
AACGCTGTCATTTCCACATTTCCTCCTCCTCCTCCTCCCCGTGCt
>NODE_169_length_340_cov_6.838235
CACACGCACACACACACACACACAAAAGCATTTCCTTCCCTCTGAATTTCTCCTTGAATT
ATATGCCATCACTAGTGTGTGTGATTGCGGAATATTAAATTAAAGTGGGATAAGTCCGCA
CCGAGGCGGGCTGCGTCCAATCCGCAACTCATTTCCCCTGTTGTAGCACCGCATCACTGC
GCTCCTCTCTTTTCAATGACAATGTGCCAAATCTGGGCATTTTGAAAACACTTTCCATAT
GCTATTATCGGATCGCTACTGAGCAAGAGAAAGACAGAAAAGAAGGAAAACGGAATGCTT
TATACCAAAGGTACCACGAGTCTACATTTTTATGTGTCTTCTCTTTCACTGGCTTATTAT
ACTTTATGCTTTTTTGGGGGAATTTAAAAGAGGTAAGAGGAGGTAAATTTGAAGTTTTTA
TAACGATTGTGTATTTATGGAGCGTCGCTGGATGGCTTTAGGGCTGAGTGTGAAAATGTC
GAGAGAGTTTATGTTGAGCATCTa
>NODE_170_length_495_cov_7.783838
ATGTTCTTTTCCCTTATTTAAGAAAAGAAAACAAAATGAACATTGCACTAATATGTCAGT
GTTCATACAGCAGCACGGTATATAAGACAGTTCAGAAGGAGCCTAAATCTCAGCTGAATC
CCATGGACTCAAGAATGCAGCTGCGTGCACAGCAGTCCAACAGCCCCACACACAGCGGAA
AGGATATGAACATAGCATATGCAAGACAGTCTGAACATTTCAAAGTTTCTGCACAAGATG
TCCAAATGTTTTCTCTGGCTATATCTTCAGAGGCTAAACTGTGATTAATAGCAGTGAAAG
AAGCCTTTGAAGCAGGATTGGTGACATCAAAGTCCTAATCCATGGGTGGCAGGATTTTTA
TAATGAGTGGGAAGTATCTTAACACATTTCAAAGGGTTTACTCCATGAATAAACAATAGC
TGCACAGATGTGCCACACACACCTTTAGAAAAATACGTCTGCAGACACAGGAGGCAGCAT
TACCCAAGCAGCCGTGTATGGCAAGGAGGAAAACCTTTGTAAGTTTTCTAAGATAAAGCT
AAAGTGACAGGCCAACAATTGTTCTAGATTTTCTACCGCACACAGACGAACTTCCAAAAT
GCAAATATGCAGTCGACGTCTGCAATATAATTTCAAGACTCACGTCAgttgttgaggac
>NODE_171_length_354_cov_4.406780
AGCACATTTTGACCTTCCAGACAGCTAGTTGACAGGGTTCTGCTCTAGCAATGCAGGATT
CAAACCAACTCTGATCCATAACAAATTTCCTTCCTGGCGTGGAGGGGCCTGATAGGTTTG
TGAAAAAAGCGTCAAAAGCTAATGGCAACTCGCACGGCCGCACACTTACCTCCACAACAA
AGGCCCCCATTCACTGTTGTCATGGTGCAGGCGCCAGAGCGAATGAACTCTTCATGCTCC
ATCAACAATTTAGTTAATTAGCTCATTTGTAATTGGCCGGCTTTGTTGCCTGGATGTTAG
TGGGGGGACATCAAAGGAAGAAGGTGTTTGCAGCACTGCCGATTACAGGTTATCACATTG
CCACTCACTGAGAGTCTCTCTCTCTCTCTCTCTCTCTCTCTCTCTCTCTCTCTTCCTCCC
TCTCTCACTCTCTCTCTCTTTCCCTGGTTCCCTGCTCTCACACAGAGAAGAAAAGaaagg
gaaagctttaatttgaatattctaattagatttgtaat
>NODE_172_length_496_cov_6.058468
GATATATCTCTCCCCCGTGCCTCCCCTGTTCTTCCATTCTATTGCTCTCCCTGTCTGTTT
CTCCCTGTGTCTAACAAACACACACACACACACACACACTGCAACATGCATACAACCAGA
CATGCACAACCCCTCTTAAAACTGGTTCTCCCCCCATAGCAATTTTGTCAGAAGTTGACA
ATGTCTTGATTTAGTTGTCTGGCTGTTCCGGCCAGTTTTCCCTGCTGCGCTAATGTGAAC
AGGACATCCCGCTGGGCACCAAAGAATACCACTTCACGGCAGCCGCATAGCTGGCAGCTT
TTATTTATGGCGCTACCGAAATGAATGGGTATTAGTGTCCAAACATTTCACCATGCTCCT
GCAGCCACACACAAAAGCCACTGATTTCCAGCAAATCTGCACTTATTTTATTCAAGAAGA
CTAAAGCTAGGGAGAGGGGAGAGAGACAGACAGACAGAAAGAGAGGGAGAGAGAAAACAT
TTATAATGACTTAAAAGACCTCAAAAGAAGAATGGGAATTGCGTTTGAAAAGGATTTACG
AGACAGAAATCGAAAAAGAAAAAAATGGCCCCTCTATTTCACTGCATTTTTGTCAGAGTT
GAAAATGGAAAATATCTATATCCCTAAAATGACTCAACTTTAAGTGCTTATATTCACACa
>NODE_173_length_453_cov_3.821192
CAGACATAGTTCGCAATCAAATACAAGTTAATTTAATGGGATATCATTTTGGCAAAGCAA
CAATGTTTTTGGTCCTAAATCTGAAAGTGCTCTTGCAGTGACACATACAGCTATCTATGG
GTTGGCATGAATCACTATGCAAGTGGGGTGGGGGGTCCACCCGGGTTGGCACAGCACACT
GGGCCTGTCAGAAAAAGCGGGAGGGGTGCACATTCTTCACCTCCCCCAGAATGGCACCTT
CCGAAGCGGATCCCCTGTCTACCCATTCCCCAGGCCCCAGATAAGAAGCTCATCCGTCAT
CCACTGGGGCCGCATTAAATTTTAACTCTGGTTACCGAGTGTGGCCATTCAAACTTTTAT
CTCAAACCTTCTTTATCTTCTTTTCATTAAGTTCTCAAGCACTAATAGCCCTGCGAGTCT
CCGCCGGGGTAAGGATGATGTTCTGAATAATGAAAGCTCATTATTTCTCCACAGAATGCT
TGTTAATTCAAATGATGATATTAAAACTATAGTAGCCCTCAGCAGTCGGGTGATTTCTAG
CATACTTTATCATGTATCAATATATACTCTGTTTGTCAAAACTGCCCCGAGCCTGGGCTG
ACATTCTCctcccgagg
>NODE_174_length_449_cov_4.881960
TCTGTATGGAGCTGAGGATAAAGTGTTCACACAACAACCAGACATGATACACTGCACTTA
ACCTTTGCTCTGATTTCAAACTATGCCACAAAAACCTGCACATTGGCAGCGGACTCTATA
ATCCTAAAATCGGGGAGCAAAAAAGCAAAAGTAGTCGTACATTCGACTATAAGAAGTAAA
CCTACACCAATTTCTGTGTGCTCTATGGTGTGCTTTTTTTCCCTCCTCCTCCTCCTACCC
CTCCCCATGGCTGAGTGAAATGGAATTGCCTCTCACATTCAAAGACAGCTCTAGGAAGGT
GATAATAGAGCTACTCCCTGCTGTCTGCAGGCAGGAAATAGGAAAGTGGCATATGGGGCC
AGGAACCAAATAGAGAGGAAATGTGACCAGGCAAGGGAAGGAACTAAAGGAAAGGTTAAT
GATCAGTTCTGAATTCTACAGGGAAGAGAACTATGTTCCAAGTTGAGAGGAAAAATAAAT
CTGACTTGATTTATGTCTCCACCACTCACGTCTCGGCTGTCACAAACAAACACATGGAGA
CTAGTGTATTTCCTTgacaaactttgccaatggtgaggctcataggtaaaataaatatag
tgatcaatttgtt
>NODE_175_length_386_cov_4.365285
GTAAAGTCACAGTGGCGGTGATGAGATCAAAGGCAGAGAGTCCCCCATTGGGTCCAATTA
GAACTATAGCATTGTACAGGGAAGTGGTGGCAGGGGGGAGAGAGGGGAGTGGGTGGTTGG
GGGAGAGGAGGGAAAAAAATGTTGAGTTATGATATTCATAATCTATGCAGAGAGGCCTTT
CCAGTACAGGTCTTCTCCCCATAGCTGTGATCTTTTCAATTTACATCAAGGGAAGATGGT
CGGGGATGAAAGCAGGGCATCCAAGGCGCACAGCCCACAGAGGGCAGACATGGGGCCTCA
TTAAGGCCCAGCCCAGCCAGCCCCAAACAGGGTTTGAAGTGCGTCACATAAAGAGCATGG
GGTCAAAGGTCAGACATAGAACAGATCTCCATTTAACTCTCCAGCTGGAGATGGTAATTA
GCAGGTGCAATGATGATCCCTGCCTGACTGTAAGGGATGATACCACTATAGGTGACACCA
GGCATCTGTGTGAATGTGTGTGGgcacccgagaacgtcttcgcacagatgcctggtgtca
cctatagtgg
>NODE_176_length_348_cov_9.747127
TTCCTGCTGGGGAGAAAGAGACAGAGCGTGTGGAGTAGACAAAGAGGAGAAAGAGCATGG
GGGGAAGAAAGAGAGTGGGAGGACAGAGAGACACAGAGAGAGAGACAGAGAGAGGAGAGG
ATAGAATGAATGCTAACAGGGAGCCCAAACCCAGTACTGAGGCTTTATCCTTCACAGGCG
GAGGAGCAACAATCGCAAACACATTTTCTCTCGCCCTGGCCCTAAGAGAGATAAAAAAGC
AATTTGTATTCTATTCCTATTCAGCGTCGCTTGGCCTGTTTCTCTGCCTGCATATTTGTA
AACACAGCTTTGTCAGAGCAGCTTAATCTTCCCAACACAAACACAGACTACAGGAAGGAG
GGGCGAGAAAGGGCGAGCAGGGAAGAACAGTGATGAGGGGGGATAGGGTAAAGGACGAGT
AAGAGAGGGACGAGCAGGGTGAAAAGGGTAAGAGGGCGAGCATGGGAGGGGAGGTCTGAG
GAGCAACGGAGGGTCAGATGAGAAATCGGTCa
>NODE_177_length_469_cov_4.155650
AATATTCGCCGTACTCTGTTTTCCTGTATGGAAGGAGCGCAGTGTCAGCTGCCCTAAGAC
AGAGTGACACAGGAAAGGACAGAAATACTATTAGATGAAGTATCAGATGACTTGGGGTAT
GAGGAGTGGAACGGGGTAGCACTGCCTATCCCTCCTTTATTGCTCAGGTTATTATCACAA
CTGCTGGGGAATTGTCGAGACGGGGAGATAGGAGTGGCAACGATCCATCCGGGACTCGTT
CATCACCACGCGCCGCAGCCCCCCGAATAGAAATTACATCTGCATCTGAATTAGTAACAT
TATTCGCCAATTTGGCTCAGAGTGAACATTGTTCCATTGAAGGTGGAATTAAATTAGAAA
ATGAGTGAGTCTTTAATTTTCAGATTATAAATCAGGGAATATAATTCACCTCCTTGTACC
TTAAGGGCAATCACATTATCCTAAGCGACATTTTATCCTCAGCCCCGCCAAGTGATCTCA
TCATGATACACAGACACACACCAATCACGCTTCCTGGGGAAGTAAGAAATACATCTTCTC
CTCCAGAATTAGACGTAAAATATGAGTGTCTCCTCCTGCATGAGAGCTTATTTTACATGA
AATTTGATGGCCCTTCTGAACTCACAAACAGTa
>NODE_178_length_353_cov_5.637394
ATTAGGTATGAAGCCTCTTTGCATGAGATCAGTTTTGAAAACTATAAATTTTACCCAGCC
GAAAATTGTCTGGCAATTAAAGCGTATTGTGTGTAATAAGCAGTGTCTCTATTGGGTGTT
TAGCTTTATCGAGCCTGTCTGGAGATGGAACTCATACCTGCTGCTCTGTGAATTGCAGCA
CATAAAAGATGGACTGAATATGTTCCCGGGGAATATTGCCCTCTCCAAAAGACCAATCCG
TCTTGCTTAGGGAGGCAATCTTAGGTGCGGTAGATAAACTAATATTTGTGTATAACCTCA
GTCAGACAATACAAATGATCGGATGATTTTTCATCTCCTTATGCATACAGGGAAATATGA
AAAATTGAGGTTTAGGAATATTTGCAGGGTCTGCGAGGCGGCTGGCTGGGCCGCTGAGTG
CCCTGGGCCACGCTCCTCACCAACGACTGCAGAGTGAAGAGTGATGAGAATATTATACCC
GTCTGTTTCCCGTCACTCTTCACTCTGCAGTCGTTGg
>NODE_179_length_394_cov_4.137056
CACATACACTTACACACATCCATAACACATGTTCAGAGTAGACCAAGGATGCACACACGC
AGACACACAGCTGCATACACACTAACATCTAATGGCTAGTCAGTGACACTGAGGTCTTAG
CCCCTGTCTGCCAGTCCTCATTTGTTTCCCAGCCCCTCCTATGTGTGTGTAGCAGTAGCA
CTTGCTACTGGGTGTCTTGTTACTCCTCAGAAGGTCTATTGATTTAACTCTTGCCACAAT
CTATAACACTATTGTCTTGCCTTAAGTGTCTCATCTGTACAATTCACTGGCAGGAGTCTA
TACATCAAAAACCCCGCCTGCTTAAGGATATTGGTATTCTGCAACATGCTGGGAATACTT
TTTTTTTCTCTGTGAATTTCACATTTCTTGCACACTCAACCTTACTTTTTTAAAGCGTAG
ATGCTTGCAGCTAGGCATAACACAGCCTGGTACAGGTTTATTTTTACTCCTGTTGTGTTT
ATGAAGTCAATATTTTATTTCACAATATCATATAGCAGTGGTGTAGAgcagaagttataa
taaacctgtaccaggctg
>NODE_180_length_337_cov_4.456973
GGCTTGTCCTGCATATTAAAGTGTGCCTATGATAGGAAGTGATGAGTTGTTAGTGGTTTA
TGACAATTTTCCTTTGAGTATCCCCTGAAACATGGGCCCCCACATCACAGCAGCTGGTAG
CTCAGCCCCTGACAAAGCTGTTAATGTTCTGCAAAGAATGTGCAAATTGCAGAAACGAGT
CCAAGTGTGGGCAGAAAACACTTCTGGTACTTAGAACCAGTGATGGAACAAATTTGGTCA
AATTGGTAAAGTGCCCAAAGGGAGGAGGGAGATGTTCCACGGAAAACCAATTCCAAGCTT
GGGTGAGCTCAGGATTGTTTGGAAACTCTCCAATCTGGGGGCCTGCATTGAATTGCGTGT
CAGGCAGAGACTGTTAAATAAGATTAGAATAAGGACCAAGAGAGCAGCACAGGTACCTCA
CAGGATGGCTGTGTAAtgttgaatcacagttactctttaacagccatacatcagctgcgg
cagcgttggaaaaatgtaaca
>NODE_181_length_383_cov_3.441253
GAGGCAGCGCAGAGTGTTCCGCGTCAAATAATGCAGATGCGCAGAATGTTCCGCGTCAAG
CTATGGAGAAGCGTAGAATGTTCAGTATTAGACAATGGAGGAGCATGGAATATTCAGTTT
GAAACAATGGAGGAGCATGGAATGTTCGGTGTCAAACAATGGATGATCATGGAATGTTCA
GCGTCCACCAATGAGGGATAGCAGAATGTTCAGTGTCAAACAATGGAGGAGTATGGAATG
TTCAGTGTCAAACAATGAGGGATTCCAGAATTTTCAGTGTCAAGCAATGGAGTAGCACAC
AGTGTTCAGCATCAAACAATGGAGGAGCATGGAATGTTCAGTGTCAAGCAATGAAGGATG
GCGGGATGTTCAGTGTCAAACAATGGAGGGGCGTGGAATGTTCAGTGCCAACCCATGAGG
GATGGTAGAATTTTGAGCGTCAAACAATGAGGGAGCACAGAATGTTCAGCGTCAATCAAT
GAGGGAGCGACAAGTGTTTAGCGTCAAACAATGGAGGAGCATAGAATGTTCAGGGTAAAa
caatgga
>NODE_182_length_419_cov_4.167065
TTGTTTGTGGAGCGAAAGAACCAAAGAGAGGGGGCAGATTACATTTCCAGCCAAAGCTCA
GGCCTGATCTCGTTTTTTACTCCCTCTGTCCAGGAAAAAAGCTCCCGACAAACAATAATG
TCAGCTGTAATTGATCGGAGGTCGCTGGCTGGGCCTGCAGTAAAAGCGCACTATTTAAGC
GACAATCGGCCCCGCGCTCTTCAGACGCTGGCTAATGAAGCTGTCTGTCTGGGCTATTTA
CCTTCTCTTAAATGGAAGGGGAGAGATGTACTGTAAGAGACAGGGCTGGAGAGGATCTGC
CTCTCGCTCCTGTGAAATAGGACCTGCACATGCCTCAGGAATGTATAATTGGTTGGCGCA
GCCAAAGCTGGGGATCCGGTGCTAATTAAATGACTTGTTTAAAGCCTATCTGTCTTTGTT
TGGGAGGCTCTGGGCTTCAGAACAATGCATTGTAAATGCTGTTGTCAAACAAACATTCCT
GGTTATCCTTTGATTTGAATTGAACaagacaaagggctgatttgctcactgctaagcctt
tggttttcatggtgttgagatatttttccctcttctgatctgt
>NODE_183_length_358_cov_5.148045
TGGAATTGCACACAAATACATGGAAAAATAAAACACTGTTGTGAGCTGCCACTTTAAGGA
AACAGTAACAGTAAAGTATAAAAAAAAAAACTTTAGCAGCAAAAACTAATAATTGCAAAG
CAGCCAATTAAATTGTGCGGGAGAGATGAAACCGCTCATATTTCCCCTGGTAATTTCATG
CTCTAAACTCGCTTCCGTGCGCACATAAAAAGAGGAGAGAAAATATCATTTCAGAAGCTG
ACAGAACTCATTGTTCGTGGAATTTTAAATTCAAAAAAGTTAATAAAGGCGAGTGCGAGA
TGAAGGGAATTTGCATTTCTCAGATTAACAGCATGTAGAGCAGCGGCGGCGCGCGCAGCC
TCAGGTCATCATTTAAGAAACCTTTGCATATTTTATTTAAGAGTGGCCCGGTTTGGAGCG
TAATAAGACAGACAGATAATGATTAGAAGGTCGGGCCTGCAGGGCACAGCCGGGCTGGGC
GCTGTAACGCTCTAATACCCAACACACACACGTACACACACa
>NODE_184_length_349_cov_3.140401
GCAGTGGAAAATCTTTCACATAATATATCCTTAAAAGCACATTACTGTGTCCCATACACC
GTTAAGAGTTAAGAACACAGTTAATATTTACAGTTGAAAAAAATGGGAGAAAAGGAAAGG
ATTTTGCCAGGGAATAAAACACCCCCACCCACGTATACACACTCACTCTCAGTGCAGCAG
TTGAACAATTGCTATTCACAATCCTATCCTTAATGCCTAAGACCAACATAAAAGAGGGGA
GTTTAAGAATATAGGGATAAGCCCTTTCAGCTTTTCTAAGTCTTAAGGCTGGTTTATGCT
CCATGAATACTGAGCATCGGCAGCCAGTGCTGTTGCCACTCTAAATAGATATTACAATGA
TTTGGGAACAATGCATTCGACTGATTCCCTCAGACACAAAAATACATATATGTGTATATA
TAGTGAATAGGAGGCAAACATTAGcgctccctgacaatacaagcatttttgatgtagaag
ggtagagcaagattaatgtctgagcgagacaaa
>NODE_185_length_382_cov_5.897906
TGTCACCATCTCACACACTCCACCAGATTTCTGAATCGGAACAATTCCCGACAATGTAAA
TAAAGAAACCACAGCTGACAAACACAGGTTTGTCTAGGCTTATTCATATGTTTTATTTGT
ATGTATTTGCACTTACCCTCGATTTGCCTTCTGCGTCCATTAAGTGTTCCACGTACGTTA
CCTCACCCACTACAAATCAGATTCCAGAGACGACACACACCAAGGGGAGAGAAGCCGAGA
GAACAATGGGGGTTTAGAGCAGAAACACAAGAAGGGCGGCCGGTGACAGTGAGCTCAGAC
TGCCAGTCCTGAGCCTTCCCCCAGCACCTCAGCAGCACAATATGGTACAGGTCTACAAAA
AGCAAGCTTGAGTCTTTTTTAACAAAAAGAAATAAAGACTTCTTAGCCTGTCCTTGTTGG
AACTCTCCCGAAACACCAAAAGCAATAGACTGAGGACAACAACTGTTGAAATGGCCGACA
GCCTTCCTATTTTGATATAATACCCTGAAACACCACCTTCTACCTGAagataattgacca
aataat
>NODE_186_length_335_cov_3.600000
ACTTGAGCAGCAGGAAAAGCTGGAAGTTTTCAGCTCTCTCCTGTTAAAACCTCTGGAAAG
GGAGGGCAGTGGGAAAAGAGAAAAAATCACAGGTATAGTAAGAAGAAAAAGTGTATCATT
ACATTGAGAGCCAGTCAGTAGTGATGCCAGTTGGCCAAAGTTAGCAGGAAGCTGTCCTAG
TAAATGGCAGCAGCTGCTCGCAGTTCGAGAGAGCATGTCCCAGTCAGAGGAGAAAAGCGA
TGGCATCTACATTAATACTACCTTAATGGCCCATCTGGCGCTCCGTAGGGTCCCTGGCTG
CGCCACCGACTCATAGGCGTTTGACAGGCAGTCTCCAGCGCACCAGACGCGCATGGCATG
CCAAATGGCTGGGAGACGCCTCCGTGGCGCACAGATCTGTCAAACTCTCTGACGCTGTAG
TCACACAGGCAAGGGAAGTTAAGGCAAGTTTTCACACGTGATtggttcttgacatggatg
gggagagggagggggcagg
>NODE_187_length_376_cov_4.994681
TTTCACCCCTCCTCCCTGCCTCTTTACCCATCCCCTCCCTATTTTTTCCTTCCTCCCCCC
CCTCCACCTCCCACTATCTCACCCTCTCTCGCTCGCTCTATCACTTTCTCACTAGATTAC
CCCATCTCTCCCTCTCTCTCCCAGCCTCACCTACTCGATATTCCAGCCTTGTTCTCCTGC
AGTCTCCAGCACAACTTTCTGACCCACTTCCTCTCTCCTCCCTGGCCCCCTGATCAAAGC
CTGCAGGACGGCATCGCCTTGGGCAGAGGAGAGGGAGCGCGAGATGGGGGGATGAAGGGA
TCCGAGCTGGGAGAAGAGAGGAAGAGACAGATAGAGAAAGGATAGAGCGGCACGGGAGAG
AGGGAACAGAGAGATCACAAGGACAGGAAGAGGAGCCAGGTGCCCTCTCAGCCCAAGGAC
AAAAGCTCTTCCTGGCTGATCACACACACACACACACACACACACACACACACTGAGTCC
TGTCAGCGCCGTCATTTCTGGTCGTGTATGttatgtgtgacgacagcgctgacattaatg
>NODE_188_length_581_cov_4.714286
AACAACCAACAACAAATCTGACATATTTACCATAACAGCCGTTCTGAACTTTGGTCTAAA
TGAAACACATCCATAAAATAAGTGTTTGTTCTGCACCGTCCTTTGAAGTTGGATTTGTTT
TTGCTCTTTAATGATTTCTTTCTTCTGATGATGATGGAAGCCGTGCTGACACCTTCTTTT
GCTTCATCAAGTTCCGCTGCACAATTACATGAATTTACTTTCAATAAATTACCATCTTTG
CATACATCAGTCAAATCATCCAGCTGAGGCATTCGCAAACAATATGCATTATTAATTTCA
TTGTCAGTGTTTATTTGGTTAACTTGTAACCGACTTGGACAGCCCATTGCCTTGATGATG
CATTTAAAAGCATCAGGGTCGGCTTTTTAAAAGGAAATCAGGGGATGACATGCTTCCACA
CACCACTTCGCTCCCTGCTGAGGCCACAGAGGGAAAAAGACTGAACTCCAGTGAAAGACC
AATCAAAAACTCAAAAGATGCGTCGTGAGCTGCTGTAGTCAAAACAACAGAATCAGGAAG
ATCATCCACATCACAGCGATTCTCAGTGAGCGGTTGTTAGCACTGATTGACTATATTTCA
ATTTAACAAGTTTCTGCTGTCGACAATAGTTAATTGAATGAATATATTGTATTCATGAAA
GGGGAAAAAAACAAAAACACGAGCAAAGAAGTTGAGTTgggaattatctctcattaagga
gtgaagagttcagtgatttcaaacg
>NODE_189_length_368_cov_4.122283
GTTTCCTAAGAAACAAACATCCAGGTCGTCAAGTATTACTACAGAAGGTACACTTCGAAA
GAGTAAATAAAGAAAAAAAACAAAACAAAAACACATGAAACGCCCAAATAAAAGACAAAA
GAACAAACAGCATAAAACCAAACTCAAAACTACTTCGGTTTTAGAGACAAATAAAGACAA
GGTCCAAACCTGGAACCACTTAGCGTGGCGTAGAGAAGCCAAGGCAGTTAGGCATTTCTG
CCTGTCCAGAACATCCGGGGGATCGTTGACTGAAAGCGTTTCTATTGGCAGGTGGAATAA
GAAGACAAGGTACAGTTTGACCAAGGGGAGTTCTGTCAGGCGGCCAGGGGGAACACAGGC
AGCCTTCCCAAACCACAGGCAGGAGGGGGAAGGGGAGGGGGACCCCTCCACTGGAGAACC
ACCAAACGCTATCAACCTCCCAATTAATATGGTTTTGCACGACCCGGCACCCAACAATTA
CTTAAAACTTAAACcacaccagaaaaactgtattgtggagtgtgttataacg
>NODE_190_length_411_cov_4.450122
TGTCACTCGAGTCATAAGTCAGTGTTTGAGGCTAATCACAGCTAACTCCTCAAAACCTTG
CCAGCCCTCACCGCAAGCCTCATACCACCTCGTCTCATTCCCACATTCCTACAGCCGTCT
TTCCTCACCACTCCCACATCCACCCTCCACAGCCCCATCCAAGCCCACCCTCACCTTCTC
AATCCACTCTTGGATCATTTCAATTTGCATCCCAACTGGCCCCGGGATTCCCTAGCCCTG
TTAAAAGGCAGGCTATTTGTTGTGCTCTGCGGTTAATGCCGCGCAGAGCTTTAAATACCC
ATATCAAATCTTGGAGGCTCAACAGATTCAGTTTTGCAAACCTGTATCGAACAGAGGTTC
AATCCGTCAGCTTAGAAGTGTACACTCCTTAAGTTGTGTGATAAGGTAAAACCAATCACT
GGATTAGGCTCTCTCTGTCAGTGATGGTGTATTTTCAGTGCACAGTGTTGCTTTGCTGAA
ACAGGATAAGCTGATGGAGTAACATTATGGTGCTTGAGATTTCTTTTTCAATAGGAATAT
ACTATTAATGGATTCTGAAGCCAGTGTGCGATGCa
>NODE_191_length_386_cov_3.051813
TGGCACGTTCCAGTCACGCCCGCTTCCCGGCCCGCGGCCAATCAATACCACTTTCCTGTT
TTAGAGGCGGGTAATTATGAGGTGGAGAGATTGTGTGACCTCTCACCCCTGCTGCATTAC
TCGCCTGATATTAAGATAAATTGCCTGATTTTGGGTAAACATATGCTGCAATTCAAACTG
TCAGCACTGGTTTGCTCAGGGATAATTTGTATTGATCTCCTGGCTTCTTCCCCATTTTGC
TTACTGACCTCATGGATAATTAGAGAAAAAGAGACACGGGGAGGTAAGGCAGGGCTTGCA
TTTGAATACTTTGCTGGAGAGATGAAGAGCACATGGGAGGGGGGCAGAGGGAACATTAGA
GACTAATAGAATTTTCATTTTCCCTCATTTTCTGCTCAGATTTAGACAGGTTACATGTTT
TGTTCAATTATACCGCTTATATCTTTTTTCCCCCTGCTTGTGTTACATACACAGAGAGCG
Ctcgcgctcgtttaatttctgggatgattcaaattttacaaacgcaatgagacaacaaag
tgacagcaaa
