# Supplementary material for: Multilocus molecular systematics of the circumtropical reef-fish genus Abudefduf (Pomacentridae): history, geography and ecology of speciation
Source: PeerJ. 2018 Aug 14;6:e5357. doi: 10.7717/peerj.5357 (PMC6097498; doi:10.7717/peerj.5357)
Supplement: Data S1 [file peerj-06-5357-s013.zip › Data Supplement/assemblies/Abudefduf-conformis-MARQ088.contigs.fasta]

>NODE_1_length_388_cov_8.528351
GTTTCTTCAATCACACAGGTGTTTCACACCACGCCTCAATGCACAATGTTATCTCCAGCC
CAACCAGAAAAAACAGATGTCCAGTCTCTCCCCATAGTGCGAGATCCTGCTCCCACCGGG
CATGCACAAAGTCACCCAGTCAACCACGCATTAAAGAGAGGCAGCTGCCAGAGCATTAGT
GTCCAAACCCTAAGTAGAGAGGCAGACATAAACAAGCATGACAGTTGGTTTTTGGGATGC
GAGGAACACTGATTGACAGTGCTCTGTCGGCCGGATTAGAGACGTTCATTTCGTCCTGAA
CTCAATTATATTTTACAAAGGCTGACATCCCCAGTTAATTGCAGCCTTTCCACATGAGGG
AATTATTTGCACTTCTCAATTCCCTGGCCATGTGTACTCTGTTCCGCATGTACAGGCTTC
ATCTAATATGTGGAAATATTGCAAATTAGATCAGAAAAAAAAGGAAAAGGAAAAAAGAAT
CTGGGAAAAGAAAAAAAAACTTAGGGAAGTGTCGAGGGGCAAATAATTCCCT
>NODE_2_length_498_cov_11.851406
TGGTCAGTTCTTCTCGGTCTTGTGCACTTATATAATAATAAAGGCGAATATGGCTGCTTA
GGGTTCCACATTTCCCGATTCAATTTTAATTCAAAAGAGGATGTTACAAATCTACTTTGC
TCATTATCCTCTTTGCCATCTTAATGCGTGGCACTGTAAGTGCAGGTTTGTTTGCCTCCC
TCTCTGAAAAGCGCTGGATTTCAGATGTTAACCTCTTTGGACACCTCCATTAATGAGCGT
TCAAATGCGGCTCTATGGTAAGGGTTGAGCTTTAAGTAGCACAGAATGAAAAATGATTTG
TATTGATGCAAATCGTGTGTACGGAGTGAATTATACACAATTACCCATCAATACTGGCCA
GTCTTGCCCACCCTCACCAACAAGATGTGGTTAACAGGCAGAAAATAAGATTGAAATGGT
GTGTAAAGAGTTGAAAATGAATTTCAATGCTGCATTTGTCCACAATTACCCCGTCGTTCA
CACGTGTTTTATTGGGAGTTTTTTTTTCTTCAAATATTTCTCAAAGCAGATTGGAAACAT
TCTTGGTATTACCCTCTTTCTTCAGAGAAGAAAGAATTAAGGATTTTGTGACAAAAAAGA
GATTTTCTCTCCTGCTGGAGCGACGGAGGATAACATGGAGGC
>NODE_3_length_454_cov_16.792952
AACATAGTGTGAAAAGTTTGGTCTCCCACAAAAAAGTTCCTTGCGATCCTTCTTTACATG
CACGATCTTTGATTTCTGACGATGTAAGATCAAATTGAGCTGCAAGTGTGCTCCCTCTCT
GCCTTTCATGCTGCTTCAATATCACGGCGTGAAAAAACAAAGAAGGCAAAGACTGAGGGA
AATCTGAAGCGTTCTGCCACTCAACATCCCCCAATCCCAAACAACAGCGTCTCACTGCCA
CTACAAATACATTAGAAATCAATTATTTATGGAACAGAGTCAGGGCCTCTTTAATCTTTT
CCTTTTATCCAATTAAATTGTCTAACCATTCTAAGCCTCTATAGCTCACAGGGAATGTGC
TTTTTTTAAAAAAAAAAAGAAAAGAAAAGAAGAAAAGATTTTTCTCTTCAGTCCTTCTTT
TGACTTTCGATGTAACAGAGAAGAGACACTTCTGAGGCTTGAAGAATGAAAGGAAAGAAA
GTGAGTAAAGTGTAAATGAACTCCCCCTCCCGCCCCGTCACCATTGCATTGGTTCTACAG
GAAGTATTTGAAGTTTTGATATCAAGACTCTGGTTCcattccccgcgcaaagggacgc
>NODE_4_length_309_cov_4.511327
ACAGAGCGCAGGTGACTGGGGTGACATATTACGCGCCATTTATTCATCTTATTTTGAAAA
TCCTGAAACTAATAGGCCACTCCGGCCGTTATCAGGGTTGATTGCCAGATCTGATCATTA
TCATCCATTATACACCATAGAAGTGTGTAATTTCTTCTATGACTCTGTATCCACAGTGCC
AAGGTGTCCCTGGAAATTTAGATCTAACCGATTCAGGAAAATAAAATAGGCTCTATTCTA
TATCATTTACCTCTCGAAGCATTTTACTAAGCAGCAACTTGGAGAGAGAAACCTTGTGTT
TCTTCCTCCTGGCTCCTTCCTCACTACCTCTCCCGGTTGATCTGATTATTTTTCCCTTCA
CGTTTTGTCCCAATAGCAAATTACCAATTCTATGAATTGCAAAGCAGCCTCAGAGACGCT
GAGGGGTAGAGAGAGAGAAGGGGGGGTGGGTGG
>NODE_5_length_613_cov_14.220228
CTTACATTTAATCAACTAAAACTGGCTGCCAATATTGACTTCGCTTTGGCTTCAATATGC
TTTCCATTACACTAATGGCAGCACTATAATGAGTTATAAGGGAGACATTTGCCTTTTCTA
TTAAACAGCTTCTCTTCAGTGCTACACCTGAGCTGTGACATTGTTATATTCTGTCTTTTT
ATCTTCGTAAAATGTGTCCAGGTTCATAAGTTCACTCAGAAAGAGAAGCCAACACGCAGA
GGTGGTGCAAACCCCTGCAGAAGGATGCCTCTCTGCCTCTCACTGGCATTTGCATATTAG
AGTGTTTTCTGGGGAAAATGAGCTGTAGAAATTAATTCAGGATTAATTGGTGCCTTTATC
TCGTTAGGACAATCTAATTTAGGGGATGATGGAATTGTTTAGACTCCCTTTTGCATAATT
GGATTGCGGTGAATGGCTGTCATTACCGTCTTTTTAGCATCGTCTGTGGGCCCCCTCTCT
CTCTTGCAGGCCCCAGCCTCATAAAGAGCGATCATGTGTTACACCAGTGTTTTGCTAACC
CCTGGAACACACCGACCATGCTGCAAGAGGCAAGCATGTGGCTAACTGTGCAACAGTGAT
TAACTCTCTTTTCAGAGCCATTAGCATTACAGCAAGAGGCACAGTGTTGAGGAGATTTCA
CATGATCACATAGGCATGTGGCTAACAACACAGCGATCATCGACTGTTAGACGCAGCGAT
TTGTTTTTAGTCTCAGCCTCTGTCATGTTTTGTGCTt
>NODE_6_length_674_cov_14.283382
TAGCTAGCGGAATTACCCCCATGAATCATGCCCATTGTGATGCCTACCCAGGATGAGAAC
ATGGAAAGGAATTAGGTATGGCAGAGCCTTATCAGCTTCACATTCGGAACTGGTTGGCCG
GTTGGTGCAAAGCAACCTGGACAGTCTTTCCCATCCTTGCTCATGTAGAGTGTCCGTGAA
TGTGGAATTCCTCCACTGCCATGTGTTGTTACTTAAGGGTGTGCTGCAGCCAAGTTACTG
CGCACTTTTCCATCCACGCCCGTCCTCCTGTCTGTGCACTTCCTTCCCTCCCATTTACCC
AGAGATCTTTGTGGTAGGTCCTGGAGTTCAGGCAATATTAGGTTGCACCTCTTAAAACAT
GTCAGGCTTTGTGGTGAAAATTAAAGAATGGAAAAATGATGAAATGTAACATTTTGCTTA
AAGCTTTTTTCACTTTCGAGCTATTAGAAAAGGGGAGAAAAGATGAGAGTGATGGAAACA
CATTTGACAAGTTTTATCATACTGGGTTTATTTTTTATATACAGCCCCACGCTATTTGCT
CTCCAACTGTTCGCTGCACAGTTAAGGCAAAGTGGTGTGCCTTGGGTGGCATCTTGGGAT
TTGAAATCACGACTAAAGTGAAGAAGACCTGAGGAATAAAATATGTTTACAGAACCATCT
CGGGGGATTGACTATATCATTATTTCACCTCAACTTTCCATCTAGGTTCATTCACAAGAT
GCTGTGTGcagataatcccccttgcgtgtgctctttgtgtcctgggcacagattcctaca
tgatatgacaaatgaagtgaatttcatggcgaacaaag
>NODE_7_length_145_cov_2.862069
ACTTTGTGTGATATAATTCAATCAACACACTATGTGGCAAAAGAGGCCTCTTCAGCGCAT
GAAAAGCTGTTTTCAGAGTATGAAAACAGCAATCCTGCAGTGTTTCAAAGACAATGTTTC
CAAACATGTTTTGAGTTCACAATGGGGTCAAATGTGATAAATATGAAGGCAGATGTTGTT
TCAAGTGACTTTGTGTGATATAATTCAGTCAACCACTATGTGGCAAAAGAGGCCTTTTCA
GGGCATGAAAAGCTGTTTCAGAGCATGAAAACAGCAATACTGCAGTTTT
>NODE_8_length_779_cov_14.635430
CATTAACATTAGAAAATGAGCAATCAGCTGGAATGAAGCGCAAGAGGAGGGGGGGACCCG
TCCAAACTTTAGCAAAGATACCCAGCAAATCCAACACAAAATGTAAGTAAGAGTGTATGA
GAGAGGCATGGAGCTCCACAAACACAGAAAATAATGTGCCTCACAGATAGCTGCACCAAC
CCTTGAACATCTGAGCTGAATACTTTTCCAAGATTAAAACACGTCTTCTGGTAGTTGTGT
CTCCTTTAAAAGCTGCACAACTTGACTGCTTCCTCCCCACTGAAAATGTTCCGGCGGCTC
ATAGAAAATTGTGTTGAACCTCTTTGACTTTGCGAAATAATTGAGTTAAAACACTCGATA
AAACATTAATTAGCTTAGCAGTCTGGAGCAGATAACATAGATAAAACCCTATGTAATTCA
TATTGATTAGAATATGCACATTGAGCGTAACCTCTTAAGACAAGTTTTCCTTATTAAATG
GACACAAAGCCGAGGTCATTATTCGTACAAAGAAAGATCGCTTTAGATTTTATCTTTTCA
CATAAAAAGGTTTGATTGGATTTCTTTCTGAGGAAGCTGCACAATCTATTTTATTCAGGT
TTGATTGTATTACCTCTTAATTAGTTTGTATATTGAGTAGAACAGGCCTTATTGATTTGA
GGTGCATTCATTTGCATTGCAAAAATCCCCTTTAATCCAATATAATCTCATCCTTACTCA
AACAGAGCAGACTGCATCTCTGAGTTGCTCTTTACTTGCTTGTTTTCCAGCTACTGCTTT
TGGCTTGTCTTCGGTTTAATATAACCTCCTGGTAGAAATTAGAGATTGCATTCTCTATGC
AAAATAATTTCCCTAAATTTGGCTGTTTATTTAAAGGTAGTTACACTCAATTTCTGTGTA
TTTCATGTGGAGAGTggtatgtt
>NODE_17_length_702_cov_7.388889
AAACCGGACAAAAAGAAGAGTTGGTGCAACGATTTCTCCACGCGACTATTGTCAGTTTTG
TCTGTAAACATGTAGGAGCAACAGAGTCGGGGCCCCTGATGGATACAGAACTACTTGGGG
GTGGGGGGATGTTGCTTATTTAGTCTGGGATGATGTGCACTGTCTCTGGCTCCAGAGGCT
GCCCCTCTTCCTGTTTACCTGGGAGTCCTTTGGGGTGAGGTTGAGCTGAAAAGCCCAGTC
GGAGCCAGTCAAAGGGAGCGTGGCGCAGTCTTGACCCTGGCGCTCCACTCATTGTGTAGT
GCAGCGGTGTAATGAGGCCCTGTGTGGATATTGATATGACAGAACAAAAGGCCAAGGTGC
AGTAAGGACAGCAATCCACACGTTTCACACCATTTGTTTTTCACACCGTATCCATCACAT
TAATGGGTCACCTTTCTGTGACAGCTCATGATTACCTGCTTACCCATGGAGAGAAAAGGG
GGTGAGAAAGAGAGGGAGAGAGAAAGCCTGGTAGGTGCAGAGACAGAGAGATAGGCAGGA
AGATAGGGAGCGAGGGTGCTCCGGTAGTGAGGGCGAAGGGTGAGTTGGGGTTGGAAGGGG
GCTCAGGGAGCGGGGGGATGGGAACCTTGTGCCATTTTTTTATTCTTTCATGAAGATTGG
CTCCAGCCCTGTCATCATCCCCACCGAGTGAATTTATGACAGGTCAGCTCTCCATGTAGT
CAGCTGATGGATGGAGAACATCCAAGTTTATTTGGGGCATAGTGGAAATGGCCGAACAAT
TCCCTAAAGCACTCATAGATTTTTTTATTTATTTTTTTtgcttgttttaagcaaagggga
cactcc
>NODE_18_length_588_cov_13.920068
TTCATATGTAAGCCTTGAACCTTCTCTTCTCCCCTTCCCTACCTATTTGCCTACCTACCT
ACCTACCGCTTCATTTTGTAAGCTAAACACTGATACTGATCATTTCATTTATTTTATTTT
GTTTTGTTCTTTTGATTTGCTTTGGGGGATTTATCATTTGTTTGGGGATTAACACTCTAA
CAGGGATTTTGGCACTTCTTCATCGCTTCTTGCTTCTTGGCTTTGGTTTTTTGCTCAAAC
GCCAAGAGGGGCTGAAGGTCTGGTCATTTGGGCTTCTCATTAACCTGCTGCTCACTGTTT
GTCCCCTTGTCACTTGTGTTTTAGAGAAAGATGAGGCTGCAATTGAGAGCTCTGAGTTCA
ATGCCACGTCAGTAGCTGATGTGGACAAGCGGGTGAAACGGCGGCTACTTATGGGTAACT
CTTTTCTTCCTCTTTCTATGTGTTGCCATGGCGCTTGTGCTTGTATCCCAGACTCTACTC
CTCTCCGTTCCTTCTCGTTCTCCTCTTTCTGTCTTTATTTATTTATTTATTTATTTTTAA
AAGTAAACTTTGGTGCCCACTGTGTCAACTCCCAAAGTTGCAACTGTATCTAACGTGATG
AAAAATGACTAAAAAAAGGTCATAGTTTCTTTAAAACCTTTCCACCTAACTCCACCTACC
AAATTTCTGGATGGCTCTAAGGTTTTCTCAGTGACTAACATTTACTTTCCCAGTTACACC
TCActcaaagtg
>NODE_19_length_572_cov_6.407342
TAGTGTTTGTGTCTATAGGACAGTTATCTTATTGTACACAACTTGGGGTGTTCGACATTT
CTCTCCTGCAGCGAATTGGCCCCCTATTAGCTAAGCAGCAATGACCCGGTTTGTATTTGC
ACGCTCTGCTTTCTTACTCCTATCTTTAGGGTCCTTGTAACGCTTCTCTGAGTCTCTCTC
TCTCTCTCTCTCTCTCTCTCTCTCTCTCTCTGTTTCACCACTGTCACACTTTACATCTTT
TCTCTCTCTCTATCTCTACTACTCTCTCGCTCCCTCCCTACTACACAGTGATTCGGTGTA
CAGTACCCTCTGTCATTCTGTGCTGGCATGGTGCTTGTGCAACTGGGACTGCATTTTTCG
CTGAAGAGGCACATCGATAATAGCGCAGGCAGCTCTCTTCTTTCTGTCTTTCCCACTCTC
TCCATCCCCCCCTTCTGTCTCTGAAGCACTGTGGTGAGCAGGCCCAAACTCCTCTAACCT
CCACAGTGTCAGGTCGCCTCTCCTCAACATAATGAATGTTCTGTGTGAACCAGTCCGACA
GGATGAGCCACCGGGTAGAAAGCAAAATAGTAGTGCACCTGCAACATTTATGCATAGCAA
CATAATGACAGCAAACTGAGTGATTACTATAAAATAGAAAGGCATGGGGGTTTTTTGTTG
TTAAAACTGTACTTAACAGTTGAAATGGCTAATTGCAAagaaatgagattttaaaa
>NODE_33_length_623_cov_17.581059
AATTTATAAAGCAGTCGTGGTGCTATACACCAGTGTTATACACCAGCGGTGTATTTCCTT
TTGGATGATTAATTGGATGGTACGATGCCCTGAGGCAGCACTTTAATATGACACATATAG
AAGCACCTTTATTTTGTCTCATAACCATTTCGCATTTGCAGGCATTTTTAAGAGGAACCT
AATAAAATCATCATTTAATTGGTCAGATAACTTGTCACGTAACAATGCTGTTACATGCAC
ATATTCTCAGGCAGCCTCATAAATGCCCGCAAAGGTAACTGAATAAACTTCAGCACTAAA
CAGCATCATTTCCAAGTGGAGAGACAGTTCCAAACAGAGTTCCACTTTCAGAAGCCACCC
ATTACTTGTAGAATGACTTCTTTGTGTAGCTACCTGGGCTCCGGGTTTATTTTTACCCTC
CCTATGTCCCTCCTCATTCTTTAGCAGCTTCAGGAGATGGCGTTAGTTTGGCTTCATCTC
TGACAAAAGATAAATGAGCTCTGGGTCTGTGGTGATCCACTATGGCTGCCAGGGGGTTCC
AAAATAGCAAACTATTTTTCATATGGAGCGAAGTGATATGGAGTGCGATGCAGCAGGCGC
TAACATTTACCATATCATAGTATGCGGGAATACATTTCATTCTTACTTTTTTCTTTCTTT
TACTTTCAACTTTCTCTTCCTTTCGGAAGGGTGAGGGCTGTGGCAATTAAAATTGATCAA
GTATATGTGGAAAGCCAGTTGGTTATTTACAGAGTTTGTGGTTTCAA
>NODE_34_length_661_cov_8.205749
GTTCTCATCCTAAGCAAGGTTGATAGAAGAACATCATGAGGACGTAGATGAAACATTTCA
AGTCGTCAAGGTAAAGGGGATGGGGTGGGACAAGAGAAAATGCAAAATATATTCAATTAA
TAATAATACAAACTTCCTACTGTCATGTTTGGACAGTGTCCTTCCACCACCCCAATAGCT
TCCCATCCCACTCCTGTTTTTTTCCTTTACAAAGCTGCTCAGTACTTAATGCAACAAAGC
AAAGATAAGGGAGAGTGTCCAACATATTAGCTCAGTTCAGGAAGCTTTGACAATAGTCAG
GTCATCTCCACCATTCCCCTTCTAATAGGTCGTACCAATGCCACTATTTGTGCCTAATCA
TGTGACCACGTATGGCCCACAGCCACTAAAAGAGATCCTGTGTGGTTGGTGTCAGTCCAG
TGATCTTCACCCATTTTCGTTCTTGGACTGTAAGAGCTCGATGCCACCTCTGTCACACAT
CTTGCCCTGAAGCAAACAGGGATTCACACTTCTTAGTAATATTGACGCCCAAGAAAATAA
AAAAGATTAATTCATCCACGTGTTACACTACCATAATCTTTAGTTTGCATTATTAAATAC
TACTTATAACCTTTTGACTCAAGAAGGAATTATTAACTACTGAAAATGAATCATTTTATA
ATACAATGATGCTAGATAGAAATATCTATTTTTACAGTCATTCTAATAGTATATCAATAT
CTGTGGTGTTGTGTAGCATGCAATAATCAAGATGCTGATTCACATTACAGTTGACTCAGG
CAAAGAGGCAGTATTCATATTtaca
>NODE_35_length_751_cov_7.018642
AAACTTGCACTCTGAACGTGTGAAATCTCAGCACAGCCTGTGTGGGCCCGCAGTGGAAAC
CTCAGGTCCGTTTACTGTCCCGACACCAAACTGTCTGCTCCCCAGAAATGGTTTGTGTCC
CTCCCAACCTCCCAAGCTGCTCGGAGAAGGTATAAAGCTCCAGAAGTGCACCGAGGCTGA
ATAGACCGGGGGGCCAACAAAGCGCTGGAGCTGTGGGGCCCCGGCCATGCAGGGTCTGTG
TTTGCAAGTCTCCGGTGGTTGAGACGAGGCGGTGCATGTGGCTTGGGGCAGGGGAGGGGG
CTCCCACTGCATTAGGCAGTAATAGGTTTGGGATGACCTAAACGATTTGTTGACTGGGAC
AATAAATCTGTTGTGTGTTTCTTGGCATGCTGAGGGGAGGATTACAAGTTGTCGCACAAA
GGAATGCAAATTGCAAGCCAAACTCTCCGAGAGGCCTGTGGAGTAGCCAGCTATTTAGAG
CATTTGTGCCGATCTGTGCTTCTCTCTCTCACTATTTTATGTTTCTCTATTAGTCCTAAT
AACTGTGAAGGGCCTGAGAGTAGCCACTGTATTCATCTCAAATCAATGGCTTTCCCGCAC
CAGGCCCTATAGACCTCCACATTTGCATTCCATCCTGTGAGATGACCAGCAGGACAATTG
GCGTTAAGTCTCTTTCAGGCGGCCAAATGGAAATCTTGAATGCTAAATGACATTTTTCTC
TCGGCCCTTTTACTGAAATCCACTCAGCGTGATTATTTTCTGCACAAAGTTTTTGCCACT
GGTTGAACCTTGAACAGGATTTTTTATATTTCAATCATAAATATCCATCTACAGAGCTCT
ATATGTAGATATATAAAGATAGATAGATATATACATacatatatgtatacatatc
>NODE_36_length_356_cov_4.910112
AAAGATTTTAAACAGGCACCAGTCATAGTCAGTCATAGGTAGGTTGTGGGGGCATAATAG
TATCTATTATGATAGTCGATTAAAAGCATCTAGATTATGTGGAGCACTGACAAAGAGTAA
AACAGGTTGAAACTATTAAAGTTCTGCTATGTAGAAATCAAATGGTTGGATAACACATGA
AGTATGACTGAAAGAAAGCTGCATGTGCTTTTTTAACCTTTTGCAGTAGATGACTTAATT
TGCAAAGGGAAAGCCGGTCTCCCTCTGAAGTGCTACCTCTCTTTCTTCCTCTCCTTCTGC
CTCCCTCGTTCCCTTCATCTCTCCTTCTGTCCTCTTTGGACTGTACCGTGACCTTCACTG
GCGTTCCACCTGCAGGAAGCCATGTTTGATTCTCTGTCCGCCGAGACGCCTGCTTGACAG
CAGAATGGTGTCATAGGACCGAGTGGAGGAATTTCTCTTTCTCTGTCATCATTAAGGGGC
TTCCCCCTATGGTGAGGGGG
>NODE_37_length_145_cov_22.675861
ACTGGCGTTCCACCTGCAGGAAGCCATGTTTGATTCTCTGTCCGCCGAGACGCCTGCTTG
ACAGCAGAATGGTGTCATAGGACCGAGTGGAGGAATTTCTCTTTCTCTGTCATCATTAAG
GGGCTTCCCCCTATGGTGAGGGGGATGAAAAGTACGATTTAATGTTCTCTGGAGAGTGGC
AGCAGAAGAAAAGCTCAAAGCCCTGCATGCTGGTTTCTGAGTGGGTCACTCCAGCCCTTG
CAGCGAATGGGATGTCCCTGAGGAATTTGCCATAGACTGGCCTGAAAGG
>NODE_53_length_650_cov_8.621538
GCTTAAATTGTTATTCAGAAGCCAAGCCTTAATTATAAAGTATGAGCATAAAGCATATCT
CATCTGATGTTGTTTTATCTCTTTGATGGACTTATTAACAAAAGAAAACATCCATAGATG
TACGGAGGGGTAAGATTGTGATTTGTCTTGATGCATCTTTTCTCTGTATGATTTCCATTG
TATTATTCTTAAACTAGAGGGATTTGAATATAAATTGAAAGCCTCAAGCCCTCTCCCTGA
AGCTAAACTGTAAATAATAACTCTAAACTTTTTTCTAATCTTTGGTAATTGAAGCAAATG
GGTTTTGCGGAGAGAGATTTGTCGCAGGGAAACGTACATACATTTTTTTATTTACGAGGA
GGCGAGGGCTGAGCAGTGTAATGAGTGAAAATGCATGCTTAATTTAAATGGCGAGTGTGT
CTGTTAGGGAATGCATTAGAGTCTGCAGAAGAAGCGTAAGACATATTAATTGACAGACAG
GAACCGCTGTCTCCGAGGTTGATACAAGTAATTTATTACTTCAGAAACGAATGCCACCGC
CAGAATGTGCTTCATTAATTTCAAATTTAGTTTTAATTTCAAGCTGTTGCCCCTTGAGAA
GAATAAGGTGGCAAGTTCTGTTTGAAGAGACATTTTTCCCCTCTCCCTCACTTCATCTTT
CTCTTTCCATCCTCCATCTCTCTCTCTCTGGCTGTCTCTGATTTTCTGCAGTACAGAACA
AAGACCTGGGGGTGGAGAGGGAAAGGGAGGGTGTGGTGACTTgattccaatttgaaaatt
tgtcagtgtaaaag
>NODE_54_length_919_cov_7.133841
TGTCATATTTATACTTGTTCAATGTACAATTAGCATGTCATCTCCAACTGCAGAGTGGAT
CATCTAATCCGTCGCCACTTCAGGCTGCTTTAAAATAGATCCAGTATGCAGCAGGTAATT
TAGTGTCAATTCTTTGTGTCTATGCCCCTCCTCTTTCGGTCCGCTGCTTGTCATAAGGTT
AGCGCGCTCTGTAATTGATACTAAATTTGTCATGATGTGGATAGCACAGTTCAAGTGGTT
TGGTGTACCTAAGAGTTGCGTTGCTCTCAGCCCCAGTTTGTCATTGCTGTGCCGCCACCA
GTCCATGCATAAAATTAGGCGACCATGCTCATTGACATGGAGTATCTCTTCTCTATTTAT
CCCGCTCGCCCGATAAATAAAGTGTGTTTTTGTTGTTGCCCGTGGTGCAGTCCCTAACAG
AGAAGAGAACAGAAACACAACAGATAAGCTCTGGTTATTTTATTTATTTTTTTAATCACT
GCTAGAGAAAGTCGTAAAAGTCAGTCTTTTGTGTACTGATGTGAAGTTAATCTGATTTTA
ATTTAATTATACGAGTTAGTTGCGGAGGGCACAGGCATTGGGGTGTTTGTTGTAAGAATG
TTCTGACATTGGCGCAGGTATGGGGCAGCTAGCATGTTAATTAATGATGAAGATCCTGAC
AATATGCAGAGGCATGACAGCGTTAAGCCAGTCGGCTGCTGCTTCCTTTGCATATTAATA
GATCCTTCATTATTATTTAATATGACAGCTGCTCCAAGGGCTACCATCAGACCTTGTCTC
TGTTATTTGCTGTTTTGTGCTCCCCATGTGACAGTGCCATGCTATTCTCTATTTGTTGAA
ATGTTCCCTTTTCTGTTCTCTCACTGGTGTGGCTCTCTACATGCGACCGTGATGTGCTGT
TTGTTTTGTGCTCAGGAGGATTCTGACTTGCCAGTGCGTCTATATGAGAAAAGTGTCTGA
ATCTAAAGGTGACTTTGAAAGAATATATGAGGCTGGATTGTTTTGTTTGCATAGTAATGA
ATGCAGATTAGCACTGAGTGGGATTGGTCTTGTTGacgtttag
>NODE_55_length_865_cov_9.568786
AGACGGAGCGCCATGGAGGTCATCCATTGGTTATTTACCCAGAGCTAATGAGGCAGAAAA
CGGCATTAACTTAATTCTCCTCTCATTCCGCGTCTCCCCTTTCATTTCTCCTCCTTCCTC
TCCTCCTTTCACTATCAAGGAAACGGTACTTAAGCGACTTTGTTCTTGGCTGTGATTTGA
AAGTGAACACTGGTGTTCTGTGAAAGGTGGCAAATACGCGAAGAGCACGTCTAGAATTTT
CATAAAAGATCTGCTCAAAGGCCTCTTGTCAGCTAAAACGACCCATTAAAGAAGTGGGGA
GCAGGGGAAATGCATTTTCCAAATTGAACGGTGGGATTTACAGTCGGTTTAACGCCGCTG
ACCCCTAACACGCTAATGTTTGGTTCGTGTCATCAGCCGTCCCTCCCCATCTTTTATCAC
CTCCATTGTCGAGCTATCTATTTAATTGAAAGAAGTTAATTGAATGAAAATGATCAACTA
AGCTTGTATTAATATTGCTAATGGAACTTTCTTCTTGGCCATGTTTGGAGAACGATGTCA
CGCTGGAGTTTGGGAAAGGCCCATTAAGGTTTGCACTTAACCCGATGGGCTAATTAAGGA
ATGCTTATTCATTCCCAGAGTCAGGGGGTAGGTCTGCTCCAAACCCATAGCCACGGGCCT
TTTACAGCATTTTGCACTTGCCATTATTGCGGACTCCAGTTGCCTAACGGTGATTGGCCA
AGATTGATTGTAGCTCTATGAAAATGACGTGCTTTAGAAAAGAACATTTCGATTGAATAA
TCTAGCTGCGGTATTATATGGAAATTGACTGGCTGTAACGGCTATGGTGGACATATCACA
TCTTCATGCAATGACATGCGTGAGATTATTCAGTAGCTGTCTGGAACCTGCCATAGCAAC
AGGgaagcctattatgaacagttgaaagctgctaaaatgtttccctaggaagcctgttac
tctaaagatgtttgtccgaacctctcacttttgactgacattctgatca
>NODE_56_length_623_cov_15.622793
CAATTTCTGAAAAATGGAGCATTGGTATTTTTCACTATTCGTATGGGATTGCACAGTTCT
GCATGTAGCTAAATTCTGGGCTCAATGACTTTAACCCACTGCCACTCCTCTAAACCCATC
ACAGTCTTGCTAGTATTGGAGCTTGGCAATGATTTTCAGAATGTCATATTAGGGGGGGAT
GCCTGCTGTCCCCACAGCAGTGGTAGTGTTAGTCAGTTGATATTGCATATTTGGTTGTTG
ATGCAGATTGCGCTGCAACAGATAAAGTCAATTCCAGGAAGCAACCTTTTTCACCAAAGT
CAAGCATAGCTGTAAGACTTCTCTGCTATCTGAAAAATAGGTTTGAATTGCATGCAATTT
GTGGCAGGCAGAGCACTCCAATGGAGGGAGGCTATTAGTGAAATGCCTTGCCACTGTCTC
TTTAAATGCCAATAAATTCCCATCATTACAGAATCTGGCAGTTTTCCTCCCTGTCTGCAG
CCTGGGTCTTTATCTCGCTCTGCCTCAGTCTCTGAGCATGTAGATCTGGCCCAGTTAGAT
TGTCATACTTAACAAACATTAATGATTAATTTCCTCCACTGAGTCAAATGGGGCTAAAGG
GATGACTCGATTCATCTTATCGCACCACAAATTAGCATTTCCCCATATTCTCCAGCATCA
ACTGTGCATTAAAATTCCACATTTACCATTCTGGGCACTGGCAGCTGTGGTGAAAGAGCC
AAGGAGATCTTCCTCCTATGTTGCTGGAGATTCTGATTACTTCTGTG
>NODE_57_length_661_cov_13.018154
CACACAGAGTGCATGTGTTCTACTTTATGCTTGTGTTCATGCGAAAAGATTTCTGAACCA
GCTGGAGTTTTGTGGTCCTCCCCATTGGTCATTGGGTTGCAGGCCTGGTTCAGTCAGAGG
TGATTGAATAGAAATATTGTTTTTTTTTCTTTTTTTGGGGGGGTGGGGGGCATACTGATG
AAAGGTTGATTGATATGGTGTCAGGCGCTCTGTGATGGATTAAATTGTGTGTGCAGACGT
TGTGGCCCTGGCCAGTCATGGCTGTTGCTGCCTTTTCCGCCAGCCACTGCTGCGGCAGCT
TTAAGAAAATTTGATTTTCGCAGCTCAGAAACACACGGCAGCCCCTTTCTCTCCGCTGCC
TGACTTCCATTTAGTTTGAGAGTGCACAAGTGATTCTTTATTGGATGAAATCTGCGCCGG
ATTGGATAAAGTGTTAGAGCGCTGAGCCATCTATCACTATCACCGCCCCAGCTCCAGTTT
CATTTTAAAAGAAAAGAATGAAAGCAGAAAAAACAGAAAGAAGAAGAAGAAAAACAGACA
GCCATAGGATGTTGGAGATTTGAAAATTAACTGTGGCAAGGGAAAAAAAAGATCTATCCT
CCAACCACTAAGCCTGTTTCCTCTGTTGGAGGATACCAAGCTTTTCTCTGTAGAGATGCC
CCCGTGACTCACTAGTCTCTCAAGCTCTCCTGTCTCTCTGCTCTCATAATGTCTGCTGAC
CAGCTCAAGCCCACACctgttcgcaccctgctctttatgtctagctcgtttaacatagaa
ctctgcttttttttttctccatatg
>NODE_58_length_707_cov_3.707214
GACAATTAACTCTGTCCGCTTCCCTCTATCCTCCCTCCCCTGTTTTGATACAAATATGGC
TGCATTTGTACAAGCGAAAAAGACAAAGCAAATAATGTAGCTGATAGATTCATCCTTTGT
TTCTAACTTTAGTTTGGTTTTGAATTCCATCTGGATTTTTTATTTTTCTCCCCTCTATTT
TCTTTTGGTTTTGTTTATTTCTCCTCAGTCTCTGGACTAAATATGTAGCTTTGATACTAA
AAGAGGTCATTGTCTTTTTCCCATTTCGCTGCGGAGAACATTCCTTTCTCCTTTTTTTCT
TTTTTTCTTTCTTTCCTTTGTTTTGTTGATATTGCATACGTGTCACTGATTGAAATGGAA
GGTAGGTAATGCTTTGCCTACGCACGTGATCTTTATGCAGATGAGAATGTGACAAGCACC
CTAGCCTGAGTGACGTCAATGTTTCTCTCTCTCTCTCTCTCTCTCTCTCTCTTCCTCTCT
CTCTCTCTCTTTCTCTCTCTCTCTCTCTTTCTGTTGTTTACCAATGGTCTTTAACCAAAT
TAATTTGACTTCATCAATTATGATTTGACTCTTAAAAGATTGGATTACGTAGAGCTCTGG
TTTTTCTCTTTCCTCCTTAACTTCATTCTGAAGTCCAATATCCCGCTCTATCTTCCAGGT
CCATTTCATTTTTCTTTTCTTTCTGTTCTGGTAGAATGCATTCCTGTTTGTCCAGCATCT
CTCTGTTTGTTGGTGAATTAGTACATTCGTCTTATGATTTTCACCATATTGATTTCCTCG
ACTGTTTCTAACAACTGTCataagcaccagtggttgtgtgttttcttattatgcgcttag
ttgtcttctcg
>NODE_59_length_466_cov_5.030043
CAAAAGTTATTAATGTTGAAGTTGGACTTCCTCACTCCCGTGTTCCCATTTAGTCTGGAC
CAATCCCGCTCCGCGGTGCATGGTGTCATGGTAACCGTGGGAAACGCTTGGTCTCTGTTT
AATAAACGTGGTCGGACCAGAGTGAGGGTCCCATATTGACCACTCAAGAAGAGATTAAAC
GCTGGTGACATTTCCGAGGTGGAATTTGCAATTTCCACAAATATGAGGGCGTCCTCGAGC
CCGGCATGACAGCACATAAAATCAATACAAATAACCTGAATCCCTAATACCTTGATCCCT
GTTAGTGGAGGGATGCATTACAACTAAGACACTGGGAAGTGGGAGACACAGCTCTCTGTA
ACCCCCCCTCCACCTCCACCAGCACCACCAGCAGGCTCACTGCTGATTCCTATCGACTGT
CTCCAGGCCAAACACAGACGCAATAACAATTAGGTGGGATACTGGCCCAATTCTCTCCCT
CTCACACAAGCACACACATGTGTCAGAAACACACACACTCACACAACACTACATACATCT
AAAACAAATGGACAAATATCATAAATAGCATGTCGGTTTTTTTATATTtttttgttttct
gtgggtaaga
>NODE_60_length_609_cov_2.896552
GTGAGAGTTTTTCATGGTCTGGGCTTATCTGGGGGAGTCAGAAAGAGACAATGGCCAGGA
TGGTTGAGAGTGCGATGGCAATTGTAATTACAGTTGTAATTAAATTCATTATCTTTCCTT
GGATTTTAACCAAGACTAGGTGATTGGAAGTCACATGTACTAGCTTTAATACTAGAAAGA
TTATGAGCCTCATCAGTAGATAGAGATGTAGAGGAAGAGTCATACTACGTCTACGAAGTG
TCAGTATCAAGCGGCGGCTTCAAAGCCGAAGTGATGTTCAGATGTAAAGTGATATTGGAT
TTGTCGTAGTAGGCAGACGGCAAGGAATGTGGATCCAATAATTACATGTAGGCCGTGGAA
GCCTGTGGCTACAAAGAAGGTGGAACCGTAGACCCCATCTGCAATTGTGAAGGGGGCTTC
ATAGTATTCTATGGCTTGAAGGAAGGTGAAATAGAAGCCAAGTAAGATGGTTAAGGTGAG
GGATTGAATGGCCTGTTTTCGGTGACCTTCTATGATGCTGTGGTGGGCTCAGGTTACTGT
AACTCCAGAGGCAAGTAGGACTGCTGTGTTAAGTAGGGGTACTTCGAAGGGGTCCAGGGT
GGTGATACCTGTGGGGGGTCAGCAGCCGCCTAATTCAGGGGTTGGGGCAAGACTTGAGTG
GTAGAAAGCTCAGAAGAACCCTAAAAAGAAAAATACTTCGGAGGTAATAAAAAGAATTAT
TCCGTAGCGGAGGCCTTTTTGTACagggggtgt
>NODE_61_length_145_cov_3.455172
TTTTAAAAATTTGACCTAGAGGTTGGTCTACATAGGTTTTTAAGGAGCAATACCTGTGCC
CCATACACCGCACGACCCCAGGTATTGTTGGGCCTAGTTAAGGTTTTGGCACTCACCCAG
ATGATTCTTCCAGGCGTCTGGAGTTGAGTTTGTTGACTGGGATGATTCTTTCAGGCTTTT
TGGTCCGAGTTTGTTGGTCCGAGTGATACCACCTGTCATCCAGAACTGACTTTGTACATC
GGGTGTTAAAGGTTATTGCCTGCATCCACAGTCACGGTCTTGTGTTTAa
>NODE_62_length_542_cov_17.485239
TGTGTGTGTGTGTGTGAATATAAGCACTTAAAGTTGAGTCATTTTAGGGATATAGATATT
TTCCATTTTCAACTCTGACAAAAATGCAGTGAAATAGAGGGGCCATTTTTTTCTTTTTCG
ATTTCTGTCTCGTAAATCCTTTTCAAACGCAATTCCCATTCTTCTTTTGAGGTCTTTTAA
GTCATTATAAATGTTTTCTCTCTCCCTCTCTTTCTGTCTGTCTGTCTCTCTCCCCTCTCC
CTAGCTTTAGTCTTCTTGAATAAAATAAGTGCAGATTTGCTGGAAATCAGTGGCTTTTGT
GTGTGGCTGCAGGAGCATGGTGAAATGTTTGGACACTAATACCCATTCATTTCGGTAGCG
CCATAAATAAAAGCTGCCAGCTATGCGGCTGCCGTGAAGTGGTATTCTTTGGTGCCCAGC
GGGATGTCCTGTTCACATTAGCGCAGCAGGGAAAACTGGCCGGAACAGCCAGACAACTAA
ATCAAGACATTGTCAACTTCTGACAAAATTGCTATGGGGGGAGAACCAGTTTTAAGAGGG
GTTGTGCATGTCTGGTTGTATGCATGTTGCAGTGGGTGTGTGTGTGTGTGTGTGTGTGTG
TTTGGAAGACACAGAGAGAAACAGACAGGGAGAGCAatagaatgagagaacaggggaggc
acgggggagagatatatcttttcaaa
>NODE_63_length_533_cov_10.367730
ACTATTGCTATTTTTAGTCAGATACAGGATCTAAATACTTCCTCCACTACTGCTCAGAAC
TCAGAATAACAAACTTACAGTTCCACTGTCAACATCTCTTACCCTCCTACTTTCCCCCCC
ATTCTCTTTCCAGTTTTCTCCCTCCGAGCTTTTGCCATCGCATCCATGTCTTTTATCACA
ATTTTGACCCACAGAAAGGAATTCTCACAAGATATCAAAACAAAAATCTATATTTAATAT
GAGAGCAATTACAAAGCAAAGTTGGCTGCACAGGGCTGTTGTCACCAGAGCGCGTGTTTT
TCATCAAATAGGTCATTAGACGATGATGGATGTAAACCTATAAAGTATCTAAACTGGACC
TTTTAACAAACCACGAGCAACACTATCATTTCTCTAATAGAACCTGCTGACCGTGTCATT
CCCTCCTGCCATTTGTCATTTTTCCTTGTGAAATAATCAATATCTGGGCGCTTTGAAATA
AATAATATAAAAGTCATAGTAACCTACCCGAGGAGCAACAAAAATAGACTTATGGAGCAC
TCAGAAGGCCTATATGGCCTCAGGCCAGTGTCTGCTGCATGTTTCTAATCAATGCATAAT
ATGAATTGTGTTTTTTAGAGCACAGACTACAGGATTTTAGTTTGCACCGCTTCTTTTCAA
GCTTACCATCTGctgtg
>NODE_64_length_559_cov_6.797853
TGCCGATGCCACGTTGGGATTGGCTGTGTTGAATGACGCCTTGTCACCGAGCAAAAGGGG
GAAGCCGTGCCAAGCAGCCAAACAGTTTACAGGACCCTCCGCCCCAAGTGGAACAAATAG
AATGTAATTAAGGCGAGATGAGAGCATGGAGGAGGTGTAGTTAGACATGGATGCACACAC
GCTAACATTCGCAAACACGTTCGCTCTTTCCTGCCAATGCAAATGCTTCTTTGTTAGTTG
TCGTTTAATACCCAGAGAGAGCAAAATACCTTCCTTTTTTTTGCATATTATGGAATTTGT
CATGTTCAGTTGGAGCTGTCATAGCTAGAACAGTGTGCGCTAATGTGTGTAATCTGCTTT
GCAACACATCAATTATGATGGATATTGCTCCACCGCCATGCTTCCAGGGTTTTTATACAA
GCCTGCAGGGGAATCCGTCTTTTCTTGTTAGGCAACCTGTTTAGTAAATAATGATCCACT
TTGAGCCCGGCTGATGCCGTATAATGTGATGTGCGCGCCTGTGTGCACGCGAGTATGGCG
CGCGGTGGTGGCGCTTTGGTGCACAAGGATCAAGCCGACTAGATCAAAAAACACTTACGC
GCAGGTTGGAATTCAATCATTCCTGTGCCGTGTGAAAACCCGACGTCACAGAGAAACCGA
AGCTGCTTCTGTGAGGAGCCCATATGTAGAAACTATAAGTATt
>NODE_65_length_297_cov_7.377104
GTCACCTGTGACAATCCTTTATGGGCTGATAAAGTAAGGGAAGTCTCTCAAGGAACAGTG
CACTGACTTGGCGGAGGGTCTCCCCAGGGAGCAGGTGTCAGGGTTGTCTATCAGAAGGCT
GAAAGGAGAAAAGGGACGTGTTACCGGGCTCTATTGTATCCCGGTTGTCATTGACTGATC
GGGTCCATTTAGCTGGCTTTCACAGTGAATGAAACCACCTGAATAGATGAAAGCGAGACA
GCCTTCCCGACAAACAAGGAGCCCTGGAATATTCATGGAGGATCTGTGAGGAAAAGATTA
ATGTATTAGAAATTAAAATGGGGCCCGGACGTATGATCTTGCTCTAACACTTGGCCAGAC
CTGTGTCACCCGCCGCTAGCGCCTGAAGTCGGCACATGCCGCTGCCAAGGTGGAGAGGAA
TCATTAAACACCCTGCCATTG
>NODE_66_length_300_cov_3.386667
TATGATAAACAGGAGGGAAATGTTGGAATAATTGTACATAGAAGTTATCCTACATTTGCT
TAAACTGTTTGAGAGTTCTATATATATATGTGTGTGTGTGTTACTGTGCAGAATGCTGTG
CAAACTGTTTTTCAGAGAACTCGCATAGTTTCACCTGCAGACACGAGGACGAGGTACGGA
GTAAAACCACTTTGAAGAAGGTAAACAAGAAACTTTCCCACGAGAGGAGGAAGACTGTTC
GAAGGAGTATGCAACTGACCACGCTGATAAGGACGTCAGCCCCTGAGCTTGATGAGGATT
CCTGCCTTCTTCAAAGACATTCTCACAACCATATTCAGATGAAGATAATTAGAGGATTGC
AGCCTGTGTGTCCCCCCCATCCTTTAGAGGCTGCAACCGTTTTGTAACTAGGGACTACCT
TAAGGAAATAAAAAGAGAGGGTTC
>NODE_67_length_568_cov_8.176056
GTGACCTGGGGGCCTTCCATGTGACCCCACCAATAAGAAATGCCTTAGGTAATTTGAATC
AAGTGGAGGTGTGGCACTTTCAAACAGATTCGGCTGAATAGGCCTGCTGGAGCAGCGCAC
TGCTCCCTGGACCAGATGTGTGGGGCTGTTTTTTTATTAAAGGAGAAGCTGATAGTTGCA
GGTGCAAGGCTGACATGAGGGCCAGCTTTGCAGGCCTTCATAAAGGGGATATCCATTGCC
TGTGTTTAATCAGAGCCAGTGGGATGGGATGGGATTCATTGCTCTTTGATGGAGAGCACT
GTTATGAAGATGGACAGTCACTTTGCTCTCTAAGTGAAACCATCGTTTAGCCTCAATTCC
CAGAGAAAAGGGCCATTTGTTATCCACAGGGGAGTGCAGCAGGGGTGGTTATGCTAGGTG
GAGGCTGCATGCATTTTCCACACAATTACCGTGCATAGGCATACATTTATGGTCAGAGAA
AACTGACTATGCTAAAGCCAAAGTGACATACAATATAGACTCTGAATATCCTTCCCTCTA
ATACCAACAGAGCAGGAGTAAAGCCGACACACACAAACACGCTCACACACACCTGTGCAT
GATCTGTATGTGTGCCTGTGCATACATCATCACTCACTTGTGTTCGCCTGCTGGTGATGT
ACTTTCACACACAGTCATAGTAAAACTCTtacatgtataaaaaggaacaaca
>NODE_68_length_329_cov_6.337386
CTTTTGTTGGATTTACCTGTGATCACATCCTTGCAGTGCGCTCCACAGACCCTCTTCTTC
TCCGTCTGAGGGTCTGCCCTCTTCAGTAGGTGCACCACTTCAGTGTAATTGGCTATGGCA
GCCCCATACCTGGCAGCAGTGAGGGCGATGGCGAGGTTCAGTCGAGCATCGTTGTGTTGT
CCTGCAGCGGGGGGACAGGACCAGAGCAGGGGGATGTGAGTCACCCCGAGCCTGTGACTG
GTGGTATGGAAGTGTGTCGGAACCGATATGTCACATCTGTCCCTGTCACTTTGCATCAGC
GCGATGGCTGCTCTGGCCACACAAGGAGCACACTTAAAGCCACAGTGGCCCTTTGGCCTG
AGTGTGAGCTCCCCCGACCGCCCCTCCCTTCATCTCTCCTGCACTGGGAAGGGTAGCTGC
TCCTCAGGAAAAGGCATGGAATGTGGGCACAAGGAGTAGACGCATCAAAGCCg
>NODE_69_length_770_cov_6.494805
TGTCATGCATTGTTTTTTGTTTTTTGCTCACTAAAAGTATAAGTTTGTAGGTTTCTTATG
TTTTGCGATCCGATTGTCTCATCACTTTCTAGAAATATTACTTTTTATTTTGCACAATAT
AAAGTGATAGAACTAAGATAATTTCATGAGGCTGAGTTTAAAAAATACAACAACAGCAGC
AACATCACAATTTTACTTAAAAAAATCTATAAATGCCTGTGTGGGTGCAAATGTAGTAAA
CACACAATAATACCAGCAGGTTTTGTATAAACATGCATGAGAGCATGAAATGAGTTGGTA
TCCTTGATAGATGTTATATATCAACGTGTCGAGGCACCATGTGTGCGAAGACGTTCAATG
GTGCCCACACGCATTCACACAGATGCCTGGTGTCACCTATAGTGGTATCATCCCTTACAG
TCAGGCAGGGATCATCATTGCACCTGCTAATTACCATCTCCAGCTGGAGAGTTAAATGGA
GATCTGTTCTATGTCTGACCTTTGACCCCATGCTCTTTATGTGACGCACTTCAAACCCTG
TTTGGGGCTGGCTGGGCTGGGCCTTAATGAGGCCCCATGTCTGCCCTCTGTGGGCTGTGC
GCCTTGGATGCCCTGCTTTCATCCCCGACCATCTTCCCTTGATGTAAATTGAAAAGATCA
CAGCTATGGGGAGAAGACCTGTACTGGAAAGGCCTCTCTGCATAGATTATGAATATCATA
ACTCAACATTTTTTTCTCTCCTCTCCCCCAACCACCCACTCCCCTCTCTCCCCCCTGCCA
CCCCTTCCCTGTACAATGCTATAGTTCTAATTGGACCCAATGGGGGACTCTCTGCCTTTG
ATCTCATCACCGCCACTGTGACTTTACACTAAAAAATGTCACTGCCAAATAgggttatca
cctgtagagcctgg
>NODE_70_length_293_cov_3.208191
ACAAAGCTTTTGGTATTCGAAGCCATTGAAAACAAGCCAAGGCTGGGGTTGTGATTAAAT
TGTGACTCACTTAAGAACTCGACTTCATGTCTGACAAAGACAAGTTCGGGCTGCACTCTG
CAGAGCGGTGAAGAAGGAGCGGAGGGTTGTTAGAGGGCTAGAACTACTTTGTATTTCGCT
ACCATCTGGTGGGCTCTGGTGGCCACAGAGCTGGAGAGAGAAAAAGGGGAGAGAGAGAGG
GAGGATGCAGGCGGTATGGAGGCAGTCTGCACTTGATTCATAGTGTAAACAACACAGTCA
GTGTTAATTACATCTGGGTTACTGCTAAACAGTGGCCATTTTGCAGGGGTCTCTTCAGAA
TACTGCAGGATGCTATCAATTAAAGACAAAAAAAACCAAACACGTGTCCTACAGGAAAAT
CTTTGGTTTGTAGTATg
>NODE_71_length_789_cov_10.934093
AAGATGTTTTGAACTCTGTGCAGTTCCTCCATTAATTGCAAAGTACAGCCGGGGCCTCCA
ACCCCCTTCAGCTCATACTGCATCTCTCTCCAGTACACCTCTAGGAGCATGTTGTCCTTG
TTGTGCTACTGCTGCGTGGGGGCCTCTGGAGATAAATTATGGATGCAACGCAAAAGCTGT
AAAATTTGTTGTATCTTCTATTATCTTCATGTTAAAGGCCACAAAAGCTCTTCAGTGAAG
TCAGCCATTAAGAAATGACAGGTATTGCTATCAGGCTTCTTTATAGGCTATTACCTGCAA
TGACAGCAGCTGCTGCTGCACCACTGTACGGCCTATCACATTATTTGCAGCTAAAGTCAG
CTACTGTGTCATTTTGCCTCATTTTCTTGACAGTGCTATCATAAATCCATTGGGCTGCAG
GGGAAACTGTCGACTACCTCGATTATCTTCATAGCCTGAATGAATTCTGAAATGTATGTA
ACAGGCAATGACTGTTATGGATCAGGAGCCAGGGCCATATTCTCACTAACTCTCTCTCTC
TCCTTCCTTGTATCTCTCTCAGGTGATGTGCTGATCGAGGGCTTGAGGGCTCAGATATGC
GCATAAAACTGAGTAAAAGAGGCGAACTTTGAAGCACACAGTGACAGCTCATGACTACTG
ACGTCAGCTCTATCTCTTAAGATATTCTAAAGATACTGAATGGTCAGTGATAGGATCCTT
TTCTATTATGATGGGCCATATTAAAGAAAAAAGGTAACTGGTACTGTGGGCATAAAAAAT
ACAAATGACTGCATTTTTTAAAAGAAAACCACTTTAATTTTTATCAATTTTATGACAGCA
TGTTAATTAAATGTTGTGTATCCTAGCAGACCTAAACAGTGCAATACAGTACCTGTAAGA
acaagattgtgatttgccccacaggtgaccttc
>NODE_72_length_335_cov_1.056716
TACCAGGGGCTATTGCCCCGGACAACATAGCTCCCAGGAACACAGAGACACTCAAACCCT
GCACCACGATAAGGTGGCAATTTGTCGGAGGGGTAGCAGCATTAGCTTATGGTATTTGTG
TTGTGTTTAATGTAAACAGCTGAAGTGTGTTGTGTTGCTGTAATGTGGAACATTAAGTTA
ATAAAACTGTCAGTGGAGAAGCTGGTTCACGTTAATATAACCTTTAGAAAACCTAAATGT
GATTAAAACAGTAACGTTAAAGTTCTGAACATCTGCTGTCTGCAGTTAAACTGATAATAC
TGTTAATATACTTTCTGATGGTTGTAGGGTTAGAATATGGACGAGAATATGACCAAAGTA
ataactgacattacagttaattattacatttaaaatacagtacagatcagctgaagaata
aaataatctcttgtaaatgtaaagtgactacaggctcgtctctcagtgctatataaact
>NODE_73_length_451_cov_13.252771
CGGAAACGAGTTCTGATCCTCGATGCCCTGACCGACTTCTCATCTGACCCTCCGTTGCTC
CTCAGACCTCCCTTCCCATGCTCGCCCTCTTACCCTTTTCACCCTGCTCCTCCCTCTCTT
ACTCGTCCTTTACCCTATCCCCCCCTCATCACTGTTCTTCCTTGCTCGCCCTTTCTCGCC
CCTCCTTCCTGTAGTCTGTGTTTGTGTTGGGAAGATTAAGCTGCTCTGACAAAGCTGTGT
TTACAAATATGCAGGCAGAGAAACAGGCCAAGCGACGCTGAATAGGAATAGAATACAAAT
TGCTTTTTTATCTCTCTTAGGGCCAGGGCGAGAGAAAATGTGTTTGCGATTGTTGCTCCT
CCGCCTGTGAAGGATAAAGCCTCAGTACTGGGTTTGGGCTCCCTGTTAGCATTCATTCTA
TCCTCTCCTCTCTCTGTCTCTCTCTCTGTGTCTCTCTGTCCTCCCACTCTCTTTCTTCCC
CCCATGCTCTTTCTCCTCTTTGTCTACTCCACAGGCTCTGTCTCTTTCTCCCCAGCAGGA
ATTTTTTTTTCTCGCTGTTTCCTTGGTAATCATATCTcatctcctctcctttctt
>NODE_74_length_728_cov_7.734890
TCCCCTGTGAACCACAGAGCTGCACTCAACCTGCACTAACAGGACACTTTCATGAGAGCT
CCATTATCAGATATGCTGTATTTGATATCTCAGATTTTTCTTCTTGTAATGTTTCCATAA
GCTGTCGTTAAAATCAAATAAGCAGCAATGAATCTTGATTTTTGTTTGTTTGAGGGGTTT
TTTTTTGCACTTTTTTAAAACTTGTTGTTTTGTTCACGTCCACAAATCTAAAAGCATCTC
TGTATAATTCAACAATATCACAGATTTTTTAACGAGACTGTATTTTGTAAATGTAACATT
TTCAATGCAGAGCTGTAAAAAATAATCACACAAAGTAGCCTGCACCACCTATCAGCAGGC
TCAGTTGTAATAGATTGTAATTCACATTCTGAAGACATTGGTTGTAATGCATCCCAATCT
GAAGCACTTTGGCCAGCCCTTCCCCCACCCATAAACACACACGCTCCCTTTCTCTCCTCT
CCGGGCCTCCTGAGGTTGGTGTCTCTGCGTTAGGACTCTATTGTTGCCTACTGCTGGATA
ATGCCCTTATTAATTGTACCTCTTTGTAAGGTGTCAGCTGTAGCCTCAGATTGAGATGGA
TGGATCTCTGGAGTCTGCTCCCTGGCCCTCCACAGACGCTCTATCTCGGCACAGCACGCA
GATGCAACAGTGAGTGCAGCCACACTATGACTAAAAGCTCAGATAAAACAGCCATTTTAA
TTATTCCACCCTAAAAAAAAAAGAATGAAACAACCAAAGTGAAAAAACCCTACTTCTGTC
ATTGCTAAGgtgagctagcatgtgatgtgtttcaattatctgaatatctgagcacagtat
ccgtagcagtgatgaaaaatcttcttcttttt
>NODE_75_length_623_cov_10.810594
GTTGTCACCATTGCTTGGCTGGTGTTCCACTGTTTTACAAATGTTTTTTTTCTTTTTTAC
AAAGACTTTACTTACCCACAGGAACACACTTCAGTTAAAAACTGTTTATTTTCACTTATG
CCACTGTCCTTTTCACAAGCAAAAATGTTTTCTTTTTTCCTAATGAATTGAATTTTGTGC
ATTTTGGCAACAATGCTCGTGGTGTACATGTGCATTCTCGCCCACTATAATCTGCACTGA
TTTGGTATATTTTTAACGATGTAACTAAGCAACAAACGTAATTGTCCCTTTCAAAAGCTT
TTGTTAGGCCCTCTAACACAGTCTAATACATAATTAGGCATAATGTCTACAGCTCATTAT
AGTACACATGTGTGTAGTTAAATGGACCAGGAGAGTAGCTCACTGAATTGTGTGGATTCA
TTGGAAATGGAATTTATTTGTTTCCTGGGTTCATATTACATTACAATTATCTAAGTAATT
CACTGGGCATCATCAGTTTTCCTTTTGTTGTTATGTATTCCAGATACTTTTTTTTATCAC
TGATTGACTGCTGTATATTTTTCCTTATTCAAGCCCGATGTTCGGTTGAGTTACCTTAAA
ACAAAACACAGTCCAGCCAGAATAAAAAAACATCTAAAACCTGTCAAATAAGCATGAATA
CTGATAAACATATTCAGAACATATTTTGCTGTTATTGTCAGATTTGGGGGCTATTTTCTG
TGGAAAAACAGAAATTGGAAAAGTGGACTGGAGGCAGTAAGAATTTt
>NODE_76_length_313_cov_3.555911
TATGCTTTGTAGCCTTTTCAAAAGCTTGGCAAGAAATGCAGTACTAACAACTTGAACAGC
AGAATTTGACCAGAGCACGACATCCTTGTTATAGTTTTTTTCTGAGCAACACTAAGGTGA
GATTCATAGTCGGCAAAATATTAGCTTAGCCTGCTAGCTAATATCCCACCGTGGTGTGCT
GGTTCTGTGAAGCTGTGCGTAAGTTCTGCAGACTGTTATGTCTGATAAGAAAATTTCAAA
GAAACAATTAGAGACAGGCTGTGTGGATGTAGTAATGCATCTGGTGTTAAGTTCATGGTA
AATACTGTAGAGATGTGTGTGTCATTGAGGACATGAAATACAAGCTAAGGTTACAGGGCT
AGCTTAGCTATACATCTTAAAGTATTGAATTCGTATGTCATTTGAATTTATTATTTCATG
AACAGAGAAAAAAAAGTATTATACTGTACAGTAAGAa
>NODE_77_length_499_cov_5.146293
GACTGTCTACTAAGTTTACACATATCAGGCCTTAGAAAAGTCTTATTAACAGCAGCTGCA
GGCAGTAGGAGAACACAGAGAGCGGCAGCATGACTGCTGAACCAGGGAACGCCTCTACAC
ACTAGAACCCCCCCCCTCCTCCTCAGTCTTAATGACTAACCAGAATGAGAAGCGGAGGAG
AGGAAGAGCCTGGAAGAGCCTGATTTGTTCTGCATGCTAAATATGGCCTGTAATCTTTAT
TCCTCTGAGTGCCTTATTAAAAGTGAAAGGAAGATGAAATCCCACCAGCCAGCCCATCCT
TTCTGCTGTTTATTAGAGGGGCTTTTCCTCTGTTAATATTGAGGTTATGGTAACCTTAGT
GGTGATAGATGCATCTGGTGACTTCAGGTAATAATAGCAATGATTGATTCCCACCTGAAC
CCTGGAGGTGTAATCTAGCAGGATGGAAGAGATAAAGTGGCAGCCAGCGTCTGAGAGATA
CACAGAGAGGCAGATTCCATCCAACAGTGCTGTTCATCATCCAGCAGACAACAGCGCCTT
GTCAGAATTTATGATGTTTTCCCTCGTCTCTAATTCATCATTCATTAACTACTCTTTTCT
CCCCCTAAATCCATCTCTATTTGTTAGTTTTATCAGTAAGGTt
>NODE_78_length_744_cov_13.490591
CAGTGTTGCTGATTATGAAAAATGAAGATGTACTTTTAATAATCATTTATCCCAACTTAA
CATTAATTAAATTAAATTTCATGATCTCCAAAAACGTAATTTTAGAGTTTTGTTGAATAG
TTACACCACTGGCTGGTGTAATGCTGGTAATTACAGAATTAATAGTTCTGAGAAAGTCTC
AACTGCACAACACGAATCTCCCATCAGTCTCCCCACCGACCACTTGAAAAGCCACGGAGC
GACAAAAAATATTGCTGAGAACAGGAGCAGCAGATGAGTGCAGACTGATGAAACAGACTA
ACAAACTAAGTTAGATGAGAAAAAGAGAGTTGAAGTAGCAAAGAGGGAAAAGGAAGAGAA
GCGAACAACACAAAGAGACAGAGAGAAAGCAGAAAAAAGATGGCACTATGATATAGAACA
GATTGTGCTGATTCTACTCTCTCTCTATCCGCCTTCCATCAGTGCCCCCATTCCTCAGCC
AGACACTTTCTTAAGCTAAACTAAATGGGCTAATTAATCTGGGCTAATGGTGGGTGACAG
CAAATATGCTAGCACAATTATCACCCTATTAAAGATTCATATTCCAACACATAATTGAAA
ATGAAAAGGTGGGGTGAAGGGAAGATGGGTGGGAGTCTGTGCCCCCAACCCCCACACACA
CATCCAGAAACTCAGCACCACATCTTATGAATTGTTACTTCAGCAGTGCATGATGCAGTA
TGATTTTATGGCTCCAGACGTTTAATTATTGGGATTGGGCAAAAGTGGGTAAATGAATTA
CAGGCAATTTATCTAAGCATAAAACTAATTTGAAAACATGAATGTGGTTTTATTCCTATA
TTGTAGTTCTGTCTAATTCCTTCAACACACAATGCTGTGttgtctagt
>NODE_79_length_491_cov_11.079430
TTCTTTTTCTTCTGCCGTAGCAAATTTGTTTTCAGGCTCCATAAAATAGCCTTTTCTTAT
TTCAAGCAGCAGTGTATGCAGTGGAAAATCTTTCACATAATATATCCTTAAAAGCACATT
ACTGTGTCCCATACACCGTTAAGAGTTAAGAACACAGTTAATATTTACAGTTGAAAAAAA
TGGGAGAAAAGGAAAGGATTTTGCCAGGGAATAAAACACCCCCACCCACGTATACACACT
CACTCTCAGTGCAGCAGTTGAACAATTGCTATTCACAATCCTATCCTTAATGCCTAAGAC
CAACATAAAAGAGGGGAGTTTAAGAATATAGGGATAAGCCCTTTCAGCTTTTCTAAGTCT
TAAGGCTGGTTTATGCTCCATGAATACTGAGCATCGGCAGCCAGTGCTGTTGCCACTCTA
AATAGATATTACAATGATTTGGGAACAATGCATTCGACTGATTCCCTCAGACACAAAAAT
ACATATATGTGTATATATAGTGAATAGGAGGCAAACATTAGCGCTCCCTGACAATACAAG
CATTTTTGATGTAGAAGGGTAGAGCAAGATTAATGTCTGAGCGAGAGAAAAGGCGAGATA
CCACTTTGGGTGTTTGCTGGGAAAGctgcagcggg
>NODE_80_length_569_cov_12.569420
ATAGACATTTATTTTAGTGTTGTACCTTGAATAGAAGACGCTGAGCTTTAACCACAAATA
AGAGTTTATTTAATTTTGAGCCAACAAAGAAATGCACAAAGCTTGCAGCACAACTAAAGT
AAATAATAAAAACTTCTTCCCTAAACTTCCTTTCAAGTTATCCTCACCACTTTTAAACTT
TTAAAGTGCAATGATACCCCAAAATATGATTTGCCATAAAGAGCATGAATATTTGTGATG
TAGCCAGTGGTAAAAAATCCTTTTGGGGATTTCGATATCTAAAAGAGAGAGGTTTATACA
TTAGCGCTGTAGTTGCAAAACACTGTTGATATTCAAATGATTATTGTGCAAAATCTGGGA
TAAGCTTCTGTGTGAGAGCTCTTCTAAGTGCCTACAACTATTGCTAATTCCCCTCACCAT
TGTGGGCCGAACAAAGGCCTTAATCCCATTTCACTTTTGCAGAAGGCTGGGGCTATTTTC
CCTCTCATAAACCAACAACACTCCCCCAAGCCAGAGCTGAGAGGTTCTGAGAAAGGGGCC
AGTGTGTGTATACTTCAAGGCTTTTTTGTCCAACTTGGCTAGTGCTCTGCATAAACTTTT
AAGTGGTCCCAGTAGGCCTCAAACACCTTTTGGCAGAAAAAATAAGCTACCACAAACTGT
AAAAAGGAAACCAAACACTCTCttaacctggacaatacaaaagaaaatatatg
>NODE_81_length_558_cov_18.663082
TCTGCAAGTCTGCGACATCATCCGAACCCCAGGAGCCTCTTGCTCAGTCTTGACGGATCC
TCACTCTGCTGAAGCCCAATACTGTTCTTCATCTTGTGTTGTCACAACCCCCCTGCTACC
TTGATTCACTCTTGGTCGTTGGCTAGGTTTTGGATTTATTACTTTCGAGGCCGAACAATC
AGTGGACCAGGCTGTCAACATGCATTTTCACGACATCATGGGCAAAAAAGTGTGTAGTTG
TAGTTTTATTTTACCCTTAAGATCAAACAAAGGCTTGGGCGATGGAGCGAGAACTACACT
ATGATGCTGTTTAATTATTAAATATTAGGTTCTGGTGGCCTCCCATTTGTGAATGCAGCA
TCATACACAGCACAAATTCAGCTTTTAACATCTTAAAATAATCAGGCTACTAACATGATT
TACTTGTCTTCATTTTTTAATTGCACCACATACTCCTGTCACACCTGTGCTTTCATAGTT
ACTAAATGCACTCATCCTGCACTTGCTGTTATATTACAGTTTCAATTGTCGCCCAAGGCT
TTGTTTAAACTGACCACTCCTTTAGGATGTCTGAAGTGCATTAGATTGTACTCAGTAAAT
TAAAATGATTGTATTTTCTGGTTTGCTTAAAAATTGAAAAATGTTTGCAAAATATAAAAT
AAAGTTAAAGATTTAAATCAGAATTTTGCTGACCATAtatca
>NODE_82_length_420_cov_6.566667
CCCTCCCTCCCTCCCTCCCCTTGCCTCCCCTGCTGCCAGTTTTTAACTACACTCCACTCT
GGCCTCTGCTCTACTTGTTACAGCCCCAACACGAGTGCAAACAATCAAAGTCTTTGGGAA
CGCTAAAATATGCATGGCTATCCGTGACAGACAGATAAAGCAGGGCAATTAGCCACGTAA
TCCTAGAGCATCGTACGGAATAGTCCGCCTCAGCTGTCCTCCCTCCCCTCCTTCCCTTTA
CTCTCTTGGTCTCCATTAGTTAAATGTACTCTGTGTGTCGGCTCCCCATCAAATCAAGTA
ACACTTCCCCTAATTGGCTTATAAATAATACAGCAGGGCCTGCATTATAATTTCATCAGT
GGTAAACATTGCGGGGGCAGTTGGTAAAGAACCTATCCCTCATTAATTTCTTAATTTGGG
TAGATGGAACGAAGGGGAAGTGAGGGAATGAAAGGTGGAGAAAGAGGGAGAGACGCGGGG
ATCGGATGAACGGAGGAACTCGAATCACCTCGAGCTGAGGGAGAGAGAGAGAGAAAAGAA
AAGAAAAGAaaaactaaacaaaac
>NODE_83_length_595_cov_11.455462
GTAAGGTTGTGCACAAAAGAAGGCAGAGCACAATAGGAGAAACATGCAGCCTCGGATGTC
ACATAATGTATGAGAATACTCTGTTTTTCAAAAAGTGACCCCTAAGATGTATGTCCTGGA
ATCTACGGGCAGCTTTTAAGATCAGAAAATATAAAAAAGGACATGGCAACTCCTAGAGAA
GTCCGTCGTCACTTCAAATTCTGCTCTCTGTCCGCTTTAATAACCCAGACTATGAGATAA
AGCATATTTTTTTTAAAGTGCCACTTTATTACAAAAGTATAAACTTGACTGACATTTCAT
GAATAGTAATCTTGATATAAAACATTACAATCTTTTGCACTTAGCACTTAATTACACGCT
TTTGAGTACAAGACCCTGTAGTCTGAATAGCAAACACACAACATTAGCTGCCACATTTAA
CTTAGCAGGGCTTTCCAAGAACACACCGTAGCTTCATGGCTTCAAAAAACAAGAAACAGA
ATACACTGAAATTTTTACATTGCAGCTTGTTTGCAGTTTTGTGTCACAAGATAAGTCATT
CCAAAACACAATTGAACATAATAGAAAAAGATAGATTTTCTTGACACTGATGATATATTT
ATTATTTCTTTCTCTTTTGTCATGTACATACACGTTGCATCAACATACAGTATAATCACA
TTGTTTGCTGGggacatttggtcaaatgagatcgtcgctattgttcaggattcggatgta
atttgtgtgtgttatcctc
>NODE_84_length_324_cov_11.311728
GGGCCCCTTCCTCTTTCAACATGACTGTGCACCAGTGCACAAAGCAAGGTCCATAAAGAC
ATGGATGACAGAGTCTGGTGTGGATGAACTTGACTGGCCTGCACAGAGTCCTGACCTGAA
CCCGATAGAACACCTTTGGGATGAATTAGAGCGGAGACTGAGAGCCAGGCCTTCTCGACC
AACATCAGTGTGTGACCTCACCAATGCGCTTTTGGAAGAATGGTCAAAAATTCCTATAAA
CACTCTCCTCAACCTTGTGGACAGTCTTCCCAGAAGAGTTGAAGCTGTAATAGCTGCAAA
AGGTGGACCGACATCATATTGAACTCTATGGGTTAGGAATGGGATGGCACTTCAGTTCAT
AGTATGAGTAAAGGCAGGTGAGCGAATACTTTTGGTAATATAGTGTATGTAACATCTGGT
TGTGTCAGCAGCAGCCTGAGGTGCCTTTAAAGTGTCAAGTCATGCAAC
>NODE_95_length_447_cov_6.713646
GTATTGCATGGAATACAATATCAAAATATAGCTGTTGTTTTTAGTTTCTCTTTATAGCCC
AACATCAAAATGTGTGTTGGACTGCGTGTGTGTGTGCGTGTGTGTGTATTTGTTGCACAA
ACATTTGGTTTGAGCCATTGAACACACAGCTCTCAGCTGCCTCAAGCAGCGCAAGTTTAG
CAACTGTTTTCCTTTTTAATTGTTGTGGAAATTAAATAAGAGTGTTTGTGACATGAATGT
TGTAGGTAATGAGAGCCGGAGAGCAGCTGGGAGGCTACGGGCCTGCGTGTGCATCATTAG
GAGCTCAGAGGCTCCCAGGCTCCACGCTAGCGTAAGCCGCTAATGAAAAGAATGTAGTCA
CAGATCTCATTTTTCAGGCAATTCTTGTGTAAACTGGAGATTTTCCAGTGTATGCACAGT
GGAACAGGGGCCCCACATAAATCACACAGGCTGGCTGCCTCCAGTGAAAGAAAGAGGGGG
TTTCGAGCACATGCTAACCACGCAGACATATGCTGCAGGAAACTGGAAATCTGCAATGGC
ACAGCTAGAGGGAGAGCCACTCACAGCACCTACACCTGTCTGCCCCCCCCC
>NODE_96_length_673_cov_12.555720
ACTATGCAAGTCTTTTGTGCTTTCAGGATGTAAAATTCACATCACCTAAGCTAGACCATC
TTAGAAGTGGTACAATGTTACCAAGGCAACAATTAAACACACACTGAACAGACTGATATA
TCTCAGAAAGATTTAAAGCCTAATCTGAAATGTTTCTCGCTCCTTGGGGGAACTAAAGGT
GAAGTCAGTTATCTGCCATTATTTGGTTTAAAACATTCCCAGCAGTATCCAACATCTCTG
CCTATTTGATTCACTTTGAGCATGTCTCTCTCCTGGATGCATTCATCCTCCCTAAACTCC
TGAGTTGGAGTGGTTCGCCTCAGGCAGAGGAAGCAATAATGTGAACCCTGGAGAGCTATT
CAGAGTGAAGAGGAGAGTGGAGAGGAGCCTCCTCCACTGTTCTCCTCCAGCGGGCCGTTT
GGGAGGCTAAACGGCGCCGATATCCCTTATTAAACCATCTGGCTGATGCTAATTAGATTA
TCAGAGATAAAGAGAAGGAGTTTTCTTTGTACATTTTAATGAGATAATGTGTCAGGCAAT
TGCGAGGAGAAGCGTTATTTTCCGAGTGCAGAGACTTTTCAGGTGAAAGTGTACAAGAAC
GAACAGATGCAGAGGAATGATTAATAGTGCTTATCTGGAACCATCTTGCCTACATAAGGG
GAAATACAGATTAGGAGAGTAAAAGTATATGTCTTTTTGCGACTTCCTTATTATATTAAC
ATTTAAAAAGTGCATCCCCTTACTTCCAGGAAAATTTGGTCAATTAGAAAACTCTAATAC
CTTCATCGTAGTTGTTCTGCGGCATCTGATCAAGtca
>NODE_100_length_574_cov_4.233449
GCTTTTAAAAATCCGACAGTGAGAGGAAACCGCCAGATAGAGAGGAGAGGAGAAATTATA
AATAAATAAATAAACAAAAAACAAAACAAGATGGACTTGAAAGGGGATAGAAAAAGTCTG
TTTCAGTGAAGGGGGGATGACTGCGGTGGTCCCAGCGGTCCCCACAGGGACCTGGGGGCG
AGTCTCAGCCTTGTCATACTCCGCTCTTCTCCTCCTCCACTCTGCACACCAGCTCCAGCC
CCCCCTCCACCACCCCTGTTCTGCCCACGGAAAACGTCGATAGCAGGCTGCCGGTGCCGA
GGTCTCTGGTGGACACTAGCTCATTCTCCCGGCATCGACAGGCCCGCCAAATCAATATTT
AGTTCCCCACTAACAAGCTGCCTCGGGGTCTGAGCCAGAGAGAGAGAGTAAGAAAGAGAG
GGAGAGTGAGAGAGAGAGGAATGCGGGACAGTGGAGGATGGCAGAGAGACAGAGCAGGGA
CTGAGAGCTGTCCAGCTAGAAGGGAAAAACATGGATTCAGTAGAGTGTTGTGTGTGTGTG
TTAGTGTGGGAGGGGGAGAGGAAGGTGGAAAGGTCAGAAGAAGATCTGGGGAACAAGAGA
ACAGTGTCTGGTGTGTGTCGTGGTGCGGAGGCGACGCATGAGTGCCTGCGGCAGCCGCTG
ACAAGAACACAGACAAGACACACATACATACTCGACACTCtcaatcatacacatatca
>NODE_101_length_531_cov_8.549906
TATTATAGAAAACAAAGAGAGCAGTCTGGTTGCTTGAGAGGGATTTAATTGTAAGTGCTG
AATTCAAAGAGCAGATAAAGACACACAAACGGGCCAAACCCCACCTAGCTGAAAGCCCGA
AACTGAGTGGGGGGAACAGGATCCGGGGCCAACTCATTTTCAGTGTTAAGAGCCAAAGCA
ACACAGCTAATCCGCATTGTCAAGCGGGGGCAAGCATGCAGACATGGATAAGACCACATC
CTGAGCATCCGTGTCCCCAAGGCACAAGCACCCAGCTCTTGCTGGATGGGAAGTCATTTG
TGAAGTCCTTTGCAACAGCCAGTCAAAGAGGTTAATTGAAAAATTCCTTAATGTCATTAC
AACAGAACTAGATTAACCCAGAGCTAATTCACTTTATTGTTCTGAAGAGAGGGGACTCAG
CGCTGAACTCCAGAGCAAACGTGAAGCCCAGAATCAGGGGTGAGGTGTTGTTTTTAAAGG
ACTATGCCAGTTTAATTAAGATAGGGAACATTATTCACTGCTCTGCATGGCTGGAAGGAG
CAAAATGGTCGCGCCGTATAAATGCAGCTCTGGTGCCTCTTAAATCAAGGTGGCTTTTAT
TTAGGCGGTTGAATATGTAAACATTTCCAAAGCTCTCCGCGATCCTGCTGTGCAGTGCTG
CTTCTCATATTGTTt
>NODE_102_length_361_cov_1.811634
CACAGCAATGTTGGAATGCCAAATATTCCATTCAACGCGAAATGAGCTGGGTCATCCTGG
AAACATTAGAGCCCCGAGTGGCATATAAAAAGAGTGAAGTATGAACATCTGAATGAGCGC
AAGACTTCATCTTCGCCTCCATACAAGCCAACGCCGAGCCCCCTCCTCCTCGTCCTCCTC
TCTGCCCGCTCATTATCCCTGTCACACGGGACCAGGGCCCACTTGGCACAGCCTTGTGGA
CTTAATTGAATTAGACATACCCGCTTGTTTAGGCATTGTGTGGTGGCATGAGAATCTCCC
CGCCATCTCCATGAAGGCAGAAGAAAAGCGAGGGATCAGCAGCACTTGTCGGTAGATCTG
AGGGTTGGGGATTCTCAGGGATGGAAGGGCCGCCGCAAAAACGGAGGACCACCAGTCTCC
CATTGTGCCCCGGCTCAGTGCCAAGTGCAGAGTGGGACTTGCCCAGTGGGTGTCACTTCA
CTTAACCCTGaggtgtggcaaaatc
>NODE_103_length_1002_cov_8.316367
TACACTATATTACCAAAAGTATTCGCTCACCCATTCAAATGATCAGAATCAGGTGTCCTA
ATCACTTGGCCTGGCCACAGGTGTATAAAATCAAGCACTCAGGCATGCAGACTGTGAAAC
AAGACATTTGTGAAAGAATGGGCCGCTCTCAGGAGCTCAGTGAATTCCAGCGTGGAACTG
TCATAGGATGCCACCTGTGCAACAAATCCAGTCGTGAAATTTCCTCGCTCCTAAATATTC
CACAGTCAACTGTCAGCTCTATTATAACAAAATGGAAGCGTTTGGGAACAACAGCAACTC
AGCCACGAAGTGGTAGGCCACGTAAAGTGACGGAGAGGGGTCAGCGGATGCTGAAGCGCA
TAGTGCAAAGAGGTCGCCGACTTTCTGCACAGTCAATTGCTACAGAGCTACAAACTTCAT
GTGACCTTCAGATTAGCCCAAGTACAGTACGCAGAGAGCTTCATGGAATGGGTTTCCATG
GCCGAGCAGCTGCAGCCAAGCCACACATCACCAAGTGCAATGCAAAGCGTCGGATGCAAT
GGTGTAAAGCACGCCGCCACTGGCCTCTAGAGCAGTGGAGACGCGTTCTCTGGAGTGATG
AATCACGCTTTTCCATCTGGCAATCTGATGGACGAGTCTGGGTTTGGAGGTTGCCAGGAG
AACGGTACATTTCAGACNNNNNNNNNNTATGCAATGGTGTAAAGCACGCCGCCACTGGCC
TCTAGAGCAGTGGAGACGCGTTCTCTGGAGTGATGAATCACGCTTTTCCATCTGGCAATC
TGATGGACGAGTCTGGGTTTGGAGGTTGCCAGGAGAACGGTACATTTCAGACTGCATTGT
GCCGACTGTTAAATTTGGTGGAGGAGGAATTATGGTGTGGGGTTGTTTTTCAGGAGCTGG
GCTTGGCCCCTTAGTTCCAGTGAAAGGAACTTTGAATGCTTCAGGATACCAAAACATTTT
GGACAATTCCATGCTCCCAACCTTGTGGGAACAGTTTGGAGCGGGCCCCTTCCTCTTTCA
ACATGACTGTGCACCAGTGCACAAAGCAAGGTCCATAAAGACATGGATGACAGAGTCTGG
TGTGGATGAACTTGACTGGCCTGCACAGAGTCCTGACCTGAACCCGATAGAACACCTTTG
GGATGA
>NODE_109_length_280_cov_3.160714
CCTACACCAATCAACTCAGAGCGGTCTGAAACGCGCTCCCAAACACCTTCTGCGGGCACT
CAGCACTGTGAAACTGGTCGCCTTATGCACGCCCCATTGTCAGTGAATGGGAGAACGTTT
TGGCCAATATCTCCGGAACCGGACATGCTACACACCTGGAAATGCCACCTGCCCCACCTA
ATTTGGTTATGCTGAAGACACCGGTCTAGGTCCCGAGTCTCTACGACCTTCCCGTCCTGA
GATACAGCACAAAATCACAGGTTTCTCCCACTTCCTGACGTCGTAGAGACTCGGGAGTAG
GCTCCGTGCGATCGCGGCGGCAGCAAATGGGGGGGTAGAAACAAGTTTCATGTCTCTAGC
ACTTACCGTTTTCCCAAACCCAGGCCGAAACCCTAACCCTAACCCTAACCCTAACCCTAA
TTCC
>NODE_110_length_703_cov_8.194880
ATGTGTCAAAACAAAGGCTCTGCCAAATCACTGAAAACACTCTGCTCATTATTTGGCATT
GTTTGCAAAAAATACGAGTCTAGACTTCTATGATACTCGCATGCATTATTACACTGAAAG
CTAGGAGGGTTATCGGCATAACAGGCTCACCCACAATCCCTGGATTCACAAAGGGAATGA
TTGTGGCTGGAATGTGGTGTGTTCCCAGGAAGACTAGAGAGGGCCATCACAAAAGGAAAA
CCCACACGGTGGGCACTTTTTCTTCTGCCATGTACAGGAAGCGAAATGAGAACTATCAAG
TTTGACACTATTCACAGCGCCTTCACGGGGCCCTACAATACCTGGCTGGGCAGACAGAAT
GCCGGGCTTAAGAAAGGGGGGAAAACGGCTGGCAAAGTCTCCGTCACGTGAAAGCGTGTC
GATATTTCTGACACCTCCAGGCTACGTGCCAAATAAAGAGCATAGGGGCTTGTCGCTGTG
GGGCCGCTGGGCCCACCAGAATGCTGAAAGCTGGTACCCCTAATACTCCAACAGAGACCT
GGGATGGAAGATTTCTGTGTAAACAAGAAAGAAATCTTACTGCGCTTAAGTTTGGAAAAA
CTGCAGGAAATAACGAGCAATCAAAAAAAGAAAGAAAAGCATTAAGAATACGTTCTCCTT
AGGCGGGAGTTAAGGTGTCAAATACCTCAGAGTCAAATATTCTTATTAACTGTATTGAGA
TTAATGTGATTTTTCCATCTTTGTAATAATACATGCATTTATAAAGGTGGCTTTGCTATG
TTAAACactgaaaatgtatttgacaagctgtgacttctggctttctccactatctacaac
acactta
>NODE_111_length_614_cov_7.583062
GATGTAAACAAGATACCTGGCCCCTGTGTCCTTTTTGATAACTTTTAATGATGCGCTTTG
AGTATCCTTCCTCGTTCCAACAATTACTCTACATATCTAAGGCTGTGTGATCCAAAACAG
AGCAACTGGTTTTGGACTGTGGCGTCCTGTCCGGTCCAAGATCCCCATGTAATAGGATTC
CTCAAAGCTGCAGATGGATGGCAAATCTAGGCGGTTTCATCTACTAAAAGAGGGCATAAA
TCACTAGCGGAGGAAGCGGGGACGAGGCAGGGGTTATCACCAGTCTGCCTCCCTCATGAG
AGCTTTGCATTAAAGCATTAGTGAAATTAATTCATCTTTCATAAGAGGTTTGAGCAGTAT
CTGTGATCTATGATAACAACCAATTTCTCACTACGGAGGGGCCGGCGGAGGAGGGAGGGA
GGGAGGCAGGAGAAAAAAAAATACTCTGCGACCCTGATAGACTACACAAATCTGCTCTTT
TTAAATGGGCTAACATTATCTGGAGTGCTGCTCTCTGGAGCATCATCCCAGATTCATATC
CCAGCCGGGAAAGAAGCATAAATCACCGGGCAAAACTTTTCTCATCTGCCCCCCCACCAC
CGCACACATCTCCTTTCTCTCTACATCACTCGCCTCATCCTTCTCACGGTACGCTGTGCC
AGGTTTGTTTTGTGGTTTTCTTTGCTTGTCCTGTTAAATGCAGAACAATGCTTTGCTGTA
ATCATTTTAAATGGCTTTGCGCCTCAATCAGTGTAATt
>NODE_112_length_1307_cov_4.787299
AAATGCGCCCGGCGGGGGACGGCCGGCGCCGGGGAGAGGTCCCGCGAGGGGATCCTCCCG
CACCGAGCGGCCGCCCCTGGCCCGCCGAGTTGAATCCCCCGGGCGGACTGCGCGGACCCC
ACCCGTTTACCTCTTAACGGTTTCACGCCCTCTTGAACTCTCTCTTCAAAGTTCTTTTCA
ACTTTCCCTTAAGGTACTTGTCGACTATCGGTCTCGTGCCGGTATTTAGCCTTAGATGGA
GTTTACCACCCGCTTTGGGCTGCATTCCCAAACAACCCGACTCCGAGAAGACCGGACCCC
GGCGCGACGGGGGCCGTTACCGGCCTCACACCGTCCACGGGCTGAGCCTCGATCAGAAGG
ACTCAGGCCCCCGATCGGCACCGGGCAAGCGGTCTTCCGTACGCCACATTTCCCGCGTCC
GCCCGTCGGACGGGGATTCGGCGCTGGGCTCTTCCCTCTTCGCTCGCCGCTACTGAGGGA
ATCCTTGTTAGTTTCTTTTCCTCCGCTTAGTAATATGCTTAAATTCAGCGGGTCGTCTCG
TCTGATCTGAGGTCGTAGTCGAGGAGTCGGTCCGCAACCGCGGCGGACCGGGGCCGCGGC
CTCCCTCGCGAGGAGGGGGGGCTCGCGGGCTCTGAGCGGATAGAGAGGGCCGGGGCGGCC
TCGCCACCCGTCGCTCCCCTGCGCACGTGACCCCGGCCCGCGGAGGGGTCCCCAAGCTTT
TTGGCGCGCGAGGGCGACGCGGTCAGCGCGGAGAGACGAGGACGTCCACCGGCAGCCGCG
TCCCAGCTCGCGCAAGCAGGGGGGGGTTCCGCGGATGGGGAGGCGCACCCCTTTCTCCCC
CGAGAGGGAGAGAGAGGAGGGAGGGAGGGAGGCGAGACCCACCCGGGGCGGGAGTAGGCA
GGTGCGAGCACCGCTACGCCGCGCCCGGGCGTCCCGAAAGGTCTGCTCTTAGGGGGACGA
AGGCGGCCGGGACCGCCTGCGACTGCCCCAGCCGCGGAGACGCGGGGGTCTCCGATTGAT
GGCAAAGCGACCCTCAGACAGGCGTGGCCCCGGGAGGAACCCGGGGCCGCAAGGTGCGTT
CGAAGTGTCGATGATCAATGTGTCCTGCAATTCACATTAGTTCTCGCAGCTAGCTGCGTT
CTTCATCGACGCACGAGCCGAGTGATCCACCGCTAAGAGTTGTCAGGCTTTTTTTGCTTT
TTGTTTACGGGCGAGAGGGTGGCGTGAGGGATTTGCGCATTTCGGTGGTTGCCAAAAGCG
CCAACCCCACCCTGCCGCCCGCACGCCCTACGGCCAACGGGTTTCAATGACAAGAAGTTG
TCGGGAAAGACGTAAACAAAAACCTCCGGGCGCTCCGCCGCTCCCGACCGGCGGCCGGGC
TCGGAGGAGACTTTGAGCCCCCCGCGCTCCCTCCGGAGGAGGGAGGAGGGTTGGGTACCC
GGAGGCgcgcg
>NODE_113_length_795_cov_15.244025
GCTTCTTCATCCGCGGATCAACATTCTTGCCATACGGACAATACTGACACAAACGTTGAT
CCTGTGGCGCTGGAGAAGCATTTGACGGTTGATGCACCAAAAAACCTAAAACGAAAAAAA
AGAAAAAAAAGGAGAAAAAAAACTTAAATTATGAACTCAATGCTTTTGGGGGGAAAAAAA
GCTGAGAGAATATTGTAACAAACTTCGTACAGAGTTCAGTCTATTAATTGTTTCATGTTA
GATATTCTATGTGTTTACCTCAATTGAAAAAGAATGTTTTTGCTAGTTTCAGATCTGCTG
TGGCATTGATATTGTATGTCCATGAATTCCTTCCTTTTTCAGCACGTGTTCCTCACTAGA
TGATAAGATGCCGTCTCCCTTAAGCTTTGTCAAAAATACATTAAATACTTGTATGAGGAC
TGTGACGTAATGTTTAAAAGGTGTTCAGTCACAAATGCTGTAATAAATATTTCATTTTTG
ATTTTTGTTAGATTTTTGTGTGATTAACTGTGTTGCCCACAAAGTCTTACCTCACGTTCC
CACCTGAAGGAAACACAACTAAGTGCTTCTTGATGATCATTAATCAGGAAACAAGTTTGG
AGGTGAATTTTTGCACGTTAAATGGTGGTCGTAAAAAAACAAAAACAAAATACAGTTCTC
ACTTTCTTAAAGCACTCTGTTTGAAATTGCTTGTTTTAACCAACATTAAGTGTGGAGTGC
CCTCTTTAAATGACAGTAACAAATTATGGTTGAAATTCATCTTGCCGGGGCAATTTGTTT
AGTTATTTAGGCACACAAATATACCGTCTGAATGATTAACAACTGCCAAATGTAAATTAA
GGGAGCAAAttacacagcaagtccaccactgaagcagctttggaccaaaaagatcaacag
ggaggtggaggtaaacacaaagagttaactgccacctct
>NODE_114_length_345_cov_6.849276
TCTCCTTTGGAAGCAGAAGTCCTTTGATTCTCAAGTCTCTCTGTAAAAACATTAAAAAAG
ATAATCCATTGGATCTAATTGACACAAAGCCCTCCTTCCCCCCTCCTCCCTTGCCTCTAT
CCTCCGCCTATGGCCCTCATTTCTTCTGAGAAAGGCCAAGTGTTTTTGTCCTGTAAATAC
CACGGAGCAGAGACAAAAAAGACGTCTTTAAAATGCAGTCTACAATCCATTACACATATT
CCCCCTGCATATCCATTCAGTAATTATTCATTAGAAAACATTTAACGTCACAGTGAATTT
CACACTAGGCAGTCGAAACACAATAGAGGAGATTTGGCCTATTTTGGGGTGAGGAGTTGG
GGAGGGGTTAGCTGTACAGAGGAAGGGTGAAGGCGAAGGAGGGGGGAGGAGGGGAGCAGT
ATTTGTCTGATCTGAGAACCTCTGAAACGGGGCCGTCTTGAGACAACGGGGACAGACTAA
ATAGTGCAg
>NODE_115_length_339_cov_7.681416
GTCCTTGGGCTGAGAGGGCACCTGGCTCCTCTTCCTGTCCTTGTGATCTCTCTGTTCCCT
CTCTCCCGTGCCGCTCTATCCTTTCTCTATCTGTCTCTTCCTCTCTTCTCCCAGCTCGGA
TCCCTTCATCCCCCCATCTCGCGCTCCCTCTCCTCTGCCCAAGGCGATGCCGTCCTGCAG
GCTTTGATCAGGGGGCCAGGGAGGAGAGAGGAAGTGGGTCAGAAAGTTGTGCTGGAGACT
GCAGGAGAACAAGGCTGGAATATCGAGTAGGTGAGGCTGGGAGAGAGAGGGAGAGATGGG
GTAATCTAGTGAGAAAGTGATAGAGCGAGAGAGGGTGAGATAGTGGGAGGTGGGGGGGAG
AGGAAGGAAAAAATAGGGAGGGGATGGGTAAAGAGGAAGGGAGGAGGGGTGAAATGGGGC
AACCGTGAGAGGTAGAGGGAGGGGAGGTAAGGGAGGGGGGCTGCCTGAACTAAACGAGTA
GAA
>NODE_116_length_545_cov_9.453211
AATAGGACCAGCATGCATAGAAATGACTCCCAGAGGCCGGGGAAGCCTGGCGTGCCGCCA
GAGACGCTGCAAATGGCAAATAATAATTTCCTCTCTACCTTATCCCCCGAACACTGCAGA
CCTTTAGCAGGAGAATGCATGAACAAGCTGAAATGCGGCGCTGCTGAAGCAGAGATAATG
AATCTCCCAGAACGCGTTGGAACTTTTTCCGCTATTCCGGCTTTAGGGGGCATCTCATTA
CCTCCCGGGGTCATCGTCATGACAGCCCTTCACTCCCCCGCAGCCTCAGCAGCCGTTACA
GACAGTGCGTTTCAAATTGCCAATCTGGCAGACTGCCCACAGAATAATTCCTCAGCATCC
AGTGGAAACCCAGCGAAGAAGAAAAGGAAAAGGTGTGGGGTCTGTGCACCCTGCAGGCGG
CTAATCAACTGTGGTGTCTGCAGCAGTTGTCGGAACCGCAAAACGGGCCACCAGATCTGC
AAATTTAGGAAATGCGAGGAGCTGAAGAAGAAGCCAGGCTCATCGCTGGAGGTGAGCACC
AGGGCTCTGCTTCCCCTTCTTTTATTATTATCCCCTTGCACTCTAAAGCATTAACCTTTT
CATCCAGTCACGTTCTAAGCCCTTGAAAATTGTTTCCATGCCCacccatgcctgaacagc
cccccggtttctcaaatctgcctacccgc
>NODE_117_length_353_cov_2.657224
AGTGTAAAAATACGGCTGCAATGACCAAAGTTTAAATTAAGACATGCGTTTCACCAATGA
TGTAAAAGCACCCAAGTTGTGATCCATACGGAGGGCCCCACAAGGGTTAAGACTAGAAAC
AATATGAGTGTGTGATGTTAACTGTACTGATGGACATCATGTGCACTTTCTACAAATATG
CACATGCTGTTAGAGTTTAGCTCATGTGAAAACAATGTTTGAACCAGCATAAACTGAAAG
CTACATGTATAGCATCATCTTCTCTCGAAGTACCAACAAGTGTCACAATGCTTTATAGAG
GGTTAGAATGGATCAAATTCAAATGAACCTTTTCAAACATGCAGCAGCTCAAGTAGTGTA
AAAATACGGCTGCAATGACCAAAGTTTAAATTAAGACATGCGTTGCACCAATGATGTAAA
AGCACCCAAGTTGTGATCCATACGGAGGGCCCCACAAGGGTTAAGACTAGAAACAATATG
AGTGTGTGAtgttaact
>NODE_118_length_746_cov_5.308311
GGAAAAGATCTGTGCCTATGTTCCTGACGGCTATGTTGCGCGCATGCTTCACTGCCTCCC
TTTAAACTTCCTAAATTGTGTTTCACAATAAATAGATGCCCAAGCCCTTAACTGCCAGTA
TTAGATTAGATACCATTAGATGTAATAGAAAATTCTCTGCCTGTAATATTTTCATAAGAG
TTTGAGGCATTTGATTAATCTGACCACATTTTATTGCATTAATGATTTTTTTTCCTTCCC
ACTCTGCTGTAAAGACATTGTATACAGGCTAATGCTGTTTTCTCTCTCCCCTCTCTGCTC
ACTCTCATTCATCCTCAGCCGTTATTGCAATGCATTGTTGATGAGGTGAGTCGGCGTCTT
ATGTGCTTTCACTCCTAAAGTCATTCCTAATGGAGTGGAAACCTTATATTTTGTTTCCTA
ATGAAGCACAGGAGTGGCAGACAGCTCCGCTTGGGCTGTCCTATGGCTGCCTGCAGGTTG
AATCCACCGGCCCGAGCCAAGCTGCTCTGAGGGAGCCAGCAGGGGATGTTGGGTCGGGGC
AGCAGACAGCTTATGCATGAACTTATACACAGGCCGCAGAAAGTGTGTGGAAGTCTTAAA
AAAATAATAAAAAATAATATGCAGTAGTGGAAAAAGCATTGCGATAACAAGCAAAACTAG
AGCATAAAAATACTAGTAATTTTCTTCTGCGAGTATTATCAGCAGAATCCAGATAATATC
CTTTATGTGGCACAGTTGACTGACAGGGACCAAATTTGAACTGAATTATATACATTGTCA
AATTTAATGTAATTTAATTAATTAGTTTGTGTTCCTagacaatgatttcacactgctgtt
caccaacatacagagtttaaacctgtgtaagcagcaaaggactaatgaaa
>NODE_119_length_658_cov_13.028875
TTGAGGAAAAATGGAGAGGGTTGGAGCACTTTATGAAAGCTGGCACAGCTTGCCTTCATT
TGAAATCACAGGATAAATTCAGAGGAGGCGGATGCCACAATGATCTAAGCTCAGGCACTA
ATGGTTATTTAATATGGCCATCAGCGGTCCCAAGTCCCCAGCATACGGCACTCGCACAAT
AGCCTCCAAACCCTCTTTAACACTTATTTGAGATGACAGGAAAAATGAAACCGTTTGTGC
TTTCAATGGAAAAGCAATCATTGGTACATTATACTCCGCTTGCCCTATCATGCTAATGCC
GGGTAAAAATGTCACCAAATGTATTTAAAGGCCTGATGGAGTGTTGCCGTTTGATTCCTG
CTGCCTGCCTGATTAATAAAAACCTTCAATTTGTATGTAAATGCAACCTGGGGCTCATAT
CATCTGCACACCTGCACCTGGAGAAAAATAATAAACTCAAGTTTAATGTGGCAATTATGA
GAGTTTATGGGGATTGTGGGGAAGAGGGCGGCAGAGGAGAGGCTGGCTTGATGAGAGGGC
TCTCAGAGGGGAGTGGGCCGACCCAGACCAGCCCGCTACAGGAATGACCTGATGCACGAA
TATAACCTCAGCTTGCAGAGCTTACCACAACAAGCATGTTTGCACAACACAGTATAGTAG
TAGGGATTAAGGCAGTCCACGGGTGTTTTGTTAAAAACAATTATTGCTTGGTTTGTATTC
CTATCAGCTGCTGTATGTTGGACAGTTTAGATTTaaactgctaagcacagtcctagaaga
taatacggtatcatgtgtcttt
>NODE_120_length_541_cov_13.994454
TGATCAAGCCTGGTGCCAGGGATCTCAGTGGAATCTACAATTTATGTGTGAGTATGCACT
TGTCTTTGGTGAGTCAATGTTCCATGTTTGTGTGTTTACGAGCAGCATGCGGAGATGTGT
ATGTGTGTTTGTGTGTGTGTGTGTTGGGGTGGAAGGGGGTTGGACTGTGGTTGCATCTGG
ACTCTGGGAAGCAGGCTGATCAGTCTCTCTCACCCAGAGCCTAGCCCAGGCAGCCTAGGA
GTTTCAATCAATAACCAGTCCCTGTAGCTGCCCCGAGCAAGCTGTTTGAAAAGTCAGAGT
AGCATGAAATGGCCATTATTAAATTACTGGGACGGACACATTTAGAAGGCCATTGCATTA
AGAGAGCAAGCTCTCCCAATTAGTGGATCAGCACATTAATAGCCCTGGATGAGAACACCA
TCTGATCAAAGATTAGACACACACACAATCTATTGACCTATTTTACTGGTGCCCTGATAG
CTACATATAGCATTTGTAAAGTATGTCCTCTAACTAGAATGAATGGTGGAAATCTATTTT
CTGTCTTTATGCATGATTCATATTTGGAACTACCAAAGCCCCTTTATCTTACTGCAATTG
TTCTATGAACATTTTGCTGATTCAAACCTCATCCATTTTCAAGTAGTAAAGCTGTATTAC
ACACAAAGAGGGATTGTTgtgagat
>NODE_121_length_890_cov_8.498877
GTAGACATCCGGCATGATGAACTGCTAATTGGAAGCTGAAGGTAATTAGATCTCATGATT
ATACATCTTGAATCACATTTATAAAACAATTCTCATAACAATCTAATCTTGATCTTGAAA
AACAACTTGTGGCATTAACAACACGAATCTTGATAGCACAAAATGATTAAGACATTTAAC
ACACATTAATGAGCCCAGAGTTTGTCTGTTCATAATGTAAAGTTGCACGTCTGGGTCAGT
GAGATTAAATCCTTCATACTGTACTTTACATGTGACATCCTGCAGCACAGTTAGGTAGTG
AAGACATTACACATATAAGGGAATGAACATCAGACTGAGGTGTGACTTCAGTTTGAATTT
TGCCATCCCAGCTCGTAATTTTATTCACTTGGTGTGATTAAAACCAGAAAATGTGATATG
TGTTCCATACCGAGAGCATGATATGTATTCCATACAGTGAGAGTAGTGATGAGTGTAGTG
TGTTGTGATGAGGGACACTAGGTTTGATGGTTGCAGCTTCACACAGTGCAATAATAAATT
TGGGGCTATGGGGGTCTGACATTGTCTGCGCTCAGTATAATTAAGCGGTGCATTAGAAAG
AGGGCTGGAATAAAACATGAGTATGTAAATGCAGCCTGGAGCTGATGTTCTAGTGATTAT
TACAATGCAGATAAAGCATTTCTCACAACTGCCTGTGTCTACTGAAGCCTCCAAAAACAT
CTGGACCTTTTAATTGAAAAATGGCATGGTGTTTCGCTGTGCTGCTTTGTGCTAAGTGAA
GTCAACAATTAAGACGAAAATGTAATTGATAAGAATTGCATTGCTCCATTATTTGGTGTT
CTAGTCAAGAAAATTGATTTATCAATTATTTACAGGTCACAGAGCAGAGGCCATGCATTT
CTGTTTTCATTGCATCATCATCTCGGAACATACAGCACCGAGCCGAGAGCATCTCTGGAG
CTGCtccacatgaaatcaatcataacatgcatattatgctcaaaactaattacttttttt
gtgctggtattagt
>NODE_122_length_755_cov_14.023841
TTAGTCAACCAAGTTACCACTTGCAAAGCCACCTCCAAGAGGGCTGATGAGTGGCCACAG
CAAATTCACCGTCTATTCAAATAACAATGGAAGTGATTGGAGCTAACAACCCGAATCACT
AGGCGCGAGGATTTGAAACATATGTCATGTTGTTGCGCATCAGTGATAAAAACTAATAAC
AGTATTCCCTGACTGCACTGTATGAGTGAGAGTCAGACACAAAGCCTTAGCAGAGCGCAG
CTCCCCTGCCGCCCCCATCCCGCAATGTCAGATATATCAGCAATGCTAATGCCCAGGCAG
CATCCTGCAACGCTCGCCCTGAACCACTGAAAAGACAACCATTTAGGCTTTAAAAGACAC
ACATAAACAAAAAAGGAAGGAGGAGATGAAAAGAGAGGAAAAATGAAAGAAAATGCAAGA
GGGAGAGAGGAAGAAAGAATGAAGGGAGGCTGGGGTTGAGGTGGGGGGCGAAAGAGGAAG
TCAATTACGTATTCTGAACCTGGCCGATGTAGTCCTCAGGGATCTGCCTCCGCACCTCAG
GATCTGTAAATAATTGACAGATAATATTAATTGGCTTTGGATTAGTGAGCAAGCTCAGTA
TCACACATTAATATTTGATCAGAGGATGATAGGGACCCTGGCAGGGGATCCGAAGGGGCA
GCTGAGGCTGTTTTGTTGATTAGGCCAGAGAAGGGAGGAGACGGAGGCAAGTGGTAGCGG
TAGCAGCAGCAACAGCAACAACAGCAGCTCCAGACACACACACACACAGATGGAAACACA
CAGCCGTGGTTTGATGCTCCCGTTAGCTCCAGGCAGCTAAACCTCCTACTGCCAGCAAAC
TGCCTGCTTCTTATTTTGCCCATGAATAAGAACATAAAAAAAACAGAGGAGGACTTCCc
>NODE_123_length_444_cov_13.024775
GTGAGAACAGCACTTGCAGCCAAATATGACTGTCAATCATTTATTAGGATTCTGACATGC
TGCCTCAAAAATGGTGACACAGTATCACGGTATCAACACTCTGCATGCTTTTGCACGTGG
TTTAGCATTCTCACAGCGCCAGAGCTGTAAGGAATTAATATTCATCGCTGGCAATTTATG
GATTCATTTATCACCCACATCTTATTTGTTCCTTTAATCGACCCTGGGGGTCTGACTATG
GCCTTGGCTGGCCACCAGTGCTGGAGCTTTATTCCTCTTCACACAGGCCTAGTGTTAACG
CCGCTGGCCAAGTTCACAGATTTGACTGACTGTGGACTTAATGCTGCTTGCCTTGTTTTC
AGCACTTGTCCCTCCAGATTTGCCACCCTGGCTGCACAATTTCCTCCAATTCTAATTATT
CATCAGCTCGTTATGCCTGTGCCTGGGCGCCTCCCCTAATTAGAGGTGACGCGGGTTTGG
TCCCAGGCTAGCCCCAAGTGAGGGAACCAGTTCAGAACCAGTCCACGGCGTGTGCTCATG
GAGGACTGGGTAACTGCCAGCCTCTCCAAGTGCATGGGGGGGGGGAGg
>NODE_124_length_833_cov_3.312125
AATTGATGGTTTCAGTATTCTGGGTCGCTGAGTTTTTTTATTTCACCAGTACAGCTGCAA
AAAAATGGTCAATTGATTGTCAGCTAATAAATGAATAGCCATTTCCATGTTTGAATGATG
GATTTAAGTCATTTTTTAGAGTGAAAAAAGTCAAAATTCTCTGATTCCTGTCTCTTAAAT
GTAAATTCTTTGTGGTTTCTTTACTCCTCTGTGACAGTAAATTGAAAGTCTTTGTGTTAT
GGACATTTGAGCACGTCATCTCGGGGTTCAGGACACACTGATCGGCATTTTTCACCATTT
TCTGCCATTTTGTTGCCCAAACACTGAACTTGCAGCTCCGTCTGTCAGTTTTGTTTGTGT
AATCTTGTCTCCTTCCCCTTCGCTCTGTGCTGCAGGGAGGTTGATGCGTTGCCTGCGCTG
CCCGGTGGCGTATCACGTCGGCGACCAGTGCGTGGCTGCGGGAAGCGAGATGATCACCAA
CACCGCCATCATCTGCACCAACCACTTCCACGCCAAGAAGGGCTACAGCCACCACAGTCA
CGTCAACGTCAGCTGGTGTTTCGTCTGCTCCAAAGGTTTGTCTCTGTTTCGTCAATAGCG
AGGGCAGATGCTAATGGGGAATTATGGATTGTTTTACGGCACTTTTTTGCAGTAAAGATC
AAATTTCAGCTGCAGGGTCGCAACTTTTACATTAAACTCCTATTAAATATTAAAAAAACG
TGGTGTTTTCTATTTACAGAGGCTGCTGCTATTGGTAAACCGCTTTTGTTTTTCTCCTGT
ACTTCTTTAAATCTTTATACACAATCTCCTCCTTCATTCCCTTCTTCGTGTCTTTGCTGC
TATGCTCACAGTAGCTGGTTTGATTTGCAGCTTTAGGGACATCAGATGTCCATAGCTGTG
TTTCCATACAATTGTCGAGTGAATTTGATGATTTTTTATTAGGAGAAATTGTGTATTAAG
CTTGTTGCCGGTAACTa
>NODE_125_length_734_cov_8.935967
AAAACACTGGCCACAATAACACGATTAGTTTTGTATCCAATGTGCAAGACAGAAAAAAGA
ATTCATCATAATGCAGAGAAGACTGTCTGTCACCTTCACTGAATGGTTTTTGACAAGAAA
ATAAATCTTTGGGGTTGTTTAATATATTTTATATTTTCTTTATTTCGGTGCTAATAGAAA
ACCCAAATTAAATGTCCACCAGCGAGATAGAAATGCAAAGATCGATGATCCTGCCCCTAC
TGTCCAATCACCCCTATTTAATTGACTGTATTTTCAGGGTAATTGAACTGCTTGTTGTAA
ATTGAGGATTTTATAGAAACGACATGAAAACTACATTTACTGACATTCATCGCATCTTTG
ACATTGATTATCTGATCAGCGCCGTGTCATGCTAACCTCCAATTCTTCATTACACACTGT
TTATGAGCTGTTACAGAACAACTTGCTTGTTCCAGAGTGATTGATTGCCTTATTAACGCG
TGTTCTTGTAAGTGTGACCGGACTGATTACGATGCATATGTTTAGAATAATGTTTCATTT
AGCTGACTGCGAGTAATGCAGGGTGACAGCTGCTGCGGGAGGACAAAAAACCTAAACTAC
AGGGAGCAAGCGGGGCCAAAACGCATTTAAGGTGGAACTAGGAGACAGCGCAGAGCCCCT
TGTATGGTCAAATGCAGCCGCTCAGCACCCAGATGAGGAAGCTGGCAGCTCCTCAGTGCG
CCAGAACACGACATTATTCCAACTACATGTAGTTATTTTGCTGCTGTAAATCGTTTAAAG
GCTGGATTCCACATTTGCGGAGCAACTGACGCACCAGCTGTTATCcaaaatactgattaa
atcaatcaaatcccatccaacactgcgccgcatcatat
>NODE_126_length_597_cov_8.892797
GTTTTTCTCCTTAAGGAATTAGATGTATAATGTTAATAGAAATGAGATTTAAGATTTTTG
GTCTCACAAAGCTGTATGCTACTTCAGCAGGTGCTTATGGATGAAGTGATGGATTACCTC
ACTCGTTGCTATCTCCATCGTACTCCCAGCTCTCCCTCCTCTCCCTGCTTTGTGCCCTCT
CCCCCTCTTCTTCCTGCTGCTGCTGTTCTATAGGGAAATGAATGGGCCTCCTGTTTGCTG
CATCCGCATCTCACTCTGTCAAACTCCACCATGCATCTGGTGCGGAGGGTTGGTATGCAT
GTGTGTGCTCAGTGTGCACGTGTATCCATTTGCTCTGGGATTTGCTGCGTGTTTGTGTGT
TTGTGAGTGTGTTTGACCAGGTCATTTAGTACTCTGCATGCAGGCTTGGAACAGGCTGAT
AAGCTGTTTGCAAAAACTGGCAATTAAAAGTTGATCAGGCTGTCAATTCAAATGGAATGA
AATGGAACCAGAAAGTAATTAAAAGGATGGCATGAAAATGACAACAATTATATCTCTTAG
CTTCCCATTACCGATGCACAGAGGAATTTAATTAGTTTAGGAGCTCATATAGTGATTCAT
ACAGTAAACACACAATAACAAAAAATAGCAGCCACCACAAAAACAAACAAACAACAAAAA
AACATTAAAAGTAGAAAAAAATCCACTGGTGCCTGCTGCCTGTCTCTACAAAAATTCTGT
CCAGctcagtctcactattaa
>NODE_127_length_716_cov_9.005587
AGATAGAGAGAGACAGGGGAAGAAAGGAGCTGGAGAGGGTGACACAGTTTTAAAATGCCC
TATCTTTTGGCCATCCCCGTTTTTCAATGGAATAAAGAAAACTCAGCTCCTTTCTTCTCC
TCTTTTCTTCCTCCACTTCTTTTTTCTCCCTCTCATCCTCCTATCTCTCACACCGCTTTT
CTCTGAAAAAATTCTCATGAATGATTTATATGTGTCTTGTTATCAGCAACGATTTCTATA
GACCCCAACGCATTCACCAAGACATTTGTGGCGTAATTGTTAATTTTAATGCCATAATGG
CTTCAGATGGGAGCTCTGATTAGACATTTATTACACAATTAAATGAAACATACTCAAGAA
TCACAAAAGCCTTCCGTAATTATTTCAGGCCATTAATAAAATGGGCATTAAATTATATTG
GACACAAAAGAGAAGTGAAATAGATTTCCATTAGAGCAATAGAGGCAGAGAGGGGTAATA
GATCCTGCCTGAATTCACTCTGAAATTAATTGTTGCCCAGCCTATTTCCACACACAGTGG
AATAAATGAATGAGAAAAGAGAGGAAGAGAAGAACGAGTTGGTGGCCGAGAGAGTGAGGG
GAGGGGGTTACATTAAGAGCCTCTGATAAAAACCTTTTGTTTGACATACTACAATGGACC
CTCAATTCAAGAGAGAGAGAGGGAGAGTCGGACCAATTTCAATCTTACTCTGCCCGTCCA
GGCTTCTGACTCGAGGTTATATCCTCTTTTCAAGTTTGCTTTTGAATAAATAGCTATCAA
AGATCTACCTGCGAATGCACATATCAAAATGTTTTTAGGaagtaacgtgcggggcagcca
gagacaaccgctagttaaac
>NODE_128_length_604_cov_10.927153
ACAAACAAATCAAAAAATTAGCTGTGGAATGGCACACTAAATGGGAGGATTTTTAATGGA
GGAATTGTCATTTTGTTAGGTCGCCTCTGTTCCCAGGTACAACTGTGAAGGACAAATGCA
TTTAGGAGACAGAGAGAGAGAGAGAGTTGCCTCTACAGCACAAAATGTAAGGTGAAAAAG
AAGCTAGGACGCAAAGGGTTAAGAAGCACAAACAATAACATTTCAGTAGCAGATGTCCTT
GAGGCAAAACCAAGGACGAGGCAATTGCTAATCTTGTATTCCCAGCATGATCAAATCACC
AGGCAACAGATATAAATAAAAGGACAGGAAATGAGGAATTCACATTCAACGGTGTCAGCA
GCGAAATGAAGATTCATGGTGAAGAGCCCCGGTGAAGGCGGCAAAAATTAACTGCAAATA
AAAGGGACAGACGGCCTCCAAAGTCCAGCGTATAAAGTAGGTTTGGTGGGAGAAAAACAC
ACACGCGCTAGATAGGGTCTAGTAGATGGTGGCTGGGGCTGAGGCGAATGGGCTGCACTT
TGTCATGGAGACAGGTGCTTTTATTTGACACCTAACAGGCTGCGCCCTGACTGGATATTC
TAAAAATATGAGTCTGCGCATGATCATCAGACTGTCTCGTTTTCCATTCATTTCACACCG
TCATTTGTTACCAcaaacacacacagaaaccccctttgactttgtctgttggtctggaat
gctaaaatgaaatagaaaatgtgctgga
>NODE_129_length_797_cov_6.616060
AAGGCAAATATCACACAGCGCTGATTCACCGTGTGACCAAACACTGAGCCCAAGTTGAGA
CTAATGAAGTCTTTAATTTGGTTATAGTTTATTAATGTCAGAGACACTCCGCCATTAATC
ATATTATAACGCCCCTGAGTGCGCGTGTGCTTGCACTAATGTGTGTATAGCCTGTGTGTG
TGTGTGGATGTGTGTCTCTTCGCAAGTGTGTTTGAGCATATGCCTGTGTGTTTGTATGGG
CCCTTGCATATGTGCACGCGTATGTGCGTACATGTGTGTGAGAGACAAGTGTGCGGCTCT
CCACCAGCAATAATATCGCATACATTTTAAAGGACCGTCATTATCGCCGTGGGTTACCCT
GCAGCCCCCCATCACAAACCCCACAAACCATTTTCATTCCAAACTCATTAATATGCAAAC
TTATTCAAATGAGATTGTAATTAAGCATCTACTGAGTGGGAACCCTTTTCATGATAATTT
ATGATAAACTCCTCGCCACCTTTGATTGAGATTGATTTTTGGCGCAGGCAAGCCGACCTG
AATACAAAGCTACACCTGAGAGACCTGGAGGGAGAATAACACTTTTAAAACAGCAAACTT
ATTTCATGGCTGATTGTGCCACAATCATCTTGGAGGAGTAACAAAGATCTATTTGAATAA
TGCATTCCCACTGTGCTGGTGATGTGCTCAGCCTAAAAGAAAAAAGAAAAAAAACTGGGC
ATATCTGTTCTTGGCATCAAGGTGACAAAGTGATGTGTGTGAATGTGTGTCTGTGTTTAT
AATGGAAGGTAAACCAAGCATAACTCAGTTTACCCAGTGTTTTATTGGAAGGATTACAAC
CTTAGCTGACTAAAAGTGACACTTTGCAGAAGTAATATTAGTTTTATGTTCATagagatg
gtctgttgtctctattgtgatcatctggtgctcagattgta
>NODE_131_length_280_cov_3.053571
CCTACACCAATCAACTCAGAGCGGTCTGAAACGCGCTCCCAAACACCTTCTGCGGGCACT
CAGCACTGTGAAACTGGTCGCCTTATGCACGCCCCATTGTCAGTGAATGGGAGAACGTTT
TGGCCAATATCTCCGGAACCGGACGTGCTACACACCTGGAAATGCCACCTGCCCCACCTA
ATTTGGCTATGCTGAAGACACCGGTCTAGGTCCCGAGTCTCTACGACCTTCCCGTCCCGA
GATACAGCACAAAATCACAGGTTTCTCCCACTTCCTGACATCGTAGAGACTCGGGAGTAG
GCTCCGTGCGATCGCGGCGGCAGCAAATGGGGGGGTAGAAACAAGTTTCATGTCTCTAGC
ACTTACCGTTTTCCCAAACCCAGGCCGAAACCCTAACCCTAACCCTAACCCTAACCCTAA
TTCC
>NODE_132_length_846_cov_6.901891
GATGCCCGCTAGATACATGCAGGTGACAGTAGCGGCTGCACAGTACAAACATAAACAATA
AGAAAAAATTACAAGCCTGACATAAACACAGAAACATATCCACAGACATGCAGAGGGCGC
AGAGACTTGTTTTTGTGAGGCAATATGGAATAACTCATTTATCAAACACACAACTAGAGA
CAGAGTAAATATACACACACATAATTACAAAAACATAGACAGATAGGCAAACACACAAAG
AAACCCAGAAGCAGTCACCCAGCCATACACACCACACACCTAACCACTGATAATCCCCCA
GACACAGGAACACACACACTCACACACACACATACTGAGCATCATTATGTTTATCACTGT
GAACCAGCCCACCGACACCCATCACTCTAATTCCATTTGTCTGTTTAGATTCGTTTTGCT
TTAATCCTCCCTTGTTTGTGCACATCTGCAAGCACTGCAATAGTACAGACCCAGCAAGAC
CGGGAACGAGAGGCAGAGAGACACATACAGGAAGAGACAGAGAGTGAAAGAGAGTGAAAG
AGAGAGAGGGAGAGCGCTCACAGGGAGCACTCTCCCTCCTGACATCCTGGTCCCTGTAGC
TCCAGCAGAAGGGGCAGACAGGCGTATCTCCTTGCCCAGGGAGAAGCTCCCTGTCCCAGC
CACAGAGCCGTCGCCAGGCCCGCAGGCCCCTGTAATCACTGCAAACAGTCAAACATCCAG
TCACACAGGCTCTTACACCAACACAACATTACAGGCTTTTTACACAGTATTACACCACAT
CTTATTATCCCATTCAAGTCCCTCTATTAGCTCAATTGGATGGTGGGATTTTCATTTGTA
AATTGGGggattttagattagcttgtctgtcagcgatgaaatgccccctgagactgtgaa
ttatgtgaccaatcacatatgaatcaatgcttacgcatggtgtagcacatgaatggatgg
tgtcagaaggaagaaacgaaacaactttaa
>NODE_133_length_517_cov_14.655706
GATTCATACATTTTTACAATATAGCTCAAAATGTTTTGTTATTTTTTTCATATTGTAAGC
AAACATTAGCTTTGAGCTTTTGGCAAGCAATACCAAATTCCCATCACAGTGACAAAGGGA
TGTATAAAGAGCCAACTGAGCATAGACAAGCTGGAAGATGTTCCCATTCATATTCAATAT
TCAAATTCTTATCTCTGTGTCGGTGTATGTGCACGAGTAGTCGGTGATCTCAGCGTACCG
ATTGCTGCTTGAAGTACTGTAGATTGCTGGCTTTGACATTTTCCCATTGTGCATGGTGGT
GCAGCAGGCAATAATTAAATATCAGGTGCATAAGCTGCTCTTTAATTTGACATGTGTGCT
TGAGGCAATAAACACATGTGGTGCAGTGGGGGCTGCATAATTGCAGAGGAATAAAATATC
ATATCAAGAGTGAGAGGATCATTGTATCAGGTACACGATGACAGCTCGTTTGATCATTAT
GCCAAGGCTAAAGAGGTTGGCTAATTAGTTGTCATTAAAACTCACCCTCTAATCAGGGCT
CGCTCTTGCATAAAAAATGTCCCTATCACATGATAAGCGAACAATGCCCTTAACCCTTTC
AGGCCGATCTCAGTGCTtacagctattagctttgggaaacatgggttgacaagtttgaca
t
>NODE_134_length_633_cov_11.025276
ACACACACACACACACACACACACACTTTCCACTGCCTGGCTATTAGGCACCAAGAACAG
GAGGAAAACTATTTGAAAGTGAATTTTAGATTTCCGGTCGTGGAGCTCTGCCTGGGAGTG
GCAGCCGAGCAGAGGCGCAAGCAGTGCGCGCACACACAGACACCTCATACACCTCAGTGT
TTCAGCTCCAGTTGCTCTCGCACACAGCATGGATGATCAAAAGAGGCCAACGGCTGCCGA
CCATTATGCCAATGACACTTTGAGTAAGAGTCCAGAGAGCGCAGCGACATGACAGCCATT
AGGGATTGAAAGTGGGACTTTAAAGGAGGGCTGAAGGATAACTGTCAGTGCAGAATCAAA
GGCAGAAAGTGAAATCTTCATAATGTATTGCACTGGAAAATTCCTGCTCTAGCTGTCTCT
CTAAACCACTCGCTCAAAAGTATCCCATACACAGCTACGCCATTCAACTCCCCAAAAAAC
ATGAAACAGCCAGGAACAAAGGGCTGATGAGGGGAGTTCAGAGACTGGCACTCTGTAAAT
GAAAGCGAACAGCGGTGTGGGCCATTGTGCGGGTGGCAGACAGATAGATCATTAAGGACT
GGACTGGGTTAAACTCTGAGCAGAGGACTACTAGTAAGCAACTCTAGCACTGCatctctg
tttcccccagcttagatccagctgacaaatgtgactgaaccagtatggcatcacaattaa
agctaatggatcacactctgcgacagttagaaagaggactcaaactttttccaatag
>NODE_135_length_538_cov_15.282528
TCAGTTCTGCCTTTTCCGCGCATGAAATTCATTTTCTAATGGAAATATTTGTTTTGTAAA
TCAAATATGTATTATGCACAGAATGCAAAGCACAAATTAAATTATGTTAATGAAATGAAA
GAGATATGAAATGCATATTTCATGGACAAAACATAACCCTGCCGAACAGCCATTTCTTGA
TAAAATCTTTAAACACAATCTCATTCGGAGAAAGACATATTGCCGTGGCAGATAGCACCT
CATTAAAATGGTCTCCTTTAATATCAGTGCTTAGTATATATGGGATTGTAAATAACCACT
GGGGAAGAGGAACCAATAATGAAATACTGTCTTTAATAGCTTGCCATTGATGTCAGCATA
AAAAGTCTACTAGAGGAATATTGGAAATTGGGTGTGCACACACATAGTCAAAAGCTGTAA
ATGATTGCATATTTAAATAGAGCTGACTAAGGAAAAGATGATATAGATATTAGTAATAGG
CAGAAAATTATGCTGACCTTACATAATTCCACAAAAAAGCCCAGACTGTTTTAAATTTTA
TATTGGTTACACTTAATGAATAATAGATTCTGTAGCTGTTGTTGTGCAGTCCATGATGTT
aataaaagcctaagaataggagccctgctctgcccagccgactagcaaatgaactagact
ggcttttcagcagaaataaata
>NODE_136_length_648_cov_3.297839
CCCGCCCGGCGACGCGCGAGGCGCCGCGGACGAGGGCCCCGCGAGACGGGCCGCGCGCCG
CGCCTCCGGCGGCGGAGAGAGGAGGGCGACGGGGCGACTGCTCCCCCAGCCGCGGCTCGA
GCCCAGCCCCGCTTCGCACCCCAGCCCGACCGACCCAGCCCTTAGAGCCAATCCTTATCC
CGAAGTTACGGATCTGACTTGCCGACTTCCCTTACCCGCCTTGATCTAACATGCCAGAGG
CTGTTCACCTTGGAGACCTGCTGCGGATATGGGTACGGCCTGGCGCGAGATTTACACCAT
CTCCCCCGGATTTTCAAGGGCCAGCGAGAGCTCACCGGACGCCGCCGGAACCGCGACGCT
TTCCAGGGCACGGGCCCCTCTCTCGGGGCGAACCCATTCCAGGGCGCCCTGCCCTTCACA
AAGAAAAGAGAACTCTCCCCGGGGCTCCCGCCAGCTTCTCCGGGTTCGCTTGCGTTACCG
CACTGGACGCCTCGCGGCGCCTATCTCCGCCACTCCAGGTTCGGGGATCTGAACCCGACT
CCCTTTCGATCGGCCGGGGGCGACGTAGGCCATCGCCCCGCGCTTCCGAACGGCGTTCGC
CCATCCCTTAGGACCGACTGACCCATGTTCAACTGCTGTTCACATGGAACCCTTCTCCAC
TTCGGCCTTCAAAGTTCTCGTTTGAATATTTGCTACTACCACCAAGATCTGCACCCGCGG
CGGCTCCACCCGGGCTCGCGCCCTAGGCTTCCGTGCGCACCGCGGCGGCCCTCCTACTCG
TCGCGGCCTAGC
>NODE_137_length_380_cov_15.360526
CCCTCTCTCTGTCTCTCTCCTCTCCCCCATCCCCGTTCTCCCAGAGTCTTTTGTCATTTC
ATGTTTCCTTTGTTTTATTTACACCTTTGCATGTTGTTTTTTCTGTTTTTCTTTCTGTTT
TTATCCCACACCTGTAGGGGACAGTCAAAGGGGAAAAAGAAAAACTATTGAGCAGGCATT
TATGTCCGAGCCGACACACACCTTATCTGAGAGGCAAAAGAAAATGGTGCGCTTTGGGGG
ACACTCATTTGAAGAGGACTTGGCATGGTGTGAACCGCAGGTTAAAGACTCGGGAGTTGA
TACGTGCAGTAGCACTACGCTAAACGAGGAGCATAGCCATAGTGAGAAGGTACTGAGACA
ATCTAGCCTGCATTTTGTTATTATTATTATTATTATTATTATTATTATTATTATTATTAT
TATTATTATTATTATTATTATTATTTATGACCTACCCATCCAGTCTTTGTTTGCTCTCTG
TCACTAAGTGTAAATAGGTGAGATGTttgtttttttggatttta
>NODE_138_length_662_cov_12.560423
TTCTGCAGCATTGTGGTGTGTTTTTCATTGTAAAAATCCATCTGTTTATCTATGCATACA
TCTATGCATGTGTCTACGTGGTTGTGTGTCTGTCTGGTTGAGGTGTGAAGCTGCATCACC
AGCACCAAAGTGAACTGCAGATAACCTCATGACGTGGCACAGACATAGTATTCATGCCTA
TATAAAATTCACGGCGGCCGCATGTATCTGGTGGTGGTCTGAGCCGCTGATAAGGCTTTG
CACACTATCTGCCTTCAGTCTAGATGAAGGATGAGCTTCTCAGCCATAGACGTTGTCCAT
CCTGCTGATGCTCCCTCGTCTCATCGTAAACTCTTGTGCACCCTCTGGTGCTTGCTAGTC
TCCCAAACTTCTTTGTGTAGCCTGCTTTGCAGATTGTCTTCCTTGTCTGTGTGGTTGCTC
ATTATTCAGAGACAGACGGATCTCAGGTCATCTGCAGCTGCAGCAAAGAAGAAGCAGGAA
AGATGGCGATCATCCATTAGACCGACCGGGCGCACGCATGAAATACGAGGACAACTTTTG
GGAGGATCGCTTGAGGAGAAGATTGTACCAGTGAGTTTTTTTCCCCTCCTGCTTCTCGCA
CTATATTTCCAGTTTCGTCAAGGTTTTCGGCTGGGCTTTCAAGGTCTGCGAGAACGTCGC
TATGGTAGATCATGGGATATAATGTGGAGAGCGCCTCGTGAATGACCTGGAAAGAGCGGA
TCTCCCCCCACCGTTTCTCCTTTTAGTCCAGTTTGGTCCAGACGACTCGGTTGGAGAGAA
AGTCGGGgttttttatgtgtgtgtgt
>NODE_139_length_295_cov_10.169492
GTGTGTCTTTCTGTTGTATGTCTTTATAATTACACCTTGAAGCCATTGCTGTTTTTTTTT
CTTCCTTTTTCCTCCATATTCATGAAAAGCAGACTTGTAATTTGATAAAGAGAAGCTTGT
GTTCTCAACTTCATTCAAACGGCATCATGGCGCTGTATTAAAGTGGGCATCTGTGTTCTC
GTAGCATTAATCTCTTCAAGCACATTCCAGCTGCTGTGATGTGCGAGAGGGAGATAAGTC
TTAAACAGTCTAAAGCTAAGCAAACCAGACAACTCTATTATTGGCTTCATAATTGCTTAA
TTAAACTTTTGTCACTAATCATTATGAGGGCAATAGAGCTGTTATACAGGCTTTCTGTCG
AGCAGGAAAAAAAAATCAATAAACTGTGTTGGGGAGCTGATCCCCCCACGTCTCCCTCTC
TTTCTCTCTCTCTCTCTCc
>NODE_140_length_298_cov_1.241611
ATGGTGCAAATAAAGGTACTTTGGGCAGGGATTCCACCACTTTACCTCCCACTGATTCCC
ATCACAGCATTTGTGTAGTACCATTTATGTGCAATACTGGTATTTCTAGAACTAGTACTT
ATGGATATATGCATTTTTATTTTTGTACCGACATTACCTAAATGTTTGCACTAACCCTTT
GCTATTGTAGCACTGAAAATGTATAATAAATAAAGGTTTATCTCATTCTCGTCTCCCTTG
TGCATCTTTCTTTCCTCTTCCGTCTTTTCTTTACCTCCACTATCACCTTTTTGTTCTTCT
ATCTGCTCCCTTGCATAAATACCACCAATTACTCCACTGGTCTAATCCACTTTCTCCTTC
ACCACCTACACTCTCCTCCGTCTCTGCATCCAACTCTTCCTCGACCCTtttgtttcctcc
agtgtctccgtctttccctact
>NODE_141_length_379_cov_10.831135
AGGAGCAGGGGGTGAGAGAGCCTGAGAGAGAGAGAGAGAGAGGGGATGAGAGGGGAAAGG
AGTAATGGCAGAGGCATAACAAGCAAGCTGCTCAGAATTAATGAGCTTACTCAATAAGAA
AAGAATAACCAATCAGTGTGTGTTGGGCAAATATAATTTGGGAATAATTGCTTGATTGCT
TTTCTATAGTAGGCTGATTTGACCACACACAAGAACTGAGAATTAAGATGTCAAGACAAG
AATTAATTTGGCAAGCGAGGGCACACAAATGTTCCTCTCGCTCCCCACTCAGGCAGCTTG
GAAGGCAGCAGAGCCGTGAGTTGGAGCGCACTAATGATGAAAACACAGTGGTAGATTGCG
TATTCATTTCCCTGTCTCTATTTTACATAAAGAGAGCCATGGCTAATGCCACAGATGTTG
GGATATCATACAAAAAAAATAAAAAAAAAACTGTGCGTATGCTAACACATTTAATTGGCA
TTTTTGCATATTCCACTCCattgttgatagctagttgcagctg
>NODE_142_length_365_cov_7.504109
GAGAGAGAGAGAGAGAGAGAGAGAGAGAGGGAGAGAGAGGGAGACAGGGGCTGAGTCTGT
CCTATAACTCCTGGGTCTAAGACACATGCAGCTAGAAGATTGGCTCGGGCCTCTCCTAGG
GGTCGACAATGTGTCATTTCCACCCGGCTAGATTGCCCTCTGCCTATCTGATATTAATGT
GCAAATCAATATTTCAGGGATTAAATTTCCCTTCTTCATTTTTTATGGTTTCTACCTCAA
TAAGTCTCCCGTCTAATAGAGGAGGCTGGATGATTTAGAAGCCTTTGCTGCAGAAAGAGA
GAGAAAGAAATAGAGAGGAGCTTTGCAACAAGGCTATCGCTGCATTTTAATGTTCTTCTT
CGTGGATCCCCCATAGGCCCTTAGTAAGGAGGGCTATATCGCTGCTTTACAGTGTAAAGA
CAGCCAATTTGGCTAAAAAGGCAGAAAGGGAAAATATGAGTCCGGTTGAATACTTAAGAC
GCTGTGGTAATCCGAGTAGTAggtattag
>NODE_143_length_596_cov_6.095638
CCTCGATCCAAGCTTTTGTGTCTGGCCGAGGGCGCGCGGGCCCCCTCCAGCCGACACAGC
CGTCCAGGGCCCTGGGGTACCAGGGGCGCCTGCCTCTCTGCCTCTCTGCCTCTCTGCCTC
TCTGCCTCTCTGCCTCTCTGCCTCTCTGCCTGCGGGAGGGCTCTTGACGGGCTCCTTCTC
GCGCTCTCTCTCTCTCTCCACCTCTCTTCCGTAGCCCTTAAAGCCACGCTCTCCTGCCCG
AGAGTCCCACGCCGCTCTGATGGGCCGGCTCGGTATCGAGTGCACAGCACAGCACAGGGG
TACCAGGGGCGCGGGCGACAGGGGGGTACCAGGGGCACGAGAGGCCAGGCTGGATGGCTA
TTTTTGTTTCACTGCGAGTGCTCTTTCGCTGGCTGTGGCCGGTTGGACGGGAGGGGGTGC
TTAAGTGTGGGGGAACGGGCTCAACCGGAGAGCAGGGTCTGCCCAGGCCAGGCCTGGCCT
GGTGGGCCCTAACCCTGACCGTAGCCCTAGCCCAGGGGAATGGAGGGAGGATCTTCCCCT
AAGTTAGAACCGAAGGTATAGAGGGAGCTTTACCCCCTCCGAACTGCGAATTTGTCCCCC
ACGTTAGACCTACGGGTACCAGGGGAATGGAAGTAGAATTTCTCCCCCCAAGTTGGAACC
AGGCACACCAGGCAAATGGAGGGAGAGTTTCCCCTCTAAGTCAGAGCCACGGGTACCATG
GGCACGAAGGGAGAAATGTT
>NODE_144_length_833_cov_10.174069
CTTTTAAATATTGCTGTGAACAGGAAAGGCCGAAAGGAGTGTCAGCTCCCAAACGATGAC
TCATGAAAAGCTTCGGCTTACATTTATGAGTTCCTTTTCCTGTGCCAGCGGCCTGATGGA
CTTGCGGGTAAAAGAACACCAGTTGGAAGCCTGGCCTCTTGATATTTGGGGCTCCTGTCG
AAGCCAACTGCAGCAAGTTTGTGCCTCCAGATTTGGGAGTTTTAAAATGAAGCCGAGCAG
CTGCAGTTTTCCCTTCAGTCTGGAAACGAGAGGCTTTGTGTCTCTTGTCACCCTGTGTTA
ATTTGGGCCCTAATGTATTTTATAAACAAAGGGCTGCTCTCTAGCCTGACAGTCGTGACA
CCTTGATTCCAGTGCAGGATGCATGCAGGACGGGGTTACACCATTAATAATCAACTGGCA
GCCATCACACCATTTTAACCACGATCATTATGATAAAGGGCATACACTTAATTACAGGCC
TGCTTAATTATAGCTCTGTTGAAGCTCGTTTGTTTGGTCAAATGCTAATTATACCACCAC
GCTCTTGGCAAGTCCTCATTTCAATCCACTTTTTGCCGGCTGAACAGTGTGGCTTATTTT
CATGCAAATTTGATATCTGGTGAATGTTTTGTCTCTCTTCTTTCCGCTTTTCTGTGCCTT
GTGTGAGTGTGTCTTTGTTTCGGAGGTGAACATCTCTCAGACAAGACGGAATCGGGAATA
ATCAAGAGTAATTAAACTGGAAGAGGGCTGGGAAAGGGCTGGGTTGGAGGAGAGAGTGGA
GGTGCTCAAATACAGCAGAGAATAAAAAAGCCTTTCATCTTCTCTCCGTAGACGGAAGGA
GGGGAGGTGCTGGGGTGGCTGGGGATGTTGATAGCTTTGCTGTTTTATAATCCCACATTT
agtcttgtggaaagactcgggatcaagaatagggagtagtatatgtttgtataaagtcaa
acttcaactttgctttt
>NODE_145_length_744_cov_12.129032
CTTTCTGATGGCTTACACATTTTTACTTTCATTTATTTTTGTTTTTCTTTTCGGGATGTG
CAGGAGGGTGGGAGGGAGGGAGCTGGTCTGATGAAGTGTTAGAGTCTTAAAAGAACAAAA
ACAAACACAACAATGTGAGTTTATCTGCATGTTTGCTATGTGTCTACGCTGTGCTTTCAA
GCTCAATTAATACTTCCAACTCACCCTTATAAATTCGTTGCATTGTTCTATGCCATAGAG
AAAAAAAAAGGACAAATTAAATACAAACTTGTGTGGTCTTTGTTTCTAGCCATGTACTGC
AGTTGCTTCAAACATCCTGAAAACAGTATGTAATAAGCTTTTGTTCTCAGAAGATCATGT
TTAAGCCTAGCTTTCATATGAACCTCTATTTTGTCCCATAGAATATGGAATGATCGGAGA
GCATACAGTAAAAAGTCAGCGGCCAAGATCAGTTCATGACACAAAGGCCCTGCAGGAGCA
AGCTGAGTCTGCTAAATTTATGGCACAAACTGGTAATACAATAGTTATGTTTCTTTACTT
TATTTTGTTAACTAAACTTAATTTCATCATGCATGCTCTCTCTTGTACTGCACCTTTTAA
GTGGAAATGTTTTGCATTATTATTTTTCCTACTCATTCTCTATTGCTACATATGAACAAG
GAAGATAAATTTCCCATTTCTCTATGAGTATTTACTTTGAATATAGAACATAATTGGGTT
TTGTGGGTCTGTTTGTTTTATTGTCACATAGTGAGTTGGCAAGTGGATTACTCATACAGT
ATATTCATAGAACATTAATTAAACAGCAGTTTAAAACTAAGGCCCTGATGTAGTTAATCA
TTTCCTCCAAGGCGTGATAAATTAAATGTCATTCGATGAAAACCCACc
>NODE_146_length_376_cov_11.242022
TATATATACATACATACATACATACACACACGTGTGTATGTATGTATGTGCGTGTGTGTG
TGGGTGTGTGTGTGTGTATATGTGTGTGTATACATCCCTCCCACCCTGCTACGATACAGT
AACTGCTGACCCCGGACACAGTGCCATTATGGCAGACGAGGCAGGGCTCCCCTGGCAGCG
GCTGGGGCGGCTGGTTGCTAGGTGGAGAGACATTACCGCGGGCCTCTGCAATAATTTATC
CTAAGAGCGCGGCGAGCCGTCATGTAGCCCCTGACAGAGAGCTGCAGTACTTTATCAGCC
TGCCTGTAAATCAGCCATGTGTGGGTGCAGACGGCAACATTGTTTGATCTCTTTCAGACA
CTCTAATAATCTGCTCCCCTCTGATTGATACCTTCACACAACAAAGCACATTACACCAGC
AAACCACAGCAGCCATCGGTGTGTGTGTGCACATGTGAGTGTGTACGTGCATGTGCTAAC
GTCTGCCTGTATGAAAAGTGTCCATGCGTGTGTGTGTGTg
>NODE_147_length_658_cov_5.158055
CTCAATCCATCTCTCCGGTGATCTATCCATTCGCTTGCCTATCCTTGTCCATCTAGCCCG
GGGCTATAGAAGCCTAATTGTTTACCAAAGGGTTGCGGCTCATTTGCTCCTGGAGATTGG
GCCTAATTAACACTAACTTGTCTGAACACCAAGGAGCGCTGTCCACTCCACTTTAATCTA
ATCTGTACTCTTTCAAAAAATAATGAGATCATTTACACCTCATTAACGAGCAATGTAATG
TCTGGGCATTAATCATAATGATTGCTTATCATTTCACTTTGCAATATTATCTCCTCTAAT
GAAACTGTTCACACAACTGCCAAGAGGGCCTTAATTGGTCGTGTGAAATCACAGAGCACC
CGGCAGCTTGCAGCGACGTGTGTGAAGTTCTAATTTGCATGGGTGGGTTGTGGGAGGTGG
GGTGGGGGATTTGGGGGGTGGGTGGGCACGAGAGGATGGCATCACTTAGGAACACACACA
TATACATGCACAAAGATACGCAAGGTAAGGTGTACAGATAAGCGGTGGGATGAACTGAGA
AGTCGTGTTGGACAGACAACAGTGTAGTTATAATTTCCAAACTGTCCAACAAGGGTTTCC
TCAAACTTCAAATAAAACCTCCAGACTTTGACTTTTTCTTCAAGTCTTTTTTTTCAATGT
CTGAaactaaatgtaggcctcctgatgtctgctgttcctctctttggcataagatccatg
ccagtggtggatgggattatccaggcgacatggcatccagactgatcccagctttgtgcc
accgccatgaagccaagacaag
>NODE_148_length_361_cov_8.155125
AATACTGAACTGTGACCAGTCCACTGCTGTAGTCTTGTACAAAACGGTCGCACCTACAGT
AATGTCAATGTGCCTGCAACACTCTGCTCCGGCGTTAGCGAGGCGGCGCTGCGGCCCGAA
GCTGCTCAGCGGCCGAAACCGAGCGAGTGCAGACCATACTGATCGTACTGTAGCTTCATT
TACTGATGGTAGCGTTTTTTTTTGTTTTCTTTTTTTCTGGTGGGGCTCCTCAGTGTAATG
GACCAACTATAGATGGGTTTGTTTGTTCTTGAGTGAGGAGGACCATGCAGTTCCTACAGG
GACTTAACATTAGTTCCATTGAGTGAGTCGACCATCTGCCCACCATTAACCCCAGAACCC
TCCTTCTCTTTACAGGCTGGACAATTTGCTTAATATGGCCTATGGCGTAAAGAGGTAATT
AAAAACTTCACCCAATGCCAGATGTCCATGTTGACTCAATGATTTTTCAATATCCTTTTT
TTTTTCTTTGTTTTTTTTTTCCTCC
>NODE_149_length_1388_cov_6.593660
AAAACACTAGGATGGCAAACCAGGGTGCGGGATTGAGTTGTGGCATACTCGCTAGGGGTG
GGTGGGGGCCACCAATCTTTAGCTTAAAAGGCTAACGCTAGACCATATTTAGCTTCTTAG
CGAAGCGTCTTCAAGTATTAGGGAGGATCAGGTTTCGAATTGTTCTAGAGGAACGGCTTC
TACAACGATAGGTATAAAGCTATGGTTGGCTCCGCAGATTTCAGAGCACTGTCCGTAGAA
CACTCCAGGTCGAGATGCAATAAAGGCTGCTTGGTTTAGTCGGCCGGGGACTGCGTCTAT
TTTTACACCAAGGGAAGGTACTGCTCATGAGTGTAGAACGTCTTCGGCGGAGATTAGTAT
ACGGATCGGGGATTCAACTGGAACTACTATTCGATGATCTGCATCTAGAAGTCGGAATTG
TCCGCTTGTCAGGTCTTGTGTAGGAATCATATAGGAGTCAAATCCTAGGTCTTCATAGTC
TGTATATTCATAGCTTCAGTATCATTGGTGTCCTATGGCTTTAATTGTTAGGTGGGGGTC
GTTGATTTCGTCTATAAGGTAAAGGATGCGAAGGGATGGAAGTGCGATGAGGGTGAGGAT
GAGGGCAGGGAGAATTGTTCAAATAATTTCAATTTCTTGCGAATCTAGAATAAATTTGTT
AGTTAGTTTAGTGGTTACTATAGCAACAATGATGTAAAGAACTAGGGTGCTGATAAGAAA
TACAATTATTAAGGCGTGGTCATGGAAATGAAGAAGTTCTTCTATTACAGGGGAAGCTGC
GTCTTGAAATCCTAGTTGGGAGGGATGGGCCATTAATGCAAGACACGCGGGGGTTTAACC
CACAATTCTGCCTTGACAAGGCAGTGTTATTAGCGGTTTAACTAGTGTCTTATGAAGAAA
GTGACAGAGCGGTTATGTGACTGGCTTGAAACCAATTTATGGGGGTTCGACTCCTCCCTT
TCTCGTTAGAAAATTAGGCAGGAATGGCTGTGTGAGTTTTGTGCTCTTGCCAAGTTTGTT
GAATTTGAACAAATGCAGGTTCTTCAAAGGTGTGGTAGGGAGGAGGGCAGCCATGTAGTC
ATTCGACATTTGTCGAGGTTAGTTCAACTCATAGAACTTCACGTTTAGCTGCGAAGGCTT
CTCAGATAATGAAGAGGAACATAATAACTGCTACTAGAGATACAAGGGATCCAATAGATG
AGACTGTATTTCATAGGGTGTAGGCGTCTGGGTAGTCAGAATATCGTCGTGGCATGCCAG
CTAGGCCAAGGAAATGTTGCGGGAAGAAAGTGAGGTTTACTCCGACAAACATAACCCCGA
AGTGGATTTTAGTTCATGTTTCGTGGAGAGTGTAGCCTGAGAACAGGGGGAATCAGTGGA
CGAAAGCAGCGACAATTGCGAAGACAGCTCCCATTGAGAGGACGTAGTGGAAGTGGGCTA
CTACGTAGTAGGTGTCATGGAGAACAATGTCTAGTGAGGAATTGGCAAGGACGATTCCTG
TTAGGCCCCCGACTGTAAAGAGGAAAATAAAt
>NODE_150_length_508_cov_9.895669
AAAAAAAGGAACAAAGAGGTTTGAAAAGATGAGAGAGGAGAGGGACAGGAGTGATCATAT
GAACCCATCAAATCATACTCAAATCACTTCTATATGAGGTCAAGTCAACTTCACCAACTA
AGAGAACATCATTTGGTGGTGTTATTAACAACATTTTCAGGGTCAAATCACTGTCTGGTA
TTATGTATTCTTTAAAATATTTCGACAAACAGTCAAAGTGAGAATCGCTTTTGGGTATCT
TTTGCCATAGCACATACCACTATACCATGTGTATTTCAAGACAATTCCAACAATAAGGTT
GTCTCTACCTGTCCTTGTACAGTGGGGACGGGAGACCAAAAGTATGATGAGTTGAAATGG
GAATCGTCCATTATTTCTGTAATTAAAAAGCAACACACTTAGAAAACACCTGTCCTCCTC
CTCTTTTTTTTTCTTACTGTCAGGTAAAACTAGACAATGCATGGCTGCATTTTAGCCATC
TTAATTTGTTTCCTTTCCGTATATCCTCTCCTCCGCTGGTTGACACACCGAATATGTCAA
GTTTCAGGATCAGTGTGCAGTACtgaaatattgatgctgttaaattttgttctacaaaat
tcagctacttttacctgattccaagagtgtggaatgggtgtggttttaggaa
>NODE_156_length_522_cov_2.662835
TTTTTTGCCTCAGTTTTGATGTACATTATTTTTCTGGATTTGAAACCATTGTATTGCCTT
CAATGTTGTTTTACAGTTAGTTTAATACTTGTCTTCTTTCTCTGTTTTTCTGGAATTATT
TCTGTGTCTAGTGATGGTTGTTTCCATGTTCTGTCTTGGTCTTTTTTAGATTGAAGAGGA
ATTTCAGAAGATCACAATGAAGCCATTGCTGTCCACTTTCCGGGGAAAGTTGAATCAGTG
CTCACCGAAACTGTTGAGCTTGTACAGGAGGAAGGGGGGAGAAACTTGATGCGACCCTTT
ACATGTTAAATGAGGCATGTACTTAGAACTATTTCCAAATTAGTTTATGTTGGAGCTATA
TGATGTATGAACATAACATTATTTCATATCTAATTCATTGTAGGACAACAGCATTGAGTC
CCGAAGACAAGCAGTAATCAGAAGACTTATTCTCTATCTTGGAGAGAAGATGGAGGATTT
AGTCAAGGACTACCAGGTAAATATGGTATACCTCTGCCATTACTCCTGATTTGAAGTCAT
GCCTGTTTGAAACAAAATAATTAATTGTAGAAtagctataggtagaagtaattatatacc
ttcaggttctaaatcacctgtaagtattttaccttatgaaaatgaatacatacagactac
ttttat
>NODE_157_length_544_cov_13.966911
AAAAAAAAAAAAAAAAGGCATATGCTTTAGTAGACACAGACATGCAAAGCATTTCCATTC
TTGCAGACTTCGTGTGGGTGAGTGAGTAACACTCCCTGCTCGCGTGGCAGGGAAAGGAGA
TTGCTGGATTGGTCAGGGCAGGGAGAGATCCTTGTCGGTGACAGCGTCGCTCCAGCGAGC
TCAAAGCCACAGTAACACAGCCGAACAATCCAAACACACCCCACCAATTTTTAATTTCTT
CCATTAGAATTAATTATGAGGCCGAAGGCAATTTGTGTACCCTGTGTTTAAGACTGCCTA
CTGGATTAATTAAAAACTGGATGCTGGAAAATTAATGTGTGAATTGTTATGCCTTGCTAT
AATGAGCCATCCCATGCTATTACATAGTAGTGTACTATACGATCACCTTCAGGCCTCTGA
ACACACAAGGTTCATTAAAGAGCACAAACCTAGGCACAAGTCAACTTAAAGAATGCCAGC
CTCAGCACATATTCAACAGAGCACACGCGAGCAGCGAGACATTTAAATTTTCATCCAAAA
TACAACAAGGTGAGGAAGTCTGGCTTAATGACTTGGAAGAAAAACACATCTGTAAATAAA
TGACCTCAGTAACCTGCACTTAAACCTGATAAAAgaagatagaggagtaaaagttgctgt
gatgtcaattttggctcagaaattgctc
>NODE_158_length_677_cov_12.298375
TGCTTTGCTCTGACATATTGCCCACACCATGTGGTATATGTGCTTGCGTGTACGTTTCTG
TGTGTTTCAGTAAGTGTGTCACGTTGATTGTGTCTGCAAGAGACTGTGTGTGTGTTTGCA
TGCCCGCTGTTTGTATGCATTATTGTACGTGTTAGTGGAGGTGGCTGGTGGCGGTGTACC
AACTAGTCACGGACCTGGAGGATTAGATTTACCATTTCAAAGATGCCTGTGTTTCTAAAG
TTTACACACATACATGCACACAGACACACTCATACAATCACCCACCCACACACTGCTTCC
CCAGCTTGTCAACGTGCAACGTGGGCTGTGGAGGCTTGTGCGAACAGATGGGAGGAACCA
GCATAAAATAAAGTTAAACTAGAACAGAATGACTATGCAAGTGGCGTGGCCGCCCTTTGT
TTGCTAGGAAGGTGATCCTCAGCAGCTGGGGATGATGGAACGCATGATTAAAATTACCAG
AGGGAATGATTAATATCTCCTTAAAGCACACACTTCCAGCATATCAATCATCTCATTACA
CTGGAAAAGTTAATTGTGTGAGGGGAGGGTTGGGGCCCCTGAACCATGAAAAAGTAGCCC
ACCCCTCGACATGTTTACTTACACAACAGAACAGACCCAATAACTCCATGTGTTCTGTAC
TGTGTTTTGAGAGTTTTAACTGTTTCCACTGAAACAGGCCCCTCTCAGCAGGGGACTTAA
CAGTAACTGGAATTTTTTTACGAACTGGCAAAACTTTGTTTGCTGAGGAACAGTCAAAAG
GTGTAGGCTGAGTGGTTATAAAGCATAAGTATGATGcgaaa
>NODE_159_length_1024_cov_7.377930
CACTGCTAGTTTTGGAGTAAAGGCATCACCACAGGGTTGGCTAAATGAAGAGAATCTATC
CTAAGGCTGCCTTGCATATGTGAATGTGATTGTAGTTGTGAAAAATTAAAGAGATGGACT
AGAACAGATGAGAGGATTTTTACATTTTTTGAAATATTTTACTTTTTTCTAGCCTTTGCT
GATCTGTCTTCACTTAAACTACCAACTCCTGTGGGCATCAATTATCTTTTCTTGTTGATA
ACTAATCATTAATTATGTAATACACTGTAGCTGTAGCTTATAGAAGGGAAGTGAAGCAGA
CTTAACTTTGGGCAATGATAGTCAGACATATTTTGCAATCAAATCCAAGTTAATTTAATG
GGATATCATTCTGGCAAAGCAACAATGTTTTTGGTCTGGGATCTGAAAGTGCTCTTGCAG
TGACACATACAGCTATCTATGGGTTGGCATGAATCACTGAGCAAGTGGGGTGGGGGGTCC
ACCCGGGTTGGCACAGCACACTGGGCCTGTCAGAAAAGGCGGGAGGGGTGCACATTCTTC
ACCTCCCCCAGAATGGCACCTTCCAAAGCGGATCCCCTGTCTACCCATTCCCCAGGCCCC
AGATAAGAAGCTCATCCGTCATCCACTGGGGCCGCATTAAATTTTAACTCTGGTTACCGA
GTGTGGCCATTCAAACTTTTATCTCAAACCTTCTTTATCTTCTTTTCATTAAGTTCTCAA
GCACTAATAGCCCTGCGAGTCTCCGCCGGGGTAAGGATGATGTTCTGAATAATGAAAGCT
CATTATTTCTCCACAGAATGCTTGTTAATTCAAATGATGATATTAAAACTATAGTAGCCC
TCAGCAGTCGGGTGATTTCTAGCATACTTTATCATGTATCAATATATACTCTGTTTGTCA
AAACTGCCCCGAGCCTGGGCTGACATTCTCCTCCCGAGGAGTGGAGTGCTTCAGCAGGCC
TGCAATACTCTAAGGTGACAACTGGCAGAGTTTGTGCCTTTAGGAAAGTGGGTGGAAGGA
GGGATGAAGGCAGTGATGGGGAGACGGATGAAACTCAAAGAGCCGTCATTGTGCTCCCAT
GTCTATTCGACATTTTTCCATCATGCACACACGAATACCCatctcccccctcgtcgcaca
cacacccatgcacgaatacactcacatc
>NODE_160_length_296_cov_6.611486
ATTTTCTGTGACAATCTGCAGGAGTGCTGTTTTTATGCTCTTAAACAGCGTTTCACGCGC
TGAAAAGGCCATTTTGGCCAAACGGTGTCTCTACTCACTTTCTTGACACAATGTCACTTG
AAACAGCTTTTGCCTTCATATTTACCATATTTGAACACACTGTGAAGTCAAAACATGTTT
GTAAACATTGTCCTCTGAAATCAAAACATGTTTGTAAACATTGCGTCCTAAGTCAAAACA
TGTTTGTAAACATTGCCTTCAAAAGTCAAAACATGTTTGTAAACATTGCGTCCTAAGTCA
AAACATGTTTGTAAACATTTTCTGTGACAATCTGCAGGAGTGCTGTTTTTATGCTCTTAA
ACAGCGTTTCACGCGCTGAAAAGGCCATTTTGGCCAAACGGTGTCTCTACTCACTTTCTT
GACACAATGTCACTTGAAAC
>NODE_161_length_560_cov_11.364285
CTAACCTTAACCCTAATCCTAACCTTAACCTTAGCCCTAATCCTAACCCTAACCTTAACC
TTAGCCCTAATCCTAACCCTAACCTTAACCCTAACCCTAACCCTAACCTTTAACTGAAAC
CCTAACCCTAACCTTTAAACCTCTAAAAGGATGGACATGGATGTGGACGTGGACGTGGAC
GTGGACGTGAATCATAACCCAAGGAACAAAATCTTAAACCGGTATCTTCAGAATCTAGGA
AGCATGTAACTGCACATTATGAGACATAGAGATGATCCAGAAGCAGAGAGTGGTTAATAA
CGAGCGCCGGCCCGTGCATTGCCTTTGACACCCCACCCCAACTGCCCAGTCGTCGGATGA
AGCAGGGGGTGTCATCGTGATAATTAAGCTTTACCTAACCATGCCAGTGCCTTCGGAAGA
ACGAACTCTCTTTAAGCTCAGAATGGATCATCATTAAACAAACCATTTTGATACTACCAG
CCTCTTTTTTCTTACTCTCCTCTCCCCTCTTCCCTCATACTCTGAGGGAGTAGGGGGAGG
CAGAGTGTACAGCCCGGACGGGCGGGGGTGTGATGAGGTCAGTCCAGACCCTCTCACCCT
GACTCTGTCTCCCCCACCTTATGTCATACCACCTTTTTTTCTCTCTCTCTCTCTCTCTCT
CCTCTCCCCTCTTCCCTCATACTCTGAGGGAGTagggggaggca
>NODE_162_length_299_cov_3.103679
AAAGACAATGTTTACAAACATAACTTGATGTCACAATGTGTTCAAATATGATAAACATGA
AGGCAAAAGTTGTTTCAAGTGACTTTGTGGTATATCATTCAGTGAACACATCACCTGGTA
AAATTGCCCTTTTCAGCATGCCAAACGCTGTTTCAGAGCATGAAAACAGCAATCCCCTGC
AGTGTTTCAAAAACAATGTTTCCAAACATGTTTTGACTTCATAATGTGTTTAAATATGAC
AAATATGAAGCCAAAATTTGTTTCGAGTGACTTTGTGTGACATAATTCAGTGAATAAACT
ATGCGGCAACAAAGGCCTTTTCAGTGCATGAAAAGGTGTTTCAGGGCATGAAAACAGCAG
TACTGCACTTTTGCAAAGACAATGTTTACAATCCTgctttgatttcacaatgtgttcaaa
tatgataaatataaaggcaaatg
>NODE_164_length_707_cov_7.200849
TGACAGCTGAATGGACACAGAGGGAAAGTTTGGTTCTGTTTCTCGCTCTTCCTTATCTGC
CTCTTACAACAGAAAAAACAAGCAAATCCCATGCACTTGGGGGGGAAAAACGACACGCAA
CAATAGCATCCACCAATAGCGCTGTCAAACAACGCCATCTCTCTCGGATGTTAAAAGCTT
TAAGAGCTGAGGCCTCTGTGACATCCATAGCCTCTGGATGTCAAAGATGGTTGAAGACTT
GAGAGCAGGCCTCTGTTTTAAAAATACTGTGTGTGGGTGTGTGAGTGCGCACGTCTCGGA
GCAGCAAAAGTGACATTTGAGGGGCACTTTACAGAAGCCAGCGGTTGCTAGGGATCTTCT
GTATCACCTAAAGAGCCTTTGTCAGTCATTGGAAAGCTGTCACCTTTCGGGGGGCCGATA
CGGTAGGGGGAGCCGGCTGACAGGTAGGAATTAATGAGAGGTGTATGACAGCAGACCTCG
GTGCTCTTGTGTATGGGTGTGTGTGTGTGTTTGAGAGTGTGTCCACATGCGTGTGAGTGA
GGTCCTTTGTCTCAAGAGGATGAACCACCTTCTTTGTCATCCTGATGGGGGAAGAAGAGG
AAGAATAATGTTAGAGACAGACACAGAAAGAAGATTTTTTTCAGTATTCTGAGACAGATA
AACCTTTCTGATTTTTGGTTACTTTCTCATTTGACTGCATGATTTGTTGGTATAATGAAA
GCACCAGTCAACAGCGCAATCCCATTTCAACTATACCGATGTGTGATTTTCATAATAAAC
ACCGAtacacacacaagcatcaatgttttcacctctgttcacctcgacctcctcgtctac
acgagaccaca
>NODE_165_length_737_cov_9.616011
CATTATAATGACACAAGGCTGTTGATGCAAACATGCAACACACTCTTTGTGTTTATTTGT
TTGTAATCTGGAAAGCCACAGCAGGTAATGGGAAGTAAACTATCAAAAAAAGCTTTTTGA
ACACTTCCACCAATCGAACACAAACACATCCCATTCACAGAAACTATTCCTCTACAGACT
GGTGTCTGTGATTCACAGGTCAATTCCTCTAGCATCAAACACTGAGCAAACAAGGTGAAA
GTGAATGAGCCTTTCGAAGCAATAACAAAGTGAGAGGGAATACATTTACATGAGAAAACA
GAGGACCACATTATTCTAACAACTACCTTTGCCAGGCCAATCTATCTACCAAATTAGTTT
ATCGTGTAATACCCTTCCAGAAGCTCTTCTGGCAGAAACAAGATATTATTCTCTTGGAAT
GGCCCATAGAAAGAGGGAAAAGCCAGTCAGATTCATATTTCATCTCTGCCATGGAAACCT
CATCAGTGTAATAACCCTCCATCTCATGGGTGTTATTCAACCATCTGCTACTATATTACT
TATCTTTATTTTGCAACTAATTAACAGCATAATCTTCTAAATTCAGCAAGTTAATTATCA
TTATTGTGGTCTTTGCAGCATCATCAGTCCTTGTAAAGTGCCGTCTCCGCGCCCCCCGAG
AGCCGGGTGGGGGCGGGGAGCGGGCAGGTTGAGCTGGGGGTCTGTTTTCTTGACGCAGGC
TCATTAGGTGTTTGCTGATGAGCTGAGTGCGGTGGGAGGCGTCGTGAGTAAGAGGGGGGA
TGCAGGTCAGGCAGGATTCTGCTGAACAAAAGGTTCCATGCAGGGTGAGGCCGACTTAAT
GTGCCTCGCCGAGCGTGTGCCAAGATgcccccagctggctt
>NODE_166_length_632_cov_9.659810
TAATTACAATGTTCTTCTGAAGCAGGGGCAGTATAGAAATTGTAAATAGTAGTGGACTCG
CTGTCTCTCCTTAGTGGAAGTCATATTTAAATGGAGAGAGCCTGTTCTGCTGGCCAGGCA
GCCAGGCTCAGGCAAGAGGTCCCAATCAGCCAGCCTCACAGACTGCTCATTCAATAGGAT
TTAAAAAGCCAACTGTGTGGAGAAATGAGAGTTTTGCCCCCCAAATCATATGGAATTACA
GTGCTGGTTGCATATGGGGGGAGCCAGTGGCAGGCACAAAAGCCCACAGGAAGCTGCTAT
TTCTGTGTGTTTTATTAACCCAACCAAGCAATTTAATTCTTTTGTTCGGGGGAGTTCTAC
TTCATTGATTAACAAAAGCGGGGATATAATTTTTTCAGCCCCTTTTGAAAAGCCTGAAAT
GTCAAGCCTTTTAAAGGAGATTATTCTGCCTGTGTGCGATGAATAGAGCCCAGAGTAACC
TTTTGTCTACAATTAAATATTCCAGCATAAATATAAAAGAAAATCAGAGATGGGGAAGAT
TGAGTCAGGAGAGATTGGAGAGGTAGATCCTCTGCCCGATAGTGGCAACAGCCTGGCTCT
AATTAGATATGCCAGGCGGGCTGTGAGCAGTCACTCTCCACAGCACGCCGAGAGAGGAGG
CAGCCTGAGAGAAGAGGACAGAGGAAACCTATCTGCTCATCTGTCTGTCCAGCGCCTTCC
TCTGGGCATCCACAAGGTATttcaggagactttgttttgttttgttttcggctctt
>NODE_167_length_424_cov_8.818397
TTACATTTTGCTGAGTGCGATAAGTCCGCGGACTACAATTCGAGTCTGGCGCTGAGCCGA
ACATCCTCGAAAAGTCTATTATAATATCTGATCTATTATAAATTCTTCTGCCTTCAGCGA
CAACAACAGCGAGTACATGAAGAGGAACTGTTCGCTGCCTTTGAGAGTAACAGGGAATGT
TTAATTCATTCTAGTACATGCAGCCCTTCGACATGTCGATGGTGCGGGTTCGTGTGTCAG
ACCAAGAATAGAGTGTAATATCATAGGTGGAGAGAACGGGTCATTTTGTACCTGTCCGAT
GAGCTGCACGATGAAGTCCACCACCAGCTTGGAGTCCTTGTTGAACATTCCCTGCCACAG
CTTGTCCACGACCCGCTGGGTGAAGTAGAAGACGTTGTTGACCAGAATCTGATAACTGCC
GCCGCTGCTGAGCGGCAGAGACGCATCTTCACCTGGAGGGAGACCAGCAGCGAGAGAGAG
AGAGGATTTACAGTTCATCCTGAACGTACAGAATCACACGAATGAACAGAACTGTGATAA
AAACTACCCTGTCTGGATGGACTGCTAc
>NODE_168_length_476_cov_8.697479
AGTGCGAGTCAGCAAACATTTAGCACACGCAGCCGCACTACACGGGGAAATTATTATTGT
CAGAATAATAATGGTTTAGCATAATTTATTACAGGTCCACCAAATAAGCAGGGGCTAGAT
GTTATTAGACAGATGGATGGGAAGGCTTGGCAGACATCCACTGAGGCTCAGGCAGGCAAA
GGCCCTCAACGTGAACGTGACGAGGAGGAAGGGGTGGAGGTGGGGGTGTGTGAAATAAAC
GGGAGGTATGGTGGGGGGGCATCCTCCAAACCAATCAGAAAGCTGGCAGTTCAATTACAA
AGAAATAAAGGGACATTCATCATTCAATTAGGCACCTGTCAGGGCTCACAAAGGAAGAAA
ACTTCTAACCTGGTACTCCAGGGAGAAGATGCTCAGAAGAGTGGACTGCGAGTGACTGGA
ACAAATAAAAGAAGGACAAAGTTAATTACCAGAGTGCATTGCACAGAGACAAAGGGAGAG
GGGAGCTTCAAAGCTGGGGCCAGCTGCCCTGTAATCTAAAAGAACATGAAAACAAGTGTG
GCAAAGTTGTTCCAGATGAACACCTCTGACAAAGGATTCCTGCCACGATGGTGTGGGGGA
AGAAGAAAGGAGGAGGTTGt
>NODE_169_length_603_cov_14.752902
CATCTGCAGGCTGCTATCACAGCTGGCTGCCTTATTGTCTGGGTGAGACTGATGGGCTTG
TGTGTGAGTGGTTCGTGTGTGTGCTTTCCCATTTTCTTCAGTTTGTCTTCCCCTATTAGT
CTGCATGCACATTTCTACAACTGTTTGTTTGCTTATACAAGAGGAGACACATTTCTCTCT
TATAAATCTAACCACTATATACGCACAATGCAATATGTACATATGTGTGTACATATTGTG
AGTGTGTGCTGTCCATCAAGCCACACACATAGCCGTACCAAACCATTGGCTTGGTTGCTG
ATGATGACATATGAGTTCCTGGCCTTGGTAATGGCTGTTAAATCTCATAATTACACGCTT
CTTTATTGCAATGCATAATGACCCCACAGCACTATTGGACAATTAATTAAGATTTTCAGC
CCAGGCTTTTTCAGGCCCAGATGAGGAGGTGGAATGAGGTCTAATGTTCTTGTCTTCGAG
CTAGGACATTAAAGCATGGTGCTGTAGGAAAGAAGGTTGTCTCTCTGTGTGCATTCATTT
TCATCTTTGTCTTTCTTTCTGTCTGTTTATGTCTCTTTCTCTCACTCTCTCTGTTCTCTC
TGTTCTCTTTGCTCCAATTGTTTAGCCTTTCCTCTCGATGCTTGTCCTCGATGATGATAT
TGGAGACCATATCTCTAATCTGTGAATGGTAAATTAATCCCTGTGGAGTTTTTGTGGTCC
TCTCTCTatggaaagctacgggggatt
>NODE_170_length_527_cov_5.751423
CTTTGCATTATTTTTGCTGCTGTAATTCCTATTCGTCCCTTCTGGAATCTTCCTGTCCTT
CTTTGTCCTCGGGTCTAATCCGGACTTTCTGCCTGTTTTCAGTCCCCGGTCCCCATTCTC
AGCGGGGTTCAGATGGAATAGCCATGCATGACGCCCCTTCTATGGCAACCACACCTCCAC
AGGAAGGCAACGCCGACTTTTCGGATGGGCAGAGAAGGCCTTTGAGAAGCTGGCAGCAGA
AGTAAATCCTTCTCTAAGGAACAAGGAGAATTAGCAGGGAGCAGTGGACTAGGGATTTAA
CCCTACCCCTCTCCTTTGAAAGGCACAGTCAGTCCCACTCCTGCGGCTAGCCACAATCAA
ACAGAGGAGGAGTGGGGAGGTGGCAGCGGGGAGAGGAGAACACAAACTCCCTGAATGACA
CAAGCAGTGGATTGTGGAGGAGCCTAATCCCACTTTAATACCTTTCCAAGTTCAGCTGCT
AAAGAATGCTCTTTAAAACAACACCACTGTGTGAGCAGTGAAGGTTGACCAGGGGGAGGC
ACGCCATTCAACCTCCCCAACATTACCTGATTAGTGGTTTGAGGACCAGGCCTCTGGGCC
GGCATGCCAACAGGAGACAGAGTGGAAGATGTAAatgatgattttatatatagaaaaaca
caccaacaggg
>NODE_171_length_458_cov_8.814410
GTGCAGAGACATTTTTTGCAGTATTTGGGGTGACTAGAAAAAAACAAGCAGACACTTTTT
TTCAAGTTGAAATGGTTAAAAAGTACAAATTTAGTCAAATTTAAAGACGGAGCTGTGGAG
CAAAGCTGGAACCATGAGCGTAAAAGTCAGATCGAGATCCTCTAATGTGTTGTTTTTTTT
TTCCTCCGGCGAATATTTTAGTTTTCACAGATTTTAAAAACGAATCTACGAGCAAAATGT
GTTTCTCTTCCAGTAAACTTGCTGCATATGTGGATAGATCGCGATCTGGCTTTTGAGTTG
GACATTTTTTGCAGTGCACGGAGAGGATTTTACTATGTGCGCAGCCAGACCCCGCCTGCT
CACTGCGCGTCACTGGCGAGTAGTGTGGACGCGGAGTCACTCCCCTGCCTACTTTTAATA
GCTTTGTCATGTGATGGAAAGCAGTTGTAAGACAGGTGCCCTCGGTTCATTCTCGGCGAG
GGGCAGCAGTTGCCTGTGTGAGAGCGAGTGGGAAGCGTGTGTGGATTTCTTTTTTACTTG
ATTTCTTTCTTTTTTTTTCTTTTTTTTTTCCTTTTATTTTTTTGGTAAATTTTTCGGACC
GT
>NODE_172_length_794_cov_10.716624
TGTAGCAGTACTAATTCTCACTGTGGTTTCGAATGCAAACAACATGCTGACAAAGCAACA
AAATGGGAAAAGAGAGCACACATCCGCATTTGCATTTAAACTACGTGCAAACAAACTGAG
ACATGCATTTGTCAACATTAAATGCTAATGCCTAACTTGAACTTGAAAGAGTTTAGGTCA
ATTTGTGCAAGATACAAGATGTTGGATTTCTGTAAAATGAGCACTGCTGACTTTTCTCAG
AAAGCCACAGCTTCAAAGTCAGAAATCAAAATAAAGCAGAGTAACTTTGTGAGTAAAGGG
ACGAGGTTGGTCTCATTTCTTATTTAAAATCAGCTCCATAATTTGATCTTTGTAAAACTT
AAGTTGCTGCAGGTGTTCGGCAGGAGGAATGATAGCCTTAGGGCTTGGAGCTACCGTGAG
GCCCCGCTGAGATTTCCCATCATCCCTACAGTCTGGCAGCAGCTTTTCAAACAGCGCCCC
TTCTGAAGTTGCCCTTGGTTCTACATGTGTAGCAGTAATTATGAATGAGGGGGACTAAGA
TCTGTACAAAACCATCAAACATTTTACAGCTTGCTGCTATTGTTATAAAGATCAATAGAC
ACAGTATCAGTCCTGGTTTTGAAGGAGAGGTGGTGCTGTACATTTTCCCTCGCATACTTT
CTCACTTTCTTTCTTTCTTCCTTTCTTTTGGCCTCCCTCGCTCATGTCCCCTCTCATTTC
TCTTTTCTTTCTCTCTCTCCGCTCTCTCTCCCTATACAGAGCCAGTGTTGCACATCCGTT
TTAATTGCCGTTTGTAGGGTTCTGTGATGTGAGCTGCTAAAAGACACCCGTCCTGTAAAA
GAGCaggagatggagacagagagaggaaatgaaacatattcacttcagtgctagctggtt
gtatagcaaaggccaaggccaaacttcaagcgcagtgt
>NODE_173_length_508_cov_7.541338
TTAACACTATCATTTCCTCATCCATTCTTGATTTTACTTCCAATTCTTTCCCTCCTAACC
TAATTTACTTCATTTCTCTCCTTTTACCATTCCATCACCATCCTATCCTACTTACATCGC
CATATCTCTCTCTCATTCCCACCTCTCTGTCTCTCTCATCTCTCCTTGCCCTCAATCCTC
ACCTACACTTCTCACTCTTTATTCCTTCCCCTCCGTTACATTTACCACAAATTCCTCCCT
CTTCTCCTCCTCCTTCTTCCACCTTTTGGTGACTCTGTGGCTGCTGGTGTGGGCATGCGG
GCCTGCCTGACAGAGTTTTGCATGCGTGGCCTGTCTAACTTTTATTCAGATTCAAAGAAA
AGGATCCGTACATCCTATCAGAGTAAGTCGGGCCTTCCTTAAGGCTGGGGGACTCTGTGT
GTGTGAGCAGGAGGGATGGGATTATAATGGCTCAGTGTTTTGGTGGAGATGATTGCCATA
CAGATGTGGGCTAAAAGCAAAGGGACTAACCAAAGAGATGACTGGAATAAACATGTTTGT
TTCTGGTCTTATGGGATATAACCTATATGCCATATACAGAGCTTCCCCTATTCCAGTCAT
GTCCAGCAGTATGTCCTttgcagaaggagggccactcctttgagtctgttaa
>NODE_174_length_407_cov_9.228501
AATGACATTATGTGCATTAGTTTGGAGCAATTTGTCATATTAAAAAAAACTAAACGAAAC
AAAACTCTACGCGCTTCAAACTTCCTCGCTGTTTGGTTGGTTAATTAACAGGCAGTAAAT
AGAGGGGGCTTTGAAATAGCTTGAAATGAACAATAACCTTTTACAGTGAACCCAGAATTG
CAAATGGAAGTCATGGTCAAGCCTGTTTGATCCATCGCTATGAGCATCTCTGTCATTGCT
TTCATAGTTTTTATTCATTGGTTTTTTTCCATTGACTGGCTTACGAGGGCTCTAATGCGA
CATCTAAATTATCTAGGAAAAGTATTCTGGGGTTTTGCACTGATAGGAAATCCGCACGAT
GCCTCAATGTGAGGAGTTAAATGTTTTGAAGGTCGCAGTTTCTCTCATTGATCTTGCAAT
GTTTGTTAATTACATTGTCACTGATGTTGTGAGAGATAATTAAGCCACTATGTTTATATG
CATAATTATGTGCACTCCACATCAGCCTTTGAAAGACAGCGGCGAGAGAGAGAGAGAGAG
AGAGAGAGAGA
>NODE_175_length_690_cov_9.655072
CCTGCTGTGCTTTTATATTGCACCATGGCCTGTTTCGAAGCATTTTTACTACCACGGTTA
TTGCCACAAATCAAGAGGGCAAAGTGAACGGCATGGGACTCACACCAACTTTAACGAAAT
TGAGTCTGGTTCCTACTTCTGCGAAGTTCACGGCCAAGAATTTCACATGCAGATGATATA
CAACAAGGAAAATGGGGAAACAGAATTTCTAGGTGTATCCTGGGTGCTGAATTGGTTTGA
TTTTGCAAACTCATAGCCAAACTCACAACAAAACATGACAAGCCTTTCGAGGTTTAGTGG
CTGCCCTCTCTCTTGCGTCAACCCCGGGGAGAGCAATACTGAACCCAGCGTGGTGCTGCC
ACCTTTGGCAGGAGAGCACATGGGACACCCCACTGGCAGTTCCTTAAAACTCTGCCCCTC
GCACAATTTGCGAGACTACCCTGAGACGAGGTCCAGTGCATATGTTGACCATTCGGTTCC
CAATTTTTCAGACTCTGGATACCCCAGTCACCGTTTAGAGCACAGCCCTAGGGGCATTAT
CATTGGAGCCAATCTTTCTGGAGCCGGCATGCCACCCGTCACTGATCAACTGGCATCAAG
AGCTAACCAACATGGCGGGATTGGAAGGTATCGTGACTTCCCTGGCTGCAGAGACAACAG
AAGCCATACTTTTTTCACAAGTTATCAGGAGCAGGCCCACGCCTCCGCCGACGCATCCCG
AGAGCTCGGCAGCCAGATGATGCTGGGGCTACCTGGCGACCTCCTCACCCGGACTCACCC
CTATGGCCAAGCCATCAGCCCCAAGGGAAACAGCCAGCAGCTTGTCACACAGTt
>NODE_176_length_333_cov_4.297297
ATTTACAACTACACAGCAAACATTCCTTTGCTGAAATTCTCATCTTTAATAGATCAGAGC
AAACTTAAACATAAATACTTTATTCACGGTGCACTACCGTAACAAAGAAATTGCATGTAT
GGATCTTTATTTCAAGGTGAAAGAGAAGTCAAACACTCTTGCAATTTATTGATCAAATCG
TAACTATATTGACTGGGGAGTTTTTTATATAAAAAAGCAACAACAAAGTACATAAATAAA
GTCATTACCAGAGCTTAGAACAGAGGCACCCGATTTTCTCTTTTATCCTGCAACAACAAA
AAGAAGAAGAAGACAGAGGAGGAAGAAATAACAAAAAAAAAAGAGAGAGAGAAAGAATTG
CACAGAGGCTTTTCTTTTCTTTAAAATGCTGCATTAGGTCTTTTCCTGCAGTCAGTTTTC
ATAGTTCAAAGCTGGCAGTTCAATAAATAGCTGGAACTGGCACATCTCTGTTCTTGC
>NODE_177_length_311_cov_3.398714
TTTTTCTCCAAAATTGCGTCCTCTTGTTTGTTGAAGGTTGTATTTGGTGTTTTACAGGTT
TTAATTAAGTTAAGTTCGTTTAATATTGTTGAAAAAGTCAAAGTTTGGGGAGAATGTGTG
TGCCTAATTTACCCAGAATCCCTTTCTTACACACAGAGAGCAGGAAGTATCGGGTTTCAG
ACTGTCGTAAATTTAAATGTCCAGCAGGGGGCTCTCTTTCTTTGCTGAGCAGCAGGTGGC
TCAGCAGGCTAGGTCTGTGTCATCTCCTCCTGTGAGATAATGTAGGTCAAAGGTCAAGCC
TGAGTTACAGGCAGACCAAGGGCTTCTGCCACATAAATTTTAACCCATTTATCATTTACC
TTTGTCAATACATTAGTGCCAAAGCGGCATGGTCTCACTCAGCTATTTTTTAAGTTATTC
TTCTTTGAGCACACACATTTTTTCTTAGACCTGTa
>NODE_178_length_314_cov_12.703821
TCGGTGTTATTCCGTGAGCTGTCCTGCACAAATGTCGCACCAGCTAGCTTGTACACTCAC
ACTGTGTGTGCGTGTGTGTGTGCGTGTGTGTGTGTGTGCGCGCGGGTGTGTTTGTGTGTG
CGCGCGTGCAGGTTTTACAGTCAGGCTCAATACACGCATGCCAGCGCACACACTCACACA
AAGCAACACAAATCCATACTAGCCACAGGCTCCTCTCCAATCTATTTTCTGCTCAGCTGG
TTTTAAATGAAGTTATTATGACTCATTAAAATGCCCACAAGCTTGTGGAAGTCGGCCAAT
TACGATTTAAATTTAGCCTCCTGCTCTCACAACCTTATCTCCCCCCTGTACAACCAACCT
CTCATCTCTGCCTCTGCTTTTTTTTTCTTCCTTTTTTTTTTATTGTGGGAGGGGGAGTGT
TTGTAATGCATTCGGGAATCCTTTAACGACCCCTCTCG
>NODE_179_length_636_cov_12.573899
TGTACAGTAATTGATAGTGAGTTCTTTGGCTCCTTTTGGTTGAAGCTAATCAAGCAGTCA
CTGCAGCCTCTTCAGTAATCACACTGACTGACTGCTCTTCAGGTACTTGTCTTATCAGCC
CCAGTTTCTATCATATTGTTGAAGAAGAGTGAAGGGAATGAATATTTCAGCAGCTGAGTG
AGCACGAAGCACCAGCAGGGCTTCATACCATCTTGTTTGCACTTACTACAGCCATTAAGT
TTACAAGCAGCATTTGTATTTATCACCAGGCCTGGATGGTTAGAAGCAATCAAAAACCAA
ACACAAGGAGAGAAATACAAGGTTCAGGTTGACATGTGAAGAAAAACTGAGGTGAAGTGC
TGACATGCTGATGTCTTAGCAGATAACACTTAAATCATTTTCCTCCAAAACTTCACTGGT
AAGGGTTCAAAGAGATATAGCCATAATACAAATTTTTGGAGTAAGTAGTGGTGTTTGAAG
TTATTTTATGGGATTTTGCTGTAAGGCCCAGAATTGATTTGCAGAAGGGATAAAAGGAAG
ATACTTTATCTTCGGAGCTTTGTCGGAAAAAGCTTAGCATCCATTGGTAGTTCCGCCAAT
ATGCCTGCAGGGCATGGAGGTAGGGTGAGAGGGGGGTTGCTGGCATTGACATTATATACC
AGAATGAATTGTGCTGAGTTTACACCTCCTGCTGCTTACGTTCTGCTCTTTCATAATCTT
TCATGAACCATACAATGTTTTATTTAATGTCCTGGGTCAGAGAGAAActtgagaaaaaac
>NODE_180_length_401_cov_9.723192
GAGGTACAGCGCCAGCAAAAGCGCGCAGCTGAATGTTTTCAGAGCTTGGAATATGAAGAC
AAACTCTCTCCCTCCTTTTTGGTGAGAAGAAGAAGAAGGAGGAAAAAAAAGCGAAAGCGC
TAAAACAAAACAACTAAAAAAAAACAAAGATCACAACCTGCAAACCTCCTCCGTGCACTG
AAAAATAATAGGAAAAAGGAGTCGGGAATCAAAGTGATCAAATATGTTAAAAAGGCGGAG
GTTAGGAAGTGATTTGCGATTGGTAGGAGCCGGGCTGGCAGAATGCTTTCTCTCTGATCA
GCTCACTGAGCTCTCTATATAGTGAACTTTGACACGACTGCTGCAACTTAGCACACGTTA
CCATGGAGATGAGCTGCCATATAAGGAAGGAGAGTGTGTTTGACTGGTCAGAGCTCAGGG
ACCTCCCCCTGAACCCCATTGGCTAGTCGGCACTTGTGCTACTTGGTACCTTGCCAGAGC
CAGCATGGAGGTCGAGAGGGCCGCTTGGTCCTAAAAAGAGACGCGTTTCGTTTATTCTAA
AAAAa
>NODE_181_length_396_cov_17.093435
AACTTCGCATCTGCTTATTTATCCTATCGCGCCGGCTGCAGCTTTGTCGGAATAAAGAGT
ACACATTGCTTGGAAAGCAAGAGGAGATATGATTGAAATAAAGACAAAATAAGATAAATA
ACAATGGCAAAGACTGCTTAAGAAACCCAGTCATTCTATACATAGAATTCAAGAGGCGTA
TTTATCCGAGGAAGGCGTGCAAATCTATGTAAGTATCTCCACTGTTTGCATAATAGATTA
GAAATTAGCATTTTTGTTCATTTTCCATGTATGCACAGTGCCTGGAAGAATAACACTCCA
TGCATATCAGATCAGCCTGCCTACAATTTTGCGCAGTATATTATTTGACAATCTAAAATG
TGTAATTTGCATGAAATTGCTTAATTAAAACACAGTCACTGGGGGTATTAATTTCTTTGT
CTGACAGTGGAGTGTAGTGAGGGGAGAGCAGGGGAGATGTAAAACGCTGTCAGATAGCGC
TGTCACAGAGGCAGAAAGGAAATTCTGCCACTTTTTTTTTTCTTCCTCTACCACCCCCCC
>NODE_182_length_458_cov_11.257642
TTCTCTTGCCTCAGTCTTTTTGGTCACATCCTTCCCCCTGCCTATCTCTCTCTCTCTCTC
TCTCTCTCTCTCTCTCTCTGACATTCACTCAGTCCCTGCAGTCTTATTGACCTTGGTTCC
TTCTCATTTGCATCCACCATTTTTCATTCTTCGGAATATGGCGTTGGGGGACTTTTCCAT
CATTAAGTGAATTTACAGCGATTTCCTTATGTGTTTTCTCCAAGGGATTGGGTTATGAGA
TGCACATTAAATATCCATTAATACCTCATTATCCCACTGATAAGATTACCATGATAATGA
GGCAGAAATTCTAATTGTTTCACTTCTTGTTGTGCCACTCATTTAATCATCCACCTGAAA
GACAAGTACTGTGCGCCCCTACCTTGAAGACTGTAAACACGGACAGCGGGATAGAGCTCT
CCCACTGCCAATGAGAGCCCTGCCCCCGCCAACAGCAGCACACACTGTTGCCTGGGTGCT
GGCATGCGTGTGTACTCATGGCGTGTGTGGGCCATGAAGTGGAAGCATTACGTACCAGGG
GGTGCATCTACCACAGGTTGACTTTTTGGTCATGAGCCTTGGACGctcactcccactcac
ac
>NODE_183_length_437_cov_2.379863
CATTTACAAATATGGTTTGACTTCAAAAAGTGTTAAAATATGACAAAAATGAAGAGAAAA
GCTGTTTCAAGTGACTGTATCGGAGGGAATTCAGTAAACACTTTGCAAAAGTCGCCTTTT
CAGCATGCCAAACGCTGTTTCAGACAATGAAAACAGCAAGAATGCCGTTGTTCAAAGACA
ATGTGTACAAGCATTTTTTTAATTCACAATGTGTTTAAATATGAAAAATATGAAGCCAAA
AGTTGTTTTAATTGACTTTGTGTGATATCATTCAGTGAACAGATTTTGTGGCAAAAGAGG
CCTTTTCAGTGCATGAAAAGCTGTTTCAGAGCATAAAAACAGCAATACTGCAGTTTATCT
AAGAAAATGTTTACCAACATGTTTTGACTTCACAATCTGTTGAAATATGATAAATTTGAA
GGTGAACGCCGTTTCAAATTACCTCTTGTGTGGGAATTCAGTCGACAACTATCGACTGGC
CGTTTCAGCATGCCAAACGTTGTTTCAGAGCATGAAATCAGTAATCCTGCAGGTTTTCAA
AAACAATGTTTAAAAACGGAATGAGTTCACAATTAGTTGAg
>NODE_184_length_800_cov_5.583750
CGGCGCACGCCGGCTGAGGTGGGATCCCGGGCCCCCCGCGGGCACCCGGGCGCACCACCG
GCCCGTCTCGCCCGCCGCGTCGGGGAGGTGGAGCTTGAGCGCGCGCGATAGGACCCGAAA
GATGGTGAACTATGCCTGGGCAGGGCGAAGCCAGAGGAAACTCTGGTGGAGGCCCGTAGC
GGTCCTGACGTGCAAATCGGTCGTCCGACCTGGGTATAGGGGCGAAAGACTAATCGAACC
ATCTAGTAGCTGGTTCCCTCCGAAGTTTCCCTCAGGATAGCTGGCGCTCAGAGTCTCGCA
GTTTTATCTGGTAAAGCGAATGATTAGAGGTCTTGGGGCCGAAACGATCTCAACCTATTC
TCAAACTTTAAATGGGTAAGAAGCCCGGCTCGCTGGCTTGGAGCCGGGCGTGGAATGCGA
GCCGCCTAGTGGGCCACTTTTGGTAAGCAGAACTGGCGCTGCGGGATGAACCGAACGCCG
GGTTAAGGCGCCCGATGCCGACGCTCATCGGACCCCAGAAAAGGTGTTGGTTGATATAGA
CAGCAGGACGGTGGCCATGGAAGTTGGAATCCGCTAAGGAGTGTGTAACAACTCACCTGC
CGAATCAACTAGCCCTGAAAATGGATGGCGCTGGAGCGTCGGGCCCATACCCGGCCGTCG
CCGGCAGATGGTGCCGTCCGGCGGGGCTAGGCCGCGACGAGTAGGAGGGCCGCCGCGGTG
AGCACGGAAGCCTGGGGCGCGGGCCCGGGTGGAGCCGCCGCGGGTGCAGATCTTGGTGGT
AGTAGCAAATATTCAAACGAGAACTTTGAAGGCCGAAGTGGAGAAGGGTTCCATGTGAAC
AGCAGTTGAACATGGGTGAGTCGGTCCTAAGGGATGGGCGAACGCCGTTCGGAAGCGCGG
GGCGATGGCCTACGTCGCCCCCGGCCGATCGAAAGGGAGTCGGg
>NODE_185_length_611_cov_11.410802
ATTCTATATTTATTAATCGGTTAATTTAAATCTGTGTAATTTATGTATTTATTTGTTTCA
TTGTCTGTGTATTTGCGTGATTCTGGTACAGGGAGGGGGGCGTTTCTGAGCAAAAGGGAA
CAAAGCGACTAGTGGAGAGGCTCTTCCAGTAGTCCACTGCACTGAGAGAACTTTTAGTAC
GTTTGTGCTTTGTACCAATATATCAAAATTACAATATAAAAAAATCTAAAAGTCAAGAAA
ACTGAAAAAAATGTCTGGAGGGTTGGGGGACGCTCTTCCCTTATTACTAGAAACAGTTAC
TCGCTATGCATAACCTAGTTAATAGTTAAATTTGCTATTGCTTTTTTCTTGTCTTGTTAA
AATGAAATCTTTAGATCTTTTTCAATAAAGTTTAGTCTTAATAGAATGTTATAAACAGTC
GTTCTGGTTCAATATAACCTGTGATAAGTTTGTGTAGTTCTAAAAAGCCACTCCGTCCAC
ACCCTCCCTCCACTTACTACCGCTTTGTGATGAAACCTTATGCAAAAATGTGGGTCTGAA
AGCATAGTTTTCAGTTTTCAGTGAACATTTTATATAACATTCAGCTCTTGGAGGCTTGAG
CGGATAAATTTAAAAAAAAATAACAAAAAAAAATGTTCTTTGAGGGTCATTCATTGCACT
GGACTAAATCGGTCAAAGTCACTAAAGAGTCAGAACTTATTTTTAAGAATATTCATCATG
TTTTCAAATGACATACCAACAAATCTTTAAAAATg
>NODE_186_length_777_cov_16.510939
TGCTCAGCACTGACATTAACATGGCAGTAGGAGTTAACTGGCAAAGTGACAACAATAAGC
ATATTTGAAAAAAACAACATTCAGGGACGCAATTATAGTTGATAAGATATAAACTTATAG
CTTGTGTGTACATCATACATTACTAAACAATAATCGTTAATTTTATCCGACTATATACGT
TAACAGAAATAGACATTATGTTTATGACCTAATGTTTAAATGGGATTATCTCTCAGAATA
TTATTAATAGCATGAATGAGGCATTATTTCACAGCATCTGTATGCATGATTGAAAAAAAT
CTAAGAGGTTTCAAGCATGGGAGGAATTTTTACATTTGGGAGGGAGGATGCAATCAGTAG
CTTGGGACTTGCAGAGGCCTCCTCGGGTGACAAATTGAAAGTGTCTCGGTCTAGTTTATA
GCCCTGATCAGGTCAAACGAAAAATATTGGAGGTCTGGGTGAGGAGACAGGCCCGCCTGG
TGCAGATAAATGGACTGATCATTTCTTATTGAGAAACAATTCCTAAAAGGTAGTTTACTG
TGTGACTGGGGAAGCGGCGAGCGGAGAGCAGAACACGCACCCACTGCTCCCTCCCTGACC
CTTCCTCCACTGCCGGAATTAAATGGATAGAGAGAACGCGTGTTTCTGATGGCACTCCTC
CGCCAGAGAGACACTCCATTTGTTATGAAGTAGGGGTTCTGATGAAGTGTAGGGAGCTCC
TTTTTCTTTTTTCCCCCTTTTTTCATCCTTCCTTTCTCAGGCACTACAAGGCCGGCCTTC
AGTCTGCTTCACATGAAATGGATGGAAGGAGCCGATTGAATTTTACACTCCCCTGGTCAT
GATTAATGTGTTTGGTGAGGACTGTCTTGGCAGTGAAACtccactaccactagctggcgc
tcaagctcctccatggctgca
>NODE_187_length_515_cov_8.551456
CAGCCAGCCCTCATTTCCATTTCAATCTCAACCTCATGAATGCAAAAACTCTGGCCGAAA
ATTAATAACACCACGCAGGGGAAAAGTGGGCGCCAGGGAGAAGGAAGGAAAGACAGAGAG
AGATGGAGGGGAGAGTGAAAAAAAAGAGCAAAAAAGAGAATGGGGAGCTGGGGTCTTTTT
CACCCCTTTTGTTCCTCCAAAAGTGCCCCTTATTTTATTTCCCTCTCTCTTTCACCAGGA
TCCTCCAATGAATGGCATTACAGACAATGCCATATCCAGAGTGACACAAATTTATTTCGG
TTGCAGCGCCATAGTGTATTTCCACAGAACCAGGGGCGATTTGTCTGGGGACAATTTGGT
TTCCATAAAGGATTTAAATGGTTTCTGTGGAGATAGTGGGGTGAAATTTAATTTGTTTCT
CATTTACTACAGCAGGTATGAAAAGGAGAAAAATTGGACGGCTGATGGGCTAAAAATTGG
TGCTGTCCCTCTGCTGTATCCCCAAAGGACCAAGGCCCTGCATCATATAGATTGAGTTCG
ACCCCCCCAGCCCTCCCAACCACAAGCCAAGCCAACACAGTCACACACacacacacacac
acacgcacacacacacacacacacagcctgcctgcagcctggagagagctgtaacctta
>NODE_188_length_615_cov_12.413008
GATAATGTAGAACCTTCCAAGATCAAACAGTAGGTCCTTATTTGACCTGTATGGTGCATT
TTTGAGCTTATGCATGTATCCGATGCACTTGGCGTAGTGTCAGTAATTTTGTTGATGGTA
TTTTGCTCATCTCTATCAGCTTACACTTTATCGCTCAACTTATCATCAAATATACACCCA
TACACTCACATGCATCTGTGCAAGCACGCCGCACACACACATGCACGCACACACGCATGC
ACACATATACTTTCCTCCGTCTGGTGGGGAGTCTGGACTGCTCCGACTGACTGCGCCTCA
CTGCCCTTGTGCAGTGGTGTGCCAGTTGTGCCTTCCCCCATCGCTGTGAATGCCACCATC
TGGTGTGCCACGTGGACATCATAATCTCCCCTTAATTACATTAGCAGTGCAATCAGTTAC
TGCATTACAAGGCCGGGCGAAGAGCTTTTAAATCTTGGAGGAAATCATAAATAATTGCAC
TAAGTACCCAGCGCCAGATGTGCGTGCCAACTTGGCTGGCATGAGATAAATAGTAACCTC
AACAACGGTGTTCAGTATCCAGTCTGCAAACATTTTTTGGGCAGTATGATCCCCACGTCC
TTTGCTCTCATCCCTGTCCTCGTCCTTTCCCTTTGGATTCTCTCACTTTGTGTGTTAAAG
CACACTGAGAGGTTGGGCGCCTCAGACTGTATACTGTCTCACCTGTTGCTGTAGTATTTC
CCCActgcagtgtgactgatggcatccgggaaactgttt
>NODE_189_length_692_cov_11.500000
TAAAAGAATACGGACTCATTGGCCAGGATGACAAAGTGACCTAACAATGGCATTACAGGA
GTTTGACAGAAAACCTACAAAGTGAGAGCGAGATAGAGAGAAAAGTCATTCTGTCGAGTC
CAGTCTTTTGCCCCAGAAAATGTCACTGCGATGACTGAAGACACAACGTCCATTTCCACC
ACCATCCGCTCGCTCTATCTCTCTCTTTCTTTCTCATTCATTGTCACTGCCTTTTCCCTT
TAAGTGCACTTTCGCCCACACCACTTGGAAATTGATTGAAACAAAATGTCACAATTATGC
CCTGTAGCTCGCCGCTTCAATTATTCATCAATTAGGGGCTAGGCTCCTTTTTTTCTCTCC
TCTGAGCTGATTTTTCATTCAGTTTGCTCGAGATGTATGGCTCCCCTGCTGTTAACCAGT
CCAAAGTCATTAGTTTCTGGGTTTGCAATTAAACCTGATGCATTATGCATGAGGCTCCGA
CTCAGCAGACACACGCAGCAGCGGCCGCAGCAGCTAGCGAACGAGCTAGTAAGCTCTGGA
GGCGTGGATGGGAAATTAATTTGCTAGAAATTAAGTTCTCTCTATCCCTCCCTCTCTCTA
TCTTTCTCTTGTCTGGCAGGTTGGAACAGATGCCACTGGCTAGAGATGGAGATAAAGATG
GGGCAGCATCAGAGTGCAGTTTGATCAGCACTGACAAGGAAAGCCGACCTCTATAGATTT
CTCGTCAAAATGTGTTGGAGAGACTCTTAACATTCACATTGTAAGATATTggatagcaaa
tgtaatggtcgggctttcatacaggctgaacaaacctggtgaaattctcaacaggg
>NODE_190_length_657_cov_10.546423
TTGCAGGCAAACAAAAGCATTAGGCCAAATCCTCATGTTTACTCATGCTGCCATCAGCAA
TCCTGTCTATTGACAAAAGATGAACATTTTCTCTCAAGTAACATAACTGGGCTTTTGTCC
CCTCACTAAAAGTACACTGACGGCAACACAATGGAACAGAAAAGAGGCATCGGGAGAGAA
AGAGACATCTTAAGTGGAGCAATGGCCCAAACAATTAAGAGCAAGGTACATGGAAAAAAA
ATTGAAAGCTCCTCTTTTTCCCCCCTCACTTTGCATTGTCGATTTGAAATCCCTCTCTTT
CTCTTCTTGGAGGGCTGCCTGTAATGGAGCTAATCTGCCGTCGTTTGTCCGAGCCACAGG
AGTTTTGTCAATAACAATCAGCGTTTGGAAAGTGTAATTAAGGCCGAGGCTTTTCATTAG
GAAGAAGGGAGGGGGCCGTCTCCAGGGACGGGCATGCCAATTAGAAACTCAGGCACGCGT
CGCCGGGTAATTTCAGGGAAAGGAGGGGAAAAAAACCCAGGACTTCTTTAGATTGGAGAG
GGACCCTGCTGCTCTTTCAGAGGAGAGGAGGAGAGGCTTAATGGCATAATAATCAGACAG
GGGTCCCAGGCAGAGAAGGCAGGAGGACGGAGGGACTTTTTGGGGGAGGTGAAAGCCTTC
CGAAATGATAAAAGAAACACATGCAGGATTGCTAGAGGAAAATGGAGGCAGTAAATAGCG
GGATGTAGAGCCCTTGAAAGAATGAGAGGGtgccgttgatgagaactgattaattaaagg
aataacgaggcagtcaagggt
>NODE_191_length_543_cov_8.165746
CACATCCCATAAATCCTGAACTGGGTGGGGAGTCTAGCCGAGGGGAGGAGGGACCGAGGA
AGGTGGAGGGGGGGATACTGGGGGAGGTATGATAGGGGTGGGTGGGGGGGTCGCTGGCAC
GTTCCAGTCACGCCCGCTTCCCGGCCCGCGGCCAATCAATACCACTTTCCTGTTTTAGAG
GCGGGTAATTATGAGGTGGAGAGATTGTGTGACCTCTCACCCCTGCTGCATTACTCGCCT
GATATTAAGATAAATTGCCTGATTTTGGGTAAACATATGCTGCAATTCAAACTGTCAGCA
CTGGTTTGCTCAGGGATAATTTGTATTGATCTCCTGGCTTCTTCCCCATTTTGCTTACTG
ACCTCATGGATAATTAGAGAAAAAGAGACACGGGGAGGTAAGGCAGGGCTTGCATTTGAA
TACTTTGCTGGAGAGATGAAGAGCACATGGGAGGGGGGCAGAGGGAACATTAGAGACTAA
TAGAATTTTCATTTTCTCTCATTTTCTGCTCAGATTTAGACAGGTTACATGTTTTGTTCA
ATTATATCGCTTATATCTTTTTTCCCCCTGCTTGTGTTACATACACAGAGAGGGCTCGCG
CTCGTTTAATTTCTGGGATGATTCAAATTTTACaaacgcaatgagacaacaaagtgacag
caaatatgattcaaattaaagggccaa
>NODE_192_length_864_cov_9.564815
AGACGGCAAACCAAAGGGGTGGCCAGTGTCGTACTCGATCTCTCATTTTATCCCGCTCGC
TCCCTCTCTCTCCATCTTGTGGCCATATGAATTAGTGTGGTGAGAGGAGAGAATGAAGAA
GGTGGGAGGGGAGGATGGGGAGTGACGGGAAACAGACGGGTATAATATTCTCATCACTCT
TCACTCTGCAGTCGTTGGTGAGGAGCGTGGCCCAGGGCACTCAGCGGCCCAGCCAGCCGC
CTCGCAGACCCTGCAAATATTCCTAAACCTCAATTTTTCATATTTCCCTGTATGCATAAG
GAGATGAAAAATCATCCGATCATTTGTATTGTCTGACTGAGGTTATACACAAATATTAGT
TTATCTACCGCACCTAAGATTGCCTCCCTAAGCAAGACGGATTGGTCTTTTGGAGAGGGC
AATATTCCCCGGGAACATATTCAGTCCATCTTTTATGTGCTGCAATTCACAGAGCAGCAG
GTATGAGTTCCATCTCCAGACAGGCTCGATAAAGCTAAACACCCGATAGAGACACTGCTT
ATTACACACAATACGCTTTAATTGCCAGACAATTTTCGGCTGGGTAAAATTTATAGTTTT
CAAAACTGATCTCATGCAAAGAGGCTTCATACCTAATATTCATATTCTCCGCACATTTAC
TCAACACTTGGCTAAAATGAATATTAAAGCAAAACAAGCAAAGGAATCAATTTGATGTGA
GAGGAGGGGGAAAAGACAGAGAGAAAAAAAACTCTTTAAATCACAATCTCAATTGATTTC
CGTTACCTCTTCTGTGAACTACCAAGTGTCTGGTCCTCTTCTCCAAGTGAGTGAGAAAGA
GAGAAAGTGAGAAAAATGAGGGGAGGAGGGGGTGTGAAGAGGAGTTCTgggtcagaaatc
actgggtgattattcaccactcagccatgtgtaaaactcattagacaatgcgtaatgcct
ttaatcaaatcaatggcacaagcaactccaaactgatagctcctatct
>NODE_193_length_1100_cov_6.812727
ACTCCAGACGCCTGGAAGAATCATCTGGGTGAGTGCCAAAACCTTAACTAGGCCCAACAA
TACCTGGGGTCGTGCGGTGTATGGGGCACAGGTATTGCTCCTTAAAAACCTATGTAGACC
AACCTCTAGGTCAAATTTTTAAAAAAAACAAAATAATTAAAAAACTTAAAGTACTGATCA
ATTAAAATTTTAACTTAGACTTTTAATTTAAAATTTAAAACCCAGGTATTACAAATATAA
TTTAACTCGTGGCGCTCACTTAACTCCAATTTCTCAACTCAGTCAGGAGGTTCAATGGAA
AAATGGAGAAACAAAAATCAGGATTTCGAACAAAATGGACTTTAACGGTATTCTTACCCC
TACCAAAAAGAAAAAAACATTGGAAAGAAACGGTAAACACCAGGATGGAACAATAAAAAA
CGACAGAAATGAGGATCTATACTAAAAAGGACTTTAACGGTATTTTTCACCCCTACCAGA
AAGGAAAAAACATTTTTAAGAAACGATAAACCACAGGATGGAACAAAAAGACAACAACAG
AAATGAGTATCCTCACTAAAAAATGAACTCTAAAGGTATTTTCACCACTACCAAAAAAGG
AAAAAACATTGTAAAGAAATGATAAACACCAGGATGGAACCAAAAAAAACAACAACAGAA
ATGAGGATCTATACTAAAAAGGACTTTAACGGTATTTTTCACCCCTACCAGAAAGGAAAA
AACATTTTTAAGAAACGATAAACCACAGGATGGAACAAAAGGACAACAACAGAAATGAGT
ATCCTCACTAAAAAATGAACTCTAAAGGTATTTTCACCACTACCAAAAAAGGAAAAAACA
TTTTAAAGAAACGAAAAACCACAGGATGGAACAAAAAGACAACAACAAAAAGAAAACAAA
CCAAAACAGGAAAACTCAAAAGGAACAAACACAGTACTAAAACCGAATTGGCTATGGGAA
CACATCCCGAGAGCTGATCAACCTCGGGAGGGCCTTCCTCAGGGGAGAGTGTCTAGTGAT
AAATGGCCGAAACACTCTGTGATCCTGGGGTCCACTACTGATGATGTGTTCCTGAAATTA
AGGTTCCACAATTACTCAACCTCAAAACCAAAATTGAAATTGGACCTGGAACCTACACTT
AACCTTAACCCTAACCCTAATCCTAACCCTAACCTTAACCTTAGCCCTAACCCTAACCTT
AACCCTAATCCTAACCTTGACCCTAACCCTAATCCTAACCCTAA
>NODE_194_length_322_cov_1.472050
AAAATAAATGCATTCCACCATAGTAATATTAGTATATTTGGAACCTTTCTGATAAAGTAT
GGAACTAAATAATACAAAAAGTTCTTCCACATCCTCCACTGTAACAGCAACTCATATACC
AGCCCTGACTGTTGAGCAGTTTTAAAAAGTGCTGACACTTATTTTCTCCTGGATTTATTT
TCTTCTGCTTAATGTAAACTGTCAGCTTTGCAACTAACATCTCTGCTCTGCCTAAATAGA
AATCAGACCCAGTTCTCTTTTGGCCATGGTTCATATACCAGTTCTTCAAATCAAAAGAAC
AATGGAAAAAAGAAGAAAATGCACAGAGGCAGACCAGGGCTTTCTTTCCATGTAGGGGGT
AAAACTGGCATCTGTCCTgcagacatgaactttggcaggctgtgaaccgctgcaggactg
gcctcagtctggtcctctggtccagctgcagctggagaacagccat
>NODE_195_length_485_cov_3.630928
AAAACCCCCAGTACATCATCTCTGAGTAATTGTGTTGGCTGCATGCCTCATCTTCAATAG
GCACTACCTTTTTCAGTTATGACTTCCCCTTACCAGTGCACTTGTCTTCCTACTTTTCTC
TGTTACCCTTTAATAACTCTGTTTTAGCACCTCTCTGAAAGAATGGAAATACGTTTGAGC
AGGAAGTTAGAAGATTCTGTTCTTGGATAAAGCTGCTCAGTGCTCTCTAGGGTATACATA
GTTGTGGAGGGGAATGCCAACAATTACTGTGATGTTGAGAAGAGTCAGCACAGCTGCTTC
ATCTCCAGGAACTAATCTTGTGTTTCTCACCCACAAAAGATCTCCTACAGTACAAAACAG
CAATTTAACTGAGAACATGCAGCTCCTGTATTGTAAAGATGATGGTTATTGACATACGCT
TATGTTAATTGTCCTTCTTTTTCCTCTTCCACAGCTTTTCTGAAACACTGGGGTTGTTGG
TGTGGCCAAATTTTCCCTGGATTTGACTGGTAAATTCAGAAGACTGAAGCCCAGGCTCAC
AGTCTACCTTTCACGGAGGCCCAGCCGTGAGAGGACTGAGGAAGGCACGTGGCGGATCAT
GACGGCCGACAAAGAGAAGGAACGGGAGA
>NODE_197_length_370_cov_11.272973
AGGAGGAGAAATAAAACAAAACAAAACCAAAAAAAAAGGCATGGCGCTGCAACATCTGGT
CTTCACTGCAGGTAAGTGGTTAATTTGCATAATGTATACAGGTTTTTAGGATTTTTTCCC
TATTTTTTATTTTTTACTAAACAGCATTTCCTTTTTTTTTATAAACCAGAAAAAACTAAA
CTCTACAGAGAAAGTCCCCTACCCGCAGTCTTTCGCTGCCGATAGAGTTTGACATCAAGC
TGTACAGCGCAGTCGAAAACATACTTACATCTGAGCTCATTTACAGGTACAGCCATAATC
AAGGCACAAAGATCTACAAGTAGATTTGTTTTTCTTTCAATTAAGTTGTACAAAATAATA
TTACATTTTACAGTCTGTACAGGATAATTCAACCTTGCACAGTGTACAAGTTAACAAAAA
AACAAAACCAAAAAAAAAAAGAACAATACATTTTTCTCTCCCCGTCcccccaccctcctc
cccatcagtatctctaagctaaaaggatggtttg
>NODE_198_length_480_cov_6.337500
AAAAGAGAGTGAGGAGAGAGGGGTGAGGGCAGAGGGGTTAATAAGGCAGTGGGAATAATA
CAAGCGTTGGCAGCTCGGTGTGTCACTGCCTTCTCGCCCTGTGAAGGAGCAGGACACACA
CACACACACAGCAGGGGAGAAGGACACAGACTGCTCAGTATGCAGCCCTGACATTGTCCA
CATCTGATACGGGACATTAGCCCCTAACTCCCTCCATACACCACTGCCCTTCACTTTATA
TTACTTTATGTTAATAGAAAAATATTACATACAACATCATTTGTCTTTGTTACCACGGCA
CCCCACAACTGATTTAAATGCATGTGTTTACCTCTACAGACAGGTGAAGACAGGGGGAAG
GGTGGGTGACTGACTGTGTGTGTGGGTGTGGGTGTGTGTGTGTGTGTAATAGGGGAGGGT
ACAAATGCGCGCATCTCGTTCAGATTTATCGATCTTACCCACCTCTCGCCAGGACCGAGC
TGTAACCTATATATAACCTGTGTTGCTGTGAGGATGGGTGTTGAGTGTGGGACCCTGACA
TCAACCTGCCATCACCCACAACTCCAGCTCTGTACTGAACACTGGCTCTACACTGAGACA
Aagacaggtgcacaaagtaacatt
>NODE_199_length_493_cov_6.152130
TGAGATTGGACAGGCTAATCAGGCCGTGATTTGACTTGCCTGTCCAATCGCATGCCTCTT
TTGGTGCAGTGAGGTCATGTCATTTTACTCCTTTTGAACACACATCACACCAGAGTCACA
GATCACACCGTTTCAGTACAGTAGTGCGCTATAGGAAACTGCTGTATTATGAGTTTTTAA
GAGGTCAGATATGTTCTTTGTGTGCTGACCTCTCCCTCTCGGTCTCACAGAGCGAAGTGC
GTGCCGTGTGGACCAGATCTCAGGGGCGTACGGCTGGTGGGGGGAGCGTACCCTTTTCCT
AACCTCCCTCCACTCCTGTCGCACCGAGAACTATGTCCCGGGACTGCACCTGCTCACCTT
CCAGCACCCCCGCAACGACTCCCAGCCTGACAAGGTACGGAGTCCAAATCTTAAATAAAA
ACTGTACTAGTTGTGATTGTAACAGCTTCCCTTTCCTCCTTCCTTCCTCCAATATTGCTT
TGACTCCACCACAGTTCTCCAATTTGACTATTATGATTGTATCATTTATTGTTCATTCCT
CCTTTGTGTTCTTTGCTTTTTAATGTCTTGACTCCAGTTCTTCTCTTTTTTACTTTCTCT
GTTTGTTTGGCATAGACAAGGTTctttttttcaacta
>NODE_200_length_560_cov_8.542857
GAGCGTTTAAAGGTCATGTGTGAAGAGGCCCTGTGCAACAGCCTTTCAGTGGAGAATGTG
GCCGACACCCTCATCCTGGCTGACTTGCACAGTGCCGAGCAGCTCAAAGCACAAGCCATA
GATTTTATCAACAGGCAAGTATCGCAAAAAGCAAAAAAAAAAACTCCAGTGATAAATTCC
TGCTGCCATTTCTGTTTACCAGCCCTGAATGCTTACCTTTTTATCTCCTTGCCATAGGTG
CAGTGTCCTGAGACAGCTGGGCTGTAAAGATGGAAAGAACTGGAATAGCAAGTATGTAAT
TAGCTGATATATGTGACACAAGATTAATAACACACTCTTATCTCTTCCCCCAACCAGATG
CATTAGAATTCATTGTTTTAGCCCGGGCAGACAGAGTGCTATTTGCCTTTTCAGTTTGAA
GCTCCATATCTTTGTATCCAAGTTATTAATAGACTCATACCTGGATAAACCCTGGAAATG
GAATATTTGTAGAATTTTAAAAAGAAGGGAGGTGGTCGCTATTGGAAGTTTTTCTTTCCG
CTGATGTAGTGCCGTGTTATAGGACACCTTGAAACCTTGAACTTATTTATATCTGTTGTA
TTCACAGTGTGAAGGCTTTCCAATCCTGCACTCATTTTTATGTTTATGCATGTGTACAGA
AATCTCTAATGACCCTTTTCAAGTTTTActgtgcaacacacaca
>NODE_201_length_485_cov_4.989691
CATTTGGCAAAATTGACCTTTTCAGCATGCCAAACGCTGTTTCAGAGCATGATGACAGCA
ATACTGCAGTGTTTCAAAGACAATGTTTCCAAACATGTTTTGAGTTCACAATGTGGTCAA
ATGTGATAAATATGAAGGCAAAAGGTGTTTCAAGTGACTTTGTGTGATATAATTCAGTCA
ACCACTATGTGGCAAAAGAGGCCTTTTCAGGGCATGAAAAGCTGTTTCAGAGCATGATGA
CAGCAATACTGCGGTTTTTCAAAGACAATGTTTCCAACCATGTTTTCATGTTATAATGTG
TTCACATATGATAAATATGAAGTCAAAAGTTGTGTCAAATGACTTTGTGTGATATAATTC
AGTGAAAGACTATGTGACAAAAGAGGCCTTGTCAGCGCACGAAACGCTGTTTCAGAGCAT
GAAAACTGCAAAACTGCAGTTTTTCAAAGACAGTGTTTCCAAACATGTTTTGACGTCACA
ATGTGTTCAAATATGATAAATGTGAAGGCAAAAGTTGTTTCAAGAGACTTTGTGTGATAT
AATTCAATCAACACACTATGTGGCAAAAGAGGCCTCTTCAGCGCATGAAAAGCTGTTTTC
AGAGTATGAAAACAGCAATCCTGCAGTGT
>NODE_208_length_523_cov_2.288719
GAGTAGGCTCAGTGCGATCGCGGCGGCAGCAAATGGGGGGGTAGACACAAGTTTCATGTC
TCTAGCACTGACCGTTTAACGACCCCAGGCCGAAATCCTAACCCTAACCCTAACCCGAAT
TTCAGGCCTTTGGGTTAGGGTTGGCCCATACTACGGGACCCAAAAAGTGTCACTACAAAC
CTATACCAATCAACTCAGAGCGGTCTGAAACGCGCTCCCAAACACCTTCTGCGGGCACTT
ATCTTGGCCTCGGCACTGTGAAACTGGTCACCTTATGCAGGCCCCATTGTCAGTGAATGG
GAGAACGTTTTGGCCAATATCTCCGGAACCAGACGTGCTACACACCTGGAAATGCCACCT
GCCCCACCTAATTTGGCTATGCTGAAGACGCCGGTCTAGGTGCCGGGTCTCTACGACCTA
TCCGTCCCGAGATACAGCAAAAAATCACAGGTTTGTCCACCTTCCTGACGTCGTAGAGAC
TCGGGAGTAGGCTCAGTGCGATCGCGGCAGCAGCAAATGGGGGGGTAGACACAAGTTTCA
TGTCTCTAGCACTAACCGTTTAACGACCCCAGGCCGAAATCCTAACCCTAACCCTAACCC
GAATTTCAGGCCTTTGGGTTAGGGTTGGCCCATACTACGGGACCCAaaaagtgtcactac
aaaccta
>NODE_209_length_432_cov_18.645834
TTTGCTACTTCTGGTTCAGAAATGGTGTTAGAGTACAGTACTGACAGTCATGCGATCACA
ACTGCAGGCCCCATTCTTACATCTTAATAAATGTGCCTTTTGATTTGAGTAATCAATAAC
TTATGATTTCTAAGTAACTCTGTATTAAGTACTATTTACTTTTTTGGTTATTGATTTCTG
CCAATGTGCATATTTTCAAATGTACGTATTTATTAGTTTCAAAGTAATTAATGAGATATT
ACCTGTTTATTTATTTATTGAGATATTTATTCTGATTCTTTATTTTTTTGAGACAGGTTT
TTATCTTCTGTGCTGTCTTACTTCTGACTTTGTGCCAATGTGCTGCTTTGAGGTGTTACA
TATCGTGGGTTTGTATCATTATTAAACCCTCACTCTATATTTTAAATCAGTGTTCTCTTC
TCTCTCACATGTGCATGTCACTGACTCACCGTGCCTTTTTCCTAAACACTGTTTGAAAGT
TGTATTCTTTAAGTATTCCGCAGTGCTGTTGAAGGAATCAAAAAAAAAAAAACAACAGCC
Cacactcgacctataagtgtgttcttttggtaaaca
>NODE_210_length_1176_cov_2.404762
ATTGTCTTTGCAAAAGTGCAGTATTGCTGTTTTCATGCTCTGAAACAGCTTTTGGCGTGT
TGAAAAGGCCAATTTTGCCACATAGTGTGTTCTTGGAATTATATCACACAAAGTCACTTG
AAACAGCATTTGCCTTCATATTTATCACATTTGAAAACATTGTGAAGTCAAAACATGATT
GTAAACATTGTTTTTGTAAAACTGCAGTATTGCTGTTTTCATGCTCTGAAACAGCTGTTC
ATGCGCTGACAAGGCCTCTTTTGTCACATAGTGTGTTGACTGAATTATATCACACAAAGT
CACTTGAAACAACTTTTGCTTTCACATTTATCATATGTGAACACATTATAACATGAAAAC
ATGGTTGGAAAAATTGTCTTTGAAAAACTGTAGTGTTGCTGTCATCATGCTCTGAAACAG
CATTTGGCATGCTGAAAAGGCCAATTTTACCAAATGGTGTGTCCAGAGAATTTCCTGACA
GATGTTCACTTGATACAGCATTTGCCTTCATATTTATCGCATTTGACCACACTGTGAAAT
CAAAACATGTTTGTAAACATTGTCTTTTAAAAACACCAGTCTTGCTGTTTTCATGCTCTG
AAACAGCTTTTCATTCGCTGACAAGGCCTCTTTTGTCACATAGTGTGTTCACTGAATTAT
ATCACACAAAGTCTCTTGAAACAACTTTTGACTTCATATTTATCATATTTGAACACATTG
TGAAGTCAAAACATGTTTGTAAACATTGTCTTTGCAGAACTGCAGTATTGCTGTTTTCAT
GCTCTGAAACAGCTTTTGGCGTGCTGAAAAGGCCAATTTTGCCACATAGTGTATTCTTGG
AATTATATCAGACAAAGTCACTTGAAACAACTTTTGCCTTCATATTTATCATATGTGAAC
ACATCATAACATGAAAACCTGGTTGGAAACATTGTCTTTGCAAAAGTGCAGTATTGCTGT
TTTCATGCTCTGAAACAGCTTTTCATGCGCTGACAAGGCCTCTTTTGTCACATACTGTGT
TGACTGAATTATATCACACAAAGTCTCTTGAAATAACTTTTGACTTCATATTTATCATAT
TTGAACATATTATAACATGAAAACCTGGTTGGAAACATAGTCTTTGCAAAAGTGCAGTAT
TGCTGTTTTCATGCTCTGAAACAGCTTTTCATGCGCTTTAAAGGCCTTTTTGCCACATAG
TGTGTTCACTGAATGATATCACACAAAGTCACTTGAAACAACTGTTGGCTTCATATTTAT
CATATTTAAacacattgtgaagtcaaaacatgtttgtaaacattgtctttgtagaactgc
>NODE_211_length_607_cov_14.009885
AGAGAGAGGAGAGAAGAGGAAAAGCCAAATGTTAGAAAAGAAAAGAAAGAAAGAGAGAGA
GAAATGAAGAAAGAAAGAAAGAAAGAAAGAAAGAAAGAAAGAAAGAAAGAAAGAAAGAAA
GAAAGAAAGAAAGAAAGAAAGAAAGAAAAAGAGATCTGTGAATTTCCCCTTCCTCCCCTG
AGACCTCCCTTGATGCCAAGCATTCATCATCCAGCCTCTAATATCAGTTATTCTGTGGCT
CCTCTGCTTACAGCAGAATTAATTTCTGCTTTAATTACTCTCATCGGCGGAATGCTGATG
AAGGAGAGGGACGAGGCATTCTGGGACTCGGGCCTCATTCCACTGCTTTAATTTGAATGA
ATTCCACCCGGAGACGCTGGCAAACAACTGGCAGCCGAGCCCCGGGAGCCACTCTGGGAC
TGCGCAGAAGAGCTGCAGCCATGGCCCCCACCAACCAAGCTACCTTGTGTGTGCGTGCCT
GTGTGTGTTGCCTTGCTTGTGTGTATTATGTGGAGCATGTTGGTTGTGTGTGAGGCTGAG
CGCTGAAGTGAAAAGGTAGGGAGAAGGCACATACGAGACGGGGAAAAGAGAAACGAGATT
GATAGATTAAGTGATGAGTCTCCGTGCGCTGTGTGAGCATGTTTGCAGTGTTTGTGTGTG
AAGTTGCATGTGTCTTGCGTCCACATAAATGCACTCAAGGATACgggatgagaaagttga
acttgtatagaaaacaaactgtaaatgattt
>NODE_214_length_574_cov_10.451220
ATAAACAGGAAAGATTCTTGTGAGCGTATTAAACCAAGGACATCCCCTCTGTTCCTGGCT
AGTTGTTGGACCCTCACTTGGGCCAAAGCCTTGCTACAGGGGCTGCTCCATTTATCTCAG
GGGTTCACCGAGTGGTTGAAAAAACAAGACTGTGATTAGATTAAATAATTAAAAGATTTT
CATTTAACAAGACAAACAGAACACAGGCAGTAAAGGCATAACATCTAGCACACAGCATGT
ATGTTTATACACTTCAATTAGTTAAATATAGCAGTGCATTCTTTGACTATGGAGAACGTT
TCCAAATCGTACTTCTAAAGCTGTTTTTCTATTTGTCCCCCTTTTAAGAAACGAAATGGT
GTAACCACAATTTTGGCAAACTTAAAATCTTTTAAACTTGCAAATATAATGAAATAAACC
ATAAATATACACAAAACATACTTTATACGAGGCAATAATAATAATCATAATAAATAGTTT
TTAAGTTAACAATAAGTTAAAACTACAAGCTTAAAGTCGCCCAAATAATACAAGTTTGTT
GGCGCTATTTTGAATTTTTTCTGTTTAAATTATTTTATGTTGCAACAAAAGCTACCACAG
ACtttacaaacacaattgaacacagtttgattgaaataaaaaaatctaactaagtctaaa
atctgcatacactgtaaaaactgcaactaattaaataatggaagaaaaataacaaact
>NODE_215_length_2304_cov_6.444010
CCAAGCGGCTGGTTCCTCCACACCTGGCAGGCCCGCAATTTCTTCTGTGGCCCGACTCAG
AGTACCGGAGCGGGGAGGCTCCTCCGGTCGTCGGCCCCTCTTCCTCAGAGGCGAGACCGA
GACGCCCCGTCTGCCCCAGTTTGCACGACCACGGAGCCCGTCGCCGGGTTCGTCGGCCCC
GACCGCCCCCGCTGGGGAGGTGGCGGGGACCGCGTCCCGCTCAGGCGCCGGATGTCTCTC
CGGACAACACGGTCATTTCTCCAGCCAAAAAGCACAGGGCCCCACGCCCGTCATTCTCTG
CCACGCTTCGCACCCGGTCCCGACCGGGTGCCGCGCAGTCCACGCTCGCGTGGCGGCACG
TCGGGCGGGGGGGTTTCGGGGGTGGCCTGCCTTTCCTGGCCGGCTCTCCTCCCTTCTCTC
CCTCCCGCTGCCGCACGCACGCTTCTGGGCTACCTGGTTGATCCTGCCAGTAGCATATGC
TTGTCTCAAAGATTAAGCCATGCAAGTCTAAGTACACACGGCCGGTACAGTGAAACTGCG
AATGGCTCATTAAATCAGTTATGGTTCCTTTGATCGCTCTACCGTTACTTGGATAACTGT
GGCAATTCTAGAGCTAATACATGCAAACGAGCGCTGACCTCCGGGGATGCGTGCATTTAT
CAGACCCAAAACCCATGCGGGGTGGCCCCTCGGGGCGCCCCGGCCGCTTTGGTGACTCTA
GATAACCTCGAGCCGATCGCTGGCCCCCCGTGGCGGCGACGTCTCATTCGAATGTCTGCC
CTATCAACTTTCGATGGTACTTTCTGTGCCTACCATGGTGACCACGGGTAACGGGGAATC
AGGGTTCGATTCCGGAGAGGGAGCCTGAGAAACGGCTACCACATCCAAGGAAGGCAGCAG
GCGCGCAAATTACCCACTCCCGACTCGGGGAGGTAGTGACGAAAAATACCAATGCAGGAC
TCTTTCGAGGCTCTGCAATTGGAATGAGTACACTTTAAATCCTTTGACGAGGATCCATTG
GAGGGCAAGTCTGGTGCCAGCAGCCGCGGTAATTCCAGCTCCAATAGCGTATCTTAAAGT
TGCTGCAGTTAAAAAGCTCGTAGTTGGATCTCGGGATCGAGCTGACGGTCCGCCGCGAGG
CGAGCCACCGTCTGTCCCAGCCCCTGCCTCTCGGCGCCCCCCTCGATGCTCTTAGCTGAG
TGTCCCGCGGGGTCCGAAGCGTTTACTTTGAAAAAACTAGAGTGTTCAAAGCAGGCCCCG
TCGCCCGAATACCGCAGCTAGGAATAATGGAATAGGACTCCGGTTCAATTTTGTGGGTTT
TCTCTCTGAACTGGGGCCATGATTAAGAGGGACGGCCGGGGGCATTCGTATTGTGCCGCT
AGAGGTGAAATTCTTGGACCGGCGCAAGACGGACGAAAGCGAAAGCATTTGCCAAGAACG
TTTTCATTAATCAAGAACGAAAGTCGGAGGTTCGAAGACGATCAGATACCGTCGTAGTTC
CGACCATAAACGATGCCAACTAGCGATCCGGCGGCGTTATGCCCATGACCCGCCGGGCAG
CGTCCGGGAAACCAAAGTCTTTGGGTTCCGGGGGGAGTATGGTTGCAAAGCTGAAACTTA
AAGGAATTGACGGAAGGGCACCACCAGGAGTGGAGCCTGCGGCTTAATTTGACTCAACGC
GGGGAACCTCACCCGGCCCGGACACGGAAAGGATTGACAGATTGATGGCTCTTTCTCGAT
ACCGTGGGTGGTGGTGCATGGCCGTTCCTAGTTGGTGGAGCGATTTGTCTGGTTTATTCC
GATAACGAACGAGACTCCGGCTTGCTAAATAGTCACGCGGCCCTCCGCGCGGTCGCGTCC
GACTTCTTAGAGGGACAGGTGGCGTTCAGCCACACGAGATTGAGCAATAACAGGTCTGTG
ATGCCCTTAGATGTCCGGGGCCGCACGCGTGCCACACTGAGCGGATCAGCCTGTGTCTAC
CCTTCGCCGAGAGGCGCGGGTAATCCTCTGAACCCCACTCGTGATTGGGATTGGGGGTTG
CAATTTTTCCCCATGAACGAGGAATTCCCAGTAAGCGCCGGGTCATCAACCCGCGTTGAC
TAAGTCCCTGCCCTTTGTACACACCGCCCGTCGCTACTACCGATTGGATGGTTTAGTGAG
GTCCTCGGATCGGCCCCACCGGGGTCGGCCAGCGGCCCCGGCGGAGCGCCGAGAAGACGA
TCGAACTTGATTATCTAGAGGAAGTAAAAGTCGTAACAAGGTTTCCGTAGGTGAACCTGC
GGAAGGATCATTACCGGTTTTGCCCAGGAGAGCGGCGGGGGCACCTCCCCCCGCCGTTTC
CTCCCCCCTCGGGCCCAAACTGAACCAGCCGAGGGGGCCTCCCGCCGACCGGCCGCGCCT
CCCCGGAGGCGGCGGCCCGGCGCGCGCGGATCGTCCCCGAGGGCAAGt
>NODE_216_length_530_cov_13.213207
AGATAGAGGATAGTAAAAACAGCTTTGGTCTTTCTGTCTTCAGCCTGTTTGGCCACATAG
AAGGAAACAGATAAATCTGTGTAGCTTAAACCCCTGTGTCTCCTACAGGATTAAAAATTC
ATAAGATATATTGAATCGGTGTGGAAATCCCAAAATATATGCAATTTGATCAAGCGGGGA
TTAAAAGTGTCATTGTGCTTGTCAATAAGGGTTGGTGGCGACGTGGCAGTATCACATTGA
CTCTTGCGTATTAATACTCAGTGTCCTATTGGGCCATCAGCTGATTGTTTGGAATGTAAA
TGATGCTGCTGATGGCTCCAGTGACTGATGGCTTAAATTCCAATTAATCAATTGCTTCAT
CAGTTTCCCTAATTCAGATCAAATATCTCCTGAGTGCACACTCTTCTTTCAGTGGTATTA
GAAGAAATAAATGCTCTGGAAGTAATTTTCATCAATCTCGTGTACATGCCAATATGCCTC
ACAAGCCTGGTCCAGGTTGAGGACTTAATGTCTTAAGTGTGTGTTTGTGGGTGTGTGTGT
GTGTGTGCAGAAGAGGGATTTGCATATTAGGAAGGAATGTAAGGAATTAAAATAGGGTTA
CATATTTGTGTGGACTTACTTGCTTACTTCATTCTATTTATTTAGCTTTATAGCTGCCAA
ACTTAAGTAGAAGc
>NODE_217_length_368_cov_11.673913
ATTAACCACCTATGCTACTTAACTCCTTTTTGGTCCCATGGATCTGTATTTTAGTTGATT
CCAGGTGTCCCAAGTTTACAGGCATCTATTTTTTTTCCTCCAGAACAATAAACTCTGAGG
GGCTCAAGGAAAGGGGTCCACGCATGGAAGAGGGGGGCCGAGAGAGAGAGAGGGGCTCCG
TTTATTAGACAGCAAATAGCCGGCCAGTGGGTTTATGATGTGGAAGGTCATTGTTGGTTA
ATAAGTGGCCACATGAGTGCAGGCAGGTGCTGTGTTAACACCTCCTCTTAACTCGCCTTT
CCAGCAGAGGCCATTCATCAGCCCAGTGTTAATGAAGGCCATATAATTAATAGGTGGATA
GCAGAGAAAGCCCCCTGAGTTAATCAATGCAGGCCTGTTTGAAGAGCAGGGCTAAGATGA
GACACCAGGGTTTCTAAAAGTGCAGGTTCTTGGCTGTGAGAGTGGAAGCTTTTTAAGAGA
CATGCAGGTCACTGAGACAAAGAACAAGAgct
>NODE_218_length_731_cov_15.004104
GAGAAGAATCACCAGGCCTTTTTCTGCTTTCGTACTCAAACATAATTCTCCCCATTTGGC
ATTTTGACATCATATCTTCAGTCCCCTCCTCAGTCACCTTAGCACAGTTTTCTGTCTGTC
TACCTGGCCAAAACCACGCCACAATAACTTTATTTTATTTTTCTCCCTCGCTCCAATGGA
CAACATTTCAACCCTTACCTCTCCATTCTCTTTTTAATGTGTTTTTTGTCCTCCTTTGCC
TTTCTTCTTTCTTTTTTTCCCCTGACTTCCAAGGTCAGACAGGACAAACAATGCCACTGG
TGTCTGTCTGAATGTGGCTCACTACCCACCACCACTGCCGCTGTTGCCTTGGCAACGCAC
TAACCATTAATTTTCAATTAAAGCAGACAAAGAGATGACAGCTCAGGGTCCATGGAAGAT
GTCAAGAAGCAGTATTAATATACGACAAGTGAGCATAATTGTGTGTCCATTTTTCTCAGC
TCTCATCTATGCTATCAGTGAAATGTGAAAGCAGCAGATAATTTGAGGGTGTGGGAGACG
CCGGCCACTGTTTTCTTTTAACCAAGACGCCTCTGATGTATCTTTCTGAGAAATATGGCA
TTCATCATTACTGTTATGAATATTTTGTCAGGGATGTTATTATTTTCATTATCACTCTAT
CAAAAAAGATGCTATTTCACTTGTGAGTCCATTGCTGACATGCACGCACGCACACACACG
CACACACACATACAGAGACACACATACACCTGTAAGGTGTATGCGGTGCAAGGACACACT
GCTGACTGTATTCCGTAGGTTGTTAtgtgatttccattaaccgaccattacgacgagacc
tccaactcatgcaaatgtgtgaactgctctctgtg
>NODE_219_length_688_cov_8.220930
ACCCCAACAGACTAATCTAATACTACATCCCTCCAGCTCAGGAGATGGCTTGATGATTTT
CTCATCAACAGTAACGTCTTGGTTTTGTTGTTTGAAAGGACAAACATTGGATAAAATGCT
TCTCAATTTGTGCAACAATTTCTAAACAGCATACATATCTGCATGCAAATGTTGATGAGG
GAATTGGAAGTCCAATCTTCCTGATAATGGCAGGTGTGTTTGGAGTTGTAGCTGTAGGTG
GGGCAAAGTAGATTTCCAGACCCCACCTGCGCTTCTCCTAAACTCTATCCTGCCTCCTTG
TGCCTGTCTTGTCTTTCTCCATTTCTCTCTGAGTGTGTCCGACCTGGCAAGCTTCCTTCT
CTCTTTGTTCCACAGTGACAGTCCTGATGGCAAATTGATTTCGACTGTGTGAGAACAGAC
ATACAGACAGAAACAGACAGCTCCGGATAGCACAGGGGCCTCTTCCTTCCCATCTATTCC
CTCCTCTTAGCCTCCCTCCTGTCCACTTATCTCCACCTCTTCTCCTCTGCCTCCACACAC
ACCCCTTCTCCGAATGGAAGAGGCCAGTTTCATCCCTCCTTTCTGTCCTCTCTTCCTCCC
CGGGTCCCTCCTTTCCTCCTTCCGTCCATCCTGGGTGCTGCTGCTGGTGGTGTCGGTGTG
GACAGTAGCGGTTGGTGGGTGGAGGATTGCGTTGAGCGAGAGAGCCAGAGCGGGGCCTAC
CTGCTCGGCATGCAGCGATATGGACTCTGAATACTCTATCTCTGATCATAGTCCaccatc
acggactgatctctcaagagactgcctttgctactgcttgtctttcatgcat
>NODE_220_length_652_cov_7.457055
AGACCAATCACACGGTCCCTGGAGGGGAGCAAAGCCTCGTTATATCCATGTGGAGAAACT
CAATGTGCTGTTCATGCACGCCAGGTTTGCTTTTCTCTGTATTCACTGCTATGAGAACTG
GTTTGAATCCAGACCTAACCTGTGCACCTGTGTGAGTCATGGTCTGACCTGTGCGAGTGG
TTGTTAAAGTCCAGCACACCCGAGGTGAGCAGCTCCGACAGCTGCTGGTGGTTGTTGAAG
TACAGGGCAAGGTCCGTGGCGATGATGGCCTTTCGGATGATCTCCAGCACCTGCTCGTAC
TCGCTGGAATTCAGGTTGGAGAAAATATTGTGCCCTTCCAGCTATGAGAAACAAAGAGAT
CAATAAAAAAGCAAAAGCTCCACTTATGAGGCGTTCAGCTCAGCTAGACTACAACAGGTT
GTAATCGCAAGTTCATCTCAGGCCAGCAGATCCTGGACGTTACAGAAGAGAACAATCAGA
ACTAAATCATATGATCCTTTCAGTGGACGTATAATTGACAGTGTGTGTGTAAGTATTAGT
TTTTTAAAAAGTATACTGCTAATTTAAGTATTTCTACTGTAAAGTAAACTGATGTATCTG
CTGGTTATACAGTTTTGAGTGTGTGTGAAAGAAGTTCAAAGATGTGCTTCTAAACACATT
ATGCCCAATAGAAAACAATTGCTCTAGATCACAGTCTATGTGGTACTAAAATGTGCAATC
ATGGCTCACTTATACAATGGAGCCTCACTTTACCTGAAATTTCCCTCTAACACTAaaata
ttatggaaaccagacc
>NODE_222_length_633_cov_9.039495
TACATTAATCAGATGATTACAAAAGCATTCTTTCTAGTTACTGGTTAAGTGCTGCTGTCA
GGCTTATTTGCATGGCCTATGAACCAGTGGCTGAATATACGTGATCAAGTGACACATTTT
GGTGGCAAAAGAGAACTCATATCTCAAGTAGAAAATTTTCAGCGCAGCCTTAATGTAAAG
TCTGACGTCCGTTAATGTTTTATTAGCATTTCATTAGTATGCTCGTGAAGAGACCGAATG
ATGGAATGCAGCAGTGTGAGATTGTCTGTATTTTTGTTTAGCATTTGCTGGGTGTTGTCG
CTTTCGGGTTGGGGGCATGCAGCGGGGAGTCGAGAAGCACCCCACACCTCACGCTGAGTC
CCCCTGGTGCTGCCCCCTCTCATCTACGAGAAGAGTCTTCTTCTCCCCTGCTAAGTTTGC
AAAGTCCAATTTTCAGCTAATATGGAGGTCGCAACAGCAGGCGCAGAGGGCGTAGTAGGA
CATAATGGCTATGGGATTGTAAATATTGGTTTTAGAGAGACACAATTGGAGGGCAAGCGG
AGAGAAATTTCCATAGAGTATGTGCTAGCACCATTGGAGGCCTTGGTGCAGCAGAATAGA
TTTTCCATTCTAGTGTGTCACATTAGATTTTCGGAGGTGCTCAGTGGCAGGTACATGTCA
TTAGTAACACTTTAGCACAGTAATGAACCTTTTTATTTATCCGGTGCTTCTCTCATGAAT
GAATAAGGAGCTGCTCCCCAACTGTGCCCAGCCGTGAGAAGCAGACAGAGGAggcag
>NODE_223_length_687_cov_5.515284
GTCCAACTGTTTCTGATGCCAAAGGTCAATGGCTGCCTACTCTCCTACCGGCCCACACTG
AGAGATGGGAGGACAGGGTTTGCCAAGTCAGGCACAAACCCTGCTTTGGGTCATAAACAC
CTCCGCCTGTCTCCCCTCCTCTTTTCTCCTCCACAGAGGTGAGTTGGGTTTGCACTCTGT
TAATCTTTCACTACAGGCCCGCTCGCTTTTTACACTGGCCCACTGGAGAACAGAGGAGGA
GAATGAAAGAGGGGTAGTAAAGGACAAGAGTGGATAAAAGAGCAGGAAGAAAAAGCCATA
GAGAGGGCCAGATGGGCACCTTCACAGTCCATTTATCAAACCCAATGTGGCCCTCCCCTC
CCCTCCCTGCTGCTCTCATGTCCTAAACCCCCATGTAATTCTGTAATGATTTTCATTATC
ATATAATGACCTTACAAAGCCTACAGCAGTTTGCATGGTCAGTACAAAACTCGCAGCTGT
TCGCTTCCATGTTTGCTCGCCGGCTGTGACAAAGCTTTTTTTGTTTTCTGTTTTTTTTTC
TTTTGGCCAGAGCAGTGACCTCTAGGCTTTAGAAGGTCAGCATAAGGTCACATCAAAGTG
TACATACTGTCAGCATACAGACTGAAGACAGCATCCAGCCCGTGTTACATTTCTCCCGCA
CAGAACTAGAGAAGACTGGTAGATTTTCTGTGTATGTACTTCCAGTGTGAATCCTTCCTC
ACCTGTGATTGCACATATGTGAAATGTGATCTATGAATTTTTAAAACCTAAAACCtccct
ggtgccactgggatgtgccatttcctatactaataggcctgttccctggag
>NODE_224_length_732_cov_12.122951
ATAGCGAAATATTCCCTAGTCAGAATACAAATGGAGCAGAATAGAGATAGAATTAAGATA
TTAAGATACTATACTCACACTATGGCAGTTACTCTTTTTTATTTACCCTCAGATGTGAAA
TTCTATAACTTGTACAGTGGTTTTAGAGTCATGTTTTAAAACGTAACAAGTATTTCACTT
TCTTTACGGTTTAGATTTTCTAGTAAACAGGGAACGGAGGCAATAGTGATTTTAGGGTTA
GTTGAGCCCAATAGTGACATGAGGTAGCGAATTAGCAGGACATGAAGCACCATAGGAACT
CCTAACCTCTTGATAGGCGCCTCACAATCAAAGTCATTAGCCAGTGTAATAAAGGGCCTG
AGATACAGCCATTCTTCAACAGCCTAACTCTTTTATAACCAACAGATTAAAGTTGATTGG
ATTAAAATGACATTCTGCCCGTCTGACCTTGGCAGCAGCAGTTAAGTTCACCCAAATTAA
ATTTCTCCGTAATAAAGATGATTCATTTGTTGCCTGACGTAGTAAATATAAAACAGAAAG
AAAAAGGAGAAAAGATTAAGTGACACACGTCAGTGCACACATGCACAAATGCACACTTGT
GCACACACATATACATGCATACAATGACACGAATACACTCGTGTGTGCACTCACAAAGCA
TTGTTGGAGCTGCCAAGCAACTGGCTGCACATGCGAAACCAGAGAGACACCCGTCTAACT
TAACCTAAAAACTTAAAACATGTCGTTTAAATCCTTATGTTAAGGCCTGTAGAGATATCT
TATCTCTTAAATAgacgttgcaagactacgaaggttgtaatggtattggttgccgttttg
aaatgaaagactttcctaatggcttctgaactggcc
>NODE_225_length_529_cov_6.752363
CTACCCTGATGCTGCAACTTCATTTAAAGAAATGAAGCGTTTATATTAACCACAATGAAG
ACAAACTAGTACAGTGTCTGCTCTTTCCTGTGAAAGTGATCACATCTTTATGGCTCCCGT
CACTGCTCTTTACAGATCTGTTTCCCAGAGGTATTTGATGTGGAGAGCCAAAGCAGGAGG
AAGTGTGGGTCTGCAGCCCGCATGTTAACAATGGCTCTCCTCAGACCCCCCGGCCCAGGC
CCAGCCAGTCATGAAACACCATGGAGATGTTATTGACCTCAAGGTTAACTCTCCTCAGGT
AAGCCTGGGAGATAATGGACAAAGAGCAGTTCTTTTACAGGTGGAGTGACACGGCATATC
CGCGCTGCGCAACTCCTCTCGCATTGACAGATTTTCTAATTCACTGCAGATTCCCATAAA
ACTGGGTGGCCAGGGCCAGCTCTAGCCAACAGAGGGCCCATTCATGCTGGGTGGGATAGG
GGGCCTGGCCAAATTAACCTGGATTAATTTAAAGGAGCAAAGGGTCTTTACATCCGAATA
AAATGAAGATCAATAAATTAAATGTCCAGGTCAGGATGTCAAGTTGCAGCGATGATCGAC
TTGCATACAGAAAGTTacgttctttggctcaggctgggctcaagacaaaaagaagaaaaa
aaacaaaacggga
>NODE_226_length_600_cov_7.745000
TAAAACGAGTTTACACCCTCCACCCTAAACCAGGACAAAAGAAATGCAAACTTTATCCTA
TAAAGTAGTTGAGTTATTTTAAAAATGTTGCTGAACAAACCATTCTATAGAGCTAATCAT
GTCATAGGTATATTGTAGGAGGGAAAAAAAATAAAGAGAGGGGAGTTAATGAGTGATTAA
CAACAGCAATTAAAAGATGAAGAGGAAGGCTGATGAAAAAAGGGGTGTAATTAAAATATC
AGTCCTCTCATTGTCAGAAGTGCGAGTGTCATCCATTGTGCACTTATTAAAAAGCTGGGT
GGAGGGGAAGGAGCGAACGGCGCTTAATTCCAGCAGCCCAAAGTGTCTGGTAATCTGCCC
ATGGATGGAGCTGGAAAAGGCTGTAACTCATGTTTAAGTGTTGGGGCCGTGTCATTGCAG
GTTCACAGTCATGCATTTCTGTGTTGACACCCATCGGGGCAGGGGATATTTGGCAGTCAG
GAGTAATTTAACTTAATTAATGGGATGCATATTTGATGGAGGAATAAAATATCCCGGCTC
AGCAAAGTGGAAAAGGGGAAAGATTTAGTGGGAGTTAAAGGTGGAGGGGAGAGTAATTTG
TGCATTCAGTTACCGGCTGCTTGAGAGACAGAGAGGGAGAGAGCAAAAGAGATGAGAGAG
AGACAGAGAGAGAGAGAGAGAGAGAGAGAGTGCGTCAAGGCTGATAAAGATGGCAACCGG
GAGAGAGGAGGAAGCGGAGGGGAG
>NODE_227_length_976_cov_5.855533
GGAATGGCAGGTATGTGTCACTAGTCATAAATTGCAACTTGCCTTCAGCAGTAATCAGTT
GCCAAGGAAACCTCAAATGGGATTATGACCTTCTGTTGTGCAGGCAAGTAAACTGTTAGA
GTTGTCAACATCCAAGACACAAACATTAAAGATTTATGTGGGTAAACAATTTATTTTCTC
ATCACACTAAATCAGTGCATAATGTGTCTTATGTAGGAATAAAACTCTGAGTATACAAGT
CGGTGCCATTTTTTTTCTGTAAGCAATATGAGCTTTTTTGAGGGAAATAATGCTCATTAC
TGTGGGGTGAGTGATGTAATCAGTGGCCCTGCGTGACCATATAGTCAAGGAAAGGCATTA
GAAGGGTAGAAAACAAAGAAAGAAGGAGCAGAAGCAGAATGCCTGGAAGGAGGGCAGAGT
GTTGGGAGGGCGGAGATAGAGAAATGGGGGACGGTGGTATTTAGTATGCACGGCCAAGCT
GCCCCATCTGCTTAGCGCAGCAGTCCCTGTCGTATAACTGTCTACAGGCCGTGGGCCACA
TAAAGAATGTCTCAGATTTGATGTAATTCCGCAAAATTAATGACAGCTTTACTCGGTATG
GGCCGTGAGGGAATGATTAGTGTTTGATCGTCCATCTGATCAGTTCCCTTGGCTGGCTGC
AGAGAGATGCTCCACTATATACCGGTATGCTGCCTATGGCAAGCACACATGCACGGACAG
ATACACCTATCCCAGAATAATTCCTGGGCCCCAATGCTCTAGTTTATGTTTGGGTTCTGG
TTTCTGTTTCCCTCAACAAAGACAACCAATATCTTGTTAAATTCTCTGTGCTGTGACACA
TCACATCGAAATGAACACCTACTGATGGAATGGATGCCGGTCCCACTAGTGATGTGATTG
TGTACAGGGCATTTTTATATCAGGCTGTGCGGTATTTCAAGGGAAAGTGGGCCAACCAGC
ATCCAATTTAGGGAACTCAGAGGTCAAACTATGACCTTTTAcaagatatactttatggca
gcagtgattggaattgggtattagtttttaaaagagatggggaatggattgggaatttga
gagaaaaattgatccattggatggattgctggagttggac
>NODE_228_length_500_cov_13.600000
GCAATGTGTCCTAATGTTGTCAGTTTCATCTAAGAAAACACACGATATGGGTACAATTTG
CATAAATTTCCAAATGGAAGGCGTGAAAGCATGCTCGGCAACTGTGCCTGTTTGTTTAAA
GTCAGCCAAAGCTCTATAATTAGCAGTGTTTAATTATGGAAATGGCTGCCGAGGAGAATT
TCAAACACACTTCTTCCCTGGATCATTAGTCACAGGGGCAAAAAATGAAATGCTTTCAGC
AATGAAGGGTTCATATTTCAAGCTTATAGCTGCTAAAAGGGTGTACTCAGAAAATCAATT
TTATGAAAGTCCGTTCAGCACTAAAGGGAGTTCCATGCAACTAAGCAATTTTGAAATAAT
GTCGGAGGGGGCCTGATTCATGGATGGTAACAGGACTTTGCTCTCCTTGCCTGGGACATT
ATCCTCTAAGCTAAGGTCAGAGGTCAACCTCTGGTTTAAATCAACCTCTGTTTAGCATAA
CTCGATTCTTAAAGGGCTGCTGGCAACTCCACACTGAATAGATAAGTAGTCTTCTGCAGG
CAGAGAGCATGCAGTGTAGCAGATCAAAGCTTCTGAAAGCTGTCTAAAGACTAAAGTGGA
AAAGGGGAAAGTTCAGGTAAACTATAGCAGGGAaactaaccttg
>NODE_229_length_465_cov_9.393548
CACCATGCCCACCTCCACCCTGGGGAGCTGGGCAACGACCCCGGAGTGGCACTCACTCCA
TTTGGACCAGAGCACATGGCACAGACAAATGCTCTCAAACTTAGCCCATCTCAGCACATT
CAGAGCCATCCCGAAGCCCAGACCGCGGCATCTTTCACTTCTGCTCAGACCACAGTTGGT
TTCCCCGTGGCTCACCCCCACTCAGGCTACTCAAGCAGCAGGGACTTCATCCTCAGGAGA
GAACTCTCAGCCTCTGCTATGCATGCACTTGGCGACCAGCATAGTTCCGCCTCCTCCCCT
CATCACCATGGCATGTTCATCTCCCCAACAGGTGCTTATGGGCACACGGAAAGTGGGGCC
CATTCACTTTTCACTGGACTTCACGACCAGGCGTCCCCAGGTGCCCACCACCACCATGCC
CTCAATGGGCAGATGCGCCTGGGTATACCGGGGGACATCTACGGCAGGCCAGAGCACTTC
GGGCACAGGCCAGAGCACTATGGACCGTCTTCTCTCCACAGCTACAACTCCATGAACCTC
AATGTGAACATCGCTTCTGCTCCTCACGGAGCCGCGGGGGCGTTTTTAAGATAcatgcgg
cagcccata
>NODE_230_length_645_cov_14.094574
AGGGAACAAGACTGTGGTGTAATCACTACATTTCTCTCCAGCTATCCAGGCTGTAAGTAT
ATGACTGACTGTTGCCAAGTGTGGCCTTATGCTTTTTGTCATCGCGCCAGCTGCAACATC
CTCTGGTAGGCCCCAAAATGATGCATCTTCTTTGATACATTCTTAAGTACACATCAGACA
CAGTCAAATATTAATCTCCATGCTTGCTGGCCAAACAACATCTGTCTCAAAACATGAACT
AACATTCTCCGTTTTTCTTTTTTGGTTCGCAAAAATATGCCCCTCCATCTTTAGAACATC
CATCCACACAGCTATGCGTATGTTTGTGCAGTTATTTATCAATTCATAAAAATTCAAATA
CTCAGAATAAAATGTAGCAAACAGAAGAGCAACCATAAGCATGAAAACACATCAGATTTA
TTCTGCCTGCCTTGTTTACCGGTTCACGGAACACTGCATGCAAACAGAATGCAAATGCAT
TTGATTGAATCAGGTGATGCCGAGGTAATTGTATTTGGAGAAATGTCCAAGATTTTTTTT
CATCATTATCAGTGGGGGGTTTTCTTTATGAAATCCATCTTAAACAAAAGCTATCATCAC
TCCCAAGCCTTGTGATCTTCCTTTGTCACATGCGGATGTGGATGCGTCTTTAATTTCCTT
TCAATTAAAAGTAAATATACGCCTTTATTTTTTCCCCCACTGTGAAATCCAAACAAGAGG
AGTCAACATGAGCAGACAGGTGAGGAATATTCATTTATATCTGCctgccattttttcctt
ttttttatt
>NODE_232_length_495_cov_11.587879
ATGTATTCTCTTGCCAACGATATGTGATTTGCAACAATTTATGTTACGTTCAACAGTTTG
ATCAAAACAAGCAATTTGGTGCTGCAATATAAGATAAAAAAAAAAGTGTCTCCAGCGATG
ATGGTGTCTCCAAAATATGTAACAAATTTGCCAGTTGTGCATTGACTTTCTAATAGAGGG
CAAGAGTGTGTGTGTTTTCTGCTGGGATGACTCTTGGTTCTCTCTTGTCTTTAGATACCA
GCCTGTTGATATCATTCAACCAACCAATCATGTATTGCCAGCCTCATTCGGGGATTCTGA
TTGGCACATTGTCACAGGCAACTCTCTTACCACCACCAATGAGTCCCCACGTAGAAAACC
CTCACAGCATGAGCTGGAGAAACAGAGAATGCCAGGTGACTATTTTCTTTCTTCTCTTTA
CCCTTGTTGTGAAGACTGACTGGGCGCCCGTGCCTTTTTTTTTCTTGTGTCCCCCCCTTC
CCTCTCCCATCCCCTTTTTTCTTTCTTTTCTTTTTTTTTCCTGTTTTTTTGTTTTTGGTT
TTCCTCGCTCTCCTTTCTTGCAGAGCATGACCTCCTGAGGCAGGAGCTGAACAACCGCTT
CCTGGTTCAGAGTTCAGAGCGGGgccgggggccgtccgc
>NODE_233_length_455_cov_2.026374
GTCATAAAATGACCTTTGCAATCCACCATTTGTATGAAAGGTTTCTTATAGTCTGGCAAT
GCCAATGCTGTGCTGGAAACTAACACCTGTTTTAGTTCACAAAATGCATCCTCTGCTTCC
TCAGTCCATTTTAAAGGGGTTGACATATTAATATTTTCATCATACATGAGTTTATTGAGC
GGGGCTGCTATTTCTGCATAATTTGGGACCCAATTTCTGCAATAGTTAGTTAACCCGAGA
AATGACATCATTTGCTTTTTTGTCACCGGCTTTGGTGCTTGTAAAATTGCTGATTTCCTA
TCTTCCACAATGGTTCTTCCCCCTGCACTAAGATTATGACCTAAGTATTTTACTTGTGTT
TTGCATACTTGTAACTTGTTTTTGCTGACCTTATGACCTTCTTCTGCCAAATGCTTAAGG
AGAGCTATGGTATCCAGTTTACAAGTTACTTCATCGGGGGAGGCCAAAAGTACGTCATCT
ACGTAGAGTAGTACTTGACTGTCCCCTGGAGGTTGGAATTTGGACATACTAGCACTCATC
ACTTGGGAATATATTGtgggactctcacaataaccttgtggtaacctagtataggtgta
>NODE_234_length_456_cov_7.548245
CCATGCTGCAGCTGAATTTACAAGGGTTTAATGGAGGACATTTACACAAGGTGTGCAGGC
GACTGAGATGCTCCATGTGCCAGATGAGGGCAGCCCTTAGGAGAGCCAGAGGAAACAATG
CCAAATCTCCTCCCCCTGCCCTCCCCTCTCCTGCCCCTTTTGGCACCCTCCCTTGTCCTC
CAGTGAGAGGCTCCAAGGAGGGGGGGTGGGGCCGGGAAGGTTAATGTGCCCACTTTGATC
TTCGTCAAGGCACACTGAGTAAGAATTAATTTACATTTCAGATGAAAAGGTTGACAGTAT
AAAAAGGCATCTTGTTTCTGGTATGTGAGAGCTGTGTAATAGGCCAGGAATTTGAGAGAG
GAAGTCGTGAGGAAACAGAAGGGATAAGCCCCTCTCTTGCCTTTACTGGGAAAGAGATGA
AAGGAAAAAGGGATCTCAGTATGCACTGTTCTTCTGAAACATGGGGACCAAATGCTGCCC
AAACTTTCAAAAGCTTTTCTGTATGCATTATTAATTAATTATTACTATTTCGTAGGCCAC
TCATGGAGATCAAAAAGGTGTTTCACAAAGATGCAAGGTTTTCACGCCTTTGTCCCATTT
>NODE_235_length_574_cov_13.419861
CCTGCAGACTGGGACACTAGTAAGACCTCGAGCACCGAGCATCACCAGGACTGGCTGAGC
TGCAGGAAAACGTGCTCTGGATTTTTCTGAGCTGACTGAACTGTGGTTCACGTGATAAAC
TGGTTAACGTGTTAGCGAGGAGCATGACAACATGCCATTAGGCTGTAGAAATGTGTTTAC
TGTATGTGCAAATGTTCAAAGTTCAGAAAAAGGTGAAAGAATTTGTCACCCAGCCCTCTG
TCTCCATCCAGGCCGTCCCCCTGCCTGCTGTGACCGATTTTGTATACAGGAACAAAAAAA
CTGCTTATTGGAACCTGTGAAGGATGGCACGTTCATGAATCCCCCATTGAGATCAAGTAT
AACTGTGTAGTGTTAATTGTGTACTATTCACCTTGTACAGCTGTATTCCTACAAATATGG
TTTACTGTATCATTGATACTGTAGTTTCAAAGACGTGAACAACTATTTTTATGAAATGCG
ACAGTACTGATATATTACATTTTGCTAAAAAACAAAAAACTTGTTTACTGAAAGATATTC
TGAAATACTGTCAAATAAACTCTTGACATGGTGTAAAATATTCTTTTCTAGAGATTTTTA
CTGAAAATGAGCCAAGAGCTGAAACAAATAATTAATCGATGAATTTTGATAATTGTTTTT
TTACCCAAAATGAAAAATGGTAAATATTCTTTAGTTTCAGCTTCTCGGATGTGTGCTt
>NODE_236_length_314_cov_8.735669
TGAGGCGCTGGGGGCTTTGTGGGGGTCCTTGGCCACTAAACAGGCGTCAGGGGCCGGGCG
TCCCCTTTGCGCACGGGGCTCCTGAGCTATTCCCGGGGAATTGGCTCGACTTTTCAAGCT
GTAAACTTTATTAGGGCCGATTCTGGCTCTCTGACATTTGGGTGCTAAATGAATGGGGGT
TTTGTCTATGAATTAGATCGTAAAAATCATCCGAAGAGCGGCCAGATAGGCTCACTGGCC
ATAAACGGTCACGTGGTAGCCATTAAAGTAAGTTTTATGGTTTTGGGGAGTTGACAGTAT
ATTGCACATAACATATAATCGCACTGACGGCGAGGCTTCGTCTGACTCTCTCTTTGCAGG
CTGTAAGTGTTACTTGACCGGTACAGACCATCTCTGTTGCTCAGTCTGCCTCAGTGTGGA
CCGGACGCTCTCCAGGATGAGGACCGCGTCTCTgggta
>NODE_237_length_792_cov_12.981061
ACCACCATTTGTTTTTCAATTTGTCCAAGAGGCCTTGCTCATTCAGTTTTAAAACTGCCA
GGTTAACAGCATTTCTTGAAACGATAAAACATAACTTGTAAGAAAATGCACAGGTCCGTG
AGAAATCTAATGCAAAGTAATACTTGTATAGGCATCATTATAATAGTTAATGGTAGTGAG
ACTACCACGGTCTAAGCAGGGGCTTATGCATAGAATGCTATCTGTTAATCAGAATGGTCT
AGGAAAGGACAAATTGTTTAATAATTTAAGGAATACGGAGAGATAAGAAAAGGCTCATAT
AAGGTAGAGACAGTGTTAAATCTTGGAAAAGGTGGCATGAAGGGTTACGTAGTTTAGAAC
TGAAGTGTGCGGGATGGGGACACTTGTCATTGAGAAGAAAAGTAACAACAACAAACATCA
TGCAATTAACATTCGTCACAAGTGACAGCGCAGCTTTTAAAGGCTAAATTGAAAAACCAT
TGAACTGTTAAATTAAAAGTGACAACACAACAGTCAGGTAGGACAGCACACGGGACAGAA
GGAGAGATCGAAGGAGAGAGAAAAGCAACAGTAAGAGAGACATAAATATGAAATGATTGT
TAGCTTTAAACCTTATCATCTGGATTCGAATCCTCAACTATAAAACAGCAACTCTTAACA
CATTTATAGAAATACTGGAAAAATATTAGCACTAATTAACCTTTGTATCCAAGTGCATTG
AAAAGAATACTACCGTTACCTCTGTGTCCATTAAAAAAACATAAGAAGAGGAAGAGAAGA
GAATGACAACAGGGGGACATCAGGGTAGGTGGAATACTATAACAACATGGGGGATATTGT
TATATTATTCCACCCACCTTAATGCTGAGCCTTTGGGCGTCGCCACACCGTAGCCTTTCG
AGTCGAGGTTCCCTCCCACTTTCATGGTgtcgcacg
>NODE_238_length_220_cov_5.990909
GCCCTCCGTATGGATCACAACTTGGGTGCTTTTACATCATTGGTGCAACGCATGTCTTAA
TTTAAACTTTGGTCATTGCAGCCGTATTTTTACACTATTTGAGCTGCTACATGTTTGAAA
AGGTTCATTTGAATTTGATCCATTCTAACCCTCTATAAAGCATTGTGACACTTGTTGGTA
CTTCGAGAGAAGATGATGCTATACATGTAGCTTTCAGTTTATGCTGGTTTAAACATTGTT
TTCACATGAGCTAAACTCTAATAGCATGTGCATATTTGTAGAAAGTGCACATGATGTCTA
TCAGTACTTAATGTTTTTTTGTTTACATCTAAATTACAGGTGACAAACAAGGAGGGTATT
GCTG
>NODE_239_length_220_cov_4.313636
TTGCAGCCGTATTTTTACACTATTTGAGCTGCTACATGTTTGAAAAGGTTCATTTGAATT
TGATCCATTCTAACCCTCTATAAAGCATTGTGACACTTGTTGGTACTTCGAGAGAAGATG
ATGCTATACATGTAGCTTTCAGTTGATGCTGGTTTAAACATTGTTTTCACATGAGCTAAA
CTCTAATAGCATGTGCATATTTGTAGAAAGTGCACATCATATCCATCAGTACAGTTAACA
TCACACACTCATATTGTTTCTAGTCTTAACCCTTGTGGGGCCCTCCGTATGGATCACAAC
TTGGGTGCTTTTACATCATTGGTGCAACGCATGTCTTAATTTAAACTTTGGTCATTGCAG
CCGT
>NODE_241_length_220_cov_4.922727
GCCCTCCGTATGGATCACAACTTGGGTGCTTTTACATCATTGGTGCAACGCATGTCTTAA
TTTAAACTTTGGTCATTGCAGCCGTATTTTTACACTATTTGAGCTGCTACATGTTTGAAA
AGGTTCATTTGAATTTGATCCATTGTAACCCTCTATAAAGCATTGTGACACTTGTTGGTA
CTTCGAGAGAAGATGATGCTATACATGTAGCTTTCAGTTGATGCTGGTTTAAACATTGTT
TTCACATGAGCTAAACTCTAATAGCATGTGCATATTTGTAGAAAGTGCACATGATGTCTA
TCAGTACTTAATGTTTTTTTGTTTACATCTAAATTACAGGTGACAAACAAGGAGGGTATT
GCTG
>NODE_242_length_513_cov_5.278752
TGTTGATGTATGACTGTGAAAAACAAAGAGACATAAAGTGGACATATAAAGACAGACACA
AAGCAACCACGATGAGTGCACAGATAGAGGAGCAGCAGCATCCTGTGTGGGTTATAAAGA
GAAAGTCAAAGAAGACTTACAGCAACTGGTATTCCCAGGCGGTCTCCCAACCAAGTACTA
ACCAGGCCCGAACCTGCTGGGCTTCCGAGATCAGACGAGATCGGGCACGTTTAGGGTGGT
GTGGCCGTAAGCAAGGGCCTCCACCACCATCAGGTCTTTTATCCGTCATCACCATCATTT
GAGTGTCTTTTTGTGTGTCTTTGTCCAGCTCAACGGCAAAGAGCCAGTGATACACAACAA
GGTACTAATTGTAGCTTCACCCTGAGCCACAACATGAAAACACGAGTGACACAGTAAGAC
ACGAGTGACAATAAATGGGATCATATCACATCATGTGCAAGAGTGTCCCAGTGACAGGCT
CCTGCAAAGGACATTTTCATTCAATTAATATGTTTGTTTAAATTTGAAGAAGATGTACAA
GGTAAAAACAGAAGAACACACGCCTTGCAACAGCATGTATAAAACACTTGTTTGTTACAG
AGCCTGCGGCTTACGGCCATACCAGCCTGAGAAAGCCCGATCTCGTCTGATCTCGGa
>NODE_243_length_614_cov_9.925081
CTAAGAAAATATTCAGCAATCTAAATTGTAGGGAAAGTTCTTTAAGGAGTGCCAGGACAG
TAATTCATTTCACCTTAATAAAACCTTGCTTTTTTTTTAACAACAACTAAAAACGAAATT
TCCATATTACTCTTTAACAATAACAGAGAGTGTAAGAGTGCATGTGACAGGTCTGTCTAA
AGGCTTGCATGCAAACTGGCCAGAGAGAAGTGATTGGCTGAGACTTGGCACAGTGGACGG
ACAGACAGACAGACAGATGGACGAGAAACAGAGAGAGAGGACACAACCCACTACCTTAAT
GAGCCGTCGCTTTATGAGCTGCTGGTCAGCGGAAAGAAAGCCATGATTGATCTTAGGGAA
GACCATCTGAGCAGGTGTGTGAGGTCAAGAGGTCGGAGGTCAGAGGTGAGAGAAGGTTGA
AGAAGAATGAAGTCCCAGAAGATGATGAAGAAGAACAAGAAGGAGGAAGAGGAAGAGGAG
GAGGAAAGAAGCAAATGCAGAAAGATTTTGTTAGAAAAGACCTGTGTTCATGAACCCGGC
TGCAGCACCTTCACAGATGAGAAACCCACACTTTTCCAGCTCTTTTTCGGAAGTTATTTC
TTCGGAGCCCATAATTACCACCTCCGGGGTTGCCATCGAGCCACAATCCCCCTGGAAAAA
TGGGAATTTCTGCTCCTCTgtgaaagtgctgtcatcatcatcatcgtgcccgctgctaag
tccgaccctgagagctgcacacactgaaaccaaccgtt
>NODE_244_length_768_cov_9.367188
AGGTGCCCCTGTAGGCTGTTTACTTCGGTATAATAGGACTTTTTGAAAATTCCAACCGGT
CATTTCTCCCAAATCTGCTTTCAGCGTTCAGAACATAATGAAACACAAATGAACCAATAG
CAGACAAACTCTTGAGAAGCACTTTTAATCACGATGGAGATAAATGGTCCAACAAAGCGC
GGTTCGGAAAACAAATACAGCAACACTGTCTCTGATCATCATTTGATAGTGTGCTGACAC
GCAAACTCTATTAAGCTGTCTTCAAATATGCAAAAATGATATGATTTTACAATGATTACA
TATTCACTTCCCCAGCTGGCTGGCTCCAAGCGTCTCCATTTGTCATCGACTATTGTGTCC
AATTATATGATTAGCTTTGAACACTCCAGCACTTCGAGAGCTCTCGTGTGTTCTGCCGCG
CAGAGTGATTCACAAACAAAGTCATTACAACATGTATTCACACATATCAAATAACAAAAC
AGATGGCCACTGCGCCTGCCGCCTGATTTGTTTTCCACACGAGTGGTGGAAAAAAAAGTA
TTTTGTGTGAGCTGTGTTTAATGCTGACTGTTTTTATTCCCAAAGAAGAGCAGCTGGCTG
TCGCGCTGTTAGATCAGCTCCTATGAAAGACAATCTTGTTTTCATTAATTTCTCTACAAC
AAAGGCACTTGTTGGGAAGATTTAGAATTACAGCGGGTAAAGCTTCCGGATAATTCATCA
CAGGGACTTGACAGGAAACTTAATTGTTTTAAATGCCAGTTGCTGTGAGCAGTGCGGCTG
GTTTTTCTTTGATGTCTAACAGGTGGGACAGATAGACGACCCTCTGATGTTTCATTTGAC
CTTTGACCTCCTGGTTATAAATCCACTTGTAGTCCGCCGGCCAATAAACCTATCATCGTA
TGATGGACtgca
>NODE_245_length_327_cov_1.232416
CAGCAGATTACAGAGGACACAGTAGGAGCAGACAGGTTCACAACACCCGACAGCCGAACA
TCTGGTGTGTTTCATTGGGGGAAAGAGGTGAATCATATGGTCGTCTTCTTCCCTGCTCCG
ATTCCACTTGTCTTCCTATTTTCTTGCTCTGCCTTCTCCAGCAGAAAATTCCCCTTGTCC
TCCTTTGTTTGGTCCCTTGTCTTGTCATTTGTAGCCTCTCATCTCCGCTGAGCCGTTTCT
ATCTCCTCATCCCTCCTGTAAGTCACCGTAATGTGTCTCCTCGCCTCCATCTGCCCTCGT
CCCTCCCTCATCCACCTCTCACTATGTCGTTTTTACGACAGTGCATAGgagtgtgtgtat
gtgctggtgtgtcttctgtgattaaagcaggtgtcattcttgtcacagtatgccaccact
gcccgctgtcacctgtttgcctctaatggatgttgtcaggatgtgggtgtt
>NODE_246_length_693_cov_7.350649
CTTAATGTTTCATAAACGTCATTTGGAAGTAATTCAGTAAGCACCCTCATGAAAAAGAGA
TGAAATACAGATTGCCATTGGGTATATTAACACCTGTCACATCAGACCAATATCATATTG
CATTGCTGTAGTTACCCAGCTTTCTATTATTTTCTCGACTCCCAAAACGTCACCTTGGCC
TCTCAATCTACCGATGTAATTACCTCATCAAATAAACTATCAACAAAGCTCCTAAAATAG
GATTTGTGGAAGTGGGGGGAAACAAAACAAAATAAAAAAAGGAGAAACATATCATCACGC
CCAACATACTGTATGTGAGATGTGTGACGCTTAGAAGTCAGGGGAGCAAAGCCTTGAGGG
CATACAATCAATATTACATTTTCCATTGCCACCTTCATAGCTATTGTAAATGGCTTGTGT
CAAAAATAATAACAGGTTGTATCAGGAACCTTGGGTTTGCAATTTCGCTCCTAGTGCTTG
GAGGCCCCGTCTGCACTCCCTCCCTTACCCCAGCACCACTGGGTGTTAATGACGCCGTGG
TGGCAGACACTTCTCACACCACAACTGACTTTTTTTCCCTCTCTGCCCATTCTTTATCTC
TTTACTCCTGACAGTTCCGAGAACTGCAGGGAAAATGTGTATGTGTAAGAAAACGCTTAC
TACTAGAGATGATTAGCCCTTTGTGCATGTTTCGGCGCTCAGCCAGTAGCATAGTATTAT
TAGCAGGGCTGGAGAGATTAAATCTATTCTCACTTCGGTTGTCATAGCACTCTAGGCAGC
AATAAGCAAGATGAGATGCAGTAATATGCACACTAGaaggacagactcctcttcact
>NODE_247_length_579_cov_7.110536
TGTTGCCACTTGTATTTACATGGCAACTGCCTCTGAAGGTACAATCCATCAGAGCTTTGC
CTTTACCTTACATGAGGCCGACGCCATTACTCCACATTTTTTACTTTAATTACAATGTTA
TGGCTTACTCGCTCGCAAGGTTACAACAAAGAATAAATCAAACTTCATTAAAAGTCTCAG
TAACTCAACGCATGAGCACACAAAATCATCACAGAACCAACCAGATTATATTCCAAACTA
ACTCCATGCATCTCATAAGGAGGTTGTTTTCCTTTTTCATATTTCATAAATATGAACCAG
GGTGGTTTTTGTCTGTGCCTGTCCATTTATTACCATAAAAATCAGCTGACTGAAGTATCT
CACTATCTGTGGAGGCAATTAACTGTTTTGAGAGAATGCGTAATACGGGACTTTGTAATG
GTATCATTTGGAGTCAAGGCACAGATGCGCCGTGCGGAGCCATACTGTAATTAGAGAGAA
ACGCTGTACAGGTTTTCCACTAATTAGCAAATTATGCTGAAAATAGCATCAAGCTAATTA
ACAGTTATTATGGCATTTTTGAAAGTATGACTTTAATTAGCAAAGTCCTGACGCAGGCAA
TTTGAAACTCGTCTCTGAGAAGATGAGGAAGAAAAGAAGGGGAAAAAAACATGGGGCATG
ATCAAGAAGATACCCAGATTATTATGATGCTGTCAAAAACTAAAGGAAGGGGAGAAAAAA
AAA
>NODE_248_length_343_cov_2.110787
ATCTGAGGCTGGACCACTTGTAGACTTAGTTTAACAAAAACATTAGATTGTGATTCTAAA
GACGGGGGTTAAAATCCCCTTGTCCACCGAGAGAGGCTCGACAGCACCGAAGACTGCTAA
TTTTCGTCACCTTGGTTAAACTCCAGGGCTCACTCGCCCATAAAGCTTCTAAAGGATAAC
AGCTCATCCGTTGGTCTTAGGAACCAAAAACTCTTGGTGCAAATCCAAGTAGCAGCTATG
CACTATACTCCAATCATAATAACTTCAAGCCTAATCATGATTTTTCTCCTTCTACTTTAC
CCAGTTTTAACCACCCTCACACCCACCCCTCAAAAAGACGACTGAGCCATCACCAAAGTT
AAAACAGCAGTCAAACTAGCCTTCTTCATTAGCCTCCTCCCCCTGTTCCTATTCCTCGAC
GAAGGCGCAGAAACAATTATCACCAGCTGAACCTGAATAAACACCTacaccttcgatgtc
aatgtta
>NODE_251_length_625_cov_13.168000
GGTAGAAGGTGGTGTTTCAGGGCATTATATCAAAATAGGAAGGCTGTCGGCCATTTCAAT
AGTTGTTGTCCTCAGTCTATTGCTTTTGGTGTTTTGGGAGAATTCCAACAAGGACAGGCT
AAGAAGTCTTTATCTCTTTTTTTTTAAAAAGACTCAAGCTTGCTTTTTGTAGACCTGTAC
CGTATTGTGCTGCTGAGGTGCTGGGGGAAGGCTCAGGACTGGCAGTCTGAGCTCACTGTC
ACCGGCCGCCCTTCTTGTGTTTCTGCTCTAAACCCCCATTGTTCTCTCGGCTTCTCTCCC
CTTGGTGTGTGTCGTCTCTGGAATCTGATTTGTAGTGGGTGAGGTAACGTACGTGGAACA
CTTAATGGACGCAGAAGGCAAATCGAGGGTAAGTGCAAATACATACAAATAAAACATATG
AATAAGCCTAGACAAACCTGTGTTTGTCAGCTGTGGTTTCTTTATTTACATTGTCGGGAA
TTGTTCAGATTCAGAAACCTGGTGGAGTGTGTGAGATGGTGACATGCCGGAGGCGTGTTT
TACTTGGTGTCGTCTGTGGCACTGACTTGAGGCCATCCTGAAGGGTTGATGCTCTTAAAA
CAGGACTTCAGCTTCCTTCGTAGTCAATCCTGTGGATTGCAGTAGCTGACAATGTCCCTT
TTGGTTGCTGGATTTGCTCCTTATGATCTAATGGGTCTTAGTCTGCAAGAGGTTGTCACA
AGGCTGTTAGATGGTTGTTAAATAAAACTCATTTTGTAGAactgcttta
>NODE_252_length_835_cov_10.300599
TTATTTGGGTGAAACTGTATCTAAGGAGTGACGATGACAGACAGCAGTCACAAACCCAGT
CAACATACATACATGGAACATCTGCACACATGGAGTGAAAATGCATTCTGGCACAAAGAG
TCCCTGACTGTGCAATCTGCATCACAGTATTTCACCGATAATGAATGGTGTGGAAAAAGG
CAGCGGTGCTACTGACTGTATACAATATGGCTGATTTAGTGAAGTTTGGGCAGTTAGTCA
CTTGACATGAATAGCCCTAAGAGGTTAATTTACCTGTCACATTTTACGTGTAAAGTCAAT
CACATTTGTTCCTACTGCACATACTGCCTGTACTGTAGTAGAAAGCTATTTAGCAGGGGA
TGTTGCGCTGTATGAGGGTGATAGGAGTAATCAAGGAGAGGAGGGGGCTTCTCCATAGGA
AGTTCCTGCAAACAGAGTGCACCCACTTTTTAAACCCCATTTGTCTTGTTAATGCTCCCC
TCTGATTACCTGATTGCACTGGATGACTGTGGAGAAATCTGATTGCGTAAAATTATATAG
AGCAAACTTTTGATTGGGGAGGGATCTGGCGAGCTTGCTGCCACCATTGACAGGCTTTGT
GAAATTTGGCCTCGCTGATTTGAAATCAGCTAAGTGTCACGTCCCGTAATTGTAATCAGA
ACTTAATTTTTTATCCTTGTTCTCTTTCAGAGCACAACTTTTCTCACGCAAACTTTTAAA
GCTTGAACAATACTGCAGCCATGTTCCACATACAATAAGGAAAAATACAAAGCGCTCTTT
CACTGAGATATAATCCACATCTATATGGCTCAGTGACAGAGCATGTGCAGTGTGTACTTT
TCTGTGTTTTAAGCAAAGCACACAGTGACTTCATTAGCTTCCACTCCACAGTTTAACATA
TTAATTTGACCGCATATGCAGGTAATGTTCCTGCCTGTTCCTATTTCATTTTAGACTTGG
ACTTGCATTTggaagcaaa
>NODE_253_length_540_cov_15.607408
TTAATTATCCCAATAAAAAAAAAAATCCCATTCTAATGGCCAAATCATTTTGTAATCAAC
GTTAAACTTATTAAACGCTGTCACCGCCTCCATTTGAAAATGTCACCATCACCACCACAG
AAAGACAAAAATATTAAAGTGGCCTCCGTGAAAGTGGCGGGGGCATATGCACAGAGAGGA
GAGGATGCCCCCAAACTACTTTGGTTACACAAACTTTGTTTTCGGCCTCAATGCATCAGA
GCTCTCTCCCTCCGTCTGCCATCTGCTGCTGAAGAATCTGTTTCACTCGATGAGCCAAGC
CCAGCCTTTATTGGTCCTAATGGCACTATCAGCTGAGCCGCCAAACCCAATTACCTTTTA
AAAAGGGAGGCCACCCCAGCTAATCATGGCTGCCTAACCTGATTTGCCTGTGATGAAGAG
ACGGGATAAAGAGCAGTTAATGGAGGGAGAATGATCTCACAAATACAAAAAACTCAATTC
ATTTCTCCGGGAGAGCAATCTGTCCGATTCAGCGGTAATGGAGTGGAGATTCATTAGTCC
TCAGGCCTTAGTAGTAGCACCGTCCCCTTATCAACTGAATGACAAAAGAACATTCAGTGT
TCTCCGTTTATAGACTTCATTTTGTTGGGAAGGCACACAGAAAGGTGACAGATTGGTAGC
TGAGGCTAGATATCAAGATTgagt
>NODE_254_length_668_cov_10.062874
TCTTCTCTCTGCGTCTCACTCTCTCTCGCTCTCTTGCCCTTTCTCCATCTCTTTGCCCCT
CGTCCTCTCTGTCTTCCTGTATTTTCTTCTCCCCCCCTCTCCATCCTACTTGTTAATTAT
TTGCTTTATTTTGTCAGCGAGCTGATGAGTGACTTCAAAAGGAGGATGGAGCTGGACTCA
AAATACAAAAATGGCTTCCTCTCTGTTGTCTTAGACAATAATTATGATTTGCCAGTTAAG
CCTAGACTACAGCAGAGGGATTGTAGTTTAAAGCAGAGGCTTTGGTGCAAAAAATGCATT
TATAGCCCTTTGTGAGGCTCCTCATTATGTGTGGGCCCGATTCATTAAGTAATTGGTTTG
CAGTTGTTTACATGAGTATTAAGGCCTTCTATTCAGGGCCTTTGAGAGATACATTGTGCA
AATGTTGCATGTTATGAATGCAGAATGAGAGGCGGGGGGCCAGTCCTATTGGCCAAACAC
TGCACTCGGCTGAAAAGCGAGAGAAAAGCACTGGGTGCTGCTTTGCATAGCAATGACTAG
GGCCTTAATAAGCTTTACAGATTAAATACATGCAGTCTATACAAGATGCAAAGAGATACT
CTTAACACATTTATATGTGCTCATTTCACTATTATGGAGTTTGAGAGAATTGGGGTCTTT
CATATTCTTTTTTTTCTCTGTGTCTCTCTCTTCCTTGCTCTCTCCCACACAGTGTTTTTC
AGTTAGATACTTTTATGGAATGTTCTGTTTATTGTATTATAACTCGCGGGGAAGCGACTG
ATCTGCAACATttattaaggatttgttcatta
>NODE_255_length_715_cov_9.811189
TAATAATACCTTTTCCATATTTTATATTCCAGTGCTGATATTTATTCTCTCATGTGAGAC
ACATTATTTGCGTTTATCAATATTAATGGTAGGCTAAAAAGGCAACCACACTGCACAATC
TGCAAATATAATGCCCCGCCTTATCAATTCATAACACAGACCAGCTAAACTGTCAGAAAA
ATCTGAAGTCACACTTAACCGAGCCCAATACCTACTATTAAGATGGCTCGACATAACAGG
ACGGCTGCCAATAATTGTACATAAAGATATGGAAAAGCCACAGTCCAGCTATGAATATTT
CATGAATTCCGACACAAAGAGCATGCTAAAAGGATCAAAGAGAAAAACGGGAGAGGAGTC
AACGTGAACATCCAAACAATATGCAAGAATCCCGACAGTATAGGTCACATGCAAAAAGAC
CGGGGTCACACTGAAATTGTCCATCAGTCAGACAAGCAGAACTGATTTGGATGCTAAATA
ATGGTTTAGATATTCAAAAATTCCATATATATGCGAAAGGCTTCAGTGCACCCTGGATCT
GGCCTATCAGAGGAGTGCTCTGCCACCACACTCCCTCATGCAGACCCACGCTATGCCTCT
GAGCCTACGACTAACATGCACGCACACACATGCAGATATGCAGACATCCAGACACATAGT
ACATGTACATACACACGGTCACATAACACACATGCACTCAGTCTCATACCCCCAGACAGA
CATAAACACAGACATATATTATACACATAGTGTCTGCATAcaataaaaatgaaatcagca
ttaaataaggttcatgattacttccaataatttactggaagctttgcatcagaatataat
ttctcaggctggagaggca
>NODE_256_length_781_cov_9.241998
TACTACAAACAAATCAATTTTGTCTTCTCTGGCCAGTACTGCTAGTGCAAAATGCTTACT
AAAATTGAGTGCTGTGGAACTAAAACAATCAGTAACTTGCCTCCTGGGTATTTATGTTTT
CTCATATTGTAATCAGCAAGGATTATTTTAGCTCAGAGTTATATATATTCACTTTAGCAC
TAGTTTGATGCATAAAGCACACATAAAAAGGTATATTTATGACACTTGTAAGCTGTAGTC
TTCTCTTTGCATCAACTAGCAGCATGCATGACAAAGCTGCATGGTTCAGTTCTGCTATCT
TTGAGAAATACTCCCAGACATGCCAGTGATCAGCCTCCTCTACTCGCACACACTCAAGCA
AACACACAGCACTGTACGTCCCTGTCTTAGACGCAACACAGCCATGGCTATTTCTGTTCC
ACAGACTGATAGCTCCTACTGAAGATCATTGATTTTACGGGAAGCCCTGTTTACAGGCTG
AGTGCCATCGACCTGAGGTGACTTTTTGCCTCCTGCAGTTGGAGCAATAGTGAAGCACCC
TTATGTCTGCATTAGTACAACAGTGGACTGAATATTTACAGCACACAATAAACACTGGTG
TTCTACATGGTTAATTGTCTGAGTTACAGTGTTAGGAATCATCAAGAACAGGAACTCCAT
GTACCTTATATAATTAGAATGGTTTGTGTAGCAGCGGTTGACAAACTTTTTTGGCCCGTG
ACTCTGAGACTAAGTGACGCTGTGACAATATTTCTGGACGCTGAAAGATGACAGGCATTT
TCCCTCTCAGACTGCttgaattatctgcactacttattattgatgaagtagaatagctaa
ttagtatatttcgtgacaggaaaagttcactatttattttgttatacatttatatattct
tgtttctgtataataaatcatgctg
>NODE_257_length_698_cov_7.648997
TTGGCTTCTCTCAGCATAAAATTCCTTTGAAAGATTAATTAATACATGTAAATTATGCAA
ATTATGCCCATGCAAATATTTTATGAAGACAATTAAGGGATCCATTAATTACAGTCTTTT
TTGCTTCAGTGACATTCATTCATTTAATTTTAATTTCACTTTAACTGTTTTGATGTTTAA
TCTTGCAACAAAGAACTTTATCTCTGTGCACAGGGTCGTGTAAACTTGCCGAACACATCG
AGTGGGGAAGCGGCAGGGAACCGGAGGAGATACTGGGGGAAGATATTCGCATGTGCACCG
TTGCCAGGCAGTACTGGCGAGGTACAGTCCCAGTAGCTTGCCTGCCTGTGAAAAGAGCCA
CGTTCCCTCTTGGACCCGATTCAAAACACTGTAAAAGCAATTAATAAACACAGACTGTGT
TAATATCGCAGAATTAGAGAAGTGTGACAAAAGACAAATAGAAATAATTAGTTCTCTAAA
ATTATGCCCTCATTATTTTTTTTCCCTCTCCCTCTCTTTCTCTCTCTCCATTCGCCTGCC
TGACTTTGGAGTTGAGAATATACCCACACATTTCTCTCGGCTTTCATGCGAGTGATAGGC
TTGTTTTTTCCCCTTCTGCTTGTGTAATTTATCAACATCATTTTTTGCCATTTGAGGTTA
ATTATACAGCGAGGCTCGCAGAGTAGAGTAGAGGAGACATGGGTGGCAGACAAATGCTTC
TCTAATTGAACAAAACACAAAGTGCAGCCTGTTATTCAGTTTCCGCCTTCATTCCACTCT
TCAAGGCAATGATCAGAGTGATTGAGAGACTGCGAAAAATTATATGCTCCGCGGTcgcat
cg
>NODE_258_length_400_cov_10.052500
TGTATTTGACAGAGAGGGACGCAGCGCTGCAGACATTGAATCATGGCTCCCATATTTTAT
CCATAAGTTAACCCCATATGGGTGCCATTGTACTATCAAAGGATAAAAAAGAACAAAGGA
TTTATATAGTCTTTTTGATCAAAGTCTCGCTATATGGAAGTAGTATATTTTGTGTTTTTC
GCACACACACAAACAGACATAAGCACGCGCAAACACACACATGCAGTGACAGCCACGGCC
AATCGATTTGCCACGCTCTCTCTCTCTCCACAATGCTGACGATGCTCGAGTGGACGGGCT
CCTGGTTGCTTGGTTCACAGAAAAGGGTCCCTCAAATGAATGTATTTTTACCTCTTGCAG
GACAATGTCGGATAGGGAAGTAAATAATTAAAGGAAAGGGACCCTTTTTGACTGCATCAA
CCCTGCCACTGCTGGTAAGCTCTACTATCCATTGTGACTCCATTTTTGCCCGTCCTGCTA
AGGATGACCTTTTTTATTTTTTCTTTTATTTTTTTTTTTAATTTTTGTTTTGTTTTACAC
ACAT
>NODE_264_length_611_cov_3.813421
CACTAACCGTTTTCCCAAACCCAGGCCGAAACCCTAACCCTAACCCAAACCCTGCCTGCG
TTATGCACTGCCCATTGTCAGTGAATGGGAGAACGTTTTGGCCAATATCTCCGGAACAAG
ACGTGCTAGACACCTGAAAATTCCACCTGCCCCACCTAATTTGGCTATGCTGAAGACGCC
GGTCTCAGTCCCGAGTCTCTACGACCTTCCCGTCCCGAGATACAGCAAAAAATCACAGGT
TTCTCGCACTTCCTGACGTCGTAGAGACTCGGGAGTAGGCTCAGTGCGATCGCGGCGGCA
GCAAATGGGGGGGTAGAAACACGTTTCATGTCTCTAGCACTAACCGTTTTCCCAAACCCA
GGCCGAAACCCTAACCCTAACCCTAACCCTAACCCTAACCCTAATTCCAGACCTTACGGC
TAGGGTTGGCCCATACTACGGGACCCAAAAAAGTGTCACTACAAACCTATACCAATCAAC
TCAGAGCGGTCTGAAACGCGCTCTCAAGCGCCTTCTGCGGGAACTTATCTTGGCTTCAGC
GCTTCCACACTGGCTGCGATATGCAGGCCCCATTGTCAGTGAATGGGAGAACGTTTTGGC
CAATATCTCCGGAACCAGACGTGCTAGACACCTGGAAATGCCACCTGCCCCACCTAATTT
GGCTATGCTGAAGACGCCGGTCTCAGTCCCGAGTCTCTACGACCTTCCCGTCCCGAGATA
CAGCAAAAAATCACAGGTTTGTCCCACTTCCTGAC
>NODE_265_length_877_cov_6.539339
TACTTGAACATACTGTGATCCACAAATAGTTTGTTTGTGTCATGTATACGAGGCGGCGTC
AACCACTGCAGTAGGAAGAAATCAGTTGTGACAAATATAGGAGGAAAATGACAGTCTCTG
CCACCAGTGAGCAGATTGACCTGGAGAGAAATGGTGAAAGAGGGAAAGAGAAAATGAAGG
AGAGAGGGAGAGGCAGGTGGTGTCTGGCACTATTCAATTACCATCAGAGCTGTATTGAAT
TTCCCCACCTTTCAAAATAAAGAGACAAATTTCTCTCAGTTCCCCTCTGGATCCCACAGG
AGGAATCACATTATTTTTCTAGACAGCCCAGAAGCCTGTACCCTTTACCTGCCCCCTTTT
CAAAGAGTCCCCCATAGAACTCTGAGCACTGTGGAATTTTAGTACTTAAGTTATGCATTT
TTAAATGCCAAGTAAATCTCCAAAAAGGTGTATTATTTTTTTCTACTGCATTTTTCTACA
TGTAAAAAAAATATGTGTGGTGTGTATATGTACTATAATCTGTATTATGTTATTCTGTGT
ATTGTTGTATTATCCAAGCATTATAAATGGTAATGGTTAAAAAATGTGAATGTTGTTACT
GTAAAAGATGACTGTTTTTCCCCTCCTCAAAGTGAATGGTTTCTAACCTTGTGGACCTGT
TACAATCTAGGTGCAATGGCTACTAAAGTGAGACGGCATGACACGCGGGTCCATCCTTAC
CAAAGGATTGTGACCGCTGACAGAGGTCAGTTTAGTCTTTGAGCTACACTTTGCTATTGA
CTGATGCATTTCAATGATTATTATGCCTAATATGCCTCAATGCCTTAGTTGGGAATTTGT
ACATTGTCTGTATTGTATTTTTTTTGTTTTGTTTTCTTTTTTCCCCCCTACCACCTTTCC
TACCCCATACATCCACACACCAGCTAAATGGTTGATTGTGGTATGCACATTTTGTTTACA
TTTAGTACTTAACATATACcgtatatgtagactgtgtatatgtcaaagctcaggcaaacg
t
>NODE_266_length_369_cov_13.710027
GTTCGAATCAGTATGAAAAAAAAAATAGAAGGGGGGGGGGGTATGAACAGTGAAGTCAAG
CCTTAAATCTGGCTGCATACCATGTGACTTGACATGGAGCAACCAAATGAAAGAGAAAGT
GAGAGAGAAAAAAGAGAGAGAGGAGGGAGAGAGAGCAGTACCCCCATAAAACCATCACTG
CTTTCAGTTCAAATAGGTCCTATCATCTCCATGACAACAGTCGTAATGGTAACATGGAAA
TATATTAATGTAAAACCATGGCAACGTTCTCCAATTGAATTAAGCAGCACCTGTGCACAT
TACAGAAGAAGATAAAAGACAAAAGGAGCCAGCTCCTGCTTGCCAAGCAGCTGTGGCTTT
CAGACCTTAAAAACCCATCTACATTTCCTGAACACATTTGTTTTCCAATGTTTCTCTGTG
GCAAATTACCATAGCGTTGAGCAGTTTTTGAGGGGTTTTCTGTCCTATTTGTGCAAACAG
ATGagaaactggataattatgttcttttctctc
>NODE_267_length_413_cov_9.980630
CGCGTGCGTGCATGTGTGTGTGTGTGTGTGTGTGTGTGTGTATGCTGAGAGCAGGGGGCC
GGCAGCTGTCAGGGGCTAGGAGCAGCAGGCACTAATGAAGCAGATGAATAGTGCAAAAAC
TCCCAAATACAAACAGGACAGTTGACATTTTTCATCTGTCAAAAGCAGAAGATGCATGAA
AATACGATGGGGTCTTGTTTAACCCTTTGCCTCCTGGTGTCAAAAGCTGGCTGGGTTTCT
TCTTTTTCTCTGTCTGCTTCTGTCTCACCCCCTTTTCCTCTCTCGCATATTGAAAAATTA
TTTTTTTGGATAGCATCATCTAACCCTTACATAGAAATGTACACACTGTGCCCTGTAGAG
TACTAAGAAGTATATGTATATTTGTTATGAAGCAATTAAGAGTCTTTCCCACATGGTGCT
TTCCAAGACAGTGAAATTAACTTTTTTTTCTTTTTTTttcaaacttgggcatgaacaaac
tcatacttttgtgaaagaaagccagctgagtcggagtacgcttatcactgcccttgtggt
tgttgcatttaagtgct
>NODE_268_length_541_cov_12.301294
TATCACACAGCATAAGTTTGCTCTGCCATAAGTCGTCAAGGCAGTGAAAGCAAATGAACT
GTCACTTCTCAGCATATGTGTGTCTTCACTAGACAACAGTAAGAATTTTTCTAATGTCAA
GAGCAGAGCTTCTTTTTTCTTTCTGCGTCTCTTCACCCACCTTCCCTCCACCACTCCCCT
CCATCTATGCATTCGTGTTGTATTATGAAAAAAGCAAACACGATTATTTTTGATTTCCCG
TTTGCCTGAGCAGTACATTTGGCCCACCCCTCTCTCCCCCGACCCTCTTGATTGAGGGCT
AATGAAAAAGCTGTCCTGAGCGTCGCTCCCTCCCTGTATCCATTAAGAATAATTAGACGG
GAACAATTTTGATGCCTGTAACCTCGGCGAGTGTGGCTAATGGTGTTATAAATTGCTCCT
TGTCCTGGGCCCTGCAAGCATTGGCGCGCGGCGGTGGGGGCGAGACGCTTAATTCAAAAG
CACTCTGTCAACAGCACTGATTTGTGTGGTTAATGAGAGCGTTTAAAACAACAGGCGCAG
TTCATGCATCCTAATGCTGATGGCAGGAGCAGGTTCGATAAAGAGGCTTGTCCACCATAA
TTAGCTGCGACAAACGCCCAGGATTAAGAGACAGGGGGCCGAACATAGTGTGCCCTCTTA
AAATgagccccgtttgctctcactc
>NODE_269_length_566_cov_17.925795
CAAACTCACACCCGCCAACCATCAAACCTACCAAGGTGATGTTGGACCATTGTCCGACTA
CTGGGAAGGGTTTACAAAGGGCCTAGGGTATTGACACATATGGCATCTAGAAAAAAAAAC
ACTTCAGACTTGTCATTGTATTGTGATCACATATTTCTGTTGTGACTATGTAGCGAGCTA
TCCAAGGTTTCCTTCTGCTGGAGTTGGACTGTATGAGACCAAGCCAGACCTAGCAGTGCG
ATACTGTATATAACATTGGTGTTGACTGTATTTAATAATGTTCATGACTGTTATCTTCTT
CTATAATATTCTATACTATGGGTAACTGTTTTGTGGCTTCACTGGCCTGCTGCGTGGGGC
TGGCTAACGTTTGGCTAACGTTGAAGAAACATTCAGATGGACTACGTGCACTGCGTCTAT
ATGCACTTTGATTTATCAGGGAAATTTTATTAATGTTTTGTAAATGTTTCATATGACACT
TAATGTGCCATTCCAGTTTTTACATCATCATGGAAATTATGTATTTTATTTAAACAGCAA
ATATCATTTATGTACTTCATGGGTTTTTTTGTTTTGTTTTTTTTCAATCGGTAAACAGAT
TGACTGGTTGATTTCCAAGTAATCAAGTGTTTTACCAAAGTGACTGTGAACTTGTAACTT
TCGATACAGTTGAATTATTTTTCTTAAGAAAAAAATATATCTATATATTg
>NODE_270_length_542_cov_3.909594
AAGTGAACATCCGGCAGGAAATTCTCTGGACACACCATTTGGTAAAATGACTTTGTGTGA
TATAATTCAGTGAACCACTATGTGTCAAAAGAGGCCTTTTCAGGGCATGAAAAGCTGTTT
CAGAGCATGAAAACAGCAATACTGCAGTTTTGTAAAAACAATGTTTACAATCATGTGTTG
ACTTCACAATGTGTTCAAATGTGATAAATATGAAGGCAAATGCTGTTTCAAGTGACTTTG
TGTGATTGAATTCCAAGAACACACTATGTGGCAAAAATTGCCTTTTCAGCACGCCAAAAG
CTGTTTCAGAGCATGAAAACAGCAAGACTGGTGTTTTTAAAAGACAATGTTTAAAAACAT
CATTTGAGTTCACAATGTGGTCAAATGTGATAAATATGAAGGCAAATGCTGTATCAAGTG
AACATCTGTCAGGAAATTCTCTGGACACACCATTTGGTAAAATTGGCCTTTTCAGCATGC
CAAACGCTGTTTCAGAGCATGATGACAGCAATACTGCACTTTTGCAAAGACAATGTTTCC
AACCATGTTTTCATGTTATGATGTGTTCACATATGATAAATATGAAGGCAAAAGTTGTTT
CATGTGACTTTGTGTGATATAATTCAGTGAACCACTATGTGGCAAAAGAGGCCTTTTCAG
CGCATGAAAAGCTGTTTCACAGCATT
>NODE_271_length_466_cov_8.793991
CTTTGATGCCCAGTGGGAGATTACAGGGCCAAGAAGCAGAGATAAAAGTACAACCAAAAC
ACAGGTAGCTGCTCTTGCTTATGCCTTACAAACACATTCACACATACACTTACACACATC
CATAACACATGTTCAGAGTAGACCGAGGATGCACACACGCAGACACACAGCTGCATACAC
ACTAACATCTAATGGCTAGTCAGTGACACTGAGGTCTTAGCCCCTGTCTGCCAGTCCTCA
TTTGTTTCCCAGCCCCTCCTATGTGTGTGAAGCAGTAGCACTTGCTACTGGGTGTCTTGT
TACTCCTCAGAAGGTCTATTGATTTAACTCTTGCCACAATCTATAACACTATTGTCTTGC
CTTAAGTGTCTCATCTGTACAATTCACTGGCAGGAGTCTATACATCAAAAACCCCGCCTG
CTTAAGGATATTGGTATTCTGCAACATGCTGGGAATACTTTTTTTTTCTGTGAATTTCAC
ATTTCTTGCACACTCAACCTTACTTTTTTAAAGCGTAGATGCTTGCAGCAAGGCATAACA
CAGTCTGGTACAGGTTTATTTTTACTACTGTTGTGTTTATGAAGTCAATATTTTATTTCA
CAATATCATa
>NODE_272_length_462_cov_7.798701
ACACACACACACACACACACACACACACACACACACACACACACACACACACACACACAC
ACACACACACTCGAGCTATGCTATTAATACTAGGGAAAAGGAGAAATCAAATATTAATCC
TTCAACGTCCACCTGAAATTGAAAAAAAAATGTGCGGACTTACCATTTTGTTATTGATTT
CATGAAAATGAATTTCACAGACTTTCTCTACGATGTCTTCACTCTCAAAAGTTATGAAAC
CAAATCCTATGCAGAGAGAAACAGAAGGGAGGGGAGGGAGAAAAAGAGGGAGAATATAAG
TTAGTGGTGAGCCTTAACAAAACTTCAGTAACTAAAAGAAAATGCACCACAAGATGGAAT
ATTATCGTGAGGCAGATCCAGGAACTATGCGACTACATCTGTGGAGATTGGCTTGGGCAT
GGAAAAGAACAAGTGAACAAGACAGACATTGTCCTCTTTAAATCAGGAATATGATGAAAT
CTGCCACATTATTAAGGGCACTCAAGGACCTCTTCTACAAAGAGAAGATGGAAAAACAGC
ACAAAGCTCATTtaatgagattcagggaactagggcccagcatctgaatttcattaaatg
catttt
>NODE_273_length_692_cov_11.289018
TCTTTTCTCTGCTGAGGCTTTGACAAACTCTCAGTTTCAAAATGCGGCTCTTGTTGATCA
AGAGTACAGACATCTTTGGCTTGAACGTCGGGTAATGAGAGAAATTAGCACAAATGCTCT
AAGTAATAGTTCCTGTTTTTTTTTTCACTCACAAATTATTTTTCAACTTGTTTTTGTATC
TATGCATAAATTAAAAAAATCGGCTGAAATTTATTATTCATCTGAGATGTGATTAATATG
CAAAATTATGCAAATTAAGATGCAATTAGGCTCCAATTCTCTAGTGGAATTTTCCATTAT
AATTTAATACAAAGTAACAGAGTAATTGGTGTCACGTGTAATTACGGTTACTCAAGTGCA
CTTTCAGGCATGCAAATGATTTGCTATATGTTGGTTATCCTATGCAAATGTACCATGTGG
TGTTTTAACAAGTTGAGGAAAACACAATGAGCGCGTGGTTACCCAGTGGGGTTGGAACAA
GGTAAAGACACCAGGGTGTGTTTTTTAAATGAGAGAAGCTGGAAAACTTTCAGTGCTCAG
ATTATCACCAGTTAAGACTTCCAGTTACTTCCCCCCCCCTCCTTTTTGAATTTTTGATGA
ATGGTGGAGAGGCGCAGACTTTCATCCGTCACCAATCGATTAATGAGAGAAAACTGGTGT
TTGGATGTGACTTGGGACTTGAGTTTGGAGGGAAAAAGAAGTGGTTTCCAACACGAAACT
GTTGCCTCAGTTGACACAATTCACAAGAAGTGCGAGAACCCCACCTTCGCCACCACCAAC
CCCTCCTCGCTTCCGTCAGAGCTTTCTTGTGTCTtcattataactgtgccctgttt
>NODE_274_length_358_cov_9.586592
GCGCTCATGATAAGAGTTTTATTGTAGCAACTGTGTCCCAATTTGACCAGAAACAAGAGA
GAAGAAAGAGAGCGGGAGGCAGATAAAAAGAGAGAGCTTGAGAGGAGTGGAGAAAGAGAG
AAAGAGAGAGAGAGAGAGAGAGAGGGAGAGAAGCTTTTAAAAGGATTTTGTCGGTTATTG
ACTGGTTGCACTCTTCAGCTAATAGCCATTTAAAGATTATGGGCCTGCTGGTGGAAATCA
AGGCCTCCATTGTTTGCCTTATTGCATTCTGGCAGATGGGGGCTGACACAACAACACGCA
GCATCCCTCCGGGCACGCTCGCCGAGCGCCGACCCTCCATCAGCAGATCTCCTATTGAAC
TGGCCCTAATAACTGGCCATGAATTATTAATCCATGAACCATATTGAAGACAGAGAGCGA
AGAGGAAAAAACAAGGGAAGATTGCGGGCCGGTTGCAGTGAGTGTGATTGGCGTACAGgt
gccagtcgaaggaaaaaaggcc
>NODE_275_length_797_cov_9.415307
AATTATTTGTGTGAGGAGATCAAAGCTTTTTTAAAAAAATCTCAACAGGAACAGCTTTTT
AATGCATTTAATTTTAAATACTGATCTATGTAAATTGCGTCACTTTTTATTTCAACATAT
TCTTGATACATCTGTTTGTAAATCTTTTCTCCATGCTATAAGTAACATTTTAGGATTTTA
GCTCACCACCAGAGCAAATTTTAATCTCAGACAAAGGCAGTGTAGTATGACACACCAGAG
ACAAGATGAGCTATTGCTTTAGCAGTTTGAGGCATAAATGACATTGACTTCTGGGAGATG
GAACTCTTTAACATGCTCTGCACCAACTGAGTCACATCTGCCGTTGACAAACAGCTAAGG
AGTAACCTGAGTCTATGTTCTCTTTACTGGCAATTTTTACATTTTATCATTGAAGTCAAT
GAGCCAATCTGCAATTTACGCCGTGGAGAGCGGGATGAGTGTATTCAGAACCCGGTCACA
CACCCAATCTCCTACTAAAGAGCAGCGATAATGTAATAATGCCTCACTGATGTGCCAGGC
AGTAATGGTGCTGAACATCTCCCATTCATCCAACACTACCTGATCATTGCTTTAACGGAA
TAATACATTACGGCTGGAAATAGCTGTAAACCTCCAACTTTATCTTGGGAATGTGCACTC
CTTTTTACCTCAGGAAACGTTCCTGTCCCTCGGTAATAAAAGGCAGAGCTATCAGGATGA
AATGAAAAAGAGATTGAAACCCTTCTGTCTCTGTCAGGCAATGCACAGATATACAGAGTA
TGGCCTTCTTCCTATTTTGTAGCCTAAAGGCTGTTAGTATTATTATGAAAATAGGTATTA
TGATCTTATGTTttctccaagagaaaaatgaaatattggacatggctgcttttttctctt
atgactgtaaagtaggtttgattgaccgttatttctctgtg
>NODE_276_length_290_cov_1.062069
CACACTGCCTGCAGTTCAGCCGAAAGTCCCACAAGTTTTGTCGCGGGAATGTTGGTCACA
TCTCAGTTTCACCCGGAAGGGAAGAATTAAATTAATTTTTTACTGAATGTAGTAGTTTTA
TTGGGGATTTTTTAAAAATCAGGCCACTAAAATAAAGTGACTTTGACTAAACATTACGAT
TTTAGGCTTCGGTTTGGTCAAGTTTCGCGACCGAATGTCACATTACTAGTGCAATATTTG
TATTTTTTTAAAAACAACTTGCCAGGTTTTGGGATTCTTTGGGTTAATGTGTATCAGGGG
AGCTCATTCCCTTATCCTGGTGTATTTTTATTTATGTGTGATTTATTTCCGTACATTAAA
ATCATTACGTGTACTTCGGTAATCCACCTTAAAGTGGTCAAAAACTGAATGAAACctttg
attctgctcgtcct
>NODE_277_length_349_cov_4.873926
AGTTACCAAACTCGCAAATTGCCCTGCTGTCACGCAGGTCCCCTTTAAGTGCGCCTTTTA
GCCTCCTAAAGGACAAATAAAGTCCATTTAATAACTGCACTAAACACTAATAGTCTATGT
GTGGTTGACATTTGTGTTTGGACTAAAAGCCCCCCTCAGGCCACTGCTGGTACAGAGGCA
GGGGCGCGCAGCTCCCCTCTGTAGCACTAACAGGTCTGCCACAGCTGAAAGCACAAGACA
ACAGCTCTTAAGACACTCTCTCACACACTGAGCTATTGATCCGTCTAAAAGAACACACAG
TGGACGCCACTTGCCACTCTACTTTCAAAACACATTTCTCTCTCTCTTTCTAAAAAAAAA
AAAGACTGGACACTCTGCATCACAGGGGGTTAGACCAGCAGTTTGTATGTGTGGGTATCT
GTAAAGGCCCATTTTAAAGACGTTACACAGAGTTTTATATGAAATGTCACtgttttactg
ttgcacttcagcg
>NODE_278_length_499_cov_14.883767
CAAACAATAAAACTTTTGATTTTAAATTTCTATTTCTCCTTTCACTCGATTCAGATTCTA
TTTACATGCGGCTGTGAGATAGCCTCGGTGGAATTTACCAGTGCAGTTAATCCACTCTGA
TGGTCTAACAGGGATTGTCTGCACAGTATCTCTGCAGCCAAATCATACAGTATGAAACTG
CATCAAATGAACAGATGGCAGTGACACGAATTAAAAGCACAGAACAATAGTAGAATATAA
ACCAGAAATGACACCCAAAGTGGCTGTTGATTTATAGCCGTGGCGAGTTTGGTACTGGGC
TTCCATGTATATTAGTGCTACAAATCTGGGTCCATTTAGCAGGGAGATGCTCATACATAC
ATCACCGACTCCTGCTCCAAGCCAAGGTCAGTCCTTATTGCATCAATCTTTTCAACAGAG
GCTACTCTACACAGCAGCAGTTTTGTAACTGTCGCAGCTGTAATGGAATCTTTTTTCTCG
CGCTTCATCTTTCTCTTATCACATGAAATATATATTCAACTTCTCTTCTTTCCCTCATTC
TCCTGATTCTTTTTATTTTATCTGTAAAACATTCCCGGGGACCTCATTCCTTTTCTGGGG
GACACACTCCAAGTAGCACAGATTTTAACCCTTTAAGGCCCTg
>NODE_279_length_589_cov_5.813243
TGAAATTTTTGAGGAAAACAAGAAAGCGATAACATGATAGGAAAAAAAAGAAAAAGAAAA
CACATGCAGCCAGAACACTGAAACGCCTCGAACAAGAGAGAGAGAGAGAAAAAATGAATG
GGCTGATGGAAAGATAAAAAAGTAGCTACTACAGGAAAAACTATGCGAAAATAATGTGCA
AATTGACTCGCTTCTATTCAAAACGTGTATTCCCGAGTTGCAGTCATTGGTTGTCCATTT
GTCACCCATTTAAAGCTCCCTCTGCCTCCCTCCCTCCCTTCCCGTCTCTGCTAAGCATCT
CCAGTCTACATATCTTCTTTAGCTTTAACGAGCCTCGTTAAGATCGCAATAATATTCCAC
CCTCTAATTGCTCATTCCATTCAGCAGATAGGCGAGCATTGGCTTGTGCCTGATGCGCGC
GGTGCGGTGGGAGGGTTGCTGTGGAGATCGGAGACTCTGATAACCCCCCGTGCGTGCTGC
ACAAGTGGTGAAAGCCTCGCGCTACGTACTGGCTAATGATTGGCACGCTTGACAGTGATT
GGCAGGGCTGCCATGACAACGCTACAACGACACCAAGAAGACCAATAGAAAAGGGAAACA
AAATGTTTCAATGCTACACTCAACGGCGGATTTAGGGGGGAGATATTATGAGGCTGGTGT
CATTAGGCGATAGCCATTGAATCATTCAATCTTTTTTACTTGCCGTATTTTTCGGTTTTT
CCTTTtctcgata
>NODE_280_length_453_cov_13.066225
GAAAGAAATGAAGTTTTTTTAGCCCACAGATGCTCAACATAAACTCTCTCGACATTTTCA
CACTCAGCCCTAAAGCCATCCAGCGACGCTCCATAAATACACAATCGTTATAAAAACTTC
AAATTTACCTCCTCTTACCTCTTTTAAATTCCCCCAAAAAGCATAAAGTATAATAAGCCA
GTGAAAGAGAAGACACATAAAAATGTAGACTCGTGGTACCTTTGGTATAAAGCATTCCGT
TTTCCTTCTTTTCTGTCTTTCTCTTGCTCAGTAGCGATCCGATAATAGCATATGGAAAGT
GTTTTCAAAATGCCCAGATTTGGCACATTGTCATTGAAAAGAGAGGAGCGCAGTGATGCG
GTGCTACAACAGGGGAAATGAGTTGCGGATTGGACGCAGCCCGCCTCGGTGCGGACTTAT
CCCACTTTAATTTAATATTCCGCAATCACACACACTAGTGATGGCATATAATTCAAGGAG
AAATTCAGAGGGAAGGAAATGCTTTTGTGTGTGTGTGTGTGTGTGTGTGTGTGTGTGTGT
GCGTGTTTTTTTACACCActttatttgattaaggagagaggcagtacaatattgtct
>NODE_281_length_557_cov_9.946140
ATTAGCTTTTTGTGTATCTGTGTGATTTTCCAAAACATACCTGTTGTAGCTGCAAAGAAA
GACCCAAACAGAGGTGAGACATTTGGTAAAGAACCTGCTTTTTTTTTTCTTCCATGAAAG
CAACGTGCTGTTGTTTGGATTTCACATGATTGATGCTTGACTTAATCCAGTGCTCTTTGC
GCCTTCCCAGGAGGGTGAGGCGGTCTCTTTGTGCTTCTCTGTCCCATGTGAAGCAAACCA
AAGCGGGAGAGTGAGGGTCATAGCTATTCGGCAGGGTACCAGATCCTTCCCACCGGCACA
TCTGCATGTGAAATCGCCATTTCACCCCTCCACACTCCCTAATTGTTGCTAAAATTATTT
GTGAAATTGCCTTCCACCAGGAGTGTTTTCCACGGCAATTGTCACACAATTTTATATGCA
CGGTGGGCCCACAGAGTTGACACACGCACCTCTTCTTTTCTGCCATATGTGCTCTTTCTG
TTCGGCTTTAATAGTAGCGCATTATTTTTTTCTCCACAATTACCTTTAAGCAATTACTCT
CGTGCGTTCTGCGGGGCAAGTCAACCTGTTGTCATCAATAGCGGGTCGATCCAAATGTTG
TAATTACCGCACAAAGCTATAGGAGCGCATTTAGATGCGCATGCTGCGCACATTTCCTTA
Attgaaaggttaacaagccaacagcatcttatggcgtaacc
>NODE_287_length_510_cov_8.901960
TGTGTAACTGTCATGTTGAAACACACTCCTGGTGGCAGCAGTGTCTTTGGCTCGGCATGT
TTTACAGGATGACTCACAGGCTGATGGACAGGCAAATCGATATTTTGACTTTGGCCACTG
GATTTTCTCTTGCAGGAGGAGCGACGGTAATGGAAGAGGACTGTAAATAAGTGGAAGGTT
CTTGACAAATGAATCCATTAACATTTGCCTGTGTCGCCTGGCGAGCAGATTTGCTGTTTT
ATGGAGCAGGAAAAAAGAGCTAGTAAATCTGAGGGCGCTGTAAGGGTGAGGAGCTGAGAG
CAAGCTGGGGAACACATCTCCCATGATGCAGCACTTTATCTCCCTCCCAAATGGCATCTT
TATCTGCCTAAATTAAGTTTTGATTCCTTGCCACATACGGAGCTGCAAATCACTTTTAAT
ACTGATATCAAGAGCAGCAGTAAAGTGTGCCCAAAGCGATGGAAAGCAGCTTTATTGTGG
TGGCACATAACTGCCGTCACCGCCATTCACTGTCTCTCTGTGGCTCACAGTTGTAAAAAA
ACATCAGCCCCAAACCACTGCTTTGTGTGCAAATCATATTATGCCATTTGTCATAATTCA
AATTCCTCTCTATCCTGCAGCTCTGCACCCAGAGTTACTTCAGcgatctacctg
>NODE_288_length_651_cov_8.480799
CTTACAACTTTGTGGTGAAACTGTTTTCTCAGCAGCAATAAACACGCCTTAAACGCCTCC
ATCACCGTCCGCTAATGAATGCACAGGCTTCGGTTCCCATTCAGTGATTCTGTCAGGGGG
AAATAATAAGAAAGGAAGAGGTGAGAAGGATCAGAAGTTTGGTTCTGACCGATAGGAACA
GCAGAAAGAGCAGGTATCCTTCAGCTGAAAGACGGTGACACGAGTTAAAGAAAAGCACTG
ATCATCTTTGAGGGACATGGCATTCTCTAATTCATAACGGTGGCATGCCATCATAATAAT
AAGGAATAGGATCTGTCATGGTGTCTAGCTGGTGCTTTTATTAGACCGATGGGAGGTCTC
CGTGCCTCTCCTTTCTGTGTTGTAGTAATGAAAGTTACAGCACGTTCTCGCCCAGCCAAA
GGTTGGCCCTGCCTAATGAAAACAGATGAAGCAGAGATAAAGTGTTTGCCGACATTAAGG
GACTCATTTATCACCGTTAGCCCCCGAGCTATAGAACACCTTGGTCTGGAGCTCTCCTTT
AACAGGCCCTGCCTCACAGCACCCCGGTGGCACACTGCAGCCTTCCAGCCACATGCACGC
CTCCATCTTTACCCTTCTTTCTCTTTCATTCGCCGCATATTTCACACCGGCGGTTTTTCG
CTGTTTACATCTGTACATACGCGCCGTCTCGTTCGCACGGCTTATTGAAGTTGGAGAGAG
GTTTTAGTGCCAAAAAAAAAGAgagagttttagtggaacctttatcaaatctaaaggatt
tggcagtccttgcgg
>NODE_289_length_793_cov_2.341740
CACAGAATCATTGAACTGAAGCCTCACCTCTGCTGCAGTGTTGTTTGTGCTACCGTTGCT
TGGAGCTGGGCTGCATCCCAAGGAAACACATTTCTAGGTTAACACTCATACCTCATGAAT
ATGCATAATGGTTTCCATCTTGTCATTGTTGTTTGCTAAACATTTTAATATCAATGACCA
CCACAACGCAAGTGAGTGGGACTCTCCAATGGCAAAATTTTACCTGAAGCCCAGGACAGA
CGTTCCAATGAAACTGGAGTCAAATGCTTCCAAGAAGATCAAGTCACACTGGGGGAAGGA
AGCAAATGGCAAAATATCAATCAATAATTGTATTCCACTTAAACACAGCTGCAAATCTTG
AAAGAGATACTTTCAACGTTTAACTCACGAATGTTATCACTGTTATCTCAAGACTCCTGA
ATTGTGTGCTGTTTCGATCAGTGAATTCATCCACAAAGGGTTCTTCTAAAGTGGCTTGGA
GATCCACAACGGGTGAGGGACGTTCAGTGGTAGACGGACTAGTTGTTGTTGTTGTACTGA
CTGCTGCTGTTGAAGCAGCAGTTGTTGTTGATCCAACGCTTATGGTAGATCCTGTAGTGG
TTAGTCAGAAGAAACATGAAGGTTACAATACATGAAAGATGTCCTGATCCCATTTCAGAT
GACAGGATCGGGGCCAGTCATGGGACTTTATCACCTGCTCGCTTTTGCGTTAACTCAACA
GAACCCCAATCTAGGTCTTTTGCTTGACATCACACTTGTTGTAAGGACAGATGAAAGATT
GTGGCAAAATACTTGGGGTGCCACATTTGTGCAAGGTCTTTGACCAGCAATGGCCAGTGT
CATCAATCAGTAATTAATAGCATGAATGGACTTGAGTGGGCTTTTGTCCTGTGCTGATGT
GGACACAATAGTCAacagacacatcatattgcatgtg
>NODE_290_length_498_cov_8.339357
TTTTTGCTCACAAATGATGTAAAAATGGCCCATTATGGCGAGGAACAAAGAGGATGGGCC
CCATGTTCGAGCCAACCCCTCACTGATGCCCTGGTGACTCGGCCAGCCACTCTCCCAAGG
CCTACTCCTTGATTAAATGCATAATCCACTACTCCCCATCCCCAATGATTTAGTGTGCCT
TTAAATCAGCTTGCGCACACATAAAAACCTCAAATAAAAATCACCAAGAAAAACCATTGC
ACTCTAACTGTTCTATTAAAATGATACCCAGCCCAGCCTTTCTTCTCTGCAATAGCGTTT
ATTCCACATGAATGCGTATCTTCATTTTTTTTCATAGGTATGCATATAAAATATTTAAAG
TTTAAAATGTCACCGTTGAAACATCAAATGCAGGAGTCTCTCATTAATCAGCATGGATTG
AGGTTCTCTTTTAAGGTTATAACCCTTTGAAAGAGCAAAAATTACATTTTTGACCTTGAA
GATGAGACAAACTCATAAACGTAAAATAATTTGCAGTTTAAAGGGGAAAGAGATATCGGT
TACCTCAGCCAGCAGTGCTCTGGGTTGTCAGGGGGAGACCAAACAAGTCTCATTTTCATA
TTTACATCCAAGCTGTTGAGATTAATTTGAAATCACATCAAg
>NODE_291_length_559_cov_3.944544
TCCTGTGTTATTAAAAAAAAAAATAGTAATGGAATAATAAATAAATAAATAAATAAATAA
ATAAATAAATAAATAAATAAATAAAAATAATAATAAAAATACCAATTAAAAAGGCAAAAC
AAATAGTTAATATCAGTCAAACAGGCACAAGCTAGATTGGGTTAGGGGAATACCCAACAG
AGTTAGGTTTTGGGTTAGGGATGGGGTTAGGGCTAGTGTTAGGTTTCGGGTTAGGGTTAG
CTAACTTTAACCTTTTAATGCTTAACCCCTTACACCCAAACCCTGGCCTGTGCCTTCCCT
CCCTGGCCCTGTTACCATGACTCTAACTTGTAGAGAAATTTTGCCATCGAGCACCTGGTA
CCCATGCTTGTCATATAGATTTCAAATGTTCTCTGTGCCCCTGGTACCTACGCTTCTTTC
TTGGAGGGAAATTCTCTCACTTTGTGCCCCTCGGTGCCTTTGGTTCTGAAATGGAGGGAA
ATTCTCCCTTTGTGCTGATGGTACCGGTGGTTCTCACTTATCGATCAAATGTTCTCTGTG
CCCCTGTCACACCCACAGCCTCGGGCTCCAGTTAGTTGCAGTACTGTCCCCGTCGCCCAC
CTGCGGCAACAGGTGTCTGCAATGACAAGGAGCGAGAGAGAGAGAGAGAGAGAGAGAGAG
AGAGAGGGGGAGAGAGAGAGAgaaagagggagagagagaggga
>NODE_292_length_919_cov_5.298150
TGGAAAAGAATGAGAGCAAGAGCACTGGAAGAGGGGCAACCGACAGAGGGAACTAGGTGG
GGGCACTTGTGCTTGTTGGAGTGAGCATGTTGTGTGTTACTCAATGAGAGTATGACAATG
TGAGAATTCATTGTGAATTAATCTGTTAATTCAGAGCACTTAAGATCGGCAACGTGGACT
TGACTTTTAAAGGCTTAACGTGTCCGGTTGCAAGTATTCTGGTTAAATACAAAACAAGAA
TTTATTCATGTTTAAGCTCTATGTTAAAGGTTCAATCTAATGTGCAACTATTTGTATGGC
TCTTAATTGGAATGCATTTCAGAATGTGTAAACTTTAACCCAATCAGGTACAGACGATTG
TTGGTTTTCATCTCAGTCTGTGAGACCGATTGGTTCTGTGCATGTACGTGTCTGTGGCTC
TACTTCCAGCGAGCATACTGTGTGTGTGTCTTAATATGTGAATGCGTGTGTCTGTCGGTC
AGTCAAAGCGCCAGCAGCGAAGGCGAGTTCAGGGAATCAGATGACTGCTCGCTACTGCTG
TTCCGCTGGTTGGCACTGACCCCGCAGGCTCCCTCTGGGTAGGTGAACACAAATGAAGAT
GTGTATGAGGTGTTGTAGCTGCCAATGGCCACATCGTCATGGTTAACACCACCACCACTG
TCGCTGGCCATAAGGCATGGCCCACCAGGTGCTGGCTCACTTGAGCCATAGAAAGAACTA
GAAAACTCTACCTCCTGCATTAATCCGGGCTGAGGCTGCGGCTGGACTTGCTGCTGCTGA
ACCGGAGGCTGGGACTGTGTGGAGGCCGGATGGGCTGTGTAGGCAGGAGGCAGATAGAAA
GAGTCTTCCTTCACAGTCAAGCCCACAATGGAGACAGGAGGTTGTAAGGTCTGGGGAGGG
AGCTGGGCCTGCACTGGAGGGAGCTGCCCTGAGCCctgctgaggctggtcctggtagggg
atcttacagttgggctggtgggccaccaggacaaactccaggcgctctttctccttctgc
agctctgagatctcagcctccagctctgccttttcctcctcca
>NODE_293_length_659_cov_4.728376
TGACTTGTCTATTCCCCTGCGTCCACCTCATATGAGAGACAAATCTGTTGACAACAAGGT
CGTCCTGTGAGCAAACTTTCTGCTTTCTTCTCCCTCTCCTTCTCCTTCCATCATCCCCCC
CTTTTGAAGTTATGTCCAAAAGGCTGTTATTATCTGGTATTAATAGATGCAGCCCCCAGG
AAGACAAAATCAGCTATTGATAATTGCAAGGAGTATACGGCAGCTACTGTATCGATCGGC
GTGTCCTCCACTCCCCCTGGTACCGAGAGATAAGGAGACACACTCTTTAGAGCAATATAA
TTTCTTTTGACCTATCTGCTTGCTACAGACTTATGATGAATAGCCACAGTGGCTGAAGTC
CTTTATCACCAAAGTTACCCCCTTGATATAATATTGATTCTTTATAACTAGCTCGCCACA
CAAAAATCAAACTGTCCACTTGGCCATCATCATCATCAATATCATCACAAAGGCGGGAGG
AATGAAGATCCCTTGCGCCTCTAAAGGCGAGACTGCACAATCTCCTCTGTAGGCCTAATC
TTTATTTTGCTGATGATGAAAGGAAAGGGGAAACGAGGCGAGGTGCCATTTAAGACGAGG
TGCCATTTAATCCGGTATAGACTACGCACACGCACACAGACACGCACAGAGAGAGAGAGA
GAGAGAGAGAGAGAGAGAGAGAGGGTTGCCATACAGCGTCTGTGGAAGTTATTCATCTGG
TGTGATTTTTTTCCCACATAGAAAGCTTTTCTGTCTGAGTTTAGGTTTTACATAATGCGA
AATTCCGCCTCCTTAACcctatg
>NODE_294_length_540_cov_8.511111
AAAGGGACATTTTTCCTCAACTGTGAAAAGATGATATCTATATGATTATATAGATGACTG
TATGTATGAATCAATGTATAGTGTCCAAATATTAACAAAAATATTTATACATTTTGTAAG
AAAAAAAGAAATGAGGAATCTCAACAAAAAGTGTCCTGGAGTTACGGTCAAGAGCGGAGT
ATTTACTCAAAGAACTGCAAAGGACACTGCCATTGTTTCGAAGATAAATATCCGAAAAAT
ATAAAGAAACAAGAAAATGTCCCTTCACATTATCACTATACATAATATCATTATATGTGT
AAATGTATCCAATTTAGATGTGTTTTACATCAAAAAATTGACATATTTTTATTGATTTTA
CTGCAATTTCTGTGCATTTGAGCCAAATTGTTATGTGTACAAAAGCTATATTGTGTATTT
TATTAAATTAATATATAGTTGTGTTGCAATATACATGGGCTTATATTGTATTTGGCAAAA
GTTGCCTTAGTAGCTGTCGAACTCTGTGAGTTTGCTTTAGTTTGGGTTTTTTTGTTGGTG
TTTTTTTTCATCTCTATTCTGCATCTTTGCAGGCTGGCTTCAGTGCTTTTGAGATGTCGC
CTCTTTTTACCCTGAGATCCAGCTGGATCAAATACAATAACTGTTGAAAGCTTAATGAGC
CAGCTGATCTAGAATACAATTCAA
>NODE_295_length_645_cov_8.913178
CGTATGTGCGTGCTGTATTAATACATCCCATTGATCAGAGCAGGACCCCTGACAGTCATC
ATCCCTGAGAACCATCTGGCCGACGCCTGACGCTCCCTCACCCAAACAGAAGCTGACACC
CTATTAATCTGCTACCGCCATGCATACATACATGTGCGTGCGTGTGTTTCTGTGTGTGTG
AATAAAGGAATCGGTGTGGGCATGCAGAAGAGACTGTGTAAAAGGTTATGTTTAGCGTAT
GCGGTAACATTTTTGCCATGTCTATGTTTCTGCGTACTTGTTTGCATGTGTGTGTTTGTG
TGTAAATGTGCTCCAAATCCAGATCGGGCACACATACGAACGTGTACACGCACCACTCTG
CCATCCGCCAACAACAGCCGGCGCTGAAGGGAGCTGAAGGGTGCTTGGAAATTAAGGTTA
TTACACAAATTGAGCCATATGGTCTAAATATTTCAGAGCTGAAATTTACTAGGCAATAAA
AATGGCCCCTACCTCGGTAATGGTGTAAATTACAGCTTAACCACCAGCGCTAATGATGTC
CTTCTGTACGCCCCGTAACCAACCGTACATGAAGGACACATTGTTTAAAAAATACCCCAG
GAAAAGCGAAAGAGAGCGAGAGAGGGAGAAAGAGGAAAGGGAATAAGGGATGTGGATGGA
GGGATGAACAGAGGTAAGGAGGAACTGAAAGAGGTGAAGAAAGTGGAGAGTGAGGAAACA
ACAGTGAGGAAGAAAGAGAGAAggagagagagaaaaagagagtgattaatatagggagtg
aagaaacag
>NODE_296_length_365_cov_7.328767
CGAATTACAATATTTTTGCATCGCTATTTGAGTACCTCGATATCACAGCATGATTCTGTA
GTGATTCCCTCCCCTGTAGCACAGTTTACGTTGCGAGGTGTGAGAGAAGCAGAAAACTAT
AATAATTCCCTCATCTCATGTCCATTAGCATGTACGAAAACCCCAAAATCTCCAGTCTTG
GGCAGACACAGGCAGACAGCACGCATCTCCACTTGTCAAAGAAAACTTTTATCAATACCA
AGAGCACTTGAAGTTTGTTTGCATTTTGTTTTCCAGCACTCTTAACAACTTCAGAAGTCA
GATCACAGGAGTATCTGATCAAAGCGCTTCGTGGTTAGTTCTGGAAACACAGGAGTGCTA
CGCCACGCTTTGATACTCCACATCAATATTTCAATTCAACAATCACTTGACATGCACCCA
TACTCCCAGAGACGAAAGACGAAAGGGGAGAGAGGGAGAGAGGGAGAGGGAGAGAGAGAG
AGAGAGAGAGAGAGAGAGAGAGAGATCCa
>NODE_297_length_751_cov_10.364847
GTTAGGACCAAGACAAGCTGCTGATGGGAAGCTCCACATGGGCTGCAAGCCCATTTAGTC
TGCCTTCTCTCATTTCTGCCTATTGTCAAATTGAATGTACTTCTCTGAGTTCATAGATTT
TTTTTTCTCTTTCTTTCTCTTTTTGTTTTCAAAATGTGCCACTGTTGAGCTGCCTCATGT
TAATGGTGCTAAGAAAGCTGACAATTGTTTTCTTTTCTTTTCTGTTTCGTTCAGATTTTT
TATTTTGTTTTGTTTTCCCAGAGTTAACAAAAAAAGAAATGCAAAATAGATTAGGTACCT
AACCCTCTTTATGAATGTATATTATAATGTTATGTTTGATGTATTCACTTCATGATTCTT
TGACACTGGTTGGAATTACTTTTGCTCTTTTCATTAAAAGATTACCGAGCTTTATATATA
CTGTCTAGAGTTGTTACCAGAAGGAATCTTAATGAACTCTTGACACTACAAAATCTTGTA
TATTTTTTGTGTGCCAATTTGTAACATATTTTGTAAGTGTATATTTTTCTTAGAAAGTGC
TGTGAAGTATTTGTGTGTGTGAGTAACCTTTTATGCGCCTCTATAGGCAGTGGAAAGGAT
ATACAATGACAAGTTTCTGGTTTTAAAAACCAAAATATGAAAGTATCAACAGAAAACTAG
AAATATTTACATTTTGTTGGGAGTTTTGTAATAAGACCATGATCTTGTTGTGAGAGTGTT
GTGTTACTGTGCAAAACACAAATAAGCAAAGAAAAAAAATGAAAACTTGGAAAAAAAAAT
ATAATTTGTGAACAATTTGCTGTTTTATAGATTTTCATGTAAATTATTTGAGTATTATTT
TGTTTTTTGTTTTGTTGTAACTGTTGCAAAGGTTTTAAATATTTGTGATCAAGCc
>NODE_298_length_806_cov_9.954094
GATAGTAAAAAAGAGATAAAAATATAATAATACAAATCATTACAGTTAATCTGTCCAGGT
CTAGACTTTGCTCTCTCTTGACTCATCTGTGCCACCAGTCATTTCTTTGTATCTTTGTCT
CTTTTTTTTTTGTTCTCTCTCTCCGTATCTCTGTGTCTATGCTCAGCCCATTAATTGTGC
CCGAACAGTGCCACATGCCTCAATGAAAATAAATTGCTTTTAATTTAGGCTTTCCTTTTT
GCCACGGCCGGCATCACTTAATTTCATTAGCTCTGAACCTGTAGAGCGCTTTTTCAAAAG
CGTCATCTCATGGACGCACTTGAAAATGAAAAGAAGCCTCTCTTTTTTTTCCCCTCCTCG
CTCCCTCTCTCCTCTCTCTGCGCTCCTCAATTAACAGAATCGTTTCCTTTCAACTAAAAT
GAATGTTATTGAAACCAATTAGCATGGACTGGAAAATCTCTCGTTAATGAGGGGAGTGTG
GGTGAGTAAACAGGAATGAAAAGATGAAATTAGAGAAGAGGCTCTTCTTGTTGGCCTGGA
ATAATGACATGCTTAGTCGCCTAATTGTCTGGTGAAAAGCACCGCTGCGATAGTAACAGA
TTGCGGTGTTCATTAGGCAGCAATGGGCCACCTGCTGCTGGGGCGGCGAGCCCGCAGTCC
CCGTACACGTGTTTATCCCAGGGGGCACTTTTTTTTGGACACGACGCTCACTATGAAAAG
CAAATGAGCTTGCCAATATGCTGCAATGTTGTGTCCTTATTGCCAAGGCACAGAAGCATG
ATATGTCAAATCAAATGAAATGAATGAAACCCAATAGTGTGAAGCTGGAGGGTTTCCTCT
TTCTTTTTTTGATGATGTTTAGTGGGAAATGACCTATAAAAATACACGGGTTagcaaaac
tatgtaatttcattataaaacctaaagataagtattctattcatcgtttc
>NODE_299_length_715_cov_4.054545
TAGCGTTGCTCAGAAAAAAACTATAACAAGGATGTCGTGCTCTGGTCAAATTCTGCTGTT
CAAGTTGTTAGTACTGCATTTCTTGCCAAGCTTTTGAAAAGGCTACAAAGCATAAAAGTC
CTCTGAGAGGATGGTGGCTCTGCTAAGGTCTCTGGCATTCATCCAAAATAAACGGGCATA
TGGCGGTGAGGACGCGCTCTGCTGGTGAGAGCTGACGAGGACCGGGAGAGTTGCCAGATT
AACCCTATAAGTGCTGAACAGGGGAAATTTGAAAGAATTAACCCAATAATTGCTGAAAGT
TATTTTTAAATGCAACCGATATATTGTTACTCTTTAGTGCAATACATTTGTGTTTGGTTA
AATTAATGGGAGTTACATTTACAAATATGGTTTGACTTCAAAAAGTGTTAAAATATGACA
AAAATGAAGAGAAAAGCTGTTTCAAGTGACTGTATCGGAGGGAATTCAGTAAACACTTTG
CAAAAGTCGCCTTTTCAGCATGCCAAACGCTGTTTCAGAGCAGGATGACAGCAATACTGC
ATATGATGAATATGAATGCAAAAGTGGTTTCACGTGACTTTGTGTGACTTAATTCAGTGA
ACACACTATGTGACAAAAGAGGCTGTGTCAGCGCATGAAAAGCTGTTTCAGAGCATAAAA
ACAGCAATACTGCAGTTTATCTAAGAAAATGTTTACCAACATGTTTTGACTTCACAATCT
GTTGAAATATGATAAATTTGAAGGTAAACGCCGTTTCAAATTACCTTTTGTGTGGGAATT
CAGTCGacaactatcgactggccgtttcagcatgccaaacgttgtttcagagcatgaaat
cagtaatcctgcaggtttt
>NODE_300_length_681_cov_5.604993
GTATTCTTAAGAAAGGAAAAAACACAAGAAATTGAACTAAATATGAACCAATTGACTAAT
CTTGAATCATCTTTCAATTAACTTTTGAATTATGGCAGCAAATATCAAATATTATTAAGA
ATCAAATGAACAGACATAAACCAACATAAGCATGTAGCATTGATTCGCTACTGGAAGACA
GCACATTCTCCCTTTTCTCTGTGGGCCATTTAGACTGCTAAGGCTAGCATTTGAAAAATA
CTTACCTTGTTATAGAAAGTTTAATGTCATATGCAATTGTTTGACCCTTATGAATATTAA
AGGATCCCATCTCTGGCCTATTAAAAATGCATGTGGCTTTGTGGTTGTTGATCACGTTTA
GAACGCCCATGCAAATTGGACTGTCTTCGCTGTCAAGGCCTAAGATGAATAATGTAGTTG
TGTTGTATATTCAGGGACACACCATTGACAGTCAATTAACAAGTTTGATTGGTGTGTGAA
CTCATTCTTTTGAACTGTTAATTTTATGTAAATAGTATTCCCTCTCCCTTCTCCACTGTC
TCTCCCCCATCCAGGTCCAACACAGAAAGATGTTCTCCCACCATCACAAACCCCCAGATC
CCTAATTCCACCTCCCACTAAGAGTAACCAGAGTGGGATCCTTAATAATTGATCATCACA
CACCTGCTTCGTGGAAGCTATGGGAGTGTGCCTTTAACAGTCAAGGGGCCCCATGCTAGC
CCCTTTTGATATTCAAATTGACAAATGGTAGCTGGCCTTTATGAATTCAGAAAGGAGCGG
GCCCTTTTCATGGGGAAgagcttgttaaaagattctggccacccg
>NODE_301_length_598_cov_12.585284
TTTCTGATATTGTAATTAGACAAAAAGAAAGACAGACATATATAAAACGTGCAGCTTCAT
TTGCTATTCTTTCCAAACGCTCTCCTGCTGCAGGGGCAGATCCACCACAAGGGGGCGCAG
TTGCCCAGACTATGCTCCTTGTGCAGGTTGTCCTATAGCTTGCGCCGGATAATTATTTTA
GCTTTAAGTGCACCTTATTTGGTCCCAACATGTTTTAAAATCTTACATCCGACTGCTACT
GTAGCGCATATATCCGCAGATTATTGGCAACGAGTGTCGCAGGATGATGTGTTTGCTGCA
GATGCCATTTGAAAATATAGGCAGTGTAAGCACTGTAGAATCTAATTATTTCTTTGCAAA
ACCTAATTAGGCATTAAAAAAGGTTAACGCCAGCGCCTGAAACGTTTTTGTTTAATAATC
CCATTACTGACGGCTCATCATGTATAAAATGGTGCAGGAGGACACTAAGTTTCCACTTGT
TAAAGGGAATCTCTGAGAAATAGTCGCAGGTTTTTTGACACTATGTGCGACTTGGAAATT
AGGGCTTGTAATTAAAACTGCGGAGACTCGGCGCAGCGCACAGAGTAAGTAAGGCGCCGT
GGCTTGCATGCGTTTTCTCTGTTTAAATTATGATTGTGCCTGCCTGCTGTAGAGTGTTGC
CACTGTTTTCTGCTCTTTCTTTTTCCTCTTtgcaatgtcgccttaattgttcgggctctc
caaacggcagcgcacagtgaga
>NODE_302_length_506_cov_9.547431
CTGCACTTTTTTCCCCCCTTTTACCCCTCATCCAAAAGAGGAGGAGAAGAGGGGAAACTG
TAACTACCCTGATAGTGGTGTTAACACCCAGCCAAGCGCCTCGACTCCCCCTTCTGTTCT
CTCCCCCTCTCCCTCCATCTTCTCACTCCTCCCCTGTTACCCTGGCCTATCAGTGCGGAG
CAGTGGTCTGTGAAGAAATTCCCAATATCTAAATTTACACACTGTATCAATCTTGTTTAA
TAGACTGGAAAGCTTATAGCCGCCATGGCAAGCCGGCAGAGAGGGCAGCGGTGATAAATT
GTCGGTGTGCAGGCGACAGCCGCCCGTGATGTATAATGAAATATTTATGATTTATCCCAG
CTAATAAACTGAAATGAAGTGCATGATGTATGGGAACAGATGGGCCCTCTATTGATGCTG
AGGTGGAGAGGCAAGAGGGGGAAGAGGAGACAGGAAGATAGGTGGAGAGAAGGAAAAGGA
GATGTGATGAGAGATGTTTGAAAGGTAGTGAGATAAAAATGAAGGGTAAGGATGGGACTG
AGGAATCAAAAAACATAGTTGTTTGTGTTTGACATTCGCTGGAACAGGGAAAGCGGGAAG
AAGGAaacatattagtaagatggatagaaggatacagggttggagtagat
>NODE_303_length_582_cov_7.314433
CTGTGCATGTTAACTCGTGCTTTGTTGAATGCTGTCTGTCCTCCAGGAACAAATGATGCG
TAAAAAGCAGGCTCAGCATCTGGACGCCCGCTACGTGACGATGGTGGAGAACGCCTACTA
CTACTGCAACCCTCCGCCCATGGAGAAGACGGTGAAGAAGAAGAGGCCTCCACTGCAGGA
ATACATCCGCAAGCTGCTCTACAAAGACCTGTCCAAGGTCACCACGGAGAAGGTGCTCCG
GCAGATGCGGAAGCTGCCCTGGCAGGACCCCGAGGTGAAGAGCTACCTGATCTGCTGCAT
GGTCAACATCTGGAACGTCAAGTACAACAGCATCCACTGCGTGGCCAACCTGCTGGCCGG
CCTGGTGGCCTACCAGGAGGACGTGGGCATCCACGTGGTGGACGGAGTGCTGGAGGACAT
CCGGCTGGGCATGGAGGTAAATCAGAACAAAAACAACAACAAAAAAACACAGTGTTGTGT
TTAGTCACCCCCTGAAGACCCGTTCTGAGCCGATTAAAACACTTCTTCTAACTCACAGTA
ATCTGTGATAGTATATTTTCTATCTATAAATCAACTCCTAACGTTGAGCGTGCTCAGGCT
ACAATGAACCTTTATTTATACCTTCATACACTCCTGAACTAATCACTGATTACCTGAAAC
TGCTGCTGCACTTTTAATGTGTATTTAAAGTTTAAAATGTgcgacgttgctcatgtcact
ttgact
>NODE_304_length_633_cov_10.260663
TATCATTGCACTTATCTCTGTCAGGATGCAAATGTACCAGACGATTGATCGGAGTGACCA
CAGAGGAAGACTTTACGCAATGCAAGCTGAAACTGGTGACAAGACAAGGGTAAATTCAGA
AGGTGGTGCTCGCTCTAAGCCTTTTTTTTCCTCTCTCATTCTGTCTCCCCCTCTTTCCCT
CTCTGGCTCTTTAAACCATTCCATCTTTATAGCTGAGCCAATCAATGGCAAACCAGTGTC
TATTGTCTGTTCTGTGCTCAGGCCACTGCCCTGCTACAGCACCCCCCATTACAGAAATGT
TTCTTCCCATCAGTGCCTTTACTTATCACTTCCCGGGTGACATTGAACTTCCTATGCCCC
GGCCGCCGAGACACATCTCTGAACTCACACAATTACTCTTCATCCCCACTAACAATTTAG
TAATGAAGTATTGATTTCCAGATTCCTCTCTTATGGATGATATTAGATTTTGTTTGATAA
ACTGTGCCTGGGCCTCTAATCTGCACTGTCCCTTTTCCCACTGTCTGTAAAACAAAGTGC
CACTGGAGAGATAATGACCAGGGAACATCGATGAACTCATTTCATCAATTTGTAACACTT
GACAATGAAAAAGGGCAGGCATTTTTCAAGCAGCAATGTCAAAGTTTATTGCTCTGGGTA
CGGTCTTATTGGAAGCCAGACATCTTGAGCAGCATTCAGTTCTAATTTATGGGCCCCAAT
GTGCCAGTTACTTTTAAAGGAAATGTTTGGATACTGGGAGGATATtagtgttgcacc
>NODE_305_length_690_cov_17.868116
CATAGAATCAATAAATGTCGATTTGTCAGATTTCATCTGCAATGTTAAATGTTCATTTAC
TAAATTAAAAGCAGGACTGTGAAGGCAAACACATGGATTAAACTCCGACTAGGATCAAGA
TCTCTGTTTGAGCACAGAGATGGTCTTGATGAAACACTACACTAAGAACTTAGCAGGAAA
TGATGTTTTTTCGGACTGTTGCCTCTTTGCAAATTTAAACAAAAAGCAAAATCATTCCAG
AAATTGCGAAATAAACACAATACTGACACAAGGATACCACAGAAATTGTAATCTTGTAAT
TCAATGTATTCACATTACAACATCCACATGGTTCAGTTTGTGACAACGTCTAATGATCTT
CAAATATATTCACTGTATGATACATAATACCAATATAGGCACTTCCAGTAAGTCTGGCAA
TATTGAAGCTACAGTATAGTGTCTAAATTACAAAATGGTAAAAATAAATAATGTATATCT
AAAAGAGTTTTTGTAGTTTTAAAATTTCTTTACTGTACAGCATATATGTATATTGTACAA
AATGGAGCATCGACCTGCAAGGAAATCAATTATTTTACGTTCACAAATACTGTGTATTTG
GACATATTCTTCCTTAGTACATGTGGTAAGTGCAAGGTACTAGTGAGAAGAAAGCAATTC
ATTATTTAATCATGTGTCAACTATATAAAAATACTCATCTCATTTTGTTTACATAATTGT
AAAGCTTGTTTGGTTCCCATGGTTACAATTATTGTACACGTGTGAATAAGCATGACAGTC
AAATAAAACAAATTAAGACATAAAAAATACAAAACCGATATACtgtatcagctc
>NODE_308_length_662_cov_12.746223
CCTTTTTTTTTTCTTGAGATTCCTGCTGTTCATGCACCATGAAATCTTGCTTCATTAAAA
GTGTATTAATCTTGTCTCGTCTCATGGGAGGTACCTTAAGATGATGTTGTGTCTTTTTCT
TTAAATTGTTGGAGGAAAAAAAAATCTTCCAGATTTGGTCCCTGTCAGTCAGAAATAATT
GTGTGCTTAATCTTGTCCCTGATGGATGACTTGGAGTTCAGCAATGGGCCAGCTCCAATG
ACAAATACAATATTAATATTCATTAACTGCTTTGACAATGCTAATTTTGATGCAGTAGTA
AAGGGCCTTCCAAAGTTAGCGGCCAAAGCATCAGAGCTGAGCAAGGTGGCAAGATAATTT
GTGCTGCTTTACTGAGCTGAAGGCTTTTAAAGTCTTAAGCAGGGGAAAAAAAGGCTAGGT
ACCACAAACAAAATAAAAGAGAAAGGGAAAAAGTTCAGACGCATTGGAAACCAGGACTGT
GGAAGTAATACGATCAAGAGACGGCTACAAAAATTTGACACCTCCAATGCTGCATCTTTG
AGCAAATATTTTTTTTTTATTTAAACAAAAACTTACAACAAAAAAGGAGCCTAACATGGT
AAGTCAGCACATTCTCAATTTTTTTGTTTAATCTTTTTGATCTTTTCAATTATCGCCATT
TGAAGATCAATAGTAATTTTTTTCTGCTGTGGTTAAAAGGCTCACAGCGGTGGTATAGTG
GATGGTCGGATCACGGCTTTAAGAGTGGGcttcctctcttcaagccaccagttggccggg
ttgaattttctattgccagctctccc
>NODE_309_length_627_cov_13.411483
AAGACAAAGCGAATGCATAGCAGCGACAAATATCAGGAAATAAATAAAATAAAGTATTCA
AACCAGATGAAAGACTGTTCATAATTGGGTTAGTAATGTCTCTGGCACCGTCTGCTCGGT
CATTTCCTCCAATCTCCCCGAGCAACAGGGGATGATACAGGCGACACTCAGACCAGGAGG
GATCTCGCTGCCATGTGACGGGCTGCCTTCTACATTCTTTCACCGTCCTCAGCACCAATT
CTGATACAAGGAAGGAAGGAAGAGACAAGCGTCATCTTCAGATGCAACACTCGCAGCAAT
TTCACAAATCTTTTAATGATTTGTGACCCCTTTGTGGACGGCAAAATTGTGAACTCATGC
ACCCATAACTTCTCACTTAATCTGTATTACTCTCATCACAACAGAGCAAGCCACTCTATC
AGTAAATGCTAATCTCCTAATTAACAAGCTAATTAGGCAATTACAGCTTTGCAGAAGGAT
GCCTAAATGAAATATGACAACACAGTCACTTTCTACAGCACCTGTGGGTCTTTTCAGATG
TCACAATGAGAAGCATGATGACAAAGTGTTGTCTCTGCACTCATAGGTGCTTATTCCTAT
GCCTCGCTTAGCTCATTTGTAAAAATATTGTCATTTTATCTAACCTAATCTGCACTACTT
GCGGAAACAACTTGTCAAATTACAAGTAAATTATTTCTCTTCGAATAAGCTGACCTGCAT
CACTTTACCACAGTGTGATtttacaggtagagcacaaaacagcgcttagca
>NODE_313_length_799_cov_11.768460
CCAACAAGTGAGCCATCAAATCTTTGTTCTTTTCATCTGCTGTAAGGTCATTATTGCCTC
GAATCTGCCGTAAAGCAGCCGCAGCAGTGAGGGGGTATGAAATTCATGTCCTAATATGCA
AATTAATTCATGAACGCTCCATATTGTATAACCACATGCATCTGGCATGATTGGGCAGTG
TGGGGCAAATAGTCCTCAGCCAAGGCATTTTGCTACTCAGCAAAAGCTAATGTTGAGGAG
TGGAACAGCGTTCACAATTACCATAATAAAGGTGAGCAGGGGGAGAATAAATTGTGGAAA
GAGAAACTTCTGTGTGCATGACGAAAAATGTCCCCTATATGAATACAATGCGTACTTAGT
CCTGAAATCACAGAACAAATGCATCAAATAAATACTTTATTCACGTGGAGCTAATTTCAC
CCCTCCATTTTGATCACGTCATTCCCTCTGGAAAATTGCAATTAAGTTTGGAGAGATAAA
ACATGCCAACTACTCTGCATTTCAAGGCTTGATTGGCCTATCAGCTAGTCAGTATGCTGC
CATGGTTTTCATCACTGTTAATTGATCCTTTCTTTAATTAATCTGGAAAGGAAAGCCCAT
ATCTCTATCCTGTCTGATCGTCCCCTCTGTCTGTCATAACACAATAAAGGCCCTATCCTA
CTGCTAGTAACTCTGCCTTAGCTTCTCCCTCTGGCTCTCGGCCAAATGGACTATTTATGG
TGCACCTATCTAACGACAAGCCTGCTGTATGGAGTTCAATGGCTGGGTTCATTAACAGTG
CTTTACCCGGCTACTTCTAATTTGCATGCAGTGACACCTTGCTTTTAATATGGATGTGAA
GGTtagtggtaggccacggcattttttcaactaccaatagtctaaatgttgttctccccc
actgtcactaacaccggcacattttccttctgattcaattata
>NODE_314_length_392_cov_11.477041
CCAAACATGCAAACACACACACACACACATTGTGAACAATCGTACCAAATACTGCAATTT
TCCAAGAGGGAACGATGCAAATGAGCGTTATGAGCGCTGAAGCGGGAAAAAATACGAGGC
GTTTAGCATAAAACAAACCTGGCTAGCAGTGCTGGAATCTTGCTTTCATGAATAAACAAG
GCTCTGGTCTGACTCCACTAGGTGTTGCTCATTCGACAGTTTTAAAAACAGCTCTTGATC
ATTTTTGGAGTTTAAGAACGTAATAATCTGCACTACAAGCTGTCTTCCTTTGTGTGTTTT
TGAGTGTATGTGTTACCTGCTGTCCAGGCTTGATTGGTGACAGCGTGATTCCCTGGGTGT
TGATGACAGGCAGGATCTGATTGCCGATCACCGTGGCGATGATCTGGCCTTGAGCGTTGG
TCAGAAGCTGAGGTGTAATTGGCTGTACCTGCAGTGCTGGGTTGCCACCCCCTGATTGGC
TGGAGGGCCCTGCAGAGTTGGGCATCAGTGGGATTGTTCCAATTATCTACAAAGGG
>NODE_315_length_808_cov_7.205446
CATCTGAATTCCCTGCACACTTGGTTCACGTGATCTGCCTAAAATCCTAAGTGGCTAAAA
CCAAAAATTATCATTATATTTCCCAGGCCATAAATCCCCCTTTTTTCTCTGACACAAAGC
CTTATAAATCTGTGTCTGATTTTTCACATTGCACATTGTTTTTAGTTAATGATTTTCATC
TGTTTGTTGTTGCTGTGATAGCGGGGAAATGTACCATATGCTCCGGCAAAAGACAAATGA
TTAGCAAATGAAATTCTGGACAGCTGTCAGACTGAAAGCGTTTGGTTGATAGCATTCTGC
TACCATAATTAGCTTAAGCTTTGGGTTAATTAACTTTCTACCTGGATATGCATAATAATA
GCATTCTGCAGAAAGCCAAGGAGCTTCCAGTATATCAGCAGCAAAGGCTGGCTTTTTATT
TTGTATTTCGGCAGCATATTTCAATTTCAAGAGGCGATTTAGCTCGGGAGCATCGTCAAA
TATTGTAGATTTTACTCCCCAAGCCAGATAATTCTGAAACAATAGGGGTGTATTATGTGG
CAGAAATGCCATTTCTGAATGTAATTAAAGCGGATGAAAGCAATCACCAATTTTTAAACG
CTTTTGTCTAGCATGAGGCCTACTTGTAAAAAAAATACCCATCAAGAGGAGAAAAGAGGC
AAGAGAACCCCCAAGTCCTTATATAAGAGGCCTTTGAGACTGAAGTGAAGTACAACAGTA
ATTAGTCTTTTGTATGAATTTGCCGGCCATGGTCATGATTAGTTAAGCATATGAGAGGAC
TGCAGGACTGCATTGCTCTTAAGGAGGAGGGTGTTAAAGTCTATTTATCACCAGTTATCC
TCACAGCTTTCCATTATCACTGACAACACTGGATGGGGCCTGAGAACAGCCTAATTGTTC
TGAGGTGGAGTGTTTTTGTGTCAAACCCGTCACCTCAGTCACATTGGcattc
>NODE_316_length_437_cov_12.606407
AGTGAGAGGAAGAGAAGGGGGAGAGAGAGAGAGAGAGGAGAGAGAGGGGAGAGAATGCCC
TTTGTGTAGGTGAAATGTGTCGGGGACTGTCATCGTAATATACCTCAGTGAAATGAAGGT
TAATTCTGATGTACAGCCTGCATGGCCGTCATTATCGGCGAATCATGAAAATAAATTAAG
CCACTGAAATAGATACTCCTCTGGTACGCGGCAGGGATCTCATGAAGGATGGACGGCTGA
ACTTTACAGATTATTATTGGGAAATAGTGCCGAATTCAATTAATGCACCTAAAAGACACC
TTTATAGAGGGCAGCCATAATTTAAATGACAGCAGGGTGTAATTTTGCTTGTTATAAGTC
AAATTTGCAGAGTTTCATGTTTCATGCATTTTTTTTTCTTTCCTTCCTTCCCCCCCATCC
CGTTTTATCCCCCCCTTTTTTTCTTTTTTTTCCCTGTTTGCTGAGGATCTTCTCAGTGCA
AGAAAATTCCTGAAAAGACTAAAATACGATATAAAAATAATAATAAAAAAAATCCTTACG
TTTGGTTgaaatctttaaaaaaaaaaacgaataaataaata
>NODE_317_length_388_cov_1.399485
AATTTGAAAACTACCAGGAGACAAAGTGTAGTCCATTTTGTTAATGGTTTTGGCCAGAAG
GGATAGGCCATCTCTACCAATAAGCCCTGCCGCATATCTCACTTCATTTGGCTAGTGTTG
TGTCAGCAAAATAAGGCAGGGAAATAATAATATGTGGCTATCTACATATGGAGAAGTAAT
GAAGGAGAGAGGGCTGGAGTGGAGGGAGGAGAAGTGAGGAGAATGAGCACAGGAATGGAG
AATTATAGCTGATATTAGAACTGTAGGATTTGCAGTCGTCTCTTTTTTACTGTGAGGTGA
ACGTAGGTGATTCACCTAAAAAAGCAAAGCAAGCATTTTATTCTGCCCTGTCTTATCAGG
AAATAGAAAACAGTGACATATTCTGCACTCATGTTTAATTTGCaccatctttgtgtgtct
aaattggtctcctctaaattccatcatcattcatccatccatcagatgacaaaccagccc
tgccacagattttatttttaccatgactggcatgagaagttgcagtacattt
>NODE_322_length_640_cov_7.356250
CGCATGATTATTGGCGCAATCACTCATGTAACAGCCTGCCCAGCTTTCCGTGGGGGCTCC
AGTATTTGTCACTGTCACTTCCCCAAGTGCTCCGCCATTGTCTTGGAAATTGTATGTGTA
AGGCAAGAGATGCCTGTGACCCACTTCGACAAGGGAGCCAGCGATGTGAGGGCGCTCATC
ACACAAAAAAACAGCAGTTTGATGTGTCCTATTATGTGTCCCAGCAAGAGCCATAAATAA
TTGTGACAAGTTTTTTGTTGCGCGTGAAAGTCCTTGACTCTGCCTCCTGTTCCAGCACCT
CCTCTCTCGTATGGAGACGCTGCCAAGCACCCCCGATGATAGATGGCACGGTGCAGCAAA
TGACAACGGGATAGATTTTTAGTTTGTGCTTTGGAAGGGATCAGTAATGGTGCTTTGCTG
TACAAAGCAATAAAAGAGAAGGACAAGAGACAGAGGGGGGAGAATGAGGGAAAAACAAAA
AAAAAGAAAGATCCATCGATGGTGAAGAGGGAAGAATGATGGCCGGTGACGCATGATTTT
TGGGCATTTTAGTGCTTAGATTTATGAAATCAGGGTTAAAATGTAGTAGTGGTGTGGTAT
TTGGCCACTCACGGCAAAAACATTGATAAATGCATGAAATACATTTCGTAGTATTatatt
gtccactataactacaaagaatagtgttttcttctaaccataaaagaacaaattgatata
ccccagtgcaactgcattgtttttgttgtttgtctttaccaacagaagcagttgttcaac
tatt
>NODE_323_length_539_cov_11.265306
TAGTCCGCGCGGGGTTCGATCCGGCAGCCGGTGCGTTGTGGTCGGCGTGCAGCCCCCGCG
CAGCCCCGCTGTCTGTCTGGAGCTCCGCTGTCTTCTCTCCGCTAGCCCTGCAACAAGAAA
AGCCGTTTATGGCGACACACAATGTGAAAAGGGGGCCGATTTAAAAAGGAGAAGAATGCA
AGCAAGAACAACAAAAGTCAGTTATAGCAAAGTCTATGCCTCTCCTCTCCTATCTTCCAC
CCCCTAGCTTAGCCCACATAATGAGCAGGAAAAAGCTTTATATTTTGTTCACTGGGTATT
CACAGATAATTTGAAGCCATTGTTTCTGCCACAGATGGTTCTTTTTAATACAATAACGGT
GCTCTTTGTGAATAGCGAGCCCACAATAAAAATCTAAAGCGTCCTCCTGAATAACCATTT
TGTTCTCTCTTGTATAGGCCGAACAAAAGCGCCAGTGAGGTAATGGCCTGCCTTATTGAA
AGCCTCAGAATGGGGATTTGATAAAGATTTTTTTCGCTCCTTTTTCTTTTTGCAAAGTAC
ACGGCAATGTCAAAGAGAAACTGACACGGGATGAAAAGGAAAAAAAGGCTGGAAAAAGTG
CTTGCCGGTGCAGTTTGCAAAGATTATTATTATTATTATTATCATTATTATTATTATTAT
TATTATTATTATTAACATTTACG
>NODE_324_length_717_cov_6.613668
AACTACCAAATGGGGTAGCAAAGAGTGCTCTACGAGTAGCTTGCATAGATATGAAAATAA
CAACAACTCACTCACAGCAACACTGACATTATAGAAATATTGCACCTGGACACATGATGT
ATTAGTCCCAGATATTTTACGGATTTGAGTTAGGCAACTGTTGAGCAAAGTGAGAAAACT
AATGAACTCAGGGACTAAAAAGCAGCAAACTGTTTTTTTAAAAATGATACTGCGATAGAA
CCTGTTAAGTGAGCAAAGCAACTCTACAACAGTGTAATGACAAAGGTTTCCTAAGAAACA
AACATCCAAGTCGTCAAGTATTACTACAGAAGGTACACTTCGAAAGAGTAAATAAAGAAA
AAACACATGGAACGCCCAAATAAAAGACAAAAGAACAAACAGCATAAAACCAAACTGAAA
ACTACTTCTGTTTTAGAGACAAATAAAGACAAGGTCCAAACCTGGAACCACTTAGCGTGG
CGTAGAGAAGCCAAGGCAGTTAGGCATTTCTGCCTGTCCAGAACATCCGGGGGATCGTTG
ACTGAAAGCGTTTCTATTGGCAGGTGGAATAAGAAGACAAGGTACAGTTTGACCAAGGGG
AGTTCTGTCAGGCGGCCAGGGGGAACACAGGCAGCCTTCCCAAACCACAGGCAGGAGGGG
GAAGGGGAGGGGGACCCCTCCACTGGAGAACCACCAAACGCTCTCAACCTCCCAGTTAAT
ATGGTTTTGCACGGCCCAGCACCCAACAATTACTTAAAAGTTAAACCACACCAGAAAAAC
TGTATTGTGGAATGCGTTATAACGTGACTAAAACATCACAAAAAGAAACCCCTAATGTGA
AAAAATGtaatttattaaggg
>NODE_325_length_502_cov_10.725100
TGTCCAATTATGATGACTGACACCTACGTGAACATCTGCACACAACGTTTGTTGTGGTTT
TAGACTTAAAGGTACAGAGGCATGTTCCAGGTTTAACAGAGTGTTAGAGGGAAGTAAGAG
CATACACACAAAAAATAACAAAAAAAACAGCCCCTCTATTCAGCCCCCACACATCTTGCT
CCACTGCTCCACTGGAGAAAAGGAGGAATAAAATAGAGTGACCCTGCCACTAGCAGCTCT
CTTTTCCCCCCACTGCTCTCTTCTTCCTCCCCCTTGCCGTGTGAAATCAAATTTCCATGT
GGCTCCCGTATCTGTTGCACAGCGAGGTGATTTATCAGGGATGCAAAGAGCATGCAGAAA
CAATCTTTATTACATCCATTTCCTGCTTGTCAGCCGGGATCATGTTGGCTGTTCATTAAA
GGCGCGGCGCAGGTGAGGAGAATGCATCCCGATGCCTTGATAGATTGTCTGCTCCCCTGT
GGTGACAGCAGCTGGATGGATTGAACAGCGGGGGGCGAGGAGGGAGGAAAAAAAAGCGCT
GACTCCGTCGCTCCCCTTGTCAGACACACTTTTACATGGCCGGCCAGTGTCATTTCTACC
AAACAGTACCACACACACGCAcgcacacacacgcacacacgcacac
>NODE_326_length_612_cov_10.803922
TGACTCATTCATCAGCCTGACCTCATTTGCAATCCAGACTGGTGTCCTGAAGAAAGAAGA
GTTGGATTCAAAGGAGAGGATGGGTGCAAAACATTGAATTTGAGGGAACCAGTGACCAGT
GGTCCAAAATATTGCTTGGAGCACAGTAGGTGAGCGATGGTCTTTATCTCAGTACCATGG
TGGCTCATTTATTTTGTTGATGGACTGTTTATCAGTCGGGCAGAATAGACGTGTATTTGA
GTAGCTGGAGGGAAGTTTAGAGGGGTTTTATGCAGCCGCGCTGTAGAACAGCCATGTACA
TCCCCTTCAGCCAACTGACCTCGTCGGGTCATCAGGACTTAAGTAAGAGTGAAAGTCGCT
TTAAATGGAGCGAGGCTCCCAGGGACCCAGCCTTGGCTGAGCAGCTGCTGCCAGCCGGCG
ACTATTACTTTTCCAGGGGCTGACTTTGATGTTTTAACAATCCATACATATTGATTCAGA
CTGATAATAAACAATTTGATTAGCCTCTTTCTATAGGCTGTCATTTCAATCACTTTCAGA
GCTCCGATGGAGTGGAAGTGAGGGGCCGTGGAGGGAGGGAGGGATGAGAGGAAGGCTGGA
GAGATGGAGAGACAGAGAAAGCGGCCAAAGCTGAAAGAGAGGGTGGAGGGCCGGAGCCCC
CTCCTCAGACAGAAAAAGGAATCCAGCCCTGATTAGGCCTCTGCCTTTGGTGAATTGGAC
AAGACAGCTGAGCTGCCAGGTTATTAACTCCCTCAG
>NODE_332_length_395_cov_10.620254
TGAATTAGCTATTAAAATTAATTGTTGTGGTGTGCACCAAATGTTTCCCAACTATTAAGT
TGTTAAGGACACCCCAAACCCACTCTCACCTCACCCTCCTCCCCTCTACCCTCCCCCATG
TGTTGATCTCCTCGCTTCCCCATTCGCAGACCTCTGCAGGATGCACATGACAGAGCGATT
TAAAAAAAGAAAAGAAAAACTTTAAATTGATTTGGCAGTGCAGGACTTTGAGCATCCTTA
TAGAACACTGTTTAAAAGACTTGAGAACTCATCCCCGCTGTCTGTCGAGGTGATCTTATA
TAGACCTATCTGGAGGAAGGGGAGCTTAAAGACTTGAATGTGGTAAATGTTGCAAGGTAA
CTTCAAGTTGTTATGTGCAATACTTCTTTTGAACCTTTTTCCAGATAAAGACTCTTTGCA
ATGTAATTCTTTAATGCCATTTTTAATTGCAGACATTTAATTAAAGAAGATGTTAATATG
TTTTTCACAGTCATTTTCTACTGTTATTGTAATCCTTTTCATGCTGGTGTTTGTAAAAA
>NODE_333_length_367_cov_18.068119
GGAGGGAGAGCGAAAAGGAAAAAAAAAAGTAGCGCAAATGCGAGGAGAATAATTACATAT
ATCATGAAGCCGTCCCTTTTATTTCGGATGTCACTTCTGATGTCACTGGCCGGCTTTGGC
GCTAATTTGAATTCAGACCTTTATCAGTCGCCGGCAGCAGATTTTGAGTGACAGCGCCAC
CAAACGCCTCTCGCCAGCCGTCCTATTGATTTCTCTAAATCCCCAACAATAGCATTTGCA
TGCTTGTTTCTGTTATAATACAGATATGCCGTTTCGGAAATTAAAGAGCGGCAGGCAGAC
CAGAGGTAACTAATTGTGTGCCTGTGTAATGAGTGCAGTTTCAATTTGATATAACCCACA
GCTTTTCCCCTCGCAGGCCCGCGCTAAGTACTTTCAAGTCTTTGTGGGGAAATAATTGAT
TTTTTGTGCTTTGGGCACAGGGAAAACTATTATGATCTTTTTGAATAATGGCAGCAGGAG
AAAAGGCACGTTGAACGATTTAAATTGGTAt
>NODE_334_length_866_cov_8.979215
GATTGAATGTTTTTAAAATGATTAAAAAGAGAGCAGTAATTTATTTTGATGACAAAAAAA
TGATAACTTGCAGTGATTTGTGCTGCAGTTAATCTTCATCGAAACACAACTTCAGCCTCT
CTGCCCATCTAACCCTACAGAGGGAAATAAGAAAAAAAGGAACTAAGCCATTGTCATTGA
AAATGGTATGAAGAAAGCAGCCAGCCCCTTACCCTTAACTCTGTTGTGGACAGATTTCCC
CTGACAAAAATTAAACTAGCTCCTACTTGGCACTTTATTATCTCTTCAACTGAATGATTT
ATTGTTTGTGGAGCGAAAGAACCAAAGAGAGGGGGAAGATTACATTTCCAGCCAAAGCTC
AGGCCTGATCTCGTTTTTTACTCCCTCTGTCCAGGAAAAAAGCTCCCGACAAACAATAAT
GTCAGCTGTAATTGATCGGAGGTCGCTGGCTGGGCCTGCAGTAAAAGCGCACTATTTAAG
CGACAATCGGCCCCGCGCTCTTCAGACGCTGGCTAATGAAGCTGTCTGTCTGGGCTATTT
ACCTTCTCTTAAATGGAAGGGGAGAGATGTACTGTAAGAGACAGGGCTGGAGAGGATCTG
CCTCTCGCTCCTGTGAAATAGGACCTGCACATGCCTCAGGAATGTATAATTGGTTGGCGC
AGCCAAAGCTGGGGATCCGGTGCTAATTAAATGACTTGTTTAAAGCCTATCTGTCTTTGT
TTGGGAGGCTCTGGGCTTCAGAACAATGCATTGTAAATGCTGTTGTCAAACAAACATTCC
TGGTTATCCTTTGATTTGAATTGAACAAGACAAAGGGCTGATTTGCTCATTGCTAAGCCT
TTGGTTTTCATGGTGTTGAGATATTTTTTCCTCTTCTGATCTGTCAAACTGAACAGGACC
ATTCCAGTCCAGCAGCTAAATGGACTGACTCACCGCACAATGCATATGCAgtccgccgct
tgcaaaacaatctcagttttcctcctaattgcgcttgtaaaatgccccca
>NODE_335_length_1317_cov_9.006834
TTCTTCCTTCATTTTCTAATTCTTGGCAACGTAAACAAATCACAATGTCTGGAGGAATGT
GATATAGTAATTTAAACTGGGCGCAAATGACTGATCAGATTTTTTTTAATTGTTTACAAG
GTCATGAATATGTTCAATAAATAGACTGTAGTATCACTTTTACTGTATAAACTTCATCTT
TTTTTACATGCAGTCCATAAAATTTTCATTTGACGGAATAATTTACCCTGTTATGTATAT
ATACAAATAGATATTTTCTCTTTATTCTCTTTTTTAAACTCTTCAATAAAATCTATACAT
TTTATACACTATCTCCCTCTTTTAATGGTCAATGTGCATACACATGAAGTGTCTATCCTT
ATAAACCGCCAGCCAATCTTCTTTTTGCTATCCATGGTAAGTGCTCGCACGTAGGACTGG
GTTGTCCTGCATTGGGAATTATAATGCCGCTTGTCTATTCCTCTGCAGCCCTCCTTTGTG
TACCCCATGGGGTTGCATTTGGTCTCATAAAAGTATTGCTTCAGTTGGCCATTGGGGACA
GGGACCTTTTCCATGACGGTAACTGTCTGCCCAGACATGTCTATTGCCGTCTTTTTATCC
ACAGCTGTCACCCACTGGCTAATACTGTCACACACACTGAGCTCTCCGCGCCGCGAGGGA
TCGGAGTGTCGCCGCACCCTCATGGACATATTAGCAGCATCCAGATAGTTTTTGTATTCC
TCCAGAAGAAAGAGCAACGGCGGCTCCAAAGGCACTTGGTTGCTGATCATCACCCGCGAG
TCGTACAGGTCGACATCCTTGCTCTCTGAGGCGACCACAGAAGACGGGCCCCCACCTCCC
TGGCTCTTATCAGCCCCCCGTCCCAGTTGTGCCGCCTCGCCCTCCACCTCCAGCAGCTCC
TCTATCACCTGCTCAAATGTGTCTGTGAGTGAGGGCAGCTCCCCACGCTGGCCTGGCCCG
CCGCCACTCTGTGGAGTCCCGTGGCCTCGTGCGGCCGTCGCAGCAGCGCCCAAGTAGCCT
TCCGTCCGATGGCCCCGCATGCCCGGGGCATCTCTCAGGGGCGCAGCTCTCATGCAACTG
AAGTATGAAATAACCATAGTAAGGAACAGGATGGTCATCACTCTTCTAACCTGGTGGAAC
TGGAGGGGGGAGAGAGAGAGAGAGACAAAAACAAGGAGGGGGGGAGAGAGGAGGAGACGG
TTAGTCAAAGTGCATTTTCAACAAAGTTAGCCTATTCTTGACCCATAGTGCACCATGTGA
GCCTCCCCTCCTACTTACACCCTCCACTCTTTGTTTGCGAGCCAAAAAGAGAGCCAGTGG
CTTTGGAATAATCACAACATGTTTTTTTATTAAACTGATATTGGCACTGTGTCATCAGTG
TTGTCAAATTGTTTGCAAACTGTAATCATTCTGTTCCTATGTGAGGTCTGGCTTAGATTT
CAATTTGTTGGCAGCACTGCa
>NODE_336_length_609_cov_11.885057
AATTTGTGGCAAGCATAAATTAATTAATTAAAAAAATATACCAGGGAAAAGTCAAAGGAA
AGAGAGGGGCTCTTTGTTAATAGTGTTTTTCTCTTACATGAGACAAACCGAGGCGCATGT
TGGAGATGTTTTTTGTCTGTTCTACCGAGATTGCAAATATCTTTTTTGCACAGAACTCAC
TCTGCTTTTTTGCACAGTTTCAAGTCGCTTATTAGAACTTAACCCCTGATTACACGCACC
AAGGCGATTTAAATCTGATTATCAAATTAGGAGACTTTGAGACAAATCCTCTTAGATCTG
ATACTGTTGACTGGAGAGGGAAAATGGATCTCCACACCCGTCACGTAGGTAACGATGCTG
TCCTGAAAGGGAGTTTTAAACCGTATTTGACAACAAATGCAGCTGCCCCGCTATTTCAGA
AGATATTAAAGGAAAATGAATGCAAATCTGTGTGCAGGAGCCATCTGGACGTGGAGAGAG
GGAGTCAGCTGCTCCACACACTGAGGCGCGGAGCCTGAATCCGTCTCAGCTCATTCTGTG
GGATCATCTGCGTGGTGGGCTTTACACCGTGGAAAATGCGCTCTTCATCATTAGGTGAAA
TGTTACCATCAAAATAAAAAAGAAAACGCTGATCCCCGTTTGTTTTAGTGCTTGCATGCA
TGAAAACTTTGCACGGGAGTGGAATTAGAAGGAGCTTAGTCACATTTTCTCCTCAAAAAA
AAAAAAagctaaaaaaatagatgtgttcctcag
>NODE_342_length_721_cov_9.342580
TGATGTCAGAAAAAACATGGAAAATAGAGCTGTGTAAATCCACATTTATTCTGTCTGCGT
GGCATAAAGGATTGGTGAGCCAATGAAAAGTGGGACTACAAACATCCAAAAATTTGCTTT
TATCAGTGTGTTTCCTCAACGCAGGTATTTTACTATGTTTTATAGGTTTTTCAGCATGTC
TTAAATATATTTCTGAACACTGCCTGTTTTGTAATATCCTAAATTGTTTTATTGTAAGTT
ACGCCAGGAGTGCTTGATTATATTAACCTCAGCCAAGAGATGAGTCAAATCCTGTGTTTA
TTTTCATTTGTGAAACTGTTTCTGTTTTAGTTGTTTTGAATGCTTGTGCAGTCAACACTT
TCACTTTCTGTGTATAGCTGGTGTCAAATCTCTCTCTCCTTTCTCCCACAGTCTCAGGGC
TCACCATACTCAATGAGCGGACAGCGCAATGTCAGAGCGCTCTGGGCAAACTGCAAAGGG
GAAGGAAGGCAAAACCAAGTATGCGTCTCTCAACCTGTTTGATACATACAAAGGAAAGAG
CCTTGAAACACAAAAGCCTGTTGGTGAGTATCCTGCTTCTGCCATCCCCAAAGTTAACTC
ACACCCAAGCTTTTAAATTTTGTTGTATGTGTACCTGCAATGAGAATGAAGGCATTAGAT
TTGGTTTGGTTTTGCATCATATGTCTTGTTTGATGGGTTGAAATATCTGTCCTATTAAGC
TGGGGTGCAAAAGGTTCCTTCAAAATTTGCATTGTTTTCCAGTAAAGATGTACAGcttgt
tttgtaattaatcagatgtagcacaaagaaagagacatgcctaaccaccgttggatttgg
ttttgtgatttaaaattgctgtatt
>NODE_343_length_413_cov_1.256659
ATAATAAACTCTAACTCTCACCAACCTCAACCTGACAAATCCTTTATTATTTAGGATATT
TCAGTTTTGGTTTATGATTTTCTTCATTTCTACAATTCTTCATTAGGGTCCGAGCACCAA
CGGTGCGAAGACCCTATTGGAACTGCTCGGATTATTCATTTCTGTTGTTGCTTAAACATG
AAATGTAGAAACAAAGAAATTAAAAAACAAATTAATTAATTGAGGAAAAGTAAAAAAGAA
AAAGAAGAAATTAACGTCTGAAGCAATGTGGAAATTCAGCATTAGACAAATGAAGACAAT
TCTTTCTTAAACTACTGAAAAATAAAAGAAAAAATATAGAAATAAATGAATAAATGTAGA
AATACTGGATTAAATAAAGAAGACATTTCTTCATGCATTTCTGTATGTGTGTTTGTGTCT
ATATCTAATCTGAGTCTGGAGCAGGATTGCTCAGGGGTGCAAAGGATTCATCAAAGCTAA
TCAGGACcttggaacttataaataggaaataaattaagtgtgaatgtatataagtcaata
aatggagaaatgcagca
>NODE_344_length_419_cov_14.708831
AAAAAAAAAAAAAAAAAAGAGGGAAACTAAGTCAGAATGGGAGCAGGCACAACACAAACA
CAGACCAGTGGGACAAAGGAGAAAGAGAAAAACTGTTCAGTTACCTTTCCCAACATTCTT
TTTGGTAGCTGACGAAGGAGAGGGAATCATAGGTAATTTCAACTCAGCACGATTTGACTC
AGTCAGAAGGTAGTGGGACTTATAGGCATATGAACTTAATATGGTGTCAGTAAGGTCTTG
CACTAACAGCCCTACACAAGACACACAGGAAGAGACGGGGGTGAGCCGCAGTCAAACTCG
AAATTAGCCAAAATTCACAAAAGAGAAAGAACAAACACACACGCACAGTCTTACGCACCC
ACGCACACATAGTTGTAACACAAAAACAAAAAGTAAAACAAATTCGTCCCAACACACAGA
GGCCAAACAGTGCACTCAActtattgttacatattagatctaaactggctaaaagtcgca
gaaaagggtgacaatcctgtgttttctctctcatcagcattcaggacaggcgttattgat
taagtggagtgcagtgtagcagc
>NODE_345_length_561_cov_14.604278
TGCTGCATTTATCTGGACACAGGTATATTTTAACCACCGGGTGTTGACAGTGTTGACTAT
TAGCCAGCAAATAAATTATTCAGCACTTACAAGAGGGGAAAAATGGGAAAAATCTCCTTT
GCACGGCTACAACAGGACAAAGCAGCGTGCAGTGGCGGAAAAAAAGAGGCAGTCATTTTT
TCTTCAATTACAAAAGGCAAATATTTATTATTTATAAGTACTTGCCTTGTATGGGCTTAA
ATGTTATTTATGAACCTGTTGCATAGTGATTTCCAATGTAACTCATTATTTTTAGCTGGA
GGGTGTTGTAAAGGAGCAAGGATATATTTAATGACACTCTGCTAGTCGGTGCAATTACAC
TGTAATCATTATGTAAAATGTCCTATTAATTAAACCAATTTCTGCTGGGGGAACATTCTT
TTCTGCAGGGCCTGCGCCTCATCCTTCAGCCGCCTTGCTGCCTCCTGTTTTTCACCAGGC
CCCTATTATGTTGTGACTTCACTGCATACATATTTATAAAAGAGATTTTCATTATCCCCA
AGATTTGGAACCATTTTCAGATTAATAAATAGAACGTGCCACAGAGGTTTGAAAGGCAAT
TAGGTTTCTTTCCAATCACACGCTATTTTGGCCTTTTGATCATCACTGCAAAGCTCGGTG
CATTTATAAGTTAAGAATTTGCCTTtttttttttgccaagattag
>NODE_346_length_522_cov_9.402299
TAACTTATTCTGCTACTTTCTATTTATTATCCAAACTTTTAATGATGTTCCCCACATGTA
TACTGTGCATTACACCACACAGTGAGCTAATATTCCACTCAATGTACAGAAAAACACTCT
CAACACTCCCAGTGTAATCATCTTGTAAGTACAAGCTGATAACACGGACCACAGAGATCA
GTCTCTGTTGGATAACCTACACGCTCAAATAAGAAGTGGTAGAGCGCCAGCAGATAAACC
ATGAATCCGTTTCCTCCCTCTCTTCCGGACTATAGTCCCCTGTAGCCGGTGACTTCCCTG
TCTCCCCGAACTCTCTGCAGCACCGACTGGTGGTGCAGAAGCACTGCTGATTAGCATGCA
GTAATGATGGTGAGCTGGGCTCCATTGTTCTAACACCTCCCCTCTCCTCCGCACCAATCT
GTCACCATTCAGTGGGCTAGAGCTGCCTCAAATGCTTCTCTCCACAAATGAGATGGATAA
TTAGTTGCCCCTCACGAATGCTGCACTCTTCTCACCCCTGATTGCTTTCACCTTCTTGCT
CCTGGCAATTTTGACACCTTGTAATCAGCCTGCTACTTCTCCGTCTCAATCCATATCCCT
CTCCTTTTTTTTTTGCCTCTCTTTTTTTTTTTTATAGCTCTTAAATCTTGTTCAAATCTA
CCAGCT
>NODE_347_length_563_cov_16.664299
GTCGACTCGCTCATCCCCGTAGATACGATGCAATCAAAAAAAAAGGCAGCAACACGGGAG
GCGAGGGGGGAGGAAAAAATCAACGCATCAAAAAACAAACTTTAAACAATGACCCTACTT
CTCTGCTGCAACTTTTTCCCCTTACACCTCGCATTTTTTCTTCTGTCACGAGTATAAGGG
GCAAGAGCGATGCATCCCTTTTTTCCTCTTCCAAGGATAATGATTTACAAAATGCCTCTC
ATCAAAGAATTCATTAACAACGAACGTTAATTAAAAAATAAATGAGTAAACATCAATATC
AAATCTCAGCACTGTGGAAGGGAATACATTATGCAGAGTAATGATGTTTGAGAGGGGCTT
CAGCACCTCTGTGGGACTCTTTTAAACCCCTTACCTCTTAGGCAGTTGCTTATTTTGCAA
CCCTTTGTTGTTTAACAACAAAGAGAATGGGCTCTCATAATGTTATATTAATCAGCGGAT
TAATATTTCAATTTGATTTGCTTTATAGTTGAGGTGCTGTTGGCATTTCCATTTTCCCTC
CATATGTGCAGCGATGTTAAGTGGTATCATTACCATTTTCTACCTGGGGGTTCGGGGAGA
TAACAGGCACCAGTGATAGCTCTATTCTGTGGAGGGAGAGGGAGGTTTTTGGGGGGCGCT
CATGCATTTTTAAAGGTCCGTGTTTGGTGTGCCTTCACATCCATTAT
>NODE_348_length_591_cov_10.810491
GATGCTTCAAACAAAGAGAAGATGAGAGAAACAGGAGGTTCTGGTTTGGCAGATGACAAA
CGGTGGTGTTTCTTTTTCCTGTGCTTGGGAGCCAGCATATGTTACCATGTTAATGAGGTG
TAATGGTGAGAATCCAGCATGCTGACATATGGTTCTCAGATGACTCCTTTAATGATATTC
ATTTGTGTCGTTGTTATTCAGTGAGTTGTTTACCTCGTGTTAGGTCAACGTGTCACTGGC
TTGTGATTATGTCACATCATCTGTCTCAATTATCAAATATGAAATGAAATGCAGCATCCC
AGAGTAGGACTGAAGACTCTAATCAGAGAGCCGGGTGATCGGAATAAGGAACACGAGCGG
AGGCAAAGACGTGACGTCACCTCAGCATGGATAATATTCTGCTTCTTTATTCACGTTATT
CCCTTTCCTCCAGAGGACTTTTGCCGTTAAAAAGTTAGGCAACACAAAAATAGACTCGTG
GATTGTGATGCCCATTATGACAATATAATGTGTTGTTGATCCTGTCTGCACATATAGGGG
GGACAGCGCACTTAATTAGGGCCTTGACAAGCCTACTCTCCTAAAGTGATGAGATTAATC
ATAATTGGTGTCACTGTGAATTAGAGCCCGCTTGGATGACCGCCCCACTGGCAGGTCGGA
CCGCGGTGGAGACCCTTGGACACTGCTGCTAGCCGCAGCTTAGCCCTCTCTCTCTCTctc
tctctctctctctct
>NODE_349_length_532_cov_5.174812
AGGTGAGACACCGAGTAGTTTACACTAATCTGAAACAGGTACAGTTGTTTACGGTGACAC
ACATTTTTTTTCGTTACACGGTAAGAAAACAGAAGCTATGCTACACCCCTTAACTAAATA
TTGTGAAAAATCACACGTAGCGACGAGAACATTACAAATTATTAACCCACAAAAGCAGTT
TATATAATATAATAGTTATATTGTCAACAATACAACAGCAATGCCAAGGGTTCATATGTG
CTACCTTTGTGTGTGTGTTTGGGCGCATGTGTGCGTGTGCGCACATTCACTTACACTTGT
GTGTGTATGTGTGTGTGACTCCATGTGTGTGATTCATTCCAGGGCAGTTTTAGTCCTTAT
AAAATATTCATTTTGGTTGTGCAGGGCCCTGTAATTGCCATCTCTCACCCTGAATTATTT
ATACCTCGCACAGACTGACAAAGCTTTGCCATACGGCCCCAGATGAATCAGAAAGCAGCC
ATCTCTGCTGCCAACAGCACTGGGCTTTCACACAAATATGGCAGCCACGTCTCTCTGCCT
GGCCTCTCTTAATTTGACATTTTCTTTTTCCCCCTGCCTTTGTCCTAGGTGCACAGAAAG
GTTACCTGTTAGCTTTAAGCACCGACCtgctctctgtctttcagtctctatccccccccc
cactacctacatgaca
>NODE_350_length_348_cov_1.422414
AACGTTTGACTGGTAGTGCATGTCTGACCTTCCCCACTTTCACCATCTTGGGCATAACAT
ACACTGATGTTTTAACATTCTGTACAGTACGTTGACATATGCTCATAAGGTTTATCAGAC
TCAATACTATTTTCATGTCAGTGCCAACATAGTGCATAATGAACCTGTTAGGGGTGAGCC
GGCTGATGTTCACTCTAACAACAACCTTCTAGAGACACAGAGCACAACAATCTCCACACT
ACGAAACACTACACTTCAGCATCATTGCTATAGTTTGGGTGGTTACATGTGAAAAGATTG
TCGATTTCTTTCCCCATTCGCGCCTTCCTGCTTTCACCTTATCTTACCTCCACCCTCACT
GCCCTCCACCTTCATGTGCAAGGCACAGCACCATCTAAGATGTCGGTAGGTCCCGCTTCC
TTGTATTAGCAGGCCcagggggtaggtaagccacttaacctgtcatctcagattgtgtgc
acaacagcagat
>NODE_351_length_350_cov_9.731428
CACACACACACTGCTCTTGACTGGCAGGGAACAGAGAGAAGGGAGAGAGGAGGAGATCTA
GGGGAAGGAAAAGGGGTGGTGGATAGGGATGAAAACATGGGGAAGAGAGGGAGGGAAAGA
GAGGGAGGGGCGGGATAAGGGAATTCCCTTAGCAGTTGTTATTGATTCCGGTGTTTACGG
GCGAATAGTTTAGTGCCGTTTACAAAACAGAACAGATGCAGCCAGTGAGCAAAAAGGTAA
ACAATTGCTGTGTGGCGGGCTGCCAAATCCCCAGTCTGATGTATTAAACTCACGGTGAAG
AGCATTTCCCCTTTGGCTGCACTTATTGCCACTTCATTTCCTCTTCGCTCACATACACAC
TCTCTCCTTCTTGCCATCTCCCCCCTTCTCTGTGTCTCTCTCTTTCTCTCTTGTTCCCTC
GTTTGTCTGAAGTGAAAAAAAAGGACAAGGGTGTAGGGCGCTTTTTGCCGTCTGGCTATT
TTCTGTCCTtctct
>NODE_352_length_891_cov_7.361392
AATGCTGAAAGCCCATTTTGGTTATACTGTACCTGGCCTGGTCTAAGCCTCTTAACCGCC
CTGTTAATTATGTATGTGCAGAAAGAGCGAGCTTCAAAGTAAAATTACCATATGTCAGAT
GTTTAATTTCTCACTACTTGCGCAGAATTTCTGCTAATGCAGAATGTAAAATGAAAGAGT
ACACCGCAGGCCCAAGTGTAAAGCATCAACAGAGCTAACCGAATGATAAAACATGAAGAT
TTACAATATATTAATTGCAAGACAGCGCATATCAAAGTGGCCGTTAACTACCTGAGGTCA
ATGTCATACTGTCTAATTAACCGGGCAGCGGCTGTGTGGTCCTACATGGCTGTGGAAGGT
GGAGAGAGCAGCCGATCTCACACCCCCCCACCACCCTTTACCCACCTTTTACTTCCTCCC
ATTCAGAGGCACGCACGCACTCGCTGTCTGAGTTCTTGCATAGAACACTCTGAGACATTC
CATTTGCATGCCCGCCCCATCAAGCTGGATGCACTCAGACTGGTAATAAAAGGCATTGAC
CCCCTTAACCTTTATGAATTACAATTTGTGCCTGCAGCACGTCCTGTCAGAGGCCTCAGA
AAAGCAGGCACCTCAGCCGGGGTGTGTGCGTGTTGTTTTGCAGTTGTTAAGGAGAGGGGA
AAAGGTTTTTACAGCTCCTCGTCGGAGCTCCTGACAAGCAGGGAGGAGGCGGTCTGACAG
CAGAAGCAGGGTAGGGAGGGACTGCAGCGCTGCTGATGGCTCCATGCTAATCTCTATCCC
TGGATGCTGCACGAAACTACTGAAGCTCCTTTCTTTGTCAGGACCAGGGATACACAGTCT
GTAGGGCTACAGTTCATTTGAGTTCTACCTCTGATCTCTTCCTCCTCCATAGCGAAGTAA
AGCTTTCAAAATCTGTTTGTGTGGACCAGAAAATTAGGTCTACGTGCAAGATAAGAACAC
TTGTTGATTAGTttaagaaatataactgacacagactgacttacaggagataaggtctgc
agaacatatatatat
>NODE_353_length_560_cov_10.941072
AGTGAGACAAGCGCCACGTGTGAGCTAAGGAGTCAGATGGCACAAGAAAGAGGACGTCCG
TAAAGTGAGCATTCTCTTTTTCAACTAAATACATCTTCAAAAGGAAAAGCCCCACAATGT
CTTGCTGAAGCCACCTGCACACAGAGGGCAGGCTGCCACTGTTTCAATGGGCGCTGCATG
CACACCCCAGCGGGCTTCCAGATAGCGGCTAAAGAGCTTATTTCCCAAATCTCTTTATCC
TTTCTAGAACTGTGAGACGTTGACAGAAAGTCAGTTAACTCTAGCCAGTGGCAGCTGCAT
GGGTTTTGCATAATTAATTATTTATACGGAGCCAGACATAGTAATTACCATCCAGATGAA
TATGATATTCTAATCAGGCAGGCTTTAATTTTAATTGCCCTCCAGCATCTAACTGTCAGT
GCTGGCCTGGCTTGATAAAGTGGAGAGTCTCTAAACACCATTAGACATCTGCTCTGAGAG
CATTGCCTCCACTACCCACCAGCCCCACCATCCGCCATAAAAATCAATACAGGACCTGGG
TGTGTGCGTGTGATCTTGCTCATTTTTCTATGGAAAGCCATTTTTCGTCAATGACAAAAC
CAGAGCAGGGCTTCAAGCTATGGAGTCCCCCCCCGCCTCCAATGATTGATGAGGCCTCTA
GGATTTTGTGTTTCCTTTTCTTTCTTTTCTTTTTTATTatctat
>NODE_354_length_624_cov_10.907051
AAACTGAGACAAGAAGGGGCCCATGGGAAATGTAGGCATGTTATGCTGCACAGGGGAGGA
GGCCAGTCGGGGGCTGGAGGGCTCAGACTTGATCCTAGTGTATGAAAAACTGGCTTTGCT
GCCTGGGTGGGCCTCTCCCTTCTGAACAGACAGCATGGGCTTCTTCTCAGCCTTGTCAGC
CTCTCCGTCTGTGCTGGTCTCCTTGTTGAGGGCCCCTTTGGGACTTCCCAGCAGAGCATC
CTTCCTGTTGGCCAGCTCAGCGCGGGCCTGCTGCTGCTGCTGCTGGAGGCTTTCCTCAGG
ACCCCTGGGGGAATGCTCGGTGCCGTCGCCTTCCCTGTGAAGTTTGCTGCCGTGCCCATG
TAAGTCCTGATGCTGTAAGAGTTCCCTGTGGCTCTGGAAGCTGATATGGCAGTGATTGCA
TCTGAAGGCCGCCTGTGACAGGTGAGACATGATGTGATGCTGGAATGTAATAAGAGAATC
TGCCGTGTAGTTACAGATTGTGCATTTCAAGCTGGTGCCAGGAGGGAGGCTCTCTTCCAT
TTTGACACCTGTGAAGGAGATAAAAGGGAGAAATGCTCAGAATCTCGCCTCCCACTTCTC
CTTTAGAGTTAACTGTAGAAACCATCAAACGCTCATGCATTATGCCAAGCTTATTCCCAT
CCACTAGATTTTTTTTTTGCTCAAGGATAAACTGTCAACTATGCTAGCTGACAGCAGGAT
ATGTATATTTCTCAAAAGAAATGACAGTCATTTTTCCaaacgtgtcta
>NODE_355_length_658_cov_7.306991
TGGCAGGAGCCCGGCAGCCCGTGCGGGTGGTGCGGCGAGTGCACGGCGTAGGGGAATAAA
GGTGGGTTGTTCTCGTTCCCTTTGTCGTTGGCCTCCCTTAAAATCAAGGAATCCACGAGA
AAAGACCTCGGCATGGTTGCAAACTTGTTGCTCGGCGCGGTTCAAGTCGAAGCCGGTGCG
TACTGCGGCTGTGTTCAGTGTGTGTGCTCTCCTCGGGACGGTGGACAGCGAAGTGGTGCT
GAAGGCGCACAGCCGCTCCTTAAATAGGCGCCGTGGACTCGGTTCGGCCATGTGACGGTT
ACGCTGTAAGCGGCCAAGAGCTCTCAATAGGGTTTTGTGCCTTTCTCTCGGCATTCCCAC
TGCACGCTTCCCCATTATTTCACTTGTTAACTAAATGAACTGCATAATGTAGTCTATTCT
TGTCAGCCCCACCCACGCCGCAAGAGGCGGCACTGCCCATTCTCCCTTTTATCATCACTC
TCATTTTATCATAGAGAAGAGCTTAAATTTGCGAGAGAAAACGTTTCTGTCACATTTGGA
AAGGCTAGTGCGTATTCAAGTTCTGTCTTAGACACGAAGCAGTCTTTGACTTAAACTGTA
TCCAGGACGATGCCATTTATTCCGTTTAAAGAGCAGCAGGTAAAATTACACAATCATTCC
CCTTCGTTTGTTTTCCCATCACAGGCCCATGATGCCTCCAGTCGGTGACATCCTGACAGG
ATAAATCCAGCACAAACGCTTTGCTCCATTTCTCTGCATTGCCAACCCAATCAGTCCTGT
ATCATTCTCTGaattaattatt
>NODE_356_length_315_cov_1.755556
CTGGAAGGCTTACCAGAAGAATGTTAAGAGAAGGGAGACTGTCAACTTTACTGTCACATA
CAGTTTGGTAAATATAAGGTGTCCAAGGACACGTCACCATATTCTAGATGAGTTTTGGCA
TTACTGCACATTGAAATGTAGTGTTTAAATAAGTGCTAAATAATTTTGATGATTAGTACT
GATGTTCATGACCTTCTCCATTGTAAATTTGTGCTTGGATGACCAGCCTAAATCTTCTCT
TAACAGACAAGCCTGCCATAGCGCCTCCTGTGTTTGTTTTCCAAAAAGATAAAGCACAGA
AGGTAAGTTTCTGTATGTTATTGAAGTGTTCATCAATTCTAAAACTAGATTTTTGGTTTT
TGTACCTGAACTGAATTGCTGAAAAGCATGCAACCTAGAAAAGTGGCTGGCCTCAAATGT
TACACCAcattgcttgttttaatacaaatttaaattttt
>NODE_357_length_544_cov_13.143382
CACACGCCCACAATTATCTCTTAAACAGGTTGTTGTAACATTATCATGTACCTACATGAG
GCAGCAGATAGTTTGGTGTCCCTAAAACATCTCGCAGGGAGAAAACTGCCAGTGTGGGTT
AAAAGCGCCGTCCTCGGGGAGCTGTGTTTGCGCTCAAGAACAATTTATTGCCGATGGACA
TATGGCCAATATTTTGCCACACGTCATAGCAAGGGGAAAACAAACACAATGCAATGTTAG
CGAGTCAGCAAGAGCAGAGCCACTTGGCCAGCTATGCAAACGCTCTTGGACAATATGAGA
AGAGGAGCACTTGCTTTCTGGGTATATAAACCACATCAGGCTTATCTCTGCACGCACTCC
TGACTCCCATTTGGAGATATTTCATTAACTCTGCGCGCTGTCTTAACGCTGGCAACACAT
TCAGCCCCCCTCCAAGTCTAGGTAAGCGCACTGGATGCTCCAGGCACTTTGCATACAGCA
TTTTATTCATTCGTTTGTTTATTTGTTGGTTTTTTACAGCTTACATTGTGTATTTTCTGC
CTGTTTTGTGCGCATGGACGCGCATCTGAGTCCTTCAGTGTAGAATAACCCTATTTTGAC
TCCTTTTTTTAATTCAGTTTTGAAAGAAAGTGTACTTATTCAGATTGCAGGCCTGTgtgg
ttttcacctagtgatcattccactctca
>NODE_358_length_730_cov_8.815068
TATCTTGTATTTAGGCCTTCAGGGGCAGTAATCTGTTGTCTGATCTGCCTGGTACATTTC
TTGAGACATTTGCAGAAGATCATGAAATTGCATGAGTAGTACAATACAAATCTGCTTCTT
CTTTTTTTTATTAATTTCTTTGCAGCAGATTACAAGATTTGCGGAGATTTGATCTGACCC
TCTAGCACTGTTGTAGGTGGCCTTGACATTAAAGGCAAAATGAGAACTTTAAATAACCAT
TCCCACCAGGATCAGCTTTCTCTTTTTTTTCCACAGCAAGTGCTTTTGGAGTAGATGTAA
TGCTCATATAGGCTGACACAAGAGAGAAAAAAACAGGAATACAAGGGTCCCTCAGTTAAT
GTATCATCATCTGAGTGGGTTTGGATTGGAGTTATTAGAGTATTTCACTTCATTGCATGA
CCTCCTGTTCCTCCTCAGATCATGAATCCTATTCATTACCCAGTCCTTCTGGAGTGCCCG
CCTTTATAATATTACTCAATTTATATTCTGAAGCGGGCTCCTGGGAGAGCGATCAGCGCT
CCGAAACAGCGACCCCCCTATAACCCAATCACAATATTTAAAGGGCAGCAAAGAGCTTTT
TAATGCGCGTCGTAGATAACCATTTAAAGTGGATTGCTTTGGTTTAATATGACCTTAACA
GGCTGGCAGTCACATGTGAAGAATGAATAAGCTAATAGGAGAGACGACAGGGAGAAAGAA
TGAAATCAAAAAGCAGAATATGAGAGATTTGTTTCAATGCTTGCTGGCCTCTTGACGGCT
GCTGAGAGGAGCATGATAGAGAATCACAAGCGTGTGAATGAAACAGGACAGGCGATGAAT
GAAGCTACtgctcgcatttctcttttccctttcc
>NODE_359_length_538_cov_7.773234
TGACTATTTGTCTATTGATCCGAGCGGGACGGCCGCACTCAAATACAGTATGTGACATCC
GGTGGCCACGGGAACAAGTACACACACGCAAACACTAGTAGGCCTTGCTGATTAACATCT
ACTCCCACACTCTCCCACGATCTCAATAATAACTGTAGGAAGAGCAGAGTACCTTAACAG
TGAGGACTGATAAGGAGGAGGAAAAGGGGGAGAAAATATAAAAGGTATATGGTTTAAATG
AAAGAGAGATCAGAGGAGCAGAGTGGGAGAGAGGAGCATTTTTTGCCATTTCACCCAGTT
TAATAGGAGGACAGTTAATGGGCCTTTTTTATCGGGCACAGGCATCAATCAAGAGGTGTC
AGGCGGCCGCTGAATCTGGGCTGTGGTCCTCTTCACAGATGACTGATTAGCAAGCCAAAA
TCACCAGATCCATCTTCCGACGGTCACTTTTATTACAGTCATTTTTAAAGTGACAGCAAC
CTGCCTTGTCTCACAACACTGGCCACCGCATATATATTCTCCCCCTCTCTCTTTCTCCCT
CTCTACATCCGTCTTCCTCTCTCCTTCTGTCGCTGAGTATTTGGTCAGTCACTCTCCTGT
TGTTCCTTCAAACCTGCGCCCCCCCCTCCACCTTCTCCGTTTCTCCTTCTTTTAActact
tttatctgactttcccctccgt
>NODE_360_length_853_cov_12.055099
CTTTTTGGCAGGCGACCACTTTTTGGCAATGACACCCCACACATAAAGGAAATAAACTCT
TTTTAAACAAAAGTCAAACAATTGACAATGTAGTTGCAATAAAGGCACTTAATTGTCAAT
GCAGCGTGGTTTACGTCGACAAGCTGACATGCTAAACCAAAAAGGTGTGTTTTTCTCCTT
CAGGTGAAGCTAAAGCTTTCCGCTGCTCGTTACGTTTCAGTCGCACACCTGTTAAAAGGT
GAGCTAACGCCGGAGAGCTGATGTAGCGTTAGCTAGCATGAAGCACGGCTGCAGAGAGCA
CACCATGTTGATTTAAATGTCAAACACTCTTCTTCTACAGGTACACACTACGCCACAAAC
ACTCTGGCTACACAAGAAACCGTACAACGAAGGAAGGGGTCAGAAAGGTCCGTACCTTTT
TCTCATGTAGATCCACAATTTGCCACACCAAGAGAATTATTTCCCTCTCATCCGAACCCA
GTTTACCCCCATTTGCACCAGCTGTTGCCCCAAAGAACACCACCAGAGTATCACTGTGCG
AAGCCATCAGGGACCACAAGGGTAAAAACTACAATTAAAGCAAAGATTAAAATAAAAATA
ACACGAGGGTTCACCTTTTTCCAAGTGATAAGAAGAGCGAACAAAAGGGCTGGAAACTCA
ATTGAGATAAACGGAGAGAGAAAAAAGGGGGAGAGATTATTTTCAGAGGAGCCACGGAAG
AGTTTGCGGTCAGAGACTCTACCTGTTGCTGTACTTGAGTGTGTTCTATCCAGAGATACT
GGTTTAACTGGTAAAGAAGGGTGGAAATCCGTGTGTCTTTCACACGAACTCCATAACAAG
CCCCGGAGTTTTTTTTCCTGCTCTCCTTTCTCTTTTTTTTCCCGAGTTACCTGTGTGGCT
CGGCCTCTGCGAGAGAGGAGTCAGAGcggcggcgtctattggctggtttgtaaaggtgag
ggcgggactatgaggtgagtgctgtaatctgattggt
>NODE_362_length_590_cov_7.967797
TGGGAGCCAAAATTTGGGCGACAGTCTGGTCTGGACGGCCAGAATCTAAAACTCTTTGAA
ACAGCACACCGTATGTTTTTACATAATTCTCAGATATTAATCTCTTTTTTCGTGTTTTTG
GTTTCGCCATTTACATAACTGTGGTTAATCACACTGACAACACATAGTTTTTGTTTGCAA
ACTCAGGACTGTCCATCCAGGTGACTTGGGAACATGTCTCAGTTCTCATTTCAAGAGGAG
TTCATCCACCTTTGTTGTTTTTAAATGGCTGCCACTTTTCCACTCCACTGTTTTGCCGGA
GAGCTCGTTCATTTGGGCAGCTCCTCTAGAGAATCAGTGAGAGGGTCCATTGGTGCAGCC
GCGCCGATGTCGGGCTGTTTCAAACGCTTTATTGTGTTTTTCAAGGCTTGCCTCTTGTTG
CAGAACCAGACGCGCACCACCTCCCTGTCATAGTTCAGTTTCTCGGCTATTTCCGTCATT
TCCTGTCCGGAGGGGTGTGTGTTCTTCTCAAAGTGGCTGTTGAGGATCTCGAGCGCCTGC
GGGGTGAAAGAGGTCCTCCGCTTGCGTTTTTTCGAAGGCTCGCTGCCGATAAACTCAGTC
AGGTTCTGCATGCCGGATCGGTGGCGGGCTTCAGCCTCGGCCATCCAGCGCTCCAGAACG
GGCTTAATCTTCTGGGCGCTTTTAGGGGTGATGTCCAACTTCTCAAACCTGGCAGGATAT
AAAAGGCCAGGGTT
>NODE_363_length_395_cov_6.888608
CAAGATTACATTTGAATACATTTATCATTCTGAACCATTATACGCAAGAATTTATTGAAA
TGGACAAAACAAACCAATCACAAAGTCAAATATTTCCAAGACTGATTTCTTAAAATAGGT
TTTCGACTAGCCAGTCCCCTGAGGGACATCAACTAGACATCATGACACAAACAGACACTG
GGATTTATATCAACACAGATCTGCTTCGGCACTAAAGGTAAAGGTAACACTAACTTTTCG
GTCTTTGTCTCCGAACTCAATGCCCAGTGAGTCCATGGCTCGAAGAATGGCTGCCAAGCT
CTGGATGGTGTTGCTGTAGACCACAGGCTTATACTGCTTCACATCATCCCCAGAAAAGCC
ATCTTCATGGATAATCCTGCATGCGTACAGAGACATTATCAGAGAAACACAAGCCTGGAC
TAAACAGAAAAAGTCGCACACGTCCATATGGTCCTAAATAACTGTCTTTTCACAATAAAA
GCTCCACATGCTCTGGATTTTTCTCTCTCTCTCTGTGTGTGTGTGTGTGTGTGTGTGTg
>NODE_364_length_484_cov_17.758265
GCTCCTCTGATTGATAGATGATTTCTACATGTATGGCACATATTTATAATTTCATATGAA
CGTGCATCCAATTATAAAATCCCTAATATATTTCTCCATTTTTGTGTGATCAGGATGTTT
ACATAAACCTTCAACTCCAATCTTGCCCCCAACTCACAGTAGATCTTATTTCTTAAGAAG
ACAGCATTTTTCTTCTTCATTATACAGGCACACCTTGCGTGATAAATAGTAATATTTACT
GTTCTCATGCAAATCTTGACTAAACATTGTTCATTTTCCTTGTTCCAGTAATGAATCAAA
CGGACACCCTGTACCAGGGAATACATCTCTTTTATCCTCGCTTATGAATAAGGTAAGATC
CATCCATCAAACGCCTTTCATCCCAAGACAAATTAGCGGGACACAGAGGGGCCTGTTTGT
TTTTTAATGTTTCACCGCTAATAAGATGAGTTTGTATCATTTAAATTTTCCAGCCATTTT
TCATACAGTGTAATTTTCACTGCACCTCTCACAAATTAATATAATGACGCAGTAGCCGGG
TGCCATGCCAGATATATAGAGATGTTTGGTTTTTGATGAGCTGTTTTGAACTCGCCGTCC
ATTTTTTCTCCTCCTTTATACTTTTTTt
>NODE_365_length_324_cov_11.024692
GTACCACCCGGTGCATGCTGTTGTACTCCTGATGCACTCAATGCATGGAGAATAATAATC
TGTCTCAAGTCTGTGTTGACCTGTGTCTTTGGAGACAAAAACAAGAAAGCAACAGGTGTA
GTATTACCAGTGAGGAACACCAAAACATTTTGTCATGGATTTAGTGCTGCAGTGTACTCA
GAACGTTCTCTGTTTTTCAACTGAAGGTTATGAAAAGCCTTGGAGCCTTAACAGCATGTC
TGGCATGAGCGGGGATGCCTCTGGAGTGTCCTCAGTGTCCGCCCTGCCCTGCAGCCCACC
CTGTCTAATGCAGCACTCACATTCTCCCATCCCATCCATTATGTAGCATGGTTGAGTAGC
AGACACAATGCCATTGGAAGGCCAGTCCACACTCCTCCTTCTTATCTTTCCTGTCAGATT
TTGCTTTGACACTTGCCTTCGCTCCTGCATTTTTTTTCTTCATTTTta
>NODE_368_length_498_cov_17.062248
TCAGGCCAGACGGGACGGTGAGGTCCTCTTTTTTTTTTTTACATTTTAGTCAGATGACAT
CACCACGTTGAGGCGCACACTCGTCTCAGCATGACTGATGTCCTCGCTATTTACAGCAAA
GTCCCAAAACACTTCAAAGGCATCCTCAAAAACATGCTTGTCCTCTTCGACATAACTGAT
TACAGCCAGCCTTGATTGTGTGTGAGGGGCATTTAGTCAGGTAAGCATCAGTGAGTAACT
ATATTAAGCCAATACATCTTGTATTGTAAAAACTACACTCAGTAATGTCGTGTTCCTAAG
TCCTTTAACATGCTTTATTAGGCAGCCTCGAGGTGACCATTATCTATCAGCCTGCTCTGC
ATAGCTCTTAACTAGGACAATGTGGATCTCTTGTAATGCGCCATATGAAAAAAATCCCTC
CCTTAATCTATTTTTCTCCAGATAGACAAACCTTGATGCTGATTAATGGTAGTTAAACTC
ACAAGCACTCCGTCAATGAGATTGCAAATAGATGGTAATGTATTAGAGTCATTAAATACG
CATCATTCTTTTGGCATGAAATATGTTGACCCCAACCTGATTATATACATAATTAAAACT
GCTCAACAGTTtctgagcacggagctgcagagcagagagaga
>NODE_369_length_688_cov_11.797965
TGTAAATTAATTGTGGTATTCATTAACTTAAACAATAAAACCCAACACTACCAGGGAAGT
GCACATACTCCTCTATTTGGCCACATTAACACTGACACACTTAAAGATACCAATATCTGG
TTCTTAGAAAGAACAGATGGACACATAAGTGCGAGGGACTCTGGGCTTGCCAGTAGAAAG
GTGGAATGAAAAGGGGAGGAGGAGGGGAGGAGTAATTGCACAGTCCTTTGCTGAATTGTT
CTGTGGATGCAAATTTAAATCCCTCCTATTATTTTAATAATCTGCCTTTTACTGCTTGTG
CTCGGATCATTTGTTTGCAAACCAGGTTATTTGGAGAGGGAGGCTCGGGGGTAATTTCAT
GCTTTGGAGCATTTATATCTATAACTTAATGAGGAGAGGGCCTGTTGTTTCCTGGTAATA
CACTGCTAGAGGGGAGCAAACTTTTTATTCTCCGTTTAGGGTACTGTTAGAGGGCAATAA
CGTGGGATTACTCTGATGGAATTAAGGAGCAAACTGAGGAGAGACCTAATGCAGCTTCTG
GTGATGGACCAAACTTAATACTGATGTTTTATTTAGGGTTTTTTAGGTTCATGGGATGTA
CCATAGGAGATGGGCTATCCCATTTGCCCATCACAATAAGCTTACACAGATTTCTTCAGA
TTTAAGCATCCTGCTGCCCCGCATGCAGCCTGCTAAGTGTCCTCAGTTTGTCTTTACCCT
TATGTACGTTCTCTTTTCTTTCCCAGTGTTCTAAACTTCTGAAAATGTTCATGCAACATG
TTGTCCGCACAGCGCTTTAtaaaattgagacgtgtctcctgctcattgtcac
>NODE_370_length_516_cov_9.515504
TCTGTGGGTGTACGTTCTTGGTGGCCTTGCCTGTGTGCTGCATTTCTGCCTGTTTACCCG
TTAGAGGGGTTAGTTCCCTGATCCGTGAGAACTCTGTAAGTGTCTGCCTGGTTGATTAAC
TCCACATCGCAGCACAACGTCTTACCCCTCACTGCATAAATGGGCTTTAATTGAGGGAGC
TGGCTCCTTAGCAGGGAACCTCTTTCACTCTGTGTCGATTAAAACGTCATTTTACAGCCA
AAAAAGAAACACGTTCCCAATCACTGCCCTTGAATTATTGTTCTGTAGCTCGAGGCTTGT
ATTTTAAAGTCACTGAATAATTGCAATCAGATTATTCTAATCAAGTGCTGGAACAGTAAT
TACAGGTTGCAGTCATTTAAGCTGCCCTGGAAGTCCCATACACACTGCTGGTGCGCATAT
TAAAAGTTTATGTCGCAGGAGATAAATTTAATGAAGAGGATTGTAATCTTTCAGCTACTT
TTAGATAGGTTTCACTCGTGTTTGAGGACCTCAGTCTCAGCATTCGGAATAGCTACGCCA
GAGCCATTTATGGTAGATATTTTTCGTACCCTGCGCCATTCTCCTTCGGCCCCCTCAGTC
CTCTCAGTCAACCAAGCCCAGGCAATGGTACCAAACAGTTCTCCCAATAGGACTAGAcgc
>NODE_371_length_629_cov_7.891892
GCATTAGCAGAGTTTGTCTCCCTGTTGATGGCAATAGGAGAGGACAAGCTCTTCCAGGGC
CGGAGCTTTTAGCCTCTTTTATGTGTCCTTTCGCATTGGTGTCAGTCTGTCAATAATTCA
CAAGGCCAGCAGGGTGGCATTTGGGTGAAATAAAAGCCCTGAAATTCGAGATTAGAATGT
GATGACGGGCTTTGTTCCATGCCGGTGTCAGAGTGCTCATACGCTCAAAGGAGGGGAAGA
TGAATGTTTTTTCCCCGCTTTCCTTTATCACTGAGGGCTGAATTGTGCATCTTTTGCGAG
TGTGTTTGTGCGTGGCAGGCGAGAAAACCCAGACTGTCTGCTGAGCTGTATCTGCGTCTC
CAGCAGGGCAGCTGATTTGGTTTGTGAAGTATGTTAATAATCAAATGATCAACAAATAAC
AGATGTATTAGTTCATGCAGCTTGAAATGTCAAGGAGGCTAAAAGCGGAAATCTAATACA
GAAAGCCCAGTTGCATTGTATTATTTTCTGTGACAAACCCTCCGGTCCAAATTACGTAGA
GCCTCCTACAGTGAGTAATCTTTACAGAAAACGGCGCCAATATTTTGTAATTAAGCTGCA
GTAAGACAACGAGCGCTGCCACAGATGGAAGTTGCAGAACTCGTATCACTTTTGTTTTTT
GTTTTTTTCTCTCAGTGTGGAGGTGGATGGGGgaagttaaaaaaaaatgccccgtgattg
aaaaggaaagtaataaatgaatacttgacttattgaattactcactcggtctc
>NODE_372_length_431_cov_1.329466
CTGTATCACACAATGTGCTACAGTTGATCAAAGAAACTAAGTAAAAAGTGCCATGCTTAA
GCCAGGATACAATTAGTGAGGATTTCAGTTAGCACACAAAGCCATGCTAAAGGATGCAAA
GTGAAATGGGCTTGAAAATCAAATTCAATGCCTTTTTCGCTCCAATTTCACAGTTGCCAA
GGAAGGCTAAGACAGCGGGGACCCACGGTACACTTGTCACAATAACACTGCATAACACAG
AAAGGAAACTTAAGCAACCAATGACCAGAGTCAGATACGACATACACAAGGCCTGCTCCT
CTCATACCAGGTCAGCACTTAAATCAAATGAGGAAAAAAATATGCAAACACTCGGTGCCT
TTAATGTGAAGGGTTTCCATGCAGGGAGGGCACATGTGTGTAAAACAAAACAAAAATTAA
AAAAAAAAATAAAAGAAAAAATAAAAAAGGTCATCCTTAGCAGGACGGGCAAAAATGGAG
TCACAATGGATAGTAGAGCTTACCAGCAGTGGCAGGGTTGAtgcagtcaaacagggtccc
tttcctttaattatttacttccctatccgacattg
>NODE_373_length_448_cov_7.196429
AAAAAAAAAAAAGAAGAAGGAGAAAAAATAAAAAAATGCAACAAGCCACCACAATAGTCT
GCTGTGAAAGCAGCAAAGACCCCCACTGTTTGAGTAATATGGGAAACATAAAGCACACAC
AGAGAGAGAAAAAGGGTCTTAGTGGGAGAGTGGGGAGCTTTGGTTGGAGAAATGACCTAC
CCTTCCCTGTCAGCACTAGTGGATGGGGCGGGGGCAGGGACAGTGACCGTACCCACATTA
TCCAGCCTGATCTGAATGGTGGTACCTAAGGGGCTCCTCAGGTACCTTCTCTCGATGTTG
CGCTCCAGATCGGCCAGACGTGTCACTGCAATGTCCAGCGGGTTGTCCGGGTGACGCATC
ACCCCGCCCTTCTCCCCCCGCTCCTCTGGATGCTCCTTGGAGTCCTTGTCTCCCGCGTTG
GCTGACGCCGGCGTCGATTTGGTGAGGGGCTTGTGCTCGTAATACACCAGGTCCTCCCGC
TCTGACTGGGGGTCCGGATACGTCCAGCCCTggaagagggaattggctcttcagtcttat
ggcctcggattgcgtcactccacaagttgtaatcatcttttcacaaagaaaa
>NODE_374_length_736_cov_7.430707
AAAAGCTAAATAAAACATAGCACCGACTTGTCAAGCTAATATATCTCTCTACGCTCAAGT
CAGAACATATTTATCTTAAAACTTTAAAGAACAGCTGCATTTCATCAAACGGGAGCTTGG
CCTTAAAACAGCGCTCTTACCACTTCTTTACCACTCACAAATCTAAGAGAAGACAGCATA
TCTTTGATGCCAGACAACCCAAACGGCAAACATAATACTGTCTGCAAAGTGTGAATATTT
GTATCTTTTTTTTCCCTTCCTCTACTCTTTTTTTCCTGCCATGCCCTGCTGTCTGCCTGT
GTTGTTTTGAAGCGGTGAATAGATTTAAAAGATGCAGGATGACAAGACAAAGAGCTGGGG
AATAGCCCCTGGGCACTTGTGCTTTAAGTCATGCCATTTCCTTGCATGGCAGGCAGCCCT
AAATAAGTTACTTATAAGCATTTATTGATGCACAAGTGTGGCATCTGTTCCTAGGCTGCG
GTTCTGGATGTAATTAGCTCAGAACCTTACGCACTTCAATCAAGCGACACATTTAGAGAT
ACAATCCCCCCCCCAACACATACACACACACACACACACACCCTCCCCTTCAACGTTGCT
TCCTCATTCTCGTTTTCAATCTCTCTCGCTTGGGTGTTTTACTCATTCACACTGCGTGGA
ATCCTCCATGCACAGTAATTACTCCACGATAACCTCCATCATCATTATCGTTATCCTCTC
CAGTATTCAGCCGATGTACTGGGGATTGCTTAAACTGTAAAGCCAGTGAGGTGCTGCTCG
TGTGTGGGGCCCTCGTTTTGATGACATCACCAGAGATAAAGGGACACTAAACAATCAAAT
AGGCACATGAAATCAGTCGCTGGTTCAGGCGTGAgctatt
>NODE_375_length_469_cov_9.061833
CATGAACCAAAAATGATGCATAATGACTTTTTATTGATTATCTCTTATCTATCTTTTTTT
TTTTTTTTTTTTTGCTTCAGGTTTCCATTTTAACGCCGTCTTTGTGAAAATTCTCCACCT
CCTAGTTTACATCTCCTTTCCCCTTCTCTGCTCCCCAAATCTACAGGCAACGGGACGCTC
TTGTACATTAAATAAGAACTGTCACCCTGGGCAACTTGCAGCAATGAAGCATTTATTCTG
CCTCACATTTCCTGGCACTTAGAATTATTTCCTTCATGCCTGATAACCAAATTACAATAT
GGCAGGTCTCCCCGGAGCCACAGGATTGTTAGTGCCAGCTCACAACATACTTTCAACTGA
TGTGGCATTTCATGTACAGCTGCCAATCAAAGCCAGCAGAAGGCTGAGATGTAAATGAGG
GCGGGCCCGATGGTGTTCAATTACTGCTCTGAGCTCTGCATAATCCCCCTTCCCACTGAC
TGACTGACTGACAGCTCCACATTCCTCCTCATCCCCAGCTTTCTCCCCTAATTTCACTAC
CTAGGTTTCGCCTCATACTGGGATTTGGAATCAGACATTGGAGGGAATTtctgtcacttt
catttccatttag
>NODE_376_length_710_cov_6.549296
AGAGCATTATTCCTCTCTTTTGATGATGCAGACTCAATTCTAATCAGACTCCATGGGAAG
AAAAATGAAATATTATTAAGTATGATTATTCTAAGCAAGGCTCTGAGAAAACGTCTGTGT
TATAATCCAGGGATTTGAATAATCAGGTTGAAGATAATGGGCTGGGCTGGCCTGGGCGTA
AATAGAGAGCATCCACTCATCCTCCCAGTGCTGAACTTAATGAACTTTTAATTGATGCGG
TTTTGCAAGTCCTTTTGTCATGCAACAGAAACAAGCCTCTCTGCTGATGGGCCTGTTTTC
CCGACTGGCTTCAGATTGGTTTACAGCAGGCCCTAAGTACCATGTAGTTAGTTTCATGTG
TCATATAAAATCTGCCCAGGCACAACGACGCCTGCAACTAAAACCTTAAGTGCATCCACA
GGAATCACTCACCGGCTTTGCACTTCCGTCTTAAGGAAGGAGGAGAAATTCAATCACTGC
CGGCTTGACACACCGAAGATGAGGCACGTGTTCCTGCTTTTAGTTGTTTTGAAGAACACT
CTGGCAAGGCAAGCTGGGATTTCTGTATGTCTGAATAACATCCCTGATATGACCAGATCC
TGAGTCACTCAATATGTCAGGCCGTGTTTTTCCCAGCCCACGAATTGTGATGCATAGATA
GAGATATACCCCTGTGAGCCAGGTCATCTTTATTCAATGATTTGCTTATTTAAATCAAAT
GTGCCTGATCTGTATCTGACACAAATTCCCAATACAGTGCTGCATCAGCTTTGTaagggg
gagcatccttgcaaagcgcttggcccactttacttcccaacatcagtaaccacagctcag
ggactgtaacacag
>NODE_377_length_290_cov_11.131035
GTGAATGATAGAGAGGCAGAGAGAGGGAGGAGCAAAGAGTGAAAATAGAAACAAACCAAT
AATCTTCTACATTGCTTCCTAAACGAGAGCCACTCTGTCCCTAATGTAGACAAGTCATTT
TGTACAAGCCGTTAAAGCCCACTGGGCCAGGCGAGCATGCAGTGTAGGGCCGCCTGTTTC
AAAGATCTTTTGCAATCAGTTACACAATGGACCCCCTCATTTTATGCTGCTACATCATAA
AAGTGCTCCTTTTGTTACATTTCCATCCTTAAAAGGGTCTTAATCCCCATCCTTTCAGGC
CAGTCTATGGCAAATTCCTCAGGGACATCCCATTCGCTGCAAGGGCTGGAGTGACCCACT
CAGAAACCAGCATGCAGGGCTTTGAGCTTTTCTTCTGCTGCCACTCTCCAGAGAACATTA
AATCGTACTTTTCA
>NODE_378_length_483_cov_2.892339
CAAATTGCATAATTGTGAAGCAAAAAGACAAATACAAATCATTGTCAGCTCTAGATTGCT
GTGCATTAGGTAGATTCATAATTTGTTTGTTTTGTGATTGTCAACTTCATGTTGATTTTG
CTTAAAAATATGTCTTTCTTTGACAGGTTCATTCCAAAGAGTAAAGAGGCACAGACAGAT
TACATACATAAAGGAAATGTAAGTAACAGAATATCAATGAGCATTTCTTCTGCTTTCCTT
TAGCCGTGTATGTAAAATGCTGCTCCTCTACAAAGCAGCTTTAACCCAGATTATTCTTTG
GGAATTTTTTGAGTCCTTGAGACAAAAGAGTTCTCTTGCTCCAACCTCCATCTCAGCGGA
GAAGACAGGGTGGTACAGGAACGAGAGAATCAAAAGGCTGGAAATTCACGGCTGAGAATA
AATGCTCGCTCTTCCCTGAGGTGATTTGTCTTTGCGCTCCTCTTTCTACAGATGTTAGAC
CCCTTTTTAGTAAAGACCTGAGGTTCTTTGGTAGCACTTTGATATCCTGCTCGGATTCAA
TATGTGAAATAGAAGAGCCACTCCGTGACTTGGAGCACATCACAGTCTTTGAAGTCTGAT
CCAATTTTTGCTGCTCACCATTTGATg
>NODE_379_length_678_cov_7.374631
GAAGGAGAGGGAGCTGACTTGGGGGGCATCGTAATGCTGCATTGCCGGGGGATCAGGGCA
ACTCGGGGCACTGCCGGGGGATAGGACAGAGCTATCATGTCGCCCATCCTTCTGACAGGC
GCACCCGTTTGATGGAGGGGCTCTCGCGCTCGTCCAGGGCGGGCCGGGCCAGTCCCAGAG
GTGAGTGGAACTCATTCCTGTGCTCATCGCGGTCGCTGCCCTCATGGGAGCTGCTACAAC
TGCTCAGGCTATCAACAGGGGAGCGTCCCGAGTCCTGGCGGGACGAGGGGTTCTGGGGAG
GTGGTACCCCACCACCGTAGCCCCCCGGTGTGCTGCTGGTGCGATCTCTAGGAGGAGAAA
CAGGTTCGGACTTGATGTGCAGGCTTTGAGCAGAGGGCAGGGAGAGATTTGAACCCTGAC
ATAAGTGAGAGCTAGAGCAATTTCTGTTGGAAGGAGAGGAAACGCAAGAGGTTACAGAGT
TACAGAGCAAGAAACAAAGTGACTCGCATGCAAGTACGCATACACACACACTTGTGAGGT
GTCATTTGTGTTCAAGTGAAGATTGAAAACAGTAAAGGAGTCTTAGATATCTGAGTGTGG
CATCTCAAAAAAACCCAAAAACCGTATGTGTTACATCATGCATATGCCAACAACACCTCA
AAGTAAGTTCAGTGTGCTCACCCTAGCTGGCCGAGGGCTGAATGCTGCATGTTTTGAAGG
TGTTGCTGTTGCCACCCGCTCATTGAGCCGAGGTGTAGGGAGCTGCCACTGTTGAAGCCG
GACAGGGAGGACAGGTCTGcactattcagtgaatactctgtg
>NODE_380_length_1511_cov_11.448709
CGGGCGGGGGTTTTCGCGGGGCGGTGTCCGACGCCGTGCGGAAGGCGGGCCGGCGGAGGG
GACCGGGTACGGCGGTCGGCGGCGGCGACTCTGGACGCGCGCCGGGCCCTTCTCGCGGAT
CTCCCCAGCTGCGGCGCCCGCTGGGGTCCCGTTCGCGCGGGCCCCCCGGCGGGTTGCCTC
GGCTGGCGCCTAGCAGCTGACTTAGAACTGGTGCGGACCAGGGGAATCCGACTGTTTAAT
TAAAACAAAGCATCGCGAAGGCCCACGGGGGGTGTTGACGCGATGTGATTTCTGCCCAGT
GCTCTGAATGTCAAAGTGAAGAAATTCAATGAAGCGCGGGTAAACGGCGGGAGTAACTAT
GACTCTCTTAAGGTAGCCAAATGCCTCGTCATCTAATTAGTGACGCGCATGAATGGATGA
ACGAGATTCCCACTGTCCCTACCTACTATCTAGCGAAACCACAGCCAAGGGAACGGGCTT
GGCAGAATCAGCGGGGAAAGAAGACCCTGTTGAGCTTGACTCTAGTCTGGCACTGTGAAG
AGACATGAGAGGTGTAGAATAAGTGGGAGGCCTCGGCCGCCGGTGAAATACCACTACTCT
TATCGTTTTTTCACTTACCCGGTGAGGCGGGGAGGCGAGCCCCGAGCGGGCTCTCGCTTC
TGGCGTCAAGCGTCCGGCACCCGCCGGGCGTGACCCGCTCCGGGGACAGTGGCAGGTGGG
GAGTTTGACTGGGGCGGTACACCTGTCAAACGGTAACGCAGGTGTCCTAAGGCGAGCTCA
GGGAGGACAGAAACCTCCCGTGGAGCAGAAGGGCAAAAGCTCGCTTGATCTTGATTTTCA
GTATGAATACAGACCGTGAAAGCGGGGCCTCACGATCCTTCTGACTTTTTGGGTTTTAAG
CAGGAGGTGTCAGAAAAGTTACCACAGGGATAACTGGCTTGTGGCGGCCAAGCGTTCATA
GCGACGTCGCTTTTTGATCCTTCGATGTCGGCTCTTCCTATCATTGTGAAGCAGAATTCA
CCAAGCGTTGGATTGTTCACCCACTAATAGGGAACGTGAGCTGGGTTTAGACCGTCGTGA
GACAGGTTAGTTTTACCCTACTGATGATGTGTTGTTGCAATAGTAATCCTGCTCAGTACG
AGAGGAACCGCAGGTTCAGACATTTGGTGTATGTGCTTGGCTGAGGAGCCAATGGTGCGA
AGCTACCATCTGTGGGATTATGACTGAACGCCTCTAAGTCAGAATCCCGCCTAGACGTGA
CGATACCGTAGCGCCGTGGATCTTCGGTTGGTCCCGGATAGCCGGCCTCGGCCGGTGCGG
AGAGCCGTTCGTGACAGGGCTGGGGCGCGGCCGGACGATGGTCGCCCCTCTCCTGCCTCG
CATCGCATGTTTGTGGAGAACCTGGTGCTAAATCACTTGCAGACGACCTGATTCTGGGTC
AGGGTGTCGTACGTAGCAGAGCAGCTCCCTCGCTGCGATCTATTGAAAGTCATCCCTCGA
TCCAAGCTTTTGTGTCTGGCCGAGGGCGCGCGGGCCCCCTCCAGCCGACACAGCCGTCCA
GGGCCCTGGGGTACCAGGGGCGCCTGCCTCTCTGCCTCTCTGCCTCTCTGCCTCTCTGCC
TCTCTGCCTCTCTGCCTGCGGGAGGGCTCTTGACG
>NODE_381_length_433_cov_4.265589
GACTTGTTTTGTGAAAGACAGGTTTGTTTTTATTATACTGCGTAAGAACAGGAACATGGC
AGGATGTCGTTTTCCACTTTGAGCTTCCACTGTAGCTTGAAATGACTAAAAGGTGTCTGA
AATAATCACTGTTTATAAATGTCAACAATTTAAGTTGAGCTCAGTAACCCTGAGTCTCTG
ACGAGGCTTTAGCCGACGGCTCTGATTCTCATGTTTGTTTGTGCAGTCAGATGACCAGCA
TCACGCAGAGTGACATCATCAGCACGCTGCAGTCGCTCAACATGGTGAAGTACTGGAAAG
GTCAACACGTCATCTGTGTGACGCCCAAACTGGTGGAGGAGCATCTAAAGAGCGCCCAGT
ACAAGAAGCCACCGATCACAGGTAAAGAGGCTCCGAGCAGCAGCCTGATCCGTCCACAGA
CCGCTTCCACCCACTGCTAATGACGTCACTTCTTCACAGAGAGATCCTGGCTGTAGTCGG
ACTGAACGAGGATGAACAAAATGCTGATTATGATTAATTTGATCAGTATTGAGATCGTGA
TTCAAATTTAAATAACAgagagctgctctcactgcca
>NODE_382_length_422_cov_12.912322
GGGGCAATAAAGAAAGGGCCAAGTTGAAACCTTTTTGCATGTTATTATGAAAAATAAAGA
GACAAAACAGCGCGGTGATCTAAAATATTATCTCTTCAATCATATCCTTTTCCCCAGATA
TCTTCATTTCCCCCCCTCAACCTGCCCTCCCTTTCTCTGTCAGTTAGTCTGGCAAACAAT
CCCCTTGTTAGCAAACTGTTAAGACAGCCGCTTGGTACACAAATTGCGCTCGACCAAGCG
AATTTGTTTTGCAAGGGTGACCTGTTTAATCATCTCATTTTCTTTGGCGGACATTTATTC
ATCTGGTTTCCACGGTTACAGAGAACATTAAGGGGCTACAGTAATAAGGCTGGAGAGTCA
AACAGGTAATAAAAAAATTAACGCCATTTTCCAGCAGCCGAGGACAGTGGGTGAAATGAA
TCAAGGGAGAGGAGAGGGAAGCAGCGGGGGGAAGCGGGGCGGGGTGGGGTGGGCTCCAAT
ATTGTCCAAACAATAAGCCTTAGCGGTTATTTTACTCTGTAGATCAGGTGGTGCTGTTAT
GGACATGACACTTTGGGCACAAAGCa
>NODE_383_length_741_cov_15.036437
TCCATATATGATTAAAATTAAATGTTCTGGAGGCATGATCAGTTGTTGTATGTGCAGTAT
TTGAAAGTAAAAGCTGTGATGCTATTCAACTGACACTAATTAGGAGATGTATGCATGCAA
TCAAAATTTAAGTTGGTTTTAGCTCGATATTTTTGGAGTGTTAATTGAATCTATTTATTC
ATTTATTTGTTTAGCTGTACGTATTTTGCTAAAAGCTGTTTTTCATATCTGAATTAATAT
CTGCGTACTGAATTAATATCTGTTGGTTAATAAAGAAAACAACATATGTTTGGTGCACAG
TGCTGCATCCAACAGATTTGGCTACAGTATACATGACTGGGTGACTCCATGGTTGTATAT
ATGAAATAGCTCCAGCTTTACGCTCCTCTCCATTCCACGGCCTCCGGTGTATAAATTTAG
TTGATGGTTTTCGTTTCTCTTTCTTAATTCATTGCAGTCGGATTCCTCTTTGATGCAGTT
CTGTTGTCCCCCAAACAATTGAAGTGGAGACAATGGAGGCATAATGATAGATCCGTGTAC
CCACCATCTGTAAGAGCAGCTGCTCCCTTGCATCTGTACAATATGCTGGAGCGGGGAGCC
TCAGTAATCTGCATAATAAGGAGAGGGCTTATCTCAGTCTAGTTAATAATCACAAGCAAT
CGATGCACTTCATTCCCTCACTCTTGACTGATGAAAAAAAACAGCAAAGTTTTGGTATGT
TTGCCGTATCCTCAAGATAGACAGGGGTCACGGAGTAATGCCAAGCTGTTGATTTTGCCT
GCAGCTACAGATTTAGTCTGCACTCAATTTCATCTTTTCATGAATACCATAATTACAGCA
GGACGTTCTGAGTTATCATACCGCTTCTCCCCTTCtcgctccctt
>NODE_384_length_635_cov_4.114961
AAGGTTTGAGTGTAAAAAATACTGCAAACCCATAAATCCCCAAAGGAATAAAGGACTACT
CTGACAGATGACAGCAGCCACTGATGAGAGCCACACCGGAAGTTCCTACAGGGATATGTA
AAGAAACCCAGAATGAGGCCGGTTTGTATGTTAAAGCTGACTTTCTTTCTTTTTCATCAA
GCCTCAACAGTGCGTTGAATTTTTACTCAAGGCTTAACTTTTTTAATAACGATTTTTTCT
CCCCCTCCTCTCTTTCTCTCCTCTTTCTTTTTTCTTTTTCTTTTGCCCCATCTCTTTCTC
TCGGCAGCCCTGAGCGCTCATCCTGCTCCAGGAGGAATAGGCGGAATCTGATTACAGACC
TATTTTACAGCAGACGCCGGGGCGCAATAAAGGGAGAGAGAGCACGGAAACGGGACTCGG
CCCATCAATTAGATCTCTATTAGCAGCCAATGCGGACCTCACCTCAGGAAACGCCGGGGC
CCTGAAATTAAACAATTCTTCAAGCCCGACAAGCCAGTCACTTCTGCTGTATCTTTGAGG
AAGGAGGGAGGGAGGGAGGCAGGGGCTGCTGTCCTTACCGTGGATGCACCCCTACTATAA
ATAAAAACAAATCATTTAAAATGCACTATATGGAAACAGGAACATAAAACAGAGCCATAA
AGACCCAAACCTTAGGTAAGGTCACCACTCAGAACCAAATGCTGACGATAAAACCTTAGT
TGGATAATACATTAATGCAATttgggatttttctaaaacaataagaagaagaaacagcc
>NODE_385_length_418_cov_2.657895
CTAGACAGTATTTAACATCCTCGTATCCATCTTTGCGCATTTTCTTCGGATTATTTTTAT
TAGCTCTTGCAATTGCTTCTTGTAACCCGGTTAATTTTTGGGTACTTAATTTACCATTAA
AGTTGTACTTTTTTATCCATTTTTCAAGGTATTTTACTTTTTGCGGGTCTTTCTTTTCAA
TATATTTCCAATCTTTGCATTGCAATGCTTCTCTAGATTGACACTTACTGTTTCCTTTCC
CCATTTTTGATTCTACTGTAAGGGTATGCTTTCAGTGCAATCTTCCTTTGGACATTTAGT
GCTATTTAATCCTGTACAGGGGCACTCTTTATTTGTTTCCCAGATTTCTGTTAATTGTCT
CCCATCAAAATATACCTCTGCCTTTTTATTTTGTATAATATGTAACCTGGTTCTATCACA
GCACTGTAGTCTTCTTAAATGTGTACACCTATGTAAAATTATAGTTATTCTTGTTAGATT
ATATATTTCAATTTCTTTCGCATCTTCTTTGTGTAATACTTTATGAAGATTCATTCACTT
TCCCCTTTTATGTGTATTTGAg
>NODE_386_length_454_cov_5.832599
TAGTGCGCTAAAGCAAAAATGAGTGTGATTCTGCTGAAACATGCGTGCTCCCAAACTCCA
CATCAAAGTTGAATTTTCAAACACAGATAGCCGTCATAGCATCCCCAAGAGTGATGTCAG
CTGTAGGATTTGGTGAGCTGGGGTGGGGGGGATCTAAAGAGTGCATAACCATGGAAAGGG
GCTTGAACGCTCAAGAATCTTGTCTTTCTGTTTGCCCCCTCAATCGAGCGACACAAAGGC
TGAATTACTCATTCAAACCTCGCGGGACAAAGGGAAAGGAGCTGGATAGCACTCCTGCAT
TTGTAGTCAAACATTTAGAGACTTAAATCGAGTCGTCATGAAGGAGAAAGAGTCGGACAA
AGCCCATAGAATTGCCATCAGCAAACATTTTCCTGTGTCATATTATGGGGTCTCCATGGC
TCCCTCTGGCCCGCGGACAATAGCACAAGTTTGCACACTCGAATACTGTCACCCTGCCAA
CGGCAACAAGGGCCCAAAACAGGACAATCCCCCAGAGAAAGCATGGGCTCCGCGGGGAAG
GTTGCAATAgaggaggaaaatgggacttgtgaaatgctaattgagcttcatcccctta
>NODE_391_length_1590_cov_6.395597
TGGGGGACGCGGAGGCGTCCGGCGTTCCGCCAAAGAGCCTGGCCCAGACTAGGAGGGGGT
TGCGCGTGTCGCGCCGTCCGGAAGCCCGGACGGCGCTAGCCCTCGGGGACGATCCGCACG
TGCCGGGCCGCGGCCTCCGGGGAGGGAGGCGCGTCCGGTCGCGGGAAGGCCCCTCGGCTG
GTTCAGTTTGGGCCCGAGGGGGGGAAACGGTGGGGGGAGGTGCCCCGCCGCTCTCCTGGG
CGAAACCGGTAATGATCCTTCCGCAGGTTCACCTACGGAAACCTTGTTACGACTTTTACT
TCCTCTAGATAGTCAAGTTTGATCGTCTTCTCGGCGCTCCGCCAGGGCCGTGACCGACCC
CGGCGGGGCCGATCCGAGGACCTCACTAAACCATCCAATCGGTAGTAGCGACGGGCGGTG
TGTACAAAGGGCAGGGACTTAATCAACGCGAGCTTATGACCCGCGCTTACTGGGAATTCC
TCGTTCATGGGAAATAATTGCAATCCCCAATCCCTATCACGAGTGGGGTTCAGCGGGTTA
CCCACGCCTCTCGGCGAAGGGTAGACACACGCTGATCCACTCAGTGTGGCGCGCGTGCAG
CCCCGGACATCTAAGGGCATCACAGACCTGTTATTGCTCAATCTCGTGTGGCTGAACGCC
ACTTGTCCCTCTAAGAAGTTGGACGCCGACCGCACGGGGCCGCGTAACTAGTTAGCATGC
CGGAGTCTCGTTCGTTATCGGAATTAACCAGACAAATCGCTCCACCAACTAAGAACGGCC
ATGCACCACCACCCACAGAATCGAGAAAGAGCTATCAATCTGTCAATCCTTTCCGTGTCC
GGGCCGGGTGAGGTTTCCCGTGTTGAGTCAAATTAAGCCGCAGGCTCCACTCCTGGTGGT
GCCCTTCCGTCAATTCCTTTAAGTTTCAGCTTTGCAACCATACTCCCCCCGGAACCCAAA
GACTTTGGTTTCCCGGACGCTGCCCGGCGGGTCATGGGAATAACGCCGCCGGATCGCTAG
TTGGCATCGTTTATGGTCGGAACTACGACGGTATCTGATCGTCTTCGAACCTCCGACTTT
CGTTCTTGATTAATGAAAACATTCTTGGCAAATGCTTTCGCTTTCGTCCGTCTTGCGCCG
GTCCAAGAATTTCACCTCTAGCGGCACAATACGAATGCCCCCGGCCGTCCCTCTTAATCA
TGGCCCCAGTTCAGAGAGAAAACCCACAAAATAGAACCGGAGTCCTATTCCATTATTCCT
AGCTGCGGTATTCAGGCGACCGGGCCTGCTTTGAACACTCTAATTTTTTCAAAGTAAACG
CTTCGGACCCCGCGGGACACTCAGCTAAGAGCATCGAGGGGGCGCCGAGAGGCAGGGGCT
GGGACAGACGGTAGCTCGCCTCGCGGCGGACCGTCAGCTCGATCCCGAGATCCAACTACG
AGCTTTTTAACTGCAGCAACTTTAAGATACGCTATTGGAGCTGGAATTACCGCGGCTGCT
GGCACCAGACTTGCCCTCCAATTGATCCTCGTTAAAGGATTTAAAGTGTACTCATTCCAA
TTACAGGGCCTCGAAAGAGTCCTGTATTGTTATTTTTCGTCACTACCTCCCCGAGTCGGG
AGTGGGTAATTTGCGCGCCTGCTGCCTTCCTTGGATGTGGTAGCCGTTTCTCAGGCTCCC
TCTCCGGAATCGAACCCTGATTCCCCGTTACCCGTGGTCACCATGGTAGGCACA
>NODE_392_length_711_cov_8.112517
AAAGAAGTGCAGGATGGGGTAAAAGCAGCACCAGAATAAACGCATATCTATTTCATACCA
GTTCAGACAGAATAGTCTGCCATATGTAAATAGGGGTTCAATAATGAATGCACTTCCCCT
GCTTTTATTTGCTTTAAGCCCTCACAGTCACACACACATTGGCACCATGCGAGACACAAA
TTAGAGAGCGTTTTAAAGGAAATATTCAAAGAGCAGCCTGCTGCCGGAATATCAGTTATT
ATTTTTGATGTTGCAATTTCTGACACTTTGATGCAATCAGTGAGTAGCCCCGGCATTCAG
CCCTCTCCAGGGAGAGAGCTGTCAGGAGTGAGGAGCCGGTGGGTAGATAATTATGGGAGA
TCAAACCTCGCTAGTTAGTAGGCAGGAACGGGAGGCAAATGCCAAAAACCAGCCAATGTT
TCGCAAACGCTTGTTCAAGGATATCCTAATTGCTATAAGTGGTTCCTTCAGGACTGGCAC
TTCAAACACTGCCTGCTGCATGATGTCATCTCCCTGGCTCCCCTTCACACTTACAACAGG
CAAATTAAGGCAGAGGGCACAACAAAACATACCAGAGGATAGTGTCCTTCCTCTGTCATG
ACATGTGAACCACATAAGTAGCAAATGGGTGCACATCCTGCATATGTATGTATGTATATG
CAAACACAAAGAGACAAGCGTCCAGATTTAGTCAAGTAGACAAAATACTCTCTCAGTTTG
TTTGTTTCCTTCATATGGGCAATGCATTGTGGTTACTTCATAACTTTTTATGCAGCTATC
AATGGAAAGGCATGACATAACATCACATACTGCAAttaatatagaatgtgggctaattta
tatgcagaacacaac
>NODE_393_length_367_cov_3.702997
GCACACATTTATTTGTGCACGGCACTAAGTGGATACATTAGACAAGAAGGTTGAATTGAC
AAGCCTATAACTTTAGAGCCAATAAACGCTAAGAGGCACCACAGTGAAAGGAGACCAGAT
CCAAGCTGCTCTGTCGACAACCTGGCCAAAACGCTGGAGCTGCTGGTAGGGCCCAGCAAA
TAAAGGGTGAAGCTTTTAGGCAATGAGCAGCAGGTGATCTCAGCTTTTCTGCAAGTCCTA
ATGCTCCTAAAAGCCTCTCTCCCTGGTTCTGTAATTGGGCATCAGTAGTTAATGTAGTAT
TGACTGCATTACATGCTCCTGTGCATCCTTTCCCACTAATGCCATTTGCATCACCTTGTA
CATTTACCATATTGCTTAGCCAATAACTGTTAAAAGCAATCTGAATCATGAATCATATAG
CGAACTTTTAGCTAGACAGACATCCAAAGGAGACAATTTACAGTTGAGTTAATTTGAGTA
CATTAGCAGCACAACATGGATTCAgtcagac
>NODE_394_length_571_cov_8.437828
CGATTTTTCCTTTTATCAAATGATATCAGATAATGCTACAGCCATTCCAAAAATCTCACT
AAATACTGTTTCTGCAGTCAGCAGCAGTGACTTACAGCAGCTCCTCTCCTCAGCAGAACA
GTTTGGAAATTTAAAATTTTGCTCTCTATTCAGGGGGCCTTTTTTGACCCCTATTATGCA
TTCTAGACTTAACGTCAAAGAGCGAGGAAGAGATTTAATTTGTTGACTATTGCCACCGAT
CTCCTTTAAACGGCTTTTAATTGATAACGGCAAGGGAGAGCGGTGAACTTTAAATAGACA
TTCTAATTATCGGCTTTAAGAAGCAGGGGCTTTTTGGGAAATGTTATGGCATTTGGAATG
GGATTAATGGGCGAGTGAGGCGCTGGCCACCCTGCAGCTAAATGACATTAAAGAGGGAGA
TGAGTGGTGCTGCTGAAGGGAGCAAACCCACTAGTCACAGGAGCCAGGGCGCCCACTGCC
TTGGGCACACACACCGTGGGGTAACGTGCAGGGGGAGGGGGAGGAGGGAAGGGGATATTA
CATTATCCAGCCCTCAAGACTTCGCCCCACACAGATACAGACGCTCTGATACAGTTAGGC
CCATCCTTCACGAATGCAATACCCTTGTGCAGATCAGACTATTTGGGAATGCTGCTTGAC
TTAAAATTAGTATCAATGCTGGTAGAAATTGTTGCTCTTCCATCTAAAAGGAAAt
>NODE_395_length_449_cov_17.307350
ATGCCGCTTTTACCTTTTGCGCTTCACACCTACAGTGGCACAACGACGAGAGCCGGCAAC
TCCCACCCCGCTAATTACCATTATCAGTGAAATGGTAGGGTTTGACTCATTAGTTCCATG
TGCATTTAATTAGAGGCAGGCTGAAATTGGATTTAACTTATTACTTTTTCATGGATCACT
TTCTTGTCATCACTTCAAATTGGATTGCAGCCCCAGGTAACTAATTATGCCAGCCGCAGG
ATCAGGAGTGGAGAAATAGGTAATTAGGAACAACACTGTCGGACCCTCGCTGATAGTCCA
CCAGCACCAAGGTGGGGGGAGGGGAAATTGATGCTCGTTTGTGGCGTTGCACACGAGTCT
GGCTGGTTAACTACACCTCATTGCAAGGGATCCTAGGTATGCATCCACCTCCTACAGGGG
ATTATGTGGCACTCAGCTGGGCAGTAGATGTTGTGTCAACATGGTGTCTGTGCTATCAGT
GTAATGCCCAGATTATGCTTGTTTCCCATCCGGGATTTTGTGAGAGATTGTTCTCCACTA
TTTATGTCACTGATACAGTTTGAGGAATGGCCAGCAGCCAGCAGAAGTCCgct
>NODE_396_length_422_cov_9.928910
CAGATTCCCCTGCTGTCGGCTCTCGTCACATTCCCCAATCTGTTAGCCTTCTGATACCGG
GGCCAGACTTGAAAGGAAGTCTTAAGGACGAGAGCTTATACACTGTGCCAGATTTTGTTA
AATAACTACGAGATGTTGGTGCCAATTCATCGGTAATTGTCCCTTCTGGCACAGTCTGTT
GAAAGTCCTGGAGAAGCCTAAGCTCAAGATCACTGCAAGTGTTAATCTTCTTATACTTAA
GGTATCAGGTTTTCTTTTGATGTCGCTAAACATGTTGACTCCTATCTCAGCGCAGAAGGC
AATCCAGACATAGCTATGAGCGAGATGGGGGTTTGTCTGCCTTCTTCTTCCAAGAATCTC
ATGGTTTGTGTGTTCCTCTCCTAGCATCCATTACTGTGCTAAAATAAAGAAACAACAAAA
TGAGAGAGAGAAAAAAGAAACAGGAAGAAAGGGATTGATTCTGTGCTAATTGTCCTTTCC
TTAGCGCAAtttggcttgctcttgttcggcgtaaaatggcctgatttatttttaatgagg
cgaaatcctatttctcagactagtca
>NODE_397_length_694_cov_12.576369
TAACACATCCGTCACAGAGCTAGAAATCCTACGGCTCTACAGAAACACATGGAACCACAC
TGTCCCTCCGAGACAATCACCCACATTATTTTGCCTCTGTTACTTTGGTTGCTCTGTGGC
TAATACCCTCATTTGTCTCTGAAGATGCTGAATGCCACTGAAAGAAAGCTGTTTTGATTC
TGTTTTCTTCTGCCCACAACAAATCTGGGCATACAGTTGAATACGCAAGACTCTGTGAAG
GGAGCCATTCAAATTCGATTATGATTTCATATTTCACAAAGACAGTACACCACGAGGATG
ATTTTTAATTAGAACCAGAATCAGTAAAAAGAATGGGGCATGGAGACAATAAAATGAGGA
ATGCATTCATCCATGGGATGATTCTTATTTAAGATCTGTGCCAATGTGCTAACAGCATTA
ATGAAGTTATAAAGAATTATGAGGGGAAATCAAATTTGCCTCGCCACTTGAGCGCCACTA
AAATGCCAAACAATAAACTACCAGATTGCAAATTAGATCAGTAAAAATATCAAACACATT
GCGGTGCAGGAAAATCCATAATTGCATTTAGTGCCTGGCCTCTCCTGGGGGAAGAGACAC
TAAAGATCATCAGCAGGCTACATGGGAGCCGCTATTGACAGAGCGGTAAAAATCGACAGG
CTAACTAAATAAACACTCCAGGCTCCATTAAATATTCAACGGCTGAGATTTGACAGTCTA
GCGTGCCTGCCTCTCCCCATCGCCTCCATTGGCTTCTCTCTGCAGCACATCTTCCTCCCT
GTCTCCCCTCCTCCTGCACCCCCCCCctcctcctcccctcctctcttccccctcctct
>NODE_398_length_208_cov_3.692308
GACGGGAAGGTCGTAGAGACTCGGGATCGAGACCGGCGTCTTCAGCATAGCCAAATTATG
TGGGGCAGGTGGCATTTCCAGGTGTCTAGCACGTCTGGTTCCGGAGATATTGGCCAAAAC
GTTCTCCCATTCACTGACAATGGGCAGTGCATAACGCAGCCAGGGTTTGGGTTAGGGTTA
GGGTTTCGGCCTGGGTTTGGGAAAACGGTTAGTGCTAGAGACATGAAACTTGTGTCTACC
CCCCCATTTGCTGCCGCCGCGATCGCACTGAGCCAACTCCCGAGTCTCTACGACATCAGG
AAGTGGGAGAAACCTGTGATTTTTTGCTgtatctcgggacgggaaggtcgta
>NODE_399_length_430_cov_13.839535
CAGAGCGTTGAGCATAGTTTCTGGTTCTCAGATATCTACTTTTATTGAACAAAAAAAAGA
GAGTTTTAAAGCCTACTGTAGGTAATGAATGAGAATATAGAGACAGATAGGCAGGCTGTG
TCCTCAGTCAAGCTTCAGTGCAATCCTCCCAGAGATTTATTTCATCAGCGAATGCAGTTT
CCATAATCATATCTGTGTCCTCATATTAGAAAGATAATTAACAGCACTAATGATCACGTT
AAGTTCATTACACATTCACTGCCAGCTCAGAATGAAGTTGACATTATGTTGCCTTATCAT
CAAAGGTGGCGTATTGTTGGGAAGTCATTAAAATGGAAATGAGTGTGATGTTCTGATGTT
AATTGCAGAGGGAAGAGATGAGTTATGTATTTAATGCAGCATTTAAAAAGCCAATGAGGT
TCCTATCTGCTAAATAGGGTAATTAATGCTATATATTACTTATGTTTGTCCAAATGAAGG
AATGAAATTAGGAGATGATGACGCCGACTTGCTGTTTATCTGTCACAACACGGCTCTAGT
TCGCAAACTTCATTATTACTCTCTTTTCTgtctg
>NODE_400_length_528_cov_15.077652
TCATACCACCTCGTCTCATTCCCACATTCCTACAGCCGTCTTTCCTCACCACTCCCACAT
CCACCCTCCACAGCCCCATCCAAGCCCACCCTCACCTTCTCAATCCACTCTTGGATCATT
TCAATTTGCATCCCAACTGGCCCCGGGATTCCCTAGCCCTGTTAAAAGGCAGGCTATTTG
TTGTGCTCTGCGGTTAATGCCGCGCAGAGCTTTAAATACCCATATCAAATCTTGGAGGCT
CAACAGATTCAGTTTTGCAAACCTGTATCGAACAGAGGTTCAATCCGTCAGCTTAGAAGT
GTACACTCCTTAAGTTGTGTGATAAGGTAAAACCAATCACTGGATTAGGCTCTCTCTGTC
AGTGATGGTGTATTTTCAGTGCACAGTGTTGCTTTGCTGAAACAGGATAAGCTGATGGAG
TAACATTATGGTGCTTGAGATTTCTTTTTCAATAGGAATATACTATTAATGGATTCCGAA
GCCAGTGTGTGATGCTGCTCTTGCAGTTGTGGATAATGCATTAGCATTAGCTGTGAAAAG
CAGTTGGTGCCGGATACCATGAGCAATCATCTCTCAAAACCACAAATTTGATTGTTTTTA
TCATGCAAATCCAGCCTACTACCCGATAAGATTGATTGAGGTCTTATAGGattgcagtgt
ttattctcgtag
>NODE_401_length_382_cov_6.086388
ATTGCTTTTCAAAGACGCTTTTTACATTGTCAAGCCAATATTACACACAGAATTAAAGTC
ATTGTCTTCCATTGTCTTAAAGCAAGCATCCCCCTCTTGACATCCCATCTCATGAAAACC
CAGCTATCGTAATGACCTGCCGCGTGCGCACACACACAAACACACACACACACACACACA
CGCACACACACACAGACACAGCAGGAGAAAGAGGCGTTAGCTCATCCCCCAGATTAAAAT
AACATGATTAAATATGGAAAGAGAACAGAGGTCTGAGGGGCTCCTGCGGGACTTCATTAG
GGCAAATTGCCAAAGAATGAAACATGAGTTAGCCAAGAGAGACTGCGGGCTAGGCCAATA
CCGCCGGGACCCCGGAGCAGCAGCCGCTGTTATACTGCTGCAGCTTCACAGTCAATGTGT
GAAGCGGACACACACTATCACACACACGCACAACTACCAGGAGACCCCCTGCTCACTGAC
ACACACAGTGTCACAATTGACCGGCCAAAAGCGGGTGAGCTTGGCG
>NODE_402_length_769_cov_3.759428
AGACAGTTAGAATATGTTGCGAAAAATTTAGACCCTCTGCTGTTTGTGCTGTAAAAAGGT
CAAAGACTTGAAAGTCCTCTGTGATCTATGGAAAACTTTTTCTACACTAATACTTGCACA
CATAAATCTATCGCTCCAATATCCAGCATTCATATAAATGTTTGCATAAAGTTTATTGAG
CAATATATTATTTAATAGTTATATTTAGAGGTCAAAGTTCATTTAAACACCTCCTGTGTA
TGTGTGTCAGTCTGCCATCAGGCTTTGGCACTGTGACACCAGACTTCCTTTCTGTGCTCC
ACCAGAACAAACTGCACCTACATCTCTGGCACTTCAGCAGGCCTGTCTGCCTGCCACTGG
CAGGGTGAAAGGCTGTCGAGTGGTGACGGAGAGCAAGAGGTAGAGAGACATACACAAAGA
GAGAGAGGTAGAGGTAGGCTGGGGGTGAGGGTGGGGGGCTGTTGAAGTTGAAGCCTGTTC
TTTTGTGGCGCCCTGCCTTCTGATCATTTACATCAAGTTGACATTCGGAGAGTTTACTCT
GGGGTCTGTAATTGTATTCTTTCGCCAGTTCTGCATTGCCAACCGTGAAAATGGAATCTT
ATCAACCCTGACCAATTTTTAATGTACAAAATGAATTGGCAGGGGTTCAAAAAAAGGGGG
AGCTACAATTCAAATCAGGTGAATGATACAGGGCAATTTTTTTTACAGTGAATGATTGAG
CTGCCCACCACCCCCCTTGCAACCTCCCACCATCTTATCACCCCCTGCTTTCAACTATCA
TATTATGCTGGATTTATTTTTCTTTCAAAGGAAGGGCAGACTTGGGAGGGGGCAACTCCA
GCTGAAAAATACATGTGTGTATGggtttttgcgtgtgtattcatgcatgcttgtatgtat
gcggatatacgta
>NODE_403_length_533_cov_9.861163
TATTCTAGCATATTTCTTGTAAAGTTGGTTAATAGCTGGTGAAGGCTGCAGGAAGATTTC
TGGAATGAGTCCAGAAAGTAAAGGAGTTGGTGTCTTCCAATGTTCATGGGGCAATGGAGG
TCTATCCAGTTCAGTAGCTGGTGCCGTCTCCTCCTTCATCTCCCGGTGCATCTCCTCCTA
AGCCTCAGCTCAGCTAAAGAGAAGCAAAAGAAGAGTGGAAGAAGGGAAGCCCTTATGTTC
ATGTGTTTTGATTAGCAGGTAATGATCTTTGATCTAATGCGCTGACTGGGAAAGTGCGGC
TCCCATTGAAATCCGGTGGATGCTTGGCCGACCTGGAGCCAGTGTCACTTCTCGTTAGGG
CCTGCGGCTCCATGACCTCCCCGTTGCCAGTCCCAGCCCCCTTCCTCACAGCATGAGCAC
CCTGCGTAATGATATCAATAGCAGCAGGGGTGCAATGAATACAAATCCGCGTGCAGAATG
TTTGGACAAGAATTCGCTCCCAGCCCTCCCTCCTCCAGCCGCCCTGCTCACCACCGTTCA
ACCTCTATCCCCCACACAAAGGGCTAGGTTAGGTCGTAATGTGGATGGTTGATTTTCTAC
AAAAATAGGTGGCTACTGCAAAGAACAAAGGCCCCCTGCTGGTTGGCTGCAACTGTTTAT
GTCCGAtaaaggatgag
>NODE_406_length_551_cov_10.335753
TCTCCTTCCTCAACCCAGGACCCCTGCAACGCTCTGCTCTCCTCTCACCATCTCATATCT
CGCACACAAACACATACACACAAGAAACACACGCGGAAACACACATTTCCACTGCCACCC
GCGTGCATTTATTTATTCGTTATATTTCCTAATTCAGTTTGACGAATGAGTGACAGCTTG
ACACTTCATTCGGCAAGATTAATAGAACGACACAATATTTACGTGGCAGAGACAGCCAAT
TATCCCACCATCTATCATCCAGATTATCTTTCTGATTGAAAACTACTCGTCCATGTAATC
GGAATTATTTGGAATTAGAAGGGAATTTATGGCTTCTTGTGTCACTTTTCCTGGACGGTG
GTAAATTAGAAATATTAGATACATAAAGAGAGTATAGGAAATGGGATAAATAGAGGCCTG
GAATTAATGCCACACATTTCCTTTTTTATCTGTTTGCCAGTCTCTGTGCCTCTGAATGAA
CCCCATTTTCTGTCACCATTTTATAGGTTATCATCACATATTATTAACACATACTGTCGG
CTGTACATTGTGGTGATGACGCTGTGTAATTCACACTTATATAAAAGGAGTTGTCACACT
CTTTTGCCATGAACTCCAGCGTTTTTGCTGAGAGAATGTAGATATGTTTGGTTGAGCAAT
GAGTTATTTTAATCAGAAAGCAGAATTAAATGTgt
>NODE_407_length_755_cov_7.188079
GCTCTACTCTGCTCTGAACCATCTGTGATATAATAGATGAGGAATGAGTAAGAATGACAG
CATTGTCTTGAATGAAAAAATTAGGAATTATAATTATTAGTAAAATTTGTGTGCAGTTCG
CTGTAGATCTCAAACAATCAATAATTGCTTATAATTTTTTCTCAGGAAGGCTTACACTAT
AATCTCAAAAAACAGTGTTTCTTAAAAAATGTGATTCATGTTTTGTGTCAGTATGTGTAA
TCGCGTCTCCAGAGTGTGATTACATTGTATGTTAGTTTGTGTATATTTTTGCAAGTGTGT
TGTGCTGTCATGTTTGTAGCATTCCATGTGGGAGGGTCTGTTGATAAGTAAGCCATCTGT
AGTGTTCTGCCGAACGACATGTTGTAAAGCGCGATTTGAGAGTGTGGAGAGACTTGACTT
GACAAATCTTGGCACATAATGAGACAGAAGGGAGTAAAGGCAGAAGTCTGTCCAGAGATA
AACAATTAGATTTGTCCCTGAGGTAAAGGCCATGCAATGCAAGGACTCTCAGACTAACAA
AATCAATATGGCTTCCAGTAAGAACACTCAGGGGGTAGAGTGATGAAGAGGTTATCATTC
ATTTCTCAGATTAGGACACACATACACAATGAGGAACAGTCTCGCTTTAAAAATCAATAT
GATCACTTGCATGAAAGACGCTTGTCAGTGATGTATGTATTTGAAAGTATGCATGTGCTA
TTCAACTCTCTGTCAAATGTGATTGGTGTAATGAGACGTGATAACATAGATCAACAGGGA
TACTGAACCAAGCTAGTCAAGCCAGTTTTCTTCAGCAGCCAATTGTGAGAGGATCTTAGA
GGAGACAGCATTTGggaatgatattttcatacccccagataaaaccataatggagcatg
>NODE_408_length_732_cov_8.155738
GTATCATGGGACATGATTCCATACAGCTCGCCCGGCTTCGTTTAATTTTAAAATATCAAA
TTGTTTTCCTCCACAGTCACCTGATTTCGTCTGCCATCGTCTTTGTCATTTCGCTCCCTC
GTCTGTCTAAAACTGGCACTTTTGTTGCATTCCAAGAGGTTGATAAATCAATCCATCAAA
AAATTCTTTGCGGTGAAACTCAATCAAGAAAGGTCATGTCGGCGGGAAAAGAACAGATTA
AATTAGCATTGAATTAGACATGGAAAGTGAGCTCTGTCAAAACCATCACTGTGCTCAGCA
CAATTAGAATATGTTAATTATGCATTTCATTAAGGGGCCTCAGCGCTCTTTGAATGTGAG
ATGAAATGTCACTGGTGTAGGCAGCCGAAAAATGGAAGATTGCCAGGCACAACTTTCTTT
GTGCAATGTGTGACACCTTCATTAACATCAGGGATTGCTAGTCTGATTAGACTTTTTGTA
TTAGTTTAAGCCTTTAGGCTTTCAAATGCTATGCCTTTTTTCTCCATTTTGATGTGGCAG
CTCAGACCCTTCTCCATTTCCAAGCAGATATTGTCTATGGTTCAATTCTTTGTTTAAATT
CTCCGACATAATGCCATGACATTGGACGTAACATCTCATTGTCTTTGTGTAGATGACGGC
ATTTACCATGTCTTTGTTTCACATAATCTCGGGTCACTTTCAGCAATGTGAGACTTGAAG
AGCCAAATTCCCACAGTGTGTGTTCAGAACGAGGATATTCAGGGTAGCATTCGAATTAAA
GCACACATGATGATGACATTAACTACGGacagttacagtggcgctacatataaagacaaa
atgcagtttcaactttataccgtcagtactgccatt
>NODE_409_length_294_cov_1.411565
AAAGAGTATTAAAGTACTTGTAGCAGTGTCTAGTAATCCTCTATGAGATGGGTCTTCTTG
ACCCTCATGCTGATGTGCCATGACTCTAAAATCTACTTTGGTCTTGATATTCAGGGAAGC
ACTGTGCATAGTAGCTCACTGCCATCTGTGTGGTAGCGTTATATAAATGCAGTAAACCTT
TACCTTAAAGGAATGATCAGCATATGGTTAAAGTATTTCATGTTCTCTGTTCTGTCCTCT
CCTGACTATCTAATGGAGATCTACCAGTTATTATTGACTTTCACTGTGTGTGGGATCTTT
AAGGACTAGAGGAGCAAAGAAGGGTCCTTCTCAAGCTGTGAATGAAGGCCTTATTGAACA
TAATGTGGATAGACACAGCTTTCATGTTCATatgcttgtgttagcataatccatattcag
tattagagatccacaatt
>NODE_410_length_672_cov_9.590774
CCACATGGTATAATTGTATTCTGTGATCTGAATGCTGTCTGTTGCTTTATAGGTTATCAG
GTCTGAGGGAGTGGAAGGATGACAGGAAATGCAGCTGTGGTGCAGCTCTCCATCAAATAA
ACTATCCTCTATATAGCCACATATACCGAACAAACCAGAAGATAAGACACATGTGCGCAC
ACGCATACACATCTAGCTGCAACCACTCCCTGTCTCTTGACAAACCATTATGTACAATCC
TGCCACTGTATAGTGCTGTCAAAAAGCTGCCAAAATAATCTCTTCTGCAGGAGAATTTAA
CTCCATACCTTCTGGCACAGTGCAGCGATGCAATTTAATGCCTCCTGTGATAACTAATGG
AAGAAACTCTTAAAACTTCAGAGCTTATAATAAGCTTGTCAGCTTATCATATTAGGCATG
TGAGCTTATAACATTAGCATTTAAATGTTCCCGGGTATACAGTAATGTGATTGGAGGGCT
TTGCCATTTTGACTTTGCCATTGAGGAGAGAGGGAGGCAGAGAGACACAGGAAAAAGGGG
TGTTGATGCTGTCACGAGGAAGCGTTGAGGACTGTTGGCTCACATCTCACAATTGTTCAC
AGCAATTGTGTGTAAGCTCTAATGGATGCACAGGTAGGTGAATGAACAAAAAAGCTGTAA
ACTATAACAATAAACTCCCCAGCTCCCTGCCATCAGAAGACATAAGACTGGATGAATTGC
CAAATATTTGCTTACAGATATGAATGTAATCGAAGGTgtgttcatctgtctactactata
aatgtaactagaataatgtctcgtctaacggtgatg
>NODE_411_length_552_cov_19.492754
CAAGCATTAAGTGGAAAATTCATCATTCAACATCTACTGACCTAGCGCACAAATAATCAG
AGAGAGAATGAACAGATTCATTAAATTATCAGAATATGATTAAATCACTGAGCAAATAGA
AAATGTATGATATAGTAAGAAAAAAGCTGTAAAATATTATAGTTTACAATAATTATTCAC
ATTCAAAGGCTTTACATCTCAATACATACACAACATGGCCCCTGAACATGACTTCAATCC
AAATATGATTCATATATTAGAATTTAAATAACACAGAATGAACTATAGGCTAAACAATAG
CCATCAAATAACCTTATACAAGAATAAAAATACAAAAACTGTATCCTAATATCATTGCAT
TACTTGCTTCAGATTTTAATAATACATCATCTGTACATCACAGTTCTAGTCAGTTACAAG
CCAGGTAGAGTATTCCATACACAATGTAACCGACTGCCATCGACTTGATTCAAACAATTT
TTCTAACTAGAGCAGAACACTTCTCTAGTGTTGCCTCGACTTTATAGACAGATACAGCAA
TTTCATCGGTTATTTGGATCAGATAGATATCCTTTAACTGACATCCAACCACATCCAGCC
CTGGGCCCCAGGGCCGGAGGGTCCTATTCACCTATACTCCAGTCACACACTGCACACACA
GACTCAGCTGAAGGAAGAGGACCTTTGGAAAGGacc
>NODE_412_length_301_cov_1.285714
TCGGAGGTAAACACGCTGCTTTTACAGTTCCTTGTAACTGCAGTCAAAGGCTGCCAGCGG
CCCGAGACAGGAATTCCTCAGCAGGGGCATCGAGAAGGAGGAGGAGGAGGCGGGGGGAGG
TGGGACATGAGGGCGAGGAGTCGGATGAAGAGGCTGAAATGGAAGGGAAAGGTCAGCTGT
CAATGAAGGAGGACAAGTGGAAGAAGATGTAGGTAGAGTAAAAAAATAGGAGAGAACGAA
GAAGAGGGCAGGAAAAGGAGGCGAGAGGACGAGATAAAGACGGAGGACGGACCCTTTGCT
TCTTTTTGTTCTTGTTGGGCTtcgacttgaatccgtagtgacttaaacgctgccataaat
ggcatcacgctaactgacgttatacaagaatcctaaatcttactgctaagctaaaatgct
accagtaaagtaaatgttagggtta
>NODE_413_length_329_cov_2.161094
AAAGGCGTTGTGTGCTTTGGGCTCAACGACATGATTCAGAAAGCAGGTAGATTTTTGTGT
TTGAGCAGATCAACCGTGTTGTTGTATCGGCTCTCTCCTTGGTGGATGTCTACGTAAGAG
AGTGCTTGTAGTGCGCCTGAGATCCTATTGATCGCCTTGGAGAAGGAGGCGAGCCCAGGG
CGCTCTTAGCCCGGGTTTATTGGAGCCAGGAGCCAGGTTTACGACAAACACAGGGGGCGG
AGCAAAACTCCTAAACCAGCAAACAATAGTCATTGACATTTTAGGGAAATAATTCATGAA
AACACACTTTGCTTTATATTAACTTGTTTACACGAATAAAAGCACGCCACATATTTATGT
TTCTGTCTCTTTTTTTAATATATATACACACAGGTGAGAATAGCCCATTATGTTGTGCGC
ATCAGCTGATCTgaccacatatgactattttgcgtcaggagggaattccactc
>NODE_414_length_378_cov_3.216931
AAATCAGTAAAGTCAGTGGTGTATGCATGGTGTGTGTATGTGTGAAACATGTCTGTGCAA
GTGATGTAAATGCAAACCCAAGTCCTAAATAAATAAACTATGACACCATAACTGTAACAG
AGCACGTGTTACCTGTGAAGAGAAGCAGAGAGAGAGTGATTAGAATTCAGCCAGCTTTTA
AGCAACCTGGGGACACCCTGTGGCCACAGGTGCAGTGATTACATTAAGTGCTCACAACCT
ATAGCAACGAACCACTAAAACCACCCACAAGATGACCTCAGGGGTCGTCACACTTTGCCC
TTAGTTGTTTGGTCCATTTGTTTTGTGATCTATCTTTTTTGATAGATGTGGGAATAATCC
TTGTCACAGTCACCTTTAAGAACTTAGTGGTCATTTTTTGCAGGAATTGTTTTTGTGCAC
TAGTTGTTGTTAGTTTCCCAATATGCAACCTTGTTCTTTGGGTTTTGGTTTTTGGCGAAA
CATAaaagtagtctgtatgtattcatttccataaggtaaaat
>NODE_415_length_502_cov_10.850597
TTAACAGACGCAGAAGACTGAGGATCTTGGTGAAGCGGACGATTCGCAGGGCACGGGCTG
TTTTATAAACCTCCGAGTCAAAGCCTTTCTCCACTATTAAAAAGATATAATCCACTGGAA
TGGAGGAGAGGAAGTCCACGACGAACCAGCTCTTCAGGTAATTCATCTTGATGACCTTGG
GATCGAGGATGATCTCGGAGCTCTCCTCGTTGACGATCCCCGTTCTGAAGTTCATGACCA
GGTCAACCAAGAAGATGGTGTCCGAAGCCACGTTGAAGACCAGCCAGGTGGTGGTGGTCT
GCTCTGAGAAGAAGGTTATTCCCACAGGAATGATGATTAGATTCCCCATCATCATGATGA
GCATTATCAAGTCCCAGTAGAACCTGCAGATTGACACACACAAATCAGGAAGGCAAGAAG
AAAAACATGCGAGTTAATGATAAAGAAAACAGTCAAGAAAAAGGGTACACTGTATTAGAT
CCTACCTCTACTACTTTATCCTTACTGAGTGTGTTAACACAAATACAGTGAACAGCTGAG
GATGACAGGAAAGCTACTCATTTTGCATCTATTCCGGCATGAAAAGTATTTGAGAACGTG
CAGTTTGACCTGATTATCACTACACagaggatcaccaaacttactg
>NODE_416_length_540_cov_9.227777
TTTTCCTATATACCCCTACATCATTATCAGAATGACAATAGGTTTGGTTTCTGTGGTGGA
CAGGAGTCTATTTTTACCCTACACTGTAAGCTTCTGCTCCTGATTATGCTCTTTTTTTTC
ACTGACTGTAGCCTGTCATGTAGATCATTGGACTTCTATTGTCCCTCCTCCCTTTCCAAT
GGGAGCAGAGAGGATGAGTGTTGTCATTACAGACAAGCAAGCAAGGTGAACCTTTCCTAG
ACTGGGGACCTTTTCCTGGTACACAGAATTGGAACAGCCCCTCATTGCACCTCCCCATAA
TCCCTGGCATTTTGTTTTGATGCACCACAGCATGAAAATGAGAGAATATGGCAATGTTAT
GGCATTTGAAGTCAATATGTATTATAAAATCAATCTAGATGAAGATCTGCCCATCCCTCT
AATTAGACGGGGTGACTGGAGATTGATTTTTAATTGCAAAAGTAATTACATGGAGCAGAT
AGCCAGTGACATTTGATTATCTAGGTGATTGATTAAAAGGCCTGGCTGCTGGGGCAGACT
GTCAGCCAGCTGAATCCAGACAAAAGAGAAAATTAAAAAAGTTGTCCCGTTTGTAATCAC
GAATTTCAAGGGTGAAATTACAAAGCCAAACATCCCCTTGGAGAAgcccagcatccttcc
actttgcgcctgtctgccctccta
>NODE_417_length_577_cov_8.556326
TGGCAACACAATTGATAACCACGTCACGAGCAAGTAAGCGCTAAATGGATTGGCTGGATT
TTTTTTTAAAACCACGATAAAAACAAGTCGTAAGAAAATCGATTCAGCTTTTGTGTTCCG
GAAACAAACAATTCTTCGACATTAGATATCCATGCATATATGTATATTTTTAGATTTTTG
TTAGAGCCAACACTGTTTAATAAAACATGTTCTGATTCTGCTGGTGTTATCCCCAGCTAG
AAATTGGTTGCCAAGCATTGCATCATTCCTTTCATGTGACTCCCATACGCCCCAAATTCG
TCCTGGCCGTCTTATGACTGCATCACAATTGCTGCTCGTACAAACTATACAGACTGGAGC
GAACAACCAGCAGAAACGGCGATATAGCCCCGCCCCAGTAGTAATTTCCGGAGTCTCTAT
TGGATGTCGCCAAGGAAAAGATCTTAGCTCCGCTCTTCTGATTGGTCCCTTGGAACGACA
GTCAATCTCGCTACGGTTAGGTTGTGATGAACCTACCTTCCCATGCATAGTTTGGTTGGC
CTCTACCCCAATATAAACACCGCCGGGAGTTTCCGTAAAATCACATTCAGCCGTCAAGAC
TGAACAATGGTTAACATGAGCTATCACCAATTTTTACTAAAATATCTACATACGAATTCA
AGACAGTCGAGAAGGCGAGCGAATAAAAGAAAAAGGGTAAGCGGACATTCTtgatagttt
t
>NODE_420_length_762_cov_15.716536
CCACAGTTCAACACTGATTTGACTGCTAGCATAATTTTGCAGAGGAGACTATTTGCAGAT
GCAGCAGAGTTATCAATCCGAACAGACACACAATCCGGGTCCAATGTCACTTCTCCTCAT
TATGTTAATGGTTAATACATGCAAATGAAAACATTCCGGCAATTTGATTTCTTTGAAGAT
AGTTTGCATATTGTCTTAGCCATAATGATGGTACACTTTCTCCCCAGCTTCGATTTATGC
AAGGCTAGTTAGTTCATTTTTATCAGCTCTGAGTTCATTTCTAGGGCTACTGGAATGTGT
TTTCCCCTTCCCCTCACTATTTAACTAATTAGGATTCAGGTACCATAAGCAGATTTTTCA
CGCTATTGGTGTTTTTCTTAATTAAGAAACAAATGAATTCTCCCCAGCAAAATAGATGGA
ACAACGGGATAGGGTGCCAGGGGCCAGATGCGGCGCTTCTTAATTAGAAGTCACTCCATT
GTCTGAGGTTTTTTAATGAAGCCCCAATCTAAATGGATATCAAAAAAGCTTCTAGTGAAG
AAAAAAAACACACACACACACCGGCCATTTAAAATAATAAGGAAATAAAGATAATGAAAG
ACAAAAGATATGTACTGGCAGCCCCAGCTCACACCTCCAGTTCAGTGCATGCAGTGCTCT
CGTCACCTCTGGATGAGCCCTATTAAAACAGCACGATCCCTCGCCGGCCCCTGCCTGCCT
GCAGCCATGTCTAATGTTCTGCCAAGCCAACAGTGAAACACTCTCTTTTCAACTTCTCAT
CAAAGGTGGAAGTTTCATTACCCTGTGGATGGTTATCAACTAACTATTTCTGAAAACTGT
TGCAGCTGTCAACTTTTATGCTCGAGCCTTCCtggcttgaaataacagtggcggctagcg
gaatcc
>NODE_421_length_995_cov_6.364824
TCAGACTGAAGTCTCAATTCACAAGGCTGAGTCTGACTCTGACCAGACAATCGCTGCCTA
TTTGCAGTATGTGACAGGTTTTGACATTTGTGTCTACAGACACATTTTACTCAGTATTTC
AAACTGTACAGAAATAAATGTATTTTGTTTGGTTTTGTCTAATATGCAATAAGATGTCAG
ACGCAAGTGACTCAACTGCTGCATCTGTCTATCTTTGAAAGCCCGTGGCCTAATGAACAG
TCTGAGCGCACAGAGAAAGTGTTTTAAGTAATGCTCAACACATGGTGGTTGAATATGTTT
GCTCAAAGCAGTGTCCGGTTCGACTCGTCTGTTTCCCACCATGGGGAACTTGACGTGTGG
AAATGGAGGCTCCATGCATGGTTGCCATGCATTGGCCCTTACGTTTCGCACATGTAGGTA
AACAATCCCGCCTTGTCTACTGAGAGGCCTGCGTTTATACATGGGTGCAAAACATGTGTT
GCAGCCAAAGTCGCATCAAAGGTCACTAAGCTATGCTTTGAACACTTCAAAGCTGGGGGA
TGAGACTGTAGCTTTTAAGTTTTATGGCAGGTGTAAGCAGGGGTTGCTGACCAGCCCAGG
GTGGTCTGCTCCCTGGTCTGCAAGGGGCTGCTGGTGGTTAGCATGGTAGAGGTGGTGGTG
GTGAGTCGGGGGCAGGGAGATACCCTACTGACCAGGCTACGTCCAAAATGTCTTCATGCA
GCACGCCACATTTGGAGTCCTTGGATCTGAAAGGGTTCCTGGGAGCAGACTGGACACAGG
CAGACGTCCACTTCAAGGGTCTCTGGTTTCAGAGGACCTCAGCAGGGTACATCTAAGGCC
TGTCTCGGTCCCATTTGGAAACAGATACATTGGCAAAGAGCAGTGAAGGGGCCAAAGCCT
GATGACCATACCACAGAGTGACCACAACGCTGCACCCTCCCCTGACAGACCAGAAACAGA
CCCTATAGCAAGTTCAAAGGATCCAAAAAGGTCTTGCCAAAGTTCATTTGCTGGAGTTCA
TTCATCTCAGCACCTGATGTGGTTCACTGCTTCTTGTTTCGTCAGGCATTTCGGTTTAaa
tgtgaaacttcaaagctggagagattattaggagttcttattaaaaatgagtcatttgg
>NODE_422_length_321_cov_3.099689
CTCAGCATGGATCTGAACAATTCAAAACAAAGACAAATAAACAGTCAATTATTCATTTTA
ATACAATTGGGGGGAGGAAAAAAAATCAGCATCAACAACAACTCTGCAACTGCAACATTA
GTACTAATAAAACACACAGAGAGAAAACCTGCCTTAACAGCTGATGTCATGTCAGTCACA
ATTTAAAACACATAAACAAAAGGAGGAAAATTACTGATGTGCTTTAATGATAATCATAAT
AGCTAATCATGGCTGTACGCAGTTGTTTAGTCAAGTAGCATAGTGCACATATGTTTAATC
ATTTAATAACCCACCCGTTCGAAAAAAAAAAGAAGCAAGGTCAAAAATAAATTACATCCA
TTATTTGCAGCAGATCTCCCCAAAGCATTTGGAGCGAAAACTGTTTTGAATTTCAATTGG
CTTCCAAGTGGCAAAAGCCCTCAGCTAATACATCAAAGAAAAATT
>NODE_423_length_386_cov_9.691710
GGGGGGGGGGGGGGGGGGGTACAGCGGAGATAAATCATTAGAGAGCAGGTTATTGGAAAT
GCAGGGAGATAAAAGAGTGAAGAAGCCAGTAATTGCCTTAAAGATCAGACTACAAAGCAT
TACTTTGGATTTTACAAGGCCAGCCAGCAACAAAAGAGCAGTAATTTATGAGCTCAGTGT
AAAAGAATAGCATAATTACATTAAAAATTAATGCTAATGAGGGCTAAAATGGGGAAGGTG
GTTATTATGAAAGTTTGTATTCATCTTCCCTGGGTTGAATGATGGCTAGTGGCTTGATTA
ATGGCTTAATTTCTATCAATTAGCAGGCAAAAAAAATCTCCACTGAGACAGGCCTAAATT
GAGCATTGAATTACACATCTTTACCACGGTGCAGGGAGAAAGGTAGGGGGGGCAGAAGAG
GGAAAGGCACTTTATTGAAACCTGGGAAACCACGAGATGTTTCTCTGTAGGAGCGtgtac
gtgcacatgcgaaagcctggcatgggacgcgaaacttaaataaatgttta
>NODE_424_length_526_cov_11.956274
TTGTGAGGATTTGCGTGGCTGAGACACTGACTTTGGGTTACTTAGGGGTGAGTGAGGCAG
CAAGTGAGGGGGACCAGCTTTACATGTGTGTACAAAAATTTCACCATGTATGTCCATCTC
TCTCTCTCTCACGCGCGCACATGCACACACACATATATACCACACATAAAACACACACAC
AAACACACGCTGGGGCAGGTTAGCCCTCCTCTACACCAGCACCTGCTCCGCTGAAGGTGA
AAGAAGTGCTCACTTGAGCTCATTGAAAAGTAGATGTGACAGTAAATTTTTCAGGCCCTT
GTGAGATGGGAGATCTTGTTATAGCAGTCAGGATGGGGGTCAGGGCAGTGGCTGCTTGAT
GATTGAGGAAAAGAGAAGTAAATTCATTCTGCTTCGGGCACTTTGTCAAGTGCCAGTAGC
TTACCGTTGAGAGCCACTCACCCATCACCGTGTTACGGCCCCAGAGGTCACATCCACCAC
CATAAATCTGCCTCGCCTCCTCGCCTGCTAAACCTATTGCCTTACCCCGACTGAGCACGA
GCAGGGAGAGAGGCTGCAGCTGCTGCTGCTGCTGCTGCTGCTGCTGCTCCGGTTCATAGT
CACTCAAATGAAAAAAAGACAGAGGGGAGAATatagattcttctttttgatgctgctgat
ggtgtaagag
>NODE_425_length_516_cov_9.000000
GCAGTTGTTAATCTTTGAAAGACCGTGAGGATGATTTCACATCTCGACCTCAGTGGCTCT
TTGGCCTTTTGCTTCAAATCTGTACTTCAGATTCACTAATCCGATGTGGGGGGAAACATC
CCAGAAAAGGTGATGGAGAGAGGTAGGTGTGTGTATACCTCTTCATGCTGGATCTGAGGT
TTGCTGTGCGTGTCTCGGCCTGCGTGTGTGTGTGTGTGTGCTGTGGAGGAGAGAAAGGAA
GGGGGGAGCGAGGCCGTGCGTGAATGAGGAGGGTGAGGTGGGGGTGTCTAATCCAGTCCC
AGTGTGAAACTGTTGACATTTGTTCTTTTTTTCCCTTCATTATGTGACTGGGGCTGTTTT
GCGCTGGATTAGCTACAAATCTCCCATGCAGCACATTCAGCATGCCACTAGTAGTTTAAC
TTCATTAATAATGGATGAAGAGATTGTAATCCAGGAGTAAGAGAGCATGCAAGAATACCA
TACACAGGGAGAGAGACCGGCAGGGAGAGAGGGCACCCCTCTTATAAAATGAGATTTCTC
TCTCTCTCTTTTTTTTCCAGGACAGTCCTGTGATGGTGATTACTCCTACCTACATGTAAT
ATTGCATCAATACCTTTGTCTCGGGTTGTAATTTCCCTGAAACCCACAAAGGTAGGGGtg
>NODE_426_length_368_cov_9.453804
TGCAGGTGGTGGAGGGGGGGAGGAGGATGAGGGCTCTATCGCTGGTGAAGTGACACTGTG
GTAAACGGGGGCAGGGCGGCGGTGAAGCTGCAGGCCCGGGGAGGATCCAGCTCAGCTTGC
CTCTCCACTCCTCTCTGGCCAGACGGGGTGAATCAATCATCTCCAAAGATGTCAGCATCT
GCCCAAGCAATTTCAGATTGGAATAAATGGCAGATGGGGATGTTGTTCCCTCTGTTTAAT
CAGTTCCACCAAATGTGGTTTTATCTCTTATAAAATGAAACCATCTGTAGCACGTAGGTG
TAAGGATCAAGTGAGGGAGGACGGAGGGAGAGGGTGACAGAGGGAGAGAGGAGAGATGTG
CGTGTGTTTGGAGTGTGCACGCATATGTGCATGTGTATGCTTTTTAATGTGTGTGTGTGT
GCGTGTGTGTTCGGCGTATGTGTGTGTGGTGACGGAGGGCAGGGAGATATGGAACACTGT
GAAACAGAAGCAGAATAGTGGGAGTGAAATAG
>NODE_427_length_679_cov_9.480118
AGGCACACAGGACCTGAAAACCTTTTATGAATTATAGAATTGTGACGGACCTTTTGTTTA
CATTTAAGAAGTTATTTGTTAGAATGTAGCGTTAAATCCATACAAAGACTAGAATAACTG
GATTAATATCTGAATTGAGTGCTGGATGGCTGCATGCCTACAGCTTTTTTAGAAGGGTTT
AACAGGGAGGCAGGGCTGTGAAAAAAGGGGTTTGAGTAAAACCTTGGATGAATAATAGAC
TGCTTCCCAAGCAGCAGCACTCTTGGTGGTAGGAGGTTAATATTCTCACATGTCATTAGG
TCTGCTGGCTCGACTGATGGCTCATTGAATCAGGCAGCAAATGATTTCCTCATGCTGCAG
AGGACAGAGCACTTCAAAGGGAAGGGGCTGAGGTCAGGACAGCACTCCGCTTTGATTAAT
GACCGGGGCTCAGCAGAGGTTGCCTGTAGGTAAGAATGTGACGGTGAATTGGATGTGAAG
GGGACCGACTTTTAAGCTAGATTTGACCCACCTCCAGAAAAACTTGCAGATACCATCACA
CAGGTTGGGTTGATGGGTTGTGACTGAAAAGCTTGCTGGCCCTCTGGCTTATACAATCAT
AAAAATGAAACTTGCTGGCTGACAGGCTTACCGGACATCATGGTAGTATTAAATCAGTTT
ATACTTAAATAAAGAACACAGATATCACTGCTATTGCCTCTAACTGTAAGTCTCAAGGTG
AATTTTCTGCTTTTGGAGCATCTAGTTacgttctcagttgaatgacgtgcagtttttaag
gcaagttcagcctttatagcatcttattaggtgagactcaaat
>NODE_428_length_577_cov_14.332756
TTCTTTTTTTTCTCCTTTTTTATAGCAAAAATATCATGCAGTCTTTAGTTCCAAAAACCC
CTGGTGGGATCTCGTGTTTGTTTGTTTGTTTGTTTGTTTGTCTGTTTCAGGAGGAAAAAG
AAACTCAAAGCCTTGAAATTCTTCTCTCACAATTATTCTTAAACATTCAAGTCATCCTAT
TAATACTTTGTACAGCAGAAAGGTCCTTCAGATTTCACACGTGTATATATAAATATAATA
TATAGAAATATGCATATACATATGTTCAACTTGTATATGTGTATACATATTTTGGAACTG
TATCAAAGCCAATTTAATGTGCTCTCAAAATATGGCCCATGATTCCTAGTGGGATGCACA
TCAATTCACATAGTACAACCAGTAGATTAGGTTGAAAAATCCAAAGGTGATAGGGAAAAT
GACCCGGGACCACTTGTCAATGGTGCTAACATCTGACAGGTTTGGGATTTTCAACTTGAG
CTTGGAGGAGCGTCGTCGTAGCCGACAGTTGGCCCGGCTCCGCATGGCACTGCGATCCAG
TGAGTGGTGGCTGAAGCCATCTCGGGGCGCCATGGGCTTCCTGAATTGGACCCCGGAGCT
GTCAAAGGACATGACCGAATTCCGAGAGTCACTGACGCTGCTCCCCACGTCAGAAGGCAT
CACTTCGTTGTTCATCTCCAGCGTGGTGAGGAGGATGTTTCCGTAAGCATCCacctgcga
g
>NODE_429_length_441_cov_11.566894
TTACCCCGGCCTTGCCTTTCTCTGTTAGGCCACTGGGAAGAGCCATGCCCTCCCCCTTTG
CCCCTGGTCTCCTCCACCCCCATCTCACCCCGGCCCTCCTCTTCCATTGAGGGCTGCTCA
TGCAGAGGAGAGAGAGGCACCACGCTGATTCCCTGCCTTTCAGCTCCGGAGAGGGGGATA
ATGCTGTTTTTGTACCACGCATCCAGAGGAATTATGTGCGCTAATTTGATTAGGGGAAGA
TTTGATTAACTGGAAAATGAGGGCTTTGCTTAGACTTTCACACGCTTAATTTATCCCTTG
CAAAGCAGACGCAACATTGTGTCATGAAACTCAGAAGGCATATGAGAAGCCCATTCACCA
GCTAGATGGCCCTTTCAGACTCAACAATATCTAGGACTGCCACGGTTCAAATTGGGATAA
TCAGTTTAGAGCTTTTTGCCTGGCCTCAGAATACAAATTGCATTTGGCATTAACAGTGAA
AAGGTTCAAAGGATAATGAGATTAATGTAGCAGGGAATTGAGCTAAGGCAGAAAATTTCC
ACAAGAAAATGCAAAACTAGTGGCATTGTtgcacaaggtggatgt
>NODE_430_length_357_cov_7.831933
AGAAATAAAAAAAAGTCTCATGCACTAGAGGAGAACACGCACTCACACCCCACAGTGGCA
GAAGCGGTGTTGGCGGCAGTGGCAGTAGTGGTAGTAGTAGAAAAGGCTACATGTGTAGGG
CTAGAAACATTGGTTACATCGTGCTGTTGTTGGCTGGAGTTGGAGGCCTGCCGCCTTAGA
GCCCCCTGAAAGGAAGTTCCACTCTGGAACGCACTCACTACATCCATCTGCAAAGAATCA
GACAGCGTGACAGGAGAAAGCCCAGAGGAAATAAAACACAACACAGCCAGAGGAGAGAGA
AAAGAGAGAAAAAAATAAAGAAAAGGCACCAGTAACCATAGAAAATGTCACTTCGAAATT
GGATTTAGGCATTATAGTTAAAAGAAAGAAGGAAAAGGGGATGATTGGGTTTAAAGGCAC
TGATCGGAGGGAGCTGACTCCAAAGTCTGACCTCACTTTCACTCTTttctctgcagaatc
cttccatacttccaactacag
>NODE_431_length_520_cov_8.692307
AAAATGCCCTCCGAGGGTGATCAGTTCATGACAGTTTTCCATTAAAATTAAGCATTTAAA
TATTTGGAGCAAGTGAGACAGACGACATGCGCATTTCTGCATCTCCTTGTGTTTATGTAC
GTGTGTGTCACCATTTGGAATGTGTGTGAACACATGTTTATGCATGCGTGTCAGCCTGAG
CCTGTGTGTATATGAGTGTGTGTGTGTGTGCGCGCGTGTCTGTGTGTGTGTTTGTGTCTT
AGAGGGCCATTTGGACTGGCTAAGACATCTGCTCCATCATACGTCAGGGGCCTGGTGTGA
CATCTGGGGAATATACTGTATCCTGCCTTGCAACATTACACACAATTTACTGCTAAAGGT
CATTATGTACCCGTTAATCCACTTTTAATTGATATCAGTGCAAACAGCACAACCTCCCAG
CCACATGACAGATCACTGCCGCCACAAAACCAGGAAATTGCTATATGGGAGTTAAAAATA
GAATGGTAAACTTTTTGCTGTGGTCTGTCTTCACTTTGTTAAAGCACTTTGGACATTTTG
ACTCGGACAAACAGCGACTGGTCGTTGGATAAGAAACGCGCCACTGTGACTTTCTTTGCT
TTGACTTGAAAACCTAGAGCACAAAAACATCTAAGTGACACCTTTGTGGCTATAAATCAT
CCTt
>NODE_432_length_714_cov_7.471989
TCCATCTCTTGTACATTATTTTCTGTTCCTTGTTACTTCCTTGTTCTTGATGCATGCTCC
TTTGGCATGAAGGACCTGAATGGCAGTTTTGATATGTCTTACCAGACCTCTCTTTCAGGG
CTTGTGCAACTAGAGGTCACCTCTTTTGTTTTGTCCTTCACAGCATGCCTCTGTGATATA
CAGAGTTGTCTCTGACTCCTTATGCCGCGTCTTCTTCTGTGTAACGCATTTTGGCTCCTA
TAGCCAATAAAACAATCCCCTGCCACTTGTTCCACAGCCTTTTTGTTGTTTTGTGTACTT
TGGCTTTGTGCACAATCCCAGTCCAATGCTAGTGATCTAGCTTTGCATGGCATCGTGTGT
TAGCTTAGACGTGTGTTTGTAAAGAGGGATGTTCTCTTTTTTCCAGCAAAGATGTCACGG
AAATTAAGCTTGCCTACTGAGCTAAAGCCAGACTTGGGTAAGCCTTGACTTCGTGTATCC
AAACAATTTGTATGAAATGCAGTATACTTTCGCCACTCCGACTGGACTCCACCACATCCC
ATAAGTCCAGTTTTATCTGGTTATTAGCCTCAAAATTGGCAAGCTGTGCAGATGTTCTCC
TAAGTTTGCATGAGTCAAAAGTAGCACTGATCTGATCTGAATTGAAATTATTTTGAGCTA
AATCAAATTGTTGCAATTAAACTCCCATTTTCTGACCACGTTGGGGGTTTCACTAGAGGT
CAGTGGTGCTGAGCTAAACTTTGCACAACCCATTTCACTATGAAGCTTTCTGTAACtgtt
gcagctttccttttctcttctatgttcttcatgtctttcttttctctgtctgattggttc
ctgaaaatagaaagatca
>NODE_433_length_595_cov_11.791596
TAATGCTTCTCACGGATATCATTGCATAATTTACCAGCCTCTCTTTCACAGCAAGGAAAT
CAAGAAACAGGGATGTTTTTGTCATTTATTTATTCTTCTCCAGTAATCACCCCGCTAACG
CCTACAGGGGCCTCCATCTGGGGAGATCACCCACGGTTGCGTGTGCTGTGATGCCAGTAG
GTGGTCCTGCCCATGGCTTGGTGGGTGAGCATGGTGTAGTCCCTGCTGCCACTGCTGCTG
ACATATCAGAGCTGTTTATTAAGAGGATGACAACTCTATCAAGCCCCATAAGCGGGCCCT
CGTGCACAGGAGTTCTTTTGTTACTTTCAGGGAGGGTGTCATCAATCTTGCTGCCATGCT
ACTCTCTTGAGCTGTTGATGGCAAACACGATTCCTCCCTTTCTGCCTGGCCTCTCCCGCC
TCACAGTCTGGAATCAGGCGTGGTGAGGGGGATCGAGGAGATAGGAGGACTTTCCCCGAG
AGTGCCTTTTCTTGACAGGCGACAGAGCGGACCGTTTGGACACCAGGGGTGGATATATGG
GACCATGTAATGAAAAGACGTTGACAGGACCTGCTTGCTCTGTAATGAAGGTCCTCTGGA
GCTGTGAATGGATACACACATCTTTCACGCTTTTGTCTCCCTGCCTTTCCCACAGAATCC
ATCTCATCCATTTTAACCAAAAAGGAAGgtgtaatagaagcatcccagacaacagctcac
agttaacatttacatgcaa
>NODE_434_length_391_cov_13.079284
TAAGGAACACTGAGGAGGAATGCGAGTAACGCAGTGGTGTATCGCGCATTTTTCTGAGTG
GGAAGTCAATCATAGCCAGGGGAGGAAGGGAGTGAGGGTCAATGGACCGATACTCGCCGA
TACCCACTCCGAGATGACAGTGAAAAGAAAAGGTAAGAGAGACCAGGATAGAAGTGGGTG
CTAATTCCTACTTTTCAGTTTAAATAAAGATTGGAGCTGGATAAAAGCCATTAAGGGAGA
AATCAGACAGGGCATGCTATGTAGGACAAGAGCTGACTGCAGGGAGGTGAGTGGTGGGAT
CGATACTCAGTCGATGCGCTCAACACCCAGCCCTGCGCACACACATATACACACTGAGGG
GGCATGTGGTATTGCCGGGCATCTGCATGTTTGTGTGTGTGTGTGTGTGTGTGTGCGTGC
AGCAGTGACTAATGGAGAAGGAGAGGGAGCCCGGGGAGAAAGAGTGCATGCAATATACAA
TTAACTCTCTTTTGAGCGGGGGAATATTAAACACGGGGCCCGCTTGtgcagactg
>NODE_436_length_365_cov_2.561644
GACCCTTTCTCATATCCAGGCTGCCCCCATCTCGCCGCCGCTCGACCCTCCTCTCCCCCT
TTTGCCTCACCCCGCTTTGGCCCGGTCGCTTTGCACGATACTTCAGTGAATAAATGAGTC
GTTTTAATCCGACTGACAAGCTGGCATTGCCCAGCCCTGCCCTCCATCTGTACTGGCGGC
CAGCACAGCAGCAGGCCCCAGGCAGCCCGATGTGCCAATCCAACACACAGCTTATCCTGG
CTGTAGCTTCAGGGACAGAAGGGTTAGAGCTCTATGCGGCAGCTACCCTCTCCACCAAAA
GAGCTATTTATATAAGAAAGGGATTAGCCGGTGGAGGCTTTGATGAACTGGAAAAAAAAA
AGTGAATTTGCTCCCATCTTGCTCTGGTGCATGTTTGAAGTCCTCATCTTTTTAAatgaa
aactgcactttgcttttccaagttataaaataatccagcgcgagtgtcgggttttatttt
acgcgctcagagctatttattttttaggg
>NODE_437_length_660_cov_12.551516
ATCAGAATAATAATCAGAATAAATCCACATTTTTCATGCATTCAAAAAGCTGCAAAATGG
AAAGAAGCGGCAGAAATTCGGATTTATTGTTTCAGTTTAAACTAGACAAGGATGCTCTGA
GCAAATAGTGAAGAACCAAGGTGATAATCTATAGTGTCAAAGGAAATCAGGTAAGTTACC
TTGAAGACATCACATAAATGCCACTGAAAGGAAAGAGCGCTAGACATCCCCACGGGTCTC
CGCAAGACAAAGCCCGGCGAAAATGAACTTGTTTGAAGTCATTAAAAACGGGGAGAAAGA
GGATGAGATGCGGGCAATGTCACATCTCAATATTCCGACTTTGTTCCATTGCGCAGGCTC
GTTTTGGAGAAGTGAGATTTAGCGAACAGGAGACGGATTTAGAGAGAAAATCCCTCACAT
TTATCTACATTACACAGACATTTTCAACAGGAAACAGCTGGGGCAGCATTTGCCTCCTAC
TCGTCCTAAGTTATTCATTAAGGATTTTGGGCACATATTCAAATAACGTCATTTCTCTTT
TTTCTCAGAACGGGATTGAATTTTGATCTCTCTAAGACTTGGTTAGTAGTTCAGATCAAG
ATAGAAAAAGCGGTGCTGCCCCACCAGCAGCAGCTCTCACTCACACAGCACACTATTTTA
TGCCCTGAAAGCCCGTGAAGGAGAAGTTAAAGACGAGCTGGAGGTTGTGATATGACTCCT
GGTCGTCGTGCGTAATTTGGCACCGTGTAGCTCTGCAGTCTCTCCAGCGTCTGAGCTGAT
TAACGCTAAAATAAATCATTAAAa
>NODE_438_length_518_cov_8.496139
CCTGCTTTCTGTTTCAGTCTCTCCCAGCCACGGTGCTCCCCCAGCCCACCCCATAACCCC
ACACTCCCCTCTTAGAGCTGCAAGGCACAGGGCTGTGCTTTATTTCTCTGCTCATTTTTC
TCAGAGATTGGTACCTTCACACGCAGATCCATACCATGCTCCTGTGCAGTGCAGGCGGCG
GTGAAGAAAGAGGGTTATATTTTCCCCTTGAGTTAGGACACCTCATGACAAATGATAATG
GATAATCAATAAAGTGGGAAATATGAGGCAGCAAACTTTATGAAGCCAGGAGACATATTA
CTCCCCAACAACACTGGTTTCCCTTAACAAAGTCACTACTCGACTGTGCCTAATAATCTG
AAGGAAAATCAAAGGACCCGCAACCACATCAGCAATATTGGCAACTTATTCCACTTTAAT
GGCATTTTGATTGATTTTTTCCCTCTTCCTAATGGTCGTTTTATAGATTTGACGCTGCTT
CTGCAAAACAGCAGTGTGTAATAAACCTCCCCGAAGGCAAACGTTAGCCATTAAAGCTCT
TGTCTTACTAGCGCTCATAATTGGAGGTTGACCACCACCACATTTTGGTCTCTCACATGA
CACACACTTCTAGgacgagccttctctctcctgcgcctctccagccgtttgatatttttg
gt
>NODE_439_length_420_cov_4.235714
AGCCAAAAACTGATTAAAGCTCAAGGTAAGAAGGAGACAGAATAAGGAAAGTGGAAATCA
CCCCCCATCCCTTATTTGGGACACCTGAAATAGGCCAGAGGAGCCCTGGGAAGCCTGAGA
GACTGAAGGGAAAAGAGGAGAGGGAGGAGGTGGAGGGATGATGGTGGTGGTGGAGGGATT
CAGCAGGGCCTTAAGTGTGCTATCATAGGCGTCTCTTGTGCCTGCCTGCTTTATTTGCAG
TAGTCAGGTTAATGAGTCCACCAGCCCACTTGATGTTGAGAGGCCTGCCACAAAGAGCTG
CCTCATTAGAGCTAGCCTGGCACGCTGCTCTGAGACAAAGGGACATTCACGCTACTGAAT
GCCTTTACGCTTCTCAATGCTGCCAGCCTGCGAGGGCCAGTGCCATGGCGTAGACCCTGC
ACACGTCCTGGCGCCTGGCCAGCCACACCACGGCCCCGATCCCGGCTGGCTGGACTCGCA
GGCTGCTACAGCGCTGGAATGATGGAAGGATTCGCCGACGGTcgcctgctgtgtattagt
gtgtgtgttttggagagagcatat
>NODE_440_length_549_cov_11.661202
AGGGATACAGGGCGCAGGGAGCACAGGGAAGCAGAACTCTGGAGCTCTGGGGATCAGAAA
GGGGGGCCAGCAGCCTGGGGCCCAGGGATGGCCTGCGAGGCCCTGGGGAGGCCTGAAAGG
CAGACAGGCAGGCCACACGGACTGCAGCACTAACGGCAGGATTACTGGCATAGTGACACC
GACACAGCCTCCCTAAAAGGATCACAGCGGCGTAATAAACTTTATTAAATAATAAAACTT
ATTATAACTGTTAACCCGATTTAGTTCATTCTTCGCGGCTTACACACACACACAAAAAAG
AGGGGTGGATATAATAAGCCTTATACCGTACATAAGGCAAAGCCTACAAAAGCCATCGCC
TTACCATTGACTTTAATTGGATTTGAAAAACGGGTTGCAAATTATAGCATTCTCTACTTG
CAACTTAGTAAAATAAGTGTATAGAAAAGAAGGGGAAAAACCTGTGGACTGAAAGTAAAT
TAATCTGCTTTCTGCCCATGCTTAATTAAACTTCCTTAATGCTTATAAGAGTTAATGAGT
GAATTGATTAAACAATACAGCTAATACTTACCCCCAGCTCACAAGCAGTGGTGATCAGCT
CTCCTGTGGAAGAGAATAGGGGAGGAAATTAATGTAAACCCAATAATTATTATTAAGAGA
CAAGTCTGCTCCCAAAGTTTTCCCAAATCAAAt
>NODE_441_length_567_cov_12.037037
GATGTCTTCAGAATACAGGTTTTTAGACAAAACAATATAGAACAGAACATCATTTTGTCT
AAAGTTCATTCATCAAAAAGCTGCATATTTTGAAAAGGGTAAAAGCCCACACACACACCC
CTGTCAGGGAAGCGCAAAGGCTAGATACTATAGATTACTTTAATCCCCTGCCAGATATAA
AAAGGATAATTACATATTTGTGGTGGAGGCTGTGTGGTGAAAAAAATCAATACAGCCTTT
TTTGTATGACACTTCATTAGTGTGAAAAAATCTTGGAGCTGAGAAGAACTGCACTGCAAT
TAAATGGTTCTGCTACCTTAGACTTTGTAATGGCTCTATATTATTATCCAGTTTATTTGA
AATAGTGGTTGCACTTGTGGAGTAATTGGAAACCATTGATTATGTACTTTTATGTCTACA
CTCTTGCACATCATTATGGAGAGAAGCAATAGTTAGTTAGCCTCTCTAATGAAGCACTAA
TTGCACTAAGTAGGTTAAGATGTTAGTCAAACTGCACTCAACTGAAATCACAACACAAAG
ACTTCCAATTAATCTGCATAGTCTGACTAGCAGATGTTGTTTTGGACTCCATATCTTGCA
GCTTTTATTTGCTTTGTGTCTGATCCTGTTGCGTAAATAGAAATTGTATTTGTATCAGTC
CATTGGCAGCAGATGAAATTGATTGGGAAGGGGGGGAAATAGGGGGCGGCT
>NODE_442_length_634_cov_5.782334
CCTCCTCTCCTCCCTCTTTCTTGGCCAGGGGTTAAACTGCTGCACTCTAACCTCCCTGGC
AATGATTTCATTCACTCAGTTTCTCTCGCTCACTCTCATCTCAGAGAGAGATTTATTTCA
CAGTATGTAGTGGATTAGGCCCCCCTCGTCTGCCCCTGGACAAAAGCATTGTTTTAGCAC
TAGCCTGTTCGCTGTAACTGGAGGAAGCTACCACTACTAAGCGTCCACAATACGGCCATT
GTGGACACAGGGCTAGGAGGACCCTGCCTCGGAGGCCGTCTAGACTTTGAGCCCGGGCCG
ATTGGAGAAACAGGGGGAGAAAATCCCATCAGGCAGTGGAGTGAAAGTTAACTAAGGTAA
CCTGCTGTGAACCTGATGAAGATGTCAAGCCAACATATGGCAAAAAATGTCTATTGTCAG
AACAAGGAGCTTTCTTCCCTCTGAGGGAGGGGATGGTAGAGGAGGAGGAGATGAGGGCTG
GCTAAAGAAAACTAGGGGGGTTGCACAACCTAAAGGAAGGAATAACTGCAGTGGTCATCG
TTTTACTTCTGGATCAGTAGTCTTATTCTGGCCGGGAGGAGGCCCAACCCCTCTACTCAC
AATTAAAGGAGTAAGCAGATTAACTGGCATCTTTCAAAGGCCAGCAGAAAGAAAAACTCA
CTCACAGACGTTTAATACATTTTTTCCCCCTTTgcctatcaagtctcgcactgcacacgg
caaatggcattacatttcatgctgatttagtgagcagaggtttggagaaaagagaaac
>NODE_443_length_507_cov_9.284023
TTCGCTATCCTCCAGAGCCCCCGTTCCCTCCTCAAACCTTCGTCTTTCATTCAACGTCGA
GTCCTTTCAAAACAAGGTGAAGTTCAGCAAAGTTTCTCTGCAGAGATGATCAAACAGTCA
CATCACTAATGGCGATGGGTGACAGGGCCAGTGAATACAGATCAGCTTTAATTGTGGTGG
GTCTTACTGCCACTGTCTGTCAATCTGAGCCTTTGAATTGGCGAAAATTTGCTCTGTTCA
TTCTGTTAAATGATGTATCCAATTAAATGCTTTAGAATTCATGATCTTCAGTCAAGGTTA
AATGAAAGCAGTTACTCCTGTCAGTAAGGTGATTAAAAGCTGCCTACATCAGACACATTT
TGTGCAAAAATTTAAATTTGGGACTAAAGCATGAATCTTTATTCATTATGTGCAGTCCTG
CTCTATAAATGTCCAGCACAGTCGCTCTTAATCACCTTGTTCATTTTAAATCTCACTTTA
GTCCTTTTTATTAAAAGGCATCCTGGTATTTAAATTACAGTGTTTTACATATTCTGATTA
AACTGAAGCTGATTCAAAGAACTTTCCCCACAGTCAATAGGCATTTTTAAAAAGAGGTTT
TTtttaatactgcaaatccatgtttgttatggtaaaaaacaggaggtctga
>NODE_444_length_733_cov_11.566167
TGGTTGAATGCGCAGGCTGAGATCATTGAGTAAAACATAAAAAATGGAATATGTTTACAA
ATAGGTGTCATGTCATGTTTGATCAATTTTTGCCATGTAAAAAAATCGCTCGGTTCAATT
GGACTGGTTTTTGGTGTTGTGTAAGAAACAAAGAATGAGTTTCCTCACCTTGTCTTTAAT
CCAACGTTTGGGATGGGTCAGCATTACATGGATACAAGTGCACCTCCGATATTTGCCTTA
GAACTTGCAGAGGCCATAGTTCACATTCAAGTGAAGTGAGTGTATGCAGGGGCCTGGGCC
CCCATCCCTGAGTCACCAGTGCGGACTTTCTCACACTTATCTACCTGTGAAATCCTTCAT
ACCTCTCATAACTGGTCAATGACTGTATCAGCAAACTGCATCAGGTGTTTTTTCTACATG
CTTTTTACACAGATTATATGGATTATTGTATTAGTAGATTTTGGTGCATCATTTTTAATG
TAATAGCTCTTAAGCTTGTAGTTCAAGTTGTTGTTTTATTTTCTCTCATTTTTCTAGATG
ACTGTTTTGTGTTAATATTGTCAATTTGAAATAGCTGTTATTTGCTTATTCTCTACTAAG
AGTTCTTACCTAATTTTTAAATGCTACATGACCCTAATTAATTAAATGACTTAATAACCA
TTGTAAATACGGTATTGTGCAAACCCCATTTTCATTCATTTCAATTGCTAGTGTTATATA
AATGACTTTTTTGTCTAGACACCATTTCTCTTTATGAAATAAAGAAACATGCATATCATG
TCTTGTGCATTGTGGATATTTTTGCAACAACACTGACACACAACCTtataaagtttgaca
tctatgatttaaaaaacctcagtaccatcagtaccac
>NODE_450_length_616_cov_10.303572
AAACAGCATGCCGGTTATCTTAAGAGATTTTGCTTCTGTGAGCAGCAATTTGGGATGTTT
TGCTGACAGAAGCTGCTGAACTTGCCTAGAAAAGTGGCCATAGGAGCTCCATCACACTCA
ACCTCTGCACCATAGTAGTCTGCAGGGACACGGATCAGCACTAAGACAGGTTCATGTCTG
TTTCTTCTCGACCTGCCATGACATAGCCTGGCTGCACCCGCCACCCCACCACCTCCTTCG
CTAGTCCACCCCACCTTAGAAGATAAATACCTGGAGGTGAAAGCTTGCCGCACATTCCTT
TTCCCAAACATATTCTCTTGATGTCAAAGTCGGCTCCAAGGCCTCAGGGCCCACAAGTAA
AGTGGTAATTCTAAGGCACCCTGCTTGGGCTTGCTGAAATATGCATTAAACCTGCGCTGG
ATACACTTAGATGAGAGGGGGAAAGTCTGTCCTGAGACAGAAATGGAATATCATATATAT
TAACTTGCAAAAGTTTTCACTCAAGTGTTCATCTGACAACATGATTCTTCTCCTCTGTTT
GTCCATCAGTTGTACTGAACAGATTCTCTATAGAGCGGCTGGTCTGAGGAAATAAAAGGA
TTTTTCAGAAGCAATTAGACAGAGTGAAGTCAAAGCACTCAATACCTGCCGAAAATTAAA
ACACCACAAAGCAGTTATGGTTGCAATAGCTATCGGAGTTAGCGTACAACAAGACTGTGC
TTTATGCAATAGTTtctttaaaaaaatcataaatcatctg
>NODE_455_length_385_cov_2.212987
TTAGGAGAAGCCAAGCAGGATCTCCAATTTAATGTATATGGGTAATGGCTTGTGATCTAC
AAACAGGGGAAACCTCCCTACTCTCAATCCTAACTACAACCCTGATTTAAACCCTAACCC
TAAATTTAACCCCAACCCTAAATTTAACCCTAACCCTAAATTAGGCCCTAACCCTAAATT
ACCCCTACCCCCAATTAATTAACCCTAACCCTAACCCCAATAATTAAAAACAAAATAGTT
TATTAATATACATTGAATTGAGTTGGTTAGAGGTTAAAAACATTATATGAGAAAAGCCCA
TGTTAAAAATTCGGATACGGGGGATTCAAAGGGCAAACAGCCACTGCAGCTCATTTGGGA
GCTGAACGCCGGGGAGGGAGCATCTTGGCAGAGGACAAGCAGTCCCTGCTCAAGTCAGAA
GAGTGTGCCAAGCCTGAAGAAGGTCTAAGCCAGACCGAAACGTCGCGGCGGCACACCACA
GGGGGGCGCCAATGGGTAGATGGGTTTTGCTAAGTTTCCTTTGGGGGGG
>NODE_456_length_524_cov_14.938931
CAGTTTGGGAGGCTTATTTAAACAGCACACTGAGCTGCTCATAATGGATTCATGCAAGGT
GGACGTATATGGAAATTCACAGATTTGCAGTGCACCGTGTTTGGTACTGTAGGTAGCTCT
CTCTGACAGATGCAGATCCAAAACCTCAACTGCTTGTATCCTAACCAGCTGATCACAGGA
ATAAGGGTTAAAGAGAAGAATGGGCAATGGGCCCCAGTGAAAAATCCTCACCCTCTGGCA
GTGCCTCATGGAAATGCCGCAAACGCTGTACGGATTCAAACGTATCAGGGATTATTAAGA
GACCTGAGAACAAGGTCAAAGACTTGCAGAAGAACACAGAGCAAGTTAAACTTAACTTCC
ACTTCATCCCCGAGGCTCTGAAAATACTTAGGAGATAGTTGAGGCAGGCTCTGTTGAAAG
CTCCCCCGCCGGCACGCAAAGCTTTACTTTTGATGTTAATTCCTTGAAAGCTGTTTCTTT
AGCTGGGGATTAGTGCATGAAGAGCTAGGCTTACCATGCTCTGTCTAATAAAGATGAAAC
ATCTAACACAGGTACTCGTACATACACTCGCCAGGGAACAGTGCCTATAAAGTTGCCTTA
ATTATAGAGAACTGACTTCGCTTCAGTAACTATAAGAATAGGACGACATTTGTAGTTTGA
AAATACTg
>NODE_457_length_538_cov_10.682157
CTCAGTAATTGGCCTCAGTGTTTAAGTGGATAATGTGGTTATCGCTGCATTCTTTGTTTC
ATTTCTTCCCCTCCACTGCTCCTTTCTTTCTCTCTCTATTTGTCTTGCTTTTCTTTCTTT
CTTTTTTTTTTCCGTGAAACTGTTGAGCTGGTAAGTTCAATGCAGAGGCACGTATGCACT
CTGGAAAGGTAATCTAGAAGCCAGTTGAGCCATGACAAATAGGGACAGCTGGCCTAATTG
AATCATTTGAGCTAAGACAGCTCAACTTGGTTATCCCCTCTGCAGCCCACACTGATATTA
GTGCAGGAATCATTAGCCATGAAATCATGTCTGCTCTCTCTGACTGCATCCTTTATGACA
TGACAGCCAGCCCAGCCTGTCTCTTTCACTCTCACACCAAAAAGAGCCCTTCATCATAAA
CAGGCAGAGATGGAGGCAGCCAGGACTGAGTAGGATGTCTCTTTGTCTTTTTCTGAACGC
TTGTTCTTATTAAAGTGTTTCACAAGATGTCATGTACAGTGCATTGTGCTTATATCAAGG
CATTACTGTACAGCTGAATTGCAAAAACATCTACTTCCATCCAATTTTTCTGTGGCTATC
AGTATCAGggaacgctgtatgaaaaaaatatatattcaagaatgtaccagacatgttgct
tttgaagagatttttctgtcct
>NODE_458_length_463_cov_7.101512
ACTTAAAGAAAATAAAAATCAACTCACCTCTCAAACTAATAGCTTCCTATTGAACTTCCT
TGACGGTTATGTGGACCGGTCAGCACAGCGTCCACTTTCTCTGCGCTCTGCTAGGCCTAA
CCTATGCGTGGACAATGTATTCAATCCCCTTTTTGTATGTCTTTCTTTTAGGGTATTTTA
AAGTTTACAAGGTTACATATGCCAATTGCCCCAAGCAGGGCCTGTGAATGGTGCATAGGA
AGCACGTGGTGTCATTTAAGTGGGTTTTATGGCCTGGAAGAGCTGACAAACCTTCGATAT
ATACACATCATATATAATCTTAACTGTCCGGAATCGCAGCTGCTGGCTTCCCCTTATCGG
AGGAAGAAAGGGCTTTGTGGCAGTGAGGATGCAGTACCTTTCTCCGGACTGTGTAGTCGG
GTTGGTGCGGAGGACAGAGAGCTGCTGCAGTAAGTTGCTTTTAACTTTGACTACAGGCCT
GCGACTTATTTCATAGCGAACGGAATATTTTGTTGCGTGTTAGTGTGACTTTAATCGCAC
GGGTGTTTAAATCCATGCCACCTCCGAATGAACGCTGTTAATTAGGAGTGAATAttcata
gatgttt
>NODE_459_length_487_cov_9.638604
TGTCCCGGGCTACGACTATTTAATGTAGAATCTCCAAAACTCACAAATGCAGTGTGACCA
AATGTTCCAGAGATGTACCAGTATACTAAACAGGCTATATATCTCGCTCTGCTCTCCAAA
CAGAAATAGATTTCACTGAATTGTTTGATAAATTTGGTCTAGGTTTTCCAGCCATCCTTA
TTGGAGCTTCTACTGTTTTTCTGGCTGTTGGTGGCCTAAGCCCTAATCACCCTCTGTTCC
CTCAGAGGCCATAAATTACTCCGATGAGATGGTGCTTTGTGTTCCTACTGCTGGGGAGCG
GGGCGAATTCACAGCGCCATATTTTGACAACCCGTACTTTAAATCATTGTTTTATGACAG
ATGGGAAAACTTCTGCACTTTCACCGGCCTGATTTATGTTCATTTGGGTCTGGAGGACAC
TATAATTTGCAAGTAATGTGAAAACAGATGGATAGAGAGATACCAAAGGGTAAGACTGAC
CTATACATTCTCAGTGCAGCTTGCAAATGGCATCCATATGCCGCGAGAACTCTTCCAGTT
ACATCTCCATTACCCTTTGTGTGTGTTCGTGTGTGTGCCTGTGCGTGTGCGTCTGTGCAT
ATGTTTGTATGTTTGGCTGATGCATGTTTGT
>NODE_464_length_403_cov_9.759305
CACACTCTAACTCCCAGATGTCCAGTAACCTTTCTGTGGGCTCAGTGATTAACACACCAT
GTCCATTAGACATCCAAACAAGGCCAGCTGTAAATTAACAGATCATGGTGCCTCCCCCCG
CCTCGCCTCTCCACAGATGGTTGGTGGGGCTCCGCTGGGCAGGGAAACTGATTGGTCCAA
TTCTTCCTCACAGGGAGACATCCATGAGGATTTCTGCACTGTGTGCAGACGCAGTGGCCA
GTTGCTCATGTGCGACACGTGTTCTCGTGTTTATCACCTGGACTGCCTGGATCCACCCCT
GAAAACCATTCCTAAAGGCATGTGGATCTGTCCAAAATGTCAAGATCAGGTAACCGCAGC
AGCCGAGACTGATCCTGAGTCAGGGGGAAGGGGGTACCGCAGTCCAGAGAGGAGCCTCTC
AGGGCCTGTAGCTGTACTGTAGGACTGTTCAATCCTTTGTAAGCATATACATGATGCAGT
ATTGTTTTTTTGTGCTTCTGTCTCATTCATTGTGTCAGTAAAGATTGGCATCTCACATCC
ATCCact
>NODE_465_length_695_cov_15.201439
GCCGGAGCCTGGCAGGTGGAATACCTCTGTTTTACTGCAAATGTGACCATGCAAATCAGT
CAGCTGGTGCAGAGCTCCAAGGAGTTCCTTGTGAAAATTGCATAGAAATTTCTGAATAAC
GGAAGGCATGACACCTCTTTGAAAAATGCAAAAGTGAACAGATGGATGTGTGCCACCAAA
CGCTCTCATTGCAGCAGGCTAATACTGCGCCTTTGACTGCGATCCGCGCTTGATGTTAGC
AGTTCATCTTCCTCTATTGTGCTTTTCCTTTTGGAATGGGAGAAACATTTTCCCTGTGGA
TTGGAAGGTTTTCATGAGCAGGCAGATGGAGAAAATATTGTTGACATTAAACTGTTCCTC
TTTAAGGGAATTGTTGTGACAAGGTGGAGCTCCCATCACTCGAAATAGCAGCTGTGTGCT
GTTTACAAAGGGGCCCAAAGCAATGTTTGTTTCCATTGAAACGGTGGCAACTTTTTCTGT
CTATGTAATGAAGAAGCTCCTGGCATTATATGTTTGCTCTCACATCTACTGTCATCATAA
TACAATATTTTTGTAGCGACAGCATTAGTGTTGTTACAGTGTATTACAGCTTCTACTGGT
GTTGTACTGTTTTCTTAATTATTACTGCAGCTTTCCTGTGTGTCTTTGGGTTTTCAATCA
TTTGAGGAACTGTAGGAAGATTACTGGGGTGGAGGGAGAAGCCATTTTTGATCAATTAAT
TAAGTGACTTAGAAAAAAAGTGCATTATTTCCCCCattaatatctcaaaataatagcaaa
cgttgaaatggtaccactgatataaccctccaaaacctaagcaggtttcagatgttttt
>NODE_466_length_761_cov_12.107753
ATTGTCGTAAATTCCTTTTAGCCACACGTGACTAATTACTGACACTACAAAAAAATGCTC
AAAGCATTTCGGACTATGTGCGTGAGCATATTTTACATTTTTATGAAGTGTTGGTTTGGA
AATTGAATCCATTCCAACATTTCTTTTTCCTCAAATGAGCCCTCTTTCCCTTTGCAAAAC
ACAAATTGACAATTTGTTCAGTAATCAAAGAATCTCCCTTTCATATGGATCGGTTTTGCG
AGCACAAAGTAGAGAGGAGGCAATTTCTGGACATATCATGAGATTATATCCGTTTGACAG
TTGCGTTACTCTATGTGGTTTCCATGACAACTGTTTGGGTGAGGCCCCCAATAGAACCAA
CCTCAGCTGTCATCTCTTCACCTAAAAGCTTTGTAATTGCTCTCATTTGCATACTACAAT
TAAGTGTGTTAGCTCACAGCAAGAACAATCAACCTCCACTAAGGACTGGGGATAGTATAA
TTATTATATCAGTGGATTTGTATAAAACATTACTGACGAGCTTTTGTTTGACGTCGGCAT
TGTACTGTTGCGCTAGTTTTACCAGTTGTTTTCATAAATGTACATATTTCACAGACAGCG
GTGCGTAATGCATAGCTAGGGATTCACAGTTTTCTGATTTTCAACGGCCCATATGCTCGT
ATAAAAGTGTCCGTTTTATTTCAGAAATTGTGATGTAGTTTTCTGCCTGTTGGTCAATAC
AGTGAAGGATATTTTTATCCATTTTTGATAGGAGGCTTTTTGACTCGGTGCTACACTTGA
CTAGCTAGAAACAGAATGATTTGCAGTAGTGGGAGACAGTTTGAACCGCTGATTGAATGG
AAAGGTTATGTGCAGTGGGCTCTAAGCATTGTTTCTctttccctcagatgcgcacaggct
gtaat
>NODE_471_length_378_cov_2.560847
ACAGTCTATAAGGGATTACCCTGCTCACTCTCCCCTCATAATCTGCTCATGATGACGTTA
TACTGCAGCTCCTGGGCTCCAGTTCTCGCGAGGTTATGGAAAACAATCCAGACGCCCTCT
CTCTCGCTCTCGGCCCCCCCTCCTCCCCAGCCCTCCCTTCCCACGCCCCAGTGCGCTGTG
GGATAGTGCCACTATAAAGTATATCCTCTCTCGGAGAAAGATAAGAAGCCCGAGACAGGA
GGGGGATGAAGATGGCGGACGCCAAGCAGAAGAGGAATGAGCAGTTAAAGCGATGGCTGG
GCTCGGAAACGGACCTGGAGCCTCCTATTCTGAAAAAGAAGAAGACGAAGGTGAAGTTCG
ATGATGGCGCCGTGTTTCTGGCCGCCTGCTCAAGCGGCGATACCGAGGAGGTGCTCCGAA
TGCTTGACCGGGGCGCTGACATCAACTACGCCAATGTAGACGGTCTCACCGCCCTCCACC
AGGTTTGTGTTAGCCTACTGTAGCTGTTAATGtcaccacaag
>NODE_473_length_575_cov_8.960000
AACCAAGTGTGACGTCTATGGGTAACACAATGCACGATGCGAATGATCATGTGAAGGCTT
CTGCATGGTCATTGCAAGCATTATCGTTGAAATGTGTTACTAGGACAGAGGTATTAACAA
GCATGGCCATCAACAGTCATACATGAAAATGGTTTCAAATAGCAAGGAAACTTAAATGGA
CAAACACAGTTTTAAAGCTTTAAAAAAGGGGGATATCTCTCTCTCTCATTAAATCATAAG
TCACCAGTACATACGATCCTTTGGCCAACCTCTTCATTCACTAACACTGAAGGATGGAAC
GGATGGAGCCAAAAAGCGTGCAGTTGGGGGGAATTTATGAAAACCTCGTTCCCTACCCCC
TAAATTTTTACACTTTCGATCCCATATACGTTGTAACCTTCCTTATAAGTTGCAAAATTC
TGTGAATTCTGCGAGGAAGTTGGGTTAATATTCTGTGCATTCTTTGCCACCTTCATTCGT
TTCGCCTCGGCTCGGGACTTGTAACAGAACTCAATCAAGGCCACCAGCATGGCCAAACCG
AGTCCTCCGACCAGAATGTAGAAGACCCCAGCCACGTTGCTCAGGCTGAGGGCGCTCGTC
TTCTCCTGCGAAATGCACACGAGACGGGGGTCAGCGGCGGGGCAAAGGCGAAAGGTCAAA
AGATTGTAGATAAATAAATAAATAGCTAAATAAATAAATAAATAAATAattgaataaat
>NODE_484_length_145_cov_1.682759
GAGCATGATGACAGCAATACTGCAGTGTTTCAAAGACAATGTTTCCAAACATGTTTTGAG
TTCACAATGTGGTCAAATGTGATAAATATGAAGGCAAAAGTTGTTTCAAGTGACTTTGTG
TGATATAATTCAGTCAACCACTATTTGGCAAAAGAGGCCTTTTCAGGGCATGAAAAGCTG
TTTCAGAGCATGAAAACAGCAATACTGCAGTTTTTTAAAGACAATGTTTCCAAACATGTT
TTGAgttcacaatgtggtcaaatgtgataaatatgaaggcaaatgttgt
>NODE_486_length_852_cov_12.860329
CTAAATGTAGCTGCTGAGCATGTACAGGGCACCTCCACAGAGCACAGATAAACACTTCGC
TGGTAGGCCTTCTTATGACATTTCACAAAGCTGGGCCTATGGATGTGGTGGGGAGTTATC
ACCTAGCTGTCAGCAGCTAGAAATATCTGAGAAGAACACTTAGGAATCTGCACTGGCTAT
GTTGAATGTTGCATCTGTGGGTTTCAGAGCAATAAGTATAGTCAAGGCACCGTCTTTTGC
TGCCCCTACTCCTCTCTGAGGTTCTGTTGTCTCAGCTAAATGCAACCTGCCATGGTGTTG
ATGGTGAACCCATGTGGTGTGCTGTCCACCAGAGAAACCTGGGGCATCTTGGGATAGCAG
GAGAAAGATTGGTAGAAAACCCATTTCTGAAGTGGATTTGTGCCCTTGTAATCCTGATTA
ATTTTGACCCGTTGTGCTCATTTTAAACAGAGCATTACAGTAAGCGTGAACACAGCAAGC
TCCGGGGCGAAACCAGGAGCTTAGCGGCTTTGGGAGGCTTAGCTGCAGATGGCATTTTAA
GCCGGACTTAATAAATTGTTTCCATTAAACTTACCGGCCCACACATACTGGATTAGACCA
GTGGAACAAAGGAAGAGGAGAGCGTGCAGACGAAGAAGAGGGGAAAAAAAGCACACAGAA
CTGCCATCATGCACATCTGAGTCTGTTAACATCTCTCTGAGGCCAAATGAAAGGTGAAGA
TGAGGTTACTGTGGTGTTAAGGGAGAGAGAGAAGCTTTTGGACATGAATGCAAAATACAC
TCACTTTAGATCTCGTGCTCGTCAGGGATGTCGGACCAATTTGCTTAAATGACATAGAAG
TAAACAAACAAAAAAGATGCATAAACCATTTAGCTTGGCAGTGGATTTAGGGCTTATCCT
CTGACTGTTTATATATAAACACATTAACAGTGCTGTAGCTTAAGGATTTAGGATCTGCCC
ATACtcttgctttttttctatggaagctttttactc
>NODE_487_length_475_cov_9.187368
TCGCTTGGTGTGCGCCAAGCATCTCCATAAATCCTAATACACATTCCGCATTCCCTGTGG
AGCGAAAGAAAAAAAAAGAAAGAACGAAAGAAAGAAAGGCAAAGAAAGGGAGGGAATGAA
TGCATTTTCTTCTTATCTATCTGTCTTTCACTCTCTTTCCCCAGTGAGAGAGACAGAAGG
GAATAAATGGCTCCCCTCTCCTCTCCGCTCTCCTCGGTGTGGGCTGACAGCGCAGCAGAT
GGTGGTTTAAGCAGTGAATTTATGAGCGCCACAATCTTAATGTTGCAGAAAGAAAAGAAA
AGGACTCGCATCAAACGCCACTGACAAATGCACTTGCTAATATTAATGCACTCCTCATTC
ATCCAATATGCTGCCTAATTGCTTTTCTGTACACAGTAATATGGCACCTGCTGCTCAAGT
CCGGCGCTCGCGTCAGGAGAGGGGAGATCGAGGAGGGGGTGGGGGGCGGACGTGGAAGTA
GAGAGAGATGAGGAAGAAAGTGTCTCTCGCTCTCTCTTTCTGTCTTTCTCGCTCCCTTTT
TTCTGTGATGGATGCAAGGCTGTGGATCATGCGCCAGACCTGTCAGTGTTCCTAATTAAA
ATTTTATACTTACAGGCTC
>NODE_494_length_238_cov_17.508404
AGCATGTGCATATTTGTAGAAAGTGCACATGATGTCTATCAGTACTTAATGTTTTTTTGT
TTACATCTAAATTACAGGTGACAAACAAGGAGGGTATTGCTGTGGCAGTAGAGGCCGAGA
GGTCCCCCATACATGGTGCTTCACATGATGATTCAAACCAAGATGATGCTTGTGCACAGG
TAATGGAGTAATGCAGACAGTGTTGGCCTTTGAAGAAATGAGTTCCTCTGACAGACACCT
TTCTGCTATTGTCCTCATGCAGCCAGTTAACATCACATACTCATGCGTTTCTCTACTCCA
TTTCTTGAAGCCAATGAGTATCATAACCAAATGTTTCCATGACAGACCATGTGGGGCCCA
GTTAACATCACACACTCATATT
>NODE_495_length_621_cov_11.882447
GGCACTATAGCACCTCTTATGCAGACCCTCAAAGTGTATAATAGCTGAAGAGGAGAATAC
AGCAGAGGGACAGAAACATGTAATCAGAGAGGCTCGGAGTCTTTTTAGCCAGTGGAGCTG
TCATTTGTTTTCCTTTGGTCGAATCCAAACAGCCCACTCGGCTCGCCGCAGCCTTGTTAG
GGTTTGCATGGCACAGTGTACCGGTGGTAATCTCCATGTGTAATATCAGCTAGGTTTCCC
CCACAACAGGCCATATCTATCTAGTTTCCTCTGTCACAGAAATAGGTTTATCTACACCCT
CTTTTCACACTCCCTCTCGGACCCCCCCACCCCTTCCTGTGTTTGCGAAGGAAGGGGGGA
TATTATGCTAAGCCCCCAGCGTTAGTTTTTATGTTGCCATAGCAGCCTTGCTCCCACAGG
GTTGTGACCTCAGATGATTACAGTACAAAGCCTATTGGGTCTTGAAAACCTCTTTGAAGA
TGAAAAGTCTTTGATGGTTTGTATTTATGCAAATCTCTCAGATATGATTTATCCAACTGA
GATTGAATGGAGAGATGATTAAAATTGCCCCTATTTTTGAAATCCTTCAATGGAGGCCCA
CTCTTTCAGTTTCGAGAACAAGAGTGGTGAGTGTGGGCGCGGGGGTTATTTTGCTCTTCA
TTTAGAAAAATAGTAGCGCCGTACCTGAGGTTATTTATAACCGTCTTTTTTCCTGGTGTG
TCAAAGAGGGGAGAAAAAGGAGAGGAAGGGAGGGGGGGacatgga
>NODE_496_length_324_cov_1.682099
CAACTGTTTTAATATTTTGCAGATAATAACTAATAAAATCACTGAAGAATGAATCCATTC
ACATGTTAACTGTAAAAAAACAATGTAAAATACAGGTATCATTAAAAGTCAGTATTTTTT
ACAGATAGTAATTTGTTCTTTTGCCAAGAATAAAAAATGAAATAAAATAAAAACAGGCCA
AGCTGTATTTCACACTATTCTTAGTAAACTACAGTTCACATTGTCTCCCTGTTAAGTCTA
ATCAGTAATTGGGCCTCCTCAGGAAGCTGACAGGAACAAACACACAGCTGCGGTCACCCT
ATTCACAACAAACACTTTACTATTGGTTTTATTTGGTTCGTTAATTTAGCAACAGCCATC
AGTTCTGTTTTCTTTGTAGTGGAATCACCTTTTCCTTTCTTTATTAtgtcactaagcaat
acattgttttatctcaccaataacatctggttcgctttctttttttgt
>NODE_497_length_319_cov_1.470219
ACAAACACCACAAAAATAAGTCAACAAAGAGGCCCCTCTCCCTATACACCCATGGAGCTG
GTGCTTCAACTCTACCTCCCCAAATAACATTCCCATAAAAAGAACAATACACCCATCCCT
CCCAACCCACTTTACCCATGTCCCTTAACAAATCCTTATTAATCAAAACAAAAGATGTTT
ACTTCCCTTTCTGCGTCCTCACTCCTTCAGGATTCATCTCAGAACTCGTAAAAGAGGAAA
ATTAGATATGTAAATATGTAACCCTCTGAACACAATATGAAATATTGACCCACCACTGTA
CAGAAGATAAAAAGTCAAAATACAAACACACAAGTTCAGTATGAACCCCTTATTTGGTCA
AGCTAACTATAGCAAGACAATATGCCTacctggctccaggctgcggaatgatagacttat
tcagtaccaagtgtgaattatatagtcacattatactaaatca
>NODE_504_length_443_cov_7.024831
ACCACTGCACTCGCTACACTCATCACTCACCCGCCGCTTCACCTCACCCCCGTTCTACTG
CCGCTAACTCTCTCGGCTTCACCTCCTCCTTCCACCTCCCCCTTCCCGCCGACTCGCTTC
ACCCTCCCGGCTCCCTCTTCTTTCCACTTCCTTGTCTTTACATTTGTCTCGGCTCCCTCT
CCAGTGCTCGCCGCACGCCTCCTTCTCCTGCCTTCCCCACTTCACCTCCCCTCCCTCCCC
GTGCCTCCCCTCCCTCGCTCCTCATCTCTGTCGCTGTTGGCAGCCTATTTAAATGCTCCA
TTGGAGAAGGATTAAGGTTTATGCAAGGTCAGTGTGGGATGTGATAATTATAATCACAGC
TTTTTGCCTGGCCAATGACGGCCATTTGTTATTCTCAGCTCAGTGGCTTCAGAAGCCCCT
GGGGGGAGGCTGGTGGGAGGTGTTGACAAGAGGCTGGCTGATTTACTGGGCCTCCCCCTC
CTTCCCCTCCTCCCCCTCCTTCCCCTCCTCTCCCAGCACAGGCCTGGCTTTGGGCTTTTG
CATGCCTCCGCCCTCTGCCTCCTTCTCCTCCTCCTCTCTTCATCCct
>NODE_505_length_765_cov_12.827451
TTACACTCTCATTTCTGTTTTTTGTTTATCTTTGGTTTCAGAAGTGGACTGATCCAAACC
AGATACTGTAAAACCCAGCATTTATTAACCACTGTAACATTTTGAAAAAAATGAAACATT
TAATAAAATGTTTGACTTGTGTATAATGTCCCTCATATCGTCTAGCTCGTTGGTGGTACA
CGACAAAATGATCTAAAAATGTTAACAATGTTGACTCAGGTGGGATTTTCCTATAAAGAC
AATTAAACACAACTGAAAAAGCCTTTTAGTGAATACTTATATTTGCTTGACAGGGCAAGA
CTATGAAATGTTCCCAATTAATATTACATGGGATTTTTTTTCCGCCTTTCTTTTTTCTAA
ATATATTTCTGAATTTACCTTGATTGTAATGTACCTCATTGGCTGTGGTTTTGTTTGTTG
GCCTAACTATAAAGGATCTGCTTATACCCTTGTGGGTTGGGAAGAATTAGGATTTATGAA
TTTATTTCCTCTGTTGTATTGTTTAAACAGCTTTGGTTTAGTTTTGATCCCTTCCTCTTG
CCTTTGAGGCTGTTCCACGGTGTCAGCTGTTGACTGATAGTAAGAGAACTGCCTCACAGT
GTGAATGAAAGAAAACTAGCGGTTGGTAAACACTGATAAGGGATAAATAGAAAGCGGTCA
GGCAGAGATAGTTCTGTGGGAGCCCAGATTGTGTGCGGTCTGTTAAAATGAGATTCTGAG
CCTGTCCTTTTTATTCTTCCTCCCCTCCCCTCCCCTCCCCTCCCCTGTGCGGCGTTTGTC
TGGAAAATCTCCAGTGACCCGGCTCGGCAGTCCCAGGCTGCAGTATTCTCTTTTTGTATT
TGTTTTGTTTTCTAACAAGGGTCAAGTTGGCCaatagacatgtccctgatgcttatagac
agctgtcat
>NODE_506_length_468_cov_14.102564
CACACACACACACACACACACACACACACACTGAAAGCTCCCGTCTTTCCATCTGGTAAA
GTGGGCTGTTGTGATTGATTTGTGGATTTGCTCCCTCTTTTTTTCTCTCCATTTAAGTGA
AATAATGTATGGAAGCAATCTGGCGACAGACATTTTGGAAAATCTATTTGAAATCATTTC
AGTTGAAGCCATGGCAGTTTGTCTTCTTAGCGGAGAGGAGCAAAGTATAATTGTCTGCAG
TCTAGTAAAACACAGTATAACTGCCATCACACTTGACTGAGCTTATAGCCAGCTAGTCCC
ATGGCCTCTAGAAGATAGAGCAGTTAATGTTCCCTTTTATTTTAGAGGATATGTCACTTG
TATCGCAGATTTATACCATGATACAGCAATTTTGTCCAAACAGATGGATAATGGTGTCAC
CAGCAAAAAGCCCTGTTTTTATTGAGTTTAGAGCATATTGTTTAGATAGGGGACTGTGTT
GAACAGCTCCGCCAGCTCTTTCTCCCTTTATCTCTCTAATCTTGCCAGTATTAGATTTGA
TCATTTTTGTTTGAAGGAGGAAAATGTGGCTGTAATGGTTTCCTAATAGCAaacacaggg
gatacaaatcca
>NODE_507_length_585_cov_10.765812
AGGAGCAGAACTATTGTAGACGAAACAAATGCAAGCTGAGCCTTACAGAGTTGGCCCAGT
TTGAGAGAGAGAAGTTGTCCTACTTCTCTCAATACTTTTCACTACAGTCTACTTCAGCTT
TGTGTAGCTGGGATAGTACAAATCAACCCTTATGCGTCGCTCCACTCATTACTTTTGATC
TTTGTTTTTTTTGTTTTTTTAAAGACAAGAGAGAAAACAACAGTAACAACTTTGTCCTCC
TCTTCTTTCTTTTTCTCTCTCCCTCTCTCTCTTTCTTTCTTTGTCTGTGTTTGCAGGGCC
TGTTCATCTTTCTGATATATGGGGTGTACAACACAGAGGTAAGTCTGCATTGTGTCTCAA
GGCTGTCGGAGTGAATGAGAGAAATGACAAGTTTCTGATGGGCTCCTTGCTTAAAAGCTG
TGTGGGTGGGGTGTGACAGTACGAGTGTGTATGTGTGTGAATGTGTGTCTGTGGAGGGGG
TGAGGGATGGGAAGGAGGGGAGGGGACATCGTTTCCACGCGAGCATCCCACTGCCCTTCA
TGCTTGGACTAACTTATATGCATCCGAGTCCGACCATTTAACACTGACACGCTGCGGTTC
TCAACCACTCATTCCTCACCCACATTGGCTAATATTTCACTGCCTCTTTAAGTTTTTAAA
CTCACGGCCCTCCATTTAGCATCCTGACAAAGCtgctggccagggctttgcaggccctag
gcagtaacc
>NODE_508_length_449_cov_12.750557
TCACACAATGAGGAAAGAAAAAAAAATCCACCAAGAAGCAGTAGACAATTAGCAACGATG
TCAGTAAGTCGCCATGATTAACATTCGGATCACTGGGATGTAAATACTCAAAGAAACACA
TGCTGCACTCCTACAAGCCTCCTTTCTAAGCAGCTCCGTGCAATACAGTGAATGAGCAAG
GGGGTCGCGCACACCAGGCTTGCTGACAAGCCTTTTTTATGACATTCATCAAAGCCATCT
GCCATTTTCCGCTCAATTAATTTGTTATGGGAAGTGGGATCAATTAAGTGCGCACCGTAA
TGGCTTTATATCCTTGTTTCCCTTTTATAGCCCAATATTTTCTGTGCTCCACTCTGGCAT
GAAAAGGCGAAATCGATATCCCCAGCTATTTTCCCCTCCTGTGGACTAATTTGTTTTTGC
CACTCTCTTCCTGGCATGATAAACCGGCTGTAATGAGGGGTTAGGGCGAGGGGACAGACT
AAACATAAACCCACACTCAAGCCAACAAGCGAAGTGGGGTCGCTTTTTTGCCAATGTGCT
CGGTGaatccaagagaacctgatcttaatcgaacgcaatctcatttggatgtc
>NODE_509_length_694_cov_12.027377
AAGGCCACAGAAAACAAGCAAACAAGACAACAATCGACAACAATCTTTAAACACGCTTGT
CATTCTCCTCTGAGAGATTTCCATTTCAGCTACTTAAGCGGCACATGAAAACACGACAGC
CATTGCCAACGATCTCTAAACACAACTCTGGTGTTCTCCCTCCTTGGAGAGATTACAGAT
TTCCAGCCATTTAGCAGAGAATGAGAGGCGTCTGCAGATTGAGGGGATTGGTGCAGCACA
CATTGGTGTGTCGCAGCCTGACTGGGTTGAGCGCAGTGTGCCATGTCATTTTTGGGCGCG
CTGTTGCTCAACATCAAGAGAAATCGATGGCGTCTCCACAGGGGCAGGGAGGCCTATGGA
ATAGAGGAGCTTCTCAGGTCTGTTTGAACTCATTTTCTTTTCTGGGCGGTTGCCCCCTCG
CTCAGCCCCCTAAGGCATCTCCCTCACAGCAGGCCCTGACAGCTTGACACATTGACAGCT
GCCGCTGAATGACAACTGATTTGTACAAATTTCAAGCCTTATAAATCTACCTGTCACAAC
AAGAGCATAAAAGAGCTCGGACCCAGCAGGTAATTCGGAAGTGGTGGGGGAAGAAGAAAA
AAAGCCTGCTTCCTCCTCCTCCTCTTCCTCACTGCTGACAGCCCGGTCTGAGAGGGAAAA
AGAAAAAGATAGGAGATAGAAAGTAAAGAAAAGACAACATGGCTCTTTTTCATTTCCTGC
CAGTATACCGTGATTCACTCCTCAGGTCCACTTTGAATAAGAACCAGCGAAACCATTTTC
TTGCCATCAGGTGATCAATTCTCTCATTTAGAGATTATAAAgactgaaaaagagttag
>NODE_511_length_635_cov_8.184252
GCATTTTCCCCCTTCTACATGTGACAGATCATAATTGGGGCCTTTTTTTCCACTTCCTAA
GACGCTGCCTGAAACCTGTGATGCAACAGTGGGAGTCGTACCCTCGCTGCCTTTCAAATC
AACAGTGGTGTCAAAACAGAGCCCTGAGGAACCCCCAGTAGAGCATGGCTCACTAGACCC
CTGTAGAGATTTGAAGACCACTTTGGAACTCTAATCCACTCAAAATGTGCTGATAATTTT
CCTTGCCAGGACACTCTCTGCCTGGTGTCACAAGAGTGGCCTCCCGGGAGCAGATCAGCC
AATGATAACAAAGTAGCCAGATGTCTGGCGCTGGCAGAATCCCAGAAGCCAGACAGCGGC
ACGCAGCAGCATCCGCTGTGGGCCACAGATCAAAGATACCTGAGAATTACTTATGGGCAC
AAAATATGTGTTGCTTACTCTACAGTTCCCATTAATAACAATCTGGGAGAATTTGTATTT
CTAATTAACTCTTTTCTTTCGGCATACAAAGTGCTGTAGGTTGTCTAAGGCTGCAGCAGC
AATTTTTCTGTGGCAACTGCGAGTCGACAACAGGAAGTCGGATGCAGCGCTGTCTGAAGG
AGCCAGATCAGCTTTAAATGCAGTTCTGAGGCTCAGAACACCCCCTGACTCGCCTCAATA
AACAAACAAACTGTGTAAGAGTCAGCTTATTTAGATTTAATCATGCTGCACGGTGCCTGC
TTAGACCGGTCCTTGATGCATACCTCGAAAGCTGTAGGTGTTGACACTGAACCgattca
>NODE_512_length_513_cov_13.265107
GAAACAAAAAAATGGTGGTGACTATCAGCCATAAGAAAAAAATAAATTCTAATTGTTGCT
TTATTTTCTGTGTTTCCTGTAGCCTGGAGGCCCACACTCTGTCTCACTCTGAGGAGCGGG
AATACAAGTGTGACCAGTGTCCCAAGGCCTTCAACTGGAAATCAAACCTAATCCGACATC
AGATGTCACACGACAGTGGCAAGCACTACGAGTGTGAAAACTGCTCAAAGGTAAAGTGAT
GACTTTTGAAGGGGTCTATTTAACAAATGAGCATTTTTTTTGTTTGAGCAAATGTCAGCT
TGTATTTTATTTACATTTTTTAGAGGCAGATAGTAACTCCCCTGTGTCTGTGTGGTTCCT
TCCCCCAGCAGGTGTTCACAGACCCCAGTAACCTACAGAGGCACATTCGCTCTCAGCACG
TTGGGGCTCGTGCCCATGCCTGCTCTGACTGTGGCAAGACGTTCGCAACGTCTTCGGGCC
TCAAGCAGCATAAGCACATCCACAGCAGTGTCAAGCCCTTCATGTGTAAGTCACTAAGAC
CCTACCTATGTAAGTCTCCTCAGTACATTATAATAATAACAATAATAACATGCTTTAACT
TGCCTTTAATAGAAAGATCTGATGTTTTTGCAAAAATACACTTCTTGAGAATTGAGC
>NODE_513_length_505_cov_5.160396
TCCTTGTTCTGCACTCACCTCACACCTGCAGAGACAGACACATAGGACAGATATGCGCAC
ACACACACTCACACACACTCTCTCACACACAGCTGTTTGGATGTGGGTTGGCTCTCACAG
AGATGTAAATCGGTTGCAGATCCATACTGGCCCAGGGCTCATTCACTGATCTATTTTCTG
CTCAGCTGGCTTTAAATGAAGTTAAAATGACTCATTAAAACACCCACAAGCTTTGGGAAC
TCTGAGCGCTACAGCCTAAATGTGGTCCTCTTTCAACTCTTACGATGCCTCTATACACAG
ACACTGTGCCACTGTTCCCAGTGCAGCACACAAATAACAAAAAAGCCCCAATCTGTTCAT
TTCTAAAAACAACAATTTTTGAAAACAAACTGTTACAGTTTTGGAACGGTGCATTTTGTT
ACACAGCACAAAAATAAAACTTGGTTTGGGGAATCGTCTTGCATAGTAGTAACAGTGAAA
CAGTGTTGTAGATCCTGATGTTGTGTGACGCTGTCCAGTGTGGTGTGTTGTGTTGTGTGA
GATTGTGTGATAAGGGAAGAAGAGAACATAGTGCATTGTCTTGTGCAGTCAAAGGCACGG
AGTGTGCTCTCATCCATAAACCATCAAACTGTCTCCAgacgcggctgca
>NODE_514_length_559_cov_8.840787
AAGAAGCAGTAATCCTGGTGTGTGTGTTATTGTGTGTTTTCTGGAGGAATCTGTGGCTGC
GCGCCGTGGGACTGGGAAACAGTTTAAAATTCAAGAATTTAATTTTGCCACATTTTCCCA
GCTGAAAATGAAGCGTCATTAAGTTCTTGTCCCCACTTTGGTTTTTTGAATGAGGTTTTA
AATGAGCCCCATTTCTCTCACGTCGATTACACGTCAGTTTTCTAATGACAAAACAAATCA
GAATTTAGCTCAAGCACTTAATCTCAAGTCATCATCTCTATTTAAGATCAAAACATCTGA
TGAGTAGATTATTTTCCCCCAATGCTCGATGAGGATCCCTCGCTCCAGAAGCCCCCTTTT
AGGAAGTGTTCCCATGTTTGACAGCATGCCAGTCTCAACAAAGGGGAAATGCTGAGTTCC
CTTTAATAGATCTATATTCATTTTCAAATGAGTTGATTAGCCAGCACAATGTCATTGGAT
TCAGGGGCCCATTACACATTTATGATGGTAAATTACTGAACATTTACAATCCAAATGAAA
TTTCATGAGGAGGGGATATTGAAAAAATGAAGGGAGAGAGACGCTTTGCGTTCATCCCTG
TAGCCTTGCCTCATTGCATCTCTCTTCCTCTCCCTCCCTCTCTGTCTCTCTCCCTTTCCC
CCCCCACTCTCTTTTCGTCTGTCTCTCACACTCTCTCTCCACt
>NODE_517_length_496_cov_4.604839
TCAATTTATCCACTCCTCCAAAACGCACTCCACTTTAACTAGTGCAGAAGTGTAGTCTTT
TGTCTCTTTTAAGACATTTTTTACATTGGGTAAGGGCCATTAAGAGAAAAAGCACCAATC
AGCTTTTACAGTCATTCGTCTTTATCAAGCGCAAGGGAGCTCAAACAAAAACCTACTCAG
GTTGTAAATGGTCGAAATGTCAATTAGAAAAAAAAAATCATCATTAGGTTTATTACTCAA
ATTAACAGTTGCTCTCAACCATTTAAATCATTGTTGGTGTTCGCCGTTAAAAGGGAGCAG
TTTTTTTTTCTTTCAGTCTTAGTAGTCAGACACATCTCCCTTTGGACTCTGACGGAGTGA
TTTTGGAGGTATTATATTCATGAGGGGTTCCAGTAATTGGATTAAATTGGTTCCAGAATG
TAGCAATTTATATTATAATATCCCATTACTTCTAATACTGTTCTTAATTAATTAGCCTGA
TTTTTTTTGGTCCGTGTTCCTGATAAGTTAAGTTGGCTCAGGAGGAGGTCCGTCCCATGG
TGACGTCTCGCCGAGCTACATCAGTCACACACACCTGGACACAGCACACAAGGTGAGGGA
Aaatctcactgagaaaatgaccttcatctttattggaact
>NODE_518_length_627_cov_2.816587
AGTGCTGAGGATGTTAGTCCGTGGGCAATTATAAGGATTAGGGCTCCTGTGAATCCTCAG
GGCGTTTGAATTAGAATTCCTGCTGCGACCAGGCCTATGTGGCTTACTGATGAGTAGGCA
ATGAGGGATTTAAGGTCGGTTTGTCGTAGGCAAATGGAGCCTGTTATGATTACCCCTCAC
AGGGCAAAAATGATAAATGGGTAGCTGAGTTCTTTTGTTAGTGGTTCTAGTATAATTATT
ATTCGTATTATTCCGTAGCCTCCTAGTTTTAGAAGGACGGCGGCAAGAATTATTGAGCCT
GCAATGGGGGCTTCAACGTGGGCTTTGGGGAGCCAAAGATGGGCGCCATAAAGGGGTATT
TTGACTAGGAATGCGATTAAGCAGCCAGCTCATCAGAATTTGTCGGCGAAAGATGTTAAT
TCCATTGCCGGGGCATATTGGAGGGTGAGAAGTGATAGGGTTCCTGTGCTGTTCTGAAGG
AGGAGTAGGGCGACAAGTAGAGGGAGAGAGCCTGCTAGTGTATAAAATAGGAAGTAGGTG
CCCGCGTTAAGACGTTCAGTTTGATTCCCCCATCGAGTGATGATGATTAGAGTGGGGATC
AGGGTGGCCTCAAATATGACATAAAACATAATTACTTCGGTTGCGCTAAAGGCTAGAATT
AAAAAAATTTGTAGGGATGTTAGTAGCGTAATGTATATTCGTTGACGGTTTACAGGCTCG
GGGGAGGTGTGGTTTTGGCttgcgagaattattagggggaggagtcagcaa
>NODE_519_length_424_cov_4.323113
TACATTCCTTTCATGTGAAAGTTTTTTTTTTCCTGACTTATTGTAAAAACAGCGCTAGCC
CAGGTTTCTCTGTTCATTTACTGTAAGCTGTTTCATGTGCTTGTGAGTGCACATAGCCTC
CTGCTCTCAGGAAGGGAAAAAGCATATTCTTCCATCCCCAGGGGAAATAATTAATCCTTA
CAAGGCTGTCGCATGTTGAAATGAAGCGAGTGTGAAGCATTTAGCCCAGGAGGCATTGCA
GGCTGTCGCCCGCACAGGCACCTGTTGTTGTCCCTGCCCTACATTTCATGAGAGAGCGCT
GAGCAGAGGATAACAACATGCTCCACTGATGGCAAATGAGACACACAACTGCAGATGCAG
GGTTGTGTATGTGCGTGGGTGTGTATGTATGCACATGTTTTCACTTTTTTTTTCTGTTTT
CGTGCATTATGTTTGCATGCACGACCACTCCAGAGAGTGTGCACAGGTGCAGGAAACCCC
CTACCTTATGAGGAGGTGAGGGCTCGCACAAAAGAGTCGGTGCTGGCTGCCTCAGAGGGT
GTTTATCAGCCAGAACCATCTGTATGCt
>NODE_520_length_335_cov_4.823881
CTCCATGCAGGCCTTGTGCTCCTGCTCAGAGAAACATGTGGCTCTGATGTTAATTGAAAT
TTGTCTAATGAAGTAAAGTTAAGAAAGCGAGAGAGACACGTAGGAGGAGAGATAGGGAGA
CAAAGAGAGGGCAAGGAAGAGAAGTAAAAAAAAACACAGAAAGCTTCAACTTTCTTTAAT
TATGTTTACCCAACAGGCTTTGCTTCCTCATTTAAATAGCATAAACATCTGGCCGTGGTG
AGCCACTAGCATGGCGGCAGTAGTCAAGCAAATCTTGTGGAAAATAATGAAATTAGATCC
CTGGTGCTGCGACAGTGGAAGGGCAGAAGACATCTGCTCCATGTTAATAAAATTGCCATG
AATGAGTGAATACAATTAGGAAATTGTCAGTGGTGGCAGTGAACTTTTGTAACTCACCGA
TGTTTGCATCATTCGATTAaggcagcaatttggacttgtttatttgcggctgttgtggc
>NODE_521_length_311_cov_6.633440
GAGAAACAGAGAGAGCCTTCTGACGGTTGAAAAACTTGAAAAACTGAAGAAATTTCCAGT
TTTATCTCCAGTTGAAGCACTTTGAGATTGTTTTTACAATGTAAAAGCCAGCCAAAATTC
TTTAAGATTTTAAGATTTCACGTTTTCAAATGTCTCCCAAAGAAATTCTCCCTTCATGCC
CTTAATAGTGGTGGTTGTTACTTGTAAGGAAATTCCAATAGTACCAATGATTCTAATAAC
AATGAGGTGTCACGATCCCCGTATGTACGTGTCTGGTTTCCCCTTTTTTCCTTCCTTCCT
TCCTTCCTTCCTCCCTCCCTGGTCCTCTTTCTGCCTCCCTCTTTCTCTCATCCATCCCTT
TCTCTTTCTGTGTGTCTTTTGCTGTCTGTGTCCCTCGCTCTGTTTTCTCTCCGTGTGTCC
CGCCTTCTCTGTCTTTCCCTGCCTGCCTGCCTGCC
>NODE_522_length_796_cov_15.398241
TAAACTCCTCCGTTAAAAATAAACATGTGAGCAGAAGTCCGGGGCTCGATGAAGAAGACA
ACACACTGCTAGCTGTGTTTCATGGCTCTACGGTGCAGAGCAGGCCATATATCTCCAGCG
TATTATCAGGATGACTCCTGCTGGCCACCCTGTCACAGGAGAGTGCTTGATATAAACAAG
AGATTGCTGCGACACCCAGTAATCAATATTAGGATGGTTTCAGTACCAAACATCATTTGT
CTCTGCGACCATTCCTTTGACCAAACGAAGCATTAATTCAAATCATAAATCTGAGCTGAT
TTAAATCCGAGGAGAGTGAGGGAGGGAGAGAGGCCCCTGTCTGACTGCCTGCCCCTAATG
ATTTATTTTCTACATTTCTGCGAGCGAGAGATTTGTCCATACTCACTGACAGGTCACCTT
CAAACGCCAGTGGCAGACTGTTCATCACCATGCAGACGAGCATCTCATCGCTGCAAGTAA
ATATTAAAGGAAAAGAATCCAATTGATTGTGGATGGGGCCGAGAGGCGTCACTGCCATAT
ATTTCACTCAGAGAGCTAATGCTGTGGCCCATGCACCCACACCTAGAACTGCTCCCCCTT
GCCAGAATTATGATTCTACCGGGAGCCTGTGTGGCTGGCTGTGGGCTCAAGGTTACAATT
TAAATTGTAAAAAGATAAAACAGTTTCTTATTAGCTCCATTGCCACAGCCTTGCTGTTGG
TACTCACATTTATCTTTATTTCTGTGACCTCGCAGGCTCGTATTCTCTTTTTTACACACT
CCATTCTCTCGGAGTGATGACCTCACACTTTATGCATTTTGCATTGTTAAATCTGCTTAG
AAACACATCCTGTTTTCATCTTGCACACCATAAGCGCCGCGGTGTCAAGTATTACTGCAG
AAATGTATTCAGGagtcaagtcatttattacagtaagtga
>NODE_523_length_625_cov_5.076800
CCCTGCAACACAAACAGAAAGGAGGCATCCACATAGGTTGCGGTCAAGAGGGGTGTAAAG
AATACACCAATCTTTTGGCAATTGATAATGTTACTTTACCGGGTGTCAGTCTGAAATTTT
CTTTTCCAGTTTTGCACTTACAGCATTTCTTTAGATTGTAAGTTCTTTACTAGAGCCGAT
CCACTTATGTTTGCTGTCAACATAAAAACCAATGGCAATCCTCACCATCACCCCTGGTCT
ATTGGCAAAAGGCTGCTGTCATCATGGCTTCCGGTTAGGTCAGCCAAGGATCAAGGGGGG
GGCAAGGGCACACACACATTGTAAGGTGAAAGCCAAGGCCAAACGGGACAGGCAGTCATC
TTAGCCAGTCATCTTTAGCCTCAATGGACTCTCAGCCTCAGCCCGCAACTGGACTCTTTC
AAATTGAAACATCAAGGACTTTTGTTAATGTTGAATAAAAAAATATATACCAAAGTTAAA
AATACACATTTCACATGAAAATGTTAGTCTAGTCTTAATGATTCAGCTAAAACTACACCA
ACTAGGTTTGTAGTAATCATTTATTAATGATTAGCTTTTTGTCTTTAGCGCAAATCTAAA
AATAATTTGGGAAATTTACACCTTCTTCACATAGCTCACCGAAATAACAACTAGCATCCA
GGATAACTTTGAAAtccatgaaaatctaaagcctaagctttttagtctgtcttccaaaag
gctttgacttgaagattgttgctccttgccggcaatgaaccacaaacca
>NODE_524_length_415_cov_12.236145
CCTGCCCTTACCTTGCTTTCCCCCCCTTCCATCCCTTTTGCTTTTTTTTTAAGTTTGTTT
CTATTTGCTTCATTTTTGCTGTCCCTTCCTTTCTTCCCTTCCAGAAAGTGATGCACACTC
GCAAAAGACATTCTGAGCTGTACCATGAGCTCAACCACTCGTCCAAGTTCCACACCATAG
ACAGGTATAGCAGGGACCCAGCCATGTCCACATTCAAGGTAAGATCATTGCCCAGAAGCG
GGATGGGAATCCGCTGTACCCATGCACCTCCACTCCCTCCCGCACTTTGTCACAATCTGC
TAACTCCACCCCTTTAAACACCAAAGAATTGCTACTGGAAAAGCACACGGTGATCAAAGT
TGCATTAATATGCTTCACAGGGAAGCAGTCTGAACCGGCTAAATATTATTAGCACTGTGG
TGGCATTGTATTTACTTGTAAATGCAGCTTTCAGACAATTATAGCCATAAAAATTCACAG
CAAAGCACCCTGTCATTTACAAACATGAGGTACTTTTGAAAgcagttgtattcattatag
tatttctttccagccaaat
>NODE_525_length_292_cov_1.023973
CAAAAATCATGCAAAGGACACAATATTGAATGATTTCATTTATGCAAAGTCATGACAACA
CAGGGTATTTAAATGACCCTTGTGCAGAGAAAACCTTTTGCCATTAAAAGAATCAACACA
CAGGTCATGTCCTCCAAGACACCGCCCACCACCCACGGAGGAGAAGTGAGATTTGAAACT
ATAGCACACACTAATTATATTATAGCCCCAATATATCAGGTAATGCAGTATGAAAGCAAA
GAGCCTACAAGAAATGTTTCTTGATATGAACGTATTAAAGCACACTGACTTCTGTCACTG
TCAATGCATTAAACACATCTGTTAAAGTATCCTGCATGTGTGTGTCTACACAGATTGATG
TTAGTTTTATGGGGGCAACAAAAACTGCTGTCATGGTGACAGTGTACTTGCTgctgttgc
cctgcaaacatctaat
>NODE_526_length_554_cov_17.402527
GGGGGAGGGAGGAGAGCAAAGCAGGACTGTGAGATGTAAAGAAGTAAAAGGAATGAGGTG
ATAAGTTTGGAACACAATGAGGAAGAGGGAAAGTAAGACAAAGAGAGGTAGTGCGTGGCA
AAAGCGGTTACACATTGTGCAGCAGACAGACAGACAGGCTGGACAGAGGTAATGAATGCA
GTTATTAAATTGTTTCAGCAGCAAAGAGGTCTATTCTTATGCCATTATAAAGGGAACAAT
TTATCCCCACTGATCGGCCCTGTCTCCTTTCTCCTCGCTCACTTTGATCTGCCAGCATAT
TGCCTTGATGTGTCCTATTCAATAGCGAATCTGGGGCAATTTTAATGCTTTTGTACCTCG
CCACCGCTCCACTTCTCCCTCCCTGTTTAAAAATAGCTGTTAATTATAAGTGCAGTTTAA
ATGTCTCTAGTGACCCAGAAATGCAGGTTGGAGTGAGAAGAAGGGATTGAGCATCTCCAA
GTTTAAAAAGAGCGAGACACTATTTCTCTCCCTCTTTATCATGCTTTCTTCAATCTCTCT
TTTCTCCTCACACCCCCTTACCACTTCTTTGTCTTCTCCAATCACCTCCCCTCCGATTCT
ACTTCTCCATTCCTTTAGTGTTCCTCCACATTTCTTTTTCGCTATCTCTCGCTCTCTCCG
TCTCCTCTGTGGTGTTTCTTCTGCTCGGTGGgagtgag
>NODE_527_length_452_cov_13.090708
GGCTGTGGGATAGAGACAACATGTTGCATGGCTGCATGGACCCCGTGTCAGTGTCCCCCT
CTTCTCTGGCCACACAGTCTTAAAGAAACCAATACGCACAGATGGAACAAACTGATCACA
ACAGAAAACTTTCTCCCTGTCCATTGCTGCTCCCCCCTGCTCCCGCCTTCAGCCCATACC
TGGCCTGAATACCATTAGACCTAATAGAGCACGGTGTGAGGGACAGCCAATCATGATGGC
GTCCCGTCAGTGACACCGACATGTATCTTGGTGCTCATTATCATCCTTGAACAGCGCCAA
TTTACATCTGATGCTCTGACTAATTCTGCTCCAGTGTTGTCAAGAGGCATAGGAAGTGGC
CTGGCCGTGATGACAGCGCGGCTGTCAGGAGCCCGTGGATGGAGGATTCCTCGGGGCATG
ATTTAATGCCCATGTCAAGCCCCGCTGTCAGCCTCTCTCTCTCCCCGCTCCCTGCGCTCC
TTCTCTCCATCCAGCCATTAGGATTCAGCCAGCGGAGAGATGGAGCGATAGAGCTGGCGA
TTGGCCTGCTTAGGATTCACACTCTGGGCGAGAAAATAACACGCCCTGTTTCACAA
>NODE_528_length_776_cov_4.797680
AGTCGCTTGTACATTTGTGTTTAACAAGATTCACATTTCAAATTGAGGCTCTCGTTGAGC
TTGAACATGGATGCAACGAACGAGAGCTCAGTCTTACTTGGTTGTTGTTCAGTGCTGCTG
GTAATTCAGACATCTTATCCTTTGTCACGCTTGGCATCTTACACATACTTTCGGGCTTTT
ACAACATATTGAATGAGCTTTCTGTAGCTTAAATACACATACACACTAATGTTTAGCTAA
ACACATTTTGCCCTCCTGCCCCTTCCTCTGTCTCTTTCTCTCTCTTCCTCGTTTTCCCTC
TCTCCCTCCAGCAGATAAAGCCAATCTTGGGGCTGGCTCCTGCCACAAAACGTTCTGTAA
TAGTCTAATTGTGGCTAATGGTTTGTGCAGCTAATTAAAGTGTATGAATTACAATAATCA
GTCAGCCGCATGGAGGCCATGCCGCCTCACGCTGTTCCTCCAAGCGTGGAAGGCCAAGAC
CAAAGCAGGGGGAGTGTACTTGGGGGTTGGGTACTAAAGGAAAAGGTGAGATGAAAGTGA
TGAAGAGGAGGGGAGACAAATGCTTGAAACAAAATCCCAAAGCCGTTTGACTGCATCAAC
ATGAGTTTCTGTACCAGAGACGGAGCAAGGACGGACACGAGGGATGTAGCAAGCAGAAAA
GAAAACAGGACATAAAAATGGATTTTACATGTTTCAGTCCAGGACACAGGTTGTTTTTTT
ATGCTTATGCATAAATGCTAATGCTTATGCAACAGAGAACATCCAAAACAGGAAACTGAC
ATGGTGCAAAACTGTGATTGCAAATTATGGTTGCACTATTTCCTTATATTACTGATATTT
CATACTGAGTGTAGTCTTATTTATGACCAGAAGTAAATATAATTCTGCACAACTCACTAC
TTTTGTGacttttttaaata
>NODE_529_length_656_cov_15.038110
GACTTGATAGATGCACTTCTGCTACAGAATGCAGTCCATTAAAGACACAATGTGAGTGGG
TACTGTAAAAAGGATAAATGGTAAGGCTCTTTAAGTACTCAGGGATGACCCTCAAAACAT
GTGTGTGAAAGTAATGTTAATTATAAAGTAGTATAATACTTGAAAATGAGGGTTTTCCGC
TTGCTAGTTATGTGCATTGGCACTTAAAGCCAATACAGTTCAACAAAGCTATGGATGGCG
TTTCAGGGATGCTGAAGGCCATTTTTGCTCTGTCCCATCCTTACCAGCTGTATTTGTTCT
CTTCAATAAATTCAAAGTAGCCCCTTCCATGTTCCTCCCGGCGTCTCTTAACACCCTTCT
TATTCTTCTGATCAGCATTCGTGTCTTTGTCCGCATCCCCTTTGAAAATAGAACAAAGAT
ATAGAATGAGGTGCTCCTTTTTGTGAGAGAGAGAGGTCGGACTGGCAGTGGGGTTCTGGC
CCACAAAGCCCGTTCATTAGTTACATTGTGTCGACCATGATCATCAAAATTAAGGCTACT
AAGAGGCAACACCTCATAATTAATAAATGATTAATATAAAAACAATACAATCATACTCCA
CAAATTGTAACAGCTCTTAAAAGACCAGGTAGTAATTACAATAGCAGCTGGCCAAAATGA
ACATTGTGAACAGTGTTTGCTGGGGCTGGAAAGAACAAGTCTCTGCAAAGTAAAGGGTAA
TTAACCCTGCAATAAAGGGCCTCAAATATATATGTTTTCAGTGAGGTTCAGATACAAGTC
TATTATATTAAGGAGGGCAa
>NODE_530_length_726_cov_6.782369
GTAATCAGAGTGGGGAAATTGCTATTTCATAGCCGCGCAGTCTTTGTTCGCTGCGACAAA
AGAAAGGCGACTGTATATCTGGATCAAGTTTTTAGGACTTTTATTGTACAACAACCTTTG
CATAACAACTATTTTTCTCAAGCGCTGCCCGAGGCACTGCGCATGCGTGCTGGCTGCTCG
CTGTCACTAAGACATTTTTCTTCACGTTGGAAACTGTCACTGGTGACGTCAATCACAGAG
CTCTGACCAATTAGAGCGCAGGGTGATTGTTTAGCTCCACGGGCTGCAGCGCCTACCATG
AATCTCTATTCAGTATCAAAGCGTCCTGCTGCTGCCTCTCAACCGAATGGGATTCCATGT
AGTCTGCAGATAGACTTAACTTTATAAAGTTTTTTTTCTTTATTTTTCATTGCGATTAAA
ATATATTTGTCATCATCATTATTATTTTGCCTGCTGTCAAGTTATTCTAAAATTAGGAAG
TAATGAGCGTGGATGCATTGGGAAGCCCCGTGATGGACCCTACGTTTTCCAAACGGAACA
CGGCGCTGAGATTAGTTGACTTGGCAGGGGCTCACCACCATCACCATCATCACCACCATA
CCCCTCAGAGCGTGACAGGCTTCCCGGGGTTCAGCAGCCATCCACACTCAATGGCTCACT
CGCACCCTGGGGAGATTACTGCGGAACCCCGCCTGGGGCCGAGTCCATTCGGGCCAGAAC
ACATGGGGCACTCCGCGGCCCTCAAAATCAGCCCAGCCCATCATTATCCCCACCACCATC
ACCACCACCACAATCATCATATGGCAGGCCACAGTGAAGTGGTCTCCAGTCAAACGGGAG
CTTTTggcccggttcaggcgacatcggtcc
>NODE_531_length_623_cov_7.569823
CTTTAAGTATGAGGATCAGGCAAAATTTAGAAAACATAAATCTGGGGCCAAAAAACTCAT
TTGGAAATTTTTGCAGAAAGTGCAACACCACCAGAATCTGCATCTAACAGCAAGTGTACT
CTGTTCAGCTTCTTACCCTTCTTGCCGCAGTAGATGAACTGTCCAGTGTGGATGCCCTCA
GCAGCAATGAAGAGCTCTGTCCTCTTCTTGAACCGGTATGGGTCACGGAAGGCCACTTTG
GCCAGGGGGGCACCACGGCCGGGGTCATGGATGATATCCTGAGAGGACAGACCGGCGCAG
GGAAAACAACGTTAATGCTCCACTTACACCAAATGGCAAGACTGAGATGCGTCAGGGTCG
ACAAGTTACCTTCACAATCCCCTTGATGTAACCATGGCGTTCAGCGAAGTCAATGTGACG
GAGTTTAGCGGCACCTTTTCTGTGCTTGACGTGGGCTTTGAACACGGAGCCCGCACCTTT
TCTCTGTCCCCTGATCACACGTCCCATCGTGTACTGAAACAAACGACAATCAGGGTTAGA
AATCTTAACTTGGCATACACACTTCAATATCACACACTAGGGCCAAATGATTAGAAGAAA
ATGACTGAGATGTTTTAACAGACAGTGCAATACAATCACTGCAAGTAGAACTTCAGTTCT
TTGTTTGCCATGTAATAGATTTAAAATACACGACGACGCATTACCAAAAGTCTAAATGTC
ACAAGTACACTAAAACTACATTACAGCATTACTCTAAATGGTCAAAc
>NODE_532_length_182_cov_13.895604
TAACCCTCTATAAAGCATTGTGACACTTGTTGGTACTTCGAGAGAAGATGATGCTATACA
TGTAGCTTTCAGTTTATGCTGGTTTAAACATTGTTTTCACATGAGCTAAACTCTAACAGC
ATGTGCATATTTGTAGAAAGTGCACATGATGTCCATCAGTACAGTTAACATCACACACTC
ATATTGTTTCTAGTCTTAGCCCTCGTGGGGCCCTCCGTATGGATCACAACTTAGGTGCTT
TTACATCATTGGTGCAACGCATGTCTTAATTTAAACTTTGGTCATTGCAGCCGTATTTTT
ACACTACTTGAGCTGCTGCATGTTTG
>NODE_534_length_492_cov_7.973577
CCCTTTAAGGGTGTGGGTCTAGGTGATTTAAGCCAATGATATGACTCGGTGTTCTGCAGG
AAAAAACGGTGGCATGTGAGGCAGTGGGTCTTTAAAGGGCTGCTCTGCCCCTGCTCGCAA
GCCCAATCTCGTAGGACTTGTTAGCGTATCACGTGCCAGATTCTTAATGAAGTGGACACA
CAGGGGCCTCGTGTGCGCATGCGCGTGGTGTAAAATGTAGTTGGAAATGAGGTGTCCGTC
TTGGAGTAGTCGACTTTTAAAAAGCATCGGCAGCCCGTGATATGACGACTTCGCTGGTTC
TGCATCCACGCTGGGCGGACACCTTGATGTACGTTTATGAAAAAAGCCCGAATGAAAACA
ACCAGAATAAAAGCCAAACAATGGAGGGACTGAGCGGTAATTGCCCTGCGACCCACTGCA
GGGACCTGATGTCGCACCCCGCGCTGGGACGACATTCTGGCACCATAGCGACCCACCAGG
GCTCCGTGTACTCGGATATTTCCTCTCCAGACACCGGCCGGCAGTGTCCCGCTCCTCAGA
CTTCATCCAGCGCATCTTTGAGTTACGGTTATCCCTTTGGAAACCCATATTACGGCTGTA
GATTATCTCATTCGCACAACGTGAACTTGCagcaga
>NODE_540_length_524_cov_15.093512
TGTGTCGGAGCTAAATCCGCATGCAACTCAGCAACTGTGTCTAAATAACTGTCTCTAAAG
CTTTTTATAAGCAAGGCGCAAAAAATGAAAGGAATCTGAACGCAATCGACGAGCGACCGC
TCAAAACGAGCCGTGCATCCTCCCCGGCAGCAGCAGAAATGTCATTCATCAAAAAAAGTG
GTCGCTGTTCGTTGTTAAAATGCTCGGCTGACGTTGCTCCAATGATCATTTATTGTAACA
GGTTTATAAGCAAATAAATAGGAGAGGGCTGTCACTTGATGATGGAGGCGGCCTTCGGTC
AGACGAATAATATCCAAGTGGAGAGGAAGAGAGGAGTGAGGAGCGAGGTGCTTGTCCCTG
GGTTGATCTCTGAGTCTGTTTTAGATTGCTCTTGGGTTTGGCCTCTTGGGTGAAATTGAC
AGTCTGATTAATAAAATGAGCGGAGCAACATTTCCCTCTTCATTTAGGAATATTATTATG
CTTTGATTCTCTATTGTTTGCCTCCTCTCTCTCCGCCCTCCCCCTCTGTAATCGTTGTTC
TTTTATTTATCCCTCTTATTTCTTTTTCCCCCCCTCCCTTTTTTTTGCCATTTCTGCGGC
TTAATCACTATGTGAAgtgcaatgagattaaggtgcaacactgtgacaagagattaacag
tattattt
>NODE_542_length_351_cov_2.917379
TTCAGTGCCATTCTGAAGCTAGGTCATACAGAGTGAGATGAAAACCTGCAGATAAGAGCC
TCATGCACACAGGCGCACACACACAAATCAAGATTAGGCAAATACACACACACCCACACA
AGCAGCAGCGTGATACTAATAGAGTTGTGATGTGGCGCTCCCGGCTGGGTTGGAGCATTG
GTCAGCTCTGCCCTTGCCTGGGAGGCAGTTCCCAATGCATCGCTGCTGACATGCAAATCC
TATGGCAATTGCTGCGCTCCAGTCCTTCTTTCTGTGTACTCTCTCGCTCTCTCTCTACCC
CTTTCTCTCCTGTGGATGTAACCGTCCACCCAGTGTACAGAGGAAGAGCAGCTCGAGCAG
CAGCAGCAACAGCAGCAGCAGCAGCAGGGAGAAATGCAAGGAGCCCAGAGGAGCTCCAAT
GGCGCCACAATCTCACCTCCTATCTCCTTCTCCTTCTATCATCTCCCATACCCCTACTCC
CAACCCATTCCTATT
>NODE_543_length_619_cov_11.132472
AGCATAGATAGATAGATAGATAGATAGATAGATAGATAGATAGATAGATAGATAGATAGA
TAGATAGATAGATAGATAGATACTCTTGTACTCTTGTACAACCTGCAAGATATCTTGAGG
CTCTGGTCAAATAGGAGGCAGTGTGCAGAGGTGCCTCACTAATGTCTTGCCTCTGCCGGG
CCAACATGACCACTGCAGGTCTTCAGGTGATTAACATGTTGGCAGGGGTTTCTACATGAA
AAGACCCCTGTTTCTTTGTCTTCTGGTGTGTAAATATTGTGCTAGCGGAATATGAAAGTA
GTGCAACTATAAGGTACAAAAACATAGGGAAAAAAGATCAAGAGTGGGTCTCACATCAAG
GAGGACCCTGAGGATGTCTTTGTTGTCAACTTCAGAAGGGGGAAGAGAGGAGCAGAGGAG
GAAACTGGCAGAAGGGGGAAAGATGCCAGAGAGAGCTCAAAGGATTCGGTCTGGGCAAGG
TGATCGGTATTCCTCGGCAGTCTGCCTTCTGGCTCAGATCAGTGGGAGTAAGCTGGCAGC
CAAGCCAGAGGGCATAACAGCACAAACACACCTTCAGCACTACACTGCTAGAGGCTCGAC
TTCACAATCTGGAGGGGCGGGAGTCGGAGGGAGAGACAGAGGGAAGAGCAGGAGAAAATA
AATACACTGTAATTATCTTCAAATCATCAACCACTGACAGCCATTGTAAATATGTGCATG
GGTGTACGCGTGTACACATtccagtaaaagtcataacgcatca
>NODE_544_length_391_cov_11.232737
AGGAGGGAGGGAGGGGGGAGTGAGAGAGGATGGGTGGGTGGGTGAATGGAGGGGGGAGAA
AGAAAAGTTGTCATTTCCCAACTCCTCATTAATATTCCGAGGTTAAGAGCTTTTCAGCGA
AACGTAATTAATTGAGCCCGAGCCTGACAGTAAACAAGCAATTTCAAATTAAAGCGAAAT
GACAGCGGCGTCATTTGTTAAAAACGTGCGGGGCCCCCCGATTTTGGCGACAGATAAATG
AGGGAAAATGTTAAGGAGGGAGAAAGTGATGAAGATATTAATCTTCACCTGTCTGTGTCA
GCGTGCCACTCATTGCCGCAATGTTGCTTTCCATCCTCTGCAGATGCTTCTTGTCCTCTC
GGCTTCTCATAATGAGGGGAAGGATGTATTTCTGCAATTAAAAGCATGGCACAATATTAC
ACTTCTCTCTGGTGGAAAGGGGGCAGAAATATGAGGAAAAGACGGACCCATCCAGACTTG
GCAGTGTTGGGTCAAAGGCATTGTTTTATTGGACTcgtgcctcactgtctaaact
>NODE_545_length_401_cov_12.197007
GTGTGTTCACTGTGCTTTTATCGTGTGTGTGCGTGTGTGTGCGTGTGCGTGTGCGTGTGT
GCGTGTGTGTACGCGCCATGCCTGTCGGGATGTGGCAGCCCTCTCAGCCATGTCAGGGAC
AGCTTCGTCGAGGGTGGCAGCCGGGGAAAATGATGATGATGAAATTAAAATTCTGCGCCT
GGCAGAAGGGGCTGCCGCGATTTCACTGGCGGCTGTGCGCATCGATCTGTTCCAGCATTT
GACTTTCAACCATGACAAAACTGTGGGCAAATTAATTGTTCTCCAGGATATTAGGCATCA
GAGTCCATTAATCCTCTCTGGAGCGCCACGCCGCATGAATACTAATCGTCTTTCCAGGCA
GCCGTCTCATCCCTTGCTCCCTTCTCTCTTTCTCCTCTCTTTTTTTCTTCCTTATCCCTC
TTCTTTTCTGACTCTTCTTTTGCTCTTTACAAATATCCTCTGCTCTGTTGTTTCTTTACT
TACTCTCTCTCCTTCTCTCTCTCTCTCTCTCTCTCTCTCTCTCTCTCTCTctctctctcg
ttgct
>NODE_546_length_558_cov_9.455197
AACACCAGAGTTACACTTGCATTTATGGCCTCAAGGTGCTTTGTAAATTAATTCCTGTGC
CATTTATCTACAGAAATTCAATCTGCTATTGGGTGCACTTTGCTGTTCAGACTCTGTGGA
GATAATCACTGAGAGAACCTGACTCATCATGAAATATTCAGCAGACTGAGTTAACGCCTT
CAACTCAAAGCTTTGGCAGCGTTCCTCCTCGCTATTCATCACTGTGTGACAGAGCTCCTG
ATGAACGCACCGATGTGAATGTAGCCATCCTTGTAGAGTCTGTTGATGATGAGGGTAAGG
ATGAGGCCAATGTTGCGTGAGTTGTAATAAGTTAAATAGATGATCCATCCACAGGACAGA
ATGGTGGCTGAAAGAGGAAAAACACAACATGGCCTCAGTCAGTAAAAATAATTTTCATGT
TAATTGAAGCTCAGTTTTAATTGAAAATCCTAGAATCACTGTCAAATTGAAATAGCAAGG
TTGTCAATAGAAACATTTATACGTAGCAATAAATATCATAAACAAGGCTTTCTTGTTTTC
TCACGGTTAGTCACGTTTGTTTGTCTCAGCAGTGTCTGTCAGTCCAACAGTAAATTAGGT
CTATATATTCAAATATAATCACTAATGGTGATTTTACTAGTTAAGACTTTAAttataaat
gggaattactgtattatttattaagtcaacaaactgacagca
>NODE_548_length_550_cov_3.200000
TGAAATCATCAGAAATCTTGACTCATGCTATATTCATATTCAGCTGCTATAGTGTACAAC
CTTCATATCTTATCAGTACAGTGAAACAGCTGTTCATTCTCATGTTGCACAAGACCGCAG
AGCTTGCATGAAACTAACTTGACTAAAACTGAGTTATACTGTTGACCTCTCTTAACAGAC
CAAACAGAGGTGGACTGCAGCCCTGGCACTGAGAACTCAGAACAGCACAACCTGCTGGAG
CAGCTGCAGTCTCGCTACCGCCAGATGGAGGAGCGAATCACCTGCCCCATCTGCATCGAC
AACCACATCAAGCTGGTCTTCCAGTGTGGACATGCCTCCTGCATCGACTGCAGCGCTGCA
CTCAAGACCTGCCCAATCTGTCGGCAGACCATCCGCGAGCGTATCCAGCTATTTGTCTGA
GCTCCTTTCAGCTCTCAACCACCCAAAGAGGAGGGTGCTGAAGAGAACTTAGCGTGGGCA
CAGGAGGGGCGCAGCTGTTATATTGGACAACCCCAGTGACCTATATCAGGCTGTCACATT
GTCTTACACCCACCACCTGtgattgaatggtcactcagcccatgggttgctttactagaa
catgctgttacattgccgagagttcactgtttgttacattttaggtagtttccctctcaa
gcagtgcaggcaggaacatgtcaatcactttaat
>NODE_549_length_425_cov_13.769412
ACACACACACACACACGCGAGCCACTTGCTAATCATGCGGCGCGCACATGGCAACAAACT
TCTGGATGATAATGATGCAATCCCCGTGTCAACTCGCCCCTCAAGTATAGCGAGCGATAA
AAAAAACAGTGGCTGCAAAGGAGAGGTGTGTCTCTCCGTATGAAAATCCAATGCAAATAA
GCTTTCACCCCCGTGGTACTTGAACTGTTTTCTCTTTGATAACCCAATTATTGTCTCAAG
AGCTGTGTCAATTGCTCTAGCGATCTCTTCTTGAACAAATCACTCCCCTAACCTCGAGCA
CTTTCGATTTGATTCTGCCATTTTTTGACAGTTCAAAGTAATCAGAGGAGGCCTCGGCTG
AGGACGAGGATTGATTTTGTGTTCTCGCTTATCATGCTAATTCCCTGAAAATCAGCCTTT
TTCATCCCCCTCCGCCTGATTACCACTCTTGGAAAAAGGCCCCTGAACTGTGTTTCTCTC
CCCAGTGCTGCTGTCATGCAACCCCCACAACCCTCTGTTCTCGTCCCCTCGCAgcggcgg
tggcagcggcggccagccggcctccaagt
>NODE_550_length_627_cov_9.741627
CTTATTCTTATCTAAATTCAAAAACAGGCAGCACACTCTTTTCTGTCTAGTTTCTAGCAT
TAAAGTCCAACAAATGGTGAATGAGGCACAAAACAAAGAGTTCTTTGAAGAACAAAGTGA
AGCTGCCACATACAACGACTGCCTGGAGACGAATCCTATCGCCTAGATTGCATGCTTTCA
AGACAGGGGAGGGAAAAGCATCCCTAACAACAAAATGATATAAATTACCACTGTTATGGT
CTATACGGTTCAATTTAATGTGCTTGTAATGATAAATTATTTTGGTTATGAATCTAAAGT
GGACCTGAGTGCAGTCGGAGCAGCAGGACTGTTAGAACAATTGCAGCTGTCTCCCAGGGC
TGTGGCCATTAGTCAATAAATTAGAAAGTAATTAGTTTCTGCTTCTGTGGCTCTATTTGA
AGCGCTTCACACAGGTGTAATGAAAATTTATTGGAGCTGTTGATCCGGAGGAGCAAAGAA
AAGTAGAGGATTTGTAGCGTGTGATTGTAATGTAGGATTTCCATCTGCCTTTCTCCTTTT
TTTGCTTACAGTGTGACAGGTAAGGTTGGCCATGATGACCGGTATAGTGAGGCTTTGCTT
CAGTATTTCGAGGTTTGACAAAAGGCCAATCGACTAGCAGCTATAAATATTTTAGTGTGT
CTCTTGTAGTGAGAAAACTTCCTGTTTTTAACATTTTGAATTGATGATTTCAAATGAGTT
AAGACTTTTGGTGagaagaacatgaacataaccaccaaaatctgtggttct
>NODE_551_length_506_cov_17.347826
AGCTATCTCTCTGAGGGTCTGCTCAGGTCCTGATCCCCTGGCCTCAACCTGAAACAATCA
CTCTTAGTTAACGACAACACTTCAGCTATTGACAGCGTGATCCCGTAAAGCAGACACTTC
AATCAACAGAGCAGCCGGAGGAGGTGTTGTGTTGGAGGAGAATAAAAGAAGGAGGGGGGC
ATGGGGACGGATGAAATCAAGAAGTAAATAAATGAATTGATGAATGAATAATAGAGTGGC
CAGCTAGTGGCCTCTTGGAGCAGCAATGCAGTATTAATAACTGACTCTTACTGTTCGTCT
CTGTGTCATCACTGATACTCTTAGGTGGACCATGGCCAGCATAACACACTGCTGATCTGT
ACATTCGATCCGGATTACGTACTTTCTTCAGTCCTTCAGGAGGCAAAGAGAAAAGTAGAG
AAAATCGAGGAAAAGAAGCATTCTCCCAGCCTGTGATAGCTAAGCAAACTCCCCATGCAA
GCAATATCAGTAACAGAAACTGCACAGTATGTTGAAATACATTTAAAACACACAAGAGCT
GTTGGGCAAAATATGATGGGAATAATATTAACATTCTAATACGATAAGGCTCATAAATCA
CATTGAATTTGTCCGTTATCTGGTTAAAAAAAGTGAAGTTCaccacaaac
>NODE_552_length_379_cov_4.081794
AACAGCAGGAAGAAGGTGAAAAGAAAGGAGAAAAGGCAAGTAATGCAGGGCCAGAAGAAA
CTAAAAAGAGAGGAAAGGCAGAAAGAAAAAGGTTGAATATCGCGGTAAAAAGCAGGGTGA
AAGAGGAGCGAGAGGAGGAGGAAAGAGGTGTAAAGTGGCGGAGAAGTTGACCAGAGAGAG
ACACTAGTTCCAACAGCAGACATCCTCGGTGTTGTTTGTTTTGTGTGAAAGTGAATGATA
AAAGAGGCATGAAATCAGCAGAGAAAGGCAAGACAACAGCAAGGGTCCACAGCCCTCCAT
CACGGCTCATACAGCTCCACAGTGGCGGCTCGCACAATAGGCCCCAACTACTGACTACCT
CCACCTCCTCCCCCACCTCCACAGCTGTGTGTGTGTGTGTGTGTGTGTGTGACCGGTAAA
TAATTAACTTATTCTGCTCTGCTGACCAGGACTTATGAGACCAGTCATGAGTAGCTGGGA
GATCTATCActgcggccgaactcgcctctaattaaataagtat
>NODE_553_length_706_cov_6.103399
CTTACTTAAGATTGGTTTAAACAAGTGAAATTAAAATTCCACAATAAATACAGTCAAATA
CTTCAGATACATTTGATTTGAGCATTCAAATCAATGGCAATCATCTTAAAAACAATTCTA
CACAACCAAAGCCACGACAACGATCCAATGAAATTCAGGTATTAGAATCTAAACTGAAGT
TATTTTCTGATCCAGGTGAGATCTGAGTAAATGATGGGGGTCGGCGCCCCCAAACTCCTC
ACCTGCTCTGGAAGTAGTTTGCTAGTTCGGATGCCTCATGGTTCAGACTCCTCAGGTGTA
CAATTAAATTGCCAGAGTTGGTGAACATGGCGCCGCACGTTTTGCACTCATAAATCCGCG
GCTTGCGGATTATGTGTCGGGAGACCCTCATGTGGTGCTTATATTCACCGAAGGACGTGA
ATGTGGCGCTACAAATCTGGCACCGGAAACAGCGTTTACCTTCGTGCTTCAGCCGATGCA
TCTTTAGGGAGTAGGCCCGTGTGAACTTTTTCCCACAGCGGTCACACTGGAAAGGTTTAA
TGCCTGGAGGAAGAAGACAAAACCATTGCTTGCTGATTTGAACATTAGCATCAGACAAGT
GTTAGTAACCGTGTGTGGGTGAGGTAAGGTGGAGGGTTAATGTAATCACAAAGTCTGCCA
ACTACTTTCTTTATCAATGTATTCCAGCATGCCTATAACGAGAATGTCTTACTACTCATC
CCTAAGGTCTCTACAAGGTACAGCAATGCACAACAACCAACTATCATTTCACCTTATATT
TACATTTCCTTCAGCAACTGCATTCAGTAGACTTTTAAAGAATTAAAGGTCAtttttaat
ccagtgccaa
>NODE_555_length_291_cov_7.378007
GGCTGCAGAGGGAAGAGAGGCAGAGAGAGAGAAATGGGAGGGCGGGCGGCGGCGGTGGTG
GTGGTGGTGGTATGAGGTGGCGTGGGGGGGTCTGCACGAGAAGCATTGGGCGTCAAGGAA
GAGAAGGGGCGAGAGAGGGATGGAGGGGAGGGAGCGAGGAAGGGAGGGAGGGAGGCAGTT
ATTAAAAGCGATTGCATTGCCTCCCGGATGTCTCAGGAGAGCAGAATCAGTGGAGATGTT
AAACCTTGCTTGACACCCCAGTTGGATAATTGTGGGTGTGGGAGCTAATCAGCGGAAGAT
GTCTCCTCAATTTAAATCTTGTCAGTTAGTGAAGATTAGGCCCTCCTGTCCCGGCCACCA
TTAGCTTTGTTGCATGTCAATGCGCCGGTGAGGGTGTCCGCCTGGTCCGGCTGCAAGGGT
AAAAAAAAAAAAGGC
>NODE_556_length_768_cov_8.658854
TCCAGGAGCAATATTGTCAAGAGCCCTACCATTCCAAAGAACTAGACGCTGATAAAAGCT
GGAATAAGACTTAGGGAAGCCCAAAAATAACACAGGCTTCGAGTAAAATGTCGCAAAATG
TAGTGAGCACACTGGAGAGGGAAAGCATTAGAGACATATTGGATATGTTTAGCACAGCTT
CACAGTAGAGTAATATAACTGGTTTAGGATTGTTAATATTTCAAAAGGTGACTTCTAAAT
GGAGCTGAGGATAAAGTGTTCACACAACAACCAGACATGATACACTGCACTTAACCTTTG
CTCTGATTTCAAACTATGCCACAAAAACCTGCACATTGGCGGCAGTCTCTATAATCCTAA
AATCTGGGAGCCAAACAGCAAAAGTAGCCGTACATTCGACTATAAGAAGTAAACCTAAAC
CAATTTCTGTGTGCTCTATGGTGTGCTTTTTTCCCTCCTCCTCCTACCCCTCCCCACGGC
TGAGTGAAATGGAATTGCCTCTCACATTCAAAGACAGCTCTAGGAAGGTGATAATAGAGC
TACTCCCTGCTGTCTGCAGGCAGGAAATAGGAAAGTGGCATATGGGGCCAGGAACCAAAT
AGAGAGGAAATGTGACCAGGCAAGGGAAGGAACTAAAGGAAAGGTTAATGATCAGTTCTG
AATTCTACAGGGAAGAGAACTATGTTCCAAGTTGAGAGGAAAAATAAATCTGACTTGATT
TATGTCTCCACCACTCACGTCTCGGCTGTCACAAACAAACACGTGGAGGCTAGGTTATTT
CCTTGACAAACTTTGCCAATGGTAAGGCTCATAGGTAAAATAAATATCGTGATCAATTTG
TTTTGCCGTTTGAATTTTTAATCCATACAGCTGCAGGACTGATAGGACGATGCATGCTGC
AAAAAAAAAGGt
>NODE_559_length_742_cov_11.460917
GTGCATTTTTTTTTTAGTGCTGAACAAGAACAGCTAAGGGGGAAAAATGCTTGGTTGTTT
TAGTTGGACAAAAAGAGGGACACATGATTCGCTATGGCCAAAAAGAAAACAAAAATGAAC
GTAAAAGTATAGTTTAAAAAATAATTGTCATTGGATATGCTTATTTGAGCCAGGGCAAGC
ATATCACAACTGAGCTAAACAGGCTCTTGAAACAAGAATACAAAGGAGGAAATAAAGCAT
AGACAAAAAAGATGGAATACAAATTTAGTCAACGAAACAGGACAAATAAGAAGGAAGGTC
CATATGAACATAATGGGATTTGGTCTTGGTAAACAGGACAAAAATGGAGGTGATTCGAGT
GAATGGATGGGTTGACAGCAAGAATGAATTTGTATTATTTTCATTCTGTGAACGTCAGTT
CAGCACTCTTACCTCTTATTGGTGTACCACCTGGGTGGATAATATGAATGCAAATAAGAT
TAGAAAGAAGAAGCATTAGTACGAGTAGATAGAGGCTGGGGGCTTTGGAAGAAGAATCAA
ATTAGATTTAACAGGGTACGTAAATAAAGGTACTACAGGAAAGAGAAAGGAGAGAGAAAG
AGAATAAGAACTTTTCTGTACTCTACTGGCAAAGAAAGACAGGATTCATCATAGAAAAAT
CATAGGTCAAAGAGAAGAACTTGTACATTGATGTACCACGGGGAGGTGCCATTTTGGAAG
GGGCAAATGGCTTCTGAGGACCATCTACTGAAGGAAAAGACTTTCAGGACTTTGTATATG
AGATTGAGAGCAGAGATATTTAAAAAAAGAGAGAGAAAAACAAAACTCTGTGGTCCCTTC
GCTTGACCTGAACTAGGCAGAGctggtcacctccctaaagctcttt
>NODE_561_length_299_cov_2.451505
CAGAGAGCGTCACACGGGCACGGCGGGGTCAGTGACCGCGCACGCCGCCTGTTTATCTGT
ATGAGAGGTCCTCGGGAGCGCGCCCCCCCTGGCCGAGGAAGGTGAGCGAGTGTCTGGAGG
GGAGGACTCGGGAGCGCGACCAGCCGAGGGATCGATCGGATTAAACTCGATTTGAGTGAA
ATTAACACAAAGGAGAGAAGAGCAACGCACACTAGTCGGCGAGGTCGCGGATGCGAGACA
CGCCGGAGACGTATTTCATGAAAAGCAAAAAAAAAAAACTTGAACTTTTTTCGCCTGTTT
ATTTATATTTCAAACTGAAAAAAAGGACCACGGTGGatttttttcttcttcttcttcttc
ttcttctcaagcgaagcggagatactagccccactaacgaggagttggtttgataaaaag
cccgaagtgaccgagcctgctgg
>NODE_563_length_732_cov_9.088798
CCACCTCACACCCCCAAAGGGCTTCCACTTCAAGAGCCCTGCCTTTGTTCAAAAATGTAT
TTGTTCTCTTATTCTTTTTGGGAACTATGTAAAACAAAAAAGAACGAATGGCGAAGAGAA
CCATTCTCTCTCCCCCAGCCCGGCAACCCCATCCCACTATCACCTCTCTGTCTCTCTCTC
CCCCTCTCTGACTGTACCTTGCTCTCCCTCTCTGGTAGTGCATATTTTGCTGGAGATGCT
AATGATCTCCCCCCGCTGTATTCTGATGCAAGGTCTGTCTACACTTTTCCCTTTCATCCA
CATACAAATGTGCTCTTATTGCCTCTTCGCCCTCGGGCCTTTTAAGATGCCTTTTTGAAA
TATGCCGTTTGATAACCACATCATTGGCCAAGTCCCTGCAGTGATTAGAGCTCTCTTTAA
TGTGAGCAAGTTAGAGAGTGAATGAGGGGCTCCGGGGCCGGCAGCTATCCATTCTCTTCT
GCCCTCACCCCTTGACATCTCCCGGGCCACTGGGGAGAACCAGTGTCGGGTGTAGGACGA
CCCAGAGCCCAGCTTAGCACATAGACACTGCTGGCCGTCCTCGATCTTTCATCTCCACAT
GGAGATTAAGCACAGGAGAAATGACACTGGAGGATCGCCTTCATAGAGACATGGTACTGT
ATGCTGGAAGGCTAGATCCCTGTACTTTATCACAGGAATGTGACAGGAGGACTGCTCTCT
AATGTCTTTTAAATATGCTCCATTGATCTCATGTTCAGAGCCTCACTCTGCCTCGCTGGG
ATGGCTTTTTTATCTTGCCAAAAGGGAAAGCTGAGACGGTCGTCAGGTGCTTTTCTCCTG
TTCTGCTTCTTGCACTTGacacctgttgcgcctttt
>NODE_564_length_319_cov_1.498433
TATAAAGAAAGCCATCATTCAATTCCTGGATTTTCTCGACCTGTCCACACATATGCACCC
TGCGTTCCTCCTACTCACTCTATGTTGTATTAAGAGAAGTGTATACGAACCCAAGAACCT
GGCACTCTTGCTAATGTTCCTCCTTGTCAGAGACAAAGGGGTTTTAAGACTGGAGGATTT
GGCAGGCTCTACCACTTGCAGGCAATATTTCAACCCATCCATCTAGCTAGGATAATAGAG
TGTCCTTGCCTTTCAACGCCTAGAGGAGTGACCAGTTATCACAAGCCACCAGCTCTGTTG
TTAATAAAACAGGGGATGGGAGGATCGAGTTGAGGAAGAGGATAAAAAGAAAAGAAGGAA
GGGGTAGAGGAGAAATGGCCGCATGTTGTTTTGACAGCTGCCCCGCAAAAGGTGAAGCTG
ATCGCGATCAGCAGTTACCAAGCTGGCAAAAGTTCTCTTTTAa
>NODE_567_length_585_cov_6.813675
ATAAAGCCCCAGTTACAGTGTTCATTTGATGCTGCTCAGTCAACACAAGTCTCACACTGA
CTCAGGCAGAGCAGAGAGAATCAGCATGAGGGTGGATTGATTTTTGGCTGGGTGCGGACA
GTGAGCAAGAGACAGTAGGCCTCCAGACAGAAGCTTGGCTGGACTCTGTGAAGACTGGAG
CCTTCTGTGAGGTTGCCTGCCCCACCACATGGAGTGCTCCAACAGTGACCCTGCGCAAAC
TGGCAACTGCCAACCGTCTGCTTCCGTCTGCTTGGCATATTTGGCCATTTAGTGGGCGCT
TGTGAAGATCAAATGGGTTAAGATCGCCCCTCTTAGTGAGCGGGGAAAAAAGAACATCAA
AAAGGTGTAAATTTCACTTCCCCACTTTTGATTAAGTCAAGCATGAAAAGAAATGTAATA
CTCTCAAGTGGCAAGGGTTTACACTATTGATGCTGTTACTTCTGCTTCAGGAGGCCCAAT
CAGCCGACAGGGAGCTGAGTAAACTCGCCCTGAGTTTTAGGGGAGGCCAGATGGAGGGCT
TTTGCTGTGCCTGAAAAGACAGCTTAAGAGCTCGCCTCCTCAATCCCACTCAATACTGAC
TGTGTGAAATCCTGGCCCTGGCTAACCCCCCAACCCACCCGCCTTTTCCAAAGCTGGTGG
CTACCACCATATGGGCTTGTTTAAAAACTCCCACAGGCTGGTACAAAGCacaacaacaca
gttttcata
>NODE_568_length_679_cov_9.917526
ACAATGTTTGCATGACCTTAATATTAACACTACATGTAATATATCTGAGGAAATTTTAAG
CAAATACCCAAAAAAACAGAGTTATTATTAAATATAATTATAATTGTCTTGTGTTTTTTT
GCTCTAGGGAGATCAATCCCAGGAAGTTTAACTTCAGTGTGATGTCCCACAGCATCACCT
GTCATAAGTACAAGAGAGAGATGGCATGCCTTTGTGAAAAAGAATGCTGCTTCTGTCTTT
TTTTGCATCTTGAGAATGAGCTAATTGTCACCGAGTTGGCAGCTGAATAGAGGCAGTGAG
TTTAATCTGACCACAATGACATGTTTGATTGGTCCGAGCCAGGCTGGGTACAGAGGGTGG
GGGGTGGCCCTCTCTTGTGGCAGCGGAGAACAAACATAAATCTTCTTCAACAATCTATTT
TCCATCATACTTATTCACAGGGGACATCTCAAAGTGGTCTTTACCCTTTCTGTCAATGGC
TGCCCTCATCCATCAATTTCATAGAGAATTATACCCCAGATCAATGTAGTTCATGACCGC
TGAGCATTTGTCGAGGGGTGGTGTAGGTGGTTGGGGCGGGTGGGAGGCGGAGTGCTGGCT
GTATGCGTCGCTGCTTGTTCTCAGAGGTCTAATGGCTACTTCTTGTTGGTCACCCTCTCA
TGCCCAAATAATTCACACCATGTAGTGCAAACAAAACAGTGCTTTTCCTCATCATTAAGC
CTCCTTTTTTTCCCTCACAACAGAGAATAAGAAGCACTGCAAAGCAaccgagcaagcaga
gtgattcacaaataggtggaaatgactgactgaatgaatggag
>NODE_569_length_435_cov_3.770115
CCATTATTTCTCATTCTATTTCCATTGTCTAAGAGCCTGCCGTATGTGCCCAAAGTGTCT
TTAAAGACATGTTAAGAGAAAAGAGCTCTCTGCCTTGGAATGAGCTAACTTAATTATCAT
AGCAACTGGCAGTACTCTTTAACATGTCAATGGTCCTTGGCCTGCATGCATAATTTTGCT
GTGTTATTGTGGTGGCCTCTGCGTTTCAAAAACCCAAACCACAGGCACGGGGGCCTATTG
TCATGGGCGCATCCATCTGGATCAAGGCCATTAGAGGATATTTGCACTTCCTCTGTGGCT
CCTGGCTCTTTTTGACATGCGGCAGAAGGAGAAGGCATCACCCACCAGTGCAGGGCCAAT
TGAGGTGTAGATTGACCAGAGGGACAGTAAAGAAGGGCAGTCAGCAGGGCAGCACTCCTG
TCAAATCCAGTGATGGACACCCATGTGGCAGCTGCTAGTTGGCCTGTGGTTTCTGAGGTC
CCATTGCAATTGATGGGACatgacgaggcaggcaccccggtttccctcttttgtcccaag
ggatgttggagggtgtatcagaatgtcagaggctcttgg
>NODE_570_length_380_cov_10.826316
GAGGCTGCATTTACAGGGTCCAGTTTCTGCTCCTGGCAGTGGCGCAGATAATGATTGTAG
AGGGTGGATCGTGGCAGACTTACTCCCTCTGCTGTCTCATAATTGTCCAACAGCCACTGG
AGCTAAAAGGGGGAACAAATGCTTATTAACTAAAGAGAGTCACAGACTGGTCCTTGCAAA
GACCTTATGCCAACTGTCAGTAAACTTGATCCTGCTGCATTACAACTCTGCAAAAGCTTC
TATAGCAGCCAGTAAATTTAAAGCATTTCTAACAATTAAAACCAGCAACAAAAACAGCAA
GCACCGAACCCAAATGTACAGAGATTTGAGAGAGGCAGAAGAGCAAGAGAGTGAGCTTAG
CAAAAGTTAAGGTTAGCCGAGGGCAAGCATTCGTAAAAGCAACTTACATGGCTGTTGAGC
AGCGAGCTTCTCTGACTGGATAAACCCTCAGATTTTTGGAGCGTCTCAATCGCCATTTCA
ATCTGATAAACCACGAAGCACAGGACAAAAAAATGTAAGAGGGG
>NODE_571_length_145_cov_6.931035
GGGCAAGCATTCGTAAAAGCAACTTACATGGCTGTTGAGCAGCGAGCTTCTCTGACTGGA
TAAACCCTCAGATTTTTGGAGCGTCTCAATCGCCATTTCAATCTGATAAACCACGAAGCA
CAGGACAAAAAAATGTAAGAGGGGGAAATAAAAACAAAAGCAAGAAAAATAAAAATGAAC
ACATTACTGGCCACAAGCAAAAATAAATAGAGTCAAGAAAAGATCCAAAGGCAAGCACCA
CTAAACCCAAGCAGAGCAGGACTACCTGTCATTTCAGGACAATCTTTGc
>NODE_573_length_529_cov_11.678639
GGTAAGCAGTGAAAGAAGCAGTCGGGATTAAGATCCAAGTGAGATATTATTATATTGGAA
ATACTGTTGTTAAAAAACTTTACTGCTTTACTGTTAGTTTTTAACTAAGAAGATAATCCA
AATGAGCAATAATGATTGTGTTTCTGATTACCTCATGACACACACTGAAGCTCGTTGTCT
TCGTTTCCAGGTGAAGTTGTATTTTACGAAAACCGTGGAGGAGCCTTCGAATTCTGAGGC
TAGCACTTCAACATCCGTCACCCCGGACGTTAGCGACAATGAGCCAGACCATTATCGATA
CTCTGACACCACTGACTCTGATCCGGAAAATGAACCTTTTGATGAAGAGCAGCACACGCA
AATCACAAAAGTGTGAACTCTTTTTAAACAGGAAAAGAAGAAATTATACACGAAAAAAGG
AGAAAACTTGAATATAAACTCAAAAGAAGAACCTTTGTCCCTTCCCTCCCCCAGACGGCA
ATAGAATATCATCATGTCAAATGCCAATTTTAGGGAAAAAAAGATAAATATCCTGACCAA
TATATTGTTTTTATTTCTTTTTTTCTTTGGCACGGCCATGTACCATGTGCGAGGTATTGA
CACTGTTGCCCCATGGGAAAAGGTGCTGTAGCTATAAAAATGTGTTTATATATATATAca
tacatatatgtat
>NODE_574_length_388_cov_5.824742
TTTTTTTTTCTTCTCTTTTTTTTTCCAGATGAATTTTATGATATTTTCCTCCCCTCCCCA
CTCCATCTCTCCCTCTTTCTCGCTCTCTCACTTCTCGGCAGTTTTCCCCAGACAGGTTCC
ACAGTGTTTTAGAGGGGATGGATTTAATTGCTCTGTGGGGATTGGTTGGCTGTGCCGGGC
TCGGCTGTTTAATTAGTGTACCCTGCCGGGATTGGTTTAATGCTTCATGATCTTGAAATT
GTCTGATTGTTCAGCCCTCTGGGGACTCTCCCTGCCTACGTAGGCCAGCAGGTTTAGCTA
AACATTGCTCCAGGCTTTTGCTGTATGCGGCAGGAGGAACAGTATGCCTAAGGAACCGGA
ATTTGGCTGAAGTGGGGGGTCAACTTATATGACGAGCTGGTCAACATGCATGTGAAGTGG
ACAGTCTTCTGATTCTCCTGAGTACTTGACTGCAGGAGATGTGTACAGACCTCACAGGAA
TGTGTACCCTTACAGTCCTTCATCTCAGCTTgatgctgtatggaaatgatcc
>NODE_577_length_574_cov_8.512196
AAAGAGCACGGATAAAGTTTCCACCTTCAAACGTTTTGTAGGAACTAAAAATGTCCTCCT
AGCTCAGTGTTATAGCAGGTGTTACACAAACATGCTAGAAAAGACTTTTACTAGATCATA
TTTGAAAGATAAAGAGTATCTTATTGAGAGATAAAAACGAAACCTGGGGGATATAAGGCG
AGCTTCTCTAACTTTGTTATAATTAATTGTATACCTGTGTATGTAAATATAATGCATTCC
TATTTTGCAGTCAAGAACAAAATACTATTTGTAATATAGAATAAACTTTATTATGAAACC
AAGCATTTCATGATTGTTTTTACTCTTTGTGTCCTTTTTGAAGCTAATTGCCCTGTACTG
ACCTATATTTGAACTGTGCCATTTCTGACGATCAAAGTTGTAAGTGAAAGAAGACAGTGC
AATCTCTTGCAAGATGCACATTTGATGATTAATATTTAAAGATCCAGTCAACCTCCAAGG
CCCCTTTTCACAAGCTAGCTGTTGGTGGAGCTTTCCTGACAGTTCAAGGAAGTCACCAAA
ATCCAATTAGACACTTGGTGAACAGAAATATGGAAGTTGTAAGGTGCAGCAAAACCAACA
GAAGAGACATGGAGAAGTGTCAGTCAAGCCAGCTTTGTATTTACccaccaagtcccagca
tcacgtaaaatctgaaaagaacctatgtgggtgtaccagatgttacaacagcttcaaa
>NODE_583_length_503_cov_11.439363
CTAACTACTGCTTAGAATTGCTTAACTATATAAAATAAAAAGGCAACATGCAGAAATTGC
TCAAAATTTCTTTGATTTGGAGATTCAGATTAATAATTGAGATCAAATGACTGTATAATA
CAACTTGGATATGATTATTTTAGATTTATAGATTTTTTTGTGAAACTGGCAACTCGAGTC
GAATTTAAGGATTAGTTTTGGTACTTTAATCAATCACAGAACACTTCTTCATCATAACCC
ATCACTCACACGTGTTTGTTGTATCCTGCAGACCCAGATCCAGTACCTCAAGCAAGTCCA
GCAGCCGAGCGCGGCCCAACTGCGGTCATCCATGGTGGATCCGGCCATCAACTTGTTTTT
CCTCAAAATGAAGGCTGAACTGGAACAGACTAAAGACAAACTGGAGCAGGCCCAAAATGA
ACTGAGTGCCTGGAAATTTACACCTGATAGGTAAAGACAATCAAAATAACTCCCCCCTCA
AAAAAAAGTCAAGACTTCCTCACGCCCCCCACCCTCACTCTCACTGCAGGCATGCAGGAA
CAATGGTGGGGGGGAAGGCTGACAAATGCTGTACTCACCACGAGACTCAGACTTTACAGA
AAGCCAGTCACTGCAAAACAAAACTGTTTTTGTACTCTTGCACTGTg
>NODE_584_length_410_cov_4.465854
AAAAAGAAAAGAAATCAAACTATTTGTACTAATATAAATAATTGAAGTTATTTTTAAAAC
ATTAAAGGTTTTGTGCTCATTTGCTTATTTTGTTTATTTTAAGCTACTGTGATTGATTGC
ATTGTAATTATTAGGTCAACAATGTATTTAGCTGTTTATTGGTATATTTTTAATTGGAAT
GTATAATTGATTTTTATAATTTTGATCAGATTTTTGTTATATTTTTGAGGTGAAGCTTTT
AATATGTTAAAGTGTCTAGTTTTTACTAATTGCTATATTGTGCTCCACAATATATGGTTC
ACATTTTCTGAAGGAAAATAAATATTTAAATATTTGTCTGTTAATGATGTTACTTAATGG
CAAGATTTCAATAGTTTTTAACTGTGTATGGGAAGGTTGTTGTATTTATTAATAGCATTT
TTTACTTAAGATATCACCTTAATTTTTATTGTCAtttcactttataagttcctatttttg
tattttcctttctaattaagttatgtaatacggatatgtccatatttctaggagttggtc
tgtagaagtgctag
>NODE_585_length_525_cov_11.354285
GAGACGACAGTACACCCAACCATGGGAGGAGATATCAAGATGAATTTGAAATCCAGTATG
AACAGCAAAAAGACAGAAGAAAGAGAGAAAATGAAAAAAAAGGCAGACAGCAAGAGAGAA
AATCTTTAGAGATGCCAACCTCAAAACGGAGACTGCCATGGTGGATTGTTTTAAAATAAT
AATAATAATAATTGGAGAAAAATAACTTTTTGTTCATGACAGGATGGCACCCCTGAAGCA
AAGAGAGCAGAGAAGCAGACTGACAGAGTTCTGACTCACGGCCAGTAGTGGGAGGAGCAG
TAGCAGCAGTAGTGCTTGTAGGAGAGGAAAGGGCATTGGACAAGGACACGTGACTAGGAC
TAGAAACATTGGTTACATCCTGGGTCTGGCTGGTGGTGGATGATTGGCGTCTCAGAGCCC
CCGCCCCCTGAAAGGAGGTGCCACTCTTGAAGGTGTTGACTACTTCAATCTGTGGGAGGA
GAGCGGGACAGGAGAGGACAAATGGCTGCTCAGAGTGACACAGACCAAATGGCAACACAG
GTTGACTGGCTGGGTGACTTTGGTGGTAAAAGGGAGTACAGTGTCTCAGTCATGACACAA
TGGTAGGGGGACAGCTAAAGGCCAGGGTGtagtatcccgacaacaacatgatgaatctga
cctaaagag
>NODE_587_length_145_cov_1.600000
AAAAACTGCAGTATTGCTGTTTTCATGCTCTGAAACAGCTTTTCATGCCCTGAAAAGGCC
TCTTTTGCCACATAGTGGTTGACTGAATTATATCACACAAAGTCACTTGAAACAACTTTT
GCCTTCATATTTATCACATTTGACAACATTGTGAACTCAAAACATGTTTGGAAACATTGT
CTTTGAAACACTGCAGTATTGCTGTCATCATGCTCTGAAACAGCGTTTGGCATGCTGAAA
AGGTCAATTTTACCAAATGGTGTGTCCACAGAATTTCCTGACAGATGTt
>NODE_588_length_420_cov_6.102381
TGTGCAGAAGTGTGTGTGTGTGTGTGTGTGTGTGTGTGTGTGTGTGTCAGAGAGATAAAG
AGTGTGCTCTATCTTTCTCTTCCTCACTGCTCTTTTCTTTCTGAGTTTGGTCGTGGTTCC
CCCGGGGCCCCTGTCGCAGTAATGGCCTGCTCCTGATTGCTCTGATACAGGTTAGGAATA
TTGGCTTTAATGATGTGTAAAATGAGCAAGCAGTGCCTGTGACATTTACAGATGGCACCG
CCTTGGCCTGTTCTTCCCAACTGCTCGTTAATTCACAGGAACGGCAAGCACTTCTTTAAG
TGACTGCCTGATGCATGCATACGACACAACACAACACTTCCTACACACCAAAACAATAGC
TCACCTTGTGCACCCCTGCACCTTGTCATCATTTCAGCTGAGCGTTCACACAAATAGATG
AAGTGAGGAGTCCTCAAGGTGAGGAGCTGTTTGCTAAGTCCTTTCAAAGGGTTTGTCACA
ACAGTCTCCAGAGGTCCTTCAGAGGCTTAGACAGAATAGATGCTGTGTTGCAggctgcct
cagagacagcacagctgggctcag
>NODE_589_length_571_cov_7.476357
TGTCTTTTAACTGTTAGGCGTTGTAGCTCTGGAAGAGCAGCTCTCCTGGTTGGACTGTAA
TGGTAAGCACAAGGTCAGACTGGTCACCAAGCATTCAATGGGGTTTTTACCAGACATGTA
TTGAAACCCATCTGTGGGACAACTAGGTACCGAGGTTGTTAACGTTTTTATCGGTGGTCT
TCAACCCTGGTCATGGTGAGATTAGTTCAGCTTCACCACAGTAGAGAGATATGTGAAGCT
GGTGGTGATGCCACAGTGAATACTGCCACAGTACTGTCTCTTTGGACAACTGAATGGTGC
CATCTAGCACAATAACACCATTCTGGTATATAAGTGCAATCAGCTCTTCAAGACCAGAGT
TGCTGAATCACAGTTTGTAGTCACAGCAGGGGATGAACTGAGGGGCGATGTGGGGCTAAA
CAGTATATTAACTGTGTGTTGTTCTCATTGCCACTGCAGCCGCCAATCTGTGATGGCTAT
TGGCCAGAGCTGGCTGGCAGATGATGATGGTTATGATACATCTACACCCTACTACCACAG
CTCAGTATATGGTTGGTATAATGGGTTTGTATGATGGGTAAGATTTCTTTCCACCCTCCA
TCTCCTACATAGGGAAGAGGAGCTACGTTCAATGGGTAAAGCGTGTTCTTCAAGGCCCTA
AAAAGCTTTTAGTGAAATTACCGCTACTTGGATCTTAGGCTTTGACCATTGAACG
>NODE_590_length_300_cov_1.416667
ATGAACCACCACCTGTATGTACACACTATAAAGTAAGATGACATCAAGAGATTATCTATA
TTTACTCCCACATACCTCTGCTGTATTTGTATTTATATCTAGGTTTGCTCTTCCTTGCAC
ATCTAAACATGATATGTTTGGATTAAACTTGTTCTCTTGGGACTGGCTGAGCCCTGCAGG
AGAAAGGGGCTGTGGGGAGATTGATAGGCCGTCCATGTCCACCCAGGTCCTGTGAGAGAA
AAGAGAGGCATACATCAGACAGGTGTCAAAATTCACAGCAGGATGCGGTGATAGGTGGCA
TTCAGAGTCTCTGAAGAATGAAAGGTAAGAGGACGAGCAGGATGGTGAAAGGGAGAAACC
GGGGGGGACGGAGGAAAGAGCAGAGAGATAACCTGAGGGTTCGAGGAAACAGCGTGACGT
TTTGATTTTCTGACACCTTTATGa
>NODE_591_length_706_cov_5.036827
GTGAGAAATACCATAAAAATGAGGGTGGGAGAAAAAAAAAAGAAAGAAACTTCTAAATGA
AACCTCTCTCTCCAAATCCCAAATGAGAGGAAATTACTCATCAAGTGATTATGAAACTGT
TGGCATTATAGAAATCAGAGTGAAAGAATAGAGTCAGGAGGGAAAAGAGGGAGGGGGTTG
GCAATTTGTTCTCAATGGACAGCGGATGAAGAGGTGGCAAGTTAAGTCTCCAATCTGAAG
GGTCTCCTTGTAAAGCTAATTCCAGTTAATGGCCAAGAAACAAGCCTCCACTAACCCCAC
TGTATCTGACATCCAGGCTCCAGGTAATCAGGCTGACATTAATGCAGGCTCCAAAAGAGA
CACCTCGTCATCAGGAATTTTCCTCATTGGCACCGAAAATGCCAGGCTGCACACCTCTGA
CTGCGTGGCCCCCACATCTATTAACCTTATTGATTTGGAGCCCTGCTGAGCCCCTCCAGA
GCTCCCGCCCCCCTGCTGCTGGACTGAAGTGGATCAATCCTACGCCGGGGGCCACAACTC
GATAACAACCCAGTGCTCCGAGACTACTGTTTACAACCTGAAATGAATACACACATAGAT
GCTGCTCTGTATATTCACTGCTCATCTGCCGACACTCCCTGATACAAGTTTTAATAAGTG
GTAATTATACCTGTGAAAAAAATTACAGTTTAATAACTTTACCACAACGTCCACCCATGT
CCAGTTGTGCTTCTAGGACCAGAAACGCATAAAAAACTAATTATACAATTAAATATGCGT
CAAAGAAGTACAGTATATTAACCTCTGCTCTCCTGTTCATTGATTTCTtcagtgcagtta
atttgtacta
>NODE_592_length_598_cov_4.230769
TAATTATTTAATTACGTGCCTTTGAGGGCATTTTAATTCATTCTAAAATTCAATCCCATG
AAATGAACAGCTAGAGTGATTTGTTTGTGATTTGTTTGTGGTTCGTACTGATGCTTCTTT
GCATCACTGCATTTGTCTTTGGAACGTACATCCGTATGTATAACATGATCGGGCTGAGAG
TGGGACTAAAGAGTTCCTGATAATGACAAACCACACCCTCAACAACACTCCATCACACCA
TCAACAGCTCAGCAGCTCGCCTCCAAACACGCCTCCCCTGACCCCATGCGCCGACCTCCC
ACTGCACACCTCGGCTCCACACACATGCACTCACAATTCAAGCACACAGACACGTGCACA
CACCCTGGCGCTCACTTACTTTCAAAGTCCAGGAAAAAATGTGGACAGTTCTCTAAATCC
TTGCCAAGGACCTTAATGAGGTTCCCCATGGCTGGCGACCTGGACGGGAGGAAACAACAA
AATGCATACAGTACGCAGAGCCTGGCAACCCGCAAGAAAACACACAACAGGCACATGGAG
AACACAGCAGGTTGTGACTGTTTTAGTTTTTTACCCATCTGCACTCGTCTAATTATCCCT
TCTTCCTTTGCTGCTCCATCCTTCTGTCTAAGCAATATGTCCAGAGCAAAGTCAGACACT
CTAGTCATAAATGACACTGATCACAGTTTGCCTCCAATACACAGCGTATGCTGTATTCAA
TTATAggagggcctaaacccag
>NODE_593_length_412_cov_2.677185
AAACCTGGTTGGAAACAGTGTCTTTAAAAAACTGCAGTATTGCTGTTTTCATGCTCTGAA
ACAGCTTGCTATGCCCTGAAAAGGCCTCTTTTGCCACATAGTGGTTGACTGAATTATATC
ACACAAAGTCACTTGAAACAACATTTGCCTTCATATTTATCACATTTGACAACATTGTGA
ATTCAAAACATGTTTGGAAACACTGTCGTTGAAAAACTGCAGTTTTGAAGTTTTCATGCT
CTGAAACAGCGTTTCGTGCGCTGACAAGGCCTCTTTTGTCACATCGTGGTTCTCTGAATT
ATATCACACAAAGTCACTTGAAACAACATTTGCCTTCATATTTATCACATTTGACCACAT
TGTGAACTCAAAACATGTTTGGAAACATTGTCTTTAAAAAACTGCAGTATTACTGTTTTC
ATGCTCTGAAACAGCTTTTCATGCCCTGAAAAGGCTGTTTCAGAGCATGAAAACAGAAAT
ACTGCAGTTCTGCAAAGACAATGTTTCCAAACATTTTTTGACTTCACAATGTGTTCAAGT
ATGATAAATATGGAGG
>NODE_594_length_357_cov_8.857142
GTATTCAGTAATTCACAGTATATTTGCAACTATAGCGTAAAAATAATTTGCTTTCAAATA
GATGTTGTTCTGACACTAAAAGGTTGAGAGGACAAAGGTTCTGTTGTGGAAAACAACACA
TTTCCCTGATTTCCTCGACAATGCTCTCTCATCTTACAGGTATCACACGTCAAGGCCTTT
TATTCAATAATTACAAGAGAATATCAGTTTCTGATTGAGGTGACAATAACAGAAAATATA
GTGTGTGGCTCGTGTGTAAAGTAAACTAAGCGGCACGGGTGCTTGTTAGGATAATATGTC
CTACTCATTATCTAGAGTAATAAGTGTATCAAATTCACATAATCATGTCTAATTAGTATC
AGTAATTATCTTGTTGGGCCCAGGAATATTAATCTTCAGGTCCCAGAGGGGAGGGAGCAG
AATCGCAGCAAGAATGGGAGAGAGAGCGAGGGAATCATGCTGAGGAGCACCGACTAAATT
AGCATGCTGAAATCAgagcag
>NODE_595_length_145_cov_5.868966
GGAAATTCTGTGGACACACCATTTGGTAAAATTGACCTTTTCAGCATGCCAAACGCTGTT
TCAGAGCATGATGACAGCAATACTGCAGTGTTTCAAAGACAATGTTTCCAAACATGTTTT
GAGTTCACAATGTGGTCAAATGTGTTAAATATGAAGGCAAATGTTGTTTCAAGTGACTTT
GTGTGATATAATTCAGTCAACCACTATGTGGCAAAAGAGGCCTTTTCAGGGCATGAAAAG
CTGTTTCAGAGCATGAAAACAGCAATACTGCAGTTTTTTAAAGACAATG
>NODE_597_length_440_cov_8.713636
TTGTTTGTGGAACTTCTGAGGTAGAAGTAAGTTTGGTTTTGTGGCAAAGAAATTTTTTTG
TTTAAAAAAAAAGAGGAAAACCTTGGGAGTTGATCATGTGGGGGTTGTGGGGGGGGAATA
TCTAGCATTAGTGAGGAATGGTGGGTTAAATCACTTACTGAAGATTTTTAATGACATTTC
AGTGTTCCTCGTATAATTACTCTTCATCCAAGATGGGCCGTAATGCTGTTGGACAGTCGC
GGTTCAGGCTCGCTAGCTCGCTTCATTAGCGTGTCATTCCTATTTCACATCAGAGGCTTT
AATTGTAATGCTGAATATGCACAGCTCTCCACAGAAGCCTAATCAAAGTGGATCCACTTG
TATTATTAATATCAGAAATCAGCCCGCTTGCTATTTTTTTATAAATAAAAGAATACAGAC
GCATAAATCAGCTGTCATTTATTAGCATGGCCCTGGCATATCCGCCAGACATGCAAGTAG
AGCAACCCCACCCCATCTCCGTTCCTCCCTGCATCACTCATCAAGATTTAAAAAGAAGAA
AAGACGGAGAGGAGAAAAGAAAGAAAAAAAGAAAAGaagctgca
>NODE_598_length_541_cov_6.987061
TTCAATCACGTAAGACCCCTAATGGCGTTGTCCGGGCGAGGGTGTTACGTATATCTGTAC
AAGCTTTCCCTGACAAGCCCGGCTTGTTGATATTTGTCTTTTACTGTAGAGCCACCAAGG
TGTTGCCTAAGAGAGTTTAAGCACGCCGATATTGCAAAGGGTTATTAGATTCATAAGTCA
GCGAAGTGGTGGGCGATCTACTGAGCACAGCAGAAGTTCTCATATGATGACTTCAAACAA
GACACATTACCTACCAGCATCTGTTGGAGTGAGTGGATATTAAGACACTTCTATCTCCAG
GACAGCGTAGGGGGAAAATGGTAAGTAGGAATGGAAAACACACAGCAATAGGAGAAAGGG
GGGATGATTACCAGTTAAATAGTCGTGCTTGCTGTTTGGTCTTGGCAACGCATTGCTTGG
AGAAGGGTTGGACTCTGTGGCTACTTGAGAAACTCAGTATCGAGACCCGTGTCTGATGAG
GCTGATGTTGACAAAGCTTGTGTGAAAAAAAAAGACTGTGTGGCATTTCTCCGCTCAGGA
TATGCCGGTACAGTGAGAGGGGTAAGGAAATATTACATTGTGTCTGCGCGCAATGTGCTG
TGGATGTGATGTAGGCTATAGGCTGCTGTGTTGGAGAGATGCTTGTGTGTGCTgccagtg
gagggctttatattttatgcatgta
>NODE_603_length_544_cov_7.391544
TAAATCAAAGCAGAAAACAGGACTTGTTCCAAACACAGCTCATAATGCACTAAAAAAAAC
TCTCATGTTTCCTGCAACTGTCCAGTGAGTTTACATGCCACCTCATGTTACATTTTTCCA
ACGCTGCCGCAGCTGATGTATGGCTGTTAAAGAGTAACTGTGATTCGACATTACACAGCC
ATCCTGTGAGGTACCTGTGCTGCTCTCTTGGTCCTTATTCTAATCTTATTTAACAGTCTC
TGCCTGACACGCAATTCAATGCAGGCCCCCAGATTGGAGAGTTTCCAAACAATCCTGAGC
TCACCCAAGCTTGGAATTGGTTTTCCGTGGAACATCTCCCTCCTCCCTTTGGGCACTTTA
CCAATTTGACCAAATTTGTTCCATCACTGGTTCTAAGTACCAGAAGTGTTTTCTGCCCAC
ACTTGGACTCGTTTCTGCAATTTGCACATTCTTTGCAGAACATTAACAGCTTTGTCAGGG
GCTGAGCTACCAGCTGCTGTGCTGTGGGGGCCCGTGTTTCAGGGGATACTCAAAGGAAAA
ATGTCATAAAACACTAACAACTCATCACTTCCTATCATAGGCACACTTAAATATGCAGGG
CAAGCCGATCCAATCGGTATATAAACACCTAATAAATGGTTTATTACCCAAGataacaca
ctacaatgcagttataagctgaaataac
>NODE_605_length_448_cov_9.881697
CGAACACATTCTTTAACAAAAGCCAGATGCACAAGACAGGATAAAGGGACAGCAACAGAG
CGAGGCATTTAATGCACGGCACCGAAGCCATAACACTAAGTAGATGCTGCCCACTTAAAT
CTTTACATTCTTCATTCACTTTAGCTCACCAAACACGACAGTCCCCATAGGCGAGTAATG
AATAATCATTAGCAAAAGGTCCACAAATTATTGATGTAAAATAAGCAATGATTCTTTTTT
TTGTTTCGCAATTTATTGCCATTAACAAGTAACTTGCAATCCAATAAATGTCAGCATGGC
TTTCAGTTAATTAAAGGGAAAGATATTATACAGTAATGCAGGGTGGCGTTTATATCTCGA
TTTCCACAGACTGCAATTTACTGCTGAGCCTTTATTTGAAGGGACCCACAAATAATGGCT
ATTAAGCCGTCAGGGGATGGACAGGGGATCACATTAATGAAATTAGATAAGGCGGAATGG
TGATCTACACAGCCTGGACTCTGGAGACACACAAACCCGCACAGACATGCCGCACATGAG
CATGACAAATTAGGACTGCATGCTGTTTAGtttcctttttccgtttcgtttt
>NODE_606_length_345_cov_1.147826
ATTTCTTTGAATTAAATGAAAGAAAATAATGATAAAGAGAAAGGGAGGGAGTCAGACGGA
GAGAGGAGAAGAGAAGATAGATGGCGGGCAATATGCCGCACATGTGAACGATAATGAATA
GATAGAAAATGCCAGAAATAGAAAAAGAGGAAGAAGTAAAGAAAATGGAGAGAAGAGTGA
GGAGGAGAGGGGTGCTGCAGAGAGGCAGCCACAGGCCTGCTGTGTGGTGCATGGCGGAGA
CTCATCATTCAGCTAATTATGATCAGGCTTTTCCCTGCAGGCACAGCAGCGCTGGAAATG
GAAAGTCTTTGTTCTCACACACCCCAATGGAAGCGATGGGGCATGGCGCCATGCAGATGA
GATGTGTGTACACACACATATACACGTACACAGACGcacacacacaaacacaagcaagca
tgcggcctcattaacactacatgcacgccaaagcttactcccactcctacattcttgtgt
acaaagcta
>NODE_607_length_150_cov_1.866667
ATATGTTTTGACTTTGAAGGACAATGTTTATAAACATATTTTGACTTCAGAAGCAATGTT
TACAAACATGTTTTGACTTTTGAAGGCAATGTTTACAAACATGTTTTGACTTAGGGCGCA
ATGTTTACAAACATGTTTTGACTTTTGAAGGCAATGTTTACAAACATGTTTTGACTTAGG
ACGCAATGTTTACAAACATGTTTTGACTTTTGAAGGCAATGTTTACAAACATGTTTTGAC
TTAGGACGCAATGTTTACAAACATGTTTTGATTTCAGAGGACAATGTTTACAAA
>NODE_608_length_302_cov_1.172185
CTCAGTGGCACAGAGACAGATGGAGTGAATGACTAACCAAGCACAGTACAGATAATAAGA
CAAGCCTTTAGCTGTTATGTACAGGTAATATTTCTGGAATAGGTACAGTACAGTGCTGTG
TATGTATATGTTAGCTAATTTAATAGTATTTGCTTCCAATGCTTTTCCTCCTCTTGTTTC
CTCTCCTTGTTGTCTACCTCTGCCTCACCCACTCTAAATTGTTAATGCTTTCGTGCCCAA
TAACACCTCCCACTCCATCTTCTCCTCTCCTTGCTCTGCTCCCTTCACTACTTCGTCTGT
CTTTGCCTCTTTCTCATTTTCCTTTCCCTTCTCCTCTTTTCCTTCCCCCTCCTGCCGTTC
TTTTGCTTCCTCCTGccagcctccatggcaggttattcagatcctctgggctctcagacc
agtcctgcccagatgatggatactgg
>NODE_609_length_419_cov_11.183771
GATTTATGCTGCCTGCCCCATTGCCCTGAGAACACCACATGAGCTATTTATTTCTCAGAC
TATTATTATTATACTATTAATAAATAACAACGCAACAAGAAAAAGGGAACGACTGGAAAA
AGGTGAATTAATATTATTATTGTTTTTGTTTTTATTTTTTAGTATCTTAGTGGTTGCTTT
TAACAACATTCATTAACTGACTTAAAGATTATTGAATATTTAATGTAATTGTAGCATTGT
GTTTGTAAAGAGAAAAAAAACCTAGTGAGTTGTGTTTCTTGACTTGTGGATTACCAGTGA
AGTGGGCAATCTAGTGCTAATATATATGAGGTCTTTTTTTAAGGATTCTTATTTTGCGAC
AGCAACAGCAGTCATTATAAATGTTCATTTTAGCATCACCTGTCTTCCGTTGTCTTATTC
TTCACCTTCCACCACACTCTGCATCATCACAGTAACACATCGCAAGTCTGGGGGTGGGAC
TGAATGTGTGTTTGTGTGAGTCAAGGCGTGCGTGTGTGTGTGTGTGTGCGTTTGTCGTGA
GTGTGCGCAAGAGTTAACAAACC
>NODE_610_length_618_cov_14.745955
CTATTAAACATAAGCTTCTTTCTAAGCACTTACCAAGAAAAAAGGAACTGAGAAAATAAA
GACAGTTATCTGTTGTTTGGGGGCATCTAAAGGATTACTCTCCATGAAGCTTTCAACATT
ACATAATCCACAAAATGTGACTGTTAAAGGCTATTTTTCTTGATTATGAAATTTGTGAAC
CCCCCAAGCAGCAAGCATCCTAAAAGACTGTTAATGCCTGATGGCTGCATTGCATTTCAT
GCGCTGAGTTGTACTGATATGCATCTACACACAAACACAGAGGCAGTAACAGAACTCTTT
GCTCCTTGGCCTTCGAGTCATCTAGCTACATCAATAAATACAGCAAAATAGCATTAGCAA
TAACTTCAACTATATGACCAGGCTCTAATATGATAGAATTAGTATCAGTGTTTTAAGGTT
TGGCCATTTAGGTGAAATTCTAAGCCGGGCAGGGAGTAATTTGGACACAGGGAAAATTGA
TTTTGACCATCAGCACTTTCTCATTTTCAAACAGCGCCTGCGGCTAAATGGGTTAGCCTG
TTAAGCACATTACACAGGTAGCTTCTCCTTTCCTCCCCAATGATTATGTGTCCGCCTTGA
GCAATTGATATTTCTTGCAAATAAGAAAATTATCATATTCCATGACTGGAAAGAGAAATT
AGGGCCTGCTGTTATGGAGTGGAGTCTCTGGACTGAGAGAGGGAGGCAGAGGTACATTTT
TCCTTTCTTTTTTTTGTTTTTAAGGGTGGGGTGTACGTATCa
>NODE_611_length_606_cov_10.458746
GAAGGGTCGGCCAATTCAGACCCAGAACCACCACTCGCACCCCCTTACCCATCTCCTCAG
AATCCTTCCTGTTCCTTTCTACTTCTTTTCTCCTCTGCTGTTTCTCCCTCTCTTTGTCTG
TTGCTTTTTGTCCCCTTTTAAGTTAGTATATAGGACCAGATGGGAGGCAGCACGTGGCAA
AGAGCTGTCCTTGTTGTCATTTGATGATGTCATCAGTGTCGTTGTTCCTCAGCGGACGTT
GTTTCTCTGAAGAGAAAAAAGCCAGCAGTTTCTTCATTGTTTTCTTTTTGTTCTCTATTT
GTCTCTAAATCTTTCTCCTGTTTTTTGTAAATGACAACAAAAAAGACCTGCCTTTAAATG
TTCAGGACGTTTTCAGTCACACTTGAACAGGTTTTTAAAGACCTCAGTAGGTGAGCTAGT
TTTACCCTTTTTGCCCTTTGAAACTGCAGATTTTTTGGAGAATTTGTAATCCCGTCTTGA
TTAAAGATTGAGTGGAATTCTAGATGTGATGAATTTTGTCATATCTTCTCATTTTTTTTT
CTTTTACATGAGTGTACACTTAGTTGTTCAGAATATTTGGGACCATTAAAATGATCTTTG
CTGTAAGATGTCCTATTACCATTTGTCCTAATAACTCGGTGTTTCTTTGCTGCATCTTAC
TTTTAATTGATCAGTCACGGTGCCTCGCCACTACAGAAAGACATTCatatatttttagca
cagatagttctgttgggtccaacatggttc
>NODE_612_length_145_cov_3.910345
CGCTGTTTCAGAGCATGAAAACTTCAAAACTGCAGTTTTTCAACGACAGTGTTTCCGAAC
ATGTTTTGACGTCACAATGTATTCAAATATGATAAATGTGAAGGCAAAAGTTGTTTCAAG
AGACTTTGTGTGATATAATTCAATGAACACACTATGTGGCAAAAGAGGCCTCTTTAGCGC
ATGAAAAGCTGTTTTCAGAGTATGAAAACAGCAATCCTGCAGTGTTTCAAAGACAATGTT
TCCAAACATGTTTTGAATTCACAATGTTGTCAAATGTGATAAATATGAA
>NODE_613_length_369_cov_3.666667
TACGACCTTCCCGTCCCGAGATACAGCAAAAAATCACAGGTTTCTCCCACTTCCTGATGT
CGTAGAGACTCGGGAGTTGGCTCAGTGCGATCGCGGCGGCAGCAAATGGGGGGGTAGACA
CAAGTTTCATGTCTCTAGCACTAATCGTTTTCCCAAACCCAGGCCGAAACCCTAACCCTA
ACCCTAACCCTAACCCTAACCCTAATTCCAGACCTTACGGCGAGGGTTGGCCCATACTAC
GGGACCCAAAAAAGTGTCACTACAAACCTATACCAATCAACTCAGAGCGGTCTGAAACGC
GCTCTCAAGCGCCTTCTGTGGGAACTTATCTTGGCATCAGCGCTTGCACACTGGCTGCGT
TATGCACGTCCCATTGTCAGTGAATGGGAGAACGTTTTGGCCAATATCTCCGGAACCAGA
CGTGCTAGACACCTGGAAATGCCACCTGCCCCACATAATTTGGCTATGCTGAAGACGCCG
GTCTCGATCCCGAGTCTCTACGACCTTCCCGTC
>NODE_614_length_443_cov_5.221219
AAGCAGCAGAGGCTGAGGATGATCGCAGTGAGCCACTGACCGGAGACACACGCATCCTGC
ACCGCGATCATTATGTCCATCACAGCGGCGCTTTCCGTCGCTTCTCCTCCGAGTGTGGTG
TTAGCAGAGAGCGGCGCGGGGAGGGGGGGTCGGCCCGGCTGACGACGCGCTTTGTGTCCG
CACTTTTTTCCGCCTCGGAGCCCCGTGAAGAAGAAACGCGCCTCCGTCCGGTTCCCCCGG
TTTTCGCTGGGCTGGATGCGGAGCTGCGTGCGCGGGGAAGTGTACTCTCCAGTGGCTCGC
ACACCATCTAGTGAGGAGACGCGATGCAAAATGGGAGCAGAGCTAGAAGCAGACAACCCC
CAGGCTCTGATCCTGTTGCCATGCGGCCGTTTCCCGGGCAACCCGTTCCCAGTGGCTCGT
GATGGAGCAGTAAAACCGGTCGGTATCGATAGAACCCGGGAGCAATTAAAGGTATCGACC
GGAGAAGCTCCCCCCGTTTAAGGAAATGAACGTTTGGCTGGAGATGGACGCTGGGTGCCG
GTGACGCAGGAGCATCCCGGAGGAGAACTCTGGCCAAGTGTTGGGAA
>NODE_616_length_897_cov_6.906354
TATTTTAAAGAATGAAAAACAATGGTGCATTTGTCTGAAGAAAAAAAAATCATTGAAAAA
TATGGGTTTAAATGGATGGTGCTTGTTTTGTTTAAATCTGAGTTGTATATCGCCTCTGTT
ATGTTTATTGAAAACAAACAAAAAAAAAGTTATTGTGCATGACGTGTTTAGCAGTCATAA
TGATGTCCATTTGTGAAATGTGTATCAAATCAAAAAATGAGGAGAAAAAAAAGTAAAAAA
AATAATAAATCCGTAGATGCACTTATTGTACATGTGGCTAGGTTTAGTAGGTTTGACTTC
AAGTTCTGACTGCCTTACGATGTTCGGGCAGGTGGTTCTGAAAGACATAGAAAAGACGTT
TGGGAGAAGACGTAATGAAAAACAATAAAAGGATTGTAGAATAATATTGAACAATTCTGA
AATTGCAGTTCTTTTGATGCTTGTGATTATTGCAGATGTACTTTAGAGAAATTTCATTGA
AAAGATATGACTCTGATGTTAATTCTGTAGAATAGCAATGTATACCAAATGTAATCTTTC
CAATGCTATGAAGAATTTATACATGAAATTGATATGCAATAAAACCTGTGTGCTTTTTAA
ATGAGACGTCTACTGTGCATTTGTGAGCTGTGAGCGCCTGAAACTGATCCCTGAACAGTA
AACACAGAAGAAAAGTCATTTCCATTCCAGAACCAAAATAACTACCTGCTACTGACTACT
TGCTGGATGAAGAGTCACTTTGGCCGTTGGGAGATTTCTGGGAAGAATCTGCAGACATTA
GAACTTAAAATGACTTTGAAAATGTGACGTTCTGTTGACTTGTGAAGATGGAAAGAAGAA
CTTAGACCCCCTGCAGCAAACGGACATTCTTTTTCCATCTTCAGATGTTACCATCAACGG
GAAAAAAACCTCATCATGAcgtgcgatagttttgacattcgtccagaggatggctataaa
aatctatcagtaagaatccagatttgcagcttccactgttggaaacaactttaagaaaag
gaggttagagggaattactga
>NODE_617_length_336_cov_4.735119
TGTATACAAGTGCATTTGCACACATGTGCCTGTCTTCTGCTTATGCTTTCATATCCCCTC
CCAGGAGTGTGTGTGCGTGTTTGTGTGTGTGTGAGTGTGAATATCTTTGACTGCACTCTT
CGCGCTCATCTCTGGAGTGCAACTCTCACAGGGCCAATGCTGCTCTCTCTCCTCCTCGCT
CGCCCGGCCCTCTCTCCCTCTCCAGGTGCTCACCTCTGTTGATTGCCTGTGGCCTCTTGT
ACTGTGAATGTTAAGTCCTGCCATTTTGCCCAGATGCATAAATAATAACAGTAATTACTG
GCCCAGCAATCAAAGTGTCGCCCCAGCGCGCTGGGCCTGTCTAGGGGAACAAATCGATAG
GCATCTTAAAAGCCACATTGATTGTAGGGAGGGGGAAAAACACCAAGGGGGATGGGAAGA
TAGATAGAGACAGCCAGAGAGAGAAAGAGAGGGGGAGGAAAGGAGGAGAGGTGTGATAAG
>NODE_618_length_658_cov_4.089666
AAAATATAACTGAGTCAAGACCCGAGAGTAACCTCTGACTTCCTGGTGTCACCGCTGTTA
CATTTGTGTTACACCCACGCGCAAGTCAAGAAAAAAAAATCTCTTTTCAGAGGGAACATA
TGAGGAACATCTGTCTGCCTGCGACTCACAGGGCTCAGCAAAAAGACCCTGCAGGGAGGG
AGAGGTGAAACAGGGAGAAAAAGATCCAGAGAACGACAAAAGGGGACAGTTGCAGCAGTC
GTGCCTTCATGTCTTTGGCTGCACCAATTACTGTTGGCATGTCCTCTGCCAGCCAGCCAG
GTCTCCCACAACTGCTGCACTTAACACACTGTTCCTTTATTCCCCCTCTATAGTAAAGAT
GGCTATTGCAGAGGGGCTACGGAAATTTGGAGACTGCTGAGCCAAAACAGATCACTTCAA
AGCAGCTTATTTAACGCTTGCTAAATTTTTCATCACAGTCGCTTAATATCCTGGGGAAGG
AGAGCTTTTGAAGTCGCTGTGAGACCGGGGATGTTCTTCTTACAATTCTTTTTCCCCTCC
CTCTGCTGTACTAAAATCCCCAAACCTAAACACATAACACACACCCAGTTCACGCTATCT
GTGCCTACATGCACACACAAGAGTTTGTACGAATGCTACAGATGCACCTCCTGCACAGAA
ACAGCACGCTTACATACCCGGACACAAACACACTTATTCATTTATGGCCAGTGGATTTTT
TTATCAGAGCAGTGAGAGTAAAGGACAAGTTTAATCCTACTAGGGATACTCAAAAATATT
TACttaggggtcagctctccta
>NODE_619_length_351_cov_4.680912
GTTTTCATGTTATAATATGTTCAAATATGATAAATATGAAGTCAAAAGTTGTTTCAAGAG
ACTTTGTGTGATATAATTCAGTCAACACACTATGTGACAAAAGAGGCCTTGTCAGCGCAT
GAAAAGCTGTTTCAGAGCATGAAAACAGCAATACTGCACTTTTGCAAAGACAATGTTTAC
AAACATGTTTTCATGTTATAATGTGTTCACATATGATAAATATGAAAGCAAAAGTTGTTT
CAAGTGACTTTGTGTGACATAATTCACTGAACACACTATGTGGCAAAATTGGCCTTTTCA
GCACGCCAAAAGCTGTTTCAGAGCATGAAAACAGCAAGACTGGTGTTTTTAAAAGACAAT
GTTTACAAACATGTTTTGACTTCACAATGTGGTCAAATGTGATAAATATTAAGGCAAATG
CTGTTTCAAGTGAACATCCGGCAGGAAATTCTCTGGACACACCATTTGGTAAAATGACTT
TGTGTGATATAATTc
>NODE_621_length_178_cov_5.039326
CAGCTTTTCATGCCCTGAAAAGGCCTCTTTTGCCACATAGTGGTTGACTGAATTATATCA
CACAAAGTCACTTGAAACAACATTTGCCTTCATATTTATCACATTTGACCACATTGTGAA
CTCAAAACATGTTTGGAAACATTGACTTTGAAACACTGCTTTATTGATGTCATCATGATC
TGAAACAGCGTTTGGCATGCTGAAAAGGTCAATTTTACCAAATGGTGTGTCCACAGAATT
TCCTGACAGATGTTCACTTGAAACACCATTTGCCTTCATATTTATCACATCTGACCACAT
TGTGAACTCAAAACATGTTTGG
>NODE_622_length_543_cov_8.511971
AGGTATAACAGTAAAACCTTGAGTTCACACACATACTCAGGAGTTGTTTTTGAGTAGCTG
GTGTGTGCGGGTTCTTTGTATTTCATTTTCTTTTTTGTCTCTTACAGCGCGGAGTTAAGA
CTGAATCAGCTGTTCACACAGCCTCTCACATACACACAGACACGATGCTCAGACGTGCAC
AAAAGCTCAATTTGCACGGTAGCAAACACACTTTTTTTGCACACAAAAACACTCACACAC
CTAAAGAGGGGGCTGTGCCTCCGGGGGCCACGTCAGTTACCTGCTGACACACAGGCTAGT
GATTGATGAGACGCCGGGGGCGCTGGAGTAGACTTTGTCAGCTGCTCATAATTTATACAT
CTTATCTCCATCAGAAGAAAAGACAGAGTGCCGCGTTGTGTATATGGAGATGAAAACACT
GGGCTTGTTTAGGCAGCGGTGACAGGGTAGCTGCTAGCTGTTAGCCGCGGCGCAGAGTGA
AAACTCAGATTGCGATCTGTTAGCTTTCTCACCAGGTCCCTCTGTGGCCAGAGCCTTCAC
TCTCTACCTGTGATGAATCCTCTGACTGTCAGTCATTTCCACTCACTTTCATTGCCTCTC
TCGCGCTGTCTCTCATGTTTCCCCTCTCTCTTTGTGTCTCccttttcttctctctgtctc
actctcttgtgtctctatttctcttct
>NODE_623_length_429_cov_5.200466
TACACGCATGCATACTGTTGGTCAGCGGTATGTGGAGCAGGTTCTCGAGGTCTCCTTTAT
GACAGAATGTACCATGAAAGCCCAAAGCCCCACCGTGTCACAAACTACCGCTGGCCCACC
CCACCCTTCTCTAGCATTTACCTCTGGCCTGTTAAAAATGATATCAGCTCATGGAGGGCA
AGCATTAGCATTTGCATTTTATTGGAAGCACAGAGATTTAGAGCAGAGGATATATCAGCT
CTGAGCAGACAGAATTAGTTAACAATGCATTACCTGCCTTTTATGGCAGCTATAACTCTT
TTCCCCTGGTGGGGAGAGGAGATGAAGGGAGGAGTGGGGGGGTGGCGGCAGCGGCGGTGG
TGGTGAAGGGGAAACACAGCCACAGAAGGTTGGTGGTGAGAGCTGTGTGGCGCAGTAGAG
GGGGGCATTCCGAACGAAGAAGCTTTGTCTGTGGCGCTTTACTGCACATTAAGTGTGATA
GCCACCCAAATTAGAGCATCGCATCGCAATCACCTTCACACAGATCAGTGCACTGTgctg
agagatgatgagccagtcgtcgctgcagacatt
>NODE_625_length_381_cov_2.020997
AGCTTTTTTTGTGTTGCTGTTAGAGTTACGTTGACAACTTTTTTTTATGATCATTGTTGC
ATTTGTGTGCATAATATTTCTTACTGCACTTGTTGCCCATTTAGTGAAATACTTCGGAGA
AACTATTACAGCAAAAAATATTTACCAATGTGCTTAAAATACTGCGTTGTCATCCTGCAT
AAAATGAACGAAAAAGGGAAACAACAGCAAGATTGAAGACAGATATTTGTATTGCATCTC
TGATCTACATTTCCCCTTTCTGCTTTTCATTTGATCTCTGGGGTGGAAAAAAAAGCAGGG
TGTCTTTAAATTTCTAAGAACTGCATATGTAGATGCTTCCTGACTGCTACTGAAACGGAT
GTAAGTGAAAGTGCCTCTCTAGTCATTCATTTCACCTTTCAAACACATCTTTATGCATAC
AAAATATATATTTGGATATTTTTCCAAGAAAATAATctcgttcctgcctcaaaatgggtt
agatgtaactctacactgttgccatatttagaatgtgcaggtcta
>NODE_627_length_622_cov_11.069132
CCATACTTCCATGTCAAAGCCTTAGAGAAGTCGCAGCTCAACAACTGGAAGGAGTACCTG
GACTTTGAAATTGAAAACGGGACTCCGGAGCGCGTGGTTGTTCTCTTTGAACGTTGCCTC
ATCGCCTGTGCACTCTACGAGGAGTTTTGGATCAAGGTAACGCCACCTTAATCCTCTCTC
TCACTCCTGCTACCTCCCTGCACTTCCCCCATCAACGATGATATCACATCGACACAGTAA
ATCGTCCTGCACTCTCTTTGCGTGTAACGTTGATATGTGACTGTATCTGTTGTATTAGGG
GATGGCCAGCTTGCCACACAAGATTTGACTGCAGCATTTGCCAACTACTACGTTGCATCT
TCTTCGTCTCCCACTACCTTACAGAAACTTATCTAATTGGTTCCATGAAGGTGCTGATGG
GTTTACACAGAAAATTTCTAAAAACGATCTTGTCAATGAAGAAATTCACTGTTTCTGCCA
ACTGGAAATTTTAGTTTAAAATGTGTTGTCTCTTTTGCCTTTCTCTTTCTCCTCTGTTCT
TTGTCTCTGTCCTCTCCTGCATCTCTTCCAACTTGCTTTCTCTTTTTCACTCTGAAGTAT
GCAAAATATCTAGAGGGCTACAGCACTGATGGTGTGAGACATGTCTACAAGAAGGCTTGC
ACCATCCACCTGCCCAAGAAGCCGGCCATCCACCTGTTGTGGGCAGCTTTTGAGGAGCAG
CAAGGTGAGTGCCAAAGTTAAACCAGCATGTaaattgaacactaca
>NODE_630_length_465_cov_4.494624
ACCAGCCTGTGCGCTTCAGTGGAGCTGACATGTAACGACACTATAGTCTACCGAAGGCCC
TCCCCTTCAACCACTGTAATTTGAGGCTCAACTACCACCATCGTGGTGGTGGTAGAAAAA
AAAATTAAAGTTAAAAACTTCACTTCTGGCATTCCTCGGCCACCTTCAGAGGCGCAGACC
GGCTTCCATGCCGCAGACTGCAGCTCCTCTCCGGGAAACGCTTCTTTCGGGCGACGGAAC
GCGGCGTGGAAACCCAAACGCACCGAGGGGTTCGGCTCTCAGCGAGCCTCCCCTGAAGTC
GGAGATGCACACATGAGGTCTGTCTGCCTGGGTGGTCTCTCTACTTTAGTGAGCTGTTGC
TAAGCAGCTAATAATAGTCGTGTTTGCTGAGTAATTTTTGCCCTTCTGGAACCAATCAGA
TGCGAGAAAGTCCTGCGATCTGACAGCCCCAGAGGCGGGATCTCCAGTCTTTTTTTTCCT
CCTTTCACCCCTCCTCCTTCTCTGCCTCCAAATGGAGAGAGGTCTTTTTCTCCTCTTCTA
TTGAATCTCAGAGTTGGCCGTGACGCGCGGCCCAGGGGAAGACCACATAGATCTCACCAG
AATGCTACg
>NODE_631_length_784_cov_6.862245
CATGGTGAGTCTTTTTGAATAGTTAGCTCGCTATTAATGTCAAATATAAGTCCAACTATG
TGTGTGTATGTGTTCCTTCCTCCCCCCCTTACCAGATATGAGCTCAGGGTGATTATTTGG
AATACAGACGAAGTAATACTGGAGGACGATGATTACTTCACTGGGGAAAAGTCCAGTGAC
ATATTTGTCAGGGGGTAGGTACAGCGGGACGGGGCCACCAAGCCTCATCCCGTGGGTGTA
AGCTGTGTGTGGACTTTTTTTTTTTGCAGTTAACCATTATTTTTTTTGTTTTGTTTTGTT
TCCATTTTTTCTGTGTGCGTGTTTGTGTCGCGTCTCTCTGTTTGTGGTGTGTCTCCTGTC
TGTCTGTCGTCCTTTCTCTCCTCTCTGGTCAATGCTCTGCTGGTGTCTAGCTTTGAGCTT
CGTGTTGTTATTTGGAACACTGATGACGTAATTCTAGAGGACGATGCTTTCATGACAGGA
GAGAAGATGTCTGACATCTATGTCAGGGGGTAAACACACGATTCCATCGCATGGCTCGTA
CAAAATACCCTCCTTCCCTCCCCTCTTAAGCCCTTGAATCATTTTTTTATGACCCTTCCT
GTTTTAACTCTTCATCCAGCACGCAACCTCGCTTGTCTGAAACTCTCCTATCAGCACGCT
GAAGGCCTAATGGAACGTTAGAACAGTAAGGGACCAAACCACAAGAATAACTTCAGAATG
ATTAAAAGCCTATCAAATTTCAGGTAAATCCAACAGTCTAAACTGAGCCTATAAAGCCAC
AGTTTGATGGCATTAATGCATCAGGACTGATACACCAACATGATTGTTGGATTCTGACTT
ATGACACAAATATCCTGTCGTGTAGAAACGATGCGTCTGAGGTAACTTAGAAAACAAACT
TCATTTTTCATTTGTAAGAtgtctcgat
>NODE_632_length_399_cov_7.611529
CTTCTCTCTTTCCCCTTTGCTTTTTCGAGTGGCTATAGGCCACTGCTCAACTGGAACATA
TTTAAATTTTCTTGTAACAAATTAATTCCAACATTTTCTCTTGATTGAATTAGGGCAAGT
GCTGGTGCTGTCACAAGTGTTTGGGCTGCTCCTGGGGAGAGACAAATTGCCAGGCCTGGA
CACGGGTAACAAGCAGTGGTGTTGAGTCGCTGATAATCTCCCCACTAATTCTCCATTACA
GCAAAATGAGGCCATAAATCTTCCTGACAGCTGATCGATGTAAACATTGTTTCCCCCATG
ATTGCCAGCTCTCCCAGCGGAGCTACTGTCCACTCACAATCCGCTGAAATTACTCCCGCA
ACAGCCCTCCCTCCCTTCCTCTCCTCCCTGGAACTGGTGTGTGTGAGCGTCGGACTGGCC
TGGCAGGGAAACCAAAGTCACTGCTGTCCTGTCGAGGGAAGGGATGGCCATCTAATTTTA
GCTCAATTCTCTCTAAACAAATGGAAaatattaatcaaaatgtctcttgtttaaccactg
gca
>NODE_633_length_520_cov_10.361539
TACAAATGCGCGTCTGGAAGTTAAACAGCGCTTAGAAATTCAGAGAAGTTTCTCTGTCTG
ATCATATCTGAAGCTCATGTAACAGAGAAGCTGAGACACCACATGGACTCAGAACCCAGT
CAGTTGTGGGTCCATGTAGTTGCACCATCATGTAAATGTTGCACCAGTTTTGTAGTAGTA
TACAGATAAATGACTGAACAAAAATATAAAGCCAATCTTTGTTCTTAGGTGACATGTAGG
AGTTAAAGTCCTTAAGTTGTATATACATTATGTATATTTATACACTTAATTATTTTTTAC
TTTTCAGTAAAAGGTGCTCCACAAAATATGACAATATGCCATACTTGATGAAGTAAGTCA
CAGACTTATTTTAGAACGGAGGAACACTTCCACTCCCATCTGGAAGACAAAAAATAGAGA
AGAGAGAGAAAGAGAACGTTAGTGGTGCATTTTCACAGAATGATTTGTCATCTCATTTTC
AAAAAGAAAAAAAAAAGAAGAGATAAAATTGAGACCGATTCTTACCTTTGTGGAAGCACT
GTGGCGATGGATGACATTGGAGTTGATACAACTCAGGTTGTTGCCCTAAGCCAGGGGCGA
TCGAGGCACCTGCCCCAAACATGGGTTCCAGGACGGCCagttcctccaggagggactgag
tgca
>NODE_634_length_535_cov_10.813084
AACAAGAATAACAAAGACGGGGAACAAAAAAGAAAAAAAAGAGAGAAAAAAAATCCAGAC
ATTATATATTGATGTCAGCTCGATTTTATTTACATACAATGAAAATGATTTATTTTCTCG
TAGAGGTAGGGAGAATAAGCGGACTTGGAGGGGAAAGAAAGGAAGAGAAATGGTCTGTCA
GGCCGTTGAGAAAAGAAGTTTAAAATGCCTTGAACTATTCACCACTGAGATGGCTAATCA
GTATTGAGGCTCCGGGGCAATCGGGCAGCTTTTCAATGTGGTTTTCCCTTTCATCTCAAT
CGGGATGGAGGCGCTCAATTAAAAGCCTATCAGTTTGTAAGTAAATCAACGCCTATCAAA
GTTGTCACATCAAACAAAACGATTATTATTGCAACCCGCCTCTGCCATTAATCTCTTTCT
GTGGTAATCTGCTTGACAGGTCAACTTGGAGAGCAAGAAAACCTGGAGTGGACAGTGAAG
GGGGCCAAAATATCTGTACATGAGTAGAAAATAAAAAAAACAAACGTGTGTTTGAGTCCA
AAATCTCCTGCAAAGGCGGTTTGGAGTGAAAGGTAGAGTGAATAAAATAAAATAAATCAT
TAAATCCACATTGTAAAAAAGTAGAATCCGCTGCAGCAATTTACATTTTAAACTTACGCA
AAAGTAAAAAGACACTttt
>NODE_635_length_690_cov_5.208696
CTGGTTGCCCCTAAATAGCCTGGACTCCCATTCTGCCCCTATGGTCAAGGCCAAAGCATT
GCTACATGAAGAGGGGCATATTTGTATTTGGGCAAGGAGGAAACATTAATATAGTAATAG
CAAGAGGCGCACATGTGAATTGTGAATAAATAAAATCAAAATATATAGTTCGACTGATGT
GACCAAAACTCACTGAAACCCGAATAAAAGTGATTTTAAAATCTGTATAAAAGAATATTT
GCTTTTTTTCCCCCCACATAGCTTTTAAATGATCATTTTTTCCCTGCATCATAGAACATT
GGGTCTGATCCACTGCATGCACATGGAGATGCATTTAGATCAGCCTATCTTCTCCTCCTC
CTCTTCCCTCCATCGCCTTACAGCCCCCTGTATCGGTGATAGTGGGATGGCAGGCAGGAT
GAAACACTTCCTCTGTGAAGCAGAACTTTTATGTCAGGTGAAGCCAGACACATCTCATCC
CCTTCAATAGCTCCTCGTCAATTTCAGGCTTAAAATTTTATGGGATAGGATACTGTTTGA
TGCAGTCTACCAGCGGTCCATAACAGCAGTCATTTATTGTGCACTGAAAAGAGGGGGAAG
AAATATTATGGCGCGCCAAAAGGGGTGGGTGGGTGTAAGGGAGGTGAGGGGAAAAGCCCA
TACAGTGCAGGGAAAGGAGAAAACACAGGAGATGCTGGCAGATTGGCAGGCATGACCGCC
GGCTCTCACGTGACCTCATCAGCAAACATGAGCGGCTGATGCCGTCTGTCAGCCAGGTGC
CGGAGTAACATTTAAAAACTCACAgtacatgagcggtggatttgttagatgggt
>NODE_641_length_660_cov_7.189394
CTCTCTCTCTCCCTCTCTCTCATACCTCTCTCCACCTCTCCCTCTCTCTCTCTCTCTCTC
TCTGTTGTCTAAAATAGAATAAATAGCCCTTTTCTAACCAAAATAATAATTAACTGTAAT
ATTTAAATTGATAATTTCTAAAATAATGTTGAAAAAATCTGTATTAAATCTTAAAGACAG
CTACAGGTCTAAAAGAAAAAATGTGTGTGCTCAAAGGAGAATAACTTCAAAAATAGCAGA
GCGAGGCCATGCCGTTTTGGCACTAATGTAATGACAAAGGTAAATGATAAATGGATTAAA
ATTTATGTGGATGAAGCCCTTGGTCTGCCTGTAACTCAGTCTTGACCTTTGACCTACATT
ATCTCACAGGAGGAGATGACACAGACCTAGCCTGCTGAGCCACCTGCTGCTCAGCAAAGA
AAGAGAGCCTCCTGCTGGACATTTAAATTTACGACAGTCTGAAACCCGATACTTCCTGCT
CTCTGTGTGTAAGGAAGGGATTCTGGGTAAATTAGGCACACACATTCTCCCCAAACTTTG
ACTTTTTCAACAATATTAAACGAACTTAACTTAATTAAAACCTGTAAAACACCAAATACA
ACCTTCAACAAACAAGAGGACGCAATTTTGGAGAAAAAATGTTTTATTTAAAAAAAAGTT
TTAAACACAAGACCGTGACTGTGGATGCAGGCAATAACCTTTAACACCCGATGTACAAAG
TCAGTTCTGGATGACAGGTGGTATCACTCGGACCAACAAACTCGGACCAAAAAGCCTGAA
AGAATCATCCCAGTCAACAAACTC
>NODE_642_length_342_cov_8.143275
AAGTAAGCTTATTAAACTTACTAAAAGCGGCCAGTAACAACCATCCTCCCTGTCTCCACT
TTTATTTCACCACATCTCTCTCTCTCTCTCTCGCCCTCTCTCCCTCTCTCTCTCTCTCTC
TCTCTCTCTCCCTCTCTCTGTCTCTCGCATCTCTTGTCTGGGAGGAGGAGGGGGAGTCCT
GCCTCTTTGCCTTCCTCAGATCAATGCCCTGGCCACTCACTTTCTGATGTTGCACGACGG
GAAATGCTTTGAATACTTGCGACATGGCTGCGCGCATTGATTGCCAAGATTGACAGCAGC
TCTACCCATCGTCTTCTCTTGTCTTGAGTGTAAGAGAGGGAGAGAGAGAGAGAGAGAGAG
AGCGAGAGAGAGAGAGAAGAGATAAAGAACAGATAGACGAACAACAAAAGGTACTTGTAG
TTTTTGTGGACAACTGAACTTCACAGAGAGTGTACGGGATCCACTCATATGGCCCCGTGT
GAGCAG
>NODE_643_length_607_cov_7.110379
CTGCCTGTACAGTATGTGGTTTAATAATACACACCGAGTTTGACCAAAAGAAAGTTTGTT
CAGACTCTGACTGTTTATCCGGTGCCAGACAGAGGCACCTCATGTAGAAAAGGTAAAAGT
AGTTCTGTCCACCTCTCATTCTTGCCAAAAAAGTTCAGCCACTGAGCCACGGCATTAACT
TGTATTCTAACAAGATTAAAATATATTCGTCCTGGGGATTAGCATAGTTAGGTGTCCTTT
TGCCTCTTTTTTTTCCTGCACTGGTGCGGTGACAGTGGGCTTTGATCTGTGTTGCGAGGC
AAGAGTCCTGGCTTGGACCTAGCCATTCGAGTGCCAAGTGTGAAATTGGCCTGATGTCAT
CCCCATTCTTCACCTTTTACATCTTTCACCACTTTAATTATGTTTCCGCCACAAAGCCCA
GGCACCTCTGAGCAGATTCCACTCTGGCTGGAGGAAGCATTTAGAAACTGTGGGTAAATG
ACACAGTAGGGGAGGGGGAGGATGGTAGGAGAGGTCATAGCAGGATGGGGCCCTTTTGTG
TGTGGAGGTAGACATTGATACTTTCCTGATGTATCCTGCACTCACTTCCATTTTTACAGC
ATGAGAACCCTCTGGAATAGTCGGGAAAATAACTTTTATTCCCGCCATTTTTTTTCTTTA
TTATTTTTTTCTTCTTTCCTATTCCAGATAGACTTGATTTTtctcattgctgtctaccca
gtttactggtgatttgcacatattttgacag
>NODE_644_length_656_cov_7.312500
GGGCATCTGTGGTGAAAATAAATTGAATTTCAGTATGCATCTGTTTTAGTTATACACTTT
CTTTAAGTTCTGGAATAATTTTTAAAAAAAATGTGCATGTCTCGTATGCACTCCATAACC
AATATCAATAAGCCTTTCATGTAGAGCTAACAAAGAGGCATCACATCTCCTGGCACGGAC
ACGGTTGGTGTTGTTGAGATGTAATTGAAGCTGCAAGGGTCACATTTTCGGAATAGAAAT
TACAGTCTTGTCTTTGACTTGTGTGGCGTGAACCAGAGATGCATCCCACAGCCCTTGTGT
CCTTCACAAGCCTTTATTATTTATAACGCTCACTCTTTGAGCAATGACCAGTACTAATGC
ATAACCTTCTGTCCTTCTGGCTGATTCGCTTCCTTTGAAACCAAAGATTGAGGCAGGAGA
AGTGGGTGTATGGTGGATGAGGCAGGGGTGTGGGCGGGCGAAGGGGGAGAGCTAGTATAG
GGCAGTGGAGATCCAGGCTATCGAGAAGTTATTATGTTTTTTCCCTTTATATCTGAGGAT
GTGGAATAACACTGTGATGCTTCTTTTCTCCAGAATAGAGTTATGGGCTTCAAAGCAATA
CTATTTCCTGACGTCCCTCCTTCCACTATTTGTCTGCTCCTACGGAATAATGTGCTGGGA
GTGGTGTGGTGGGGTGGGGTGTCTTTTAGCTACATGATTATTTGCTTGTTTCCACCTGTA
CCCACTCAGCTCTGTAAATATCACCACAACAGGGGAATACAGTAAcaacgaatacagtac
tttttccagataaactcatt
>NODE_645_length_290_cov_1.220690
TGGAGAAGGAGAGAGAGAAAGAAAAGGAGAGGGGAGAAAAAAGGGGGAGAAAGCGATTTA
GGGAGAAGGGAGGGAGAAAAACGATAAAGAGAGATGAGAGAGAGTGATGTCCCTCCCCTT
GTACCAGAGGATAAAGCCAGTGGGGTGGTGAAACAGTGATGAGGGAAATGGTACAGCTGA
CATTTATATAAGAGGATATTGATGAAGCAGAGACACTAGCAGACTCAATCCACTCCTCCT
CTTCCTCTTTTTTTTGCCACCTTTATCTTGTTTACTACTTCTCACTCTTCCTCCGCTTGT
CTTTTCTCCTCTGTCTCCTTCAGCTCTCTCTGTCTTTGCACTGACagagtgctgttattg
gccactacatcctcattgagcgagaagggccacaaccttgggtgacttaacactgcggcc
gccaatgcatcaca
>NODE_646_length_156_cov_2.314103
TGTGATATAATTCAGTCAACCACTATGTGGCAAAAGAGGCCTTTTCAGGGCATGAAAAGC
TGTTTCAGAGCATGAAAACAGCAATACTGCAGTTTTTTAAAGACAATGTTTCCAACCAGG
TTTCCATGTTAAAATGTGTTCACACATGATAAATATGAAGGCAAAAGTTGTTTCAAGTTA
CTTTGTGTGATATAATTCAATGAACCACTGTGTGGCAAAATAGGCCTTTTCAGGGCATGA
AAAGCTGTTTCAGAGCATGAAAACAGCAATACTGCAGTTTTTTAAAGACAATGTTTCCAA
>NODE_647_length_606_cov_5.430693
ATTTCAGATATATCCCTGACACAGATATAAGTAAAAAAACAAAAAAAGACAACAACAAGA
AAATGTCAATAACCCTGTTCCTTCATTTCACTGTAAATCACCTGCCAATAAAAGACTCCA
ACCACCTTGTTTGATCTACCATGCACTAAACAGTAATTTTATGGCCTTCTTTGCTTCTCT
CACTGAACTTTTCGGTTCAACTCCTCACCACCCACTAGCCCTTACCCAGGGTGCCTGTGC
AGAGGCAGTTGTGAGTCCGGGGAGGTGGCTTAGTTTGGTGGCTGTCCAGAATCTGTTGCA
CTAGCTGCTCCACTGAGAAGCCAGAGCTGCTGTTCCCATTGCTGCAAGTCCACTTGATGC
CATGAACTGCCGGGAGAGAGGAGGAGACAGAGATGTCAGCCAGCCCAACAGACCACCAGC
CACGCCAACCCCCCGCCCCACCCACTGCCCTCTCTGTCTGCCTGCCAGCATGCCTTATCC
TGCTCACTGAACAACTCTCTACAAAAGTGATAAAACAGAGAAATTAAGATTTCTGTTTTT
CCCTGAAGGGAAACAAACAATCCATGGATCCCATGAGTAAAATGCTAATATGGTTTAATT
AGTACAATTTAAGTGGCATTATCGTTAGTTTTATACGTATTCTGATAATGCGTAATCACA
ACACTCATGTTTTCATAACAAAATATAAACTTCATTTTTCCTTTGCGCCTTGTTTTCTTT
CCTTAGTTCAATATTGaatagttgctcttc
>NODE_648_length_425_cov_6.482353
CTGAGATGTGCAGCAGTTTCACTCTTCGTGCCTTATTTTTGTTGGCGGCTCCGTGGATTG
TGCGGGACGATGAAACGCAGCAAATTAGACGGAGAGGGGGAAAAAAAAACCGCCTCAAAA
CGTTTGGAAACGCGCTTTTACGCGCAGCTTTTAACCGGCCACCAATTTTTATCTGAGTGT
AAAGATGTAGTGGTTAGTTGTGTTATTATAGAGCCGACATACAACCACGAACGGGAAGGA
AGAGGAAATTTTGTACAAGAAGGAAAGAGTGGGGAGCTCGCATCACCGCCTCGCCTCTCT
CACTCCGCAGACTCTGGTGTGGGTGGCCGCCTGTCAGCTCCACCGGCGGCGTCAAAAACA
AAGCAGACACTTACCTTTATCGTACAGTCCATCGCAGCAGCCTCGCACTCTTTGTCATTT
AGTCGCTTTGGGAATCTAACTGCTAATTTAGCCTCTAACCTCACTTCAATTCATGCACGG
CTGCATTGGCTCTATGGCGCAAACCATTGCAGTTTTTTTTTGCGCACAGACCATAACcgg
atgacaagtttttttttctctctctctct
>NODE_649_length_355_cov_2.800000
CATTATTTGGCCTTCCAGCCCAACACTTCTCCCTCCTTTCATCCCTCCTTTCTCTCCCTC
TCTGTCTCTCCTCCCTTCCTCCTCTTTTCTTTTTACTCTCGTCTCGTGACAAACCTCCTT
CCTTCGTCGGCGCCTTCTAATCCTCCCTCCTTTCCTCCTCCCTCAGTAATCTCCTTCCTT
CCCTTTCCTTCATTTTTTTTTCACCTCCTCTCTCTCCTTCTTAATTTCTCCCTTCAATCC
AATTTGATCCAGTCCTTCCCTCCCTTCTCCCTCTTCTGCTCCTGTCCTTCATTAATACCT
CCCTTCAGTCCTCATTTTACCCCTCCTCATTCCTTTCCTTCCTCTGACTTCCCCTCCTTA
CCCGCATCCGTTCATCATACACTGTAAAAAGACACTCGACACTTTTTAACGTCAGTAACT
GTTTTTATTTTTTACTCCTTTGAACAGTTTACTGTTGTGTTCCGGGTTTTCTCTGTTTTG
TTAAATTACAGATAATAGc
>NODE_650_length_306_cov_1.026144
TATCTTCCTGGAAGCTTTATCTACCGCCATTTGTCAGTTCTTGGAAAAAAACACAAAAAA
AACCAGGCGGTTCGATACATTATTGAGTCTGCAAAGAGAGACTGACAAGTGCTCGATTTA
TCTTTTCTTGTACTTGTCGCGGAAGAGCTGTTCGTCTTCCAAGATATACAATGTTAACTG
TGCACCTCATCTAGGTTGAAATTGTGTGGTTGTCTATTTTTCAGCTTTGTTGATAGATTT
CTACGTCCTTGCCTCACCTTTACTCTCTTTTCTTCCCTTTCCCCGATGTCCTCTCCTCTC
catctttgttttctccctttctttcctctattttccatctccgcccctccgttcctctct
ccaggacagtgctcatctctctgacgtcagtggtggttctggtcatcagctccgactgga
tcagctgggataacctgaaccgaggcttcc
>NODE_653_length_462_cov_11.852814
CCCTTAGATGTATTCGCATCTGCTCAATTTTGGAGAGCACATCAGCACTTATTATGTATT
CTCGTTAAGTGGAATGAGAGTGGTGCATCATCTACAAGAGCGTTACTTATCCGTCTGTAT
TTGCCTTAATATTCGGTGTATTTCTGGTGTCCTGTTGTGTCAGATCAGCTTTAAGATAAG
CAGTGTGCCATTTCAAAATTATCATTCAGGGAAGAGGTAGCTTGTAGTGTAAAATCAATA
GCTGCTTAAAATTCATTGCCAGGCAATCCATTTGCCCTTTATGTTGCTAACCTTTCACTT
AAATATGCACCATATTAAGATTTCATTATATACAATGAATGTCACAACAGTTTGCCCACT
ATTTCTCTTGTTTGCATGGGTTAACTGCAAATCATTGCACTTGTAATGTCTGAAAAATGA
CTTTCATTAACATTATGCAGGAAAAAATGAAAAAATATATGAGCCTGAGTAGCCTAATAG
GTATTAAAAGGCAACACGGGATGTGTATGATGTTTTAGTTACAAAGGCCCTTCAACAGAC
TGGGTGGGCTGCATGTGTCTGACCCCAGTTATGAAAACACAGCATAACACAAACATGCag
tctgta
>NODE_654_length_341_cov_2.563050
CTACAACAAAATAGCAGCAATTTGAGTTTCTGCTGTGCAAGACTTTTATTTTTTTTTGCT
TTAGATCATATAAACATGGTCTAATAATGAATTCAGACACTTCCAAGGTATTAACCAGCT
TAGCTCAGAATGTTTTTTTCATATAAAAGGAGATGCTTTAGAAGAGCTCAGGGATGAATG
TGTAATGAGCTCGAAATAACCTAAAGCCCTTTTTTCTCTCTTTTTCTCTTCTCTATGTCC
TCCCTCCCTCCCTCCTCCCCTCCCTGTCCTTTTTTTTCTCCTCTTTTGGGAAACATGCCT
TTCCCAGCTGCACAGCCCCCACAGCGCGAGGCCAGGCCAGGAGCACAGCTGGCCAGACTT
GGTGGAGCCAGTCGACAGGCGCATGGAGCGCAGCCCGCCCAGGGCCCGCTTCCTCCGCAA
ACATGCCCAGGTGTGGGGCCTCCGAGCTGGGCTTCTGATCTCCACCAAACAGCagtgtgt
gtgtg
>NODE_655_length_401_cov_10.538653
TTCTTGATGTCAGTTATCTAATAATTTCAAAGTGCCTTCTTTCTCAGCAGAGAATCCTCT
GCAGCACAAAATCAGGCAACGGCAGTTGTCCTAATACCTCCAGTACAGTACCTGCCTGTC
TGCCTGGTCGCAATCAGAACCCCCTCTGTGTGGAATGGAAGTGCCTCAGCCTTGGTAACG
ATTTTTCCCGTGTTGACAAGTCACAACATGGAGATCTACAGCTCGGAGAGCAGCCCTTTG
GCTACGCAGAGCCCTGCTTGCACTGAGTAATAGCAATCTCACAGGAGTAGCAGGCTTTCA
GCTGGCAGCAGTTCATACGGAACAGCTCGCCGGTGCAGCTGGGAAAGACAGAGCAGAGTG
GAGAGGGAGAGAGGAGCTGGTGGTGGTAGCAGTGTGGAGATGGAGGGAGGGAGGAAGTGG
AGAGGAAGAGCTGTTAAGAGCTTTGGGCGGTTTCTCTGTTGTTGTACCACACAAGTGCAT
CCAGGCCCTGCAGGACAAGCCTTTAACAGGCATGAGGGATGGAGAGCATGAGAGGAGAGG
AGgag
>NODE_657_length_218_cov_3.922018
TTTCAAGTGACAATGTGTCAAGAAAGTGAGGAGAGACACCGTTTGGCCAAAGTGGCCTTT
TCAGCGCATGAAACGCTGTTTCAGAGCATAAAAACAGCACTCCTGCAGATTGTCACAGAA
AATGTTTACAAACATGTTTTGACTCCACAGTGTGTTGAAATATGATAAATATGAAGGCAA
AAGCTGTTTCAAGTGACATTGTGTCAGGATTCTGAGAGGAGACACCGTTTGGCCAAAGTG
GCCTTTTCAGCGCATGAAACGCTGTTTAAGAGCATAAAAACAGCACTCCTGCAGATTGTC
ACAGAAAATGTTTACAAACATGTTTTGACCTCACAATGTGTTCAAATATGATAAATATGA
AG
>NODE_658_length_781_cov_6.668374
CTGTGTTTTTTTTCCATATCCCAATAAATACCTCAGAAAAACTAAATATTCAAAAGTCAG
TTTTTCAAATATCGTGCAACCTTGACAACAAGAGAAAGCATCCTTAAAGTCATAGCATTC
CTTTATGTAACAGTAGGAGAGGATTGTGAATGTTTTTGCTGGGAAATTTTGAATTTGTGA
TTTTTACTGCACAAAACAGTCGCTAAAGAAAGTGTATTAATTCCATCTTTAGGAAATATT
TTTTGCGGTTTGTATTAGCTAAAGGTTTGAAATAGCAGGGCTAATTTGAACAAAAGTAAA
CAGGAAACTAGAATTCAACTAGATGGGAGGTTGAGGGTCTGCTGTAGACATTTCATCCAC
AACACAGTTGTTTATTGTATTGCCAGGCCTATCAATGAGGAACACGCAGGAGGAGGAGCC
TCAGGATCCTCAGCTGGTGCGACTGGACAACATGCTACTGGCGGAGGGGGTCGCGGGGCC
GGAGAAGGGCGGCGGGGCTGCTGCTGCTGTGTCTGCTGCCACCAGCTCGGGAGGGATGTC
ACCTGACAGCTCACTTGAGCACTCCGACTACAAAAGCAAGTTGAGCCAGATTCGCAGTAT
CTACCACACTGAGCTGGAGAAGTATGAGCAGGTACCGTGTCGCAACAGGGAATGAGTGCT
GACATTGCCTGTACATGCTTGCCTCTACTGCAGCTGCCCGCCAGGAGCGTAATACATAGG
CGTGTTAGGTCTAGTGTTCACATCACATAACTTTGCTTTTATGTGGAATACATTTGTCAA
TTTCTGTCACGTGTAAACACCAAAAAAGGTGCCTTATTAGTGTAACACTGAAGTCCTAGT
TTGGTTTTCAGATCTGTTGTGAATCACTCATGAGACACATTAATAGGTATTTCTTATagc
acaaactaaaacctctcctcagttg
>NODE_659_length_325_cov_1.603077
AACAACAGGGCAAAAAAAAAAGGAAAAAAAAAGAGGAAAATGCCCCGCATCCAAAAAATA
TTTGAGCCTTCTTCTTTTTTCTTCGGTTTTGTTTTCTTGTCAAATCTATTTTGATGCCAT
TGTTTTATATATTGTCCTTCCAACTTCTTATTTTGTAGATCCTTTTGTTTTTTCTTTCTT
CCATGGTAAACGTTCCAAAGACAAAAGTTGTTTTTCTTCAACTGAGTGAAGCCGATGCTA
ATAAAGTCAACTGACACTTTTACAGATGTGCTCTTGTGCTGGAATTAATGTGATTTGTAC
TTATTTTACCGGCTAACGGCGATGCAGATATGTGGTACAGTGAGTCCATCCGTGactttt
atatcaaagcgaagccatgctgttcgaattggaagcctgtgggacattacagcaagcctc
gtcagggcctaaataaaacaaacgagacataaccgcacttaatctcttc
>NODE_660_length_313_cov_2.051118
ACACACACACACACACACACATTATTTTTTCAATTTTTCTGGGACATTTTATTGTGATTG
CTTATTTCTATAAAAGTGCACTAAAATTGTTTATACTTGGGTCCTGATGAAAAGAATTTA
GTTTCCCTTTAAGTAATGAGTTCTTGAAGCCATGTATGATATGTGATCAGTTACACTGAA
GATTGTTAAATTTAAATAAATGTAATCCTTAATTTGTTTTACTAAAAATTTGTCCTTGTA
ACTGTATTCTCCTTAAGCATACCTAATTGTTCTATGGAGATAGGCCACATAAATTTGGGC
ACTTAAACATATTCAACATCTTATTGTTGCTACAGTGGCCTTAGTGATTGATAGTTACTA
CCGCTATATTAACATTGTCTTTTAAAAACTTTAGTATTGCTATTTTTATGCTCTGAAACA
gcgtttgatgccttgaaaaggccactttttccaaata
>NODE_662_length_537_cov_10.595903
ACAGCGCCCAGCCCGGCTGTGCCCTGCAGGCCCGACCTTCTAATCATTATCTGTCTGTCT
TATTACGCTCCAAACCGGGCCACTCTTAAATAAAATATGCAAAGGTTTCTTAAATGATGA
CCTGAGGCTGCGCGCGCCGCCGCTACTCTACATGCTGTTAATCTGAGAAATGCAAATTCC
CTTCATCTCGCACTCGCCTTTATTAACTTTTTTGAATTTAAAATTCCACGAACAATGAGT
TCTGTCAGCTTCTGAAATGATATTTTCTCTCCTCTTTTTATGTGCGCACGGAAGCGAGTT
TAGAGCATGAAATTACCAGGGGAAATATGAGCGGTTTCATCTCTCCCGCACAATTTAATT
GGCTGCTTTGCAATTATTAGTTTTTGCTGCTAAAGTTTTTTTCTACACTTTACTGTTACT
GTTTCCTTAAAGTGGCAGCTCACAACACTGCTTTATTTTCCATGTATTTGTGTGCAGTTC
CAGCACTAACCATTAGCCAGCCGCTCTGATTGGACGGCCCTCTCCATGTGATTTGTGCAG
TGATTTGATATTCAGATTTCAGATTCAGGGATGCCCAGAGTGGTTCAGGAATTTCTACGG
CAGATGAAAATCAGGCTCACACATGGAGTCAGCCTCagacagaccgacacacaaactgag
ggctcgactttaaaatgcaca
>NODE_663_length_608_cov_8.088816
CGTTTCCCCCCCTGCAGGTCAAGCGGCCCCCCAGGCCGCAACAGCGGCGGCAGCCTCTCA
GCCCGGAGGCCAGCCGGACTACAGCGCGGCCTGGGCGGAGTACTACCGGCAGCAGGCCGC
GTACTACGGCACCGCCAACCCTCAGTCGATGGGTGCAGCACCACAAGCCCCTCAGGTACA
CCCCCGATAAGAATCTGCCCTCCACATTCACTTACACTCAGTCGATTTGTACCGTAACCC
CGCTTCCCTCCTCAGGTTTCCACAGGGTTCCCGTGACCGCAGCAGCCGCTCAAACTTAAC
AAAAAAAAACTACTTCCTCCCTACACAGGCTTTTAGATTTTTATTTTGGGAAGCTGAGTC
CACTGTTTCCGCTGTTAACATGCAATGTATCTTCTATGTATTTCTTCTGCACAGGGCCAG
TAATGTGAAGTGGACATAAAGTAAATGCTACATTGTCGAAACAAAATCCTTTGTTAAATG
TTTGGATGCAGACGCCTTGATGAAGATCTTAAATTTCCTTGGTTTGAAAGTGTTTCACAT
AGATGGCAGATTACCCGGCGAACACGTCCTCCTTGATTTTTTTTTCACTATTTTTGTTGT
TTTGTTTCTTTTTTCTTTTTCTTGTAAATGCTTTTGTTTTTAGTGAGGTAATTATACATA
TGGTCATTCCAGCCCTGTATTCTACATTAAATGTGGTTAGAAGTCATGTTTATTAAACTG
TAGACATTACCATGTAAATCATCTCAGTTTta
>NODE_664_length_656_cov_6.446646
GATCTCTGCAGAACTGCAGCGTCACCCCTGTGATTTAATCAAACCTAATTTGGGTCAGTC
CATTTTGGCTGCAGCTGAGCACCTCAACATCATCATTACGCTCCTTCAACCCAACCTCTG
CGCTCACCTCGCCTCGCCTCCTCGGACTCACCGACGAGCCTGCCAGGCCACAAACAGCTG
CTCGTCATCTGTCTTGTCACAACCTGTCCTGCTTTCGGACATAGGCTTGCACATTTTTCG
AGTTTTGGTTCTGAATTTCACCATGATCCGAATCAGAAATGAGACTTTGTGTTTAAGATT
TCACTTCCAAGCTCTCTCTGCCTGTGGGACCTGCTCCTTGGGCTTTTCATCAGCTGCCAT
TTTCGACGGCATGCAGTAATTTCATGGCTCATTGCAAGCGCTGAAAACCTTTGAAACTGC
AAATGTTAACTTTGCCTGGCCTGGAGCCATTTAGGAAGCGATTAATTTAGCAAACAGAAG
TGAGCCACTTTCTCCTCCTAGCCTGCGCATAATTTTTTGGGGCTTCTATCTGTATTTGAG
TAAGAGTGAGCAATGTAATGACGGTTCCTGTAATTGTGGCAGTGTGAAAATGGTTCCTAC
CTCAGCCCCCACTATCTCACTCATCTCTCCTGGCTGAGCCTCGACAGCCTCGTACAGTGA
GAGCACACGCAGATTGAGAAGAGGTGGAATCACTTACAACATGCTTGACCTTATTTCTTG
TTGCGAGTTGTTAAAGCGTGTTAACAGAACATGTTTGTTTGCAATTTCAGCACCTTGCCG
AGTGATGCCGCGCACATATt
>NODE_665_length_561_cov_7.670232
AGTTTACCATATGTAAACCATCTTAACACTTACAGAACACTCATACTGGATTGAAAGGGG
GCCATGGAAAGTGTCACTAAAGGTTACCATAATGCCTACATAGTGTCTGCGCCTCAGAGC
CATTCAAAGTTCATCTGCTTTTCTCCAGGGAGAAATTTGTAGTCATACAGTACGAAAAAA
GACAGTGATAAAAAGACGATACTGCCTCAGCTCATTAAAATGTATGTGGCATCTTACTCT
TTAGTGAAAGCCTTTTCTTGTCTGTGTATGTGTGTGAACCCAAAAAGAAGCAAATCAATG
TAAGAGAATCTGATTGATATTCACTTCAGAGGGTGGAAGTGGGAGAGCCTGGGCTCACCA
TGGCACTCTGTGGGCTTTTGTTCCTGGCAGGTTGGACAGGCCTTCACTGTGAGGATGACA
TTAATGAGTGCCTTCCACAGCCCTGCAACCAGGGGATATGCATTCAGAATGATCCAGGCT
ACGGCTACACCTGCTTCTGTCGTCCTGGATTTGTGGTGAGGCTCCCCACCTTATTTCCCT
TATCCACCTGTTTTTTGTCTTTTCTAGCTAACCTTTATCCTCTTGCACCCTTGATGCTTC
TGTGGCACTAATTAGCTGAATTGTTAAGATGTCTGATCACCTTTTTCATTGTTGCTTATG
GTCTAATCTAAGTCTCtttatcgtagcaggaaaatgggaggcttc
>NODE_666_length_487_cov_3.238193
CACATTGTTCTTTGTGCAACTTGTCTCATTCATGTCACATTTTATTAGCTGTGTCACTGT
ATGTGTTAGATGGATGTTAAGCTGTTGAAAAAAATGCCAAAACCCAATTAGGCTTCTCTC
CTTAAAGCATGAACCAGCTTTTCAGTGTAACTCTCGAGGCTGATAGCAGGTGTTGCTAAA
TCTTCTTGGCACTCTGCTTTAATCAGTTGTTTTTGTAATGAAGTGGGGCTTTTTCACAGT
ACACGATAGTTGTTCCAAGTGGATCTTTGTTAGAGGAATCCTGAAGGCTTGTGTGACAGA
GCGCTATCCACGGTCAATGTTCTTTAGCATTTAGAATATGTGGCAAAGATTGTCCTGAAA
TGACAGGTAGTCCTGCTCTGCTTGGGTTTAGTGGTGCTTGCCTTTGGATCTTTTCTTGAC
TCTATTTATTTTTGCTTGTGGCCAGTAATGTGTTCATTTTTATTTTTCTTGCTTTTGTTT
TTATTTTCCCCTCTTACATTTTTTTGTCCTGTGCTTCGTGGTTTATCAGATTGAAATGGC
GATTGAGACGCTCCAAAAATCTGAGGGTTTATCCAGTCAGAGAAGCTCGCTGCTCAACAG
CCATGTAAGTTGCTTTTACGAATGCTTGCCC
>NODE_667_length_405_cov_2.488889
GGTGTCATTAGCGACATGATGTTAACAGCTTCAACCCCGTCATTTAAATCTGCCACGTGG
CGTCTCCTTTTCCTCTGTACCAAACCCTGACTGTGTGCCCTCTGAAGGCACGGCGTACTG
GAATCTGCTTTAATTTGATGTGATTGGATTGATTGAGGGAAGGATGTAATTGGATAATTA
TATAAGTATATACAGAGAGACAAAGAGACGGAGAGATGGAGGGAGAGGCAGACAGAAGGA
GAGAGAGTGAAAATGACTCATCCTTGAACTGGGTTGAGATCGATTGTGTCAAACCAAGAG
GAAAATGTGTTCTCCCCGCGGAGAGGTAAAAGGACAGAGAGGAGGCTGGAGGCAGGAGGT
GCAAGAAGAAGGTAAAAGGGTTCTTCCAATAAACAAAGCAAAGAAAAAAAATTGCTCTGG
AGTGCTCACGAATGCACCAGTTCAAACAGACACGCTTGTCATAGTGTGCATCTGTGTGTG
TTCTTTGGATTTAATGAAAGCAataaaataacactcccgcctcatggcacctatatagtg
caaaaagct
>NODE_668_length_416_cov_10.620193
GGAGGAGGGGGGGAAGGAGGAGGAAGGAGGAGGAAGAAGAAGAAGAAGAAGAAGAAGAAG
AGTGGCGAGCGCCCTGTGATTTCCCGTCTCCACGCTTAGTTGATATTTCACTGGGTGAGG
ATTGAGCGCTACGGGTGCATTTCACACCCTGAATGAGAAAGGCAATCTCGCTCAGCCGAC
TAGAACAATAATTAGAATGGAGATTAAATAAAAATAATTAGAAAAAGTTCATCTAGTTTT
GATGTATTAATTATTCCGCCCCTGCTTTATTCCAAGTCTAATTATCTGCTTCAGTGAAAA
TGCCAAGATTTTCTGTGAGTCATAAAAAATTACATTCATGTAATTATGTCAGCAATTTGG
GGGGAAGTCAGCTAAGCAGAGCGTCGGTTCGCCTCCCCCCTCCGCCTCCCCCTCAACCCC
CCCCAGTTTAAAGTAAGTAACTTCTAACTACTTATAACTTATAAGTTAATACAGTCCCTT
TCAAGCCAGGGGTATAAATAATAGAATGCAATGGGAGATTATTTACTCTTTAAATGAGGA
GCTGCTCTCCCGGCTTCCCg
>NODE_669_length_735_cov_14.540136
GATTGCCTTGCCACTTGAGCTTCTCATTGTGGAAATGTGTCTCGACAATGACAACTACAT
TTTAGCTCTTGTTCCCCCTGATCTTCAAATCAAATTTACACTGACTACTTTGATATGTGC
AGAGTGAGCATTTACATCCCTGTGGACTGTGAGAAAAATAAATAAACCAAAACTATCACA
TCCACAAACAACTAACAACAAATCTGACATATTTACCATAACAGCCGTTCTGAACTTTGC
TCTAAATGAAACACATCCATAAAATAAGTGTTTGTTCTGCACCGTCCTTTGAAGTTGGAT
TTGTTTTTGCTCTTTAATGATTTCTTTCTTCTGATGATGATGGAAGCCGTGCTGACACCT
TCTTTTGCTTCATCAAGTTCCGCTGCACAATTACATGAATTTACTTTCAATAAATTACCA
TCTTTGCATACATCAGTCAAATCATCCAGCTGAGGCATTCGCAAACAATATGCATTATTA
ATTTCATTGTCAGTGTTTATTTGGTTAACTTGTAACCGACTTGGACAGCCCATTGCCTTG
ATGATGCATTTAAAAGCATCAGGGTCGGCTTTTTAAAAGGAAATCAGGGGATGACATGCT
TCCACACACCACTTCGCTCCCTGCTGAGGCCACAGAGGGAAAAAGACTGAACTCCAGTGA
AAGACCAATCAAAAACTCAAAAGATGCATCGTGAGCCGCTGTAGTCAAAACAACAGAATC
AGGAAGATCATCCACATCACAGCGATTCTCAGTGAGCGGTTGTTAGCACTGATTGACTAT
ATTTCAATTTAACAAGTTTCTGCTGTCGACAATAGTTAATTGAATGAATATATTGTATTC
ATGAAAGGGGAAAAAAACAAAAACAAGAGCAAAgaagtt
>NODE_670_length_760_cov_8.814474
ATGTTTACACATAGCACTTTGATTGCAATTTAATTTTACATCACTCAGGGCCCAGAACTC
ACAGAGAAGCTGATGATGGACTTTCATCATCAGTATCAGCAATCTCAATGTCATTCATGT
TTTGTGAGACTTGTCAGAAGACTTTGAATAAACCCCTGGAGGAGCGAGATAAAACCTTCC
TTTTCTGCGGGAGAATTGCCATGATGCACGTCCAAATTTCTTGATTACAAGACGAAGGAG
GGGGAAAAAAATAAAACCTTGAATGAAAGCCTGCACTGAAAGTTTTCAGTTTGCTGATAT
AACAGTCAAGTGTGTCTATAAGTCTACTTAAAACGCTTAGGTATCAGTGGAGACAGCTGC
GACACCCTCGTCTTATGATTCTGTCGAGACAGTACACTATCAAACCTTTCATACCGTTCC
CAAGCTACATTTCCGGTGACAAAAGCTTTGCGAAAGCCTCCTGAAGGATTCATCTATATC
CTAATATTTCCAATCCAATTTAACTGGAGCAGCCGGAGTGGTCTGAGCACTAGTTTACCA
ATCTTTGCTTTCCAAGACTCTGTGTGCTGAAGGCTTGAGGGGTTCAATCAATGGCGCTTT
GATCTCGGCTGGAACCATAATTATTTAACATTGTTACAAGGATTTCTCTAATCCATCCTA
CCATTAAATCCCTTTTACACCCTCATCTTCTGCAGCCTAATCTGCATCTGGGTGCTCCGT
TTGTGTCTCTCCCTCATTTCGGCTCGCCCCTCCTTCCTTGACGACACCCTGACTTTATAA
TGGACTTGGGTGCCGAGTTAGAAAATGCCTTGTTTACTGAGAGCAACCTGACTGAACTGT
GCTCAAATGGACTGTTGCTGAGCAAGAATTTCTGAGTttttctctgcatttgtactgaag
tttg
>NODE_671_length_726_cov_7.763085
TTCTTTTACTCAGATGTGACTGCAGAGAGGTGCTGACCAGGGTCCTGAAATGTGTTCTGG
TGGAAAACCGAAGAAACCATGCAGGCCTCAATATTGTTTTTCTACTAAATCTAGTTAAAG
TTTATTTGTAAAATTGTCTCTGCAGTGGAGACGAGAGAGTGATTTCATGTAGTTATTTAA
GCAATCATTAGAGGAGGGAGAGGAAAGGCGCTGACAGGAGCCAGAGACACTTCAGGCCTG
CTCTCTTGTCAGAGTTGTCTAGACCAAATATTGGGATGAAGTTATCAACCGTTATTTGAT
TTCAATTTTCTCCACGCACCTCGCCGAGGTCATAATAACAACTTTATTTTCAGTGGTGCA
TAAATTAATTACGCGCATTTAATAACTAAAATATCATTATATTCCCCCTTTAATAACATA
AACGCTGCACGCCAGGGAAACCCTTAATAGCGCGGGGCCCTGTAACTGGCCATTATCCGC
CTGTAATGATATTACAGAACCAATTACGCGCCATTAGAAGGGATTTTCTGCACTTTATGT
GGTTTAGTCCAATCCCGCACTCCTCTTCTAAATTTCAGCTGCTTCTCGAAGCCTCATTTT
GCTTCCACCTCAGAGACGCATGGCGTCTGCGCTCTGCCGTCCCAGATGCGCTTTAAAACT
AATTGAAAGGGTCCCGCAGCAGATCATTTATCTGAGGAAGCGAAATAAATCGCAGGACCC
CTTGCTGtgaacaaaatcaaaaatttggccttgtgagtgatctacatgcgcaaccccttg
taaagtggaccccctaacacaccctgacgagcaattaacccacccgacagtcaatctaaa
acccaaaagcagtcatcctcctttttttaa
>NODE_672_length_367_cov_2.005450
AACCCAAAATCACATGGCCACCCTTACTCCAGAGTGCATCGTCAAATGTGCTGTGCAGAT
ATATACCTGTGTGTCAGGCCGGTGAACTGAGGCTCTCAGCATCTGGCGGGTACTCCCTGG
CCAGAGAAACAGTCAGCTCCCTGGTCTCCAGCTGCAGGGTGGCTCTAACCCAGGTCCATT
AGTCACCAGACCCTGGACACCTCTCGCTCATCCCACCACATAAGGTGGCGTAATTGATAC
CCATCAGCCGCTGCTATAATCTCCTCGGTGGGAGGCAGGATGCGCACCTCATGTTTGGTT
AAGAAGGTGCTGAGCGGGGTCCAGGACTCGGGGCCTGTCTCTTTGCCATCACTCCACTTG
AAGGTGGGATGATTTAGGGGCCTGGGAGAAAGTTAATTTCTCTTGATCATTGTGTGCAAC
CTGGAGCCTTAATGGCGGGCGTAAttaattctgctgatgttaatcaccagggctggtccc
cacaattatcagccctgtgcagatggggagc
>NODE_673_length_523_cov_14.332696
TGCAGCCAACTCAAATTACATTTTGAATGTCGTCCACTCAATCTCCTCTCGTCTTTTGTG
CTGTCTTTGATATAAATAGACAGACATTCAGGGGTCTAAAGAGTGGAAGTTAGAAGAATA
AAAAAGGAAGAGGAAATTTAGATATTTTTAAATGATGTCCTACATTTTGTCAGCTAAAAT
CAGGATATTGCCTGAGCGGGGAGAAGCCATGTTCTTCAGTTGTCAAAAGGCAGTAAGTAA
TGATTAAAATAGCAGTGTGAAACGCGGGGAGATTAAAGTGATGCTAATGATAAGTGAGAG
AAGAAAAGGGCAAGCTATATTTTAATTCCTGGGAGAATGGTTAATGACTTCTATTGCCTG
AGATTAAACTAAACCTGTCTCATCAGCTTTTTCTGCTCGCTGAGGAAAAAAAGCCCTCTG
CACTTTAATTTATTAAACTCTTTTAAGGAAGCACATTGATCTACATAGGTTAAACTTTCA
AAATTTGGGCAAAAAGACGCCCCATAAAGCTGTCATGCAGGGCAAAGCTGTTGAGTTGCT
CAAGGCACACTATAAAGAATTCATTATCTCCAAACTGCCACATTTAATCAGAAAATATCA
ATTATTTAAAAGGGGAGGTTTGCTCCTGTTTAGAgcatcaggttttactgacaccctgaa
ttatact
>NODE_674_length_508_cov_6.202756
CTTTCTGCTATTGTCCTCATGCAGCCAGTTAACATCACATACTCATGCGTTTCTCTACTC
CATTTCTTGAAGCCAATGAGTATCATAACCAAATGTTTCCATGACAGACCATGTGGGGCC
CAGTTAACATCACACACTCATATTTTTGTCAGTTCAACTTCTTGTGAGCTTCACACCCAA
ATGTTTCCAGCACAGACCATGTGGGGCCCAGTTAACATCACACACTCATATTGTTTCTAG
TCTTAACCCTTGTGGGGCCCTCCGTATGGATCACAACTTGGGTGCTTTTACATCATTGGT
GAAACGCATGTCTTAATTTAAACTTTGGTCATTGCNNNNNNNNNNCCATTCTAACCCTCT
ATAAAGCATTGTGACACTTGTTGGTACTTCAAGAGAAGATGATGCTATACATGTAGCTTT
CAGTTTATGCTGTTATAAATATTGTTTTCACATGAGCTAAACTCTAACAGCATGTGCATA
TTTGTAGAAAGTGCACATCATATCCATAAGTACAGTTAACATCACACACTCATATTGTTT
CTAGTCTTAACCCTTGTGGGGCCCTCCGTATGGATCACAACTTGGGTGCTTTTACATCAT
TGGTGCAACGCATGTCTTAATTTAAACTTTGGTCATTGCAGCCGTGTTTTTa
>NODE_675_length_145_cov_1.000000
GACCATGTGGGGCCCAGTTAACATCACACACTCATATTTTTGTCAGTTCAACTTCTTGTG
AGCTTCACACCCAAATGTTTCCAGCACAGACCATGTGGGGCCCAGTTAACATCACACACT
CATATTGTTTCTAGTCTTAACCCTCGTGGGGCCCTCCGTATGGATCACAACTTGGGTGCT
TTTACATCATTGGTGAAACGCATGTCTTAATTTAAACTTTGGTCATTGCAGCCGTATTTT
TACACTACTTGAGTTGCTGCATGTTTGAAAAGGTTCATTTCAATCTGAT
>NODE_676_length_334_cov_4.994012
AAGCGGGCCGTTCCCGGTTTCTAGGCTGGTGTGTGTCCCCCCCCATCCGACGCCAGCAGC
CGTATGGGGAAAGCAGCGGCAGACACAGATGGCATGGACACTTCCACAAGGTCTGCCGCT
CTGCCCTGCCCGCTCTGCCGCCGGAGCCCGTTCGCCGCCGTCTCTCTCTTCCAGCTCGCT
CCGCCGCCCAGCAGCACTGCAGCACAGCACAGGCTGACGGCATGAGGCTTGATCCAGTGC
ATTTCTCCATGCTGGTCATCGGGGTCTCCTTCGCCTGTTACGCCCCGAGTCTCAACTCCC
TCCAGGACCAGGCGTACCGATCCGCCGTGGTCATCGAGGGCGAGGTGCGCTCCTCCCCGG
AGAACGTCTCCTCCCGGGAGCCCTACAGTGTGAATGTCAAAGTGCTGGATGTGTGGCCCG
TCAACAGCGGCGGCCTCGAGAGGGAGCAGCtcgtgaccgtcggggacttcggctccga
>NODE_677_length_453_cov_2.814569
AAACTCACCGTCATGGTTGCCAAGCTGTGGCTGGACAACCTCTTTTAGAGGCCAAAAAAA
GTAAATCACACAAAGCAATTTAACTTTTTAATCTTCAGGGCATAAATCTTCTGCCTACAG
AGCCTGCTCTTTAATGATATGCAAAGTTATTAATTAGAACGACAGCCACATAGGGGCACC
CTTTACAGGTTGATAATCCATGTAGAAACTTTTATTCATTATATGAAGTGCAAATTTCCG
GCACTGAAAGTCATACATCTGATGTTTTAATAATGCCTCCGCACTCTCCCACTGCTGCAC
ACATGGTGTTAGAAGCACTCCTGTCGCTGTTTTTACTTTTAAATTAAATTATCCTCACTC
TGTTATAAATGGGATTTCATTTTTCACTCAGTGATACAGCGCTGCAGTTCAGGAGGGGAA
GGGAGGGAAAAAAAGATGTTGATTTTCCCACGCACCTATTTTACCGTTCTCCACGTTTAT
TTTAGACTGTAGTATCTCCAGTTCTGCTCCAACATCAAAACCACCTCGGAGAGACACAGT
TTCCTTTAAAAGCTGCAATCCATCATTGCAATAAAAGACACAGAGGCGATGCATGAa
>NODE_678_length_241_cov_3.834025
ATGTTTTGAGTTCACAATGTGGTCAGATGTGATAAATATGAAGGCAAATGGTGTTTCAAG
TGATCATCTGTCAGGAAATTCTGTGGACACACCATTTGGCAAAATTGACCTTTTCAGCAT
GCCAAACGCTGTTTCAGAGCATGAAAACAGCAATACTGCAGTGTTTCAAAGACAATGTTT
CCAAACATGTTTTGAGTTCACAATGTGGTCAAATGTGATAAATATGAAGGCAAAAGTTGT
CTCAAGTGACTTTGTGTGATATAATTCAGTGAACCACTGTGTGGCAAAATAGGCCTTTTC
AGGGCATGAAAAGCTGTTTCAGAGCATGAAAACAGCAATACTGCAGTTTTTTAAAGACAA
TGTTTCCAAACATGTTTTgagttca
>NODE_679_length_164_cov_2.152439
AACTCAAAACATGTTTGGAAACATTGTCTTTAAAAAACTGCAGTATTGCTGTTTTCATGC
TCTGAAACAGCTTTTCATGCCCTGAAAAGGCCTATTTTGCCACACAGTGGTTGACTGAAT
TATATCACACAAAGTCACTTGAAAAAACTTTTGCCTTTATATTTATATGTGAACACATTT
TAACATGAAAACCTGGTTGGAAACATTGTCTTTAAAAAACTGCAGTATTGCTGTTTTCAT
GCTCTGAAACAGCTTTTCATGCCCTGAAAAGGCCTCTTTTGCCACATAGTGGTTGACTGA
ATTATATC
>NODE_684_length_583_cov_9.891938
ATCATGAACATGGCTATAACTCCTATCTTTTACACTTAAATTCTGGAGCCATAATGCATT
GGACTTTGAGAGTTACCCCAAGGCTCACTAGCTGTGTGAGTCATTGACATACCAGTGACT
CTGACTGCACAGTCAATTACCCATCTACCTTTCATGGGACAGGAGTAGAAGACAGGGAAT
GAGTTCATCCATGCATTCAACCTACAGCAAGCCATGCCTCTATCGGAGGTGAAACCCATA
TGCAGAATGGAGAGACAAGAGGATATTGGGTTATTTTTTTTCCTATGTGGAGAATAAAGG
TTAATAACAGTCCTTTCCTGTGTCATATTTGACATGACCAGTCATCGCAGTAATTACAAT
CATTACACTCCAAAGGATGTCTAGTTATCCCTCTTAAACACAGGCCGCACAAAAGAAATC
AATTATTCAATCAGAGCTCTCCCATTCATCCCTGCCTGAGTTCACTTAATTTTGGGCCTG
GGTGAATCTGCCGCAAATAAACCCCACGACCGGAGAAGAAAAGACGAACAGGCCCCTAAT
TTGTACCCTTTCAGGCGGTCAATCACTTTTCAAAGGAATGCAAGCTTATTCTGACAATCA
GGCCGACGTGAATGGGAATGGGTTTCATCTGCTACTTTACATAAGTTATCTGGTGATAAA
GAGGGCAGAAGAAGAGAGGGAGGGGTGAACTTTCTGTTGACAAGTGCAGCCTGTGGCCCC
Ctcctct
>NODE_688_length_718_cov_6.955432
CTAACGCCTTACTGTACTAAACATTTCGGCACATCAACTTTTAAGTACTGCAGTGTGCAC
TGGGTAGATGATAAAAAAGTTCTGTGTCACTGGTCCATGCCGGTATGCTCCCCAGTCCCT
GTAATGATTTCTATTCATAAACATGCAGTGTGCTATCCTCCACCTGGCAGCTGCCTCTGT
GCATATGAGATTACCATTATGCATCTTCCAATCCCAAGGATAAACATCTCTTCACTTTTG
AAGTTTGCAAGCATGAGGCATATTTTAGTGCCATATGACTTAAGCATCCCTTCAGGTATC
ACTTGCAATCTTTTCTCATTCTATATACATTGTTCAACTTTAATGGGTATCTAATTTGTG
TTATCAGCTTACAGGGCAGTAAGTAATAATTTGCATGGCTGCCCTAAGCAAATATGCTTC
CATAAGCATCCCCATAGTATAGACACTAGAATGGATTAACCTCCATATTGGCTATGCCCT
GACGGTCAATGCTTTTTTAGAAATAAGTAGAACAGATAGTTTAGTTTGGTGGCAATTGTT
GTGAAAAAAAAATGGATTTACTACAAACCTTTTTACATTCAGATGCTACTTTGGATAAAA
GTCTGGCACGCATAGCAATGGTGAAATGAAATCTGTGCATCTATATTTCCAGCATTGTCG
ACGGTGGTTAAGGCTTCTTACTGGAACAACCACATAATATGGGCATGAACTTGAAATGCA
ATATTTTTTACTGGTGAACTACAGCATGTGCTCTAATAAGTGGCCTCTTGTCCTTCTGAA
AATCCAGttgccctctaacctggattacaataaaaatgacttagtgtagctatgtgtgtc
tggtctttactgctatcgctgg
>NODE_689_length_298_cov_4.466443
CAGGAAGGTGGAGGGGGGAGGGCCTGAGAGGACACGATGGGGTGGGAGGCGAGGAACAAC
GTCTGAAGCCAGGGTGAGGTCTCAGGGGTGGGGGGTGGAGGGGCGGTGGGATTGGGTGGG
TGTGTTAAAGTGATAAAAACCTTTCATGACATTAGGGTCTGTGAGGTTCCGCGAGCAGAT
CATTGAGATCATAGCATGGAGCCTATCTTCCTCTTCCTCATCATCATCCAGCGAAGGAGC
GCGACTGCCCGTGGTGTGGTGGTAGTTTATAGTGACTGCTTGCACCAATGGGATAACAGA
GAACACAGTTAGAAAAGTGCAACCCTACAGGTCTGGGGAAAAGTACTGTGGAAAAAACAC
CATCGTACTTTAAAAACACACAGATCAGTGTTAGCCATAGAAATGAGATTCATTTTTGTT
GTTTAGTAGCCACTTCTGCTTt
>NODE_690_length_634_cov_3.154574
CAAATGGTGTGTGCCATTAACTTATGCAAGCGTCAAGGAAAGAATGGGGATTGATACCAG
TCCATGGCCCTGAAATAGGAACCAAATGCCAGGAATAGTTCACTAAGTGTAACCCACACA
ATTATTGTCCCTGACCATCAATAAGAGTATGCATTAAGAAATCAACTGATGGTAGGTTCT
TACTACATTAAAATGTTTTCATTCCATTTAATGTCAAGTATTTACTGATTTTATTTGAAT
GCTGTAGATGGTTAATAAGCAATTACTTATGTTGATATTTAATGTTTGTCTATTGTGAAC
TGAATATTCTATTTTTAAATTCATGAATGTATATATTTACGAGGACATATTGCACGCTTT
TAAAGAAGATATTTTATGATTTTAGATTTAATGTTTCAATTGGCAAATACTGAAATGGTG
AATATATATTCATGGTGATATTACATATATGTACGATGAAGAGTCGTGTGGCGTAGCTCG
GCAAAGAATAGTTTAACTTAGAATCCTAGCTTTGGGAGTTAGGGGCGGGGGTTAAAATCC
CCCTTCTTTGAAGCAGTAGGAAGGATTTTAACCTTCGACATCCGGTTTACAAGACCGGCG
CTCTGGCGCTGAGCTACTATTGCATTGTCATTCAAGGACTTTATTTTCGAGTCATCCTAC
TGTGGGGGTTAAAACAAGGAAGAGGAAGAAGTAGAGGAATGATGCGACTTGGCCGATGAT
GATAAAAGGGTGTTCGACTGGCATGCCCCCGATTCAGGTAAGGATTATAACGTCTGCa
>NODE_694_length_425_cov_5.569412
GCCAAGCTTTTACTTTTTTTTGGAGTTTGGCAAAAAGTACTCACTATGTGTTCATTTATA
AATAACCCAAAATGACACACAGGAATACAGACGTGCACAATGCTCATTCAATAAAAGCAG
GAACATGTTTTACCAGAGAACACTGGTTTGTGTGGTGGAGCGTGTGCTGTGGAGGCACTG
TATATATTGTGGAGAGACTGGGCAAAGCAGAGCGAGCAGAGAAGCAGAGGGGAGGGAAGC
TGGCAGTGACTGAGAAGATGAGGATTTGACGGCAAGGTGACAAAGAGTTCAAACAAAATG
AGGCTTGTAGATTAGCAGCACTCCCCTCAGTGACAGGTGTCATCTCTTGGGGCAGTCTGT
CACTCTGCCTGCTGCCACTCTTTATATAATATGAAGAGAGAGAGAGAGAGAAGGAGGAGA
GAGGAGGAGAGGCAGCAGCACTTGCACCTAACCAGGCATGGACTCACATGCTCTACCTGC
CAGTAACCACGATTAAATCCTAAGTGGCAGAAGGAGAGTGTaatgaacaaaagttaagca
aatgtttatttacctcgctgctgatttag
>NODE_695_length_291_cov_1.189003
ATGTGCATGTGAATGAGCCCCACTGTGTTGACATATGGTTTCCTCAGATATGATGCAGGA
TGGGCCAATAAACATGGGAAATATTCAATGAAGCTGAGGTATATTTTGAACTTTAAATGA
CAGAATGTTTAAAACTGAAGTAGATTCAGCTGCTCAGGCTGAAATGCAAGCTGACGTTTA
CACATTTAGATGGGAAACAATAAATCTATAAATACATTTTTAATGAGAAAATTATATATG
GTCCAGACAACCAACCAAAAGACAACAAAACAATAACAAAAACATGTAAGAAAATATAGT
TCAATAATGGGAGAAGATTTAAGATGATGCAATTAGGTAATTAGGTATAAAATGAAAAAG
AAAGCAGAACAAAAACAAACTGGTTCCAACTTTGCTCTGGATACATTGCTcttttatagg
cagcctaatggattt
>NODE_696_length_478_cov_5.960251
TTTTAGGTGTGATGAGACAAAGGAACAAAGGATGCCTTAGAGGAGAGGTTGCCTACATGC
CTGGAAACCTCTTCAAAGCACACCGCCAAATGGATCTAACGCCTCCCCCTGCCACCTCTA
GATCATGATACTTGGCTGAAGCTGTTCCGCTATCTTTATGATCCCTCCTCCATCTATGGC
GAACTATAGCCATGCAGGGGACCACACCATCTTGCAGAATGTCTCTCCTCTCGCCACGTT
CCTCAAACTGACCTCTCTGGGTTTCATCATCGGAGTCGGCGTGGTCGGAAACCTCCTGAT
CTCCATCCTGCTGGTCAAAGACAAGAGCCTGCACCGAGCGCCCTACTATTTCCTGCTGGA
TCTGTGCGCCTCTGATATCCTGCGCTCCGCCATCTGCTTCCCCTTTGTCTTCACCTCGGT
CAAGAATGGATCTGCCTGGACCTACGGCACACTGACCTGCAAGGTGATCGCCTTCCTGGG
TGTGCTCTCCTGTTTCCACACGGCGTTCATGCTCTTCTGCGTCAGCGTCACGCGCTacct
ggccatcgcacaccaccgtttctacaccaagaggctgactttctggacgtgtttggccgt
catctgcatggtgtggacgctg
>NODE_697_length_501_cov_7.790419
AACTGCATTCCTCGGTTTTAGCTACACAGCCGAAATAACTGTGAAAAATGTCCCCTTGGT
CTGACTTTTATTCCTCACCTTATTCCCAATGTCATTCATTTGCCACTGAAGGTAACAAGC
CTTTTCCACTCGGTGCTCTGTAACGGCAGACCTTTAATAGCCATTTCCCGGTGTGGCGAG
GGGAGAGAGGGGGAACATGTTTATTTGTGTGTCTGCACATGCTTCTCCAGCGATTCTCTC
TGCTCCACTCACCCAGCTGCTGGCTGGAGGAGTGATTCATGGGCCTGACAGATGCCTGGT
GCAGCTGGATCTGTCCTTGATCATCCCAAAAGCCTGGACAGCACTGTCATTCACCATTGC
CCAAATTATCTCTGTATTGACTGCAGAACCCTCTGTGACAGCGCCGTAATGGCTAATTAC
CCAGGATGCTTTGGGTACTTTTAAACCCCAGAGTGTTCTCTTGCTGTCTTGCCATGCGGC
TGCTGCTGCTACCGTGTCGTGTCGTTCTGAGGGCCACTGTTTTCTCTGGCCCCACCTGAG
CTCCACAGTCTGAGCATCCCGGAGCAAAACGTCAAGAGGAACAAAGGCATAATGTTCTCT
TTCCCCTGAATTATACAGCAAAGTAACCAAGCTCTTTTtttttgt
>NODE_698_length_341_cov_2.668622
CATACTGTAGGTTTATATACAGCTTTTTGACATTATTTAGTCTTAATCCTTCTTTCTTTG
TCACACATCTGCTATTCGTCCTTCTTTATCGCTCTTCATCCTCCAATTTTTTACTTATTA
TTTTCCTTCCTTTCATCACTTCTCGTTCTCTACCAACTCAACTGTTTCCTCGTCATCTCC
CTGTCTTCAGTCTTTCTCCTCTCTCACCTCTCAACCCATCACCCACCTTCCACCTTGTCT
TCACACTTTGCAAAGTAAATTTGTAATCTATCTGTGATCTACACTTTCTCCCTTCCTGCC
CTTCTCCCATCCGTTCTCCTGTTTCTTTTCTATAACCTCTCCACCATCTCCCCCAACAGC
GGTGCCACTCTGCCACTGATCATAGAAGATCAGAGACTGTGTCAGAGGCATCTGATGGTT
AATTAAGCCTCCAGATCAATAGGGCTTGCCCCTGACACTCTCGCTCCCTCTGTTTCcctc
tttct
>NODE_701_length_392_cov_1.982143
ATATGAAAGTCAGATACAGGTTGTAGCTCACTTCAAACTTGACCAAATATCTAGTTACTG
TTCTGCTCTTATAAGCTACGATCATCACATTCATCACCGTCATCTCAAGCCAAGTGAACA
TGTGAGAGATTGTGAAGCAGCTCTTCTCAGAGTCCAGAGACTTGGAGAATCTACAACAGA
GAACATTAAAGCAGAAGAACCAAGCTGAACAGGCAGAGTTCAAACCCCAGACCTGTAAGG
GAATACTCCTCAGCACTGAGTCACCTATTTAGAAACAACAAATAAATCACAGAAGACTCT
AAAAAGCTCCAACCGCAGCATTATACTGCAGACTGGTCATGCTGGAAGGGCAGCAGAGAG
AAAAGGGCTGACTGGTCACTCCCTTAATCTCAATGGAAAATCCATAATTGGCAAAAAACA
ACCATTTTAAGATGTTCTTCGGCTGCAACACtgacttcagagaaaacaatcctttccagg
tcagtgatgccagaactggaaaatctcacacacacacatcagttatgatctacata
>NODE_702_length_582_cov_6.321306
ATTTTGGTGTAATTGAGAGCAAGACAGTCACCAAGAGGGGAACATTCGGTGTGGCCTGGT
TTCCTGGTTTTTGGAACTGAGGCAGCCAATCAAGTGAGAAGGATTCTCTTTTAGTTTCTC
CGCTGGATTTCCACGTTGCTGCTATGTCCCAGCATCCTCACTGACATCAAGTGCAAAGTT
ATGTGTTGAAGCTTCTGTAAATACGTTCAGATGTGGAAATACAAACTCCCTCGCAAAGAA
AATGTACATAAAGCTCACACAAGAAGTCCATCATGGCCAGGGGACGAAATGATAGTGTTT
TTATAAATATAAATATATATCGGGTTTGACAACCTTCGGACTGTTACATGCACTTTCTTG
GAAAGTTGGAAGATCTTTATGGGTCCAGTTTCTCTACACTTTAATACCTACTAACAACTA
AGATACTGTAATTCTTTACTCTAATAATCAAATACATCAGTTTTCCAAAAGAAATTGTGT
GTTTGTGTGCTTTTATTTAATCGTGTTGCAACAATTGTCCCTATTTTTTGGGGGGAGGAT
TGCAGAAATAAAGATGAAACATCTTTTTTTTTTTAAAAAAATCCTTTTCTTGTGCGTAAC
TGGTGCTGGTTGCGCAGCGCTTTTCTGTTCGTGCGCACTGACGCACAGCAGTGGAAGCAG
TCCCTGATTAATTTAAAATGATCGCAGTTTTAACCTCATCATTTCCTGTGCCAGTCTTTG
AAAGCa
>NODE_703_length_633_cov_7.353870
GGAGTTTATGTCGCTACAAGTTTTAGGGAAATAAAAATGCTCTAAGTGATGGAGTGTAAA
TGTGATGGTGTGCTGGGAACAACAATATAAAACAGACAAAGAAAATTACTTGTATTTTCT
TTCCGCCGCGCTGTGGGAACATTCATTGGATTCTGCCCCATCTGTTGTAATCAATAACGT
GACCATCTTGTTTTTTTATGAAACGCACTTACTCTTAATTTCATCCACCAGTGGTTTTAG
AGAGAAGAATGTGGAGTTACCTATAAGGCTTTGACATTATAAATCACCTCTTGAGACCAG
ATTGTACGGCAGTATCGATTGATCCTGATATATCACAGAAATTTACTGTCACTTCTGTTT
TCAATTAAAGATACAATCAGTCAGATAATGACTTAATTGGATTTTACAGAAGATTGAGTT
TTATCGCCCCGTGCTTTACGAGTTTAGTTAAGGAAGGCCATTTTATCACGGTTGTCAGGG
GCGACCGCCTGCCGCTGCCTTGTCCTTCTGTAGCTGCTGCTGCCCTGTGTACAGCGCAGG
GGAGAAAAGTGTCACAGGATTGGTTTTCCTTGAGCTGCCTCCGCCTCCATGAATCACGCC
CTCCCATAATAGATAAAATCTGCCCGGATCTCGCCGTGACACCTCCCGGTGAAGTGATGG
CGgctcgatacagacggtgggcgtggaggaggacgccgcgagctcaggggtggaggagga
aaactcgggacattttcagatgatcaataagtgaactgggcgcgcttgatgagcgtc
>NODE_704_length_735_cov_5.334694
TCGTAGAGACTCGGGAGTAGGCTCCGTGCGATCGCGGCGGCAGCAAATGGGGGGGTAGAA
ACAAGTTTCATGTCTCTAGCACTTACCGTTTTCCCAAACCCAGGCCGAAACCCTAACCCT
AACCCTAACCCTAACCCTAATTCCGGACCTTACGGCTAGGGTTGGCCCATACTACGAGAC
CTAAAAAAGTGTCACTACAAACCTATACCAATCAACTCAGAGCGGTCTGAAACGCGCTCT
CAAGCGCCTTCTGCGGGAACTTATCTTGGATTCAGCGCTTCCACACTGGCTGCGATATGC
ACGCCCCATTGTCAGTGAATGGGAGAACGTTTTGGCCAATATCTCCGGAACCAGACGTGC
TAGACACCTGGAAATGCCACCTGCCCCACCNNNNNNNNNNAGGTCCCGAGTCTCTACGAC
CTTCCCGTCCCGAGATAGAGCAAAAAATCACAGGTTTCTCCCACTTCCTCACGTCGTAGA
GACTCGGGAGTAGGCTCAGTGCGATCGCGGCAGCAGCAAATGGGGGGGTAGACACAAGTT
TCATGTCTCTAGCACTAACCGTTTTCCCAAACCCAGGCCGACATCCTAACCCTGAGCCTA
ACCCTAATTTCAGGCCTTAGGGTTAGGGTTGGCCCATACCACGGGACCCAAAAAAGTGTC
ACTACAAACCTACACCAATCAACTCAGAGCGGTCTGAAACGCGCTCCCAAACACCTTCTG
CGGGNNNNNNNNNNACGCTTCCACACTGGCTGCGATATGCACGCCCCATTGTCAGTGAAT
GGGAGAACGTTTTGGCCAATATCTCCGGAACCAGACGTGCTAGACACCTGGAAATGCCAC
CTGCCCCACCTAATTtggctatgctgaagacgccggtct
>NODE_705_length_543_cov_7.554328
TAGAGGAGGAGATGAGGAGGAGAAAGAAGAAGAGGGAAAAAAAAGAAAAAGAAAAACATC
CTTCTCACTGATCTGAAATCAGAAAGCTTTCAGTCATTCTTTATGTGCTCCCCGCGGCCA
CTCTGAGCCAGTGAGCATGTACATTAGGCTGGGGCATTTTGATGAAATAAAAGCCCAGGC
CAGCTTATGGCTAAACAGAATGGGAGCACTCACTCAGCCTGTCTCTGATTGACCATTAAA
GCCATTGATGAATGGGCCTGTCAGGGGAGAGACAATTAAATCAAACATGAAACAAAGCCG
TTGTGACGGCCCGGTCTGACAGAGCAAACCCATTCCTCCCCTCCATTACATAGCACACGG
CTCCTTTTACAACCCCTAACCCACTCCTCCCGCCTCCTCTACCCTACTGTATGTGTGCCA
CTGTGTGTGTGTGTGTGTTCGGAGTGAACAAGTGAGCATGTGCACATGGGAGTGTGATGT
TCTCTGCTGGAAGTGTCTGTTTGTGTGTGTGATGTCTCACTGTGAAACCACTTTGTCCCC
CCCACCCcccacatacacacacacacacacacaccaccaccacccccttcaaacccctcc
cttcttttttctttcactttttttttcgagtcacttgaccatcagagtgataaaaagtgt
gcatgtctctctctctctccctctctg
>NODE_709_length_724_cov_5.136740
AACTAGAGGCAGACGTGCTGTTCTCCTCCCGCCCAGCGCCTCCAGGCTGCATCGAGGCAG
TGCAGGAACACATGTGCCATTAGATACTGTTTACCTTTCAGTTTGGATGATATTGAATAC
ATTAGCCGATTGAACCTCATAAGAAACACAGGCGAGTGACAAGGCCCAATCGTCTTTGCG
ACTACCATGGTAACTGAGATTACAGGCTAACAAAGAGCAGACAGGGGGAAAAAATATTTA
AAACCCGAATAGTGATACATAAATTAATTAAAGGACAAAAAAACAAGTGGAGAATTAAAG
TTGGAACATCTGTCAGCGACTTAGCTTCCCAACGTAATACCAGTGTTAGAACATTTATAC
CCTTGAAGTTAATGATCCCCTCTTTAATTGACAGTCAAGGAAAACTGGCTGCGGCAGCAT
CCTGCCGAGACACCGATAAGAGCCCCCCTTCCCCCCGCCCAAAAATAAAATTAAAAAAAA
AACAGTTTAAAGAACCTTGGCACTAATCCCTATTGTCATCCCAGCGCAGCAGAAGGACTT
ACAAACACAGATAACTCCGCTGAAGCTGTCTATTTCTCAGGAGTTATGGGGACAGCCGAG
CCGCTGCGCGCCTCAAATCAGTCACTCAGATTAGCCCAATCCCTCTGTGCTGTCAGTCAG
CCGAGACACTAGCTTGTCACCGCATTTACATGAGTCCATCTCATATGTGACAATGCCCCC
TATATATGACAATGGCTGCGAGGAAGGggtccactcgctcacagatagcggggtgtacag
tatggcagacgggctgttgttggattaagctcacggcgtgcgcagcgctcatgtcttcgc
tgacacaccaacaacaagtttaaggagt
>NODE_710_length_603_cov_3.114428
AAAATCAGCTGAATAGACGTGATATTTCTTTAAAATCAGCCATAGTAAAAAGGACAAATC
TCAGTTTTCTGACCTGTAAAATCCACCACTCTCAGAAACAACGATTGTAACCTCTGACCC
GTGACGCACCGAAATTACAAACGGCTGAATCTCCCTCTACATGTCTCTGGATCTTCTCTC
TGCTGTCTCTCTTATTCATCCTCTTTACCTCCTGTCTATATTTATTTGTACTCTTCTCTT
GCTTCGCTCTCTCTCCGTTTCCTCACCCCCTCTCCGCCTCTCCATCCCCCCTCTCCATCT
CTTCTGTCTCCCTCTCTGTCTTTTCTGTCTCCCTCTCTGTCTCTTCTGCCTCCCTCTCTG
AGTAAGTGAGTTTCATCTGGGGTGCTTGCCGGGCAAAATCACCTCAGGGCGAACACTTTA
TTATCTGTAGTCAAAGCGTCACCACAAATACCATTCTACACACACAAGTGTCACTTTCCA
TTTGTCTGCACTCTGGCTGCATTAGCAGAGCCGAGGCAGCCCAGAGCCTCATCTCAAACG
CACCCGGCAGAAGAAAACCAACAGCGTGGGAAAGCACTCGTCCTGCATTCCTGCCCCATT
AACACCACTGGCAGCACCAGAGAAGACCTACTGCCTCTCAAGGGAATTAAAACATTATTA
TCAGCACTGGGCTTTGTGCAGAAATCTTATGAAATGGCAAAAAAGAGCAGAGTTTATGCA
GACATCTTATTATGTTACGATTAGGGc
>NODE_711_length_658_cov_7.382979
TTGATAGAATAGAGGTGAAAAAAACACTGCAGGTTTTGTTGGAACTGCAGCCATCCTACA
CAAATTTTTATCAGACAGTCCAACATCTTAAAGTACTTCTCTTTGTTTTGTTTTCTTCTT
GCGGGACTCTGATGTGGAAAATTTGGCTAGGATGGCACGATGGCACTTTATTGCTGCAGC
GCATCTCTGACAAATCCTGTAGTGTTTATTCACCGCGACACTAACTCATCCATGATAAAA
GTCATTTTTTTACTACTAACCAATTTCTAACCAACTAATGTACTAACATCCTAATTCTTC
ATCGTTGCTTTGGGTTTTTGTTTTCTGTCCATCCTTATTAACAACCTTTTTTGTTCACTA
TTCTTTTGATTTCCTTTCTTCCCCTTTTTCTGGAAAGCAATCAGGCATTGGACACGCTAT
GGTAAACAAACTACATTGTCTGGTAGATATCATTCTTATTGTCTTTTTTTTGGGTTTGCC
GTGTGTCCCCTCCCTCTCTCTTCTTTTATTCGTTCTCTTTGAGTTCCATCCTAGACACTC
TTATCAAAAAATGAGGAGATGGGTTTGTATTACCAGGCAATTCTTTCTTCGCTTCTTCTC
AATTTCCTCCCTGACCTGCCAACAACCTCCTTCTTTACCCCACAATACCCCATCCTGTTT
TTTTTTCACTTTGGCTTTTACTTTTTTCTCTTTGTTTTCTCCACATTACTGCAGATTTCC
AACAAGTAAAATAATTGACTTCTTTGCCTTTGTCAGGGCAACTTACTTTTTATTTTATTT
TTTTCACACAAAAAGTCCCCAt
>NODE_712_length_594_cov_5.178451
CCTCATCCAGTTTTGTTCTTTTCTTTTCTTCTATTCGTTTTGTTTTACGTATCCTGTTTT
GTTTTGTTTTATTTTTTTTTCTTTTCTTTTCCTGTTGTTGTTGTTGTCGTTGCGTTTGTG
TTTGTTTCGGGTGTGGGCTGTGTGTGTGTGTGTGCGCGCGTGCGTGTGTCTGTCTGTGTG
TGTGTATTCTCTCCAGCTGCCTCCGTTGATTACGGTTCCTTTGCAGACAGATGCAGCACC
TGGCTAGAGCTGCTTAGGCTGAAAGCTCACACCATAAGACGAGGATCAGTTAAGACAAGT
AGGAGGACACAGTCTCTAGCACACTCTGGTGATCATACCCACAAATACAGAACACAGTCT
CACAAAGCAATCACACATGCTCACATACACGCACACACCCCTCCATGCATGCCGCTGGGG
GGCGGAGCATTGGAAATCAAGCACTGGCTTTTTTTTTTAATCTAGAGTGTGAAAGTTGAA
GCCCCGCCCCTCAGAGGGATCCACAATCAGCAGCTTGGCATTAAATGCCTGGAGCAGCGG
TGACCATGATTACAAATTAGAAGGAAGTTATTTTTATTTCTTTATTTTTATTGTTGTTGT
TTTTTTTTGCATTCAATAACAATCATTTTTTAAGGCTCTAATTTAGATCTGAATGGGTTG
CAGCAGCTTGATGACCACTACTGGAGGAATTACTTTCATTTCATTTTGCATttgcattta
cgactttccttaagctga
>NODE_722_length_186_cov_1.822581
AGTCAAAACATGTTTGTAAACATTTTCTGTGACAATCTGCAGGAGTGCTGTTTTTATGCT
CTGAAACAGCGTTTCATGCGCTGAAAAGGCCACTTTGGCCAAACGGTGTCTCTCCTCACT
TTCTTGACACATTGTCACTTGAAACAGCTTTTGCCTTCATATTTATCATATTTGAACACA
TTGTGAAGTCAAAACATGTTTGTAAACATTTTCTGTGACAATCTGCAGGAGTGCTGTTTT
TATGCTCTGAAACAGCGTTTCATGCGCTGAAaaggccactttggccaaacggtgtctctc
ctcactttcttgacacattgtcacttgaaa
>NODE_723_length_290_cov_1.486207
TGCTGTTTTCATGCTCTGAAACAGCGTTTCATGCGCTGAAAAGGCCTTTTTGCCACATAG
TGTGTTAACTGAATGATATCACACAAAGTCACTTAAAACAACTTTTGCCTCTTGGTTTAT
CATATTTGAACACATTGTGCAGTCAAAACATGTTTGAAAACATTGTCTTTGAAAACAGGC
AGTTTTGCTGTTTTCATGCTCTGAAACAGCGTTTGGCATTCTGAAAAGGCCAATTTTACC
AAATGGTGAATCCACAGAATTTCCTGACAGATATTCACTTGAAACAGCATTTGCATTCAT
ATTTGTCACATTTGAACACATTATGAAGTCAAAACATGATTTTAAACATTGTCTTTGAAA
ACTGGCAGTTTTGCTGTTTTCATGCTCTGAAACAGCGTTTGGCATGCCGAAAAGGCCAAT
TTTACCAAATGGTg
>NODE_724_length_464_cov_1.387931
AGGGGTGATTTTCTATTAATACTTTTTCTGCTTTTCTTCGATCTTCTCACAGTGACATCA
CACTCCGCTACAAAGAAACACGTCGACGCAAACAGGAAGTCCCCACTGACTGGGACCGCC
CTTTAGGCAACGGCAGCACAGCCACCCCATCTGGACGAAGCAAACTGAACGGCAGCTCTG
AGACGCTGCGGCAGAGGAGGTCCTGAGAGGAAGTCGGTCAGTCACACTGTCGGCAGCAAA
TGGAGGGGAAAGGACAAGGTTTGATGGGGGAAAGAACTGAGGAACATGAAGGAGAATTGT
GACACAGAGACATGCGGAGGCAACCAGATGGACACACATGTGCCGTGTAGACTGTTCTTG
TGCCTAAATGAACCAAGTAGTCATTCAACAAAGTCAAGGGATGGAAGGGGCAGTTTTCAT
TTGGTGCATTGAATTTACCTCATTCTATTTTTTAAGGACATTTGGGTAATTATACACAGG
AAAAGACAGATTTTTGTGTTATTAATACATTGTTTCGAATGTTGGGAAATGAAGAGGGAG
ACTGAATCAAAgagaagtggagtggtggaagatgggacgtaggtgaccaatagtcacagc
tgtcttct
>NODE_725_length_322_cov_1.534161
CAATAGCAGCAGCTTGTTTCTAAATGTGTGTGTATATGTATTGTGAAGACGGTAAGCTCT
GTTGACCGTGTAAAGCTGCAGAGCTACTGGGCTTTTCATGTCCACTTGGAAAAAAATATT
TGAAAACTAAGAATTAAGCCTGCAGCGTACATGTGCATACAAACGCTATGCAATTGTATG
TGTGCAAATGTTCACTTTGTGATTGTGTGTAAGTGTTTTCACAGTCGCTGTAGGTGTGAG
ACTTTGCTATGGGAGAATGTGGTGCAAAATTAACAGGCTCGTACGGATGCCTAATAGTGC
ATTGTGATATGTGTGTCTTGTTTACCTTGGAAGGCTTATATTGTTACATATTTGCGCAAC
ACATGCTAAAGCTAAACACTGAGTCATTCAGCAGCCATGGTTATGTGACAAATGAATGGT
ATTGATGGTATtgcatttttgcatactactacatgtcgctgattgt
>NODE_726_length_422_cov_5.500000
GGAGGTTTGTGCTCCGAGCCTCACGGTAAGACAGAATTGGGCATTGTCGCCAAGCAGAGT
AGAGCAGAGCTAGCCCCCATTCTGTTGATCTGAGCAGGATCCCGGAGAAAACAAAACTGC
ATTGTTCCCCGCAGATGGAAGCCAGTGTCTCCTGGGTAACAGCATTAATCTCCCCTTTTC
TCCTGCTTCCTCTCTTGTCGGGGCCATAATCGGTGGGCTCCTTTCAGCAGCCGAGCCAGC
CTCAAAGCCCAGGCTCCTAACTAGCCTCCTAATTAGCTGCAATTACAATGAAGACAACAT
GATGAGATAATAGAAATTTGCAAAATAATGACATACCACGGGAAAATATTCCTCCTCCCC
AAGCACCATTTTTTTCCCTCCGGGAGCGGCACAATGGAGAGCCGGGGCCCTTTTCTGAAA
GCGGGGAGCTCAGAAAAAATGGTGGCGCATTATGTGGCATAGAACCCTATTGTCTGCCTT
CTGGTTGCTTCAATCAACAGGCCATTGTCTGGCTGCTTAAATCAAAATGACTCAAATACG
GGCTCcataatgatgccctctcagca
>NODE_727_length_329_cov_3.386018
AGGGCCTCGCACCCTTAGTACCCTTGGCCCTAACGCCCCTGTGCGTTGTACCCCTGACTT
TCACGCCCCCTGTCACCCTTGCCCCCTGCGGCCCTGGTGCCCCTGGTTTTCACGCCCCCT
GGTACCCCTGTTTTTCATGCCCCTGGTAGTCCTGGTTTCCACGCCCCTGGTACCCCTGAT
TTTCATGCCCCTGGTACCCCAGCCTCTTTGCGCTTCTGGCACGCCTGATTTTGCTGCCCC
GTTACCCCCTGATACTGTCGCCCCTGGTACCCCAGGACACCCCATACCTGCTGCCCCTGG
TACCCTCGACACTGGTGCACCTGTTAGGGAGAATTGGCAGAAGGAAAAATTAAAAGGGGC
TGAGTGAATTGTAGAGTGTCGAGCCCTCTTTTAAAGAATCCAAAGGCAAGTTTGATCATT
GTGGGTTGTGCTTTTTGTCCTGTCTTGTCCTGTCCTGTCCTGTCCTGTCCTGt
>NODE_728_length_685_cov_5.522628
GATTATTAAAATGCTAAGCTGAGTGTCCAAATGGAAAGTACAAATATGAGTGCGCTAATA
AAAGAAACACAAAGCTGGAAGGGCAGCACTATGAACAAGCGAATAATTACATTTAAATGA
TATACAACAGTAACACAACTAATTAAAACTACCTGAACAAAGCGGAAGACTATATAAAAA
AAAGAAACCTATTGAAATATATAACAATCCTACAACAGCATGCAGTTTCACCACACTATC
TTTCAGTATACTATTTCTTACCCAGCACTCATTACATGATAAGTTGCTACAAGGAGGCAC
CGTGACAAAGAGCCCATACACTGGATTGAGGCTGAAATGAAGCCGGATGGAGTTGGGGTG
GAGGTGTGTACAAAGGGGGTGAGTGGGCTCTGAATACAGCTGGAGAGGTGAGAGGGACCT
ACTTGCAGCGTGGTTTGTTAAGAGCTGTTAATGTGCACATCCCCTCATTCTGACAGAAGT
AATCGCAGGGGTTGGCCAGCTCATCACAACGTTGGTTCTTGAACCCTGACGTGCAGCTGC
AAAACATTGTGTTGGGAGTGATAAAAGGGCCCAGAGAATGTTGAACTGTTGGCTGCTTGA
TGAATGGAGACTGACACACTAAACCCTTTCAGCAGCTTCAGTTATAAGATGGAGCAAGTC
AGTGTTGTGTCTGCATCAAGCAAATTAGCAAAATAACTCATATGAACACAGATCAACTAC
ACTGCTCACCAAGTGAGGGGGCACATCTGCAAGGGAAGAATCTGTTACAGTGGTGTCACG
TCTAAGATGTGTATTTTCTTGAGAAATAATAAAAAAGCAATCTTATtgc
>NODE_729_length_305_cov_1.252459
GGATGTTGAACCTTGTATATGCAGTGGTGTTAAAAAATACACATTTATTACAAATAAACA
TTCATTTCTCCTCTTCATGACTGAATTTTTCCAAAATAATATAATTGTATCGTGCCGCAT
CCAAACAGATAATTACAAAACACCATCTAAGGCCACAGGTCCAGATATACCAGTGAAATA
TGATCTGGTAAAATAACAATTAAACACCACCTATCTAGATATTTCTCTTCATTTCTAAAT
AGGAAACAGTTGCAGAAATGGCAGACAGAGTGAAATGCAGAGACTGGTAGAGTTACACCA
CCATtggtttaaattaaatatggattttcatttttcatcaataatttgtgcattataatt
catgcaaaaaatgtccaactgccatgagatgaactattcatatttaataaacaactgaaa
aagtgaaagatgtcattttaataaatgat
>NODE_730_length_215_cov_2.386046
TTCATATTTATCACATTTGACAACATTGTGAATTCAAAACATGTTTGGAAACATTGTCTT
TGAAACACTGCAGGATTGCTGTTTTCATACTCTGAAAACAGCTTTTCATGCGCTAAAGAG
GCCTCTTTTGCCACATAGTGTGTTGATTGAATTATATCACACAAAGTCTCTTGACACAAC
TTTTGCCTTCACATTTATCATATTTGAATACATTCTGACGTCAAAACATGTTCGGAAACA
CTGTCGTTGAAAAACTGCAGTTTTGAAGTTTTCATGCTCTGAAACAGCGTTTCGTGCGCT
GACAAGGCCTCTTTTGTCACATAGTGGTTCTCTGAATTATATCACACAAAGTCACTTGA
>NODE_733_length_462_cov_4.112554
AAAAATAAAGACGGCGGTGGCGGCGGTGGGGAGGGAGCCGTCGGCGGAGGCTCAGGAGGG
CAGCAGCCCCGTCACCCAGCCCGCCCGGCTCTGCTCAGCCCGGCCCAGCCGGCCGGCTCA
AGCAGGGGTCTGAGGGAGAGACACACAGAGGGACAGGGGAGGGAGAGGGTGAGGGAGAGG
CTGGGACGGCCGGGGAGGGAGGCTTACCCACATCTGATCCAGCTGACGGGGGCCATATGG
CAGCTGCTAGCCAGATAAAGAGATTAAGACTAGGAGGGAGTGCGATTACAGCTGTCTAGC
CAATTCAGGCAGCTCAAATCTGCAACTTCTAAATTAGTCTCCTCTACTCCAGCCGACAGG
AGGGGGAAAAGTGGGTAGAGCAGACCGCACATGCTTTCAAGCAATTTTACAGCCGGTTAG
AATTAACTGAAATTTAAAAAAGACATTAAATAATAAGGATCAAATGTGATCATTCTGACA
TTTATTTGCTCTTTTATTAACTGAAATATGCGTTGTTTTCTTTTCTTAAATTACAAAATT
GTACGTTTTTTTTTacaattacccaaaaagcacaatgatttaaaaaacactagtttctct
cttcca
>NODE_734_length_404_cov_6.952971
GAGGGAGAGACACCCAGCTCTCCTTCAGACCCCTCTTGGTACTCGTCCACCTGATGGGAA
CACGGAGACTTGGCTGTTCTCCCCCTCATCAATACAGCAGGGCTCTTTGTCAGTAATTTG
CAATAAGTGTCCGCGCCACATCTTAAGGGACCTGGAAATCATTACTGGCTGAGGCCCTAC
TCTGCTACTAATTGGATGCGTTGGGCCTTATCAACTGAGGATTTTCCGAGACCTTTGACA
GATACCAATTCGAAAATCATTGTTCAGTTGTCAATTTAAGAGACCGTTAAAAGAGCTTAT
TTTAATTTTAATTGGAACTTCCTCCTGCCTTCACAGTGAGCTGCGAGGATTAAAAATGAG
CTCAGGGCATGTGTGCACATATGTGTGTGTGTGTGCGCGTTCGTACTCCCCTAGAAGAAG
AGGGAAACTGTGCAGGTTAAATTGACGGGTAACAGTTCTGACCAGCGTACGAATGAAGAC
AGCATGCATGCACATTTAGTTTACAAGAATTTCACAGCTTTCCTgggacttcatcatcaa
catcaaat
>NODE_735_length_418_cov_6.581340
AGGCGAGGACCGTGGCTTTGTGGAACCGGCTGCGGCTGTGCGTGATGCCCCTCGCCGAAA
TCGTCGAGTCCGGCGGCGGGGACGTTACCGTAATCGTATCCCGATTCTGTGTAGTTTGAC
CTCGGATAGGATGGCTCGTCGTGATGGGGGAAGCCCGTATCTTTTGGCCGCTCGTAGTAA
TCTCCAGGGTTGGGGATGTATCCGCTCTGCTGATATTCGTCGCATGGAGGAAAGGAAGGC
TCGATATAGTTGGAGTTTATCAAGTAGGAACTCATGGTCATTAATTTGTGAAGTGCAACA
ATACTAATTTTTATCGCGCTGTCGTTTTTCTGATCTCCACAAAACCCTCCTACTCCCTGT
CAAATGTACAAAGTTGCCTGGTCACGTGTGAGGAGCCACCAATCACCGCGTGTCCTGTGG
GCATCATGTAAACAGGAACCAATGGAAAGCATGGCACTGGTACCACCGACGCTGCTCGGA
CTGGCTTACGTTGGTGTTTTCCTTATTAAATCACAGTATATAAAGCAAAACCAATCAACT
AACTTGTTTACTGCCAAAGTTa
>NODE_736_length_340_cov_2.326471
AGACGGTGCTGTCCAGAGGAAAGCATCCTTCTGCAATCAGGCAATTTACCGAAACATTTT
ACACTCACACCTGAACCAAACCGAACGATGACAAACAGAGGAAACACAGACACAAAGCTC
ACACACGTACTGAGACTTTGTTTGACAAACTGAGTTTAAGCCAACAGCTGAGAGTTGTTA
TCAAGAGCAGAAGTGAAGTTCACCTTTTCCAAATCTACCTCCCATTTCTCAGCAGGGAAA
TGTTGACAGAACAAGAGGAAGAGAAAGGGGAGGAGAGAGAGAGATGGCATTGAACAACAG
GAACCTTGACTGAGAAGCCCGGTAATTCCTGGTCTGCTGACTGGAAGTCAGTCACACAAA
CAGGCTGGTTGCGAGGACAGAAACCAAGACTCCACACTGGGACCATAACGGTGACCTCTT
TGTGAAAGTGTGAGAGTGAAAATTTAACGTGGTTCCCCTCCAGCTGGCACAGGTAGCTCC
TGtg
>NODE_737_length_381_cov_3.761155
CACACAAAGTGACTTGAAAGAGCGTTTGCCTTCATATATATCATGTCTGAACAAGTTGTG
ACGTCAAAAAGTGTTTGTGAACATTGTTTTTGAAAAACTCCAGTATTACTGTTTTCATAT
TCTGAAACAGCATTTCGCATGCTGGTAAGACCACTTTTTTGTGAATTCCCTCACGCAGAG
TAAGCTGAAGTAGCTTTTGCTTTGATATATATCATATTTGAACACACTGTGGAGTCAAAG
TGTGTTTGTAAACATTTTCTTTGAAAAATGTTTACAAACTTCATGTGCAACTTCATGTGC
TAAAAAGTCCTTTCTGCCACATGTGGTGCAGACTGAATTCCCTGACTCAAATTCACGTGA
ACAATTTTTGACTTCATGTTTATCATATTTAAACACATTGTGAAGTCAAATCACGTTTGT
AAACATTGTCTTTGCAAAAGTGCAGTCTTGCTGTTTTCATGCTCTGAAACAGCTTTTTGT
GCGCTGAAAAGGCCTCTTTTTCCACATAGTGGTTCACTGAATTAt
>NODE_738_length_309_cov_1.744337
AAAAAGGCTTCAATTTTATTTTACAATAAAGAAACTGTTGTCAGTGCCGGTAGAAGAAAT
CGTCAATAAAACACATTTAAAAATGTAAAAATCCGACACTAAGAAAGTGAGGTGGCTTCT
GTTGTTTTAGTGAACTTCGAAAAACAAAACAAAGTTGAAATCATTGCCAAAATATTTCAT
TTTGTGATCCAACATGTGTGGTTTTTACAAGATTTAGGCGTGGTGAGCTTTATATGTGAA
CCACATGAAAATCTGCACCTATTTATAGATTCACAGGCCTTGCACGAAAACAACAGTTGC
CTGAGCTGCAAACAACGGCTCATTTGAATGGAAAACAAATAACTGAAGAAGAACGTTGTC
AAGAACGACAAGCTAAACAGCTGAAATTGAAGGAGGACAGTCTGACTCTGTTCATCTATG
GCCGTCCATTCCCACCTATTTTGGGCAATGTTg
>NODE_739_length_348_cov_1.623563
TTCTTTATGCCAGAAGTACAGCTGTACATTTGACTCTTAAGTTGTTCCTCTGGCACTCAG
ATGGTCAGCCTGTGGCTAGATGTTGACCCAGAAAGACCTCAGAGCTGTAACTCGATCCTA
TGTAGTATGTGTGCATATCTGTGTGATGTTGTCTGGCTAATTTGTGATTACCCTAGTTTG
TGCTGTATGGTTAACCTCCTGCCTGTGCCCAAAAGTTACCTCTGACCTTAAAAAAGCACC
AACCTGTGCCAGTGTGTGATATCCAGACACTGATCTTTCCTGCTCGTTGGTGTGCCCATG
GTTGTGTTTTGTGCGTAGTGATACCACGTGGTAAAGTCAAAGCTTTTCTGGTAATCAGCC
TAATTACCTCTGTCTTTTGTAAGTTTGCAGGATTTTTTTTATTATAAAGCGTGTTATAAA
ATGGAGAATGAAAATGAAGAAAGAAAAGGTgacaatgttgcggttttaatcaaagaacct
tgctacttctta
>NODE_740_length_515_cov_1.811651
CACTACTTGTATTATTTCCTCTGAGGTCAGACAGATGTCAATCCTTGCCTGTTTTAGGAT
GTGCTCCACTATTTGTCTTCTTGAAAATTGTCTTTTATTTGGGTTTAGATTTCTCCAAAT
GTCTATTAAGTTATTTTGACTCATTAGATTTAATAGTTCTGTTCTACTTCTGTCATTTTT
GTATTTATTGTCTTTTCCCTTATCTAACTTTGACAAGCACACATTAAAATCCCCTATTAT
AAGGCAGCGCTTTACATTCATACACCATTTACCCAAAGTTTTTATAAATGCCTTCCTGTC
CCCCTCCACATTAGGGCAGTGTACATTTATCACCCTATACACTTCTTCTTTATACCTCAG
CTCCACCACTACTAACCTCCCTTCCTTATCTTTCCCTACTACTTTTGCTTCCTCCTTAAA
CTCCTCAGGTACAAGTACCGCCACTCCTCTTGCTGCATGGGTACCATTAGAGGTGAAGAT
TTCTCCCTTCCATTGCTTTTGAATGCATCCTATTGTATTTTCATCCCACCTGGTCTCTTG
GAGACACAAAACTTCCCCCCTTCCTTCTTCCAACACACTGTTAATTTTGCATGCCGTGCG
GAGCCCACACGCATTAAGGGAAAGAAAACGCAGCATGGAGATTTGACACTAAGACCACa
>NODE_741_length_399_cov_8.418547
CCTACTTGTGTGTCAAGGGTGGGTGAGTAGCTCATGTCTCAAAAGTGGTGTGTGGGGGTT
TGCACACATGTTGCCAGTCCAATTTTACTGTCATTCTCTGCTTCCTGAAACTCTATGATA
GGGAGCAGCCTGGCTACCATGGGCCTGCAAGGGTTAATCTAGCACTGAGCCAGATCACCT
CAGGGGAACCTGCCTGGAAAATGGGTTAATAAAGGTCATCCCCCAAAATAAACACTTTAC
AGAATGTTTCTCCATTCATCCCTCCTTAAAATCAACTCGCAATAAAACGGGTCTGGGTGC
AATTACTGCCGTTGCATTGGGGCATGAAATCAACCTGTCCCGTGTTCTGGCTGAGGTCTG
CTATGATCTCCACTTTTTCAGCCTATGCTGCTCCCCCTGTAGACCCTTTCCAGGAGCAGT
TGCACCCAGTTTCTCTCAGCTCCAGCATGCCAAACCTACTTAAAACAACTTTATTGATCT
GTCCAGAGgtgcaaagctagactgaaaactaaataaatagaaccattttatgtctactga
gct
>NODE_744_length_404_cov_2.321782
TGTTACGTCCACTCCTCCATCATCCCCACCTTCCACCGCAGGTGCTACTGGCTGCTCCAG
GTAAGAACTCCTCTTCTCCTCCTTTGCACTTCACCATGCTTTAGTTTACTCACAGACTCT
CCCTGCCTATCCAGAAGAACTTGAATGACCTGCATGATATCAGTTTCCATTAAACCGAAG
CATTTTCTTTTGACAGCCAGCAGGCAGACATCAACCTATCCCTCCACCACCTCCCTCTCT
CTCCTCTCTTTTCTCTCCCCAGCCTCCATTTCCCCTTATCTTTCCCAGTCATTCACTTTT
CTGATGGCATTGCCCATACACGCCGTCCAGCACGAGGACGGTATCTCAGTCTGCTAAAAG
CTTTGCCATCTCCCCTGTCTAACAGCCACAGTGATGGGCAGTAAAAGCATGATGGAAGAG
GTTCCCTGTACAGTATAGTGTGCTTACTGTGGGTCGTCAAGTCTGCAGGCtgagagtggc
tgtaaatagtagtcctttgatcacctacccaatacatctcatcagtctcgtttagcatgg
cagccatt
>NODE_745_length_272_cov_3.091912
ATGTTTTGAGTTCACAATGTGGTCAGATGTGATAAATATGAAGGCAAATGGTGTTTCAAG
TGAACATCTGTCAGGAAATTCTGTGGACACACCATTTGGTAAAATTGACCTTTTCAGCAT
GCCAAACGCTGTTTCAGAGCATGAAAACTTCAAAACTGCAGTTTTTCAACGACAGTGTTT
CCGAACATGTTTTGACGTCACAATGTATTCAAATATGATAAATGTGAAGGCAAAAGTTGT
TTCAAGAAGACTTTGTGTGATATAATTCAATTAACACACTATGTGGCAAAAGAGGCCTCT
TCAGCGCATGAAAAGCTGTTTTCAGAGTATGAAAACAGCAATCCTGCAGTGTTTCAAAGA
CAATGTTTCCAAACATGTTTTGAGTTCACAATGTGGTCAAATGTGATAAATATGAa
>NODE_748_length_494_cov_8.046558
CCTAACAGGGGGTTTGATTTTAAAGTTTAAAAAAGAAACAAAAAAATTAAAATATCAACA
AATTCCCTGTTTGGTGCAAAAAAACCCTAAAAAATCCAAACAACAGATGCAGCGGGAGCT
CTGGTTCTAATATTAGGGCTTGTAGGGACGTATAGCAACATGTTTCCATTAAACGCGGCG
GTTCTAAGAATAGGCCGCGGCACATAAAGAGAAAATTTACAAGGGTGTCAGTCAACAATT
TAATAAATTGAAAATCCATTTATCTGAATACAGAGTTCTGCCCTTCACTCCACTGCCTTT
CCCTAACAGATGGTGTTGTGGGTGCTTATGTCCAATTTGATTTGAACCAAACCCTCAGCC
AATTTTTACACTGGCATGAAATCTCAGCGAGCCAGATCCACACACTGGCAGTCAGAAATA
GCAGCGGAGAGGGCGCGACATTGTGAAAGAACGATGAAGGGCAAAATCTGGAGCGACATT
CGAGAAAGTCGCAGAAAAACTTTCCTTGTTGTTTCGTTTTGTGTCGGTTTTTTTCTTTCC
TTTCTTTCTTTCTTTCCATCCCCTCCCCCTCCTCCTCCTCCTCCTCCTCTTCCTCCTCCT
CCCcccctcctcccctcaccctcgtcttcctcttgcat
>NODE_749_length_309_cov_1.705502
TGTCTGGGGATGGAGAGAGGGAGACAGATTGAAAGGAGATGGGAGAGAGCGGGACAGAGA
GGGAGGCAGGAGGGGGCATCAGGACATAAGAAAGAAAAATGTGGTAAGAGACAGCAGGGG
AGATGAGAGAATGAAGAGAGTCACGCACCTGACTGTATCACTGTTTATGACAAAAAAAAG
AAGTATAAAAGGTCTAGAACTGCAGCTCTCTATCCTACCAACCAATAAAAAAAAATTTTA
GTATCCAAAAAAAAGCAAAATTCTGGTACATTTTACTATTAGGCTGCACTATTTGCAAAT
TTTATTTTCTTACTTTTGTACACTGTGAAGATTTTCTAAACTTTAAAACATCTAGGTCAC
ACTAgataggtctatagctgtaatgaacagagtagaaaatgcaagaaaataaaccgatct
gcaaaactggggggaaaaaagtcaaagaagaag
>NODE_750_length_145_cov_2.041379
TCATCCCAAAGGTGTTCTATCGGGTTCAGGTCAGGACTCTGTGCAGGCCAGTCAAGTTCA
TCCACACCAGACTCTGTCATCCATGTCTTTATGGACCTTGCTTTGTGCACTGGTGCACAG
TCATGTTGAAAGAGGAAGGGGCCCACTCCAAACTGTTCCCACAAGGTTGGGAGCATGGAA
TTGTCCAAAATGTTTTGGTATCCTGAAGCATTCAAAGTTCCTTTCACTGGAACTAAGGGG
CCAAGCCCAGCTCCTGAAAAACAACCCCACACCATAATTCCTCCTCCAc
>NODE_752_length_396_cov_5.762626
TTCCGAAAAATGCATGTTGTACTATAAAGCTTTAACAGCTTGGATCATGAGTCTGTTACA
TTGGCTATACGCACATTACATTATGATTACATACATTTCTAAGAATTTGCCCATCATTTT
TCTCCATAAACCTTAACGTGTTGGATGTGAGTTAATTTGGACTCCTGGATCGCAATCTGC
CAACCTTAGGGCACCCAAAGTGCCTACTAGCTCCCCTATCAAAACAATCATCAGCTGAAG
GAGGTTATCGTTGAGCTGGGCTATCTGTCACCCGGCCACCGGCAGCCAGCGGGACACAAG
GGCCATTTAATTAGGCCTACTGCTCCTCTCTGGTGTGAAAGACTCTCAGGCCCCTTTGAT
TCCCTGCTGCTCTCCCAGCAGGAAGTGGTTGGTGATAATTGACACAGGATTTCCTTGTTA
ACCAGCGGCAGACTCTGTGGATTAAAGTGACAGAGATCTCCAGAAGAAAGTGGGGAGTAG
ATAAGGGGGAGGGGAGGAGGTGCAGGGGGGGGAGTGGCGGGGGCAGCAGCTATTTACCGC
>NODE_753_length_488_cov_10.444673
ACAGTCGCACCATCACTGCATCAAATTCAGTTTTTGCTGAGTATGTTAGTGAGGAGCAGA
GGAGATAAATGCACATAGAAAACATACACCTCTTTGAGCGGTTGTCCTTTTATTGTGAGA
TATGCGTGTTCGCCTGCAACACACATTTCAAGTGTTGTTGGCATACTGCTCATCGTCCTG
CGCCTGATTTGACATGGCTTAAATAACTATCTTCCTGCCAGTGATTGGCATTCACACAAG
AAGGGGTGAGTGGGACTGGGGAGCAGATGGTGACATTCCACATGACCAAACTGATCAATC
AGCATGCTGGGACGCAGGTGCAGCACAGGCGGGCAGCACCACACCATCTATTTCACCATC
TACGGGGCACAAACACATGGGCACCAATCGTGGCACCCTGAGGGTCTGCATGCTCCTCCG
TCCCGCTGCGCCAAGGTTGATGACATCAGAGTTTCCCATCCGCTCTTCCACAAGACGCCA
AGAAAAAGGAGGGAAAAAAAGCCCTGTATAAAATCTGCAATAACAGCCCGGCCTGGGAAA
AGGTTGTGTAAGTGACGTCAAAGCCAGGGACTCCCATGTTTCACCCTGATACTGAACTGA
TAAGGAAGAAAGAGGACGAaagcaccttcaca
>NODE_758_length_387_cov_11.144703
TTAATTTAAATAGGATGTAATTTTATAACTTGTTGCTTCAGGAGGTTTTTTTTTTTTAAG
TAACAAGAACACAAATAAGACAGCAAATCAAATTAGTTCTCAGCATTTTAGGCAGTTTAT
TTGAAAAACACATACAAAAAGATCATATACAAGACAATAAATAAAAAAGAGACAGAACAG
TTTGGGTTAAGCTATGCAACTTTTTGCATCATCATTAGTAATAAATACAGTACAAAATCC
ACCCAGAGTGAATCTAAAGATTTTCCACAATATTCACTGATCATGTTATTCTTCATTATG
ATTTAGCTATTGCTTTCATATTATTGATACATACTTCTACTTTTCTATAAAATACTCAAG
ATCATAAAACATTGCGCGGTTACAGCAAAACAGCAGTGTGTTGTACAAAGATGGCCACTT
CCCTTTTTCACTGGCAGGTTAATAATCAACATTTTTTCAGCAGCAAAGAAACATCTGAAA
TATTCAAGAAGGTACAGCATCATATTAAACACATCTACAgagctactccca
>NODE_763_length_557_cov_12.658887
CAGTCCAAACCAGACCCTGTAGAGCCATAAAGTCCATATATTCTCCACACAGTCCACTGC
TCCTGATGCCCAGGAGAAGCAGAAGAGCGCCCATGATAACGTCAGTGAGCATCAGAAGCC
ATGGTTTTAAAGTTACGACCTCATTACCCTCAGATTGAGGCCATATAACCCTAAACCCAC
AGAGAGAAGGTTGGGAGGGATGAAATGTTCTTGTTTTCTCATGTGCACTGAGGCGTGTTT
TTCAAGGTAAATATTCTTTTTCCAACATGAAATAGGTCTTTGTTGTTTGCCGAGAGGTAA
AGAGGCGGAAAAGTGAGGAGGATCTGAACTGGTTTCCATGTCAAACACTTCAATTCACCA
TAGAAACTCAGATCTTAACGCGGAAACTTTATTAAACTGTGATGGTGGATTGATAAGGGC
CGAATTTCTATCGGCCTCTTTTTATTGTGGGCACCAGGCGGGCTGACAGAGGTAAATTGC
TCTTTTAATTAAAGCAATGCACCAGGGGAAATTGCTGTCTGAATATTGTCTCAGAGATGG
GGGCCAGTGACAGTTGCCTGGAAACTTCAATCTGTCCACCCGCATTTATTCCAGATCACA
GTTATGAGATAAAGTTTAATAAAAATCTTTTCCTCCGCCACCAACGAAATGAAATCCAAC
CCTTTCTGAACAAGTGAACACAATGAgacaggactgcggag
>NODE_766_length_171_cov_1.935673
TTTTTCAACGACAGTGTTTCCGAACATGTTTTGACGTCACAATGTATTCAAATATGATAA
ATGTGAAGGCAAAAGTTGTTTCAAGAGACTTTGTGTGATATAATTCAATCAACACACTAT
GTGGCAAAAGAGGCCTCTTCAGCGTATGAAAAGCTGTTTTCTGAGTATGACAACAGCAAT
CCTGCAGTGTTTCAAAGACAATGTTTCCAAACATGTTTTGAATTCACAATGTTGTCAAAT
GTGATAAATATGAAGGCAAATGTTGTTTCAAGTGACTTTGTGTGATATAATTCAGTCaac
cactatgtggcaaaa
>NODE_767_length_328_cov_1.664634
TTGATAATATAGCTTTAGTTATATGTCCAGTCTACTTTAAGGTTTACTGTACACATATTT
TTTAAATTCTTAGTTTTTCCAGCTGTCACATCAAGCCTGTGTTAGTGCCTGCTTATCAAA
GTTTGTGAAACTACCTGCTTAGTCAGCTGTTCCCTGTAGCATCTAACTCAAACTTCTCCC
TGAGGGCAGAACCTGTATTCTTCAGTTTCCGTGCAGCTTGTGGCTTCTGAGTGGCTGACT
GCAAAAAATTTACCTCACAGTCACACTTTCAATTTTTTTCTCCCTAGACGAAGACGAGGA
TGACGACGAAGAGGAAGACTTTGAGGATGACGATGAGTGGGATGACTAGTGAAGATTTCT
CTCCGCAACTCcaccccaccctgcacctagagcagacactaaaatatctcctaaatatct
tccagattctgactaaaattgtaatttaaatgttgtatgaatttgctgtata
>NODE_768_length_374_cov_8.874331
GTTCAGAAAAACGCTGATGGAAATGCAAGAAAGCGGCGAGAGTGAGAAGCGGGAGAGAGA
GAGCGAGAGAGAGAGAGAGGAGACAGAAAGACAACAACTGACATCTCAGGGAATTTCACA
GGGATGGCTAATCCAATGTGATCAGCGGAAGATTTTAATATTTAAATAGCCAGCAACGCA
CCAGAAGTTTCTAATTAAATTATAACTCATGCTTGAAAAGCAAAAGTGCATGTGTTGTGG
GAGCTTAAATAATTCAGCCCGCCCTATATCTCGTCTTTCTGTTAACCCGGAGACAAATGG
CACTTGCTAGGGCTTTTAGACAGGGGGCTGGCACTGTCAGAAACATGAACAACATCGGCT
TGTAAAGGGCCTCACCCATCAGGGCCCAAATCCAAACTGACTGGCCTCACTACAGAACAA
CGTCTCTAACCTACGAATTAATTTGGTTAATTAATCCATTATTAATTACGTTAAAGGCCA
CACAACATTGGCACATTGTAAAAAGATGACAGGGAAAg
>NODE_769_length_391_cov_2.010230
TTAAACTGCACCAGACATGTTGAGTGTGAACAGAACCAAAATGAGCTTTGGTGGCCGAGA
CTTTCATTGGCCATTGCTGCCTATAAACCAACTGTAGCATCGGTTGGAAAGCTGTTGAAG
TAAACTATTATTGGTGAAGACCTCTGACCGGTTATGTGCTGAAGGCAGAGAAAGTGTCGG
AGCAGGCAACAAGGACGGAGGACAGGAAATGGGGACACACTGAGGTGACAGGAGGAGGAG
GATGAAGGCGATGGGGGGTAGTGTTGGGTCAGTGAACAGGAGAGGGGGGTGAGTGCATGT
TTTCAGTACCCAGCATTCTTACCTCTTATTGGTGTACCACCTGTGAGGTAATTTGAATGC
AAATAAGATTAGAGATAACCATTAGTATAAATAGAAGAGAGAGAAACAGAGACTGTCATT
TGTGCATCTGGTTATTTACTGTAACAcagtgcttatttgcattatacacctggctatttc
ctccacagagctggaatcctgaccataaaacttctcatcataaagccccacacct
>NODE_770_length_297_cov_1.643098
TGACCACACGCTGAAAAACGGAGACACAGATGAACACGTGGAAAAAAAAAGTTCAAAGTT
CAATTCAAAAGAAAGCTAGTAACCTCCACAGGGGCCGCAGATTAAATCCAGGTCCCCACA
TTTTACAGGTTTACAAACAGTTCTAGGGAGCGAGAAACATGCTCTAAATAAGCTGCTCAA
GTCTTTGCTTTCTCACTGATGAGAAGACCGATTCCACTCTCATGTCTGCGCTATAAATAT
GAAGCCACAGCCGGTTAGCTTAGCTTAGCACAAGGCGGCAAACAGGAGAAAACAGCTTGC
TTGGCTCTGACCAAAGGTTATAAGAATTGAGGCTAGTGGGTAGCAGAGACCACAGTGGCG
TCTCCAAACCTTTGGAACAACCTTCCTCTTGACATTCCTGGCATTTTTAACAAACTCtag
acgtacatattttcaatggat
>NODE_771_length_362_cov_7.596685
ACTGCAATCTGTAAGCAACCCTGTTCCCATATGGGCCAGCCTGCCATGGGCCTCGTTTGC
CTTTGTCCTGTGGCTCTCTGAGGGCCAAGCCCTGCACGCCCCAGCCTAGCTCCAGGCATT
TATTAAATATGCACCTTCCAGTCGCTGTGAAGAAAGATCCCAACCAGCTAATCTCATCAC
AGACTGGGGACCCTCCACATATGTAAATCTACATCTGTTCCCCTTCAAAGAGAGAGATTC
TCCAGGATTATCCCGCACACAGACCCAGACGCATACACATACACACATGGAAATGTGCTC
ACACACAACACACATACATACTCTTTCTCCCACATGGCCACTGCCAATCAAGATGTACGC
CCTCTGCCACATGTACTAGTCTGCCATCCACAGACTCCAACCGTACCCTCCTTTATCAAT
TAGCTTTATGACAAGCGATGGCCAAGAAATTGCTTTGTGTCATTGCTTTGTGTTTTCCTT
GGTGGGAAGTGACAAGGCAAAGCCTt
>NODE_772_length_418_cov_3.988038
CAACATCCTCTCTCAAAATAATTAGGCTACGAACAAACTCGACAACTAAAACGGTGGGAA
ACGTCAAAAATATCTGAAATACATATTGTACACAAAGTCTATATTTTTTTGTTATTTTTT
TTTACAAATGTACAAATCGAATGGGAAGAAAGTCCACATTAGACGGAGGGGGGAGAAGAG
TTTATGAGGAGTTCATGATTGGCCTGGAATAGACGCCTTGGTAGTAAGTTGTGTCAGGTA
TGGATGAAGAATCCAGGCCCGCTTTCCCCGCCATGGAGCCCATGGAAAGAGCTCCGGCCA
TCGGGGAGCCATAGCCAGAGTAATGCATCACTTGCTCGTAAGTCTTTAGGTCCATTTTGT
GATGCTGCTGCTCCGAGGACATGAGGTTGTTGATGGAGAAGGGGTGGTTGAAGGAGTAGT
GGTGCTCCGGCTTCAGGTGCGCTTCGTGCGCAAGGACCGAGTGATGCTGAGACATAAGGT
GCTGCCCCTGCGTCACTGGGGAGGCGGCGGTGTGCTCCGGGCTCAGGGCCTGACTCGTCT
TCATGTCCGACAGGGACCTTTT
>NODE_773_length_302_cov_1.347682
CGAAATTTTGAACATACACTACCAGTCAAAAGTTTGAACACACTTTTTCATTCCATTGAA
TGGGATTTGTGGGAGGCTAAAGCTGTGATGATGAATAATATTTGATCTCTAGTGCTACGT
ACAATACAACATACTTTAATATCACCATTTCTGAGCTTGACATTTTTATCTTTCTGCTCA
CCTTTACTCCATGTCCAATGTCGTCCAGTACGCTGTAGTCGATGGGCTTCCTGATGTAGC
GCACCGGCCGCTCTGGATTCGCCGGAGCAACGATTTTATGTGAGCGAGTCGTGTTTTTGT
TGGTGGTCAGGATGCCAATCTCCCGCCGAGCCACCTTCTCCTTGTGAATGTCGACGGTCT
GAAAGGCGAAAACAGGGGGAAGTGTGAATATaatgacctgtgagaaagttaaaccgctgc
tggccgagttacctctaaaggttaac
>NODE_775_length_145_cov_3.137931
GATGATGCTATACATGTAGCTTTCAGTTTATGCTGTTCTAAACATTGTTTTCACATGAGC
TAAACTCTAACAGCATGTGCATATTTGTAGAAAGTGCACATCATATCCATCAGTACAGTT
AACATAACACACTCATATTGTTTCCAGTCTTAACCCTCGTGGGGCCCTCTGTATGGATCA
CAACTTGGGTGCTTTTACATCATTGGTGCAACGCATGTCTTAATTTAAACTTTGGTCATT
GCAGCCGTATTTTTAAGCTACTTGAGCTGCTACATGTTTGAAAAGGTTC
>NODE_776_length_841_cov_9.340072
ATTCAAAATTCAAGTCATACAAAAGATAAAGAGGCAGATTCGACCCAAGGGTCGGGTTTG
ATGACTTTAACTGTAGTTCTTTAAAATCAGTGTTATTACTCAGACAGCTGTCACTGCCAG
GCTCATAGAAATGAAATGAATGTCATTATTATTGTGTTTAAAGCATAGGGGGAAGTGTAT
GTATAAGCACGTCAGGCCTGCATTTCAAAGAGGAAATCTTTAACATAAACATTAGCATTT
TGTGAAAACAACTGAGTAATTAGTTTAGGGTATAATAAGCTGGGGTAGGCACACAATGAA
AGAAAGCATTCTGGCTTTAAAATGAATAAAAATTGATTGTGTCCCAATAAAAAACGAATT
GGCAGAGTGTTAACTGGATTCCACATAAACGTCTGTAGCAGTCCCTGGCCGCTTTATTGT
GTGCTAATGCAATAGAGAACACTTAGCAATAAATGCTCCTCTCTGATGAGCTCACAGAGG
CTTTCCAAGATGGCCTGATGAAATTGTAAAAATTAGATTTGAGCTAGCTGCTAATGACTC
CTAAAACAAAGGAAAATCTCCAAATAGAATTAGCCTGCCCTCTTCTTCTCTAAATACATC
ATATGTAAATTACTGTCATTTGGAGAAATATGCTTGCCTGGAAGGTAAAGCCTTCATTAG
AGATCTCAGTAGGTTTGGGACTCAAACAAGAACTCCTCCAGGACATTTAAAAAGTTTGAG
AACTGAGAGAAGGTAAAGATATTGTTCACTCATGGCAGCAAATCAGAGATATGACTAAGG
AATTTATTTTTGATTATTTTAGTCAAACCAGATGGATTTCTTTCCAAAGCTGAAGGCATA
GATAGCTGCTATGAGAAACAAATACTGTATGTGTAAAATTTCATTGCTATCTACCACATT
TGTATTTAATTTGAAATCTGCAAATAGCACGCTCACTACACTATCTGTAgtgcatcactt
aattaacgcatagccacagacacca
>NODE_785_length_150_cov_10.226666
AGTACAGTTAACATCACACACTCATATTGTTTCTAGTCTTAACCCTTGTGGGGCCCTCCG
TATGGATCACAACTTGGGTGCTTTTACATCATTGGTGCAACGCATGTCTTAATTTAAACT
TTGGTCATTGCAGCCGTGTTTTTACACTACTTGAGCTGCTACATGTTTGAAAAGGTTCAT
TTGAATTTGATCCATTCTAACCCTCTATAAAGCATTGTGACACTTGTTGGTACTTCGAGA
GAAGATGATGCTATACATGTAGCTTTCAGTTTATGCTGGTTTAAACATTGTTTT
>NODE_786_length_296_cov_2.658784
CTAGCCGTCCATAAAACCTTACACATGCAGGTAAGCTCAGAATATTACCACGACCTTAGC
TGTGTGATGCGTTATGATCAGAATTCACCTGTTATGCCCTGTCTACTGCATGCATGGGGA
TATTTAAAGGCCTCGCAAAACCACTGCGTTTGGCCTATTACCAATTTTATTTTATTTATT
TTTTTAAATGAGTGAGAGATACTCACGACAGTGACTTAAGAATTACTACTATTACGCAGC
AGTTTATTTAGATGATTGAAAGATATACCTGATAGACGTTCTATACAATTAAAGGTAATA
ATCCTTTGCTTGCTTTAAATCTAAACAGGAGTCTCCCCACAAATGCCccacatgcggaag
aacctttaatcaaagaagtaacctgaaaactcaccttctcacccatacagacatcaagcc
ctacagctgtggccgctgcg
>NODE_787_length_311_cov_1.083601
ACTTCTTACCAGGGTAAATCACTATAGTAACTTATGCTGAACTCCTAACCTGCTCTGAAG
CAGGTTATGTTACAGAAAATAGATTAGCGTGTATTAAAGGTCTTTCTCCTGACCAGTTCT
CTTTGAAAATGTCATCAGCATTATAAGATCCAGGAGAGCTCTGTGCACAGATAGTGAGAG
AAGATTTGATTTTTTTAGAACTGCAAGTGATTTCAAAGTCATTTCACTGTTCTATGTACC
TTTGTAGAGCGATATAATCCTAAAACAGAAACTGATCAAAACACTTAAGCCTTATTGTCT
GATTGCGAACCCTTTAAGTATTAAGTGTTTTTATCAATTGGCATTAGGATTTTACATTTA
TCTACTGCCAAAAATGTTTTAACAGTTGAAAGAATAAAATTAAAAATGTCTTCTAGCCAT
AAGAATGAGACTTAATGTAAGATtactgaattcat
>NODE_788_length_331_cov_7.691843
CACCATCTTTTTTTTCTTTTAGAACAACAGAAAAAAAAAAATCTTTTTTTTGGGAAACTT
AATGTGCCAGTGTCTATACTCATTACTCTTCATACCTCAAAATAAGAAAAGGAAAATCTA
GTGCCATTTCATTTGTCATTCTTTTTGAAAGAAGTTTATCTATTTGTACTTATCCATCGG
AGACATGCATTCGCATGTGGTCATTGAAGAGCTCCATTTGGTCGAACTTGGCAGGGCAGA
CGGAGCACACGTAGGTGGTCCCTTCTTGGCAACTCGCTTCTGCAGCTACACCCACTCCTG
TTCCAACCCCAGCCCCTACTCCAGCACCTCCACTTACTGGCATGGCGAGGGCCACCACTC
CAGCTCCAGGCTCAGGGACAGCCATAGGCATGGGAATGGAGACGGGGCCCGGGGTACCTG
CACTGACCGGCAGCCCTGTGATGGCGCTGGCTGTGCTGTGCAGGGCCATGTGCCt
>NODE_789_length_145_cov_2.517241
TAAACAGCGTTTCATGCGCTGAAAAGGCCATTTTGGCCAAACGGTGTCTCTACGCACTTT
CTTGACACAATGTCACTTGAAACAGCTTTTGCCTTCATATTTATCATATTTCAACACATT
GTGAGGTCAAAACATGTTTGTAAAAATTGTCCTCTGAAATCAAAACATGTTTGTAAACAT
TGCGTCCTAAGTCAAAACATGTTTGTAAACATTGCGTCCTAAGTCAAAACATGTTTGTAA
ACATTGCCTTCAAAAGTCAAAACATGTTTGTAAACATTGCGTCCTAAGT
>NODE_790_length_783_cov_5.137931
AAGACAGGATGTCTTGCCATTTTCTGCTTCCCCACTGTTTCCCACGTTGCTGTAGCGGCT
AAATTAGACCGAGCCAAACGCAGAAATTAGAGCTCCAAGGCCAGATGTGATATTTGTTTT
TCACATCGCAGCGTCAGGTAGATGTTCAAAAAAAAATAAAAGGAAAATCAAAACTGCTCC
CTCATTGGGTTTGGGACTCATTTTGATTCGCCGATGGTGGCCAGCTAATCATTTGATCCT
GTTAGAAGAAGTGAAGTGTTTGTGTGTTTGTGTGTGATTCTGCCAGGAGAGTTAACAACC
GCTGTAAATAGGCCGGGGCTCGGTTTCTTGATTTGTGCGCAGCCGCTGCTGTGTGTGTGT
ATATTTGTGAGTGTGTGAGTCCTCTCACTGGCTGTTTTTTCCCTATAAAAGCAATTTGCC
CCATGCTCGGGCTAGGCAATGAGCAGATGCTACCATTGTAAATGATGATGCGAGGGGCCA
TAATAAAGAGTTGATAAACACAGAATTACTGCTGGGCTGTGGGCATGCAGAGAGAGGGGG
GGGAGAGAGGGGGGATGAGGAGGGACAGAAAGTGAGAGGAGAGGAGGGGTGTCACACACA
ATGAGGCAGAGTGAAAATGTAAACCAGAGATATAAGTCTCTCAGCCTGTTTTATGTTTGA
TAAGTAGAAAGCAGAAGAAATGGGCGAACGGGTGATTATGATAAGCTTATTTAAAATCCC
TTTTTCTTTTCCTGTGTAGGTTGGTAGAAGACGTTTAATAAAGACACCGTAAATATGAAT
ACATGAAGATCAGTGGACTTGTCGTGAGGGATAGTATTTAGCCTGTGGTAACAGTTGTAA
TAGCTTGTTTTGAGACAGTGCAGGAACTTTGCTAAGTCTAAGGTTTCGGATGTCATCTGC
CCATTaaatagccattatcgtcacatg
>NODE_791_length_571_cov_1.879159
ATTTGTCACCTAAATACTAGATATATTTGAGTAAACATACAAACTTGATTTTTTATTGTT
GATTACACAGAGTCAGTTAAGTAACTTTTACACTTCACCAGATTCATTTTTCTCAGTGTA
CTGAACTTCAGGACCAGGGACACAGAAACTTAGAAGAGTACAATTATCCCCTATAGATTT
TTCATTTTTAATACTGCATTTCATTTAATATTATTATTCCCATAACTTTGATTTACTTAA
CGTACCGTATGTATAAAACTCTTTCCAAAACCGATTCATCTGTGAAACCAGCAGCAGCAC
ATGGAAGATATAGTTGATGCACAGGGTTTACCGGGCTGGAGCCCAGGGGCCTGGACGTTT
TTAACTACTAACTTGGGGTTGGCGGCTAACTCTGTTAAATAACTCCAACACTGAACACGA
TTTGAATCAGAAAAGTGTTAAAATAACACTTTGAGAGTGGAAATCAACTCTGATATGTTT
AACCCTGAAATTTTAACACTCCAATTTTTGCTGTGTATCCCCAACCTTAGTTTCCCATTT
TGTCTATATTCCCCCCTAATAAACAAAATCCTGTTGGTATAAGGCGGATTTATTGTCTAT
TTTGTAATTAAGGAaaaaggaaaattcatcattggtttatattaaaataaaataaaaaaa
atagaaatacagtaaaataattggtatgcattgatttaaaatacatttattcatt
>NODE_792_length_320_cov_2.543750
TCTCACCTGAAAAAATATGTTCTAGCTGCAAACCTGTGGAGCCCTACATTGGTAATGCCA
CTAAACCTAATGCAATTAAATGCATTATGCAACATTATTCCCACCCTATGTCTTCACAGC
ACCATATACCTATTTAGATGTAAAGTATTTGTGGCCGAGGCAAGGATTTGTTACAGAAAT
GCCCTGCCTCACTTTATAAACTGGAATCAGGGAAAAGCGGAAAGCAGGTTTTTGCTTTTA
CCTTAAGGCAAACTTTGATGGAAGTCCACCCTTGTCTCTTTTTTCAGTATCTGTCCGTAT
ATACGTTTCTCTTCCTTCTTCATACTCAGTGATAGttccctaagttctcattaaatgtgg
aggtaaatgaagcaatgggaacagaggcctttgctcgtcgcagacaaataacacctgcat
atagaggaaaccaatttcccagagtgcagcagataagcatttca
>NODE_793_length_559_cov_11.940966
TAAAGAATTACGAATGCTGTGTGTTCTTCCTGTTTCCCATCTAGTAATGTCCAGCATACA
GTCTATCTTTGTTTTGGGGGTTGTGGTTAATTGAATGCTTTATAACACAAACTGCATATC
TATATTTCTGATTGTTTTTTTGTTGTCATCTGCATTTTTTTCATTTGATCTGACATTTAT
TCAGTTTAAGGTCGAAAATGACACTGGCATTCCCTTATGCTAACACTCCTTCATATTTGC
TGTGCAAAGGGGAAGAATCAAAGTGAGAAAGAGAAAGGAAGAGGAAAAATTAAGGACTGC
TATTCCTGTTTTTGTCTCTCAGGTGAGTGAGACTGAGATCAATGGCCAGTTTGAGTCAGT
TTGCGAGTCCGTTTTTAGTGAAGTAGAATCCCAGGCCATGGAGGCCTTGGACCTGCCTGG
TTCGTTCCGCACTCGAAGCCACAGTTACCTCCGTGCAATTCAGGCTGGTTATTCCCAAGA
TGACGACTGCTTGCCTTCAATGACATCCTCCACTGTCACTTCAACTCTCAGATCCACAAC
AGGTAAAACAACCCCCCCAGAAGAGAGAGGGCTTAGTTACATATCCTCATACATCCTATA
CATGCGCACAAACTTGACATACCTACATATGTACAGTGGGGAACCCTTGAGCTTCAGGGA
TGCCAGGCTGAATGACTCCAGTTATTTTCTTTGGAAgctacgg
>NODE_794_length_309_cov_1.009709
AAAGGATTTTACTAGATATTATTTGTTATTTAACAAAACTGGAAAAACTCTCTAAAACAA
TAGTTTGTTATTCCTAAATATATATTATTTGTCTTTCAAATAATGAAAAATATCTGTTTA
TATTTGTATTTTGCTTTTTCTGCAGTCAACATGTAAATTAATAGGTTTGTTTCTGTAATT
TTACCAGCTATCTGTAATTTGACATAACAGGGAAAATATTCAGTGTAAGAAAAATATTTA
CCAATATTTCAGATTTTTCAGTCCTTAATAGACATCATGTTTCTTAATGACAAATATTTt
ggaaataattagattaaaaaattttaaaattaaaaaattaattctttcacagattgctaa
agaacaagaagtttacataactcataaaaagttttaaagtttacattatgcctaaagccc
tggagctcagagtttatatacattacaggctaa
>NODE_795_length_393_cov_3.875318
TCACCTATACATGTAATATAAATGCAATCTCACTTTTTCTCTGTGATAAATATCCGCCAT
CTCTGAGGGGCAGACACAGCCTGACACACATGCGAACGCACACACACTCTCACTTTTGAA
TACAGCACCGCACAGACAGTCAATAACAGAATGGGGTGTGAGATTAAGCCTAAGCCCACC
TTCTTTTCATGTGGCAGAGCAGCCGCTGCCCCGAGATCTGGCACCAGATGGCGCTGTGCC
GGTCGGTGCCAGGAGATAATCGGGACAGATCGGGCCGCATTACTACCCATTATCTTCTAA
TTATTCTTGTGTGGAGCGCTGATCCTGCCGTTTGTGTAAGTGGATGGCACAGAGAGCCTG
TCGCCCCCGGCAGCACGAAAATCCTCCCCACTTCCCTCACCCCCTCTGGGGATGGAAGGA
GAGATCAGCCGGGGGAGGGAAAAGGAAGGAGCTGGTTGGGTAAGGCAGCCAACCTGATAG
ACGGGAGAGACGCCTTTGTGGCATGCAAAACCGCCATTATTTTTTTTTAAATAAAGC
>NODE_796_length_704_cov_11.826705
ACCAGGACTAAGGATCTGACTCTGCCGCCACCACTTGGCACTCCCCCTCCTCTCCCCTCA
CTCCTCTTCTCTAATTATAGGTCAAGCACTCTTTTTGTAAATTATAAAACCTTTGTTCTT
ATCAAGAAAACAGAGCAAAAAAGAACGATACCATGGAAGGAAAAGGAGCAAGGAAGACGA
GAAAAAGTATATGAAAAAAAGAGGAGGGAAATGGTGTAAAAATAAGAAAGGGGGGGAAAT
TTTTCAATTATAAAACCAAGCTAATTTGGTATGACCAGCGACTGTCATGCATGGTGACGG
AGCTCCATTATGCAGTCATTTGAGCTCTTTCAAATTAGTTATGTTAATGTCCTGCGTGTG
AATGTAACACTTGGATGGGACAAGATTTCAGCAATTAATTTCTACAGTCAGCGGAGAGAC
AAGCAAATTTATTTTCCCCCTCTCAGGGAATTGGTGGTGGAGGGAGTGAGGAGGGGAGAG
AGCATTCTGGAGCAGGGAACAAGCTAAACACAAGACCTAAATAAAGCCTGAACAATGGGA
GCCAATGCCTCCTCATTCATTCAATTGACAATGTTTTGCAGCTTAAACCTGTTTTATTAA
TTATGTTTGACATTTCCTTAATTAGTTTCATTTACACCAAATCAATCCCTGCTGCTGTAC
AGCGTCATTTATCATTTTAAAAAATTTGCATAGCCAGTGCTGACTTTTTCTACTTAATTA
TACATTAAAAGTGTCAGCCGCGCTTGCTGCCtggcattatctgaggcagaaaggtttgtg
gctggacgggggtggcattaatcatcagggcgggcgcgggcaaggggtgctcccggtcgc
cagcggga
>NODE_799_length_179_cov_2.553073
TATCACACAAAGTCACTTGAAACAACATTTGCCTTCATATTTATCACATTTGACCACATT
GTGAACTCAAAACATGTTTGGAAACATTGTCTTTGAAACACTGCAGGATTGCTGTTTTCA
TACTCTGAAAACAGCTTTTCATGCCCTGAAAAGGCCTATTTTGCCACACAGTGGTTCATT
GAATTATATCACACAAAATCACTTGAAACACCATTTGCCTTCATATTTATCACATCTGAC
CACATTGTGAACTCAAAACATGTTTGGAAACATTGTCTTTAAAAAACTGCAGTATTGCTG
TTTTCATGCTCTgaaacagcttt
>NODE_800_length_563_cov_9.319715
GTCACAATCAGCAGCCCCCCCATTAAACTGTACTGCGCCGCAGACCCATACGTTTCTTTT
TCTCCCCCCCTTTTCCCTTTCTGCCTCTCGTCTTCTACCACCAATCTCCTCCCTTCTTCT
TCTTTTTTAACCCCCAGAAAGGCATTGTTTGAGTCAGGGCTTGATCAAAAAACTGTTGCC
CGCCAACCACGGGGCTTTCTGTAAATTCAATAAGGCCACCTTAAAGATTTTCCTAATTAA
TGGATGACATCTTTGGCTGGAGGAGAGGCGAGGCATTCTGCTCCAGCTCGCTCTTTGTTC
GCCTCCTAATTAACTTTCCTAGGTCACTCAGGTCCCCGCAACCTGAGAGTGAAGAGCCCC
CATTGAGGAGGGAGTTGTAAACTTACTTTTTTTGCCTCGGCACTTAAAAGGGGAAAGCAA
CTATAGGGAACAGAAAATATCCTATTTAAGTCCTTTGTGAGTGAACTGCTTGCACATGTT
CCAATAAAGGAAGTCTTCTAAATAAGCTGCCATGTTGCTCTCCGCTCCCCCTCTTTCTCC
CTTATCCCACCTCTTTCACTCCCAGCTCCACAGAAAGGTTATGAATGATAGCTCTGGGTT
GAGGGGGGTAAAGGGCCAAAGGACAGCATCTGGGCATTGTAGAATTGTGAGCATCTGAAA
CTTTGAGGGAATTTGAGGATGggaaagcactgagctgctgggtggtg
>NODE_801_length_597_cov_7.015075
AACTTTTTGAGTACAGACGACAATGGACAAACCCTTAATGACAAAAACGCCACAGCAGAA
CTCAACAAAAGAGCCAGAGAATGAGAAAAGAGGCAGAGGAAACTAGGAGGAAAGAATTCT
TTAGGCCTCTTGACAAACATGTCAATCATTTTACCCTAACTGACACACACACATACACAC
ACTTGCACTTTCACTGCCGAAGTGAAATTTAATTGTTTTCCAGACCAGTTCAGCTAGACA
GTCGACACCACAGCCCCACTTCCCCCAACCTTCACCACTGCTGAGAGAGAAAGGGAGCAA
CTGGAGGTCTTTTATTAGATATGATGGCACATTTCACAGCTCCCTGACTTACAGAAACCC
AATCCTGCGATTAGTCAGCGCTTTGACGTTATCTTAAGTTCCTTGTCAGAATTAATTTAG
TGTGGGTGGGCTGCTGTGGGGCTGTCTGTCTGTCGTGCTCCACTCCCCTCCGCTTGCCTA
CAGGAGGTGGGGGGTTGGAGACAACGGGGGCAGGAAGATCCCTTTCAAATAAGCCCCAGC
TCCAGTCAGTGCCAAACCAGCCGCATGAGAACTAAATATCTCCTCCATCAAAGGGTCCTA
TTCTGCAAGGGGAAAAGGAGTGAATGGGCTTGAATGAGCAGGCTGAAAACAAATCCCGTC
TTGGCCCAGCCTGTCGCCCACTTAGTGCCCTCAGCCTTCATCCCCCCACAGCCGCCCGGC
CCGGCCAGTgataccggagaa
>NODE_802_length_831_cov_12.263538
TTTTAAAGGCTCAAAAGGCGTAAACACTTAATAGATTACAGCAGATTTTTGGCAGGTAAC
CGTGGAGTCACCCGGAGCCACCCAGCCTTTAAATCTATTTTTGTGCAACAACATCACAAA
GAGCTCTTAAAATACCGGTAATATGCAAACACATAAAGTGTAATGTTAGGAGAAAAAGTT
TCAAAGGTGTGTAAAAATGTAATGACACTAAATAATGACATTAAAGTACGGACAGCACCT
CACAGTGTATGTTTAGACAAAAATAGTTGCTAAAACCCATCCACTCTCGCTGGCTGTTGC
TTGTGGGTCCCAAATAAAACCTATTAAACATAATTATTCCAGGCTGATGGTGGCGTATAG
TGGTCACAGGCCAGTGAAATCTGTGAGTCATAGGATATGCTGTTACTTTTCCCTGGTAAT
GGGAAACATGACTCCTCTCTCTCGTTTGCTGTTGTGATTGAAGGCACTGACCTGTCATAC
ATTTATAATAGGGGAGCAGGTGTGGCAGTGATGGACCTTAATTTCCTTTAATAAACCTTT
TATGTGCCACACTCTTAATGCCACGCCGGGCCCTCAGAGGTCCTGCTCATAATAGGTTCA
TTACTTTTGATTACTACAGCCTATTGAGACAAACAACTCCCAAACACTATAGATTACATT
CTGTAAAAATGAATGTACCTCATTAGTTTGTAACACTTTTCCACAAAGACATGCTTCAAC
ATTTTGTATAAATTTGTTGTTCTGAAGGCAAAATGTTGCTCTTACATCGAGCAACCTGAG
ATTATAACATGGGCATTAATCAAAGTTCAAATGATGTTATCAGTGCACTGAAATATCACC
ACTGACTCATAATATTAGCAGGGCCTTTTTTTCCTTTCTTTATGTGACATTTCAGACGTG
TCCCTCTTATGTAAATATTTAAACAACAGCATtgtatcatgtatgtttttgttgtattta
aatcgcctctgttta
>NODE_804_length_304_cov_1.032895
ACACTACTTTTAGAATTTGACTGTATTTTTGTGGTAATTTGTTACAGTGTAGCAAGAAGG
CCTCTGCACAACCAAGGATCCAATTCTGACGCTGTGAGAGACCAGATACCCAGAAATGCA
AAGTAATCACATACATAGAAATTACATTATTCACACAAATGTCTGTAGGCATGGAGAGAA
TACCAGAATATTATTTTCTTTTTGAATTAGGATAAGAGTATTGAATAATCAGTTGAAAAA
GATCATTTAAGTTATGTGATTTCATTTTCATTTATGTTCCAGTTACAGATTAATTGTTTT
ttcaaaaagtaattaatatgcatgttatcaatgaaaatgattctaactgcaccacacaat
acacatagtcactaataaagggccaacatgaagtgactctaaccattatcacagtatcac
agttcacagataaagatgtcaggcactt
>NODE_805_length_320_cov_2.553125
AGGGGAAGGGATATTTTCTTTTGCTTATGCATAGTCTGTCACTTCAGCAGCACTAAATTT
GAATGCATAGCAGAAATACCATAATTTGGCTGGATAACTCTACATGTTTAGCTTTATTTC
AGATTTCAAGTGAACAAATAATGGAATTGGAACATGCCTATATAACATTCTTCTTTTACC
GTCTATTACTTTTGTTGGTTTATATGGTCATTATTCAATATAGTGTCCTTGTGTGAGCCC
ATTAGCCCTGCACTCGGTCCCTGAACTGCTCCCCTTCTCCCTCCCTGCACACTTCCAAGA
ATATTCAGTCCCTGCTGGTTGTCAGCTTCCTCGAGCCAGTACAGTGTTGGTGACAGTTTC
ATTGCTGATTTTACAAGTTGCTTGTTGTGGGGCAAACACACAGGCATTCACAATGCCTTT
GACAATTTACATATAGCAGTACATATAGCAATGCCGCAGTCGCc
>NODE_806_length_334_cov_10.535928
CTTGCTGCCACTCTCCTTTGCCCCCACACCTCCCCCCCCCCCCTCCACAACCACCCCTCT
TTCCTCACCCCATGGTGCTGCTCTCACTAGGAGAGGGGAAGTTCATTACCTCAGCTAAAT
CAGAATTAGTCCCTTCATTTTGACGGGGCGAACTTCATTAGAAAGGCCCTTCCTTAATCC
AGCAGGGAGAACTGATGAATCTACATGGGGGCAGTAATTTGCTTCACACAGCAAATTCAG
CCACTTCCTCCACACTGTCTCCCCCTTTCCTTTTCGCTGTCTTTCTGGCTTTATGTACTT
ATGGTTACATTTTTATTAGATCTACAACAAAAAACCTGAGAAAGGAAAACACCTGCATAT
AATTAACTAATGGCAGCAGAGATGGTGTAAAGAATGAGTTATGCTGTTTGGAATGTCCCG
TCTCCCCAACAGACTTCAGGCTCTCTGGAGCAGCCATAGCTGACTTGGCTGAcactca
>NODE_811_length_350_cov_1.694286
ACTCCAGAATATGTGTTCATTAAAATGGAGACTCAACCGAAGAAACTCTCCATCTGATTA
TTAAGCAATCAGGATAGGTAAATACCACTTAAAATCAAAATGTTAGCTGACTCTGGGCCT
GAATGTCGAATGGTTTACCCAAGGAAATGTATGTACCTTATGCCTTTAGCAGCAGCCATA
CAAAGGGAAAAAAATAAATAAAGGGAAGAAAGGATCCCATACCACAGTATTGCCTTTAGG
GGACTAGGAGTGTGGAGAGGACAATGGGGTCAAAGCAACTTGATTTGTATCTTATGTCCT
GTGGGACAAGAGAATACACCAGTCAAATCCAAGTTACCTGGCCTTTGGCTACCCCTTTGC
TCCTAAACAATAAGCTAGGATACTGCTAGATGTCTACCCCAGAGGTGGAGCATACGAGGG
GAATAAAACTGTGTGTGGAAGAAACAGAAGAGGGGAGGAGGGAAATAAAGAAGGGCAGAG
TGAGGGTTGTATGa
>NODE_815_length_461_cov_5.409978
GTTTCCTCTCGCTGTCCTACAATCCTTCACTCCTCCCTTGCCTTCATTTACTTCTCTTTT
CCTTTGGTTTCCTTAATACTTGGCTCCTTTCTTTTCGTGTTTCCCAACACTCCCGCGTCT
ATCAGTTAACTTTGTGTAACAGCCACGCAGAGCACATAAAATGATTGTTTGTGAGATAAG
GTCTCTCTGTGGCATCCCCTTGTCTCTGTGATTGAAAGTCGCTGGGTTAAGAACATGACT
AAGAGGTTAACAGTAATAAAAATAGCTATTAAGCATATATTCCCTTCCAACATGTCACTA
CAAGAAAGGGAGAGAGAAGGAGAGAGAGAAGGAGGGAGGGATACTGGCACCTAATTACAA
GGAGCGCACTTGGCTGCTTTTATCAGTAATTGGACTATATAGCCCTTCATTATAATTTAC
TTTCTCCCCCAAACTGTGATAATGCAGACAAGCAGAACTGGGTGGGCCTGTTAGTGGCCC
AGAAACTGACACCAGTTAATGGTTAATTATAATGACTAAATTAAAGGAGTGACGGTGAGA
GGGCTCTGGATAAAGCCCAGGCACTTAATTTAACAGGATCACTATCAGAGAAAACTCATG
AGAAa
>NODE_816_length_305_cov_1.455738
AGTTTCCTCAATCTTCAGCCTTGGCGGTTTTAAACTGAGTCAGCCCCTTTCCACAAATGA
CAGTTTTAATGGCCCTAAGTCTTGATGCTGCTGGAGGTGGAAACGGAAGTTCTGCATTTT
AAAGTGACAGCGTATTAAAATGGACACAGCGTCGGAGCCTGAAGTGTGAACTAGAACAGT
GAGGTTGTGTCACAGATGGTGGATCGTCACACATGTTGTACATTTTCTACTTTATAAACA
CAGAAAGACAGATTAAAACAGCAGCATCTCATTCTAGACGGCTTCGGTTTCAGCCCACTG
TACGAACAGTTAACATCAACCAACATCCCTCAAAACTTCTTATTTTCTTCACAGAACAAA
Acattaagtgaaatcctccaactcggctccctcaggaaacgcttcatcaaccgaccatca
ttaatgtgcgttctcgcagcttcacactc
>NODE_817_length_162_cov_2.574074
AGACCGGCGTCTTCAGCATAGCCAAATTAGGTGGGGCAGGTGGCATTTCCAGGTGTCTAG
CACGTCTGGTTCCGGAGATATTGGCCAAAACGTTCTCCCATTCACTGACAATGGGGCGTG
CATATCGCAGCCAGTGTGGAAGCGCTGAATCCAAGATAAGTTCCCGCAGAAGGTGTTTGG
GAGCGCGTTTCAGACCGCTCTGAGTTGATTGGTGTAGGTTTGTAGTGACACTTTTTTGGG
TCCCGTGGTATGGGCCAACCCTAACCCTAAGGCCTGAAATTAGGGTTAGGCTCAGGGTTA
GGATGT
>NODE_818_length_306_cov_1.026144
TCCGCCCAGGCATCCAGAACAATCACAGGGAGAGGGGAGAGTGCACATGTTTCAGATGAC
AGAAAAAGGTCCTGCACCTGTCATTCACACATTCTTTGGCCCTTTTGTTTCACACCTCCC
GTTCCTGCTGCGTCACCAGAGTCGGCGGTCAGTAAAACTCACGGCACAATTGGCCTGTGT
GTGCTGCATATAATTTGACAACAAACAAACTGGCACAGGGGACGCTGACTCTATTACAGA
GCAAAGGACTTCTGAGAGGCATTTATCCCCTCTGCAGCCCTTGTTAAATTTAATGCTAGG
ggttgggatgctgtttacctacctagttctctgatattagcaatgatgtgttttgtagac
cagagccacagggatgcacaatgcctgccttgtttaatgttcagttcattgtttgaattt
ctgcaaatgtattcagaattgtttaaaagt
>NODE_819_length_419_cov_1.510740
TTTGATAATGTTATGGAAGTGAAGTGAAGTGACATGAAATGACTTCAACCTGCAGCAGAT
GGTTAAGGGTAAAGAAGATACTTAGAGTTCAAAAGACACCAACACATTCCAGGGGTTTAT
CTTGATCTTCACTGTTTTATATGTTGCACAGGTATCAAAACTGTGGAACAACAAACATAA
AACAAACTAAATATACTTCATAATTTAGATTCCATAAAAAAGCCACTGTGTTGACATTTT
ACACACTATTGGCAATATGTTAATCAGCTAGGTTTTAGTTAACAGGTAAGCCTTGTCAGC
AGTTAACCAGCTTGTAAGGTCTGTACCTTACCATGAGAGCGCTATGAGATAACTTATGTT
GTAAATTTGCGCTATATAAATAAAATTGAATTGCATTGAATTGAATTGAATTAACAGGTT
TCTTTCCTTCTTGATAcagttgtgaacaaaagtttacattcacttctaaagaccatctat
atctggcagtcttgagtttccaatgatttctataactcttaattttctgtaatggaataa
ctgaaacatatgtgtctttgtca
>NODE_821_length_311_cov_1.237942
ATGACAAACACCAAGTGTCCGATGACAATGATTTCGATAGTTAAGGTTCCATTTTGACCT
CCTGCAGCCAATTTCCTCTGCAACATGTATTTTGCACAGGCAATAAAAAGTTTCCTGGGT
GGTCTGTGACTGATATGAATTGGAAACTTGTGGTTATTACTGACTCAGTGAACTCTAAAC
TCGCAGAAATGACCTACTGTGGATGCTGGAAAATTGTTTGATAAATATAACCCTCATGAA
TACGCCCACACACACACACAATGTTACACATCAGCATCATTACCAGATGCTATAGTACTT
TGTTACCGGACACTGTTGTCTACTTTGGAAACACAACATACGGCACCGCAAAAATTTATA
ATCAGATGAGTCActtcaacaagtctaaaaactttttcatttcccactaaacagcagaag
agatttagagactctctgtgtttctgtgtgtgttg
>NODE_822_length_326_cov_1.343558
TTGCCTAATGAACTGCATTGTGCGTGCTGCCTTGTGATAAGTAAGGTAGACGCATTTTAT
TTTGACGCCCCACCACGGCTGACTACAAATCAACTTCCCTACGGAGACAATTAAATTATG
AAACAAAAACGAAACCACCTCTGCCTCTCTCTCTTTTTCTTATTCCCCATCCCTCCACCT
CCCACTGCCCCTCCTCCTTTCCCTTTTTATCTTTCGGCTTGTTATCTCCACTTTATTCCA
ACAGATAAAAACACTGGCAGAGATGGCAGACACGATGTCAATGCAGCATTTGTCTCTTGT
TCTTCTTATCCCTCCATCTCAGTATCACTTGTCTTGCTCTCTTCCTCTCGCCCTCCCTTG
TACCTTCTCTGCAGCAGATAAACAGCCAACCCTCCCTCCCTCCGTCCCTCCATCGTGACA
TCCCTccttccctccatcatgacatacctcctctccattgcggtagatga
>NODE_823_length_321_cov_1.694704
AGAAGAAGAAGAAGAAGAAGAAGAAGGGGGGTTGCTGGAGCTGGTTGCACTAAACAAGTG
TAACAGCGACAGAAGGTGGAGCCTACTGATGCTCACCTGATGGACACAGTAGCTCTACCT
CCCCCTTTCTCTTCCTTTCTTCTACACCTCCCATTTCTCCAGCTTCCTTACACCTCCCCT
AGCTTCACCCCTCCATTCATCCCTATTCTCCCTCCTTTACCCCCTTTTCTCCCACCTACT
CCCTCCCAAAGGGTAGTATGTTCCGCTCAGTGTTCCACACTGCAGCCTCACAGAAACACC
TCCAAATGTTTCTGTGTGGAGTTATGTGTTCTCCCCGTCATTCCTCCCACAATATGAACA
ACACAAACATTAGGCTAATTGAATTCTGTAATTTGGCCCCAAAtttaaaaaaaaagaaaa
gaaaagaaaattcaaattcaaataaattaaattaaactaaacata
>NODE_824_length_391_cov_2.230179
AAGCACCTAAACATGGAGAGTTTCACCAGCGCTGTGTTTTCTGGTGGACCTCGGTTTTGC
GAAGAAGATCGGGTTCTGTAAGAAGACGTGAACGTTCTGCGGGACTCCGGAGTACGTCGC
TCCAGAGATTATGCTGAACAAAGGCCACGACGTCTCAGCAGACTACTGGTCTCTGGGCAT
CCTGATGTACGAGCTGCTGACGGGCAGGTAAGGAACCGACAGGTGAGCAGGTCAGGTGGT
TGCCATGGCAGCAGAGTTCGGTTCTGATAGTGGCCCCGTCTGTCTGTCCAGTCCTCCGTT
CTCAGGTCCAGATCCGATGAAAACCTACAACGTCATCCTGAGAGGCATCGACATGATCGA
GTTCCCCAAGAAGATCACCAAGAACGCCGGCCACCTCATCAAGAAGCTGTGTAGGTAGGA
GGTGCTGGGGGCAGAGCCTGTTGGCGCGGGGGGcggggcctgttgtcatctgcagaacac
atactgaaggtttctgtgtgtttcagagacaatccatcagagagactcggaaacc
>NODE_825_length_301_cov_1.498339
CATCATTTTATAACTATTTTGATTCATATGGTCATTAAAACCAATTAAAAGCACAATGAG
CAAGATGTTAAGAAAGGTACTTTTGAGAATATATAGTTTTAAAATTAATGTTAGTTGAAG
AATGTGATTCTGTTTTGCGGTGTTTGTTTGATGGGAATGAAACAAGTCACATGACCACAG
[truncated: 195,809 more chars]
