# Supplementary material for: Multilocus molecular systematics of the circumtropical reef-fish genus Abudefduf (Pomacentridae): history, geography and ecology of speciation
Source: PeerJ. 2018 Aug 14;6:e5357. doi: 10.7717/peerj.5357 (PMC6097498; doi:10.7717/peerj.5357)
Supplement: Data S1 [file peerj-06-5357-s013.zip › Data Supplement/assemblies/Abudefduf-conformis-MARQ502.contigs.fasta]

>NODE_1_length_632_cov_15.223102
GCCAAAACAGACGGCCAACACCAACTATTAATCAGAGCAGAACCCGTGACAGCCTTTGGA
ATCGGAAGGGAAGGAGTCAGAGGGGGGGCCTCTTTGAGAGAGTACTTGATATGAAAACTG
TGTTGTTGTGCTTTGTACCAGCCTGTGGGAGTTTTTAAACAAGCCCATATGGTGGTAGCC
ACCAGCTTTGGAAAAGGCGGGTGGGTTGGGGGGTTAGCCAGGGCCAGGATTTCACACAGT
CAGTATTGAGTGGGATTGAGGAGGCGAGCTCTTAAGCTGTCTTTTCAGGCACAGCAAAAG
CCCTCCATCTGGCCTCCCCTAAAACTCAGGGCGAGTTTACTCAGCTCCCTGTCGGCTGAT
TGGGCCTCCTGAAGCAGAAGTAACAGCATCAATAGTGTAAACCCTTGCCACTTGAGAGTA
TTACATTTCTTTTCATGCTTGACTTAATCAAAAGTGGGGAAGTGAAATTTACACCTTTTT
GATGTTCTTTTTTCCCCGCTCACTAAGAGGGGCGATCTTAACCCATTTGATCTTCACAAG
CGCCCACTAAATGGCCAAATATGCCAAGCAGACGGAAGCAGACGGTTGGCAGTTGCCAGT
TTGCGCAGGGTCACTGTTGGAGCACTCCATGTGGTGGGGCAGGCAACCTCACAGAAGGCT
CCAGTCTTCACAGAGTCCAGCCAAGCTTCTGTCTGGAGGCCTACTGTCTCTTGCTCACTG
TCCGCACCCAGCCAAAAATCaatccaccctcctgctgattctctctgctctgcctg
>NODE_2_length_345_cov_14.571014
GTAAATATACTTTGAGACTCGGGGAGAAGATGGGGAGAATTTTTATTTATTTATTCGTGT
TTTTTTTTAAAGATTTCAACCGAACGTAAGGATTTTTTTTATTATTATTTTTATATCGTA
TTTTAGTCTTTTCAGGAATTTTCTTGCACTGAGAAGATCCTCAGCAAACAGGGAAAAAAA
GAAAAAAGGGGGGGGATAAAACGGGATGGGGGGGAAGGAAGGAAAGAAAAAAAATGCATG
AAACATGAAACTCTGCAAATTTGACTTATAACAAGCAAAATTACACCCTGCTGTCATTTA
AATTATGGCTGCCCTCTATAAAGGTGTCTTTTAGGTGCATTAATTGAATTCGGCACTATT
TCCCAATAATAATCTGTAAAGTTCAGCCGTCCATCCTTCATGAGATCCCTGCCGCGTACC
AGAGGAGTATCTATTTCAGTGGCTTAATTTATTTTCATGATTCGCCGATAATGATGGCCA
TGCAGGCTG
>NODE_3_length_870_cov_12.655172
CTGAGCATTGGAGCCTCCTACCAGCGTCGCTCTGGAGGGGAGATAAGGCTGCAGACGGCT
ATTTATTGTACATTTTAATTAAGTGCTTGTTAACGCTAGTTATCTTAACAGTCACAAAAT
TACCGTTGTAATGCATTTAGTTTGAGGAAAAATGGAGAGGGTTGGAGCACTTTATGAAAG
CTGGCACAGCTTGCCTTCATTTGAAATCACAGGATAAATTCAGAGGAGGCGGATGCCACA
ATGATCTAAGCTCAGGCACTAATGGTTATTTAATATGGCCATCAGCGGTCCCAAGTCCCC
AGCATACGGCACTCGCACAATAGCCTCCAAACCCTCTTTAACACTTATTTGAGATGACAG
GAAAAATGAAACCGTTTGTGCTTTCAATGGAAAAGCAATCATTGGTACATTATACTCCGC
TTGCCCTATCATGCTAATGCCGGGTAAAAATGTCACCAAATGTATTTAAAGGCCTGATGG
AGTGTTGCCGTTTGATTCCTGCTGCCTGCCTGATTAATAAAAACCTTCAATTTGTATGTA
AATGCAACCTGGGGCTCATATCATCTGCACACCTGCACCTGGAGAAAAATAATAAACTCA
AGTTTAATGTGGCAATTATGAGAGTTTATGGGGATTGTGGGGAAGAGGGCGGCAGAGGAG
AGGCTGGCTTGATGAGAGGGCTCTCAGAGGGGAGTGGGCCGACCCAGACCAGCCCGCTAC
AGGAATGACCTGATGCACGAATATAACCTCAGCTTGCAGAGCTTACCACAACAAGCATGT
TTGCACAACACAGTATAGTAGTAGGGATTAAGGCAGTCCACGGGTGTTTTGTTAAAAACA
ATTATTGCTTGGTTTGTATTCCTATCAGCTGCTGTATGTTGGACAGTTTAGATTTAAACT
GCTAAGCACAGTCCTAGAAGATAATACGGTATCATGTGTCTTTGTTTTGATGGTGATAGA
GAACTTGAGTAGTTTTGACATTTTCTTTtgttcctctaaattttttgttgactt
>NODE_4_length_475_cov_19.395790
AATCAAGATTCAAAATGGGTCTGTGTGCTTCTTCTGATGTTAAGTGCACCATTGCACTTA
ACATCAGGGAGAAACCCCTATGCAAGCCATGTAAATCAATCTGAGTTATATTGCACTAAA
CTTTATGCAATATACCCTCAGCTTTCATTGCTTCTATAATGCACATTTACATACAGTCTA
CACAAACATGCATGGATAGCAGTATACACACACACATGCAGTACACACATAAACTCCCTG
AGACGCACACACACTCACATATAAAAAATCTATTGAGTGTATTTCTCCTTGCCAAGGTTT
TTTTTTTCTGAGTCAAAGATAATACAATTCCTTTTTTTCTTATTTCCTTACAATACATCT
TTCAGTTCTGCCTTTTCCGCGCATGAAATTCATTTTCTAATGGAAATATTTGTTTTGTAA
ATCAAATATGTATTATGCACAGAATGCAAAGCACAAATTAAATTATGTTAATGAAATGAA
AGAGATATGAAATGCATATTTCATGGACAAAACATAACCCTGCCGAACAGCCATTTCTTG
ATAAAATCTTTAAACACAATCTCATTCGGAGAAAGACATATTGCCGTGGCAGATAGCACC
TCATTAAAATGGTCTCCTT
>NODE_5_length_690_cov_10.411594
GGAAAATAAAACCATTCAACTTTTTGAGTACAGACGACAATGGACAAACCCTTAATGACA
AAAACGCCACAGCAGAACTCAACAAAAGAGCCAGAGAATGAGAAAAGAGGCAGAGGAAAC
TAGGAGGAAAGAATTCTTTAGGCCTCTTGACAAACATGTCAATCATTTTACCCTAACTGA
CACACACACATACACACACTTGCACTTTCACTGCCGAAGTGAAATTTAATTGTTTTCCAG
ACCAGTTCAGCTAGACAGTCGACACCACAGCCCCACTTCCCCCAACCTTCACCACTGCTG
AGAGAGAAAGGGAGCAACTGGAGGTCTTTTATTAGATATGATGGCACATTTCACAGCTCC
CTGACTTACAGAAACCCAATCCTGCGATTAGTCAGCGCTTTGACGTTATCTTAAGTTCCT
TGTCAGAATTAATTTAGTGTGGGTGGGCTGCTGTGGGGCTGTCTGTCTGTCGTGCTCCAC
TCCCCTCCGCTTGCCTACAGGAGGTGGGGGGTTGGAGACAACGGGGGCAGGAAGATCCCT
TTCAAATAAGCCCCAGCTCCAGTCAGTGCCAAACCAGCCGCATGAGAACTAAATATCTCC
TCCATCAAAGGGTCCTATTCTGCAAGGGGAAAAGGAGTGAATGGGCTTGAATGAGCAGGC
TGAAAACAAATCCCGTCTTGGCCCAGCCTGTCGCCCACTTAGTGCCCTCAGCCTTCATCC
CCCCACAGCCGCCCGGCCCGGCCAGTGATACCGGAGAACTGATACAGCTGATATAccaac
ttaacacacgtgtcacgcacagctaaacacaaaatcaactacatactgcaagga
>NODE_6_length_918_cov_16.757080
TACCCAATAACAGTGTTGCTGATTATGAAAAATGAAGATGTACTTTTAATAATCATTTAT
CCCTACTTAACATTAATTAAATTAAATTTCATGATCTCCAAAAACGTAATTTTAGAGTTT
AGTTGAATAGTTACACCACTGGCTGGTGTAATGCTGGTAATTACAGAATTAATAGTTCTG
AGAAAGTCTCAACTGCACAACACGAATCTCCCATCAGTCTCCCCACCGACCACTTGAAAA
GCCACGGAGCGACAAAAAATATTGCTGAGAACAGGAGCAGCAGATGAGTGCAGACTGATG
AAACAGACTAACAAACTAAGTTAGATGAGAAAAAGAGAGTTGAAGTAGCAAAGAGGGAAA
AGGAAGAGAAGCGAACAACACAAAGAGACAGAGAGAAAGCAGAAAAAAGATGGCACTATG
ATATAGAACAGATTGTGCTGATTCTACTCTCTCTCTATCCGCCTTCCATCAGTGCCCCCA
TTCCTCAGCCAGACACTTTCTTAAGCTAAACTAAATGGGCTAATTAATCTGGGCTAATGG
TGGGTGACAGCAAATATGCTAGCACAATTATCACCCTATTAAAGATTCATATTCCAACAC
ATAATTGAAAATGAAAAGGTGGGGTGAAGGGAAGATGGGTGGGAGTCTGTGCCCCCAACC
CCCACACACACATCCAGAAACTCAGCACCACATCTTATGAATTGTTACTTCAGCAGTGCA
TGATGCAGTATGATTTTATGGCTCCAGACGTTTAATTATTGGGATTGGGCAAAAGTGGGT
AAATGAATTACAGGCAATTTATCTAAGCATAAAACTAATTTGAAAACATGAATGTGGTTT
TATTCCTATATTGTAGTTCTGTCTAATTCCTTCAACACACAATGCTGTGTAGTCTAGTCA
TCATGCACAGCAAATGTGTCTGTCAGTTTTGATCTTCAGTTGATTCCACCTTGGTCATAA
ATCTCTAACTATTCCTGAAATCATGTGCAATGAGCTGTGAGAGTTCCACAAAGCATTCAT
GAAGTGGATGTGTGTcgtgaggagtaaatctggaagtaaaca
>NODE_7_length_591_cov_23.534687
AGGGATACAGGGCGCAGGGAGCACAGGGAAGCAGAACTCTGGAGCTCTGGGGATCAGAAA
GGGGGGCCAGCAGCCTGGGGCCCAGGGATGGCCTGCGAGGCCCTGGGGAGGCCTGAAAGG
CAGACAGGCAGGCCACACGGACTGCAGCACTAACGGCAGGATTACTGGCATAGTGACACC
GACACAGCCTCCCTAAAAGGATCACAGCGGCGTAATAAACTTTATTAAATAATAAAACTT
ATTATAACTGTTAACCCGATTTAGTTCATTCTTCGCGGCTTACACACACACACAAAAAAG
AGGGGTGGATATAATAAGCCTTATACCGTACATAAGGCAAAGCCTACAAAAGCCATCGCC
TTACCATTGACTTTAATTGGATTTGAAAAACGGGTTGCAAATTATAGCATTCTCTACTTG
CAACTTAGTAAAATAAGTGTATAGAAAAGAAGGGGAAAAACCTGTGGACTGAAAGTAAAT
TAATCTGCTTTCTGCCCATGCTTAATTAAACTTCCTTAATGCTTATAAGAGTTAATGAGT
GAATTGATTAAACAATACAGCTAATACTTACCCCCAGCTCACAAGCAGTGGTGATCAGCT
CTCCTGTGGAAGAGAATAGGGGAGGAAATTAATGTAAACCCAATAATTATTATTAAGAGA
CAAGTCTGCTCCCAAAGTTTTCCCAAATCAAATACTTGCACTGGGGTTTTGCATTAATTt
gctaggatcaaaacc
>NODE_8_length_1208_cov_5.931292
GTCTGGGCCAGGCTCTTTGGCGGAACGCCGGACGCCTCCGCGCGCCTCCGGGTACCCAAC
CCTCCTCCCTCCTCCGGAGGGAGCGCGGGGGGCTCAAAGTCTCCTCCGAGCCCGGCCGCC
GGTCGGGAGCGGCGGAGCGCCCGGAGGTTTTTGTTTACGTCTTTCCCGACAACTTCTTGT
CATTGAAACCCGTTGGCCGTAGGGCGTGCGGGCGGCAGGGTGGGGTTGGCGCTTTTGGCA
ACCACCGAAATGCGCAAATCCCTCACGCCACCCTCTCGCCCGTAAACAAAAAGCAAAAAA
AGCCTGACAACTCTTAGCGGTGGATCACTCGGCTCGTGCGTCGATGAAGAACGCAGCTAG
CTGCGAGAACTAATGTGAATTGCAGGACACATTGATCATCGACACTTCGAACGCACCTTG
CGGCCCCGGGTTCCTCCCGGGGCCACGCCTGTCTGAGGGTCGCTTTGCCATCAATCGGAG
ACCCCCGCGTCTCCGCGGCTGGGGCAGTCGCAGGCGGTCCCGGCCGCCTTCGTCCCCCTA
AGAGCAGACCTTTCGGGACGCCCGGGCGCGGCGTAGCGGTGCTCGCACCTGCCTACTCCC
GCCCCGGGTGGGTCTCGCCTCCCTCCCTCCCTCCTCTCTCTCCCTCTCGGGGGAGAAAGG
GGTGCGCCTCCCCATCCGCGGAACCCCCCCCTGCTTGCGCGAGCTGGGACGCGGCTGCCG
GTGGACGTCCTCGTCTCTCCGCGCTGACCGCGTCGCCCTCGCGCGCCAAAAAGCTGGGGG
ACCCCTCCGCGGGCCGGGGTCACGTGCGCAGGGGAGCGACGGGTGGCGAGGCCGCCCCGG
CCCTCTCTATCCGCTCAGAGCCCGCGAGCCCCCCCTCCTCGCGAGGGAGGCCGCGGCCCC
GGTCCGCCGCGGTTGCGGACCGACTCCTCGACTACGACCTCAGATCAGACGAGACGACCC
GCTGAATTTAAGCATATTACTAAGCGGAGGAAAAGAAACTAACAAGGATTCCCTCAGTAG
CGGCGAGCGAAGAGGGAAGAGCCCAGCGCCGAATCCCCGTCCGACGGGCGGACGCGGGAA
ATGTGGCGTACGGAAGACCGCTTGCCCGGTGCCGATCGGGGGCCTGAGTCCTTCTGATCG
AGGCTCAGCCCGTGGACGGTGTGAGGCCGGTAACGGCCCCCGTCGCGCCGGGGTCCGGTC
TTCTCGGAGTCGGGTTGTTTGGGAATGCAGCCCAAAGCGGGTGGTAAACTCCATCTAAGG
CTAAATACCGGCACGAGACCGATAGTCGACAAGTACCTTAAGGGAAAGTTGAAAAGAACT
TTGAAGAGAGAGTTCAAGAGGGCGTGAAACCg
>NODE_9_length_637_cov_15.434851
TTCATCTATTACCACACTGTCATTGTTAATTGTCTTCTTTTTACCTCTGCAGGATTCTCC
AAATTGGTCCTATCGAATGTGACAGGAGGAAGAGCATTAAGCATCTGACAAGATGATATC
TAAGTTCAATTTCCTACTCCTCACCTGATTTATACCTGCAGCAGATCATTTTCCTTTCTG
TCATAAAGACCTCTATAAATCAGTGGTGCTTATGGAAGCACTACAGAACAGGGTCCCTGG
ATTTGTATCCCCTGTGTTTGCTATTAGGAAACCATTACAGCCACATTTTCCTCCTTCAAA
CAAAAATGATCAAATCTAATACTGGCAAGATTAGAGAGATAAAGGGAGAAAGAGCTGGCG
GAGCTGTTCAACACAGTCCCCTATCTAAACAATATGCTCTAAACTCAATAAAAACAGGGC
TTTTTGCTGGTGACACCATTATCCATCTGTTTGGACAAAATTGCTGTATCATGGTATAAA
TCTGCGATACAAGTGACATATCCTCTAAAATAAAAGGGAACATTAACTGCTCTATCTTCT
AGAGGCCATGGGACTAGCTGGCTATAAGCTCAGTCAAGTGTGATGGCAGTTATACTGTGT
TTTACTAGACTGCAGACAATTATACTTTGCTCCTCTACGCTAAGAAGACAAACTGCCATG
GCTTCAACTGAAATGATTTCAAATAGATTTTCCAAAATGTCTGTCGCCAGATTGCTTCCA
TACATTATTTCACTTAAATGGAGAGAAAAAAAGAGGGAGCAAATCCACAAATCAATCACA
a
>NODE_10_length_774_cov_13.590439
CACATATGGAGAAAAAAAAAAGCAGAGTTCTATGTTAAACGAGCTAGACATAAAGAGCAG
GGTGCGAACAGGTGTGGGCTTGAGCTGGTCAGCAGACATTATGAGAGCAGAGAGACAGGA
GAGCTTGAGAGACTAGTGAGTCACGGGGGCATCTCTACAGAGAAAAGCTTGGTATCCTCC
AACAGAGGAAACAGGCTTAGTGGTTGGAGGATAGATCTTTTTTTTCCCTTGCCACAGTTA
ATTTTCAAATCTCCAACATCCTATGGCTGTCTGTTTTTCTTCTTCTTCTTTCTGTTTTTT
CTGCTTTCATTCTTTTCTTTTAAAATGAAACTGGAGCTGGGGCGGTGATAGTGATAGATG
GCTCAGCGCTCTAACACTTTATCCAATCCGGCGCAGATTTCATCCAATAAAGAATCACTT
GTGCACTCTCAAACTAAATGGAAGTCAGGCAGCGGAGAGAAAGGGGCTGCCGTGTGTTTC
TGAGCTGCGAAAATCAAATTTTCTTAAAGCTGCCGCAGCAGTGGCTGGCGGAAAAGGCAG
CAACAGCCATGACTGGCCAGGGCCACAACGTCTGCACACACAATTTAATCCATCACAGAG
CGCCTGACACCATATCAATCAACCTTTCATCAGTATGCCCCCCACCCCCCCAAAAAAAGA
AAAAAAAACAATATTTCTATTCAATCACCTCTGACTGAACCAGGCCTGCAACCCAATGAC
CAATGGGGAGGACCACAAAACTCCAGCTGGTTCAGAAATCTTTTCGCATGAACACAAGCA
TAAAGTAGAACACATGCACTCTGTGTGAAGCCTCAAAGTGCTGATTGCTTAAAATGTTAA
TATCATTACCCCAGAGAGCTTAcgtttattagacaatgacgcaccatcaaatcgtctgtc
cttctttaacttttactg
>NODE_12_length_704_cov_12.588068
CTCTGGAGCTACGATAGATCCCCCAGATAACACGTGAAGATGTCAATATTGTGTTAGAAG
CCAGTGTTTTCCTATATACCCCTACATCATTATCAGAATGACAATAGGTTTGGTTTCTGT
GGTGGACAGGAGTCTATTTTTACCCTACACTGTAAGCTTCTGCTCCTGATTATGCTCTTT
TTTTTCACTGACTGTAGCCTGTCATGTAGATCATTGGACTTCTATTGTCCCTCCTCCCTT
TCCAATGGGAGCAGAGAGGATGAGTGTTGTCATTACAGACAAGCAAGCAAGGTGAACCTT
TCCTAGACTGGGGACCTTTTCCTGGTACACAGAATTGGAACAGCCCCTCATTGCACCTCC
CCATAATCCCTGGCATTTTGTTTTGATGCACCACAGCATGAAAATGAGAGAATATGGCAA
TGTTATGGCATTTGAAGTCAATATGTATTATAAAATCAATCTAGATGAAGATCTGCCCAT
CCCTCTAATTAGACGGGGTGACTGGAGATTGATTTTTAATTGCAAAAGTAATTACATGGA
GCAGATAGCCAGTGACATTTGATTATCTAGGTGATTGATTAAAAGGCCTGGCTGCTGGGG
CAGACTGTCAGCCAGCTGAATCCAGACAAAAGAGAAAATTAAAAAAGTTGTCCCGTTTGT
AATCACGAATTTCAAGGGTGAAATTACAAAGCCAAACATCCCCTTGGAGAAGCCCAGCAT
CCTTCCACTTTGCGCCTGTCTGCCCTCCTATCTCACCCCTGCCGTCACAACACCCACAAC
GCAAGACCTCTGTGACACGCTAAAAAGGGGAAAACAATGATgtgaaaaatgaattgagga
attgttct
>NODE_13_length_692_cov_22.585260
AACACACACATATACACAATTAAAACGCTGATAATGGGCCGGTACTTTATTTACATGCTG
CAAAAATGTGAGATGCCATTGCCACTGAATGCTGCTGCCGCTGTTTTGCTGCTGTGTCAG
TTGTTAACAGAAGACAGGACACATGGCTTTATTTGTATGCCTAAATCCCTACATGCTTTA
ATTACTGGACTACCAAGCATTAAGTGGAAAATTCATCATTCAACATCTACTGACCTAGCG
CACAAATAATCAGAGAGAGAATGAACAGATTCATTAAATTATCAGAATATGATTAAATCA
CTGAGCAAATAGAAAATGTATGATATAGTAAGAAAAAAGCTGTAAAATATTATAGTTTAC
AATAATTATTCACATTCAAAGGCTTTACATCTCAATACATACACAACATGGCCCCTGAAC
ATGACTTCAATCCAAATATGATTCATATATTAGAATTTAAATAACACAGAATGAACTATA
GGCTAAACAATAGCCATCAAATAACCTTATACAAGAATAAAAATACAAAAACTGTATCCT
AATATCATTGCATTACTTGCTTCAGATTTTAATAATACATCATCTGTACATCACAGTTCT
AGTCAGTTACAAGCCAGGTAGAGTATTCCATACACAATGTAACCGACTGCCATCGACTTG
ATTCAAACAATTTTTCTAACTAGAGCAGAACACTTCTCTAGTGTTGCCTCGACTTTATAG
ACAGATACAGCAATTTCATCGGTTATTTGGATCAGATAGATATCCTTTAACTgacatcca
accacatccagccctgggccccagggccggagggtcctattcacctatactccagt
>NODE_14_length_163_cov_9.907975
GTCTTCGGCATAGCCAAATTAGGCGGGGCAGGTGGCATTTCCAGGTGTCTAGCACGTCTG
GTTCCGGAGATATCGGCCAAAACGTTCTCCCATTCACTGACAATGGCACGCGCATAACGC
AGCCAGTGTCATAGTGCTGAGGCCAAGATAAGTTCCCGTAGAAGGCCTTTGAGAGCACGT
TTCAGACTGCTCTGAGTTGATTGGTATAGGTTTGTAGGGACACTTTTTTGGCTGCCGTTG
TATGGGACGTAAGCTCCGGAATTAGGGTTAGGGTTAGGGTTTGGGCCTGGGGCTAGGGTT
TGGGCAA
>NODE_15_length_1954_cov_11.055271
AGGGTTAGGGCTAAGGTTAAGGTTAAGGTTAGGGTTAGGATTAGGGTTAGGGTCAAGGTT
AGGATTAGGGTTAAGGTTAGGGTTAGGGCTAAGGTTAAGGTTAGGGTTAGGATTAGGGTT
AGGGTTAAGGTTAAGTGTAGGTTCCAGGTCCAATTTCAATTTTGGTTTTGAGGTTGAGTA
ATTGTGGAACCTTAATTTCAGGAACACATCATCAGTAGTGGACCCCAGGATCACAGAGTG
TTTCGGCCATTTATCACTAGACACTCTCCCCTGAGGAAGGCCCTCCCGAGGTTGATCAGC
TCTCGGGATGTGTTCCCATAGCCAATTCGGTTTTAGTACTGTGTTTGTTCCTTTTGAGTT
TTCCTGTTTTGGTTTGTTTTCTTTTTGTTGTTGTCTTTTTGTTCCATCCTGTGGTTTTTC
GTTTCTTTAAAATGTTTTTTCCTTTTTTGGTAGTGGTGAAAATACCTTTAGAGTTCATTT
TTTAGTGAGGATACTCATTTCTGTTGTTGTCCTTTTGTTCCATCCTGTGGTTTATCGTTT
CTTAAAAATGTTTTTTCCTTTCTGGTAGGGGTGAAAAATACCGTTAAAGTCCTTTTTAGT
ATAGATCCTCATTTCTGTTGTTGTTTTTTTTGGTTCCATCCTGGTGTTTATCATTTCTTT
ACAATGTTTTTTCCTTTTTTGGTAGTGGTGAAAATACCTTTAGAGTTCATTTTTTAGTGA
GGATACTCATTTCTGTTGTTGTCTTTTTGTTCCATCCTGTGGTTTATCGTTTCTTAAAAA
TGTTTTTTCCTTTCTGGTAGGGGTGAAAAATACCGTTAAAGTCCTTTTTAGTATAGATCC
TCATTTCTGTCGTTTTTTATTGTTCCATCCTGGTGTTTACCGTTTCTTTCCAATGTTTTT
TTCTTTTTGGTAGGGGTAAGAATACCGTTAAAGTCCATTTTGTTCGAAATCCTGATTTTT
GTTTCTCCATTTTTCCATTGAACCTCCTGACTGAGTTGAGAAATTGGAGTTAAGTGAGCG
CCACGAGTTAAATTATATTTGTAATACCTGGGTTTTAAATTTTAAATTAAAAGTCTAAGT
TAAAATTTTAATTGATCAGTACTTTAAGTTTTTTAATTATTTTGTTTTTTTTAAAAATTT
GACCTAGAGGTTGGTCTACATAGGTTTTTAAGGAGCAATACCTGTGCCCCATACACCGCA
CGACCCCAGGTATTGTTGGGCCTAGTTAAGGTTTTGGCACTCACCCAGATGATTCTTCCA
GGCGTCTGGAGTTGAGTTTGTTGACTGGGATGATTCTTTCAGGCTTTTTGGTCCGAGTTT
GTTGGTCCGAGTGATACCACCTGTCATCCAGAACTGACTTTGTACATCGGGTGTTAAAGG
TTATTGCCTGCATCCACAGTCACGGTCTTGTGTTTAAAACTTTTTTTTAAATAAAACATT
TTTTCTCCAAAATTGCGTCCTCTTGTTTGTTGAAGGTTGTATTTGGTGTTTTACAGGTTT
TAATTAAGTTAAGTTCGTTTAATATTGTTGAAAAAGTCAAAGTTTGGGGAGAATGTGTGT
GCCTAATTTACCCAGAATCCCTTCCTTACACACAGAGAGCAGGAAGTATCGGGTTTCAGA
CTGTCGTAAATTTAAATGTCCAGCAGGAGGCTCTCTTTCTTTGCTGAGCAGCAGGTGGCT
CAGCAGGCTAGGTCTGTGTCATCTCCTCCTGTGAGATAATGTAGGTCAAAGGTCAAGACT
GAGTTACAGGCAGACCAAGGGCTTCATCCACATAAATTTTAATCCATTTATCATTTACCT
TTGTCATTACATTAGTGCCAAAACGGCATGGCCTCGCTCTGCTATTTTTGAAGTTATTCT
CCTTTGAGCACACACATTTTTTCTTTTAGACCTGTAGCTGTCTTTAAGATTTAATACAGA
TTTTTTCAACATTATTTTAGAAATTATCAATTTAAATATTACAGTTAATTATTATTTTGG
TTAGAAAAGGGCTATTTATTCTATTTTAGACAACAGAGAGAGAGAGAGAGAGAGAGGGAG
AGGTGGAGAGAGGTATGAGAGAGAGAGAGAGAGAGAGAGGGAGAGAGAGAGAGAGAGA
>NODE_16_length_482_cov_10.417012
CGCCTTTAAAGTTGCTGTGATTCTTAATGTCAATTTATCCACTCCTCCAAAACGCACTCC
ACTTTAACTAGTGCAGAAGTGTAGTCTTTTGTCTCTTTTAAGACATTTTTTAAATTGGGT
AAGGGCCATTAAGAGAAAAAGCACCAATCAGCTTTTACAGTCATTCGTCTTTATCAAGCG
CAAGGGAGCTCAAACAAAAACCTACTCAGGTTGTAAATGGTCGAAATGTCAATTAGAAAA
AAAAAATCATCATTAGGTTTATTACTCAAATTAACAGTTGCTCTCAACCATTTAAATCAT
TGTTGGTGTTCGCCGTTAAAAGGGAGCAGTTTTTTTTTCTTTCAGTCTTAGTAGTCAGAC
ACATCTCCCTTTGGACTCTGACGGAGTGATTTTGGAGGTATTATATTCATGAGGGGTTCC
AGTAATTGGATTAAATTGGTTCCAGAATGTAGCAATTTATATTATAATATCCCATTACTT
CTAATACTGTTCTTAATTAATTAGCCTGATTTTTTTTGGTCCGTGTTCCTGATAAGTTAA
GTTGGCTCAGGAGGAGGTCCGTCCCATGGTGACGTCTCGCCGAGCTACATCAGTCACACA
CACCTGGACACAGCACACAAGGTGAg
>NODE_17_length_675_cov_9.392592
AAATCAGCATGAAATGTAATGCCATTTGCCGTGTGCAGTGCGAGACTTGATAGGCAAAGG
GGGAAAAAATGTATTAAACGTCTGTGAGTGAGTTTTTCTTTCTGCTGGCCTTTGAAAGAT
GCCAGTTAATCTGCTTACTCCTTTAATTGTGAGTAGAGGGGTTGGGCCTCCTCCCGGCCA
GAATAAGACTACTGATCCAGAAGTAAAACGATGACCACTGCAGTTATTCCTTCCTTTAGG
TTGTGCAACCCCCCTAGTTTTCTTTAGCCAGCCCTCATCTCCTCCTCCTCTACCATCCCC
TCCCTCAGAGGGAAGAAAGCTCCTTGTTCTGACAATAGACATTTTTTGCCATATGTTGGC
TTGACATCTTCATCAGGTTCACAGCAGGTTACCTTAGTTAACTTTCACTCCACTGCCTGA
TGGGATTTTCTCCCCCTGTTTCTCCAATCGGCCCGGGCTCAAAGTCTAGACGGCCTCCGA
GGCAGGGTCCTCCTAGCCCTGTGTCCACAATGGCCGTATTGTGGACGCTTAGTAGTGGTA
GCTTCCTCCAGTTACAGCGAACAGGCTAGTGCTAAAACAATGCTTTTATCCAGGGGCAGA
CGAGGGGGGCCTAATCCACTACATACTGTGAAATAAATCTCTCTCTGAGATGAGAGTGAG
CGAGAGAAACTGAGTGAATGAAATCATTGCCAGGGAGGTTAGAGTGCAGCAGTTTAACCC
CTGGCCAAGAAAGAGGGAGGAGAGGAGGCAAAGGGAGTGGGAGAAAGGAGGAACAAGGAG
AGGCAGGCGCTACatcccttcatctctggagcacggatg
>NODE_18_length_319_cov_3.532915
GGTTTTGAATATTCAGTCAGACCGATCCGTTCATCTTGATTTTTACGGCGCGGTTTTATT
ACGCACCAACCTGAGCCATTTTCCTGCATGACCTGCGTCCCTATCAGGCTTAAAGACACC
GGCTGATAGTTTACATAAATCTGCCTTGTGGTTTCGCCCCGACCCGGGAGGCTTAAACGG
TGTATTATTCCAAACATATGCATTTTAATCAGCTCGGTCACACTTACAAGAACTCCAGTT
AATAAGGCCATCAATCAAGCGCATGTGCAGGGGAGGGGAGAAGAGAGGGGGGAGAGAGGG
AGAGAGGTTTGTGGGTGCAGTGCTGCCTGATTAGGATGAACCTTTTACCTCAGAGGGTGC
AGATCTACAGACTTTGTTCGACGTGTTTGGTGTCTCTTTTTATTTTTAGTGTTTGCGTTC
CTCCGCCATCACTGGAATACTCCGTTAGAATGAAGGCTGGATg
>NODE_19_length_471_cov_4.738853
ATTCAAATGACATACGAATTCAATACTTTAAGATGTATAGCTAAGCTAGCCCTGTAACCT
TAGCTTGTATTTCATGTCCTCAATTACACACACACATCTCTACAGCATTTACCATGAACT
TAACACCAGATGCATTACTACATCCACACAGTCTGTCTCTAATTGTTTCTTTGAAATTTT
CTTATCAGACATAACAGTCTGCATAACTTACACACAGCTTCACAGAACCAATACACCACT
GTGTGATATTAGCTAGCAGGCTAAGCTAATATTTTGCCGACTATGAATCTCACCGTAGCG
TGGCTCAGAAAAAAACTATAACAAGGATGTCGTGCTCTGGTCAAATTCTGCTGTTCAAGT
TGTTAGTACTGCATTTCTTGCCAAGCTTTTGAAAAGGCTACAAAGCATAAAAGTCCTCTG
AGAGGATGGTGGCTCTGCTAAGGTCTCTGGCATTCATCCAAAATAAACGGGCATATGGCG
GTGAGGACGCGCTCTGCTGGTGAGAGCTGACGAGGACCGGGAGAGTTGCCAGATTAACCC
TATAAGTGCTGAACAGGGGAAATTTGAAAGAATTAACCCAATAATTGCTGAAAGTTATTT
TTAAATGCAACCAAT
>NODE_20_length_495_cov_17.272728
CACCCATCACTTACCTCCATCACGCAGCTGAGGAACACATCTATTTTTTTTAGCTTTTTT
TTTTGAGGAGAAAATGTGACTAAGCTCCTTCTAATTCCACTCCCGTGCAAAGTTTTCATG
CATGCAAGCACTAAAACAAACGGGGATCAGCGTTTTCTTTTTTATTTTGATGGTAACATT
TCACCTAATGATGAAGAGCGCATTTTCCACGGTGTAAAGCCCACCACGCAGATGATCCCA
CAGAATGAGCTGAGACGGATTCAGGCTCCGCGCCTCAGTGTGTGGAGCAGCTGACTCCCT
CTCTCCACGTCCAGATGGCTCCTGCACACAGATTTGCATTCATTTTCCTTTAATATCTTC
TGAAATAGCGGGGCAGCTGCATTTGTTGTCAAATACGGTTTAAAACTCCCTTTCAGGACA
GCATCGTTACCTACGTGACGGGTGTGGAGATCCATTTTCCCTCTCCAGTCAACAGTATCA
GATCTAAGAGGATTTGTCTCAAAGTCTCCTAATTTGATAATCAGATTTAAATCGCCTTGG
TGCGTGTAATCAGGGGTTAAGTTCTAATAAGCGACTTGAAACTGTGCAAAAAAGCAGAGT
GAGTTCTGTGCAAAAAAGATATTTGCAATCTCGGTAGAA
>NODE_22_length_629_cov_28.677265
ACATTTAATTTATCACGCCTTGGAGGAAATGATTAACTACATCAGGGCCTTAGTTTTAAA
CTGCTGTTTAATTAATGTTCTATGAATATACTGTATGAGTAATCCACTTGCCAACTCACT
ATGTGACAATAAAACAAACAGACCCACAAAACCCAATTATGTTCTATATTCAAAGTAAAT
ACTCATAGAGAAATGGGAAATTTATCTTCCTTGTTCATATGTAGCAATAGAGAATGAGTA
GGAAAAATAATAATGCAAAACATTTCCACTTAAAAGGTGCAGTACAAGAGAGAGCATGCA
TGATGAAATTAAGTTTAGTTAACAAAATAAAGTAAAGAAACATAACTATTGTATTACCAG
TTTGTGCCATAAATTTAGCAGACTCAGCTTGCTCCTGCAGGGCCTTTGTGTCATGAACTG
ATCTTGGCCGCTGACTTTTTACTGTATGCTCTCCGATCATTCCATATTCTATGGGACAAA
ATAGAGGTTCATATGAAAGCTAGGCTTAAACATGATCTTCTGAGAACAAAAGCTTATTAC
ATACTGTTTTCAGGATGTTTGAAGCAACTGCAGTACATGGCTAGAAACAAAGACCACACA
AGTTTGTATTTAATTTGTCCTTTTTTTTCTCTCTATGGCATAGAACAATGCAACGAATTT
ATAAGGGTGAGTTGGAAGTATTAATTGAGCTTGAAAGCACAGCGTAGACACATAGCAAAC
ATGCAGATAAACTCACATTGTTGTGTTTGTTTTTGTTCTTTTAAGACTCTAAc
>NODE_23_length_366_cov_14.721312
AAAAAATCCAAACAACAGATGCAGCGGGAGCTCTGGTTCTAATATTAGGGCTTGTAGGGA
CGTATAGCAACATGTTTCCATTAAACGCGGCGGTTCTAAGAATAGGCCGCGGCACATAAA
GAGAAAATTTACAAGGGTGTCAGTTAACAATTTAATAAATTGAAAATCCATTTATCTGAA
TACAGAGTTCTGCCCTTCACTCCACTGCCTTTCCCTAACAGATGGTGTTGTGGGTGCTTA
TGTCCAATTTGATTTGAACCAAACCCTCAGCCAATTTTTACACTGGCATGAAATCTCAGC
GAGCCAGATCCACACACTGGCAGTCAGAAATAGCAGCGGAGAGGGCGCGACATTGTGAAA
GAACGATGAAGGGCAAAATCTGGAGCGACATTCGAGAAAGTCGCAGAAAAACTTTCCTTG
TTGTTTCGTTTTGTGTCGGTTTTTTTCTTTCCTTTCTTTCTTTCTTTCCATCCCCTCCCC
CTCCTCCTCCTCCTCTTCctcctccaccct
>NODE_24_length_531_cov_22.026365
CAATCGAACACAAACACATCCCATTCACAGAAACTATTCCTCTACAGACTGGTGTCTGTG
ATTCACAGGTCAATTCCTCTAGCATCAAACACTGAGCAAACAAGGTGAAAGTGAATGAGC
CTTTCGAAGCAATAACAAAGTGAGAGGGAATACATTTACATGAGAAAACAGAGGACCACA
TTATTCTAACAACTACCTTTGCCAGGCCAATCTATCTACCAAATTAGTTTATCGTGTAAT
ACCCTTCCAGAAGCTCTTCTGGCAGAAACAAGATATTATTCTCTTGGAATGGCCCATAGA
AAGAGGGAAAAGCCAGTCAGATTCATATTTCATCTCTGCCATGGAAACCTCATCAGTGTA
ATAACCCTCCATCTCATGGGTGTTATTCAACCATCTGCTACTATATTACTTATCTTTATT
TTGCAACTAATTAACAGCATAATCTTCTAAATTCAGCAAGTTAATTATCATTATTGTGGT
CTTTGCAGCATCATCAGTCCTTGTAAAGTGCCGTCTCCGCGCCCCCCGAGAGCCGGGTGG
GGGCGGGGAGCGGGCAGGTTGAGCTGGGGGTCTGTTTTCTTGACGCAGGCTCATTAGGTG
TTTGCTGATGAGCTGAGTGCGGTGGGAGGCGTCGTGAGTAAGAGGGGGGATGCAGGTCAG
GCAGGATTCTGCTGa
>NODE_25_length_962_cov_15.601871
AGGGTAAGCTGCACAAATCAGTCACTTGGAAATTGTTGTAATGTGCTGGTTTATGTTCAA
TTCGTTCTTGTCAAACATGAAGCTGATTCAGTGTTACACAGAGCCGCTGTAAATATTACA
GGAGCAGCTTCTCAATGAACTGTTGCCCGCTCATGTCACATAAGGTTTAAATGATAAAAT
GCACAGATTAGCTCACCAACCCACTTAAACCAGGATGAATTCTAATGCTTCTCACGGATA
TCATTGCATAATTTACCAGCCTCTCTTTCACAGCAAGGAAATCAAGAAACAGGGATGTTT
TTGTCATTTATTTATTCTTCTCCAGTAATCACCCCGCTAACGCCTACAGGGGCCTCCATC
TGGGGAGATCACCCACGGTTGCGTGTGCTGTGATGCCAGTAGGTGGTCCTGCCCATGGCT
TGGTGGGTGAGCATGGTGTAGTCCCTGCTGCCACTGCTGCTGACATATCAGAGCTGTTTA
TTAAGAGGATGACAACTCTATCAAGCCCCATAAGCGGGCCCTCGTGCACAGGAGTTCTTT
TGTTACTTTCAGGGAGGGTGTCATCAATCTTGCTGCCATGCTACTCTCTTGAGCTGTTGA
TGGCAAACACGATTCCTCCCTTTCTGCCTGGCCTCTCCCGCCTCACAGTCTGGAATCAGG
CGTGGTGAGGGGGATCGAGGAGATAGGAGGACTTTCCCCGAGAGTGCCTTTTCTTGACAG
GCGACAGAGCGGACCGTTTGGACACCAGGGGTGGATATATGGGACCATGTAATGAAAAGA
CGTTGACAGGACCTGCTTGCTCTGTAATGAAGGTCCTCTGGAGCTGTGAATGGATACACA
CATCTTTCACGCTTTTGTCTCCCTGCCTTTCCCACAGAATCCATCTCATCCATTTTAACC
AAAAAGGAAGGTGTAAGAGAAGCATCCCAGACAACAGCTCACAGTTAACATTTACATGCA
ACGACGTGGTGTGAATTTTTAATGCAACAGCAACTAAGTTGATTTACACCCACGATTTCT
AGCTAAATCCCTTCTGCATTAGCTGAGGAAGGTGCAGTTGAATTTTCACCCTCTTTCCTC
TTTCTGTcagtgctactcaagacact
>NODE_26_length_447_cov_22.183445
GAATTAACAAGAGATCTTTTTATTGTCACAGAAGGTCATTAGGCTGCCAATCGGGGTAAT
TATGGAAATGATCTCCCCAGCTCTTTGGAATGTTTTCCTGCTTCCATAAGGACTTGAAAG
TGTTCAATCAGCCTCTCTCGTGGGAAAGTTCAGCCATAACTGCAAGTGTACCAGCAAAAT
CAAATTAAGCAAAGAGATTTCATTAGTATTTATAGCCCCGAGGCATTTGTAAAAGTATGG
AGCAGCAGAGTAATGTGGGACTGTGGAGGGGAGAATTATTGCTTAATGACAAAGGCCATA
CCTAGAAGACATACACATAGATAATGAATAGGAGGCATTGATTGCATCTTTAAAGAGGAT
TCTTGAGGGATTGTAAAATATTGATGCTTGTGTGGCTGACTTTGGACTCCCGGCATGATG
GGTGTGAGGGTGGTAACTTTGTTTGGATGTTAACACTGTTTAGCTGTTCACTTGATCATT
CAGCGATGTTTGATCCTGCAGTTAGAAGTAGAAATTAATACAGTAATATGAGCAACAATA
AAACACACCAAaacagtcatggttaaaaacggactattttaaatttagcca
>NODE_27_length_665_cov_12.227068
CACCCTCATGAAAAAGAGATGAAATACAGATTGCCATTGGGTATATTAACACCTGTCACA
TCAGACCAATATCATATTGCATTGCTGTAGTTACCCAGCTTTCTATTATTTTCTCGACTC
CCAAAACGTCACCTTGGCCTCTCAATCTACCGATGTAATTACCTCATCAAATAAACTATC
AACAAAGCTCCTAAAATAGGATTTGTGGAAGTGGGGGGAAACAAAACAAAATAAAAAAAG
GAGAAACATATCATCACGCCCAACATACTGTATGTGAGATGTGTGACGCTTAGAAGTCAG
GGGAGCAAAGCCTTGAGGGCATACAATCAATATTACATTTTCCATTGCCACCTTCATAGC
TATTGTAAATGGCTTGTGTCAAAAATAATAACAGGTTGTATCAGGAACCTTGGGTTTGCA
ATTTCGCTCCTAGTGCTTGGAGGCCCCGTCTGCACTCCCTCCCTTACCCCAGCACCACTG
GGTGTTAATGACGCCGTGGTGGCAGACACTTCTCACACCACAACTGACTTTTTTTCCCTC
TCTGCCCATTCTTTATCTCTTTACTCCTGACAGTTCCGAGAACTGCAGGGAAAATGTGTA
TGTGTAAGAAAACGCTTACTACTAGAGATGATTAGCCCTTTGTGCATGTTTCGGCGCTCA
GCCAGTAGCATAGTATTATTAGCAGGGCTGGAGAGATTAAATCTATTCTCACTTCGGTTG
TCATAGCACTCTAGGCAGCAATAAGCAAGATGAGATGCAGTAATATGCACACTAGAGGga
cagactcctcttcactggaatcagagcta
>NODE_28_length_390_cov_10.197436
CAGCAAAGTCCAGTCGGTTGTTGGCAGGGGTGACAAACCATCGCTGCGGGGGGGTGGCAA
CAGTGGGCTCCTCGGTTTGCTGCGGGGATAGCAAGCTGTTGCCGAGTGGGACGCTGCGCT
CCGTGCCAGGACCAGTCCCCACGCCAGGGTGAAAGCGAGATTTGGCATAAGTGCTGACAA
ATTGGTCCTGCAGGAAAGAGCTAGGCATGGCATATCTCGCACCCGGCACGATCTGTGAAC
GCGGAGAGTCACCCGGTGATGGAGTTAGGCGGTCAATGTCGCAGCCTGTGTAGACACTGA
AAAGATGGAGAGACAAACAAAACAATTCAGAAACTAAACCGTGCGCTCCAGTCGGTTCTC
TAAAAAAAATTAGGAGATTTAGGTCAGAGAAGTCTACATCTCACCCAATTACAAGTTTAG
TTTGGACATGTCAGAAGTTTAAGACACGTTAGGTTTAGTGAAGGTGGAATAGCTGCAGGG
TTTGGGGGAAAAAAATGCGCATCAgatctatcgttggtgacagctccaaatagg
>NODE_30_length_1793_cov_7.212493
TCTCCCCGGCGCCGGCCGTCCCCCGCCGGGCGCATTTCCTCCGCGGCGGTGCGCCGCGAC
CGGCTCTGGGTCGGCCAGGAAGGGTCCGGGGGCGAAGGTGGCTCGCGGCCTCGGCCGCGA
GCTTTACAGCGACCCCCTCGCCCGGAACTCGCCGCTTCCCGGGGCCGTGGACCGAGTACT
CTCTGCGCCCTCTCTCCCGTCCTCACGGGCGGGAAGGGACGGGGCCCCCTCGCCCCCGGC
GCGACTGTCGACCGGGGCGGACTGTCCTCAGTGCGCCCCAACCGCGTCGCGCCGCCCAGG
GCGGGGATCGGCCCACGCTGGCGCGCAAGGGGTCGGCGGCGATGTCGGCTACCCACCCGA
CCCGTCTTGAAACACGGACCAAGGAGTCTAACGCGCGCGCGAGTCAGAGGGTGGAGCAAA
CCCCGAGGCGCAATGAAAGTGAGGGCCGGCGCACGCCGGCTGAGGTGGGATCCCGGGCCC
CCCGCGGGCACCCGGGCGCACCACCGGCCCGTCTCGCCCGCCGCGTCGGGGAGGTGGAGC
TTGAGCGCGCGCGATAGGACCCGAAAGATGGTGAACTATGCCTGGGCAGGGCGAAGCCAG
AGGAAACTCTGGTGGAGGCCCGTAGCGGTCCTGACGTGCAAATCGGTCGTCCGACCTGGG
TATAGGGGCGAAAGACTAATCGAACCATCTAGTAGCTGGTTCCCTCCGAAGTTTCCCTCA
GGATAGCTGGCGCTCAGAGTCTCGCAGTTTTATCTGGTAAAGCGAATGATTAGAGGTCTT
GGGGCCGAAACGATCTCAACCTATTCTCAAACTTTAAATGGGTAAGAAGCCCGGCTCGCT
GGCTTGGAGCCGGGCGTGGAATGCGAGCCGCCTAGTGGGCCACTTTTGGTAAGCAGAACT
GGCGCTGCGGGATGAACCGAACGCCGGGTTAAGGCGCCCGATGCCGACGCTCATCAGACC
CCAGAAAAGGTGTTGGTTGATATAGACAGCAGGACGGTGGCCATGGAAGTTGGAATCCGC
TAAGGAGTGTGTAACAACTCACCTGCCGAATCAACTAGCCCTGAAAATGGATGGCGCTGG
AGCGTCGGGCCCATACCCGGCCGTCGCCGGCAACAGGAGCCGCGAGGGCTAGGCCGCGAC
GAGTAGGAGGGCCGCCGCGGTGCGCACGGAAGCCTAGGGCGCGAGCCCGGGTGGAGCCGC
CGCGGGTGCAGATCTTGGTGGTAGTAGCAAATATTCAAACGAGAACTTTGAAGGCCGAAG
TGGAGAAGGGTTCCATGTGAACAGCAGTTGAACATGGGTCAGTCGGTCCTAAGGGATGGG
CGAACGCCGTTCGGAAGCGCGGGGCGATGGCCTACGTCGCCCCCGGCCGATCGAAAGGGA
GTCGGGTTCAGATCCCCGAACCTGGAGTGGCGGAGATAGGCGCCGCGAGGCGTCCAGTGC
GGTAACGCAAGCGAACCCGGAGAAGCTGGCGGGAGCCCCGGGGAGAGTTCTCTTTTCTTT
GTGAAGGGCAGGGCGCCCTGGAATGGGTTCGCCCCGAGAGAGGGGCCCGTGCCCTGGAAA
GCGTCGCGGTTCCGGCGGCGTCCGGTGAGCTCTCGCTGGCCCTTGAAAATCCGGGGGAGA
TGGTGTAAATCTCGCGCCAGGCCGTACCCATATCCGCAGCAGGTCTCCAAGGTGAACAGC
CTCTGGCATGTTAGATCAAGGCGGGTAAGGGAAGTCGGCAAGTCAGATCCGTAACTTCGG
GATAAGGATTGGCTCTAAGGGCTGGGTCGGTCGGGCTGGGGTGCGAAGCGGGGCTGGGCT
CGAGCCGCGGCTGGGGGAGCAGTCGCCCCGTCGCCCTCCTCTCTCCGCCGCCGGAGGCGC
GGCGCGCGGCCCGTCTCGCGGGGCCCTCGTCCGCGGCGCCTCGCGCGTCGCCGGGCGGGG
GTTTTCGCGGGGCGGTg
>NODE_31_length_678_cov_10.879056
TTTTTTTTGTTTTTTTTAAAGAAGCATTTTTTTTCCCCAGATTGCTTTAAAAACATCTAT
GAATATTCACTCCTAATTAACAGCGTTCATTCGGAGGTGGCATGGATTTAAACACCCGTG
CGATTAAAGTCACACTAACACGCAACAAAATATTCCGTTCGCTATGAAATAAGTCGCAGG
CCTGTAGTCAAAGTTAAAAGCAACTTACTGCAGCAGCTCTCTGTCCTCCGCACCAACCCG
ACTACACAGTCCGGAGAAAGGTACTGCATCCTCACTGCCACAAAGCCCTTTCTTCCTCCG
ATAAGGGGAAGCCAGCAGCTGCGATTCCGGACAGTTAAGATTATATATGATGTGTATATA
TCGAAGGTTTGTCAGCTCTTCCAGGCCATAAAACCCACTTAAATGACACCACGTGCTTCC
TATGCACCATTCACAGGCCCTGCTTGGGGCAATTGGCATATGTAACCTTGTAAACTTTAA
AATACCCTAAAAGAAAGACATACAAAAAGGGGATTGAATACATTGTCCACGCATAGGTTA
GGCCTAACAGAGCGCAGAGAAAGTGGACGCTGTGCTGACCGGTCCACATAACCGTCAAGG
AAGTTCAATAGGAAGCTATTAGTTTGAGAGGTGAGTTGATTTTTATTTTCTTTAAGTAGT
GCTAGAGAGAAATTACCTCCTAACCTTGGGGCTACACCGGCGTCACACTGCTACTTGTGC
TAAAGCTGCAGTTGGACACAGATGCCCGGCAAACTGGCATGGTTTTATGTcctttctact
ggcagatagtgttgttttaactgctgcgtaatgatgccagga
>NODE_32_length_576_cov_23.019096
TATTGGTAGTTGAAAAAATGCCGTGGCCTACCACTAACCTTCACATCCATATTAAAAGCA
AGGTGTCACTGCATGCAAATTAGAAGTAGCCGGGTAAAGCACTGTTAATGAACCCAGCCA
TTGAACTCCATACAGCAGGCTTGTCGTTAGATAGGTGCACCATAAATAGTCCATTTGGCC
GAGAGCCAGAGGGAGAAGCTAAGGCAGAGTTACTAGCAGTAGGATAGGGCCTTTATTGTG
TTATGACAGACAGAGGGGACGATCAGACAGGATAGAGATATGGGCTTTCCTTTCCAGATT
AATTAAAGAAAGGATCAATTAACAGTGATGAAAACCATGGCAGCATACTGACTAGCTGAT
AGGCCAATCAAGCCTTGAAATGCAGAGTAGTTGGCATGTTTTATCTCTCCAAACTTAATT
GCAATTTTCCAGAGGGAATGACGTGATCAAAATGGAGGGGTGAAATTAGCTCCACGTGAA
TAAAGTATTTATTTGATGCATTTGTTCTGTGATTTCAGGACTAAGTACGCATTGTATTCA
TATAGGGGACATTTTTCGTCATGCACACAGAAGTTCCTCTTTCCACAATTTATTCTCCCC
CTGCTCACCTTTATTATGGTAATTGTGAACGCTGTTCCACTCCTCAACATTAGCTTTTGC
TGAGTAGCAAAATGCCTTGGCTGAGGACTATTTGCCCCACACTGCCCAATCATGCCAGAt
>NODE_33_length_369_cov_1.753388
CAGCCTTGCAAACATCCCAGAGTATCTTGATAAATTCTGTTGATTTATGCCTTTAATTAA
AGCCTGACCATTGACGCAGAGGTCAGTCCAGTGTGTGCCAATGTGGCGCTGCAGTCTATG
ATCCATCACAAGAGCTTTGGTCATTCCTGGACGGGGCAGACATCATGAAAGAAAGAGAGA
AGGACTAGTGGTTAACAAGAAGACAGAGACAGACAGAGAGACCTCGACACATAGTAACAG
AGAGGAGAGCGAGAGGGGCACTGCCTGGGTTTATGACCAGGGCGGCCAAAGGGGAGCAGG
GGTGGGTGGGTGGAGAGACATGGATCAGAGGCACTGACGCCTCCAGACAACAATGCACTG
TTTCCCCTGTAATCCTGTGATTCATCGGGCTCAATGGAAGACACTTGATAGCAGATGATA
ATGAAACTTCAACCCCAGACAGCCTGGCTGCCAGGGGCTTTTCCTCACCAGGCCAACAGc
tacttaatgcacgctgtctgaccggactcttcg
>NODE_34_length_491_cov_20.564156
CCCTTGCCTTCATTTACTTCTCTTTTCCTTTGGTTTCCTTAATACTTGGCTCCTTTCTTT
TCGTGTTTCCCAACACTCCCGCGTCTATCAGTTAACTTTGTGTAACAGCCACGCAGAGCA
CATAAAATGATTGTTTGTGAGATAAGGTCTCTCTGTGGCATCCCCTTGTCTCTGTGATTG
AAAGTCGCTGGGTTAAGAACATGACTAAGAGGTTAACAGTAATAAAAATAGCTATTAAGC
ATATATTCCCTTCCAACATGTCACTACAAGAAAGGGAGAGAGAAGGAGAGAGAGAAGGAG
GGAGGGATACTGGCACCTAATTACAAGGAGCGCACTTGGCTGCTTTTATCAGTAATTGGA
CTATATAGCCCTTCATTATAATTTACTTTCTCCCCCAAACTGTGATAATGCAGACAAGCA
GAACTGAGTGGGCCTGTTAGTGGCCCAGAAACTGACACCAGTTAATGGTTAATTATAATG
ACTAAATTAATGGAGTGACGGTGAGAGGGCTCTGGATAAAGCCCAGGCACTTAATTTAAC
AGGATCACTATCAGAGAAAACTCATGAGAAATAGACGAGGTAAAGACAAAAAGAAATAAT
AAAAAAAGAGAAATTAGTAAAAAAGAAAACAACTG
>NODE_35_length_549_cov_27.885246
TGAGCGTGCTATTTGCAGATTTCAAATTAAATACAAATGTGGTAGATAGCAATGAAATTT
TACACATACAGTATTTGTTTCTCATAGCAGCTATCTATGCCTTCAGCTTTGGAAAGAAAT
CCATCTGGTTTGACTAAAATAATCAAAAATAAATTCCTTAGTCATATCTCTGATTTGCTG
CCATGAGTGAACAATATCTTTACCTTCTCTCAGTTCTCAAACTTTTTAAATGTCCTGGAG
GAGTTCTTGTTTGAGTCCCAAACCTACTGAGATCTCTAATGAAGGCTTTACCTTCCAGGC
AAGCATATTTCTCCAAATGACAGTAATTTACATATGATGTATTTAGAGAAGAAGAGGGCA
GGCTAATTCTATTTGGAGATTTTCCTTTGTTTTAGGAGTCATTAGCAGCTAGCTCAAATC
TAATTTTTACAATTTCATCAGGCCATCTTGGAAAGCCTCTGTGAGCTCATCAGAGAGGAG
CATTTATTGCTAAGTGTTCTCTATTGCATTAGCACACAATAAAGCGGCCAGGGACTGCTA
CAGACGTTTATGTGGAATCCAGTTAACACTCTGCCAATTCGTTTTTTATTGGGACACAAT
CAATTTTTATTCATTTTAAAGCCAGAATGCTTTCTTTCATTGTGTGCCTACCCCAGCTTA
TTATACCCTAAACTAATTACTCAGTTGTTTTCA
>NODE_36_length_298_cov_4.134228
AACATGTTTGTAAACATTGCGCCCTAAGTCAAAACATGTTTGTAAACATTGCCTTCAAAA
GTCAAAACATGTTTGTAAACATTGCTTCTGAAGTCAAAATATGTTTATAAACATTGTCCT
TCAAAGTCAAAACATATTTGTAAATATTGTCGTTGAAACTCTGCAGGAGTGCTGCTCTAA
TGCTCTTAAACAGCGTTTCATGCGCTGAAAAGGCCACTTTGGCCAAACGGTGTGTCCTCT
CAGAATCTTGACACAATGTCACTTGAAACAGCTTTTGCCTTCATATTTATCATATTTCAA
CACACTGTGAGGTCAAAACATGTTTGTAAACATTTTCTGTGACAATCTGCAGGAGTGCTG
TTTTTATGCTCTTAAACAGCGTTTCATGCGCTGAAAAGGCCATTTTGGCCAAACGGTGTC
TCTACGCACTTTCTTGACACAA
>NODE_37_length_482_cov_26.975103
TAAATGTTTTAGAAGCAGCAGTACAATATGGAAACAAAGAAAAGATAAATACTCAACTCC
CTGCAAGGGGAATAAGGCCCCAAAATATGTTTTGGAAACATAATCAGCATCATAGCAGCT
CTGTGTGTCTGTTTACATTGTGGCCGCCATCGCTCCCCTCTCCTCCAACAAACAAGAGAA
TGGGGGTATGGAGGAGAGGAATAATAATAAAAATAGAAGAAGAAGGAATTATATTTTGCA
TATTATTTTAAGTAACTGTTCAAACTTCATTTCAGAATGGTAATCCACAAAACAAATATG
TAGCCGCATATTTTAAAAGGGAGGCTCCGCTCGCTTCAATTTCCTATTGTGATGTTACGC
CGTGTGTTTGCTCTTTGTGTCTGTTTGAATTGATTTGCGCAGCTCGGCAGACAAGGGCTG
AATGCTCAGACCAAGAATCCATAATTTCATATGATCTGATAGTTCTGCAGTATTACATTG
ATTTTTTTTTCCCTCTCCCTCTCCCTCTCTTTGGTGCTGGTGTTAACAAACAAGCGGAGG
TACCTGCGCTCAAGGATCCAGAGGAGAACAAAAAGAGGTGTTTTGTTCGGGCTAAGGTGA
TAATGTGGAGACAGGGACATGTTTGT
>NODE_38_length_148_cov_3.736486
GGCGGGAGGGGGAGTTCATTTACACTTTACTCACTTTCTTTCCTTTCATTCTTCAAGCCT
CAGAAGTGTCTCTTCTCTGTTACATCGAAAGTCAAAAGAAGGACTGAAGAGAAAAATCTT
TTCTTCTTTTCTTTTCTTTTTTTTTTTTAAAAAAGCACATTCCCTGTGAGCTATAGAGGC
TTAGAATGGTTAGACAATTTAATTGGATAAAAGGAAAAGATTAAAGAGGCCCTGACTCTG
TTCCATAAATAATTGATTTCTAATGTATTTGTAGTGGCAGTGAGACGCTGTT
>NODE_39_length_503_cov_18.791252
AAAAAAGCACATTCCCTGTGAGCTATAGAGGCTTAGAATGGTTAGACAATTTAATTGGAT
AAAAGGAAAAGATTAAAGAGGCCCTGACTCTGTTCCATAAATAATTGATTTCTAATGTAT
TTGTAGTGGCAGTGAGACGCTGTTGTTTGGGATTGGGGGATGTTGAGTGGCAGAACGCTT
CAGATTTCCCTCAGTCTTTGCCTTCTTTGTTTTTTCACGCCGTGATATTGAAGCAGCATG
AAAGGCAGAGAGGGAGCACACTTGCAGCTCAATTTGATCTTACATCGTCAGAAATCAAAG
ATCGTGCATGTAAAGAAGGATCGCAAGGAACTTTTTTGTGGGAGACCAAACTTTTCACAC
TATGTTACCAAAGAATACAATTCTGCTGGTGCAACCCTTGCAAACCCCAAAGGCAAAGCC
AGCAACTGCTGCTCGTATCCAAAACTAATAAAAGAACCACAAAATCCATTTTAGGACTTC
AACTAAAGTTTTGTGCTTGGATTAAAATATCCGATAGATATGACGGTAAAAACGCAAAAC
GCATTCATCTACTGCACGTGCTGCGTTATGATATTAAGAGCACAACGCGGTTAAAACATA
CTtcatagaaatgtggctccaatgaatgatcttgctttatttcacat
>NODE_40_length_650_cov_12.855385
GTCCAACAGCCACTGGAGCTAAAAGGGGGAACAAATGCTTATTAACTAAAGAGAGTCACA
GACTGGTCCTTGCAAAGACCTTATGCCAACTGTCAGTAAACTTGATCCTGCTGCATTACA
ACTCTGCAAAAGCTTCTATAGCAGCCAGTAAATTTAAAGCATTTCTAACAATTAAAACCA
GCAACAAAAACAGCAAGCACCGAAACCCAAATGTACAGAGATTTGAGAGAGGCAGAAGAG
CAAGAGAGTGAGCTTAGCAAAAGTTAAGGTTAGCCGAGGGCAAGCATTCGTAAAAGCAAC
TTACATGGCTGTTGAGCAGCGAGCTTCTCTGACTGGATAAACCCTCAGATTTTTGGAGCG
TCTCAATCGCCATTTCAATCTGATAAACCACGAAGCACAGGACAAAAAAATGTAAGAGGG
GGAAATAAAAACAAAAGCAAGAAAAATAAAAATGAACACATTACTGGCCACAAGCAAAAA
TAAATAGAGTCAAGAAAAGATCCAAAGGCAAGCACCACTAAACCCAAGCAGAGCAGGACT
ACCTGTCATTTCAGGACAATCTTTGCCACATATTCTAAATGCTAAAGAACATTGACCGTG
GATAGCGCTCTGTCACACAAGCCTTCAGGATTCCTCTAACAAAGATCCACTTGGAACAAC
TATCGTGTACTGTGAAAAAGCCCCACTTCATTACAAAAACAACTGATTAAAGCAGAGTGC
CAAGAAGATTTAGCAACACCTGCTATCAGCCTCGAGAGTTACACTGAAAAGCTGGTTCAT
GCTTTAAGGAGAGa
>NODE_41_length_685_cov_16.557665
AAAAAGCAGCAGACTCTAGAGATTCTCCCTTTCTTGAGTTATGAATTCACCATATGCTGT
GCAAAATTATACTTGTGAATCTAAAGGCTGAGGTTTGTTTGTGAGAAGCTCTACGAGAAT
AAACACTGCAATCCTATAAGACCTCAATCAATCTTATCGGGTAGTAGGCTGGATTTGCAT
GATAAAAACAATCAAATTTGTGGTTTTGAGAGATGATTGCTCATGGTATCCGGCACCAAC
TGCTTTTCACAGCTAATGCTAATGCATTATCCACAACTGCAAGAGCAGCATCACACACTG
GCTTCGGAATCCATTAATAGTATATTCCTATTGAAAAAGAAATCTCAAGCACCATAATGT
TACTCCATCAGCTTATCCTGTTTCAGCAAAGCAACACTGTGCACTGAAAATACACCATCA
CTGACAGAGAGAGCCTAATCCAGTGATTGGTTTTACCTTATCACACAACTTAAGGAGTGT
ACACTTCTAAGCTGACGGATTGAACCTCTGTTCGATACAGGTTTGCAAAACTGAATCTGT
TGAGCCTCCAAGATTTGATATGGGTATTTAAAGCTCTGCGCGGCATTAACCGCAGAGCAC
AACAAATAGCCTGCCTTTTAACAGGGCTAGGGAATCCCGGGGCCAGTTGGGATGCAAATT
GAAATGATCCAAGAGTGGATTGAGAAGGTGAGGGTGGGCTTGGATGGGGCTGTGGAGGGT
GGATGTGGGAGTGGTGAGGAAAGACGGCTGTAGGAATGTGGGAATGAGACGAGGTGGTAT
GAGGCTTGCGGTGAGGGCTGGCAAGGTTTGGAGGAGTTAGCTGTGATta
>NODE_43_length_628_cov_10.149681
TGTAAACCTGCTAAGTAGTTTTTGCTGTTTGCCCTGGTGAGTGTTGTGCTCACAGGTTGA
CATCAGTGGCAGCAGGTGTCTGTGGACACCTGGTTCATGTCTCCTGTTTCCATCAGGTGA
CTCCTCCTGCCTCAGGCTCCTTTAGAGACTCAGCAGCCAAAAACAACTCTCATGCTCCCT
GACCTTATTGTCCCCTTCATTCAGAGCTCACAGCACCTTATTCCCCATGACAGTGAAACC
AAAGCTATAATGGCCGAGCTCGTATGTGCGTGCGTGAGCTTGTGCAGATGTGTGCTTGTA
TGTGATAGAGTCATATTGCCACTGGTGTCGTTTATGTGCAACAGTGTTGTGTGGTTGTGC
CGGACTCGTTCTGCAGCTCAGTCCTGTACAAACTGGGTTTTTATGGTTTGCATTCAGGCC
CTGATACCAATTATGCAAACTATTAAAAATTTAAGGAGGACAGTCTTTTATAATTTAATC
CTAAAGTAATAGATTCTATTAAAAATGCATGAGAGGAGCTTTATAGATGGAGCTAGAATT
AGTGTCTATCAAAGACTCCAGTCAAGGATGCAGGGAGAATGGGCAGCAGGAGTGGCGGTA
TTGCCTCATTATTCAAATAGGATATGATTACCATAGAGCAGGAGTCCCTCAGAGCTGAAG
CAGAGCTCGCTGGCCACTGTGATCACGAACAGGAGGAGTCTAGTCGAGTTCCTCGGAGGG
AGATCTCCCCCTTTTCTGTTGAAGTGAAACTGGGTTTAGATTTCCtgtctta
>NODE_44_length_925_cov_11.672433
ATACCAGATGTGTATTGTCGGGCACTGCAAAAAAATATTCCAAAGTCAGGAGGAAGGAAG
TAAAAGGGACAGATGCTGAGCAAGTCCTGAAAGAAGTGCAGGATGGGGTAAAAGCAGCAC
CAGAATAAACGCATATCTATTTCATACCAGTTCAGACAGAATAGTCTGCCATATGTAAAT
AGGGGTTCAATAATGAATGCACTTCCCCTGCTTTTATTTGCTTTAAGCCCTCACAGTCAC
ACACACATTGGCACCATGCGAGACACAAATTAGAGAGCGTTTTAAAGGAAATATTCAAAG
AGCAGCCTGCTGCCGGAATATCAGTTATTATTTTTGATGTTGCAATTTCTGACACTTTGA
TGCAATCAGTGAGTAGCCCCGGCATTCAGCCCTCTCCAGGGAGAGAGCTGTCAGGAGTGA
GGAGCCGGTGGGTAGATAATTATGGGAGATCAAACCTCGCTAGTTAGTAGGCAGGAACGG
GAGGCAAATGCCAAAAACCAGCCAATGTTTCGCAAACGCTTGTTCAAGGATATCCTAATT
GCTATAAGTGGTTCCTTCAGGACTGGCACTTCAAACACTGCCTGCTGCATGATGTCATCT
CCCTGGCTCCCCTTCACACTTACAACAGGCAAATTAAGGCAGAGGGCACAACAAAACATA
CCAGAGGATAGTGTCCTTCCTCTGTCATGACATGTGAACCACATAAGTAGCAAATGGGTG
CACATCCTGCATATGTATGTATGTATATGCAAACACAAAGAGACAAGCGTCCAGATTTAG
TCAAGTAGACAAAATACTCTCTCAGTTTGTTTGTTTCCTTCATATGGGCAATGCATTGTG
GTTACTTCATAACTTTTTATGCAGCTATCAATGGAAAGGCATGACATAACATCACATACT
GCAATTAATATAGAATGTGGGCTAATTTATATGCAGAACACAACAAGTACACCCATACTG
TTCGTAAATATTAGAGTTGTATGATTTCAAAAGTGATACATTCTGACATCTAACTGTGTG
CTCCATAATTCAAAGTGAGAACACAGTCCTATCTGTCAGTACTGTTTCc
>NODE_45_length_852_cov_16.046947
ATCAGTATTTTGGATAACAGCTGGTGCGTCAGTTGCACCGCAAATGTGGAATCCAGCCTT
TAAACGATTTACAGCAGCAAAATAACTACATGTAGTTGGAATAATGTCGTGTTCTGGCGC
ACTGAGGAGCTGCCAGCTTCCTCATCTGGGTGCTGAGCGGCTGCATTTGACCATACAAGG
GGCTCTGCGCTGTCTCCTAGTTCCACCTTAAATGCGTTTTGGCCCCGCTTGCTCCCTGTA
GTTTAGGTTTTTTGTCCTCCCGCAGCAGCTGTCACCCTGCATTACTCGCAGTCAGCTAAA
TGAAACATTATTCTAAACATATGCATCGTAATCAGTCCGGTCACACTTACAAGAACACGC
GTTAATAAGGCAATCAATCACTCTGGAACAAGCAAGTTGTTCTGTAACAGCTCATAAACA
GTGTGTAATGAAGAATTGGAGGTTAGCATGACACGGCGCTGATCAGATAATCAATGTCAA
AGATGCGATGAATGTCAGTAAATGTAGTTTTCATGTCGTTTCTATAAAATCCTCAATTTA
CAACAAGCAGTTCAATTACCCTGAAAATACAGTCAATTAAATAGGGGTGATTGGACAGTA
GGGGCAGGATCATCGATCTTTGCATTTCTATCTCGCTGGTGGACATTTAATTTGGGTTTT
CTATTAGCACCGAAATAAAGAAAATATAAAATATATTAAACAACCCCAAAGATTTATTTT
CTTGTCAAAAACCATTCAGTGAAGGTGACAGACAGTCTTCTCTGCATTATGATGAATTCT
TTTTTCTGTCTTGCACATTGGATACAAAACTAATCGTGTTATTGTGGCCAGTGTTTTTCT
GGCCTCTTGTCTTTTCCCTTCTCCACCTCCATCTATCTCGGtgcctttgttgtatggggt
tgcagcacctcgctttagtaaagagcaaggaaacctggtgatatatcacgcccatatttg
ctcccctaatcctatttctttaatggggacgttcaa
>NODE_46_length_717_cov_14.733612
GCTGAGGTGTTTCCAGGTGTAGAATACAGAGGCGTTTGTCCCAGATGTGCACCTGGATGT
TAGTCTCAGTCCCTGTGGCATTCTGGTTGAGGAGACTAAAAGGCAGGCAGCTTATCCCTT
GTTCTGGCAGGGCACCTAAGTAAGATTCTTTTTTCTCAATTCTCCCCAGACACACCATCC
TGAGAAGCCACTTTTTCCTACCACAGGAAGCCCAAGAGAACACTATAGGTAGCAGTCTGA
CAGGCAAACTGAACCCTGGCCTTTTATATCCTGCCAGGTTTGAGAAGTTGGACATCACCC
CTAAAAGCGCCCAGAAGATTAAGCCCGTTCTGGAGCGCTGGATGGCCGAGGCTGAAGCCC
GCCACCGATCCGGCATGCAGAACCTGACTGAGTTTATCGGCAGCGAGCCTTCGAAAAAAC
GCAAGCGGAGGACCTCTTTCACCCCGCAGGCGCTCGAGATCCTCAACAGCCACTTTGAGA
AGAACACACACCCCTCCGGACAGGAAATGACGGAAATAGCCGAGAAACTGAACTATGACA
GGGAGGTGGTGCGCGTCTGGTTCTGCAACAAGAGGCAAGCCTTGAAAAACACAATAAAGC
GTTTGAAACAGCCCGACATCGGCGCGGCTGCACCAATGGACCCTCTCACTGATTCTCTAG
AGGAGCTGCCCAAATGAACGAGCTCTCCGGCAAAACAGTGGAGTGGAAAAGTGGCAGCCA
TTTAAAAACAACAAAGGTGGATGAACTCCTCTTGAAATGAGAACTGAGACATGTTCCCAA
GTCACCTGGATGGACAGTCCTGAGTTTGCAAACAAAAACTATGTGTTGTCAGTGTGATTA
ACCACAGTTATGTAAATggcg
>NODE_47_length_612_cov_18.032681
CTTCCCAATCAATTTCATCTGCTGCCAATGGACTGATACAAATACAATTTCTATTTACGC
AACAGGATCAGACACAAAGCAAATAAAAGCTGCAAGATATGGAGTCCAAAACAACATCTG
CTAGTCAGACTATGCAGATTAATTGGAAGTCTTTGTGTTGTGATTTCAGTTGAGTGCAGT
TTGACTAACATCTTAACCTACTTAGTGCAATTAGTGCTTCATTAGAGAGGCTAACTAACT
ATTGCTTCTCTCCATAATGATGTGCAAGAGTGTAGACATAAAAGTACATAATCAATGGTT
TCCAATTACTCCACAAGTGCAACCACTATTTCAAATAAACTGGATAATAATATAGAGCCA
TTACAAAGTCTAAGGTAGCAGAACCATTTAATTGCAGTGCAGTTCTTCTCAGCTCCAAGA
TTTTTTCACACTAATGAAGTGTCATACAAAAAAGGCTGTATTGATTTTTTTCACCACACA
GCCTCCACCACAAATATGTAATTATCCTTTTTATATCTGGCAGGGGATTAAAGTAATCTA
TAGTATCTAGCCTTTGCGCTTCCCTGACAGGGGTGTGTGTGTGGGCTTTTACCCTTTTCA
AAATATGCAGCTTTTTGATGAATGAACTTTAGACAAAATGATGTTCTGTTCTATATTGTT
TTGTCTAAAAACCTGTATTCTGAAGACATCATGCAGCATGTACAgctgcctgagctttca
gtacacaatcatggcatttcaagccctgtcatctat
>NODE_48_length_312_cov_1.522436
CCATCGAGCAGTGTCCTGTTTATTAGCTCATTCGTCTGCGATGTGTGTTGATGTGTCCCT
GATGAATTAACTAAACTGAAACTTTCATCAAGCGCCGCGCTCGAAAACAGAAGAGTCACC
ATTACAAGGGAAAACTATTTGACAGGTTTGATAACATGTTTACCGTTGCTTTGTTTGAAG
CTGATTTCAGGAACAGGATGCGTCTGTAAGGGTTTAGATGATGTGTACAGTAAGTAGGTT
GAGAACACCGTTCTGAGTGTCTGTGGTGTAATTACTTCCATTTGGCGAGGCTTAGAAGCA
CATCCCTTGACAGCTTAATGTAGGAAACCGTGGAGTATGGCACATCTGTGTGCATGTGGC
ACATCTGGTTCGCTGTTTAGTGAGGAAAGAGAAAGAAGGAGGAAAGAAAGTAAACTTCTG
TGTGCTACTATGTTGTCTAATTGCTGCTTTTCTGTg
>NODE_49_length_464_cov_15.676724
ACAATAAAGCTGCTTTCCATCGCTTTGGGCACACTTTACTGCTGCTCTTGATATCAGTAT
TAAAAGTGATTTGCAGCTCCGTATGTGGCAAGGAATCAAAACTTAATTTAGGCAGATAAA
GATGCCATTTGGGAGGGAGATAAAGTGCTGCATCATGGGAGATGTGTTCCCCAGCTTGCT
CTCAGCTCCTCACCCTTACAGCGCCCTCAGATTTACTAGCTCTTTTTTCCTGCTCCATAA
AACAGCAAATCTGCTCGCCAGGCGACACAGGCAAATGTTAATGGATTCATTTGTCAAGAA
CCTTCCACTTATTTACAGTCCTCTTCCATTACCGTCGCTCCTCCTGCAAGAGAAAATCCA
GTGGCCAAAGTCAAAATATCGATTTGCCTGTCCATCAGCCTGTGAGTCATCCTGTAAAAC
ATGCCGAGCCAAAGACACTGCTGCCACCAGGAGTGTGTTTCAACATGACAGTTACACAAT
CAGGGTACAAGCTTTTTTTTTTAAACCAAAGTTATGTAACGGACTACAAGTCAGACACGA
GATTAATCACATTTGCAATGGTTTTACATTTTAAAAAATCACACACGCCATTTAATGCTA
ATctctag
>NODE_50_length_762_cov_12.667979
CTTCATATTCCACTTTCACAAACAGTGTGTTATCTTTCTAGTTACACCAATATTGGGTGG
AGAGTTTTGATGCCCGCTAGATACATGCAGGTGACAGTAGCGGCTGCACAGTACAAACAT
AAACAATAAGAAAAAATTACAAGCCTGACATAAACACAGAAACATATCCACAGACATGCA
GAGGGCGCAGAGCCTTGTTTTTGTGAGGCAATATGGAATAACTCATTTATCAAACACACA
ACTAGAGACAGAGTAAATATACACACACATAATTACAAAAACATAGACAGATAGGCAAAC
ACACAAAGAAACCCAGAAGCAGTCACCCAGCCATACACACCACACACCTAACCACTGATA
ATCCCCCAGACACAGGAACACACACACTCACACACACACATACTGAGCATCATTATGTTT
ATCACTGTGAACCAGCCCACCGACACCCATCACTCTAATTCCATTTGTCTGTTTAGATTC
GTTTTGCTTTAATCCTCCCTTGTTTGTGCACATCTGCAAGCACTGCAATAGTACAGACCC
AGCAAGACCGGGAACGAGAGGCAGAGAGACACATACAGGAAGAGACAGAGAGTGAAAGAG
AGTGAAAGAGAGAGAGGGAGAGCGCTCACAGGGAGCACTCTCCCTCCTGACATCCTGGTC
CCTGTAGCTCCAGCAGAAGGGGCAGACAGGCGTATCTCCTTGCCCAGGGAGAAGCTCCCT
GTCCCAGCCACAGAGCCGTCGCCAGGCCCGCAGGCCCCTGTAATCACTGCAAACAGTCAA
ACATCCAGTCACACAGGCTCTTACACCAACACAACATTACAGGCTTTTTACACAGTATTA
CACCACATCTTATTATCCCATTCAAGTCCCTCTATTAGCTCAATTGGATGGTGGGATTTT
Catttg
>NODE_51_length_581_cov_11.010327
ATTTCACCCCAAAAAAATCTTCCTTGCTTTTCACTGGTTTGAATTAAACTTGTCGTCATG
TTGCTTCAGTCGGTTTCTGTGCCAGAGAACCTTGAGACATCCTTTATGTACAAAGATCTA
AGACTGCTTATGTGCCAAGACAGTCCGACAGCACACACACACGTAGGTACAAACAGTACT
ATTCTCTTTTTTCTCCGTATCACACTCATCCACCCACTGATCCACACACAGAGACAGAGC
AAGCAGTATTGATTTTGCTGTCTCCAGGCTGTTGAGAGTGTGTATACTTGTGTGAGTGTG
TGTGTATAAAAGGGATTAAGGCCTCGCTCAGCTAAGATACCATCAGCCATCAACCCTGCT
AGTCCGCTTCGGGCTTTCCCGGCTGCCGCATTGTCTATTCTGCTCCGCTATGTGAAAAAT
GTTGAATATCAACAATGGCTTTCAGTGGTGTATTGTTGAGTTTTTGTATGAACTAATCTT
GCCTCAGTGAAAGAGACCTAGGGCTTGGACAAAACGTCTAGAGCCACAGCATTCCTAGCT
GGCTCTCCCCTTGAACACTGAGCAGAAGGCTGGGGCTAAGGGAGGCAGAGTAGAGGGAAA
GGCAGGCTGGAGGAGAGGCAGGGAGAGGGAAGAGCTGAGGCCGGGGTAGGAGCTCCAAGG
CTGTGGGTTAAGAGGATGACAAGCCAGGGGGAGATTTGGGGGGGAGAAAGTGTGAAGGTG
GGAGg
>NODE_52_length_487_cov_22.537987
AATCTAAATAAGCTGACTCTTACACAGTTTGTTTGTTTATTGAGGCGAGTCAGGGGGTGT
TCTGAGCCTCAGAACTGCATTTAAAGCTGATCTGGCTCCTTCAGACAGCGCTGCATCCGA
CTTCCTGTTGTCGACTCGCAGTTGCCACAGAAAAATTGCTGCTGCAGCCTTAGACAACCT
ACAGCACTTTGTATGCCGAAAGAAAAGAGTTAATTAGAAATACAAATTCTCCCAGATTGT
TATTAATGGGAACTGTAGAGTAAGCAACACATATTTTGTGCCCATAAGTAATTCTCAGGT
ATCTTTGATCTGTGGCCCACAGCGGATGCTGCTGCGTGCCGCTGTCTGGCTTCTGGGATT
CTGCCAGCGCCAGACATCTGGCTACTTTGTTATCATTGGCTGATCTGCTCCCGGGAGGCC
ACTCTTGTGACACCAGGCAGAGAGTGTCCTGGCAAGGAAAATTATCAGCACATTTTGAGT
GGATTAAAGTTCCAAAGTGGTCTTCAAATCTCtacaggggtctagtgagccatgctctac
tgggggttcctcagggctctgttttgacaccactgttgatttgaaaggcagcgagggtac
gactcccactgttgcatcacaggtttcaggc
>NODE_53_length_1486_cov_5.298116
TCAAATGTGATAAATATGAAGGCAAATGCTGTTTCAAGTGACTTTGTGTGATATAATTCC
AAGAACACACTATGTGGCAAAATTGGCCTTTTCAGCACGCCAAAAGCTGTTTCAGAGCAT
GAAAACAGGAATACTGCAGATCTGCAAAGACAATGTTTACAAACATGTTTTGACTTCACA
ATGTGTTCAAATATGATAAATATGAAGGCAAATGCTGTATCTAGTGAACATCTGTCAGGA
AATTCTCTGGACACACCATTTGGTAAAATTGGCCTTTTCAGCATGCCAAATGCTGTTTCA
GAGCATGATGACAGCAACACTACAGTTTTTCAAAGACAATTTTTCCAACCATGTTTTCAT
GTTATAATGTGTTCACATATGATAAATGTGAAGGCAAAAGTTGTTTCAAGTGACTTTGTG
TGATATCATTCAGTGAACCACTATGTGGCAAAATTGGCCTTTTCAGCGCATGAAAAGCTG
TTTCAGAGCATGAAAACAGCAATACTGCAGTTTTACAAAAACAATGTTTACAATCATGTT
TTGACTTCACAATGTGTTCAAATGTGATAAATATGAAGGCAAATGCTGTTTCAAGTGACT
TTGTGTGATATCATTCAGTGAACACACTATGTGGCAAAAAGGCCTTTAAAGCGCATGAAA
AGCTGTTTCAGAGCATGAAAACAGCAATACTGCAGTTCTGCAAAGACAATGTTTACAAAC
ATGTTTTGACTTCACAATGTGTTTAAATATGATAAATATGAAGCCAAAAGTTGTTTCAAG
AGACTTTGTGTGATATAATTCAGTGAACACACTATGTGGCAAAAGAGGCCTTTTCAGCGC
ATGAAAAGCTGTTTCAGAGCATGAAAACAGCAATACTGCAGTTTTACAAAAACAATGTTT
ACAATCATGTTTTGACTTCACAATGTGTTCAAATGTGATAAATATGAAGGCAAATGCTGT
TTCAAGTGACTTTGTGTGATATAATTCCAAGAACACACTATGTGGCAAAATTGGCCTTTT
CAGCACGCCAAAAGCTGTTTCAGAGCATGAAAACAGCAATACTGCAGTTCTGCAAAGACA
ATGTTTACAAACATGTTTTGACTTCACAATGTGTTCAAATATGATAAATATGAAGTCAAA
AGTTGTTTCAAGAGACTTTGTGTGATATAATTCAGTCAACACACTATGTGACAAAAGAGG
CCTTGTCAGCGCATGAAAAGCTGTTTCAGAGCATGAAAACAGCAATACTGCACTTTTGCA
AAGACAATGTTTCCAACCAGGTTTTCATGTTATGATGTGTTCACATATGATAAATATGAA
GGCAAAAGTTGTTTCAAGTGACTTTGTCTGATATAATTCCAAGAATACACTATGTGGCAA
AATTGGCCTTTTCAGCACGCCAAACGCTGTTTCAGAGCATGAAAACTGCAAGACTGGTGT
TTTTAAAAGACAATGTTTACAAACATCATTTCAGTTCACAATGTGGTCAAATGTGATAAA
TATGAAGGCAAATGCTGTTTCAAGTGACTTTGTGTGATATAATTCCAAGAACACACTATG
TGGCAAAATTGGCCTTTTCAGCACGCCAAAAGCTGTTTCAGAGCATGAAAACAGGAATAC
TGCAGATctg
>NODE_54_length_523_cov_14.743786
ATTAGAACTGAATGCTGCTCAAGATGTCTGGCTTCCAATAAGACCGTACCCAGAGCAATA
AACTTTGACATTGCTGCTTGAAAAATGCCTGCCCTTTTTCATTGTCAAGTGTTACAAATT
GATGAAATGAGTTCATCGATGTTCCCTGGTCATTATCTCTCCAGTGGCACTTTGTTTTAC
AGACAGTGGGAAAAGGGACAGTGCAGATTAGAGGCCCAGGCACAGTTTATCAAACAAAAT
CTAATATCATCCATAAGAGAGGAATCTGGAAATCAATACTTCATTACTAAATTGTTAGTG
GGGATGAAGAGTAATTGTGTGAGTTCAGAGATGTGTCTCGGCGGCCGGGGCATAGGAAGT
TCAATGTCACCCGGGAAGTGATAAGTAAAGGCACTGATGGGAAGAAACATTTCTGTAATG
GGGGGTGCTGTAGCAGGGCAGTGGCCTGAGCACAGAACAGACAATAGACACTGGTTTGCC
ATTGATTGGCTCAGCTATAAAGATGGAATGGTTTAAAGAGCCAGAGAGGGAAAGAGGGGG
AGACAGAATGAGAGAGGAAAAAAAAGGCTTAGAGCGAGCACCACCTTCTGAATTTACCCT
TGTCTTGTCACCAGTTTCAGCTTGCATTGCGTAAAGTCTTCCTCTGTGGTCACTCCGATC
AATcgtc
>NODE_55_length_649_cov_14.459167
CACACTGTGAATACAACAGATATAAATAAGTTCAAGGTTTCAAGGTGTCCTATAACACGG
CACTACATCAGCGAAAAGAAAAACTTCCAATAGCGACCACCTCCCTTCTTTTTAAAATTC
TACAAATATTCCATTTCCAGGGTTTATCCAGGTATGAGTCTATTAATAACTTGGATACAA
AGATATGGAGCTTCAAACTGAAAAGGCAAATAGCACTCTGTCTGCCCGGGCTAAAACAAT
GAATTCTAATGCATCTGGTTGGGGGAAGAGATAAGAGTGTGTTATTAATCTTGTGTCACA
TATATCAGCTAATTACATACTTGCTATTCCAGTTCTTTCCATCTTTACAGCCCAGCTGTC
TCAGGACACTGCACCTATGGCAAGGAGATAAAAAGGTAAGCATTCAGGGCTGGTAAACAG
AAATGGCAGCAGGAATTTATCACTGGAGTTTTTTTTTTTTGCTTTTTGCGATACTTGCCT
GTTGATAAAATCTATGGCTTGTGCTTTGAGCTGCTCGGCACTGTGCAAGTCAGCCAGGAT
GAGGGTGTCGGCCACATTCTCCACTGAAAGGCTGTTGCACAGGGCCTCTTCACACATGAC
CTTTAAACGCTCCAGAGCGTACTGGGGGTGGAGGTGAGTGGGGGGAGACAGAAAGCAGTG
GTTACAGTCTGGATGTAAAGTAAATCCCCATGGTCTGAGGTTTTGTCTCAACTATTCCAA
ACACACACAAAGCCACCGGTGCAATCAGTTACTGAAATTCATAATGATTACATCTCCCCT
GGGAATAGAAAAa
>NODE_58_length_628_cov_27.585987
TGTGTGTGTGTGTGTGTGTGTACGTGTGTGTGTTGGGTATTAGAGCGTTACAGCGCCCAG
CCCGGCTGTGCCCTGCAGGCCCGACCTTCTAATCATTATCTGTCTGTCTTATTACGCTCC
AAACCGGGCCACTCTTAAATAAAATATGCAAAGGTTTCTTAAATGATGACCTGAGGCTGC
GCGCGCCGCCGCTGCTCTACATGCTGTTAATCTGAGAAATGCAAATTCCCTTCATCTCGC
ACTCGCCTTTATTAACTTTTTTGAATTTAAAATTCCACGAACAATGAGTTCTGTCAGCTT
CTGAAATGATATTTTCTCTCCTCTTTTTATGTGCGCACGGAAGCGAGTTTAGAGCATGAA
ATTACCAGGGGAAATATGAGCGGTTTCATCTCTCCCGCACAATTTAATTGGCTGCTTTGC
AATTATTAGTTTTTGCTGCTAAAGTTTTTTTCTACACTTTACTGTTACTGTTTCCTTAAA
GTGGCAGCTCACAACACTGCTTTATTTTCCATGTATTTGTGTGCAGTTCCAGCACTAACC
ATTAGCCAGCCGCTCTGATTGGACGGCCCTCTCCATGTGATTTGTGCAGTGATTTGATAT
TCAGATTTCAGATTCAGGGATGCCCAGAGTGGTTCAGGAATTTCTACGGCAGATGAAAAT
CAGGCTCACACACGGAGTCAGCCTCAGACAGACCGACACACAAACTGAGGGCTCGACTTT
AAAATGCACaacatgtttgacagcatctgtgtcttttcctgaattcagctaa
>NODE_59_length_749_cov_6.995995
CTAAAACACAGCCGAGATGTCAAGACAATTTCTGAAGTGAGCGAGAAGATATCCTTCTTT
TCCTGCTCCAGATGTGGTAGAGTGCAGTTTACCATATGTAAACCATCTTAACACTTACAG
AACACTCATACTGGATTGAAAGGGGGCCATGGAAAGTGTCACTAAAGGTTACCATAATGC
CTACATAGTGTCTGCGCCTCAGAGCCATTCAAAGTTCATCTGCTTTTCTCCAGGGAGAAA
TTTGTAGTCATACAGTACGAAAAAAGACAGTGATAAAAAGACGATACTGCCTCGGCTCAT
TAAAATGTATGTGGCATCTTACTCTTTAGTGAAAGCCTTTTCTTGTCTGTGTATGTGTGT
GAACCCAAAAAGAAGCAAATCAATGTAAGAGAATCTGATTGATATTCACTTCAGAGGGTG
GAAGTGGGAGAGCCTGGGCTCACCATGGCACTCTGTGGGCTTTTGTTCCTGGCAGGTTGG
ACAGGCCTTCACTGTGAGGATGACATTAATGAGTGCCTTCCACAGCCCTGCAACCAGGGG
ATATGCATTCAGAATGATCCAGGCTACGGCTACACCTGCTTCTGTCGTCCTGGATTTGTG
GTGAGGCTCCCCACCTTATTTCCCTTATCCACCTGTTTTTTGTCTTTTCTAGCTAACCTT
TATCCTCTTGCACCCTTGATGCTTCTGTGGCACTAATTAGCTGAATTGTTAAGATGTCTG
ATCACCTTTTTCATTGTTGCTTATGGTCTAATCTAAGTCTCTTTATCGTAGCAGGAAAAT
GGGAGGCTTCTAAGATGTGACATTTTCCGTATTTGTTCCGACCTTATAAGAACAACTTCC
GCCCCAAAAGTTAACCAGAATTATCAATAAAATTAATAacatcagtaatatta
>NODE_60_length_467_cov_15.265525
CTGATTGCAGCAGCTTGCAGCAGACAAGGGATGGGGGACTGCAGGTGGTGGAGGGGGGGA
GGAGGATGAGGGCTCTATCGCTGGTGAAGTGACACTGTGGTGAAGCGGTGGCAGGGCGGC
GGTGAAGCTGCAGGCCCGGGGAGGATCCAGCTCAGCTTGCCTCTCCACTCCTCTCTGGCC
AGACGGGGTGAATCAATCATCTCCAAAGATGTCAGCATCTGCCCAAGCAATTTCAGATTG
GAATAAATGGCAGATGGGGATGTTGTTCCCTCTGTTTAATCAGTTCCACCAAATGTGGTT
TTATCTCTTATAAAATGAAACCATCTGTAGCACGTAGGTGTAAGGATCAAGTGAGGGAGG
ACGGAGGGAGAGGGTGACAGAGGGAGAGAGGAGAGATGTGCGTGTGTTTGGAGTGTGCAC
GCATATGTGCATGTGTATGCTTTTTAATGTGTGTGTGTGTGCGTGTGTGTTCGGCGTATG
TGTGTGTGGTGACGGAGGGCAGGGAGAGATGGAACACTGTGAAACAGAAGCAGAATAGTG
GGAGTGAAATAGGAAAAAAAGAGAAGCACTTATCCATTATAAagagggaaaatgtaatct
tactgcgagct
>NODE_61_length_705_cov_27.228369
TGGACACAAACTCCGGGGCCTCGCAAGACTCTACGCAGGAGCACAGCCTGGACCTGAGCA
AGAAAGACCACAGGTACACAGCTGCATGGTGAACAAAGGGTTAATTCAAAATGCACAGTG
TTAATTAATACATCTGCAAAATAAGCCAACAAGGAAATAAAGCTCCTCTGATTGATAGAT
GATTTCTACATGTATGGCACATATTTATAATTTCATATGAACGTGCATCCAATTATAAAA
TCCCTAATATATTTCTCCATTTTTGTGTGATCAGGATGTTTACATAAACCTTCAACTCCA
ATCTTCCCCCCAACTCACAGTAGATCTTATTTCTTAAGAAGACAGCATTTTTCTTCTTCA
TTATACAGGCACACCTTGCGTGATAAATAGTAATATTTACTGTTCTCATGCAAATCTTGA
CTAAACATTGTTCATTTTCCTTGTTCCAGTAATGAATCAAACGGACACCCTGTACCAGGG
AATACATCTCTTTTATCCTCGCTTATGAATAAGGTAAGATCCATCCATCAAACGCCTTTC
ATCCCAAGACAAATTAGCGGGACACAGAGGGGCCTGTTTGTTTTTTAATGTTTCACCGCT
AATAAGATGAGTTTGTATCATTTAAATTTTCCAGCCATTTTTCATACAGTGTAATTTTCA
CTGCACCTCTCACAAATTAATATAATGACGCAGTAGCCGGGTGCCATGCCAGATATATAG
AGATGTTTGGTTTTTGATGAGCTGTTTTGAACTCGCCGTCCATTTTTTCTCCTCCTTTAT
ACTTTTTTTTTCTCCCCCTCGCCTCTCTCTACATTTATTTAtagagtttataaattattt
gattaaaaa
>NODE_62_length_442_cov_30.239819
GCTTGCTTTTTGTAGACCTGTACCGTATTGTGCTGCTGAGGTGCTGGGGGAAGGCTCAGG
ACTGGCAGTCTGAGCTCACTGTCACCGGCCGCCCTTCTTGTGTTTCTGCTCTAAACCCCC
ATTGTTCTCTCGGCTTCTCTCCCCTTGGTGTGTGTCGTCTCTGGAATCTGATTTGTAGTG
GGTGAGGTAACGTACGTGGAACACTTAATGGACGCAGAAGGCAAATCGAGGGTAAGTGCA
AATACATACAAATAAAACATATGAATAAGCCTAGACAAACCTGTGTTTGTCAGCTGTGGT
TTCTTTATTTACATTGTCGGGAATTGTTCAGATTCAGAAACCTGGTGGAGTGTGTGAGAT
GGTGACATGCCGGAGGCGTGTTTTACTTGGTGTCGTCTGTGGCACTGACTTGAGGCCATC
CTGAAGGGTTGATGCTCTTAAAACAGGACTTCAGCTTCCTTCGTAGTCAATCCTGTGGAT
TGCAGTAGCTGACAATGTCCCTTTTGGTTGCTGGATTTGCTCCTTATGATCTAATGGGTC
TTAGTCTGCAAGAGGTTGTCACAAGGCTGTTAGATggttgttaaat
>NODE_63_length_655_cov_16.761831
AAAAAATTGCTTAATGTATCACTATTCTCAATCTCAGTCTCAGCTAATCTATTAGCTGCT
CCCTTTTATATAGGCAAATTATGTAACTAATTCAAAAGTAGACATCTTTTTAGAAAAGAA
GATAATTGTACTTGTCTTCTAATGTTCATCTTAATGTTATAGCGAAATATTCCCTAGTCA
GAATACAAATGGAGCAGAATAGAGATAGAATTAAGATATTAAGATACTATACTCACACTA
TGGCAGTTACTCTTTTTTATTTACCCTCAGATGTGAAATTCTATAACTTGTACAGTGGTT
TTAGAGTCATGTTTTAAAACGTAACAAGTATTTCACTTTCTTTACGGTTTAGATTTTCTA
GTAAACAGGGAACGGAGGCAATAGTGATTTTAGGGTTAGTTGAGCCCAATAGTGACATGA
GGTAGCGAATTAGCAGGACATGAAGCACCATAGGAACTCCTAACCTCTTGATAGGCGCCT
CACAATCAAAGTCATTAGCCAGTGTAATAAAGGGCCTGAGATACAGCCATTCTTCAACAG
CCTAACTCTTTTATAACCAACAGATTAAAGTTGATTGGATTAAAATGACATTCTGCCCGT
CTGACCTTGGCAGCAGCAGTTAAGTTCACCCAAATTAAATTTCTCCGTAATAAAGATGAT
TCATTTGTTGCCTGACGTAGTAAATATAAAACAGAAAGAAAAAGGAGAAAAGATTAAGTG
ACACACGTCAGTGCACACATGCACAAATGCACACTTGTGCACACACATATACATGCATAC
AATGACACGAATACACTCG
>NODE_64_length_444_cov_14.547297
AAACACACATACTCTTAATCCGTCACTGCTAGGCTTATAGTCGACGGGAGGGAGGAGAAA
AAAAGAGAGAAAAGAACATAATTATCCAGTTTCTCATCTGTTTGCACAAATAGGACAGAA
AACCCCTCAAAAACTGCTCAACGCTATGGTAATTTGCCACAGAGAAACATTGGAAAACAA
ATGTGTTCAGGAAATGTAGATGGGTTTTTAAGGTCTGAAAGCCACAGCTGCTTGGCAAGC
AGGAGCTGGCTCCTTTTGTCTTTTATCTTCTTCTGTAATGTGCACAGGTGCTGCTTAATT
CAATTGGAGAACGTTGCCATGGTTTTACATTAATATATTTCCATGTTACCATTACGACTG
TTGTCATGGAGATGATAGGACCTATTTGAACTGAAAGCAGTGATGGTTTTATGGGGGTAC
TGCTCTCTCTCCCTCCTCTCTCTCTTTTTTCTCTCTCACTTTCTCTTTCATTTGGTTGCT
CCATGTCAAGTCACATGGTATGCAGCCAGATTTAAGGCTTGACTTCACTGTTCATACCCC
CCCCCCTTCTATTTTTTTTTTCATACTGATTCGAACTCAGTATTGCTg
>NODE_65_length_354_cov_10.500000
TGCTTTATTTAAAAAAAATTAATGGCGGTTTTGCGTGCCACAAAGGCGTCTCTCCCGTCT
ATCAGGTTGGCTGCCTTACCCAACCAGCTCCTCCTTCCTTTTCCCTCCCCCGGCTGATCT
CTCCTTCCATCCCCAGAGGGGGTGAGGGAAGTGGGGAGGATTTTCGTGCTGCCGGGGGCG
ACAGGCTCTCTGTGCCATCCACTTACACAAACGGCAGGATCAGCGCTCCACACAAGAATA
ATTAGAAGATAATGGGTAGTAATGCGGCCCGATCTGTCCCGATTATCTCCTGGCACCGAC
CGGCACAGCGCCATCTGGTGCCAGATCTCGGGGCAGCGGCTGCTCTGCCACATGAAAAGA
AGGTGGGCTTAGGCTTAATCTCACACCCCATTCTGTTATTGACTGTCTGTGCGGTGCTGT
ATTCAAAAGTGAGAGTGTGTGCGTTCGCATGTGTGTCAGGCTGTGTCTGCCCCTCAGAGA
TGGCGGATATTTATCACa
>NODE_66_length_338_cov_6.982248
ACTTGAGCAGCAGGAAAAGCTGGAAGTTTTCAGCACACTCCTGTTAAAACCTCTGGAAAG
GGAGGGCAGTGGGAAAAGAGAAAAAAATCACAGGTATAGTAAGAAGAAAAAGTGTATCAT
TACATTGAGAGCCAGTCAGTAGTGATGCCAGTTGGCCAAAGTTAGCAGGAAGCTGTCCTA
GTAAATGGCAGCAGCTGCTCGCAGTTCGAGAGAGCATGTCCCAGTCAGAGGAGAAAAGCG
ATGGCATCTACATTAATACTACCTTAATGGCCCATCTGGCGCTCCGTAGGGTCCCTGGCT
GCGCCACCGACTCATAGGCGTTTGACAGGCAGTCTCCAGCGCACCAGACGCGCATGGCAT
GCCAAATGGCTGGGAGACGCCTCCGTGGCGCACAGATCTGTCAAACTCTCTGACGCTGTA
GTCACACAGGCAAGGGAAGTTAAGGCAAGTTTTCACACGTGATTGGTTCTTGACATGGAT
Gg
>NODE_67_length_421_cov_22.517815
AAGCCACCGACTTCACAGCACAAAAGATGTGTGTGCCGAATGACTACTATAAAAATAATT
GTCGTAAATTCCTTTTAGCCACACGTGACTAATTACTGACACTACAAAAAAATGCTCAAA
GCATTTCGGACTATGTGCGTGAGCATATTTTACATTTTTATGAAGTGTTGGTTTGGAAAT
TGAATCCATTCCAACATTTCTTTTTCCTCAAATGAGCCCTCTTTCCCTTTGCAAAACACA
AATTGACAATTTGTTCAGTAATCAAAGAATCTCCCTTTCATATGGATCGGTTTTGCGAGC
ACAAAGTAGAGAGGAGGCAATTTCTGGACATATCATGAGATTATATCCGTTTGACAGTTG
CGTTACTCTATGTGGTTTCCATGACAACTGTTTGGGTGAGGCCCCCAATAGAACCAACCT
CAGCTGTCATCTCTTCACCTAAAAGCTTTGTAATTGCTCTCATTTGCATACTACAATTAA
GTGTGTTAGCTCACAGCAAGAACAATCAACCTCCACTAAGGACTGGGGATAGTATAATTA
TTATATCAGTGGATTTGTATAAAAC
>NODE_68_length_145_cov_24.234482
TATGGGCCGTTGAAAATCAGAAAACTGTGAATCCCTAGCTATGCATTACGCACCGCTGTC
TGTGAAATATGTACATTTATGAAAACAACTGGTAAAACTAGCGCAACAGTACAATGCCGA
CGTCAAACAAAAGCTCGTCAGTAATGTTTTATACAAATCCACTGATATAATAATTATACT
ATCCCCAGTCCTTAGTGGAGGTTGATTGTTCTTGCTGTGAGCTAACACACTTAATTGTAG
TATGCAAATGAGAGCAATTACAAAGCTTTTAGGTGAAGAGATGACAGCT
>NODE_70_length_709_cov_10.356841
GAAATAACCTTGGGCTATTATACTGACTAGTCTGAGAAATAGGATTTCGCCTCATTAAAA
ATAAATCAGGCCATTTTACGCCGAACAAGAGCAAGCCAAATTGCGCTAAGGAAAGGACAA
TTAGCACAGAATCAATCCCTTTCTTCCTGTTTCTTTTTTCTCTCTCTCATTTTGTTGTTT
CTTTATTTTAGCACAGTAATGGATGCTAGGAGAGGAACACACAAACCATGAGATTCTTGG
AAGAAGAAGGCAGACAAACCCCCATCTCGCTCATAGCTATGTCTGGATTGCCTTCTGCGC
TGAGATAGGAGTCAACATGTTTAGCGACATCAAAAGAAAACCTGATACCTTAAGTATAAG
AAGATTAACACTTGCAGTGATCTTGAGCTTAGGCTTCTCCAGGACTTTCAACAGACTGTG
CCAGAAGGGACAATTACCGATGAATTGGCACCAACATCTCGTAGTTATTTAACAAAATCT
GGCACAGTGTATAAGCTCTCGTCCTTAAGACTTCCTTTCAAGTCTGGCCCCGGTATCAGA
AGGCTAACAGATTGGGGAATGTGACGAGAGCCGACAGCAGGGGAATCTGCAGGAACACTA
AAAGAGGGAGGAGGGAAAAAGAAAGCAAGTAAGCAAGAAAGAAAGAAAAAACAAAGGAGA
CAAAGGAGCAAACAAAGAAACAATCATATCACTCAGTAGACATTTTATTTCCTGACTTTA
GGGCTGTGTCATATCTCAGGGTGGATATTTGTGGTGTGTCTAAGCTCACTGGTATGCCTG
TGGGTTTTTACTGTGTACCTCTGTGGACTCAATATGACAACTTTAGGAATGTGACattgt
gtaaaactctgaa
>NODE_71_length_295_cov_1.664407
CCATTTTAACACATGCAGTTAAAGGGACTTGATCAATACTGTTCAGTGCAATTGGCAGAA
ATAAAAGAATTTATATCAGTATGTAGTATGTTTTTATCTTGTATGCTTTACAAGATTACG
TGAAGCCAGCTGTGTCTTACAGTGCAAACCTATTGGTCAACCCTTGTGACTAATAAGTGA
TTGGATGCACCCACGTCCGCCATCTTGTCTTGGAAGACTGACTTCTTTCAATCAGCATCA
ATGTTAATTTGTTGCAAAATAGCTGACACTGAAATGGACACTTTGACAAAACTTAAAATC
TGTACTGGGTGGAAGGGTAGTTGCACAATGGCAGGCTCAACAATGATATGACATTATata
tgtttgtgctcacacgtctatgactagtgctatgattccttatcctgctatggttggttg
ttctttcatgattacatat
>NODE_72_length_1060_cov_15.253774
TGAAACCAGTCAGCAAAATGCATCAGTTTCCCACTGTGTCACTTTACTGACATGATAATT
ACCAAACAGACAGTCTAGTTGTAAACTATTTTTACCAAGTTGGGCGCTGTGATTGCCTTG
CCACTTGAGCTTCTCATTGTGGAAATGTGTCTCGACAATGACAACTACATTTTAGCTCTT
GTTCCCCCTGATCTTCAAATCAAATTTACACTGACTACTTTGATATGTGCAGAGTGAGCA
TTTACATCCCTGTGGACTGTGAGAAAAATAAATAAACCAAAACTATCACATCCACAAACA
ACTAACAACAAATCTGACATATTTACCATAACAGCCGTTCTGAACTTTGCTCTAAATGAA
ACACATCCATAAAATAAGTGTTTGTTCTGCACCGTCCTTTGAAGTTGGATTTGTTTTTGC
TCTTTAATGATTTCTTTCTTCTGATGATGATGGAAGCCGTGCTGACACCTTCTTTTGCTT
CATCAAGTTCCGCTGCACAATTACATGAATTTACTTTCAATAAATTACCATCTTTGCATA
CATCAGTCAAATCATCCAGCTGAGGCATTCGCAAACAATATGCATTATTAATTTCATTGT
CAGTGTTTATTTGGTTAACTTGTAACCGACTTGGACAGCCCATTGCCTTGATGATGCATT
TAAAAGCATCAGGGTCGGCTTTTTAAAAGGAAATCAGGGGATGACATGCTTCCACACACC
ACTTCGCTCCCTGCTGAGGCCACAGAGGGAAAAAGACTGAACTCCAGTGAAAGACCAATC
AAAAACTCAAAAGATGCATCGTGAGCCGCTGTAGTCAAAACAACAGAATCAGGAAGATCA
TCCACATCACAGCGATTCTCAGTGAGCGGTTGTTAGCACTGATTGACTATATTTCAATTT
AACAAGTTTCTGCTGTCGACAATAGTTAATTGAATGAATATATTGTATTCATGAAAGGGG
AAAAAAACAAAAACAAGAGCAAAGAAGTTGAGTTGGGAATTATCTCTCATTAAGGAGTGA
AGAGTTCAGTGATTTCAAGCGTGTCAGTCATCGCTCTAAATGAGGAAGAGGAGAGCGAAA
GGCTCATCAGAAAGTTTCTTTAACTTCTTTCTGACAGTTAATATGGAATAAAGTATCACA
CTAGAAAACACGATttagcataaatccactatcggtgtgcggcacttacttcctacacgt
tcct
>NODE_73_length_1618_cov_9.513597
GTTGCGAGAGAGGCAGACGGGCACGGAGTGGGGGACGCGGAGGCGTCCGGCGTTCCGCCA
AAGAGCCTGGCCCAGACTAGGAGGGGGTTGCGCGTGTCGCGCCGTCCGGAAGCCCGGACG
GCGCTAGCCCTCGGGGACGATCCGCACGTGCCGGGCCGCGGCCTCCGGGGAGGGAGGCGC
GTCCGGTCGCGGGAAGGCCCCTCGGCTGGTTCAGTTTGGGCCCGAGGGGGGGAAACGGTG
GGGGGAGGTGCCCCGCCGCTCTCCTGGGCGAAACCGGTAATGATCCTTCCGCAGGTTCAC
CTACGGAAACCTTGTTACGACTTTTACTTCCTCTAGATAGTCAAGTTTGATCGTCTTCTC
GGCGCTCCGCCAGGGCCGTGACCGACCCCGGCGGGGCCGATCCGAGGACCTCACTAAACC
ATCCAATCGGTAGTAGCGACGGGCGGTGTGTACAAAGGGCAGGGACTTAATCAACGCGAG
CTTATGACCCGCGCTTACTGGGAATTCCTCGTTCATGGGAAATAATTGCAATCCCCAATC
CCTATCACGAGTGGGGTTCAGCGGGTTACCCACGCCTCTCGGCGAAGGGTAGACACACGC
TGATCCACTCAGTGTGGCGCGCGTGCAGCCCCGGACATCTAAGGGCATCACAGACCTGTT
ATTGCTCAATCTCGTGTGGCTGAACGCCACTTGTCCCTCTAAGAAGTTGGACGCCGACCG
CACGGGGCCGCGTAACTAGTTAGCATGCCGGAGTCTCGTTCGTTATCGGAATTAACCAGA
CAAATCGCTCCACCAACTAAGAACGGCCATGCACCACCACCCACAGAATCGAGAAAGAGC
TATCAATCTGTCAATCCTTTCCGTGTCCGGGCCGGGTGAGGTTTCCCGTGTTGAGTCAAA
TTAAGCCGCAGGCTCCACTCCTGGTGGTGCCCTTCCGTCAATTCCTTTAAGTTTCAGCTT
TGCAACCATACTCCCCCCGGAACCCAAAGACTTTGGTTTCCCGGACGCTGCCCGGCGGGT
CATGGGAATAACGCCGCCGGATCGCTAGTTGGCATCGTTTATGGTCGGAACTACGACGGT
ATCTGATCGTCTTCGAACCTCCGACTTTCGTTCTTGATTAATGAAAACATTCTTGGCAAA
TGCTTTCGCTTTCGTCCGTCTTGCGCCGGTCCAAGAATTTCACCTCTAGCGGCACAATAC
GAATGCCCCCGGCCGTCCCTCTTAATCATGGCCCCAGTTCAGAGAGAAAACCCACAAAAT
AGAACCGGAGTCCTATTCCATTATTCCTAGCTGCGGTATTCAGGCGACCGGGCCTGCTTT
GAACACTCTAATTTTTTCAAAGTAAACGCTTCGGACCCCGCGGGACACTCAGCTAAGAGC
ATCGAGGGGGCGCCGAGAGGCAGGGGCTGGGACAGACGGTAGCTCGCCTCGCGGCGGACC
GTCAGCTCGATCCCGAGATCCAACTACGAGCTTTTTAACTGCAGCAACTTTAAGATACGC
TATTGGAGCTGGAATTACCGCGGCTGCTGGCACCAGACTTGCCCTCCAATTGATCCTCGT
TAAAGGATTTAAAGTGTACTCATTCCAATTACAGGGCCTCGAAAGAGTCCTGTATTGTTA
TTTTTCGTCACTACCTCCCCGAGTCGGGAGTGGGTAATTTGCGCGCCTGCTGCCTTCCTT
GGATGTGGTAGCCGTTTCTCAGGCTCCCTCTCCGGAATCGAACCCTGATTCCCCGTTACC
CGTGGTCACCATGGTAGGCACA
>NODE_74_length_655_cov_11.312977
AATTCATACAAAAGACTAATTACTGTTGTACTTCACTTCAGTCTCAAAGGCCTCTTATAT
AAGGACTTGGGGGTTCTCTTGCCTCTTTTCTCCTCTTGATGGGTATTTTTTTTACAAGTA
GGCCTCATGCTAGACAAAAGCGTTTAAAAATTGGTGATTGCTTTCATCCGCTTTAATTAC
ATTCAGAAATGGCATTTCTGCCACATAATACACCCCTATTGTTTCAGAATTATCTGGCTT
GGGGAGTAAAATCTACAATATTTGACGATGCTCCCGAGCTAAATCGCCTCTTGAAATTGA
AATATGCTGCCGAAATACAAAATAAAAAGCCAGCCTTTGCTGCTGATATACTGGAAGCTC
CTTGGCTTTCTGCAGAATGCTATTATTATGCATATCCAGGTAGAAAGTTAATTAACCCAA
AGCTTAAGCTAATTATGGTAGCAGAATGCTATCAACCAAACGCTTTCAGTCTGACAGCTG
TCCAGAATTTCATTTGCTAATCATTTGTCTTTTGCCGGAGCATATGGTACATTTCCCCGC
TATCACAGCAACAACAAACAGATGAAAATCATTAACTAAAAACAATGTGCAATGTGAAAA
ATCAGACACAGATTTATAAGGCTTTGTGTCAGAGAAAAAAGGGGGATTTATGGCCTGGGA
AATATAATGATAATTTTTGGTTTTAGCCACTTAGGATTTTAGGCAGATCACGTGACCCAA
GTGTGCAGGGAATTCAGATGCACAAATATATTGTTTATATCTATATGCAAATGAGACAGA
ATGTTTATCCGTGTAAAAt
>NODE_75_length_628_cov_16.810509
TAAATAGACATTTATTTTAGTGTTGTACCTTGAATAGAAGACGCTGAGCTTTAACTACAA
ATAAGAGTTTATTTAATTTTGAGCCAACAAAGAAATGCACAAAGCTTGCAGCACAACTAA
AGTAAATAATAAAAACTTCTTCCCTAAACTTCCTTTCAAGTTATCCTCACCACTTTTAAA
CTTTTAAAGTGCAATGATACCCCAAAATATGATTTGCCATAAAGAGCATGAATATTTGTG
ATGTAGCCAGTGGTAAAAAATCCTTTTGGGGATTTCGATATCTAAAAGAGAGAGGTTTAT
ACATTAGCGCTGTAGTTGCAAAACACTGTTGATATTCAAATGATTATTGTGCAAAATCTG
GGATAAGCTTCTGTGTGAGAGCTCTTCTAAGTGCCTACAACTATTGCTAATTCCCCTCAC
CATTGTGGGCCGAACAAAGGCCTTAATCCCATTTCACTTTTGCAGAAGGCTGGGGCTATT
TTCCCTCTCATAAACCAACAACACTCCCCCAAGCCAGAGCTGAGAGGTTCTGAGAAAGGG
GCCAGTGTGTGTATACTTCAAGGCTTTTTTGTCCAACTTGGCTAGTGCTCTGCATAAACT
TTTAAGTGGTCCCAGTAGGCCTCAAACACCTTTTGGCAGAAAAAATAAGCTACCACAAAC
TGTAAAAAGGAAACCAAACACTCTCTTAACCTGGACAATACAAAAGAAAATATATGAAGT
CTTTTATTACTCAGACtgcgtctgggctgcaaagagttaacacgtttttttt
>NODE_76_length_620_cov_16.545162
AAGAAAAACCAGCCGCACTGCTCACAGCAACTGGCATTTAAAACAATTAAGTTTCCTGTC
AAGTCCCTGTGATGAATTATCCGGAAGCTTTACCCGCTGTAATTCTAAATCTTCCCAACA
AGTGCCTTTGTTGTAGAGAAATTAATGAAAACAAGATTGTCTTTCATAGGAGCTGATCTA
ACAGCGCGACAGCCAGCTGCTCTTCTTTGGGAATAAAAACAGTCAGCATTAAACACAGCT
CACACAAAATACTTTTTTTTCCACCACTCGTGTGGAAAACAAATCAGGCGGCAGGCGCAG
TGGCCATCTGTTTTGTTATTTGATATGTGTGAATACATGTTGTAATGACTTTGTTTGTGA
ATCACTCTGCGCGGCAGAACACACGAGAGCTCTCGAAGTGCTGGAGTGTTCAAAGCTAAT
CATATAATTGGACACAATAGTCGATGACAAATGGAGACGCTTGGAGCCAGCCAGCTGGGG
AAGTGAATATGTAATCATTGTAAAATCATATCATTTTTGCATATTTGAAGACAGCTTAAT
AGAGTTTGCGTGTCAGCACACTATCAAATGATGATCAGAGACAGTGTTGCTGTATTTGTT
TTCCGAACCGCGCTTTGTTGGACCATTTATCTCCATCGTGATTAAAAGTGCTTCTCAAGA
GTTTGTCTGCTATTGGTTCATTTGTGTTTCATTATGTTCTGAACGCTGAAAGCAGATTTG
GGAGAAATGACCGGTTGGAATTTTCAAAAAGTCCTATTATACcg
>NODE_77_length_365_cov_2.512329
TATTTTGTGGGTCTTTCATGAAGCGTTGGTGGTTTGATATCTTGTTCCATGTTAATTTTG
CATTGAGCAAGTCACCTAACCCCCAAAATATCTTTATCCCCTGACATCATTACCACACTC
CTTTCTTGAAGGAAAAAACCTAGATAATTTAGCATCTTGGCAAAAATGATCTGATTTCAT
CCAATAATAATAATAGTAATAGACATAAATAAAAAAGTAGTTCTACAGTAGTTTCAGGAA
ATTCTAAACTTGTGTAAATAGTCTATTTGTCTACTTCTACCATAAATTGTAAGTAAAGGT
ATTATTAGTTTAATGATCTACTGTGCTCTCTCGTTTTTAACCAAGGCAATCAAAGCAAAC
TCCTGTACACCCTTAATGGAGGAGGAGGGGGACAACAAGGTTGGAGAGTTGGAGGCTCTG
GGTGGAGATGATAGCCCTTCCACAAACAAAAAGGTAACATACTTTATCTAGTATATGCTG
TTGGATGCTTTGATTTGAAAAATTCACGa
>NODE_78_length_757_cov_23.180977
CAAACCCAGTCAACATACATACATGGAACATCCGCACACATGGAGTGAAAATGCATTCTG
GCACAAAGAGTCCCTGACTGTGCAATCTGCATCACAGTATTTCACCGATAATGAATGGTG
TGGAAAAAGGCAGCGGTGCTACTGACTGTATACAATATGGCTGATTTAGTGAAGTTTGGG
CAGTTAGTCACTTGACATGAATAGCCCTAAGAGGTTAATTTACCTGTCACATTTTACGTG
TAAAGTCAATCACATTTGTTCCTACTGCACATACTGCCTGTACTGTAGTAGAAAGCTATT
TAGCAGGGGATGTTGCGCTGTATGAGGGTGATAGGAGTAATCAAGGAGAGGAGGGGGCTT
CTCCATAGGAAGTTCCTGCAAACAGAGTGCACCCACTTTTTAAACCCCATTTGTCTTGTT
AATGCTCCCCTCTGATTACCTGATTGCACTGGATGACTGTGGAGAAATCTGATTGCGTAA
AATTATATAGAGCAAACTTTTGATTGGGGAGGGATCTGGCGAGCTTGCTGCCACCATTGA
CAGGCTTTGTGAAATTTGGCCTCGCTGATTTGAAATCAGCTAAGTGTCACGTCCCGTAAT
TGTAATCAGAACTTAATTTTTTATCCTTGTTCTCTTTCAGAGCACAACTTTTCTCACGCA
AACTTTTAAAGCTTGAACAATACTGCAGCCATGTTCCACATACAATAAGGAAAAATACAA
AGCGCTCTTTCACTGAGATATAATCCACATCTATATGGCTCAGTGACAGAGCATGTGCAG
TGTGTACTTTTCTGTGTTTTAAGCAAAGCACACAGTGACTTCATTAGCTTCCACTCCACA
GTTTAACATATTAATTTGACcgcatatgcaggtaatgttcctgcctgttcctatttcatt
t
>NODE_83_length_850_cov_16.643530
CATCTCAGTATGATATCCCCTTACTCCTTCATTGCATATTGTTGGTTGCATATTGTTTTT
CTTTTTTTGTCCTGCTGTGGTTACTGCCTAGGGCCTGCAAAGCCCTGGCCAGCAGCTTTG
TCAGGATGCTAAATGGAGGGCCGTGAGTTTAAAAACTTAAAGAGGCAGTGAAATATTAGC
CAATGTGGGTGAGGAATGAGTGGTTGAGAACCGCAGCGTGTCAGTGTTAAATGGTCGGAC
TCGGATGCATATAAGTTAGTCCAAGCATGAAGGGCAGTGGGATGCTCGCGTGGAAACGAT
GTCCCCTCCCCTCCTTCCCATCCCTCACCCCCTCCACAGACACACATTCACACACATACA
CACTCGTACTGTCACACCCCACCCACACAGCTTTTAAGCAAGGAGCCCATCAGAAACTTG
TCATTTCTCTCATTCACTCCGACAGCCTTGAGACACAATGCAGACTTACCTCTGTGTTGT
ACACCCCATATATCAGAAAGATGAACAGGCCCTGCAAACACAGACAAAGAAAGAAAGAGA
GAGAGGGAGAGAGAAAAAGAAAGAAGAGGAGGACAAAGTTGTTACTGTTGTTTTCTCTCT
TGTCTTTAAAAAAACAAAAAAAACAAAGATCAAAAGTAATGAGTGGAGCGACGCATAAGG
GTTGATTTGTACTATCCCAGCTACACAAAGCTGAAGTAGACTGTAGTGAAAAGTATTGAG
AGAAGTAGGACAACTTCTCTCTCTCAAACTGGGCCAACTCTGTAAGGCTCAGCTTGCATT
TGTTTCGTCTACAATAGTTCTGCTCCTCATTCTAGGCTGCACTAAGCCATCAAAGGCTGA
AGCCCAAGGTTCCGCACAGCTGTATTGAAATAGAAAATCTCAAGTGCCTGTGTTCAGTCT
GCATTCTTAGATACAGAAACACAATATATAAATATATGATTTAGTACCAGCAAACACCCA
CATAATACAGGAAAAACAAAGTCCATTCATtaaa
>NODE_84_length_953_cov_9.655824
AGCCGTGATTCGACTGCTGCCAACTATAAATAAATTCAAATCCAACATAGGGGTTTTTTT
AAATGGAAAAAAAGCCTGTTTTTATAACAATGTTGGATTTTGGGTTCCCTGAAGGTGAAT
ATTGCCAAAATCTCCATTTCGTTTATCCAGCCATGAAATGTCATCAAGATTGTAGAAACA
GATTAGGTTTCGCAAACTGTGAGAATTCAGAATGTGCCAGCAAAGCAGCTATTCTGTGTG
AACAAAAAGGAAGAGATATAGTGCACAAAAGTATCAAGCGCAAACATGTGAGCACTTTGA
CTTTCAGCGTTTAGTTGGAGCTGACTGTCCCCGTGTAACATGGCACAACGTATACAACAA
CCGCTGACCTGTTCAGAATTGACCGGTCTTAAATGTGACATTTTCCCCAAAATATTATGG
TACACCGTAAATGGTTGTTTTCTGTTGCCGGCGTTGAGTGGTCCACCATACTGAGTTGCA
CTCTATAGACTACACAGACTCAACACCTCTCCGAGAGACCCAGAACAACATGTGTTCCTC
AGGAAGTTCCCATGCAATCCTGCATATGGCAACATTTAAGGGCTTCTTTTTTCCACGCAG
GCTTTAACTTAATTTGCTGCCAAGGCATCGAAGAAGCAGAGCACAGTATAGAACAGTATC
GTGTTGGCCATGACCAGAGGGATGGATGAATGAATGTATGGCCAGAGCTCTGATCCGTGA
TTATTACATAGTGTATAAAACAAAGAGCAGATATGAGTCTGGAGAATTATTTGTGAACGA
TACCCAGAGTGATTTTATACTCTTTGTTTTTGTTTAGATTTCAAAACACATGTAAGAAAA
ACCAACAATAAATTGATACGTTTCAGTGGGGACGGGAATTGGCAGGACACAAGACTGAAA
TGTTCTGAGAATCACCGGCCTCGGCACAAAATGCTGTCTGACTGACTTTCTCTCAACTCT
CTCTTCCTCGACAGACCGAGAGACAACATGCACACAACATACACCAGACACCACTGCAAA
CCTCAGCTGTGGAGAGTTTGCGGTAATagcacgataacaaggcgaatgacaattaacctt
tagtgtttagcttaata
>NODE_85_length_442_cov_3.223982
CAAGTTTGTGCCGACGGCGCCACCTAGCGGCCGAAGAAGCCGCTGCGGTCCAACAATCGT
ACTGAGTGTTTAACCCTCCAGCAGTAGAGTTGAATTACTTTGTAAGATAAACCTGTAATC
GTTGTAAACCAGCTGGACGTTTGAGGAGGTTCAGAGCAGCTTTCTTAACTCTTTAAAATC
CAGAACTGATTAGTCGGCCATTTTTGATTTTAACAGGTTTTTTTGTGTGTTTTTGTTTGT
TTGTTTTGAATCTCTAACTTAACCGCATTTAATCCACGACTACGTCTGCGTTTCCTGTCC
CCCTCCCTTCCCTTCTTCTGGTTTCTCCACTAAACACAGACATAATTGGCATCTTTTTTT
GCAAAATTTGCATCAGTTTTCTTTAATTTGAATTCTGAACAGCAGCGTTCTAAGCTGTAG
TGACTGCTGTGAGTCAGCTCTGAAAATTACACAATTAAAAATCTTCAGTCTTCAACTCAG
ACTGACTTTAGAGGGCCGACTTTCATACATACAGTCAGAATGCTTCAGACTCTACAGACG
TCCTAATCTGGGACTGCTGCTACAGATCCACAATATGTGTGGTTAa
>NODE_86_length_540_cov_3.901852
ATACACAATTTCTCCTAATAAAAAATCATCAAATTTACTTGACAATTGTATGGAAACACA
GCTATGGACATCTGATGTCCCTAAAGCTGCAAATCAAACCAGCTACTGTGAGCATAGCAG
CAAAGACACGAAGAAGGGAATGAAGGAGGAGATTGTGTATAAAGATTTAAAGAAGTACAG
GAGAAAAACAAAAGTGGTTTACTAATAGCAGCAGCCTCTGTAAACAGAAAACACCACGTT
TTTTTAATATTTAATAGGAGTTTAATGTAAAAGTTGCGACCCTGCAGCTGAAATTTGATC
TTTACTGCAAAAAAGTGCCGTAAAACAATCAATAATTCCCCATTAGCATCTGCCCTCACT
ATTGACGAAACAGAGACAAACCTTTGGAGCAGACGAAACACCAGCTGACGTTGACGTGAC
TGTGGTGGCTGTAGCCCTTCTTGGCGTGGAAGTGGTTGGTGCAGATGATGGCAGTGTTGG
TGATCATCTCGCTTCCCGCAGCCACGCACTGGTCGCCGACGTGATACGCCACCGGGCAGC
GCAGGCAACGCATCAACCTCCCTGCAGCACAGAGCGAAGGGGAAGGTGACAAGATTACAC
AAACAAAACTGACAGACGGAGCTGCAAGTTCAGTGTTTGGGCAACAAAATGGCAGAAAAT
GGTGAAAAATGtcgatcagtgtgt
>NODE_87_length_606_cov_8.722773
ACGCACACATACACTGAACACACTCGTACACGTGCGAGTGTGTTAATATAGTTAAGCTGG
TGAAAGCCAGCGTTCATGCATGTGTTTGTGTGCATCTCCCCCCCACCACCACCACCACCA
ATGTATCTGGGCCTGCTGTAAAGAGATGGGGAGAATGTGGGCGGATGGGGGATTGGAGGC
GGAGGCTGGCAGCAGGGCAGTTGGCCGCTGGTGCAGAGAGAGAAAGAGCGGGGAAGGGAG
TGGGGGGAGAGTGGAGAGGAGGGGGGGGGGTACAGCGGAGATAAATCATTAGAGAGCAGG
TTATTGGAAATGCAGGGAGATAAAAGAGTGAAGAAGCCAGTAATTGCCTTAAAGATCAGA
CTACAAAGCATTACTTTGGATTTTACAAGGCCAGCCAGCAACAAAAGAGCAGTAATTTAT
GAGCTCAGTGTAAAAGAATAGCATAATTACATTAAAAATTAATGCTAATGAGGGCTAAAA
TGGGGAAGGTGGTTATTATGAAAGTTTGTATTCATCTTCCCTGGGTTGAATGATGGCTAG
TGGCTTGATTAATGGCTTAATTTCTATCAATTAGCAGGCAAAAAAAATCTCCACTGAGAC
AGGCCTAAATTGAGCATTGAATTACACATCTTTACCACGGTGCAGGGAGAAAGGTAGGGG
GGGCAGAAGAGGGAAAGGCAcgttattgaaacctgggaaaccacgagatgtttctctgtg
ggagcgtgtacgtgcacatgcgaaagcctg
>NODE_88_length_578_cov_18.242214
TGATGGCAAGAAAATGGTTTCGCTGGTTCTTATTCAAAGTGGACCTGAGGAGTGAATCAC
GGTATACTGGCAGGAAATGAAAAAGAGCCATGTTGTCTTTTCTTTACTTTCTATCTCCTA
TCTTTTTCTTTTTCCCTCTCAGACCGGGCTGTCAGCAGTGAGGAAGAGGAGGAGGAGGAA
GCAGGCTTTTTTTCTTCTTCCCCCACCACTTCCGAATTACCTGCTGGGTCCGAGCTCTTT
TATGCTCTTGTTGTGACAGGTAGATTTATAAGGCTTGAAATTTGTACAAATCAGTTGTCA
TTCAGCGGCAGCTGTCAATGTGTCAAGCTGTCAGGGCCTGCTGTGAGGGAGATGCCTTAG
GGGGCTGAGCGAGGGGGCAACCGCCCAGAAAAGAAAATGAGTTCAAACAGACCTGAGAAG
CTCCTCTATTCCATAGGCCTCCCTGCCCCTGTGGAGACGCCATCGATTTCTCTTGATGTT
GAGCAACAGCGCGCCCAAAAATGACATGGCACACTGCGCTCAACCCAGTCAGGCTGCGAC
ACACCAATGTGTGCTGCACCAATCCCCTCAATCTGCAGACGCCTCTCATTCTCTGCTAAA
TGGCTGGAAATCTGTAATCTCTCCAAGGAGGGAGAACACCAGAGTTGTGTTTAGAGATCG
TTGGCAATGGCTGTCGTGTTTTCATGTGCCGCTTAAGTAGCtgaaatggaaatctctcag
ag
>NODE_89_length_700_cov_21.848572
TGTTACTTTGGTTGCTCTGTGGCTAATACCCTCATTTGTCTCTGAAGATGCTGAATGCCA
CTGAAAGAAAGCTGTTTTGATTCTGTTTTCTTCTGCCCACAACAAATCTGGGCATACAGT
TGAATACGCAAGACTCTGTGAAGGGAGCCATTCAAATTCGATTATGATTTCATATTTCAC
AAAGACAGTACACCACGAGGATGATTTTTAATTAGAACCAGAATCAGTAAAAAGAATGGG
GCATGGAGACAATAAAATGAGGAATGCATTCATCCATGGGATGATTCTTATTTAAGATCT
GTGCCAATGTGCTAACAGCATTAATGAAGTTATAAAGAATTATGAGGGGAAATCAAATTT
GCCTCGCCACTTGAGCGCCACTAAAATGCCAAACAATAAACTACCAGATTGCAAATTAGA
TCAGTAAAAATATCAAACACATTGCGGTGCAGGAAAATCCATAATTGCATTTAGTGCCTG
GCCTCTCCTGGGGGAAGAGACACTAAAGATCATCAGCAGGCTACATGGGAGCCGCTATTG
ACAGAGCGGTAAAAATCGACAGGCTAACTAAATAAACACTCCAGGCTCCATTAAATATTC
AACGGCTGAGATTTGACAGTCTAGCGTGCCTGCCTCTCCCCATCGCCTCCATTGGCTTCT
CTCTGCAGCACATCTTCCTCCCTGTCTCCCCTCCTCCTGCACACCCCCCCCTCCTCCTCC
CCTCCTCTCTTCCCCCTCCTCTCCACTGTGACTCCTGACAGCAATAAATGATGCGGTGCC
TGAGGGCGCTGCTCCAGTGGGAGACCTGGGAGGATAGAgcaggagagcaaaagaaataaa
gggg
>NODE_90_length_937_cov_6.527215
CCCGCTGGCCAAAAAGCACACAGAATCAAAATGAAACAGATAGTCCAGGGATCTAGCTGT
CTTCCTCACAGGCTTGTGTGAGTGCAGTAGATGTAGTGAAATTACAGCAAAAAAAACCAA
ACAAAACAACTTTGCTGAAATTTTACGCATCCGATTTTACTCTATGTGATACACATGGGA
ATGTTTCAAGGAAAAATAGTGCCTTTTTCAGCAGAACCACAGATTTTGGTGGTTATGTTC
ATGTTCTTCTCACCAAAAGTCTTAACTCATTTGAAATCATCAATTCAAAATGTTAAAAAC
AGGAAGTTTTCTCACTACAAGAGACACACTAAAATATTTATAGCTGCTAGTCGATTGGCC
TTTTGTCAAACCTCGAAATACTGAAGCAAAGCCTCACTATACCGGTCATCATGGCCAACC
TTACCTGTCACACTGTAAGCAAAAAAAGGAGAAAGGCAGATGGAAATCCTACATTACAAT
CACACGCTACAAATCCTCTACTTTTCTTTGCTCCTCCGGATCAACAGCTCCAATAAATTT
TCATTACACCTGTGTGAAGCGCTTCAAATAGAGCCACAGAAGCAGAAACTAATTACTTTC
TAATTTATTGACTAATGGCCACAGCCCTGGGAGACAGCTGCAATTGTTCTAACAGTCCTG
CTGCTCCGACTGCACTCAGGTCCACTTTAGATTCATAACCAAAATAATTTATCATTACAA
GCACATTAAATTGAACCGTATAGACCATAACAGTGGTAATTTATATCATTTTGTTGTTAG
GGATGCTTTTCCCTCCCCTGTCTTGAAAGCATGCAATCTAGGCGATAGGATTCGTCTCCA
GGCAGTCGTTGTATGTGGCAGCTTCACTTTGTTCTTCAAAGAACTCTTTGTTTTGTGCCT
CATTCACCATTTGTTGGACTTTAATGCTAGAAACTAGACAGAAAAGAGTGTGCTGTCTGT
TTTTGAATTTAGATAAGAATAAGCAGATGTTTCTGTGTTACACATAACAAACACAGTCAA
GTCAGACTACTGTCACAGCTTCATCTtgcatgtacagggcatgatagaaacatcaagtga
a
>NODE_91_length_145_cov_33.972412
ATTTTGGTTATGAATCTAAAGTGGACCTGAGTGCAGTCGGAGCAGCAGGACTGTTAGAAC
AATTGCAGCTGTCTCCCAGGGCTGTGGCCATTAGTCAATAAATTAGAAAGTAATTAGTTT
CTGCTTCTGTGGCTCTATTTGAAGCGCTTCACACAGGTGTAATGAAAATTTATTGGAGCT
GTTGATCCGGAGGAGCAAAGAAAAGTAGAGGATTTGTAGCGTGTGATTGTAATGTAGGAT
TTCCATCTGCCTTTCTCCTTTTTTTGCTTACAGTGTGACAGGTAAGGTT
>NODE_92_length_514_cov_18.575876
CGTTTGCCTGAGCTTTGACATATACACAGTCTACATATACGGTATATGTTAAGTACTAAA
TGTAAACAAAATGTGCATACCACAATCAACCATTTAGCTGGTGTGTGGATGTATGGGGTA
GGAAAGGTGGTAGGGGGGAAAAAAGAAAACAAAACAAAAAAAATACAATACAGACAATGT
ACAAATTCCCAACTAAGGCATTGAGGCATATTAGGCATAATAATCATTGAAATGCATCAG
TCAATAGCAAAGTGTAGCTCAAAGACTAAACTGACCTCTGTCAGCGGTCACAATCCTTTG
GTAAGGATGGACCCGCGTGTCATGCCGTCTCACTTTAGTAGCCATTGCACCTAGATTGTA
ACAGGTCCACAAGGTTAGAAACCATTCACTTTGAGGAGGGGAAAAACAGTCATCTTTTAC
AGTAACAACATTCACATTTTTTAACCATTACCATTTATAATGCTTGGATAATACAACAAT
ACACAGAATAACATAATACAGATTATAGTACATATACACACCACACATATTTTTTTTACA
TGTAGAAAAATGCAGTAGAAAAAAATAATACACCTTTTTGGAGATTTACTTGGCATTTAA
AAATGCATAACTTAAGTACTAAAATTCCACAGTGCTCAgagttctatgggggactctt
>NODE_93_length_427_cov_15.531616
ACACACACACGCACACACACACACACACACACACACACACGCATGGACACTTTTCATACA
GGCAGACGTTAGCACATGCACGTACACACTCACATGTGCACACACACACCGATGGCTGCT
GTGGTTTGCTGGTGTAATGTGCTTTGTTGTGTGAAGGTATCAATCAGAGGGGAGCAGATT
ATTAGAGTGTCTGAAAGAGATCAAACAATGTTGCCGTCTGCACCCACACATGGCTGATTT
ACAGGCAGGCTGATAAAGTACTGCAGCTCTCTGTCAGGGGCTACATGACGGCTCGCCGCG
CTCTTAGGATAAATTATTGCAGAGGCCCGCGGTAATGTCTCTCCACCTAGCAACCAGCCG
CCCCAGCCGCTGCCAGGGGAGCCCTGCCTCGTCTGCCATAATGGCACTGTGTCCGGGGTC
AGCAGTTACTGTATCGTAGCAGGGTGGGAGGGATGTATACACACACATATACACGCACAC
ACACCCACACACACACGCACATACATACATACACACGTGTGTGTATGTATGTATGTGCGT
GTGTGTATGTATGTATATATACatgtatata
>NODE_94_length_199_cov_6.427135
CCGTAGTATGGGCCAACCCTAGCCGTAAGGTCCGGAATTAGGGTTAGGGTTAGGGTTAGG
GTTAGGGTTAGGGTTTCGGCCTGGGTTTGGGAAAACGGTTAGTGCTAGAGACATGAAACT
TGTGTCTACCCCCCCATTTGCTGCCGCCGCGATCGCACTGAGCCTACTCCCGAGTCTCTA
CGACGTCAGGAAGTGGGAGAAACCTGTGATTTTTTGCTGTATCTCGGGACGGGAAGGTCG
TAGAGACTCGGGACTGAGACCGGCGTCTTCAGCATAGCCAAATTAGGTGGGGCAGGTGGC
ATTTCCAGGTGTCTAGCACGTCTGGTTCCGGAGATATTGGCCA
>NODE_95_length_744_cov_9.965054
AGGAATATTGAGAAATATCCAATTGTCTGAACAAATGTAAAATGCCAAAGCCTCTTAGAA
CATGGTAAGTCTTTATTCAGTAATACATTATCATGCATATTTCATACAGGCAGATTACTA
AAACGGAATTGTGTGTCTTTCTGTTGTATGTCTTTATAATTACACCTTGAAGCCATTGCT
GTTTTTTTTTCTTCCTTTTTCCTCCATATTCATGAAAAGCAGACTTGTAATTTGATAAAG
AGAAGCTTGTGTTCTCAACTTCATTCAAACGGCATCATGGCGCTGTATTAAAGTGGGCAT
CTGTGTTCTCGTAGCATTAATCTCTTCAAGCACATTCCAGCTGCTGTGATGTGCGAGAGG
GAGATAAGTCTTAAACAGTCTAAAGCTAAGCAAACCAGACAACTCTATTATTGGCTTCAT
AATTGCTTAATTAAACTTTTGTCACTAATCATTATGAGGGCAATAGAGCTGTTATACAGG
CTTTCTGTCGAGCAGGAAAAAAAAAATCAATAAACTGTGTTGGGGAGCTGATCCCCCCAC
GTCTCCCTCTCTTTCTCTCTCTCTCTCTCCCTCACTCTCTCCCTCCCTCTCTCTACTCTC
CCTCCCGCTCTCTCTCTCCTCTCCCTCCTCACTCTTTTTGTCCTCCGCAAATGAAATTCA
TTGCTGCCGGTTAGTGATCTGTAGGTCTGGAGCTCGACTGATATGAGCTGCCATCACCAT
TTGAATTGAGGGGTATTCAGTAGCACATGAATATGAACAAATGGCAAACATAAATCTCTT
GCATGAAGTACACCTTCTATCCCTTTATTATGGAACAATTGACCCATCTAAAATGAATTC
TAATGCCAGggaaagcatttagatttaaattacaccgtgggtcccctg
>NODE_96_length_586_cov_33.728668
TACGTTAACAGAAATAGACATTATGTTTATGACCTAATGTTTAAATGGGATTATCTCTCA
GAATATTATTAATAGCATGAATGAGGCATTATTTCACAGCATTTGTATGCATGATTGAAA
AAAATCTAAGAGGTTTCAAGCATGGGAGGAATTTTTACATTTGGGAGGGAGGATGCAATC
AGTAGCTTGGGACTTGCAGAGGCCTCCTCGGGTGACAAATTGAAAGTGTCTCGGTCTAGT
TTATAGCCCTGATCAGGTCAAACGAAAAATATTGGAGGTCTGGGTGAGGAGACAGGCCCG
CCTGGTGCAGATAAATGGACTGATCATTTCTTATTGAGAAACAATTCCTAAAAGGTAGTT
TACTGTGTGACTGGGGAAGCGGCGAGCGGAGAGCAGAACACGCACCCACTGCTCCCTCCC
TGACCCTTCCTCCACTGCCGGAATTAAATGGATAGAGAGAACGCGTGTTTCTGATGGCAC
TCCTCCGCCAGAGAGACACTCCATTTGTTATGAAGTAGGGGTTCTGATGAAGTGTAGGGA
GCTCCTTTTTCTTTTTTCCCCCTTTTTTCATCCTTCCTTTCTCAGGCACTACAAGGCCGG
CCTTCAGTCTGCTTCACATGAAATGGATGGAAGGAGCCGATTGAATTTTACACTCCCCTG
GTCATGATTAATGTGTTTGGTGAGGACTGTCTTGGCAGTGAAACTCCACTACCACTAGCT
GGCGCTCAAg
>NODE_97_length_794_cov_24.409321
TAATCTTTTAACACCAGCACCTTAGGTATGGATATTTCAAAGAGCTTTAGGGAGGTGACC
AGCTCTGCCTAGTTCAGGTCAAGCGAAGGGACCACAGAGTTTTGTTTTTCTCTCTCTTTT
TTTAAATATCTCTGCTCTCAATCTCATATACAAAGTCCTGAAAGTCTTTTCCTTCAGTAG
ATGGTCCTCAGAAGCCATTTGCCCCTTCCAAAATGGCACCTCCCCGTGGTACATCAATGT
ACAAGTTCTTCTCTTTGACCTATGATTTTTCTATGATGAATCCTGTCTTTCTTTGCCAGT
AGAGTACAGAAAAGTTCTTATTCTCTTTCTCTCTCCTTTCTCTTTCCTGTAGTACCTTTA
TTTACGTACCCTGTTAAATCTAATTTGATTCTTCTTCCAAAGCCCCCAGCCTCTATCTAC
TCGTACTAATGCTTCTTCTTTCTAATCTTATTTGCATTCATATTATCCACCCAGGTGGTA
CACCAATAAGAGGTAAGAGTGCTGAACTGACGTTCACAGAATGAAAATAATACAAATTCA
TTCTTGCTGTCAACCCATCCATTCACTCGAATCACCTCCATTTTTGTCCTGTTTACCAAG
ACCAAATCCCATTATGTTCATATGGACCTTCCTTCTTATTTGTCCTGTTTCGTTGACTAA
ATTTGTATTCCATCTTTTTTGTCTATGCTTTATTTCCTCCTTTGTATTCTTGTTTCAAGA
GCCTGTTTAGCTCAGTTGTGATATGCTTGCCCTGGCTCAAATAAGCATATCCAATGACAA
TTATTTTTTAAACTATACTTTTACGTTCATTTTTGTTTTCTTTTTGGCCATAGCGAATCA
TGTGTCCCTCTTTTTGTCCAACTAAAACAACCAAGCATTTTTCCCCCTTAGCTGTTCTTG
TTCAGCACTAAAAAAAAAATGCACAGATGCTgtggaat
>NODE_98_length_860_cov_12.311628
TCTGAAGGTATCTGTCCTGATAAAAATGCCTTTGGCAAGACTAAGCACAGTGTATTGTTA
CACAGTAATGTTTTAAGATGCACACTACTCCAGGTGATTTTATACTTGCTGAAGGGAAGA
GTGCTGTCTGTCCTCTATTCTTTCTCGACACAGACGCCACAATTCTGTTTTACTCTCTCT
GTTTTTCACTTACTTACTTTAAAAAAAAATAATTCACTAAAACACGTCGGCCACCACGTT
CCTCTCTCTCTCCTCTTCTGTACCCGTCTCCTTCCGACCCAGGACCCCTGCAACGCTCTG
CTCTCCTCTCACCATCTCATATCTCGCACACAAACACATACACACAAGAAACACACGCGG
AAACACACATTTCCACTGCCACCCGCGTGCATTTATTTATTCGTTATATTTCCTAATTCA
GTTTGACGAATGAGTGACAGCTTGACACTTCATTCGGCAAGATTAATAGAACGACACAAT
ATTTACGTGGCAGAGACAGCCAATTATCCCACCATCTATCATCCAGATTATCTTTCTGAT
TGAAAACTACTCGTCCATGTAATCGGAATTATTTGGAATTAGAAGGGAATTTATGGCTTC
TTGTGTCACTTTTCCTGGACGGTGGTAAATTAGAAATATTAGATACATAAAGAGAGTATA
GGAAATGGGATAAATAGAGGCCTGGAATTAATGCCACACATTTCCTTTTTTATCTGTTTG
CCAGTCTCTGTGCCTCTGAATGAACCCCATTTTCTGTCACCATTTTATAGGTTATCATCA
CATATTATTAACACATACTGTCGGCTGTACATTGTGGTGATGACGCTGTGTAATTCACAC
TTATATAAAAGGAGTTGTCACACTCTTTTGCCATGAACTCCAGCGTTTTTGCTGAGAGAA
TGTAGATATGTTTGGTTGAGCAATGAGTTATTTTAATCAGAAAGCAGAATTAAATGTGTT
CAACTTTGAAGACAGTAATGGATAGATCTTATCAACAgagatag
>NODE_99_length_533_cov_18.362101
ACACAAACAGACACTTCCAGCAGAGAACATCACACTCCCATGTGCACATGCTCACTTGTT
CACTCCGAACACACACACACACACACACACACAGTGGCACACATACAGTAGGGTAGAGGA
GGCGGGAGGAGTGGGTTAGGGGTTGTAAAAGGAGCCGTGTGCTATGTAATGGAGGGGAGG
AATGGGTTTGCTCTGTCAGACCGGGCCGTCACAACGGCTTTGTTTCATGTTTGATTTAAT
TGTCTCTCCCCTGACAGGCCCATTCATCAATGGCTTTAATGGTCAATCAGAGACAGGCTG
AGTGAGTGCTCCCATTCTGTTTAGCCATAAGCTGGCCTGGGCTTTTATTTCATCAAAATG
CCCCAGCCTAATGTACATGCTCACTGGCTCAGAGTGGCCGCGGGGAGCACATAAAGAATG
ACTGAAAGCTTTCTGATTTCAGATCAGTGAGAAGGATGTTTTTCTTTTTCTTTTTTTTCC
CTCTTCTTCTTTCTCCTCCTCATCTCCTCCTCTACTCTCTCCTCCCTGCTACACTGCCTG
CTCCTCTGTTGACGAAAGGGAATAAAAGGCTGTAATGTAGATCGTTTTGTGTTTTTAGAA
AACAACTTTTTCTCCCTGAAAACCACGCTTCTTTGTTCATTCATTCATCTATTCATTTCT
TCATTTTttttcatgct
>NODE_100_length_750_cov_17.868000
CATCCACTATACCACCGCTGTGAGCCTTTTAACCACAGCAGAAAAAAATTACTATTGATC
TTCAAATGGCGATAATTGAAAAGATCAAAAAGATTAAACAAAAAAATTGAGAATGTGCTG
ACTTACCATGTTAGGCTCCTTTTTTGTTGTAAGTTTTTGTTTAAATAAAAAAAAAATATT
TGCTCAAAGATGCAGCATTGGAGGTGTCAAATTTTTGTAGCCGTCTCTTGATCGTATTAC
TTCCACAGTCCTGGTTTCCAATGCGTCTGAACTTTTTCCCTTTCTCTTTTATTTTGTTTG
TGGTACCTAGCCTTTTTTTCCCCTGCTTAAGACTTTAAAAGCCTTCAGCTCAGTAAAGCA
GCACAAATTATCTTGCCACCTTGCTCAGCTCTGATGCTTTGGCCGCTAACTTTGGAAGGC
CCTTTACTACTGCATCAAAATTAGCATTGTCAAAGCAGTTAATGAATATTAATATTGTAT
TTGTCATTGGAGCTGGCCCATTGCTGAACTCCAAGTCATCCATCAGGGACAAGATTAAGC
ACACAATTATTTCTGACTGACAGGGACCAAATCTGGAAGATTTTTTTTTTCCTCCAACAA
TTTAAAGAAAAAGACACAACATCATCTTAAGGTACCTCCCATGAGACGAGACAAGATTAA
TACACTTTTAATGAAGCAAGATTTCATGGTGCATGAACAGCAGGAATCTCAAGAAAAAAA
AAAGGAGAGGAATATAGAAATATTTTGACTCGATTTTAACCATTTTCTGAGGATCGCATT
TATAAATTACAACAGATTTTGATGACAGGAGACAAAATTTTAACTCAAAGAGCGTCCTCT
TTTTTTTTCTTTTGATGAACTACAACAGATTTATTCTCCTTGATTTTTTTtaat
>NODE_101_length_420_cov_14.750000
TGCGGCTGTGCGTGATGCCCCTCGCCGAAATCGTCGAGTCCGGCGGCGGGGACGTTACCG
TAATCGTATCCCGATTCTGTGTAGTTTGACCTCGGATAGGATGGCTCGTCGTGATGGGGG
AAGCCCGTATCTTTTGGCCGCTCGTAGTAATCTCCAGGGTTGGGGATGTATCCGCTCTGC
TGATATTCGTCGCATGGAGGAAAGGAAGGCTCGATATAGTTGGAGTTTATCAAGTAGGAA
CTCATGGTCATTAATTTGTGAAGTGCAACAATACTAATTTTTATCGCGCTGTCGTTTTTC
TGATCTCCACAAAACCCTCCTACTCCCTGTCAAATGTACAAAGTTGCCTGGTCACGTGTG
AGGAGCCACCAATCACCGCGTGTCCTGTGGGCATCATGTAAACAGGAACCAATGGAAAGC
ATGGCACTGGTACCACCGACGCTGCTCGGACTGGCTTACGTTGGTGTTTTCCTTATTAAA
TCACAGTATATAAAGCAAAACCAATCAACTAACTTGTTTACTGCCAAAGTTATGTGGGTG
AGGCTCTCCTGCAAGAGAAACAGt
>NODE_102_length_815_cov_3.041718
GTTTACAAACATGTTTTGACCTCACAATGTGTTCAAATATGATAAATATGAAGGCAAAAG
CTGTTTCAAGTGACATTGTGTCAAGATTCTGAGAGGACACACCGTTTGGCCAAAATGGCC
TTTTCAGCGCATGAAACGCTGTTTGAGAGCATTAGAGCAGCACTCCTGCAGAGTTTCAAC
GACAATGTTTACAAATATGTTTCGACTTTAAAGGACAATGTTTATAAACATATTTTGACT
TCAGAAGCAATGTTTACAAACATGTTTTGACTTTTGAAAGCAATGTTTACAAACATGTTT
TGACTTTTGAAGGTAATGTTTACAAACATGTTTTGATTTCAGAGGACAATGTTTACAAAC
ATGTTTTGACTTCACAGTGTGTTCAAATATGATAAATATGAAGGCAAAAGTGACATTGTG
TCAAGACTCTGAGAGGACACACCGTTTGGCCAAAATGGCCTTTTCGGCGCATGAAACGCT
GTTTAAGAGCATAAAAACAGCACTCCTGCAGATTGTCACAGAAAATGTTTACAAACATGT
TTTGACCTCACAATGTGTTCAAATATGATAAATATGAAGGCAAAAGCTGTTTCAAGTGAC
ATTGTGTCAAGATTCTGAGAGGACACACCGTTTGGCCAAAATGGCCTTTTCAGCGCATGA
AACGCTGTTTAAAAGCATAAAAACAGCACTCCTGCAGATTGTCACAGAAAATGTTTACAA
ACATGTTTTGACCTCACAATGTGTTCAAATATGATAAATATGAAGGCAAAAGCTGTTTCA
AGTGACATTGTGTCAAGATTCTGAGAGGACACACTGTTTGGCCAAAATGGCCTTTTCAGC
GCATGAAACGCTGTTTGAGAGCATTAGAGCAGCACTCCTGCAGAGTTTCAACGACAATGT
TTACAAATATGTTTCGACTTTAAAGgacaatgtttataaacatattttgacttcagaag
>NODE_111_length_531_cov_12.267420
TTTTTTTTTTAAGAATACAGGGGGAACATTAGGAGAAGCATGAGAGAGTCAAAGTGTCAA
CGTTAGGTGAGAAGAAGAGTGGAGGAGGAAGATGTTAGAAGAGAAGAAGAAATAAAAAAA
AGTCTCATGCACTAGAGGAGAACACGCACTCACACCCCACAGTGGCAGAAGCGGTGTTGG
CGGCAGTGGCAGTAGTGGTAGTAGTAGAAAAGGCTACATGTGTAGGGCTAGAAACATTGG
TTACATCGTGCTGTTGTTGGCTGGAGTTGGAGGCCTGCCGCCTTAGAGCCCCCTGAAAGG
AAGTTCCACTCTGGAACGCACTCACTACATCCATCTGCAAAGAATCAGACAGCGTGACAG
GAGAAAGCCCAGAGGAAATAAAACACAACACAGCCAGAGGAGAGAGAAAAGAGAGAAAAA
AATAAAGAAAAGGCACCAGTAACCATAGAAAATGTCACTTCGAAATTGGATTTAGGCATT
ATAGTTAAAAGAAAGAAGGAAAAGGGGATGATTGGGTTTAAAGGCACTGATCGGAGGGAG
CTGACTCCAAAGTCTGACCTCACTTTCACTCTTTTCTCTGCAGAATCCTTCCATACTTCC
AACTAcagccatgccaatagtctttgaacaatcagctgcactatcgtgctttccatccaa
tccaattcacttgct
>NODE_112_length_772_cov_11.248705
CTCAGGACAAACAGGGAAACTTTCCCTGATGAGCTGACAGGCCCTCATGTTGAACACCTA
GCCGGGCTCTCTGCTTGGCGCTGGGACAAAGTGCAGAAAAGGTGAAGCCAAGACAGAGGA
AAATGGAGACGCACAAGCCGAGCAGGTCAGGGGAATAAAAACGAAACGGAAAAAGGAAAC
TAAACAGCATGCAGTCCTAATTTGTCATGCTCATGTGCGGCATGTCTGTGCGGGTTTGTG
TGTCTCCAGAGTCCAGGCTGTGTAGATCACCATTCCGCCTTATCTAATTTCATTAATGTG
ATCCCCTGTCCATCCCCTGACGGCTTAATAGCCATTATTTGTGGGTCCCTTCAAATAAAG
GCTCAGCAGTAAATTGCAGTCTGTGGAAATCGAGATATAAACGCCACCCTGCATTACTGT
ATAATATCTTTCCCTTTAATTAACTGAAAGCCATGCTGACATTTATTGGATTGCAAGTTA
CTTGTTAATGGCAATAAATTGCGAAACAAAAAAAAGAATCATTGCTTATTTTACATCAAT
AATTTGTGGACCTTTTGCTAATGATTATTCATTACTCGCCTATGGGGACTGTCGTGTTTG
GTGAGCTAAAGTGAATGAAGAATGTAAAGATTTAAGTGGGCAGCATCTACTTAGTGTTAT
GGCTTCGGTGCCGTGCATTAAATGCCTCGCTCTGTTGCTGTCCCTTTATCCTGTCTTGTG
CATCTGGCTTTTGGTAAAGAATGTGTTCGGCAAAATTTATTGCACTGAGAACATTCCATC
AGGCTGCGTTTAAGAGGAAAAGTATTACTATTCAGCGCTCCATTTTGCTTGCACGGTGAT
GTTCCCCTGTTAAACACAAtgctggaacagaaaactggactgcagtatttgttgatgtgt
gtgcgtgtttgctgag
>NODE_113_length_886_cov_10.793454
ATCCATCAGTGAGCTGAGACTGACATTACCACTTGTTATCCAGAGATAAGCCTTTTGACC
AGTAGTGATTGACAGCACCTATTAGAATTATATGTGCTCAATTATATGTGTGCAATAATC
TTTCAAGGTTGTTACTGCTGGGAAAAAGCATCCAGCCTGAGTCAGAGCCAGCACACAGAG
CTGGAGTATAAACAGAACATCTACCAGAACTCAGTGCATGTTTCTGTTCACTGATGTGCG
CAGACAAACATATACACACCTCCTCCCACTGATGTATGTATCTGATGAGTCGGGAGAGTC
TTAACAGACGCAGAAGACTGAGGATCTTGGTGAAGCGGACGATTCGCAGGGCACGGGCTG
TTTTATAAACCTCCGAGTCAAAGCCTTTCTCCACTATTAAAAAGATATAATCCACTGGAA
TGGAGGAGAGGAAGTCCACGACGAACCAGCTCTTCAGGTAATTCATCTTGATGACCTTGG
GATCGAGGATGATCTCGGAGCTCTCCTCGTTGACGATCCCCGTTCTGAAGTTCATGACCA
GGTCAACCAAGAAGATGGTGTCCGAAGCCACGTTGAAGACCAGCCAGGTGGTGGTGGTCT
GCTCTGAGAAGAAGGTTATTCCCACAGGAATGATGATTAGATTCCCCATCATCATGATGA
GCATTATCAAGTCCCAGTAGAACCTGCAGATTGACACACACAAATCAGGAAGGCAAGAAG
AAAAACATGCGAGTTAATGATAAAGAAAACAGTCAAGAAAAAGGGTACACTGTATTAGAT
CCTACCTCTACTACTTTATCCATACTGAGTGTGTTAACACAAATACAGTGAACAGCTGAG
GATGACAGGAAAGCTACTCATTTTGCATCTATTCCGGCATGAAAAGTATTTGAGAACGTG
CAGTTTGACCTGATTATCACTACACAGAGGATCACCAAACTTACTGCAAGTCATCCTGAG
GGCAAAGAGGAATGTCTGAAACTATttacatgacacccaatagttgtcgcaccatttcac
taacaagcac
>NODE_114_length_635_cov_13.974803
ACAAGAAAAGAGAAGAAAATGAAAGCTTCTCGAAAAGCATTTTGAGATTTTGAGATGCCG
TGTCCAGCTCCTCTGGGAGGGGTCAGGTAATGCTGTCAGAAGCACAAAGCACAAAACATG
ACAGAGGCTGAGACTAAAAACAAATCGCTGCGTCTAACAGTCGATGATCGCTGTGTTGTT
AGCCACATGCCTATGTGATCATGTGAAATCTCCTCAACACTGTGCCTCTTGCTGTAATGC
TAATGGCTCTGAAAAGAGAGTTAATCACTGTTGCACAGTTAGCCACATGCTTGCCTCTTG
CAGCATGGTCGGTGTGTTCCAGGGGTTAGCAAAACACTGGTGTAACACATGATCGCTCTT
TATGAGGCTGGGGCCTGCAAGAGAGAGAGGGGGCCCACAGACGATGCTAAAAAGACGGTA
ATGACAGCCATTCACCGCAATCCAATTATGCAAAAGGGAGTCTAAACAATTCCATCATCC
CCTAAATTAGATTGTCCTAACGAGATAAAGGCACCAATTAATCCTGAATTAATTTCTACA
GCTCATTTTCCCCAGAAAACACTCTAATATGCAAATGCCAGTGAGAGGCAGAGAGGCATC
CTTCTGCAGGGGTTTGCACCACCTCTGCGTGTTGGCTTCTCTTTCTGAGTGAACTTATGA
ACCTGGACACATTTTACGAAGATAAAAAGACAGAATATAACAATGTCACAGCTCAGGTGT
AGCACTGAAGAGAAGCTGTTTAATAGAAAAGGCAAATGTCTCCCTTATAACTCATTATA
>NODE_115_length_590_cov_17.440678
AGCAGAAAGTGATTTGAATTATCACTGTAGAGTGCATTTGGTGTGTCTGCGGTGGAAAGA
GCCTTAAATAGAGCCAGAAAGTTTATGTAAAAAAAAACAACAACAACAAAAAAACGATGC
ATGGAATATTCCAAAAATTGTTTCTCCATCTCTTTCTTCTTTTTCTTTTCTCTGCTGAGG
CTTTGACAAACTCTCAGTTTCAAAATGCGGCTCTTGTTGATCAAGAGTACAGACATCTTT
GGCTTGAACGTCGGGTAATGAGAGAAATTAGCACAAATGCTCTAAGTAATAGTTCCTGTT
TTTTTTTTCACTCACAAATTATTTTTCAACTTGTTTTTGTATCTATGCATAAATTAAAAA
AATCGGCTGAAATTTATTATTCATCTGAGATGTGATTAATATGCAAAATTATGCAAATTA
AGATGCAATTAGGCTCCAATTCTCTAGTGGAATTTTCCATTATAATTTAATACAAAGTAA
CAGAGTAATTGGTGTCACGTGTAATTACGGTTACTCAAGTGCACTTTCAGGCATGCAAAT
GATTTGCTATATGTTGGTTATCCTATGCAAATGTACCATGTGGTGTTTTAACAAGTTGAG
GAAAACACAATGAGCGCGTGGTTACCCAGTGGGGTTGGAACAAGGTAAAGACACCAGGGT
GTGTTTTTTAAATGAGAGAAGCTGGAAAACTTTCAGTGCTCAGATTATCACCAGTtaaga
cttccagttacccc
>NODE_116_length_756_cov_11.357142
GGGTTCGATCCGGCAGCCGGTGCGTTGTGGTCGGCGTGCAGCCCCCGCGCAGCCCCGCTG
TCTGTCTGGAGCTCCGCTGTCTTCTCTCCGCTAGCCCTGCAACAAGAAAAGCCGTTTATG
GCGACACACAATGTGAAAAGGGGGCCGATTTAAAAAGGAGAAGAATGCAAGCAAGAACAA
CAAAAGTCAGTTATAGCAAAGTCTATGCCTCTCCTCTCCTATCTTCCACCCCCTAGCTTA
GCCCACATAATGAGCAGGAAAAAGCTTTATATTTTGTTCACTGGGTATTCACAGATAATT
TGAAGCCATTGTTTCTGCCACAGATGGTTCTTTTTAATACAATAACGGTGCTCTTTGTGA
ATAGCGAGCCCACAATAAAAATCTAAAGCGTCCTCCTGAATAACCATTTTGTTCTCTCTT
GTATAGGCCGAACAAAAGCGCCAGTGAGGTAATGGCCTGCCTTATTGAAAGCCTCAGAAT
GGGGATTTGATAAAGATTTTTTTCGCTCCTTTTTCTTTTTGCAAAGTACACGGCAATGTC
AAAGAGAAACTGACACGGGATGAAAAGGAAAAAAAGGCTGGAAAAAGTGCTTGCCGGTGC
AGTTTGCAAAGATTATTATTATTATTATTATTATTATTATTATTATTATTATTATTATTT
TTATTATTAACATTTACGTTTCCTAACTTTGTTCCAAAGTCAGATGTGAGGGGTTGTTGT
GGGGGCTGCAGCAGAGCAGGTCAGGTGCAGGCATGTTATGGATTTTACAATGGAGCTTAA
ATCCAGAATACATTAGCCTCCAAAGGTCTGCTGTGGATTTAGCACAGTTTCATAATTTTG
CACAGGGTGTGTCAAGTTGTGCTCCGTAGAATTAAGTATTcagggtgcatatccagggag
>NODE_117_length_444_cov_14.889640
TATCAGCAGCCCTGCATTGTACTCGGGGGGGGATTTAGACTCTCAAAGCATCTTCCCGCT
GCAGCTTTCCCAGCAAACACCCAAAGTGGTATCTCGCCTTTTCTCTCGCTCAGACATTAA
TCTTGCTCTACCCTTCTACATCAAAAATGCTTGTATTGTCAGGGAGCGCTAATGTTTGCC
TCCTATTCACTATATATACACATATATGTATTTTTGTGTCTGAGGGAATCAGTCGAATGC
ATTGTTCCCAAATCATTGTAATATCTATTTAGAGTGGCAACAGCACTGGCTGCCGATGCT
CAGTATTCATGGAGCATAAACCAGCCTTAAGACTTAGAAAAGCTGAAAGGGCTTATCCCT
ATATTCTTAAACTCCCCTCTTTTATGTTGGTCTTAGGCATTAAGGATAGGATTGTGAATA
GCAATTGTTCAACTGCTGCACTGAGAGTGAGTGTGTATACGTGGGTGGGGGTGTTTTATT
CCCTGGCAAAATCCTTTCCTTTTCTCCCATTTTTTTCAACTGTAAATATTAACTGTGTTC
TTAACTCTTAACGGTGTATGGGACACAGTAATGTGCTTTTAAGGATAT
>NODE_118_length_756_cov_14.477513
TGATTTGTGCTGCAGTTAATCTTCATCGAAACACAACTTCAGCCTCTCTGCCCATCTAAC
CCTACAGAGGGAAATAAGAAAAAAAGGAACTAAGCCATTGTCATTGAAAATGGTATGAAG
AAAGCAGCCAGCCCCTTACCCTTAACTCTGTTGTGGACAGATTTCCCCTGACAAAAATTA
AACTAGCTCCTACTTGGCACTTTATTATCTCTTCAACTGAATGATTTATTGTTTGTGGAG
CGAAAGAACCAAAGAGAGGGGGAAGATTACATTTCCAGCCAAAGCTCAGGCCTGATCTCG
TTTTTTACTCCCTCTGTCCAGGAAAAAAGCTCCCGACAAACAATAATGTCAGCTGTAATT
GATCGGAGGTCGCTGGCTGGGCCTGCAGTAAAAGCGCACTATTTAAGCGACAATCGGCCC
CGCGCTCTTCAGACGCTGGCTAATGAAGCTGTCTGTCTGGGCTATTTACCTTCTCTTAAA
TGGAAGGGGAGAGATGTACTGTAAGAGACAGGGCTGGAGAGGATCTGCCTCTCGCTCCTG
TGAAATAGGACCTGCACATGCCTCAGGAATGTATAATTGGTTGGCGCAGCCAAAGCTGGG
GATCCGGTGCTAATTAAATGACTTGTTTAAAGCCTATCTGTCTTTGTTTGGGAGGCTCTG
GGCTTCAGAACAATGCATTGTAAATGCTGTTGTCAAACAAACATTCCTGGTTATCCTTTG
ATTTGAATTGAACAAGACAAAGGGCTGATTTGCTCATTGCTAAGCCTTTGGTTTTCATGG
TGTTGAGATATTTTTTCCTCTTCTGATCTGTCAAACTGAACAGGACCATTCCAGTCCAGC
AGCTAAATGGACTGACTCACCGCACAATGCATATGCAGTCCGCcgcttgcaaaacaatct
>NODE_119_length_708_cov_16.776836
CAGGAACAAAGGTTGTCAAACACAATTTAGAATGAATAAATCATATTTGCCTGTATACCA
GCGGACACTTTTACAGTGGGCACTCTAATTTAGTATTTTGGGCTGTTCTTGTTTCTTGTT
GTCCTGTGGCGGGCAGAAAGGCTGTGACTCAGCTGTTTGCATGCAACATTTGAGAATAAT
GGATGTGAAGGCACACCAAACACGGACCTTTAAAAATGCATGAGCGCCCCCCAAAAACCT
CCCTCTCCCTCCACAGAATAGAGCTATCACTGGTGCCTGTTATCTCCCCGAACCCCCAGG
TAGAAAATGGTAATGATACCACTTAACATCGCTGCACATATGGAGGGAAAATGGAAATGC
CAACAGCACCTCAACTATAAAGCAAATCAAATTGAAATATTAATCCGCTGATTAATATAA
CATTATGAGAGCCCATTCTCTTTGTTGTTAAACAACAAAGGGTTGCAAAATAAGCAACTG
CCTAAGAGGTAAGGGGTTTAAAAGAGTCCCACAGAGGTGCTGAAGCCCCTCTCAAACATC
ATTACTCTGCATAATGTATTCCCTTCCACAGTGCTGAGATTTGATATTGATGTTTACTCA
TTTATTTTTTAATTAACGTTCGTTGTTAATGAATTCTTTGATGAGAGGCATTTTGTAAAT
CATTATCCTTGGAAGAGGAAAAAAGGGATGCATCGCTCTTGCCCCTTATACTCGTGACAG
AAGAAAAAATGCGAGGTGTAAGGGGAAAAAGTTGCAGCAGAGAAGTAGGGTCATTGTTTA
AAGTTTGTTTTTTGATGCGTTGATTTTTTCCTCCCCCCTCgcctcccgtgttgctgcctt
tttttttgattg
>NODE_120_length_490_cov_10.077551
AGAAAGGTCCAGAGGGCTAGACACAGGACAGATTTTTTTTTTTTTAAGATGCGCTCACCT
CTAATTCTCTCCACACCGAGTCCTGGTTACACCTGTCCCACGCCATCCAGCCAACTGAAT
GACGGTCCGAAAAATTTACCAAAAAAATAAAAGGAAAAAAAAAAGAAAAAAAAAGAAAGA
AATCAAGTAAAAAAGAAATCCACACACGCTTCCCACTCGCTCTCACACAGGCAACTGCTG
CCCCTCGCCGAGAATGAACCGAGGGCACCTGTCTTACAACTGCTTTCCATCACATGACAA
AGCTATTAAAAGTAGGCAGGGGAGTGACTCCGCGTCCACACTACTCGCCAGTGACGCGCA
GTGAGCAGGCGGGGTCTGGCTGCGCACATAGTAAAATCCTCTCCGTGCACTGCAAAAAAT
GTCCAACTCAAAAGCCAGATCGCGATCTATCCACATATGCAGCAAGTTTACTGGAAGAGA
AACACATTTTGCTCGTAGATTCGTTTTTAAAATCTGTGAAAACTAAAATATTCGCCGGAG
GAAAAAAAAAACACATTAGAGGATCTCGATCTGACTTTTACGCTCATGGTTCCAGCTTTG
CTCCACAGCTCCGTCTTTAAATTtgactaaattt
>NODE_121_length_725_cov_17.384827
TCAGCTTTAATTCAGTTTAATTCTAATCAAAAGTTTGTTGTTTATTTATCCAGATTCTTT
TTTTTTACCTTGTCACCATTTGGCCCCTACTGTGCATTACCTCAAACTTCAGTACAAATG
CAGAGAAAAACTCAGAAATTCTTGCTCAGCAACAGTCCATTTGAGCACAGTTCAGTCAGG
TTGCTCTCAGTAAACAAGGCATTTTCTAACTCGGCACCCAAGTCCATTATAAAGTCAGGG
TGTCGTCAAGGAAGGAGGGGCGAGCCGAAATGAGGGAGAGACACAAACGGAGCACCCAGA
TGCAGATTAGGCTGCAGAAGATGAGGGTGTAAAAGGGATTTAATGGTAGGATGGATTAGA
GAAATCCTTGTAACAATGTTAAATAATTATGGTTCCAGCCGAGATCAAAGCGCCATTGAT
TGAACCCCTCAAGCCTTCAGCACACAGAGTCTTGGAAAGCAAAGATTGGTAAACTAGTGC
TCAGACCACTCCGGCTGCTCCAGTTAAATTGGATTGGAAATATTAGGATATAGATGAATC
CTTCAGGAGGCTTTCGCAAAGCTTTTGTCACCGGAAATGTAGCTTGGGAACGGTATGAAA
GGTTTGATAGTGTACTGTCTCGACAGAATCATAAGACGAGGGTGTCGCAGCTGTCTCCAC
TGATACCTAAGCGTTTTAAGTAGACTTATAGACACACTTGACTGTTATATCAGCAAACTG
AAAACTTTCAGTGCAGGCTTTCATTCAAGGTTTTATTTTTTTCCCCCTCCTTCGTCTTGT
AATCAAGAAATTTGGACGTGCATCATGGCAATTCTCCCGCAGAAAAGGAAGGTTTTATCT
CGCTCCTCCAGGGGTTTATTCAAAGTCTt
>NODE_122_length_979_cov_9.491318
GTTAGAGGGAAATTTCAGGTAAAGTGAGGCTCCATTGTATAAGTGAGCCATGATTGCACA
TTTTAGTACCACATAGACTGTGATCTAGAGCAATTGTTTTCTATTGGGCATAATGTGTTT
AGAAGCACATCTTTGAACTTCTTTCACACACACTCAAAACTGTATAACCAGCAGATACAT
CAGTTTACTTTACAGTAGAAATACTTAAATTAGCAGTATACTTTTTAAAAAACTAATACT
TACACACTCACTGTCAATTATACGTCCACTGAAAGGATCATATGATTTAGTTCTGATTGT
TCTCTTCTGTAACGTCCAGGATCTGCTGGCCTGAGATGAACTTGCGATTACAACCTGTTG
TAGTCTAGCTGAGCTGAACGCCTCATAAGTGGAGCTTTTGCTTTTTTATTGATCTCTTTG
TTTCTCATAGCTGGAAGGGCACAATATTTTCTCCAACCTGAATTCCAGCGAGTACGAGCA
GGTGCTGGAGATCATCCGAAAGGCCATCATCGCCACGGACCTCGCCCTGTACTTCAACAA
CCACCAGCAGCTGTCGGAGCTGCTCACCTCGGGTGTGCTGGACTTTAACAACCACTCGCA
CAGGTCAGACCATGACTCACACAGGTGCACAGGTTAGGTCTGGATTCAAACCAGTTCTCA
TAGCAGTGAATACAGAGAAAAGCAAACCTGGCGTGCATGAACAGCACATTGAGTTTCTCC
ACATGGATATAACGAGGCTTTGCTCCCCTCCAGGGACCGTGTGATTGGTCTGATGATGAC
AGCATGTGACCTGTGTTCTGTTACCAAGCAATGGCCAATCACACGACTCACAGCCAACGA
CATCTATGCTGAGTTCTGGGCTGAGGTACAGTGGGATACTGTTAGAGCGCAAACAGTTTC
AGTGTCATGATCATGCCTCCAGCATAACAGTGATACATCTGTTATCGCTTGTATATGTTG
CCACAACTTTGTATGTcgtatttgtaaggcaaaaaatagtgtttttaagcggtcaggaga
gtccccacagaataaaaataaacggcgagttatcttgttattttttacctctgcagggag
atgaaatgaagaagattgggatgcagcccatccctatgatgga
>NODE_123_length_810_cov_18.508642
ATCCATTTTTGTGTAATGCATTTTAAAATTTTGATTTTGTTATATATATATGTATGTATT
CCAAAGTGACTCGGTGTGATCAGGGCCTTAAAGGGTTAAAATCTGTGCTACTTGGAGTGT
GTCCCCCAGAAAAGGAATGAGGTCCCCGGGAATGTTTTACAGATAAAATAAAAAGAATCA
GGAGAATGAGGGAAAGAAGAGAAGTTGAATATATATTTCATGTGATAAGAGAAAGATGAA
GCGCGAGAAAAAAGATTCCATTACAGCTGCGACAGTTACAAAACTGCTGCTGTGTAGAGT
AGCCTCTGTTGAAAAGATTGATGCAATAAGGACTGACCTTGGCTTGGAGCAGGAGTCGGT
GATGTATGTATGAGCATCTCCCTGCTAAATGGACCCAGATTTGTAGCACTAATATACATG
GAAGCCCAGTACCAAACTCGCCACGGCTATAAATCAACAGCCACTTTGGGTGTCATTTCT
GGTTTATATTCTACTATTGTTCTGTGCTTTTAATTCGTGTCACTGCCATCTGTTCATTTG
ATGCAGTTTCATACTGTATGATTTGGCTGCAGAGATACTGTGCAGACAATCCCTGTTAGA
CCATCAGAGTGGATTAACTGCACTGGTAAATTCCACCGAGGCTATCTCACAGCCGCATGT
AAATAGAATCTGAATCGAGTGAAAGGAGAAATAGAAATTTAAAATCAAAAGTTTTATTGT
TTGTCAGGAACTCGGCAGAACAGCGATTCAATATAAAATTAACAAAGAGCAAGAACAGCA
AGAAAAACTCCGGCTGAAAGGCTTGTGGATTCAGATTGGATGTTTTCCAGAAAGCTGtgc
ctgaatgaaacaatattatcttttctctttcattttcagctgtgtctagatgttctgttg
ttcatgcacatatgcaatacaacttaattgtcagcttacattgaaattcatttt
>NODE_124_length_312_cov_1.439103
ATTGCTCCTTGTCCACCTACCTTGACCAGCATTTAATAATAAAGCAACATTTGTATCGGT
CATTTTAAGCTATGAAAATTTGCAATCAAATTATATTCAACCAACAAACGACACTGAGTT
ACAGGAATTAGCTTTTTTACTACAATCAAAGGTGTTGATAATGTCCAGACCACCATCTGA
AAATGTCAAGATAGGAGAAAGGACTTGAAATCCTGAACTCAATGGAATTGGCTTGAAAAC
CTAATTATTCTTCACCTTGAGTTCCCTCAACTTCAACATCAAGCGCTATGAGATAACTTA
TGTTGTAAATTTGCGCTATATAAATAAAATTGAATTGAATTGAATTGAACTTGAATTTAG
TTTTATAACAACAAAGATATTTGATGTCAAGTCACTCACAATATTAAGTTGATGCAACTA
TTGATATTATCATGTCAATTACACAATCAGAATaat
>NODE_131_length_853_cov_13.777257
CATATAAATACAAAAATACAAAATTTAGTACACGTACAGTTGTGTGATAATATCAACTGA
TAGAAGATGTTTTGAACTCTGTGCAGTTCCTCCATTAATTGCAAAGTACAGCCGGGGCCT
CCAACCCCCTTCAGCTCATACTGCATCTCTCTCCAGTACACCTCTAGGAGCATGTTGTCC
TTGTTGTGCTACTGCTGCGTGGGGGCCTCTGGAGATAAATTATGGATGCAACGCAAAAGC
TGTAAAATTTGTTGTATCTTCTATTATCTTCATGTTAAAGGCCACAAAAGCTCTTCAGTG
AAGTCAGCCATTAAGAAATGACAGGTATTGCTATCAGGCTTCTTTATAGGCTATTACCTG
CAATGACAGCAGCTGCTGCTGCACCACTGTACGGCCTATCACATTATTTGCAGCTAAAGT
CAGCTACTGTGTCATTTTGCCTCATTTTCTTGACAGTGCTATCATAAATCCATTGGGCTG
CAGGGGAAACTGTCGACTACCTCGATTATCTTCATAGCCTGAATGAATTCTGAAATGTAT
GTAACAGGCAATGACTGTTATGGATCAGGAGCCAGGGCCATATTCTCACTAACTCTCTCT
CTCTCCTTCCTTGTATCTCTCTCAGGTGATGTGCTGATCGAGGGCTTGAGGGCTCAGATA
TGCGCATAAAACTGAGTAAAAGAGGCGAACTTTGAAGCACACAGTGACAGCTCATGACTA
CTGACGTCAGCTCTATCTCTTAAGATATTCTAAAGATACTGAATGGTCAGTGATAGGATC
CTTTTCTATTATGATGGGCCATATTAAAGAAAAAAGGTAACTGGTACTGTGGGCATAAAA
AATACAAATGACTGCATTTTTTAAAAGAAAACCACTTTAATTTTTATCAATTTTATGACA
GCATGTTAATTAAATGTTGTGTATCCTAGCAGACCTAAACAGTGCAATACAGTACCTGTA
Agaacaagattgtgatttgccccacaggtgaccttcg
>NODE_132_length_512_cov_12.687500
ACCTTCCTCAGAGGATTCTGGCTGACAACCTGCATGATTTTTAAATGCATTTTATTAGCA
CTGCAAATTAGCCATGAGAGGATGTAAACAAGATACCTGGCCCCTGTGTCCTTTTTGATA
ACTTTTAATGATGCGCTTTGAGTATCCTTCCTCGTTCCAACAATTACTCTACATATCTAA
GGCTGTGTGATCCAAAACAGAGCAACTGGTTTTGGACTGTGGCGTCCTGTCCGGTCCAAG
ATCCCCATGTAATAGGATTCCTCAAAGCTGCAGATGGATGGCAAATCTAGGCGGTTTCAT
CTACTAAAAGAGGGCATAAATCACTAGCGGAGGAAGCGGGGACGAGGCAGGGGTTATCAC
CAGTCTGCCTCCCTCATGAGAGCTTTGCATTAAAGCATTAGTGAAATTAATTCATCTTTC
ATAAGAGGTTTGAGCAGTATCTGTGATCTATGATAACAACCAATTTCTCACTACGGAGGG
GCCGGCGGAGGAGGGAGGGAGGGAGGCAGGAGAAAAAAAATACTCTGCGACCCTGATAGA
CTACACAAATCTGCTCTTTTTAAATGGGCTAACATTATCTGGAGTGCTGCTCTCTGGAGC
ATCATCCCAGATTCATATCCCAGCCGGGAAAGAAGCATAAATCACCGGGCAAAACt
>NODE_133_length_145_cov_2.862069
CCTGAAATTAGGGTTAGGCTCAGGGTTAGGATGTCGGCCTGGGTTTGGGAAAACGGTTAG
TGCTAGAGACATGAAACTTGTGTCTACCCCCCCATTTGCTGCTGCCGCGATCGCACTGAG
CCTACTCCCGAGTCTCTACGACGTCAGGAAGTGGGAGAAACCTGTGATTTTTTGCTCTAT
CTCGGGACGGGAAGGTCGTAGAGACTCGGGACCTAGACCGGCGTCTTCAGCATAGCCAAA
TTAGGTGGGGCAGGTGGCATTTCCAGGTGTCTAGCACGTCTGGTTCCGG
>NODE_135_length_1047_cov_4.587392
GTGTTTACATATGATAAATGTGAATGCAAAAGTGGTTTCACGTAACTTTGTGTGACTTAA
TTCAGTGAACACACTATGTGGCAAAAGAGGCCGTTTCAGCGCATGAAAAGCTGTTTCGGA
GCATGAAAACAGCAAGACTGGTGTTTTTAAAAGACAATGTTTACAAACATCATTTGAGTT
CACAATGTGGTCAAATGTGATAAATATGAAGGCAAATGCTGTTTCAAGTGAACATCTGGC
AGGAAATTCTCTGGACACACCATTTGGTAAAATGACTTTGTGTGATATAATTCAGTGAAC
CACTATTTGTCAAAAGAGGCCTTTTCAGGGCACGAAAAGCTGTTTCAGAGCATGAAAACA
GCATTACTGCCCTTTTGCAAAGACAATGTTTACAAACACCTTTTGACTTCACAATGTGTT
TACATATGATAAATATGAATGCAAAAGTGGTTTCACATGACTTTGTTTGACTTAATTCAG
TGAACACACTATGTGACAAAAGAGGCCGTTTCAGCGCATGAAAAGCTGTTTCGGAGCATG
AAAACAGCATTACTGCCCTTTTGCAAAGACAATGTTTACAAACACCTTTTGACTTCACAA
TGTGTTTACATATGATAAATATGACTGCAAAAGTGGTTTCACATGACTTTGTTTGACTTA
ATTCAGTGAACACACTATGTGACAAAAGAGGCCGTTTCAGCGCATGAAAAGCTGTTTCGG
AGCATGAAAACAGCAATACTGCAGTTCTACAAAGACAATGTTTACAAACATGTTTTGACT
TCACAATGTGTTTAAATATGATAAATATGAAGCCAAAAGTTGTTTCAAGTGACTTTGTGT
GATATCATTCAGTGAACACACTATGTGACAAAAGAGGCCTCGTCAGCGCATGAAAAGCTG
TTTCAGAGCATGAAAACAGCAATACTGCACTTTTGCAAAGACTATGTTTCCAACCAGGTT
TTCATGTTATAATATGTTCAAATATGATGAATATGAAGTCAAAAGTTATTTCAAGAGACT
TTGTGTGATATAATTCAGTCAACACAGTATGTGACAAAAGAGGCCTTGTCAGCGCATGAA
AAGCTGTTTCAGAGCATGAAAACAGCAATACTGCACTTTTGCAAAGACAATGTTTCCAAC
CAGGTTTTCATGTTATGATGTGTTCACATATGATAAATATGAAGGCAAAAG
>NODE_136_length_358_cov_1.622905
TGATGGACTTCACTGTCCCTTAAATTGTGGGTTTGTTCCGGTCTTGTGTCTGTTCTTTGT
CCTTCCCATAGCTCATCCAAAATATCCCTGTCCCTGGCCGAATTGGATTTTCAGGTAAGT
ATAAGGTAAGTATTTTCCATATTTAAACCCCCCCAAAGGAAACTTAGCAAAACCCATCTA
CCCATTGGCGCCCCCCTGTGGTGTGCCGCCGCGACGTTTCGGTCTGGCTTAGACCTTCTT
CAGGCTTGGCACACTCTTCTGACTTGAGCAGGGACTGCTTGTCCTCTGCCAAGATGCTCC
CTCCCCGGCGTTCAGCTCCCAAATGAGCTGCAGTGGCTGTTTGCCCTTTGAATCCCCCGT
ATCCGAATTTTTAACATGGGCTTTTCTCATATAATGTTTTTagcctctaaccaactcaat
tcaatgtatattaataaactattttgtttttaattattggggttagggttagggttaatt
aattgggggtaggggtaattta
>NODE_137_length_490_cov_19.167347
TCTGCAGAGCGTTGAGCATAGTTTCTGGTTCTCAGATATCTACTTTTATTGAACAAAAAA
AAAGAGAGTTTTAAAGCCTACTGTAGGTAATGAATGAGAATATAGAGACAGATAGGCAGG
CTGTGTCCTCAGTCAAGCTTCAGTGCAATCCTCCCAGAGATTTATTTCATCAGCGAATGC
AGTTTCCATAATCATATCTGTGTCCTCATATTAGAAAGATAATTAACAGCACTAATGATC
ACGTTAAGTTCATTACACATTCACTGCCAGCTCAGAATGAAGTTGACATTATGTTGCCTT
ATCATCAAAGGTGGCGTATTGTTGGGAAGTCATTAAAATGGAAATGAGTGTGATGTTCTG
ATGTTAATTGCAGAGGGAAGAGATGAGTTATGTATTTAATGCAGCATTTAAAAAGCCAAT
GAGGTTCCTATCTGCTAAATAGGGTAATTAATGCTATATATTACTTATGTTTGTCCAAAT
GAAGGAATGAAATTAGGAGATGATGACGCCGACTTGCTGTTTATCTGTCACAACACGGCT
CTAGTTCGCAAACTTCATTATTACTCTCTTTTCTGTCTGTAATATTTATATAATCTCCCC
TCAAATTACTCCTTTATTTCTTTTTCTGCacaac
>NODE_138_length_641_cov_10.078003
GCATGAAAACGGCTTTACGTGGCACAGAAGAAGTGAATGAAAGATGATGCATGCCACTTA
AAATGCCTGAGGGAGCAAGTGTAATCTAAATTGGATATAGAGGCTATTATTACACAACAT
TATGCGTTGTGGTGGACTAATTGCTCGGCTGGATGAGTTAAACAGTCAGTTAATGTCGAG
TGGCGGACAGGTTTCTGGAGCGCACAAGGTCAGCTGCGCTGCTCCCAAGCCTTTAGTGGT
GTACAGAAAAATGCTTGAAGTATTCATGGGATTTTTAACCATTCTAAATCTGTGTCCTAA
ACCGATTAGTTGACACCAATTTTTCTTTGATGTATTAGCTGAGGGCTTTTGCCACTTGGA
AGCCAATTGAAATTCAAAACAGTTTTCGCTCCAAATGCTTTGGGGAGATCTGCTGCAAAT
AATGGATGTAATTTATTTTTGACCTTGCTTTTTTTTTTCGAACGGGTGGGTTATTAAATG
ATTAAACATATGTGCACTATGCTACTTGACTAAACAACTGCGTACAGCCATGATTAGCTA
TTATGATTATCATTAAAGCACATCAGTAATTTTCCTCCTTTTGTTTATGTGTTTTAAATT
GTGACTGACATGACATCAGCTGTTAAGGCAGGTTTTCTCTCTGTGTGTTTTATTAGTACT
AATGTTGCAGTTGCAGAGTTGTTGTTGATGCTGATTTTTTTCCTCCCCTCAATTGTATTA
AAATGAATAATTGACTGTTTATTTGTCTTTGttttgaattgttcagatccatgctgagga
agtct
>NODE_139_length_648_cov_11.449074
AGCAAAAAAAATAAATAAAAAAATCTATGAGTGCTTTAGGGAATTGTTCGGCCATTTCCA
CTATGCCCCAAATAAACTTGGATGTTCTCCATCCATCAGCTGACTACATGGAGAGCTGAC
CTGTCATAAATTCACTCGGTGGGGATGATGACAGGGCTGGAGCCAATCTTCATGAAAGAA
TAAAAAAATGGCACAAGGTTCCCATCCCCCCGCTCCCTGAGCCCCCTTCCAACCCCAACT
CACCCTTCGCCCTCACTACCGGAGCACCCTCGCTCCCTATCTTCCTGCCTATCTCTCTGT
CTCTGCACCTACCAGGCTTTCTCTCTCCCTCTCTTTCTCACCCCCTTTTCTCTCCATGGG
TAAGCAGGTAATCATGAGCTGTCACAGAAAGGTGACCCATTAATGTGATGGATACGGTGT
GAAAAACAAATGGTGTGAAACGTGTGGATTGCTGTCCTTACTGCACCTTGGCCTTTTGTT
CTGTCATATCAATATCCACACAGGGCCTCATTACACCGCTGCACTACACAATGAGTGGAG
CGCCAGGGTCAAGACTGCGCCACGCTCCCTTTGACTGGCTCCGACTGGGCTTTTCAGCTC
AACCTCACCCCAAAGGACTCCCAGGTAAACAGGAAGAGGGGCAGCCTCTGGAGCCAGAGA
CAGTGCACATCATCCCAGACTAAATAAGCAACATCCCCCCACCCCCAAGTAGTTCTGTAT
CCATCAGGGGCCCCGACTCTGTTGCTCCTACATGTTTACAGACAAAACTGACAatagtcg
cgtggagaaatc
>NODE_140_length_523_cov_26.653919
CTGCTCTGTTTGAGTAAGGATGAGATTATATTGGATTAAAGGGGATTTTTGCAATGCAAA
TGAATGCACCTCAAATCAATAAGGCCTGTTCTACTCAATATACAAACTAATTAAGAGGTA
ATACAATCAAACCTGAATAAAATAGATTGTGCAGCTTCCTCAGAAAGAAATCCAATCAAA
CCTTTTTATGTGAAAAGATAAAATCTAAAGCGATCTTTCTTTGTACGAATAATGACCTCG
GCTTTGTGTCCATTTAATAAGGAAAACTTGTCTTAAGAGGTTACGCTCAATGTGCATATT
CTAATCAATATGAATTACATAGGGTTTTATCTATGTTATCTGCTCCAGACTGCTAAGCTA
ATTAATGTTTTATCGAGTGTTTTAACTCAATTATTTCGCAAAGTCAAAGAGGTTCAACAC
AATTTTCTATGAGCCGCCGGAACATTTTCAGTGGGGAGGAAGCAGTCAAGTTGTGCAGCT
TTTAAAGGAGACACAACTACCAGAAGACGTGTTTTAATCTTGGAAAAGTATTCAGCTCAG
ATGTTCAAGGGTTGGTGCAGCTATCTGTGAGGCACATTATTTTCTGTGTTTGTGGAGCTC
CATgcctctctcatacactcttacttacattttgtgttggatttgctgggtatctttgct
aaagttt
>NODE_141_length_349_cov_2.429799
AAATTATTAATACTTCAGTCTGCTCTGGACACTTTCCCTCTGCTTTTAAACATGCTGTGG
TCCAACCCCTTTTAAAGAAACCTAACCTTGATCCCTCAAATCTTAGCAATTTTAGACCTA
TTGCCAAACTCCCGTTTTTATCTAAAGTTTTAGAAAAAGTGGTTTCAACACAGCTTTTAG
CTTTTATGTCCCAACATAACATATTTGAGAAGTTCCAGTCTGGTTTTAGAGCTCTTCACA
GTACAGAAACTGCCCTCATCAAAGTCACAAATGACCATCTCCTGGCTGCTGACAAAGGAG
AGAGTGCAATTTTAATTCTTTTAGATTTGACTGCAGCTTTTGATACTGTAGAGCATACAA
TTTTAATTGAACGTTTCAGAACTTGGGTTGGCATCAGGGACACTGCACTCgattggtttt
attcctatcttttaaacagaaccttctcggtcaccatagataatcactcctcctcttcag
cccccattacctg
>NODE_142_length_786_cov_11.185751
TTGAACTTGCTATAGGGTCTGTTTCTGGTCTGTCAGGGGAGGGTGCAGCGTTGTGGTCAC
TCTGTGGTATGGTCATCAGGCTTTGGCCCCTTCACTGCTCTTTGCCAATGTATCTGTTTC
CAAATGGGACCGAGACAGGCCTTAGATGTACCCTGCTGAGGTCCTCTGAAACCAGAGACC
CTTGAAGTGGACGTCTGCCTGTGTCCAGTCTGCTCCCAGGAACCCTTTCAGATCCAAGGA
CTCCAAATGTGGCGTGCTGCATGAAGACATTTTGGACGTAGCCTGGTCAGTAGGGTATCT
CCCTGCCCCCGACTCACCACCACCACCTCTACCATGCTAACCACCAGCAGCCCCTTGCAG
ACCAGGGAGCAGACCACCCTGGGCTGGTCAGCAACCCCTGCTTACACCTGCCATAAAACT
TAAAAGCTACAGTCTCATCCCCCAGCTTTGAAGTGTTCAAAGCATAGCTTAGTGACCTTT
GATGCGACTTTGGCTGCAACACATGTTTTGCACCCATGTATAAACGCAGGCCTCTCAGTA
GACAAGGCGGGATTGTTTACCTACATGTGCGAAACGTAAGGGCCAATGCATGGCAACCAT
GCATGGAGCCTCCATTTCCACACGTCAAGTTCCCCATGGTGGGAAACAGACGAGTCGAAC
CGGACACTGCTTTGAGCAAACATATTCAACCACCATGTGTTGAGCATTACTTAAAACACT
TTCTCTGTGCGCTCAGACTGTTCATTAGGCCACGGGCTTTCAAAGATAGACAGATGCAGC
AGTTGAGTCACTTGCGTCTGACATCTTATTGCATATTAGACAAAACCAAACAAAATacat
ttatttctgtacagtttgaaatactgagtaaaatgtgtctgtagacacaaatatcaaaac
ctgtcacatactgcaaataggcagcgattg
>NODE_143_length_301_cov_1.205980
AAATCATCACTGGAATAATATTTGTTGTGTAAGATTTTCACATTAAAAAACGTAACGCCA
TTATGAGATAAATTTGTCATTGTTTGAGAAAAAGACGCAACAGTAAAAATAACAGCTGTC
ATTAAAGGAGAATGTGGTAAAATTGGGAATAAATTTGTTAAAATTTTTTAAATTAAAATA
AATAAAGTTATTAAAAAATATATTAAATTGCAATTTTACTAGAATTTTTTAAGTAAAGTT
GGACTGCTGTGAGAATTAATTAAGAGAATAACTGTACACATTTTAATATTCCATCAAAGT
AAACAGGATGGGCAGCTttaacatgtaggtgagtgatgcagatggcgttaatatatacat
tttaaccaataataatcaatttattctcacagattttaggatactgaactaaaaagcatt
gtttgatgttcactgcgagtcaggg
>NODE_144_length_295_cov_1.803390
CAGAATATTTTGACCAATCTCCTGATAGCTTACATATTTAGTTGAGTGGCCCCAGCACTA
TGGCAGTCAGTGTTGTAAGTGTTGTTATCTTATTTTTTTCAAGAGAGCATTTGATTTAAC
AGCTGTACTTCTTTTCCAATAGAACAACATGCAGATTTTTTCCCCTTTTTTTCTATTTTC
AAGTATTTTATGACATCTTTTATGTTTTCATCTCTATTTTTATTACACAGGGTTTTTAAA
AATGTATTTATGCCCATGTTAAGAAAAGATACAGTTTGTGCACTCTTCCAAATTTCACTg
cagtttttaataaatgaaaaagaaatcttattaaacaacagacattcataacttttgagt
aacccagtgcagtaagacatgttatgggcaacactgaagttagacatcttttaaactaaa
tattcagtcaaatgtagac
>NODE_145_length_908_cov_18.297358
TTCATGAGCCCATTCCAAATTATAAACCAAATGTAATCCCCGCAGCTTTGGTTGCTAAAC
TGAGGTTTTGATTCACTTACTGTAATAAATGACTTGACTCCTGAATACATTTCTGCAGTA
ATACTTGACACCGCGGCGCTTATGGTGTGCAAGATGAAAACAGGATGTGTTTCTAAGCAG
ATTTAACAATGCAAAATGCATAAAGTGTGAGGTCATCACTCCGAGAGAATGGAGTGTGTA
AAAAAGAGAATACGAGCCTGCGAGGTCACAGAAATAAAGATAAATGTGAGTACCAACAGC
AAGGCTGTGGCAATGGAGCTAATAAGAAACTGTTTTATCTTTTTACAATTTAAATTGTAA
CCTTGAGCCCACAGCCAGCCACACAGGCTCCCGGTAGAATCATAATTCTGGCAAGGGGGA
GCAGTTCTAGGTGTGGGTGCATGGGCCACAGCATTAGCTCTCTGAGTGAAATATATGGCA
GTGACGCCTCTCGGCCCCATCCACAATCAATTGGATTCTTTTCCTTTAATATTTACTTGC
AGCGATGAGATGCTCGTCTGCATGGTGATGAACAGTCTGCCACTGGCGTTTGAAGGTGAC
CTGTCAGTGAGTATGGACAAATCTCTCGCTCGCAGAAATGTAGAAAATAAATCATTAGGG
GCAGGCAGTCAGACAGGGGCCTCTCTCCCTCCCTCACTCTCCTCGGATTTAAATCAGCTC
AGATTTATGATTTGAATTAATGCTTCGTTTGGTCAAAGGAATGGTCGCAGAGACAAATGA
TGTTTGGTACTGAAACCATCCTAATATTGATTACTGGGTGTCGCAGCAATCTCTTGTTTA
TATCAAGCACTCTCCTGTGACAGGGTGGCCAGCAGGAGTCATCCTGATAATACGCTGGAG
ATATATGGCCTGCTCTGCACCGTAGAGCCATGAAACACAGCTAGCAGTGTGTTGTcttct
tcatcgagccccggacttctgctcacatgtttatttttaacggaggagtttagtaatttt
acggaaaaataaggaccgacttacaggagagc
>NODE_146_length_519_cov_16.504816
CCCTTCACCCCACCACCACCACCACCACCACCCCAACGTACGCACACACACACACGCACA
TCCCACACGTCTACACGCATACACATTAAACAATACTCTAATTACAACATTTAGAACTCC
CCCTTGCCTCCTGCGTCTCCCCAACCCCCAACCCACAAATCTGTGAATCTGGAATTGAAT
TTAGCCCAAGTTGAGGGCTGCGCTGGCATGAAAAGACTATTTGATTAGAACGGCAGTTGT
TTCATTTGTGGTGCAGCAGATTGCAGAGCCTCTCTATCCGGTGTGCAATCTGTATTCATT
ACTCGGTGTAAAAGGATGATCCATGTCCTGACACCAGGCTCATCATTTCATGCAGATGCA
CAGCAGCTCCACAAGGCCCTTACCAAGTCACCATAAAATGCCTCCTGCTGAAACCTCAGC
AACACTCCTCTCCTTTCTGCCCTGCTTACCACTTTCTCTCCCCTCCCTGGTTTTGCTAGC
TGAGCCCGCTTCTGTCTGTGATTACTTTGTGACCAGAAATGACTGAGACTGTGATAAATG
GACGATTAGTTGGCAAGTTTCGCCTTACTTCTTTCAGATTCTGGACGCACTGCGCTCATA
AATCAGAAATATTAAATAAGTAAACGTATATTTggaatacagttagctttgttaatattc
aat
>NODE_147_length_483_cov_15.643892
GGTCTTGTGCACTTATATAATAATAAAGGCGAATATGGCTGCTTAGGGTTCCACATTTCC
CGATTCAATTTTAATTCAAAAGAGGATGTTACAAATCTACTTTGCTCATTATCCTCTTTG
CCATCTTAATGCGTGGCACTGTAAGTGCAGGTTTGTTTGCCTCCCTCTCTGAAAAGCGCT
GGATTTCAGATGTTAACCTCTTTGGACACCTCCATTAATGAGCGTTCAAATGCGGCTCTA
TGGTAAGGGTTGAGCTTTAAGTAGCACAGAATGAAAAATGATTTGTATTGATGCAAATCG
TGTGTACGGAGTGAATTATACACAATTACCCATCAATACTGGCCAGTCTTGCCCACCCTC
ACCAACAAGATGTGGTTAACAGGCAGAAAATAAGATTGAAATGGTGTGTAAAGAGTTGAA
AATGAATTTCAATGCTGCATTTGTCCACAATTACCCCGTCGTTCACACGTGTTTTATTGG
GAGTTTTTTTTTCTTCAAATATTTCTCAAAGCAGATTGGAAACATTCTTGGTATTACCCT
CTTTCTTCAGAGAAGAAAGAATTAAGGATTTTGTGACAAAAAAGAGATTTTCTCTCCTGC
TGGAGCGACGGAGGATAACATGGAGGC
>NODE_148_length_759_cov_11.704875
AACACCGACCTGCTGTGCATCGCTCGAAAGCATCTAAATGACCAGTTGTGCGTAATGCGT
AATAGGCCTATGGCCCCTCGCCAAAGAGGGAGTTAACGGTGGATAACACAAACACGTGAA
TATGGATGTGTCCCAGAAGTTTTATGCTTCTGTCATTGTTCCTCGATGCGGATTTTAAAG
ATCTGAGGCGGTGAACGAGCGATCAGTCAGGAACTAGTATCCCCCCATAAACTTGTGCCG
CCGTCGCTTATTTCAATCACGTAAGACCCCTAATGGCGTTGTCCGGGCGAGGGTGTTACG
TATATCTGTACAAGCTTTCCCTGACAAGCCCGGCTTGTTGATATTTGTCTTTTACTGTAG
AGCCACCAAGGTGTTGCCTAAGAGAGTTTAAGCACGCCGATATTGCAAAGGGTTATTAGA
TTCATAAGTCAGCGAAGTGGTGGGCGATCTACTGAGCACAGCAGAAGTTCTCATATGATG
ACTTCAAACAAGACACATTACCTACCAGCATCTGTTGGAGTGAGTGGATATTAAGACACT
TCTATCTCCAGGACAGCGTAGGGGGAAAATGGTAAGTAGCAATGGAAAACACACAGCAAT
AGGAGAAAGGGGGGATGATTACCAGTTAAATAGTCGTGCTTGCTGTTTGGTCTTGGCAAC
GCATTGCTTGGAGAAGGGTTGGACTCTGTGGCTACTTGAGAAACTCAGTATCGAGACCCG
TGTCTGATGAGGCTGATGTTGACAAAGCTTGTGTGAAAAAAAAGACTGTGTGGCATTTCT
CCGCTCAGGATATGCCGGTACAGTGAGAGGGGTAAGGAAATATTACATTGTGTCTGCGCG
CAATGTGCTGTGGATGTGATGTAGGCTATAGGCTGCTGTGTTGGAGAGATGCTTGTGTGT
GCt
>NODE_150_length_666_cov_24.063063
TTATAAGGTGTGACTCTTATCAACACAGCACAAGCTATGTGTTTATCACAGACTTAAAGT
CATACGCCCGAATCTGATGTGAGGTCCAGCATTGCTACAGAGGCTATAAACTCTATAAGG
GAGCGAGAAGGGGAGAAGCGGTATGATAACTCAGAACGTCCTGCTGTAATTATGGTATTC
ATGAAAAGATGAAATTGAGTGCAGACTAAATCTGTAGCTGCAGGCAAAATCAACAGCTTG
GCATTACTCCGTGACCCCTGTCTATCTTGAGGATACGGCAAACATACCAAAACTTTGCTG
TTTTTTTTCATCAGTCAAGAGTGAGGGAATGAAGTGCATCGATTGCTTGTGATTATTAAC
TAGACTGAGATAAGCCCTCTCCTTATTATGCAGATTACTGAGGCTCCCCGCTCCAGCATA
TTGTACAGATGCAAGGGAGCAGCTGCTCTTACAGATGGTGGGTACACGGATCTATCATTA
TGCCTCCATTGTCTCCACTTCAATTGTTTGGGGGACAACAGAACTGCATCAAAGAGGAAT
CCGACTGCAATGAATTAAGAAAGAGAAACGAAAACCATCAACTAAATTTATACACCGGAG
GCCGTGGAATGGAGAGGAGCGTAAAGCTGGAGCTATTTCATATATACAACCATGGAGTCA
CCCAGTCATGTATACTGTAGCCAAATCTGTTGGATGCAGCACTGTGCACCAAACATATGT
TGTTTTCTTTATTAACCAACAGATATTAATTCAGTACGCAGATATTAATTCAGATATGAA
AAACAGCTTTTAGCAAAATACGTAcagcta
>NODE_151_length_794_cov_13.114610
CACAAGGTGAGCACAAGGTGATAAAGAAAATGTCATGTACATGGTTAACATTAACTTAGC
GTGTTTGCCCTAAGTGTTATAGAACAATGTGATAAAGGGCCGGGAAAGACAGCTCCTTTG
TTTTCTTCTCATTAGAGAGGGCCGTCTCACACTCCACCCTTGACTGCCTCGTTATTCCTT
TAATTAATCAGTTCTCATCAACGGCACCCTCTCATTCTTTCAAGGGCTCTACATCCCGCT
ATTTACTGCCTCCATTTTCCTCTAGCAATCCTGCATGTGTTTCTTTTATCATTTCAGAAG
GCTTTCACCTCCCCCAAAAAGTCCCTCCGTCCTCCTGCCTTCTCTGCCTGGGACCCCTGT
CTGATTATTATGCCATTAAGCCTCTCCTCCTCTCCTCTGAAAGAGCAGCAGGGTCCCTCT
CCAATCTAAAGAAGTCCTGGGTTTTTTTCCCCTCCTTTCCCTGAAATTACCCGGCGACGC
GTGCCTGAGTTTCTAATTGGCATGCCCGTCCCTGGAGACGGCCCCCTCCCTTCTTCCTAA
TGAAAAGCCTCGGCCTTAATTACACTTTCCAAACGCTGATTGTTATTGACAAAACTCCTG
TGGCTCGGACAAACGACGGCAGATTAGCTCCATTACAGGCAGCCCTCCAAGAAGAGAAAG
AGAGGGATTTCAAATCGACAATGCAAAGTGAGGGGGGAAAAAGAGGAGCTTTCAATTTTT
TTTCCATGTACCTTGCTCTTAATTGTTTGGGCCATTGCTCCACTTAAGATGTCTCTTTCT
CTCCCGATGCCTCTTTTCTGTTCCATTGTGTTGCCGTCAGTGTACTTTTAGTGAGGGGAC
AAAAGCCCAGTTATGTTACTTGAGAGAAAATGTTCATCTTTTGTCAATAGACAGGATtgc
tgatggcagcatgagtaaacatgaggatttggcctaat
>NODE_152_length_689_cov_9.560232
TGCCGAACATAAAAGCCAGATTCCCACACATCAACAACAAATTGTCATTGGCATTCCATT
TATGAGCCATCAAATGCCATCATATCCACTCCAACAAAAAGGAGCTCCATCAGGTTGGAC
GGGTGGCCAGAATCTTTTAACAAGCTCTTCCCCATGAAAAGGGCCCGCTCCTTTCTGAAT
TCATAAAGGCCAGCTACCATTTGTCAATTTGAATATCAAAAGGGGCTAGCATGGGGCCCC
TTGACTGTTAAAGGCACACTCCCATAGCTTCCACGAAGCAGGTGTGTGATGATCAATTAT
TAAGGATCCCACTCTGGTTACTCTTAGTGGGAGGTGGAATTAGGGATCTGGGGGTTTGTG
ATGGTGGGAGAACATCTTTCTGTGTTGGACCTGGATGGGGGAGAGACAGTGGAGAAGGGA
GAGGGAATACTATTTACATAAAATTAACAGTTCAAAAGAATGAGTTCACACACCAATCAA
ACTTGTTAATTGACTGTCAATGGTGTGTCCCTGAATATACAACACAACTACATTATTCAT
CTTAGGCCTTGACAGCGAAGACAGTCCAATTTGCATGGGCGTTCTAAACGTGATCAACAA
CCACAAAGCCACATGCATTTTTAATAGGCCAGAGATGGGATCCTTTAATATTCATAAGGG
TCAAACAATTGCATATGACATTAAACTTTCTATAACAAGGTAAGTATTTTTCAAATGCTA
GCCTTAGCAGTCTAAATGGCCCACAGAGAAAAGGGAGAATGTGCTGTCTTCCAGTAGCGA
ATCAATGCTACATGCTTATGTTGGTTTATGTCTGTTCATTTGATTCTTAATAa
>NODE_153_length_544_cov_3.757353
TGACTTTGTGTGATATAATTCAGTCAACCACTATGTGGCAAAAGAGGCCTTTTCAGGGCA
TGAAAAGCTGTTTCAGAGCATGAAAACAGCAATACTGCAGTTTTTTAAAGACAATGTTTC
CAAACATGTTTTGAGTTCACAATGCGTTCACATATGATAAATATGAAGTCAAAAGTTGTG
TCAAGTGACTTTGTGTGATATAATTCAGTGAACCACTATGTGACAAAATAGGCCTTGTCA
GCGCACGAAACGCTGTTTCAGAGCATGAAAACTGCAAAACTGCAGTTTTTCAAAGACAGT
GTTTCCAAACATGTTTTGACGTCACAATGTGTTCACATATGATAAATGTGAAGGCAAAAG
TTGTTTCAAGAGACTTTGTGTGATATAATTCAATCAACACACTATGTGGCAAAAGAGGCC
TCTTCAGCGCATGAAAAGCTGTTTTCAGAGTATGAAAACAGCAAACCTGCAGTGTTTCAA
AGACAATGTTTCCAAACATGTTTTGAGTTCACAATGTGGTCAAATGTGATAAATATGAAG
GCAGATGTTGTTTCAAGTGACTTTGTGTGATATAATTCAGTGAACCACTATGTGGCAAAA
GAGGCCTTTTCAGGGCATGAAAAGCTGTTTCAGAGCATGAAAACAGCAATACTGCAGTTT
TTTAAAGACAATGTTTCCAACCAGGTTt
>NODE_154_length_489_cov_3.539877
ACTCCCTCACTGGAGAAAAGTTCTCGATAAAAAACCTCCACCTCCTCCAAAATCTCCTCC
GTTTTCTCCCTCCTGATTCCTCTCTCATTAGTTACCCTTTTAATAAAGCATTTCTCCTGC
TTTCTTTTTTCTAACCCTAGGAAGTATGCCGTACATTTTTCTCCCTCAGTGATGTGTTTT
GCTTTGCTCCTTATTATAGCACCTTGGCATTTTTTCCTCTCTATTACCTCCAGTTCCTTT
TTCAAACCCAGATATGTTGTTAAATCATACATTGGATTTTCCTCTATCTTTTCTAGTTCC
TTTTTGATTTCCTCCCTTATCCTATATTCTTCTTTGTTTTCCTCCCACCTTTTCCGTTTG
CTGAAATTAATGCACAGCTTTTTAATTCTTTCTTTTACTCCCTCCCACCACCCTAATATG
TCTTCCGTATAATTTATTTCTTCCGTTATATTCATCAAAAACCGCCTCGCTTTTTTAATA
AATCCCTCATCCTCCAGCAGGCTGTTATTGAGGCACCAGGAGCCACCATTTCTGGCTGCC
CCTGGGaggtccagatccagctccaaggaagagtgatcagaccatgcattttccttgtat
tcgacccttctcactacttgtattatttcctct
>NODE_155_length_432_cov_6.534722
GACATTCCTCACCACATTCCTCTCAATATCAAAAGGTGCGTATTTGAGGATATCCTTAGT
GCGTTTACGCCTGTGTTTGCGCCCTGACCCACTGGGGCCAGTGCAATAACTTTGGACTCC
CTCCCACTGCATGTCGTTGCAATGACCACTCTCAGTTTTTATTTAGCTGGGTTGTGTGCC
TTCCCAGTCCAGCCGCTTTTCAGATTCATTTCCAGGTAAACACAGTGTGGCCAGCCACAA
ACCTGCAGCCAACAGGCGTTGTCACAGCTGTGGCAGATAATGGCAAGTCCAAACTCCAGC
CCGGCTCTGGAATGTTTACTGTCACCACAGGCAAGTTGGCAGCAAACATTTTTTTTCCCA
ACACTTTCCAAGAGGAAGACTCTCTCGTTATTAATTTTATTTTGATGAATTACATGCTTA
ACCCTTTGCCCTGTGCTGTTTTGTGGGACTGGGGGAAGATACAAAGGCACAAAAAGGGGA
CATTCATAAGTGGATCTTTTAATTTCAGTGGAAAACAAAAAAGAGCCCTACTTTGAAAGT
TGAAACTTAAAGTTAACACATTcccgccaacaacgc
>NODE_164_length_335_cov_5.244776
AACATGTTTGGAAACATTGTCTTTGAAACACTGCAGGATTGCTGTTTTCATACTCTGAAA
ACAGCTTTTCATGCGCTGAAGAGGCCTCTTTTGCCACATAGTGTGTTGATTGAATTATAT
CACACAAAGTCTTCTTGAAACAACATTTGCCTTCATATTTATCACATTTGACCACATTGT
GAACTCAAAACATGTTTGGAAACATTGTCTTTGAAACACTGCAGTATTGTTGTCATCATG
CTCTGAAACAGCGTTTGGCATGCTGAAAAGGTCAATTTTACCAAATGGTGTGTCCACAGA
ATTTCCTGACAGATGTTCACGTGAAACAGCATTTGCCTTCATATTTATGACATTTGACCA
CATTGTGAACTCAAAACCTGGTTGGAAACATTGTCTTTAAAAAACTGCAGTATTGCTGTT
TTCATGCTCTGAAACAGCTTTTCATGCCCTGAAAAGGCCTCTTTTGCCACATAGTGGTt
>NODE_167_length_680_cov_18.533823
CTCTTTGTCTGTTGCTTTTTGTCCCCTTTTAAGTTAGTATATAGGACCAGATGGGAGGCA
GCACGTGGCAAAGAGCTGTCCTTGTTGTCATTTGATGATGTCATCAGTGTCGTTGTTCCT
CAGCGGACGTTGTTTCTCTGAAGAGAAAAAAGCCAGCAGTTTCTTCATTGTTTTCTTTTT
GTTCTCTATTTGTCTCTAAATCTTTCTCCTGTTTTTTGTAAATGACAACAAAAAAGACCT
GCCTTTAAATGTTCAGGACGTTTTCAGTCACACTTGAACAGGTTTTTAAAGACCTCAGTA
GGTGAGCTAGTTTTACCCTTTTTGCCCTTTGAAACTGCAGATTTTTTGGAGAATTTGTAA
TCCCGTCTTGATTAAAGATTGAGTGGAATTCTAGATGTGATGAATTTTGTCATATCTTCT
CATTTTTTTTTCTTTTACATGAGTGTACACTTAGTTGTTCAGAATATTTGGGACCATTAA
AATGATCTTTGCTGTAAGATGTCCTATTACCATTTGTCCTAATAACTCGGTGTTTCTTTG
CTGCATCTTACTTTTAATTGATCAGTCACGGTGCCTCGCCACTACAGAAAGACATTCATA
TATTTTTAGCACAGACAGTTCTGTTGGGTCAAACATGGTTCCACAAACTACCACAAAACA
CCAGATTTTGAAAACTGAAGAGTAATTCAACATCAAAGTAGCGTATATTTGAATAGTGAA
TTAAAAATTGTTGTTATTAAACTTTCAAACTGCTTTTTCAACCGCTCTGAAGGATGTAAA
GTAGGTTTGTGGAACCATgagtatgtctttttcttgcccttctt
>NODE_168_length_145_cov_3.096552
TAGGACGCAATGTTTACAAACATGTTTTGATTTCAGAGGACAATGTTTACAAACATGTTT
TGACCTCACAATGTGTTCAAATATGATAAATATGAAGGCAAAAGCTGTTTCAAGTGACAT
TGTGTCAAGAAAGTGCGTAGAGACCCCGTTTGGCCAAAATGGCCTTTTCAGCGCATGAAA
CGCTGTTTAAGAGCATAAAAACAGCACTCCTGCAGATTGTCACAGAAAATGTTTACAAAC
ATGTTTTGACCTCACAATGTGTTGAAATATGATAAATATGAAGGCAAAA
>NODE_179_length_567_cov_12.255732
ACACCCACTGTGGACTGTCATGTAGGTAGTGGGGGGGGGGATAGAGACAGAAAGACAGAG
AGCAGGTCGGTGCTTAAAGCTAACAGGTAACCTTTCTGTGCACCTAGGACAAAGGCAGGG
GGAAAAAGAAAATGTCAAATTAAGAGAGGCCAGGCAGAGAGACGTGGCTGCCATATTTGT
GTGAAAGCCCAGTGCTGTTGGCAGCAGAGATGGCTGCTTTCTGATTCATCTGGGGCCGTA
TGGCAAAGCTTTGTCAGTCTGTGCGAGGTATAAATAATTCAGGGTGAGAGATGGCAATTA
CAGGGCCCTGCACAACCAAAATGAATATTTTATAAGGACTAAAACTGCCCTGGAATGAAT
CACACACATGGAGTCACACACACATACACACACAAGTGTAAGTGAATGTGCGCACACGCA
CACATGCGCCCAAACACACACACAAAGGTAGCACATATGAACCCTTGGCATTGCTGTTGT
ATTGTTGACAATATAACTATTATATTATATAAACTGCTTTTGTGGGTTAATAATTTGTAA
TGTTCTCGTCGCTACGTGTGATTTTTCACAATATTTAGTTAAGGGGTGTAGCATAGCTTC
TGTTTTCTTGCCGTGTAACGAAAAAAAAATGTGTGTCACCGTAAACAACTGTACCTGTTT
CAGATTAGTGTAAACTACTCGGTGTCTCATCTGGAATactttgggaaaaat
>NODE_180_length_672_cov_10.986608
TCAAATGTGCTATGCAGATATATACCTGTGTGTCAGGCCGGTGAACTGAGGCTCTCAGCA
TCTGGCGGGTACTCCCTGGCCAGAGAAACAGTCAGCTCCCTGGTCTCCAGCTGCAGGGTG
GCTCCAACCCAGGTCCATTAGTCACCAGACCCTGGACACCTCTCGCTCATCCCACCACAT
AAGGTGGCGTAATTGATACCCATCAGCCGCTGCTATAATCTCCTCGGTGGGAGGCAGGAT
GCGCACCTCATGTTTGGTTAAGAAGGTGCTGAGCGGGGTCCAGGACTCGGGGCCTGTCTC
TTTGCCATCACTCCACTTGAAGGTGAGATGATTTAGGGGCCTGGGAGAAAGTTAATTTCT
CTTGATCATTGTGTGCAACCTGGAGCCTTAATGGCGGGCGTAATTAATTCTGCTGATGTT
AATCACCAGGGCTGGTCCCCACAATTATCAGCCCTGTGCAGATGGGGAGCGGCGCAGACA
TGAAAAATTAGGAAAATGAATCTGTAATGGGGTGGCAGATCTAATCTGCGTCAGAGAAAA
CAAAGTTAGGAAGAGCAAAGAGCCCCAACATTCCAGGTGAAAGCCACCAATACCGACAAA
CCTGTGTGGCAGAGTTGAAAAATGTTGCCGTGTCCAAAGTGTTTTGTAATTACTGGGGCA
TTGAATTGTTCTATTGTTAATTCATCACTGTTGCAGAGGTTAAGTTCAACATCTCTTTCC
TGGGCTATGGGTTGGAGAGGAGTGGAAGCAGTGgtggtcacatgcttctggagtcactgt
aaggttaatcaggtcccactctgagttgtgtgggct
>NODE_181_length_553_cov_13.887884
GCAACACTCGCAGCAATTTCACAAATCTTTTAATGATTTGTGACCCCTTTGTGGACGGCA
AAATTGTGAACTCATGCACCCATAACTTCTCACTTAATCTGTATTACTCTCATCACAACA
GAGCAAGCCACTCTATCAGTAAATGCTAATCTCCTAATTAACAAGCTAATTAGGCAATTA
CAGCTTTGCAGAAGGATGCCTAAATGAAATATGACAACACAGTCACTTTCTACAGCACCT
GTGGGTCTTTTCAGATGTCACAATGAGAAGCATGATGACAAAGTGTTGTCTCTGCACTCA
TAGGTGCTTATTCCTATGCCTCGCTTAGCTCATTTGTAAAAATATTGTCATTTTATCTAA
CCTAATCTGCACTACTTGCGGAAACAACTTGTCAAATTACAAGTAAATTATTTCTCTTCG
AATAAGCTGACCTGCATCACTTTACCACAGTGTGATTTTACAGGTAGAGCAGAAAACAGC
GCTTAGCACAGGCTCCTGGTTATGTAAACATGGTTTTGAGAACTAGTAGTCCCACCATGT
CTTACTGTAAGGAGCTGTCACACACGGAAATGAATTAtgttgacatatggctgaaaacaa
cggcgaataggcctgctatgcaatgcaatgaagaatcatgcactgcaacagaggagagga
gccggagctgtacctttgagcccttcttgacaggtat
>NODE_182_length_599_cov_27.143572
ATAGGACATTCTTTGTCTAAAGTTAGAAGTGGTCTGGCTGTTAATTAATCCATCATAAAT
TGATTTTGATCTCTCCAGTGTTTGATTGAAGCCACTAATACACATTTGATAGCACAAAGT
CCTCTGAGAAAGACAACCGCTGATCCAGTGTTTAAATTTTTGGCTCGCTGTCAGACGTTG
TCCTTAACCACTGACGTGAGTCTTGAAATTCTATTGCAGACGTCGACTGCATATTTGCAT
TTTAGAAGTTCGTCTGTGTGCGGTAGAAAATCTAGAACAATTGTTGGCCTGTCACTTCAG
CTTTATCTTAAAAAACTTACAAAGGTTTTCCTCCTTGCCATACACGGCTGCTTGGGTAAT
GCTGCCTCCTGTGTCTGCAGACGTATTTTTCTAAAGGTGTGTGTGGCACATCTGTGCAGC
TATTGTTTATTCATGGAGTAAACCCTTTGAAATGTGTTAAGATACTTCCCACTCATTATA
AAAATCCTGCCACCCATGGATTAGGACTTTGATGTCACCAATCCTGCTTCAAAGGCTTCT
TTCACTGCTATTAATCACAGTTTAGCCTCTGAAGATATAGCCAGAGAAAACATTTGGACA
TCTTGTGCAGAAACTTTGAAATGTTCAGACTGTCTTGCATATGCTATGTTCATATCCTTT
CCGCTGTGTGTGGGGCTGTTGGACTGCTGTGCACGCAGCTGCACTCTTGAGTCCATGGGA
TTCAGCTCAGATTTAGGCTCCTT
>NODE_183_length_671_cov_8.830104
GTTGTGTCCTCGGGACTTTAACCACTTTTCCTTCGCTGTGTCGTCTGTCGGCTGGTGCAC
TATAGAGGCTTGAGAGAGCCAGTGGTCCAACCAGGCTTGTGGAGGCATGTGGAGACTGTC
TACTAAGTTTACACATATCAGGCCTTAGAAAAGTCTTATTAACAGCAGCTGCAGGCAGTA
GGAGAACACAGAGAGCGGCAGCATGACTGCTGAACCAGGGAACGCCTCTACACACTAGAA
CCCCCCCCCTCCTCCTCCTCAGTCTTAATGACTAACCAGAATGAGAAGCGGAGGAGAGGA
AGAGCCTGGAAGAGCCTGATTTGTTCTGCATGCTAAATATGGCCTGTAATCTTTATTCCT
CTGAGTGCCTTATTAAAAGTGAAAGGAAGATGAAATCCCACCAGCCAGCCCATCCTTTCT
GCTGTTTATTAGAGGGGCTTTTCCTCTGTTAATATTGAGGTTATGGTAACCTTAGTGGTG
ATAGATGCATCTGGTGACTTCAGGTAATAATAGCAATGATTGATTCCCACCTGAACCCTG
GAGGTGTAATCTAGCAGGATGGAAGAGATAAAGTGGCAGCCAGCGTCTGAGAGATACACA
GAGAGGCAGATTCCATCCAACAGTGCTGTTCATCATCCAGCAGACAACAGCGCCTTGTCA
GAATTTATGATGTTTTCCCTCGTCTCTAATTCATCATTCATTAACTACTCTTTTCTCCCC
CTAAATCCATCTCTATTTGTTAGTTTTATCAGTAAGGTTAGGATGAAAAATACCTTTGTG
TTAGTTTTTGATTCtgcagcaagatgaatgtgatt
>NODE_184_length_438_cov_20.899544
GACAACAGCAACGTCAACATCACAATTCAAATCCCCCTTAATATTCACCCCAACCCATTC
CATCCCTAAAATCCCAAACCTGTCTCGTTTTAAAAACTCTTCATATGTAAGCCTTGAACC
TTCTCTTCTCCCCTTCCCTACCTATTTGCCTACCTACCTACCTACCGCTTCATTTTGTAA
GCTAAACACTGATACTGATCATTTCATTTATTTTATTTTGTTTTGTTCTTTTGATTTGCT
TTGGGGGATTTATCATTTGTTTGGGGATTAACACTCTAACAGGGATTTTGGCACTTCTTC
ATCGCTTCTTGCTTCTTGGCTTTGGTTTTTTGCTCAAACGCCAAGAGGGGCTGAAGGTCT
GGTCATTTGGGCTTCTCATTAACCTGCTGCTCACTGTTTGTCCCCTTGTCACTTGTGTTT
TAGAGAAAGATGAGGCTGCAATTGAGAGCTCTGAGTTCAATGCCACGTCAGTAGCTGATG
TGGACAAGCGGGTGAAACGGCGGCTACTTATGGGTAACTCTTTTCTTCCTCTTTCTATGT
GTTGCCATGGCGCTTGTGCTTGTATCCCAGACTCTACTCCTC
>NODE_185_length_324_cov_1.376543
ACAACTACTTGCTACACCCATTCAGTGTATTTTACAGTTCTAGCGTGGGCCAATGGTTCT
GGTTGGATTATTTTTTGCTGGCTCTTGTGCACACAACCTTTGTGATGATAAATGAAAGTG
AAGGGAGTGGGGGTGGTGTGGCTGATGTGCCTGTTAGTTTTGTCTGAAATGCTGGTGCTA
GTAGTGTTTGTGAATGTTGCACAAGCAACCTTGACGATGAAATTAAGATAAATTTATAAC
AAGAAGGAAAATGACTCGATAATACAAAATACAATGTGTCCATATAAATAAATACCAGTA
AAATAATTAATGCAAAAAAATATATACGAAAAGCAGTAAAAACATGACATTacacaaacc
aatagacataggttttaatacataagtgaccaattctatgagtcttatcatctcagggag
gtcattccaaagtggaggggttttgacagttaaagcattgtcaccttt
>NODE_186_length_334_cov_4.287425
TGTGCTTTGGGCTCAACGACATGATTCAGAAAGCAGGTAGATTTTTGTGTTTGAGCAGAT
CAACCGTGTTGTTGTATCGGCTCTCTCCTTGGTGGATGTCTACGTAAGAGAGTGCTTGTA
GTGCGCCTGAGATCCTATTGATCGCCTTGGAGAAGGAGGCGAGCCCAGGGCGCTCTTAGC
CCGGGTTTATTGGAGCCAGGAGCCAGGTTTACGACAAACACAGGGGGCGGAGCAAAACTC
CTAAACCAGCAAACAATAGTCATTGACATTTTAGGGAAATAATTCATGAAAACACACTTT
GCTTTATATTAACTTGTTTACACGAATAAAAGCACGCCACATATTTATGTTTCTGTCTCT
TTTTTTAATATATATACACACAGGTGAGAATAGCCCATTATGTTGTGCGCATCAGCTGAT
CTGACCAcatatgactattttgcgtcaggagggaattccactctttctagaaactttg
>NODE_187_length_547_cov_20.475321
CGTCACATTTTCAAAGTCATTTTAAGTTCTAATGTCTGCAGATTCTTCCCAGAAATCTCC
CAACGGCCAAAGTGACTCTTCATCCAGCAAGTAGTCAGTAGCAGGTAGTTATTTTGGTTC
TGGAATGGAAATGACTTTTCTTCTGTGTTTACTGTTCAGGGATCAGTTTCAGGCGCTCAC
AGCTCACAAATGCACAGTAGACGTCTCATTTAAAAAGCACACAGGTTTTATTGCATATCA
ATTTCATGTATAAATTCTTCATAGCATTGGAAAGATTACATTTGGTATACATTGCTATTC
TACAGAATTAACATCAGAGTCATATCTTTTCAATGAAATTTCTCTAAAGTACATCTGCAA
TAATCACAAGCATCAAAAGAACTGCAATTTCAGAATTGTTCAATATTATTCTACAATCCT
TTTATTGTTTTTCATTACGTCTTCTCCCAAACGTCTTTTCTATGTCTTTCAGAACCACCT
GCCCGAACATCGTAAGGCAGTCAGAACTTGAAGTCAAACCTACTAAACCTAGCCACATGT
ACAATAAGTGCATCTACGGATTTATTATTTTTTTTACTTTTTTTTCTCCTCATTTTTTGA
TTTGATACACATTTCACAAATGGACATCATTATGACTGCTAAACACGTCATGCACAATAA
CTTTTTTTTTTGTTTGTTTTCAAtaaacata
>NODE_188_length_849_cov_14.757361
AAATCATAGATGTCAAACTTTATAAGGTTGTGTGTCAGTGTTGTTGCAAAAATATCCACA
ATGCACAAGACATGATATGCATGTTTCTTTATTTCATAAAGAGAAATGGTGTCTAGACAA
AAAAGTCATTTATATAACACTAGCAATTGAAATGAATGAAAATGGGGTTTGCACAATACC
GTATTTACAATGGTTATTAAGTCATTTAATTAATTAGGGTCATGTAGCATTTAAAAATTA
GGTAAGAACTCTTAGTAGAGAATAAGCAAATAACAGCTATTTCAAATTGACAATATTAAC
ACAAAACAGTCATCTAGAAAAATGAGAGAAAATAAAACAACAACTTGAACTACAAGCTTA
AGAGCTATTACATTAAAAATGATGCACCAAAATCTACTAATACAATAATCCATATAATCT
GTGTAAAAAGCATGTAGAAAAAACACCTGATGCAGTTTGCTGATACAGTCATTGACCAGT
TATGAGAGGTATGAAGGATTTCACAGGTAGATAAGTGTGAGAAAGTCCGCACTGGTGACT
CAGGGATGGGGGCCCAGGCCCCTGCATACACTCACTTCACTTGAATGTGAACTATGGCCT
CTGCAAGTTCTAAGGCAAATATCGGAGGTGCACTTGTATCCATGTAATGCTGACCCATCC
CAAACGTTGGATTAAAGACAAGGTGAGGAAACTCATTCTTTGTTTCTTACACAACACCAA
AAACCAGTCCAATTGAACCGAGCGATTTTTTTACATGGCAAAAATTGATCAAACATGACA
TGACACCTATTTGTAAACATATTCCATTTTTTATGTTTTACTCAATGATCTCAGCCTGCG
CATTCAACCAGGATACCAGATTTCCTTTTTCTTTCAGTAAAGTTGAGCAATCTGTGAGAA
AAGGCATGTTTTTTTGTTCATATTCTTTCATAGAACAACCTTTGGAGTTGCaaaagccag
tgtttgtttcagagaagcagcgacaaaaaaaag
>NODE_189_length_542_cov_6.568266
GATTCAACTGGAACTACTATTCGATGATCTGCATCTAGAAGTCGGAATTGTCCGCTTGTC
AGGTCTTGTGTAGGAATCATATAGGAGTCAAATCCTAGGTCTTCATAGTCTGTATATTCA
TAGCTTCAGTATCATTGGTGTCCTTTGGCTTTAATTGTTAGGTGGGGGTCGTTGATTTCG
TCTATAAGGTAAAGGATGCGAAGGGATGGAAGTGCGATGAGGGTGAGGATGAGGGCAGGG
AGAATTGTTCAAATAATTTCAATTTCTTGCGAATCTAGAATAAATTTGTTAGTTAGTTTA
GTGGTTACTATAGCAACAATGATGTAAAGAACTAGGGTGCTGATAAGAAATACAATTATT
AAGGCGTGGTCATGGAAATGAAGAAGTTCTTCTATTACAGGGGAAGCTGCGTCTTGAAAT
CCTAGTTGGGAGGGATGGGCCATTAATGCAAGACACGCGGGGGTTTAACCCACAATTCTG
CCTTGACAAGGCAGTGTTATTAGCGGTTTAACTAGTGTCTTATGAAGAAAGTGACAGAGC
GGTTATGTGACTGGCTTGAAACCAATTTATGGGGGTTCGACTCCTCCCTTTCTCGTTAGA
AAATTAGGCAGGAATGGCTGTGTGAGTTTTGTGCTCTTGCCAAGTTTGTTGAATTTGAAC
AAATGCAGGTTcttcaaaggtgtggt
>NODE_193_length_561_cov_16.978609
TCTCCCCTCTTTCTCCTGTCTCTCTCCACACCTCCCTGACCCTGCTTCCCCTCAACCTGC
CCAGCAGAGTGAGAGAATAAGTGTAGTGCCAACAGGGGGTGGGAGAGAGGGGGGCGGGGG
GAGGAATTGGGGAGAGAGACGGAGGGGAAAGTCAGATAAAAGTAGTTAAAAGAAGGAGAA
ACGGAGAAGGTGGAGGGGGGGGCGCAGGTTTGAAGGAACAACAGGAGAGTGACTGACCAA
ATACTCAGCGACAGAAGGAGAGAGGAAGACGGATGTAGAGAGGGAGAAAGAGAGAGGGGG
AGAATATATATGCGGTGGCCAGTGTTGTGAGACAAGGCAGGTTGCTGTCACTTTAAAAAT
GACTGTAATAAAAGTGACCGTCGGAAGATGGATCTGGTGATTTTGGCTTGCTAATCAGTC
ATCTGTGAAGAGGACCACAGCCCAGATTCAGCGGCCGCCTGACACCTCTTGATTGATGCC
TGTGCCCGATAAAAAAGGCCCATTAACTGTCCTCCTATTAAACTGGGTGAAATGGCAAAA
AATGCTCCTCTCTCCCACTCTGCTCCTCTGATCTCTCTTTCATTTAAACCATATACCTTT
TATATTTTCTCCCCCTTTTCCTCCTCCTTATCAGTCCTCACTGTTAAGGTACTCTGCTCT
TCCTACAGTTATTATTGAGATCGTGGGAGAGTGTGGGAGTAGATg
>NODE_194_length_330_cov_10.548485
CAAGGTAAGAAGGAGACAGAATAAGGAAAGTGGAAATCACCCCCCATCCCTTATTTGGGA
CACCTGAAATAGGCCAGAGGAGCCCTGGGAAGCCTGAGAGACTGAAGGGAAAAGAGGAGA
GGGAGGAGGTGGAGGGATGATGGTGGTGGTGGAGGGATTCAGCAGGGCCTTAAGTGTGCT
ATCATAGGCGTCTCTTGTGCCTGCCTGCTTTATTTGCAGTAGTCAGGTTAATGAGTCCAC
CAGCCCACTTGATGTTGAGAGGCCTGCCACAAAGAGCTGCCTCATTAGAGCTAGCCTGGC
ACGCTGCTCTGAGACAAAGGGACATTCACGCTACTGAATGCCTTTACGCTTCTCAATGCT
GCCAGCCTGCGAGGGCCAGTGCCATGGCGTAGACCCTGCACACGTCCTGGCGCCTGGCCA
GCCACACCACGACCCCGATCCCGGCTGGCTGGACTCGCAGGCTGCTACAGCGCt
>NODE_195_length_537_cov_7.340782
GTGTTTCCTTCTATCCCCCCCCCCCACCATCCACACCTCCGCCCTCCCCCGGGGCACAAC
AGCTTCCCATACACAAGAGCAGCGACGTCCTTGAGTAAAGAAAGTGAAGTGGAGGAGAGG
GAAAAAAAGTGGGCGAGTGGAGCTGGGGATGGGGGGGAGAGAGGAGCAGACAGAGGGGTG
AGTGTACAAAGAGGAAGACAGCGGAGATAAGGGAGGGATGAAGAGAGGAGGAGGAGAAGG
AGGCAGAGGGCGGAGGCATGCAAAAGCCCAAAGCCAGGCCTGTGCTGGGAGAGGAGGGGA
AGGAGGGGGAGGAGGGGAAGGAGGGGGAGGCCCAGTAAATCAGCCAGCCTCTTGTCAACA
CCTCCCACCAGCCTCCCCCCAGGGGCTTCTGAAGCCACTGAGCTGAGAATAACAAATGGC
CGTCATTGGCCAGGCAAAAAGCTGTGATTATAATTATCACATCCCACACTGACCTTGCAT
AAACCTTAATCCTTCTCCAATGGAGCATTTAAATAGGCTGCCAACAGCGACAGAGATGAG
GAGCGAGGGAGGGGAGGCACGGGGAGGGAGGGGAGGTGAAGTGGGGAAGGCAGGAGAAGG
AGGCGTGCGGCGAGCACTGGAGAGGGAGCCGAGACAAATGTAAAGACAAGTAAGTGGAAA
GAAGAGGGAGCCGGGAGGGTG
>NODE_196_length_711_cov_11.714487
CTCTACAGCAGGTGACAACGAGCGAGCATTTTAAAAACACACGCAACAGCCATGTCTGCA
ACTTGCCTTTGTCAGATTAAATGCACTCTAAAAGGAGGAGAGGGTTTTCATAGAGCATAT
TGCCTTCTGTATTATAGAAAACAAAGAGAGCAGTCTGGTTGCTTGAGAGGGATTTAATTG
TAAGTGCTGAATTCAAAGAGCAGATAAAGACACACAAACGGGCCAAACCCCACCTAGCTG
AAAGCCCGAAACTGAGTGGGGGGAACAGGATCCGGGGCCAACTCATTTTCAGTGTTAAGA
GCCAAAGCAACACAGCTAATCCGCATTGTCAAGCGGGGGCAAGCATGCAGACATGGATAA
GACCACATCCTGAGCATCCGTGTCCCCAAGGCACAAGCACCCAGCTCTTGCTGGATGGGA
AGTCATTTGTGAAGTCCTTTGCAACAGCCAGTCAAAGAGGTTAATTGAAAAATTCCTTAA
TGTCATTACAACAGAACTAGATTAACCCAGAGCTAATTCACTTTATTGTTCTGAAGAGAG
GGGACTCAGCGCTGAACTCCAGAGCAAACGTGAAGCCCAGAATCAGGGGTGAGGTGTTGT
TTTTAAAGGACTATGCCAGTTTAATTAAGATAGGGAACATTATTCACTGCTCTGCATGGT
TGGAAGGAGCAAAATGGTCGCGCCGTATAAATGCAGCTCTGGTGCCTCTTAAATCAAGGT
GGCTTTTATTTAGGCGGTTGAATATGTAAACATTTCCAAAGCTCTCCGCGATCCTGCTGT
GCagtgctgcttctcatattgtttgttgctgtatgcaccactggggtctcagacataatc
tgtttgggtcttaac
>NODE_197_length_294_cov_2.748299
AATTTATGATATAATTCAACAACAGTTTTCTATATTTGTTCCGCCGAACACTTTGCGCCG
GCGTCAAATTACGGCTCGACGAAAAGATCATAGAAACCCAATATCACGCGTCCTATTCTC
GGCCAATCTGAGCGGAGAGATTGTGTTTCTTCTTTTCCACTGCTTGGCTCCGAGTCCAGA
AGAAGACGCTGGGTGGGTGGGTAGGTTGGGATGGTGGTGGTGGTGGGGTAGAATAGAATA
GATGACATTACTAAACACAAATCAGCCAATAGAATAAACAAACTCAAGGAGGAGGGGGGG
GGTTATAAACAACAATGCAATCTCCATCTAAACAATATGGAGCGTGTGCATGTGTGTAGC
TCCTTCTTGATGAGGCTGAATATGTGCGGATGATAAGGCGCAACCAAGGTAATCAATGCG
GTAATGATGGCGGGGGGg
>NODE_198_length_437_cov_29.919909
TAATGCCTGATGGCTGCATTGCATTTCATGCGCTGAGTTGTACTGATATGCATCTACACA
CAAACACAGAGGCAGTAACAGAACTCTTTGCTCCTTGGCCTTCGAGTCATCTAGCTACAT
CAATAAATACAGCAAAATAGCATTAGCAATAACTTCAACTATATGACCAGGCTCTAATAT
GATAGAATTAGTATCAGTGTTTTAAGGTTTGGCCATTTAGGTGAAATTCTAAGCCGGGCA
GGGAGTAATTTGGACACAGGGAAAATTGATTTTGACCATCAGCACTTTCTCATTTTCAAA
CAGCGCCTGCGGCTAAATGGGTTAGCCTGTTAAGCACATTACACAGGTAGCTTCTCCTTT
CCTCCCCAATGATTATGTGTCCGCCTTGAGCAATTGATATTTCTTGCAAATAAGAAAATT
ATCATATTCCATGACTGGAAAGAGAAATTAGGGCCTGCTGTTATGGAGTGGAGTCTCTGG
ACTGAGAGAGGGAGGCAGAGGTACATTTTTCCTTTCTTTTTTTTGTTTTTAAGGGTGGGG
TGTACGTATCAAATGTCgaaagctatattggaattggggcg
>NODE_199_length_595_cov_10.660504
TGACCCCTAAGTAAATATTTTTAAGTATCCCTAGTAGGATTAAACTTGTCCTTTACTCTC
ACTGCTCTGATAAAAAAATCCACGGGCCCTAAATGAATAAGTGTGTTTGTGTCCGGGTAT
GTAAGCGTGCTGTTTCTGTGCAGGAGGTGCATCTGTAGCATTCGTACAAACTCTTGTGTG
TGCATGTAGGCACAGATAGCGTGAACTGGGTGTGTGTTATGTGTTTAGGTTTGGGGATTT
TAGTACAGCAGAGGGAGGGGAAAAAGAATTGTAAGAAGAACATCCCCGGTCTCACAGCGA
CTTCAAAAGCTCTCCTTCCCCAGGATATTAAGCGACTGTGATGAAAAATTTAGCAAGCGT
TAAATAAGCTGCTTTGAAGTGATCTGTTTTGGCTCAGCAGTCTCCAAATTTCCGTAGCCC
CTCTGCAATAGGCATCTTTACTATAGAGGGGGAATAAAGGAACAGTGTGTTAAGTGCAGC
AGTTGTGGGAGACCTGGCTGGCTGGCAGAGGACATGCCAACAGTAATTGGTGCAGCCAAA
GACATGAAGGCACGACTGCTGCAACTGTCCCCTTTTGTCGTTCTCTGGATCTTTTTCTCC
CTGTTTCACCTCTCCCTCCCTGCAGGGTCTTTTTGCTGAGCCCTGTGAGTCGCAGGCAGA
CAGATGTTCCTCATATGTTCCCTCtgaaaagagatttttttttcttgacttgcgcgtggg
tgtaacacaaatgtaacag
>NODE_201_length_171_cov_21.877193
TGTGCTGGAAACATTTGGGTGTGAAGCTCACAAGAAGTTGAACTGACAAAAATATGAGTG
TGTGATGTTAACTGGGCCCCACATGGTCTGTCATGGAAACATTTGGTTATGATACTCATT
GGCTTCAAGAAATGGAGTAGAGAAACGCATGAGTATGTGATGTTAACTGGCTGCATGAGG
ACAATAGCAGAAAGGTGTCTGTCAGAGGAACTCATTTCTTCAAAGGCCAACACTGTCTGC
ATTACTCCATTACCTGTGCACAAGCATCATCTTGGTTTGAATCATCATGTGAAGCACCAT
GTATGGGGGACCTCT
>NODE_202_length_332_cov_3.870482
ATGAGCTTTGGTGGCCGAGACTTTCATTGGCCATTGCTGCCTATAAACCAACTGTAGCAT
CGGTTGGAAAGCTGTTGAAGTAAACTATTATTGGTGAAGACCTCTGACCGGTTATGTGCT
GAAGGCAGAGAAAGTGTCGGAGCAGGCAACAAGGACGGAGGACAGGAAATGGGGACACAC
TGAGGTGACAGGAGGAGGAGGATGAAGGCGATGGGGGGTAGTGTTGGGTCAGTGAACAGG
AGAGGGGGGTGAGTGCATGTTTTCAGTACCCAGCATTCTTACCTCTTATTGGTGTACCAC
CTGTGAGGTAATTTGAATGCAAATAAGATTAGAGATAACCATTAGTATAAATAGAAGAGA
GAGAAACAGAGACTGTCATTTGTGCATCTGGTTATTTACTGTAACACAGTGCTTATTTGC
ATTATACACCTGGCTATTTCCTCCACAGAGCTGGAATCCTGACCATAAAACTTCTc
>NODE_204_length_246_cov_19.882114
ACCATGTGGGGCCCAGTTAACATCACACACTCATATTGTTTCTAGTCTTAACCCTTGTGG
GGCCCTCCGTATGGATCACAACTTGGGTGCTTTTACATCATTGGTGAAACGCATGTCTTA
ATTTAAACTTTGGTCATTGCAGCCGTATTTTTACACTACTTGAGTTGCTGCATGTTTGAA
AAGGTTCATTTCAATCTGATCCATTCTAACCCTCTATAAAGCATTGTGACACTTGTTGGT
ACTTCAAGAGAAGATGATGCTATACATGTAGCTTTCAGTTTATGCTGTTATAAATATTGT
TTTCACATGAGCTAAACTCTAACAGCATGTGCATATTTGTAGAAAGTGCACATCATATCC
ATCAGTACAGTTAACATCACACACTCATAT
>NODE_206_length_554_cov_12.588448
CCTGAGAGAGAAAGAAAATTATCGAGAAAAAGGAGAAACCGAAAAATACGGCAAGTAAAA
AAGATTGAATGATTCAATGGCTATCGCCTAATGACACCAGCCTCATAATATCTCCCCCCT
AAATCCGCCGTTGAGTGTAGCATTGAAACATTTTGTTTCCCTTTTCTATTGGTCTTCTTG
GTGTCGTTGTAGCGTTGTCATGGCAGCCCTGCCAATCACTGTCAAGCGTGCCAATCATTA
GCCAGTACGTAGCGCGAGGCTTTCACCACTTGTGCAGCACGCACGGGGGGTTATCAGAGT
CTCCGATCTCCACAGCAACCCTCCCACCGCACCGCGCGCATCAGGCACAAGCCAATGCTC
GCCTATCTGCTGAATGGAATGAGCAATTAGAGGGTGGAATATTATTGCGATCTTAACGAG
GCTCGTTAAAGCTAAAGAAGATATGTAGACTGGAGATGCTTAGCAGAGACGGGAAGGGAG
GGAGGGAGGCAGAGGGAGCTTTAAATGGGTGACAAATGGACAACCAATGACTGCAACTCG
GGAATACACGTTTTGAATAGAAGCGAGTCAATTTGCACATTATTTTCGCATAGTTTTTCC
TGTAGTAGCTACTTTTTTATCTTTCCATCAGCCCATTCATTTTTTCTCTCTCTCTCTCTT
GTTCGAGGCGTTTCAGTGTTCTGGCTGCATGTGTTTTc
>NODE_207_length_291_cov_1.694158
CTTTTCCGTTCAATGTCGAAAAGGAGAATAAAATTCTCCAAAATTCTGTCGGTGTCACTG
TCGTCCTTCTGTTACTTCCTTGCCTTTTTTCTACTTCCTCCAATCTCTGTCTCCTCCTTC
ATCTTCGTCTTTCTTTCTCTGTCCCTTAGTTTCCTTCTCTGGTTCCTCCTTCCATTCTCT
ACCAACCTTTTTTCTTCTTTACTTGTTCTTTTGCCTAGAATAAGTCTTTATTTCCTCTTT
CTTTCCTTTATTTCCTGTATTTTTTCACTGCTCTTTCTTTTTCTGCCTCCTCCTTTCAGT
CTGTACCTCCTCTTTTCCTTTTTTGCCTCTTCCTTTTGTTGTTTTCTCTTCTTTCTCTTT
CTCTTTGGTCTTTTGGTTTTGCCTGTCTACAACACGTCCTTTTTTCCTCTTTTGCCTTCT
GTTTTCTTCACTGTA
>NODE_208_length_839_cov_11.644815
AAGGTAATAAATGAAAAATAACATGATGTAGCTATGTCAAAATGACATGTAGTGGCATTT
ATAAGAGGTTTCAAACCTGCCTGTAAGAAAAATATGTTTAAAATATAAAGCTTGACATGT
GTAATCATATGCTGTTAAAGGCATACAGTATGACCAGTCAACAAATAGCTGTTAATACAT
AAATATTAACAACATCTCTATATAAGGAGTGTTATCATTTTTAAATGCATTATTAAAATG
TTGTTATTTCTGCTTATAACTGCATTGTAGTGTGTTATCTTGGGTAATAAACCATTTATT
AGGTGTTTATATACCGATTGGATCGGCTTGCCCTGCATATTTAAGTGTGCCTATGATAGG
AAGTGATGAGTTGTTAGTGTTTTATGACATTTTTCCTTTGAGTATCCCCTGAAACACGGG
CCCCCACAGCACAGCAGCTGGTAGCTCAGCCCCTGACAAAGCTGTTAATGTTCTGCAAAG
AATGTGCAAATTGCAGAAACGAGTCCAAGTGTGGGCAGAAAACACTTCTGGTACTTAGAA
CCAGTGATGGAACAAATTTGGTCAAATTGGTAAAGTGCCCAAAGGGAGGAGGGAGATGTT
CCACGGAAAACCAATTCCAAGCTTGGGTGAGCTCAGGATTGTTTGGAAACTCTCCAATCT
GGGGGCCTGCATTGAATTGCGTGTCAGGCAGAGACTGTTAAATAAGATTAGAATAAGGAC
CAAGAGAGCAGCACAGGTACCTCACAGGATGGCTGTGTAATGTCGAATCACAGTTACTCT
TTAACAGCCATACATCAGCTGCGGCAGCGTTGGAAAAATGTAACATGAGGTGGCATGTAA
ACTCACCGGACAGTTGCAGGAAACATGAGAGGTTTTTTTAGTGCATTATGAGCTGTGTTT
GGAACAAGTCCTGTTTTCTGCTTTGATTTATTCCTCGTAGCACCAATTAGGCTATGCCCA
CTCCTGGAGGAGTtgaaaagctg
>NODE_209_length_660_cov_15.206060
AAATTTTTATCAGACAGTCCAACATCTTAAAGTACTTCTCTTTGTTTTGTTTTCTTCTTG
CGGGACTCTGATGTGGAAAATTTGGCTAGGATGGCACGATGGCACTTTAGTGCTGCAGCG
CATCTCTGACAAATCCTGTAGTGTTTATTCACCGCGACACTAACTCATCCATGATAAAAG
TCATTTTTTTACTACTAACCAATTTCTAACCAACTAATGTACTAACATCCTAATTCTTCA
TCGTTGCTTTGGGTTTTTGTTTTCTGTCCATCCTTATTAACAACCTTTTTTGTTCACTAT
TCTTTTGATTTCCTTTCTTCCCCTTTTTCTGGAAAGCAATCAGGCATTGGACACGCTATG
GTAAACAAACTACATTGTCTGGTAGATATCATTCTTATTGTCTTTTTTTTGGGTTTGCCG
TGTGTCCCCTCCCTCTCTCTTCTTTTATTCGTTCTCTTTGAGTTCCATCCTAGACACTCT
TATCAAAAAATGAGGAGATGGGTTTGTATTACCAGGCAATTCTTTCTTCGCTTCTTCTCA
ATTTCCTCCCTGACCTGCCAACAACCTCCTTCTTTACCCCACAATACCCCATCCTGTTTT
TTTTCACTTTGGCTTTTACTTTTTTCTCTTTGTTTTCTCCACATTACTGCAGATTTCCAA
CAAGTAAAATAATTGACTTCTTTGCCTTTGTCAGGGCAACTTACTTTTTATTTTATTTTT
TTCACACAAAAAGTCCCCATTTTTTGTGAGGACTGTCGTCCAGAACTGACAGAAGCTTAC
CACAATCCCAAAGATGGTgacctc
>NODE_210_length_440_cov_15.463636
ATTATGGAAGTGGCTGTGAGTTCAGATTAATAACGCTCTTGTTCAGGCTGTTTGTGGCGT
ATGGCAGCGTGATGCGTGAAAAAATGAGGTAGTAACTGTTGCTTTATGTTTCAAACTTTG
GGGCTGTGGGATAGAGACAACATGTTGCATGGCTGCATGGACCCCGTGTCAGTGTCCCCC
TCTTCTCTGGCCACACAGTCTTAAAGAAACCAATACGCACAGATGGAACAAACTGATCAC
AACAGAAAACTTTCTCCCTGTCCATCGCTGCTCCCCCCTGCTCCCGCCTTCAGCCCATAC
CTGGCCTGAATACCATTAGACCTAATAGAGCACGGTGTGAGGGACAGCCAATCATGATGG
CGTCCCGTCAGTGACACCGACATGTATCTTGGTGCTCATTATCATCCTTGAACAGCGCCA
ATTTACATCTGATGCTCTGACTAATTCTGCTCCAGTGTTGTCAAGAGGCATAGGAAGTGG
CCTGGCCGTGATGACAGCGCGGCTGTCAGGAGCCCGTGGATGGAGGATTCCTCGGGGCAT
GATTTAATGCCCATGTCAAGCCCCGCTGTCAGCCTCTCTCTCTC
>NODE_211_length_302_cov_3.559603
GTGCAAGGGAGAACTATCCAGAGACATCATGCAATATGTTAATCACGCTACAAGAGGGAG
GGCAAGGGGGCACGTATTCTGTGGGTGTTATACAACCAAACAGAAACCAAAACAACTCAG
CAAAACACCACCGAAAAGTTGTCTATGGAAATTAGACAAACAAGCAGCTGCGAAACCATC
AAGGGAAAATGCTCAAGGTTTTCCTCTTCACTTGGCGGTCATACACGTTTTGTTTTTCCA
TCACCTCTTCGCCCCCTTTCTTTTTTAGCCTTAATTGCAGTTTACAGGGAAAGGGTAATC
ACTTGTGAAACAGGGCGTGTTATTTTCTCGCCCAGAGTGTGAATCCTAAGCAGGCCAATC
GCCAGCTCTATCGCTCCATCTCTCCGCTGGCTGAATCCTAATGGCTGGATGGAGAGAAGG
AGCGCAGGGAGCGGGGAGAGAGAGAG
>NODE_212_length_507_cov_17.623274
GGACATGGCTCCGCTCGCTGCTGTTCCACTTTGAGGTGCAACCAAAATTCCACTGTAAAA
ATGTGCTGCGGTAAACGCGTCCTGATTTGGAGAATGTCTTTGAACAAAACAACCAAAAAA
AAAGAAAAAAGAAAAAGAAAAAACAAACAAAAAAAAGGAAGTCGCTGATTTGTCTTTCTG
CGTTTTGCCCATTATTTTGTTAGTCTGTCCAGGCTAGTAGTCCTGATGTGGGCTGTGCGT
CAAACTGTGCCGTCGCAAGTCACAGTTGCGCCGAAACACCTTTCCGCAGCGGCCACAGCT
GTAGGGCTTGATGTCTGTATGGGTGAGAAGGTGAGTTTTCAGGTTACTTCTTTGATTAAA
GGTTCTTCCGCATGTGGGGCATTTGTGGGGAGACTCCTGTTTAGATTTAAAGCAAGCAAA
GGATTATTCCCTTTAATTGTATAGAACGTCTATCAGGTATATCTTTCAATCATCTAAATA
AACTGCTGCGTAATAGTAGTAATTCTTAAGTCACTGTCGTGAGTATCTCTCACTCATTTA
AAAAATAAATAAAATAAAATTGGTAATAGGCCAAACGCAGTGGTTTTGCGAGGCCTTTAA
ATATCCCCATGCATGCAGTAGACAGGGCATAACAGGTGAATTCTGAtcata
>NODE_213_length_578_cov_16.842560
GTGTGTGTGTGTGTGTGTGAATATAAGCACTTAAAGTTGAGTCATTTTAGGGATATAGAT
ATTTTCCATTTTCAACTCTGACAAAAATGCAGTGAAATAGAGGGGCCATTTTTTTCTTTT
TCGATTTCTGTCTCGTAAATCCTTTTCAAACGCAATTCCCATTCTTCTTTTGAGGTCTTT
TAAGTCATTATAAATGTTTTCTCTCTCCCTCTCTTTCTGTCTGTCTGTCTCTCTCCCCTC
TCCCTAGCTTTAGTCTTCTTGAATAAAATAAGTGCAGATTTGCTGGAAATCAGTGGCTTT
TGTGTGTGGCTGCAGGAGCATGGTGAAATGTTTGGACACTAATACCCATTCATTTCGGTA
GCGCCATAAATAAAAGCTGCCAGCTATGCGGCTGCCGTGAAGTGGTATTCTTTGGTGCCC
AGCGGGATGTCCTGTTCACATTAGCGCAGCAGGGAAAACTGGCCGGAACAGCCAGACAAC
TAAATCAAGACATTGTCAACTTCTGACAAAATTGCTATGGGGGGAGAACCAGTTTTAAGA
GGGGTTGTGCATGTCTGGTTGTATGCATGTTGCAGTGGGTGTGTGTGTGTGTGTGTGTGT
GTTTGGAAGACACAGAGAGAAACAGACAGGGAGAGCAATAGAATGAGAGAACAGGGGAGG
CACGGGGGAGAGAtatatcttttcaaaatttagtatattctgaaaaataattcctgactg
ag
>NODE_214_length_293_cov_1.184300
CCGACATTAAAGCACCATCTGCTTCCCAAAGCGGCTTTCCGGTTTATTCAATTTCTGGCC
TGACCACTAAACGAAGAAATATGCTAACGGCGGCTACGCTGCATAGCGCCAGTTAATTCA
ATTTCTCCAGGGGGCTGATGTAATCTGCCCTCGCCGCTAAACAAAGCAACACACTAACCC
GAAGCTATGCTAACGCTGATTCAGTCTGGCTGTGCACACGCTGGTGATTTACATGCAAAT
ATGGAAAGTGCTCTGCAGAGATCGCTTATTCATATTTGATCTGCCTTTCTTTTTGTTTCT
CGTGTCCGATAGGCAGTTCTCTCCCCTTTTTTTTCCCACTGTCCTCTCTTTATTAAacat
ccttttctctcattcctctccgcccacccccgtctttcttccaccgctccctctccattc
agtttagctccactcag
>NODE_215_length_459_cov_10.819172
AAGTGCCTCGTCATGACATGACCATGTGCTAAAGACCTTAAGATACTAGATTGCTAATCT
TTCTGTCAGTCTGCAGGAGACGTGATATGCATCTGCATGGCAATGATTATTTTTAAATTG
ATTCCACAAATTCTTTGGAGAACTCAATTCATTTGTCTTTTTAATAATACAAAATTTAAT
AATGAATCCAATTTGCTTCTCCTCAGTGGCCCCCTGGATTATCCTAGGATGCAGAATACC
ATCCTGGCATCTAAATGTCTTCAATACAAGATTAACAATTGACAAAGGGTTGCGGGTTGC
AGGGTGATTATTGGCTGCAGGCGGAGATTAAAGCAAAGCAGCAGCACAGCTGACAGTTTG
GTTATCTCTTTTGGACTAAATGAAAATCATGGCCTGAATCCATCAAAGGAGATTAGGAAA
ATGTGAGCCCATTACTGATGTCCTCTCACAGGTTGGTGTGTCTGTATATGTCTGTTGTTT
TTTTTTTTTCCCCCAGTCTTCGATTGGAAGCCAAATCTGTTGATTCCCCTCTGCCGCTCA
GTGAAGTAGACATCCCCCTTCCACTGATGTCAGCAACCTCATTTGTGTATGCACTTGAGA
GCt
>NODE_216_length_780_cov_10.375641
ACATTTAGACATCCAAGGGATTTATTGGACTTGGAGTGTAATAAATAAATGTTTATTACC
CTTTTGGCACTGGATTAAAAATGACCTTTAATTCTTTAAAAGTCTACTGAATGCAGTTGC
TGAAGGAAATGTAAATATAAGGTGAAATGATAGTTGGTTGTTGTGCATTGCTGTACCTTG
TAGAGACCTTAGGGATGAGTAGTAAGACATTCTCGTTATAGGCATGCTGGAATACATTGA
TAAAGAAAGTAGTTGGCAGACTTTGTGATTACATTAACCCTCCACCTTACCTCACCCACA
CACGGTTACTAACACTTGTCTGATGCTAATGTTCAAATCAGCAAGCAATGGTTTTGTCTT
CTTCCTCCAGGCATTAAACCTTTCCAGTGTGACCGCTGTGGGAAAAAGTTCACACGGGCC
TACTCCCTAAAGATGCATCGGCTGAAGCACGAAGGTAAACGCTGTTTCCGGTGCCAGATT
TGTAGCGCCACATTCACGTCCTTCGGTGAATATAAGCACCACATGAGGGTCTCCCGACAC
ATAATCCGCAAGCCGCGGATTTATGAGTGCAAAACGTGCGGCGCCATGTTCACCAACTCT
GGCAATTTAATTGTACACCTGAGGAGTCTGAACCATGAGGCATCCGAACTAGCAAACTAC
TTCCAGAGCAGGTGAGGAGTTTGGGGGCGCCGACCCCCATCATTTACTCAGATCTCACCT
GGATCAGAAAATAACTTCAGTTTAGATTCTAATACCTGAATTTCATTGGATCGTTGTCGT
GGCTTTGGTTGTGTAGAATTGTTTTTAAGATGATTGCCATTGATTTGAATGCTCAAATCA
AATGTATCTGAAGTATTTGACTGTATTTATTGTGGAATTTTAATTTCACTtgtttaaacc
aatcttttgacatttggggaagta
>NODE_217_length_574_cov_11.829268
GAGAGAGAGAGAGAGAGAGAGAGAGAGAGAGAGAGAGAGAGAGAGAGAGGGAGAGAGAGA
GAGGGAGAGACTCTCAGTGAGTGGCAATGTGATAACCTGTAATCGGCAGTGCTGCAAACA
CCTTCTTCCTTTGATGTCCCCCCACTAACATCCAGGCAACAAAGCCGGCCAATTACAAAT
GAGCTAATTAACTAAATTGTTGATGGAGCATGAAGAGTTCATTCGCTCTGGCGCCTGCAC
CATGACAACAGTGAATGGGGGCCTTTGTTGTGGAGGTAAGTGTGCGGCCGTGCGAGTTGC
CATTAGCTTTTGACGCTTTTTTCACAAACCTATCAGGCCCCTCCACGCCAGGAAGGAAAT
TTGTTATGGATCAGAGTTGGTTTGAATCCTGCATTGCTAGAGCAGAACCCCGTCAACTAG
CTGTCTGGAAGGTCAAAATGTGCTATTTGAAAGGCAGTGATGTTTTCTTTGTTAAGCCCC
TGTACCCACTGAGAGAGGAGGCGCTGTACGGAGAGGGGGATAGCTCCTGTGCGTTTCACA
ATAAAATAGACTTTACCACATGGTGTTAACAGGGAGAGGTGAGCGGATATCAGCTGCGGT
GTTACATCTCTgtcacggggcgtgctcttacttcaaaaactgtccaaagtcctcgcagat
gttctcacagccgggccacttgcacacgccatgaccgtacagggggtgggtgcctcca
>NODE_218_length_874_cov_17.788330
TTCTGCTCTGCCTTTGTCTTTCTTGATGTCTTTCACTTGTCTGTCTCGGCTGTCAGGGCC
AACCTTGAAAGAGGAGGCGTAAACACACCCAGAAGAGCAATGTCAATGAAAGCACTGGAT
GAATAGATACAAGTTAAAGCAAGCTCTGTAATGCGTTTTTTCAATTTAGTCATGTAGATG
TTGTATTCATTTATTTACAATTTACAATTTGGCACTCATATAACTCAAACCCATTAATGT
GCTTTGCAATGTTAATCAAATGCTAATGCAATTGCATATCCCCCTTTACTAGCCCTACCT
CCTAGCAAACAGCACCACACTGACTTAATTGTGAGGGTAAAAAACAGCACATACAGACTT
CCTCTCATATTTAATTTTATCTTTGAATAAAAGAGCTATAGGAAAGTATTAATCTGCTTA
ACATTTCTAAGTACATCCTCCAAAGGATTTTGCTTTTTTAATCTTACATATGCTCAGCAG
AGTTACTGGCAAAAACTGTACATTTTCCTCATTTCATCCTTTCAACATCAAATGGTGAGC
AGCAAAAATTGGATCAGACTTCAAAGACTGTGATGTGCTCCAAGTCACGGAGTGGCTCTT
CTATTTCACATATTGAATCCGAGCAGGATATCAAAGTGCTACCAAAGAACCTCAGGTCTT
TACTAAAAAAGGGGTCTAACATCTGTAGAAAGAGGAGCGCAAAGACAAATCACCTCAGGG
AAGAGCGAGCATTTATTCTCAGCCGTGAATTTCCAGCCTTTTGATTCTCTCGTTCCTGTA
CCACCCTGTCTTCTCCGCTGAGATGGAGGTTGGAGCAAGAGAACTCTTTTGTCTCAAGGA
CTCAAAAAATTCCCAAAGAATAATCTGGGTTAAAGCTGCTTTGTAGAGGAGCAGCATTTT
ACGTACACGGCTAAAGGAAAGCAGAAGAAATGCTCATTGATATTCTGTTACTTACATTTC
CTTTATGTATGTAATCTGTCTGTGCCTCTTTACTCTTTGgaatgaacctgtcaaagaa
>NODE_219_length_341_cov_1.222874
GATTCAAATACAGAAACAATGCAAAGTAACAAACTCAAACACAAGTCTAAACGAGGTACA
AAAAGAGGAACGTGGTGCAAATGAAAAAAAAAATGTGCTGCAAAAACAAAGACAAATGCA
TCATCATCAAACACGCTGTAAATAGAGAAACGATGCAGACCAAGAAACGACGCAAACCCA
GAAACGATCTTCAAACGAAAAACGCTGCATAGCCGGTCCACAACGGAAGTGCTCCAAACC
TGCAGGGGGCGCCCTCAGTGTAGCAGCTCAATGGAGAGACACACAGGATGGGGAGAGAGA
CTGAACAACCGACTGAACCACAGTGTTTGAATCATAACAAAAGGCGGGAACGGAACGGTA
ATGTGACCTTTATTTGATTATATTTATATAtcatgtttttttcactgtacaacgctacat
attacgtttattttattgtattttacaccagacgctacaacgttgcacatttgcatgtag
attag
>NODE_230_length_145_cov_5.875862
AAAACTGCAGTATTGCTGTTTTCATGCTCTGAAACAGCTTTTCATGCCCTGAAAAGGCCT
CTTTTGCCACATAGTGGTTGACTGAATTATATCACACAAAGTCACTTGAAACAACATCTG
CCTTCATATTTATCACATTTGACCCCATTGTGAACTCAAAACATGTTTGGAAACATTGTC
TTTGAAACACTGCAGGATTGCTGTTTTCATACTCTGAAAACAGCTTTTCATGCGCTGAAG
AGGCCTCTTTTGCCACATAGTGTGTTGATTGAATTATATCACACAAAGT
>NODE_231_length_298_cov_1.315436
TGACATGTATGTACCAAGTTATTTCCAGCATTGATTTTTCTTAATACTCTAATAGTTGAT
TATTATGCCTACTAAGGGTGTAGTAGTTCTTTTATGAGTAACTTCTTTGTGTGTAACGTT
CAACTGAAATTTCCATGGTATGCCCTGTTAGCCATACAGTTACTGTCAGATGCATATTTA
TGTCTTGTGTTGTACATCAGCTACAGCATACGCAATTGTCGTGATCTACCTAATGTTAGC
TTGCACCCTTATTAAAACTGTCAGCGAGAACCGAGAAAAACTCACACAGGTGAGTAATCT
GTTACATATTCATTGGCACACTAATGCTGAAGGAAAATatcactgcataaacaatgaaca
aagcgcgttctgctgaaacacaacaggcagaataggtaagtgagtcatttaagaattgct
ttttcagctgttaaacaaaatc
>NODE_232_length_145_cov_4.696552
CTCTGGATGATTTGGTAGAATAGCCAACTCCCTTCAAAAAAAATCTGCTTCAGTACTAAA
TTTTCACAGGCTTCTTCCCCATTTTCCTTCAGCTTTTTTTTCTCAACAGAACAAACATGC
ATCAGCCAAACATACAAACATATGCACAGACGCACACGCGCAGGCACACACACGAACACA
CACAAAGGGTAATGGAGATGTAACTGGAAGAGTTCTCGCGGCATATGGATGCCATTTGCA
AGCTGCACTGAGAATGTATAGGTCAGTCTTACCCTTTGGTATCTCTCTA
>NODE_233_length_412_cov_16.830097
ACAGACGCACACGCGCAGGCACACACACGAACACACACAAAGGGTAATGGAGATGTAACT
GGAAGAGTTCTCGCGGCATATGGATGCCATTTGCAAGCTGCACTGAGAATGTATAGGTCA
GTCTTACCCTTTGGTATCTCTCTATCCATCTGTTTTCACATTACTTGCAAATTATAGTGT
CCTCCAGACCCAAATGAACATAAATCAGGCCGGTGAAAGTGCAGAAGTTTTCCCATCTGT
CATAAAACAATGATTTAAAGTACGGGTTGTCAAAATATGGCGCTGTGAATTCGCCCCGCT
CCCCAGCAGTAGGAACACAAAGCACCATCTCATCGGAGTAATTTATGGCCTCTGAGGGAA
CAGAGGGTGATTAGGGCTTAGGCCACCAACAGCCAGAAAAACAGTAGAAGCTCCAATAAG
GATGGCTGGAAAACCTAGACCAAATTTATCAAACAATTCAGTGAAATCTATTTCTGTTTG
GAGAGCAGAGCGAGATATATAGCCTGTTTAGTATACTGGTACATCTCTGGAACATTTGGT
CACACtgcatttgtga
>NODE_234_length_682_cov_14.492668
TCCCAATCCATTCCCCATCTCTTTTAAAAACTAATACCCAATTCCAATCACTGCTGCCAT
AAAGCATATCTTGTAAAAGGTCATAGTTTGACCTCTGAGTTCCCTAAATTGGATGCTGGT
TGGCCCACTTTCCCTTGAAATACCGCACAGCCTGATATAAAAATGCCCTGTACACAATCA
CATCACTAGTGGGACCGGCATCCATTCCATCAGTAGGTGTTCATTTCGATGTGATGTGTC
ACAGCACAGAGAATTTAACAAGATATTGGTTGTCTTTGTTGAGGGAAACAGAAACCAGAA
CCCAAACATAAACTAGAGCATTGGGGCCCAGGAATTATTCTGGGATAGGTGTATCTGTGC
GTGCATGTGTGCTTGCCATAGGCAGCATACCGGTATATAGTGGAGCATCTCTCTGCAGCC
AGCCAAGGGAACTGATCAGATGGACGATCAAACACTAATCATTCCCTCACGGCCCATACC
GAGTAAAGCTGTCATTAATTTTGCGGAATTACATCAAATCTGAGACATTCTTTATGTGGC
CCACGGCCTGTAGACAGTTATACGACAGGGACTGCTGCGCTAAGCAGATGGGGCAGCTTG
GCCGTGCATACTAAATACCACCGTCCCCCATTTCTCTATCTCCGCCCTCCCAACACTCTG
CCCTCCTTCCAGGCATTCTGCTTCTGCTCCTTCTTTCTTTGTTTTCTACCCTTCTAATGC
CTTTCCTTGACTATATGGTCACGCAGGGCCACTGATTACATCACTCACCCCACAGTAATG
AGCATTATTTCCCTCAAAAAAGCTCATATTGCTTACAGAAAAAaaa
>NODE_235_length_916_cov_9.868996
AAAACCAAGTTTAATTCTTTGAAGACCAAAGCATTCCAATTTTTTCCAACAGACCAGTTC
ACAGCTAGCCCTGGACTGCCAGTGGGGTAGCCCAAATTCCTAAATCTATCATCTGGAAAC
ACACAAAAGCCCCCTCCGTCAGATATTTCCTTTCAAAGCCAGACAAAAAAAAGAGAGAGA
GAGAGAGCGAGAGAAGAGAGTGCAAAAGCTCCGAGTAGAAGTGTCTACCTCCATGTCCCC
CCCTCCCTTCCTCTCCTTTTTCTCCCCTCTTTGACACACCAGGAAAAAAGACGGTTATAA
ATAACCTCAGGTACGGCGCTACTATTTTTCTAAATGAAGAGCAAAATAACCCCCGCGCCC
ACACTCACCACTCTTGTTCTCGAAACTGAAAGAGTGGGCCTCCATTGAAGGATTTCAAAA
ATAGGGGCAATTTTAATCATCTCTCCATTCAATCTCAGTTGGATAAATCATATCTGAGAG
ATTTGCATAAATACAAACCATCAAAGACTTTTCATCTTCAAAGAGGTTTTCAAGACCCAA
TAGGCTTTGTACTGTAATCATCTGAGGTCACAACCCTGTGGGAGCAAGGCTGCTATGGCA
ACATAAAAACTAACGCTGGGGGCTTAGCATAATATCCCCCCTTCCTTCGCAAACACAGGA
AGGGGTGGGGGGGTCCGAGAGGGAGTGTGAAAAGAGGGTGTAGATAAACCTATTTCTGTG
ACAGAGGAAACTAGATAGATATGGCCTGTTGTGGGGGAAACCTAGCTGATATTACACATG
GAGATTACCACCGGTACACTGTGCCATGCAAACCCTAACAAGGCTGCGGCGAGCCGAGTG
GGCTGTTTGGATTCGACCAAAGGAAAACAAATGACAGCTCCACTGGCTAAAAAGACTCCG
AGCCTCTCTGATTACATGTTTCTGTCCCTCTGCTGTATTCTCCTCTTCAGCTATTATACA
CTTTGAGGGTCTGCATAAGAGGTGCTATAGTGCCTGTTCATTGTTCCTCTGATGCGTgca
gcaaccattagctgtcaatggctctcaaatgtaggacccc
>NODE_236_length_870_cov_6.614943
GACATATTGCACTGTATGTGCTGAGTTACACTCATTTACACTCAATCGGACTAGTGGAAT
GTTATTGTGAGTCAAATTTGTCCATTGACTTAACCCGGCTGCTTAAAATAGCAGTTGCAG
TTGAATTACTGGAGCTTTTCAGTTTGATCAGCTCTACTCTGCTCTGAACCATCTGTGATA
TAATAGATGAGGAATGAGTAAGAATGACAGCATTGTCTTGAATGAAAAAATTAGGAATTA
TAATTATTAGTAAAATTTGTGTGCAGTTCGCTGTAGATCTCAAACAATCAATAATTGCTT
ATAATTTTTTCTCAGGAAGGCTTACACTATAATCTCAAAAAACAGTGTTTCTTAAAAAAT
GTGATTCATGTTTTGTGTCAGTATGTGTAATCGCGTCTCCAGAGTGTGATTACATTGTAT
GTTAGTTTGTGTATATTTTTGCAAGTGTGTTGTGCTGTCATGTTTGTAGCATTCCATGTG
GGAGGGTCTGTTGATAAGTAAGCCATCTGTAGTGTTCTGCCGAACGACATGTTGTAAAGC
GCGATTTGAGAGTGTGGAGAGACTTGACTTGACAAATCTTGGCACATAATGAGACAGAAG
GGAGTAAAGGCAGAAGTCTGTCCAGAGATAAACAATTAGATTTGTCCCTGAGGTAAAGGC
CATGCAATGCAAGGACTCTCAGACTAACAAAATCAATATGGCTTCCAGTAAGAACACTCA
GGGGGTAGAGTGATGAAGAGGTTATCATTCATTTCTCAGATTAGGACACACATACACAAT
GAGGAACAGTCTCGCTTTAAAAATCAATATGATCACTTGCATGAAAGACGCTTGTCAGTG
ATGTATGTATTTGAAAGTATGCATGTGCTATTCAACTCTCTGTCAAATGTGATTGGTGTA
ATGAGACGTGATAACATAGATCAACAGGGATACTGAACCAAGCTAGTCAAGCCAGTTTTC
TTCAGCAGCCAATTGTGAGAGGATCTTAGAggagacagcatttgggaatgatat
>NODE_237_length_145_cov_32.717243
AGAGTGTGATTACATTGTATGTTAGTTTGTGTATATTTTTGCAAGTGTGTTGTGCTGTCA
TGTTTGTAGCATTCCATGTGGGAGGGTCTGTTGATAAGTAAGCCATCTGTAGTGTTCTGC
CGAACGACATGTTGTAAAGCGCGATTTGAGAGTGTGGAGAGACTTGACTTGACAAATCTT
GGCACATAATGAGACAGAAGGGAGTAAAGGCAGAAGTCTGTCCAGAGATAAACAATTAGA
TTTGTCCCTGAGGTAAAGGCCATGCAATGCAAGGACTCTCAGACTAACA
>NODE_238_length_750_cov_18.990667
CCTATTCTTGATCCCGAGTCTTTCCACAAGACTAAATGTGGGATTATAAAACAGCAAAGC
TATCAACATCCCCAGCCACCCCAGCACCTCCCCTCCTTCCGTCTACGGAGAGAAGATGAA
AGGCTTTTTTATTCTCTGCTGTATTTGAGCACCTCCACTCTCTCCTCCAACCCAGCCCTT
TCCCAGCCCTCTTCCAGTTTAATTACTCTTGATTATTCCCGATTCCGTCTTGTCTGAGAG
ATGTTCACCTCCGAAACAAAGACACACTCACACAAGGCACAGAAAAGCGGAAAGAAGAGA
GACAAAACATTCACCAGATATCAAATTTGCATGAAAATAAGCCACACTGTTCAGCCGGCA
AAAAGTGGATTGAAATGAGGACTTGCCAAGAGCGTGGTGGTATAATTAGCATTTGACCAA
ACAAACGAGCTTCAACAGAGCTATAATTAAGCAGGCCTGTAATTAAGTGTATGCCCTTTA
TCATAATGATCGTGGTTAAAATGGTGTGATGGCTGCCAGTTGATTATTAATGGTGTAACC
CCGTCCTGCATGCATCCTGCACTGGAATCAAGGTGTCACGACTGTCAGGCTAGAGAGCAG
CCCTTTGTTTATAAAATACATTAGGGCCCAAATTAACACAGGGTGACAAGAGACACAAAG
CCTCTCGTTTCCAGACTGAAGGGAAAACTGCAGCTGCTCGGCTTCATTTTAAAACTCCCA
AATCTGGAGGCACAAACTTGCTGCAGTTGGCTTCGACAGGAGCCCCAAATATCAAGAGGC
CAGGCTTCCAACTGGTGTTCTTTTACCCGCAAGTCCATCAGGCCGCTGGCACAGGAAAAG
GAACTCATAAATGTAAGCCGAAGCTTTTCATGAGTCATCGTTtgggagctgaca
>NODE_240_length_721_cov_7.502080
CATCTCCCTATACACAAGCATTGAGGTGACATGAAGGATCAAAGAAACTCCACATTCTCT
TCTATTGTATGTGTCAGATGAGAATTTCCTAGTAATTCAAGGGCTTATATGTCGACAAGA
GTCAGAGGTAGGAGGCTGATTCAAAGACCACGTTAAAGCTTACAGACTACTGAACGTAGG
AGAGGTAGTTGCATCTCCCCAGACACAAGCATTGAGGAGATAGAGCAGATCAAAGAAATT
CCACATTCTCTTCTATTGTATGTGTCAGATGAGTATTTCAGAGTACTTCCAGGGCTTATA
TCTCAACCGCAGTGAAAGGTAGGAGGCTGATTCTGTCGAAGCGTGTTCTTTTCTGCTATA
GAGATGTCACCACGGAGCAATAAAGACCTCAACACAGAATATTGATTCAATGTGCCTTTA
GTCAGAATTGGATGATCAGAATGTATGCATACAGGTATCCCACTTAATCTAGCTAGATGT
GTACATCAGCTCGTCACAAGAAAGAGACAAAGACAATTCCTCAACTTAGATCTATACATA
GTTCACGTATGCAAATGTGCTTCTATCTAATTGGTTAAGGTTGGGAGGGTTCGTGGTTTA
GACTTTGAACCTTCCAGCTTCATCAGCAGTTCTTCATAGATGGAAGCCATCGTCTTCCTG
TGGAAAGTACAATGTGTGTGTGTGTGTCAGTTCTACCTGCCTCGCCTTACTCTACACGAG
GGGCCTCTTCATGAGTGTGATGTTAAACTTTTAACCTTTCTACGTGTGTCCTGTTCTGGT
ACATAGGTTGGTGGTTTCAGGTGTCTCGGGCCTTTCATGTCTACCAATATAGCAGGCGTA
AACATTTTCCCTATAGAAGCATGCA
>NODE_241_length_529_cov_16.489603
GATCCTCCTCAAAACACAAAGTCACATTTATCTCAGTAATTGGCCTCAGTGTTTAAGTGG
ATAATGTGGTTATCGCTGCATTCTTTGTTTCATTTCTTCCCCTCCACTGCTCCTTTCTTT
CTCTCTCTATTTGTCTTGCTTTTCGTTCTTTCTTTTTTTTTTCCGTGAAACTGTTGAGCT
GGTAAGTTCAATGCAGAGGCACGTATGCACTCTGGAAAGGTAATCTAGAAGCCAGTTGAG
CCATGACAAATAGGGACAGCTGGCCTAATTGAATCATTTGAGCTAAGACAGCTCAACTTG
GTTATCCCCTCTGCAGCCCACACTGATATTAGTGCAGGAATCATTAGCCATGAAATCATG
TCTGCTCTCTCTGACTGCATCCTTTATGACATGACAGCCAGCCCAGCCTGTCTCTTTCAC
TCTCACACCAAAAAGAGCCCTTCATCATAAACAGGCAGAGATGGAGGCAGCCAGGACTGA
GTAGGATGTCTCTTTGTCTTTTTCTGAACGCTTGTTCTTATTAAAGTGTTTCACAAGATG
TCATGTACAGTGCATTGTGCTTATATCAAGGCATTACTGTACAGCTGAATCGCAAAAACA
TCTACTTCCATCCAATTTTTCTGCGGCTATCAGTATCAGGGAacgctgtatgaaaaaaat
atatattcaagaa
>NODE_242_length_600_cov_13.313334
TCTGTTCTGCAGACCTTATCTCCTGTAAGTCAGTCTGTGTCAGTTATATTTCTTAAACTA
ATCAACAAGTGTTCTTATCTTGCACGTAGACCTAATTTTCTGGTCCACACAAACAGATTT
CGAAAGCTTTACTTCGCTATGGAGGAGGAAGAGATCAGAGGTAGAACTCAGATGAACTGT
AGCCCTACAGACTGTGTATCCCTGGTCCTGACAAAGAAAGGAGCTTCAGTAGTTTCGTGC
AGCATCCAGGGATAGAGATTAGCATGGAGCCATCAGCAGCGCTGCAGTCCCTCCCTACCC
TGCTTCTGCTGTCAGACCGCCTCCTCCCTGCTTGTCAGGAGCTCCGACGAGGAGCTGTAA
AAACCTTTTCCCCTCTCCTTAACAACTGCAAAACAACACGCACACACCCCGGCTGAGGTG
CCTGCTTTTCTGAGGCCTCTGACAGGACGTGCTGCAGGCACAAATTGTAATTCATAAAGG
TTAAGGGGGTCAATGCCTTTTATTACCAGTCTGAGTGCATCCAGCTTGATGGGGCGGGCA
TGCAAATGGAATGTCTCAGAGTGTTCTATGCAAGAACTCAGACAGCGAGTGCGTGCGTGC
CTCTGAATGGGAGGAAGTAAAAGGTGGGTAAAGGGTGGTGGGGGGGTGTGAGATCGGCTG
CTCTCTCCACCTTCCACAGCCATGTAGGACCACACAGCCGCTGCCCGGTTAATTAGACAG
TATGACATTGACCTCAGGTAGTTa
>NODE_243_length_1062_cov_9.827683
ATCTTTGTGTTACTGTTGTGAGCAATATTTTAATTGTCCATTTTAGGCTTATCCTGGCTG
ACTCAAAAGTAAAATACTGAATTTGGGAAAGCTCGGAGAAAGCTTTAGGCATTCTACAGT
TTGTGTTTCTCCATATTTTTGTGATGCATTAACAATGGCTGCTGCGAGTGTGTGCTCCAC
AGCATTATACCAAGGGACAGATCAAGGTGGGGTTTGGATGAAACAGCATGAAGTAACAAA
ATGTAATATTGGTTCAATTGGCATCGATCAGCTACATGTTCAGTCTTGTCAGAGCATGGA
AAATGGACTTAACTGACTTTCTATGTGACATTTCACATTAAATCAAGCGCTACACCTGTC
ATCCTTCATGTTTAACAGTTAACGAGTCCATTATTGTTATCTTCACCCAAATATTTCTCT
GCATACTAAAGAGGAAAGTTTCCTTCAATCCCCCAGGCGTTAGTCTTGGATTTGTGTTGT
TCTGCAAGTCTGCGACATCATCCGAACCCCAGGAGCCTCTTGCTCAGTCTTGACGGATCC
TCACTCTGCTGAAGCCCAATACTGTTCTTCATCTTGTGTTGTCACAACCCCCCTGCTACC
TTGATTCACTCTTGGTCGTTGGCTAGGTTTTGGATTTATTACTTTCGAGGCCGAACAATC
AGTGGACCAGGCTGTCAACATGCATTTTCACGACATCATGGGCAAAAAAGTGTGTAGTTG
TAGTTTTATTTTACCCTTAAGATCAAACAAAGGCTTGGGCGATGGAGCGAGAACTACACT
ATGATGCTGTTTAATTATTAAATATTAGGTTCTGGTGGCCTCCCATTTGTGAATGCAGCA
TCATACACAGCACAAATTCAGCTTTTAACATCTTAAAATAATCAGGCTACTAACATGATT
TACTTGTCTTCATTTTTTAATTGCACCACATACTCCTGTCACACCTGTGCTTTCATAGTT
ACTAAATGCACTCATCCTGCACTTGCTGTTATATTACAGTTTCAATTGTCGCCCAAGGCT
TTGTTTAAACTGACCACTCCTTTAGGATGTCTGAAGTGCATTAGATTGTACTCAGTAAAT
TAAAATGATTGTATTTTCTGGTTTGCTTAAAAATTGAAAAATGTTTGCAAAATATAAAAT
AAAGTTAAAGATTTAAATCTGAATTTTGCTGACCATATATCACCTAAaggattggtccaa
tcagtt
>NODE_244_length_145_cov_48.965519
GTCTTGACGGATCCTCACTCTGCTGAAGCCCAATACTGTTCTTCATCTTGTGTTGTCACA
ACCCCCCTGCTACCTTGATTCACTCTTGGTCGTTGGCTAGGTTTTGGATTTATTACTTTC
GAGGCCGAACAATCAGTGGACCAGGCTGTCAACATGCATTTTCACGACATCATGGGCAAA
AAAGTGTGTAGTTGTAGTTTTATTTTACCCTTAAGATCAAACAAAGGCTTGGGCGATGGA
GCGAGAACTACACTATGATGCTGTTTAATTATTAAATATTAGGTTCTGG
>NODE_245_length_761_cov_21.039421
ACCTTTACAAACCAGCCAATGGACGCCGCCGCTCTGACTCCTCTCTCGCAGAGGCCGAGC
CACACAGGTAACTCGGGAAAAAAAAGAGAAAGGAGAGCAGGAAAAAAAACTCCGGGGCTT
GTTATGGAGTTCGTGTGAAAGACACACGGATTTCCACCCTTCTTTACCAGTTAAACCAGT
ATCTCTGGATAGAACACACTCAAGTACAGCAACAGGTAGAGTCTCTGACCGCAAACTCTT
CCGTGGCTCCTCTGAAAATAATCTCTCCCCCTTTTTTCTCTCTCCGTTTATCTCAATTGA
GTTTCCAGCCCTTTTGTTCGCTCTTCTTATCACTTGGAAAAAGGTGAACCCTCGTGTTAT
TTTTATTTTAATCTTTGCTTTAATTGTAGTTTTTACCCTTGTGGTCCCTGATGGCTTCGC
ACAGTGATACTCTGGTGGTGTTCTTTGGGGCAACAGCTGGTGCAAATGGGGGTAAACTGG
GTTCGGATGAGAGGGAAATAATTCTCTTGGTGTGGCAAATTGTGGATCTACATGAGAAAA
AGGTACGGACCTTTCTGACCCCTTCCTTCGTTGTACGGTTTCTTGTGTAGCCAGAGTGTT
TGTGGCGTAGTGTGTACCTGTAGAAGAAGAGTGTTTGACATTTAAATCAACATGGTGTGC
TCTCTGCAGCCGTGCTTCATGCTAGCTAACGCTACATCAGCTCTCCGGCGTTAGCTCACC
TTTTAACAGGTGTGCGACTGAAACGTAACGAGCAGCGGAAAGCTTTAGCTTCACCTGAAG
GAGAAAAACACACCTTTTTGGTTTAGCATGTCAGCTTGTCGACGTAAACCACGCTGCATT
GACAATTAAGTGCCTTTATTGCAACTACATTGTCAATTGTTTGACTTTTtaaaaagcgtt
tattt
>NODE_246_length_619_cov_23.424879
TTCTTTTTTTTTTTTTGAGCAGCCTCGATTCACCTTGAGGACACAACGGGCTTTCCAAAA
CAATAAGTGGCATGAGGAACAGATGTGAAAATTCATAGAGACTTGATAGATGCACTTCTG
CTACAGAATGCAGTCCATTAAAGACACAATGTGAGTGGGTACTGTAAAAAGGATAAATGG
TAAGGCTCTTTAAGTACTCAGGGATGACCCTCAAAACATGTGTGTGAAAGTAATGTTAAT
TATAAAGTAGTATAATACTTGAAAATGAGGGTTTTCCGCTTGCTAGTTATGTGCATTGGC
ACTTAAAGCCAATACAGTTCAACAAAGCTATGGATGGCGTTTCAGGGATGCTGAAGGCCA
TTTTTGCTCTGTCCCATCCTTACCAGCTGTATTTGTTCTCTTCAATAAATTCAAAGTAGC
CCCTTCCATGTTCCTCCCGGCGTCTCTTAACACCCTTCTTATTCTTCTGATCAGCATTCG
TGTCTTTGTCCGCATCCCCTTTGAAAATAGAACAAAGATATAGAATGAGGTGCTCCTTTT
TGTGAGAGAGAGAGGTCGGACTGGCAGTGGGGTTCTGGCCCACAAAGCCCGTTCATTAGT
TACATTGTGTCGACCATGATCATCAAAATTAAGGCTACTAAGAGGCAACACCTCATAATT
AATAAATGATTAATATAAAAACAATACAATCATACTCCACAAATTGTAACAGCTCTTAAA
AGACCAGGTAGTAATTACAATAGCAGCTGGCCAAAATGAACAt
>NODE_247_length_523_cov_5.321224
TATTAAAAGCCCCTGCATTAGATGTGCAATGACTATGTGCAAACTAGCACTGAGTAAGAG
GTGCTGGGAGGGCCCCTGTTGTGAGGGGTAGAGAGAGTGGGAACAGAGTGAGGCAGGCAG
GAAGGAAGCAGCTTTTGTTGGATTTACCTGTGATCACATCCTTGCAGTGCGCTCCACAGA
CCCTCTTCTTCTCCGTCTGAGGGTCTGCCCTCTTCAGTAGGTGCACCACTTCAGTGTAAT
TGGCTATGGCAGCCCCATACCTGGCAGCAGTGAGGGCGATGGCGAGGTTCAGTCGAGCAT
CGTTGTGTTGTCCTGCAGCGGGGGGACAGGACCAGAGCAGGGGGATGTGAGTCACCCCGA
GCCTGTGACTGGTGGTATGGAAGTGTGTCGGAACCGATATGTCACATCTGTCCCTGTCAC
TTTGCATCAGCGCGATGGCTGCTCTGGCCACACAAGGAGCACACTTAAAGCCACAGTGGC
CCTTTGGCCTGAGTGTGAGCTCCCCCGACCGCCCCTCCCTTCATCTCTCCTGCACTGGGA
AGGGTAGCTGCTCCTCAGGAAAAGGCATGGAATGTGGGCACAAGGAGTAGACGCATCAAA
GCCGTAAATATACCAAGAGTGCATAGGTAGGAACTGATGAACCGGTTGTTTGACAGTGAG
CGCTGTt
>NODE_248_length_313_cov_3.412141
CAAAGTACAAATATGAGTGTGCTAATAAAAGGAACACAAAGCTGGAAGGGCAGCACTATG
AACAAGCGAATAATTACATTTAAATGATATACAACAGTAACACAACTAATTAAAACTACC
TGAACAAAGCGGAAGACTATAAAAAAAAAGAAATCTATTAAAATATATAACAATCCTACA
ACAGCATGCAGTTTCACCACACTATCTTTCAGTATACTATTTCTTACCCAGCACTCATTA
CATGATAAGTTGCTACAAGGAGGCACCGTGACAAAGAGCCCATACACTGGATTGAGGCTG
AAATGAAGCCGGATGGAGTTGGGGTGGAGGTGTGTACAAAGGGGGTGAGTGGGCTCTGAA
TACAGCTGGAGAGGTGAGAGGGACCTACTTGCAGCGTGGTTTGTTAAGAGCTGTTAATGT
GCACATCCCCTCATTCTGACAGAAGTAATCGCAGGGG
>NODE_249_length_145_cov_20.213793
GCTGCTGAAAGGGTTTAGTGTGTCAGTCTCCATTCATCAAGCAGCCAACAGTTCAACATT
CTCTGGGCCCTTTTATCACTCCCAACACAATGTTTTGCAGCTGCACGTCAGGGTTCAAGA
ACCAACGTTGTGATGAGCTGGCCAACCCCTGCGATTACTTCTGTCAGAATGAGGGGATGT
GCACATTAACAGCTCTTAACAAACCACGCTGCAAGTAGGTCCCTCTCACCTCTCCAGCTG
TATTCAGAGCCCACTCACCCCCTTTGTACACACCTCCACCCCAACTCCA
>NODE_250_length_564_cov_12.191489
CTCTCTTTACAGCCATGATCTTGAGAAGGAGCTTTAAATTGGAAATTATTACACATTAAA
CCCTCTGCGCGCAGGCCAGGATCGAACTGGATCAATATCTTGCCCAGCACAATAAATCAG
ATGCTTTCTCTCCCCTTCTCTCTTTCCCCTTTGCTTTTTCGAGTGGCTATAGGCCACTGC
TCAACTGGAACATATTTAAATTTTCTTGTAACAAATTAATTCCAACATTTTCTCTTGATT
GAATTAGGGCAAGTGCTGGTGCTGTCACAAGTGTTTGGGCTGCTCCTGGGGAGAGACAAA
TTGCCAGGCCTGGACACGGGTAACAAGCAGTGGTGTTGAGTCGCTGATAATCTCCCCACT
AATTCTCCATTACAGCAAAATGAGGCCATAAATCTTCCTGACAGCTGATCGATGTAAACA
TTGTTTCCCCCATGATTGCCAGCTCTCCCAGCGGAGCTACTGTCCGCTCACAATCCGCTG
AAATTACTCCCGCAACAGCCCTCCCTCCCTTCCTCTCCTCCCTGGAACTGGTGTGTGTGA
GCGTCGGACTGGCCTGGCAGGGAAACCAAAGTCACTGCTGTCCTGTCGAGGGAAGGGATG
GCCATCTAATTTTAGCTCAATGCTCTCTAAACAAATGGAAAATATTAATCAAAATGTCTC
TTGTTTAACCACTGGCACAAGCAATTCTTAGAGAAGAATGACTGTTCt
>NODE_251_length_575_cov_5.377391
AGGCGGCGGTGAAGAAAGAGGGTTATATTTTCCCCTTGAGTTAGGACACCTCATGACAAA
TGATAATGGATAATCAATAAAGTGGGAAATATGAGGCAGCAAACTTTATGAAGCCAGGAG
ACATATTACTCCCCAACAACACTGTTTTCCCTTAACAAAGTCACTACTCGACTGTGCCTA
ATAATCTGAAGGAAAATCAAAGGACCCGCAACCACATCAGCAATATTGGCAACTTATTCC
ACTTTAATGGCATTTTGATTGATTTTTTCCCTCTTCCTAATGGTCGTTTTATAGATTTGA
CGCTGCTTCTGCAAAACAGCAGTGTGTAATAAACCTCCCCGAAGGCAAACGTTAGCCATT
AAAGCTCTTGTCTTACTAGCGCTCATAATTGGAGGTTGACCACCACCACATTTTGGTCTC
TCACATAACACACACTTCTAGGACGAGCCTTCTCTCTCCTGCGCCTCTCCAGCCGTTTGA
TATTTTTGGTAGATGGCCACAATAAGTGATAGGATCCCTTTCTCCTGCTCTTTTTGAGCG
ATGGGGTTAAAAATAGCCATAAAGAGGTGACCTTGGCGCTGACATTGTGGAATTTCAGCC
AAGCATTGACCTGATGAAAATGGAAGGCCAGGCTGCTAATAAATCAGGAtgcttttaaaa
tgagtttaccctaatgctcattcatcacgggctgtaatgccatttgcaggcccgggatt
>NODE_252_length_404_cov_3.643564
TCCTCTTTTTAGTAGTGGTGAATTTACCATTAAACGCCATTTTGGTCAGAATCCTGATCT
TTGTTTTTTCTGTTTCTCCATTGATCCTCCTGACTGAGTTAAGAGACTGGAGTTTAGTGA
GCGCCACGGGTTAAATTATATTAGTAATACCTGGGTTTTAAATTTTTAAATTAAAAAGTC
TAAGTTAAAATTTTAATTGATAATTATTTTAAGTTTTATATATTTTTTTAAAAAATATAA
ATTTGGACCTAGAGACTGGTCTACATAGGTTTTTAGGAGCAATACCTGTGCCCCAATTAC
ACCGCACGACCCCAGGTATTGTTGGGCCTAGTTAAGGTTTTGGCACTCACCCAGATGATT
CTTTTTCCAGGCGTCTGGAGTGGAGCTGGTTTGTCGGGATTATTTTCTTCAGGCGTTTTT
GGTCAGAGTTTGTTGGTCCGAGTGATACTACCTGTCATCTAGAGTTGATTCTGTAGATCG
GGTGTTAGAGGTTATTGTCCGCATCCACAGTCACGGTTTTATGTTTAACGTTTTTTTTTT
TTTTTAAA
>NODE_253_length_476_cov_19.535715
CAAGAGCATTTTTCTTTTTCTTTTTTTTTTTAAAACTGAGATGATTTACATGGTAATGTC
TACAGTTTAATAAACATGACTTCTAACCACATTTAATGTAGAATACAGGGCTGGAATGAC
CATATGTATAATTACCTCACTAAAAACAAAAGCATTTACAAGAAAAAGAAAAAAAGAAAC
AAAACAACAAAAATAGTGAAAAAAAAATCAAGGAGGACGTGTTCGCCGGGTAATCTGCCA
TCTATGTGAAACACTTTCAAACCAAGGAAATTTAAGATCTTCATCAAGGCGTCTGCATCC
AAACATTTAACAAAGGATTTTGTTTCGACAATGTAGCATTTACTTTATGTCCACTTCACA
TTACTGGCCCTGTGCAGAAGAAATACATAGAAGATACATTGCATGTTAACAGCGGAAACA
GTGGACTCAGCTTCCCAAAATAAAAATCTAAAAGCCTGTGTAGGGAGGAAGTAGTTTTTT
TTGGTTAAGTTTGAGCGGCTGCTGCGGTCACGGGAACCCTGTGGAAACCTGAGGAGGGAA
GCGGGGTTACGGTACAAATCGACTGAGTGTAAGTGAATGTGGAGGGCGGATTCTTATCGG
GGGTGTACCTGAGGGGCTTg
>NODE_259_length_457_cov_9.687090
GTCCGAATCGATGTGATTCAATTTTAGCCAGCCGTATTGGTGTAAAATTCTGCCGGAGGT
TTTTTTCCCCCCCATGCCAGAGACAGTGATGCTCTATTCAAAGTCAAAAAGTGCTCTGGC
AAGGACAACAGTTTTATCCCTGTCTTCATAACAAAACACAAATTCTACATAAATTCCCTC
TCTAAGGGCTCTTTAACCCTTTTCCCCTTCCCCATGCTCAATTAGGTTTGGTTTTATTAT
TTATTTATTGTATATTTAAAGGCAACTAACACTGGGAAGTGTAATAAAATGTACAGTGGG
GGGATTAGGAGCAGCTCTTTAATCTCACGCTTCTGATAATACTGCATGGGCTGATTGATT
AGTTTTTCAGGAAGCTTATGTCAGAAAAACCTAATCCGTCTTTGGATTGTGCCAGCCTTG
TAAGGTTTTCCGCGCTGCCACTTTATCATGGCGGCGAATTACAGAGCTGCTGGGCTGTGA
TAAGGTCCCCGTCTCTTTTACAGACCCCACCGCCCAACCCCCGGCACCCCCCCTTTCCCT
CTGGACAATAAAAAAAAAATTGTGTTTATATTCTTCACATCCCTGCTCTGCCTGGTCttc
a
>NODE_260_length_328_cov_14.283537
TGACATGACACGTAAAACATGCCTTAAGTGACGTGTTATTTCTGTGAGCCTATTTTTGGA
TGAACATGCAGTTGCAGTGACGTCACAAGCCTTAACAAACCTTGAAACTGAAGGCCATCA
GAGCTCTTGTTCTTTGTCTCAGTGACCTGCATGTCTCTTAAAAAGCTTCCACTCTCACAG
CCAAGAACCTGCACTTTTAGAAACCCTGGTGTCTCATCTTAGCCCTGCTCTTCAAACAGG
CCTGCATTGATTAACTCAGGGGGCTTTCTCTGCTATCCACCTATTAATTATATGGCCTTC
ATTAACACTGGGCTGATGAATGGCCTCTGCTGGAAAGGCGAGTTAAGAGGAGGTGTTAAC
ACAGCACCTGCCTGCACTCATGTGGCCACTTATTAACCAACAATGACCTTCCACATCATA
AACCCACTGGCCGGCTATTTGCTGTCTAATAAACGGAGCCCCTCTCTCTCTC
>NODE_273_length_584_cov_7.964041
GGTTATATGTGGACTAGAACGTGAGACGTGTGTGCCTAAAGATTAGCACAAAATACACTT
TTAATGCCTTTTCAACTCAGCAACCCATATTTCAAAAGACAAATAAAGCACTTACTCCAC
TCCGGTACACCGTCTTCTTCCATCTCCATGGTTATTTGTGTTAATGAAGGCGTAGCAGTC
CATCCAGACAGGGTAGTTTTTATCACAGTTCTGTTCATTCGTGTGATTCTGTACGTTCAG
GATGAACTGTAAATCCTCTCTCTCTCTCGCTGCTGGTCTCCCTCCAGGTGAAGATGCGTC
TCTGCCGCTCAGCAGCGGCGGCAGTTATCAGATTCTGGTCAACAACGTCTTCTACTTCAC
CCAGCGGGTCGTGGACAAGCTGTGGCAGGGAATGTTCAACAAGGACTCCAAGCTGGTGGT
GGACTTCATCGTGCAGCTCATCGGACAGGTACAAAATGACCCGTTCTCTCCACCTATGAT
ATTATTCTCTATTCTTGGTCTGACACACGAACCCGCACCATCGACATGTCGAAGGGCTGC
ATGTACTAGAATGAATTAAACATTCCCTGTTACTCTCAAAGGCAGCGAACAGTTCCTCTT
CATGTACTCGCTGTTGTTGTCGCTGAAGGCAGAAGAATTTATAATAGATCAGATATTAGA
ATAGACTCTTCGAGGATGTTCGGCTCAGCGCCAgactcgaattgtagtccgcggacttat
cgcactca
>NODE_274_length_1046_cov_18.444551
GGTTGATTAGCGATTCGACACAGGGACCCTGGACTGTGTAGCACATAATGAGAGCTTAGG
GAGCAAGCCATGAGCCGATGGGGGAAGGAGGTATGGCGGAGGCGGGCTGAGGATAGAAGA
GGCGAGAGGCGGGGTTCTACCATAAGGAATTGATTTCCCACAATAGCAGATGGATATATG
AGTAAAAAGCTTCCATAGAAAAAAAGCAAGAGTATGGGCAGATCCTAAATCCTTAAGCTA
CAGCACTGTTAATGTGTTTATATATAAACAGTCAGAGGATAAGCCCTAAATCCACTGCCA
AGCTAAATGGTTTATGCATCTTTTTTGTTTGTTTACTTCTATGTCATTTAAGCAAATTGG
TCCGACATCCCTGACGAGCACGAGATCTAAAGTGAGTGTATTTTGCATTCATGTCCAAGA
GCTTCTCTCTCTCCCTTAACACCACAGTAACCTCATCTTCACCTTTCATTTGGCCTCAGA
GAGATGTTAACAGACTCAGATGTGCATGATGGCAGTTCTGTGTGCTTTTTTTCCCCTCTT
CTTCGTCTGCACGCTCTCCTCTTCCTTTGTTCCACTGGTCTAATCCAGTATGTGTGGGCC
GGTAAGTTTAATGGAAACAATTTATTAAGTCCGGCTTAAAATGCCATCTGCAGCTAAGCC
TCCCAAAGCCGCTAAGCTCCTGGTTTCGCCCCGGAGCTTGCTGTGTTCACGCTTACTGTA
ATGCTCTGTTTAAAATGAGCACAACGGGTCAAAATTAATCAGGATTACAAGGGCACAAAT
CCACTTCAGAAATGGGTTTTCTACCAATCTTTCTCCTGCTATCCCAAGATGCCCCAGGTT
TCTCTGGTGGACAGCACACCACATGGGTTCACCATCAACACCATGGCAGGTTGCATTTAG
CTGAGACAACAGAACCTCAGAGAGGAGTAGGGGCAGCAAAAGACGGTGCCTTGACTATAC
TTATTGCTCTGAAACCCACAGATGCAACATTCAACATAGCCAGTGCAGATTCCTAAGTGT
TCTTCTCAGATATTTCTAGCTGCTGACAGCTAGGTGATAACTCCCCACCACATCCATAGG
CCCAGCTTTGTGAAATGTCATAAGAAGGCCTACCAGCGAAGTGTTTATCTGTGCTCTGTG
GAGGTGCCCTGTACATGCTCAGCAGCtacatttagcttctcattcgcctt
>NODE_276_length_870_cov_8.267817
AATAAATACCTCAGAAAAACTAAATATTCAAAAGTCAGTTTTTCAAATATCGTGCAACCT
TGACAACAAGAGAAAGCATCCTTAAAGTCATAGCATTCCTTTATGTAACAGTAGGAGAGG
ATTGTGAATGTTTTTGCTGGGAAATTTTGAATTTGTGATTTTTACTGCACAAAACAGTCG
CTAAAGAAAGTGTATTAATTCCATCTTTAGGAAATATTTTTTGCGGTTTGTATTAGCTAA
AGGTTTGAAATAGCAGGGCTAATTTGAACAAAAGTAAACAGGAAACTAGAATTCAACTAG
ATGGGAGGTTGAGGGTCTGCTGTAGACATTTCATCCACAACACAGTTGTTTATTGTATTG
CCAGGCCTATCAATGAGGAACACGCAGGAGGAGGAGCCTCAGGATCCTCAGCTGGTGCGA
CTGGACAACATGCTACTGGCGGAGGGGGTCGCGGGGCCGGAGAAGGGCGGCGGGGCTGCT
GCTGCTGTGTCTGCTGCCACCAGCTCGGGAGGGATGTCACCTGACAGCTCACTTGAGCAC
TCCGACTACAAAAGCAAGTTGAGCCAGATTCGCAGTATCTACCACACTGAGCTGGAGAAG
TATGAGCAGGTACCGTGTCGCAACAGGGAATGAGTGCTGACATTGCCTGTACATGCTTGC
CTCTACTGCAGCTGCCCGCCAGGAGCGTAATACATAGGCGTGTTAGGTCTAGTGTTCACA
TCACATAACTTTGCTTTTATGTGGAATACATTTGTCAATTTCTGTCACGTGTAAACACCA
AAAAAGGTGCCTTATTAGTGTAACACTGAAGTCCTAGTTTGGTTTTCAGATCTGTTGTGA
ATCACTCATGAGACACATAAATAGGTATTTCTTATAGCACAAACTAAAACCTCTCCTCAG
TTGATAAAATAGTCTAATACATTTGCTGCACGTGTATAGAAACTCTCGTTCGGTTCTATG
TAAGTgagctgatttaccgaaacgctcaacttaccagcaggacaaaaacaatca
>NODE_277_length_765_cov_13.903268
CCTAATCCCCTGTAGCTTTCCATAGAGAGAGGACCACAAAAACTCCACAGGGATTAATTT
ACCATTCACAGATTAGAGATATGGTCTCCAATATCATCATCGAGGACAAGCATCGAGAGG
AAAGGCTAAACAATTGGAGCAAAGAGAACAGAGAGAACAGAGAGAGTGAGAGAAAGAGAC
ATAAACAGACAGAAAGAAAGACAAAGATGAAAATGAATGCACACAGAGAGACAACCTTCT
TTCCTACAGCACCATGCTTTAATGTCCTAGCTCGAAGACAAGAACATTAGACCTCATTCC
ACCTCCTCATCTGGGCCTGAAAAAGCCTGGGCTGAAAATCTTAATTAATTGTCCAATAGT
GCTGTGGGGTCATTATGCATTGCAATAAAGAAGCGTGTAATTATGAGATTTAACAGCCAT
TACCAAGGCCAGGAACTCATATGTCATCATCAGCAACCAAGCCAATGGTTTGGTACGGCT
ATGTGTGTGGCTTGATGGACAGCACACACTCACAATATGTACACACATATGTACATATTG
CATTGTGCGTATATAGTGGTTAGATTTATAAGAGAGAAATGTGTCTCCTCTTGTATAAGC
AAACAAACAGTTGTAGAAATGTGCATGCAGACTAATAGGGGAAGACAAACTGAAGAAAAT
GGGAAAGCACACACACGAACCACTCACACACAAGCCCATCAGTCTCACCCAGACAATAAG
GCAGCCAGCTGTGATAGCAGCCTGCAGATGAAACATCCCATCAAGATTAAATAGACACAA
AAATCCACATATTATTACTGCtgtgtgtgtgtgtgttttgtgtgtgcatttgaatgcaga
gggaagcactgagaccacaggccatagtacttcgccacatagcaggtgggaagtgacaca
ctggtataa
>NODE_278_length_331_cov_16.184290
GCCAGGGATCTCAGCGGAATCTACAATTTATGTGTGAGTATGCACTTGTCTTTGGTGAGT
CAATGTTCCATGTTTGTGTGTTTACGAGCAGCATGCGGAGATGTGTATGTGTGTTTGTGT
GTGTGTGTGTGTTGGGGTGGAAGGGGGTTGGACTGTGGTTGCATCTGGACTCTGGGAAGC
AGGCTGATCAGTCTCTCTCACCCAGAGCCTAGCCCAGGCAGCCTAGGAGTTTCAATCAAT
AACCAGTCCCTGTAGCTGCCCCGAGCAAGCTGTTTGAAAAGTCAGAGTAGCATGAAATGG
CCATTATTAAATTACTGGGACGGACACATTTAGAAGGCCATTGCATTAAGAGAGCAAGCT
CTCCCAATTAGTGGATCAGCACATTAATAGCCCTGGATGAGAACACCATCTGATCAAAGA
TTAGACACACACACAATCTATTGACCTATTTTACTGGTGCCCTGATAGCTACATA
>NODE_279_length_145_cov_18.268965
AGAAGGCCATTGCATTAAGAGAGCAAGCTCTCCCAATTAGTGGATCAGCACATTAATAGC
CCTGGATGAGAACACCATCTGATCAAAGATTAGACACACACACAATCTATTGACCTATTT
TACTGGTGCCCTGATAGCTACATATAGCATTTGTAAAGTATGTCCTCTAACTAGAATGAA
TGGTGGAAATCTATTTTCTGTCTTTATGCATGATTCATATTTGGAACTACCAAAGCCCCT
TTATCTTACTGCAATTGTTCTATGAACATTTTGCTGATTCAAACCTCAT
>NODE_288_length_145_cov_1.455172
AATGGATCAAATTCAAATGAACCTTTTCAAACATGTAGCAGCTCAAGTAGTGTAAAAACA
CGGCTGCAATGACCAAAGTTTAAATTAAGACATGCGTTGCACCAATGATGTAAAAGCACC
CAAGTTGTGATCCATACGGAGGGCTCCACAAGGGTTAAGACTAGAAACAATATGAGTGTG
TGATGTTAACTGTACTGATGGATATGATGTGCACTTTCTACAAATATGCACATGCTGTTA
GAGTTTAGCTCAtgtgaaaacaatatttataacagcataaactgaaagc
>NODE_290_length_738_cov_21.696478
CAAAAGCAGCAATAAGAGCTCTGTGATGAGATATGACAACAGAAACGATGAATAGAATAC
TTATCTTTAGGTTTTATAATGAAATTACATAGTTTTGCTAACCCGTGTATTTTTATAGGT
CATTTCCCACTAAACATCATCAAAAAAAGAAAGAGGAAACCCTCCAGCTTCACACTATTG
GGTTTCATTCATTTCATTTGATTTGACATATCATGCTTCTGTGCCTTGGCAATAAGGACA
CAACATTGCAGCATATTGGCAAGCTCATTTGCTTTTCATAGTGAGCGTCGTGTCCAAAAA
AAAGTGCCCCCTGGGATAAACACGTGTACGGGGACTGCGGGCTCGCCGCCCCAGCAGCAG
GTGGCCCATTGCTGCCTAATGAACACCGCAATCTGTTACTATCGCAGCGGTGCTTTTCAC
CAGACAATTAGGCGACTAAGCATGTCATTATTCCAGGCCAACAAGAAGAGCCTCTTCTCT
AATTTCATCTTTTCATTCCTGTTTACTCACCCACACTCCCCTCATTAACGAGAGATTTTC
CAGTCCATGCTAATTGGTTTCAATAACATTCATTTTAGTTGAAAGGAAACGATTCTGTTA
ATTGAGGAGCGCAGAGAGAGGAGAGAGGGAGCGAGGAGGGGAAAAAAAAGAGAGGCTTCT
TTTCATTTTCAAGTGCGTCCATGAGATGACGCTTTTGAAAAAGCGCTCTACAGGTTCAGA
GCTAATGAAATTAAGTGATGCCGGCCGTGGCAAAAAGGAAAGCCTAAATTAAAAGCAATT
TATTTTCATTGAGGCATGTGGCACTGTTCGGGCACAATTAATGGGCTGAGCATAGACACA
GAGATACGGAGAGAGAGAACAAAAAAAaagagacaaagatac
>NODE_293_length_493_cov_11.129817
CATTTCAGGCCGCACTGCTTGAGAGGTCAAGGCATATGGGAATCTGACAGATATCATGAA
CATGGCTATAACTCCTATCTTTTACACTTAAATTCTGGAGCCATAATGCATTGGACTTTG
AGAGTTACCCCAAGGCTCACTAGCCGTGTGAGTCATTGACATACCAGTGACTCTGACTGC
ACAGTCAATTACCCATCTACCTTTCATGGGACAGGAGTAGAAGACAGGGAATGAGTTCAT
CCATGCATTCAACCTACAGCAAGCCATGCCTCTATCGGAGGTGAAACCCATATGCAGAAT
GGAGAGACAAGAGGATATTGGGTTATTTTTTTTCCTATGTGGAGAATAAAGGTTAATAAC
AGTCCTTTCCTGTGTCATATTTGACATGACCAGTCATCGCAGTAATTACAATCATTACAC
TCCAAAGGATGTCTAGTTATCCCTCTTAAACACAGGCCGCACAAAAGAAATCAATTATTC
AATCAGAGCTCTTCCATTCATCCCTGCCTGAGTTCACTTAATTTTGGGCCTGGGTGAATC
TGCCGCAAATAAACCCCACGACCGGAGAAGAAAAGACGAACAGGCCCCTAATTTGTACCC
TTTCAGGCGGTCAATCACTTTTCAAAGGAATGCAAGc
>NODE_294_length_354_cov_21.146893
TTAGTATGTATATTTAATGCAGCTTCTTTTCTTTTTTTCTTTCTTTTCTCCTCTCCGTCT
TTTCTTCTTTTTAAATCTTGATGAGTGATGCAGGGAGGAACGGAGATGGGGTGGGGTTGC
TCTACTTGCATGTCTGGCGGATATGCCAGGGCCATGCTAATAAATGACAGCTGATTTATG
CGTCTGTATTCTTTTATTTATAAAAAAATAGCAAGCGGGCTGATTTCTGATATTAATAAT
ACAAGTGGATCCACTTTGATTAGGCTTCTGTGGAGAGCTGTGCATATTCAGCATTACAAT
TAAAGCCTCTGATGTGAAATAGGAATGACACGCTAATGAAGCGAGCTAGCGAGCCTGAAC
CGCGACTGTCCAACAGCATTACGGCCCATCTTGGATGAAGAGTAATTATACGAGGAACAC
TGAAATGTCATTAAAAATCTTCAGTAAGTGATTTAACCCACCATTCCTCACTAATGCTAG
ATATTCCCCCCCCCCCCA
>NODE_295_length_616_cov_7.855519
AGTATGTGGCTTAATAATACACACCGAGTTTGACCAAAAGAAAGTTTGTTCAGACTCTGA
CTGTTTATCCGGTGCCAGACAGAGGCACCTCATGTAGAAAAGGTAAAAGTAGTTCTGTCC
ACCTCTCATTCTTGCCAAAAAAGTTCAGCCACTGAGCCACGGCATTAACTTGTATTCTAA
CAAGATTAAAATATATTCGTCCTGGGGATTAGCATAGTTAGGTGTCCTTTTGCCTCTTTT
TTTTCCTGCACTGGTGCGGTGACAGTGGGCTTTGATCTGTGTTGCGAGGCAAGAGTCCTG
GCTTGGACCTAGCCATTCGAGTGCCAAGTGTGAAATTGGCCTGATGTCATCCCCATTCTT
CACCTTTTACATCTTTCACCACTTTAATTATGTTTCCGCCACAAAGCCCAGGCACCTCTG
AGCAGATTCCACTCTGGCTGGAGGAAGCATTTAGAAACTGTGGGTAAATGACACAGTAGG
GGAGGGGGAGGATGGTAGGAGAGGTCATAGCAGGATGGGGCCCTTTTGTGTGTGGAGGTA
GACATTGATACTTTCCTGATGTATCCTGCACTCACTTCCATTTTTACAGCATGAGAACCC
TCTGGAATAGTCGGGAAAATAACTTTTATTCCCGCCATTTTTTTTCTTTATTATTTTTTT
CTTCTTTCCTATTCCAGATAGACTTGATTTTtctcattgctgtctatccagtttactggt
gatttgcacatattttgacagcaacgcagcacttaagagg
>NODE_305_length_827_cov_13.498186
GATTTATTGCGATGACTTTTTTGTATTGCAGAAGGCAGCAGTAATTATGCAGGTTATTAA
GAGTCTTCATGTTAATGCAGTTTTACATCTATAATATTCGCCGCACTCTGTTTTCCTGTA
TGGAAGGAGCGCAGTGTCAGCTGCCCTAAGACAGAGTGACACAGGAAAGGACAGAAATAC
TATTAGATGAAGTATCAGATGACTTGGGGTATGAGGAGTGGAACGGGGTAGCACTGCCTA
TCCCTCCTTTATTGCTCAGGTTATTATCACAACTGCTGGGGAATTGTCGAGACGGGGAGA
TAGGAGTGGCAACGATCCATCCGGGACTCGTTCATCACCACGCGCCGCAGCCCCCCGAAT
AGAAATTACATCTGCATCTGAATTAGTAACATTATTCGCCAATTTGGCTCAGAGTGAACA
TTGTTCCATTGAAGGTGGAATTAAATTAGAAAATGAGTGAGTCTTTAATTTTCAGATTAT
AAATCAGGGAATATAATTCACCTCCTTGTACCTTAAGGGCAATCACATTATCCTAAGCGA
CATTTTATCCTCAGCCCCGCCAAGTGATCTCATCATGATACACAGACACACACCAATCAT
GCTTCCTGGGGAAGTAAGAAATACATCTTCTCCTCCAGAATTAGACGTAAAATATGAGTG
TCTCCTCCTGCATGAGAGCTTATTTTACATGAAATTTGATGGCCCTTCTGAACTCACAAA
CACTATAGAGAATTACTTGGTTGAGTGATATTACGTTGCTTTTTACCCCTGTCAATGCAT
AGTTTTGTTGGTTGAACATCAGGTCAACATACAGAATATCAAAGTCCTACAGCTGTAggt
tataaggcacatggggagttttacaaatggaaaacacctaaggatatgcaaaggtctaat
gttatgggtttgaaaccactcagaaacagtgctctttttgtagcattctttcttaacata
gcgcaaccctt
>NODE_306_length_801_cov_16.701624
ATGTAACTATTGTAAGTACTTGAAGTCATGACAGCTGTCTATAAGCATCAGGGACATGTC
TATTGGCCAACTTGACCCTTGTTAGAAAACAAAACAAATACAAAAAGAGAATACTGCAGC
CTGGGACTGCCGAGCCGGGTCACTGGAGATTTTCCAGACAAACGCCGCACAGGGGAGGGG
AGGGGAGGGGAGGGGAGGAAGAATAAAAAGGACAGGCTCAGAATCTCATTTTAACAGACC
GCACACAATCTGGGCTCCCACAGAACTATCTCTGCCTGACCGCTTTCTATTTATCCCTTA
TCAGTGTTTACCAACCGCTAGTTTTCTTTCATTCACACTGTGAGGCAGTTCTCTTACTAT
CAGTCAACAGCTGACACCGTGGAACAGCCTCAAAGGCAAGAGGAAGGGATCAAAACTAAA
CCAAAGCTGTTTAAACAATACAACAGAGGAAATAAATTCATAAATCCTAATTCTTCCCAA
CCCACAAGGGTATAAGCAGATCCTTTATAGTTAGGCCAACAAACAAAACCACAGCCAATG
AGGTACATTACAATCAAGGTAAATTCAGAAATATATTTAGAAAAAAGAAAGGCGGAAAAA
AAATCCCATGTAATATTAATTGGGAACATTTCATAGTCTTGCCCTGTCAAGCAAATATAA
GTATTCACTAAAAGGCTTTTTCAGTTGTGTTTAATTGTCTTTATAGGAAAATCCCACCTG
AGTCAACATTGTTAACATTTTTAGATCATTTTGTCGTGTACCACCAACGAGCTAGACGAT
ATGAGGGACATTATACACAAGTCAAACATTTTATTAAATGTTTCATTTTTTTCAAAATGT
TACAGTGGTTAATAAATGCTGGGTTTTACAGTATCTGGTTTggatcagtccacttctgac
accaaagataaacaaaaaacagaaatgagagtgtaattctattta
>NODE_307_length_518_cov_29.086872
CAAGGCTAGTTAGTTCATTTTTATCAGCTCTGAGTTCATTTCTAGGGCTACTGGAATGTG
TTTTCCCCTTCCCCTCACTATTTAACTAATTAGGATTCAGGTACCATAAGCAGATTTTTC
ACGCTATTGGTGTTTTTCTTAATTAAGAAACAAATGAATTCTCCCCAGCAAAATAGATGG
AACAACGGGATAGGGTGCCAGGGGCCAGATGCGGCGCTTCTTAATTAGAAGTCACTCCAT
TGTCTGAGGTTTTTTAATGAAGCCCCAATCTAAATGGATATCAAAAAAGCTTCTAGTGAA
GAAAAAAAACACACACACACACCGGCCATTTAAAATAATAAGGAAATAAAGATAATGAAA
GACAAAAGATATGTACTGGCAGCCCCAGCTCACACCTCCAGTTCAGTGCATGCAGTGCTC
TCGTCACCTCTGGATGAGCCCTATTAAAACAGCACGATCCCTCGCCGGCCCCTGCCTGCC
TGCAGCCATGTCTAATGTTCTGCCAAGCCAACAGTGAAACACTCTCTTTTCAACTTCTCA
TCAAAGGTGGAAGTTTCATTACCCTGTGGATGGTTATCAACTAACTATTTCTGAAAACTG
TTGCAGCTGTCAACTTTTATGCTCGAGCCTTCCTGGCTTGAAATAACAgtggcggctagc
gg
>NODE_308_length_145_cov_5.662069
ACACTTGTTGGTACTTCGAGAGAAGATGATGCTATACATGTAGCTTTCAGTTTATGCTGG
TTTAAACATTGTTTTCACATGAGCTAAACTCTAACAGCATGTGCATATTTGTAGAAAGTG
CACATGATGTCCATCAGTACAGTTGACATCACACACTCATATTGTTTCTAGTCTTAGCCC
TCGTGGGGCCCTCCGTATGGATCACAACTTAGGTGCTTTTACATCATTGGTGCAACGCAT
GTCTTAATTTAAACTTTGGTCATTGCAGCCGTATTTTTACACTACTTGA
>NODE_309_length_341_cov_1.234604
AGCGCCTTTTCTTGTGTATCTGGACAAACACACACATATGTTAAAGAAGTCTTCACAAAC
CTTGTCCCTATTTGTGTCCGCCATACAAAGTGTCTAGTCTAATGGTCAACAAGCTCAACT
TTCTTGTCTCATCAGACCAAAGGACCTTCTTCGAGTTGACTTGGACATCACTCACGCGCC
TTCTAGCAAACTCTACTCGGGATTTAATAGAAGATTTTTTCCCAACAGTGGCTTTGTCTG
CTGCCACTGTCCCATAAAACTTTAACAGGTGAAGAACCTGGGCAACAGCTGCAGTAGACA
AAGCCTCCCCCATAACCGCCGCTGCAGCTTGTAACGTCTTTAAAGGTGTCATATGTGTCT
TCGTGGCCTCCCTCACTTGTCTCTTTCTCCGTTTGTGATGGAGCATGTGCCATATTCCTT
CCGTTCAGAATGGTGGATTTaactgcactccaagggatattcaatgactttgagattttc
ttgca
>NODE_311_length_334_cov_7.757485
AAACAAACATCTCACCTATTTACACTTAGTGACAGAGAGCAAACAAAGACTGGATGGGTA
GGTCATAAATAATAATAATAATAATAATAATAATAATAATAATAATAATAATAATAATAA
TAATAATAATAATAATAATAATAATAACAAAATGCAGGCTAGATTGTCTCAGTACCTTCT
CACTATGGCTATGCTCCTCGTTTAGCGTAGTGCTACTGCACGTATCAACTCCCGAGTCTT
TAACCTGCGGTTCACACCATGCCAAGTCCTCTTCAAATGAGTGTCCCCCAAAGCGCACCA
TTTTCTTTTGCCTCTCAGATAAGGTGTGTGTCGACTCGGACATAAATGCCTGCTCAATAG
TTTTTCTTTTTCCCCTTTGACTGTCCCCTACAGGTGTGGGATAAAAACAGAAAGAAAAAC
AGAAAAAACAACATGCAAAGGTGTAAATAAAACAAAGGAAACATGAAATGACAAAAGa
>NODE_312_length_779_cov_21.953787
TGATTAATGACCAATTTCGAGATTCTATCAAAGCAACTGTGCTGTTCTGCAAATCCACCC
TAATTACTACACATTGTTCCAAGTGTAGGAGAAAGAGAATTTCACATGAATGCTGAAAGG
AGAAGATAGAAAGACTTTTTGTAATTAGAATACATACTGTAAAATACATAAACAAGGCTC
AATAATGTCTACCTGGGTAACAACTTAATATTTTTGTTCTGATTAGTTTCCTTTTTTGAA
ACCACAAACTCTGTAAATAACCAACTGGCTTTCCACATATACTTGATCAATTTTAATTGC
CACAGCCCTCACCCTTCCGAAAGGAAGAGAAAGTTGAAAGTAAAAGAAAGAAAAAAGTAA
GAATGAAATGTATTCCCGCATACTATGATATGGTAAATGTTAGCGCCTGCTGCATCGCAC
TCCATATCACTTCGCTCCATATGAAAAATAGTTTGCTATTTTGGAACCCCCTGGCAGCCA
TAGTGGATCACCACAGACCCAGAGCTCATTTATCTTTTGTCAGAGATGAAGCCAAACTAA
CGCCATCTCCTGAAGCTGCTAAAGAATGAGGAGGGACATAGGGAGGGTAAAAATAAACCC
GGAGCCCAGGTAGCTACACAAAGAAGTCATTCTACAAGTAATGGGTGGCTTCTGAAAGTG
GAACTCTGTTTGGAACTGTCTCTCCACTTGGAAATGATGCTGTTTAGTGCTGAAGTTTAT
TCAGTTACCTTTGCGGGCATTTATGAGGCTGCCTGAGAATATGTGCATGTAACAGCATGG
ttacgtgacaagttatctgaccaattaaatgatgattttattaggttcctcttaaaaatg
cctgcaaatgcgaaatggttatgagacaaaataaaggtgcttctatatgtgtcatattaa
agtgctgcctcagggcatcgtac
>NODE_313_length_858_cov_10.567599
TGTTTTCGACACCTATTTTCCCGTTTTACATTGGTTTTCAGTACAGGAATGTGATATATC
ACTGCTACCCCTGTTGAGAATTTCACCAGGTTTGTTCAGCCTGTATGAAAGCCCGACCAT
TACATTTGCTATCCAATATCTTACAATGTGAATGTTAAGAGTCTCTCCAACACATTTTGA
CGAGAAATCTATAGAGGTCGGCTTTCCTTGTCAGTGCTGATCAAACTGCACTCTGATGCT
GCCCCATCTTTATCTCCATCTCTAGCCAGTGGCATCTGTTCCAACCTGCCAGACAAGAGA
AAGATAGAGAGAGGGAGGGATAGAGAGAACTTAATTTCTAGCAAATTAATTTCCCATCCA
CGCCTCCAGAGCTTACTAGCTCGTTCGCTAGCTGCTGCGGCCGCTGCTGCGTGTGTCTGC
TGAGTCGGAGCCTCATGCATAATGCATCAGGTTTAATTGCAAACCCAGAAACTAATGACT
TTGGACTGGTTAACAGCAGGGGAGCCATACATCTCGAGCAAACTGAATGAAAAATCAGCT
CAGAGGAGAGAAAAAAAGGAGCCTAGCCCCTAATTGATGAATAATTGAAGCGGCGAGCTA
CAGGGCATAATTGTGACATTTTGTTTCAATCAATTTCCAAGTGGTGTGGGCGAAAGTGCA
CTTAAAGGGAAAAGGCAGTGACAATGAATGAGAAAGAAAGAGAGAGATAGAGCGAGCGGA
TGGTGGTGGAAATGGACGTTGTGTCTTCAGTCATCGCAGTGACATTTTCTGGGGCAAAAG
ACTGGACTCGACAGAATGACTTTTCTCTCTATCTCGCTCTCACTTTGTAGGTTTTCTGTC
AAACTCCTGTAATGCCATTGTTAGGTCACTTTGTCATCCTGGCCAATGAGTCCGTATTCT
TTTAAAATTATGTCTATTGTTCATTTTCACTCTCCTTATTCACTTTTAAAAAGAAAGAAA
GAAAAGTGAAGCTGCTTAAGTGAATATGTTTggcctgaagtt
>NODE_314_length_587_cov_13.512776
AAAAGGGTTTAAAGCCCCCTCTTTTTAAAAAACAATTTGATATTAATGTTCAAAACATTC
CTCTAAGAGAGTCCTGTAAGTCTCCAGCTGTGTGCAGTAAATGGCACACAGTGTGACATT
CTACCTGTAGCTGAAAATACATTCCCTGCCTGAGGTGCCTACCTTTCGGAGTCTTTTACA
GTGTTATACTCCAAACCATTCCAGTACCACCCGGTGCATGCTGTTGTACTCCTGATGCAC
TCAATGCATGGAGAATAATAATCTGTCTCAAGTCTGTGTTGACCTGTGTCTTTGGAGACA
AAAACAAGAAAGCAACAGGTGTAGTATTACCAGTGAGGAACACCAAAACATTTTGTCATG
GATTTAGTGCTGCAGTGTACTCAGAACGTTCTCTGTTTTTCAACTGAAGGTTATGAAAAG
CCTTGGAGCCTTAACAGCATGTCTGGCATGAGCGGGGATGCCTCTGGAGTGTCCTCAGTG
TCCGCCCTGCCCTGCAGCCCACCCTGTCTAATGCAGCACTCACATTCTCCCATCCCATCC
ATTATGTAGCATGGTTGAGTAGCAGACACAATGCCATTGGAAGGCCAGTCCACACTCCTC
CTTCTTATCTTTCCTGTCAGATTTTGCTTTGACACTTGCCTTCGCTCCTGCATTTTTTTT
CTTCATTTTTATTTCTTTACTTTTCTGGAAAACTGTATCTTAACTGTGCTTATACTCAAG
Cttcccaagtg
>NODE_318_length_614_cov_8.557003
TAAAAGGAAAATCAAAACTGCTCCCTCATTGGGTTTGGGACTCATTTTGATTCGCCGATG
GTGGCCAGCTAATCATTTGATCCTGTTAGAAGAAGTGAAGTGTTTGTGTGTTTGTGTGTG
ATTCTGCCAGGAGAGTTAACAACCACTGTAAATAGGCCGGGGCTCGGTTTCTTGATTTGT
GCGCAGCCGCTGCTGTGTGTGTGTATATTTGTGAGTGTGTGAGTCCTCTCACTGGCTGTT
TTTTCCCTATAAAAGCAATTTGCCCCATGCTCGGGCTAGGCAATGAGCAGATGCTACCAT
TGTAAATGATGATGCGAGGGGCCATAATAAAGAGTTGATAAACACAGAATTACTGCTGGG
CTGTGGGCATGCAGAGAGAGGGGGGGGAGAGAGGGGGGATGAGGAGGGACAGAAAGTGAG
AGGAGAGGAGGGGTGTCACACACAATGAGGCAGAGTGAAAATGTAAACCAGAGATATAAG
TCTCTCAGCCTGTTTTATGTTTGATAAGTAGAAAGCAGAAGAAATGGGCGAACGGGTGAT
TATGATAAGCTTATTTAAAATCCCTTTTTCTTTTCCTGTGTAGGTTGGTAGAAGACGTTT
AATAAAGACACCGTAAATATGAATACATGAAGATCAGTGGACTTGTCGTGAGGGATAGTA
TTTAGCCTGTGGTAACAGTTGTAATAGCTTGTTTTGAGACAGTGCAGGAACTTTGCTAAG
TCTAAGGTTTCGGATGTCATCTGCCCATTAAATAGCCa
>NODE_319_length_761_cov_12.886991
AAAACATGGGAAGGCCACTCACACTCACACACACTCACACACACTCACACATACTCACAC
ACACTCACACATACTCACACACACTCACACACACACACTCACACACTCACACACACTCAC
ATGTGAAATGAGGTTGTAAGGTTGTGCACAAAAGAAGGCAGAGCACAATAGGAGAAACAT
GCAGCCTCGGATGTCACATAATGTATGAGAATACTCTGTTTTTCAAACAGTGACCCCTAA
GATGTATGTCCTGGAATCTACGGGCAGCTTTTAAGATCAGAAAATATAAAAAAGGACATG
GCAACTCCTAGAGAAGTCCGTCGTCACTTCAAATTCTGCTCTCTGTCCGCTTTAATAACC
CAGACTATGAGATAAAGCATATTTTTTTTAAAGTGCCACTTTATTACAAAAGTATAAACT
TGACTGACATTTCATGAATAGTAATCTTGATATAAAACATTACAATCTTTTGCACTTAGC
ACTTAATTACACGCTTTTGAGTACAAGACCCTGTAGTCTGAATAGCAAACACACAACATT
AGCTGCCACATTTAACTTAGCAGGGCTTTCCAAGAACACACCGTAGCTTCATGGCTTCAA
AAAACAAGAAACAGAATACACTGAAATTTTTACATTGCAGCTTGTTTGCAGTTTTGTGTC
ACAAGATAAGTCATTCCAAAACACAATTGAACATAATAGAAAAAGATAGATTTTCTTGAC
ACTGATGATATATTTATTATTTCTTTCTCTTTTGTCATGTACATACACGTTGCATCAACA
TACAGTATAATCACATTGTTTGCTGGGGACATTTGGTCAAATGAGATCGTCGCTATTGTT
CAGGATTCGGATGTAATTTGTGTGTGTTATCCTCAGGGTGATGCTCTGCTGCTTAGCGAA
Ccgtt
>NODE_320_length_520_cov_9.053846
GTTTGTGCTCCGAGCCTCACGGTAAGACAGAATTGGGCATTGTCGCCAAGCAGAGTAGAG
CAGAGCTAGCCCCCATTCTGTTGATCTGAGCAGGATCCCGGAGAAAACAAAACTGCATTG
TTCCCCGCAGATGGAAGCCAGTGTCTCCTGGGTAACAGCATTAATCTCCCCTTTTCTCCT
GCTTCCTCTCTTGTCGGGGCCATAATCGGTGGGCTCCTTTCAGCAGCCGAGCCAGCCTCA
AAGCCCAGGCTCCTAACTAGCCTCCTAATTAGCTGCAATTACAATGAAGACAACATGATG
AGATAATAGAAATTTGCAAAATAATGACATACCACGGGAAAATATTCCTCCTCCCCAAGC
ACCATTTTTTTCCCTCCGGGAGCGGCACAATGGAGAGCCGGGGCCCTTTTCTGAAAGCGG
GGAGCTCAGAAAAAATGGTGGCGCATTATGTGGCATAGAACCCTATTGTCTGCCTTCTGG
TTGCTTCAATCAACAGGCCATTGTCTGGCTGCTTAAATCAAAATGACTCAAATACGGGCT
CCGTAATGATGCCCTCTCAGCAGCGCATACTGAACACAGAGACAGATTGAGGGAGAGAGG
AGAGGAAGAGGAGGAAGAAACGGGAGAGCAGAGgaggaggaggaggaaggagaaaggagg
agag
>NODE_321_length_566_cov_13.139576
GAGGGGTTAGTTCCCTGATCCGTGAGAACTCTGTAAGTGTCTGCCTGGTTGATTAACTCC
ACATCGCAGCACAACGTCTTACCCCTCACTTCATAAATGGGCTTTAATTGAGGGAGCTGG
CTCCTTAGCAGGGAACCTCTTTCACTCTGTGTCGATTAAAACGTCATTTTACAGCCAAAA
AAGAAACACGTTCCCAATCACTGCCCTTGAATTATTGTTCTGTAGCTCGAGGCTTGTATT
TTAAAGTCACTGAATAATTGCAATCAGATTATTCTAATCAAGTGCTGGAACAGTAATTAC
AGGTTGCAGTCATTTAAGCTGCCCTGGAAGTCCCATACACACTGCTGGTGCGCATATTAA
AAGTTTATGTCGCAGGAGATAAATTTAATGAAGAGGATTGTAATCTTTCAGCTACTTTTA
GATAGGTTTCACTCGTGTTTGAGGACCTCAGTCTCAGCATTCGGAATAGCTACGCCAGAG
CCATTTATGGTAGATATTTTTCGTACCCTGCGCCATTCTCCTTCGGCCCCCTCAGTCCTC
TCAGTCAACCAAGCCCAGGCAATGGTACCAAACAGTTCTCCCAATAGGACTAGACGCGTT
TCCTCCTACTCATCTCCCCCCACTGATAACCTCATCTGTGCCCAGGTCTGGATTTCATGT
CAAAGCAAACGTTAGGTGACTTAGtgctgtgccaagctgtcagagaggca
>NODE_322_length_387_cov_10.565891
CATTTGAATACATTTATCATTCTGAACCATTATACGCAAGAATTTATTGAAATGGACAAA
ACAAACCAATCACAAAGTCAAATATTTCCAAGACTGATTTCTTAAAATAGGTTTTCGACT
AGCCAGTCCCCTGAGGGACATCAACTAGACATCATGACACAAACAGACACTGGGATTTAT
ATCAACACAGATCTGCTTCGGCACTAAAGGTAAAGGTAACACTAACTTTTCGGTCTTTGT
CTCCGAACTCAATGCCCAGTGAGTCCATGGCTCGAAGAATGGCTGCCAAGCTCTGGATGG
TGTTGCTGTAGACCACAGGCTTATACTGCTTCACATCATCCCCAGAAAAGCCATCTTCAT
GGATAATCCTGCATGCGTACAGAGACATTATCAGAGAAACACAAGCCTGGACTAAACAGA
AAAAGTCGCACACGTCCATATGGTCCTAAATAACTGTCTTTTCACAATAAAAGCTCCACA
TGCTCTGGATTTTTCTGTGTGTGTGTGTGTGTGTGTGTGTGCGTGCGTGCG
>NODE_326_length_282_cov_1.790780
TCATATTTATCATATTTCAACACATTGTGAGGTCAAAACATGTTTGTAAACATTTTCTGT
GACAATCTGCAGGAGTGCTGTTTTTATGCTCTTAAACAGCGTTTCATGCGCTGAAAAGGC
CATTTTGGCCAAACGGTGTCTCTATGCACTTTCTTGACACAATGTCACTTGAAACAGCTT
TTGCCTTCATATTTATCATATTTCAACACATTGTGAAGTCAAAACATGTTTGTAAACATT
TTCTGTGACAATCTGCAGGAGTGCTGTTTTTATGCTCTTAAACAGCGTTTCATGCGCTGA
AAAGGCCATTTTGGCCAAACGGTGTGTCCTCTCACAATCTTGACACAATGTCACTTGAAA
CAGCTTTTGCCTTCATATTTATCATATTTGAACACATTGTGAGGTCAAAACATGTTTGTA
AACATT
>NODE_327_length_576_cov_20.227430
CCTCGCATTGCCCCACTTCCACCTTAAGAGAATGAGTAATCAACATACTGGTAGACATTT
GCAGACTGTCAGTCAAAATCCAGGACTCCGCTACGCTATCAGTCCTCCGCCCGTCACCAA
ACCCTCCTTCCCTTCCTTCCTCTCCTCTAATACCAATTTAAATCGTTCAACGTGCCTTTT
CTCCTGCTGCCATTATTCAAAAAGATCATAATAGTTTTCCCTGTGCCCAAAGCACAAAAA
ATCAATTATTTCCCCACAAAGACTTGAAAGTACTTAGCGCGGGCCTGCGAGGGGAAAAGC
TGTGGGTTATATCAAATTGAAACTGCACTCATTACACAGGCACACAATTAGTTACCTCTG
GTCTGCCTGCCGCTCTTTAATTTCCGAAACGGCATATCTGTATTATAACAGAAACAAGCA
TGCAAATGCTATTGTTGGGGATTTAGAGAAATCAATAGGACGGCTGGCGAGAGGCGTTTG
GTGGCGCTGTCACTCAAAATCTGCTGCCGGCGACTGATAAAGGTCTGAATTCAAATTAGC
GCCAAAGCCGGCCAGTGACATCAGAAGTGACATCCGAAATAAAAGGGACGGCTTCATGAT
ATATGTAATTATTCTCCTCGCATTTGCGCTACTTTTTTTTTTCCTTTTCGCTCTCCCTCC
TCTTTTCTCCCCGTCCCTCATTCTCTCTTTCTCCTCATTGTGTGTACTTGTGTAACTGTg
>NODE_328_length_533_cov_7.606004
TGAGACATTTGATTTTTTTATGGGCTTTTATCAGACTAAAGCAATGCTGTCCAGGGTATT
TGCTGCATTGTTGGTTAGTTGGACTCCCTGTCCTTTCGCCCAAGCTTTGATAATGCTAAT
CATAACCTCACTTGGCCTCTTTTCTGGATCCGATTTTTCCTTTTATCAAATGATATCAGA
TAATGCTACAGCCATTCCAAAAATCTCACTAAATACTGTTTCTGCAGTCAGCAGCAGTGA
CTTACAGCAGCTCCTCTCCTCAGCAGAACAGTTTGGAAATTTAAAATTTTGCTCTCTATT
CAGGGGGCCTTTTTTGACCCCTATTATGCATTCTAGACTTAACGTCAAAGAGCGAGGAAG
AGATTTAATTTGTTGACTATTGCCACCGATCTCCTTTAAACGGCTTTTAATTGATAACGG
CAAGGGAGAGCGGTGAACTTTAAATAGACATTCTAATTATCGGCTTTAAGAAGCAGGGGC
TTTTTGGGAAATGTTATGGCATTTGGAATGGGATTAATGGGCGAGTGAGGCGCTGGCCAC
CCTGCAGCTAAATGACATTAAAGAGGGAGATGAGTGGTGCTGCTGAAGGGAGCAAACCCA
CTAGTCACAGGAGCCAGGGCGCCCACTGCCTTGGGCACACACACCGTGGGGTAACGTGCA
GGGGGAGGGGGAGgagg
>NODE_329_length_698_cov_13.180515
GAGAAGAGGCCGCTGTCTGCATACAGTCCGGTAAAGAAATTTTCTTATGAACTTCATCAT
ATATTCGAGTGCAAAAACGTTGATTTTCTCATGTCGTCCCATGTCCGGTGAAAATTTGCA
CCACTTTTTTCTCACATTTTAAAAGAAAATGGGACAAAGGCGTGAAAACCTTGCATCTTT
GTGAAACACCTTTTTGATCTCCATGAGTGGCCTACGAAATAGTAATAATTAATTAATAAT
GCATACAGAAAAGCTTTTGAAAGTTTGGGCAGCATTTGGTCCCCATGTTTCAGAAGAACA
GTGCATACTGAGATCCCTTTTTCCTTTCATCTCTTTCCCAGTAAAGGCAAGAGAGGGGCT
TATCCCTTCTGTTTCCTCACGACTTCCTCTCTCAAATTCCTGGCCTATTACACAGCTCTC
ACATACCAGAAACAAGATGCCTTTTTATACTGTCAACCTTTTCATCTGAAATGTAAATTA
ATTCTTACTCAGTGTGCCTTGACGAAGATCAAAGTGGGCACATTAACCTTCCCGGCCCCA
CCCCCCCTCCTTGGAGCCTCTCACTGGAGGACAAGGGAGGGTGCCAAAAGGGGCAGGAGA
GAGGAGGGCAGGGGGAGGAGATTTGGCATTGTTTCCTCTGGCTCTCCTAAGGGCTGCCCT
CATCTGGCACATGGAGCATCTCAGTCGCCTGCACACCTTGTGTAAATGTCCTCCATTAAA
CCCTTGTAAATTCAGCTGCAGCATGGGTAAACATGGTTTCGGTGTGAGGAAAGCCTCTCT
GTCGTCGCTGTCTTTCTTTTTAGAGAAGTGTGTTTGTGTGTGGCCGCCGGGGTTCACGGg
gg
>NODE_330_length_566_cov_16.643110
TCTTTGGAGTATATCAGTACATCAGATAACCCCAAGGTATAACAGTAAAACCTTGAGTTC
ACACACATACTCAGGAGTTGTTTTTGAGTAGCTGGTGTGTGCGGGTTGTATGTATTTCAT
TTTCTTTTTTGTCTCTTACAGCGCGGAGTTAAGACTGAATCAGCTGTTCACACAGCCTCT
CACATACACACAGACACGATGCTCAGACGTGCACAAAAGCTCAATTTGCACGGTAGCAAA
CACACTTTTTTTGCACACAAAAACACTCACACACCTAAAGAGGGGGCTGTGCCTCCGGGG
GCCACGTCAGTTACCTGCTGACACACAGGCTAGTGATTGATGAGACGCCGGGGGCGCTGG
AGTAGACTTTGTCAGCTGCTCATAATTTATACATCTTATCTCCATCAGAAGAAAAGACAG
AGTGCCGCGTTGTGTATATGGAGATGAAAACACTGGGCTTGTTTAGGCAGCGGTGACAGG
GTAGCTGCTAGCTGTTAGCCGCGGCGCAGAGTGAAAACTCAGATTGCGATCTGTTAGCTT
TCTCACCAGGTCCCTCTGTGGCCAGAGCCTTCACTCTCTACCTGTGATGAATCCTCTGAC
TGTCAGTCATTTCCACTCACTTTCATTGCCTCTCTCGCGCTGTCTCTCATGTTTCCCCTC
TCTCTTTGTGTCTCCCTTTTCTTCTCTCTGTCTCACTCTCTTGTGTCTCt
>NODE_331_length_699_cov_7.000000
CTAAGAACAAGCCTCTATTGTTTGCCCTCGGGGCACACTAAAGCACACTAAATGAGTGTC
ACAGCAAGCAGCGGGGCACAGACCGTTACTGCACTATTTAGTCTGTCCCCGTTGTCTCAA
GACGGCCCCGTTTCAGAGGTTCTCAGATCAGACAAATACTGCTCCCCTCCTCCCCCCTCC
TTCGCCTTCACCCTTCCTCTGTACAGCTAACCCCTCCCCAACTCCTCACCCCAAAATAGG
CCAAATCTCCTCTATTGTGTTTCGACTGCCTAGTGTGAAATTCACTGTGACGTTAAATGT
TTTCTAATGAATAATTACTGAATGGATATGCAGGGGGAATATGTGTAATGGATTGTAGAC
TGCATTTTAAAGACGTCTTTTTTGTCTCTGCTCCGTGGTATTTACAGGACAAAAACACTT
GGCCTTTCTCAGAAGAAATGAGGGCCATAGGCGGAGGATAGAGGCAAGGGAGGAGGGGGG
AAGGAGGGCTTTGTGTCAATTAGATCCAATGGATTATCTTTTTTAATGTTTTTACAGAGA
GACTTGAGAATCAAAGGACTTCTGCTTCCAAAGGAGAGAGAAAAAAATACAAAACCAACA
AAAGCTGTGAAAACCTTTGGTCTAAGTGTTGGTGCTGCGAATGCAAAACAGATTGGTGGA
ATTTTTCCCACTATGCTTCTTAAATGTGCCGCTGTTTTGGGCTCGCCGAGTCCATTTGCA
CAGTGTGTTGTGTTTGCTTGGTGCGTCAGCTCAAGGGAACTATGGGCTGCTAGCCAAGGT
CCCTCTGTGTtgtgtagcgatcattatcttctgtctgttcatctgcacaatcacagacct
ttg
>NODE_332_length_298_cov_1.724832
TCCGAACATGTTTTGACGTCACAATGTATTCAAATATGATAAATGTGAAGGCAAAAGTTA
TTTTAAGAGACTTTGTGTGATATAATTCAATGAACACACTATGTGGCAAAAGAGCCCTCT
TCAGCGCATGAAAAGCTGTTTTCAGAGTATGAAAACAGCAATCCTGCAGTGTTTCAAAGA
CAATGTTTACAAACATGTTTTGAGTTCACAATGTGGTCAAATGTGATAAATATGAAGGCA
AATGTTGTCTCAAGTGACTTTGTGTGATATAATTCAGTGAACCACTGTGTGGCAAAATAG
GCCTTTTCAGGGCATGAAAAGCTGTTTCAGAGCATGAAAACAGCAATACTGCAGTTTTTG
AAAGACAATGTTTCCAAACATGTTTTGAGTTCACAATGTGGTCAGATGtgataaatatga
aggcaaatggtgtttcaagtga
>NODE_338_length_770_cov_7.868831
ATGTCCACATTAATGCTAAATACATTAAATTACAGTAAACTGTTTTTCTCCTTAAGGAAT
TAGATGTATAATGTTAATAGAAATGAGATTTAAGATTTTTGGTCTCACAAAGCTGTATGC
TACTTCAGCAGGTGCTTATGGATGAAGTGATGGATTACCTCACTCGTTGCTATCTCCATC
GTACTCCCAGCTCTCCCTCCTCTCCCTGCTTTGTGCCCTCTCCCCCTCTTCTTCCTGCTG
CTGCTGTTCTATAGGGAAATGAATGGGCCTCCTGTTTGCTGCATCCGCATCTCACTCTGT
CAAACTCCACCATGCATCTGGTGCGGAGGGTTGGTATGCATGTGTGTGCTCAGTGTGCAC
GTGTATCCATTTGCTCTGGGATTTGCTGCGTGTTTGTGTGTTTGTGAGTGTGTTTGACCA
GGTCATTTAGTACTCTGCATGCAGGCTTGGAACAGGCTGATAAGCTGTTTGCAAAAACTG
GCAATTAAAAGTTGATCAGGCTGTCAATTCAAATGGAATGAAATGGAACCAGAAAGTAAT
TAAAAGGATGGCATGAAAATGACAACAATTATATCTCTTAGCTTCCCATTACCGATGCAC
AGAGGAATTTAATTAGTTTAGGAGCTCATATAGTGATTCATACAGTAAACACACAATAAC
AAAAAATAGCAGCCACCACAAAAACAAACAAACAACAAAAAAACATTAAAAGTAGAAAAA
AATCCACTGGTGCCTGCTTCCTGTCTCTACAAAAATTCTGGCCAGCTCAGTCTCACTATT
AAACCCTAATAGGGGGAGGCCAACGGATATGGACAACATTGGTGTTTAACTATTGCTGTT
GAATCATTAGTGCAATCTATGTGGGttcaattagtgtgctttaagtggctggtggattgg
cgggatattcccag
>NODE_345_length_386_cov_17.707254
CCTCTCTCTCTCTCTCTCTCTGACATTCACTCAGTCCCTGCAGTCTTATTGACCTTGGTT
CCTTCTCATTTGCATCCACCATTTTTCATTCTTCGGAATATGGCGTTGGGGGACTTTTCC
ATCATTAAGTGAATTTACAGCGATTTCCTTATGTGTTTTCTCCAAGGGATTGGGTTATGA
GATGCACATTAAATATCCATTAATACCTCATTATCCCACTGATAAGATTACCATGATAAT
GAGGCAGAAATTCTAATTGTTTCACTTCTTGTTGTGCCACTCATTTAATCATCCACCTGA
AAGACAAGTACTGTGCGCCCCTACCTTGAAGACTGTAAACACGGACAGCGGGATAGAGCT
CTCCCACTGCCAATGAGAGCCCTGCCCCCGCCAACAGCAGCACACACTGTTGCCTGGGTG
CTGGCATGCGTGTGTACTCATGGTGTGTGTGGGCCATGAAGTGGAAGCATTACGTACCAG
GGGGTGCATCTACCACAGGTTGACTTTTTGGTCATGAGCCTTGGACGCTc
>NODE_346_length_918_cov_10.408497
TGAAAAGCTACAATGTTTAAATGCTATGTATATACATTAAGAATCATATGACACTCACGG
TGATGCTGTTGTCATATTATTAGGGCCATTTTGCAAATTTAAAACATGCTTATTCGCACT
TCTACTCAAGTGACATTCATAGTACAGGACTTGTGCGATTGCGTGTTATTATATCGCACT
ATTGCTATTTTTAGTCAGATACAGGATCTAAATACTTCCTCCACTACTGCTCAGAACTCA
GAATAACAAACTTACAGTTCCACTGTCAACATCTCTTACCCTCCTACTTTCCCCCCCATT
CTCTTTCCAGTTTTCTCCCTCCGAGCTTTTGCCATCGCATCCATGTCTTTTATCACAATT
TTGACCCACAGAAAGGAATTCTCACAAGATATCAAAACAAAAATCTATATTTAATATGAG
AGCAATTACAAAGCAAAGTTGGCTGCACAGGGCTGTTGTCACCAGAGCGCGTGTTTTTCA
TCAAATAGGTCATTAGACGATGATGGATGTAAACCTATAAAGTATCTAAACTGGACCTTT
TAACAAACCACGAGCAACACTATCATTTCTCTAATAGAACCTGCTGACCGTGTCATTCCC
TCCTGCCATTTGTCATTTTTCCTTGTGAAATAATCAATATCTGGGCGCTTTGAAATAAAT
AATATAAAAGTCATAGTAACCTACCCGAGGAGCAACAAAAATAGACTTATGGAGCACTCA
GAAGGCCTATATGGCCTCAGGCCAGTGTCTGCTGCATGTTTCTAATCAATGCATAATATG
AATTGTGTTTTTTAGAGCACAGACTACAGGATTTTAGTTTGCACCGCTTCTTTTCAAGCT
TACCATCTGCTGTGTTGCTTCCACTATGTTGGACGGATCTCACAGTACCAGAGCAGTATG
TGTGGTGTAAACGTTAGTGGGCAATACAATGATCTCTGTGCAGGCCAATTATGATAAATG
TCCACAAGAAGTAACGTTAAATACAAGTCTTTGCATTGTTTTAATGACAAATATTCAGCC
CTGTATATGAgcatgggttaggtagcttggtaaagaaactgt
>NODE_347_length_549_cov_11.236794
AACTTGTTCTGATTTAGCATATATTATAGCATATTTCTTGTAAAGTTGGTTAATAGCTGG
TGAAGGCTGCAGGAAGATTTCTGGAATGAGTCCAGAAAGTAAAGGAGTTGGTGTCTTCCA
ATGTTCATGGGGCAATGGAGGTCTGTTCAGTTCAGTAGCTGGTGCCGTCTCCTCCTTCAT
CTCCTGGTGCATCTCCTCTTAAGCCTCAGCTCAGCTAAAGAGAAGCAAAAGAAGAGTGGA
AGAAGGGAAGCCCTTATGTTCATGTGTTTTGATTAGCAGGTAATGATCTTTGATCTAATG
CGCTGACTGGGAAAGTGCGGCTCCCATTGAAATCCGGTGGATGCTTGGCCGACCTGGAGC
CAGTGTCACTTCTCGTTAGGGCCTGCGGCTCCATGACCTCCCCGTTGCCAGTCCCAGCCC
CCTTCCTCACAGCATGAGCACCCTGCGTAATGATATCAATAGCAGCAGGGGTGCAATGAA
TACAAATCCGCGTGCAGAATGTTTGGACAAGAATTCGCTCCGAACCCTCCCTCCTCCAGC
CGCCCTGCTCACCACCGTTCAACCTCTATCCCCCACACAAAGGGCTAGGTTAGgtcgtaa
tgtggatggttgattttctacaaaaataggtggctactgcaaagaacaaaggccccctgc
tggttggctgcaactgtttatgtccgataaagg
>NODE_348_length_660_cov_18.307575
CACGCAAGGGGGATTATCTGCACACAGCATCTTGTGAATGAACCTAGATGGAAAGTTGAG
GTGAAATAATGATATAGTCAATCCCCCGAGATGGTTCTGTAAACATATTTTATTCCTCAG
GTCTTCTTCACTTTAGTCGTGATTTCAAATCCCAAGATGCCACCCAAGGCACACCACTTT
GCCTTAACTGTGCAGCGAACAGTTGGAGAGCAAATAGCGTGGGGCTGTATATAAAAAATA
AACCCAGTATGATAAAACTTGTCAAATGTGTTTCCATCACTCTCATCTTTTCTCCCCTTT
TCTAATAGCTCGAAAGTGAAAAAAGCTTTAAGCAAAATGTTACATTTCATCATTTTTCCA
TTCTTTAATTTTCACCACAAAGCCTGACATGTTTTAAGAGGTGCAACCTAATATTGCCTG
AACTCCAGGACCTACCACAAAGATCTCTGGGTAAATGGGAGGGAAGGAAGTGCACAGACA
GGAGGACGGGCGTGGATGGAAAAGTGCGCAGTAACTTGGCTGCAGCACACCCTTAAGTAA
CAACACATGGCAGTGGAGGAATTCCACATTCACGGACACTCTACATGAGCAAGGATGGGA
AAGACTGTCCAGGTTGCTTTGCACCAACCGGCCAACCAGTTCCGAATGTGAAGCTGATAA
GGCTCTGCCATACCTAATTCCTTTCCATGTTCTCATCCTGGGTAGGCATCACAATGGGCA
TGATTCATGGGGGTAATTCCGCTAGCTACTGACTTGGCTCCTGTCTGCATTTGGGAAGaa
tgtgacctcacaatatgcctcttt
>NODE_349_length_987_cov_8.481256
TCCCACTTAAACTGATATAATGCATCTGTGCTACTGCTGTGAGTGGAGAGCAGTCGTCTC
TATCTCTGATTCACTTCTGTTTCTTCTCCGACCTGCTTAGTGCACAAAGCTGCATGTTAC
TGCTGACCTGATGATTGGAGGATTTGGCTTATCGTGTTAAAAAAAAGCACAACTCAGGGC
TCATCTAGATCAAAGGAACTGTGAAAATACAAGATATTATATCAGACATTTCCTGAAAAG
CACTTATAACCAGCCTTATCACATACCGACAACAGTGGCTCATCTTATCCTGATTTTGGA
AAATTCAGAGCAATGTCAAACTTGTCAACCCATGTTTCCCAAAGCTAATAGCTGTAAGCA
CTGAGATCGGCCTGAAAGGGTTAAGGGCATTGTTCGCTTATCATGTGATAGGGACATTTT
TTATGCAAGAGCGAGCCCTGATTAGAGGGTGAGTTTTAATGACAACTAATTAGCCAACCT
CTTTAGCCTTGGCATAATGATCAAACGAGCTGTCATCGTGTACCTGATACAATGATCCTC
TCACTCTTGATATGATATTTTATTCCTCTGCAATTATGCAGCCCCCACTGCACCACATGT
GTTTATTGCCTCAAGCACACATGTCAAATTAAAGAGCAGCTTATGCACCTGATATTTAAT
TATTGCCTGCTGCACCACCATGCACAATGGGAAAATGTCAAAGCCAGCAATCTACAGTAC
TTCAAGCAGCAATCGGTACGCTGAGATCACCGACTACTCGTGCACATACACCGACACAGA
GATAAGAATTTGAATATTGAATATGAATGGGAACATCTTCCAGCTTGTCTATGCTCAGTT
GGCTCTTTATACATCCCTTTGTCACTGTGATGGGAATTTGGTATTGCTTGCCAAAAGCTC
AAAGCTAATGTTTGCTTACAATATGAAAAAAATAACAAAACATTTTGAGCTATATTGTAA
AAATGTATGAATCATTATCATGGGATTTAGTAATGTTGATATTTATTGTTTTCATACAAC
TGCTACCTTTTCCACTGAATTTCAGTCTGAGTTCAGAATATTTTTTCAACAAGCATTAGT
GGCAGGCTCATAAATCAACAAGAATATAACTTTCCATATCAgggaaattaa
>NODE_350_length_145_cov_38.379311
TGATCTCAGCGTACCGATTGCTGCTTGAAGTACTGTAGATTGCTGGCTTTGACATTTTCC
CATTGTGCATGGTGGTGCAGCAGGCAATAATTAAATATCAGGTGCATAAGCTGCTCTTTA
ATTTGACATGTGTGCTTGAGGCAATAAACACATGTGGTGCAGTGGGGGCTGCATAATTGC
AGAGGAATAAAATATCATATCAAGAGTGAGAGGATCATTGTATCAGGTACACGATGACAG
CTCGTTTGATCATTATGCCAAGGCTAAAGAGGTTGGCTAATTAGTTGTC
>NODE_351_length_710_cov_15.791550
CACAGTGGAAGTAAAGAGTGAAAGCAAAGTACTGCATGACCAGGACTTAACACAGCAAAT
AAAAAAAGCCCACCTTGACCTTTTAAATAACCCCTCAGTGAGTAATTTCACTCAGATCAG
TCAGACATGTACAGTAACAAGCAGAAAGTGGCAGAATTAATTATTCTTTGTATAACACAG
AAGTAATCAGAATCTCCAGCAACATAGGAGGAAGATCTCCTTGGCTCTTTCACCACAGCT
GCCAGTGCCCAGAATGGTAAATGTGGAATTTTAATGCACAGTTGATGCTGGAGAATATGG
GGAAATGCTAATTTGTGGTGCGATAAGATGAATCGAGTCATCCCTTTAGCCCCATTTGAC
TCAGTGGAGGAAATTAATCATTAATGTTTGTTAAGTATGACAATCTAACTGGGCCAGATC
TACATGCTCAGAGACTGAGGCAGAGCGAGATAAAGACCCAGGCTGCAGACAGGGAGGAAA
ACTGCCAGATTCTGTAATGATGGGAATTTATTGGCATTTAAAGAGACAGTGGCAAGGCAT
TTCACTAATAGCCTCCCTCCATTGGAGTGCTCTGCCTGCCACAAATTGCATGCAATTCAA
ACCTATTTTTCAGATAGCAGAGAAGTCTTACAGCTATGCTTGACTTTGGTGAAAAAGGTT
GCTTCCTGGAATTGACTTTATCTGTTGCAGCGCAATCTGCATCAACAACCAAATATGCAA
TATCAACTGACTAACACTACCACTGCTGTGGGGACAGCAGGCAtccccccctaatatgac
attctgaaaatcattgccaagctccaatattagcaagactgtgatgggtttagaggagtg
gcagtgggttaaag
>NODE_352_length_660_cov_15.377273
GTCTGGGTCAGTGAGATTAAATCCTTCATACTGTACTTTACATGTGACATCCTGCAGCAC
AGTTAGGTAGTGAAGACATTACACATATAAGGGAATGAACATCAGACTGAGGTGTGACTT
CAGTTTGAATTTTGCCATCCCAGCTCGTAATTTTATTCACTTGGTGTGATTAAAACCAGA
AAATGTGATATGTGTTCCATACCGAGAGCATGATATGTATTCCATACAGTGAGAGTAGTG
ATGAGTGTAGTGTGTTGTGATGAGGGACACTAGGTTTGATGGTTGCAGCTTCACACAGTG
CAATAATAAATTTGGGGCTATGGGGGTCTGACATTGTCTGCGCTCAGTATAATTAAGCGG
TGCATTAGAAAGAGGGCTGGAATAAAACATGAGTATGTAAATGCAGCCTGGAGCTGATGT
TCTAGTGATTATTACAATGCAGATAAAGCATTTCTCACAACTGCCTGTGTCTACTGAAGC
CTCCAAAAACATCTGGACCTTTTAATTGAAAAATGGCATGGTGTTTCGCTGTGCTGCTTT
GTGCTAAGTGAAGTCAACAATTAAGACGAAAATGTAATTGATAAGAATTGCATTGCTCCA
TTATTTGGTGTTCTAGTCAAGAAAATTGATTTATCAATTATTTACAGGTCACAGAGCAGA
GGCCATGCATTTCTGTTTTCATTGCATCATCATCTCGGAACATACAGCACCGAGCCGAGA
GCATCTCTGGAGCTGCTCCACATGAAATCAATCATAACATGCATATTATGCTCAAAACTA
ATTACTTTTTTTGTGCTGGTAtta
>NODE_353_length_555_cov_19.944143
AAAAAAATAGTAATGGAATAATAAATAAATAAATAAATAAATAAATAAATAAATAAATAA
ATAAATAAATAAATAAATAAATAAATAAATAAATAAATAAAAATAATAATAAAAATACCA
ATTAAAAAGGCAAAACAAATAGTTAATATCAGTCAAACAGGCACAAGCTAGATTGGGTTA
GGGGAATACCCAACAGAGTTAGGTTTTGGGTTAGGGATGGGGTTAGGGCTAGTGTTAGGT
TTCGGGTTAGGGTTAGCTAACTTTAACCTTTTAATGCTTAACCCCTTACACCCAAACCCT
GGCCTGTGCCTTCCCTCCCTGGCCCTGTTACCATGACTCTAACTTGTAGAGAAATTTTGC
CATCGAGCACCTGGTACCCATGCTTGTCATATAGATTTCAAATGTTCTCTGTGCCCCTGG
TACCTACGCTTCTTTCTTGGAGGGAAATTCTCTCACTTTGTGCCCCTCGGTGCCTTTGGT
TCTGAAATGGAGGGAAATTCTCCCTTTGTGCTGATGGTACCGGTGGTTCTCACTTATCGA
TCAAATGTTCTCTGTGCCCCTGTCACACCCACAGCCTCGGGCTCCAGTTAGTTGCAGTAC
TGTCCCCGTCGCCCACCTGCGGCAACAGGTGTCTGCAATGACAAGGAGCGAGAGAGAGAG
AGAGAGAGAGAGAGAGAGAGAGAGAGAGAGAGAGAGAGa
>NODE_354_length_573_cov_16.898779
CAGAGCAGTGTGCGCCCAAAGCATAGATAGATAGATAGATAGATAGATAGATAGATAGAT
AGATAGATAGATAGATAGATAGATAGATAGATACTCTTGTACTCTTGTACAACCTGCAAG
ATATCTTGAGGCTCTGGTCAAATAGGAGGCAGTGTGCAGAGGTGCCTCACTAATGTCTTG
CCTCTGCCGGGCCAACATGACCACTGCAGGTCTTCAGGTGATTAACATGTTGGCAGGGGT
TTCTACATGAAAAGACCCCTGTTTCTTTGTCTTCTGGTGTGTAAATATTGTGCTAGCGGA
ATATGAAAGTAGTGCAACTATAAGGTACAAAAACATAGGGAAAAAAGATCAAGAGTGGGT
CTCACATCAAGGAGGACCCTGAGGATGTCTTTGTTGTCAACTTCAGAAGGGGGAAGAGAG
GAGCAGAGGAGGAAACTGGCAGAAGGGGGAAAGATGCCAGAGAGAGCTCAAAGGATTCGG
TCTGGGCAAGGTGATCGGTATTCCTCGGCAGTCTGCCTTCTGGCTCAGATCAGTGGGAGT
AAGCTGGCAGCCAAGCCAGAGGGCATAACAGCACAAACACACCTTCAGCACTACACTGCT
AGAGGCTCGACTTCACAATCTGGAGGGGCGGGAGTCGGAGGGAGAGACAGAGGGAAGAGC
AGGAGAAAATAAATACACTGtaattatcttcaaatcatcaaccactgacagccattg
>NODE_355_length_940_cov_11.082978
CAACTTGTATCCCTGCGAGCAGCCCCTGCCCCAGAGAACCCTAAATCTTTCTACTGCCTT
GGAAACATATATATTATACATATAGAAAAAAGAAAGAAAAGCTACAGTGAATTATAAAAG
AAAAGATGGCAGTCAAGTTGTCAGACCAAAAGAGACTCATGACAGAAAAAAGCAGTTAGT
CCTGCTGTTAAGGAGGATATAAGGAGAGAGTCAGTCACAGAGAGGCAGAGCAAGAGTGAG
AGCAAACGGGGCTCATTTTAAGAGGGCACACTATGTTCGGCCCCCTGTCTCTTAATCCTG
GGCGTTTGTCGCAGCTAATTATGGTGGACAAGCCTCTTTATCGAACCTGCTCCTGCCATC
AGCATTAGGATGCATGAGCTGCGCCTGTTGTTTTAAACGCTCTCATTAACCACACAAATC
AGTGCTGTTGACAGAGTGCTTTTGAATTAAGCGTCTCGCCCCCACCGCCGCGCGCCAATG
CTTGCAGGGCCCAGGACAAGGAGCAATTTATAACACCATTAGCCACACTCGCCGAGGTTA
CAGGCATCAAAATTGTTCCCGTCTAATTATTCTTAATGGATACAGGGAGGGAGCGACGCT
CAGGACAGCTTTTTCATTAGCCCTCAATCAAGAGGGTCGGGGGAGAGAGGGGTGGGCCAA
ATGTACTGCTCAGGCAAACGGGAAATCAAAAATAATCGTGTTTGCTTTTTTCATAATACA
ACACGAATGCATAGATGGAGGGGAGTGGTGGAGGGAAGGTGGGTGAAGAGACGCAGAAAG
AAAAAAGAAGCTCTGCTCTTGACATTAGAAAAATTCTTACTGTTGTCTAGTGAAGACACA
CATATGCTGAGAAGTGACAGTTCATTTGCTTTCACTGCCTTGACGACTTATGGCAGAGCA
AACTTATGCTGTGTGATAGATTTCTAAGACATGGTTATTGGTTAATGAACACAGAAGTGA
AGTTCATCAGGGAAACATTTGATTGTTTAGGGAGGGGAGTCGCTGATTAAGTTTCGCCGA
TGTGCACTTGTGTGCCATTGGTCATTGTTAATGATTGTACAATAGCAgtggtaaaattat
actt
>NODE_356_length_364_cov_3.810440
GTTTTTTACCATAACAAACATGGATTTGCAGTATTAAAAAAAAAACCTCTTTTTAAAAAT
GCCTATTGACTGTGGGGAAAGTTCTTTGAATCAGCTTCAGTTTAATCAGAATATGTAAAA
CACTGTAATTTAAATACCAGGATGCCTTTTAATAAAAAGGACTAAAGTGAGATTTAAAAT
GAACAAGGTGATTAAGAGCGACTGTGCTGGACATTTATAGAGCAGGACTGCACATAATGA
ATAAAGATTCATGCTTTAGTCCCAAATTTAAATTTTTGCACAAAATGTGTCTGATGTAGG
CAGCTTTTAATCACCTTACTGACAGGAGTAACTGCTTTCATTTAACCTTGACTGAAGATC
ATGTATTCTAAAGCATTTAATTGGATACATCATTTAACAGAATGAACAGAGCAAATTTTC
GCCAATTCAAAGGCTCAGATTGACAGACAGTGGCAGTAAGACCCACCACAATTAAAGCTG
ATCTGTATTCACTGGCCCTGTCACCCAt
>NODE_357_length_680_cov_15.127941
TCTCTCCCCTTGCAAGGCTACATGAAAATAACTGGTGGGGCGACAAGGTAGTTACATTCC
CAGTAATAAGCTGTGGCACGGTCACATTATGTTGCCACTTGTATTTACATGGCAACTGCC
TCTGAAGGTACAATCCATCAGAGCTTTGCCTTTACCTTACATGAGGCCGACGCCATTACT
CCACATTTTTTACTTTAATTACAATGTTATGGCTTACTCGCTCGCAAGGTTACAACAAAG
AATAAATCAAACTTCATTAAAAGTCTCAGTAACTCAACGCATGAGCACACAAAATCATCA
CAGAACCAACCAGATTATATTCCAAACTAACTCCATGCATCTCATAAGGAGGTTGTTTTC
CTTTTTCATATTTCATAAATATGAACCAGGGTGGTTTTTGTCTGTGCCTGTCCATTTATT
ACCATAAAAATCAGCTGACTGAAGTATCTCACTATCTGTGGAGGCAATTAACTGTTTTGA
GAGAATGCGTAATACGGGACTTTGTAATGGTATCATTTGGAGTCAAGGCACAGATGCGCC
GTGCGGAGCCATACTGTAATTAGAGAGAAACGCTGTACAGGTTTTCCACTAATTAGCAAA
TTATGCTGAAAATAGCATCAAGCTAATTAACAGTTATTATGGCATTTTTGAAAGTATGAC
TTTAATTAGCAAAGTCCTGACGCAGGCAATTTGAAACTCGTCTCTGAGAAGATGAGGAAG
AAAAGAAGGGAAAAAAAAACATGGGGCATGATCAAGAAGATACCCAGATTATTATGATGC
TGTCAAAAACTAAAGGAAGGGGAGAAAAAAAAACAGGAGGGGAa
>NODE_358_length_507_cov_6.846154
AAGCGAAACACAATCCAGACATTGTTTACCCTGTTTCTGATGTAAAGGCCACTTACTGTC
GTGTCCAATGCCTAACCCTTAATTTGCTGCTCCAGCCTTTGAAGTGTGTGCATATTTCTG
TTTCCTGACACTACCTTTCCTCTCGCTCTCTCTCCTCCGAGCCCCAGCAGTTGATATTGC
AACTGGATAGGCCATGTTTCCATGTAGGGGCTCTTTTTTGGCCTGCTCTGATGATAGAAA
ACACAAGTGGGGAAGGGGAAACGGAGCGCTGGGCGCACAGATCCACAGAGAGGCCCCGGC
CCCAGCCCCGGCCCAGACAACGCTGCAGGGGATTAGAGCACACCCTGGCAGCAGAATGGT
TTCACTTAAGAATTTCAGTAATCACTTTTAGGAGTGTAATATATAGCTGACCTTCGGCAG
CGCCACACGACCCCCCGCTCCCCCAGCCATTTGATCAAAGGAAGCGGCAGTGGCTGTGCA
AACAGGCGCTATCAGTGGACTCCAATGGATTTACTGCCTGCTTCTTCTCTCTTGTCTCCC
CTGAGTCGTGTGCTGATACATACTGAAACCCAGTTTCATCTTACAGAACCTATTTTTCTC
CCAGTACTAATTTACGGGCCAGATCATGACTTGAGGGAACTTAAAGGaggc
>NODE_359_length_732_cov_11.672132
TACGCATCTGCTATTGTGTTGTTAAAACCTGTCATGTGCCTCGGGCTCACTGTCATCTGC
AACAAGAATAACAAAGACGGGGAACAAAAAAGAAAAAAAAGAGAGAAAAAAAATCCAGAC
ATTATATATTGATGTCAGCTCGATTTTATTTACATACAATGAAAATGATTTATTTTCTCG
TAGAGGTAGGGAGAATAAGCGGACTTGGAGGGGAAAGAAAGGAAGAGAAATGGTCTGTCA
GGCCGTTGAGAAAAGAAGTTTAAAATGCCTTGAACTATTCACCACTGAGATGGCTAATCA
GTATTGAGGCTCCGGGGCAATCGGGCAGCTTTTCAATGTGGTTTTCCCTTTCATCTCAAT
CGGGATGGAGGCGCTCAATTAAAAGCCTATCAGTTTGTAAGTAAATCAACGCCTATCAAA
GTTGTCACATCAAACAAAACGATTATTATTGCAACCCGCCTCTGCCATTAATCTCTTTCT
GTGGTAATCTGCTTGACAGGTCAACTTGGAGAGCAAGAAAACCTGGAGTGGACAGTGAAG
GGGGCCAAAATATCTGTACATGAGTAGAAAATAAAAAACTAAACGTGTGTTTGAGTCCAA
AATCTCCTGCAAAGGCAGTTTGGAGTGAAAGGTAGAGTGAATAAAATAAAATAAATCATT
AAATCCACATTGTAAAAAAGTAGAATCCGCTGCAGCAATTTACATTTTAAACTTACGCAA
AAGTAAAAAGACACTTTTCAGCTAACATGTAAAAAAAAAATAATTTAAAAAATCTGCATA
TATTCTTCCACTTTAACGCTTTGTAATAAATAAAAACAAGCAACTacctgattgtctcta
tgtgagcagaagtcatcatgctgggatcatgtgtga
>NODE_360_length_383_cov_19.851175
GTATAGCAACCCTCTCGCTCTCTCTCTCTGTCTCTCTCTCTCTCTCTCTCTCTCTCTCTG
TGCGTGTGTGTGCGTGTGCGTAGTCTATACCGGATTAAATGGCACCTCGTCTTAAATGGC
ACCTCGCCTCGTTTCCCCTTTCCTTTCATCATCAGCAAAATAAAGATTAGGCCTACAGAG
GAGATTGTGCAGTCTCGCCTTTAGAGGCGCAAGGGATCTTCATTCCTCCCGCCTTTGTGA
TGATATTGATGATGATGATGGCCAAGTGGACAGTTTGATTTTTGTGTGGCGAGCTAGTTA
TAAAGAATCAATATTATATCAAGGGGGTAACTTTGGTGATAAAGGACTTCAGCCACTGTG
GCTATTCATCATAAGTCTGTAGCAAGCAGATAGGTCAAAAGAAATTATATTGCTCTAAAG
AGTGTGTCTCCTTATCTCTCGGTACCAGGGGGAGTGGAGGACACGCCGATCGATACAGTA
GCTGCCGTACTCCTTGCAATTATCAATAGCTGATTTTGTCTTCCTGg
>NODE_361_length_299_cov_1.401338
AAGCTGAACACAGCAAATGTAACTGCTTTAAAAAAAATGACAAATATTTATTCAAGAATC
AAAATAGTTGCCGATTAATGCTTGGCTAATTGTTTAATTAAACAAAAGCAGCAGCTTCAC
TTCAAAGGCTGGTGGTAAAGCTGGAGTCAAAGCTAAAATGCTCCGTTGCTAACATCTCAT
TGCACCCTCTTACCTCTGTGAATCTCTTTCTTTCTGTCTCTCCTGGGTGTCTCTACATGA
AACATCAGTCAGAGAATAGAGACTCTTCCTCCCTCACACCAGGAGCACCACTGCTggaga
gaagccaagcatcctccctctcttttcgtctcatgtttatgtgtccctccctgtgtcctg
atgtgcaggccgcagggagcagttcctggttttgtaactgtgacatggctcgtagagaaa
tcataattgaaatgcatcaaata
>NODE_362_length_395_cov_14.832911
GCATTTAATGAAATTCAGATGCTGGGCCCTAGTTCCCTGAATCTCATTAAATGAGCTTTG
TGCTGTTTTTCCATCTTCTCTTTGTAGAAGAGGTCCTTGAGTGCCCTTAATAATGTGGCA
GATTTCATCATATTCCTGATTTAAAGAGGACAATGTCTGTCTTGTTCACTTGTTCTTTTC
CATGCCCAAGCCAATCTCCACAGATGTAGTCGCATAGTTCCTGGATCTGCCTCACGATAA
TATTCCATCTTGTGGTGCATTTTCTTTTAGTTACTGAAGTTTTGTTAAGGCTCACCACTA
ACTTATATTCTCCCTCTTTTTCTCCCTCCCCTCCCTTCTGTTTCTCTCTGCATAGGATTT
GGTTTCATAACTTTTGAGAGTGAAGACATCGTAGAGAAAGTCTGTGAAATTCATTTTCAT
GAAATCAATAACAAAATGGTAAGTCCGCACATTTTTTTTTTCAATTTCAGGTGGACGTTG
AAGGATTAATATTTGATTTCTCCTTTTCCCTAGTATTAATAGCATAGCTCGAGTGTGTg
>NODE_363_length_640_cov_7.465625
ATTCAACAGGTCCCCTCGAATGAAAGCTTTTAGTTTTTTGTTTTTTTTACTCACCTTGCT
GAGGCGCTGGGGGCTTTGTGGGGGTCCTTGGCCACTAAACAGGCGTCAGGGGCCGGGCGT
CCCCTTTGCGCACGGGGCTCCTGAGCTATTCCCGGGGAATTGGCTCGACTTTTCAAGCTG
TAAACTTTATTAGGGCCGATTCTGGCTCTCTGACATTTGGGTGCTAAATGAATGGGGGTT
TTGTCTATGAATTAGATCGTAAAAATCATCCGAAGAGCGGCCAGATAGGCTCACTGGCCA
TAAACGGTCACGTGGTAGCCATTAAAGTAAGTTTTATGGTTTTGGGGAGTTGACAGTATA
TTGCACATAACATATAATCGCACTGACGGCGAGGCTTCGTCTGACTCTCTCTTTGCAGGC
TGTAAGTGTTACTTGACCGGTACAGACCATCTCTGTTGCTCAGTCTGCCTCAGTGTGGAC
CGGACGCTCTCCAGGATGAGGACCGCGTCTCTGGGTAAGTTTCTCCAGACTAGCCGGTTG
CCTGAGAATAGCCAGCCTATGTTAAACAGCCATATTATTGTATTCGCTCCCTCTATCCGT
CCCTATTAGTCCATTACACTAATTTGTCAGTTGTGGAGTGCTGAATACTGGTCTCGGCAG
ATGTTGCGCAGGGTTGGGTCCGGCTCATGGctatttaattgcttccttccccgtgtaact
tgtttccctccatctgtggtgtaactcataatccatttttacatgttggataattatctc
tgtg
>NODE_364_length_472_cov_16.764830
ATCAGCAGTGGCTGTTTGAGAGCCTGATGATGCAGGTGGAGGAGAGGAGGTCTGCCGTGG
AGAACAATGCCAAACAGATAGAGGACAGGTTGGTTTCGACTCAGTCAGAATCACAGTCCC
AGTTCTGAGTAACGCCAGTCAATAATTTAACAGTGAGAAATATAGCAAGCTGATGAATAA
ATTACTGTCTGAAATGCTGCTTTCTTCTGCATTTGGGAGAGACATTTTCCCCCCCTTCTG
TCTTTGTAGACTTCATGGAGTAAAGATTGCACACAGGAAGGCAGAGAACCAGATTAAAAT
GGCAAAGATGATTATGATGAACGAGCTTAACAAACGAGCCAACCTATTAATAGAGCAACT
GGAGGTAATTACTTTCTCATTCTTTCTTTCCTTCTTATCGTTCAGCCAGCCGTGAATGTA
CATGCAAAGAATCTGTAACTGCCATGATGTAATCAGCCCTGAAAGCAAGCAAACGAGAGC
CAATGATAATCTGTCAAAGTTGCTTAAACCAACATCTTAGGGACTCCATCTGTCAAGGAA
GAGCATTGTTGATTAGCCCACAGTTCAGCCACTGTGCGCCAGTAATTAAACGTATTTTTT
ATAATTCCTTTGCAGa
>NODE_365_length_587_cov_7.516184
GCTACTTTTGTTTACCTCCCAAAGAACCACACATGTACAGACATACAAGCTGCGCTCGTT
TTGTTTTTATCAAGCACCATTCTAAATAGTTGGGTCGTCGCGCAAAGCCTGAAGAACTAG
AGGCAGACGTGCTGTTCTCCTCCCGCCCAGCGCCTCCAGGCTGCATCGAGGCAGTGCAGG
AACACATGTGCCATTAGATACTGTTTACCTTTCAGTTTGGATGATATTGAATACATTAGC
CGATTGAACCTCATAAGAAACACAGGCGAGTGACAAGGCCCAATCGTCTTTGCGACTACC
ATGGTAACTGAGATTACAGGCTAACAAAGAGCAGACAGGGGGAAAAAATATTTAAAACCC
GAATAGTGATACATAAATTAATTAAAGGACAAAAAAACAAGTGGAGAATTAAAGTTGGAA
CATCTGTCAGCGACTTAGCTTCCCAACGTAATACCAGTGTTAGAACATTTATACCCTTGA
AGTTAATGATCCCCTCTTTAATTGACAGTCAAGGAAAACTGGCTGCGGCAGCATCCTGCC
GAGACACCGATAAGAGCCCCCCTTCCCCCCGCCCAAAAATAAAATTTAAAAAAAAAACAG
TTTAAAGAACCTTGGCACTAATCCCTATTGTCATCCCAGCGCAGCAGAAGGACTTACAAA
CACAGATAACTCCGCTGAAGCTGTCTATTTCTCAGGAGTTATGGGGACAGCCGAGCCGCT
Gcgcgcctcaa
>NODE_369_length_1116_cov_4.870072
TAGACACCTGGAAATGCCACCTGCCCCACCTAATTTGGCTATGCTGAAGACGCCGGTCTA
GGTCCCGAGTCTCTACGACCTTCCCGTCCCGAGATACAGCAAAAAATCACAGGTTTCTCC
CACTTCCTGACGTCGTAGAGACTCGGGAGTAGGCTCAGTGCGATCGCGGCAGCAGCAAAT
GGGGGGGTAGACACAAGTTTCATGTCTCTAGCACTAACCGTTTTCCCAAACCCAGGCCGA
AACCCTAACCCTAACCCAAACCCTGGCTGCGTTATGCACTGCCCATTGTCAGTGAATGGG
AGAACGTTTTGGCCAATATCTCCGGAACCAGACGTGCTAGACACCTGGAAATACCACCTG
CCCTACATAATTTGAGTATGCTGAAGACCCCGGTCTAGGTCCCGAGTCTCTACGACCTTC
CCATCCCGAGATACAGCAAAAAATCACAGGTTTCTCCCACTTCCTGACGCCGTAGAGACT
CGGGAGTAGGCTCAGTGCGATCGCGGCGGCAGCAAATGGGGGGGTAGACACAAGTTTCAT
GTCTCTAGCACTAACCGTTTTCCCAAACCCAGGCCGAAACCCTAACCCTAACCCTAACCC
TAACCCTAACCCTAATTCCGGACCTTACGGCTAGGGTTGGCCCATACTACGGGACCCAAA
AAAGTGTCACTACAAACCTATACCAATCAACTCAGAGCGGTCTGAAACGCGCTCTCAATC
GCCTTCTGCGGGAACTTATCTTGGCATCAGCGCTTCCACACTGGCTGCGATATGCACGTC
CCATTGTCAGTGAATGGGAGAACGTTTTGGCCAATATCTCTGGAACCAGACGTGCTAGAC
ACCTGGAAATGCCACCTGCCCCACCTAATTTGGCTATGCTGAAGATGCCGGTCTCAGTCC
CGAGTCTCTACGACCTTCCCGTCCCGAGATACAGCAAAAAATCACAGGTGTCTCCCACTT
CCTGACGCCGTAGAGACATGGGAGTAGGCTCAGTGCGATCGCGGCAGCAGCAAATGGGGG
GGTAGACACAAGTTTCATGTCTCTAGCACTAACCGTTTTCCCAAACCCAGGCCGAAACCC
TAACCCTAACCCTAACCCTGGCTGCGTTATGCACTGCCCATTGTCAGTGAATGGGAGAAC
GTTTTGGCCAATATCTCCGGAACCAGACGTGCTAGACACCTGGAAATGCCACCTGCCCCA
CCTAATTTGGCTATGCTGAAGACGCCGGTCTCAGTCCCGAGTCTCTACGACCTTCCCGTC
>NODE_370_length_495_cov_9.577778
CTTATTCTCTGTTGTGAGGGAAAAAAAGGAGGCTTAATGATGAGGAAAAGCACTGTTTTG
TTTGCACTACATGGTGTGAATTATTTGGGCATGAGAGGGTGACCAACAAGAAGTAGCCAT
TAGACCTCTGAGAACAAGCAGCGACGCATACAGCCAGCACTCCGCCTCCCACCCGCCCCA
ACCACCTACACCACCCCTCGACAAATGCTCAGCGGTCATGAACTACATTGATCTGGGGTA
TAATTCTCTATGAAATTGATGGATGAGGGCAGCCATTGACAGAAAGGGTAAAGACCACTT
TGAGATGTCCCCTGTGAATAAGTATGATGGAAAATAGATTGTTGAAGAAGATTTATGTTT
GTTCTCCGCTGCCACAAGAGAGGGCCACCCCCCACCCTCTGTACCCAGCCTGGCTCGGAC
CAATCAAACATGTCATTGTGGTCAGATTAAACTCACTGCCTCTATTCAGCTGCCAACTCG
GTGACAATTAGCTCATTCTCAAGATGCAAAAAAAGACAGAAGCAGCATTCTTTTTCACAA
AGGCATGCCATCTGTCTCTTGTACTTATGACAGGTGATGCTGTGGGACATCACACTGAAG
TTAAACTTCCTGGGATTGATCTCCCTAGAGCAAAAAAAc
>NODE_371_length_358_cov_14.731844
GCCGGCACGCAAAGCTTTACTTTTGATGTTAATTCCTTGAAAGCTGTTTCTTTAGCTGGG
GATTAGTGCATGAAGAGCTAGGCTTACCATGCTCTGGCTAATAAAGATGAAACATCTAAC
ACAGGTACTCGTACATACACTCGCCAGGGAACAGTGCCTATAAAGTTGCCTTAATTATAG
AGAACTGACTTCGCTTCAGTAACTATAAGAATAGGACGACATTTGTAGTTTGAAAATACT
GTGGTATTAAATGTTGGAAATCCTCTGTATTCTTTGGACACAAGTCATGAGGTAAAATAA
TGAGTATATAGGCACATCACTTTCTCAGCTCATGTGATCAAAGCTGCCTTCATGGTATGC
CTTCAGTCTCCCCAGCTTAAGTCTCCTTACCATGccgcaaaagactgacaattatgaagt
gtgtccattacagctgctgattagcctccatgtctgttctggctcgagcgaatgtagtgg
ctaatgattctgtggcagcgtg
>NODE_372_length_620_cov_10.980645
AGATGTCCAGCCCTTTGAAAGAAAATTAAACAAGTACCTCATTAGCCAACGCTTCAGTGC
TCCCTGGAGGTGGCCACTGAGCCAGGCTTTTTAATGAGCTGGGAACTTAAACGCTGCCAA
AGTTTACCCCGGCCTTGCCTTTCTCTGTTAGGCCACTGGGAAGAGCCATGCCCTCCCCCT
TTGCCCCTGGTCTCCTCCACCCCCATCTCACCCCGGCCCTCCTCTTCCATTGAGGGCTGC
TCATGCAGAGGAGAGAGAGGCACCACGCTGATTCCCTGCCTTTCAGCTCCGGAGAGGGGG
ATAATGCTGTTTTTGTACCACGCATCCAGAGGAATTATGTGCGCTAATTTGATTAGGGGA
AGATTTGATTAACTGGAAAATGAGGGCTTTGCTTAGACTTTCACACGCTTAATTTATCCC
TTGCAAAGCAGACGCAACATTGTGTCATGAAACTCAGAAGGCATATGAGAAGCCCATTCA
CCAGCTAGATGGCCCTTTCAGACTCAACAATATCTAGGACTGCCACGGTTCAAATTGGGA
TAATCAGTTTAGAGCTTTTTGCCTGGCCTCAGAATACAAATTGCATTTGGCATTAACAGT
GAAAAGGTTCAAAGGATAATGAGATTAATGTAGCAGGGAATTGAGCTAAGGCAGAAAATT
TCCACAAGAAAATGCAAAACTAGTGGCATTGTTGCACAAGGTGGATGTGAAGAATTTTTT
CCTCCTCTATGATTTATGTTTGTGTGATTCCTactgtggttgct
>NODE_373_length_522_cov_2.620690
TGATTAACAGTTACACAGATACATATTTTCTCTGCGACACTTAATATCCTGTGCCTGGTA
TTAAAGAATTCACCTAGAAGCACTCTTCATTTTGGCTCCTGTTGACAAACAACAAAGCGC
TAGCATTTGCAGCATCAGTACACTCTAATATGCCTGTTGACTGAAAATGCGAACACCAGC
GCTGACAGAATGTGAAATACTGTTACTGAGCAGAGGAGGCTTAGTGGCAGCGTCTTCAGT
CATGCTTAAAGCCAATGGCTCCAGCTCTTTGTAGCAATCTTTAGGTGGCACGGAAGGACA
AATGTTGCCAAGGAGGTTGAAAGAAATGCAAAGATGAGAAAGGAGTAATATGCCGACGCA
CACAGAGAAACATGTAGAAGAAAGGCGTTCAGGCAACATCAACCAAAGAAATACAAAAAA
ACAGGATTGGGCAGAGAGAGGAGAGAAGAGGAAAAGCCAAATGTTAGAAAAGAAAAGACA
GGAAGAGAGAGAGAAATGAAGAAAGAAAGAAAGAAATGAAGAAAGAAAGAAAGAAAGAAA
GAAAGAAAGAAAGAAAGAAAGAAAGAAAGAAAGAAAGAAAGAAAGAAAGAAAGAAAGAAA
GAAAGAAAAAGAGATCTGTGAATTTCCCCTTCCTCCCCTGAGACCTCCCTTGATGCCAAG
CATTCA
>NODE_374_length_503_cov_23.037773
AAGAAAGAAAGAAAGAAAGAAAGAAAGAAAGAAAGAAAGAAAGAAAGAAAGAAAGAAAGA
AAGAAAGAAAGAAAGAAAGAAAGAAAAAGAGATCTGTGAATTTCCCCTTCCTCCCCTGAG
ACCTCCCTTGATGCCAAGCATTCATCATCCAGCCTCTAATATCAGTTATTCTGTGGCTCC
TCTGCTTACAGCAGAATTAATTTCTGCTTTAATTACTCTCATCGGCGGAATGCTGATGAA
GGAGAGGGACGAGGCATTCTGGGACTCGGGCCTCATTCCACTGCTTTAATTTGAATGAAT
TCCACCCGGAGACGCTGGCAAACAACTGGCAGCCGAGCCCCGGGAGCCACTCTGGGACTG
CGCAGAAGAGCTGCAGCCATGGCCCCCACCAACCAAGCTACCTTGTGTGTGCGTGCCTGT
GTGTGTTGCCTTGCTTGTGTGTATTATGTGGAGCATGTTGGTTGTGTGTGAGGCTGAGCG
CTGTAGTGAAAAGGTAGGGAGAAGGCACATACGAGACGGGGAAAAGAGAAACGAGATTGA
TAGATTAAGTGATGAGTCTCCGTGCGCTGTGTGAGCATGTTTGCAGTGTTTGTGTGTGAA
GTTGCATGTGTCTTGCGTCCACATAAATGCACTCAAGGATacgggat
>NODE_375_length_426_cov_14.666667
TCTCTTGCTGCCACTCTCCTTTGCCCCCACACCTCCCCCCCTCCACAACCACCCCTCTTT
CCTCACCCCATGGTGCTGCTCTCACTAGGAGAGGGGAAGTTCATTACCTCAGCTAAATCA
GAATTAGTCCCTTCATTTTGACGGGGCGAACTTCATTAGAAAGGCCCTTCCTTAATCCAG
CAGGGAGAACTGATGAATCTACATGGGGGCAGTAATTTGCTTCACACAGCAAATTCAGCC
ACTTCCTCCACACTGTCTCCCCCTTTCCTTTTCGCTGTCTTTCTGGCTTTATGTACTTAT
GGTTACATTTTTATTAGATCTACAACAAAAAACCTGAGAAAGGAAAACACCTGCATATAA
TTAACTAATGGCAGCAGAGATGGTGTAAAGAATGAGTTATGCTGTTTGGAATGTCCCGTC
TCCCCAACAGACTTCAGGCTCTCTGGAGCAGCCATAGCTGACTTGGCTGACACTCAAACA
CAGGCTGAGTGAGCACGGCCGACAGAAGGCTGGGTCTGCGGGCCTGAGGTAACTATTCAG
GCTgattttataatgtcatgattatgtgct
>NODE_376_length_632_cov_10.053798
AAAAAATGCAGCTGCACTTTTATAAAAGCGTGCTGCAAGCTGATACTTATTTAATTTTGT
CCTGTGGAATAACTTGTGGTTATTGCTGTGTAATTTTGGATGTTTTAGCAATTTTTTTTG
TATTTGACTAATGTTTTTTCATGATTTTAAAATCTCATTTCTTTGCAATTAGCCATTTCA
ACTGTTAAGTACAGTTTTATGCTTTTCTATTTTATAGTAATCACTCAGTTTGCTGTCATT
ATGTTGCTATGCATAAATGTTGCAGGTGCACTACTATTTTGCTCTCTACCCGGTGGCTCA
TCCTGTCGGACTGGTTCACACAGAACATTCATTATGTTGAGGAGAGGCGACCTGACACTG
TGGAGGTTAGAGGAGTTTGGGCCTGCTCACCACAGTGCTTCAGAGACAGAAGGGGGGGAT
GGAGAGAGTGGGAAAGACAGAAAGAAGAGAGCTGCCTGCGCTATTATCGATGTGCCTCTT
CAGCGAAAAATGCAGTCCCAGTTGCACAAGCACCATGCCAGCACAGAATGACAGAGGGTA
CTGTACACCGAATCACTGTGTAGTAGGGAGGGAGCGAGAGAGTAGTAGAGATAGAGAGAG
AGAAAAGATGTAAAGTGTGACAGTGGTGAAACAGAGAGAGAGAGAGAGAGAGAGAGAGAG
AGAGAGAGAGACTCAGAGAAGCGTTACAAGGACCCTAAAGATAGGAGTAAGAAAGCAGAG
CGTGCAAATACAAACCGGGTCATTGCTGCTTAGCTAATAGGGGGCCAATTCGCtgc
>NODE_377_length_467_cov_4.498930
TTCATCTACTTCCTGTAGAGAAAGGAAATCCAGTTTTTCATCCAGACAGCAATGCTTTGC
ATACTCCATGATAAAAAATTATTCATGCTTAGAGTCTATGGATTTACATATTTTGAATTC
ATATATTAAGTTGCATAGATGGAAATTTGGAACAAATAAGTTGACAGTTCACATTTACAT
CTAAATCATAACGTTTTCATGTCCATCAAAAATCTAAATAAAACTGTTTCTTTTAAGATT
AAAAGTGCCAAAAAACACTAGTAACTGCAACATAGGGATGTTACACAGTGGAAACAGGAA
AAATAAATAACTGGATCATGTTTTGTACGAAGGGCTGCAGGGTGGCCCGATGGTTAGCAT
CGTTGCCTCACAGCTCGAAGATCCCCGGTTCTCGTCCCGGCCTGGGCCTGGGATCTTTCT
GTGTGGAGTTTGCATGTTCTCCCCTTGCAGCGTGGGTTCTCACCGGCTACTCCGGCTTCC
TCCCACAGTCCAAAGACATGCTGAGGTTAATTGGTGATTCTAAATTGTCCGTAGGTGTGA
ATGTGAGTGTACTTGTTTGTCTCTATGTGTAGCCCTGCGATAGACCTGTCCAGGGTGTCC
CCTGCCTTCGC
>NODE_378_length_626_cov_21.384985
ATACAAGACACACAAGTTCACTTGATGGTGCAGACATACAGAACTAGTAAAGCCATTGCA
CACAGTTTGCTACTTCTGGTTCAGAAATGGTGTTAGAGTACAGTACTGACAGTCATGCGA
TCACAACTGCAGGCCCCATTCTTACATCTTAATAAATGTGCCTTTTGATTTGAGTAATCA
ATAACTTATGATTTCTAAGTAACTCTGTATTAAGTACTATTTACTTTTTTGGTTATTGAT
TTCTGCCAATGTGCATATTTTCAAATGTACGTATTTATTAGTTTCAAAGTAATTAATGAG
ATATTACCTGTTTATTTATTTATTGAGATATTTATTCTGATTCTTTATTTTTTTGAGACA
GGTTTTTATCTTCTGTGCTGTCTTACTTCTGACTTTGTGCCAATGTGCTGCTTTGAGGTG
TTACATATCGTGGGTTTGTATCATTATTAAACCCTCACTCTATATTTTAAATCAGTGTTC
TCTTCTCTCTCACATGTGCATGTCACTGACTCACCGTGCCTTTTTCCTAAACACTGTTTG
AAAGTTGTATTCTTTAAGTATTCCGCAGTGCTGTTGAAGGAATCAAAAAAAAAAACAGCC
CACCACTCGATCTATAAATGTGTTCTTTTGGTAAACAAAGATTTATGTTATTTCTTGCCT
TTGAAACACACCATAGTACATTTTGTAGAATTGTTTTTAGGGAGATTAGGTTTTACAAAA
GTTATACATTTGCTATTGGAACAGAACTTACATTCAGCAAAGAcatccag
>NODE_379_length_612_cov_10.330066
TATTCTCTGGCAGTCCTAAAGTCGGCTAAAATTCACAGGTTGTTTTCGTTTGTCCCAATC
TTGCAAGTATCCCAACTCCCCTTTAAGGGTGTGGGTCTAGGTGATTTAAGCCAATGATAT
GACTCGGTGTTCTGCAGGAAAAAACGGTGGCATGTGAGGCAGTGGGTCTTTAAAGGGCTG
CTCTGCCCCTGCTCGCAAGCCCAATCTCGTAGGACTTGTTAGCGTATCACGTGCCAGATT
CTTAATGAAGTGGACACACAGGGGCCTCGTGTGCGCATGCGCGTGGTGTAAAATGTAGTT
GGAAATGAGGTGTCCGTCTTGGAGTAGTCGACTTTTAAAAAGCATCGGCAGCCCGTGATA
TGACGACTTCGCTGGTTCTGCATCCACGCTGGGCGGACACCTTGATGTACGTTTATGAAA
AAAGCCCGAATGAAAACAACCAGAATAAAAGCCAAACAATGGAGGGACTGAGCGGTAATT
GCCCTGCGACCCACTGCAGGGACCTGATGTCGCACCCCGCGCTGGGACGACATTCTGGCA
CCATAGCGACCCACCAGGGCTCCGTGTACTCGGATATTTCCTCTCCAGACACCGGCCGGC
AGTGTCCCGCTCCTCAGACTTCATCCAGCGCATCTTTGAGTTACGGTTATCCCTTTGGAA
ACCCATATTACGGCTGTAGATTATCTCATTCGCACAACGTGAACTTGCAGCAGAAGCCCT
GCTCGTACCATCCCGCAGAGAAATATGCCGAGCCca
>NODE_381_length_496_cov_14.072580
CATTTATGTTTGCGTCGGTGAATTAGTTGAAGTGTCTTCTGTTCAAATGGACACTGGTCT
GTTAATAAACACTTGCTTTAAATAAATGACATTATGTGCATTAGTTTGGAGCAATTTGTC
ATATTAAAAAAAAACAAAACGAAACAAAACTCTACGCGCTTCAAACTTCCTCGCTGTTTG
GTTGGTTAATTAACAGGCAGTAAATAGAGGGGGCTTTGAAATAGCTTGAAATGAACAATA
ACCTTTTACAGTGAACCCAGAATTGCAAATGGAAGTCATGGTCAAGCCTGTTTGATCCAT
CGCTATGAGCATCTCTGTCATTGCTTTCATAGTTTTTATTCATTGGTTTTTTTCCATTGA
CTGGCTTACGAGGGCTCTAATGCGACATCTAAATTATCTAGGAAAAGTATTCTGGGGTTT
TGCACTGATAGGAAATCCGCACGATGCCTCAATGTGAGGAGTTAAATGTTTTGAAGGTCG
CAGTTTCTCTCATTGATCTTGCAATGTTTGTTAATTACATTGTCACTGATGTTGTGAGAG
ATAATTAAGCCACTATGTTTATATGCATAATTATGTGCACTCCACATCAGCCTTTGAAAG
ACAGCGGCGAGAGAGAGAGAGAGAGAGAGAGAGAGAGAGA
>NODE_382_length_716_cov_8.480447
TGACAATGTGAGAATTCATTGTGAATTAATCTGTTAATTCAGAGCACTTAAGATCGGCAA
CGTGGACTTGACTTTTAAAGGCTTAACGTGTCCGGTTGCAAGTATTCTGGTTAAATACAA
AACAAGAATTTATTCATGTTTAAGCTCTATGTTAAAGGTTCAATCTAATGTGCAACTATT
TGTATGGCTCTTAATTGGAATGCATTTCAGAATGTGTAAACTTTAACCCAATCAGGTACA
GACGATTGTTGGTTTTCATCTCAGTCTGTGAGACCGATTGGTTCTGTGCATGTACGTGTC
TGTGGCTCTACTTCCAGCGAGCATACTGTGTGTGTGTCTTAATATGTGAATGCGTGTGTC
TGTCGGTCAGTCAAAGCGCCAGCAGCGAAGGCGAGTTCAGGGAATCAGATGACTGCTCGC
TACTGCTGTTCCGCTGGTTGGCACTGACCCCGCAGGCTCCCTCTGGGTAGGTGAACACAA
ATGAAGATGTGTATGAGGTGTTGTAGCTGCCAATGGCCACATCGTCATGGTTAACACCAC
CACCACTGTCGCTGGCCATAAGGCATGGCCCACCAGGTGCTGGCTCACTTGAGCCATAGA
AAGAACTAGAAAACTCTACCTCCTGCATTAATCCGGGCTGAGGCTGCGGCTGGACTTGCT
GCTGCTGAACCGGAGGCTGGGACTGTGTGGAGGCCGGATGGGCTGTGTAGGCAGGAGGCA
GATAGAAAGAGTCTTCCTTCACAGTCAAGCCCACAATGGAGACAGGAGGTTGTAAGGTCT
GGGGAGGGAGCTGGGCCTGCACTGGAGGGAGCTGCCCTGAGCCCTGCTGAGGCTGgtcct
ggtaggggatcttacagttg
>NODE_383_length_552_cov_7.521739
TGCCACAGATCATGGGGCTTTTGTAGTGTATGTCATCTCCAAAACATCAGCAGACTGGGG
CTGGAAGATAGGGTGCATCTGCTGGAGAGAGGAGGAAAGAGGAGTGTGTGTTGAGGGGGG
GTGGTGTTGGTGGGAGTGAGAGCTGGGAGTGAGTGTGCATGATGAGGAGCAGGGGGTGAG
AGAGCCTGAGAGAGAGAGAGAGAGCGGGAGAGAGAGAGAGAGAGAGAGAGAGAGAGGGGA
TGAGAGGGGAAAGGAGTAATGGCAGAGGCATAACAAGCAAGCTGCTCAGAATTAATGAGC
TTACTCAATAAGAAAAGAATAACCAATCAGTGTGTGTTGGGCAAATATAATTTGGGAATA
ATTGCTTGATTGCTTTTCTATAGTAGGCTGATTTGACCACACACAAGAACTGAGAATTAA
GATGTCAAGACAAGAATTAATTTGGCAAGCGAGGGCACACAAATGTTCCTCTCGCTCCCC
ACTCAGGCAGCTTGGAAGGCAGCAGAGCCGTGAGTTGGAGCGCACTAATGATGAAAACAC
AGTGGTAGATTGCGTATTCATTTCCCTGTCTCTATTTTACATAAAGAGAGCCATGGCTAA
TGCCACAGATGTTGGGATATCatacaaaaaaaacaaaaaaaaactgtgcgtatgctaaca
catttaattggcatttttgcatattccactccattg
>NODE_384_length_502_cov_10.272908
GTATGCATCTGTTTTAGTTATACACTTTCTTTAAGTTCTGGAATATTTTTCAAAAAAAAT
GTGCATGTCTCGTATGCACTCCATAACCAATATCAATAAGCCTTTCATGTAGAGCTAACA
AAGAGGCATCACATCTCCTGGCACGGACACGGTTGGTGTTGTTGAGATGTAATTGAAGCT
GCAAGGGTCACATTTTCGGAATAGAAATTACAGTCTTGTCTTTGACTTGTGTGGCGTGAA
CCAGAGATGCATCCCACAGCCCTTGTGTCCTTCACAAGCCTTTATTATTTATAACGCTCA
CTCTTTGAGCAATGACCAGTACTAATGCATAACCTTCTGTCCTTCTGGCTGATTCGCTTC
CTTTGAAACCAAAGATTGAGGCAGGAGAAGTGGGTGTATGGTGGATGAGGCAGGGGTGTG
GGCGGGCGAAGGGGGAGAGCTAGTATAGGGCAGTGGAGATCCAGGCTATCGAGAAGTTAT
TATGTTTTTTCCCTTTATATCTGAGGATGTGGAATAACACTGTGATGCTTCTTTTCTCCA
GAATAGAGTTATGGGCTTCAAAGCAATACTATTTCCTGACGTCCCTCCTTCCACTATTTG
TCTGCTCCTACGGAATAATGTGCTGGGAGTGGTGTGGTGgggtggg
>NODE_387_length_1115_cov_5.115695
TCCTCGTTCATGGGGAAAAATTGCAACCCCCAATCCCAATCACGAGTGGGGTTCAGAGGA
TTACCCGCGCCTCTCGGCGAAGGGTAGACACAGGCTGATCCGCTCAGTGTGGCACGCGTG
CGGCCCCGGACATCTAAGGGCATCACAGACCTGTTATTGCTCAATCTCGTGTGGCTGAAC
GCCACCTGTCCCTCTAAGAAGTCGGACGCGACCGCGCGGAGGGCCGCGTGACTATTTAGC
AAGCCGGAGTCTCGTTCGTTATCGGAATAAACCAGACAAATCGCTCCACCAACTAGGAAC
GGCCATGCACCACCACCCACGGTATCGAGAAAGAGCCATCAATCTGTCAATCCTTTCCGT
GTCCGGGCCGGGTGAGGTTCCCCGCGTTGAGTCAAATTAAGCCGCAGGCTCCACTCCTGG
TGGTGCCCTTCCGTCAATTCCTTTAAGTTTCAGCTTTGCAACCATACTCCCCCCGGAACC
CAAAGACTTTGGTTTCCCGGACGCTGCCCGGCGGGTCATGGGCATAACGCCGCCGGATCG
CTAGTTGGCATCGTTTATGGTCGGAACTACGACGGTATCTGATCGTCTTCGAACCTCCGA
CTTTCGTTCTTGATTAATGAAAACGTTCTTGGCAAATGCTTTCGCTTTCGTCCGTCTTGC
GCCGGTCCAAGAATTTCACCTCTAGCGGCACAATACGAATGCCCCCGGCCGTCCCTCTTA
ATCATGGCCCCAGTTCAGAGAGAAAACCCACAAAATTGAACCGGAGTCCTATTCCATTAT
TCCTAGCTGCGGTATTCGGGCGACGGGGCCTGCTTTGAACACTCTAGTTTTTTCAAAGTA
AACGCTTCGGACCCCGCGGGACACTCAGCTAAGAGCATCGAGGGGGGCGCCGAGAGGCAG
GGGCTGGGACAGACGGTGGCTCGCCTCGCGGCGGACCGTCAGCTCGATCCCGAGATCCAA
CTACGAGCTTTTTAACTGCAGCAACTTTAAGATACGCTATTGGAGCTGGAATTACCGCGG
CTGCTGGCACCAGACTTGCCCTCCAATGGATCCTCGTCAAAGGATTTAAAGTGTACTCAT
TCCAATTGCAGAGCCTCGAAAGAGTCCTGCATTGGTATTTTTCGTCACTACCTCCCCGAG
TCGGGAGTGGGTAATTTGCGCGCCTGCTGCCTTCCTTGGATGTGGTAGCCGTTTCTCAGG
CTCCCTCTCCGGAATCGAACCCTGATTCCCCGTTACCCGTGGTCACCATGGTAGGCACA
>NODE_388_length_661_cov_14.360061
AATACAGAAAAAAACAGCACTAATCAAAATGACCACAGCTAAACTAACGCCTTACTGTAC
TAAACATTTCGGCACATCAACTTTTAAGTACTGCAGTGTGCACTGGGTAGATGATAAAAA
AGTTCTGTGTCACTGGTCCATGCCGGTATGCTCCCCAGTCCCTGTAATGATTTCTATTCA
TAAACATGCAGTGTGCTATCCTCCACCTGGCAGCTGCCTCTGTGCATATGAGATTACCAT
TATGCATCTTCCAATCCCAAGGATAAACATCTCTTCACTTTTGAAGTTTGCAAGCATGAG
GCATATTTTAGTGCCATATGACTTAAGCATCCCTTCAGGTATCACTTGCAATCTTTTCTC
ATTCTATATACATTGTTCAACTTTAATGGGTATCTAATTTGTGTTATCAGCTTACAGGGC
AGTAAGTAATAATTTGCATGGCTGCCCTAAGCAAATATGCTTCCATAAGCATCCCCATAG
TATAGACACTAGAATGGATTAACCTCCATATTGGCTATGCCCTGACGGTCAATGCTTTTT
TAGAAATAAGTAGAACAGATAGTTTAGTTTGGTGGCAATTGTTGTGAAAAAAAAATGGAT
TTACTACAAACCTTTTTACATTCAGATGCTACTTTGGATAAAAGTCTGGCACGCATAGCA
ATGGTGAAATGAAATCTGTGCATCTATATTTCCAGCATTGTCGACGGTGGTTAAGGCTTC
TTACTGGAACAACCACATAATATGGGCATGAACTTGAAATGCAATATTTTTTACTGGTGA
ACTACAGCATGTGCTCTAATAAGtg
>NODE_389_length_703_cov_17.510668
CAGCTCACATCACAGAACCCTACAAACGGCAATTAAAACGGATGTGCAACACTGGCTCTG
TATAGGGAGAGAGAGCGGAGAGAGAGAAAGAAAAGAGAAATGAGAGGGGACATGAGCGAG
GGAGGCCAAAAGAAAGAAAGAAAGAAAGAAAGTGAGAAAGTATGCGAGGGAAAATGTACA
GCACCACCTCTCCTTCAAAACCAGGACTGATACTGTGTCTATTGATCTTTATAACAATAG
CAGCAAGCTGTAAAATGTTTGATGGTTTTGTACAGATCTTAGTCCCCCTCATTCATAATT
ACTGCTACACATGTAGAACCAAGGGCAACTTCAGAAGGGGCGCTGTTTGAAAAGCTGCTG
CCAGACTGTAGGGATGATGGGAAATCTCAGCGGGGCCTCACGGTAGCTCCAAGCCCTAAG
GCTATCATTCCTCCTGCCGAACACCTGCAGCAACTTAAGTTTTACAAAGATCAAATTATG
GAGCTGATTTTAAATAAGAAATGAGACCAACCTCGTCCCTTTACTCACAAAGTTACTCTG
CTTTATTTTGATTTCTGACTTTGAAGCTGTGGCTTTCTGAGAAAAGTCAGCAGTGCTCAT
TTTACAGAAATCCAACATCTTGTATCTTGCACAAATTGACCTAAACTCTTTCAAGTTCAA
GTTAGGCATTAGCATTTAATGTTGACAAATGCATGTCTCAGTTTGTTTGCACGTAGTTTA
AATGCAAATGCGGATGTGCGCTCTCTTTTCCCATTTTGTTGCTTTGTCAACATGTTGTTT
GCATTCGAAACCACAGTGAGAATTAGTactgctacaactcttactgctctgcctcagaat
gttctca
>NODE_390_length_786_cov_12.255725
CTTTATTGCTTCCACAAGTGGTCTGGAAGCCCTGCACTTAAGCAGAAGCATAACACTGCA
GCATGCTCTTGCCCTGTTTCTCTCCTTTCTCTTCTCTCTGCGTCTCACTCTCTCTCGCTC
TCTTGCCCTTTCTCCATCTCTTTGCCCCTCGTCCTCTCTGTCTTCCTGTATTTTCTTCTC
CCCCCCTCTCCATCCTACTTGTTAATTATTTGCTTTATTTTGTCAGCGAGCTGATGAGTG
ACTTCAAAAGGAGGATGGAGCTGGACTCAAAATACAAAAATGGCTTCCTCTCTGTTGTCT
TAGACAATAATTATGATTTGCCAGTTAAGCCTAGACTACAGCAGAGGGATTGTAGTTTAA
AGCAGAGGCTTTGGTGCAAAAAATGCATTTATAGCCCTTTGTGAGGCTCCTCATTATGTG
TGGGCCCGATTCATTAAGTAATTGGTTTGCAGTTGTTTACATGAGTATTAAGGCCTTCTA
TTCAGGGCCTTTGAGAGATACATTGTGCAAATGTTGCATGTTATGAATGCAGAATGAGAG
GCGGGGGGCCAGTCCTATTGGCCAAACACTGCACTCGGCTGAAAAGCGAGAGAAAAGCAC
TGGGTGCTGCTTTGCATAGCAATGACTAGGGCCTTAATAAGCTTTACAGATTAAATACAT
GCAGTCTATACAAGATGCAAAGAGATACTCTTAACACATTTATATGTGCTCATTTCACTA
TTATGGAGTTTGAGAGAATTGGGGTCTTTCATATTCTTTTTTTTCTCTGTGTCTCTCTCT
TCCTTGCTCTCTCCCACACAGTGTTTTTCAGTTAGATACTTTTATGGAATGTTCTGTTTA
TTGTATTATAACTCGCGGGGAAGCGACtgatctgcaacatttattaaggatttgttcatt
agaaatcttttgctgtctttgtgagtggca
>NODE_391_length_556_cov_10.606115
CGGGGCAGACAGGTGTAGGTGCTGTGAGTGGCTCTCCCTCTAGCTGTGCCATTGCAGATT
TCCAGTTTCCTGCAGCATATGTCTGCGTGGTTAGCATGTGCTCGAAACCCCCTCTTTCTT
TCACTGGAGGCAGCCAGCCTGTGTGATTTATGTGGGGCCCCTGTTCCACTGTGCATACAC
TGGAAAATCTCCAGTTTACACAAGAATTGCCTGAAAAATGAGATCTGTGACTACATTCTT
TTCATTAGCGGCTTACGCTAGCGTGGAGCCTGGGAGCCTCTGAGCTCCTAATGATGCACA
CGCAGGCCCGTAGCCTCCCAGCTGCTCTCCGGCTCTCATTACCTACAACATTCATGTCAC
AAACACTCTTATTTAATTTCCACAACAATTAAAAAGGAAAACAGTTGCTAAACTTGCGCT
GCTTGAGGCAGCTGAGAGCTGTGTGTTCAATGGCTCAAACCAAATGTTTGTGCAACAAAT
ACACACACACGCACACACACACACATACACACACACACGCAGTCCAACACACATTTTGAT
GTTGGGCTATAAAGAGAAACTAAAAACAACAGCTatattttgatattgtattccatgcaa
tacacagccaaagagctcccagataggaaatgacattaggatggatatactacaatgaaa
ttttattaccaggggactgacttcacaaatgcacacttag
>NODE_400_length_1056_cov_13.447917
GGGAGTATCGCGGCACATTTCAAAGCATTTTCTCTGCGATATTTGAAAACGGAGTCGTGC
CGTGAACGCCTGCGTGTCCCTTTTAAAACAAACCCAGCGCCTGTCAATCACGGCGCATTC
CAACCAATCCCAAAGCTCCCTTTTTAAAAGCAGGTTTGCCTGCTGTGCTTTTATATTGCA
CCATGGCCTGTTTCGAAGCATTTTTACTACCACGGTTATTGCCACAAATCAAGAGGGCAA
AGTGAACGGCATGGGACTCACACCAACTTTAACGAAATTGAGTCTGGTTCCTACTTCTGC
GAAGTTCACGGCCAAGAATTTCACATGCAGATGATATACAACAAGGAAAATGGGGAAACA
GAATTTCTAGGTGTATCCTGGGTGCTGAATTGGTTTGATTTTGCAAACTCATAGCCAAAC
TCACAACAAAACATGACAAGCCTTTCGAGGTTTAGTGGCTGCCCTCTCTCTTGCGTCAAC
CCCGGGGAGAGCAATACTGAACCCAGCGTGGTGCTGCCACCTTTGGCAGGAGAGCACATG
GGACACCCCACTGGCAGTTCCTTAAAACTCTGCCCCTCGCACAATTTGCGAGACTACCCT
GAGACGAGGTCCAGTGCATATGTTGACCATTCGGTTCCCAATTTTTCAGACTCTGGATAC
CCCAGTCACCGTTTAGAGCACAGCCCTAGGGGCATTATCATTGGAGCCAATCTTTCTGGA
GCCGGCATGCCACCCGTCACTGATCAACTGGCATCAAGAGCTAACCAACATGGCGGGATT
GGAAGGTATCGTGACTTCCCTGGCTGCAGAGACAACAGAAGCCATACTTTTTTCACAAGT
TATCAGGAGCAGGCCCACGCCTCCGCCGACGCATCCCGAGAGCTCGGCAGCCAGATGATG
CTGGGGCTACCTGGCGACCTCCTCACCCGGACTCACCCCTATGGCCAAGCCATCAGCCCC
AAGGGAAACAGCCAGCAGCTTGTCACACAGTTCCTGGGTCTGTACAAACCCCTGAACATG
GCAATTCAGCGTGGAGGAGGCGACGCTTTCCTCAGGTGCTCTAAGCAGACAGTCAAGCAT
GAGCTGGTGTGCAAGTGGAGTGACGGCCAAGAGGGGGCTGGGAAGCTGCCTTGCTCCAGA
GCCTTCGGGaccatgtatgaacttgtcacccatgtgacagtggagcacgtcggaggaccc
>NODE_401_length_582_cov_8.486255
GCATATTTTAATTATTTAATTACGTGCCTTTGAGGTCATTTTAATTCATTCTCAAATTCA
ATCCCATGAAATGAACAGCTAGAGTGATTTTTTTGTGATTTGTTTGTGATTCGTACTGAT
GCTTCTTTGCATCATTTCATTTGTCTTTGCAACGTACATCCGTATGTAGGACATGATCGG
GCTGAGAGTGGGACTAAAGAGTTCCTGATAATGACAAACCACACCCTCAACAACACTCCA
TCACACCATCAACAGCTCAGCAGCTCGCCTCCAAACACGCCTCCCCTGACCCCATGCGCC
GACCTCCCACTGCACACCTCGGCTCCACACACATGCACTCACAATTCAAGCACACAGACA
CGTGCACACACCCTGGCGCTCACTTACTTTCAAAGTCCAGGAAAAAATGTGGACAGTTCT
CTAAATCCTTGCCAAGGACCTTAATGAGGTTCCCCATGGCTGGCGACCTGGACGGGAGGA
AACAACAAAATGCATACAGTACGCAGAGCCTGGCAACCCGCAAGAAAACACACAACAGGC
ACATGGAGAACACAGCAGGTTGTGACTGTTTTAGTTTTTTACCCATCTGCACTCGTCTAA
TTATCCCTTCTTCCTTTGCTGCTCCATCCTTCTGTCTAAGCAATATGTCCAGAGCAAAGT
CAGACACTCTAGTCATAAATGACACTGATCACAGTTTGCTTCCAATACACAGCGTATGCT
GTATTC
>NODE_402_length_1089_cov_14.356290
TATTTTTCGTCACTACCTCCCCGAGTCGGGAGTGGGTAATTTGCGCGCCTGCTGCCTTCC
TTGGATGTGGTAGCCGTTTCTCAGGCTCCCTCTCCGGAATCGAACCCTGATTCCCCGTTA
CCCGTGGTCACCATGGTAGGCACAGAAAGTACCATCGAAAGTTGATAGGGCAGACATTCG
AATGAGACGTCGCCGCCACGGGGGGCCAGCGATCGGCTCGAGGTTATCTAGAGTCACCAA
AGCGGCCGGGGCGCCCCGAGGGGCCACCCCGCATGGGTTTTGGGTCTGATAAATGCACGC
ATCCCCGGAGGTCAGCGCTCGTTTGCATGTATTAGCTCTAGAATTGCCACAGTTATCCAA
GTAACGGTAGAGCGATCAAAGGAACCATAACTGATTTAATGAGCCATTCGCAGTTTCACT
GTACCGGCCGTGTGTACTTAGACTTGCATGGCTTAATCTTTGAGACAAGCATATGCTACT
GGCAGGATCAACCAGGTAGCCCAGAAGCGTGCGTGCGGCAGCGGGAGGGAGAGAAGGGAG
GAGAGCCGGCCAGGAAAGGCAGGCCACCCCCGAAACCCCCCCGCCCGACGTGCCGCCACG
CGAGCGTGGACTGCGCGGCACCCGGTCGGGACCGGGTGCGAAGCGTGGCAGAGAATGACG
GGCGTGGGGCCCTGTGCTTTTTGGCTGGAGAAATGACCGTGTTGTCCGGAGAGACATCCG
GCGCCTGAGCGGGACGCGGTCCCCGCCACCTCCCCAGCGGGGGCGGTCGGGGCCGACGAA
CCCGGCGACGGGCTCCGTGGTCGGGCAAACTGGGGCAGACGGGGCGTCTCGGTCTCGCCT
CTGAGGAAGAGGGGCCGACGACCGGAGGAGCCTCCCCGCTCCGGTACTCTGAGTCGGGCC
ACAGAAGAAATTGCGGGCCTGCCAGGTGTGGAGGAACCAGCCGCTTGGAGCGCCCGGCGC
TGGGGCCGGGGCCGGCGGGGGCCCTCCGACGGCATGCCACGAATGCCAGTCGGTCGGTGG
GTCGGTCAGCGGGCGCGAGATCCAAAGCCGTGTGAGCTCGGAACCGTTCCCTGTAATCCT
GCTGGAACAGTCCTGGCGTGACCGCGGCGTGAATTCCAGAAGATGGGAGAGAGAGGGAGA
AAGGCTGAAGGCTGAAGGCTACACAGAGAGAGAGAGAGAGAGAGAGAGAGAGAGAGAGAG
AGAGAGAGAGAGAGAGAGAGAGAGAGAGAGAGA
>NODE_403_length_692_cov_13.173410
CACATGGACACATACTGCAGTTAAGGAATGCAAAGGGAAAGAAACCACACAACGAGGAAA
GAAAAAAAAATCCACCAAGAAGCAGTAGACAATTAGCAACGATGTCAGTAAGTCGCCATG
ATTAACATTCGGATCACTGGGATGTAAATACTCAAAGAAACACATGCTGCACTCCTACAA
GCCTCCTTTCTAAGCAGCTCCGTGCAATACAGTGAATGAGCAAGGGGGTCGCGCACACCA
GGCTTGCTGACAAGCCTTTTTTATGACATTCATCAAAGCCATCTGCCATTTTCCGCTCAA
TTAATTTGTTATGGGAAGTGGGATCAATTAAGTGCGCACCGTAATGGCTTTATATCCTTG
TTTCCCTTTTATAGCCCAATATTTTCTGTGCTCCACTCTGGCATGAAAAGGCGAAATCGA
TATCCCCAGCTATTTTCCCCTCCTGTGGACTAATTTGTTTTTGCCACTCTCTTCCTGGCA
TGATAAACCGGCTGTAATGAGGGGTTAGGGCGAGGGGACAGACTAAACATAAACCCACAC
TCAAGCCAACAAGCAAAGTGGGGTCGCTTTTTTGCCAATGTGCTCGGTGAATCCAAGAGA
ACCTGATCTTAATCGAACGCAATCTCATTTGGATGTCGGAGCAACGCTGTTACCCACACT
TAACTAAACGCGGAGGAGTATCAAGAGGGATTGACCTTCGCCCTGTTATCATCTGACACA
TTGGTCACCCGCAGAGACAGTGAGTGGCTTAGGCGAGGGTGGGgtgataaggacaatgtc
gagacagttagtttgacagtgatgagtgaagcggtgtcgcctcgctgcgccattag
>NODE_404_length_467_cov_11.588865
TTGGTTCTGTTTCTCGCTCTTCCTTATCTGCCTCTTACAACAGAAAAAACAAGCAAATCC
CATGCACTTGGGGGGGAAAAACGACACGCAACAATAGCATCCACCAATAGCGCTGTCAAA
CAACGCCATCTCTCTCGGATGTTAAAAGCTTTAAGAGCTGAGGCCTCTGTGACATCCATA
GCCTCTGGATGTCAAAGATGGTTGAAGACTTGAGAGCAGGCCTCTGTTTTAAAAATACTG
TGTGTGGGTGTGTGAGTGCGCACGTCTCGGAGCAGCAAAAGTGACATTTGAGGGGCACTT
TACAGAAGCCAGCGGTTGCTAGGGATCTTCTGTATCACCTAAAGAGCCTTTGTCAGTCAT
TGGAAAGCTGTCACCTTTCGGGGGGCCGATACGGTAGGGGGAGCCGGCTGACAGGTAGGA
ATTAATGAGAGGTGTATGACAGCAGACCTCGGTGCTCTTGTGTATGGGTGTGTGTGTGTT
TGAGAGTGTGTCCACATGCGTGTGAGTGAGGTCCTTTGTCTCAAGAGGATGAACCACCTT
CTTTGTCATCCTGATGGGGGAAGAAGAGGAAGAATAATGTTAGAGACAGACACAGAAAGA
AGATTTTTTTc
>NODE_405_length_827_cov_12.628778
GGTTCCGGAAACACAGTCTATTAAATATGTATGTTCCAAGCCACTTAAAGCATTCTCACA
AGTTAGAAGAATAGGCTTCGGTCTATGAACAAATTTCTTAAGTTGTGCCAGTCCTTTTGC
TACTTAACTGGAAAAAAGAGAAACATAAAATGTAGTTTTACAGCTTATATATGACACGAA
TTGCAATGAATGCAAGTCTTTTATCATTTAAGAAGTGACAAGTGTAGCTGTTGCTGTCCT
TGTAATTGTTGATGCATTGTGATTTGATGCTGGATTGAAAAGGTGCAGAAACTCAATCTT
GATATCTAGCCTCAGCTACCAATCTGTCACCTTTCTGTGTGCCTTCCCAACAAAATGAAG
TCTATAAACGGAGAACACTGAATGTTCTTTTGTCATTCAGTTGATAAGGGGACGGTGCTA
CTACTAAGGCCTGAGGACTAATGAATCTCCACTCCATTACCGCTGAATCGGACAGATTGC
TCTCCCGGAGAAATGAATTGAGTTTTTTGTATTTGTGAGATCATTCTCCCTCCATTAACT
GCTCTTTATCCCGTCTCTTCATCACAGGCAAATCAGGTTAGGCAGCCATGATTAGCTGGG
GTGGCCTCCCTTTTTAAAAGGTAATTGGGTTTGGCGGCTCAGCTGATAGTGCCATTAGGA
CCAATAAAGGCTGGGCTTGGCTCATCGAGTGAAACAGATTCTTCAGCAGCAGATGGCAGA
CGGAGGGAGAGAGCTCTGATGCATTGAGGCCGAAAACAAAGTTTGTGTAACCAAAGTAGT
TTGGGGGCATCCTCTCCTCTCTGTGCATATGCCCCCGCCACTTTCACGGAGGCCACTTTA
ATATTTTTGTCTTTCTGTGGTGGTGATGGTGACATTTTCAAATGGAGGCGGTGACAGCGT
TTAATAAGCTTAACGTTGATTACAAAATGATTTGGCCATTAGAATGGGATTTTTTTTTTA
ttgggataatt
>NODE_406_length_646_cov_11.842105
GAGAGACTGGCCATAATACTTTATTTATATTCTGTTCTGGAGATACGTGGTTTCTGTTGT
AAATGTTCATTGATTCAAGGGCAGACAAATATACCCCCAACACCCTGCAATGACCCACAT
AGAGCGATATGCGAAGTTCACCATCTATTAGAATAACATGACAGGCACAAATAAACCGTA
TTATACATTTTGTTACCCTTGCAGCCAACTCAAATTACATTTTGAATGTCGTCCACTCAA
TCTCCTCTCGTCTTTTGTGCTGTCTTTGATATAAATAGACAGACATTCAGGGGTCTAAAG
AGTGGAAGTTAGAAGAATAAAAAAGGAAGAGGAAATTTAGATATTTTTAAATGATGTCCT
ACATTTTGTCAGCTAAAATCAGGATATTGCCTGAGCGGGGAGAAGCCATGTTCTTCAGTT
GTCAAAAGGCAGTAAGTAATGATTAAAATAGCAGTGTGAAACGCGGGGAGATTAAAGTGA
TGCTAATGATAAGTGAGAGAAGAAAAGGGCAAGCTATATTTTAATTCCTGGGAGAATGGT
TAATGACTTCTATTGCCTGAGATTAAACTAAACCTGTCTCATCAGCTTTTTCTGCTCGCT
GAGGAAAAAAAGCCCTCTGCACTTTAATTTATTAAACTCTTTTAAGGAAGCACATTGATC
TACATAGGTTAAACTTTCAAAATTTGGGCAAAAAGACGCCCCATAAAGCTGTCATGCAGG
GCAAAGCTGTTGAGTTGCTCAAGGCACACTATAAAGAATTCATTATCTCCAAACTGCCac
atttaatcag
>NODE_407_length_449_cov_10.924276
GTGCGAGTCAGCAAACATTTAGCACACGCAGCCGCACTACACGGGGAAATTATTATTGTC
AGAATAATAATGGTTTAGCATAATTTATTACAGGTCCACCAAATAAGCAGGGGCTAGATG
TTATTAGACAGATGGATGGGAAGGCTTGGCAGACATCCACTGAGGCTCAGGCAGGCAAAG
GCCCTCAACGTGAACGTGACGAGGAGGAAGGGGTGGAGGTGGGGGTGTGTGAAATAAACG
GGAGGTATGGTGGGGGGGCATCCTCCAAACCAATCAGAAAGCTGGCAGTTCAATTACAAA
GAAATAAAGGGACATTCATCATTCAATTAGGCACCTGTCAGGGCTCACAAAGGAAGAAAA
CTTCTAACCTGGTACTCCAGGGAGAAGATGCTCAGAAGAGTGGACTGCGAGTGACTGGAA
CAAATAAAAGAAGGACAAAGTTAATTACCAGAGTGCATTGCACAGAGACAAAGGGAGAGG
GGAGCTTCAAAGCTGGGGCCAGCTGCCCTGTAATCTAAAAGAACATGAAAACAAGTGTGG
CAAAGTTGTTCCAGATGAACACCTCTGACAAAGGATTCCTGCCACGATGGTGT
>NODE_411_length_602_cov_17.790697
CTGGATGGTGGCCGCCGAGTCCCCTCTGTCTCTGACACGTGTCGGCAGAGCGCTGGGTTG
TGCGGCGCTGCGCTGGGGCCCCCGTTTGGCCGCGGCCACTGCTGAGACTGCTCACTCAGC
CAGCCCTCATTTCCATTTCAATCTCAACCTCATGAATGCAAAAACTCTGGCCGAAAATTA
ATAACACCACGCAGGGGAAAAGTGGGCGCCAGGGAGAAGGAAGGAAAGACAGAGAGAGAT
GGAGGGGAGAGTGAAAAAAAAAGAGCAAAAAAGAGAATGGGGAGCTGGGGTCTTTTTCAC
CCCTTTTGTTCCTCCAAAAGTGCCCCTTATTTTATTTCCCTCTCTCTTTCACCAGGATCC
TCCAATGAATGGCATTACAGACAATGCCATATCCAGAGTGACACAAATTTATTTCGGTTG
CAGCGCCATAGTGTATTTCCACAGAACCAGGGGCGATTTGTCTGGGGACAATTTGGTTTC
CATAAAGGATTTAAATGGTTTCTGTGGAGATAGTGGGGTGAAATTTAATTTGTTTCTCAT
TTACTACAGCAGGTATGAAAAGGAGAAAAATTGGACGGCTGATGGGCTAAAAATTGGTGC
TGTCCCTCTGCTGTATCCCCAAAGGACCAAGGCCCTGCATCATATAGATTGAGTTCGACC
CCCCCAGCCCTCCCAACCACAAGCCAAGCCAACACAGTCACACACAcacacacacacaca
cgcacacacacacacacacacagcct
>NODE_415_length_723_cov_5.301521
AGAGACTCGGGACTGAGACCGGCGTCTTCGGCATAGCCAAATTAGGTGGGGCAGGTGGCA
TTTCCAGGTGTCTAGCACGTCTGGTTCCGGAGATATTGGCCAAAACGTTCTCCCATTCAC
TGACAATGGGACGTGCATAACGCAACCAGTAACATAGTGCTGAGGCCGAGATAAGTTCCC
GTAGGAGGCCTTTGAGAGCGCGTTTCAGACCGCTCTGAGTTGATTGGTATAGGTTTGTAG
GGACACTTTTTTGGGTCCCGTTGTATGGGCCAGCCCTCACCGTAAGCTCCGGAATTATGG
TGAGGCTTAGNNNNNNNNNNTCAGGTGTCTAGCACGTCTGGTTCCGGAGATATTGGCCAA
AACGTTCTCCCATTCACTGACAATGGGACGTGCATAACGCGAGATAAGTTCCCGTAGGAG
GCCTTTGAGAGCGCGTTTCAGACCGCTCTGAGTTGATTGGTATAGGTTTGTAGGGACACT
TTTTTGGGTCCCGTTGTATGGGCCAGCCCTCACCGTAAGCTCCGGAATTATGGTGAGGCT
TAGGGTTTCGGCCTGGGGTGAGGGTTTGGGCAAACGGTTAGTGCTAGAGACATGAAACTT
GTGTCTACCCCCCCATTTGCTGCCGCCGCGATCGCACTGAGCCTACTCCCGAGTTTCTAT
GACGTCAGGAAGTGGGAGTAACCTGTGAATTTTTGCTGTATCTCGGGACGGGAAGGTTGT
AGTGACTCGGGACTGAGACCGGCGTCTTCGGCATAGCCAAATTAGGTGGGGCAGGTGGCA
TTTCCAGGTGTCTAGCACGTCTGGTTCCGGAGATATTGGCCAAAACGTTCTCCCATTCAC
TGACAATGGGACGTGCATGACGCAGCc
>NODE_416_length_652_cov_12.027607
GAAATTTTTAACAAATCCAAAGTTTCCCTATGAGCAAGCATGTTTGCAACTCACTATGTG
AAATGAATGTTGCTGTGTTGTTCCTTTTTATACATGTAAGAGTTTTACTATGACTGTGTG
TGAAAATACATCACCAGCAGGCGAACACAAGTGAGTGATGATGTATGCACAGGCACACAT
ACAGATCATGCACAGGTGTGTGTGAGCGTGTTTGTGTGTGTCGGCTTTACTCCTGCTCTG
TTGGTATTAGAGGGAAGGATATTCAGAGTCTATATTGTATGTCACTTTGGCTTTAGCATA
GTCAGTTTTCTCTGACCATAAATGTATGCCTATGCACGGTAATTGTGTGGAAAATGCATG
CAGCCTCCACCTAGCATAACCACCCCTGCTGCACTCCCCTGTGGATAACAAATGGCCCTT
TTCTCTGGGAATTGAGGCTAAACGATGGTTTCACTTAGAGAGCAAAGTGACTGTCCATCT
TCATAACAGTGCTCTCCATCAAAGAGCAATGAATCCCATCCCATCCCACTGGCTCTGATT
AAACACAGGCAATGGATATCCCCTTTATGAAGGCCTGCAAAGCTGGCCCTCATGTCAGCC
TTGCACCTGCAACTATCAGCTTCTCCTTTAATAAAAAAACAGACCCACACATCTGGTCCA
GGGAGCAGTGCGCTGCTCCAGCAGGCCTATTCAGCCGAATCTGTTTGAAAGTGCCACACC
TCCACTTGATTCAAATTACCTAAGGCATTTCTTATTGGTGGGGTCACATGGAAGGCCCCC
AGGTCacaaagttcac
>NODE_417_length_912_cov_8.790570
ACCAGTATTTCTGCAACACACTAAAATAATCAATAAAAAAGAAGAAGATTTTTCATCACT
GCTACGGATACTGTGCTCAGATATTCAGATAATTGAAACACATCACATGCTAGCTCACCT
TAGCAATGACAGAAGTAGGGTTTTTTCACTTTGGTTGTTTCATTCTTTTTTTTTAGGGTG
GAATAATTAAAATGGCTGTTTTATCTGAGCTTTTAGTCATAGTGTGGCTGCACTCACTGT
TGCATCTGCGTGCTGTGCCGAGATAGAGCGTCTGTGGAGGGCCAGGGAGCAGACTCCAGA
GATCCATCCATCTCAATCTGAGGCTACAGCTGACACCTTACAAAGAGGTACAATTAATAA
GGGCATTATCCAGCAGTAGGCAACAATAGAGTCCTAACGCAGAGACACCAACCTCAGGAG
GCCCGGAGAGGAGAGAAAGGGAGCGTGTGTGTTTATGGGTGGGGGAAGGGCTGGCCAAAG
TGCTTCAGATTGGGATGCATTACAACCAATGTCTTCAGAATGTGAATTACAATCTATTAC
AACTGAGCCTGCTGATAGGTGGTGCAGGCTACTTTGTGTGATTATTTTTTACAGCTCTGC
ATTGAAAATGTTACATTTACAAAATACAGTCTCGTTAAAAAAATCTGTGATATTGTTGAA
TTACACAGAGATGCTTTTAGATTTGTGGACGTGAACAAAACAACAAGTTTTAAAAAAGTG
CAAAAAAAAACCCTCAAACAAACAAAAATCAAGATTCATTGCTGCTTATTTGATTTTAAC
GACAGCTTATGGAAACATTACAAGAAGAAAAATCCGAGATATCAAATACAGCATATCTGA
TAATGGAGCTCTCATGAAAGTGTCCTGTTAGTGCAGGTTGAGTGCAGCTCTGTGGTTCAC
AGGGGAGAGGGAGGGGACACCGCTGCACTGACATTTACAGCAATCCAGGAGTTGTTTGTG
GTCACTGGACTGGAGACAAACGTTGAACCCCAAAGGTCAGAGATCGGGGCTAAATTTCAT
CCACAGTGGAGGTCCCTCTGTTGGAAAAGACAAACA
>NODE_418_length_145_cov_5.634483
GGTTTGGGCAAACGGTCAGTGCTAGAGGCATGAAACTTGTGTCTACCCCCCCATTTGCTG
CCGCCGCGATCGCACTGAGCCTACTCCCGAGTCTCTACCACATCAGGAAGTGGGAGTAAC
CTGGGATTTTTTGCTGTTTCTCGGAACGGGAAGGTCGTAGAGACTCGGGACTGAGACCGG
CGTCTTCGGCATAGCCAAATTAGGCGGGGCAGGTGGCATTTCCAGGTGTCTAGCACGTCT
GGTTCCGGAGATATCGGCCAAAACGTTCTCCCATTCACTGACAATGGCA
>NODE_420_length_281_cov_5.491103
GACGGGAAGGTCGTAGAGACTCGGGACCTAGACCGGCGTCTTCAGCATAGCCAAATTAGG
TGGGGCAGGTGGCATTTCCAGGTGTCTAGCACGTCTGGTTCCGGAGATATTGGCCAAAAC
CTTCTCCCATTCACTGACAATGGGCAGTGCATAACGCAGCAAGGTTTAGGGTTAGGGTTA
TGGGTTTGGCCTGGGATTGGGAAAACGATTAATGCTAGAGACATGAAACTTGCGTCTACC
CCCCCATTTGCTGCCGCTGCGATCGCATTGAGCCTACTCCTGAGTCTCTACGACGTCAGG
AAGTGGGAGAAACCTGTGATTTTTTGCTGTATCTCGGGACGGGAAGGTCGTAGAGACTCG
GGACCTAGACCGGCGTCTTCAGCATAGCCAAATTAGGTGGGGCAGGTGGCATTTCCAGGT
GTCTA
>NODE_421_length_820_cov_8.710976
CCCCCCCAAACTCAGAGCGACCTACAGTCTTTAATGGTAAGCTTTTATGAGTTGGAGGAA
AGAAAATAGCAGGAAAAGATCTGTGCCTATGTTCCTGACGGCTATGTTGCGCTCATGCTT
CACTGCCTCCCTTTAAACTTCCTAAATTGTGTTTCACAATAAATAGATGCCCAAGCCCTT
AACTGCCAGTATTAGATTAGATACCATTAGATGTAATAGAAAATTCTCTGCCTGTAATAT
TTTCATAAGAGTTTGAGGCATTTGATTAATCTGACCACATTTTATTGCATTAATGATTTT
TTTTCCTTCCCACTCTGCTGTAAAGACATTGTATACAGGCTAATGCTGTTTTCTCTCTCC
CCTCTCTGCTCACTCTCATTCATCCTCAGCCGTTATTGCAATGCATTGTTGATGAGGTGA
GTCGGCGTCTTATGTGCTTTCACTCCTAAAGTCATTCCTAATGGAGTGGAAACCTTATAT
TTTGTTTCCTAATGAAGCACAGGAGTGGCAGACAGCTCCGCTTGGGCTGTCCTATGGCTG
CCTGCAGGTTGAAGCCACCGGCCCGAGCCAAGCTGCTCTGAGGGAGCCAGCAGGGGATGT
TGGGTCGGGGCAGCAGACAGCTTATGCATGAACTTATACACAGGCCGCAGAAAGTGTGTG
GAAGTCTTAAAAAAATAATAAAAAATAATATGCAGTAGTGGAAAAAGCATTGCGATAACA
AGCAAAACTAGAATATAAAAATACTACAAATTTTCTTCTGCGAGTATTATCAGCAGAATC
CAGATAATATCCTTTATGTGGCACAGTTGACTGACAGGGACCAAATTTGAACTGAATTAT
ATACATTGTCAAATTTAATGTAATTTAATTAATTAGTTTGTGTTCCTAGACAATGATTTC
ACACTGCTGTTCaccaacatacagagtttaaacctgtgtaagcagcaaaggactaatgaa
agga
>NODE_422_length_431_cov_16.832947
TGTTCTCGTTCCCTTTGTCGTTGGCCTCCCTTAAAATCAAGGAATCCACGAGAAAAGACC
TCGGCATGGTTGCAAACTTGTTGCTCGGCGCGGTTCAAGTCGAAGCCGGTGCGTACTGCG
GCTGTGTTCAGTGTGTGTGCTCTCCTCGGGACGGTGGACAGCGAAGTGGTGCTGAAGGCG
CACAGCCGCTCCTTAAATAGGCGCCGTGGACTCGGTTCGGCCATGTGACGGTTACGCTGT
AAGCGGCCAAGAGCTCTCAATAGGGTTTTGTGCCTTTCTCTCGGCATTCCCACTGCACGC
TTCCCCATTATTTCACTTGTTAACTAAATGAACTGCATAATGTAGTCTATTCTTGTCAGC
CCCACCCACGCCGCAAGAGGCGGCACTGCCCATTCTCCCTTTTATCATCACTCTCATTTT
ATCATAGAGAAGAGCTTAAATTTGCGAGAGAAAACGTTTCTGTCACATTTGGAAAGGCTA
GTGCGTATTCAAGTTCTGTCTTAGACACGAAGCAGTCTTTGACTTAAACTGTATCCAGGA
CGATGCCATTTATTCCGTTTAAAGAGCAGCAGGTa
>NODE_434_length_800_cov_12.550000
AAAATGTCATATTTTTCCATATTCCCTCCACTTCACGTGTATCCCCCCCTTTTTTTATTT
CGCTTTTTATTGGCCATCCAAGTCAGGAGCACTGTGCTAAGTAAGTGGAAAAGTGTTTTT
AATGATTTATTTTAGCGTTAATCAGCTCAGACGCTGGAGAGACTGCAGAGCTACACGGTG
CCAAATTACGCACGACGACCAGGAGTCATATCACAACCTCCAGCTCGTCTTTAACTTCTC
CTTCACGGGCTTTCAGGGCATAAAATAGTGTGCTGTGTGAGTGAGAGCTGCTGCTGGTGG
GGCAGCACCGCTTTTTCTATCTTGATCTGAACTACTAACCAAGTCTTAGAGAGATCAAAA
TTCAATCCCGTTCTGAGAAAAAAGAGAAATGACGTTATTTGAATATGTGCCCAAAATCCT
TAATGAATAACTTAGGACGAGTAGGAGGCAAATGCTGCCCCAGCTGTTTCCTGTTGAAAA
TGTCTGTGTAATGTAGATAAATGTGAGGGATTTTCTCTCTAAATCCGTCTCCTGTTCGCT
AAATCTCACTTCTCCAAAACGAGCCTGCGCAATGGAACAAAGTCGGAATATTGAGATGTG
ACATTGCCCGCATCTCATCCTCTTTCTCCCCGTTTTTAATGACTTCAAACAAGTTCATTT
TCGCCGGGCTTTGTCTTGCGGAGACCCGTGGGGATGTCTAGCGCTCTTTCCTTTCAGTGG
CATTTATGTGATGTCTTCAAGGTAACTTACCTGATTTCCTTTGACACTATAGATTATCAC
CTTGGTTCTTCACTATTTGCTCAGAGCATCCTTGTCTAGTTTAAACTGAAACAATAAATC
CGAATTTCTGCCGCTTCTTTCCATTTTGCAgctttttgaatacatgaaaaaatgtggatt
tattctgattattattctgattaatattattatcattattatta
>NODE_435_length_145_cov_3.648276
CCTTCAAAAGTCAAAACATGTTTGTAAACATTGCGTCCTAAGTCAAAACATGTTTGTAAA
CATTTTCTGTGACAATCTGCAGGAGTGCTGTTTTTATGCTCTTAAACAGCGTTTCACGCG
CTGAAAAGGCCATTTTGGCCAAACAGTGTCTCTACTCACTTTCTTGACACAATGTCACTT
GAAACAGCTTTTGCCTTCATATTTATCATATTTCAACACATTGTGAGGTCAAAACATGTT
TGTAAACATTTTCTGTGACAATCTGCAGGAGTGCTGTTTTTATGCTCTT
>NODE_436_length_658_cov_17.411854
AAGAGAAATGCGAGCAGTAGCTTCATTCATCGCCTGTCCTGTTTCATTCACACGCTTGTG
ATTCTCTATCATGCTCCTCTCAGCAGCCGTCAAGAGGCCAGCAAGCATTGAAACAAATCT
CTCATATTCTGCTTTTTGATTTCATTCTTTCTCCCTGTCGTCTCTCCTATTAGCTTATTC
ATTCTTCACATGTGACTGCCAGCCTGTTAAGGTCATATTAAACCAAAGCAATCCACTTTA
AATGGTTATCTACGACGCGCATTAAAAAGCTCTTTGCTGCCCTTTAAATATTGTGATTGG
GTTATAGGGGGGTCGCTGTTTCGGAGCGCTGATCGCTCTCCCAGGAGCCCGCTTCAGAAT
ATAAATTGAGTAATATTATAAAGGCGGGCACTCCAGAAGGACTGGGTAATGAATAGGATT
CATGATCTGAGGAGGAACAGGAGGTCATGCAATGAAGTGAAATACTCTAATAACTCCAAT
CCAAACCCACTCAGATGATGATACATTAACTGAGGGACCCTTGTATTCCTGTTTTTTTCT
CTCTTGTGTCAGCCTATATGAGCATTACATCTACTCCAAAAGCACTTGCTGTGGAAAAAA
AAGAGAAAGCTGATCCTGGTGGGAATGGTTATTTAAAGTTCTCATTTTGCCTTTAATGTC
AAGGCCACCTACAACAGTGCTAGAGGGTCAGATCAAATCTCCGCAAATCTTGTAATCTGC
TGCAAAGAAATTAATAAAAAGAAGAAGAAGCAGATTTGTATTGTATTACTCATGCAATTT
CATGATCTTCTGCaaatgtctc
>NODE_437_length_721_cov_16.102634
GGCAGCGGTGGCAGGGGTGTTGGTTTAGGGTGGGAGGGACAATAAAGTGCAGCAAGACAA
GCAGGAGATTTATGTCAGCGTGACTGTCAATCATGGACGGGTGGACAGACGGTGAAAGTC
AAAGACGGCAAACCAAAGGGGCGGCCAGTGTCGTACTCGATCTCTCATTTTATCCCGCTC
GCTCCCTCTCTCTCCATCTTGTGGCCATATGAATTAGTGTGGTGAGAGGAGAGAATGAAG
AAGGTGGGAGGGGAGGATGGGGAGTGACGGGAAACAGACGGGTATAATATTCTCATCACT
CTTCACTCTGCAGTCGTTGGTGAGGAGCGTGGCCCAGGGCACTCAGCGGCCCAGCCAGCC
GCCTCGCAGACCCTGCAAATATTCCTAAACCTCAATTTTTCATATTTCCCTGTATGCATA
AGGAGATGAAAAATCATCCGATCATTTGTATTGTCTGACTGAGGTTATACACAAATATTA
GTTTATCTACCGCACCTAAGATTGCCTCCCTAAGCAAGACGGATTGGTCTTTTGGAGAGG
GCAATATTCCCCGGGAACATATTCAGTCCATCTTTTATGTGCTGCAATTCACAGAGCAGC
AGGTATGAGTTCCATCTCCAGACAGGCTCGATAAAGCTAAACACCCGATAGAGACACTGC
TTATTACACACAATACGCTTTAATTGCCAGACAATTTTCGGCTGGGTAAAATTTATAGTT
TTCAAAACTGATCTCATGCAAAGAGGCTTCATACCTAATATTCATATTCTCCGCACATTT
ACTCAACACTTGGCTAAAATGAATATTAAAGCAAAACAAGCAAAGGAATCAATTTGATGT
GAGAGGAGGGGGAAAAGACAGAgag
>NODE_438_length_712_cov_23.646067
GATGTGCTGCATGTTTGTTATTGCAGGTTTTTGAAACAAATACATAGAATCAATAAATGT
CGATTTGTCAGATTTCATCTGCAATGTTAAATGTTCATTTACTAAATTAAAAGCAGGACT
GTGAAGGCAAACACATGGATTAAACTCCGACTAGGATCAAGATCTCTGTTTGAGCACAGA
GATGGTCTTGATGAAACACTACACTAAGAACTTAGCAGGAAATGATGTTTTTTCGGACTG
TTGCCTCTTTGCAAATTTAAACAAAAAGCAAAATCATTCCAGAAATTGCGAAATAAACAC
AATACTGACACAAGGATACCACAGAAATTGTAATCTTGTAATTCAATGTATTCACATTAC
AACATCCACATGGTTCAGTTTGTGACAACGTCTAATGATCTTCAAATATATTCACTGTAT
GATACATAATACCAATATAGGCACTTCCAGTAAGTCTGGCAATATTGAAGCTACAGTATA
GTGTCTAAATTACAAAATGGTAAAAATAAATAATGTATATCTAAAAGAGTTTTTGTAGTT
TTAAAATTTCTTTACTGTACAGCATATATGTATATTGTACAAAATGGAGCATCGACCTGC
AAGGAAATCAATTATTTTACGTTCACAAATACTGTGTATTTGGACATATTCTTCCTTAGT
ACATGTGGTAAGTGCAAGGTACTAGTGAGAAGAAAGCAATTCATTATTTAATCATGTGTC
AACTATATAAAAATACTCATCTCATTTTGTTTACATAATTGTAAAGCTTGTTTGGTTCCC
ATGGTTACAATTATTGTACACGTGTGAATAAGCATGACAGTCAAATAAAACAAATTAAGA
CATAAAAAATAcaaaa
>NODE_439_length_461_cov_13.707158
TATCCCCCGAACACTGCAGACCTTTAGCAGGAGAATGCATGAACAAGCTGAAATGCGGCG
CTGCTGAAGCAGAGATAATGAATCTCCCAGAACGCGTTGGAACTTTTTCCGCTATTCCGG
CTTTAGGGGGCATCTCATTACCTCCCGGGGTCATCGTCATGACAGCCCTTCACTCCCCCG
CAGCCTCAGCAGCCGTTACAGACAGTGCGTTTCAAATTGCCAATCTGGCAGACTGCCCAC
AGAATAATTCCTCAGCATCCAGTGGAAACCCAGCGAAGAAGAAAAGGAAAAGGTGTGGGG
TCTGTGCACCCTGCAGGCGGCTAATCAACTGTGGTGTCTGCAGCAGTTGTCGGAACCGCA
AAACGGGCCACCAGATCTGCAAATTTAGGAAATGCGAGGAGCTGAAGAAGAAGCCAGGCT
CATCGCTGGAGGTGAGCACCAGGGCTCTGCTTCCCCTTCTTTTATTATTATCCCCTTGCA
CTCTAAAGCATTAACCTTTTCATCCAGTCACGTTCTAAGCCCTTGAAAATTGTTTCCATG
CCCACCCATGCCTGAACATCCCCCCGGTTTCTCAAATCTGCCTACCCgcctagcctaatt
ggcag
>NODE_440_length_616_cov_8.551948
AAAGAACCTCTCTCCGGGACTGGTTCAGGACATGAGGTGTACTCACCAGACAAACAGCTT
CCTCACATCTCATTCCTCTGCTGCTGCGGTTCAGGGGAACGATAGGTGCTCTTTTTCCAC
TTCAATAAGGGGATGAAGCTCAATTAGCATTTCACAAGTCCCATTTTCCTCCTCTATTGC
AACCTTCCCCGCGGAGCCCATGCTTTCTCTGGGGGATTGTCCTGTTTTGGGCCCTTGTTG
CCGTTGGCAGGGTGACAGTATTCGAGTGTGCAAACTTGTGCTATTGTCCGCGGGCCAGAG
GGAGCCATGGAGACCCCATAATATGACACAGGAAAATGTTTGCTGATGGCAATTCTATGG
GCTTTGTCCGACTCTTTCTCCTTCATGACGACTCGATTTAAGTCTCTAAATGTTTGACTA
CAAATGCAGGAGTGCTATCCAGCTCCTTTCCCTTTGTCCCGCGAGGTTTGAATGAGTAAT
TCAGCCTTTGTGTCGCTCGATTGAGGGGGCAAACAGAAAGACAAGATTCTTGAGCGTTCA
AGCCCCTTTCCATGGTTATGCACTCTTTAGATCCCCCCCCCCACCCCAGCTCACCAAATC
CTACAGCTGACATCACTCTTGGGGATGCTATGACGGCTATCTGTGTTTGAAAATTCAACT
TTGATGTGGAGTTTGGGAGCACGCATGTTTCAGCAGAATTACACTCATTTTTGCTttatg
cgaactactgcgggtttttttcaggtgtttggccaacgcg
>NODE_441_length_1777_cov_14.010693
AAAAATAGCCATCCAGCCTGGCCTCTCGTGCCCCTGGTACCCCCCTGTCGCCCGCGCCCC
TGGTACCCCTGTGCTGTGCTGTGCTGTGCTGTGCTGTGCTGTGCTGTGCTGTGCTGTGCT
GTGCTGTGCTGTGCTGTGCTGTGCTGTGCACTCGATACCGAGCCGGCCCATCGGAGCGGC
GTGGGACTCTCGGGCAGGAGAGCGTGGCTTTAAGGGCTACGGAAGAGAGGTGGAGAGAGA
GAGAGAGAGCGAGAAGGAGCCCGTCAAGAGCCCTCCCGCAGGCAGAGAGGCAGAGAGGCA
GAGAGGCAGAGAGGCAGAGAGGCAGGCGCCCCTGGTACCCCAGGGCCCTGGACGGCTGTG
TCGGCTGGAGGGGGCCCGCGCGCCCTCGGCCAGACACAAAAGCTTGGATCGAGGGATGAC
TTTCAATAGATCGCAGCGAGGGAGCTGCTCTGCTACGTACGACACCCTGACCCAGAATCA
GGTCGTCTGCAAGTGATTTAGCACCAGGTTCTCCACAAACATGCGATGCGAGGCAGGAGA
GGGGCGACCATCGTCCGGCCGCGCCCCAGCCCTGTCACGAACGGCTCTCCGCACCGGCCG
AGGCCGGCTATCCGGGACCAACCGAAGATCCACGGCGCTACGGTATCGTCACGTCTAGGC
GGGATTCTGACTTAGAGGCGTTCAGTCATAATCCCACAGATGGTAGCTTCGCACCATTGG
CTCCTCAGCCAAGCACATACACCAAATGTCTGAACCTGCGGTTCCTCTCGTACTGAGCAG
GATTACTATTGCAACAACACATCATCAGTAGGGTAAAACTAACCTGTCTCACGACGGTCT
AAACCCAGCTCACGTTCCCTATTAGTGGGTGAACAATCCAACGCTTGGTGAATTCTGCTT
CACAATGATAGGAAGAGCCGACATCGAAGGATCAAAAAGCGACGTCGCTATGAACGCTTG
GCCGCCACAAGCCAGTTATCCCTGTGGTAACTTTTCTGACACCTCCTGCTTAAAACCCAA
AAAGTCAGAAGGATCGTGAGGCCCCGCTTTCACGGTCTGTATTCATACTGAAAATCAAGA
TCAAGCGAGCTTTTGCCCTTCTGCTCCACGGGAGGTTTCTGTCCTCCCTGAGCTCGCCTT
AGGACACCTGCGTTACCGTTTGACAGGTGTACCGCCCCAGTCAAACTCCCCACCTGCCAC
TGTCCCCGGAGCGGGTCACGCCCGGCGGGTGCCGGACGCTTGACGCCAGAAGCGAGAGCC
CGCTCGGGGCTCGCCTCCCCGCCTCACCGGGTAAGTGAAAAAACGATAAGAGTAGTGGTA
TTTCACCGGCGGCCGAGGCCTCCCACTTATTCTACACCTCTCATGTCTCTTCACAGTGCC
AGACTAGAGTCAAGCTCAACAGGGTCTTCTTTCCCCGCTGATTCTGCCAAGCCCGTTCCC
TTGGCTGTGGTTTCGCTAGATAGTAGGTAGGGACAGTGGGAATCTCGTTCATCCATTCAT
GCGCGTCACTAATTAGATGACGAGGCATTTGGCTACCTTAAGAGAGTCATAGTTACTCCC
GCCGTTTACCCGCGCTTCATTGAATTTCTTCACTTTGACATTCAGAGCACTGGGCAGAAA
TCACATCGCGTCAACACCCCCCGTGGGCCTTCGCGATGCTTTGTTTTAATTAAACAGTCG
GATTCCCCTGGTCCGCACCAGTTCTAAGTCAGCTGCTAGGCGCCAGCCGAGGCAACCCGC
CGGGGGGCCCGCGCGAACGGGACCCCAGCGGGCGCCGCAGCTGGGGAGATCCGCGAGAAG
GGCCCGGCGCGCGTCCAGAGTCGCCGCCGCCGACCGCCGTACCCGGTCCCCTCCGCCGGC
CCGCCTTCCGCACGGCGTCGGACACCGCCCCGCGAAAACCCCCGcccggcgacgcgcgag
g
>NODE_442_length_532_cov_11.189850
AATCATGTTGGTGTATCAGTCCTGATGCATTAATGCCATCAAACTGTGGCTTTATAGGCT
CAGTTTAGACTGTTGGATTTACCTGAAATTTGATAGGCTTTTAATCATTCTGAAGTTATT
CTTGTGGTTTGGTCCCTTACTGTTCTAACGTTCCATTAGGCCTTCAGCGTGCTGATAGGA
GAGTTTCAGACAAGCGAGGTTGCGTGCTGGATGAAGAGTTAAAACAGGAAGGGTCATAAA
AAAATGATTCAAGGGCTTAAGAGGGGAGGGAAGGAGGGTATTTTGTACGAGCCATGCGAT
GGAATCGTGTGTTTACCCCCTGACATAGATGTCAGACATCTTCTCTCCTGTCATGAAAGC
ATCGTCCTCTAGAATTACGTCATCAGTGTTCCAAATAACAACACGAAGCTCAAAGCTAGA
CACCAGCAGAGCATTGACCAGAGAGGAGAGAAAGGACGACAGACAGACAGGAGACACACC
ACAAACAGAGAGACGCGACACAAACACGCACACAGAAAAAATGGAAACAAAACAAAACAA
AAAAAATAATGGTTAACTGCAAAAAAAAAAGTCCACACACAGCTTACACCCACGGGATGA
GGCTtggtggccccgtcccgctgtacctaccccctgacaaatatgtcactggacttttcc
ccagtgaagtaatcat
>NODE_443_length_518_cov_15.138996
ATCAACTTGTTATCAGTTGCTTTGACATTTTGCTGTAGAAATGCATGCACCTAATCATGC
AGTTTAGACAGTGAGGCACGAGTCCAATAAAACAATGCCTTTGACCCGACACTGCCAAGT
CTGGATGGGTCCGTCTTTTCCTCATATTTCTGCCCCCTTTCCACCAGAGAGAAGTGTAAT
ATTGTGCCATGCTTTTAATTGCAGAAATACATCCTTCCCCTCATTATGAGAAGCCGAGAG
GACAAGAAGCATCTGCAGAGGATGGAAAGCAACATTGCGGCAATGAGTGGCACGCTGACA
CAGACAGGTGAAGATTAATATCTTCATCACTTTCTCCCTCCTTAACATTTTCCCTCATTT
ATCTGTCGCCAAAATCGGGGGGCCCCGCACGTTTTTAACAAATGACGCCGCTGTCATTTC
GCTTTAATTTGAAATTGCTTGTTTACTGTCAGGCTCGGGCTCAATTAATTACGTTTCGCT
GAAAAGCTCTTAACCTCGGAATATTAATGAGGAGTTGGGAAATGACAACTTTTCTTTCTC
CCCCCTCCATCCACCCACCCACCCATCCTCTCTCACTCCCCCCTCCCTCCCTCCTTCCAT
CCGTCTccccccccacctcctcctcctccctgcgccaacctcaccccccaatccaaacct
cc
>NODE_444_length_727_cov_10.418157
TGCAAAGTTAATAGATATCTCAAGCTAACTTTTTAATTGTTCTGATATGCAATCGCTGAA
TGACAATAAAAAAATAGGAGCAGGGCCACTTTAAAAGCTTTATCTCTCCTGCTTTGTGCC
CAAAGTGTCATGTCCATAACAGCACCACCTGATCTACAGAGTAAAATAACCGCTAAGGCT
TATTGTTTGGACAATATTGGAGCCCACCCCACCCCGCCCCGCTTCCCCCCGCTGCTTCCC
TCTCCTCTCCCTTGATTCATTTCACCCACTGTCCTCGGCTGCTGGAAAATGGCGTTAATT
TTTTTATTACCTGTTTGACTCTCCAGCCTTATTACTGTAGCCCCTTAATGTTCTCTGTAA
CCGTGGAAACCAGATGAATAAATGTCCGCCAAAGAAAATGAGATGATTAAACAGGTCACC
CTTGCAAAACAAATTCGCTTGGTCGAGCGCAATTTGTGTACCAAGCGGCTGTCTTAACAG
TTTGCTAACAAGGGGATTGTTTGCCAGACTAACTGACAGAGAAAGGGAGGGCAGGTTGAG
GGGGGGAAATGAAGATATCTGGGGAAAAGGATATGATTGAAGAGATAATATTTTAGATCA
CCGCGCTGTTTTGTCTCTTTATTTTTCATAACAACATGCAAAAAGGTTTCAACTTGGCCC
TTTCTTTATTGCCCCTTCTTTAAATATTAGAGACACACAGGAAAGCTCTTTTTTTCTGGC
TACTGTATGTTTTACCAGCATTTACAAGTAAGTTTAAAGCAGCCATCCATATTATTGTCA
GAGGCATTTGGTCTGTGATCATCAGCAAGTGCAGCAGCAAATAGAATTCCCCTCATttat
gtggcaaccaatcattactgctaattgtcct
>NODE_445_length_590_cov_18.542374
CACAAACAAATCAAAAAATTAGCTGTGGAATGGCACACTAAATGGGAGGATTTTTAATGG
AGGAATTGTCATTTTGTTAGGTCGCCTCTGTTCCCAGGTACAACTGTGAAGGACAAATGC
ATTTAGGAGACAGAGAGAGAGAGAGAGTTGCCTCTACAGCACAAAATGTAAGGTGAAAAA
GAAGCTAGGACGCAAAGGGTTAAGAAGCACAAACAATAACATTTCAGTAGCAGATGTCCT
TGAGGCAAAACCAAGGACGAGGCAATTGCTAATCTTGTATTCCCAGCATGATCAAATCAC
CAGGCAACAGATATAAATAAAAGGACAGGAAATGAGGAATTCACATTCAACGGTGTCAGC
AGCGAAATGAAGATTCATGGTGAAGAGCCCCGGTGAAGGCGGCAAAAATTAACTGCAAAT
AAAAGGGACAGACGGCCTCCAAAGTCCAGCGTATAAAGTAGGTTTGGTGGGAGAAAAACA
CACACGCGCTAGATAGGGTCTAGTAGATGGTGGCTGGGGCTGAGGCGAATGGGCTGCACT
TTGTCATGGAGACAGGTGCTTTTATTTGACACCTAACAGGCTGCGCCCTGACTGGATATT
CTAAAAATATGAGTCTGCGCATGATCATCAGACTGTCTCGTTTTCCATTCATTTCACACC
GTCATTTGTTACCACAAACACACACAGAAACCCCCTTTGACTTTGTCTGTtggtctggaa
tgctaaaatgaaat
>NODE_454_length_502_cov_3.513944
AAGCTAATGAATTCATGGCTCTTTACTTTTTGTTGGTTAAAAACTGCATGCCTGTGCCAG
TTGTTGGTCAACTACTAATGTGTTTGTGTAATGTCTTTCTGTCTATCTTTGTTTCTCCCT
TCCTTTATTTTCTTCTCCACATTAGAGTGCGCCTGTCGCTATGCAGGTGGGTGAGGGTCA
GCAGGTGCAGATTGTCCAGGCTGCTGCAGCCCAGGGTCAAGCTCAGACAGCTCAAGCCCA
AGGCCAGACCATGCAGGTCATGCAGCAGATCATCACAAATACAGGAGAGATCCAGCAAAT
CCCGGTAAGGTATTCCAGTAAGCTGGTAAGGGCAAGGAGTGGACATAGGGGAGGGAGAAG
GTGGAGCTGGTGAAGCAGCAAAGCAAGGAGAAGCAGAAGAAAGATTGTCAATCTCATCTG
TGTTTGCTTCATGACATGGCGGCGTTTGCCGTTGTCGTGCTGGACAAACATGATGTGAAT
TTTTTATCGTTTACTGTTTAATGGGAGGCAAGACACAACACCTCAGTTTTAGAAAGTTAA
TCCATCAGAGGAAAGTAAAGGATTTTCATTGCAGTTGTCCAGAGTTGGAAAATGGCTGTG
ACCTCtgcatttgaatgacctctggtctaaaccaaactctgtctcc
>NODE_456_length_310_cov_4.600000
TCAAGTGAACATCTGTCAGGAAATTCTGTGGACACACCATTTGGTAAAATTGACCTTTTC
AGCATGCCAAACGCTGTTTCAGATCATGATGACATCAATAAAGCAGTGTTTCAAAGTCAA
TGTTTCCAAACATGTTTTGAGTTCACAATGTGGTCAAATGTGATAAATATGAAGGCAAAT
GTTGTTTCAAGTGACTTTGTGTGATATAATTCAGTCAACCACTATGTGGCAAAAGAGGCC
TTTTCAGGGCATGAAAAGCTGTTTCAGAGCATGAAAACAGCAATACTGCAGTTTTTTAAA
GACAATGTTTCCAAACATGTTTAGAGTTCACAATGTGGTCAGATGTGATAAATATGAAGG
CAAATGGTGTTTCAAGTGAACATCTGTCAGGAAATTCTGTGGACACACCATTTGGTAAAA
TTGACCTTTTCAGCATGCCAAACGCTGTTTCAGA
>NODE_457_length_614_cov_5.591205
AGAAGAAAGAGCAACGGCGGCTCCAAAGGCACTTGGTTGCTGATCATCACCCGCGAGTCG
TACAGGTCGACATCCTTGCTCTCTGAGGCGACCACAGAAGACGGGCCCCCACCTCCCTGG
CTCTTATCAGCCCCCCGTCCCAGTTGTGCCGCCTCGCCCTCCACCTCCAGCAGCTCCTCT
ATCACCTGCTCAAATGTGTCTGTGAGTGAGGGCAGCTCCCCACGCTGGCCTGGCCCGCCG
CCACTCTGTGGAGTCCCGTGGCCTCGTGCGGCCGTCGCAGCAGCGCCCAAGTAGCCTTCC
GTCCGATGGCCCCGCATGCCCGGGGCATCTCTCAGGGGCGCAGCTCTCATGCAACTGAAG
TATGAAATAACCATAGTAAGGAACAGGATGGTCATCACTCTTCTAACCTGGTGGAACTGG
AGGGGGGAGAGAGAGAGAGAGACAAAAACAAGGAGGGGGGGAGAGAGGAGGAGACGGTTA
GTCAAAGTGCATTTTCAACAAAGTTAGCCTATTCTTGACCCATAGTGCACCATGTGAGCC
TCCCCTCCTACTTACACCCTCCACTCTTTGTTTGCGAGCCAAAAAGAGAGCCAGTGGCTT
TGGAATAATCACAACATGTTTTTTTATTAAACTGATATTGGCACTGTGTCATCAGTGTTG
TCAAATTGTTTGCAAACTGTAATCATTCTGTTCCTATGTGAGGTCTGGCTTAGATTTCAA
TTTGTTGGCAGCACTGCACAAAAGCTGTGCTGatcatc
>NODE_458_length_652_cov_11.564417
CCTGATATTGACAGGAAACTTTGTTGTATTTTCATTAGCTAACAAAAAAACTATAATACA
TACTAAAAACTACATGATCCAATTTTGCATGCCAACTGCATTCCTCGGTTTTAGCTACAC
AGCCGAAATAACTGTGAAAAATGTCCCCTTGGTCTGACTTTTATTCCTCACCTTATTCCC
AATGTCATTCATTTGCCACTGAAGGTAACAAGCCTTTTCCACTCGGTGCTCTGTAACGGC
AGACCTTTAATAGCCATTTCCCGGTGTGGCGAGGGGAGAGAGGGGGAACATGTTTATTTG
TGTGTCTGCACATGCTTCTCCAGCGATTCTCTCTGCTCCACTCACCCAGCTGCTGGCTGG
AGGAGTGATTCATGGGCCTGACAGATGCCTGGTGCAGCTGGATCTGTCCTTGATCATCCC
AAAAGCCTGGACAGCACTGTCATTCACCATTGCCCAAATTATCTCTGTATTGACTGCAGA
ACCCTCTGTGACAGCGCCGTAATGGCTAATTACCCAGGATGCTTTGGGTACTTTTAAACC
CCAGAGTGTTCTCTTGCTGTCTTGCCATGCGGCTGCTGCTGCTACCGTGTCGTGTCGTTC
TGAGGGCCACTGTTTTCTCTGGCCCCACCTGAGCTCCACAGTCTGAGCATCCCGGAGCAA
AACGTCAAGAGGAACAAAGGCATAATGTTCTCTTTTCCCTGAATTATACAGCAAAGTAAC
CAAGCTCTCTTTTTTTGTAGTGTCAGCGAGAGAGACACACAGAATTTCACAGAGGGAAAC
ATGAACACAAACTACt
>NODE_459_length_766_cov_14.766318
AAGTGCAAGAAGCAGAACAGGAGAAAAGCACCTGACGACCGTCTCAGCTTTCCCTTTTGG
CAAGATAAAAAAGCCATCCCAGCGAGGCAGAGTGAGGCTCTGAACATGAGATCAATGGAG
CATATTTAAAAGACATTAGAGAGCAGTCCTCCTGTCACATTCCTGTGATAAAGTACAGGG
ATCTAGCCTTCCAGCATACAGTACCATGTCTCTATGAAGGCGATCCTCCAGTGTCATTTC
TCCTGTGCTTAATCTCCATGTGGAGATGAAAGATCGAGGACGGCCAGCAGTGTCTATGTG
CTAAGCTGGGCTCTGGGTCGTCCTACACCCGACACTGGTTCTCCCCAGTGGCCCGGGAGA
TGTCAAGGGGTGAGGGCAGAAGAGAATGGATAGCTGCCGGCCCCGGAGCCCCTCATTCAC
TCTCTAACTTGCTCACATTAAAGAGAGCTCTAATCACTGCAGGGACTTGGCCAATGATGT
GGTTATCAAACGGCATATTTCAAAAAGGCATCTTAAAAGGCCCGAGGGCGAAGAGGCAAT
AAGAGCACATTTGTATGTGGATGAAAGGGAAAAGTGTAGACAGACCTTGCATCAGAATAC
AGCGGGGGGAGATCATTAGCATCTCCAGCAAAATATGCACTACCAGAGAGGGAGAGCAAG
GTACAGTCAGAGAGGGGGAGAGAGAGACAGAGAGGTGATAGTGGGATGGGGTTGCCGGGC
TGGGGGAGAGAGAATGGTTCTCTTCGCCATTCGTTCTTTTTTGTTTTACATAGTTCCCAA
AAAGAATAAGAGAACAAATACATTTTTGAACAAAGGCAGGGCTCTTGAAGTGGAAGCCCT
TTGGGGGTGTGAGGTGGCTCCATTGTGGATTACAACAGAGTGAAGCCacaacgcatctgc
actcacaaat
>NODE_466_length_858_cov_15.313519
AGAACAGATGAGAGGATTTTTACATTTTTTGAAATATTTTACTTTTTTCTAGCCTTTGCT
GATCTGTCTTCACTTAAACTACCAACTCCTGTGGGCATCAATTATCTTTTCTTGTTGATA
ACTAATCATTAATTATGTAATACACTGTAGCTGTAGCTTATAGAAGGGAAGTGAAGCAGA
CTTAACTTTGGGCAATGATAGTCAGACATATTTTGCAATCAAATCCAAGTTAATTTAATG
GGATATCATTCTGGCAAAGCAACAATGTTTTTGGTCTGGGATCTGAAAGTGCTCTTGCAG
TGACACATACAGCTATCTATGGGTTGGCATGAATCACTGAGCAAGTGGGGTGGGGGGTCC
ACCCGGGTTGGCACAGCACACTGGGCCTGTCAGAAAAGGCGGGAGGGGTGCACATTCTTC
ACCTCCCCCAGAATGGCACCTTCCAAAGCGGATCCCCTGTCTACCCATTCCCCAGGCCCC
AGATAAGAAGCTCATCCGTCATCCACTGGGGCCGCATTAAATTTTAACTCTGGTTACCGA
GTGTGGCCATTCAAACTTTTATCTCAAACCTTCTTTATCTTCTTTTCATTAAGTTCTCAA
GCACTAATAGCCCTGCGAGTCTCCGCCGGGGTAAGGATGATGTTCTGAATAATGAAAGCT
CATTATTTCTCCACAGAATGCTTGTTAATTCAAATGATGATATTAAAACTATAGTAGCCC
TCAGCAGTCGGGTGATTTCTAGCATACTTTATCATGTATCAATATATACTCTGTTTGTCA
AAACTGCCCCGAGCCTGGGCTGACATTCTCCTCCCGAGGAGTGGAGTGCTTCAGCAGGCC
TGCAATACTCTAAGGTGACAACTGGCAGAGTTTGTGCCTTTAGGAAAGTGGGTGGAAGGA
GGGATGAAGGCAGTGATGGGGAGACGGATGAAACTCAAAGAGCCGTCATTGTGCTCCCAT
GTCTATTCGACATTTTTCCATCATGCACACACGAAtacccag
>NODE_467_length_639_cov_17.461658
ATCTGTTTCGGCTCGTGCATACACACACAGGACGCACTTACAGCTTATCAACATGCATGT
AAACTGCTCTTTTCTCCATATCTATTTGCATAAGATGAGAGAACTATATAGCTGTAACCA
AATTATTCCTGCACTTTTTTCCCCCCTTTTACCCCTCATCCAAAAGAGGAGGAGAAGAGG
GGAAACTGTAACTACCCTGATAGTGGTGTTAACACCCAGCCAAGCGCCTCGACTCCCCCT
TCTGTTCTCTCCCCCTCTCCCTCCATCTTCTCTCTCCTCCCCTGTTACCCTGGCCTATCA
GTGCGGAGCAGTGGTCTGTGAAGAAATTCCCAATATCTAAATTTACACACTGTATCAATC
TTGTTTAATAGACTGGAAAGCTTATAGCCGCCATGGCAAGCCGGCAGAGAGGGCAGCGGT
GATAAATTGTCGGTGTGCAGGCGACAGCCGCCCGTGATGTATAATGAAATATTTATGATT
TATCCCAGCTAATAAACTGAAATGAAGTGCATGATGTATGGGAACAGATGGGCCCTCTAT
TGATGCTGAGGTGGAGAGGCAAGAGGGGGAAGAGGAGACAGGAAGATAGGTGGAGAGAAG
GAAAAGGAGATGTGATGAGAGATGTTTGAAAGGTAGTGAGATAAAAATGAAGGGTAAGGA
TGGGACTGAGGAATCAAAAAACATAGTTGTTTGTGTTTGACATTCGCTGGAACAGGGAAA
GCGGGAAGAAGGAAGCATATTAGTAAGATGGATAgaaggatacagggttggagtagagaa
cta
>NODE_476_length_440_cov_1.506818
TCGGGGCTAGGGGGTCGCTGTAAGAGCTGGCGGCCTAGGCCGCGAGCCACCTTCGCCCCC
GGACCCTTCCCGGCCGACCCGGAGCCGGTCGCGGCGCTCCGCCGCGGAGGGAAGTGCGCC
CGGCGGGGAGCGGCCGGCGCCGGGGAGAGGTCCCGCGAGGGGGATCCTCCCGCACCGAGC
GGCCGCCCCGGACCCGCCGAGTTGAATCCCCCGGGCGGACTGCGCGGGCCCCACCCGTTT
ACCTCTTAACGGTTTCACGCCCTCTTGAACTCTCTCTTCAAAGTTCTTTTCAACTTTCCC
TCACGGTACTTGTTCGCTATCGGTCTCGTGCCCGTATTTAGCCTTAGATGGAGTTTACCA
CCCGCTTTGGGCTGCATTCCCAAACAACCCGACTCCGAGAAGACCGGACCCCGGTGCAGC
GGGCGCCCTTACCGGCCTCACACCGTCCACGGGCAGAGCCTCCATCAAAAGGACTCGGGG
CCCCCGACCGGCACCGGGCAAGCGGTCTTCCGTACGCCACATCTCCCGCGTCCGCCCGTC
GGACGGGGATTCGGCGCTGGGCTCTTCCCTCTTCGCTCGCCGCt
>NODE_477_length_486_cov_6.925926
AAAATTTCACAAGATTAATGATTTGTCTTAATATAAGCAATTAAAGCATATTTTTCAAAA
TTATTCAAGTACATATGGAGCAATTAAAGGAGTAGTGTCCTGCAATAAGGTGAAATAATC
TCAAAATTAATGACGCTTATACACACGACCTGCCATTTACAACTACACAGCAAACATTCC
TTTGCTGAAATTCTCATCTTTAATAGATCAGAGCAAACTTAAACATAAATACTTTATTCA
CGGTGCACTACCGTAACAAAGAAATTGCATGTATGGATCTTTATTTCAAGGTGAAAGAGA
AGTCAAACACTCTTGCAATTTATTGATCAAATCGTAACTATATTGACTGGGGAGTTTTTT
ATATAAAAAAGCAACAACAAAGTACATAAATAAAGTCATTACCAGAGCTTAGAACAGAGG
CACCCGATTTTCTCTTTTATCCTGCAACAACAAAAAGAAGAAGAAGACAGAGGAGGAAGA
AATAACAAAAAAAAAAGAGAGAGAGAAAGAATTGCACAGAGGCTTTTCTTTTCTTTAAAA
TGCTGCATTAGGTCTTTTCCTGCAGTCAGTTTTCATAGTTCAAAGCTGGCAGTTCAATAA
ATAGCTGGAACTGGCACATCTCTGTTCTTG
>NODE_478_length_590_cov_4.293221
AACAGCAACAAATCCCAGGTTACTCCCACTTCCTGATGTGGTAGAGACTCGGGAGTAGGC
TCAGTGCGATCACGGTGGCAGCAAATGGGGGGGTAGACACAAGTTTCATGCCTCTAGCAC
TGACCGTTTGCCCAAACCCTCACCCCAGGCCCAAACCCTAACCCTAACCCTAATTCCGGA
GCTTACGCCCCATACAACGGGAGCCAAAAAAGTGTCCCTACAACCCTATACCAATCAACT
CAGAGCAGTCTGAAACGCGCTCTCAAAGGCCTTCTACGGGAACTTATCTCGGCCTCAGCA
CTATGACACTGGCTGCGTTATGCGAGTGCCATTGTCAGTGAATGGGAGAACGTTTTGGCC
GATATCTCCGGAACCAGACGTGCTAGACACCTGGAAATGCCACCTGCCCCGCCTAATTTG
GCTATGCCGAAGATGCCGGTCTCAGTCCCGAGTCTCTACGACCTTCCCGTCCCGAGAAAC
AGCAATAAATCACAGTTTACTCCCACTTCCTGATGTGGTAGAGACTCGGGAGTAGGCTCA
GTGCGATCGCGGTGGAAGCAAATGGGGGCGTAGACACAAGTTTCATGCCTCTAGCACTGA
CCGTTTGCCCAAACCCTAGCCCCAGGCCCAAACCCTAACCCTAACCCTAATTCCGGAGCT
TACGTCCCATACAACGGCAGCCAAAAAAGTGTCCCTACAAACCTATACCAATCAACTCAG
AGCAGTCTGAAACG
>NODE_479_length_391_cov_1.421995
TAACAGTAATAACATTTAAAACCACTGAAAGGTGAAAATAATCGACTCTTGATGGGAGGT
GAATGTTGATTGTCCTTTGTAAAGTGGCTTCTCATCATTACGGCATTCAGACTTTGGCTC
CACAGTTTTCTGTTCTCTCTGTTCTTTCTCTCTCTACCATGACTTAAGATAGCTGTCATT
CAAATTCCACTCAACATAAATACAATAAATAACAAAAATGAAGCAGAGTAGCTGCTTGCT
CAGTCTCCCAACCTCAGTTCACCTCTAGTCTTTCCCATCTTTATTATATCACATATGTTC
CATATTAGGCTTATTCAGTCTTTGATCAACTTCACATCTCAATAACCATTTCCCACCAAT
GCTGACATTAGAATTAGGAAGGCATCAATACTGTCATGTCAGATCCCAAGTACCAAATTG
CCATATTGCTTTTATTGAATAATATAAACATTTTTAAATAGTTTTTGATCCAAAAATCAT
TGCTTTTTATGTGTAACTCTCCAATACTGGTTGaatttcctagtcttgtgttcat
>NODE_480_length_580_cov_6.332758
CTCCTGACCTCCACCGTCTGTGATGTGTCATTGTGTTTAGTGCAATGCATTTGTGTTTGC
CTGAGAATCCATGTGCATTCGACAGCACGAGCATGGAGGGAGGAGTGTGCGCCTTTGAGT
ATCTCTCTGTCTGAGTCAGTAACACACACACAGAGACACACACAAACACACACAGCCACA
CACACACACAGGTGGAGCCTCAGGGACCCGGACGACAGAACGGACGTCTCGACAAGAGTG
TTTTCCCGCACCCTCGGGACACCAAAAGTCTGGTGGTGGTGGGGGTGTGGAGGGCTGTTT
TATTTTTATTTTGAGTGTTTAATGTATTAAAAGGGGCCGGGGTAATGAATTATAATCTTT
AATGCAGAAACCGATCGATACCACCCAGAGAATAAATCAGCTTTTACTGAGAGCGTCAAA
GCCCCTTAATACACTAGGGGAGAGAAAGGGAGTGCATGGGGAGGAGGAGGAGGGAGGGAG
GAAGGAAGGGAGGAGGGGAGCAGCAGGGACAAACTGTGAGCAGGAAGGATCCCGAATGAA
GCAGAGAGAGAGAGAGGTGAGGATGATGAAATAAAGGAGAAGGGGAAGTAAGAGGTAAAA
AAGAAGGGATGGAGGGATGGATGCAGTCAGACGGGGGGAAGTTATAGATGAACAGACTCA
CCTTTGGGGTAACCTCATTGAgtaaaagcctcggtgaaagcactgagattctgacagttt
tgtg
>NODE_481_length_496_cov_11.379032
TTTGAATTGTATTCTAGATCAGCTGGCTCATTAAGCTTTCAACAGTTATTGTATTTGATC
CAGCTGGATCTCAGGGTAAAAAGAGGCGACATCTCAAAAGCACTGAAGCCAGCCTGCAAA
GATGCAGAATAGAGATGAAAAAAACACCAACAAAAAAACCCAAACTAAAGCAAACTCACA
GAGTTCGACAGCTACTAAGGCAACTTTTGCCAAATACAATATAAGCCCATGTATATTGCA
ACACAACTATATATTAATTTAATAAAATACACAATATAGCTTTTGTACACATAACAATTT
GGCTCAAATGCACAGAAATTGCAGTAAAATCAATAAAAATATGTCAATTTTTTGATGTAA
AACACATCTAAATTGGATACATTTACACATATAATGATATTATGTATAGTGATAATGTGA
AGGGACATTTTCTTGTTTCTTTATATTTTTCGGATATTTATCTTCGAAACAATGGCAGTG
TCCTTTGCAGTTCTTTGAGTAAATACTCCGCTCTTGACCGTAACTCCAGGACACTTTTTG
TTGAGATTCCTCATTTCTTTTTTTCTTACAAAATGTATAAATATTTTTGTTAATATTTGG
ACACTATACATTGATTCATACATACAGTCATCtatataat
>NODE_482_length_468_cov_1.463675
TGTCTTCAGCTTGGATTTCTTTCTCTTCATCTTCTTTGTCCTCCTCTGAGTTCTCCTGCT
CCTTATCAGCTTCTTGATCTTCTTCCTCATTTTCTTCACTCTTCACCTCCTCTGACTCCT
CTGACTTCTCTACATCCTGAACCTCATCTGCATCTTTGTCTTTTCCGTCGTCTGCATCTG
CATCATCAGCTGTCACCTCCTCTTCCTCCTCTGACTCCTGCGTTGTCTCACCCTCCTCAC
CCTCGTCATCCTCCTCAGCCTCCTGCCCCTCCTGCCCCTCCTGCCCCTCCTGCGTCTCTG
TTTCCTCCTCTACCTCACTCCCATTCTGCCCCTCTTCCCCATCAAGGTCCTCCTGGTTAT
CCTCTGCCTCATCTCCTTCAACATCCTCCTCCTTCTCATCCTCTTCGTCATTACTGTTGA
CATCAGCAGTGTTGCTGTCATCAGTGACGTCTTCGTCTTCGTCTTCACCTTCCCGGGTGT
CACTGTCCTCATCATCGTCGTTGCTTTCGTCGGTGTTGCTGTCGGTTACTTCGTCCTCAG
CAGTGTTGCTGTCGGTTACTTCGTCCTCAGCAGTGTTGCTGTCATTGTCATCACTGCCGT
CGTCTTTGTCCt
>NODE_483_length_746_cov_12.252010
TTTTGTGTTTCATAGCAACTCATCCCAAGTCAAATAACGTGGTTCCTTTTGGATTGCACT
CAATGAGCCTGCATTGTCTCTGCGTTTGCAAACAGCATGCCGGTTATCTTAAGAGATTTT
GCTTCTGTGAGCAGCAATTTGGGATGTTTTGCTGACAGAAGCTGCTGAACTTGCCTAGAA
AAGTGGCCATAGGAGCTCCATCACACTCAACCTCTGCACCATAGTAGTCTGCAGGGACAC
GGATCAGCACTAAGACAGGTTCATGTCTGTTTCTTCTCGACCTGCCATGACATAGCCTGG
CTGCACCCGCCACCCCACCACCTCCTTCGCTAGTCCACCCCACCTTAGAAGATAAATACC
TGGAGGTGAAAGCTTGCCGCACATTCCTTTTCCCAAACATATTCTCTTGATGTCAAAGTC
GGCTCCAAGGCCTCAGGGCCCACAAGTAAAGTGGTAATTCTAAGGCACCCTGCTTGGGCT
TGCTGAAATATGCATTAAACCTGCGCTGGATACACTTAGATGAGAGGGGGAAAGTCTGTC
CTGAGACAGAAATGGAATATCATATATATTAACTTGCAAAAGTTTTCACTCAAGTGTTCA
TCTGACAACATGATTCTTCTCCTCTGTTTGTCCATCAGTTGTACTGAACAGATTCTCTAT
AGAGCGGCTGGTCTGAGGAAATAAAAGGATTTTTCAGAAGCAATTAGACAGAGTGAAGTC
AAAGCACTCAATACCTGCCGAAAATTAAAACACCACAAAGCAGTTATGGTTGCAATAGCT
ATCGGAGTTAGCGTACAACAAGACTGTGCTTTATGCAATAGTTTCTTTAAAAAAATCATA
AATCATctgtggtggaacatgccctgcctcctctcataggaggcatttcc
>NODE_484_length_436_cov_14.665137
GACATAAGGTGGGGGAGACAGAGTCAGGGTGAGAGGGTCTGGACTGACCTCATCACACCC
CCGCCCGTCCGGGCTGTACACTCTGCCTCCCCCTACTCCCTCAGAGTATGAGGGAAGAGG
GGAGAGGAGAGTAAGAAAAAAGAGGCTGGTAGTATCAAAATGGTTTGTTTAATGATGATC
CATTCTGAGCTTAAAGAGAGTTCGTTCTTCCGAAGGCACTGGCATGGTTAGGTAAAGCTT
AATTATCACGATGACACCCCCTGCTTCATCCGACGACTGGGCAGTTGGGGTGGGGTGTCA
AAGGCAATGCACGGGCCGGCGCTCGTTATTAACCACTCTCTGCTTCTGGATCATCTCTAT
GTCTCATAATGTGCAGTTACATGCTTCCTAGATTCTGAAGATACCGGTTTAAGATTTTGT
TCCTTGGGTTATGATTCACGTCCACGTCCACGTCCACGTCCACATCCATGTCCATCCTTT
TAGAGGTTTAAAGGTTAGGGTTAGGGTTTCAGTTAAAGGTTAGGGTTAGGGTTAGGGTTA
AGGTTAGGGTTAGGATTAGGGCTAAGGTTagggttagggt
>NODE_485_length_582_cov_10.283505
TAAGCCTCTGAAGGACCTCTGGAGACTGTTGTGACAAACCCTTTGAAAGGACTTAGCAAA
CAGCTCCTCACCTTGAGGACTCCTCACTTCATCTATTTGTGTGAACGCTCAGCTGAAATG
ATGACAAGGTGCAGGGGTGCACAAGGTGAGCTATTGTTTTGGTGTGTAGGAAGTGTTGTG
TTGTGTCGTATGCATGCATCAGGCAGTCACTTAAAGAAGTGCTTGCCGTTCCTGTGAATT
AACGAGCAGTTGGGAAGAACAGGCCAAGGCGGTGCCATCTGTAAATGTCACAGGCACTGC
TTGCTCATTTTACACATCATTAAAGCCAATATTCCTAACCTGTATCAGAGCAATCAGGAG
CAGGCCATTACTGCGACAGGGGCCCCGGGGGAACCACGACCAAACTCAGAAAGAAAAGAG
CAGTGAGGAAGAGAAAGATAGAGCACACTCTTTATCTCTCTGACACACACACACACACAC
TTCTGCACACTTCTACGTGCACACGCACAAACAAACAAGCAGCACACCTTCTAAGAATAA
ACAAACACATGAAATCAGCACCAATACCACTACCCTAATAGCTAGTGCATTTAACAGCAG
AGCACAATGAAAACAGGGCCAATTATACATGTATCTGTGGGCAGTGTGTATAGAGCCCAA
ATGAGAATCTTGTTATTCCTTTCCCTCCATACTGTGGCGCTCAGAAAGCTAAGCCATTAC
AAGAgt
>NODE_486_length_583_cov_14.747856
AGCGGAACCCACCATGCTTTGATTAGGTTTGGTTTGGTTTCGGTTTGGTGTGTGCAGACT
AAAGCCATCACCCCAGTCTGTCTCTGCCCTTGCCAAGTTGTTTGCCAAAACGGGGAAAGA
TTTGGGAAAGAAAGTTAGAGAGAGAAAAGCTGTGGGCTGTTTTAGCCCACCCCCTCTTAG
TTTGACCAAGGTCCAGCCGACAGTCACCCAGCTCTTGTGGGTTTAGTGAATTGAGAAGAC
ACTTCTTGTGTGGATTTTTCAATTCTCCAACATGTCATTTGGCTGGGAGTGCTATTGTCC
CCTGCCCCTTTTCTCCCTGCTCCTTCTGCCGAGACGAGTCGTGTCATCCCCTCGTGATCA
GCACTTTTGTTGCCTTTGTTTTTGGCCCTACCTCAGAAGTCCATCTTGTCTTTTATGTCC
CTGCCTTTCATGCATAAGGGAACAGTTGTGGCCTGTTGTGGGGCTGTTCCACTGCATTTC
CACCAGTGGGGTTTCCTTTCATTCTCTTCAAAGTACTACAATGGGGCTCTGAAGGCCTGA
ATGGCCAATGCAGAGTGCACAATCCTACAGAGCCCGCTCATTTTGTTTTGCCAGAGTCAA
TAAAAATGCTAAGTTAAAAGCTAACCCCCTTATGCCCTCCTCGAATGGAGCGACTTGTTT
GACCTTTTTAAGCTCCCCTCTCAATTAACTTTTAATGATAAATTCATAGATTTTTTTTCT
TGGCTGT
>NODE_487_length_829_cov_12.671894
TGACAGTGTGGCAGAGAGCCAGCAGGCACAATACCGGGACCCTGATGGTGAAACGGCTAA
AAGGAATTACATTTACACCTGTGCTTTTCCAATGTGACATGTCAAATGTTAAAAAGACCA
AATTACAACAGGTTTAGGTTTGTGAATCTGACCCAGAATACAAAAACGTTCTTGCATGAG
GCCCACTGTTATCTGTTAATGTGTTAGGGAACTCGGCTGAAGTTACTTTGCGCCACTCTG
CATTAAAATTAACTGCATGTTTAATCAGTTAATTAACTTTGCACCTCAAGGCTTTGAAAT
GAAAGATGTGTGCAAAAAAAAAAAAAAGAGGGAAACTAAGTCAGAATGGGAGCAGGCACA
ACACAAACACAGACCAGTGGGACAAAGGAGAAAGAGAAAAACTGTTCAGTTACCTTTCCC
AACATTCTTTTTGGTAGCTGACGAAGGAGAGGGAATCATAGGTAATTTCAACTCAGCACG
ATTTGACTCAGTCAGAAGGTAGTGGGACTTATAGGCATATGAACTTAATATGGTGTCAGT
AAGGTCTTGCACTAACAGCCCTACACAAGACACACAGGAAGAGACGGGGGTGAGCCGCAG
TCAAACTCGAAATTAGCCAAAATTCACAAAAGAGAAAGAACAAACACACACGCACAGTCT
TACGCACCCACGCACACATAGTTGTAACACAAAAACAAAAAGTAAAACAAATTCGTCCCA
ACACACAGAGGCCAAACAGTGCACTCAACTTATTGTTACATATTAGATCTAAACTGGCTA
AAAGTCGCAGAAAAGGGTGACAATCCTGTGTTTTCTCTCTCATCAGCATTCAGGACAGGC
GTGATTGATTAAGTGGAGTGCAGTGTAGCAGCCTAAATCATTCATAGTATTAGTATTGTG
ATGGAAAACAAACATTACATTTCACAGCaccgctattcatgaacaacaatgccaaacatg
gaacatgtaatat
>NODE_488_length_384_cov_11.296875
TTCTCTTGCTTCGCTCTCTCTCCGTTTCCTCACCCCCTCTCCACCTCTCCATCCCCCCTC
TCCATCTCTTCTGTCTCCCTCTCTGTCTTTTCTGTCTCCCTCTCTGTCTCTTCTGCCTCC
CTCTCTGAGTAAGTGAGTTTCATCTGGGGTGCTTGCCGGGCAAAATCACCTCAGGGCGAA
CACTTTATTATCTGTAGTCAAAGCGTCACCACAAATACCATTCTACACACACAAGTGTCA
CTTTCCATTTGTCTGCACTCTGGCTGCATTAGCAGAGCCGAGGCAGCCCAGAGCCTCATC
TCAAACGCACCCGGCAGAAGAAAACCAACAGCGTGGGAAAGCACTCGTCCTGCATTCCTG
CCCCATTAACACCACTGGCAGCACCAGAGAAGACCTACTGCCTCTCAAGGGAATTAAAAC
ATTATTATCAGCACTGGGCTTTGTGCAGAAATCTTATGAAATGGCAAAAAAGAGCAGAGT
TTATGCAGACATCTTATTATGTTACGAttagggcaagaaatcctagcg
>NODE_493_length_576_cov_17.258680
GTGTACATTTATTTATTTATTCATTTATTTATTTATTTATTTATTTAGCTATTTATTTAT
TTATCTACAATCTTTTGACCTTTCGCCTTTGCCCCGCCGCTGACCCCCGTCTCGTGTGCA
TTTCGCAGGAGAAGACGAGCGCCCTCAGCCTGAGCAACGTGGCTGGGGTCTTCTACATTC
TGGTCGGAGGACTCGGTTTGGCCATGCTGGTGGCCTTGATTGAGTTCTGTTACAAGTCCC
GAGCCGAGGCGAAACGAATGAAGGTGGCAAAGAATGCACAGAATATTAACCCAACTTCCT
CGCAGAATTCACAGAATTTTGCAACTTATAAGGAAGGTTACAACGTATATGGGATCGAAA
GTGTAAAAATTTAGGGGGTAGGGAACGAGGTTTTCATAAATTCCCCCCAACTGCACGCTT
TTTGGCTCCATCCGTTCCATCCTTCAGTGTTAGTGAATGAAGAGGTTGGCCAAAGGATCG
TATGTACTGGTGACTTATGATTTAATGAGAGAGAGAGATATCCCCCTTTTTTAAAGCTTT
AAAACTGTGTTTGTCCATTTAAGTTTCCTTGCTATTTGAAACCATTTTCATGTATGACTG
TTGATGGCCATGCTTGTTAATACCTCTGTCCTAGTAACACATTTCAACGATAATGCTTGC
AATGACCATGCAGAAGCCTTCACATGATCATTCGCATCGTGCATTGTgttacccatagac
>NODE_494_length_698_cov_15.343840
CCTTCCCCCAGCAGGTGTTCACAGACCCCAGTAACCTACAGAGGCACATTCGCTCTCAGC
ACGTTGGGGCTCGTGCCCATGCCTGCTCTGACTGTGGCAAGACGTTCGCAACGTCTTCGG
GCCTCAAGCAGCATAAGCACATCCACAGCAGTGTCAAGCCCTTCATGTGTAAGTCACTAA
GACCCTACCTATGTAAGTCTCCTCAGTACATTATAATAATAACAATAATAACATGCTTTA
ACTTGCCTTTAATAGAAAGATCTGATGTTTTTGCAAAAATACACTTCTTGAGAATTGAGC
TTGTTATGTTCTACAGAATTTTCACGTGAGATTATATCGTGACTGTGTGGCAATACAATT
TCTTTTAAGACAAGAGTCATGCAGTTTTTTTCTGCATCAGCAGTCTCACACACTGCTGAT
ATGGTAATAACAACATTTAAACTGGTGTGCAATTTCATTCAATCTCACTTGATCTAACCT
CACTGTTGCCTGTCACAGTACGCCAGCCTCATCTACTGTTAATGCTACAGCCAACAGGCT
TTTTTTTCTTCCTTCGTTGCTTTTACTCTCTTGCGAACACACTTTCATCCCTGCTTCTCA
GTAAAACGCTAATTCCTGCAAGACACATTTTGACCTTTCGCACTTTCACCACCTCACTCA
AGAGATCTGATCTCCTTCCCCTAAAGCATTATGACCTTCACCCTCTGCCCTTTCTCTCTT
TTCCTATTTCACACACATGTgggctcgcacaaacctgtccacacaccaaatacacaccat
gtttctccttctctagtaagcacacacacacacacgtatatatacatgagcaggagagat
tg
>NODE_495_length_555_cov_40.338737
TTGTTTCAGCAGCAAAGAGGTCTATTCTTATGCCATTATAAAGGGAACAATTTATCCCCA
CTGATCGGCCCTGTCTCCTTTCTCCTCGCTCACTTTGATCTGCCAGCATATTGCCTTGAT
GTGTCCTATTCAATAGCGAATCTGGGGCAATTTTAATGCTTTTGTACCTCGCCACCGCTC
CACTTCTCCCTCCCTGTTTAAAAATAGCTGTTAATTATAAGTGCAGTTTAAATGTCTCTA
GTGACCCAGAAATGCAGGTTGGAGTGAGAAGAAGGGATTGAGCATCTCCAAGTTTAAAAA
GAGCGAGACACTATTTCTCTCCCTCTTTATCATGCTTTCTTCAATCTCTCTTTTCTCCTC
ACACCCCCTTACCACTTCTTTGTCTTCTCCAATCACCTCCCCTCCGATTCTACTTCTCCA
TTCCTTTAGTGTTCCTCCACATTTCTTTTTCGCTATCTCTCGCTCTCTCCGTCTCCTCTG
TGGTGTTTCTTCTGCTCGGTGGGAGTGAGCAGGGCCAGAGGATAGGGGATTCAGTTCTTT
CTCTCCAACACACCAGAGAACTGCAGTGAGACATCGGAGACCATGGTTGTGAAACCGCTT
CAGTCTGCAGATTGTATGTGCGTCACGCCGAGTCTTTGTATCTCTCTCACCAACTTCCTC
CTCTTATGCAGCCGCAGGAGTGGGATGTTGAAAGGAAAg
>NODE_496_length_721_cov_13.722608
AAAGGGCTTGGTGATTGTAAAATATATATTAATATATATTTATTTTTATTAGAAGCATAT
TTCCATGTGTTTATTCTGCAGCATTGTGGTGTGTTTTTCATTGTAAAAATCCATCTGTTT
ATCTATGCATACATCTATGCATGTGTCTACGTGGTTGTGTGTCTGTCTGGTTGAGGTGTG
AAGCTGCATCACCAGCACCAAAGTGAACTGCAGATAACCTCATGACGTGGCACAGACATA
GTATTCATGCCTATATAAAATTCACGGCGGCCGCATGTATCTGGTGGTGGTCTGAGCCGC
TGATAAGGCTTTGCACACTATCTGCCTTCAGTCTAGATGAAGGATGAGCTTCTCAGCCAT
AGACGTTGTCCATCCTGCTGATGCTCCCTCGTCTCATCGTAAACTCTTGTGCACCCTCTG
GTGCTTGCTAGTCTCCCAAACTTCTTTGTGTAGCCTGCTTTGCAGATTGTCTTCCTTGTC
TGTGTGGTTGCTCATTATTCAGAGACAGACGGATCTCAGGTCATCTGCAGCTGCAGCAAA
GAAGAAGCAGGAAAGATGGCGATCATCCATTAGACCGACCGGGCGCACGCATGAAATACG
AGGACAACTTTTGGGAGGATCGCTTGAGGAGAAGATTGTACCAGTGAGTTTTTTTCCCCT
CCTGCTTCTCGCACTATATTTCCAGTTTCGTCAAGGTTTTCGGCTGGGCTTTCAAGGTCT
GCGAGAACGTCGCTATGGTAGATCATGGGATATAATGTGGAGAGCGCCTCGTGAATGACC
TGGAAAGAGCGGATCTCCCCCCACCGTTTCTCCTTTTAGTCCAGTTTGGTCcagacgact
cggttggagggaaagtcgggttttt
>NODE_497_length_446_cov_11.408072
GTGAGCTTTTAAAAAAAAAAAAAAAAAAAGGAGTGAAAACAAAGGGCACTTTCTGAAACA
TCTTAAAGTAGAGTAGTGAGGCGTGACATTCCCAGGGTGACGGGACACAAAAGCTGAGGT
CATGGGGATGAAAAAGAGAATCAAACAGCCACTTTCACACGTCTGCCCTCCTCTGCTGCG
CCCCCCGAACACAATAGGAAACAAATGTTGTTAAAAGAGGATCGATGCCATTCATCCTAA
AGCAGCGAATGATAGCCAAACAATATTGTCACAGTGAATCGAGTTGAGATATGCTGCCAC
CCAGACCTACGGAGAGGTGGAGAGGAGCTGCTATTCAGGGAACGATTAGGGGGGAACTTA
AGCTCAGAGTGCTGCTGCTTAGAACGCAGGGGAACATTTAATGTCAGGGCTCAAGTTTGG
AGAGAAAAAAAAAAGAAGATTAATTAATCAAAATTGCAAAAAATATTTTGTCAAAGCCTC
AGATTTTTTTTGGGAACAAATATTTTAGTGGCACAAAAATAATTCAGAATGTATTTTTTA
AAATGTGATTTTTGTGTTTCAGGTGCATCCTGGTTCCTGGCTGCATGTAt
>NODE_498_length_295_cov_8.789830
AGACCTTTTGATATTTTAGACATACATCTACACTATGCCCAACTATTTAAAGTTACTAAT
AAATGCTATTTTTGTGGTGTTTTGTTTGTAAACCTATTGACTGCAATAAGATTGCTTTTT
TATTATTTCTCAAGAAAATACACATCTTAGACGTGACACCACTGTAACAGATTCTTCCCT
TGCAGATGTGCCCCCTCACTTGGTGAGCAGTGTAGTTGATCTGTGTTCATATGAGTTATT
TTGCTAATTTGCTTGATGCAGACACAACACTGACTTGCTCCATCTTATAACTGAAGCTGC
TGAAAGGGTTTAGTGTGTCAGTCTCCATTCATCAAGCAGCCAACAGTTCAACATTCTCTG
GGCCCTTTTATCACTCCCAACACAATGTTTTGCAGCTGCACGTCAGGGTTCAAGAACCAA
CGTTGTGATGAGCTGGCCA
>NODE_499_length_355_cov_1.247887
CTCCTGATGTCACTGTTCAGCTGCTACAATTCACAGTCCATGTAAAGGGAAGATAGTCCA
GGGAGGGGAGGGCCTGTGTGGGGAGACAAGGAAAGGGGGAGGCATGGAGGGTTGGGGAAG
GGCTTGTTGTGTGGACAGTGAAAGGGCTCAGCAGAGCTCCTTAGTCAGTAGGCCTTCTAA
TCACTTGGGAAGGAGCAACAATGGAGCCAGCGTGCCTGAGAAAATCCCCATCTGCAAGAT
GCCTGTGGCTGAGATCAGGCCTGCTGATGCTATGAGTGCATTTATGTGGCTGAGAGAGAG
AGAGAGAGAGAGAGGAGAAAAATGACGGAATAGTAGAAAGTAGGAAAGGAGATGAAGGGA
GGGGACGAGATGTGGGGTGCTGAGCTGTGAGCAGAGCTGGAATGCCATTGTTAGAGCTGG
CTGCTCTGTGCTGCAGAGAGGGACAGCTGCCTCTGAGGCCTACTTGCTCATGTGAgacag
gcagcacagctcaccgtga
>NODE_508_length_400_cov_4.997500
AAACCCCCATCTCATTTACCTAAAGTTCATGCATTCCCTTGTCATAAACTTAACCTCTTC
AACAGACAGAGGCAAAGGGCAGACAGGCCAGAAAAAAGTACATATCACAAAGTATTGATG
TCTCCTCTGTCTCTGTCAGACAAAAGACGGTCCATCCCCCTTCCCCCCACCGCGTAATTT
AGCCATAGTTCTCTAAACGCTTCCTAATCAAACTTGGAATATGGAATACAGAATGAAGGG
GATAGGGGCTTTGTGGCGGAAATATAATTATGGCCACATAAAGCTGGTGAAGGTGGAGAA
TGGGGGATGACATCAGACCAATTTCACACCCAGGCCTCGGATGGCCAGGCCAAGCCTGGG
CCTTGCTGCGCAACACTGATCAAAGCCTGCTGCAGCCGCCCCAGAAGGCGAAAAAAGAGA
GTCTTAACTATGCTAATCTCCAGGACAAATATATTTTAATCTTGTTAGAATACAAGTTAA
TGCTGCAGCCCAGTGACCAAACTTTATGCTATAAGAGTAAGGACACAATAATACAAAATC
Acac
>NODE_509_length_747_cov_12.785810
ACTCAATTCTAATCAGACTCCATGGGAAGAAAAATGAAATATTATTAAGTATGATTATTC
TAAGCAAGGCTCTGAGAAAACGTCTGTGTTATAATCCAGGGATTTGAATAATCAGGTTGA
AGATAATGGGCTGGGCTGGCCTGGGCGTAAATAGAGAGCATCCACTCATCCTCCCAGTGC
TGAACTTAATGAACTTTTAATTGATGCGGTTTTGCAAGTCCTTTTGTCATGCAACAGAAA
CAAGCCTCTCTGCTGATGGGCCTGTTTTCCCGACTGGCTTCAGATTGGTTTACAGCAGGC
CCTAAGTACCATGTAGTTAGTTTCATGTGTCATATAAAATCTGCCCAGGCACAACGACGC
CTGCAACTAAAACCTTAAGTGCATCCACAGGAATCACTCACCGGCTTTGCACTTCCGTCT
TAAGGAAGGAGGAGAAATTCAATCACTGCCGGCTTGACACACCGAAGATGAGGCACGTGT
TCCTGCTTTTAGTTGTTTCGAAGAACACTCTGGCAAGGCAAGCTGGGATTTCTGTATGTC
TGAATAACATCCCTGATATGACCAGATCCTGAGTCACTCAATATGTCAGGCCGTGTTTTT
CCCAGCCCACGAATTGTGATGCATAGATAGAGATATACCCCTGTGAGCCAGGTCATCTTT
ATTCAATGATTTGCTTATTTAAATCAAATGTGCCTGATCTGTATCTGACACAAATTCCCA
ATACAGTGCTGCATCAGCTTTGTAAGGGGGAGCATCCTTGCAAAGCGCTTGGCCCACTTT
ACTTCCCAACATCAGTAACCACAGCTCAGGGACTGTAACACAGCACTCTGTTAAGGAGAT
AAATAATCAGATTTGGCACAGCACTCCCATCCCTCTCTTGCCTTTCATTTG
>NODE_510_length_599_cov_4.834724
ATCTTACTGACAAATAATTACTGAACACATCTAACAGACATCATAAAATACACATTTAGG
TCTTTGGTCCCAAATTACAAATTTTGTATCAACAACTTTTCATGACTATAAAGTTAGTTT
TACTAATTTAAAGTATGTGTTAATGTTTTCAGTTTGACAAAAAGGTGCTTAGTTAAACAG
GCTCAGTTATTTACAGTATACAATCAAAATGAATAGTAATAAAAATTGGATCCCTGGACC
TGTGTGTTTGGCTCAGAAGACGTAAACACATTGCTGTACATAGAAAAAAAACACACTGCA
CTGAAGCAGAAGGGTCAAATAAATAATGAACTGTCATGAATAAGGCGATCATTAACTTCC
AAAGCTCTTACTTACAGATAAAGGGTTTGACACTGCTGTGGATGTGCTTATGCTGTTTGA
GGCCTGACGAGGTGGCAAAGGTCTTGCCACATTCAGGACACGTGTGAGCGCGAGCCCCCA
CGTGCTGGGAGCGGATGTGGCGCTGAAGGTTGCTGGGATCTGTGAACACCTGCAATTTTA
CATTAAAAAGCATTTAAAAACACGTGAGCGTCAGTACATTTTGTGATCCTTGGCACTGTT
AATGAAAACATGCAGGTTTCATTGCTTTATTATTTCAGAAATTACTAAATGTCCAGTACg
attatgaatgaagcctaagaaacagaaacagataaagcctgagtgtcctgtgcccaactt
acgtgccgggtatgctgtacctt
>NODE_511_length_432_cov_2.571759
CCAACCATCCTAAGGAACCCAACAGTCGGCTCGATTGCCCTTTATGATGGACCTCATTGT
CCTTTAAATTGTGGGTTTGTTCCGGTCTTGTGTCTAGTCTTTATCCCATCCCATGTCTCA
TCCTTTATCCCTGTCCCTCGCCGAATCTGCAGTTTGAGGTAAGTATGGAGGTAAGTATAT
GTATGTATGTCCGTATTTAAAACCCCCCCCAAAGGAAACTTAACAAAACCCATCTACCCG
TTGGCGCCCCCCTGTGGTGTGCCGCCGCGACGTTTCGGTCTGGCTTAGACCTTCTTCAGG
CTTGGCACACTCATCTGCTTGAGCAGGGACTGCTTGTCCTCTGCCAAGATGCTCCCTCCC
CGGTGTTCAGCTCCCAAATGAGCTACGGTGGCTGTTTGCCCTTTGAATCCCCCGTGTCCG
AATTTCCTAACATGGGCTTTCCACTATACTGTTTTTAACCACTAACCAACTCAATTCACT
GTGTATTAATTTTGTTTATTAATTCTTGGGGTTAGGGTTAGGGTTAATTAATTAGGGGTA
GGGGTAATTTAGGGTTAGGGCCTAATTTAGGGTTAg
>NODE_512_length_344_cov_1.450581
AGGCAACACAATTGCTAACAATTGCAAGACATTGTGTACAATGCATTTATTTAGTTTTTG
AATTGAAACATGCTAACTGAGATTGTCATGTTTGTATTATTAACCTGCTCTTCCAGCCAT
CCGCTGATTATCTTTGCCTCAGGATTGTTACCATCTTAAAATAGATCACTCTAACCACAC
TGATAATACCTCCCTATCGGGCAAACACGGTCTGTCCGAGTGGTTTTAAATTCACTACAG
CTGGCCATCCCCTCCGAAAAGATGACTGTGCCTAAACCATCCCAGGAAATTGCATCTTGC
ATCCTTGAAGAGTCCCCAGAACCGTGCTTTCAAAATATTTTGTATCCTTTAATGCTAAGC
GAGGCAAAAATGCAAAACTAGTAAGGATAAAAGTGCAGAGTGAAGAAAAAATAGGTTGGA
GCTGCAGGGgaggccatgcagctgaaagctctctgacatgatgatgctatttattaagag
ttatttat
>NODE_513_length_152_cov_1.697368
GGCATGAAAAGCTGTTTCAGAGCATGAAAACAGCAATACTGCAGTTTTTTAAAGACAATG
TTTCCAACCAGGTTTCCATGTTAAAATGTGTTCACATATGATAAATATGAAGGCAAAAGT
TGTTTCAAGTGACTTTGTGTGATACAATTCAATGAACCACTGTGTGGCAAAATAGGCCTT
TTCAGGGCATGAAAAGCTGTTTCAGAGCATGAAAACAGCAATACTGCAGTTTTTTAAAGA
CAATGTTTCCAACCAGGTTTCCATGTTAAAATGTGTTCACATATGATAAATATGAa
>NODE_517_length_746_cov_15.680965
CAGAGTGAGAATTTTACAAACAGAGTTAAGGTCCAAGTGTCCAGGGAGAAAGAAGGTCAG
GGATTAGAAGGGAACAAGACTGTGGTGTAATCACTACATTTCTCTCCAGCTATCCAGGCT
GTAAGTATATGACTGACTGTTGCCAAGTGTGGCCTTATGCTTTTTGTCATCGCGCCAGCT
GCAACATCCTCTGGTAGGCCCCAAAATGATGCATCTTCTTTGATACATTCTTAAGTACAC
ATCAGACACAGTCAAATATTAATCTCCATGCTTGCTGGCCAAACAACATCTGTCTCAAAA
CATGAACTAACATTCTCCGTTTTTCTTTTTTGGTTCGCAAAAATATGCCCCTCCATCTTT
AGAACATCCATCCACACAGCTATGCGTATGTTTGTGCAGTTATTTATCAATTCATAAAAA
TTCAAATACTCAGAATAAAATGTAGCAAACAGAAGAGCAACCATAAGCATGAAAACACAT
CAGATTTATTCTGCCTGCCTTGTTTACCGGTTCACGGAACACTGCATGCAAACAGAATGC
AAATGCATTTGATTGAATCAGGTGATGCCGAGGTAATTGTATTTGGAGAAATGTCCAAGA
TTTTTTTTCATCATTATCAGTGGGGGGTTTTCTTTATGAAATCCATCTTAAACAAAAGCT
ATCATCACTCCCAAGCCTTGTGATCTTCCTTTGTCACATGCGGATGTGGATGCGTCTTTA
ATTTCCTTTCAATTAAAAGTAAATATACGCCTTTATTTTTTCCCCCACTGTGAAATCCAA
ACAAGAGGAGTCAACATGAGCAGACAGGTGAGGAATATTCATTTATATCTGCCTGCCATT
TTTTCCTTTTTTTTATTGTTGAtgctgatgatgtgattcaacaggcaaca
>NODE_518_length_783_cov_13.099617
AGAGAGACAGCAGTGGCACTGACAAATGCAGTTTGCTGTCAGAGAATTACAGATCTGGAT
TTAGCCGCCTTGGAGACAGGCATATTCAGAACACAAGTAAGGCAGTTTTCGTCAAATATT
CTTGCACTAGGGCAAGAGTTAAATTCCAGTTTGTCTGTTTGACGTTTAATGACTTTGACA
AAACCCTGGCTTAACAGGACCACCAGTTAGCAGGCCCCAGTCTGCAACAATGGTGTCTTT
GTCAGTCATTTTCACCAAATTTTCATTTAAAGGACTACTCCGTAGCACTCCCAGTTGCCA
AATTCTTAAAGACTGAGGAAGTGGATGATGGATGAGCATGAGCCAGCAATCGATCGATCT
GTCGGCGTCTCTCTCTAACCCCTTTTCATGGCTGGCATCACTGCAGTCCCTCAAGCCTTC
TACCCATTCCCCTGCCTGCCCTTACCTTGCTTTCCCCCCCTTCCATCCCTTTTGCTTTTT
TTTTAAGTTTGTTTCTATTTGCTTCATTTTTGCTGTCCCTTCCTTTCTTCCCTTCCAGAA
AGTGATGCACACTCGCAAAAGACATTCTGAGCTGTACCATGAGCTCAACCACTCGTCCAA
GTTCCACACCATAGACAGGTATAGCAGGGACCCAGCCATGTCCACATTCAAGGTAAGATC
ATTGCCCAGAAGCGGGATGGGAATCCGCTGTACCCATGCACCTCCACTCCCTCCCGCACT
TTGTCACAATCTGCTAACTCCACCCCTTTAAACACCAAAGAATTGCAACTGGAAAAGCAC
ACAGTGATCAAAGTTGCATTAATATGCTTCACAGGGAAGCAGTCTGAACCGGCTAAATAT
TATTAGCACTGTGGTGGCATTGTATTTACTTGTAAATGCAGCTTTCAGACAATTATAGCC
ATAAAAATTCACAGCAAAGCACCCTGt
>NODE_519_length_323_cov_1.123839
GTAAACAAGGGGAACGAGGAATCATATCAACCGGAGAGCACTGCTCACCGCTGCATGCTG
GGAAAGCAGAGGTCACGCTCCTCACCCCTGGTGCCGGTTTGGGAAAACAAGCAGGCTTGG
AGAGGCAGAGTGATGTTGGAGGCTTTCCCGTCCCTGTCGGGCTCTGTTCTCTCTCGTCAT
GGAGTCGGCGCACCGCTCACGGCAAACCCATTCCTGTAGCTCAACCCGTCCATTTGTCTC
CCTCTTCGTTGTAGTAAGATTGATGGCCAACTGGATGAAGAATAAAGAAGCGGTGATTGA
TAAAGGGGGTGATTGAAGGCGAAGGGGGGAGGAGGTGGGTTCGATGGATCCACAGCCGTT
TAAAGAGAGGCTACCCtaacagcacgtggcagatgtggagcgagaagcgttataattgct
gttggtcttctgattacatctgtaaattctttattaacaggtttccg
>NODE_520_length_640_cov_17.656250
GAGCAGTGCATAAATATTTTCGTCATACACACTTTAATTTTGCAACATTTTAAATTCATA
TTGTTAACTTGAGTTGATCCCCCTCCATCAAATGCAGGTTTAAGAAAAGCCAAGAAAAGG
CAAGTACAGGGCCATAATTGATGGCTCAAAGTGTAAGCTTTCTCTCTGAGGGTCTGCTCA
GGTCCTGATCCCCTGGCCTCAACCTGAAACAATCACTCTTAGTTAACGACAACACTTCAG
CTATTGACAGCGTGATCCCGTAAAGCAGACACTTCAATCAACAGAGCAGCCGGAGGAGGT
GTTGTGTTGGAGGAGAATAAAAGAAGGAGGGGGGCATGGGGACGGATGAAATCAAGAAGT
AAATAAATGAATTGATGAATGAATAATAGAGTGGCCAGCTAGTGGCCTCTTGGAGCAGCA
ATGCAGTATTAATAACTGACTCTTACTGTTCGTCTCTGTGTCATCACTGATACTCTTAGG
TGGACCATGGCCAGCATAACACACTGCTGATCTGTACATTCGATCCGGATTACGTACTTT
CTTCAGTCCTTCAGGAGGCAAAGAGAAAAGTAGAGAAAATCGAGGAAAAGAAGCATTCTC
CCAGCCTGTGATAGCTAAGCAAACTCCCCATGCAAGCAATATCAGTAACAGAAACTGCAC
AGTATGTTGAAATACATTTAAAACACACAAGAGCTGTTGGGCAAAATATGATGGGAATAA
TATTAACATTCTAATACGATAAGGCTCATAAATCACATTGAATTTGTCCGTTATCTGGTT
AAAa
>NODE_521_length_456_cov_3.756579
GACGGGAAGGTCGTAGAGACTCGGGACTGAGACCGGCGTCTTCAGCATAGCCAAATTAGG
TGGGGCAGGTGGCATTTCCAGGTGTCTAGCACGTCTGGTTCCGGAGATATTGGCCAAAAC
GTTCTCCCATTCACTGACAATGGGGCCTGCATAAGGTGACCAGTTTCACAGTGCCGAGGC
CAAGATAAGTGCCCGCAGAAGGTGTTTGGGAGCGCGTTTCAGACCGCTCTGAGTTGATTG
GTATAGGTTTGTAGTGACACTTTTTGGGTCCCGTAGTATGGGCCAACCCTAACCCAAAGG
CCTGAAATTCGGGTTAGGGTTAGGGTTAGGATTTCGGCCTGGGGTCGTTAAACGGTCAGT
GCTAGAGACATGAAACTTGTGTCTACCCCCCCATTTGCTGCCGCCGCGATCGCACTGAGC
CTACTCCCGAGTCTCTACGACGTCAGGAAGTGGGACAAACCTGTGATTTTTTGCTGTATC
TCGGGACGGGAAGGTCGTAGAGACTCGGGACTGAGACCGGCGTCTTCAGCATAGCCAAAT
TAGGTGGGGCAGGTGGCATTTCCAGGTGTCTAGCACGTCTGGTTCCGGAGATATTGGCCA
>NODE_522_length_513_cov_17.231968
CTCCTCTTTCTGCTTCTCACGGCTGGGCACAGTTGGGGAGCAGCTCCTTATTCATTCATG
AGAGAAGCACCGGATAAATAAAAAGGTTCATTACTGTGCTAAAGTGTTACTAATGACATG
TACCTGCCACTGAGCACCTCCGAAAATCTAATGTGACACACTAGAATGGAAAATCTATTC
TGCTGCACCAAGGCCTCCAATGGTGCTAGCACATACTCTATGGAAATTTCTCTCCGCTTG
CCCTCCAATTGTGTCTCTCTAAAACCAATATTTACAATCCCATAGCCATTATGTCCTACT
ACGCCCTCTGCGCCTGCTGTTGCGACCTCCATATTAGCTGAAAATTGGACTTTGCAAACT
TAGCAGGGGAGAAGAAGACTCTTCTCGTAGATGAGAGGGGGCAGCACCAGGGGGACTCAG
CGTGAGGTGTGGGGTGCTTCTCGACTCCCCGCTGCATGCCCCCAACCCGAAAGCGACAAC
ACCCAGCAAATGCTAAACAAAAATACAGACAATCTCACACTGCTGCATTCCATCATTCGG
TCTCTTCACGAGCATACTAATGAAATGCTAATAAAACATTAACGGACGTCAGACTTTACA
TTAAGGCTGCGCTGAAAATTTTCTACTTGAGATATGAGTTCTCTTTTGCCACCAAAa
>NODE_523_length_608_cov_10.274671
CAGGGTTTGCCAAGTCAGGCACAAACCCTGCTTTGGGTCATAAACACCTCCGCCTGTCTC
CCCTCCTCTTTTCTCCTCCACAGAGGTGAGTTGGGTTTGCACTCTGTTAATCTTTCACTA
CAGGCCCGCTCGCTTTTTACACTGGCCCACTGGAGAACAGAGGAGGAGAATGAAAGAGGG
GTAGTAAAGGACAAGAGTGGATAAAAGAGCAGGAAGAAAAAGCCATAGAGAGGGCCAGAT
GGGCACCTTCACAGTCCATTTATCAAACCCAATGTGGCCCTCCCCTCCCCTCCCTGCTGC
TCTCATGTCCTAAACCCCCATGTAATTCTGTAATGATTTTCATTATCATATAATGACCTT
ACAAAGCCTACAGCAGTTTGCATGGTCAGTACAAAACTCGCAGCTGTTCGCTTCCATGTT
TGCTCGCCGGCTGTGACAAAGCTTTTTTTGTTTTCTGTTTTTTTTTCTTTTGGCCAGAGC
AGTGACCTCTAGGCTTTAGAAGGTCAGCATAAGGTCACATCAAAGTGTACATACTGTCAG
CATACAGACTGAAGACAGCATCCAGCCCGTGTTACATTTCTCCCGCACAGAACTAGAGAA
GACTGGTAGATTTTCTGTGTATGTACTTCCAGTGTGAATCCTTCCTCACCTGTGATTGCA
CATATGTGAAATGTGATCTATGAATTTTTAAAACCTAAAACCTCCCTGGTGCCACTGGGA
TGTGCCATTTCCTATACTAATAGgcctgttcc
>NODE_528_length_296_cov_1.364865
ATACCGACGCTTTACAGGACTCATCATTCCTCCCTTCAGGCTGGAGACAACTTCATCAGC
TTGTTCTCATCCTGGTTTGGCCGATGTATTGGGTCCCATGTGAACTTCAGAGGAGGTTAA
AATCATCTGTTCCTGGAGTTGATCTTCTCTGGAGGTGAAGGACTGGAGAAGAGATCTCCA
GATTTAAATGGTTCTGTGTGACAGCAGTAAACTGGCTGCAGCTCTGACTCACATAAACAA
CCAAACATTGTCTCATCTGTCAGTCACGTCCTCCCACACTTTAATCACTCATTACTGAGC
TGTAATCAATTAATCAAAGCAGCCGGGAGGAAATTACACATCAAACGATCAGAGTTTGGA
TTCAGAAATCCCTCCGAACAGCTAAATAAGCAGctgacagttcaaatgaagagaaaatat
tcatgaaaaactcaactttg
>NODE_529_length_593_cov_13.836425
CCAAACTGGCTTTTTCCAGTCCATCAAAAGTGACAACTTCCTCCGTTTCTTTGTCTTATA
TTATTATAATCTCAGATTTCACTGGATTTTGGTTGAATACAAGAAGACATTTGCAGATGT
CAACTCGAGCTCGTGACGGGCGTTCTTCACCATTTCCTGACATTTTATAGACCAAACTCG
TAATCAATGAATCGACACAGCGCCGGGCAGCTTTATCAATAATAGAAATAAACACTATTT
GCTGCTGCAGCGACACGCGGCATCTTATCTGTATAGGACGCATATAAGGAACACTGAGGA
GGAATGCGAGTAACGCAGTGGTGTATCGCGCATTTTTCTGAGTGGGAAGTCAATCATAGC
CAGGGGAGGAAGGGAGTGAGGGTCAATGGACCGATACTCGCCGATACCCACTCCGAGATG
ACAGTGAAAAGAAAAGGTAAGAGAGACCAGGATAGAAGTGGGTGCTAATTCCTACTTTTC
AGTTTAAATAAAGATTGGAGCTGGATAAAAGCCATTAAGGGAGAAATCAGACAGGGCATG
CTATGTAGGACAAGAGCTGACTGCAGGGAGGTGAGTGGTGGGATCGATACTCAGTCGATG
CGCTCAACACCCAGCCCTGCGCACACACATATACACACTGAGGGGGCATGTGGTATTGCC
GGGCATCTGCATGTTTGTGTGTGTGTGTGTGTGTGTGTGTGTGTGTGTGTGTGTGCGTGC
GTGCAGCAGTGACTAAT
>NODE_530_length_2123_cov_4.055110
CAATTCAATTCAATTCAATTCAATTTTATTTATATAGCGCAAATTTACAACATAAGTTAT
CTCATAGCGCTTTTCATGGTAAGGTACAGACCTTACAAGTTATATTGGAACAGAAAGTTA
TAACAGAACAGATAAAGTACAGAAACAGTTCAACAACAGTCCACCCAACAATCCAATTGC
CTTTGGATTCCCTATAAGCAAGCAGTCAGCGACAGTGGGAAGGAACCAAAAAACCCCAGG
GGGAAAAAAAAACCTCCGACAGAACCAGGCTCAGGGAGGGCGGCCATCTGCCTTGACCGG
TTGGGTGGGAGTGGGAATGAGGGGGGTGAGGGACAGCAGGAGAAGTTGGGGTGGGGATGG
CGGGTGGTGAGGCCAGCGGCTGCGGATCCGGGAACAGAGACGTGTAGCTCCAGCTCCGGA
GACATCCGTGGGGAGAACAAGCACTGGACACAGGACCTCGAGGGAAATACAGAATTAGTG
ATATGTAATGGTGATACATAACTATATATAAATATATGTACAGAGGGAGGAGAGTAGAAG
AGAGAGCCCAGTGCATCATAGTAGTCCCCCGGCAGTCTAAACCTATAGCAGCATAACTAA
GGGACAGCTCAGGTGACCCTGAGCAGCCCTAACTATAGGCTTTATCAAAGAGGAAAGTTT
TTAACCTAATCTTAAAAGTAGAGAGGGTGTCCGCCTCCCGAACCCAAACTGGGAGCTGAT
TCCACAACAGAGGAGCCTGATAACTGAAGGCTCTGCCTCCCATTCTACTTCTAGAAACTC
TGGGAGCCACAAGTAGACCTGCAGTCTGAGAGCGAAGGACTCTGTTAGGATGATATGGTA
CAACAAGATCTTTAAGATATGACGGAGCTTGGTCATTAAGACTTTTATATGTTAAAAGCA
GGATTTTAAATTCTATCCTATATTTTACAGGAAGCCAATGAAGAGAAGATAATACAGGAG
AAATGTGATCTCTTTTACTGGTTCCTGTCAAAACTCTGGCTGCAGCATTTTGTATTAGCT
GGAGGTTTTTAAGAGAGCTATTGGGACATCCTGATAATAAGGAATTACAATAGTCCAGCC
TAGAAGTTACAAATGCATGGACTAGTTTCTCAGCGTCACTCTGAGACAGGATGCTCCTGA
TTTTTACAATATTACGTAGATGAAAGAAAGCTATCCTACAGATTTGTTTTATATGTAAGT
TGAACGACATATCCTGATCAAAAATAACTCCAAGGTTTTTTACAGTAGAGCTAGAGGCTA
AGGCAATGCCATCCAGAGTCACTATCTGGTTAGATAGTGAATTTCTGAGGTGTTTAGGTC
CAAATACAATGACCTCAGTTTTGTCTGAATTTAAATGAAGAAAGTTACAGGTCATCCAGG
CCTTTATGTCCTTCAGACATGCCTGGAGTTTGACTAACCGATTGATTTCATTTGGCTTCA
TAGATAGATATAACTGGGTATCATCTGCATAACAATGGAAATTTATGCAGTGCTTCCTAA
TAATATTTCCTAAGGGAAGCATGTACAACGTAAACAGTATTGGTCCTAACACAGAGCCCT
GTGGAACTCCATAACTAACTTTGGAACGGCTGGAAGAATCATCATTAACATGAACAAACT
GGAATCTGTCTGATAAATATGATTTAAACCAATTTAGTGCAATTCCTTTAAGTCCAATAG
CATGTTCTAGTCTCTGTAATAAGATGCTGTGATCAACGGTATCAAATGCAGCACTGAGAT
CCAGTAGAACAAGTATAGACACTAGTCCACTGTCTGAAGCTATAAGAAGATCATTAGTGA
CTTTCACCAGTGCTGTCTCTGAAGAGTTTCAGTCGGGATTTAGAATCCATCATAGTACAG
ACAAACCATTTCTATGTAGATAATCATATAATTGGTTTGCAACAACCTTTTCCAGAATTT
TAGAGATAAAAGGAAGGTTGGATATAGGTCTATAGTTGGCTAAGACACCTGGGTCTAGAG
TAGGCTTTTTAAGAAGTGGCTTTACTATAGCAACTTTAAAAGCCTGCGGTACGTAACCTG
TTAGTAAGGACAGGTTGATGATATTTAACACTGTACTGTTAATTAATGGAAAAACTTCCT
TGAATAATCTAGTGGGGATAGGGTCCAACATACATGTTGCTGGTTTAGAAGAATTAACTA
TTGACGTGAGCTCTGAAAGATTTACAGCAGAGAAGCCGTCCAAGTATAAATCTGGTTCTA
TGGACGCTTCCAGAGCCACTGTACCTGAAGACATGGTCCGAATTTTA
>NODE_531_length_598_cov_10.966556
TGAAGTTTATATTTTGTTATGAAAACATGAGTGTTGTGATTACGCATTATCAGAATACGT
ATAAAACTAACGATAATGCCACTTAAATTGTACTAATTAAACCATATTAGCATTTTACTC
ATGGGATCCATGGATTGTTTGTTTCCCTTCAGGGAAAAACAGAAATCTTAATTTCTCTGT
TTTATCACTTTTGTAGAGAGTTGTTCAGTGAGCAGGATAAGGCATGCTGGCAGGCAGACA
GAGAGGGCAGTGGGTGGGGCGGGGGGTTGGCGTGGCTGGTGGTCTGTTGGGCTGGCTGAC
ATCTCTGTCTCCTCCTCTCTCCCGGCAGTTCATGGCATCAAGTGGACTTGCAGCAATGGG
AACAGCAGCTCTGGCTTCTCAGTGGAGCAGCTAGTGCAACAGATTCTGGACAGCCACCAA
ACTAAGCCACCTCCCCGGACTCACAACTGCCTCTGCACAGGCACCCTGGGTAAGGGCTAG
TGGGTGGTGAGGAGTTGAACCGAAAAGTTCAGTGAGAGAAGCAAAGAAGGCCATAAAATT
ACTGTTTAGTGCATGGTAGATCAAACAAGGTGGTTGGAGTCTTTTATTGGCAGGTGATTT
ACAGTGAAATGAAGGAACAGGGTTATTGACATTTTCTTGTTGTTGTCTTTTTTTGTTTTT
TTTACTTATATCTGTGTCAGGgatatatctgaaatagctcagctgttttctcttacacag
taaaagctgtggtatttctcta
>NODE_534_length_467_cov_21.605995
CCTCATCTGTCCTTTTTCAATAGCCAGTCCAGACCCATTGAATCCATAGAATGAAAAACT
GAATGGAGGCGTGCACCAGCTCAGTTTGATTTAAATTAAACTTCCTCCATTCTTTCATAT
AAAATGTTATTGAAGTTGCCTTTTGTTAAAAAACAAATGAGTTGTCACCATTGCTTGGCT
GGTGTTCCACTGTTTTACAAATGTTTTTTTTCTTTTTTACAAAGACTTTACTTACCCACA
GGAACACACTTCAGTTAAAAACTGTTTATTTTCACTTATGCCACTGTCCTTTTCACAAGC
AAAAATGTTTTCTTTTTTCCTAATGAATTGAATTTTGTGCATTTTGGCAACAATGCTCGT
GGTGTACATGTGCATTCTCGCCCACTATAATCTGCACTGATTTGGTATATTTTTAACGAT
GTAACTAAGCAACAAACGTAATTGTCCCTTTCAAAAGCTTTTGTTAGGCCCTCTAACACA
GTCTAATACATAATTAGGCATAATGTCTACAGCTCATTATAGTACACATGTGTGTAGTTA
AATGGACCAGGAGAGTAGCTCACTGAATTGTGTGGATTCATTGGAAATGGAATTTATTTG
TTTCCTGGGTT
>NODE_535_length_145_cov_3.744828
GAAACAGCGTTTGGCATGCTGAAAAGGTCAATTTTGCCAAATGGTGTGTCCACAGAATTT
CCTGACAGATGTTCACTTGAAACACCATTTGCCTTCATATTTATCACATCTGACCACATT
GTGAACTCAAAACATGTTTGGAAATATTGTCTTTAAAAAACTGCAGTATTGCTGTTTTCA
TGATCTGAAACAGCTTTTCATGCCCTGAAAAGGCCTATTTTGCCACACAGTGGTTCACTG
AATTATATCACACAAAGTCACTTGAAACAACTTTTGCCTTTATATTTAT
>NODE_546_length_884_cov_20.272625
GTATCAATAAAAAGTCAATGGGACTCTGAGACATCTTTTCTCTCTCAAGAGCTTTCACTT
CCTCTTTTTTCTCGTTTTTTCTTTTTTTTTCTCCTTTTTTATAGCAAAAATATCATGCAG
TCTTTAGTTCCAAAAACCCCTGGTGGGATCTCGTGTTTGTTTGTTTGTTTGTTTGTTTGT
CTGTTTCAGGAGGAAAAAGAAACTCAAAGCCTTGAAATTCTTCTCTCACAATTATTCTTA
AACATTCAAGTCATCCTATTAATACTTTGTACAGCAGAAAGGTCCTTCAGATTTCACACG
TGTATATATAAATATAATATATAGAAATATGCATATACATATGTTCAACTTGTATATGTG
TATACATATTTTGGAACTGTATCAAAGCCAATTTAATGTGCTCTCAAAATATGGCCCATG
ATTCCTAGTGGGATGCACATCAATTCACATAGTACAACCAGTAGATTAGGTTGAAAAATC
CAAAGGTGATAGGGAAAATGACCCGGGACCACTTGTCAATGGTGCTAACATCTGACAGGT
TTGGGATTTTCAACTTGAGCTTGGAGGAGCGTCGTCGTAGCCGACAGTTGGCCCGGCTCC
GCATGGCACTGCGATCCAGCGAGTGGTGGCTGAAGCCATCTCGGGGCGCCATGGGCTTCC
TGAATTGGACCCCGGAGCTGTCAAAGGACATGACCGAATTCCGAGAGTCACTGACGCTGC
TCCCCACGTCAGAAGGCATCACTTCGTTGTTCATCTCCAGTGTGGTGAGGAGGATGTTTC
CGTAAGCATCCACCTGCGAGGAGAGCGAACCGACACCGAGAGTCAGCAAGGGCTGAAATG
CTGAGCAGCAGCCCCAAATCCCCTTAAAATAGATacttaagttaacccccctcccatcct
cgtagctgtcaggcttaagcaaaatgtagggatgatatggaatgccatttcttgcatgca
acagatatagttaacaagtttctattagtgtttttttcacttgcaaaaaaagttacaagt
aatttgaa
>NODE_547_length_580_cov_19.744827
ACCCCCTTTCGCCTGTGTTAATAAACAACACAAGCTAAGAGTCCTCAACTGTCATTGTGA
ATCTGCCCCCCCAGTGCTACATCCTGTCTTTCATTTCTTCCTGCCCCGTCCCTTCCCCTG
CAACAAAGGTTGTCTGCTAGTCGCCAACTTGTGTTGCACGGATAAAGAGCACGGATAAAG
TTTCCACCTTCAAACGTTTTGTAGGAACTAAAAATGTCCTCCTAGCTCAGTGTTATAGCA
GGTGTTACACAAACATGCTAGAAAAGACTTTTACTAGATCATATTTGAAAGATAAAGAGT
ATCTTATCGAGAGATAAAAACGAAACCTGGGGGATATAAGGCGAGCTTCTCTAACTTTGT
TATAATTAATTGTATACCTGTGTATGTAAATATAATGCATTCCTATTTTGCAGTCAAGAA
CAAAATACTATTTGTAATATAGAATAAACTTTATTATGAAACCAAGCATTTCATGATTGT
TTTTACTCTTTGTGTCCTTTTTGAAGCTAATTGCCCTGTACTGACCTATATTTGAACTGT
GCCATTTCTGACGATCAAAGTTGTAAGTGAAAGAAGACAGTGCAATCTCTTGCAAGATGC
ACATTTGATGATTAATATTTAAAGATCCAGTCAACCTCCAAGGCCCCTTTTCACAAGCCA
GCTGTTGGTGGAGCTTTCCTGACAGTTCAAGGAAGTCACCAAAATCCAATTAGACACTTG
GTGa
>NODE_549_length_338_cov_11.310651
CAAGAGAGAGATGAGACGGGAGCTTCCGAATTATTAAGCAGACAGAAGCACTGATGATGA
AATTCTGAAGGTCGGGCGTAACAAGAGGCACCTTACAAGGGTCACAACCTTTTCCTTGCT
GGGTGTTTTGTTCTTTGTACCCCCCTCACAACATCACCTTCCCACCTTTGTGTTCACTGG
GGGGCAGGTGAGTGGGGGAGTTGTGTTACATCCCTGTTTATCTGTTCATGACCTCTAGCC
GGCAATTCTGCACTTGATAAGAGGAGGGCTCGCCTCATAATGTGCACGGCAGCTGATATC
AGCCCTGTATCCTTGTGAAATTGATTACCAAGGCCCAGGGAGCGTGCAGAATATAATAAA
TAGAGATGACACATAAGGCACACATGGACTTGTAGGCTGATGGGTAACACCGCCTCAGCA
ATTACCTGCTACCCACTTAAAACAGGGGTCATGCAGGGCAGGTTGGCAGTGGAAGGAGTT
At
>NODE_552_length_893_cov_11.258678
TTGGTACACACCGGAGATTGCTTATCGATCCAGATCGCAGTATTCAGGCCGGCCTGAGAG
AGGGCTGAGAATTTTCTGAGGGAGTTAATAACCTGGCAGCTCAGCTGTCTTGTCCAATTC
ACCAAAGGCAGAGGCCTAATCAGGACTGGATTCCTTTTTCTGTCTGAGGAGGGGGCTCCG
GCCCTCCACCCTCTCTTTCAGCTTTGGCCGCTTTCTCTGTCTCTCCATCTCTCCAGCCTT
CCTCTCATCCCTCCCTCCCTCCACGGCCCCTCACTTCCACTCCATCGGAGCTCTGAAAGT
GATTGAAATGACAGCCTATAGAAAGAGGCTAATCAAATTGTTTATTATCAGTCTGAATCA
ATATGTATGGATTGTTAAAACATCAAAGTCAGCCCCTGGAAAAGTAATAGTCGCCGGCTG
GCAGCAGCTGCTCAGCCAAGGCTGGGTCCCTGGGAGCCTCGCTCCATTTAAAGCGACTTT
CACTCTTACTTAAGTCCTGATGACCCGACGAGGTCAGTTGGCTGAAGGGGATGTACATGG
CTGTTCTACAGCGCGGCTGCATAAAACCCCTCTAAACTTTCCTCCAGCTACTCAAATACA
CGTCTATTCTGCCCGACTGATAAACAGTCCATCAACAAAATAAATGAGCCACCATGGTAC
TGAGATAAAGACCATCGCTCACCTACTGTGCTCCAAGCAATATTTTGGACCACTGGTCAC
TGGTTCCCTCAAATTCAATGTTTTGCACCCATCCTCTCCTTTGAATCCAACTCTTCTTTC
TTCAGGACACCAGTCTGGATTGCAAATGAGGTCAGGCTGATGAATGAGTCAGCTGAAGGG
ATCAAATTGGTTTGAGATGGACATTGTAGTTGGTTTCAGTGCTTGAGACAAGCTGACATA
GAAGATTGATGGATAACCATTGTCCATTCATTGCTGCTGAGTGTGACACCTGATGTTAGA
CCGGGGTCTCCCTCCATCGCCAACACCCCACAAATACAAGGCACATTGTGGCTTGAtgga
atgattagacactgaat
>NODE_553_length_299_cov_5.016722
TGGGAGCGAATGTAAAGAAGCAGCACTGAAGTGAAGACAGCTGAAGGTAAGAAATGTTTG
CAGAGTTTTGACAAATTTAAGTCACTCAACATTCAGGTTCCTGCAACACACTTGTTTAAC
TGTGAATGGGATCTGTGTGTATTGTTACTGTGATACTTTGATAGTGTCACGAAGTCAAAA
GGCTGGTGGAGAGGCGAGGCTGGTATTATTTTTCCGTGCTGGAACACCGTGTCTCATTTC
CACAGGTGCAGATATCAGATTTGTTTTTTTGGCAGGAGGGGTGTATGTACAGTACATCTG
AGCCGGTACGGCATGAATGTACAGCTCGCTGACGTGTTCGCAGGCCTCCCACGCGCTTTG
CATATCGAGTCTGTGCCCGGTAAAGTGGGAAAGCAATCAAAAatgcaatatgtataagtg
caggatgcagatatcgagaggct
>NODE_554_length_300_cov_1.400000
TATGGTCTATTTTCAGAAGAGTTACACTATTCATAATGTATAAGCTGAAAAGCAAGCACT
TTGGATAAAAGCAACCACTACATGCACAGGTACAGGTAGATGAAAAGGAGAGTGGGAAGT
AAAAGAGAGCTGGAGAGAGCAATGAGTGCACAGAAAGGTTCTCATGTGACTAAAAGATGA
GACAAGAGCTCTTATGGATAACAAAAAGCAGGTAAAAACAATTTCAGGAAAGGTAAAAAA
AATAGGGAGAAAAAGATGAAGGGAGATTGGGCAGTGTGACAGAAGCTTGCTGGGAAGGCG
AACAGAGGTTACAAAGGACGAACCTGAGCTGTTATGTAATGTAAGGCGCAGAGAGGAGAC
AGAGCCAGAGACAGAGGGGTGAGGAAAATAAAaaggaaggaggcagatggataaatacga
ggaaagggagtcaaggactcagtt
>NODE_555_length_621_cov_17.887280
AGAAGATGCTGTGTATGTGTGTGTGTGTGTGTTTTTATGTCACACAGTGGGTCTTTCGGA
GTTTGACACAGAGACATCCTGTGGCAGCAGAGACGGAAACGAGTTCTGATCCTCGATGCC
CTGACCGACTTCTCATCTGACCCTCCGTTGCTCCTCAGACCTCCCTTCCCATGCTCGCCC
TCTTACCCTTTTCACCCTGCTCCTCCCTCTCTTACTCGTCCTTTACCCTATCCCCCCCTC
ATCACTGTTCTTCCTTGCTCGCCCTTTCTCGCCCCTCCTTCCTGTAGTCTGTGTTTGTGT
TGGGAAGATTAAGCTGCTCTGACAAAGCTGTGTTTACAAATATGCAGGCAGAGAAACAGG
CCAAGCGACGCTGAATAGGAATAGAATACAAATTGCTTTTTTATCTCTCTTAGGGCCAGG
GCGAGAGAAAATGTGTTTGCGATTGTTGCTCCTCCGCCTGTGAAGGATAAAGCCTCAGTA
CTGGGTTTGGGCTCCCTGTTAGCATTCATTCTATCCTCTCCTCTCTCTGTCTCTCTCTCT
GTGTCTCTCTGTCCTCCCACTCTCTTTCTTCCCCCCATGCTCTTTCTCCTCTTTGTCTAC
TCCACAGGCTCTGTCTCTTTCTCCCCAGCAGGAATTTTTTTTTTCTCGCTGTTTCCTTGG
TAATCATATCTCCTCTCCTCTCCTTTCTTCTTTCCTCCCTGACTCTCTCATGTCTCCTTG
ATGTGTGCTCCTCTCTCCTCTATATGTGCAgtactccctctcccc
>NODE_556_length_861_cov_11.214867
GAATATATAAATGTATAACAAAATAAATAGTGAACTTTTCCTGTCACGAAATATACTAAT
TAGCTATTTTACTTCATCAATAATAAGTAGTGCAGATAATTCAAACAGTCTGAGAGGGAA
AATGCCTGTCATCTTTCAGCGTCCAGAAATATTGTCACAGCGTCACTTAGTCTCAGAGTC
ACGGGCCAAAAAAGTTTGTCAACCGCTGCTACACAAACCATTCTAATTATATAAGGTACA
TGGAGTTCCTGTTCTTGATGATTCCTAACACTGTAACTCAGACAATTAACCATGTAGAAC
ACCAGTGTTTATTGTGTGCTGTAAATATTCAGTCCACTGTTGTACTAATGCAGACATAAG
GGTGCTTCACTATTGCTCCAACTGCAGGAGGCAAAAAGTCACCTCAGGTCGATGGCACTC
AGCCTGTAAACAGGGCTTCCCGTAAAATCAATGATCTTCAGTAGGAGCTATCAGTCTGTG
GAACAGAAATAGCCATGGCTGTGTTGCGTCTAAGACAGGGACGTACAGTGCTGTGTGTTT
GCTTGAGTGTGTGCGAGTAGAGGAGGCTGATCACTGGCATGTCTGGGAGTATTTCTCAAA
GATAGCAGAACTGAACCATGCAGCTTTGTCATGCATGCTGCTAGTTGATGCAAAGAGAAG
ACTACAGCTTACAAGTGTCATAAATATACTTTTTTATGTGTGCTTTATGCATCAAACTAG
TGCTAAAGTGAATATATATAACTCTGAGCTAAAATAATCCTTGCTGATTACAATATGAGA
AAACATAAATACCCAGGAGGCAAGTTACTGATTGTTTTAGTTCCACAGCACTCAATTTTA
GTAAGCATTTTGCACTAGCAGTACTGGCCAGAGAAGACAAAATTGATTTGTTTGTAGTAT
CAATTGCCTCCTTTGTTAATAGACCTGAAATAGAACCTTGAAAATGATTTTACCCTTTAT
GCAACACCATCAACttgtgttaatccattccatgttgcagaacgg
>NODE_557_length_658_cov_8.759878
TTCCTTCCCTCCTAAAATGTCTTAACACTATCATTTCCTCATCCATTCTTGCTTTTACTT
CCAATTCTTTCCCTCCTAACCTAATTTACTTCATTTCTCTCCTTTTACCATTCCATCACC
ATCCTATCCTACTTACATCGCCATATCTCTCTCTCATTCCCACCTCTCTGTCTCTCTCAT
CTCTCCTTGCCCTCAATCCTCACCTACACTTCTCACTCTTTATTCCTTCCCCTCCGTTAC
ATTTACCACAAATTCCTCCCTCTTCTCCTCCTCCTTCTTCCACCTTTTGGTGACTCTGTG
GCTGCTGGTGTGGGCATGCGGGCCTGCCTGACAGAGTTTTGCATGCGTGGCCTGTCTAAC
TTTTATTCAGATTCAAAGAAAAGGATCCGTACATCCTATCAGAGTAAGTCGGGCCTTCCT
TAAGGCTGGGGGACTCTGTGTGTGTGAGCAGGAGGGATGGGATTATAATGGCTCAGTGTT
TTGGTGGAGATGATTGCCATACAGATGTGGGCTAAAAGCAAAGGGACTAACCAAAGAGAT
GACTGGAATAAACATGTTTGTTTCTGGTCTTATGGGATATAACCTATATGCCATATACAG
AGCTTCCCCTATTCCAGTCATGTCCAGCAGTATGTCCTTTGCAGAAGGAGGGCCACTCCT
TTGAGTCTGTTAAGCAAGGGCAGTTATAAATGTTATATGATCCATATGATGTATATTTTA
ACTATAGCATAGTTAGCAGGGTGAATAAAGCCTTGTTCATGCACTGggctgagtgaaatg
tgtgcttttggttgatggttac
>NODE_558_length_311_cov_2.054662
CTCTTTTCAACAAACTCTTATCTGACAAGCATAAGCCATCACTCTTCTTGACAGACACAC
AAACTTAAATACACCTCTGCTAAATATGATGGAAGCCTGCCAATCAGCCTCACATTCATA
ACTACTCATTCACACACACCCTCTGGGCATGTCTGAGTTTCCATATCTGCCAAACATCAG
CCGCCCTGAGGTGCTGACAAGACGCCGTGTTACGGGAAGCAGAAACACCCTTTCCTTTTT
TCCAATCAGAGGCCTGTGTGTCTGGGCAGGCGCCTGGACCCTGCACCACCTCCCTGGGGT
TTGCTAACAGGCTTTGTTCCCTGATCTGGGACCCAGGAGGGATGAGAGAGAGTCTCCAAC
ACCGCCGACTTCATCTGTCTCATCTTTCTTCACAGGGTTATGATTAAAGCAGACCCCCCA
GCACCATGTTACCACATCAAAtacaggatcaaaca
>NODE_559_length_397_cov_31.672544
AAAACTAGACACTTTAACATATTAAAAGCTTCACCTCAAAAATATAACAAAAATCTGATC
AAAATTATAAAAATCAATTATACATTCCAATTAAAAATATACCAATAAACAGCTAAATAC
ATTGTTGACCTAATAATTACAATGCAATCAATCACAGTAGCTTAAAATAAACAAAATAAG
CAAATGAGCACAAAACCTTTAATGTTTTAAAAATAACTTCAATTATTTATATTAGTACAA
ATAGTTTGATTTCTTTTCTTTTTTACAAACACCAGCATGAAAAGGATTACAATAACAGTA
GAAAATGACTGTGAAAAACATATTAACATCTTCTTTAATTAAATGTCTGCAATTAAAAAT
GGCATTAAAGAATTACATTGCAAAGAGTCTTTATCTGGAAAAAGGTTCAAAAGAAGTATT
GCACATAACAACTTGAAGTTACCTTGCAACATTTACCACATTCAAGTCTTTAAGCTCCCC
TTCCTCCAGATAGGTCTATATAAGATCACCTCGACAGACAGCGGGGATGAGTTCTCAAGT
C
>NODE_564_length_364_cov_14.255494
GAGGCAGCCAATCAAGTGAGAAGGATTCTCTTTTAGTTTCTCCGCTGGATTTCCACGTTG
CTGCTATGTCCCAGCATCCTCACTGACATCAAGTGCAAAGTTATGTGTTGAAGCTTCTGT
AAATACGTTCAGATGTGGAAATACAAACTCCCTCGCAAAGAAAATGTACATAAAGCTCAC
ACAAGAAGTCCATCATGGCCAGGGGACGAAATGATAGTGTTTTTATAAATATAAATATAT
ATCGGGTTTGACAACCTTCGGACTGTTACATGCACTTTCTTGGAAAGTTGGAAGATCTTT
ATGGGTCCAGTTTCTCTACACTTTAATACCTACTAACAACTAAGATACTGTAATTCTTTA
CTCTAATAATCAAATACATCAGTTTTCCAAAAGAAATTGTGTGTTTGTGTGCTTTTATTT
AATCGTGTCGCAACAATTGTCCCTATTTTTTGGGGGGAGGATTGCAGAAATAAAGATGAA
ACATCTTTTTTTTTTTTTTTTTTAAAAA
>NODE_569_length_530_cov_19.496227
AGCAGCAGCAGCAGCAGCAGCTGCAGCCTCTCTCCCTGCTCGTGCTCAGTCGGGGTAAGG
CAATAGGTTTAGCAGGCGAGGAGGCGAGGCAGATTTATGGTGGTGGATGTGACCTCTGGG
GCCGTAACACGGTGATGGGTGAGTGGCTCTCAACGGTAAGCTACTGGCACTTGACAAAGT
GCCCGAAGCAGAATGAATTTACTTCTCTTTTCCTCAATCATCAAGCAGCCACTGCCCTGA
CCCCCATCCTGACTGCTATAACAAGATCTCCCATCTCACAAGGGCCTGAAAAATTTACTG
TCACATCTACTTTTCAATGAGCTCAAGTGAGCACTTCTTTCACCTTCAGCGGAGCAGGTG
CTGGTGTAGAGGAGGGCTAACCTGCCCCAGCGTGTGTTTGTGTGTGTGTTTTATGTGTGG
TATATATGTGTGTGAGCATGTGCGCGCGTGAGAGAGAGAGAGATGGACATACATGGTGAA
ATTTTTGTACACACATGTAAAGCTGGTCCCCCTCACTTGCTGCCTCACTCACCCCTAAGT
AACCCAAAGTCAGTGTCTCAGCCACGCAAATCCTCACAAATGCATCCACAGGCTAGAATG
TGCAAATTATAAGATAACAGAAAAAAGATGTTTCAAATGTTTCATTGTTGGTTGCCCACA
CACAAGAAATCTCa
>NODE_575_length_545_cov_23.495413
AGGGAGAGAGGAAGAAAGAATGAAGGGAGGCTGGGGTTGAGGTGGGGGGCGAAAGAGGAA
GTCAATTACGTATTCTGAACCTGGCCGATGTAGTCCTCAGGGATCTGCCTCCGCACCTCA
GGATCTGTAAATAATTGACAGATAATATTAATTGGCTTTGGATTAGTGAGCAAGCTCAGT
ATCACACATTAATATTTGATCAGAGGATGATAGGGACCCTGGCAGGGGATCCGAAGGGGC
AGCTGAGGCTGTTTTGTTGATTAGGCCAGAGAAGGGAGGAGACGGAGGCAAGTGGTAGCG
GTAGCAGCAGCAACAGCAACAACAGCAGCTCCAGACACACACACACACAGATGGAAACAC
ACAGCCGTGGTTTGATGCTCCCGTTAGCTCCAGGCAGCTAAACCTCCTACTGCCAGCAAA
CTGCCTGCTTCTTATTTTGCCCATGAATAAGAACATAAAAAAAACAGAGGAGGACTTCCC
GAGCTGCTTTGATTGCTTTATTTATTTTTATTAGGACGCGTGAGTGTGGTCTGCTAGTCA
GTTAGGAGTATTATGGTGTTTTACCCATACACTGGACTAAACGTGGTTGCATCGTAAAAA
TGACACATATTTTCAGTTTTAATATTTCATGATGattctagtgctgagtcactggagcta
ccagctggctgagaatacatgtagagggg
>NODE_576_length_436_cov_2.025229
CTTCAACATCAAGCGGCGGCGGTTCGAGCTGCTGTCAGAGTACCAGAGCGGCGACTTGAC
CTCGGTGGCCATCATGAAACGGGGGAAGAAGGTCGTCTGCGGCTCCAGCGAAGGAACCAT
CTACATCTTCAACTGGAACGACTTCGGGGCCACCAGCGACCGATTCGCCGTCAAGGCCGA
GTCGGTGGACTGCATCGTCTCTGTCACCGACAGCATCATGTGCACCGCCTCCATGGACGG
ATACATCCGGTCAGTCGAACCCATCCAGGCGACACCTCAGTCTGCGTTTGGTGGACGAGT
TCAACGGGTTTTTGATTCATACGATTTTTAAAGATGTCCCGACTGGAAAGAAAGAAAATA
TAAAAAATAATGAAAGTGTAACAGAATTGTTGTAATTGTAAAATATGCATTTAAATATAA
TAATATAACATAATTAAGTAAGTAAGTCAATAAATCAATCAATCAATCAATCAATCAATC
AATCAATCAATCAATAAAACTTCTCAAATCagaaataataataataaagggggaagtgta
gtgtaaacattttatggtaaaatatgcattttaaacaaac
>NODE_577_length_619_cov_17.917608
ACAAGTTCCATCCTCTTAGACATGCACCCACTGAGATAAACAACAATAAAAAAAAAACCT
GTCTGCCATCAGCCTGCCCACCAATCCATCCCTCACCCTCAGTCACATCATATGTGACTG
GTTTAATCGCAGGCCAATCACTGCCGGGTCACAATTAATAAAAGCCACAACAGCCGCAAA
TAAACAAGTCCAAATTGCTGCCTTAATCGAATGATGCAAACATCGGTGAGTTACAAAAGT
TCACTGCCACCACTGACAATTTCCTAATTGTATTCACTCATTCATGGCAATTTTATTAAC
ATGGAGCGGATGTCTTCTGCCCTTCCACTGTCGCAGCACCAGGGATCTAATTTCATTATT
TTCCACAAGATTTGCTTGACTACTGCCGCCATGCTAGTGGCTCACCACGGCCAGATGTTT
ATGCTATTTAAATGAGGAAGCAAAGCCTGTTGGGTAAACATAATTAAAGAAAGTTGAAGC
TTTCTGTTTTTTTTTTACTTCTCTTCCTTGCCCTCTCTTTGTCTCCCTATCTCTCCTCCT
ACGTGTCTCTCTCGCTTTCTTAACTTTACTTCATTAGACAAATTTCAATTAACATCAGAG
CCACATGTTTCTCTGAGCAGGAGCACAAGGCCTGCATGGAGGGCTGGGTACGCAGAGAAG
TGTGACACAGTGGACAGCACACACACACACACACACACACACACACACGGTATGCACAGA
TGCTTTAGCCTACACTTAACATGCAAATATGCAAAGtttgttc
>NODE_578_length_529_cov_28.754253
CCCTGCTCAATATATAGATATATTTTTTTCTTAAGAAAAATAATTCAACTGTATCGAAAG
TTACAAGTTCACAGTCACTTTGGTAAAACACTTGATTACTTGGAAATCAACCAGTCAATC
TGTTTACCGATTGAAAAAAAACAAAACAAAAAAACCCATGAAGTACATAAATGATATTTG
CTGTTTAAATAAAATACATAATTTCCATGATGATGTAAAAACTGGAATGGCACATTAAGT
GTCATATGAAACATTTACAAAACATTAATAAAATTTCCCTGATAAATCAAAGTGCATATA
GACGCAGTGCACGTAGTCCATCTGAATGTTTCTTCAACGTTAGCCAAACGTTAGCCAGCC
CCACGCAGCAGGCCAGTGAAGCCACAAAACAGTTACCCATAGTATAGAATATTATAGAAG
AAGATAACAGTCATGAACATTATTAAATACAGTCAACACCAATGTTATATACAGTATCGC
ACTGCTAGGTCTGGCTTGGTCTCATACAGTCCAACTCCAGCAGAAGGAAACCTTGGATAG
CTCGCTACATAGTCACAACAGAAATATGTGATCACAATACAATGACAAGTCTGAAGTGTT
TTTTTTTTCTAGATGCCATATGTGTCAATACCCTAGGCCCTTTGTAAACCCTTCCCAGTA
GTcggacaatggt
>NODE_594_length_540_cov_14.124074
TGCTTGATGGAGCTGAACCACAGAAAAAAACTGCATTATTAGCTTTTTGTGTATCTGTGT
GATTTTCCAAAACATACCTGTTGTAGCTGCAAAGAAAGACCCAAACAGAGGTGAGACATT
TGGTAAAGAACCTGCTTTTTTTTTCTTCCATGAAAGCAACGTGCTGTTGTTTGGATTTCA
CATGATTGATGCTTGACTTAATCCAGTGCTCTTTGCGCCTTCCCAGGAGGGTGAGGCGGT
CTCTTTGTGCTTCTCTGTCCCATGTGAAGCAAACCAAAGCGGGAGAGTGAGGGTCATAGC
TATTCGGCAGGGTACCAGATCCTTCCCACCGGCACATCTGCATGTGAAATCGCCATTTCA
CCCCTCCACACTCCCTAATTGTTGCTAAAATTATTTGTGAAATTGCCTTCCACCAGGAGT
GTTTTCCACGGCAATTGTCACACAATTTTATATGCACGGTGGGCCCACAGAGTTGACACA
CGCACCTCTTCTTTTCTGCCATATGTGCTCTTTCTGTTCGGCTTTAATAGTAGCGCATTA
TTTTTTTCTCCACAATTACCTTTAAGCAATTACTCTCGTGCGTTCTGCGGGGCAAGTCAA
CCTGTTGTCATCAATAGCGGGTCGATCCAAATGTTGTAATTACCGCACAAAGCTATAGGA
GCGCATTTAGATGCGCATGCTGCg
>NODE_595_length_728_cov_11.152472
AATTGATTAGCAACGCACGCGGCCAAATATGCATTTTCCATAATAATAACCATACCATCT
TATTGAGAACGTCTTGGCTGCAGGAACACTTTTGCTGACAAAGCTCCAAGGACACAGATG
AGCTGAATGCTGAATGTGCACACTGCCGGTTTTTGTACACGAATGGCAATTCCAGCAACC
AAGATTGTTTTCATTCCTGCTTAAGTAGTGGCACAAAAGTGATAAGTAGGTAATGACTTC
TAATTAGCAGTGTCCCAAAAACATATCAACAATAATCAACGACATTCCATAATGTTTCTG
AACATCTGCGTGAGGCTGAGCATTTCATCAGTGCACATTGAATGATGGCCTGTTTTAATG
CGGCATCAAACTCTTAATAGCTGCTTTGTACCTTTTCACGTGCGGGTTCACTTTAGAGCC
ATCTAATTCAAAACAGGGATTCTCAATTATGCAACGTCCCATTTACATATGCTAATTAGG
ATCATATTAATTATCTTGAAATTGGGTAATTAGCCAATCTCAATTAAGGCATTGTTCATT
ACACTAAATGCACAGGAAAGGTGTTTGAAGTTTTTCCCTATGCCTTTATTCATTTCTGCG
TGTGTGTATGTGTGTGTGCGTGCAAGAGAGAACTGGGCTGCCTGCCACATCTGAATCAAG
CCTCGGTGGTGTATTTAATAATTTAAGCATCCCAGCTCATACAAGGGATGCACCCACAGC
TTTCATCGTTACCAAGCATATGGTTCTGTAATGAGCCTGCTTGCTTGTAAAATAGTAATG
CCAGTACAGAGCAGAAGAGACAACAACCAGCCTTTTCTCTTTTTAGCCACTCAAGCTAGc
tactgtgccagcggtggccaatgcattataca
>NODE_596_length_406_cov_5.647783
AAGAGGCTTTATGTCAAATACGGCTAAAGCCAGCCTCTCCATATCAAACAACGCAGCGCG
AAAATTACTGTGGCGATGATAAGGCTGCCAGATAGAGAGGGAGAGGAGAGCAGGGGGGGG
GGGAGGAAACTGAAAGGAAGTGACTCTACTCAATTATACTGCAAAATTGGTATGACTGAA
TATTTTTCATTCAGGTGACTGATAGTATCAGTGAAACTGCAATGCAGATAAATAAAGGAG
CCTTCTGTCAAGAATAAACACCATTAATCATGAAGCCAGCTACTGCGTGACCGCCTGTCC
CCCCGACTTACTCCATAGAGAAAGTATTAAAGAGGGGGGGAGGCTGTGAGGGGTGAGGCG
AGGGAGGGAGGATGGAGGGGGGAAACCAGTGACTGCACCAGAGAGGGGTGACCTATGAAG
TCACACAGAATGGGTTCTGGACAGTTTGAGAGGAAGATGAAAAAGTGGCCTTGGTTTTTT
GGTGACAGCAGCCGTATCTGGACGGAGATTATCAGATGCGATTGCGGGCTAATcattaat
tcctaatgta
>NODE_603_length_578_cov_11.982699
CTTTCGCATTGGTGTCAGTCTGTCAATAATTCACAAGGCCAGCAGGGTGGCATTTGGGTG
AAATAAAAGCCCTGAAATTCGAGATTAGAATGTGATGACGGGCTTTGTTCCATGCCGGTG
TCAGAGTGCTCATACGCTCAAAGGAGGGGAAGATGAATGTTTTTTCCCCGCTTTCCTTTA
TCACTGAGGGCTGAATTGTGCATCTTTTGCAAGTGTGTTTGTGCGTGGCAGGCGAGAAAA
CCCAGACTGTCTGCTGAGCTGTATCTGCGTCTCCAGCAGGGCAGCTGATTTGGTTTGTGA
AGTATGTTAATAATCAAATGATCAACAAATAACAGATGTATTAGTTCATGCAGCTTGAAA
TGTCAAGGAGGCTAAAAGCGGAAATCTAATACAGAAAGCCCAGTTGCATTGTATTATTTT
CTGTGACAAACCCTCCGGTCCAAATTACGTAGAGCCTCCTACAGTGAGTAATCTTTACAG
AAAACGGCGCCAATATTTTGTAATTAAGCTGCAGTAAGACAACGAGCGCTGCCACAGATG
GAAGTTGCAGAACTCGTATCACTTTTGTTTTTTGTTTTTTTCTCTCAGTGTGGAGGTGGA
TGGGGGAAGTTAAAAAAAATGCCCCGTGATTGAAAAGGAAAGTAATAAATGAATACTTGA
CTtattgaattactcactcggtctcgagctaacaagaacagtccatgagtgagaagaagg
ga
>NODE_604_length_781_cov_11.241998
AACCTCTCTTGTATCCGCACCAGACACAATCATAAAGCAAGAAGGTACCTATAATTTGTG
ACAGCACACAACTTACAGGCATGAAGACACTTTTTATTACACCAAAAGCTAAATAAAACA
TAGCACCGACTTGTCAAGCTAATATATCTCTCTACGCTCAAGTCAGAACATATTTATCTT
AAAACTTTAAAGAACAGCTGCATTTCATCAAACGGGAGCTTGGCCTTAAAACAGCGCTCT
TACCACTCCTTTACCACTCACAAATCTAAGAGAAGACAGCATATCTTTGATGCCAGACAA
CCCAAACGGCAAACATAATACTGTCTGCAAAGTGTGAATATTTGTATCTTTTTTTTCCCT
TCCTCTACTCTTTTTTTCCTGCCATGCCCTGCTGTCTGCCTGTGTTGTTTTGAAGCGGTG
AATAGATTTAAAAGATGCAGGATGACAAGACAAAGAGCTGGGGAATAGCCCCTGGGCACT
TGTGCTTTAAGTCATGCCATTTCCTTGCATGGCAGGCAGCCCTAAATAAGTTACTTATAA
GCATTTATTGATGCACAAGTGTGGCATCTGTTCCTAGGCTGCGGTTCTGGATGTAATTAG
CTCAGAACCTTACGCACTTCAATCAAGCGACACATTTAGAGATACAATCCCCCCCCCAAC
ACATACACACACACACACACCCTCCCCTTCAACGTTGCTTCCTCATTCCCGTTTTCAATC
TCTCTCGCTTGGGTGTTTTACTCATTCACACTGCGTGGAATCCTCCATGCACAGTAATTA
CTCCACGATAACCTCCATCATCATTATCGTTATCCTCTCCAGTATTCAGCTGATGTACTG
GGGATTGCTTAAActgtaaagccagtgaggtgctgctcgtgtgtggggccctcgttttga
tgacatcaccagagataaagggaca
>NODE_605_length_539_cov_14.654917
CAAAATAAAAAAAATCATGTCATAGGAGTTTCTGCGTGGTAACTTATCAAAAAAGATAAA
TAACAGAGAGACAGACCGCGTCACAAAGTGAGACAAGCGCCGCGTGTGAGCTAAGGAGTC
AGATGGCACAAGAAAGAGGACGTCCGTAAAGTGAGCATTCTCTTTTTCAACTAAATACAT
CTTCAAAAGGAAAAGCCCCACAATGTCTTGCTGAAGCCACCTGCACACAGAGGGCAGGCT
GCCACTGTTTCAATGGGCGCTGCATGCACACCCCAGCGGGCTTCCAGATAGCGGCTAAAG
AGCTTATTTCCCAAATCTCTTTATCCTTTCTAGAACTGTGAGACGTTGACAGAAAGTCAG
TTAACTCTAGCCAGTGGCAGCTGCATGGGTTTTGCATAATTAATTATTTATACGGAGCCA
GACATAGTAATTACCATCCAGATGAATATGATATTCTAATCAGGCAGGCTTTAATTTTAA
TTGCCCTCCAGCATCTAACTGTCAGTGCTGGCCTGGCTTGATAAAGTGGAGAGTCTCTAA
ACACCATTAGACATCTGCTCTGAGAGCATTGCCTCCACTACCCACCAGCCCCACCATCCG
CCATAAAAATCAATACAGGACCTGGGTGTGTGCGTGTGATCTTGCTCATTTTTCTATGGA
AAGCCATTTTTCGTCAATGACAA
>NODE_606_length_589_cov_6.086587
CTATCCATCCCTGTTCTTCTTTATCTCTCACTCCCTTCCCCTCCTTTTGCCTCCCCTCCC
GGAGAGTTGAGGCCATTGTCGGGCTGAGCGGTGTTGGGTTCTGTTCTCCTGCTGCTGCCA
GCTCTCCCCACGGCCCCTGCAAGACAAGGCTGTTATTGCCCCAGGGATCGCAGGCCTCAG
CAGCTCTTCCTCCAAACAAATTTGCTGTAACTTTATCTGCAATTGGGCCCTGAATTGGGA
GCAAATAGAGGCAGCTTTGTGAAGCTCGGGGAAGGGCGAGGGCAGCGAGCTGGGGGTTGT
TGGGGAGGCAGGGGAAATGATACCGGGCTCTTTTATGTCAGGCAAAGTAGGACTCTTATC
AGGAAGAGAGCCCAGACAAGGGAGCTACTTCTAGAGGAAACTGGAGCACCTATCACCTGC
TTTGCATTTAGATAAAAATTCACCCTGCTGAAATAAAAAAGGGAAAAAAGCAAAGACAGG
TACAGAAGCAACTATTGGAGTGTGTATGTGTGTGTGTGTTTGCACATGTCTGGCTGGCAG
TTTGATACACACACAGTGCAGAGACGCCATAGCAGTCTGTGGTACGCACCACTCCAGGTC
TCTTTAAATTGCTCCTTTGACTCTTCTTCAAAGAACCTGTCTAACTTTTAAAAGTTTTAA
AGTCGGGAGTTCGTCTTTGCCCACAGCAAGGGACAGCTTTGAAAGATATACTTTCACATT
Ttactgctctcct
>NODE_619_length_784_cov_7.149235
GGTTGGTTGGTTGGTTGGTTGTTTGGTTGGAGGGTTGGTTGGAGGCTTGGTTGGAGGCTT
GGTTGGAGGCTTGGTTGGAGGCTTGGTTGGGGGGTTCAGGGGTTGGTCCATTTATCTGGA
TTTGACAGTCTGAGGCAGCACTTGGTGCAGATTCTTCACCGTGTGGATAGTGGGCACATG
TTGATGTATGACTGTGAAAAACAAAGAGACATAAAGTGGACATATAAAGACAGACACAAA
GCAACCACGATGAGTGCACAGATAGAGGAGCAGCAGCATCCTGTGTGGGTTATAAAGAGA
AAGTCAAAGAAGACTTACAGCACCTGGTATTCCCAGGCGGTCTCCCAACCAAGTACTAAC
CAGGCCCGACCCTGCTGGGCTTCCGAGATCAGACGAGATCGGGCACGTTTAGGGTGGTGT
GGCCGTAAGCAAGGGCCTCCACCACCATCAGGTCTTTTATCCGTCATCACCATCATTTGA
GTGTCTTTTTGTGTGTCTTTGTCCAGCTCAACGGCAAAGAGCCAGTGATACACAACAAGG
TACTAATTGTAGCTTCACCCTGAGCCACAACATGAAAACACGAGTGACACAGTAAGACAC
GAGTGACAATAAATGGGATCATATCACATCATGTGCAAGAGTGTCCCAGTGACAGGCTCC
TGCAAAGGACATTTTCATTCAATTAATATGTTTGTTTAAATTTGAAGAAGATGTACAAGG
TAAAAACAGAAGAACACACGCCTTGCAACAGCATGTATAAAACACTTGTTTGTTACAGAG
CCTGCGGCTTACGGCCATACCAGCCTGAGAACGCCCGATCTCGTCTGATCTCGGAAGCCA
AGCATGGTCGGGCCTGGTTAGTACTTGGATGGGAGACCGCCTGGGAATACCAGGTGCTGT
AAGCCTTTTGGCTTCTCTTCACAACTTg
>NODE_620_length_305_cov_1.855738
CTGCAACATATTATCCACAGATTTCTCAGGAGGATAGCAAAGAAAAAGCTGCTGCTGCTT
TTTCTCTGCATCTCCAGCCCAGTCCCTTTAATAAGCTGCTTATTTTCCTCCCACCTTGGC
ATCTCTCTTCTCTCCTCTTTCTGTCCTTCTGATTCTCTCCTTCTCTCCCTTGAAGCTACT
TTCACCATCTTGCTATATTTCTCATTTCTTATTCCCTTCTCCTCTGTTTCTTTAACCCCT
CTTTTCCATATCCCATCCTTCTTTACGTCCAATCTATTGCCTGCTTCCTTTACGTGCTTT
TGATGTTCTCAATTGCAAATTTTCTTCTTTCTTCTTCTTTCTCCATCCTTTTCAGTCTCC
CTTCCCTCCATTTCTGTTATACGTCACACCTTCTCCCTGCCCTTCCTTCCCTCTTCCTAT
TTCttcattttttctcctctaatgctaca
>NODE_621_length_376_cov_6.880319
CATTGTCTTAAAGCAAGCATCCCCCTCTTGACATCCCATCTCATGAAAACCCAGCTATCG
TAATGACCTGCCGCGTGCGCACACACACAAACACACACACACACACACACGCACACACAC
ACAGACACAGCAGGAGAAAGAGGCGTTAGCTCATCCCCCAGATTAAAATAACATGATTAA
ATATGGAAAGAGAACAGAGGTCTGAGGGGCTCCTGCGGGACTTCATTAGGGCAAATTGCC
AAAGAATGAAACATGAGTTAGCCAAGAGAGACTGCGGGCTAGGCCAATACCGCCGGGACC
CCGGAGCAGCAGCCGCTGTTATACTGCTGCAGCTTCACAGTCAATGTGTGAAGCGGACAC
ACACTATCACACACACGCACAACTACCAGGAGACCCCCTGCTCACTGACACACACAGTGT
CACAATTGACCGGCCAAAAGCGGGTGAGCTTGGCGGCTGAAAACCACCGCAGAAAGAAAA
AGAGGGCCCCACCCCTCTGAATCCACCCAAAGATCAAGCc
>NODE_622_length_567_cov_14.897707
AATATAGAGAAGCAGAAAATGGATAGACTGAGTGAGAGAGAGAAGAGGGAGAAGGAGCAG
AGAATGGGCTTAGGCTTCTATAAACAAATCAACACATCTATCACCCTGGGCCTCCTGTAA
GGGCCATTGGGTCACTGGTGTGTTTGCACCGATCCCATCACTCACTCAGAGTCGACAGCG
CGGCCATTCCCAACCAACCACAGTCTGCTTTTCCAATCCAGTCAACAAAGCCCAGGCCCT
GGCACTGTCTGTTTAGCTAGAGGGGAAAACTGTCAGGAAAAGTAAGACGAATGAGCTGCC
CTGATTGACTATTTCCTTAGATACTGAATCAATGGGCTTATTATCACCAGCAATTACAGT
ACTAATACAAACAGATGCTTGGGGAAAGACATCTGCTTAGAGAGATGAGACAACTAGATT
TCCAGTCAATAGAGTGAAGAAAGCTCTTCTCTCACTGACCCTCAACAGAGGCATTTGTAT
TCATGTGAGACCCAGAGGCAAATCTACAACAGTGCAAATGAAACACGCACGGATACTAAA
GCACATAGATATTTATTGCCACTTGAAGAGCAATTAATTTGTAATAATGCCTGTATCATG
AGAAATAACAGGGCCGTTTCCCATCTCCATTCATTTACCAATAAACAGTTCAAGTCTGAA
AGGAATCAGATGTATTGCTCAACTCTAAATAACCTGtttattcaagaaaac
>NODE_623_length_613_cov_17.274061
GCCATCCCCGTTTTTCAATGGAATAAAGAAAACTCAGCTCCTTTCTTCTCCTCTTTTCTT
CCTCCACTTCTTTTTTCTCCCTCTCATCCTCCTATCTCTCACACCGCTTTTCTCTGAAAA
AATTCTCATGAATGATTTATATGTGTCTTGTTATCAGCAACGATTTCTATAGACCCCAAC
GCATTCACCAAGACATTTGTGGCGTAATTGTTAATTTTAATGCCATAATGGCTTCAGATG
GGAGCTCTGATTAGACATTTATTACACAATTAAATGAAACATACTCAAGAATCACAAAAG
CCTTCCGTAATTATTTCAGGCCATTAATAAAATGGGCATTAAATTATATTGGACACAAAA
GAGAAGTGAAATAGATTTCCATTAGAGCAATAGAGGCAGAGAGGGGTAATAGATCCTGCC
TGAATTCACTCTGAAATTAATTGTTGCCCAGCCTATTTCCACACACAGTGGAATAAATGA
ATGAGAAAAGAGAGGAAGAGAAGAACGAGTTGGTGGCCGAGAGAGTGAGGGGAGGGGGTT
ACATTAAGAGCCTCTGATAAAAACCTTTTGTTTGACATACTACAATGGACCCTCAATTCA
AGAGAGAGAGAGGGAGAGTCGGACCAATTTCAATCTTACTCTGCCCGTCCAGGCTTCTGA
CTCGAGGTTATATCCTCTTTTCAAGTTTGCTTTTGAATAAATAGCTATCAAAGATCTACC
TGCGAATGCACATATCAAAATGTttttaggaagtaac
>NODE_624_length_684_cov_10.204679
AGCAGAGATCACTATATGTCCAGTCTGGATTTACAGTCCAAACCAGACCCTGCAGAGCCA
TAAAGTCCATATATTCTCCACACAGTCCACTGCTCCTGATGCCCAGGAGAAGCAGAAGAG
CGCCCATGATAACGTCAGTGAGCATCAGAAGCCATGGTTTTAAAGTTACGACCTCATTAC
CCTCAGATTGAGGCCATATAACCCTAAACCCACAGAGAGAAGGTTGGGAGGGATGAAATG
TTCTTGTTTTCTCATGTGCACTGAGGCGTGTTTTTCAAGGTAAATATTCTTTTTCCAACA
TGAAATAGGTCTTTGTTGTTTGCCGAGAGGTAAAGAGGCGGAAAAGTGAGGAGGATCTGA
ACTGGTTTCCATGTCAAACACTTCAATTCACCATAGAAACTCAGATCTTAACGCGGAAAC
TTTATTAAACTGTGATGGTGGATTGATAAGGGCCGAATTTCTATCGGCCTCTTTTTATTG
TGGGCACCAGGCGGGCTGACAGAGGTAAATTGCTCTTTTAATTAAAGCAATGCACCAGGG
GAAATTGCTGTCTGAATATTGTCTCAGAGATGGGGGCCAGTGACAGTTGCCTGGAAACTT
CAATCTGTCCACCCGCATTTATTCCAGATCACAGTTATGAGATAAAGTTTAATAAAAATC
TTTTCCTCCGCCACCAACGAAATGAAATCCAACCCTTTCTGAACAAGTGAACACAATGAG
ACAGGACTGCGGAGGAAACCTCATGTTCAACATGTATCTCTCAGGTTCGTCATTTTGTCC
CGTTAGGAgccgcagaaacagcctattatgagatgattttttaaattt
>NODE_626_length_324_cov_2.969136
GGAACCAGACGTGCTAGACACCTGGAAATGCCACCTGCCCCACCTAATTTGGCTATGCTG
AAGACGCCGGTCTAGGTCCCGAGTCTCTACGACCTTCCCGTCCCGAGATACAGCAAAAAA
TCACAGGTTTCTCCCACTTCCTGATGTCGTAGAGACTCGGGAGTAGGCTCACTGCAATCG
CGGTGGAAGCAAATGGGGGGGTAGACAAAAGTTTCATGTCTCTAGCACTAACGGTTTTCC
CAAACCCAGGCCGAAACCGTAACCCTAACCCAAACCCATGCTGCGTTATGCACTGCCCAT
TGTCAGTGAATGGGAGAACGTTTTGGCCAATATATCCGGAACCAGATGTGTTAGACACCT
GGAAATGCCACCTGCCCCACCTAATTTGGCTATGCTGAAGATGCCGGTCTAGGTCCCGAG
TCTCTACAACCTTCCCGTCCCGAGATACAGCAAAAAATCAcaggtttc
>NODE_627_length_561_cov_16.809269
GTCAATGTGTGCGAGTGAGCACGGCTGCAGACCCTTATGTGATGCCCAGTTGGACCACAG
GGGGCACTGATGTGATATGTGAGAGAGAAACAGACAAGAGTGGAGAGAGAGTGTGAGAGA
CAGACGAAAAGAGAGTGGGGGGGGAAAGGGAGAGAGACAGAGAGGGAGGGAGAGGAAGAG
AGATGCAATGAGGCAAGGCTACAGGGATGAACGCAAAGCGTCTCTCTCCCTTCATTTTTT
CAATATCCCCTCCTCATGAAATTTCATTTGGATTGTAAATGTTCAGTAATTTACCATCAT
AAATGTGTAATGGGCCCCTGAATCCAATGACATTGTGCTGGCTAATCAACTCATTTGAAA
ATGAATATAGATCTATTAAAGGGAACTCAGCATTTCCCCTTTGTTGAGACTGGCATGCTG
TCAAACATGGGAACACTTCCTAAAAGGGGGCTTCTGGAGCGAGGGATCCTCATCGAGCAT
TGGGGGAAAATAATCTACTCATCAGATGTTTTGATCTTAAATAGAGATGATGACTTGAGA
TTAAGTGCTTGAGCTAAATTCTGATTTGTTTTGTCATTAGAAAACTGACGTGTAATCGAC
GTGAGAGAAATGGGGCTCATTTAAAACCTCATTCAAAAAACCAAAGTGGggacaagaact
taatgacgcttcattttcagctgggaaaatgtggcaaaattaaat
>NODE_628_length_305_cov_16.619673
AGTAATGTCAATGTGCCTGCAACACTCTGCTCCGGCGTTAGCGAGGCGGCGCTGCGGCCC
GAAGCTGCTCAGCGGCCGAAACCGAGCGAGTGCAGACCATACTGATCGTACTGTAGCTTC
ATTTACTGATGGTAGCTTTTTTTTGTTTGTTTTCTTTTTTTCTGGTGGGGCTCCTCAGTG
TAATGGACCAACTATAGATGGGTTTGTTTGTTCTTGAGTGAGGAGGACCATGCAGTTCCT
ACAGGGACTTAACATTAGTTCCATTGAGTGAGTCGACCATCTGCCCACCATTAACCCCAG
AACCCTCCTTCTCTTTACAGGCTGGACAATTTGCTTAATATGGCCTATGGCGTAAAGAGG
TAATTAAAAACTTCACCCAATGCCAGATGTCCATGTTGACTCAATGATTTTTCAATATCC
TTTTTTTTTTCTTTGTTTTTTTTTCCTCC
>NODE_629_length_457_cov_12.446389
TTCCTTCCTTCCTTCCTTCCTTCCTCCCTCCCTGGTCCTCTTTCTGCCTCCCTCTTTCTC
TCATCCATCCCTTTCTCTTTCTGTGTGTCTTTTGCTGTCTGTGTCCCTCGCTCTGTTTTC
TCTCCGTGTGTCCCGCCTTCTCTGTCTTTCCCTGCCTGCCTGCCTGCCTGCCTGCCTGCC
TGCCTGCCTGCCTGCCTGCCTGCCTGCCTGCCTGCCTGCCTGCCTGCCTGCCTGCAACCT
GCCTGATTATTCATCCTCTACAGCTGCGTCAATTTACTCACCTGCAATAATCAGCCTCCC
GGTATTTAAGCTCAGTTCATTCACCCACTCTCCGCCAGACCATAGACTCTCACACGGACT
CTCTTGCCATCTCCTGACCTGTCTGCCGCCTGATTTCCCCATCCGTTTTGACCCTCTGCC
ACCTGGACTCGTTCCCCAGCCTACCTTACCATGCCACCAGCTCCAGCCTCGTCCGTTGCC
TGCACTTCCCACTTATGTCTGATTCTGTTTCTCGTTATATTGTGAGTAGACCTGTTTGTT
TGTTTGTTTGTTTGTTTGTTTGTTTGTTTGTTTGTTTGTTTCTTTCTTTCTTTCTTTCTT
T
>NODE_634_length_532_cov_8.214286
CTAGCCAAATAAAGATAGGAAACATGACGGGGATGTACTGCACATTCAAATCCAGAAAAA
TTTGAAAACGCATTTACAAAGAACTGTATTGTGTTTTTCTTATCTTCTCTTGTCCTTTGA
GCAATGTCAAGGTGAAGACAGATTGCCAGAGATGGGTGATTTACAGATATTGTTTTTTTC
CTGTTCCCCACACATCCTTCGTTTTCTTGCTTTGAATTCAGCCTCAGTTGTCTGTCTTAC
CTCTTTCCATCCTTCTATCCCTTGACAACATGAGCTGCCACTCTGTGTTACTGTCACATG
AGCGAGTGCCAGCCCCCACATCACAGCAGCCTTTGATTGGCCAGGCCTTTCCAGGTCGGT
GAGCTGCTGCCTGATAATAACCTTGTTTGATTGCTGGAGCAGAGATGTAATTGATTGATC
TGCTCACCCTGTCTGGGGCTCGGCTTCTGAAGTAGCCTTGTGTGTGTGGGTGTGTGTATT
GAAGTGGGGGGTCGGTTGATTGTTGAGCGGAGCTCCAGATAAGCATACATGTACACACAT
ACCTCGACTCACGATGCAGATCACACACACAGACATTTACTGACACACTTTTGTTATTGT
GGAATATCGTGTGCAGCTGCTACCAGAGGTGTACAAATGAGGGAGAATGTGGAGGGAGTT
TGTTTTTTAAACTctt
>NODE_635_length_330_cov_2.236364
CGTCTCCCCTCTCCTCCCCTCCCTCTGTTCTTGACCGTCCATGCATCTGCCTCCTATTTC
CACCTCCTTAATCCCTTGTTCTCGCTGCTGTCCATTTATCAACCTCAGCCCGCCATCCAA
TTTCCTCCTCCTCCTCCTCCGCTTCATTTGTCCAGCAGCCTTCGCTCCTCTTCCTCTTCT
CCATATCTTCTCCCCTCCGATTGCCTCCTCTCTGCCCCGAACACGACTCCGGCTGATGAA
ACCTTCGTCTCCATGAACTCCTCTCCACCAACACCACCTGATGCCTGTGGCTGTACAGTC
TGCATGAGAAGCTTCACTGCTGTTCGGATCCGGTCGGAGCGCACCGAGTCCGTCCGGCCG
CAGTgacgggcggagctgaatcctaaatcagcgttagaatcagaaccagcagcaaatgac
atcattccgacctgctgacttcacagctggactgatgaggtcagagcgggagca
>NODE_640_length_296_cov_1.121622
CATGGCAACTAACAAAGAAGGAAAAGAGGAATGGGTACCACAAAACAGAGAGACAGAAGG
GACATGGATGGAGGTAATAGAAAGAAAGGCAACAACGGCGGAAAAAGAAGGAAAGTTAAT
CTAAGGACCCAGCATGGAAGACAGGAGGAGAATGGCCGGGAGAGAGAAAGCAAGATGAAA
ATAGTGGACTAAAAAGTCAGTAAATGCAGAGACAGATGGACAATTTGACTTGGGAAGAAA
GAGAGCGAAAGACAGAAAGCGAGCCCAGACAGACATATGAGGCCTGCTGTGCGGCTCAAG
GGGCGGATGTGTGTGTACAGTTGAAAATTTAAGGAAGGAAGAAATGAAAAAGAAAGTATG
GTGAAGGGGACTCCAGTCAGCAGAGGCCGGTGACAGCAGTAAAAAGAGGCCTCCCTCACC
AGCAGCAGCAGCAGCAGCAG
>NODE_641_length_584_cov_13.977739
ACTTTAGCTCTAAGGCGTACTTATTGCCATCCTTTTCAGTGGAGTATAAGATCCATCTTT
GTCCTTGGGACATTTGCTACTAGAGCTGGTAGATTTGAACAAGATTTAAGAGCTATAAAA
AAAAATATGAGAGGCAAAAAAAAAAGGAGAGGGATATGGATTGAGACGGAGAAGTAGCAG
GCTGATTACAAGGTGTCAAAATTGCCAGGAGCAAGAAGGTGAAAGCAATCAGGGGTGAGA
AGAGTGCAGCATTCGTGAGGGGCAACTAATTATCCATCTCATTTGTGGAGAGAAGCATTT
GAGGCAGCTCTAGCCCACTGAATGGTGACAGATTGGTGCGGAGGAGAGGGGAGGTGTTAG
AACAATGGAGCCCAGCTCACCATCATTACTGCATGCTAATCAGCAGTGCTTCTGCACCAC
CAGTCGGTGCTGCAGAGAGTTCGGGGAGACAGGGAAGTCACCGGCTACAGGGGACTATAG
TCCGGAAGAGAGGGAGGAAACGGATTCATGGTTTATCTGCTGGCGCTCTACCACTTCTTA
TTTGAGCGTGTAGGTTATCCAACAGAGACTGATCTCTGTGGTCCGTGTTATCAGCTTGTA
CTTACAAGATGATTACACTGGGAGTGTTGAGAGTGTTTTTCTGTACATTGAGTGGAATAT
TAGCTCACTGTGTGGTGTAATGCACAGTATACATGTGGGGAACATCATTaaaagtttgga
taataaat
>NODE_642_length_828_cov_11.161836
AAGGTGTGAGATGACGTGTTGTGAATTGGCGCCGTATAAATAAAACTGAATTGAATCGAA
TTAAAACATGGAAAATTCAGGCAGAAACGCAGTAAATGATGACGATACATGCAATGAATG
TAGTTAATCATAGTTATATATTATATTTCAGCCAAAAATCTATTTAACATTTTCAATTAC
AACTTTGTGGTGAAACTGTTTTCTCAGCAGCAATAAACACGCCTTAAACGCCTCCATCAC
CGTCCGCTAATGAATGCACAGGCTTCGGTTCCCATTCAGTGATTCTGTCAGGGGGAAATA
ATAAGAAAGGAAGAGGTGAGAAGGATCAGAAGTTTGGTTCTGACCGATAGGAACAGCAGA
AAGAGCAGGTATCCTTCAGCTGAAAGACGGTGACACGAGTTAAAGAAAAGCACTGATCAT
CTTTGAGGGACATGGCATTCTCTAATTCATAACGGTGGCATGCCATCATAATAATAAGGA
ATAGGATCTGTCATGGTGTCTAGCTGGTGCTTTTATTAGACCGATGGGAGGTCTCCGTGC
CTCTCCTTTCTGTGTTGTAGTAATGAAAGTTACAGCACGTTCTCGCCCAGCCAAAGGTTG
GCCCTGCCTAATGAAAACAGATGAAGCAGAGATAAAGTGTTTGCCGACATTAAGGGACTC
ATTTATCACCGTTAGCCCCCGAGCTATAGAACACCTTGGTCTGGAGCTCTCCTTTAACAG
GCCCTGCCTCACAGCACCCCGGTGGCACACTGCAGCCTTCCAGCCACATGCACGCCTCCA
TCTTTACCCTTCTTTCTCTTTCATTCGCCGCATATTTCACACCGGCGGTTTTTCGCTGTT
TACATCTGTACATACGCGCCGTCTCGTTCGCACGGCTTATTGAAGTTGGAGAGAGGTTTT
AGTGCCAAAAAAAAAGAGAgagtttaagtggaacctttatcaaatctaaaggatttggca
gtccttgcggga
>NODE_643_length_632_cov_14.476266
GATTGTAAACATGCTGCTAGCTCTCTCTCTCTCTCTGTTTTTTCACTTCCTATATTAATC
ACTCTCTTTTTCTCTCTCTCCTTCTCTCTTTCTTCCTCACTGTTGTTTCCTCACTCTCCA
CTTTCTTCACCTCTTTCAGTTCCTCCTTACCTCTGTTCATCCCTCCATCCACATCCCTTA
TTCCCTTTCCTCTTTCTCCCTCTCTCGCTCTCTTTCGCTTTTCCTGGGGTATTTTTTAAA
CAATGTGTCCTTCATGTACGGTTGGTTACGGGGCGTACAGAAGGACATCATTAGCGCTGG
TGGTTAAGCTGTAATTTACACCATTACCGAGGTAGGGGCCATTTTTATTGCCTAGTAAAT
TTCAGCTCTGAAATATTTAGACCATATGGCTCAATTTGTGTAATAACCTTAATTTCCAAG
CACCCTTCAGCTCCCTTCAGCGCCGGCTGTTGTTGGCGGATGGCAGAGTGGTGCGTGTAC
ACGTTCGTATGTGTGCCCGATCTGGATTTGGAGCACATTTACACACAAACACACACATGC
AAACAAGTACGCAGAAACATAGACATGGCAAAAATGTTACCGCATACGCTAAACATAACC
TTTTACACAGTCTCTTCTGCATGCCCACACCGATTCCTTTATTCACACACACAGAAACAC
ACGCACGCACACGTATGTATGCATGGCGGTAGCAGATTAATAGGGTGTCAGCTTCTGTTT
GGGTGAGGGAGCGTCAGGCGTCGGccagatggttctcagggatgatgactgtcagg
>NODE_644_length_904_cov_12.549779
ACAAGTGCATGGGCTGTGCTAGAAAACATTACGAAAATCGTCAAAGAGCGATGATGTTTT
CTCAGCTCTTGCCTGTTCTGTTCTCCTGTAGACTATTTGACATTCATCCCTTCTGGGATT
GAACATCTTTGCTTGATTCCTTTCACATCCTCTTCTCTGTAAATAGGATCAATTATTTGA
CAACAACCCTAACACCATAAGTAAATCGTTTCCTACAACCACGCCCATTCCACATTACTG
GAATGAGGTAAAAGTCGCTGAATTTTGTAAAACAAAATTTAACAGCATCAGAATTTCAGT
ACTGCACACTGATCCTGAAAATTGACATATTCGGTGTGTCAACCAGTGGAGGAGAGGATA
TACGGAAAGGAAACAAATTAAGATGGCTAAAATGCAGCCATGCATTGTCTAGTTTTACCT
GACAGTAAGAAAAAAAAAGAGGAGGAGGACAGGTGTTTTCTAAGTGTGTTGCTTTTTAAT
TACAGAAATAATGGACGATTCCCATTTCAACTCATCATACTTTTGGTCTCCCGTCCCCAC
TGTACAAGGACAGGTAGAGACAACCTTATTGTTGGAATTGTCTTGAAATACACATGGTAT
AGTGGTATGTGCTATGGCAAAAGATACCCAAAAGCGATTCTCACTTTGACTGTTTGTCGA
AATATTTTAAAGAATACATAATACCAGACAGTGATTTGACCCTGAAAATGTTGTTAATAA
CACCACCAAATAATGTTCTCTTAGTTGGTGAAGTTGACTTGACCTCATATAGAAGTGATT
TGAGTATGATTTGATGGGTTCATATGATCACTCCTGTCCCTCTCCTCTCTCATCTTTTCA
AACCTCTTTGTTCCTTTTTTTCATTTACTTTTTGCATCTCACCATGCCTTCGTTCTCTGT
TCTCTCCCATTGTCTTCTTCTTTTCCTTTCGCCTCTCCCTACACTAATCTAACCCATCAT
CAACATATACAcaccgttcttcccatactgttttgacaccttctttctgccccctcgtcc
tctttattctttcaacccttatgtttca
>NODE_645_length_641_cov_2.301092
CTCTTTTTTCAGTATCTGTCCGTATATACGTTTCTCTTCCTTCTTCATACTCAGTGATAG
TTCCCTAAGTTCTCATTAAATGTGGAGGTAAATGAAGCAATGGGAACAGAGGCCTTTGCT
CGTCGCAGACAAATAACACCTGCAGATAGAGGAAACCAATTTCCCAGAGTGCAGCAGATA
AGCATTTCATTGTCTTGAGCAGAGAAACTCTGAGCATGAGGGAAAACAGAAAAGTATGCT
TCCTCTCGCTTTCTGTGAGCATTAAAACACACACTGATCATTTTCATTCAGTTTTATGCA
GCAATATACTGAGAATGGAGCAGCTTTGGGTAGGAACTCAGGAAGAACATAAACCAACAG
GATTGAAGACGTATTCCCACAGAAAACACCAACAGTGGTCCTTCTGTAAAGCCATCTGTT
TGAAATAATGAAATATCCCCTCAAGAAAAAGTGAGGTAGATGAGGAATAGACAGAATTAC
ATCCTGATAGCTCTCTAAACATTTGAGATGTCATCTTTTATCCTCTAGGTTTTCCTCCAA
ATGTGCTTTCAATGAGAAAAAAGATGCATGTTTAATACCGTATTTGCTGTTGCACAAACC
TGATAACAACACTTACAATTCCTGCCTTAATCTTTAAAGTCTGCTCATCAGTACAGAACT
ACATGCTAGAAGCATGCAAATCTTTTCATCGAAGAAAATAATTCTTTCCTTCATCAAAAA
TGGACTTAGATGTAACTCTGTACTGCTGCTTCATCTAGAATGTGTGGATCAATGAAGTTA
AAGTc
>NODE_646_length_308_cov_10.441559
CCAGACTGCCAAGATGTTTTCAATTTGGCACGGCCCTGCGATCATGATATCACAGAGAAA
AGAGAGAGGGAGAGAGAGAGAGAGAGAGAGAGCTTCCAGTCTGGGATGGCCAGAGCAGTG
AGAGGGCGATCATTTCGCCAAACTCAAAGGCTTTTTTTTCCCCCCTTCTCCCTCTCTCTC
TCCCTCTCTCTCTCTGGGACGAATAATTCCACAGTTGCTGAGGCACTGAAAAAGCAATCT
GCGGAATACCCCAGGGTCATGTCTGTGGCCGGATGATTTGTGTGAAATGTCATACATTAA
ATATAAGTTTAACATTCAGCCCGGTGCACTGTAAAACTGCCCTGTCGTTGCCACAGTCCG
CCATTTCCCTCTGTGCAGGGAGGGTTCGGGTTCAAGAAAGCGGTCACAAAGGAGTTGGAC
ACACAAATACACACAGAGACATGGAcacacac
>NODE_647_length_437_cov_13.299771
AATGAGCGTTATGAGCGTTGAAGCGGGAAAAAATACGAGGCGTTTAGCATAAAACAAACC
TGGCTAGCAGTGCTGGAATCTTGCTTTCATGAATAAACAAGGCTCTGGTCTGACTCCACT
AGGTGTTGCTCATTCGACAGTTTTAAAAACAGCTCTTGATCATTTTTGGAGTTTAAGAAC
GTAATAATCTGCACTACAAGCTGTCTTCCTTTGTGTGTTTTTGAGTGTATGTGTTACCTG
CTGTCCAGGCTTGATTGGTGACAGCGTGATTCCCTGGGTGTTGATGACAGGCAGGATCTG
ATTGCCGATCACCGTGGCGATGATCTGGCCTTGAGCGTTGGTCAGAAGCTGAGGTGTAAT
TGGCTGTACCTGCAGTGCTGGGTTGCCACCCCCTGATTGGCTGGAGGGCCCTGCAGAGTT
GGGCATCAGTGGGATTGTTCCAATTATCTACAAAGGGGGTAGAGAGGAGACGAAATCAGC
TGGGCGGTTTTAAAAAGGAGAAGGAGTTGGGAGGGTAAAAGCTACTGGAGGTATCAGTCA
TAATGATATCTGTTGTGAGCTTTTTTTGCTGCTCATttttg
>NODE_648_length_476_cov_8.069327
CTAGTTGTTATTTCGGTGAGCTATGTGAAGAAGGTGTAAATTTCCCAAATTATTTTTAGA
TTTGCGCTAAAGACAAAAAGCTAATCATTAATAAATGATTACTACAAACCTAGTTGGTGT
AGTTTTAGCTGAATCATTAAGACTAGACTAACATTTTCATGTGAAATGTGTATTTTTAAC
TTTGGTATATATTTTTTTATTCAACATTAACAAAAGTCCTTGATGTTTCAATTTGAAAGA
GTCCAGTTGCGGGCTGAGGCTGAGAGTCCATTGAGGCTAAAGATGACTGGCTAAGATGAC
TGCCTGTCCCGTTTGGCCTTGGCTTTCACCTTACAATGTGTGTGTGCCCTTGCCCCCCCC
TTGATCCTTGGCTGACCTAACCGGAAGCCATGATGACAGCAGCCTTTTGCCAATAGACCA
GGGGTGATGGTGAGGATTGCCATTGGTTTTTATGTTGACAGCAAACATAAGTGGATCGGC
TCTAGTAAAGAACTTACAATCTAAAGAAATGCTGTAAGTGCAAAACTGGAAAAGAAAATT
TCAGACTGACACCCGGTAAAGTAACATTATCAATTGCCAAAAGATTGGTGTATTCTTTAC
ACCCCtcttgaccgcaacct
>NODE_649_length_730_cov_10.690411
TCATCCAACAGAGCTGCTTCCTTCTCATCTTCAGGGACGTATGCTGCTAAGGCAGAAGGG
AGAAAAAACAAAGACAGAGAGAAAGAGATTTGTTAGAACTATATTGACAGGATATCTTCT
GATGGACATTCTTTGTTCTGTGTTCTTGTTTCCTTACAAAGCAGGGAACTGATCGAAACT
AAAAGTACTGTTATTTGTTTTTTCTTCAGCGGAGACGGAGCAATCATCCAATGACATTCA
CAAAGTATTTACTATCATAAACAGTAATTCTGTTCTAACTTCCCACTTTTACACTGACAA
ATTTTCAAATTGGAATCAAGTCACCACACCCTCCCTTTCCCTCTCCACCCCCAGGTCTTT
GTTCTGTACTGCAGAAAATCAGAGACAGCCAGAGAGAGAGAGATGGAGGATGGAAAGAGA
AAGATGAAGTGAGGGAGAGGGGAAAAATGTCTCTTCAAACAGAACTTGCCACCTTATTCT
TCTCAAGGGGCAACAGCTTGAAATTAAAACTAAATTTGAAATTAATGAAGCACATTCTGG
CGGTGGCATTCGTTTCTGAAGTAATAAATTACTTGTATCAACCTCGGAGACAGCGGTTCC
TGTCTGTCAATTAATATGTCTTACGCTTCTTCTGCAGACTCTAATGCATTCCCTAACAGA
CACACTCGCCATTTAAATTAAGCATGCATTTTCACTCATTACACTGCTCAGCCCTCGCCT
CCTCGTAAATAAAAAAATGTATGTACGTTTCCCTGCGACAAATCTCTCTCCGCAAAACCC
ATTTGCTTCAATTACCAAAGATTAGAAAAAAGTTTAGAGTTATTATTTACAGTTTAGCTT
CAGGGAGAGGGCTTGAGGCTTTCAATTTATATTc
>NODE_650_length_731_cov_13.793433
AGATTAGAAGTGATGAAAGCAGCTGGGAGACAAGGGGTCCTTTAGAAACACCCAAACAAT
AATGAGGGCAAAGAGGCACTTATTTTTTTTCCTCATATTCACCACATTTTCTTAATCATC
CACCCCTTTCCCAATCATCCACCCCACCACCCTGCAGCTCAGTGCTTTCCCATCCTCAAA
TTCCCTCAAAGTTTCAGATGCTCACAATTCTACAATGCCCAGATGCTGTCCTTTGGCCCT
TTACCCCCCTCAACCCAGAGCTATCATTCATAACCTTTCTGTGGAGCTGGGAGTGAAAGA
GGTGGGATAAGGGAGAAAGAGGGGGAGCGGAGAGCAACATGGCAGCTTATTTAGAAGACT
TCCTTTATTGGAACATGTGCAAGCAGTTCACTCACAAAGGACTTAAATAGGATATTTTCT
GTTCCCTATAGTTGCTTTCCCCTTTTAAGTGCCGAGGCAAAAAAAGTAAGTTTACAACTC
CCTCCTCAATGGGGGCTCTTCACTCTCAGGTTGCGGGGACCTGAGTGACCTAGGAAAGTT
AATTAGGAGGCGAACAAAGAGCGAGCTGGAGCAGAATGCCTCGCCTCTCCTCCAGCCAAA
GATGTCATCCATTAATTAGGAAAATCTTTAAGGTGGCCTTATTGAATTTACAGAAAGCCC
CGTGGTTGGCGGGCAACAGTTTTTTGATCAAGCCCTGACTCAAACAATGCCTTTCTGGGG
GTTAAAAAAGAAGAAGAAGGGAGGAGATTGGTGGTAGAAGACGAGAGGCAGAAAGGGAAA
AGGGGGGGAGAAAAAGAAACGTATGGGTCTGCGGCGCAGTACAGTTTAATGGGGGGGCTG
CTGATTGTGACAGCTCAGATTCACATGGgtatggg
>NODE_651_length_845_cov_13.895858
AGAAATAACACAAGTTCTTAAACTATTGACTGCACTGAAGCAGTAGACTTCAAAAGGTCC
TTCTGACCTGTTTGCTGAGGAGCCTCAAACCAAGTTTTTTTTTTTCTTCTTCTCCTTTCC
CTCCCCAGTACTATGCGTTTCATTATTAATATGTTTTTTCTCAAGTTTCTCTCTGACCCA
GGACATTAAATAAAACATTGTATGGTTCATGAAAGATTATGAAAGAGCAGAACGTAAGCA
GCAGGAGGTGTAAACTCAGCACAATTCATTCTGGTATATAATGTCAATGCCAGCAACCCC
CCTCTCACCCTACCTCCATGCCCTGCAGGCATATTGGCGGAACTACCAATGGATGCTAAG
CTTTTTCCGACAAAGCTCCGAAGATAAAGTATCTTCCTTTTATCCCTTCTGCAAATCAAT
TCTGGGCCTTACAGCAAAATCCCATAAAATAACTTCAAACACCACTACTTACTCCAAAAA
TTTGTATTATGGCTATATCTCTTTGAACCCTTACCAGTGAAGTTTTGGAGGAAAATGATT
TAAGTGTTATCTGCTAAGACATCAGCATGTCAGCACTTCACCTCAGTTTTTCTTCACATG
TCAACCTGAACCTTGTATTTCTCTCCTTGTGTTTGGTTTTTGATTGCTTCTAACCATCCA
GGCCTGGTGATAAATACAAATGCTGCTTGTAAACTTAATGGCTGTAGTAAGTGCAAACAA
GATGGTATGAAGCCCTGCTGGTGCTTCGTGCTCACTCAGCTGCTGAAATATTCATTCCCT
TCACTCTTCTTCAACAATATGATAGAAACTGGGGCTGATAAGACAAGTACCTGAAGAGCA
GTCAGTCAGTGTGATTACTGAAGAGGCTGCAGTGACTGCTtgattagcttcaacaaaaag
gagccaaagaactcactatcaattactgtacagtgtttcaattactatacagtgtatcaa
ttaccatacaatgtacacatataattaca
>NODE_652_length_740_cov_12.941892
AATAATTAAAAATGAGGCACACAGGACCTGAAAACCTTTTATGAATTATAGAATTGTGAC
GGACCTTTTGTTTACATTTAAGAAGTTATTTGTTAGAATGTAGCGTTAAATCCATACAAA
GACTAGAATAACTGGATTAATATCTGAATTGAGTGCTGGATGGCTGCATGCCTACAGCTT
TTTTAGAAGGGTTTAACAGGGAGGCAGGGCTGTGAAAAAAGGGGTTTGAGTAAAACCTTG
GATGAATAATAGACTGCTTCCCAAGCAGCAGCACTCTTGGTGGTAGGAGGTTAATATTCT
CACATGTCATTAGGTCTGCTGGCTCGACTGATGGCTCATTGAATCAGGCAGCAAATGATT
TCCTCATGCTGCAGAGGACAGAGCACTTCAAAGGGAAGGGGCTGAGGTCAGGACAGCACT
CCGCTTTGATTAATGACCGGGGCTCAGCAGAGGTTGCCTGTAGGTAAGAATGTGACGGTG
AATTGGATGTGAAGGGGACCGACTTTTAAGCTAGATTTGACCCACCTCCAGAAAAACTTG
CAGATACCATCACACAGGTTGGGTTGATGGGTTGTGACTGAAAAGCTTGCTGGCCCTCTG
GCTTATACAATCATAAAAATGAAACTTGCTGGCTGACAGGCTTACCGGACATCATGGTAG
TATTAAATCAGTTTATACTTAAATAAAGAACACAGATATCACTGCTATTGCCTCTAACTG
TAAGTCTCAAGGTGAATTTTCTGCTTTTGGAGCATCTAGTTACGTTCTCAGTTGAATGAC
GTGCAGTTTTTAAGGCAAGTTCAGCCTTTATAGCATCttattaggtgagactcaaatatt
gctaactttgatttccacagaaaatctaaccatgtaattgtttg
>NODE_653_length_832_cov_18.164663
CTAAAGCAATGGGTGGGCGGTAAAAAACACAACCCAACTCTCTTCAGAAAGCAGCATTCA
AAATCTTATTTTAATTTGTATATTTACTCCATAAACATTATTACAAAACTCAGCAAGTTA
CCAATATTACATTATCACCATACAGGCTTGATCACAAATATTTAAAACCTTTGCAACAGT
TACAACAAAACAAAAAACAAAATAATACTCAAATAATTTACATGAAAATCTATAAAACAG
CAAATTGTTCACAAATTATATTTTTTTTTCCAAGTTTTCATTTTTTTTCTTTGCTTATTT
GTGTTTTGCACAGTAACACAACACTCTCACAACAAGATCATGGTCTTATTACAAAACTCC
CAACAAAATGTAAATATTTCTAGTTTTCTGTTGATACTTTCATATTTTGGTTTTTAAAAC
CAGAAACTTGTCATTGTATATCCTTTCCACTGCCTATAGAGGCGCATAAAAGGTTACTCA
CACACACAAATACTTCACAGCACTTTCTAAGAAAAATATACACTTACAAAATATGTTACA
AATTGGCACACAAAAAATATACAAGATTTTGTAGTGTCAAGAGTTCATTAAGATTCCTTC
TGGTAACAACTCTAGACAGTATATATAAAGCTCGGTAATCTTTTAATGAAAAGAGCAAAA
GTAATTCCAACCAGTGTCAAAGAATCATGAAGTGAATACATCAAACATAACATTATAATA
TACATTCATAAAGAGGGTTAGGTACCTAATCTATTTTGCATTTCTTTTTTTGTTAACTCT
GGGAAAACAAAACAAAATAAAAAATCTGAACGAAACAGAAAAGAAAAGAAAACAATTGTC
AGCTTTCTTAGCACCATTAACATGAGGCAGCTCAACAGTGGCACATTTTGAAAACAAAAA
GAGAAAGAAAGAGAAAAAAAAATCTATGAACTcagagaagtacattcaatttgacaatag
gcagaaatgagagaag
>NODE_654_length_316_cov_15.272152
CACACACACACACACACACACACACACACACACACTTTCCACTGCCTGGCTATTAGGCAC
CAAGAACAGGAGGAAAACTATTTGAAAGTGAATTTTAGATTTCCGGTCGTGGAGCTCTGC
CTGGGAGTGGCAGCCGAGCAGAGGCGCAAGCAGTGCGCGCACACACAGACACCTCATACA
CCTCAGTGTTTCAGCTCCAGTTGCTCTCGCACACAGCATGGATGATCAAAAGAGGCCAAC
GGCTGCCGACCATTATGCCAATGACACTTTGAGTAAGAGTCCAGAGAGCGCAGCGACATG
ACAGCCATTAGGGATCGAAAGTGGGACTTTAAAGGAGGGCTGAAGGATAACTGTCAGTGC
AGAATCAAAGGCAGAAAGTGAAATCTTCATAATGTATTGCACTGGAAAATTCCTGCTCTA
GCTGTCTCTCTAAACCACTCGCTCAAAagtatcccataca
>NODE_655_length_663_cov_13.889894
GATACAATACAGCAATTTTAAATCACAAAACCAAATCCAACGGTGGTTAGGCATGTCTCT
TTCTTTGTGCTACATCTGATTAATTACAAAACAAGCTGTACATCTTTACTGGAAAACAAT
GCAAATTTTGAAGGAACCTTTTGCACCCCAGCTTAATAGGACAGATATTTCAACCCATCA
AACAAGACATATGATGCAAAACCAAACCAAATCTAATGCCTTCATTCTCATTGCAGGTAC
ACATACAACAAAATTTAAAAGCTTGGGTGTGAGTTAACTTTGGGGATGGCAGAAGCAGGA
TACTCACCAACAGGCTTTTGTGTTTCAAGGCTCTTTCCTTTGTATGTATCAAACAGGTTG
AGAGACGCATACTTGGTTTTGCCTTCCTTCCCCTTTGCAGTTTGCCCAGAGCGCTCTGAC
ATTGCGCTGTCCGCTCATTGAGTATGGTGAGCCCTGAGACTGTGGGAGAAAGGAGAGAGA
GATTTGACACCAGCTATACACAGAAAGTGAAAGTGTTGACTGCACAAGCATTCAAAACAA
CTAAAACAGAAACAGTTTCACAAATGAAAATAAACACAGGATTTGACTCATCTCTTGGCT
GAGGTTAATATAATCAAGCACTCCTGGCGTAACTTACAATAAAACAATTTAGGATATTAC
AAAACAGGCAGTGTTCAGAAATATATTTAAGACATGCTGAAAAACCTATAAAACATAGTA
AAATACCTGCGTTGAggaaacacactgataaaagcaaatttttggatgtttgtagtccca
cttttcattggctcaccaatcctttat
>NODE_656_length_356_cov_3.713483
GTTTGTTGAAGGTTGTATTTGGTGTTTTACAGGTTTTAATTAAGTTAAGTTCGTTTAATA
TTGTTGAAAAAGTCAAAGTTTGGGGAGAATGTGTGTGCCTAATTTACCCAGAATCCCTTT
CTTACACACAGAGAGCAGGAAGTATCGGGTTTCAGACTGTCGTAAATTTAAATGTCCAGC
AGGGGGCTCTCTTTCTTTGCTGAGCAGCAGGTGGCTCAGCAGGCTAGGTCTGTGTCATCT
CCTCCTGTGAGATAATGTAGGTCAAAGGTCAAGCCTGAGTTACAGGCAGACCAAGGGCTT
CTGCCACATAAATTTTAACCCATTTATCATTTACCTTTGTCAATACATTAGTGCCAAAGC
GGCATGGCCTCACTCAGCTATTTTTTAAGTTATTCTTCTTTGAGCACACACATTTTTTCT
TAGACCTGTAGCTGTCTTTAAGATTTAATACAGATTTTTTCAACATTATTTTAGAAATTA
TCAATTTAAAtattacagtt
>NODE_657_length_703_cov_18.810810
CACTCTAAATTACCCAACTTTCACTGGGAGTCGGTCGCCCGTTTCAGTCCAACGTTGATA
GCAGACGGAGAGGACAGAGTGAATGATAGAGAGGCAGAGAGAGGGAGGAGCAAAGAGTGA
AAATAGAAACAAACCAATAATCTTCTACATTGCTTCCTAAACGAGAGCCACTCTGTCCCT
AATGTAGACAAGTCATTTTGTACAAGCCGTTAAAGCCCACTGGGCCAGGCGAGCATGCAG
TGTAGGGCCGCCTGTTTCAAAGATCTTTTGCAATCAGTTACACAATGGACCCCCTCATTT
TATGCTGCTACATCATAAAAGTGCTCCTTTTGTTACATTTCCATCCTTAAAAGGGTCTTA
ATCCCCATCCTTTCAGGCCAGTCTATGGCAAATTCCTCAGGGACATCCCATTCGCTGCAA
GGGCTGGAGTGACCCACTCAGAAACCAGCATGCAGGGCTTTGAGCTTTTCTTCTGCTGCC
ACTCTCCAGAGAACATTAAATCGTACTTTTCATCCCCCTCACCATAGGGGGAAGCCCCTT
AATGATGACAGAGAAAGAGAAATTCCTCCACTCGGTCCTATGACACCATTCTGCTGTCAA
GCAGGCGTCTCGGCGGACAGAGAATCAAACATGGCTTCCTGCAGGTGGAACGCCAGTGAA
GGTCACGGTACAGTCCAAAGAGGACAGAAGGAGAGATGAAGGCAACGAGGGAGGCAGAAG
GAGAGGAAGAAAGAGAGGTAGCACTTCAGAGGGAGACcggctttccctttgcaaattaag
tcatctactgcaaaaggttaaaaaagcacatgcagctttctttcagtcatacttcatgtg
ttatcca
>NODE_667_length_888_cov_11.773648
TATACTAAAAATGGGTGATTTAGCAAAAATTCCAAACTTACTTCTTGCTCTGATCATCGT
GTCCATTTGCATGAGAAGATTTGTTCTCATCCTAAGCAAGGTTGATAGAAGAACATCATG
AGGACGTAGATGAAACATTTCAAGTCGTCAAGGTAAAGGGGATGGGGTGGGACAAGAGAA
AATGCAAAATATATTCAATTAATAATAATACAAACTTCCTACTGTCATGTTTGGACAGTG
TCCTTCCACCACCCCAATAGCTTCCCATCCCACTCCTGTTTTTTTCCTTTACAAAGCTGC
TCAGTACTTAATGCAACAAAGCAAAGATAAGGGAGAGTGTCCAACATATTAGCTCAGTTC
AGGAAGCTTTGACAATAGTCAGGTCATCTCCACCATTCCCCTTCTAATAGGTCGTACCAA
TGCCACTATTTGTGCCTAATCATGTGACCACGTATGGCCCACAGCCACTAAAAGAGATCC
TGTGTGGTTGGTGTCAGTCCAGTGATCTTCACCCATTTTCGTTCTTGGACTGTAAGAGCT
CGATGCCACCTCTGTCACACATCTTGCCCTGAAGCAAACAGGGATTCACACTTCTTAGTA
ATATTGACGCCCAAGAAAATAAAAAAGATTAATTCATCCACGTGTTACACTACCATAATC
TTTAGTTTGCATTATTAAATACTACTTATAACCTTTTGACTCAAGAAGGAATTATTAACT
ACTGAAAATGAATCATTTTATAATACAATGATGCTAGATAGAAATATCTATTTTTACAGT
CATTCTAATAGTATATCAATATCTGTGGTGTTGTGTAGCATGCAATAATCAAGATGCTGA
TTCACATTACAGTTGACTCAGGCAAAGAGGCAGTATTCATATTTACAATTAGGAAAAAAC
TATTCACCTGCATTCAAAGCAAAACCAAGACATGGCTAAAATCTTTGCACTATATAGTTC
TGTAATTGCCATCTCTgcattttcatgaatttaagacagttacatcctgatacatccaaa
attaaatataca
>NODE_668_length_302_cov_1.195364
CTTACCTTTGTTGAGTACACATGCATACCAAACCAAAAGACCTATACCAATCCCAATCCC
AATTTTCATACAGATATGTGGGACACACCCCTACTGACTGGCATGTAAAGCTGGGACACA
ATCTAGTTAAGAACTAATAAGCGTTGTCAATTTGATGGGCCACTTTTGGTGCTTTAATTG
TCTTATTTGTATCCATTAGTATTTGTTATAATGATCTATTTTGAAAAGTTTTTGCCATTT
TTAACTCTATTTCTCCACTTTTGCTTCTCTCTGTTGGCCTGACTAGCCTTCTGTTGTTCA
GTGGTCTTCCAAAGTGTCCTTTTTGTTTTTTTTGGGCTGTCCGTAAAGTCATCTGTCAAG
TCTACTTTCAAAAGGTGCTTTCAATTATTATTAAGGTTGGGAAtctttcacactgagtga
aaacacaaatttatgactcacttttt
>NODE_669_length_653_cov_10.649311
TTTGTATTCAGAAAAAACTGATTTTATTCTGTTTCTAATCACAGTTCTGGAGGATTAGCT
CAACTCATTAAATGATTTAGTCATTGAATGCACGTTTTGGTGTAAAAGAGTATTTATGTC
CCCCCAAAACTTATTCAAACGAATCCTTTATTTTTATCTATAAGCTTCTATTGCATGAAG
GGATTCCTTCTGAGGTCTTATCATTCACACGTGTCTCAATTTAGCGATTTAGTTTCTCAA
TGAAATAAAGTTCTAAATCCTAACAAATTCTAATGAAAACATAAATCAGCGAATTACAAT
ATTTTTGCATCGCTATTTGAGTACCTCGATATCACAGCATGATTCTGTAGTGATTCCCTC
CCCTGTAGCACAGTTTACGTTGCGAGGTGTGAGAGAAGCAGAAAACTATAATAATTCCCT
CATCTCATGTCCATTAGCATGTACGAAAACCCCAAAATCTCCAGTCTTGGGCAGACACAG
GCAGACAGCACGCATCTCCACTTGTCAAAGAAAACTTTTATCAATACCAAGAGCACTTGA
AGTTTGTTTGCATTTTGTTTTCCAGCACTCTTAACAACTTCAGAAGTCAGATCACAGGAG
TATCTGATCAAAGCGCTTCGTGGTTAGTTCTGGAAACACAGGAGTGCTACGCCACGCTTT
GATACTCCACATCAATATTTCAATTCAACAATCACTTGACATGCACCCATACTCCCAGAG
ACGAAAGACGAAAGGGGAGAGAGGGAGAGAGGGAGAGAGAGAGAGAGAGAGAGAGAGAGA
GAGAGAGAGAGAGAGAG
>NODE_670_length_646_cov_4.869969
AACAGCGTCTCACTGCCACTACAAATACATTAGAAATCAATTATTTATGGAACAGAGTCA
GGGCCTCTTTAATCTTTTCCTTTTATCCAATTAAATTGTCTAACCATTCTAAGCCTCTAT
AGCTCACAGGGAATGTGCTTTTTTTTTAAAAAAAAGAAAAGAAAAGAAGAAAAGATTTTT
CTCTTCAGTCCTTCTTTTGACTTTCGATGTAACAGAGAAGAGACACTTCTGAGGCTTGAA
GAATGAAAGGAAAGAAAGTGAGTAAAGTGTAAATGAACTCCCCCTCCCGCCNNNNNNNNN
NAGAAAAGAAAAGAAGAAAAGATTTTTCTCTTCAGTCCTTCTTTTGACTTTCGATGTAAC
AGAGAAGAGACACTTCTGAGGCTTGAAGAATGAAAGGAAAGAAAGTGAGTAAAGTGTAAA
TGAACTCCCCCTCCCGCCCCGTCACCATTGCATTGGTTCTACAGGAAGTATTTGAAGTTT
TGATATCAAGACTCTGGTTCCATTCCCCGCGCAAAGGGACGCTGGGGAGCGGTGAGGCCT
TTCATGATTCCTTTATGCCCAGCTGAAATAGTTCGAAAGTATTTGGGATCATCTCCACAG
GGGTAAATACGATGTTGCTTCAATTGCTGTCCTGTATTATTCAAGAAGTCAATTGAAGTA
GTGTCTCAAAATTGAAAATGCTTATTTCCATCGCAGACGTATGAAATTATTGATGTGAAG
CCTCGTAAAACACTCTGCACTCGTCTCTGTTATCATAcagtaggactgttggaagaaaca
gacgcactgg
>NODE_672_length_474_cov_11.255274
CCTTCCTACCAGGGAATGACATCCAGCTTGATGTGGGGGCCAATCAAAGACGCAACAGGG
ACTGGATTTATTGCATGGAGGGCGCCTGTGTTCTAGGGGCATGCACAAATTGTATGTTTA
CAGCCAATGTGTGAGGTTGTGGCTATGATTAAGACATCATTGTTGTGGTACAAAGTAACT
GGCATTTCACAGGGTCAAGGTTAGTTTCCCTGCTATAGTTTACCTGAACTTTCCCCTTTT
CCACTTTAGTCTTTAGACAGCTTTCAGAAGCTTTGATCTGCTACACTGCATGCTCTCTGC
CTGCAGAAGACTACTTATCTATTCAGTGTGGAGTTGCCAGCAGCCCTTTAAGAATCGAGT
TATGCTAAACAGAGGTTGATTTAAACCAGAGGTTGACCTCTGACCTTAGCTTAGAGGATA
ATGTCCCAGGCAAGGAGAGCAAAGTCCTGTTACCATCCATGAATCAGGCCCCCACCGACA
TTATTTCAAAATTGCTTAGTTGCATGGAACTCCCTTTAGTGCTGAACGGACTTTCATAAA
ATTGATTTTCTGAGTACACCCTTTTAGCAGCTATAAGCTTGAAATATGAACCCTTCATTG
CTGAAAGCATTTCATTTT
>NODE_673_length_462_cov_12.432900
CCCTCTGTCTCTTGTCCTTCTCTTTTATTGCTTTGTACAGCAAAGCACCATTACTGATCC
CTTCCAAAGCACAAACTAAAAATCTATCCCGTTGTCATTTGCTGCACCGTGCCATCTATC
ATCGGGGGTGCTTGGCAGCGTCTCGATACGAGAGAGGAGGTGCTGGAACAGGAGGCAGAG
TCAAGGACTTTCACGCGCAACAAAAAACTTGTCACAATTATTTATGGCTCTTGCTGGGAC
ACATAATAGGACACATCAAACTGCTGTTTTTTTGTGTGATGAGCGCCCTCACATCGCTGG
CTCCCTTGTCGAAGTGGGTCACAGGCATCTCTTGCCTTACACATACAATTTCCAAGACAA
TGGCGGAGCACTTGGGGAAGTGACAGTGACAAATACTGGAGCCCCCACGGAAAGCTGGGC
AGGCTGTTACATGAGTGATTGCGCCAATAATCATGCGGAGTCGTCACGTGTCTGTGGAGC
AAGAGGGAGATGGGCAGCAGGGGTGGCAGGGGGTGGGAAGAGACAGAGCGGGAGAGAAAG
AGAGGCAGAGAGAGAGAGGGAGAATATGAGTGTGtgtgaataagacagggaggagctggg
gggggc
>NODE_680_length_180_cov_9.177778
AACCCAGGCCGAAACCCTAACCCTAACCCTAACCCTAACCCTAACCCTAATTCCGGACCT
TACGGCTAGGGTTGGCCCATACTACGGGACTCAAAAAAGTGTCACTACAAACCTATACCA
ATCAACTCAGAGCGGTCTGAAACGCGCTCTCAAGCGCCTTCTGCGGGAACTTATCCTGGC
TTCAGCGCTTCCACACTGGCTGCGATATGCACGTCCCATTGTCAGTGAATGGGAGAAGGT
TTTGGCCAATATCTCCGGAACCAGACGTGCTAGACACCTGGAAATGCCACCTGCCCCACC
TAATTTGGCTATGCTGAAGACGCC
>NODE_681_length_894_cov_10.577181
GTTGGCCTGAAACTCGACGGCAGCTAACACAATGGGACAGTGAAGGGCCTAATTATTGCC
CCTATCATTTGCATAATTACAATGTTTTTCTGAAGCAGGGGCAGTATAGAAATTGTAAAT
AGTAGTGGACTCGCTGTCTCTCCTTAGTGGAAGTCATATTTAAATGGAGAGAGCCTGTTC
TGCTGGCCAGGCAGCCAGGCTCAGGCAAGAGGTCCCAATCAGCCAGCCTCACAGACTGCT
CATTCAATAGGATTTAAAAAGCCAACTGTGTGGAGAAATGAGAGTTTTGCCCCCCAAATC
ATATGGAATTACAGTGCTGGTTGCATATGGGGGGAGCCAGTGGCAGGCACAAAAGCCCAC
AGGAAGCTGCTATTTCTGTGTGTTTTATTAACCCAACCAAGCAATTTAATTCTTTTGTTC
GGGGGAGTTCTACTTCATTGATTAACAAAAGCGGGGATATAATTTTTTCAGCCCCTTTTG
AAAAGCCTGAAATGTCAAGCCTTTTAAAGGAGATTATTCTGCCTGTGTGCGATGAATAGA
GCCCAGAGTAACCTTTTGTCTACAATTAAATATTCCAGCATAAATATAAAAGAAAATCAG
AGATGGGGAAGATTGAGTCAGGAGAGATTGGAGAGGTAGATCCTCTGCCCGATAGTGGCA
ACAGCCTGGCTCTAATTAGATATGCCAGGCGGGCTGTGAGCAGTCACTCTCCACAGCACG
CCGAGAGAGGAGGCAGCCTGAGAGAAGAGGACAGAGGAAACCTATCTGCTCATCTGTCTG
TCCAGCGCCTTCCTCTGGGCATCCACAAGGTATTTCAGGAGACTTTGTTTTGTTTTGTTT
TCGGCTCTTATTTGTTTTCCCGGCATCTTTGCCGCCGGAGAGGAAAAGTCGAAAAGGCAA
TGCCTTCTGGGAACTGCATAAGCAGAGAGGGCTGAATAGTAATAATAATAAAAAAAAAAA
GTTGTGAGGTTGTTTATGATTCTGAGGACTGATTAGGAATAACAATAAGATACTTTAGGG
ACAGAGTTTTTTTTTTTa
>NODE_682_length_609_cov_5.807882
ACTTCATCAGTACACATTCTATAGCGTAGAATGGTAATATACACATGTCTAATGATTTTG
ATATAGAAAAGTAAAGGTGCATTGATGAGGTCAGCCTGTGGAATGTTACTTTGTGCACCT
GTCTTTGTCTCAGTGTAGAGCCAGTGTTCAGTACAGAGCTGGAGTTGTGGGTGATGGCAG
GTTGATGTCAGGGTCCCACACTCAACACCCATCCTCACAGCAACACAGGTTATATATAGG
TTACAGCTCGGTCCTGGCGAGAGGTGGGTAAGATCGATAAATCTGAACGAGATGCGCGCA
TTTGTACCCTCCCCTATTACACACACACACACACACACACACCCCCACACCCACACACAC
AGTCAGTCACCCACCCTTCCCCCTGTCTTCACCTGTCTGTAGAGGTAAACACATGCATTT
AAATCAGTTGTGGGGTGCCGTGGTAACAAAGACAAATGATGTTGTATGTAATATTTTTCT
ATTAACATAAAGTAATATAAAGTGAAGGGCAGTGGTGTATGGAGGGAGTTAGGGGCTAAT
GTCCCGTATCAGATGTGGACAATGTCAGGGCTGCATACTGAGCAGTCTGTGTCCTTCTCC
CCTGCTGTGTGTGTGTGTGTGTGTCCTGCTCCTTCACAGGGCGAGAAGGCAGTGACACAC
CGAGCTGCCAACGCTTGTATTATTCCCACTGCCTTATTAACCCCTCTGCCCTCACCCCTC
TCTCCTCACTCTCTTTTCTGCTCTCTCAGAGGA
>NODE_683_length_1006_cov_8.429423
CTTTACATTTCTCAGGCAGACTAGCAGGTATCTGTGTGGTGTAATCCACAGTTTAATGTC
TTTTTAACGCGAGTATGGGAACTGTCTTTAAAATGTTCAATTGCTGTTTTAGGCTAGGGA
TGCTCCCTGCCTGACTCAACCTCCACCATAACCCCCCCTAGTTAGTGTGTGAACTGTCTG
GTTTGAGCTGAGGGGGCGGGGAGGGCATATCCATGTCGGCATGTGAGTGACCACCTCTTC
AGGAACAGTCCGGACTCCTTCAGGCCCTTGGACGGTGAGGGGATACGAGGGGAGAGCTGA
AACACAAGTGTCACCTGACCATACTGTCTTTTCTCTTTAGGTTATGTGATATGTAGCTGG
CACAGTGCAAGAGTACAAAAACAGTTTTGTTTTGCAGTGACTGGCTTTCTGTAAAGTCTG
AGTCTCGTGGTGAGTACAGCATTTGTCAGCCTTCCCCCCCACCATTGTTCCTGCATGCCT
GCAGTGAGAGTGAGGGTGGGGGGCGTGAGGAAGTCTTGACTTTTTTTTGAGGGGGGAGTT
ATTTTGATTGTCTTTACCTATCAGGTGTAAATTTCCAGGCACTCAGTTCATTTTGGGCCT
GCTCCAGTTTGTCTTTAGTCTGTTCCAGTTCAGCCTTCATTTTGAGGAAAAACAAGTTGA
TGGCCGGATCCACCATGGATGACCGCAGTTGGGCCGCGCTCGGCTGCTGGACTTGCTTGA
GGTACTGGATCTGGGTCTGCAGGATACAACAAACACGTGTGAGTGATGGGTTATGATGAA
GAAGTGTTCTGTGATTGATTAAAGTACCAAAACTAATCCTTAAATTCGACTCGAGTTGCC
AGTTTCACAAAAAAATCTATAAATCTAAAATAATCATATCCAAGTTGTATTATACAGTCA
TTTGGTCTCAATTATTAATCTGAATCTCCAAATCAAAGAAATTTTGAGCAATTTCTGCAT
GTTGCCTTTTTATTTTATATAGTTAAGCAATTCTAAGCAGTAGTTAGATTGAAATTTAGA
TACTTCAAAACAAAATACTTGCGTAGATAATTAGTCCTTGTTATTCATTGTCATTTCCCA
TTAAATCACAATGTACTTGCATTCCAACAACTAttatacatgttcccttcgtgtttgacc
acactaactc
>NODE_687_length_544_cov_18.060661
CTTTTGTACAATTTTTTATGACTTCATAACAAGCCATATAAGTTGATACAGATTTATGTG
TGATAACAGGCTAATGACGGATGTCAAATGTAATTTAAATAGGATGTAATTTTATAACTT
GTTGCTTCAGGAGGTTTTTTTTTTTAAGTAACAAGAACACAAATAAGACAGCAAATCAAA
TTAGTTCTCAGCATTTTAGGCAGTTTATTTGAAAAACACATACAAAAAGATCATATACAA
GACAATAAATAAAAAAGAGACAGAACAGTTTGGGTTAAGCTATGCAACTTTTTGCATCAT
CATTAGTAATAAATACAGTACAAAATCCACCCAGAGTGAATCTAAAGATTTTCCACAATA
TTCACTGATCATGTTATTCTTCATTATGATTTAGCTATTGCTTTCATATTATTGATACAT
ACTTCTACTTTTCTATAAAATACTCAAGATCATAAAACATTGCGCGGTTACAGCAAAACA
GCAGTGTGTTGTACAAAGATGGCCACTTCCCTTTTTCACTGGCAGGTTAATAATCAACAT
TTTTTCAGCAGCAAAGAAACATCTGAAATATTCAAGAAGGTACAGCATCATATTAAACAC
ATCTACAGAGCTACTCCCACATACACATAGGAAAACCTGAGAAGGACATGCATTAAAAAG
CTTGTGCTTTAAGTTCTACTGTtcattc
>NODE_691_length_244_cov_3.450820
TTTGAAACACTGCAGTATTGCTGTCATCATGCTCTGAAACAGCGTTTGGCATGCTGAAAA
GGTCAATTTTACCAAATGGTGTGTCCACAGAATTTCCTGACAGATGTTCACTTGAAACAG
CATTTGCCTTCATATTTATCACATCTGACCACATTGTGAACTCAAAACATGTTTGGAAAC
ATTGTCTTTAAAAAACTGCAGTATTGCTGTTTTCATGCTCTGAAACAGCTTTTCATACCC
TGAGAAGGCCTATTTTGCCACACAGTGGTTCACTGAATTATATCACACAAAGTCACTTGA
AACAACTTTTGCCTTCATATTTATCATATGTGAACACATTTTAACATGAAAACCTGGTTG
GAAACATTGTCTTtaaaaaactgcagta
>NODE_692_length_412_cov_1.436893
TGTTTCTAATGAAGAAAAAAGGAAGACTAAAATGAGACTTAAAAGGATGCATAAACAGGG
TGGATCTAAGTTGTGAGTGGTCTGAGGATAACACTTATTTTGAGCAGCAGAATTAAAAAA
CTGCAATACAATTAGTGCAGTACACTCAACAGAGCAAGCCATCTGTCGCTGAGCTACTTT
TAAGCAGCCCAACCCAATAAATCCAACCTCAATAATTCTGTCACTCTTCTAACAGAAAAC
ATTCAATATTTACTTTTAGCAGCACTTTACTGTACTTTTCCATATCTTATTATGCAGCTG
CATATATTCAATATTATGCACATAACAAAGCAAATGTTTTATAACATAGTTTTCAGAAAA
AGAATTTATCAAGAAGTATGATGTGTTACTCTGCACCCCCATCTGAGGCATGTGTGGAAT
TCTGACAATGTAaatctacagggcttcatacgcctccgcacaacactacagaaaaaggtc
tcgatgaaaagaatctttattgccagctgtcagattatgcatttgagacaaagagcaatc
ttgatacccgtttgtg
>NODE_694_length_594_cov_12.511785
CCTACAAGCAGGGAACTAAAAAGGGTTGCTGCAATCGCATGATGTGAAAATGCTGCCGCT
TTGCACGTTATCAGTGAATATATTAGTCTAAATCATCCTACATGTTTGCTACCACAGTGT
CAACACTCCAGCTGTCCAGTAAAAAATGAAGTTACCAGATAAAATGTCTCCTTCAGTCCT
GTATCCAGGTTCTGCCACATAGGCCGTCTGGTAAATGAGTTGTGGTTAGGGGTTCCCTAG
TGATTGGTTCGGATTAAAAGTGAATTTTCTGTCTCCACTTCTGAATTCAAGTGGATAAAT
GAGTGGGTGAGTGAGGGACAGAGAGACAGATTGGACGGGAAAGAGTAGGTACAGACCTCT
TCCTCCTCAATTCGAGCAGGTTCAATCAGCAGATTATTGACTTGATCAAATGACACCCCC
TGTTAGGACAGGAACCAGCGAGAGGCATGCGGATTAGTCAGGCCAAAATAAAAATATGCA
CACACACATACACACATACAGACAAAAGAAAAAAACAAAACAAATCACTTTCCTCATACT
TTCCATAAACTTCACCCAACACACTCAACACTCCACTATCTGCTTGCAGGTTGTGGGACT
TTAAAGTCCACTGGGATGGTTCACCTTGAAGCAGAAGTGATTCCACACTCACTCCCCAGC
CACCGACAAGCAAATACAGGCAGAGGTGGAAAGACAAGACCAAGGAGCTGAGCTACAGTG
CAAAAAAACAACACACAg
>NODE_702_length_295_cov_3.749153
CGATAAGTGGCCTGACGTAGACTCGGGTTCTGTAGGGCATTGGAGAGCACAGAAGGTGAC
AGCCTCCCACCACCACTAACACCATCAGTGGTTGCCGGAGGCTCAGCTGGGCCCCGGGAC
ATTGTCAAAGTGCCACCTGGAAGCTTGAACATAGATCCCTGGATCTGGGCAGTCCGCAGT
CCACCAGAGAGAAATGAGGAGCTACCTCTAATACCTCCTTGTTGAGGTGTGGTTGGAGGA
GGAGCAGGTGTGGCAGAAGATGGAGGGGAGAGATGTTGCTGAAAAGGCGAAGCAAAGGAA
GCATTACGCAGTTGAGAGGTAAGCATAGAAGAAGAGAACCGCGGGGAAGAAAGTACAGAG
GGAGCAGGAGGTGCTGCTACTTCAGGGGGTGAGAGGACAGTTGTATAGAGGTTGGCATTG
CGTTGTAGAGGAGATGAGT
>NODE_709_length_310_cov_1.996774
AGTCACGCTGTTGCTGGGTCTTCTCTCACCATTTTCCTTCCAACCTCCCTTTCTCTGTTC
ACCTCTTTGAATTCCTAATCACTTCCAGAAAGACCAGAATTAGAATTGCACAACCTCAAT
CTCAGTGCCTTTGTTTCTATCCATCCCTTCCTCCTTCTCCGAGTCCTCTCATCTGAGACA
CATTGTCAGGAACACCGTCACTCTCTCTTTGCCTCACTGCTTCCACTTCCTTTTTCTTTT
TTCTCATTTTCTTCTTTTTCTCATTTTTTACACCTCGCTTCAGTTGTTTTCACCATGACT
TTGCTCTACTGATGCTCTGTTGTTTTCCCTCTCCACTTACTTTTCTTCCTTCCATAATCC
TTTTCAGCCGAAGCCAGGACAAATATGTCACAAGCTGTGTCCccaagtatttcagtagtt
tcttagttttgattccacggagggttaaaatgct
>NODE_710_length_481_cov_10.515593
ACCCCAGCATGGGTGTTGGAAGTGAGAACAGCACTTGCAGCCAAATATGACTGTCAATCA
TTTATTGGGATTCTGACATGCTGCCTCAAAAATGGTGACACAGTATCACGGTATCAACAC
TCTGCATGCTTTTGCACGTGGTTTAGCATTCTCACAGCGCCAGAGCTGTAAGGAATTAAT
ATTCATCGCTGGCAATTTATGGATTCATTTATCACCCACATCTTATTTGTTCCTTTAATC
GACCCTGGGGGTCTGACTATGGCCTTGGCTGGCCACCAGTGCTGGAGCTTTATTCCTCTT
CACACAGGCCTAGTGTTAACGCCGCTGGCCAAGTTCACAGATTTGACTGACTGTGGACTT
AATGCTGCTTGCCTTGTTTTCAGCACTTGTCCCTCCAGATTTGCCACCCTGGCTGCACAA
TTTCCTCCAATTCTAATTATTCATCAGCTCGTTATGCCTGTGCCTGGGCGCCTCCCCTAA
TTAGAGGTGACGCGGGTTTGGTCCCAGGCTAGCCCCAAGTGAGGGAACCAGTTCAGAACC
AGTCCACGGCGTGTGCTCATGAAGGACTGGGTAACTGCCAGCCTCTCCAAGTGCATTGGG
GGGGGAAGGAAGGGCCTGTCTTGAc
>NODE_712_length_439_cov_8.849658
CCTAAGTATTTTCAGAGCCTCGGGGATGAAGTGGAAGTTAAGTTTAACTTGCTCTGTGTT
CTTCTGCAAGTCTTTGACCTTGTTCTCAGGTCTCTTAATAATCCCTGATACGTTTGAATC
CGTACAGCGTTTGCGGCATTTCCATGAGGCACTGCCAGAGGGTGAGGATTTTTCACTGGG
GCCCATTGCCCATTCTTCTCTTTAACCCTTATTCCTGTGATCAGCTGGTTAGGATACAAG
CAGTTGAGGTTTTGGATCTGCATCTGTCAGAGAGAGCTACCTACAGTACCAAACACGGTG
CACTGCAAATCTGTGAATTTCCATATACGTCCACCTTGCATGAATCCATTATGAGCAGCT
CAGTGTGCTGTTTAAATAAGCCTCCCAAACTGAAGTCGTAGTTATTGGGCTGCTAATTAA
AATATCTGCATTCAGCTAATGACAAATGAGCGTACATGTTTTTACGTCTTTATTTTCTTA
TTAGTGTTGCCAAACCTACATAGAAGAATGCCTTTGTGGCACCATATTCCagccattcaa
gtaacactgcatgcagcaacaactctgtctccctgcatctcta
>NODE_713_length_579_cov_13.300518
CAGAAAACAAAAAAATATGAAAAACCGACATGCTATTTATGATATTTGTCCATTTGTTTT
AGATGTATGTAGTGTTGTGTGAGTGTGTGTGTTTCTGACACATGTGTGTGCTTGTGTGAG
AGGGAGAGAATTGGGCCAGTATCCCACCTAATTGTTATTGCGTCTGTGTTTGGCCTGGAG
ACAGTCGATAGGAATCAGCAGTGAGCCTGCTGGTGGTGCTGGTGGAGGTGGAGGGGGGGT
TACAGAGAGCTGTGTCTCCCACTTCCCAGTGTCTTAGTTGTAATGCATCCCTCCACTAAC
AGGGATCAAGGTATTAGGGATTCAGGTTATTTGTATTGATTTTATGTGCTGTCATGCCGG
GCTCGAGGACGCCCTCATATTTGTGGAAATTGCAAATTCCACCTCGGAAATGTCACCAGC
GTTTAATCTCTTCTTGAGTGGTCAATATGGGACCCTCACTCTGGTCCGACCACGTTTATT
AAACAGAGACCAAGCGTTTCCCACGGTTACCATGACACCATGCACCGCGGAGCGGGATTG
GTCCAGACTAAATGGGAACACGGGAGTGAGGAAGTCCAACTTCAACATTAATAACTTTTG
ATAAGATCTGTGTCGATGGTTATGAGATTGTTCATGGATAAGGAGAGTTGACTCTGGATT
AGGTTCAGCACTGGGAGGAGTTGTGTTCAGAAATGACACTGAGAATATAATGAGATGTAA
tgc
>NODE_714_length_608_cov_16.930922
CCTAAATAAAACATCAGTATTAAGTTTGGTCCATCACCAGAAGCTGCATTAGGTCTCTCC
TCAGTTTGCTCCTTAATTCCATCAGAGTAATCCCACGTTATTGCCCTCTAACAGTACCCT
AAACGGAGAATAAAAAGTTTGCTCCCCTCTAGCAGTGTATTACCAGGAAACAACAGGCCC
TCTCCTCATTAAGTTATAGATATAAATGCTCCAAAGCATGAAATTACCCCCGAGCCTCCC
TCTCCAAATAACCTGGTTTGCAAACAAATGATCCGAGCACAAGCAGTAAAAGGCAGATTA
TTAAAATAATAGGAGGGATTTAAATTTGCATCCACAGAACAATTCAGCAAAGGACTGTGC
AATTACTCCTCCCCTCCTCCTCCCCTTTTCATTCCACCTTTCTACTGGCAAGCCCAGAGT
CCCTCGCACTTATGTGTCCATCTGTTCTTTCTAAGAACCAGATATTGGTATCTTTAAGTG
TGTCAGTGTTAATGTGGCCAAATAGAGGAGTATGTGCACTTCCCTGGTAGTGTTGGGTTT
TATTGTTTAAGTTAATGAATACCACAATTAATTTACATACTCACAGTGTCTTATCCTACT
CGGCCCTTGCCCTAAGAGTGCATTTCTCTCTTCCGATGATAAATATCTAACTTTATCCTG
AGACAATAACAGTCCCTCCTCCTATGCTGGAGTAAATGGGGAGCGATGAGAGAGTGAGGT
GAGCAAGAACGGACGAGGCAAAGGGTGCTCAg
>NODE_719_length_147_cov_3.027211
ATACTCTGAAAACAGCTTTTCATGCGCTGAAGAGGCCTCTTTTGCCACATAGTGTGTTGA
TTGAATTATATCACACAAAGTCTCTTGAAACAACTTTTGCCTTCACATTTATCATATTTG
AATACATTGTGACGTCAAAACATGGTTGGAAACACTGTCGTTGAAAAACTGCAGTTTTGA
AGTTTTCATGCTCTGAAACAGCGTTTCGTGCGCTGACAAGGCCTCTTTTGTCACATAGTG
GTTCTCTGAATTATATCACACAAAGTCACTTGAAACAACATTTGCCTTCAT
>NODE_720_length_312_cov_1.189103
GTCTTCAATAATTACTAGATATATATCAAGTTGTGTGCACGTATGCATTGCGTCTTATTC
TGTCGAGTGTCTGTCAGACGATGTCATAAAGATGTTACATTGATGACAATGAGAGGAGAG
AAGAGGACAGCAAAGGACAGGAAGGGAGTAAAGTTGGAAAATACAGAAAGAAGAAAGGAA
AGGAGATGAAATGGTGAGAACGGTAGGAATGAAAAAACAGGGTCAAAACAACAGAGCAAA
TGGGGTGGAGACAAAACTGGCAAGAGAAAAGAGAGAAAGCGCAAGGAGAAGATGAAATAA
ggacctgaggcaccttctactcaggttgtctgcaattactgttcagatgcaggagatgtg
ttgactctgtagccactgtgcactaatatctatatgtacagagagagtgtaagtatgtga
gcgtgtgtgtgtgtgcatgtgtgaatgcacatgtac
>NODE_721_length_787_cov_9.485388
CCCTGTCTTTGACTAAGTGACACACTCCATAAATCGAAATCTTTGTTCTGATAATTGTTT
CATCTCACCAGATCAATTGTCATATCCACATAACACACACCTCAATACAATGGATGTAAT
AGGGAAGCCAGGGAGATGCTGGCGCCCAACAACAAGTCTATTAAGCCACTAGAAGTCTAA
ACGTCAACAAGACCAATCCCACTCAGTGCTAATCTGCATTCATTACTATGCAAACAAAAC
AATCCAGCCTCATATATTCTTTCAAAGTCACCTTTAGATTCAGACACTTTTCTCATATAG
ACGCACTGGCAAGTCAGAATCCTCCTGAGCACAAAACAAACAGCACATCACGGTCGCATG
TAGAGAGCCACACCAGTGAGAGAACAGAAAAGGGAACATTTCAACAAATAGAGAATAGCA
TGGCACTGTCACATGGGGAGCACAAAACAGCAAATAACAGAGACAAGGTCTGATGGTAGC
CCTTGGAGCAGCTGTCATATTAAATAATAATGAAGGATCTATTAATATGCAAAGGAAGCA
GCAGCCGACTGGCTTAACGCTGTCATGCCTCTGCATATTGTCAGGATCTTCATCATTAAT
TAACATGCTAGCTGCCCCATACCTGCGCCAATGTCAGAACATTCTTACAACAAACACCCC
AATGCCTGTGCCCTCCGCAACTAACTCGTATAATTAAATTAAAATCAGATTAACTTCACA
TCAGTACACAAAAGACTGACTTTTACGACTTTCTCTAGCAGTGATTAAAAAAATAAATAA
AATAACCAGAGCTTATCTGTTGTGTTTCTGTTCTCTTCTCTGTTAGGGACTGCACCACGG
GCAACAACAAAAACACACTTTATTTATCGGGCGAGCGGGATAAATAGAGAAGAGATACTC
CATGtcaatgagcatggtcgcctaattttat
>NODE_722_length_595_cov_19.329412
AAGAAAACAGTACAACACCAGTAGAAGCTGTAATACACTGTAACAACACTAATGCTGTCG
CTACAAAAATATTGTATTATGATGACAGTAGATGTGAGAGCAAACATATAATGCCAGGAG
CTTCTTCATTACATAGACAGAAAAGTTGCCACCGTTTCAATGGAAACAAACATTGCTTTG
GGCCCCTTTGTAAACAGCACACAGCTGCTATTTCGAGTGATGGGAGCTCCACCTTGTCAC
AACAATTCCCTTAAAGAGGAACAGTTTAATGTCAACAATATTTTCTCCATCTGCCTGCTC
ATGAAAACCTTCCAATCCACAGGGAAAATGTTTCTCCCATTCCAAAAGGAAAAGCACAAT
AGAGGAAGATGAACTGCTAACATCAAGCGCGGATCGCAGTCAAAGGCGCAGTATTAGCCT
GCTGCAATGAGAGCGTTTGGTGGCACACATCCATCTGTTCACTTTTGCATTTTTCAAAGA
GGTGTCATGCCTTCCGTTATTCAGAAATTTCTATGCAATTTTCACAAGGAACTCCTTGGA
GCTCTGCACCAGCTGACTGATTTGCATGGTCACATTTGCAGTAAAACAGAGGTATTCCAC
CTGCCAGGCTCCGGCGCCTTCTTCTGAGAAGTTTGATCGCTCGCTGGTAATCTGATTGGG
AGAGAtccatccaatttgcgctgataatgagacagcttgacagggacacaacggcaatta
ctttgcgaggcatatcgtg
>NODE_723_length_145_cov_2.006896
ATTGTTTTCACATGAGCTAAACTCTAATAGCATGTGCATATTTGTAGAAAGTGCACATGA
TGTCTATCAGTACTTAATGTTTTTTTGTTTACATCTAAATTACAGGTGACAAACAAGGAG
GGTATTGCTGTGGCAGTAGAGGCCAAGAGGTCCCCCATACATGGTGCTTCACATGATGAT
TCAAACCAAGATGATGCTTGTGCACAGGTAATGGAGTAATGCAGACAGTGTTGGCCTTTG
AAGAAATGAGTTCCTCTGACAGACACCTTTctgctattgtcctcatgca
>NODE_725_length_145_cov_3.613793
GAAACAACTTTTGCCTTCATATTTATCACATTTGACCACATTGTGAACTCAAAACATGTT
TGGAAACATTGTCTTTGAAACACTGCAGTATTGCTGTCATCATGCTCTGAAACAGCGTTT
GGCATGCTGAAAAGGTCAATTTTGTCAAATGGTGTGTCCACAGAATTTCCTGACAGATGT
TCACTTGAAACACCATTTGCCTTCATATTTATCACATTTGACCACATTGTGAACTCAAAA
CATGTTTGGAAACATTGTCTTTAAAAAACTGCAGTATTGCTGTTTTCAT
>NODE_726_length_577_cov_23.391682
AAGGATGTCGACCTGTACGACTCGCGGGTGATGATCAGCAACCAAGTGCCTTTGGAGCCG
CCGTTGCTCTTTCTTCTGGAGGAATACAAAAACTATCTGGATGCTGCTAATATGTCCATG
AGGGTGCGGCGACACTCCGATCCCTCGCGGCGCGGAGAGCTCAGTGTGTGTGACAGTATT
AGCCAGTGGGTGACAGCTGTGGATAAAAAGACGGCAATAGACATGTCTGGGCAGACAGTT
ACCGTCATGGAAAAGGTCCCTGTCCCCAATGGCCAACTGAAGCAATACTTTTATGAGACC
AAATGCAACCCCATGGGGTACACAAAGGAGGGCTGCAGAGGAATAGACAAGCGGCATTAT
AATTCCCAATGCAGGACAACCCAGTCCTACGTGCGAGCACTTACCATGGATAGCAAAAAG
AAGATTGGCTGGCGGTTTATAAGGATAGACACTTCATGTGTATGCACATTGACCATTAAA
AGAGGGAGATAGTGTATAAAATGTATAGATTTTATTGAAGAGTTTAAAAAAGAGAATAAA
GAGAAAATATCTATTTGTATATATACATAACAGGGTAAATTATTCCGTCAAATGAAAATT
TTATGGACTGCATGTAAAAAAAGATGAAGTTTATACAGTAAAAGTGATACTACAGTCTAT
TTATTGAACATATTCATGACCTTGTAAACAattaaaaaaaatctgatcagtcatttgcgc
c
>NODE_729_length_295_cov_4.355932
GAAACAACTTTTGCCTTCATATTTATCACATTTGACCACATTGTGAACTCAAAACATGTT
TGGAAACATTGTCTTTGAAACACTGCAGTATTGCTGTCATCATGCTCTGAAACAGCGTTT
GGCATGCTGAAAAGGTCAATTTTAACAAATGGTGTGTCCACAGAATTTCCTGACAGATGT
TCACTTGAAAAAGCATTTGCCTTCATATTTATCTCATTTGACCACATTGTGAACTCAAAA
CCTGGTTGGAAACATTGTCTTTAAAAAAAAGCAGTATTGCTGTTTTCATGCTGTGAAACA
GCTTTTCATGCGCTGAAGAGGCCTCTTTTGCCACATAGTGTATTCATTGAATTATATCAC
ACAAAGTCTCTTAAAACAACTTTTGCCTTCACATTTATCAtatttgaatacattgtgacg
tcaaaacatgttcggaaac
>NODE_730_length_605_cov_11.117355
ATGTTAACCATTGTTCAGTCTTGACGGCTGAATGTGATTTTACGGAAACTCCCGGCGGTG
TTTATATTGGGGTAGAGGCCAACCAAACTATGCATGGGAAGGTAGGTTCATCACAACCTA
ACCGTAGCGAGATTGACTGTCGTTCCAAGGGACCAATCAGAAGAGCGGAGCTAAGATCTT
TTCCTTGGCGACATCCAATAGAGACTCCGGAAATTACTACTGGGGCGGGGCTATATCGCC
GTTTCTGCTGGTTGTTCGCTCCAGTCTGTATAGTTTGTACGAGCAGCAATTGTGATGCAG
TCATAAGACGGCCAGGACGAATTTGGGGCGTATGGGAGTCACATGAAAGGAATGATGCAA
TGCTTGGCAACCAATTTCTAGCTGGGGATAACACCAGCAGAATCAGAACATGTTTTATTA
AACAGTGTTGGCTCTAACAAAAATCTAAAAATATACATATATGCATGGATATCTAATGTC
GAAGAATTGTTTGTTTCCGGAACACAAAAGCTGAATCGATTTTCTTACGACTTGTTTTTA
TCGTGGTTTAAAAAAATAAAAAAAAATCCAGCCAATCCATTTAGCGCTTACTTGCTCGTG
ACGTGGTTATCAATTGTGTTGCCAACCGCTGCTTTTCACCTGTCTATTGATTGCAGGTGT
TTGCCTAAAGTTCTTGTCGGTGACACTGGCGACGCGAGCGCCTGCTTTTACCCCCtcagg
acagcccggcgggggggattgaaataacc
>NODE_731_length_145_cov_14.503448
ACATTGGCGGCAGTCTCTATAATCCTAAAATCTGGGAGCCAAACAGCAAAAGTAGCCGTA
CATTCGACTATAAGAAGTAAACCTAAACCAATTTCTGTGTGCTCTATGGTGTGCTTTTTT
CCCTCCTCCTCCTACCCCTCCCCATGGCTGAGTGAAATGGAATTGCCTCTCACATTCAAA
GACAGCTCTAGGAAGGTGATAATAGAGCTACTCCCTGCTGTCTGCAGGCAGGAAATAGGA
AAGTGGCATATGGGGCCAGGAACCAAATAGAGAGGAAATGTGACCAGGC
>NODE_732_length_406_cov_16.157635
GGCTGAGTGAAATGGAATTGCCTCTCACATTCAAAGACAGCTCTAGGAAGGTGATAATAG
AGCTACTCCCTGCTGTCTGCAGGCAGGAAATAGGAAAGTGGCATATGGGGCCAGGAACCA
AATAGAGAGGAAATGTGACCAGGCAAGGGAAGGAACTAAAGGAAAGGTTAATGATCAGTT
CTGAATTCTACAGGGAAGAGAACTATGTTCCAAGTTGAGAGGAAAAATAAATCTGACTTG
ATTTATGTCTCCACCACTCACGTCTCGGCTGTCACAAACAAACACGTGGAGGCTAGGTTA
TTTCCTTGACAAACTTTGCCAATGGTAAGGCTCATAGGTAAAATAAATATCGTGATCAAT
TTGTTTTGCCGTTTGAATTTTTAATCCATACAGCTGCAAGACCTAGAGGACGATGCATGC
TGCAAAAAAAAAGGTGTAGAGCAAAGAATACAGTGCCATTGTTTCACATTCATTAAAAAG
ATGAGAAATACAGACAGTACCGTATACTCAAGGAAGAATccatcttcacagcctcaccag
tatactccaa
>NODE_733_length_617_cov_9.910859
AGAATTGAGGTGAAGTCCTGTTATGCTAATAGATATATTCCCCGCTGATATCATTCCGCA
CGTCACAAGAGGTGATTTATGCTCAATAATGGGGAAAATGTTTCTTCAATCACACAGGTG
TTTCACACCACGCCTCAATGCACAATGTTATCTCCAGCCCAACCAGAAAAAACAGATGTC
CAGTCTCTCCCCATAGTGCGAGATCCTGCTCCCACCGGGCATGCACAAAGTCACCCAGTC
AACCACGCATTAAAGAGAGGCAGCTGCCAGAGCATTAGTGTCCAAACCCTAAGTAGAGAG
GCAGACATAAACAAGCATGACAGTTGGTTTTTGGGATGCGAGGAACACTGATTGACAGTG
CTCTGTCGGCCGGATTAGAGACGTTCATTTCGTCCTGAACTCAATTATATTTTACAAAGG
CTGACATCCCCAGTTAATTGCAGCCTTTCCACATGAGGGAATTATTTGCACTTCTCAATT
CCCTGGCCATGTGTACTCTGTTCCGCATGTACAGGCTTCATCTAATATGTGGAAATATTG
CAAATTAGATCAGAAAAAAAAGGAAAAGGAAAAAAGAATCTGGGAAAAGAAAAAAAACTT
AGGGAAGTGTCGAGGGGCAAAAAGCAGTGAAATACTGGTACGACTTCAAGAGAGAAGCGT
CTGGGTGAGTAGTCTGCCTCGGTCTCTCAAGTGTGTCTGGATCTTAGCTCTGAGACAGCT
TAGTTCAGAGACAGATCCAGAGTGACAGCATTGTGATgatt
>NODE_734_length_414_cov_2.973430
TTCTTTCAGATTTCCCCTGTTCAGCACTTATAGGGTTAATCTGGCAACTCTCCCGGGCCT
CATCAGCTCTCACCAGCAGAGCGCGTCCTCACCACCATATGTCCATTTATTTTGGATGAA
TGCCAGAGACCTTAGCAGAGCCACCATCCTCTCAGAGGACTTTTATGCTTTGTAGCCTTT
TCAAAAGCTTGGCAAGAAATGCAGTACTAACAACTTGAACAGCAGAATTTGACCAGAGCA
CGACATCATTGTTATAATTCTCTCCTCACTTTCTTGACACAATGTCACTTGAAACAGCTT
TTGCCTTCATATTTATCATATGTAAACACATTGTGAAGTCAAAACATGTTTGTAAACATT
GTATTTGCAAAACTGCAGTATTGCTGTTTTCATGCTCTGGAACAGCTTTTCATGCACTGA
AGAGGCCTCTTTTGCCACAGAGTGTATTCATTCAATTATATCACACAAAGTCACTTGAAA
CAAGTTTTGACTTCATATTTATCATATTTGAACACATTGTGAAGTCAAAACATGTTTGTA
AACATTTTCTGTGACAAt
>NODE_735_length_548_cov_11.686131
TTTTGTTCACAACAGATTTTTCACTACGAGTGAATACAAATGCGCGTCTGGAAGTTAAAC
AGCGCTTAGAAATTCAGAGAAGTTTCTCTGTCTGATCATATCTGAAGCTCATGTAACAGA
GAAGCTGAGACACCACATGGACTCAGAACCCAGTCAGTTGTGGGTCCATGTAGTTGCACC
ATCATGTAAATGTTGCACCAGTTTTGTAGTAGTATACAGATAAATGACTGAACAAAAATA
TAAAGCCAATCTTTGTTCTTAGGTGACATGTAGGAGTTAAAGTCCTTAAGTTGTATATAC
ATTATGTATATTTATACACTTAATTATTTTTTACTTTTCAGTAAAAGGTGCTCCACAAAA
TATGACAATATGCCATACTTGATGAAGTAAGTCACAGACTTATTTTAGAACGGAGGAACA
CTTCCACTCCCATCTGGAAGACAAAAAATAGAGAAGAGAGAGAAAGAGAACGTTAGTGGT
GCATTTTCACAGAATGATTTGTCATCTCATTTTCAAAAAGAAAAAAAAAAGAAGAGATAA
AATTGAGACCGATTCTTACCTTTGTGGAAGCACTGTGGCGATGGATGACATTGGAGTTGA
TACAACTCAGGTTGTTGCCCTAAGCCAGGGGCGATCGAGGCACCTGCCCCAAACATGGGT
TCCAGGACGGCCAGTTCCTCCAGGAGGGACTg
>NODE_736_length_344_cov_1.694767
TAAACATGGTGTCAAAACTGTATGACAGAATCAAATGTACAAAAATGTAAAATAAATAAA
GGTTTGTCAAAATAATTGCTAACGTGTAACTAGGGCTGTAATAAACCAATCATAAGACAA
TCTTTGTCGAAGGAAATGGTACTGGAAAAGAAATCGGCACAGTCCACTGAGTATACACTA
CATGTTAGCCTTATTGCCCTAAATAAATTATAAATAAACATGTAAAGCTGAGTTAGCTGT
ATCCTTCATAAGCAACTCAGTTCAGTCGAACATCATTAAGCCTGTATTTGACATATGATC
TCCCGTGTCCTGACACTAGTAAATACCACATCTTTATTTTGCGTGTTTTAACAGTGAAGT
TGAATTTTTTCACTAAAGAAAAGTTGCGGTGATAATGAATTGAGGAATAACTGATGCTTG
TGTGTGTttgctgtgacttagaaatctgtatatcagagtgtgaatgcactctggtctgca
gcatatta
>NODE_737_length_292_cov_1.458904
CTGGGGGTTTGACTTGGCTTTGAGATGCTCAAGCTTTTTTGTATGAAACTTGTAAACTTC
TGAAATAAAGTTATTGATGTAGAATTGAAACATCAATTCTCAGAAAAGCTGCCAAAACAT
GTTGTTTTCAGCTTCTTGGATATGAAGGCATTCTGCTTTTCTCTGTTTTGTATCATTGTA
AATGTAATGGATTTGATTTTGGACTGTTATTTGGACTAAAAATGTTTAAAAATGTGACCT
TGAACTCACATAAACTGCAATGGCTATTCTCAATCAGTTAAAGGAGAAGATTAATTGATA
TTTATAATTATTGTTTATTATAACCTGAGGAAATGAGattaatagtttcctttctgtgtc
ttagcaatattgatagacttaaagaaaaactgattacgaaggtgctgtgtccatggttag
ctggcagttgacagtg
>NODE_742_length_652_cov_18.731596
AGAACACACATGGGTCAAAGATTATGTTTGGTTGCATTGATTGGGTACAGTTTGTTATTT
TTCTTCCATTATTTAATTAGTTGCAGTTTTTACAGTGTATGCAGATTTTAGACTTAGTTA
GATTTTTTTATTTCAATCAAACTGTGTTCAATTGTGTTTGTAAAGTCTGTGGTAGCTTTT
GTTGCAACATAAAATAATTTAAACAGAAAAAATTCAAAATAGCGCCAACAAACTTGTATT
ATTTGGGCGACTTTAAGCTTGTAGTTTTAACTTATTGTTAACTTAAAAACTATTTATTAT
GATTATTATTATTGCCTCGTATAAAGTATGTTTTGTGTATATTTATGGTTTATTTCATTA
TATTTGCAAGTTTAAAAGATTTTAAGTTTGCCAAAATTGTGGTTACACCATTTCGTTTCT
TAAAAGGGGGACAAATAGAAAAACAGCTTTAGAAGTACGATTTGGAAACGTTCTCCATAG
TCAAAGAATGCACTGCTATATTTAACTAATTGAAGTGTATAAACATACATGCTGTGTGCT
AGATGTTATGCCTTTACTGCCTGTGTTCTGTTTGTCTTGTTAAATGAAAATCTTTTAATT
ATTTAATCTAATCACAGTCTTGTTTTTTCAACCACTCGGTGAACCCCTGAGATAAATGGA
GCAGCCCCTGTAGCAAGGCTTTGGCCCAAGTGAGGGTCCAACAACTAGCCAGGAACAGAG
GGGATGTCCTTGGTTTAATACGCTCACAAGAATCTTTCCTGTTTATGCTGATGGGTCTGA
TTTACAAAAAAAAAAa
>NODE_746_length_795_cov_5.446541
AGAATGAGTCCTGCCTACCAGTGTCAGGTAAGACCCAGGGAGGGAGGAAGGAGGGCAAAA
AGAAAGAAAAATATGTTGGGAGTTGACATGGGAGGGACTAGACCCATGCTGGGTGTGTTT
CAGACATGAAGTATGGTGATATGACTACACTCAGCTGAGATTGGACAGGCTAATCAGGCC
GTGATTTGACTTGCCTGTCCAATCGCATGCCTCTTTTGGTGCAGTGAGGTCATGTCATTT
TACTCCTTTTGAACACACATCACACCAGAGTCACAGATCACACCGTTTCAGTACAGTAGT
GCGCTATAGGAAACTGCTGTATTATGAGTTTTTAAGAGGTCAGATATGTTCTTTGTGTGC
TGACCTCTCCCTCTCGGTCTCACAGAGCGAAGTGCGTGCCGTGTGGACCAGATCTCAGGG
GCGTACGGCTGGTGGGGGGAGCGTACCCTTTTCCTAACCTCCCTCCACTCCTGTCGCACC
GAGAACTATGTCCCGGGACTGCACCTGCTCACCTTCCAGCACCCCCGCAACGACTCCCAG
CCTGACAAGGTACGGAGTCCAAATCTTAAATAAAAACTGTACTAGTTGTGATTGTAACAG
CTTCCCTTTCCTCCTTCCTTCCTCCAATATTGCTTTGACTCCACCACAGTTCTCCAATTT
GACTATTATGATTGTATCATTTATTGTTCATTCCTCCTTTGTGTTCTTTGCTTTTTAATG
TCTTGACTCCAGTTCTTCTCTTTTTTACTTTCTCTGTTTGTTTGGCATAGACAAGGTTCT
TTTTTTCAACTACGCTGTTGAACTTGTGGTGCAGTTTTCAGAGAATAGTGCTTCTGTTGA
TGTTTTTCAACTTCCATCCATCCTCCACTGTCCTTCCACCTCCTCACCCCTCCACCAGGT
GTCCATCCTCCGCAGCActaccatcatacttagcccaac
>NODE_747_length_521_cov_9.779270
TAGAGGAGGGACAGGTTGTAGCAGAAGAAGAAGACTGAGACGACCCGCACCCCCCCACAC
ATTGTCCAAAAACTCAACTTTGTCCAGCTAAAGGACATTACCAGCTCCTTTCTGTGCCAA
ATCTTACCCCTCGCCACTATCATATCACTGTACACAGAGAAAAGGGCTCACTTTTTATTT
ACACTGTCTTTATTGCCAGAATATTGCTTTTAATTGCTGTCCTGGATTTCCTGCTGCGGT
ATAGGACGAGTCTGAGACGATTACTCAAAGTAATGGAGCATAATGATGTCTCGGAACGGC
CCCTGAAGCTCAGGTCAGGGGTTGGACAATGTGAACATTCAGCTACTTAGCTTCCTTTGC
AACTTTGTGACAAAATCTGTTTGCCCAACACCAATTAAGATGCCTCTCCATGCGCTCTGG
TCAATGGGTTTGACGGAGGGGGTCGTCCAACGAGTTGACATGTCCCTGAGCACGAACAAG
CTGGCCTGTGTCCTCGCCTCAATAATTGGTGTCCCTTGCAACGTGCCGCTTCCCAGGGCT
GTCCTTTGTGTCCCCATGGCAGTCCTAAATGAGGGGAGTCAGGGCTTTAATGGGACTCCT
GTTAGTTTTAAACAAACACAGGGCGACCCCCTACTgttcagcatgttgcatagaacagct
gggag
>NODE_748_length_587_cov_22.993185
AAGCACTCTTTTTGTAAATTATAAAACCTTTGTTCTTATCAAGAAAACAGAGCAAAAAAG
AACGATACCATGGAAGGAAAAGGAGCAAGGAAGACGAGAAAAAGTATATGAAAAAAAGAG
GAGGGAAATGGTGTAAAAATAAGAAAGGGGGGGAAATTTTTCAATTATAAAACCAAGCTA
ATTTGGTATGACCAGCGACTGTCATGCATGGTGACGGAGCTCCATTATGCAGTCATTTGA
GCTCTTTCAAATTAGTTATGTTAATGTCCTGCGTGTGAATGTAACACTTGGATGGGACAA
GATTTCAGCAATTAATTTCTACAGTCAGCGGAGAGACAAGCAAATTTATTTTCCCCCTCT
CAGGGAATTGGTGGTGGAGGGAGTGAGGAGGGGAGAGAGCATTCTGGAGCAGGGAACAAG
CTAAACACAAGACCTAAATAAAGCCTGAACAATGGGAGCCAATGCCTCCTCATTCATTCA
ATTGACAATGTTTTGCAGCTTAAACCTGTTTTATTAATTATGTTTGACATTTCCTTAATT
AGTTTCATTTACACCAAATCAATCCCTGCTGCTGTACAGCGTCATTTATCATTTTAAAAA
ATTTGCATAGCCAGTGCTGACTTTTTCTACTTAATTATACATTAAAAGTGTCAGCCGCGC
TTGCTGCCTggcattatctgaggcagaaaggtttgtggctggacgggggtggcattaatc
atcagggcggg
>NODE_749_length_360_cov_1.316667
CTGGAAAAAAAACAACTGCCTGACAGCGTTCAGTGCTGCCATGTATGTTGTCATTTGCTA
AGACTTTGTCCACTGTAGATCCAATGTGACCGGCAGCGAAACGTACCATTATCGAGGTAG
AAGCCGTCGGCACAGGTGGTGACACACGTGTTAGAGCCCTCGTTGAGGTGGGAACCAGTC
CTGCATGAGGTACACTGGTCGCTGCGACTTCCAACACAGGTCTCACATAAGGAGGAGCAC
TTCTTGCAGCGCTTCCTATCGTCACGGAAAAAACCACTGGGGCACTCAGACACGCACATC
CTGCAGAGAGAGATGATTGAAGAAAGAAAAAAGAAGGAGAATAAGGTGAAGAAGAGCGTC
ACAAAAGGCAAAAGTTGAAACACAACACAGTTTCATTACAGAGTTATTCAGGGTGCCTCT
TCTGCTTAAACAACGAAGGCcaaatcgttgtttcatgattaaccagctccaccatgcagt
tcagtataatgtttacaggcttga
>NODE_750_length_413_cov_12.762712
ATCTGTCTTTCAGTGGCCTGATCCCCGTGGGCTGAGACAGAGAGATGCCTCTATATGTGT
TTGTATGTGTGGGTGTCTATATGTGTGTGTGTGTGTGTGTGTGTGTGTGTGTGTGTGAGG
CAGAGAGACCGGTGGTGGGATCTACCCCTCTTCTTTCCTACAGCTGCAGCTCAGCGGATT
AGCCGTCATCCACAAGGCAACATTACACAAGTAGCCTTTGAACAAAAGTCATGGATACTA
TTAATGATATGGTAATCCGTAATGGAGCTACCTCCCAGTAGTGATTATACTGACATGGGA
AGAATGTCCAAGAGTCCTGGACGCAACTACCCAAACAACACTGTGGCTATTGTTGGCAGG
CCTGGTCTGAGGCCTGCACCTACATCCACTGGCATCAGCCGACTAACAATCCCTTCCTCC
GACACGCACACACCCACACAAACTGCCCCCTGCTTTCTTGACACCCTTCCCTCCACCCCG
ATCACCCTATGAATAAAAATGAAAACCCAAAAATGGATGGACAGAAAGAGTGGGAGGGAA
GGGGTGGGAGCGGAggg
>NODE_751_length_697_cov_15.083214
CAGGATGGAAGACAGAACTTGTTCTAAACTGCTTTACTATGCAAATCTTTTGTGCTTTCA
GGATGTAAAATTCACATCACCTAAGCTAGACCATCTTAGAAGTGGTACAATGTTACCTAG
GCAACAATTAAACACACACTGAACAGACTGATATATCTCAGAAAGATTTAAAGCCTAATC
TGAAATGTTTCTCGCTCCTTGGGGGAACTAAAGGTGAAGTCAGTTATCTGCCATTATTTG
GTTTAAAACATTCCCAGCAGTATCCAACATCTCTGCCTATTTGATTCACTTTGAGCATGT
CTCTCTCCTGGATGCATTCATCCTCCCTAAACTCCTGAGTTGGAGTGGTTCGCCTCAGGC
AGAGGAAGCAATAATGTGAACCCTGGAGAGCTATTCAGAGTGAAGAGGAGAGTGGAGAGG
AGCCTCCTCCACTGTTCTCCTCCAGCGGGCCGTTTGGGAGGCTAAACGGCGCCGATATCC
CTTATTAAACCATCTGGCTGATGCTAATTAGATTATCAGAGATAAAGAGAAGGAGTTTTC
TTTGTACATTTTAATGAGATAATGTGTCAGGCAATTGCGAGGAGAAGCGTTATTTTCCGA
GTGCAGAGACTTTTCAGGTGAAAGTGTACAAGAACGAACAGATGCAGAGGAATGATTAAT
AGTGCTTATCTGGAACCATCTTGCCTACATAAGGGGAAATACAGATTAGGAGAGTAAAAG
TATATGTCTTTTTGCGACTTCCTTATTATATTAACATTTAAAAAGTGCATCCCCTTACTT
CCAGGAAAATTTGGTCAATTAGAAAACTCTAATACCTTCATCGTAGTTGTTCTGCGGCAT
c
>NODE_752_length_654_cov_12.125382
GCTCTAATTCATCCCAAAGGTGTTCTATCGGGTTCAGGTCAGGACTCTGTGCAGGCCAGT
CAAGTTCATCCACACCAGACTCTGTCATCCATGTCTTTGTGGACCTTGCTTTGTGCACTG
GTGCACAGTCATGTTGAAAGAGGAAGGGGCCCGCTCCAAACTGTTCCCACAAGGTTGGGA
GCATGGAATTGTCCAAAATGTTTTGGTATCCTGAAGCATTCAAAGTTCCTTTCACTGGAA
CTAAGGGGCCAAGCCCAGCTCCTGAAAAACAACCCCACACCATAATTCCTCCTCCACCAA
ATTTAACAGTCGGCACAATGCAGTCTGAAATGTACCGTTCTCCTGGCAACCTCCAAACCC
AGACTCGTCCATCAGATTGCCAGATGGAAAAGCGTGATTCATCACTCCAGAGAACGCGTC
TCCACTGCTCTAGAGGCCAGTGGCGGCGTGCTTTACACCATTGCATCCGACGCTTTGCAT
TGCACTTGGTGATGTGTGGCTTGGCTGCAGCTGCTCGGCCATGGAAACCCATTCCATGAA
GCTCTCTGCGTACTGTACTTGGGCTAATCTGAAGGTCACATGAAGTTTGTAGCTCTGTAG
CAATTGACTGTGCAGAAAGTCGGCGACCTCTTTGCACTATGCGCTTCAGCATCCGCTGAC
CCCTCTCCGTCACTTTACGTGGCCTACCACTTCGTGGCTGAGTTGCTGTTGTTCCCAAAC
GCTTCCATTTTGTTATAATAGAGCTGACAGTTGACTGTGGAATATTTAGGAGCGAGGAAA
TTTCACGACTGGATTTGT
>NODE_755_length_302_cov_3.215232
ACGTTTCATTCTGTTTGAATTTTGAATCGTTCAATTTGCATTGCATTTACTATGCCAACA
CCTGCATGGTTTGAAGCAAGGTATCTTCTTTCCAAATCTTCCCAAGGAATGTTCCAATAT
TTTCCCAATGCAATGATTTTTGGAGTTTTCCTATGTGCCATGACGGTGGTCTGTACATTG
ATAATTTACCTTCATAATCTTGCATTACTTGTTTTGCAGTCTTTGGAACTTTGTTGAGTA
TGATTTACGTTACATTTACAATGTCCAAACCTTGGTGTTTTGCAAGAAGGTCCCTCTTGT
TTAAATCTTCTCAAAGGTAAATCCAATCTTTTTTCCTTGGCTAGGATCTTTGGAGTCTTC
CTGTGTGACATAAGGGTGCAACCTTTTTTTTTTCTTTCAGTGTCGCCTTTTATTCCAATT
TAATGAGTTCAATTTTCGTTGCATTt
>NODE_756_length_150_cov_1.140000
ATTTTGGCCAAACGGTGTGTCCTCTCAGAATCTTGACACAATGTCACTTGAAACAGCTTT
TGCCTTCATATTTATCATATTTGAACACATTGTGAGGTCAAAACATGTTTGTAAACATTT
TCTGTGACAATCTGCAGGAGTGCTCTTTTGATGCTCTTAAACAGCGTTTCATGCGCTGAA
AAGGCCACTTTGGCCAAACGGTGTGTCCTCTCAGAATCTTGACACAATGTCACTTGAAAC
AGCTTTTGCCTTCATATTTATCATATTTCAACACATTGTGAGGTCAAAACATGt
>NODE_758_length_202_cov_3.678218
GGAAATTCTGTGGACACACCATTTGGTAAAATTGACCTTTTCAGCATGCCAAACGCTGTT
TCAGAGCATGATGACAGCAATACTGCAGTGTTTCAAAGACAATGTTTCCAAACATGTTTT
GAGTTCACAATGTGTTCAAATATGATAAATGTGAAGGCAAAAGTTGTTTCAAGTGACTTT
GTGTGATATAATTCAGTCAACTACTATGTGGCAAAAGAGGCCTTTTCAGGGCATGAAAAG
CTGTTTCAGAGCATGAAAACAGCAATACTGCAGTTTTTTAAAGACAATGTTTCCAAACAT
GTTTTGAGTTCACAATGTGGTCAAATGTGATAAATATGAAGGCAAa
>NODE_759_length_583_cov_13.046312
CCAAGAGGTTGATAAATCAATCCATCAAAAAATTCTTTGCGGTGAAACTCAATCAAGAAA
GGTCATGTCGGCGGGAAAAGAACAGATTAAATTAGCATTGAATTAGACATGGAAAGTGAG
CTCTGTCAAAACCATCACTGTGCTCAGCACAATTAGAATATGTTAATTATGCATTTCATT
AAGGGGCCTCAGCGCTCTTTGAATGTGAGATGAAATGTCACTGGTGTAGGCAGCCGAAAA
ATGGAAGATTGCCAGGCACAACTTTCTTTGTGCAATGTGTGACACCTTCATTAACATCAG
GGATTGCTAGTCTGATTAGACTTTTTGTATTAGTTTAAGCCTTTAGGCTTTCAAATGCTA
TGCCTTTTTTCTCCATTTTGATGTGGCAGCTCAGACCCTTCTCCATTTCCAAGCAGATAT
TGTCTATGGTTCAATTCTTTGTTTAAATTCTCCGACATAATGCCATGACATTGGACGTAA
CATCTCATTGTCTTTGTGTAGATGACGGCATTTACCATGTCTTTGTTTCACATAATCTCG
GGTCACTTTCAGCAATGTGAGACTTGAAGAGCCAAATTCCCACAGTGTGTGTTCAGAACG
AGGATATTCAGGGTAGCATTCGAATTAAAGCACACATGATGATGACATTAACTACGGACA
GTTacagtggcgctacatataaagacaaaatgcagtttcaactttataccgtcagtactg
ccatttt
>NODE_760_length_398_cov_2.844221
ATTATATTAGTAATAATACCTGGGTTTTTAAATTTTTAAATTAAAAGTCTAAGTTAAAAT
TTAAATTGATAATTACTTTAAGTTTTATATATTTTTTTAATATTTATTTTTTAAAAAAAT
TTTAACTAGAGACTGGTCTACATAGGTTTTTAGGAGCAATACCTGTGCCCCAATTACACC
GCACGACCCCAGGTATTGTTGGGCCTAGTTAAAGTTTTGGCACTCACCCAGATGATTCTT
CCAGGCGTCTGGAGTGGAGCTGGTTGGTCGGGGTGATTTTCTTCAGGCGTTTTTGGTCAG
AGTTTGTTGGTCCGAGTGATACTACCTGTCATCTAGAGTTGACTCTGTAGATCGGGTGTT
AGAGGTTATTGTCCGCATCCACAGTCACGGTTTTATGTTTAAAAGTTTTTTTTCAAATAA
Aacattttttcttcaaatttgcgtcctcttgctggttgaaggttgtatttggtgtttcca
ggttttaattaatctgaatccatttaatgttgttgaaaaggtccgagttttggggagaat
tt
>NODE_761_length_713_cov_13.500701
AATCTGGTCAGGCTAATCCCAAGTGCTTATAGTGGCTGCATCTTCAGTTTCACTGCAGCT
CAGTGGACAAATGTGATGACTTCAAGGGAAGTAGCCACCTGTCACGAAATGTTTCAGTCT
CAAAGCAGTGTCATAAGTTGTGCTAAGCAGTAAGATGACACGAGAGGAAATTCTTTATAA
ACCTGCAGGCTAACATTACCTCCCTGTTACTTTAACACAAAAGGGGTTGTTTCTACAGTA
TTAATAACCAAGCCTCACCTAAAAAATTAATTTGAAACTATGCATACAGTCGTGAATAGG
AGAGGGTAAAACTATTAATTAAAAGTGGAACAGGTTCTTATTTTAGTGGAAAGTGGAAAA
ATTATGAGCCTTTGTTAAGGAAGGCCCAGGAGCAAAGCTTTCATTAGCCTACATGCATGG
CAAAAGCAATTCATCAACTGTAATTTTGCCTCAATGGGCAAAAAAGAGGGATCAACCTCA
GCATGCTATTTATGGAGATTTACGGAAGTCTGGGAAATGCTAATGTGATTAACATTTATC
TACAACATGTTTCGAAATGGCCCTCATGTCCACGTTTTGCCTTTAAGATTAAGTTATTGC
ACTTGCTCGAGAAAAAAGAAAATTATGGAGTGATACAGAATCTGCTTTGCAGTGCAAGAG
CACACAATGATGATTTTTTTGGAGAATTCTCTGTCACATTAGTGGAGGATTTCTTCCCCC
CCACCACCATTCCCTCCCCTCTCTCTAAATATCTCTCTTTATGtgtgtctgtccccagat
gaaggcgcggcgagcagagcggcgcttttgtcctaccggagtgtctctctcgaaaatgtg
aactgttccacggatta
>NODE_762_length_145_cov_2.793103
TTTAAAGACAATGTTTCCAAACATGTTTTGAGTTCACAATGTGGTCAGATGTGATAAATA
TGAAGGCAAATGTTGTTTCAAGTGACTTTGTGTGATATAATTCAGAGAACCACTATGTGA
CAAAAGAGGCCTTGTCAGCGCACGGAACGCTGTTTCAGAGCATGAAAACTTCAAAACTGC
AGTTTTTCAACGACAGTGTTTCCGAACATGTTTTGACGTCACAATGTATTCAAATATGAT
AAATGTGAAGGCAAAAGTTGTTTCAAGAGACTTTGTGTGATATAATTCA
>NODE_766_length_688_cov_14.928779
ATCGAAATTAACGTCTCAGAAAATGTTAGTTCAACTTGTTTAGTGGCAGGACACTCCACA
GAGAAGTGGGCAAAAACGATTTACTCTCCAGCAGTAAACGAGGAAAACGGAGGAAAAACA
ACAACAACAACAACAACAACAGCGAAAGAAATGAAGTTTTTTTAGCCCACAGATGCTCAA
CATAAACTCTCTCGACATTTTCACACTCAGCCCTAAAGCCATCCAGCGACGCTCCATAAA
TACACAATCGTTATAAAAACTTCAAATTTACCTCCTCTTACCTCTTTTAAATTCCCCCAA
AAAGCATAAAGTATAATAAGCCAGTGAAAGAGAAGACACATAAAAATGTAGACTCGTGGT
ACCTTTGGTATAAAGCATTCCGTTTTCCTTCTTTTCTGTCTTTCTCTTGCTCAGTAGCGA
TCCGATAATAGCATATGGAAAGTGTTTTCAAAATGCCCAGATTTGGCACATTGTCATTGA
AAAGAGAGGAGCGCAGTGATGCGGTGCTACAACAGGGGAAATGAGTTGCGGATTGGACGC
AGCCCGCCTCGGTGCGGACTTATCCCACTTTAATTTAATATTCCGCAATCACACACACTA
GTGATGGCATATAATTCAAGGAGAAATTCAGAGGGAAGGAAATGCTTTTGTGTGTGTGTG
TGTGTGTGTGTGTGTGTGTGTGTGTGCGTGTTTTTTTACACCACTTTATTTGATTAAGGA
GAGAGGCAGTACAATATTGTCTTTTTTCCTCTGTTTCCCCCCTTCCCCTTCTTCTCCTTT
GCGCCCCCTCCTcctcctcctcctcctcctctcgagtcagtttttttatagt
>NODE_767_length_308_cov_1.425325
CGTCTTCTTTTTGTTGTGTTTACTCATTTTGTCATTTCAATATGTGTCTCAATTGTGCAA
TTTTGTGTCTTGTTTTTGTCATTTTGTCTCTTTTGTTGTGTGTCTCTATGGTAGTTTTGT
CTCCACATACTGTAGATATTTAACTATTTACATTCTGACATCCTCTACAAACCCTTCCTC
TCCACTCTGCCCATCAGCCGTAGAAAGCACCATGCTGACTGTATCCGCCATGCTGTTTTT
ATTGTGTTGATCCTGTATGTTTTAGTTACCTCTTATTCTTTCACTTATGAGTCACTCACA
GATTCTCAGTTTTTAGTTTGTTTTTTTTACAGAATTAAACCCTGTCAGATGATCTCGGTG
TTATATAAATGGTCGAATGTAGGCGTCAGATTGCATTTGGTTTAGTTTCAGTCGCAGAGT
TGAACTTTATTTGACTCCGGTTTGCACAAGTt
>NODE_768_length_145_cov_48.965519
ATGAAAGAGATATGAAATGCATATTTCATGGACAAAACATAACCCTGCCGAACAGCCATT
TCTTGATAAAATCTTTAAACACAATCTCATTCGGAGAAAGACATATTGCCGTGGCAGATA
GCACCTCATTAAAATGGTCTCCTTTAATATCAGTGCTTAGTATATATGGGATTGTAAATA
ACCACTGGGGAAGAGGAACCAATAATGAAATACTGTCTTTAATAGCTTGCCATTGATGTC
AGCATAAAAAGTCTACTAGAGGAATATTGGAAATTGGGTGTGCACACAC
>NODE_769_length_331_cov_7.601209
CTCACCCCCAACTTCCTACCACCCCGTCCCCCTCCTTTTGTATTAATTGCTGTATTTATT
TCTGCTGAAAAGCCAGTCTAGTTCATTTGCTAGTCGGCTGGGCAGAGCAGGGCTCCTATT
CTTAGGCTTTTATTAACATCATGGACTGCACAACAACAGCTACAGAATCTATTATTCATT
AAGTGTAACCAATATAAAATTTAAAACAGTCTGGGCTTTTTTGTGGAATTATGTAAGGTC
AGCATAATTTTCTGCCTATTACTAATATCTATATCATCTTTTCCTTAGTCAGCTCTATTT
AAATATGCAATCATTTACAGCTTTTGACTATGTGTGTGCACACCCAATTTCCAATATTCC
TCTAGTAGACTTTTTATGCTGACATCAATGGCAAGCTATTAAAGACAGTATTTCATTATT
GGTTCCTCTTCCCCAGTGGTTATTTACAATCCCATATATACTAAGCACTGATATT
>NODE_770_length_435_cov_7.836782
GAGTGGTGACCTTACCTAAGGTTTGGGTCTTTATGGCTCTGTTTTATGTTCCTGTTTCCA
TATAGTGCATTTTAAATGATTTGTTTTTATTTATAGTAGGAGTGCATCCATGGTAAGGAC
AGCAGCCCCTGCCTCCCTCCCTCCCTCCTTCCTCAAAGATACAGCAGAAGTGACTGGCTT
GTCGGGCTTGAAGAATTGTTTAATTTCAGGGCCCCGGCGTTTCCTGAGGTGAGGTCCGCA
TTGGCTGCTAATAGAGATCTAATTGATGGGCCGAGTCCCGTTTCCGTGCTCTCTCTCCCT
TTATTGCGCCCCGGCGTCTGCTGTAAAATAGGTCTGTAATCAGATTCCGCCTATTCCTCC
TGGAGCAGGATGAGCGCTCAGGGCTGCCGAGAGAAAGAGATGGGGCAAAAGAAAAAGAAA
AAAGAAAGAAGAGAGAAAGAGAGGAGGGGGGGAAAAATCGTTATTAAAAAAGTTAAGCCT
TGAGTAAaaattcaacgcactgttgaggcttgatgaaaaagaaagaaagtcagctttaac
atacaaaccggcctcattctgggtttctttacatatccc
>NODE_782_length_955_cov_3.109948
TTAGTCTCATGCGCCTGAATTGCAATAAACAAAAACCAATTCTGTTAGTTGTCGTATATC
GACCACCTGCTCCTTACTCTGAGTTTCTAACTGAATTCTCAGAGTTCTTAGCTGATTTAG
TGCTCAGTGCAGATAGAGTCATTATAGTGGGTGACTTTAATATCCATGTAGATGATGAGA
ATGACAGCCTCAACTCTGCATTTAGCTCATTGTTAGACTCGGTTGGTTTTTCTCAAAAAG
TAAATGAACCAACTCACTGTTTTAACCATACCCTCGATCTTGTTTTGACATATGGCATAG
AAATTGAACATCTTACTGTTTTCCAACAAAACTCTATTTTGTCTGATCATTTTTTAATAA
CATTTGCATTTACAATAATTGACCATGGTGCTTTAACCAAAAAGTTCCACTACAGCAGAT
GTTTATCTGGTAATGTAGTAACTAAATTTAAGGAAATGATTCCGCCATTATTTACTTCAA
TGCCGTATGCCAACACAATAGAGAGTGGCTCTAATGTTAGTCCCACACAAGTGGATAATC
TGGTTGATGGGACTGCAGCTGTACTGCGTACTTCAATTGACAGTGTTGCCCCTCTGAAAA
GGAAGGCAATAAATTCTAATAAAATAGCTCCATGGTATAATGAACAACTGCGCATCTTAA
AGCAGAATGTAAGAAAACTGGAAAGACAGTGGCGCTCAAAAAGTTCAGAAAAATATTATC
TAGCCTGGAAAGATAGTTTTCTCAAATATAAAAAGGCTATTCGTAATACAAGAACTGCTT
ATTATTCATCCTTAATTGAGAAAAACAAGAACAATCCTAGGTTTCTGTTCAGCACTGTAG
CCAGGCTGACAAAGAGTCACAGCTCTGTGGAGCCTTCTGTTCCTTTAGCTCTCAGTAGTG
AAGATTTCATGACCTTCTTCACAAATAAAGTCTTAAATATTAGACATAAAATCCGGACCA
TGTCTTCAGGTACAGTGGCTCTGGACGCATCCATAGAACCAGATTTATACTTGGACGGCT
TCTCTGCTGTAAATCTTTCAGAGCTCACCTTAATAGTGCTAATAGCaacatgtgtgttgg
accctatccccactagatt
>NODE_783_length_145_cov_18.179310
AATGTTTAGAACAGCATAAACTGAAAGCTACATGTATAGCATCATCTTCTCCTGAAGTTC
CAACAAGTGTCACAATGCTTTATAGAGGGTTAGAATGGATCAGATTGAAATGAACCTTTT
CAAACATGTAGCAGCTCAAGTAGCTTAAAAATACGGCTGCAATGACCAAAGTTTAAATTA
AGACATGCGTTGCACCAATGATGTAAAAGCACCCAAGTTGTGATCCATACAGAGGGCCCC
ACGAGGGTTAAGACTAGAAACAATATGAGTGTGTTATGTTAACTGTACT
>NODE_784_length_489_cov_25.680981
ATCATGCGGCGCGCACATGGCAACAAACTTCTGGATGATAATGATGCAATCCCCGTGTCA
ACTCGCCCCTCAAGTATAGCGAGCGATAAAAAAAACAGTGGCTGCAAAGGAGAGGTGTGT
CTCTCCGTATGAAAATCCAATGCAAATAAGCTTTCACCCCCGTGGTACTTGAACTGTTTT
CTCTTTGATAACCCAATTATTGTCTCAAGAGCTGTGTCAATTGCTCTAGCGATCTCTTCT
TGAACAAATCACTCCCCTAACCTCGAGCACTTTCGATTTGATTCTGCCATTTTTTGACAG
TTCAAAGTAATCAGAGGAGGCCTCGGCTGAGGACGAGGATTGATTTTGTGTTCTCGCTTA
TCATGCTAATTCCCTGAAAATCAGCCTTTTTCATCCCCCTCCGCCTGATTACCACTCTTG
GAAAAAGGCCCCTGAACTGTGTTTCTCTCCCCAGTGCTGCTGTCATGCAACCCCCACAAC
CCTCTGTTCTCGTCCCCTCGCAGCGGCGGTGGCAGCGGCGGCCAGCCGGCCTCCAAGTCC
TCGCCGGTCCTTGTGTTGGTTAGACCTAATAAAGACGTCCGCAAACCGCCTCAATCGTgg
cttgaaaaacatgcccagtttgcaggtgcgtct
>NODE_785_length_354_cov_2.115819
TGCCTGTTGAGGCGCCTGAGGGCTCGGAGGGATAGAGGAAGGAGGCGTCGAGGGGAGATG
GTGAGAGGAGCTCTGGGTGGAGCGGTGAGGAGATGCCGGGCAGATCGGAGTAAATGCGGA
GGCAGGAGGGAGGGTGGAGATGTTTGCCGTTGAGGTGGGACGTGTGGAGGGTGTAGCTGG
ATTAGAGACTGGAGAAGAAAGAGTGGAAGCGTGAGCTGCTGCGGGAGAAGCGAGTGGTTT
GGTGGATGGACGGATGGATGAAGAAAGTGTAGAGGAGGACTGGCCAGCAGGCTGAGCAGC
TGAGGACACAAAGGATGAAGGAAGGGTAGCAGAGGAATGTGCAGAGGATGGACTGATAAA
GGGAGGAGTGGATGAAGTGATGACTCGAGGCAGGTGATCAGGTGATAGATGGCTGGGAGA
GGTTTTTTCTGTCATCTGCGTGAGCTCCGTGCTCTTTGGGATTTTACTGTAGAAAGAAAG
ACAAAGAACAATGTTAAa
>NODE_786_length_499_cov_20.735472
GTGAGTCATAGGATATGCTGTTACTTTTCCCTGGTAATGGGAAACATGACTCCTCTCTCT
CGTTTGCTGTTGTGATTGAAGGCACTGACCTGTCATACATTTATAATAGGGGAGCAGGTG
TGGCAGTGATGGACCTTAATTTCCTTTAATAAACCTTTTATGTGCCACACTCTTAATGCC
ACGCCGGGCCCTCAGAGGTCCTGCTCATAATAGGTTCATTACTTTTGATTACTACAGCCT
ATTGAGACAAACAACTCCCAAACACTATAGATTACATTCTGTAAAAATGAATGTACCTCA
TTAGTTTGTAACACTTTTCCACAAAGACATGCTTCAACATTTTGTATAAATTTGTTGTTC
TGAAGGCAAAATGTTGCTCTTACATCGAGCAACCTGAGATTATAACATGGGCATTAATCA
AAGTTCAAATGATGTTATCAGTGCACTGAAATATCACCACTGACTCATAATATTAGCAGG
ACCTTTTTTTCCTTTCTTTATGTGACATTTCAGACGTGTCCCTCTTATGTAAATATTTAA
ACAACAGCATTTTATCATGTATGTTTTTGTTGTATTTAAATCGCCTCTGTTTAATCGAGA
ATAACGTGTGCAAAAATAAtaggacgctacagcaagttcaatg
>NODE_787_length_579_cov_12.169257
GGTGGTGATGCCACAGTGAATACTGCCACAGTACTGTCTCTTTGGACAACTGAATGGTGC
CATCTAGCACAATAACACCATTCTGGTATATAAGTGCAATCAGCTCTTCAAGACCAGAGT
TGCTGAATCACAGTTTGTAGTCACAGCAGGGGATGAACTGAGGGGCGATGTGGGGCTAAA
CAGTATATTAACTGTGTGTTGTTCTCATTGCCACTGCAGCCGCCAATCTGTGATGGCTAT
TGGCCAGAGCTGGCTGGCAGATGATGATGGTTATGATACATCTACACCCTACTACCACAG
CTCAGTATATGGTTGGTATAATGGGTTTGTATGATGGGTAAGATTTCTTTCCACCCTCCA
TCTCCTACATAGGGAAGAGGAGCTACGTTCAATGGGTAAAGCGTGTTCTTCAAGGCCCTA
AAAAGCTTTTAGTGAAATTACCGCTACTTGGATCTTAGGCTTTGACCATTGAACGCACCC
CTGACCACTAGTCTGTGAAATGTTGCCCAGTGATTCTGGCCTTTATGTTAAAGCCACCTC
GGTTTATGTGGAGCTCATGTTTGCTACAGCAAAGACTTAACTGTGTGGGAGTCACGaggg
cagcgaacacagcagaaatccagataatctgtgaaacatccgtcagtcccatcagctgca
gtttattaacagtgtgcacattgactgaattaattctagcttttcttattgtgcaggagt
aac
>NODE_794_length_353_cov_5.206799
TATGAAGGCAAATGTTGTTTCAAGTGACTTTGTGTGATATAATTCAGAGAACCACTATGT
GACAAAAGAGGCCTTGTCAGCGCACGAAACGCTGTTTCAGAGCATGAAAACTTCAAAACT
GCAGTTTTTCAACGACAGTGTTTCTGAACATGTTTTGACGTCACAATGTATTCAAATATG
ATAAATGTGAAGGCAAAAGTTGTTTCAAGAGACTTTGTGTGATATAATTCAATGAACACA
CTATGTGGCAAAAGAGGCCTCTTCAGCGCATGAAAAGCTGTTTTCAGAGNNNNNNNNNNA
CATGTTTTGACGTCACAATGTATTCAAATATGATAAATGTGAAGGCAAAAGTTGTTTCAA
GAGACTTTGTGTGATATAATTCAATGAACACACTATGTGGCAAAAGAGGCCTCTTCAGCG
CATGAAAAGCTGTTTTCAGAGTATGAAAACAGCAATCCTGCAGTGTTTCAAAGACAATGT
TTCCAAACATGTTTTGA
>NODE_797_length_301_cov_2.524917
CTCACCACACTCTGCTGGAGCCAGCTGTCGCGTCTAGCCTCTCCACCCGCCGTTGCCCTT
CGCTCTTGCACTCCATCGGATCTGGAGATGCTGTGGTGACTTTGCGAGCTACACTCACTC
ATCATACTCCTTCTCTACCTCTCACACTGTTTCTAATATCAGTGGCATCAAGTCTCTCTC
CCTGCCTCAGTTCTTCTTTCCAAATCCTCATACGGTCTCGTCTTTCCTCTTTCTCTGAAC
CCATCTCCCTTCTCCTTATCATCTCTTATTCCCTTCAGGTGCGCCTCACACCTACAGTCT
TTAATTTTTCTGCTGCTCGGTTCTTCCTTTCTTCTCCATCTATTATTTTACCTCTCCTTG
AAACTCCTCTCCTATCTCCCTCTCTGTCCTTCTGTGTTTCTGATCACAGACACCTGTACC
TGTAGAGGAcatttattgccattca
>NODE_798_length_1080_cov_3.675000
AGTTTCTAGTCTTTAAGCTAAACTAACAGCTTGCCCATGCTCTCTGTCTTTATGCTAAGC
TAAACTAGCCTTTTCCCCCTTGTTTACTGTATTTTTACTAAGCTAAGCGAACAGTTTTCC
CCTGTTTACAGTCTTTATGCTCGGCTAAGCTAACAGTTTTCCCCGCTTCTTGTCTCTATG
CTAAGCTAAGCTAGCAGTTTCCCTGTATTCTAGTCTGTGTGCTAAACTAAAATAGCAGTT
GCCCCGTTTGCAGTCTTTAGGTTAAGCTAAGCTAAGTTATCTATTTCCCTTCATTTCCAG
TCTTTATGCCAAGCTAAGCTAGTGGTTTCCCATTGTTTCCAGTCTTTATGCTAAGCTAAC
GTGGTGGTTTGTGAAAAGAACATGAATTTAATGAAATATTGCATTTAATGACATGCTGGT
AATGTTCTACTCTATATTTTCTGACTCTTCTGAGTACTGAGTTTCACATTCCATTTATCA
CTCAGGTCTGTTTGCCGTCCTTGTAAGCAACATGACAACAGCGGAGGACACTGCATTCAT
GCTGAATGCCTTTGTTGCACAAAAATCAGATAGAGTGTTATCTTCATCTGCAAGTGTCTG
ATGGAAAGGGTATTCCTATCAAATTACAGCTGTGTGTGCGATCTTTAGGTCAAGAAGCTA
TCTGAGCAGTTAAGGCCAGTTGTGCTACTGAAGCAGATTAACTGTCCTTCATTATCTCAG
TTGCCTTGTGAATACAAACCTGTAATAATCTGCAGTAATGACACGTCACTCTTTGTCACC
AAAGTGCACAAAATAAAGCATTAAACTGGACATGGCCTATCCAGCAGCGAGACACTAATG
GCTCCAAAACATTAGTCACCGTTGCAAGCATTCCTCCAGTTGTTAACAGTTAAAACCTGG
CAGGTAACATCTGCAGATTATGTGTATGCCAAAATATACTCTTAGGGTTAAATGAGAAAT
TAGAATCTATTAATCAAAGCTATGTTTTCTTTCAGTCGCAGATAACTGGCTGTCACCACC
CTATAAGCAGTAGAAGTCCCTATTAGACAGATGATATCATACAGGTGAGTTAAACTAGGA
TTGAGTCAGACGCCTAATTTTGATGTGTCTAATATTTGAACATAATTACACTGCTCATCT
CACACAGCTTCTCACTCAACCTTCTTCAGCCCTGCTGCAAATCATCTGTGAAGGTAGCAA
AAAGAGACCTTAAAGCAATAAATA
>NODE_799_length_296_cov_1.418919
CATTCTTGAAGAGTAATAATTAGTATCTAGAAATAGTATACAAGAAATGGGAAGATCCAG
AGAAACAGTGAGATAAACAAAAGATAGCTGAAGGAACATAAAGAGTAGATGCATGGCTAA
ATGGTGAATATAATGAGTTTAAGGAGGCTAAAAAATAAGTGATCAACTACAGAAAGACAG
AGCTAGAAAACAAAAGGAAATTACTTTGAAAAATGCTGAAGTAAAACAAAATAGAGAGAT
CTGTAAGAAAGAAAGACAGACAGATGGAAAGACAAGAAACAAAAGGAAAAAACAACAGAG
gagaaagatttggttcatagtggtcacaatagcaaatccctcactgggcttgccatcttg
taattcagactcctttgttcctcttcttctctgactctccttatggatgacagtcgggtg
tctctatttggtgccaatta
>NODE_817_length_306_cov_7.751634
CTTTTAGAACAACAGAAAAAAAAAAAATCTTTTTTTTGGGAAACTTAATGTGCCAGTGTC
TATACTCATTACTCTTCATACCTCAAAATAAGAAAAGGAAAATCTAGTGCCATTTCATTT
GTCATTCTTTTTGAAAGAAGTTTATCTATTTGTACTTATCCATCGGAGACATGCATTCGC
ATGTGGTCATTGAAGAGCTCCATTTGGTCGAACTTGGCAGGGCAGACGGAGCACACGTAG
GTGGTCCCTTCTTGGCAACTCGCTTCTGCAGCTACACCCACTCCTGTTCCAACCCCAGCC
CCTACTCCAGCACCTCCACTTACTGGCATGGCGAGGGCCACCACTCCAGCTCCAGGCTCA
GGGACAGCCATAGGCATGGGAATGGAGACGGGGCCCGGGGTACCTGCACTGACCGGCAGC
CCTGTGATGGCGCTGGCTGTGCTGTGCAGG
>NODE_820_length_742_cov_7.204852
GAAACCCATACACACATGTATTTTTCAGCTGGAGTTGCCCCCTCCCAAGTCTGCCCTTCC
TTTGAAAGAAAAATAAATCCAGCATAATATGATAGTTGAAAGCAGGGGGTGATAAGATGG
TGGGAGGTTGCAAGGGGGGTGGTGGGCAGCTCAATCATTCACTGTAAAAAAAATTGCCCT
GTATCATTCACCTGATTTGAATTGTAGCTCCCCCTTTTTTTGAACCCCTGCCAATTCATT
TTGTACATTAAAAATTGGTCAGGGTTGATAAGATTCCATTTTCACGGTTGGCAATGCAGA
ACTGGCGAAAGAATACAATTACAGACCCCAGAGTAAACTCTCCGAATGTCAACTTGATGT
AAATGATCAGAAGGCAGGGCGCCACAAAAGAACAGGCTTCAACTTCAACAGCCCCCCACC
CTCACCCCCAGCCTACCTCTACCTCTCTCTCTTTGTGTATGTCTCTCTACCTCTTGCTCT
CCGTCACCACTCGACAGCCTTTCACCCTGCCAGTGGCAGGCAGACAGGCCTGCTGAAGTG
CCAGAGATGTAGGTGCAGTTTGTTCTGGTGGAGCACAGAAAGGAAGTCTGGTGTCACAGT
GCCAAAGCCTGATGGCAGACTGACACACATACACAGGAGGTGTTTAAATGAACTTTGACC
TCTAAATATAACTATTAAATAATATATTGCTCAATAAACTTTATGCAAACATTTATATGA
ATGCTGGATATTGGAGTGATAGATTTATGTGTGCAAGTATTAGTGTAGAAAAAGTTTTCC
ATAGATCACAGAGGACTTTCAAGTCTTTGACCTTTTTACAGCACAAACAGCAGAGGGTCT
AAATTTTTTGCAACATATTCtaactgtcttcaaagatgttgcaatg
>NODE_825_length_740_cov_6.508108
TTACACTAAACAAGGCCAATGAAGGAAAACGCTGAAAATCATCAAAGGTGTCTTCGTGTT
TCCGTCCTGTAACACTGTAAGAGGGGAAAAAAAAATCAGGAATGTGCCCACAGTAAGGAA
GTAATTTTAGTCATTTTGCCTCTTAAATACTGTTATCAGAAGCCAAAATAACTCTGGTCA
GGCTGAAATGTGAAGGTGCTTTCGTCCTCTTTCTTCCTTATCAGTTCAGTATCAGGGTGA
AACATGGGAGTCCCTGGCTTTGACGTCACTTACACAACCTTTTCCCAGGCCGGGCTGTTA
TTGCAGATTTTATACAGGGCTTTTTTTCCCTCCTTTTTCTTGGCGTCTTGTGGAAGAGCG
GATGGGAAACTCTGATGTCATCAACCTTGGCGCAGCGGGACGGAGGAGCATGCAGACCCT
CAGGGTGCCACGATTGGTGCCCATGTGTTTGTGCCCCGTAGATGGTGAAATAGATGGTGT
GGTGCTGCCCGCCTGTGCTGCACCTGCGTCCCAGCATGCTGATTGATCAGTTTGGTCATG
TGGAATGTCACCATCTGCTCCCCAGTCCCACTCACCCCTTCTTGTGTGAATGCCAATCAC
TGGCAGGAAGATAGTTATTTAAGCCATGTCAAATCAGGCGCAGGACGATGAGCAGTATGC
CAACAACACTTGAAATGTGTGTTGCAGGCGAACACGCATATCTCACAATAAAAGGACAAC
CGCTCAAAGAGGTGTATGTTTTCTATGTGCATTTATCTCCTCTGCTCCTCACTAACATAC
TCAGCAAAAACTGAATTTGATGCAGTGATGGTGCGACTGTGGAAACATATGTTTTGGCTT
GTTTGCatctgaaagtctttattttattttgagcgcggctcctt
>NODE_826_length_443_cov_10.004515
ACATCTGCAAAGTATGGCAGGGGGAAAAGAGCTGAGAGAAAGAGAAAAAGGGAGAAGTTG
GTGTACGGTGTTTATATGCATGTGGGTGAGTGTTTTTGGGGGGGTGAAGAGGAGGAGGAG
GAGGAGGAGGGCGGAGGAGGGAGGAGGGTAGCGGATCAGCAGCCAACTCCACTCTGAAAC
CCTCCCCACGCTCTCTCTTTCTCTTCCCTGCAATACCTCCGCCTCCTCCCCCCTCCCCTT
GAGTAAATCTATAGGGAGGGAAGGCAGAGACAGGTGCATTTCTCCACAAATTGAGTTAGC
CAAGACATGCCACATCCAATTGGGCTAAATTGATGTGAGAGTTTGTGATGTCTGCCGTGG
GTATTACAGCAAAGGTCAGTGTGCCGAGACAATGACATCAATCTGGTCCACGTGGCCGAG
AGCGCTCGGGCCCCCACCGGCCTCCTGATTCAGATGCAAACCTGCAAACACAGGCAGGGG
AAGGAGAGGGCGGACGAACGCCGGTCGCAAACTGGTGGGCATTTTGTGATTAGAAACTAA
ACAAGACCTCCACACAGTCTGGCTGAGGGGACAGACACACAGTGCGt
>NODE_828_length_321_cov_2.174455
AACTCTGATGAAATACATTATTAACAGGACACAACACTTTGTGTAAACCCCCCTAGATAG
AAAGCAAAGAAAATAATTATGCAAAGACAAGAAGAAATACAATAGAGCAGAGAGAGAAAG
ATGAAGTGAAGAAAAAGATGAGGGACAAGGAAGGAAGAAAACAGGAAAAGAGGAAGGGGA
GAAGAAAGGTTGGAGAAAGGGAAAAGTGCAGAGGGTGAGGGAAAAGAGGACAAGGCCTGG
CAGAAGACAAGAAGAAAGAGAAGAGGAAAATGGGCAGAAAGGAGGAGGAGGAATAAAAAG
GCTGTCAGCTCTCCAGATTGCCTTTAACAAGTAACACTTCTCCTTGTTGTGTCAGAGCCT
GAAAGCTTTCTGAGCAGAAATAATAAAGAGAGACGGAGGCAGAAAGAGGAGGACATGAAG
AGAAGCATGAGAAAGAGAGAGCATTGGTAGAAGGATTAAATCTGa
>NODE_829_length_323_cov_1.331269
GATGCTAAATATTTAAATCCAAATATGCTTTAAATACATTTTTTGTACAATATTCATAAA
GGTTAGACATTAGATTATATCAGTGTTTCTTAATAAGAAATCGTAGACAATTAAAAGCAT
TTAATGAATTAATGTAGAATTACATGTATGTTTAAATACAGCATGCAAAAAATGCATTCA
TGTAAAGTTGGACACACACATGTTGGAAAATAGCTGTAAGTGGACTTGTTGAATTTACTT
ATGGAATATTTTAAGTTGTTCAAATGAATCGATGTTGAAAACGTATGCTTAATCTCAGCA
TAAAGTGTATCATAGCTTCCTGTAACATGTTCTAAAATAAGtatgtactatgatacttca
gataacacaaaatattagtatttcatagttgtgtttattcataatggaaatcatggatat
ttgaaaataaaagaaaacaaaaaaatattatcaggatagttgtccgg
>NODE_832_length_675_cov_11.379259
ATTTTGGATTTGATCTATTACGTGGAGCTTACTACTTAAAAACAACTTAAAAATCCTGCA
GATTGATTGGTGTTAGGGATGAGAACATTTGAATTTAAAATCTGCGTTTTTATCTTTTGT
CAAAAAACAAAACAAAACAACAAACGATGTGCCAGCGCGTGTGATGTTTGTTTTGTCCCG
TGATCCACATGGTATAATTGTATTCTGTGATCTGAATGCTGTCTGTTGCTTTATAGGTTA
TCAGGTCTGAGGGAGTGGAAGGATGACAGGAAATGCAGCTGTGGTGCAGCTCTCCATCAA
ATAAACTATCCTCTATATAGCCACATATACCGAACAAACCAGAAGATAAGACACATGTGC
GCACACGCATACACATCTAGCTGCAACCACTCCCTGTCTCTTGACAAACCATTATGTACA
ATCCTGCCACTGTATAGTGCTGTCAAAAAGCTGCCAAAATAATCTCTTCTGCAGGAGAAT
TTAACTCCATACCTTCTGGCACAGTGCAGCGATGCAATTTAATGCCTCCTGTGATAACTA
ATGGAAGAAACTCTTAAAACTTCAGAGCTTATAATAAGCTTGTCAGCTTATCATATTAGG
CATGTGAGCTTATAACATTAGCATTTAAATGTTCCCGGGTATACAGTAATGTGATTGGAG
GGCTTTGCCATTTTAACTTTGCCATTGAGGAGAGAGGGAGGCAGAGAGACACAGGAAAAA
GGGGTGTTGATGCTGTCACGAGGAAGCGTTGAGGACTGTTGGCTCACATCTCACAATTGT
TCACAGCAATTGTGTGTAAGCTCTAATGGATGCACAGGT
>NODE_833_length_604_cov_14.268212
GATGCACCACTGGAAAATGTCAGCTAATAACTGGACAGCCATCACAGCTGGAGACATCTT
CAGCACACTGAAAGCAGCACTTTGAAAAATGGTGCACTCAGTCCCAAGTGTGCTGCACCC
TCAACGGAGTTATGTATTCTCTTGCCAACGATATGTGATTTGCAACAATTTATGTTACAT
TCAACAGTTTGATCAAAACAAGCAATTTGGTGCTGCAATATAAGATAAAAAAAAAAGTGT
CTCCAGCGATGATGGTGTCTCCAAAATATGTAACAAATTTGCCAGTTGTGCATTGACTTT
CTAATAGAGGGCAAGAGTGTGTGTGTTTTCTGCTGGGATGACTCTTGGTTCTCTCTTGTC
TTTAGATACCAGCCTGTTGATATCATTCAACCAACCAATCATGTATTGCCAGCCTCATTC
GGGGATTCTGATTGGCACATTGTCACAGGCAACTCTCTTACCACCACCAATGAGTCCCCA
CGTAGAAAACCCTCACAGCATGAGCTGGAGAAACAGAGAATGCCAGGTGACTATTTTCTT
TCTTCTCTTTACCCTTGTTGTGAAGACTGACTGGGCGCCCGTGCCTTTTTTTTTCTTGTG
TCCCCCCCTTCCCTCTCCCATCCCCTTTTTTCTTTCTTTTCTTTTTTTTTTCCTTTTTTT
TTGTTTTTGGttttcctcgctctcctttcttgcagagcatgacctcctgaggcaggagct
gaacaaccgcttcctggttcagagttca
>NODE_834_length_387_cov_1.801034
GGCTCAACTACAAGAGAAGGAAGAACATGCAGACAGTTTGTTTGATGAAATCAACAGAGA
GAAAACCAAAATGAAAGACTTGAACCTCCAGCTCCAAACAGAACAGAGGAGGCTTGAGGA
AATGATGAATATGATGACCTTGAAACAAAAAGAACATGAAGTGAAAGATGATGAGTTCAA
GAGACAAACACAAGAACTGGAAAGTATCAAGAGAAAAGTGCTGCTGGACAGAGATGAACT
GGAAGTTCAGAAGAATCATCTCAAAAAGAAGGAAGACGACATTGAAGCTGTCATGAAGAC
CTTGAGAGAAGAAAAAGAACAGGTCAGTCAGATAAAGGCTGATATGGAGACAGAGAGAAA
AGTAATGCTGAATGAATCAGACAGAATGGAAAGAGACAGACCTGAGCTGAAACTGAAAGA
AGATCAAATGACGAAAGGACTGGAATCAATGGAGACTCTGAGGGACAAGCTTCAGTGGCT
TCATGAAAGGATGAGCAAGGACATAAAACACAAAATGGACAGATTACAACa
>NODE_836_length_319_cov_4.125392
CGTAGAGACTCGGGAGTTGGCTCAGTGCGATCGCAGTGGCAGCAAATGCGGGGGTAGACA
CAAGTTTCATGTCTCTAGCACTGACCGTTTTACGACCCCAGGCCGAAATCCTAACCCTAA
CCCTAACCCGAATTTCAGGCCTTAGGGTTAGGGTTGGCCCATACTACGGGACCCAAAAAG
TGTCACTACAAACCTATACCAATCAACTCAGAGCGGTCTGAAACGCGCTCCCAAACACCT
TCTGCGGGCACTTATCTTGGCCTCAGCACTGTGAAACTGGTCACCTTATGCAGGCCCCAT
TGTCAGTGAATGGGAGAACGTTTTGGCCAATATCTCCGGAACCAGACGTGCTGGACACCT
GGAAATGCCACCTGCCCCACCTAATGTGGCTATGCTGAAGATGCCGGTCTCAGTCCCGTG
TCTCTACGACCTTCCCTTCCCGAGATACAGCAAAAAACTCACA
>NODE_837_length_592_cov_14.349662
CTCTGCAGTGGAGACGAGAGAGTGATTTCATGTAGTTATTTAAGCAATCATCAGAGGAGG
CAGAGGAAAGGCGCTGACAGGAGCCAGAGACACTTCAGGCCTGCTCTCTTGTCAGAGTTG
TCTAGACCAAATATTGGGATGAAGTTATCAACCGTTATTTGATTTCAATTTTCTCCACGC
ACCTCGCCGAGGTCATAATAACAACTTTATTTTCAGTGGTGCATAAATTAATTACGCGCA
TTTAATAACTAAAATATCATTATATTCCCCCTTTAATAACATAAACGCTGCACGCCAGGG
AAACCCTTAATAGCGCGGGGCCCTGTAACTGGCCATTATCCGCCTGTAATGATATTACAG
AACCAATTACGCGCCATTAGAAGGGATTTTCTGCACTTTATGTGGTTTAGTCCAATCCCG
CACTCCTCTTCTAAATTTCAGCTGCTTCTCGAAGCCTCATTTTGCTTCCACCTCAGAGAC
GCATGGCGTCTGCGCTCTGCCGTCCCAGATGCGCTTTAAAACTAATTGAAAGGGTCCCGC
AGCAGATCATTTATCTGAGGAAGCGAAATAAATCGCAGGACCCCTTGCTGTGAACAAAAT
CAAAAATTTGGCCTTGTGAGTGTTCTACATGCGCAACCCCTTGTAAAGTGGACCCCCTAA
CACACCCTGACGAGCAATTAacccacccgacagtcaatctaaaacccaaaagcagtcatc
ctcctttttttaatat
>NODE_838_length_564_cov_9.033688
ATTTGCTTTTTTTCCCCCCACATAGCTTTTAAATGATCATTTTTTCCCTGCATCATAGAA
CATTGGGTCTGATCCACTGCATGCACATGGAGATGCATTTAGATCAGCCTATCTTCTCCT
CCTCCTCTTCCCTCCATCGCCTTATAGCCCCCTGTATCGGTGATAGTGGGATGGCAGGCA
GGATGAAACACTTCCTCTGTGAAGCAGAACTTTTATGTCAGGTGAAGCCAGACACATCTC
ATCCCCTTCAATAGCTCCTCGTCAATTTCAGGCTTAAAATTTTATGGGATAGGATACTGT
TTGATGCAGTCTACCAGCGGTCCATAACAGCAGTCATTTATTGTGCACTGAAAAGAGGGG
GAAGAAATATTATGGCGCGCCAAAAGGGGTGGGTGGGTGTAAGGGAGGTGAGGGGAAAAG
CCCATACAGTGCAGGGAAAGGAGAAAACACAGGAGATGCTGGCAGATTGGCAGGCATGAC
CGCCGGCTCTCACGTGACCTCATCAGCAAACATGAGCGGCTGATGCCGTCTGTCAGCCAG
GTGCCGGAGTAACATTTAAAAACTCACAGTACATGAGCGGTGGATTTGTTAGATGGGTAA
CTGTGAGGCAACAGACACATAAAAAACTACAGAAAAATTAACTATAGGCACTAAAAATAG
AAAAAATCCATGAAATCAAAGAATTTTAATGAGTttttgataataatt
>NODE_839_length_346_cov_2.043353
TATAACAGAGAGTTTCAACAGTTGCGTGTGGACATGATAACCGCCATCTTTTATTGCTCG
TCCTTATTGTTTAACGTCACAGCAACGTTTTTGATTGGTCAAAATGGTCTTTCCTTTTAA
AGTTACATTTCCACGTACCGCATCAGCATGTGTATGACAACTTGGTTGCAGTTCTTGTAG
ATGATGCTAGTTCTTGTCACTTGTGGGGATGCATTTTTTCATGAAACGGGGAGCAAAAAA
ACTTTGGTTTTAAAAGTTATCGAGCACGTGTGGACTAGGCCGAACCTTGTAAAAGCGACA
GCTAGAACTGGTTATTAGAAGTAGAATGAGATATGCATTAAATCAAGCAAATTAATTAAG
TACCTGATAAGGCACAAACTGGAGAGATGGAATTAAGAGTGGAAGATGcgtgttatttag
agcacagaggatagagattagttttgtggggttattaacaaatctacaaggaagctacaa
cacagaggac
>NODE_840_length_657_cov_2.684932
CTATTCAGCTGTGGCTCTATAGATCCTTTTCTGTTGGTCCGTGGTGTTGCAGTGGTTTAA
GCATTTGTTCACCAATCCAGCTGCTGACCAGGGACCGGATTTCAAATCCTTGTCTCTCCA
GAGATGAGAAGGTGGCCGAATCCCATATTGAGAGCAAATTGGCCAGATATTTCTTGTAAG
TTTAACTTACAAGAAATAATTTTGTGCCTCCACAGCGACCCTGGCTGGTGTCAGAGTTAG
AAAAATACTTTCTGTTCAGTCCTCTACCACTCTAGCTTAGTAATTAATGATTAGCATTAG
CTGCTGCAAATCTGCAGGATCACCCACTTTCTATCTATAAGATATTAATTAAGAAATATT
TCAGGTGGCAAACCCAGGAGAGGGGACGGAGAGCAGCTTGTGGCCCTTGACCCCACAAAA
AAGATGGCCATAATGGGTGAGTAAAAATGTGGTGATTCAGGAAAGTAAAAGTAAAAATGT
AGTGTCTCAAAATGGGAAAACAAAAGGTTGACCACCATTTCTGTTATTAGCCATCATGGA
CACTCCACCAGGTAGGAGAACGATTATTATCTGCACGACTGGTACTTTTCAACTTTTTCT
AGCATATACAGTACACTTTTCTGAGCTAATTTGGGCTTTTTTTGTGCTTAAGTGTGGTCC
TCTGTGTTGTAGCTTCCTTGTAGATTTGTTAATAACCCCACAAAACTAATCTCTATCCTC
TGTGCTCTAAATAACACGCATCTTCCACTCTTAATTCCATCTCTCCTGTTTGTGCCTTAT
CATGTACTTAATTAATTTGCt
>NODE_841_length_804_cov_20.261194
AATTTGGAAGAGACACACACACACTGCAGCAGGTGATTGAGAGGTAGGATTCTTGGTCCG
CACTGTGCTGGATTCGACAAGGATATTCCTTTAGAAACGCAACTAAATAGAGCTCTTTTT
TTAATCCTGTGAAAGGCAACGGTGCTCCAGACATCCGATCAGTTTTCAGCAGCACGCTGT
TGCTATATGTGGTTCCAGTAAATTACATACAATATGAAAGGGCTGGGCTCTCTGCAATGG
ACCTCAAACAATCTAAGAGAAAACACGGGTACATCGTCCGGTCGTAGACGCTCACACACA
CATATGCACGCAGAAAATAAATTTAATGTTGTCACTTCCTTCAAAGCTGTCAATGTCAGG
AGAGACTGCTGGCAATTCAAAGTAATCGGGAAGCCACGAAACAAAAATAAATTTGGGGCT
TGACACGCTGTTGGAAAAGAATAGCAATCAGCAAATTTAATGCATTTCTGATGTATATTT
AAGGCTCTGACACTAGGCCACAGATGTACATGTGTTGGGTTTCTATTTTGCAAAAGATAT
GGTTGGTGATAACCTATTATGGGACATCGTCAGCTTCCCCACTGCCTCTGTCTCGGATAG
GAAAAATTCCATCACTTGCTCTATCCAGGAGATGTAATATCGAAACAAATTATGGCTGGA
ATTGAAAAGTCACAAGCTTATTCTGTCTTGATCAAACCACTGCCAAGAGGCTAAGTGCAG
AGGTGGAGATACCCCCAAAATGCTTTTTATTGCATTATCATCAATGACATCTACAGCACT
CTCAGTTCCCAGCTTCGGTAGTGGATATAAATATATATTTTTCAAGCTGTAATCCAACAC
AGAGCAGACCAACAACCACCAACAGAGGAATCATTAACAATTAGGGTTGTTGTTGTTTTA
CTAAAACAAATAAATCAAGCGCAGTTAATcaaaattccctgttacaag
>NODE_842_length_772_cov_9.858809
GTCTGATGGCCCTCTCAATGGAGGGACAGCCCATCCCCCTCTACACATCAACTCAGCTTT
GTGTCAACCATCCATCTCTCATCCTCCCCTCCGCTTCCTCCTCTCTCCCGGTTGCCATCT
TTATCAGCCTTGACGCACTCTCTCTCTCTCTCTCTCTCTCTGTCTCTCTCTCATCTCTTT
TGCTCTCTCCCTCTCTGTCTCTCAAGCAGCCGGTAACTGAATGCACAAATTACTCTCCCC
TCCACCTTTAACTCCCACTAAATCTTTCCCCTTTTCCACTTTGCTGAGCCGGGATATTTT
ATTCCTCCATCAAATATGCATCCCATTAATTAAGTTAAATTACTCCTGACTGCCAAATAT
CCCCTGCCCCGATGGGTGTCAACACAGAAATGCATGACTGTGAACCTGCAATGACACGGC
CCCAACACTTAAACATGAGTTACAGCCTTTTCCAGCTCCATCCATGGGCAGATTACCAGA
CACTTTGGGCTGCTGAAATTAAGCGCCGTTCGCTCCTTCCCCTCCACCCAGCTTTTTAAT
AAGTGCACAATGGATGACACTCGCACTTCTGACAATGAGAGGACTGATATTTTAATTACA
CCCCTTTTTTCATCAGCCTTCCTCTTCATCTTTTAATTGCTGTTGTTAATCACTCATTAA
CTCCCCTCTCTTTATTTTTTTTCCCTCCTACAATATACCTATGACATGATTAGCTCTATA
GAATGGTTTGTTCAGCAACATTTTTAAAATAACTCAACTACTTTATAGGATAAAGTTTGC
ATTTCTTTTGTCCTGGTTTAGGGTGGAGGGTGTAAACTCGTTTTACTCATGCTCTCTGTC
AAACAGagccgagtcccatttgttagttgctgttaatcttcataagttaaattaaaagtg
tgtaaatgttatcatt
>NODE_843_length_598_cov_21.973244
AATCTTGGCAAAAAAAAAAAGGCAAATTCTTAACTTATAAATGCACCGAGCTTTGCAGTG
ATGATCAAAAGGCCAAAATAGCGTGTGATTGGAAAGAAACCTAATTGCCTTTCAAACCTC
TGTGGCACGTTCTATTTATTAATCTGAAAATGGTTCCAAATCTTGGGGATAATGAAAATC
TCTTTTATAAATATGTATGCAGTGAAGTCACAACATAATAGGGGCCTGGTGAAAAACAGG
AGGCAGCAAGGCGGCTGAAGGATGAGGCGCAGGCCCTGCAGAAAAGAATGTTCCCCCAGC
AGAAATTGGTTTAATTAATAGGACATTTTACATAATGATTACAGTGTAATTGCACCGACT
AGCAGAGTGTCATTAAATATATCCTTGCTCCTTTACAACACCCTCCAGCTAAAAATAATG
AGTTACATTGGAAATCACTATGCAACAGGTTCATAAATAACATTTAAGCCCATACAAGGC
AAGTACTTATAAATAATAAATATTTGCCTTTTGTAATTGAAGAAAAAATGACTGCCTCTT
TTTTTCCGCCACTGCACGCTGCTTTGTCCTGTTGTAGCCGTGCAAAGGAGATTTTTCCCA
TTTTTCCCCTCTTGTAAGTGCTGAATAATTTATTTGCTGGCTAATAGTCAACACTGTCAA
CACCCGGTGGTTAAAATATACCTGTGTCCAGATAAATGCAGCAGCAGGCTACAAAGCGAT
TATTCCCTGCTCCCagatattt
>NODE_844_length_290_cov_2.503448
TGCTTTTCCTCCTTTACTTCCTGCAGTTTCACTTTTTCTTCTCTTTTAACTCCTCTTTTC
CTTTCCTACTTCTTTTCTTCCCTGCTTGTGCTCTCTCTGCTTTTTGCTTCTTTCTTACTT
ACTTTTTTGCTTACTGCATTTGCTTTTTTATGTTTCTTATGTCCTGATGCTTCTTGTATT
TCCTTTTCCTTATTTACCTTTTCTTTTCCTGCCATTATTCTTCTTTTCTTCCACGTCCGT
TCTTTTCTTCCTTCTCTCACCTTTGCGTCATGCTTTTTTTCCTTTTTATCTCTTTCTTTT
TCCTGTCAGTTCCAGTCCTTGCTTACATTCTCCTTTGCTCACAGACTTTTCCTCTTCCTT
GTTAATATCCTTTTCCTTCCCTCCTTTTTTCATTTGTtccctgtaccttccttttcttac
ttagttcctccttt
>NODE_847_length_443_cov_2.765237
CCAAGAAGGCAAACCTTGGCATATTGTCTGAAGGCTAAATTGCTCCCTGCGAAATGCACC
CTCTGCTTTATTGCAGGCATCTCTCCCATTAAATGTGTGGGTATTGTGTATGGATTACAA
TAGCTAAGAGGAACCCAGGGACAGCTTAACCGTTAAGAGAGAGTGAGAGGAAGAGTCTAT
AAAAAGCACTGAGAGTGGCTGAGGTTTTGTCGGGAGACGCATGCTTGCTTTCCCACCTGG
TGAGGAGAGGAGAGGGTTTTAGGGAAGAACTCGCTGTCATGAATATTACATGCGGAGGAG
AGGAGGCAGGAGGAAGTAGCCAACTCCAGAATAGAACATTCCTGTATATTAGATTACAGT
ACAATGATTCCTTAGAGGGAAACTCTTGATTAACTTGTACCAAGTGTGTCTAGCAATTAG
TTACACTCTGCAGTGGGTAATCCATTGGTATCAGAATGACTTAGTAATGATATGTAATTA
AAAGATGAATGAATATGTTACTCACGTGTAATACAAATTGGATCTGGAGCGCACTTTGAA
AACACGCTGGACTCAAATGTATTATTCAAATttgttagattaatacc
>NODE_848_length_145_cov_2.600000
GACTTTTGAAGGCAATGTTTACAAACATGTTTTGACTTAGGACGCAATGTTTACAAACAT
GTTTTGATTTCAGAGGACAATGTTTACAAACATGTTTTGACTTCACAGTGTGTTCAAATA
TGGTAAATATGAAGGCAAAAGCTGCTTCAAGTGACATTGTGTCAAGAAAGTGAGTAGAGA
CACCGTTTGGCCAAAATGGCCTTTTCAGCGCGTGAAACGCTGTTTAAGAGCATAAAAACA
GCACTCCTGCAGATTGTCACAGAAAATGTTTACAAACATGTTTTGACCT
>NODE_849_length_401_cov_2.319202
ATAATAACACCAAAACAGTGTTAAAGTACAAACTCTCCAAAAAGAGTTAAATTAACACTT
TGTAGAGTGGACCCATATAGACACTTTAAAAGTGTTGATATTAACTCCCACAGAGTTAAT
CTGAGTATCCTGATTTTGCTGTGCAGGAGAAAATTCATTTTAAACAATCTCACATTCTTG
TAATCAACACCATATGAAATGTAAATAATATTTTTAAGTATAGTTATTTAGACATTTAGT
TTACATTAGCTCATGACCCCCTGATGTATAAATCTGTAAACTCATAACTTTACTCAGCAT
TTTCAAACAGTCCACTTGCCTTCAGACTTTAGATGAGCCTTTGCTTTACCATGACCTGGA
TGGCTAAGGACCTTCACACACATCTTTATTATTACATTTTCATTTTACACCTGAATACTT
CAAAAAAGCTCTTAAACCACACTTGATCTTTTTTTTCTGAGATATTTTAATTCGTAAACT
CTTCATCCCTCATTCATCGTTAAAGTGACTCTGATGAtgttcatgaggatgtatgtatgg
ggtct
>NODE_861_length_303_cov_1.438944
TGTTTGTTCGTGTTGAGGTGGTTTGAAGGTTTTAACTGGGAGGGACTGAGGAAAGGAACT
CTGACTCAGCCCATCACGCCTGGTGTAAGTACGAATCGAACGCACCCGTTTTAGTCTCCT
CAAACTCAACACACTGAATATTTGTTCCTCCAAGAAGTTTGTTTTAAACTCCAGACTCGT
CGTTCTCCACCGTGGTTCATGTTTCAATCTGAAGTCCTGCAGCTCTGTGGAACCAGAACA
TGAAGAAGGAGAGAGAACTCAGAGATGTGTTCTGTCAGTGAGACTCAGTTAGAATGATGG
AACCAGAAGAAAGAAAGTTGAATTTCTTTGAATATTTATGTCATAAAACTTCATGTCCAA
CATGTCTTGCTTGTTCCTCTGTCCACTGGTTCTGAGCCATGCTGCATTCACTGTATTGGT
CCAGTAGGTCTGGTTCTAGTGTCTCTG
>NODE_862_length_699_cov_5.971388
ACTAAATAGGGTGAGGATGGTCATCCTGGATGTGTGATCTCACCCTTAATTTAAGTTATA
TTTGACCCACACTCTCCCCAGTGAACCAAAACCCAACTATAGCCCTCATAATTAAAAAAT
ACACTTCACTTTAGCTGCCCCTCGCTCTAAAAGTTTTTAATTCCACCCAGAGGACCCCTG
GCTCCGGCTGCTGTCACTCACGCCACCACAGTGATGGAGGTGTGGTGGCGGAGGAGGCGG
TGGCGCTGGTTGCTGGGGATGTGTGATGTGTTGTGACAGCGGGAGCCAGGGCTGGCGGGC
GGTCACCATGCGGCACCATATTGCCGGGCTCCCCGGGGATGAAGGATCAGCATGCCAGCC
TTGCCAAGAAGTGCTAATAGGCGCAACACGTCTTGCTTTCACACATTAAGGCAAGCGAAG
GGTGACAGATCAGAGCTGTGATACTGCCGCCTGTAAGGGGGGAGAAAGGGGAAGGAAAAA
AAAGGGGCCATGGCGCCCGTTTGCCATGCAGTGCAGGCTAATGATGAAAAAAGTCTCAGA
GTCGAACAATATGCCCACCAATCACTGAGCTGATGCCTGACACCAGTGAGATGGAGGTAT
GTCTGTCTGCACCGAGCCACTGCAGCCTTCACCACTGATGCTCAACTCCATATTGTAACT
GACAATAAAGCGCCAAGTGTTGAAACGGGATCAACACTTTTCCGAGAAGACATCCACGTT
CTCAcccaaagcagccggggtcaagtgggctgcttggggctacaacacctttgtcacatt
tgctaccagaacccacagcttggatgtactccgcagagctgaacgctgcagtgtggaaag
gaa
>NODE_863_length_823_cov_7.998785
CCCGGTAAATACAATCTGAGCACCAGATGATCACAATAGAGACAACAGACCATCTATATG
AACATAAAACTAATATTACTTCTGCAAAGTGTCACTTTTAGTCAGCTAAGGTTGTAATCC
TTCCAATAAAACACTGGGTAAACTGAGTTATGCTTGGTTTACCTTCCATTATAAACACAG
ACACACATTCACACACATCACTTTGTCACCTTGATGCCAAGAACAGATATGCCCAGTTTT
TTTTCTTTTTTCTTTTAGGCTGAGCACATCACCAGCACAGTGGGAATGCATTATTCAAAT
AGATCTTTGTTACTCCTCCAAGATGATTGTGGCACAATCAGCCATGAAATAAGTTTGCTG
TTTTAAAAGTGTTATTCTCCCTCCAGGTCTCTCAGGTGTAGCTTTGTATTCAGGTCGGCT
TGCCTGCGCCAAAAATCAATCTCAATCAAAGGTGGCGAGGAGTTTATCATAAATTATCAT
GAAAAGGGTTCCCACTCAGTAGATGCTTAATTACAATCTCATTTGAATAAGTTTGCATAT
TAATGAGTTTGGAATGAAAATGGTTTGTGGGGTTTGTGATGGGGGGCTGCAGGGTAACCC
ACGGCGATAATGACGGTCCTTTAAAATGTATGCGATATTATTGCTGGTGGAGAGCCGCAC
ACTTGTCTCTCACACACATGTACGCACATACGCGTGCACATATGCAAGGGCCCATACAAA
CACACAGGCATATGCTCAAACACACTTGCGAAGAGAACCACATCCACACACACACACAGG
CTATACACACATTAGTGCAAGCACACGCGCACTCAGGGGCGTTATAATATGATTAATGGC
GGAGTGTCTCTGACATTAATAAACTATAACCAAATTAAAGACTTCATTAGTCTCAACTTG
GGCTCAGTGTTTGGTCACACGGTGAATCAGCGCTGTGTGATATTTGCCTTGCAAGACTTT
TCCTTTt
>NODE_864_length_428_cov_16.182243
TGAATCGGTGTGGAAATCCCAAAATATATGCAATTTGATCAAGCGGGGATTAAAAGTGTC
ATTGTGCTTGTCAATAAGGGTTGGTGGCGACGTGGCAGTATCACATTGACTCTTGCGTAT
TAATACTCAGTGTCCTATTGGGCCGATAGGTATAGGATAGCTGATTGTTTGGAATGTAAA
TGATGCTGCTGATGGCTCCAGTGACTGATGGCTTAAATTCCAATTAATCAATTGCTTCAT
CAGTTTCCCTAATTCAGATCAAATATCTCCTGAGTGCACACTCTTCTTTCAGTGGTATTA
GAAGAAATAAATGCTCTGGAAGTAATTTTCATCAATCTCGTGTACATGCCAATATGCCTC
ACAAGCCTGGTCCAGGTTGAGGACTTAATGTCTTAAGTGTGTGTTTGTGGGTGTGTGTGT
GTGTGTGCAGAAGAGGGATTTGCATATTAGGAAGGAATGTAAGGAATTAAAATAGGGTTA
CATATTTGTGTGGACTTACTTGCTTACTTCATTCTATTTATTTAGCTTTATAGCTGCCAA
ACTTAAGTAGAAGCCTGAACTTAATGTTGCCt
>NODE_865_length_580_cov_14.577586
TGTCTGTAAATACTTGTAAGCTCATGGTGCGTCTGCGTTCATGCATTAAGGCGAGCTCCT
GGCTTAAGTCCAAAGACTGTCAGAAGCCTGTGTGCGTGTGTGTGCGTGTGTGTGCGTGCG
TGTGTGTGGTACTGTTTGGTAGAAATGACACTGGCCGGCCATGTAAAAGTGTGTCTGACA
AGGGGAGCGACGGAGTCAGCGCTTTTTTTTCCTCCCTCCTCGCCCCCCGCTGTTCAATCC
ATCCAGCTGCTGTCACCACAGGGGAGCAGACAATCTATCAAGGCATCGGGATGCATTCTC
CTCACCTGCGCCGCGCCTTTAATGAACAGCCAACATGATCCCGGCTGACAAGCAGGAAAT
GGATGTAATAAAGATTGTTTCTGCATGCTCTTTGCATCCCTGATAAATCACCTCGCTGTG
CAACAGATACGGGAGCCACATGGAAATTTGATTTCACACGGCAAGGGGGAGGAAGAAGAG
AGCAGTGGGGGGAAAAGAGAGCTGCTAGTGGCAGGGTCACTCTATTTTATTCCTCCTTTT
CTCCAGTGGAGCAGTGGAGCAAGATGTGTGGGGGCTGAATAGAGGGGCTGTTTTTTTTGT
TATTTTTTGTGTGTATGCTCTTACTTCCCTCTAACACTCTGTTAAACCTGGAACATGCCT
CTGTACCTTTAAGTCTAAAACCACAACAAACGTTGTGTGCAGATGTTCAcgtaggtgtca
gtca
>NODE_866_length_314_cov_2.130573
TCAGTTTTCTTGTATTTTTTGTCTTTTTTTGGTCGTATTTTGTCCGTTTTTCTCATTAGC
ATCCGTCTTGTTCTGGACGTTCTGTGGATAAAACGGTTTGCTGGTTTTGTGTCTCATATT
TCTCATATTTTGTCTCATTGTTCTGGTTCGGTGCGTTCTTCTTTCTGCGTCTTATTTTCA
TATTTTTCATCTCATTGTTCTCGTTGTGGTGTTGGTGGTCTCGTTTGTCTGGTTTTGTCT
CTCCACATAAGAGTGCAGATCCATCCTGGGATCTTGTGTCTACACTAATCTGGACAGCGT
CTCATTTGTCGTGTTTTGTGTTACTTTCTGGGTTTTTTTGGAGGGAGGTGGCGTCTCGTT
TTTCTCATGTCGTGTCTCCAGATAGAGTACTCAGATCCGTGGTGGGATGCTGTATTTAGC
CTCATGTAGACACagtgttcctctatcagttgctgtta
>NODE_867_length_700_cov_10.742857
AGACGCAGATTTAGCTCGACATGGATCTAAATGTTTATCTTTCTGTCTCCTTTTAGCGCA
GACAGTTCTGGAAATGCTCCTACCAGTCACTGATAATACTTATAGTTTCTACATATGGGC
TCCTCACAGAAGCAGCTTCGGTTTCTCTGTGACGTCGGGTTTTCACACGGCACAGGAATG
ATTGAATTCCAACCTGCGCGTAAGTGTTTTTTGATCTAGTCGGCTTGATCCTTGTGCACC
AAAGCGCCACCACCGCGCGCCATACTCGCGTGCACACAGGCGCGCACATCACATTATACG
GCATCAGCCGGGCTCAAAGTGGATCATTATTTACTAAACAGGTTGCCTAACAAGAAAAGA
CGGATTCCCCTGCAGGCTTGTATAAAAACCCTGGAAGCATGGCGGTGGAGCAATATCCAT
CATAATTGATGTGTTGCAAAGCAGATTACACACATTAGCGCACACTGTTCTAGCTATGAC
AGCTCCAACTGAACATGACAAATTCCATAATATGCAAAAAAAAGGAAGGTATTTTGCTCT
CTCTGGGTATTAAACGACAACTAACAAAGAAGCATTTGCATTGGCAGGAAAGAGCGAACG
TGTTTGCGAATGTTAGCGTGTGTGCATCCATGTCTAACTACACCTCCTCCATGCTCTCAT
CTCGCCTTAATTACATTCTATTTGTTCCACTTGGGGCGGAGGGTCCTGTAAACTGTTTGG
CTGCTTGGCACGGCTTCCCCCTTTTGCTCGGTGACAAGGCGTCATTCAACACAGCTAATC
CCAACGTGGCATCGGCAacgtggatgatgcgtttgagggccgccgacagctgcgctgtta
ttta
>NODE_868_length_740_cov_2.610811
GTCTTTCACTGTCATACATCAACATGTGCACACTGTGCATACAGTGAAGAATCTGCACCA
ACTGGTGCCTCAGACTGTCAAATCCAGATAAATGGACCAACGCAAGCAAGCAAGCAAGCA
AGCAAGCTAGCTAGCTAGCTAGCTTAAAAGTGTCGGGTGTTGAAAATGCTGTCCATAGAG
CCCATTGCAGCGTGTAAAATGCTGAAATGTTAGCTTGTGTTTTTTGCCTAGGGTTGAGTA
TTTTGTGTTGATATATGAATAATATTTAGTGGTGTGATGTCTTAAAGCTGTCTCCAGTGA
TTGAGCAGCAGTGTCCTGTGCAGCTTGTGAAGAGAAGCCAAAATGCTTACAGCACCTGGT
ATTCCCAGGCGGTCTCCCATCCAAGTACTAACCAGGCCCGACCCTGCTTGGCTTCCGAGA
TCAGACGAGATCGGGCGTTCTCAGGCTGGTATGGCCGTAAGCGATAGGCCCTGTAACAAA
CAAGTGTTTTATAGATGCTGTTGCAAGGTGTGTCTTCTTCTGTTTTGACCTTGTAGATCT
TCTTCTAGCTTAAAGAAAGATTTTAATTGAATGCAAATGCCCTTTGCAGGAGCCTGTCAC
TGGGACACTCTTGCACATGATGTCATATGATCCCATTTATTGTCACTGGTGTCCTACTGT
GTCACTGGCCTTTTCATGTTGTGGCTCAGGGTGAAGCTACAATTAATACCTTGTTGTGTA
TCGCTGGCTCTTTGCTGTTGTGCTGGACAAAGCGTGTCAGTGTGTTCAGAGCTTCTTGTC
ATCTTCATGTACACATAAAGACACTCAAATGATGGTGATGACGGACATGTATAAAAGGCC
TGATAGTGCGGGAGGCCGTTGCTTACGGCCAAACCACCCTCAAc
>NODE_869_length_968_cov_13.407024
TACAATAGTGCTTTTTGTGGACCAAGTAGTTGTCCAGGTTGCTGAAGGTGATATTGCATT
CAAAACAGGTTGCCCCTTTGGGCATAAGAGGACTGTAGATGACAGGGGGGTAGCTGTTCC
CTCCATGGCGCAGCCTCCGGTGAACTAGCTCTGACATTTTAGCCAGAATCTCAGAAGCCT
GCGGGACTACTGAAATGTCTTGGGAGAAAGCAAACTGAGACAAGAAGGGGCCCATGGGAA
ATGTAGGCATGTTATGCTGCACAGGGGAGGAGGCCAGTCGGGGGCTGGAGGGCTCAGACT
TGATCCTAGTGTATGAAAAACTGGCTTTGCTGCCTGGGTGGGCCTCTCCCTTCTGAACAG
ACAGCATGGGCTTCTTCTCAGCCTTGTCAGCCTCTCCGTCTGTGCTGGTCTCCTTGTTGA
GGGCCCCTTTGGGACTTCCCAGCAGAGCATCCTTCCTGTTGGCCAGCTCAGCGCGGGCCT
GCTGCTGCTGCTGCTGGAGGCTTTCCTCAGGACCCCTGGGGGAATGCTCGGTGCCGTCGC
CTTCCCTGTGAAGTTTGCTGCCGTGCCCATGTAAGTCCTGATGCTGTAAGAGTTCCCTGT
GGCTCTGGAAGCTGATATGGCAGTGATTGCATCTGAAGGCCGCCTGTGACAGGTGAGACA
TGATGTGATGCTGGAATGTAATAAGAGAATCTGCCGTGTAGTTACAGATTGTGCATTTCA
AGCTGGTGCCAGGAGGGAGGCTCTCTTCCATTTTGACACCTGTGAAGGAGATAAAAGGGA
GAAATGCTCAGAATCTCGCCTCCCACTTCTCCTTTAGAGTTAACTGTAGAAACCATCAAA
CGCTCATGCATTATGCCAAGCTTATTCCCATCCACTAGATTTTTTTTTTGCTCAAGGATA
AACTGTCAACTATGCTAGCTGACAGCAGGATATGTATATTTCTCAAAAGAAATGACAGTC
ATTTTTCCAAACGTGTCTAAAACTCTGTCCCTTTTTCTAAAACAGATTTTCTTTTAAAAT
TGAGTGAAAGTAGCCATCTGCAAGAGCCAAAATATAAAAACAatgacatttgtttgggga
aaatctaatttttccccaattctaggcttgtg
>NODE_870_length_313_cov_9.054313
ACATACTTTTGGGCTTTTACAACATATTGAATGAGCTTTCTGTAGCTTAAATACACATAC
ACACTAATGTTTAGCTAAACACATTTTGCCCTCCTGCCCCTTCCTCTGTCTCTTTCTCTC
TCTTCCTCGTTTTCCCTCTCTCCCTCCAGCAGATAAAGCCAATCTTGGGGCTGGCTCCTG
CCACAAAACGTTCTGTAATAGTCTAATTGTGGCTAATGGTTTGTGCAGCTAATTAAAGTG
TATGAATTACAATAATCAGTCAGCCGCATGGAGGCCATGCCGCCTCACGCTGTTCCTCCA
AGCGTGGAAGGCCAAGACCAAAGCAGGGGGAGTGTACTTGGGGGTTGGGTACTAAAGGAA
AAGGTGAGATGAAAGTGATGAAGAGGAGGGGAGACAAATGCTTGAAACAAAATCCCAAAG
CCGTTTGACTGCATCAACATGAGTTTCTGTACCAGAG
>NODE_871_length_554_cov_14.431408
CCTGAAGCTCAAGGGTTCCCCACTGTACATATGTAGGTATGTCAAGTTTGTGCGCATGTA
TAGGATGTATGAGGATATGTAACTAAGCCCTCTCTCTTCTGGGGGGGTTGTTTTACCTGT
TGTGGATCTGAGAGTTGAAGTGACAGTGGAGGATGTCATTGAAGGCAAGCAGTCGTCATC
TTGGGAATAACCAGCCTGAATTGCACGGAGGTAACTGTGGCTTCGAGTGCGGAACGAACC
AGGCAGGTCCAAGGCCTCCATGGCCTGGGATTCTACTTCACTAAAAACGGACTCGCAAAC
TGACTCAAACTGGCCATTGATCTCAGTCTCACTCACCTGAGAGACAAAAACAGGAATAGC
AGTCCTTAATTTTTCCTCTTCCTTTCTCTTTCTCACTTTGATTCTTCCCCTTTGCACAGC
AAATATGAAGGAGTGTTAGCATAAGGGAATGCCAGTGTCATTTTCGACCTTAAACTGAAT
AAATGTCAGATCAAATGAAAAAAATGCAGATGACAACAAAAAAACAATCAGAAATATAGA
TATGCAGTTTGTGTTATAAAGCATTCAATTAACCACAACCCCCAAAACAAAGATAGACTG
TATGCTGGACATTACTAGATGGGAAACAGGAAGAACACACAGCATTCGTAATTCTTTATC
TTGTAATTCTAGCAGGTGTCTTAGAAATAGGCTAAACt
>NODE_872_length_651_cov_14.291859
CCAGCAGCAGCACCCAGGATGGACGGAAGGAGGAAAGGAGGGACCCGGGGAGGAAGAGAG
GACAGAAAGGAGGGATGAAACTGGCCTCTTCCATTCGGAGAAGGGGTGTGTGTGGAGGCA
GAGGAGAAGAGGTGGAGATAAGTGGACAGGAGGGAGGCTAAGAGGAGGGAATAGATGGGG
AGGAAGAGGCCCCTGTGCTATCCGGAGCTGTCTGTTTCTGTCTGTATGTCTGTTCTCACA
CAGTCGAAATCAATTTGCCATCAGGACTGTCACTGTGGAACAAAGAGAGAAGGAAGCTTG
CCAGGTCGGACACACTCAGAGAGAAATGGAGAAAGACAAGACAGGCACAAGGAGGCAGGA
TAGAGTTTAGGAGAAGCGCAGGTGGGGTCTGGAAATCTACTTTGCCCCACCTACAGCTAC
AACTCCAAACACACCTGCCATTATCAGGAAGATTGGACTTCCAATTCCCTCATCAACATT
TGCATGCAGATATGTATGCTGTTTAGAAATTGTTGCACAAATTGAGAAGCATTTTATCCA
ATGTTTGTCCTTTCAAACAACAAAACCAAGACGTTACTGTTGATGAGAAAATCATCAAGC
CATCTCCTGAGCTGGAGGGATGTAGTATTAGATTAGTCTGTTGGGGTGAATACACCCTGC
AGGACAGTGTTGTCTCAAAATACTGATACAGAAAATTGAAAAATAAAAAACGGAAAAACA
TTTAGAGCAGACAGGAGTATGCAAAATAGCTTGACACCGGTGCCCAAAGCCCCAGGCTGA
CAAGCAGTGATGAct
>NODE_873_length_321_cov_2.258567
TGATGTTTGTGTGTGTATGACAGGTGTCCCAGAGAGCACCAACATCTCATCCAGAGGTAA
GCTCCCTTCTTGTCTACTATCTCCCCTTGCCCCACCTCCTTGCTACCAAAACTACTACAC
TACCCTGTTTTGACTTTTCATCCTTTTGTCTCGGACAGAGTTATCCTGCACCGCTCCCAA
ACCTCATCCAGTTTTGTTCTTTTCTTTTCTTCTATTCGTTTTGTTTTACGTATCCTGTTT
TGTTTTGTTTTATTATTTTTTTTCTTTTCTTTTCCTGTTGTTGTTGTTGTCGTTGCGTTT
GTGTTTGTTTCGGGTGTGGGCTGTGTGTGTGTGTGCGCGCGTGCGTGTGTCTGTCTGTGT
GTGTGTATTCTCTCCAGCTGCCTCCGTTGATTACGGTTCCTTTGCAGACAGATGCAGCAC
CTGGCTAGAGCTGCTTAGGCTGAAAGCTCACACCATAAGACGAgg
>NODE_874_length_701_cov_15.262483
CCCAGAGCTAATGAGGCAGAAAACGGCATTAACTTAATTCTCCTCTCATTCCGCGTCTCC
CCTTTCATTTCTCCTCCTTCCTCTCCTCCTTTCACTATCAAGGAAACGGTACTTAAGCGA
CTTTGTTCTTGGCTGTGATTTGAAAGTGAACACTGGTGTTCTGTGAAAGGTGGCAAATAC
GCGAAGAGCACGTCTAGAATTTTCATAAAAGATCTGCTCAAAGGCCTCTTGTCAGCTAAA
ACGACCCATTAAAGAAGTGGGGAGCAGGGGAAATGCATTTTCCAAATTGAACGGTGGGAT
TTACAGTCGGTTTAACGCCGCTGACCCCTAACACGCTAATGTTTGGTTCGTGTCATCAGC
CGTCCCTCCCCATCTTTTATCACCTCCATTGTCGAGCTATCTATTTAATTGAAAGAAGTT
AATTGAATGAAAATGATCAACTAAGCTTGTATTAATATTGCTAATGGAACTTTCTTCTTG
GCCATGTTTGGAGAACGATGTCACGCTGGAGTTTGGGAAAGGCCCATTAAGGTTTGCACT
TAACCCGATGGGCTAATTAAGGAATGCTTATTCATTCCCAGAGTCAGGGGGTAGGTCTGC
TCCAAACCCATAGCCACGGGCCTTTTACAGCATTTTGCACTTGCCATTATTGCGGACTCC
AGTTGCCTAACGGTGATTGGCCAAGATTGATTGTAGCTCTATGAAAATGACGTGCTTTAG
AAAAGAACATTTCGATTGAATAATCTAGCTGCGGTATTATATGGAAATTGACTGGCTGTA
ACGGCTATGGTGGACATATCACATCTTCATGCAATGACATGCgtgagattattcagtagc
tgtct
>NODE_875_length_784_cov_10.897959
TTAATCTCAATACAGTTAATAAGAGTATTTGACTCTGAGGTATTTGACACCTTAACTCAC
GCCTAAGGAGAACGTATTCTTAATGCTTTTCTTTCTTTTTTTGATTGCTCGTTATTTCCT
GCAGTTTTTCCAAACTTAAGCGCAGTAAGATTTCTTTCTTGTTTACACAGAAATCTTCCA
TCCCAGGTCTCTGTTGGAGTATTAGGGGTACCAGCTTTCAGCATTCTGGTGGGCCCAGCG
GCCCCACAGCGACAAGCCCCTATGCTCTTTATTTGGCACGTAGCCTGGAGGTGTCAGAAA
TATCGACACGCTTTCACGTGACGGAGACTTTGCCAGCCGTTTTCCCCCCTTTCTTAAGCC
CGGCATTCTGTCTGCCCAGCCAGGTATTGTAGGGCCCCGTGAAGGCGCTGTGAATAGTGT
CAAACTTGATAGTTCTCATTTCGCTTCCTGTACATGGCAGAAGAAAAAGTGCCCACCGTG
TGGGTTTTCCTTTTGTGATGGCCCTCTCTAGTCTTCCTGGGAACACACCACATTCCAGCC
ACAATCATTCCCTTTGTGAATCCAGGGATTGTGGGTGAGCCTGTTATGCCGATAACCCTC
CTAGCTTTCAGTGTAATAATGCATGCGAGTATCATAGAAGTCTAGACTCGTATTTTTTGC
AAACAATGCCAAATAATGAGCAGAGTGTTTTCAGTGATTTGGCAGAGCCTTTGTTTTGAC
ACATCCTCCCTCATTCATGAAGGACCTTTTGTGCTCATCCACGCCTAAGATGTGATTTAA
GGTCTGCTACATCTGGACAAATTATCACACCAATGTACCATACGTGGGCCTcatgtgtca
gttatggtttatgtaacatacatacgcgtaaccatagtctggcccgctaatcccaagggt
ataatttctaatgcgtctcagagaggga
>NODE_876_length_306_cov_10.816994
GGGGGGGTTGAGGGGGAGGCGGAGGGGGGAGGCGAACCGACGCTCTGCTTAGCTGACTTC
CCCCCAAATTGCTGACATAATTACATGAATGTAATTTTTTATGACTCACAGAAAATCTTG
GCATTTTCACTGAAGCAGATAATTAGACTTGGAATAAAGCAGGGGCGGAATAATTAATAC
ATCAAAACTAGATGAACTTTTTCTAATTATTTTTATTTAATCTCCATTCTAATTATTGTT
CTAGTCGGCTGAGCGAGATTGCCTTTCTCATTCAGGGTGTGAAATGCACCCGTAGCGCTC
AATCCTCACCCAGTGAAATATCAACTAAGCGTGGAGACGGGAAATCACAGGGCGCTCGCC
ACTCTTCTTCTTCTTCTTCTTCTTCTTCTTCTTCCTCCTccttcctcctccttccccccc
tcctccaccaccaccacctctcactctctc
>NODE_877_length_302_cov_2.688742
CATGAAAACAGCAATAGTGGTGTTTTTAAAAGACAATGTTTACAAACATCATTTCAGTTC
ACAATGTGGTCAAATGTGATAAATATGAAGGCAAATGCTGTTTCAAGTGAACATCTGTCA
GGAAATTCTCTGGACACACCATTTGGTAAAATTGGCCTTTTCAGCATGCCAAACGCTGTT
TCAGAGCAGGATGACAGCAATACTGCAGTTTTTCAAAGACAATGTTTACAAACATGTTTT
CATGTTATAATGTGTTCACATATGATAAATATGAAAGCAAAAGTTGTTTCAAGTGACTTT
GTGTGACATAATTCACTGAACACACTATGTGGCAAAAGAGCCGTTTCAGCACATGAAAAT
CTGTTTCGGAGCATGAAAACAGCAATACTGCACTTTTGCAAAAACAATGTTTACAAACAC
CTTTTGACTTCACAATGTGTTTACAT
>NODE_878_length_362_cov_2.627072
CCATAACTTTCTAATAATGTGATATGGAAGAGCTGACCTGGCACCAGAACTGTGCAACTT
GCGCAATATCCAAAATTTGAATATGCTGAACAGTCCATTTCCTTTTAACATGTTTCCCCT
CAGACACACAGAACTATCTTTCTATGGATCTCATTTCCTCATACATATTGTCCTCTTCAG
GCTTTTTTTCATCCTTCTTCCACACCATGTTGACCTTGACTTTCTCCTGTACAAAAATAG
ACATGTACTTAATAAATCCAACATGACTTAGTGAATCCATTTTTACAGTTGCTCCATTTG
TTTAATTACATGTACTGACTTCTATGTTCACAAATATTGACACACTTCCAAATTCACCTA
TATTAAAGTCCCCAATAGAAGTCATCTTGCAGAGGTTGCGTTGCATCAAAAACACAAAAT
CAAAGCCTTTCCATTGTGCAGTCATTAGattttacacacctgtcttgtgcgctggacact
ccttgatggcacaacctggtgactct
>NODE_882_length_608_cov_9.300987
ACATCCTAACCCTGAGCCTAACCCTAATTTCAGGCCTTAGGGTTAGGGTTGGCCCATACC
ACGGGACCCAAAAAAGTGTCACTACAAACCTACACCAATCAACTCAGAGCGGTCTGAAAC
GCGCTCCCAAACACCTTCTGCGGGCACTCAGCACTGTGAAACTGGTCGCCTTATGCACGC
CCCATTGTCAGTGAATGGGAGAACGTTTTGGCCAATATCTCCGGAACCGGACATGCTACA
CACCTGGAAATGCCACCTGCCCCACCTAATTTGGTTATGCTGAAGACACCGGTCTAGGTC
CCGAGTCTCTACGACCTTCCCGTCCTGAGATACAGCACAAAATCACAGGTTTCTCCCACT
TCCTGACGTCGTAGAGACTCGGGAGTAGGCTCCGTGCGATCGCGGCGGCAGCAAATGGGG
GGGTAGAAACAAGTTTCATGTCTCTAGCACTTACCGTTTTCCCAAACCCAGGCCGAAACC
CTAACCCTAACCCTAACCCTAATTCCGGACCTTACGGCTAGGGTTGGCCCATACTACGAG
ACCTAAAAAAGTGTCACTACAAACCTATACCAATCAACTCAGAGCGGTCTGAAACGCGCT
CTCAAGCGCCTTCTGCGGGAACTTATCTTGGATTCAGCGCTTCCACACTGGCTGCGATAT
GCACGCCCCATTGTCAGTGAATGGGAGAACGTTTTGGCCAATATCTCCGGAACCAGACGT
GCTAGACACCTGGAAATGCCACCTGCCCCACC
>NODE_885_length_375_cov_5.277333
TACCTCACCTCTCGGTGGTACATTTGCCCTTTTTATGAGCCCTCCTTTTCCATTTTTTTC
CTCCTCCTCTTCTTTCCTTTCTCTTTTTTTTTCTCAACCCCAACACGGAAATTGAAACTG
TATCTGGGCTTATCTGCAACCTCCCCGTGCATCAACTGCCGAGATGTTTAGACAAATTTT
ATGCATTATGCAGCGCAAATATCAAAACAGTTCTTGGCAGTGCCAGCAGAAGCCTCATTA
AAAATTCCTTAATTAAATCTTCTTGCAAAATGTAATCAGTCCAAGGAAGGGGTTTTGTGT
GTGTGTGCGCGCGCGTGTGTGTGTGTGTGTGTGTGTATGCGTGTGCAGAAGACGACGTGT
GTGTATGTGTGTGTGTCTGTCAGTGCCAAGGCTTTGATTTGTGCCCTTCATGTTATGGCT
TGGAGAAGTAATCATTAACGCCAAAGCCACTTTGGCTTTTCAAATGCTGTTTTTCTTTCT
TTTTAAACAGAATAAacaaacaagtgataatcacctttc
>NODE_886_length_332_cov_2.810241
TCATTTAACTGTGTGGTGACCCAAACTGCGTTTGAACCTTTATCAAGTAACTTTTGTTAT
GACCCGGCTCAAAATGGCCACAACAAAAGGAGAGACACACAAAAATATCAAGATTACAAA
TTATTCTATTACTTTAAATCAAATCAAACTAACACCAAAAATAGTATGGGGTTATGGAAA
TCAGTAAAGTCAGTGGTGTATGCATGGTGTGTGTATGTGTGAAACATGTCTGTGCAAGTG
ATGTAAATGCAAACCCAAGTCCTAAATAAATAAACTATGACACCATAACTGTAACAGAGC
ACGTGTTACCTGTGAAGAGAAGCAGAGAGAGAGTGATTAGAATTCAGCCAGCTTTTAAGC
AACCCGGGGACACCCTGTGGCCACAGGTGCAGTGATTACATTAAGTGCTCACAACCTATA
GCAACGaaccactaaaaccacccacaagatgacctcaggggtcgtcacaccccccc
>NODE_887_length_490_cov_8.091837
AATAATAATTAAAAAAAATAATGGCGTTGCTGCAAAGCCTCACACATCCTGCGCATCACA
CATATAGCCCCAGTTTAGCAGTACAAACTGCGCCTGCGCAAAGGTCAACGCCCACATGCC
TGGAGAACAAACCAACTTCTCTTCTTCCACTTTGTCTCAACGCTTTGCTGCTTCGATAAA
TAATGTTGAATTTTCTGATATTGTAATTAGACAAAAAGAAAGACAGACATATATAAAACG
TGCAGCTTCATTTGCTATTCTTTCCAAACGCTCTCCTGCTGCAGTGGTAGATCCACCACA
AGGGGGCGCAGTTGCCCAGACTATGCTCCTTGTGCAGGTTGTCCTATAGCTTGCGCCGGA
TAATTATTTTAGCTTTAAGTGCACCTTATTTGGTCCCAACATGTTTTAAAATCTTACATC
CGACTGCTACTGTAGCGCATATATCCGCAGATTATTGGCAACGAGTGTCGCAGGATGATG
TGTTTGCTGCAGATGCCATTTGAAAATATAGGCAGTGTAAGCACTGTAGAATCTAATTAT
TTCTTTGCAAAACCTAATTAGGCATTAAAAAAGGTTAACGCCAGCGCCTGAAACGTTTTT
GTTTAATAATCCCATTACTGACGGCTCATCATGT
>NODE_888_length_425_cov_4.284706
GCAATTAAAGTCCTATTATCATGGCAGTGAAGGACAACGCAAGTTAATCTGGCTATCATC
ACAATAATTAGCACATCATTTTCTCACCAGGACTAATGTGCAAAAATCAGGCAATTTAGT
GGTTAGTTTGCTTAACCTTTACGAGACTTCATGGTGTTTTTTGTTTGGTTTTGTTTTTTA
AGCAATGTGGTGTTTCTCACTGCATAAGAACACCTCTAAAACTTCATTAGTCACACTGTT
ACTTGGCGAACTGGGTGATTAAGCATTTTCTGTGTCAGTTCTGGTTCTAACCAGCCGTTT
CGTTGCCTAATCTTTTGTACTGTGGTATTTTGCTGCTTGACACTTGGGAAAAAGTCTCAC
CCTCGATCCTTTTCTCTCCCCTTTTTACCCTCCCTGCCCCTCTTCTGTCTCCTTTGCTCT
TTGTTTTTCTTTCTCCCCCCTCTAGCAACAACCAAACTACTGGAGCTTCAAGGTCAGTGC
CAATATTGTGTTTGTGTTTCGCTGTAAATCTGTGCCTCTGTGTGGATTTGTCTCTAATAG
GATAACTCCATTGTTTCTTTGCATGCCTG
>NODE_889_length_747_cov_6.194110
CCAGGCTCCTGTGCCATACCATTGTCACATGTATGTATGTACACATTGTTTGAATGCTAT
ATTCGCAGCTTTCCTTGTTTGTCACAAAGGAAACCAAAACAAACTTTTTGTTCACCACCT
TTAAAGCAAGACAAACAAGATGTTTTTAAAAAAAAAATCTACTATAGCAGGCGCTTCACA
GACTCAATTCTTTTCTTCTCTCCAGTATCTTGCACTTAACACATGTAGCAATACCTACAG
GATGGGGAAATTGTGTAATTCACCAGTATTTGTTTAAGTGGAATATGACATTTTATTTCT
AGATATTGTTTGACTTTGTATAAAAAAATATATACTGTACAGATTCAAAAGTATATTATG
ACAAAAAAACTTTTAGAAAAATATTTATTTTTACTGTTTTGTAATTTAGACACAATACTG
TAGCTCCTCTATTGCCAGACTTACTGGAAGTGCCTCTCGATAATGTATTACAAAGTAACT
ATACAATATATTGGGATTATTAGAACCTGTCACTAGCAGAGCAGTGTTGATGTTGTAATG
TGAATATTGTTGAATAATAAGATTTATAAATGCTGCACATGTGTCTGTGTTGTCCTTTAG
CCATTTCTCCAGCAACTCATGGGAGTCTCACTTTGGGTTTACTATATTCAAGTCAAACAT
TTTTTAAATTACGAAGTTCAAATTGTCATTGGATAACACTGTAAAGTATCCCTTTGCTAG
GGTCTAGCCACCATATACAATGAGGGGTACAAGTCGCCACCaatgttcagatatgcccaa
catgtcccccccaatatattgctggatatttttctatgggtaaaatcactacatctgttc
acccacctgtaccccccatagggggatcgtccccccgagtgttgaaaacat
>NODE_890_length_145_cov_2.655172
TTTGTAAACATTGCGTCCTAAGTCAAAACATGTTTGTAAACATTGCGCCCTAAGTCAAAA
CATGTTTGTAAACATTGCCTTCAAAAGTCAAAACATGTTTGTAAACATTGCTTCTGAAGT
CAAAATATGTTTATAAACATTGTCATTCAAAGTCAAAACATATTTGTAAACATTGTCGTT
GAAACTCTGCAGGAGTGCTGCTCTAATGCTCTTAAACAGCGTTTCATGCGCTGAAAAGGC
CACTTTGGCCAAACGGTGTGTCCTCTCagaatcttgacacaatgtcact
>NODE_891_length_321_cov_1.909657
ACAAAACTGAAAAAAGCAAATCCAAAAAAGCAAAAGCACAAACAGGAATTCTTCCTCTAT
GGAGAAAACACCAGGACGAGGTGAAGGCCAATCGGATCGCAGTGTTTGGGTTTTTAGTGG
CGATAGAGGAAGACGAGATGAAATGAAACGGGGGGCGAACAGGAGAGACGAGCAGAGAGG
TGGCAGGAGGACGGGATGGGTGAGTGGCTTTCAGATCTTCATGCCCTGTGTGAGATGAGA
AGCAGCTGCTCGGCCGTCAGACTGGCCCCTTACCTGGCTGTGCATGAACTTTAGGTTGAT
TCCCTCCAGAGTGACCTGCAGGAGTCCGCCTTCACCCATCTTCATGTCCTGGACGGGGAA
CTCGCCGCCCAGCTCCGGACCTGACGGACAAACGAGAATGTTTCAGCGGGATGGAACAag
ttgttttctttcctaacacttcatcggccgtctgactcccagacg
>NODE_892_length_420_cov_2.359524
TATTCTGTGGTACAGACAAGGAAGAATCTGGGTTGCCAATGAAATCACAATGTGAGGGAT
GACCTCCTTAAACAGTATTCATTTTTGACAGTTTGGTCAATATTTGTGCAATGCTTCTGT
CACTGAAATAGGAAATTGTCACGATCCCCATTTTTGTATCTGTCTGGTTTCACCTTTTTT
CCTTTATTCCCATGTCCTGTTTCGGCCTCCCTCTTTTGCCCTGTCACTCTCCCTCTATGT
CCCGCCTTCTCTGTCTTTCCCTGCCTGCCTGATTACTCATCATCTACAGCTGTGTCAATT
ACTCACCTGCAATAATCAGTCACCCAGTATATAAGCTCTGTTCATTCCCTCACACTCCGC
CAGACCATAGACTCTCATTTACCGGACTCTGCTATTCCTCGACCAGTCTGTCTGCCACCT
GTTATCCCCGTCTCTGTGAACCCTCAGCTGTCTGGACCCTTCCCCTAGCCTGCCTACCCC
TGTGTCTAGTTTGGTTGTGAGTATTCTTGTTTGTTAGTTTAGTTCTGTATCTCTTTGTAG
TATGTTGGGTTCCTCTTCTGTCTT
>NODE_893_length_596_cov_11.921141
AATACCGATCACTGACTACGGCGCATTTCTGGCTGTACAGAAACACTCCGGTCCCTCCCG
GCCAAGCATCTACACATGTATTTGACAGAGAGGGATGCAGCGCTGCAGACATTGAATCAT
GGCTCCCATATTTTATCCATAAGTTAACCCCATATGGGTGCCATTGTACTATCAAAGGAT
AAAAAAGAACAAAGGATTTATATAGTCTTTTTGATCAAAGTCTCGCTATATGGAAGTAGT
ATATTTTGTGTTTTTCGCACACACACAAACAGACATAAGCACGCGCAAACACACACATGC
AGTGACAGCCACGGCCAATCGATTTGCCACGCTCTCTCTCTCTCCACAATGCTGACGATG
CTCGAGTGGACGGGCTCCTGGTTGCTTGGTTCACAGAAAAGGGTCCCTCAAATGAATGTA
TTTTTACCTCTTGCAGGACAATGTCGGATAGGGAAGTAAATAATTAAAGGAAAGGGACCC
TTTTTGACTGCATCAACCCTGCCACTGCTGGTAAGCTCTACTATCCATTGTGACTCCATT
TTTGCCCGTCCTGCTAAGGATGACCTTTTTTATTTTTTATTTTCTTTTTTTTTAAAAATT
TTTGTTTTGTTTTACACACATGTGCCCTCCCTGCATGGAAACCCTTCACATTAAAGGCAC
CGAGTGTTTGCATATTTTTTTCCTCATTTGATTTAAGTGCTGACCTGGTATGAGAGGAGC
AGGCCTTGTGTATGTCGTAt
>NODE_900_length_382_cov_1.583770
GAAACACTGCAGGATTGCTGTTTTCATGCTCTGAAACAGCGTTTGGCATGCTGAAACGGA
CAATTTTACCAAGTGATGTGTCCACAGAACTTCCTGACAGATATTCACTTGAAACAGCAT
TTGGCTTTGTATCTATCATATTTGAACACATTGTGAAATCAAAGCATGATTGTAAACATT
GTCTTTGCCAAACTGCAGTACTGCTGTTTTCATGCCCTGAAACAGCTTTTCATGCGCTGG
AAAGGCCTTTTTGCCACAGTGTTTTCACTGAATGATATAACAGAAAGTCACTTGTTACAA
CTTCTGACTTCATATTTATCACATTTGAACACATTGTGAAGTCAAAACATGTTTGTAAAC
ATTGTCGTTGACAAACTGCAATATTGCTGTTTTCATGCTCTGAAACATCTTTTCATGCGC
TGAAGAGTCCCCTTTTCCACATAGTGTATTCATTGAATTCTATCACACAAAGTCTCTTGA
AACAACTTTTGCCTTCATATTTATCATAGTTGAACACATTGTGAAg
>NODE_901_length_317_cov_5.208202
AACTTTAAGAGCTGGACTTTTCTCAGTGCATTTTATTGGACTGAGTGTATTTTAGAGTTT
CCAAATAATACCGGGATTAATTCTCCTGCTTGAGGCTGCAGGCCACTCTTTTCATCATAA
TAGTGTTCAAGCCAGCGCAGACTGGCCATGTGAGAGTGGAATGATCACTAGGTGAAAACC
ACACAGGCCTGCAATCTGAATAAGTACACTTTCTTTCAAAACTGAATTAAAAAAAGGAGT
CAAAATAGGGTTATTCTACACTGAAGGACTCAGATGCGCGTCCATGCGCACAAAACAGGC
AGAAAATACACAATGTGAGCTGTAAAAAACCAACAAATAAACAAACGAATGAATAAAATG
CTGTATGCAAAGTGCCTGGAGCATCCAGTGCGCTTACCTAGACTTGGAGGGGGGCTGAAT
GTGTTGCCAGCGTTAAGACAGCGCGCAGAGTTAATGCAATA
>NODE_908_length_524_cov_15.971375
AGAGCAGATGAACTACAAAAACCAGTCAATGTCATTCATGCAGTGTCCACACAGCGGACT
TCTGCTGGCTGCTGGCCATTCCTCAAACTGTATCAGTGACATAAATAGTGGAGAACAATC
TCTCACAAAATCCCGGATGGGAAACAAGCATAATCTGGGCATTACACTGATAGCACAGAC
ACCATGTTGACACAACATCTACTGCCCAGCTGAGTGCCACATAATCCCCTGTAGGAGGTG
GATGCATACCTAGGATCCCTTGCAATGAGGTGTAGTTAACCAGCCAGACTCGTGTGCAAC
GCCACAAACGAGCATCAATTTCCCCTCCCCCCACCTTGGTGCTGGTGGACTATCAGCGAG
GGTCCGACAGTGTTGTTCCTAATTACCTATTTCTCCACTCCTGATCCTGCGGCTGGCATA
ATTAGTTACCTGGGGCTGCAATCCAATTTGAAGTGATGACAAGAAAGTGATCCATGAAAA
AGTAATAAGTTAAATCCAATTTCAGCCTGCCTCTAATTAAATGCACATGGAACTAATGAG
TCAAACCCTACCATTTCACTGATAATGGTAATTAGCGGGGTGGGAGTTGCCGGCTCTCGT
CGTTGTGCCACTGTAGGTGTGAAGCGCAAAAGGTAAAAGCGGCATGGATTCTTTTAATTA
CATGTGAG
>NODE_913_length_421_cov_3.451306
CATCATATAGCTCCAACATAAACTAATTTGGAAATAGTTCTAAGTACATGCCTCATTTAA
CATGTAAAGGGTCGCATCAAGTTTCTCCCCTCTTCCTCCTGTACAAGCTCAACAGTTTCG
ATGAGCACTGATCCAACTTTCCCAGGAAAGTGGACAGCAATGGCTTCATTGTGATCTTCT
GAAATTCCTCTTCAATCTAAAAAAGACCAAGACAGAACATGGAAACAACCATCACTAGAC
ACAGAAATAATTCCAGAAAAACAGAGAAAGAAGACAAGTATTAAACTAACTGTAAAACAA
CATTGAAGGCAATACAATGGTTTCAAATCCAGAAAAATAATGTACATCAAAACTGAGGCA
AAAAAATACAATTTGAAAATGTATCAAACCCTTCATTTGAAAACATTAAAGACAATAATA
AAATATACTTACTTGGGAAGGCTGTTCGGGAATTTATACACGACTGAACAGGAGAATATG
AAATTGAAATACTGAGTAAATAAAAATAGCTTTACTTCAATACTTAAAAAAAGAGGTTAA
TGGCAATCTGGTATAACATTAATTt
>NODE_914_length_299_cov_1.481605
AATGTGAATGTTTATTTTAAAAGCATTCAAAAATTCTGTGTAGTCCAGTGGATGGAGACT
CGAGGTGCAAGAAACCATCTAAAAATGACAATAAATAGCATAAGAAGTGTTGTGGGTGCC
CATTACTGTAACCACATCACATCTGTTGGCAACGCAGTAATGTAAAGCACTGCAACCATC
TCTAAACAGAGAAGTGGGGCTATGGCACCACTTATAAGGTACTTAAAACACAGTCTTTCC
TTGTCTCCATCACATTTCCTCTCTCCACATCTCTATCCATGTATCTTTTTCTTGCCTCTT
CTCCCCTCTAATCCCTCTCCTCTATCTCTTTTTGTCCTCTCCCATCTTTTTTGTCTTTGT
AGTTTTCGCCTTCTGAATATTTCAATCTCATCCTTTTATATACTTTTCCTCTCTAACTCC
TCAGCTCTTGGTCACCATCTcct
>NODE_915_length_164_cov_2.560976
CTTCATATTTATCATATTTCAACACACTGTGGAGTCAAAACATGTTTGTAAACATTTTCT
GTGACAATCTGCAGGAGTGCTGTTTTTATGCTCTGAAACAGCGTTTCATGCGCTGAAAAG
GCCACTTTGGCCAAACGGTGTCTCTCCTCACTTTCTTGACACATTGTCACTTGAAACAGC
TTTTGCCTTCATATTTATCATATTTGAACACATTGTGAGGTCAAAACATGTTTGTAAACA
TTTTCTGTGACAATCTGCAGGAGTGCTGTTTTTATGCTCTTAAACAGCGTTTCATGCGCT
GAAAAGGC
>NODE_916_length_471_cov_6.365180
ATTCAAATGACATACGAATTCAATACTTTAAGATGTATAGCTAAGCTAGCCCTGTAACCT
TAGCTTGTATTTCATGTCCTCAATTACACACACACATCTCTACAGCATTTACCATGAACT
TAACACCAGATGCATTACTACATCAACACAGTCTGTCTCTAATTGTTTCTTTGAAATTTT
CTTATCAGACATAACAGTCTGCATAACTTACACACAGCTTCACAGAACCAATACACCACG
GTGTGATATTAGCTAGCAGGCTAAGCTAATATTTTGCCGACTATGAATCTCACCGTAGCG
TTGCTCAGAAAAAAACTATAACAAGGATGTCGTGCTCTGGTCAAATTCTGCTGTTCAAGT
TGTTAGTACTGCATTTCTTGCCAAGCTTTTGAAAAGGCTACAAAGCATAAAAGTCCTCTG
AGAGGATGGTGGCTCTGCTAAGGTCTCTGGCATTCATCCAAAATAAACGGACATATGGCG
GTGAGGACGCGCTCTGCTGGTGAGAGCTGACGAGGACCGGGAGAGTTGCCAGATTAACCC
TATAAGTGCTGAACAGGGGAAATTTGAAAGAATTAACCCAATAATTGCTGAAAGTTATTT
TTAAATGCAACCAAT
>NODE_917_length_710_cov_7.200000
AACCCCCAGTACATCATCTCTGAGTAATTGTGTTGGCTGCATGCCTCATCTTCAATAGGC
ACTACCTTTTTCAGTTATGACTTCCCCTTACCAGTGCACTTGTCTTCCTACTTTTCTCTG
TTACCCTTTAATAACTCTGTTTTAGCACCTCTCTGAAAGAATGGAAATACGTTTGAGCAG
GAAGTTAGAAGATTCTGTTCTTGGATAAAGCTGCTCAGTGCTCTCTAGGGTATACATAGT
TGTGGAGGGGAATGCCAACAATTACTGTGATGTTGAGAAGAGTCAGCACAGCTGCTTCAT
CTCCAGGAACTAATCTTGTGTTTCTCACCCACAAAAGATCTCCTACAGTACAAAACAGCA
ATTTAACTGAGAACATGCAGCTCCTGTATTGTAAAGATGATGGTTATTGACATACGCTTA
TGTTAATTGTCCTTCTTTTTCCTCTTCCACAGCTTTTCTGAAACACTGGGGTTGTTGGTG
TGGCCAAATTTTCCCTGGATTTGACTGGTAAATTCAGAAGACTGAAGCCCAGGCTCACAG
TCTACCTTTCACGGAGGCCCAGCCGTGAGAGGACTGAGGAAGGCACGTGGCGGATCATGA
CGGCCGACAAAGAGAAGGAACGGGAGAAAGAGCGGGACAGGGACAGAGACAGGGACCGGG
ACAAAAGAGAGGCCGGTAAGTCCCGTCGGCAGGACGGGGACCGGGGAGATCGTGAAAGTG
AGAGCTCCAGGCCCCGACGCAGCTGCACGCTGGAGGGCGGAGCCAAGAACTATGCAGAGA
GCGAGCACAGCGAGGACGAGGACAACGACAATGGCAGCACTGGTGGAGGCAGCGGCACGG
CCGAGGAGGCCggc
>NODE_918_length_351_cov_3.347578
CCTGACAAGTGTGTGTCAGTCATCTGCTAAGCAAACTGACTTGTGAACCGCACCTGGAAT
GGCTGGCAGAATGCAAACTGAACTCAGGTCCACTGACACATGTCATACATGGTGCTTTCT
TAGTTTACAGATGTGTGTGTTTATAGTACCTGTGCCTGGGAGGATGTAGATCTCTGAGGA
GACTGATCAGTTCTGGAGAGCTCAGCCTCAGAGGAATTGGTAGCAGTTTGTTGTACTCCA
GCCTGAAGAATGAGTTCAATATCATTAAGTAGTTGGCCAACAGTAATGTTATTTCAATTC
AACAACAATTACAATGAGCAGATACATAAGGACAGTAAGACATGCATATGGCTGTATTTT
ATTACTGTCTCCAGAAGTTGCCTCAAAATCATAATTATTTTTAATAGATTCCAGTTGGCT
CTGTTTTATGTCATAAATGTGTTGTCTGCAGTCGGATTGCTGTgagcattacagccgaga
acagctaaaggtgaa
>NODE_919_length_145_cov_36.096550
CCTCACAGTGTATGTTTAGACAAAAATAGTTGCTAAAACCCATCCACTCTCGCTGGCTGT
TGCTTGTGGGTCCCAAATAAAACCTATTAAACATAATTATTCCAGGCTGATGGTGGCGTA
TAGTGGTCACAGGCCAGTGAAATCTGTGAGTCATAGGATATGCTGTTACTTTTCCCTGGT
AATGGGAAACATGACTCCTCTCTCTCGTTTGCTGTTGTGATTGAAGGCACTGACCTGTCA
TACATTTATAATAGGGGAGCAGGTGTGGCAGTGATGGACCTTAATTTCC
>NODE_920_length_349_cov_8.361032
TGAAAGTTTTTTTTTTCCTGACTTATTGTAAAAACAGCGCTAGCCCAGGTTTCTCTGTTC
ATTTACTGTAAGCTGTTTCATGTGCTTGTGAGTGCACATAGCCTCCTGCTCTCAGGAAGG
GAAAAAGCATATTCTTCCATCCCCAGGGGAAATAATTAATCCTTACAAGGCTGTCGCATG
TTGAAATGAAGCGAGTGTGAAGCATTTAGCCCAGGAGGCATTGCAGGCTGTCGCCCGCAC
AGGCACCTGTTGTTGTCCCTGCCCTACATTTCATGAGAGAGCGCTGAGCAGAGGATAACA
ACATGCTCCACTGATGGCAAATGAGACACACAACTGCAGATGCAGGGTTGTGTATGTGCG
TGGGTGTGTATGTATGCACATGTTTTCACTTTTTTTTTCTGTTTTCGTGCATTATGTTTG
CATGCACGACCACTCCAGAGAGTGTGCACAGGTGCAGGAAAccccctaccttatgaggag
gtgagggctcgca
>NODE_921_length_464_cov_10.502155
CCAGGCTCTACAGGTGATAACCCTATTTGGCAGTGACATTTTTTAGTGTAAAGTCACAGT
GGCGGTGATGAGATCAAAGGCAGAGAGTCCCCCATTGGGTCCAATTAGAACTATAGCATT
GTACAGGGAAGGGGTGGCAGGGGGAGAGAGGGGAGTGGGTGGTTGGGGGAGAGGAGAGAA
AAAAATGTTGAGTTATGATATTCATAATCTATGCAGAGAGGCCTTTCCAGTACAGGTCTT
CTCCCCATAGCTGTGATCTTTTCAATTTACATCAAGGGAAGATGGTCGGGGATGAAAGCA
GGGCATCCAAGGCGCACAGCCCACAGAGGGCAGACATGGGGCCTCATTAAGGCCCAGCCC
AGCCAGCCCCAAACAGGGTTTGAAGTGCGTCACATAAAGAGCATGGGGTCAAAGGTCAGA
CATAGAACAGATCTCCATTTAACTCTCCAGCTGGAGATGGTAAGTAGCAGGTGCAATGAT
GATCCCTGCCTGACTGTAAGGGATGATACCACTATAGGTGACACCAGGCATCTGTGTGAA
TGCGTGTGGGCACCATTGAACgtcttcgcacacatggtgcctcgacacgttgatatataa
catctatc
>NODE_931_length_305_cov_1.439344
TTCTAAAAAAGAATCCCAGTTTAAGTTTACACTTTGATACAAGCTTTTCAATGTGCTCCT
TAAACGACAAGTTGTTATCAATGGTGATACCCAAATACTTATATGATGTCACAGTTTCAA
TTTCTGCCCCTTGAGCTGTGATGATTTTTGGAGGGTCAGCAGGTAATGCTTTGCCGCCAG
AGAAGACCATCAGCTTGGATTTATTAGCATTTAAAACCATTTTCAGATCAGTTAAATGTG
ACTGGAACCTATCAAAAGCTGACTGAAGAAAGTCAAAGGTTTGTGTCAGTGAACGAGATG
CACAGTAAAGAACTGTGTCATCAGCATACAGGTGACACATGCTATTTGATATGTCCTGAC
ACAGATCATTAATATAAATGGTGAACAACAATGGTCCTAATGTTGAGCCCTGGGGGACAC
CCTTTGAAACAAGGAGATCTGAAGAATAg
>NODE_932_length_395_cov_2.972152
CAACCGAACCCCTGACAGTCCAGAGGTGAGACCAGGAAGCAGAGCTGCAGTCCTACACGC
TTCTCTGCTGCTTCTTTAGGGCTGTCATCTAGGCATTCTCCTGGTTATTTTACTATAGAG
ATTGTGTCTGCCCCCCGACCATCCAGATTGTATAAGTCTAAAATTAACAAGAGAGGAGCT
GTTCATAACAATCTTGTTCAAATTAATAAATCTCCATCAGAACCAAAAAACAGAACAATT
AAATGTGGATTATTGAATATTAGATCTCTGTCATCTAAATCTCTTTTAGTTAATGATCTG
ATAACTGATCATGATATTGACTTAATGTTTCTGACTGAAACCTGGCTGCAGCATGAAGAA
TATGTCAGTCTAAATGAATCAACTCCCCCCAGCCATGTTAACTTTCATGTACCTAGGAGT
ACAGGCAGAGGGGGAGGAGTGGCAGCAATCTTTAACTCTAACTTATTAATCAACCAGAAA
CCAAAACTAAGTTATAATTCATTTGAAAGCCTTAGTCTTAGTCTCATGCGCCTGAATTG
>NODE_933_length_389_cov_3.115681
CTGCATCAATGAGAGGTGGCTGCATCACTGTAGGTACATGCGATCATGAGTTAGTCATTA
CATATCAGTTATACAGAGCAGAGGGCATAGTGTAATTCATCTTTTGATCATCATTCACTT
GTAGGTTAAAATTCATTCTTTGTTTCATGTCGTAAATAAATAAAAAGGTTGACTACTTTT
GTCAGAGGAAGGAGAAAAAATATTACAAATTTAATCAATAATGCACTTACCTTCCAAATT
TCAGTCTATAAATGCTTCCACATGGATGAAAAACTGGATTTCCTTTCTCTACAGGAAGTA
GATGATTTTTTTTCAAACAATTCTAAATTTAATCGATAATGTAATTACCTTCCAGAATGC
ACTCTATAAATTAGCTCTTGTATGTAGATTAAAATCTGGACTTCCTGTGTCAACAGGAAG
TAGGAAGTGCAACAGCAGCAGCAGCAGCAGCAGCCGCAGCAGCCGCAGCAGTAGCAGCAG
TAGCAGTAGTAGCAGCGGTCTGAAGCACATGGTAAGACTGAGATCTGTAACTt
>NODE_934_length_364_cov_2.513736
TCCCCAAACCTCACCTCCCTCCCCAATACACTCTCTTTCTTTCTGTCTCTCACACACACA
TTTCTTCCAGATCTACCATCTCCACCCCCTCTCTCCACCCCCCCCCAAGTCCCAGTCATC
TGCCATAATCAGAACGATGATATACGGGCCCCATTAAAAGAGAGGGGCTGCTGACATGCA
GGACAATAGCCCCTCACAGCGTGTCCAGGAAGCCTGCCCATCCAGGTGCACTCTCCCTTA
CAGCCAGAGGCCTGCTGCTCTCCCTCCTTCTCACTCTCTGCTTCTTTCCCCCTCTTTTTT
TCCCCCTCCTCCTCCACTCCCCAACCCTCCAAACGCAGTGTGAGCCCATTGAGAGGGGAA
GGTAAGAAACAGGAGAGGAGCGAATGGGGGAGTGGATGGAGGGGTTGTGTTGGAGGTAAG
GAGGGATTTGCAGGATCGAGACTCGGGGGAGAgagagaaaagaagggaaggttaacagcg
agggagggagagagggaggaagggggtg
>NODE_935_length_623_cov_3.332263
GACGTCGTAGAGACTCGGGAATAGGCTCAGTGCGATCGCGGCGGCAGCAAATGGGGGGGT
AGACACAAGTTTCATGCCTCTAGCACTAACCGTTTTCCCAAACCCAGGCCGAAACCCTAA
CCCTAACCCTAACCCTAACCCTAACCCTAATTCCAGACCTTACGGCAAGGGTTTGCCCAT
ATTACGGGACCCAAAAAAGTGTCACTACAAACCTATACCAATCAACTCAGAGCGGTCTGA
AACGCGCTCTCAATCGCCTTCTGCGGGAACTTATGTTGGTTTCAGCACGTCCACACTGGC
TGCGATATGCACGTCCCATTGTAAGTGAATGGGAGAACGTTTTGGCCAATATCTTCGGAA
CCAGACGTGCTAGACAACTGGAAATGCCACCTGCCCCACCTAATTTGGCTATGCTAAAGA
CGCCCGTCTCAGTCCCGAGTCTCTACGACCTTCCCGTCCCGAGATACAGCAAAAAATCAC
AGGTTTCTCCCACTTCCTGACGTTGTAGAGACTCGTGAGTAGGCTCAGTGCGATCGCGGC
GGCAGCAAATGGGGGGGTAGACACAAGTTTCATGCCTCTAGCACTAACCGTTTTCCCAAA
CCCAGGCCGAAACCCTAACCCTAACCCTATCCCTGGCTGCGTTATGCACGTCCCATTGTC
AGTGAATGGGAGAACGTTTTGGCCAATATCTCCGGAACCAGACGTGCTAGACACCTGGAA
ATGCCACCTGCCCCACCTAATTTGGCTATGCTGAAGACGCCCGTCTC
>NODE_936_length_699_cov_11.336195
TGAGCCTAAAGTTCTATTTTTTTTGCCTCTCCAGCCTGAGAAATTATATTCTGATGCAAA
GCTTCCAGTAAATTATTGGAAGTAATCATGAACCTTATTTAATGCTGATTTCATTTTTAT
TGGATGCAGACACTATGTGTATAATATATGTCTGTGTTTATGTCTGTCTGGGGGTATGAG
ACTGAGTGCATGTGTGTTATGTGACCGTGTGTATGTACATGTACTATGTGTCTGGATGTC
TGCATATCTGCATGTGTGTGCGTGCATGTTAGTCGTAGGCTCAGAGGCATAGCGTGGGTC
TGCATGAGGGAGTGTGGTGGCAGAGCACTCCTCTGATAGGCCAGATCCAGGGTGCACTGA
AGCCTTTCGCATATATATGGAATTTTTGAATATCTAAACCATTATTTAGCATCCAAATCA
GTTCTGCTTGTCTGACTGATGGACAATTTCAGTGTGACCCCGGTCTTTTTGCATGTGACC
TATACTGTCGGGATTCTTGCATATTGTTTGGATGTTCACGTTGACTCCTCTCCCGTTTTT
CTCTTTGATCCTTTTAGCATGCTCTTTGTGTCGGAATTCATGAAATATTCATAGCTGGAC
TGTGGCTTTTCCATATCTTTATGTACAATTATTGGCAGCCGTCCTGTTATGTCGAGCCAT
CTTAATAGTAGGTATTGGGCTCGGTTAAGTGTGACTTCAGATTTTTCTGACAGTTTAGCT
GGTCTGTGTTATGAATTGATAAGGCGGGGCATTATATTTGCAGATTGTGCAGTGTGGTTG
CCTTTTTAGCCTaccattaatattgataaacgcaaataatgtgtctcacatgagagaata
aat
>NODE_942_length_421_cov_4.467934
TTTTGATTTCTGTATCAGCTGTTTGTTGCTTTCTCTGAGTGTACGTGTGTGCCTGAGTGT
GTGTGTGTGTGTGTGTACAGGTGTGTGCGTGGTATGTCCGGCAACGGCGAAGAGGCATCC
TCCTGAACTCCTGTCACAGCTTCACTGACTGGGAGTTCAAGAGCTCTTCATTACAGCCTG
TGCGCATCTGAGGGAAAGAGAAACAATGCTTAGAGCCCACTGCACATAACCTTTCCATTC
AATCAGCGGTTCAAACTGTCTCCCACTACTGCAAATCATTCTGTTTCTAGCTAGTCAAGT
GTAGCACCGAGTCAAAAAGCCTCCTATCAAAAATGGATAAAAATATCCTTCACTGTATTG
ACCAACAGGCAGAAAACTACATCACAATTTCTGAAATAAAACGGACACTTTTATACGAGC
ATATGGGCCGTTGAAAATCAGAAAACTGTGAATCCCTAGCTATGCATTACGCACCGCTGT
CTGTGAAATATGTACATTTATGAAAACAACTGGTAAAACTAGCGCAACAGTACAATGCCG
ACGTCAAACAAAAGCTCGTCAGTAA
>NODE_943_length_357_cov_1.907563
ATGGCTGAGAGCTGACCTGCAGCGTCTGACCGTGGCTATATGAGGATCGAGCTCTGGGTG
AGCTTAAATGAGATAAGTGTCCATGGAAGCTGTCAGAGCACGTCATGTCTCACTCCCTAC
CGAGAAGCAGGCCGAGAATAGAGACAGGATCGTCAGGGATAAAGCTGGAGGAGAGGAGGG
CGGAAAGAGTAGGAGCAGAAGAGGGAGGCAGGAGAAGATAGATGGAGGCGAGACGAGCCA
TGTTGATTTTACTGGGGGAAACCGCTGTACAGATGACTGCTAACCCGCTAACAAAGACAT
ATATGTGGAAATAGATTGACTGAGTCCTTTGTGGCGGAGGAATGATAACGAATACCAAAC
AGGCTACAAGGCTAAATTTAAAACAAATTCCACAGAGCAGGGAAAATAAACttgtatgat
tttttctttctatttatatccaggtttctgcccgtcccagaaggctggagcagcctgggt
tcagcagtttgttattcttca
>NODE_944_length_335_cov_7.268657
ATCTTTGTGCGCGTGCGTGCATGTGTGTGTGTGTGTGTGTGTGTGTGTATGCTGAGAGCA
GGGGGCCGGCAGCTGTCAGGGGCTAGGAGCAGCAGGCACTAATGAAGCAGATGAATAGTG
CAAAAACTCCCAAATACAAACAGGACAGTTGACATTTTTCATCTGTCAAAAGCAGAAGAT
GCATGAAAATACGATGGGGTCTTGTTTAACCCTTTGCCTCCTGGTGTCAAAAGCTGGCTG
GGTTTCTTCTTTTTCTCTGTCTGCTTCTGTCTCACCCCCTTTTCCTCTCTCGCATATTGA
AAAATTATTTTTTTGGATAGCATCATCTAACCCTTACATAGAAATGTACACACTGTGCCC
TGTAGAGTACTAAGAAGTATATGTATATTTGTTATGAAGCAATTAAGAGTCTTTCCCACA
TGGTGCTTTCCAAGACAGTGAAATTAACTTTTTTTTCTTTTTTTTCAAACttgggcatg
>NODE_953_length_682_cov_2.670088
TACGTTTTTTTCCCACCCTCATTCTGTATACTCCAGAATTGACTATGTTTTTATGTTTCA
AAGGGATCTAGATAGGGTGATAAATTGCAGCATAGGGAGCATGAACTTGTCAGTTCACGC
ACCAATTCTGATGGATTTAAGATTAAGTTCTGAAAAGAAAATCACTATTTGGAGGCTAAA
TACTGGAATTCTAAGTCAGATAAGGGAGCAAATAAAAACAGATTTTAAAAATTACTTTGA
AGAAAACGATAATGGGGATGTATCTCCTCTGATTCTTTGGGACGCATCCAAAGCTGTACT
TAGGGGGGAAATCATAGGATACTGTTCCAATCTAAGAAAGCAAAGGAAAGAAAAATTGGA
AAGTTTACAAACTGAGTTAAAGAAATTAGAGAACACACATAAAGAAACGTTAAATGAAGA
AATAAAAAAGGAAATAGACAGGAAGAAGAATGAACTAAATGAAATCTATTTAAATGACAT
TAAAAAGAATATGATCTTTCTAAAACAAAGATACTATGAGGCAGGGGGGAAATCGGCCAA
ACTACTTGCCTACAAATTAAAAAAACAGCAGGCTGAGAACACAATATTTAAAATAAGGGA
TCCTTTAACAAACTCCATACACTACAAAGCAAAAGAAGTCCAGCAATCATTTGAAACTTT
CTTCAAAAATGTATATACACAACCCAAAGTAGATGAATTAAAGATGGAAGCCTTTTTTGA
CCTGATAAAATTACCCAacgtgagggacaaacaaaataaacttcttataagtgaaattac
agatgaagaaattaaaagggcaataatgcatttaaaacccaataag
>NODE_954_length_420_cov_4.742857
TCTTTGTGTTACTAACACACAGACATGTTGTCATAAAATAAACATACGCCAAGCGCAGTA
TGTTCCAATGCACGAAAACATTTTTAAAGACATGAACCCTATGAAATCTCTGCTAAACTT
GCTTGTCCTGCAAGAAGAAGAAGAAAACAAACAGGTGGCGTTATCAGTGACACATATCAG
ACGGCAAAAAACACACAAGAGCGTCTCAGTCAATCAGCAATCATGTCTGTCCTGAGCATA
AACACACCTATTATACACGCCAAGCGGTGTCAGTGTAAACAATGCAGAACAATACACTCT
GCATTTCTAGCTGCAGTGGCTCCTCTGATTGGCTCGATCGATCGTCGGAGGCATTTGATG
CTATAGGAGGAGAGGCGAGGCATATTGATTGGAGGATAATCAGAGTCAAGCTGGCTTGGT
CCTCTTCAATAATTCAAAGGAAGAATTTGGGTGAGATTCCCTCAGATCGGAGGTGTGATG
TACATTTCATAGCCTGAGAGTCGGGGAGCTGCACGGTAACGGGGAGGGGAGGCGGCGCGT
GTGAGTgtgtgtctgtgtgagtgt
>NODE_955_length_324_cov_8.320988
GATTGTGTGACCTCTCACCCCTGCTGCATTACTCGCCTGATATTAAGATAAATTGCCTGA
TTTTGGGTAAACATATGCTGCAATTCAAACTGTCAGCACTGGTTTGCTCAGGGATAATTT
GTATTGATCTCCTGGCTTCTTCCCTATTTTGCTTACTGACCTCATGGATAATTAGAGAAA
AAGAGACACGGGGAGGTAAGGCAGGGCTTGCATTTGAATACTTTGCTGGAGAGATGAAGA
GCACATGGGAGGGGGGCAGAGGGAACATTAGAGACTAATAGAATTTTCATTTTCTCTCAT
TTTCTGCTCAGATTTAGACAGGTTACATGTTTTGTTCAATTATATCGCTTATATCTTTTT
TCCCCCTGCTTGTGTTACATACACAGAGAGGGCTCGCGCTCGTTTAATTTCTGGGATGAT
TCAAATTTTACAaacgcaatgagacaacaaagtgacagcaaatatgtt
>NODE_956_length_530_cov_1.866038
GATTGTTTCCGAAGGAGCAGGGACAAGTTTATGTTTCCAAGAGGCCCAACCTCTACAATC
ATGTTCAGCAAGCACAACAGGATATCCAACAAATGGTGGCTTAAACAGTTAATACAAAAA
CGTCCCAGTTGCCAGCTTTTAACTTCACCTTGCGTTTCCTCAAAATCACTTCCTTTTGAA
CTTTCCTCTTCTAGTTCTCAAAATAGAATAATATATGCAACCATGTTGTGGCTGCTTATT
TTCACATCCGTCGCTGTTCTTAAATCCAGTCAGTGGAAAGTTATAAGAGATCAGGTTGGC
ACAAAGTCAAGAAGAGTCAGGCGAAAGTCTGATGTTTACAAGCGCTATCTATCAAGATAA
GCTCTGCTCAAGCTATGCTAAGAGGCACCAAAAAGTAATTAATGTTTGGATATCATAGGT
GTGATAATGACTAAAATGGGAAGCATATGTAGGCTGATAAAACAAGTGGACAATGCCCTG
AGTTATGAGGCCACCAAAGAAGGAAGGCTAAGATACTCAGGAAGACTGAGGTGACACGCA
TGTCCACACACATTCAATGAGGGAGACAAAGAGTGACAGAACAAGGGGAAGGGAGGGGAT
GATGAGACACATTAATGAATTAATGATATGAGGGATTCAGGACATATGATATCATACAGC
AGtataacacttcc
>NODE_957_length_304_cov_1.338816
CACCTCACCGTTTATCACACTCGTCCGCTGGCAGGCCTATCCATCAGAGCCTAAAGTGTC
AGGGCCTGCTGGAAAACCCAGCAGCTCCTGCGGTAAATAAAGAAGAAACACAGCAGGATC
GCAGAGGAGGAGATGGTGGGAGGGAGGGAACGAGAGGAAAGGGAGAGAAAGGGAAAGGAT
GGAGAAAAGTATGGGAGAAAGGGAGAACTAATGGGTAGATAGAGGAGGAAATATGAAGCA
GGAGAGAGGGGTGAGGAAGACAAATAAGGGAGATGGGTGGGAATGAGAATGATGAATAGG
AAAGAAAGGGTAAAGAGAGGGataggagaggtgagaaagactgagagagcagtggggaaa
aggaagggaagaagaagagaagaagagggaaaacaaagacaagagagaagcaaatgaggg
tcaaatcaacatcaactgaaatgacaag
>NODE_958_length_460_cov_3.765217
CTGTGGAGTTACATTTTGATTAACAATCTTAAAGAGACACAAACTGATAATTAGAACTTT
GTGCAGCATATGTATTGGAGTTTTGTATAAACACTTGGCAGCACATAAAGATGATAGAAA
ATGTCATTAGAAAACTGAATTCCAATCATAACTGTAATTTATTCTTAGTCATAAATCTAG
CATACTTTAAAATGCACCGTGTGTATGTGTGTGTGTGTGTGTGTACATTGGCGGGTTTGC
TTGTGTGTCTGCGTGCGTGTACATCTCCATGAATTTGCGAATGTGTGTGTTGTCTGAAGC
AGCCCCAGGGAGGGGCTCTGACATTGAAGACGGGTTAAATCCTGTTTTACATTCAAGTGG
CAGGCCCTAGTTCATTAGAGTGAGGATCATTCCTCCTCAAGACCAAAGGAAGCGCATACT
AAACAAGAGCAGTTGTTGGGGAGAAAATGCCATTGTACGGGCAAAACCGTATGTACTGTA
TAAGTGGGGGTGTGTGCTGATGTGCTGTCAGTGGAGCTGCAAAATAACCTTTCTTCTTTA
TCTCTTCATTTCTGCGGAATAACGTCTTTATACAGAGAAGTAAAGGtgcgggcttgtaca
gttg
>NODE_959_length_701_cov_7.238231
ATCATAAGACGAATGTACTAATTCACCAACAAACAGAGAGATGCTGGACAAACAGGAATG
CATTCTACCAGAACAGAAAGAAAAGAAAAATGAAATGGACCTGGAAGATAGAGCGGGATA
TTGGACTTCAGAATGAAGTTAAGGAGGAAAGAGAAAAACCAGAGCTCTACGTAATCCAAT
CTTTTAAGAGTCAAATCATAATTGATGAAGTCAAATTAATTTGGTTAAAGACCATTGGTA
AACAACAGAAAGAGAGAGAGAGAGAGAAAGAGAGAGAGAGAGAGGAAGAGAGAGAGAGAG
AGAGAGAGAGAGAGAAACATTGACGTCACTCAGGCTAGGGTGCTTGTCACATTCTCATCT
GCATAAAGATCACGTGCGTAGGCAAAGCATTACCTACCTTCCATTTCAATCAGTGACACG
TATGCAATATCAACAAAACAAAGGAAAGAAAGAAAAAAAGAAAAAAAGGAGAAAGGAATG
TTCTCCGCAGCGAAATGGGAAAAAGACAATGACCTCTTTTAGTATCAAAGCTACATATTT
AGTCCAGAGACTGAGGAGAAATAAACAAAACCAAAAGAAAATAGAGGGGAGAAAAATAAA
AAATCCAGATGGAATTCAAAACCAAACTAAAGTTAGAAACAAAGGATGAATCTATCAGCT
ACATTATTTGCTTTGTCTTTTTCGCTTGTACAAATGCAGCCATATTTGTATCAAAACAGG
GGAGGGAGGATAGAGGGAAGCGGACAGAGTTAATTGTCATATTAGTGACATCTATGTAGA
GAAGAGTAGCTAAAGGGAGGAAGGATGAGGAGGAGgaggaggaggaggaggaggaggagg
aagag
>NODE_960_length_959_cov_9.848801
GGCCTCTTCATGAGTGTGATGTTAAACTTTTAACCTTTCTACGTGTGTCCTGTTCTGGTA
CATAGGTTGGTGGTTTCAGGTGTCTCGGGCCTTTCATGTCTACCAATATAGCAGGCGTAA
[truncated: 488,678 more chars]
