# Supplementary material for: Multilocus molecular systematics of the circumtropical reef-fish genus Abudefduf (Pomacentridae): history, geography and ecology of speciation
Source: PeerJ. 2018 Aug 14;6:e5357. doi: 10.7717/peerj.5357 (PMC6097498; doi:10.7717/peerj.5357)
Supplement: Data S1 [file peerj-06-5357-s013.zip › Data Supplement/assemblies/Abudefduf-conformis-STRI-X-1481.contigs.fasta]

>NODE_1_length_475_cov_4.715789
GTTTACAAACATGTTTTGACCTCACAATGTGTTCAAATATGATAAATATGAAGGCAAAAG
CTGTTTCAAGTGACATTGTGTCAAGATTCTGAGAGGACACACCGTTTGGCCAAAATGGCC
TTTTCAGCGCATGAAACGCTGTTTGAGAGCATTAGAGCAGCACTCCTGCAGAGTTTCAAC
GACAATGTTTACAAACATGTTTTGACTTTTGAAAGCAATGTTTACAAACATGTTTTGACT
TAGGACGCAATGTTTACAAACATGTTTTGACTTAGGACGCAATGTTTACAAACATGTTTT
GACTTTTGAAGGTAATGTTTACAAACATGTTTTGATTTCAGAGGACAATGTTTACAAACA
TGTTTTGACTTCACAGTGTGTTCAAATATGATTAATATGAAGGCAAAAGCTGTTTCAAGT
GACATTGTGTCAAGACTCTGAGAGGACACACCGTTTGGCCAAAATGGCCTTTTCGGCGCA
TGAAACGCTGTTTAAGAGCATAAAAACAGCACTCCTGCAGATTGTCACAGAAAATGTTTA
CAAACATGTTTTGACCTCACAATGTGTTCAAATATGATAAATATGAAGGCAAAAGCTGTT
TCAAGTGACATTGTGTCAA
>NODE_2_length_146_cov_2.301370
AGGCAAAAGCTGTTTCAAGTGACATTGTGTCAAGATTCTGAGAGGACACACCGTTTGGCC
AAAATGGCCTTTTCAGCGCATGAAACGCTGTTTGAGAGCATTAGAGCAGCACTCCTGCAG
AGTTTCAACGACAATGTTTACAAATATGTTTTGACTTTAAAGGACAATGTTTATAAACAT
ATTTTGACTTCAGAAGCAATGTTTACAAACATGTTTTGACTTTTGAAGGCAATGTTTACA
AACATGTTTTGACTTAGGACGCAATGTTTACAaacatgttttgacttttg
>NODE_4_length_1238_cov_61.155895
AGAATCAGGTCGTCTGCAAGTGATTTAGCACCAGGTTCTCCACAAACATGCGATGCGAGG
CAGGAGAGGGGCGACCATCGTCCGGCCGCGCCCCAGCCCTGTCACGAACGGCTCTCCGCA
CCGGCCGAGGCCGGCTATCCGGGACCAACCGAAGATCCACGGCGCTACGGTATCGTCACG
TCTAGGCGGGATTCTGACTTAGAGGCGTTCAGTCATAATCCCACAGATGGTAGCTTCGCA
CCATTGGCTCCTCAGCCAAGCACATACACCAAATGTCTGAACCTGCGGTTCCTCTCGTAC
TGAGCAGGATTACTATTGCAACAACACATCATCAGTAGGGTAAAACTAACCTGTCTCACG
ACGGTCTAAACCCAGCTCACGTTCCCTATTAGTGGGTGAACAATCCAACGCTTGGTGAAT
TCTGCTTCACAATGATAGGAAGAGCCGACATCGAAGGATCAAAAAGCGACGTCGCTATGA
ACGCTTGGCCGCCACAAGCCAGTTATCCCTGTGGTAACTTTTCTGACACCTCCTGCTTAA
AACCCAAAAAGTCAGAAGGATCGTGAGGCCCCGCTTTCACGGTCTGTATTCATACTGAAA
ATCAAGATCAAGCGAGCTTTTGCCCTTCTGCTCCACGGGAGGTTTCTGTCCTCCCTGAGC
TCGCCTTAGGACACCTGCGTTACCGTTTGACAGGTGTACCGCCCCAGTCAAACTCCCCAC
CTGCCACTGTCCCCGGAGCGGGTCACGCCCGGCGGGTGCCGGACGCTTGACGCCAGAAGC
GAGAGCCCGCTCGGGGCTCGCCTCCCCGCCTCACCGGGTAAGTGAAAAAACGATAAGAGT
AGTGGTATTTCACCGGCGGCCGAGGCCTCCCACTTATTCTACACCTCTCATGTCTCTTCA
CAGTGCCAGACTAGAGTCAAGCTCAACAGGGTCTTCTTTCCCCGCTGATTCTGCCAAGCC
CGTTCCCTTGGCTGTGGTTTCGCTAGATAGTAGGTAGGGACAGTGGGAATCTCGTTCATC
CATTCATGCGCGTCACTAATTAGATGACGAGGCATTTGGCTACCTTAAGAGAGTCATAGT
TACTCCCGCCGTTTACCCGCGCTTCATTGAATTTCTTCACTTTGACATTCAGAGCACTGG
GCAGAAATCACATCGCGTCAACACCCCCCGTGGGCCTTCGCGATGCTTTGTTTTAATTAA
ACAGTCGGATTCCCCTGGTCCGCACCAGTTCTAAGTCAGCTGCTAGGCGCCAGCCGAGGC
AACCCGCCGGGGGGCCCGCGCGAACGGGACCCCAGCGGGCGCCGCAGCTGGGGAGATCCG
CGAGAAGGGCCCGGCGCGCGTCCAGAGTCGCCGCCGCCGACCGCCGTACCCGGTCCCCTC
Cg
>NODE_5_length_306_cov_5.045752
GTAACTTTTACACTTCACCAGATTCATTTTTCTCAGTGTACTGAACTTCAGGACCAGGGA
CACAAAAACTTAGAAGAGTACAATTATCCCCTATAGATTTTTCATTTTTAATACTGCATT
TCATTTAATATTATTATTCCCATAACTTTGATTTACTTAACGTACCGTATGTATAAAACT
CTTTCCAAAACCGATTCATCTGTGAAACCAGCAGCAGCACATGGAAGATATAGTTGATGC
ACAGGGTTTACCGGGCTGGAGCCCAGGGGCCTGGACGTTTTTAACTACTAACTTGGGGTT
GGCGGCTAACTCTGTTAAATAACTCCAACACTGAACACGATTTGAATCATAAAAGTGTTA
AAATAACACTTTGAGAGTGGAAATCAACTCTGATATGTTTAACCCTGAAATTTTAACACT
CCAATTTTTGCTGTGTATCCCCAACCTTAg
>NODE_6_length_877_cov_9.328392
CTTACTTCTTGCTCTGATCATCGTGTCCATTTGCATGAGAAGATTTGTTCTCATCCTAAG
CAAGGTTGATAGAAGAACATCATGAGGACGTAGATGAAACATTTCAAGTCGTCAAGGTAA
AGGGGATGGGGTGGGACAAGAGAAAATGCAAAATATATTCAATTAATAATAATACAAACT
TCCTACTGTCATGTTTGGACAGTGTCCTTCCACCACCCCAATAGCTTCCCATCCCACTCC
TGTTTTTTTCCTTTACAAAGCTGCTCAGTACTTAATGCAACAAAGCAAAGATAAGGGAGA
GTGTCCAACATATTAGCTCAGTTCAGGAAGCTTTGACAATAGTCAGGTCATCTCCACCAT
TCCCCTTCTAATAGGTCGTACCAATGCCACTATTTGTGCCTAATCATGTGACCACGTATG
GCCCACAGCCACTAAAAGAGATCCTGTGTGGTTGGTGTCAGTCCAGTGATCTTCACCCAT
TTTCGTTCTTGGACTGTAAGAGCTCGATGCCACCTCTGTCACACATCTTGCCCTGAAGCA
AACAGGGATTCACACTTCTTAGTAATATTGACGCCCAAGAAAATAAAAAAGATTAATTCA
TCCACGTGTTACACTACCATAATCTTTAGTTTGCATTATTAAATACTACTTATAACCTTT
TGACTCAAGAAGGAATTATTAACTACTGAAAATGAATCATTTTATAATACAATGATGCTA
GATAGAAATATCTATTTTTACAGTCATTCTAATAGTATATCAATATCTGTGGTGTTGTGT
AGCATGCAATAATCAAGATGCTGATTCACATTACAGTTGACTCAGGCAAAGAGGCAGTAT
TCATATTTACAATTAGGAAAAAACTATTCACCTGCATTCAAAGCAAAACCAAGACATGGC
TAAAATCTTTGCACTATATAGTTCTGTAATTGCCATCTCTGCATTTTCATGAATTTAAGA
CAGTTACATCCTGATACATCCAAAattaaatatacattattaatttgagaaaattgtact
t
>NODE_7_length_145_cov_33.075863
AGGGAGAGTGTCCAACATATTAGCTCAGTTCAGGAAGCTTTGACAATAGTCAGGTCATCT
CCACCATTCCCCTTCTAATAGGTCGTACCAATGCCACTATTTGTGCCTAATCATGTGACC
ACGTATGGCCCACAGCCACTAAAAGAGATCCTGTGTGGTTGGTGTCAGTCCAGTGATCTT
CACCCATTTTCGTTCTTGGACTGTAAGAGCTCGATGCCACCTCTGTCACACATCTTGCCC
TGAAGCAAACAGGGATTCACACTTCTTAGTAATATTGACGCCCAAGAAA
>NODE_8_length_992_cov_9.491936
ATAACTAATCATTAATTATGTAATACACTGTAGCTGTAGCTTATAGAAGGGAAGTGAAGC
AGACTTAACTTTGGGCAATGATAGTCAGACATATTTTGCAATCAAATCCAAGTTAATTTA
ATGGGATATCATTCTGGCAAAGCAACAATGTTTTTGGTCTGGGATCTGAAAGTGCTCTTG
CAGTGACACATACAGCTATCTATGGGTTGGCATGAATCACTGAGCAAGTGGGGTGGGGGG
TCCACCCGGGTTGGCACAGCACACTGGGCCTGTCAGAAAAGGCGGGAGGGGTGCACATTC
TTCACCTCCCCCAGAATGGCACCTTCCAAAGCGGATCCCCTGTCTACCCATTCCCCAGGC
CCCAGATAAGAAGCTCATCCGTCATCCACTGGGGCCGCATTAAATTTTAACTCTGGTTAC
CGAGTGTGGCCATTCAAACTTTTATCTCAAACCTTCTTTATCTTCTTTTCATTAAGTTCT
CAAGCACTAATAGCCCTGCGAGTCTCCGCCGGGGTAAGGATGATGTTCTGAAAAATGAAA
GCTCATTATTTCTCCACAGAATGCTTGTTAATTCAAATGATGATATTAAAACTATAGTAG
CCCTCAGCAGTCGGGTGATTTCTAGCATACTTTATCATGTATCAATATATACTCTGTTTG
TCAAAACTGCCCCGAGCNNNNNNNNNNTAATGAAAGCTCATTATTTCTCCACAGAATGCT
TGTTAATTCAAATGATGATATTAAAACTATAGTAGCCCTCAGCAGTCGGGTGATTTCTAG
CATACTTTATCATGTATCAATATATACTCTGTTTGTCAAAACTGCCCCGAGCCTGGGCTG
ACATTCTCCTCCCGAGGAGTGGAGTGCTTCAGCAGGCCTGCAATACTCTAAGGTGACAAC
TGGCAGAGTTTGTGCCTTTAGGAAAGTGGGTGGAAGGAGGGATGAAGGCAGTGATGGGGA
GACGGATGAAACTCAAAGAGCCGTCATTGTGCTCCCATGTCTATTCGACATTTTTCCATC
ATGCACACACGAATACCCAGCTCCCCCCTCGTCGCACACACACCCATGCACGAATACACT
CACATCTGTCATCCTCATCTGTCTtgcctgatatgtgcacatgtgagcagacatta
>NODE_15_length_499_cov_8.388778
CAACGCTTTATTTAATAAGAGCCAAATATCAACATCAAATATTTGCTCTGTTGTTGAGCA
CGGGAAAAAACATAATTTGTCTCATTTTGCACGGATACATAACAATGAATCCGATTCAGA
TTTTAACACTCCCTCAACATCCATCTCTCCGGTGATCTATCCATTCGCTTGCCTATCCTT
GTCCATCTAGCCCGGGGCTATAGAAGCCTAATTGTTTACCAAAGGGTTGCGGCTCATTTG
CTCCTGGAGATTGGGCCTAATTAACACTAACTTGTCTGAACACCAAGGAGCGCTGTCCAC
TCCACTTTAATCTAATCTGTACTCTTTCAAAAAATAATGAGATCATTTACACCTCATTAA
CGAGCAATGTAATGTCTGGGCATTAATCATAATGATTGCTTATCATTTCACTTTGCAATA
TTATCTCCTCTAATGAAACTGTTCACACAACTGCCAAGAGGGCCTTAATTGGTCGTGTGA
AATCACAGAGCACCCGGCAGCTTGCAGCGACGTGTGTGAAGTTCTAATTTGCATGGGTGG
GTTGTGGGAGGTGGGGTGGGGGATTTGGGGGGTGGGTGGGCACGAGAGGATGGCATCACT
TAGGAACACACACATATACATGCACAAAGATACGCAAGGTAAG
>NODE_16_length_454_cov_57.830395
TATTTTTCGTCACTACCTCCCCGAGTCGGGAGTGGGTAATTTGCGCGCCTGCTGCCTTCC
TTGGATGTGGTAGCCGTTTCTCAGGCTCCCTCTCCGGAATCGAACCCTGATTCCCCGTTA
CCCGTGGTCACCATGGTAGGCACAGAAAGTACCATCGAAAGTTGATAGGGCAGACATTCG
AATGAGACGTCGCCGCCACGGGGGGCCAGCGATCGGCTCGAGGTTATCTAGAGTCACCAA
AGCGGCCGGGGCGCCCCGAGGGGCCACCCCGCATGGGTTTTGGGTCTGATAAATGCACGC
ATCCCCGGAGGTCAGCGCTCGTTTGCATGTATTAGCTCTAGAATTGCCACAGTTATCCAA
GTAACGGTAGAGCGATCAAAGGAACCATAACTGATTTAATGAGCCATTCGCAGTTTCACT
GTACCGGCCGTGTGTACTTAGACTTGCATGGCTTAATCTTTGAGACAAGCATATGCTACT
GGCAGGATCAACCAGGTAGCCCAGAAGCGTGCGTGCGGCAGCGGGAGGGAGAGAAGGGAG
GAGAGCCGGCCAGGAAAGGCAGGCCACCCCCGAAACCCCCCCGCCCGACGTGCCGCCA
>NODE_17_length_7953_cov_11.118949
CCCCACCCACCCCTAGCGAGTATGCCACAACTCAATCCCGCACCCTGGTTTGCCATCCTA
GTGTTTTCGTGGTTAGTCTTCCTGACCGTTATTCCTCCCAAAGTCTTAGCACACACTTTC
CCTAATGAACCTACCCCTCAAAGCACAGAAAAACCCAAAACAGAATCCTGAAACTGACCA
TGACACTAAGCTTCTTTGATCAATTTATGAGCCCCACATATCTAGGAATTCCCCTGATAG
CCCTAGCCTTAGTCCTCCCCTGAGTCCTCTTCCCTAAACCCACATCTCGATGACTAAACA
ACCGCGTATTAAACCTTCAAGGCTGGTTTATTAATCGCTTTACCCAACAGATCTTTCAAC
CCCTAAGCTTAGGAGGCCACAAATGAGCTGCTCTGCTCGCATCACTTATACTTTTCCTTA
TTACCCTTAACATACTAGGCCTCCTCCCTTACACCTTTACCCCTACCACCCAACTGTCAC
TTAACATAGCCTTTGCGGTCCCTCTCTGACTAGCAACCGTTATTATTGGAATACGAAACC
AACCAAACCACGCCCTAGCACATCTACTGCCAGAAGGGACTCCAACTCTTCTCATCCCGA
TTCTTATTATTATCGAAACCATTAGCCTATTTATCCGACCACTAGCCCTGGGGGTACGGC
TAACAGCTAACCTCACAGCCGGTCACCTATTAATTCAACTGATTGCTACCGCCGCTTTCG
TCCTTCTACCCCTCATACCCACAGTAGCCATCCTGACATCTGCACTCCTTCTAATGCTCA
CGCTTCTAGAAGTTGCCGTTGCTATAATTCAAGCTTACGTATTTGTTCTCCTCTTAAGCC
TCTACCTACAAGAAAACGTTTAATGGCCCATCAAGCACACGCATACCACATAGTAGACCC
AAGCCCTTGACCACTCACAGGCGCAGTCGCCGCCCTACTAATAACATCAGGTCTAGCAAT
CTGAATGCACTTCCACACAACAACCCTAATAACTCTAGGCCTAGTACTTCTTCTCCTCAC
AATATACCAATGATGACGAGACATTGTCCGAGAAGGCACATATCAAGGCCATCACACACC
CCCTGTACAAAAAGGCCTCCGCTACGGAATAATTCTTTTTATTACCTCCGAAGTATTTTT
CTTTTTAGGGTTCTTCTGAGCTTTCTACCACTCAAGTCTTGCCCCAACCCCTGAATTAGG
CGGCTGCTGACCCCCCACAGGTATCACCACCCTGGACCCCTTCGAAGTACCCCTACTTAA
CACAGCAGTCCTACTTGCCTCTGGAGTTACAGTAACCTGAGCCCACCACAGCATCATAGA
AGGTCACCGAAAACAGGCCATTCAATCCCTCACCTTAACCATCTTACTTGGCTTCTATTT
CACCTTCCTTCAAGCCATAGAATACTATGAAGCCCCCTTCACAATTGCAGATGGGGTCTA
CGGTTCCACCTTCTTTGTAGCCACAGGCTTCCACGGCCTACATGTAATTATTGGATCCAC
ATTCCTTGCCGTCTGCCTACTACGACAAATCCAATATCACTTTACATCTGAACATCACTT
CGGCTTTGAAGCCGCCGCTTGATACTGACACTTCGTAGACGTAGTATGACTCTTCCTCTA
CATCTCTATCTACTGATGAGGCTCATAATCTTTCTAGTATTAAAGCTAGTACATGTGACT
TCCAATCACCTAGTCTTGGTTAAAATCCAAGGAAAGATAATGAATTTAATTACAACTGTA
ATTACAATTGCCATCGCACTCTCAACCATCCTGGCCATTGTCTCTTTCTGACTCCCCCAG
ATAAGCCCAGACCATGAAAAACTCTCACCCTATGAATGCGGCTTCGACCCCCTGGGATCA
GCTCGACTTCCATTCTCCATACGTTTCTTCCTAGTAGCCATTCTATTCCTTCTTTTTGAC
CTAGAAATTGCCCTCCTGCTCCCCCTTCCCTGAGGCGACCAGCTATCTTCCCCCCTACTC
ACATTCACCTGAGCATTCGCTGTTCTTATTCTCCTGACCTTGGGCCTGATCTACGAATGA
CTTCAAGGAGGCCTAGAATGAGCTGAATAGACAGTTAGTTTAAGAAAAACCTTTGATTTC
GGCTCAAAAACTTGTGGTTAAAGTCCACAATTGTCTAATGACCCCCACTCACTTTGCTTT
TTCATCAGCCTTCGCCCTAGGCCTAGCAGGTCTAGCATTTCATCGAACACACCTCCTCTC
AGCACTTCTCTGTCTAGAAGGTATGATACTCTCCCTATTCATTGCTCTTTCCCTATGGAC
GCTCCAACTAGACTCCACAAATTTTTCAGCCTCCCCAATAATTCTACTAGCCTTCTCTGC
ATGCGAAGCTAGCGCCGGCCTAGCATTACTAGTCGCTACTGCCCGCACTCATGGCACTGA
TCGGCTACAAAACCTCAACCTTCTACAATGCTAAAAATCCTGATCCCAACCATTATGCTT
ATCCCAGTCACATGAATCACCCCCGCTAAACAACTATGGGCTACGACCCTAGCCTATAGC
CTAACCATTGCACTGGCCAGCCTAATCTGATTCAACATCACGGCAGAGACAGGCTGATCA
TTTATCAACCAGTACATAGCAACAGACCCACTATCAACCCCTCTCCTAGTCCTCACTTGC
TGACTCCTCCCCCTAATAATTCTCGCAAGCCAAAACCACACCTCCCCCGAGCCTGTAAAC
CGTCAACGAATATACATTACGCTACTAACATCCCTACAAATTTTTTTAATTCTAGCCTTT
AGCGCAACCGAAGTAATTATGTTTTATGTCATATTTGAGGCCACCCTGATCCCCACTCTA
ATCATCATCACTCGATGGGGGAATCAAACTGAACGCCTTAACGCGGGCACCTACTTCCTA
TTTTATACACTAGCAGGCTCTCTCCCTCTACTTGTCGCCCTACTCCTCCTTCAGAACAGC
ACAGGAACCCTATCACTTCTCACCCTCCAATATGCCCCGGCAATGGAATTAACATCTTTC
GCCGACAAATTCTGATGAGCTGGCTGCTTAATCGCATTCCTAGTCAAAATACCCCTTTAT
GGCGCCCATCTTTGGCTCCCCAAAGCCCACGTTGAAGCCCCCATTGCAGGCTCAATAATT
CTTGCCGCCGTCCTTCTAAAACTAGGAGGCTACGGAATAATACGAATAATAATTATACTA
GAACCACTAACAAAAGAACTCAGCTACCCATTTATCATTTTTGCCCTGTGAGGGGTAATC
ATAACAGGCTCCATTTGCCTACGACAAACCGACCTTAAATCCCTCATTGCCTACTCATCA
GTAAGCCACATAGGCCTGGTCGCAGCAGGAATTCTAATTCAAACGCCCTGAGGATTCACA
GGAGCCCTAATCCTTATAATTGCCCACGGACTAACATCCTCAGCACTCTTCTGTTTAGCC
AACACTAACTATGAACGAACCCATAGCCGAACTATAGTCCTGGCCCGAGGCTTACAAATA
GTTCTCCCCCTAATAACCTGCTGATGGTTCATTGCCAGCCTCGCTAATCTAGCTCTCCCC
CCTCTCCCAAACCTAATAGGAGAACTAATAATTATCACCTCTTTATTCAACTGATCCTGA
TGAACCCTCGCATTAACAGGGACCGGAACACTCATCACCGCCGGTTACTCACTTTATATG
TTCCTAATAACCCAACGAGGCCCAATCCCATCCCACATCATCGCCTTAGACCCCGCCCAC
TCCCGAGAACACCTACTCATGATCCTGCACCTCCTCCCCCTGATACTTTTAATTCTGAAA
CCAGAACTAATCTGAGGCTGGACCACTTGTAGACTTAGTTTAACAAAAACATTAGATTGT
GATTCTAAAGACGGGGGTTAAAATCCCCTTGTCCACCGAGAGAGGCTCGACAGCACCGAA
GACTGCTAATTTTCGTCACCTTGGTTAAACTCCAGGGCTCACTCGCCCATAAAGCTTCTA
AAGGATAACAGCTCATCCGTTGGTCTTAGGAACCAAAAACTCTTGGTGCAAATCCAAGTA
GCAGCTATGCACTATACTCCAATCATAATAACTTCAAGCCTAATCATGATTTTTCTCCTT
CTACTTTACCCAGTTTTAACCACCCTCACACCCACCCCTCAAAAAGACGACTGAGCCATC
ACCAAAGTTAAAACAGCAGTCAAACTAGCCTTCTTCATTAGCCTCCTCCCCCTGTTCCTA
TTCCTCGACGAAGGCGCAGAAACAATTATCACCAGCTGAACCTGAATAAACACCTACACC
TTCGATGTCAATGTTAGCCTTAAATTCGACTTTTACTCCATCATCTTCACCCCCATTGCC
CTTTACGTTACATGGTCTATCCTTGAGTTTGCCTCCTGGTATATACACGCGGACCCCTTC
ATGAACCGCTTCTTTAAATATCTTCTAGTATTCCTCATCGCAATAATTATTCTAGTAACA
GCTAATAATATATTCCAACTTTTTATCGGATGAGAAGGCGTAGGAATTATGTCATTCCTC
CTCATCGGTTGATGATACGGCCGGGCAGATGCTAACACAGCAGCCCTACAAGCAGTGCTC
TACAACCGAGTTGGAGACATCGGACTAATTTTCACCATAGCATGAATCGCAACTAACCTA
AACTCATGAGAAATACAACAAATATTCGCCGCATCCAAAAACATAGACCTTACCTTCCCT
CTCCTGGGCCTGATTGTCGCCGCAACCGGTAAATCAGCCCAATTCGGACTTCACCCATGA
CTCCCCTCCGCCATGGAGGGCCCTACGCCGGTCTCTGCCCTACTGCACTCCAGCACAATG
GTTGTAGCGGGCATCTTCCTTCTTATCCGACTTAGCCCAATAATAGAAAACAATCCTACA
GCCTTAACCACCTGCCTGTGTCTAGGCGCACTCACCACCCTATTCACCGCGACCTGCGCC
CTCACTCAAAACGACATCAAAAAAATTGTCGCATTCTCAACATCCAGCCAACTAGGGCTA
ATAATAGTAACCATCGGCCTAAACCAACCTCAGCTGGCCTTCTTGCATATCTGCACCCAC
GCTTTCTTTAAAGCCATACTATTTTTATGCTCGGGCTCCATCATCCACAGCCTTAATGAC
GAGCAAGACATCCGAAAAATAGGAGGCATACATCACCTCACCCCCTTCACATCTTCATGC
TTGACTATCGGCAGTCTAGCCCTCACAGGCACACCCTTCCTAGCTGGCTTCTTCTCCAAA
GATGCAATTATTGAAGCATTAAACACATCCTACCTCAACGCCTGAGCCCTAATCCTCACC
CTTCTAGCCACTTCCTTCACCGCCATCTACAGCCTCCGAGTAGTTTTCTTCGTATCCATG
GGCCACCCCCGATTTAACCCACTATCCCCTATTAATGAAAACAACCCCACTGTAATTAAC
CCCATTAAACGTCTTGCCTGAGGAAGCATCATTGCCGGCCTTTTAATTACCTCTAACATT
ATCCCCCTAAAAACACCTGTAATGTCTATACCCCCTATCCTAAAACTAGCCGCCCTCGCC
GTGACAATTATTGGAGTCCTGACTGCCCTAGAACTAGCCTCACTAACCAGCAAACAATTC
AAAACCACCCCTAGCTTACCTATACACCACTTCTCTAACATACTAGGGTTCTTCCCAGCA
ATCATCCACCGCCTCCCCCCTAAACTAAACCTCATCCTTGGGCAAACCATTGCAGCCCAA
ATGGTCGACCAGACCTGATTAGAGAAGACAGGCCCTAAAGCAATCACCTCTATGAATATT
CCTCTAGTGACAACCACAAATAATATCCAACAAGGAATAATTAAAACATACTTATCCTTA
TTCTTCTTTACCCTCGCCCTGGCAATACTCCTCCTGCTAGTCTAAACAGCGCGAAGCGCC
CCACGACTCAGCCCCCGAGTTAGCTCCAAAACTACAAATAGAGTTAAGAGCAAGACTCAT
GCTCCTATTACCAACATCCCTCCCCCCATAGAATACATAAGAGCAACACCTGCAATATCC
CCCCGAAATATTGAAAACTCTCCAAACTCATCAGCCGATACCCAAGAACCCTCATATCAA
CCTCCCCAGAATAAACCTGAAGTTAACACAACCCCTAGAACATAAACTAATATAACCCCT
AAAACTGGTCAACTCCCCCACCCCTCCGGATAAGGCTCCGCAGCAAGTGCTGCAGAATAC
GCAAACACAACTAACATCCCACCTAAATAAATCAAAAATAAAACCAGAGATAAAAAGGAA
CCACCATGCCCCACTAAAACACCACACCCTATGCCGGCAACCATAACTAAACCTAACGCA
GCGAAATAAGGGGACGGATTTGAAGCAACAGCAGCCAACCCTAAAATTAACCCAAACAAA
AATATAAACATAACGTAAGCCATAAATTCCTGCCAGGACTCTAACCAGGACCAGTGACTT
GAAAAACCACCGTTGTTATTCAACTACAAGAACCCTAATGGCCAATCTCCGAAAAACCCA
CCCCCTACTTAAAATTGCAAACGATGCACTAGTAGACCTTCCAGCCCCCGCTAACATTTC
TGTCTGATGAAACTTTGGCTCTCTTCTGGGACTCTGTCTAGCTGCCCAACTTCTCACAGG
CCTCTTTCTCGCCATGCACTACACATCAGATATCGCCACAGCCTTCTCATCCGTCGCCCA
CATCTGCCGTGATGTAAACTACGGTTGACTAATCCGAAACATACATGCTAACGGTGCATC
CTTCTTCTTCATCTGCATTTATCTTCATATTGGACGAGGCCTTTACTACGGCTCATACCT
CTACAAAGAAACATGAAACATTGGAGTCATTCTCCTCCTCCTAGTAATGATAACTGCTTT
CGTAGGGTACGTCCTCCCATGAGGCCAAATATCATTTTGAGGGGCCACCGTCATCACGAA
CCTTCTATCAGCCGTCCCCTACATCGGAAACTCCCTAGTCCAATGAATCTGAGGGGGCTT
CTCAGTAGACAATGCCACCCTTACCCGATTCTTCGCCTTCCACTTCCTATTCCCATTTGT
AATCGCAGCAATAACCCTTGTTCACCTAATTTTTCTACACGAAACTGGCTCAAATAACCC
AACCGGCCTCAACTCAGATGCGGACAAAATTTCTTTCCACCCGTACTTCTCCTACAAAGA
CCTTCTAGGCTTTGCAGCACTCCTAATCGCTCTCATCTCATTAGCCTTATTCTCCCCCAA
CCTTCTAGGAGACCCAGACAACTTCACCCCAGCCAACCCTATAGTTACACCCCCTCACAT
CAAACCAGAATGATACTTCTTGTTTGCCTACGCCATCCTACGTTCAATTCCCAACAAACT
AGGCGGAGTCTTAGCCCTCCTGGCCTCTATCCTCGTACTTATAGTAGTACCTATTCTGCA
CACATCAAAACAACGAAGCCTGACATTCCGCCCCTTCACACAGTTCCTATTCTGACTCCT
AATTGCAGACGTTATAATCCTTACCTGAATCGGGGGCATGCCAGTCGAACACCCTTTTAT
CATCATCGGCCAAGTCGCATCATTCCTCTACTTCTTCCTCTTCCTTGTTTTAACCCCCAC
AGTAGGATGACTCGAAAATAAAGTCCTTGAATGACAATGCAATAGTAGCTCAGCGCCAGA
GCGCCGGTCTTGTAAACCGGATGTCGAAGGTTAAAATCCTTCCTACTGCTTCAAAGAAGG
GGGATTTTAACCCCCGCCCCTAACTCCCAAAGCTAGGATTCTAAGTTAAACTATTCTTTG
CCGAGCTACGCCACACGACTCTTCATCGTACATATATGTAATATCACCATGAATATATAT
TCACCATTTCAATATTTGCCAATTGAAACATTAAATCTAAAATCACAAAATATCTTCTTT
AAAAACGCGCAATATGTCCTCGTAAATATGTACATTCATGAATTAAAAATAGAATATTCA
ATTCACAATAGACAAACATTAAATATTAACATAAGTAATTGCTTATTAACCATCTACAGC
ATTCAAGTAAAATCAGTAAATACTTGACATTAAGTGGAATGAAAACATTTTAATGTAGTA
AGAACCTACCATCAGTTGATTTCTTAATGCatactcttattgatattagggacaata
>NODE_20_length_337_cov_13.071217
AAATGTGTTAGCATACGCACAGTTTTTTTTTTATTTTTTTTGTATGATATCCCAACATCT
GTGGCATTAGCCATGGCTCTCTTTATGTAAAATAGAGACAGGGAAATGAATACGCAATCT
ACCACTGTGTTTTCATCATTAGTGCGCTCCAACTCACGGCTCTGCTGCCTTCCAAGCTGC
CTGAGTGGGGAGCGAGAGGAACATTTGTGTGCCCTCGCTTGCCAAATTAATTCTTGTCTT
GACATCTTAATTCTCAGTTCTTGTGTGTGGTCAAATCAGCCTACTATAGAAAAGCAATCA
AGCAATTATTCCCAAATTATATTTGCCCAACACACACTGATTGGTTATTCTTTTCTTATT
GAGTAAGCTCATTAATTCTGAGCAGCTTGCTTGTTATGCCTCTGCCATTACTCCTTTCCC
CTCTCATCCCCTCTCTCTCTCTCTCTCTCTCTCTCTCTCCCGCTCTCTCTCTCTCTCTCA
G
>NODE_21_length_514_cov_18.688717
CCCCTATTTCCCCCCCTTCCCAATCAATTTCATCTGCTGCCAATGGACTGATACAAATAC
AATTTCTATTTACGCAACAGGATCAGACACAAAGCAAATAAAAGCTGCAAGATATGGAGT
CCAAAACAACATCTGCTAGTCAGACTATGCAGATTAATTGGAAGTCTTTGTGTTGTGATT
TCAGTTGAGTGCAGTTTGACTAACATCTTAACCTACTTAGTGCAATTAGTGCTTCATTAG
AGAGGCTAACTAACTATTGCTTCTCTCCATAATGATGTGCAAGAGTGTAGACATAAAAGT
ACATAATCAATGGTTTCCAATTACTCCACAAGTGCAACCACTATTTCAAATAAACTGGAT
AATAATATAGAGCCATTACAAAGTCTAAGGTAGCAGAACCATTTAATTGCAGTGCAGTTC
TTCTCAGCTCCAAGATTTTTTCACACTAATGAAGTGTCATACAAAAAAGGCTGTATTGAT
TTTTTTCACCACACAGCCTCCACCACAAATATGTAATTATCCTTTTTATATCTGGCAGGG
GATTAAAGTAATCTATAGTATCTAGCCTTTGCGCTTCCCTGACAGGGGTGTGTGTGTGGG
CTTTTACCCTTTTCAAAATATGCAGCTTTTTGATGAATGAACTTTAGACAAAATGatg
>NODE_22_length_882_cov_10.024943
GAGCTTCAGGTTTCCCACTTTCCCATTCCAGAGATGATCTAAAACCAATTACACTGATTG
AGGCGCAAAGCCATTTAAAATGATTACAGCAAAGCATTGTTCTGCATTTAACAGGACAAG
CAAAGAAAACCACAAAACAAACCTGGCACAGCGTACCGTGAGAAGGATGAGGCGAGTGAT
GTAGAGAGAAAGGAGATGTGTGCGGTGGTGGGGGGGCAGATGAGAAAAGTTTTGCCCGGT
GATTTATGCTTCTTTCCCGGCTGGGATATGAATCTGGGATGATGCTCCAGAGAGCAGCAC
TCCAGATAATGTTAGCCCATTTAAAAAGAGCAGATTTGTGTAGTCTATCAGGGTCGCAGA
GTATTTTTTTTTCTCCTGCCTCCCTCCCTCCCTCCTCCGCCGGCCCCTCCGTAGTGAGAA
ATTGGTTGTTATCATAGATCACAGATACTGCTCAAACCTCTTATGAAAGATGAATTAATT
TCACTAATGCTTTAATGCAAAGCTCTCATGAGGGAGGCAGACTGGTGATAACCCCTGCCT
CGTCCCCGCTTCCTCCGCTAGTGATTTATGCCCTCTTTTAGTAGATGAAACCGCCTAGAT
TTGCCATCCATCTGCAGCTTTGAGGAATCCTATTACATGGGGATCTTGGACCGGACAGGA
CGCCACAGTCCAAAACCAGTTGCTCTGTTTTGGATCACACAGCCTTAGATATGTAGAGTA
ATTGTTGGAACGAGGAAGGATACTCAAAGCGCATCATTAAAAGTTATCAAAAAGGACACA
GGGGCCAGGTATCTTGTTTACATCCTCTCATGGCTAATTTGCAGTGCTAATAAAATGCAT
TTAAAAATCATGCAGGTTGTCAGCCAGAATCCTCTGAGGAAGGTTAAACAGTGACGGCAC
ACAGCTCAGTTGgccacagagacagatgtgtgtttttccctgcatgtgtcttacctttac
agtctgccattaataaagtgtcactgctgatgacatcatggtgggagggctgtgtgttta
aaacag
>NODE_23_length_791_cov_19.329962
TTATTCACACGTGTACAATAATTGTAACCATGGGAACCAAACAAGCTTTACAATTATGTA
AACAAAATGAGATGAGTATTTTTATATAGTTGACACATGATTAAATAATGAATTGCTTTC
TTCTCACTAGTACCTTGCACTTACCACATGTACTAAGGAAGAATATGTCCAAATACACAG
TATTTGTGAACGTAAAATAATTGATTTCCTTGCAGGTCGATGCTCCATTTTGTACAATAT
ACATATATGCTGTACAGTAAAGAAATTTTAAAACTACAAAAACTCTTTTAGATATACATT
ATTTATTTTTACCATTTTGTAATTTAGACACTATACTGTAGCTTCAATATTGCCAGACTT
ACTGGAAGTGCCTATATTGGTATTATGTATCATACAGTGAATATATTTGAAGATCATTAG
ACGTTGTCACAAACTGAACCATGTGGATGTTGTAATGTGAATACATTGAATTACAAGATT
ACAATTTCTGTGGTATCCTTGTGTCAGTATTGTGTTTATTTCGCAATTTCTGGAATGATT
TTGCTTTTTGTTTAAATTTGCAAAGAGGCAACAGTCCGAAAAAACATCATTTCCTGCTAA
GTTCTTAGTGTAGTGTTTCATCAAGACCATCTCTGTGCTCAAACAGAGATCTTGATCCTA
GTCGGAGTTTAATCCATGTGTTTGCCTTCACAGTCCTGCTTTTAATTTAGTAAATGAACA
TTTAACATTGCAGATGAAATCTGACAAATCGACATTTATTGATTCTATGTATTTGTTTCA
AAAACCTGCagtaacaaacatgcagcacatcttaatgtagtgtttcatctaaaagaatct
ttgaatactttgggaggtcgtcgacacacaaacaaccgagataaacacctgatcattttg
aagtgttatttaactgccaggctgagttatgtggt
>NODE_24_length_775_cov_8.086452
ATGTAACTCTCTCTCCCTCTCTCTGTTTTCGATATGTATACATATATGTATGTATATATC
TATCTATGTCTATATATCTACATATAGAGCTCTGTAGATGGATATTTATGATTGAAATAT
AAAAAAATCCTGTTCAAGGTTCAACCAGTGGCAAAAACTTTGTGCAGAAAATAATCACGC
TGAGTGGATTTCAGTAAAAGGGCCGAGAGAAAAATGTCATTTAGCATTCAAGATTTCCAT
TTGGCCGCCTGAAAGAGACTTAACGCCAATTGTCCTGCTGGTCATCTCACAGGATGGAAT
GCAAATGTGGAGGTCTATAGGGCCTGGTGCGGGAAAGCCATTGATTTGAGATGAATACAG
TGGCTACTCTCAGGCCCTTCACAGTTATTAGGACTAATAGAGAAACATAAAATAGTGAGA
GAGAGAAGCACAGATCGGCACAAATGCTCTAAATAGCTGGCTACTCCACAGGCCTCTCGG
AGAGTTTGGCTTGCAATTTGCATTCCTTTGTGCGACAACTTGTAATCCTCCCCTCAGCAT
GCCAAGAAACACACAACAGATTTATTGTCCCAGTCAACAAATCGTTTAGGTCATCCCAAA
CCTATTACTGCCTAATGCAGTGGGAGCCCCCTCCCCTGCCCCAAGCCACATGCACCGCCT
CGTCTCAACCACCGGAGACTTGCAAACACAGACCCTGCATGGCCGGGGCCCCACAGCTCC
AGCGCTTTGTTGGCCCCCCGGTCTATTCAGCCTCGGTGCACTTCTGGAGCTTTATACCTT
CTCCGAGCAGCTTGGGAGGTTGGGAGGGACACAAACCATTTCTGGGGAGCAGACAGTTTG
GTGTCGGGACAgtaaacggacctgaggtttccactgcgggcccacacaggctgtgctgag
atttcacacgttcagagtg
>NODE_25_length_335_cov_8.719403
ATTCTTTCACACATGATCCCAGCATGATGACTTCTGCTCACATAGAGACAATCAGGTAGT
TGCTTGTTTTTATTTATTACAAAGCGTTAAAGTGGAAGAATATATGCAGATTTTTTAATT
ATTATTTTTTTTACATATTAGCTGAAAAGTGTCTTTTTACTTTTGCGTAAGTTTAAAATG
TAAATTGCTGCAGCGGATTCTACTTTTTTACAATGTGGATTTAATGATTTATTTTATTTT
ATTCACTCTACCTTTCACTCCAAACCGCCTTTGCAGGAGATTTTGGACTCAAACACACGT
TTGTTTTTTTTATTTTCTACTCATGTACAGATATTTTGGCCCCCTTCACTGTCCACTCCA
GGTTTTCTTGCTCTCCAAGTTGACCTGTCAAGCAGATTACCACAGAAAGAGATTAATGGC
AGAGGCGGGTTGCAATAATAATCGTTTTGTTTGATGTGACAACTTTGATAGGCGTTGAT
>NODE_26_length_145_cov_26.606897
TTGGCCCCCTTCACTGTCCACTCCAGGTTTTCTTGCTCTCCAAGTTGACCTGTCAAGCAG
ATTACCACAGAAAGAGATTAATGGCAGAGGCGGGTTGCAATAATAATCGTTTTGTTTGAT
GTGACAACTTTGATAGGCGTTGATTTACTTACAAACTGATAGGCTTTTAATTGAGCGCCT
CCATCCCGATTGAGATGAAAGGGAAAACCACATTGAAAAGCTGCCCGATTGCCCCGGAGC
CTCAATACTGATTAGCCATCTCAGTGGTGAATAGTTCAAGGCATTTTAA
>NODE_27_length_789_cov_16.013941
CTCACTTTCTCTCTTTCTCACTCACTTGGAGAAGAGGACCAGACACTTGGTAGTTCACAG
AAGAGGTAACGGAAATCAATTGAGATTGTGATTTAAAGAGTTTTTTTTTCTCTCTGTCTT
TTCCCCCTCCTCTCACATCAAATTGATTCCTTTGCTTGTTTTGCTTTAATATTCATTTTA
GCCAAGTGTTGAGTAAATGTGCGGAGAATATGAATATTAGGTATGAAGCCTCTTTGCATG
AGATCAGTTTTGAAAACTATAAATTTTACCCAGCCGAAAATTGTCTGGCAATTAAAGCGT
ATTGTGTGTAATAAGCAGTGTCTCTATCGGGTGTTTAGCTTTATCGAGCCTGTCTGGAGA
TGGAACTCATACCTGCTGCTCTGTGAATTGCAGCACATAAAAGATGGACTGAATATGTTC
CCGGGGAATATTGCCCTCTCCAAAAGACCAATCCGTCTTGCTTAGGGAGGCAATCTTAGG
TGCGGTAGATAAACTAATATTTGTGTATAACCTCAGTCAGACAATACAAATGATCGGATG
ATTTTTCATCTCCTTATGCATACAGGGAAATATGAAAAATTGAGGTTTAGGAATATTTGC
AGGGTCTGCGAGGCGGCTGGCTGGGCCGCTGAGTGCCCTGGGCCACGCTCCTCACCAACG
ACTGCAGAGTGAAGAGTGATGAGAATATTATACCCGTCTGTTTCCCGTCACTCCCCATCC
TCCCCTCCCACCTTCTTCATTCTCTCCTCTCACCACACTAATTCATATGGCCACAAGATG
GAGAGAGAGGGAGCGAGCGGGATAAAATGAGAGATCGGGTACGACACTGGCCGCCCCTTT
GGTTTGCCGTCTTTGACTTTCACCGTCTGTCCACCCGTCCATGATTGACAGTCACGCTGA
CATAAatctcctgcttgtcttgctgcactttat
>NODE_28_length_145_cov_53.710346
CCCCTGGTACCCCAGGGCCCTGGACGGCTGTGTCGGCTGGAGGGGGCCCGCGCGCCCTCG
GCCAGACACAAAAGCTTGGATCGAGGGATGACTTTCAATAGATCGCAGCGAGGGAGCTGC
TCTGCTACGTACGACACCCTGACCCAGAATCAGGTCGTCTGCAAGTGATTTAGCACCAGG
TTCTCCACAAACATGCGATGCGAGGCAGGAGAGGGGCGACCATCGTCCGGCCGCGCCCCA
GCCCTGTCACGAACGGCTCTCCGCACCGGCCGAGGCCGGCTATCCGGGA
>NODE_29_length_828_cov_8.740338
CAATCCAAACAACACCAGCACTTGTCATAATCAAAACAAAGCAAATTCATCACCACTGAA
AACAAAGACTGATTGTTTTCCGCTCTGTGCCACCTCTAAGTGGCTGGGAGGGTTTTAAAG
GCAACTCAAGCTGACGAGAAGAGAGAAATAAATAAATAAACAAACAAAAGAAAATAAATA
AATAAATAAATAACAAGAAACAAATCAAAGAACCAAAAATGCAGCTGACCTTGAACGAAT
TGTCAAACGCAAAGTGACGGCAAAAATACAAGGAAACGTAAACTAAAAAAAGAACGGGAG
GAGGAAAAAAAAACAAAGAAAAAAAAGGATATTGAAAAATCATTGAGTCAACATGGACAT
CTGGCATTGGGTGAAGTTTTTAATTACCTCTTTACGCCATAGGCCATATTAAGCAAATTG
TCCAGCCTGTAAAGAGAAGGAGGGTTCTGGGGTTAATGGTGGGCAGATGGTCGACTCACT
CAATGGAACTAATGTTAAGTCCCTGTAGGAACTGCATGGTCCTCCTCACTCAAGAACAAA
CAAACCCATCTATAGTTGGTCCATTACACTGAGGAGCCCCACCAGAAAAAAAGAAAACAA
AAAAAAACGCTACCATCAGTAAATGAAGCTACAGTACGATCAGTATGGTCTGCACTCGCT
CGGTTTCGGCCGCTGAGCAGCTTCGGGCCGCAGCGCCGCCTCGCTAACGCCGGAGCAGAG
TGTTGCAGGCACATTGACATTACTGTAGGTGCGACCGTTTTGTACAAGACTACAGCAGTG
GACTGGTCACAGTTCAGTATTAGAGTTACATACAGAGCTCTAATGGCAGGTGAGCGTAGC
ATTGCACCAGGCTATGCAAAGATGATAGCCTTAGCCGCAATGCTACGAGTCGTCGTCTTT
TGCAGGAAATTGCATGTGGGTATCCATACAATTTAtgattctttagggtggagagtaaat
gaaaattatctt
>NODE_30_length_607_cov_18.158155
ATCACCATGCTCTGTGCTGCAATCAATTCATCATCACCCTTTGTGTGCCACTGAACAGTT
GACAACTTTATAACTTGCAGCTGCACGGGCTGACTGACAGGGGTGGAAGGGGAGCATGAA
AAAAAATGAAGAAATGAATAGATGAATGAATGAACAAAGAAGCGTGGTTTTCAGGGAGAA
AAAGTTGTTTTCTAAAAACACAAAACGATCTACATTACAGCCTTTTATTCCCTTTCGTCA
ACAGAGGAGCAGGCAGTGTAGCAGGGAGGAGAGAGTAGAGGAGGAGATGAGGAGGAGAAA
GAAGAAGAGGGAAAAAAAAGAAAAAGAAAAACATCCTTCTCACTGATCTGAAATCAGAAA
GCTTTCAGTCATTCTTTATGTGCTCCCCGCGGCCACTCTGAGCCAGTGAGCATGTACATT
AGGCTGGGGCATTTTGATGAAATAAAAGCCCAGGCCAGCTTATGGCTAAACAGAATGGGA
GCACTCACTCAGCCTGTCTCTGATTGACCATTAAAGCCATTGATGAATGGGCCTGTCAGG
GGAGAGACAATTAAATCAAACATGAAACAAAGCCGTTGTGACGGCCCGGTCTGACAGAGC
AAACCCATTCCTCCCCTCCATTACATAGCACACGGCTCCTTTTACAACCCCTAACCCACT
CCTCCCGCCTCCTCTACCCTACTGTATGTGTGCCACTGTGTGTGTGTGTGTGTTCGGAGT
GAACAAGTGAGCATGTGCACATGGGAGTGTg
>NODE_31_length_243_cov_4.164609
GGCAGCAAATGGGGGGGTAGACACAAGTTTCATGTCTCTAGCACTAACCGTTTTCCCAAA
CCCAGGCCGAAACCCTAACCCTAACCCTAACCCTAACCCTAACCCTAATTCCGGACCTTA
CGGCTAGGGTTGGCCCATACTACGGGACCCAAAAAAGTGTCACTACAAACCTATACCAAT
CAACTCAGAGCGGTCTGAAACGCGCTCTCAATCGCCTTCTGCGGGAACTTATCTTGGCAT
CAACGCTTCCACACTGGCTGCGATATGCACGTCCCATTGTCAGTGAATGGGAGAACGTTT
TGGCCAATATCTctggaaccagacgtgctagacacctggaaatgccacctgccccaccta
atttggctatgctgaagatgccggtct
>NODE_35_length_217_cov_3.041475
AACCCTAACCCTAACCCTAACCCTAACCCTAATTCCGGACCTTACGGCTAGGGTTGGCCC
ATACTACGGGACCCAAAAAAGTGTCACTACAAACCTATACCAATCAACTCAGAGCGGTCT
GAAACGCGCTCTCAAGTGCCTTCTGCGGGAACTTATCTTGGCTTCAACGCTTCCACACTG
GCTGCGATATGCACTGCCCATTGTCAGTGAATGGGACAACGTTTTGGCCAATATCTCCGG
AACCAGACGTGCTAGACACCTGGAAATGCCACCTGCCCCACCTAATTTGGCTATGCTGAA
GACGCCGGTCTCAGTCCCGAGTCTCTACGACCTTCCCGTCCCGAGATACAGCAAAAAATC
A
>NODE_41_length_795_cov_14.384906
TTAACCCTCGCCGCCTCATAATTACCTTGACATTTACCCTGCATTCAATCAAGTTTTTAA
CAGCAGATTTATTGCGATGACTTTTTTGTATTGCAGAAGGCAGCAGTAATTATGCAGGTT
ATTAAGAGTCTTCATGTTAATGCAGTTTTACATCTATAATATTCGCCGCACTCTGTTTTC
CTGTATGGAAGGAGCGCAGTGTCAGCTGCCCTAAGACAGAGTGACACAGGAAAGGACAGA
AATACTATTAGATGAAGTATCAGATGACTTGGGGTATGAGGAGTGGAACGGGGTAGCACT
GCCTATCCCTCCTTTATTGCTCAGGTTATTATCACAACTGCTGGGGAATTGTCGAGACGG
GGAGATAGGAGTGGCAACGATCCATCCGGGACTCGTTCATCACCACGCGCCGCAGCCCCC
CGAATAGAAATTACATCTGCATCTGAATTAGTAACATTATTCGCCAATTTGGCTCAGAGT
GAACATTGTTCCATTGAAGGTGGAATTAAATTAGAAAATGAGTGAGTCTTTAATTTTCAG
ATTATAAATCAGGGAATATAATTCACCTCCTTGTACCTTAAGGGCAATCACATTATCCTA
AGCGACATTTTATCCTCAGCCCCGCCAAGTGATCTCATCATGATACACAGACACACACCA
ATCATGCTTCCTGGGGAAGTAAGAAATACATCTTCTCCTCCAGAATTAGACGTAAAATAT
GAGTGTCTCCTCCTGCATGAGAGCTTATTTTACATGAAATTTGATGGCCCTTCTGAACTC
ACAAACACTATAGAGAATTACTTGGTTGAGTGATATTACGTTGCTTTTTACCCCTGTCAA
TGCATAGTTTTGTTGGTTGAACATCAGGTCAACATACAGAATATCAAAGTCCTACAGCTG
TAGATTATAAGGCACATGGGGAGTTTTACAAATGGAaaa
>NODE_50_length_145_cov_4.820690
GGAAGTGGGAGAAACCTGTGATTTTTTGCTGTATCTCGGGACGGGAAGGTCGTAGAGACT
CGGGATCGAGACCGGCGTCTTCAGCATAGCCAAATTATGTGGGGCAGGTGGCATTTCCAG
GTGTCTAGCACGTCTGGTTCCGGATATATTGGCCAAAACGTTCTCCCATTCACTGACAAT
GGGACGTGCATAACGCAGCCAGTGTGCAAGCGCTGATGCCAAGATAAGTTCCCACAGAAG
GCGCTTGAGAGCGCGTTTCAGACCGCTCTGAGTTGATTGGTATAGGTTt
>NODE_51_length_1082_cov_14.547135
AAGTTAAAGAGGCAGCAATATTTGGGAGTATCGCGGCACATTTCAAAGCATTTTCTCTGC
GATATTTGAAAACGGAGTCGTGCCGTGAACGCCTGCGTGTCCCTTTTAAAACAAACCCAG
CGCCTGTCAATCACGGCGCATTCCAACCAATCCCAAAGCTCCCTTTTTAAAAGCAGGTTT
GCCTGCTGTGCTTTTATATTGCACCATGGCCTGTTTCGAAGCATTTTTACTACCACGGTT
ATTGCCACAAATCAAGAGGGCAAAGTGAACGGCATGGGACTCACACCAACTTTAACGAAA
TTGAGTCTGGTTCCTACTTCTGCGAAGTTCACGGCCAAGAATTTCACATGCAGATGATAT
ACAACAAGGAAAATGGGGAAACAGAATTTCTAGGTGTATCCTGGGTGCTGAATTGGTTTG
ATTTTGCAAACTCATAGCCAAACTCACAACAAAACATGACAAGCCTTTCGAGGTTTAGTG
GCTGCCCTCTCTCTTGCGTCAACCCCGGGGAGAGCAATACTGAACCCAGCGTGGTGCTGC
CACCTTTGGCAGGAGAGCACATGGGACACCCCACTGGCAGTTCCTTAAAACTCTGCCCCT
CGCACAATTTGCGAGACTACCCTGAGACGAGGTCCAGTGCATATGTTGACCATTCGGTTC
CCAATTTTTCAGACTCTGGATACCCCAGTCACCGTTTAGAGCACAGCCCTAGGGGCATTA
TCATTGGAGCCAATCTTTCTGGAGCCGGCATGCCACCCGTCACTGATCAACTGGCATCAA
GAGCTAACCAACATGGCGGGATTGGAAGGTATCGTGACTTCCCTGGCTGCAGAGACAACA
GAAGCCATACTTTTTTCACAAGTTATCAGGAGCAGGCCCACGCCTCCGCCGACGCATCCC
GAGAGCTCGGCAGCCAGATGATGCTGGGGCTACCTGGCGACCTCCTCACCCGGACTCACC
CCTATGGCCAAGCCATCAGCCCCAAGGGAAACAGCCAGCAGCTTGTCACACAGTTCCTGG
GTCTGTACAAACCCCTGAACATGGCAATTCAGCGTGGAGGAGGCGACGCTTTCCTCAGGT
GCTCTAAGCAGACAGTCAAGCATGAGCTGGTGTGCAAgtggagtgacggccaagaggggg
ctgggaagctgccttgctccagagccttcgggaccatgtatgaacttgtcacccatgtga
cagtggagcacgtcggaggacccgag
>NODE_52_length_907_cov_22.846748
AAAATAATGAAAGCAATAAAAGCAACAACAACAACAACAACAACAATAATAAAACCTTTG
GAAAACATTTCATAAACCATCAGCAGCCAATTAGAGGAGCCGGCACAGGCTGTGCTGTGC
TGTGCTTTGTGTGTGTGTGTGTGTACGTGTGTGTGTTGGGTATTAGAGCGTTACAGCGCC
CAGCCCGGCTGTGCCCTGCAGGCCCGACCTTCTAATCATTATCTGTCTGTCTTATTACGC
TCCAAACCGGGCCACTCTTAAATAAAATATGCAAAGGTTTCTTAAATGATGACCTGAGGC
TGCGCGCGCCGCCGCTGCTCTACATGCTGTTAATCTGAGAAATGCAAATTCCCTTCATCT
CGCACTCGCCTTTATTAACTTTTTTGAATTTAAAATTCCACGAACAATGAGTTCTGTCAG
CTTCTGAAATGATATTTTCTCTCCTCTTTTTATGTGCGCACGGAAGCGAGTTTAGAGCAT
GAAATTACCAGGGGAAATATGAGCGGTTTCATCTCTCCCGCACAATTTAATTGGCTGCTT
TGCAATTATTAGTTTTTGCTGCTAAAGTTTTTTTCTACACTTTACTGTTACTGTTTCCTT
AAAGTGGCAGCTCACAACACTGCTTTATTTTCCATGTATTTGTGTGCAGTTCCAGCACTA
ACCATTAGCCAGCCGCTCTGATTGGACGGCCCTCTCCATGTGATTTGTGCAGTGATTTGA
TATTCAGATTTCAGATTCAGGGATGCCCAGAGTGGTTCAGGAATTTCTACGGCAGATGAA
AATCAGGCTCACACATGGAGTCAGCCTCAGACAGACCGACACACAAACTGAGGGCTCGAC
TTTAAAATGCACAACATGTTTGACAGCATCTGTGTCTTTTCCTGAATTCAGCTAAAGTAA
ATTCTGCAGTTCTTGACCTCCAGATTTCACACACAGGAGGATGTCTAATTCCCAACTTTT
TCATCATGCACTTCTTTTCTCCTTCTTGCTCTGTGTCCACATTTTCCTTTTTCTCCGTAA
TATTATTCACCCTGCCTCCATCCGTCCgtta
>NODE_53_length_404_cov_18.133663
GTAACTAGGGCATCTATATTGCCATGTTTCTGCTCAGCTCACAATTAAAACATTTTTTCC
CTCCCTTTCTCTCTTTCTCTCTCTCTCTCTCTCTCTCTCTCTCTCGCCGCTGTCTTTCAA
AGGCTGATGTGGAGTGCACATAATTATGCATATAAACATAGTGGCTTAATTATCTCTCAC
AACATCAGTGACAATGTAATTAACAAACATTGCAAGATCAATGAGAGAAACTGCGACCTT
CAAAACATTTAACTCCTCACATTGAGGCATCGTGCGGATTTCCTATCAGTGCAAAACCCC
AGAATACTTTTCCTAGATAATTTAGATGTCGCATTAGAGCCCTCGTAAGCCAGTCAATGG
AAAAAAACCAATGAATAAAAACTATGAAAGCAATGACAGAGATGCTCATAGCGATGGATC
AAACAGGCTTGACCATGACTTCCATTTGCAATTCTGGGTTCACTGTAAAAGGTTATTGTT
CATTTCAAGCTATTTCAAAGCCCCCTCTATTTACTGCCTGTTAATTAACCAACCAAACAg
cgaggaag
>NODE_54_length_717_cov_9.323570
TAAAAGGATATATCTCTCTATAAACACATGTTCCATGGGGAAAGTCATTAAGGACAAAAA
ATATAACTGAGTCAAGACCCGAGAGTAACCTCTGACTTCCTGGTGTCACCGCTGTTACAT
TTGTGTTACACCCACGCGCAAGTCAAGAAAAAAAAATCTCTTTTCAGAGGGAACATATGA
GGAACATCTGTCTGCCTGCGACTCACAGGGCTCAGCAAAAAGACCCTGCAGGGAGGGAGA
GGTGAAACAGGGAGAAAAAGATCCAGAGAACGACAAAAGGGGACAGTTGCAGCAGTCGTG
CCTTCATGTCTTTGGCTGCACCAATTACTGTTGGCATGTCCTCTGCCAGCCAGCCAGGTC
TCCCACAACTGCTGCACTTAACACACTGTTCCTTTATTCCCCCTCTATAGTAAAGATGGC
TATTGCAGAGGGGCTACGGAAATTTGGAGACTGCTGAGCCAAAACAGATCACTTCAAAGC
AGCTTATTTAACGCTTGCTAAATTTTTCATCACAGTCGCTTAATATCCTGGGGAAGGAGA
GCTTTTGAAGTCGCTGTGAGACCGGGGATGTTCTTCTTACAATTCTTTTTCCCCTCCCTC
TGCTGTACTAAAATCCCCAAACCTAAACACATAACACACACCCAGTTCACGCTATCTGTG
CCTACATGCACACACAAGAGTTTGTACGAATGCTACAGATGCACCTCCTGCACAGAAACA
GCACGCTTACATACCCGGACACAAACACACTTATTCATTTAGGGCCCGTGGATTTtttta
tcagagcagtgagagtaaaggacaagtttaatcctactagggatacttaaaaatatttac
ttaggggtcagctctcctata
>NODE_55_length_919_cov_5.427639
CACCTCTGCAGATAAAGACACACACACTTTCCTCTGAGAAACTGCACATTTAATTTCATC
ATCAGTTCTCGTCTCCAGCGATGCCACCGATACATGTACTGCTCCATCTGCAAACATTGC
ATTGCCTCAAAACTTAAAAGCCCACTTACAATATTTGAGTTCTTTCCCTCGTACCTAGTC
AAGAGTTGGAACTGGTGCTCTTCAAAACTCTCCTCTCATCCAACATCAAAGTTATCCCCG
CTCTTAATATCTTTCTGCATATCAAAATGCCTCTTTGTATTCAGAAAAAACTGATTTTAT
TCTGTTTCTAATCACAGTTCTGGAGGATTAGCTCAACTCATTAAATGATTTAGTCATTGA
ATGCACGTTTTGGTGTAAAAGAGTATTTATGTCCCCCCAAAACTTATTCAAACGAATCCT
TTATTTTTATCTATAAGCTTCCATTGCATGAAGGGATTCCTTCTGAGGTCTTATCATTCA
CACGTGTCTCAATTTAGCGATTTAGTTTCCCAATGAAATAAAGTTCTAAATCCTAACAAA
TTCTAATGAAAACATAAATCAGCGAATTACAATATTTTTGCATCGCTATTTGAGTACCTC
GATATCACAGCATGATTCTGTAGTGATTCCCTCCCCTGTAGCACAGTTTACGTTGCGAGG
TGTGAGAGAAGCAGAAAACTATAATAATTCCCTCATCTCATGTCCATTAGCATGTACGAA
AACCCCAAAATCTCCAGTCTTGGGCAGACACAGGCAGACAGCACGCATCTCCACTTGTCA
AAGAAAACTTTTATCAATACCAAGAGCACTTGAAGTTTGTTTGCATTTTGTTTTCCAGCA
CTCTTAACAACTTCAGAAGTCAGATCACAGGAGTATCTGATCAAAGCGCTTCGTGGTTAG
TTCTGGAAACACAGGAGTGCTACGCCACGCTTTGATACTCCACATCAATATTTCAATTCA
ACAATCACTTGACATGCACCCATACTCCCAGAGACGAAAGACGAAAGGGGAGAGAGGGAG
AGAGGGAGAGAGAGAGAGAGAGAGAGAGAGAGAGAGAGAGAGA
>NODE_56_length_657_cov_10.914764
CTATTGGTAAATTTATATATGTTCTGCAGACCTTATCTCCTGTAAGTCAGTCTGTGTCAG
TTATATTTCTTAAACTAATCAACAAGTGTTCTTATCTTGCACGTAGACCTAATTTTCTGG
TCCACACAAACAGATTTCGAAAGCTTTACTTCGCTATGGAGGAGGAAGAGATCAGAGGTA
GAACTCAGATGAACTGTAGCCCTACAGACTGTGTATCCCTGGTCCTGACAAAGAAAGGAG
CTTCAGTAGTTTCGTGCAGCATCCAGGGATAGAGATTAGCATGGAGCCATCAGCAGCGCT
GCAGTCCCTCCCTACCCTGCTTCTGCTGTCAGACCGCCTCCTCCCTGCTTGTCAGGAGCT
CCGACGAGGAGCTGTAAAAACCTTTTCCCCTCTCCTTAACAACTGCAAAACAACACGCAC
ACACCCCGGCTGAGGTGCCTGCTTTTCTGAGGCCTCTGACAGGACGTGCTGCAGGCACAA
ATTGTAATTCATAAAGGTTAAGGGGGTCAATGCCTTTTATTACCAGTCTGAGTGCATCCA
GCTTGATGGGGCGGGCATGCAAATGGAATGTCTCAGAGTGTTCTATGCAAGAACTCAGAC
AGCGAGTGCGTGCGTGCCTCTGAATGGGAGGAAGTAAAAGGTGGGTAAAGGGTGGTGGGG
GGGGTGTGAGATCGGCTGCTCTCTCCACCTTCCACAGCCATGTAGGACCACACAGCCGCT
GCCCGGTTAATTAGACAGTATGACATTGACCTCAGGTAGTTAACGGCCACTTTGATATGC
GCTgtcttgcaattaatatat
>NODE_57_length_851_cov_10.808460
CACTAAAACACGTCGGCCACCACGTTCCTCTCTCTCTCCTCTTCTGTACCCGTCTCCTTC
CGACCCAGGACCCCTGCAACGCTCTGCTCTCCTCTCACCATCTCATATCTCGCACACAAA
CACATACACACAAGAAACACACGCAGAAACACACATTTCCACTGCCACCCGCGTGCATTT
ATTTATTCGTTATATTTCCTAATTCAGTTTGACGAATGAGTGACAGCTTGACACTTCATT
CGGCAAGATTAATAGAACGACACAATATTTACGTGGCAGAGACAGCCAATTATCCCACCA
TCTATCATCCAGATTATCTTTCTGATTGAAAACTACTCGTCCATGTAATCGGAATTATTT
GGAATTAGAAGGGAATTTATGGCTTCTTGTGTCACTTTTCCTGGACGGTGGTAAATTAGA
AATATTAGATACATAAAGAGAGTATAGGAAATGGGATAAATAGAGGCCTGGAATTAATGC
CACACATTTCCTTTTTTATCTGTTTGCCAGTCTCTGTGCCTCTGAATGAACCCCATTTTC
TGTCACCATTTTATAGGTTATCATCACATATTATTAACACATACTGTCGGCTGTACATTG
TGGTGATGACGCTGTGTAATTCACACTTATATAAAAGGAGTTGTCACACTCTTTTGCCAT
GAACTCCAGCGTTTTTGCTGAGAGAATGTAGATATGTTTGGTTGAGCAATGAGTTATTTT
AATCAGAAAGCAGAATTAAATGTGTTCAACTTTGAAGACAGTAATGGATAGATCTTATCA
ACAGAGATAGCCTTCTGTGTATTGATCTCTGGCTATGTTTTTTAAATGTCCATCTCACTC
AAGGCAGCACCGACATTAGTTTACTCCTTCAACCTCTGTCCTTCAGCCTCTGTTGATTAA
TTCACCCGACTCATTTCTATCTCACCCTACAATActttgtattctgttttcatacatcac
ctttttgtagcattctcttctcaaactttcatcac
>NODE_58_length_605_cov_18.406612
GTCATTGAAACCCGTTGGCCGTAGGGCGTGCGGGCGGCAGGGTGGGGTTGGCGCTTTTGG
CAACCACCGAAATGCGCAAATCCCTCACGCCACCCTCTCGCCCGTAAACAAAAAGCAAAA
AAAGCCTGACAACTCTTAGCGGTGGATCACTCGGCTCGTGCGTCGATGAAGAACGCAGCT
AGCTGCGAGAACTAATGTGAATTGCAGGACACATTGATCATCGACACTTCGAACGCACCT
TGCGGCCCCGGGTTCCTCCCGGGGCCACGCCTGTCTGAGGGTCGCTTTGCCATCAATCGG
AGACCCCCGCGTCTCCGCGGCTGGGGCAGTCGCAGGCGGTCCCGGCCGCCTTCGTCCCCC
TAAGAGCAGACCTTTCGGGACGCCCGGGCGCGGCGTAGCGGTGCTCGCACCTGCCTACTC
CCGCCCCGGGTGGGTCTCGCCTCCCTCCCTCCCTCCTCTCTCTCCCTCTCGGGGGAGAAA
GGGGTGCGCCTCCCCATCCGCGGAACCCCCCCCTGCTTGCGCGAGCTGGGACGCGGCTGC
CGGTGGACGTCCTCGTCTCTCCGCGCTGACCGCGTCGCCCTCGCGCGCCAAAAAGCTGGG
GGACCCCTCCGCGGGCCGGGGTCACGTGCGCAGGGGAGCGACGGGTGGCGAGGCCGCCCC
GGCCCTCTCTATCCGCTCAGAGCCCGCGAGCCCCCCCTCCTCGCGAGGGAGGCCGCGGCC
CCGGTCCGCCGCGGTTGCGGACCGACTCC
>NODE_62_length_309_cov_1.896440
GTTCTGAATAGTTCATGAATAGTTCCTGAATAGTTTGTGAATAGTTCCTGAATAGTTTGT
GAATAGTTCCTGAATAGTTTGTGAATAGTTCCTGAATAGTTTCTGAATAGTTCCTGAATA
GTTTCTGATTAGTTCCTGAATAGTTCCTGAATAGTTCCTCAATAGTTCCTGGGGGGTGTC
TCCTTTTATTGCTTTCCAGCGTTGAATCAAGGTCAATTTATTTTGGCTTTTTAAAAAGAA
TTTACAAAAAAAGACTCAAAGAGAGGACAGACGTCCACAATGTAAAGATAATTAAAAACA
TAAAACATGATCTAAGTGACTACATCAGTGTTCTCCTCCTTTAAAGTGACTCTAGTGGAA
CTCAGAGCAGACAGCTGGTGCTAGGAGTCAACAGTCAGTACATGGATGAAGTGAGGTCAG
TGAATGTGTCTCGGTGATTGTAGTACAAagact
>NODE_63_length_681_cov_16.124817
CTACACAATCTATTGCCAAATTGCCCAGTCACAAAATGAGTGTAGATTTTTTTTTGTTGC
TTACTTTATTATTATTATTATGATTATGATTATGATTACTTAAGAGAAATCCAAGTTTCA
ATTTGTGGCAAGCATAAATTAATTAATTAAAAAAATATACCAGGGAAAAGTCAAAGGAAA
GAGAGGGGCTCTTTGTTAATAGTGTTTTTCTCTTACATGAGACAAACCGAGGCGCATGTT
GGAGATGTTTTTTGTCTGTTCTACCGAGATTGCAAATATCTTTTTTGCACAGAACTCACT
CTGCTTTTTTGCACAGTTTCAAGTCGCTTATTAGAACTTAACCCCTGATTACACGCACCA
AGGCGATTTAAATCTGATTATCAAATTAGGAGACTTTGAGACAAATCCTCTTAGATCTGA
TACTGTTGACTGGAGAGGGAAAATGGATCTCCACACCCGTCACGTAGGTAACGATGCTGT
CCTGAAAGGGAGTTTTAAACCGTATTTGACAACAAATGCAGCTGCCCCGCTATTTCAGAA
GATATTAAAGGAAAATGAATGCAAATCTGTGTGCAGGAGCCATCTGGACGTGGAGAGAGG
GAGTCAGCTGCTCCACACACTGAGGCGCGGAGCCTGAATCCGTCTCAGCTCATTCTGTGG
GATCATCTGCGTGGTGGGCTTTACACCGTGGAAAATGCGCTCTTCATCATTAGGTGAAAT
GTTACCATCAAAATAAAAAAGAAAACGCTGATCCCCGTTTGTTTTAGTGCTTGCATGCAT
GAAAACTTTGCACGGGAGTGGAATTAGAAGGAGCTTagtcacatt
>NODE_64_length_883_cov_14.542469
GCAATGCTAATGCCCAGGCAGCATCCTGCAACGCTCGCCCTGAACCACTGAAAAGACAAC
CATTTAGGCTTTAAAAGACACACATAAACAAAAAAGGAAGGAGGAGATGAAAAGAGAGGA
AAAATGAAAGAAAATGCAAGAGGGGGAGAGGAAGAAAGAATGAAGGGAGGCTGGGGTTGA
GGTGGGGGGCGAAAGAGGAAGTCAATTACGTATTCTGAACCTGGCCGATGTAGTCCTCAG
GGATCTGCCTCCGCACCTCAGGATCTGTAAATAATTGACAGATAATATTAATTGGCTTTG
GATTAGTGAGCAAGCTCAGTATCACACATTAATATTTGATCAGAGGATGATAGGGACCCT
GGCAGGGGATCCGAAGGGGCAGCTGAGGCTGTTTTGTTGATTAGGCCAGAGAAGGGAGGA
GACGGAGGCAAGTGGTAGCGGTAGCAGCAGCAACAGCAACAACAGCAGCTCCAGACACAC
ACACACACAGATGGAAACACACAGCCGTGGTTTGATGCTCCCGTTAGCTCCAGGCAGCTA
AACCTCCTACTGCCAGCAAACTGCCTGCTTCTTATTTTGCCCATGAATAAGAACATAAAA
AAAACAGAGGAGGACTTCCCGAGCTGCTTTGATTGCTTTATTTATTTTTATTAGGACGCG
TGAGTGTGGTCTGCTAGTCAGTTAGGAGTATTATGGTGTTTTACCCATACACTGGACTAA
ACGTGGTTGCATCGTAAAAATGACACATATTTTCAGTTTTAATATTTCATGATGATTCTA
GTGCTGAGTCACTGGAGCTACCAGCTGGCTGAGAATACATGTAGAGGGGAAATAAAAATT
TTTGACTGGGTAGGAGCTTTAGCATTTTGTGTCTGTTCATTATATTGTGTAATTAGTTAA
TTAATGAAGACAAGTTATTTATCACATGCATTTGTCTGAGTTGGTGTGACAGTCTTTGTC
TCTTACCTCTCCACACCCAAACACATTTCTTTTATTTATTGCTTAGTAAacacagatgta
aacatag
>NODE_65_length_298_cov_1.194631
TAGCTTCAGTTGGACAAATGTTGACTCAAATTCCTTTTAATTTGTCATTACACTTATTTC
ACCAAATTTTTTGGCACAATCGTGGAATCATAATGAGGCAATACAGTCAATTGTCTTGTA
CAGTATGTTCCTTTTCTCTGTTAATTTGTATATTTTTAGTGTTTATATGAAATGACCCAC
CATATTACCGTTCGCTTGTCACAACTTACCAGTAATTACACACTGTAAGTTAAAGATTTT
TGTGATCTCCACAAATTGCAGTTTATGAAATTTATTCCATCATTTATTGTGAATGAAGCT
TTAATTTCATTCTTATTTGACAAAAAAAAAATCTGCATACGTagaacacaacttggaaag
atgaaccgatttactgtcattcagtgtgtatttatttgaaacagtatcataatgtaaagc
tgaggtagatttatcgacattg
>NODE_66_length_721_cov_9.173370
ACACAGCGCTGATTCACCGTGTGACCAAACACTGAGCCCAAGTTGAGACTAATGAAGTCT
TTAATTTGGTTATAGTTTATTAATGTCAGAGACACTCCGCCATTAATCATATTATAACGC
CCCTGAGTGCGCGTGTGCTTGCACTAATGTGTGTATAGCCTGTGTGTGTGTGTGGATGTG
TGTCTCTTCGCAAGTGTGTTTGAGCATATGCCTGTGTGTTTGTATGGGCCCTTGCATATG
TGCACGCGTATGTGCGTACATGTGTGTGAGAGACAAGTGTGCGGCTCTCCACCAGCAATA
ATATCGCATACATTTTAAAGGACCGTCATTATCGCCGTGGGTTACCCTGCAGCCCCCCAT
CACAAACCCCACAAACCATTTTCATTCCAAACTCATTAATATGCAAACTTATTCAAATGA
GATTGTAATTAAGCATCTACTGAGTGGGAACCCTTTTCATGATAATTTATGATAAACTCC
TCGCCACCTTTGATTGAGATTGATTTTTGGCGCAGGCAAGCCGACCTGAATACAAAGCTA
CACCTGAGAGACCTGGAGGGAGAATAACACTTTTAAAACAGCAAACTTATTTCATGGCTG
ATTGTGCCACAATCATCTTGGAGGAGTAACAAAGATCTATTTGAATAATGCATTCCCACT
GTGCTGGTGATGTGCTCAGCCTAAAAGAAAAAAGAAAAAAAAACTGGGCATATCTGTTCT
TGGCATCAAGGTGACAAAGTGATGTGTGTGAATGTGTGTCTGTGTTTATAATGGAAGGTA
AACCAAGCATAACTCAGTTTACCTAGTGTTTTATTGGAAGGATTACAACCTTAGCTGACT
AAAAGTGACACTTTGCAGAAGTAAt
>NODE_67_length_482_cov_13.628631
ATTACTACCTATGTATTATTTATTTTGCTCCAGAGAGACAAATTGTCATGGTGCTCCCTG
GACGATATTCGTGTTTTCCTCTCCTCCCTCCCGCCTTTCTGCCCTCCTTTCCAGGCCTGG
AAGAAGAGAGAAGACCACAGTTTTGGGAAGAGGGACAGGGCGAGAGCAGGGGGAGAATGG
TGGGGGCAGCAGTGATCTGCAAATCATTTATTTACGTTTGGCATCTGCATAATGAGGCAG
GGAGCCAATAGCAGCCCTGGCTGGCTGGAGACAGGGTGGCATGCCTTCAGTTTTAATGGG
CACACTGAAGAAACTTCCAATCCTTCTTGACATTTCTCATAGCGAAATAAACGTGCTCTG
GGTCAGAGTGTCTATTAGGAAGATAAGAGACGAACAAGTCAATTATACTTCAATGACTGC
ATAGCCAGGGGACCTCATTAACATGATCAGGGAGGTCCATGCTGCAGCAGCCCTCTCCTG
TGTGTAGCTCCTGATTAAGTTGTGGAAGAATGACATGGCCTTTTTTTTGCCTGCTTCATG
TACAAAAAAGGCAAAAAACCCCACACAAAGACGTAACTATATTCAACTCTACATAAGACA
AGAACAAACACACACAcacacacaca
>NODE_68_length_681_cov_11.192364
CGGAAGCATCAAGCTTAGAAAATGAGAAGCCCTACTCGGCTCTCCCGCTGGCGACCGGGA
GCACCCCTTGCCCGCGCCCGCCCTGATGATTAATGCCACCCCCGTCCAGCCACAAACCTT
TCTGCCTCAGATAATGCCAGGCAGCAAGCGCGGCTGACACTTTTAATGTATAATTAAGTA
GAAAAAGTCAGCACTGGCTATGCAAATTTTTTAAAATGATAAATGACGCTGTACAGCAGC
AGGGATTGATTTGGTGTAAATGAAACTAATTAAGGAAATGTCAAACATAATTAATAAAAC
AGGTTTAAGCTGCAAAACATTGTCAATTGAATGAATGAGGAGGCATTGGCTCCCATTGTT
CAGGCTTTATTTAGGTCTTGTGTTTAGCTTGTTCCCTGCTCCAGAATGCTCTCTCCCCTC
CTCACTCCCTCCACCACCAATTCCCTGAGAGGGGGAAAATAAATTTGCTTGTCTCTCCGC
TGACTGTAGAAATTAATTGCTGAAATCTTGTCCCATCCAAGTGTTACATTCACACGCAGG
ACATTAACATAACTAATTTGAAAGAGCTCAAATGACTGCATAATGGAGCTCCGTCACCAT
GCATGACAGTCGCTGGTCATACCAAATTAGCTTGGTTTTATAATTGAAAAATTTCCCCCC
CTTTCTTATTTTTACACCATGTCCCTCCTCTTTTTTTCATATACTTTTTCTCGTCTTCCT
TGCTCCTTTTCCTTCCATGGTATCGTTCTTTTTTGCTCTGTTTTCTTGATAAGAACAAAG
GTTTTAtaatttacaaaaagagtgcttgacctataattagagaag
>NODE_69_length_6261_cov_11.651653
AAACAGGAAGAACCCTAGAAAATTTTTTGCCCACCCCAAAGTGTCTTACTTACACTATTG
TAATAATGCATCCACAATACTATTAACTAAAGTACTAATAAGTAACAATTTGCTAAACAC
ACATTCATATTTACATTATTTGCAATTTTTAAGCAGTCAGAGCGCAGACCACATAAGGTT
TACATTTACATTATTATAATATTACACATGCTAGCGTAGCTTAACTAAAGCATAACACTG
AAGATGTTAAGACGGACCCTAGAAAGGTCCCGTAAGCACAAAGGCTTGGTCCTGACTTTA
CTGTCAGCTCTAGCTAAACTTACACATGCAAGTATCCGCACCCCTGTGAGAATGCCCCAC
AGTTTCCCGCCCGGAAACAAGGAGCCGGTATCAGGCACAGTCTACACCAGCCCATGACAC
CTTGCTTAGCCACACCCTCAAGGGACTTCAGCAGTGATAAACATTAAGCTATAAGTGAAA
ACTTGACTTAGTTAAAGCTAAAAGAGCCGGTAAAACTCGTGCCAGCCACCGCGGTTATAC
GAGAGGCTCAAGTTGACAGACAACGGCGTAAAGAGTGGTTAAGGAACTTATTAAACTAAA
GCCGAACGCCCTCAGAACTGTTATACGTTTCCGAAGGTAAGAAGCCCCACCACGAAAGTG
ACTTTATTTTCCCCGACTCCACGAGAGCTGCGGAACAAACTGGGATTAGATACCCCACTA
TGCCCAGCCCTAAACTTTGATAGATCATTACACCCACTATCCGCCAGGGTACTACGAGCA
TTAGCTTAAAACCCAAAGGACTTGGCGGTGCTTTACATCCACCTAGAGGAGCCTGTTCTA
GAACCGATAACCCCCGTTAAACCTCACCCTCCCTTGTTTTTTCCGCCTATATACCGCCGT
CGTCAGCTTACCCTGTGAAGGTTAAATAGTAAGCAGAATTGGTAAAACCCAAAACGCCAG
GTCGAGGTGTAGCGAATGAGAGGGGAAGAAATGGGCTACATTTCCTAAACCAGGAAATAC
GGACAATGTACTGAAACGTACATTAGAAGGAGGATTTAGCAGTAAGCAGAAAATAGAGCG
TTCCGCTGAAACTGGCCCTGAAGCGCGCACACACCGCCCGTCACTCTCCCCGAGCTAACA
TAGATATATTCTTAATAACCAACACCTGCAAAGGGGAGGCAAGTCGTAACATGGTAAGTG
TACCGGAAGGTGCACTTGGAAAAATCAGAGTGTAGCTAAGACAGAAAAGCATCTCCCTTA
CACTGAGAAGTCACCCGTGCAAATCGGGTCGCCCTGACGCCCAATAGCTAGCTCACCCCT
ACAAAACCAATATTACCCTATTAATAACCCCTAATACACTTAAACTCATAAACAAACCAT
TTTTCCTCCTTAGTACGGGCGACGGAAAAGGAACCTGAAGCAATAGAGAAAGTACCGCAA
GGGAAAGCTGAAAGAGGAGTGAAACAACCCAGTAAAGCACTAAAAAGCAGAGACACAACC
TCGTACCTTTTGCATCATGATTTAGCCAGCACCCCTTAAGCAAAGAGAATTTTAGTTTAA
TACCCCGAAACTAGGTGAGCTACTCCAAGACAGCCTAATCAATAGGGCGCCCCCGTCTCT
GTGGCAAAAGAGTGGGAAGAGCTTTGAGTAGAGGTGACAGACCTACCGAACCTAGTAATA
GCTGGTTGCCTGGGAATTGGATAGAAGTTCAGCCTCATAAGTTCTTCCCTCGCCCTGTCC
AACTGGCCTATTCCTGAGACCAGAAGAAATTTTGAGAGTTAGTCAAAGGGGGTACAGCCC
CTTTGAAACAAGACACAACTTTTCCAGGAGGATAAAGATCATAATAATTTTAAGGCAAAA
TGCTATGGTGGGCCTAAAAGCAGCCATCCTGATAGAAAGCGTTAAAGCTCAAGCATTAAT
TAACCCCTACAATACTGATAATAGATCTAAAACCCCTAAACTTACCAGACCGCTCCATGC
CCCCATGGAAGCGACCATGCTAATATGAGTAATAAGAGAGCCCAAACTCTCTCCCAGCAC
ATGTGTAAATCGGAACGGACCCCCCACCGAACCTTAGCGGTCCCAAACAAAGAGGGCAAT
GAGCAAAAAACCAAACAACAAGAAAAACACCCACTATAACACCGTTAACCCCACACCGGC
GTGCCAACAAGGAAAGACTAAAAGAAAAAGAAGGAACTCGGCAAACACACAAACTAAGCC
TCGCCTGTTTACCAAAAACATCGCCTCTTGAAGAAACAACATAAGAGGTCCCGCCTGCCC
TGTGACCACGTGTTTAACGGCCGCGGTATTTTGACCGTGCAAAGGTAGCGCAATCACTTG
TCTTTTAAATGGAGACCTGTATGAATGGCACGACGAGGGCTTAACTGTCTCCTTTTTCCA
GTCAATGAAATTGATCTCCCCGTGCAGAAGCGGGGATAAAACCATAAGACGAGAAGACCC
TGTGGAGCTTTAGACACTAAGCCAGATCACGTCAAATACCCCCACTTAAGGGATCGAACT
TACTGCAACCTGGCCTGATGTCTTTGGTTGGGGCGACCTCGGGGAAGCAAAAAACCCCCG
CGTGGAATGGAAGAACTCTGCTTCCAGAGCCAAGAGCCACCGCTCAAGTTAACAGAATTT
CTGACCAATTACAGATCCGGCTCAACGCCGATCAACGGACCGAGTTACCCCAGGGATAAC
AGCGCAATCCTCTTTTAGAGCCCATATCGACAAGAGGGTTTACGACCTCGATGTTGGATC
AGGACATCCTAATGGTGCAGCCGCTATTAAGGGTTCGTTTGTTCAACGATTAAAGTCCTA
CGTGATCTGAGTTCAGACCGGAGTAATCCAGGTCAGTTTCTATCTATGCTATGATCTTTT
CTAGTACGAAAGGACCGAAAAGAAGAGGCCAATACTTCAAGCACGCCTTACCCTCACCTA
ATGAAAACAACTAAAATAGGTAAAAGGACATAACCCCCTGCTCAAGAAAATAGCATGTTA
AGGTGGCAGAGCCCGGCCATTGCAAAAGACCTAAGCCCTTTCCACAGAGGTTCAAGTCCT
CTCCTTAACTATGATTTCAGCACTTATTACCCTAATCCTCAACCCCCTTATCCTCATTGT
ATTTGTTCTTCTAGCCGTCGCTCTCCTAACCCTAGTAGAGCGAAAAGTTCTAGGCTACAT
ACAACTCCGAAAAGGCCCAAATGTAGTTGGACCCTACGGACTGCTCCAACCCATTGCAGA
CGGACTAAAACTTTTTATAAAAGAACCTGTACGCCCCTCAACATCCTCCCCCATCCTCTT
TCTATTTACACCTATATTAGCCCTCACCCTTGCCCTGACCCTCTGAACCCCCATACCTCT
CCCCTTTCCAATAGCAGACCTCAACCTAGGCATTCTTTTTATTCTAGCCCTTTCCAGCCT
AGCGGTGTACTCAATTCTAGGCTCAGGCTGAGCATCAAATTCAAAATACGCACTAATCGG
AGCTTTACGAGCAGTCGCCCAAACCATTTCATATGAAGTAAGCCTAGGCCTAATCCTTCT
GAATGCTATTATTTTCACCGGAGGCTTCACCCTTCAAACCTTCAGCGTAGCCCAAGAAAG
CACATGACTGATCTTACCAGCTTGGCCCCTGGCTGCAATATGATACATCTCCACGCTAGC
AGAAACCAATCGAGCACCATTTGATTTAACCGAAGGAGAATCGGAGCTTGTTTCCGGGTT
TAATGTAGAATACGCTGGAGGCCCTTTCGCGCTCTTCTTCCTAGCAGAATACGCCAACAT
CCTCCTTATAAACACACTTTCGGCCACGCTCTTCCTAGGGTCCTCCCTATCTCACACCTT
CCCTGAATTAACATCAATTAACTTGATAACCAAAGCAGCCCTCCTCTCCGTTGTTTTCCT
CTGAGTTCGAGCCTCTTACCCCCGATTCCGATACGATCAGCTAATACACCTCATCTGAAA
AAACTTCCTCCCGTTAACACTAGCCCTGGTAATCTGACACCTATCACTTCCCATCGCACT
CACTGGTCTCCCCCCTCAACTTTAACCTTGGAGCTGTGCCTGAAGAAAAGGGCCACTTTG
ATAGAGTGAATTATGAGGGTTAAAGTCCCTCCAACTCCTTAGAAAGAAGGGACTCGAACC
CTACCTGAAGAGATCAAAACTCTTAGTGCTTCCACTACACCACTTCCTAGTAAAATCAGC
TAATAAAGCTTTTGGGCCCATACCCCAAACATGTTGGTTAAAATCCTTCTTTTACTAATG
AACCCTTACATCTTAACCATTCTACTTTTTGGTCTAGGCCTAGGAACAATAACAACCTTT
GCAAGCTCACACTGACTGCTCGCCTGAATAGGACTCGAAATTAATACCCTCGCCATCATT
CCCCTCATAGCCCAACATCACCACCCACGAGCAGTTGAAGCCACAACCAAATATTTCCTC
ACCCAAGCAGCAGCAGCCGCCATACTACTATTCGCAAGCACTACTAATGCTTGACTGACA
GGACAATGAGACATTCAACAAATAACTCACCCCCTCCCTATTACAATAATCACTTTGGCC
CTCGCACTAAAAATCGGCCTAGCCCCAGTCCACGCATGACTCCCAGAAGTATTACAGGGA
CTAGACCTAACAACAGGCCTCATCCTCTCAACCTGACAAAAACTGGCCCCCTTCTCACTC
CTCCTCCAAATTCAACCTTCAAACTCAACAATACTAATTTTATTAGGATTGGCCTCCACT
CTTGTTGGGGGCTGAGGTGGGCTAAACCAAACACAGCTACGAAAAATCCTTGCCTACTCC
TCAATTGCCCACTTAGGTTGAATAATTCTAGTTATCCAATTCTCCCCCTCCCTCACACTA
CTTACACTAATTATGTACTTTATTATGACATTTTCAACATTCCTAGTTTTTAAACTAAAT
AAATCAACCAATATTAATTCACTTGCCTCCTCATGATCAAAAATACCAACAATTACATCT
CTCACCCCCCTAATTCTCCTCTCCCTAGGAGGATTACCTCCACTTTCCGGCTTTATGCCA
AAATGACTGATTCTTCAAGAATTAACTAAACAAGACCTACCACTAACCGCCACAGTAGCA
GCCCTATCCGCCCTCCTCAGCCTTTACTTCTACCTCCGACTATGCTACGCCATAACCCTG
ACTATATCCCCAAACAACCTCGCCGGCACTACCCCCTGACGCCTCCCATCCTCTCAACTA
ACCCTGCCCCTAGCTATTTCAACCTCCGCAACAATCTGCCTCCTTCCGCTTGCCCCAGCC
GCAATAGCACTAGTAACCCCCTAGAGGCTTAGGATAGCATTAAGACCAAGGGCCTTCAAA
GCCCTAAGCGGGAGTGAAAATCTCCCAGCCCCTGATAAGACTTGCGGGACACTAACCCAC
ATCTTCTGCATGCAAAACAGACACTTTAATTAAGCTAAAGCCTTACTAGACAGGCAGGCC
TCGATCCTACAAACTCTTAGTTAACAGCTAAGCGCCCAAACCAGCGAGCATCCGTCTACC
TTTCCCCCGCCCGCCTAAGAAAGGCGGGGGAAAGCCCCGGTAGGCGACTAGCCTACTTCT
TCAGATTTGCAATCTGATATGTAAAACACCTCAGGGCTGGCAGGAAGAGGACTTGAACCT
CTGTCTATGGGGCTACAAGCCACCGCTTAAAAACTCAGCCATCCTACCTGTGGCAATCAC
GCGTTGATTTTTCTCGACCAATCACAAAGACATCGGCACCCTCTATCTAGTATTTGGTGC
TTGAGCTGGAATAGTAGGAACAGCCCTGAGCCTCCTAATTCGAGCAGAACTTAGCCAACC
AGGCGCTCTCCTCGGAGACGACCAAATTTACAACGTAATTGTTACGGCACATGCCTTTGT
AATAATTTTCTTTATAGTAATACCAATTATGATCGGAGGATTTGGAAACTGACTAATTCC
ACTAATGATCGGTGCCCCCGATATAGCATTCCCCCGAATGAACAATATGAGCTTCTGACT
CCTCCCTCCATCGTTCTTACTTCTTCTTGCCTCCTCCGGAGTTGAAGCAGGTGCAGGAAC
AGGCTGAACTGTTTACCCACCACTATCAGGCAACCTAGCTCACGCAGGAGCTTCTGTTGA
CTTAACTATTTTCTCCCTCCACTTAGCAGGTGTATCCTCAATTTTAGGAGCCATTAATTT
TATTACTACTATTATTAACATGAAACCTCCTGCTATTTCTCAATACCAAACTCCTCTTTT
CGTATGAGCCGTACTCATCACGGCCGTACTTCTTCTTCTGTCCCTTCCTGTCTTAGCCGC
TGGAATTACAATACTTCTGACGGACCGAAACTTAAATACCACATTCTTCGATCCAGCTGG
AGGAGGAGATCCTATTCTCTACCAACATTTATTCTGATTCTTCGG
>NODE_70_length_568_cov_9.151408
GTGCGTAAAGGTTAAAGGATGAGGCGCATCCATGTAGCCGCAGTGCCATAAAACACACGT
GCGTAATTTAGTTTTTTGCTTTTCCACTGCAGTCAATTAAAGAGCACTTCATTGTCATTT
AATGATTCCATAGGGAACAGGGTTTTTTTTTCTTCAATCCACTTTCATATCAGGGTGTAT
CCTATAAAACCATAGGGTTAAGGAGGCGGAATTTCGCATTATGTAAAACCTAAACTCAGA
CAGAAAAGCTTTCTATGTGGGAAAAAAATCACACCAGATGAATAACTTCCACAGACGCTG
TATAGCAACCCTCTCGCTCTCTCTCTCTGTCTCTCTCTCTCTCTGTGCGTGTGTGTGCGT
GTGCGTAGTCTATACCGGATTAAATGGCACCTCGTCTTAAATGGCACCTCGCCTCGTTTC
CCCTTTCCTTTCATCATCAGCAAAATAAAGATTAGGCCTACAGAGGAGATTGTGCAGTCT
CGCCTTTAGAGGCGCAAGGGATCTTCATTCCTCCCGCCTTTGTGATGATATTGATGATGA
TGATGGCCAAGTGGACAGTTTGATTTTAGTGTGGCGAGCTAGTTATAAAGAATCAATATT
ATATCAAGGGGGTAACTTTGGTGATAAAGGACTTCAGCCACTGTGGCTATTCATCATAAG
TCTGTAGCAAGCAGATAGGTCAAAAGAAATTATATTGCTCTAAAGAGTGTGT
>NODE_71_length_791_cov_14.967131
ACTGCATATGCATTGTGCGGTGAGTCAGTCCATTTAGCTGCTGGACTGGAATGGTCCTGT
TCAGTTTGACAGATCAGAAGAGGAAAAAATATCTCAACACCATGAAAACCAAAGGCTTAG
CAATGAGCAAATCAGCCCTTTGTCTTGTTCAATTCAAATCAAAGGATAACCAGGAATGTT
TGTTTGACAACAGCATTTACAATGCATTGTTCTGAAGCCCAGAGCCTCCCAAACAAAGAC
AGATAGGCTTTAAACAAGTCATTTAATTAGCACCGGATCCCCAGCTTTGGCTGCGCCAAC
CAATTATACATTCCTGAGGCATGTGCAGGTCCTATTTCACAGGAGCGAGAGGCAGATCCT
CTCCAGCCCTGTCTCTTACAGTACATCTCTCCCCTTCCATTTAAGAGAAGGTAAATAGCC
CAGACAGACAGCTTCATTAGCCAGCGTCTGAAGAGCGCGGGGCCGATTGTCGCTTAAATA
GTGCGCTTTTACTGCAGGCCCAGCCAGCGACCTCCGATCAATTACAGCTGACATTATTGT
TTGTCGGGAGCTTTTTTCCTGGACAGAGGGAGTAAAAAACGAGATCAGGCCTGAGCTTTG
GCTGGAAATGTAATCTTCCCCCTCTCTTTGGTTCTTTCGCTCCACAAACAATAAATCATT
CAGTTGAAGAGATAATAAAGTGCCAAGTAGGAGCTAGTTTAATTTTTGTCAGGGGAAATC
TGTCCACAACAGAGTTAAGGGTAAGGGGCTGGCTGCTTTCTTCATACCATTTTCAATGAC
AATGGCTTAGTTCCTTTTTTTCTTATTTCCCTCTGTAGGGTTAGATGGGCAGAGAGGCTG
AAGTTGTGTTTCGATGAAGATTAACTGCAGCACAAATCACTGCAAGTTATCATTTTTTTG
TCATCAAAATAAATTACTGCTCTCtttttaatcat
>NODE_75_length_1139_cov_13.654082
AAAAAAAAAGAAGAAGTGACATCTTGACAATCTTTTGTGTGCTTGTGTGTCTTTACATAC
AAAGTGGGCGTTTGTTGTTTTAGCTTTATTGGAGCTGTTTCTCATTTACAGCGTGAGAAG
GTGTTTAAATATAGACACACTGCTGCATTTTGTCCGAGGTCTGTTGCACCGTATAGTTTT
TGGCTGGTATTTGTTTCAGCCTGTGATATGCTAAGCACGTTTCCTGAACACCATGTCTGT
GTAAATGTTGCAATCTACGTGAAATGTACCTGTGAGGAGGCTGGAAATCAAGCAGTATAA
ATATAACCTACTTATCCCAAAAGGCGCAACAGGTGTCAAGTGCAAGAAGCAGAACAGGAG
AAAAGCACCTGACGACCGTCTCAGCTTTCCCTTTTGGCAAGATAAAAAAGCCATCCCAGC
GAGGCAGAGTGAGGCTCTGAACATGAGATCAATGGAGCATATTTAAAAGACATTAGAGAG
CAGTCCTCCTGTCACATTCCTGTGATAAAGTACAGGGATCTAGCCTTCCAGCATACAGTA
CCATGTCTCTATGAAGGCGATCCTCCAGTGTCATTTCTCCTGTGCTTAATCTCCATGTGG
AGATGAAAGATCGAGGACGGCCAGCAGTGTCTATGTGCTAAGCTGGGCTCTGGGTCGTCC
TACACCCGACACTGGTTCTCCCCAGTGGCCCGGGAGATGTCAAGGGGTGAGGGCAGAAGA
GAATGGATAGCTGCCGGCCCCGGAGCCCCTCATTCACTCTCTAACTTGCTCACATTAAAG
AGAGCTCTAATCACTGCAGGGACTTGGCCAATGATGTGGTTATCAAACGGCATATTTCAA
AAAGGCATCTTAAAAGGCCCGAGGGCGAAGAGGCAATAAGAGCACATTTGTATGTGGATG
AAAGGGAAAAGTGTAGACAGACCTTGCATCAGAATACAGCGGGGGGAGATCATTAGCATC
TCCAGCAAAATATGCACTACCAGAGAGGGAGAGCAAGGTACAGTCAGAGAGGGGGAGAGA
GAGACAGAGAGGTGATAGTGGGATGGGGTTGCCGGGCTGGGGGAGAGAGAATGGTTCTCT
TCGCCATTCGTTCTTTTTTGTTTTACATAGTTCCCAAAAAGAATAAGAGAACAAATACAT
TTTTGAACAAAGGCAGGGCTCTTGAAGTGGAAGCCCTTTGGGGGTGTGAGGTGGCTCCAT
TGTGGATTACAACAGAGTGAAGCCACAACGCATCTGCACTCACAAATCCTCTCACAGTGC
TCTCACACCTCCCTaaacagaac
>NODE_78_length_504_cov_17.464285
TATCTCTCCCCCGTGCCTCCCCTGTTCTCTCATTCTATTGCTCTCCCTGTCTGTTTCTCT
CTGCGTCTTCCAAACACACACACACACACACACACACACCCACTGCAACATGCATACAAC
CAGACATGCACAACCCCTCTTAAAACTGGTTCTCCCCCCATAGCAATTTTGTCAGAAGTT
GACAATGTCTTGATTTAGTTGTCTGGCTGTTCCGGCCAGTTTTCCCTGCTGCGCTAATGT
GAACAGGACATCCCGCTGGGCACCAAAGAATACCACTTCACGGCAGCCGCATAGCTGGCA
GCTTTTATTTATGGCGCTACCGAAATGAATGGGTATTAGTGTCCAAACATTTCACCATGC
TCCTGCAGCCACACACAAAAGCCACTGATTTCCAGCAAATCTGCACTTATTTTATTCAAG
AAGACTAAAGCTAGGGAGAGGGGAGAGAGACAGACAGACAGAAAGAGAGGGAGAGAGAAA
ACATTTATAATGACTTAAAAGACCTCAAAAGAAGAATGGGAATTGCGTTTGAAAAGGATT
TACGAGACAGAAATCGAAAAAGAAAAAAATGGCCCCTCTATTTCACTGCATTTTTGTCAG
AGTTGAAAATGGAAAATATCTATATCCCTAAAATGACTCAACTTTaag
>NODE_79_length_462_cov_6.922078
ACACACACCAGACACTGTTCTCTTGTTCCCCAGATCTTCTTCTGACCTTTCCACCTTCCT
CTCCCCCTCCCACACTAACACACACACACAACACTCTACTGAATCCATGTTTTTCCCTTC
TAGCTGGACAGCTCTCAGTCCCTGCTCTGTCTCTCTGCCATCCTCCACTGTCCCGCATTC
CTCTCTCTCTCACTCTCCCTCTCTTTCTTACTCTCTCTCTCTGGCTCAGACCCCGAGGCA
GCTTGTTAGTGGGGAACTAAATATTGATTTGGCGGGCCTGTCGATGCCGGGAGAATGAGC
TAGTGTCCACCAGAGACCTCGGCACCGGCAGCCTGCTATCGACGTTTTCCGTGGGCAGAA
CAGGGGTGGTGGAGGGGGGGCTGGAGCTGGTGTGCAGAGTGGAGGAGGAGAAGAGCGGAG
TATGACAAGGCTGAGACTCGCCCCCAGGTCCCTGTGGGGACCGCTGGGACCACCGCAGTC
ATCCCCCCTTCACTGAAACAGACTTTTTCTATCCCCTTTCAAGTCCATCTTGTTTTGTTT
TTTGTTTATTTATTTATTTATAATTTCTCCTctcctctctatctggcggtttcctctcac
tgtcgg
>NODE_80_length_547_cov_16.782450
TCATAGGTATATTGTAGGAGGGAAAAAAAATAAAGAGAGGGGAGTTAATGAGTGATTAAC
AACAGCAATTAAAAGATGAAGAGGAAGGCTGATGAAAAAAGGGGTGTAATTAAAATATCA
GTCCTCTCATTGTCAGAAGTGCGAGTGTCATCCATTGTGCACTTATTAAAAAGCTGGGTG
GAGGGGAAGGAGCGAACGGCGCTTAATTTCAGCAGCCCAAAGTGTCTGGTAATCTGCCCA
TGGATGGAGCTGGAAAAGGCTGTAACTCATGTTTAAGTGTTGGGGCCGTGTCATTGCAGG
TTCACAGTCATGCATTTCTGTGTTGACACCCATCGGGGCAGGGGATATTTGGCAGTCAGG
AGTAATTTAACTTAATTAATGGGATGCATATTTGATGGAGGAATAAAATATCCCGGCTCA
GCAAAGTGGAAAAGGGGAAAGATTTAGTGGGAGTTAAAGGTGGAGGGGAGAGTAATTTGT
GCATTCAGTTACCGGCTGCTTGAGAGACAGAGAGGGAGAGAGCAAAAGAGATGAGAGAGA
GACAGAGAGAGAGAGAGAGAGAGAGAGTGCGTCAAGGCTGATAAAGATGGCAACCGGGAG
AGAGGAGGAAGCGGAGGGGAGGATGAGAGATGGATGGTTGAcacaaagctgagttgatgt
gtagaggggaatgggctgtccctccattgag
>NODE_81_length_579_cov_14.768566
GTTATCGCTGCATTCTTTGTTTCATTTCTTCCCCTCCACTGCTCCTTTCTTTCTCTCTCT
ATTTGTCTTGCTTTTCTTTCTTTCTTTTTTTTTTCCGTGAAACTGTTGAGCTGGTAAGTT
CAATGCAGAGGCACGTATGCACTCTGGAAAGGTAATCTAGAAGCCAGTTGAGCCATGACA
AATAGGGACAGCTGGCCTAATTGAATCATTTGAGCTAAGACAGCTCAACTTGGTTATCCC
CTCTGCAGCCCACACTGATATTAGTGCAGGAATCATTAGCCATGAAATCATGTCTGCTCT
CTCTGACTGCATCCTTTATGACATGACAGCCAGCCCAGCCTGTCTCTTTCACTCTCACAC
CAAAAAGAGCCCTTCATCATAAACAGGCAGAGATGGAGGCAGCCAGGACTGAGTAGGATG
TCTCTTTGTCTTTTTCTGAACGCTTGTTCTTATTAAAGTGTTTCACAAGATGTCATGTAC
AGTGCATTGTGCTTATATCAAGGCATTACTGTACAGCTGAATCGCAAAAACATCTACTTC
CATCCAATTTTTCTGTGGCTATCAGTATCAGGGAACGCAGTATGAAAAAAATATATATTC
AAGAATGTACCAGACATGTTGCTTTTGAAGAGATTTTTCTGTCCTCTGTCAGTGAAACAT
TTTGAGTCGCCTactgtcacacttcgtagcccttaatgagacacaattactttcattcct
gga
>NODE_82_length_980_cov_9.828571
CCTAACGTTTGCTTTGACATGAAATCCAGACCTGGGCACAGATGAGGTTATCAGTGGGGG
GAGATGAGTAGGAGGAAACGCGTCTAGTCCTATTGGGAGAACTGTTTGGTACCATTGCCT
GGGCTTGGTTGACTGAGAGGACTGAGGGGGCCGAAGGAGAATGGCGCAGGGTACGAAAAA
TATCTACCATAAATGGCTCTGGCGTAGCTATTCCGAATGCTGAGACTGAGGTCCTCAAAC
ACGAGTGAAACCTATCTAAAAGTAGCTGAAAGATTACAATCCTCTTCATTAAATTTATCT
CCTGCGACATAAACTTTTAATATGCGCACCAGCAGTGTGTATGGGACTTCCAGGGCAGCT
TAAATGACTGCAACCTGTAATTACTGTTCCAGCACTTGATTAGAATAATCTGATTGCAAT
TATTCAGTGACTTTAAAATACAAGCCTCGAGCTACAGAACAATAATTCAAGGGCAGTGAT
TGGGAACGTGTTTCTTTTTTGGCTGTAAAATGACGTTTTAATCGACACAGAGTGAAAGAG
GTTCCCTGCTAAGGAGCCAGCTCCCTCAATTAAAGCCCATTTATGCAGTGAGGGGTAAGA
CGTTGTGCTGCGATGTGGAGTTAATCAACCAGGCAGACACTTACAGAGTTCTCACGGATC
AGGGAACTAACCCCTCTAACGGGTAAACAGGCAGAAATGCAGCACACAGGCAAGGCCACC
AAGAACGTACACCCACAGATAGCAACATTCATGCTATCAGTTACTGTATTATGTTGTTTC
TTTTCTTAAATAAATTGTATGAAATAACATAAAAATGCTTAAAAGTCAAAGTATGTAGGA
CAAAGTCTTGTTATGATCCGTTGATTAAAAGAAACCTGGAATAAAAGTTCTAAATCAAAA
TACACTTGCAGTCCATCACCACATAAGAAAGACGTGTCAATTATCTTCCATATTCTATAG
CAACAAAGCCAGATAATTGATCGCATTTAACAGACAAGTGTAATGTATCTCATCACTCTA
AGGAGTCTGTGGTGGATTAATTAAAAAAGTAATACAACTTGAGGGAGAAGTATTgcccag
ctggcactgattccatggtcaaactgaaggacaaacatggtgac
>NODE_83_length_772_cov_22.274611
CAGCCATGGAGGAGCTTGAGCGCCAGCTAGTGGTAGTGGAGTTTCACTGCCAAGACAGTC
CTCACCAAACACATTAATCATGACCAGGGGAGTGTAAAATTCAATCGGCTCCTTCCATCC
ATTTCATGTGAAGCAGACTGAAGGCCGGCCTTGTAGTGCCTGAGAAAGGAAGGATGAAAA
AAGGGGGAAAAAAGAAAAAGGAGCTCCCTACACTTCATCAGAACCCCTACTTCATAACAA
ATGGAGTGTCTCTCTGGCGGAGGAGTGCCATCAGAAACACGCGTTCTCTCTATCCATTTA
ATTCCGGCAGTGGAGGAAGGGTCAGGGAGGGAGCAGTGGGTGCGTGTTCTGCTCTCCGCT
CGCCGCTTCCCCAGTCACACAGTAAACTACCTTTTAGGAATTGTTTCTCAATAAGAAATG
ATCAGTCCATTTATCTGCACCAGGCGGGCCTGTCTCCTCACCCAGACCTCCAATATTTTT
CGTTTGACCTGATCAGGGCTATAAACTAGACCGAGACACTTTCAATTTGTCACCCGAGGA
GGCCTCTGCAAGTCCCAAGCTACTGATTGCATCCTCCCTCCCAAATGTAAAAATTCCTCC
CATGCTTGAAACCTCTTAGATTTTTTTCAATCATGCATACAAATGCTGTGAAATAATGCC
TCATTCATGCTATTAATAATATTCTGAGAGATAATCCCATTTAAACATTAGGTCATAAAC
ATAATGTCTATTTCTGTTAACGTATATAGTCAGATAAAATTAACGATTATTGTTTAGTAA
TGTATGATGTACACACAAGCTATAAGTTTATATCTTATCAACTATAATTGCGTCCCTGCA
TGTTGTTTTTTTCATATATGCTTATTGTTgtcactttgccagttaactcctactgccatg
ttaatgtcagtgctga
>NODE_84_length_563_cov_13.928952
ATACAAAAACTATCTGGATGCTGCTAATATGTCCATGAGGGTGCGGCGACACTCCGATCC
CTCGCGGCGCGGAGAGCTCAGTGTGTGTGACAGTATTAGCCAGTGGGTGACAGCTGTGGA
TAAAAAGACGGCAATAGACATGTCAGGGCAGACAGTTACCGTCATGGAAAAGGTCCCTGT
CCCCAATGGCCAACTGAAGCAATACTTTTATGAGACCAAATGCAACCCCATGGGGTACAC
AAAGGAGGGCTGCAGAGGAATAGACAAGCGGCATTATAATTCCCAATGCAGGACAACCCA
GTCCTACGTGCGAGCACTTACCATGGATAGCAAAAAGAAGATTGGCTGGCGGTTTATAAG
GATAGACACTTCATGTGTATGCACATTGACCATTAAAAGAGGGAGATAGTGTATAAAATG
TATAGATTTTATTGAAGAGTTTAAAAAAGAGAATAAAGAGAAAATATCTATTTGTATATA
TACATAACAGGGTAAATTATTCCGTCAAATGAAAATTTTATGGACTGCATGTAAAAAAAG
ATGAAGTTTATACAGTAAAAGTGATACTACAGTCTATTTATTGAACATATTCATGACCTT
GTAAACAATTAAAAAAAATCTGATCAGTCATTTGCGCCCAGTTTAAATTACTATATCACA
TTCCTCCAGACATTGTGATTTGTTTACGTtgccaagaattagaaaat
>NODE_85_length_517_cov_20.005802
TTATTTTTGCACACGTTATTCTCGATTAAACAGAGGCGATTTAAATACAACAAAAACATA
CATGATAAAATGCTGTTGTTTAAATATTTACATAAGAGGGACACGTCTGAAATGTCACAT
AAAGAAAGGAAAAAAAGGCCCTGCTAATATTATGAGTCAGTGGTGATATTTCAGTGCACT
GATAACATCATTTGAACTTTGATTAATGCCCATGTTATAATCTCAGGTTGCTCGGTGTAA
GAGCAACATTTTGCCTTCAGAACAACAAATTTATACAAAATGTTGAAGCATGTCTTTGTG
GAAAAGTGTTACAAACTAATGAGGTACATTCATTTTTACAGAATGTAATCTATAGTGTTT
GGGAGTTGTTTGTCTCAATAGGCTGTAGTAATCAAAAGTAATGAACCTATTATGAGCAGG
ACCTCTGAGGGCCCGGCGTGGCATTAAGAGTGTGGCACATAAAAGGTTTATTAAAGGAAA
TTAAGGTCCATCACTGCCACACCTGCTCCCCTATTATAAATGTATGACAGGTCAGTGCCT
TCAATCACAACAGCAAACGAGAGAGAGGAGTCATGTTTCCCATTACCAGGGAAAAGTAAC
AGCATATCCTATGACTCACAGATTTCACTGGCCTGTGACCACTATACGCCACCATCAGCC
T
>NODE_86_length_487_cov_14.295688
CTACGGCACCGCCAACCCTCAGTCGATGGGTGCAGCACCACAAGCCCCTCAGGTACACCC
CCGATAAGAATCCGCCCTCCACATTCACTTACACTCAGTCGATTTGTACCGTAACCCCGC
TTCCCTCCTCAGGTTTCCACAGGGTTCCCGTGACCGCAGCAGCCGCTCAGACTTAACAAA
AAAAAAACTACTTCCTCCCTACACAGGCTTTTAGATTTTTATTTTGGGAAGCTGAGTCCA
CTGTTTCCGCTGTTAACATGCAATGTATCTTCTATGTATTTCTTCTGCACAGGGCCAGTA
ATGTGAAGTGGACATAAAGTAAATGCTACATTGTCGAAACAAAATCCTTTGTTAAATGTT
TGGATGCAGACGCCTTGATGAAGATCTTAAATTTCCTTGGTTTGAAAGTGTTTCACATAG
ATGGCAGATTACCCGGCGAACACGTCCTCCTTGATTTTTTTTTTCACTATTTTTGTTGTT
TTGTTTCTTTTTTCTTTTTCTTGTAAATGCTTTTGTTTTTAGTGAGGTAATTATACATAT
GGTCATTCCAGCCCTGTATTCTACATTAAATGTGGTTAGAAGTCATGTTTATTAAACTGT
AGACATTACCATGTAAATCATCTcagtttta
>NODE_87_length_553_cov_12.947558
CACATGGCAAAATGAAGGTGGCACAGCCCCGGGTTTATATCCAGTTGGTTCAGTTCAGCT
TTAATTCAGTTTAATTCTAATCAAAAGTTTGTTGTTTATTTATCCAGATTCTTTTTTTTT
ACCTTGTCACCATTTGGCCCCTACTGTGCATTACCTCAAACTTCAGTACAAATGCAGAGA
AAAACTCAGAAATTCTTGCTCAGCAACAGTCCATTTGAGCACAGTTCAGTCAGGTTGCTC
TCAGTAAACAAGGCATTTTCTAACTCGGCACCCAAGTCCATTATAAAGTCAGGGTGTCGT
CAAGGAAGGAGGGGCGAGCCGAAATGAGGGAGAGACACAAACGGAGCACCCAGATGCAGA
TTAGGCTGCAGAAGATGAGGGTGTAAAAGGGATTTAATGGTAGGATGGATTAGAGAAATC
CTTGTAACAATGTTAAATAATTATGGTTCCAGCCGAGATCAAAGCGCCATTGATTGAACC
CCTCAAGCCTTCAGCACACAGAGTCTTGGAAAGCAAAGATTGGTAAACTAGTGCTCAGAC
CACTCCGGCTGCCCCAGTTAAATTGGATTGGAAATATTAGGATATAGATGAATCCTTCAG
GAGGCTTTCGCAAAGCTTTTGTCACCGGAAATGTAGCTTGGGAACGGTATGAAAGGTTTG
ATAGTGTACTGTCTCGACAGAATCATAAGACGAGGGt
>NODE_88_length_465_cov_22.793549
AAAAAAAACAAAACAAAAAAACCCATGAAGTACATAAATGATATTTGCTGTTTAAATAAA
ATACATAATTTCCATGATGATGTAAAAACTGGAATGGCACATTAAGTGTCATATGAAACA
TTTACAAAACATTAATAAAATTTCCCTGATAAATCAAAGTGCATATAGACGCAGTGCACG
TAGTCCATCTGAATGTTTCTTCAACGTTAGCCAAACGTTAGCCAGCCCCACGCAGCAGGC
CAGTGAAGCCACAAAACAGTTACCCATAGTATAGAATATTATAGAAGAAGATAACAGTCA
TGAACATTATTAAATACAGTCAACACCAATGTTATATACAGTATCGCACTGCTAGGTCTG
GCTTGGTCTCATACAGTCCAACTCCAGCAGAAGGAAACCTTGGATAGCTCGCTACATAGT
CACAACAGAAATATGTGATCACAATACAATGACAAGTCTGAAGTGTTTTTTTTCTAGATG
CCATATGTGTCAATACCCTAGGCCCTTTGTAAACCCTTCCCAGTAGTCGGACAATGGTCC
AACATCACCTTGGTAGGTTTGATGGTTGGCGGGTGTGAGTTTGTTAAGTTGGTTTGAAGC
TGCCTCTAt
>NODE_89_length_824_cov_17.281553
TGCACATGATTTCAGGAATAGTTAGAGATTTATGACCAAGGTGGAATCAACTGAAGATCA
AAACTGACAGACACATTTGCTGTGCATGATGACTAGACTACACAGCATTGTGTGTTGAAG
GAATTAGACAGAACTACAATATAGGAATAAAACCACATTCATGTTTTCAAATTAGTTTTA
TGCTTAGATAAATTGCCTGTAATTCATTTACCCACTTTTGCCCAATCCCAATAATTAAAC
GTCTGGAGCCATAAAATCATACTGCATCATGCACTGCTGAAGTAACAATTCATAAGATGT
GGTGCTGAGTTTCTGGATGTGTGTGTGGGGGTTGGGGGCACAGACTCCCACCCATCTTCC
CTTCACCCCACCTTTTCATTTTCAATTATGTGTTGGAATATGAATCTTTAATAGGGTGAT
AATTGTGCTAGCATATTTGCTGTCACCCACCATTAGCCCAGATTAATTAGCCCATTTAGT
TTAGCTTAAGAAAGTGTCTGGCTGAGGAATGGGGGCACTGATGGAAGGCGGATAGAGAGA
GAGTAGAATCAGCACAATCTGTTCTATATCATAGTGCCATCTTTTTTCTGCTTTCTCTCT
GTCTCTTTGTGTTGTTCGCTTCTCTTCCTTTTCCCTCTTTGCTACTTCAACTCTCTTTTT
CTCATCTAACTTAGTTTGTTAGTCTGTTTCATCAGTCTGCACTCATCTGCTGCTCCTGTT
CTCAGCAATATTTTTTGTCGCTCCGTGGCTTTTCAAGTGGTCGGTGGGGAGACTGATGGG
AGATTCGTGTTGTGCAGTTGAGACTTTCTCAGAACTATTAATTCTGTAATTACCAGCATT
ACACCAGCCAGTGGTGTAACTATTCAACTAAACTCTAAAATTACGTTTTTGGAGATCATG
AAATTTAATTTAATTAATGTTAAGTAGGGATAAATGATTATTAAAAGTACATCTTCATTT
TTCATAAt
>NODE_90_length_590_cov_11.181355
ATATCTCACCCTGCCTTGGCCTCCAGGGCAATGACTTTGTGCTGTTGATTAGGCCTAGCA
TTATTCACAACCAAATTACTGCTTTGTCCACCCTCCCACAAAGTCCTCAGCACAGTGTCC
CTCCATCTCCATTTGGGAAGCCGTGGCTTAACAAGGCGGAAGAATGCCGAGGAGGGGGAA
AAGAGCTAGCAGGTGTGAGTGGGAGTGAGCGTCCAAGGCTCATGACCAAAAAGTCAACCT
GTGGTAGATGCACCCCCTGGTACGTAATGCTTCCACTTCATGGCCCACACACGCCATGAG
TACACACGCATGCCAGCACCCAGGCAACAGTGTGTGCTGCTGTTGGCGGGGGCAGGGCTC
TCATTGGCAGTGGGAGAGCTCTATCCCGCTGTCCGTGTTTACAGTCTTCAAGGTAGGGGC
GCACAGTACTTGTCTTTCAGGTGGATGATTAAATGAGTGGCACAACAAGAAGTGAAACAA
TTAGAATTTCTGCCTCATTATCATGGTAATCTTATCAGTGGGATAATGAGGTATTAATGG
ATATTTAATGTGCATCTCATAACCCAATCCCTTGGAGAAAACACATAAGGAAATCGCTGT
AAATTCACTTAATGATGGAAAAGTCCCCCAACGCCATATTCCGAAGAATGAAAAATGGTG
GATGCAAATGAGAAGGAACCAAGGTCAATAAGACTGCAGGGACTGAGTGAATGTCAGAGA
GAGAGAGAGAGAGA
>NODE_91_length_734_cov_17.407356
ATCCAGGTGATAGATGGGCACTGCAGCAGTTCAGCTCTTTTTGCTTCCAAATGCAAGTCC
AAGTCTAAAATGAAATAGGAACAGGCAGGAACATTACCTGCATATGCGGTCAAATTAATA
TGTTAAACTGTGGAGTGGAAGCTACTGAAGTCACTGTGTGCTTTGCTTAAAACACAGATA
AGTACACACTGCACATGCTCTGTCACTGAGCCATATAGATGTGGATTATATCTCAGTGAA
AGAGCGCTTTGTATTTTTCCTTATTGTATGTGGAACATGGCTGCAGTATTGTTCAAGCTT
TAAAAGTTTGCGTGAGAAAAGTTGTGCTCTGAAAGAGAACAAGGATAAAAAATTAAGTTC
TGATTACAATTACGGGACGTGACACTTAGCTGATTTCAAATCAGCGAGGCCAAATTTCAC
AAAGCCTGTCAATGGTGGCAGCAAGCTCGCCAGATCCCTCCCCAATCAAAAGTTTGCTCT
ATATAATTTTACGCAATCAGATTTCTCCACAGTCATCCAGTGCAATCAGGTAATCAGAGG
GGAGCATTAACAAGACAAATGGGGTTTAAAAAGTGGGTGCACTCTGTTTGCAGGAACTTC
CTATGGAGAAGCCCCCTCCTCTCCTTGATTACTCCTATCACCCTCATACAGCGCAACATC
CCCTGCTAAATAGCTTTCTACTACAGTACAGGCAGTATGTGCAGTAGGAACAAATGTGAT
TGACTTTACACGTAAAATGTGACAGGTAAATTAACCTCTTAGGGCTATTCATGTCAAGTG
ACTAACTGCCCAAACTTCACTAAATCAGCCATATTGTATACAGTCAGTAGCACCGCTGCC
TTTTTCCACACCATTCATTATCGGTGaaatactgtgat
>NODE_92_length_303_cov_1.600660
CCTACTAAGTTCTCAGAAATGCTACAGTGAGGAAGAACCGACAGATCAGAGCACTAAAAT
ATTATCTGTTTCTGCATCACTGACTTCAAGAGCCAAGAGTGGACCAAGAGTTTGATTCTC
TGTTAATAATGAACAGCATCTGAATAATACAGCTTGTAAAATGAAGTAATGCAATGATAA
CAGTAGTACTTATAGAAATGGTTCAAATATGACTTTAATGACATTTTCTGATGATCAGAG
TCAACACACTGTTATTAAGTGAGTTATGTCTGTGCTCCATCAACCGTGATGTTTGTATCA
TCTGTCCATGTTTAGATTGGTTGTTGGAATAAAGAACTTTTTAAAATGCAAATGATATGC
CATATATTTCATGTACTTGGTCTGAGGacaaaatgaattgtagaggtttgaagcattaca
tgatgagcttgagatagctttgaatta
>NODE_93_length_699_cov_23.208870
ATTTCCACTTCACATGGAATTCTGGGAACTGCAGTCCATCATACGATGATAGGTTTATTG
GCCGGCGGACTACAAGTGGATTTATAACCAGGAGGTCAAAGGTCAAATGAAACATCAGAG
GGTCGTCTATCTGTCCCACCTGTTAGACATCAAAGAAAAACCAGCCGCACTGCTCACAGC
AACTGGCATTTAAAACAATTAAGTTTCCTGTCAAGTCCCTGTGATGAATTATCCGGAAGC
TTTACCCGCTGTAATTCTAAATCTTCCCAACAAGTGCCTTTGTTGTAGAGAAATTAATGA
AAACAAGATTGTCTTTCATAGGAGCTGATCTAACAGCGCGACAGCCAGCTGCTCTTCTTT
GGGAATAAAAACAGTCAGCATTAAACACAGCTCACACAAAATACTTTTTTTTCCACCACT
CGTGTGGAAAACAAATCAGGCGGCAGGCGCAGTGGCCATCTGTTTTGTTATTTGATATGT
GTGAATACATGTTGTAATGACTTTGTTTGTGAATCACTCTGCGCGGCAGAACACACGAGA
GCTCTCGAAGTGCTGGAGTGTTCAAAGCTAATCATATAATTGGACACAATAGTCGATGAC
AAATGGAGACGCTTGGAGCCAGCCAGCTGGGGAAGTGAATATGTAATCATTGTAAAATCA
TATCATTTTTGCATATTTGAAGACAGCTTAATAGAGTTTGCGTGTCAGCACACTATCAAA
TGATGATCAGAGACAGTGTTGCTGTATTTGTTTTCCGAACCGCGCTTTGTTGGACCATTT
ATCTCCATCGTGATTAAAAGTGCTTCTCAAGAGTTTGTCTGCTATTGGTTCATTTGTGTT
TCA
>NODE_96_length_824_cov_15.049757
ATGTTATTGTGAGTCAAATTTGTCCATTGACTTAACCCGGCTGCTTAAAATAGCAGTTGC
AGTTGAATTACTGGAGCTTTTCAGTTTGATCAGCTCTACTCTGCTCTGAACCATCTGTGA
TATAATAGATGAGGAATGAGTAAGAATGACAGCATTGTCTTGAATGAAAAAATTAGGAAT
TATAATTATTAGTAAAATTTGTGTGCAGTTCGCTGTAGATCTCAAACAATCAATAATTGC
TTATAATTTTTTCTCAGGAAGGCTTACACTATAATCTCAAAAAACAGTGTTTCTTAAAAA
ATGTGATTCATGTTTTGTGTCAGTATGTGTAATCGCGTCTCCAGAGTGTGATTACATTGT
ATGTTAGTTTGTGTATATTTTTGCAAGTGTGTTGTGCTGTCATGTTTGTAGCATTCCATG
TGGGAGGGTCTGTTGATAAGTAAGCCATCTGTAGTGTTCTGCCGAACGACATGTTGTAAA
GCGCGATTTGAGAGTGTGGAGAGACTTGACTTGACAAATCTTGGCACATAATGAGACAGA
AGGGAGTAAAGGCAGAAGTCTGTCCAGAGATAAACAATTAGATTTGTCCCTGAGGTAAAG
GCCATGCAATGCAAGGACTCTCAGACTAACAAAATCAATATGGCTTCCAGTAAGAACACT
CAGGGGGTAGAGTGATGAAGAGGTTATCATTCATTTCTCAGATTAGGACACACATACACA
ATGAGGAACAGTCTCGCTTTAAAAATCAATATGATCACTTGCATGAAAGACGCTTGTCAG
TGATGTATGTATTTGAAAGTATGCATGTGCTATTCAACTCTCTGTCAAATGTGATTGGTG
TAATGAGACGTGATAACATAGATCAACAGGGATACTGAACCAAGCTAGTCAAGCCAGTTT
TCTTCAGCAGCCAATTGTGAGAGGATCTTAGAGGAGAcagcatttgggaatgatattttc
acaccccc
>NODE_97_length_802_cov_11.940149
TGGTAACAAATGACGGTGTGAAATGAATGGAAAACGAGACAGTCTGATGATCATGCGCAG
ACTCATATTTTTAGAATATCCAGTCAGGGCGCAGCCTGTTAGGTGTCAAATAAAAGCACC
TGTCTCCATGACAAAGTGCAGCCCATTCGCCTCAGCCCCAGCCACCATCTACTAGACCCT
ATCTAGCGCGTGTGTGTTTTTCTCCCACCAAACCTACTTTATACGCTGGACTTTGGAGGC
CGTCTGTCCCTTTTATTTGCAGTTAATTTTTGCCGCCTTCACCGGGGCTCTTCACCATGA
ATCTTCATTTCGCTGCTGACACCGTTGAATGTGAATTCCTCATTTCCTGTCCTTTTATTT
ATATCTGTTGCCTGGTGATTTGATCATGCTGGGAATACAAGATTAGCAATTGCCTCGTCC
TTGGTTTTGCCTCAAGGACATCTGCTACTGAAATGTTATTGTTTGTGCTTCTTAACCCTT
TGCGTCCTAGCTTCTTTTTCACCTTACATTTTGTGCTGTAGAGGCAACTCTCTCTCTCTC
TGTGTCTCCTAAATGCATTTGTCCTTCACAGTTGTACCTGGGAACAGAGGCGACCTAACA
AAATGACAATTCCTCCATTAAAAATCCTCCCATTTAGTGTGCCATTCCACAGCTAATTTT
TTGATTTGTTTGTGCATTCATGTGTTTAATCAAACGTGTCACCTCGCAAGACACATAATT
AACTTGAGGTAATGATGTCATTATGGAATGAAATGTAGTAGCCTGTCTGGGCAATAACAC
TGTGATTGCTCTAATTATTCTCACTGACTAGCACTGTCATTTATTCCAGCACAACAAATG
GATAAACTTGATAACCGTGTATTTACAGAGCAGACCCAATTCTGCGAGTGCACGTTAATA
CTCATTAAAGTCATTAAAATTTCTGTCCTTGCTTTTCACAATGGCg
>NODE_98_length_698_cov_19.626074
GATCCATCTTTATAATCTCCCTCAGGCCCATAAATTATCCAACTTTGGGGCAGGGTGGAC
GAGTCGTGCAGGCACAAGCAGGGTCCCTTTCACAGCAGAGCAGAGCCACATCACCGCAGT
GGGTTTGGGGTGGAGGGGGGGGGACAGAGCTGAATGGGGCTGCTCTTTTGCTCGCTGGAA
ACGGGAGGGAAAAAAAGTACACTTGTTATCTTGTGAACCCTCAAACATGTAAGATAGGAA
TCTCTTGAATGTCAGCGACAGAAATGGAATTAACAAGAGATCTTTTTATTGTCACAGAAG
GTCATTAGGCTGCCAATCGGGGTAATTATGGAAATGATCTCCCCAGCTCTTTGGAATGTT
TTCCTGCTTCCATAAGGACTTGAAAGTGTTCAATCAGCCTCTCTCGTGGGAAAGTTCAGC
CATAACTGCAAGTGTACCAGCAAAATCAAATTAAGCAAAGAGATTTCATTAGTATTTATA
GCCCCGAGGCATTTGTAAAAGTATGGAGCAGCAGAGTAATGTGGGACTGTGGAGGGGAGA
ATTATTGCTTAATGACAAAGGCCATACCTAGAAGACATACACATAGATAATGAATAGGAG
GCATTGATTGCATCTTTAAAGAGGATTCTTGAGGGATTGTAAAATATTGATGCTTGTGTG
GCTGACTTTGGACTCCCGGCATGATGGGTGTGAGGGTGGTAACTTTGTTTGGATGTTAAC
ACTGTTTAGCTGTTCACTTGATCATTCAGCGATGTTTGATCCTGCAGTTAGAAGTAGAAA
TTAATACAGTAATATGAGCAACAATAAAACACACCAAAACAGTCATGGTTAAAAACGGAC
ta
>NODE_99_length_651_cov_7.390169
ATGACTTTTCTGTTGCAGTAACTAATCCCAGGGCCAAATGAGAGAAGTAATGAGCATTCT
TTTCTGACATGAGTGTGTTTATAAGAGCGCAACTCTAGCATGTAAAGAGAGACGCATGGA
AGCACTTCTCTTTCTTGGAATAAAGTAATTAAGGATCTCTCTCTCCCGTTTTGTTTTTTT
TCTTCTTTTTGTCTTGAGCCCAGCCTGAGCCAAAGAACGTAACTTTCTGTATGCAAGTCG
ATCATCGCTGCAACTTGACATCCTGACCTGGACATTTAATTTATTGATCTTCATTTTATT
CAGATGTAAAGACCCTTTGCTCCTTTAAATTAATCCAGGTTAATTTGGCCAGGCCCCCTA
TCCCACCCAGCATGAATGGGCCCTCTGTTGGCTAGAGCTGGCCCTGGCCACCCAGTTTTA
TGGGAATCTGCAGTGAATTAGAAAATCTGTCAATGCGAGAGGAGTTGCGCAGCGCGGATA
TGCCGTGTCACTCCACCTGTAAAAGAACTGCTCTTTGTCCATTATCTCCCAGGCTTACCT
GAGGAGAGTTAACCTTGAGGTCAATAACATCTCCATGGTGTTTCATGACTGGCTGGGCCT
GGGCCGGGGGGTCTGAGGAGAGCCATTGTTAACATGCGGGCTGCAGACCCACACTTCCTC
CTGCTTTGGCTCTCCACATCAAATACCTCTGGGAAACAGATCTGTAAAGAGCAGTGACGG
GAGCCATAAAGATGTGATCACTTTCACAGGAAAGAGCAGACACTGTACTAGTTTGTCTTC
ATTGTGGTTAATATa
>NODE_100_length_334_cov_19.191616
TTTTTTCCCCTGCTTAAGACTTTAAAAGCCTTCAGCTCAGTAAAGCAGCACAAATTATCT
TGCCACCTTGCTCAGCTCTGATGCTTTGGCCGCTAACTTTGGAAGGCCCTTTACTACTGC
ATCAAAATTAGCATTGTCAAAGCAGTTAATGAATATTAATATTGTATTTGTCATTGGAGC
TGGCCCATTGCTGAACTCCAAGTCATCCATCAGGGACAAGATTAAGCACACAATTATTTC
TGACTGACAGGGACCAAATCTGGAAGATTTTTTTTTTCCTCCAACAATTTAAAGAAAAAG
ACACAACATCATCTTAAGGTACCTCCCATGAGACGAGACAAGATTAATACACTTTTAATG
AAGCAAGATTTCATGGTGCATGAACAGCAGGAATCTCAAGAAAAAAAAAAGGAGAGGAAT
ATAGAAATATTTTGACTCGATTTTAACCATTTTCTGAGGATCGCATTTATAAATTACa
>NODE_101_length_662_cov_3.883686
TACGGCTAGGGTTGGCCCATACTACGGGACCCAAAAAAGTGTCACTACAAACCTATACCA
ATCAACTCAGAGCGGTCTGAAACGCGCTCTCAAGCGCCTTCTGCGGGAACTTATCTTGGC
TTCAGCGCTTCCACACTGGCTGCGATATGCAGGCCCCATTGTCAGTGAATGGGAGAACGT
TTTGGCCAGTATCTCCGGAACCAGACGTGCTAGACACCTGAAAATGCAACCTGCCCCACA
TAATTTGAGTATGCTGAAGACCCCGGTCTAGGTCCCGAGTCTCTACAACCTTCCCATCCC
GAGATACAGCAAAAAATCACAGGTTTGTCCCACTTCCTGACGTCGTAGAGACTCGGGAGT
TGGCTCAGTGCGATCACAGCGGCAGCAAATGGGGGGGTAGACACAAGTTTCATGTCTCTA
GCACTGACCGTTTTACGACCCCAGGCCGAAATTCTAACCCTAACCCTAACCCGAATTTCA
GGCCTTAGGGTTAGGGTTGGCCCATACTACGGGACCCAAAAAGTGTCACTACAAACCTAT
ACCAATCAACTCAGAGCGGTCTGAAACGCGCTCCCAAACACCTTCTGCGGGCACTTATCT
TGGCCTCAGCACTGTGAAACTGGTCACCTTATGCAGGCCCCATTGTCAGTGAATGGGAGA
ACGTTTTGGCCAATATCTCCGGAACCAGACGTGCTACACACCTGGAAATGCCACCTGCCC
CACCTAATTTGGCTATGCTGAAGACGCCGGTCTAGGTCCCGAGTCTCTACGACCTTCCCG
TCCCGAGATACAGCAAAAAATCACAG
>NODE_122_length_348_cov_26.525862
TCTTTTAGCAGCTCACATCACAGAACCCTACAAACGGCAATTAAAACGGATGTGCAACAC
TGGCTCTGTATAGGGAGAGAGAGCGGAGAGAGAGAAAGAAAAGAGAAATGAGAGGGGACA
TGAGCGAGGGAGGCCAAAAGAAAGGAAGAAAGAAAGAAAGTGAGAAAGTATGCGAGGGAA
AATGTACAGCACCACCTCTCCTTCAAAACCAGGACTGATACTGTGTCTATTGATCTTTAT
AACAATAGCAGCAAGCTGTAAAATGTTTGATGGTTTTGTACAGATCTTAGTCCCCCTCAT
TCATAATTACTGCTACACATGTAGAACCAAGGGCAACTTCAGAAGGGGCGCTGTTTGAAA
AGCTGCTGCCAGACTGTAGGGATGATGGGAAATCTCAGCGGGGCCTCACGGTAGCTCCAA
GCCCTAAGGCTATCATTCCTCCTGCCGAACACCTGCAGCAACTTAAGTTTTACAAAGATC
AAATTATGGAGC
>NODE_123_length_781_cov_6.695262
AAACACAAACGTTCAACATGAAAGCAGTTCTTGGTGACAACTTTGTGCTAGTTATTGTGC
AGCCTTATGGAATCACATGTAACTATAATACAGTACTTAGAAAATTGAATAGAGAATACA
AGGATGCCAGTTTATTGCTAGTATTTTGTCATGTAAGACATTCAGATGAACTTAGATTTA
CAATCAATACATATGATTGACATTAACCAGATCCTTCTTTTAACACATGGCATCCTTGAA
TATTTTTTTGCTTTGCTTCGAATAGTAATAGTTTTCCTCTTGATTAAAAAAAAATGAAAA
CTAAATGTGTAAAAACACAAATGAATGAATAAACAAATAAATAATGCATCTCATAAGGCT
ACAATAAGAAAGTAAAATGATGTTTCGAACCTGGAACCACTTAGCGTGGCGCAGAGCAGC
CAGAGCGTCAAGGCATTTTTGCCTGTCCAAGACGTCCGCTGGGTCTTTCACCATACCCGA
GGTTACATCTAAAAATGGATTTGAAGTGTCAAAATAGTGATGAGGAATGGGTGTTTGACC
AGGTCAGCAAGGCTGGCAAAGAACAAACACATTGCCACACATACCAATATTCCATGACAA
CCAAACAATTGGTTGCTTTTGTGTAATTTTGAAAATGTTACTGACATTACAAAAAAACTG
ACTGTACAAACCAACACATTGTCAAAGTAAATGGGAAAATACAGATTGTCAGTGTATCGC
ATGTTAAGTCACTGTATACTCTAAAAAGGGGGATGAATTTATTGACTCAACATTAAAAGG
CAAATAGAGTGATGTGTTTGGTAATCAACGATCTAATGAAATTGGGTTTAGGTATGCAAA
TACTTTGAAGCCAATACCATTTTATCAGGTAATTGTGATTATCACTACCTTCTtaaagtt
taagtttaaatacattggaaacttt
>NODE_124_length_145_cov_63.165516
AATCTTTGAGACAAGCATATGCTACTGGCAGGATCAACCAGGTAGCCCAGAAGCGTGCGT
GCGGCAGCGGGAGGGAGAGAAGGGAGGAGAGCCGGCCAGGAAAGGCAGGCCACCCCCGAA
ACCCCCCCGCCCGACGTGCCGCCACGCGAGCGTGGACTGCGCGGCACCCGGTCGGGACCG
GGTGCGAAGCGTGGCAGAGAATGACGGGCGTGGGGCCCTGTGCTTTTTGGCTGGAGAAAT
GACCGTGTTGTCCGGAGAGACATCCGGCGCCTGAGCGGGACGCGGTCCC
>NODE_125_length_591_cov_7.282572
AATAAAATCAAAATATATAGTTCGACTGATGTGACCAAAACTCACTGAAACCCGAATAAA
AGTGATTTTAAAATCTGTATAAAAGAATATTTGCTTTTTTTCCCCCCACATAGCTTTTAA
ATGATCATTTTTTCCCTGCATCATAGAACATTGGGTCTGATCCACTGCATGCACATGGAG
ATGCATTTAGATCAGCCTATCTTCTCCTCCTCCTCTTCCCTCCATCGCCTTACAGCCCCC
TGTATCGGTGATAGTGGGATGGCAGGCAGGATGAAACACTTCCTCTGTGAAGCAGAACTT
TTATGTCAGGTGAAGCCAGACACATCTCATCCCCTTCAATAGCTCCTCGTCAATTTCAGG
CTTAAAATTTTATGGGATAGGATACTGTTTGATGCAGTCTACCAGCGGTCCATAACAGCA
GTCATTTATTGTGCACTGAAAAGAGGGGGAAGAAATATTATGGCGCGCCAAAAGGGGTGG
GTGGGTGTAAGGGAGGTGAGGGGAAAAGCCCATACAGTGCAGGGAAAGGAGAAAACACAG
GAGATGCTGGCAGATTGGCAGGCATGACCGCCGGCTCTCACGTGACCTCATCAGCAAACA
TGAGCGGCTGATGCCGTCTGTCAGCCAGGTGCCGGAGTAACATTTAAAAACTCACAGTAC
ATGAGCGGTGGATTTGTTAGATGGGTAACTGTGAGGCAACAGACACATAAAAAACTACAG
AAAAATTAACTATAg
>NODE_126_length_304_cov_6.440790
GGAGAAGATGATGCTATACATGTAGCTTTCAGTTTATGCTGTTCTAAACATTGTTTTCAC
ATGAGCTAAACTCTAACAGCATGTGCATATTTGTAGAAAGTGCACATGATGTCCATCAGT
ACAGTTAACATCACACACTCATATGGTTCATAGTCTTAGCCCTCGTGTGGCCCTCCGTAT
GGATCACAACTTAGGTGCTTTTACATCATTGGTGCAACGCATGTCTTAATTTAAACTTTG
GTCATTGCAGCCGTATTTTTACACTACTTGAGCTGCTGCATGTTTGAAAAGGTTCATTTC
AATCTGATCCATTCTAACCCTCTATAAAGCATTGTGACACTTGTTGGTACTTCGAGAGAA
GATGATGCTATACATGTAGCTTTCAGTTTATGCTGTTCTAAACATTGTTTTCACATGAGC
TAAACTCTAACAGCATGTGCATATTTGT
>NODE_127_length_145_cov_3.000000
AGCTTTCAGTTTATGCTGGTTTAAACATTGTTTTCACATGAGCTAAACTCTAACAGCATG
TGCATATTTGTAGAAAGTGCACATGATGTCCATCAGTACAGTTGACATCACACACTCATA
TTGTTTCTAGTCTTAGCCCTCGTGTGGCCCTCCGTATGGATCACAACTTAGGTGCTTTTA
CATCATTGGTGCAACGCATGTCTTAATTTAAACTTTGGTCATTGCAGCCGTATTTTTACA
CTACTTGAGCTGCTGCATGTTTGAAAAGGTTCATTTCAATCTGATCCAT
>NODE_128_length_759_cov_18.512516
CTAACTACGTTTTCGGTGTGCATTTCTTATTAATACTCTACTAATCCTGCAAATTATTAT
AACATGTATTGGATTGGAATGAAGCTGGCTGGTCTTACTATTATTATTTCATTTCGTGCT
CTCACTGGCCTTACCCCATGCCCTCCACAGTGTACCCCATAACTCCAGAGCGAACTGGAC
AGTAGCCATAGTATTAACTCAAGCTGATGAACCGGAATGAACAGTAGAACTTAAAGCACA
AGCTTTTTAATGCATGTCCTTCTCAGGTTTTCCTATGTGTATGTGGGAGTAGCTCTGTAG
ATGTGTTTAATATGATGCTGTACCTTCTTGAATATTTCAGATGTTTCTTTGCTGCTGAAA
AAATGTTGATTATTAACCTGCCAGTGAAAAAGGGAAGTGGCCATCTTTGTACAACACACT
GCTGTTTTGCTGTAACCGCGCAATGTTTTATGATCTTGAGTATTTTATAGAAAAGTAGAA
GTATGTATCAATAATATGAAAGCAATAGCTAAATCATAATGAAGAATAACATGATCAGTG
AATATTGTGGAAAATCTTTAGATTCACTCTGGGTGGATTTTGTACTGTATTTATTACTAA
TGATGATGCAAAAAGTTGCATAGCTTAACCCAAACTGTTCTGTCTCTTTTTTATTTATTG
TCTTGTATATGATCTTTTTGTATGTGTTTTTCAAATAAACTGCCTAAAATGCTGAGAACT
AATTTGATTTGCTGTCTTATTTGTGTTCTTGTTACTTAAAAAAAAAAACCTCCTGAAGCA
ACAAGTTATAAAATTACATCCTATTTAAATTACATTTGACATCCGTCATTAGCCTGTTAT
CACACATAAATCTGTATCAACTTATATGGCTTGTTATGAAGTCATAAAAAATTGTACAAA
AGc
>NODE_129_length_435_cov_6.701149
CACCACCACCACCACCCCAACGTACGCACACACACACACGCACATCCCACACGTCTACAC
GCATACACATTAAACAATACTCTAATTACAACATTTAGAACTCCCCCTTGCCTCCTGCGT
CTCCCCAACCCCCAACCCACAAATCTGTGAATCTGGAATTGAATTTAGCCCAAGTTGAGG
GCTGCGCTGGCATGAAAAGACTATTTGATTAGAACGGCAGTTGTTTCATTTGTGGTGCAG
CAGATTGCAGAGCCTCTCTATCCGGTGTGCAATCTGTATTCATTACTCGGTGTAAAAGGA
TGATCCATGTCCTGACACCAGGCTCATCATTTCATGCAGATGCACAGCAGCTCCACAAGG
CCCTTACCAAGTCACCATAAAATGCCTCCTGCTGAAACCTCAGCAACACTCCTCTCCTTT
CTGCCCTGCTTACCACTTTCTCTCCCCTCCCTGGTTTTGCTAGCTGAGCCCGCTTCTGTC
TCTGATTACTTTGTGACCAGAAATGACTGAGACTGTGATAAATGGACGATTAGTTGGCAA
GTTTCGCCTTACTTCTTTCAGATTCTGGACGCACTGCGc
>NODE_130_length_357_cov_5.280112
TACTTACAAACTGATAGGCTTTTAATTGAGCGCCTCCATCCCGATTGAGATGAAAGGGAA
AACCACATTGAAAAGCTGCCCGATTGCCCCGGAGCCTCAATACTGATTAGCCATCTCAGT
GGTGAATAGTTCAAGGCATTTTAAACTTCTTTTCTCAACGGCCTGACAGACCATTTCTCT
TCCTTTCTTTCCCCTCCAAGTCCGCTTATTCTCCCTACCTCTACGAGAAAATAAATCATT
TTCATTGTATGTAAATAAAATCGAGCTGACATCAATATATAATGTCTGGATTTTTTTTCT
CTCTTTTTTTTCTTTTTTGTTCCCCGTCTTTGTTATTCTTGTTGCAGATGACAGTGAGCC
CGAGGCACATGACAGGTTTTAACAACACAATAGCAGATGCGTACAGCCAAAATGGACAGG
GTTCTGTGTGGAGGGATCACCGTGTTTGACCGGGTTGTCACACATTAAAAATTAAACCAA
GGTttacttttgcaggttctt
>NODE_131_length_735_cov_39.360546
GATAAAATTGTTTGTATTTCGTAGACTAAAGCGTGCACACCAGGCCCAAGGATTCTTACC
TTCTCCTTGTTATATACTCACACAAGGAGTAGGTTGGGTGACCACTACGTTGAGTTGAAT
TGGAGGTAATGATGCTAATATCTCATGTGTTATTAAAAAAAAAATAGTAATGGAATAATA
AATAAATAAATAAATAAATAAATAAATAAATAAATAAATAAATAAATAAATAAATAAATA
AATAAAAATAATAATAAAAATACCAATTAAAAAGGCAAAACAAATAGTTAATATCAGTCA
AACAGGCACAAGCTAGATTGGGTTAGGGGAATACCCAACAGAGTTAGGTTTTGGGTTAGG
GATGGGGTTAGGGCTAGTGTTAGGTTTCGGGTTAGGGTTAGCTAACTTTAACCTTTTAAT
GCTTAACCCCTTACACCCAAACCCTGGCCTGTGCCTTCCCTCCCTGGCCCTGTTACCATG
ACTCTAACTTGTAGAGAAATTTTGCCATCGAGCACCTGGTACCCATGCTTGTCATATAGA
TTTCAAATGTTCTCTGTGCCCCTGGTACCTACGCTTCTTTCTTGGAGGGAAATTCTCTCA
CTTTGTGCCCCTCGGTGCCTTTGGTTCTGAAATGGAGGGAAATTCTCCCTTTGTGCTGAT
GGTACCGGTGGTTCTCACTTATCGATCAAATGTTCTCTGTGCCCCTGTCACACCCACAGC
CTCGGGCTCCAGTTAGTTGCAGTACTGTCCCCGTCGCCCACCTGCGGCAACAGGTGTCTG
CAATGACAAGGAGCGAGAGAGAGAGAGAGAGAGAGAGAGAGAGAGAGAGAGAGAGAGAGA
GAGAGAGAGAGAGAGAGAGAGAGAGAGAGAGAGAGAGAg
>NODE_132_length_802_cov_12.698255
CTAACTAAGCTCACTGAAAAAAGAACTTCAGGCCAAACATATTCACTTAAGCAGCTTCAC
TTTTCTTTCTTTCTTTCTTTTTAAAAGTGAATAAGGAGAGTGAAAATGAACAATAGACAT
AATTTTAAAAGAATACGGACTCATTGGCCAGGATGACAAAGTGACCTAACAATGGCATTA
CAGGAGTTTGACAGAAAACCTACAAAGTGAGAGCGAGATAGAGAGAAAAGTCATTCTGTC
GAGTCCAGTCTTTTGCCCCAGAAAATGTCACTGCGATGACTGAAGACACAACGTCCATTT
CCACCACCATCCGCTCGCTCTATCTCTCTCTTTCTTTCTCATTCATTGTCACTGCCTTTT
CCCTTTAAGTGCACTTTCGCCCACACCACTTGGAAATTGATTGAAACAAAATGTCACAAT
TATGCCCTGTAGCTCGCCGCTTCAATTATTCATCAATTAGGGGCTAGGCTCCTTTTTTTC
TCTCCTCTGAGCTGATTTTTCATTCAGTTTGCTCGAGATGTATGGCTCCCCTGCTGTTAA
CCAGTCCAAAGTCATTAGTTTCTGGGTTTGCAATTAAACCTGATGCATTATGCATGAGGC
TCCGACTCAGCAGACACACGCAGCAGCGGCCGCAGCAGCTAGCGAACGAGCTAGTAAGCT
CTGGAGGCGTGGATGGGAAATTAATTTGCTAGAAATTAAGTTCTCTCTATCCCTCCCTCT
CTCTATCTTTCTCTTGTCTGGCAGGTTGGAACAGATGCCACTGGCTAGAGATGGAGATAA
AGATGGGGCAGCATCAGAGTGCAGTTTGATCAGCACTGACAAGGAAAGCCGACCTCTATA
GATTTCTCGTCAAAATGTGTTGGAGAGACTCTTAACATTCACATTGTAAGATATTGGATA
GCAAATGTAATGGTCGGGCTTTCATACAGGCtgaacaaacctggtg
>NODE_133_length_1076_cov_9.403346
AGCAACAAAGGCACATGGCCCCGACAGATGAACACAGGCAATAAAATTTACGAGGGTCCT
TAATTACCGACCCTGCTGCTCGATAGTCGTAAATTGCTGTTGTAAGGGCTGCTACTAGTG
CTGCCTCAATAGGCTTGCGTGTGTTCCAGTGGTTGTTTCTCAGTGGTTCTGCTATTTAAC
CGTGACGATAACTCACCGGTGTTAACGTGGACCTTTTTCATCCAAGGATAGACCACCGGC
TCCTTGCCCTTCGCTACGCCGGGATAAACCTCACCGGCGAGGCTGCAGTCTTTGCTGGCA
TTTGCCCCTGCGCCACCGTCTGGGGCCGCGGTGAGGCGAGGACCGTGGCTTTGTGGAACC
GGCTGCGGCTGTGCGTGATGCCCCTCGCCGAAATCGTCGAGTCCGGCGGCGGGGACGTTA
CCGTAATCGTATCCCGATTCTGTGTAGTTTGACCTCGGATAGGATGGCTCGTCGTGATGG
GGGAAGCCCGTATCTTTTGGCCGCTCGTAGTAATCTCCAGGGTTGGGGATGTATCCGCTC
TGCTGATATTCGTCGCATGGAGGAAAGGAAGGCTCGATATAGTTGGAGTTTATCAAGTAG
GAACTCATGGTCATTAATTTGTGAAGTGCAACAATACTAATTTTTATCGCGCTGTCGTTT
TTCTGATCTCCACAAAACCCTCCTACTCCCTGTCAAATGTACAAAGTTGCCTGGTCACGT
GTGAGGAGCCACCAATCACCGCGTGTCCTGTGGGCATCATGTAAACAGGAACCAATGGAA
AGCATGGCACTGGTACCACCGACGCTGCTCGGACTGGCTTACGTTGGTGTTTTCCTTATT
AAATCACAGTATATAAAGCAAAACCAATCAACTAACTTGTTTACTGCCAAAGTTATGTGG
GTGAGGCTCTCCTGCAAGAGAAACAGTCCGCCTCCTCCGAAGCACAGATAAAACCCATAG
CCCTCAGATAACACTGGCTGTCCACAAACAAAACAGTGTTTCTGAGAACCATAAATGCTG
CTTGTTGGAGTTCTAAATGTGTTACATCCTAATAAAGAGGCAGACGTGGCAACAACAAAA
ACAAACAGCACACATTGCAGTGTTACATATTTGCCTATTCAAATGATCGAAAAATAGAAT
GAGGGCACAAGCCTCCTGGAGAgccgcttctccacggacatccaagcctgcatgtgaagc
ctgagtgtgtataaaccctg
>NODE_134_length_717_cov_6.694561
AATACAATAATGTGTTACAAATTTGTCCCAAAATTAAAAAAGTAAAAGCTTTGGAAAGAC
ACTGGCTACGGTAACATTAAACTCATCAGAAAATATTTGACTTGAAGAAAAAAAGGGACA
GTTATGAATGAAAGTATTCAGTAATTCACAGAATATTTGCAACTATAGCGTAAAAATAAT
TTGCTTTCAAATAGATGTTGTTCTGACACTAAAAGGTTGAGAGGACAAAGGTTCTGTTGT
GGAAAACAACACATTTCCCTGATTTCCTCGACAATGCTCTCTCATCTTACAGGTATCACA
CGTCAAGGCCTTTTATTCAATAATTACAAGAGAATATCAGTTTCTGATTGAGGTGACAAT
AACAGAAAATATAGTGTGTGGCTCGTGTGTAAAGTAAACTAAGCGGCACGGGTGCTTGTT
AGGATAATATGTCCTACTCATTATCTAGAGTAATAAGTGTATCAAATTCACATAATCATG
TCTAATTAGTATCAGTAATTATCTTGTTGGGCCCAGGAATATTAATCTTCAGGTCCCAGA
GGGGAGGGAGCAGAATCGCAGCAAGAATGGGAGAGAGAGCGAGGGAATCATGCTGAGGAG
CACCGACTAAATTAGCATGCTGAAATCAGAGCAGAGGAGGAGGAGGGGGAGGACGGGGGG
AGAGAGCCTCGGAGTAGGAGAATTGAAAAGAAAATGTGAAACTTTGTTTTAGAAAAAGTG
GCGGATGAATGGTACCTAAAATAAGAGGGAAAAAAAAGGTTCTGATCGCTACTGAACATA
AGAAGTGTTTGTTACTGGGGTTTGTGAAGCCCTGCGCTGCGTGGCTATATTTCCAGCCAT
GACCTGATCTCaaacagataa
>NODE_135_length_696_cov_14.290230
ATCTCATCAGGGTGCAGTTCATGGCGCGTTTGGCTCATATTTAGGTGAGGCTGAATATGA
ACACTTCTAAGCTAAGGAGGATTTTTTTTATAAAATGTGAAATGTTGGTGTTTTTTGGCA
ATATGATGCGGCGCAGTGTTGGATGGGATTTGATTGATTTAATCAGTATTTTGGATAACA
GCTGGTGCGTCAGTTGCTCCGCAAATGTGGAATCCAGCCTTTAAACGATTTACAGCAGCA
AAATAACTACATGTAGTTGGAATAATGTCGTGTTCTGGCGCACTGAGGAGCTGCCAGCTT
CCTCATCTGGGTGCTGAGCGGCTGCATTTGACCATACAAGGGGCTCTGCGCTGTCTCCTA
GTTCCACCTTAAATGCGTTTTGGCCCCGCTTGCTCCCTGTAGTTTAGGTTTTTTGTCCTC
CCGCAGCAGCTGTCACCCTGCATTACTCGCAGTCAGCTAAATGAAACATTATTCTAAACA
TATGCATCGTAATCAGTCCGGTCACACTTACAAGAACACGCGTTAATAAGGCAATCAATC
ACTCTGGAACAAGCAAGTTGTTCTGTAACAGCTCATAAACAGTGTGTAATGAAGAATTGG
AGGTTAGCATGACACGGCGCTGATCAGATAATCAATGTCAAAGATGCGATGAATGTCAGT
AAATGTAGTTTTCATGTCGTTTCTATAAAATCCTCAATTTACAACAAGCAGTTCAATTAC
CCTGAAAATACAGTCAATTAAATAGGGGTGATTGGACAGTAGGGGCAGGATCATCGATCT
TTGCATTTCTATCTCGCTGGTGGACATTTAATTTGGGTTTTCTATTagcaccgaaataaa
>NODE_136_length_318_cov_5.352201
TAAAGTCACTTACACTCACATACAGGGAAGATTGCTTTACTGCCACCGTGAAACATTCTG
GCTGCTAAAGAGCCAATACTATCTTCCTGTGTCCTGGACTTTCTGCCAGGACATACCACT
GCTGAATCTCACCCCAGATTCAGCCTAACCTTGGTACCCAGAAATAACTGTCCTCTTCTG
CAAGACAGGAACTGAGGGGTGGAGCCGCAGCACGGGGGTTAGGTGCCAGGGGCCAGCTAC
TCTACCCAAAGATAACTCATCATTACTATCCTCCGAGGTGATGACAAGCTGCACTAAACT
CAGAGGAAGCCCTTCTTCTGGCTCAGGGTCGAAGAACACTAACGGAGATAAACTCGTAAA
TAAATACCTATTGCTGCTGTGAGTAGGCACCACTGAGCCTCAGTGTATTCAGCTATGCCA
AGGACATGACCTTTAGCATGCTGCTagcgctggcaagataaa
>NODE_137_length_779_cov_8.849808
TGATGGCCCCCTGATACGTTGCTGGCCATTAAGAGGCCAAAAAAAGAGCAACTGGAGGGG
ATGGAGGGGAAATAAATAAGGAGCCGCGCTCAAAATAAAATAAAGACTTTCAGATGCAAA
CAAGCCAAAACATATGTTTCCACAGTCGCACCATCACTGCATCAAATTCAGTTTTTGCTG
AGTATGTTAGTGAGGAGCAGAGGAGATAAATGCACATAGAAAACATACACCTCTTTGAGC
GGTTGTCCTTTTATTGTGAGATATGCGTGTTCGCCTGCAACACACATTTCAAGTGTTGTT
GGCATACTGCTCATCGTCCTGCGCCTGATTTGACATGGCTTAAATAACTATCTTCCTGCC
AGTGATTGGCATTCACACAAGAAGGGGTGAGTGGGACTGGGGAGCAGATGGTGACATTCC
ACATGACCAAACTGATCAATCAGCATGCTGGGACGCAGGTGCAGCACAGGCGGGCAGCAC
CACACCATCTATTTCACCATCTACGGGGCACAAACACATGGGCACCAATCGTGGCACCCT
GAGGGTCTGCATGCTCCTCCGTCCCGCTGCGCCAAGGTTGATGACATCAGAGTTTCCCAT
CCGCTCTTCCACAAGACGCCAAGAAAAAGGAGGGAAAAAAAGCCCTGGATAAAATCTGCA
ATAACAGCCCGGCCTGGGAAAAGGTTGTGTAAGTGACGTCAAAGCCAGGGACTCCCATGT
TTCACCCTGATACTGAACTGATAAGGAAGAAAGAGGACGAAAGCACCTTCACATTTCAGC
CTGACCAGAGTTATTTTGGCTTCTGATAACAGTATTTAAGAGGCAAAATGACTAAAATTA
CTTCCTTACTGTGGGCACaatcctgatttttttccccctcttacagtgttacaggacgga
aacacgaagacacctttgatgat
>NODE_138_length_363_cov_2.595041
TAGAATTGTGGCATACTAGTCAATACCTTCTTTAGTGTGTTCTTTAAATGGTTGGAAATG
AATTGATGAGAGGAAAATATAAATATAGATTATTGATTGCAAAAATAGAAACATTACACC
ACCTGAACAGTTACCAGTAAAGGTCCTGTCTCCATGAAGGACCAGAGAAACACCCAGAAG
ACTCCCAAAAATCTGACACCAAACATATTTTCTTTGAGCCAAACCTCTAGATAAATATTC
ATGATGTCCGTCTTGGTTCCGATTGATTGTGGTGGTGGGCAAAAGAAAAAGAAAATTAGT
GAAAGAAGAGAAGGAATAAGGAACAAAGAAGAGGAGGAGGTGAGGAGAAGAAAGTTGGGG
AGCAGATGGAGTGGGGAAGGAGGAGGAGTAGAGGAGCTCGTCTTCTTGTGTCAAACAATT
GTGAAGTGTTGCTCAGTCTGTCTTGGTATGATCCCTGGCACTTCTCTGACCTCTTGTTGG
CCTGGATCATATCTATTAACCTTGTGg
>NODE_146_length_336_cov_14.910714
TACATGTCTGTGGCTCTACTTCCAGCGAGCATACTGTGTGTGTGTCTTAATATGTGAATG
CGTGTGTCTGTCGGTCAGTCAAAGCGCCAGCAGCGAAGGCGAGTTCAGGGAATCAGATGA
CTGCTCGCTACTGCTGTTCCGCTGGTTGGCACTGACCCCGCAGGCTCCCTCTGGGTAGGT
GAACACAAATGAAGATGTGTATGAGGTGTTGTAGCTGCCAATGGCCACATCGTCATGGTT
AACACCACCACCACTGTCGCTGGCCATAAGGCATGGCCCACCAGGTGCTGGCTCACTTGA
GCCATAGAAAGAACTAGAAAACTCTACCTCCTGCATTAATCCGGGCTGAGGCTGCGGCTG
GACTTGCTGCTGCTGAACCGGAGGCTGGGACTGTGTGGAGGCCGGATGGGCTGTGTAGGC
AGGAGGCAGATAGAAAGAGTCTTCCTTCACAGTCAagcccacaatggagacaggaggttg
>NODE_147_length_582_cov_2.666667
CATCTACCTCACTTTTTCTTGAGGGGATATTTCATTATTTCAAACAGATGGCTTTACAGA
AGGACCACTGTTGGTGTTTTCTGTGGGAATACGTCTTCAATCCTGTTGGTTTATGTTCTT
CCTGAGTTCCTACCCAAAGCTGCTGCATTCTCAGTATATTGCTGCATAAAACTGAATGAA
AATGATCAGTGTGTGTTTTAATGCTCACAGAAAGCGAGAGGAAGCATACTTTTCTGTTTT
CCCTCATGCTCAGAGTTTCTCTGCTCAAGACAATGAAATGCTTATCTGCTGCACTCTGGG
AAATTGGTTTCCTCTATCTGCAGGTGTTATTTGTCTGCGACGAGCAAAGGCCTCTGTTCC
CATTGCTTCATTTACCTCCACATTTAATGAGAACTTAGGGAACTATCACTGAGTATGAAG
AAGGAAGAGAAACGTATATACGGACAGATACTGAAAAAAGAGACAAGGGTGGACTTCCAT
CAAAGTTTGCCTTAAGGTAAAAGCAAAAACCTGCTTTCCGCTTTTCCCTGATTCCAGTTT
ATAAAGTGAGGCAGGGCATTTCTGTAACAAATCCTTGCCTCGGCCACAAATACTTTACAT
CTAAATAGGTATATGGTGCTGTGAAGACATAGGGTGGGAATAATGTTGCATAATGCATTT
AATTGCATTAGGTTTAGTGGCATTACCAATGTAGGGCTCCACAGGTTTGCAGCTAGAACA
TATTTT
>NODE_148_length_935_cov_3.913369
AAAAGCAGGATTTTAAATTCTATCCTGTATTTTACAGGAAGCCAATGAAGAGAAGATAAT
ACAGGAGAAATGTGATCTCTTTTACTGGTTCCTGTCAAAACTCTGGCTGCAGCATTTTGT
ATTAGCTGGAGGTTTTTAAGAGAGTTATTGGGACATCCTGATAATAAGGAATTACAATAG
TCCAGCCTAGAAGTTACAAATGCATGGACTAGTTTCTCAGCGTCACTCTGAGACAGGATG
CTCCTGATTTTTACAATATTACGTAGATGAAAGAAAGCTGTCCTACAGATTTGTTTTATA
TGTAAGTTGAACGACATATCCTGATCGAAAGTAACTCCAAGGTTTTTTACAGTAGAGCTA
GAGGCTAAGGCAATGCCATCTAGAGTAACTATCTGGTTAGATAGTGAATTTCTGAGGTGT
TTAGGTCCAAATACAATGACCTCAGTTTTGTCTGAATTTAAATGAAGAAAGTTACAGGTC
ATCCAGGCCTTTATGTCCTTCAGACATGCCTGGAGTTTGACTAACCGATTGATTTCATTT
GGCTTCATAGATAGATATAACTGGGTATCATCTGCATAACAATGGAAATTTATGCAGTGC
TTCCTAATAATATTTCCTAAGGGAAGCATGTACAACGTAAACAGTATTGGTCCTAACACA
GAGCCCTGTGGAACTCCATAACTAACTTTGGAACGGCTGGAAGAATCATCATTAACATGA
ACAAACTGGAATCTGTCTGATAAATATGATTTAAACCAATTTAGTGCAATTCCTTTAAGT
CCAATAACATGTTCCAGTCTCTGTAATAAGATGCCATGATCAACGGTATCAAATGCTGCA
CTGAGATCCAGCAGAACAAGTATAGACACTAGTCCACTGTCTGAAGCTATAAGAAGATCG
TTAGTGACTTTCACCAGTGCTGTCTCTGTACTATGATGGATTCTAAATCCTGACTGAAAC
TCTTCAGACAAACCATTTCTATGTAGATAATCACATAATTGGTTTGCAACAACCTTTTCC
AGAATTTTAGAGATAAAAGGAAGGTTGGATATAGGTCTATAGTTGGCTAAGACACCTGG
>NODE_150_length_750_cov_14.006667
GGTCTTCTTTAATGTTGGTGTTAAACAAAATTGCACTAACTCTTTTTCAGTCTTTATAAT
CTCTAAATGAGAGAATTGATCACCTGATGGCAAGAAAATGGTTTCGCTGGTTCTTATTCA
AAGTGGACCTGAGGAGTGAATCACAGTATACTGGCAGGAAATGAAAAAGAGCCATGTTGT
CTTTTCTTTACTTTCTATCTCCTATCTTTTTCTTTTTCCCTCTCAGACCGGGCTGTCAGC
AGTGAGGAAGAGGAGGAGGAGGAAGCAGGCTTTTTTTCTTCTTCCCCCACCACTTCCGAA
TTACCTGCTGGGTCCGAGCTCTTTTATGCTCTTGTTGTGACAGGTAGATTTATAAGGCTT
GAAATTTGTACAAATCAGTTGTCATTCAGCGGCAGCTGTCAATGTGTCAAGCTGTCAGGG
CCTGCTGTGAGGGAGATGCCTTAGGGGGCTGAGCGAGGGGGCAACCGCCCAGAAAAGAAA
ATGAGTTCAAACAGACCTGAGAAGCTCCTCTATTCCATAGGCCTCCCTGCCCCTGTGGAG
ACGCCATCGATTTCTCTTGATGTTGAGCAACAGCGCGCCCAAAAATGACATGGCACACTG
CGCTCAACCCAGTCAGGCTGCGACACACCAATGTGTGCTGCACCAATCCCCTCAATCTGC
AGACGCCTCTCATTCTCTGCTAAATGGCTGGAAATCTGTAATCTCTCCAAGGAGGGAGAA
CACCAGAGTTGTGTTTAGAGATCGTTGGCAATGGCTGTCGTGTTTTCATGTGCCGCTTAA
GTAGCTGAAATGGAAATCTCTCAGAGGAGAATGACAAGCGTGTTTAAAGATTGTTGTCGA
TTGTTGTCTtgtttgcttgttttctgtggccttgtctcagcgtgggcctgcctg
>NODE_151_length_333_cov_1.951952
TTGTTAACAGCTTCTGTGTATTTTGTGTAGAATTTTATGGAAACTTACTTTTGAGGAACT
AAGCATTAATACAGGAAGTCTTGCAGTCATCGTCTGATTTTAAAATTAGGTGTAAGTGCA
ACTCTAAATTTAAAAACAGTTTTATGATAAGAACTAGGCTCAACTAGCGTAGCTAAAAAG
GACCACTATGAGTGTGTCAAAATACTTATTCAAAGTTTGGAGTGCTGTAACAACCACAAG
ACAACACATATCTTCACAAACAACTCAACTATAAATTAGTAAAATAAATTTGTATTTGTA
ATTTTCTCAATTCCCAACTTTTATCAGTAAGATTCAATTTTTATCCACAATCAGGGACGC
TCGGTTCTATTTCTCCATGTTGGGTCTTGACCATCCCCATTCTGATTGCATGTGAAGACG
AATCATGGCGGTGATTAAGCAAAACTTCACTCGTCGGTGCCCGTGgatgatgaccat
>NODE_152_length_777_cov_4.574003
TGGATTTACTATTTACGCCACAGTACTGCGGCGGCGTGCGTCCTCCCCAGCCAGACGGGT
CTGCGTAATAGCCAAGAGGCCGGTTGGAGCAGCCTGCAGTCGGCAGGGGAAGAGCCTTAA
CTCCGGCCGCTGCGTAGGACAGCAAGGTGGCCGCGTTACCGGCGAAATCAGCGGCGTCGT
ATGCCGAGGCAGCAAAGTCCAGTCGGTTGTTGGCAGGGGTGACAAACCATCGCTGCGGGG
GGGTGGCAACAGTGGGCTCCTCGGTTTGCTGCGGGGATAGCAAGCTGTTGCCGAGTGGGA
CGCTGCGCTCCGTGCCAGGACCAGTCCCCACGCCAGGGTGAAAGCGAGATTTGGCATAAG
TGCTGACAAATTGGTCCTGCAGGAAAGAGCTAGGCATGGCATATCTCGCACCCGGCACGA
TCTGTGAACGCGGAGAGTCACCCGGTGATGGAGTTAGGCGGTCAATGTCGCAGCCTGTGT
AGACACTGAAAAGATGGAGAGACAAACAAAACAATTCAGAAACTAAACCGTGCGCTCCAG
TCGGTTCTCTAAAAAAAAATTAGGAGATTTAGGTCAGCGAAGTCTACATCTCACCCAATT
ACAAGTTTAGTTTGGACATGTCAGAAGTTTAAGACACGTTAGGTTTAGTGAAGGTGGAAT
AGCTGCAGGGTTTGGGGGAAAAAAATGCGCATCAAATGTAACGTTGGTGACAGCTCCAAA
TAGGCCTTCTGCCTTTTACAAAGAGACAAGACAGAAGGTGCATGGCCCAAAACGTAGAAT
TAGTTAGTTCCgcagctctgtgtctttaatccacagtctaatatttgaatcattaatcag
tgtgagcatttccagtgaaaaacaagatgaatccaaacgtggaacgcgcagctgcaacat
aaaaccaacattacaacgaat
>NODE_153_length_628_cov_11.829618
ATGACACACCAGAGACAAGATGAGCTATTGCTTTAGCAGTTTGAGGCATAAATGACATTG
ACTTCTGGGAGATGGAACTCTTTAACATGCTCTGCACCAACTGAGTCACATCTGCCGTTG
ACAAACAGCTAAGGAGTAACCTGAGTCTATGTTCTCTTTACTGGCAATTTTTACATTTTA
TCATTGAAGTCAATGAGCCAATCTGCAATTTACGCCGTGGAGAGCGGGATGAGTGTATTC
AGAACCCGGTCACACACCCAATCTCCTACTAAAGAGCAGCGATAATGTAATAATGCCTCA
CTGATGTGCCAGGCAGTAATGGTGCTGAACATCTCCCATTCATCCAACACTACCTGATCA
TTGCTTTAACGGAATAATACATTACGGCTGGAAATAGCTGTAAACCTCCAACTTTATCTT
GGGAATGTGCACTCCTTTTTACCTCAGGAAACGTTCCTGTCCCTCGGTAATAAAAGGCAG
AGCTATCAGGATGAAATGAAAAAGAGATTGAAACCCTTCTGTCTCTGTCAGGCAATGCAC
AGATATACAGAGTATGGCCTTCTTCCTATTTTGTAGCCTAAAGGCTGTTAGTATTATTAT
GAAAATAGGTATTATGATCTTATGtgttctccaagagaaaaatgaaatattggacatggc
tgcttttttcccttatgactgtaaagtaggtttgattgaccgttatttctctgtgtttct
tatccccgtcaattcttctttccttgacaaatgacacttagccgtctgtcaa
>NODE_154_length_145_cov_7.744828
AAAACTGCAGTTTTGCAGTTTTCATGCTCTGAAACAGCGTTTCGTGCGCTGACAAGGCCT
ATTTTGTCACATAGTGGTTCACTGAATTATATCACACAAAGTCACTTGACACAACTTTTG
ACTTCATATTTATCATATGTGAACGCATTGTGAACTCAAAACATGTTTGGAAACATTGTC
TTTAAAAAACTGCAGTATTGCTGTTTTCATGCTCTGAAACAGCTTTTCATGCCCTGAAAA
GGCCTCTTTTGCCACATAGTGGTTGACTGAATTATATCACACAAAGTCA
>NODE_156_length_407_cov_1.309582
TATAACTGGGTATCATCTGCATAACAATGGACATTTATGCAGTGCTTCCTAATAGTATTA
CCTAAGGGAAGCATGTACAACGAAAACTGTATTGGTCCTAACACAGAACCCTGTGGTACT
CCATAACTAACTTTAGAATGGTGGAAGAATCATCACTAACATGAACAAACTGGAATCTGT
CTGATAAATATGATTTTAACCAATTTAGTGCAATTCCTTTAAGTCCAATAACATGTTCCA
GTCTCTGTAATACCGTTGATCTCTGTATGATCAACGGTATCAAATGCAGCACTGAGATCC
AGTAGAACAAGTATAGACACTAGCCCACTGTCTGAACCCATAAGAAGATCGTTAGTGACT
TTCACCAGTGCTGTCTCTGTACTATGATGGATTCTAAATCCTGACTGAAACTCTTCAGAT
CATTTCTATGTAGATAATCACATAATTGGTTTGCAAcaactttttcaagaattttagagc
caaaaggaatgttggatataggtctatagttggctaagacacctgggtctagtaggttgg
atatgggtcta
>NODE_157_length_431_cov_13.893271
TTGGCTTGGCTTGTGGTTGGGAGGGCTGGGGGGGTCGAACTCAATCTATATGATGCAGGG
CCTTGGTCCTTTGGGGATACAGCAGAGGGACAGCACCAATTTTTAGCCCATCAGCCGTCC
AATTTTTCTCCTTTTCATACCTGCTGTAGTAAATGAGAAACAAATTAAATTTCACCCCAC
TATCTCCACAGAAACCATTTAAATCCTTTATGGAAACCAAATTGTCCCCAGACAAATCGC
CCCTGGTTCTGTGGAAATACACTATGGCGCTGCAACCGAAATAAATTTGTGTCACTCTGG
ATATGGCATTGTCTGTAATGCCATTCATTGGAGGATCCTGGTGAAAGAGAGAGGGAAATA
AAATAAGGGGCACTTTTGGAGGAACAAAAGGGGTGAAAAAGACCCCAGCTCCCCATTCTC
TTTTTTGCTCTTTTTTTTTTCACTCTCCCCTCCATCTCTCTCTGTCTTTCCTTCCTTCTC
CCTGGCGCCCACTTTTCCCCTGCGTGGTGTTATTAATTTTCGGCCAGAGTTTTTGCATTC
ATGAGGTTGAGATTGAAATGGAAATGAGGGCTGGc
>NODE_158_length_488_cov_33.713116
TCTCTCTCTCTCTCTCTCTCTCTCTCTCTCTCTCTCTCTCTCTCTCTCTCTCTCTCTCTC
TCTCTCTGTGTAGCCTTCAGCCTTCAGCCTTTCTCCCTCTCTCTCCCATCTTCTGGAATT
CACGCCGCGGTCACGCCAGGACTGTTCCAGCAGGATTACAGGGAACGGTTCCGAGCTCAC
ACGGCTTTGGATCTCGCGCCCGCTGACCGACCCACCGACCGACTGGCATTCGTGGCATGC
CGTCGGAGGGCCCCCGCCGGCCCCGGCCCCAGCGCCGGGCGCTCCAAGCGGCTGGTTCCT
CCACACCTGGCAGGCCCGCAATTTCTTCTGTGGCCCGACTCAGAGTACCGGAGCGGGGAG
GCTCCTCCGGTCGTCGGCCCCTCTTCCTCAGAGGCGAGACCGAGACGCCCCGTCTGCCCC
AGTTTGCCCGACCACGGAGCCCGTCGCCGGGTTCGTCGGCCCCGACCGCCCCCGCTGGGG
AGGTGGCGGGGACCGCGTCCCGCTCAGGCGCCGGATGTCTCTCCGGACAACACGGTCATT
TCTCCAGCCAAAAAGCACAGGGCCCCACGCCCGTCATTCTCTGCCACGCTTCGCACCCGG
TCCCGACCGGGTGCCGCGCAGTCCACGCTCGC
>NODE_160_length_476_cov_1.176471
GTTACTCATGCAGAAAGTATCCTCACATTTCCAATCTGCCTATACTCGGTATGTTGGGGA
GCGCAACACATCACCACAAAGACATGATTCGAAATCTGAAATACAAGACCTGAAAAGAGA
AATAGTTGATTGACAGTCCTAGCTTTCACAAATTACACAAAAAGACAATAAAACTAACTC
AAAGAAAGCATTTCTTTGGACTGCCAATATCATGTCCTCAGCTGAGAGTGCTAAAATGAC
TCTTCAGTATCTAATCAGTTAAACTAAAATCAGTCCCTACTGAGGGACAAATAGGGGCTG
AGACATAGAAAAAGTGTCCTAAAAAGAAATGGCGTGCCTCATTAGCATGCTCACACTCAA
AGCTACAGGTAGCAACCTTACCTAAAGGGCTCATCGGGGCTAAGAGCACAGCACAAGTGA
CTATAGCAGAAAAAGACTGTAACTGCTTGCTAGACACCGAATCACAAGTGACAACAATCC
CAAACTCCTTTTACAAACAAAACTTGTCACACTTACCTATCAAGCCTCTGAAAGACTTAC
TTGAAGTggaaaccgctaatggccaagatgtcccctacttgggttatgttaaagtgtcac
attcccccaaaattctcttg
>NODE_161_length_376_cov_17.085106
ATTTATCATGGCTGCTGAATTAGTTATGGTCAGCAGTGGCGAATATTTAATTTATTGGAA
CGTGATTTGCTGACGGCATCTGATTTCTTATCCCCCTTTTTTTTTTTCCAAAGTCCCTTG
ATTGTTGGCAGCCTCTATGACATTTTAACTTTTGAGGTGGGCGAGGGGGAGAGGGGGGGG
AGAGTGTAGAGTCTTTGTTAGTAAATCCATTAATATATAAATGATGAAACCTTTACCTGC
TCCCAGTTGCTTTGGCTTTCATGTTGTTGTTGTGTTGTTGTTTGGATCGTAATCAGGTAT
TAATGCCATTCTGTCTGAACTCAAAGATGGCAGGCTGCCTGGTAATTCATATGCTTGTTC
TCTGATGGCATCTGTCGAAGTGTGCTCTCTGCATATTGGTACATACCCTATGGGAAATTT
CAATCCAGCCCCAGACTGAGTGGGATGTAAGCAATTTCTTAACTGGGACACTTGCGTGAA
AACAGAAAGAACAGAGAGGGAGAGAGAGAGAGAGAGAGAG
>NODE_162_length_150_cov_2.166667
TTGTGTGAACCATATGTCCCAAATTAATAAAGCCAGGCGGTATACTGAGGCCTCTTCACT
CTGTCACCGCTCGTCACAGTAGGATTGGCCTCAAACTTATTCTCTCCCTCCCTCTCTGTC
TCTTCCTCTCTCCCCCTCTATCTGTTCTCCCTCTCTCTCTCTCTCTCTCTCCCTCTCTGT
TCTTTCTGTTTTCACGCAAGTGTCCCAGTTAAGAAATTGCTTACATCCCACTCAGTCTGG
GGCTGGATTGAAATTTCCCATAGGGTATGTACCAATATGCAGAGAGCACACTTC
>NODE_163_length_748_cov_15.374331
TTACAAAGAGTCCTTTAGAGTGGCCAAATGCACATTTACTGAGCCAAAGGTGTTTAAAAA
AAAAGAAAAAGGGTGGCATTCAAAATGGAAAAGTTCACAGCACCATCACAGTGACAGCAG
AAAAATATATTCAACATGTCAGTATAATTCAGGGTGTCAGTAAAACCTGATGCTCTAAAC
AGGAGCAAACCTCCCCTTTTAAATAATTGATATTTTCTGATTAAATGTGGCAGTTTGGAG
ATAATGAATTCTTTATAGTGTGCCTTGAGCAACTCAACAGCTTTGCCCTGCATGACAGCT
TTATGGGGCGTCTTTTTGCCCAAATTTTGAAAGTTTAACCTATGTAGATCAATGTGCTTC
CTTAAAAGAGTTTAATAAATTAAAGTGCAGAGGGCTTTTTTTCCTCAGCGAGCAGAAAAA
GCTGATGAGACAGGTTTAGTTTAATCTCAGGCAATAGAAGTCATTAACCATTCTCCCAGG
AATTAAAATATAGCTTGCCCTTTTCTTCTCTCACTTATCATTAGCATCACTTTAATCTCC
CCGCGTTTCACACTGCTATTTTAATCATTACTTACTGCCTTTTGACAACTGAAGAACATG
GCTTCTCCCCGCTCAGGCAATATCCTGATTTTAGCTGACAAAATGTAGGACATCATTTAA
AAATATCTAAATTTCCTCTTCCTTTTTTATTCTTCTAACTTCCACTCTTTAGACCCCTGA
ATGTCCGTCTATTTATATCAAAGACAGCACAAAAGACGAGAGGAGATTGAGTGGACGACA
TTCAAAATGTAATTTGAGTTGGCTGCAAGGGTAACAAAATGTATAATACGGTTTATTTGT
GCCTGTCATGTTATTCTAATAGATGGTGAACTTCGCATATcgctctatgtgg
>NODE_165_length_470_cov_2.685106
ATTCAAGTGTTACTGTAATGCAAAGATCTGTATATTTTCAGAGAGCTGTTTGTTTACTTA
AACGTGACATTGCATGATATATTTTGTTCATAAAACCACTTTAGTCATGCTCATGCCGCC
CCACTGTATTCATGCTAACACAATCTGAGTTGTGCTGATATGTGTATGTCTGTTTAAGGA
GCATTTGAGGTTCTCTTCTTTCTGTACATGCGCATGAAAGTAAAATGTAAAATGCTTACC
TCATTGGCTAACACCTGTCCGTCTGTGTGTTTCTAGGATTATCCACGAGGATGGCTTCTC
TGGCGATGATGTAAAGCAGTACAAGCCTGTGGTTTACAGCAACACCATCCAATCTCTGGC
CGCCATCGTCCGTGCCATGGATACGCTGGGCCTGGAGTATGGCGACAAAGAACGCAAGGT
CAGTGCTCGTCCCAATGTGTCCGGCGGTCGCATACAAGTGGAATCACGTACACAAAAACC
ACAGATGACTTTAAATCTCCCAATCATCAAATTTAGAGCACATGATGACATGCCATCACA
CCGAAATGGAGTACAGACACGCAACTGTCACAGATGGAAATGTcccaagactgtttatat
tctcaagtccaaaa
>NODE_166_length_1147_cov_7.446382
ACACACACACACACACACACACACACACACACACACACACACACACACACACACACGACG
ACAGGACAGGACAGGACAGGACAGGACAGGACAGGACAGGACAGGACAAGACAGGACAAG
ACAGGACAAAAAGCACAACCCACAATGATCAAACTTGCCTTTGGATTCTTTAAAAGAGGG
CTCGACACTCTACAATTCACTCAGCCCCTTTTAATTTTTCCTTCTGCCAATTCTCCCTAA
CAGGTGCACCAGTGTCGAGGGTACCAGGGGCAGCAGGTATGGGGTGTCCTGGGGTACCAG
GGGCGACAGTATCAGGGGGTAACGGGGCAGCAAAATCAGGCGTGCCAGAAGCGCAAAGAG
GCTGGGGTACCAGGGGCATGAAAATCAGGGGTACCAGGGGCGTGGAAACCAGGACTACCA
GGGGCATGAAAAACAGGGGTACCAGGGGGCGTGAAAACCAGGGGCACCAGGGCCGCAGGG
GGCAAGGGTGACAGGGGGCGTGAAAGTCAGGGGTACAACGCACAGGGGCGTTAGGGCCAA
GGGTACTAAGGGTGCGAGGCCCTGGGGTACCAGGGGTGTCAGAGTCAAGGGTAACAGGGG
TACCAAGGATATACCGTGAAGAGGCTAAGCCTTGAGAGGCTAGAGAGAGAGAGAGAGAGA
GAGAGAGGGCTCGCTCGCTCTGTCTGTCTCTCTCTCTCTCTCTCGCGCGCGCGCGCGCGC
TGGCCTTTCACTGCCTTTCGGCCGGTCAGCACACAAACACCCGGGTGAGCCAAGACAGTG
CCAGCAGGTTTGTAGGAAACGGTATTTTTGAAGGACTTTTGAGGGCGGCCTTCCAAAGTT
CTTTATGCGATGAAATGACTTGCATATGGTGCAGGCCACCTGCCTACCATCCCCTGAACC
TTCCCATCAGACACGGGCCGGGGAACATCCCGCCTGCCAGCCCGATCGACCGGCACCCAC
GGCACGCCTTTGGAGGGCCCCCGCCGGTCCCGTCCCCAGTGCCGGGTGCTCCTGGTGGCC
GGTTCCTCCAGACCTGGTGTGCCTGCCTCACGTCTGTGGCCCCGACTGGGAGAACCGGAG
CGGGGAGGCCCCTCCGGTTCGTCGGTGCCTCCTTGGCGGCGAGACCGAGACGCCCCGTCG
CTGCCCCAGTTGCCCGACCACGGAGGCCGTCCCCGGGCCCGGTCGGCCTTGCCCCGCCCG
TCCGCCTGCCCGGGCGCTGACGGCGGGAAGGCCGCGCCTCGCTCAGACGGCGGCCGCCTT
GCCGGACGACACGGCTGTTTCTCAAGGCACa
>NODE_170_length_145_cov_78.937927
CCCCACATGGTCTGTCATGGAAACATTTGGTTATGATACTCATTGGCTTCAAGAAATGGA
GTAGAGAAACGCATGAGTATGTGATGTTAACTGGCTGCATGAGGACAATAGCAGAAAGGT
GTCTGTCAGAGGAACTCATTTCTTCAAAGGCCAACACTGTCTGCATTACTCCATTACCTG
TGCACAAGCATCATCTTGGTTTGAATCATCATGTGAAGCACCATGTATGGGGGACCTCTC
GGCCTCTACTGCCACAGCAATACCCTCCTTGTTTGTCACCTGTAATTTA
>NODE_178_length_800_cov_20.328751
AGAAGTTGTCGGGAAAGACGTAAACAAAAACCTCCGGGCGCTCCGCCGCTCCCGACCGGC
GGCCGGGCTCGGAGGAGACTTTGAGCCCCCCGCGCTCCCTCCGGAGGAGGGAGGAGGGTT
GGGTACCCGGAGGCGCGCGGAGGCCGGGCCAGGTGCCGGGCCCGACGCATCCGCGCTTGG
GGTTTTTGAGGTTCCGAGTTGCGGGCCAGAGGGTGGCGGGTGTCACCGGACAGAGGGTCG
CCCCGACCCGGCCCGAGCCTCCCCCGTCGCCGGGCCGACCGCCCGGTCTCCCGCGGCACC
TTTGGGAGCGACGGGACGGCGGCCTCGACGGTTGCGAGAGAGGCAGACGGGCACGGAGTG
GGGGACGCGGAGGCGTCCGGCGTTCCGCCAAAGAGCCTGGCCCAGACTAGGAGGGGGTTG
CGCGTGTCGCGCCGTCCGGAAGCCCGGACGGCGCTAGCCCTCGGGGACGATCCGCACGTG
CCGGGCCGCGGCCTCCGGGGAGGGAGGCGCGTCCGGTCGCGGGAAGGCCCCTCGGCTGGT
TCAGTTTGGGCCCGAGGGGGGGAAACGGTGGGGGGAGGTGCCCCGCCGCTCTCCTGGGCG
AAACCGGTAATGATCCTTCCGCAGGTTCACCTACGGAAACCTTGTTACGACTTTTACTTC
CTCTAGATAGTCAAGTTTGATCGTCTTCTCGGCGCTCCGCCAGGGCCGTGACCGACCCCG
GCGGGGCCGATCCGAGGACCTCACTAAACCATCCAATCGGTAGTAGCGACGGGCGGTGTG
TACAAAGGGCAGGGACTTAATCAACGCGAGCTTATGACCCGCGCTTACTGGGAATTCCTC
GTTCATGGGAAATAATTGCAATCCCCAATCCCTATCACGAGTGGGGTTCAGCGGGTTACC
CACGCCTCTCGGCGAAGGGTAGACACACGCTGATCCACTCAGTG
>NODE_185_length_145_cov_5.406897
CACCGCTAAGAGTTGTCAGGCTTTTTTTGCTTTTTGTTTACGGGCGAGAGGGTGGCGTGA
GGGATTTGCGCATTTCGGTGGTTGCCAAAAGCGCCAACCCCACCCTGCCGCCCGCACGCC
CTACGGCCAACGGGTTTCAATGACGAGAAGTTGTCGGGAAAGACGTAAACAAAAACCTCC
GGGCGCTCCGCCGCTCCCGACCGGCGGCCGGGCTCGGAGGAGACTTTGAGCCCCCCGCGC
TCCCTCCGGAGGAGGGAGGAGGGTTGGGTACCCGGAGGCGCGCGGAGGC
>NODE_186_length_346_cov_9.728324
CAGGGCATGAAAAGCTGTTTCAGAGCATGAAAACAGCAATACTGCAGTTTTTTAAAGACA
ATGTTTCCAACCAGGTTTTGAGTTCACAATGTGGTCAAATGTGATAATTATGAAGGCAAA
TGTTGTTTCAAGTGACTTTATGTGATATAATTCAGTCAACCACTATGTGGCAAAAGAGGC
CTTTTCAGGGCATGAAAAGCTGTTTCAGAGCATGATGACAGCAATACTGCGGTTTTTCAA
AGACAATGTTTCCAACCATGTTTTCATGTTATAATGTGTTCACATATGATAAATATGAAG
TCAAAAGTTGTGTCAAATGACTTTGTGTGATATAATTCAGTGAAAGACTATGTGACAAAA
GAGGCCTTGTCAGCGCACGAAACGCTGTTTCAGAGCATGAAAACTGCAAAACTGCAGTTT
TTCAAAGACAGTGTTTCCAAACATGTTTTGACGTCACAATGTGTTCAAATATGATAAATG
TGAAGGCAAA
>NODE_190_length_351_cov_3.854701
CCAAACATGTTTTGACGTCACAATGTGTTCAAATATGATAAATGTGAAGGCAAAAGTTGT
TTCAAGAGACTTTGTGTGATATAATTCAATCAACACACTATGTGGCAAAAGAGGCCTCTT
CAGCGCATGAAAAGCTGTTTTCAGGGCATGAAAACAGCAATCCTGCAGTGTTTCAAAGAC
AATGTTTCCAACCAGGTTTTGAGTTCACAATGTGGTCAAATGTGATAAATATGAAGGCAA
ATGCTGTTTCAAGTGAACATCTGTCAGGATATTCTGTGGACACACCATTTGGTAACATTG
ACCTTTTCAGCATGGCAAACGCTGTTTTAGAGCATGATGACAGCATTACTTCAGTGTTTC
AAAGACAATGTTTCCAAACATGTTTTGAGTTCACAATGTGGTCAAATGTGATAATTATGA
AGGCAAATGTTGTTTCAAGTGACTTTGTGTGATATAATTCAGTCAACCACTATGTGGCAA
AAGAGGCCTTTTCAG
>NODE_191_length_621_cov_33.347828
AGCAGGACTGTGAGATGTAAAGAAGTAAAAGGAATGAGGTGATAAGTTTGGAACACAATG
AGGAAGAGGGAAAGTAAGACAAAGAGAGGTAGTGCGTGGCAAAAGCGGTTACACATTGTG
CAGCAGACAGACAGACAGGCTGGACAGAGGTAATGAATGCAGTTATTAAATTGTTTCAGC
AGCAAAGAGGTCTATTCTTATGCCATTATAAAGGGAACAATTTATCCCCACTGATCGGCC
CTGTCTCCTTTCTCCTCGCTCACTTTGATCTGCCAGCATATTGCCTTGATGTGTCCTATT
CAATAGCGAATCTGGGGCAATTTTAATGCTTTTGTACCTCGCCACCGCTCCACTTCTCCC
TCCCTGTTTAAAAATAGCTGTTAATTATAAGTGCAGTTTAAATGTCTCTAGTGACCCAGA
AATGCAGGTTGGAGTGAGAAGAAGGGATTGAGCATCTCCAAGTTTAAAAAGAGCGAGACA
CTATTTCTCTCCCTCTTTATCATGCTTTCTTCAATCTCTCTTTTCTCCTCACACCCCCTT
ACCACTTCTTTGTCTTCTCCAATCACCTCCCCTCCGATTCTACTTCTCCATTCCTTTAGT
GTTCCTCCACATTTCTTTTTCGCTATCTCTCGCTCTCTCCGTCTCCTCTGTGGTGTTTCT
TCTGCTCGGTGGGAGTGAGCAGGGCCAGAGGATAGGGGATTCAGTTCTTTCTCTCCAACA
CACCAGAGAACTGCAGTGAGACATCGGAGACCatggttgtgaaac
>NODE_192_length_783_cov_6.864623
CACAAGGTGAGCACAAGGTGATAAAGAAAATGTCATGTACATGGTTAACATTAACTTAGC
GTGTTTGCCCTAAGTGTTATAGAACAATGTGATAAAGGGCCGGGCAAGACAGCTCCTTTG
TTTTCTTCTCATTAGAGAGGGCCGTCTCACACTCCACCCTTGACTGCCTCGTTATTCCTT
TAATTAATCAGTTCTCATCAACGGCACCCTCTCATTCTTTCAAGGGCTCTACATCCCGCT
ATTTACTGCCTCCATTTTCCTCTAGCAATCCTGCATGTGTTTCTTTTATCATTTCAGAAG
GCTTTCACCTCCCCCAAAAAGTCCCTCCGTCCTCCTGCCTTCTCTGCCTGGGACCCCTGT
CTGATTATTATGCCATTAAGCCTCTCCTCCTCTCCTCTGAAAGAGCAGCAGGGTCCCTCT
CCAATCTAAAGAAGTCCTGGGTTTTTTTCCCCTCCTTTCCCTGAAATTACCCGGCGACGC
GTGCCTGAGTTTCTAATTGGCATGCCCGTCCCTGGAGACGGCCCCCTCCCTTCTTCCTAA
TGAAAAGCCTCGGCCTTAATTACACTTTCCAAACGCTGATTGTTATTGACAAAACTCCTG
TGGCTCGGACAAACGACGGCAGATTAGCTCCATTACAGGCAGCCCTCCAAGAAGAGAAAG
AGAGGGATTTCAAATCGACAATGCAAAGTGAGGGGGGAAAAAGAGGAGCTTTCAATTTTT
TTTCCATGTACCTTGCTCTTAATTGTTTGGGCCATTGCTCCACTTAAGATGTCTCTTTCT
CTCCCGATGCCTCTTTTCTGTTCCATTGTGTTGCCGTCAGTGTACTTTTAGTGAGGGGAC
AAAAGCCCAGTTATGTTACTTGAGAGAAAATGTTCATCTTTTGTCAATAGACAGGATTGC
TGATGGCagcatgagtaaacatgagga
>NODE_193_length_588_cov_11.248300
AAATAAATTGAATTTCAGTATGCATCTGTTTTAGTTATACACTTTCTTTAAGTTCTGGAA
TAATTTTCAAAAAAAATGTGCATGTCTCGTATGCACTCCATAACCAATATCAATAAGCCT
TTCATGTAGAGCTAACAAAGAGGCATCACATCTCCTGGCACGGACACGGTTGGTGTTGTT
GAGATGTAATTGAAGCTGCAAGGGTCACATTTTCGGAATAGAAATTACAGTCTTGTCTTT
GACTTGTGTGGCGTGAACCAGAGATGCATCCCACAGCCCTTGTGTCCTTCACAAGCCTTT
ATTATTTATAACGCTCACTCTTTGAGCAATGACCAGTACTAATGCATAACCTTCTGTCCT
TCTGGCTGATTCGCTTCCTTTGAAACCAAAGATTGAGGCAGGAGAAGTGGGTGTATGGTG
GATGAGGCAGGGGTGTGGGCGGGCGAAGGGGGAGAGCTAGTATAGGGCAGTGGAGATCCA
GGCTATCGAGAAGTTATTATGTTTTTTCCCTTTATATCTGAGGATGTGGAATAACACTGT
GATGCTTCTTTTCTCCAGAATAGAGTTATGGGCTTCAAAGCAATACTATTTCCTGACGTC
CCTCCTTCCACTATTTGTCTGCTCCTACGGAATAATGTGCTGGGAGTGGTGTGGTGGGGT
GGGGTGTCTTTTAGCTACATGATTATTtccttgtttccacctgtacccactcagctctgt
aaatatcaccac
>NODE_194_length_883_cov_7.471121
TAACCTACATCGCTTTAAATTGCAAAAAAATGCAGGTGCACGTTTATAAAAGCGTGCTGC
AAGCTGATACTTATTTAATTTTGTCCTGTGGAATAACTTGTGGTTATTGCTGTATAATTT
TGGATGTTTTAGCAATTTTTTTTGTATTTGACTAATGTTTTTTCATGATTTTAAAATCTC
ATTTCTTTGCAATTAGCCATTTCAACTGTTAAGTACAGTTTTAACAACAAAAAACCCCCA
TGCCTTTCTATTTTATAGTAATCACTCAGTTTGCTGTCATTATGTTGCTATGCATAAATG
TTGCAGGTGCACTACTATTTTGCTTTCTACCCGGTGGCTCATCCTGTCGGACTGGTTCAC
ACAGAACATTCATTATGTTGAGGAGAGGCGACCTGACACTGTGGAGGTTAGAGGAGTTTG
GGCCTGCTCACCACAGTGCTTCAGAGACAGAAGGGGGGGATGGAGAGAGTGGGAAAGACA
GAAAGAAGAGAGCTGCCTGCGCTATTATCGATGTGCCTCTTCAGCGAAAAATGCAGTCCC
AGTTGCACAAGCACCATGCCAGCACAGAATGACAGAGGGTACTGTACACCGAATCACTGT
GTAGTAGGGAGGGAGCGAGAGAGTAGTAGAGATAGAGAGAGAGAAAAGATGTAAAGTGTG
ACAGTGGTGAAACAGAGAGAGAGAGAGAGAGAGAGAGAGAGAGAGAGAGAGAGAGAGAGA
CTCAGAGAAGCGTTACAAGGACCCTAAAGATAGGAGTAAGAAAGCAGAGCGTGCAAATAC
AAACCGGGTCATTGCTGCTTAGCTAATAGGGGGCCAATTCGCTGCAGGAGAGAAATGTCG
AACACCCCAAGTTGTGTACAATAAGATAACTGTCCTATAGACACAAACACTATACACTAA
CACATAAATTCTGAAGCTACATAGACACACACTCACTCAAACACAAATGTAACCATTCAC
ACCATCTAATGTGCGCACTCTTGTTTGCTAAATggggtggaataagcactgcctggcttt
tcataaa
>NODE_195_length_883_cov_7.176671
CAGAATCATAAACAACCTCACAACTTTTTTTTTTATTATTATTACTATTCAGCCCTCTCT
GCTTATGCAGTTCCCAGAAGGCATTGCCTTTTCGACTTTTCCTCTCCGGCGGCAAAGATG
CCGGGAAAACAAATAAGAGCCGAAAACAAAACAAAACAAAGTCTCCTGAAATACCTTGTG
GATGCCCAGAGGAAGGCGCTGGACAGACAGATGAGCAGATAGGTTTCCTCTGTCCTCTTC
TCTCAGGCTGCCTCCTCTCTCGGCGTGCTGTGGAGAGTGACTGCTCACAGCCCGCCTGGC
ATATCTAATTAGAGCCAGGCTGTTGCCACTATCGGGCAGAGGATCTACCTCTCCAATCTC
TCCTGACTCAATCTTCCCCATCTCTGATTTTCTTTTATATTTATGCTGGAATATTTAATT
GTAGACAAAAGGTTACTCTGGGCTCTATTCATCGCACACAGGCAGAATAATCTCCTTTAA
AAGGCTTGACATTTCAGGCTTTTCAAAAGGGGCTGAAAAAATTATATCCCCGCTTTTGTT
AATCAATGAAGTAGAACTCCCCCGAACAAAAGAATTAAATTGCTTGGTTGGGTTAATAAA
ACACACAGAAATAGCAGCTTCCTGTGGGCTTTTGTGCCTGCCACTGGCTCCCCCCATATG
CAACCAGCACTGTAATTCCATATGATTTGGGGGGCAAAACTCTCATTTCTCCACACAGTT
GGCTTTTTAAATCCTATTGAATGAGCAGTCTGTGAGGCTGGCTGATTGGGACCTCTTGCC
TGAGCCTGGCTGCCTGGCCAGCAGAACAGGCTCTCTCCATTTAAATATGACTTCCACTAA
GGAGAGACAGCGAGTCCACTACTATTTACAATTTCTATACTGCCCCTGCTTCAGAAAAAC
ATTGTAATTATGCAAATGATAGGGGCAATAAttaggcccttcactgtcccattgtgttag
ctgccgtcgagtttcaggccaacgataggagaaacgcagcagggcatgttctggtttaat
ttgctcc
>NODE_196_length_864_cov_9.642361
GAGTAGATACGACATCACTGGCCCGAGGATGAGTCTGCCTGAGTGGCGACCTCAGTATCT
TCGTCACACGTGACACGCGGCTGAATCTCCTACAGGAAACTATTGTCCCGACACAACGGC
AGGTGATGCGTTATGACTTTTACTGGAATGTGTACACGCGTACACCCATGCACATATTTA
CAATGGCTGTCAGTGGTTGATGATTTGAAGATAATTACAGTGTATTTATTTTCTCCTGCT
CTTCCCTCTGTCTCTCCCTCCGACTCCCGCCCCTCCAGATTGTGAAGTCGAGCCTCTAGC
AGTGTAGTGCTGAAGGTGTGTTTGTGCTGTTATGCCCTCTGGCTTGGCTGCCAGCTTACT
CCCACTGATCTGAGCCAGAAGGCAGACTGCCGAGGAATACCGATCACCTTGCCCAGACCG
AATCCTTTGAGCTCTCTCTGGCATCTTTCCCCCTTCTGCCAGTTTCCTCCTCTGCTCCTC
TCTTCCCCCTTCTGAAGTTGACAACAAAGACATCCTCAGGGTCCTCCTTGATGTGAGACC
CACTCTTGATCTTTTTTCCCTATGTTTTTGTACCTTATAGTTGCACTACTTTCATATTCC
GCTAGCACAATATTTACACACCAGAAGACAAAGAAACAGGGGTCTTTTCATGTAGAAACC
CCTGCCAACATGTTAATCACCTGAAGACCTGCAGTGGTCATGTTGGCCCGGCAGAGGCAA
GACATTAGTGAGGCACCTCTGCACACTGCCTCCTATTTGACCAGAGCCTCAAGATATCTT
GCAGGTTGTACAAGAGTACAAGAGTATCTATCTATCTATCTATCTATCTATCTATCTATC
TATCTATCTATCTATCTATCTATCTATCTATCTATGCTTTGGGCGCACACTGCTCTGTCA
TCAGTGCACCGTCCAATAGGACTCTACatcactgtgcagctttctcggcttaccccaccc
caccccacccgtcaagcccccccaacaccccaccaccaaccccctgct
>NODE_197_length_353_cov_15.702550
TTTCACTATATATACACATATATGTATTTTTGTGTCTGAGGGAATCAGTCGAATGCATTG
TTCCCAAATCATTGTAATATCTATTTAGAGTGGCAACAGCACTGGCTGCCGATGCTCAGT
ATTCATGGAGCATAAACCAGCCTTAAGACTTAGAAAAGCTGAAAGGGCTTATCCCTATAT
TCTTAAACTCCCCTCTTTTATGTTGGTCTTAGGCATTAAGGATAGGATTGTGAATAGCAA
TTGTTCAACTGCTGCACTGAGAGTGAGTGTGTATACGTGGGTGGGGGTGTTTTATTCCCT
GGCAAAATCCTTTCCTTTTCTCCCATTTTTTTCAACTGTAAATATTAACTGTGTTCTTAA
CTCTTAACGGTGTATGGGACACAGTAATGTGCTTTTAAGGATATATTATGTGAAAGATTT
TCCACTGCATACACTGCTGCTTGAAATAAGAAAAGGCTATTTTATGGAGCCTGAAAACAA
ATTTGCTACGGCAGatg
>NODE_198_length_776_cov_20.862114
ACTCAAACCCATTAATGTGCTTTGCAATGTTAATCAAATGCTAATGCAATTGCATATCCC
CCTTTACTAGCCCTACCTCCTAGCAAACAGCACCACACTGACTTAATTGTGAGGGTAAAA
AACAGCACATACAGACTTCCTCTCATATTTAATTTTATCTTTGAATAAAAGAGCTATAGG
AAAGTATTAATCTGCTTAACATTTCTAAGTACATCCTCCAAAGGATTTTGCTTTTTTAAT
CTTACATATGCTCAGCAGAGTTACTGGCAAAAACTGTACATTTTCCTCATTTCATCCTTT
CAACATCAAATGGTGAGCAGCAAAAATTGGATCAGACTTCAAAGACTGTGATGTGCTCCA
AGTCACGGAGTGGCTCTTCTATTTCACATATTGAATCCGAGCAGGATATCAAAGTGCTAC
CAAAGAACCTCAGGTCTTTACTAAAAAAGGGGTCTAACATCTGTAGAAAGAGGAGCGCAA
AGACAAATCACCTCAGGGAAGAGCGAGCATTTATTCTCAGCCGTGAATTTCCAGCCTTTT
GATTCTCTCGTTCCTGTACCACCCTGTCTTCTCCGCTGAGATGGAGGTTGGAGCAAGAGA
ACTCTTTTGTCTCAAGGACTCAAAAAATTCCCAAAGAATAATCTGGGTTAAAGCTGCTTT
GTAGAGGAGCAGCATTTTACATACACGGCTAAAGGAAAGCAGAAGAAATGCTCATTGATA
TTCTGTTACTTACATTTCCTTTATGTATGTAATCTGTCTGTGCCTCTTTACTCTTTGGAA
TGAACCTGTCAAAGAAAGACATATTTTTAAGCAAAATCAACATGAAGTTGACAATCACAA
AACAAacaaattatgaatctacctaatgcacagcaatctagagctgacaatgatttgtat
ttgtctttttgcttcacaat
>NODE_199_length_178_cov_25.949438
TAGAGACTCGGGACTGAGACCGGCGTCTTCGGCATAGCCAAATTAGGTGGGGCAGGTGGC
ATTTCCAGGTGTCTAGCACGTCTGGTTCCGGAGATATTGGCCAAAACGTTCTCCCATTCA
CTGACAATGGGACGTGCATAACGCAGCCAGTGGCATAGTGCTGAGGCCAAGATAAGTTCC
CGTAGAAGGCCTTTGAGAGCGCGTTTCAGACCGCTCTGAGTTGATTGGTATAGGTTTGTA
GGGACACTTTTTTGGGTCCCGTTGTATGGGCCAGCCCCTCACCGTAAGCTCCGGAATTAG
GGTTAGGGTTAGGGTTAGGGTT
>NODE_200_length_250_cov_9.700000
AGGGTTTCGGCCTGGGTTTGGGAAAACGGTAAGTGCTAGAGACATGAAACTTGTTTCTAC
CCCCCCATTTGCTGCCGCCGCGATCGCACGGAGCCTACTCCCGAGTCTCTACGACGTCAG
GAAGTGGGAGAAACCTGTGATTTTGTGCTGTATCTCAGGACGGGAAGGTCGTAGAGACTC
GGGACCTAGACCGGTGTCTTCAGCATAACCAAATTAGGTGGGGCAGGTGGCATTTCCAGG
TGTGTAGCATGTCCGGTTCCGGAGATATTGGCCAAAACGTTCTCCCATTCACTGACAATG
GGGCGTGCATAAGGCGACCAGTTTCACAGTGCTGAGTGCCCGCAGAAGGTGTTTGGGAGC
GCGTTTCAGACCGCTCTGAGTTGATTGGTGTAGG
>NODE_203_length_493_cov_3.687627
CTGAGTTTAAAACTAAAGTACAACAGAAACAAACAGCTGCAAATGAGATTCTATGTTTAG
GAAAGTCAAGTAACCTGTGAAACATAGAAAGTGCTCCACAGCTTAAAATCCTAAAACGAA
AACCAGAATTTATCTAAAGTCCCTCTAAAAATCTTCAACATTCTTGCATTCCACCCTGCT
ATTTCAGCTAGAGCGGAGAGCATTCTAGCAAGGCATCATCATCAGGCACTCCCATGTCAT
GTAAATGCTCTATGCTTTAATACTCATATGGAGAAGGGTTACGATAGAGTAGTGGCAGTG
AGTACATCTCTCTTGCAGGACGTCCCCACTCCGACAGATCAGGTGCCCTTCCTCGTCGTC
CCTCACACTCAGTGCCCGCGTCCGGCTGTCGCTCCGCTGTTTTCGCACCCAAACCGCCAT
CAGCAGGTCACAACACGACCGGAGGGGACAGGGGGGTTTCAGGGGCAGCCGCAGCCATGG
CGTCGGGCGGCACAGGTAGATGAGGAGGGAGGAGGAGGGTGGTGTTGGTTGTAGTTGATG
TTgttgtggttgtaggtgggtttcgtggtcatggggcgattcacgcatgacaccacgtga
aggaaatatataacgatagggatatagtgcaagggaa
>NODE_204_length_597_cov_15.755444
CACACATGCAGGCTCTAATTCCACAGCCATAGAAAAATATACCTCCTTATAAATATATAT
ACATACTTATAATCCATCTATCCTTCCACACATAAACACACAACACAACCATTTGTCCAA
ATGCACACATCTCCCCTGTGTAACAGCACACCGAATGTCCTGCTCTTACACCATCAGCAG
CATCAAAAAGAAGAATCTATATTCTCCCCTCTGTCTTTTTTTCATTTGAGTGACTATGAA
CCAGAGCAGCAGCAGCAGCAGCAGCTGCAGCCTCTCTCCCTGCTCGTGCTCAGTCGGGGT
AAGGCAATAGGTTTAGCAGGCGAGGAGGCGAGGCAGATTTATGGTGGTGGATGTGACCTC
TGGGGCCGTAACACGGTGATGGGTGAGTGGCTCTCAACGGTAAGCTACTGGCACTTGACA
AAGTGCCCGAAGCAGAATGAATTTACTTCTCTTTTCCTCAATCATCAAGCAGCCACTGCC
CTGACCCCCATCCTGACTGCTATAACAAGATCTCCCATCTCACAAGGGCCTGAAAAATTT
ACTGTCACATCTACTTTTCAATGAGCTCAAGTGAGCACTTCTTTCACCTTCAGCGGAGCA
GGTGCTGGTGTAGAGGAGGGCTAACCTGCCCCAGCGTGTGTTTGTGTGTGTGTTTTATGT
GTGGTATATATGTGTGTGTGCATGTGCGCGCGTGAGAGAGAGAGATGGACATACATGGTG
AAATTTTTGTACACACATGTA
>NODE_222_length_404_cov_7.019802
CCAAGCTTTTGTGTCTGGCCGAGGGCGCGCGGGCCCCCTCCAGCCGACACAGCCGTCCAG
GGCCCTGGGGTACCAGGGGCGCCTGCCTCTCTGCCTCTCTGCCTCTCTGCCTCTCTGCCT
CTCTGCCTCTCTGCCTCTCTGCCTCTCTGCCTGCGGGAGGGCTCTTGACGGGCTCCTTCT
CGCTCTCTCTCTCTCTCTCTCCACCTCTCTTCCGTAGCCCTTAAAGCCACGCTCTCCTGC
CCGAGAGTCCCACGCCGCTCCGATGGGCCGGCTCGGTATCGAGTGCACAGCACAGCACAG
CACAGCACAGCACAGCACAGCACAGCACAGCACAGCACAGGGGTACCAGGGGCGCGGGCG
ACAGGGGGGTACCAGGGGCACGAGAGGCCAGGCTGGATGGCTATTTTTGTTTCACTGCGA
GTGCTCTGTCGCTGGCTGTGGCCGGTTGGAGGGGAGGGGGTGCTTAAGTGTGGGGGAACG
GGCTCAACCGGAGAGCAGGGTCTGCCCAGGCCAGGCCTGGCCTGGTGGGCCCTAACCCTG
ACCGTAGC
>NODE_223_length_235_cov_54.799999
TTTTGTTTCACTGCGAGTGCTCTGTCGCTGGCTGTGGCCGGTTGGAGGGGAGGGGGTGCT
TAAGTGTGGGGGAACGGGCTCAACCGGAGAGCAGGGTCTGCCCAGGCCAGGCCTGGCCTG
GTGGGCCCTAACCCTGACCGTAGCCCTAGCCCAGGGGACTGGAGGGAGGATCTTCCCCTA
AGTTAGAACCGAAGGTATAGAGGGAGCGTTCCCCCCTCCGAACTGCGAATTTGTCCCCCA
CGTTAGACCTACGGGTACCAGGGGAATGGAAGTAGAATTTCTCCCCCCAAGTTGGAACCA
GGCACACCAGGCAAATGGAGGGAGAGTTTCCCCTCTAAGTCAGAGCCACGGGTACCATGG
GCACGAAGGGAGAAATGTT
>NODE_224_length_696_cov_22.827587
TGGTAGGTGGAGTTAGGTGGAAAGGTTTTAAAGAAACTGTGACCTTTTTTTAGTCATTTT
TCATCACGTTAGATACAGTTGCAACTTTGGGAGTTGACACAGTGGGCACCAAAGTTTACT
TTTAAAAATAAATAAATAAATAAATAAAGACAGAAAGAGGAGAACGAGAAGGAACGGAGA
GGAGTAGAGTCTGGGATACAAGCACAAGCGCCATGGCAACACATAGAAAGAGGAAGAAAA
GAGTTACCCATAAGTAGCCGCCGTTTCACCCGCTTGTCCACATCAGCTACTGACGTGGCA
TTGAACTCAGAGCTCTCAATTGCAGCCTCATCTTTCTCTAAAACACAAGTGACAAGGGGA
CAAACAGTGAGCAGCAGGTTAATGAGAAGCCCAAATGACCAGACCTTCAGCCCCTCTTGG
CGTTTGAGCAAAAAACCAAAGCCAAGAAGCAAGAAGCGATGAAGAAGTGCCAAAATCCCT
GTTAGAGTGTTAATCCCCAAACAAATGATAAATCCCCCAAAGCAAATCAAAAGAACAAAA
CAAAATAAAATAAATGAAATGATCAGTATCAGTGTTTAGCTTACAAAATGAAGCGGTAGG
TAGGTAGGTAGGCAAATAGGTAGGGAAGGGGAGAAGAGAAGGTTCAAGGCTTACATATGA
AGAGTTTTTAAAACGAGACAGGTTTGGGATTTTAGGGATGGAATGGGTTGGGGTGAATAT
TAAGGGGGATTTGAATTGTGATGTTGACGTTGCTGTTGTCGCCGATGGAGTTTCTGTCTT
CCATATCAAACGCTTTCTCAGCAATGATTCCCTCACGTTAGGATGGAGGACGTAGGCaag
>NODE_225_length_504_cov_10.144841
GTATCGATTGTGTCATTACAGCTGCCCAACAAACACAAAACAAACACCGCATGAAAAGGA
GCTCGGTGTTATTCCGTGAGCTGTCCTGCACAAATGTCGCACCAGCTAGCTTGTACACTC
ACACTGTGTGTGCGTGTGTGTGTGCGTGTGTGTGTGTGTGCGCGCGGGTGTGTTTGTGTG
TGCGCGCGTGCAGGTTTTACAGTCAGGCTCAATACACGCATGCCAGCGCACACACTCACA
CAAAGCAACACAAATCCATACTAGCCACAGGCTCCTCTCCAATCTATTTTCTGCTCAGCT
GGTTTTAAATGAAGTTATTATGACTCATTAAAATGCCCACAAGCTTGTGGAAGTCGGCCA
ATTACGATTTAAATTTAGCCTCCTGCTCTCACAACCTTATCTCCCCCCTGTACAACCAAC
CTCTCATCTCTGCCTCTGCTTTTTTTTTCTTCTTTTTTTTTTTATTGTGGGAGGGGGAGT
GTTTGTAATGCATTCGGGAATCCTTTAACGACCCCTCTCGCGGACACAGACAGCTCGTGT
AACCGTACATGCATGTAAGGCCTGCTGCAATACACCGGGCGGGAAGCGAGATAAGGTTAT
GGAACTTCAATTATCGATGAGAAAAATCGCTGCGAAGAATAAttacat
>NODE_226_length_750_cov_15.862667
TGAGGGGAGATTATATACATATTACAGACAGAAAAGAGAGTAATAATGAAGTTTGCGAAC
TAGAGCCGTGTTGTGACAGATAAACAGCAAGTCGGCGTCATCATCTCCTAATTTCATTCC
TTCATTTGGACAAACATAAGTAATATATAGCATTAATTACCCTATTTAGCAGATAGGAAC
CTCATTGGCTTTTTAAATGCTGCATTAAATACATAACTCATCTCTTCCCTCTGCAATTAA
CATCAGAACATCACACTCATTTCCATTTTAATGACTTCCCAACAATACGCCACCTTTGAT
GATAAGGCAACATAATGTCAACTTCATTCTGAGCTGGCAGTGAATGTGTAATGAACTTAA
CGTGATCATTAGTGCTGTTAATTATCTTTCTAATATGAGGACACAGATATGATTATGGAA
ACTGCATTCGCTGATGAAATAAATCTCTGGGAGGATTGCACTGAAGCTTGACTGAGGACA
CAGCCTGCCTATCTGTCTCTATATTCTCATTCATTACCTACAGTAGGCTTTAAAACTCTC
TTTTTTTTGTTCAATAAAAGTAGATATCTGAGAACCAGAAACTATGCTCAACGCTCTGCA
GAAATGCATTACTATGGATCCAGTGATTGAAAAGAGACTCCCCATAAGCTCATGACTTGC
CCAATAAAGGTCATAAGTTGATGATCCAGACATTAATTAAAGACTCACTTGTTTCTTCAT
GAGGATGGAGGGAAACATGAGCAGACTGGCTGACCACAGCTGATGATTTGAATAGCATTT
TTTTGAACACTCGCTGCATGCTGCAACCAATTCTGAGTTGCAGCACACTGCAGAGAAGAA
GAAAgaaaatatccctccctcttcttctctgcatctcagacggaaaaacaattc
>NODE_227_length_297_cov_13.259259
AGAGAGAGAGAGATTTGTGCCCACAATGGCGACTGTAGGTATGCTAAATACCTCTGGTTC
CTTATCCGGGAACTACCTCTTACTCTGCTATTGGGCCACTGGGTCACGTGGTAAAAGTAA
CTTTACAGGGCTGCTCGCAAGTAGGAGGGCTTTATGGAGCAGAAAAACGACAAAGCTAGA
AAAATTATTTTCCACTCCAGAAATTAATGATCATGAGCTCGTATTTGATGGAGTCTAACT
ACATTGATCCGAAATTTCCTCCATGCGAGGAATATTCGCAAAATAACTACATCCCTGAGC
ATAGTCCAGAATATTACAGCCGCGCAAGGGACTCTGGCTACCAGCATCACCACCAGGAGT
TATATCCTCCGCGGGCGAGCTACCAAGAGCGCCAGTATAACTGTGCAAGCATCCCCGAAC
CTGACacgccacggggacatg
>NODE_228_length_204_cov_25.867647
CAACAAACAAGAGGACGCAATTTTGGAGAAAAAATGTTTTATTTAAAAAAAAGTTTTAAA
CACAAGACCGTGACTGTGGATGCAGGCAATAACCTTTAACACCCGATGTACAAAGTCAGT
TCTGGATGACAGGTGGTATCACTCGGACCAACAAACTCGGACCAAAAAGCCTGAAAGAAT
CATCCCAGTCAACAAACTCAACTCCAGACGCCTGGAAGAATCATCTGGGTGAGTGCCAAA
ACCTTAACTAGGCCCAACAATACCTGGGGTCGTGCGGTGTATGGGGCACAGGTATTGCTC
CTTAAAAACCTATGTAGACCAACCTCTAGGTCAAATTTTTAAAAAAAA
>NODE_230_length_145_cov_159.055176
CGGGGATTCAACTGGAACTACTATTCGATGATCTGCATCTAGAAGTCGGAATTGTCCGCT
TGTCAGGTCTTGTGTAGGAATCATATAGGAGTCAAATCCTAGGTCTTCATAGTCTGTATA
TTCATAGCTTCAGTATCATTGGTGTCCTATGGCTTTAATTGTTAGGTGGGGGTCGTTGAT
TTCGTCTATAAGGTAAAGGATGCGAAGGGATGGAAGTGCGATGAGGGTGAGGATGAGGGC
AGGGAGAATTGTTCAAATAATTTCAATTTCTTGCGAATCTAGAATAAAT
>NODE_231_length_1333_cov_23.389347
CCTATGGCTTTAATTGTTAGGTGGGGGTCGTTGATTTCGTCTATAAGGTAAAGGATGCGA
AGGGATGGAAGTGCGATGAGGGTGAGGATGAGGGCAGGGAGAATTGTTCAAATAATTTCA
ATTTCTTGCGAATCTAGAATAAATTTGTTAGTTAGTTTAGTGGTTACTATAGCAACAATG
ATGTAAAGAACTAGGGTGCTGATAAGAAATACAATTATTAAGGCGTGGTCATGGAAATGA
AGAAGTTCTTCTATTACAGGGGAAGCTGCGTCTTGAAATCCTAGTTGGGAGGGATGGGCC
ATTAATGCAAGACACGCGGGGGTTTGACCCACAATTCTGCCTTGACAAGGCAGTGTTATT
AGCGGTTTAACTAGTGTCTTATGAAGAAAGTGACAGAGCGGTTATGTGACTGGCTTGAAA
CCAATTTATGGGGGTTCGACTCCTCCCTTTCTCGTTAGAAAATTAGGCAGGAATGGCTGT
GTGAGTTTTGTGCTCTTGCCAAGTTTGTTGAATTTGAACAAATGCAGGTTCTTCAAAGGT
GTGGTAGGGAGGAGGGCAGCCATGTAGTCATTCGACATTTGTCGAGGTTAGTTCAACTCA
TAGAACTTCACGTTTAGCTGCGAAGGCTTCTCAGATAATGAAGAGGAACATAATAACTGC
TACTAGAGATACAAGGGATCCAATAGATGAGACTGTATTTCATAGGGTGTAGGCGTCTGG
GTAGTCAGAATATCGTCGTGGCATGCCAGCTAGGCCAAGGAAATGTTGCGGGAAGAAAGT
GAGGTTTACTCCGACAAACATAACCCCGAAGTGGATTTTAGTTCATGTTTCGTGGAGAGT
GTAGCCTGAGAACAGGGGGAATCAGTGGACGAAAGCAGCGACAATTGCGAAGACAGCTCC
CATTGAGAGGACGTAGTGGAAGTGGGCTACTACGTAGTAGGTGTCATGGAGAACAATGTC
TAGTGAGGAATTGGCAAGGACGATTCCTGTTAGGCCCCCGACTGTAAAGAGGAAAATAAA
TCCGAGAGCTCATAATAGAGGGGTGTCTCATTTGATGGCCCCTCCGTGCAGGGTTGCTAG
TCAGCTGAAAACTTTTACTCCGGTAGGAATGGCAATAATTATGGTGGCAGATGTAAAGTA
GGCACGAGTGTCTACATCCATTCCTACCGTGAACATGTGGTGGGCTCATACGATGAATCC
TAGAAGACCGATAGCCATCATTGCTCAGACCATGCCCATGTAACCGAAGGGTTCTTTTTT
ACCGGCGTAGTAGGCAACAATGTGGGAGATTATTCCGAACCCTGGAAGAATAAGAATGTA
AACTTCTGGGTGACCGAAGAATCAGAATAAATGTTGGTAGAGAATAGGATCTCCTCCTCC
AGCTGGATCGAAGAATGTGGTATTTAAGTTTCGGTCCGTCAGAAGTATTGTAATTCCAGC
GGCTAAGACAGGAAGGGACAGAAGAAGAAGTACGGCC
>NODE_232_length_775_cov_8.481290
AACCCTCAAAGCATATTAACAGTTTTTATGGGTTGACTATATATTTCGACTAACATCAGA
GCGGCGCTGAAGGGGTGGATATAGTAGCAAAGGGAGTGACAGAAAATATAGAGAAGCAGA
AAATGGATAGACTGAGTGAGAGAGAGAAGAGGGAGAAGGAGCAGAGAATGGGCTTAGGCT
TCTATAAACAAATCAACACATCTATCACCCTGGGCCTCCTGTAAGGGCCATTGGGTCACT
GGTGTGTTTGCACCGATCCCATCACTCACTCAGAGTCGACAGCGCGGCCATTCCCAACCA
ACCACAGTCTGCTTTTCCAATCCAGTCAACAAAGCCCAGGCCCTGGCACTGTCTGTTTAG
CTAGAGGGGAAAACTGTCAGGAAAAGTAAGACGAATGAGCTGCCCTGATTGACTATTTCC
TTAGATACTGAATCAATGGGCTTATTATCACCAGCAATTACAGTACTAATACAAACAGAT
GCTTGGGGAAAGACATCTGCTTAGAGAGATGAGACAACTAGATTTCCAGTCAATAGAGTG
AAGAAAGCTCTTCTCTCACTGACCCTCAACAGAGGCATTTGTATTCATGTGAGACCCAGA
GGCAAATCTACAACAGTGCAAATGAAACATGCACGGATACTAAAGCACATAGATATTTAT
TGCCACTTGAAGAGCAATTAATTTGTAATAATGCCTGTATCATGAGAAATAACAGGGCCA
TTTCCCATCTCCATTCATTTACCAATAAACAGTTCAAGTCTGAAAGGAATCAGATGTATT
GCTCAACTCTAAATAACCTGTTTATTCAAGAAAACTGGTGAAACTAAACAATCCCATCGA
TACACTTGTTTAAATTCAGTAAATTAATTGATTTTTTTTCTTCATTTGCTCCTTTGCTTT
TCACTTTTACGAAATGTat
>NODE_233_length_817_cov_11.457772
ATTTGTATCTCACAGTTTCTTTACCAAGCTACCTAACCCATGCTCATATACAGGGCTGAA
TATTTTTCATTAAAACAATGCAAAGACTTGTATTTAACGTTACTTCTTGTGGACATTTAT
CATAATTGGCCTGCACAGAGATCATTGTATTGCCCACTAACGTTTACACCACACATACTG
CTCTGGTACTGTGAGATCCGTCCAACATAGTGGAAGCAACACAGCAGATGGTAAGCTTGA
AAAGAAGCGGTGCAAACTAAAATCCTGTAGTCTGTGCTCTAAAAAACACAATTCATATTA
TGCATTGATTAGAAACATGCAGCAGACACTGGCCTGAGGCCATATAGGCCTTCTGAGTGC
TCCATAAGTCTATTTTTGTTGCTCCTCGGGTAGGTTACTATGACTTTTATATTATTTATT
TCAAAGCGCCCAGATATTGATTATTTCACAAGGAAAAATGACAAATGGCAGGAGGGAATG
ACACGGTCAGCAGGTTCTATTAGAGAAATGATAGTGTTGCTCGTGGTTTGTTAAAAGGTC
CAGTTTAGATACTTTATAGGTTTACATCCATCATCGTCTAATGACCTATTTGATGAAAAA
CACGCGCTCTGGTGACAACAGCCCTGTGCAGCCAACTTTGCTTTGTAATTGCTCTCATAT
TAAATATAGATTTTTGTTTTGATATCTTGTGAGAATTCCTTTCTGTGGGTCAAAATTGTG
ATAAAAGACATGGATGCGATGGCAAAAGCTCGGAGGGAGAAAACTGGAAAGAGAATGGGG
GGGAAAGTAGGAGGGTAAGAGATGTTGACAGTGGAACTGTAAGTTTGTTATTCTGAGTTC
TGAGCAGTAGTGGAGGAAGTATTTAGATCCTGTATCTGACTAAAAATAGCAATAGTGCAA
TATAATAACACGCAATCGCACAAGTCCTGTGcgatgaatgtcacttgagtagaagtgtga
a
>NODE_234_length_995_cov_11.944724
GAAACAAACCTTTGATTAAATGGATTTGAATTACAAAGAAACAGCAAGACCCCTCCTCAA
GCTTTCAGTTAATAAGGATTGCTTTTTTGACTTGGTACCTGCACACGCTGACTTTTGACA
CCCGCGGTTTTCAAGAGGGGTATTTCTAAGGACTCTCATATGGCGGCAACCCCAGATTAA
ATCAAGTCGGCTGTAATAAAGTATAATGTTATATTCATTTTGTCATCATTACCGATTCCA
GTGCACTAAAAGGCTTGTGGATTATAATGAATTTCAAATAAGTTCAATGTGCTAATGGGA
GAAGATGGAGAGTAGTGTGGATTACTAATATTAGTTAGGGCTCTATGTTTCATTAGACTG
TATTAGGAAAGAGAATATTCAAATAGGATTTTTTGTGTGTGTGCGCGTGTCAAGTTGTTC
TGTGATTGTCAGACAGTCCTTCTCCCAATTATTAATTGTCAATGAGATCTTGAAACGGTG
TTTAATGATAAACTTCGCATCTGCTTATTTATCCTATCGCGCCGGCTGCAGCTTTGTCGG
AATAAAGAGTACACATTGCTTGGAAAGCAAGAGGAGATATGATTGAAATAAAGACAAAAT
AAGATAAATAACAATGGCAAAGACTGCTTAAGAAACCCAGTCATTCTATACATAGAATTC
AAGAGCCGTATTTATCCGAGGAAGGCGTGCAAATCTATGTAAGTATCTCCACTGTTTGCA
TAATAGATTAGAAATTAGCATTTTTGTTCATTTTCCATGTATGCACAGTGCCTGGAAGAA
TAACACTCCATGCATATCAGATCAGCCTGCCTACAATTTTGCGCAGTATATTATTTGACA
ATCTAAAATGTGTAATTTGCATGAAATTGCTTAATTAAAACACAGTCACTGGGGGTATTA
ATTTCTTTGTCTGACAGTGGAGTGTAGTGAGGGGAGAGCAGGGGAGATGTAAAACGCTGT
CAGATAGCGCTGTCACAGAGGCAGAAAGGAAATTCTGCCACTTTTTTTTTCTTCCTCTAC
CACCCCCCCCCACACACCCCCGCCGCCCTCTCTCCTAACGGCACAGAGCGATGAGAGAGG
ATAACGCCTGCCCAGCTAATTTGGGTTATGGtggtaaacggaggccagtgcactagaaa
>NODE_235_length_929_cov_10.410118
CCCTGATTGATAAACTCCCTATCTGGCTATTTACGATCTGGCTGCAGAAGAGGCAGGCTT
CGCCAGACAGAAAAGCAATTAATCTGCAAACGAGCTGGGGAACAGCCGGCCTGAGCATTG
GAGCCTCCTACCAGCGTCGCTCTGGAGGGGAGATAAGGCTGCAGACGGCTATTTATTGTA
CATTTTAATTAAGTGCTTGTTAACGCTAGTTATCTTAACAGTCACAAAATTACCGTTGTA
ATGCATTTAGTTTGAGGAAAAATGGAGAGGGTTGGAGCACTTTATGAAAGCTGGCACAGC
TTGCCTTCATTTGAAATCACAGGATAAATTCAGAGGAGGCGGATGCCACAATGATCTAAG
CTCAGGCACTAATGGTTATTTAATATGGCCATCAGCGGTCCCAAGTCCCCAGCATACGGC
ACTCGCACAATAGCCTCCAAACCCTCTTTAACACTTATTTGAGATGACAGGAAAAATGAA
ACCGTTTGTGCTTTCAATGGAAAAGCAATCATTGGTACATTATACTCCGCTTGCCCTATC
ATGCTAATGCCGGGTAAAAATGTCACCAAATGTATTTAAAGGCCTGATGGAGTGTTGCCG
TTTGATTCCTGCTGCCTGCCTGATTAATAAAAACCTTCAATTTGTATGTAAATGCAACCT
GGGGCTCATATCATCTGCACACCTGCACCTGGAGAAAAATAATAAACTCAAGTTTAATGT
GGCAATTATGAGAGTTTATGGGGATTGTGGGGAAGAGGGCGGCAGAGGAGAGGCTGGCTT
GATGAGAGGGCTCTCAGAGGGGAGTGGGCCGACCCAGACCAGCCCGCTACAGGAATGACC
TGATGCACGAATATAACCTCAGCTTGCAGAGCTTACCACAACAAGCATGTTTGCACAACA
CAGTATAGTAGTAGGGATTAAGGCAGTCCACGGGTGTTTTGTTAAAAACAATTATTGCTT
GGTTTGTATTCCTATCAGCTGCTGTATGTTGGACAGTTTAGATTTAAACTGCTAAGCACA
GTCCTAGAAGATAATACGGTATCATGTGTCTTTGTTTTGATGGTGAtagagaa
>NODE_236_length_762_cov_9.227035
CAGTTAGTCCTGCTGTTAAGGAGGATATAAGGAGAGAGTCAGTCACAGAGAGGCAGAGCA
AGAGTGAGAGCAAACGGGGCTCATTTTAAGAGGGCACACTATGTTCGGCCCCCTGTCTCT
TAATCCTGGGCGTTTGTCGCAGCTAATTATGGTGGACAAGCCTCTTTATCGAACCTGCTC
CTGCCATCAGCATTAGGATGCATGAGCTGCGCCTGTTGTTTTAAACGCTCTCATTAACCA
CACAAATCAGTGCTGTTGACAGAGTGCTTTTGAATTAAGCGTCTCGCCCCCACCGCCGCG
CGCCAATGCTTGCAGGGCCCAGGACAAGGAGCAATTTATAACACCATTAGCCACACTCGC
CGAGGTTACAGGCATCAAAATTGTTCCCGTCTAATTATTCTTAATGGATACAGGGAGGGA
GCGACGCTCAGGACAGCTTTTTCATTAGCCCTCAATCAAGAGGGTCGGGGGAGAGAGGGG
TGGGCCAAATGTACTGCTCAGGCAAACGGGAAATCAAAAATAATCGTGTTTGCTTTTTTC
ATAATACAACACGAATGCATAGATGGAGGGGAGTGGTGGAGGGAAGGTGGGTGAAGAGAC
GCAGAAAGAAAAAAGAAGCTCTGCTCTTGACATTAGAAAAATTCTTACTGTTGTCTAGTG
AAGACACACATATGCTGAGAAGTGACAGTTCATTTGCTTTCACTGCCTTGACGACTTATG
GCAGAGCAAACTTATGCTGTGTGATAGATTTCTAAGACATGGTTATTGGTTAATGAACAC
AGAAGTGAAGTTCATCAGGGAAACATTTGATTGTTTAGGGAGGGGAGTCGCTGAttaagt
ttcgccgatgtgcacttgtgtgccattggtcattgttaatgattgtacaatagctgtggt
aaaatt
>NODE_237_length_293_cov_1.365188
CTATTGGTTTGAAACAACCACCTCAATCCACTTCCTGGGTAAACTTTGTGGCTCTATAAC
TACATCTTCTCATGCCTGCCTTTGCTTCTGTTGCAATTAAAATTTCCGCTAGAGTTAACA
TTAATGAAATGTAACACTGGGCTGTGACAAGCTGCGTGCACACACAAAATATGGAGTAGC
TTTTTAGTTTTGGGAATTGGGCCTATAGCCGGGGCTTGGAGTCAGGATACTTTTGTACCT
TACATTTTGAACACCAAAATTGCTCTTGTAAGTCTCCCAACTTCTTAGATGTACACTACA
AGGTTGCTGAAATTACTTCAAGTAAAAAACAGATTTTCTTACAGTCACTTCATTCCTCTT
GGGTGGATTGAAAAGCAGACCAGAAAAGCTAAACATAAATgcaaccaagaagaattcaag
tgggtttgaaatctgat
>NODE_238_length_145_cov_12.503448
TCCGCCCGTCGGACGGGGATTCGGCGCTGGGCTCTTCCCTCTTCGCTCGCCGCTACTGAG
GGAATCCTTGTTAGTTTCTTTTCCTCCGCTTAGTAATATGCTTAAATTCAGCGGGTCGTC
TCGTCTGATCTGAGGTCGTAGTCGAGGAGTCGGTCCGCAACCGCGGCGGACCGGGGCCGC
GGCCTCCCTCGCGAGGAGGGGGGGCTCGCGGGCTCTGAGCGGATAGAGAGGGCCGGGGCG
GCCTCGCCACCCGTCGCTCCCCTGCGCACGTGACCCCGGCCCGCGGAGG
>NODE_239_length_291_cov_30.749142
GGCGCGCGTGCAGCCCCGGACATCTAAGGGCATCACAGACCTGTTATTGCTCAATCTCGT
GTGGCTGAACGCCACTTGTCCCTCTAAGAAGTTGGACGCCGACCGCACGGGGCCGCGTAA
CTAGTTAGCATGCCGGAGTCTCGTTCGTTATCGGAATTAACCAGACAAATCGCTCCACCA
ACTAAGAACGGCCATGCACCACCACCCACAGAATCGAGAAAGAGCTATCAATCTGTCAAT
CCTTTCCGTGTCCGGGCCGGGTGAGGTTTCCCGTGTTGAGTCAAATTAAGCCGCAGGCTC
CACTCCTGGTGGTGCCCTTCCGTCAATTCCTTTAAGTTTCAGCTTTGCAACCATACTCCC
CCCGGAACCCAAAGACTTTGGTTTCCCGGACGCTGCCCGGCGGGTCATGGGAATAACGCC
GCCGGATCGCTAGTT
>NODE_241_length_1879_cov_13.175093
CGGGGGGGGGGGCTCGCGGGCTCCGAGCGGATAGAGAGGCCGGGGTGGCCTCGCCGCATA
TCGCTCTCCCGTGCGCACGAGACCCCTGGCGACGGAGGAAGGTCCCCACCTTCTTTTAAG
CGCAAGGGGGTGTTCCGCGGAAGGAGAGGCGCTCCCCTTCTTCCCTCGGGAGGGCGAGAC
AGGGAGAGGGAAAGGAGGCGAGACCCACCCGGGGCGTGAGTAGGAGGCGCGAGCACCGCC
ACACCGCTCCGGGCGTCCCGACAGGTCTGCTTTTAAGGGGACGAAGGCGGGCCGCCTGCG
ACCGCCCCAGCCGCGGAGACGAGGGGGTCTCCGATTGATGGCACAGCGACCCTCGGACAG
GCGTGGCCCCGGGAGGAACCCGGGGCCGCGAGGTGCGTTCGAAGTGTCGATGATCAATGT
GTCCTGCAAATCACATTAGTTCTCGCAGCTAGCTGCGTTCTTCATCGACGCACGAGCCGA
GTGATCCACCGCTAAGAGTTGTCAGGCTTTTTTTTTTTCCCCCCGCCCCGCTCTTCCTGT
CCGGGCAAGAGGGCGGCGTGGGGGGCCGCCCGCGTGCCCTACGGCCAACGGGTTTTAAAC
GACAGAGAGGTCGATGACAAAACAAAGTCCGCCGGGCGCTCCGTCGCTCCCGACAGGGGG
TCGGGGTCAGAGAGGAGTCTTTGAACCCCCCCCCACGCTCCCTCCGGAGGAGGGAGGGGG
ATCGGGTACCCGGTGGCGCACGGAGGCCGGGCCAGGTGCCGGGCCCGACGCGTCCGCGCT
TGGCTTTTTCAAGGTTCCGATTTGCGGGCCAAAAGGCGGCGGGTCGCCTCGACCCGTCCC
CGGTCAGGCCGAGCCCGACCTGGGGGCAGGAGGGGCCGACCGCCCGGGCTCCCGTGGCAC
CTTTGGGAGCGACGGAACGGCGGCCTCACGAGTGGCAGACGGGCACCGGGTGGGGGACCC
GGAGGCGTCCGGCGTTCCGCCACGGAGCCCGGCCCAGACTAGGAGGGGGGGTAGTGCGTG
CGCCCCGGAGGCCCCGGAAGGCACTTGCCCTCGGGGACGATCCGCGCGCGCCGGGCCGCC
GCCTCCGGGGAGGCGCGGCCGGTCGCCGGGAGGCCCCCTCGGCTGGTTCAGTTTGGGCCC
GAGGTGGGAAGGAAACGGCGGGGGGAGGTGCCCCCGCCGCTCTCCTGGGCAAAACCGGTA
ATGATCCTTCCGCAGGTTCACCTACGGAAACCTTGTTACGACTTTTACTTCCTCTAGATA
ATCAAGTTCGATCGTCTTCTCGGCGCTCCGCCGGGGCCGCTGGCCGACCCCGGTGGGGCC
GATCCGAGGACCTCACTAAACCATCCAATCGGTAGTAGCGACGGGCGGTGTGTACAAAGG
GCAGGGACTTAGTCAACGCGGGTTGATGACCCGGCGCTTACTGGGAATTCCTCGTTCATG
GGGAAAAATTGCAACCCCCAATCCCAATCACGAGTGGGGTTCAGAGGATTACCCGCGCCT
CTCGGCGAAGGGTAGACACAGGCTGATCCGCTCAGTGTGGCACGCGTGCGGCCCCGGACA
TCTAAGGGCATCACAGACCTGTTATTGCTCAATCTCGTGTGGCTGAACGCCACCTGTCCC
TCTAAGAAGTCGGACGCGACCGCGCGGAGGGCCGCGTGACTATTTAGCAAGCCGGAGTCT
CGTTCGTTATCGGAATAAACCAGACAAATCGCTCCACCAACTAGGAACGGCCATGCACCA
CCACCCACGGTATCGAGAAAGAGCCATCAATCTGTCAATCCTTTCCGTGTCCGGGCCGGG
TGAGGTTCCCCGCGTTGAGTCAAATTAAGCCGCAGGCTCCACTCCTGGTGGTGCCCTTCC
GTCAATTCCTTTAAGTTTCAGCTTTGCAACCATACTCCCCCCGGAACCCAAAGACTTTGG
TTTCCCGGACGCTGCCCGGCGGGTCATGGGCATAACGCCGCCGGATCGCTAGTTGGCATC
GTTTATGGTCGGAACTACGACGGTATCTGATCGTCTTCGAACC
>NODE_242_length_788_cov_8.417513
GTTTGGATTGGGGGGTTAGGTTGGCGCAGGGAGGAGGAGGAGGTGGGGGGGGAGACGGAT
GGAAGGAGGGAGGGAGGGGGGAGTGAGAGAGGATGGGTGGGTGGGTGGATGGAGGGGGGA
GAAAGAAAAGTTGTCATTTCCCAACTCCTCATTAATATTCCGAGGTTAAGAGCTTTTCAG
CGAAACGTAATTAATTGAGCCCGAGCCTGACAGTAAACAAGCAATTTCAAATTAAAGCGA
AATGACAGCGGCGTCATTTGTTAAAAACGTGCGGGGCCCCCCGATTTTGGCGACAGATAA
ATGAGGGAAAATGTTAAGGAGGGAGAAAGTGATGAAGATATTAATCTTCACCTGTCTGTG
TCAGCGTGCCACTCATTGCCGCAATGTTGCTTTCCATCCTCTGCAGATGCTTCTTGTCCT
CTCGGCTTCTCATAATGAGGGGAAGGATGTATTTCTGCAATTAAAAGCATGGCACAATAT
TACACTTCTCTCTGGTGGAAAGGGGGCAGAAATATGAGGAAAAGACGGACCCATCCAGAC
TTGGCAGTGTTGGGTCAAAGGCATTGTTTTATTGGACTCGTGCCTCACTGTCTAAACTGC
ATGATTAGGTGCATGCATTTCTACAGCAAAATGTCAAAGCAACTGATAACAAGTTGATAC
ACACTTCTAGTGCTAAAACCATTAGTGGGATAGAAAATTAATCGTTTTTTAGAACCGATC
AGTCTTTTTTTTATTATTATTATCAAGCAGAAGTATTAAATATTTCCTGGTGCTAGGTTT
GCTGTTTTTCTAAATCATACACAGCTGTAAATAAATGTGCTATCAGACCAGCCAATTAAA
CAGATAAAAGCAAAATAAATACATAAAAAAATATGACAGTTCTTACGTAACTTTAACAGT
TAGCTTGAACCCTaaaaacacactgtagttac
>NODE_243_length_663_cov_3.006033
TTCACAATTGTTCGATATAGATGCCATTCCTGTGAGTCTGGGTTGTCAGCTAATGAAATA
TTTTTTGCCTCTAGAAGAAGCTCTGTTTCTAAGAAATACTTGCATGCATTATTCCTAATC
TAAATACTGATTATAGAGCAGAGTACTGTTTTTCAAGAATATGCTGCCATGATGAAGAAG
ATATCACTGTAGCTAGTAACAGGATATGTGTCACCACTAGGGCTATTGCAACCTTTAGGA
TATATACTGAGCTCACAGTGTCATGCCGGGATTATTACAAAGCTATGACTACTTGATATT
TCCTCAACTGTTGTTTTGCTGAAACTCAACTCACTTGTTATATAGAGAAACCTTTTGAGA
CAAAGTGTGATTTTGTATTATTGTGTCCTTACTCTTATAGCATAAAGTTTGGTCACTGGG
CTGCAGCATTAACTTGTATTCTAACAAGATTAAAATATATTTGTCCTGGAGATTAGCATA
GTTAAGACTCTCTTTTTTCGCCTTCTGGGGCGGCTGCAGCAGGCTTTGATCAGTGTTGCG
CAGCAAGGCCCAGGCTTGGCCTGGCCATCCGAGGCCTGGGTGTGAAATTGGTCTGATGTC
ATCCCCCATTCTCCACCTTCACCAGCTTTATGTGGCCATAATTATATTTCCGCCACAAAG
CCCCTATCCCCTTCATTCTGTATTCCATATTCCAAGTTTGATTAGGAAGCGTTTAGAGAA
CTATGGCTAAATTACGCGGTGGGGGGAAGGGGGATGGACCGTCTtttgtctgacagagac
agaggagacatcaatactttgtgatat
>NODE_244_length_317_cov_1.347003
CTAATTCTTGTGTCATGTTTGCCTCCTTACGTTTAGAGTGAGCAATGATTTTTAAATAAT
ATCCGAACCAAACTGTTAGGGCAGCAGTCTATCCTTTATGTCATCAGCTCTGATCAACAC
ATTGCTGACATCCAAAAACACTGCCAATAACATCTCTCTGCCATCCACAAAGCACTTTCT
GTTGCCCGCCACCTTCTGCTGCTGCTTTACAAAAGTACACTTCAACCCATTCACCTCTAT
TGTTCCCCCTCTGTGTCCCCTTTTCTGTCCAGATTGTGGCTTTGGGCTGGTGTTTTGGTG
CCAAGGCCTACCTAAGAAGCAGCTGGAACATTTTGGATGGGATGTTGGTcacgatttctg
ttattgacatcctggtgtctctcatctccaactcgggaaccaaaatcctgggcatgctca
gagtgctgaggctgctgaggaccctgaggccgctacggtaa
>NODE_245_length_868_cov_11.253456
GTCTTTGTACACAGCACTTCATCCTTATACCAGTGTGTCACTTCCCACCTGCTATGTGGC
GAAGTACTATGGCCTGTGGTCTCAGTGCTTCCCTCTGCATTCAAATGCACACACAAAACA
CACACACACACAGCAGTAATAATATGTGGATTTTTGTGTCTATTTAATCTTGATGGGATG
TTTCATCTGCAGGCTGCTATCACAGCTGGCTGCCTTATTGTCTGGGTGAGACTGATGGGC
TTGTGTGTGAGTGGTTCGTGTGTGTGCTTTCCCATTTTCTTCAGTTTGTCTTCCCCTATT
AGTCTGCATGCACATTTCTACAACTGTTTGTTTGCTTATACAAGAGGAGACACATTTCTC
TCTTATAAATCTAACCACTATATACGCACAATGCAATATGTACATATGTGTGTACATATT
GTGAGTGTGTGCTGTCCATCAAGCCACACACATAGCCGTACCAAACCATTGGCTTGGTTG
CTGATGATGACATATGAGTTCCTGGCCTTGGTAATGGCTGTTAAATCTCATAATTACACG
CTTCTTTATTGCAATGCATAATGACCCCACAGCACTATTGGACAATTAATTAAGATTTTC
AGCCCAGGCTTTTTCAGGCCCAGATGAGGAGGTGGAATGAGGTCTAATGTTCTTGTCTTC
GAGCTAGGACATTAAAGCATGGTGCTGTAGGAAAGAAGGTTGTCTCTCTGTGTGCATTCA
TTTTCATCTTTGTCTTTCTTTCTGTCTGTTTATGTCTCTTTCTCTCACTCTCTCTGTTCT
CTCTGTTCTCTTTGCTCCAATTGTTTAGCCTTTCCTCTCGATGCTTGTCCTCGATGATGA
TATTGGAGACCATATCTCTAATCTGTGAATGGTAAATTAATCCCTGTGGAGTTTTTGTGG
TCCTCTCTCTATGGAAAGCTACGGGGGATTAGGAAGATAGAATCAACACAGCCTCTTAAT
CTCATATACAGACAcgaggtctggacagggaccattgggctttgtttcaaag
>NODE_246_length_714_cov_8.239496
TGCCCTTAAAACAAAAGGCCCTTTCTCTAATTTTTTTCTGTTCTGCTTCTGAGCTAAAGC
AGGTTCCTATGCCTATTTCTGACTCAGTCTGAATCTTTCTGCTAAAACCCAACTAGTTTG
AAGGTACTGATGAGAAGCAAGTGAATTGGATTGGATGGAAAGCACGATAGTGCAGCTGAT
TGTTCAAAGACTATTGGCATGGCTGTAGTTGGAAGTATGGAAGGATTCTGCAGAGAAAAG
AGTGAAAGTGAGGTCAGACTTTGGAGTCAGCTCCCTCCGATCAGTGCCTTTAAACCCAAT
CATCCCCTTTTCCTTCTTTCTTTTAACTATAATGCCTAAATCCAATTTCGAAGTGACATT
TTCTATGGTTACTGGTGCCTTTTCTTTATTTTTTTCTCTCTTTTCTCTCTCCTCTGGCTG
TGTTGTGTTTTATTTCCTCTGGGCTTTCTCCTGTCACGCTGTCTGATTCTTTGCAGATGG
ATGTAGTGAGTGCGTTCCAGAGTGGAACTTCCTTTCAGGGGGCTCTAAGGCGGCAGGCCT
CCAACTCCAGCCAACAACAGCACGATGTAACCAATGTTTCTAGCCCTACACATGTAGCCT
TTTCTACTACTACCACTACTGCCACTGCCGCCAACACCGCTTCTGCCACTGTGGGGTGTG
AGTGCGTGTTCTCCTCTAGTGCATGAGACTTTTTTTTATTTATTCTTCTCTTCTAACATC
TTCCTCCTCCACTCTTCTTCTCACCTAACGTTGACACTTTGACTCTCTCATGCTTCTCCT
AATGTTCCCCCTGTATTCTTCAAAAAAAAAAAGACAccaaaaccacatcttccatattgc
tttgataacactgctgta
>NODE_247_length_150_cov_13.453333
TGTGCTGTGCTGTGCTGTGCACTCGATACCGAGCCGGCCCATCGGAGCGGCGTGGGACTC
TCGGGCAGGAGAGCGTGGCTTTAAGGGCTACGGAAGAGAGGTGGAGAGAGAGAGAGAGAG
CGAGAAGGAGCCCGTCAAGAGCCCTCCCGCAGGCAGAGAGGCAGAGAGGCAGAGAGGCAG
AGAGGCAGGCGCCCCTGGTACCCCAGGGCCCTGGACGGCTGTGTCGGCTGGAGGGGGCCC
GCGCGCCCTCGGCCAGACACAAAAGCTTGGATCGAGGGATGACTTTCAATAGAT
>NODE_248_length_961_cov_14.002081
CTCTTCTTTTCAAGCAAACTATTACTGCCAAAGTTACATTTGTTAACTGCATCATTACCT
TCTTACATTATCCACCTGCCTCTCCTCAAACTGGCCATTCAGGTTTTCTCATTATGATCA
GAGCAGATGAACTACAAAAACCAGTCAATGTCATTCATGCAGTGTCCACACAGCGGACTT
CTGCTGGCTGCTGGCCATTCCTCAAACTGTATCAGTGACATAAATAGTGGAGAACAATCT
CTCACAAAATCCCGGATGGGAAACAAGCATAATCTGGGCATTACACTGATAGCACAGACA
CCATGTTGACACAACATCTACTGCCCAGCTGAGTGCCACATAATCCCCTGTAGGAGGTGG
ATGCATACCTAGGATCCCTTGCAATGAGGTGTAGTTAACCAGCCAGACTCGTGTGCAACG
CCACAAACGAGCATCAATTTCCCCTCCCCCCACCTTGGTGCTGGTGGACTATCAGCGAGG
GTCCGACAGTGTTGTTCCTAATTACCTATTTCTCCACTCCTGATCCTGCGGCTGGCATAA
TTAGTTACCTGGGGCTGCAATCCAATTTGAAGTGATGACAAGAAAGTGATCCATGAAAAA
GTAATAAGTTAAATCCAATTTCAGCCTGCCTCTAATTAAATGCACATGGAACTAATGAGT
CAAACCCTACCATTTCACTGATAATGGTAATTAGCGGGGTGGGAGTTGCCGGCTCTCGTC
GTTGTGCCACTGTAGGTGTGAAGCGCAAAAGGTAAAAGCGGCATGGATTCTTTTAATTAC
ATGTGTCATTCTGTCAATGTAATTTACTGGCTTTTTGACCAGTCAAGTATGTTTAGCTGC
TTTCCAGCCTGCATAGCAGCTGTTTGTATATCTAGTATGATTAAAGGGCCTCTAGGCTGC
TGAGTATACAGCGCAGGCATCTTCATCCAGAGGCAGGGGTGGGCGGTGCTGGGTTGAGGG
GGTTTGGGGGGCACCCCTGTTGGAGATATAAAACCAAAGAGCCATTTAATGCTGATCAAG
GATTCTGAGGCTTGTTTGACTCATATTTTTTCCCCTTTAGTACTCTATGCAGGTCATTTT
TTTCAGATGTTTCATATatactgtg
>NODE_253_length_871_cov_10.908152
CCCGTAGGATTCACAGCAAGACAGCCTCTTCAGCTCCGAGGAATGCCTGAGGTCCGGCCA
CCTGAACACTTTGTAGAGCAGCATGGGGAGAGAGTAAGACTGTTGACCCACTTTGGCGTC
CACTTTGCTGGGCAGGAGCAAGCAGGGGCTTCGGGCACCCCCCTTGGACTCCACCGCCTG
CAAAAGCACCTCTAATTGTTTCTCTTTGATCTTTTTCAGTATCGAGTGGGTCAACGCCTT
CAATTCAGCCTCGGACCCTGCGTTGGACTTGGCCACCTTTGTCGCTTTGCCCATGCAGCA
GCCCCCGGAGCCATGCGTCCCTCTATCCGCCTCCCCGTCGCCCTCCACGGGCGCACGGCT
CCTCCAGAGTCGCCGGACGAGCCCCGATCGTTTGGTCCTAAACATGCGGGACGAAAAGAG
GGTTTCCCGGCTAAAAAACGAGCATGGTGTCCGCAAATCATGAAGATTCCGGGATCCGAG
TCCAGGCAATGACAAGCAGCCTGAGAAAATACGGTGGAAAAACTGGGAGCTGGATAAGCA
GAGGAAATCTGTAGCATACGCCAGTCTCTGTTGCCTTCTCCTGCAGACTAGATGGCCGAA
ATGAGCAGTCAGGGGTTCACGGGACAGTTAGCTTCTCCTCCGGGGATCCACAACCATCAC
CTCCGGGCTGTTAAGACTACAGCACACCTCTACAGGGACAGGGGGAGCCTGCTCCAAGCC
GGCTGCATGTAGCCAGAACGTGTCGGGTGATGTGCAACCTACGGAGCAGAGAGCTGACCC
CTTTACCAAGCTGCTCCGTGGCGATCTCACAGCACATAAACACTGTCAAGAATCCGTCTA
TCTGTGCGCGGTAGCTTTAGTGTAAATGAGAGGAAAACTGGGGCCTAATTAAGCCTAAAC
GCTATCGCAATTATCCCATGAAAAGCGAGGCTGGCCGCTGTGTCTTCAAGAGCATTAATC
CACAAAATCCTTGATCCGACTGCACAGAGCAGGACTCTCcgccgggtctgcggag
>NODE_254_length_297_cov_7.410774
TGTGTGTGTGTGTGTGTGTATGCTGAGAGCAGGGGGCCGGCAGCTGTCAGGGGCTAGGAG
CAGCAGGCACTAATGAAGCAGATGAATAGTGCAAAAACTCCCAAATACAAACAGGACAGT
TGACATTTTTCATCTGTCAAAAGCAGAAGATGCATGAAAATACGATGGGGTCTTGTTTAA
CCCTTTGCCTCCTGGTGTCAAAAGCTGGCTGGGTTTCTTCTTTTTCTCTGTCTGCTTCTG
TCTCACCCCCTTTTCCTCTCTCGCATATTGAAAAATTATTTTTTTGGATAGCATCATCTA
ACCCTTACATAGAAATGTACACACTGTGCCCTGTAGAGTACTAAGAAGTATATGTATATT
TGTTATGAAGCAATTAAGAGTCTTTCCCACATGGTGCTTTCCAAGACAGTGAAATTAACT
TTTTTTCTTTTTTTTcaaact
>NODE_258_length_899_cov_15.746385
ATTACCTTCTCCCTCACTCTAAATTACCCAACTTTCACTGGGACTCTGTCGCCCGTTTCA
GTCCAACGTTGATAGCAGACGGAGAGGACAGAGTGAATGATAGAGAGGCAGAGAGAGGGA
GGAGCAAAGAGTGAAAATAGAAACAAACCAATAATCTTCTACATTGCTTCCTAAACGAGA
GCCACTCTGTCCCTAATGTAGACAAGTCATTTTGTACAAGCCGTTAAAGCCCACTGGGCC
AGGCGAGCATGCAGTGTAGGGCCGCCTGTTTCAAAGATCTTTTGCAATCAGTTACACAAT
GGACCCCCTCATTTTATGCTGCTACATCATAAAAGTGCTCCTTTTGTTACATTTCCATCC
TTAAAAGGGTCTTAATCCCCATCCTTTCAGGCCAGTCTATGGCAAATTCCTCAGGGACAT
CCCATTCGCTGCAAGGGCTGGAGTGACCCACTCAGAAACCAGCATGCAGGGCTTTGAGCT
TTTCTTCTGCTGCCACTCTCCAGAGAACATTAAATCGTACTTTTCATCCCCCTCACCATA
GGGGGAAGCCCCTTAATGATGACAGAGAAAGAGAAATTCCTCCACTCGGTCCTATGACAC
CATTCTGCTGTCAAGCAGGCGTCTCGGCGGACAGAGAATCAAACATGGCTTCCTGCAGGT
GGAACGCCAGTGAAGGTCACGGTACAGTCCAAAGAGGACAGAAGGAGAGATGAAGGGAAC
GAGGGAGGCAGAAGGAGAGGAAGAAAGAGAGGTAGCACTTCAGAGGGAGACCGGCTTTCC
CTTTGCAAATTAAGTCATCTACTGCAAAAGGTTAAAAAAGCACATGCAGCTTTCTTTCAG
TCATACTTCATGTGTTATCCAACCATTTGATTTCTACATAGCAGAACTTTAATAGTTTCA
ACCTGTTTTACTCTTTGTCAGCGCTCCACATAATCTAGATGCTTTTAATCGACTATCATA
ATAGATACTATTATGCCCCggcaacctacctatgactgttttggtgcctgtttaaaatct
ttttctttttgtttcactgcacc
>NODE_259_length_549_cov_11.488160
CCTGTTTTTTACCATAACAAACATGGATTTGCAGTATTAAAAAAAAAACCTCTTTTTAAA
AATGCCTATTGACTGTGGGGAAAGTTCTTTGAATCAGCTTCAGTTTAATCAGAATATGTA
AAACACTGTAATTTAAATACCAGGATGCCTTTTAATAAAAAGGACTAAAGTGAGATTTAA
AATGAACAAGGTGATTAAGAGCGACTGTGCTGGACATTTATAGAGCAGGACTGCACATAA
TGAATAAAGATTCATGCTTTAGTCCCAAATTTAAATTTTTGCACAAAATGTGTCTGATGT
AGGCAGCTTTTAATCACCTTACTGACAGGAGTAACTGCTTTCATTTAACCTTGACTGAAG
ATCATGAATTCTAAAGCATTTAATTGGATACATCATTTAACAGAATGAACAGAGCAAATT
TTCGCCAATTCAAAGGCTCAGATTGACAGACAGTGGCAGTAAGACCCACCACAATTAAAG
CTGATCTGTATTCACTGGCCCTGTCACCCATCGCCATTAGTGATGTGACTGTTTGATCAT
CTCTGCAGAGAAACTTTGCTGAACTTCACCTTGTTTTGAAAGGACTCGACGTTGAATGAA
AGACGAAGGTTTGAGGAGGGAACGGGGGCTCTGGAGGATAGCGAACCACACACACACACA
CACACACACACCAACctacctctgggaccaaac
>NODE_260_length_1061_cov_9.804901
GAGATGCAAATGGAGGACATAACTCAGAGGTAATGCAGACCTGAGCCCCCTTTGCCTCGT
CCGTTCTTGCTCACCTCACTCTCTCATCGCTCCCCATTTACTCCAGCATAGGAGGAGGGA
CTGTTATTGTCTCAGGATAAAGTTAGATATTTATCATCGGAAGAGAGAAATGCACTCTTA
GGGCAAGGGCCGAGTAGGATAAGACACTGTGAGTATGTAAATTAATTGTGGTATTCATTA
ACTTAAACAATAAAACCCAACACTACCAGGGAAGTGCACATACTCCTCTATTTGGCCACA
TTAACACTGACACACTTAAAGATACCAATATCTGGTTCTTAGAAAGAACAGATGGACACA
TAAGTGCGAGGGACTCTGGGCTTGCCAGTAGAAAGGTGGAATGAAAAGGGGAGGAGGAGG
GGAGGAGTAATTGCACAGTCCTTTGCTGAATTGTTCTGTGGATGCAAATTTAAATCCCTC
CTATTATTTTAATAATCTGCCTTTTACTGCTTGTGCTCGGATCATTTGTTTGCAAACCAG
GTTATTTGGAGAGGGAGGCTCGGGGGTAATTTCATGCTTTGGAGCATTTATATCTATAAC
TTAATGAGGAGAGGGCCTGTTGTTTCCTGGTAATACACTGCTAGAGGGGAGCAAACTTTT
TATTCTCCGTTTAGGGTACTGTTAGAGGGCAATAACGTGGGATTACTCTGATGGAATTAA
GGAGCAAACTGAGGAGAGACCTAATGCAGCTTCTGGTGATGGACCAAACTTAATACTGAT
GTTTTATTTAGGGTTTTTTAGGTTCATGGGATGTACCATAGGAGATGGGCTATCCCATTT
GCCCATCACAATAAGCTTACACAGATTTCTTCAGATTTAAGCATCCTGCTGCCCCGCATG
CAGCCTGCTAAGTGCCCTCAGTTTGTCTTTACCCTTATGTATGTTCTCTTTTCTTTCCCA
GTGTTCTAAACTTCTGAAAATGTTCATGCAACATGTTGTCCGCACAGCGCTTTATAAAAT
TGAGACGTGTCTCCTGCTCATTGTCACTCAGTTCGTGCCAGGGCACAAAGTCAGCCTCGC
GGTCCAGCCTGAACTCAATTTAACACAACCGTAATACGTTTAGCTGAGAGACAGTAGGAA
GACTCACCGTCTACAGAAAGCAGCACAGAGTCTTGTGAGATGATCGggactgttaatgta
gttac
>NODE_261_length_419_cov_10.229117
AAGAACGAAAGAAAGAAAGGCAAAGAAAGGGAGGGAATGAATGCATTTTCTTCTTATCTA
TCTGTCTTTCACTCTCTTTCCCCAGTGAGAGAGACAGAAGGGAATAAATGGCTCCCCTCT
CCTCTCCGCTCTCCTCGGTGTGGGCTGACAGCGCAGCAGATGGTGGTTTAAGCAGTGAAT
TTATGAGCGCCACAATCTTAATGTTGCAGAAAGAAAAGAAAAGGACTCGCATCAAACGCC
ACTGACAAATGCACTTGCTAATATTAATGCACTCCTCATTCATCCAATATGCTGCCTAAT
TGCTTTTCTGTACACAGTAATATGGCACCTGCTGCTCAAGTCCGGCGCTCGCGTCAGGAG
AGGGGAGATCGAGGAGGGGGTGGGGGGCGGACGTGGAAGTAGAGAGAGATGAGGAAGAAA
GTGTCTCTCGCTCTCTCTTTCTGTCTTTCTCGCTCCCTTTTTTCTGTGATGGATGCAAGG
CTGTGGATCATGCGCCAGACCTGTCAGTGTTCCTAATTAAAATTTTATACTTACAGGCTC
AGGGAAAAAAAAAAGGTGGAAAg
>NODE_262_length_355_cov_1.552113
CACAGAACAGAGTGCTAAGTGGACCTTCTGGGTTCCAAGTAGTGTGAGCTGTGTGTGCTT
GTGATAAACTACCACACATTGTTCAGCTCTCACCGATAAGCCTCGTTGGTTGCAGTTCTC
TGCTGTTGTGTTACATTAAAAGCAGTGAAGAAAAGGAAATTGAATGTTAGCATCCTGCAT
GTTCAGACCAACACCTCAAGGCAATACAATCCTAAGGCCACATATTAAACCACTGTGTAA
ATGGTATGTCTGGACGTCTCTTGTTTTTGGCCCAGTCATTGGTTTGTTTGCACTTCATGC
TACAGTTTTAGTGCACCAGAATCCAACCAGGTTGCACCAAGTCTGACTCGGTTCAGTTTA
GAAGTTTTCAAACACCAAAGGCTCCAATGCCAAATTCACTTATAAAGCTCAAAATCTGAT
GTTTTGGGGGAAAATTAATTGTTTAAATGAATCCACTAATCAGTTAATTAGTCAAAacat
taatcattaataaaggcag
>NODE_264_length_805_cov_13.645963
CCAGCTATGAAATGTCATCAAGATTGTAGAAACAGATTAGGTTTCGCAAACTGTGAGAAT
TCAGAATGTGCCAGCAAAGCAGCTATTCTGTGTGAACAAAAAGGAAGAGATATAGTGCAC
AAAAGTATCAAGCGCAAACATGTGAGCACTTTGACTTTCAGCGTTTAGTTGGAGCTGACT
GTCCCCGTGTAACATGGCACAACGTATACAACAACCGCTGACCTGTTCAGAATTGACCGG
TCTTAAATGTGACATTTTCCCCAAAATATTATGGTACACCGTAAATGGTTGTTTTCTGTT
GCCGGCGTTGAGTGGTCCACCATACTGAGTTGCACTCTATAGACTACACAGACTCAACAC
CTCTCCGAGAGACCCAGAACAACATGTGTTCCTCAGGAAGTTCCCATGCAATCCTGCATA
TGGCAACATTTAAGGGCTTCTTTTTTCCACGCAGGCTTTAACTTAATTTGCTGCCAAGGC
ATCGAAGAAGCAGAGCACAGTATAGAACAGTATCTTGTTGGCCATGACCAGAGGGATGGA
TGAATGAATGTATGGCCAGAGCTCTGATCCGTGATTATTACATAGTGTATAAAACAAAGA
GCAGATATGAGTCTGGAGAATTATTTGTGAACGATACCCAGAGTGATTTTATACTCTTTG
TTTTTGTTTAGATTTCAAAACACATGTAAGAAAAACCAACAATAAATTGATACGTTTCAG
TGGGGACGGGAATTGGCAGGACACAAGACTGAAATGTTCTGAGAATCACCGGCCTCGGCA
CAAAATGCTGTCTGACTGACTTTCTCTCAACTCTCTCTTCCTCGACAGACCGAGAGACAA
CATGCACACAACATACACCAGACACCACTGCAAACCTCAGCTGTGGAGAGTTTGCGGTAA
TAGCACGATAACAAGGCGAATGACAATTAACCTTTAGTGTTTAGCttaa
>NODE_265_length_161_cov_1.894410
CCGCCTAATTTGGCTATGCCGAAGACGCCGGTCTCAGTCCCGAGTCTCTACGACCTTCCC
GTCCCGAGAAACAGCAAAAAATCCCAGGTTACTCCCACTTCCTGATGTGGTAGAGACTCG
GGAGTAGGCTCAGTGCGATCGCGGTGGAAGCAAATGGGGGTGTAGACACAAGTTTCATGC
CTCTAGCACTGACCGATTGCCCAAACCCTAGCCCCAGGCCCAAACCCTAACCCTAACCCT
AATTCCGGAGCTTACGTCCCATACAACGGCAGCCAAAAAAGTgtccctacaaacctatac
caatc
>NODE_266_length_1024_cov_9.421875
ATAGAGAGCAAGAAAGGATTGCATAGTGCAAGGGAGAACTATCCAGAGACATCATGCAAT
ATGTTAATCACGCTACAAGAGGGAGGGCAAGGGGGCACGTATTCTGTGGGTGTTATACAA
CCAAACAGAAACCAAAACAACTCAGCAAAACACCACCGAAAAGTTGTCTATGGAAATTAG
ACAAACAAGCAGCTGCGAAACCATCAAGGGAAAATGCTCAAGGTTTTCCTCTTCACTTGG
CGGTCATACACGTTTTGTTTTTCCATCACCTCTTCGCCCCCTTTCTTTTTTAGCCTTAAT
TGCAGTTTACAGGGAAAGGGTAATCACTTGTGAAACAGGGCGTGTTATTTTCTCGCCCAG
AGTGTGAATCCTAAGCAGGCCAATCGCCAGCTCTATCGCTCCATCTCTCCGCTGGCTGAA
TCCTAATGGCTGGATGGAGAGAAGGAGCGCAGGGAGCGGGGAGAGAGAGAGAGGCTGACA
GCGGGGCTTGACATGGGCATTAAATCATGCCCCGAGGAATCCTCCATCCACGGGCTCCTG
ACAGCCGCGCTGTCATCACGGCCAGGCCACTTCCTATGCCTCTTGACAACACTGGAGCAG
AATTAGTCAGAGCATCAGATGTAAATTGGCGCTGTTCAAGGATGATAATGAGCACCAAGA
TACATGTCGGTGTCACTGACGGGACGCCATCATGATTGGCTGTCCCTCACACCGTGCTCT
ATTAGGTCTAATGGTATTCAGGCCAGGTATGGGCTGAAGGCGGGAGCAGGGGGGAGCAGC
GATGGACAGGGAGAAAGTTTTCTGTTGTGATCAGTTTGTTCCATCTGTGCGTATTGGTTT
CTTTAAGACTGTGTGGCCAGAGAAGAGGGGGACACTGACACGGGGTCCATGCAGCCATGC
AACATGTTGTCTCTATCCCACAGCCCCAAAGTTTGAAACATAAAGCAACAGTTACTACCT
CATTTTTTCACGCATCACGCTGCCATACGCCACAAACAGCCTGAACAAGAGCGTTATTAA
TCTGAACTCACAGCCACTTCCATAATTTCTCCAGCCCATTCACTCAAAACTCCTACTAGC
TTTTCCTCTCGGCGCAGTATGTATGCATGCGGTGTGTACAGCTCGCTAACATAATGCAGT
AAtagttgccagtgtgccattttccctg
>NODE_267_length_741_cov_8.596491
TAAATAAATAAGAGTCTGGCAGGTGTATGTAAATTGTTTGTTGGCAATGGAGAAATTTAA
ATTACAGTTCAATCAGAGGAGGAGGAAGAGAGAGTGAGAGGTGGTGGTGGTGGAGGAGGG
GGGGAAGTAGGAGGAAGGAGGAGGAAGAAGAAGAAGAAGAAGAAGAAGAAGAAGAAGAAG
AAGAAGAGTGGCGAGTGCCCTGTGATTTCCCGTCTCCACGCTTAGTTGATATTTCACTGG
GTGAGGATTGAGCGCTACGGGTGCATTTCACACCCTGAATGAGAAAGGCAATCTCGCTCA
GCCGACTAGAACAATAATTAGAATGGAGATTAAATAAAAATAATTAGAAAAAGTTCATCT
AGTTTTGATGTATTAATTATTCCGCCCCTGCTTTATTCCAAGTCTAATTATCTGCTTCAG
TGAAAATGCCAAGATTTTCTGTGAGTCATAAAAAATTACATTCATGTAATTATGTCAGCA
ATTTGGGGGGAAGTCAGCTAAGCAGAGCGTCGGTTCGCCTCCCCCCTCCGCCTCCCCCTC
AACCCCCCCCAGTTTAAAGTAAGTAACTTCTAACTACTTATAACTTATAAGTTAATACAG
TCCCTTTCAAGCCAGGGGTATAAATAATAGAATGCAATGGGAGATTATTTACTCTTTAAA
TGAGGAGCTGCTCTCCCGGCTTCCCGCCTTTCACACTCGCGCGCCGGGCACGCCACAATG
AAAAACAAGACGAGTTTTTATCCATTCTTGGTCAGTAGATAATAATTTGCATATAAATGG
AAATATTTATTGTGACAAAATATATAAAAAAATAAAAAATAATAATAATAATAATAAAAA
AGAAGAAGAAGAAGAAGAGatgtaggaggtaatgtgctcatttct
>NODE_268_length_440_cov_3.145455
GTTTTCTTCAATGTAATTTTTAAAATCTGTTTTTATTTGCTCCCTTATCTGACTTAGAAT
TCCAGTATTTAGCATCCAAATAGTGATTTTCTTTTCAGAACTTAATCTTAAATCCATCAG
AATTGGTGCGTGATCTGACAAGTTCATGCTCCCTATGCTGCAATTTATCACCCTATCTAG
ATCCCTTTGAAACATAAAAACATAGTCAATTCTGGAGTATACAGAATGAGGGTGGGAAAA
AAACGTATAGTCCCTCTTTGTCGGATTCAGATCTCTCCATATGTCTGAGAGTCCGAGCTC
CCCCATCATTAATTTTACACTTCTGACTGCCATTCTAATGGCCTTGTGACTCAGTTGGAA
CTTGAGTGTAGAGGGAAAGTCTCTGGTCCTTAGTGTTGGGAGAGGGCCCTCTTCAGCCTT
TAAGCTGATATTTAGGCCTATAATGTCCAATAATGGCTGTCCCGATGTGGTATTTGTCCT
CAATATGCCCTTAAAACTATCTCACTGACACGTTCAGATTCACATTGGGAAGAGAAGTTT
GTTACCATAGTCAGTCACGTACCCTCATTGTCCTCAATGGTTAg
>NODE_269_length_476_cov_9.021008
CACCCCTCCCTCTCTTCTTCTGCCCTCTTTATCACCAGATAACTTATGTAAAGTAGCAGA
TGAAACCCATTCCCATTCACGTCGGCCTGATTGTCAGAATAAGCTTGCATTCCTTTGAAA
AGTGATTGACCGCCTGAAAGGGTACAAATTAGGGGCCTGTTCGTCTTTTCTTCTCCGGTC
GTGGGGTTTATTTGCGGCAGATTCACCCAGGCCCAAAATTAAGTGAACTCAGGCAGGGAT
GAATGGGAGAGCTCTGATTGAATAATTGATTTCTTTTGTGCGGCCTGTGTTTAAGAGGGA
TAACTAGACATCCTTTGGAGTGTAATGATTGTAATTACTGCGATGACTGGTCATGTCAAA
TATGACACAGGAAAGGACTGTTATTAACCTTTATTCTCCACATAGGAAAAAAAATAACCC
AATATCCTCTTGTCTCTCCATTCTGCATATGGGTTTCACCTCCGATAGAGGCATGGCTTG
CTGTAGGTTGAATGCATGGATGAACTCATTCCCTGTCTTCTACTCCTGTCCCATGAAAGG
TAGATGGGTAATTGACTGTGCAGTCAGAGTCACTGGTATGTCAATGACTCACACGGCTAG
TGAGCCTTGGGGTAACTCTC
>NODE_270_length_623_cov_10.993580
ACTTAACCTTTACACTAGCCGAACGGGGTATGAAGTCCCTTATTGAATGTGTACTTTTAT
GTTCTTCTCTGGTGACAAGCCTAATCAATAGTCCCCCTCCTCATTCTCATTAGAAGCAAG
AGCTTCCAAGACTATCTTTAGCCTGGAAATCTATCTGCTTGTATGCCCTGGAAGCGCTGT
GTGGTCCGATTCAGCGGTGCAGAGAAGATTTAACTACATTTTTTGACTTGATCAGATGCC
GCAGAACAACTACGATGAAGGTATTAGAGTTTTCTAATTGACCAAATTTTCCTGGAAGTA
AGGGGATGCACTTTTTAAATGTTAATATAATAAGGAAGTCGCAAAAAGACATATACTTTT
ACTCTCCTAATCTGTATTTCCCCTTATGTAGGCAAGATGGTTCCAGATAAGCACTATTAA
TCATTCCTCTGCATCTGTTCGTTCTTGTACACTTTCACCTGAAAAGTCTCTGCACTCGGA
AAATAACGCTTCTCCTCGCAATTGCCTGACACATTATCTCATTAAAATGTACAAAGAAAA
CTCCTTCTCTTTATCTCTGATAATCTAATTAGCATCAGCCAGATGGTTTAATAAGGGATA
TCGGCGCCGTTTAGCCTCCCAAACGGCCCGCTGGAGGAGAACAGTGGAGGAGGCTCCTCT
CCACTCTCCTCTTCACTCTGAATAGCTCTCCAGGGTTCACATTATTGCTTCCTCTGCCTG
AGGCGAACCACTCCAACTCAGGAGTTTAGGGAGGATGAATGCATCCA
>NODE_271_length_747_cov_16.484606
TCGCTTCCCCATTCGCAGACCTCTGCAGGATGCACATGACAGAGCGATTTAAAAAAAGAA
AAGAAAAACTTTAAATTGATTTGGCAGTGCAGGACTTTGAGCATCCTTATAGAACACTGT
TTAAAAGACTTGAGAACTCATCCCCGCTGTCTGTCGAGGTGATCTTATATAGACCTATCT
GGAGGAAGGGGAGCTTAAAGACTTGAATGTGGTAAATGTTGCAAGGTAACTTCAAGTTGT
TATGTGCAATACTTCTTTTGAACCTTTTTCCAGATAAAGACTCTTTGCAATGTAATTCTT
TAATGCCATTTTTAATTGCAGACATTTAATTAAAGAAGATGTTAATATGTTTTTCACAGT
CATTTTCTACTGTTATTGTAATCCTTTTCATGCTGGTGTTTGTAAAAAAGAAAAGAAATC
AAACTATTTGTACTAATATAAATAATTGAAGTTATTTTTAAAACATTAAAGGTTTTGTGC
TCATTTGCTTATTTTGTTTATTTTAAGCTACTGTGATTGATTGCATTGTAATTATTAGGT
CAACAATGTATTTAGCTGTTTATTGGTATATTTTTAATTGGAATGTATAATTGATTTTTA
TAATTTTGATCAGATTTTTGTTATATTTTTGAGGTGAAGCTTTTAATATGTTAAAGTGTC
TAGTTTTTACTAATTGCTATATTGTGCTCCACAATATATGGTTCACATTTTCTGAAGGAA
AATAAATATTTAAATATTTGTCTGTTAATGATGTTACTTAATGGCAAGATTTCAATAGTT
TTTAACTGTGTATGGGAAGGTTGTTGTATTTATTAATAGCATTTTTTACTTAAGATATCA
CCTTAATTTTTATTGTCATTTCACTTTATAAGTTCctatttttgtattttc
>NODE_272_length_775_cov_16.402580
GTGTCCCAAGGCCTTCAACTGGAAATCAAACCTAATCCGACATCAGATGTCACACGACAG
TGGCAAGCACTACGAGTGTGAAAACTGCTCAAAGGTAAAGTGATGACTTTTGAAGGGGTC
TATTTAACAAATGAGCATTTTTTTGTTTGAGCAAATGTCAGCTTGTATTTTATTTACATT
TTTTAGAGGCAGATAGTAACTCCCCTGTGTCTGTGTGGTTCCTTCCCCCAGCAGGTGTTC
ACAGACCCCAGTAACCTACAGAGGCACATTCGCTCTCAGCACGTTGGGGCTCGTGCCCAT
GCCTGCTCTGACTGTGGCAAGACGTTCGCAACGTCTTCGGGCCTCAAGCAGCATAAGCAC
ATCCACAGCAGTGTCAAGCCCTTCATGTGTAAGTCACTAAGACCCTACCTATGTAAGTCT
CCTCAGTACATTATAATAATAACAATAATAACATGCTTTAACTTGCCTTTAATAGAAAGA
TCTGATGTTTTTGCAAAAATACACTTCTTGAGAATTGAGCTTGTTATGTTCTACAGAATT
TTCACGTGAGATTATATCGTGACTGTGTGGCAATACAATTTCTTTTAAGACAAGAGTCAT
GCAGTTTTTTTCTGCATCAGCAGTCTCACACACTGCTGATATGGTAATAACAACATTTAA
ACTGGTGTGCAATTTCACTCAATCCCACTTGATCTAACCTCACTGTTGCCTGTCACAGTG
CGCCAGCCTCATCTACTGTTAATGCTACAGCCAACAGGCTTTTTTTTCTTCCTTCGTTGC
TTTTACTCTCTTGCGAACACACTTTCATCCCTGCTTCTCAGTAAAACGCTAATTCCTGCA
AGACACATTTTGACCTTTCGCACTTTCACCACCTCACTCAAGAGATCTGATCTCCTtccc
ctaaagcattatgaccttc
>NODE_273_length_709_cov_15.220028
CCCTTTTATCCTTTTTTTTTTTTGTAAATCAGACCCATCAGCATAAACAGGAAAGATTCT
TGTGAGCGTATTAAACCAAGGACATCCCCTCTGTTCCTGGCTAGTTGTTGGACCCTCACT
TGGGCCAAAGCCTTGCTACAGGGGCTGCTCCATTTATCTCAGGGGTTCACCGAGTGGTTG
AAAAAACAAGACTGTGATTAGATTAAATAATTAAAAGATTTTCATTTAACAAGACAAACA
GAACACAGGCAGTAAAGGCATAACATCTAGCACACAGCATGTATGTTTATACACTTCAAT
TAGTTAAATATAGCAGTGCATTCTTTGACTATGGAGAACGTTTCCAAATCGTACTTCTAA
AGCTGTTTTTCTATTTGTCCCCCTTTTAAGAAACGAAATGGTGTAACCACAATTTTGGCA
AACTTAAAATCTTTTAAACTTGCAAATATAATGAAATAAACCATAAATATACACAAAACA
TACTTTATACGAGGCAATAATAATAATCATAATAAATAGTTTTTAAGTTAACAATAAGTT
AAAACTACAAGCTTAAAGTCGCCCAAATAATACAAGTTTGTTGGCGCTATTTTGAATTTT
TTCTGTTTAAATTATTTTATGTTGCAACAAAAGCTACCACAGACTTTACAAACACAATTG
AACACAGTTTGATTGAAATAAAAAAATCTAACTAAGTCTAAAATCTGCATACACTGTAAA
AACTGCAACTAATTAAATAATGGAAGAAAAATAACAAACTGTACCCAATCAATGCAACCA
AACATAATCTTTGACCCATGTGTGTTCTCTATGGCAACATCAACAACACaaatacgctaa
tttaacaagtgag
>NODE_274_length_376_cov_3.305851
GTACTCTTTCCATTGTCTTTGACACAAAAAAGTTTGTTTATATATGCATGTATATATGTA
TATACATATATGTATGTATATATATATAAACACATTTTTATAGCTACAGCACCTTTTCCC
ATGGGGCAACAGTGTCAATACCTCGCACATGGTACATGGCCGTGCCAAAGAAAAAAAGAA
ATAAAAACAATATATTGGTCAGGATATTTATCTTTTTTTCCCTAAAATTGGCATTTGACA
TGATGATATTCTATTGCCGTCTGGGGGAGGGAAGGGACAAAGGTTCTTCTTTTGAGTTTA
TATTCAAGTTTTCTCCTTTTTTCGTGTATAATTTCTTCTTTTCCTGTTTAAAAAGAGTTC
ACACTTTTGTGATTTACGTGTGCTGCTCTTCATCAAAAGGTTCATTTTCCGGATCAGAGT
CAGTGGTGTCAGAGTATCGATAATGGTCTGGCTCATTGTCGCTAACGTCCGGGGTGACGG
ATGTTGAAGTGCTAGCCTCAGAATTCGAAggctcctccac
>NODE_275_length_1020_cov_16.322550
TTCACTTGATGTTTCTATCATGCCCTGTACATGCAAGATGAAGCTGTGACAGTAGTCTGA
CTTGACTGTGTTTGTTATGTGTAACACAGAAACATCTGCTTATTCTTATCTAAATTCAAA
AACAGGCAGCACACTCTTTTCTGTCTAGTTTCTAGCATTAAAGTCCAACAAATGGTGAAT
GAGGCACAAAACAAAGAGTTCTTTGAAGAACAAAGTGAAGCTGCCACATACAACGACTGC
CTGGAGACGAATCCTATCGCCTAGATTGCATGCTTTCAAGACAGGGGAGGGAAAAGCATC
CCTAACAACAAAATGATATAAATTACCACTGTTATGGTCTATACGGTTCAATTTAATGTG
CTTGTAATGATAAATTATTTTGGTTATGAATCTAAAGTGGACCTGAGTGCAGTCGGAGCA
GCAGGACTGTTAGAACAATTGCAGCTGTCTCCCAGGGCTGTGGCCATTAGTCAATAAATT
AGAAAGTAATTAGTTTCTGCTTCTGTGGCTCTATTTGAAGCGCTTCACACAGGTGTAATG
AAAATTTATTGGAGCTGTTGATCCGGAGGAGCAAAGAAAAGTAGAGGATTTGTAGCGTGT
GATTGTAATGTAGGATTTCCATCTGCCTTTCTCCTTTTTTTGCTTACAGTGTGACAGGTA
AGGTTGGCCATGATGACCGGTATAGTGAGGCTTTGCTTCAGTATTTCGAGGTTTGACAAA
AGGCCAATCGACTAGCAGCTATAAATATTTTAGTGTGTCTCTTGTAGTGAGAAAACTTCC
TGTTTTTAACATTTTGAATTGATGATTTCAAATGAGTTAAGACTTTTGGTGAGAAGAACA
TGAACATAACCACCAAAATCTGTGGTTCTGCTGAAAAAGGCACTATTTTTCCTTGAAACA
TTCCCATGTGTATCACATAGAGTAAAATCGGATGCGTAAAATTTCAGCAAAGTTGTTTTG
TTTGGGTTTTTTTTGCTGTAATTTCACTACATCTACTGCACTCACACAAGCCTGTGAGGA
AGACAGCTAGATCCCTGGACTATCTGTTTCATTTTGATTCTGTGTgctttttggccagcg
ggcaccctttgttgttcacacagcacactaatttttttcagtgtcatctgccgcacagtc
tgtgtcttctcactccctcataaa
>NODE_293_length_688_cov_16.174419
ATTAATATATATTTATTTTTATTAGAAGCATATTTCCATGTGTTTATTCTGCAGCATTGT
GGTGTGTTTTTCATTGTAAAAATCCATCTGTTTATCTATGCATACATCTATGCATGTGTC
TACGTGGTTGTGTGTCTGTCTGGTTGAGGTGTGAAGCTGCATCACCAGCACCAAAGTGAA
CTGCAGATAACCTCATGACGTGGCACAGACATAGTATTCATGCCTATATAAAATTCACGG
CGGCCGCATGTATCTGGTGGTGGTCTGAGCCGCTGATAAGGCTTTGCACACTATCTGCCT
TCAGTCTAGATGAAGGATGAGCTTCTCAGCCATAGACGTTGTCCATCCTGCTGATGCTCC
CTCGTCTCATCGTAAACTCTTGTGCACCCTCTGGTGCTTGCTAGTCTCCCAAACTTCTTT
GTGTAGCCTGCTTTGCAGATTGTCTTCCTTGTCTGTGTGGTTGCTCATTATTCAGAGACA
GACGGATCTCAGGTCATCTGCAGCTGCAGCAAAGAAGAAGCAGGAAAGATGGCGATCATC
CATTAGACCGACCGGGCGCACGCATGAAATACGAGGACAACTTTTGGGAGGATCGCTTGA
GGAGAAGATTGTACCAGTGAGTTTTTTTCCCCTCCTGCTTCTCGCACTATATTTCCAGTT
TCGTCAAGGTTTTCGGCTGGGCTTTCAAGGTCTGCGAGAACGTCGCTATGGTAGATCATG
GGATATAATGTGGAGAGCGCCTCGTGAATGACCTGGAAAGAGCGGATCTCCCCCCACCGT
TTCTCCTTTTAGTCCAGTTTGGTCCAGACGActcggttggagagaaagtcgg
>NODE_294_length_950_cov_9.524211
CATTAAAATCAATCTACAGCCGGCAGGCTGATACACACAGTCTTGTGGACATTTAATTTT
TATCCTTTCAAGAGTCTGCTGTCTTTGAAACATCAATGATCCACCGGCCAGGAAAACACG
GAATTTACTTCTATGTCATTTAAGCAAATTGGTCCGACATCCCGGACGAGCACGAGATCT
AAAGTGAGTGTATTTTGCATTCATGTCCAAGAGCTTCTCTCTCTCCCTTAACACCACAGT
AACCTCATCTTCACCTTTCATTTGGCCTCAGAGAGATGTTAACAGACTCAGATGTGCATG
ATGGCAGTTCTGTGTGCTTTTTTTCCCCTCTTCTTCGTCTGCACGCTCTCCTCTTCCTTT
GTTCCACTGGTCTAATCCAGTATGTGTGGGCCGGTAAGTTTAATGGAAACAATTTATTAA
GTCCGGCTTAAAATGCCATCTGCAGCTAAGCCTCCCAAAGCCGCTAAGCTCCTGGTTTCG
CCCCGGAGCTTGCTGTGTTCACGCTTACTGTAATGCTCTGTTTAAAATGAGCACAACGGG
TCAAAATTAATCAGGATTACAAGGGCACAAATCCACTTCAGAAATGGGTTTTCTACCAAT
CTTTCTCCTGCTATCCCAAGATGCCCCAGGTTTCTCTGGTGGACAGCACACCACATGGGT
TCACCATCAACACCATGGCAGGTTGCATTTAGCTGAGACAACAGAACCTCAGAGAGGAGT
AGGGGCAGCAAAAGACGGTGCCTTGACTATACTTATTGCTCTGAAACCCACAGATGCAAC
ATTCAACATAGCCAGTGCAGATTCCTAAGTGTTCTTCTCAGATATTTCTAGCTGCTGACA
GCTAGGTGATAACTCCCCACCACATCCATAGGCCCAGCTTTGTGAAATGTCATAAGAAGG
CCTACCAGCGAAGTGTTTATCTGTGCTCTGTGGAGGTGCCCTGTACATGCTCAGCAGCTA
CATTTAGCTTCTCATTCGCCTTCTAGCAAGTGACAACAGTAAACTCTGACCTGCGATTCA
ATAAGAGTAGCCCTGAGTGGAGCACCAGGCTTCACAGTGCTTTTACTTAAACATGCCATC
CTCCAGGAAAtcaa
>NODE_295_length_298_cov_1.040268
TTCTTGCTAACTCTGTTCTATATTTTCATGCAGTAACTCATCCTTTTTGCAATCATCAAT
ACTGAAAACTAAAGAAAAAATCTTTAATGTGAGAAGACGCAGTACATCCTCGAAGCAGCT
GGAGCTGGATATTGACTGCACTCAAACGTCTAATAAAAGTACTGCTTTTTCTTTCACACA
GCACATAAAGCTTCACATGAACAAATATTGTGAAAACTTGTGAATTAGAGATTTACAGCC
TCTAAGAAAACACCTGTGGCACTTACACAGGTGTCACATCACAACACTGTGCATACagta
actgctgcagcatcattcatcaacaagagtggaggcagaacagatcaagatcaatctctt
agctgctgaataaaaaacacctgctcagttcagaaggtcagctcagaaagtgtattacgt
atatgtgtcagtctcatgtaaa
>NODE_296_length_342_cov_1.187135
TTTTCCTTTCTAATTTTGGCACCTAAACCTAACCAAACAGTGACTCAAACCCCTGTCTCC
TGGCAGAAAGTCCTGTTGCTGACTGATATCTTCATCCTTCTTTGTGTCTTGGTGACTCTT
TCACATTGGAATCCTTTCCTGGTATGCCACAGTCTTAGCTTTCAGTTGGAAAAACATTCC
TTTCAAAACCAAATTAATATCTTTCAAAACATTAATGCCAAAGCAGTTTAATTTAATAAC
AATTGCAATTTCGGGAGACATGGTTGTATATTGAAATTAATTTTTAAGCTGACAATGATG
ATCTTGTACAGGTGAAAATTACCCTGGAGTTTTAACAGAAGCAGCCACATTAACACACTT
TGTGTCAGAAAGGACACGAATGATTAACACTGGAGATAATGCATTTTTattcactatcaa
ggggacaaagtttttaaaatttgttagtcaatccaggtataccatgtgaccccttgtgtt
gctgta
>NODE_299_length_292_cov_1.465753
CTGACTTGTTCCAGTCAATGATTTGCTTCTTCAGATCTTTGCTGAGCTCCTCAGACTTTC
CCACTGTAGTGTTTGAGTCTAATGAGTGGATCTAATGGGTTCTATTTAAACTTACTCAGA
GGAGTCAGCAGCTGTAGTCAGTCATAATCACTGAGGAGAAGATAAGACTTCATGAAAGTA
AGAACATTAGATTAACAACTGTCTACATCAACAAAGCTGATCATTGAAGTTGCTGTTTGT
TTATTTATGATCCATCAGATTTATCATGTTTCCAGAAGACCTTTAATGAATCTATGGAAG
AACCAAAATTTATGATTGTTTGTTGTGACAAAGATTCATGTTTGAATGATTCCATCAGAG
AACGTTCATTTATAggagaaaagatctcagattaaaatccaccgtcgcagcaaaccgtgt
tgcttcagttcaaaca
>NODE_300_length_615_cov_17.027643
ATAACCTATCCTCCACGTGTTTGTTTGTGACAGCCGAGACGTGAGTGGTGGAGACATAAA
TCAAGTCAGATTTATTTTTCCTCTCAACTTGGAACATAGTTCTCTTCCCTGTAGAATTCA
GAACTGATCATTAACCTTTCCTTTAGTTCCTTCCCTTGCCTGGTCACATTTCCTCTCTAT
TTGGTTCCTGGCCCCATATGCCACTTTCCTATTTCCTGCCTGCAGACAGCAGGGAGTAGC
TCTATTATCACCTTCCTAGAGCTGTCTTTGAATGTGAGAGGCAATTCCATTTCACTCAGC
CGTGGGGAGGGGTAGGAGGAGGAGGGAAAAAAGCACACCATAGAGCACACAGAAATTGGT
TTAGGTTTACTTCTTATAGTCGAATGTACGGCTACTTTTGCTGTTTGGCTCCCAGATTTT
AGGATTATAGAGACTGCCGCCAATGTGCAGGTTTTTGTGGCATAGTTTGAAATCAGAGCA
AAGGTTAAGTGCAGTGTATCATGTCTGGTTGTTGTGTGAACACTTTATCCTCAGCTCCAT
TTAGAAGTCACCTTTTGAAATATTAACAATCCTAAACCAGTTATATTACTCTACTGTGAA
GCTGTGCTAAACATATCCAATATGTCTCTAATGCTTTCCCTCTCCAGTGTGCTCACTACA
TTTTGCGACATTTTACTCGAAGCCTGTGTTATTTTTGGGCTTCCCTAAGTcttattccag
cttttatcagcgtctagttctttggaatggtagggctct
>NODE_301_length_809_cov_10.618047
CACTTTATAAAGTTTCTCTCGCCCTGCAGTTTCATCACCGTTAGACGAGACATTATTCTA
GTTACATTTATAGTAGTAGACAGATGAACACACCTTCGATTACATTCATATCTGTAAGCA
AATATTTGGCAATTCATCCAGTCTTATGTCTTCTGATGGCAGGGAGCTGGGGAGTTTATT
GTTATAGTTTACAGCTTTTTTGTTCATTCACCTACCTGTGCATCCATTAGAGCTTACACA
CAATTGCTGTGAACAATTGTGAGATGTGAGCCAACAGTCCTCAACGCTTCCTCGTGACAG
CATCAACACCCCTTTTTCCTGTGTCTCTCTGCCTCCCTCTCTCCTCAATGGCAAAGTCAA
AATGGCAAAGCCCTCCAATCACATTACTGTATACCCGGGAACATTTAAATGCTAATGTTA
TAAGCTCACATGCCTAATATGATAAGCTGACAAGCTTATTATAAGCTCTGAAGTTTTAAG
AGTTTCTTCCATTAGTTATCACAGGAGGCATTAAATTGCATCGCTGCACTGTGCCAGAAG
GTATGGAGTTAAATTCTCCTGCAGAAGAGATTATTTTGGCAGCTTTTTGACAGCACTATA
CAGTGGCAGGATTGTACATAATGGTTTGTCAAGAGACAGGGAGTGGTTGCAGCTAGATGT
GTATGCGTGTGCGCACATGTGTCTTATCTTCTGGTTTGTTCGGTATATGTGGCTATATAG
AGGATAGTTTATTTGATGGAGAGCTGCACCACAGCTGCATTTCCTGTCATCCTTCCACTC
CCTCAGACCTGATAACCTATAAAGCAACGGACAGCATTCAGATCACAGAATACAATTATA
CCATGTGGATCACGGGACAAAACAAACATCACACGCGCTGGCACATCGTTTGTTGTTTTG
TTTTGTTTTTTGACAAAAGATAAAAACGCAGATTTTAAATTCAAATGTTCTCa
>NODE_302_length_878_cov_16.287016
GAGGTTAAATTTCCAATGAATTTTTAGTGTTTTACAAGGGCAATCTTCTCGTGTGAGAGT
ATTGCTTATAAGGTGTGACTCTTATCAACACAGCACAAGCTATGTGTTTATCACAGACTT
AAAGTCATACGCCCGAATCTGATGTGAGGTCCAGCATTGCTACAGAGGCTATAAACTCTA
TAAGGGAGCGAGAAGGGGAGAAGCGGTATGATAACTCAGAATGTCCTGCTGTAATTATGG
TATTCATGAAAAGATGAAATTGAGTGCAGACTAAATCTGTAGCTGCAGGCAAAATCAACA
GCTTGGCATTACTCCGTGACCCCTGTCTATCTTGAGGATACGGCAAACATACCAAAACTT
TGCTGTTTTTTTTCATCAGTCAAGAGTGAGGGAATGAAGTGCATCGATTGCTTGTGATTA
TTAACTAGACTGAGATAAGCCCTCTCCTTATTATGCAGATTACTGAGGCTCCCCGCTCCA
GCATATTGTACAGATGCAAGGGAGCAGCTGCTCTTACAGATGGTGGGTACACGGATCTAT
CATTATGCCTCCATTGTCTCCACTTCAATTGTTTGGGGGACAACAGAACTGCATCAAAGA
GGAATCCGACTGCAATGAATTAAGAAAGAGAAACGAAAACCATCAACTAAATTTATACAC
CGGAGGCCGTGGAATGGAGAGGAGCGTAAAGCTGGAGCTATTTCATATATACAACCATGG
AGTCACCCAGTCATGTATACTGTAGCCAAATCTGTTGGATGCAGCACTGTGCACCAAACA
TATGTTGTTTTCTTTATTAACCAACAGATATTAATTCAGTACGCAGATATTAATTCAGAT
ATGAAAAACAGCTTTTAGCAAAATACGTACAGCTAAACAAATAAATGAATAAATAGATTC
AATTAACACTCCAAAAATATCGAGCTAAAACCAGCTTAAATTTTGATTGCATGCATACAT
CTCCTAATTAGTGTCAGttgaatagcatcacagcttttactttcaaatactgcacataca
ac
>NODE_303_length_226_cov_7.207964
CTGAAAAGGCCTCTTTTGCCACATAGTGGTTGACTGAATTATATCACACAAAGTCACTTG
AAACAACATTTGCCTTCATAATTATCACATTTGACCACATTGTGAACTCAAAACATGTTT
GGAAACATTGTCTTTGAAACACTGCAGTAATGCTGTCATCATGCTCTGAAACAGCGTTTG
CCATGCTGAAAAGGTCAATGTTACCAAATGGTGTGTCCACAGAATATCCTGACAGATGTT
CACTTGAAACAGCATTTGCCTTCATATTTATCACATTTGACCACATTGTGAACTCAAAAC
CTGGTTGGAAACATTGTCTTTAAAAAACTGCAGTATTGCTGTTTTCATGCTCTGAAACAG
CTTTTCATGC
>NODE_304_length_392_cov_21.494898
CTAGTTCTCAAAACCATGTTTACATAACCAGGAGCCTGTGCTAAGCGCTGTTTTGTGCTC
TACCTGTAAAATCACACTGTGGTAAAGTGATGCAGGTCAGCTTATTCGAAGAGAAATAAT
TTACTTGTAATTTGACAAGTTGTTTCCGCAAGTAGTGCAGATTAGGTTAGATAAAATGAC
AATATTTTTACAAATGAGCTAAGCGAGGCATAGGAATAAGCACCTATGAGTGCAGAGACA
ACACTTTGTCATCATGCTTCTCATTGTGACATCTGAAAAGACCCACAGGTGCTGTAGAAA
GTGACTGTGTTGTCATATTTCATTTAGGCATCCTTCTGCAAAGCTGTAATTGCCTAATTA
GCTTGTTAATTAGGAGATTAGCATTTACTGATAGAGTGGCTTGCTCTGTTGTGATGAGAG
TAATACAGATTAAGTGAGAAGTTATGGGTGCATGAGTTCACAATTTTGCCGTCCACAAAG
GGGTCACAAATCATTAAAAGATTTGTGAAATTGCTGCGAGTGTTGCATCTGAAGAT
>NODE_305_length_333_cov_5.198198
CCGCGATCGCACTGAGCCTACTCCCGAGTCTCTACGACGTCAGGAAGTGGGACAAACCTG
TGATTTTTTGCTGTATCTCGGGACGGGAAGGTCGTAGAGACTCGGGACTGAGACCGGCGT
CTTCACCATAGCCAAATTAGGTGGGGCAGGTGGCATTTCCAGGTGTCTAGCACGTCTGGT
TCCAGAGAAATTGGCCAAAACGTTCTCCCATTCACTGACAATGGGACGTGCATATCGCAG
CCAGTGTGGAAGCGCTGAAGCCAAGATAAGTTCCCCCAGAAGGCACTTGAGAGCGCGTTT
CAGACCGCTCTGAGTTGATTGGTATAGGTTTGTAGTGACACTTTTTTGGGTCCCGTAGTA
TGGGCAAACCCTAGCCGTAAGGTCCGGAATTAGGGTTAGGGTTAGGGTTAGGGTTAGGGT
TAGGGTTTCGGCCTGGGTTTGGGAAAACGGTTAGTGCTAGAGACATGAAACTTGTGT
>NODE_306_length_695_cov_10.224461
CAATACAAGAAGCCGGCGTTTCTCTGTACTTGACCTATTCCCGAATAGTGCGAGCCGACA
CCAATATTACTCGCCGTTGCCACTCAACTCATGACAGCTGAATGGACACAGAGGGAAAGT
TTGGTTCTGTTTCTCGCTCTTCCTTATCTGCCTCTTACAACAGAAAAAACAAGCAAATCC
CATGCACTTGGGGGGGAAAAACGACACGCAACAATAGCATCCACCAATAGCGCTGTCAAA
CAACGCCATCTCTCTCGGATGTTAAAAGCTTTAAGAGCTGAGGCCTCTGTGACATCCATA
GCCTCTGGATGTCAAAGATGGTTGAAGACTTGAGAGCAGGCCTCTGTTTTAAAAATACTG
TGTGTGGGTGTGTGAGTGCGCACGTCTCGGAGCAGCAAAAGTGACATTTGAGGGGCACTT
TACAGAAGCCAGCGGTTGCTAGGGATCTTCTGTATCACCTAAAGAGCCTTTGTCAGTCAT
TGGAAAGCTGTCACCTTTCGGGGGGCCGATACGGTAGGGGGAGCCGGCTGACAGGTAGGA
ATTAATGAGAGGTGTATGACAGCAGACCTCGGTGCTCTTGTGTATGGGTGTGTGTGTGTG
TTTGAGAGTGTGTCCACATGCGTGTGAGTGAGGTCCTTTGTCTCAAGAGGATGAACCACC
TTCTTTGTCATCCTGATGGGGGAAGAAGAGGAAGAATAATGTTAGAGACAGACACAGAAA
GAAGATTTTTTTTCAGTATTCTGAGACAGATAAACCTTTCTGATTTTTGGTTACTTTCTC
ATTTGACTGCATGATTTGTTGGTATAATGAAAGCACCAGTCAACAGCGCAatcccattt
>NODE_307_length_816_cov_11.352942
ATTACTTTTTTGCTGTTGTTCAACATTTAAACACGCATACCTGCTCCTACACACATGCTG
TCTCATTTGCACACAAGGGTGTGAGCCTAAAGTTCTATTTTTTTTGCCTCTCCAGCCTGA
GAAATTATATTCTGATGCAAAGCTTCCAGTAAATTATTGGAAGTAATCATGAACCTTATT
TAATGCTGATTTCATTTTTATTGGATGCAGACACTATGTGTATAATATATGTCTGTGTTT
ATGTCTGTCTGGGGGTATGAGACTGAGTGCATGTGTGTTATGTGACCGTGTGTATGTACA
TGTACTATGTGTCTGGATGTCTGCATATCTGCATGTGTGTGCGTGCATGTTAGTCGTAGG
CTCAGAGGCATAGCGTGGGTCTGCATGAGGGAGTGTGGTGGCAGAGCACTCCTCTGATAG
GCCAGATCCAGGGTGCACTGAAGCCTTTCGCATATATATGGAATTTTTGAATATCTAAAC
CATTATTTAGCATCCAAATCAGTTCTGCTTGTCTGACTGATGGACAATTTCAGTGTGACC
CCGGTCTTTTTGCATGTGACCTATACTGTCGGGATTCTTGCATATTGTTTGGATGTTCAC
GTTGACTCCTCTCCCGTTTTTCTCTTTGATCCTTTTAGCATGCTCTTTGTGTCGGAATTC
ATGAAATATTCATAGCTGGACTGTGGCTTTTCCATATCTTTATGTACAATTATTGGCAGC
CGTCCTGTTATGTCGAGCCATCTTAATAGTAGGTATTGGGCTCGGTTAAGTGTGACTTCA
GATTTTTCTGACAGTTTAGCTGGTCTGTGTTATGAATTGATAAGGCGAGGCATTATATTT
GCAGATTGTGCAGTGTGGTTGCCTTTTTAGCCTACCATTAATATTGATAAACGCAAATAA
TGTGTCTCACATGAGAGAATAAATATCAGCACTGGAATATAAAATATggaaaaggtatta
>NODE_308_length_312_cov_1.426282
CCACTATACACTTGACCACTTGCCTCAGTGGTATACAAGTTATTCATTATAAGTAAATGG
AAAAAAAAGACTTTTCTGGAAAGACAGGAGAAAGGGAGTATTTTATAAGGACAGAGAACA
GATGGAGAGGGAATCTGTGAGTTTGGAGAGGTGAGAAAGAAAGAGTGGAGCTAAAAGTTT
GTCTGTGATTGACAGAGAGAGGAAGGCAGGGAGAGTAAGAGGGAGGGAGAGAGGCAAGAG
GAAGAGCAGCTGTCCTTAGATGTCAGTCTCGGAGGGCTCAACCAGGAGACATCTTTTAAG
TTTCTCAACCTTGGCATTTGGACACCAAGAGCAGCGCAAAGATATGAAAACACAACCCTG
AAATAAAGTTGTATGCACACTGGGATGgagagtgttctctgacatctgtcttattcggaa
tacatatctttaaatggaagatgttttccgatgcag
>NODE_309_length_145_cov_6.358621
ATGTTTTGAGTTCACAATGTGGTCAGATGTGATAAATATGAAGGCAAATGGTGTTTCAAG
TGATCATCTGTCAGGAAATTCTGTGGACACACCATTTGGCAAAATTGACCTTTTCAGCAT
GCCAAACGCTGTTTCAGAGCATGAAAACAGCAATACTGCAGTGTTTCAAAGACAATGTTT
ACAAACATGTTTTGAGTTCACAATGTGGTCAAATGTGATAAATATGAAGGCAAAAGTTGT
CTCAAGTGACTTTGTGTGATATAATTCAGTGAACCACTGTGTGGCAAAA
>NODE_310_length_408_cov_24.392157
CCAAATTATAAACCAAATGTAATCCCCGCAGCTTTGGTTGCTAAATTGAGGTTTTGATTC
ACTTACTGTAATAAATGACTTGACTCCTGAATACATTTCTGCAGTAATACTTGACACCGC
GGCGCTTATGGTGTGCAAGATGAAAACAGGATGTGTTTCTAAGCAGATTTAACAATGCAA
AATGCATAAAGTGTGAGGTCATCACTCCGAGAGAATGGAGTGTGTAAAAAAGAGAATACG
AGCCTGCGAGGTCACAGAAATAAAGATAAATGTGAGTACCAACAGCAAGGCTGTGGCAAT
GGAGCTAATAAGAAACTGTTTTATCTTTTTACAATTTAAATTGTAACCTTGAGCCCACAG
CCAGCCACACAGGCTCCCGGTAGAATCATAATTCTGGCAAGGGGGAGCAGTTCTAGGTGT
GGGTGCATGGGCCACAGCATTAGCTCTCTGAGTGAAATATATGGCAGTGACGCCTCTCGG
CCCCATCCACAATCAATTGGATTCTTTTCCTTTAATATTTACTTGCAGCGATGAGATGCT
CGTCTGCATGGT
>NODE_311_length_145_cov_29.117241
TAAATCCGAGGAGAGTGAGGGAGGGAGAGAGGCCCCTGTCTGACTGCCTGCCCCTAATGA
TTTATTTTCTACATTTCTGCGAGCGAGAGATTTGTCCATACTCACTGACAGGTCACCTTC
AAACGCCAGTGGCAGACTGTTCATCACCATGCAGACGAGCATCTCATCGCTGCAAGTAAA
TATTAAAGGAAAAGAATCCAATTGATTGTGGATGGGGCCGAGAGGCGTCACTGCCATATA
TTTCACTCAGAGAGCTAATGCTGTGGCCCATGCACCCACACCTAGAACT
>NODE_312_length_985_cov_3.992893
GGAAAAAAACAAAACAAGGGAATCAGTTTGTTTCTGGTGCTGCCAGTCTGATTTGATTGA
CATCTTCTGTACCTTCTGGGCGCATGACAACACTGGCAGATTGCTGGTATTTGATCAGAT
GGTGAGACTGAGTCATGAAAGCACATCTAACCACGTTAAAATAGTAATTATAGTCGGCGT
TTGGCAGCAGTAGCAGAGCCTCTTCTGGAGGATCTATATTAATCTTATAAGTTTGAATTG
TAGAAGAAGGTTTGAGTGTAAAAAAAATACTGCAAACCCATAAATCCCCAAAGGAATAAA
GGACTACTCTGACAGATGACAGCAGCCACTGATGAGTGCCACACCGGAAGTTCCTACAGG
GATATGTAAAGAAACCCAGAATGAGGCCGGTTTGTATGTTAAAGCTGACTTTCTTTCTTT
TTCATCAAGCCTCAACAGTGCGTTGAATTTTTACTCAAGGCTTAACTTTTTTAATAACGA
TTTTTTTCTCCCCCCTCTCTTTCTCTCCTCTTTCTTTTTTCTTTTTCTTTTTCTTTTGCC
CCATCTCTTTCTCTCGGCAGCCCTGAGCGCTCATTTTGCTCCAGGAGGAATAGGCGGAAT
CTGATTACAGACCTATTTTACAGCAGACGCCGGGGCGCAATAAAGGGAGAGAGAGCACGG
AAACGGGACTCGGCCCATCAATTAGATCTCTATTAGCAGCCAATGCGGACCTCACCTCAG
GAAACGCCGGGGCCCTGAAATTAAACAATTCTTCAAGCCCGACAAGCCAGTCACTTCTGC
TGTATCTTTGAGGAAGGAGGGAGGGAGGGAGGCAGGGGCTGCTGTCCTTACCGTGGATGC
ACCCCTACTATAAATAAAAACAAATCATTTAAAATGCACTATATGGAAACAGGAACATAA
AACAGAGCCATAAAGACCCAAACCTTAGGTAAGGTCACCACTCAGAACCAAATGCTGACG
ATAAATCCTTAGTTGGATAATACATTAATGCAATTTGGGATTTTTCTAAAACAATAAGAA
GAAGAAACAGCCCGTTACCGACCCTATGGTCTGAAAtattaaagtaaaacgtgccaaaaa
aacccaaatattaacaattatggtggtattattctaatattacagtgac
>NODE_313_length_566_cov_16.058304
CACTCGCCCTCGTGGTATTTGCTTTTGAATGTAAATCCCTAATCCTCCCATCTTGTCTCT
TCACTCCATCCGTCCATCTTTCCTTCCTCCGTGAACCTTCTCCGTCCCCTCGTTATTGCC
AGCTGTCCAAATTTTGTGTGTTTTTTTTCTGCGCTCGGTGTCACCTGCTTTGTAATCTGA
TTACTTCACAGTGGAATTAGTATGTATATTTAATGCAGCTTCTTTTCTTTTTTTCTTTCT
TTTCTCCTCTCCGTCTTTTCTTCTTTTTAAATCTTGATGAGTGATGCAGGGAGGAACGGA
GATGGGGTGGGGTTGCTCTACTTGCATGTCTGGCGGATATGCCAGGGCCATGCTAATAAA
TGACAGCTGATTTATGCGTCTGTATTCTTTTATTTATAAAAAAATAGCAAGCGGGCTGAT
TTCTGATATTAATAATACAAGTGGATCCACTTTGATTAGGCTTCTGTGGAGAGCTGTGCA
TATTCAGCATTACAATTAAAGCCTCTGATGTGAAATAGGAATGACACGCTAATGAAGCGA
GCTAGCGAGCCTGAACCGCGACTGTCCAACAGCATTACGGCCCATCTTGGATGAAGAGTA
ATTATACGAGGAACACTGAAATGTCATTAAAAATCTTCAGTAAGTGATTTAACCCACCAT
TCCTCACTAATGCTAGATATTCCCCCCCCACAACCCCCACATGATcaact
>NODE_315_length_960_cov_11.291667
AGAGTTGTCGGAGATCATGGGATACGAAGATGACAAACGCGTAGACAGCGTTGCGCTCAG
CACGCCGTCACCAGGGCCAACCAGAGGGGGGGCAACCTGCGAAAGCCAGCTGGGGGCATC
TTGGCACACGCTCGGCGAGGCACATTAAGTCGGCCTCACCCTGCATGGAACCTTTTGTTC
AGCAGAATCCTGCCTGACCTGCATCCCCCCTCTTACTCACGACGCCTCCCACCGCACTCA
GCTCATCAGCAAACACCTAATGAGCCTGCGTCAAGAAAACAGACCCCCAGCTCAACCTGC
CCGCTCCCCGCCCCCACCCGGCTCTCGGGGGGCGCGGAGACGGCACTTTACAAGGACTGA
TGATGCTGCAAAGACCACAATAATGATAATTAACTTGCTGAATTTAGAAGATTATGCTGT
TAATTAGTTGCAAAATAAAGATAAGTAATATAGTAGCAGATGGTTGAATAACACCCATGA
GATGGAGGGTTATTACACTGATGAGGTTTCCATGGCAGAGATGAAATATGAATCTGACTG
GCTTTTCCCTCTTTCTATGGGCCATTCCAAGAGAATAATATCTTGTTTCTGCCAGAAGAG
CTTCTGGAAGGGTATTACACGATAAACTAATTTGGTAGATAGATTGGCCTGGCAAAGGTA
GTTGTTAGAATAATGTGGTCCTCTGTTTTCTCATGTAAATGTATTCCCTCTCACTTTGTT
ATTGCTTCGAAAGGCTCATTCACTTTCACCTTGTTTGCTCAGTGTTTGATGCTAGAGGAA
TTGACCTGTGAATCACAGACACCAGTCTGTAGAGGAATAGTTTCTGTGAATGGGATGTGT
TTGTGTTCGATTGGTGGAAGTGTTCAAAAAGCTTTTTTTGATAGTTTACTTCCCATTACC
TGCTGTGGCCGTACCTTTCCAGATTACAAACAAATAAACACAAAGAGTGTGTTGCATGTT
TGCATCAACAGCCTTGTGTCATTATAATGCAATTTTAACTTTGCTTTCTGATTGTAGTTT
TCCTTTTTTACTCATTTAGGGTTTTTTTTATAATAGTTTCATTTTTTTTCGTGGCTTGAT
TTCATTTTTTAGTATacttgttta
>NODE_316_length_145_cov_6.400000
TCACTTTCTTGACACAATGTCACTTGAAACAGCTTTTGCCTTCATATTTACCATATTTGA
ACACACTGTGAAGTCAAAACATGTTTGTAAACATTGTCCTCTGAAATCAAAACATGTTTG
TAAACATTGCGTCCTAAGTCAAAATATGTTTGTAAACATTGCCTTCAAAAGTCAAAACAT
GTTTGTAAACATTGCGTCCTAAGTCAAAACATGTTTGTAAACATTTTCTGTGACAATCTG
CAGGAGTGCTGTTTTTATGCTCTTAAACAGCGTTTCACGCGCTGAAAAG
>NODE_317_length_145_cov_21.675861
CACCCACCTTCCCTCCACCACTCCCCTCCATCTATGCATTCGTGTTGTATTATGAAAAAA
GCAAACACGATTATTTTTGATTTCCCGTTTGCCTGAGCAGTACATTTGGCCCACCCCTCT
CTCCCCCGACCCTCTTGATTGAGGGCTAATGAAAAAGCTGTCCTGAGCGTCGCTCCCTCC
CTGTATCCATTAAGAATAATTAGACGGGAACAATTTTGATGCCTGTAACCTCGGCGAGTG
TGGCTAATGGTGTTATAAATTGCTCCTTGTCCTGGGCCCTGCAAGCATT
>NODE_319_length_501_cov_7.307385
CGGGCGCACTTCCCTCCGCGGCGGAGCGCCGCGACCGGCTCCGGGTCGGCCGGGAAGGGT
CCGGGGGCGAAGGTGGCTCGCGGCCTAGGCCGCCAGCTCTTACAGCGACCCCCTAGCCCC
GAACTCGCCGCTTCCCGGGGCCGTGGACCGAGTACTCTCTGCGCCCTCTCTCCCGTCCTC
AGGGGCGGGAAGGGACGGGGCCCCCCTCGCCCCCGGCGCGACTGTCGACCGGGGCGGACT
GTCCTCAGTGCGCCCCGACCGCGTCGCGCCGCCCAGGGCGGGGACCGGCCCACGCCGGCG
CGCAAGGGGTCGGCGGCGATGTCGGCTACCCACCCGACCCGTCTTGAAACACGGACCAAG
GAGTCTAACGCGCGCGCGAGTCAGAGGGTCGGAGCCAAACCCCGAGGCGCAATGAAAGTG
AGGGCCGGCGCCACGCCGACCGAGGTGGGATCCCGGGCGGGAACTCCCGGGCGCACCACC
GGCCCGTCTCGCCCGCACCGCCGGGGAGGTGGAGCTTGAGCGCGCGCGATAGGACCCGAA
AGATGGTGAACTATGCCTGGGCAGGGCGAAGCCAGAGGAAACTCTGGTGGAGGCCCGTAG
CGGTCCTGACGTGCAAATCGGTCGTCCGACCTGGGTATAGGGGCG
>NODE_320_length_925_cov_5.824865
CATCAGTAGCCCTGGACCCCCCTCTCCACAGGCATACAAGCACGCACACACACACACACA
CACACACATACACACACTCAGACGCATGCACGTAAACACACACATTTCCTAGTAACTGAA
GCTCACTCCCCCTCCTCCCATCCTCCCGCCTCCCTTCTTCTTCTTCTACAGAAGTAAATT
ATCAAAACTGTGTTTGAAAGTGAATGAAGGGTGACTCGCTCTCTCTCTCCCTTTCTCTCG
CTCTCTCTCCCCTTCCCGCTTTGACATCTCAGTTTTTTTTTTCCTTACTTGCCACCGTTT
CTGGGCTAGGTGATAACTGCCGGTAATAGGATTAACATTGATTTCTTTTTGCAAGAACAG
AGATGTGCCAGTTCCAGCTATTTATTGAACTGCCAGCTTTGAACTATGAAAACTGACTGC
AGGAAAAGACCTAATGCAGCATTTTAAAGAAAAGAAAAGCCTCTGTGCAATTCTTTCTCT
CTCTCTTTTTTTTTTGTTATTTCTTCCTCCTCTGTCTTCTTCTTCTTTTTGTTGTTGCAG
GATAAAAGAGAAAATCGGGTGCCTCTGTTCTAAGCTCTGGTAATGACTTTATTTATGTAC
TTTGTTGTTGCTTTTTTATATAAAAAACTCCCCAGTCAATATAGTTACGATTTGATCAAT
AAATTGCAAGAGTGTTTGACTTCTCTTTCACCTTGAAATAAAGATCCATACATGCAATTT
CTTTGTTACGGTAGTGCACCGTGAATAAAGTATTTATGTTTAAGTTTGCTCTGATCTATT
AAAGATGAGAATTTCAGCAAAGGAATGTTTGCTGTGTAGTTGTAAATGGCAGGTCGTGTG
TATAAGCGTCATTAATTTTGAGATTATTTCACCTTATTGCAGGACACTACTCCTTTAATT
GCTCCATATGTACTTGAATAATTTGGAAAAATATGCTTTAATTGCTTATATTAAGACAAA
TCATTAATCTTGTGAAATTTTACTAATtgagtgtgactctcttaattagctctgaatggg
ttcattgattactgaaccatgtctattgatgatactacttaagcagcta
>NODE_325_length_581_cov_3.430293
CTCAATGAGATGCAGCATTATGACTATGGTAATACGCTCCTCCCTTCCCCAATAATCATA
CGCAGGTCATTGTGTCAGAGTGATTCATTTCTATCACACACATACGCCAGATGTTATTAC
GCAGGAGAGTAAATCTCCCCAATGGATGTCGATGGGCTTCTATGCAAAAAAGGTGAAAAG
TGGAGAAGAAAGAGAAGGAGAAAAAAAACCTATATTGTTATAGCAGTCCAGCACGTAGTA
AGCTATACTGCTCGCTCAAGCATGACGGCTGGTAATGCAGGTTTGGATGTAGCTCTGTGT
GTGTCTCTTTGAGGGGGGGAAGCTCCCCTTCACTAATACCTACTACTCGGATTACCACAG
CGTCTTAAGTATTCAACCGGACTCATATTTTCCCTTTCTGCCTTTTTAGCCAAATTGGCT
GTCTTTACACTGTAAAGCAGCGATATAGCCCTCCTTACTAAGGGCCTATGGGGGATCCAC
GAAGAAGAACATTAAAATGCAGCGATAGCCTTGTTGCAAAGCTCCTCTCTATTTCTTTCT
CTCTCTTTCTGCAGCAAAGGCTTCTAAATCATCCAGCCTCCTCTATTAGACGGGAGACTT
ATTGAGGTAGAAACCATAAAAAATGAAGAAGGGAAATTTAATCCCTGAAATATTGATTTG
CACATTAATATCAGATAGGCAGAGGGCAATCTAGCCGGGTGGAAATGACACATTGTCGAC
CCCTA
>NODE_326_length_432_cov_2.168982
TACCAATCAACTCAGAGCAGTCTGAAACGCGCTCTCAAAGGCCTTCTACGGGAACTTATC
TCGGCCTCAGCACTATGACACTGGCTGCGTTATGCGCGTGCCATTGTCAGTGAATGGGAG
AACGTTTTGGCCGATATCTCCGGAGGCAGACGTGCTAGTCACCTGGAAATGCCACCTGCC
CCGCCTAATATGGATATGCCGAAGACGCCGGTCTCAGTCCCGAGTCTCTTTGACCTTCCC
GTCCCGAGATACAGCAAAAAATCACAGGTTACTCCCACTTCCTGATGTGGTAGAGACTCG
GGAGTAGGCTCAGTGCGATCGCGGTGGCAGCAAATGGGGGGGTATACACAAGTTTGATGC
CTCTAGCACTGACCGTTTGCCCAAACCCTAGCCCCAGGCCCAAACCCTAACCCTAACCCT
AATTCCGGAGCTTACGCCCCTTACAAAGGGAGCCACAAAAGTGTCCCTACAAACCTATAC
CAATCAACTCAGAGCGGTCTGAAACGCGCTCTCAAAGGCCTTCTACGGGAACTTATCTCG
GCCTCAGCACTATGACACTGGCTGCGTTATGCGCGT
>NODE_327_length_331_cov_3.882175
TGCAAAAGTGGTTTCACATGACTTTGTTTGACTTAATTCAGTGAACACACTATGTGACAA
AAGAGGCCGTTTCAGCGCATGAAAAGCTGTTTCGGAGCATGAAAACAGCAATACTGCAGT
TCTACAAAGACAATGTTTACAAACATGTTTTGACTTCACAATGTGTTTAAATATGATAAA
TATGAAGCCAAAAGTTGTTTCAAGTGACTTTGTGTGAAATCATTCAGTGAACACACTATG
TGGCAAAAAAGCCTTTAAAGCGCATGAAAAGCTGTTTCAGAGCATGAAAACAGCAATACT
GCAGTTTTTTAAAGACAATGTTTCCAACCAGGTTTCCATGTTAAAATGTGTTCACATATG
ATAAATATGAAGTCAAAAGTTGTTTCAAGAGACTTTGTGTGATATAATTCAGTCAACACA
CTATGTGACAAAAGAGGCCTTGTCAgcacatgaaaagctgtttcagagcatgaaa
>NODE_328_length_572_cov_7.617133
GAAATCGGAAGCTGTGTTGTCTCAATTGGTACTATTCATTTCAAAGCTTGCAGTTCCACG
TCGTTGTTTTTTGGGGATTTTTTGCCGGGGGGGGGGTTTATGTGATTGTGCATCTGTGTT
TCTGTTTGGCACATTTTGCCTTTGGCTTTTTATTTTTTAATTATTTTCATCTATAATTTT
TTTTCCATTTAATTTTGCATCTCATAAAAAATGCATTTTTTTGTTGAAAGTATCATATGC
AAGGTTGCCATTAGCAAACTTGCTTTAGATTATATACTTTACTTTTTCTTACGTTGTAGT
GTCTTCATTATTTTACTACTGTCACGACCGGAATATGCATATTGTGTACACAGCGCTGAG
TATGAGAGCTCTGTGCCTTCCCTGAAACCAGAGCGATATGTGTAATTTGATTTGGTGTGT
GCATGTGTGTGTGTGTCCCGTCAGGTCTATGGAAATGCAGGATTTAGCCAGTCCTCACAG
CCGAGTAAGTGGAAGCAGTGAATCTCCTAATGGTCCCAACCTTGACAACTCGCACATCAG
TAACAATTCCATGACACCCAATGGCACTGAAGGTATGTGGGCAGTGCTCTTAAGTTTAGC
TTTCTCTGTCTTGTGTGGTATATTGAATTAAAAAAAAAAATTACTGAGAAACTGAACAAT
CTGAATGTATTTCAGCGTGGCAGTAATGCATTAGAAGCAGTAAACCattctagcag
>NODE_329_length_368_cov_6.913043
AGTAATCCTTTGTATACAAGTGCATTTGCACACATGTGCCTGTCTTCTGCTTATGCTTTC
ATATCCCCTCCCAGGAGTGTGTGTGCGTGTTTGTGTGTGTGTGAGTGTGAATATCTTTGA
CTGCACTCTTCGCGCTCATCTCTGGAGTGCAACTCTCACAGGGCCAATGCTGCTCTCTCT
CCTCCTCGCTCGCCCGGCCCTCTCTCCCTCTCCAGGTGCTCACCTCTGTTGATTGCCTGT
GGCCTCTTGTACTGTGAATGTTAAGTCCTGCCATTTTGCCCAGATGCATAAATAATAACA
GTAATTACTGGCCCAGCAATCAAAGTGTCGCCCCAGCGCGCTGGGCCTGTCTAGGGGAAC
AAATCGATAGGCATCTTAAAAGCCACATTGATTGTAGGGAGGGGGAAAAACACCAAGGGG
GATGGGAAGATAGATAGAGACAGCCAGAGAGAGAAAGAGAGGGGGAGGAAAGGAGGAGAG
GTGTGATAAGAGAGGGATGTTTCAAAGTAAGA
>NODE_342_length_682_cov_19.102640
TTGCATGCAAGAAATGGCATTCCATATCATCCCTACATTTTGCTTAAGCCTGACAGCTAC
GAGGATGGGAGGGGGGTTAACTTAAGTATCTATTTTAAGGGGATTTGGGGCTGCTGCTCA
GCATTTCAGCCCTTGCTGACTCTCGGTGTTGGTTCGCTCTCCTCGCAGGTGGATGCTTAC
GGAAACATCCTCCTCACCACACTGGAGATGAACAACGAAGTGATGCCTTCTGACGTGGGG
AGCAGCGTCAGTGACTCTCGGAATTCGGTCATGTCCTTTGACAGCTCCGGGGTCCAATTC
AGGAAGCCCATGGCGCCCCGAGATGGCTTCAGCCACCACTCGCTGGATCGCAGTGCCATG
CGGAGCCGGGCCAACTGTCGGCTACGACGACGCTCCTCCAAGCTCAAGTTGAAAATCCCA
AACCTGTCAGATGTTAGCACCATTGACAAGTGGTCCCGGGTCATTTTCCCTATCACCTTT
GGATTTTTCAACCTAATCTACTGGTTGTACTATGTGAATTGATGTGCATCCCACTAGGAA
TCATGGGCCATATTTTGAGAGCACATTAAATTGGCTTTGATACAGTTCCAAAATATGTAT
ACACATATACAAGTTGAACATATGTATATGCATATTTCTATATATTATATTTATATATAC
ACGTGTGAAATCTGAAGGACCTTTCTGCTGTACAAAGTATTAATAGGATGACTTGAATGT
TTAAGAATAATTGTGAGAGAAGAATTTCAAGGCTTTGAGTTTCTTTTTCCTCCTGAAACA
GACAAACAAACAAACAAACAAACAAACAAACACGAGATCCCACCAG
>NODE_343_length_448_cov_13.156250
TTTCCTTTTCATCCCGTGTCAGTTTCTCTTTGACATTGCCGTGTACTTTGCAAAAAGAAA
AAGGAGCGAAAAAAATCTTTATCAAATCCCCATTCTGAGGCTTTCAATAAGGCAGGCCAT
TACCTCACTGGCGCTTTTGTTCGGCCTATACAAGAGAGAACAAAATGGTTATTCAGGAGG
ACGCTTTAGATTTTTATTGTGGGCTCGCTATTCACAAAGAGCACCGTTATTGTATTAAAA
AGAACCATCTGTGGCAGAAACAATGGCTTCAAATTATCTGTGAATACCCAGTGAACAAAA
TATAAAGCTTTTTCCTGCTCATTATGTGGGCTAAGCTAGGGGGTGGAAGATAGGAGAGGA
GAGGCATAGACTTTGCTATAACTGACTTTTGTTGTTCTTGCTTGCATTCTTCTCCTTTTT
AAATCGGCCCCCTTTTCACATTGTGTGTCGCCATAAACGGCTTTTCTTGTTGCAGGGCTA
GCGGAGAGAAGACAGCGGAGCTCCAGACAGACAGCGGGGCTGCGCGGGGGCTGCACGCCG
ACCACAACGCACCGGCTGACGGATCGAACCCCGCGCGGACTACCGGGAGGAc
>NODE_344_length_291_cov_2.226804
AGGCCCCATTGTCAGTGAATGGGAGAAGGTTTTGGCCAATATCTCCGGAACCAGACGTGC
TACACACCTGGAAATGCCACCTGCCCCACCTAATTTGGCTATGCTGAAGACGCCGGTCTA
AGTCCCGAGTCTCTACGACCTTCCCGTCCCGAGATACAGCAAAAAATCACAGGTTTGTCC
CACTTCCTGACGTCGTAGAGACTCGGGAGTAGGCTCAGTGCGATCACGGTGGCAGCAAAT
GGGGGGGTAGACACAAGTTTCATGTCTCTAGCACTAACCGTTTTCCCAAACCCAGGCCGA
AACCCTAACCCTAACCCTAACCCTAACCCTAATTCCGGACCTTACGGCTAGGGTTGGCCC
ATACTACGGGACCCAAAAAAGTGTCACTACAAACCTATACCAATCAACTCAGAGCGGTCT
GAAACGCGCTCTCAA
>NODE_347_length_285_cov_5.610526
CTGACAATGGGCAGTGCATAACGCAGCCAGGGTTTGGGTTAGGGTTAGGGTTTCGGCCTG
GGTTTGGGAAAACGGTTAGTGCTAGAGACATGAAACTTGTGTCTACCCCCCCATTTGCTG
CCGCCGCGATCGCACTGAGCCAACACCCGAGTCTCTACGACATCAGCAAGTGGGAGAAAC
CTGTGATTTTTTGCTGTATCTCGGGACGGGAAGGTCGTAGAGACTCGGGACTGAGACCGG
CGTCTTCAGCATAGCCAAATTATGTGGGGCAGGTGGCATTTCCATGTGTCTAGCACGTCT
GGTTCCGGAGATATTGGCCAAAACGTTCTCCCATTCACTGACAATGGGCAGTGCATAACG
CAGCCAGGGTTTGGGTTAGGGTTAGGGTTTCGGCCTGGGTTTGGGAAAACGGTTAGTGCT
AGAGACATG
>NODE_357_length_1030_cov_7.540777
TGCAAACTTTCTTTTATTTTTTTTTTCACATCAAGTGATCCTGTTTCCAGCAGTTACCCA
GAGCAACACTAAAAGGCACCCAACCCCAGAACAACCGGGAAACATTAACTGGCCGCTCCG
CTACCCACTAATGGATCGGACCCATTTCATCAGCAATCTGACATTTAATGAATATATATT
TTATCTTCCCGTGCCAGTTATCGGAATGTCCTCCCCGTTCCGAGAAATGGCCGTCCTGGG
ACTCTTTTGAACGGGCCTTTTTTCCTTCGACTGGCACCTGTACGCCAATCACACTCACTG
CAACCGGCCCGCAATCTTCCCTTGTTTTTTCCTCTTCGCTCTCTGTCTTCAATATGGTTC
ATGGATTAATAATTCATGGCCAGTTATTAGGGCCAGTTCAATAGGAGATCTGCTGATGGA
GGGTCGGCGCTCGGCGAGCGTGCCCGGAGGGATGCTGCGTGTTGTTGTGTCAGCCCCCAT
CTGCCAGAATGCAATAAGGCAAACAATGGAGGCCTTGATTTCCACCAGCAGGCCCATAAT
CTTTAAATGGCTATTAGCTGAAGAGTGCAACCAGTCAATAACCGACAAAATCCTTTTAAA
AGCTTCTCTCCCTCTCTCTCTCTCTCTCTCTCTCTTTCTCTCTTTCTCCACTCCTCTCAA
GCTCTCTCTTTTTATCTGCCTCCCGCTCTCTTTCTTCTCTCTTGTTTCTGGTCAAATTGG
GACACAGTTGCTACAATAAAACTCTTATCATGAGCGCTTTAATGCCAGCAGAGGCCGGAG
AAAGAGCTACCAATGGCGGTGGCCAAAATGAGGACAACTGAGGTCAGCATTCATTTTTGG
GGGAATTATTCCACTCCATCAATGCCATTGTTGATGGTGTGTGACCTCAGTTGACATGCA
TTTGTTGCTTTGAGCAGGAATGACTTCTATGTACACAATGTAATCCCAACATGCTGTATT
TTTACCGTAAAATAAAGTTCACCTTTTCCCAGTGCAACAACCGACCTATGCAGAGATGAA
GAGGAATACCCTCTCCCCTCCAGCACTGCTTCACTTGTCAAAAGAATCTTCTTGAACCGG
GAGACGCTGTCTTGAAAGAAGACAgttgtctcccagtgacattgtatggatgatatactt
ctgcttttgccatcaatcacaagagatgtggctt
>NODE_358_length_813_cov_9.227552
CCCTTTAAGCAAGAGGAATCCGGCGATAAGATTAGCGGATTTGGCAGCGACTCAACCCCT
TCCTCATCAGAATATGACAGGCTTCCCGGGGCTAGGGGGGCATCACCCTCTCTCCCACCA
TGCCCACCTCCACCCTGGGGAGCTGGGCAACGACCCCGGAGTGGCACTCACTCCATTTGG
ACCAGAGCACATGGCACAGACAAATGCTCTCAAACTTAGCCCATCTCAGCACATTCAGAG
CCATCCCGAAGCCCAGACCGCGGCATCTTTCACTTCTGCTCAGACCACAGTTGGTTTCCC
CGTGGCTCACCCCCACTCAGGCTACTCAAGCAGCAGGGACTTCATCCTCAGGAGAGAACT
CTCAGCCTCTGCTATGCATGCACTTGGCGACCAGCATAGTTCCGCCTCCTCCCCTCATCA
CCATGGCATGTTCATCTCCCCAACAGGTGCTTATGGGCACACGGAAAGTGGGGCCCATTC
ACTTTTCACTGGACTTCACGACCAGGCGTCCCCAGGTGCCCACCACCACCATGCCCTCAA
TGGGCAGATGCGCCTGGGTATACCGGGGGACATCTACGGCAGGCCAGAGCACTTCGGGCA
CAGGCCAGAGCACTATGGACCGTCTTCTCTCCACAGCTACAACTCCATGAACCTCAATGT
GAACATCGCTTCTGCTCCTCACGGAGCCGCGGGGGCGTTTTTAAGATACATGCGGCAGCC
CATAAAGCAAGAGCTAATCTGCAAATGGATTGACCAGGAGCAGAGTCAGAAGAAGCCCTG
CTCGAAAACTTACAGCACCATGCACGAGCTGGTCAACCACGTCACGGTGGAGCATGTCGG
GGGACCGGAGCAGAGCAGCCACGTCTGCTTTTGGGAAGAATGTCCGCGGGAAGGAAAGGC
GTTCAAAGCGAAGTACAAACTGATAAATCACATCCGAGTTCATACGGGAGAAAAGCc
>NODE_362_length_912_cov_2.573465
AGACTGAGAACAAGGTAGTTTAGTTTAGTACAAAACTTAGTGAAAACTGAACCAACTGTG
CTAGTTTAGCATAAAGACTGGAAACAAGATGAAGACCCCTATCTTAGATTAGCTGAGCCT
TAAGACGGAAAGCAACAGGAAACAGCGACATTTAGAGGACCACTGTGGTTTGTTCCACTC
AGAAAATGGAGCCTACTTAGCCTAGCGTGCTAACATTAATGGACGTTACTTTCCAAACAT
GCTAAATGTGTTATCTGGACAACAAACTGCAGACAGATGAAGTACCAGCTTGGCATATCC
TTGGCCGTCCAGGATGAGGTTCTCAGGTTTCAGGTCTCTGTAAATGATGCCTTTAGCGTG
CAGGTAGGCGAAGGCTTCGACCACTCAGCCGGTGTAGAACCTGGTGGTCGAGTCTTCAAA
GGAACCCCTGGAACACAGTTCAAAAAGCCGTGAGACGCTGACAGACATTTCCAACCATCT
TTAAGATCCTCAAATGAGACAATGTTCTCCATTTTGTTTCTATTAAAATAAAGTTTGTGC
TTTTTGCTGCCTCGTTTTTAGCTTCTCTGGAACATTTAACACTAATCCACCAACCTGCAG
CTGACATGTAAGCCACAGTATGAATGAAGGTTGCCTGTCTCTGAGTAGAGTCCACAGCTC
CCCACCCAGACAGGCCTCCATCAGCATGTACAGATATTTACTGTCTTTAAACGTCCGGTA
CAACCTGAACACAGACAACAAGAATCCGTCAAACCTGTAGCACACAACACAAGCTGTAGC
GTCTAATGTTGTATGCTGCTTTGTGTTTTCAATGCAGCATGCAGGAAGTGTTTAAACCCA
CGGTAAAAAAGATCTTCACCAAAAAACAAGCAACAAAAAACATTTTCACAAAATCGTTTC
ATTTTCTGGACAAAAAAGTTCAGCTACCTACATTGGATATGTTCAGATGTAGCTAAGCTA
GTGGTTTCCCCTTGTCTTTTTACTAAGCTATGATTGCTGATTTTTTCAGTTTCTAGTCTT
TAAGCTAAACTAACAGCTTGCCCATGCTCTCTGTCT
>NODE_363_length_640_cov_20.310938
ACCTGTATGGTGCATTTTTGAGCTTATGCATGTATCCGATGCACTTGGCGTAGTGTCAGT
AATTTTGTTGATGGTATTTTGCTCATCTCTATCAGCTTACACTTTATCGCTCAACTTATC
ATCAAATATACACCCATACACTCACATGCATCTGTGCAAGCACGCCGCACACACACATGC
ACGCACACACGCATGCACACATATACTTTCCTCCGTCTGGTGGGGAGTCTGGACTGCTCC
GACTGACTGCGCCTCACTGCCCTTGTGCAGTGGTGTGCCAGTTGTGCCTTCCCCCATCGC
TGTGAATGCCACCATCTGGTGTGCCACGTGGACATCATAATCTCCCCTTAATTACATTAG
CAGTGCAATCAGTTACTGCATTACAAGGCCGGGCGAAGAGCTTTTAAATCTTGGAGGAAA
TCATAAATAATTGCACTAAGTACCCAGCGCCAGATGTGCGTGCCAACTTGGCTGGCATGA
GATAAATAGTAACCTCAACAACGGTGTTCAGTATCCAGTCTGCAAACATTTTTTGGGCAG
TATGATCCCCACGTCCTTTGCTCTCATCCCTGTCCTCGTCCTTTCCCTTTGGATTCTCTC
ACTTTGTGTGTTAAAGCACACTGAGAGGTTGGGCGCCTCAGACTGTATACTGTCTCACCT
GTTGCTGTAGTATTTCCCCGCTGCAGTGTGACTGATGGCATCCGGGAAACTGTTTGTAAC
AAGGTGTTTCACCGCGTCACCATTCAGTCCATTActacagccttcaatcattcttgagtc
gtgt
>NODE_364_length_365_cov_1.526027
ATAAGGACCTTGAAGTAAAATCAATAACACTGAAACCCTGCTGACCTTTCTGACCTTCTG
GCTACTTTGACAGTAAAGGGACCAATAAATAAAACCCACAACATCCAATACCTTTTTCCC
TAATGTCCTGTTAATTTGTATCGGGTCCTAAAATGTACAACTGTACACCGTGTTGTGAAA
GCACCCTGAATGTTCGCCGCACACTCACCAAATCCCCTTTCACCTCCAAAGTGACTCATT
AACTTAGTATTGATTGGGCCCTGCGGAGACGACTGTGGGCCATGTTCTGCTGTCAGAAAT
CAGCCAGATAAGAGGGAGATAGAGGGGGAGACGCACATAGAGTGAGGGCAAGAGGAAATG
AAAGTGATACAGCAAATGAGACAGATAGAAAAATGAAAAGACTGGAAGAGAGAAAGGGGG
GAGGCTCACATGAATACATCTGTGAGCTGACAACACTGTGTGAGTGTGTCTACTGTATAT
ATTGGATAATAACATAAttacagtaagaa
>NODE_365_length_849_cov_12.800942
AGCACAAGGTCAGACTGGTCACCAAGCATTCAATGGGGTTTTTACCAGACATGTATTGAA
ACCCATCTGTGGAACAACTAGGTACCGAGGTTGTTAACGTTTTTATCGGTGGTCTTCAAC
CCTGGTCATGGTGAGATTAGTTCAGCTTCACCACAGTAGAGAGATATGTGAAGCTGGTGG
TGATGCCACAGTGAATACTGCCACAGTACTGTCTCTTTGGACAACTGAATGGTGCCATCT
AGCACAATAACACCATTCTGGTATATAAGTGCAATCAGCTCTTCAAGACCAGAGTTGCTG
AATCACAGTTTGTAGTCACAGCAGGGGATGAACTGAGGGGCGATGTGGGGCTAAACAGTA
TATTAACTGTGTGTTGTTCTCATTGCCACTGCAGCCGCCAATCTGTGATGGCTATTGGCC
AGAGCTGGCTGGCAGATGATGATGGTTATGATACATCTACACCCTACTACCACAGCTCAG
TATATGGTTGGTATAATGGGTTTGTATGATGGGTAAGATTTCTTTCCACCCTCCATCTCC
TACATAGGGAAGAGGAGCTACGTTCAATGGGTAAAGCGTGTTCTTCAAGGCCCTAAAAAG
CTTTTAGTGAAATTACCGCTACTTGGATCTTAGGCTTTGACCATTGAACGCACCCCTGAC
CACTAGTCTGTGAAATGTTGCCCAGTGATTCTGGCCTTTATGTTAAAGCCACCTCGGTTT
ATGTGGAGCTCATGTTTGCTACAGCAAAGACTTAACTGTGTGGGAGTCACGAGGGCAGCG
AACACAGCAGAAATCCAGATAATCTGTGAAACATCCGTCAGTCCCATCAGCTGCAGTTTA
TTAACAGTGTGCACATTGACTGAATTAATTCTAGCTTTTCTTATTGTGCAGGAGTAACTT
TCAGTAATGTGTTAAACAGTTTTCCAGGAAGGCAGTCATCTGAAGCATTAAAAAATGGTC
AAAGGACGTACTTACGTTTAACACAAGAAGAAa
>NODE_366_length_875_cov_22.491428
AAAATTCAGATTTAAATCTTTAACTTTATTTTATATTTTGCAAACATTTTTCAATTTTTA
AGCAAACCAGAAAATACAATCATTTTAATTTACTGAGTACAATCTAATGCACTTCAGACA
TCCTAAAGGAGTGGTCAGTTTAAACAAAGCCTTGTGCGACAATTGAAACTGTAATATAAC
AGCAAGTGCAGGATGAGTGCATTTAGTAACTATGAAAGCACAGGTGTGACAGGAGTATGT
GGTGCAATTAAAAAATGAAGACAAGTAAATCATGTTAGTAGCCTGATTATTTTAAGATGT
TAAAAGCTGAATTTGTGCTGTGTATGATGCTGCATTCACAAATGGGAGGCCACCAGAACC
TAATATTTAATAATTAAACAGCATCATAGTGTAGTTCTCGCTCCATCGCCCAAGCCTTTG
TTTGATCTTAAGGGTAAAATAAAACTACAACTACACACTTTTTTGCCCATGATGTCGTGA
AAATGCATGTTGACAGCCTGGTCCACTGATTGTTCGGCCTCGAAAGTAATAAATCCAAAA
CCTAGCCAACGACCAAGAGTGAATCAAGGTAGCAGGGGGGTTGTGACAACACAAGATGAA
GAACAGTATTGGGCTTCAGCAGAGTGAGGATCCGTCAAGACTGAGCAAGAGGCTCCTGGG
GTTCGGATGATGTCGCAGACTTGCAGAACAACACAAATCCAAGACTAACGCCTGGGGGAT
TGAAGGAAACTTTCCTCTTTAGTATGCAGAGAAATATTTGGGTGAAGATAACAATAATGG
ACTCGTTAACTGTTAAACATGAAGGATGACAGGTGTAGCGCTTGATTTAATGTGAAATGT
CACATAGAAAGTCAGTTAAGTCCATTTTCCATGCTCTGACAAGACTGAACATGTAGCTGA
TCGATGCCAATTGAACCAATATTACATTTTGTTACTTCATGCTGTTTCATCCAAACCCCA
CCTTGATCTGTCCCTTGGTATAATGCTGTGGAGCACACACTCGcagcagccattgttaa
>NODE_379_length_643_cov_3.818040
AAACACCATGATTTCTCTGAACTATCTCAGTCGAGCAAGAAGAAACATTTGGAATTTACA
ACACCACCATGCGAGTTGTACATCTCACTGCACTATTTTCCCTCTATTCTAACATTTTTT
GGTCTTCCTTGGGCGGTGAGGCCTGTAATCTAAAGCCACTAGCAAAGAGAAGTGATAACT
GAGGATTAGCCCAGTGTACCATTACAGCTCCAGTGGTCCTCCTCTGGCAGTCGTCTGTGT
CGGCTGGAAACATGGGCCTGTTTCCATGAGAGCTGTCGGCTGCTTGTTTTACCTCTGCTT
AAAAGGCTCCCTACCCCACCACCACTGCAAGTCTAACAGTACCACCATGCATGGGTTCTG
CTGGTACCAATACCAGGACTCCTTGATCGAGAGACAAGTAGAATTGGTAATGTAAAGTTT
TGTGCCAGTGAAGAAGAAGAAGAAGAGAGGATGACGACTGAGGTCTCTTGGGTGTCTTAC
TCTTCCTCTGAGCTGCCCGCCTGCCTGCCTGCTCTAATTTTAGCTGTGGAGCTGTGAGCA
GCATAGTGATGACGGCCATCTTTACTCTCCACTAAAAGGCATCTGTGGATGCCAAAAAGG
CAGGCTAAACCTGGATGGCCAAACAGTCATTGTGACTAAGTGAATCTCTGCTCCCCACAC
ACTAACTGTTCCCACACTGTAAAATATCACATGTATAATCTGTCCACTCTTCTGAGCAAC
CAGTAGTGAATTACAGTACCTATCTGTCCAGCCCAACATTAAATCAAACACTCTACCCAT
TCAGAAt
>NODE_387_length_303_cov_3.894389
TTCACTATACTACTTCTTCTCCTTCTTCCTTCTTTGCTCTTCATTCTTCTTTCTTTCTCC
TCTCTTTCTTATTTTTTATTCTTCATTCTTCTTCTCCGTCTTCTTCACTACTTCCTTCGT
TCTTTCTTTTCTCTTTTTCCTTCATTTTCTGCTGATTCTAAAACTCTTTTCTATTTCTTC
TTCTCACCTTTTCTTCTTCCTTCTTTGTCCTCGTTCATCTCCCTTTTCTTTGTCGTTTTC
TTCTTTGTCTAATATTTCTACACTACTCTACTTCTTTCTTCCTCTTATATTATTTCTACT
TTTTCTTCTTCATTTTCTACTAATTCTGTTTTTTCTTTTTCTTCATTTGTCTTTTCCTCT
TCTTTCTTCCTCTCTTCTTCCTCCTTTTCTTCACATCTTtttcttttatttctaattctg
ttcgtcatcaactattttacttcgtct
>NODE_388_length_629_cov_17.922098
AATAAGCTGTGGCACGGTCACATTATGTTGCCACTTGTATTTACATGGCAACTGCCTCTG
AAGGTACAATCCATCAGAGCTTTACCTTTACCTTACATGAGGCCGACGCCATTACTCCAC
ATTTTTTACTTTAATTACAATGTTATGGCTTACTCGCTCGCAAGGTTACAACAAAGAATA
AATCAAACTTCATTAAAAGTCTCAGTAACTCAACGCATGAGCACACAAAATCATCACAGA
ACCAACCAGATTATATTCCAAACTAACTCCATGCATCTCATAAGGAGGTTGTTTTCCTTT
TTCATATTTCATAAATATGAACCAGGGTGGTTTTTGTCTGTGCCTGTCCATTTATTACCA
TAAAAATCAGCTGACTGAAGTATCTCACTATCTGTGGAGGCAATTAACTGTTTTGAGAGA
ATGCGTAATACGGGACTTTGTAATGGTATCATTTGGAGTCAAGGCACAGATGCGCCGTGC
GGAGCCATACTGTAATTAGAGAGAAACGCTGTACAGGTTTTCCACTAATTAGCAAATTAT
GCTGAAAATAGCATCAAGCTAATTAACAGTTATTATGGCATTTTTGAAAGTATGACTTTA
ATTAGCAAAGTCCTGACGCAGGCAATTTGAAACTCGTCTCTGAGAAGATGAGGAAGAAAA
GAAGGGGAAAAAAAACATGGGGCATGATCAAGAAGATACCCAGATTATTATGATGCTGTC
AAAAACTAAAGGAAGGGGAGAAAAAAAAACAGGAGGGGAAAAGAGAGACTGAg
>NODE_389_length_666_cov_10.294294
TTTAGTAATTGGATTTTGAATATGGCGCCTACGCCACAATCATCAGGTATGCCTCCACGG
TAATGGCTCTGTCAAACTAATTAACTTCTACAGTTTGAGTGAAGCTAACGAGATGCGAAC
AGGCATCAGAGGAAGGCCAGGCTCTACAGGTGATAACCCTATTTGGCAGTGACATTTTTT
AGTGTAAAGTCACAGTGGCGGTGATGAGATCAAAGGCAGAGAGTCCCCCATTGGGTCCAA
TTAGAACTATAGCATTGTACAGGGAAGGGGTGGCAGGGGGGAGAGAGGGGAGTGGGTGGT
TGGGGGAGAGGAGAGAAAAAAATGTTGAGTTATGATATTCATAATCTATGCAGAGAGGCC
TTTCCAGTACAGGTCTTCTCCCCATAGCTGTGATCTTTTCAATTTACATCAAGGGAAGAT
GGTCGGGGATGAAAGCAGGGCATCCAAGGCGCACAGCCCACAGAGGGCAGACATGGGGCC
TCATTAAGGCCCAGCCCAGCCAGCCCCAAACAGGGTTTGAAGTGCGTCACATAAAGAGCA
TGGGGTCAAAGGTCAGACATAGAACAGATCTCCATTTAACTCTCCAGCTGGAGATGGTAA
TTAGCAGGTGCAATGATGATCCCTGCCTGACTGTAAGGGATGATACCACTATAGGTGACA
CCAGGCATCTGTGTGAATGCGTGTGGGCACCATTGAACGTCTTCGCACACATGGTGCCTC
GACACGTTGATATATAACATCTATCAAGGATACCAACTCATTTCATGCTCTCATGCATGT
TTATACAAAACCTGCTGGTATTATTGTGTg
>NODE_390_length_703_cov_5.073969
ATATTATAATTACAAAGCGCAGTCTGTAGAAGTGGACAATATAGATATTTGGCCAGGGGG
TGGAGTGTGCTGCTCCATAGAGACTGAGCCACTCCAGACTGCATTTCTATTCAGATCACT
TTAACTTAGACAAATCTCAATATCAATGAATGGGTCTTTGTTTGGGAAATAAAAACATTT
GAACAAGGACGCCTCATCTTCTCATACGCTGGGGGCAGATAAGCAATTTTACACACCTCT
GAGTAAGACACTGAACTGCCAAGATTTTACTTTTTTTGGAGTTTGGCAAAAAGTACTCAC
TATGTGTTCATTTATAAATAACCCAAAATGACACACAGGAATACAGACGTGCACAATGCT
CATTCAATAAAAGCAGGAACATGTTTTACCAGAGAACACTGGTTTGTGTGGTGGAGCGTG
TGCTGTGGAGGCACTGTATATATTGTGGAGAGACTGGGCAAAGCAGAGCGAGCAGAGAAG
CAGAGGGGAGGGAAGCTGGCAGTGACTGAGAAGATGAGGATTTGACGGCAAGGTGACAAA
GAGTTCAAACAAAATGAGGCTTGTAGATTAGCAGCACTCCCCTCAGTGACAGGTGTCATC
TCTTGGGGCAGTCTGTCACTCTGCCTGCTGCCACTCTTTATATAATATGAAGAGAGAGAG
AGAGAGAAGGAGGAGAGAGGAGGAGAGGCAGCAGCACTTGCACCTAACCAGGCATGGACT
CACATGCTCTACCTGCCAGTAACCACGATTAAATCCTAAGTGGCAGAAGGAGAGTGTAAT
GAACAAAAGTTAAGCAAATGTTTATTTACCTCGCTGCTGATTTAGCTTtaataaggaaca
ttaaatt
>NODE_391_length_293_cov_3.819113
GTGACCAGGACAAGGTGAGGGAGAGGATTGTAATGAAAAGAAACGAGGAGGGGATGCCGG
TGAGAAAAAAGGACGACAGGGGGAGAGAGCGTGGAAACAACAAACAAAACAGCGAAAGAA
AGGTTAGAACCACAGCGTAAGCAATAAGGCAAAAAAATAAAGAAAGAACGAGGGGTCACA
GTGCCGACGTGCAGATGTCAAAGGCAGGAAGACAGGACGAGCAGATGACAACGCAAAACA
GAGTCGCAATCAAACAGAACGCGAGCGGAGGAGGGAAGGAAGACGAGTGGATGACGGTGC
AAAACGTCCGGAAGAAAGGCATGAAGGGGGACGAGTGGGAGAGGAAGGGGAGATTAGAGG
CGGCAGGGGTGAAGAGGACAGCGAGGGAGGAGAGAAAGGACGAAAGAAAGAAAGGAGGGA
GGCATCAACAGgagaag
>NODE_392_length_290_cov_2.755172
GCCCAAACCCTAACCCTAACCCTAATTCCGGAGCTTACGTCCCATACAACGGCAGCCAAA
AAAGTGTCCCTACAAACCTATACCAATCAACTCAGAGCAGTCTGAAACGCGCTCTCAAAG
GCCTTCTACGGGAACTTATCTCGGGTTCAGCACTATGACACTGGCTGCCTTATGCGCGTC
CCATTGTCAGTGAATGGGAGAACGTTTTGGCCGATATCTCCGGAACCAGACGTGCTAGAC
ACCTGGAAATGCCACCTGCCCCACCTAATTTGGCTATGCCGAAGACGCCAGTCTCAGTCC
CGAGTCTCTACGACCTTCCCGTCCCGAGAAACAGCAAAAAATCCCAGGTTACTCCCACTT
CCTGATGTGGTAGAGACTCGGGAGTAGGCTCAGTGCGATCGCGGTGGCAGCAAATGGGGG
GGTAGACACAAGTt
>NODE_395_length_787_cov_11.612453
ACCCCGTCACACACAGTCCTATTGGCCCAGTAGCTCTGTCAGTCATTTGCACCCCAACAC
GTCCATTTGGTTTGTTGTGTCCATGTGATAACCATCAGCCATCAGTTGGTTTTACTTTGA
TTCAGCCTTACAAAGTGAACAGTGTCCTGTAGCCCATTAATAACTAGAACACACTCTAAC
TCCCAGATGTCCAGTAACCTTTCTGTGGGCTCAGTGATTAACACACCATGTCCATTAGAC
ATCCAAACAAGGCCAGCTGTAAATTAACAGATCATGGTGCCTCCCCCCGCCTCGCCTCTC
CACAGATGGTTGGTGGGGCTCCGCTGGGCAGGGAAACTGATTGGTCCAATTCTTCCTCAC
AGGGAGACATCCATGAGGATTTCTGCACTGTGTGCAGACGCAGTGGCCAGTTGCTCATGT
GCGACACGTGTTCTCGTGTTTATCACCTGGACTGCCTGGATCCACCCCTGAAAACCATTC
CTAAAGGCATGTGGATCTGTCCAAAATGTCAAGATCAGGTAACCGCAGCAGCCGAGACTG
ATCCTGAGTCAGGGGGAAGGGGGTACCGCAGTCCAGAGAGGAGCCTCTCAGGGCCTGTAG
CTGTACTGTAGGACTGTTCAATCCTTTGTAAGCATATACATGATGCAGTATTGTTTTTTT
GTGCTTCTGTCTCATTCATTGTGTCAGTAAAGATTGGCATCTCACATCCATCCACTCCAT
TGCTTGTCCCTTCTCGGCCCCACCACAGGGTGGCGGCTCAATTTGTCTTCCTCAAGTCTT
TTTCTTCCCCCGAGTCTCAGCCTCTGTGACAACTCCGAGCTTCTCTCTGCAGATCCTGAA
AAAAGAAGAAGCCATTCCCTGGCCTGGCACCCTGGCTATCGTTCATTCCTACATCGCTTA
CAAAGAAGGTGGCGGCATATTGTCTTCttta
>NODE_396_length_844_cov_18.106634
GCTAATCAGCAGCTGTAATGGACACACTTCATAATTGTCAGTCTTTTGCGGCATGGTAAG
GAGACTTAAGCTGGGGAGACTGAAGGCATACCATGAAGGCAGCTTTGATCACATGAGCTG
AGAAAGTGATGTGCCTATATACTCATTATTTTACCTCATGACTTGTGTCCAAAGAATACA
GAGGATTTCCAACATTTAATACCACAGTATTTTCAAACTACAAATGTCGTCCTATTCTTA
TAGTTACTGAAGCGAAGTCAGTTCTCTATAATTAAGGCAACTTTATAGGCACTGTTCCCT
GGCGAGTGTATGTACGAGTACCTGTGTTAGATGTTTCATCTTTATTAGCCAGAGCATGGT
AAGCCTAGCTCTTCATGCACTAATCCCCAGCTAAAGAAACAGCTTTCAAGGAATTAACAT
CAAAAGTAAAGCTTTGCGTGCCGGCGGGGGAGCTTTCAACAGAGCCTGCCTCAACTATCT
CCTAAGTATTTTCAGAGCCTCGGGGATGAAGTGGAAGTTAAGTTTAACTTGCTCTGTGTT
CTTCTGCAAGTCTTTGACCTTGTTCTCAGGTCTCTTAATAATCCCTGATACGTTTGAATC
CGTACAGCGTTTGCGGCATTTCCATGAGGCACTGCCAGAGGGTGAGGATTTTTCACTGGG
GCCCATTGCCCATTCTTCTCTTTAACCCTTATTCCTGTGATCAGCTGGTTAGGATACAAG
CAGTTGAGGTTTTGGATCTGCATCTGTCAGAGAGAGCTACCTACAGTACCAAACACGGTG
CACTGCAAATCTGTGAATTTCCATATACGTCCACCTTGCATGAATCCATTATGAGCAGCT
CAGTGTGCTGTTTAAATAAGCCTCCCAAACTGAAGTCGTAGTTATTGGGCTGCTAATTAA
AATATCTGCATTCAGCTAATGACAAATGAGCGTACATGTTTTtacggctttattttctta
ttagtgttgccaaacctacatagaagaa
>NODE_397_length_654_cov_8.617737
TGAATCATGTTGTGTGGCATTTAATAGTTTCTAATGGTGGCCGAACGCCTCTTCTTGTGT
TTATGTTTGTATATCTTACCCACAGAAAACAAAAAAATATGAAAAACCGACATGCTATTT
ATGATATTTGTCCATTTGTTTTAGATGTATGTAGTGTTGTGTGAGTGTGTGTGTTTCTGA
CACATGTGTGTGTTTGTGTGAGAGGGAGAGAATTGGGCCAGTATCCCACCTAATTGTTAT
TGCGTCTGTGTTTGGCCTGGAGACAGTCGATAGGAATCAGCAGTGAGCCTGCTGGTGGTG
CTGGTGGAGGTGGAGGGGGGGTTACAGAGAGCTGTGTCTCCCACTTCCCAGTGTCTTAGT
TGTAATGCATCCCTCCACTAACAGGGATCAAGGTATTAGGGATTCAGGTTATTTGTATTG
ATTTTATGTGCTGTCATGCCGGGCTCGAGGACGCCCTCATATTTGTGGAAATTGCAAATT
CCACCTCGGAAATGTCACCAGCGTTTAATCTCTTCTTGAGTGGTCAATATGGGACCCTCA
CTCTGGTCCGACCACGTTTATTAAACAGAGACCAAGCGTTTCCCACGGTTACCATGACAC
CATGCACCGCGGAGCGGGATTGGTCCAGACTAAATGGGAACACGGGAGTGAGGAAGTCCA
ACTTCAACATTAATAAcgtttgataagatctgtgtcgatggttatgagattgttcatgga
taaggagagttgactctggattaggttcagcactgggaggagttgtgttcagaaatgaca
ctgagaatataatgagat
>NODE_401_length_467_cov_21.869379
ACAATTTATTGCCGATGGACATATGGCCAATATTTTGCCACACGTCATAGCAAGGGGAAA
ACAAACACAATGCAATGTTAGCGAGTCAGCAAGAGCAGAGCCACTTGGCCAGCTATGCAA
ACGCTCTTGGACAATATGAGAAGAGGAGCACTTGCTTTCTGGGTATATAAACCACATCAG
GCTTATCTCTGCACGCACTCCTGACTCCCATTTGGAGATATTTCATTAACTCTGCGCGCT
GTCTTAACGCTGGCAACACATTCAGCCCCCCTCCAAGTCTAGGTAAGCGCACTGGATGCT
CCAGGCACTTTGCATACAGCATTTTATTCATTCGTTTGTTTATTTGTTGGTTTTTTACAG
CTTACATTGTGTATTTTCTGCCTGTTTTGTGCGCATGGACGCGCATCTGAGTCCTTCAGT
GTAGAATAACCCTATTTTGACTCCTTTTTTTAATTCAGTTTTGAAAGAAAGTGTACTTAT
TCAGATTGCAGGCCTGTGTGGTTTTCACCTAGTGATCATTCCACTCTCACATGGCCAGTC
TGCGCTGGCTTGAAcactattatgatgaaaagagtggcctgcagcctcaagcaggagaat
taatcccggta
>NODE_402_length_317_cov_1.091483
GTCACCAACCACTGAGGAGATGGCTGGGACTGCCAAAAATCCTGAGCAGCAGTACACCTA
AGAACACATCAACAAACTGCAACTGCTTTTCAAATCCTTGAAGGAAGAGTTCAAGGTAGC
AAGAGCCAGAGAGGTGGAACAGATGGGATTCAAGGGATCCAAAAGTGGCAAAAGTAAGGA
TCTAAGTGAGTACTGGAAGGAACTGAAGGACAAACAAATCGACTGTTCAGGAAGCAGAGG
CAAAGCTGCGTCACAAGAGACTGGTGGATGTGGATCCTGTCCAACACCCAAGATGAACAC
CACCAGagtgtaggaaaggccattcaatgatcaagagaaaaataagctggtctgagcttt
ggaatgctaagctgcaccgcataaaattccttatcgaggcagttaacaatgtgcttcaaa
gttaatcatgtctgcacactttgtacaaagcaggttgagca
>NODE_404_length_933_cov_13.353698
ATAGAAAACAATGCGAGAGCCACTGGATCAGTTGTACACTGCTTTGAATTCTGTCTTGCA
AAAAAATAGGACTATGACATACAGTACAGTTGGTTCAAGTGAAATATATAACCTTGTCTA
ATTAGACTGCGACACGATATGCCTCGCAAAGTAATTGCCGTTGTGTCCCTGTCAAGCTGT
CTCATTATCAGCGCAAATTGGATGGATCTCTCCCAATCAGATTACCAGCGAGCGATCAAA
CTTCTCAGAAGAAGGCGCCGGAGCCTGGCAGGTGGAATACCTCTGTTTTACTGCAAATGT
GACCATGCAAATCAGTCAGCTGGTGCAGAGCTCCAAGGAGTTCCTTGTGAAAATTGCATA
GAAATTTCTGAATAACGGAAGGCATGACACCTCTTTGAAAAATGCAAAAGTGAACAGATG
GATGTGTGCCACCAAACGCTCTCATTGCAGCAGGCTAATACTGCGCCTTTGACTGCGATC
CGCGCTTGATGTTAGCAGTTCATCTTCCTCTATTGTGCTTTTCCTTTTGGAATGGGAGAA
ACATTTTCCCTGTGGATTGGAAGGTTTTCATGAGCAGGCAGATGGAGAAAATATTGTTGA
CATTAAACTGTTCCTCTTTAAGGGAATTGTTGTGACAAGGTGGAGCTCCCATCACTCGAA
ATAGCAGCTGTGTGCTGTTTACAAAGGGGCCCAAAGCAATGTTTGTTTCCATTGAAACGG
TGGCAACTTTTTCTGTCTATGTAATGAAGAAGCTCCTGGCATTATATGTTTGCTCTCACA
TCTACTGTCATCATAATACAATATTTTTGTAGCGACAGCATTAGTGTTGTTACAGTGTAT
TACAGCTTCTACTGGTGTTGTACTGTTTTCTTAATTATTACTGCAGCTTTCCTGTGTGTC
TTTGGGTTTTCAATCATTTGAGGAACTGTAGGAAGATTACTGGGGTGGAGGGACAAGCCA
TTTTTGATCAATTAATTAAGTGACTTAGAAAAAAAGTGCATTATTTCCCCCATTAATATC
TCAAAATAATAGCAAAcgttgaaatggtaccactgatataaccctccaaaacctaag
>NODE_405_length_513_cov_2.241715
TGTTTGGTCCATTTGTTTTGTGATCTATCTTTTTTGATAGACGTGGGAATAATTCTTGTC
ACAGTCACCTTTAAGAACTTAGTGGTGTTGGAACTCAGGTACTCATTCTACCCCTTAAAT
CCACTATGTGTGAGTCCTGGTTCCTGCGTGTTCGTTTATGAAGATAATGGAGGACACTCA
ATTACAAATATCAGTATTTATTATTAGCAATGAACGAAGCATACAGAGCTCTGGGCCAAT
CTTCTCTCCCTGACCACAACAGCATGTGTCAGTTCACGAAGTCTGACTGACTATTCTCTC
CCTTGCCCAGCAATATAATCTTCCAAGGTGAGACTGTTTACCTAATTGCTTTCACTGTTT
TGGCGCCATCTTATCCCATATTATTTTCATAACATGTTGCATACACTCATGGTCAGAACA
CTCTGTTCGGTAAATACTCCCAGTTCCCACCAAATTACTTCTTCTCATATAGTCTGCTCC
TCGGACATTCTCCCTCATCTAGTACTCTTCCAAGCCCTTAACATTTTACACACAGTGCAT
CGATTAATATAGTAAATCATCTATCATATAGCAATAATGTTTCGATTAGTCAGAATGGGA
TTATATTTCATAATATTAAAACTCATGCAGTTTGCAGAATATTCTCACAGTGGTCAt
>NODE_406_length_942_cov_18.490446
GTAGGCATAAGGTGGGGAAGACAGAGTCAGGGTGAGAGGGTCTGGACTGACCTCATCACA
CCCCCGCCGGTCCGGGCTGTACACTCTGCCTCCCCCTACTCCCTCAGAGTATGAGGGAAG
AGGGGAGAGGAGAGAGAGAGAGAGGAAAACAATAATATTTGTTCTGTTTTAAGGATTATA
ATCATTTTTAGGATTTAATACCTATTTTTTCTAATATTTTTAGAAAATATCAGTTTAAAT
ATTTCAATTAATTATTCTTTTGGGTAGAAAAGGGCTATTTTGTCTATTTTAGAGCGAGAG
AGAGAGAGAGAGAGAGAGAGAGAGAGGGAGAGAGAGGTGGTATGACATAAGGTGGGGGAG
ACAGAGTCAGGGTGAGAGGGTCTGGACCGACCTCATCACACCCCCGCCGGTCCGGGCTGT
ACACTCTGCCTCCCCCTACTCCCTCAGAGTATGAGGGAAGAGGGGAGAGGAGAGAGAGAG
AGAGAGAGAGAGAAAGAAAGGTGGTAGACATAAGGTGGGGGAGACAGAGTCAGGGTGAGA
GGGTCTGGACTGACCTCATCACACCCCCGCCCGTCCGGGCTGTACACTCTGCCTCCCCCT
ACTCCCTCAGAGTATGAGGGAAGAGGGGAGAGGAGAGTAAGAAAAAAGAGGCTGGTAGTA
TCAAAATGGTTTGTTTAATGATGATCCATTCTGAGCTTAAAGAGAGTTCGTTCTTCCGAA
GGCACTGGCATGGTTAGGTAAAGCTTAATTATCACGATGACACCCCCTGCTTCATCCGAC
GACTGGGCAGTTGGGGTGGGGTGTCAAAGGCAATGCACGGGCCGGCGCTCGTTATTAACC
ACTCTCTGCTTCTGGATCATCTCTATGTCTCATAATGTGCAGTTACATGCTTCCTAGATT
CTGAAGATACCGGTTTAAGATTTTGTTCCTTGGGTTATGATTCACGTCCACGTCCACGTC
CACGTCCACATCCATGTCCATCCTTTTAGAGGTTTAAAGGTTAGGGTTAGGGTTTCAGTT
AAAGGTTAGGGTTAGGGTTAGGGTTAAGGTTAGGGTTAGGATTAGGGCTAAGGTTAAGGT
TAGGGT
>NODE_407_length_316_cov_1.724684
TTTACTTCAGCTGTCACTGGTTTTAATGTTGTGGCAGATCAGTGCCACACATAGACAGAC
AGACAACATAAAAATGGATTGGTAATCAGTGGTATCTTACACCTTCTTCTTCATCCTGCC
TTCATTCTGACCATTCTGATTGCATGTGCTTGTAGAAAGGCTTAGAAGTGGTGTGATTGC
ATATAAAGGGGCCCAAGGAGGAATCAGGAAGACATAGACAGATTTTCGGCTAAAAATATG
CCCTTAACCTAAAGCTCCAGTTCATGAATGTACAAACAAATGGAGGAAAAGAGTGATGAA
CTTGTGAGGTGAAATTATAATGATGAGCTGCAGTTTTGTGACAGGTTTTCCCATCAGTCT
GAGTCAAACACAAACACAAACataaacaggctcgctttgcacacacatattcattgtgta
cattgccagtcagctacagctaatctcagccagatgatac
>NODE_410_length_314_cov_2.585987
TCCCATTCCAGGACAAGAAATCAGATAACAGGAACACAATGTCAGGCTGAATGAATGAGG
GGAATTGAAACAGTGGCTCGGGCTGATTGTAACTGTCTTGTGGACAAAATCCAGAACTCA
AAGAGAGCAGCACCAACTGACCTCCTGACCTTGTTGCTCTGTCTTCCGTTCTATCTAACT
GGATTCCATCCCACTTTCTAATGTCCCCTGCCTCTGTGCCCAGGCTTCCCTTTTCATCTT
CTTATGTATCTCTTTTTATCCCACCCATCCCTTCATGGCTTCCATCCTCCCTCAGCCTCC
CAATAATTGGATCATCTCAATTGCGTATTGTCTGGCAGTAATTGTTTTACCTCCTGGAAA
ATGAagtttgaattcacatgagaagcttgtgatatgaggctcaaagttgtcatagcacac
attgatgcctatgacacaaacaagcaacaattaatgtg
>NODE_411_length_454_cov_5.755507
CTGCTGCATTCCCCCTATAGTTTTTTTTTCTTCTCTTTTTTTTTCCAGATGAATTTTATG
ATATTTTCCTCCCCTCCCCACTCCATCTCTCCCTCTTTCTCGCTCTCTCACTTCTCGGCA
GTTTTCCCCAGACAGGTTCCACAGTGTTTTAGAGGGGATGGATTTAATTGCTCTGTGGGG
ATTGGTTGGCTGTGCCGGGCTCGGCTGTTTAATTAGTGTACCCTGCCGGGATTGGTTTAA
TGCTTCATGATCTTGAAATTGTCTGATTGTTCAGCCCTCTGGGGACTCTCCCTGCCTACG
TAGGCCAGCAGGTTTAGCTAAACATTGCTCCAGGCTTTTGCTGTATGCGGCAGGAGGAAC
AGTATGCCTAAGGAACCGGAATTTGGCTGAAGTGGGGGGTCAACTTATATGACGAGCTGG
TCAACATGCATGTGAAGTGGACAGTCTTCTGATTCTCCTGAGTACTTGACTGAGATGTGT
ACAGACCTCACAGGAATGTGTACCCTTACAGTCCTTCATCTCAGCTTGATGCTGTATGGA
AATGATCCAATTGACTATTAATGCAGTACCAatatgtagactgcgatagtgtttctgt
>NODE_412_length_601_cov_29.341099
TTTATCACGCCTTGGAGGAAATGATTAACTACATCAGGGCCTTAGTTTTAAACTGCTGTT
TAATTAATGTTCTATGAATATACTGTATGAGTAATCCACTTGCCAACTCACTATGTGACA
ATAAAACAAACAGACCCACAAAACCCAATTATGTTCTATATTCAAAGTAAATACTCATAG
AGAAATGGGAAATTTATCTTCCTTGTTCATATGTAGCAATAGAGAATGAGTAGGAAAAAT
AATAATGCAAAACATTTCCACTTAAAAGGTGCAGTACAAGAGAGAGCATGCATGATGAAA
TTAAGTTTAGTTAACAAAATAAAGTAAAGAAACATAACTATTGTATTACCAGTTTGTGCC
ATAAATTTAGCAGACTCAGCTTGCTCCTGCAGGGCCTTTGTGTCATGAACTGATCTTGGC
CGCTGACTTTTTACTGTATGCTCTCCGATCATTCCATATTCTATGGGACAAAATAGAGGT
TCATATGAAAGCTAGGCTTAAACATGATCTTCTGAGAACAAAAGCTTATTACATACTGTT
TTCAGGATGTTTGAAGCAACTGCAGTACATGGCTAGAAACAAAGACCACACAAGTTTGTA
TTTAATTTGTCCTTTTTTTTTCTCTATGGCATAGAACAATGCAACGAATTTATAAGGGTG
AGTTGGAAGTATTAATTGAGCTTGAAAGCACAGCGTAGACACATAGCAAACATGCAGATA
AACTCACATTGTTGTGTTTGTTttt
>NODE_413_length_832_cov_18.544472
CGCTTAAATCACCCCTCACCCCTTTACTGCACCTCAGATACCATCATAAATGTTTTAGAA
GCAGCAGTACAATATGGAAACAAAGAAAAGATAAATACTCAACTCCCTGCAAGGGGAATA
AGGCCCCAAAATATGTTTTGGAAACATAATCAGCATCATAGCAGCTCTGTGTGTCTGTTT
ACATTGTGGCCGCCATCGCTCCCCTCTCCTCCAACAAACAAGAGAATGGGGGTATGGAGG
AGAGGAATAATAATAAAAATAGAAGAAGAAGGAATTATATTTTGCATATTATTTTAAGTA
ACTGTTCAAACTTCATTTCAGAATGGTAATCCACAAAACAAATATGTAGCCGCATATTTT
AAAAGGGAGGCTCCGCTCGCTTCAATTTCCTATTGTGATGTTACGCCGTGTGTTTGCTCT
TTGTGTCTGTTTGAATTGATTTGCGCAGCTCGGCAGACAAGGGCTGAATGCTCAGACCAA
GAATCCATAATTTCATATGATCTGATAGTTCTGCAGTATTACATTGATTTTTTTTCCCTC
TCCCTCTCCCTCTCTTTGGTGCTGGTGTTAACAAACAAGCGGAGGTACCTGCGCTCAAGG
ATCCAGAGGAGAACAAAAAGAGGTGTTTTGTTCGGGCTAAGGTGATAATGTGGAGACAGG
GACATGTTTGTTTGGGGAAGGGGATATGTTTGTTATGGGTTGTTTTAGGAGGAGCTACTT
CCCATATAGTCTATTAGGCCTGTGGCATCTGCAGCCACCCAAAACCTAGGATTTAAGACT
AAACACTCTGCTTAGCTGCAGCTTGTTACGTAGACGCATTATGCCCATACAGCCATTAAC
TAATTTACACAAGTGCAGTAGTTTTGATGCCTCACAATAGATTAAACGATTAAATGTTGG
CTGTCATGGAAATAAGCCATCCACCCACCATACTGTGAGTATGTTCCACTGATGGAGGGA
GAAAAGAGTGgcatac
>NODE_414_length_580_cov_18.389656
ATCTCATTGCACTTCACATAGTGATTAAGCCGCAGAAATGGCAAAAAAAAGGGAGGGGGG
GAAAAAGAAATAAGAGGGATAAATAAAAGAACAACGATTACAGAGGGGGAGGGCGGAGAG
AGAGGAGGCAAACAATAGAGAATCAAAGCATAATAATATTCCTAAATGAAGAGGGAAATG
TTGCTCCGCTCATTTTATTAATCAGACTGTCAATTTCACCCAAGAGGCCAAACCCAAGAG
CAATCTAAAACAGACTCAGAGATCAACCCAGGGACAAGCACCTCGCTCCTCACTCCTCTC
TTCCTCTCCACTTGGATATTATTCGTCTGACCGAAGGCCGCCTCCATCATCAAGTGACAG
CCCTCTCCTATTTATTTGCTTATAAACCTGTTACAATAAATGATCATTGGAGCAACGTCA
GCCGAGCATTTTAACAACGAACAGCGACCACTTTTTTTGATGAATGACATTTCTGCTGCT
GCCGGGGAGGATGCACGGCTCGTTTTGAGCGGTCGCTCGTCGATTGCGTTCAGATTCCTT
TCATTTTTTGCGCCTTGCTTATAAAAAGCTTTAGAGACAGTTATTTAGACACAGTTGCTG
AGTTGCATGCGGATTTAGCTCCGACACAACTCATTGGTGCTCCAGCCCCCTGGACAAGcg
tgctgctggtggtgctgctgctgctgctggtggaggtggtggtggtggtgctggtggtgg
tggt
>NODE_416_length_299_cov_1.284281
CTGGGCTCTTGGTCATGTTCCTCAAGCCATTCCTGAACAGTTGTTGTGATGAAGTGCATT
GTCCTGTAGGAGAAGACTGCTGTTGCTGTCAGGGAGAGCTGCTGCTATGGAAGAGGGGGG
TCTGTTTGGTGTGCAGTAATGTTTAGGTGGTATGTGTCCACATGAATGCCAGGAGCGTAA
GATTCCCAGCTAAACATTCCGTTTTAATGAGATGATCAGTGTTGTTTACTTCAACTGTCA
CTAGTCATAATGTTGTGGCTGATCGGTTTATAGTATAACCTGACAATTTATTTATCTATC
TGTAATAATGAGCTCATTCACGATGTATTAATTCTGCCTCTGTTTACTCACAGCTGAACA
ATGAACACAGCTCCGCCTGTTGTAACATCCGCCACTTTGTGCTTGTTGTTGTTTGTGGTT
GTTTGTTGTACCTGCTagcaatt
>NODE_419_length_677_cov_7.132939
TTTTTCTTCATCGTTTTTGTAAATCAAAACCAGTAAAATTCTTTTATTTTAATCATTTAT
TTATCGCCAAACATTCTCTGTGTCATCTTGTACATATTTTTTATAGCTTTTAGGCCGATA
CTGTTCTGTTCAGTCTTTACATAAGTAGCCTGTTGTCTACATTCAGTCTTGCTACCGGAG
GAGATTGCTATTTGTGGTGTGGAGGCTGGGCTTGTTCTGGTTTGGGAGCTTTTGCCTTCT
TTTGTCCGCTCTCTCTACACTGTGTGTTGTTTTTTTTGCACTGTAGCTCAGCTCCTTGGT
CTTGTCTTTCCACCTCTGCCTGTATTTGCTTGTCGGTGGCTGGGGAGTGAGTGTGGAATC
ACTTCTGCTTCAAGGTGAACCATCCCAGTGGACTTTAAAGTCCCACAACCTGCAAGCAGA
TAGTGGAGTGTTGAGTGTGTTGGGTGAAGTTTATGGAAAGTATGAGGAAAGTGATTTGTT
TTGTTTTTTTCTTTTGTCTGTATGTGTGTATGTGTGTGTGCATATTTTTATTTTGGCCTG
ACTAATCCGCATGCCTCTCGCTGGTTCCTGTCCTAACAGGGGGTGTCATTTGATCAAGTC
AATAATCTGCTGATTGAACCTGCTCGAATTGAGGAGGAAGAGGTCTGTACCTACTCTTTC
CCGTCCAATCTGTCTCTCTGTCCCTCACTCACCCACTCATTTATCCACTTGAATTCAGAA
GTGGAGACAGAAAATTCACTTTTAATCCGAACCAATCACTAGGGAACCCCTAACCACAAC
TCATTTACCAGACGGCCTGTGTGGCAGAACCTGGATACAGG
>NODE_422_length_627_cov_8.539075
CTCACCGCCAGCTTTACCTCCTAACTCTGAATTATCTCCTAAGTACTCACGTATTGTTTA
ATATACTCTAATGTGAATTTATCCCTCGTGAAATGATTTCTGCGCCTTTAAAGTTGCTGT
GATTCTTAATGTCAATTTATCCACTCCTCCAAAACGCACTCCACTTTAACTAGTGCAGAA
GTGTAGTCTTTTGTCTCTTTTAAGACATTTTTTAAATTGGGTAAGGGCCATTAAGAGAAA
AAGCACCAATCAGCTTTTACAGTCATTCGTCTTTATCAAGCGCAAGGGAGCTCAAACAAA
AACCTACTCAGGTTGTAAATGGTCGAAATGTCAATTAGAAAAAAAAAATCATCATTAGGT
TTATTACTCAAATTAACAGTTGCTCTCAACCATTTAAATCATTGTTGGTGTTCGCCGTTA
AAAGGGAGCAGTTTTTTTTTCTTTCAGTCTTAGTAGTCAGACACATCTCCCTTTGGACTC
TGACGGAGTGATTTTGGAGGTATTATATTCATGAGGGGTTCCAGTAATTGGATTAAATTG
GTTCCAGAATGTAGCAATTTATATTATAATATCCCATTACTTCTAATACTGTTCTTAATT
AATTAGCCTGATTTTTTTTGGTCCGTGTTCCTGATAAGTTAAGTTGGCTCAGGAGGAGGT
CCGTCCCATGGTGACGTCTCGCCGAGCTACATCAGTCACACACACCTGGACACAGCACAC
AAGGTGAGGGAAAATCTCACTGAGAAAATGACCTTCATCTTTATTGGAACT
>NODE_424_length_145_cov_3.062069
GTGTCACTACAAACCTATACCAATCAACTCAGAGCGGTCTGAAACGCGCTCTCAAGTGCC
TTCTGCGGGAACTTATCTTGGCTTCAGCGCTTCCACACTGGCTGCGATATGCACGTCCCA
TTGTCAGTGAATGGGAGAACGTTTCGGCCAATATCTCCGGAACCAGACGTGCTAGACACC
TGGAAATGCCACCTGCCCCACCTAATTTGGCTATGCTGAAGACGCCGGTCTCAGTCCCGA
GTCTCTACGACCTTCCCGTCCCGAGATACAGCAAAAAATCACAGGTTTC
>NODE_427_length_145_cov_40.227585
AGACTATGAAGACCTAGGATTTGACTCCTATATGATTCCTACACAAGACCTGACAAGCGG
ACAATTCCGACTTCTAGATGCAGATCATCGAATAGTAGTTCCAGTTGAATCCCCGATCCG
TATACTAATCTCCGCCGAAGACGTTCTACACTCATGAGCAGTACCTTCCCTTGGTGTAAA
AATAGACGCAGTCCCCGGCCGACTAAACCAAGCAGCCTTTATTGCATCTCGACCTGGAGT
GTTCTACGGACAGTGCTCTGAAATCTGCGGAGCCAACCATAGCTTTATA
>NODE_428_length_692_cov_12.776011
TTAATCAGATGATTACAAAAGCATTCTTTCTAGTTACTGGTTAAGTGCTGCTGTCAGGCT
TATTTGCATGGCCTATGAACCAGTGGCTGAATATACGTGATCAAGTGACACATTTTGGTG
GCAAAAGAGAACTCATATCTCAAGTAGAAAATTTTCAGCGCAGCCTTAATGTAAAGTCTG
ACGTCCGTTAATGTTTTATTAGCATTTCATTAGTATGCTCGTGAAGAGACCGAATGATGG
AATGCAGCAGTGTGAGATTGTCTGTATTTTTGTTTAGCATTTGCTGGGTGTTGTCGCTTT
CGGGTTGGGGGCATGCAGCGGGGAGTCGAGAAGCACCCCACACCTCACGCTGAGTCCCCC
TGGTGCTGCCCCCTCTCATCTACGAGAAGAGTCTTCTTCTCCCCTGCTAAGTTTGCAAAG
TCCAATTTTCAGCTAATATGGAGGTCGCAACAGCAGGCGCAGAGGGCGTAGTAGGACATA
ATGGCTATGGGATTGTAAATATTGGTTTTAGAGAGACACAATTGGAGGGCAAGCGGAGAG
AAATTTCCATAGAGTATGTGCTAGCACCATTGGAGGCCTTGGTGCAGCAGAATAGATTTT
CCATTCTAGTGTGTCACATTAGATTTTCGGAGGTGCTCAGTGGCAGGTACATGTCATTAG
TAACACTTTAGCACAGTAATGAACCTTTTTATTTATCCGGTGCTTCTCTCATGAATGAAT
AAGGAGCTGCTCCCCAACTGTGCCCAGCCGTGAGAAGCAGACAGAGGAGGCAGAGGGAGA
GAGGGAGAGAGGgggagacagaggggggagagacagggagagagagagagagagag
>NODE_429_length_1051_cov_8.873454
ATACTCAGATTAAGAAGATCCATGAATAGTGCTGGTATCTTTTGCTCTTTCTGTCATAAA
GACGCCTTTAGATTCTTCCTAATCCTCATGTTAAAGGTACGCCAGCTGAATGGCTTAGGC
AATGTTCTGCTTGTGACTGAGGAATGATGCCATTAGACCTGCAGGATTCAAAATGCTATG
TTTTGTGCAGGAGTGCGCTAATACCACAATGTATCATGGGACATGATTCCATACAGCTCG
CCCGGCTTCGTTTAATTTTAAAATATCAAATTGTTTTCCTCCACAGTCACCTGATTTCGT
CTGCCATCGTCTTTGTCATTTCGCTCCCTCGTCTGTCTAAAACTGGCACTTTTGTTGCAT
TCCAAGAGGTTGATAAATCAATCCATCAAAAAATTCTTTGCGGTGAAACTCAATCAAGAA
AGGTCATGTCGGCGGGAAAAGAACAGATTAAATTAGCATTGAATTAGACATGGAAAGTGA
GCTCTGTCAAAACCATCACTGTGCTCAGCACAATTAGAATATGTTAATTATGCATTTCAT
TAAGGGGCCTCAGCGCTCTTTGAATGTGAGATGAAATGTCACTGGTGTAGGCAGCCGAAA
AATGGAAGATTGCCAGGCACAACTTTCTTTGTGCAATGTGTGACACCTTCATTAACATCA
GGGATTGCTAGTCTGATTAGACTTTTTGTATTAGTTTAAGCCTTTAGGCTTTCAAATGCT
ATGCCTTTTTTCTCCATTTTGATGTGGCAGCTCAGACCCTTCTCCATTTCCAAGCAGATA
TTGTCTATGGTTCAATTCTTTGTTTAAATTCTCCGACATAATGCCATGACATTGGACGTA
ACATCTCATTGTCTTTGTGTAGATGACGGCATTTACCATGTCTTTGTTTCACATAATCTC
GGGTCACTTTCAGCAATGTGAGACTTGAAGAGCCAAATTCCCACAGTGTGTGTTCAGAAC
GAGGATATTCAGGGTAGCATTCGAATTAAAGCACACATGATGATGACATTAACTACGGAC
AGTTACAGTGGCGCTACATATAAAGACAAAATGCAGTTTCAACTTTATACCGTCAGTACT
GCCATTTTGACCCTCGATAGATAGACAGACAGACAGACAGATAGATAGATAGATAGATAG
atagatagatagatagatagatagatagatagatagatagatagatagatagata
>NODE_430_length_445_cov_32.489887
AGTTCTCAAACTTTTTAAATGTCCTGGAGGAGTTCTTGTTTGAGTCCCAAACCTACTGAG
ATCTCTAATGAAGGCTTTACCTTCCAGGCAAGCATATTTCTCCAAATGACAGTAATTTAC
ATATGATGTATTTAGAGAAGAAGAGGGCAGGCTAATTCTATTTGGAGATTTTCCTTTGTT
TTAGGAGTCATTAGCAGCTAGCTCAAATCTAATTTTTACAATTTCATCAGGCCATCTTGG
AAAGCCTCTGTGAGCTCATCAGAGAGGAGCATTTATTGCTAAGTGTTCTCTATTGCATTA
GCACACAATAAAGCGGCCAGGGACTGCTACAGACGTTTATGTGGAATCCAGTTAACACTC
TGCCAATTCGTTTTTTATTGGGACACAATCAATTTTTATTCATTTTAAAGCCAGAATGCT
TTCTTTCATTGTGTGCCTACCCCAGCTTATTATACCCTAAACTAATTACTCAGTTGTTTT
CACAAAATGCTAATGTTTATGTTAAAGATTTCCTCTTTGAAATGCAGGCCTGACGTGCTT
ATACATACACTTCCCCCTATGCTTTAAACACAATAATAATGACATTCAt
>NODE_432_length_757_cov_5.224571
CTCACCCTGCAGAGAAAATAAGAAATAACCATAACTCCTTCCACTGCCAACCTGCCCTGC
ATGACCCCTGTTTTAAGTGGGTAGCAGGTAATTGCTGAGGCGGTGTTACCCATCAGCCTA
CAAGTCCATGTGTGCCTTATGTGTCATCTCTATTTATTATATTCTGCACGCTCCCTGGGC
CTTGGTAATCAATTTCACAAGGATACAGGGCTGATATCAGCTGCCGTGCACATTATGAGG
CGAGCCCTCCTCTTATCAAGTGCAGAATTGCCGGCTAGAGGTCATGAACAGATAAACAGG
GATGTAACACAACTCCCCCACTCACCTGCCCCCCAGTGAACACAAAGGTGGGAAGGTGAT
GTTGTGAGGGGGGTACAAAGAACAAAACACCCAGCAAGGAAAAGGTTGTGACCCTTGTAA
GGTGCCTCTTGTTACGCCCGACCTTCAGAATTTCATCATCAGTGCTTCTGTCTGCTTAAT
AATTCGGAAGCTCCCGTCTCATCTCTCTCTTGAGTCAGCGTATGTGGGTGTGTGCATGTT
TGTGTGCGGTGGGGTTATGAGGCCTTCAGACACCCTCTCTCTGATTATCTCCAAGCACTC
TTTGCAGACCTTTATAGACCAACCACAACTCCATCAATCATTTGCCCCGCCGTCTTACTC
TTCGGGATGACCCATGTCCCATCTCACCACTGCTCGGCTAATATTATCTAAAGCTGCGCC
TGTAGCAGTGTTAATTTTGGCAGCCGATATTGATACAGTTTTAGTCTTTTGAtgaagatg
tgttgtcactgtagtcaaattctggcctagttttagagaacaaaagtagaagacgttttt
aattttcatatcttctaaacatttcaaggctccagctgttggcattcttgtgtacagtta
c
>NODE_449_length_410_cov_2.658537
AATTAAGTACCCAAAAATTAACCGGGTTACAAGAAGCAATTGCAAGAGCTAATAAAAATA
ATCCGAAGAAAATGCGCAAAGATGGATACGAGGATGTTAAATACTGGCTAGAAGTAGCAC
AAAAAAGAGAAGAAGGTGATAGGAAGGTTAAAGAAAAGGAATGTGCTGATAAATGTGTTG
AGGCAGAGATAAACAAGCAGTTAATGTTTCACAGAAAGGAGGATGATGAAACAACTGTCA
GAAGGCGATGTAGACAGAAAGAGGCTGAGGAAGAAGAAAGTGTAGCAGCAATGACACCAA
AAACGCCTGGGGGCAGCAATATATACCCACCATTACCACCGCCACCGCCGCCACCCTATG
CAATAACACCAGTAAAAACTAGATCCGTCACAAGAGGAATTGGCACATGGTCTACAACTA
TGGGCAAACTTTTGAACCCTACGGCACcatcagccccccccccaagatatagaacaggta
gatacgtaccccatgattcaggtggcaaatccaaatgcgggtgaccgtgggcaagaacca
acccttttagtcta
>NODE_450_length_358_cov_5.578212
AACACACACAGACTTTTTGTTGTGAGCTTTTTCTGATGTCCAGGCTTGATCTTTGGGTGG
ATTCAGAGGGGTGGGGCCCTCTTTTTCTTTCTGCGGTGGTTTTCAGCCGCCAAGCTCACC
CGCTTTTGGCCGGTCAATTGTGACACTGTGTGTGTCAGTGAGCAGGGGGTCTCCTGGTAG
TTGTGCATGTGTGTGATAGTGTGTGTCCGCTTCACACATTGACTGTGAAGCTGCAGCAGT
ATAACAGCGGCTGCTGCTCTGGGGTCCCGGCGGTATTGGCCTAGCCCGCAGTCTCTCTTG
GCTAACTCATGTTTCATTCTTTGGCAATTTGCCCTAATGAAGTCCCGCAGGAGCCCCTCA
GACCTCTGTTCTCTTTCCATATTTAATCATGTTATTTTAATCTGGGGGATGAGCTAACGC
CTCTTTCTCCTGCTGTGTCTGTGTGTGTGTGCGTGTGTGTGTGTGTGTGTGTGTTTGTGT
GTGTGCGCACGCGGCAGGTCAt
>NODE_451_length_637_cov_10.042386
AACCATCTTTCTCGCTATCTTCCATCTCTAGTACATTATTTTCTGTTCCTTGTTACTTCC
TTGTTCTTGATGCATGCTCCTTTGGCATGAAGGACCTGAATGGCAGTTTTGATATGTCTT
ACCAGACCTCTCTTTCAGGGCTTGTGCAACTAGAGGTCACCTCTTTTGTTTTGTCCTTCA
CAGCATGCCTCTGTGATATACAGAGTTGTCTCTGACTCCTTATGCCGCGTCTTCTTCTGT
GTAGAGCATTTTGGCTCCTATAGCCAATAAAACAATCCCCTGCCACTTGTTCCACAGCCT
TTTTGTTGTTTTGTGTACTTTGGCTTTGTGCACAATCCCAGTCCAATGCTAGTGATCTAG
CTTTGCATGGCATCGTGTGTTAGCTTAGACGTGTGTTTGTAAAGAGGGATGTTCTCTTTT
TTCCAGCAAAGATGTCACGGAAATTAAGCTTGCCTACTGAGCTAAAGCCAGACTTGGGTA
AGCCTTGACTTCGTGTATCCAAACAATTTGTATGAAATGCAGTATACTTTCGCCACTCCG
ACTGGACTCCACCACATCCCATAAGTCCAGTTTTATCTGGTTATTAGCCTCAAAATTGGC
AAGCTGTGCAGATGTTCTCCTAAGTTTGCATGAGTCAAAAGTAGCACTGATCTGATCTGA
ATTGAAATTATTTTGAGCTAAATCAAATTGTTGCAATTAAACTCCCaatttctgaccacg
ttgggggtttcactagaggtcagtggtgctgagctaaactttgcacaacccatttcacta
t
>NODE_452_length_525_cov_6.112381
AGAGAGTCACAGACTGGTCCTTGCAAAGACCTTATGCCAACTGTCAGTAAACTTGATCCT
GCTGCATTACAACTCTGCAAAAGCTTCTATAGCAGCCAGTAAATTTAAAGCATTTCTAAC
AATTAAAACCAGCAACAAAAACAGCAAGCACCGAACCCAAATGTACAGAGATTTGAGAGA
GGCAGAAGAGCAAGAGAGTGAGCTTAGCAAAAGTTAAGGTTAGCCGAGGGCAAGCATTCG
TAAAAGCAACTTACATGGCTGTTGAGCAGCGAGCTTCTCTGACTGGATAAACCCTCAGAT
TTTTGGAGCGTCTCAATCGCCATTTCAATCTGATAAACCACGAAGCACAGGACAAAAAAA
TGTAAGAGGGGGAAATAAAAACAAAAGCAAGAAAAATAAAAATGAACACATTACTGGCCA
CAAGCAAAAATAAATAGAGTCAAGAAAAGATCCAAAGGCAAGCACCACTAAACCCAAGCA
GAGCAGGACTACCTGTCATTTCAGGACAATCTTTGCCACATATTCTAAATGCTAAAGAAC
ATTGACCGTGGATAGCGCTCTGTCACACAAGCCTTCAGGATTCCTCTAACAAAGATCCAC
TTGGAACAACTATCGTGTACTGTGAAAAAGCCCCACTTCATTAcaaaaacaactgattaa
agcagagtg
>NODE_453_length_663_cov_12.612368
ATTTCATCGAAATTAACGTCTCAGAAAATGTTACTTCAACTTGTTTAGTGGCAGGACACT
CCACAGAGAAGTGGGCAAAAACGATTTACTCTCCAGCAGTAAACGAGGAAAACGGAGGAA
AAACAACAACAACAACAACAACAACAGCGAAAGAAATGAAGTTTTTTTTAGCCCACAGAT
GCTCAACATAAACTCTCTCGACATTTTCACACTCAGCCCTAAAGCCATCCAGCGACGCTC
CATAAATACACAATCGTTATAAAAACTTCAAATTTACCTCCTCTTACCTCTTTTAAATTC
CCCCAAAAAGCATAAAGTATAATAAGCCAGTGAAAGAGAAGACACATAAAAATGTAGACT
CGTGGTACCTTTGGTATAAAGCATTCCGTTTTCCTTCTTTTCTGTCTTTCTCTTGCTCAG
TAGCGATCCGATAATAGCATATGGAAAGTGTTTTCAAAATGCCCAGATTTGGCACATTGT
CATTGAAAAGAGAGGAGCGCAGTGATGCGGTGCTACAACAGGGGAAATGAGTTGCGGATT
GGACGCAGCCCGCCTCGGTGCGGACTTATCCCACTTTAATTTAATATTCCGCAATCACAC
ACACTAGTGATGGCATATAATTCAAGGAGAAATTCAGAGGGAAGGAAATGCTTTTGTGTG
TGTGTGTGTGTGTGTGTGTGTGTGTGTGTGTGCGTGTTTTTTTACACCACTTTATTTGAT
TAAGGAGAGAGGCAGTACAATATTGTCTTTTTTCCTCTGTttccccccttccccttcttc
tcctttgcgccccctcctcctcctcct
>NODE_454_length_515_cov_15.735922
ATTCCGTCTTGTCTGAGAGATGTTCACCTCCGAAACAAAGACACACTCACACAAGGCACA
GAAAAGCGGAAAGAAGAGAGACAAAACATTCACCAGATATCAAATTTGCATGAAAATAAG
CCACACTGTTCAGCCGGCAAAAAGTGGATTGAAATGAGGACTTGCCAAGAGCGTGGTGGT
ATAATTAGCATTTGACCAAACAAACGAGCTTCAACAGAGCTATAATTAAGCAGGCCTGTA
ATTAAGTGTATGCCCTTTATCATAATGATCGTGGTTAAAATGGTGTGATGGCTGCCAGTT
GATTATTAATGGTGTAACCCCGTCCTGCATGCATCCTGCACTGGAATCAAGGTGTCACGA
CTGTCAGGCTAGAGAGCAGCCCTTTGTTTATAAAATACATTAGGGCCCAAATTAACACAG
GGTGACAAGAGACACAAAGCCTCTCGTTTCCAGACTGAAGGGAAAACTGCAGCTGCTCGG
CTTCATTTTAAAACTCCCAAATCTGGAGGCACAAACTTGCTGCAGTTGGCTTCGACAGGA
GCCCCAAATATCAAGAGGCCAGGCTTCCAACTGGTGTTCTTTTACCCGCAAGTCCATCAG
GCCGCTGGCACAGGAAAAGGAACTCATAAATGTAAGCCGAAGCTTTTCATGAGTCAtcg
>NODE_455_length_492_cov_4.892276
CTCACATAATCTCGGATGATCGTTTATTTAGCTGATAAAAGCCTAAAGACAATCCAGTAA
TTTACGACAACTGTTTCCAGCAGAGGAAAAAGAGCAGGCAGCTGAAAAGTGCTCGCTGTT
CCCTGTATTTCATTTTAATGTCATTCTCTCTCTGTGTTCCTCTCACATATTAACCTTCAC
CATCCAGCCTGTTGCTGACTTGCCTACTGGGAATATCAACACAAACTCCCTACTTGTGTG
TCAAGGGTGGGTGAGTAGCTCATGTCTCAAAAGTGGTGTGTGGGGGTTTGCACACATGTT
GCCAGTCCAATTTTACTGTCATTCTCTGCTTCCTGAAACTCTATGATAGGGAGCAGCCTG
GCTACCATGGGCCTGCAAGGGTTAATCTAGCACTGAGCCAGATCACCTCAGGGGAACCTG
CCTGGAAAATGGGTTAATAAAGGTCATCCCCCAAAATAAACACTTTACAGAATGTTTCTC
CATTCATCCCTTCTTAAAATCAACTCGCAATAAAACGGGTCTGGGTGCAATTACTGCCGT
TGCATTGGGGCATGAAATCAACCTGTCCCGTGTTCTGGCTGAGGTCTGCTATGATCTCCA
CTTTTTCAGCCTATGCTGCTCCCCCTGTAGACCCTt
>NODE_456_length_352_cov_18.261364
AGGAAGAGGCCCCTGTGCTATCCGGAGCTGTCTGTTTCTGTCTGTATGTCTGTTCTCACA
CAGTCGAAATCAATTTGCCATCAGGACTGTCACTGTGGAACAAAGAGAGAAGGAAGCTTG
CCAGGTCGGACACACTCAGAGAGAAATGGAGAAAGACAAGACAGGCACAAGGAGGCAGGA
TAGAGTTTAGGAGAAGCGCAGGTGGGGTCTGGAAATCTACTTTGCCCCACCTACAGCTAC
AACTCCAAACACACCTGCCATTATCAGGAAGATTGGACTTCCAATTCCCTCATCAACATT
TGCATGCAGATATGTATGCTGTTTAGAAATTGTTGCACAAATTGAGAAGCACTTTATCCA
ATGTTTGTCCTTTCAAACAACAAAACCAAGACGTTACTGTTGATGAGAAAATCATCAAGC
CATCTCCTGAGCTGGAGGGATGTAGTATTAGATTAGTCTGTTGGGGTGAATACACCCTGC
AGGACAGTGTTGTCTc
>NODE_458_length_219_cov_3.735160
CTCAAAACCTGGTTGGAAACATTGTCTTTAAAAAACTGCAGTATTGCTGTTTTCATGCTC
TGAAACAGCTTTTCATGCCCTGAAAAGGCCTCTTTTGCCACATAGTGGTTCACTGAATTA
TATCACACAAAGTCACTTGAAACATCATTTGCCTTCATATTTATCACATTTGACCACATT
GTGAACTCAAAACATGTTTGGAAACATTGTCTTTGAAACACTGCAGTATTGCTGTTTTCA
TGCTCTGAAACAGCGTTTGGCATGCTGAAAAGGTCAATTTTACCAAATGGTGTGTCCACA
GAATTTCCTGACAGATGTTCACTTGAAACAGCATTTGCCTTCATATTTATCACATTTGAC
CAC
>NODE_459_length_417_cov_10.429256
GAGAGAGAAAGAGTGGGAGAGGGAAAAAAAATAATGAGGGCATAATTTTAGAGAACTAAT
TATTTCTATTTGTCTTTTGTCACACTTCTCTAATTCTGCGATATTAACACAGTCTGTGTT
TATTAATTGCTTTTACAGTGTTTTGAATCGGGTCCAAGAGGGAACGTGGCTCTTTTCACA
GGCAGGCAAGCTACTGGGACTGTACCTCGCCAGTACTGCCTGGCAACGGTGCACATGCGA
ATATCTTCCCCCAGTATCTCCTCCGGTTCCCTGCCGCTTCCCCACTCGATGTGTTCGGCA
AGTTTACACGACCCTGTGCACAGAGATAAAGTTCTTTGTTGCAAGATTAAACATCAAAAC
AGTTAAAGTGAAATTAAAATTAAATGAATGAATGTCACTGAAGCAAAAAAGACTGTAATT
AATGGATCCCTTAATTGTCTTCATAAAATATTTGCATGGGCATAATTTGCATAATTTACA
TGTATTAATTAATCTTTCAAAGGAATTTTATGCTGAGAGAAGCCAAAaattccctttgtt
ttatttagcatctaatgaaat
>NODE_460_length_841_cov_9.711059
CTTCCTAAAAACATTTTGATATGTGCATTCGCAGGTAGATCTTTGATAGCTATTTATTCA
AAAGCAAACTTGAAAAGAGGATATAACCTCGAGTCAGAAGCCTGGACGGGCAGAGTAAGA
TTGAAATTGGTCCGACTCTCCCTCTCTCTCTCTTGAATTGAGGGTCCATTGTAGTATGTC
AAACAAAAGGTTTTTATCAGAGGCTCTTAATGTAACCCCCTCCCCTCACTCTCTCGGCCA
CCAACTCGTTCTTCTCTTCCTCTCTTTTCTCATTCATTTATTCCACTGTGTGTGGAAATA
GGCTGGGCAACAATTAATTTCAGAGTGAATTCAGGCAGGATCTATTACCCCTCTCTGCCT
CTATTGCTCTAATGGAAATCTATTTCACTTCTCTTTTGTGTCCAATATAATTTAATGCCC
ATTTTATTAATGGCCTGAAATAATTACGGAAGGCTTTTGTGATTCTTGAGTATGTTTCAT
TTAATTGTGTAATAAATGTCTAATCAGAGCTCCCATCTGAAGCCATTATGGCATTAAAAT
TAACAATTACGCCACAAATGTCTTGGTGAATGCGTTGGGGTCTATAGAAATCGTTGCTGA
TAACAAGACACATATAAATCATTCATGAGAATTTTTTCAGAGAAAAGCGGTGTGAGAGAT
AGGAGGATGAGAGGGAGAAAAAAGAAGTGGAGGAAGAAAAGAGGAGAAGAAAGGAGCTGA
GTTTTCTTTATTCCATTGAAAAACGGGGATGGCCAAAAGATAGGGCATTTTAAAACTGTG
TCACCCTCTCCAGCTCCTTTCTTCCCCTGTCTCTCTCTATCTCCCTTTAATTTGCCTTCC
TCTTTATTTTTGAAGTGACAGATTTCACTTTgggaattcattaaccgttaacttgtgcga
taaaatatctatcagaccctctgcccggttcctttgctaagctgcgtggcgccccggttc
aacgttgtgggtgaccaaaggcaat
>NODE_461_length_429_cov_8.519814
CACACCTCTCACCCCATGCCTTTTTCCAGGGCTCTGGCTCCCTCCCTGCCTCTCTTTCTG
GCTCTTTCTCTTTCAACAGAGCCAGTTAATTACACCCTACTGCTGCAGGCAGCTTCAAAC
CACCACTAATTTAGAGTTCCATTACAGTAAACTGTTCCACATGTGCATCCAGGGCCCAGG
CAGGCTCGGGTGGCCACGTTTCAGGAAGGAGCAGCCGCCGATAGGCACCCACCCCCATCC
TGCCAACACAGCCATACTGCCATCTTTCTTCTTCTCCTCTTTCTCGCTGCATTTCTCGCT
TCACATCTTTACCTTTTCCAGTCCATTCCCTATCAAAACTTCCTTGGATTTTGTTCCCCC
TTGCCATTTCTGACCCATCCCACGTCTCCAAACCATAATCATGTCCTTACACCCAATCCT
CCCCCTCGCCTCCCCCACACCCGCACCCCGTCTTTATCCTTCTACTGCTTATACAACTTG
TACCATGACCCTGTGCAGCGGTTCCACTGTGTGGCTAATGCACAAAAACATCACTAAAGA
GTTCACAGTGGGCCTAATGGGAgaagaggtaca
>NODE_463_length_604_cov_10.412251
CTCATGATAATATTCATGTCACACAGACACTGTGGAAAGCAGAGATCACTATATGTCCAG
TCTGGATTTACAGTCCAAACCAGACCCTGCAGAGCCATAAAGTCCATATATTCTCCACAC
AGTCCACTGCTTCTGATGCCCAGGAGAAGCAGAAGAGCGCCCATGATAACGTCAGTGAGC
ATCAGAAGCCATGGTTTTAAAGTTACGACCTCATTACCCTCAGATTGAGGCCATATAACC
CTAAACCCACAGAGAGAAGGTTGGGAGGGATGAAATGTTCTTGTTTTCTCATGTGCACTG
AGGCGTGTTTTTCAAGGTAAATATTCTTTTTCCAACATGAAATAGGTCTTTGTTGTTTGC
CGAGAGGTAAAGAGGCGGAAAAGTGAGGAGGATCTGAACTGGTTTCCATGTCAAACACTT
CAATTCACCATAGAAACTCAGATCTTAACGCGGAAACTTTATTAAACTGTGATGGTGGAT
TGATAAGGGCCGAATTTCTATCGGCCTCTTTTTATTGTGGGCACCAGGCGGGCTGACAGA
GGTAAATTGCTCTTTTAATTAAAGCAATGCACCAGGGGAAATTGCTGTCTGAATATTGTC
TCAGAGATGGGGGCCAGTGACAGTTGCCTGGAAACTTCAATCTGTCCACCCGCATTTATT
CCAGATCACAGTTATGAGATAAAGTTTAATAAAAATCTTTTCCTCCGCCACCAACGAAAT
GAAATCCAACCCtttctgaacaagtgaa
>NODE_464_length_779_cov_17.381258
TGAAGCGCAAGAGGAGGGGGGGACCCGTCCAAACTTTAGCAAAGATACCCAGCAAATCCA
ACACAAAATGTAAGTAAGAGTGTATGAGAGAGGCATGGAGCTCCACAAACACAGAAAATA
ATGTGCCTCACAGATAGCTGCACCAACCCTTGAACATCTGAGCTGAATACTTTTCCAAGA
TTAAAACACGTCTTCTGGTAGTTGTGTCTCCTTTAAAAGCTGCACAACTTGACTGCTTCC
TCCCCACTGAAAATGTTCCGGCGGCTCATAGAAAATTGTGTTGAACCTCTTTGACTTTGC
GAAATAATTGAGTTAAAACACTCGATAAAACATTAATTAGCTTAGCAGTCTGGAGCAGAT
AACATAGATAAAACCCTATGTAATTCATATTGATTAGAATATGCACATTGAGCGTAACCT
CTTAAGACAAGTTTTCCTTATTAAATGGACACAAAGCCGAGGTCATTATTCGTACAAAGA
AAGATCGCTTTAGATTTTATCTTTTCACATAAAAAGGTTTGATTGGATTTCTTTCTGAGG
AAGCTGCACAATCTATTTTATTCAGGTTTGATTGTATTACCTCTTAATTAGTTTGTATAT
TGAGTAGAACAGGCCTTATTGATTTGAGGTGCATTCATTTGCATTGCAAAAATCCCCTTT
AATCCAATATAATCTCATCCTTACTCAAACAGAGCAGACTGCATCTCTGAGTTGCTCTTT
ACTTGCTTGTTTTCCAGCTACTGCTTTTGGCTTGTCTTCGGTTTAATATAACCTCCTGGT
AGAAATTAGAGATTGCATTCTCTATGCAAAATAATTTCCCTAAATTTGGCTGTTTATTTA
AAGGTAGTTACACTCAATTTCTGTGTATTTCATGTGGAGAGTGGTATGTTGTGCGCTGTA
ATTTATACGTCGAGTGTAAtaac
>NODE_465_length_667_cov_15.134933
GGTGTTGGTTGATATAGACAGCAGGACGGTGGCCATGGAAGTTGGAATCCGCTAAGGAGT
GTGTAACAACTCACCTGCCGAATCAACTAGCCCTGAAAATGGATGGCGCTGGAGCGTCGG
GCCCATACCCGGCCGTCGCCGGCAGATGGTGCCGTCCGGCGGGGCTAGGCCGCGACGAGT
AGGAGGGCCGCCGCGGTGAGCACGGAAGCCTGGGGCGCGGGCCCGGGTGGAGCCGCCGCG
GGTGCAGATCTTGGTGGTAGTAGCAAATATTCAAACGAGAACTTTGAAGGCCGAAGTGGA
GAAGGGTTCCATGTGAACAGCAGTTGAACATGGGTGAGTCGGTCCTAAGGGATGGGCGAA
CGCCGTTCGGAAGCGCGGGGCGATGGCCTACGTCGCCCCCGGCCGATCGAAAGGGAGTCG
GGCTAAGATCCCCGAACCCGGAGTGGCGGAGATAGGCGCCGCGAGGCGCCCAGTGCGGTG
ACGCAAACGAACCCGGAGACGCTGGCGGGGGCCCCGGGGAGAGTTCTCTTTTCCCCGTGA
AGGGCAGGGCGCCCTGGAATGGGTTCGCCCCGAGAGAGGGGCCCGCGCCCTGGAAAGCGT
CGCAGTTCCGGCGGCGTCCGGTGTGCTCTCGCCGGCCCTTGAAAATCCGGGGGAGGTGGT
GTAAATCTCGCGCCGGGCCGTACCCATATCCGCAGCAGGTCTCCAAGGTGAACAGCCTCT
GGCATGTTAGAACAAGGCGGGTAAGGGAAGTCGGCAAGTCAGATCCGTAACTTCGGGATA
AGGATTGGCTCTGAGGGCTGGGTCGGTCGGg
>NODE_466_length_564_cov_11.996454
TTAACTTGATGGCCATGGTAAATGCTTTCATCTAAATATCGTAACATTGTGGCTCGTGTG
TCGTGGCAAATATGACATTAAAAAAACCCCAGAACAAATGCAAATGTATCATGGAAATAT
TTATTTCTAAAATACAACTGAACATACTTTATGACTGTTTTTTGACAACCTTATCATTTC
AAGGACAGAAAGGAAAATAAAAAACAAACAAACAAAAAAACAAAAGCATTATGTACATGG
TCTTGATATTTACAGGTGGGGTGAAAACTGGACATGGCTCCGCTCGCTGCTGTTCCACTT
TGAGGTGCAACCAAAATTCCACTGTAAAAATGTGCTGCGGTAAACGCGTCCTGATTTGGA
GAATGTCTTTGAACAAAACAACCAAAAAAAAAGAAAAAAGAAAAAGAAAAAACAAACAAA
AAAAAGGAAGTCGCTGATTTGTCTTTCTGCGTTTTGCCCATTATTTTGTTAGTCTGTCCA
GGCTAGTAGTCCTGATGTGGGCTGTGCGTCAAACTGTGCCGTCGCAAGTCACAGTTGCGC
CGAAACACCTTTCCGCAGCGGCCACAGCTGTAGGGCTTGATGTCTGTATGGGTGAGAAGG
TGAGTTTTCAGGTTACTTCTTTGATTAAAGGTTCTTCCGCATGTGGGGCATTTGTGGGGA
GACTCCTGTTTAGATTTAAAGCAAGCAAAGGATTATTCCCTTTAATTG
>NODE_467_length_958_cov_9.161796
AGAAAGAAAGAAAGAAAGAAAGAAAGAAAGAAAAGACAGAGAGAGAGAGAGGGGAGACAT
GCCCAGGGTGGCAAACGGCAGCTCTGCTCTGGTGCCAAAAAAATTCATCACAAGTGATTG
TTATTCCAGAGTCAAGCATATTCCCTAACCATAAACATGCACACATACCCGCTGCACTTT
TTATTTGGTTCTTTCATATATTAAAAAAAGGAGGATGACTGCTTTTGGGTTTTAGATTGA
CTGTCGGGTGGGTTAATTGCTCGTCAGGGTGTGTTAGGGGGTCCACTTTACAAGGGGTTG
CGCATGTAGAACACTCACAAGGCCAAATTTTTGATTTTGTTCACAGCAAGGGGTCCTGCG
ATTTATTTCGCTTCCTCAGATAAATGATCTGCTGCGGGACCCTTTCAATTAGTTTTAAAG
CGCATCTGGGACGGCAGAGCGCAGACGCCATGCGTCTCTGAGGTGGAAGCAAAATGAGGC
TTCGAGAAGCAGCTGAAATTTAGAAGAGGAGTGCGGGATTGGACTAAACCACATAAAGTG
CAGAAAATCCCTTCTAATGGCGCGTAATTGGTTCTGTAATATCATTACAGGCGGATAATG
GCCAGTTACAGGGCCCCGCGCTATTAAGGGTTTCCCTGGCGTGCAGCGTTTATGTTATTA
AAGGGGGAATATAATGATATTTTAGTTATTAAATGCGCGTAATTAATTTATGCACCACTG
AAAATAAAGTTGTTATTATGACCTCGGCGAGGTGCGTGGAGAAAATTGAAATCAAATAAC
GGTTGATAACTTCATCCCAATATTTGGTCTAGACAACTCTGACAAGAGAGCAGGCCTGAA
GTGTCTCTGGCTCCTGTCAGCGCCTTTCCTCTCCCTCCTCTGATGATTGCTTAAATAACT
ACATGAAATCACTCTCTCGTCTCCACTGCAGAGACAATTTTACAAATAAACTTTAACTAG
ATTTAGTAGAAAAACAATATTGAGGCCTGCATGGTTTCTTCGGTTTTCCACCAGAACACA
TTTCAGGACCCTGGTCAGCACCTCTCTGCAGTCACATCTGAgtaaaagaacatgagaaaa
tgatctttagaacactcatcat
>NODE_468_length_615_cov_20.936584
TATGCAATCATTTACAGCTTTTGACTATGTGTGTGCACACCCAATTTCCAATATTCCTCT
AGTAGACTTTTTATGCTGACATCAATGGCAAGCTATTAAAGACAGTATTTCATTATTGGT
TCCTCTTCCCCAGTGGTTATTTACAATCCCATATATACTAAGCACTGATATTAAAGGAGA
CCATTTTAATGAGGTGCTATCTGCCACGGCAATATGTCTTTCTCCGAATGAGATTGTGTT
TAAAGATTTTATCAAGAAATGGCTGTTCGGCAGGGTTATGTTTTGTCCATGAAATATGCA
TTTCATATCTCTTTCATTTCATTAACATAATTTAATTTGTGCTTTGCATTCTGTGCATAA
TACATATTTGATTTACAAAACAAATATTTCCATTAGAAAATGAATTTCATGCGCGGAAAA
GGCAGAACTGAAAGATGTATTGTAAGGAAATAAGAAAAAAAGGAATTGTATTATCTTTGA
CTCAGAAAAAAAAAACCTTGGCAAGGAGAAATACACTCAATAGATTTTTTATATGTGAGT
GTGTGTGCGTCTCAGGGAGTTTATGTGTGTACTGCATGTGTGTGTGTATACTGCTATCCA
TGCATGTTTGTGTAGACTGTATGTAAATGTGCATTATAGAAGCAATGAAAGCTGAGGGTA
TATTGCataaagtttagtgcaatataactcagattgatttacatggcttgcataggggtt
tctccctgatgttaagtgcaatggtgcacttaacatcag
>NODE_469_length_449_cov_13.483296
TTTAACTGGTAATCATCCCCCCTTTCTCCTATTGCTGTGTGTTTTCCATTCCTACTTACC
ATTTTCCCCCTACGCTGTCCTGGAGATAGAAGTGTCTTAATATCCACTCACTCCAACAGA
TGCTGGTAGGTAATGTGTCTTGTTTGAAGTCATCATATGAGAACTTCTGCTGTGCTCAGT
AGATCGCCCACCACTTCGCTGACTTATGAATCTAATAACCCTTTGCAATATCGGCGTGCT
TAAACTCTCTTAGGCAACACCTTGGTGGCTCTACAGTAAAAGACAAATATCAACAAGCCG
GGCTTGTCAGGGAAAGCTTGTACAGATATACGTAACACCCTCGCCCGGACAACGCCATTA
GGGGTCTTACGTGATTGAAATAAGCGACGGCGGCACAAGTTTATGGGGGGATACTAGTTC
CTGACTGATCGCTCGTTCACCGCCTCAGATCTTTAAAATCCGCATCGAGGAACAATGACA
GAAGCATAAAACTTCTGGGACACATCCATATTCACGTGTTTGTGTTATCCACCGTTAACT
CCCTCTTTGGCGAGGGGCCATAGGCCTATTACGCATTACGCAcaactggtcat
>NODE_475_length_240_cov_9.358334
CTCGGGAGTAGGCTCAGTGCGATCGCGGCGGCAGCAAATGGGGGGGTAGACACAAGTTTC
ATGTCTCTAGCACTAACCGTTTTCCCAAACCCTCACCCCAGGCCGAAACCCTAACCCTAA
CCCTAACCCTAACCCTAACCCTAATTCCAGACCTTACGGTTAGGGTTGGCCCATACTACG
GGACCCAAAAAAATGTCACTACAAACCTATACCAATCAACTCAGAGCGGTCTGAAACGCG
CTCTCAACCGCCTTCTACGGGAACTTATCTTGGCCTCAGCACTATGACACTGGCTGCGTC
ATGCACGTCCCATTGTCAGTGAATGGGAGAACGTTTTGGCCAATATCTCCGGAACCAGAC
GTGCTAGACACCTGGAAATGCCAC
>NODE_478_length_145_cov_20.931034
GAGAACAATGCCAAACAGATAGAGGACAGGTTGGTTTCGACTCAGTCAGAATCACAGTCC
CAGTTCTGAGTAACGCCAGTCAATAATTTAACAGTGAGAAATATAGCAGGCTGATGAATA
AATTACTGTCTGAAATGCTGCTTTGTTCTGCATTTGGGAGAGACATTTTCCCCCCCTTCT
GTCTTTGTAGACTTCATGGAGTAAAGATTGCACACAGGAAGGCAGAGAACCAGATTAAAA
TGGCAAAGATGATTATGATGAACGAGCTTAACAAACGAGCCAACCTATT
>NODE_479_length_809_cov_8.564895
GTCACTTTTATCATCTGTATCTGCATACACTACCCTTGGCCGGCCTAACGTTCATTAAGT
ATTCATACCCTTTTGTTTTCTGTGATGTTACAGCACAGTAGCTTGCCTCGAAGGTCACCT
GCATAATGTCTTGTCCTCAGGGGAAACAAATTTTAATCTGGTGTTCCTCATGCCCAAAGA
ATAAATTAGTGAACTTTCTGTCTGGTTGATACTGTGATCTCTCGTGTGTTTAGGGTGATG
CAGATCGGGAAGGCCCTGCAGGATCAGCAGTGGCTGTTTGAGAGCCTGATGATGCAGGTG
GAGGAGAGGAGGTCTGCCGTGGAGAACAATGCCAAACAGATAGAGGACAGGTTGGTTTCG
ACTCAGTCAGAATCACAGTCCCAGTTCTGAGTAACGCCAGTCAATAATTTAACAGTGAGA
AATATAGCAGGCTGATGAATAAATTACTGTCTGAAATGCTGCTTTCTTCTGCATTTGGGA
GAGACATTTTCCCCCCCTTCTGTCTTTGTAGACTTCATGGAGTAAAGATTGCACACAGGA
AGGCAGAGAACCAGATTAAAATGGCAAAGATGATTATGATGAACGAGCTTAACAAACGAG
CCAACCTATTAATAGAGCAACTGGAGGTAATTACTTTCTCATTCTTTCTTTCCTTCTTAT
CGTTCAGCCAGCCGTGAATGTACATGCAAAGAATCTGTAACTGCCATGATGTAATCAGCC
CTGAAAGCAAGCAAACGAGAGCCAATGATAATCTGTCAAAGTTGCTTAAACCAACATCTT
AGGGACTCCATCTGTCAAGGAAGAGCATTGTTGATTAGCCCACAGTTCAGCCACTGTGCG
CCAGTAATTAAACGCATTTTTTATAATTCCTTTGCAGAAGATTtccgagggtttccagca
gcgtctggaggaccagctgcaaggggcaatagagatatgtggccagctggacc
>NODE_480_length_547_cov_17.118830
GTGACAATTTGACTGAATGCAGCATGACGGCACATCCAAGCTGTACTCGTAAACTGCTGG
TAACGTGTGTTTAGCAAAGCAATGCACCTGCAGACTGGGACACTAGTAAGACCTCGAGCA
CCGAGCATCACCAGGACTGGCTGAGCTGCAGGAAAACGTGCTCTGGATTTTTCTGAGCTG
ACTGAACTGTGGTTCACGTGATAAACTGGTTAACGTGTTAGCGAGGAGCATGACAACATG
CCATTAGGCTGTAGAAATGTGTTTACTGTATGTGCAAATGTTCAAAGTTCAGAAAAAGGT
GAAAGAATTTGTCACCCAGCCCTCTGTCTCCATCCAGGCCGTCCCCCTGCCTGCTGTGAC
CGATTTTGTATACAGGAACAAAAAAACTGCTTATTGGAACCTGTGAAGGATGGCACGTTC
ATGAATCCCCCATTGAGATCAAGTATAACTGTGTAGTGTTAATTGTGTACTATTCACCTT
GTACAGCTGTATTCCTACAAATATGGTTTACTGTATCATTGATACTGTAGTTTCAAAGAC
GTGAACAACTATTTTTATGAAATGCGACAGTACTGATATATTACATTTTGCTAAAAAACA
AAAAACTTGTTTACTGAAAGATATTCTGAAATACTGTCAAATAAACTCTTGACATGGTGT
AAAATATTCTTTTCTAGAGATTTTTACTGAA
>NODE_481_length_478_cov_14.255230
CATTCATAACCTTTCTGTGGAGCTGGGAGTGAAAGAGGTGGGATAAGGGAGAAAGAGGGG
GAGCGGAGAGCAACATGGCAGCTTATTTAGAAGACTTCCTTTATTGGAACATGTGCAAGC
AGTTCACTCACAAAGGACTTAAATAGGATATTTTCTGTTCCCTATAGTTGCTTTCCCCTT
TTAAGTGCCGAGGCAAAAAAAGTAAGTTTACAACTCCCTCCTCAATGGGGGCTCTTCACT
CTCAGGTTGCGGGGACCTGAGTGACCTAGGAAAGTTAATTAGGAGGCGAACAAAGAGCGA
GCTGGAGCAGAATGCCTCGCCTCTCCTCCAGCCAAAGATGTCATCCATTAATTAGGAAAA
TCTTTAAGGTGGCCTTATTGAATTTACAGAAAGCCCCGTGGTTGGCGGGCAACAGTTTTT
TGATCAAGCCCTGACTCAAACAATGCCTTTCTGGGGGTTAAAAAAGAAGAAGAAGGGAGG
AGATTGGTGGTAGAAGACGAGAGGCAGAAAGGGAAAAGGGGGGGAGAAAAAGAAACGTAT
GGGTCTGCGGCGCAGTACAGTTTAATGGGGGGGCTGCTGATTGTGACAGCTCAGATTCAC
ATGGGTATGGGGGGCATAGTTT
>NODE_482_length_321_cov_1.669782
AATTATTAGACCGCCTTAAACACATTAAGAGAAACACTGAAAAGGAAACCACAAAGCTAC
GGATGATCTCTGACGTTATTACTATACCTGGCTGTCTTAACCTTTCAATAAGCAAACGCT
GTGCAGGTTCGAGAACAGAAGGAAGAGTTTAATATTGTCACAGTGAATGAAGAGACAGAG
GAGAAGAAGACGTAACAGTTTGTAAACGATTGAGGAGTTTACGGGCAACGTAAAGAAGAT
GCGGAAGATGCAAGGTTTAAAAAAAGCGACAGACCCTGAAGCCACCAGAAGGTTAGTTGA
TGGAAAGATGGAAGCTGCGAAATCCGACACTGTTAAGTTCTATATTTTTTAAGGACATGA
TCTAACTCTGGAACTGACGGATCCTTTAATACATACaaacatcagcatcacacctagtag
aggtatttatcgattccttgtgttgcttaaatgccattcgctgat
>NODE_483_length_514_cov_23.581713
AGCGGGTCCATTCTTTTGTCACTTATCGCGTTAATTTTGCTCACATATGGCGATAATTCC
TTTTATTTATTGGCCCTTTAATTTGAAACATATTTGCTGTCACTTTGTTGTCTCATTGCG
TTTGTAAAATTTGAATCATCCCAGAAATTAAACGAGCGCGAGCCCTCTCTGTGTATGTAA
CACAAGCAGGGGGAAAAAAGATATAAGCGATATAATTGAACAAAACATGTAACCTGTCTA
AATCTGAGCAGAAAATGAGAGAAAATGAAAATTCTATTAGTCTCTAATGTTCCCTCTGCC
CCCCTCCCATGTGCTCTTCATCTCTCCAGCAAAGTATTCAAATGCAAGCCCTGCCTTACC
TCCCCGTGTCTCTTTTTCTCTAATTATCCATGAGGTCAGTAAGCAAAATGGGGAAGAAGC
CAGGAGATCAATACAAATTATCCCTGAGCAAACCAGTGCTGACAGTTTGAATTGCAGCAT
ATGTTTACCCAAAATCAGGCAATTTATCTTAATATCAGGCGAGTAATGCAGCAGGGGTGA
GAGGTCACACAATCTCTCCACCTCATAATTACCCGCCTCTAAAACAGGAAAGTGGTATTG
ATTGGCCGCGGGCCGGGAAGCGGGCGTGACTGGAACGTGCCAGCGACCCCCCCCCCCC
>NODE_484_length_580_cov_20.053448
AGAAGGAGGGACGGGGAGAAAAGAGGAGGGAGAGCGAAAAGGAAAAAAAAAAAGTAGCGC
AAATGCGAGGAGAATAATTACATATATCATGAAGCCGTCCCTTTTATTTCGGATGTCACT
TCTGATGTCACTGGCCGGCTTTGGCGCTAATTTGAATTCAGACCTTTATCAGTCGCCGGC
AGCAGATTTTGAGTGACAGCGCCACCAAACGCCTCTCGCCAGCCGTCCTATTGATTTCTC
TAAATCCCCAACAATAGCATTTGCATGCTTGTTTCTGTTATAATACAGATATGCCGTTTC
GGAAATTAAAGAGCGGCAGGCAGACCAGAGGTAACTAATTGTGTGCCTGTGTAATGAGTG
CAGTTTCAATTTGATATAACCCACAGCTTTTCCCCTCGCAGGCCCGCGCTAAGTACTTTC
AAGTCTTTGTGGGGAAATAATTGATTTTTTGTGCTTTGGGCACAGGGAAAACTATTATGA
TCTTTTTGAATAATGGCAGCAGGAGAAAAGGCACGTTGAACGATTTAAATTGGTATTAGA
GGAGAGGAAGGAAGGGAAGGAGGGTTTGGTGACGGGCGGAGGACTGATAGCGTAGCGGAG
TCCTGGATTTTGACTGACAGTCTGCAAATGTCTACCAGTATGTTGATTACTCATTCTCTT
AAGGTGGAAGTGGGGCAATGCGAGGTGTCGTGGCAGTAAGtaaagccacattgagcctga
ctgg
>NODE_489_length_319_cov_1.065831
ATATTGCTGGTTATATACATGCATGATGCTAAAGGTAATGAGATATTAATAATGTAACTT
TTTTAGACAGAATGAAATTATTTACTAACTGTACATTCTGCTTTTTTGCAGAGCCCAATG
GTTACACTATACATCCAAAAAGCTAAGGACAGATTCATTGGGAGAGAACTGGCCCTCCTA
CGTGCTTCAAACCCCACACCACCGATGGTCTCACATCTTGATGAGGTGGATGATGTAGCA
ATTGAAGAGGGTGTCAGGAGGGTGATAGAGGCCGCGTCCCATGCTGCAGCTTCTGCCACT
GTGCCTCctctttcggtccccagccaggcttcttgtgacccagaaacaccagctatgcag
gatccttctcctttaaccagccaggcttgtgactcagaaacagcagtttttcaggatcct
tctccctcagccagccaggtttcttgtgacccagaaacaccag
>NODE_490_length_827_cov_8.385732
GTTTTGTTTCTTTTTTTTTCTTGATGTGATTTCAAATTAATCTCAACAGCTTGGATGTAA
ATATGAAAATGAGACTTGTTTGGTCTCCCCCTGACAACCCAGAGCACTGCTGGCTGAGGT
AACCGATATCTCTTTCCCCTTTAAACTGCAAATTATTTTACGTTTATGAGTTTGTCTCAT
CTTCAAGGTCAAAAATGTAATTTTTGCTCTTTCAAAGGGTTATAACCTTAAAAGAGAACC
TCAATCCATGCTGATTAATGAGAGACTCCTGCATTTGATGTTTCAACGGTGACATTTTAA
ACTTTAAATATTTTATATGCATACCTATGAAAAAAAATGAAGATACGCATTCATGTGGAA
TAAACGCTATTGCAGAGAAGAAAGGCTGGGCTGGGTATCATTTTAATAGAACAGTTAGAG
TGCAATGGTTTTTCTTGGTGATTTTTATTTGAGGTTTTTATGTGTGCGCAAGCTGATTTA
AAGGCACACTAAATCATTGGGGATGGGGAGTAGTGGATTATGCATTTAATCAAGGAGTAG
GCCTTGGGAGAGTGGCTGGCCGAGTCACCAGGGCATCAGTGAGGGGTTGGCTCGAACATG
GGGCCCATCCTCTTTGTTCCTCGCCATAATGGGCCATTTTTACATCGTTTGTGAGCAAAA
AATGATAGAGCATGTGCTTCTGCTCCAGCTGTGTTCCTGCTGATCGCCGGAACTGTGCGA
CTACTGTGTGTGTTTAATAGGAAATAACTATATCATGAGGTGGCAGTGCTTAAAGTTACT
TAGATGTGATCTGCATGAGCCGGCTCTCATGATAGGCTTTTTGCTTAGAGCACAACATAT
GATTGTTTCTGATCATTTTGCAGATATTCCACCTTGGGAAGTCGTTTTCTTTGATAAAAG
CGGGTATTTACAGTTGTTTTCAATGCAACACAGAAGGACCTGATGTACTGCATAATGCAC
AGAATAGTAAg
>NODE_491_length_671_cov_11.199702
TCGGCAGAACCTCAAGCACATAAAAAAGGAACGAGAAGAGGCCGCTGTCTGCATACAGTC
CGGCAAAGAAATTTTCTTATGAACTTCATCATATATTCGAGTGCAAAAACGTTGATTTTC
TCATGTCGTCCCATGTCCGGTGAAAATTTGCACCACTTTTTTCTCACATTTTAAAAGAAA
ATGGGACAAAGGCGTGAAAACCTTGCATCTTTGTGAAACACCTTTTTGATCTCCATGAGT
GGCCTACGAAATAGTAATAATTAATTAATAATGCATACAGAAAAGCTTTTGAAAGTTTGG
GCAGCATTTGGTCCCCATGTTTCAGAAGAACAGTGCATACTGAGATCCCTTTTTCCTTTC
ATCTCTTTCCCAGTAAAGGCAAGAGAGGGGCTTATCCCTTCTGTTTCCTCACGACTTCCT
CTCTCAAATTCCTGGCCTATTACACAGCTCTCACATACCAGAAACAAGATGCCTTTTTAT
ACTGTCAACCTTTTCATCTGAAATGTAAATTAATTCTTACTCAGTGTGCCTTGACGAAGA
TCAAAGTGGGCACATTAACCTTCCCGGCCCCACCCCCCCTCCTTGGAGCCTCTCACTGGA
GGACAAGGGAGGGTGCCAAAAGGGGCAGGAGAGAGGAGGGCAGGGGGAGGAGATTTGGCA
TTGTTTCCTCTGGCTCTCCTAAGGGCTGCCCTCATCTGGCACATGGAGCATCTCAGTCGC
CTGCACACCTTGTGTAAATGTCCTCCATTAAACCCTTGTAAATTCAGCTGCAGCATGGGT
AAACATGGTTTCggtgtgaggaaagcctctctgtc
>NODE_496_length_460_cov_1.328261
AAAAGGAAAGGATGCTAAGGAAGAACATACAAAAGGAAAGGATGCTAAGGAAGAACATAC
AAAAGGAAAGGATGCTAAAGAAGAACATACAAAAGGAAAGGATGCTAAGGAAGAACATAC
AAAAGGAAAGGATCCTGAAGAGAAAAATTCAAAAGGAAAAGATGCTAACGAAGAAAATGC
AAAAGGAAAAGATGATGAACAGAAAAATGGAAATGGAGGGAATGAAATAGAAGAAAATAT
GAAGGAAAAGGATCATAAAAAAGAAAATGCAGAAGGAGAGGACACTAAAGAAGGAAAGAG
TGCTGAAGAAGAAAATGCTGAAGGACAGGATGCTGCTGAAGGACAGGATGCTGCTGAAGG
ACAGGATGCTGCTGAAGGACAGGATGCTAAAGAAGAAAATACAAAAGTAGATGGTGCTAA
AGAAGAAAATGCAAAAGTAGATGGTGCTAAAGAAGAAAATGCAAAAGTAGATGGTGCTAA
AGAAGAAAATGCAAAAGTAGATCATGCTAAAGAAGAAAATGCAAAAGAGGACGGAAATGA
AAGCAAAAGAGGACCGAACACAAAGTATGACCAGTCTGGAATAAATGAAGCAGAAAGCAG
TCAt
>NODE_498_length_145_cov_39.213795
TTACACTACTTGAGTTGCTGCATGTTTGAAAAGGTTCATTTCAATCTGATCCATTCTAAC
CCTCTATAAAGCATTGTGACACTTGTTGGTACTTCAAGAGAAGATGATGCTATACATGTA
GCTTTCAGTTTATGCTGTTATAAATATTGTTTTCACATGAGCTAAACTCTAACAGCATGT
GCATATTTGTAGAAAGTGCACATCATATCCATCAGTACAGTTAACATCACACACTCATAT
TGTTTCTAGTCTTAACCCTTGTGGGGCCCTCCGTATGGATCACAACTTG
>NODE_499_length_785_cov_16.919744
TGAAGGTGATATTGCATTCAAAACAGGTTGCCCCTTTGGGCATAAGAGGTCTGTAGATGA
CAGGGGGGTAGCTGTTCCCTCCATGGCGCAGCCTCCGGTGAACTAGCTCTGACATTTTAG
CCAGAATCTCAGAAGCCTGCGGGACTACTGAAATGTCTTGGGAGAAAGCAAACTGAGACA
AGAAGGGGCCCATGGGAAATGTAGGCATGTTATGCTGCACAGGGGAGGAGGCCAGTCGGG
GGCTGGAGGGCTCAGACTTGATCCTAGTGTATGAAAAACTGGCTTTGCTGCCTGGGTGGG
CCTCTCCCTTCTGAACAGACAGCATGGGCTTCTTCTCAGCCTTGTCAGCCTCTCCGTCTG
TGCTGGTCTCCTTGTTGAGGGCCCCTTTGGGACTTCCCAGCAGAGCATCCTTCCTGTTGG
CCAGCTCAGCGCGGGCCTGCTGCTGCTGCTGCTGGAGGCTTTCCTCAGGACCCCTGGGGG
AATGCTCGGTGCCGTCGCCTTCCCTGTGAAGTTTGCTGCCGTGCCCATGTAAGTCCTGAT
GCTGTAAGAGTTCCCTGTGGCTCTGGAAGCTGATATGGCAGTGATTGCATCTGAAGGCCG
CCTGTGACAGGTGAGACATGATGTGATGCTGGAATGTAATAAGAGAATCTGCCGTGTAGT
TACAGATTGTGCATTTCAAGCTGGTGCCAGGAGGGAGGCTCTCTTCCATTTTGACACCTG
TGAAGGAGATAAAAGGGAGAAATGCTCAGAATCTCGCCTCCCACTTCTCCTTTAGAGTTA
ACTGTAGAAACCATCAAACGCTCATGCATTATGCCAAGCTTATTCCCATCCACTAGATTT
TTTTTTTGCTCAAGGATAAACTGTCAACTATGCTAGCTGACAGCAGGATATGTATATTTC
TCAAAAGAAATGACAGTCATTTTTCCAAa
>NODE_504_length_703_cov_8.756757
ATCTTTAGCATGAATATCAACATGCTCGGGCATTATGTATGTAAATTCAAAACAGTTTGG
GCAACCTTTTGACTTCTTTTACAAATAAAGAGCGGCTAGGCTAATTTCACCCCAGCATGG
GTGTTGGAAGTGAGAACAGCACTTGCAGCCAAATATGACTGTCAATCATTTATTAGGATT
CTGACATGCTGCCTCAAAAATGGTGACACAGTATCACGGTATCAACACTCTGCATGCTTT
TGCACGTGGTTTAGCATTCTCACAGCGCCAGAGCTGTAAGGAATTAATATTCATCGCTGG
CAATTTATGGATTCATTTATCACCCACATCTTATTTGTTCCTTTAATCGACCCTGGGGGT
CTGACTATGGCCTTGGCTGGCCACCAGTGCTGGAGCTTTATTCCTCTTCACACAGGCCTA
GTGTTAACGCCGCTGGCCAAGTTCACAGATTTGACTGACTGTGGACTTAATGCTGCTTGC
CTTGTTTTCAGCACTTGTCCCTCCAGATTTGCCACCCTGGCTGCACAATTTCCTCCAATT
CTAATTATTCATCAGCTCGTTATGCCTGTGCCTGGGCGCCTCCCCTAATTAGAGGTGACG
CGGGTTTGGTCCCAGGCTAGCCCCAAGTGAGGGAACCAGTTCAGAACCAGTCCACGGCGT
GTGCTCATGGAGGACTGGGTAACTGCCAGCCTCTCCAAGTGCATGGGGGGGGAAGGAAGG
GCCTGTCTTGACAGTGTGATGTGACGTGCCTTCACACAGTTCCTCTCCCTCACACAACAC
ACACATTAATCATTCTGCTATGTCCCATATCTATTAGCAtaacctctagatatttatagg
aaccctg
>NODE_505_length_329_cov_2.553191
TGATTTGGCTACGCTGAAGACGCCGGTCTCAGTCCCGAGTCTCTACGACCTTCCCGTCCC
GAGATACAGCAAAAAATCACAGGTTTGTCCCACTTCCTGATGTCGTAGAGACTCGGGAGT
AGGCTCAGTGCGGTCGCGGCGGCAGCAAATGGGTGGGTAGACACAAGTTTCATGTCTCTA
GCACTAACCGTTTTCCCAAACCCAGGCCGAAACCCTAACCCGAGCCCTAACACGAATTCC
GTACCTTACGGCTAGGGTTGGCCCATACTACAGCACCCAAAAAAGTGTCACTACAAACCT
ATACCAATCAACTCAGAGCGGTCTGAAAAGCGCTCTCAAGCGCCTTCTGCGGGAACTTAT
CTTGGCTTCAGTGCTTCCACACTGGCTGCGATATGCACTGCCCATTGTCAGTGAATGGGA
GAACGTTTTGGCCAATATCTCCGGAACCAGACGTGCTAGACACCTGGAAATGc
>NODE_510_length_528_cov_18.306818
CTCTCTAGTGACTGGTAATGGTCCGAGAGGAGCTGACGCTTTAAAAAAAGACGCACATCA
TCAAGGTGTATTCTCACTGTGCGCTGCCGTTTGGAGAGCCCGAACAATTAAGGCGACATT
GCAAAGAGGAAAAAGAAAGAGCAGAAAACAGTGGCAACACTCTACAGCAGGCAGGCACAA
TCATAATTTAAACAGAGAAAACGCATGCAAGCCACGGCGCCTTACTTACTCTGTGCGCTG
CGCCGAGTCTCCGCAGTTTTAATTACAAGCCCTAATTTCCAAGTCGCACATAGTGTCAAA
AAACCTGCGACTATTTCTCAGAGATTCCCTTTAACAAGTGGAAACTTAGTGTCCTCCTGC
ACCATTTTATACATGATGAGCCGTCAGTAATGGGATTATTAAACAAAAACGTTTCAGGCG
CTGGCGTTAACCTTTTTTAATGCCTAATTAGGTTTTGCAAAGAAATAATTAGATTCTACA
GTGCTTACACTGCCTATATTTTCAAATGGCATCTGCAGCAAACACATCATCCTGCGACAC
TCGTTGCCAATAATCTGCGGATATATGCGCTACAGTAGCAGTCGGATGTAAGATTTTAAA
ACATGTTGGGACCAAATAAGGTGCACTTAAAGCTAAAATAATTATCCGGCGCAAGCTATA
GGACAACCTGCA
>NODE_511_length_437_cov_5.313501
AAAAAAAACAAAATAATTAAAAAACTTAAAGTACTGATCAATTAAAATTTTAACTTAGAC
TTTTAATTTAAAATTTAAAACCCAGGTATTACAAATATAATTTAACTCGTGGCGCTCACT
TAACTCCAATTTCTCAACTCAGTCAGGAGGTTCAATGGACGAATGGAGAAACAAAAATCA
GGATTTCGAACAAAATGGACTCTAACGGTATTCTTACCCCTACCAAAAAGAAAAAAACAT
TGGAAAGAAACGGTAAACACCAGGATGGAACAATAAAAAACGACAGAAATGAGGATCTAT
ACTGAAAAGGACTTTAACGGTATTTTTCACCCCTACCAGAAAGGAAAAAACATTTTTAAG
AAACGATAAACCACAGGATGGAACAAAAAGACAACAACAGAAATGAGGATCTGTAATAAA
ATGGACTTTAACGGTATTTTCACCCCTACCAAAAAGGAAAAAACATTGTAAAGAAATGAT
AAACACCAGGATGGAACAAAAAAAACAACAACAGAAATGAGGACCTATACTAAAATGGTC
TCTAACGGTATTCTCACCCCTACCAAAAAGGAAAAAACATT
>NODE_512_length_956_cov_9.261506
AAGTGAAGCAGGAGCCGGTGGACACAAACTCCGGGGCCTCGCAAGACTCTACGCAGGAGC
ACAGCCTGGACCTGAGCAAGAAAGACCACAGGTACACAGCTGCATGGTGAACAAAGGGTT
AATTCAAAATGCACAGTGTTAATTAATACATCTGCAAAATAAGCCAACAAGGAAATAAAG
CTCCTCTGATTGATAGATGATTTCTACATGTATGGCACATATTTATAATTTCATATGAAC
GTGCATCCAATTATAAAATCCCTAATATATTTCTCCATTTTTGTGTGATCAGGATGTTTA
CATAAACCTTCAACTCCAATCTTCCCCCCAACTCACAGTAGATCTTATTTCTTAAGAAGA
CAGCATTTTTCTTCTTCATTATACAGGCACACCTTGCGTGATAAATAGTAATATTTACTG
TTCTCATGCAAATCTTGACTAAACATTGTTCATTTTCCTTGTTCCAGTAATGAATCAAAC
GGACACCCTGTACCAGGGAATACATCTCTTTTATCCTCGCTTATGAATAAGGTAAGATCC
ATCCATCAAACGCCTTTCATCCCAAGACAAATTAGCGGGACACAGAGGGGCCTGTTTGTT
TTTTAATGTTTCACCGCTAATAAGATGAGTTTGTATCATTTAAATTTTCCAGCCATTTTT
CATACAGTGTAATTTTCACTGCACCTCTCACAAATTAATATAATGACGCAGTAGCCGGGT
GCCATGCCAGATATATAGAGATGTTTGGTTTTTGATGAGCTGTTTTGAACTCGCCGTCCA
TTTTTTCTCCTCCTTTATACTTTTTTTTTCTCCCCCTCGCCTCTCTCTACATTTATTTAT
AGAGTTTATAAATTATTTGATTAAAAAGTCAGAGGAGAAAAAACAGGACGGCGCTGCCCT
CATTTTTTAACAAGTCTAAATGTTAGCGTATGGAAATTTAACTGTGTATATTTTTTGTGA
AGATTAAAATGGACATTGTCTCGGTCATACATCTTATCTGACTGGTACAAATGTGCCAGG
TGgtttccatcactcacatgacgtaatggcggatcagactctcattttttatgttttttt
tactctcaccaactgatcag
>NODE_513_length_145_cov_45.965519
CAACTCACAGTAGATCTTATTTCTTAAGAAGACAGCATTTTTCTTCTTCATTATACAGGC
ACACCTTGCGTGATAAATAGTAATATTTACTGTTCTCATGCAAATCTTGACTAAACATTG
TTCATTTTCCTTGTTCCAGTAATGAATCAAACGGACACCCTGTACCAGGGAATACATCTC
TTTTATCCTCGCTTATGAATAAGGTAAGATCCATCCATCAAACGCCTTTCATCCCAAGAC
AAATTAGCGGGACACAGAGGGGCCTGTTTGTTTTTTAATGTTTCACCGC
>NODE_514_length_978_cov_9.607362
TTGTTTAGTGTAAATCTTAAAGGATGTAAAATTTAGCATAAGTAAAACAGAGCAGCAATG
GATTCTAAAGTAGTTCCTTTGTGTTTTAGTTGTAATTGGATATGCTTAAAGCTTATTGCT
GTCAATATGCAAATTGCAGTGTTCTAGCGCCAGACTGCTGGTGAACCGGTTGGGTTCAGC
TAAGTCAAACTGTTCCACCATAATCATTTTGATGTTAATGATCTCTGCAGAACTGCAGCG
TCACCCCTGTGATTTAATCAAACCTAATTTGGGTCAGTCCATTTTGGCTGCAGCTGAGCA
CCTCAACATCATCATTACGCTCCTTCAACCCAACCTCTGCGCTCACCTCGCCTCGCCTCC
TCGGACTCACCGACGAGCCTGCCAGGCCACAAACAGCTGCTCGTCATCTGTCTTGTCACA
ACCTGTCCTGCTTTCGGACATAGGCTTGCACATTTTTCGAGTTTTGGTTCTGAATTTCAC
CATGATCCGAATCAGAAATGAGACTTTGTGTTTAAGATTTCACTTCCAAGCTCTCTCTGC
CTGTGGGACCTGCTCCTTGGGCTTTTCATCAGCTGCCATTTTCGACGGCATGCAGTAATT
TCATGGCTCATTGCAAGCGCTGAAAACCTTTGAAACTGCAAATGTTAACTTTGCCTGGCC
TGGAGCCATTTAGGAAGCGATTAATTTAGCAAACAGAAGTGAGCCACTTTCTCCTCCTAG
CCTGCGCATAATTTTTTGGGGCTTCTATCTGTATTTGAGTAAGAGTGAGCAATGTAATGA
CGGTTCCTGTAATTGTGGCAGTGTGAAAATGGTTCCTACCTCAGCCCCCACTATCTCACT
CATCTCTCCTGGCTGAGCCTCGACAGCCTCGTACAGTGAGAGCACACGCAGATTGAGAAG
AGGTGGAATCACTTACAACATGCTTGACCTTATTTCTTGTTGCGAGTTGTTAAAGCGTGT
TAACAGAACATGTTTGTTTGCAATTTCAGCACCTTGCCGAGTGATGCCGCGCACATATTT
GCAAGCCACTGACTGAACACGCATtttctgatcatgacttctccatatctttgatgtgat
acggaagcaacaattcaatttaggaaaaagaagtggagacag
>NODE_515_length_145_cov_3.627586
TGTTTCCAAACATGTTTTGAGTTCACAATGTGGTCAAATGTGATAAATATGAAGGCAAAT
GTTGTTTCAAGTGACTTTGTGTGATATAATTCAGAGAACCACTATGTGACAAAAGAGGCC
TTGTCAGCGCACGAAACGCTGTTTTAGAGCATGAAAACTTCAAAACTGCAGTTTTTCAAC
GACAGTGTTTCCGAACATGTTTTGACGTCACAATGTATTCAAATATGATAAATGTGAAGG
CAAAAGTTGTTTCAAGAGACTTTGTGTGATATAATTCAATCAAcacact
>NODE_517_length_145_cov_2.848276
AGTTTTTCAACGACAGTGTTTCCGAACATGTTTTGACGTCACAATGTATTCAAATATGAT
AAATGTGAAGGCAAAAGTTGTTTCAAGAGACTTTGTGTGATATAATTCAATCAACACACT
ATGTGGCAAAAGAGGCCTCTTCAGTGCATGAAAAGCTGTTTTCAGAGTATGAAAACAGCA
ATCCTGCAGTGTTTCAAAGACAATGTTTCCAAACATGTTTTGAATTCACAATGTTGTCAA
ATGTGATAAATATGAAGGCAAATGTTGTTTCAAGTGACTTTGTGTGATA
>NODE_518_length_145_cov_2.006896
CCTTCATATTTATCATATTTCAACACATTGTGAGGTCAAAACATGTTTGTAAACATTTTC
TGTGACAATCTGCAGGAGTGCTGTTTTTATGCTCTTAAACAGCGTTTCATGCGCTGAAAA
GGCCATTTTGGCCAAACGGTGTGTACTCTCAGAATCTTGACACAATGTCACTTGAAACAG
CTTTTGCCTTCATATTTATCatatttcaacacattgtgaggtcaaaacatgtttgtaaac
attttctgtgacaatctgcaggagtgctgtttttatgctcttaaacagc
>NODE_519_length_322_cov_1.953416
TTTACTATTCAAGCATTTCACTGTGGTTAATGAATTTCAAGACAAAGTCTACATTCATGT
TTGCAGTTCTAATAAACAGACATTTGCCTTTAATCTGTGATGCCTGTATAGCAACTAAAG
GTCCCAGACCTTTTCCTACAGGGATGAAATGAGCAGGATTCTTAAGTTGACCACAAATGT
CACGTTTCTCTTTCTTGAAGTACCTCCCCACTGCATAACATGTTTCCCCTTGAACTAAAT
CACAGACAATGAATGTCTTCACAGAGAACAGACTTTCCTCCCGATCAGACAGAATTACAG
TGAAAGAATTTCTCCGGAACGTACGTGAGTAATTCTGCGAATGAATGATTTCACCATTAA
CCACAACTCTGCTGAAATACTTTACAGGGACTCTATTCGCCAAGTTACCGATActattca
aggccaggaaatcttcatcttcgatcagacttatttttggcctaca
>NODE_520_length_550_cov_6.629091
AAAGACAGACACAAAGCAACCACGATGAGTGCACAGATAGAGGAGCAGCAGCATCCTGTG
TGGGTTATAAAGAGAAAGTCAAAGAAGACTTACAGCACCTGGTATTCCCAGGCGGTCTCC
CAACCAAGTACTAACCAGGCCCGACCCTGCTGGGCTTCCGAGATCAGACGAGATCGGGCA
CGTTTAGGGTGGTGTGGCCGTAAGCAAGGGCCTCCACCACCATCAGGTCTTTTATCCGTC
ATCACCATCATTTGAGTGTCTTTTTGTGTGTCTTTGTCCAGCTCAACGGCAAAGAGCCAG
TGATACACAACAAGGTACTAATTGTAGCTTCACCCTGAGCCACAACATGAAAACACGAGT
GACACAGTAAGACACGAGTGACAATAAATGGGATCATATCACATCATGTGCAAGAGTGTC
CCAGTGACAGGCTCCTGCAAAGGACATTTTCATTCAATTAATATGTTTGTTTAAATTTGA
AGAAGATGTACAAGGTAAAAACAGAAGAACACACGCCTTGCAACAGCATGTATAAAACAC
TTGTTTGTTACAGAGCCTGCGGCTTACGGCCATACCAGCCTGAGAACGCCCGATCTCGTC
TGATCTCGGAAGCCAAGCATGGTCGGGCCTGGTTAGTACTTGGATGGGAGACCGCCTGGG
AATACCAGGtgctgtaagccttttggcttctctt
>NODE_521_length_352_cov_2.471591
CTCTATCTCCTGCCTCTTCTGTGTGTGTATGTGTGTTGAGATATTTTTTTAAAGCTAACC
CCCTTCTGCTTTGGGCCAAACTATAAAAAAGAAGGCAGCTTTGACATTTACATGTCAAAC
AGATGAGGGTTTTTATCTCCAAGTTGGATCGTAAAGATCAGGCCTGGCCTCAGACTGATA
CCTCTCACTGGCTCTCCTCTGGTCACGTGGGGTCCATAAAGTTAGTTTTATGGTTTTGGG
GAGTTGACAATGTACTATATATTTCACATTCTAGAAAGCAAGTGACGGTTTAACGGCTTC
GCGGGGATCCTAAAGGGGTCAGTAAAGTAGAGACAGAGCGGGAGAGGGAGGGAGTGTGTG
TGTGAGAGAGAGAGCAGGCCACTACTACCGGCCGCTGTTTCAGCTCCGGTTCACACTCGG
GGCCCGGCGATCTGCTATCTGTTCCGCTCTGGACGCTGGGAAAACCCGGTGGAGAGAAAG
AGTCAGGACGCACAGt
>NODE_522_length_556_cov_11.600719
TCCTCTTCTTGAACCGGTATGGGTCACGGAAGGCCACTTTGGCCAGGGGGGCACCACGGC
CGGGGTCATGGATGATATCCTGAGAGGACAGACCGGCGCAGGGAAAACAACGTTAATGCT
CCACTTACACCAAATGGCAAGACTAAGATGCGTCAGGGTCGACAAGTTACCTTCACAATC
CCCTTGATGTAACCATGGCGTTCAGCGAAGTCAATGTGACGGAGTTTAGCGGCACCTTTT
CTGTGCTTGACGTGGGCTTTGAACACGGAGCCCGCACCTTTTCTCTGTCCCCTGATCACA
CGTCCCATCGTGTACTGAAACAAACGACAATCAGGGTTAGAAATCTTAACTTGGCATACA
CACTTCAATATCACACACTAGGGCCAAATGATTAGAAGAAAATGCCTGAGATGTTTTAAC
AGATAGTGCAATACAATTACTGCAAGTAGAACTTCAGTTCTTTGTTTGCCATGTAATAGA
TTTAAAATACACGAAGACGCATTACCAAAAGTCTAAATGCCACAAGTACACTAAAACTAC
ATTACAGCATTACTCTAAATGGTCAAACCTCTAACCAGCAGTCTTTACTAATTACATTAT
TATAAATTTGCTATTTAAAAAAACTTATTTAGTGCAGTCACAGTGCAAAttaactcctgt
gtcaccatcaaagcagcttaaatacaaaaaaacaatctgt
>NODE_528_length_386_cov_18.041451
GCCCCCGCCACTCCCCCCCCTGCACCTCCTCCCCTCCCCCTTATCTACTCCCCACTTTCT
TCTGGAGATCTCTGTCACTTTAATCCACAGAGTCTGCCGCTGGTTAACAAGGAAATCCTG
TGTCAATTATCACCAACCACTTCCTGCTGGGAGAGCAGCAGGGAATCAAAGGGGCCTGAG
AGTCTTTCACACCAGAGAGGAGCAGTAGGCCTAATTAAATGGCCCTTGTGTCCCGCTGGC
TGCCGGTGGCCGGGTGACAGATAGCCCAGCTCAACGATAACCTCCTTCAGCTGATGATTG
TTTTGATAGGGGAGCTAGTAGGCACTTTGGGTGCCCTAAGGTTGGCAGATTGCGATCCAG
GAGTCCAAATTAACTCACATCCAACACGTTAAGGTTTATGGAGAAAAATGATGGGCAAAT
TCTTAGAAATGTATGTAATCATAATGTAATGTGCGTATAGCCAATGTAACAGACTCATGA
TCCAAGCTGTTAAAGCTTTATAGTACAACATGCATTTTTTCGGAAGTCAc
>NODE_530_length_854_cov_11.265808
AGCTTTCTGGAAAACATCCAATCTGAATCCACAAGCCTTTCAGCCGGAGTTTTTCTTGCT
GTTCTTGCTCTTTGTTAATTTTATATTGAATCGCTGTTCTGCCGAGTTCCTGACAAACAA
TAAAACTTTTGATTTTAAATTTCTATTTCTCCTTTCACTCGATTCAGATTCTATTTACAT
GCGGCTGTGAGATAGCCTCGGTGGAATTTACCAGTGCAGTTAATCCACTCTGATGGTCTA
ACAGGGATTGTCTGCACAGTATCTCTGCAGCCAAATCATACAGTATGAAACTGCATCAAA
TGAACAGATGGCAGTGACACGAATTAAAAGCACAGAACAATAGTAGAATATAAACCAGAA
ATGACACCCAAAGTGGCTGTTGATTTATAGCCGTGGCGAGTTTGGTACTGGGCTTCCATG
TATATTAGTGCTACAAATCTGGGTCCATTTAGCAGGGAGATGCTCATACATACATCACCG
ACTCCTGCTCCAAGCCAAGGTCAGTCCTTATTGCATCAATCTTTTCAACAGAGGCTACTC
TACACAGCAGCAGTTTTGTAACTGTCGCAGCTGTAATGGAATCTTTTTTCTCGCGCTTCA
TCTTTCTCTTATCACATGAAATATATATTCAACTTCTCTTCTTTCCCTCATTCTCCTGAT
TCTTTTTATTTTATCTGTAAAACATTCCCGGGGACCTCATTCCTTTTCTGGGAGACACAC
TCCAAGTAGCACAGATTTTAACCCTTTAAGGCCCTGATCACACCGAGTCACTTTGGAATA
CATACATATATATATAACAAAATCAAAATTTTAAAATGCATTACACAAAAATGGATTTGT
CCCCTTTATAGGACAACTTGAGTCAATGACAAGACATTTATTCAAATCCTTCCACTTCCC
TCTGCTGCATATATTATTCACAATGTCATTTCCCAAAGGTTTGACAGACATAAAAGCact
taacatatgtgccccactcaaagtgtttctttaaatag
>NODE_531_length_741_cov_15.566802
CTCTGTGTTGGATTACAGCTTGAAAAATATATATTTATATCCACTACCGAAGCTGGGAAC
TGAGAGTGCTGTAGATGTCATTGATGATAATGCAATAAAAAGCATTTTGGGGGTATCTCC
ACCTCTGCACTTAGCCTCTTGGCAGTGGTTTGATCAAGACAGAATAAGCTTGTGACTTTT
CAATTCCAGCCATAATTTGTTTCGATATTACATCTCCTGGATAGAGCAAGTGATGGAATT
TTTCCTATCCGAGACAGAGGCAGTGGGGAAGCTGACGATGTCCCATAATAGGTTATCACC
AACCATATCTTTTGCAAAATAGAAACCCAACACATGTACATCTGTGGCCTAGTGTCAGAG
CCTTAAATATACATCAGAAATGCATTAAATTTGCTGATTGCTATTCTTTTCCAACAGCGT
GTCAAGCCCCAAATTTATTTTTGTTTCGTGGCTTCCCGATTACTTTGAATTGCCAGCAGT
CTCTCCTGACATTGACAGCTTTGAAGGAAGTGACAACATTAAATTTATTTTCTGCGTGCA
TATGTGTGTGTGAGCGTCTACGACCGGACGATGTACCCGTGTTTTCTCTTAGATTGTTTG
AGGTCCATTGCAGAGAGCCCAGCCCTTTCATATTGTATGTAATTTACTGGAACCACATAT
AGCAACAGCGTGCTGCTGAAAACTGATCGGATGTCTGGAGCACCGTTGCCTTTCACAGGA
TTAAAAAAAGAGCTCTATTTAGTTGCGTTTCTAAAGGAATATCCTTGTCGAATCCAGCAC
AGTGCGGACCAAGAATCCTACCTCTCAATCACCTGCTGCAGTGTGTGTGTGTCTCTTCCA
AATTTAAGACAAGCAGGACTTCTACAAAGACCTGAACCaggttta
>NODE_532_length_304_cov_1.496711
CTGATGACCCCAAGTGGCCCAAAATGCAAAATAATGTTCATGGTAGCACTTCATATTGTC
AGTATTCTATTTTCTCATTTATGCATCTTAATTGTACATTCAATATTGCTATTCCCTTTG
GTGTTTCAAATGTAATATATATGTAAATGTATTTCTCCATATTTAAATCTAATGAATGAA
AGTACTTGCATTCCTTATCATAGGTTAGCAGCATTAAATGTGCTGTGAGGAAAATGGATT
GTAATCAAGTGAAATGTCAGTGTGCTCTCAAATTTGAGTTCTTTTCACTCCTGCCTAATA
CTCAATTCTCTCAAGTCATCATTTATTATTACAAACACATCTGGTTCCAGGGAATAAATG
TTAGCACCTCTATTCATAATTCTGCTCAAGTCAGCCAAGAAACACTGACCCGCTTCCTTT
GTGGACTTAATGACAACACATTAGTCAg
>NODE_533_length_478_cov_15.525105
GTGATTTGATGCTGGATTGAAAAGGTGCAGAAACTCAATCTTGATATCTAGCCTCAGCTA
CCAATCTGTAACCTTTCTGTGTGCCTTCCCAACAAAATGAAGTCTATAAACGGAGAACAC
TGAATGTTCTTTTGTCATTCAGTTGATAAGGGGACGGTGCTACTACTAAGGCCTGAGGAC
TAATGAATCTCCACTCCATTACCGCTGAATCGGACAGATTGCTCTCCCGGAGAAATGAAT
TGAGTTTTTTGTATTTGTGAGATCATTCTCCCTCCATTAACTGCTCTTTATCCCGTCTCT
TCATCACAGGCAAATCAGGTTAGGCAGCCATGATTAGCTGGGGTGGCCTCCCTTTTTAAA
AGGTAATTGGGTTTGGCGGCTCAGCTGATAGTGCCATTAGGACCAATAAAGGCTGGGCTT
GGCTCATCGAGTGAAACAGATTCTTCAGCAGCAGATGGCAGACGGAGGGAGAGAGCTCTG
ATGCATTGAGGCCGAAAACAAAGTTTGTGTAACCAAAGTAGTTTGGGGGCATCCTCTCCT
CTCTGTGCATATGCCCCCGCCACTTTCACGGAGGCCACTTTAATATTTTTGTCTTTCTGT
GGTGGTGATGGTGACATTTTCA
>NODE_534_length_559_cov_8.967799
TTACAGCCCCGGTGTCTGGTTCGAGGCGGAGGAGGAAATAGATGGGTCTAGATATAATGG
TGATGGCCCCTGGGTGGTACTCCTTTGAGGGAGAAAGAGGAGATTAGAGTGGAGGTGTGA
GCTCGCAGTAAGATTACATTTTCCCTCTTTATAATGGATAAGTGCTTCTCTTTTTTTCCT
ATTTCACTCCCACTATTCTGCTTCTGTTTCACAGTGTTCCATCTCTCCCTGCCCTCCGTC
ACCACACACACATACGCCGAACACACACGCACACACACACACATTAAAAAGCATACACAT
GCACATATGCGTGCACACTCCAAACACACGCACATCTCTCCTCTCTCCCTCTGTCACCCT
CTCCCTCCGTCCTCCCTCACTTGATCCTTACACCTACGTGCTACAGATGGTTTCATTTTA
TAAGAGATAAAACCACATTTGGTGGAACTGATTAAACAGAGGGAACAACATCCCCATCTG
CCATTTATTCCAATCTGAAATTGCTTGGGCAGATGCTGACATCTTTGGAGATGATTGATT
CACCCCGTCTGGCCAGAGAGGAGTGGAGAGGCAAGCTGAGCTGGATCCTCCCCGGGCCTG
CAGCTTCACCGCCGCCCTGCCACCGCTTCACCACAGTGTCACTTCACCAGCGATAGAGCC
CTCATCCTCCTCCCCCCCTCCACCACCTGCAGTCCCCCATCCc
>NODE_536_length_145_cov_33.862068
TCTCCATTCTCTTTTTAATGTGTTTTTTGTCCTCCTTTGCCTTTCTTCTTTCTTTTTTTC
CCCTGACTTCCAAGGTCAGACAGGACAAACAATGCCACTGGTGTCTGTCTGAATGTGGCT
CACTACCCACCACCACTGCCGCTGTTGCCTTGGCAACGCACTAACCATTAATTTTCAATT
AAAGCAGACAAAGAGATGACAGCTCAGGGTCCATGGAAGATGTCAAGAAGCAGTATTAAT
ATACGACAAGTGAGCATAATTGTGTGTCCATTTTTCTCAGCTCTCATCT
>NODE_537_length_801_cov_9.757803
GTCCTTTCCAAAGGTCCTCTTCCTTCAGCTGAGTCTGTGTGTGCAGTGTGTGACTGGAGT
ATAGGTGAATAGGACCCTCCGGCCCTGGGGCCCAGGGCTGGATGTGGTTGGATGTCAGTT
AAAGGATATCTATCTGATCCAAATAACCGATGAAATTGCTGTATCTGTCTATAAAGTCGA
GGCAACACTAGAGAAGTGTTCTGCTCTAGTTAGAAAAATTGTTTGAATCAAGTCGATGGC
AGTCGGTTACATTGTGTATGGAATACTCTACCTGGCTTGTAACTGACTAGAACTGTGATG
TACAGATGATGTATTATTAAAATCTGAAGCAAGTAATGCAATGATATTAGGATACAGTTT
TTGTATTTTTATTCTTGTATAAGGTTATTTGATGGCTATTGTTTAGCCTATAGTTCATTC
TGTGTTATTTAAATTCTAATATATGAATCATATTTGGATTGAAGTCATGTTCAGGGGCCA
TGTTGTGTATGTATTGAGATGTAAAGCCTTTGAATGTGAATAATTATTGTAAACTATAAT
ATTTTACAGCTTTTTTCTTACTATATCATACATTTTCTATTTGCTCAGTGATTTAATCAT
ATTCTGATAATTTAATGAATCTGTTCATTCTCTCTCTGATTATTTGTGCGCTAGGTCAGT
AGATGTTGAATGATGAATTTTCCACTTAATGCTTGGTAGTCCAGTAATTAAAGCATGTAG
GGATTTAGGCATACAAATAAAGCCATGTGTCCTGTCTTCTGTTAACAACCATGACACAGC
AGCAAAACAGCGGCAGCAGCATTCAGTGGCAATGGCATCTCACATTTTTGCAGCATGTAA
ATAAAGTACCGGCCCATTATCAGCGTTTTATTTGTGTATATGTGTGTGTTGTGAAACTTA
ATTATTTATTTTTTTTAAATGTGTATGTAACACGCACGAAGTAAt
>NODE_540_length_717_cov_8.333333
CACCAGAATAAACGCATATCTATTTCATACCAGTTCAGACAGAATAGTCTGCCATATGTA
AATAGGGGTTCAATAATGAATGCACTTCCCCTGCTTTTATTTGCTTTAAGCCCTCACAGT
CACACACACATTGGCACCATGCGAGACACAAATTAGAGAGCGTTTTAAAGGAAATATTCA
AAGAGCAGCCTGCTGCCGGAATATCAGTTATTATTTTTGATGTTGCAATTTCTGACACTT
TGATGCAATCAGTGAGTAGCCCCGGCATTCAGCCCTCTCCAGGGAGAGAGCTGTCAGGAG
TGAGGAGCCGGTGGGTAGATAATTATGGGAGATCAAACCTCGCTAGTTAGTAGGCAGGAA
CGGGAGGCAAATGCCAAAAACCAGCCAATGTTTCGCAAACGCTTGTTCAAGGATATCCTA
ATTGCTATAAGTGGTTCCTTCAGGACTGGCACTTCAAACACTGCCTGCTGCATGATGTCA
TCTCCCTGGCTCCCCTTCACACTTACAACAGGCAAATTAAGGCAGAGGGCACAACAAAAC
ATACCAGAGGATAGTGTCCTTCCTCTGTCATGACATGTGAACCACATAAGTAGCAAATGG
GTGCACATCCTGCATATGTATGTATGTATATGCAAACACAAAGAGACAAGCGTCCAGATT
TAGTCAAGTAGACAAAATACTCTCTCAGTTTGTTTGTTTCCTTCATATGGGCAATGCATT
GTGGTTACTTCATAACTTTTTATGCAGCTATCAATGGAAAGGCATGACATAACATCACAT
ACTGCAATTAATATAGagtgcgggctaatttatatgcagaacacaacaagtacacccata
ctgttcgtaaatattagagtt
>NODE_541_length_966_cov_6.732919
CAATGGCTGCCTACTCTCCTACCGGCCCACACTGAGAGATGGGAGGACAGGGTTTTCCAA
GTCAGGCACAAACCCTGCTTTGGGTCATAAACACCTCCGCCTGTCTCCCCTCCTCTTTTC
TCCTCCACAGAGGTGAGTTGGGTTTGCACTCTGTTAATCTTTCACTACAGGCCCGCTCGC
TTTTTACACTGGCCCACTGGAGAACAGAGGAGGAGAATGAAAGAGGGGTAGTAAAGGACA
AGAGTGGATAAAAGAGCAGGAAGAAAAAGCCATAGAGAGGGCCAGATGGGCACCTTCACA
GTCCATTTATCAAACCCAATGTGGCCCTCCCCTCCCCTCCCTGCTGCTCTCATGTCCTAA
ACCCCCATGTAATTCTGTAATGATTTTCATTATCATATAATGACCTTACAAAGCCTACAG
CAGTTTGCATGGTCAGTACAAAACTCGCAGCTGTTCGCTTCCATGTTTGCTCGCCGGCTG
TGACAAAGCTTTTTTTGTTTTCTGTTTTTTTTTCTTTTGGCCAGAGCAGTGACCTCTAGG
CTTTAGAAGGTCAGCATAAGGTCACATCAAAGTGTACATACTGTCAGCATACAGACTGAA
GACAGCATCCAGCCCGTGTTACATTTCTCCCACACAGAACTAGAGAAGACTGGTAGATTT
TCTGTGTATGTACTTCCAGTGTGAATCCTTCCTCACCTGTGATTGCACATATGTGAAATG
TGATCTATGAATTTTTAAAACCTAAAACCTCCCTGGTGCCGCTGGGATGTGCCATTTCCT
ATACTAATAGGCCTGTTCCCTGGAGGTTGTGTCTTGCTCTTCAATCCGCACTTCCTGTGT
GGCATACAGAACTGCTCTGCTGCAGTACAGTCACCCACCCACATAATAATCCATCTATTT
CCAGGGTACTCACGGGGCATTTACCGAAGGGACGTGGAGGGCAGCATCTATCAAAGAATT
CACCATGTGCATCGGGAAAACCCAGTTACCAGAAAAGCTCATAAGAATAAAAAAGCTCTC
ATAACTTCGTTGGCTCAGAGTGAATGAATGGACTGCTTCCGCTTGCACGGTAAGCTGAGG
CATCACTCACTCTGAGTGCCTATAAGTCAc
>NODE_542_length_518_cov_12.150579
TAAATTGATTTTGATCTCTCCAGTGTTTGATTGAAGCCACTAATACACATTTGATAGCAC
AAAGTCCTCTGAGAAAGACAACCGCTGATCCAGTGTTTAAATTTTTGGCTCGCTGTCAGA
CGTTGTCCTTAACCACTGACGTGAGTCTTGAAATTCTATTGCAGACGTCGACTGCATATT
TGCATTTTAGAAGTTCGTCTGTGTGCGGTAGAAAATCTAGAACAATTGTTGGCCTGTCAC
TTCAGCTTTATCTTAAAAAACTTACAAAGGTTTTCCTCCTTGCCATACACGGCTGCTTGG
GTAATGCTGCCTCCTGTGTCTGCAGACGTATTTTTCTAAAGGTGTGTGTGGCACATCTGT
GCAGCTATTGTTTATTCATGGAGTAAACCCTTTGAAATGTGTTAAGATACTTCCCACTCA
TTATAAAAATCCTGCCACCCATGGATTAGGACTTTGATGTCACCAATCCTGCTTCAAAGG
CTTCTTTCACTGCTATTAATCACAGTTTAGCCTCTGACGATATAGCCAGAGAAAACATTT
GGACATCTTGTGCAGAAACTTTGAAATGTTCAGACTGTCTTGCATATGCTATGTTCATAT
CCTTTCCGCTGTGTGTGGGGCTGTTGGACTGCTGTGCACGCAGCTGCACTCTTGAGTCCA
TG
>NODE_543_length_501_cov_9.900200
TGAATTGGCCCAGAGCTGTGGGAGAGAGGCTGGTTAAGAAGACGCAGGGTGGGAGTTAAG
CTGAGAGAGAGGAGCCCGGCGTGACAGACACTTGTCCATGTAACAGCTCTGCAGAAACTC
ACACCGGCTCTCAACAACACTCTGCTTTACTGTCGATCACCAAGACACTCGGCAACACCG
GCTGTCACCTATACATGTAATATAAATGCAATCTCACTTTTTCTCTGTGATAAATATCCG
CCATCTCTGAGGGGCAGACACAGCCTGACACACATGCGAACGCACACACTCTCACTTTTG
AATACAGCACCGCACAGACAGTCAATAACAGAATGGGGTGTGAGATTAAGCCTAAGCCCA
CCTTCTTTTCATGTGGCAGAGCAGCCGCTGCCCCGAGATCTGGCACCAGATGGCGCTGTG
CCGGTCGGTGCCAGGAGATAATCGGGACAGATCGGGCCGCATTACTACCCATTATCTTCT
AATTATTCTTGTGTGGAGCGCTGATCCTGCCGTTTGTGTAAGTGGATGGCACAGAGAGCC
TGTCGCCCCCGGCAGCACGAAAATCCTCCCCACTTCCCTCACCCCCTCTGGGGATGGAAG
GAGAGATCAGCCGGGGGAGGGAAAAGGAAGGAGGAGCTGGTTGGG
>NODE_544_length_353_cov_26.566572
CCCCACGTTAGACCTACGGGTACCAGGGGAATGGAAGTAGAATTTCTCCCCCCAAGTTGG
AACCAGGCACACCAGGCAAATGGAGGGAGAGTTTCCCCTCTAAGTCAGAGCCACGGGTAC
CATGGGCACGAAGGGAGAAATGTTTAAGGAGACATTTTGATCTTTAAAATCTCAATGCTG
TGATTTTACCTGTCCTCATGGTTTTTCTCTCCAGCTGAAGCACATTCAGATTATTTTCAC
AATGCAAAGTGGTGGTACCAGGGGCGCCTGCCTCTCTGCCTCTCTGCCTGCCTCTCTGCC
ACCCTCAATGGAGGGTGGGGTGTTTTTACTTGTCTTTATGGTTTTAAGGGCAGAGAGAGA
GAGAGAGAGAGAGAGAGAGAGAGAGAGAGAGGTGAGCCCTGTCCCTGGTCCGTGGCCTTC
CCCTAACCCTGACCAGAGTAGGGTCAGCCCCCACCTTGACCTTTACCGTAACCCTATTGC
TCACCCTGCCTGTAGCc
>NODE_545_length_420_cov_12.735714
GTCATATTAGGGGGGGATGCCTGCTGTCCCCACAGCAGTGGTAGTGTTAGTCAGTTGATA
TTGCATATTTGGTTGTTGATGCAGATTGCGCTGCAACAGATAAAGTCAATTCCAGGAAGC
AACCTTTTTCACCAAAGTCAAGCATAGCTGTAAGACTTCTCTGCTATCTGAAAAATAGGT
TTGAATTGCATGCAATTTGTGGCAGGCAGAGCACTCCAATGGAGGGAGGCTATTAGTGAA
ATGCCTTGCCACTGTCTCTTTAAATGCCAATAAATTCCCATCATTACAGAATCTGGCAGT
TTTCCTCCCTGTCTGCAGCCTGGGTCTTTATCTCGCTCTGCCTCAGTCTCTGAGCATGTA
GATCTGGCCCAGTTAGATTGTCATACTTAACAAACATTAATGATTAATTTCCTCCACTGT
GTCAAATGGGGCTAAAGGGATGACTCGATTCATCTTATCGCACCACAAATTAGCATTTCC
CCATATTCTCCAGCATCAACTGTGCATTAAAATTCCACATTTACCATTCTGGGCACTGGC
AGCTGTGGTGAAAGAGCCAAGGAg
>NODE_546_length_901_cov_11.267481
TAGGACCAAGACAAGCTGCTGATGGGAAGCTCCACATGGGCTGCAAGCCCATTTAGTCTG
CCTTCTCTCATTTCTGCCTATTGTCAAATTGAATGTACTTCTCTGAGTTCATAGATTTTT
TTTTCTCTTTCTTTCTCTTTTTGTTTTCAAAATGTGCCACTGTTGAGCTGCCTCATGTTA
ATGGTGCTAAGAAAGCTGACAATTGTTTTCTTTTCTTTTCTGTTTCGTTCAGATTTTTTA
TTTTGTTTTGTTTTCCCAGAGTTAACAAAAAAAGAAATGCAAAATAGATTAGGTACCTAA
CCCTCTTTATGAATGTATATTATAATGTTATGTTTGATGTATTCACTTCATGATTCTTTG
ACACTGGTTGGAATTACTTTTGCTCTTTTCATTAAAAGATTACCGAGCTTTATATATACT
GTCTAGAGTTGTTACCAGAAGGAATCTTAATGAACTCTTGACACTACAAAATCTTGTATA
TTTTTTGTGTGCCAATTTGTAACATATTTTGTAAGTGTATATTTTTCTTAGAAAGTGCTG
TGAAGTATTTGTGTGTGTGAGTAACCTTTTATGCGCCTCTATAGGCAGTGGAAAGGATAT
ACAATGACAAGTTTCTGGTTTTAAAAACCAAAATATGAAAGTATCAACAGAAAACTAGAA
ATATTTACATTTTGTTGGGAGTTTTGTAATAAGACCATGATCTTGTTGTGAGAGTGTTGT
GTTACTGTGCAAAACACAAATAAGCAAAGAAAAAAAATGAAAACTTGGAAAAAAAAATAT
AATTTGTGAACAATTTGCTGTTTTATAGATTTTCATGTAAATTATTTGAGTATTATTTTG
TTTTTTGTTTTGTTGTAACTGTTGCAAAGGTTTTAAATATTTGTGATCAAGCCTGTATGG
TGATAATGTAATATTGGTAACTTGCTGAGTTTTGTAATAATGTTTATGGAGTAAATATAC
AAATTAAAATAAGATTTTGAAtgctgctttctgaagagagttgggttgtgttttttaccg
cccacccattgctttagccaggaac
>NODE_547_length_411_cov_13.472019
GATTATACAGCAGGGGCAGCGACAGAGGAAGCAGGGGGGAGAAAGTGAGAGGAAGAGAAG
GGGGAGAGAGAGAGAGAGGAGAGAGAGAGGGGAGAGAATGCCCTTTGTGTAGGTGAAATG
TGTCGGGGACTGTCATCGTAATATACCTCAGTGAAATGAAGGTTAATTCTGATGTACAGC
CTGCATGGCCGTCATTATCGGCGAATCATGAAAATAAATTAAGCCACTGAAATAGATACT
CCTCTGGTACGCGGCAGGGATCTCATGAAGGATGGACGGCTGAACTTTACAGATTATTAT
TGGGAAATAGTGCCGAATTCAATTAATGCACCTAAAAGACACCTTTATAGAGGGCAGCCA
TAATTTAAATGACAGCAGGGTGTAATTTTGCTTGTTATAAGTCAAATTTGCAGAGTTTCA
TGTTTCATGCATTTTTTTTCTTTCCTTCCTTCCCCCCCATCCCGTTTTATCCCCCCCTTT
TTTCTTTTTTTTCCCTGTTTGCTGAGGATCTTCTCAGTGCAAGAAAATTCCTGAAAAGAC
TAAAATACGatataa
>NODE_548_length_394_cov_1.114213
TATCACCTGACTATTTATCTGAAAGATTACAGACAATACTAATAATTAAATGGAACTAAG
TTTGCTATTGAATAAATATAAATTAAATATTGCCCTTATCATTTTAATATAGAATAGAAT
ACAATAGAATAGAATAGAATACAATAGAATAGAATAGAATAAAGTAGAATAGAATAGAGT
AGAATAGAAATGACACCCAACTTCTAAACTTGTAACTCGTAATCATCTATATTAATCAGT
AAATCGATTTAAATCTATTGCTATAACAGCCTTATCCTGTGGAGTCTGTCTCTGCTGACC
GATGGTAAAGGGAGGCAAAACTCCATCCAGAAACAAACCAGTCAACCAGGAGATTTAAAC
TCAGGACCGTCTAGAAGTAAGGTGACCATGCTCAATGCAGTCAGTTAAATGAAACTATTC
CTGTTCCTAAAATCAAActttttaacaaataaatataaatattttaaaaaatgttattat
tttttaatattattaatttatatacagaaaagactgctcaagcaaagagatgaccttg
>NODE_549_length_570_cov_17.915789
CAATTCATTTGAAGGAAAAAAATATCAAAGGACCTTAATATTTCTGAGCAGTGCATAAAT
ATTCTCGTCATACACACTTTAATTTTGCAACATTTTAAATTCATATTGTTAACTTGCGTT
GATCCCCCTCCATCAAATGCAGGTTTAAGAAAAGCCAAGAAAAGGCAAGTACAGGGCCAT
AATTGATGGCTCAAAGTGTAAGCTTTCTCTCTGAGGGTCTGCTCAGGTCCTGATCCCCTG
GCCTCAACCTGAAACAATCACTCTTAGTTAACGACAACACTTCAGCTATTGACAGCGTGA
TCCCGTAAAGCAGACACTTCAATCAACAGAGCAGCCGGAGGAGGTGTTGTGTTGGAGGAG
AATAAAAGAAGGAGGGGGGCATGGGGACGGATGAAATCAAGAAGTAAATAAATGAATTGA
TGAATGAATAATAGAGTGGCCAGCTAGTGGCCTCTTGGAGCAGCAATGCAGTATTAATAA
CTGACTCTTACTGTTCGTCTCTGTGTCATCACTGATACTCTTAGGTGGACCATGGCCAGC
ATAACACACTGCTGATCTGTACATTCGATCCGGATTACGTACTTTCTTCAGTCCTTCAGG
AGGCAAAGAGAAAAGTAGAGAAAATCGAGGAAAAGAAGCATTCTCCCAGCCTGTGATAGC
TAAGCAAACTCCCCATGCAAGCAATATCAGTAACAGAAACTGCACAGTATGTTG
>NODE_550_length_514_cov_6.247082
CTTCCATCCACACAACACAGAAAAAACATTTGAATTTTCCCTCAATGTTTCCTCACTGTT
GAGGCGTTTGTGTGTTTTTTCCTCTTCTTATTTTTTTCTCTTTTTTTTTTAAACTCGAGT
CACATCCGCAATCCCGCGGCCCTATAAGGAGCTTTCACGCTTTTTGGTTTGCTTTAGATG
TTTAATACCCCCTCTCTTTTGTGTCAGGGAGCTGGAGAGGCGTTAAGAAGCGCTGATAAA
CCCCACTTAGATCCCTTCCTGGCCCGTCACCCTGGCCTGCCGGGCCGCTTTAGCAGGGAA
CTGATCTGTGACGGCCTGCCACTCAAACTGAGCACTTCTGAAGGCTGACACAATGGAGTG
AGCAACACACCAGAGGGCCGGGGGGTGGGTGGGGTAGGGGGATGGAGGGTGGGTGAGGCA
GAGGAGGGAGAGGAGGCCAAGAGGTGCCCTGAAAGAAGGCTAGAGGAGGGGCCAGAGAGC
ATCTCCCTGTTATCTGTTCCCTCTCTTTCAGTTTATGCAGTTTCCCTCCTCCCTCTTCTT
GCTGCTTGATACTGTAGAGCTCGCGCTCTTTGACTGTTTGTCTTCTAGTCGGCAGTAACA
CACACAAAAGCCCCTTCTCTGTTGTTTGTCTCTCTgtggtcagggccatcagtctggc
>NODE_551_length_651_cov_18.271889
AACAGGCACTATAGCACCTCTTATGCAGACCCTCAAAGTGTATAATAGCTGAAGAGGAGA
ATACAGCAGAGGGACAGAAACATGTAATCAGAGAGGCTCGGAGTCTTTTTAGCCAGTGGA
GCTGTCATTTGTTTTCCTTTGGTCAAATCCAAACAGCCCACTCGGCTCGCCGCAGCCTTG
TTAGGGTTTGCATGGCACAGTGTACCGGTGGTAATCTCCATGTGTAATATCAGCTAGGTT
TCCCCCACAACAGGCCATATCTATCTAGTTTCCTCTGTCACAGAAATAGGTTTATCTACA
CCCTCTTTTCACACTCCCTCTCGGACCCCCCCACCCCTTCCTGTGTTTGCGAAGGAAGGG
GGGATATTATGCTAAGCCCCCAGCGTTAGTTTTTATGTTGCCATAGCAGCCTTGCTCCCA
CAGGGTTGTGACCTCAGATGATTACAGTACAAAGCCTATTGGGTCTTGAAAACCTCTTTG
AAGATGAAAAGTCTTTGATGGTTTGTATTTATGCAAATCTCTCAGATATGATTTATCCAA
CTGAGATTGAATGGAGAGATGATTAAAATTGCCCCTATTTTTGAAATCCTTCAATGGAGG
CCCACTCTTTCAGTTTCGAGAACAAGAGTGGTGAGTGTGGGCGCGGGGGTTATTTTGCTC
TTCATTTAGAAAAATAGTAGCGCCGTACCTGAGGTTATTTATAACCGTCTTTTTTCCTGG
TGTGTCAAAGAGGGGAGAAAAAGGAGAGGAAGGGAGGGGGGGACATGGAGGTAGACACTt
ctactcggagctttt
>NODE_552_length_789_cov_15.035488
CTCACTCACTGACCCACCACTTACTCACTTGCTTAATCTTTTAACACCAGCACCTTAGGT
ATGGATATTTCAAAGAGCTTTAGGGAGGTGACCAGCTCTGCCTAGTTCAGGTCAAGCGAA
GGGACCACAGAGTTTTGTTTTTCTCTCTCTTTTTTTAAATATCTCTGCTCTCAATCTCAT
ATACAAAGTCCTGAAAGTCTTTTCCTTCAGTAGATGGTCCTCAGAAGCCATTTGCCCCTT
CCAAAATGGCACCTCCCCGTGGTACATCAATGTACAAGTTCTTCTCTTTGACCTATGATT
TTTCTATGATGAATCCTGTCTTTCTTTGCCAGTAGAGTACAGAAAAGTTCTTATTCTCTT
TCTCTCTCCTTTCTCTTTCCTGTAGTACCTTTATTTACGTACCCTGTTAAATCTAATTTG
ATTCTTCTTCCAAAGCCCCCAGCCTCTATCTACTCGTACTAATGCTTCTTCTTTCTAATC
TTATTTGCATTCATATTATCCACCCAGGTGGTACACCAATAAGAGGTAAGAGTGCTGAAC
TGACGTTCACAGAATGAAAATAATACAAATTCATTCTTGCTGTCAACCCATCCATTCACT
CGAATCACCTCCATTTTTGTCCTGTTTACCAAGACCAAATCCCATTATGTTCATATGGAC
CTTCCTTCTTATTTGTCCTGTTTCGTTGACTAAATTTGTATTCCATCTTTTTTGTCTATG
CTTTATTTCCTCCTTTGTATTCTTGTTTCAAGAGCCTGTTTAGCTCAGTTGTGATATGCT
TGCCCTGGCTCAAATAAGCATATCCAATGACAATTATTTTTTAAACTATACTTTTACGTT
CATTTTTGttttctttttggccatagcgaatcatgtgtccctctttttgtccaactaaaa
caaccaagcatttttcccccttagctgttcttg
>NODE_553_length_634_cov_5.578865
CAAGCCTTTAAGGATGTTTTGACATCTATTTGTGTAATCTTATCTTTTGTAATAAGCAGT
CTCTCTGATGCTCAGCACAGCTTTTGTGCAGTGCTGCCAACAAATTGAAATCTAAGCCAG
ACCTCACATAGGAACAGAATGATTACAGTTTGCAAACAATTTGACAACACTGATGACACA
GTGCCAATATCAGTTTAATAAAAAAACATGTTGTGATTATTCCAAAGCCACTGGCTCTCT
TTTTGGCTCGCAAACAAAGAGTGGAGGGTGTAAGTAGGAGGGGAGGCTCACATGGTGCAC
TATGGGTCAAGAATAGGCTAACTTTGTTGAAAATGCACTTTGACTAACCGTCTCCTCCTC
TCTCCCCCCCTCCTTGTTTTTGTCTCTCTCTCTCTCTCCCCCCTCCAGTTCCACCAGGTT
AGAAGAGTGATGACCATCCTGTTCCTTACTATGGTTATTTCATACTTCAGTTGCATGAGA
GCTGCGCCCCTGAGAGATGCCCCGGGCATGCGGGGCCATCGGACGGAAGGCTACTTGGGC
GCTGCTGCGACGGCCGCACGAGGCCACGGGACTCCACAGAGTGGCGGCGGGCCAGGCCAG
CGTGGGGAGCTGCCCTCACTCACAGACACATTTGAGCAGGTGATAGAGGAGCTGCTGGAG
GTGGAGGGCGAGGCGGCACAACTGGGACGGGGGGCTGATAAGAGCCAGGGAGGTGGGGGC
CCGTCTTCTGTGGTCGCCTCAGAGAGCAAGGATGTAGACCTGTACGACTCGcgggtga
>NODE_554_length_589_cov_13.721562
CGAACACATTTCGGGGCGACACACCTGTTAAACGGGAAAGCAACGTGCCAAAAAAACAAA
CAAAAAAAAACCTACCTAACAGGGGGTTTGATTTTAAAGTTTAAAAAAGAAACAAAAAAA
TTAAAAAATCAACAAATTCCCTGTTTGGTGCAAAAAAACCCTAAAAAATCCAAACAACAG
ATGCAGCGGGAGCTCTGGTTCTAATATTAGAGCTTGTAGGGACGTATAGCAACATGTTTC
CATTAAACGCGGCGGTTCTAAGAATAGGCCGCGGCACATAAAGAGAAAATTTACAAGGGT
GTCAGTCAACAATTTAATAAATTGAAAATCCATTTATCTGAATACAGAGTTCTGCCCTTC
ACTCCACTGCCTTTCCCTAACAGATGGTGTTGTGGGTGCTTATGTCCAATTTGATTTGAA
CCAAACCCTCAGCCAATTTTTACACTGGCATGAAATCTCAGCGAGCCAGATCCACACACT
GGCAGTCAGAAATAGCAGCGGAGAGGGCGCGACATTGTGAAAGAACGATGAAGGGCAAAA
TCTGGAGCGACATTCGAGAAAGTCGCAGAAAAACTTTCCTTGTTGTTTCGTTTTGTGTCG
GTTTTTTTCTTTCCTTTCTTTCTTTCTTTCCATCCCCTCCCCCTCCTCCTCCTCCTCCTC
CTCTTCCTCCTCCTCCCCCCCTCCTCCCCTCACCCTCGTCTTCCTCTTGCAtgttgtttg
tgtgccgaggctg
>NODE_555_length_345_cov_1.139130
ATTACCCTCCACATCCCTCCGACACACACACACGTGCACACGCTCGCACACACTCTGACG
GTAAGCTTTACATCAGTAAGAATGGAAAAGAACAATAAAATCTCCGGATATGAAAAGCTC
CCGAGGCAACGATGCACAGTTAAAGAACAAGATGCTCCCTCTTTGTGAGCGAGCGTGCAC
ACGTGTGTGCGTTTGTGCTTTTGGAGAAGACATCTGAAAGGAAAAGGGGAAAAAAAAGCA
GTAAATCTCTCCTGCCTCAGTTGTACTGAGAGGTTTTGATTGAGTGTCTGGATATGAAGC
CGAAGGCACAGTTCAGCCTGCATCTGTACAGCTGAGGCAAGCAAAGAAAGAGAAAAGTCT
ATTTTTTTTGTGCTGGTACTTTATTATATACATTATCCAACAGAtttattgtacttcact
acatttatttgacagctgtacttatcagtagataaaagtttactttgcacaatcaggttt
catgcaaaa
>NODE_563_length_761_cov_16.166885
GTTTCCTTAATACTTGGCTCCTTTCTTTTCGTGTTTCCCAACACTCCCGCGTCTATCAGT
TAACTTTGTGTAACAGCCACGCAGAGCACATAAAATGATTGTTTGTGAGATAAGGTCTCT
CTGTGGCATCCCCTTGTCTCTGTGATTGAAAGTCGCTGGGTTAAGAACATGACTAAGAGG
TTAACAGTAATAAAAATAGCTATTAAGCATATATTCCCTTCCAACATGTCACTACAAGAA
AGGGAGAGAGAAGGAGAGAGAGAAGGAGGGAGGGATACTGGCACCTAATTACAAGGAGCG
CACTTGGCTGCTTTTATCAGTAATTGGACTATATAGCCCTTCATTATAATTTACTTTCTC
CCCCAAACTGTGATAATGCAGACAAGCAGAACTGAGTGGGCCTGTTAGTGGCCCAGAAAC
TGACACCAGTTAATGGTTAATTATAATGACTAAATTAAAGGAGTGACGGTGAGAGGGCTC
TGGATAAAGCCCAGGCACTTAATTTAACAGGATCACTATCAGAGAAAACTCATGAGAAAT
AGACGAGGTAAAGACAAAAAGAAATAATAAAAAAAGAGAAATTAGTAAAAAAGAAAACAA
CTGAGAATGTATTTTTTGGAAGCTTTTTATTGGCTTCATTGTCAGAGCAGGGAGCTGGAG
ATGTGTCCAGGGGATTAAGCGACCATTAACTGTCTGTTTCAGACTGATTGCAAACAGGGT
GAAAATATATTTTCATTTAGGCATCCACTCACCAGAATATGTCTCACTTTAAGCAATTAC
TGCTTGTGAAAATGTAACACCCAGACAGACAAAGGAATGCTTACATGGCTGTGGCAGGCT
GGCGGTAAACACGCTTGCAATCAAACCCTGTgttaaccctttgaacagaaggatgttgct
gccta
>NODE_564_length_197_cov_41.507614
GCTCGCCTCGCGGCGGACCGTCAGCTCGATCCCGAGATCCAACTACGAGCTTTTTAACTG
CAGCAACTTTAAGATACGCTATTGGAGCTGGAATTACCGCGGCTGCTGGCACCAGACTTG
CCCTCCAATTGATCCTCGTTAAAGGATTTAAAGTGTACTCATTCCAATTACAGGGCCTCG
AAAGAGTCCTGTATTGTTATTTTTCGTCACTACCTCCCCGAGTCGGGAGTGGGTAATTTG
CGCGCCTGCTGCCTTCCTTGGATGTGGTAGCCGTTTCTCAGGCTCCCTCTCCGGAATCGA
ACCCTGATTCCCCGTTACCCGTGGTCACCATGGTAGGCACA
>NODE_565_length_864_cov_10.828704
ATCTAAAACTCTTTGAAACAGCACACCGTATGTTTTTACATAATTCTCAGATATTAATCT
CTTTTTTCGTGTTTTTGGTTTCGCCATTTACATAACTGTGGTTAATCACACTGACAACAC
ATAGTTTTTGTTTGCAAACTCAGGACTGTCCATCCAGGTGACTTGGGAACATGTCTCAGT
TCTCATTTCAAGAGGAGTTCATCCACCTTTGTTGTTTTTAAATGGCTGCCACTTTTCCAC
TCCACTGTTTTGCCGGAGAGCTCGTTCATTTGGGCAGCTCCTCTAGAGAATCAGTGAGAG
GGTCCATTGGTGCAGCCGCGCCGATGTCGGGCTGTTTCAAACGCTTTATTGTGTTTTTCA
AGGCTTGCCTCTTGTTGCAGAACCAGACGCGCACCACCTCCCTGTCATAGTTCAGTTTCT
CGGCTATTTCCGTCATTTCCTGTCCGGAGGGGTGTGTGTTCTTCTCAAAGTGGCTGTTGA
GGATCTCGAGCGCCTGCGGGGTGAAAGAGGTCCTCCGCTTGCGTTTTTTCGAAGGCTCGC
TGCCGATAAACTCAGTCAGGTTCTGCATGCCGGATCGGTGGCGGGCTTCAGCCTCGGCCA
TCCAGCGCTCCAGAACGGGCTTAATCTTCTGGGCGCTTTTAGGGGTGATGTCCAACTTCT
CAAACCTGGCAGGATATAAAAGGCCAGGGTTCAGTTTGCCTGTCAGACTGCTACCTATAG
TGTTCTCTTGGGCTTCCTGTGGTAGGAAAAAGTGGCTTCTCAGGATGGTGTGTCTGGGGA
GAATTGAGAAAAAAGAATCTTACTTAGGTGCCCTGCCAGAACAAGGGATAAGCTGCCTGC
CTTTTAGTCTCCTCAACCAGAATGCCACAGGGACTGAGACTAACATCCAGGTGCACATCT
GGGACAAACGCCTCTGTATTCTGCACCTGGAAACACCTCAGCTGCAGCAGCTGGAGGTGA
TGGTTGCCAGCAGTGTGTTAATTTTCTGGGCGAGGTTGTGGTTCTCTg
>NODE_570_length_370_cov_36.175674
GCATCGTTTATGGTCGGAACTACGACGGTATCTGATCGTCTTCGAACCTCCGACTTTCGT
TCTTGATTAATGAAAACATTCTTGGCAAATGCTTTCGCTTTCGTCCGTCTTGCGCCGGTC
CAAGAATTTCACCTCTAGCGGCACAATACGAATGCCCCCGGCCGTCCCTCTTAATCATGG
CCCCAGTTCAGAGAGAAAACCCACAAAATAGAACCGGAGTCCTATTCCATTATTCCTAGC
TGCGGTATTCAGGCGACCGGGCCTGCTTTGAACACTCTAATTTTTTCAAAGTAAACGCTT
CGGACCCCGCGGGACACTCAGCTAAGAGCATCGAGGGGGCGCCGAGAGGCAGGGGCTGGG
ACAGACGGTAGCTCGCCTCGCGGCGGACCGTCAGCTCGATCCCGAGATCCAACTACGAGC
TTTTTAACTGCAGCAACTTTAAGATACGCTATTGGAGCTGGAATTACCGCGGCTGCTGGC
ACCAGACTTGCCCTCCAATTGATCCTCGTTAAAG
>NODE_572_length_726_cov_4.845730
GAAGGCCTTTGAGAGCGCGTTTCAGACCGCTCTGAGTTGATTGGTATAGGTTTGTAGGGA
CACTTTTTTGGGTCCCGTTGTATGGGCCAGCCCCTCACCGTAAGCTCCGGAATTAGGGTT
AGGGTTAGGGTTAGGGTTAGGGTTTCGGCCTGGGGTGAGGGTTTGGGCAAACGGTTAGTG
CTAGAGACATGAAACTTGTGTCTACCCCCCCATTTGCTGCCGCCGCGATCGCACTGAGCC
CACTCCCGAGTCTCTACGACGTCAGGAAGTGGGAGAAACCTGTGATTTTTTGCTCTATCT
CGGGACGGGACGGTCGTAGAGACTCGGGACTGAGACCGGCGTCTTCGGCATAGCCAAATT
AGGTGGGGCAGGTGGCATTTCCAGGTGTCTAGCACGTCTGGTTCCGGAGATATTGGCCAA
AACGTTCTCCCATTCACTGACAATGGGACGTGCATAACGCAGCCAGTGGCATAGTGCTGA
GGCCAAGATAAGTTCCCGtagaaggcctttgagagcgcgtttcagaccgctctgagttga
ttggtataggtTTGTAGGGACACTTTTTTGGGTCCCGTTGTATGGGCCAGCCCCTCACCG
TAAGCTCCGGAATTAGGGTTAGGGTTAGGGTTAGGGTTAGGGTTAGGGTTTCGGCCTGGG
GTGAGGGTTTGGGCAAACGGTTAGTGCTAGAGACATGAAACTTGTGTCTACCCCCCATTT
GCTGCCGCCGCGATCGCACTGAGCCCACTCCCGAGTCTCTACGACGTCAGGAAGTGGGAG
AAACCTGTGATTTTTTGCTCTATCTCGGGACGGGACGGTCGTAGAGACTCGGGACTGAGA
CCGGCGTCTTCGGCATAGCCAAATTAGGTG
>NODE_573_length_459_cov_15.732026
ATCACTACATTTCTCTCCAGCTATCCAGGCTGTAAGTATATGACTGACTGTTGCCAAGTG
TGGCCTTATGCTTTTTGTCATCGCGCCAGCTGCAACATCCTCTGGTAGGCCCCAAAATGA
TGCATCTTCTTTGATACATTCTTAAGTACACATCAGACACAGTCAAATATTAATCTCCAT
GCTTGCTGGCCAAACAACATCTGTCTCAAAACATGAACTAACATTCTCCGTTTTTCTTTT
TTGGTTCGCAAAAATATGCCCCTCCATCTTTAGAACATCCATCCACACAGCTATGCGTAT
GTTTGTGCAGTTATTTATCAATTCATAAAAATTCAAATACTCAGAATAAAATGTAGCAAA
CAGAAGAGCAACCATAAGCATGAAAACACATCAGATTTATTCTGCCTGCCTTGTTTACCG
GTTCACGGAACACTGCATGCAAACAGAATGCAAATGCATTTGATTGAATCAGGTGATGCC
GAGGTAATTGTATTTGGAGAAATGTCCAAGATTTTTTTTCATCATTATCAGTGGGGGGTT
TTCTTTATGAAATCCATCTTAAACAAAAGCTATCATCACTCCCAAGCCTTGTGATCTTCC
TTT
>NODE_574_length_502_cov_25.611553
GTCTTTACGCAATATTTGTGCCCACTCTTCCTTTTTTATACTCGAAGATGTTCATTAAAC
TGCTGCTGCTTCCCTCTAGTGGTCACTGGATGTACTTGCTGAATGTAAGTTCTGTTCCAA
TAGGAAATATGTAACTTTTGTAAAACCTAATCTCCCTTAAAACAATTCTACAAAATGTAC
TATGGTGTGTTTCAAAGGCAAGAAATAACATAAATCTTTGTTTACCAAAAGAACACATTT
ATAGATCGAGTGGTGGGCTGTTTGTTTTTTTTTTGATTCCTTCAACAGCACTGCGGAATA
CTTAAAGAATACAACTTTCAAACAGTGTTTAGGAAAAAGGCACGGTGAGTCAGTGACATG
CACATGTGAGAGAGAAGAGAACACTGATTTAAAATATAGAGTGAGGGTTTAATAATGATA
CAAACCCACGATATGTAACACCTCAAAGCAGCACATTGGCACAAAGTCAGAAGTAAGACA
GCACAGAAGATAAAAACCTGTCTCAAAAAAATAAAGAATCAGAATAAATATCTCAATAAA
TAAATAAACAGGTAATATCTCATTAATTACTTTGAAACTAATAAATACGTACATTTGAAA
ATATGCACATTGGCAGAAATCAATAACCAAAAAAGTAAATAGTACT
>NODE_575_length_510_cov_10.496078
TGTGTAACTGTCATGTTGAAACACACTCCTGGTGGCAGCAGTGTCTTTGGCTCGGCATGT
TTTACAGGATGACTCACAGGCTGATGGACAGGCAAATCGATATTTTGACTTTGGCCACTG
GATTTTCTCTTGCAGGAGGAGCGATGGTAATGGAAGAGGACTGTAAATAAGTGGAAGGTT
CTTGACAAATGAATCCATTAACATTTGCCTGTGTCGCCTGGCGAGCAGATTTGCTGTTTT
ATGGAGCAGGAAAAAAGAGCTAGTAAATCTGAGGGCGCTGTAAGGGTGAGGAGCTGAGAG
CAAGCTGGGGAACACATCTCCCATGATGCAGCACTTTATCTCCCTCCCAAATGGCATCTT
TATCTGCCTAAATTAAGTTTTGATTCCTTGCCACATACGGAGCTGCAAATCACTTTTAAT
ACTGATATCAAGAGCAGCAGTAAAGTGTGCCCAAAGCGATGGAAAGCAGCTTTATTGTGG
TGGCACATAACTGCCGTCACCGCCATTCACTGTCTCTCTGTGGCTCACAGTTGTAAAAAA
ACATCAGCCCCAAACCACTGCTTTGTGTGCAAATCATATTATGCCATTTGTCATAATTCA
AATTCCTCTCTATCCTGCAGCTCTGCACCCAGAGTTActtcagctatctacctg
>NODE_576_length_479_cov_4.680584
AAAATGAGGGCTTGTTATACAGTGAGATTTCAATAAAAAGAACACAAAATGCATTTAATG
AAATTCAGATGCTGGGCCCTAGTTCCCTGAATCTCATTTAATGAGCTTTGTGCTGTTTTT
CCATCTTCTCTTTGTAGAAGAGGTCCTTGAGTGCCCTTAATAATGTGGCAGATTTCATCA
TATTCCTGATTTAAAGAGGACAATGTCTGTCTTGTTCACTTGTTCTTTTCCATGCCCAAG
CCAATCTCCACAGATGTAGTCGCATAGTTCCTGGATCTGCCTCACGATAATATTCCATCT
TGTGGTGCATTTTCTTTTAGTTACTGAAGTTTTGTTAAGGCTCACCACTAACTTATATTC
TCCCTCTTTTTCTCCCTCCCCTCCCTTCTGTTTCTCTCTGCATAGGATTTGGTTTCATAA
CTTTTGAGAGTGAAGACATCGTAGAGAAAGTCTGTGAAATTCATTTTCATGAAATCAATA
ACAAAATGGTAAGTCCGCACATTTTTTTTTCAATTTCAGGTGGACGTTGAAGGATTAATA
TTTGATTTCTCCTTTTCCCTAGTATTAATAGCATAGCTCGAGTGTGTGTGTGTGTGTGTG
TGTGTGTGTGTGTGTGTGTGTGt
>NODE_577_length_659_cov_11.133535
TGCAGCTGTGGGTCAGGAATCATATGTTGGTACTTCAGTCTCAAAGTTACCGTGAGCTTC
CAGTGGAGCATTAGCAGAGTTTGTCTCCCTGTTGATGGCAATAGGAGAGGACAAGCTCTT
CCAGGGCCGGAGCTTTTAGCCTCTTTTATGTGTCCTTTCGCATTGGTGTCAGTCTGTCAA
TAATTCACAAGGCCAGCAGGGTGGCATTTGGGTGAAATAAAAGCCCTGAAATTCGAGATT
AGAATGTGATGACGGGCTTTGTTCCATGCCGGTGTCAGAGTGCTCATACGCTCAAAGGAG
GGGAAGATGAATGTTTTTTCCCCGCTTTTCTTTATCACTGAGGGCTGAATTGTGCATCTT
TTGCGAGTGTGTTTGTGCGTGGCAGGCGAGAAAACCCAGACTGTCTGCTGAGCTGTATCT
GCGTCTCCAGCAGGGCAGCTGATTTGGTTTGTGAAGTATGTTAATAATCAAATGATCAAC
AAATAACAGATGTATTAGTTCATGCAGCTTGAAATGTCAAGGAGGCTAAAAGCGGAAATC
TAATACAGAAAGCCCAGTTGCATTGTATTATTTTCTGTGACAAACCCTCCGGTCCAAATT
ACGTAGAGCCTCCTACAGTGAGTAATCTTTACAGAAAACGGCGCCAATATTTTGTAATTA
AGCTGCAGTAAGACAACGAGCGCTGCCACAGATGGAAGTTGCAGAACTCGTATCACTTTT
GTTTTTTGTTTTTTTCTCTCAGTGTGGAGGTGGATGGGGGAAGTTAAAAAAAATGCCCCG
TGATTGAAAAGGAAAGTAAtaaa
>NODE_578_length_815_cov_11.588957
AGACAGAAGTCACAGCTTGTCAAATACATTTTCAGTGTTTAACATAGCAAAGCCACCTTT
ATAAATGCATGTATTATTACAAAGATGGAAAAATCACATTAATCTCAATACAGTTAATAA
GAGTATTTGACTCTGAGGTATTTGACACCTTAACTCACGCCTAAGGAGAACGTATTCTTA
ATGCTTTTCTTTCTTTTTTTGATTGCTCGTTATTTCCTGCAGTTTTTCCAAACTTAAGCG
CAGTAAGATTTCTTTCTTGTTTACACAGAAATCTTCCATCCCAGGTCTCTGTTGGAGTAT
TAGGGGTACCAGCTTTCAGCATTCTGGTGGGCCCAGCGGCCCCACAGCGACAAGCCCCTA
TGCTCTTTATTTGGCACGTAGCCTGGAGGTGTCAGAAATATCGACACGCTTTCACGTGAC
GGAGACTTTGCCAGCCGTTTTCCCCCCTTTCTTAAGCCCGGCATTCTGTCTGCCCAGCCA
GGTATTGTAGGGCCCCGTGAAGGCGCTGTGAATAGTGTCAAACTTGATAGTTCTCATTTC
GCTTCCTGTACATGGCAGAAGAAAAAGTGCCCACCGTGTGGGTTTTCCTTTTGTGATGGC
CCTCTCTAGTCTTCCTGGGAACACACCACATTCCAGCCACAATCATTCCCTTTGTGAATC
CAGGGATTGTGGGTGAGCCTGTTATGCCGATAACCCTCCTAGCTTTCAGTGTAATAATGC
ATGCGAGTATCATAGAAGTCTAGACTCGTATTTTTTGCAAACAATGCCAAATAATGAGCA
GAGTGTTTTCAGTGATTTGGCAGAGCCTTTGTTTTGACACATCCTCCCTCATTCATGAAG
GACCTTTTGTGCTCATCCACGCCTAAGATGTGATTTAAGGTCTGCTACATCTGGACAAAT
TATCACACCAATGTACCATACGTGGGCCTCATGTGTCAGTTATGGTTTATGTaacatac
>NODE_579_length_469_cov_2.938166
GTCATGGTTGCTCTGTTTCCACAGAGCTGCAGGACTTCATATTGCAGTGAAAAATGAGCC
CACACGAAGAAAAAAAATTGCTCAGAAACTGCGTTGAGGTTTTAGAGGGTTTAAGAAATC
AAACTACTACTTTTTATTTATTTAGTTTTTCTCCTTTTTGCACAATTTGGATCACCTAAT
TCTCACTGCACTGCAGCTTTTGTTGCTTCAAACTCCCACTCGTGGCCTGGCACGGCTTTG
GGCAGAAGGATGCAGCACAGTGAGTTGCAGCAAAGCGTGATCCCTCACTGGCTTCCCACC
CACCACCACTGCCAGTTGTTTGACGGAGCCAAGCCTGAAGCTGCTGGCATCCTCTTCCCT
GAGCCGCTCTGAGGGAAATTAATGCACTGAAACTCTAGCTGTGCTTTTGTGAGGACGAGA
GGTTAATAGAGAATCTGTGGAGTTCAAACCTCTTTAATGTGCAAGAAGTCTTTGGCTTCG
AAGgagatggccatgccctgcacaggaacatcgtcgctggggccggggttgtagccgaca
ttcgtgcgcacagcaaacgccaccggtttggtctggggaagacaaaaccagacgttacga
tgcacaaagtgga
>NODE_580_length_535_cov_10.874766
ATTAGCTAAAGCTTATAAATGTAGACCCATAATCTTCTTCACGTAATTGTCTGCAGCTGG
AAGACTCCAATGCTATGTGTGATTTTGCTCATCTCTTTACTGCATAATTTCCAGGCAGCT
CTGAGTGACAGAGGGTCTCTGCATGTGAGGTTTCCCAGTAGCTTTATCCTGCTGGTCAGT
TCTTCTCGGTCTTGTGCACTTATATAATAATAAAGGCGAATATGGCTGCTTAGGGTTCCA
CATTTCCCGATTCAATTTTAATTCAAAAGAGGATGTTACAAATCTACTTTGCTCATTATC
CTCTTTGCCATCTTAATGCGTGGCACTGTAAGTGCAGGTTTGTTTGCCTCCCTCTCTGAA
AAGCGCTGGATTTCAGATGTTAACCTCTTTGGACACCTCCATTAATGAGCGTTCAAATGC
GGCTCTATGGTAAGGGTTGAGCTTTAAGTAGCACAGAATGAAAAATGATTTGTATTGATG
CAAATCGTGTGTACGGAGTGAATTATACACAATTACCCATCAATACTGGCCAGTCTTGCC
CACCCTCACCAACAAGATGTGGTTAACAGGCAGAAAATAAGATTGAAATGGTGTGTAAAG
AGTTGAAAATGAATTTCAATGCTGCATTTGTCCACAATTACCCCGTCGTTCACACGTGTT
TTATTGGGAGTTTTTTTTT
>NODE_581_length_620_cov_13.143548
CTCCCTGCCTCTCTTTCTCTCCCGCTCTGTCTCTTCCCACCCCCTGCCACCCCTGCTGCC
CATCTCCCTCTTGCTCCACAGACACGTGACGACTCCGCATGATTATTGGCGCAATCACTC
ATGTAACAGCCTGCCCAGCTTTCCGTGGGGGCTCCAGTATTTGTCACTGTCACTTCCCCA
AGTGCTCCGCCATTGTCTTGGAAATTGTATGTGTAAGGCAAGAGATGCCTGTGACCCACT
TCGACAAGGGAGCCAGCGATGTGAGGGCGCTCATCACACAAAAAAACAGCAGTTTGATGT
GTCCTATTATGTGTCCCAGCAAGAGCCATAAATAATTGTGACAAGTTTTTTGTTGCGCGT
GAAAGTCCTTGACTCTGCCTCCTGTTCCAGCACCTCCTCTCTCGTATGGAGACGCTGCCA
AGCACCCCCGATGATAGATGGCACGGTGCAGCAAATGACAACGGGATAGATTTTTAGTTT
GTGCTTTGGAAGGGATCAGTAATGGTGCTTTGCTGTACAAAGCAATAAAAGAGAAGGACA
AGAGACAGAGGGGGGAGAATGAGGGAAAAACAAAAAAAAAGAAAGATCCATCGATGGTGA
AGAGGGAAGAATGATGGCCAGTGACGCATGATTTTTGGGCATTTTAGTGCTTAGATTTAT
GAAATCAGGGTTAAAATGTAGTAGTGGTGTGGTATTTGGCCACTCACGGCAAAAACATTG
ATAAATGCATGAAATACATTTCGTAGTATTATATTGTCCACTAt
>NODE_582_length_652_cov_14.039877
TTTACAGGGTCAAAAGTAAAGGCTTGGAGTCTCTGGAGACTGCTTTTTGTGTAGATCTTT
ACTATATATTTGCAACACTTTTTACTTTTAATTTTTCCCAAAGTATTCCAGGTGAGACAC
CGAGTAGTTTACACTAATCTGAAACAGGTACAGTTGTTTACGGTGACACACATTTTTTTT
CGTTACACGGCAAGAAAACAGAAGCTATGCTACACCCCTTAACTAAATATTGTGAAAAAT
CACACGTAGCGACGAGAACATTACAAATTATTAACCCACAAAAGCAGTTTATATAATATA
ATAGTTATATTGTCAACAATACAACAGCAATGCCAAGGGTTCATATGTGCTACCTTTGTG
TGTGTGTTTGGGCGCATGTGTGCGTGTGCGCACATTCACTTACACTTGTGTGTGTATGTG
TGTGTGACTCCATGTGTGTGATTCATTCCAGGGCAGTTTTAGTCCTTATAAAATATTCAT
TTTGGTTGTGCAGGGCCCTGTAATTGCCATCTCTCACCCTGAATTATTTATACCTCGCAC
AGACTGACAAAGCTTTGCCATACGGCCCCAGATGAATCAGAAAGCAGCCATCTCTGCTGC
CAACAGCACTGGGCTTTCACACAAATATGGCAGCCACGTCTCTCTGCCTGGCCTCTCTTA
ATTTGACATTTTCTTTTTCCCCCTGCCTTTGTCCTAGGTGCACAGAAAGGTTACCTGTTA
GCTTTAAGCACCGACCTGCTCTCTGTCTTTCTGTCTCTATCCCCCCCCCCACTACCTACA
TGACAGTCCACAGTGg
>NODE_583_length_1432_cov_7.960196
CTCTCTCTCTGTCCTCTAAAATAGACTAAATAGCCCTTTTCTGACCAAAAAAATAATTAT
CTAGAATATTTAAACTATTACTTTCTAATAATAGGATTAGAAAAAATAGGTATTAAATCT
TAACAAAAATAGCAGAGGGAGGCCAAGCCGTTTAGGCACTAATGTAATGACAAATGTAAA
TGATAAATGGATTCAAATTTATGTGGATGGAGCCCGTGGTCTGTCTGTAACTCAGTCATG
ACCTTTAACCTACATTATCTCAGGAGGAGAGGACACAGACCTGGCCTGCTGAGCCACCTG
CTGCTCAACAAAAGAATCGGGTCCTCCTGCTGGACTTTTAGATTTACTGCAGCCGAAATC
CCACACTTCCTGCTTAGAGGAGAGTCTGGGTAAAATATGCAAATTAGGAACACAAATTCT
CCCCAAAACTCGGACCTTTTCAACAACATTAAATGGATTCAGATTAATTAAAACCTGGAA
ACACCAAATACAACCTTCAACCAACAAGAGGACGCAAATTTGAAGAAAAAATGTTTTATT
TGAAAAAAAACTTTTAAACATAAAACCGTGACTGTGGATGCGGACAATAACCTCTAACAC
CCGATCTACAGAGTCAACTCTAGATGACAGGTAGTATCACTCGGACCAACAAACTCTGAC
CAAAAACGCCTGAAGAAAATCACCCCGACCAACCAGCTCCACTCCAGACGCCTGGAAGAA
TCATCTGGGTGAGTGCCAAAACTTTAACTAGGCCCAACAATACCTGGGGTCGTGCGGTGT
AATTGGGGCACAGGTATTGCTCCTAAAAACCTATGTAGACCAGTCTCTAGTTAAATTTTT
TTTTAAAAATAAATATTAAAAAAATATATAAAACTTAAAGTAATTATCAATTTAAATTTT
AACTTAGACTTTTAATTTAAAAATTTAAAAACCCAGGTATTATTACTAATATAATTTAAC
CCGTGGCGCTCACTAAACTCCAGTCTCTTAACTCAGTCAGGAGGATCAATGGAGAAACAG
AAAAAACAAAGATCAGCATTCTGACCAAAATGGCGTTTAATGGTAAATTCACCACTACTA
AAAAGAGGAAAAAACGTTTTTAAAGAAAACAGGTAAACAACAAGATGGAACAAAAAGACA
ACAACAGAAATGAAGATCTGGACTAAAATGGACTTTAACGGTAGTGTCACCCCTACCAAA
AGGAAAAAACGTCTTAAAGAAACGGTAAAAAACAGGATGAAACAAAAAGAAGAAAACAAC
CAAAAGAAGATAAACCAAAACAGGAAAATCAAAAGGAATAAACATAATATTGAAACCAAA
TTGGCTATGGGAACACATCCCGAGATCTGATCAACCTCGGGAGGGCCTTCCTCAGGGGAG
AGTGTATAGTGATAAATGGCCGAAACACTCTGTGATCCTGGGGTCCACTACTGATGATGT
GTTCCTGAAATTAAGGTTCCACAATTTTTCAAACTCAAAACCAAAATTGAAATTGGACCT
GGAACCTGAACCTAACCTAATCCTAATCTTTATCCTAACCCTAACCTTAACCTTAACCTT
AGCCCTAACCCTAACC
>NODE_584_length_962_cov_14.558212
AACATCTACAGTATTTGACATCATTTTAAATATTTGAACAGCAAGCGCTTGCATTTTCAG
TTCAAACTTAGCAAGATAGTAAAAAAGAGATAAAAATATAATAATACAAATCATTACAGT
TAATCTGTCCAGGTCTAGACTTTGCTCTCTCTTGACTCATCTGTGCCACCAGTCATTTCT
TTGTATCTTTGTCTCTTTTTTTTTTGTTCTCTCTCTCCGTATCTCTGTGTCTATGCTCAG
CCCATTAATTGTGCCCGAACAGTGCCACATGCCTCAATGAAAATAAATTGCTTTTAATTT
AGGCTTTCCTTTTTGCCACGGCCGGCATCACTTAATTTCATTAGCTCTGAACCTGTAGAG
CGCTTTTTCAAAAGCGTCATCTCATGGACGCACTTGAAAATGAAAAGAAGCCTCTCTTTT
TTTTCCCCTCCTCGCTCCCTCTCTCCTCTCTCTGCGCTCCTCAATTAACAGAATCGTTTC
CTTTCAACTAAAATGAATGTTATTGAAACCAATTAGCATGGACTGGAAAATCTCTCGTTA
ATGAGGGGAGTGTGGGTGAGTAAACAGGAATGAAAAGATGAAATTAGAGAAGAGGCTCTT
CTTGTTGGCCTGGAATAATGACATGCTTAGTCGCCTAATTGTCTGGTGAAAAGCACCGCT
GCGATAGTAACAGATTGCGGTGTTCATTAGGCAGCAATGGGCCACCTGCTGCTGGGGCGG
CGAGCCCGCAGTCCCCGTACACGTGTTTATCCCAGGGGGCACTTTTTTTTGGACACGACG
CTCACTATGAAAAGCAAATGAGCTTGCCAATATGCTGCAATGTTGTGTCCTTATTGCCAA
GGCACAGAAGCATGATATGTCAAATCAAATGAAATGAATGAAACCCAATAGTGTGAAGCT
GGAGGGTTTCCTCTTTCTTTTTTTGATGATGTTTAGTGGGAAATGACCTATAAAAATACA
TGGGTTAGCAAAACTATGTAATTTCATTATAAAACCTAAAGATAAGTATTCTATTCATCg
tttctgttgtcatatctcatcacagagctcttattgctgcttttgaggcctagtttgtaa
agagtgtgagggttgagagagggata
>NODE_585_length_921_cov_13.792617
CTTCTCTTTGTCATACAACAATTTCCCGTGTCTTTTCTCCGTTTCTCCTCAACGCTTAGA
TTTAAGCATTCCACTTACCACAGTCACTTCTTGCGCTTTATTGCTTCCACAAGTGGTCTG
GAAGCCCTGCACTTAAGCAGAAGCATAACACTGCAGCATGCTCTTGCCCTGTTTCTCTCC
TTTCTCTTCTCTCTGCGTCTCACTCTCTCTCGCTCTCTTGCCCTTTCTCCATCTCTTTGC
CCCTCGTCCTCTCTGTCTTCCTGTATTTTCTTCTCCCCCCCTCTCCATCCTACTTGTTAA
TTATTTGCTTTATTTTGTCAGCGAGCTGATGAGTGACTTCAAAAGGAGGATGGAGCTGGA
CTCAAAATACAAAAATGGCTTCCTCTCTGTTGTCTTAGACAATAATTATGATTTGCCAGT
TAAGCCTAGACTACAGCAGAGGGATTGTAGTTTAAAGCAGAGGCTTTGGTGCAAAAAATG
CATTTATAGCCCTTTGTGAGGCTCCTCATTATGTGTGGGCCCGATTCATTAAGTAATTGG
TTTGCAGTTGTTTACATGAGTATTAAGGCCTTCTATTCAGGGCCTTTGAGAGATACATTG
TGCAAATGTTGCATGTTATGAATGCAGAATGAGAGGCGGGGGGCCAGTCCTATTGGCCAA
ACACTGCACTCGGCTGAAAAGCGAGAGAAAAGCACTGGGTGCTGCTTTGCATAGCAATGA
CTAGGGCCTTAATAAGCTTTACAGATTAAATACATGCAGTCTATACAAGATGCAAAGAGA
TACTCTTAACACATTTATATGTGCTCATTTCACTATTATGGAGTTTGAGAGAATTGGGGT
CTTTCATATTCTTTTTTTTCTCTGTGTCTCTCTCTTCCTTGCTCTCTCCCACACAGTGTT
TTTCAGTTAGATACTTTTATGGAATGTTCTGTTTATTGTATTATAACTCGCGGGGAAGCG
ACTGATCTGCAACATTTATTAAGGATTTGTTCATTAGAAATCTTTTGCTGTCTTTGTGAG
TGGCAAAGTAAaatcactttgtggttgagtggggatgaaaggaat
>NODE_586_length_331_cov_1.522659
CGCCACTACTGCCGTGGTTTGCCCGGCTGGTACATGGATGGAAAAATGAGACAGAAAACG
GAATGAAGGGAGAGCTAAGAAAAGAAACACAGATAAAATATGAAGGAAAAGACTAATAAT
GAATAGGGGAGACGCAACTATATAAATCAAAGTTAAATGAAATGGAAGATGGAGATGAGG
ACTGAATGAAATTTAAATGAAAGAGCGGTAATGCACTGAACGATGAAATGAAATGTTTTA
CAAAGGGGAGTGACAACAAGAGGATATAGGAAGAATGGTATAAACGGCAGATAAAACAAC
AGACTGTCTGCTAGAACTGAGGTTGGATAAATGTACTGAAAACAGACTTCGCATTAGGAG
ATGAATGAGGAATGGAATGAGAAGAAATGGTTGAAGGATCTTCattgataacgtcttttt
attattatttctctgctgtttttaccacagggacatgagatggagcactaaaaaa
>NODE_592_length_338_cov_3.804734
GAATAATGAATAGGGGATGAACACTGCTCTAAACAATAGAGGCCCCAGTGGCCGTGCTGC
AGCTGTTCGGATGGCTCCCAGCATGCACTTCACTCCTGGGCAGTCCGTGCCTTTATACCT
TCTAATACAGTAGCACACAGAGGCCACACCTGCTGTCCCTGTGGCTGCCCCGGGCCCTCC
AACACCAACGCCACACAGCCAATAAAAGAAATATGAGCAGGATGTAGCGGGAGGGCAAAC
ACACACATCCACGTACACACAGCGCTCCCACTCTCTCTGTGAAGAATGAGGATATACGAG
CACACAAAATCCAACTCTATTTGTCTCTACTACCCCCCTCCCTCCATCTCCATCCTTTCC
CTCCGCACTCTCTCTACATCTCCCCACGGCAGAACTGACTAAAAGTAATTATACATGTTT
AATAActtcaaggactataaaaaccgctgtcggggggcgaggaggtccagtttaacgacg
gt
>NODE_593_length_642_cov_10.523364
ATTACTGATGTTATTATTATTATTGATAATTCTGGTTAACTTTTGGGGTGGAAGTTGTTC
TTATAAGGTCGGAACAAATACGGAAAATGTCACATCTTAGAAGCCTCCCATTTTCCTGCT
ACGATAAAGAGACTTAGATTAGACCATAAGCAACAATGAAAAAGGTGATCAGACATCTTA
ACAATTCAGCTAATTAGTGCCACAGAAGCATCAAGGGTGCAAGAGGATAAAGGTTAGCTA
GAAAAGACAAAAAACAGGTGGATAAGGGAAATAAGGTGGGGAGCCTCACCACAAATCCAG
GACGACAGAAGCAGGTGTAGCCGTAGCCTGGATCATTCTGAATGCATATCCCCTGGTTGC
AGGGCTGTGGAAGGCACTCATTAATGTCATCCTCACAGTGAAGGCCTGTCCAACCTGCCA
GGAACAAAAGCCCACAGAGTGCCATGGTGAGCCCAGGCTCTCCCACTTCCACCCTCTGAA
GTGAATATCAATCAGATTCTCTTACATTGATTTGCTTCTTTTTGGGTTCACACACATACA
CAGACAAGAAAAGGCTTTCACTAAAGAGTAAGATGCCACATACATTTTAATGAGCTGAGG
CAGTATCGTCTTTTTATCACTGTCTTTTTTCGTACTGTATGACTACAAATTTCTCCCTGG
AGAAAAGCAGATGAACTTTGAATGGCTCTGAGGCACAGACACTATGTAGGCATTATGGTA
ACCTTTAGTGACACTTTCCATggccccctttcaatccagtatgagtgttctgtaagtgtt
aagatg
>NODE_594_length_796_cov_8.571608
TAAAGAACCTCTCTCCGGGACTGGTTCAGGACATGAGGTGTACTCACCAGACAAACAGCT
TCCTCACATCTCATTCCTCTGCTGCTGCGGTTCAGGGGAACGATAGGTGCTCTTTTTCCA
CTTCAATAAGGGGATGAAGCTCAATTAGCATTTCACAAGTCCCATTTTCCTCCTCTATTG
CAACCTTCCCCGCGGAGCCCATGCTTTCTCTGGGGGATTGTCCTGTTTTGGGCCCTTGTT
GCCGTTGGCAGGGTGACAGTATTCGAGTGTGCAAACTTGTGCTATTGTCCGCGGGCCAGA
GGGAGCCATGGAGACCCCATAATATGACACAGGAAAATGTTTGCTGATGGCAATTCTATG
GGCTTTGTCCGACTCTTTCTCCTTCATGACGACTCGATTTAAGTCTCTAAATGTTTGACT
ACAAATGCAGGAGTGCTATCCAGCTCCTTTCCCTTTGTCCCGCGAGGTTTGAATGAGTAA
TTCAGCCTTTGTGTCGCTCGATTGAGGGGGCAAACAGAAAGACAAGATTCTTGAGCGTTC
AAGCCCCTTTCCATGGTTATGCACTCTTTAGATCCCCCCCACCCCAGCTCACCAAATCCT
ACAGCTGACATCACTCTTGGGGATGCTATGACGGCTATCTGTGTTTGAAAATTCAACTTT
GATGTGGAGTTTGGGAGCACGCATGTTTCAGCAGAATTACACTCATTTTTGCTTTATGCG
CACTACTGCGGGTTTTTTTCAGGTGTTTGGCCAACGCGCAGAAAATCATCGCGTAGGGAG
AAATATCGCATCCCCTCAGCGGCTTTTTCCAGATCTCCATGACAACAATTTGCAATGGTG
AAGAATTCGATACCAGGGCGCTTGGAGGCTGATTGGGGTGCATTGTGAGGGGCCTGGGGT
CGCTGATTGGTTCAAGGAAAGCACCATAACTACAAGGAGt
>NODE_596_length_145_cov_76.420692
TCAACGCGAGCTTATGACCCGCGCTTACTGGGAATTCCTCGTTCATGGGAAATAATTGCA
ATCCCCAATCCCTATCACGAGTGGGGTTCAGCGGGTTACCCACGCCTCTCGGCGAAGGGT
AGACACACGCTGATCCACTCAGTGTGGCGCGCGTGCAGCCCCGGACATCTAAGGGCATCA
CAGACCTGTTATTGCTCAATCTCGTGTGGCTGAACGCCACTTGTCCCTCTAAGAAGTTGG
ACGCCGACCGCACGGGGCCGCGTAACTAGTTAGCATGCCGGAGTCTCGT
>NODE_597_length_502_cov_15.412351
CTTTTCTCTGCTGAGGCTTTGACAAACTCTCAGTTTCAAAATGCGGCTCTTGTTGATCAA
GAGTACAGACATCTTTGGCTTGAACGTCGGGTAATGAGAGAAATTAGCACAAATGCTCTA
AGTAATAGTTCCTGTTTTTTTTTTCACTCACAAATTATTTTTCAACTTGTTTTTGTATCT
ATGCATAAATTAAAAAAATCGGCTGAAATTTATTATTCATCTGAGATGTGATTAATATGC
AAAATTATGCAAATTAAGATGCAATTAGGCTCCAATTCTCTAGTGGAATTTTCCATTATA
ATTTAATACAAAGTAACAGAGTAATTGGTGTCACGTGTAATTACGGTTACTCAAGTGCAC
TTTCAGGCATGCAAATGATTTGCTATATGTTGGTTATCCTATGCAAATGTACCATGTGGT
GTTTTAACAAGTTGAGGAAAACACAATGAGCGCGTGGTTACCCAGTGGGGTTGGAACAAG
GTAAAGACACCAGGGTGTGTTTTTTAAATGAGAGAAGCTGGAAAACTTTCAGTGCTCAGA
TTATCACCAGTTAAGACTTCCAGTTACTTTCCCCCCCCCTCCCCCTCCTTTTTTGAATTT
TTGATgaatggtggagaggcgcagactttcatccgtcaccaatcga
>NODE_605_length_473_cov_14.295983
TAAATACCGATCACTGACTACGGCGCATTTCTGGCTGTACAGAAACACTCCGGTCCCTCC
CGGCCAAGCATCTACACATGTATTTGACAGAGAGGGATGCAGCGCTGCAGACATTGAATC
ATGGCTCCCATATTTTATCCATAAGTTAACCCCATATGGGTGCCATTGTACTATCAAAGG
ATAAAAAAGAACAAAGGATTTATATAGTCTTTTTGATCAAAGTCTCGCTATATGGAAGTA
GTATATTTTGTGTTTTTCGCACACACACAAACAGACATAAGCACGCGCAAACACACACAT
GCAGTGACAGCCACGGCCAATCGATTTGCCACGCTCTCTCTCTCTCCACAATGCTGACGA
TGCTCGAGTGGACGGGCTCCTGGTTGCTTGGTTCACAGAAAAGGGTCCCTCAAATGAATG
TATTTTTACCTCTTGCAGGACAATGTCGGATAGGGAAGTAAATAATTAAAGGAAAGGGAC
CCTTTTTGACTGCATCAACCCTGCCACTGCTGGTAAGCTCTACTATCCATTGTGACTCCA
TTTTTGCCCGTCCTGCTAAGGATGACCTTTTTTATTTTTTCTTTTATTTTTTTTTTTAAT
TTTTGTTTTGTTTTACA
>NODE_606_length_291_cov_1.003436
TATATCAGACAAAGTCACTTGAAACAAGTTTTGCCTTCATATTTATTATATGTGAACACA
ATATAACATGAAAACCTGGTTGGAAACATTGTCTTTTGCAAATGTGCAGTATTGCTGTCA
TCCTGCTCTGAAACAGCGTTTGGAGTGCTGAAAAGGCCAATTTTGCCACATAGAGTATTC
TTGGAATTATATCGCACAAAGTCTCTTGAAACAACTTTTGGCTTCATATTTATCATATTT
GAACACATTGTGAAGTCAAAACATGTTTGTAAACATTGTCTTTGAAAAACTGcagtcttg
ctgtttttatgctctgaaacagcttttcaaatgctgaaaaggcctttttgccatatggtg
gattcattgtattatatcacacaaagtcacttgaaactacttttgatttcatatttatca
tatgtaaacacattg
>NODE_607_length_826_cov_16.187651
AGGAGCAGCTTCTCAATGAACTGTTGCCCGCTCATGTCACATAAGGTTTAAATGATAAAA
TGCACAGATTAGCTCACCAACCCACTTAAACCAGGATGAATTCTAATGCTTCTCACGGAT
ATCATTGCATAATTTACCAGCCTCTCTTTCACAGCAAGGAAATCAAGAAACAGGGATGTT
TTTGTCATTTATTTATTCTTCTCCAGTAATCACCCCGCTAACGCCTACAGGGGCCTCCAT
CTGGGGAGATCACCCACGGTTGCGTGTGCTGTGATGCCAGTAGGTGGTCCTGCCCATGGC
TTGGTGGGTGAGCATGGTGTAGTCCCTGCTGCCACTGCTGCTGACATATCAGAGCTGTTT
ATTAAGAGGATGACAACTCTATCAAGCCCCATAAGCGGGCCCTCGTGCACAGGAGTTCTT
TTGTTACTTTCAGGGAGGGTGTCATCAATCTTGCTGCCATGCTACTCTCTTGAGCTGTTG
ATGGCAAACACGATTCCTCCCTTTCTGCCTGGCCTCTCCCGCCTCACAGTCTGGAATCAG
GCGTGGTGAGGGGGATCGAGGAGATAGGAGGACTTTCCCCGAGAGTGCCTTTTCTTGACA
GGCGACAGAGCGGACCGTTTGGACACCAGGGGTGGATATATGGGACCATGTAATGAAAAG
ACGTTGACAGGACCTGCTTGCTCTGTAATGAAGGTCCTCTGGAGCTGTGAATGGATACAC
ACATCTTTCACGCTTTTGTCTCCCTGCCTTTCCCACAGAATCCATCTCATCCATTTTAAC
CAAAAAGGAAGGTGTAAGAGAAGCATCCCAGACAACAGCTCACAGTTAACATTTACATGC
AACGACGTGGTGTGAATTTTTAATGCAACAGCAACTAAGTTGATTTACACCCACGATTTC
TAGCTAAATCCCTTCTGCATTAGCTGAGGAAGGTGCAgttgaattttcaccctctttcct
ctttctgtca
>NODE_608_length_340_cov_1.273529
ATTTTTGCAGTGTTTGACATTAACGTTCTTTGCCACTGTCTCCCCCTCAATCTCAGTATG
GAGATTATGACCCAAACTTTCACAAGCCAGGCTTCCTGGCTCAGGATGAGCTTTTGCCAA
AAAGAGTAAGTATGCAGTACTATATGCATATTTGTCTGTCCATGAAAACTAGGTGTTCAC
TTATAGTATTTTTTTATTTGGAGTACTTTATTAATACATTAATTAGCCAGTGTTTGCCTG
CTAGGATGCGTGCTATAAGTATATATTGTTTTTCCTATAATGGTATGTGTTTATCCCAGG
TTCTGATGCAGTACCAAATGACAGCTGACATGTGGGAGGAGAAGATCACAGCCTGGTATG
CTGAgcacagaggcatcgccaggtaggactgacccaggagggctgagtgaagacaaattt
acacctttacaaaaggtgtagttctacattctgtagttgaggtgtgataaatgtatcatg
gttt
>NODE_609_length_646_cov_6.515480
TATATATGAGCTACACAGCGAGGCCACATTATGGCTGCAGAGAGGGAGAGAGAGGGAGAG
AGAGGGAGAGACACCCAGCTCTCCTTCAGACCCCTCTTGGTACTCGTCCACCTGATGGGA
ACACGGAGACTTGGCTGTTCTCCCCCTCATCAATACAGCAGGGCTCTTTGTCAGTAATTT
GCAATAAGTGTCCGCGCCACATCTTAAGGGACCTGGAAATCATTACTGGCTGAGGCCCTA
CTCTGCTACTAATTGGATGCGTTGGGCCTTATCAACTGAGGATTTTCCGAGACCTTTGAC
AGATACCAATTCGAAAATCATTGTTCAGTTGTCAATTTAAGAGACCGTTAAAAGAGCTTA
TTTTAATTTTAATTGGAACTTCCTCCTGCCTTCACAGTGAGCTGCGAGGATTAAAAATGA
GCTCAGGGCATGTGTGCACATATGTGTGTGTGTGCGCGTTCATACTCCCCTAGAAGAAGA
GGGAAACTGTGCAGGTTAAATTGACGGGTAACAGTTCTGACCAGCGTACGAATGAAGACA
GCATGCATGCACATTTAGTTTACAAGAATTTCACAGCTTTCCTGGGACTTCATCATCAAC
ATCAAATAAGTCGGAATCTGAGCTGCAAAGCTCCCAATTAAGCAAAAACCGCATCCGCTT
AAGATGTTTGTTGGGCGAGTGTGCCGGGACCATCATCGATCACCCCCAGTAAACTGACCG
GCTGATAGTGCTGCCCTAACATATTTatgtgcagcactctctcaatgaccctgaactgaa
acactctctt
>NODE_610_length_730_cov_12.750685
AAAAGCACAATAACAGCAGAATCCAGAGCCATAAAAAATAAAATCAGATGCCACCTTGGG
CCAAAAACTTCCCAGTCTCATGCACTAGTTAAGACTGTACCACATGCTCAAACACTTCTT
CACAGCCCACAGGGGAAGGTCTTTCTGTTAAGACAATTGAGGAAGTTCTTTATCTCTTAA
CGATGTAATTTTAGGGTCTTTCTAGGAGTGAAACGTGAGACAGTCAAACAATAAATCACA
TCCCTGTTTAGAGCAGGCGTCTGGCACGACTGGCCGGCTTCAGCTCCCCAGACCACCACC
TCCTCCACTGCCGCCTCCTCCTCTCCTCTCATGCTCTCCATCCCTCATGCCTGTTAAAGG
CTTGTCCTGCAGGGCCTGGATGCACTTGTGTGGTACAACAACAGAGAAACCGCCCAAAGC
TCTTAACAGCTCTTCCTCTCCACTTCCTCCCTCCCTCCATCTCCACACTGCTACCACCAC
CAGCTCCTCTCTCCCTCTCCACTCTGCTCTGTCTTTCCCAGCTGCACCGGCGAGCTGTTC
CGTATGAACTGCTGCCAGCTGAAAGCCTGCTACTCCTGTGAGATTGCTATTACTCAGTGC
AAGCAGGGCTCTGCGTAGCCAAAGGGCTGCTCTCCGAGCTGTAGATCTCCATGTTGTGAC
TTGTCAACACGGGAAAAATCGTTACCAAGGCTGAGGCACTTCCATTCCACACAGAGGGGG
TTCTGATTGCGACCAGGCAGACAGGCAGGTACTGTACTGGAGGTATTAGGACGACTGCCG
TTGCCTGATTTTGTGCTGCAGAGGATTCTCTGCTGAGAAAGAAGGCACTTTGAAATTATT
AGATAACTGACATCAAGAAAAACAATACCTTTCC
>NODE_625_length_1644_cov_7.874088
AACTGCTGCACCTAGGAGAGGTAGTTGCATCTCTCCAGACACAAGCATTGAGGAGATAGA
GCAGATCAAAGAAATTCCACATTCTCTTCTATTGTATGTGTCAGATGAGTATTTCAGAGT
ACTTCCAGGGCTTATATCTCAACCGCAGTGAAAGGTAGGAGGCTGATTCTGTCGAAGCGT
GTTCTTTTCTGCTATAGAGATGTCACCACGGAGCAATAAAGACCTCAACACAGAATATTG
ATTCAATGTGCCTTTAGTCAGAATTGGATGATCAGAATGTATGCATACAGGTATCCCACT
TAATCTAGCTAGATGTGTACATCAGCTCGTCACAAGAAAGAGACAAAGACAATTCCTCAA
CTTAGATCTATACATAGTTCACGTATGCAAATGTGCTTCTATCTAATTGGTTAAGGTTGG
GAGGGTTCGTGGTTTAGACTTTGAACCTTCCAGCTTCATCAGCAGTTCTTCATAGATGGA
AGCCATCGTCTTCCTGTGGAAAGTACAATGTGTGTGTGTGTGTCAGTTCTACCTGCCTCG
CCTTACTCTACACGAGGGGCCTCTTCATGAGTGTGATGTTAAACTTTTAACCTTTCTACG
TGTGTCCTGTTCTGGTACATAGGTTGGTGGTTTCAGGTGTCTCGGGCCTTTCATGTCTAC
CAATATAGCAGGCGTAAACATTTTCCCTATAGAAGCATGCAAGTTTCACATCCTGCCTCA
AGGCCAACAGATAAAGTGAGCCCACGGTTAACACACTAAGGTGTGATCTCAGCTCGTCGT
TAAGGTCAATGTTCGGCCAACATCATTTGACACCCTCTGCACTTTGTCTTCCACTGTTCA
TACATCCATAGTAAGCATTAGTAGTTTAATACGAGTAAATATAAGCATGATTCTGACAAG
CTAGTAATAATAATAGTAATAAATCGAGAGATGACTATAGCAAAGCTGATTTTGTCTTAA
GATTAATAGATGATTACATAAACTGTGATTAATATACTAATAGTACATCAAGAGTAATCA
AAATAAGAGTAATAGATGATTAAGATAAAAGAATATTCCCAACAATTCTTGGAACACATG
AAAGTTTGCAGACAGCTGATTCTGGTAGAGGTAGTTGCATCTCTCCAGACACAAGCATTG
AGGAGATAGAGCAGATCAAATATTTTCCAAAATGTCTCTTCAAGCGTCAACATATAATTT
GGAAGCAGATTCAAGGACTCATATGTCAACAAGCGTCAGAGGTAGGAGGCTGATTCAAGG
ACCATATTTAAGCTTACAAACTGCTGCACCTAGGAGAGGTAGTTGCATCTCTCCAGACAC
AAGCATTGAGGAGATAGAGCAGATCAAAGAAATTCCACATTCTCTTCTATTGTATGTGTC
AGATGAGTATTTCAGAGTACTTCCAGGGCTTATATCTCAACCACAGTGAAAGGTAGGAGG
CTGATTCAAGGACCATGTTAAAGCTTACAAACTTCTGCATTTAGGAGAGGTAGTTGCATC
TCTCTAGGCACAAGCATTGAGGAGATAGAGCAGATCAAATATATTTCAAAATGTCTCTTC
AAGCGTCAACATATAATTTGGAAGAAGATTCAAGGACTTATATGTCAACAAGAGTCAGAG
GTAAGAGGCTGATTCAAGGACCACGTTAAAGCTTACAGACTGCTGCACGCAGGAGAGGTA
GTTGCATCTCCCCAGACACAAGCACTGAGGAGAAAGAGCAGATCAAAGAAATTCCACATT
CTCTTCTATTGTATGTGTCAGATGAGTATTTCGGATTTAATTCCAGGG
>NODE_626_length_755_cov_14.826490
GTCAGCAAACGATGGGCCTTTGAGGAAGGGGTAGGTGTTGTGTTTTCTCCACATTGCTCA
AAATATGTTCAGTCTTGACTTTATTGTCAAACTAATTTATTTATTTATGTATTTTTTACA
GATAAAGAGACCATACTTCCATGTCAAAGCCTTAGAGAAGTCGCAGCTCAACAACTGGAA
GGAGTACCTGGACTTTGAAATTGAAAACGGGACTCCGGAGCGCGTGGTTGTTCTCTTTGA
ACGTTGCCTCATCGCCTGTGCACTCTACGAGGAGTTTTGGATCAAGGTAACGCCACCTTA
ATCCTCTCTCTCACTCCTGCTACCTCCCTGCACTTCCCCCATCAACGATGATATCACATC
GACACAGTAAATCGTCCTGCACTCTCTTTGCGTGTAACGTTGATATGTGACTGTATCTGT
TGTATTAGGGGATGGCCAGCTTGCCACACAAGATTTGACTGCAGCATTTGCCAACTACTA
CGTTGCATCTTCTTCGTCTCCCACTACCTTACAGAAACTTATCTAATTGGTTCCATGAAG
GTGCTGATGGGTTTACACAGAAAATTTCTAAAAACGATCTTGTCAATGAAGAAATTCACT
GTTTCTGCCAACTGGAAATTTTAGTTTAAAATGTGTTGTCTCTTTTGCCTTTCTCTTTCT
CCTCTGTTCTTTGTCTCTGTCCTCTCCTGCATCTCTTCCAACTTGCTTTCTCTTTTTCAC
TCTGAAGTATGCAAAATATCTAGAGGGCTACAGCACTGATGGTGTGAGACATGTCTACAA
GAAGGCTTGCACCATCCACCTGCCCAAGAAGCCGGCCATCCACCTGTTGTGGGCAGCTTT
TGAGGAGCAGCAAGGTGAGTGCCAAAGTTAAACCAGCATGTAAATTGAACACtacaaac
>NODE_627_length_238_cov_34.743698
GGTGGAGCTTGAGCGCGCGCGATAGGACCCGAAAGATGGTGAACTATGCCTGGGCAGGGC
GAAGCCAGAGGAAACTCTGGTGGAGGCCCGTAGCGGTCCTGACGTGCAAATCGGTCGTCC
GACCTGGGTATAGGGGCGAAAGACTAATCGAACCATCTAGTAGCTGGTTCCCTCCGAAGT
TTCCCTCAGGATAGCTGGCGCTCAGAGTCTCGCAGTTTTATCTGGTAAAGCGAATGATTA
GAGGTCTTGGGGCCGAAACGATCTCAACCTATTCTCAAACTTTAAATGGGTAAGAAGCCC
GGCTCGCTGGCTTGGAGCCGGGCGTGGAATGCGAGCCGCCTAGTGGGCCACTTTTGGTAA
GCAGAACTGGCGCTGCGGGATG
>NODE_630_length_145_cov_23.910345
CCGGGTATGGGCCCGACGCTCCAGCGCCATCCATTTTCAGGGCTAGTTGATTCGGCAGGT
GAGTTGTTACACACTCCTTAGCGGATTCCAACTTCCATGGCCACCGTCCTGCTGTCTATA
TCAACCAACACCTTTTCTGGGGTCTGATGAGCGTCGGCATCGGGCGCCTTAACCCGGCGT
TCGGTTCATCCCGCAGCGCCAGTTCTGCTTACCAAAAGTGGCCCACTAGGCGGCTCGCAT
TCCACGCCCGGCTCCAAGCCAGCGAGCCGGGCTTCTTACCCATTTAAAG
>NODE_633_length_145_cov_16.255173
GCGGTAATTCCAGCTCCAATAGCGTATCTTAAAGTTGCTGCAGTTAAAAAGCTCGTAGTT
GGATCTCGGGATCGAGCTGACGGTCCGCCGCGAGGCGAGCCACCGTCTGTCCCAGCCCCT
GCCTCTCGGCGCCCCCCTCGATGCTCTTAGCTGAGTGTCCCGCGGGGTCCGAAGCGTTTA
CTTTGAAAAAACTAGAGTGTTCAAAGCAGGCCCCGTCGCCCGAATACCGCAGCTAGGAAT
AATGGAATAGGACTCCGGTTCAATTTTGTGGGTTTTCTCTCTGAACTGG
>NODE_635_length_653_cov_6.203675
GTGCTGGTTTCGTAATGACAAAGATGCCGCTCTTAGTTTTAAACCATCGCAGGGTAACTG
CTACTTCTCGTACAACACGGGCTTATCAAAAATGTGCAGCCTCATGTGCGTACCCACGGC
CACTTGGGCACACTTACACGCATGCATACTGTTGGTCAGCGGTATGTGGAGCAGGTTCTC
GAGGTCTCCTTTATGACAGAATGTACCATGAAAGCCCAAAGCCCCACCGTGTCACAAACT
ACCGCTGGCCCACCCCACCCTTCTCTAGCATTTACCTCTGGCCTGTTAAAAATGATATCA
GCTCATGGAGGGCAAGCATTAGCATTTGCATTTTATTGGAAGCACAGAGATTTAGAGCAG
AGGATATATCAGCTCTGAGCAGACAGAATTAGTTAACAATGCATTACCTGCCTTTTATGG
CAGCTATAACTCTTTTCCCCTGGTGGGGAGAGGAGATGAAGGGAGGAGTGGGGGGGGTGG
CGGCAGCGGCGGTGGTGGTGAAGGGGAAACACAGCCACAGAAGGTTGGTGGTGAGAGCTG
TGTGGCGCAGTAGAGGGGGGCATTCCGAACGAAGAAGCTTTGTCTGTGGCGCTTTACTGC
ACATTAAGTGTGATAGCCACCCAAATTAGAGCATCGCATCGCAATCACCTTCACACAGAT
CAGTGCACTGTGCTGAGAGATGATGAGCCAGTCGTCGCTGCAGACATTTTTATCTGACTG
CAACAAGGAAATGGAGACACAGCTGTTGGGCAGCTGTGCCTACACGATCACAGCACAAGA
AAGGCCACATCAAATta
>NODE_636_length_612_cov_17.740196
GCAGCGTGGTTTACGTCGACAAGCTGACATGCTAAACCAAAAAGGTGTGTTTTTCACCTT
CAGGTGAAGCTAAAGCTTTCCGCTGCTCGTTACGTTTCAGTCGCACACCTGTTAAAAGGT
GAGCTAACGCCGGAGAGCTGATGTGGCGTTAGCTAGCATGAAGCACGGCTGCAGAGAGCA
CACCATGTTGATTTAAATGTCAAACACTCTTCTTCTACAGGTACACACTACGCCACAAAC
ACTCTGGCTACACAAGAAACCGTACAACGAAGGAAGGGGTCAGAAAGGTCCGTACCTTTT
TCTCATGTAGATCCACAATTTGCCACACCAAGAGAATTATTTCCCTCTCATCCGAACCCA
GTTTACCCCCATTTGCACCAGCTGTTGCCCCAAAGAACACCACCAGAGTATCACTGTGCG
AAGCCATCAGGGACCACAAGGGTAAAAACTACAATTAAAGCAAAGATTAAAATAAAAATA
ACACGAGGGTTCACCTTTTTCCAAGTGATAAGAAGAGCGAACAAAAGGGCTGGAAACTCA
ATTGAGATAAACGGAGAGAGAAAAAAGGGGGAGAGATTATTTTCAGAGGAGCCACGGAAG
AGTTTGCGGTCAGAGACTCTACCTGTTGCTGTACTTGAGTGTGTTCTATCCAGAGATACT
GGTTTAACTGGTAAAGAAGGGTGGAAATCCGTGTGTCTTTCACACGAACTCCATAACAAG
CCCCGGAGTTTTTTTTCCTGCTCTCCTTTCTCTTTt
>NODE_637_length_345_cov_36.524639
GAGGCTCTTCCAGTAGTCCACTGCACTGAGAGAACTTTTAGTACGTTTGTGCTTTGTACC
AATATATCAAAATTACAATATAAAAAAATCTAAAAGTCAAGAAAACTGAAAAAAATGTCT
GGAGGGTTGGGGGACGCTCTTCCCTTATTACTAGAAACAGTTACTCGCTATGCATAACCT
AGTTAATAGTTAAATTTGCTATTGCTTTTTTCTTGTCTTGTTAAAATGAAATCTTTAGAT
CTTTTTCAATAAAGTTTAGTCTTAATAGAATGTTATAAACAGTCGTTCTGGTTCAATATA
ACCTGTGATAAGTTTGTGTAGTTCTAAAAAGCCACTCCGTCCACACCCTCCCTCCACTTA
CTACCGCTTTGTGATGAAACCTTATGCAAAAATGTGGGTCTGAAAGCATAGTTTTCAGTT
TTCAGTGAACATTTTATATAACATTCAGCTCTTGGAGGCTTGAGCGGATAAATTAAAAAA
AAATAACAA
>NODE_638_length_343_cov_12.807580
TTCACTGTGCTTTTATCGTGTGTGTGCGTGTGTGTGCGTGTGTGTGTGCGTGTGTGCGTG
TGTGTACGCGCCATGCCTGTCGGGATGTGGCAGCCCTCTCAGCCATGTCAGGGACAGCTT
CGTCGAGGGTGGCAGCCGGGGAAAATGATGATGATGAAATTAAAATTCTGCGCCTGGCAG
AAGGGGCTGCCGCGATTTCACTGGCGGCTGTGCGCATCGATCTGTTCCAGCATTTGACTT
TCAACCATGACAAAACTGTGGGCAAATTAATTGTTCTCCAGGATATTAGGCATCAGAGTC
CATTAATCCTCTCTGGAGCGCCACGCCGCATGAATACTAATCGTCTTTCCAGGCAGCCGT
CTCATCCCTTGCTCCCTTCTCTCTTTCTCCTCTCTTTTTTTCTTCCTTATCCCTCTTCTT
TTCTGACTCTTCTTTTGCTCTTTACAAATATCCTCTGCTCTGTTGTTTCTTTACTTACTC
TCTCTCC
>NODE_639_length_377_cov_13.379311
AGAGAGAGAGAGAGAGAGAGGGCTAAGCTGCGGCTAGCAGCAGTGTCCAAGGGTCTCCAC
CGCGGTCCGACCTGCCAGTGGGGCGGTCATCCAAGCGGGCTCTAATTCACAGTGACACCA
ATTATGATTAATCTCATCACTTTAGGAGAGTAGGCTTGTCAAGGCCCTAATTAAGTGCGC
TGTCCCCCCTATATGTGCAGACAGGATCAACAACACATTATATTGTCATAATGGGCATCA
CAATCCACGAGTCTATTTTTGTGTTGCCTAACTTTTTAACGGCAAAAGTCCTCTGGAGGA
AAGGGAATAACGTGAATAAAGAAGCAGAATATTATCCATGCTGAGGTGACGTCACGTCTT
TGCCTCCGCTCGTGTTCCTTATTCCGATCACCCGGCTCTCTGATTAGAGTCTTCAGTCCT
ACTCTGGGATGCTGCATTTCATTTCATATTTGATAATTGAGACAGATGATGTGACATAAT
CACAAGCCAGTGACACGTTGACCTAACACGAGGTAAacaac
>NODE_640_length_513_cov_7.623782
CGAAGAAATAACTTCCGAAAAAGAGCTGGAAAAGTGTGGGTTTCTCATCTGTGAAGGTGC
TGCAGCCGGGTTCATGAACACAGGTCTTTTCTAACAAAATCTTTCTGCATTTGCTTCTTT
CCTCCTCCTCTTCCTCTTCCTCCTCCTTCTTCTTCTTCATCATCTTCTGGGACTTCATTC
TTCTTCAACCTTCTCTCACCTCTGACCTCCGACCTCTTGACCTCACACACCTGCTCAGAT
GGTCTTCCCTAAGATCAATCATGGCTTTCTTTCCGCTGACCAGCAGCTCATAAAGCGACG
GCTCATTAAGGTAGTGGGTTGTGTCCTCTCTCTCTGTTTCTCGTCCATCTGTCTGTCTGT
CTGTCCGTCCACTGTGCCAAGTCTCAGCCAATCACTTCTCTCTGGCCAGTTTGCATGCAA
GCCTTTAGACAGACCTGTCACATGCACTCTTACACTCTCTGTTATTGTTAAAGAGTAATA
TGGAAATTTCGTTTTTAGTTGTTGTTAAAAAAAAGCAAGGTTTTATTAAGGTGAAATGAA
TTACTGTCCTGGCACTCCTTAAAGAACTTTCCCTACAATTTAGATTGCTGAATATTTTCT
TAGAATTTCTTACAATCCAGTGTAATAAAGGACCACACATTTTCAGTGCTTTTTctc
>NODE_641_length_680_cov_9.819118
AAACCCCAAACATCATAGACTGGAACTGTGGCTGATTTTTTTTAAAGAAACAGCGTCGCA
GTTGTTAATCTTTGAAAGACCGTGAGGATGATTTCACATCTCGACCTCAGTGGCTCTTTG
GCCTTTTGCTTCAAATCTGTACTTCAGATTCACTAATCCGATGTGGGGGGAAACATCCCA
GAAAAGGTGATGGAGAGAGGTAGGTGTGTGTATACCTCTTCATGCTGGATCTGAGGTTTG
CTGTGCGTGTCTCGGCCTGCGTGTGTGTGTGTGTGTGCTGTGGAGGAGAGAAAGGAAGGG
GGGAGCGAGGCCGTGCGTGAATGAGGAGGGTGAGGTGGGGGTGTCTAATCCAGTCCCAGT
GTGAAACTGTTGACATTTGTTCTTTTTTTCCCTTCATTATGTGACTGGGGCTGTTTTGCG
CTGGATTAGCTACAAATCTCCCATGCAGCACATTCAGCATGCCACTAGTAGTTTAACTTC
ATTAATAATGGATGAAGAGATTGTAATCCAGGAGTAAGAGAGCATGCAAGAATACCATAC
ACAGGGAGAGAGACCGGCAGGGAGAGAGGGCACCCCTCTTATAAAATGAGATTTCTCTCT
CTCTCTTTTTTTTCCAGGACAGTCCTGTGATGGTGATTACTCCTACCTACATGTAATATT
GCATCAATACCTTTGTCTCGGGTTGTAATTTCCCTGAAACCCACAAAGGTAGGGGTGTGT
AATCGAATACGTGGAGGGGTGAATAAAAGGGGGGGAAGACTTCGGAAGTCTCTGTGGTGC
ATATGCTAGTATCTTCCATTGATTGTGTTTACTCAAGCTTCTCa
>NODE_642_length_146_cov_1.719178
TGTCTTTCAAAAACTGCAGTATTGCTGTTTTCATGCTCTGAAACAGCTTTTCATGCCCTG
AAAAGGCCTCTTTTGCCACATAGTGGTTCACTGAATTATATCACACAAAGTCACTTGAAA
CAACATTTGCCTTCATATTTATCATGTGTGAACACATTTTAACATGGAAACCTGGTTGGA
AACATTGTCTTTAAAAAACTGCAGTATTGCTGTTTTCATGCTCTGAAACAGCTTTTCATG
CCCTGAAAAGGCCTCTTTTGCCACATAGTGGTTGACTGAATTATATCACA
>NODE_643_length_565_cov_11.284956
CTAATCACACGCTAAATAACAACACCAGAGTTACACTTGCATTTATGGCCTCAAGGTGCT
TTGTAAATTAATTCCTGTGCCATTTATCTACAGAAATTCAATCTGCTATTGGGTGCACTT
TGCTGTTCAGACTCTGTGGAGATAATCACTGAGAGAACCTGACTCATCATGAAATATTCA
GCAGACTGAGTTAACGCCTTCAACTCAAAGCTTTGGCAGCGTTCCTCCTCGCTATTCATC
ACTGTGTGACAGAGCTCCTGATGAACGCACCGATGTGAATGTAGCCATCCTTGTAGAGTC
TGTTGATGATGAGGGTAAGGATGAGGCCAATGTTGCGTGAGTTGTAATAAGTTAAATAGA
TGATCCATCCACAGGACAGAATGGTGGCTGAAAGAGGAAAAACACAACATGGCCTCAGTC
AGTAAAAATAATTTTCATGTTAATTGAAGCTCAGTTTTAATTGAAAATCCTAGAATCACT
GTCAAATTGAAATAGCAAGGTTGTCAATAGAAACATTTATACGTAGCAATAAATATCATA
AACAAGGCTTTCTTGTTTTCTCACGGTTAGTCACGTTTGTTTGTCTCAGCAGTGTCTGTC
AGTCCAACAGTAAATTAGGTCTATATATTCAAATATAATCACTAATGGTGATTTTACTAG
TTAAGACTTTAATTATAAAtaggaattactgtattatttattaagtcaa
>NODE_649_length_600_cov_20.586666
GTAACGGTAGTATTCTTTTCAATGCACTTGGATACAAAGGTTAATTAGTGCTAATATTTT
TCCAGTATTTCTATAAATGTGTTAAGAGTTGCTGTTTTATAGTTGAGGATTCGAATCCAG
ATGATAAGGTTTAAAGCTAACAATCATTTCATATTTATGTCTCTCTTACTGTTGCTTTTC
TCTCTCCTTCGATCTCTCCTTCTGTCCCGTGTGCTGTCCTACCTGACTGTTGTGTTGTCA
CTTTTAATTTAACAGTTCAATGGTTTTTCAATTTAGCCTTTAAAAGCTGCGCTGTCACTT
GTGACGAATGTTAATTGCATGATGTTTGTTGTTGTTACTTTTCTTCTCAATGACAAGTGT
CCCCATCCCGCACACTTCAGTTCTAAACTACGTAACCCTTCATGCCACCTTTTCCAAGAT
TTAACACTGTCTCTACCTTATATGAGCCTTTTCTTATCTCTCCGTATTCCTTAAATTATT
AAACAATTTGTCCTTTCCTAGACCATTCTGATTAACAGATAGCATTCTATGCATAAGCCC
CTGCTTAGACCGTGGTAGTCTCACTACCATTAACTATTATAATGATGCCTATACAAGTAT
TACTTTGCATTAGATTTCTCACGGACCTGTGCATTTTCTTACAAGTTatgttttatcgtt
tcaagaaatgctgttaacctggcagttttaaaactgaatgagcaaggcctcttggacaaa
ttgaaaaacaaatggtggtacgac
>NODE_654_length_309_cov_2.181230
GTGCATAGGTGCTGTCCTGACTGCACGTTTATGTTTGTACATCAGTGATTTATAAAGGAT
GTAGGGATGTGATTTAAAGGCATATGCTTGAGCAGGCAATTGCTGTCTGTTTGTTTACTG
GAGTCCTGTGGGAATCTTGATGGGACAGTAAATGCTGAAATAGTGGGGTAGATGTGTGTG
TGCATGTGTGTGTGGTCTCTCTCTGATGAGCACAGACAAAACACAGAACACAGACCTTGC
TGAGTCAGGGCTGTGAATAAAAGATGAAATAATGTATGCACTGGAAGCTGCATGCATGCA
CAAATGCCCATACCGCTTTCATAACGTTGCCTTTGACTGAACTCTGTTCTCCCATTCTCA
TTCTGCAGCCCCCACATTATCTTATAGCAACGCTGAAGTTGGATCCCCGGGCTAGTACAG
TGTAAtttcaaagagttcattactcagccaaaa
>NODE_658_length_946_cov_11.691332
TAGATGAGAAAGGAGTAATATGCTGACGCACACAGAGAAACATGTAGAAGAAAGGCGTTC
AGGCAACATCAACCAAAGAAATACAAAAAAACAGGATTGGGCAGAGAGAGGAGAGAAGAG
GAAAAGCCAAATGTTAGAAAAGAAAAGACAGGAAGAGAGAGAGAAATGAAGAAAGAAAGA
AAGAAATGAAGAAAGAAAGAAAGAAAGAAAGAAAGAAAGAAAGAAAGAAAGAAAGAAAGA
AAGAAAGAAAGAAAGAAAGAAAGAAAGAAAAAGAGATCTGTGAATTTCCCCTTCCTCCCC
TGAGACCTCCCTTGATGCCAAGCATTCATCATCCAGCCTCTAATATCAGTTATTCTGTGG
CTCCTCTGCTTACAGCAGAATTAATTTCTGCTTTAATTACTCTCATCGGCGGAATGCTGA
TGAAGGAGAGGGACGAGGCATTCTGGGACTCGGGCCTCATTCCACTGCTTTAATTTGAAT
GAATTCCACCCGGAGACGCTGGCAAACAACTGGCAGCCGAGCCCCGGGAGCCACTCTGGG
ACTGCGCAGAAGAGCTGCAGCCATGGCCCCCACCAACCAAGCTACCTTGTGTGTGCGTGC
CTGTGTGTGTTGCCTTGCTTGTGTGTATTATGTGGAGCATGTTGGTTGTGTGTGAGGCTG
AGCGCTGTAGTGAAAAGGTAGGGAGAAGGCACATACGAGACGGGGAAAAGAGAAACGAGA
TTGATAGATTAAGTGATGAGTCTCCGTGCGCTGTGTGAGCATGTTTGCAGTGTTTGTGTG
TGAAGTTGCATGTGTCTTGCGTCCACATAAATGCACTCAAGGATACGGGATGAGAAAGTT
GAACTTGTATAGAAAACAAACTGTAAATGATTTCATACAGAGGGAGACAGTGAGAACAGG
TCCGTATGGAGGCAAACATAAGAAATATGAACAACATCACTGACTGCAGCCCTCTGTGTA
ACACAAGTGTTAGTTTGAGAGCAAAAATCATTAATACTTAATTTGATTATTCCGGATATG
GCACATCGCACTCTCCAACAAAGCCCCAGCCcatgtatgatacaagaattagcagtatca
aaagtaaaac
>NODE_659_length_859_cov_8.884749
TTTGGCACTGTGTCCACGCTGATGGATTTGTAAACATTAGGACCAACATGACCACGCACA
CCTCTATACACACTCACACAATCTCTGTCTTTCACACTCCCACACCTGTGTCCAGATGAT
TACGGGGCCATAAAGTGCCCTCTGACTCCATCAGCACAAAGGTAATCCTGTCGCTCCAGA
GAAGAATCACCAGGCCTTTTTCTGCTTTCGTACTCAAACATAATTCTCCCCATTTGGCAT
TTTGACATCATATCTTCAGTCCCCTCCTCAGTCACCTTAGCACAGTTTTCTTTCTGTCTA
CCTGGCCAAAACCACGCCACAATAACTTTATTTTATTTTTCTCCCTCGCTCCAATGGACA
ACATTTCAACCCTTACCTCTCCATTCTCTTTTTAATGTGTTTTTTGTCCTCCTTTGCCTT
TCTTCTTTCTTTTTTTCCCCTGACTTCCAAGGTCAGACAGGACAAACAATGCCACTGGTG
TCTGTCTGAATGTGGCTCACTACCCACCACCACTGCCGCTGTTGCCTTGGCAACGCACTA
ACCATTAATTTTCAATTAAAGCAGACAAAGAGATGACAGCTCAGGGTCCATGGAAGATGT
CAAGAAGCAGTATTAATATACGACAAGTGAGCATAATTGTGTGTCCATTTTTCTCAGCTC
TCATCTATGCTATCAGTGAAATGTGAAAGCAGCAGATAATTTGAGGGTGTGGGAGACGCC
GGCCACTGTTTTCTTTTAACCAAGACGCCTCTGATGTATCTTTCTGAGAAATATGGCATT
CATCATTACTGTTATGAATATTTTGTCAGGGATGTTATTATTTTCATTATCACTCTATCA
AAAAAGATGCTATTTCACTTGTGAGTCCATTGCTGACAtgcacgcacgcacgcacacaca
cgcacacacacatacagagacacacatacacctgtaaggtgtatgcggtgcaaggacaca
ctgctgactgtattccgtaggttgttatttgatttccattaac
>NODE_660_length_511_cov_23.309198
AGGTGCAGTGCTAGAGTTGCTTACTAGTAGTCCTCTGCTCAGAGTTTAACCCAGTCCAGT
CCTTAATGATCTATCTGTCTGCCACCCGCACAATGGCCCACACCGCTGTTCGCTTTCATT
TACAGAGTGCCAGTCTCTGAACTCCCCTCATCAGCCCTTTGTTCCTGGCTGTTTCATGTT
TTTTGGGGAGTTGAATGGCGTAGCTGTGTATGGGATACTTTTGAGCGAGTGGTTTAGAGA
GACAGCTAGAGCAGGAATTTTCCAGTGCAATACATTATGAAGATTTCACTTTCTGCCTTT
GATTCTGCACTGACAGTTATCCTTCAGCCCTCCTTTAAAGTCCCACTTTCAATCCCTAAT
GGCTGTCATGTCGCTGCGCTCTCTGGACTCTTACTCAAAGTGTCATTGGCATAATGGTCG
GCAGCCGTTGGCCTCTTTTGATCATCCATGCTGTGTGCGAGAGCAACTGGAGCTGAAACA
CTGAGGTGTATGAGGTGTCTGTGTGTGCGCGCACTGCTTGCGCCTCTGCTCGGCTGCCAC
TCCCAGGCAGAGCTCCACGACCGGAAATCTAAAATTCACTTTCAAATAGTTTTCCTCCTG
TTCTTGGTGCCTAATAGCCAGGCAGTGGAAAGTGTGTGTGTGTGTGTGTGTGTGt
>NODE_664_length_312_cov_1.826923
ACTCCATCACTCTCTCTCATACATAGAAACACAAGCACGCGCTCTTTGACAGTGTTACTG
TAGAACTGTTTGGTCAGGTCTTTTGTCTTAATTTCTCAATTAGTGCTGTTTGGGTTAATC
TTTGTTAAGCTTTTAATTGGTGCTGAAAATGCATTTGTGAGGCAGGAGGTCAGACTCAGG
ACTGACTCAGACTGTTGAAGGCCAACAGGGAATCTGTGTGCAGTGTGAATATTTCTGCTT
TAATGATGTTCGTATAACTATAGAAGAGCAGAAATACAGGCTGTTAATGTGTCTTTAACA
ATTAAGAATCAAAGAGTGGAAAGTACATATCATTATATGGTATGTTAATTTACTTTCTTT
CTCACAAGAGTGAAATAAGACATTTTTATAATACTTGGCTATAATAGAAGTAGTTAATAA
GTGTAGATTTAGCATTactaaattaaaatagggtgc
>NODE_666_length_212_cov_22.259434
CTGGGACAGACGGTGGCTCGCCTCGCGGCGGACCGTCAGCTCGATCCCGAGATCCAACTA
CGAGCTTTTTAACTGCAGCAACTTTAAGATACGCTATTGGAGCTGGAATTACCGCGGCTG
CTGGCACCAGACTTGCCCTCCAATGGATCCTCGTCAAAGGATTTAAAGTGTACTCATTCC
AATTGCAGAGCCTCGAAAGAGTCCTGCATTGGTATTTTTCGTCACTACCTCCCCGAGTCG
GGAGTGGGTAATTTGCGCGCCTGCTGCCTTCCTTGGATGTGGTAGCCGTTTCTCAGGCTC
CCTCTCCGGAATCGAACCCTGATTCCCCGTTACCCGTGGTCACCATGGTAGGCACA
>NODE_667_length_505_cov_10.837624
CCCACCCGTTCGAAAAAAAAAAAGAAGCAAGGTCAAAAATAAATTACATCCATTATTTGC
AGCAGATCTCCCCAAAGCATTTGGAGCGAAAACTGTTTTGAATTTCAATTGGCTTCCAAG
TGGCAAAAGCCCTCAGCTAATACATCAAAGAAAAATTGGTGTCAACTAATCGGTTTAGGA
CACAGATTTAGAATGGTTAAAAATCCCATGAATACTTCAAGCATTTTTCTGTACACCACT
AAAGGCTTGGGAGCAGCGCAGCTGACCTTGTGCGCTCCAGAAACCTGTCCGCCACTCGAC
ATTAACTGACTGTTTAACTCATCCAGCCGCGCAATTAGTCCACCACAACGCATAATGTTG
TGTAATAATAGCCTCTATATCCAATTTAGATTACACTTGCTCCCTCAGGCATTTTAAGTG
GCATGCATCATCTTTCATTCACTTCTTCTGTGCCACGTAAAGCCGTTTTCATGCGTCAAA
ACCGAAGAAGTCGTTCCCTCATGGGGGGGAGGAAAAAGAGAAGCGATGGCGATTAGGAGG
AGACAAAGTTAGTAGATGTCAAAATAGCAAACATTTACATTTAGATTGGGATCGGAAAAA
CAATACGAGGACAGCGCACTAATACGCGTACAAAAAAACAACAAACGTt
>NODE_669_length_356_cov_1.654494
GTGTTTCAGACCAGCAGTTATGATAATAACATTATGGATAATAACATCCTCCCTGCCTAA
CTCAGTTTAAAAGAGATGCAGCACTGCCCTGCTGAAACCTCGTGACATCATCTGATACTA
ATAAAGGAAAACATTTTATGTTCTCTTCTAAAGGTCATTTTATATCATCAAGATGTTAAA
AGTACAGACTTGCATTTAGAAAACACAGCGTTTATGTATGTACACATACAATTTTTTTTT
CTGTTAAAATGAGATTCATATGAGGGGTTGTCTATTAGTTTGAAGACTACAAAACCAAAA
CATCTCTTTCTGTTGTTTGTGTTTTTATAGGTGTAGTGTAATGGTACCAAAGTGTAATGG
TAGGACTTCTGATTTTTACATCaggaattcaaatgtcagtgataatcaaagtgtagtaac
tcttattgtggtttgtcataggccagttttatcttaattacttggcaataaccaaaccat
agtttggttacgctaataac
>NODE_670_length_595_cov_6.070588
TCAGGAAGTGGGAGAAACCTGTGATTTTTTGCTGTATCTCGGGACGGGAAGGTCGTAGAG
ACTCGGGACCTAGACCGGCGTCTTCAGCATAGCCAAATTAGGTGGGGCAGGTGGCATTTC
CAGGTGTCTAGCACGTCTGGTTCCAGAGATATTGGCCAAATCGTTCTCCCATTCACTGAC
AATGGGCAGTGCATAACGCAGCAAGGGTTAGGGTTAGGGTTATGGGTTTGGCCTGGGATT
GGGAAAACGATTAATGCTAGAGACATGAAACTTGTGTCTACCCCCCCATTTGCTGCTGCC
GCGATCGCACTGAGCCTACTCCCGAGTCTCTACGACATCAGGAAGTGGGAGAAACCTGTG
ATTTTTTGCTGTATCTCGGGACGAGAAGGTCGTAGAGACTCGGGACCTAGACCGGCGTCT
TCAGCATAGCCAAATTAGGTGGGGCAGGTGGCATTTCCAGGTGTCTAGCACGTCTGGTTC
CGGAGATATTGGCCAAAACGTTCTCCCATTCACTGACAATGGGCAGTGCATAACGCAGCA
AGGGTTAGGGTTAGGGTTATGGGTTTGGCCTGGGATTGGGAAAACGATTAATGCAAGAGA
CATGAAACTTGTGTCTACCCCCCCCATTTGCTGCCGCCGCGATCGCACTGAGCCTACTCC
CGAGTCTCTACGACATCAGGAAGTGGGAGAAACCTGTGATTTTTTTGCTGTATCTCGGGA
CGGGAAGGTCGTAGAGACT
>NODE_671_length_340_cov_1.055882
GCCTGACTTATGCCTGGCAGGACTTATTCAATTATTCACCGGCCCTCGCCCTTGGCCCGA
GGCTGTTCAACTCTTTGACTGTTGCTCTCTCCGTACCTCATAGCTGGCTGTATTCATGGA
AAAAAATAAAAAAGAAACAACATGGAGGAAGTCCCAGTGTGATCCGCAGTCATCAGAATT
CATGTCAGGAAATGTAAAAGTTGTGCCTCTCTGTGGAGCCGAAGTCGTCACGGGGCTCCC
ACTGTGGGACGTGATGAAGGTGGATGGCTGTAGATTATGCACGGCTTCAGGTCTGACTTT
GTACAAACAGATTTGTGATCACGATGTACACAATGATTTACTACAAAAATATGAGAAGCT
GTCATGCTATctgattattttttgctgtttgtttttcacagaaatctactgtgtcatgaa
gatggacgtgtgtgtcggttggcttgttttaaagctgctatgcattgcatttgaaaatta
ttaa
>NODE_672_length_641_cov_13.274571
TTGACTAATCTTGAATCATCTTTCAATTAACTTTTGAATTATGGCAGCAAATATCAAATA
TTATTAAGAATCAAATGAACAGACATAAACCAACATAAGCATGTAGCATTGATTCGCTAC
TGGAAGACAGCACATTCTCCCTTTTCTCTGTGGGCCATTTAGACTGCTAAGGCTAGCATT
TGAAAAATACTTACCTTGTTATAGAAAGTTTAATGTCATATGCAATTGTTTGACCCTTAT
GAATATTAAAGGATCCCATCTCTGGCCTATTAAAAATGCATGTGGCTTTGTGGTTGTTGA
TCACGTTTAGAACGCCCATGCAAATTGGACTGTCTTCGCTGTCAAGGCCTAAGATGAATA
ATGTAGTTGTGTTGTATATTCAGGGACACACCATTGACAGTCAATTAACAAGTTTGATTG
GTGTGTGAACTCATTCTTTTGAACTGTTAATTTTATGTAAATAGTATTCCCTCTCCCTTC
TCCACTGTCTCTCCCCCATCCAGGTCCAACACAGAAAGATGTTCTCCCACCATCACAAAC
CCCCAGATCCCTAATTCCACCTCCCACTAAGAGTAACCAGAGTGGGATCCTTAATAATTG
ATCATCACACACCTGCTTCGTGGAAGCTATGGGAGTGTGCCTTTAACAGTCAAGGGGCCC
CATGCTAGCCCCTTTTGATATTCAAATTGACAAATGGTAGCTGGCCTTTATGAATTCAGA
AAGGAGCGGGCCCTTTTCATGGGGAAGAGCTTGTTAAAAGATTCTGGCCACCCGTCcaac
ctgat
>NODE_673_length_873_cov_9.085911
ACACACACACACACACACACACACTCACACACTCACACACACTCACATGTGAAATGAGGT
TGTAAGGTTGTGCACAAAAGAAGGCAGAGCACAATAGGAGAAACATGCAGCCTCGGATGT
CACATAATGTATGAGAATACTCTGTTTTTCAAACAGTGACCCCTAAGATGTATGTCCTGG
AATCTACGGGCAGCTTTTAAGATCAGAAAATATAAAAAAGGACATGGCAACTCCTAGAGA
AGTCCGTCGTCACTTCAAATTCTGCTCTCTGTCCGCTTTAATAACCCAGACTATGAGATA
AAGCATATTTTTTTTAAAGTGCCACTTTATTACAAAAGTATAAACTTGACTGACATTTCA
TGAATAGTAATCTTGATATAAAACATTACAATCTTTTGCACTTAGCACTTAATTACACGC
TTTTGAGTACAAGACCCTGTAGTCTGAATAGCAAACACACAACATTAGCTGCCACATTTA
ACTTAGCAGGGCTTTCCAAGAACACACCGTAGCTTCATGGCTTCAAAAAACAAGAAACAG
AATACACTGAAATTTTTACATTGCAGCTTGTTTGCAGTTTTGTGTCACAAGATAAGTCAT
TCCAAAACACAATTGAACATAATAGAAAAAGATAGATTTTCTTGACACTGATGATATATT
TATTATTTCTTTCTCTTTTGTCATGTACATACACGTTGCATCAACATACAGTATAATCAC
ATTGTTTGCTGGGGACATTTGGTCAAATGAGATCGTCGCTATTGTTCAGGATTCGGATGT
AATTTGTGTGTGTTATCCTCAGGGTGATGCTCTGCTGCTTAGCGAACCGTTTGCTTCACA
TTTTTGTCATTTCTGCAATATTTTCAAACACTGATAACAGAGAGTGTTCATCGATGGGTG
TGACGATGAGACATGACGTTTGCTAATACACATCAGTTCTACTGTAGCTTTTCCACGCTG
CACTATGATGAAACCCAAGCAGATTCATATGACCACAAGGCGgggaccatgtagatg
>NODE_674_length_645_cov_4.902326
GTCACTTTGCATTATTTTTGCTGCTGTAATTCCTATTCGTCCCTTCTGGAATCTTCCTGT
CCTTCTTTGTCCTCGGGTCTAATCCGGACTTTCTGCCTGTTTTCAGTCCCCGGTCCCCAT
TCTCAGCGGGGTTCAGATGGAATAGCCATGCATGACGCCCCTTCTATGGCAACCACACCT
CCACAGGAAGGCAACGCCGACTTTTCGGATGGGCAGAGAAGGCCTTTGAGAAGCTGGCAG
CAGAAGTAAATCCTTCTCTAAGGAACAAGGAGAATTAGCAGGGAGCAGTGGACTAGGGAT
TTAACCCTACCCCTCTCCTTTGAAAGGCACAGTCAGTCCCACTCCTGCGGCTAGCCACAA
TCAAACAGAGGAGGAGTGGGGAGGTGGCAGCGGGGAGAGGAGAACACAAACTCCCTGAAT
GACACAAGCAGTGGATTGTGGAGGAGCCTAATCCCACTTTAATACCTTTCCAAGTTCAGC
TGCTAAAGAATGCTCTTTAAAACAACACCACTGTGTGAGCAGTGAAGGTTGACCAGGGGG
AGGCACGCCATTCAACCTCCCCAACATTACCTGATTAGTGGTTTGAGGACCAGGCCTCTG
GGCCGGCATGCCAACAGGAGACAGAGTGGAAGATGTAAATGATGATTTTATATATAGAAA
AACACACCAACAGGGGCCGGTGATAACATTAGCCAGAAAAGAGACCACACATCTCTCTGT
GAAGATCCATGGGGATATTAAAGATATCAAAgaagctgtaggtgtgactggaatcagact
taaagtgat
>NODE_675_length_456_cov_18.877193
GAGGGGAGGGAATGGTGGTGGGGGGGAAGAAATCCTCCACTAATGTGACAGAGAATTCTC
CAAAAAAATCATCATTGTGTGCTCTTGCACTGCAAAGCAGATTCTGTATCACTCCATAAT
TTTCTTTTTTCTCGAGCAAGTGCAATAACTTAATCTTAAAGGCAAAACGTGGACATGAGG
GCCATTTCGAAACATGTTGTAGATAAATGTTAATCACATTAGCATTTCCCAGACTTCCGT
AAATCTCCATAAATAGCATGCTGAGGTTGATCCCTCTTTTTTGCCCATTGAGGCAAAATT
ACAGTTGATGAATTGCTTTTGCCATGCATGTAGGCTAATGAAAGCTTTGCTCCTGGGCCT
TCCTTAACAAAGGCTCATAATTTTTCCACTTTCCACTAAAATAAGAACCTGTTCCACTTT
TAATTAATAGTTTTACCCTCTCCTATTCACGACTGTATGCATAGTTTCAAATTAATTTTT
TAGGTGAGGCTTGGTTATTAATACTGTAGAAACAACCCCTTTTGTGTTAAAGTAACAGGG
AGGTAATGTTAGCCTGCAGGTTTATAAAGAATTTCCTCTCGTGTCATcttactgcttagc
>NODE_676_length_735_cov_13.529252
CCCATTACAACACCCTACTGGTTTATATAATGTCAATATGTATAGCACACACACACTCAG
CAAAAAGAAAAAGAAATTAAAAAAGGAAAAGAAAATACAAATAGGTTTTTCGAAAAGGGT
TGTTCCTTTTCTTTCCTTCAACGTTAAAGTGATAAAAGGAAAGAGGCCATGGGGTTGGGT
GGTGAGTGACTCGTGATATCGAGTGAGAGGAGGAAGGAGAGGGAGCTGACTTGGGGGGCA
TCGTAATGCTGCATTGCCGGGGGATCAGGGCAACTCGGGGCACTGCCGGGGGATAGGACA
GAGCTATCATGTCGCCCATCCTTCTGACAGGCGCACCCGTTTGATGGAGGGGCTCTCGCG
CTCGTCCAGGGCGGGCCGGGCCAGTCCCAGAGGTGAGTGGAACTCATTCCTGTGCTCATC
ACGGTCGCTGCCCTCATGGGAGCTGCTACAACTGCTCAGGCTATCAACAGGGGAGCGTCC
CGAGTCCTGGCGGGACGAGGGGTTCTGGGGAGGTGGTACCCCACCACCGTAGCCCCCCGG
TGTGCTGCTGGTGCGATCTCTAGGAGGAGAAACAGGTTCGGACTTGATGTGCAGGCTTTG
AGCAGAGGGCAGGGAGAGATTTGAACCCTGACATAAGTGAGAGCTAGAGCAATTTCTGTT
GGAAGGAGAGGAAACGCAAGAGGTTACAGAGTTACAGAGCAAGAAACAAAGTGACTTGCA
TGCAAGTACGCATACACACACACTTGTGAGGTGTCATTTGTGTTCAAGTGAAGATTGAAA
ACAGTAAAGGAGTCTTAGATATCTGAGTGTGGCATCTCAAAAAAACCCAAAAACCGTATG
TGTTACATCATGCATATGCCAACAACACCTCAAAGTAAg
>NODE_677_length_282_cov_14.287234
CTGTGATTTTTTGCTGTATCTCGGGACGGGAAGGTCGTAGAGACTCGGGACCTAGACCGG
CGTCTTCAGCATAGCCAAATTAGGTGGGGCAGGTGGCATTTCCAGGTGTGTAGCACGTCT
GGTTCCGGAGATATTGGCCAAAACCTTCTCCCATTCACTGACAATGGGGCCTGCATAAGG
TGACCAGTTTCACAGTGCTGAGGCCAAGATAAGTGCCCGCAGAAGGTGTTTGGGAGCGCG
TTTCAGACCGCTCTGAGTTGATTGGTATAGGTTTGTAGTGACACTTTTTGGGTCCCGTAG
TATGGGCCAACCCTAACCCTAATGCCTGAAATACGGGTAAGGGTTAGGGTTAGGATTTCG
GCCTGGGGTCGTAAAACGGTCAGTGCTAGAGACATGAAACTTGTGTCTACCCCCCCATTT
GCTGCC
>NODE_678_length_604_cov_6.213576
TAATTAAACCATATTAGCATTTTACTCATGGGATCCATGGATTGTTTGTTTCCCTTCAGG
GAAAAACAGAAATCTTAATTTCTCTGTTTTATCACTTTTGTAGAGAGTTGTTCAGTGAGC
AGGATAAGGCATGCTGGCAGGCAGACAGAGAGGGCAGTGGGTGGGGCGGGGGGTTGGCGT
GGCTGGTGGTCTGTTGGGCTGGCTGACATCTCTGTCTCCTCCTCTCTCCCGGCAGTTCAT
GGCATCAAGTGGACTTGCAGCAATGGGAACAGCAGCTCTGGCTTCTCAGTGGAGCAGCTA
GTGCAACAGATTCTGGACAGCCACCAAACTAAGCCACCTCCCCGGACTCACAACTGCCTC
TGCACAGGCACCCTGGGTAAGGGCTAGTGGGTGGTGAGGAGTTGAACCGAAAAGTTCAGT
GAGAGAAGCAAAGAAGGCCATAAAATTACTGTTTAGTGCATGGTAGATCAAACAAGGTGG
TTGGAGTCTTTTATTGGCAGGTGATTTACAGTGAAATGAAGGAACAGGGTTATTGACATT
TTCTTGTTGTTGTCTTTTTTTGTTTTTTTACTTATATCTGTGTCAGGGATATATCTGAAA
TAGCTCAGCTGTTTTCTCTTACACAGTAAAAGCTGTGGTATTTCTCTAAGCTGTTCCTCA
GGAAAAAATGTAGAAAAGCAAAGTTTTACTAACATACTGAACAAATTACTGAataacccc
caattgcatttttattttttaaggtaac
>NODE_687_length_303_cov_1.471947
AAAAGAGAAGATCCCAGCACTGTGGCCTACCCTAAGGCTATACCCTATCAAAATATCAAC
TGTCATTCATGATCTGCTCAGCAACGATCATTTCCAAGACCTTGGCCAAGAAAGGAAGTT
GAAAAACTGGGTTACATTGTAAAGTTTGTTTAAATGAATGGATCAGGATTCGGCTTTCTG
AGAAATGGGAGGAATTAATCATGGATCTAGAATTAACCCCTCAAACATTCGACTATTTTG
ACATTTCCGCCTGAAAAAACATCAAAATATTCAGTAAGTTAGCAACAGCTCCAGAGGTGT
AGTGTCAAAATGGTCAAcattgggctctataggcaaaagacactttatacaattttaaaa
acacaataagtctctttgtcccagttaccaggtcagagtgagatctgaacatgttttaaa
acttctcagctgcaactctaccaaatt
>NODE_688_length_725_cov_12.626207
CAGCAGCTTTCAGCAGAGGCTTGGGCCTGTCTGGCCTGAGAATGTGACAGGAGATAGACA
GAGAAGAGAGACACAAAAAAAAGGAAAGGGTCACAGAAGAGAAATAGAGACACAAGAGAG
TGAGACAGAGAGAAGAAAAGGGAGACACAAAGAGAGAGGGGAAACATGAGAGACAGCGCG
AGAGAGGCAATGAAAGTGAGTGGAAATGACTGACAGTCAGAGGATTCATCACAGGTAGAG
AGTGAAGGCTCTGGCCACAGAGGGACCTGGTGAGAAAGCTAACAGATCGCAATCTGAGTT
TTCACTCTGCGCCGCGGCTAACAGCTAGCAGCTACCCTGTCACCGCTGCCTAAACAAGCC
CAGTGTTTTCATCTCCATATACACAACGCGGCACTCTGTCTTTTCTTCTGATGGAGATAA
GATGTATAAATTATGAGCAGCTGACAAAGTCTACTCCAGCGCCCCCGGCGTCTCATCAAT
CACTAGCCTGTGTGTCAGCAGGTAACTGACGTGGCCCCCGGAGGCACAGCCCCCTCTTTA
GGTGTGTGAGTGTTTTTGTGTGCAAAAAAAGTGTGTTTGCTACCGTGCAAATTGAGCTTT
TGTGCACGTCTGAGCATCGTGTCTGTGTGTATGTGAGAGGCTGTGTGAACAGCTGATTCA
GTCTTAACTCCGCGCTGTAAGAGACAAAAAAGAAAATGAAATACATACAACCCGCACACA
CCAGCTACTCAAAAACAACTCCTGAGTATGTGTGTGAACTCAAGGTTTTACTGTTATACC
TTGGGGTTATCTGATGTACTGATATACTCCAAAGAGAAAGCTAAATGCTAGAAAGAAGCA
AAAGCATGAAGCTCCTAAAAAAAGAAAAg
>NODE_689_length_145_cov_40.517242
GTCCACCAGAGAAACCTGGGGCATCTTGGGATAGCAGGAGAAAGATTGGTAGAAAACCCA
TTTCTGAAGTGGATTTGTGCCCTTGTAATCCTGATTAATTTTGACCCGTTGTGCTCATTT
TAAACAGAGCATTACAGTAAGCGTGAACACAGCAAGCTCCGGGGCGAAACCAGGAGCTTA
GCGGCTTTGGGAGGCTTAGCTGCAGATGGCATTTTAAGCCGGACTTAATAAATTGTTTCC
ATTAAACTTACCGGCCCACACATACTGGATTAGACCAGTGGAACAAAGG
>NODE_690_length_293_cov_1.880546
CACAGCAGTAGATTTGGAGTGTGACAGACAGTTCAGACAGATTTGTAGAAGAAGAGCTGA
GAGAGAGCCGAAGACTGGAGGCAGCCGATGGAGGCAGAGATAAGTAAGGAAGATGGATCC
CTTCGCCCCGCACAGAGATAACATTACTGTATACGATACACTGTATTGTACTCTCAGTGA
GATTTATGACTCTGCAGGTCGGTGTCAAGATGATAGTGCCACTGATAAGCCTTGTTCCTG
ATGTAATGATCATGTTGCTGTTTAAAATGCTGTCAGTACATCCACTGAGGCCTGTAGAGC
TGAAAGAGTATGATGTTACGGAGGGCCGAGTTTAAAGCAGATCAGAGACAAACATTTGCT
ATTTTAGAATCATGACTAAAAGAATCTCTTCTACAAATTCACTTAATGTGTCTTTTTCAC
ACGATGAAGTAAgtaag
>NODE_691_length_665_cov_10.581955
GTGCTGGTGTTGGTGAAACTCGGCCCTCAGGAGTGACACAGGGGCCAGCGGCGAAGCGGA
CGGCCCCCGGCCCCGCTCTGAACTCTGAACCAGGAAGCGGTTGTTCAGCTCCTGCCTCAG
GAGGTCATGCTCTGCAAGAAAGGAGAGCGAGGAAAACCAAAAACAAAAAAACAGGAAAAA
AAAAGAAAAGAAAGAAAAAAGGGGATGGGAGAGGGAAGGGGGGGACACAAGAAAAAAAAA
GGCACGGGCGCCCAGTCAGTCTTCACAACAAGGGTAAAGAGAAGAAAGAAAATAGTCACC
TGGCATTCTCTGTTTCTCCAGCTCATGCTGTGAGGGTTTTCTACGTGGGGACTCATTGGT
GGTGGTAAGAGAGTTGCCTGTGACAATGTGCCAATCAGAATCCCCGAATGAGGCTGGCAA
TACATGATTGGTTGGTTGAATGATATCAACAGGCTGGTATCTAAAGACAAGAGAGAACCA
AGAGTCATCCCAGCAGAAAACACACACACTCTTGCCCTCTATTAGAAAGTCAATGCACAA
CTGGCAAATTTGTTACATATTTTGGAGACACCATCATCGCTGGAGACACTTTTTTTTTTA
TCTTATATTGCAGCACCAAATTGCTTGTTTTGATCAAACTGTTGAACGTAACATAAATTG
TTGCAAATCACATATCGTTGGCAAGAGAATACATAACTCCGTTGAGGGTGCAGCACACTT
GGGACTGAGTGCACCATTTTTCAAAGTGCTGCTTTCAGTGTGCTGAAGATGTCTCCAGCT
GTGATGGCTGTCCAGTTAttagctgacat
>NODE_706_length_352_cov_5.670455
AACTGATATAATGCATCTGTGCTACTGCTGTGAGTGGAGAGCAGTCGTCTCTATCTCTGA
TTCACTTCTGTTTCTTCTCCGACCTGCTTAGTGCACAAAGCTGCATGTTACTGCTGACCT
GATGATTGGAGGATTTGGCTTATCGTGTTAAAAAAAAGCACAACTCAGGGCTCATCTAGA
TCAAAGGAACTGTGAAAATACAAGATATTATATCAGACATTTCCTGAAAAGCACTTATAA
CCAGCCTTATCACATACCGACAACAGTGGCTCATCTTATCCTGATTTTGGAAAATTCAGA
GCAATGTCAAACTTGTCAACCCATGTTTCCCAAAGCTAATAGCTGTAAGCACTGAGATCG
GCCTGAAAGGGTTAAGGGCATTGTTCGCTTATCATGTGATAGGGACATTTTTTATGCAAG
AGCGAGCCCTGATTAGAGGGTGAGTTTTAATGACAACTAATTAGCCAACCTCTTTAGCCT
TGGCATAATGATCAAA
>NODE_707_length_815_cov_6.465031
TAACAGTCTGATTCATGTCTGCCTCTGTTCCGTGCAGACTCAGTCACAAGGACATGTGGG
GTTTTATGGTGTAATTACAAGGTCAGGGGTCGCAGCAATGCAACTGATTGCAGACAAACA
GCGCAATCTCTCCAGCAAGGCTCGAATGTATTTGACCATCTGTCTTGAACTTGAATGTAT
GTTGCTTAGAAATGAGTTGATTAATTGTCATTTAGTTATCGCCAATCGTTACAGACCTCT
GACCTTGAATAAAACTCAGATGTGGATCTGTGAGTGCTAAGTTTGCAAACTTCATCTTCT
TAAATTTGCAAAGTTTATTTTACATTGGAAGGACACATAGAAGTGCCTCGTCATGACATG
ACCATGTGCTAAAGACCTTAAGATACTAGATTGCTAATCTTTCTGTCAGTCTGCAGGAGA
CGTGATATGCATCTGCATGGTAATGATTATTTTTAAATTGATTCCACAAATTCTTTGGAG
AACTCAATTCATTTGTCTTTTTAATAATACAAAATTTAATAATGAATCCAATTTGCTTCT
CCTCAGTGGCCCCCTGGATTATCCTAGGATGCAGAATACCATCCTGGCATCTAAATGTCT
TCAATACAAGATTAACAATTGACAAAGGGTTGCGGGTTGCAGGGTGATTATTGGCTGCAG
GCGGAGATTAAAGCAAAGCAGCAGCACAGCTGACAGTTTGGTTATCTCTTTTGGACTAAA
TGAAAATCATGGCCTGAATCCATCAAAGGAGATTAGGAAAATGTGAGCCCATTACTGATG
TCCTCTCACAGGTTGGTGTGTCTGTATATGTCTGTTTTTTTTTTTTTCCCCCAGTCTTCG
ATTGGAAGCCAAATCTGTTGATTCCCCTCTGCCGCTCAGTGAAGTAGACATCCCCCTTCC
ACTGATGTCAGCAACCTCATTTGTGTATGCACTTGAGAGCTGTTGCTTTAATTTTCTTc
>NODE_716_length_636_cov_18.158806
TAGAAATCCTACGGCTCTACAGAAACACATGGAACCACACTGTCTCTCCGAGACAATCAC
CCACATTATTTTGCCTCTGTTACTTTGGTTGCTCTGTGGCTAATACCCTCATTTGTCTCT
GAAGATGCTGAATGCCACTGAAAGAAAGCTGTTTTGATTCTGTTTTCTTCTGCCCACAAC
AAATCTGGGCATACAGTTGAATACGCAAGACTCTGTGAAGGGAGCCATTCAAATTCGATT
ATGATTTCATATTTCACAAAGACAGTACACCACGAGGATGATTTTTAATTAGAACCAGAA
TCAGTAAAAAGAATGGGGCATGGAGACAATAAAATGAGGAATGCATTCATCCATGGGATG
ATTCTTATTTAAGATCTGTGCCAATGTGCTAACAGCATTAATGAAGTTATAAAGAATTAT
GAGGGGAAATCAAATTTGCCTCGCCACTTGAGCGCCACTAAAATGCCAAACAATAAACTA
CCAGATTGCAAATTAGATCAGTAAAAATATCAAACACATTGCGGTGCAGGAAAATCCATA
ATTGCATTTAGTGCCTGGCCTCTCCTGGGGGAAGAGACACTAAAGATCATCAGCAGGCTA
CATGGGAGCCGCTATTGACAGAGCGGTAAAAATCGACAGGCTAACTAAATAAACACTCCA
GGCTCCATTAAATATTCAACGGCTGAGATTTGACAGTCTAGCGTGCCTGCCTCTCCCCAT
CGCCTCCATTGGCTTCTCTCTGCAGCACATCTTCCTCCCTGTCTCCCCTCCTCCTGCACC
>NODE_717_length_672_cov_17.224703
TTGACCAACAGGCAGAAAACTACATCACAATTTCTGAAATAAAACGGACACTTTTATACG
AGCATATGGGCCGTTGAAAATCAGAAAACTGTGAATCCCTAGCTATGCATTACGCACCGC
TGTCTGTGAAATATGTACATTTATGAAAACAACTGGTAAAACTAGCGCAACAGTACAATG
CCGACGTCAAACAAAAGCTCGTCAGTAATGTTTTATACAAATCCACTGATATAATAATTA
TACTATCCCCAGTCCTTAGTGGAGGTTGATTGTTCTTGCTGTGAGCTAACACACTTAATT
GTAGTATGCAAATGAGAGCAATTACAAAGCTTTTAGGTGAAGAGATGACAGCTGAGGTTG
GTTCTATTGGGGGCCTCACCCAAACAGTTGTCATGGAAACCACATAGAGTAACGCAACTG
TCAAACGGATATAATCTCATGATATGTCCAGAAATTGCCTCCTCTCTACTTTGTGCTCGC
AAAACCGATCCATATGAAAGGGAGATTCTTTGATTACTGAACAAATTGTCAATTTGTGTT
TTGCAAAGGGAAAGAGGGCTCATTTGAGGAAAAAGAAATGTTGGAATGGATTCAATTTCC
AAACCAACACTTCATAAAAATGTAAAATATGCTCACGCACATAGTCCGAAATGCTTTGAG
CATTTTTTTGTAGTGTCAGTAATTAGTCACGTGTGGCTAAAAGGAATTTACGACAATTAT
TTTTATAGTAGTCATTCGGCACACACATCTTTTGTGCtgtgaagtcggtggcttgaacaa
acatgccttcacttaacatctgttctaagtaagcaa
>NODE_718_length_649_cov_9.098613
ATTTTAGACATACATATACACTATGCCCAACTATTTAAAGTTACTAATAAATGCTATTTT
TGTGGTGTTTTGTTTGTAAACCTATTGACTGCAATAAGATTGCTTTTTTATTATTTCTCA
AGAAAATACACATCTTAGACGTGACACCACTGTAACAGATTCTTCCCTTGCAGATGTGCC
CCCTCACTTGGTGAGCAGTGTAGTTGATCTGTGTTCATATGAGTTATTTTGCTAATTTGC
TTGATGCAGACACAACACTGACTTGCTCCATCTTATAACTGAAGCTGCTGAAAGGGTTTA
GTGTGTCAGTCTCCATTCATCAAGCAGCCAACAGTTCAACATTCTCTGGGCCCTTTTATC
ACTCCCAACACAATGTTTTGCAGCTGCACGTCAGGGTTCAAGAACCAACGTTGTGATGAG
CTGGCCAACCCCTGCGATTACTTCTGTCAGAATGAGGGGATGTGCACATTAACAGCTCTT
AACAAACCACGCTGCAAGTAGGTCCCTCTCACCTCTCCAGCTGTATTCAGAGCCCACTCA
CCCCCTTTGTACACACCTCCACCCCAACTCCATCCGGCTTCATTTCAGCCTCAATCCAGT
GTATGGGCTCTTTGTCACGGTGCCTCCTTGTAGCAACTTATCATGTAATGAGTGCTGGGT
AAGAAATAGTATACTGAAAGATAGTGTGGTGAAACTGCATGCTGTTGTAGGATTGTTATA
TATTTCAATAggtttcttttttttatatagtcttccgctttgttcaggtagttttaatta
gttgtgttactgt
>NODE_728_length_640_cov_14.050000
GTGACTCCAGAAGCATGTGACCACCACTGCTTCCACTCCTCTCCAACCCATAGCCCAGGA
AAGAGATGTTGAACTTAACCTCTGCAACAGTGATGAATTAACAATAGAACAATTCAATGC
CCCAGTAATTACAAAACACTTTGGACACGGCAACATTTTTCAACTCTGCCACACAGGTTT
GTCGGTATTGGTGGCTTTCACCTGGAATGTTGGGGCTCTTTGCTCTTCCTAACTTTGTTT
TCTCTGACGCAGATTAGATCTGCCACCCCATTACAGATTCATTTTCCTAATTTTTCATGT
CTGCGCCGCTCCCCATCTGCACAGGGCTGATAATTGTGGGGACCAGCCCTGGTGATTAAC
ATCAGCAGAATTAATTACGCCCGCCATTAAGGCTCCAGGTTGCACACAATGATCAAGAGA
AATTAACTTTCTCCCAGGCCCCTAAATCATCTCACCTTCAAGTGGAGTGATGGCAAAGAG
ACAGGCCCCGAGTCCTGGACCCCGCTCAGCACCTTCTTAACCAAACATGAGGTGCGCATC
CTGCCTCCCACCGAGGAGATTATAGCAGCGGCTGATGGGTATCAATTACGCCACCTTATG
TGGTGGGATGAGCGAGAGGTGTCCAGGGTCTGGTGACTAATGGACCTGGGTTGGAGCCAC
CCTGCAGCTGGAGACCAGGGAGCTGACTGTTTCTCTGGCCAGGGAGTACCCGCCAGATGC
TGAGAGCCTCAGTTCACCGGCCTGACACACAGGTATATATCTGCATAGCACAtttgacga
tgca
>NODE_729_length_517_cov_14.017408
GTGACCTGGGGGCCTTCCATGTGACCCCACCAATAAGAAATGCCTTAGGTAATTTGAATC
AAGTGGAGGTGTGGCACTTTCAAACAGATTCGGCTGAATAGGCCTGCTGGAGCAGCGCAC
TGCTCCCTGGACCAGATGTGTGGGGCTGTTTTTTTATTAAAGGAGAAGCTGATAGTTGCA
GGTGCAAGGCTGACATGAGGGCCAGCTTTGCAGGCCTTCATAAAGGGGATATCCATTGCC
TGTGTTTAATCAGAGCCAGTGGGATGGGATGGGATTCATTGCTCTTTGATGGAGAGCACT
GTTATGAAGATGGACAGTCACTTTGCTCTCTAAGTGAAACCATCGTTTAGCCTCAATTCC
CAGAGAAAAGGGCCATTTGTTATCCACAGGGGAGTGCAGCAGGGGTGGTTATGCTAGGTG
GAGGCTGCATGCATTTTCCACACAATTACCGTGCATAGGCATACATTTATGGTCAGAGAA
AACTGACTATGCTAAAGCCAAAGTGACATACAATATAGACTCTGAATATCCTTCCCTCTA
ATACCAACAGAGCAGGAGTAAAGCCGACACACACAAACACGCTCACACACACCTGTGCAT
GATCTGTATGTGTGCCTGTGCATACATCATCACTCACTTGTGTTCGCCTGCTGGTGATGT
a
>NODE_730_length_512_cov_13.984375
ATTACATTCAAATTCCCTTGTTAGAGCAAACAATGTTTTCACATTTCTAAGCCGGCAATT
TGGCTGGAAAGAAATACTATAATGAATACAACTGCTTTCAAAAGTACCTCATGTTTGTAA
ATGACAGGGTGCTTTGCTGTGAATTTTTATGGCTATAATTGTCTGAAAGCTGCATTTACA
AGTAAATACAATGCCACCACAGTGCTAATAATATTTAGCCGGTTCAGACTGCTTCCCTGT
GAAGCATATTAATGCAACTTTGATCACCGTGTGCTTTTCCAGTAGCAATTCTTTGGTGTT
TAAAGGGGTGGAGTTAGCAGATTGTGACAAAGTGCGGGAGGGAGTGGAGGTGCATGGGTA
CAGCGGATTCCCATCCCGCTTCTGGGCAATGATCTTACCTTGAATGTGGACATGGCTGGG
TCCCTGCTATACCTGTCTATGGTGTGGAACTTGGACGAGTGGTTGAGCTCATGGTACAGC
TCAGAATGTCTTTTGCGAGTGTGCATCACTTTCTGGAAGGGAAGAAAGGAAGGGACAGCA
AAAATGAAGCAAATAGAAACAAACTTAAAAAAAAGCAAAAGGGATGGAAGGGGGGGGAAG
CAAGGTAAGGGCAGGCAGGGGAATGGGTAGAAGGCTTGAGGGACTGCAGTGATGCc
>NODE_731_length_319_cov_1.586207
ATGATTGACTCCAAACTTGTGTTGCCACAAAATCCTGCAGGACTCACAGTTAAGAAGCAA
GAATTAAGACATTTCTGAATGAAGGGAGACTTAACAATGTGATGGAAGCAGATCAGAGCA
GATGAAAACCAACTAACACCAGTAAGTGGTGCTTTTGCGTTAGTGTAACGCCATTGTGAT
ATTTTCATGCCTTTTTTCCATGTAAGCGAGCATCAGTGCTGGAACCCAGAGGAAGCCCCT
CCCACTGGCGCTTAAATGCCAACGTCACACTGTAACCATGGCAACCCACATAGAAACTAC
ACACATCATTTATTCCAGTGTTGATTCCAATAAAATGGAGCACAGAGATCAGACCATGAG
GGCTGACCTAGATTGGGAGGAGCAGGTTGCTAAGAGTCAGAATCaggaaaccgaacggaa
gcctcggagttgattacatagttattagtcctattgttttatt
>NODE_732_length_881_cov_15.540295
GCTAGCATAATTTTGCAGAGGAGACTATTTGCAGATGCAGCAGAGTTATCAATCCGAACA
GACACACAATCCGGGTCCAATGTCACTTCTCCTCATTATGTTAATGGTTAATACATGCAA
ATGAAAACATTCCGGCAATTTGATTTCTTTGAAGATAGTTTGCATATTGTCTTAGCCATA
ATGATGGTACACTTTCTCCCCAGCTTCGATTTATGCAAGGCTAGTTAGTTCATTTTTATC
AGCTCTGAGTTCATTTCTAGGGCTACTGGAATGTGTTTTCCCCTTCCCCTCACTATTTAA
CTAATTAGGATTCAGGTACCATAAGCAGATTTTTCACGCTATTGGTGTTTTTCTTAATTA
AGAAACAAATGAATTCTCCCCAGCAAAATAGATGGAACAACGGGATAGGGTGCCAGGGGC
CAGATGCGGCGCTTCTTAATTAGAAGTCACTCCATTGTCTGAGGTTTTTTAATGAAGCCC
CAATCTAAATGGATATCAAAAAAGCTTCTAGTGAAGAAAAAAAACACACACACACACCGG
CCATTTAAAATAATAAGGAAATAAAGATAATGAAAGACAAAAGATATGTACTGGCAGCCC
CAGCTCACACCTCCAGTTCAGTGCATGCAGTGCTCTCGTCACCTCTGGATGAGCCCTATT
AAAACAGCACGATCCCTCGCCGGCCCCTGCCTGCCTGCAGCCATGTCTAATGTTCTGCCA
AGCCAACAGTGAAACACTCTCTTTTCAACTTCTCATCAAAGGTGGAAGTTTCATTACCCT
GTGGATGGTTATCAACTAACTATTTCTGAAAACTGTTGCAGCTGTCAACTTTTATGCTCG
AGCCTTCCTGGCTTGAAATAACAGTGGCGGCTAGCGGAATCCGCACTTATCACATCAGTG
TCATTCATGATAGGCTGATGTATTTTGCGGGGAGAGCCAGTGCAAAATTTCCAATTAGCT
GGAACAAATTGTCacctgaacacaacatggtagatagaaatggatgtatatgtgtgtttt
aaagc
>NODE_737_length_403_cov_1.828784
TATATCATATTTGAACACACTGTGGAGTCAAAGTGTGTTTGTAAACATTTTCTTTGAAAA
ATGTTTACAAACTTCATGTGCAACTTCATGTGCTAAAAAGTCCTTTCTGCCACATGTGGT
GCAGACTGAAATCCCTGACTCAAATTCACGTGAACAATTTTTGACATCATGTTTATCATA
TTTAAACACATTGTGAAGTCAAAACATTTTTGGAAACATTGTCTTTGCAGAACTGCAATA
TTACTGTTTTAATGCTCTGAAATAGCTTTTCGTGCGATGAAAAGGCCTCTTTTGTCTACA
TAGTGGTTCACTGAATTATATCACACAAAGTCTCTTGAAACAACTTTTGGCTTCATATTA
ATCATATTTAAACACATTATGAACTGAAATGATGTTTGTAAACATTGTCTTTTAAAAACA
CCAGTCTTGCTGTTTTCATGCTCTGAAACAGCTTTTATGCGCTGAAAAGGCCTCTTTTGC
CACATAGTGTATTCTTGGAATTATATCAGACAAAGTcacttgaaacaacttttgccttca
tatgaac
>NODE_738_length_296_cov_46.199326
TCAAAAACAACAACAACAACAACAACAGCAACAGCAACAGCAACAACAGCAACAACAACA
ACAACAACAACAACAACAACAACAACAACAACAACAGCAACAACAACAACAACAACAACA
ACAACAGCAGCAGCAGCAGCAGCGGAAACAACCCCCGCCCCGCCAAAAGAAAAATAGAAG
AAAAAAAACCACTTTGCATTGTGAAAATAATCTGAATGTGCTTCAGCTGGAGAGAAAAAC
CATGAGGACAAGTAAAATCACAACATTGAGCTTTTAAAGATCAAAATGTCTCCTCGAACA
TTTCTCCCTTCGTGCCCATGGTACCCGTGGCTCTGACTTAGAGGGGAAACTCTCCCTCCA
TTTGCCTGGTGTGCCTGGTTCCAACTTGGGGGGAGAAATTCTACTTCCATTCCCCTGGTA
CCCGTAGGTCTAACGTGGGG
>NODE_739_length_347_cov_1.484150
ACTACACTGGGAGGATACTTCATTCCCAAGGTAAAGGACTATTGACACTCACAGATGAAT
CTCAAGCTATATATTCTGTCAAGACTTGGCTGGGAGAAATGTCAACCTGTAAATGCTGTA
AATTATTTCACACAGCTGATTTCAAAAACATCTAACATGTTTTTCTAGGGCACAGCTATT
AGTCCGATCCTTGGGTCTGTACTGCTAGATAAGAATGAGTGGGCGACTCCTGATGTATTC
AATCCTGAGCATTTCTTGGATTCAAAGGGCCAGTTCCTCCGAAGAGACGCCTTCTTACCA
TTTTCAGCAGGTCTGTATTATCTTTATTGGAGTTCACATACAGAAAGAAGCATTTACAAC
AGGTTATTTtctgtaagatacaatcagactccactaactctgacgttaacaggaaaaatg
tttttgatgtttcccatcaggtaaacgtgtgtgtgtcggggaacacctggccagattgga
gctgtttcttt
>NODE_740_length_802_cov_13.167082
TGTTTATCAGTATTCATGCTTATTTGACAGGTTTTAGATGTTTTTTTATTCTGGCTGGAC
TGTGTTTTGTTTTAAGGTAACTCAACCGAACATCGGGCTTGAATAAGGAAAAATATACAG
CAGTCAATCAGTGATAAAAAAAAAGTATCTGGAATACATAACAACAAAAGGAAAACTGAT
GATGCCCAGTGAATTACTTAGATAATTGTAATGTAATATGAACCCAGGAAACAAATAAAT
TCCATTTCCAATGAATCCACACAATTCAGTGAGCTACTCTCCTGGTCCATTTAACTACAC
ACATGTGTACTATAATGAGCTGTAGACATTATGCCTAATTATGTATTAGACTGTGTTAGA
GGGCCTAACAAAAGCTTTTGAAAGGGACAATTACGTTTGTTGCTTAGTTACATCGTTAAA
AATATACCAAATCAGTGCAGATTATAGTGGGCGAGAATGCACATGTACACCACGAGCATT
GTTGCCAAAATGCACAAAATTCAATTCATTAGGAAAAAAGAAAACATTTTTGCTTGTGAA
AAGGACAGTGGCATAAGTGAAAATAAACAGTTTTTAACTGAAGTGTGTTCCTGTGGGTAA
GTAAAGTCTTTGTAAAAAAGAAAAAAAACATTTGTAAAACAGTGGAACACCAGCCAAGCA
ATGGTGACAACTCATTTGTTTTTTAACAAAAGGCAACTTCAATAACATTTTATATGAAAG
AATGGAGGAAGTTTAATTTAAATCAAACTGAGCTGGTGCACGCCTCCATTCAGTTTTTCA
TTCTATGGATTCAATGGGTCTGGACTGGCTATTGAAAAAGGACAGATGAGGGGTCTGAAA
TCTGGCCTCATCAAAAGAGGGTAAAGCCACGCCAAAAATATCATGGCAGATCAGCTGTCA
AAACTTCAATTTGTGGACGTGAGACACAACTAATGTGGacccagca
>NODE_741_length_631_cov_14.638669
GAACTCAAAGTAGCTCTGATTCCAGTGAAGAGGAGTCAGTCCCTCTAGTGTGCATATTAC
TGCATCTCATCTTGCTTATTGCTGCCTAGAGTGCTATGACAACCGAAGTGAGAATAGATT
TAATCTCTCCAGCCCTGCTAATAATACTATGCTACTGGCTGAGCGCCGAAACATGCACAA
AGGGCTAATCATCTCTAGTAGTAAGCGTTTTCTTACACATACACATTTTCCCTGCAGTTC
TCGGAACTGTCAGGAGTAAAGAGATAAAGAATGGGCAGAGAGGGAAAAAAAGTCAGTTGT
GGTGTGAGAAGTGTCTGCCACCACGGCGTCATTAACACCCAGTGGTGCTGGGGTAAGGGA
GGGAGTGCAGACGGGGCCTCCAAGCACTAGGAGCGAAATTGCAAACCCAAGGTTCCTGAT
ACAACCTGTTATTATTTTTGACACAAGCCATTTACAATAGCTATGAAGGTGGCAATGGAA
AATGTAATATTGATTGTATGCCCTCAAGGCTTTGCTCCCCTGACTTCTAAGCGTCACACA
TCTCACATACAGTATGTTGGGCGTGATGATATGTTTCTCCTTTTTTTATTTTGTTTTGTT
TCCCCCCACTTCCACAAATCCTATTTTAGGAGCTTTGTTGATAGTTTATTTGATGAGGTA
ATTACATCGGTAGATTGAGAGGCCAAGGTGACGTTTTGGGAGTCGAGAAAATAATAGAAA
GCTGGGTAACTACAGCAATGCAATATGAtattggtctgatgtgacaggtgttaat
>NODE_742_length_454_cov_6.854626
ACCTTCTCAGTTCTGGACCTATGGACTGAGTCTATCTATGTCTGCATCATGGCTCCACAT
GGAGAAGAACTGAACAGAGGAAGTGAAACATCTGACTGAGAGACTTCACAAAGATGGAGA
AGGATCCAGGAAGATCAGTGAGCAGCTACAAACCAGAGAACCACAGTGTCAGCAGGAACC
AGGAGGTCTAGAAGGAGCCATAGTACCACTGATCAGAGCTCCTAGAACGACTCCACGGAC
AGGGAACTACTTTCACTATCTAGCTGTGAACAACAGACGGCAGCTGCTTCAGACTTGGTA
CAGGGGTTATCAATGGAGACCAGAGTTAGTGTGAAGCTCAGACAGTGTGAAGGACACTTC
AGAACATCAACCTCTATGGACGGAGGACCAGAACAGAACCTGGTTGCTGCTCAGAACTAA
ACTTCCAGATGAAACTAAAGAACATGAGAAGAAGCCTGATGGATGTTGGAGAACATTCTC
TGGTCAGATGAAGATAGATCAGTTGGGCTCAGATGGAGTCCAGCATGTTTGGTGTGAACC
TGACCAGGACCACCACAGTGAATGCATAGTCCTGACAGTGAAGCATGGAGGTGGGAGT
>NODE_743_length_301_cov_2.445183
CTCTAGCACTAACCGTTTTCCCAAACCCAGGCCGAAACCCTAACCCTAACCCTAACACTA
ATTGCCGACCTTACGGCTAGGGTTGGCCCATACTACGGGACCCAAAAAAGTGTCACTACA
AACCTATACCAATCAACTCAGAGCGGTCTGAAACACGCTCTCAAGCGCCTTCTGCGGGAA
CTTATCTTGGCTTCAGCGCTTCCACACTGGCTGCGATATGCACTGCCCATTGTCAGTGAA
GGGGAGAACATATTGGCCAATATCTCCGGAACCAGACGTGCTAGACACCTGGAAATGCCA
CCTGCCCCACCTAATTTGGCTATGCTGAAGACGCCGGTCTCAGTCCCAAGTCTCTACGAC
CTTCCCGTCCCGAGATACAGTAAAAatcacaggtttgtcccacttcatgatgtcgtagag
actcgggagtaggctcagtgcgatc
>NODE_745_length_557_cov_11.283663
TACATGTAACATACTATACTATGACACTGCTGTTGATAAATGCTCTGGATGATTTGGTAG
AATAGCCAACTCCCTTCAAAAAAAATCTGCTTCAGTACTAAATTTTCACAGGCTTCTTCC
CCATTTTCCTTCAGCTTTTTTTTTCTCAACAGAACAAACATGCATCAGCCAAACATACAA
ACATATGCACAGACGCACACGCGCAGGCACACACACGAACACACACAAAGGGTAATGGAG
ATGTAACTGGAAGAGTTCTCGCGGCATATGGATGCCATTTGCAAGCTGCACTGAGAATGT
ATAGGTCAGTCTTACCCTTTGGTATCTCTCTATCCATCTGTTTTCACATTACTTGCAAAT
TATAGTGTCCTCCAGACCCAAATGAACATAAATCAGGCCGGTGAAAGTGCAGAAGTTTTC
CCATCTGTCATAAAACAATGATTTAAAGTACGGGTTGTCAAAATATGGCGCTGTGAATTC
GCCCCGCTCCCCAGCAGTAGGAACACAAAGCACCATCTCATCGGAGTAATTTATGGCCTC
TGAGGGAACAGAGGGTAATTAGGGCTTAGGCCACCAACAGCCAGAAAAACAGTAGAAGCT
CCAATAAGGATGGCTGGAAAACCTAGACCAAATTTATCAAACAAttcagtgaaatctatt
tctgtttggagagcagagcgagatatatagcctgtttagta
>NODE_746_length_349_cov_4.676218
CACAAGGTTGGGAGCATGGAATTGTCCAAAATGTTTTGGTATCCTGAAGCATTCAAAGTT
CCTTTCACTGGAACTAAGGGGCCAAGCCCAGCTCCTGAAAAACAACCCCACACCATAATT
CCTCCTCCACCAAATTTAACAGTCAGCACAATGCAGTCTGAAATGTACCGTTCTCCTGGC
AACCTCCAAACCCAGACTCGTCCATCAGATTGCCAGATGGAAAAGCGTGATTCATCACTC
CAGAGAACGCGTCTCCACTGCTCTAGAGGCCAGTGGCGGCGTGCTTTACACCATTGCATC
CGACGCTTTGCATTGCACTTGGTGATGTGTGGCTTGGCTGCAGCTGCTTGGCCATGGAAA
CCCATTCCATGAAGCTCTCTGCGTACTGTACTTGGGCTAATCTGAAGGTCACATGAAGTT
TGTAGCTCTGTAGCAATTGACTGTGCAGAAAGTCGGCGACCTCTTTGCACTATGCGCTTC
Agcatccgctgac
>NODE_747_length_1091_cov_6.184235
CATGATGTATGGTGCGAGAAGACACCTCCGGAGATACCTCTGGAGCTACGATAGATCCCC
CAGATAACACGTGAAGATGTCAATATTGTGTTAGAAGCCAGTGTTTTCCTATATACCCCT
ACATCATTATCAGAATGACAATAGGTTTGGTTTCTGTGGTGGACAGGAGTCTATTTTTAC
CCTACACTGTAAGCTTCTGCTCCTGATTATGCTCTTTTTTTTCACTGACTGTAGCCTGTC
ATGTAGATCATTGGACTTCTATTGTCCCTCCTCCCTTTCCAATGGGAGCAGAGAGGATGA
GTGTTGTCATTACAGACAAGCAAGCAAGGTGAACCTTTCCTAGACTGGGGACCTTTTCCT
GGTACACAGAATTGGAACAGCCCCTCATTGCACCTCCCCATAATCCCTGGCATTTTGTTT
TGATGCACCACAGCATGAAAATGAGAGAATATGGCAATGTTATGGCATTTGAAGTCAATA
TGTATTATAAAATCAATCTAGATGAAGATCTGCCCATCCCTCTAATTAGACGGGGTGACT
GGAGATTGATTTTTAATTGCAAAAGTAATTACATGGAGCAGATAGCCAGTGACATTTGAT
TATCTAGGTGATTGATTAAAAGGCCTGGCTGCTGGGGCAGACTGTCAGCCAGCTGAATCC
AGACAAAAGAGAAAATTAAAAAAGTTGTCCCGTTTGTAATCACGAATTTCAAGGGTGAAA
TTACAAAGCCAAACATCCCCTTGGAGAAGCCCAGCATCCTTCCACTTTGCGCCTGTCTGC
CCTCCTATCTCACCCCTGCCGTCACAACACCCACAACGCAAGACCTCTGTGACACGCTAA
AAAGGGGAAAACAATGATGTGAAAAATGAATTGAGGAATTGTTCTGTTACAGATAGCCTG
GCGCGTAAATGACGGCTGCATATATCTGCTTAGCAGCCTTGTCACATCATCATAGGCAGC
AAGAAAAGCAGGAGAGGGAGAGATAGAGACAGACAGAAAGAAGGACAGAGAAACACAGTG
AAGGAAAGCTCTTATCTCTCAGACTGCTCCCTCACTCATCTTCATCTCTTGTCATCTCCC
TGCAATAGGTGCCTGCACTTGTTCCTTGTTGTCTGTCGACCGGTAAGGGAGCGAGACTAA
ATAAACAGCACAATAACATCTTTTTTCTCTGTGTGTTTGGGAAAGCCAGAAGAAATCCTT
TTTCATGTTGTCTTTTTCTTCtcctccactgtcat
>NODE_748_length_360_cov_1.227778
CTGGTAATAGCCTCAGTTTAATTAGCTCTGTGCAGCATGATTAGTGCCTTTCCTGGACTG
GTACACTGAGAATCATTTGGGACCGGTTTAATCCTAATCCTGCACGGAAAGTCTCTCAGG
ACGTAGAGTTTTGCTGAGCCACACGTGATGTCAGCGAGAGCCAGGAGTTTGACGCCAGTC
AATGAGGATCAAGGAGGTTATCAACCGCCAATCAAACCCAGTGTTCTTGTCAAGGGCAGA
TTTGCTTTAGGAGATAAAGCAGCAACTCAAGAGGTGAAGACCTTGCACTAAAACTCTATG
GAGGATAAAGTGTTCCTCCACAGGTCCTGACTATCGTTTTAAACATGGAAAAAGTCTCAA
GCATGTTTAATTTAAAAGAGCCCCAtgtctcgatggattgtggtttgaactctttaaggc
ttgagtttttgtgggtaaaagttaaaactgagttcattcctgttgtaaaactgtttctgt
gtgaacactaaagctccagtatta
>NODE_749_length_1080_cov_11.595370
GTTAGCTATCACTTTTCTGAGCCTTTGCCTACTTGAGTGAGGCTGTAAATGGCTAAACAA
AAAATCTGATTACAAAAAGTATCAATTAAAAAACTGCTTTACAAAAAAGAAAATGGTTTT
GCATTAATAAACAGTTTGTGTCAACATGAAAATCCAATCTCTGATCAGAATGTCAGTCAA
AAGTGAGAGGTTCGGACAAACATCTTTAGAGTAACAGGCTTCCTAGGGAAACATTTTAGC
AGCTTTCAACTGTTCATAATAGGCTCCCCTGTTGCTATGGCAGGTTCCAGACAGCTACTG
AATAATCTCACGCATGTCATTGCATGAAGATGTGATATGTCCACCATAGCCGTTACAGCC
AGTCAATTTCCATATAATACCGCAGCTAGATTATTCAATCGAAATGTTCTTTTCTAAAGC
ACGTCATTTTCATAGAGCTACAATCAATCTTGGCCAATCACCGTTAGGCAACTGGAGTCC
GCAATAATGGCAAGTGCAAAATGCTGTAAAAGGCCCGTGGCTATGGGTTTGGAGCAGACC
TACCCCCTGACTCTGGGAATGAATAAGCATTCCTTAATTAGCCCATCGGGTTAAGTGCAA
ACCTTAATGGGCCTTTCCCAAACTCCAGCGTGACATCGTTCTCCAAACATGGCCAAGAAG
AAAGTTCCATTAGCAATATTAATACAAGCTTAGTTGATCATTTTCATTCAATTAACTTCT
TTCAATTAAATAGATAGCTCGACAATGGAGGTGATAAAAGATGGGGAGGGACGGCTGATG
ACACGAACCAAACATTAGCGTGTTAGGGGTCAGCGGCGTTAAACCGACTGTAAATCCCAC
CGTTCAATTTGGAAAATGCATTTCCCCTGCTCCCCACTTCTTTAATGGGTCGTTTTAGCT
GACAAGAGGCCTTTGAGCAGATCTTTTATGAAAATTCTAGACGTGCTCTTCGCGTATTTG
CCACCTTTCACAGAACACCAGTGTTCACTTTCAAATCACAGCCAAGAACAAAGTCGCTTA
AGTACCGTTTCCTTGATAGTGAAAGGAGGAGAGGAAGGAGGAGAAATGAAAGGGGAGACG
CGGAATGAGAGGAGAATTAAGTTAATGCCGTTTTCTGCCTCATTAGCTCTGGGTAAATAA
CCAATGGATGACCTCCATGGCGCTCCGTCTTGTCTTTGCCTGTTCatgcatacatgcttc
acctccactaacacagacaagcat
>NODE_750_length_356_cov_4.859550
CCTCCTCCTCCTCCTCCTCCTCCTCCCCCCTTCTCCACACCCCCCACCCCTCAAAGTACT
CGATGTATAGTTAAAAAATGGGAGGGCACACTTGAACCGAGCTGCTCTATGAAGGTAGGC
TGCAGCGTGTGTTTATTGATGAGATGAAAAGAAGATGGAAGTGAGAAATGAACAAAGTAA
AGGAACATACTGAAACAAACTAAAACGCGCTTCGTCGGGGGAAAGCAGGGGGAGCCGTGG
AAACGCCGTCGCCACTTTTTTTTTGAACGAGCTTCGAAGTGCAGGTAAGAGATTGAGAGG
AGAGAAAAAAAAGTGAAGGAAAAGGGATGGGTCTGGACGGGGCTCTCCTGCGCTCTTATC
ACAGAAAGGGGGACAAATTGGGGGAGCGGGGCGCATTTGGCGTGGCGGAGGTTGCGAGCG
CGGACTTTTCGGGcgaaatgcgtaaaaacgccgctgacttccatgtagttgctggctggg
cttgggcagccaaaatatta
>NODE_751_length_311_cov_1.852090
CTTTCAGCCATAAAGATCTTCAGGTGGCAGATGTCAGAAAGCTGTAGGCGTGACTGTAAA
ATATAAAGAAAAAATAAAACACCATCGTTACAACCATGTAATCTTGACATGAACTAATCT
CTAAAATAGGCTGTAGGTTCGCGCATGGTGCAGCAGTTTTGATCCAAGGCCAATTCTTTT
AAATAGATGAAGCAGTCAACGGATCAAGAAGGTATTCTAGCACTGATTGTATTTATATTG
GGAGCAACCAAGCAGCCCAACAGTTTCAAGTGAAGACAAATGCATGTTTTATTAGGTTGG
AAATAAAAGTATCACGCCTATTCTTACAGAAGTCATTAAAAAGATAACAAAGATATCAAA
ACAGATTAAAAGCACCCTATAAATCATGAAAGGTGTAAAAAAGCACAAACCAGCATcaac
agactcaaataaatagacacacaataagagcctca
>NODE_752_length_657_cov_8.780822
GGTGAAATGATAGTTGGTTGTTGTGCATTGCTGTACCTTGTAGAGACCTTAGGGATGAGT
AGTAAGACATTCTCGTTATAGGCATGCTGGAATACATTGATAAAGAAAGTAGTTGGCAGA
CTTTGTGATTACATTAACCCTCCACCTTACCTCACCCACACACGGTTACTAACACTTGTC
TGATGCTAATGTTCAAATCAGCAAGCAATGGTTTTGTCTTCTTCCTCCAGGCATTAAACC
TTTCCAGTGTGACCGCTGTGGGAAAAAGTTCACACGGGCCTACTCCCTAAAGATGCATCG
GCTGAAGCACGAAGGTAAACGCTGTTTCCGGTGCCAGATTTGTAGCGCCACATTCACGTC
CTTCGGTGAATATAAGCACCACATGAGGGTCTCCCGACACATAATCCGCAAGCCGCGGAT
TTATGAGTGCAAAACGTGCGGCGCCATGTTCACCAACTCTGGCAATTTAATTGTACACCT
GAGGAGTCTGAACCATGAGGCATCCGAACTAGCAAACTACTTCCAGAGCAGGTGAGGAGT
TTGGGGGCGCCGACCCCCATCATTTACTCAGATCTCACCTGGATCAGAAAATAACTTCAG
TTTAGATTCTAATACCTGAATTTCATTGGATCGTTGTCGTGGCTTTGGTTGTGTAGAATT
GTTTTTAAGATGATTGCCATTGATTTGAATGCTCAAATCAAATGTATCTGAAGTATTTGA
CTGTATTTATTGTGGAATTTTAATTTCACTTGTTTAAACCAATCTTTTGACATTTGGGGA
AGTAGCATTTTACATTtatta
>NODE_758_length_183_cov_35.939892
CACCAATGATGTAAAAGCACCCAAGTTGTGATCCATACGGAGGGCCCCACAAGGGTTAAG
ACTAGAAACAATATGAGTGTGTGATGTTAACTGGGCCCCACATGGTCTGTGCTGGAAACA
TTTGGGTGTGAAGCTCACAAGAAGTTGAACTGACAAAAATATGAGTGTGTGATGTTAACT
GGGCCCCACATGGTCTGTCATGGAAACATTTGGTTATGATACTCATTGGCTTCAAGAAAT
GGAGTAGAGAAACGCATGAGTATGTGATGTTAACTGGCTGCATGAGGACAATAGCAGAAA
GGTGTCTGTCAGAGGAACTCATTTCTT
>NODE_759_length_650_cov_14.572308
GAGTTGGAAACAACTGTCAGAGCTCCCGCAATGAAGGTTAAGGGTTGCCATTTTTTCTCG
TTTAGGGCTCGGTGTCGAGGTCACCATCTTTGGGATTGTGGTAAGCTTCTGTCAGTTCTG
GACGACAGTCCTCACAAAAAATGGGGACTTTTTGTGTGAAAAAAATAAAATAAAAAGTAA
GTTGCCCTGACAAAGGCAAAGAAGTCAATTATTTTACTTGTTGGAAATCTGCAGTAATGT
GGAGAAAACAAAGAGAAAAAAGTAAAAGCCAAAGTGAAAAAAAACAGGATGGGGTATTGT
GGGGTAAAGAAGGAGGTTGTTGGCAGGTCAGGGAGGAAATTGAGAAGAAGCGAAGAAAGA
ATTGCCTGGTAATACAAACCCATCTCCTCATTTTTTGATAAGAGTGTCTAGGATGGAACT
CAAAGAGAACGAATAAAAGAAGAGAGAGGGAGGGGACACACGGCAAACCCAAAAAAAAGA
CAATAAGAATGATATCTACCAGACAATGTAGTTTGTTTACCATAGCGTGTCCAATGCCTG
ATTGCTTTCCAGAAAAAGGGGAAGAAAGGAAATCAAAAGAATAGTGAACAAAAAAGGTTG
TTAATAAGGATGGACAGAAAACAAAAACCCAAAGCAACGATGAAGAATTAGGATGTTAGT
ACATTAGTTGGTTAGAAATTGGTTAGTAGTAAAAAAATGACTTTTATCATGGATGAGTTA
GTGTCGCGGTGAataaacactacaggatttgtcagagatgcgctgcagcaataaagtgcc
atcgtgccatccta
>NODE_760_length_839_cov_9.407628
AGTATCACCTAATAAGATGCTATAAAGGCTGAACTTGCCTTAAAAACTGCACGTCATTCA
ACTGAGAACGTAACTAGATGCTCCAAAAGCAGAAAATTCACCTTAAGACTTACAGTTAGA
GGCAATAGCAGTGATATCTGTGTTCTTTATTTAAGTATAAACTGATTTAATACTACCATG
ATGTCCGGTAAGCCTGTCAGCCAGCAAGTTTCATTTTTATGATTGTATAAGCCAGAGGGC
CAGCAAGCTTTTCAGTCACAACCCATCAACCCAACCTGTGTGATGGTATCTGCAAGTTTT
TCTGGAGGTGGGTCAAATCTAGCTTAAAAGTCGGTCCCCTTCACATCCAATTCACCGTCA
CATTCTTACCTACAGGCAACCTCTGCTGAGCCCCGGTCATTAATCAAAGCGGAGTGCTGT
CCTGACCTCAGCCCCTTCCCTTTGAAGTGCTCTGTCCTCTGCAGCATGAGGAAATCATTT
GCTGCCTGATTCAATGAGCCATCAGTCGAGCCAGCAGACCTAATGACATGTGAGAATATT
AACCTCCTACCACCAAGAGTGCTGCTGCTTGGGAAGCAGTCTATTATTCATCCAAGGTTT
TACTCAAACCCCTTTTTTCACAGCCCTGCCTCCCTGTTAAACCCTTCTAAAAAAGCTGTA
GGCATGCAGCCATCCAGCACTCAATTCAGATATTAATCCAGTTATTCTAGTCTTTGTATG
GATTTAACGCTACATTCTAACAAATAACTTCTTAAATGTAAACAAAAGGTCCGTCCCAAT
TCTATAATTCATAAAAGGTTTTCAGGTCCTGTGTGCCTCATTTTTAATTATTAACAGTTG
GCAAACAGTGAAAGTGATAATTTCTATGATTAGGACAAAATATTCAACTGTATATTTCAA
TATAGCTAAAAATTTAAAGCAGTGAAGATGGATATAAATAGTTTTtagtataacaataat
ggtgtttccgtgatgtgttttta
>NODE_767_length_374_cov_2.818182
GAAATTAGAAGAAAATTAATGAAAGCCTTTTTTACAAAAGTAAAAACTAAAACAGGACAC
CCACGTTGGTTAAAATGACATCTTAAGAAATTATGTATGCTAACTTTCCTGTGTGTTGCT
ATTTAGTTCGTTCACCATCGTGGTTTTCTTTACATCCTTTTGCTTTTATATGTTTTATAT
GCCGTTGTATATGCTTTGTGTTTTGTGTGTGTGTTTGTGTCACTCATGACAGGTCCAACC
TCTACAGTAATGTGCATGTGCATATGTGTGTTGCCTTAGGCAGTTGCGTAGGGTGAAGGG
TTGAGTGAATGGGGAGCAAAGCCGCCTGAGTGGTTTGCTTCATTAGGAAACAAAATATAA
GCTTTCCGGGCCATTAGGACTGACTTTAGATGCAAAAGCACATAAGACGGCGACTCACCT
CATCAACGATGCATTGCAGTAACTGGAGAGGCTGAAAGAGGAGAGGCACAGGGAGATGAA
AAAAAAAACATGTTAGCCTACACAGAATTTCTTGGCAa
>NODE_770_length_587_cov_16.814310
AGTTTGAAAGTTTAATAACAATTTTTAATTCACTATTCAAATATACGCTACTTTGATGTT
GAATTACTCTTCAGTTTTCAAAATCTGGTGTTTTGTGGTAGTTTGTGGAACCATGTTGGA
CCCAACAGAACTGTCTGTGCTATAAATATATGAATGTCTTTCTGTAGTGGCGAGGCACCG
TGACTGATCAATTAAAAGTAAGATGCAGCAAAGAAACACCGAGTTATTAGGACAAATGGT
AATAGGACATCTTACAGCAAAGATCATTTTAATGGTCCCAAATATTCTGAACAACTAAGT
GTACACTCATGTAAAAGAAAAAAAAATGAGAAGATATGACAAAATTCATCACATCTAGAA
TTCCACTCAATCTTTAATCAAGACGGGATTACAAATTCTCCAAAAAATCTGCAGTTTCAA
AGGGCAAAAAGGGTAAAACTAGCTCACCTACTGAGGTCTTTAAAAACCTGTTCAAGTGTG
ACTGAAAACGTCCTGAACATTTAAAGGCAGGTCTTTTTTGTTGTCATTTACAAAAAACAG
GAGAAAGATTTAGAGACAAATAGAGAACAAAAAGAAAACAATGAAGAAACTGCTGGCTTT
TTTCTCTTCAGAGAAACAACGTCCGCTGAGGAACAACGACACTGATGACATCATCAAATG
ACAACAAGGACAGCTCTTTGCCACGTGCTGCCTCCCATCTGGTCCTATATACTAACTTAA
AAGGGGAcaaa
>NODE_773_length_462_cov_2.744589
TTTACACACACACACACAACCACACACTCATCGGCACTCATTGCCATACAGTCGCACACT
AAATATTTTTCCCACATTTCAGCCTCCAAAAGCCCCCTTTTCTTAAAAACAATGCCCCCA
GTTTTTATTCAGAGAACTTTTGAGGAGATGCCTAAGTGATCCCTTTACACGCTCTCAGCT
GCCTCGCCTGTACTCTGGTAAATGTGTCAGCCCTATAGAGAAATAAGCCTTCCAGAAGAG
TTTCTTCATTGTTGAGGTAATTGTCTCCTCTTTGACAGGCACATTCATCAGTGGCTTAAT
GGTCAATCAAAAGTTGGCAGGCAGAGTGTTTTCATTCTTTCCTATCCACTACATTAGGAA
TACTTAATCAAAATGTCTCCCGGTAATGGCTGTGAAGAGTTCATGACTGACTGATCCGTT
GTCTGTGCCGATAGAAAATTAACAGCTCGGCACTGGAGAGATGTGGGCCTGCAGATAAAC
AAATTGTGCATTAATATTTCATCTTCAAGACCTGGGATGTGCTATCAAGCGGTGGAATAT
TCCTGGGCTGTGTTGTCATTTTTCTCGCGTTCTTTTTTTCCTCTCTCTCTCTCTCTCTCT
CTCTCT
>NODE_774_length_377_cov_1.461538
ATTCTGTTGTGGCAGTAGACATGGTGACTTGACATTTACTGAGCTACAAACTCAAAGCAA
AAACAAACCTCAACATTTTAGACCAAAAAATAGAAAAATATGCAGAATTTCTTCAGCTGG
GACATCTTCCTTCAAAGCCACTTTTAACCTGCATTTTTAGTGAAAGGTTGCTCCAAGTTT
AATCATATCTACACTAATCGAAAACTAACACGAACTTCTAAAAGGAAAACACGCTGAAAA
ATTGACGACCACAGAAGATTAACTGTGAATATTAACTATTAATGAGCGCACTCCAATTTG
AAAACATGCAATGTCATAATGTCACACTTTTAAAAATTATGCGTTGTGTGAAACCAAAGA
CTGTCAtgtcactgcttgaattatttatgggcactgtgaatatgaatgtgctttgagcaa
caaaacaataaaggtaactgacactgctttgtgcaacagagcgtggtacactccttacac
ttccaacatttcccaccagctcgtatgcccaactaaatgtg
>NODE_775_length_874_cov_6.128147
TAGAGACTCGGGACTGAGACCGGCGTCTTCGGCATAGCCAAATTAGGTGGGGCAGGTGGC
ATTTCCAGGTGTCTAGCACGTCTGGTTCCGGAGATATTGGCCAAAACGTTCTCCCATTCA
CTGACAATGGGACGTGCATAACGCGAGATAAGTTCCCGTAGGAGGCCTTTGAGAGCGCGT
TTCAGACCGCTCTGAGTTGATTGGTATAGGTTTGTAGGGACACTTTTTTGGGTCCCGTTG
TATGGGCCAGCCCTCACCGTAAGCTCCGGAATTAGGGTTAGGGTTAGGGTTTCGGGCTGG
GGTGAGGGTTTGGGCAAACTGTTAGTGCTAGAGACATGAAACTTGTGTCTACCCCCCCTT
TTGCTGCCACCGCGATTGCATTGAGCCTACTCCCGAGTCTCTACGACGTCAGGAAGTGGG
AGTAACCTGTGATTTATTGCTGTATCTCGGGACGGGAAGGTCGTAGAGACTCGGGACTGA
GACCGGCGTCTTCGGCATAGCCAAATTAGGTGGGGCAGGTGGCATTTTCAGGTGTCTAGC
ACGTCTGGTTCCGGAGATATTGGCCAAAACGTTCTCCCATTCACTGACAATGGGACGTGC
ATAACGCGAGATAAGTTCCCGTAGGAGGCCTTTGAGAGCGCGTTTCAGACCGCTCTGAGT
TGATTGGTATAGGTTTGTAGGGACACTTTTTTGGGTCCCGTTGTATGGGCCAGCCCTCAC
CGTAAGCTCCGGAATTAGGGTTAGGGTTTGGGCAAACGGTTAGTGCTAGAGACATGAAAC
TTGTGTCTACCCCCCCATTTGCTGCCACCGCGATCGCATTGAGCCTACTTCCGAGTCTCT
ACGACGTCAGGAAGTGGGAGTAACCTGTGATTTTTTGCTGTATCTCGGGACGGGAAGGTC
GTAGAGACTCGGGACTGAGACCGGCGTCTTCGGCATAGCCAAATTAGGTGGGGCAGGTGG
CATTTTCAGGTGTCTAGCACGTCTGgttccggagatattggccaaaacgttctcccat
>NODE_776_length_372_cov_1.610215
CCAGTGTTGGTAAGCATGTGGGCACTTGGAAAAATGTCGTACATGTTGATTATAGTTTCT
TTTAAATTTTTGCAAAAAAAATAAAAAAATTAAATCAATGAAATGCAATTTTTATTTTTT
CTTCCTGTAATGTTTTATGGCATTATGACTGCACAGAAGACATTTTTGGGTGGGACTACC
TTTTGTTTGGAGACTGTACCTTCAAGAAAACCTCATCCTACCTCAGTCCACTGTCTCTTA
CTGCAGTAGTACTTTAGGTGCAGCGCGGTGATAACTCTTAATGCTGTCTGTAAATCAAAG
AGTGGAAGCTGCTCAAGCACACAAGCGAATTTTTGCTGAGCCAGAACCACAAAGGGTGTG
GAAGGCTGAGGAGGAGGAGGTGGCAGTGGTTAGCTTTctgtagatctatattaagtaagg
caaagagtttacgacattgaggtttgaattaaaatcactctgcactgtctgttatgcagt
cgtccatccagcatcaaacgctttgttataaagact
>NODE_777_length_570_cov_17.094736
AAACTCACATACTGTGTTTAGATATTTTATGTTTAGATATCTTTAATATTACATGTTCCA
TGTTTGGCATTGTTGTTCATGAATAGCGGTGCTGTGAAATGTAATGTTTGTTTTCCATCA
CAATACTAATACTATGAATGATTCAGGCTGCTACACTGCACTCCACTTAATCAATCACGC
CTGTCCTGAATGCTGATGAGAGAGAAAACACAGGATTGTCACCCTTTTCTGCGACTTTTA
GCCAGTTTAGATCTAATATGTAACAATAAGTTGAGTGCACTGTTTGGCCTCTGTGTGTTG
GGACGAATTTGTTTTACTTTTTGTTTTTGTGTTACAACTATGTGTGCGTGGGTGCGTAAG
ACTGTGCGTGTGTGTTTGTTCTTTCTCTTTTGTGAATTTTGGCTAATTTCGAGTTTGACT
GCGGCTCACCCCCGTCTCTTCCTGTGTGTCTTGTGTAGGGCTGTTAGTGCAAGACCTTAC
TGACACCATATTAAGTTCATATGCCTATAAGTCCCACTACCTTCTGACTGAGTCAAATCG
TGCTGAGTTGAAATTACCTATGATTCCCTCTCCTTCGTCAGCTACCAAAAAGAATGTTGG
GAAAGGTAACTGAACAGTTTTTCTCTTTCTCCTTTGTCCCACTGGTCTGTGTTTGTGTTG
TGCCTGCTCCCATTCTGACTTAGTTTCCCTCTTTTTTTTTTTTTTTGCACACAT
>NODE_778_length_327_cov_1.290520
CAGACTACAACATGCTGTTTGTATTCTGCAATGCGAGTATCCAATACTTGCCTAACTAAA
TACACAGCCAATTAAACAGACATCACAAGGAATACATTAGGAATATTTTTCATGTCTTTA
GAAAGAAGACTGACATGCCAAGCTGCAGAGAAGACTGTCAAAGGAACGAGTGTCTGGATG
TTGAATAAATGATCCTGCCTTCAAGTGTTTCTTCTTTATGCTGATGTGGGTGTGTTGCGT
TCAAGTGCTTCTGGCTGAAGATAAAACGAAACGGACGAATGAGGATTTTTTTTTAAATAA
ATCCTGCAGCAGAGAAAAACATTATGTTTCAGAGTGTGTTAGCAGAAATTTATCATTTTT
AAAGCAATCTGAGAGCTGATGTCAGTGCAGCGCTGCATTAACATTAACTTAGTCTGACCT
GTTGGACTTTGCTgtgtgtgcgagactcagctactccaaatttgtaattac
>NODE_779_length_745_cov_11.601342
TTAACCACTGTAACATTTTGAAAAAAATGAAACATTTAATAAAATGTTTGACTTGTGTAT
AATGTCCCTCATATCGTCTAGCTCGTTGGTGGTACACGACAAAATGATCTAAAAATGTTA
ACAATGTTGACTCAGGTGGGATTTTCCTATAAAGACAATTAAACACAACTGAAAAAGCCT
TTTAGTGAATACTTATATTTGCTTGACAGGGCAAGACTATGAAATGTTCCCAATTAATAT
TACATGGGATTTTTTTTCCGCCTTTCTTTTTTCTAAATATATTTCTGAATTTACCTTGAT
TGTAATGTACCTCATTGGCTGTGGTTTTGTTTGTTGGCCTAACTATAAAGGATCTGCTTA
TACCCTTGTGGGTTGGGAAGAATTAGGATTTATGAATTTATTTCCTCTGTTGTATTGTTT
AAACAGCTTTGGTTTAGTTTTGATCCCTTCCTCTTGCCTTTGAGGCTGTTCCACGGTGTC
AGCTGTTGACTGATAGTAAGAGAACTGCCTCACAGTGTGAATGAAAGAAAACTAGCGGTT
GGTAAACACTGATAAGGGATAAATAGAAAGCGGTCAGGCAGAGATAGTTCTGTGGGAGCC
CAGATTGTGTGCGGTCTGTTAAAATGAGATTCTGAGCCTGTCCTTTTTATTCTTCCTCCC
CTCCCCTCCCCTCCCCTCCCCTGTGCGGCGTTTGTCTGGAAAATCTCCAGTGACCCGGCT
CGGCAGTCCCAGGCTGCAGTATTCTCTTTTTGTATTTGTTTTGTTTTCTAACAAGGGTCA
AGTTGGCCAATAGACATGTCCCTGATGCTTATAGACAGCTGTCATGACTTCAAGTACTTA
CAATAGTTACATTTTACATGCATTCATGGTTCTGCACCAACAAGCACAg
>NODE_780_length_844_cov_10.694313
TTTATATATTGTGTTTCTGTATCTAAGAATGCAGACTGAACACAGGCACTTGAGATTTTC
TATTTCAATACAGCTGTGCGGAACCTTGGGCTTCAGCCTTTGATGGCTTAGTGCAGCCTA
GAATGAGGAGCAGAACTATTGTAGACGAAACAAATGCAAGCTGAGCCTTACAGAGTTGGC
CCAGTTTGAGAGAGAGAAGTTGTCCTACTTCTCTCAATACTTTTCACTACAGTCTACTTC
AGCTTTGTGTAGCTGGGATAGTACAAATCAACCCTTATGCGTCGCTCCACTCATTACTTT
TGATCTTTGTTTTTTTTGTTTTTTTAAAGACAAGAGAGAAAACAACAGTAACAACTTTGT
CCTCCTCTTCTTTCTTTTTCTCTCTCCCTCTCTCTCTTTCTTTCTTTGTCTGTGTTTGCA
GGGCCTGTTCATCTTTCTGATATATGGGGTGTACAACACAGAGGTAAGTCTGCATTGTGT
CTCAAGGCTGTCGGAGTGAATGAGAGAAATGACAAGTTTCTGATGGGCTCCTTGCTTAAA
AGCTGTGTGGGTGGGGTGTGACAGTACGAGTGTGTATGTGTGTGAATGTGTGTCTGTGGA
GGGGGTGAGGGATGGGAAGGAGGGGAGGGGACATCGTTTCCACGCGAGCATCCCACTGCC
CTTCATGCTTGGACTAACTTATATGCATCCGAGTCCGACCATTTAACACTGACACGCTGC
GGTTCTCAACCACTCATTCCTCACCCACATTGGCTAATATTTCACTGCCTCTTTAAGTTT
TTAAACTCACGGCCCTCCATTTAGCATCCTGACAAAGCTGCTGGCCAGGGCTTTGCAGGC
CCTAGGCAGTAACCACAGCAGGACAAAAAAAGAAAAACAATATGCAACCAACAATATGCA
ATGAAGGAGTAAGGGGATATCATACTGAGATGCTGCATTATTACCATTTAGATACAGTAG
agctgtgtgggggtggagagtgggtgag
>NODE_785_length_869_cov_16.792866
GTCATGGAAAGCATCAGAAAAGACTGATGTACAGCAGTAACATGTGCCATGTTTCTCAGC
CCCAGTGGTCAAAGATTTCATTGTGATAATACTTAAAACAATAAATATTTTTTTCAAATG
CAAGAAAAGTTCAAAGGCAGATTTTTTTTTCTTTCATTTTCTTATTTTATCAATTATATT
TTTTACACCACAACAATTTAAACATCCAATAAAACCTCGAAAATATGTTTTCTTGGATCA
CCAATTGAATTTTTCTTAAAACAAACATTTTAATTAGCTAACATGAGCACAGCCACAAGT
AAATCTAAAGTGATTATTCCTGCCCTCAGAGAAAGGCTGTCTCCCTGTGCTCTGTCAAAA
GGTCAATTATGGCCCCAAACCGGCATGCAGTGACAGTGACCTGGAAGCGCTACTGATGAC
CCCACATCCAGGGGCCCAAAAGAGTTGATCATCTAACATGCAGGCTGCCTGGAGCCATGG
AAATCTGACATTTGTCCTTATTCAAATGAACACAAACAATATGCATTTCATGCCTCTACC
TAACCTGTGCCAAATCTAAGGCATAGGGACCAGCAGTCTTAATGCATTGTCTTCCAGTCC
AAGTTTATGCCCTTCCTTGTGAATCCAGCCGCACGGCAATCACACACAGAGCCTGCAGTA
AGAGCAGGCAGCAAAAAGGCACCATCTTCACTGGCAACACCGGTCATTACAGTTGCAGTC
TACAGTGCCGGGGTCACAAATTGAAATGAGGTCATACAGGAAAGCAAAATGTTAAGGGCA
AGAACAATTCAAGTCGTGTGTACTGCAAAATGAGTCATGACAGTCTTTTAGACGTTCTTT
ATTTGATTCAGATTATCACTGAAAATTTTTAAGAAATCTAAATCCTTAAATTGGCTGCAG
TCGGTATTCTTTATAATAACAAGGGATTAAATGACTATGTGTAATGTGAACGGggtcact
tggagatatggacccacagaaaattataatccaactcttgcagtgagccttca
>NODE_786_length_334_cov_1.661677
TGGGTGGGTATCGAGGGCACTGCTTTTAGTTGGTTTTATTCCTACCTTTTAAACAGAACC
CTGTCGGTCACCATAGGCAACCATTCCTCTAGCACAGCCCATATCGCCTATGGTGTTCCA
CAAGGGTCAATTTTAGGTCCGATTTTATTCTCTATTTATATGCTCCCGCTTGGCCAAATT
ATCCAGAAGCACAATGTTTCTTTTCATTTTTACGCCGACGACACACAGATATACCTCCCG
TTGAGACCATCTGATGGTAGAAGCCTAGCTGCTGTGTTAGACTGCCTCAGTGACATCAAC
AGCTGGATGGCACAAAATTTTCTCCAACTGAATAACTCCAAATCAGAAATCATCTTGTTT
AACCCCCCCCACAGTGATACCAGCTTCTTCCATAACTCCCTAGGTCCACTGTCTGCCAAT
TTAAAACCcattgccaggaacctaggtgttctctttgattcatccctgtcattcggcc
>NODE_787_length_649_cov_5.329738
TACCGGCCGAACTGGACCCTCCACTGGCTCAGCACGAGGGTGGCGTTGGTGACATCGCCA
CCCTCGGAGACGACGTGGGCCCGGGCCTCCTCCTCCACCTCTTCTGCTGCTCTGGCCCTG
TAGCCGGCCTGCTGGGGCCCCAGAGCCTGAGCTTCTGCAGAGGCCTTTAAAAGAAGAGTC
CCATGAGGGGCCCTCCGAAACGTGGGATGCTCCATCTACACAGAGAAAATGCAGATGAGC
AGAGAATGCTGCAGCAACAGCAAAACACCAAATTTGCATATTTTACCCAGACTCTCTTCC
TTAACTCAGAAATGTAGGAAGTGTGGGAGTCAGACTGCAGTGAATTTAAATGTCCAGCAG
GAGGCCCCCTTTCCTTGCTGAGCAGCAGGTGGGTCAGCGGGCCAGGTCTGTGTCATCTCC
TCCTGTGAGATACTGTAGGTCAGAGGTCATGACTGAGTGACAGGCAGATCAAGGGCTTCA
TCCACATAAATTTTAATCCATTATCATTCACAACTATCGTTACATTAGTGCCGAAACGGC
ATGGCCTCACTCTGCTACTTTTCAAGTTATTTTCTTTTTTGCACACATTATTTTAGACAT
TTCTAGTTTTCCCTCTGTTTTCTTTCCTTCTAGCTCTGGCTGTTCTCCTTGTTATTTGGA
CTGTTATGATTGTAATTGTTTTTAAGATTTAATACATATTTTTTCTAATATTAGTTTTAG
AAAATATCAGTTTAAATATTTCTGTTAATTATTTTTTTGGTTAAAAAAGGACTATTTAGT
CTATTTCAGAGAA
>NODE_791_length_588_cov_7.872449
TTCATTGAGCAAAAATACTGATCTGTAGTCCTTGCAGTATGTAGTTGATTTTGTGTTTAG
CTGTGCGTGACACGTGTGTTAAGTTGGTATATCAGCTGTATCAGTTCTCCGGTATCACTG
GCCGGGCCGGGCGGCTGTGGGGGGATGAAGGCTGAGGGCACTAAGTGGGCGACAGGCTGG
GCCAAGACGGGATTTGTTTTCAGCCTGCTCATTCAAGCCCATTCACTCCTTTTCCCCTTG
CAGAATAGGACCCTTTGATGGAGGAGATATTTAGTTCTCATGCGGCTGGTTTGGCACTGA
CTGGAGCTGGGGCTTATTTGAAAGGGATCTTCCTGCCCCCGTTGTCTCCAACCCCCCACC
TCCTGTAGGCAAGCGGAGGGGAGTGGAGCACGACAGACAGACAGCCCCACAGCAGCCCAC
CCACACTAAATTAATTCTGACAAGGAACTTAAGATAACGTCAAAGCGCTGACTAATCGCA
GGATTGGGTTTCTGTAAGTCAGGGAGCTGTGAAATGTGCCATCATATCTAATAAAAGACC
TCCAGTTGCTCCCTTTCTCTCTCAGCAGTGGTGAAGGTTGGGGGAAGTGGGGAAGTGGGG
CTGTGGTGTCGACTGTCTAGCTGAACTGGTCTGGAAAACAATTAAATTTCACTTCGGCAG
TGAAAGTGCAAGTGTGTGTATGTGTGTGTGTCAGTTAGGGTAAAATGATTGACATGTTTG
TCAAGAGGCCTA
>NODE_792_length_145_cov_2.634483
GCATTTCCAGGTGTCTAGCACGTCTGGTTCCGGAGATATTGGCCAAAACCTTCTCCCATT
CACTGACAATGGGCAGTGCATAACGCAGCAAGGTTTAGGGTTAGGGTTATGGGTTTGGCC
TGGGATTGGGAAAACGATTAATGCAAGAGACATGAAACTTGTGTCTACCCCCCCATTTGC
TGCCGCCGCGATCGCACTGAGCCTACTCCCGAGTCTCTACGACATCAGGAAGTGGGAGAA
ACCTGTGATTTTTTGCTGTATCTCGGGACGGGAAGGTCGTAGAGACTCG
>NODE_795_length_486_cov_1.314815
ATTACTGCCTCCAAAACTGGACTCATAATAGATTGCGAGAAATGTTCTTCCACATGGTCA
GCCACTTTTGTGAAATATTTTGATGTAAGATGAATGACCCAATACATCATGTGTTCGCTC
CATGTTACACAACTAGTAAGTGTTAAAGTAGCTCCCAACTGTCATTATAAACGATTTAAC
TGTCAGCAAGCAACAGAATAGACAGCCAACTCATTTTTCTAACTTTCATGACCATGACTC
AGACTTCTGGAACGCTTAATGTCCTCCAGCCACAGCTGGTGTATTTATTGTAAAGTGCAC
TCTCCCTTTTTAACATTTATGACTGACCCTGGTTCTAATATGCAACATCCCATTGGCACT
TCTCTCGTTCCAAATTATACTTTAGCTTCGGTAAAGTCTGGTTGTCAAGCTCACCACCTC
TCTAACCTTTGGGCAACCTATCACCCAATTTGCTCACCTATTATTTCTACTATCCCACTG
TAATCCAGCCAGCTAGAACCGACCTCTTTCCATAAAGCCCCTTTAGTTTAACTTCTAAAT
AAAAGGGATTTAGATAATATGACTGAACTGTCAGCTTGTTTATACCacgtcttattgctg
tgtttgattccatggtgacgagatggtgat
>NODE_796_length_916_cov_16.127729
ATGACCAATTTCGAGATTCTATCAAAGCAACTGTGCTGTTCTGCAAATCCACCCTAATTA
CTACACATTGTTCCAAGTGTAGGAGAAAGAGAATTTCACATGAATGCTGAAAGGAGAAGA
TAGAAAGACTTTTTGTAATTAGAATACATACTGTAAAATACATAAACAAGGCTCAATAAT
GTCTACCTGGGTAACAACTTAATATTTTTGTTCTGATTAGTTTCCTTTTTTGAAACCACA
AACTCTGTAAATAACCAACTGGCTTTCCACATATACTTGATCAATTTTAATTGCCACAGC
CCTCACCCTTCCGAAAGGAAGAGAAAGTTGAAAGTAAAAGAAAGAAAAAAGTAAGAATGA
AATGTATTCCCGCATACTATGATATGGTAAATGTTAGCGCCTGCTGCATCGCACTCCATA
TCACTTCGCTCCATATGAAAAATAGTTTGCTATTTTGGAACCCCCTGGCAGCCATAGTGG
ATCACCACAGACCCAGAGCTCATTTATCTTTTGTCAGAGATGAAGCCAAACTAACGCCAT
CTCCTGAAGCTGCTAAAGAATGAGGAGGGACATAGGGAGGGTAAAAATAAACCCGGAGCC
CAGGTAGCTACACAAAGAAGTCATTCTACAAGTAATGGGTGGCTTCTGAAAGTGGAACTC
TGTTTGGAACTGTCTCTCCACTTGGAAATGATGCTGTTTAGTGCTGAAGTTTATTCAGTT
ACCTTTGCGGGCATTTATGAGGCTGCCTGAGAATATGTGCATGTAACAGCATTGTTACGT
GACAAGTTATCTGACCAATTAAATGATGATTTTATTAGGTTCCTCTTAAAAATGCCTGCA
AATGCGAAATGGTTATGAGACAAAATAAAGGTGCTTCTATATGTGTCATATTAAAGTGCT
GCCTCAGGGCATCGTACCATCCAATTAATCATCCAAAAGGAAATACACCACTGGTGTATA
ACACTGGTGTATAGCACCACGACTGCTTTATAAATTAAATCACTTGATATTCTGTTTCTG
AAAGAGAAATACTGTTTATGTCTTGtatgagcatatgatt
>NODE_797_length_397_cov_1.516373
CCTCATCCTTCCATACAATTCTGTGGCCTTGAATGATGCCTTCTTTCCTTGTGCCCCCCA
CGTGCTTTTATTCTCTGTCAGTCAAATCACCACTGGATACATATACAAATATGACAAATA
GTCATAAAGCGTTGGCTTCTTTTACAGTATTTGCAGAGAGAAAGAATAAAAATACATTTT
ACTTTATATACACACAAAATAGGACAACCAGATGGGGTTCTATTTAACACTGATAAAGAG
TACCCTTCTCAGTAAGACAGAAAAGTGGACAAGTCCCAGGAACTATTTAAAGACAACAGG
GAGATGGGAAGCATTAACATCAACAATATCAAAAAGGGATGGTGCAGTCCAAGTGAACTC
AAGAAAGATTAAATCTGCTATGACAACTAATGATTATACTACAGAGAAACAATATACCAC
AATTTAGGCCAGTGTATTATAATTAAGCTGCAATGCGTGTTAGAGATGAAAAATATGCAt
tacatacaaaatgcatctaaacaggactgctgtgtattgagctaacaggtaacatccaca
t
>NODE_799_length_295_cov_1.722034
TTCTTTTTAACCTTTATTTATCCAGAGAAAGTCAAACTGAACTTTTTTTCCACAGCAAAA
AACCCACTTTGAGTTCACACCTGCCCAATCACAGTCCTCCCCACTTGTAAAGATGCATCC
AAACAGGTTTGAACCAACAGCCCTCCATGCAGTCACAATCCCCCTCCCCGAATTCTTTTC
CCAAAGCACCCGCTTGAAAAACACAAGTCATTCGCTGCAGCAGAACAGCAGTGACTCATA
ACAACATGAGGAAGGAAAGCCAACGAGCTATGAAACATGCGCAGGCAGACACGCTCACTG
AAATGTATACAAACATGAGTCTGATTATTCTCTGCGGACATATGATTTCATTCCTCGCTG
GGAGAGAAGAGGGGCAGAGAGAGAGAGTAAATAAACTTGTTCAAGAGGAATATGCAGAAG
TGCTGCTAActgcggggta
>NODE_804_length_186_cov_4.204301
CAGCAATACCCTCCTTGTTTGTCACCTGTAATTTAGATGTAAACAAAAAAACATTAAGTA
CTGATAGACATCATGTGCACTTTCTACAAATATGCACATGCTATTAGAGTTTAGCTCATG
TGAAAACAATGTTTAAACCAGCATAAACTGAAAGCTACATGTATAGCATCATCTTCTCTC
GAAGTACCAACAAGTGTCACAATGCTTTATAGAGGGTTAGAATGGATCAGATTGAAATGA
ACCTTTTCAAACATGTAGCAGCTCAAGTAGTGTAAAAACCCGGCTGCAATGACCAAAGTT
TAAATTAAGACATGCGTTGCACCAATGATG
>NODE_807_length_489_cov_9.259714
CTTTCCGAATGCACATCCCTTTACTGTTATAGCCCTTCACATGTCAGATAATACACTTTT
TATGCACTGTTCTAAATGGAAATGAAAGTGACAGAAATTCCCTCCAATGTCTGATTCCAA
ATCCCAGTATGAGGCGAAACCTAGGTAGTGAAATTAGGGGAGAAAGCTGGGGATGAGGAG
GAATGTGGAGCTGTCAGTCAGTCAGTCAGTGGGAAGGGGGATTATGCAGAGCTCAGAGCA
GTAATTGAACACCATCGGGCCCGCCCTCATTTACATCTCAGCCTTCTGCTGGCTTTGATT
GGCAGCTGTACATGAAATGCCACATCAGTTGAAAGTATGTTGTGAGCTGGCACTAACAAT
CCTGTGGCTCCGGGGAGACCTGCCATATTGTAATTTGGTTATCAGGCATGAAGGAAATAA
TTCTAAGTGCCAGGAAATGTGAGGCAGAATAAATGCTTCATTGCTGCAAGTTGCCCAGGG
TGACAGTTCTTATTTAATGTACAAGAGCGTCCCGTTGCCTGTAGATTTGGGGAGCAGAGA
AGGGGAAAGGAGATGTAAACTAGGAGGTGGAGAATTTTCACAAAGACGGCGTTAAAATGG
AAACCTGAAGCAAAAAAAAAAAAAAAAAAAAAA
>NODE_808_length_145_cov_20.110344
GCCCAAAGCGGGTGGTAAACTCCATCTAAGGCTAAATACCGGCACGAGACCGATAGTCGA
CAAGTACCTTAAGGGAAAGTTGAAAAGAACTTTGAAGAGAGAGTTCAAGAGGGCGTGAAA
CCGTTAAGAGGTAAACGGGTGGGGTCCGCGCAGTCCGCCCGGGGGATTCAACTCGGCGGG
CCAGGGGCGGCCGCTCGGTGCGGGAGGATCCCCTCGCGGGACCTCTCCCCGGCGCCGGCC
GTCCCCCGCCGGGCGCATTTCCTCCGCGGCGGTGCGCCGCGACCGGCTC
>NODE_809_length_604_cov_9.157285
CCGCGCAGTCCGCCCGGGGGATTCAACTCGGCGGGCCAGGGGCGGCCGCTCGGTGCGGGA
GGATCCCCTCGCGGGACCTCTCCCCGGCGCCGGCCGTCCCCCGCCGGGCGCATTTCCTCC
GCGGCGGTGCGCCGCGACCGGCTCTGGGTCGGCCAGGAAGGGTCCGGGGGCGAAGGTGGC
TCGCGGCCTCGGCCGCGAGCTTTACAGCGACCCCCTCGCCCGGAACTCGCCGCTTCCCGG
GGCCGTGGACCGAGTACTCTCTGCGCCCTCTCTCCCGTCCTCACGGGCGGGAAGGGACGG
GGCCCCCTCGCCCCCGGCGCGACTGTCGACCGGGGCGGACTGTCCTCAGTGCGCCCCAAC
CGCGTCGCGCCGCCCAGGGCGGGGATCGGCCCACGCTGGCGCGCAAGGGGTCGGCGGCGA
TGTCGGCTACCCACCCGACCCGTCTTGAAACACGGACCAAGGAGTCTAACGCGCGCGCGA
GTCAGAGGGTGGAGCAAACCCCGAGGCGCAATGAAAGTGAGGGCCGGCGCACGCCGGCTG
AGGTGGGATCCCGGGCCCCCCGCGGGCACCCGGGCGCACCACCGGCCCGTCTCGCCCGCC
GCGTCGGGGAGGTGGAGCTTGAGCGCGCGCGATAGGACCCGAAAGATGGTGAACTATGCC
TGGGCAGGGCGAAGCCAGAGGAAACTCTGGTGGAGGCCCGTAGCGGTCCTGACGTGCAAA
TCGGTCGTCCGACCTGGGTATAGGGGCG
>NODE_814_length_606_cov_8.287128
TGAGGCGCGCAGCGGCTCGGCTGTCCCCATAACTCCTGAGAAATAGACAGCTTCAGCGGA
GTTATCTGTGTTTGTAAGTCCTTCTGCTGCGCTGGGATGACAATAGGGATTAGTGCCAAG
GTTCTTTAAACTGTTTTTTTTTTTAATTTTATTTTTGGGCGGGGGGAAGGGGGGCTCTTA
TCGGTGTCTCGGCAGGATGCTGCCGCAGCCAGTTTTCCTTGACTGTCAATTAAAGAGGGG
ATCATTAACTTCAAGGGTATAAATGTTCTAACACTGGTATTACGTTGGGAAGCTAAGTCG
CTGACAGATGTTCCAACTTTAATTCTCCACTTGTTTTTTTGTCCTTTAATTAATTTATGT
ATCACTATTCGGGTTTTAAATATTTTTTCCCCCTGTCTGCTCTTTGTTAGCCTGTAATCT
CAGTTACCATGGTAGTCGCAAAGACGATTGGGCCTTGTCACTCGCCTGTGTTTCTTATGA
GGTTCAATCGGCTAATGTATTCAATATCATCCAAACTGAAAGGTAAACAGTATCTAATGG
CACATGTGTTCCTGCACTGCCTCGATGCAGCCTGGAGGCGCTGGGCGGGAGGAGAACAGC
ACGTCTGCCTCTAGTTCTTCAGGCTTTGCGCGACGACCCAACTATTTAGAATGGTGCTTG
ATAAAAACAAAACGAGCGCAGCTTGTATGTCTGTACATGTGTGGTTCTTTGGGAGGTAAa
caaaagtagcgtactactttggggttttct
>NODE_815_length_808_cov_12.644802
ACTTTTTTTTGTCGCTGCTTCTCTGAAACAAACACTGGCTTTTGCAACTCCAAAGGTTGT
TCTATGAAAGAATATGAACAAAAAAACATGCCTTTTCTCACAGATTGCTCAACTTTACTG
AAAGAAAAAGGAAATCTGGTATCCTGGTTGAATGCGCAGGCTGAGATCATTGAGTAAAAC
ATAAAAAATGGAATATGTTTACAAATAGGTGTCATGTCATGTTTGATCAATTTTTGCCAT
GTAAAAAAATCGCTCGGTTCAATTGGACTGGTTTTTGGTGTTGTGTAAGAAACAAAGAAT
GAGTTTCCTCACCTTGTCTTTAATCCAACGTTTGGGATGGGTCAGCATTACATGGATACA
AGTGCACCTCCGATATTTGCCTTAGAACTTGCAGAGGCCATAGTTCACATTCAAGTGAAG
TGAGTGTATGCAGGGGCCTGGGCCCCCATCCCTGAGTCACCAGTGCGGACTTTCTCACAC
TTATCTACCTGTGAAATCCTTCATACCTCTCATAACTGGTCAATGACTGTATCAGCAAAC
TGCATCAGGTGTTTTTTCTACATGCTTTTTACACAGATTATATGGATTATTGTATTAGTA
GATTTTGGTGCATCATTTTTAATGTAATAGCTCTTAAGCTTGTAGTTCAAGTTGTTGTTT
TATTTTCTCTCATTTTTCTAGATGACTGTTTTGTGTTAATATTGTCAATTTGAAATAGCT
GTTATTTGCTTATTCTCTACTAAGAGTTCTTACCTAATTTTTAAATGCTACATGACCCTA
ATTAATTAAATGACTTAATAACCATTGTAAATACGGTATTGTGCAAACCCCATTTTCATT
CATTTCAATTGCTAGTGTTatataaatgacttttttgtctagacaccatttctctttatg
aaataaagaaacatgcatatcatgtcttgtgcattgtggatatttttgcaac
>NODE_823_length_481_cov_1.166320
ATGTGAACCTTCTATCTGAGATGTGAGGGACAGACTGAATGACGACTGAGCTCCAAATGG
GCAAAAACACAATTTCAAAGCATCCACTTATTGTGTACTGACCTTGAGGTCAGTTTACTT
TCTAACTTTGAATAGGTCCTTGATGCCATGCCTTCAACTGCTGCCATAGGCTTTCTAAAA
ATAGACGCGTAGCACAAAGGCACACTGGAAACAGAGGGCAGCTCTCAGTATTTTTACTGA
TCAATGTGCTCATCTCTGCTGGAAACCATTGATCCACTGTTTGTATCAAATTGACCATGT
TGTTGTTGTACAGCCTACATTCACCGAGGACAAGCACTCTTTATGTTCCACTTTGTCCCT
GCTGTCCAACACCTTCTGTCAAAGCAACACAAACCATTGATCCTCTTGCAATATTCCAAA
CACCAAAAGCCTGATTAGTGCCTTTGAAAAACCATCCTTAATGTGAGCTGCCATTTTTGT
GAACTATTAACCAGTGAACATGAACCAAGACTCTTCTGTTTGAAACCAGAATCATTGCAT
CATGGGCTCTTGGACCTACATcactaaaacgcctgcagaagtcaaacatagcatctgtgt
cataggaacacaaggctcaagtaga
>NODE_824_length_460_cov_3.323913
CCATTGTCAGTGAATGGGAGAACGTTTTGGCCGATATCTCCGGAACCAGACGTGCTAGAC
ACCTGGAAATGCCACCTGCCCCGCCTAATTTGGCTATGCCGAAGATGCCGGTCTCAGTCC
CGAGTCTCTACGACCTTCCCGTCCCGAGAAACAGCAATAAATCACAGTTTACTCCCACTT
CCTGATGTGGTAGAGACTCGGGAGTAGGCTCAGTGCGATCGCGGTGGAAGCAAATGGGGG
CGTAGACACAAGTTTCATGCCTCTAGCACTGACCGTTTGCCCAAACCCTAGCCCCAGGCC
CAAACCCTAACCCTAACCCTAATTCCGGAGCTTACGCCCCATACAACGGGAGCCACAAAA
GTGTCCCTACAAACCTATACCAATCAACTCAGAGCAGTCTGAAACGCGCTCTCAAAGGCC
TTCTACGGGAACTTATCTCGGCCTCAGCACTATGACACTGGCTGCGTTATGCGAGTGCCA
TTGTCAGTGAATGGGAGAACGTTTTGGCCGATATCTCCGGAACCAGACGTGCTAGACACC
TGGAAATGCCACCTGCCCCGCCTAATTTGGCTATGCCGAAGATGCCGGTCTCAGTCCCGA
GTCT
>NODE_826_length_605_cov_10.912396
AGTATGTGGCTTAATAATACACACCGAGTTTGACCAAAAGAAAGTTTGTTCAGACTCTGA
CTGTTTATCCGGTGCCAGACAGAGGCACCTCATGTAGAAAAGGTAAAAGTAGTTCTGTCC
ACCTCTCATTCTTGCCAAAAAAGTTCAGCCACTGAGCCACGGCATTAACTTGTATTCTAA
CAAGATTAAAATATATTCGTCCTGGGGATTAGCATAGTTAGGTGTCCTTTTGCCTCTTTT
TTTTCCTGCACTGGTGCGGTGACAGTGGGCTTTGATCTGTGTTGCGAGGCAAGAGTCCTG
GCTTGGACCTAGCCATTCGAGTGCCAAGTGTGAAATTGGCCTGATGTCATCCCCATTCTT
CACCTTTTACATCTTTCACCACTTTAATTATGTTTCCGCCACAAAGCCCAGGCACCTCTG
AGCAGATTCCACTCTGGCTGGAGGAAGCATTTAGAAACTGTGGGTAAATGACACAGTAGG
GGAGGGGGAGGATGGTAGGAGAGGTCATAGCAGGATGGGGCCCTTTTGTGTGTGGAGGTA
GACATTGATACTTTCCTGATGTATCCTGCACTCACTTCCATTTTTACAGCATGAGAACCC
TCTGGAATAGTCGGGAAAATAACTTTTATTCCCGCCATTTTTTTTCTTTATTATTTTTTT
CTTCTTTCCTATTCCAGATAGACTTGATTTTTCTCATTGCTGTCTATCCAGTTTACTGGT
GATTTGCAcatattttgacagcaacgcag
>NODE_829_length_780_cov_12.230769
ATTTCACCATTGCTATGCGTGCCAGACTTTTATCCAAAGTAGCATCTGAATGTAAAAAGG
TTTGTAGTAAATCCATTTTTTTTTCACAACAATTGCCACCAAACTAAACTATCTGTTCTA
CTTATTTCTGAAAAAGCATTGACCGTCAGGGCATAGCCAATATGGAGGTTAATCCATTCT
AGTGTCTATACTATGGGGATGCTTATGGAAGCATATTTGCTTAGGGCAGCCATGCAAATT
ATTACTTACTGCCCTGTAAGCTGATAACACAAATTAGATACCCATTAAAGTTGAACAATG
TATATAGAATGAGAAAAGATTGCAAGTGATACCTGAAGGGATGCTTAAGTCATATGGCAC
TAAAATATGCCTCATGCTTGCAAACTTCAAAAGTGAAGAGATGTTTATCCTTGGGATTGG
AAGATGCATAATGGTAATCTCATATGCACAGAGGCAGCTGCCAGGTGGAGGATAGCACAC
TGCATGTTTATGAATAGAAATCATTACAGGGACTGGGGAGCATACCGGCATGGACCAGTG
ACACAGAACTTTTTTATCATCTACCCAGTGCACACTGCAGTACTTAAAAGTTGATGTGCC
GAAATGTTTAGTACAGTAAGGCGTTAGTTTAGCTGTGGTCATTTTGATTAGTGCAGTTTT
TTTCTGTATTTACTTGAATGGATGTGTTTAAGGTCTCTATCACTTTAAGTCTTGACCTGA
ATATTAGCTGAAGTCGAGGACAACAAGGCTGTTAATACGATCCTGCCACCTGAGGGGCCT
GTGAAATCAGAAACATGCCAGCTTTAACGGCAGCGCCACAACTCTACTCAGCCTCTACCT
TCACTAGCCTCCGCTCTTATCAGATGAGCCACTTTAATTCATGTGCCAAACACCTCTCTG
AGGGCGAATACAAATGTTCAGcag
>NODE_830_length_545_cov_7.530275
ATCACACAGCAAGCTGCAGAAGTTAAAGCCAAAATGACTGTATTCACACATTACACAACT
ACCGAGCACACTGTCACAACTGCCCATACTTTTCTGCCAAAGAAATGTAAACAGAAACTT
TATCTGCACTGGATAAAATGTGGCTGTGCACACCGCTGAAGTGCAACAGTAAAACAGTGA
CATTTCATATAAAACTCTGTGTAACGTCTTTAAAATGGGCCTTTACAGATACCCACACAT
ACAAACTGCTGGTCTAACCCCCTGTGATGCAGAGTGTCCAGTCTTTTTTTTTTTTTAGAA
AGAGAGAGAGAAATGTGTTTTGAAAGTAGAGTGGCAAGTGGCGTCCACTGTGTGTTCTTT
TAGACGGATCAATAGCTCAGTGTGTGAGAGAGTGTCTTAAGAGCTGTTGTCTTGTGCTTT
CAGCTGTGGCAGACCTGTTAGTGCTACAGAGGGGAGCTGCGCGCCCCTGCCTCTGTACCA
GCAGTGGCCTGAGGGGGGCTTTTAGTCCAAACACAAATGTCAACCACACATAGACTATTA
GTGTTTAGTGCAGTTATTAAATGGACTTTATTTGTCCTTTAGGAGGCTAAAAGGCGCACT
TAAAGGGGACCTGCGTGACAGCAGGGCAATTTGCGAGTTTGGTAActtaggctcgctcat
tgcagacacatgagtacagataagtgtaa
>NODE_831_length_459_cov_11.694989
TCCACAACCACCCCTCTTTCCTCACCCCATGGTGCTGCTCTCACTAGGAGAGGGGAAGTT
CATTACCTCAGCTAAATCAGAATTAGTCCCTTCATTTTGACGGGGCGAACTTCATTAGAA
AGGCCCTTCCTTAATCCAGCAGGGAGAACTGATGAATCTACATGGGGGCAGTAATTTGCT
TCACACAGCAAATTCAGCCACTTCCTCCACACTGTCTCCCCCTTTCCTTTTCGCTGTCTT
TCTGGCTTTATGTACTTATGGTTACATTTTTATTAGATCTACAACAAAAAACCTGAGAAA
GGAAAACACCTGCATATAATTAACTAATGGCAGCAGAGATGGTGTAAAGAATGAGTTATG
CTGTTTGGAATGTCCCGTCTCCCCAACAGACTTCAGGCTCTCTGGAGCAGCCATAGCTGA
CTTGGCTGACACTCAAACACAGGCTGAGTGAGCACGGCCGACAGAAGGCTGGGTCTGCGG
GCCTGAGGTAACTATTCAGGCTGATTTTATAATGTCATGATTATGTTCTGGAGGTTTAGG
ATACACAAATCTTTCCAGTGCACATGAttacagcatcaaatggaaaatcagagataatag
gat
>NODE_841_length_574_cov_14.789199
ACACCTCGCATTTTTTCTTCTGTCACGAGTATAAGGGGCAAGAGCGATGCATCCCTTTTT
TCCTCTTCCAAGGATAATGATTTACAAAATGCCTCTCATCAAAGAATTCATTAACAACGA
ACGTTAATTAAAAAATAAATGAGTAAACATCAATATCAAATCTCAGCACTGTGGAAGGGA
ATACATTATGCAGAGTAATGATGTTTGAGAGGGGCTTCAGCACCTCTGTGGGACTCTTTT
AAACCCCTTACCTCTTAGGCAGTTGCTTATTTTGCAACCCTTTGTTGTTTAACAACAAAG
AGAATGGGCTCTCATAATGTTATATTAATCAGCGGATTAATATTTCAATTTGATTTGCTT
TATAGTTGAGGTGCTGTTGGCATTTCCATTTTCCCTCCATATGTGCAGCGATGTTAAGTG
GTATCATTACCATTTTCTACCTGGGGGTTCGGGGAGATAACAGGCACCAGTGATAGCTCT
ATTCTGTGGAGGGAGAGGGAGGTTTTTGGGGGGCGCTCATGCATTTTTAAAGGTCCGTGT
TTGGTGTGCCTTCACATCCATTATTCTCAAATGTTGCATGCAAACAGCTGAGTCACAGCC
TTTCTGCCCGCCACAGGACAACAAGAAACAAGAACAGCCCAAAATACTAAATTAGAGTGC
CCACTGTAAAAGTGTCCGCTGGTATACAGGCAAATATGATTtattcattctaaattgt
>NODE_847_length_311_cov_1.848875
GTAATGTATACGATGCTGCACAGTATATGGGGGCTCTTGTCCTGAGGGCAGCCAGCGCTA
TAAAAATATTTGCAGGTCATGACATTGAGCCTCCTATTGTATGCCATGTGAGAAAATAAA
CATTATTCTTGACAGTCAGATCGCTCCAGTTTCAGCTATGGGACTATGGTTGGCATTTTG
AGGTTAGCTGGAAAAATGGTGACAAGTGACGTTCTTCGACTTTGCTTGGATTAAAGTATA
ATATTTGTGAGCTGTTGCATTCAAAAAATGCACAGCCCTGCTAAAATACTTGTTTCTTTG
TTTTTTTCAGTGCTTAAAACCTCACACACTGTTATGAGTATAAATTGAATAGCGGGAGAT
ACAGTGGGTCAGAACAGGGAGGAatgcagtgagctgtgctcacatcagtaatccacttac
tggttacttttgcttttacagaaatatgtttctct
>NODE_848_length_175_cov_3.977143
AACTCAAAACATGTTTGGAAACATTGTCTTTGAAACACTGCAGTATTGCTGTCATCATGC
TCTGAAACAGCGTTTGGCATGCTGAAAAGGTCAATTTTGCCAAATGGTGTGTCCACAGAA
TTTCCTGACAGATGTTCACTTGAAGCACAATTTGCCTTCATATTTATCACATCTAACCAC
ATTGTGAACTCAAAACATGTTTGGAAACATTGTCTTTAAAAAACTGCAGTATTGCTGTTT
TCATGCTCTGAAACAGCTTTTCATGCCCTGAAAAGGCCTATTTTGCCACACAGTGGTTCA
CTGAATTATATCACACAAA
>NODE_854_length_558_cov_2.206093
ATGACTTTCTCTTTGTGCCTACCTCCTGCTTGAAGGCCATTGTATACTGTCGACAGCGCA
CAACAGCAAGACATACACTCCTGAGAAGAGAGCCACAAAACACACTCTGAAGCCTCAAGC
TTTTGGCGTCTGCCTCACTCCTTTAAAGAGACTGTTAAATATGAGTCAGCTGTTGTGCTT
AGGACTCCAACAACAGCTTTAATTCCTCTGCCTCCCCCTCCTTTGCTTAAAAGGGGGCTT
TGTGCCTGTAGGGCCCCCATCAGTTACCTGCTGACAGGCCGAGCATGACTGATGAGCTGC
CTGAGGCGCCCCAGTATACTTTGTCAGCTGCTCATAATTTATACATCTTATCTCCGTCAG
AACAAAAGACAGAACGTGGCTTTATGGAAATGAAAACAGAGACTTGTTTAGACTCCAGCA
TGTGGAGTGAAGTGGAGTGATCCTACTGATAGTTGTTTCTCTTTGCAAGCAAGAGTAGCT
GCCTCATCTGGCTTTGAGCACTCCACACCCATTCTGTCTACCCACACCTTGACTGTGTGT
GTGTATGTGTGTCTTTGTGGTGACCCTCAGAGGCCATGTGAGGTTGTTCTGGCTGTGCGT
TTGCCTCTAAGTTGAAGTGGCAAAGACATAAAGCATAGTTTTGTTCATACAGGGTCTGTT
GTTTGATACTCATCTGCTAGATTAAATCAACATGCTAGTAAg
>NODE_855_length_862_cov_7.247100
ACATCTAAAATCTTAATATCTTGTATTTAGGCCTTCAGGGGCAGTAATCTGTTGTCTGAT
CTGCCTGGTACATTTCTTGAGACATTTGCAGAAGATCATGAAATTGCATGAGTAGTACAA
TACAAATCTGCTTCTTCTTTTTTTTATTAATTTCTTTGCAGCAGATTACAAGATTTGCGG
AGATTTGATCTGACCCTCTAGCACTGTTGTAGGTGGCCTTGACATTAAAGGCAAAATGAG
AACTTTAAATAACCATTCCCACCAGGATCAGCTTTCTCTTTTTTTTCCACAGCAAGTGCT
TTTGGAGTAGATGTAATGCTCATATAGGCTGACACAAGAGAGAAAAAAACAGGAATACAA
GGGTCCCTCAGTTAATGTATCATCATCTGAGTGGGTTTGGATTGGAGTTATTAGAGTATT
TCACTTCATTGCATGACCTCCTGTTCCTCCTCAGATCATGAATCCTATTCATTACCCAGT
CCTTCTGGAGTGCCCGCCTTTATAATATTACTCAATTTATATTCTGAAGCGGGCTCCTGG
GAGAGCGATCAGCGCTCCGAAACAGCGACCCCCCTATAACCCAATCACAATATTTAAAGG
GCAGCAAAGAGCTTTTTAATGCGCGTCGTAGATAACCATTTAAAGTGGATTGCTTTGGTT
TAATATGACCTTAACAGGCTGGCAGTCACATGTGAAGAATGAATAAGCTAATAGGAGAGA
CGACAGGGAGAAAGAATGAAATCAAAAAGCAGAATATGAGAGATTTGTTTCAATGCTTGC
TGGCCTCTTGACGGCTGCTGAGAGGAGCATGATAGAGAATCACAAGCGTGTGAATGAAAC
AGGACAGGCGATGAATGAAGCTACTGCTCGCATTTCTCTTTTCCCTTTCCTCAGAGTATG
AACTGCTTTATCATGATAAAAGACAAGACAGGTATAAATGACACATTTACATTCTCCCAT
CAAAGAGAAACTTGTCTCAATCTCGATGAAAgcagctgtagatctg
>NODE_881_length_397_cov_10.909320
CCCTTTGTAGATAATTGGAACAATCCCACTGATGCCCAACTCTGCAGGGCCCTCCAGCCA
ATCAGGGGGTGGCAACCCAGCACTGCAGGTACAGCCAATTACACCTCAGCTTCTGACCAA
CGCTCAAGGCCAGATCATCGCCACAGTGATCGGCAATCAGATCCTGCCTGTCATCAACAC
CCAGGGAATCACGCTGTCACCAATCAAGCCTGGACAGCAGGTAACACATACACTCAAAAA
CACACAAAGGAAGACAGCTTGTAGTGCAGATTATTACGTTCTTAAACTCCAAAAATGATC
AAGAGCTGTTTTTAAAACTGTCGAATGAGCAACACCTAGTGGAGTCAGACCAGAGCCTTG
TTTATTCATGAAAGCAAGATTCCAGCACTGCTAGCCAGGTTTGTTTTATGCTAAACGCCT
CGTATTTTTTCCCGCTTCAACGCTCATAACGCTCATTTGCATCGTTCCCTCTTGGAAAAT
tgcagtatttggtacgattgttcacaatgtgtgtgtgtgtgtgtatgtgtgtgtgtgtgt
g
>NODE_882_length_572_cov_6.333916
TGGCGCAATAACACATAAACCTGCTGTCTAAACAATACGCGTTGTGCTGCTCTGAGAGGT
AAAGCAGTGATCGTATACCTCATCGCTCTGAGAGGGGAACACTTGAGCCTCTCGATATCT
GCATCCTGCACTTATACATATTGCATTTTTGATTGCTTTCCCACTTTACCGGGCACAGAC
TCGATATGCAAAGCGCGTGGGAGGCCTGCGAACACGTCAGCGAGCTGTACATTCATGCCG
TACCGGCTCAGATGTACTGTACATACACCCCTCCTGCCAAAAAAACAAATCTGATATCTG
CACCTGTGGAAATGAGACACGGTGTTCCAGCACGGAAAAATAATACCAGCCTCGCCTCTC
CACCAGCCTTTTGACTTCGTGACACTATCAAAGTATCACAGTAACAATACACACAGATCC
CATTCACAGTTAAACAAGTGTGTTGCAGGAACCTGAATGTTGAGTGACTTAAATTTGTCA
AAACTCTGCAAACATTTCTTACCTTCAGCTGTCTTCACTTCAGTGCTGCTTCTTTACATT
CGCTCCCAGCTTTCATCCCAAACATAGGTCTCGGGGAACTCTGCAAACAAAAAGTAGACA
ACATTGTGAACCCCCTTCACATCTTTTGCAAATAGTATGGAAAACATCCAGCAGGTCAAA
CACTCGGGTCAGACATTAAAAAGGCTTACAGAGTGATCCTGGGAGACAGGAGTTAg
>NODE_883_length_639_cov_12.100157
GTAACTTGTGATCAAGCAGGAGAACCACGGATGCCACTGCGGTCTGGTTTCTATAATATT
TTAGTGTTAGAGGGAAATTTCAGGTAAAGTGAGGCTCCATTGTATAAGTGAGCCATGATT
GCACATTTTAGTACCACATAGACTGTGATCTAGAGCAATTGTTTTCTATTGGGCATAATG
TGTTTAGAAGCACATCTTTGAACTTCTTTCACACACACTCAAAACTGTATAACCAGCAGA
TACATCAGTTTACTTTACAGTAGAAATACTTAAATTAGCAGTATACTTTTTTAAAAACTA
ATACTTACACACTCACTGTCAATTATACGTCCACTGAAAGGATCATATGATTTAGTTCTG
ATTGTTCTCTTCTGTAACGTCCAGGATCTGCTGGCCTGAGATGAACTTGCGATTACAACC
TGTTGTAGTCTAGCTGAGCTGAACGCCTCATAAGTGGAGCTTTTGCTTTTTTATTGATCT
CTTTGTTTCTCATAGCTGGAAGGGCACAATATTTTCTCCAACCTGAATTCCAGCGAGTAC
GAGCAGGTGCTGGAGATCATCCGAAAGGCCATCATTGCCACGGACCTTGCCCTGTACTTC
AACAACCACCAGCAGCTGTCGGAGCTGCTCACCTCGGGTGTGCTGGACTTTAACAACCAC
TCGCACAGGTCAGACCATGACTCACACAGGTGCACAGGTTAGGTCTGGATTCAAACCAGT
TCTCATAGCAGTGAATACAGAGAAAAGCAAACCTGGCGTGCATGAACAGCACATTGAGTT
TCt
>NODE_884_length_1366_cov_7.338214
GCCAAAAGTTGTTTCAAGTGACTTTGTGTGAAATCATTCAGTGAACACACTATGTGGCAA
AAAAGCCTTTAAAGCGCATGAAAAGCTGTTTCAGAGCATGAAAACAGCAATACTGCAGTT
TTTTAAAGACAATGTTTCCAACCAAGTTTCCATGTTAAAATGTGTTCACATATGATAAAT
ATGAAGTCAAAAGTTGTTTCAAGAGACTTTGTGTGATATAATTCAGTCAACACACTATGT
GACAAAAGAGGCCTTGTCAGCACATGAAAAGCTGTTTCAGAGCATGAAAACAGCAATACT
GCACTTTTGCAAAGACAATGTTTACAAACATGTTTTCATGTTATAATGTGTTCACATATG
ATAAATATGAAAGCAAAAGTTGTTTCAAGTGACTTTGTGTGACATANNNNNNNNNNAGAG
CATGAAAACAGCAATACTGCACTTTTGCAAAGACAATGTTTCCAACCAGGTTTTCATGTT
ATATGTTCAAATATGATAAATATGAAGTCAAAAGTTGTTTCAAGAGACTTTGTGTGATAT
AATTCAGTCAACACACTATGTGACAAAAGAGGCCTTGTCAGCGCATGAAAAGCTGTTTCA
GAGCATGAAAACAGCAATACTGCACTTTTGCAAAGACAATGTTTACAAACATGTTTTCAT
GTTATAATGTGTTCACATATGATAAATATGAAAGCAAAAGTTGTTTCAAGTGACTTTGTG
TGACATAATTCACTGAACACACTATGTGGCAAAATTGGCCTTTTCAGCACGCCAAAAGCT
GTTTCAGAGCATGAAAACAGCAAGACTGGTGTTTTTAAAAGACAATGTTTACAAACATGT
TTTGACTTCACAATGTGGTCAAATGTGATAAATATTAAGGCAAATGCTGTTTCAAGTGAA
CATCCGGCAGGAAATTCTCTGGACACACCATTTGGTAAAATGACTTTGTGTGATATAATT
CAGTGAACCACTATGTGTCAAAAGAGGCCTTTTCAGGGCATGAAAAGCTGTTTCAGAGCA
TGAAAACAGCAATACTGCAGTTTTGTAAAAACAATGTTTACAATCATGTGTTGACTTCAC
AATGTGTTCAAATGTGATAAATATGAAGGCAAATGCTGTTTCAAGTGACTTTGTGTGATA
TCATTCAGTGAACACACTATGTGGCAAAAAGGCCTTTAAAGCGCATGAAAAGCTGTTTCA
GAGCATGAAAACAGCAATACTGCAGTTCTGCAAAGACAATGTTTACAAACATGTTTTGAC
TTCACAATGTGTTTAAATATGATAAATATGAAGCCAAAAGTTGTTTCAAGAGACTTTGTG
TGATATAATTCAGTGAACACACTATGTGGCAAAAGAGGCCTTTTCAGCGCATGAAAAGCT
GTTTCAGAGCATGAAAACAGCAATACTGCAGTTTTACAAAAACAATGTTTACAATCATGA
TTNNNNNNNNNNCAAATATGATAAATATGAAGTCAAAAGTTGTTTCAAGAGACTTTGTGT
GATATAATTC
>NODE_888_length_167_cov_4.089820
ACGGTCAGTGCTAGAGGCATGAAACTTGTGTCTACCCCCCCATTTGCTGCCACCGCGATC
GCACTGAGCCTACTCCCGAGTCTCTACCACATCAGGAAGTGGGAGTAACCTGGGATTTGT
TGCTGTTTCTCGGGACGGGAAGGTTGTAGAGACTCGGGACTGAGACTGGCGTCTTCGGCA
TAGCCAAATTAGGTGGGGCAGGTGGCATTTCCAGGTGTCTAGCACGTCTGGTTCCGGAGA
TATCGGCCAAAACGTTCTCCCATTCACTGACAATGGGACGCGCATAACGCAGCCAGTGTc
atagtgctgag
>NODE_891_length_322_cov_6.649068
AGAGCATAAAAACAGCACTCCTGCAGATTGTCACAGAAAATGTTTACAAACATGTTTTGA
CCTCACAATGTGTTCAAATATGATAAATATGAAGGCAAAAGCTGTTTCAAGTGACAATGT
GTCAAGAAAGTGAGGAGAGACACCGTTTGGCCAAAGTGGCCTTTTCAGCGCATGAAACGC
TGTTTCAGAGCATAAAAACAGCACTCCTGCAGATTGTCACAGAAAATGTTTACAAACATG
TTTTGACTCCACAGTGTGTTGAAATATGATAAATATGAAGGCAAAAGCTGTTTCAAGTGA
CATTGTGTCAGGATTCTGAGAGGAGACACCGTTTGGCCAAAGTGGCCTTTTCAGCGCATG
AAACGCTGTTTAAGAGCATAAAAACAGCACTCCTGCAGATTGTCACAGAAAATGTTTACA
AACATGTTTTGACCTCACAATGTGTTCAAATATGATAAATATGAAG
>NODE_892_length_609_cov_13.175698
GCATAGAAATGACTCCCAGAGGCCGGGGAAGCCTGGCGTGCCGCCAGAGACGCTGCAAAT
GGCAAATAATAATTTCCTCTCTACCTTATCCCCCGAACACTGCAGACCTTTAGCAGGAGA
ATGCATGAACAAGCTGAAATGCGGCGCTGCTGAAGCAGAGATAATGAATCTCCCAGAACG
CGTTGGAACTTTTTCCGCTATTCCGGCTTTAGGGGGCATCTCATTACCTCCCGGGGTCAT
CGTCATGACAGCCCTTCACTCCCCCGCAGCCTCAGCAGCCGTTACAGACAGTGCGTTTCA
AATTGCCAATCTGGCAGACTGCCCACAGAATAATTCCTCAGCATCCAGTGGAAACCCAGC
GAAGAAGAAAAGGAAAAGGTGTGGGGTCTGTGCACCCTGCAGGCGGCTAATCAACTGTGG
TGTCTGCAGCAGTTGTCGGAACCGCAAAACGGGCCACCAGATCTGCAAATTTAGGAAATG
CGAGGAGCTGAAGAAGAAGCCAGGCTCATCGCTGGAGGTGAGCACCAGGGCTCTGCTTCC
CCTTCTTTTATTATTATCCCCTTGCACTCTAAAGCATTAACCTTTTCATCCAGTCACGTT
CTAAGCCCCTGAAAATTGTTTCCATGCCCACCCATGCCTGAACATCCCcccggtttctca
aatctgcctacccgcctagcctaattggcagtaattaggggtgtttgtgcggagcgcaag
ctgagcttggctcagacacccctaattgctgcc
>NODE_893_length_376_cov_3.085106
CAGCCAACTGGAATCTATTAAAAATAATTATGATTTTGAGGCAACTTCTGGAGACAGTAA
TAAAATACAGCCATATGCATGTCTTACTGTCCTTATGTATCTGCTCATTGTAATTGTTGT
TGAATTGAAATAGCATTACTGTTGGCCAACTACTTAATGATATTGAACTCATTCTTCAGG
CTGGAGTACAACAAACTGCTACCAATTCCTCTGAGGCTGAGCTCTCCAGAACTGATCAGT
CTCCTCAGAGATCTACATCCTCCCAGGCACAGGTACTATAAACACACACATCTGTCAGGT
CCCCTGTCATTGTGGGGACCACGGTGACTGAAGTATATTGTGCACATTTAATGACAGTAA
TTGAATTTGGTTTATCTGTAAACTAAGAAAGCACCATGTATGACATGTGTCAGTGGACCT
GAGttcagtttgcattctgccagccattccaggtgcggttcacaagtcagtttgcttagc
agatgcctgacacacacttgtcgggtctgctgctattgtg
>NODE_894_length_468_cov_8.410256
TTGTTTAAATCTGAGTTGTATATCGCCTCTGTTATGTTTATTGAAAACAAACAAAAAAAA
AGTTATTGTGCATGACGTGTTTAGCAGTCATAATGATGTCCATTTGTGAAATGTGTATCA
AATCAAAAAATGAGGAAAAAAAAAGTAAAAAAAATAATAAATCCGTAGATGCACTTATTG
TACATGTGGCTAGGTTTAGTAGGTTTGACTTCAAGTTCTGACTGCCTTACGATGTTCGGG
CAGGTGGTTCTGAAAGACATAGAAAAGACGTTTGGGAGAAGACGTAATGAAAAACAATAA
AAGGATTGTAGAATAATATTGAACAATTCTGAAATTGCAGTTCTTTTGATGCTTGTGATT
ATTGCAGATGTACTTTAGAGAAATTTCATTGAAAAGATATGACTCTGATGTTAATTCTGT
AGAATAGCAATGTATACCAAATGTAATCTTTCCAATGCTATGAAGAAGTTATACATGAAA
TTGATATGCAATAAAACCTGTGTGCTTTTTAAATGAGACGGCTACTGTGCATTTGTGAGC
TGTGAGTGCCTGAAACTGATCCCTGAACAGTAAACACAGAAGAAAAGTCATTTCCATTCC
AGAACCAAAATa
>NODE_895_length_429_cov_12.526807
TTTTGCATGTTGTTATGAAAAATAAAGAGACAAAACAGCGCGGTGATCTAAAATATTATC
TCTTCAATCATATCCTTTTCCCCAGATATCTTCATTTCCCCCCCTCAACCTGCCCTCCCT
TTCTCTGTCAGTTAGTCTGGCAAACAATCCCCTTGTTAGCAAACTGTTAAGACAGCCGCT
TGGTACACAAATTGCGCTCGACCAAGCGAATTTGTTTTGCAAGGGTGACCTGTTTAATCA
TCTCATTTTCTTTGGCGGACATTTATTCATCTGGTTTCCACGGTTACAGAGAACATTAAG
GGGCTACAGTAATAAGGCTGGAGAGTCAAACAGGTAATAAAAAAATTAACGCCATTTTCC
AGCAGCCGAGGACAGTGGGTGAAATGAATCAAGGGAGAGGAGAGGGAAGCAGCGGGGGGA
AGCGGGGCAGGGTGGGGTGGGCTCCAATATTGTCCAAACAATAAGCCTTAGCGGTTATTT
TACTCTGTAGATCAGGTGGTGCTGTTATGGACATGACACTTTGGGCACAAAGCAGGAGAG
ATAAAGCTTTTAAAGTGGCCCTGCTCCTATTTt
>NODE_896_length_308_cov_1.678571
GTGGTAGCTTGTCATCGGTGACAGCTCCTCAGGTGTGGTTCGGACAGCCTGAGCGTTCGG
TGTGCAGTGAAGCCTGCTGGTCGTGGGTATGAGCAGTGAACGGACGGAAAAGGTTTGACT
CATTTCTGAACACAGTTCACCATGACAACGTTCAACCAATCAGAGATGATCGAGCAGAAG
AACACCACTCCAGGAAGCTGTGGACAACATTCGACCAATCAGCTTCAAGACTTTACAAGA
TGCCTTCCTCCCTCCGTTCTTTTCTCCCCTTCTTTCCTTTCTTTCTTCCTTTCTAACTTC
CCTCATACCTTCCTCCCTGTCTTCCTTTCCTCCTCCTTCCCTTCCTCCCTGCCTTCTTCC
TCCCTCCTTTCCTTTCctcctccctcccttcctccccgccttctttctccctcctttcct
tttctacctccgcccctccctagcctgatgat
>NODE_899_length_819_cov_11.024420
TTAACTCTTTGCAGCCCAGACGCAGTCTGAGTAATAAAAGACTTCATATATTTTCTTTTG
TATTGTCCAGGTTAAGAGAGTGTTTGGTTTCCTTTTTACAGTTTGTGGTAGCTTATTTTT
TCTGCCAAAAGGTGTTTGAGGCCTACTGGGACCACTTAAAAGTTTATGCAGAGCACTAGC
CAAGTTGGACAAAAAAGCCTTGAAGTATACACACACTGGCCCCTTTCTCAGAACCTCTCA
GCTCTGGCTTGGGGGAGTGTTGTTGGTTTATGAGAGGGAAAATAGCCCCAGCCTTCTGCA
AAAGTGAAATGGGATTAAGGCCTTTGTTCGGCCCACAATGGTGAGGGGAATTAGCAATAG
TTGTAGGCACTTAGAAGAGCTCTCACACAGAAGCTTATCCCAGATTTTGCACAATAATCA
TTTGAATATCAACAGTGTTTTGCAACTACAGCGCTAATGTATAAACCTCTCTCTTTTAGA
TATCGAAATCCCCAAAAGGATTTTTTACCACTGGCTACATCACAAATATTCATGCTCTTT
ATGGCAAATCATATTTTGGGGTATCATTGCACTTTAAAAGTTTAAAAGTGGTGAGGATAA
CTTGAAAGGAAGTTTAGGGAAGAAGTTTTTATTATTTACTTTAGTTGTGCTGCAAGCTTT
GTGCATTTCTTTGTTGGCTCAAAATTAAATAAACTCTTATTTGTGGTTAAAGCTCAGCGT
CTTCTATTCAAGGTACAACACTAAAATAAATGTCTATTTAGGCATCTGTCTGATTTTCCA
TTTCCCAGTAATTCTGTATTTCTATGAATTTATAGCAGTATTTTTAACGCCAACTCCCAG
CGTTGCTGTCTAATATTTGCATTTCACTGAAAAAACAACTTAAAGGACGTTATTACGTAA
ATAATTTAAGAAACTTTTTTTATTCGCCGTCTTTTTTGCtgaccttccctgacataaaaa
cag
>NODE_901_length_530_cov_14.313208
AGATAGAGGATAGTAAAAACAGCTTTGGTCTTTCTGTCTTCAGCCTGTTTGGCCACATAG
AAGGAAACAGATAAATCTGTGTAGCTTAAACCCCTGTGTCTCCTACAGGATTAAAAATTC
ATAAGATATATTGAATCGGTGTGGGAATCCCAAAATATATGCAATTTGATCAAGCGGGGA
TTAAAAGTGTCATTGTGCTTGTCAATAAGGGTTGGTGGCGACGTGGCAGTATCACATTGA
CTCTTGCGTATTAATACTCAGTGTCCTATTGGGCCATCAGCTGATTGTTTGGAATGTAAA
TGATGCTGCTGATGGCTCCAGTGACTGATGGCTTAAATTCCAATTAATCAATTGCTTCAT
CAGTTTCCCTAATTCAGATCAAATATCTCCTGAGTGCACACTCTTCTTTCAGTGGTATTA
GAAGAAATAAATGCTCTGGAAGTAATTTTCATCAATCTCGTGTACATGCCAATATGCCTC
ACAAGCCTGGTCCAGGTTGAGGACTTAATGTCTTAAGTGTGTGTTTGTGGGTGTGTGTGT
GTGTGTGTGTGCAGAAGAGGGATTTGCATATTAGGAAGGAATGTAAGGAATTAAAATAGG
GTTACATATTTGTGTGGACTTACTTGCTTACTTCATTCTATTTATTTAGCTTTATAGCTG
CCAAACTTAAGTAg
>NODE_902_length_677_cov_18.206795
GTATTAGCTGTATTGTTTAATCAATTCACTCATTAACTCTTATAAGCATTAAGGAAGTTT
AATTAAGCATGGGCAGAAAGCAGATTAATTTACTTTCAGTCCACAGGTTTTTCCCCTTCT
TTTCTATACACTTATTTTACTAAGTTGCAAGTAGAGAATGCTATAATTTGCAACCCGTTT
TTCAAATCCAATTAAAGTCAATGGTAAGGCGATGGCTTTTGTAGGCTTTGCCTTATGTAC
GGTATAAGGCTTATTATATCCACCCCTCTTTTTTGTGTGTGTGTGTAAGCCGCGAAGAAT
GAACTAAATCGGGTTAACAGTTATAATAAGTTTTATTATTTAATAAAGTTTATTACGCCG
CTGTGATCCTTTTAGGGAGGCTGTGTCGGTGTCACTATGCCAGTAATCCTGCCGTTAGTG
CTGCAGTCCGTGTGGCCTGCCTGTCTGCCTTTCAGGCCTCCCCAGGGCCTCGCAGGCCAT
CCCTGGGCCCCAGGCTGCTGGCCCCCCTTTCTGATCCCCAGAGCTCCAGAGTTCTGCTTC
CCTGTGCTCCCTGCGCCCTGTATCCCTCAGCTGTCCTGTAGCTTCATGTCTGTCCACTCC
TGTCGGCCGCACAGTCCTTCTGCATGCTCGTTTTAGCAGAGTTACCTATCTGTCTGATGC
TAACATTGAGTTCACCACAATGTCTTTTATCAAACTGTCTGCTTGAGTTTTTCTTTTGTT
TTTTTTATTTGCTACTTTTCATTTGCTCCTTGACTTATTATGACATAGACTTTCCATCCC
CATCTTCTTGCTTAAATTTGAGTGAAGTTGTTGTATGCTTg
>NODE_904_length_149_cov_1.409396
GTGAACACATTATAACATGAAAACATGGTTGGAAACATTGTCTTTAAAAAACTGCAGTAT
TGCTGTTTTCATGCTCTGAAACAGCGTTTGGCATGCTGAAAAGGTCAATTTTACCAAATG
GTGTGTCCACAGAATTTCCTGACAAATGTTCACTTGAAACAACATTTGCCTTCATATTTA
TCACATCTGACCACATTGTGAACTCAAAACATGTTTGGAAACATTGTCTTTAAAAAACTG
CAGTATTGCTGTTTTCATGCtctgaaacagcttttcatgccctgaaaaggcct
>NODE_912_length_361_cov_6.144044
ACCTCCGCTCCCACCCCTTCCCTCCCACTCTTTCTGTCCATCCATTTTTGGGTTTTCATT
TTTATTCATAGGGTGATCGGGGTGGAGGGAAGGGTGTCAAGAAAGCAGGGGGCAGTTTGT
GTGGGTGTGTGCGTGTCGGAGGAAGGGATTGTTAGTCGGCTGATGCCAGTGGATGTAGGT
GCAGGCCTCAGACCAGGCCTGCCAACAATAGCCACAGTGTTGTTTGGGTAGTTGCGTCCA
GGACTCTTGGACATTCTTCCCATGTCAGTATAATCACTACTGGGAGGTAGCTCCATTACG
GATTACCATATCATTAATAGTATCCATGACTTTTGTTCAAAGGCTACTTGTGTAATGTTG
CCTTGTGGATGACGGCTAATCCGCTGAGCTGCAGCTGTAGGAAAGAAGAGGGGTAGATCC
CACCACCGGTCTCTCTGCCTCACACACACACACACACACACACACATATAGACACCCACA
CATACAAACACATATAGAGGCATCT
>NODE_918_length_795_cov_10.040252
CAGGGGTATATCTCTATCTATGCATCACAATTCGTGGGCTGGGAAAAACACGGCCTGACA
TATTGAGTGACTCAGGATCTGGTCATATCAGGGATGTTATTCAGACATACAGAAATCCCA
GCTTGCCTTGCCAGAGTGTTCTTCAAAACAACTAAAAGCAGGAACACGTGCCTCATCTTC
GGTGTGTCAAGCCGGCAGTGATTGAATTTCTCCTCCTTCCTTAAGACGGAAGTGCAAAGC
CGGTGAGTGATTCCTGTGGATGCACTTAAGGTTTTAGTTGCAGGCGTCGTTGTGCCTGGG
CAGATTTTATATGACACATGAAACTAACTACATGGTACTTAGGGCCTGCTGTAAACCAAT
CTGAAGCCAGTCGGGAAAACAGGCCCATCAGCAGAGAGGCTTGTTTCTGTTGCATGACAA
AAGGACTTGCAAAACCGCATCAATTAAAAGTTCATTAAGTTCAGCACTGGGAGGATGAGT
GGATGCTCTCTATTTACGCCCAGGCCAGCCCAGCCCATTATCTTCAACCTGATTATTCAA
ATCCCTGGATTATAACACAGACGTTTTCTCAGAGCCTTGCTTAGAATAATCATACTTAAT
AATATTTCATTTTTCTTCCCATGGAGTCTGATTAGAATTGAGTCTGCATCATCAAAAGAG
AGGAATAATGCTCTTGATAGTTGTGCGATTTAAGTGTACCAAAATTAACACAAGAAAGGA
TTATTGGTTGTGTGAATCTAAATTAGCATCATTCAGTATTTAATAGGGGATGTTTTGTGT
TCACTTTGTATCAGTCATCTTTCTTTGTAATTGCATGTTTGAAACTCTGGGTAGGTAATG
CACTTCCTTGAACAGATGCCGTGGATGAGAATCACCTGCTTGGTTTtctgacagatctaa
gatattgcaagaatattcagactgagactgccttcttca
>NODE_919_length_402_cov_3.194030
TAAGTCAGACCCAAAATCTCTAAATCAAAACTTGGTTATTAAAAAGATAGACGAGACATC
AAAAGCTGAGCCAGAGGAAATCTTAAACCTACAAGAAATTATGTCTGTAGACACCCTGAG
ACCAGAAGTAACCTTATTGGTAAATGGAAAACCAATAACCTTCCTATGTGATACAGGAGC
ATGTAGGACTGCATGCAGAGAAGCAATTCCTGGTGGCAAACCGGGACCAAATACAGTAGT
CATTAGGTCCGCAGACGGCAAACTCAGAGAAGTGGTCGAATCAGAACCTGTCTGGATCAG
AGACCCTGAAGGGTGCTCAGGCCGACTTGCAATTTTAATGTTCCCAGAATGCCCAGTTAA
CCTCCTGGGGAGAGATGGACTACTACTGCTAGGATTAGCATTAGTTCCTACTCTTGAGGG
GAACATTGCTGTAAAAAGGAGGTCAGAGTTGGAAAGAGGAGGAGTATTTGTATTGCAAGG
GACAGGACCTCCGTGCTTTTACTATACActtgatgtccctaacaaacctccgcacagtac
tggaac
>NODE_920_length_551_cov_17.551723
ATTCTTAACTTATAAATGCACCGAGCTTTGCAGTGATGATCAAAAGGCCAAAATAGCGTG
TGATTGGAAAGAAACCTAATTGCCTTTCAAACCTCTGTGGCACGTTCTATTTATTAATCT
GAAAATGGTTCCAAATCTTGGGGATAATGAAAATCTCTTTTATAAATATGTATGCAGTGA
AGTCACAACATAATAGGGGCCTGGTGAAAAACAGGAGGCAGCAAGGCGGCTGAAGGATGA
GGCGCAGGCCCTGCAGAAAAGAATGTTCCCCCAGCAGAAATTGGTTTAATTAATAGGACA
TTTTACATAATGATTACAGTGTAATTGCACCGACTAGCAGAGTGTCATTAAATATATCCT
TGCTCCTTTACAACACCCTCCAGCTAAAAATAATGAGTTACATTGGAAATCACTATGCAA
CAGGTTCATAAATAACATTTAAGCCCATACAAGGCAAGTACTTATAAATAATAAATATTT
GCCTTTTGTAATTGAAGAAAAAATGACTGCCTCTTTTTTTCCGCCACTGCACGCTGCTTT
GTCCTGTTGTAGCCGTGCAAAGGAGATTTTTCCCATTTTTCCCCTCTTGTAAGTGCTGAA
TAATTTATTTGCTGGCTAATAGTCAACACTGTCAACACCCGGTGGTTAAAATATACctgt
gtccagataaatgcagcagcaggctacaaagcgat
>NODE_921_length_557_cov_21.594255
CATCATTTAGTTATTAGACTGGGAGGGAGAGAGTGATGTAGGAAGAGAGAAAATGGGTAA
GGAGGAGTATGTTTGCAAGATTTTTTTTTCCTCTCAGCTTAGCCCCTCTTCCTTGCCTTT
CTGCTGCATTCCCTTGTCTTCACTCTACAGCCTCTAACAGAAGAGGGCTTCAAGGAGAGG
CTGGTCGAAGTCAGACAGGGATGGGTCTGAAAGAGGCATATTGTGAGGTCACATTCTTCC
CAAATGCAGACAGGAGCCAAGTCAGTAGCTAGCGGAATTACCCCCATGAATCATGCCCAT
TGTGATGCCTACCCAGGATGAGAACATGGAAAGGAATTAGGTATGGCAGAGCCTTATCAG
CTTCACATTCGGAACTGGTTGGCCGGTTGGTGCAAAGCAACCTGGACAGTCTTTCCCATC
CTTGCTCATGTAGAGTGTCCGTGAATGTGGAATTCCTCCACTGCCATGTGTTGTTACTTA
AGGGTGTGCTGCAGCCAAGTTACTGCGCACTTTTCCATCCACGCCCGTCCTCCTGTCTGT
GCACTTCCTTCCCTCCCATTTACCCAGAGATCTTTGTGGTAGGTCCTGGAGTTCAGGCAA
TATTAGGTTGCACCTCTTAAAACATGTCAGGCTTTGTGGTGAAAATTAAAGAATGGAAAA
ATGATGAAATGTAACATTTTGCTTAAAGCTTTTTTCACTTT
>NODE_922_length_509_cov_4.027505
ATTACTCTGTGAAGACTGTTGGTCCTTGTTCGCTGAATGATTATTGCACAGGAAGCGTGT
TTTGAATGACTAAAGCTGGCCTTCTGTTTGCCTAACTTTTGGGTCATAAATGTCTCATTC
ATGCACAGTGTAGTGTTATTTTTTCCCTCTGACACACATCCTCCTACAGGCTAACAAAAA
CACAAGGCAGGATGAAGGGCACTTATTAGGTTTGCATTTTCTGTCCACAAACCTAGACCA
GGTACTTGAACAGAAGTCAACGACTGCAGACATCAACATTTGCTTTTAAGATATGAGTAC
TACACTGGATTGATTATGTGTCCTTGTCTGCTCCACGTCATTAAAGTTTGATCTTTTCTC
TTTCTTTCACTCTAACTCCTCTGTCTTTCCCACCATCCGCTTTCTGTGAATCTCTTTTTA
GTGTAGCTGAAGCACAGCCAGAATCCAAGTGGGCCACTTTCTAACCCTTCAGCCACACCT
GCTCCCCTCTTTAACTTATTACAACCAATTAGATGATAGGTCATGGAGGGGATGGGCAGC
TGAGCACAAGGAGATAACACTTTCCTGAATTATTCATCCCTCTACCGAGTCTCGCCATAC
CTCTACTCTGCTCTCTCACTGTCCAGACGTCTCAGATCTTCTGCTTGTTGCTa
>NODE_924_length_841_cov_6.780024
AAAGCAAGATCATTCATTGGAGCCACATTTCTATGAAGTATGTTTTAACCGCGTTGTGCT
CTTAATATCATAACGCAGCACGTGCAGTAGATGAATGCGTTTTGCGTTTTTACCGTCATA
TCTATCGGATATTTTAATCCAAGCACAAAACTTTAGTTGAAGTCCTAAAATGGATTTTGT
GGTTCTTTTATTAGTTTTGGATACGAGCAGCAGTTGCTGGCTTTGCCTTTGGGGTTTGCA
AGGGTTGCACCAGCAGAATTGTATTCTTTGGTAACATAGTGTGAAAAGTTTGGTCTCCCA
CAAAAAAGTTCCTTGCGATCCTTCTTTACATGCACGATCTTTGATTTCTGACGATGTAAG
ATCAAATTGAGCTGCAAGTGTGCTCCCTCTCTGCCTTTCATGCTGCTTCAATATCACGGC
GTGAAAAAACAAAGAAGGCAAAGACTGAGGGAAATCTGAAGCGTTCTGCCACTCAACATC
CCCCAATCCCAAACAACAGCGTCTCACTGCCACTACAAATACATTAGAAATCAATTATTT
ATGGAACAGAGTCAGGGCCTCTTTAATCTTTTCCTTTTATCCAATTAAATTGTCTAACCA
TTCTAAGCCTCTATAGCTCACAGGGAATGTGCTTTTTTTTAAAAAAAAAAGAAAAGAAAA
GAAGAAAAGATTTTTCTCTTCAGTCCTTCTTTTGACTTTCGATGTAACAGAGAAGAGACA
CTTCTGAGGCTTGAAGAATGAAAGGAAAGAAAGTGAGTAAAGTGTAAATGAACTCCCCCT
CCCGCCCCGTCACCATTGCATTGGTTCTACAGGAAGTATTTGAAGTTTTGATATCAAGAC
TCTGGTTCCATTCCCCGCGCAAAGGGACGCTGGGGAGCGGTGAGGCCTTTCATGATTCCT
TTATGCCCAGCTGAAATAGTTCGAAAGTATTTGGGATCATCTCCACAGGGGTAAATACGA
TGTTGCTTCAATTGCTGTCCTGTAt
>NODE_925_length_210_cov_6.319047
ACACAAAGTCACTTGAAACAACATTTGCCTTCATATTTATCACATTTGACAACATTGTGA
ATTCAAAACATGTTTGGAAACATTGTCTTTAAAAAACTGCAGTATTGCTGTTTTCATGCT
CTGAAACAGCTTTTCATACCCTGAAAAGGCCTCTTTTGCCACATAGTGGTTGACTGAATT
ATATCACACAAAGTCACTTGAAACAACATGTGCCTTCATATTTATCACATTTGACAACAT
TGTGAATTCAAAACATGTTTGGAAACATTGTCTTTGAAACACTGCAGGATTGCTGTTTTC
ATACTCTGAAAACAGCTTTTCATGCGCTGAAGAGGCCTCTTTTGCCACATAGTG
>NODE_926_length_529_cov_2.979206
TCACTAAAACTTACATGTCAAAGCCATTTATTTTGTTTGAGCATAGAAAAATTAAATAAA
GCTTACACCATGCATGGCTACAATTCTACACAGCAGACTGGTGCTTGTTAGAAGTGAGGA
CACTGTATCCTCGACTCCTCAACAAACAGCCTGACACATTTTTCCGTTGAGTCTCTATTT
CTGGTGATTAAACTCTGACTTGGTATTCTCTGTTAGTCATGCCACTATATTTCAACTATC
ATTCATTTTGGAAATCAGGAGAGCAGTAAAATGTGAAAGTATATCTTTCAAAGCTGTCCC
TTGCTGTGGGCAAAGACGAACTCCCGACTTTAAAACTTTTAAAAGTTAGACAGGTTCTTT
GAAGAAGAGTCAAAGGAGCAATTTAAAGAGACCTGGAGTGGTGCGTACCACAGACTGCTA
TGGCGTCTCTGCACTGTGTGTGTATCAAACTGCCAGCCAGACATGTGCAAACACACACAC
ACATACACACTCCAATAGTTGCTTCTGTACCTGTCTTTGCTTTTTCCCCTTTTTATTTCA
GCAGGGTGAATTTTTATCTAAatgcaaagcaggtgataggtgctccagtttcctctagaa
gtagctcccttgtctgggctctcttcctgataagagtcctactttgcctgacataaaaga
gcccggtatcatt
>NODE_927_length_339_cov_1.156342
AAACATTTTGAATAAAAAGCATGCACAGGTTATTTTATTTACATTTAGTCCTCTGACTAA
TATTTATATTTACCTGTATATTTTCATTTCAACATCCCGCCTCTCACAGTTTTTATTAGA
CATGTTAATCTAATGGATGTCTCATTACACGTCAGTGCACGTCCATCAAAAATGCACTTC
AGCCGCTAACATTAACCATTTAATAATCATTATCTGTGCAATGTGAGGGAAACCTCAAAG
ATGCCATGTGAAATCCTGCAGCCAGCAACACACCCACACATAAACATAAACACCTGGCCC
ATGTTCTGTCCCCTCTACCTCCATTTATGTGGAATGGCTCATTACCAGCAGACAAATCAA
TTGGCTCTGCTCTCTGAACACCCACTTGTGATAATAAGAGACTCTACagacaacccctca
gactggaagcatggtgctgcccaccagattgaagccaaggtacacatcagtaagagatga
aag
>NODE_928_length_908_cov_13.679516
CTTGTAAACGGTCATATTCAGTTTGCTCACTGTGAGAAACAAAAAAAAGTGGTTTTAATA
ACTGTCTGTGTAACGTATAGGATGAGTAGGAGGAAATAAAACAGTAGAATTGCATTTATT
TCCACATGTTCCACATTGTTGGGATATGGGTTGGTAAAATGTTGAAAAGAACAAATTTTT
CTTCTTAGACAAATAACTAAAATGATGTCAGAAAAAACATGGAAAATAGAGCTGTGTAAA
TCCACATTTATTCTGTCTGCGTGGCATAAAGGATTGGTGAGCCAATGAAAAGTGGGACTA
CAAACATCCAAAAATTTGCTTTTATCAGTGTGTTTCCTCAACGCAGGTATTTTACTATGT
TTTATAGGTTTTTCAGCATGTCTTAAATATATTTCTGAACACTGCCTGTTTTGTAATATC
CTAAATTGTTTTATTGTAAGTTACGCCAGGAGTGCTTGATTATATTAACCTCAGCCAAGA
GATGAGTCAAATCCTGTGTTTATTTTCATTTGTGAAACTGTTTCTGTTTTAGTTGTTTTG
AATGCTTGTGCAGTCAACACTTTCACTTTCTGTGTATAGCTGGTGTCAAATCTCTCTCTC
CTTTCTCCCACAGTCTCAGGGCTCACCATACTCAATGAGCGGACAGCGCAATGTCAGAGC
GCTCTGGGCAAACTGCAAAGGGGAAGGAAGGCAAAACCAAGTATGCGTCTCTCAACCTGT
TTGATACATACAAAGGAAAGAGCCTTGAAACACAAAAGCCTGTTGGTGAGTATCCTGCTT
CTGCGATCCCCAAAGTTAACTCACACACAAGCTTTTAAATTTTGTTGTATGTGTACCTGC
AATGAGAATGAAGGCATTAGATTTGGTTTGGTTTTGCATCATATGTCTTGTTTGATGGGT
TGAAATATCTGTCCTATTAAGCTGGGGTGCAACAGGTTCCTTCAAAATTTGCCTTGTTTT
CCAGTAAAGATGTACAGCTTGTTTTGTAATTAATCAGATGTAGCACAAAGAAAGAGACAT
GCCTAACCACCGtgggatttggttttgtgatt
>NODE_929_length_455_cov_1.094506
TTCACCATCTCAGGCTGACTTCACCACCTTCACTCCTCCTTGTTTTAGCCTTATTTAAGC
ATAGCTCGTTTGTGTTTGCAGTTACATCTTGCTCTTGAGTATATTCTTTATCCAAAAAAA
CCCCCAAAACATTGGTAACTTTTTTCAAGCAGTCATCCACTCAAACTTCTCTTTATCTCC
TTGTTGATTGATTTACACTTTTGAATAACCTCTTCTCATTTTAATTTCTTCCACAGCATC
CTTAAAAAATGCATCAAAGCCAATTTCAAATTGTCACATCAAGATGTTCTCATGAGCGAT
TTTTATAGGAGCTCTGTTTCACTTCTCAGTACTGATGGTTTTTTAAATTACTGGTGGTGA
AACACATTAAACTGACCAGCAGGGGGCAATGATGTCAAACTTAGACACACTGAACCCTAA
CAAGCTCTTTGTTTGCTGCAAGGTCATTTCACTGAGTCCAGTTCCAACAACAACACTGTT
ACACatttgaccagacatttgatttaattacattttttgtgggttggtaatcttagatgg
taacagtcaaatgatcactattgttggatggaggacatagaatttttttaaaaagtaac
>NODE_930_length_616_cov_12.259740
TTTACTGCACACAGTGTGACATTCTACCTGTAGCTGAAAATACATTCCCTGCCTGAGGTG
CCTACCTTTCGGAGTCTTTTACAGTGTTATACTCCAAACCATTCCAGTACCACCCGGTGC
ATGCTGTTGTACTCCTGATGCACTCAATGCATGGAGAATAATAATCTGTCTCAAGTCTGT
GTTGACCTGTGTCTTTGGAGACAAAAACAAGAAAGCAACAGGTGTAGTATTACCAGTGAG
GAACACCAAAACATTTTGTCATGGATTTAGTGCTGCAGTGTACTCAGAACGTTCTCTGTT
TTTCAACTGAAGGTTATGAAAAGCCTTGGAGCCTTAACAGCATGTCTGGCATGAGCGGGG
ATGCCTCTGGAGTGTCCTCAGTGTCCGCCCTGCCCTGCAGCCCACCCTGTCTAATGCAGC
ACTCACATTCTCCCATCCCATCCATTATGTAGCATGGTTGAGTAGCAGACACAATGCCAT
TGGAAGGCCAGTCCACACTCCTCCTTCTTATCTTTCCTGTCAGATTTTGCTTTGACACTT
GCCTTCGCTCCTGCATTTTTTTTTCTTCATTTTTATTTCTTTACTTTTCTGGAAAACTGT
ATCTTAACTGTGCTTATACTCAAGCTTCCCAAGTGTTCTCCTTGGGTGTGTCATCATATC
CTAGACTAGAAAACATTGGCACATGCCACTCTGCATGGGTCATCTCAGTTGCAGACAAAG
CACTGTTCTACTTCTACCACAGGCTAACCCCACTCTTTTC
>NODE_937_length_517_cov_9.769826
AGTTTTGAGCATAATATGCATGTTATGATTGATTTCATGTGGAGCAGCTCCAGAGATGCT
CTCGGCTCGGTGCTGTATGTTCCGAGATGATGATGCAATGAAAACAGAAATGCATGGCCT
CTGCTCTGTGACCTGTAAATAATTTATAAATCAATTTTCTTGACTAGAACACCAAATAAT
GGAGCAATGCAATTCTTATCAATTACATTTTCGTCTTAATTGTTGACTTCACTTAGCACA
AAGCAGCACAGCGAAACACCATGCCATTTTTCAATTAAAAGGTCCAGATGTTTTTGGAGG
CTTCAGTAGACACAGGCAGTTGTGAGAAATGCTTTATCTGCATTGTAATAATCACTAGAA
CATCAGCTCCAGGCTGCATTTACATACTCATGTTTTATTCCAGCCCTCTTTCTAATGCAC
CGCTTAATTATACTGAGCGCAGACAATGTCAGACCCCCATAGCCCCAAATTTATTATTGC
ACTGTGTGAAGCTGCAACCATCAAACCTAGTGTCCCCCATCACAACACACTACACTCATC
ACTACTCTCACTGTATGGAATACATATCATGCTCTCGGTATGGAACACATATCACATTTT
CTGGTTTTAATCACACCAAGTGAATAAAATTACGAGCTGGGATGGCAAAATTCAAACTGA
a
>NODE_938_length_684_cov_7.241228
TAAGAGCCGTGTAAGCTTGTGACGACGCCACAGAAACGGCTCGTGCCGCCTGCTACGTTT
GACAGCTGTGGGTTGAAACGTCCCAGCCTGACAGGTTATGCTAGAGCTTTTTTCATTTCA
CAAGGCCAGAGGAGGGTGCACCGTTCCCGGCGGCACTGCAGTACCGGGTCGATGCGTGGA
GCGAACGGGGCAAGCCCCTCTTTCAGCTCCCAGCGCTAAAAATCCGTTTAATATGTAGTC
CTCATATCGAGGACATATCAGATATTAAACTGATAAGAACAGATACTACACTTGATCTTA
GCCAAAAGGCCGAGAAGCGATGTCCCCTGAGCGTTCACTGCCCGGGGCCTGCCACCGCCA
CAGTTCCCGCTTGTGCTGGTGCACTGTTTGTCACGGGCTGCAAAAGTGGCCTCTGCTTTG
CGCCTCCGCCCACAAGCCCCCCTCAAGGATCTGTCAAGCACAGCTTGACACCTTTGCTTT
CAACAAACACATACGGCTCCGCCAGACGGCAAAGCCGGCCAAAAATAGACTAAACTCGTT
GGAGTCCCTCTCCACGGAAGTCTTTAGTAAAAGGCGAAAGACTTGTGCGTTATGAAGAGA
AACCAGAGTAAGCGTGCCTTTCTGCCGAGAACAGCAGCCCATTAGGCCGGTCGTCCCAGC
CACCACCTTCGTGGTAAGCCTCGCTTGTGTTGCCACGGGTAGCAGCTCCCGGGCCACGCC
CAGTGCGCCGCGCCTCACCTCGCCTCACCTAGAATGCCCTCCCGTCCCCTCCCCTCCCCT
CCCCGTGTCGAACAAAAAAGGCTCCGTCCAGTGGTTCTGCAGTCCGTC
>NODE_939_length_849_cov_18.941107
ACAGCCCAAAAAAAAGGTAGACGACCTCTAATTTAGTGCGCTGAAAAAAAAATCACCAAG
ACATGCGGGACAGTTTCTCCATAAGTGAATGAAAATGATCAAATAATAATAATGATAATA
ATATTAATCAGAATAATAATCAGAATAAATCCACATTTTTCATGCATTCAAAAAGCTGCA
AAATGGAAAGAAGCGGCAGAAATTCGGATTTATTGTTTCAGTTTAAACTAGACAAGGATG
CTCTGAGCAAATAGTGAAGAACCAAGGTGATAATCTATAGTGTCAAAGGAAATCAGGTAA
GTTACCTTGAAGACATCACATAAATGCCACTGAAAGGAAAGAGCGCTAGACATCCCCACG
GGTCTCCGCAAGACAAAGCCCGGCGAAAATGAACTTGTTTGAAGTCATTAAAAACGGGGA
GAAAGAGGATGAGATGCGGGCAATGTCACATCTCAATATTCCGACTTTGTTCCATTGCGC
AGGCTCGTTTTGGAGAAGTGAGATTTAGCGAACAGGAGACGGATTTAGAGAGAAAATCCC
TCACATTTATCTACATTACACAGACATTTTCAACAGGAAACAGCTGGGGCAGCATTTGCC
TCCTACTCGTCCTAAGTTATTCATTAAGGATTTTGGGCACATATTCAAATAACGTCATTT
CTCTTTTTTCTCAGAACGGGATTGAATTTTGATCTCTCTAAGACTTGGTTAGTAGTTCAG
ATCAAGATAGAAAAAGCGGTGCTGCCCCACCAGCAGCAGCTCTCACTCACACAGCACACT
ATTTTATGCCCTGAAAGCCCGTGAAGGAGAAGTTAAAGACGAGCTGGAGGTTGTGATATG
ACTCCTGGTCGTCGTGCGTAATTTGGCACCGTGTAGCTCTGCAGTCTCTCCAGCGTCTGA
GCTGATTAACGCTAAAATAAATCATTAAAAACACTTTTCCACTTACTTAGCACAGTGCTC
CTGACTTGGATGGCCAATAAAAAGCGAAATAAa
>NODE_942_length_696_cov_9.564655
ACACCATCGTGGCAGGAATCCTTTGTCAGAGGTGTTCATCTGGAACAACTTTGCCACACT
TGTTTTCATGTTCTTTTAGATTACAGGGCAGCTGGCCCCAGCTTTGAAGCTCCCCTCTCC
CTTTGTCTCTGTGCAATGCACTCTAGTAATTAACTTTGTCCTTCTTTTATTTGTTCCAGT
CACTCGCAGTCCACTCTTCTGAGCATCTTCTCCCTGGAGTACCAGGTTAGAAGTTTTCTT
CCTTTGTGAGCCCTGACAGGTGCCTAATTGAATGATGAATGTCCCTTTATTTCTTTGTAA
TTGAACTGCCAGCTTTCTGATTGGTTTGGAGGATGCCCCCCCACCATACCTCCCGTTTAT
TTCACACACCCCCACCTCCACCCCTTCCTCCTCGTCACGTTCACGTTGAGGGCCTTTGCC
TGCCTGAGCCTCAGTGGATGTCTGCCAAGCCTTCCCATCCATCTGTCTAATAACATCTAG
CCCCTGCTTATTTGGTGGACCTGTAATAAATTATGCTAAACCATTATTATTCTGACAATA
ATAATTTCCCCGTGTAGTGCGGCTGCGTGTGCTAAATGTTTGCTGACTCGCACTGTCACT
GCTGCTTTCCACGGCTGACAGCGGATGATGATAAATGGCCACTGCCGCCAGTGGCAGAAG
GCAGCACAGGCAGAAAATGGAGTCATTTATCATCCCACTGACAGGTGTCAGTCACACTGC
CTGTCTCTGCGGAATTACATTTTTTTGTGTGTAGTAGTTTTTAAATAAGTTGTTTTTAAC
CAATGCTCTTCCTCTTTTATCCTCTGTCCTCCTCCTTTCTTAgcggggatggcaattgaa
>NODE_943_length_315_cov_1.539683
GTGTCCCTTTTTTCAATTGGATACATTGAAAAAGCTGCAAAGCAGGTCAGAATTAGGACT
TTAAGCTAGAGTCAGAGCAACACTTTTACAAAGCCTAGCACTATATTTCAATGTCATTGT
TGGACGTAAAGCCTTAATTCCATTCAGGCCATTGCTATTAAGAAGTTTCCCAAACCTTTA
AAACCCTTTCTTCTTTCTGTTGTCTAGCCCTGAACACTCTAGCCTTCATTGCTGCAGGCA
CACTTGCTGCACTCTTGATCCTCATCATTATCGCCATTATTCTATTCTGCTGTTGCCGTG
CCCGTCAGAGGAAGAAGTACGAGAAGGAAATCTACAATGAGATAAGGTACGCTCACTAAA
ACATCAATGAGATTTGGCTCACAGATAACTAACgctccctcttgatggatgaatatttcg
gattatgtgtagtctttgctatatagtgaggaatatgtc
>NODE_944_length_293_cov_1.569966
CTCTCATTCTGCTCTTTATGCTCATTTAGTGCTGTATTGGTTGGCTCTTCAGTCAGTTTG
TGTAGTTGTGGATGGAACATCCCACCATAATGCTTTAAAAATGTGCTGCGGACTAAAGCA
AGGCACATTTGCATGCAATATAAATAATTCATGTTTTTAGCAGGGTCACTATGATGCACA
GCTGAATTTATGAGGTCAAGTGAGGTGTAATGTCATATCATATCATACCATAGGCTATAT
AAATATTGCTTAAGTATATTGTTATGAATATGAATTAAGTATATGGCTATTTGCTTGCTC
AAAACACACACACACACACGCACACATGCACACATGCCCCACAAGAcaagagtcggatga
tttttgccagtgcagcgctaatttaaacaactttgtcgaacagttttacacagaatgtgt
gtttgtgtgtcgctggg
>NODE_945_length_632_cov_8.101266
TTTATGTCCTGTTTTCTTTTCTGCTTGCTACATCCCTCGTGTCCGTCCTTGCTCCGTCTC
TGGTACAGAAACTTATGTTGATGCAGTCAAACGGCTTTGGGATTTTGTTTCAAGCATTTG
TCTCCCCTCCTCTTCATCACTTTCATCTCACCTTTTCCTTTAGTACCCAACCCCCAAGTA
CACTCCCCCTGCTTTGGTCTTGGCCTTCCACGCTTGGAGGAACAGCGTGAGGCGGCATGG
CCTCCATGCGGCTGACTGATTATTGTAATTCATACACTTTAATTAGCTGCACAAACCATT
AGCCACAATTAGACTATTACAGAACGTTTTGTGGCAGGAGCCAGCCCCAAGATTGGCTTT
ATCTGCTGGAGGGAGAGAGGGAAAACGAGGAAGAGAGAGAAAGAGACAGAGGAAGGGGCA
GGAGGGCAAAATGTGTTTAGCTAAACATTAGTGTGTATGTGTATTTAAGCTACAGAAAGC
TCATTCAATATGTTGTAAAAGCCCAAAAGTATGTGTAAGATGCCAAGCGTGACAAAGGAT
AAGATGTCTGAATTACCAGCAGCACTGAACAACAACCAAGTAAGACTGAGCTCTCGTTCG
TTGCATCCATGTTCAAGCTCAACGAGATCCTCAATTTGAAATCTGAATCTTGTTAAACAC
AAATGTACAAGCGACTGTTTGCTAGTCAAAGACGGTTACTGACACATTAAGGATTCCCAT
GCTCTAAATCCTCCACCATTCTTGATGTCATGATATTTTTTTCtttgattaccaca
>NODE_946_length_543_cov_7.127072
CTCCAGAACAATAAACTCTGAGGGGCTCAAGGAAAGGGGTCCACGCATGGAAGAGGGGGG
CCGAGAGAGAGAGAGGGGCTCCGTTTATTAGACAGCAAATAGCCGGCCAGTGGGTTTATG
ATGTGGAAGGTCATTGTTGGTTAATAAGTGGCCACATGAGTGCAGGCAGGTGCTGTGTTA
ACACCTCCTCTTAACTCGCCTTTCCAGCAGAGGCCATTCATCAGCCCAGTGTTAATGAAG
GCCATATAATTAATAGGTGGATAGCAGAGAAAGCCCCCTGAGTTAATCAATGCAGGCCTG
TTTGAAGAGCAGGGCTAAGATGAGACACCAGGGTTTCTAAAAGTGCAGGTTCTTGGCTGT
GAGAGTGGAAGCTTTTTAAGAGACATGCAGGTCACTGAGACAAAGAACAAGAGCTCTGAT
GGCCTTCAGTTTCAAGGTTTGTTAAGGCTTGTGACGTCACTGCAACTGCATGTTCATCCA
AAAATAGGCTCACAGAAATAACACGTCACTTAAGGCATGTTTTACGTGTCATGTCAACAC
ATTTTATGGTTTTTGCATATTATTCAGTGGCATTAAAATGACATGGAAACGGATTAAGGT
AAGGGTTGAagtgagggggagggtgtcatttgttgaggctacttggtgtgaaacaacaca
caacacgcaaaaagacaaaaaaaagaa
>NODE_947_length_672_cov_12.464286
ATCAAACCAGAGAGAACCCTGCGGCCTATTGATAGATGGGCTTTGTGTGGGGTTTGAAGA
AAAAAGATGAGGCATGGGGATTTAAGGCTGAGGGGAGAACTGGGAGGGAGTGTGGGGTTT
GGGGTGGGGGTGTCACAGATGTCCAGCCCTTTGAAAGAAAATTAAACAAGTACCTCATTA
GCCAACGCTTCAGTGCTCCCTGGAGGTGGCCACTGAGCCAGGCTTTTTAATGAGCTGGGA
ACTTAAACGCTGCCAAAGTTTACCCCGGCCTTGCCTTTCTCTGTTAGGCCACTGGGAAGA
GCCATGCCCTCCCCCTTTGCCCCTGGTCTCCTCCACCCCCATCTCACCCCGGCCCTCCTC
TTCCATTGAGGGCTGCTCATGCAGAGGAGAGAGAGGCACCACGCTGATTCCCTGCCTTTC
AGCTCCGGAGAGGGGGATAATGCTGTTTTTGTACCACGCATCCAGAGGAATTATGTGCGC
TAATTTGATTAGGGGAAGATTTGATTAACTGGAAAATGAGGGCTTTGCTTAGACTTTCAC
ACGCTTAATTTATCCCTTGCAAAGCAGACGCAACATTGTGTCATGAAACTCAGAAGGCAT
ATGAGAAGCCCATTCACCAGCTAGATGGCCCTTTCAGACTCAACAATATCTAGGACTGCC
ACGGTTCAAATTGGGATAATCAGTTTAGAGCTTTTTGCCTGGCCTCAGAATACAAATTGC
ATTTGGCATTAACAGTGAAAAGGTTCAAAGGATAATGAGATTAATGTAGCAGGGAATTGA
GCTAAGGCAGAAAATTTCCAGAAGAAAATGCAAAAc
>NODE_950_length_535_cov_3.902804
ATAATAATAAAAAAACTTAAAGTACTTATCAATTAAAATTTTAACTTAGACTTTTAATTT
AAAATTTAACCCAGGTATTACAAATGTAATTTAACTCATGGCGCTCACTTAAGTCCAATT
TCTCAACTCAGTCAGGAGACTCAATGGAAAAATGGGGAAACAAAAATCAGGATTTCGAAC
AAAATGGACTTTAACGGGATTCTTACCCCTACCAAAAAAGAAAAAAACATTGGAAAGAAA
CGGTAAACACCAGGATGGTACAATAAAAAACGACAGAAATGAGGATCTATACTAAAATGG
ACTCTAACGGTATTCTCACCCCTACCAGAAAGGAAAAAACATTGTAAAGAAATGATAAAC
ACCAGGATGGAACAAAAAGACAACAACAGAAATGAGTATCCTCACTAAAAAATGAACTCT
AAAGGTATTTTCACCACTACCAAAAAAGGAAAAAACACTTTAAAGAAACGATAAACCACA
GGATGGAACAAAAAGACAGCAACAAAAAGAAAACAAACCAAAACAGGAAAACTCAAAAGG
AATAAACACAGCACTAAAACCGAATTGGCTATGGGAACACATCCCGAGATCTGATCAACC
TCGGGAGGGCCTTCCTCAGGGGAGAGTGTCTAGTGATAAATGGCCGAAACACTCTGTGAT
CCTGGGGTCCACTACTGAt
>NODE_956_length_294_cov_1.023810
GTTACCACTATTAGTAAAATGTGCTTAAATGTAGTCAAAGTAAGCCCAGGAAAACTGCCC
CTGTGAGTGTTGCTCTGTTGTGTATTATATCATTGGAATATTGTTCCTGTTACATAAATA
TTTAAGTAGAATTTGGCTGTTTTGGTGTGTCAAGGATGAATTTATGTAACAATGTTACAT
GATTTATGTAAACTTTCTCTCCGGTCATTGATTAAACCCCTGAGCTCTCATCTTTGTCTA
TCAGAATGACATATGAAGAAGTTTGTTTTCCTTCAAAATAATCCCTTCTTGCCTTAAAAt
gacttagatgtaactcaacattgttgcttcctttagaatgtgcaggttcacatttttaag
atatagtgcagtttcaaggttgaaatactcagccatggcactgattgcttattttaatca
tgatgtgtgttctagcac
>NODE_958_length_691_cov_3.599132
TGTTGCCAACAGCTCTCCACTGCCAAACACTGACCTCCGCAGAGACAACATCCTCTCACC
TAAAAGAGCCAGCCTGCTTCTTAAACTTGTGCCCTGCCTGAAGAAGGCCCACAGAAGGGC
CGAAACGTTGCGCGTGGGCACACGTTTCTGAGTTTATTGAATTCATTGGTTTCACTCAAT
TTCATTTGATTTTGAGAATCCATTTGATTTTGGATATTCATTTGATTTTGGATATTCATT
TTTTTGGAAATTCATTTTTTTGGAAATTCATTTGGGATTTTAATTTTACATTTCATTTGA
CTTTACCGGGAAATTAATTGGGATTGATTCATTCATTCATTGGGGTTGTAATTTCATTGG
GCTTTGTTTATACACATTTCAGATTAAAATACACAAACTAATAAATAGTTACTAGAGTCT
TAATTCATTTTATTAATATAGCAAAAGGCTACATTAAACTGCATAGGAACATGAGGGACA
AAAGACAAGACGGGGACTGGAACTACTACTGGGAACGAAACAGGGGACCAGACTGGGACA
ATGGACGTGACGGACGACAACAGTGGAACAGGAATGGAGACATGATGACAATAGAGGACA
TGACGATAGACAGGACGACGGACAGTGGACCGTAGTCCATTATGGACGGAGGAGACAAAA
CAGGGGGTGGGATCGTGGCGGCGAGCCACGAGAGAGGAGTGCCCGTGCACCTCCGACCTC
ATTTGGGGGTTGGGCCTATGTCCCTAGAGGGACTACCTACTCTAACCCTAACCCTAACCA
ATAACCCTAACCCTAACCCTCTCATCCTCGTCTTTCTCATTGTGGTTAttacccc
>NODE_959_length_422_cov_1.305687
AGGATTGTGAGGTACCGCTTTCATGGTCTGTATTCATACTGAAAATCGAGATCAAGCGAG
CTTATGCCCTTCTGCTCCACGGGAGGTTTCTGTCTTCCCTGAGCTCGCCTTAGGACACCT
GCGTTACCATTTGATAGGTGTACTGTCCCAGTCACAAACTCACAATGGTCCCCGCAATGA
CTAGTTACAGTTATATATATACACATATGTATGTGTGTACCACCCATAGTGGTCCTGACA
TGCAAATCGGTTGTCCGACCTAGGTACAGTGGTGAAAGACTCATCAAAACATTCAGTAGC
TGGTTCCCTCTGAAGTTTCCCTCAGGATAGCTGGCGCTCCGAGTCTCGCAGTTTCATCCG
GTAAAGCGATTGATTAGAGGTCTTGGGACCGAAACGATCTCAACCTATTCTCAAACTTTA
AATGGGTAAGAAGCCCGGCTCGCTGGCTTGGAGCTGGGCGTGGAATGCGAGCCGCctagt
gggccacttttggtaagcagaagtggcgctgctggatgacccgaaaggtacacacaccga
tcagccatagcattatgaccagtgac
>NODE_960_length_375_cov_1.821333
CTCACTACTCTTTCTGCTGTTATCATGTTTGTTTTGTGTAAGACTGAATCTTTCCTTTCC
TGATTAAAGCTTTTTGCTAACACTCTGCAATGACCTCTTTCTCCTTTTTCTTATTTTCTG
CCTCCACTGGCCTCTTTTAGCCATTAATTTCACTCTTAAGTGTTTTCTGTTTCATTTTCC
TGCCTTTCCTGCAAATACTGTGAACACTTAAACATGCTAATAAATTATAAATTATATGCC
TCCGTTAAGTACACAGATAATTTACAACGGGAGGCAGATCTATTTTGGAACACAATATGT
GACATTTCAAGTTGTGAAATAATTATTTAACGTTTCCATTAGAATATATTTCACAGTTAC
ATAAGAAGTTTAATTAAGTGTGTTCATTTTATGACCTGAactttggtcctgttgatcttt
aggggctcggaaatttagacaaatgttatcacccttcttccaaagaagccctgaacttct
gaaacatgaccacagacattcatcttaaggctatacaag
>NODE_961_length_598_cov_17.672241
CTCCTGTTAACGTCAGAAAAGAAAAGTAGACCTTTTTAGGCTCTCAAACTAAAGCATCCA
TTTGAGTTGAAGCAACCATGGAGAGACAACCTCCCATTTGATACAGCCAATAGTCCCTTA
ATAAATTACATTTTTTCACATTAGGGGTTTCTTTTTGTGATGTTTTAGTCACGTTATAAC
GCATTCCACAATACAGTTTTTCTGGTGTGGTTTAACTTTTAAGTAATTGTTGGGTGCTGG
GCCGTGCAAAACCATATTAACTGGGAGGTTGAGAGCGTTTGGTGGTTCTCCAGTGGAGGG
GTCCCCCTCCCCTTCCCCCTCCTGCCTGTGGTTTGGGAAGGCTGCCTGTGTTCCCCCTGG
CCGCCTGACAGAACTCCCCTTGGTCAAACTGTACCTTGTCTTCTTATTCCACCTGCCAAT
AGAAACGCTTTCAGTCAACGATCCCCCGGATGTTCTGGACAGGCAGAAATGCCTAACTGC
CTTGGCTTCTCTACGCCACGCTAAGTGGTTCCAGGTTTGGACCTTGTCTTTATTTGTCTC
TAAAACAGAAGTAGTTTTCAGTTTGGTTTTATGCTGTTTGTTCTTTTGTCTTTTATTTGG
GCGTTCCATGTGTTTTTTCTTTATTTACTCTTTCGAAGTGTACCTTCTGTAGTAATACTT
GACGACTTGGATGTTTGTTTCTTAGGAAACCTTTGTCATTACACTGTTGTAGAGTTGCTT
TGCTCACTtaacaggttctatc
>NODE_962_length_176_cov_5.420455
CCGGAACCAGACGTGCTAGACACCTGGAAATGCCACCTGCCCCACCTAATTTGGCTATGC
TGAAGACGCCGGTCTAGGTCCCGAGTCTCTACGACCTTCCCGTCCCGAGATAGAGCAAAA
AATCACAGGTTTCTCCCACTTCCTCACGTCGTAGAGACTCGGGAGTAGGCTCAGTGCGAT
CGCGGCAGCAGCAAATGGGGGGGTAGACACAAGTTTCATGTCTCTAGCACTAACCGTTTT
CCCAAACCCAGGCCGACATCCTAACCCTGAGCCTAACCCTAATTTCAGGCCTTAGGGTTA
GGGTTGGCCCATACCACGGG
>NODE_974_length_639_cov_14.707355
TAGACAGCAATTAATTAAGATTTGTACCTAGTTTCAGTCAGCACAGCTATTAAGGTTTTT
AGCTTCGCTCACCTTACTTGGTAGATACGTAATATGAAACTAGGTGTCAAACTTTTCATA
GTCTTACTTTTTCCCTTGAGAAATTTTTATCACAACTATCCGTTTGCCCTTAGATGTATT
CGCATCTGCTCAATTTTGGAGAGCACATCAGCACTTATTATGTATTCTCGTTAAGTGGAA
TGAGAGTGGTGCATCATCTACAAGAGCGTTACTTATCCGTCTGTATTTGCCTTAATATTC
GGTGTATTTCTGGTGTCCTGTTGTGTCAGATCAGCTTTAAGATAAGCAGTGTGCCATTTC
AAAATTATCATTCAGGGAAGAGGTAGCTTGTAGTGTAAAATCAATAGCTGCTTAAAATTC
ATTGCCAGGCAATCCATTTGCCCTTTATGTTGCTAACCTTTCACTTAAATATGCACCATA
TTAAGATTTCATTATATACAATGAATGTCACAACAGTTTGCCCACTATTTCTCTTGTTTG
CATGGGTTAACTGCAAATCATTGCACTTGTAATGTCTGAAAAATGACTTTCATTAACATT
ATGCAGGAAAAAATGAAAAAATATATGAGCCTGAGTAGCCTAATAGGTATTAAAAGGCAA
CACGGGATGTGTATGATGTTTTAGTTACAAAGGCCCTTCAACAGACTGGGTGGGCTGCAT
GTGTCTGACCCCAGTTATGAAAACACAgcataacacaaacatgcagtctgtataccggtg
ctg
>NODE_975_length_862_cov_10.962877
TGTCAGGATGCAAATGTACCGGACGATTGATCGGAGTGACCACAGAGGAAGACTTTACGC
AATGCAAGCTGAAACTGGTGACAAGACAAGGGTAAATTCAGAAGGTGGTGCTCGCTCTAA
GCCTTTTTTTTCCTCTCTCATTCTGTCTCCCCCTCTTTCCCTCTCTGGCTCTTTAAACCA
TTCCATCTTTATAGCTGAGCCAATCAATGGCAAACCAGTGTCTATTGTCTGTTCTGTGCT
CAGGCCACTGCCCTGCTACAGCACCCCCCATTACAGAAATGTTTCTTCCCATCAGTGCCT
TTACTTATCACTTCCCGGGTGACATTGAACTTCCTATGCCCCGGCCGCCGAGACACATCT
CTGAACTCACACAATTACTCTTCATCCCCACTAACAATTTAGTAATGAAGTATTGATTTC
CAGATTCCTCTCTTATGGATGATATTAGATTTTGTTTGATAAACTGTGCCTGGGCCTCTA
ATCTGCACTGTCCCTTTTCCCACTGTCTGTAAAACAAAGTGCCACTGGAGAGATAATGAC
CAGGGAACATCGATGAACTCATTTCATCAATTTGTAACACTTGACAATGAAAAAGGGCAG
GCATTTTTCAAGCAGCAATGTCAAAGTTTATTGCTCTGGGTACGGTCTTATTGGAAGCCA
GACATCTTGAGCAGCATTCAGTTCTAATTTATGGGCCCCAATGTGCCAGTTACTTTTAAA
GGAAATGTTTGGATACTGGGAGGATATTAGTGTTGCACCTGGGTTGTCTGATTCTCAGGG
CCACCGGGGATTCATGTGTCATGTTAGAAAATACAAAAACAGCAGAAGAGAGGCTGAGAC
TCAAGCTATTTGCAATGCAAGAAAATGCTGCTTAGGACATAAATCACGCTGAGATGTTAC
ATGCAAGTCACACATGCGTGGATGCGAGGGCCAAATAAACGCTTGAATTCTAATGTTCTT
GCTTAAAGTGTTTTCTGAgaatattaaacacgccttaagtaacaac
>NODE_976_length_145_cov_17.606897
TCTCTTTTCCCCCCACTGCTCTCTTCTTCCTCCCCCTTGCCGTGTGAAATCAAATTTCCA
TGTGGCTCCCGTATCTGTTGCACAGCGAGGTGATTTATCAGGGATGCAAAGAGCATGCAG
AAACAATCTTTATTACATCCATTTCCTGCTTGTCAGCCGGGATCATGTTGGCTGTTCATT
AAAGGCGCGGCGCAGGTGAGGAGAATGCATCCCGATGCCTTGATAGATTGTCTGCTCCCC
TGTGGTGACAGCAGCTGGATGGATTGAACAGCGGGGGGCGAGGAGGGAG
>NODE_977_length_255_cov_1.972549
CCCACACTTCCTGCTTAGAGGAGAGTCTGGGTAAAATATGCAAATTAGGAACACAAATTC
TCCCCAAAACTCGGACCTTTTCAACAACATTAAATGGATTCAGATTAATTAAAACCTGGA
AACACCAAATACAACCTTCAACCAGCAAGAGGACGCAAATTTGAAGAAAAAATGTTTTAT
TTGAAATAAAACTTTTAAACATAAAACCGTGACTGTGGATGCGGACAATAACCTCTAACA
CCCGATCTACAGAGCCAACTCTAGATGACAGGTAGTATCACTCGGACCAACAAACTCTGA
CCAAAAACGCCTGAAGAAAATCACCCCGACCAACCAGCTCCACTCCAGACGCCTGGAAGA
ATCATCTGGGTGAGTGCCAAAACTTTAACTAGGCCCAAc
>NODE_978_length_677_cov_8.677991
TGTGTGTGTGTGTGTGTGTGTGTGTGTGTGTGTGTGCGCGCGCGCATGTGTGCGTATGTG
CGTGCTGTATTAATACATCCCATTGATCAGAGCAGGACCCCTGGCAGTCATCATCCCTGA
GAACCATCTGGCCGACGCCTGACGCTCCCTCACCCAAACAGAAGCTGACACCCTATTAAT
CTGCTACCGCCATGCATACATACGTGTGCGTGCGTGTGTTTCTGTGTGTGTGAATAAAGG
AATCGGTGTGGGCATGCAGAAGAGACTGTGTAAAAGGTTATGTTTAGCGTATGCGGTAAC
ATTTTTGCCATGTCTATGTTTCTGCGTACTTGTTTGCATGTGTGTGTTTGTGTGTAAATG
TGCTCCAAATCCAGATCGGGCACACATACGAACGTGTACACGCACCACTCTGCCATCCGC
CAACAACAGCCGGCGCTGAAGGGAGCTGAAGGGTGCTTGGAAATTAAGGTTATTACACAA
ATTGAGCCATATGGTCTAAATATTTCAGAGCTGAAATTTACTAGGCAATAAAAATGGCCC
CTACCTCGGTAATGGTGTAAATTACAGCTTAACCACCAGCGCTAATGATGTCCTTCTGTA
CGCCCCGTAACCAACCGTACATGAAGGACACATTGTTTAAAAAATACCCCAGGAAAAGCG
AAAGAGAGCGAGAGAGGGAGAAAGAGGAAAGGGAATAAGGGATGTGGATGGAGGGATGAA
CAGAGGTAAGGAGGAACTGAAAGAGGTGAAGAAAGTGGAGAGTGAGGAAACAACAGTGAG
GAAGAAAGAGAGAAGGAGAGAGAGAAAAAGAGAGTGAttaa
>NODE_979_length_676_cov_6.360947
TTTGTGAATCACTCTGCTTGCTCGGTTGCTTTGCAGTGCTTCTTATTCTCTGTTGTGAGG
GAAAAAAAAGGAGGCTTAATGATGAGGAAAAGCACTGTTTTGTTTGCACTACATGGTGTG
AATTATTTGGGCATGAGAGGGTGACCAACAAGAAGTAGCCATTAGACCTCTGAGAACAAG
CAGCGACGCATACAGCCAGCACTCCGCCTCCCACCCGCCCCAACCACCTACACCACCCCT
CGACAAATGCTCAGCGGTCATGAACTACATTGATCTGGGGTATAATTCTCTATGAAATTG
ATGGATGAGGGCAGCCATTGACAGAAAGGGTAAAGACCACTTTGAGATGTCCCCTGTGAA
TAAGTATGATGGAAAATAGATTGTTGAAGAAGATTTATGTTTGTTCTCCGCTGCCACAAG
AGAGGGCCACCCCCCACCCTCTGTACCCAGCCTGGCTCGGACCAATCAAACATGTCATTG
TGGTCAGATTAAACTCACTGCCTCTATTCAGCTGCCAACTCGGTGACAATTAGCTCATTC
TCAAGATGCAAAAAAAGACAGAAGCAGCATTCTTTTTCACAAAGGCATGCCATCTCTCTC
TTGTACTTATGACAGGTGATGCTGTGGGACATCACACTGAAGTTAAACTTCCTGGGATTG
ATCTCCCTAGAGCAAAAAAACACAAGACAATTATAATTATATTTAATAATAACTCTGTTT
TTTTGGGTATTTGCTTAAAATTTCCTCAGATATATTACATGTAGTGTTAATATTAAGGTC
ATGCAAACATTGTGCAGTCCTAAtaacaaacaagcaaaat
>NODE_980_length_375_cov_22.424000
GAGGCAATAGTGATTTTAGGGTTAGTTGAGCCCAATAGTGACATGAGGTAGCGAATTAGC
AGGACATGAAGCACCATAGGAACTCCTAACCTCTTGATAGGCGCCTCACAATCAAAGTCA
TTAGCCAGTGTAATAAAGGGCCTGAGATACAGCCATTCTTCAACAGCCTAACTCTTTTAT
AACCAACAGATTAAAGTTGATTGGATTAAAATGACATTCTGCCCGTCTGACCTTGGCAGC
AGCAGTTAAGTTCACCCAAATTAAATTTCTCCGTAATAAAGATGATTCATTTGTTGCCTG
ACGTAGTAAATATAAAACAGAAAGAAAAAGGAGAAAAGATTAAGTGACACACGTCAGTGC
ACACATGCACAAATGCACACTTGTGCACACACATATACATGCATACAATGACACGAATAC
ACTCGTGTGTGCACTCACAAAGCATTGTTGGAGCTGCCAAGCAACTGGCTGCACATGCGA
AACCAGAGAGACACCCGTCTAACTTAACCTAAAACTTAa
>NODE_984_length_636_cov_6.998428
AGTTCTGCAAAGACAATGTTTACAAACATGTTTTGACTTCACAATGTGTTCAAATATGAT
AAATATGAAGTCAAAAGTTGTTTCAAGAGACTTTGTGTGATATAATTCAGTGAACACACT
ATGTGACAAAAGAGGCCTCGTCAGCGCATGAAAAGCTGTTTCAGAGCATGAAAACAGCAA
TACTGCAGTTCTGCAAAGACAATGTTTACAAACACCTTTTGACTTCACAATGTGTTTACA
TATGATAAATGTGAATGCAAAAGTGGTTTCACGTAACTTTGTGTGACTTAATTCAGTGAA
CACACTATGTGGCAAAAGAGGCCGTTTCAGCGCATGAAAAGCTGTTTCGGAGCATGAAAA
CAGCAAGACTGGTGTTTTTAAAAGACAATGTTTACAAACATCATTTGAGTTCACAATGTG
GTCAAATGTGATAAATATGAAGGCAAATGCTGTTTCAAGTGAACATCTGGCAGGAAATTC
TCTGGACACACCATTTGGTAAAATGACTTTGTGTGATATAATTCAGTGAACCACTATTTG
TCAAAAGAGGCCTTTTCAGGGCACGAAAAGCTGTTTCAGAGCATGAAAACAGCATTACTG
CCCTTTTGCAAAGACAATGTTTACAAACACCTTTTGACTTCACAATGTGTTTACATATGA
TAAATATGAATGCAAAAGTGGTTTCACATGACTTTGTTTGACTTAATTCAGTGAACACAC
TATGTGACAAAAGAGGCCGTTTCAGCGCATGAAAAGCTGTTTCGGAGCATGAAAACAGCA
>NODE_987_length_318_cov_1.852201
CTAACCAGAAGTAGTTGTCAGTTATTCTGCCTGCATGATGCCCATACCTCATCTGCCAAC
GACAACAAGAGAAGTTGGCAGAAGTTGAAGAGATTCAGATCCACAAAGGAAAGAACACTT
TCAAAAGAAAAACATTAAGAGGAGATGGATGTTGATTATACTGTTTGTCTGATGAAACTT
TTAATCAAATATACGTGTGTTTTGATGAAAATAAGGACGTGAAAGCACTTTTGAAATTAT
CAGAAAGGCCCAGCAGACACAGGTGGCTGGGAGAAATGGGATTTAAATTAAATTAAAACA
GAAGAACACTTATTTAGTAAATCTTACTTTAGTATTACTGCAAGTTTGTGGTCATCATGA
TCTGAACATTAGGTGAatgacttttcttacttacttgactgaattggggaggttttggcc
ctaatggggatatttgtgactccacctggtttaaatagtaat
>NODE_988_length_833_cov_9.379352
CTGACTAGTACACTCCTGCACTGTACATTGTTTGTGTTTTATGGAGATTCATTTCAAACT
GCATGCTTTCAACATGTTTATTTGTGTTTGTGTTTGAATAAGACAGCAACAAAAGTAATT
TGGAGCTTTGGAGTTTATGTCGCTACAAGTTTTAGGGAAATAAAAATGCTCTAAGTGATG
GAGTGTAAATGTGATGGTGTGCTGGGAACAACAATATAAAACAGACAAAGAAAATTACTT
GTATTTTCTTTCCGCCGCGCTGTGGGAACATTCATTGGATTCTGCCCCATCTGTTGTAAT
CAATAACGTGACCATCTTGTTTTTTTATGAAACGCACTTACTCTTAATTTCATCCACCAG
TGGTTTTAGAGAGAAGAATGTGGAGTTACCTATAAGGCTTTGACATTATAAATCACCTCT
TGAGACCAGATTGTACGGCAGTATCGATTGATCCTGATATATCACAGAAATTTACTGTCA
CTTCTGTTTTCAATTAAAGATACAATCAGTCAGATAATGACTTAATTGGATTTTACAGAA
GATTGAGTTTTATCGCCCCGTGCTTTACGAGTTTAGTTAAGGAAGGCCATTTTATCACGG
TTGTCAGGGGCGACCGCCTGCCGCTGCCTTGTCCTTCTGTAGCTGCTGCTGCCCTGTGTA
CAGCGCAGGGGAGAAAAGTGTCACAGGATTGGTTTTCCTTGAGCTGCCTCCGCCTCCATG
AATCACGCCCTCCCATAATAGATAAAATCTGCCCGGATCTCGCCGTGACACCTCCCGGTG
AAGTGATGGCGGCTCGATACAGACAGTGGGCGTGGAGGAGGACGCCGCGAGCTCAGGGGT
GGAGGAGGAAATCTCGGGACATTTTCAGATGATCAATAAGTGAACTGGGCGCGCTTCATG
AGCGTCGGCGATGCAGAGTCAACTGAATTTGAAGTCGTAGCTCTGCAGACGTCTCTCAGA
CGCAAACCTGATCAGAt
>NODE_990_length_712_cov_17.477528
TTTACCATAAATAGATTTGTGGGTTTTGTTTAATCACAGGCAAAATGAACTTTAACTTCA
ATAAATATTACTCTAAGTCAGAATGCTACCAAGATGATTGGCCTGAAATGTTATAAATCC
TTTCTTCCATCTTTCCAGTGCACCTGTCAGAAAACAGTCGATTTAGAAGAGATGAAAAAA
GAAGCACGATGAGCTCCCCCCCATACAATATATTGAGATGAGACTCCAAATAGTTAATAA
AAAAGAAAAGAAAGAAAAGGAAACACAAAATCCTAGAGGCCTCATCAATCATTGGAGGCG
GGGGGGACTCCATAGCTTGAAGCCCTGCTCTGGTTTTGTCATTGACGAAAAATGGCTTTC
CATAGAAAAATGAGCAAGATCACACGCACACACCCAGGTCCTGTATTGATTTTTATGGCG
GATGGTGGGGCTGGTGGGTAGTGGAGGCAATGCTCTCAGAGCAGATGTCTAATGGTGTTT
AGAGACTCTCCACTTTATCAAGCCAGGCCAGCACTGACAGTTAGATGCTGGAGGGCAATT
AAAATTAAAGCCTGCCTGATTAGAATATCATATTCATCTGGATGGTAATTACTATGTCTG
GCTCCGTATAAATAATTAATTATGCAAAACCCATGCAGCTGCCACTGGCTAGAGTTAACT
GACTTTCTGTCAACGTCTCACAGTTCTAGAAAGGATAAAGAGATTTGGGAAATAAGCTCT
TTAGCCGCTATCTGGAAGCCCGCTGGGGTGTGCATGCAGCGCCCATTGAAACAGTGGCAG
CCTGCCCTCTGTGTGCAGGTGGCTTCAGCAAGACATTGTGGggcttttccttttgaagat
gtatttagttgaaaaa
>NODE_991_length_775_cov_10.384516
CACCGTAGCTTCCAAAGAAAATAACTGGAGTCATTCAGCCTGGCATCCCTGAAGCTCAAG
GGTTCCCCACTGTACATATGTAGGTATGTCAAGTTTGTGCGCATGTATAGGATGTATGAG
GATATGTAACTAAGCCCTCTCTCTTCTGGGGGGGTTGTTTTACCTGTTGTGGATCTGAGA
GTTGAAGTGACAGTGGAGGATGTCATTGAAGGCAAGCAGTCGTCATCTTGGGAATAACCA
GCCTGAATTGCACGGAGGTAACTGTGGCTTCGAGTGCGGAACGAACCAGGCAGGTCCAAG
GCCTCCATGGCCTGGGATTCTACTTCACTAAAAACGGACTCGCAAACTGACTCAAACTGG
CCATTGATCTCAGTCTCACTCACCTGAGAGACAAAAACAGGAATAGCAGTCCTTAATTTT
TCCTCTTCCTTTCTCTTTCTCACTTTGATTCTTCCCCTTTGCACAGCAAATATGAAGGAG
TGTTAGCATAAGGGAATGCCAGTGTCATTTTCGACCTTAAACTGAATAAATGTCAGATCA
AATGAAAAAAATGCAGATGACAACAAAAAAACAATCAGAAATATAGATATGCAGTTTGTG
TTATAAAGCATTCAATTAACCACAACCCCCAAAACAAAGATAGACTGTATGCTGGACATT
ACTAGATGGGAAACAGGAAGAACACACAGCATTCGTAATTCTTTATCTTGTAATTCTAGC
AGGTGTCTTAGAAATAGGCTAAACTGCTCGAGCAGACACAAGCTGAATTCGTCTCTTGAC
TGTAAGATGATGTTAAAAACTCAGTCAGTATgaaaagaaatgttctatctgcttcttttc
tatctcgtcaagtgtagtcttgtccctttcacagatcctattcaatgtgtacgctgtata
attttagtaatgtctgaac
>NODE_992_length_350_cov_1.902857
CCCTAACCCTAACCCTAATTCCGGACCTTACGGCTAGGGTTGGCCCATACTACGAGACCT
AAAAAAGTGTCACTACAAACCTATACCAATCAACTCAGAGCGGTCTGAAACGCGCTCTCA
AGCGCCTTCTGCGGGAACTTATCTGGGATTCAGCGCTTCCACACTGGCTGCGATATGCAC
GCCCCATTGTCAGTGAATGGGAGAACGTTTTGGCCAATATCTCCGGAACCAGACCTGCTA
GACACCTGGAAATGCCACCTGCCCCACCTAATTTGGCTATGGTGAAGGCGCCGGTCTAGG
TCCCGAGTCTCTACGACCTTCCCTTCCCGAGATAGAGCAAAAAATCACATGTTTCTCCCA
CTTCCTGACGTCGTAGAGACTCGGGAGTAGGCTCAGTACGATCGCGGCAGCAGCAAATGG
GGGGGTAGACACAAGTTTCATGTCTCTAGCACTAACCGTTTTCCCAAACCCAGGCCGACA
TCCTAACCCTGAGc
>NODE_997_length_1006_cov_6.743539
AGCAGCTTCCTTAAAGTTTTCTTGCCATCGCAGGTGATGTGTCAGCTGGAAAACACATGA
ATCAGCAGTTAAGATTTGCTTTGTCTCAAGTCAGTCAGTGTGATTTGCCACGTGAGCAGC
GAACTCACAGATAAAAATACATTGCAACTTATACTTGAATGTTACCCAGTCCCTTGGTGA
GTTGATTGGAATTAGTTCACACCAATGTCTGTCAAGACATTAAAATGAGAGGACTGAGGG
ATGGGATGATGGATGGAAGGGATGAGCAGAGGGAGACAAACTCACAACCTGAAATGTCAC
GCCGTGGGTATCACCCTTAGTCCTGCGCTCCTAGCACTCTGGGGAAACAAACACACATTC
ACCAATGAGACGACAGTACACCCAACCATGGGAGGAGATATCAAGATGAATTTGAAATCC
AGTATGAACAGCAAAAAGACAGAAGAAAGAGAGAAAATGAAAAAAAAGGCAGACAGCAAG
AGAGAAAATCTTTAGAGATGCCAACCTCAAAACGGAGACTGCCATGGTGGATTGTTTTAA
AATAATAATAATAATAATTGGAGAAAAATAACTTTTTGTTCATGACAGGATGGCACCCCT
GAAGCAAAGAGAGCAGAGAAGCAGACTGACAGAGTTCTGACTCACGGCCAGTAGTGGGAG
GAGCAGTAGCAGCAGTAGTGCTTGTAGGAGAGGAAAGGGCATTGGACAAGGACACGTGAC
TAGGACTAGAAACATTGGTTACATCCTGGGTCTGGCTGGTGGTGGATGATTGGCGTCTCA
GAGCCCCCGCCCCCTGAAAGGAGGTGCCACTCTTGAAGGTGTTGACTACTTCAATCTGTG
GGAGGAGAGCGGGACAGGAGAGGACAAATGGCTGCTCAGAGTGACACAGACCAAATGGCA
ACACAGGTTGACTGGCTGGGTGACTTTGGTGGTAAAAGGGAGTACAGTGTCTCAGTCATG
ACACAATGGTAGGGGGAAAGCTAAAGGCCAGGGTGTAGTATCCCGACAACAACATGATGA
ATCTGACCTAAAGAGTTGTTTCACCCAAATCAATAAAAAAGGAGAAACCATTCCGTTTAA
TAGACAGTTTCAGGTTTACCTGTCCAGTTTTTTAGAATTTCAGCCTCCAACAAAACACAG
CGCAAGTGAt
>NODE_999_length_363_cov_6.278237
CTGGCCCTTCTCTTGGCCTTAACCCTAACCCCTGACCCTGCCGGTAAACCTATCCCTGAC
CCAGGCCCTGGCTCTAACCCTAACCCTGCCCGTAACCCTAACCCTAACCCTGGCCCCGGC
CTTAACCCTAACCCCCTGGCCCTGGCCCCGCCCCTGGCCTTAACCCTAACCCCTGACCCT
CCCGGTAAACCTATGCCTGACCCAGGCCCTGGCTCTAACCCTAAACCTGCCCGTAACCCT
AATCCTTACCCCGACAGTAACCCTAAACCTGACCCTCACCCTGACCCTCAGTGTAACCCT
AGCCCCCGAACCTAACCCTGGCCCTAACCCTAAACTTGACCCTGATCCGCCTGGCCTTTT
GCCTGGAGCTGGGGACGGCCAAGGAGCTATGGCGGAGGTGAGGCTTCCCTTCCCACTCCA
CAGTCAGGATTTAGAGCCAGCTTCTCAGGGGACGTGCAGTCAAAGCGGCCGGGATATCAG
GCCAGGGGTACCAGGGGTAgacagggc
>NODE_1003_length_565_cov_7.582301
GAATTATATCACACAAAGTCTCTTGAAACAACTTTTGACTTCATATTTATCATATTTGAA
CACATTGTGAAGTCAAAACATGTTTGTAAACATTGTCTTTGCAGAACTGCAGTATTGCTG
TTTTCATGCTCTGAAACAGCTTTTGGCGTGCTGAAAAGGCCAATTTTGCCACATAGTGTG
TTCTTGGAATTATATCACACAAAGTCACTTGAAACAGCATTTGCCTTCATATTTATCACA
TTTGAACACATTGTGAAGTCAAAACATGATTGTAAACATTGTTTTTGTAAAACTGCAGTA
TTGCTGTTTTCATGCTCTGAAACAGCTTTTCATGCGCTGAAAAGGCCAATTTTGCCACAT
AGTGGTTCACTGAATGATATCACACAAAGTCACTTGAAACAACTTTTGCCTTCACATTTA
TCATATGTGAACACATTATAACATGAAAACATGGTTGGAAAAATTGTCTTTGAAAAACTG
TNNNNNNNNNNGTGAAAAGGCCAATTTTGCCACATAGTGGTTCACTGAATGATATCACAC
AAAGTCACTTGAAACAACTTTTGCCTTCACATTTATCATATGTGAACACATTATAACATG
AAAACATGGTTGGAAAAATTGTCTTTGAAAAACTGTAGTGTTGCTGTCATCATGCTCTGA
AACAGCATTTGGCATGCTGAAAAGGCCAATTTTACCAAATGGTGTGTCC
>NODE_1005_length_785_cov_13.355414
TTTACCTCCACCTCCCTGTTGATCTTTTTGGTCCAAAGCTGCTTCAGTGGTGGACTTGCT
GTGTAACTTGCTCCCTTAATTTACATTTGGCAGTTGTTAATCATTCAGACGGTATATTTG
TGTGCCTAAATAACTAAACAAATTGCCCCGGCAAGATGAATTTCAACCATAATTTGTTAC
TGTCATTTAAAGAGGGCACTCCACACTTAATGTTGGTTAAAACAAGCAATTTCAAACAGA
GTGCTTTAAGAAAGTGAGAACTGTATTTTGTTTTTGTTTTTTTACGACCACCATTTAACG
TGCAAAAATTCACCTCCAAACTTGTTTCCTGATTAATGATCATCAAGAAGCACTTAGTTG
TGTTTCCTTCAGGTGGGAACGTGAGGTAAGACTTTGTGGGCAACACAGTTAATCACACAA
AAATCTAACAAAAATCAAAAATGAAATATTTATTACAGCATTTGTGACTGAACACCTTTT
AAACATTACGTCACAGTCCTCATACAAGTATTTAATGTATTTTTGACAAAGCTTAAGGGA
GACGGCATCTTATCATCTAGTGAGGAACACGTGCTGAAAAAGGAAGGAATTCATGGACAT
ACAATATCAATGCCACAGCAGATCTGAAACTAGCAAAAACATTCTTTTTCAATTGAGGTA
AACACATAGAATATCTAACATGAAACAATTAATAGACTGAACTCTGTACGAAGTTTGTTA
CAATATTCTCTCAGCTTTTTTTTCCCCCAAAAGCATTGAGTTCATAATTTAAGTTTTTTT
TTCCTTTTTTTTTCTTTTTTTTCGTTTTAGGTTTTTTGGTGCATCAACCGTCAAATGCTT
CTCCAGCGCCACAGGATCAACGTTTGTGTCAGTATTGTCCGTATGGCAAGAATGTTGATC
CGCGGATGAAGAAGCGCCGCAGGATGTTg
>NODE_1012_length_555_cov_4.547748
CTCACTACTGAGCAGAGTCATTAAGCTGGTATTCCCGGGCGCGGTTGAAGCACTCCTGAG
TCCCAGCATCGGCCCATACACGCTTCATAGCAGTGAGGAGCTCTGCAGAGTACGGCTCTG
TGTCCTCCATACGACTGACCACATCACAAACCAGCTTAGCATCAGCCTGGACAAGCACAT
GTTATAAGATCAGGACAAGAGCAACAAGATTACATTTGAATACATTTATCATTCTGAACC
ATTATACGCAAGAATTTATTGAAATGGACAAAACAAACCAATCACAAAGTCAAATATTTC
CAAGACTGATTTCTTAAAATAGGTTTTCGACTAGCCAGTCCCCTGAGGGACATCAACTAG
ACATCATGACACAAACAGACACTGGGATTTATATCAACACAGATCTGCTTCGGCACTAAA
GGTAAAGGTAACACTAACTTTTCGGTCTTTGTCTCCGAACTCAATGCCCAGTGAGTCCAT
GGCTCGAAGAATGGCTGCCAAGCTCTGGATGGTGTTGCTGTAGACCACAGGCTTATACTG
CTTCACATCATCCCCAGAAAAGCCATCTTCATGGATAATCCTGCATGCGTACAGAGACAT
TATCAGAGAAACACAAGCCTGGACTAAACAGAAAAAGTCGCACACGTCCATATGGTCCTA
AATAACTGTCTTTTCACAATAAAAGCTCCACATGCTCTg
>NODE_1013_length_145_cov_26.096552
TTTTCTTCTTCTTCTTTCTGTTTTTTCTGCTTTCATTCTTTTCTTTTAAAATGAAACTGG
AGCTGGGGCGGTGATAGTGATAGATGGCTCAGCGCTCTAACACTTTATCCAATCCGGCGC
AGATTTCATCCAATAAAGAATCACTTGTGCACTCTCAAACTAAATGGAAGTCAGGCAGCG
GAGAGAAAGGGGCTGCCGTGTGTTTCTGAGCTGCGAAAATCAAATTTTCTTAAAGCTGCC
GCAGCAGTGGCTGGCGGAAAAGGCAGCAACAGCCATGACTGGCCAGGGC
>NODE_1014_length_812_cov_7.419951
CGTACAGTAAAAGTTAAAGAAGGACAGACGATTTGATGGTGCGTCATTGTCTAATAAAAG
TAAGCTCTCTGGGGTAATGATATTAACATTTTAAGCAATCAGCACTTTGAGGCTTCACAC
AGAGTGCATGTGTTCTACTTTATGCTTGTGTTCATGCGAAAAGATTTCTGAACCAGCTGG
AGTTTTGTGGTCCTCCCCATTGGTCATTGGGTTGCAGGCCTGGTTCAGTCAGAGGTGATT
GAATAGAAATATTGTTTTTTTTTCTTTTTTTGGGGGGGTGGGGGGCATACTGATGAAAGG
TTGATTGATATGGTGTCAGGCGCTCTGTGATGGATTAAATTGTGTGTGCAGACGTTGTGG
CCCTGGCCAGTCATGGCTGTTGCTGCCTTTTCCGCCAGCCACTGCTGCGGCAGCTTTAAG
AAAATTTGATTTTCGCAGCTCAGAAACACACGGCAGCCCCTTTCTCTCCGCTGCCTGACT
TCCATTTAGTTTGAGAGTGCACAAGTGATTCTTTATTGGATGAAATCTGCGCCGGATTGG
ATAAAGTGTTAGAGCGCTGAGCCATCTATCACTATCACCGCCCCAGCTCCAGTTTCATTT
TAAAAGAAAAGAATGAAAGCAGAAAAAACAGAAAGAAGAAGAAGAAAAACAGACAGCCAT
AGGATGTTGGAGATTTGAAAATTAACTGTGGCAAGGGAAAAAAAAGATCTATCCTCCAAC
CACTAAGCCTGTTTCCTCTGTTGGAGGATACCAAGCTTTTCTCTGTAGAGATGCCCCCGT
GACTCACTAGTCTCTCAAGCTCTCCTGTCTCTCTGCTCTCATAATGTCTGCTGACCAGCT
CAAGCCCACACCTGTTCGCACCCTGCTCTTTATGTCTAGCTCGTTTAACATAGAACTCTG
CTTTTTTTTTTCTCCATATGTGGTCCTCACcactgcaacatcttgtgtttactgtt
>NODE_1015_length_297_cov_1.979798
GTATCAGATTGCTTACATACAGTGTGAATACGTTTAGCAGAATGACTGACAATGGAGAAC
AGGACTGAACATACTGGAATGAAAAGAGATGTGTTAGAAGTCAGCATTGTGGCAGCCTCT
AAATAAAACCATGCTCAACATGTCAGCATATAATAGGTTTATTGCTATATGTTCCATATA
TATCAAGTGTCTAAACACCAGTACTGTATTCTGTTTATAAATTCAACACTTTCCTTAACC
TTCCTCCTGTTTTCATTTACATTTTTCTCTAACTTTCCATCCATGTATCTTTTATCACCA
CTATTTCCATTCTGGCATCCCAACTCATTCTTCACCTTGTTTTGCTTTTGTGCCTTACAA
TACAGTATTCTGGCTCTGTATCAAAATGTCTACAGAAGTCCATCAAACCGTAGTTATTGT
TTGTCATAACTGGAAGCAAAg
>NODE_1018_length_321_cov_1.538941
GTATCGTTTTTGCGTGTTTTACTTTGCACTTTAAGAATATTGAAGATGTGCAGCTGATTG
GACTGTAAGCTAGTTAATTACAGGTTTTCTACCACCTGGTAGATGACATTCACTCAGATC
ATGTAAACACACATCTATTTGACTTCCAGGTCCTACATTTGTAACTGTGGGCCATATCTT
TCAAAAGACACAGCACTCTTAAATCTCACTTTTGTTCTTTCTCAATTAGTACATGACAGA
TGAACCACCTTTTAAGTCCAAACTGTTTTTTTCGTTAGGTCTAGAGGGATCAAACAGGTT
CAGGTGTGTCATTTAAGAAACTGTCTTTGGACCCACCcctaggtgtggttacaaatgaag
gaaaatgcacacatgcaattctgactcatgatgcagagaattactcatagtgcatcaaaa
ccatattttgggttcgatttagacttagtgtacaagaaaagtcat
>NODE_1019_length_318_cov_1.493711
GTTTCCACGTCACGTGAGCTTCGCCTTGACATTAAAGGTTTGCGCTCCAGTTCGTCCCCA
AAGGGTGAAGTTTCACAGTAACCGAGGGCTTTGCCATTTTAGAATGTGACTCAGTCTATT
GTGGGTACGCAGTGAGCACCGCTTGCTCGCTTTCTCTGGGTGGATACGAGGGCGGAGATG
TGTTTCAACACACATGCACGACGCAAGGCGGGGGCCTTTCCTTCGTGTAGTCGCACAACA
AACACACGCGCACGCACACACACACACGGAGTCACACACACAAGGACACACAATGGAGAT
TGCAGTGGAAAGGAAGCTGGGGATTCCTGAGATTCCTGTGGACAAAAAGGTGTGAACTCA
GGCAGCCGAGCAGCCTGGGAATTCTGCTGGGTTTGGCTCGAGAGGCGGTTTAATGGCTGA
CCagagtttactggtgacacacggagaggagataaaaaaaag
>NODE_1020_length_516_cov_12.591085
TCCTTCAGCCCCAGGGTCATTATTTAAAAAGTGACAGAGACTCCAGTGAGTGAACGTGAG
AGAGGTGAGGAAGGAGGGAGGGTGAGGAAGAAAGAGGGAGAGGAGAGAGTGAGAACAGCG
CTCGGGAAAGAAGGGAGAAGGAGGGGCGGAGGGTGAGGGGCTCAGTTGTGCAGGTGTATT
GTCCAGCGGAGGGAGAGGGTGCTGGGAGACAAATGAATCCAGCAGGCATTTGGTACACAC
CGGAGATTGCTTATCGATCCAGATCGCAGTATTCAGGCCGGCCTGAGAGAGGGCTGAGAA
TTTTCTGAGGGAGTTAATAACCTGGCAGCTCAGCTGTCTTGTCCAATTCACCAAAGGCAG
AGGCCTAATCAGGGCTGGATTCCTTTTTCTGTCTGAGGAGGGGGCTCCGGCCCTCCACCC
TCTCTTTCAGCTTTGGCCGCTTTCTCTGTCTCTCCATCTCTCCAGCCTTCCTCTCATCCC
TCCCTCCCTCCACGGCCCCTCACTTCCACTCCATCCGAGCTCTGAAAGTGATTGAAATGA
CAGCCTATAGAAAGAGGCTAATCAAATTGTTTATTATCAGTCTGAATCAATATGTATGGA
TTGTTAAAACATCAAAGTCAGCCCCTGGAAAAGTAATAGTCGCCGGCTGGCAGCAGCTGc
>NODE_1021_length_145_cov_26.468966
TGAGATCGGCCTGAAAGGGTTAAGGGCATTGTTCGCTTATCATGTGATAGGGACATTTTT
TATGCAAGAGCGAGCCCTGATTAGAGGGTGAGTTTTAATGACAACTAATTAGCCAACCTC
TTTAGCCTTGGCATAATGATCAAACGAGCTGTCATCGTGTACCTGATACAATGATCCTCT
CACTCTTGATATGATATTTTATTCCTCTGCAATTATGCAGCCCCCACTGCACCACATGTG
TTTATTGCCTCAAGCACACATGTCAAATTAAAGAGCAGCTTATGCACCT
>NODE_1022_length_399_cov_1.804511
TAGACCGGTGGGTTCAAGAGTGCCATAATATTTAAAGCATTTCAAGATAAAAAAACAAGA
TGTATTTGCAGATTCGCTCCCTCACGCTTATGTTTATAAACGTAGATCGCTATCATTCCA
GGATTTGTCTTTCTGTTTTTCCATGTTTATTTTTTCTTTTTCTGTCTTTTTTTCCCACAC
AGGAAGTCTACAAAGACACCAGCTCGCAGGTACTCTCACTGCGGCAAATGCTGAAGGAGA
AGGACGAGGCCATCCAGCGACAGAGTAATCTGGAGAAGAAGATCCACGAGCTGGAGAAGC
AGGGCACCATAAAGATCCACAAGAAGGGAGACGGAGACATCTCAATCCTACCGTCCCCAC
ACGCTGGGGTGGAAGGTGGACCGGGTGCTACAACTGGAGGAAACAACACAGTTGTTGGTC
CAAACCATGTAGGAGTTGGAGGGGGCACAGCTGCTCCACCTCCACCGCCTCCACCTCCTC
CACTGCCGGTGAACGGCGCATGTAGGTTTAATACTGTTTCAGCTAGTAAACATTGAACTA
AAt
>NODE_1030_length_736_cov_20.589674
ATTAGGATGAAATGCTAGGAAATTTCTTCAGCCATTTCTATTAAACATAAACTTCTTTCT
AAGCACTTACCAAGAAAAAAGGAACTGAGAAAATAAAGACAGTTATCTGTTGTTTGGGGG
CATCTAAAGGATTACTCTCCATGAAGCTTTCAACATTACATAATCCACAAAATGTGACTG
TTAAAGGCTATTTTTCTTGATTATGAAATTTGTGAACCCCCCAAGCAGCAAGCATCCTAA
AAGACTGTTAATGCCTGATGGCTGCATTGCATTTCATGCGCTGAGTTGTACTGATATGCA
TCTACACACAAACACAGAGGCAGTAACAGAACTCTTTGCTCCTTGGCCTTCGAGTCATCT
AGCTACATCAATAAATACAGCAAAATAGCATTAGCAATAACTTCAACTATATGACCAGGC
TCTAATATGATAGAATTAGTATCAGTGTTTTAAGGTTTGGCCATTTAGGTGAAATTCTAA
GCCGGGCAGGGAGTAATTTGGACACAGGGAAAATTGATTTTGACCATCAGCACTTTCTCA
TTTTCAAACAGCGCCTGCGGCTAAATGGGTTAGCCTGTTAAGCACATTACACAGGTAGCT
TCTCCTTTCCTCCCCAATGATTATGTGTCCGCCTTGAGCAATTGATATTTCTTGCAAATA
AGAAAATTATCATATTCCATGACTGGAAAGAGAAATTAGGGCCTGCTGTTATGGAGTGGA
GTCTCTGGACTGAGAGAGGGAGGCAGAGGTACATTTTTCCTTTCTTTTTTTTGTTTTTAA
GGGTGGGGTGTACGTATCAAATGTCGAAAGCTATATTGGAATTGGGGCGCTGTCAGGCCT
CATCAATAAAAATATACAGTGATAGACTGTAAGTGGTGGa
>NODE_1031_length_391_cov_1.501279
AAAGGTAGATCGATGTAGTAAACTGAATAACTTTGGGTGTTAATCCTCTGACTACCAAAT
ACTTTCTGGGTTCAGTGTTCAGTGCAATGTAACATCCTGTGCCTCTATAGAAACAACACA
ACCTTGACTGGAAGCAGAAAGAGTTCAACAAGATGTTATGTGCAGTATGACACAGTTACG
ATGTCATAAATCATAAGAAAGGACGAAACAAAAGTTCTAGTTCTTTCATTATTACTTTGC
AAAAAAATGCAAAAAGAAGATAAAAGAAAGGGGGCCCTGCATGTTATAGATAGTTTACTA
CTTAATTTTTAAACTGGTTTCTACACACGGCCTGCAGTTCAACTCAGTGCAGCCAAAAAT
CCCTGAAATCTTGTCACATGAATGTTTGCAGTTGAGTCAATCACAGTTTCAGAGTGTGTT
CTTTACAGAATTTGGCTTTATTTTTGGCATTTTATAATGAGACATGTGGACCAGAGTGAT
TTGTAGGAAATATCACAATGTTACGCTTAGTTGTGGACAATTTTCCCAACagact
>NODE_1039_length_310_cov_1.012903
CCTTTTTTTCTGAATTTAAATCAACAAAAAATATCTATAATTATTTTACAGATATTTGAA
ATTATTTTAGAAAAAAAGACGAACATGAAAGAGCCACGTATGGTAAATAATTTTAAAGTA
TTAAATTACAGATAATATCAAGAAAAATCAGATTTTTTAAAAAACATGTTGACCATTAAA
AAAAGGCCAAAACTGTAAATAATGTCCATTTAAAAAATCTGTATTTTTAGAAATGGTAAT
TTATTCTTTTTTAATTTGCTGACAAAATGACAGTATTTTTTCTGTATTAAAATTAGACAA
aaatatttaaaaattacagatattcgtcattattttttaaaatatgtatattgaggattg
aaaatggttaataatttatgtattaaaaatgtattcatttatgtgttactcctaaaacac
aggcctgactgtacattacgttcacatcaaaaat
>NODE_1040_length_640_cov_8.003125
AGGCAAGCGATGGGAGTTCATGAACTGATGCTGAAGTGCAAAAAACAGAGAATGTGCACG
GGAAGGAGTGGAAATAAAGGTAGAAAAACAGTCAGTTAGAGAGCAAACAGAGAGTGGTCG
AATCAGACGCAGATTTAGCTCGACATGGATCTAAATGTTTATCTTTCTGTCTCCTTTTAG
CGCAGACAGTTCTGGAAATGCTCCTACCAGTCACTGATAATACTTATAGTTTCTACATAT
GGGCTCCTCACAGAAGCAGCTTCGGTTTCTCTGTGACGTCGGGTTTTCACACGGCACAGG
AATGATTGAATTCCAACCTGCGCGTAAGTGTTTTTTGATCTAGTCGGCTTGATCCTTGTG
CACCAAAGCGCCACCACCGCGCGCCATACTCGCGTGCACACAGGCGCGCACATCACATTA
TACGGCATCAGCCGGGCTCAAAGTGGATCATTATTTACTAAACAGGTTGCCTAACAAGAA
AAGACGGATTCCCCTGCAGGCTTGTATAAAAACCCTGGAAGCATGGCGGTGGAGCAATAT
CCATCATAATTGATGTGTTGCAAAGCAGATTACACACATTAGCGCACACTGTTCTAGCTA
TGACAGCTCCAACTGAACATGACAAATTCCATAATATGCAAAAAAAAAAGGAAGGTATTT
TGCTCTCTCTGGGTATTAAACGACAACTAACAAAGAAGCATTTGCATTGGCAGGAAAGAG
CGAACGTGTTTGCGAATGTTAGCGTGTGTGCATCCATGTCTAACTACACCTCCTCCATGC
TCTc
>NODE_1044_length_325_cov_2.086154
TCCTCCCCACCTTACAACACCTACGTCCAACCATTCTAACCAACTTTGACTCTTTTTCCC
CTTCACCATCTCCGCCATCCGTTGCCTTATTTCTGTTCGTACATCTGTTCTCTCTCCTCT
CTCTCTCCCCTCCTTCATCCCGTGCATTGCTCTTGATTATTCTTTTCTTCACTTTTCTCT
CTCTCCTTCGCCTCCTCTCTGCCCCGTCCTCCTCTCTCTCTCTCTCTTTCTCACTCCTCT
CTTTCCCCTGCAGACTCCGCGGGGATCTCCGTTCACCGAGATCACATGACCATCAGCCCT
ATCGGTTCCCCGCCACCCCCGATGTCCTCATACCGTCTCGCTCCATTTCCAGCGAAGTCT
AGACCAGCCGGAGCAGCACTCGCCGCACTGCGCCGCCCATCCGGCTGGGCGGTATGCGAc
gctgcaccgctcctattccacgcaggtctagacctcccataatgcagcg
>NODE_1045_length_449_cov_6.777283
GGCGCTACATCTGCAAAGTATGGCAGGGGGAAAAGAGCTGAGAGAAAGAGAAAAAGGGAG
AAGTTGGTGTACGGTGTTTATATGCATGTGGGTGAGTGTTTTTGGGGGGGTGAAGAGGAG
GAGGAGGAGGAGGAGGGCGGAGGAGGGAGGAGGGTAGCAGATCAGCAGCCAACTCCACTC
CGAAACCCTCCCCTCGCTCTCCCTTTCTCTTCCCTGCAATACCTCCGCCTCCTCCCCCCT
CCCCTTGAGTAAATCTATAGGGAGGGAAGGCAGAGACAGGTGCATTTCTCCACAAATTGA
GTTAGCCAAGACATGCCACATCCAATTGGGCTAAATTGATGTGAGAGTTTGTGATGTCTG
CCGTGGGTATTACAGCAAAGGTCAGTGTGCCGAGACAATGACATCAATCTGGTCCACGTG
GCCGAGAGCGCTCGGGCCCCCACCGGCCTCCTGATTCAGATGCAAACCTGCAAACACAGG
CAGGGGAAGGAGAGGGCGGACGAACGCCGGTCGCAAACTGGTGGGCATTTTGTGATTAGA
AACTAAACAAGACCTCCACACAGTCTGGCTGAGGGGACAGACACACAGTGCGT
>NODE_1046_length_716_cov_8.709497
AACCTTACTGATAAAACTAACAAATAGAGATGGATTTAGGGGGAGAAAAGAGTAGTTAAT
GAATGATGAATTAGAGACGAGGGAAAACATCATAAATTCTGACAAGGCGCTGTTGTCTGC
TGGATGATGAACAGCACTGTTGGATGGAATCTGCCTCTCTGTGTATCTCTCAGACGCTGG
CTGCCACTTTATCTCTTCCATCCTGCTAGATTACACCTCCAGGGTTCAGGTGGGAATCAA
TCATTGCTATTATTACCTGAAGTCACCAGATGCATCTATCACCACTAAGGTTACCATAAC
CTCAATATTAACAGAGGAAAAGCCCCTCTAATAAACAGCAGAAAGGATGGGCTGGCTGGT
GGGATTTCATCTTCCTTTCACTTTTAATAAGGCACTCAGAGGAATAAAGATTACAGGCCA
TATTTAGCATGCAGAACAAATCAGGCTCTTCCAGGCTCTTCCTCTCCTCCGCTTCTCATT
CTGGTTAGTCATTAAGACTGAGGAGGAGGAGGGGGGGGGTTCTAGTGTGTAGAGGCGTTC
CCTGGTTCAGCAGTCATGCTGCCGCTCTCTGTGTTCTCCTACTGCCTGCAGCTGCTGTTA
ATAAGACTTTTCTAAGGCCTGATATGTGTAAACTTAGTAGACAGTCTCCACATGCCTCCA
CAAGCCTGGTTGGACCACTGGCTCTCTCAAGCCTCTATAGTGCACCAGCCGACAGACGAC
ACAGCGAAGGAAAAGTGGTTAAAGTCCCGAGGACACAACCCTGTTAATGTTCATCCTCTT
TTATAAGCCACCATTACACAATGGTGTCTCTGTAAAACAAGATGCAGAAAGAAAGTGAGC
ATCAgggcaaaaatggctaa
>NODE_1047_length_680_cov_10.938235
TGTAAACAACATCGTCCTCTGTAATGAAAGACGTGATTTCTCCGTTCTCTGTGCGCTCGT
AGCGTGACTTCTTCTTGGGCATCTTCTTTTTGCCCTTCTTGCCGGCCTCCTCGGCCGTGC
CGCTGCCTCCACCAGTGCTGCCATTGTCGTTGTCCTCGTCCTCGCTGTGCTCGCTCTCTG
CATAGTTCTTGGCTCCGCCCTCCAGCGTGCAGCTGCGTCGGGGCCTGGAGCTCTCACTTT
CACGATCTCCCCGGTCCCCGTCCTGCCGACGGGACTTACCGGCCTCTCTTTTGTCCCGGT
CCCTGTCTCTGTCCCTGTCCCGCTCTTTCTCCCGTTCCTTCTCTTTGTCGGCCGTCATGA
TCCGCCACGTGCCTTCCTCAGTCCTCTCACGGCTGGGCCTCCGTGAAAGGTAGACTGTGA
GCCTGGGCTTCAGTCTTCTGAATTTACCAGTCAAATCCAGGGAAAATTTGGCCACACCAA
CAACCCCAGTGTTTCAGAAAAGCTGTGGAAGAGGAAAAAGAAGGACAATTAACATAAGCG
TATGTCAATAACCATCATCTTTACAATACAGGAGCTGCATGTTCTCAGTTAAATTGCTGT
TTTGTACTGTAGGAGATCTTTTGTGGGTGAGAAACACAAGATTAGTTCCTGGAGATGAAG
CAGCTGTGCTGACTCTTCTCAACATCACAGTAATTGTTGGCATTCCCCTCCACAACTATG
TATACCCTAGAGAGCACTGAGCAGCTTTATCCAAGAACAGAATCTTCTAACTTCCTGCTC
AAACGTATTTCCactctttcagagaggtgctaaaacagagttat
>NODE_1048_length_145_cov_1.255172
TCTACGACGTCAGGAAGTGGGAGTAACCTGTGATTTTTTTGCTGTATCTCGGGACGGGAA
GGTCGTAGAGACTCGGGACTGAGACCGGCGTCTTCGGCATAGCCAAATTAGGTGGGGCAG
GTGGCATTTCCAGGTGTCTAGCACATCTGGTTCCGGAGATATTGGCCAAAACGTTCTCCC
ATTCACTGACAATGGGACGTGCATGACGCAGCCAGTGTCATAGTGCTGAGGCCGAGATAA
GTTCCCGTAGAAGGCGGTTGAGAGCGCGTTTCAGACCGCTCTGAGTTGa
>NODE_1050_length_783_cov_16.321838
CGCGGACGAGGGCCCCGCGAGACGGGCCGCGCGCCGCGCCTCCGGCGGCGGAGAGAGGAG
GGCGACGGGGCGACTGCTCCCCCAGCCGCGGCTCGAGCCCAGCCCCGCTTCGCACCCCAG
CCCGACCGACCCAGCCCTTAGAGCCAATCCTTATCCCGAAGTTACGGATCTGACTTGCCG
ACTTCCCTTACCCGCCTTGATCTAACATGCCAGAGGCTGTTCACCTTGGAGACCTGCTGC
GGATATGGGTACGGCCTGGCGCGAGATTTACACCATCTCCCCCGGATTTTCAAGGGCCAG
CGAGAGCTCACCGGACGCCGCCGGAACCGCGACGCTTTCCAGGGCACGGGCCCCTCTCTC
GGGGCGAACCCATTCCAGGGCGCCCTGCCCTTCACAAAGAAAAGAGAACTCTCCCCGGGG
CTCCCGCCAGCTTCTCCGGGTTCGCTTGCGTTACCGCACTGGACGCCTCGCGGCGCCTAT
CTCCGCCACTCCAGGTTCGGGGATCTGAACCCGACTCCCTTTCGATCGGCCGGGGGCGAC
GTAGGCCATCGCCCCGCGCTTCCGAACGGCGTTCGCCCATCCCTTAGGACCGACTGACCC
ATGTTCAACTGCTGTTCACATGGAACCCTTCTCCACTTCGGCCTTCAAAGTTCTCGTTTG
AATATTTGCTACTACCACCAAGATCTGCACCCGCGGCGGCTCCACCCGGGCTCGCGCCCT
AGGCTTCCGTGCGCACCGCGGCGGCCCTCCTACTCGTCGCGGCCTAGCCCTCGCGGCTCC
TGTTGCCGGCGACGGCCGGGTATGGGCCCGACGCTCCAGCGCCATCCATTTTCAGGGCTA
GTTGATTCGGCAGGTGAGTTGTTACACACTCCTTAGCGGATTCCAACTTCCATGGCCACC
GTCCTGCTGTCTATATCAACCAACACC
>NODE_1055_length_786_cov_6.652672
TGTGTTTTCTTCTTCTTTTTTTTTTGTTCACAACAGATTTTTCACTACGAGTGAATACAA
ATGCGCGTCTGGAAGTTAAACAGCGCTTAGAAATTCAGAGAAGTTTCTCTGTCTGATCAT
ATCTGAAGCTCATGTAACAGAGAAGCTGAGACACCACATGGACTCAGAACCCAGTCAGTT
GTGGGTCCATGTAGTTGCACCATCATGTAAATGTTGCACCAGTTTTGTAGTAGTATACAG
ATAAATGACTGAACAAAAATATAAAGCCAATCTTTGTTCTTAGGTGACATGTAGGAGTTA
AAGTCCTTAAGTTGTATATACATTATGTATATTTATACACTTAATTATTTTTTACTTTTC
AGTAAAAGGTGCTCCACAAAATATGACAATATGCCATACTTGATGAAGTAAGTCACAGAC
TTATTTTAGAACGGAGGAACACTTCCACTCCCATCTGGAAGACAAAAAATAGAGAAGAGA
GAGAAAGAGAACGTTAGTGGTGCATTTTCACAGAATGATTTGTCATCTCATTTTCAAAAA
GAAAAAAAAAAGAAGAGATAAAAGTGAGGCCGATTCTTACCTTTGTGGAAGCACTGTGGC
GATGGATGACATTGGAGTTGATACAACTCAGGTTGTTGCCCTAAGCCAGGGGCGATCGAG
GCACCTGCCCCAAACATGGGTTCCAGGACGGCCAGTTCCTCCAGGAGGGACTGAGTGCAA
GACACGGCGGGCGTGGGCGAGGCGATGGGCGTGGACGTGGCAGAGCTGGGGGAGGCAGTG
AGGATAAGGGGAGGGGAAGCTGGGATGGAGGAGCAGGAGGACACAGGAGATGACACCACC
TCGATCTCCATTGCTTCCTCCACTAGCCCCTCCCCGTCCGCCTTTACCCCGGCCTCAGCA
GCCACAGTCGCCCCGCACCCAGCCAtagag
>NODE_1056_length_835_cov_10.508982
CTTTTCCTCCTTTGTCACCATGAAGTTGACATTTGTGCTTGTTAGTGAAATGGTGTGACA
ACTATTGGGTGTCATGTAAATAGTTTCAGACATTCCTCTTTGCCCTCAGGATGACTTGCA
GTAAGTTTGGTGATCCTCTGTGTAGTGATAATCAGGTCAAACTGCACGTTCTCAAATACT
TTTCATGCCGGAATAGATGCAAAATGAGTAGCTTTCCTGTCATCCTCAGCTGTTCACTGT
ATTTGTGTTAACACACTCAGTATGGATAAAGTAGTAGAGGTAGGATCTAATACAGTGTAC
CCTTTTTCTTGACTGTTTTCTTTATCATTAACTCGCATGTTTTTCTTCTTGCCTTCCTGA
TTTGTGTGTGTCAATCTGCAGGTTCTACTGGGACTTGATAATGCTCATCATGATGATGGG
GAATCTAATCATCATTCCTGTGGGAATAACCTTCTTCTCAGAGCAGACCACCACCACCTG
GCTGGTCTTCAACGTGGCTTCGGACACCATCTTCTTGGTTGACCTGGTCATGAACTTCAG
AACGGGGATCGTCAACGAGGAGAGCTCCGAGATCATCCTCGATCCCAAGGTCATCAAGAT
GAATTACCTGAAGAGCTGGTTCGTCGTGGACTTCCTCTCCTCCATTCCAGTGGATTATAT
CTTTTTAATAGTGGAGAAAGGCTTTGACTCGGAGGTTTATAAAACAGCCCGTGCCCTGCG
AATCGTCCGCTTCACCAAGATCCTCAGTCTTCTGCGTCTGTTAAGACTCTCCCGACTCAT
CAGATACATACATCAGTGGGAGGAGGTGTGTATATGTTTGTCTGCGCACATCAGTGAACA
GAAACATGCACTGAGTTCTGGTAGATGTTCTGTTTATACTCCAGCTCTGTGTGCTGGCTC
TGACTCAGGCTGGATGCTTtttcccagcagtaacaaccttgaaagattattgcacacata
taattgagcacatataatt
>NODE_1057_length_361_cov_2.152354
CTATTAACGTGTCCTCGAGGTATTCTAGTGTTCCACTCAGAGAGGGACATGTTGTTCATC
CTTCCCTGACACTTGAAGCACTAATAGCTGCGACTGTGGTCGCTGCATGTTTGTTTCCTC
CCAGGTCGACTTGTTACTCATGCACCCCCACTTCCTCCTCATTGTGCCCCCTTTATGTTT
TATTAGGCCGATGTTCTGTTATTCTTAGCCGAGCAGGATGTTTATACGATCCAAGAACAG
AAATATGACTGGCAAGGCCCGAGTGTTTATCTTTCTTTCCCTTCACTCCCTCCCTTCCCC
TCCTCTCCTCCTCCTCTGCTCAGGTCTTCACTGTCACCGTTCATCCCTCTGTCTCCTCCT
CCACTGCTTTCTGCATGCCTGCCTCACCCTCCTCTGCACCCCACTCAAGGATGATATAAG
TTCTCGAACAGGCCCGGCTGACATTTTCCATGTTAAACCTTGCATATCCTTCAAGCCTCC
TTTTTTTTTTTCTTTCTTTCTTTTT
>NODE_1058_length_301_cov_21.554817
CGACTACGACCTCAGATCAGACGAGACGACCCGCTGAATTTAAGCATATTACTAAGCGGA
GGAAAAGAAACTAACAAGGATTCCCTCAGTAGCGGCGAGCGAAGAGGGAAGAGCCCAGCG
CCGAATCCCCGTCCGACGGGCGGACGCGGGAAATGTGGCGTACGGAAGACCGCTTGCCCG
GTGCCGATCGGGGGCCTGAGTCCTTCTGATCGAGGCTCAGCCCGTGGACGGTGTGAGGCC
GGTAACGGCCCCCGTCGCGCCGGGGTCCGGTCTTCTCGGAGTCGGGTTGTTTGGGAATGC
AGCCCAAAGCGGGTGGTAAACTCCATCTAAGGCTAAATACCGGCACGAGACCGATAGTCG
ACAAGTACCTTAAGGGAAAGTTGAAAAGAACTTTGAAGAGAGAGTTCAAGAGGGCGTGAA
ACCGTTAAGAGGTAAACGGGTGGGG
>NODE_1059_length_872_cov_9.363532
TTCACTGACCTGAGGGAGGGTCAGGTCAGTGAATAAAAAGTGTAGCTACAGAAGCAACAG
CGTGGCAAGTCAACATAATGAGAGCAATGCAAGCAAGACAAACAGTCTTTGACTGCAGAA
GTTGCACATGCAGTCACCTTTCAGTTTGGCTGTCTTGATGTAACACTGAACTTTTTTTGT
ACTTGAAAGACTGTAGATGTATTTTGTGTTTCATAGCAACTCATCCCAAGTCAAATAACG
TGGTTCCTTTTGGATTGCACTCAATGAGCCTGCATTGTCTCTGCGTTTGCAAACAGCATG
CCGGTTATCTTAAGAGATTTTGCTTCTGTGAGCAGCAATTTGGGATGTTTTGCTGACAGA
[truncated: 957,811 more chars]
