# Supplementary material for: Multilocus molecular systematics of the circumtropical reef-fish genus Abudefduf (Pomacentridae): history, geography and ecology of speciation
Source: PeerJ. 2018 Aug 14;6:e5357. doi: 10.7717/peerj.5357 (PMC6097498; doi:10.7717/peerj.5357)
Supplement: Data S1 [file peerj-06-5357-s013.zip › Data Supplement/assemblies/Abudefduf-declivifrons-STRI-X-1040.contigs.fasta]

>NODE_1_length_382_cov_5.267016
GAGAGGTTTCAGCCCTGGATTCGAGAGGAGGCTAATTTACGAGTCTTGTTTTGCCTTTCA
GGAAAAGGGGGAGATCAGAGGGGGAGGGTGGCTGGTGAAGGAGAATGCAGCAATCACATT
TTTAAGCATGCACAAGCGGGCCGTTCCCGGTTCCTAGGCTGGTGTGTGTCCCCCCCATCC
GACGCCAGCAGCCGTATGGGGAAAGCAGCGGCAGACACAGATGGCATGGACACTTCCACA
AGGTCTGCCGCTCTGCCCTGCCCGCTCTGCCGCCGGAGCCCGTTCGCCGCCGTCTCTCTC
TTCCAGCTCGCTCCGCCGCCCAGCAGCACTGCAGCACAGCACAGGCTGACGGCATGAGGC
TTGATCCAGTGCATTTCTCCATGCTGGTCATCGGGGTCTCCTTCGCCTGTTACGCCCCGA
GTCTCAACTCCCTCCAGGACCAGGCGTACCGATCCGCCGTGGTCATCGAGGGCGAGGTGC
GCTCCTCCCCGGAGAACGTCTCCTCCCGGGAGCCCTACAGTGTGAa
>NODE_2_length_322_cov_8.925466
AAAGCACCAATCAGCTTTTACAGTCATTCGTCTTTATCAAGCGCAAGGGAGCTCAAACAA
AAACCTACTCAGGTTGTAAATGGTCGAAATGTCAATTAGAAAAAAAAATCATCATTAGGT
TTATTACTCAAATTAACAGTTGCTCTCAACCATTTAAATCATTGTTGGTGTTCGCCGTTA
AAAGGGAGCAGTTTTTTTTTTCTTTTCTTTCAGTCTTAGTAGTCAGACACATCTCCCTTT
GGACTCTGACGGAGTGATTTTGGAGGTATTATATTCATGAGGGGTTCCAGTAATTGGATT
AAATTGGTTCCAGAATGTAGCAATTTATATTATAATATCCCATTACTTCTAATACTGTTC
TTAATTAATTAGCCTGATTTTTTTTGGTCCGTGTTCCTGATAAGTTAAGTTGGCTCAGGA
GGAGGTCCGTCCCATGGTGACGTCTCGCCGCGCTACATCAGTCACA
>NODE_3_length_665_cov_10.882707
CTTACTTTAATAGCTATTTCAACTATAACTGATACGTGGTGTTTTAATTTTAGGCATGTA
TTGAGTGCTTTGACTTCACTCTTTCTAATCCCTTCTGAAAAATCCATTTATCTCCTCAGA
CCAGCTGCTCTAAGGAGAATCTGTTCAGTATAACTGATGGACAAACAGAGGAGAAGAGTC
ACATTTTCAGATGAACGTTTCACTAAAAACTTTGGCAAATAAATACTTAAAACTGATATG
ATATTCCATTTTTGTCTCAGAACAGACTTTCCCCTTCTCATCTAAGTGTATCCAGCGCAG
GTTTAATGCATATTTCAGCAAGCCCAAGCAGGGTGCCTTAGAATTACCACTTTACTTGTG
GGCCCTGAGGCCTTGGAGCCGACTTTGACATCAAGAGAATATGTTTGGGAAAAGGAATGT
GCGGCAAGCTTTCACCTCCAGGTATTTATCTTCTAAGGTGGGGTGGACTTGCGAAGGAGG
TGGTGGGGTGGCGGGTGTAGCCAGGCTATGTCATGGCAGGTCGAGAAGAAACAGACATGA
ACCTGTCTTAGTGCTGATCCGTGTCCCTGCAGACTGCTATGGTGCAGAGGCTGAGTGTGA
TGCAGCTCTGATGGCCACTTGAAGGCAAGTTCAGCAGCTTCTGTCAGCAAAACATGCCAA
ATTGCTGCTCACAGAAGTGAAATCTCTTAAGATAACCGGCATGCTGTTTGCAAATGCAGA
GACAATGCAGGCGCATTGAGTGCAATCCAAAAGGAACCACGCTATTTGACTTGGGATGAG
TTGCTATgaaacacaaaatacatctacag
>NODE_4_length_443_cov_7.814898
CGAGATTATGTGAAACAAAGACGTGGTAAATGCCGTCATCTACACAAAGACAATGAGATG
TTACGTCCAATGTCATGGCATTATGTCGGAGAATTTAAACAAAGAATTGAACCATAGACA
ATATCTGCTTGGAAATGGAGAAGGGTCTGAGCTGCCACATCAAAATGGAGAAAAAAGGCA
TAGCATTTGAAAGCCTAAAGGCTTAAACTAATACAAAAAGTCTAATCAGACTAGCAATCC
CTGATGTTAATGAAGGTGTCACACATTGCACAAAGAAAGTTGTGCCTGGCAATCTTCCAT
TTTTCGGCTGCCTACACCAGTGACATTTCATCTCACATTCAAAGAGCGCTGAGGCCCCTT
AATGAAATGCATAATTAACATATTCTAATTGTGCTGAGCACAGTGATGGTTTTGACAGAG
CTCACTTTCCATGTCTAATTCAATGCTAATTTAATCTGTTCTTTTCCCGCCGACATGACC
TTTCTTGATTGAGTTTCACCGCAAAGAATTTTTTGATGGATTGATTTATCAACCTCTTGG
AATGCAACAAAAGTGCCAGTTTTAGACAGACGAGGGAGCGAAATGAC
>NODE_5_length_562_cov_11.279360
GGAAAAAAAAGTACACTTGTTATCTTGTGAACCCTCAAACATGTAAGATAGGAATCTCTT
GAATGTCAGCGACAGAAATGGAATTAACAAGAGATCTTTTTATTGTCACAGAAGGTCATT
AGGCTGCCAATCGGGGTAATTATGGAAATGATCTCCCCAGCTCTTTGGAATGTTTTCCTG
CTTCCATAAGGACTTGAAAGTGTTCAATCAGCCTCTCTCGTGGGAAAGTTCAGCCATAAC
TGCAAGTGTACCAGCAAAATCAAATTAAGCAAAGAGATTTCATTAGTATTTATAGCCCCG
AGGCATTTGTAAAAGTATGGAGCAGCAGAGTAATGTGGAACTGTGGAGGGGAGAATTATT
GCTTAATGACAAAGGCCATACCTAGAAGACATACACATAGATAATGAATAGGAGGCATTG
ATTGCATCTTTAAAGAGGATTCTTGAGGGATTGTAAAATATTGATGCTTGTGTGGCTGAC
TTTGGACTCCCGGTATGATGGCTGTGAGGGTGGTAACTTTGTTTGGGTGTTAACACTGTT
TAGCTGTTCAATTGATCATTCGGAGATGTTTGATCCTACAGTTAAAAGCATCAATTAATG
CAGTAATATGAGCAAAAATAACACACCAAAACAGTCATGGTTAAAAactgactattttaa
atttagccagttgctaaaggttgtttggagcctgtgtcagtgttac
>NODE_6_length_688_cov_12.101745
TGTAGATCTTTAAAATTAGTGTTATTGCTGAGACCTCCTATCACTGCCAGACTCATAGAA
ATGAAATGAATGCCATTATTTCTGTGTTTGAAGCATAGGGGAAAGTGTATGCATAAGCAC
GTCAGGCCTGCATTTCAAAGAGGAAATCTTTAACATAAACATTAGCATTTTGTGAAAACA
ACTGAGTAATTAGTTTAGGGCATAATAAGCTGGGGTAGGCACACAATGAAAGAAAGCATT
CTGGCTTTAAAATGAATAAAAATTGATTGTGTCCCAATAAAAAACGAATTGGCAGAGTGT
TAACTGGATTCCACATAAACGTCTGTAGCAGTCCCTGGCCGCTTTATTGTGTGCTAATGC
AATAGAGAACACTTAGCAATAAATGCTCCTCTCTGATGAGCTCACAGAGGCTTTCCAAGA
TGGCCTGATGAAATTGTAAAAATTAGATTTGAGCTAGCTGCTAATGACTCCTAAAACAAA
GGAAAATCTCCAAATAGAATTAGCCTGCCCTCTTCTTCTCTAAATACATCATATGTAAAT
TACTGTCATTTGGAGAAATATGCTTGCCTGGAAGGTAAAGCCTTCATTAGAGATCTCAGT
AGGTTTGGGACTCGAACAAGAACTCCTCCAGGACATTTAAAAAGTTTGAGAACTGAGAGA
CGGTAAAGATATTGTTCACTCATGGCAGCAAATCAGAGATATGACTAAGGAATTTATTTT
TGATTATTTTAGTCAAACCAGATGGATTTCGTTCCAAAGCTGAAGGCATAGATAGCTGCT
atgagaaacaaatactgtatgtgtaaaatttcattgctatcctccacatttg
>NODE_7_length_418_cov_7.777512
GTTTCATTAACAATCATCAACAATCCACTCATGTGATGTGATACTAACAAACTGTTTGCT
TTAGCTACAGGGGCTAGGTAAACACTCAAATGGCATTTCCTCTTTTTTTTCTTTCCTTTT
TTTTTGTTCTCACCAGTTTCAGTCCCTTATGTTTGGTAATCGGCATTGCTAAGTCAGAAG
ACATCAGCTTGACTCTATAAATTACCACCTGATCCTTTCTTCCTGGATAATTAGGTACCC
ATTAGTTCTAATCAAGTAGTTACTTAATTATTGCAGTAATTAGTCTAATGGTCTAGCAAA
TTGAAGCTTTATCACTTTCGGATACTTAATGTTCTTGGCAGAGTACATCACAAGTGTCAA
GGCTTGGGCTTCAGCAATCAGGCAGCAGAAAACAAAGTTTATACCATGTCATAAATAATA
TTGTTCTGTTCGTGGTTTGATGTGAAAATTACACAAGTTTATGTTAGACTGCGGCAAATA
AAAAGCTGTGTATAAAAAAATAATAATTTGAGAAATAAATTTTAATTTGATTGCAAGCTT
GACAAAATGTCACTAATAGCCc
>NODE_8_length_608_cov_11.036184
ACAACATTTAGACTATTGGTAGTTGAGAAAATGCCGTGGCCTACCACTAACCTTCACATC
CATATTAAAAGCAAGGTGTCACTGCATGCAAATTAGAAGTAGCCGGGTAAAGCACTGTTA
ATGAACCCAGCCATTGAACTCCATACAGCAGGCTTGTCGTTAGATAGGTGCACCATAAAT
AGTCCATTTGGCCAAGAGCCAGAGGGAGAAGCTAAGGCAGAGTTACTAGCAGTAGGATAG
GGCCTTTATTGTGTTATGACAGACAGAGGGGACGATCAGACAGGATAGAGATATGGGCTT
TCCTTTCCAGATTAATTAAAGAAAGGATCAATTAACAGTGATGAAAACCATGGCAGCATA
CTGACTAGCTGATAGGCCAATCAAGCCTTGAAATGCAGAGTAGTTGGCATGTTTTATCTC
TCCAAACTTAATTGCAATTTTCCAGAGGGAATGACGTGATCAAAATGGAGGGGTGAAATT
AGCTCCATGTGAATAAAGTATTTATTTGATGCATTTGTTCTGTGATTTCAGAACTAAGTA
CGCATTGTATTCATATAGGGGACATTTTTCGTCATGCACACAGAAGTTTCTCTTTCCACA
ATTTATCCTCCCCCTGCTCACCTTTATTATGGTAATTGTGAACGAGGTTCCACTCCTCAA
CATTAGCTTTTGCTGAGTAGCAAAATGCCTTGGCTGAGGACTATTTGCCCCACACTGCCC
AATCATGCCAgatgcatgtggttatacaatat
>NODE_9_length_445_cov_5.112360
TTCTCGTTTGAATATTTGCTACTACCACCAAGATCTGCACCCGCGGCGGCTCCACCCGGG
CTCGCGCCCTAGGCTTCCGTGCGCACCGCGGCGGCCCTCCTACTCGTCGCGGCCTAGCCC
TCGCGGCTCCTGTTGCCGGCGACGGCCGGGTATGGGCCCGACGCTCCAGCGCCATCCATT
TTCAGGGCTAGTTGATTCGGCAGGTGAGTTGTTACACACTCCTTAGCGGATTCCAACTTC
CATGGCCACCGTCCTGCTGTCTATATCAACCAACACCTTTTCTGGGGTCTGATGAGCGTC
GGCATCGGGCGCCTTAACCCGGCGTTCGGTTCATCCCGCAGCGCCAGTTCTGCTTACCAA
AAGTGGCCCACTAGGCGGCTCGCATTCCACGCCCGGCTCCAAGCCAGCGAGCCGGGCTTC
TTACCCATTTAAAGTTTGAGAATAGGTTGAGATCGTTTCGGCCCCAAGACCTCTAATCAT
TCGCTTTACCAGATAAAACTGCGAGACTCTGAGCGCCAGCTATCCTGAGGGAAACTTCGG
AGGGAACCAGCTACTAGATGGTTCGATTAGTCTTTCGCCCCTATACCCa
>NODE_10_length_427_cov_10.533957
TGTGTGTGTGTGTGTGTGTGTATGTGTGTGTGTGTGTGTGTGTGTGGTTCGCTATCCTCC
AGAGCCCCCGTTCCCTCCTCAAACCTTCGTCTTTCATTCAACGTCTAGTCCTTTCAAAAC
AAGGTGAAGTTCAGCAAAGTTTCTCTGCAGAGATGATCAAACAGTCACATCACTAATGGC
GATGGGTGACAGGGCCAGTGAATACAGATCAGCTTTAATTGTGGTGGGTCTTACTGCCAC
TGTCTGTCAATCTGAGCCTTTGAATTGGCGAAAATTTGCTCTGTTCATTCTGTTAAATGA
TGTATCCAATTAAATGCTTTAGAATTCATGATCTTCAGTCAAGGTTAAATGAAAGCAGTT
ACTCCTGTCAGTAAGGTGATTAAAAGCTGCCTACATCAGACACATTTTGTGCAAAAATTT
AAATTTGGGACTAAAGCATGAATCTTTATTCATTACGTGCAGTCCTGCTCTATAAATGTC
CAGCACAGTCGCTCTTAATCACCTTGTTCATTTTAAATCTCACTTTAGTCCTTTTTATTA
AAAGGCATCCTGGTATTTAAATTACAGTgtt
>NODE_11_length_358_cov_7.159218
ACTGTGCAAGCATCCCCGTGGCGTGTCAGGTTCGGGGATGCTTGCACAGTTATACTGGCG
CTCTTGGTAGCTCGCCCGCGGAGGATATAACTCCTGGTGGTGATGCTGGTAGCCAGAGTC
CCTTGCGCGGCTGTAATATTCTGGACTATGCTCAGGGATGTAGTTATTTTGCGAATATTC
CTCGCATGGAGGAAATTTCGGATCAATGTAGTTAGACTCCATCAAATACGAGCTCATGAT
CATTAATTTCTGGAGTGGAAAATAATTTTTCTAGCTTTGTCGTTTTTCTGCTCCATAAAG
CCCTCCTACTTGCGAGCAGCCCTGTAAAGTTACTTTTACCACGTGACCCAGTGGCCCAAT
AGCAGAGTAAGAGGTAGTTCCCGGATAAGGAACCAGAGGTATTTAGCATACCTACAGTCG
CCATTGTGGGCACAAATCTCTCTCTCTCTCTTTCTCTCTCTCTCCCTCTCCCTCTCTCTC
TCCCTCTCTCTCTCTCTCTCTc
>NODE_12_length_431_cov_9.515081
TGGAAGTCATGGTCAAGCCTGTTTGATCCATCGCTATGAGCATCTCTGTCATTGCTTTCA
TAGTTTTTATTCATTGGTTTTTTTCCATTGACTGGCTTATGAGGGCTCTAATGCGACATC
TAAATTATCTAGGAAAAGTATTCTGGGGTTTTGCACTGATAGGAAATCCGCACGATGCCT
CAATGTGAGGAGTTAAATGTTTTGAAGGTCGCAGTTTCTCTCATTGATCTTGCAATGTTT
GTTAATTACATTGTCACTGATGTTGTGAGAGATAATTAAGCCACTATGTTTATATGCATA
ATTATGTGCACTCCACATCAGCCTTTGAAAGACAGCGGCGAGAGAGAGAAAGAGAGAGAG
AGTGAGAGAGAGAGAGAAAGAGAGAAAGGGAGGGAAAAAATGTTTTAATTGTGAGCTGAG
CAGAAACATGGCAATATAGATGCCCTAGTTACAATCAACAAAGAGCAACTCGGAAAAAAA
TAAAAACTCTAAAGACAAGATTTGCAACTGATGCAGTGTGCTCTCCCCTCAGTCTTCAAA
CACAGGctttgttgtgtgatctaaagtagtaaggc
>NODE_13_length_476_cov_4.384454
AATATTAATGAAAAAAATAGAGAAAAGAACAAAGAACTGAATTGAGACTCTCCTTTTTCA
ATTTCCCTTGTTAGCCTCCTGCTGCATTCACCCTATAGTTTTTTTCTTCTCTTTTTTTTT
CCAGATGAATTTTATGATATTTTCCTCCCCTCCCCACTCCATCTCTCCCTCTTTCTCGCT
CTCTCACTTCTCGGCAGTTTTCCCCAGACAGGTTCCACAGTGTTTTAGAGGGGATGGATT
TAATTGCTCTGTGGGGATTGGTTGGCTGTGCCGGGCTCGGCTGTTTAATTAGTGTACCCT
GCCGGGATTGGTTTAATGCTTCATGATCTTGAAATTGTCTGATTGTTCAGCCCTCTGGGG
ACTCTCCCTGCCTACGTAGGCCAGCAGGTTTAGCTAAACATTGCTCCAGGCTTTTGCTGT
ATGCGGCAGGAGGAACAGTATGCCTAAGGAACCAGAATTTGGCTGAAGTGGGGGGTCAAC
TTATGTGACGAGCTGGTCAACATGCATGTGAAGTGGACAGTCTTCTGCTTCTCCGGAGTA
CTTGACTGCaggagatgtgtacagacctcacaggaatgtatacccttacaatccttcatc
tcagcttaatgctgtatgga
>NODE_14_length_539_cov_6.493506
AATATTCTCTGAAATGCTTTGTAAGTAGGTGGCAGTTGCAACAACTGACTACATCTGCTC
CATGGGACCAAGCAAACCTAGTTCATTCATTTTTCAGCAAACCCAGGTTACAGTGCAGAG
CCAAAAACTGATTAAAGCTCAAGGTATGAAGGAGACAGAATAAGGAAAGTGGAAATCACC
CCCCATCCCTTATTTGGGACACCTGAAATAGGCCAGAGGAGCCCTGGGAAGCCTGAGAGA
CTGAAGGGAAAAGAGGAGAGGGAGGAGGTGGAGGGATGATGGTGGTGGTGGAGGGATTCA
GCAGGGCCTTAAGTGTGCTATCATAGGCGTCTCTTGTGCCTGCCTGCTTTATTTGCAGTA
GTCAGGTTAATGAGTCCACCAGCCCACTTGATGTTGAGAGGCCTGCCACAAAGAGCTGCC
TCATTAGAGCTAGCCTGGCACGCTGCTCTGAGACAAAGGGACATTCACGCTACTGAATGC
CTTTACGCTCCTCAATGCTGCCAGCCTGCGAGGGCCAGTGCCATGGCGTAGACCCTGCAC
ACGTCCTGGCGCCTGGCCAGCCACACCACGACCCCGATCCCGGCTGGCTGGACTCGCAGG
CTGCTGCAGCGCTGGAATGACGGAAGGATTCACTGGCCATTGCCTGCTGTGTattagttt
gtgtgttttggagagagcatatg
>NODE_15_length_489_cov_12.143149
TCAGTCCCCTCCTCAGTCACCCTAGCACAGTTTTCTTTCTCTCTACCTGAGCAAAACCAC
GCCACAATAACTTTATTTTATTTTTCTCCCTCGCTCCAATGGACAACATTTCAACCCTTA
CCTCTCCATTCTCTTTTTAATGTGTTTTTTGTCCTCCTTTGCCTTTCTTCTTTCTTTTTT
TCCCCTGACTTCCAAGGTCAGACAGGACAAACAATGCCACTGGTGTCTGTCTGAATGTGG
CTCACTACCCACCACCACTGCCGCTGTTGCCTTGGCAACGCACTAACCATTAATTTTCAA
TTAAAGCAGACAAAGAGATGACAGCTCAGGGTCCATGGAAGATGTCAAGAAGCAGTATTA
ATATACGACAAGTGAGCATAATTGTGTGTCCATTTTTCTCAGCTCTCATCTATGCTATCA
GTGAAATGTGAAAGCAGCAGATAATTTGAGGGTGTGGGAGACGCCGTCCACTGTTTTCTT
TTAACCAAGACGCCTCTGATGTATCTTTCTGAGAAAGATGGCATTCATCATTACTGTTAT
GAATATTTTGTCAGGGATGTTATTATTTTCATTATCACTCTATCAAAAAAGATGCTATTT
CACTTGTgagtccattgctgacatgcacataca
>NODE_16_length_566_cov_19.008835
GCTACAGCCATGGAGGAGCTTGAGCGCCAGCTAGTGGTAGTGGAGTTTCACTGCCAAGAC
AGTCCTCACCAAACACATTAATCATGACCAGGGGAGTGTAAAATTCAATCGGCTCCTTCC
ATCCATTTCATGTGAAGCAGACTGAAGGCCGGCCTTGTAGTGCCTGAGAAAGGAAGGATG
AAAAAAGGGGGAAAAAAGAAAAAGGAGCTCCCTACACTTCATCAGAACCCCTACTTCATA
ACAAATGGAGTGTCTCTCTGGCGGAGGAGTGCCATCAGAAACACGCGTTCTCTCTATCCA
TTTAATTCCGGCAGTGGAGGAAGGGTCAGGGAGGGAGCAGTGGGTGCGTGTTCTGCTCTC
CGCTCGCCGCTTCCCCAGTCACACAGTAAACTACCTTTTAGGAATTGTTTCTCAATAAGA
AATGATCAGTCCATTTATCTGCACCAGGCGGGCCTGTCTCCTCACCCAGACCTCCAATAT
TTTTCGTTTGACCTGATCAGGGCTATAAACTAGACCGAGACACTTTCAATTTGTCACCCG
AGGAGGCCTCTGCAAGTCCCAAGCTACTGATTGCATCCTCTCTCCCAAATGTAAAAATTC
CTCCCATGCTTGAAACCTCTTAGATTTTTTTCAATCATGCATACAGATGCTGTGAAATAA
TGCCTCATGCTATTAATAATGTTCTTAGAGATAATCCCATTTAAACATCA
>NODE_17_length_517_cov_9.400387
ATGACTCCTGCCTGTCGACCTGCTCGCTCTCTCTCTGCTCTGTAGCTCCGTGCTCAGAAA
CTGTTGAGCAGTTTTAATTATGTATATAATCAGGTTGGGGTCAACATATTTCATGCCAAA
AGAATGATGCGTATTTAATGACTCTAATACATTACCATCTATTTGCAATCTCATTGACGG
AGTGCTTGTGAGTTTAACTACCATTAATCAGCATCAAGGTTTGTCTATCTGGAGAAAAAT
AGATTAAGGGAGGGATTTTTTTCATATGGCGCATTACAAGAGATCCACATTGTCCTAGTT
AAGAGCTATGCAGAGCAGGCTGATAGATAATGGTCACCTCGAGGCTGCCTAATAAAGCAT
GTTAAAGGACTTAGGAACACGACATTACTGAGTGTAGTTTTTACAATACAAGATGTATTG
GCTTAATATAGTTACTCACTGATGCTTACCTGACTAAATGCCCCTCACACACAATCAAGG
CTGGCTGTAATCAGTTATGTCGAAGAGGACAAGCGTGTTTTTGAGGATGCCTTTGAAGTG
TTTTGGGACTTTGCTGTAAACAGCGAGGCCATCAGTCATGCTGAGACGAGTGTGCGCCTC
AACCTGGTGATGTCATCTGACTAAAATGTAATGTGTCTTGCGTGAAAAAAAAaaaaggaa
g
>NODE_18_length_301_cov_5.252491
AAAGTGATTGACCGCCTGAAAGGGTACAAATTAGGGGCCTGTTCGTCTTTTCTTCTCCGG
TCGTGGGGTTTATTTGCGGCAGATTCACCCAGGCCCAAAATTAAGTGAACTCAGGCAGGG
ATGAATGGGAGAGCTCTGATTGAATAATTGATTTCTTTTGTGCGGCCTGTGTTTAAGAGG
GATAACTAGACATCCTTTGGAGTGTAATGATTGTAATTACTGCGATGACTGGTCATGTCA
AATATGACACAGGAAAGGACTGTTATTAACCTTTATTCTCCACATAGGAAAAAAAATAAC
CCAATATCCTCTTGTCTCTCCATTCTGCATATGGGTTTCACCTCCGATAGAGGCATGGCT
TGCTGTAGGTTGAATGCATGGATGAACTCATTCCCTGTCTTCTACTCCTGTCCCATGAAA
GGTAGATGGGTAATTGACTGTGCAG
>NODE_19_length_379_cov_7.757256
CCTGTGCACTCTACGAGGAGTTTTGGATCAAGGTAGCGCCACCTTTATCCTCTCTCTCAC
TCCTGCTACCTCCCTGCACTTCCCCCATCAACGATGATATCACATCGACACAGTAAATCG
TCCTGCACTCTCTTTGCGTGTAACGTTGATATGTGACTGTATCTGTTGTATTAGGGGATG
GCCAGCTTGCCACACAAGATTTGACTGCAGCATTTGCCAACTACTACGTTGCATCTTCTT
CGTCTCCCACTACCTTACAGAAACTTATCTAATTGGTTCCATGAAGGTGCTGATGGGTTT
ACACAGAAAATTTCTAAAAACGATCTTGTCAATGAAGAAATTCACTGTTTCTGTCAACTG
AAAATTTTAGTTTAAAATGTGTTGTCTCTTTTGCCTTTCTCTTTCTCCTCTGTTCTTTGT
CTCTGTCCTCTCTTGCATCTCTTCCAACTTGCTTTCTCTTTTTCACTCTGAAGTATGCAA
AATATCTAGAGGGCTACAGCACTGATGGTGTGAGACATGTCTa
>NODE_20_length_406_cov_9.650247
TGCAGGTAAGCTCAGAATACTACCTTGACCTTAACTGTGTGATGCGTTATGATCATAATT
CACCTGTTATGCACTGTCTACTGCATGCATGGGGATATTAAAAGGTCTCGCAAAACGAGT
GCGTTTGGCCTATTACCAATTTATTATTTTTTTTAATGAGCGAGAGATACTCATAAAAGT
GATTTAAAAATTATTGCTATTACGCAGCGGTTTATTTAGATGATTGAAAGATATAACTGA
TAGACGTTCTATACAATTAAAGGGAATAATCCTTTGCTTGCTTTAAATCTAAACAGGAGT
CTCCCCACAAATGCCCCACATGCGGAAGAACCTTTAATCAAAGAAGTAACCTGAAAACTC
ACCTTCTCACCCATACAGACATCAAGCCCTACAGCTGTGGCCGCTGCGGAAAGGTGTTTC
GGCGCAACTGTGACTTGCGACGGCACAGTTTGACGCACAGCCCACATCAGGACTACTAGC
CTGGACAGACTAACAAAATAACAATGGACAAAACGCAGAAAGACAAATCAGCGACTCTTT
TTTTTTTTTT
>NODE_21_length_626_cov_6.373802
CGCATGCTGTAGGTCATCAGTAAAAACATGCCCATGTTATGTGGTTGTTCCAGTAAGAGG
CCTTAACCACCATCTACAATGCTGGAAACATAGATGCACAGATTTCATTTCACCATTGCT
ATGTGTGAGAGACTTTTATCCAAAGTAGCATCTGAATGTTAAAAGGTTTGTAGTAAATCC
ATTTTTTTTTCACAACAATTGCTACCAAACTAAACTATCTGTTCTACTTATTTCTAAAAA
AGCATTGACCGTCAGGGCATAGCCAATATGGAGGTTAATCCATTCTAGTGTCTATACTAT
GGGGATGCTTATGGAAGCATATTTGCTTAGGGCAGCCATGCAAATTATTACTTACTGCCC
TGTAAGCTGATAACACAAATTAGATACCCATTAAAGTTGAACAATGTATATAGAATGAGA
AAAGATTGCAAGTGATACCTGAAGGGATGCTTAAGTCATATGGCACTAAAATATGCCTCA
TGCTTGCAAACTTCAAAAGTGAAGAGATGTTTATCCTTGGGATTGGAAGATGCATAATAG
TAATCTCATATGCACAGAGGCAGCTGCCAGGTGGAGGATAGCACACTGCATGTTTATGAA
TAGAAATCATTACAGGGACTGGGGAGCATACCGGCATGGACCAGTGACACAGAACTTTTT
TATCATCTACCCAGTGCACACTGCAGTACTTAAAAGTTCATGTGTcaaaatgtttagtac
agtaaggcgttagtttagctgtggtcattttgagaagggctgtttttttc
>NODE_22_length_555_cov_12.072072
GAACCTTTTCTCTTCCCCTTCCCTACCTATTTGCCTACCTACCTACCTACCGCTTCATTT
TGTAAGCTACACACTGATACTGATCATTTTCATTTATTTTATTTTGTTTTGTTCTTTTGA
TTTGCTTTGGGGGATTTATCATTTGTTTGGGGATTAACACTCTAACAGGGATTTTGGCAC
TTCTTCATCGCTTCTTGCTTCTTGGCTTTGGTTTTTTGCTCAAACGCCAAGAGGGGCTGA
AGGTCTGGTCATTTGGGCTTCTCATTAACCTGCTGCTCACTGTTTGTCCCCTTGTCACTT
GTGTTTTAGAGAAAGATGAGGCTGCAATTGAGAGCTCTGAGTTCAATGCCACGTCAGTAG
CTGATGTGGACAAGCGGGTGAAACGGCGGCTACTTATGGGTAACTCTTTTCTTCCTCTTT
CTATGTGTTGCCATGGCGCTTGTGCTTGTATCCCAGACTCTACTCCTCTCCGTTCCTTCT
CGTTCTCCTCTTTCTGTCTTTATTTATTTATTTATTTTTTTTAAAACTAAACTTTGGTGC
CCACTGTGTCAACTCCCACAGTTGCAACTGTATCTAATGAGATGAAAAATGACTTAAAAA
AAAGgtcacagtttctttaaaacctttccacctaactctacctaccaaatttctggatgg
ctctaaggttttctcagtgactaacatttactttcccag
>NODE_23_length_710_cov_10.621127
GCTTCTTTTTTTTCTTTTTTTTTTATCCTGTGAGAGGCAACGGTGCTCCAGACATCCGAT
CAGTTTCCAGCAGTACGCTGTTGCTATATGTGGTTCCAGTAAATTACATACAATACGAAA
GGGCTGGGCTCTCTGCGATGGACCTCAAACAATCTAAGAGAAAACACGGGTACATCGTCC
GGTCGTAGACGCTCACACACACATATGCACGCAGAAAATAAATTTAATGTTGTCACTTCC
TTCAAAGCCGTCAATGTCAGGAGAGACTGCTGGCAATTCAAAGTAATCGGGAAGCCACGA
AACAAAAATAAATTTGGGGCTTGACACGCTGTTGGAAAAGAATAGCAATCAGCAAATTTA
ATGCATTTCTGATGTATATTTAAGGCTCTGACACTAGGCCACAGATGTACATGTGTTGGG
TTTCTATTTTGCAAAAGATATGGTTGGTGATAACCTATTATGGGACATCGTCAGCTTCCC
CACTGCCTCAGTCTCGGATAGGAAAAATTCCATCACTTGCTCTATCCAGGAGATGTAATA
TCGAAACAAATTATGGCTGGAATTGAAAAGTCACAAGCTTATTCTGTCTTGATCAAACCA
CTGCCAAGAGGCTAAGTGCAGAGGTGGAGATACCTCCAAAATGCTTTTTATTGCATTATC
ATCAATGACATCTACAGCACTCTCAGTTCCCAGCTTCGGCGGTGGATAGAAATATATATA
TATTTTCAAGCTGTAATCCAACACAGAGAAGACCAACACCAACCAGCAGAGGAATCATTA
ACAATTAGGGCTGttgttgttttactgaagcaaataaatcaagtgcagttaatcaaaata
ccccgtaacaagtt
>NODE_24_length_669_cov_6.291480
CATGGCATTGTAGCTTTAATGTAGCCCCGTGGGCTGGGGTATTGTCAGAGGTGACTGCAT
CTTTATTGCAACTTTAACGTCTTGTTGTCAGAGCTGAAATGACCTTTATTGCAGCTTTAA
TGCCGTCCCGTGAACCGCCATTCTGTCAGTCAAAGGTGAGTATGCCCTTGTTGCGGCTTT
AATGCCATTTTATCAGAGGTGAAAGTACCTTTATCTCCACTTTCACTTAGTCCAGTGAAC
TGGTGTTTTTTCAGAGGTCAATCCACCTTCATTGTTTTTAATGCAGTCCCTCCAGCTGGC
GTTTTATTAGCGGTAAGTCTCTCTCTTTGTGTGATATGATCCTCTTCTCAGATTTCTTGA
TGTCCGTTTTTACAACGCTGTTTTTTCGCTGAGCTAGCTTCTCTGAGTTTTAGAGGTTAA
AGCTATAATGAACAACTATAAATTTGATCTTCTAATTTCACTTTTGTATTACTATTTGCT
TTATATAGGTCTTTCAGAAGCAATGCCTGTGCCCCAGTACACCGCACGTCCCCAGCTATT
GCTGTGCTGAAGCGAGAGTTAAAGTTAAGGCTAGAGTTAAAGCTGAAGGTAAAGTGATGA
TTTTGTTACTCACCAAGGTAGGCTTTCTTCTTTCTGTCATCCTGAGCTGTGTCTGTTCTC
CCAGTTTTACAGGTTGTTCCTGCTGATTCCACTGGTGGTTTTGTAAATAAAAACGCTGTC
AAAACCGGCACGTTTTCGGGTTTTATTTGAATGGAATTCTCCGAATTTTCCCGCAATAAG
CTGGTTTTGAGGGAATTTTGCGCTCCTCATTTg
>NODE_25_length_664_cov_11.087349
ATACCAAGGGACAGATCAAGGTGGGGTTTGGATGAAACAGCATGAAGTAACAAAATGTAA
TACTGGTTCAATTGGCATCCATCAGCTACATGTTCAGTCTTGTCAGAGCATGGAAAATGG
ACTTAACTGACTTTCTATGTGACATTTCACATTAAATCAAGTGCTACACCTGTCATCCTT
CATGTTTAACAGTTAAGCAGTCCATTATTGTTATCTTCACCCGAATATTTCTCTGCACAC
TAAAGAGAAAAGTTTCCTTCAATCCCCCAGGCGTTAGTCTTGGATTTGTGTTGTTCTGCA
AGTCTGCGACATCATCCGAACCCCAGGAGCCTCTTGCTCAGTCTTGACGGATCCTCACTC
TGCTGAAGCCCAATACTGTTCTTCATCTTGTGTTGTCACAACCCCCCTGCTACCTTGATT
CACTCTTGGTCGTTGGCTAGGTTTTGGATTTATTACTTTCGAGGCCGAACAATCAGTGGA
CCAGGCTGTCAACATGCATTTTCACGACATCATGGGCAAAAAAGTGTGTAGTTGTAGTTT
TATTTTACCCTTAAGATCAAACAAAGTCTTGGGCGATGGAGCGAGAACTACACTATGATG
CTGTTTAATTATTAAATATTAGTTTCTGGTGGCTTCCCATTTGTGAATGCAGCATCATAT
GCAGCACAAATTCAGCTTTTAACTTCTTAAGATAATCAGGCTACTAATTTGATTTACTTG
TCTTCATTTTTTAATCACACcacacactcctgtcataaatatgcattcatagtttctgaa
tacactcaccctgcacttgctgttatat
>NODE_26_length_348_cov_5.261494
CACACACACACAGACACACACACACACACACAAACACAGACACACACAAACACAGACACA
CACACACGCACACACACAGCAGGAGAAAGAGGCGTTAGCTCATCCCCCAGATTAAAATAA
CATGATTAAATATGGAAAGAGAACAGAGGTCTGAGGGGCTCCTGCGGGACTTCATTAGGG
CAAATTGCCAAAGAATGAAACATGAGTTAGCCAAGAGAGACTGCGGGCTAGGCCAATACC
GCCGGGACCCCGGAGCAGCAGCCGCTGTTATACTGCTGCAGCTTCACAGTCAATGTGTGA
AGCGGACACACACTATCACACACACACGCACAACTACCAGGAGACCCCCTGCTCACTGAC
ACACACAGTGTCACAATTGACCGGCCAAAAGCGGGTGAGCTTGGCGGCTGAAAACCACCG
TGGAAAGAAAAAGAGGGCCCCGCCCCTCTGAATCCACCCAAAGATCAAGCCTGgacatct
gaaaaagctcac
>NODE_27_length_339_cov_11.814159
TGTGTTTGTGTCTGGGTATGTAAGCGTGCTGTTTCTGTGCAGGAGGTGCATCGGTAGCAT
TCGCACAAACTCTTGTGTGTGCATGTCGGCATAGATAGCGTGAACTGGGTGTGTGTTATG
TGTTTAGGTTTGGGGATTTTAGTACAGCAGAGGGAGGGGAAAAAGAATTGTAAGAAGAAC
ATCCCCGGTCTCACAGCAACTTCAAAAGCTCTCCTTCCCCAGGATATTAAGCGACTGTGA
TGAAAAATTTAGCAAGCGTTAAATAAGCTGCTTTGAAGTGATCTGTTTTGGCTCAGCAGT
CTCCAAATTTCCGTAGCCCCTCTGCAATAGCCATCTTTACTATAGAGGGAATAAAGGAAC
AGTGTGTTAAATGCAGCAGTTGTGGGGGACCTGGCTGGCTGGCGGAGGACATGCCAACAG
TAATTGGTGCAGCCAAAGACATGAAGGCACGACTGCTGCAACTGTCCCCTTTTGTCGttc
tct
>NODE_28_length_361_cov_5.263158
CTGATTGGCCTGGAATAGACGCCTTGGTAGTAAGTTGTGTCAGGTATGGATGAAGAATCC
AGGCCGGCTTTCCCCGCCATGGAACCCATGGAAAGAGCTCCGGCCATCGGGGAGCCATAG
CCAGAGTAATGCATCACCTGCTCGTAAGTCTTTAGGTCCATTTTGTGATGCTGCTGCTCC
GAAGACATGAGGTTATTGATGGAGAAGGGGTGGTTGAAGGAGTAGTGGTGCTCCGGCTTC
AGGTGCGCTTCGTGCGCAAGGACCGAGTGATGCTGAGACATGAGGTGTTGCCCCTGCGTC
ACCGGGGAGGCGGCGGTGTGCTCCGGGCTCAGGGCCTGACTAGTCTTCATGTCCGACAGG
GACCTTTTGTGCTCGCTGGAGGAGGAGTTGGAGTGCGGGGACTCGTTGCCGTTGCAGCTC
TCAGAGCTGCTGTTGGAGGAGCCGCCGTCTCCTGACTTGCGGCCGGTATCCTTCGTGGCC
ATCTTCTTGTCGCACTTGAAGCgct
>NODE_29_length_393_cov_13.165395
AGAGCAAACGGGGCTCATTTTAAGAGGGCACACTATGTTCGGCCCCCTGTCTCTTAATCC
TGGGCGTTTGTCGCAGCTAATTATGGTGGACAAGCCTCTTTATCGAACCTGCTCCTGCCA
TCAGCATTAGGATGCATGAGCTGCGCCTGTTGTTTTAAACGCTCTCATTAACCACACAAA
TCAGTGCTGTTGACAGAGTGCTTTTGAATTAAGCGTCTCGCCCCCACCGCCGCGCGCCAA
TGCTTGCAGGGCCCAGGACAAGGAGCAATTTATAACACCATTAGCCACACTCGCCGAGGT
TACAGGCATCAAAATTGTTCCCGTCTAATTATTCTTAATGGATACAGGGAGGGAGCGACG
CTCAGGACAGCTTTTTCATTAGCCCTCAATCAAGAGGGTCGGGGGAGAGAGGGGTGGGCC
AAATGTACTGCTCAGGCAAACGGGAAATCAAAAATAATCGTGTTTGCTTTTTTCATAATA
CAACATGAATGCATAGATGGAGGGAGGTGGTGGAGGGAGGGTGGGTGAAGAGATGCg
>NODE_30_length_525_cov_6.055238
AGGGGAACTTGACGTGTGGAAATGGAGGCTCCATGCATGGTTGCCATGCATTGGCCCTTA
CGTTTCGCACATGTAGGTAAACAATCCCGCCTTGTCTACTGAGAGGCCTGCGTTTATACA
TGGGTGCAAAACATGTGTTGCAGCCAAAGTCGCATCAAAGGTCACTAAGCTATGCTTTGA
ACACTTCAAAGCTGGGGGATGAGACTGTAGCTTTTAAGTTTTATGGCAGGTGTAAGCAGG
GGTTGCTGACCAGCCCAGGGTGGTCTGCTCCCTGGTCTGCAAGGGGCTGCTGGTGGTTAG
CATGGTAGAAGTGGTGGTGGTGAGTCGGGGGCAGGGAGATACCCTACTGATCAGGCTGCG
TCCAAAATGTCTTCATGCAGCACGCCACATTTGGAGTCCTTGGATCTGAAAGGGTTCCTG
GGAGCAGACTGGACACAGGCAGACGTCCACTTCAAGGGTCTCTGGTTTCAGAGGACCTCA
GCAGGGTACATCTAAGGCCTGTCTCGGTCCCATTTGGAAACAGATACATTGGCAGAGAGG
Agggaaggggccaaagcctgatgaccataccacagagttaccacaacacgtcaccctccc
ctgacagaccagaaacagaccctatatcaagttcaaaggatccaaaaaggtcttgccaaa
gttcatttg
>NODE_31_length_549_cov_8.063752
CAACCAAGGACTTAACTAGATGCTCCAAAAGCCGAAAATTCACCTTAAGACTTACAGTTA
AAGGCAATAGCAGTGATATCTGTATTCTTTATTTAAGTATAAAATGATTTCACACTACCA
TGATGTCCGGTAAGCCTGTCAGCCAGCAAGTTTCATTTTTATGATTGTATAAGCCAGAGG
GCCAGCAAGCTTTTCAGTCACAACCCATCAACCCAACCTGTGTGATGGTATCTGCAAGTT
TTTGTGGAGGTGGGTCAAATCTAGCTTAAAAGTCGGTCCCCTTCACATCCAATTCACCGT
CACATTCTTACCTACAGGCAACCTCTGCTGAGCCCCGGTCATTAATCAAAGCGGAGTGCT
GTCCTGACCTCAGCCCCTTCCCTTTGAAGTGCTCTGTCCTCTGCAGCATGAGGAAATCAT
TTGCTGCCTGATTCAATGAGCCATCAGTCGAGCCAGCAGACCTAATGACATGTGAGAATA
TTAACCTCCTACCACCAAGAGTGCTGCTGCTTGGGAAGCAGTCTATTATTCATCCAAGGT
TTTACTCAAACCCCTTTTTCACAGCCCTGCCTCCCTGTTAAACCCTGCTAAAAAAGCTGT
AGGCATGAAGCCATCCAGCACTCAGTTCAGATATTAATCCAGTCATTCTAGTCATTGTCT
GGATTTAATGCTACATTCTAACACATAACTTCt
>NODE_36_length_538_cov_9.464684
ATAACGCCATGCCCTGGGGAAGGAAATCAGCGGCAATAAACCCTAATAGGACCAGCATGC
ATAGAAATGACTCCCAGAGGCCGGGGAAGCCTGGCGTGCCGCCAGAGACGCTGCAAATGG
CAAATAATAATTTCCTCTCTACCTTATCCCCCGAACACTGCAGACCTTTAGCAGGAGAAT
GCATGAACAAGCTGAAATGCGGCGCTGCTGAAGCAGAGATAATGAATCTCCCAGAACGCG
TTGGAACTTTTTCCGCTATTCCGGCTTTAGGGGGCATCTCATTACCTCCCGGGGTCATCG
TCATGACAGCCCTTCACTCCCCCGCAGCCTCAGCAGCCGTTACAGACAGTGCGTTTCAAA
TTGCCAATCTGGCAGACTGCCCACAGAATAATTCCTCAGCATCCAGTGGAAACCCAGCGA
AGAAGAAAAGGAAAAGGTGTGGGGTCTGTGCACCCTGCAGGCGGCTAATCAACTGTGGTG
TCTGCAGCAGTTGTCGGAACCGCAAAACGGGCCACCAGATCTGCAAATTTAGGAAATGCG
AGGAGCTGAAGAAGAAGCCGGGCTCATCGCTGGAGGTGAGCACCAGGGCTCTGCTTCCCC
TTCTTTTATTATTATCCCCTTGCACTCTAAAGCATTAACCTTTTCATCCAGTCACGTTCT
AAGCCCTTGAAAATTgtttcca
>NODE_37_length_521_cov_12.278311
TGGAAACATAATCAGCATCATAGCAGCTCTGTGTGTCTGTTTACATTGTGGCCGCCATCG
CTCCCCTCTCCTCCAACAAACAAGAGAATGGGGGTATGGAGGAGAGGAATAATAATAAAA
ATAGAAGAAGAAGGAATTATATTTTGCATATTATTTTAAGTAACTGTTCAAACTTCATTT
CAGAATGGTAATCCACAAAACAAATATGTAGCCGCATATTTTAAAAGGGAGGCTCCGCTC
GCTTCAATTTCCTATTGTGATGTTACGCCGTGTGTTTGCTCTTTGTGTCTGTTTGAATTG
ATTTGCGCAGCTCGGCAGACAAGGGCTGAATGCTCAGACCAAGAATCCATAATTTCATAT
GATCTGATAGTTCTGCAGTATTACATTGATTTTTTCCCTCTCCCTCTCCCTCTCTTTGGT
CCTGGTGTTAACAAACAAGCGGAGGTACCTGCGCTCAAGGATCCAGAGGAGAACAAAAAG
AGGTGTTTTGTTCGGGCTAAGGTGATAATGTGGAGACAGGGACATGTTTGTTTGGGAAAG
GGGATATGTTTGTTATGTGTTGTTTTATGAGGAGCTACTTCCCATATAGTCTATTAGGCG
TGTGGCATCTGCAGCCACCCAAAACCCAGGATTTGAGACTAAACACTCTGTTTATCTGCA
GCTTg
>NODE_38_length_470_cov_3.819149
AACAGGTTGAACCGTCTACCCCCCACTGTCTGGAAACCTAGCCCACGCAGGAGCCTCTGT
AGACTTGACCATTTTTTCCCTACATTTAGCAGGTATTTCATCAATTTTAGGAGCTATTAA
CTTTATTACTACAATTATTAACATGAAACCTCCCGCTATTTCCCAATATCAAACCCCTCT
TTTCGTATGAGCGGTCCTAATCACCGCCGTTCTCCTGCTTCTGTCCCTTCCTGTTTTAGC
CGCCGGAATTACAATACTTCTGACCGACCGAAACCTAAACACAACATTCTTTGACCCCGC
TGGAGGCGGAGACCCTATTCTTTATCAACATTTATTCTGGTTCTTCGGCCACCCAGAAGT
CTATATTCTTATTCTCCCCGGATTCGGGATAATCTCCCACATTGTTGCCTACTATGCCGG
TAAAAAAGAACCTTTCGGTTATATGGGCATGGTCTGAGCAATAATGGCTATCGGCCTATT
AGGCTTCATCGTCTGAGCCCACCACATGTTTACAGTTGGAATGGACGTTGACACTCGTGC
CTACTTTACATCCGCCACTATAATCATCGCCATCCCTACAGGTGTAAAAGTTTTCAGTTG
ACTGGCAACCCTGc
>NODE_40_length_338_cov_21.902367
AGTATCAAGTGTAAACATATGAGCACTTTGACACTCAGCGTTTAGTTGGAGGTGATTGTC
CCCGTGTAACATAGCACAACGTATATAACAACCGCTGACCCATTCAGAAGTGACAGGCCT
TAAATGTGACATTTTCCCCAAAATATTATGGTACGTCATAAATGGTTGTTTTCTGTTGCC
GGCATTGAGTGGTCCACCATGCTGAGTTGCACTCTATAGACTACACAGACTCAACACCTC
TCCGAGAGACCCAGAACAACATGTGTTCCTCAGGAAGTTCCCATGCAATCCTGCATATGG
CAACATTTAAGGGCTTCTTTTTTCCACGCAGGCTTTAACTTAATTTGCTGCCAAGGCATC
GAAGAAGCAGAGCACAGTATAGAACAGTATCGTCTTGGCCATGACCAGAGGGATGGATGG
ATAAATGTATGGCCAGAGCTCCGATCCTTGATTATTACATAGTGTATAAAACAAAGAGCA
Ga
>NODE_41_length_378_cov_9.902117
TTGATTATCTGTATTTGTTTTTTTTTTGTTGTTGTTGTTTTGTTTTTTTTGCTTCAAGTT
TCCATTTTAACACGGTCTTTGTGAAAATTATCCACCTCCTAGTTTACATCTCCTTCCCCC
TTCTCTGCTCCCCAAATCTACAGGCAACGGGACGCTCTTGTACATTAAATAAGAACTGTC
ACCCTGGGCAACTTGCAGCAATGAAGCATTTATTCTGCCTCACATTTCCTGGCACTTAGA
ATTATTTCCTTCATGCCTGATAACCAAATTACAATATGGCAGGTCTCCCCGGAGCCACAG
GATTGTTAGTGCCAGCTCACAACATACTTTCAACTGATGTGGCATTTCATGTACAGCTGC
CAATCAAAGCCGGCAGAAGGCTGAGATGTAAATGAGGGCGGGCCCGATGGTGTTCAATTA
CTGCTCTGAGCTCTGCATAATCCCCCTTCCCACTGACTGACTGACTGACAGCTCCACATT
CCTCCTCATCCCCAGCTTTCTCCCCTAATTTCACTACCTAGg
>NODE_45_length_628_cov_15.101911
GTAAAGAAGTAAAAGGAATGAGGTGATAAGTTTGGAACACAATGAGGAAGAGGGAAAGTG
AGACAAAGAGAGGTAGTGCGTGGCAAAAGCGGTTACACATTGTGCAGCAGACAGACAGAC
AGGCTGGACAGAGGTAATGAATGCAGTTATTAAATTGTTTCAGCAGCAAAGAGGTCTATT
CTTATGCCATTATAAAGGGAACAATTTATCCCCACTGATCGGCCCTGTCTCCTTTCTCCT
CGCTCACTTTGATCTGCCAGCATATTGCCTTGATGTGTCCTATTCAATAGCGAATCTGGG
GCAATTTTAATGCTTTTGTACCTCGCCACCGCTCCACTTCTCCCTCCCTGTTTAAAAATA
GCTGTTAATTATAAGTGCAGTTTAAATGTCTCTAGTGACCCAGAAATGCAGGTTGGAGTG
AGAAGAAGGGATTGAGCATCTCCAAGTTTAAAAAGAGCGAGACACTATTTCTCTCCCTCT
TTATCATGCTTTCTTCAATCTCTCTTTTCTCCTCACACCCCCTTACCACTTCTTTGTCTT
CTCCAATCACCTCCCCTCCGATTCTACTTCTCCATTCCTTTAGTGTTCCTCCACATTTCT
TTTTCTCCATCTCTCGCTCTCTCCATCTCCTCTGTGGTGTTTCTTCGGCTCGGTGGGAGT
GAGCAGGGCCAGAGGATAGGGGATTCAGTTCTTTCTCTCCAacacaccagagaactgcag
tgagacatcggagaccatggttgtgaaactgcttcagtctgcagatcgtatg
>NODE_46_length_365_cov_8.882192
ATTGATCTTCATTTTATTCGGATGTAAAGACCCTTTGCTCTTTTAAATTAATCCAGGTTA
ATTTGGCCAGGCCCCCTATCCCACCCAGCATGAATGGGCCCTCTGTTGGCTCGAGCTGGC
CCTGGCCACCCAGTTTTATGGGAATCTGCAGTGAATTAGAAAATCTGTCAATGCGAGAGG
AGTTGCGCAGCGCGGATATGCCGTGTCACTCCACCTGTAAAAGAACTGCTCTTTGTCCAT
TATCTCCCAGGCTTACCTGAGGAGAGTTAACCTTGAGGTCAATAACATCTCCATGGTGTT
TCATGACTGGCTGGGCCTGGGCCGGGGGGTCTGAGGAGAGCCATTGTTAACATGCGGACT
GCAGACCCACACTTCCTCCTGCTTTGGCTCTCCACATCAAATACCTCTGGGAAACAGATC
TGTAAAGCGCAGTGACGGGAGCCATAAAGATGTGATCACTTTCACAGgaaagagcagaca
ctgtaccagtttgtcttcattgtggttaa
>NODE_47_length_584_cov_12.422945
AAAATGAAATAGAAACAGGCAGGAACATTAACTGCATATGCGGTCAAATTAATATGTTTA
AACTGTGGAGAGGAAGCTAATAAGGTCATTGTGTGCTTTGCTTAAAACACAGGTTAGCGC
ACACTGCACATGCTCTGTCACTGAGCCATATAGATGTGGATTATAACTTAGTGAAAAATC
GCTTTGTATTTTCCGTTATTGTATGTGGAACATGGCTGCAGTATTGTTCAAGCTTTAAAA
GTTTGCGTGAGAAAAGTTGTGCTCTGAAAGAGAACAAGGATAAAAAATTAAGTTCTGATT
ACAATTACGGGACGTGACACTTAGCTGATTTCAAATCAGCGAGGCCAAATTTCACAAAGC
CTGTCAATGGTGGCAGCAAGCTCGCCAGATCCCTCCCCAATCAAAAGTTTGCTCTATATA
ATTTTACGCAATCAGATTTCTCCACAGTCATCCAGTGCAATCAGGTAATCAGAGGGGAGC
ATTAACAAGACAAATGGGGTTTAAAAAGTGGGTGCACTCTGTTTGCAGGAACTTCCTATG
GAGAAGCCCCCTCCTCTCCTTGATTACTCCTATCACCCTCATACAGCGCAACATCCCCCG
CTAAATAGCTTTCTACTACAGTACAGGCAGTATGTGCAGTAGGAACAAATGTGATTGACT
TTACACGTAAAATGTGACAGGTAAATTAACCTCTTAGGGCTATTTATGTCAAGTGACTAA
CTGCCCAa
>NODE_48_length_530_cov_20.364151
CTTTCAAGCTCAATTAATACTTCCAACTCACCCTTATAAATTCGTTGCATTGTTCTATGC
CATAGAGGAAAAAAAAGGACAAATTAAATACAAACTTGTGTGGTCTTTGTTTCTAGCCAT
GTACTGCAGTTGCTTCAAACATCCTGAAAACAGTATGTAATAAGCTTTTGTTCTCAGAAG
ATCTTGTTTAAGCCTAGCTTTCATATGAACCTCTATTTTGTCCCATAGAATATGGAATGA
TCGGAGAGCATACAGTAAAAAGTCAGCGGCCAAGATCAGTTCATGACACAAAGGCCCTGC
AGGAGCAAGCTGAATCTGCTAAATTTATGGCACAAACTGGTAATACAATAGTTATGTTTC
TTTACTTTATTTTGTTAACTAAACTTAATTTCATCATGCATGCTCTCTCTTGTACTGCAC
CTTTTAAGTGGAAATGTTTTGCATTATTATTTTTCCTACTCATTCTCTATTGCCACATAT
GAACAAGGAAGATAAATTTCTCATTTTTCTATGAGTATTTATTTTGAATATAGAACATAA
TTGGGTTTTGTGGGTCTGTTTGTTTTATTGTCACATAGTGAGTTGGCAAGTGGATTACTC
ATACAGTATattcatagaacattaattaaacagcagtttaaaactaaggccctgatgtag
ttaatcatttcctc
>NODE_49_length_507_cov_13.859961
GAAACAGACACACAATCGCGCACATTCGCCCACAGGTACCATTGTTTTGCATAGACACAC
AAATTAAACACGCAGGTTTGTTAACTCCCGCACACGCTCACGACAAACACACACCTCGAC
TCACGCGAACACACATTCAGTCCCACCCCCAGACTTGCGATGTGTTACTGTGATGATGCA
GAGTGTGGTGGAAGGTGAAGAATAAGACAACGGAAGACAGGTGATGCTAAAATGAACATT
TATAATGACTGCTGTTGCTGTCGCAAAATAAGAATCCTTAAAAAAAGACCTCATATATAT
TAGCACTAGATTGCCCACTTCACTGGTAATCCACAAGTCAAGAAACACAACTCACTAGGT
TTTTTTCTCTTTACAAACACAATGCTACAATTACATTAAATATTCAATAATCTTTAAGTC
AGTTAATGAATGTTGTTAAAAGCAACCACTAAAATACTAAAAAATAAAAACAAAACAATA
ATAATATTAATTCACCTTTTTCcagtcgttccctttttcttgttgcgttgttatttatta
atagtataataataatagtctgagaaataaatagctcatgtggtgttcgcagggcaatgg
ggcaggcagcataaatcaagagtggagcttagagcaatgcaatgaaatggt
>NODE_50_length_470_cov_8.531915
ATCTAAGTACTAAAATGCCCAAAAATCATGCGTCACTGGCCATCATTCTTCCCTCTTCAC
CATCGATGGATCTTTCTCTTTTTTGTTTTTCCCTCATTCTCCCCCCTCTGTCTCTTGTCC
TTCTCTTTTATTGCTTTGTACAGCAAAGCACCATTACTGATCCCTTCCAAAGCACAAACT
AAAAATCTATCCCGTTGTCATTTGCTGCACCGTGCCATCTATCATCGGGGGTGCTTGGCA
GCGTCTCCATACGAGAGAGGAGGTGCTGGAACAGGAGGCAGAGTCAAGGACTTTCACGCG
CAACAAAAAACTTGTCACAATTATTTATGGCTCTTGCTGGGACACATAATAGGACACATC
AAACTGCTGTTTTTTTGTGTGATGAGCGCCCTCACATCGCTGGCTCCCTTGTCGAAGTGG
GTCACAGGCATCTCTTGCCTTACACATACAATTTCCAAGACAATGGCGGAGCACTTGGGG
AAGTGACAGTGACAAATACTGGAGCCCCCACGGAAAGCTGGGCAGGCTGTTACATGAGTG
ATTGCGCCAATAATCATGCGGAGTCGTCACGTGTCTGTGGAGCAAGAGGGAGATGGGCAG
CAGgggtggcaggg
>NODE_52_length_603_cov_7.666667
AACCCAGTCCTTTCCCAGCCCTCTTCCAGTTTAATTACTCTTGATTATTCCCGATTCCGT
CTTGTCTGAGAGATGTTCACCTCCGAAACAAAGACACACTCACACAAGGCACAGAAAAGC
GGAAAGAAGAGAGACAAAACATTCACCAGATATCAAATTTGCATGAAAATAAGCCACACT
GTTCAGCCGGCAAAAAGTGGATTGAAATGAGGACTTGCCAAGAGCGTGGTGGTATAATTA
GCATTTGACCAAACAAACGAGCTTCAACAGAGCTATAATTAAGCAGGCCTGTAATTAAGT
GTATGCCCTTTATCATAATGATCGTGGTTAAAATGGTGTGATGGCTGCCAGTTGATTATT
AATGGTGTAACCCCGTCCTGCATGCATCCTGCACTGGAATCAAGGTGTCACGACTGTCAG
GCTAGAGAGCAGCCCTTTGTTTATAAAATACATTAGGGCCCAAATTAACACAGGGTGACA
AGAGACACAAAGCCTCTCGTTTCCAGACTGAAGGGAAAACTGCAGCTGCTCGGCTTCATT
TTAAAACTCCCAAATCTGGAGGCACAAAACTTGCTGCAGTTGGCTTCGACAGGAGCCCCA
AATATCAAGAGGCCAAGCTTCCAACTGGTGTTCTTTTACCCGCAAGTCCATCAGGCCGCT
GGCACAGGAAAAGGAACTCATaaatgtaagccgaagcttttcatgagtcatcgtttggga
gctgacactccttttggcctttcctgt
>NODE_53_length_741_cov_4.651822
GTAGTGACCTTTTGCCCACTGGTGTGAATGCTACCTGCAGCCTAATCAACTTGGCAGGAT
TAGCTCCGAACCTGATGACTTCCACCGCCTTGAGCTGAGATGCTGAGGAAACAGACAGAA
AGAGTATGAGAGAAGAGGACAGTGAAGACGGGCAGAAAACAGAGCAGTCACAGAAAATAA
AACCATTCAACTTTTTGAGTAAAGACGACAATGGACAAACCCTTAATGACAAAAACGCCA
CAGCAGAACTCAACAAAAGAGCCAGAGAATGAGAAAAGAGGCAGAGGAAACTGGGAGGAA
AGAATTCTTTAGGCCTCTTGACAAACATGTCAATCATTTTACCCTAACTGACACACACAT
ACACACACTTGCACTTTCACTGCCGAAGTGAAATTTAATTGTTTTCCAGACCAGTTCAGC
TAGACAGTCGACACCGCAGCCCCACTTCCCCCAACCTTCACCACTGCTGAGAGAGAAAGG
GAGCAACTGGAGGTCTTTTATTAGATATGATGGCACATTTCACAGCTCCCTGACTTACAG
AAACCCAATCCTGCGATTAGTCAGCGCTTTGACGTTATCTTAAGTTCCTTGTCAGAATTA
ATTTAGTGTGGGTGGGCTGCTGTGGGGCTGTCTGTCTGTCGTGCTCCACTCCCCTCCGCT
CGCCTACAGGAGGTGGGGGGGTTGGAGACAACGGGGGCAGGAAGATCCCTTTCAAATAAG
CCCCAGCTCCAGTCAGTGCCAAACCAGCCGCATGAGAACTAAATATCTCCTCCATCAAAG
GGTCCTATTCTGCGAGGGGAAAAGGAGTGAATGGGCTTGAATGAGCAGGCTGAAAACAAA
TCCCGTCTTGGCCCAGCCGGtcgcccacttagtgccctcagcctt
>NODE_54_length_519_cov_5.314065
ATGATCCTGCCCCTACTGTCCAATCACCCCTATTTAATTGACTGTATTTTCAGGGTAATT
GAACTGCTTGTTGTAAATTGAGGATTTTATAGAAACGACATGAAAACTACATTTACTGAC
ATTCATCGCATCTTTGACATTGATTATCTGATCAGCGCCGTGTCATGCTAACCTCCAATT
CTTCATTACACACTGTTTATGAGCTGTTACAGAACAACTTGCTTGTTCCAGAGTGATTGA
TTGCCTTATTAACGCGTGTTCTTGTAAGTGTGACCGGACTGATTACGATGCATATGTTTA
GAATAATGTTTCATTTAGCTGACTGCGAGTAATGCAGGGTGACAGCTGCTGCGGGAGGAC
AAAAAACCTAAACTACAGGGAGCAAGCGGGGCCAAAACGCATTTAAGGTGGAACTAGGAG
ACAGCGCACAGCCCCCTTGTACGGTCAAATGCAGCCGCTCAGCACCCAAGATGGGGAAAC
TGGCAGCTCCTCAGTGCGCCAAAACACAACATTATTCCAACTACATGTAGTTATGTTGCT
GCTGTAAATCGTTTAAAGGCTGGATTCCACATTTGCgttgcaactaacgcaccagctgtt
atccaaaatactgattaaatcaatcagatctcacccaacactgcaccgcatcatattgcc
aaa
>NODE_55_length_393_cov_7.427481
TTACAACATTTGGATCGACCCGCTATTGATGACAACAGGTTGACTTGCCCCGCAGAACGT
ACGAGAGTAATTGCTTAAAGGTAATTGTGGAGAGAGAGAGAGAGAGAAAAAAAAAATGCG
CTACTATTAAACCCGAAAAGAAAGAGCACATATGGCAGAAAAGAAGAGGTGCGTGTGTCA
ACTCTGTGGGCCCACCGTGCATATAAAATTGTGTGACAATTGCCGTGGAAAACACTCCTG
GTGGAAGGCAATTTCACAAATAATTTTAGCAACAATTAGGGAGTGTGGAGGGGTGAAATG
GCGATTTCACATGCAGATGTGCCGGTGGGAAGGATCTGGTACCCTGCCGAATAGCTATGA
CCCTCACTCTCCCGCTTTGGTTTGCTTCACATGGGACAGAGAAGCACAAAGAGACCGCCT
CACCCTCCTGGGAAGGCGCAAAGAGCACTGGATTAAGTCAAGCATCAATCATGTGAAATC
CAAACAACAGCACATTGCTTTCATGGAGTGAGAGAGAGAGAGAGAgagaaaagcagg
>NODE_56_length_327_cov_12.030581
TATACTACTAGAATGACTGTAAAATAGATATTTCTATCTAGCATCATTGTATTATAAAAT
GATTCATTTTCAGTAGTTAATAATTCCTTCTTAAGTCAAAAGGTTATAAGTAGTATTTAA
TAATGCAAACTAAAGATTATGGTAGTGTAACACGTGGATGAATTAATCTTTTTTATTTTC
TTGGGCGTCAATATTACTAAGAAGTGTGAATCCCTGTTTGCTTCAGGGCAAGATGTGTGA
CAGAGGTGGCATCGAGCTCTTACAGTCCAAGAACGAAAATGGGTGAAGATCACTGGACTG
ACACCAACTACACAGGATCTCTTTTAGTGGCTGTGGGCCATACGTGGTCACATGATTAGG
CACAAATAGTGGCATTGGTACGACCTATTAGAAGGGGAATGGTGGAGATGACCTGACTAT
TGTCAAAGCTTCCTGAACTGAGCTAATATGTTGGACACTCTCCCTTATCTt
>NODE_57_length_455_cov_13.694506
ACATAAACTCTCTCGACATTTTCACACTCAGCCCTAAAGCCATGCAGCGACGCTCCATAA
ATACACAATCGTTATAAAAACTTCAAATTTACCTCCTCTTACCTCTTTTAAATTCCCCCA
AAAAAGCATAAAGTATAATAAGCCAGTGAAAGAGAAGACACATAAAAATGTAGACTCGTG
GTACCTTTGGTATAAAGCATTCCGTTTTCCTTCTTTTCTGTCTTTCTCTTGCTCAGTAGC
GATCCGATAATAGCATATGGAAAGTGTTTTCAAAATGCCCAGATTTGGCACATTGTCATT
GAAAAGAGAGGAGCGCAGTGATGCGGTGCTACAACAGGGGAAATGAGTTGCGGATTGGAC
GCAGCCCGCCTCGGTGCGGACTTATCCCACTTTAATTTAATATTCCGCAATCACACACAC
TAGTGATGGCATATAATTCAAGGAGAAATTCAGAGGGAAGGAAATGCTTTTGTGTGTGTG
TGTGTGTGTGTGTGTGTGCGTGTGTTTTTTTTACACCACTTTATTTGATTAAGGAGAGAG
GCAGCACAATATTGTCTTTTTTCCTCTGTTTCCCCCTTCCCCTTCTTCTCCTTTGCgcc
>NODE_58_length_403_cov_4.312655
CTCGCCTCACCCTTCTCGCACCCTCTCGGCTCCCTTCTCTTTCCACTTCCTTGTCTCTAC
ATTTGTCTCGGCTCCCTCTCCAGTGTTCCCCGCACGCCTCCTTCTCCTGCCTTCCCACTT
CACCTCCCTGCCGCCCCTCCCTTCCCGTCCCTCCCCTCCCTCGCCCCTCATCTCTGTCGC
TGTTGGCAGCCTATTTAAATGCTCCATTGGAGAAGGATTAAGGTTTATGCAAGGTCAGTG
TGGGATGTGATAATTATAATCACAGCTTTTTGCCTGGCCAATGACGGCCATTTGTTATTC
TCAGCTCAGTGGCTTCAGAAGCCCCTGGGGGGAAGCTGGTGGGAGGTGTTGACAAGAGGC
TGGCTGATTTACTGGGCCTCCCCCTCCTTCCCCTCCTTCCCCTCCTCTCCCAACACAGGC
CTGGCTTTGGGCTTTGCATGCCTCCGCCCTCTGCCTCCTTCTCCTCCTCTCTTCATCCCT
CCCTTATCTCCGCTGTCTTCCTCTTTGTACACTCACCCCTCTGTCTTCCTCTTCCCCCTC
CAGCCTc
>NODE_59_length_419_cov_19.279236
TCAACAAAGCTATGGATGGCGTTTCAGGGATGCTGAAGGCCATTTTTGCTCTGTCCCATC
CTTACCAGCTGTATTTGTTCTCTTCAATAAATTCAAAGTAGCCCCTTCCATGTTCCTCCC
GGCGTCTCTTAACACCCTTCTTATTCTTCTGATCAGCATTCGTGTCTTTGTCCGCATCCC
CTTTGAAAATAGAACAAAGATATAGAATGAGGTGCTCCTTTTTGTGAGAGAGAGAGGTCG
GACTGGCAGTGGGGTTCTGGCCCACAAAGCCCGTTCATTAGTTACATTGTGTCGACCATA
ATCATCAAAATTAAGGCTACTAAGAGGCAACACCTCATAATTAATAAATAATTAATATAA
AAACAATACAATCATACTCCACAAATTGTAACAGCTCTTAAAAGACCAGGTAGTAATTAC
AATAGCAGCTGGCCAAAATTAACATTGTGAACAGTGTTTGCTGGGGCTGGAAAGAACAAG
TCTCTGCAAAGTAAAGGGTAATTAACCCTGCTATAAAGGGTCTTAAATATATATGTCTTC
AATGAGGTTCagatacaagtcta
>NODE_60_length_380_cov_13.789474
AAAAAAAGAAATGCAAAATAGATTAGGTACCTAACCCTCTTTATGAATGTATATTATAAT
GTTATGTTTGATGTATTCACTTCATGATTCTTTGACACTGGTTGGAATTACTTTTGCTCT
TTTCATTAAAAGATTACCGAGCTTTATATATACTGTCTAGAGTTGTTACCAGAAGGAATC
TTAATGAACTCTTGACACTACAAAATCTTGTATATTTTTTGTGTGCCAATTTGTAACATA
TTTTGTAAGTGTATATTTTTCTTAGAAAGTGCTGTGAAGTATTTGTGTGTGTGAGTAACC
TTTTATGCGCCTCTATGGGCAGTGGAAAGGATATACAATGACAAGTTTCTGGTTTTAAAA
ACCAAAATATGAAAGTATCAACAGAAAACTAGAAATATTTACATTTTGTTGGGAGTTTTG
TAATAAGACCATGATCTTGTTGTGAGAGTGTTGTGTTACTGTGCAAAACACAAATAAGCA
AAGAAAAAAAAATGAAAACTTGGAAAGAAAATATAATTTGTGAA
>NODE_61_length_560_cov_5.692857
TATACAGCAGTGTTATCAAAGCAATATGGAAGATGTGGTTTTGGTGTCTTTTTTTTAAGA
ATACAGGGGGAACATTAGGAGAAGGATGAGAGAGTCAAAGTGTCAACGTTAGGTGAGAAG
AAGAGTGGAGGAGGAAGATGTTAGAAGAGAAGAAGAAATTAAAAAAAAGTCTCATGCACT
AGAGGAGAACACGCACTCACACCCCACAGTGGCAGAAGCGGTGTTGGCGGCAGTGGCAGT
AGTGGTAGTAGTAGAAAAGGCTACATGTGTAGGGCTAGAAACATTGGTTACATCGTGCTG
TTGTTGGCTGGAGTTGGAGGCCTGCCGCCTTAGAGCCCCCTGAAAGGAAGTTCCACTCTG
GAACGCACTCACTACATCCATCTGCAAAGAATCAGACAGCGTGACAGGAGAAAGCCCAGA
GGAAATAAAACAACACAGCCAGAGGAGAGAGAAAAGAGAGAAAAAAAATAAAGAAAAGGC
ACCAGTAACCATAGAAAATGTCACTTCGAAATTGGATTTAGGCATTATAGTTAAAAGAAA
GAGGGAAAGGGGGATGATTGGGTTTAAAGGCACTGATCGGAGGGAGCTGACTCCAAAGTC
TGACCTCACTTTTACTCTTTTCTCTGCAGAATCCTTCCATACTTCCAGCTACAGCCATGT
CAATAGTCTTTGAACAAtcagctgcacaatcgtgctttccatcc
>NODE_62_length_473_cov_10.181818
TGTGATCTGAATGCTGTCTGTTGCTTTATAGGTTATCAGGATTGAGGGAGTGGAAGGATG
ACAGGAAATGCAGCTGTGGTGAAGCTCTCCATCGAATAAACTATCCTCTATATAGCCACA
TATACTGAACAAACCAGCAGATAAGACACATGTGCGCACACGCATACACATCTAGCTGGA
ACCACTCCCTGTCTCTTGACAAACCATTATGTACAATCCTGCCACTGTATAGTGCTGTCA
GAAGGCTGCCAAAATAATCTCTTCTGCAGGAGAATTTAACTCCATACCTTCTGGCACAGT
GCAGCGATGCAATTTAATGCCTCCTGTGATAACTAATGGAAGAAACTCTTAAAACTTCAG
AGCTTATAATAAGCTTGTCAGCTTATCATATTAGGCATGTGAGCTTATAACATTAGCATT
TAAATGTTCCTGGGTATACAGTAATGTGATTGGAGGGCTTTGCCATTTTGACTTTGCCAT
TGAGGAGAGAGGGAGGCAGAGAGACACAGGAAAAAGGGGTGTTGATGCTGTCACGAGGAA
GCGTTGAGGACTGCTGGCTCACATCTTACAATTGTTCACAGCAATTGTGTGCGAGCTTTA
ATGGACGCACAGGTAGT
>NODE_63_length_566_cov_5.245583
GAGACTCGGGGGAAGAAAAAGACTTGAGGAAGACAAATTGAGCCGCCACCCTGTGGTGGG
GCCGAAAAGGGACAAGCAATGGAGTGGATGGATGTGAGATGCCAATCTTTACTGACACAA
TGAATGAGACAGAAGCACAAAAAAACAATACTGCATCATGTATATGCTTACAAAGGATTG
AACAGTCCTACAGTACAGCTACAGGCCCTGAGAGCCTCCTCTCTGGACTGCGGTACCCCC
TTCCCCCTGACTCAGGATCAGTCTCGGCTGCTGCGGTTACCTGATCTTGACATTTTGGAC
AGATCCACATGCCTTTAGGAATGGTTTTCAGGGGTGGATCCAGGCAGTCCAGGTGATAAA
CACGAGAACACGTGTCGCACATGAGCAACTGGCCACTGCGTCTGCACACAGTGCAGAAAT
CCTCATGGATGTCTCCCTGTGAGGAAGAATTGGACCAATCAGTTTCCCTGCCCAGCGGAG
CCCCACCAACCATCTGTGGAGAGGCGAGGCGGGGGGAGGCACCATGATCTGTTAATTTAC
AGCTGGCCTTGTTTGGATGTCTAATGGACATGGTGTGTTAATCACTGAGCCCACAGAAAG
GTTACTGGACATCTGGGAGTTAGAGTGTGTTCTAGTTATTAATGGGctacaggacactgt
tcactttgtaaggctgaatcaaagtaaaaccaactgatggctgatggtta
>NODE_64_length_385_cov_15.802597
GTAACTTTTTGTTTGTGCGAACCATATGTCCCAAATTAATAACGCCAGGCAGTATACTGA
GGCCTCCTCACTCTGTCACCGCTTGTCACAGTAGGATTGGCCTCAAACTTATTCTCTCCC
TCCCTCTCTGTCTCTTCCTCTCTCCCCCTGTATCTGCTCTCCCTCTCCCTCTCTGTTCTT
TCTGTTTTCACGCAAGTGTCCCAGTTAAGAAATTGCTTACATCCCACTCAGTCTGGGGCT
GGATTGAAATTTCCCATAGGGTATGTACCAATATGCAGAGAGCACACTTCGACAGATGCC
ATCAGAGAACAAGCATATGAATTACCAGGCAGCCTGCCATCTTTGAGTTCAGACAGAATG
GCATTAATACCTGATTACGATCCAAACAACAACACAACAACAACATGAAAGCCAAAGCAA
CTGGGAGCAGGTAAAGGTTTCATCATTTATATATTAATGGATTTACTAACAAAGACTCTG
CACTCCCCCCCACCCACCCACCCATCCACCACaaaagttaaaatgtcat
>NODE_65_length_492_cov_9.623983
TGACAAAACAAATCAGAATTTAGCTCAAGCACTTAATCTCAAGTCATCATCTCTATTTAA
GATCAAAACATCTGATGGGTAGATTATTTTCCCCACTGCTCGATGAGGATCCCTCGCTCC
AGAAACCCCCTTTTAGGAAGTGTTCCCATGTTTGACAGCATGCCAGTCTCAACAAAGGGG
AAATGCTGAGTTCCCTTTAATAGATCTATATTCATTTTCAAATGAGTTGATTAGCCAGCA
CAATGTCATTGGATTCAGGGGCCCATTACACATTTATGATGGTAAATTACTGAACATTTA
CAATCCAAATGAAATTTCATGAGGAGGGGATATTGAAAAAATGAAGGGAGAGAGACGCTT
TGCGTTCATCCCTGTAGCCTTGCCTCATTGCATCTCTCTTCCTCTCCCTCCCTCTCTGTC
TCTCTCCCTTTTCTCCCCCACTCTCTTTTCGTCTGTCTCTCACACTCTCTCTCTCGACTC
TTGTCTGTTTCTCTCTCACATATCACATCAGTGCCCCCTGTGGTCCAAGTGGGCATCACA
TGAGGGTCTGCAGCCGTGCGCACTCGACATTTAAGGAAGTGTGTTGTTTTCATACTGCCA
TTCAAACAGCACTGGCTCATCTACGAGTACGGTAAt
>NODE_66_length_627_cov_15.465710
AAGGAAATGTGAGTAACAGAACATCAATGATCATTTTCTTCTGCTTTCCTTTAGCCCTGT
ATGTAAAATGCTGCTCCTCTACAAAGCAGCTTTAACCCAGATTATTCTTTGGGAATTTTT
TGAGTCCTTGAGACAAAAGAGTTCTCTTGCTCCAACCTCCATCTCAGCGGAGAAGACAGG
GTGGTACAGGAACGAGAGAATCAAAAGGCTGGAAATTCACGGCTGAGAATAAATGCTCGC
TCTTCCCTGAGGTGATTTGTCTTTGCGCTCCTCTTTCTACAGATGTTAGACCCCTTTTTT
AGTAAAGACCTGAGGTTCTTTGGTAGCACTTTGATATCCTGCTCGGATTCAATATGTGAA
ATAGAAGAGCCACTCCGTGACTTGGAGCACATCACAGTCTTTGAAGTCTGATCCAATTTT
TGCTGCTCACCATTTGATGTTGAAAGGATGAAATGAGGAAAATGTACAGTTTTTGCCAGT
AACTCTGCTGAGCATATGTAAGATTAAAAAAGCAAAATCCTTTGGAGGATGTACTTAGAA
ATGTTAAGCAGATTAATACTTTCCTATAGCTCTTTTATTCAAAGATAAAATTAAATATGA
GAGGAAGTCTGTATGTGCTGTTTTTCACTCTCACAATTAAGTCAGTGTGGTGCTGTTTGC
TAGGAGGTAGGGCTACTAAAGGGGGATATGCAATTGCATTAGCATTTGATtaacattgca
aagcacattaatgggtttgagttatatgagtgccaaattgtaaattgtaaa
>NODE_67_length_326_cov_3.134969
TCTATCATTCAGGAATAGCTCAACACATGAAGGTCCAGCAATAAAAACCTCTTCACATTT
CATCTCCAAGTCTTACATCAAGGTGAGGCAGGGAGGAAAAAGGATCAATCTGAGCTACAG
TCAAGTTTACCATAAAAGCCATGGCAGTACAATAGCAGACAGTATAACCACTGCAGTGCA
GTACTGTATACAACCAGGTGCTGATATTCCTGCCTTTTAGAGCCCACACAAGGCTAACCA
TGCTGGGTAACTGATCAACTACAGCTGCCTGCACAAGCCCAAGGCAAACAGAGAGAGAAA
TAGAAAGCAGAGGGAGACGACCAGCGACAAGCCTGGCCGCTCTTGTACTCACCAGCACTG
GCAGAACACAGCAGAGACACCAAGAGCACAATCACCAGCGTCAGGATCTTCACATTCATT
TCTGCACTCCCCTCTGGCTCTCCGCTAGTCACTCGCTGATATACTGTAGT
>NODE_68_length_379_cov_8.965699
GATAATCAGGTCAAACTGCACCTTCTTAAATGCCTTTCATGACGGAATACCTGCAAAACG
AGTAGTGTTCCAATCATCCTCAGCTGTTCATTGCATTTGTGTTAATAAACTCAGTATGGA
TAAAGCAGTAGTGGTAGGATCTTATATATTTTGCCCTTTTCTTGACTGTTCTTTATCATT
AACTAGCATGTTTTTCTTCTTGCCTTCCTGATTTGTGTGTGTCAATCTGCAGGTTCTACT
GGGACTTGATAATGCTCATCATGATGATGGGGAATCTAATCATCATTCCTGTGGGAATAA
CCTTCTTCTCAGAGCAGACCACCACCACCTGGCTGGTCTTCAACGTGGCTTCGGACACCA
TCTTCTTGGTTGACCTGGTCATGAACTTCAGGACGGGGATCGTCAACGAGGAGAGCTCCG
AGATCATCCTCGATCCCAAGGTCATCAAGATGAATTACCTGAAGAGCTGGTTCGTTGTGG
ACTTCCTCTCCTCCATTCCAGTGGATTATATCTTTTTAATAGt
>NODE_69_length_534_cov_11.986892
CGACATATGTTTGGTGCACAGTGCTGCATCCAACAGATTTGGCTACAGTATACATGACTG
GGTGACTCCATGGTTGTATATATGAAATAGCTCCAGCTTTACGCTCCTCTCCATTCCACG
GCCTCCGGTGTATAAATTTAGTTGATGGTTTTCGTTTCTCTTTCTTAATTCATTGCAGTC
GGATTCCTCTTTGATGCAGTTCTGTTGTCCCCCAAACAATTGAAGTGGAGACAATGGAGG
CATAATGATAGATCCGTGTACCCACCATCTGTAAGAGCAGCTGCTCCCTTGCATCTGTAC
AATATGCTGGAGCGGGGAGCCTCAGTAATCTGCATAATAAGGAGAGGGCTTATCTCAGTC
TAGTTAATAATCACAAGCAATCGATGCACTTCATTCCCTCACTCTTGACTGATGAAAAAA
AGCAGCAAAGTTTTGGTATGTTTGCCGTATCCTCAAGATAGGCAGGGGTCACCGAGTAAT
GCCAAGCTGTTGATTTTGCCTGCAGCTACAGATTTAGTCTGCACTCAATTTCATCTTTTC
ATGAATACCATAATTACAGCAGGACGTTCTGAGTTATCATACTGCTTCTCCCCTTCTCAC
TCCCTTATAGGGTTTATAGCCTCTGTAGCAATGCTGGACCTCACATCAGATTCGAACATA
TGACTTTAAGTCTGTGAt
>NODE_70_length_402_cov_8.345771
TGCCAGCCTGTTAAGGTCATATTAAACCAAAGCAATCCACTTTAAATGGTTATCTACGAC
GCGCATTAAAAAGCTCTTTGCTGCCCTTTAAATATTGTGATTGGGTTATAGGGGGGTCGC
TGTTTCGGAGCGCTGATCGCTCTCCCAGGAGCCCGCTTCAGAATATAAATTGAGTAATAT
TATAAAGGCGGGCACTCCAGAAGGACTGGGTAATGAATAGGATTCATGATCTGAGGAGGA
ACAGGAGGTCATGCAATGAAGTGAAATACTCTAATAACTCCAATCCAAACCCACTCAGAT
GATGATACATTAACTGAGAGACCCTTGTATTCCTGTTTTTTTCTCTCTTGTGTCAGCCTA
TATGAGCATTACATCTACTCCAAAAGCACTTGCTGTGGAAAAAAAACAAAACAAGAGAAA
GCTGATCCCGGTGGGAATGGTTATTTAAAGTTCTCATTTTGACTTTAATGTCAAGGCCAC
CTACAACAGTGCGGGAGGGTCAGATCAAATCTCCGCAAATCTTCTAATCtgctgcaaaga
aatgaa
>NODE_71_length_508_cov_8.629921
AAAATGGCAGGCAGATATAAATGAATATTCCTCACCTGTCTGCTCATGTTGACTCCCCTT
GTTTGGATTTCACAGTGGGGGAAAAAATAAAGGCGTATATTTACTTTTAATTGAAAGGAA
ATTAAAGACGCATCCACATCCGCATGTGACAAAGGAAGATCACAAGGCTTGGGAGTGATG
ATAGCTTTTGTTTAAGATGGATTTCATAAAGAAAACCCCCCACTGATAATGATGAAAAAA
AAATCTTGGACATTTCTCCAAATACAATTACCTCGGCATCACCTGATTCAATCAAATGCA
TTTGCATTCTGTTTGCATGCAGTGTTCCGTGAACCGGTAAACAAGGCAGGCAGAATAAAT
CTGATGTGTTTTCATGCTTATGGTTGCTCTTCTGTTTGCTACATTTTATTCTGAGTATTT
GAATTTTTATGAATTGATAAATAACTGCACAAACATACGCATATCTGTGTGGATGGATGG
TCTAAAGATGGAGGGGCATATTTTTGCAAACCAAAAAAGAAAAACGGAGAATGTTAGTTC
ATGTTTTGAGACAGATGTTGTTTGGCCAGCAAGCATGGAGATTAATATTTGACTGTGTCT
GATGTGTACTTAAGAATGTATCAAAGAAGATGCATCATTTTGGGGCCTACCa
>NODE_72_length_326_cov_4.607362
CTGTAATAAATGTGCCCAGGCGAGTGGGCCCAAAAAGATATATCACAAACAGGAGGGGAG
GCAGAGTGCACAGGGAGAGGAAGAGGATGGAGCGGAGCGGAGTGGGAACAGAAACGAAAG
AAGAAGGAGAAAGGGAGATGGGGGAGAAAAGGGGAGGATCGATTGGTAAGGAAAAAGAAA
AAGGGGGGCAAGGGGCTGTTTCTCCTGGGTCCTGCTATGTTTCCCATTATGTAAGCCCTG
GTCACCGGCAGCATGCCAGCAGGCAAAATAAAAGAGTCTCTCTGGCTTGGCACGGCTCGT
ATTTTCCTATCCTCGGCGCGGGGTCAGGGAGGGGTCAGGCAGCTGGATGGGGCGCTGGGG
GGATTGTGGGGTCTGGGCTGGCCTCCAAAACCCAAAAGGCCCAGGGTTCAAGTACCAGCT
GAAAGCAATCAGGGGGAAATCTGGGAGTGCCACAGCTGCTCGCAGCAGCG
>NODE_73_length_331_cov_12.072508
AACACCATTTGCTGCTGCAGTGACACGCGGCATCTTATCTGTATAAGACGCATATGAGGA
ACACTGAGGAGGAATGCAAGTAACGCAGTGGTGTATCGCGCATTTTTCTGAGTGGGAAGT
CAATCATAGCCAGGGGAGGAAGGGAGTGAGGGTCAATGGACCGATACTCGCCGATACCCA
CTCCGAGATGACAGTGAAAAGAAAAGGTAAGAGAGACCAGGATAGAAGTGGGTGCTAATT
CCTACTTTTCAGTTTAAATAAAGATTGGAGCTGGATAAAAGCCATTAAGGGAGAAATCAG
ACAGGGCATGCTATGTAGGACAAGAGCTGACTGCAGGGAGGTGAGTGGTGGGATCGATAC
TCAGTCGATGCGCTCAACACCCAGCCCTGCGCACACACATATACACACTGAGGGGGCATG
TGGTATTGCCGGGCATCTGCATGTTTGTGTGTGTGTGTGTGTGTGTGTGTGTGTG
>NODE_74_length_428_cov_13.546729
CATCCCTGAAGCTCAAGGGTTCCCCACTGTACATATGTAGGTATGTCAAGTTTGTGCGCA
TGTATAGGATGCATGAGGATATGTAACTAAGCCCTCTCTCATTTGGGGGGGTTGTTTTAC
CTGTTGTGGATCTGAGAGTTGAAGTGACAGTGGAGGATGTCATTGAAGGCAAGCAGTCGT
CATCTTGGGAATAACCAGCCTGAATTGCACGGAGGTAACTGTGGCTTCGAGTGCGGAACG
AACCAGGCAGGTCCAAGGCCTCCATGGCCTGGGATTCTACTTCACTAAAAACGGACTCGC
AAACTGACTCAAACTGGCCATTGATCTCAGTCTCACTCACCTGAGAGACAAAAACAGGAA
TAGCAGTCCTTAATTTTTCCTCTTCCTTTCTCTTTCTCACTTTGATTCTTCCCCTTTGCA
CAGCAAATATGAAGGAGTGTTAGCATAAGGGAATGCCAGTGTCATTTTCGACCTTAAACT
GAATAAATGTCAGATCAAATGAAAAAAATGCAGATGACAACAAAAAACAATCAGAAATAT
ATATATATATATATATATGCAGTTTGTGTTAt
>NODE_75_length_4114_cov_7.870929
GCCATCCCTACAGGTGTAAAAGTTTTCAGTTGACTGGCAACCCTGCATGGAGGGGCAGTT
AAATGAGAAACCCCACTACTTTGGGCTCTTGGATTTATTTTCCTATTTACAGTTGGAGGC
CTAACAGGAATCGTTCTTGCCAATTCTTCACTAGATATTGTCCTCCATGATACTTATTAT
GTAGTAGCCCATTTCCACTATGTCCTATCAATAGGAGCTGTCTTTGCAATTGTTGCCGCT
TTCGTCCATTGATTCCCTCTATTTTCAGGCTATACCCTTCACGAAACATGAACAAAAATC
CATTTTGGAGTAATGTTTGTAGGAGTAAATCTTACCTTCTTCCCACAACACTTCCTCGGC
TTAGCCGGGATGCCTCGACGATACTCTGACTACCCAGATGCCTATACACTCTGAAATACA
GTATCCTCTATTGGCTCATTAGTATCTCTGGTAGCAGTAATCATATTCCTATTTATTATT
TGAGAAGCCTTCGCAGCCAAACGTGAAGTACTCTGAGTAGAGTTAACCTCAACAAACGTT
GAATGACTCCACGGCTGCCCTCCACCCTATCACACCTTCGAAGAACCTGCATTCGTTCAA
ATCCAACAAACTTGGCAAGAACACAAAACTCACACAGCCATTCCTGCCTAACACCATAAC
GAGAAAGGGAGGAGTCGAACCCCCATAAATTGGTTTCAAGCCAATCACATAACCGCTCTG
TCACTTTCTTCATAAGACACTAGTTAAACTGTTTATAACACTGCCTTGTCAAGGCAGAAT
TGTGGGTTAAACCCCCGCGTGTCTTGTACTAATGGCCCATCCCTCCCAACTAGGATTTCA
AGACGCAGCTTCCCCTGTAATAGAAGAACTTCTTCACTTCCACGACCACGCCCTAATAAT
TGTGTTTCTTATTAGTACTCTAGTTCTTTATATTATTGTTGCTATGGTAACTACTAAACT
AACTAACAAATTTATTCTAGACTCACAAGAAATCGAAATTATCTGGACAATTCTACCTGC
TCTCATCCTTACACTAATTGCCCTTCCCTCACTTCGCATCCTTTACCTAATAGACGAAAT
TAACGACCCACACCTCACAATTAAAGCCATGGGTCATCAATGATACTGAAGCTATGAATA
TACAGATTACGAAGACCTAGGATTCGACTCCTACATAATTCCTACGCAAGACTTAACCAG
CGGACAATTCCGACTCCTAGATGCAGACCACCGAATAGTAGTCCCAGTTGAATCCCCAAT
CCGTATATTAATTTCCGCTGAAGACGTGCTACATTCTTGAGCAGTACCCTCCCTTGGTGT
CAAAATAGACGCAGTCCCTGGCCGACTAAACCAAGCAGCCTTCATTGCATCTCGCCCTGG
AGTGTTTTATGGACAATGTTCCGAAATCTGCGGAGCTAACCACAGCTTTATACCCATCGT
CGTAGAAGCCGTCCCTCTTGAACAATTCGAAACCTGATCCTCTTTAATACTTGAAGACGC
TTCGCTAAGAAGCTAAATAGGGTCTAGCGTTAGCCTTTTAAGCTAAAGATTGGTGGCCCC
CACCCACCCCTAGCGAGTATGCCACAACTTAATCCCGCACCCTGGTTTGCCATCCTAGTG
TTCTCGTGGTTAGTCTTCCTGACCGTAATCCCTCCAAAAGTCTTAGCACATACCTTCCCC
AATGAACCCACCCCTCAAAGCACAGAAAAACCCCAAACAGAATCCTGAAACTGACCATGA
CACTAAGCTTCTTTGACCAATTTATGAGCCCTACATATCTGGGAATTCCCCTAATAGCTT
TAGCCCTAGTCCTTCCATGAGTCCTCTTCCCTAAACCTACCTCTCGATGATTAAACAACC
GAGTACTTAACCTCCAAGGCTGATTTATTAATCGCTTCACTCAACAAATCTTTCAGCCCC
TAAGCCTAGGAGGACACAAATGAGCTGCACTACTTGCCTCCCTTATACTCTTCTTAATTA
CCCTAAACATGCTCGGCCTCCTTCCCTACACTTTTACTCCCACAACCCAACTTTCTCTTA
ATATGGCATTTGCAGTCCCCCTTTGACTAGCAACCGTTATCATCGGTATGCGAAATCAGC
CAAACCATGCTCTAGCCCACCTCCTTCCTGAAGGCACCCCTACTTTACTAATTCCTATCC
TAATTATTATCGAAACTATTAGCCTTTTTATTCGACCTTTAGCCCTAGGAGTTCGACTGA
CAGCAAATCTCACGGCAGGCCACCTCCTAATTCAACTAATTGCTACCGCTGCTTTCGTCC
TCCTGCCTTTAATACCTACAGTTGCTATTTTAACATCCACACTTCTACTAATACTAACAC
TACTTGAAGTCGCAGTTGCTATAATTCAAGCTTATGTATTCGTCCTTCTCTTAAGCCTCT
ACCTACAAGAAAACGTCTAATGGCCCATCAAGCACACGCATACCACATAGTAGACCCCAG
CCCCTGGCCTTTAACAGGCGCAGTCGCCGCCCTATTAATGACATCAGGTTTAGCAATCTG
AATACACTTCCATACAACAACCCTAATAGCCCTAGGCACAGTCCTTCTCCTTTTAACAAT
ATACCAATGATGACGAGATATCGTCCGAGAAGGTACATACCAAGGTCACCACACACCCCC
TGTCCAAAAAGGACTCCGCTACGGAATAATTCTTTTTATTACCTCCGAAGTATTTTTCTT
CTTAGGCTTTTTCTGAGCCTTCTACCACTCAAGCCTCGCCCCAACCCCAGAACTAGGGGG
GTGCTGACCCCCTACAGGTATTACAACCTTAGACCCGTTTGAAGTCCCACTACTCAACAC
AGCCGTACTACTTGCTTCAGGAGTTACAGTAACTTGAGCCCACCACAGCATTATGGAAGG
CCACCGAAAACAAGCCATCCAATCCCTCACTTTAACAATTTTACTTGGCTTTTACTTTAC
CTTTCTTCAAGCCATAGAATACTATGAAGCACCCTTCACAATCGCGGACGGAGTCTACGG
CTCCACTTTCTTTGTAGCCACAGGCTTTCATGGCCTCCACGTAATTATCGGATCCACATT
CCTTGCTGTCTGCCTATTACGACAAATCCAATACCACTTTACATCCGAACACCACTTCGG
CTTTGAAGCTGCCGCTTGATACTGACACTTCGTTGACGTAGTCTGATTATTCCTTTATAT
CTCTATCTACTGATGAGGCTCATAATCTTTCTAGTATTAAAGCTAGTACATGTGACTTCC
AATCACCTAGTCTTGGTTAAAATCCAAGGAAAGATAATGAACCTAGTCACAACTGTAATT
ACAATCGCCATCGCACTTTCTACTATCCTGGCCATTGTTTCCTTTTGACTCCCCCAAATG
AGCCCAGACCACGAAAAACTTTCACCATATGAGTGTGGATTCGACCCCTTAGGGTCGGCC
CGTTTACCATTCTCCATACGATTTTTCTTAGTTGCCATCCTATTCCTCCTCTTCGACCTA
GAAATTGCTCTCCTCCTTCCCCTCCCATGAGGAGATCAACTATCTTCCCCCCTCCTAACA
TTCGCCTGAGCATTTGCCGTCCTTATTCTCCTCACCCTTGGTCTAATCTATGAATGACTC
CAAGGAGGCCTAGAATGAGCCGAATAGGCAGTTAGTTTAAGAAAAACCTTTGATTTCGGC
TCAAAAACTTGTGGTTAAAGTCCATAATTGCCTAATGACCCCCACCCACTTTGCCTTCTC
ATCAGCCTTCATCCTAGGCTTAGCAGGCCTAGCATTCCATCGAACTCACCTACTATCCGC
ACTCCTCTGCCTGGAAGGCATGATATTATCTCTATTTATTGCTCTCTCACTATGAACTCT
TCAACTAGATTCCACAAATTTTTCAGCCTCCCCGATAATTCTTCTGGCCTTCTCAGCCTG
TGAAGCCAGCGCAGGTCTTGCTCTACTAGTTGCTACTGCCCGCACCCATGGCACTGACCG
CCTACAAAACCTCAACCTCCTACAATGCTAAAAATTCTTATCCCAACTATCATGCTCATC
CCTGCTACCTGAATTTTCCCAGCCAAACAACTATGGTCCACAACCCTAGCCTACAGCCTA
ATTATTGCACTAGCCAGCCTCACCTGATTTAATATTACAGCAGAAACAGGCTGATCCTTT
ATAAACCAGTACATAGCAACAGACCCCCTTTCAACACCCCTGCTAGTACTTACTTGTTGA
CTCCTCCCCCTGATAATCCTCGCAAGCCAAAACCATACCTCCTccgaaccaatcaacc
>NODE_76_length_314_cov_10.735669
GGTAGGTCATAAATAATAATAATAATAATAATAATAATAATAATAATAATAATAATAATA
ATAATAATAATAATAATAATAATAATAATAATAATAATAATAATAAAATGCAGGCTAGAT
TGTCTCAGTACCTTCTCACTATGGCTATGCTCCTCGTTTAGCGTAGTGCTACTGCACGTA
TCAACTCCCGAGTCTTTAACCTGCGGTTCACACCATGCCAAGTCCTCTTCAAATGAGTGT
CCCCCAAAGCGCACCATTTTCTTTTGCCTCTCAGATAAGGTGTGTGTCGGCTCGGACATA
AATGCCTGCTCAATAGTTTTTCTTTTTCCCCTTTGACTGTCCCCTACAGGTGTGGGATAA
AAACAGAAAGAAAAACAGAAAAAACAACATGCAAAGGTGTAAATAAAACAAAGGAAACAT
GAAATGACAAAAGACTCTGGGAGAACGGGGATGGGGGA
>NODE_77_length_491_cov_11.246436
AATCCCTCTTGATACTCCTTTGCCTTTAGTTAAGTGTGGGTAACATTGCTCCGACATCCA
AATGAGATCGGGTTCAATTAAGATCTAGTACTCTTGGATTCAGCTAACACATTGGCAAAA
AAGCGACCCCACTTTGCTTGCTGGCTTGAGTGTGGGTTTATGTTTATACTGTCCCCTCAC
CCTAACCCCTCATTACAGCCAGTTTATCATGCCAGGAAGAGAGTGGCAAAAACAAATTAG
TCCATAGGAGGGGAAAATAGCTGGGGATATCGATTTCGCCTTTTCATGCCAGAGTGGAGC
ACAGAAAATATTGGGCTATAAAAGGGAAACAAGGATATAAAGCCATTACGGTGCGCACTT
AATTGATCCCACTTCCCATAACAAATTAATTGAGCAGAAAATGGCAGATGGCTTTGATGA
ATGTCATAAAAAAGGCTTGTCAGCAAGCCTGGTGTGTGTGACCCCCTTGCTCATTCACTG
TATCACATGGAGCTGCTTAGAAGGGAGGCTTACAGGAGTGCAGCATGTGTTTCTTTGAGT
ATTTACATTCCAGTGATCCGAATGTTAATCATGTTGACTTACTGACATCGTTGCTAATTG
TCTACTTATTCTTGATAGTTTTtttttctttcctc
>NODE_78_length_547_cov_9.570384
GGGATCAGAAAGGGGGGCCAGCAGCCTGGGGCCCAGGGATGGCCTGCGAGGCCCTGGGGA
GGCCTGAAAGGCAGACAGGCAGGCCACACGGACTGCAGCACTAACGGCAGGATTACTGGC
ATAGTGACACCGACACAGCCTCCCTAAAAGGATCACAGCGGCGTAATAAACTTTATTAAA
TAATAAAACTTATTATAACTGTTAACCCGATTTAGTTCATTCTTCGCGGCTTACACACAC
ACACAAAAAAGAGGGGTGGATATAATAAGCCTTATACCGTACATAAGGCAAAGCCTACAA
AAGCCATCGCCTTACCATTGACTTTAATTGGATTTGAAAAACGGGTTGCAAATTATAGCA
TTCTCTACTTGCAACTTAGTAAAATAAGTGTATAGAAAAGAAGGGGAAAAAACCTGTGGA
CTGAAAGTAAATTAATCTGCTTTCTGCCCATGCTTAATTAAACTTCCTTAATGCTTATAA
GAGTTAATGAGTGAATTGATTAAACAATACAGCTAATACTTACCCCCAGCTCACAAGCAG
TGGTGATCAGCTCTCCTGTGGAAGAGAATAGGGGAGGAAATTAATGTAAACCCAATAATT
ATTATTAAGAGACAAGTCTGCTCCCAAAGTTTTCCCaaatcaaatacttgcactggggtt
ttgcattaatttgctaggatcaaaacctgca
>NODE_79_length_541_cov_8.892791
GATCCGGCAGCCGATGCGTTGTGGTCGGCGTGCAGCCCCCGCGCAGCCCCGCTGTCTGTC
TGGAGCTCCGCTGTCTTCTCTCCGCTAGCCCTGCAACAAGAAAAGCCGTTTATGGCGACA
CACAATGTGAAAAGGGGGCCGATTTAAAAAGGAGAAGAATGCAAGCAAGAACAACAAAAG
TCAGTTATAGCAAAGTCTATGCCTCTCCTCTCCTATCTTCCACCCCCTAGCTTAGCCCAC
ATAATGAGCAGGAAAAAGCTTTATATTTTGTTCACTGGGTATTCACAGATAATTTGAAGC
CATTGTTTCTGCCACAGATGGTTCTTTTTAATACAATAACGGTGCTCTTTGTGAATAGCG
AGCCCACAATAAAAATCTAAAGCGTCCTCCTGAATAACCATTTTGTTCTCTCTTGTATAG
GCCGAACAAAAGCGCCAGTGAGGTAATGGCCTGCCTTATTGAAAGCCTCAGAATGGGGAT
TTGATAAAGATTTTTTTCGCTCCTTTTTCTTTTTGCAAAGTACACGGCAATGTCAAAGAG
AAACTGACACGGGATGAAAAGGAAAAAGGCTCGAAAAAGTGCTTGCCGTTGCAGATTGCA
AAGATTATTATTATTATTATTATTATTATTATTATTATTATTATTATTATTATTATTATT
TACGTTTCCTAACTTTGTGCctaag
>NODE_80_length_1400_cov_4.722857
GGTAGGGTTATTTTCATTAATTGGGGAAAGTGAATTAAATCGGGGGTGCCCTATAGAAAC
AAAGAATACGACTCGAAGGCTGTAGACAGCTGTGAAGGAAGTGGCTAGTAGGGTTAGGAT
AAGGGCTCAGGCGTTAAGGTAGGATGTGTTTAGTGCTTCAATAATGGCGTCTTTTGAGAA
GAAGCCAGCTAGGAAGGGGGTGCCTGTTAGGGCTAAACTTCCAATGGTCAAGCAGGATGA
TGTGAAAGGGGTGAGGTGGTGTATTCCTCCTATTTTTCGGATATCTTGTTCGTCGTTTAG
GCTGTGGATAATGGAGCCTGAACATAGAAATAGCATGGCTTTGAAGAAGGCGTGTGTGCA
GATGTGTAGGAAAGCAAGTTGGGGTTGATTTAGGCCAATGGTTACTATTATCAGACCTAG
TTGACTTGATGTTGAGAATGCAACAATTTTTTTAATGTCATTTTGGGTGAGGGCGCAAGT
CGCGGTGAAAAGTGTTGTGAGTGCTCCGAGGCATAGGCAGGTGGTTAAGGCAGTAGGATT
GTTTTCTATTATGGGGCTGAGGCGAATAAGTAGGAAAATGCCTGCTACCACCATTGTGCT
TGAGTGTAGTAGGGCAGAGACCGGCGTGGGGCCCTCCATAGCGGAGGGGAGTCATGGGTG
AAGTCCGAATTGGGCTGATTTACCAGTTGCGGCAATGATCAGCCCTAGGAGGGGAAAGGT
GAGGTCTATGTTTTTGGATGCTGCAAATATTTGTTGTATTTCCCATGAGTTTAGGTTAGT
TGCAATTCATGCTATTGTAAAAATTAATCCGATGTCTCCAACTCGGTTATAGAGTACGGC
TTGGAGGGCGGCTGTATTTGCGTCTGCCCGGCCATACCATCAGCCAATGAGGAGAAAGGA
TATGATACCTACTCCTTCTCATCCAATAAAGAGCTGGAATATATTGTTTGCTGTCACTAG
AATAATTATTGCGATGAGGAAAATAAGGAGGTATTTAAAAAACCGGTTTACAAAGGGGTC
TGCGTGTATGTATCATGAGGCAAATTCAAGGATAGATCAGGTGACGTAGAGGGCGATGGG
TGTAAAGATAATGGAGTAGAAGTCGAATTTTAGGCTGATGTTAATATCAAAAGTGTAGGT
ATTTATTCAGTTTCAGTTGGTGATGATTGTTTCTGCGCCTTCGTCTAAAAAAAGAAAAAG
TGGTAAAAGACTAACGAAAAAAGCTAGTTTTACTGCTGTTTTTACTTTGGAGAGGGCTCA
GTCGTTTTCTTGAGGGGTTGGGGTCAGAGTAGTAAGAACCGGGTATAATAGTAGGAGGAA
GATGATGATTAGGCTGGATGTTATTATGATAGGAGTATAGTGCATAGCTGCTACTTGGAT
TTGCACCAAGAGTTTTTGGTTCCTAAGACCAACGGATGAGCTGTTATCCTTTAGAAGCTT
TTTGGCGAGTGAGCCTTGGGGTTCAACCAAGGTGACGAAAATTAGCAGTCTTCGTTGCTG
GCGAGCCTCTCTCGGTGGACAAGGGGATTTTAACCCCCGTTTTa
>NODE_81_length_508_cov_15.799212
TTTACCAGTTAAACCAGTATCTCTGAATAGAACACACTCAAGTACAGCAACAGGTAGAGT
CTCTGACCGCAAACTCTTCCGTGGCTCCTCTGAAAATAATCTCTCCCCCTTTTTTCTCTC
TCCGTTTATCTCAATTGAGTTTCCAGCCCTTTTGTTCGCTCTTCTTATCACTTGGAAAAA
GGTGAACCCTCGTGTTATTTTTATTTTAATCTTTGCTTTAATTGTAGTTTTTACCCTTGT
GGTCCCTGATGGCTTCGCACAGTGATACTCTGGTGGTGTTCTTTGGGGCAACAGCTGGTG
CAAATGGGGGTAAACTGGGTTCGGATGAGAGGGAAATAATTCTCTTGGTGTGGCAAATTG
TGGATCTACATGAGAAAAAGGTACGGACCTTTCTGACCCCTTCCTTCGTTGTACGGTTTC
TTGTGTAGCCAGAGTGTTTGTGGCGTAGTGTCTACCTGTAGAGGAAGAGTGTTTGACATT
TAAATCAACATGGTGTGCTCCCTGTAGCCGTGCTTCATGCTAGCTAACGCTACATCAGCT
CTCCGGCGTTAGCTCACCTTTTAACAGGTGTGCGACTGAAACTTAACGAGCAGCTGAGag
acttagcttcacccaaaggagaaaaacacacctttttggtttagcatgtcag
>NODE_82_length_633_cov_7.361769
CCTTTTTAAAAGCAGGTTTGCCTGCTGTGCTTTTATATTGCACCATGGCCTGTTTCGAAG
CATTTTTACTACCACGGTTATTGCCACAAATCAAGAGGGCAAAGTGAACGGCATGGGACT
CACACCAACTTTAACGAAATTGAGTCTGGTTCCTACTTCTGCGAAGTTCACGGCCAAGAA
TTTCACATGCAGATGATATACAACAAGGAAAATGGGGGAACAGGATTTCTAGGTGTATCC
TGAGTGCTGAATTGGTTTGATTTTGCAAACTCATAGCCAAACTCACAACAAAACATGACA
AGCCTTTCGAGGTTTAGTGGCTGCCCTCTCTCTTGCGTCAACCCCGGGGAGAGCAATACT
GAACCCAGCGTGGTGCTGCCACCTTTGGCAGGAGAGCACATGGGACACCCCACTGGCAGT
TCCTTAAAACTCTGCCCCTCGCACAATTTGCGAGACTACCCTGAGACGAGGTCCAGTGCA
TATGTTGACCATTCGGTTCCCAATTTTTCAGACTCTGGATACCCCAGTCACCGTTTAGAG
CACAGCCCTAGGGGCATTATCATTGGAGCCAATCTTTCTGGAGCCGGCATGCCACCCGTC
ACTGATCAACTGGCATCAAGAGCTAACCAACATGGCGGGATTGGAAGGTATCGTGACTTC
CCTGGCTGCAGAGACAACAGAAGCCATACTTTTTTCACAAGTTATCAGGAGCAGGCCCAC
GCCtccgccgacgcatcccgagagctcggcagccagatgatgctggggctacctggc
>NODE_83_length_355_cov_5.721127
TTCTGTGGCTCCTCTGCTTACAGCAGAATTAATTTCTGCTTTAATTACTCTCATCGGCGG
AATGCTGATGAAGGAGAGGGACGAGGCATTCTGGGACTCGGGCCTCATTCCACTGCTTTA
ATTTGAATGAATTCCACCCGGAGACGCTGGCAAACAACTGGCAGCCGAGCCCCGGGAGCC
ACTCTGGGACTGCGCAGAAGAGCTGCAGCCATGGCCCCCACCAACCAAGCTACCTTGTGT
GTGCGTGCCTGTGTGTGCTTCCTTGCTTGTGTGTATTATGTGGAGCATGTTGGTTGTGTG
TGAGGCTGAGCGCTGGAGTGAAAAGCTAGGGAGAAGGTACATACGAGACGGGGAAAAGAG
AATCGAGATTGATAGATTAAGTGATGAGTCTCTGTGCGGTGTGTGAGCATgtttgcagtg
tttgtgtgtgaagttgcatgtgtcttgcgtccacataaatgcactcaaggatacgggatg
agaaagtcgaacttgtata
>NODE_84_length_439_cov_7.029613
TGGGTGGACGTTGCAGTAAAGTTATTAAACTGTAACTTTTCATAGGTATAATTAACACTT
ATTAAAAACTTGTATCAGGAAGTGTCGGCAGATGAGCAGTGAATATACAGAGCAGCATCT
ATGTGTGTATTCATTTCAGGTTGTAAACAGTAGTCTCGGAGCACTGGGTTGTTATCGAGT
TGTGGCCCCCGGCGTAGGATTGATCCACTTCAGTCCAGCAGCAGGGGGGCGGGAGCTCTG
GAGGGGCTCAGCAGGGCTCCAAATCAATAAGGTTAATAGATGTGGGGGCCACGCAGTCAG
AGGTGTGCAGCCTGGCATTTTCGGTGCCAATGAGGAAAATTCCTGATGACGAGGTGTCTC
TTTTGGAGCCTGCATTAATGTCAGCCTGATTACCTGAAGCCTGGATGTCAGATACAGTAG
GGTTAGTGGAGGCTTGTTCCTTGGCCATTAACTGGAATTAGCTTTACAAGGAGACCCTTC
AGATTGGAGACTTTAACTTGCCACCTCTTCATCCGCTGTCCATTGAGAACAAATTGCCAA
CCCCCTCCCTCTTTTCCCTCCTgactctattctttcactctga
>NODE_85_length_329_cov_5.431611
GTGATTTGTGAAATGATAAAGCAATGAAAACTGCATATTTTCATTAACAGTGCCAAGGAT
CGCAAAATGCACTGTCGCTCATGTGTGTTTAAATGCTTTTTAATGTAAAATTGCAGGTGT
TCACAGATCCCAGCAACCTTCAGCGCCACATCCGCTCCCAGCACGTGGGGGCTCGCGCTC
ACACGTGTCCTGAATGTGGCAAGACCTTTGCCACCTCGTCAGGCCTCAAACAGCATAAGC
ACATCCACAGCAGTGTCAAACCCTTTATCTGTAAGTAAGAGCTTTGGAAGTTAATGATCG
CCTTTTTCGTGACAGTTCATTATTCATTTGACCCTTCTTTTTCAGTGCAGTGTCTTTTTC
TCTTTGTACACCAACGTTTGCGTCTTCTGAACCAAACACACAGGTCCAGGGATCCAATTT
TTATTGCTATTAACTTTGATTATATACTGTAAATTACTGAGCCTGTTTACCTa
>NODE_86_length_835_cov_4.228743
ATCTGTAGACACCCATAGATATTTATGATACATGGAGCTATTTCAAAATGCACTAGTAAC
AGTCTAATCTAAAATCTAGTTTTCTGTTTAACAGTGATTCTTTTATTTATTTTTTAAAGG
CCAGTTGGGTCATAATGTGAGTTTGATTGAAAGTATCTGCATGGTTTAATGCATCCATAT
CTCCAGTGGTCCTCAGTGACCTGAAACTATTGCATCTCCATCATATTGTGTGCATTTACT
CTCCTTGCCACTTATTAGCTGATTAACGCTAACACGATTGAAGATAAAGAGTCTGGAAGT
TGAAAGGGACTGATGACTTTCAAGACTGTGATTAATTCCTCTCTACTCATCTGTGTCCTG
TGTTGAGCTGTGTTCTTTTAGCTTGACCTCTGTTCTTTGCCTTTTGTTTTGTTGCTTTCT
CTGTTTGTCTACTTCTGTTGTCTCCTGTTGCTTCATCAATCTCTTTTGACCTCTTTTAAT
CTGTCTTTTTTTTCTTTTTGTAGTTTTTTTTGCTTTTTTCTTTCTGATTTTTGCTTGATT
TTCTCATTTCTTTTAATCATTTCGTCTTTCTTTTTCCGTATCTTTTCGCTACTCTCCTCC
CTTCTAAAGTCTTTATTCTTTTCTTTGCTCTCTTTGCACTTATTGCCTCTTGTCTCGATT
TTCCCCTTCTTTTCTACCCTTTTTCTTTTCTCTGATAACACGTTTCCCTTTACCGTCATG
TTTGCTTGGTCTTTCTGCTTTTGTGCTCCTGCATTCCTTCTCGTTGCCTCATCCTCTTTT
TAGGTGTAACCATTTGGGAGTTGATGACCTTTGGAGGGAAGCCATGTGATGGAATTTCCA
CCAGAGATATTCCAGATCTGCTAGAGAAAGGAGAGCGTCTCCCTCAGCCACCCATCCGCA
CCATTGACGTCTATATGGTCATGGTCAAATGTAAGTGGGGCCTCACTGTGAGCAAAACAG
AAACTCCTTTTATCATTAg
>NODE_87_length_541_cov_8.377079
GGGATTGTGGTAAGCTTCTGTCAGTTCTGGACGACAGTCCTCACAAAAAATGGGGACTTT
TTGTGTGAAAAAAAATAAAATAAAAAGTAAGTTGCCCTGACAAAGGCAAAGAAGTCAATT
ATTTTACTTGTTGGAAATCTGCAGTAATGTGGAGAAAACAAAGAGAAAAAAGTAAAAGCC
AAAGTGAAAAAAAAAACAGGATGGGGTATTGTGGGGTAAAGAAGGAGGTTGTTGGCAGGT
CAGGGAGGAAATTGAGAAGAAGCGAAGAAAGAATTGCCTGGTAATACAAACCCATCTCCT
CATTTTTTGATAAGAGTGTCTAGGATGGAACTCAAAGAGAACGAATAAAAGAAGAGAGAG
GGAGGGGACACACGGCAAACCCAAAAAAAAGACAATAAGAATGATATCTACCAGACAATG
TAGTTTGTTTACCATAGCGTGTCCAATGCCTGATTGCTTTCCAGAAAAAGGGGAAGAAAG
GAAATCAAAAGAATAGTGAACAAAAAAGGTTGTTAATAAGGATGGACAGAAAACAAAAAC
CCAAAGCAACGATGAAGAATTAGGATGTTAGTACATTAGTTGGTTAGAAACTGGTTAGTA
GTAAAAAATGACTTTTATCATGGATGAGTTAGTGTTGCGGCGAATAAAcactacaggatt
tgtcagagattcgctgggtaataaa
>NODE_88_length_455_cov_7.463736
CCTTTACTTCTCTGTATAAAGACGTTATTCCACAGAAATGAAGAGATAAGGAAGAAAGGT
TATTTTGCAGCTCCACTGACAGCACATCAGCACACACCCCCACTTATACAGTACATACGG
TTTTGCACGTACAATGGCATTTTCTCCCCAACAACTGCTCTTGTTTAGTATGCGCTTCCT
TTGGTCTTGAGGAGGAATGATCCTCACTCTAATGAACTAGGGCCTGCCACTTGAATGTAA
AACAGGATTTAACCCGTCTTCAATGTCAGAGCCCCTCCCTGGGGCTGCTTCAGACAACAC
ACACATTCGCAAATTCATGGAGATGCACACGCACGCAGACACACAAGCAAAACCACCAAT
GTACACACACGCGCGCACGCGCGTGCGATTGACGCACACCCGCGTATAGCCCCTCATAAG
TGAGACGCTCTCTCTCTGCTTTTTTGTGTTCATTTTAGACCAATTTATGGTCAAGTCTTT
GCAGAATCCAGCACACTTGCGTGATGTCCCGCAAGGGTCGCTCTCACTTGCTCCACACTA
CTTTTTATTAAGCATTaataatatttttgtctgctttagggacgggcaagatttcccac
>NODE_89_length_317_cov_8.211356
TATACCTCTTCATGCTGGATGCGAGGTTTGCTGTGTGTGTCTCGGTCTGTGTGTGTGTGT
GTGTGTGTATGCTGTTGAGGAGAGAAAGGAAAGGGGGGAGCGAGGCCGTGCGTGAATGAG
GAGGGTGAGGTGGGGGTGTCTAATCCAGTCCCAGTGTGAAACTGTTGACATTTGTTCTTT
TTTTCCCTTCATTATGTGACTGGGGCTGTTTTGCGCTGGATTAGCTACAAATCTCCCATG
CAGCACATTCAGCATGCCACTAGTAGTTTAACTTCATTAATAATGGATGAAGAGATTGTA
ATCCAGGAGTAAGAGAGCATGCAAGAATACCATACACAGGGAGAGAGACCGGCAGGGAGA
GAGGGCACCCCCCTTATAAAATGAGATTTCTCTCTCTCTCTCTCTCTCTATCTCTTTTTT
TTTTCAGGACAGTCCTGTAATGGTGATTACTCCTACCTGCA
>NODE_90_length_353_cov_12.237961
CATGGCTTTATTTGTATGCCTAAATCCCTACATGCTTTAATTACTGGACTACCAAGCATT
AAGTGGAAAATTCATCATTCAACATCTACTGACCTAGCGCACAAATAATCAGAGAGAGAA
TGAACAGATTCATTAAATTATCAGAATATGATTAAATCACTGAGCAAATAGAAAATGTAT
GATATAGTAAGAAAAAAGCTGTAAAATATTATAGTTTACAATAATTATTCACATTCAAAG
GCTTTACATCTCAATACATACACAACATGGCCCCTGAACATGACTTCAATCCAAATATGA
TTCATATATTAGAATTTAAATAACACAGAATGAACTATAGGCTAAACAATAGCCATCAAA
TAACCTTATACAAGAATAAAAATACAAAAACTGTATCCTAATATCATTGCATTACTTGCT
TCAGATTTTAATAATACATCATCTGTACATCACAGTTCTAGTCAGTTACAAGCCAGGTAG
AGTATTCCATACACAAT
>NODE_91_length_381_cov_18.834646
AAAGCTTCAAAAAAATAAATTCTCAGTTGTTTTCTTTTTTACTAATTTCTCTCTTTTTTT
AATTTCTTTTTGTCTTTACCTCGTCTATTTCTCATGAGTTTTCTCTGATAGTGATCCTGT
TAAATTAAGTGCCTGGGCTTTATCCAGAGCCCTCTCACCGTCACTCCTTTAATTTAGTCA
TTATAATTAACCATTAACTGGTGTCAGTTTCTGGGCCACTAACAGGCCCACTCAGTTCTG
CTTGTCTGCATTATCACAGTTTGGGGGAGAAAGTAAATTATAATGAAGGGCTATATAGTC
CAATTACTGATAAAAGCAGCCAAGTGCGCTCCTTGTAATTAGGTGCCAGTATCCCTCCCT
CCGTCTCTCTCTCTTTCTCTCTCCCTTTCTTGTAGTGACACGTTGGAAGGGAATATATGC
TTAATAGCTATTTTTATTACTGTTAACCTCTTAGTCATGTTTTTAACCCAGTGACTTTCA
ATCACCGAGACAAGGGGATGCCACAGAGAGACCTTATCTCACAAa
>NODE_92_length_345_cov_9.634783
CCTCTCCGTCTTTTCTTCTTTTTAAATCTTGATGAGTGATGCAGGGAGGAACGGAGATGG
GGTGGGGTTGCTCTACTTGCATGTCTGGCGGATATGCCAGGGCCATGCTAATAAATGACA
GCTGATTTATGCGTCTGTATTCTTTTATTTATAAAAAAATAGCAAGCGGGCTGATTTCTG
ATATTAATAATACAAGTGGATCCACTTTGATTAGGCTTCTGTGGAGAGCTGTGCATATTC
AGCATTACAATTAAAGCCTCTGATGTGAAATAGGAATGACACGCTAATGAAGCGAGCTAG
CGAGCCTGAACCGCGACTGTCCAACAGCATTACGGCCCATCTCGGATGAAGAGTAATTAT
ACGAGGAACACTGAAATGTCATTAAAAATCTTCAGTAAGTGATTTAACCCACCATTCCTC
ACTAATGCTAGATATTTCTTTTTGTCCCCCCCAACCCCCACACGATCAACTCCCAAGGTT
TTCCTCTTt
>NODE_93_length_399_cov_16.208019
TAAAACTGGTTCTCCCCCCATAGCAATTTTGTCAGAAGTTGACAATGTCTTGATTTAGTT
GTCTGGCTGTTCCGGCCAGTTTTCCCTGCTGCGCTAATGTGAACAGGACATCCCGCTGGG
CACCAAAGAATACCACTTCACGGCAGCCGCATAGCTGGCAGCTTTTATTTATGGCGCTAC
CGAAATGAATGGGTATTAGTGTCCAAACATTTCACCATGCTCCTGCAGCCACACACAAAA
GCCACTGATTTCCAGCAAATCTGCACTTATTTTATTCAAGAAGACTAAAGCTAGGGAGAG
GGGAGAGAGACAGACAGACAGAAAGAGAGGGAGAGAGAAAACATTTATAATGACTTAAAA
GACCTCAAAAGAAGAATGGGAATTGCGTTTGAAAAGGATTTACGAGACAGAAATCGAAAA
AGAAAAAAATGGCCCCTCTATTTCACTGCATTTTTGTCAGAGTTGAAAATGGAAAATATC
TATATCCCTAAAATGACTCAACTTTAAGTGCTTATATTCACACACACacaaaaaaaaact
gca
>NODE_94_length_458_cov_12.960699
ATTATGAGACTCACATGTCGGTATAGTTGAAATTGGATTGCTCTGCTGACTAGTGCTTTC
ATTATACAAACAAATCATGCAGTCAAATGAGAAAATAATCAAAAATCTGAAAGGTTTATC
TGTCCCAGAATACTGAAAAAAATCTTCTTTCTGTGTCTCTCTAACATTATTCTTTCTCTT
CTTCCCCCATCAGGATGACAAAGAAGGTGGTTCATCCTCTTGAGACAAAGGACCTCACTC
ACACGCATGTGGACACACTCTCAAACACACACACACACTCATACACAAGAGCACCGAGGT
CTGCTGTCATACACCTCTCATTAATTCCTACCTGTCAGCCGGCTCCCCCTACCGTATCGG
CCCCCCGAAAGGTGACAGCTTTCCAATGACTGACAAAGGCTCTTTAGGTGATACAGAAGA
TCCCTAGCAACCGCTGGCTTCTGTAAAGTGCCCCTCAAATGTCACTTTTGCTGCTCCGAG
ACGTGCGCACTCACACACCCACACACAGTATTTTTAAAACAGAGGCCTGCTCTCAAGTCT
TCAACCATCTTTGACATCCAGAGGCTATGGATGTCACAGAGGCCTCAGCTCTTAAAGCTT
Ta
>NODE_95_length_388_cov_11.835052
ACCATATCAACTTTGTGAATTTGGAATTTCTTTGAATATAAGTGACTCTCAGACCACCTC
AAAGGAGCCACTCATGATTTTTGCATTCATAAGTGCTTCTCTTTGGGGTTGTCTTGGTTG
TGACAAATTCCTGGTTGGTCATATCTCTGCCAAGACCTTGCTTTGTGTAGATCAGATACC
ACTTTGCAATGAAACCCACTGGAGTTTTTACTAAAAATGTTCTTAAGACTTTAAACATTC
CAATGTGGATGATATCACGGCTTGGAAATGGCTATTAACACCACCCTAACAGGAGCACTG
ACTTTGTTTTTCAATGCAGCAAGTGCTTCTTGTTGGGGTAGTGTTTTTGACCTCTGCATC
TGCAGATTGTGAGTCAAAGTGTGCCCTTGCTTCATAAAATTATCATTTTTGCAGGATGGA
GAGAGGTTTGTTGCGTGAAGAAGAGCTTTGTAAGTCATTGTTAATCCCCTAACTTGAGCA
CTGACTTTACTGTTGAATTAAGTAAGTGCTACTTGTTGGGGCAATTTCAACT
>NODE_96_length_552_cov_9.621377
TGCATGGCCTCTGCTCTGTGACCTGTAAATAATTGATAAATCAATTTTCTTGACTAGAAC
ACCAAATAATGGAGCAATGCAATTCTTATCAATTACATTTTCGTCTTAATTGTTGACTTC
ACTTAGCACAAAGCAGCACAGCGAAACACCATGCCATTTTTCAATTAAAAGGTCCAGATG
TTTTTGGAGGCTTCAGTAGACACAGGCAGTTGTGAGAAATGCTTTATCTGCATTGTAATA
ATCACTAGAACATCAGCTCCAGGCTGCATTTACATACTCATGTTTTATTCCAGCCCTCTT
TCTAATGCACCGCTTAATTATACTGAGCGCAGACAATGTCAGACCCCCATAGCCCCAAAT
TTATTATTGCACTGTGTGAAGCTGCAACCATCAAACCTAGTGTCCTCATCACAACATACT
ACACTCATCACTATTCTCACTCTATGAAATACATATCATGCTCTCGGTATGGAACACATA
TCACATATTCTGGTTTAATCACACCAAGTGAATAAAATTAATAGCTGGGATGGCAAAATT
CAAACTGAAGCCACACCTCAGTCTGATGTTCATTCCCTTATATGTGTACTGTCTTCACTA
CTTAATTCTGCTGCCGCATATCACATGTAATGCTTTTTTTTAAAGTACAGTATAAAGGAT
TTCATCTAACTGACCCAGACATGCAACTTAGATATt
>NODE_97_length_448_cov_11.772322
TTGGCCAACTTGACCCTTGTTAGAAAACAAAACAAATACAAAAAGAGAATACTGCAGCCT
GGGACTGCCGAGCCGGGTCACTGGAGATTTTCCAGACAAACGCCGCACAGGGGAGGGGAG
GGGAGGGGAGGAAGAATAAAAAGGACAGGCTCAGAATCTCATTTTAACAGACCGCACACA
ATCTGGGCTCCCACAGAACTATCTCTGCCTGACCGCTTTCTATTTATCCCTTATCAGTGT
TTACCAACCGCTAGTTTTCTTTCATTCACACTGTGAGGCAGTTCTCTTACTATCAGTCAA
CAGCTGACACCGTGGAACAGCCTCAAAGGCAAGAGGAAGGGATCAAAACTAAACCAAAGC
TGTTTAAACAATACAACAGAGGAAATAAATTCATAAATCCTAATTCTTCCCAACCCACAA
GGGTATAAGCAGATCCTTTATAGTTAGGCCAACAAACAAAACCACAGCCAATGAGGTACA
TTACAATCAAGGTAAATTCTGAAATATATTTAGAAAAAAGAAAGGCGGAAAAAAAATCCC
ATGTAATATTAATTGGGAACATTTCATAGTCTTGCCCTGTCAAGCAaatata
>NODE_98_length_575_cov_8.208695
TCATCATCCCCGAGAACCATCTGGCCGACGCCTGACGCTCCCTCACCCAAACAGAAGCTG
ACACCCTATTAATCTGCTACCGCCATGCATACATACGTGTGCGTGCGTGTGTTTCTGTGT
GTGTGAATGAAGGAATCGGTGTGAGCATGCGGAAGAGACTGTGTAAAAGGTTATGTTTAG
CGTACGCGTTAACATTTTTGCCATGTCTATGTTTCTGCGTACGTGTTTGCATGTGTGTGT
TTGTGTGTAAATGTGCTTCAATTCCAGATCGTGCACACACATACGAACGTGTACACGCAC
CACTCTGCCATCCGCCAACAACAGCCGGCGCTGAAGGGAGCTGAAGGGTGCTTGGAAATT
AAGGTTATTACACAAATTGAGCCATATGGTCTAAATATTTCAGAGCTGAAATTTACTAGG
CAATAAAAATGGCCCCTACCTCGGTAATGGTGTAAATTACAGCTTAACCACCAGCGCTAA
TGATGTCCTTCTGTACGCCCCGTAACCAACCGTACATGAAGGACACATTGTTTAAAAAAT
ACCCCAGGAAAAGCGAAAGAGAGAGAGAGAGGGTGAGAGAGGAAGAGGGAATAAGGGATG
CGGATGGAGGGATGAACAGAGGTAAGAAAGAACTGAAAGAGGTGAAGAAAGTGGAGAGTG
GGGAAACAACAGTGATGGAGAAAGAGAGAAGGAGAAATAGAGAAAgagagagtgattag
>NODE_100_length_341_cov_5.299120
TTTTGTTTTTTTTTACTCACCTTGCTGAGGCGCTGGGGGCTTTGTGGGGGTCCTTGGCCA
CTAAACAGGCTTCAGGGGCCGGGCGTCCCCTTTGCGCACGGGGCTCCTGAGCTATTCCTG
GGGAATTGGCTCGACTTTTCAAGCTGTAAACTTTATTAGGGCCGATTCTGGCTCTCTGAC
ATTTGGGTGCTAAATGAATGGGGGTTTTGTCTATGAATTAGATCGTAAAAATCATCCGAA
GAGCGGCCAGATAGGCTCACTGGCCATAAACGGTCACGTGGTAGCCATTAAAGTAAGTTT
TATGGTTTTGGGGAGTTGACAGTATATTGCACATAACATATAATCGCACTGACGGCGAGG
CTTCGTCTGACTCTCTCTTTGCAGGCTGTAAGTGTTACTTGACCGGTACAGACCATCGCT
GTTGCTCAGTCTGCCTCAGTGTGGACCGGACGCTCTCCAGGATGAGGACCGCGTCTCTGG
GTAAg
>NODE_101_length_476_cov_9.695378
GACTACATGGAGAGCTGACCTGTCATAAATTCACTCGGTGGGGATGATGACAGGGCTGGA
GCCAATCTTCATGAAAGAATAAAAAAATGGCACAAGGTTCCCATCCCCCCGCTCCCTGAG
CCCTCTTCCAACCCCAACTCACCCTTCGCCCTCACTACCGGAGCACCCTCGCTCCCTATC
TTCCTGCCTATCTCTCTGTCTCTGCACCTACCAGGCTTTCTCTCTCCCTCTCTTTCTCAC
CCCCTTTTCTCTCCATGGGTAAGCAGGTAATCATGAGCTGTCACAGAAAGGTGACCCATT
AATGTGATGGATACGGTGTGAAAAACAAATGGTGTGAAACGTGTGGATTGCTGTCCTTAC
TGCACCTTGGCCTTTTGTTCTGTCATATCAATATCCACACAGGGCCTCATTACACCGCTG
CACTACACAATGAGTGGAGCGCCAGGGTCAAGACTGCGCCACGCTCCCTTTGACTGGCTC
CGACTGGGCTTTTCAGCTCAACCTCACCCCTAAGGACTCCCAGGTAAACAGGAAGAGGGG
CAGCCTCTGGAGCCAgagacagcgcacatcatcccagactaaataagcaacatcccccaa
cccccaagtagctctgtatc
>NODE_102_length_481_cov_13.767152
GGGGAGGAGGCCAGTCGGGGGCTGGAGGGCTCAGACTTGATCCTAGTGTATGAAAAACTG
GCTTTGCTGCCTGGGTGGGCCTCTCCCTTCTGAACAGACAGCATGGGCTTCTTCTCAGCC
TTGTCAGCCTCTCCGTCTGTGCTGGTCTCCTTGTTGAGGGCCCCTTTGGGACTTCCCAGC
AGAGCATCCTTCCTGTTGGCCAGCTCAGCGCGGGCCTGCTGCTGCTGCTGCTGGAGGCTT
TCCTCAGGACCCCTAGGGGAATGCTCGGTGCCGTCGCCTTCCCTGTGAAGTTTGCTGCCG
TGCCCATGTAAGTCCTGATGCTGTAAGAGTTCCCTGTGGCTCTGGAAGCTGATATGGCAG
TGATTGCATCTGAAGGCCGCCTGTGACAGGTGAGACATGATGTGATGCTGGAATGTAATA
AGAGAATCTGCCGTGTAGTTACAGATTGTGCATTTCAAGCTGGTGCCAGGAGGGAGGCTC
TCTTCCATTTTGACACCTGTGAAGGAGATAAAAGGGAGAAATGCTCAGAATCTCGCCTCC
CACTTCTCCTTTAGAGTTAACTGTAGAAACCATCAAACGCTCATGCATTATGCCAAGCTT
ATTCCCATCCactagattttttttt
>NODE_103_length_491_cov_6.199593
CTCAGTTACTACTTGCTTTCACTTTCTTTTCCACTCTAAGCCTATGTGTTCTTCTCTCTC
CCCTTCCCTCCCTCCCCTCCTCAATCCCTTTCCTTCCTTCCTAAAATGTCTTAACGCTAT
TATTTCTTCATCCATTATTGCTTTTACTTCACATTCTTTCCCTCCTAACCTAATTTATTT
CATTTCTCCCCTTTTACCATTCCACCACCATCCTATCCCACTTACATTACTATCTCTCTC
TTTCATTCCCACCTCTCTGTCCTCTCACCTCTCTCCTTGCCTTCAATCCTCACCTACACT
TCTCACTCTTTATTCCTACCCCACCATCCTATTTACCACTCATTCCTTCCCTCTTCTCCT
CCTCCTCCTTCCACCTTTTGGTAACTCTGTGGCTGCTGGTGTGGGCATGCGGGCCTGCCT
GACAGAGTTTTGCATGCGTGGCCTGTCTAACTTTTATTCAGATTCAAAGAAAAGGATCCG
TACATCCTATCAGAGTAAGTCGGGCCTTCCGCAAGGCTGGGGGACTCTGTGTGTGTGGGC
AGGAGGGATGGGATTATAATGGCTCAGTGTTTTTGGTGGAGATGATTGCCATATAGATGT
GGGCTAAAAGCAAAGGGACTAACTAAAGAGATGAc
>NODE_104_length_296_cov_8.006757
TCTTCACACGCAGATCCATACCATGCTCCTGTGCAGTGCAGGCGGCGGTGAAGAAAGAGG
GTTATATTTTCCCCTTGAGTTAGGACACCTCATGACAAATGATAATGGATAATCAATAAA
GTGGGAAATATGAGGCAGCAAACTTTATGAAGCCAGGAGACATATTACTCCCCAACAACA
CTGGTTTCCCTTAACAAAGTCACTACTCGACTGTGCCTAATAATCTGAAGGAAAATCAAA
GGACCTGCAACCACATCAGCAATATTGGCAACTTATTCCACTTTAATGGCATTTTGATTG
ATTTTTTCCCTCTTCCTAATGGTCGTTTTATAGATTTGACGCTGCTTCTGCAAAACAGCA
GTGTGTAATAAACCTCCCCGAAGGCAAACGTTAGCCATTAAAGCTCTTGTCTTACTAGCG
CTCATAATTGGaggttgacc
>NODE_105_length_673_cov_7.950966
CTTTCTTCTTTTTCTTTTCTCTGCTGAGGCTTTGACAAACTCTCAGTTTCAAAATGCGGC
GCTTGTTGATCAAGAGTACAGACATCTTTGACTTGAACGTCGGGTAATGAGAGAAATTAG
CACAAATGCTCTAAGTAATAGTTCCTGATTTTTTTTTCACTCACAAATTATTTTTCAACT
TGTTTTTGTATCTATGCATAAATTAAAAAATCGGCTGAAATTTATTATTCATCTGAGATG
TGATTAATATGCAAAATTATGCAAATTAAGATGCAATTAGGCTCCAATTCTCTAGTGGAA
TTTTCCATTATAATTTAATACAAAGTAACAGAGTAATTGGTGTCACGTGTAATTACGGTT
ACTCAAGTGCACTTTCAGGCATGCAAATGATTTGCTATATGTTGGTTATCCTATGCAAAT
GTACCATGTGGTGTTTTAACAAGTTGAGGAAAACACAATGAGTGCGTGGTTACCCAGTGG
GGTTGGAACAAGGTAAAGACACCAGGGTGTGTTTTTTAAATGAGAGAAGCTGGAAAACTT
TCAGTGCTCAGATTATCACCAGTTAAGACTTCCAGTTACTTTTTTTTCCCCCCTCCTTTT
TGAATTTTTGATGAATGGTGGAGAGGCGCAGACTTTCATCCGTCACCAATCGATTAATGA
GAGAAAACTGGTGTTTGGATGTGACTTGGGACTTGAGTTTGGAGGGAAAAAGAGGTGGTT
TCCAACATGAAACTGTtgcctcagttgacacaatttacaagaagtgcgagaccccccatc
cttcgccaccaccaacccctcctcgcttccgtcagag
>NODE_106_length_470_cov_14.140426
TCTACTTAAAACGCTTAGGTATCAGTGGAGACAGCTGCGACACCCTCGTCTTATGATTCT
GTCGAGACAGTACACTATCAAACCTTTCATACCGTTCCCAAGCTACATTTCCGGTGACAA
AAGCTTTGCGAAAGCCTCCTGAAGGATTCATCTATATCCTAATATTTCCAATCCAATTTA
ACTGGAGCAGCCGGAGTGGTCTGAGCACTAGTTTACCAATCTTTGCTTTCCAAGACTCTG
TGTGCTGAAGGCTTGAGGGGTTCAATCAATGGCGCTTTGATCTCGGCTGGAACCATAATT
ATTTAACATTGTTACAAGGATTTCTCTAATCCATCCTACCATTAAATCCCTTTTACACCC
TCATCTTCTGCAGCCTAATCTGCATCTGGGTGCTCCGTTTGTGTCTCTCCCTCATTTCGG
CTCGCCCCTCCTTCCTTGACGACACCCTGACTTTATAATGGACTTGGGTGCCGAGTTAGA
AAATGCCTTGTTTACTGAGAGCAACCTGACTGAACTGTGCTCAAATGGAAtgttgctgtg
caagaatttagaagtttttctccgcatttgtactgaagtttcagttaatgttcagtagag
gccaaatggggaca
>NODE_107_length_666_cov_10.054054
GATTGATAGATGATTTCTACATGTTTGGCACATATTTATAATTTCATATGAGTGTGCATC
CAATTATAAAACCCCTAATATATTTCTCCATTTCTGTGTGATCAGGGTGTTTACATAAAC
CTTCAACTCCAATCTTCCCCCCAACTCACAGTAGATCTTATTTCTTAAGAAGACAGCATT
TTTCTTCTTCATTATACAGGCACACCTTGCGTGATAAATAGTAATATTTACTGTTCTCAT
GCAAATCTTGACTAAACATTGTTCATTTTCCTTGTTCCAGTAATGAATCAAACGGACACC
CTGTACCAGGGAATACATCTCTTTTATCCTCGCTTATGAATAAGGTAAGATCCATCCATC
AAACGCCTTTCATCCCAAGACAAATTAGCGGGACACAGAGGGGCCTGTTTGTTTTTTAAT
GTTTCACCGCTAATAAGATGAGTTTGTATCATTTAAATTTTCCAGCCATTTTTCATACGG
TGTAATTTTCACTGCACCTCTCACAAATTAATATAATGACGCAGTAGCTGGGTGCCATGC
CAGATATATAGAGATGTTTGGTTTTTGATGAGCTGTTTTGAACTCGCCGTCCATTTTTTT
CTCCTCCTTTATACTTTTTTTTCTCCCCCTCGCCTCTCTCTACATTTATTTATAGAGTTT
ATAAATTATTTGATTAAAAAGTCGGAGGAGAAAAAAAACAGGACGGCGCTGCCCTCATTT
tttaacaagtctaaatgttagcgtatggaaatttaactgtgtatatttttttgtgaagat
taaaatggacattgtctcagtcatacatct
>NODE_108_length_345_cov_12.379710
AACACTAGACCTAACATGCCTATGTATTACGCTCCTGGCGGGTAGCTGCAGTAGAGGCAA
GCATGTACAGGCAATGTCAGCACTCATTCCCTGTTGCGACACGGTACCTGCTCATACTTC
TCCAGCTCAGTGTGGTAGATACTGCGAATCTGGCTCAACTTGCTTTTGTAGTCGGAGTGC
TCGAGTGAGCTGTCAGGTGACATCCCTCCCGAACTGGTGGCAGCAGACACGGCAGCAGCA
GCCCCGCCGCCCTTCTCCGGCCCCGCGACCCCCTCCGCCAGTAGCATGTTGTCCAGTCGC
ACCAGCTGAGGATCCTGAGGCTCCTCCTCCTGCGCGTTCCTCATTGATAGGCCTGTCAAT
ACAATAAACAACTGTGTTGTGGATGAAATGTCTATAGCAGAGTTTCAGAACATCCATTTG
AATTGGAGCCTGTACAAtggaagaattctagtttcctgttcacttttgtgttatttcaaa
cttccagct
>NODE_109_length_361_cov_13.304709
GGCACTAAAACCTCTCTCCAGCTTCAATAAGCCGTGCGAATGAGACGGCGTGTATGTACA
GATGTAAACAGCGAAACCGTCGGTGTGAAATACGCGGCGAATGAAAGAGAAAGAAGGGTA
AAGATGGAGGCGTGCATGTGGCTGGAAGGCTGCAGTGTGCCACCGGGGTGCTGTGAGGCA
GGGCCTGTTAAAGGAGAGCTCCAGACCAAGGTGTTCTATAGCTCGGGGGCTAACGGTGAT
AAATGAGTCCCTTAATGTCGGCAAACACTTTATCTCTGCTTCATCTGTTTTCATTAGGCA
GGGCCAACCTTTGGCTGGGCGAGAACGTGCTGTAACTTTCATTACTACAACACAGAAAGG
AGAGGCACGGAGACCTCCCATCGGTCTAATAAAAGCACCAGCTAGACACCATGACAGATC
CTATTCCTTATTATTATGATGGCATGCCAGCGTTATGAATTAGAGAATGCCATGTCCCTC
AAAGATGATCAGTGCTTTTCTTTAA
>NODE_110_length_319_cov_19.523512
TTGTGTTTGGTTCAAATGGGAGGGTGAGTCAAGACTTTGTAGGTAACACAGTTAAACACA
CAAAAATCTAACAAAAATCAAAAATGAAATATTTATTACAGCATTTGTGACTGAACACCT
TTTAAACATTACGTCACAGTCCTCATACAAGTATTTAATGTATTTTTGACAAAGCTTAAG
GGAGACGGCATCTTATCATCTAGTGAGGAACACGTGCTGAAAAAGGAAGGAATTCATGGA
CATACAATATCAATGCCACAGCAGATCTGAAACTAGCAAAAACATTCTTTTTCAATTGAG
GTAAACACATAGAATATCTAACATGAAACAATTAATAGACTGAACTCTGTACGAAGTTTG
TTACAATATTCTCTCAGCTTTTTTTCCCCCCAAAAGCATTGAGTTCATAATTTAAGTTTT
TTTTTTTGTTTGTTTTCCTTTTTTTTTTTCTTCTTTTTTTTCG
>NODE_111_length_442_cov_14.839367
AATATTAGGTATGAAGCCTCTTTGCATGAGATCAGTTTTGAAAACTATAAATTTTACCCA
GCCGAAAATTGTCTGGCAATTAAAGCGTATTGTGTGTAATAAGCAGTGTCTCTATTGGGT
GTTTAGCTTTATCGAGCCTGTCTGGAGATGGAACTCATACCTGCTGCTCTGTGAATTGCA
GCACATAAAAGATGGACTGAATATGTTCCCGGGGAATATTGCCCTCTCCAAAAGACCAAT
CCGTCTTGCTTAGGGAGGCAATCTTAGGTGCGGTAGATAAACTAATATTTGTGTATAACC
TCAGTCAGACAATACAAATGATCGGATGATTTTTCATCTCCTTATGCATACAGGGAAATA
TGAAAAATTGAGGTTTAGGAATATTTGCAGGGTCTGCGAGGCGGCTGGCTGGGCCGCTGA
GTGCCCTGGGCCACGCTCCTCACCAACGACTGCAGAGTGAAGAGTGATGAGAATATTATA
CCCGTCTGTTTCCCGTCACTCCCCATCCTCCCCTCCCACCTTCTTCATTCTCTCCTCTCA
CCATACTAATTCATATGGccacaagatggagaaagagggagcgagc
>NODE_112_length_479_cov_12.288100
TAAATGCACAAAGCTTGCATCACAACTAAAGTAAATAATAAAAACTTCTTCCCTAAACTT
CCTTAAAAGTTATCCTCACCACTTTTAAACTTTTTAACTGCAATGATATCCAAAAATATG
ATTTGCCATAAAGAGCATGAATATTTGTGATGTAGCCAGTGGTGAAAAATCCTTTTGGGG
ATTTCGATATCTAAAAGAGAGAGGTTTATACATTAGCGCTGTAGTTGCAAAACACTGTTG
ATATTCAAATGATTATTGTGCAAAATCTGGGATAAGCTTCTGTGTGAGAGCTCTTCTAAG
TGCCTACAACTATTGCTAATTCCCCTCACCATTGTGGGCCGAACAAAGGCCTTAATCCCA
TTTCACTTTTGCAGAAGGCTGGGGCTATTTTCCCTCTCATAAACCAACAACACTCCCCCA
AGCCAGAGCTGAGAGGTTCTGAGAAAGGGGCCAGTGTGTGTATACTTCAAGGCTTTTTTG
TCCAACTTGGCTAGTGCTCTGCATAAACTTTTAAGTGGTCCCAGTAGGCCTCAAACACCT
TTTGGCAGAAAAAATAAGCTACCACAAACTGTAAAAAGGAAACCAAACACTCTCTTAACC
TGGACAATACAAAAGAAAATATa
>NODE_113_length_443_cov_14.004515
TATATTCTCCCCTCTGTCTTTTTTTCATTTGAGTGACTATGAGCAGGAGCAGCAGCAGCA
GCGGCAGCTGCAGCCTCTCTCCCTGCTCGTGCTCAGTCGGGGTAAGGCAATAGGTTTAGC
AGGCGAGGAGGCGAGGCAGATTTATGGTGGTGGATGTGACCTCTGGGGCCGTAACACGGT
GATGGGTGAGTGGCTCTCAACGGTAAGCTACTGGCACTTGACAAAGTGCCCGAAGCAGAA
TGAATTTACTTCTCTTTTCCTCAATCATCAAGCAGCCACTGCCCTGACCCCCATCCTGAC
TGCTATAACAAGATCTCCCATCTCACAAGGGCCTGAAAAATTTACTGTCACATCTACTTT
TCAATGAGCTCAAGTGAGCACTTCTTTCACCTTCAGCGGAGCAGGTGCTGGTGTAGAGGA
GGGCTAACCTGCCCCAGTGTGTTTGTGTTTGTGTGTGCGTTTTTATGTGTGGTATATATG
TGTGCATGCGTGTGTGTGTCTGTGTGAGAGAGAGATGAACATACATGGTGAAATTTTTGT
ACACACATGTAAGCTGGTCCCCCTCACTTGCTCCCTCACTCACCCGA
>NODE_114_length_622_cov_4.958200
TTCACAGATTGTTGTTGTGGGGATACTACACCCTGGCCTTTAGATGTCCCCCCACCATCG
TGTCATGACTGAGACACTGTACTCCCTTTTACCACCAAAGTCACCCAGCCAGTCAACCTG
TGTTGCCATTTGGTCTGTGTCACTCTGAGCAGCCATTTGTCCTCTCCTGTCCCGCTCTCC
TCCCACAGATTGAAGTAGTCAACACCTTCAAGAGTGGCACCTCCTTTCAGGGGGCGGGGG
CTCTGAGACGCCAATCATCCACCACCAGCCAGACCCAGGATGTAACCAATGTTTCTAGTC
CTAGTCACGTGTCCTTGTCCAATGCCCTTTCCTCTCCTACAAGCACTACTGCTGCTACTG
CTCCTCCCACTACTGGCCGTGAGTCAGAACTCTGTCAGTCTGCTTCTCTGCTCTCTTTGC
TTCAGGGGTGCCATCCTGTCATGAACGAAAAGTTATTTTTCTCCAATTATTGTTATTATT
TTAAAACAAACCACCATGGCAGTCTCCGTTTTGAGGTTGGCATCTCTGAAGATTTTCTCT
CTTGCTATCTGCCTTTTTTTTTCATTTTCTCTCTTTCTTCTCTTTTTGCTGTTCATACTG
GATTTCAAATTCATCTTGATATCTCCTCCCATGGTTGGGTGTACTGTCGTCTCATTGGTG
AATGTGTGTTTGTTTCCCCAGAGTGCTAggagcgcaggactaagggtgatacccacggcg
tgacatttcaggttgtgagtttgtctccctctgctcatcccttcca
>NODE_115_length_462_cov_8.272727
GGACAACTGAATGGTGCCATCTAGCACAACAACACCATTCTGGTATATAAGTGCAATCAG
CTCTTCAAGACCAGAGTTGCTGAATCACAGTTTGTAGTCACAGCAGGGGATGAACTGAGG
GGCGATGTGGGGCTAAACAGTATATTAACTGTGTGTTGTTCTCATTGCCACTGCAGCCGC
CAATCTGTGATGGCTATTGGCCAGAGCTGGCTGGCAGATGATGATGGTTATGATACATCT
ACACCCTACTACCACAGCTCAGTATATGGTTGGTATAATGGGTTTGTATGATGGGTAAGA
TTTCTTTCCACCCTCCATCTCCTACATAGGGAAGAGGAGCTACGTTCAATGGGTAAAGCG
TGTTCTTGAAGGCCCTAAAAAGCTTTTAGTGAAATTACGGCTACTTGGATCTTAGGCTTT
GACCATTGAACGCACCCCTGACCACTAGTCTATGACATGTTGCCCAGTGATTCTGGCCTT
TATGTTAAAGCCACCTCGGTTTACATAGAGCTCACGTTTgctacagtaaagactgaactg
tgtgggagtcatgagggcagtgaacaaagcagaaatccatcaggcagtcccatcagctgg
agttta
>NODE_117_length_741_cov_5.784076
TGTTTGGTGGGAACTCAATAATAAGCAGGCCCACATGTGCTTAAAAAGGCCATTCAGTCA
GTGGCTTTAGTACGACGACATTGGAGTCTTTTGGCACTTGTACAGTACATGAACATGTCC
TTTAGTTTGACAAAATGACACAACCATGTACATGCATGAAAGACAAGCAGTAGCAAAGGC
AGTCTCTTGAGAGATCAGTCCGTGATGGTGGACTATGATCAGAGATAGAGTATTCAGAGT
CCATATCGCTGCATGCCGAGCAGGTAGGCCCCGCTCTGGCTCTCTCGCTCAACGCAATCC
TCCACCCACCAACCGCTACTGTCCACACCGACACCACCAGCAGCAGCACCCAGGATGGAC
GGAAGGAGGAAAGGAGGGACCCGGGGAGGAAGAGAGGACAGAAAGGAGGGATGAAACTGG
CCTCTTCCATTCGGAGAAGGGGTGTGTGTGGAGGCAGAGAAGAGGTGGAGATAAGTGGAC
AGGAGGGAGGCTAAGAGGAGGGAATAGATGGGGAGGAAGAGGCCCCTGTGCTATCCGGAG
CTGTCTGTTTCTGTCTGTATGTCTGTTCTCACACAGTCGAAATCAATTTGCCATCAGGAC
TGTCACTGTGGAACAAAGAGAGAAGGAAGCTTGCCAGGTCGGACACACTCAGAGAGAAAT
GGAGAAAGACAAGACAGGCACAAGGAGGCAGGATAGAGTTTAGGAGAAGCGCAGGTGGGG
TCTGGAAATCTACTTTGCCCCACCTACAGCTACAACTCCAAACACACCTGCCATTATCAG
GAAGATTGGACTTCCAATTCCCTCATCAACACTTGTATGCAGATACGTATGCCGTTTAGA
AATTGTtgcacaaattgagaagctttatccaatgtttgccctttc
>NODE_118_length_458_cov_6.489083
ATGCAAAACCTGAAATCAGACAGAAAAGCTTTCTGTGTGGGAAAAAAATCACACCAAATG
AATTACTTCCACAGCAGCTGTACAGCTTTCTCTCTCCGTATGTGTGTGCGCGCGCGTGTG
TGTGTATAGTCTATACCGGATTAAATGGCACCTCGTCTTAAATGGCACCTCGCCTCGTTT
CCCCTTTCCTTTCATCATCAGCAAAATAAAGATTAGGCCTACAGAGGAGATTGTGCGGTC
TCGCCTTTAGAGGCGCAAGGGATCTTCATTCCTCCCGCCTTTGTGATGATATTGATGATG
ATGATGGCCAAGTGGACAGTTTGATTTTTGTGTGGCGAGCTAGTTATAAAGAATCAATAT
TATATCAAGGGGGTAACTTTGGTGATAAAGGACTTCAGCCACTGTGGCTATTCATCATAA
GTCTGTAGCAAGCAGATAGGTCAAAAGAAATTATATTGCTCTAAAGAGTGTGTCTCCTTA
TCTCTCAGTACCAGGGGGAGTGGAGGACACGCCGATCGATACAGTAGCTGCCGTATACTC
CTTGCAATTATCAATAGCTGATTTTGTCTTCCTGGGGGCTGCATCTATTAATACCAGATA
At
>NODE_119_length_646_cov_4.143963
GTTTGTTTCTCAGCTTTCGTGGAGTCAGGGAGAATAAAGTCACTTTCGTAGTGGGGCTTC
TTACCTTCGGAAACGTATAACAGTTCTGGGGGCGTTCGACTTTAGTTTGGGGGTTTCCTT
AACCACTCTTTACGCCGTTGTCTGTCAACTTGAGCCTCTCGTATAACCGCGGTGGCTGGC
ACGAGTTTTACCGGCTCTCTTAGCTTTAACTAAGTCAAGTTTTCACTTATAGCTTAATGT
TTATCACTGCTGAAATCCCTTAAGGGTGTGGCTAAGCAAGGTGTCATGGGCTGGTGGTTA
CTGTGCCTGATACCGGCTCCTTGTTTCCGGGCGGGAAACTGTGGGGCATTCTCACGGGGG
TGCGGATACTTGCATGTGTAAGTTTAGCTAGAGCTGACAGTAAAGTCAGGACCAAGCCTT
TGTGCTTACGGGACCACTCTAGGGTCCGTCTTAACATCTTCAGTGTTATGCTTTAGTTAA
GCTACGCTAGCATCTGTAATATTATAATAATGTAAATGAACAGTTAATTTAATAGTTTTA
GTGATTAGATTTAAGGTATATGAAATAAAAATAATGTAAATGGGTATTTAAATAATTATA
TTTGCATGTGAAATAATGTAATAGTGTAAATAAGCATCTTTGGAAAAATAAATTTCTTAG
GGTCTTTCCTGTTTCCGGGGGGTTTTCAGGAGTATATGAGACGTTAGGAGTTTAGGGGGG
TAGGGGGGTTTTACGCACAAAAATCCCGATAAAAGGGGGGTATCTTAGGTATTTTAGGAT
AAATTATCAT
>NODE_120_length_2282_cov_7.460123
CAGACAACGGCGTAAAGAGTGGTTAAGGAAACCCCCAAACTAAAGTCGAACGCCCCCAGA
ACTGTTATACGTTTCCGAAGGTAAGAAGCCCCACTACGAAAGTGACTTTATTCTCCCTGA
CTCCACGAAAGCTGAGAAACAAACTGGGATTAGATACCCCACTATGCCCAGCCCTAAACT
TTGATAGAGCAATACACCCACTATCCGCCAGGGTACTACGAGCATTAGCTTAAAACCCAA
AGGACTTGGCGGTGCTTCACATCCACCTAGAGGAGCCTGTTCTAGAACCGATAACCCCCG
TTAAACCTCACCCTCCCTTGTTTTTCCCGCCTATATACCGCCGTCGTCAGCTTACCCTGT
GAAGGTCTAATAGTAAGCAAAATTGGTAAAACCCAAAACGCCAGGTCGAGGTGTAGCAAA
TGAGAGGGGAAGAAATGGGCTACATTTCCTAAACCAGGAAATACGGAAAATGTACTGAAA
CGTACATTAGAAGGAGGATTTAGCAGTAAGCAGAAAATAGAGTGTCCCGCTGAAACTGGC
CCTGAAGCGCGCACACACCGCCCGTCACTCTCCCCGAGCTAATAACAACTCATACTTAAA
AATCTTAACCTGCAAAGGGGAGGCAAGTCGTAACATGGTAAGTGTACCGGAAGGTGCACT
TGGAAAAATCAGAGTGTAGCTAAGACAGAAAAGCATCTCCCTTACACTGAGAAGTCACCC
GTGCAAATCGGGTCACCCTGACGCCCAATAGCTAGCTCATCCTCACAAAACCAACATTAC
CTCATTAATAACCCCTAATACACTTCAACCTAAAAAACAAACCATTTTTCCCCCTTAGTA
TGGGCGACAGAAAAGGAAATAGAAGCAATAGAGAAAGTACCGCAAGGGAAAGCTGAAAGA
GAAATGAAAAAACTCAGTAAAGCCTTAGAAAGCAGAGACACAACCTCGTACCTTTTGCAT
CATGATTTAGCTAGTAAAACTCAAGCAAAAAGAATTTTAGTTTGATACCCCGAAACTAAG
TGAGCTACTCCAAGACAGCCTAAACAATAGGGCACCCCCGTCTCTGTGGCAAAAGAGTGG
GAAGAGCTTTGAGTAGAGGTGACAGACCTACCGAACCTAGTAATAGCTGGTTGCCCGGGA
ATTGGATAAAAGTTCAGCCTCAAAAATTCTTCCCTCAGCCTGTCTAATTAGCCTTTTCCT
GAGACCAAAAGAAATTCAGAGAGTTAGTCAAAGGGGGTACAGCCCCTTTGAAACAAGACA
CAACTTTTCCAGGAGGATAAAGATCATAATAACCCAAGGGAAAATGCTCTGGTGGGCCTA
AAAGCAGCCATCCAAAAAGAAAGCGTTAAAGCTCAAGCATAAACCACTACCCTAAAATAC
CGATAACAGATCTTAAACCCCTAAACCTACCGGACCGCCCCATGCCTCCATGGAAGCGAC
CATGCTAATATGAGTAATAAGAGAGCCCAAACTCTCTCCTTGCACACGTGTAAATCGGAA
CGGACCACCCACCGAACCTTAACGGCCCCAAACAAAGAGGGAAATGAGCAAAAAACCAAA
CAACAAGAAAAACACCCACTATCTTACCGTTAACCCCACACCGGAGTGCCTACAAGGAAA
GACTAAAAGAAAAAGAAGGAACTCGGCAAACATATAATATAAGCCTCGCCTGTTTACCAA
AAACATCGCCTCTTGAAAAAACAATATAAGAGGTCCCGCCTGCCCTGTGACCATGTGTTT
AACGGCCGCGGTATTTTGACCGTGCAAAGGTAGCGCAATCACTTGTCTTTTAAATGGAGA
CCTGTATGAATGGCACGACGAGGGCTTAACTGTCTCCTTTTTCCAGTCAATGAAATTGAT
CTCCCCGTGCAGAAGCGGGGATAAAACCATAAGACGAGAAGACCCTGTGGAGCTTTAGAC
ACTAAGCCAGACCTTGTCAAATAACCCCCTTAAAGCACCGAACTAATTGGATCCTGGCCC
AATGTCTTTGGTTGGGGCGACCTCGGGGAACCAAAAAACCCCCGCGTGGAATGGAAGTAC
AACACTTCCAAAACTAAGAGCCACTGCTCAAATTAACAGAATTTCTGACCAATTACAGAT
CCGGCTTAACGCCGATCAACGGACCGAGTTACCCCAGGGATAACAGCGCAATCCTCTTCT
AGAGCCCATATCGACAAGAGGGTTTACGACCTCGATGTTGGATCAGGACATCCTAATGGT
GCAGCCGCTATTAAGGGTTCGTTTGTTCAACGATTAAAGTCCTACGTGATCTGAGTTCAG
ACCGGAGTAATCCAGGTCAGTTTCTATCTATGCTATGATCTTTTCTAGTACGAAAGGACC
GAAAAGGAAAGGCCAATACTAAAAGCACGCCTTACCCCCACCTAATGAAAACAACTAAAA
TAGGTAAAAGGGCataaccctatgct
>NODE_121_length_453_cov_8.980132
GGCAAAAAAAAAAAAAAAGCAAAATAAACACAATACTGACACAAGGATACCACAGAAATT
GTAATCTTGTAATTCAATGTATTCACATTACAACATCCACATGGTTCAGTTTGTGACAAC
GTCTAATGATCTTCAAATATATTCACTGTATGATACATAATACCAATATAGGCACTTCCA
GTAAGTCTGGCAATATTGAAGCTACAGTATAGTGTCTAAATTACAAAATGGTAAAAATAA
ATAATGTATATCTAAAAGAGTTTTTGTAGTTTTAAAATTTCTTTACTGTACAGCATATAT
GTATATTGTACAAAATGGAGCATCAACCTGCAAGGAAATCAATTATTTTACGTTCACAAA
TACTGTGTATTTGGACATATTCTTCCTTAGTACATGTGGTAAGTGCAAGGTACTAGTGAG
AAGAAAGCAATTCATTAATTAATCATGTGTCAACTATATAAAAATACTCATCTCATTTTG
TTTACATAATTGTAAAGCTTGTTTGGTTCCCATGGTTacaattattgtacatgtgtgaat
aagcatgacagtcaaataaaacaaattaagacataaaaaataccaggtatcagctcg
>NODE_122_length_331_cov_11.021148
ACCATTTAGGCTTTAAAAGACACACATAAACAAAAAAGGAAGGAGGAGATGAAAAGAGAG
GAAAAATGAAAGAAAATGCAAGACGGAGAGAGGAAGAAAGAATGAAGGGAGGCTGGGGTT
GAGGTGGGGGGCGAAATAGGAAGTCAATTACGTATTCTGAACCTGGCCGATGTAGTCCTC
AGGGATCTGCCTCCGCACCTCAGGATCTGTAAATAATTGACAGATAATATTAATTGGCTT
TGGATTAGTGAGCAAGCTCAGTATCACACATTAATATTTGATCAGAGGATGATAGGGACC
CTGGCAGGGGATCCGAAGGGGCAGCTGAGGCTGTTTTGTTGATTAGGCCAGAGAAGGGAG
GAGACGGAGGCAAGTGGTAGCGGTAGCAGCAGCAACAGCAACAACAGCAGCTCCAGACAC
ACACACACACACACACACACACACACACACACACACACACACACACAAACAcaca
>NODE_123_length_447_cov_5.364653
TAAGAGTCTGGCAGGTGTACGTAAATTGTTTGTTGGCAATGGAGAAATTTAAATTACAGT
TCAATCAGAGGAGGAGGAAGAGAGAGTGAGAGGTGGCGGCGGCGGTGGGGGAGGAAGGAG
GAGGAGGAGGAAGAAGAAGAAGAAGAGTGGCGAGCGCCCTGTGATTTCCCGTCTCCACGC
TTAGTTGATATTTCACTGGGTGAGGATTGAGCGCTACGGGTGCATTTCACACCCTGAATG
AGAAAGGCAATCTCGCTCAGCCGACTAGAACAATAATTAGAATGGAGATTAAATAAAAAT
AATTAGAAAAAGTTCATCTAGTTTTGATGTATTAATTATTCCGCCCCTGCTTTATTCCAA
GTCTAATTATCTGCTTCAGTGAAAATGCCAAGATTTTCTGTGAGTCATAAAAAATTACAT
TCATGTAATTATGTCAGCAATTTGGGGGGAAGTCAGCTAAGCAGAGCGTCGGTTCGTCTC
CCCCCCGCGCCTCCCCGCGCTCCCCCCCCGCACCCCCAGTTTAAAGTAAGTAACTTCTAA
CTACTTATAACTTATAAGTTAatacagtccctttcaagccaggggtataaa
>NODE_124_length_402_cov_19.659204
TCTTTCATACTAGTGATCATATTGATTTTTAAAGCGAGACTGTTCCTCATTGTGTATGTG
TGTCCTAATCTGAGAAATGAATGATAACCTCTTCATCACTCTACCCCCTGAGTGTTCTTA
CTGGAAGCCATATTGATTTTGTTAGTCTGAGAGTCCTTGCATTGCATGGCCTTTACCTCA
GGGACAAATCTAATTGTTTATCTCTGGACAGACTTCTGCCTTTACTCCCTTCTGTCTCAT
TATGTGCCAAGATTTGTCAAGTCAAGTCTCTCCACACTCTCAAATCGCGCTTTACAACAT
GTCGTTCGGCAGAACACTACAGATGGCTTACTTATCAACAGACCCTCCCACATGGAATGC
TACAAACATGACAGCACAACACACTTGCAAAAATATACACAAACTGACATACAATGTAAT
CACACTCTGGAGACGCGATTACACATACTGACACAAAACATGAATCACATTTTTTAAGAA
ACACTGGTTTTTGAGATTATAGTGTAAGCCTTTCTGAGAAAAAATTATAAGCAattattg
attgtt
>NODE_125_length_482_cov_3.788382
AGAGAGAGTAAAGATTATCTTTTGGGCCATTTCACTGGCACCGTTGCGTGACAGAGACTG
ACAGCTCTTTCAGATGACTGACAGGTGTCCTTTGAAATGCCGGTGAAGCAGCTTCTGTTC
AGACTGTTGAAATGCATATTTGGTGCTCTTATCATAAAGGCATGGATGGCCCAGATAGGT
GCCGTTAACATTGCAAATGGCTCCAGAATTATTCATTGTCAGTGCTGCAGGAAAGAATGG
GGGGGGGGTGAAGTTTGATTATTCTGCTCACACAATGGCAGGGTGTTTAATGATTCCTCT
CCACCTTGGCAGCGGCATGTGCCGACTTCAGGCGCTAGCGGCGGGTGACACAGGTCTGGC
CAAGTGTTAGAGCAAGATCATACGTCCGGGCCCCATTTTAATTTCTAATACATTAATCTT
TTCCTCACAGATCCTCCATGAATATTCCAGGGCTCCTTGTTTGTCGGGAAGGCTGTCTCG
CTTTCATCTATTCAGGTGGTTTCATTCACTGTGAAAGCCAGCTAAATGGACCCGATCAGT
CAATGACAACCGGGATACAATAGAGCCCGGTAACACGTCCCTTTTCTCCTTTCAgccttc
tgatagacaaccctgacacctgctcc
>NODE_126_length_363_cov_15.201102
ATCCGGGTCCAATGTCACTTCTCCTCATTATGTTAATGGTTAATACATGCAAATGAAAAC
ATTCCGGCAATTTGATTTCTTTGAAGATAGTTTGCATATTGTCTTAGCCATAATGATGGT
ACACTTTCTCCCCAGCTTCGATTTATGCAAGGCTAGTTAGTTCATTTTTATCAGCTCTGA
GTTCATTTCTAGGGCTACTGGAATGTGTTTTCCCCTTCCCCTCACTATTTAACTAATTAG
GATTCAGGTACCATAAGCAGATTTTTCACGCTATTGGTGTTTTTCTTAATTAAGAAACAA
ATGAATTCTCCCCAGCAAAATAGATGGAACAACGGGATAGGGTGCCAGGGGCCAGATGCG
GCACTTCTTAATTAGAAGTCACTCCATTGTCTGAGGTTTTTTAATGAAGCCCCAATCTAA
ATGGATATCAAAAAAGCTTCTAGTGAAGAAAAAAAACACACACACACACCGGCCATTTAA
AATAATAAGGAAATAAAGATAATGAAA
>NODE_127_length_604_cov_8.917218
ATTCCCAGAGGAGATGTAATCATTATGAATTTCAGTAACTGATTGCACGGGTAGCTTTGT
GTGTGTTTGGAATAGTTGAGACAAAACCTCAGACCATGGGGATTTACTTTACATCCAGAC
TGTAACCGCTGTTTTCTGTCTCCCCCTCTCACCTCCACCCCAGTATGCTCTGGAGCGTTT
AAAGGTCATGTGTGAAGAGGCCTTGTGCAACAGCCTTTCAGTGGAGAATGTGGCCGACAC
CCTCATCCTGGCTGACTTGCACAGTGCCGAGCAGCTCAAAGCACAAGCCATAGATTTTAT
CAACAGGCAAGTATCGCAAAAAACAGGAAAAAAAACTCCAGTGATAAATTCCTGCTGCCA
TTTCTGTTTACCAGCCCTGAATGCTTACCTTTTTATCTCCTTGCCATAGGTGCAGTGTCC
TGAGACAGCTGGGCTGTAAAGATGGAAAGAACTGGAATAGCAAGTATGTAATTAGCTGAT
ATATGTGACACAAGATTAATAACACACTCTTATCTCTTCCCCCAACCAGATGCATTAGAA
TTCATTGTTTTAGCCCGGGCAGACAGAGTGCTATTTGCCTTTTCAGTTTGAAGCGGCATA
TCTTTGTATCCAAGTTATTAATAGACTCATACCTGGATAAACCCTGAGACTGGAATATTT
GTAGAATTTTAAAAAGAAGGGAGGTGGTCGCTATTGGAAGTTTTTCTTTCCGCTGATGTA
GTGCCGTGTTACAGGACAccttgaaacc
>NODE_128_length_687_cov_6.985444
CACACTGCATCTTTGATTGACATTTGCTGCCAAAGCATTATCATAATCTCCTAGCAGCAA
CCACAGTAGGAATCACACAAACATAAATCATAGAGGAGGAAAAAATTCTTCACATCCACC
TTGTGCAACAATGCCACTAGTTTTGCATTTTCTTCTGGAAATTTTCTGCCTTAGCTCAAT
TCCCTGCTACATTAATCTCATTATCCTTTGAACCTTTTCACTGTTAATGCCAAATGCAAT
TTGTATTCTGAGGCCAGGCAAAAAGCTCTAAACTGATTATCCCAATTTGAACCGTGGCAG
TCCTAGATATTGTTGAGTCTGAAAGGGCCATCTAGCTGGTGAATGGGCTTCTCATATGCC
TTCTGAGTTTCATGACACAATGTTGCGTCTGCTTTGCAAGGGATAAATTAAGCGTGTGAA
AGTCTAAGCAAAGCCCTCATTTTCCAGTTAATCAAATCTTCCCCTAATCAAATTAGCGCA
CATAATTCCTCTGGATGCGTGGTACAAAAACAGCATTATCCCCCTCTCTGGAGCTGAAAG
GCAGGGAATCAGCGTGGTGCCTCTCTCTCCTCTGCATGAGCAGCCCTCAATGGAAGAGGA
GGGCCGGGGTGAGATGGGGGGTGGAGGAGACCAGGGGCAAAGGGGGAGGGCATGGCTCTT
CCCAGTGGCCTAACAGAGAAAGGCAAGGCTGGGGTAAACTTTGGCAGCGTTTAAGTTCCC
AGCTCATTAAAAAGCCTGGCTCAGTGGCCACCTCCAGGGAGCACTGAAGCGTTGGCTAAT
GAGGTACTTGTTTAATTTTCTTTCaaagggctggacatctgtgacaccccc
>NODE_129_length_516_cov_10.354651
ATTACCAAGGAAACAGCGAGGAAAAAAAAAATCCTGCTGGGGAGAAAGAGACAGAGCGTG
TGGAGTAGACAAAGAGGAGAAAGAGCATGGGGGGAAGAAAGAGAGTGGGAGGACAGAGAG
ACACAGAGAGAGAGAGACAGAGAGAGGAGAGGATAGAATGAATGCTAACAGGGAGCCCAA
ACCCAGTACTGAGGCTTTATCCTTCACAGGCGGAGGAGCAACAATCGCAAACACATTTTC
TCTCGCCCTGGCCCTAAGAGAGATAAAAAAGCAATTTGTATTCTATTCCTATTCAGCGTC
GCTTGGCCTGTTTCTCTGCCTGCATATTTGTAAACACAGCTTTGTCAGAGCAGCTTAATC
TTCCCAACACAAACACAGACTACAGGAAGGAGGGGCGAGAAAGGGCGAGCAGGGAAGAAC
AGTGATGAGGGGGGATAGGGTAAAGGACGAGTAAGAGAGGGACGAGCAGGGTGAAAAGGG
TAAGAGGGCGAGCATGGGAGGGGAGGTCTGAGGAGCAACGGAGGGTCAGATGAGAAATCG
GTCAGGGCATCGAGGATCAGAACTCGTTTCCGTCTCTGCTGCCACAGGATGTCTCTGTGT
CAAACTCTGAAAGACCCGCTGTGTGACATAAAAACACAcacacatacacaacatcttctg
>NODE_130_length_432_cov_7.148148
GAGACTTGTTTTTGTGAGGCAATATGGAATAACTCATTTATCAAACACACAACTAGAGAC
AGAGTAAATATACACACACATAATTACAAAAACATAGACAGATAGGCAAACACACAAAGA
AACCCAGAAGCAGTCACCCAGCCATACACACCACACACCTAACCACTGATAATCCCCCAG
ACACAGGAACACACACACTCACACACACACATACTGAGCATCATTATGTTTATCACTGTG
AACCAGCCCACCGACACCCATCACTCTAATTCCATTTGTCTGTTTAGATTCGTTTTGCTT
TAATCCTCCCTTGTTTGTGCACATCTGCAAGCACTGCAATAGTACAGACCCAGCAAGACC
GGGAATGAGAGGGAGAGAGACACATACGGGAAGAGACAGAGAGTGAAAGAGAGTGAAAGA
GAGAGAGGGAGAGCGCTCACAGGGAGCACTCTCCCTCCTGACATCCTGGTCCCTGTAGCT
TCAGCAGAAGGGGCATACAGGCGTATCTCCTTGCCCAGGGAGAAGCTCCCTGTCCCAGCC
ACAGAGCCGTCGCCAGGCCCGCAGGCCCCTGTAATc
>NODE_131_length_333_cov_4.609610
GAGACTAAGAGACAATGGGCGCATGTGAAAAAATGGGGCTTTGAGGCGGTTGTTGAGAAC
CCGCAACGGTCTTGAGTTTGCGGAGAACTCACGTTCCTGATGAGCTCACTGTTTGGCGGC
TTTAATTGTGCTGTTGGGTGACCGAGGCGGGAGGGTGCAAAAAGGGGTGAGGGAAGGCGA
GGGGTAAGGTTCAGTCCATGGTGCACCCTGAGATGAAGTGGGTAATTGAGTGCGGAATAA
ACACTGCCAACAACCTCGGAAGCCCCCTTTTCAACAAACTCGAGAGAATGGAGTGAGAAA
GAAGAGGGGGGAGAGAAAAGGGGTGAGAGAGGGAGAGAGAGAAAATCCCAGCTACCCTCT
GGGGGGAAAAGCTGCTATTGAAAAGCTATTAAACTTGCATTTAGCAGGATTGATTGGAAA
TGAAGAGGCCTATTAAAAGAGAGGGACAAGGGGACAATAGCGCGTCTCTGGCCGCCG
>NODE_132_length_675_cov_9.823704
TACCATTTCAACAGTTACTATTGTTTTGAGATATTAATGGGGGAAATAATGCAGTGTTTT
TCTAAGTCAGTTAATTAACTGATCAAAAAGGTAGTCTTCATACAGTTCCTCAAATGATTG
AAAACCTAAAGACAAACAGGAAAGCTGCGGTAATAATTAAGAAAACAGCACAGCACCAGT
AGAAGCTGTAATACACTGTAACAACACTAATGCTGTCGCTACAAAAATATTGTATTATGA
TGACAGTAGATGTGAGAGCAAACATATAATGCCAGGAGCTTCTTCATTACATAGACAGAA
AAAGTTGCCACCGTTTCAATGGAAATAAACATTGCTTTGGGCCCCTTTGTAAACAGCACA
CAGCTGCTATTTCGAGTGATGGGAGCTCCACCTTGTCACAACAATTCCCTTAAAGAGGAA
CAGTTTAATGTCAACAATATTTTCTCCATCTGCCTGCTCATGAAAACCTTCCAATCCACA
GGGAAAATGTTTCTCCCATTCCAAAAGGAAAAGCACAATAGAGGAAGATGAACTGCTAAC
ATCAAGCGCGGATCGCAGTCAAAGGCGTAGTATTAGCCTGCTGCAATGAGAGCTTTTGGT
GGCACACATCCATCTGTTCACTTTTGCATTTTTCAAAGAGGTGTCATGCCTTCCGTTATT
TAGAAATTTCTATGCAATTTTCACAAGGAACTCCTCGGAGCGCCGCACCAGCTGACTGAT
TTGCATGGCCACATTTGCAGTAAAACAGAGGTATTCCACCTGCCAGGCTCCAGCGCCTTC
GCCTGAGAAGTTTGATCGCTCGCTGGTAATctgattggg
>NODE_133_length_445_cov_13.629213
ATAACTTGCCACGTAACAATGCTGTTACATGCACATATTCTCAGGCAGCCTCATAAATGC
CAGCAAAGGTAACTGAATAAACTTCAGCCCTAAACAGCATCATTTCCACGCAGAGAGACA
GTTCCAAACAGAGTTCCACTTTCAGAAGCCACCCATTACTTGTAGAATGACTTCTTTGTG
TAGCTACCTGGGCTCCGGGTTTATTTTTACCCTCCCTATGTCCCTCCTCATTCTTTAGCA
GCTTCAGGAGATGGCGTTAGTTTGGCTTCATCTCTGACAAAAGATAAATGAGCTCTGGGT
CTGTGGTGATCCACTATGGCTGCCAGGGGGTTCCAAAATAGCAAACTATTTTTCATATGG
AGCGAAGTGATATGGAGTGCGATGCAGCAGGCGCTAACATTTACCATATCATAGTATGCG
GGAATACATTTCATTCTTACTTTTTTCTTTCTTTTACTTTCAACTTTCTCTTTCTATTGG
AAGGGTGAGAGCTATGGCAATTAAAATTGATCAAGTATATGTGGAAAGCCAGTTGGTTAT
TTACAGAGTTTGTGGTTTCAAAAAAGGAAACTATTCAGAACAAAAATAt
>NODE_134_length_703_cov_6.665719
TCTAAGGGAGTCCTGTAAGTCTCCAGCTGTGTGCAGTAAATGGCACACAGTGTGACATTC
TACCTGTAGCTGAAAATACATTCACTGCCTGAGGTGCCTACCTTTCTGAGTCTTTTACAG
TGTTATACTCCAAACCATTCCAGTACCACCCGGTGCATGCTGTTGTACTCCTGATGCACT
CAATGCATGGAGAATAATAATCTGTCTCAAGTCTGTGTTGACCTGTTTCTTTGGAGACAA
AAACAAGAAAGCAACAGGTGTAGTATTACCAGTGAGGAACACCAAAACATTTTGTCATGG
ATTTAGTGCTGCAGTGTACTCAGAACGTTCTCTGTTTTTCAACTGAAGGTTATGAAAAGC
CTTGGAGCCTTAACAGCATGTCTGGCATGAGCGGGGATGCCTCTGGAGTGTCCTCAGTGT
CCGCCCTGCCCTGCAGCCCACCCTGTCTAATGCAGCACTCACATTCTCCCATCCCATCCA
TTATGTAGCATGGTTGAGTAGCAGACACAATGCCATTGGAAGGCCAGTCCACACTCCTCC
TTCTTATCTTTCCTGTCAGATTTTGCTTTGACACTTGCCTTCGCTCCTGCATTTTTTTTT
CTTCATTTTTATTTCTTTACTTTTCTGGAAAACTGTATCTTAACTGTGCTTATACTCAAG
CTTCCCAAGTGTTCTCCTTGGGTGTGTCATCATATCCTAGACTAGAAAACATTGGcacat
gccactctgcatgggtcatctcagttgcagacaaagcactgttctacttctaccacaggc
taaccccactcttttccttgtgtttacatcattgcctgttgctctgttgcttttgatctc
tcatact
>NODE_135_length_442_cov_13.171946
AAAACACTTCAGACTTGTCATTGTATTGTGATCACATATTTCTGTTGTGACTATGTAGCG
AGCTATCCAAGGTTTCCTTCTGCTGGAGTTGGACTGTATGAGACCAAGCCAGACCTAGCA
GTGCGATACTGTATATAACATTGGTGTTGACTGTATTTAATAATGTTCATGACTGTTATC
TTCTTCTATAATATTCTATACTATGGGTAACTGTTTTGTGGCTTCACTGGCCTGCTGCGT
GGGGCTGGCTAACGTTTGGCTAACGTTGAAGAAACATTCAGATGGACTACGTGCACTGCG
TCTATATGCACTTTGATTTATCAGGGAAATTTTATTAATGTTTTGTAAATGTTTCATATG
ACACTTAATGTGCCATTCCAGTTTTTACATCATCATGGAAATTATGTATTTTATTTAAAC
AGCAAATATCATTTATGTACTTCATGGGTTTTTTTGTTTTGTTTTTTTCAATCGGTAAAC
AGATTGACTGGTTGATTTCCAAGTAATCAAGTGTTTTACCAAAGTGACTGTGAACTTGTA
ACTTTCGATACAGTTGAATTATTTTTCTTAAGAAAAAAAATATATc
>NODE_136_length_573_cov_9.944154
CCCTCATTTCCATTTCAATCTCAACCTCATGAATGCAAAAACTCTGGCCGAAAATTAATA
ACACCACGCAGGGGAAAAGTGGGCGCAAGGGAGAAGGAAGGAAAGACAGAGAGAGATGGA
GGGGAGAGTAAAAAAAAAGAGAGAGAGAGAAAAAAAAGAGAATGGGGAGCTGGGGTCTTT
TTCACCCCTTTTGTTCCTCCAAAAGTGCCCCTTATTTTATTTCCCTCTCTCTTTCACCAG
GATCCTCCAATGAATGGCATTACAGACAATGCCATATCCAGAGTGACACAAATTTATTTC
GGTTGCAGCGCCATAGTGTATTTCCACAGAACCAGGGGCGATTTGTCTGGGGACAATTTG
GTTTCCATAAAGGATTTAAATGGTTTCTGTGGAGATAGTGGGGTGAAATTTAATTTGTTT
CTCATTTACTACAGCAGGTATGAAAAGGAGAAAAATTGGACGGCTGATGGGCTAAAAATT
GGTGCTGTCCCTCTGCTGTATCCCCAAAGGACCGAGGCCCTGCATCATATAGATTGAGTT
CGACCCCCCCAGCCCTCCCAACCACAAGCCAAGCCAACACAGTCACAcacacacacacac
agcctgcctgcagcctggagagagctgtaaccttaaaccaacttaaacagtaacctttgg
ggaggctgccaatcactcctaaaacaacgtttccatcgatcggcctgtctgcgggat
>NODE_137_length_526_cov_17.247149
CTTACTAGTAGTCCTCTGCTCAGCTCAGAGTTTAACCCAGTCCAGTCCTTAATGATCTAT
CTGTCTGCCACCCGCACAATGGCCCACACAGCTGTTCGCTTTCATTTACAGAGTGCCAGT
CTCTGAACTCCCCTCATCAGCCCTTTGTTCCTGGCTGTTTCATGTTTTTTGGGGAGTTGA
ATGGCATAGCTGTGTATGGGATACTTTTGAGCGAGTGGTTTAGAGAGACAGCTAGAGCAG
GAATTTTCCAGTGCAATACATTATGAAGATTTCACTTTCTGCCTTTGATTCTGCACTGAC
AGTTATCCTTCAGCCCTCCTTTAAAGTCCCACTTTCAATCCCTAATGGCTGTCATGTCGC
TGCGCTCTCTGGACTCTTACTCAAAGTGTCATTGGCATAATGGTCGGCAGCCGTTGGCCT
CTTTTGATCATCCATGCTGTGTGCGAGAGCAACTGGAGCTGAAACACTGAGGTGTATGAG
GTGTCTGTGTGTGCGTGCACTGCTTGCGCCTCTGCTCGGCTGCCACTCCCAGGCAGAGCT
CCACGACCGGAAATCTAAAATTCACTTTCAAATAGTTTTCCTCCTGTTCTTGGTGCCTAA
TAGCCAGGCAGTGGAAAGTATGTGTGACTGCGTGTATGTGTGTGTGTGTGTGTGTGTGTG
TGTGTGTGtg
>NODE_138_length_381_cov_19.162729
TAAAAATGCATGAGCGCCCCCCAAAAACCTCCCTCTCCCTCCACAGAATAGAGCTATCAC
TGGTGCCTGTTATCTCCCCGAACCCCCAGGTAGAAAATGGTAATGATACCACTTAACATC
GCTGCACATATGGAGGGAAAATGGAAATGCCAACAGCACCTCAACTATAAAGCAAATCAA
ATTGAAATATTAATCCGCTGATTAATATAACATTATGAGAGCCCATTCTCTTTGTTGTTA
AACAACAAAGGGTTGCAAAATAAGCAACTGCCTAAGAGGTAAGGGGTTTAAAAGAGTCCC
ACAGAGGTGCTGAAGCCCCTCTCAAACATCATTACTCTGCATAATGTATTCCCTTCCACA
GTGCTGAGATTTGATATTGATGTTTACTCATTTATTTTTTAATTAACGTTCGTTGTTAAT
GAATTCTTTGATGAGAGGCATTTTGTAAATCATTATCCTTGGAAGAGGAAAAAAGGGATG
CATCGCTCTTGCCCCTTATACTCGTGACAGTAGAAAAAATGCGGg
>NODE_139_length_475_cov_11.618947
GATATAATGCCCATTACTCTAGGGTGAGTGATGTAATCAGTGGACCTGTGTGACCATATA
GTCAAGGAAAGGCATTAGAAGGGTAGAAAACAAAGAAAGAAGGAGCAGAAGCAGAGTGCC
TGGAAGGAGGGCAGAGTGTTGGGAGGGCGGAGATAGAGAAATGGGGGACGGTGGTATTTA
GTATGCACGGCCAAGCTGCCCCATCTGCTTAGCGCAGCAGTCCCTGTCGTATAACTGTCT
ACAGGCCGTGGGCCACATAAAGAATGTCTCAGATTTGATGTAATTCCGCAAAATTAATGA
CAGCTTTACTCGGTATGGGCCGTGAGGGAATGATTAGTGTTTGATCGTCCATCTGATCAG
TTCCCTTGGCTGGCTGCAGAGAGATGCTCCACTATATACTGGTATGCTGCCTATGGCAAG
CACACATGCACGCACAGATACACCTATCCCAGAATAATTCCTGGGCCCCCATGCTCTAGT
TTATGTTTGGGTTCTGGTTTCTGTTTCCCTCAACAAAGACAACCAATATGTTGTTAAATT
CTCTGTGCTGTGACACATCACATCGAAATGAACACCTACTGATGGGATGGATGCTGGTCC
CACTAGTGATGTGAttgtg
>NODE_140_length_345_cov_9.095653
TGAGGAATGAGTGGCTGAGAACCGCAGCGTGTCAGTGTTAAATGGTCGGACTAGGATGCA
TATAAGTTAGTCCAAGCATGAAGGGCAGTGGGACGCTCGCGTGGAAACGATGTCCCCTCC
CCTCCTTCCCATCCCTCACCCCCTCCACAGACACACATTCACACACATACACACTCGTAC
TGTCACACCCCACCCACACAGCTTTTAAGCAAGGAGCCCATCAGAAACTTGTCATTTCTC
TCATTCACTCCGACAGCCTTGAGACACAATGCAGACTTACCTCTGTGTTGTACACCCCAT
ATATCAGAAAGATGAACAGGCCCTGCAAACACAGACAAAGAAAGAAAGAGAGAGAGGGAG
AGAGAGAAAAAGAAAGAAGAGGAGGACAAAGTTGTTACTGTTGTTTTCTCTCTTGTCTTT
AAAAAAAAAAAAAAAATCAAAAGTAATGAGTGGAGCGACACatacgggttgatttgtact
ctatctaca
>NODE_141_length_648_cov_7.643518
AAGTTTGCGACAGAAAGTTTCCAGACGAATGGTAATATGGTAACACTTCCAGTCTCCAGC
AATCCAGCTTGTAGCTCATTAGTAATGTAAAGAGCATCTCAGTTCAGTTTATACAACATC
GCTGCAAAGGTGAACAAGGTAGTGATTTCTTCAATCCATTTCTTTTACTGTATATGTACT
TCACAAACCCCCTCCATCTTCCCTGGATCTCTCTCTCTCTCTCTCCCTCTTTCTCTCTCT
CCCCTTTCGTCTTTCGTCTCTGGGAGTATGGGTGCATGTCAAGTGATTGTTGAATTGAAA
TATTGATGTGGAGTATCAAAGCGTGGCGTAGCACTCCTGTGTTTCCAGAACTAACCACGA
AGCGCTTTGATCAGATACTCCTGTGATCTGACTTCTGAAGTTGTTAAGAGTGCTGGAAAA
CAAAATGCAAACAAACTTCAAGTGCTCTTGGTATTGATAAAAGTTTTCTTTGACAAGTGG
AGATGCGTGCTGTCTGCCTGTGTCTGCCCAAGACTGGAGATTTTGGGGTTTTCGTACATG
CTAATGGACATGAGATGAGGGAATTATTATAGTTTTCTGCTTCTCTCACACCTCGCAATG
TAAACTGTGCTACAGGGGAGGGAATGACTACAGAACCATGCTGTGATATCGAGGTACTCA
AATAGCAATGCAAAAATATTGTAATTCTCTGATTTATGTTTTCATTAGAATTTGTTCGGA
TTTAGAACTTTACTTCATTGGGAAACGCTAAATTGAGACATGTGTGATAAGATCTCAGAA
GGAATATCTtta
>NODE_142_length_510_cov_7.060784
TTTAAATATTTGGAGCAACTGAGACAGACGACATGCGCATTTCTGCATCTCCTTGTGTTT
ATGTACGTGTGTGTCACCATTTGGAATGTGTGTGAACACATGTTTATGCATGCGTGTCAG
CCTGAGCCTGTGTGTATATGTGTGTGTGTGCGTGTGTGTGTGTTTGTGTCTTAGAGGGCC
ATTTGGACTGGCTAAGACATCTGCTCCATCATACGTCAGGGGCCTGGTGTGACATCTGGG
GAATATACTGTATCCTGCCTTGCAACATTACACACAATTTACTGCTAAAGGTCATTATGT
ACCCGTTAATCCACTTTTAATTGATATCAGTGCAAACAGCACAACCTCCCAGCCACATGA
CAGATCACTGCCGCCACAAAACCAGGAAATTGCTATATGGGAGTTAAAAATAGAATGGTA
AACTTTTTGCTGTGGTCTGTCTTCACTTTGTTAAAGTCCTTTGGACATTCTGACCTGGAC
AAACAGCGACTGGTAGCTGGATAAGAAATGCACCACTGTGACTTTCTTTGCTTTGACTTG
AAAAACTAGAGCACATAAACATCTAAGTGACACCTTTGTGGCTATATATCATCTTTCTCC
TGATTGCTGTACTGAGAACTGTGCCTCTACAGTATGCTTGCACTttatgttgca
>NODE_143_length_400_cov_4.345000
CTTTTCTCTCTCCTTCGATCTCTCCTTCTGTCCCGTGTGCTGTCCTACCTGACTGTTGTG
TTGTCACTTTTAATTTAACAGTTCAATGGTTTTTCAATTTAGCCTTTAAAAGCTGCGCTG
TCACTTGTGACGAATGTTAATTGCGTGATGTTTGTTGTTGTTACTTTTCTTCTCAATGAC
AAGTGTCCCCATCCCGCACACTTCAGTTCTAAACTACGTAACCCTTCATGCCACCTTTTC
CGAGATTTAACACTGTCTCTACCTTATATGAGCCTTTTCTTATCTCTCCGTATTCCTTAA
ATTATTAAACAATTTGTCCTTTCCTAGACCATTCTGATTAACAGATAGCATTCTATGCAT
AAGCCCCTGCTTAGACCGTGGTAGTCTCACTACCATTATCTATTATTATGATGCCTATAC
AAGTATTACTTTGCATTAGATTTCTCACGGACCTGTGCATTTTCTTACAAGTTATGTTTT
ATCGTttcaagaaatgctgttaacctggcagttttaaaactgaatgagcaaggcctcttg
gaca
>NODE_144_length_293_cov_7.542662
TTGATTATTAAAAGCTAATGCATTTTCAGCATTGCAGCCTTCATTAAGGGTGCGGATGGA
GAGGGGGGGGAGTGAGAGGGATGAGTGGGTACTGGGAGGAGAAGAGGATGGGAGAGGAAG
GCAGAGAGAGAGAGAGAGAGGGAGACAGGGGCTGAGTCTGTCCTATAACTCCTGGGTCTA
AGACACATGCAGCTAGAAGATTGGCTCGGGCCTCTCCTAGGGGTCGACAATGTGTCATTT
CCACCCGGCTAGATTGCCCTCTGCCTATCTGATATTAATGTGCAAATCAATATTTCAGGG
ATTAAATTTCCCTTCTTCATTTTTTATGGTTTCTACCTCAATAAGTCTCCCGTCTAATAG
AGGAGGCTGGATGATTTAGAAGCCTTTGCTGCAGAAAGAGAGAGAAAGAAATAGAGAGGA
GCTTTGCAACAAGGCTa
>NODE_145_length_350_cov_8.620000
ATGACCAAAAAGTCAACCTGTGGTAGATGCACCCCCTGGTATGTAATGCTTCCACTTCAT
GGCCCACACATGCCATGAGCACACACGCATGCCAGCACCCAGGCAACAGTGTGTGCTGCT
GTTGGCGGGGGCAGGGCTCTCATTGGCAGTGGGAGAGCTCTATCCCGCTGTCCGTGTTTA
CAGTCTTCAAGGTAGGGGCGCACAGTACTTGTCTTTCAGGTGGATGATTAAATGAGTGGC
ACAACAAGAAGTGAAACAATTAGAATTTCTGCCTCATTATCATGGTAATCTTATCAGTGG
GATAATGAGGTATTAATGGATATTTAATGTGCATCTCATAACCCAATCCCTTGGAGAAAA
CACATAAGGAAATCGCTGTAAATTCACTTAATGATGGAAAAGTCCCCCAACGCCATATTC
CGAAGAATGAAAAATGGTGGATGCAAATGAGAAGGAACCAAGGTCAATAAGACTGCAGGG
ACTGAGTGAATgtc
>NODE_146_length_487_cov_8.878850
AAAACAAAAGTGATACGAGTTCTGCAACTTCCATCTGTGGCAGCGCTCGTTGTCTTACTG
CAGCTTAATTACAAAATATTGGCGCCGTTTTCTGTAAAGATTACTCACTGTAGGAGGCTC
TACGTAATTTGGACCGGAGGGTTTGTCACAGAAAATAATACAATGCAACTGGGCTTTCTG
TATTAGATTTCCGCTTTTAGCCTCCTTGACATTTCAAGCTGCATGAACTAATACATCTGT
TATTTGTTGATCATTTGATTATTAACATACTTCACAAACCAAATCAGCTGCCCTGCTGGA
GACGCAGATACAGCTCAGCAGACAGTCTGGGTTTTCTCGCCTGCCACGCACAAACACACT
CGCAAAAGATGCACAATTCAGCCCTCAGTGATAAAGGAAAGCGGGGCAAAAACATTCATC
TTCCCCTCCTTTGAGCGTATGAGCACTCTGACACCGGCATGGAACAAAGCCCGTCATCAC
ATTCTAATCTCGAATTTCAGGGCTTTTATTTCACCCAAATGCCACCCTGCTGGCCTTGTG
AATTATTGACAgactgacaccaatgcgaaaggacacataaaagaggctaaaagctccggc
cctggaagagcttgtcctctcctattgccat
>NODE_147_length_299_cov_11.010034
CCTGCTTTGGGTTATAAACACCTCCGCCTGTCTCCCCTCCTCTTTTCTCCTCCACAGAGG
TGAGTTGGGTTTGCACTCTGTTAATCTTTCACTACAGGCCTGCTCGCTTTTTACACTGGC
CCACTGGAGAACAGAGGAGGAGAATGAAAGAGGGGTAGTAAAGGACAAGAGTGGATAAAA
GAGCAGGAAGAAAAAGCCATAGAGAGGGCCAGATGGGCACCTTCACAGTCCATTTATCAA
ACCCAATGTGGCCCTCCCCTCCCCTCCCTGCTGCTCTCATGTCCTAAACCCCCATGTAAT
TCTGTAATGATTTTCATTATCATATAATGACCTTACAAAGCCTACAGCAGTTTGCATGGT
CAGTACAAAACTCGCAGCTGTTCGCTTCCATGTTTGCTCGCCGGCTGTGACAAAGCTTTT
TTCGTTTTTTGTTTTTTTTTTTC
>NODE_148_length_639_cov_8.482003
CCTGCACTTTCCCCCTTTCCACTTTAGTCTTTAGACAGCTTTCAGAAGCTTTGATCTGCT
ACACTGCATGCTCTCTGCCTGCAGAAGACTACTTATCTATTCAGTGTGGAGTTGCCAGCA
GCCCTTTAGGAATCGAGTTATGCTAAACAGAGGTTGATTTAAACCAGAGGTTGACCTCTG
ACCTTAGCTTAGAGGATAATGTCCCAGGCAAGGAGAGCAAAGTCCTGTTACCATCCATGA
ATCAGGCCCCCACCGACATTATTTCAAAATTGCTTAGTTGCATGGAACTCCCTTTAGTGC
TGAACGGACTTTCATAAAATTGATTTTCTGAGTACACCCTTTTAGCAGCTATAAGCTTGA
AATATGAACCCTTCATTGCTGAAAGCATTTCATTTTTTGCCCCTGTGACTAATGATCCAG
GGAAGAAGTGTGTTTGAAATTCTCCTCGGCAGCCATTTCCATAATTAAACACTGCTAATT
ATAGAGCTTTGGCTGACTTTAAACAAACAGGCACAGTTGCCGAGCATGCTTTCACGCCTT
CCATTTGGAAATTTATGCAAATTGTACCCATATTGTGTGTTTTCTTAGATGAAACTGACA
ACATTAGGACACATTGCTCATGCTCACAAAGATCAGACACCAACACAGAGAGTAAGGCTG
AGGAGAAACTGACAAGCCAATGGTGGTTTGAAGGAAATACCCTGCACAGGTATGATGTTC
TGCACAATGATGATCAAAGTGTGCACGGCAGAAGTATCAGATGATTGAAAatgttcacgt
acg
>NODE_149_length_582_cov_8.407216
TGGGGGGGCATCGTAATGCTGCATTGCCAGGGGATCAGGGCAACTCGGGGCACTGCCGGG
GGACAACACAGAGCTATCATGTCGCCCATCCTTCTGACAGGCGCACCCGTTTGATGGAGG
GGCTCTCGCGCTCGTCCAGGGCGGGCCGGGCCAGTCCCAGAGGTGAGTGGAACTCATTCC
TGTGCTCATCGCGGTCGCTGCCCTCATGGGAGCTGCTACAACTGCTCAGGCTATCAACAG
GGGAGCGTCCCGAGTCCTGGCGGGACGAGGGGTTCTGGGGAGGTGGTACCCCACCACCGT
AGCCCCCCGGTGTGCTGCTGGTGCGATCTCTAGGAGGAGAAACAGGTTCGGACTTGATGT
GCAGGCTTTGAGCAGAGGGCAGGGAGAGATTTGAACCCTGACATAAGTGAGAGCTAGAGC
AATTTCTGTTGGAAGGAGAGGAAACGCAAGAGGTTACAGAGTTACAGAGCAAGAAACAAA
GTGACTCGCATGCAAGTACGCATACACACACACTTGTGAGGTGTCATTTGTGTTCAAGTG
AAGATTGAAAACAGTAAAAGAGTCTTAGATATCTGAGTGTGGTATCTCAAAAAAACCAAA
AAACGTATGTGTTACATCATGCATTTGCCAACAACACCTCAAAGTGAGTTCAGTGCACTC
ACCCTAGCTGGCCGAGGGCTGAATGCTgcatgttttgaaggtgttgctgttgccacccgc
tcattg
>NODE_150_length_489_cov_17.822086
TCAACCCTTCAGGATGGCCTCAAGTCAGTGCCACAGACGACACGAAGTAAAACACGCCTC
CGGCATGTCACCATCTCACACACTCCACCAGATTTCTGAATCGGAACAATTCCCGACAAT
GTAAATAAAGAAACCACAGCTGACAAACACAGGTTTGTCTAGGCTTATTCATATGTTTTA
TTTGTATGTATTTGCACTTACCCTCGATTTGCCTTCTGCGTCCATTAAGTGTTCCACGTA
CGTTACCTCACCCACTACAAATCAGATTCCAGAGACGACACACACCAAGGGGAGAGAAGC
CGAGAGAACAATGGGGGTTTAGAGCAGAAACACAAGAAGGGCGGCCGGTGACAGTGAGCT
CAGACTGCCAGTCCTGAGCCTTCCCCCAGCACCTCAGCAGCACAATATGGTACAGGTCTA
CAAAAAGCAAGCTTGAGTCTTTTTTAACAAAAAGAAATAAAGACTTCTTAGCCTGTCCTT
GTTGGAATTCTCCCGAAACACCAAAAGCAATAGACTGAGGACAACAACTGTTGAAATGGC
CGACAGCCTTCCTATTTTGATAtaataccctgaaacaccaccttctacctgaagataatt
gaccaaataatttcaagttggcaaaacccgttc
>NODE_152_length_294_cov_10.244898
GACCACATTAACACTAACACTGACACACTTAAAGATACCAATATCTGGTTCTTAGAAAGA
ACAGATGGACACATAAGTGCGAGGGACTCTGGGCTTGCCAGTAGAAAGGTGGAATGAAAA
GGGGAGGAGGAGGGGAGGAGTAATTGCACAGTCCTTTGCTGAATTGTTCTGTGGATGCAA
ATTTAAATCCCTCCTATTATTTTAATAATCTGCCTTTTACTGCTTGTGCTCGGATCATTT
GTTTGCAAACCAGGTTATTTGGAGAGGGAGGCTCGGGGGTAATTTCATGCTTTGGAGCAT
TTATATCTATAACTTAATGAGGAGAGGGCCTGTTGTTTCCTGGTAATACACTGCTAGAGG
GGAGCAAACTTTTTATTCTCCGTTTAGGGTACTGTTAGAGGGCAATAACGTGGGATTACT
CTGATGGAATTAAGGAGa
>NODE_153_length_646_cov_7.829721
TTCACCTCCACAAATCTAAAAGCATCTCCGTATCATTCAAAAATACCAGTGATTTTTTAA
AATGAGACTGTATTTTGTAAATGTAAGATTTTCAACGCAGAACTGTAAAAAATAATGTGA
TCAGTTTAGCACACAAAGTAGCCTGCACCACCTATCATAAGGCTCACTAATAATAGATTG
TAATTCACATTCTGAAGACATTGGTTGTAATGCATCCCAATCTGAAGCACTTTGGCCAGC
CCTTCCCCCACCCATAAACACACACGCTCCCTTTCTCTCCTCTCCGGGCCTCCTGAGGTT
GGTGTCTCTGCGTTAGGACTCTATTGTTGCCTACTGCTGGATAATGCCCTTATTAATTGT
ACCTCTTTGTAAGGTGTCAGCTGTAGCCTCAGATTGAGATGGATGGATCTCTGGAGTCTG
CTCCCTGGCCCTCCACAGACGCTCTATCTCTGCACAGCACACAGATGCAACAGTGAGTGC
AGCCACACTATGACTAAAAGCTCAGATAAAACAGCCATTTTAATTATTCCACCCTTAAAA
AAAAAGGAGAAAAAAGAATGAAACATCCAAAGTGAAAAAACCCTATTTCTGTCATTGCTA
AGGTGAGCTAGCATGCGATGTGTTTCAATTATCTGAATATCTGAGCACAGTATCCATAGC
AGTGATGAAAAATCTTCTTCTTTTTTATTGATTATTTTAGTGTGTTGCAGAAATACTGGT
TAattaggtggattgaagcctccgtgagatcaacagcattaacatcaaatcctttccctc
tcattaaagg
>NODE_154_length_524_cov_6.950382
CATGCATATTGGATTTTAATAATGGTGTAGAATATTATCAGACAGTGAACACGCTGATAA
CGAGCCTTGTGCTTTGACTGTTTGACAACTCAATCTTTCACTGCCGTTCATTCTGCCTAA
CGCCACGGCAGCAGAACAGTCATTCTTCTCCAAGAATTGCTTGTGCCAGTGGTTAAACAA
GAGACATTTTGATTAATATTTTCCATTTGTTTAGCGAGCACTGAGCTAAAATTAGATGGC
CATCCCTTCCGTCGACAGGACAGCAGTGACTTTGGTTTCCCCGCCAGGCCAGTCCGACGC
TCACACACACCAGTTCCAGGGAGGAGAGGAAGGGAGGGAGGGCTGGTGCGGGAGTAATTT
CAGCGGATTGTGAGCGGACAGTAGCTCCGCTGGGAGAGCTGGCAATCATGGGGGAAACAA
TGTTTACATCGATCAGCTGTCAGGAAGATTTATGGCCTCATTTTGCTGTAATGGAGAATT
AGTGGGGAGATTATCAGCGACTCAACACCACTGCTTGTTACCCGTGTCCAGGCCTGGCAA
TTTGTCTCTCCCCAGGAGCAGCCCAAACACTTGTGACAGCACCAGCACTTGCCCTAATTC
AATCAAGAGAAAATGTTGGAATTAATTTGTTACAAGAAAATTTAAATATGTTCCAGTTGA
GCAGTGGc
>NODE_156_length_488_cov_4.100410
GATGCTAAATAAAACAAAGGGAATTTTTGGCTTCTCTCAGCATAAAATTCCTTTGAAAGA
TTAATTAATACATGTAAATTATGCAAATTATGCCCATGCAAATATTTTATGAAGACAATT
AAGGGATCCATTAATTACAGTCTTTTTTGCTTCAGTGACATTCATTCATTTAATTTTAAT
TTCACTTTAACTGTTTTGATGTTTAATCTTGCAACAAAGAACTTTATCTCTGTGCACAGG
GTCGTGTAAACTTGCCGAACACATCGAGTGGGAAGCGGCAGGGAACCGGAGGAGATACTG
GGGGAAGATATTCGCATGTGCACCGTTGCCAGGCAGTACTGGCGAGGTACAGTCCCAGTA
GCTTGCCTGCCTGTGAAAAGAGCCACGTTCCCTCTTGGACCCGATTCAAAACACTGTAAA
AGCAATTAATAAACACAGACTGTGTTAATATCGCAGAATTAGAGAAGTGTGACAAAAGAC
AAATAGAAATAATTAGTTCTCTAAAATTATGCCCTCATTATTTTTTTTTCTCCCCCCCTC
TCCCTCTCTTTCTCTCTCTCCATTCGCCTGCCTGACTTTGGAGTTGAGAATATACCCACA
CATTTCTCTCGGCTTTCATGCGAGTGATAGGa
>NODE_157_length_527_cov_6.762808
GTTCTATTGTCTATTTTAATTTTAGGTGGTGGCTTTGAGGTCATCTTAATTCATTCTCAA
AGTCAGTCCCGTAAAATGACCAGTTAAAGTGATTTGTGCTTTGTACTGATGCTTCTTTGT
ATCATTGTATTTATCTTTGCAATGTATATATGTATGCATAACATCATCGGGCTGAGAGTG
GGACTAAAGAGTGCCTGATAATGACAAACCACACCCTCAACAACACTCCATCACACCATC
AACAGCTCAGCAGCTCGCCTCCGAACACGTCTCCCCTGACCCCACACGCCGACCTCCCAC
TGCACACCTCCGCTCCACACACATGCACTCACAATTCAAGCACACAGACACGTGCACACA
CCCTGGCGCTCACTTACTTTCAAAGTCCAGGAAAAAATGTGGACAGTTCTCTAAATCCTT
GCCAAGGACCTTAATGAGGTTCCCCATGGCTGGCGACCTGGACGGGAGGAAACAACAAAA
TGCATACAGTACGCAGAACCTGGCAACCCGCAAGAAAACACACAACAGGCACATGGAGAA
CACAGCAGGTTGTGACTGTGTTAGTTTTTTACCCATCTGCACTCGTCTAATTATCCCTTC
TTCCTTTGCTGCTCCATCCTTCTGTCTAAGCAATATGTCCAGAGCAGAGTCAGACACTCC
AGTCATAAATG
>NODE_158_length_303_cov_7.323432
GAGAGAGAGAGAGAGAGAGAGAGAGAGAGAGAGAGAGAGAGAGACTCTCAGTGAGTGGCA
ATGTGATAACCTGTAATCGGCAGTGCTGCAAACACCTTCTTCCTTTGATGTCCCCCCACT
AACATCCAGGCAACAAAGCCGGCCAATTACAAATGAGCTAATTAACTAAATTGTTGATGG
AGCATGAAGAGTTCATTCGCTCTGGCGCCTGCACCATGACAACAGTGAATGGGGGCCTTT
GTTGTGGAGGTAAGTGTGCGGCCGTGCGAGTTGCCATTAGCTTTTGACGCTTTTTTCCAC
AAACCTATCAGGCCCCTCCACGCCAGGAAGGAAATTTGTTATGGATCAGAGTTGGTTTGA
ATCCTGCATTGCTAGAGCAGAACCCTGTCAACTAGCTGTCTGGAAGGTCAAAATGTGCTC
TTTGAAAGGGAGTGATgttttctttgt
>NODE_159_length_481_cov_11.126819
AAAATGAACCAAAAGGAGACAAACTCTTGAGAAACACTTTTAATCACGATAGAGATAAAT
AGTCCAACAAAGCGCGCTTCGGAAAACAAATACGGCAACACTGTCTCTGATCATCATTTG
ATAGTGTGCTGACACGCAAACTCTATTAAGCTGTCTTCAAATATGCAAAAATGATATGAT
TTTACAATGATTACATATTCACTTCCCCAGCTGGCTGGCTCCAAGCGTCTCCATTTGTCA
TCGACTATTGTGTCCAATTATATGATTAGCTTTGAACACTCCAGCACTTCGAGAGCTCTC
GTGTGTTCTGCCGCGCAGAGTGATTCACAAACAAAGTCATTACAACATGTATTCACACAT
ATCAAATAACAAAACAGATGGCCACTGCGCCTGCCGCCTGATTTGTTTTCCACACGAGTG
GTGGAAAAAAAAGTATTTTGTGTGAGCTGTGTTTAATGCTGACTGTTTTTATTCCCAAAG
AAGAGCAGCTGGCTGTCGCGCTGTTAGATCAGCTCCTATGAAAGACAATCTTGTTTTCAT
TAATTTCTCTACAACAAAGGCACTTGTTGGGAAGATTTAGAATTACAGCgggtaaagctt
ccggataattcatcacagggacttg
>NODE_160_length_490_cov_14.808164
TCCACAAACAACCAACAACAAATCTGACATATTTACCATAACAGCCGTTCTGAACTTTGG
TCTAAATGAAACACATCCATAAAATAAGTGTTTGTTCTGCACCGTCCTTTGAAGTTGGAT
TTGTTTTTGCTCTTTAATGATTTCTTTCTTCTGATGATGATGGAAGCCGTGCTGACACCT
TCTTTTGCTTCATCAAGTTCCGCTGCACAATTACATGAATTTACTTTCAATAAATTACCA
TCTTTGCATACATCAGTCAAATCATCCAGCTGAGGCATTCGCAAACAATATGCATTATTA
ATTTCATTGTCAGTGTTTATTTGGTTAACTTGTAACCGACTTGGACAGCCCATTGCCTTG
ATGATGCATTTAAAAGCATCAGGGTCGGCTTTTTAAAAGGAAATCAGGGGATGACATGCT
TCCACACACCACTTCGCTCCCTGCTGAGGCCACAGAGGGAAAAAGACTGAACTCCAGTGA
AAGACCAATCAAAAACTCAAAAGATGCGTCGTGAGCTGCTGTAGTCAAAACAACAGAATC
AGGAAGATCATCCACATCACAGCGATTCTCAGTGAGCGGTTGTTAGCACTGATTGACTAT
ATTTCAATTTAACAAGTTTCTGCTGTCGACAATA
>NODE_161_length_426_cov_6.171361
TAAGCCTTTCATGTAGAGCTAACAAAGAGGCATCACATCTCCTGGCACGGACACGGTTGG
TGTTGTTGAGATGTAATTGAAGCTGCAAGGGTCACATTTTCGGAATAGAAATTACAGTCT
TGTCTTTGACTTGTGTGGCGTGAACCAGAGATGCATCCCACAGCCCTTGTGTCCTTCACA
AGCCTTTATTATTTATAACGCTCACTCTTTGAGCAATGACCAGTACTAATGCATAACCTT
CTGTCCTTCTGGCTGATTCGCTTCCTTTGAAACCAAAGATTGAGGCAGGAGAAGTGGGTG
TATGGTGGATGAGGCAGGGGTGTGGGCGGGCGAAGGGGGAGAGCTAGTATAGGGCAGTGG
AGATCCAGGCTATCGAGAAGTTATTATGTTTTTTCCCTTTATATCTGAGGATGTGGAATA
ACACTGTGATGCTTCTTTTCTCCAGAATAGAGTTATGGGCTTCAAAGCAATACTATTTCC
TGACGTCCCTCCTTCCACTATTTGTCTGCTCCTACGGAATAATGTGCTGGGAGTGGTGTG
GAGGGGTGGGGTGTCTTTTAGCTACAtgat
>NODE_162_length_548_cov_10.087591
TCTCACGGCTGGGCACAGTTGGGGAGCAGCTCCTTATTCATTCATGAGAGAAGCACCGGA
TAAATAAAAAGGTTCATTACTGTGCTAAAGTGTTACTAATGACATGTACCTGCCACTGAG
CACCTCCGAAAATCTAATGTGACACACTAGAATGGAAAATCTATTCTGCTGCACCAAGGC
CTCCAATGGTGCTAGCACATACTCTATGGAAATTTCTCTCCGCTTGCCCTCCAATTGTGT
CTCTCTAAAACCAATATTTACAATCCCATAGCCATTATGTCCTACTACGCCCTCTGCGCC
TGCTGTTGCGACCTCCATATTAGCTGAAAATTGGACTTTGCAAACTTAGCAGGGGAGAAG
AAGACTCTTCTCGTAGATGAGAGGGGGCAGCACCAGGGGGACTCAGCGTGAGGTGTGGGG
TGCTTCTCGACTCCCCGCTGCATGCCCCCAACCCGAAAGCGACAACACCCAGCAAATGCT
AAACAAAATACGGAAAACCTCACACTGCTGCATTCCATCATTCGGTCTCTTCAAGTGCAT
ACTAATGAAATGCTAATAAAACATTAACGGACGTCAGACTTTACATTAAAGCCGCACTGA
AAATTTCCTACTTGAGATATGAGTTCTCTTTTGCCACCAAAATATGTCACTTGATCGcgt
acattcagccactggttcataggccatgcaaa
>NODE_163_length_492_cov_11.898374
AGGAAGATCTCCTTGGCTCTTTCACCACAGCTGCCAGTGCCCAGAATGGTAAATGTGGAA
TTTTAATGCACAGTTGATGCTGGAGAATATGGGGAAATGCTAATTTGTGGTGCGATAAGA
TGAATCGAGTCATCCCTTTAGCCCCATTTGACTCAGTGGAGGAAATTAATCATTAATGTT
TGTTAAGTATGACAATCTAACTGGGCCAGATCTACATGCTCAGAGACTGAGGCAGAGCGA
GATAAAGACCCAGGCTGCAGACAGGGAGGAAAACTGCCAGATTCTGTAATGATGGGAATT
TATTGGCATTTAAAGAGACAGTGGCAAGGCATTTCACTAATAGCCTCCCTCCATTGGAGT
GCTCTGCCTGCCACAAATTGCATGCAATTCAAACCTATTTTTCAGATAGCAGAGAAGTCT
TACAGCTATGCTTGACTTTGGTGAAAAAGGTTGCTTCCTGGAATTGACTTTATCTGTTGC
AGCGCAATCTGCATCAACAACCAAATATGCAATATCAACTAACACTACCATTGCTGTGGG
GACAGCAGGCATCCCCCCCTAATATAACATTCTGAAAATCATTGCCAAGCTCCAATACTA
GCAAGACTGTGATGGGTTTAGAGGAGTggcagtggg
>NODE_164_length_305_cov_11.806558
AAACAGGATGGGGGGGAGGAAGGAAAGGAAAAAAAATGCATGAAACATGAAACTCTGCAA
ATTTGACTTATAACAAGCAAAATTACACCCTGCTGTCATTTAAATTATGGCTGCCCTCTA
TAAAGGTGTCTTTTAGGTGCATTAATTGAATTCGGCACTATTTCCCAATAATAATCTGTA
AAGTTCAGCCGTCCATCCTTCATGAGATCCCTGCCGCGTACCAGAGGAGTATCTATTTCA
GTGGCTTAATTTATTTTCATGATTCGCCGATAATGACGGCCATGCAGGCTGTACATCAGA
ATTAACCTTCATTTCACTGAGGTATATTACGATGACAGTCCCCGACACATTTCACCTACA
CAAAGGGCATTCTCTCCCCTCTCTCTCCCCCTTCTCTTCCTCTCACTTTCTCACCCCTGC
CTCCTCTGTCGCTGCCCCTGCTGTATAAt
>NODE_165_length_324_cov_6.324074
GCATAAAGTTTGGGCACTAGGCTGCAGCATTAACTTGTATTCTAACAAGATTAAAATATA
TTTGTCCTGGAGATTAGCATAGTTAAGACTCTCTTTTTTCGCCTTCTGGGGCAGCTGCAG
CAGGCTTTGATCAGTGTTGCGCAGCGAGGACCAGGCTTGGCCTGGCCATCCGAGGCCTGG
GTGTGAAATTGGTCTGATGTCATCCCCCATTCTCCACCTTCACCAGCTTTATGTGGCCAT
AATTATATTTCCGCCACAAAGCCCCTATCCACTTCATTCTGTATTCCATATTCCAAGTTT
GATTAGGAAGCGTTTAGAGAACTATGGCTAAATTACTCGGTGGGGGGAAGAgggatggat
cgtcttttgtctgacagagacagaggagacatcaatactttgtgatatgtactttcttta
ttctggcctgtctgccctttgcctctgttgaagaggttaaatttatga
>NODE_166_length_311_cov_4.688103
ACTTCTGGGAGTCATGCGTGGACTGGGGCTAAGCCAATTTTCAGGGCGAGGGCCAGGGTG
ATTATTGTGATGGGCAGGGGATGGGCTATTTGTTGAATATCTCATTGTCCGGTAAGTCAG
GCGTTTGTGGTGCTGGCAAATAGAAGTATGGCGGCGGCAGCTGCTTGGGCAAGAAAATAT
TTAGTGGTGGCTTCAACTGCTCGTGGGTGGTGGTGTTGGGCTATCAGTGGAATAATAGCT
AGGGTATTAATTTCAAGGCCTATTCAGGCAAGAAGTCAGTGTGAGCTTGCAAAGGTGGTT
ATGGTTCCTAGGCCTAAACCGAATAGCAGAATGGTTAAGATGTAGGGGTTCATTAGTAAA
AGAAGGATTTTAACCAACATGTTTGGGGTATGGGCCCAAAAGCTTTATTAGCTGATTTTA
CTAGGAAGTGGTGTAGTGGAAGCACTAAGAGTTTt
>NODE_167_length_145_cov_18.324139
TGTGAAGATTGTAGTTGAAAGATGGCAGTTTGACTGTTATCCTGCTCCGAAAATGCCTTT
GGCTGGCTGAAAACAAGGTTTTTGACATGGGACATGTAAAGTGAATTTCTTTGACAGGAA
CGGACTTGAAACAGCTTGTGCCGTGATTTGAAGACATTGTGAAGCCAAAACATGATTGTG
AAGATTGTAGTTGAAAGATGGCAGTTTGACTGTTATCCTGCTCCGAAAATGCCTTTGGCT
GGCTGAAAACAAGGTTTTTGACATGGGACATGTAAAGTGAATTTCTTTG
>NODE_168_length_454_cov_16.500000
TACACAAACATGCATGGATAGCAGTATACACACACACATGCAGTACACACATAAACTCCC
TCAGATGCACAAACACTCACATATAAAAAAATCTATTGAGTGTATTTCTTCTTGCCAAGG
ATTTTTTTTTTCTGAGTCAAAGATAATACAATTCCTTTTTTTCTTATTTCCTTACAATAC
ATCTTTCAGTTCTGCCTTTTCCGCGCATGAAATTCATTTTCTAATGGAAATATTTGTTTT
GTAAATCAAATATGTATTATGCACAGAATGCAAAGCACAAATTAAATTATGTTAATGAAA
TGAAAGAGATATGAAATGCATATTTCATGGACAAAACATAACCCTGCCGAACAGCCATTT
CTTGATAAAATCTTTAAACACAATCTCATTCGGAGAAAGACATATTGCCGTGGCAGATAG
CACCTCATTAAAATGGTCTCCTTTAATATCAGTGCTTAGTATATATGGGATTGTAAATAA
CCACTGGGGAAGAGGAACCAATAATGAAATACTGTCTTTAATAGCTTGCCATTGATGTCA
GCATAAAAAGTCTACTAGAGGAATATTGGAAATTGGGTGTGCACACACATAGTCAAAa
>NODE_169_length_338_cov_9.195267
GTGAACAGTGTAGCTGATCTGTGTTCATATGAGTTATTTAGATAATTTGCTTGATGCAGA
CACAACACTGACTTACTCCATCTTATAACTGAAGCTGCTGAAAGGGTTTAGTGTGTCAGT
CTCCATTCATCAAGCAGCCAACAGTTCAACATTCTCTGGGCCCTTTTATCACTCCCAACA
CAATGTTTTGCAGCTGCACGTCAGGGTTCAAGAACCAACGTTGTGATGAGCTGGCCAACC
CCTGCGATTACTTCTGTCAGAATGAGGGGATGTGCACATTAACAGCTCTTAACAAACCAC
GCTGCAAGTAGGTCCCTCTCACCTCTCCAGCTGTATTCAGAGCCCACTCACCCCCTTTGT
ACACACCTCCACCCCAACTCCATCCGGCTTCATTTCAGCCTCAGTCCAGTGTATGGGCTC
TTTGTCACAGTGCCTCCTTGTAGCAACTTATCATGTAATGAGTGCTGGGTAAGAAATAGT
At
>NODE_170_length_448_cov_7.810268
ATCACTAGGTGAAAACCACACAGGCCTATAATCTGAATAAGTGCACTTTCTTTAAAAAAC
GGAACTAAACAGGAGTCAAAATAAGGTTATTCTATGTTGAAGGACTTAATGCGCGTCCAT
GCGCATAAAACAGGCAGAAAATACGCAGTGTAAGCTGTGAAAACAAACAAACAAACAAAC
AAACGAATGAATAAAATACTGTATGCCAAGTGCCTGGAGCATCCAGTGCGCTTACCTAGA
CTTGGAGGGGGGCTGAATGTGTTGCCAGCGTTAAGACAGCGCGCAGAGTTAATGAAATAT
CTCCAAATGGGAGTCAGGAGTGCGTGCAGAGATAAGCCTGATGTGGTTTATATACCCAGA
AAGCAAGTGCTCCTCTTCTCATATTGTCCAAGAGCGTTTGCATAGCTGGCCAAGTGGCTC
TGCTCTTGCTGACTCGCTAACATTGCATTGTGTTTGTTTTCCCCTTGCTATGACGTGAGA
CAAAATATTGGCCATATGTCCATCGGCAATAAATTGTTCTTGAGCGCAAACACAGCTCCC
CGAGGACGGCGCTTTTAACCCACACTAGTAGTTTTcgccctgcgagatgttt
>NODE_171_length_461_cov_5.993493
CCCATCTCTGAGACAATATTCAGACAGCAATTTCCCCTGGTGCATTGCTTTAATTAAAAG
AGCAATTTACCTCTGTCAGCCCGCCTGGTGCCCACAATAAAAAGAGGCCGATAGAAATTC
GGCCCTTATCAATCCACCATCACAGTTTAATAAAGTTTCCGCGTTAAGATCTGAGTTTCT
ATGGTGAATTGAAGTGTTTGACATGGAAACCAGTTCAGATCCTCCTCACTTTTCCGCCTC
TTTACCTCTCGGCAAACAACAAAGACCTATTTCATGTTGGAAAAAGAATATTTACCTTGA
AAAACACGCCTCAGTGCACATGAGAAAACAAGAACATTTCATCCCTCCCCACCTTCTCTC
TGTGGGTTTAAGGTTATATGGCCTCAATCTGAGGGTAATGAGGTCATAACTTTAAAACCA
TGGCTTCTGATGCTCACTGACGTTATCATGGACGCTCTTATTTCTCTGCTTCTCCTGGGT
TTCAGAAGCAGTGGACTGTGTGGAGAATATATGGACTTTATGGCTCTGCAGGTTCTGGTT
TGGGCTGTAAATCCAGAATGGACATATAGGGATCTCTGCTTTCCACAGTGTCTGTTTGAA
ACTAt
>NODE_172_length_580_cov_13.524137
ACATACGGAGAGAAAAAAAAGCAAAGTGCAATGTTAAACGAGCTAGACGTAAAGAGCAGG
GTGCGAACAGGTGTGGGCTTGAGCTGGTCAGCAGACATTATGAGAGCAGAGAGACAGGAG
AGCTTGAGAGACTAGTGAGTCACGGGGGCATCTCTACAGAGAAAAGCTTGGTATCCTCCA
ACAGAGGAAACAGGCTTAGTGGTTGGAGGATAGATCTTTTTTTTCCTTGCCACAGTTAAT
TTTCAAATCTCCAACATCCTATGGCTGTCTGTTTTTCTTCTTCTTCTTTCTGTTTTTTCT
GCTTTCATTCTTTTCTTTTAAAATGAAACTGGAGCTGGGGCGGTGATAGTGATAGATGGC
TCAGCGCTCTAACACTTTATCCAATCCGGCGCAGATTTCATCCAATAAAGAATCACTTGT
GCACTCTCAAACTAAATGGAAGTCAGGCAGCGGAGAGAAAGGGGCTGCCGTGTGTTTCTG
AGCTGCGAAAATCAAATTTTCTTAAAGCTGCCGCAGCAGTGGCTGGCGGAAAAGGCAGCA
ACAGCCATGACTGGCCAGGGCCACAATGTCTGCACACACAATTTAATCCATCACAGAGCG
CCTGACACCATATCAATCAACCTTTCATCAGTATGCCCCCCACCCCCCCAAAAAAGAAAA
AAAAACAATATTTCTATTCAATCACCTCTGActgaaccaggcctgcaacccaatgaccaa
tggg
>NODE_173_length_553_cov_11.976492
GTGGAGGTGGCTGGTGGCGGTGTACCAACTAGTCACGGACCTAGAGGATTAGATTTACCA
TTTCAAAGATGCCTGTGTTTCTAAAGTTTACACACATACATGCACACAGACACACTCATA
CAATCACCCACCCACACACTGCTTCCCCAGCTTGTCAACGTGCAACGTGGGCTGTGGAGG
CTTGTGCGAACAGATGGGAGGAACCAGCATAAAATAAAGTTAAACTAGAACAGAATGACT
ATGCAAGTGGCGTGGCCGCCCTTTGTTTGCTAGGAAGGTGATCCTCAGCAGCTGGGGATG
ATGGAACGCATGATTAAAATTACCAGAGGGAATGATTAATATCTCCTTAAAGCACACACT
TCCAGCATATCAATCATCTCATTACACTGGAAAAGTTAATTGTGTGAGGGGAGGGTTGGG
GCCCCTGAACCATGAAAAAGTAGCCCACCCCTCGACATGTTTACTTACACAACAGAACAG
ACCCAATAACTCCAAGTGTTCTGTACTGTGTTTTGAGAGTTTTAACTGTTTCCACTGAAA
CAGGCCCCTCTCatatgatgcacattcaggtctgacagctgcagatggactcttcacacg
cacaacacaaatacatggatacacacctccccaaacacttttaactgtagtctgaatgtg
agctgtgcgagtatgtgtgggtgtgggtgtgtgtgtg
>NODE_174_length_409_cov_8.816626
GATCTTTTCTAGTACGAAAGGACCGAAAAGGAAAGGCCAATACTAAAAGCACGCCTTACC
CCCACCTAATGAAAACAACTAAAATAGGTAAAAGGGCATAACCCTATGCTCAAGAAAATA
GCACGTTAAGGTGGCAGAGCCCGGCCATTGCAAAAGACCTAAGCCCTTTCCACAGAGGTT
CAAGTCCTCTCCTTAACTATGATTTCAGCACTTATTACCCTCATCCTAAACCCCCTTATC
CTAATTGTATTTGTCCTTTTAGCCGTTGCCCTCCTCACCTTAGTAGAGCGAAAAGTGCTA
GGATATATACAACTCCGAAAAGGCCCTAACGTAGTAGGACCTTACGGCCTTCTACAGCCC
ATTGCAGACGGATTAAAACTATTTATAAAAGAGCCAGTACGCCCCTCAACCTCCTCCCCT
ATTTTATTTTTGTTTACCCCCATGCTAGCCCTTACTTTAGCCCTAACCCTCTGAACCCCT
ATACCCCTTCCTTTCCCAATAGCAGTTCTAGACCTAGGCATtttgtttattttagctctt
tccagcttagcag
>NODE_175_length_390_cov_12.253846
ACACTGTGCCTCTTGCTGTAATGCTAATGGCTCTGAAAAGAGAGTTAATCACTGTTGCAC
AGTTAGCCACATGCTTGCCTTTTGCAGCATGGTCGGTGTGTTCCAGGGGTTAGCAAAACA
CTGGTGTAACACATGATCGCTCTTTATGAGGCTGGGGCCTGCAAGAGAGAGAGGGGGCCC
ACAGACGATGCTAAAAAGACGGTAATGACAGCCATTCACCGCAATCCAATTATGCAAAAG
GGAGTCTAAACAATTCCATCATCCCCTAAATTAGATTGTCCTAACGAGATAAAGGCACCA
ATTAATCCTGAATTAATTTCTACAGCTCATTTTCCCCAGAAAACACTCTAATATGCAAAT
GCCAGTGAGAGGCAGAGAGGCATCTTTCTGCAGGGGTTTGCACCACCTCTGCGCGTTGGC
TTCTGTTTCTGAGTGAACTTATGAACCTAGACACATTTTACGAAGATAAAAAGAAGGAAT
ATAACAATGTCACAGCTCAGGTGTAGCACTGAAGAGAAGCTGTTTAATAGTAAA
>NODE_176_length_533_cov_10.191370
TGAATGAACCTAGATGGCACGTTGAGGTGAAATAATGATATACTCAATCCCCCAAGATTG
TTCTGTAAACATATTTCATTCCTCAGGTCTTCTTCACTTTAGTAGTGCTTTCAAATCCCA
AGATGCCACCCAAGATATACCACTTAGCCTAAACTCTGCAAAGAACAGTTGGAGAGGATA
TAACGTGGGGTTGTATATGAAAAATAAACCCAGTATGATAAAACTTGTCAATTTGTTTCC
ATCATTCTCATCTTTTCTCCCCTTTTCTAACAGCTCGAAAGTGAAAAAAGCCTTCAGCAA
AATGTTACATTTCATCATTTTTCCATTCTTTAATTTTCACCACAAAGCCTGACATGTTTT
AAGAGGTGCAACCTAATATTGCCTGAACTCCAGGACCTACCACAAAGATCTCTGGGTAAA
TGGGAGGGAAGGAAGTGCACAGACAGGAGGACGGGCGTGGATGGAAAAGTGCGCAGTAAC
TTGGCTGCAGCACACCCTTAAGTAACAACACATGGCAGTGGAGGAATTCCACATTCACGG
ACACTCTACATGAGCAAGGATGGGAAAGGCTGTCCAGGTTGCTTTGCACCAAGCGGCCGA
CCAGTTCTGAATAGGAAGCTGATAAGGCTCTGCCATACCTAATTcctttccatgttctca
tcctgggtaggcatcac
>NODE_177_length_441_cov_4.594104
ATTTGGTCAAACAACCATTGCACTGGCTTTATTTCTAGAATGGTTTACTGCTTGTAATGC
GTTATTGCTACACTGAAATACATTCAGATCGTTCAGTTTCTCAGTATTTTTTTTAATTCA
AAGGAGCACACAAGACAAAGAAAGCTAAACTTAAGAGCACTGCTCACATACCTTCAGTGC
CATTGGGTGTCATGGAATTGTTACTGATGTGCGAGTTGTCAAGGTTGGGACCATTAGGAG
ATTCACTGCTTCCACTTACTCGGCTGTGAGGACTGGCTAAATCCTGCATTTCCATAGACC
TGACGAGACACACACACACACACACGCACACACACCAAATCAAATTACACATATCGCTCT
GGTTTCAGGGAAGGCACAGAGCTCTCATACTCTGCGCTGCGTACACAATATGCATATTCT
GGTTGTGACAGTAGTAAAATAATGAAGGCACTACAATGTTAAAAAAgtaaagtagcaaaa
acattgaatttaaattttaattaaacagataatctaatgcaagtttgctaatggcaacct
tgcatgtgatcttttcaccaaaaacataacgccgtttttatgtga
>NODE_178_length_415_cov_12.322891
CAGCAAAATGTTCATAGAACAATTGCAGTAAGATAAAGGGGCTTTGGTAAGTCCAAATAT
GAATCATGCATAAAGACAGAAAGACTTTCACCATTCATTCTAGTTAGAGGACATACTTTA
CAAATGCTATATGTAGCTATCAGTGCACCAGTAAAATAGGTCAATAGATTGTGTGTGTGT
CTAATCTTTGATCAGATGGTGTTCTCATCCAGGGCTATTAATGTGCTGATCCACTAATTG
GGAGAGCTTGCTCTCTTAATGCAATGGCCTTCTAAATGTGTCCGTCCCAGTAATTTAATA
ATGGCCATTTCATGCTACTCTGACTTTTCAAACAGCTTGCTCGGGGCAGCTACAGGGACT
GGTTATTGATTGAAACTCCTAGGCTGCTCGGGCTAGGCTCTGGGTGAGAGAGACTGATCA
GTCTGCTTCCCAGAGTCCAGATGCAACCACAGTCCAACCCCCTCCCACCCCAACACACAC
ACACACACAAACACACACACACACACGCGCATAAGGAGATGTGCACACACACatctcctt
atgctgctcgtaaacacac
>NODE_179_length_584_cov_8.597603
GTTATTTTAAAAATGTTGCTGAACAATCCATTCTATGGAGCTAATCATGTCATAGGTATA
TTGTAGGAGGAAAAAAAATAAAGAGAGGGGAGTTAATGAGTGATTAACAACAGCAATTAA
AAGATGAAGAGGAAGGCAGATGAAAAAAGGGGTGTAATTAAAATATCAGTCCTCTCATTG
TCAGAAGTGCGAGTGTCATCCATTGTGCACTTATTAAAAAGCTGGGTGGAGGGGAAGGAG
CGAACGGCGCTTAATTTCAGCAGCCCAAAGTGTCTGGTAATCTGCCCATGGATGGAGCTG
GAAAAGGCTGTAACTCATGTTTAAGTGTTGGGGCCGTGTCATTGCAGGTTCACAGTCATG
CATTTCTGTGTTGACACCCATCGGGGCAGGGGATATTTGGCAGTCAGGAGTAATTTAACT
TAATTAATGGGATGCATATTTGATGGAGGAATAAAATATCCCGGCTCAGCAAAGTGGAAA
AGGGGAAAGATTTAGTGGGAGTTAAAGGTGGAGGGGAGAGTAATTTGTGCATTCAGTTAC
CGGCTGCTTGAGAGACAGAGAGGGAGAGAGCAAAGGAGATGAGAGAGAGAGAGGGAGAGA
GGGAGAAAGAGAGAGAGTGCGTCAAGGCTGATAAAGATGGCAACCGGGAGAGAGGAGGAA
GCGGAGGGGAGGATGAGAGATGGATGGTTGACACAAAGCTGAGCTGATGTgtagagggga
atgggctg
>NODE_180_length_645_cov_6.044961
CACCTTAACTCCCCCCCTCCAAGGAGACCATATTCTTAATGCTTTTCTTTCTTTTTTGAT
TGCTCGTTATTTCCTGCCGTTTTCCCAAACTTCAGCGCAGTAAGATTTCTTTCTTGTTTA
CACAGAAATCTTCCATCCCGGGTCTCTGCTGGAGTATTAGGGGTACCAGCTTTCAGCATT
CTGGTGGGCCCAGCGGCCCCACAGCGACAAGCCCCTATGCTCTTTATTTGGCACGTAGCC
TGGAGGTGTCAGAAATATCGACACGCTTTCACGTGACGGAGACTTTGCCAGCCGTTTTCC
CCCCTTTCTTAAGCCCGGCATTCTGTCTGCCCAGCCAGGTATTGTAGGGCCCCGTGAAGG
CCCTGTGAATAGTGTCAAACTTGATAGTTCTCATTTCGCTTCCTGTACATGGCAGAAGAA
AAAGTGCCCACCGTGTGGGTTTTCCTTTTGTGATGGCCCTCTCTAGTCTTCCTGGGAACA
CACCACATTCCAGCCACAATCATTCCCTTTGTGAATCTAGGGATTGTGGGTGAGCCTGTT
ATGCCGATAACCCTCCTAGCTTTCAGTGTAATGCATGCGAGTATCATAGAAGTCTAGACT
CGTATTTTTTGCAAACAATGCCAAATAATGAGCAGAGTGTTTTCAGTGATTTGGCAGGGC
CTTTGTTTTGACACATCCTCCCTCATTCatgaaggaccttttgtgctcatccacgcctaa
gatgtgatttaaggtctgctacatctggacaaattatcgcaccaacgtaccatacgtggg
cctcatgtg
>NODE_181_length_324_cov_7.543210
GACACTGGCTTCCATCTGCATTGTTCCCCGCAGATGGAAGCCAGTGTCTCCTGGGTAACA
GCATTAATCTCCCCTTTTCTCCTGCTTCCTCTCTTGTCGGGGCCATAATCGGTGGGCTCC
TTTCAGCAGCCGAGCCAGCCTCAAAGCCCAGGCTCCTAACTAGCCTCCTAATTAGCTGCA
ATTACAATGAAGACAACATGATGAGATAATAGAAATTTGCAAAATAATGACATACCACGG
GAAAATATTCCTCCTCCCCAAGCACCATTTTTTTCCCTCCGGGAGAGGCACAATGGAGAG
CCGGGGCCCTTTTCTGAAAGCGGGGAGCTCAGAAAAAATGGTGGCGCATTATGTGGCATA
GAACCCTATTGTCTGCCTTCTGGTTGCTTCAATCAACAGGCCATTGTCTGGCTGCTTAAA
TCAAAATGACTCAAATACGGGCTCCGTAATGATGCCCTctcagcagcg
>NODE_182_length_518_cov_9.667953
CATATTACTGCATCTCATCTTGCTTATTGCTGCCTAGAGTACTATGACAACCGAAGTGAG
AATAGATTTAATCTCTCCAGCCCTGCTAATAATACTATGCTACTGGCTGAGCGCCGAAAC
ATGCACAAAGGGCTAATCATCTCTAGTAAGCGTTTTCTTACACATACACATTTTCCCTGC
AGTTCTCCGAACTGTCAGGAGTAAAGAGATAAAGAATGGGCAGAGAGGGAAAAAAAGTCA
GTTGTGGTGTGAGAAGTGTCTGCCACCACGGCGTCATTAACACCCAGTGGTGCTGGGGTA
AGGGAGGGAGAGCAGACGGGGCCTCCAAGCACTAGGAGCGAAATTGCAAACCCAAGGTTC
CTGATACAACCTGTTATTATTTTTGACACAAGCCATTTACAATAGCTATGAAGGTGGCAA
TGGAAAATGTAATATTGATTGTATGCCCTCAAGGCTTTGCTCCCCTGACTTCTAAGCGTC
ACACATCTCACATACAGTATGTTGGGCGTGATGATATGTTTCTCCTTTTTTTATTTTGTT
TTGTTTCCCCCACCCCCACTTCCACAAATCCTATTTTAGGAGCTTTGTTGATACTTTATT
TGATGAGGTAATTACATCGGTAGATTGAGAGGCCAAGGTGACGTTTTGTtagtcgagaaa
at
>NODE_183_length_339_cov_4.315634
AAAGAGAAGCATTGGAGTCAAGACACTAAAAAGAAAAGAGCACAAAGGAGTAATGAACAA
TAAACTGCACAATCATAATAGTCAAGTTGGAGAACTGCAGTGGAGTCAAAGCAATATTGG
AGGAAGGAAGGAGGAATAAGTGTAAGCAGAAAGGGAAGTTGTTACAATCACAACTAGTAC
AGTTTTTATTTAAGATTTGGACTCCGTACCTTGTCAGGCTGGGAGTCGTTGCGGGGGTGC
TGGAAGGTGAGCAGGTGCAGTCCCGGGACATAGTTCTCGGTGCGACAGGAGTGGAGGGAG
GTTAGGAAAAGGGTACGCTCCCCCCACCAGCCGTACGCCCCTGAGATCTGGTCCACACGG
CACGCACTTCGCTCTGTGAGACCGAGAGGGAGAGGTCAGCACACAAAGAACATCTCTGAC
CTCTTAAAAACTCATAAtacagcagtttcctatagcgcactactgtactgaaaagggtgt
gat
>NODE_184_length_498_cov_5.746988
TGTGAGGTTGCCTGCCCCACCACATGGAGTGCTCCAACAGTGACCCTGCGCAAACTGGCA
ACTGCCAACCGTCTGCTTCCGTCTGCTTGGCATATTTGGCCATTTAGTGGGCGCTTGTGA
AGATCAAATGGGTTAAGATCGCCCCTCTTAGTGAGCGGGGAAAAAAGAACATCAAAAAGG
TGTAAATTTCACTTCCCCACTTTTGATTAAGTCAAGCATGAAAAGAAATGTAATACTCTC
AAGTGGCAAGGGTTTACACTATTGATGCTGTTACTTCTGCTTCAGGAGGCCCAATCAGCC
GACAGGGAGCTGAGTAAACTCGCCCTGAGTTTTAGGGGAGGCCAGATGGAGGGCTTTTGC
TGTGCCTGAAAAGACAGCTTAAGAGCTCGCCTCCTCAATCCCACTCAATACTGACTGTGT
GAAATCCTGGCCCTGGCTAACCCCCCAACCCACCCGCCTTTTCCAAAGCTGGTGGCTACC
ACCATATGGGCTTGTTTAAAAACTCCCACAGGCTGGTACAAAGCACAACAACACAGTTTT
CATATCAAGTACTCTCTCAAAGAGGCCCCCCCTCTGACTCCTTCCCTTCCGATTCCAAAG
GCTGTCACGGGTTCTGCTCTGATTAATAGTTggtgttggccg
>NODE_185_length_362_cov_4.972376
AAGTGTGCCGTCTTTCAACCACAATGTTTACAAACATGTTTTGGCTTCACAATGTGCTCT
CATGTGATGAATATCAAGCCAAACGCTGTTTCAAGTCACTTGCTGTGATGGAATTCAGTT
CACATGCCAAATGTCAAAAGTGTGTTTATTAGCGCGAGAGGCACTATTTCAAGGCATGAA
GTGTGCCGTCTTTCAACCACAATGTTTACAAACATGTTTTGGCTTCACAATGTGCTCTCA
TGTGATGAATATCAAGCCAAACGCTGTTTCAAGTCACTTGCTGTGATGGAATTCAGTTCA
CATGCCAAATGTCAAAAGTGGCATTTTCAGCACGAGAGCCACTATTTCAATGCATGAAAA
CAGCAAGTGTGCCGTCTTTCAACCACAATGTTTACAAACATGTTTTGGCTTCACAATGTG
CTCTCATGTGATGAATATCAAGCCAAACGCTGTTTCAAGTCACTTGCTGTGATGGAATTC
AGTTCACATGCCAAATGTCAAAAGTG
>NODE_186_length_363_cov_15.644629
CATGCAGTGTAGGGCCGCCTGTTTCAAAGATCTTTTGCAATCAGTTACACAATGGACCCC
CTCATTTTATGCTGCTACATCATAAAAGTGCTCCTTTTGTTACATTTCCATCCTTAAAAG
GGTCTTAATCCCCATCCTTTCAGGCCAGTCTATGGCAAATTCCTCAGGGACATCCCATTC
GCTGCAAGGGCTGGAGTGACCCACTCAGAAACCAGCATGCAGGGCTTTGAGCTTTTCTTC
TGCTGCCACTCTCCAGAGAACATTAAATCGTACTTTTCATCCCCCTCACCATAGGGGGAA
GCCCCTTAATGATGACAGAGAAAGAGAAATTCCTCCACTCGGTCCTATGACACCATTCTG
CTGTCAAGCAGGCGTCTCGGCGGACAGAGAATCAAACATGGCTTCCTGCAGGTGGAACGC
CAGTGAAGGTCACGGTACAGTCCAAAGAGGACAGAAGGAGAGATGAAGGGAATGAGGGAG
GCAGAAGGAGAGAAAGAAAGAGAGGTA
>NODE_187_length_464_cov_9.489224
GTTTCATAGGATTTAGTTTCAGTATGTCTTCAATATCTTTCTGAACCCTGCCTATTTTGT
AAAATGTTGTACTGTTACATTTTAAGTTACGCTAGAAGTGCTTGATTATATTAACCTCAG
CCAAGAGATGAGTCAAATTCTGTGTTTACTATATTTTGATTTGTGAAACTGTTTCTGTTT
TAGTTGTTTTGAATGCGTGCGCTGTCAACACTTTCACTTTCTGTGTATAGCTGGTGTCAA
ATCTCCCTCTCCTTTCTCCCTCAGTCTCAGGGCTCACCATACTCAATGAGCGGACAGCGC
AATGTCAGAGCGCTCTGGGCAAACTGCAAAGGGGAAGGAAGGCAAAACCAAGTATGCGTC
TCTCAACCTGTTTGATACATACAAAGGAAAGAGCCTTGAAACACAAAAGCCTGTTGGTGA
GTATACAGGTCCTGTCATCCCCAAGCTTCAGCTCACACACAAGCTTTTAAATTGTGTTGT
ATGTGTACTTGCAATGACAGTAAAGGCATTACATTTGGTTTGGTTTGATTTTGCAGCATA
GGTTCCTTCAAATTTTGCCAGATGTTGTTGTTTTGCCATTAAAGATGTACAGCTTGTTTT
GTAATTAa
>NODE_188_length_410_cov_17.965853
ATCATGTTATTGGACGTAAATTTAACAAGCTGTTGAGAGCGCTGGAAAATCAATACCTTT
TAAATGCTGTTTATGTGTGATTAACGGTTAATATCCTCACAAATTATTTAATATAATAAG
GTCATTTGTCTTTCACATGAGCCCGGTACCCTGCAAAGAATAATAGAATAATAAATGAGG
ACACTAGTGAAGAGGAGATTTCTGATGCTTTCCCCGGCTCCGTTTTATTACCCATATCCT
CTTTACAGCTACAAAGCTGCACTATGGTTATTTTATGCAAGTCATAAAATTAGGCTGAGA
TGGAATTAGCAGACTCGGGGCTCTTTATAGGTCAAGCCGGTAGTTTATGAGCCCACGACT
CCCTGGCACTATTGTCAGGAGGCTAGTTAGAGGGGTCTTTAAGCATGATTTAATATGTCC
ATGCCTTGGAAAATAGTTAAATAGCTAATTAAATGGAGGAGTTAATTTACATATTAATTG
ACCTTCCAGTAATATTTATATTGATACCTACATGAGGATCCCttgtcttcattgcctttc
atcatagttagtct
>NODE_189_length_367_cov_7.408720
ATTTATGAGCCTCAGAAATAGGGTTTTGTTTGTGGACAGCCTATGTTTTCTCAGGGCTAT
GGATCTTATCTGTGTTTCAGAGGAGGAGGGCTGTTTCTCTTGCAGGAGAGCCTCACCCAC
ATAACTTTGGCAGTAAACAAGTTAGTTGATTGGTTTTGCTTTATATACTGTGATTTAATA
AGGAAAACACCAACGTAAGCCAGTCCGAGCAGCGTCGGTGGTACCAGTGCCATGCTTTCC
ATTGGTTCCTGTTTACATGATGCCCACAGGACACGCGGTGATTGGTGGCTCCTCACACGT
GACCAGGCAACTTTGTACATTTGACAGGGAGTAGGAGGGTTTTGTGGAGATCAGAAAAAC
GACAGCGCGATAAAAATTAGTATTGTTGCACTTCACAAATTAATGACCATGAGTTCCTAC
TTGATAAACTCCAACTATATCGAGCCTTCCTTTCCTCCATGCGACGAATATCAGCAGAGC
GGATACATCCCCAACCCTGGAGATTACTACg
>NODE_192_length_685_cov_6.716788
CACATTAAACTTCACAATGTATATAATTCAGTTCAAATTTGGCCCCTGTCAGTCCATTGT
GCTGCATAAAGGATATTATTTTTATTCTGCTGATAAGACTCTGAGAAAAAATGTAGTAGT
ATTTTTAAATGCTAGTTTTTCCAGTTATCTCAATGCTTTTTCCACTACTGCATTTTATTT
ATTTATTTATTTTAAGACTTCCACACACTTTCTGCGGCCTATGTATAAGTTCATGCATAA
GCTGTCTGCTGCCCCCGACCCAACATCCCCTGCTGGCTCCCTCAGAGCAGCTTGGCTCGG
GCCGGTGGCTTCAACCTGCAGGCAGCCATAGGACAGCCCAAGCGGAGCTGTCTGCCACTC
CTGTGCTTCATTAGGAAACAAAATATAAGGTTTCCACTCCATTAGGAATGACTTTAGGAG
TGAAAGCACATAAGACGCCGACTCACCTCATCAACAATGCATTGCAATAACGGCTGAGGA
TGAATGAGAGTGAGCAGAGAGGGGAGAGAGAAAACAGCATTAGCCTGTATACAATGTCTT
TACAGCAGAGTGGGAAGGAAAAAAAATCATTAATGCAATAAAATGTGGTCAGATTAATCA
AATGCCTCAAACTCTTATGAAAATATTACAGGCAGAGAATTTTCTATTACATCTAATGGT
ATCTAATCTAATACTGGCAGTTAAGGGCTTGGGCATCTATTTATTGTGAAACACAATTTA
GGAAGTTtaagggaggcagtgaagcatgcgcgcaacatagccgtcaggaacataggcaca
gatctttccctgctattttctttcctccaactcataaaagcttaccatt
>NODE_193_length_366_cov_7.923497
TCTTACTCCGTGCGCTGCGCCGAGTCTCCGCAGTTTTAATTACAAGCCCTAATTTCCGAG
TCGCACATAGTGTCAAAAAACCTGCGACTATTTCTCAGAGATTCCCTTTAACAAGTGGAA
ACTTAGTGTCCTCCTGCACCATTTTATACATGATGAGCCGTCAGTAATGGGATTATTAAA
CAAAAACGTTTCAGGCGCTGGCGTTAACCTTTTTTAATGCCTAATTAGGTTTTGCAAAGA
AATAATTAGATTCTACAGTGCTTACACTGCCTATATTTTCAAATGGCATCTGCAGCAAAC
ACATCATCCTGCGACACTCGTTGCCAATAATCTGCGGATATATGCGCTACAGTAGCAGTC
GGATGTAAGATTTTAAAACATGTTGGGACCAAATAAGGTGCACTTAAAGTTAAAATAATT
ACCCGGCGCAAGCTATAGGCCAACCTGCAGCAGGAGCATAGTCTGGTCTGCTGCGCCCCC
TTGTGGTGGATGTACAACTACAGCAGGAGA
>NODE_194_length_332_cov_9.503012
GTGTCATTACAGCCGGCCAACAAACACAAAACAAACGCCGCGTGGAAAGGGGCTCGGCGT
TATTCCGAGAGCTGTCCTGCATAAATGTCGCACCAGTTAGTTTGTGCACTCACACTGTGT
GTGTGTGTGTGTTTGCGCGTGTGTGTGTGTCTGTGTGTGTGTGCGTGTGTGTGTGCAGGT
TTTACAGTCAGGCTCAATACACGCATGCCCGCGCACACACTCGCACAAAGCAACACAAAT
CCATACTAGCCACAGGCTCCTCTCCAATCTATTTTCTGCTCAGCTGGTTTTAAATGAAGT
TATTATGACTCATTAAAATGCCCACAAGCTTGTGGAAGTCGGCCAATTACGATTTAAATT
TAGCCTCCTGCTCTCACAACCTTATCTCCCCCCTGTACAACCAACCTCTCATCTCTGCCT
CTGCTTTTTTTTTTTTCTCCTTCCCCTTTTTTTTTTTTCCTTTTTTTTTTTTTTTG
>NODE_195_length_488_cov_6.954918
CCCGCTCCCGGGCGACGGACCGGTAATGATCCTTCCGCAGGTTCACCTACGGAAACCTTG
TTACGACTTTTACTTCCTCTAGATAGTCAAGTTTGATCGTCTTCTCGGCGCTCCGCCAGG
GCCGTGACCGACCCCGGCGGGGCCGATCCGAGGACCTCACTAAACCATCCAATCGGTAGT
AGCGACGGGCGGTGTGTACAAAGGGCAGGGACTTAATCAACGCGAGCTTATGACCCGCGC
TTACTGGGAATTCCTCGTTCATGGGAAATAATTGCAATCCCCAATCCCTATCACGAGTGG
GGTTCAGCGGGTTACCCACGCCTCTCGGCGAAGGGTAGACACACGCTGATCCACTCAGTG
TGGCGCGCGTGCAGCCCCGGACATCTAAGGGCATCACAGACCTGTTATTGCTCAATCTCG
TGTGGCTGAACGCCACTTGTCCCTCTAAGAAGTTGGACGCCGACCGCACGGGGCCGCGTA
ACTAGTTAGCATGCCGGAGTCTCGTTCGTTATCGGAATTAACCAGACAAATCGCTCCACC
AACTAAGAACGGCCATGCACCACCACCCACAGAATCGAGAAAGAGCTATCAATCTGTCAA
TCCTTTCCGTGGGTGGTGGTGCATGGCCGTTC
>NODE_198_length_713_cov_4.953717
ATTAGCTGTTCCCTTTTATATAGGCAAATTATGTAACTAATTCAAAAGTAGACTTCTTTT
TAGAAAAGAAGATAATTGTACTTGTCTACTAGTGTTCATATTAATGTTATAGCGAAATAT
TCCCTAGTCAGAATACAAATGGACCAGAATAGAGATAGAATTAAGATATTAAGATAGTAT
ACTCACACTATGGAAGTTACCCTATTTTTAAATTTACCCTCAACTGTGCAATTCTATAAC
TTGTACAGTGGTTTTATAATGATGTTTTAAAATGTAATAAGTATTTCACTTTCTTTACAG
TTTAGTTTTTCTTGTAAACAGGGAACAAAGGCAATAGTGATTTTAGGGTTAGTTGAGCCC
AATAGTGACATGAGGTAGCGAATTAGCAGGACGTGAAGCACCATAGGAACTCCTAACCTC
TTGATAGGCGCCTCACAATCAAAGTCATTAGCCAGTGTAATAAAGGGCCTGAGATACAGC
CATTCTTCAACAGCCTAACTCTTTTATAACCAACAGATTAAAGTTGATTGGATTAAAATG
ACATTCTGCCCGTCTGACCTTGGCAGCAGCAGTTAAGTTCACCCAAATTAAATTTCTCCG
TAATAAAGATGATTCATTTGTTGCCTGACGTAGTAAATATAAAACAGAAAGAAAAAGGAG
AAAAGATTAAGTGACACACGTCAGTGCACACATGCACAAATGCACACTTGTGCACACACA
TATACATGCATACGATGACATGAATACACCCATGCGTGCACTCACACAGCATTGTTGGAG
CTGCCAAGCACCTGGGTGCACATGCAAAACCACAGAGACACCCGTCTGAGTTAACCTAAA
ACTTAAAACATGTCGTt
>NODE_199_length_324_cov_7.682099
TATAGCTGTAACCAAATTATTCCTGCACTTTTTCCCCCCCCTTTTACCCCTCATCCAAAA
GAGGAGGCGAAGAGGGGAAACTGTAACTACCCTGATAGTGGTGTTAACACCCAGCCAAGC
TCCTCGACTCCCCCCTCTGTTCTCTCCCCCTCTCCCTCCATCTTCTCTCTCCTCCCCTGT
TACCCTGGCCTATCAGTGCGGAGCAGTGGTCTGTGAAGAAATTCCCAATATCTAAATTTA
CACACTGTATCAATCTTGTTTAATAGACTGGAAAGCTTATAGCCGCCATGGCAAGCCGGC
AGAGAGGGCAGCGGTGATAAATTGTCGGTGTGCAGGCGACAGCCGCCCGTGATGTATAAT
GAAATATTTATGATTTATCCCAGCTAATAAACTGAAATGAAGTGCATGATGTATGGGAAC
AGATGGGCCCTCTATTGATGCTGAGGTGGAGAGGCAAGAGGGGGAAGA
>NODE_200_length_467_cov_6.670236
CCCTTCTTGCCGCAGTAGATGAACTGTCCAGTGTGGATGCCCTCAGCAGCGATGAAGAGC
TCTGTCCTCTTCTTGAACCGGTATGGGTCACGGAAGGCCACTTTGGCCAGGGGAGCACCA
CGGCCGGGGTCATGGATGATATCCTGAGAGGGCAGACCGGCGGCAGGCAAAACATCGTTA
ACACTCCGCTTACACCAAACGGCACGACTAAGGTGCGTCAGGGTCGACAAGTTACCTTCA
CAATCCCCTTGATGTAACCATGGCGTTCAGCGAAGTCAATGTGACGGAGTTTAGCGGCAC
CTTTTCTGTGCTTGACGTGGGCTTTGAACACGGAGCCCGCACCTTTTCTCTGTCCCCTGA
TCACACGTCCCATCGTGTACTGAAACAAATGACAGTCAGGGTTAGAAATCTTACATCACC
ACACACATCAATATCACACACACTAGGGCCAAATGATTGACAAGACAAGAAAATGACTAA
TTGAGATTTACCAGATACTGCAATACAATTCTGTAAAGTTAAACTTCAGTTCTTTGTTTG
CCACTTAATAAATTTAAAATACTAAAAGACACATTACTAAAAGTCTAAATGTCACAActa
aaactacattt
>NODE_201_length_670_cov_13.014925
GAAAGTGATGTGCCTATATACTCATTATTTTACCTCAAGACTTGTGTCTAAAGAATACAG
AGGATTTCCAACATTTAATACCACAGTATTTTCAAACTACAAATGTCGTCCTATTCTTAT
AGTTACTGAAGCGAAGTCAGTTCTCTATAATTAAGGCAACTTTATAGGCACTGTTCCCTG
GTGAGTGTATGTACGAGTACCTGTGTTAGATGTTTCATCTTTATTAGCCAGAGCATGGTA
AGCCTAGCTCTTCATGCACTAATCCCCAGCTAAAGAAACAGCTTTCAAGGAATTAACATC
AAAAGTAAAGCTTTGCGTGCCGGCGGGGGAGCTTTCAACAGAGCCTGCCTCAACTATCTC
CTAAGTATTTTCAGAGCCTCGGGGATGAAGTGGAAGTTAAGTTTAACTTGCTCTGTGTTC
TTCTGCAAGTCTTTGACCTTGTTCTCAGGTCTCTTAATAATCCCTGATACGTTTGAATCC
GTACAGCGTTTGCGGCATTTCCATGAGGCACTGCCAGAGGGTGAGGATTTTTCACTGGGG
CCCATTGCCCATTCTTCTCTTTAACCCTTATTCCTGTGATCAGTTGGTTACGATAAAAGC
AGTTGAGGTTTTGGATCAGCATCTGTCAGACAGAGCTACCTACAGTACTGAACAATGTGC
ACTGCAAATCTGTGCATTTCCATACATGTCCATGTTGCATGAAACCACTATGAGCAGCTC
AGTGTGCCGTTAAAAATAAGCCTCCCAAATTGAAGTTGTAGttattgcgctgttaattga
aatacctgcattcagctaatgacaaacgacctta
>NODE_202_length_519_cov_9.576108
AAGAGCCCTGCCTTTGTTCAAAAATGTATTTGTTCTCTTATTCTTTTTGGGAACTATGTA
AAACAAAAAAGAACGAATGGCGAAGAGAACCATTCTCTCTCCCCCAGCCCAGCAACCCCA
TCCCACTACCACCTCTCTGTCTCTCTCTCCCCCTCTCTGACTGTACCTTGCTCTCCCTCT
CTGGTAGTGCATATTTTGCTGGAGATGCTAATGATCTCCCCCCGCTGTATTCTGATGCAA
GGTCTGTCTACACTTTTCCCTTTCATCCACATACAAATGTGCTCTTATTGCCTCTTCGCC
CTCGGGCCTTTTAAGATGCCTTTTTGAAATATGCCGTTTGATAACCACATCATTGGCCAA
GTCCCTGCAGTGATTAGAGCTCTCTTTAATGTGAGCAAGTTAGAGAGTGAATGAGGGGCT
CCGGGGCCGGCAGCTATCCATTCTCTTCTGCCCTCACCCCTTGACATCTCCCGGGCCACT
GGGGAGAACCCAGTGTCGGGTGTAGGACGACCCAGAGCCCAGCTTAGCACATAGACACTG
CTGGCCGTCCTCCATCTTTCATCTCCACATGGAGATTAAGCAGAGGAGAAATGACACTGG
AGGATCGCCTTCACAGAGACATGGTACtgtatgctggaaggctagatccctgtactttat
cac
>NODE_203_length_470_cov_10.459575
CCATCGCATCCATGTCTTTTATCACAATTTTTGACCCACAGAAAGGAATTCTCACAAGAT
ATCAAAACAAAAATCTATATTTAATATGAGAGCAATTACAAAGCAAAGTTGGCTGCACAG
GGCTGTTGTCACCAGAGCGCGTGTTTTTCATCAAATAGGTCATTAGACGATGATGGATGT
AAACCTATAAAGTATCTAAACTGGACCTTTTAACAAACCACGAGCAACACTATCATTTCT
CTAATAGAACCTGCTGACCGTGTCATTCCCTCCTGCCATTTGTCATTTTTCCTTGTGAAA
TAATCAATATCTGGGCGCTTTGAAATAAATAATATAAAAGTCATAGTAACCTACCCGAGG
AGCAACAAAAATAGACTTATGGAGCATTCGGAAGGCCTATATGGCCTCAGGGCAGTGTCT
GCTGCATGTTTCTAATCAATGCATAATATGAGTTGTATTTTTTAGTGCGCAGCCTACAGG
ATTTTAGTTTGCACCACTTCTTTTCAAGCTTAGCATCTGTTGTGTTGCTTCCATCATGTT
GGACTGTATTTGGGGTGTAAATATTACTGAGCAATgcaacggtctctgtgcaggccaatt
atgatgaatgtcca
>NODE_204_length_145_cov_16.234482
GCTTCATAAAATTATCATTTTTGCAGGATGGAGAGAGGTTTGTTGCGTGAAGAAGAGCTT
TGTAAGTCATTGTTAATCCCCTAACTTGAGCACTGACTTTACTGTTGAATTAAGTAAGTG
CTACTTGTTGGGGCAATTTCAACTGACCATATCAACTTTGTGAATTTGGAATTTCTTTGA
ATATAAGTGACTCTCAGACCACCTCAAAGGAGCCACTCATGATTTTTGCATTCATAAGTG
CTTCTCTTTGGGGTTGTCTTGGTTGTGACAAATTCCTGGTTGGTCATAT
>NODE_205_length_431_cov_6.092807
TTCTCGTTCCCTTTGTCGTTGGCCTCCCTTAAAATCAAGGAATCCACGAGAAAAGACCTC
GGCATGGCTGCAAACTTGTTGCTCGTCGCGGTTCAAGTTGAAGCCGGTGCGTATTGCGGC
TGTGTGCAATGTGTGTGCTCTCCTCGGGACGGTGGACAGCGAAGTGGTGCTGAAGGCGCA
CAGCCGCTCCTTAAATAGTCGCCGTGGACTCGGTTCGGCCATGTGACGGTTACGCTGCAA
GCGGCCAAGAGCTCTCAATAGGGTTTTGTGCCTTTCTCTCGGCATTCCCACTGCACGCTT
CCCCATTATTTCACTTGTTAACTAAATGAACTGCATAATGTAGTCTATTCTTGTCAGCCC
CACCCACGCCGCAAGAGGCGGCACTGCCCATTCTCCCTTTTATCATCACTCTCATTTTAT
CATAGAGAAGAGCTTAAATTTGCGAGAGAAAACGTTTCTGTCACATTTGGAAAAGCTAGC
GCGTATTCAAGTTTAGTCTCAGACATTAGGCAGCCTTTAAGTTCTAATTGTATCCAAGAC
AAGACGCAGAAATGCTGCTGCGACGCATTTATTCc
>NODE_206_length_364_cov_5.263736
AGGACACATAAAAGTGTCTTGTCATGACATGACCATGTGTTAAAAGCCTTAAGATAGTAG
ATCTCTAATCTATCTGCCAGTCTGCTGGAGACGTGATATGCATCTGCATGGTAATGATTA
TTTTTAAATTGATTCCACAAATTCTTTGGAGAACTCAATTCATTTGTCTTTTTAATAATA
CAAAATTTAATAATGAATCCAATTTGCTTCTCCTCAGTGGCCCCCTGGATTATCCTAGGA
TGCAGCATACCATCCTGGCATCTAAATGTCTTCAATACAAGATTAACAATTGACAAAGGG
TTGCGGGTTGCAGGGTGATTATTGGCTGCAGGCGGAGATTAAAGCAAAGCAGCAGCACAG
CTGACAGTTTGGTTATCTCTTTTGGACTAAATGAAAATCATGGCCTGAATCCATCAAAGG
AGATTAGGAAAATGTGAGCCCATTACTGATGTCCTCTCACAGGTTGGTGTGTCTGTATAT
GTCTTTTTTTTTTTTTTTTTTTTTTTTT
>NODE_207_length_315_cov_8.996825
GAGGGCCAGACACAGCCTGACACACATGCGAACGCACACACTCTCACTTTTGAATGCAGC
ACCGCACAGACAGTCAATAACAGAATGGGGTGTGAGATTAAGCCTAAGCCCACCTTCTTT
TCATGTGGCAGAGCAGCCGCTGCCCCGAGATCTGGCACCAGATGGCGCTGTGCCGGTCGG
TGCCAGGAGATAATCGGGACAGATCGGGCCGCATTACTACCCATTATCTTCTAATTATTC
TTGTGTGGAGCGCTGATCCTGCCGTTTGTGTAAGTGGATGGCACAGAGAGCCTGTCGCCC
CCGGCAGCACGAAAATCCTCCCCACTTCCCTCACCCCCTCTGGGGATGGAAGGAGAGATC
AGCCGGGGGAGGGAAATGGAAGGAGGAGCTGGTTGGGTAAGGCAGCCAACCTGATAGACG
GGAGAGACGCCTTTGTGGAGCACGAGACCGCCATTTATT
>NODE_208_length_338_cov_8.500000
TGTAAAACAAAACAAAAATTTAAAAAAGAAAAGAAAAAAAAAAAAGGTCATCCTTAGCAG
GACGGGCAAAAATGGAGTCACAATGGATAGTAGAGCTTACCAGCAGTGGCAGGGTTGATG
CAGTCAAAAAGGGTCCCTTTCCTTTAATTATTTACTTCCCTATCCGACATTGTCCTGCAA
GAGGTAAAAATACATTCATTTGAGGGACCCTTTTCTGTGAACCAAGCAACCAGGAGCCCG
TCCACTCGAGCATCGTCAGCATTGTGGAGAGAGAGCGTGGCAAATCGATTGGCCGTGGCT
GTCACTGCATGTGTGTGTTTGCACGTGCTTATGTCTGTTTGTGTGTGCGAAAAACAGAAA
ATATACTACTTCCATATAGCGAGACTTCGATCAAAAAGACTATATAAATCCTTTGTTCTT
TTTTATCCTTTGATAGTACAATGGCACCCATATGGCGTTAACTTATGGATAAAATATGGG
AG
>NODE_209_length_564_cov_3.810284
GACACAGAATTACACTTTTCAGACTCTAAACACCAGCCTGTGTGCTTCAGTGGAGCTGAC
ATGTAACGACACTATAGTCTACTGAAGGCCCTCCCCTTGAACCACTGTAATTTGAGGCTC
AACTACCACCATCGTGGTGGTGGTGGTTGAAAAAAAAATAAATCAAAGTTTAAAAACTTC
ACTCCTGGCATTCCTCGGCCACCTTCCGAGGCACAGACCGGCGTCCTTGCCGCAGACTGC
AGCTCCTCTCCGGGAAACGCTTCATTCGAGCGACGGAACGCGGTGTGGAAACCCAAACGC
ACCGAGGGGTTCGGCTCTCAGCGAGCCTCCCCTGAAGTCGGAGATGCACACATGAGGTCC
GTCTGCCTGGGTGGTCTCTCTACTTTAGTGAGCTGTTGCTAAGCAGCTAATAATAGTCGT
GTTTGCTGAGTAATTTTTGCCCTTCTGGAACCAATCAGATGCAAGAAAGTCCTGCGATCT
GACAGCCCCAGAGGCGGGATCTCGAGTCTTTTTTTTCCTCCTTTCACCCCTCCTCCTTCT
CTGCCTCCAAATGGAGAGAGGTCTTTTTCTCCACTTCTATTGAATCTCAGAGTTGGCCGT
GACGCGCGGCCCAGGGGAAGACCACATAGATCTCACCAGAATGCTACGACCATCGAGGTT
TCTCACCCGACGACTTGTGTATGGGAaccactcggcgcgcctcgcttt
>NODE_210_length_341_cov_5.689149
GAAAATTGAAGAGGCTTTATGTCAAATACGGCTAAAGCCAGCCTCTCCATATCAAACAAC
GCAGCGCGAAAATTACTGTGGCGATGATAAGGCTGCCAGATAGAGAGGGAGAGGAGAGCA
AGGGGAGGGGTGGGGGGACTGAAAGGAAGTGACTCTACTCAATTATACTGCAAAATTGGT
ATGACTGAATATTTTTCATTCAGGTGACTGATAGTATCAGTGAAACTGCAATGCAGATAA
ATAAAGGAGCCTTCTGTCAAGAATAAACACCATTAATCATGAAGCCAGCTACTGCGTGAC
CGCCTGTCCCCCCGACTTACTCCATAGAGAAAGTATTAAAGAGGGGGGAGGCTGTGAGGG
GTGAGGCGAGGGAGGGAGGATGGAGGGGGAAACCAGTGACTGCACCAGAGAGGGGTGACC
TATGAAGTCACACAGAATGGCTTTTGGACAGTTTGAGAGGAAGATGAAAAAGTGGCCTTC
GTTTt
>NODE_211_length_508_cov_9.222441
TACACTGACGGCAACACAATGGAACAGAAAAGAGGCATCGGGAGAGAAAGAGACATCTTA
AGTGGAGCAATGGCCCAAACAATTAAGAGCAAGGTACATGGAAAAAAAATTGAAAGCTCC
TCTTTTTTCCCCCCTCACTTTGCATTGTCGATTTGAAATCCCTCTCTTTCTCTTCTTGGA
GGGCTGCCTGTAATGGAGCTAATCTGCCGTCGTTTGTCCGAGCCACAGGAGTTTTGTCAA
TAACAATCAGCGTTTGGAAAGTGTAATTAAGGCCGAGGCTTTTCATTAGGAAGAAGGGAG
GGGGCCGTCTCCAGGGACGGGCATGCCAATTAGAAACTCAGGCACGCGTCGCCGGGTAAT
TTCAGGGAAAGGAGGGGAAAAAAACCCAGGACTTCTTTAGATTGGAGAGGGACCCTGCTG
CTCTTTCAGAGGAGAGGAGGAGAGGCTTAATGGCATAATAATCAGACAGGGGTCCCAGGC
AGAGAAGGCAGGAGGACGGAGGGACTTTTTGGGGGAGGTGAAAGCCTTCCAAAATGATAA
AAGAAACACATGCAGGATTGCTAGAGGAAAATGGAGGCAGTAAATAGCGGTATGTAGAGC
CCTTGAAAGAATGAGAGGGTGCCGTTGATGAGAACTGATTAATtaaaggaat
>NODE_212_length_290_cov_2.110345
TGCCACCCCCAATACTCTCACTCCTCACTTCCTTTTAAACTCGCCACAAATCCTTCTCTT
TCTCATTACTGACTCCCACCTTTCCTTCTCTCTCCATTTCTTAATCCCTCTCTGCACTCC
TTTTTCTAATTAGAGATTCCTTATTTTCTTTCCTTCAGCTTCTCCCTCTATTTGACCTTC
TCTGTCAAACTGCTTTCCTCCTATCCCATCCCATCCTATCCTATCCTACACTATCCTATT
CCATCTCTCCCGAGCATTAAGCCCATGCTGAGTTCCACCTGGCCAGAAATACAATCAGAT
AATGCTGGACCAATCAGACTTTTAGTTCCCTGCAGAATCACGTGCACAGAGTGACTACAC
ACTGCAGATGCACActcaaactgtaaggtctaaggtgtatacaaggcctaacaaaggttt
tatgcactcatcat
>NODE_213_length_510_cov_6.350980
TAATATCTGGATCATCAACTTGATGACCTTTATTGGTCAAGTCATGAGCTTATGGGGAGT
CTCCTTTCAATCACTGGATCCATAGTAATGCGTTTCTGCACAGCGCTGAGCATAGTTTCT
GGATCTCAGATATCTACTTTTATTGAACCAGAAAAAGGGCATTTTAAAGCCTACTGTAGG
TAATGAATGAGAATATAGAGACAGATAGGCGGACTGTGTCCTCAGTCAAGCTTCAGTGCA
ATCCTCCCAGAGATTTATTTCATCAGCGAATGCAGTTTCCATAATCATATCTGTGTCCTC
ATATTAGAAAGATAATTAACAGCACTAATGATCACGTTAAGTTCATTACACATTCACTGC
CAGCTCAGAATGAAGTTGACATTATGTTGCCTTATCATCAAAGGTGGCGTATTGTTGGGA
AGTCATTAAAATGGAAATGAGTGTGATGTTCTGATGTTAATTGCAGAGGGAAGAGATGAG
TTATGTATTTAATGCAGCATTTAAAAAGCCAATGAGGTTCCTATCTGCTAAATAGGGTAA
TTAATGCTATATATTACTTATGTTTGTCCAAATGAAGGAATGAAATTAGGAGATGATGAC
GCCGACTTGCtgtttatctgtcacaacacggctctagttcgcaaacttcattat
>NODE_214_length_493_cov_7.989858
TCTCGTGTGTTTAGGGTGATGCAGATCGGGAAGGCCCTGCAGGATCAGCAGTGGCTGTTT
GAGAGCCTGATGATGCAGGTGGAGGAGAGGAGGTCCGCCGTGGAGAACAATGCCAAACAG
ATAGAGGACAGGTTAGTTTCGACTCACACAGAGTCAGAATCACAGTCCCAGTTCTGAGTA
ACGCCAGTCAATAATTTAACATTGTGAAATATAGCAAGCTCATGAATAAATTACTGTCTG
AAAAGCTGCTTTCTTCTGCATTTGGGAGAGACATTTTCCCCCTCCTTCTGTCTTTGTAGA
CTTCATGGAGTAAAGATTGCACACAGGAAGGCAGAGAACCAGATTAAAATGGCAAAGATG
ATTATGATGAACGAGCTTAACAAACGAGCCAACCTATTAATAGAGCAACTGGAGGTAATT
ACTTTCTCATTCTTTCTTTCCTTCTTATCGTTCAGCCAGCCGTGAATGTACATGCAAAGA
ATCTGTAACTGCCATGATGTAATCAGCCCTGAAAGCAAGCAAACGAGAGCCAATGATAAT
CTGTCATAGTTGCTTAAACCAACATCTTAGGGACTACATCTGTCAAGGAAAAGCATTGTT
GATTAGCCCACAGTTCAGCCACTGTGCGGCAGTAATt
>NODE_215_length_514_cov_7.021401
AAACTGTACTGCGCCGCAGACCCATACGTTTCTTTTTCTCCCCCCCTTTTCCCTTTCTCC
CTCTCGTCTTCTACCACCAATCTCCTCCCTTCTTCTTCTTTTTTAACCCCCAGAAAGGCA
TTGTTTGAGTCAGGGCTTGATCAAAAAACTGTTGCCCGCCAACCACGGGGCTTTCTGTAA
ATTCAATAAGGCCACCTTAAAGATTTTCCTAATTAATGGATGACATCTTTGGCTGGAGGA
GAGGCGAGGCATTCTGCTCCAGCTCGCTCTTTGTTCGCCTCCTAATTAACTTTCCTAGGT
CACTCAGGTCCCCGCAACCTGAGAGTGAAGAGCCCCCATTGAGGAGGGAGTTGTAAACTT
ACTTTTTTTGCCTCGGCACTTAAAAGGGGAAAGCAACTATAGGGAACAGAAAATATCCTA
TTTAAGTCCTTTGTGAGTGAACTGCTTGCACATGTTCCAATAAAGGAAGTCTTCTAAATA
AGCTGCCATGTTGCTCTCCGCTCCCCCTCTTTCTCCCTTATCCCACCTCTTTCACTCCCA
GCTCCACAGAAAGGTTATGAATGATAGCTCTGGGTTGAGGGGGGTAAAGGGCCAAAGGAC
AGCATCTGGGCATTGTAGAATTGTGAGCATCTGAATCTTTGAGGGAATTTGAGGATGG
>NODE_216_length_590_cov_9.433898
CAATCAAATCCAAGTTAATTTAATGGGATATCATTTTGGCAAAGCAACAATGTTTTTGGT
CCTAAATCTGAAAGTGCTCTTGCAGTGACACATACAGCTATCTATGGGTTGGCATGAATC
ACTATGCAAGTGGGGTGGGGGGTCCACCCGGGTTGGCACAGCACACTGGGCCTGTCAGAA
AAAGCGGGAGGGGTGCACATTCTTCACCTCCCCCAGAATGGCACCTTCCGAAGCGGATCC
CCTGTCTACCCATTCCCCAGGCCCCAGATAAGAAGCTCATCCGTCATCCACTGGGGCCGC
ATTAAATTTTAACTCTGGTTACCGAGTGTGGCCATTCAAACTTTTATCTCAAACCTTCTT
TATCTTCTTTTCATTAAGTTCTCAAGCACTAATAGCCCTGCGAGTCTCCGCCGGGGTAAG
GATGATGTTCTGAATAATGAAAGCTCATTATTTCTCCACAGAATGCTTGTTAATTCAAAT
GATGATATTAAAACTATAGTAGCCCTCAGCAGTCGGGTGATTTCTAGCATACTTTATCAT
GTATCAATATATACTCTGTTTGTCAAAACTGCCCCGAGCCTGGGCTGACATTCTCCTCCC
GAGGAGTGGAGTGCTTCAGCAGGCCTGCAATACTCTAAGGTGACAACTGGCAGAGTTTGT
GCCTTTAGGAAAGTGGGTGGAAGGAGGGATGAAGGCAGTGATGGGGAGACGGATGAAACT
CAAAGAGCCGTCAt
>NODE_222_length_419_cov_6.732697
GTAGCGATCAGACCCTCTTTTTCTCTTAAGTCATGAGCTTATTTTAGGTACCATTCATCT
GCCACTTTTTCTAAAACAAAGTTTCACATTTTCTTTTCAATTCTCCTACTCCAAGTCTCT
CTCTCCCCCTCTCCTCCCCCTCCTCCTCTGCTCTGATTTCAGCATGCTAATTTAGTCGGT
GCTCCTCAGCATGATTCCCTCGCTCTCTCTTCCATTCTTGCTGCGATTCTGCTCCCTCCC
CTCTGGGACCTGAAGATTAATATTCCTGGGCCCAACAAGATAATTACTGATACTAATTAG
ACATGATTATGTGAATTTGATACACTTATTACTCTAGATAATGAGTAGGACATATTATCC
TAACAAGCACCCGTGCCGCTTAGTTTACTTTACACACGAGCCACACACTATATTTTCTGT
TATTGTCACCTCAATCAGAAACTGATATTCTCTTGTAATTATTGAATAAAAGGCCTTGAC
GTGTGATACCTGTAAGATGGGAGAGCGTTGTTGAGAAAATCAGGGGAATGTGTTGTTTTC
CACAACAGAACCTCTGTCATTTc
>NODE_223_length_450_cov_7.464445
CGGCAGCAGGCCGCGTACTACGGCACCACCAACCCCCAGTCCATGGGTGCAGCACCACAA
GCCCCTCAGGTACACCCCCGATAAGACTCTGCCCTCCACATTCACTTACACTCAGTCGAT
TTGTACCGTAACCCCGCTTCCCCCCTCAGGTTTCCACAGGGTTCCGGTGACCGCCGCAGC
CGCTCAAACTTAACCAAAAACACTACTTCCTCCCTACACAGGTTTTTAGATGTTTATTTT
GGGAAGCTGAGTCCACTGTTTCCGCTGTTAACATGCAATGTATCTTCTATGTATTTCTTC
TGCACAGGGCCAGTAATGTGAAGTGGACATAAAGTAAATGCTACATTGTCGAAACAAAAT
CCTTTGTTAAATGTTTGGATGCAGACGCCTTGATGAAGATCTTAAATTTCCTTGGTTTGA
AAGTGTTTCACATAGATGGCAGATTACCCGGCGAACACGTCCTCCTTGATTTTTTTGTTT
TTTGTTTTTTTTTTCATTTTTTTTGTTGTTTATTTTTTCCTTTTTCTTGTAAATGCTTTT
TGTTTTTAGTGAGGTAATTATACATATGGTCATTCCAGCCCTGTATTCTACATt
>NODE_224_length_366_cov_8.535520
ATGATTTCCATTGTATTATTCTTAAACTAGAGGGATTTGAATATAAATTGAAAGCCTCAA
GCTCTCTCCCTGAAGCTAAACTGTAAATAATAACTCTAAACTTTTTTCTAATCTTTGGTA
ATTGAAGCAAATGGGTTTTGCGGAGAGAGATTTGTCGCAGGGAAACGTACATACATTTTT
TTTATTTACGAGGAGGCGAGGGCTGAGCAGTGTAATGAGTGAAAATGCATGCTTAATTTA
AATGGCGAGTGTGTCTGTTAGGGAATGCATTAGAGTCTGCAGAAGAAGCGTAAGACATAT
TAATTGACAGACAGGAACCGCTGTCTCCGAGGTTGATACAAGTAATTTATTACTTCAGAA
ACGAATGCCACCGCCAGAATGTGCTTCATTAATTTCAAATTTAGTTTTAATTTCAAGCTG
TTGCCCCTTGAGAAGAATAAGGTGGCAAGTTCTGTTTGAAGAGACATTTTTTCCCCTCTC
CCTCACTTCATCTTTCTCTTTCCATCCTCA
>NODE_225_length_299_cov_12.113712
TTTTTCTATGATGAATCCTGTCTTTCTTTGCCAGTAGAGTACAGAAAAGTTCTTATTCTC
TTTCTCTCTCCTTTCTCTTTCCTGTAGTACCTTTATTTACGTACCCTGTTAAATCTAATT
TGATTCTTCTTCCAAAGCCCCCAGTCTCTATCTACTCGTACTAATGCTTCTTCTTTCTAA
TCTTATTTGCATTCATATTATCCACCCAGGTGGTACACCAATAAGAGGTAAGAGTGCTGA
ACTGACGTTCACAGAATGAAAATAATACAAATTCATTCTTGCTGTCAACCCATCCATTCA
CTCGAATCACCTCCATTTTTGTCCTGTTTACCAAGACCAAATCCCATTATGTTCATATGG
ACCTTCCTTCTTATTTGTCCTGTTTCGTTGACTAAATTTGTATTCCATCTTTTTTGTCTA
TGCTTTATTTCCTCCTTTGTATT
>NODE_226_length_330_cov_12.142425
AGAACACATTTATAGACCGAGTGTTTGGGTTTTTTTCCGACTTCTTTGACATCTCTGTAG
AATACGTAAAGAATACAACTTTCAAACAGTGTTTAGGAAAAAGGCACGGTGAGTCAATGA
CATGCACATGTGGGAGAGAAGAAAACACTGGTTTAAAATATAGAGTGAGGGTTTAATAAT
GATACAAACCCACGATATGTAACACCTCAAAGCAGCACATTGGCACAAAGTCAGAAGTAA
GACAGCACAGAAGATAAAAACCTGTCTCAAAAAAATAAAGAATCAGAATAAATATCTCAA
TAAATAAATAAACAGGTAATATCTCATTAATTACTTTGAAACTAATAAATACGTACATTT
GAAAATATGCACATTGGCAGAAATCAATAACCAAAAAAGTAAATAGTACTTAATACAGAG
TTACTTAGAAATCATAAGTTATtgattactcaaatcaaaaggcacatttattaa
>NODE_227_length_438_cov_11.047945
TACACACACTGTACCAGTTACCTTTTTTCTTTAATATGGCCCATCTTAACAGAAAAAGAT
CCTGTCATTGACCATTCAGTATCTTTAGAATACCTTAAGAGATAGAGCTGACGTCAGTAG
TCATGAGCTGTCACTGTGTGCTTCAAAGTTCGCCTCTTTTACTCAGTTTTATGCGCATAT
CTGAGCCCTCAAGCCCTCGATCAGCACATCACCTGAGAGAGATACAAGGAGGGAGAGAGA
GAGAGTTAGTGAGAATATGGCCCTGGCTCCTGATCCATAACAGTCATTGCCTGTTACATA
CATTTCAGAATTCATTCAGGCTATGAAGATAATCGAGGTAGTCGACAGTTTCCCCTGCAG
CCCAATGGATTTATGATAGCACTGTCAAGAAAATGAGGCAAAATGACACAGTAGCTGACT
TTAGCTGCAAATAATGTGATAGGCCGTACAGTGGTGCAGCAGCAGCTGCTGTCATTGCAG
GTAATAGCCTATAAAGAAGCCTGATAGCAATACCTGTCACTTCTTAATGGCTGACTTCAC
TGAAGAGCTTTTGTGAAGTCAGCCATTAAGAAGTGACAGGTA
>NODE_228_length_427_cov_5.309134
GAGTGACAGAGGGTCTCTGCATGTGAGGTTTTCTAGTAGGTTTCTCCTGCTGGTCAGCTC
TTCTAGGTCTTGTGCACTTTTATTATAATAAAGGAGAATATGACGGCTTAGGTTTCGACA
TTTCCTAATTCAATTTTAATTCAAAGGAGGATGTTAAAAATCTACTCTGCTCATTATCCT
CTTTGCCATCTTAATGCGTGGCACTGTAAGTGCAGGTTTGTTTGCCTCCCTCTCTGAAAA
GCGCTGGATTTCAGATGTTAACCTCTTTGGACACCTCCATTAATGAGCGTTTAAATGCGA
CTCTATGGTAAGGGTTGAGCTTTAAGTAGCACAGAATGAAAAATGATTTGTATTGATGCA
AATCGTGTGTACGGAGTGAATTATACACAATTACCCATCAATACTGGCCAGTCTTGCCCA
CCCTCACCAACAAGATGTGGTTAACAGGCAGAAAATAAGATTGAAATGGTGTGTAAAGAG
TTGAAAATGAATTTCAATGCTGCATTTGTCCACAATTACCCCGTCGTTCACACGTGTTTT
ATTGGGAGTTTTTTTTTTTTTTTTTCTTCAA
>NODE_229_length_675_cov_14.275556
GGCAAGCACTATGAGTGTGAAAACTGCTCAAAGGTAAAGTGATGACTTTTGAAGAGGCCT
AGTTAACAAATGAGCATTTTTGTGTGTTTGTGCAAATATCAGCTTGTATTTAATTCACTT
TTTTTTAGAGGCAGGTAGTAACTCCCCTGTGTCTGTGTGGTTCCTTCCCCCAGCAGGTGT
TCACAGACCCCAGTAACCTACAGAGGCACATTCGCTCTCAGCACGTTGGGGCTCGTGCCC
ATGCCTGCTCTGACTGTGGCAAGACGTTCGCAACGTCTTCGGGCCTCAAGCAGCATAAGC
ACATCCACAGCAGTGTCAAGCCCTTCATGTGTAAGTCACTAAGACCCTACCTATGTAAGT
CTCCTCAGTACATTATAATAATAACAATAATAACATGCTTTGACTTGCCTTTAATAGAAA
AACTCTGATGTTTTTGCAAAAATACACTTCTTGAAAATTGAGCTTGTTATTTTGTACAGG
ATTTTCACATGAGATGATGTAGTCGCTGTGTGGCAATACAATTTCTTTTAGGACAAGAGT
CATGCAGTTTTTTTATGCATCAGGGCTCTCACACACTGCTTATATGGTAATAACAACATT
TAAACTAGCCCGCATTTTCATTCAATCCCGCTTGATCTAACCTCACTGTTGCCTGTCACA
GTGCGCCAGCCTCATCTACTGTTGACGCTACAGCCAACAGGCTTTTTCTCATCTTGTGCA
CACACTTTTTCATCCCTGCTTCGTAGtaaaatgctaattcctgcaagacacattttgacc
tttcacactttcaccacctcactcaagagatctgatctc
>NODE_230_length_437_cov_5.208238
GCCAGGGGTTAAACTGCTGCACTCTAACCTCCCTGGCAATGATTTCATTCACTCGGTTTC
TCTCGCTCACTCTCATCTCAGAGAGAGATTTATTTCACAGTATGTAGTGGATTAGGCCCC
CCTCGTATGCCCCTGGACAAAAGCATTGTTTTAGCACTAGCCTGTTCGCTGTAACTGGAG
GAAGCTACCACTACTAAGCGTCCACAATACGGCCATTGTGGACACAGGGCTAGGAGGACC
CTGCCTCGGAGGCCGTCTAGACTTTGAGCCCGGGCCGATTGGAGAAACAGGGGGAGAAAA
TCCCATCAGGCAGTGGAGTGAAAGTTAACTAAGGTAACCTGCTGTGAACCTGATGAAGAT
GTCAAGCCAACATATGGCAAAAAATGTCTATTGTCAGAACAAGGAGCTTTCTTCCCTCTG
AGGGAGGGGATGGTAGAGGAGGAGGAGATGAGGGGTGGCTAAAGAAAACTAGGGGGGTTG
CACAACCTAAAGGAAGGAATAACTGCAGTGGTCATCGTTTTACTTCTGGATCAGTAGTCT
TATTCTGGCCGGGAGGAGGCCCAACCCCTCTACTCACAATa
>NODE_231_length_313_cov_2.150160
ACAATGTTCACAATCATGTTTTGGCTTCACAATGTCTTCAAATGATGGCACAAGCTGTTT
CAAGTCCGTTCCTGTCAAAGAAATTCACTTTACATGTCCCATGTCAAAAACTTTGTTTTC
AGCCAGTCAAATGCATTTTCGGAGCAGGATAACAGTCAATTCTGCCATCGTTCAACTACA
ATGTCAATATTCATGTTTTGGCTTCAAAATGTCTTCAAATATGATCAATGTGACGGCAGA
AGCTGTTTCAAGTTGGTTCCTGTCAAAGAAATTCACTTTACATGTCCCATGTCAAAACCC
TTGTTTTCAGCCTGCCAAATGCATTTTCGTAGTGAGATAACAGCAATTCTGCCATCTTTC
AACTACAATGTTCAGAATCATGTTTTGGCTTCATAACATGATCAAGATGACGGCACAAGC
TGTTTCAAGTTGGTTCCTGTCAAAGAAATTCACTTTa
>NODE_232_length_492_cov_14.044716
ATTAGTTTTATGCTTAGATAAATTGTCTGTAATTCATTTACCCACTATTGCCCAATCCCA
ATAATTAAACGTCTGGAGCCATAAAATCACACTGCATCATGCGCTGCTGAAGTAACAATT
CATAAGATGTGGTGCTGAGTTTCTGGCTGTGTGTGTGGGGGCTGGGGGTGCACACTCCCA
CCCATCCTCCCTTCACCCCACCTTTTCATTTTCAATTATGGGTTGGAATATGAATCTTTA
ATAGGGTGATAATTGTGCTAGCATATTTGCTGTCACCCACCATTAGCCCAGATTAATTAG
CCCATTTAGTTTAGCTTAAGAAAGTGTCTGGCTGAGGAATGGGGGCACTGATGGAAGGCG
GATAGAGAGAGAGTAGAATCAGCACAATCTGTTCTGTATCATAGTGCCATCTTTTTTCTG
CTTTCTCTCTGTCTCTTTGTGTTGTTCCCTTCTCTTCCTTTTCCCTCTTTGCTACTTCAA
CTCTCTTTTTCTCATCTAACTTAGTCTGTTAGTCTGTTTCATCAGTCTGCACTCATCTGC
TGCTCCTGTTCTCAGCAATATTTTTTGTCGCTCTGTGGCTTTTCAAGTGGTCGGTGGGGA
GACTGATGGGAGATTCGTGTTGTGCAGTTGAAActt
>NODE_234_length_513_cov_8.871345
GTCACGCTTGGCATCTTACACATACTTTTGGGCTTTTACAACATATTGAATTAGATTTCT
GTAGCTTAAATACACATGCACACTAATGTTTAGCTAAACACATTTTGCCCTCCTGCCCCT
TCCTCTGTCTCTTTCTCTCTCTTCCTCATTTTCCCTCTCTCCCTCCAGCAGATAAAGCCA
ATCTTGGGGCTGGCTCCTGCCACAAAACGTTCTGTAATAGTCTAATTGTGGCTAATGGTT
TGTGCAGCTAATTAAAGTGTATGAATTACAATAATCAGTCAGCCGCATGGAGGCCATGCC
GCCTCACGCTGTTCCTCCAAGCGTGGAAGGCCAAGACCAAAGCAGGGGGAGTGTACTTGG
GGGTTGGGCACTAAAGGAAAAGGTGAGATGAAAGTGATGAAGAGGAGGGGAGACAAACAC
TTAAAACAAAACCCTAAAGCCGTTTGACTGCATCAACATGAGTTTATGAACCAGAGACGG
AGCAAGGACGGACGCAAGGGATGTTGCAAGCAGAAAAGAAAACAGGATTTAAAAATGGAT
TTTATGTTTTAGTCTAGGACACAGGTTTTTTGTTTTTTATTTTTTgtttcatgcttatgc
aacagagaatatccaaaacaggaaactgacatggtataaaactgttattataaatta
>NODE_235_length_395_cov_11.182279
TGCCTCTGTCTTCTCTTCACAGGGCTTGTGGAGAGGCTCCTCATCAATCCATTAACCACC
TATGCTACTTAACTCCTTTTTGGTCCCATGGATCTGTATTTTAGTTGATTCCAGGTGTCC
CAAGTTTACAGACATCTATTTTTTTTTCCTCCAGAACAATAAACTCTGAGGGGCTCAAGT
AAAGGGGTCCACGCATGGAAGAGGGGGGCCGAGAGAGAGAGAGGGGCTCCGTTTATTAGA
CAGCAAATAGCCGGCCAGTGGGTTTATGATGTGGAAGGTCATTGTTGGTTAATAAGTGGC
CACATGAGTGCAGGCAGGTGCTGTGTTAACACCTCCTCTTAACTCGCCTTTCCAGCAGAG
GCCATTCATCAGCCCAGTGTTAATGAAGGCCATATAATTAATAGGTGGATAGCAGAGAAA
GCCCCCTGAGTTAATCAATGCAGGCCTGTTTGAAGAGCAGGGCTAAGATGAGACACCAGG
GTTTCTAAAAGTGCAGGTTCTTGGCcgtgagagtggaagctttttaagagacatgcagg
>NODE_236_length_556_cov_7.420863
TCCAGATGTGGTAGAGTGTAGTTTACCATATGTAAACCATCTTAACAGTTACAGAACACT
CACATTGGATTGAAAGGGGGGGCATAGACAGTGTCACTAAAGGTTACCATAATGCCTACA
TAGTGTCTGTGCCTCAGAGCCATTCAAAGTTCATCCACTTTTCTCCAGGGAGAAATTTGT
AGTCATACAGTACGAAAAAAGACAGTGATAAAAAGACGATACTGCCTCAGCTCATTAAAA
TGTATGTGGCATCTTACTCTTTAGTGAAAGCCTTTTCTTGTCCGTGTATGTGTGTGAACC
CAAAAAGAAGCAAATCAATGTAAGAGAATCTGATTGATATTCACTTCAGAGGGTGGAAGT
GGGAGAGCCTGGGCTCACCATGGCACTCTGTGGGCTTTTGTTCCTGGCAGGTTGGACAGG
CCTTCACTGTGAGGATGACATTAATGAGTGCCTTCCACAGCCCTGCAACCAGGGGATATG
CATTCAGAATGATCCAGGCTACGGCTACACCTGTTTCTGTCGTCCTGGATTTGTGGTGAG
GCTCCCCACCTTATTTCCCTTATCCACCTCTTTTTTGTTTTTTCTACCTAACCTTTATCA
TCCTGCACCCTTGATGCTTTTGTGGCACTAATTAGCTGAATTGTTAAGATGTTTGatcac
ctttttcattgttgcttatggtctaatctgattctcttta
>NODE_237_length_360_cov_8.463889
GTTTCAGAGGTTCTCAGATCAGACAAATACTGCTCCCCTCCTCCCCCCTCCTTCGCCTTC
ACCCTTCCTCTGTACAGCTAACCCCTCCCCAACTCCTCACCCCAAAATAGGCCAAATCTC
CTCTATTGTGTTTCGACTGCCTAGTGTGAAATTCACTGTGACGTTAAATGTTTTCTAATG
AATAATTACTGAATGGATATGCAGGGGGAATATGTGTAATGGATTGTAGACTGCATTTTA
AAGACGTCTTTTTTGTCTCTGCTCCGTGGTATTTACAGGACAAAAACACTTGGCCTTTCT
CAGAAGAAATGAGGGCCATAGGCGGAGGATAGAGGCAAGGGAGGAGGGGGGAAGGAGGGC
TTTGTGTCAATTAGATCCAATGGATTATCTTTTTTAATGTTTTTACAGAGAGACTTGAGA
ATCAAAGGACTTCTGCTTCCAAAGGAGAGAGAAAAAAATACAAAACCAACAAAAGCTGTG
AAAACCTTTGGTCTAAGTGTTGGt
>NODE_238_length_327_cov_8.599388
TACGCGCCATGCCTGTCGGGATGTGGCAGCCCTCTCAGCCATGTCAGGGACAGCTTCGTC
GAGGGTGGCAGCCGGGGAAAATGATGATGATGAAATTAAAATTCTGCGCCTGGCAGAAGG
GGCTGCCGCGATTTCACTGGCGGCTGTGCGCATCGATCTGTTCCAGCATTTGACTTTCAA
CCATGACAAAACTGTGGGCAAATTAATTGTTCTCCAGGATATTAGGCATCAGAGTCCATT
AATCCTCTCTGGAGCGCCACGCCGCATGAATACTAATCGTCTTTCCAGGCAGCCGTCTCA
TCCCTTGCTCCCTTCTCTCTTTCTCCTCTCTTTTTTCCTCCTTATCCCTCTTCTTTTCTG
ACTCTTCTTTTCCTCTTTACAAATATTCTCTGCTCTGTTGTTTCTTTACTTCCTCTCTCT
CTCTCTCTCTCTCTCTCTCTCGCTCTCTCTCATTGCTGTCTCAAATGTTTt
>NODE_239_length_294_cov_14.316326
TTGACAATATTAACACAAAACAGTCATCTAGAAAAATGAGAAAAAAAAAACAACAACTTG
AACTACAAGCTTAAGAGCTATTACATTAAAAATGATGCACCAAAATCTACTAATACAATA
ATCCATATAATCTGTGTAAAAAGCATGTAGAAAAAACACCTGATGCAGTTTGCTGATACA
GTCATTGACCAGTTATGAGAGGTATGAAGGATTTCACAGGTAGATAAGTGTGAGAAAGTC
CGCACTGGTGACTCAGGGATGGGGGCCCAGGCCCCTGCATACACTCACTTCACTTGAATG
TGAACTATGGCCTCTGCAAGTTCTAAGGCAAATATCGGAGGTGCACTTGTATCCATGTAA
TGGTGACCCATCCCAAAAGTTGGATTAAAGACAAGGTGAGGAAACTCATTCTTTGTTTCT
TACACAACACCAAAAACc
>NODE_240_length_187_cov_7.994652
CACATTGTGAAGCCAAAACATGATTGTGAACATTGTAGTTGAAAGATGGTAGTTTTACTG
TTATCCTGCTCCGAAAATGCATTTGGCTGGCTGAAAACAACGTTTTGGACATGGGACATG
TAAAGTGAATTTCTTTGACACAAATGGACTTGAAACAGCTTGTGCCGTCATCTTGATCAT
ATTTGAACACATTGTGAAGCCAAAACATGATTGTGAACATTGTAGTTGAAAGATGGTAGT
TTTACTGTTATCCTGCTCCGAAAATGCATTTGGCTGGCTGAAAACAACGTTTTGGACATG
GGACATGTaaagtgaatttctttgacacaaa
>NODE_241_length_447_cov_8.543624
AGCGCTATGAGCGTTGAAGCGGGAAAGAATATGAGGTGTTTAGCATAAAACAGACCTGGC
TAGCAGTGCTGGAATCTTGCTTTCATGAATAAACAAGGCTCTGGTCTGACTCCACTAGGT
GTTGCTCATTCGACAGTTTTAAAAAACAGCTCTTGATCATTTTTGGAGTTTAAGAATGTA
ATAATCTGCACTACAAGCTGTCTTCCTTTGTGTGTTTTTGAGTGTATATGTTACCTGCTG
TCCAGGCTTGATTGGTGACAGCGTGATTCCCTGGGTGTTGATGACAGGCAGGATCTGATT
GCCGATCACCGTGGCGATGATCTGGCCTTGAGCGTTGGTCAGAAGCTGAGGTGTAATTGG
CTGTACCTGCAGTGCTGGGTTGCCACCCCCTGATTGGCTGGAGGGCCCTGCAGAGTTGGG
CATCAGTGGGATTGTTCCAATTATCTACAAAGGGGGTAGAGAGGAGACGAAATCAGCTGG
GCGGTTTTAAAAAGGAGAAGGAGCTGGGAGGGTAAAAGCTACTGGAGGTATCAGTCGTAA
TGATATCTgttgctgtgaggttttttttgtttttttttggctgctcatttt
>NODE_242_length_272_cov_8.933824
TTTGGCTGGCTGAAAACAAGGTTTTTGACATGGGACATGTAAAGTGAATTTCTTTGACAG
GAACGGACTTGAAACAGCTTGTGCCGTCATCTTGATCATATTTGAAGACATTGTGAAGCC
AAAACATGATGGTGAACATTGTAGTTGAAAGATGGTTGTTTGACTGTTATCCTGCTGTGA
AAATGCGTTTGGCTGGCTGAAAACAAGGTTTTTGACATGGGACATGTAAAGTGAATTTCT
TTGACAGGAACGGACTTGAAACAGCTTGTGCCGTCATCTTGATCATATTTGAAGACATTG
TGAAGCCAAAACATGATGGTGAACATTGTAGTTGAAAGATGGTGGTTTGACTGTTATGCT
GTTCCGAAAATGCGTTTGGCTGGCTGAAAACAAGGTTTTTGACATGGGACATGTAA
>NODE_243_length_441_cov_8.204082
CAGCAAATCACTGCATAAAAGGAAAAGTGATGAACCAAATCTGCATTTGTGAGCACAAAA
CATGTACTGCAAAAGACAACTGCGGTGCTTTGGGTAAAAGGCGGATGCTGCAAGTTGTTT
GTGCGTATGTGCCTGTACGGATGTGTGAGTGTTTGTATGCCTGTGTTTATGTGTGTGTGT
GTGTGTGTTATGTGACAGCAGACCTCGCTAAGGACTAGCAATCACTCCATTCAGCATCTG
CTGCCACACAGCTCATATTGTCATTCCCCAGTTTAAAGGAACCTTGAGCGGCTTCAAAGA
TCTTTTCAAAGCCTTAATCCTAATAGGTCGCGGTTTGTTCTGTCACATCAAAAGGGGGAG
AGAGGCGGTGGGGGGAATAATGCATCGAGGCTGGCAGAGATTCTTAAGGGTGGAAGATTG
GCAGAGGATTTGCAGTACGGGGAGGACCGAAATCTGAAATATCGGACACAGAATGCCTGC
TGTAATAGATATGAAATAGGTCTTCTCAACAGCATGAAAGGCTGACATTTGCAGAAAGTT
TGTCATGagaaggcccttttattccccttcgtctatctgcgtttg
>NODE_244_length_491_cov_12.272912
AAGCTCTCGTCTTTCCATCTGGTAAAGTGGGCTGTTGTGATTGATTTGTGGATTTGCTCC
CTCTTTTTTTCTCTCCATTTAAGTGAAATAATGTATGGAAGCAATCTGGCGACAGACATT
TTGGAAAATCTATTTGAAATCATTTCAGTTGAAGCCATGGCAGTTTGTCTTCTTAGCGGA
GAGGAGCAAAGTATAATTGTCTGCAGTCTAGTAAAACACAGTATAACTGCCATCACACTT
GACTGAGCTTATAGCCAGCTAGTCCCATGGCCTCTAGAAGATAGAGCAGTTAATGTTCCC
TTTTATTTTAGAGGATATGTCACTTGTATCGCAGATTTATACCATGATACAGCAATTTTG
TCCAAACAGATGGATAATGGTGTCACCAGCAAAAAGCCCTGTTTTTATTGAGTTTAGAGC
ATATTGTTTAGATAGGGGACTGTGTTGAACAGCTCCACCAGCCCTTTCTCCCTTTATCTC
TCTAATCTTGCCAGTATTAGATTTGATCATTTTTGTTTGAAGGAGGAAAATGTGGCTGTA
ATGGTTTCCTAATAGCAAACACAGGGGATACAAATCCAGGGACCCTGTTCTGTAGTGCTT
CCATAAGCACCACTGATTTatagaggtctttatga
>NODE_245_length_319_cov_2.366771
AGACAAAGGGAAGAAGAAGAGGAGGAAGGGAGAGAAGAAATGGAGGGAATGGAAGAGGAA
AGTGGAGGTAAGGGAGAGACAGAAGGAAAAAAGATGAAATAAGATGGAGTGAGAAGAAAG
GAGAGAAAGGAAGGAAGAGGAGAGGGAATGAAGGGAAGAAGATGAGGTAGGGGAGGAGGA
AAGAAGAGACGAGGCAAACAGAGATAAGTTGAAGAGAGAGAAGATGTCAGACGTGGGAAA
GAAGAGGCGAGAAGACAGAGGGAAGAAGAGGGGGAAGGGAGGGAATGTGAGAGGAAAGTG
GAAGGAGAGAATAAAGCTAAGGGGGATACAGAGGGAACAAAGGTGAGACAAGATAGGAAG
AGAAGACAAGAGAGGAATTAGAGAAAGGAAGGAAGGAAGAAGAGGAGAGTAGAGTGCAGA
TGAAAGAAAAGGAGAGGGTAGGAAGCAAACAATAGAGCAGTGg
>NODE_246_length_638_cov_11.688087
GTAATGGACTGAATGGTGACGCGGTGAAACACCTTGTTACAAACAGTTTCCCGGATGCCA
TCAGTCACACTGCAGCGGGGAAATACTACAGCAACAGGTGAGACAGTATACAGTCTGAGG
TGCACAACCTCTCAGTGTGCTTTAGCACACAAAGTGAGAGAATCCAAAGGGAAAGGACGA
GGACAGGAATGAGAGCAAAGGACGAGGGGATCATACTGCCCAAAAAATGTTTGCAGACTG
GATACTGAACACCGTTGTTGAGGTTACTATTTATCTCATGCCAGCCAAGTTGGCACGCAC
ATCTGGCGCTGGGTACTTAGTGCAATTATTTATGATTTCCTCCAAGATTTAAAAGCTCTT
CGCCCGGCCTTGTAATGCAGTAACTGATTGCACTGCTAATGTAATTAAGGGGAGATTATG
ATGTCCACGTGGCACACCAGATGGTGGCATTCACAGCGATGGGGGAAGGCACAACTGGCA
CACCACTGCACAAGGGCAGTGAGGCGCAGTCAGTCGGAGCAGTCCAGACTCCCCACCAGA
CGGAGGAAAGTATATGTGTGCATGCGTGTGTGCGTGTATGTGTGTGTGCGGCGTGCATGC
ACAAAAGCATGCGAGTCTATGGGTGTATATTTGATGATAAGTTGAGCGATAAAGTGTAAG
CTGATAGAGATGAGCAAAATACCATCAACAAAATTACTTACACTAcgccaagtgcatagg
atacatgaataagctcaaaaatgcaccatacaggtcaaataaagacccattgtttgatct
tg
>NODE_248_length_296_cov_9.716216
ATTACATACATTTCAAAGAATTTGCCCATCATTTTTCTCCATAAACCTTCACGTCTTGGA
TGTGAGTTAATTTGGACTCCTGGATCGCAATCTGCCAACCTTAGGGCACCCAAAGTGCCT
ACTAGCTCCCCTATCAAAACAATCATCAGCTGAAGGAGGTTATCGTTGAGCTGGGCTATC
TGTCACCCGGCCACCGGCAGCCAGCGGGACACAAGGGCCATTTAATTAGGCCTACTGCTC
CTCTCTGGTGTGAAAGACTCTCAGGCCCCTTTGATTCCCTGCTGCTCTCCCAGCAGGAAG
TGGTTGGTGATAATTGACACAGGATTTCCTTGTTAACCAGCGGCAGACTCTGTGGATTAA
AGTGACAGAGATCTCCAGAAGAAAGTGGGGAGTAGATAAGGGGGAAGGGAGGAGGTGCAG
GGGGGGGGAGTGGCGGGGGC
>NODE_249_length_518_cov_7.530888
CAAATTACATTTTGAATGTCGTCCACTCAATCTCCTCCCGTCTTTTGTGCTGTCTTTGAT
ATAAATAGACAGACATTCAGGGGTCTAAAGAGTGGAAGTTAGAAGAATAAAAAAGGAAGA
GGAAATTTAGATATTTTTAAATGATGTCCTACATTTTGTCAGCTAAAATCAGGATATTGC
CTGAGCGGGGAGAAGCCATGTTCTTCAGTTGTCAAAAGGCAGTAAGTAATGATTAAAATA
GCAGTGTGAAACGCGGGGAGATTAAAGTGATGCTAATGATAAGTGAGAGAAGAAAAGGGC
AAGCTATATTTTAATTCCTGGGAGAATGGTTAATGACTTCTATTGCCTGAGATTAAACTA
AACCTGTCTCATCAGCTTTTTCTGCTCGCTGAGGAAAAAAAGCCCTCTGCACTTTAATTT
ATTAAACTCTTTTAAGGAAGCACATTGATCTACATAGGTTAAACTTTCAAAATTTGGGCA
AAAAGACGCCCCATAAAGCTGTCATGCAGGGCAAAGCTGTTGAGTTGCTCAAGGCACACT
ATAAAGAATTCATTATCTCCAAACTGCCACATTTAATCAGAAAATATCAATTATTTAAAA
GGGGAGGTTTGctcctgtttagagcatcaggttttactgacaccctgaattatactgaca
tg
>NODE_250_length_396_cov_9.340909
CGTACGCGTTCATGCATTAAGGCGAGCTCCTGGCTTAAGTCCAAAGACTGTCAGAAGCCT
GTTTGTGCGTGTGTGTGTGTGTGGTGCTGTTGGGTAGAAATGACACTGGCCGGCCATGTA
AAAGTGTGTCTGACAAGGGGAGCGACGGAGTCAGCGCTTTTTTTTCCTCCCTCCTCGCCC
CCCGCTGTTCAATCCATCCAGCTGCTGTCACCACAGGGGAGCAGACAATCTATCAAGGCA
TCGGGATGCATTCTCCTCACCTGCGCCGCGCCTTTAATGAACAGCCAACATGATCCCGGC
TGACAAGCAGGAAATGGATGTAATAAAGATTGTTTCTGCATGCTCTTTGCATCCCTGATA
AATCACCTCGCTGTGCAACAGATACGGGAGCCACATGGAAATTTGATTTCACACGGCAAG
GGGGAGGAAGAAGAGAGCAGTGGGGGGAAAAGAGAGCTGCTAGTAGCAGGGTCACTCTAT
TTTATTCCTCCTTTTCTCCAGTGGAGCAGTGGAGCAAGATGTGTGGGGGTTGAATAGAGg
>NODE_251_length_472_cov_8.832627
GTCCTTCTTTTTTTTTTTTTCTTGAGGTTCCTGCTGTTCATGCACCATGAAATCTTGCTT
CATTAAAAGTGTATTAATCTTGTCTCGTCTCATGGGAGGTACCTTAAGATGATGTTGTGT
CTTTTTCTTTAAATTGTTGGAGGAAAAAAAAAAAATCTTCCAGATTTGGTCCCTGTCAGT
CAGAAATAATTGTGTGCTTAATCTTGTCCCTGATGGATGACTTGGAGTTCAGCAATGGGC
CAGCTCCAATGACAAATACAATATTAATATTCATTAACTGCTTTGACAATGCTAATTTTG
ATGCAGTAGTAAAGGGCCTTCCAAAGTTAGCGGCCAAAGCATCAGAGCTGAGCAAGGTGG
CAAGATAATTTGTGCTGCTTTACTGAGCTGAAGGCTTTTAAAGTCTTAAGCAGGGGAAAA
AAAGGCTAGGTACCACAAACAAAATAAAAGAGAAAGGGAAAAAGTTCAGACGCATTGGAA
ACCAGGACTGTGGAAGTAATACGATCAAGAGACGGCTACAAAAATTTGACACCTCCAATG
CTGCATCTTTGAGCAAATTTTTTTTTTTTATTTTAACAAAAACTTACAACAAAAAAGGAG
CCTAACATGGTAAgtc
>NODE_252_length_369_cov_11.861789
AACAACAAAATGATATAAATTACCACTGTTATGGTCTATACGGTTCAATTTAATGTGCTT
GTAATGATAAATTATTTTGGTTATGAATCTAAAGTGGACCTGAGTGCAGTCGGAGCAGCA
GGACTGTTAGAACAATTGCAGCTGTCTCCCAGGGCTGTGGCCATTAGTCAATAAATTAGA
AAGTAATTAGTTTCTGCTTCTGTGGCTCTATTTGAAGCGCTTCACACAGGTGTAATGAAA
ATTTATTGGAGCTGTTGATCCTTAGGAGCAAAGAAAAGTAGAGGATTTGTAGCGTGTGAT
TGTAATGTAGGATTTCCATCTGCCTTTCTCCTTTTTTTGCGTACAGTGTGACAGGTAAGG
TTGGCCATGATGACCGGTACAGTGAGGCTTTGCGTCAGTATTTCGAGTTTTGACAAAAGG
CCAATCGACTAGCAGCTATAAATATTTTAGTGTATATCTTGTAGTAAGAAAACTTCCTGT
TTTTAACATTTTGAATTgatgactttgaatgag
>NODE_253_length_1040_cov_7.628846
AAAGTTGTCGGGGTCTCCTAAAAGGTTTGGGGAAAACAAGGCTAGGGAAATAAGGGCAAT
AAGTAGGGCCGCGAAGCCTAGGAGGTCTTTGTAGGAGAAATATGGGTGGAAGGAGATTTT
GTCTGCATCTGAGTTTAGGCCGGTTGGGTTATTTGATCCGGTTTCGTGTAGAAAAATAAG
GTGGACAAGGGTCATGGCTGCGATAACGAATGGGAAGAGGAAGTGGAAGGCAAAGAATCG
AGTAAGGGTGGCGTTGTCTACTGAGAAGCCGCCTCAGATTCATTGGACTAGGGAGTTTCC
GATGTAGGGAACAGCTGATAGTAGGTTAGTGATGACGGTGGCGCCTCAAAATGATATCTG
TCCTCATGGGAGAACGTAGCCAACGAAGGCGGTTATTATTACTAATAGTAGAAGGATTAC
TCCAATGTTTCATGTTTCTTTATAAAGGTATGAGCCATAATAAAGACCTCGTCCGATGTG
GAGGTAGATGCAGATAAAGAAGAAGGATGCGCCGTTGGCGTGTATGTTTCGGATTAGTCA
TCCGTAGTTTACGTCTCGGCAGATGTGAGCTACGGATGAAAAGGCTGTGGCGATGTCAGA
TGTGTAGTGTATGGCAAGGAATAGGCCTGTGAGGAGTTGGGCGGCTAAGCAGAGTCCTAG
GAGAGAGCCAAAGTTTCATCAAACGGAAATGTTGGCTGGTGCTGGGAGATCTACTAGTGC
ATCGTTTGCAATTTTAAGTAGGGGGTGGGTTTTTCGGAGATTGGCCATTAGAGTTCTTGT
AGTTGAATAACAACGGTGGTTTTTCAAGTCACTGGTCCTGGTTAAAGTCCTGGCAGGAAT
TATGGCTTACGTTATGTTTATATTTTTATTTGGGTTAATCTTAGGTCTTGCCGCTGTTGC
CTCAAATCCTTCTCCTTATTTTGCTGCTTTAGGTCTGGTTATGGTAGCTGGAATAGGATG
TGGAGTTTTAGTTGGGCATGGTGGTTCTTTTTTATCTTTAGTTTTATTTTTAATTTATTT
AGGAGGTATGTTGGTTGTGTTTGCTTATTCGGCAGCATTGGCTGCCGAGCCATATCCGGA
AGGCTGGGGGAGTTGGCCTGTGTTAGGGGTAATATTAGTTTATGTTTTAGGAGTTATATT
AACTTCTGGTTTGTTTTGAGGGGGGTGGTATGAGGGTTCTTGGG
>NODE_254_length_683_cov_4.878477
GAATAATCTCATGCATGTCATTGCATGAAGATGTGATGTGTCCACCATAACAGTCACAGC
CAGTCAATTTCCATATAATACTGCAGCTAGATTATTCAATCGAAATGTTATTTTCTAAAG
CACGTTATTTTCATAGAGCTACAATCAATCTTGGCCAATCACCGTTAGGCAACTAGAGTC
CGCAATAATGGCAAGTGCAAAATGCTGTAAAAGGCCCGTGGCGATGGGTTTGGAGCAGAC
CTACCCCCTGACTCTGGGAATGAATAAGCATTCCTTAATTAGCCCATCGGGTTAAGTGCA
AACCTTAATGGGCCTTTCCCAAACTCCAGTGTGACATCGTTCTCCAAACATGGCCAAGAA
GAAAGTTCCATTAGCAATATTAATACAAGCTTAGTTGATCATTTTCATTCAATTAACTTC
TTTCAATTAAATAGATAGCTCGACAATGGAGGTGATAAAAGATGGGGAGGGACGGCTGAT
GACACGAACCAAACATTAGCGTGTTAGGGGTCAGTGGCGTTAAACCGACTGTAAATCCCA
CCGTTCAATTTGGAAAATGCATTTCCCCTGCTCCCCACTTCTTTAATGGGTCGTTTTAGC
TGACAAGAGGCCTTTGAGCAGATCTTTTATGAAAATTCTAGACGTGCTCTTCGCGTATTT
GCCACCTTTCACAGAACACCAGTGTTCACTTTCAaatcacagccaagaacaaagtcgctt
aagtaccgtttccttgacagtgaaaggaggaaaggaaggaggagaaatgaaaggagagac
gtggaatgagaggagaattaagttaatgccgttttctgcctcattag
>NODE_256_length_313_cov_15.591054
ATTACGCTCCTTCAACCCAACCTCTGCGCTCACCTCGCCTCGCCTCCTCGGACTCACCGA
CGAGCCTGCCAGGCCACAAACAGCTGCTCGTCATCTGTCTTGTCACAACCTGTCCTGCTT
TCGGACATGGGCTCACACATTTTTCGAGTTTTGGTTCTGAATTTCACCATGATCCGAATC
AGAAATGAGACTTTGTGTTTAAGATTTCACTTCCAAGCTCTCTCTGCCTGTGGGACCTGC
TCCTTGGGCTTTTCATCAGCTGCCATTTTCGACGGCATGCAGTAATTTCATGGCTCATTG
CAAGCGCTGAAAACCTTTGAAACTGCAAATGTTAACTTTGCCTGGCCTGGAGCCATTTAG
GAAGCGATTAATTTAGCAAACAGAAGTGAGCCACTTTCTCCTCCTAGCCTGCGCATAATT
TTTTGGGGCTTCTATCTGTATTTGAGTAAGAGTGAGa
>NODE_258_length_372_cov_3.233871
TGGTGCTAAATCACTTGCAGACGACCTGATTCTGGGTCAGGGTGTCGTACGTAGCAGAGC
AGCTCCCTCGCTGCGATCTATTGAAAGTCATCCCTCGATCCAAGCTTTTGTGTCTGGCCG
AGGGCGCGCGGGCCCCCCTCCAGCCGACACCGCCGGCCGGGACCCCGGGGTACCAGGGGC
CTGCCTGCCTGCCTGCCTGCCTGCCTGAGGGAGGGCGGGCGGGCTCTTCCTCCTTACGTC
CACCTCCTCCCCGAGAGTCCCACTCTGATGGACCTGGGGTACCAGGGGCACGGGAGGGGA
GCCCGGACGGCTACGTTTCTTCGCTCGCTCTGCCAGCAGCTCTGTCCTCGGTCGGGAGGA
GACTGAGTAGATTCTCCATCATCCAGCCATAGTAGTCCTACGAGCTTCAGTAAAAGTGAC
CCAGGCTTCTCTTTTTGGTTCTTTAAGACATTTTTGCTCCTATCCAAGAGatttcttcac
ttttgactctgcagatacgtctacataatcatccca
>NODE_259_length_544_cov_7.376838
TGAGAGAATTGATCACCTGATGGCAAGAAAATGGTTTCGCCAGTTCTTATTCAAAGTGGA
CCTGAGGAGAGGATCATGGTGTACTGGCAGGAAAAGAAAAAGAGCCATGTTGTCTTTTCT
TTACTTTCTATCTCCTATCTTTTTCTTTTTCCCTCTCAGACCGGGCTGTCAGCAGTGAGG
AAGAGGAGGAGGAGGAAGCAGGCTTTTTTTCTTCTTCCCCCACCACTTCCGAATTACCTG
CTGGGTCCGAGCTCTTTTATGCTCTTGTTGTGACAGGTAGATTTATAAGGCTTGAAATTT
GTACAAATCAGTTGTCATTCAGCGGCAGCTGTCAATGTGTCAAGCTGTCAGGGCCTGCTG
TGAGGGAGATGCCTTAGGGGGCTGAGCGAGGGGGCAACCGCCCAGAAAAGAAAATGAGTT
CAAACAGACCTGAGAAGCTCCTCTATTCCATAGGCCTCCCTGCCCCTGTGGAGACGCCAT
CGATTTCTCTTGATGTTGAGCAACAGCGCGCCCAAAAATGACATGGCACACTGCGCTCAA
CCCAGTCAGGCTGCGACACACCAACGTGTGCTGCACCAATCCCCTCAATCTGCAGACGCC
TCTCATTCTCTGCTAAATGGCTGGAAATCTgtaatctctctgaggagggagaacaccaga
gttgtgtttagagatcgctggcaatggc
>NODE_263_length_442_cov_15.850678
TATGGCTTGTTATTAAGTCATAAAACTGGCACTTGTACAATTTTTATGACTTAATAACAA
GCCATATAAGCTGATACAGATTCATGTGTGATAATTGACTAATGACAGACAACAAATGTA
ATTTGTAAAAGGTTTGTAATTTTACGATTTGTTGCTTCAGGAGGGTTTTTTTAAGTAACA
AGAATGCAAATAATGCAACAAATCACATTAGTTCTCAGCATTTTAGGCAGTTTATTTGAA
AAACACATACAAAAAGATCATATACAAGACAATAAATAAAAAAGAGACAGAACAGTTTGG
GTTAAGCTATGCAACTTTTTGCATCATCATTAGTAATAAATACAGTACAAAATCCACCCA
GAGTGAATCTAAAGATTTTCCACAATATTCACTGATCATGTTATTCTTCATTATGATTTA
GCTATTGCTTTCATATTATTGATACATACTTCTACTTTTCTATAAAATACTCAAGATCAT
AAAACATTGCGCGGTTACAGCAAAACAGCAGTGTGTTGTACAAAGATGGCCACTTCCCTT
TTTCACTGGCAGGTTAATAATCAACATTTTTTCAGCAGCAAAGAAA
>NODE_268_length_577_cov_16.086655
CTGATCCCCTGGCCTCAACCTGAAACAATCACTCTTAGTTAACGACAACACTTCAGCTAT
TGACAGCGTGATCCCGTAAAGCAGACACTTCAATCAACAGAGCAGCCGGAGGAGGTGTTG
TGTTGGAGGAGAATAAAAGAAGGAGGGGGGCATGGGGACGGATGAAATCAAGAAGTAAAT
AAATGAATTGATGAATGAATAATAGAGTGGCCAGCTAGTGGCCTCTTGGAGCAGCAATGC
AGTATTAATAACTGACTCTTACTGTTCGTCTCTGTGTCATCACTGATACTCTTAGGTGGA
CCATGGCCAGCATAACACACTGCTGATCTGTACATTCGATCCGGATTACGTACTTTCTTC
AGTCCTTCAGGAGGCAAAGAGAAAAGTAGAGAAAATCGAGGAAAAGAAGCATTCTCCCAG
CCTGTGATAGCTAAGCAAACTCCCCATGCAAGCAATATCAGTAACAGAAACTACACAGAA
TGTTGAAACACATTTAAAACACACAAGAGCTGTTGGGCAAAATATGATGGGAATAATATT
AACATTCTAATACGATAGGGCTAATAAAACACATTGAATTTGTCCGTTATCTATTCAAAA
CAGTGAAGTTCACCACTAACTGAATATTGTAGTCCCCAGAAGAAAAATGGCCAGTAATAG
GGGTCACTGTAGCTCTGGCTTGGTTTGATACGGGTCACTGAAACTTCttattgtatcaat
g
>NODE_269_length_645_cov_6.821705
AATGCATCCAGGCACCAACACAGATCACCCTCCCACTCAGCCGCCATACAGTCACACACC
CATACAGACGGGATGATCTGGCATGTACTGGCCTGATGATTAAAGTGTATTGCGCTCACC
TGCCCAAGTCCAATCAGAGGCCTGTGCTGATTGCAGCAGCTTGCAGCAGACAGGGGATGG
GGGACTGCAGGTGGTGGAGGTGGGGAGGAGGATGAGGGCTCTATCGCTGGTGAAGTGACA
CTGTGGTGAAGCGGTGGCAGGGCGGCGGTGAAGCTGCAGGCCCGGGGAGGATCCAGCTCA
GCTTGCCTCTCCACTCCTCTCTGGCCAGACGGGGTGAATCAATCATCTCCAAAGATGTCA
GCATCTGCCCAAGCAATTTCAGATTGGAATAAATGGCAGATGGGGATGTTGTTCCCTCTG
TTTAATCAGTTCCACCAAATGTGGTTTTATCTCTTATAAAATGAAACCATCTGTAGCACG
TAGGTGTAAGGATCAAGTGAGGGAGGACGGAGGGAGAGGGTGACAGAGGGAGAGAGGAGA
GATGTGCGTGTGTTTGGAGTGTGCACGCATATGTGCATGTGTATGCTTTTTAATGTGTGT
CTGTGCGTGTGTGTTGGGCGTATGTGTGTGTGGCGACGGAGGGCAGGGAGAGATGGAACA
CTGTGAAACAGAAGCAGAATAGTGGGAGTGAAATAGGAAAAAAAAGAGAAGCACTTATCC
ATTATAAAGAGGGaaaatgtaatcttactgcgagctcacacctccactctaatctcctct
ttctccctc
>NODE_270_length_311_cov_6.607717
ATATCCCCAGCAAACGATGTGATTATACTGTATGTTGATGCAACGTGTATGTACATGACA
AAAGAGAAAGAAATAATAAATATATCATCAGTGTCAAGAAAATCTATCTTTTTCTATTAT
GTTCAATTGTGTTTTGGAATGACTTATCTTGTGACACAAAACTGCAAACAAGCTGCAATG
TAAAAATTTCAGTGTATTCTGTTTCTTGTTTTTTGAAGCCATGAAGCTACGGTGTGTTCT
TGGAAAGCCCTGCTAAGTTAAATGTGGCAGCTAATGTTGTGTGTTTGCTATTCAGACTAC
AGGGTCTTGTACTCAAAAGCGTGTAATTAAGTGCTAAGTGCAAAAGATTGTAATGTTTTA
TATCAAGATTACTATTCATGAAATGTCAGTCAAGTTTATACTTTTGTAATAAAGTGGCAC
TTTAAAAAAAAAAAGCTCTATCTCATAGtctcggt
>NODE_271_length_321_cov_4.700934
CACATCCGCAATCCCGCGGCCCTATAAGGAGCTTTCACGCTTTTTGGTTTGCTTTAGATG
TTTAATACCCCCTCTCTTTTGTGTCAGGGAGCTGGAGAGGCGTTAAGAAGCGCTGATAAA
CCCCACTTAGATCCCTTCCTGGCCCGTCACCCTGGCCTGCCGGGCCGCTTTAGCAGGGAA
CTGATCTGTGACGGCCTGCCACTCAAACTGAGCACTTCTGAAGGCTGACACAATGGAGTG
AGCAACACACCAGAGGGCCCGGGGGTGGGTGGGGAAGGGGGATGGAGGGAGGGTGAGGCA
GAGGAGGGAGAGGAGGCCAAGAGGTGCCCTGAAAGAAGGCTAGAGGAGGGGCCAGAGAGC
ATCTCCCTGTTATCTGTTCCCTCTCTTTCAGTTTATGCAGTTTCCCTCCTCCCTCTTCTT
GCTGCTTGATACTGTAGAGCTCACACTGTTTGTCTTCTAGTCGGa
>NODE_272_length_372_cov_1.981183
GAAATAGAAATTCTTACAAGTCAAGAGAGCTTAGAAATGGCTGAATACAATGAACAACAC
TGGATAAAAGCTATGAATTGCTGGAATAGTAATAAAAGAATCTCGGCAGCATCTGAACTG
TGGTAACACTCAAATTGCTCTTTTTTAATAATAGCTACTTCAGTGGATGACTACACTTGA
TTGCTATTTGTATTCACTATGACTAATAGAAAAATCCTTTTTAAGAAACTGCTTTGTTGT
GTGTTCACCCAGCCACCTCCTTTTGAAGCGTATTAAGTCATTGGCTCTCCTGACACATAC
AAACTGAAACCTTACTCATGTCTCTAAAAGCTTTCTCTTCCCCACTGGTGCTTCTAGCAG
CTACCAAACACCAGTATGCTGACTGGTGATCGCTTTCTCTCCTCTTTCTGTCTCTCATCT
CTCCACTTACTGTTCTCCCTTGCTGCCCTTTTGTGTTTCTCCCAGCTCACTGACATCTTA
ATTTTCACTCTCCTTTATCTCTCCTCCCTTCATCTc
>NODE_273_length_370_cov_17.140541
TACACCACAACAATTTAAACATTAAAAAAACTGTAAAATATATTTTCTTGGATCACAAAT
TACATTTTTCTTAAAACAAACATTTTAATTAGCTAACATGAGCAGAGCCACAAGTAAATC
TAAAGTGATTATTCCTGCCCTCAGAGAAAGGCTGTCTCCCTGTGCTCTGTCAAAAGGTCA
ATTATGGCCCCAAACCGGCATGCGGTGACAGTGACCTGGAAGCGCTACTGATGACCCCAC
ATCCAGGGGCCCAAAAGAGTTGATCATCTAACATGCAGGCTGCCTGGAGCCATGGAAATC
TGACATTTGTCCTTATTCAAATGAACACAAACAATATGCATTTCATGCCTCTACCTAACC
TGTGCCAAATCTAAGGCATAGGGACCAGCAGTCTTAATGCATTGTCCAAGTTTATGCCCT
TCCTTGTGAATCCAGCCGCACGGCAATCACACACAGAGCCTGCAGTAAAAGCAGGCAGCA
AAAAGGCACCATCTTCACTGGcaacactggtcat
>NODE_274_length_528_cov_12.035985
TATATATACAAATAGATATTTTCTCTTTATTCTCTTTTTTAAACTCTTCAATAAAATCTA
TACATTTTATACACTATCTCCCTCTTTTAATGGTCAATGTGCATACACATGAAGTGTCTA
TCCTTATAAACCGCCAGCCAATCTTCTTTTTGCTATCCATGGTAAGTGCTCGCACGTAGG
ACTGGGTTGTCCTGCATTGGGAATTATAATGCCGCTTGTCTATTCCTCTGCAGCCCTCCT
TTGTGTACCCCATGGGGTTGCATTTGGTCTCATAAAAGTATTGCTTCAGTTGGCCATTGG
GGACAGGGACCTTTTCCATGACGGTAACTGTCTGCCCAGACATGTCTATTGCCGTCTTTT
TATCCACAGCTGTCACCCACTGGCTAATACTGTCACACACACTGAGCTCTCCGCGCCGCG
AGGGATCGGAGTGTCGCCGCACCCTCATGGACATATTAGCAGCATCCAGATAGTTTTTGT
ATTCCTCCAGAAGAAAGAGCAACGGCGGCTCCAAAGGCACTTGGTTGCTGATCATCACCC
GCGAGTCGTACAGGTCGACATCCTTGGTCTCTGGGGCGACCACAGACGACGGGCCCCCAC
CTCCCTGGCTCTTATCAGCCCCCTGTCCCAGCTGTGCCGCCTCGCCCTCCACCTccagca
gctcctctatca
>NODE_275_length_325_cov_5.633846
CTGTGAAAGCAGCAAAGACCCCCACTGTTTGAGTAATATGGGAAACATAAAGCACACACA
GAGAGAGAAAAAGGGTCTTAGTGGGAGAGTGGGGAGCTTTGGTTGGAGAAATGACCTACC
CTTCCCTGTCAGCACTAGTGGATGGGGCGGGGGCAGGGACAGTGACCGTACCCACATTAT
CCAGCCTGATCTGAATGGTGGTACCTAAGGGGCTCCTCAGGTACCTTCTCTCGATGTTGC
GCTCCAGATCGGCCAGACGTGTCACTGCAATGTCCAGCGGGTTGTCCGGGTGACGCATCA
CCCCGCCCTTCTCCCCCCGCTCCTCTGGATGCTCCTTGCAGTCCTTGTCTCCCGTGTTGG
CTGACGCCGGCGTCGATTTGGTGAGGGGCTTGTGCTCGTAATACACCAGGTCCTCCCGCT
CAGACTGGGGGTCAGGATACGTCcagccctggaagaggaaattagctct
>NODE_276_length_509_cov_10.756385
TGTCCCGGGCTACGACTATTTAATGTAGAATCTCCAAAACTCACAAATGCAGTGTGACCA
AATGTTCCAGAGATGTACCAGTATACTAAACAGGCTATATATCTCGCTCTGCTCTCCAAA
CAGAAATAGATTTCGCTGAATTGTTTGATAAATTTGGTCTAGGTTTTCCAGCCATCCTTA
TTGGAGCTTCTACTGTTTTTCTGGCTGTTGGTGGCCTAAGCCCTAATCACCCTCTGTTCC
CTCAGAGGCCATAAATTACTCCGATGAGATGGTGCTTTGTGTTCCTACTGCTGGGGAGCG
GGGCGAATTCACAGCGCCATATTTTGACAACCCGTACTTTAAATCATTGTTTTATGACAG
ATGGGAAAACTTCTGCACTTTCACCGGCCTGATTTATGTTCATTTGGGTCTGGAGGACAC
TATAATTTGCAAGTAATGTGAAAACAGATGGATAGAGAGATACCAAAGGGTAAGACTGAC
CTATACATTCTCAGTGCAGCTTGCAAATGGCATCCATATGCCGCGAGAACTCTTCCAGTT
ACATCTCCATTACCCTGTGTGTGTTTGCGTGTGTGCCTGCGTGTGTGCGTCTGTGCATGT
GTTTGTATGTTTGGCTCATGTGTGTTTGTTCTGTTGAGAAAAAAAAAAAAAGC
>NODE_277_length_558_cov_7.335125
GATGAAAAAAGAAGCATGATAAGCTCCCCCCATACAATATATTGAGATGAGACTCCAAAT
TGTTAATAAAAAAGAAAGAAAGAAAAGAAAGAAAAGGAAACACAAAATCCTAGAGGCCTC
ATCAATCATTGGAGGTGGGGGGGGACTCCATAGCTTGAAGCCCTGCTCTGGTTTTGTCAT
TGACGAAAAATGGCTTTCCATAGAAAAATGAGCAAGATCGCACGCACACACCCAGGTCCT
GTATTGATTTTTATGGCGGATGGTGGGGCTGGTGGGTAGTGGAGGCAATGCTCTCAGAGC
AGATGTCTAATGGTGTTTAGAGACTCTCCACTTTATCAAGCCAGGCCAGCACTGACAGTT
AGATGCTGGAGGGCAATTAAAATTAAAGCCTGCCTGATTAGAATATCATATTCATCTGGA
TGGTAATTACTATGTCTGGCTCCGTATAAATAATTAATTATGCAAAACCCATGCAGCTGC
CACTGGCTAGAGTTAACTGACTTTCTGTCAACGTCTCACAGTTCTAGAAAGGATAAAGAG
ATTTGGGAAATAAGCTCTTTAGCCGCTATCTGGAAGCCCGCTGGGGTGTGCATGCAGCGC
CCATTGAAACAGTGGCAGCCTGCCCTCTGTGTGCAGGTGGCTTCAGCAAGACATTGTGGG
GTTTTTCCTTttgaagatgtatttagttgaaaaagagaatgc
>NODE_278_length_526_cov_8.779468
TTAATGAAGACGTAGTGATCCATCCACACAGGGCAGCTTTATCTCAGTTCTGTTCGTTCG
TATGACTCTGGTCATTCAGGATCCAACTGTAAATCCTCTCTCCTGCTGCTGGTCTCCCTC
GCAGGTGAAGATGCGTCTCTGCCCCTCAGCAGTGGAGGCAGTTATCAGATCCTGGTCAAC
AACGTCTTCTACTTCACCCAGCGGGTCGTGGACAAGCTGTGGCAGGGAATGTTCAACAAG
GACTCCAAGCTGGTGGTGGACTTCATCGTGCAGCTCATCGGACAGGTACAAAATGACCTG
TTCTCTCAACCTACGATATTACACTCTATTCTTGGTCTATTGATGGCACAGAACATACAG
TTGAACCCGCACAATCAACATGTTAAAGGGCTGCATGTACTGAAATGAATTAAACATTTC
CTGTTCCTCTCAAAGGCAGCGAACAGCTCCTCTTCTTGTACTAGGTGTTGTTGTCGCTGA
AGGCCAAAGAATTTCTAATAGATCAGATATTATAACAGCCTTCTCGAGGATGTTCGGCTC
AGTGCCAGTCTCAACTTCCTGAAGCAGCCAACAGCAGActctgagtgctgcatgcaggag
gcagatcttcatgcgaagccatgtgtggacttctacgtttcatgcatgctgtgcctcctt
tacacacgac
>NODE_279_length_336_cov_11.607142
TTGTCTCCCTCTCTCTCTTGCTGCCACTCTCCTTTGCCCCCACACCTCCCCCCCTACACA
ACCACCCCTCTTTCCTCACCCCATGGTGCTGCTCTCACTAGGAGAGGGGAAGTTCATTAC
CTCAGCTAAATCAGAATTAGTCCCTTCATTTTGACGGGGCGAACTTCATTAGAAAGGCCC
TTCCTTAATCCAGCAGGGAGAACTGATGAATCTACATGGGGGCAGTAATTTGCTTCACAC
AGCAAATTCAGCCACTTCCTCCACACTGTCTTCCCCTTTCCTTTTCGCCGTCTTTCTGGC
TTTATGTACTTATGGTTACATTTTTATTAGATCTACAACAAAAAACCTGAGAAAGGAAAA
CACCTGCATATAATTAACTAATGGCAGCAGAGATGGTGTAAAGAATGAGTTATGCTGTTT
GGAATGTCCCGTCTCCCCAACAGATTTCAGGCTCTCtggagcagccatagctgacttggc
>NODE_280_length_313_cov_1.265176
TAATAAAGATACCAACTGAAAGGGAAATATTTTCAACATTATCACATGCAAGGCAGAAAT
CATCACATTCACATTATTTAAAAGAGGAAATGAAACATCTCAACAAATATTTCAATTAGC
ATACTGCTGCTCTTATTTGCGATGAGTGATTGTGATATAAAACTAATGAAGAGTGCCAAT
TTGAACTGTGAAACTGAGAGAATTGTGACGGAGAACACAGACAGTGTGATGGTGTGAAGT
TGAATGAGGTGTGAAACCAAGTGAAAGGATTTTGAAGTTCTGAACATGCAGAGATCATAA
GAAAAGAAAAGAAGATAATGATGGTTTACAAAGAGCTGACAATGAGGTTGTCACATACAC
AAAAAAAACCTGATATTGGTTGACAAGTATCCTGTTgtgatacttgtttgattttgcgag
cgaatgttttccttttgattgatattaacatggtatg
>NODE_281_length_605_cov_4.988430
TGCAACTAGGCCCATGTGGCTTACTGATGAGTAAGCGATGAGAGATTTTAGATCGGTTTG
TCGTAAACAAATTGAGCCTGTTATAATTACACCTCAGAGTGCAAAAATGATGAATGGGTA
GCTGAGTTCCTTGGTTAGGGGCTCTAACATAGTTATTATTCGTATTATTCCGTAGCCCCC
TAGTTTTAGGAGGACGGCAGCAAGGATTATAGAGCCTGCAATTGGTGCTTCGACGTGGGC
TTTAGGGAGTCAAAGGTGGGCTCCATAAAGGGGCATTTTAACTAGGAAGGCTAGTAAGCA
GCCGGCTCATCAGAATTTATCTGCGAAGGAGGAAAGTTCTATAGCGGGGGCATATTGAAG
GGTTAATAAGGATAAGGTTCCTGTATTGTTTTGGAGAAGGAGTAGGGCTACAAGAAGTGG
GAGGGAGCCGGCTAAGGTATAAAATAAGAAGTAAGTGCCTGCGTTAAGACGTTCGGTTTG
GTTACCTCATCGGGTAATAATAATTAGGGTGGGGATTAGGGTGGCTTCAAATATAACATA
AAATATAATTACCTCGGTAGCACTGAAAGCTAGGATTAAGAAGATTTGTAGAGATGTAAG
TAGTGTGATGTATATTCGTTGGCGGTTGATTGGTTCGGAGGAGGTATGGTTTTGGCTTGC
GAGGATTATCAGGGGGAGGAGTCAACAAGTAAGTACTAGCAGGGGTGTTGAAAGGGGGTC
TGTTGCTATGTACTGGTTTATAAAGGATc
>NODE_283_length_736_cov_7.418478
GTTTCGCCATTTACATAACTGTGGTTAATCACACTGACAACACATAGTTTTTGTTTGCAA
ACTCAGGACTGTCCATCCAGGTGACTTGGGAACACGTCTCAGTTCTCATTTCAAGAGGAG
TTCATCCACCTTTGTTGTTTTTAATGGCTGCCACTTTTCCACTCCACTGTTTTGCCGGAG
AGCTCGTTCATTTGGGCAGCTCCTCTAGAGAATCAGTGAGGGGGTCCATTGGTGCAGCCG
CGCCGATGTCGGGCTGTTTCAAACGCTTTATTGTGTTTTTCAAGGCTTGCCTCTTGTTGC
AGAACCAGACGCGCACCACCTCCCTGTCATAGTTCAGTTTCTCGGCTATTTCCGTCATTT
CCTGTCCGGAGGGGTGTGTGTTCTTCTCAAAGTGGCTGTTGAGGATCTCGAGCGCCTGCG
GGGTGAAAGAGGTCCTCCGCTTGCGTTTTTTCGAAGGCTCGCTGCCGATAAACTCAGTCA
GGTTCTGCATGCCGGATCGGTGGCGGGCTTCAGCCTCGGCCATCCAGCGCTCCAGAACGG
GCTTAATCTTCTGGGCGCTTTTAGGGGTGATGTCCAACTTCTCAAACCTGGCAGGATATA
AAAGGCCAGGGTTCAGTTTGCCTGTCAGACTGCTACCTATAGTGTTCTCTTGGGCTTCCT
GTGGTAGGAAAAAGTGGCTTCTCAGGATGGTGTGTCTGGGGAGAATTGAGAAAAAAGAAT
CTTACTTAGGTGCCCTGCCAGAACAAGGGATAAGCTGCCTGCCTTTTAGTCTCCTCAACC
AGAATGCCACAGGGACTGAGACTAACATCCAGGTGCACATCTGGGACAAACGCCTCTGTA
TTCTGCACCTGGAAACACctcagctgcagcagctggaggt
>NODE_284_length_625_cov_8.872000
GTACTGACAGCTAGATTTTTTGTGTGTATTTCCGTACACTATATTTACTTGTGTATACAG
TAATGTGAACAGTTTGGGTAAAATTCCACTTTAGTTCTAAGGCGTAGTTATGGCCATCCT
TTTCAGTGGAGTATAAGATCCATCTTTGTCCTTGGGACAATTGCTACTAGAGCTGGTAGA
TTTGAACAAGATTTAAGAGCTATAAAAAAAATATGAAAGAGGGGGAAAAAAAAGGAGAGG
GATATGGATTGAGACGGAGAAGTAGCAGGCTGATTACAAGGTGTCAAAATTGCCAGGAGC
AAGAAGGTGAAAGCAATCAGGGGTGAGAAGAGTGCAGCATTCGTGAGGGGCAACTAATTA
TCCATCTCATTTGTGGAGAGAAGCATTTGAGGCAGCTCTAGCCCACTGAATGGTGACAGA
TTGGTGCGGAGGAGAGGGGAGGTGTTAGAACAATGGAGCCCAGCTCACCATCATTACTGC
ATGCTAATCAGCAGTGCTTCTGCACCACCAGTCGGTGCTGCAGAGAGTTCGGGGAGACAG
GGAAGTCACCGGCTTCAGGGGACTATAGTCCGGAAGAGAGGGAGGAAACGGATTCATGGT
TTATCTGCTGGCGCCCTACCACTTCTTATTTGAGCGTATAGGTTATCCAACAGAGACTGA
TCTCTGTGGTCTGTGTTATCAGCTTGTACTTACAAGATGATTGCACTGGGAGTGTTGAGA
ATCTTTTTCTGTACATTGAGTGGAATACTAGCTCACTATGTGGTGTAAt
>NODE_285_length_554_cov_12.772563
CCTTGTAATTGTCGATGCATTGTGATTTGATGCTGGATTGAAAAGGTGCAGAAATGCCAC
TCAATCTTGATATCTAGCCTCAGCTACCAATCTGTCACCTTTCTGTGTGCCTTCCCAACA
AAATGAAGTCTATAAACGGAGAACACTGAATGTTCTTTTGTCATTCAGTTGATAAGGGGA
CGGTGCTACTACTAAGGCCTGAGGACTAATGAATCTCCACTCCATTACCGCTGAATCGGA
CAGATTGCTCTCCCGGAGAAATGAATTGAGTTTTTTGTATTTGTGAGATCATTCTCCCTC
CATTAACTGCTCTTTATCCCGTCTCTTCATCACAGGCAAATCAGGTTAGGCAGCCATGAT
TAGCTGGGGTGGCCTCCCTTTTTAAAAGGTAATTGGGTTTGGCGGCTCAGCTGATAGTGC
CATTAGGACCAATAAAGGCTGGGCTTGGCTCATCGAGTGAAACAGATTCTTCAGCAGCAG
ATGGCAGACGGAGGGAGAGGGCTCTGATGCATTGAGGCCGAAAACAAAGTTTGTGTAACC
AAAGTAGTTTGGGGGCATCCTCTCCTCTCCGTGCATATGCCCCCACCACTTTTACGAAAG
CCAGTTTGATATTTTGTCTTTTTGTGGTGGTGATGGTGACATTTTCAAATGGAGGCGGTG
ACAGCTTTTAATATGCTTAACGCTGATTACAAAATGAt
>NODE_286_length_497_cov_5.225352
ATGCTTTAGTAGACACAGACATGCAAAGCATTTCCATTCTTGCAGACTTCGTGTGGGTGA
GTGAGCAACACTCCCTGCTCGCGTGGCAGGGAAAGGAGATTGCTGGATTGGTCAGGGCAG
GGAGAGATCCTTGTCGGTGACAGCGTCGCTCCAGCGAGCTCAAAACCACAGTAACACAGC
CGAACAATCCAAACACACCCCACCAATTTTTAATTTCTTCCATTAGAATTAATTATGAGG
CCGAAGGCAATTTGTGTACCCTGTGTTTAAGACTGCCTACTGGATTAATTAAAAACTGGA
TGCTGGAAAATTAATGTGTGAATTGTTATGCCTTGCTATAATGAGCCATCCCATGCTATT
ACATAGTAGTGTACTATACGATCACCTTCAGGCCTCTGAACACACAAGGTTCATTAAAGA
GCACAAACCTAGGCACAAGTCAACTTAAAGAATGCCGACCTCAGCACATATTCAACAGTG
CACACGCGAGCAGCAAGACATTTAAATTTTCACCCAAAATACAACAAGGTGAGGAAGTCT
GGCTTAATGACTTGGAAGAAAAACACATCTGTAAATAAATGACCTCAGTAACCTGCACTT
AAACCTGATAAAAGAAGATAGAGGAGTAAAAGTTGCTGTGa
>NODE_287_length_519_cov_7.585742
ACAAAAAAACGACATTATTATCAAATATAATTATAATTGTGTGCATGTTTTTTGCTCTAT
GGACATCCATACCAGGAGGTTTAACTTCAGCGTGATACCCCACAGCATCACCTGTCATAA
GTGCAAGAGAGAGATGGCATGCCTTTGTGAAAAAGAATGCTGCTTCTGTCTTTTTTTGCA
TCTTGAGAATGAGCTAATTGTCACCGAGCTGGCAGCTGAATAGAGGCAGTGAGTTTAATC
TGACCACAATGACATGTTTGATTGGTCCGAGGCAGGCTGGGTACAGAGGGTGGGGGGTGG
CCCTCTCTTGTGGCAGCAGAGAACAAACATAAATCTTCTTCAACAATCTATTTTCCATCA
TACTTATTCACAGGGGACATCTCAAAGTGGTCTTTACCCTTTCTGTCAATGGCTGCCCTC
ATCCATCAATTTCATAGAGAATTATACCCCAGATCAATGTAGTTCACGACCGCTGAGCAT
TTGTCGAGGGGTGGTGTAGGTGGTTTGGGCGGGTGGGAGGCGGAGTGCTGGCTGTATGCG
TCGCTACTTGTTCTCAGAGGCTGATGGCTACTTCTTGTTGGTCACCCTCTCAAGCCCAAA
TAATTCACACCATGTAGTGCAAACAAAACAGTGTTTTTCCTCATCATTAAGCCTCCTTTT
TTT
>NODE_288_length_343_cov_1.428571
CAAAGAGGTGTTCCCTTAAAGTTAGAGCCAGGGATTCTAACCCAGTACAGTTCTTGTTAA
ATTCACTTAACAGCTCCTCACAGAGTCTGTGTGTGTTCTGAAAAACAAAATTGGTGTTTG
TACAGAGCCCTGCTTGTGTTGTGCACGTTCATGCTCGTGCACAGGACATAGAACAAGAAC
TGACAAGGGGAGATGGTTGGAAAGGGGCAGTGGGAGGGAGGTGGTAAATCCAGCACATGC
TGAATATTTAAATATGCTAACTACCTCAGTATCAACAATCTTTTCCAGCAACACAGACTC
TAGGTTCACATGTGTGTACAGCCACATTCCTTGCTATCAGATTGTGACTGTAAAGATATT
AACATATAttaacatttcctgcatgtctaatgtaaaggggtcggtaaactctagataaat
agaagtagaaccaggatgaggtgggttttttgttctttaaaaaaaaccaaactaaaatac
atgatag
>NODE_289_length_442_cov_12.314480
ATGATTTGCACACAAAGCAGTGGTTTGGGGCTGATGTTTTTTTACAACTGTGAGCCTCGG
AGAGACAGTGAATGGTGGTGACGGCAGTTATGTGCCACCACAATAAAGCTGCTTTCCATC
GCTTTGGGCACACTTTACTGCTGCTCTTGATATCAGTATTAAAAGTGATTTGCAGCTCCG
TATGTGGCAAGGAATCAAAACTTAATTTAGGCAGATAAAGATGCCATTTGGGAGGGAGAT
AAAGTGCTGCATCATGGGAGATGTGTTCCCCAGCTTGCTCTCAGCTCCTCACCCTTACAG
CGCCCTCAGATTTACTAGCTCTTTTTTCCTGCTCCATAAAACAGCAAATCTGCTCGCCAG
GCGACACAGGCAAATGTTAATGGATTCATTTGTCAAGAACCTTCCACTTATTTACAGTCC
TCTTCCATTACCGTCGCTCCTCCTGCAAGAGAAAATCCAGTGGCCAAAGTCAAAATATCG
ATTTGCCTGTCCATCAGCCTGTGAGTCATCCTGTAAAACATGCCGAGCCAAAGACActgc
tgccaccaggagtgtgtttcaacatgacagttacacaatcagggta
>NODE_290_length_430_cov_10.486047
CCCATGCTGCAGCTGAATTTACAAGGGTTTAATGGAGGACATTTACACAAGGTGTGCAGG
CGACTGAGATGCTCCATGTGCCAGATGAGGGCAGCCCTTAGGAGAGCCAGGGGAAACAAT
GCCAAATCTCCTCCCCCTGCCCTCCTCTCTCCTGCCCCTTTTGGCACCCTCCCTTGTCCT
CCAGTGAGAGGCTCCAAGGAGGGGGGGGTGGGGCCGGGAAGGTTAATGTGCCCACTTTGA
TCTTCGTCAAGGCACACTGAGTAAGAATTAATTTACATTTCAGATGAAAAGGTTGACAGT
ATAAAAAGGCATCTTGTTTCTGGTATGTGAGAGCTGTGTAATAGGCCAGGAATTTGAGAG
AGGAAGTCGTGAGGAAACAGAAGGGATAAGCCCCTCTCTTGCCTTTACTGGGAAAGAGAT
GAAAGGAAAAAGGGATCTCAGTATGCACTGTTCTTCTGAAACATGGGGACCAAATGCTGC
CCAAACTTTCAAAAGCTTTTCTGTATGCATTATTAATTAATTATTACTATTTCGTAGGCC
ACTCATGGAGATCAAAAAGGTGTTTCACAAAGAt
>NODE_291_length_509_cov_3.614931
GCACCCACTCACAGCAGAGCAGGACCGATATGCTGTGCTCTCCATGGCACTTCCAGAATG
ATGTCAACAATGGGAGCTGTGACATCATCACTGACATCACAGAACCTGTCCCACAGAGAC
TGGAAGCAGAGCTCATTGCTTCCCACTGGTTGTTTGAGGCAACATGCCACACCAGCGTGG
ACGCATGGCTGGTCTGACTGTTTTTGACAAGGCAAAGGTGAGGAGAACGCAACGTACTTG
AGCAAATTGTTTTGACTGACCACGCAGCGGTGCCTCTTGAATTAAGGCATTCTCATCCGA
ACCCAGCTCTCCAGCCCAGCCCCGGCACCCGGGTGCAGTTGGATCGCGAGGTCGGGTCTC
CGGTCCCCCCACCAGGCCCCCGAAATATCTCCACCCACACCCAGGCACCTCTCCATTTCT
GGACGACGCTTCCGATCGGACTCAGAAACACGCAGGCAAGTGGCGGGGGCGCGGACAAAG
GCACGCAGGCAGATGGCAGATGGCAGATGGCAGATGGCAACTGGCGCGTGGACAGGCACG
CAGGCAACTGGCAGGCACGTGGACAGGCACGCAGGGACACTGGCGGGCGTGCACGCAGGC
ATGCAGGCAACTGGCACACGTGTGGACAGGCACGcaggcaactggcaggcgcg
>NODE_292_length_473_cov_7.651163
TACGCATAAACCGAAAATGAGTGTAAATTCTGCTGAAACATGTGTGCTCCCAAACTCCCC
ATCAAAGTTGCGTTTTCAAACACAGATACCCGTCATAGCCTCCCCAAGAGTGATGTCAGC
TGTAGGATTTGGTGAGCTGGGGTGGGGGGGATCTAAAGAGTGCATAACCATGGAAAGGGG
CTTGAACGCTCAAGAATCTTGTCTTTCTGTTTGCCCCCTCAATCGAGCGACACAAAGGCT
GAATTACTCATTCAAACCTCGCGGGACAAAGGGAAAGGAGCTGGATAGCACTCCTGCATT
TGTAGTCAAACATTTAGAGACTTAAATCGAGTCGTCATGAAGGAGAAAGAGTAGGACAAA
GCCCATAGAATTGCCATCAGCAAACATTTTCCTGTGTCATATTATGGGGTCTCCATGACT
CCCTCTGGCCCGCGGACAATAGCACAAGTTTGCACACTCGAATACTGTCACCCTGCCAAC
GGCAACAAGGGCCCAAAACAGGACAATCCCCCAGAGAAAGCATGGGCTCCGCGGGGAAGG
TTGCAATAGAGGAGGAAAATGGGACTTGTGAAATGCTAAttgagcttcatccccttattg
aagtggaaaaagagcac
>NODE_293_length_305_cov_4.468853
GTTTTCAGCCAGCCAAATGCATTTTCGGAGCAGGATAACAGTCAAACTGCCATCGTTCAA
CTACAATGTTCACAATCGTGTTTTGGCTTCACAATGTCTTAAAACTGCTTCTGCCGTCGT
CTTTATCATATTTGAAGTCCGTTCTCGTCAAAGAAATTCACTTTACATGTCCCATGTCAA
AACCTTGTTTTCAGCCAGCCAAATGCATTTTCGGAGAGAGATAACAGCAATTCTGCCATC
GTTCAACTACAATCTTCAAAATCATGTTTTGGCTTCACAATGTCTTCAAATATGATACAG
ATGACGGCAGAAGCTGTTTCAAGTTGGTTCCCGTCAAAGAAATTCACCTGACATGTCCCA
TGTCAAAAACCTTGTTTTCAGCCAGCCAAATGCATTTTCGGAGCAGGATAACAGTCAAAC
TGCCATCATTCAACTACAATGTTCACAAt
>NODE_294_length_309_cov_5.313916
TCAACTCCAATGTCATCCATCGCCACAGTGCTTCCACAAAGGTAAGAACCCGTCTCACTT
TTATTTCACAGTTTTTTTGTTGTTGTTGTTTTTTTTTTTTGAAAATGAGATGACAAATCA
TTCTGTGAAAATGCACCACTAATGTCCTCTCTCTCTCTTTTCTATTTTTTGTCTTCCAGA
TGGGAGTGGAAGTGTTCCTCCGTTCTAAAATAAGTCTGTGACTTACTTCATCAAGTATGG
CATATTGTCATATTTTGTGGAGCACCTTTTACTGAAAAGTAAAAAATAATTAAGTGTATA
AATATACATAATGTATATACAACTTAAGGACTTTAACTCCTACATGTCACCTAAGAACAA
AGATTGGCTTTATATTTTTGTTCAGTCATTTATCTGTATACTACTACAAAACTGGTGCAA
CATTTACATGATGGTGCAACCGCATGGACCCAc
>NODE_295_length_471_cov_2.282378
AAAAACAAAGAGAAGAAGAGATAATGAGAAGGAAAAGAAAGAGTAGAGAAAAATGAAAGA
AGACAAAGGAAGGGAAAAGGACAAAACTGCTGATGGAAAGAAAGAACTGGAAGAAAGTAG
AGGATGAATGGAAAAAAGAGAACAGCAGGAGGGAAAGAGAAGAAAGGAGGAAAGCTAAGG
ATTAAAAAGATAGAAGAATGGATTAAGGGGAAAGGAGTGGAGGAAGAAAGAGAAGGGAAA
ACTGAAACAAACCTGATAAATAGAAAGGACACACAATTACGAAAAGAGGAAAAGAGAGAA
ATGAAAGGAGAGAATAAAAGGAAAAAAACATGAACATTGATGAGGCAACAAGAAGAGGAA
ATGATGAAAAGAAAGAGGAGAATGAAAATAAAAGAGAGCAGAGAGTACAAACATGAAAGG
TAAGAAGAGCAAAGAAAAGTGAGGAAGAGAGAAAAAGAGAAGAGGAAAGCAAAGGACGAA
AGGAGAAGTAAGAGAAAAGGAGGACAGAAGATAAGAATAAAGAAAGGACAAAACAAAGGA
TTAAAATGACAAAAAAGTCGAGCGAAACGGAAAGGCAGATAAGAAAAGAGTGGAAGACAG
GGCAGGAGACATTTt
>NODE_296_length_589_cov_16.488964
TCTGTGGGTAATGTTCTTTTCCCTTATTTAAGAAAAAAAGAAAACAAAATGAACATTGCA
CTAATATGTTAGTGTTCATACAGCAGCACAGTATATAAGACAGTTCAGAAGGAGCCTAAA
TCTCAGCTGAATCCCATGGACTCAAGAATGCAGCTGCGTGCACAGCAGTCCAACAGCCCC
ACACACAGCGGAAAGGATATGAACATAGCATATGCAAGACAGTCTGAACATTTCAAAGTT
TCTGCACAAGATGTCCAAATGTTTTCTCTGGCTATATCTTCAGAGGCTAAACTGTGATTA
ATAGCAGTGAAAGAAGCCTTTGAAGCAGGATTGGTGACATCAAAGTCCTAATCCATGGGT
GGCAGGATTTTTATAATGAGTGGGAAGTATCTTAACACATTTCAAAGGGTTTACTCCATG
AATAAACAATAGCTGCACAGATGTGCCACACACACCTTTAGAAAAATACGTCTGCAGACA
CAGGAGGCAGCATTACCCAAGCAGCCGTGTATGGCAAGGAGGAAAACCTTTGTAAGTTTT
CTAAGATAAAGCTAAAGTGACAGGCCAACAATTGTTCTAGATTTTCTACCGCACACAGAC
GAACTTCCAAAATGCAAATATGCAGTCGACGTCTGCAATATAATTTCAAGACTCACGTCA
GTTGTTGAGGACAACGTCTGACAGCGAGCCAAAAACTTAAACACTGGATCAGCGGTTGCC
TTTCTCAGAGGAc
>NODE_297_length_741_cov_6.777328
ATATGGCGCCTACGCCACAATCATCAGGTATGCCTCCACGGTAATGGCTCTGTCAAACTA
ATTAACTTCTACAGTTTGAGTGAAGCTAACGAGATGCGAACAGGCATCAGAGGAAGGCCA
GGCTCTACAGGTGATAACCCTATTTGGCAGTGACATTTTTTAGTGTAAAGTCACAGTGGC
GGTGATGAGATCAAAGGCAGAGAGTCCCCCATTGGGTCCAATTAGAACTATAGCATTGTA
CAGGGAAGTGGTGGCAGGGGGGAGAGAGGGGAGTGGGTGGTTGGGGGAGAGGAGGGAAAA
AAATGTTGAGTTATGATATTCATAATCTATGCAGAGAGGCCTTTCCAGTACAGGTCTTCT
CCCCATAGCTGTGATCTTTTCAATTTACATCAAGGGAAGATGGTCGGGGATGAAAGCAGG
GCATCCAAGGCGCACAGCCCACAGAGGGCAGACATGGGGCCTCATTAAGGCCCAGCCCAG
CCAGCCCCAAACAGGGTTTGAAGTGCGTCACATAAAGAGCATGGGGTCAAAGGTCAGACA
TAGAACAGATCTCCATTTAACTCTCCAGCTGGAGATGGTAATTAGCAGGTGCAATGATGA
TCCCTGCCTGACTGTAAGGGATGATACCACTATAGGTGACACCAGGCATCTGTGTGAATG
TGTGTGGGCACCCGAGAACGTCTTTGCACACATGGTGCCTTGACACGTTGATATATAACA
TCTATCAAGGATATCAACTCATTTCATGCTCCCATGCATGTTTATACCAAACCCATTGGT
TTTATTGTGTGTTTACTACATTTACACCCACACAAGCATTTAGAgttttgttaaaacatg
catgggagcatgaaatgagttgatatccttgatagatgttatata
>NODE_298_length_451_cov_10.137472
TCACTTAATTTCATTAGCTCTGAACCTGTAGAGCGCTTTTTCAAAAGCGTCATCTCATGG
ACGCACTTGAAAATGAAAAGAAGCCTCTCTTTTTTTTCCCTCCTCGCTCCCTCTCTCCTC
TCTCTGCGCTCCTCAATTAACAGAATCGTTTCCTTTCAACTAAAATGAATGTTATTGAAA
CCAATTAGCATGGACTGGAAAATCTCTCGTTAATGAGGGGAGTGTGGGTGAGTAAACAGG
AATGAAAAGATGAAATTAGAGAAGAGGCTCTTCTTGTTGGCCTGGAATAATGACATGCTT
AGTCGCCTAATTGTCTGGTGAAAAGCACCGCTGCGATAGTAACAGATTGCGGTGTTCATT
AGGCAGCAATGGGCCACCTGCTGCTGGGGCGGCGAGCCCGCAGTCCCCGTACACGTGTTT
ATCCCAGGGGGCACTTTTTTTTGGACATGATGCTCACTATGAAAAGCAAATGAGCTTGCC
AATATGCTGCAATGTTGTGTCCTTATTGCCAAGGCACAGAAGCATGATATGTCAAATCAA
ATGAAATGAATGAAACCCAATAGTGTGAAGCTGGAGGGTTTCCTCTCTCTTTTTt
>NODE_299_length_538_cov_8.433085
CACACACACACACACACACACACACCCACAAACACACACTTAAGACATTAAGTCCTCAAC
CTGGACCAGGCTTGTGAGGGATATTGGCATGTACACGAGATTGATGAAAATTACTTCCAG
AGCATTTATTTCTTCTAATACCACTGAAAGAAGAGTGTGCACTCAGGAGATATTTGATCT
GAATTAGGGAAACTGATGAAGCAATTGATTAATTGGAATTTAAGCCATCAGTCACTGGAG
CCATCAGCAGCATCATTTACATTCCAAACAATCAGCTGATGGCCCAATAGGACACTGAGT
ATTAATACGCAAGAGTCAATGTGATACTGCCACATCGCCACCAACCCTTATTGACAAGCA
CAATGACACTTTTAATCCCCACTTGATCAAATTGCATATATTTTGGGATTTCCACACCGA
TTCAATATATCTTATGAATTCTTAATCCTGTAGGAGGCACAGGGGTTTAAGCAACACAGA
TTTATCTATTTCCTTCTATGTGGCCAGAAAGGCTGAAGACAGAAACTGTTTTTATTATCC
TCTATCTTTTGCTTATTTGTGGTCAGATTTATTGCATCATTAGTTGCTTTTAATTATACA
TTCTTTGCCATACACTTTTCCCAATGCTCCACAGCCATGCCAAATCGTCAGATCTCCCAT
TATGTGCAGTTGGACTGATGCt
>NODE_300_length_589_cov_12.354838
TACATTTCTGCAGTAATACTTGACACCGCGGCGCTTATGGTGTGCAAGTTGAAAACAGGA
TGTGTTTCTAAGCAGATTTAACAATGCAAAATGCATAAAGTGTGAGGTCATCACTCCGAG
AGAATGGAGTGTGTAAAAAAGAGAATACGAGCCTGCGAGGTCACAGAAATAAAGATAAAT
GTGAGTACCAACAGCAAGGCTATGGCAATGGAGCTAATAAGAAACTGTTTTATCTTTTTA
CAATTTAAATTGTAACCTTGAGCCCACAGCCAGCCACACAGGCTCCCGGTAGAATCATAA
TTCTGGCAAGGGGGAGCAGTTCTAGGTGTGGGTGCATGGGCCACAGCATTAGCTCTCTGA
GTGAAATATATGGCAGTGACGCCTCTCGGCCCCATCCACAATCAATTGGATTCTTTTCCT
TTAATATTTACTTGCAGCGATGAGATGCTCGTCTGCATGGTGATGAACAGTCTGCCACTG
GCGTTTGAAGGTGACCTGTCAGTGAGTATGGACAAATCTCTCGCTCGCAGAAATGTAGAA
AATAAATCATTAGGGGCAGGCAGTGAGACAGGGGCCTCTCTCCCTCCCTCACTCTCCTCG
GATTTAAATCAGCTCAGATTTATGATTTGAATTAATGCTTCGTTTGGTCAAAGGAATGGT
CGCAGAGACAAATGATGTTTGGTACTGAAACCATCCTAATATTGATTACTGGGTGTCGCA
GCAATCTCTTGTt
>NODE_301_length_1319_cov_6.050038
TCAATTTCCAAACCCTCCAATCATAATTGGCATTACTATAAAGAAAATTATTACAAAGGC
GTGCGCCGTAACAATTACATTATAAATTTGGTCGTCTCCGAGAAGAGCGCCTGGTTGACT
TAGTTCTGCTCGAATAAGCAGGCTCAGAGCTGTGCCTACTATTCCAGCTCAGGCACCAAA
TACTAGATAAAGGGTGCCGATGTCTTTGTGATTGGTCGAGAAAAATCAACGTGTGATTGC
CACAGGTAGGATGGCTGAGTTTTTAAGCGGTGGCTTGTAGCCCCATAGACAGAGGTTTGA
GTCCTCTTCCTGCCAAGCCTTGAGGTGTTTTACATATCAGATTGCAAATCTGAAGAAGCA
GGCTAGTCACCTGCCGGGGCTTTCCCCCGCCTTTTTATGGCGGGCGGGGGAAAGATAGAT
AGATGCTCGCTGGTTTGGGCGCTTAGCTGTTAACTAAGAGTTTGTAGGATCGAGGCCTGC
CTATCTAGAAAAGGCTTTAGCTTAATTAAAGTGTCTGTTTTGCATGCAGAAGATGTGGGT
TAGTGTCCCGCAAGTCTTATCAGGGGCTGGGAGATTTTCACTCCCGCTTAGGGCTTTGAA
GGCCCTTGGTCTAAATGCTATCCTAAGCCCCTTAAGGGGTTACCAGTGCTATTGCGGCTG
GGGCGAGTGGTAGGAGGCAAACTGTTGCGGAGGTTGAGATAGCTAGGGGGAGGGTTAGTT
GAGATGATGGGAGACGTCATGGGGTAGTGCCGGCTAGGTTGTTGGGTGATATTGTTAGGG
TTATAGCGTAGCAGAGTCGGAGGTAAAAATATAAGCTTAGAAGGGCAGAAAGGGCGGCTA
CGGTAGCTGTAAGGGAGAGATCTTGTTTAGTTAGTTCTTGGAGGATTAGCCATTTTGGTA
TGAAGCCGGAAAGTGGGGGGAGGCCTCCTAGAGAGAGAAGTACTAAAGGGGTTAGGGATG
TAATTACTGGTATTTTTGTTCAGGAAGAAGCTAGTGAGTTGATATTAGTTGATTTGTTTA
ATTTAAAAATTAGGAATGCGGAGAAGGTCATGATAAAATATGTAATTAGGGTCATTAGTG
TAAGGGAGGGTGAAAATTGGATAATTAGAATTATTCATCCTAGATGGGCGATTGAGGAGT
AGGCAAGGATTTTTCGTAGCTGGGTTTGGTTTAAGCCTCCTCAGCCGCCAACGAGGGTTG
AGGCCAGTCCTAATAGGATTAGTATTGTTGGATTTGAGGGTTGGATTTGAAGGAGGAGGG
AGAAGGGGGCGAGTTTTTGTCAGGTTGACAAGATAAGGCCTGTTGTTAAGTCTAGTCCTT
GGAGGACTTCTGGGAGTCATGCGTGGACTGGGGCTAAGCCAATTTTCAGGGCGAGGGCCA
GGGTGATTATTGTGATGGGCAGGGGATGGGCTATTTGTTGAATATCTCATTGTCCGGTAA
GTCAGGCGTTTGTGGTGCTGGCA
>NODE_302_length_441_cov_6.122449
GAAAAAAAACTATGAATTTATCATTAAAAGTTAATTGAGAGGGGAGCTTAAAAAGGTCAA
ACAAGTCGCTCCATTCGAGGAGGGCATAAGGGGGTTAGCTTTTAACTTAGCATTTTTATT
GACTCTGGCAAAACAAAATGAGCGGGCTCTGTAGGATTGTGCACTCTGCATTGGCCATTC
AGGCCTTCAGAGCCCCATTGTAGTACTTTGAAGAGAATGAAAGGAAACCCCACTGGTGGA
AATGCAGTGGAACAGCCCCACAACAGGCCACAACTGTTCCCTTATGCATGAAAGGCAGGG
ACATAAAAGACAAGATGGACTTCTGAGGTAGGGCCAAAAACAAAGGCAACAAAAGTGCTG
ATCACGAGGGGATGACACGACTCGTCTCGGCAGAAGGAGCAGGGAGAAAAGGGGCAGGGG
ACAATAGCACTCCCAGCCAAATGACATGTTGGAGAATTGAAAAATCCACACAAGAAGTGT
CTTCTCAATTCACTAAACCCACAAGAGCTGGGTGACTGTCGGCTGGACCTTGGtcaaact
gagagggggtgggccaaaacagcccacagcttttctctctctaac
>NODE_303_length_559_cov_5.053667
ATTACTATTCAGCCCTCTCTGCTTATGCAGTTCCCAGAAGGCATTGCCTTTTCGACTTTT
CCTCTCCGGCGGCAAAGATGTCGGGAAAACAAATAAGAGCCGAAAACAAAACAAAACAAA
GTCTCCTGAAATACCTTGTGGATGCCCAGAGGAAGGCGCTGGACAGACAGATGAGCAGAT
AGGTTTCCTCTGTCCTCCTCTCTCAGGCTGCCTCCTCTCTCGGCGTGCTGTGGAGAGTGA
CTGCTCACAGCCCGCCTGGCATATCTAATTAGAGCCAGGCTGTTGCCACTATCGGGCAGA
GGATCTACCTCTCCAATCTCTCCTGACTCAATCTTCCCCATCTCTGATTTTCTTTTATAT
TTATGCTGGAATATTTAATTGTAGACAAAAGGTTACTCTGGGCTCTATTCATCGCACACA
GGCAGAATAATCTCCTTTAAAAGGCTTGACATTTCAGGCTTTTCAAAAGGGGCTGAAAAA
ATTATATCCCCGCTTTTGTTAATCAATGAAGTAGAACTCCCCCGAACAAAAGAATTAAAT
TGCTTGGTTGGGTTAATAAAACACACAGAAATAGCAGCTTCCTGTGGGCTTTTGTGCCTG
CCACTGGCTCCCCCCATATGCAACCAGCACTGTAATTCCATATGATTTGGGGGGCAAAAC
TCTCATTTCtccacacagttggctttttaaatcctattgaatg
>NODE_304_length_366_cov_10.759562
AGAAAGAAAGAAAGAAAGAAAGAAAAAAAAAACTGACACAAAACGAAACAACAAGGAAAG
TTTTTCTGCGACTTTTTCGAATGTCGCTCCAGATTTTGCCCTTCATCGTTCTTTCACAAT
GTCGCGCCCTCTCCGCTGCTATTTCTGACTGCCAGTGTGTGGATCTGGCTCGCTGAGATT
TCATGCCAGTGTAAAAATTGGCTGAGGGTTTGGTTCAAATCAAATTGGACATAAGCACCC
ACAACACCATCTGTTAGGGAAAGGCAGTGGAGTGAAGGGCAGAACTCTGTATTCAGATAA
ATGGATTTTCAATTTATTAAATTGTTGACTGACACCCTTGTAAATTTTCCCTTTATGTGC
CGCGGCCTATTCTTAGAAACGCCGCGTTTAATGGAAACATGTTGCTATACGTCCCTACAA
GCCCTAATATTagaaccaaagctcccgctgcatctgttgtttggatccgatttgttgcac
caaagagggaatttgtcgatttgtggtttt
>NODE_305_length_308_cov_9.110390
ACCTTTGCATAACAACTATTTTTCTCAAGCGTTGCCCGAGGCACTGCGCATGCGCGCTGG
CTGCTCGCTGTCACTAAGACATTTTTCTTCACGTTGGAAACTGTCACTGGTGACGTCAAT
CACAGAGCTCTGACCAATTAGAGCGCAGGGTGATTGTTTAGCTCCACGGGCTGCAGCGCC
TACCATGAATCTCTATTCAGTATCAAAGCGTCCTGCTGCTGCCTCTCAACCGAATGGGAT
TCCATGTAGTCTGCAGATAGACTTAACTTTATAAAGTTTTTTTTCTTTATTTTTCATTGC
GATTAAAATATATTTGTCATCATCATTATTATTTTGCCTGCTGTCAAGTTATTCTAAAAT
TAGGAAGTAATGAGCGTGGATGCATTGGGAAGCCCCGTGATGGACCCTACGTTTTCCAAA
CGGAACACGGCGCTGAGATTAGTTGACTTGGc
>NODE_306_length_454_cov_6.103524
TCAGCGGACGTTGTTTCTCTGAAGAGAAAAAAGCCAGCAGTTTCTTCATTGTTTTCTTTT
TGTTCTCTATTTGTCTTTAAATCTTTCTCCTGTTTTTTGTAAATGACAACAAAAAAGACC
TGCCTTTAAATGTTCAGGACGTTTACAGTCACACTTGAACAGGTTTTTAAAGACCTCAGT
AGGTGAGCTAGTTTTACCCTTTTTGCCCTTTGAAACTGCAGATTTTTTGGAGAATTTGTA
ATCCCGTCTTGATTAAAGATTGAGTGGAATTCTAGATGTGATGAATTTTGTCATATCTTC
TCATTTTTTTTCTTTTACATGAGTGTACACTTAGTTGTTCAGAATATTTGGGACCATTAA
AATGATCTTTGCTGTAAGATGTCCTATTACCATTTGTCCTAATAACTCGGTGTTTCTTTG
CTGCATCTTACTTTTAGTTGATCAGTCATGGTGCCTTGCCATTACAGAAAGACATTCTTA
TATTTCTAGCACAGACAGTTCTGTTGGGTTCAACATGGTTCCACAAACTACGACAAAACA
CCAGATTTTGAAAACACTAGAGTAAtttaacatcaaagttgagtatttgaacagtgaa
>NODE_307_length_440_cov_10.675000
CACACAAACACACACAAGAAACACACGCGGAAACACACATTTCCACTGCCACCCGCATGC
ATTTATTTATTCGTTATATTTCCTAATTCAGTTTGACGAATGAGTGACAGCTTGACACTT
CATTCGGCAAGATTAATAGAACGACACAATATTTACGTGGCAGAGACAGCCAATTATCCC
ACCATCTATCATCCAGATTATCTTTCTGATTGAAAACTACTCGTCCATGTAATCGGAATT
ATTTGGAATTAGAAGGGAATTTATGGCTTCTTGTGTCACTTTTCCTGGACGGTGGTAAAT
TAGAAATATTAGATACATAAAGAGAGTATAGGAAATGGGATAAATAGAGGCCCGGAATTA
ATGCCACACATTTCCTTTTTTATCTGTTTGCCAGTCTTAGTGCCTCTGAATGAACCCCAT
TTTCTGTCACCATTTTATAGGTCATCATCACATATTATTAACACATACTGTCGACTATAC
ATTGTGGTGATGACACTGTGTAATTCACACTTATGtaaaaggacttgtcacactcttttc
ccattaactccaacatttttgttgcgagaatgtagatatgtttg
>NODE_308_length_518_cov_12.604247
ATCATGCGGCGCGCACATGGCAGCAAACTTCTGGATGATAATGATGCAATCCCCGTGTCA
ACTCGCCCCTCAAGTATAGCGAGCGATAAAAAAAACAGTGGCTGCAAAGGAGAGGTGTGT
CTCTCCGTATGAAAATCCAATGCAAATAAGCTTTCACCCCCGTGGTACTTGAACTGTTTT
CTCTTTGATAACCCAATTATTGTCTCAAGAGCTGTGTCAATTGCTCTAGCGATCTCTTCT
TGAACAAATCACTCCCCTAACCTCGAGCACTTTCGATTTGATTCTGCCATTTTTTGACAG
TTCAAAGTAATCAGAGGAGGCCTCGGCTGAGGACGAGGATTGATTTTGTGTTCTCGCTTA
TCATGCTAATTCCCTGAAAATCAGCCTTTTTCATCCCCCTCCGCCTGATTACCACTCTTG
GAAAAAGGCCCCTGAACTGTGTTTCTCTCCCCAGTGCTGCTGTCACGCAACCCCCACAAC
CCTCTGTTCTCGTCCCCTCGCAGCAAGCCAGCCCTCGCCGGTCCCGGTTAGCCACCACAG
CCGACGAAGACGTCCACACACCGCCTCCGTCGCTGAGCTGGCTTGGAAACATGCCCAGTT
TGCAGGTGCGTCTCACCTGTCAGGTGCTGTGTGATTCCCCGGTGCGGggaagcgggagtt
ca
>NODE_309_length_381_cov_9.330709
GTTGCGTTTGTAAAATTTGAATCATCCCAGAAATTAAACGAGCGCGAGCGCTCTCTGTGT
ATGTAACACAAGCAGGGGGAAAAAAGATATAAGCGGTATAATTGAACAAAACATGTAACC
TGTCTAAATCTGAGCAGAAAATGAGGGAAAATGAAAATTCTATTAGTCTCTAATGTTCCC
TCTGCCCCCCTCCTATGTGCTCTTCATCTCTCCAGCAAAGTATTCAAATGCAAGCCCTGC
CTTACCTCCCCGTGTCTCTTTTTCTCTAATTATCCATGAGGTCAGTAAGCAAAATGGGGA
AGAAGCCAGGAGATCAATACAAATTATCCCTGAGCAAACCAGTGCTGACAGTTTGAATTG
CAGCATATGTTTACCCAAAATCAGGCAATTTATCTTAATATCAGGCGAGTAATGCAGCAG
GGGTGAGAGGTCACACAATCTCTCCACCTCATAATTACCCGCCTCTAAAACAGGAAAGTG
GTATTGATTGGCCGCGGGCCGGGAAGCGGGCGTGACTGGAACGTG
>NODE_310_length_302_cov_7.089404
ATAACCTGCAAGCAGATAGTGGAGTGTTGAGTGTGTTGGGTGAAGCTTATGGAAAGTATG
AGGAAACGTGATGTGTTTTTTTTTCTTTTGTGTGTATGTGTGTGTGTGTGCATATTTTTA
TTTTGGCCTGACTAATCCGCATGCCTCTCGCTGGTTCCTGTCCTAACAGGGGGTGTCATT
TGATCAAGTCAATAATCTGCTGATTGAACCTGCTCGAATTGAGGAGGAAGAGGTCTGTAC
CTACTCTTTCCCGTCCAATCTGTCTCTCTGTCCCTCACTCACCCACTCATTTATCCACCT
GTATTCAGAAGTGGAGACAGAAAATTCACGGTTAATCCGAACCAATCACTAGGGAACCCC
TAACCACAGCTCATTCACCTGAGGGCCAGTGTGGCAGGACCTGGATACAGGACTGAAGTA
GACATTTTGTCcgttaacgtcatttt
>NODE_311_length_636_cov_7.377358
TGTGGTGATGGACTGCAAGTGTATTTTGATTTAGAACTTTTACTCCAGGTTTCTTTTAAT
CTACGGATCATAACAAGACTTTGTCTTGTATACTTTTACTTTTAAGCATTTCTATATTAT
TTCATACAATTTATTCAAGAAAAGAAACATCATAATACAGTAACTGATAGCATGAATGTT
GGTATCTGTGGGTGTGCGTTTTTGGTGGCCTTGCCTGTGTGCTGCATTTCTGCCTGTTTA
CCCGTTAGAGGGGTTAGTTCCCTGATCCGTGAGAACTCTGTAAGTGTCTGCCTGGTTGAT
TAACTCCACATCGCAGCACAACGTCTTACCCCTCACTGCATAAATGGGCTTTAATTGAGG
GAGCTGGCTCCTTAGCAGGGAACCTCTTTCACTCTGTGTCGATTAAAACGTCATTTTACA
GCCAAAAAAGAAACACGTTCCCAATCACTGCCCTTGAATTATTGTTCTGTAGCTCGAGGC
TTGTATTTTAAAGTCACTGAATAATTGCAATCAGATTATTCTAATCAAGTGCTGGAACAG
TAATTACAGGTTGCAGTCATTTAAGCTGCCCTGGAAGTCCCATACACACTGCTGGTGCGC
ATATTAAAAGTTTATGTCGCAGGAGATAAATTTAATGAAGAGGATTGTAATCTTTCAGCT
ACTTTTAGATAGGTTTCAGTCGTGTTTGAGGACCTCAGTCTCAGCCTTCTGAATAGCTAC
GCATGAGCCATTTATGGTAGATATTTTTCGTACCCTGCGCCATTCTCCTTCGGCCccctc
>NODE_312_length_325_cov_9.203077
GAGAAGGTATAAAGCTCCAGAAGTGCACCGAGGCTGAATAGACCAGGGGGCCAACAAAGC
GCTGGAGCGGTGGGGCCCCGGCCGTGCAGGGTCTGTGTTTGCAAGTCTCCGGTGGCTGAG
ACGAGGCGGTGCATGTGGCTTGGGTGGGGGGCTGGGGGGGCTCCCACTGCATTAGGCAGT
AATAGGTTTGGGATGACCTAAACGATTTGTTGACTGGGACAATAAATCTGTTGTGTGTTT
CTTGGCATGCTGAGGGGAGGATTACAAGTTGTCGCACAAAGGAATGCAAATTGCAAGCCA
AACTCTCCGAGAGGCCTGTGGAGTAGCCAGCTATTTAGAGCATTTGTGCCGATCTGTGCT
TCTCTCTCTCACTATTTTATGTTTCTCTATTAGTCCTAATAACTGTGAAGGGCCTGAGAG
TAGCCACTGTATTCATCTCAAATCAATGGCTTTCCCGCACCAGGCCCta
>NODE_313_length_504_cov_9.371032
AAGGACCGGTCTAAGTAGGCACCGTGCAGCATGATTAAATCTAAATAAGCTGACTCTTAC
ACAGTTTGTTTGTTTATTGAGGCAAGTCGGGGGGTTGTTCTGAGCCTCAGAACCGCATTT
AAAGCTGATCTGGCTCCTTCAGACAGCGCTGCATCCGACTTCCTGTTGTCGACTCGCGGT
TGCCACAGAAAAATTGCTGCTGCAGCCTTAGACAACCTACAGCACTTTGTATGCCGAAAG
AAAAGAGTTAATTAGAAATACAAATTCTCCCAGATTGTTATTAATGGGAACTGTAGAGTA
AGCAACACATATTTTGTGCCCATAAGTAATTCTCAGGTATCTTTGATCTGTGGCCCACAG
CGGATGCTGCTGCGTGCCGCTGTCTGGCTTCTGGGATTCTGCCAGCGCCAGACATCTGGC
TACTTTGTTATCATTGGCTGATCTGCTCCCGGGAGGCCACTCTTGTGACACCAGGCAGAG
AGTGTCCTGGCAAGGAAAATTATCAGCACATTTTGAGTGGATTAGAGTTCCAAAGTGGTC
TTCAAATCTCTACAGGGGTCTAGTGAGCCATGCTCTACTGGGGGTTCCTCAGGGCTCTGT
TTTGACACCACTGTTGATTTGAAAGGCAGCGAGGGTATGACTCCCACt
>NODE_314_length_315_cov_12.996825
CGAGCAGCAGTTGCTGGCTTTGCCTTTGGGGTTTGCAAGGGTTGCACCAGCAGAATTGTA
TTCTTTGGTAACATAGTGTGAAAAGTTTGGTCTCCCACAAAAAAAGTTCCTTGCGATCCT
TCTTTACATGCACGATCTTTGATTTCTGACGATGTAAGATCAAATTGAGCTGCAAGTGTG
CTCCCTCTCTGCCTTTCATGCTGCTTCAATATCACGGCGTGAAAAAACAAAGAAGGCAAA
GACTGAGGGAAATCTGAAGCGTTCTGCCACTCAACATCCCCCAATCCCAAACAACAGCGT
CTCACTGCCACTACAAATACATTAGAAATCAATTATTTATGGAACAGAGTCAGGGCCTCT
TTAATCTTTTCCTTTTATCCAATTAAATTGTCTAACCATTCTAAGCCTCTATAGCTCACA
GGGAATGTGCTTTTTTTTTTTTTTTTTTTTAAAAAAAAA
>NODE_315_length_348_cov_3.885057
ACATCTGCAAGAAGAAGTTCTCACACAAGACCCTGCTGGAGAGGCACATGGCCCTGCACA
GCACAGCCAGCGCCATCACAGGGCTGCCGGTCAGTGCAGGTACCCCGGGCCCCGTCTCCA
TTCCCATGCCTATGGCTGTTCCTGAGCCTGGAGCTGGAGTGGTGGCCCTCGCCATGCCAG
TAAGTGGAGGTGCTGGAGTAGGGGCTGGGGTTGGAACAGGAGTGGGTGTAGCTGCAGAAG
CGAGTTGCCAAGAAGGGACCACCTACGTGTGCTCCGTCTGCCCTGCCAAGTTCGACCAAA
TGGAGCTCTTCAATGACCACATGCGAATGCATGTCTCCGATGGATAAGTACAAATAGATA
AACTTCTTTCAAAAAGAATGACAAATGAAATGGCACTAGATTTTCCTTTTCTTATTTTGA
GGTATGAAGAGTAATGAGTATAGACACTGGCACATTAAGTTTCCCAAAAAAAAAGAATTT
TTTTTTTTTTCT
>NODE_316_length_649_cov_7.371341
CAGACTCAATTCTAATCAGACTCCATGGGAAGAAAAATGAAATATTATTAAGTATGATTA
TTCTAAGCAAGGCTCTGAGAAAACGTCTGTGTTATAATCCAGGGATTTGAATAATCAGGT
TGAAGATAATGGGCTGGGCTGGCCTGGGCGTAAATAGAGAGCATCCACTCATCCTCCCAG
TGCTGAACTTAATGAACTTTTAATTGATGCGGTTTTGCAAGTCCTTTTGTCATGCAACAG
AAACAAGCCTCTCTGCTGATGGGCCTGTTTTCCCGACTGGCTTCAGATTGGTTTACAGCA
GGCCCTAAGTACCATGTAGTTAGTTTCATGTGTCATATAAAATCTGCCCAGGCACAACGA
CGCCTGCAACTAAAACCTTAAGTGCATCCACAGGAATCACTCACCGGCTTTGCACTTCCG
TCTTAAGGAAGGAGGAGAAATTCAATCACTGCCGGCTTGACACACCGAAGATGAGGCACG
TGTTCCTGCTTTTAGTTGTTTCGAAGAACACTCTGGCAAGGCAAACTGGGATTTCTGTTT
GTCTGAATAACATCCCTGATATGACCAGATCCTGAGTCACTCAATATGTCAGGCCCTGTT
GTTTCCCAGCCCACGAATTGTGATGCATAGATAGAGATATACCCCTGTGAGCCAGGTCAT
CTTTATTCAATGATTTGCTTATTTAAATCAAATGTGCCTGATCTGTATCTGACACAAATT
CCCAATACAGTGCTGCATCAGCTTTGTAAGGGGGGAGCATCCTTGCAAAGCGCTTGGCCC
ACTTTACTTCCTa
>NODE_317_length_416_cov_5.966346
CCTAAGACCAACGGATGAGCTGTTATCCTTTAGAAGCTTTTTGGCGAGTGAGCCTTGGGG
TTCAACCAAGGTGACGAAAATTAGCAGTCTTCGTTGCTGGCGAGCCTCTCTCGGTGGACA
AGGGGATTTTAACCCCCGTTTTTAGAATCACAATCTAATGTTTTTGTTAAACTAAGTCTA
CAGGCGGTCCAGCCTCAAATCAGTTCTGGTTTGAGGATCAGGAGTATTAGGGGGAGAAGG
TGAAGAATTATGAGTAGGTGTTCTCGGGAGTGGGTGGGGTCTAGGGCGATAATGTGGGCT
GGGATAGGGCCTCGTTGAGTCATTAAAAATATATACAGTGAGTAGCCAGCGGTAATGAGT
GTCCCGGCTCCTGTTAGTGCTAAGGTTCATCAGGATCAGTTGAATAGTGAAGTGATAATT
ATTAATTCTCCTATCAGGTTAGGGAGTGGGGGGAGAGCTAGATTGGCTAGGCTTGCAATA
AATCATCAACAAGTTATTAGGGGAAGAACCATTTGAAGGCCTCGGGCTAATACTATTGTT
CGGCTATGTGTTCGTTCGTa
>NODE_318_length_443_cov_6.704289
AACGCATACAGTGCACCTTGGGGTCAGGAAAATTAATTAGACAGTAAATCATTTATACTT
TGAGACAGGTGTCTTTTCTGTTGATCTTGAAAGGAGCCCGCTGAAGAAGCAGATCTCGGA
AATAACCTTGGGCTATTATACTGACTAGTCTGAGAAATAGGATTTCGCCTCATTAAAAAT
AAATCAGGCCATTTTACACCGAACAAGAGCAAGCCAAATTGCGCTAAGGAAAGGACAATT
AGCGCAGAATCAATCCCTTTCTTCCTGTTTCTTTTTTTTCTCTCTCATTTTGTTGCTGCT
TTATTTTAGCACCGTAATGAATGCTAGGAGAGGAACACACAAACCATGAGATTCTTGGAA
GAAGAAGGCAGACAAACCCCCATCTCGCTCATAGCTATGTCTGGATTGCCTTCTGCGCTG
AGATAGGAGTCAACATGTTTAGCGACATCAAAAGAAAACCTGATACCTTAAGTATAAGAA
GATTAACACTTGCAGTGATCTTGAGCTTAGGCTTCTCCAGGACTTTCAACAGACTGTGCC
AGAAGGGACAATTACCGATGAATTGGCACCAACATCTCGTAGTTATA
>NODE_319_length_439_cov_4.829157
TTCATTACACACTCCTTCTGCCACTTAGGATTTAATCGTGGTTACTGGCAGGTAGAGCAG
GCGAGTCCATGCCTGGTTAGGTGCAAGTGCTGCTGCCTCTCCTCCTCTCTCCTCTCTCTC
TCTCTTCATATTATATAAAGAGTGGCAGCAGGCAGAGTGACAGACTGCCCCAAGAGATGA
CACCTGTCACTGAGGGGAGTGCTGCTAATCTACAAGCCTCATTTTGTTTGAACTCTTTGT
CACCTTGCCGTCAAATCCTCATCTTCTCAGTCACTGCCAGCTTCCCTCCCCTCTGCTTCT
CTGCTCGCTCTGCTTTGCCCAGTCTCTCCACAATATATACAGTACCTCCACCATCAGACA
CAGCACACGCTCCACCACACAAACCAGTGTTCTCTGGTAAAACATGTTCCTGCTTTTATT
GAACGAGCATTGTGCCCGTCTGTATTCCTGTGTGTCATTTTGGGTTATTTATAAATGAAT
ACATAGTGAGTACTTTTTGCCAAAGTCCACCAAAAAAAGTAAAATCTTggcagttcagtg
tcttactcagaggtgtgtaaaattgcttatctgccccagcgta
>NODE_320_length_499_cov_8.090180
ACAAACAAATCAAAAAATTAGCTGTGGAATGGCACACTAAATGGGGGGATTTTTAATGGT
GGAATTGTCATTTTGTTAGTTCGCCTCTGTTCCCAGGTACAACTGTGAAGGACAAATGCA
TTTAGGAGACAGAGAGAGAGAGAGCGAGAGTTGCCTCTACAGTGCAAAATGTAAGGTGAA
AAAGAAGCCAGGACGCAAAGGGTTAAGAAGCACAAACAATAACATTTCAGTAGCAGATGT
CCTTGAGGCAAAACCAAGGACAAGGCAATTGCTAATCTTGTATTCCCAGCATGATCAAAT
CACCAGGCAACAGATATAAATAAAAGGACAGGAAATGAGGAATTCACATTCAACGGTGTC
AGCAGCGAAATGAAGATTCATGGTGAAGAGCCCCGGTGAAGGCGGCAAAAATTAACTGCA
AATAAAAGGGACAGACGGCCTCCAAAGTCCAGCGTATAAAGTAGGTTTGGTGGGAGAAAA
ACACACACGCGCTAGATAGGGTCTAGTAGATGGTGGCTGGGGCTGAGGCGAATGGGCTGC
ACTTTGTCATGGAGACAGGTGCTTTTATTTGACACCCAACAGGCTGCGCCCTGACTGGAT
ATTCTAAAAATATGAGTCTGCGCATGAtcatcagactgtctcg
>NODE_322_length_331_cov_4.175227
CACTGAATTTTTCGGTTCAACTCTTCCCCACCCACTAGCCCTTACCCAGGGTGCCTGTGC
AGAGGCAGTTGTGAGTCCGGGGAGGTGACTTAGTTTGGTGGCTGTCCAGAATCTGTTGCA
CTAGCTGCTCCACTGAGAAGCCAGAGCTGCTGTTCCCATTGCTGCAAGTCCACTTGATGC
CATGAACTGCCGGGAGAGAGGAGGAGACAGAGATGTCAGCCAGCCCAACAGACCACCAGC
CACGCCAACCCCCCGCCCCACCCACTGCCCTCTCTGTCTGCCTGCCAGCATGCCTCATCC
TGCTCACTGGACACCTCTCTACGAATGTGGTGAACCAGAGAAATTAAGATTTCTGTTTTT
CCTTGAAGGGAAACAAACAATCCATGCATCCCCTGAGTAAAATGCTAATATGGTTTACTA
CAATTTAGTACAATTTAAGTGGCATTACCtttgattttatacatgttctgataat
>NODE_323_length_664_cov_9.394578
AAGCCCTAAATCCACTGCCAAGCTAAATGGTTTATGCATCTTTTTTGTTTGTTTACTTCT
ATGTCATTTAAGCAAATTGGTCTGACATCCCTGACGAGCACGAGCTCTAAAGTGAGTGTA
TTTTGCATTCATGTCCAAAAGCTTCTCTCTTTCCCTTTACACTACAGTAACCTCATCTTC
ACCTTTCATTTGGCCTCAGAGAGATGTTAACAGACTCAGATGTGCATGATGGCAGCTTTT
TTTTCCTCTTCTTCGTCTGCACGCTCTCCTCTTCCTTTGTTCCACTGGTCTAATCCAGTA
TGTGTGGGCCGGTAAGTTTAATGGAAACAATTTATTAAGTCCGGCTTAAAATGCCATCTG
CAGCTAAGCCTCCCAAAGCCGCTAAGCTCCTGGTTTCGCCCCGGAGCTTGCTGTGTTCAC
GCTTACTGTAATGCTCTGTTTAAAATGAGCACAACGGGTCAAAATTAATCAGGATTACAA
GGGCACAAATCCACTTCAGAAATGGGTTTTCTACCAATCTTTCTCCTGCTATCCCAAGAT
GCCCCAGGTTTCTCTGGTGGACAGCACACCACATGGATTCAGCATCACACCATGGCAGGT
TGCATTTAGCTGAGACAACAGGACCTCAGAGAGGAGAAGGGGCAGTAAAAGACGGTGCCT
TGACTATACTTATTGCTCTCAAACCCACCGATGCAACATTCAACATAGCCAGTGCAGATT
CCAAAGTGTTCTTCTCAGATATTTCTAGCTgctgacagctaggtgataacgccccaccac
atccataggcccagctttgtgaaatgtc
>NODE_324_length_478_cov_2.497908
ACACAGGCACGCAGGGGAAACGGGCAGGCGCGCAGGCAGACACGCAGGCAACTGGCGGAG
GCGCACACACGAATGCAGCGAATCGGCAGGTGGGCACGCAGGAAAACCGGCAGGCACGTG
GACAGGCACGCAGGCAACTGGCGGCCGTGCACGCAGGCATGCAGGCAACTGGCGGGCGCG
GACACATGCGTGCGGGCAACTGGCGGGTGTGCACACAGGCACGCAGGCAACCGGCGGGCG
TGCACACAGGAACGGCGGCAACTGGAAGCAGCATGGACATGCAAGCAGACAGACTGGCAG
GCGCCCACACAGGCACGCAGGGAAACCGGCAGGTGCGCAGGAAGACATGCAGGCAGCTGG
CAGAGGCGCACACATGAATGCAGCGATTTGGCAGGTGGGCATGCAAACAAACTGGCGGGC
GCATACGCGGGCACGCAGGGAAACTGGCAGCCGCGTGGACAGGCACGCAGGCAACTGGCA
GGCGCGTGGACAGGCACGCAGGCAACTGGCAGGCGTGCGGACATGCACGCAGGCGAATTG
GCAGGTGCGCAAACAGCCACACCGGAGGGCGCCCACACAGGCACGCAGGCGGCATGGTTC
AGGTCTCCGCTCCCCCCACCcg
>NODE_325_length_536_cov_13.610075
AAGGATCTGACTCTGCCGCCACCACTTGGCACTCCCCCTCCTCTCCCCTCACTCCTCTTC
TCTAATTATAGGTCAAGCACTCTTTTTGTAAATTATAAAACCTTTGTTCTTATCAAGAAA
ACAGAGCAAAAAAGAACGATACCATGGAAGGAAGAGGAGCAAGGAAGACGAGAAAAAGTA
TATGAAAAAAAGAGGAGGGAAATGGTGTAAAAATAAGAAAGGGGGGGAAATTTTTCAATT
ATAAAACCAAGCTAATTTGGTATGACCAGCGACTGTCATGCATGGTGACGGAGCTCCATT
ATGCAGTCATTTGAGCTCTTTCAAATTAGTTATGTTAATGTCCTGCGTGTGAATGTAACA
CTTGGATGGGACAAGATTTCAGCAATTAATTTCTACAGTCAGCGGAGAGACAAGCAAATT
TATTTTCCCCCTCTCAGGGAATTGGTGGTGGAGGGAGTGAGGAGGGGAGAGAGCATTCTG
GAGCAGGGAACAAGCTAAACACAAGACCTAAATAAAGCCTGAACAATGGGAGCCAATGCC
TCCTCATTCATTCAATTGACAATGTTTTGCAGCTTAAACCTGTTTTATTAATTATGTTTG
ACATTTCCTTAATTAGTTTCATTTACACCAAATCAATCCCTGCTGCTGTACAGCGTCATT
TATCATTTtaaaaaatttgc
>NODE_326_length_300_cov_9.496667
ATTTATGTTACATTCAACAGTTTCATCAAAACAGGCAATTTCGTGCTGCAATATAAGATA
AAAAAGTGTATCCAGCGATGATGGTGTCTCCAAAATATGTAACAAATATGCCAGTTGTGC
ATTGACTTTCTAATAGAGGGCAAGAGTGTGTGTGTTTTCTGCTGGGATGACTCTTGGTTC
TCTCTTGTCTTTAGATACCAGCCTGTTGATATCATTCAACCAACCAATCATGTATTGCCA
GCCTCATTCGGGGATTCTGATTGGCACATTGTCACAGGCAACTCTCTTACCACCACCAAT
GAGTCCCCACGTAGAAAACCCTCACAGCATGAGCTGGAGAAACAGAGAATGCCAGGTGAC
TATTTTCTTTCTTCTCTTTACCCTTGTTGTGAAGACTGACTGGGCGCCCGTGCCTTTTTT
TTTCTTGTGTcccccccttccctc
>NODE_327_length_380_cov_9.039474
TTCTCCCTCCCAAATCACCCCCTGGCTTGTCATCCTCCTAACCCACAGCCTTGGAGCTCC
TACCCCGGCCTCAGCTCTTCCCTCTCCCTGCCTCTCCTCCAGCCTGCCTTTCCCTCTACT
CTGCCTCCCTTAGCCCCAGCCTTCTGCTCAGTGTTCAAGGGGAGAGCCAGCTAGGAATGC
TGTGGCTCTAGACGTTTTGTCCAAGCCCTAGGTCTCTTTCACTGAGGCAAGATTAGTTCA
TACAAAAACTCAACAATACACCACTGAAAGCCATTGTTGATATTCAACATTTTTCACATA
GCGGAGCAGAATAGACAATGCGGCAGCCGGGAAAGCCCGAAGCGGACTAGCAGGGTTGAT
GGCTGATGGTATCTTAGCTGAGCGAGGCCTTAATCCCTTTTATACACACACACTCACACA
AGTATACACGCTCTCAACAGCCTGGAGACAGCAAAATCAATACTGCTTGCTCTGTCTCTG
TGTGTGGATCAGTGGGTGGATGAGTGTGATACGGAGAAAAAAAg
>NODE_328_length_339_cov_8.873157
ATAAGAAATGCCTTAGGTAATTTGAATCAAGTGGAGGTGTGTCACTTTCAAACAGATTCG
GCTGAATAGGCCTGCCGGAGCAGCGCAATGCTCCCCCAACCAGATGTGTGGGGCTGTTTT
TTTTATTAAAGGAGAAGCTGATAGTTGCAGGTGCAAGGCTGACATGAGGGCCAGCTTTGC
AGGCCTTCATAAAGGGGATATCCATTGCCTGTGTTTAATCAGAGCCAGTGGGATGGGATG
GGATTCATTGCTCTTTGATGGAGAGCACTGTTATGAAGATGGACAGTCACTTTGCTCTCT
AAGTGAAACCATCGTTTAGCCTCAATTCCCAGAGAAAAGGGCCATTTGTTATCCACAGGG
GAGTGCAGCAGGGGTGGTTATGCTAGGTGGAGGCTGCATGCATTTTCCACACAATTACCG
TGCATAGGCATACATTTATGGTCAGAGAAAACTGACTATGCTAAAGCCAAAGTGACATAC
AAt
>NODE_329_length_450_cov_11.491111
GTCTTGTTCAATTCAAATCAAAGGATAACCAGGAATGTTTGTTTGACAACAGCATTTACA
ATGCATTGTTCTGAAGCCCAGAGCCTCCCAAACAAAGACAGATAGGCTTTAAACAAGTCA
TTTAATTAGCACCGGATCCCCAGCTTTGGCTGCGCCAACCAATTATACATTCCTGAGGCA
TGTGCAGGTCCTATTTCACAGGAGCGAGAGGCAGATCCTCTCCAGCCCTGTCTCTTACAG
TACATCTCTCCCCTTCCATTTAAGAGAAGGTAAATAGCCCAGACAGACAGCTTCATTAGC
CAGCGTCTGAAGAGCGCGGGGCCGATTGTCGCTTAAATAGTGCGCTTTTACTGCAGGCCC
AGCCAGCGACCTCCGATCAATTACAGCTGACATTATTGTTTGTCGGGAGCTTTTTTCCTG
GACAGAGGGAGTAAAAAACGAGATCAGGCCTGAGCTTTGGCTGGAAATGTAATCTTCCCC
CTCTCTTTGGTTCTTTCGCTCCACAAACAATAAATCATTCAGTTGAAGAGATAATAAAGT
GCCAAGTAGgggctagtttaatttttgtcaggggaaatctgtccacaacagagt
>NODE_330_length_395_cov_6.825316
CTCTCGGCTCGAGGTGATCCGAGTTCCTCCGTTCATCCGATCCCCGCGTCTCTCCCTCTT
TCTCCACCTTTCATTCCCTCACTTCCCCTTCGTTCCATCTAACCAAATTAAGAAATTAAT
GAGGGATAGGTTCTTTACCAACTGCCCCCGCAATGTTTACCACTGATGAAATTATAATGC
AGGCCCTGCTGTATTATTTATAAGCCAATTAGGGGAAGTGTTACTTGATTTGATGGGGAG
CCGACACACAGAGTACATTTAACTAATGGAGACCAAGAGAGTAAAGGGAAGGAGGGGAGG
GAGGACAGCTGAGGCGGACTATTCCGTACGATGCTCTAGGATTACGTGGCTAATTGCCCT
GCTTTATCTGTCTGTCACGGATAGCCATGCATATTTTAGCGTTCCCAAAGACTTTGATTG
TTTGCACTCGTGTTGGGGCTGTAACAAGTAGAGCAGAGGCCAGAGTGGAGTGTAGTTAAA
AACTGGCAGCAGGGGAGGCGAGGGGAGGGGAGGGGTGGTGGTGGTGGTGGTGGTGGTGG
>NODE_331_length_543_cov_7.206262
CGATAAATAAAGTGTGCTTTCGTTGTTGCCCGTGGTGCAGTCCCTAACAGAGAAGAGAAC
AGAAACACAACAGATAAGCCCCGGTTATTTTTTTATTTTTTTAATCACTGCTAGAGAAAG
TCGTAAAAGTCAGTCTTTTGTGTACTGATGTGAAGTTAATCTGATTTTAATTTAATTATA
CGAGTTAGTTGCGGAGGGCACAGGCATTGGGGTGTTTGTTGTAAGAATGTTCTGACATTG
GCGCAGGTATGGGGCAGCTAGCATGTTAATTAATGATGAAGATCCTGACAATATGCAGAG
GCATGACAGCGTTAAGCCAGTCGGCTGCTGCTTCCTTTGCATATTAATAGATCCTTCATT
ATTATTTAATATGACAGCTGCTCCAAGGGCTACCATCAGACCTTGTCTCTGTTATTTGCT
GTTTTGTGCTCCCCATGTGACAGTGCCATGCTATTCTCTATTTGTTGAAATGTTCCCTTT
TCTGTTCTCTCACTGGTGTGGCTCTCTACATGCGACCGTGATGTGCTGTTTGTTTTGTGC
TCAGGAGGATTCCGACTTGCCCGTGCGTCTATATGAGAAAAGTGTCTGAATCTAAAGGTG
ACTTTGAAAGAATATATGAGACTGGATTGTTTTGTTTTCATAGTAATGAATGCAGATTAG
CACTGAGTGGGATTGGTCTTGTTGACg
>NODE_332_length_450_cov_10.957778
GAGACATAAACAGACAGAAAGAAAGACAAAGATGAAAACGAATGCACACAGAGAGACAAC
CTTCTTTCCTACAGCACCATGCTTTAATGTCGTAGCTCGAAGACAAGAACATTAGACCTC
ATTCCACCTCCTCGTCTGGGCCTGAAAAAGCCTGGGCTGAAAATCTTAATTAATTGTCCA
ATAGTGCTGTGGGGTCATTATGCATTGCAATAAAGAAGCGTGTAATTATGAGATTTAACA
GCCATTACCAAGGCCAGGAACTCATATGTCATCATCAGCAACCAAGCCAATGGTTTAGTA
CGGCTATGTGTGTGGCTTGATGGACAGCACACACTGACAATATGTACACATATATGTACA
TATTGCATTGTGGGTATATAGTGGTTAGATTTATAAGAGAGAAATGTGTCTCCTCTTTCA
TAAGCAAACAAACAGTTGTAGAAATGTGCATGCAGACTAATAGGGGAAGACAAACTGAAG
AAAATGGGCAAGCACACACACGAAGCACTCACACACAAGCCCATCAGTCTCACCCAGACA
ATAAGGCAGCCAGCTGTGATAGCAGCCTTcagatgaaacatcccatcaagatta
>NODE_333_length_524_cov_11.269084
TGACTGCTCTTCAGGTACTTGTCTTATCAGCTCCAGTTTCTATCATATTGTTGAAGAAGA
GTGAAGGGAATGAATATTTCAGCAGCTGAGTGAGCACGAAGCACCAGCAGGGCTTCATAC
CATCTTGTTTGCACTTACTACAGCCATTAAGTTTACAAGCAGCATTTGTATTTATCACCA
GGCCTGGATGGTTAGAAGCAATCAAAAACCAAACACAAGGAGAGAAATACAAGGTTCAGG
TTGACATGTGAAGAAAAACTGAGGTGAAGTGCTGACATGCTGATGTCTTAGCAGATAACA
CTTAAATCATTTTCCTCCAAAACTTCACTGGTAAGGGTTCAAAGAGATATAGCCATAATA
CAAATTTTTGGAGTAAGTAGTGGTGTTTGAAGTTATTTTATGGGATTTTGCTGTAAGGCC
CAGAATTGATTTGCAGAAGGGATAAAAGGAAGATACTTTATCTTCGGAGCTTTGTCGGAA
AAAGCTTAGCATCCATTGGTAGTTCCGCCAATATGCCTGCAGGGCATGGAGGTAGGGTGA
GAGGGGGGTTGCTGGCATTGACATTATATACCAGAATGAATTGTGCTGAGTTTACACCTC
CTGCTGCTTACGTTCTGCTCTTTCATAATCTTTCATGAACCATACAATGTTTTATTTAAT
GTCCtggg
>NODE_334_length_416_cov_9.334135
AGGGGATGTTTGGCTTTGTAATTTCACCCTTGAAATTCGTGATTACAAACGGGACAACTT
TTTTAATTTTCTCTTTTGTCTGGATTCAGCTGGCTGACAGTCTGCCCCAGCAGCCAGGCC
TTTTAATCAATCACCTAGATAATCAAATGTCACTGGCTATCTGCTCCATGTAATTACTTT
TGCAATTAAAAATCAATCTCCAGTCACCCCGTCTAATTAGAGGGATGGGCAGATCTTCAT
CTAGATTGATTTTATAATACATATTGACTTCAAATGCCATAACATTGCCATATTCTCTCA
TTTTCATGCTGTGGTGCATCAAAACAAAATGCCAGGGATTATGGGGAGGTGCAATGAGGG
GCTGTTCCAATTCTGTGTACCAGGAAAAGGTCCCCAGTCTAGGAAAGGTTCACCTTGCTT
GCTTGTCTGTAATGACAACACTCATCCTCTCTGCTCCCATTGGAAAGGGAGGAGGGACAA
TAGAAGTCCAATGATCTACATGACAGGCTACAGTCAGTGAaaaaaaaagcataatcagga
gcagaagcttacagtgtagg
>NODE_335_length_531_cov_10.500941
ATGTGCTGCAGAGAGAAGCCAATGGAGGCGATGGGGAGAGGCAGGCACGCTAGACTGTCA
AATCTCAGCCGTTGAATATTTAATGGAGCCTGGAGTGTTTATTTAGTTAGCCTGTCGATT
TTTACCGCTCTGTCAATAGCGGCTCCCGTGTAGCCTGCTGATGATCTTTAGTGTCTCTTC
CCCCAGGAGAGGCCAGGCACTAAATGCAATTATGGATTTTCCTGCACCGCAATGTGTTTG
ATATTTTTACTGATCTAATTTGCAATCTGGTAGTTTATTGTTTGGCATTTTAGTGGCGCT
CAAGTGGCGAGGCAAATTTGATTTCCCCTCATAATTCTTTATAACTTCATTAATGCTGTT
AGCACATTGGCACAGATCTTAAATAAGAATCATCCCATGGATGAATGCATTCCTCATTTT
ATTGTCTCCATGCCCCATTCTTTTTACTGATTCTGGTTCTAATTAAAAATCATCCTCGTG
GTGTACTGTCTTTGTGAAATATGAAATCATAATCGAATTTGAATGGCTCCCTTCACAGAG
TCTTGCGTATTCAACTGTATGCCCAGATTTGTTGTGGGCAGAAGAAAACAGAATCAAAAC
AGCTTTCTTTCAGTGGCATTCAGCATCTTCAGAGAcaaatgagggtattagccacagagc
aacgaaagtaacaga
>NODE_336_length_341_cov_4.970675
TAATATTTTGCATTTATTTTATTTCAGATTTTTTTTTTTTAGTATTTTATATTTATTTTA
TTTTCCAAATCGATTTTTAAACTTTATATCCTGTTTGTTTTGCACATAGTTTGTAGCCTG
TCCTCTGGGGTTCACAGCACTTTGGTAAACTTGCTCTATAAATACCTCCATGCCCAGCCG
GATGTCCTCCAGCACTCCGTCCACCACATGGATGCCCACGTCCTCCTGGTAGGCCACCAG
GCCGGCCAGCAGGTTGGCCACGCAGTGGATGCTGTTGTACTTGACGTTCCAGATGTTGAC
CATGCAGCAGATCAGGTAGCTCTTCACCTCGGGGTCCTGCCAGGGCAGCTTCCTCATCTG
CCGGAGCACCTTCTCCGTGGTGACCTTGGACAGGTCTTTGTAGAGCAGCTTGCGGATGTA
TTCCTGCAGCGGAGGCCTCTTCTTCTTCACCGTCTTCTCCATGGGCGGAGGGTTGCAGTA
GTAGt
>NODE_339_length_394_cov_9.002538
TGCACTTCCCCTGCTTTTATTTGCTTTAAGCCCTCACAGTCACACACACATTGGCACCAT
GCGAGACACAAATTAGAGAGCGTTTTAAAGGAAATATTCAAAGAGCAGCCTGCCGCCGGA
ATATCAGTTATTATTTTTGATGTTGCAATTTCTGACACTTTGATGCAATCAGTGAGTAGC
CCCGGCATTCAGCCCTCTCCAGGGAGAGAGCTGTCAGGAGTGAGGAGCCGGTGGGTAGAT
AATTATGGGAGATCAAACCTCGCTAGTTAGTAGGCAGGAACGGGAGGCAAATGCCAAAAA
CCAGCCAATGTTTCGCAAACGCTTGTTCAAGGATATCCTAATTGCTATAAGTGGTTCCTT
CAGGACTGGCACTTCAAACACTGCCTGCTGCATGATGTCATCTCCCTGGCTCCCTTTCAC
ACTTACAATAGGCAAATTAAGGCAGAGGGCACAACAAAACATACCAGAGGATAGTGTCCT
TCCTCTGTCATGACATGTGAACCACATCAGTAGCAAATGGGCGCACATGCTGCATATg
>NODE_340_length_566_cov_8.144876
AATATCTAGAGGTTATGCTAATAGATATGGGACATAGCAGAATGATTAATGTGTGTGTTG
TGTGAGGGAGAAGAACTGTGTGAAGGCACGTCACATCACACTGTCAAGACAGGCCCTTCC
TTTCCCCCCCATGCACTTGGAGAGGCTGGCAGTTACCCAGTCCTCCATGAGCACACGCCG
TGGACTGGTTCTGAACTGGTTCCCTCACTTGGGGCTAGCCTGGGACCAAACCCGCGTCAC
CTCTAATTAGGGGAGGCGCCCAGGCACAGGCATAACGAGCTGATGAATAATTAGAATTGG
AGGAAATTGTGCAGCCAGGGTGGCAAATCTGGAGGGACAAGTGCTGAAAACAAGGCAAGC
AGCATTAAGTCCACAGTCAGTCAAATCTGTGAACTTGGCCAGCGGCGTTAACACTAGGCC
TGTGTGAAGAGGAATAACGCTCCAGCACTGGTGGCTAGCCAAGGCCATAGTCAGACCCCC
AGGGTCGATTAAAGGAACAAATAAGATGTGGGTGATAAATGAATCCATAAATTGCCAGCG
ATGAATATTAATTCCTTACAGCTCTGGCGCTGTGAGAATGCTAAACCTCGTGCAAAAACA
TGCAGAGTGTTGATACCGTGACACTGTGTCACCATTTTTGAGGCAGCATGTCAGAATCCC
AATAAATGATTGACAGTCATATTTGGCTGCAAGTACTGTTCTCACTTCCa
>NODE_341_length_454_cov_10.425110
TAAAGGCCAGCTACCATTTGTCAATTTGAATATCAAAAGGGGCTAGCATGGGGCCCCTTG
ACTGTTAAAGGCACACTCCCATAGCTTCCACGAAGCAGGTGTGTGATGATCAATTATTAA
GGATCCCACTCTGGTTACTCTTAGTGGGAGGTGGAATTAGGGATCTGGGGGTTTGTGGTG
GTGGGAGAACATCTTTCTGTGTTGGACCTGGGTGGGGGAGAGACAGTGGAGAAGGGAGAG
GGAATACTATTTACATAAAATTAACAGTTCAAAAGAATGAGTTCACACACCAATCAAACT
TGTTAATTGACTGTCAATGGTGTGTCCCTGAATATACAACACAGCTACATTATTCATCTT
AGGCCTTGACAGCGAAGACAGTCCAATTTGCATGGGCGTTCTAAACGTGATCAACAACCA
CAAAGCCACATGCATTTTTAATAGGCCAGAGATGGGATCCTTTAATATTCATAAGGGTCA
AACAATTGCATATGACATTAAACTTTCTATAACAAGGTAAGTATTTTTCAAATGCTAGCC
TTAGCAGTCTAAATGGCCCACAGAGAAAAGGGAaaatgtgctgtcttccagtagtgaa
>NODE_342_length_471_cov_4.997877
TAGTCTTAACAGCTTGAAGGTGATGGTGGTGTATCACCGGACGAGAAGCTAACTGTCCCG
TGAACCCCGACTGCTTTTTCTCTCTCCCCCCCACCCCACCCCACACACCTCCCCCCCCTC
CCACCCGGCCATCTAGTCTGCAGGAGAAGGCAACAGAGACTGGCGTATGCTACAGATTCC
CTCTGCTTACCCAGCTCCCAGTTTTTCCACCGTATTTTCTCAGGCTGCTTGTCATTGCCT
GGACTCGGATCCCGGAATCTTCATGATTTGCGGACACCATGCTCGTTTTTTAGCCGGGAA
ACCCTCTTTTCGTCCCGCATGTTTAGGACCAAACGATCGGGGCTCGTCCGGCGACTCTGG
AGGAGCCGTGCGCCCGTGGAGGGCGACGGGGAGGCGGATAGAGGGACGCATGGCTCCGGG
GGCTGCTGCATGGGCAAAGCGACAAAGGTGGCCAAGTCCAACGCAGGGTCCGAGGCTGAA
TTGAAGGCGTTGACCCACTCGATACTGAAAAAGATCAAAGAGAAACAATTAGAGGTGCTT
TTGCAGGCGGTGGAGTCCAAGGGGGGTGCCCGAAGCCCCTGCTtgctcctgcccagcaaa
gtggacgccaaagtg
>NODE_343_length_716_cov_8.636871
TGAGTTTCTTTTTCCTCCTGAAACAGACAAACAAACAAACAAACAAAAATATCATGCAGT
CTTTAGTTCCAAAAACCCCTGGTGGGATCTCGTGTTTGTTTGTTTGTTTGTTTGTTTGTT
TGTTTGTTTGTCTGTTTCAGGAGGAAAAAGAAACTCAAAGCCTTGAAATTCTTCTCTCAC
AATTATTCTTAAACATTCAAGTCATCCTATTAATACTTTGTACAGCAGAAAGGTCCTTCA
GATTTCACACGTGTATATATAAATATAATATATAGAAATATGCATATACATATGTTCAAC
TTGTATATGTGTATACATATTTTGGAACTGTATCAAAGCCAATTTAATGTGCTCTCAAAA
TATGGCCCATGATTCCTAGTGGGATGCACATCAATTCACATAGTACAACCAGTAGATTAG
GTTGAAAAATCCAAAGGTGATAGGGAAAATGACCCGGGACCACTTGTCAATGGTGCTAAC
ATCTGACAGGTTTGGGATTTTCAACTTGAGCTTGGAGGAGCGTCGTCGTAGCCGACAGTT
GGCCCGGCTCCGCATGGCACTCCGATCCAGCGAGTGGTGGCTGAAGCCATCTCGGGGCGC
CATGGGCTTCCTGAATTGGACCCCGGAGCTGTCAAAGGACATGACCGAATTCCGAGAGTC
ACTGACGCTGCTCCCCACGTCAGAAGGCATCACTTCGTTGTTCATCTCCAGCGTGGTGAG
GAGGATGTTTCCGTAAGCATCCACCTGCGAGGAGAGCGAACCAACACCGAGAGTCAGTGA
GGGCTGAAATGCTGAGCAGAAGCCCCAAATCCCCTTAAAGTAGATACTTAAGttaacccc
ccacccatccccaaagctgt
>NODE_344_length_440_cov_8.400000
ATCTGTATTTACCCATTTACTTTGGTAACGTGTTGGTTTGTATAGTCAGTTTTTTGTAAG
GTCAGTAACATTTTCAAAATTACAAAAAAGCAACCAATTGTAGGTTGTCATGGGATACTG
GTATGTGTGGCAATGTGTTTGTTTTTTGCCAGCCTTGCTGACCTGGTCAAACACCCATTC
CTCATCACCATTTTGACACTTCAAATCCATTTTTAGATGTAACCTCGGGTATGGTGAAAG
ACCCAGCGGACGTCTTGGACAGGCAAAAATGCCTTGACGCTCTGGCTGCTCTGCGCCACG
CTAAGTGGTTCCAGGTTCGGAACATCATTTTACTTTCTTATTGTAGCCTTATGAGATGCA
TTATTTATTTGTTTATTCATTTATTTGTGTTTTTACACATTTGGTTTTCATTTTTTTAAT
CTTGAGGAAAACTATTACTATTCGAAGCAAAACAAAAAAATATTCAAGGATGCCATGTGT
TACAAGAAGGATCTGGTTaatgtcaatcatatgttttgactgtaaatctaagttcatctg
aatttcttacctgacaaaatattagcaataaactggcatccttg
>NODE_345_length_347_cov_1.789625
ATGTTGAACCTAACACAGGATTTTCCTGCAGAGCTGCACAATGTTCTGCATGTATTTCTT
TTGTACAAAAAATCATGCCAGGGTCATCTTCAGTAAAGACCGACTGTGACTCATCCTTAC
TTGTCAAACAAAATCTACAGAAATACGTAGCACTGAAGGACTCAACAAAACCAAACAGTC
CATGTAAACCTAGGTTGTCACCTGTTACTTGTATAACCAAACCGAGCAGTGGTGAGTCTG
AGAAAGGCACCTCAATTCCTTGTGTTTCAAGTATTTTAATTTTGTGGTGTGCCTTACAGA
CATAACAAAGAAACATATTTGCATCCAAGGACATTTGTCAGCTCAAGTGTCGTGCAAAAA
TCTTGCCCTCAACTCCTTGACTCTGGGACTTTCCTTGGCACTTCCCACGTCAATGTTAAA
AACTGTGGTTTGGACGAACGTGTAGAAGTTGAAGagagatgcatggtggttgacactaaa
gatgaagtgtg
>NODE_346_length_525_cov_5.121905
CTGTGCAGATATATACCTGTGTGTCAGGCCGGTGAACTGAGGCTCTCAGCATCTGTCGGG
TACTCCCTGGCCAGAGAAACAGTCAGCTCCCTGGTCTCCAGCTGTAGGGTGGCTCCAACC
CAGGTCCATTAGTCACCAGACCCTGGACACCTCTCGCTCATCCCACCACATAAGGTGGCG
TAATTGATACCCATCAGCCGCCGCTATAATCTCCTCGGTGGGAGGCAGGATGCGCACCTC
ATGTTTGGTTAAGAAGGTGCTGAGCGGGGTCCAGGACTCCGGGCCTGTCTCTTTGCCATC
ACTCCACTTGAAGGTGAGATGATTTAGGGGCCTGGGAGAAAGTTAATTTCTCTTGATCAT
TGTGTGCAACCTGGAGCCTTAATGGCGGGCGTAATTAATTCTGCTGATGTTAATCACCAG
GGCTGGTCCCCACAATTATCAGCCCGGTGCAGATGGGGAGCGGCGCAGACATGAAAAATT
AGGAAAATGAATCTGTAATGGGGTGGCAGATCTAATCTGCGTCAGAGAAAACAAAGTTAG
GAAGAGCAAAGAGCCCCAACATTCCAGGTGAAAGCCACCAATACCGACAAACCTGTGTGG
CAGAGATGAAAAATGTTGCCGTGTCCAAAGTGTTTTGTAATTACTGGGGCATTGAATTGT
TCTATTGTt
>NODE_349_length_488_cov_5.758197
TGTATTTATTTTCTCCTGCTCTTCCCTCTGTCTCTCCCTCCGACTCCCGCCCCTCCAGAT
TGTGAAGTCGAGCCTCTAGCAGTGTAGTGCTGAAGGTGTGTTTGTGCTGTTATGCCCTCT
GGCTTGGCTGCCAGCTTACTCCCACTGATCTGAGCCAGAAGGCAGACTGCCGAGGAATAC
CGATCACCTTGCCCAGACCGAATCCTTTGAGCTCTCTCTGGCATCTTTCCCCCTTCTGCC
AGTTTCCTCCTCTGCTCCTCTCTTCCCCCTTCTGAAGTTGACAACAAAGACATCCTCAGG
GTCCTCCTTGATGTGAGACCCACTCTTGATCTTTTTTCCCTATGTTTTTGTACCTTATAG
TTGCACTACTTTCATATTCCGCTAGCACAATATTTACACACCAGAAGACAAAGAAACAGG
GGTCTTTTCATGTAGAAACCCCTGCCAACATGTTAATCACCTGAAGACCTGCAGTGGTCA
TGTTGGCCCGGCAGAGGCAAGACATTAGTGAGGCACCTCTGCACACTGCCTCCTATTTGA
CCAGAGCCTCCAGATATTTTGCAGGTTGTACAAGAGTATCTATCTATCTATCTATCTATC
TATCTATCTATCTATCTATCTATCTATctatc
>NODE_350_length_481_cov_5.482328
ATCAGGGACTGCTTCCACTGCTGTGCGTCAGTGCGCACGAACAGAAAAGAGCTGCGCAAC
CAGCACCAATTACGCACAAGTAAAATATTTTTTTTATTTATTTTATTAAAAAAAAAAAGT
TTTAATTTTTATTTCTGCAATTTAAAAAAAAAGGGAGGAAAATTGTTCCGACACGAATAA
ATAAAAGCACACAAACACACAATGCTTCTTTTGGAAAACTGATGTATTTGATTATTAGAG
TAAAGAATTACAGTATCTTAGTTGTTAGTAGGTATTAAAGTGTAGAGAAACTGGACCCAT
AAAGATCTTCCAACTTTCCAAGAAAGTGCATGTAACAGTCCGAAGGTTGTCAAACCCGAT
ATATATTTATATTTATAAAAACACTATCATTTCGTCCCCTGGCCATGATGGACTTCTTGT
GTGAGCTATATGTACATTTTCTTTGCGAGGGAGTTTGTATTTCCACATCTGAACGTATTT
ACAGAAGCTTCAACACATAACTTTGCACTTGATGTCAGTGAGGATGCTGGGACATAGCAG
CAACGTGGAAATCCAGCGGAGAAACTAAaagagaatccttctcacttgattggctgcctc
agttccaaaaacaaggaaaacaggc
>NODE_351_length_304_cov_12.621711
AATATAAAAAAAAAAAAAAAAAAAAAAACTTTAGCAGCAAAAACTAATAATTGCAAAGCA
GCCAATTAAATTGTGCGGGAGAGATGAAACCGCTCATATTTCCCCTGGTAATTTCATGCT
CTAAACTCGCTTCCGTGCGCACATAAAAAGAGGAGAGAAAATATCATTTCAGAAGCTGAC
AGAACTCATTGTTCGTGGAATTTTAAATTCAAAAAAGTTAATAAAGGCGAGTGCGAGATG
AAGGGAATTTGCATTTCTCAGATTAACAGCATGTAGAGCAGCGGCGGCGCGCGCAGCCTC
AGGTCATCATTTAAGAAACCTTTGCATATTTTATTTAAGAGTGGCCCGGTTTGGAGCGTA
ATAAGACAGACAGATAATGATTAGAAGGTCGGGCCTGCAGGGCACAGCCGGGCTGGGCGC
TGTAACGCTCTAATACCCAACACACACA
>NODE_352_length_369_cov_9.327913
ATCACTTGTTTGTTTATTCTGTTTAAAAAGAAAGAAAAACAGCATTTGAAAAGCCAAAGT
GGCTTTGGCGTTAATGATTACTTCTCCAAGCCATAACATGAAGGGCACAAATCAAAGCCT
TGGCACTGACAGACACACACACATACGCACACGTCGTCTTCTGCACACGCATACACACAC
ACACACGCACGCACACACAAAACCCCTTCCTTGGACTGATTACATTTTGCAAGAAGATTT
AATTAAGGAATTTTTAATGAGGCTTCTGCTGGCACTGCCAAGAACTGTTTTGATATTTGC
GCTGCATAATGCATAAAATTTGTCTAAACATCTCGGCAGTTGATGCACGGGGAGGTTGCA
GATAAGCCCAGATACAGTTTCAATTTCCGTGTTGGGGTTGAGAAAAAAAAGAGAAAGGAA
AGAAGAGGAGGAGGAAAAAAATGGAAAAGGAGGGCTCATAAAAAGGGCAAATGTACCACC
GAGAGGGGAGGTAGAAGTGGGGGAGGGCCCTAT
>NODE_353_length_322_cov_5.664596
TTATTGTCCAGAGGGAAAGGGGGGGTGCCGGGGGTTGAGCGGTGGGGTCTGTAAAAGAGA
CGGGGACCTTATCACAGCCCAGCAGCTCTGTAATTCGCCGCCATGATAAAGTGGCAGCGC
GGAAAACCTTACAAGGCTGGCACAATCCAAAGACGGATTAGGTTTTTCTGACATAAGCTT
CCTGAAAAACTAATCAATCAGCCCATGCAGTATTATCAGAAGCGTGAGATTAAAGAGCTG
CTCCTAATCCCCCCACTGTACATTTTATTACACTTCCCAGTGTTATTTGCCTTTAAATAT
ACAATAAATAAATAATAAAACCAAACCTAATTGAGCATGGGGAAGGGGAAAAGGGTTAAA
GAGCCCTTAGAGAGGGAATTTATGTAGAATTTGTGTTTTGTTATGAAGACAGGGATAAAA
CTGTTGTCCTTGCCAGAGCACTTTTTGACTTTGAATAGAGCATCAC
>NODE_354_length_556_cov_7.264389
AAGAAAATTACTTGTATTTTCTTTCTGCCGCACTGTGGGAACATTCATTGGATTCTGCCC
CATCTGTTGTAATCAATAACGTGACCATCTTGTTTTTTTATGAAACGCACTTACTCTTAA
TTTCATCCACCAGTGGTTTTAGAGAGAAGAATGTGGAGTTACCTATAAGGCTTTGACATT
ATAAATCACCTCTTGAGACCAGATTGTACGGCAGTATCGATTGATCCTGATATATCACAG
AAATTTACTGTCACTTCTGTTTTCAATTAAAGATACAATCAGTCAGATAATGACTTAATT
GGATTTTACAGAAGATTGAGTTTTATCGCCCCGTGCTTTACGAGTTTAGTTAAGGAAGGC
CATTTTATCACGGTTGTCAGGGGCGACCGGCTGCCGCTGCCTTGTCCTTCTGTAGCTGCT
GCTGCTGCCCTGTGTACAGCGCAGGGGAGAAAGGTGTCACAGGATTGGTTTTCCTTGAGC
TGCCTCCGCCTCCATGAATCACGCCCTCCCATAATAGATAAAATCTGCCCGGATCTCGCC
GTGACACCTCCCGGTGAAGTGATGGCGGCTCAATACAGACAGGGTGGTGAGGAAGAGGAC
GCCGCGAGCTCAGAGGTGGACGGGGAAAATTCGGGACATTTTTAGATGGTCGCTGTCGAT
TTTAAAAAGTGGccatgcttgatgagcgttggcgatgcag
>NODE_355_length_477_cov_4.238994
TAGGTATTTTAGGATAAATTATCATCATTTATGTCCTTGAAATCACTTATGTAATTTTAG
TAGTCATATCCTTGAATGATTTACCATTTATTGTATTCATGCAGGAGTTTATGTTCAACC
TTGTGGTTCTTTTTCCAAGCACTGTGAAATGTCATATGAAAGGGAAAAGAAAAAAGGAAC
CCCTTACCCCCTGGAAAGAGTGCTCGGCATGTTGGGTAACGAGTACTATGTTTGACACCA
TTAACTTATGCAAGCGTCAAGGAAAGAATGGGGATTTTAGCTGTTTATGGCCCTGAAATA
GGAACCAAATGCCAGGAATAATGTTAAGTAGTGAAACCCCCACAATTTTTGTCCCTCATT
ATCAATAACCGTATGCATTAAGAAATCAACTGATGCTCGGTTCTTACTACATTAAAATTT
TGACTTGATGAGATGTTGAGTCCTTGGTATATATTTGTTTATTTCAATTTTAGTTTTTAT
TTATTGACTATAGTACCTATCTCTTAATGAATATTATTTGGACTTTTATTATTTATTGGT
TTATGCATTTATATTGTTTTAATGTACTAGACAATCTAATGTTTTCAAGTTTTTTATGGG
TTTTAAAAATGTTATATTCTt
>NODE_356_length_439_cov_4.070615
CAAGAGTATACAGAGTTGTGGAGAGGAATGCCAACAATTACTGTGATGTTGAGAAGACTC
AGCACAGCTGCTTCATCTCCAGGAACTAATCTTGTGTTTCTCACCCGCAAAAGATCTCCT
CCATTACAAAACAGCAATTAAACTGAGAACGTGCAGCTTCTGTATTGTAACGATGATGGG
TATTGACGCACGCTGATGTTAATTGTCCTTCTTTTTCTCGTCCACAGCTTTTCTGAAACA
CTGGGGTTGTTGGTGTGGCCAAATTTTCCCTGGATTTGACTGGTAAATTCAGAAGACTGA
AGCCCAGGCTCACAGTCTACCTTTCACGGAGGCCCAGCCGTGAGAGGACTGAGGAAGGCA
CGTGGCGGATCATGACGGCCGACAAAGAGAAGGAACGGGAGAAAGAGCGGGACAGGGACA
GAGACAGGGACCGGGACAAAAGAGAGGCCGGTAAGTCCCGTCGGCAGGACGGGGACCGGG
GAGATCGTGAAAGTGAGAGCTCCAGGCCACGACGCAGCTGCACGCTGGAGGGCGGAGCCA
AGAActatgcagagagcgagcacagcgaggacgaggacaacga
>NODE_358_length_342_cov_1.383041
AACACCAGTCGGACGTTTGTGTACAATATGACGGATAAGGGTGACAGCTCCATGGTCTCC
ACACGGCTGAAAGAAAAGAAAGAAGCGGAAAATAGCAAGCCAACGGCATCCTGTCAGAGT
GATTCTCTCAAATCACAGATAAATGAGGTGTAGACCACTCTAGAAAAACTTTTTGACTGC
AAAGTGGAACGTCTGCAGCATCTTATCGCAGAAAACAAAGAGGAGCTGAAAATGGAGATA
GGCGATAAAGTAAGGCAGATCCAAGACAATTTTAATCTGGATGTTGGGCAACTTTCAGCT
AGAATGGAAAGGCTGGAGGCGAAAGTGGATGAAGCTAGGCACCTGGCCTTCAGATTCCAC
TCTGATGTGTCTATTATCATTGCCTTCCGTTTACTGACGGGGAAATCACCTTGGAAGGAG
TGAAGTCTTTactatcggaaggtttgcactgtgatcctgtactggagattgttaatgtcg
agtgta
>NODE_359_length_400_cov_8.962500
GCCAACAAACTTGTATTATTTGGGCGACTTTAAGCTTGTAGTTTTAACTTATTGTTAACT
TAAAAACTATTTATTATGATTATTATTATTGCCTCGTATAAAGTATGTTTTGTGTATATT
TATGGTTTATTTCATTATATTTGCAAGTTTAAAAGATTTTAAGTTTGCCAAAATTGTGGT
TACACCATTTCGTTTCTTAAAAAGGGGGACAAATAGAAAAACAGCTTTAGAAGTACGATT
TGGAAACGTTCTCCATAGTCAAAGAATGCACTGCTATATTTAACTAATTGAAGTGTATAA
ACATACATGCTGTGTGCTAGATGTTATGCCTTTACTGCCTGTGTTCTGTTTGTCTTGTTA
AATGAAAATCTTTTAATTATTTAATCTAATCACAGTCTTGTTTTTTCAACCACTCGGTGA
ACCCCTGAGGAATGGAGCAGCCCCTGTAGCAAGGCTTTGGCCCAAGTGCGGGTCCAACAA
CCAGCCGGGAACAGAGGGGATGTCCTCGGTTTAATACGCTCACAAGAATCTTTCCTGTTT
ATGc
>NODE_360_length_295_cov_3.101695
AAGAGGAAAAGAAAAGTGTTGACAGAAAGCTGGAAGAGACCCGAGAGAAGATGAGAAAGA
AACAAGAAGCCTGGGAGGAAGAACGAAGAGAGTGTTGGAAGAAACAGAAACAAGAAGATG
ACGAGAGAAGAAGGGAGGAGAAAAGACAAATGGAAGAGCTTGAGGAAAAGTACAAGAAGG
AACGAGAAGAGTATGAGAAGAAAAGAAGAGAAGACGAACAAACCAGGAGAGAACAAGAAG
AAAAAGAACAGAAACGCTTAAAGGATAAACTGGAAGATCTGAAGAAGACGTACGAGGAGG
AAGCCAGGAAGAAAGCTGAAGAGTTCAATGAGTTCAGAGAGAAACTCACCAAAGAACTTA
CGGCTCAGAGGCAACAGCATGAAGAACAGCTGAAAGATAAATATGAGAAGTTTGACCTGT
TGAAGGAACTGGCAGGTCT
>NODE_361_length_145_cov_4.800000
TCCCATGTCAAAAACCTTGTTTTCAGCCAGCCAAATGCATTTTCGGAGCAGGCTAACAGC
AATACTGCCATCTTTCAACTACAATGTTCACAATCGTGTTTTGGCTTCACAATGTCTTAA
AACTGCTTCTGCCGTCGTCTTTATAATATTTGAAGTCCGTTCCCGTCAAAGAAATTCACT
TTACATGTCCCATGTCAAAAACCTTGTTTTCAGCCAGCCAAATGCATTTTCGGAGCAGGA
TAACAGTCAAACTGCCATCTTTCAACTACAATGTCAATAATCATGTTTT
>NODE_362_length_409_cov_3.481663
TGGGAAAAATTCACTATTAGCCGAGCAGTCGGCGACACAGCAGACTGTTGATGCCTTACA
GGATGTTGCAACAGGATGTTGACTGGGAACAAGTGCGGCGATTTACTGGAAAGTCATCCA
ACAGCAGGAAGAAGGTGAAAAGAAAGGAGAAAAGGCGAGTAATGCAGGGCCAGAAAAAAC
TAAAAAGAGAGGAAAGGCAGAAAGAAAAAGGTTGAATATCGGGGTAAAAAGCAGGGTGAA
AGAGGAGTGAAAGGAGGAGGAAAGAGGAGGTAAGAGGTGGAAAGCAGCAGAGAAGTTTAC
CAGAGAGAGACACTAGTTCCAACAGCAGACATCCTTGGTGTTGTTTGTTTTGTGTGAAAG
TGAATGATAAAAGAGGCATGAAATCAGCAGAGAAAGGCAAGACAACAGCAAGGGTCCAGA
GCCCTCCATCACGGCTCATACAGCTCCACAGTGGCGGCTCGCACAATAGGCCCCAACTAC
TGACAACCTCCACCTCCTCCCCCACCTCCACAGCTGTGTGTGTGTGTGTGTGTGTGTGTG
TGTGTGTGTGTGT
>NODE_364_length_391_cov_12.782609
CTAATTTCTCTTTCCAGTCATGGAATATGATAATTTTCTTATTTGCAAGAAATATCAATT
GCTCAAGGCGGACACATAATCATTGGGGAGGAAAGGAGAAGCTACCTGTGTAATGTGCTT
AACAGGCTAACCCATTTAGCCGCAGGCGCTGTTTGAAAATGAGAAAGTGCTGATGGTCAA
AATCAATTTTCCCTGTGTCCAAATTACTCCCTGCCCGGCTTAGAATTTCACCTAAATGGC
CAAACCTTAAAACACTGATACTAATTCTATCATATTAGAGCCTGGTCATATAGTTGAAGT
TATTGCTAATGCTATTTTGCTGTATTTATTGATGTAGCTAGATGGCTCGAAGGCCAGGGA
GCAAAGAGTTCTGTTACTGCCTTTGTGTTTGTGTGTAGATGCATATCAGTACAACTCAGA
GCATGAAATGCAATGCAGCTATCAGGGATTAACAGTCTTTTAGGATGTTTgctgcttggg
ggttcacatatttcataatcaagaaaaaaaaaccccttaacagtcacatttatgt
>NODE_365_length_498_cov_6.411646
ATATTGATGTCAAGTCGATTTTATTTACATACAATGAAAATGATTTATTTTCTCGAAGAG
GTAGGGAGAATAAGCGGACTTGTGGGGGGAAAGAAAAGAAGAGAAATGGTCTGTCAGGCC
GTTGAGAAAAGAAGTTTAAAATGCCTTGAACTATTCACCACTGAGATGGCTAATCAGTAT
TGAGGCTCCGGGGCAATCGGGCAGCTTTTCAATGTGGTTTTCCCTTTCATCTCAATCGGG
ATGGAGGCGCTCAATTAAAAGCCTATCAGTTTGTAAGTAAATCAACGCCTATCAAAGTTG
TCACATCAAACAAAACGATTATTATTGCAACCCGCCTCTGCCATTAATCTCTTTCTGTGG
TAATCTGCTTGACAGGTCAACTTGGAGAGCAAGAAAACCTGGAGTGGACAGTGAAGGGGG
CCAAAATATCTGTATACAAGTAGAACATTTTTAAAAAATAAAATGTGTGTTTGAGCACAT
AATCTTCTGCAAAGGCAATTTGGAATGAAGGGCAGAGTGAATAAAATAAAAGAAACCATT
AAATAAACATAGCAAAAAaaaaaaaagaaagtagaatctgctgcaacaatttacatttca
aagttacacaaaagtaagaagacacttttcggctaacatgga
>NODE_366_length_429_cov_9.317017
TCTCTTTAGGTTATGTGATATGTAGCTGGCACAGTGCAAGAGTACAAAAACAGTTTTGTT
TTGCAGTGACTGGCTTTCTGTAAAGTCTGAGTCTCGTGGTGAGTACAGCATTTGTCAGCC
TTCCCCCCCACCATTGTTCCTGCATGCCTGCAGTGAGAGTGAGGGTGGGGGGCGTGAGGA
AGTCTTGACTTTTTTTTGAGGGGGGAGTTATTTTGATTGTCTTTACCTATCAGGTGTAAA
TTTCCAGGCACTCAGTTCATTTTGGGCCTGCTCCAGTTTGTCTTTAGTCTGTTCCAGTTC
AGCCTTCATTTTGAGGAAAAACAAGTTGATGGCCGGATCCACCATGGATGACCGCAGTTG
GGCCGCACTCGGCTGCTGGACTTGCTTGAGGTACTGGATCTGGGTCTGCAGGATACAACA
AACATGTGTCAGTGATGGGTAAAGGTGAAGAAGTGTTTAATCGCTTAAAGTATCAAAACT
AATCCTTAAACTTGACTCGAGCTGCCAGTTTCCCCAAAAACCTATAAAATCTAAAATAGt
catatcccagttatatcatagtcatctgatgta
>NODE_367_length_434_cov_2.797235
GTAATAATAAAAACAATGTAAATATAACGGTAACTAAATAAATGTATTTTGTACAATTGC
CCCAAATATTGTCAGGCCAATATAAAATCCGACCTTGGCAACTGCTAAATATCATCATTT
GTTTATTTAAATGATTTTATTCAGATGATCTAAACTTAGGTTTGTGAACTTGCTTCAAAC
AGGGTCCACTCTTGCAAAATGATAGGATGCCAGGGGCCAGTTAATAAACAAATTACAAGC
AAGTTATACAGTATTTATCAGATAAAATTGCAATTAAAAGGACTATCTATATAATAACTC
ATCTTTCTTTGAAATTCTTTTCACATTACCCGAGTAACAGCCACTAAACCAAAAAAATCC
AAGTGTGAACAAATTGCTCTCAGTCTGAATTATAAAACAATCAGTATGTCAGCTGAAATC
TAAGAATCACTTGTTGAAGCATAGATTGTAAAAGCAGCATTTAGAACGTACTGTATTTCA
CAGGTATTATACCTTGCAGCATTAAAAGGCAAAttgacaccaacattctgaaaaaacaac
cagcctgtagctgggttattactctatactaaagtgac
>NODE_368_length_359_cov_6.454039
TGAAAGAAAAATAAATCCAGCGTAATATGATAGTTGAAAGCAGGGGGTGATAAGATGGTG
GGAGGTTGCAAGGGGGGTGGTGGGCAGCTCAATCATTCACTGTAAAAAAATTGCCCTGTA
TCATTCACCTGATTTGAATTCTAGCTCCCCCTTTTTTTGAACCCCTGCCAATTCATTTTG
TACATTAAAAATTGGTCAGGGTTGATAAGATTCCATTTTCACGGTTGGCAATGCAGAACT
GGCGAAAGAATACAATTACAGACCCCAGAGTAAACTCTCCGAATGTCAACTTGATGTAAA
TGATCAGAAGGCAGGGCGGCACAAAAGAACAGGCTTCAACTTCAACAGCCCCCCACCCTC
ACCCCCAGCCTACCGCTACCTCTCTCTCTTGGTGTATGTCTCTCTACCTCTTGCTCTCCG
TCACCACTCGACAGCCTTTCACCCTGCCAGTGGCAGGAAGACAGGTCTTCCTGAAGTGCC
AGAGCTGTAGGTGCAGTTTGTTc
>NODE_369_length_712_cov_9.529494
AAGATGGTTGTGCTGAATGACTACTATAAAAATAATTGTCATAAATTCCTTTTAGCCACA
CGTGACTAATTACTGACACTACAAAAAAATGCTCAAAGCATTTCGGACTATGTGTGTGAG
CATATTTTACATTTTTATGAAGTGTTGCTTTGGAAGTTGAATCCATTCCAACATTTCTTT
TTCCTGAAATGAGCCGTCTTTCCCTTTGCAAAACACAAATTGACAATTTGTTCAGTAATC
AAAGAATCTCCCTTTCATATGGATCGGTTTTGCCAGCACAAAGTAAAGTGGAGGCAATTT
CTGGACATATCATGAGATTATATCCGTTTGACAGTTGCGTTACTCTATGTGGTTTCCATG
ACAACTGTTTGGGTGAGGCCCCCAATAGAACCAACCTCAGCTGTCATCTCTTCACCTAAA
AGCTTTGTAATTGCTCTCATTTGCATACTACAATTAAGTGTGTTAGCTCACAGCAAGAAC
AATCAACCTCCACTAAGGACTGGGGATAGTATAATTATTATATCAGTGGATTTGTATAAA
ACATTACTGACGAGCTTTTGTTTGACGTCGGTATTGTACTGTTGCGCTAGTTTTACCAGT
TATTTTCATAAATATACATATTTCAGAGACAGTGGTGTGTAATGCGTAGCTGGGGGTTCA
GATTTTTTTGATCTTCAACAGCCCATGTGATAGTATAAAAGTATCCGTTTTATTTCAGAA
ATTGTAATGTAGTTTTCTGCCTGTTGGTCAAtacagtgaaagatatttttatccattttt
gataggaggctttttgactcggtgctacacttgactagctagaaacagaatgatttgcag
tagtgggagacagttt
>NODE_370_length_471_cov_12.658175
AAGTGGATAATGTGGTTATCGCTGCATTCTTTGTTTCATTTCTTCCCCTCCACCGCTCTT
TTCTTTCTCTCTCTATTTGTCTTGCTTTTCTTTCTCTTTTTTCCCCGTGAAACTGTTGAG
CTGGTAAGTTCAATGCAGAGGCACGTATGCACTCTGGAAAGGTAATCTAGAAGCCAGTTG
AGCCATGACAAATAGGGACAGCTGGCCTAATTGAATCATTTGAGCTAAGACAGCTCAACT
TGGTTATCCCCTCTGCAGCCCACACTGATATTAGTGCAGGAATCATTAGCCATGAAATCA
TGTCTGCTCTCTCTGACTGCATCCTTTATGACATGACAGCCAGCCCAGCCTGTCTCTTTC
ACTCTCACACCAAAAAGAGCCCTTCATCATAAACAGGCAGAGATTGAGGCAGCCAGGACT
GAGTAGGATGTCTCTTTGTCTTTTTCCGAACGCTTGTTCTTGTTAAAGTGTTTCACCAGA
TGTCATGTACAGTGCATTGTGCCTATATCAAGACATTACTGTacaactgaatcgcaaaaa
catgtacttccatccggtttcactgcagcgacatcagtatcagggtaacgttgtgtgaaa
aaaaaaaaactcctt
>NODE_371_length_455_cov_3.690110
AACATCCATCAGGCTTCTCTTCATGTCCTTTAGTTTCATCTGGAGGTTCAGTTCTGAGCA
GCAACCAGGTTCTGTTCTTGTCCTCCGTCCATAGAGGTTGATGTTCTGAAGTGTCCTCCA
CACTGTCTGAGCTTCACACTAACTCTGGTCTCCATTGGTAACCCCTGTACCAAGTCTGAA
GCAGCTGCCGTCTGTTGTTCACAGCTAGATAGTGAAAGTAGTTCCCTGTCCGTGGAGTGG
TTCTAGGAGCTCTGATTAGTGGTTCTATGGTTCCTTCTAGACCTCCTGGTTACTGCTGAC
ACTGTGGTTCTCTGGTTTGTAGCTGCTCACTGATCTTCCTGGATCCTTCTCCATCTTTGT
GAAGTCTCTCAGTCAGATTGTTCACTTCCTCTGTTCAGTTCTTCTCCATGTGGAGCCATG
ATGCAGACATAGATAGACCCAGTCCATAGGTCCAGACCTGAGGAGGTTCTTTTGTTTTCA
Gctcagtgtagaaccatgttcatcagttagagaaccaaagtgaatccagctgtgtgacct
gtgacctctctgtgctgtaggttgttgttgctgagtcgtttgatgatgtggtcaatgat
>NODE_372_length_387_cov_6.521964
GCAGAGGCGCTACATCTGCAAAGTATGGCAGGGGGAAAAGAGCTGAGAGAAAGAGAAAAA
GGGAGAAGTTGGTGCACGGTGTTTATATGCATGTGGGTGAGTGTTTTTGGGGGGTGAGGA
GGAGGGAGGAGGAGGGAGGAGGGTAGTGGATCAGCAGCCAACTCCGCTCCGAAACCCTCC
CCTCACTCTCCCTTTCTCTTCCCTGCAATACCTCCGCCTCCTCCCCCCTCCCCTTGAGTA
AATCTATAGGGAGGGAAGGCAGAGACAGGTGCATTTCTCCACAAATTGAGTTAGCCAAGA
CATGCCACATCCAATTGGGCTAAATTGATGTGAGAGTTTGTGATGTCTGCCGTGGGTATT
ACAGCAAAGGTCAGTGTGCCGAGACAATGACATCAATCTGGTCCACGTGGCCGAGAGCGC
TCGGGCCCCCACCGGCCCCCTGATTCAGATGCAAACCTGCAAACACAGGCAGGGGAAGGA
GAGGGCGGACAAACGCCGGTCGCAAACTGGTGGGCATTTTGTGATTAGATa
>NODE_373_length_614_cov_13.574919
GGACTGCCTTAATCCCTACTACCATCCTGTGTTGTGCAAACATGCATGTTGTGGTAAGCT
GTGCAAGCTGAGGTTATATTCGTGCATCAGGTCATTCCTGTAGCGGGCTGGTCCGGGTCG
GCCCACTCCCCTCTGAGAGCCCTCTCATCAAGCCAGCCTCTCCTCTGCCGCCCTCTTCCC
CACAATCCCCATAAACTCTCATAATTGCCACATTAAACTTGAGTTTATTATTTTTCTCCA
GGTGCAGGTGTGCAGATGATATGAGCCCCAGGTTGCATTTACATACAAATTGAAGGTTTT
TATTAATCAGGCAGGCAGCAGGAATCAAACGGCAACACTCCATCAGGCCTTTAAATACAT
TTGGTGACATTTTTACCCGGCATTAGCATGATAGGGCAAGCGGAGTATAATGTACCAATG
ATTGCTTTTCCATTGAAAGCACAAACGGTTTCATTTTTCCTGTCATCTCAAATAAGTGTT
AAAGAGGGTTTGGAGGCTATTGTGCGAGTGCCGTATGCTGGGGACTTGGGACCGCTGATG
GCCATATTAAATAACCATTAGTGCCTGAGCTTAGATCATTGTGGCATCCGCCTCCTCTGA
ATTTATCCTGTGATTTCAAATGAAGGCAAGCTGTGCCAGCTTTCATAAAGTGCTCCAACC
CTCTCCATTTTTCCTCAAACTAAATGCATTACAACGgtaattttgtgactgttaagataa
ctagcgttaacaagcacttaattaaaatgtacaataaa
>NODE_374_length_786_cov_6.868957
GAACCCCTATACTCCTTCCTTTCCCAATAGCAGATCTAAACCTAGGCATTTTGTTTATTT
TAGCTCTTTCCAGCTTAGCAGTCTACTCAATCTTAGGCTCAGGCTGAGCATCAAATTCAA
AATATGCTCTAATTGGAGCCCTACGAGCCGTCGCCCAAACCATCTCATATGAAGTAAGCC
TTGGACTAATCCTTTTAAACACCATTATCTTTACCGGAGGCTTTACCCTTCAAACCTTTA
GTGTAGCTCAAGAAAGCACATGACTAATCCTACCAGCCTGACCACTGGCCGCCATATGAT
ATATTTCAACACTAGCAGAAACCAATCGAGCCCCATTTGACCTAACAGAAGGAGAATCTG
AGCTCGTCTCAGGATTTAATGTAGAATATGCAGGAGGCCCCTTCGCACTATTCTTCCTAG
CAGAATACGCCAATATTCTTCTCATAAATACACTTTCCGCTACACTTTTTCTAGGCGCCT
CCCTCTCCCACACCTTCCCCGAACTTACTTCAATCAATTTAATAACCAAAGCAGCCCTAC
TCTCAGTAGTATTTCTTTGAGTCCGAGCTTCATACCCCCGCTTCCGTTACGACCAACTCA
TGCACCTCATCTGAAAAAATTTTCTCCCTTTAACATTAGCCTTAGTAATTTGACATCTAT
CCCTCCCCATCGCACTCACCGGACTCCCTCCCCAACTCTAACCCTGGAGCTGTGCCTGAA
GAAAAGGGCCACTTTGATAGAGTGAATTATGAGGGTTAAAGTCCCTCCAACTCCTTAGAA
AGAAGGGACTCGAACCCTACCTGAAGAGATCAAAACTCTTAGTGCTTCCACTACACCACT
TCCTAGTAAAATCAGCTAATAAAGCTTTTGGGCCCATACCCCAAACATGTTGGTTAAAAT
CCTTCTTTTACTAATGAACCcctacatctt
>NODE_375_length_307_cov_7.100977
ATTACCTTGGAAAGCCCCCATGTGGGAAAGACTCTTAATTGCTTCATAACAAATATACAT
GCACTTCTTAGTACTATACAGGGCACAGTGTGTACATTTCTATTCAAGGGTTAGATGATG
CTTACCAAAAAAAATTAATTTTCAATAAGTGAGAGAAGGAAAACGAAGTGAGACAGAAGC
AGACAGAGAAAAAGAAGAAAACCAGCCAGCTTTTGACACCAGGAGGCAAAGGGTTAAACA
AGACCCCATCGTATTTTCATGCATCTTCTGCTTTTGACAGATGAAAAATGTCAACTGTCC
TGTTTGTATTTGGGAGTTTTTGCACTATTCATCTGCTTCATTAGTGCCTGCTGCTCCTAG
CCCCTGACAGCTGCCGGCCCCCTGCTCTGAGCGTGTACACACACCCACACACACACACAC
ACACACCTACACACACAAGCCTAAAGATGCa
>NODE_377_length_438_cov_13.086758
GTGATTACATTAACCCTCCACCTCACCTCACCAATACTGACACTTGTGTGATGCTAATGT
TCAAATCAGCAAGCAATGGTTTTGTCTTCTTCCTCCAGGCATTAAACCTTTCCAGTGTGA
CCGCTGTGGGAAAAAGTTCACACGGGCCTACTCCCTAAAGATGCATCGGCTGAAGCACGA
AGGTAAACGCTGTTTCCGGTGCCAGATTTGTAGCGCCACATTCACGTCCTTCGGTGAATA
TAAGCACCACATGAGGGTCTCCCGACACATAATCCGCAAGCCGCGGATTTATGAGTGCAA
AACGTGCGGCGCCATGTTCACCAACTCTGGCAATTTAATTGTACACCTGAGGAGTCTGAA
CCATGAGGCATCCGAACTAGCAAACTACTTCCAGAGCAGGTGAGGAGTTTGGGGGCGCCG
ACCCCCATCATTTACTCAGATCTCACCTGGATCAGAAAATAACTTCAGTTTAGATTCTAA
TACCTGAATTTCATTGGATCGTTGTCGTGGCTTTGGTTGTGTAGAATGTTTTTGAGATGA
TTGCCATTGATTTGAATGCTCAAATCAAATGTATCtgaagta
>NODE_378_length_359_cov_12.821727
GTAGCCGTTTCTCCAGCCTCTGCTGGCATTAAAGGGCTCATGATAAGAGTATTATTGTAG
CAACTGTGTCCCAATTTGACCAGAAACAAGAGACAAGAAAGAGAGCGGGAGGCAGATAAA
AAGAGAGAGCTTGAGAGGAGTGGAGAAAGAGAGAAAGAGAGAGAGAAGCTTTTAAAAGGA
TTTTGTCGGTTATTGACTGGTTGCACTCTTCAGCTAATAGCCATTTAAAGATTATGGGCC
TGCTGGTGGAAATCAAGGCCTCCATTGTTTGCCTTATTGCATTCTGGCAGATGGGGGCTG
ACACAACAACACGCAGCATCCCTCCGGGCACGCTCGCCGAGCGCCGACCCTCCATCAGCA
GATCTCCTATTGAACTGGCCCTAATAACTGGCCATGAATTATTAATCCATGAACCATATT
GAAGACAGAGAGCGGAGAGGAAAAAACAAGGGAAGATTGCGGGCCGGTTGCAGTGAGTGT
GATTGGCGTACAggtgccagtcg
>NODE_380_length_561_cov_9.944741
CAGGTGTATGGATTGAAAATTCAAACAGCAAAACAAATTGATCACTATATTTATTTTACC
TATGAGCCTCACCATTGGCAAAGTTTGTCAAGGAAATACACTAGTCTCCATGTGTTTGTT
TGTGACAGCCGAGACGTGAGTGGTGGAGACATAAATCAAGTCAGATTTATTTTTCCTCTC
AACTTGGAACATAGTTCTCTTCCCTGTAGAATTCAGAACTGATCATTAACCTTTCCTTTA
GTTCCTTCCCTTGCCTGGTCACATTTCCTCTCTATTTGGTTCCTGGCCCCATATGCCACT
TTCCTATTTCCTGCCTGCAGACAGCAGGGAGTAGCTCTATTATCACCTTCCTAGAGCTGT
CTTTGAATGTGAGAGGCAATTCCATTTCACTCAGCCATGGGGAGGGATAGGAGGAGGAGG
AGGGGAAAAAAAGCACACCATAGAGCACACAGAAATTGGTGTAGGTTTACTTCTTATAGT
CGAATGTACGACTACTTTTGCTTTTTTGCTCCCCGATTTTAGGATTATAGAGTCTGCTGC
CAATGTGCAGGTTTTTGTGGCATAGTTTGAAATCAGAGCAAAGGTTAAGTGCAGTGTATC
ATGTCTGGTTGTTGTGTGAACACTTTATCCTCAGCTCCATTTAGAAGTCACCTTTTGAAA
TATtaacaatcctaaaccagttatattactctactgtgaagctgt
>NODE_381_length_620_cov_11.491936
TATTCCAGTGCTGATATTTATTCTCTCATGTGAGACACATTATTTGCGTTTATCAATATT
AATGGTAGGCTAAAAAGGCAACCACACTGCACAATCTGCAAATATAATGCCCTGCCTTAT
CAATTCATAACACAGACCAGCTAAACTGTCAGAAAAATCTGAAGTCACACTTAACCGAGC
CCAATACCTACTATTAAGATGGCTCGACATAACAGGACGGCTGCCAATAATTGTACATAA
AGATATGGAAAAGCCACAGTCCAGCTATGAATATTTCATGAATTCCGACACAAAGAGCAT
GCTAAAAGGATCAAAGAGAAAAACGGGAGAGGAGTCAACGTGAACATCCAAACAATATGC
AAGAATCCCGACAGTATAGGTCACATGCAAAAAGACCGGGGTCACACTGAAATTGTCCAT
CAGTCAGACAAGCAGAACTGATTTGGATGCTAAATAATGGTTTAGATATTCAAAAATTCC
ATATATATGCGAAAGGCTTCAGTGCACCCTGGATCTGGCCTATCAGAGGAGTGCTCTGCC
ACCACACTCCCTCATGCAGACCCACGCTATGCCTCTGAGTCTACAACTAACATGCACGCA
CACACATGCAGATATGCAGACATCCAGACACAAAGTACATGTACATACACACGGTCACAT
AACACACATGCACTCAGTCTCATATCCCCAGACAGACATAAACACAGACATATATTATAC
ACATAGTGTCTGCATCCTATAAAAATGAAAGCAGCACTAAataa
>NODE_386_length_176_cov_11.954545
AAGTGTGCCGTCTTTCAACCACAATGTTTACAAACATGTTTTGGCTTCACAATGTGCTCT
CATGTGATGAATATCAAGCCAAACGCTGTTTCAAGTCACTTGCTGTGATGGAATTCAGTT
CACATGCCAAATGTCAAAAGTGTGGTTTTCAACGCAACAAGCCCTATTTCAATGCATGAA
GTGTGCCGTCTTTCAACCACAATGTTTACAAACATGTTTTGGCTTCACAATGTGCTCTCA
TGTGATGAATATCAAGCCAAACGCTGTTTCAAGTCACTTGCTGTGATGGAATTCAGTTCA
CATGCCAAATGTCAAAAGTG
>NODE_387_length_726_cov_10.174932
GGCTAATCCCAAGTGGCTGTATCTTCAGTTTCACTGCAGCTCAGTGGACAAATGTGAAGA
CTTCAAGGGAAATAGCCACCTGTCATGAAATGCTTCAGTCTCAGAGCTGTGTCATAAGTT
GTGCTAAGCAGTAAGATGACACAAGAGGAAATTCTTTATAAACCTGCAGGCTAACATTAC
CTCCCTGTTACTTTAACACAAAAGGGGTTGTTTCTACAGTATTAATAACCAAGCCTCACC
TAAAAAATTAATTTGAAACTATGCATACAGTCGTGAATAGGAGAGGGTAAAACTATTAAT
TAAAAGTGGAACAGGTTCTTATTTTAGTGGAAAGTGGAAAAATTATGAGCCTTTGTTAAG
GAAGGCCCAGGAGCAAAGCTTTCATTAGCCTACATGCATGGCAAAAGCAATTCATCAACT
GTAATTTTGCCTCAATGGGCAAAAAAGAGGGATCAACCTCAGCATGCTATTTATGGAGAT
TTACGGAAGTCTGGGAAATGCTAATGTGATTAACATTTATCTACAACATGTTTCGAAATG
GCCCTCATGTCCACGTTTTGCCTTTAAGATTAAGTTATTGCACTTGCTCGAGAAAAAAGA
AAATTATGGAGTGATACAGAATCTGCTTTGCAGTGCAAGAGCACACAATGATGATTTTTT
TGGAGAATTCTCTGTCACATTAGTGGAGGATTTCTTCCCCCCCACCACCATTCCCTCCCC
TCTCTCTAAATATCTCTCTTTATGTGTGTCTGTCCCCAGATGAAGGCGCGGCGAGCAGAG
CGGCGCTTTTGTCCTACCGGAGTGTCTCTCTCGAAAATGTGAACTGTTCCACGGATTAGC
TGAGCAGAGATTTATTTAATGCATCCTCAt
>NODE_388_length_479_cov_7.018789
AGGCCTCGGAGGTTGACTGGATCTTTAAATATTAATCATCAAATGTGCATCTTGCAAGAG
ATTGCAGTATCTTCTTTCACTTCAAACTTTGATCGTCAGAAATGGCACAGTTCAAATATA
GGTCAGTACAGGGCAATTAGCCTCCAAACGGACACAAAGAGAAAAAACAACAATGAAATG
CTTGGTTTCATAATAAAGTTTATTCTATATTACAAATAGTATTTTGTTCTTGACTGCAAA
ATAGGAATGCATTATATTTACATACACAGGTATACAATTAATTATAACAAAGTTAGAGAA
GCTCGCCTTATATCCCCCAGGTTTCGTTTTTATCTCTCGATAAGATACTCTTTATCTTTC
AAATATGATCTAGTAAAAGTCTTTTCTAGCATGTTTGTGTAACACCTGCTATAACACTGA
GCTAGGAGGACATTTTTAGTTCCTACAAAACGTTTGAAGGTGGAAACTTTATCCGTGCTC
TTTATCCGTGCAATACAAGTTGGCGACTAGCAGACAACCTTTGTTGCAGGGAAGGGACGG
GGCAGGAAGAAATGAAAGACAGGATGTaacactggggggcagattcacaatgacagttga
ggactcttagcttgtgttgttta
>NODE_391_length_474_cov_15.242616
TTTTCAGCCTGTCTCTCTCACACAAATATCCACAGAGATACACACATGCGAACATATCCA
TACAGCGAGGCTGAAAAAACAATTACAGTTTCTCATTAAGGCACTCCTAATCCCTTTATG
CAAAACACAGTTACACAAGTACACACAATGAGGAGAAAGAGAGAATGAGGGACGGGGAGA
AAAGAGGAGGGAGAGCGAAAAGAAAAAAAAAATGTAGCGCAAATGCGAGGAGAATAATTA
CATATATCATGAAGCCGTCCCTTTTATTTCGGATGTCACTTCTGATGTCACTGGCCGGCT
TTGGCGCTAATTTGAATTCAGACCTTTATCAGTCGCCGGCAGCAGATTTTGAGTGACAGC
GCCACCAAACGCCTCTCGCCAGCCGTCCTATTGATTTCTCTAAATCCCCAACAATAGCAT
TTGCATGCTTGTTTCTGTTATAATACAGATATGCCGTTTCGGAAATTAAAGAGCGGCAGG
CAGACCAGAGGTAACTAATTGTGTGCCTGTGTAATGAGTGCAGTTTCAATTTGATATAAC
CCACAGCTTTTCCCCTCGCAGGCCCGCGCTAAGTACTTTCAAGTCTTTGTGGGGAAATAA
TTGATTTTTTGTGCTTTg
>NODE_392_length_526_cov_12.545628
TAGACCAAAATTTAACAGCATCAGAATTTCAACACTGCACACTGATCTTGAAACTTGACA
TATTCGGTGTGTCAACCAGTGGAGAAGAGGATATAAGGAAGGGAAACAAATTAAGATGAC
TAAAATGCAGCCATGCATTGTCTAGTTTTACCTGACAGTAAGAAAAAAAAGAGGAGGAGG
ACAGGTGTTTTCTAAGTGTGTTGCTTTTTAATTACAGAAATAATGGACGATTCCCATTTC
AACTCATCATACTTTTGGTCTCCCGTCCCCACTGTACAAGGACAGGTAGAGACAATCTTA
TTGTTGGAATTGTCTTGAAATACACATGGTATAGTGGTATGTACTATGGCAAAAGATACC
CGAAATCAATTCTCACTTTGACTGTTTATCGAAATATTTTAAAGATTACATAATACCAGA
CAGTGATTTGACCCTGAAAATGTTGTTAATAACACCACCAAACAATGTTCTCTTAGTCGG
TGAAGTTGACTTGACCTCATACAGAAGTTATTTGAGTATGATTTGATTTGATGGGTTCAT
ATGATCACTCCTGTCGCTCTCCTCTCTCATCTTTTCAAACCTCTTTGTTCCTTTTTTTCA
TTTACTTTTTGCATCTCACCATGCCTTCATTCTCTGTTCTCTCCCATTGtctttttcttt
tcctttcgcc
>NODE_393_length_303_cov_1.033003
CATGTTCATGGAGCTGTTAATGAGTAGTTTTAACACTGCGGTGGGGTGTACTGTCTAGCT
AGGGGAGGCCACTGGTGTTGGGGAGTGCCGTAAGAATGGCAGGTTACTGTCAGCAACAAG
GTTGAACAAAAGGCTGCCCAGCAGAACATTGCATTTGATGATCACTGTTATTTGTTTTAA
AGTTGTGACTAATTAGTTAGTAACTGTAAAACTAATACAAACAATAAATTTGTGTTATGA
TTTTCTCTCTAAATTTCTGATAGTAATTCCATAGTGTAACATTTATTTTTGAACTCTGAT
aaataaggtaatgtgtctacaagataaatcaaatgagtatatctctaattttgtttttac
agataaattgatgcctacatcttttcacaatgtggctaaatcgtttatgtgctctttctt
atttcagtgatactgaaatattgcctc
>NODE_394_length_321_cov_1.937695
AGGAGGTGTTTATGTCTGTGTGTGTCTCTCAGACACTCCCACTGGGCCTCCTGGCTGGCG
AGGACTGACTGCTGAGTGGGCTGATTGGCACATAGACAACACCCCTCAACCTTCTCCTCT
CCCTCTCTCTACCTCCTGCTCATCTCCCCTCTATTTTCCCTCTTCTCTCACTCTGTAATG
CTGATGATACGTTCTGCTCTGGGTCGACGTCAGCTGCATGAACGAGTGGATGCCGCTTTG
TCCAGCAGCCTCAGCCATTCAACATACACACTACCAGAAAAAGACATGCACACAGTCTTT
GGCAACCACTTATAAGAATGACACACTTGTCCTCAATCTCTCAACCTTCTATATACAATC
AGCatgcagggagacagcagttcaagacactgaccttaacaattctgagctcagtgtggc
acaaaggaaagaacttatctacgaggttggagctaaaataagcct
>NODE_395_length_499_cov_6.232465
AGAGAAGGATAGAAAAACAGACAAACCGTAAACAGTAGTTTATGTACATGTTTCCCTCGG
TGAAATTCTGTGTGTGTCTCTCGCTGACACTACAAAAAAAGGGCTTGGTTACTTTGCTGT
ATAATTCAGGGAAAAGAGAACATTATGCCTTTGTTCCTCTTGACGTTTTGCTCTGGGATG
CTCAGACTGTGGAGCTCAGGTGGGGCCAGAGAAAACAGTGGCCCTCAGAACGACACGACA
CGGTAGCAGCAGCAGCCGCATGGCAAGACAGCAAGAGAACACTCTGGGGTTTAAAAGTAC
CCAAAGCATCCTGGGTAATTAGCCATTACGGCGCTGTCACAGAGGGTTCTGCAGTCAATA
CAGAGATAATTTGGGCAATGGTGAATGACAGTGCTGTCCAGGCTTTTGGGATGATCAAGG
ACAGATCCAGCTGCACCAGGCATCTGTCAGGCCCATGAATCACTCCTCCAGCCAGCAGCT
GGGTGAGTGGAGCAGAGAGAATCGCTGGAGAAGCATGTGCAGACACACAAATAAACATGT
TCCCCCTCTCTCCCCTCGCCACACCGGGAAATGGCTATTAAAGGTCTGCCGTTACAGAGC
ACcgagtggaaaaggcttgttaccttcagtggcaaatgaatga
>NODE_396_length_436_cov_10.373854
TGTATTTGCGTGATTCTGGTACAGGGAGGGGGGCGTTTCTGAGCAAAAGGGAACAAAGCG
ACTAGTGGAGAGGCTCTTCCAGTAGTCCACTGCACTGAGAGAACTTTTAGTACGTTTGTG
CTTTGTACCAATATATCAAAATTACAATATAAAAAAATCTAAAAGTCAAGAAAACTGAAA
AAAATGTCTGGAGGGTTGGGGGACGCTCTTCCCTTATTACTAGAAACAGTTACTCGCTAT
GCATAACCTAGTTAATAGTTAAATTTGCTATTGCTTTTTTCTTGTCTTGTTAAAATGAAA
TCTTTAGATCTTTTTCAATAAAGTTTAGTCTTAATAGAATGTTATAAACAGTCGTTCTGG
TTCAATATAACCTGTGATAAGTTTGTGTAGTTCTAAAAAGCCACTCCGTCCACACCCTCC
CTCCACTTACTACCGCTTTGTGATGAAACCTTATGCAAAAATGTGGGTCTGAAAGCATAG
TTTTCAGTTTTCAGTGAACATTTTATATAACATTCAGCTCTTGGAGGCTTGAGCGGATAA
ATTAAAAAAAAAAAAAAAAAAAAAAGTTCTTTGAGGGTCa
>NODE_397_length_473_cov_8.365750
TTCCCCAGCCGCCCCTTATTTCCCCCCCTTCCCAATCAATTTCATCTGCTGCCAATGGAC
TGATACAAATACAATTTCTATTTACGCAACAGGATCAGACACAAAGCAAATAAAAGCTGC
AAGATATGGAGTCCAAAACAACATCTGCTAGTCAGGCTATGCAGATTAATTGGAAGTCTT
TGTGTTGTGATTTCAGTTGAGTGCAGTTTGACTAACATCTTAACCTACTTAGTGCAATTA
GTGCTTCATTAGAGAGGCTAACTAACTATTGCTTCTCTCCATAATGATGTGCAAGAGTGT
AGACATAAAAGTACATAATCAATGGTTTCCAATTACTCCACAAGTGCAACCACTATTTCA
AATAAACTGGATAATAATATAGAGCCATTACAAAGTCTAAGGTAGCAGAACCATTTAATT
GCAGTGCAGTTCTCCTCAGCTCCAAGATTTTTTCACACTAATGAAGTGTCATACAAAAAA
GGCTGTATTGATTTTTTCACCACACAGCCTCCACCACAAATATGTAATTATCCTTTTTAT
ATCTGGCAGGGGATTAAAGTAATCTATAGTATCTAGCCTTTGCGCttccctgacaggggt
gtgtgtgtgggctttta
>NODE_398_length_614_cov_12.607491
CTCGCTTTGTAGCCTGCTGCTGCATTTATCTGGACACAGGTATATTTTAACCACCGGGTG
TTGACAGTGTTGACTATTAGCCAGCAAATAAATTATTCAGCACTTACAAGAGGGGAAAAA
TGGGAAAAATCTCCTTTGCACGGCTACAACAGGACAAAGCAGCGTGCAGTGGTGGAAAAA
AAGAGGCAGTCATTTTTTCTTCAATTACAAAAGGCAAATATTTATTATTTATAAGTACTT
GCCTTGTATGGGCTTAAATGTTATTTATGAACCTGTTGCATAGTGATTTCCAATGTAACT
CATTATTTTTAGCTGGAGGGTGTTGTAAAGGAGCAAGGATATATTTAATGACACTCTGCT
AGTCGGTGCAATTACACTGTAATCATTATGTAAAATGTCCTATTAATTAAACCAATTTCT
GCTGGGGGAACATTCTTTTCTGCAGGGCCTGCGCCTCATCCTTCAGCCGCCTTGCTGCCT
CCTGTTTTTCACAGGGTCCCTATTATGTTGTGACTTCACTGCATACATATTTATAAAAGA
GATTTTCATTATCCCCAAGATTTGGAACCATTTTCAGATTAATAAATAGAACGTGCCACA
GAGGTTTGAAAGGCAATTAGGTTTCTTTCCAATCACACGCTATTTTGGCCTTTTGATCAT
CGCTGCAAAGCTCAGTGCatttataagttgagaatttgtccttttttttgctaagattag
agaagcattaagttaaacactgaatcctatttcaataa
>NODE_399_length_296_cov_2.097973
CATGTCTTCAGTTTTGCTAGTTTATGTTTTTTAACCTCTCTTTTGTCCTGGAATGTTTTG
CTAATGTATATTTTGTGCATTATGCAAGTATTTCAGTGTAATTTTTTTCCGTATTTAGAT
GGCTGTATTATGACTAATACCAACACATTTTCCCGTTTCATAGTTTTCTCCTGTTTTCCC
TGCTGTATATTATTATTATTTTCCTCTGCAGTGACCCACTTCTTAAATCTTAATTATCTC
ATTTGATGTGTTTACTTTGTTTCATACTCTTCTTCCACTACTAGCACCACCTTCTGCTCC
TAAAATATACCTCCAGATTCCCCCTGACCCACAGACAGGACACTGGGCTCTCATCTGTCT
CACCGGGGGATTCCACCCAAGTAGGATCACCCTCACCTGGATGCACCAAAGTGCAGCAGC
CGATatcgatcacctgtcag
>NODE_400_length_341_cov_1.774194
CTCACCTGTTGCTCTTAAAGCTGCAGTTCATTTCGCCGCCCCGTCTGAGACTTGCCTTCA
CTTCATACCTAAAAACTCTTCAGCCCCTTCACACACACTCGCGCTGCCTCCTGCCTCCCT
CTGCTCCTTTGTGGTTTTCGGAGGCCATGTTGTAGTTCAGCAGACAATGTGAGCAGTCAT
CTCTTTAGATGGGCCCTGGGCAGAGACAGGTGGGCACAGAACGGCTGAACCCAATCAACC
TATCGATCTCTGCTGGGTTACTTGGGCAAGGCTGGCCCTGGTGCACATCCTCTGCTCCAG
GCGAAAGCCCCCCCTCCCTCCCCATCTTCCGTCTTAcgttacaccggttgccaggttgcc
atggagaccagtggtcccatttctcctttctaagtgcttctttcagtcaagctagggtgc
tctccgtctccgtttcctcacagttttatatctctgtcgatctctgtcattctggcctgc
ctttc
>NODE_401_length_584_cov_8.625000
CTATCTTTAGCCTGGAAATCTATCTGCTTATATGCCCTGGAAGCGCTGTGCGGTCTAATT
CAGCGGTGCAGAGAAGGTTTAACAACGTTTTTTTGACTTGATCAGATGCCGCCGAACAAC
TGCGATGAAGGTGTTAGAGTTTTCTAATCGACCAGATTTTCCTGGAAGTCAGGAGATGCA
CGTTTTTTATGTTAATATAATAAGGAAGTCGCAAAAAAGACATATACTTTTACTCTCCTA
ATCTGTATTTCCCCTTATGTAGGCAAGATGTTTCCAGATAAGCACTATTAATCATTCCTC
TGCATCTGTTCGTTCTTGTACACTTTCACCTGAAAAGTCTTTGCACTCGGAAAATAACGC
TTCTCCTCGCAATTGCCTGACACATTATCTCATTAAAATGTACAAAGAAAACTCCTTCTC
TTTATCTCTGATAATCTAATTAGCATCAGCCAGATGGTTTAATAAGGGATATCGGCGCCG
TTTAGCCTCCCAAACGGCCCGCTGGAGGAGAACAGTGGAGGAGGCTCCTCTCCACTCTCC
TCTTCACTCTGAATAGCTCTCCAGGGTTCACATTATTGCTTCCTCTGCCTGAGGCGAACC
ACTCCAACTCAGGAGTTTAGGGAGGATGAATGCATCCAGGAGAGAGACATGCTCAAAGTG
AATCAAATAGGCAGAGATGTTGGATACTGCTGGGAATGTTTTAAACCAAATAAtggcaga
taactgac
>NODE_402_length_538_cov_4.581784
TTTGATGTTTTAACAATCCATACATATTGATTCAGACTGATAATAAACAATTTGATTAGC
CTCTTTCTATAGGCTGTCATTTCAATCACTTTCAGAGCTCCGATGGAGTGGAAGTGAGGG
GCCGTGGAGGGAGGGAGGGAGGGATGAGAGGAGGGCTGGAGAGATGGAGAGACAGAGAAA
GCGGCCAAAGCTGAAAGAGAGGGTGGAGGGCTGGAGCCCCCTCCTCAGACAGAAAAAGGA
ATCCAGCCCTGATTAGGCCTCTGCCTTTGGTGAATTGGACAAGACAGCTGAGCTGCCAGG
TTATTAACTCCCTCAGAAAATTCTCAGCCCTCTCTCAGGCCGGCCTGAATACTGCGATCT
GGATCGATAAGCAATCTCCGGTGTGTACCAAATGCCTGCTGGATTCATTTGTCTCCCAGC
ACCCTCTCCCTCCGCTGGACAATACACCTGCACAACTGAGCCCCTCCAACCCCACCCCTC
CTTCCCCCTTCTTTCCCGAGCACTGTTCTCACTCTCTCCTCTCCCTCTTTCTTCCTCACC
CTCCCTCCTTCCTCACCTCTCTCACGTTCACTCACTGGAGTCTCTGTCACTTTTTAAATA
ATGAccctggggctgaaggaacaactgcctacctctatttcatcacggtgagtccctctc
ctgcaggccgggacaaccaagc
>NODE_403_length_419_cov_14.386635
CTTCTCCTTCACGGGCTTTCGGGACATAAAACAGTGTGCTGTGTGAGTGAGAGCTGCTGC
TGGTGGGGCAGCACCGCTTTTTCTATCTTGATCTGAACTACTAACCAAGTCTTAGAGAGA
TCAAAATTCAATCCCGTTCTGAGAAAAAAGAGAAATGACGTTATTTGAATATGTGCCCAA
AATCCTTAATGAATAACTTAGGACGAGTAGGAGGCAAATGCTGCCCCAGCTGTTTCCTGT
TGAAAATGTCTGTGTAATGTAGATAAATGTGAGGGATTTTCTCTCTAAATCCGTCTCCTG
TTCGCTAAATCTCACTTCTCCAAAACGAGCCTGCGCAATGGAACAAAGTCGGAATATTGA
GATGTGACATTGCCCGCATCTCATCCTCTTTCTCCCCGTTTTTAATGACTTCAAACAAGT
TCATTTTCGCCGGGCTTTGTCTTGCGGAGACCCGTGGGGATGTCTAGCGCTCTTTCCTTT
CAGTGGCATTTATGTGATGTCTTCAAGGTAACTTACCTGATTTCCTTTGACACTATAGAT
TATCACCTTGGTTCttcactatt
>NODE_404_length_522_cov_12.164751
TATGCAGTGGAAAATCTTTCACATAATATATCCTTAAAAGCACATTACTGTGTCCCATAC
ACCGTTAAGAGTTAAGAACACAGTTAATATTTACAGTTGAAAAAAATGGGAGAAAAGGAA
AGGATTTTGCCAGGGAATAAAACACCCCCACCCACGTATACACACTCACTCTCAGTGCAG
CAGTTGAACAATTGCTATTCACAATCCTATCCTTAATGCCTAAGACCAACATAAAAGAGG
GGAGTTTAAGAATATAGGGATAAGCCCTTTCAGCTTTTCTAAGTCTTAAGGCTGGTTTAT
GCTCCATGAATACTGAGCATCGGCAGCCAGTGCTGTTGCCACTCTAAATAGATATTACAA
TGATTTGGGAACAATGCATTCGACTGATTCCCTCAGACACAAAAATACATATATGTGTAT
ATATAGTGAATAGGAGGCAAACATTAGCGCTCCCTGACAATACAAGCATTTTTGATGTAG
AAGGGTAGAGCAAGATTAATGTCTGAGCGAGAGAAAAGGCGAGATACCACTTTGGGTGTT
TGCTGGGAAAGCTGCAGCGGGAAGATGCTTTGAGAGTCTAAATCCCCCCCCGAGTACaat
gcagggctgctgatacaaccaacagacacggggtcgcctcccctcagggagacaatggaa
gcacaa
>NODE_405_length_450_cov_6.122222
TTAAGGACGAAGGTCAGCCCATTAATTGCCTCCCTGCCATCTCCGCTCCCTGGCGCGTGA
TCTCTCAGAACTAATGCCTGTGTTTGCCTGAGCTTTTATCTAATCTCCAATGCAGTTCAA
TCATATGCTTGGTTTGTTTACATTCCTTTCATGTGAAAGTTTTTTTTTCCTGACTTATTG
TAAAAGCAGCGCTATAGCCCAGGTTTCTCTGTTCATTTACCGTAAGCTGTTTCATGTGCT
TGTGAGTGCACATAGCCTCCTGCTCTCAGGAAGGGAAAAAGCATATTCTTCCATCCCCAG
GGGAAATAATTAATCCTTACAAGGCTGTCGCATGTTGAAATGAAGCGAGTGTGAAGCATT
TAGCCCAGGAGGCATTGCAGGCTGTCGCCCGCACAGGCACCTGTTGTTGTCCCTGCCCTA
CATTTCATGAGAGAGCGCTGAGCAGAGGATAACAACATGCTCCACTGATGGCAAATGAGA
CACACAACTGCAGATGCAGGGTTGTGTATGTGCGTGGGTGTGTATGTATGCACATGTTTC
CACTTTTTTTTTCTGTTTTCGTGCATTATGTTTGCATGCACGACCACTCCAGAg
>NODE_406_length_576_cov_5.253472
ATGTCAAAAACCTTGTTTTCAGCCAGCCAAATGCATTTTCTGAGCAGGATAACAGTCAAA
CTGCGGACTTTGAACTGCAATGTTCACAATCATGTTTTGGCTTCACAATGTCTTCAAATG
TGATCAAGATGACGGCACAAGCTGTTTCAAGTCCGTTCCTGTCAAAGAAATTCACTTCAC
ATGTCCTATGTCAAAAACCTTGTTTTCAGCCAGCCAAACGCATTTTCCAAGCAGGATAAC
AGTCAAACTGCCATCTTTCAACTACAATCTTCACTATCATGTTTTGGCTTCACAATGTGa
tcaagatgacGGCACAAGCTGTNNNNNNNNNNTGCATTTTCTGAGCAGGATAACAGTCAA
ACTGCGGACTTTGAACTGCAATGTTCACAATCATGTTTTGGCTTCACAATGTCTTCAAAT
GTGATCAAGATGACGGCACAAGCTGGTTCAAGTCCGTTCCTGTCAAAGAAATTCACTTCA
CATGTCCCATGTCAAAAACCTTGTTTTCAGCCAGCCAAACGCATTTTCCAAGCAGGATAA
CAGTCAAACTGCCATCTTTCAACTACAATCTTCACTATCATGTTTTGGCTTCACAATGTG
ATCAAGATGACGGCACAAGCTGTTTCAAGTCCGTTCCTGTCAAAGAAATTCACTTTACAT
GTCCCATGTCAAAAACCTTGTTTTCAGCCAGCCAAAGGCATTTTCCGAGCAGGATAACAg
>NODE_407_length_445_cov_9.229214
CAAGAACTCGTCTTTAGTAGAGAAATTGAATGTTTTTGAAAGCAACTAATCACATGCTAA
GTAACAACACCAGAGTTACACTTGTATTTATGGCCTCAAGGTGCTTTGTAAATTAATTCC
TGTGCCATTTATGTACAGAAATTCAATCTGCTATTGGGTGCACTTTGCTGTTCAGACTCT
GTGGAGATAATCACTGAGAGAACCTGACTCATCATGAAATATTCAGCAGACTGAGTTAAC
GCCTTCAACTCAAAGCTTTGGCAGCGTTCCTCCTCGCTATTCATCACTGTGTGACAGAGC
TCCTGATGAACCCACCGATGTGAATGTAGCCATCCTTGTAGAGTCTGTTGATGATGAGGG
TGAGGATGAGGCCAATGTTGCGTGAGTTGTAATAAGTTAAATAGATGATCCATCCACAGG
ACAGAATGGTGGCTGAAAGAGGAAAAACACACCATGGTCAGTAAAGCTAATTGAAGCTCA
GTTTTAACTGATCACTGTCTATTATCTGATGGTTAGTCACACTTGTTTGTGTTAGCAGTG
TCTGTCAGCCCATTAGTAAATTAGGTCTACATGTTCCAATATAATCACa
>NODE_408_length_296_cov_1.685811
ATGACAACAAAGAGAAGAAAACGTCCAAAATCACACTGAAAACAACCACAGGGTGATAAA
AACGACCAAACACCCCCCAAACTTTCAAAATACCCCGAAACAGATAAAAATAACCATAAA
GACACTTTAAATAAGCAAAACAGTGTGCAGAATAACCAAAAAGAAATGCAAAACGACCAT
AAAGATGCCTAAAATGACCAAAGCAAGAGGCAAAATGACCAGAAACAAATGAGAAATGAC
CAAAATCCCACTGAAATGTTAAAAAACAAGATGGGAAACCACGAAACCGAACAGAAATAC
GCTCAAAATGTCCAAAATGAGGCGCAAAATCAGGAAAGTCCCACGTAAAGTTTCTAAAAC
AACATGCTTCAAATACCCAGAATGATTTAAAACCAACCACAAGGCAAGGAGAACTGGTAA
AGAGATCCTTAACGTATGAc
>NODE_409_length_318_cov_7.952830
ACAGCTACAGCAGGCTAACACAAACCTGGTGGAGGGCGGTGAGACCGTCTACATTGGCGT
AGTTGATGTCAGCGCCCCGGTCAAGCATTCGGAGCACCTCCTCGGTATCGCCGCTTGAGC
AGGCGGCCAGAAACACGGCGCCATCATCGAACTTCACCTTCGTCTTCTTCTTTTTCAGAA
TAGGAGGCTCCAGGTCCGTTTCCGAGCCCAGCCATCGCTTTAACTGCTCATTCCTCTTCT
GCTTGGCGTCCGCCATCTTCATCCCCCTCCTGTCTCGGGCTTCTTATCTTTCTCCGAGAG
AGGATATACTTTATAGTGGCACTATCCCACAGCGCACTGGGGCGTGGGAAGGGAGGGCTG
GGGAGGAGGGGGGGCCGAGAGCGAGAGAGAGGGCGTCTGGATTGTTTTCCATAACCTCGC
GAGAACTGGAGCCCAGGAGCTGCAGTATAACGTCATCATGAg
>NODE_410_length_549_cov_8.380692
TTTATTGCGATGACTTTTTTGTATTGCAGAAGGCAGCAGTAATTATGCAGGTTATTAAGA
GTCTTCATGTTAATGCAGTTTTACATCTATAATATTCGCCATACTCTGTTTTCCTGTATG
GAAGGAGCGCAGTGTCAGCTGCCCTAAGACAGAGTGACACAGGAAAGGACAGAAATACTA
TTAGATGAAGTATCAGATGACTTGGGGTATGAGGAGTGGAACGGGGTAGCACTGCCTATC
CCTCCTTTATTGCTCAGGTTATTATCACAACTGCTGGGGAATTGTCGAGACGGGGAGATA
GGAGTGGCAACGATCCATCCGGGACTCGTTCATCACCACGCGCCGCAGCCCCCCGAATAG
AAATTACATCTGCATCTGAATTAGTAACATTATTCGCCAATTTGGCTCAGAGTGAACATT
GTTCCATTGAAGGTGGAATTAAATTAGAAAATGAGTGAGTCTTTAATTTTCAGATTATAA
ATCAGGGAATATAATTCACCTCCTTGTACCTTAAGGGCAATCACATTATCCTAAGCGACA
TTTTATCCTCAGCCCCGCCAAGTGATCTCATCATGATACACAGACACACACCAATCACGC
TTCCTGGGGAAGTAAGAAATACATCTTCTCCTCCAGAATTAGACGTAAAATATGAGTGTC
TCCTCCTGCATGAGAGCTTATTTTACATGAAAt
>NODE_411_length_534_cov_10.267790
CTTTTTTGTTATTTAAGAGAAATCCAAGTTTCAATTTGTGGCCACTAAATAAATAAATAA
ATAAATAAAAAATATCAGGGAAGGCTCAGAGGGAAGAGAGGGCTCTTTGTTAATTGTATT
TTTCTCTTACATGAGACAAACCGAGGCGCATGTTGGAGATGTTTTTTGTCTGTTCTACCG
AGATTGCAAATATCTTTTTTGCACAGAACTCACTATGCTTTTTTGCACAGTTTCAAGTCG
CTTATTAGAACTTAACCCCTGATTACACGCACCAAGGCGATTTAAATCTGATTATCAAAT
TAGGAGACTTTGAGACAAATCCTCTTAGATCTGATACTGTTGACTGGAGAGGGAAAATGG
ATCTCCACACCCGTCACGTAGGTAACGATGCTGTCCTGAAAGGGAGTTTTAAACCGTATT
TGACAACAAATGCAGCTGCCCCGCTATTTCAGAAGATATTAAAGGAAAATGAATGCAAAT
CTGTGTGCAGGAGCCATCTGGACGTGGAGAGAGGGAGTCAGCTGCTCCACACACTGAGGC
GCGGAGCCTGAATCCGTCTCAGCTCATTCTGTGGGATCATCTGCGTGGTGGGCTTACACC
GTGGAAAATGCGCTCTTCATCATTAGGTGAAATGTTACCATCAAAATAAAAAAAAAGAAA
AGAAAACGCTGATCCCCG
>NODE_412_length_367_cov_9.144414
CGATACTGAGTTTCTCAAGTAGCCACAGAGTCCAACCCTTCTCTAAGCAATGCGTTGCCA
AGACCAAACAGCAAGCACGACTATTTAACTGGTAATCATCCCCCCTTTTTTCCTATTGCT
GTGTGCTTCCCATTGCTACTTACCATTTTCCCCCTACGCTGTCCTGGAGATAGAAGTGTC
TTAATATCCACTCACTCCAACAGATGCTGGTAGGTAATGTGTCTTGTTTGAAGTCATCAT
ATGAGAACTTCTGCTGTGCTCAGTAGATCGCCCACCACTTCGCTGACTTATGAATCTAAT
AACCCTTTGCAATATCGGCGTGCTTAAACTCTCTTAGGCAACACCTTGGTGGCTCTACAG
TAAAAGACAAATATCAACAAGCCGGGCTTGTCAGGGAAAGCTTGTACAGATATACGTAAC
ACCCTCGCCCGGACAACGCCATTAGGGGTCTTACGTGATTGAAATAAGCGACGGCGGCAC
AAGTTTATGGGGGGGATACTagttcctgact
>NODE_413_length_454_cov_1.702643
TCCACCGAGAGCTCTGCGCTGTCTCCGCCCTCTCCTTCCTCTATAAACCGGAGGCCTCCA
CCGGAACCTACACCACAGAGAAGGCAGCTAGTAATCACAGCAGACATACATAATCACACA
GAAAACACTTACCTTACACCAAATACTGCACAAGACACTCCAGCTCAATCGAACAAACAT
GCACAAACTGAAACAAATGTACTGTCAGAGACAAACTTTCAATTAATCCTGGAGGACAGT
TTTAATACAAACAGCAATGTCCTACACTCTAATGTAGCGGTTCCCAACAGTGGAAGCATT
TCCTCTGAACTTACTCCAGAAAAAACTACTCCTAATCAGCATAGTAACGAATCAATCAAT
AATATTAATGACGGAGCTATTTTATCAGCACGGGCCACAAATAAAAAAGGAGGCTCAAAC
GCGATGAAGGGTTCTCTCACTCCGAGCATTCTCACTGAAGagagtgaggtcagaactcat
tctgaaatcctccctcatcttaaccaccaggcctctgtgcccagcagacacatcaaagct
ccacgatgcgaaccaacagtgcacccccacactaacaggaaaaatcaggactggtctt
>NODE_418_length_516_cov_10.627907
TTTATTTTATTTTTTTTACAATCTTTTGACCTTCCACCTTTGCCCCGCCGCTGACCCCCG
TCTCGTGTGCATTTCGCAGGAGAAGACGAGTGCCCTCAGCCTGAGCAACGTGGCTGGGGT
CTTCTACATTCTGGTCGGAGGACTCGGTTTGGCCATGCTGGTGGCCTTGATTGAGTTCTG
TTACAAGTCCCGAGCCGAGGCGAAACGAATGAAGGTGGCAAAGAATGCACAGAATATTAA
CCCAACTTCCTCGCAGAATTCACAGAATTTTGCAACTTATAAGGAAGGTTACAACGTATA
TGGGATCGAAAGTGTAAAAATTTAGGGGGTAGGGAACGAGGTTTTCATAAATTCCCCCCA
ACTGCACGCTTTTTGGCTCCATCCGTTCCATCCTTCAGTGTTAGTGAATGAAGAGGTTGG
CCAAAGGATCGTATGTACTGGTGACTTATGATTTAATGAGAGAAAGAGATATCCCCCTTT
TTTAAAGCTTTAAAACTGTGTTCGTCCATTTAAGTTTCCTTGCTATTTGAAACCATTTTC
ATGTATGACTGTTGATGGCCATGCTTGTTAATACCTCTGTCCTAGTAACACATTTCAACA
ATAATGCTTGcaatgaccatgcagaagccttcacatgatcattcgcattgtgcattgtgt
>NODE_419_length_648_cov_3.794753
GTCAAAGAAATTCACTTTACATGTCCCATGTCAAAAACCTTGTTTTCAGCCAGCCAAAGG
CATTTTCGGAGCAGGATAACAGTCAAACTGCCATCTTTCAACTACAATCTTCACAATCAT
GTTTTGGCTTCACAATGTCTTCAACTATGATCAAGAAGATGGCACAACTGTTTCAAATCC
GTTCCTGTCAAAGAAATTCACTTTACATGTCCCATGTCAAAAACCTTGTTTTCAGCCAGC
CAAAGGCATTTTCGGAGCAGGATAACAGTCAAACTGCCATCTTTCAACTACAATCTTCAC
AATCATGTTTTGGCTTCACAATGTCTTCAAATCACGGcacaagctgtttcaagtccgttc
ctgtcaaagaaattcactttacatgtcccatgtcaaaaaccttgttttcagccagccaaa
ggcattttcggagcaggataacagtcaaactgccatctttcaactacaatcttcacaatc
atgttttggcttcacaatgtcttcaaatcacggcacaagctgtttcaagtccgttcctgt
caaagaaattcactttacatgtcccatgtcaaaaaccttgttttcagccagccaaaggca
ttttcggagcaggataacagtcaaactgccatctttCAACTACAATCTTCACAATCATGT
TTTGGATTCATAATGTCTTCAAATATGATCCAGATGGCGGCACAAGCTGTTTCAAGTCCG
TTCCTGTCAAAGAAATTCACTTTACATGTCCCATGTCAAAAACCTTGTTTTCAGCCAGCC
AAAGGCATTTTC
>NODE_420_length_995_cov_5.907537
ATGCCCCCGGCCGTCCCTCTTAATCATGGCCCCAGTTCAGAGAGAAAACCCACAAAATAG
AACCGGAGTCCTATTCCATTATTCCTAGCTGCGGTATTCAGGCGACCGGGCCTGCTTTGA
ACACTCTAATTTTTTCAAAGTAAACGCTTCGGACCCCGCGGGACACTCAGCTAAGAGCAT
CGAGGGGGCGCCGAGAGGCAGGGGCTGGGACAGACGGTAGCTCGCCTCGCGGCGGACCGT
CAGCTCGATCCCGAGATCCAACTACGAGCTTTTTAACTGCAGCAACTTTAAGATACGCTA
TTGGAGCTGGAATTACCGCGGCTGCTGGCACCAGACTTGCCCTCCAATTGATCCTCGTTA
AAGGATTTAAAGTGTACTCATTCCAATTACAGGGCCTCGAAAGAGTCCTGTATTGTTATT
TTTCGTCACTACCTCCCCGAGTCGGGAGTGGGTAATTTGCGCGCCTGCTGCCTTCCTTGG
ATGTGGTAGCCGTTTCTCAGGCTCCCTCTCCGGAATCGAACCCTGATTCCCCGTTACCCG
TGGTCACCATGGTAGGCACAGAAAGTACCATCGAAAGTTGATAGGGCAGACATTCGAATG
AGACGTCGCCGCCACGGGGGGCCAGCGATCGGCTCGAGGTTATCTAGAGTCACCAAAGCG
GCCGGGGCGCCCCGAGGGGCCACCCCGCATGGGTTTTGGGTCTGATAAATGCACGCATCC
CCGGAGGTCAGCGCTCGTTTGCATGTATTAGCTCTAGAATTGCCACAGTTATCCAAGTAA
CGGTAGAGCGATCAAAGGAACCATAACTGATTTAATGAGCCATTCGCAGTTTCACTGTAC
CGGCCGTGTGTACTTAGACTTGCATGGCTTAATCTTTGAGACAAGCATATGCTACTGGCA
GGATCAACCAGGTAGCCCAGAAGCGTGCGCGCGGCAGGGGGGAGGTAGGGCGGGCGGGTA
GGACGGGCGGGCGGGCGGGCGGACGCGCCGCCCGTTCCGTCCCGTCCCGTCCCGTTCCGC
TCCCCTCCCCCAGACCGACGCGAGCGTGGACTGCGCGGCGCCCGGTCGGGACCGGGCGCG
AAGCGTGGCAGAAGACAAAGGGCGGGCGCGGGGGCCCGGCGCTTTTGGCTGGAGAAACg
>NODE_421_length_468_cov_12.933761
TTATTATGTATTCTCGTTAAGTGGAATCAGAGTGGTGCATCATCTACAGGAGCGTTCCTT
ATCCATCTGTATTTGCCTTAATATTCGGTGTATTTCTGGTGTCCTGTTGTGTCAGATCAG
CTTTAAGATAAGCAGTGTGCCATTTCAAAATTATCATTCAGGGAAGAGGTAGCTTGTAGT
GTAAAATCAATAGCTGCTTAAAATTCATTGCCAGGCAATCCATTTGCCCTTTATGTTGCT
AACCTTTCACTTAAATATGCACCATATTAAGATTTCATTATATACAATGAATGTCACAAC
AGTTTGCCCACTATTTCTCTTGTTTGCATGGGTTAACTGCAAATCATTGCACTTGTAATG
TCTGAAAAATGACTTTCATTAACATTATGCAGGAAAAAATGAAAAAATATATGAGCCCAA
GTAGCCTAATAGGTATTAAAAGGCAACACAGGATGTGTGTGATGTTTTAGTTACAAAGGC
CCTTCAACAGACTGGGTGGGCTGCATGTGTCTGACCCCAGTTATGAAAACACAGCATAAC
ACAAACATGCAGTCTGTATACCAGTGCTGCACATTACACCACATACTTTGTTGATATAAT
TCAGTGCAAATg
>NODE_422_length_524_cov_11.471375
AGAGAGACAAATTGTCATGGTGCTCCCTGGACGCTTTTCGTGTTTTCCTCTCCTCCCTCC
CTCCTTCCTGTCCTCCTTTCCAGGCCTGGAAGAAGAGAGAAGGCCACAGTTTTGGGAAGA
GGGACAGGGCGAGAGTAGGGGGAGAATGGTGGGGGCAGCAGTGATCTGCAAATCATTTAT
TTACGTTTGGCATCTGCATAATGAGGCAGGGAGCCAATGGCAGCCCTGGCTGGCTGGAGA
CAGGGTGGCATGCCTTCAGTTTTAATGGGCACACTGAAGAAACTTCCAATCCTTCTTGAC
ATTTCTCATAGCGAAATAAACGTGCTCTGGGTCAGAGTGTCTATTAGGAAGATAAGAGAC
GAACAAGTCAATTATACTTCAATGACTGCATAGCCAGGGGACCTCATTAACATGATCAGG
GAGGTCCATGCTGCAGCAGCCCTCTCCTGTGTGTAGCTCCTGATTAAGTTGTGGAAGAAT
GACATGGCCTTTTTTTTTGCCTGCTTCATGTACAAAAAAGGCAGGACAAAAAACACACAA
AGACGTAAATATATTCAACTATACATAAGGCAAGTACAAACACACGCACACACACATACA
CAaacacacacacagcagacatcgccaggacgtggtgtctggccagccagccagaaattg
ttgacaca
>NODE_423_length_433_cov_9.739030
CTGCCATTGTTTCGAAGATAAATATCCGAAAAATATAAAGAAACAAGAAAATGTCCCTTC
ACATTATCACTATACATAATATCATTATATGTGTAAATGTATCCAATTTAGATGTGTTTT
ACATCAAAAAATTGACATATTTTTATTGATTTTACTGCAATTTCTGTGCATTTGAGCCAA
ATTGTTACGTGTACAAAAGCTATATTGTGTATTTTATTAAATTAATATATAGTTGTGTTG
CAATATACATGGGCTTATATTGTATTTGGCAAAAGTTGCCTTAGTAGCTGTCGAACTCTG
TGAGTTTGCTTTAGTTTGGGTTTTTTTGTTGGTGTTTCTTTTCATCTCTATTCTGCATCT
TTGCAGGCTGGCTTCAGTGCTTTTGAGATGTCGCCTCTTTTTACCCTGAGATCCAGCTGG
ATCAAATACAATAACTGTTGAAAGCTTAATGAGCCAGCTGATCTAGAATACAATTCAAAC
CAACGACAAAAAGCAACAACCACAAGATAACAGTTTGAATATTTTTACTGAGCAGATTTT
TACAGGGCAGCTATTTTCTTTAACAATAActagtatg
>NODE_424_length_481_cov_10.170478
ATGCTGTTATATCTGCTTATAACTGCATTTTAGTGTGTTATCTTGGGTAATAAACCATTT
ATTAAGTGTTTATATTCCAATTGTCCTGCATATTAAAGTGTCCCTATTATAGGAAGTGAT
GAGTTGTTAGTGGTTTATGACAATTTTCCTTTGAGTATCCCCTGAAACACGGGCCCCCAC
ATCACAGCAGCTGGTAGCTCAGCCCCTGACAAAGCTGTTAATGTTCTGCAAAGAATGTGC
AAATTGCAGAAACGAGTCCAAGTGTGGGCAGAAAACACTTCTGGTACTTAGAACCAGTGA
TGGAACAAATTTGGTCAAATTGGTAAAGTGCCCAAAGGGAGGAGGGAGATGTTCCACGGA
AAACCAATTCCAAGCTTGGGTGAGCTCAGGATTGTTTGGAAACTCTCCAATCTGGGGGCC
TGCATTGAATTGCGTGTCAGGCAGAGACTGTTAAATAAGATTAGAATAAGGACCAAGAGA
GCAGCACAGGTACCTCACAGGATGGCTGTGTAATGTTGAATCACAGTTACTCTTTAACAG
CCATACATCAGCTGCGGCAGCGTTGGAAAAATGTAACATGAGGTGGCATGTAAACTCACT
GGACAGTTGCAGGAAACATGAGAGg
>NODE_425_length_424_cov_3.591981
TGCTGCTGCTGCTGCTGCTGCTGCTGGTGCTCCTCTGTCTGTGCACTCTGTGTCTGTCTT
TATATGTCCACTTTATGTCTCCTTGTCTTACACTGTCAATACAGGGAAGAATGTGCACCA
ACTGGTGCCTCAAACTGCCAAATCTGGATAAAAGAAGCAAGCCAGCAAGCAAGCAAGCAA
GCAAGCAAGCAAGCAAGCAAGCAAGGTTGGGTGGTGAAAATGCTGTCCATAGAGCCAATT
GCAATGTGTAAAAGGCTAAATTGTAGCTGGTATTTTTGGGCTTGAATTGAGTATTTTGTG
TTGATATAGGAATAGTATTTAGTGGTGTGAAGATTTGATGCTGTCTCCAGTGATTGAGCA
GCAGCGTAGTGTGCAGGTTGCGAGGAGAAGTCAAAAAGCTTACAGCACCTGGTATTCCCA
GGCAGTCTCCCATCCAAGTACTAACCAGGCCCGACCCTGCTTAGCTTCCGAGATCAGACG
AGATCGGGCGTTCTCAGGCTGGTATGGCCGTAAGCAATAGGCTGTGTTAAAAACAAGTGT
TTTATAGATGCTGTTGCAAGACGTGCGc
>NODE_426_length_336_cov_9.199405
CGGCCTCCACACAGTCCCAGCCTCCGGTTCAGCAGCAGCAAGTCCAGCCGCAGCCTCAGC
CCGGATTAATGCAGGAGGTAGAGTTTTCTAGTTCTTTCTATGGCTCAAGTGAGCCAGCAC
CTGGTGGGCCATGCCTTATGGCCAGCGACAGTGGTGGTGGTGTTAACCATGACGATGTGG
CCATTGGCAGCTACAACACCTCATACACATCTTCATTTGTGTTCACCTACCCAGAGGGAG
CCTGCGGGGTCAGTGCCAACCAGCGGAACAGCAGTAGCGAGCAGTCATCTGATTCCCTGA
ACTCGCCTTCGCTGCTGGCGCTCTGACTGACCGACAGACACACGCATTCACATATTAACA
CACACACACATTATGCTCGCTGGAAGTAGAGCCTCAGACATGTACATGCACAGAACCAAT
CAGTCTCACAGATTGACATGAAAGCCAACAATCGTCTGTACCTGATTGGGTTAAAGTTTA
>NODE_427_length_297_cov_2.643098
TATATAATTTTCCTTCTACCTGTAAAACGTTGGTATTTTTCAATGATTTAAAAACAGTTA
AGCTCGTTTTCTGGTCAGCCGTCGTGAAGGACCAGATTCACAGTTCGGGCCTGTTTTTTT
ACAGCCACCTCGTTAATGAAGAAGCCGTTTTTCCTGTGATTTTACTGGATATTATCGGCT
CTCCTGCAGCGCTCATTTCTTTTCTCCTTCCAGCTCGTCTTTCTGAATGAACGCCTCCTC
ACCCAGACCTCCCTCCTTTAATTAACTGAGCCCATCGGAGGGCAGCTAACGACGAGAGGC
TAATTGATTTTTCTCTTTTTGTCTCGCTGAGATAAAACGCAGCGCTCCGTGTTTTCCGCA
TGGATTTCAGGCCGGATTAGTTTCCCTCCTCACCTTGTTAGAAGCTCCTCGGTCGGACTG
CGATCCATCTTAAATGCACAt
>NODE_433_length_332_cov_10.075301
ACAATGAACACACACAAGTTCCGTCTTCTTAGACATGCACCCACTGAGATGAACAACAAT
AAAAAAAACCCTGTCTGCCATCAGACTGCCCACCAATCCATCCCTCACCCTCAGTCACAT
CATATGTGACTGGTTTAATCGCAGGCCAATCACTGCCGGGTCACAATTAATAAAAGCCAC
AACAGCCGCAAATAAACAAGTCCAAATTGCTGCCTTAATCGAATGATGCAAACATCGGTG
AGTTACAAAAGTTCACTGCCACCACTGACAATTTCCTAATTGTATTCACTCATTCATGGC
AATTTTATTAACATGGAGCGGATGTCTTCTGCCCTTCCACTGTCGCAGCACCAGGGATCT
AATTTCATTATTTTCCACAAGATTTGCTTGACTACTGCCGCCATGCTAGTGGCTCACCAC
GGCCAGATGTTTATGCTATTTAAATGAGGAAGCAAAGCCTGTTGGGTAAACATAAT
>NODE_434_length_316_cov_10.648734
CTTTGAAACATCCCTCTCTTATCACACCTCTCCTCCTTTCCTCCCCCTCTCTTTCTCTCT
CTGGCTGTCTCTATCTATCTTCCCATCCCCCTTGGTGTTTTTCCCCCTCCCTACAATCAA
TGTGGCTTTTAAGATGCCTATCGATTTGTTCCCCTAGACAGGCCCAGCGCGCTGGGGCGA
CACTTTGATTGCTGGGCCAGTAATTACTGTTATTATTTATGCATCTGGGCAAAATGGCAG
GACTTAACATTCACAGTACAAGAGGCCACAGGCAATCAACAGAGGTGAGCACCTGGAGAG
GGAGAGAGGGCCGGGCGAGCGAGGAGGAGAGAGAGCAGCATTGGCCCTGTGAGAGTTGCA
CTCCAGAGATGAGCGCGAAGAGTGCAGTCAAAGATATTCACACTCACACACACACAAACA
CGCACACACACTCCTGGGAGGGGATATGAAAGCATAAGCa
>NODE_435_length_354_cov_13.579096
CACACACACACACATCTACACGCATACACATTAAACAATACTCTAATTACAACATTTATA
ACTCCCCCTTGCCTCCTGCGTCTCCCCAACCCCCAACCCACAAATCTGTGAATCTGGAAT
TGAATTTAGCCCAAGTTGAGGGCTGCGCTGGCATGAAAAGACTATTTGATTAGAACGGCA
GTTGTTTCATTTGTGGTGCAGCAGATTGCAGAGCCTCTCTATCCGGTGTGCAATCTGTAT
TCATTACTCGGTGTAAAAGGATGATCCATGTCCTGACACCAGGCTCATCATTTCATGCAG
ATGCACAGCAGCTCCACAAGGCCCTTACCAAGTCACCATAAAATGCCTCCTGCTGAAACC
TCAGCAACACTCCTCTCCTTTCTGCCCTGCTTGCCACTTTCTCTCCCCTCCCTGGTTTTG
CTAGCTTATCCTGCTTCTTCCTCTGATTACTTTGTGACCACAAATGAGTGAAACTGTGAT
AAATGGACAATTAGTTGg
>NODE_436_length_392_cov_8.727041
TGTCACCATTGCTTGGCTGGTGTTCCACTGTTTTACAAATGTTTTTTTTCTTTTTTACAA
AGACTTTAGTTACCCACAGGAACACACTTCAGTTAAAAACTGTTTATTTTCACTTATGCC
ACTGTCCTTTTCACAAGCAAAAATGTTTTCTTTTTTCCTAATGAATTGAATTTTGTGCAT
TTTGGCAACAATGCTCGTGGTGTACATGTGCATTCTCGCCCACTATAATCTGCACTGATT
TGGTATATTTTTAACGATGTAACTAAGCAACAAACGTAATTGTCCCTTTCAAAAGCTTTT
GTTAGGCCCTCTAACACAGTCTAATACATAATTAGGCATAATGTCTACAGCTCATTATAG
TACACATGTGTGTAGTTAAATGGACCAGGAGAGTAGCTCACTGAATTGTGTGGATTCATT
GGAAATGGAATTTATTTGTTTCCTGGGTTCATATTACATTACAATTATCTAAGTAATTCA
CTGGGCATCATCAGTTTTCCTTTTGTTGTTATGTATTCCAGATACTTTTTGtcatc
>NODE_437_length_515_cov_7.419417
CATCTCGCTCCCCTCCCTTCGGTATCTTTCTAGTGCACTGGCCTCCGTTTACCACCATAA
CCCAAATTAGCTGGGCAGGCGTTATCCTCTCTCATCGCTCTGTGCCGTTAGGAGAGAGGG
CGGGGGGTGTGTGTGGGGGGGGGAGAAAAAAAAAGTGGCAGAATTTCCTTTCTGCCTCTG
TGACAGCGCTATCTGACAGCGTTTTACATCTCCCCTGCTCTCCCCTCACTACACTCCACT
GTCAGACAAAGAAATTAATACCCCCAGTGACTGTGTTTTAATTAAGCAATTTCATGCAAA
TTACACATTTTAGATTGTCAAATAATATACTGCGCAAAATTGTAGGCAGGCTGATCTGAT
ATGCATGGAGTGTTATTCTTCCAGGCACTGTGCATACATGGAAAATGAACAAAAATGCTA
ATTTCTAATCTATTATGCAAACAGTGGAGATACTTACATAGATTTGCACGCCTTTCTCGG
ATAAATACGGCTCTTGAATTCTATGTATAGAACGACTGGGCTTCTTAAGCGGTCTTTGCC
ATTGTTATTTATCTTATTTTGTCTTTATTTCAATCATATCTCCTCTTGCTTTCCAAGCAA
TGTGTACTCTCTATCCCGACAAAGCTGCAGCCGGCGCGATAGCATAAATAAgcagatac
>NODE_438_length_494_cov_7.698380
TACAGCGAGTTTGTCCAAAAGAAAGTTTGTTCAGACTCTGACTGTTTATCCGGTGCCAGA
CAGAGGCACCTCATGTAGAAAAGGTAAAAGTAGTTCTGTCCACTTCTCATTCTTGCCAAA
AAAGTTCAGCCACTGAGCCACGGCATTAACTTGTATTCTAACAAGATTAAAATATATTCG
TCCTGGGGATTAGCATAGTTAGGTGTCCTTTTGCCTCTTTTTTTTCCTGCACTGGTGCGG
TGACAGTGGGCTTTGATCTGTGTTGCGAGGCAAGAGTCCTGGCTTGGACCTAGCCATTCG
AGTGCCAAGTGTGAAATTGGCCTGATGTCATCCCCATTCTTCACCTTTTACATCTTTCAC
CACTTTAATTATGTTTCCGCCACAAAGCCCAGGCACCTCTGAGCAGATTCCACTCTGGCT
GGAGGAAGCATTTAGAAACTGTGGGTAAATGACACAGTAGGGGAGGGGGAGGATGGTAGG
AGAGGTCATAGCAGGATGGGGCCCTTTTGTGTGTGGAGGTAGACATTGATACTTTCCTGA
TGTATCCTGCACTCACTTCCATTTTTACAGCATGAGAACTCTCTGGAATACTCAGGAAAA
TAACTTTTATTCCTGGCATTTtttattttatttattta
>NODE_439_length_573_cov_8.982548
GAACACAGGTCACATGCTGTCATCATCAGACCAATCACACGGTCCCTGGAGGGGAGTAAA
GCCTCGTTATATCCATGTGGAGAAACTCAATGTGCTGTTCATGCACACCAGGTTTGCTTT
TCTCTGTGTTCGCTGCTATGAGAACTGGTTTGAATCCAGACCTGACCTGTGCCCCAGTGT
GAGTCATGGTCTGACCTGTGTGAGTGGTTGTTAAAGTCCAGCACACCCGAGGTGAGCAGC
TCCGACAGCTGCTGGTGGTTGTTGAAGTACAGGGCGAGGTCCGTGGCGATGATGGCCTTT
CGGATGATCTCCAGCACCTGCTCGTACTCGCTGGAATTCAGGTTGGAGAAAATATTGTGC
CCTTCCAGCTATGAGAAACAAAGAGATCAATAAAAAAGCAAAAGCTCCACTTATGAGGCG
TTCAGCTCAGCTAGACTACAACAGGTTGTAATCGCAAGTTCATCTCAGGCCAGCAGATCC
TGGACGTTACAGAAGAGCACAATCAGAACGCAATCAAATGATCCTTTAAATGGACATACA
ATTGACAGTGTTTGTGTAAGTATTAGTTTTCTACAAAGGTTATTGTTAATTTAAGTATTT
CTACTGTAAACTAAAATATCTGCTTCCatctggccatccgtggttctcctgcttgatcac
aatttactacacgtactacagtgtaaggcttgctggctcgcgaatgcatcttccttg
>NODE_440_length_372_cov_5.244624
ATCAAAATTCATCGATTAATCATTTGTTTCAGCTCTTGGCTCGTTTTCAGTAAAAATCTC
TAGAAAAGAATATTTTACACCATGTCAAGAGTTTATTTGACAGTATTTCAGAATATCTTT
CAGTAAACAAGTTTTTTGTTTTTTAGCAAAATGTAATATATCAGTACTGTCGCATTTCAT
AAAAATAGTTGTTCACGTCTTTGAAACTACAGTATCAATGATACAGTAAACCATATTTGT
AGGAATACAGCTGTACAAGGTGAATAGTACACAATTAACACTACACAGTTATACTTGATC
TCAATGGGGGATTCATGAACGTGCCATCCTTCACAGGTTCCAATAAGCAGTTTTTTTGTT
CCTGTATACAAAATCGGTCACAGCAGGCAGGGGGACGGCCTGGATGGAGACAGAGGGCTG
GGTGACAAATTCTTTCACCTTTTTCTGAACTTTGAACATTTGCACATACAGTAAACACAT
TTCTACAGCCTAATGGCATGTTGTCATGCTCCTCGc
>NODE_441_length_329_cov_8.957447
GGTCTAACAGGGATTGTCTGCACAGTATCTCTGCAGCCAAATCATACAGTATGAAACTGC
ATCAAATGAACAGATGGCAGTGACACGAATTAAAAGCACAGAACAATAGTAGAATATAAA
CCAGAAATGACACCCAAAGTGGCTGTTGATTTATAGCCGTGGCGAGTTTGGTACTGGGCT
TCCATGTATATTAGTGCTACAAATCTGGGTCCATTTAGCAGGGAGATGCTCATACATACA
TCACCGACTCCTGCTCCAAGCCAAGGTCAGTCCTTATTGCATCAATCTTTTCAACAGAGG
CTACTCTACACAGCAGCAGTTTTGTAACTGTCGCAGCTGTAATGGAATCTTTTTTCTCGC
GCTTCATCTTTCTCTTATCACATGAAATATATATTCAACTTCTCTTCTTTCCCTCATTCT
CCTGATTCTTTTTATTTTATCTGTAAAACATTCCCGGGGACCTCATTCCTTTt
>NODE_442_length_513_cov_5.793372
AATGGGATGTGGTGGAGTCCAGTCGGAGTGGGGAAAGTATACTGCATTTCATACAAATTG
TTTGGAGACACGAAGTCAAGGCTTACCCAAGTCTGGCTTTAGCTCAGTAGGCAAGCTTAA
TTTCCGTGACATCTTTGCTGGAAAAAAGAGAACATCCCTCTTTACAAACACACGTCTAAG
CTAACACACGATGCCATGCAAAGCTAGATCACTAGCATTGGACTGGGATTGTGCACAAAG
CCAAAGTACACAAAACGACAAAAAGGCTGTGGAACAAGTGACAGGGGATTGTTTTATTGA
CTATAGGAGCCAAAATGCGTTACACAGGAGAAGACATAGGCATAAGGAGTCAAAGACAAC
TCTGTATATCACAGAGGCATGCTGTGAAGGACAAAACAAAAGAGGTGACCTCTGGTTGCA
CAAGCCCTGAAAGAGAGGTCTGGTAAGACATATCAAAACTGCCATTCAGGACCTTCATGC
CAAAGGAGCATGCATCAAGAACAAGGAAGTAACAAGGAACAGAAAATAATGTACAAGAGA
TGGAAGATAGCGAGAAAGATGGTTAAAAATTACTGAGGTACTCTTCTGCTAATTATACAG
TTTTATCATTGGTTCACAATTTGCTCCATCTTTGAAAAGAGTGAataaaaatgatca
>NODE_443_length_357_cov_9.291317
ATGACTGAAGACACAACGTCCATTTCCACCACCATCCGCTCTCTCTATCTCTCTCTTTCT
TTCTCATTCATTGTCACTGCCTTTTCCCTTTAAGTGCACTTTCGCCCACACCACTTGGAA
ATTGATTGAAACAAAATGTCACAATTATGCCCTGTAGCTCGCCGCTTCAATTATTCATCA
ATTAGGGGCTAGGCTCCTTTTTTCTCTCCTCTGAGCTGATTTTTCATTCAGTTTGCTCGA
GATGTATGGCTCCCCTGCTGTTAACCAGTCCAAAGTCATTAGTTTCTGGGTTTGCAATTA
AACCTGATGCATTATGCATGAGGCTCCGACTCAGCAGACACACGCAGCAGCGGCCGCAGC
AGCTAGCGAACGAGCTAGTAAGCTCTGGAGGCGTGGATGGGAAATTAATTTGCTAGAAAT
TAAGTTCTCTCTATCCCTCCCTCTCTCTATCTTTCTCTTGTCTGGCAGGTTGGAACAGAT
GCCACTGGCtagagatggaga
>NODE_445_length_502_cov_4.015936
CATAGCAGCAAAGACACAAAGAAGGGAATGAAGAAGAAGATTGTACATAAAGATTTAAAG
AGGTACAGGAGAAAAACGAAAGCAGTTTACCAATAGTAGCAGCCTCCATAAATAGAAAAA
CAGCACGGCTTTTTAATATTTAACAGGAGTTTAAGGTAAAAGTTGCAACCCTGCAGCTGA
AATTTGACCTTTACTGCATAAAAGTGCCTTAAAACAATCAATAAATCCGCATTAGCAACT
GCCCTCGCTGTTGATGAAAGAAAGACAAACCTTTGGAGCAGACGAAACACCAGCTGACGT
TGACGTGGCTGTGGTGGCTGTAGCCCTTCTTGGCGTGGAAGTGGTTGGTGCAGATGATGG
CGGTGTTGGTGATCATCTCGCTTCCCGCAGCCACGCACTGGTCGCCGACGTGATACGCCA
CCGGGCAGCGCAGGCAACGCATCAACCTCCCTGCAGCACAGAGCGAAGGAGGAAGACACC
AGATTACACAATTATACCGACAGACGAGAGCTGCAGGTTTAGTATTTGGGCGACAAAATG
GAAGGATGTGGTGAAAAATGTTGATCAGTGTGTCCTGAAGATCAAGATGATGTGCTCAAA
TGTCCACAACCCAAAGATTtccaatttactgtcacagaggagtaaa
>NODE_446_length_622_cov_4.260450
ATAACCCAACCGGCCTAAACACAGATGCAGACAAAATCTCCTTCCACCCATATTTCTCCT
ACAAAGACCTCCTAGGCTTCGCGGCCCTACTTATTGCCCTTATTTCCCTAGCCTTGTTTT
CCCCAAACCTTTTAGGAGACCCCGACAACTTTACACCTGCCAACCCTATAGTTACTCCCC
CTCACATCAAGCCAGAATGATACTTTCTATTTGCCTACGCCATTCTCCGCTCAATTCCTA
ACAAACTAGGAGGAGTCCTCGCCCTACTAGCATCAATCCTTGTACTTATAGTAGTGCCTA
TCCTACACACATCAAAACAACGAAGCCTAACATTCCGGCCATTCACCCAATTCCTCTTTT
GACTCCTAATCGCAGACGTCCTAATCCTTACCTGAATCGGAGGGATGCCCGTAGAACATC
CATTTATCATTATTGGCCAAATCGCATCCTTCCTGTACTTCTTCCTATTCCTAGTCCTCA
CCCCCACAGTAGGATGACTTGAGAATAAAGTCCTTGAATGACAATGCAATAGTAGCTCAG
TGCCAGAGCGCCGGTCTTGTAAACCGGACGCCGAAGGTTAAAATCCTTCCTACTGCTATC
AAAGAAAGGGGATTTTAACCCCCACCCCTAACTCCCAAAGCTAGGATTCTAAGCTAAACT
ATTCTTTGAATAGGACTTCAAGTACATATATGTAATTTCACCATTAAACTATATTAACCA
TTAAAAATAAtaaagcactcaagaatataacatttttaaaacccat
>NODE_447_length_469_cov_12.409382
CAGGGAGAAAAAGTTGTTTTCTAAAAACACAAAACGATCTACATTACAGCCTTTTATTCC
CTTTCGTCAACAGAGGAGCAGGCAGTGTAGCAGGGAGGAGAGCGTAGAGGAGGAGATGAG
GAGGAGAAAGAAGAAGAAGAAGAAGGAAAAAAAAGAAAAAGAAAAACATCCTTCTCACTG
ATCTGAAATCAGAAAGCTTTCAGTCATTCTTTATGTGCTCCCCGCGGCCACTCTGAGCCA
GTGAGCATGTACATTAGGCTGGGGCATTTTGATGAAATAAAAGCCCAGGCCAGCTTATGG
CTAAACAGAATGGGAGCACTCACTCAGCCTGTCTCTGATTGACCATTAAAGCCATTGATG
AATGGGCCTGTCAGGGGAGAGACAATTAAATCAAACATGAAACAAAGCCGTTGTGACGGC
CCGGTCTGACAGAGCAAACCCATTCCTCCCCTCCATTACATAGCACACGGCTCCTTTTAC
AACCCCTAACCCACTCCTCCCGCCTCCTCTACCCCACTGTATGTGTGCCACTGTGTGTGT
GTGCGCGTTCAAAGTGAACAAGTGAGCATGTGCACATGGAAGTGTGATGTTCTCTGCTGG
AAGTGTCTGTTTg
>NODE_448_length_475_cov_7.772632
TCAAGTAGCATAGTGCACATATGTTTAATCATTTAATAACCCACCCGTTCGAGAAAAAAA
AAGGAAAAAAAAAAAGCAAGGTCAAAAATAAATTACATCCATTATTTGCAGCAGATCTCC
CCAAAGCATTTGGAGCGAAAACTGTTTTGAATTTCAATTGGCTTCCAAGTGGCAAAAGCC
CTCAGCTAATACATCAAAGAAAAATTGGTGTCAACTAATCGGTTTAGGACACAGATTTAG
AATGGTTAAAAATCCCATGAATACTTCAAGCATTTTTCTGTACACCACTAAAGGCTTGGG
AGCAGCGCAGCTGACCTTGTGCGCTCCAGAAACCTGTCCGCCACTCGACATTAACTGACT
GTTTAACTCATCCAGCCGCGCAATTAGTCCACCACAACGCATAATGTTGTGTAATAATAG
CCTCTATATCCAATTTAGATTACACTTGCTCCCTCAGGCATTTTAAGTGGCATGCATCAT
CTTTCATTCACTTCTTCTGTGCCACGTAAAGCCGTTTTCATGCGTCAAAACCGAAGAAGT
CGTTCTCTCATGGGGGGAGGAAAAAGAGAAGCGATAGCGATTAGGAAGAGACAAAGTTAG
TAGATGTCAAAATAGCAAa
>NODE_449_length_318_cov_2.455975
AAAATGGTATAAATCCAGAAAGCCCACTGACCTCAGGGACTATCAGAGTCTACTAACATT
ATTCTCCTCCAGTTTAAAAACTGCTCAGACCAAGTACTTTCAGAACAAGATCTGTGGCAC
ATCAGATGCTCAAAAAATATTCTCTGCTTTTAACTCACTCCTCCTCCCACCTCCTCCCAC
ACCCTCCTCTCCGCTAACTGCAGACATGTTTGCCTCATTCTTCATGGACAAAGTCTCTGC
AATTAGTAACCAGTTCTCTGAGTCTGACCAACTCACTGTGCACCTGCCAGTCAATAGGGC
CACACTCTCCTTGTTCTGCCCTCTGACTGAGGACGAAGTCTCCAAACTATTGTtggactc
ttgtcccactatctgtccaataccatccaacctcttacaaaccatttctccagcacccaa
ccctgcagtaacacacgtcattacctcctcacttgttatggg
>NODE_450_length_455_cov_9.476923
ATGTGAACCATATATTGTGGAGCACAATATAGCAATTAGTAAAAACTAGACACTTTAACA
TATTAAAAGCTTCACCTCAAAAATATAACAAAAATCTGATCAAAATTATAAAAATCAATT
ATACATTCCAATTAAAAATATACCAATAAACAGCTAAATACATTGTTGACCTAATAATTA
CAATGCAATCAATCACAGTAGCTTAAAATAAACAAAATAAGCAAATGAGCACAAAACCTT
TAATGTTTTAAAAATAACTTCAATTATTTATATTAGTACAAATAGTTTGATTTCTTTTCT
TTTTTACAAACACCAGCATGAAAAGGATTACAATAACAGTAGAAAATGACTGTGAAAAAC
ATATTAACATCTTCTTTAATTAAATGTCTGCAATTAAAAATGGCATTAAAGAATTACATT
GCAAAGAGTCTTTATCTGGAAAAAGGTTCAAAAGAAGTATTGCACATAACAACTTGAAGT
TACCTTGCAACATTTACCACATTCAAGTCTTTAAGCTCCCCTTCCTCCAGATAGGTCTAT
ATAAGATCACCTCAACAGACAGCGGGGATGAGTTCTCAAGTCTTTTAAACAGTGTTCTA
>NODE_452_length_648_cov_5.314815
TCAACAAGTGTTCTTTTCTTCCATGTAGACCTAATTTCCTGGTCCACACAAACAGATTTG
AAAAGGTTTACTTTGCTGTGGAGGAGGAAGAGATCAGAGGTAGAACTCAGATGAACTGTA
GCCCTACAGGCTATGTATCCCTGGTCCTGACAAAGAAAGGAGCCTCAGTAGTTTCGTGCA
GCATCCAGGGATAGAGATTAGCATGGAGCCATCAGCAGCGCTGCAGTCCCTCCCTACCCT
GCTTCTGCTGTCAGACCGCCTCCTCCCTGCTTGTCAGAAGCTCCGACGAGGAGCTGTAAA
AACCTTTTCCCCTCTCCTTAACAACTGCAAAACAACACGCACACACCCCGGCTGAGGTGC
CTGCTTTTCTGAGGCCTCTGACAGGACGTGCTGCAGGCACAAATTGTAATTCATAAAGGT
TAAGGGGGTCAATGCCTTTTATTACCAGTCTGAGTGCATCCAGCTTGATGGGGCGGGCAT
GCAAATGGAATGTCTCAGAGTGTTCTATGCAAGAACTCAGACAGCGAGTGCGTGCGTGCC
TCTGAATGGGAGGAAGTAAAAGGTGGGTAAAGGGTGGTGGTGGGGGGGTGAGATCGGCTG
CTCTCTCCACCTTCCACAGCCATGTAGGACCACACAGCCGCTGCCCGGTTAATTAGACAG
TATGACATTGACCTCAGGTAGTTAACGGCCACTTTGATATGCGCTGTCTTGCAATTAATA
TATtgtaagtcctcatgttttatcattcggttagctctgttgatgctttacacttgggcc
tgcggtgtactc
>NODE_453_length_299_cov_1.859532
ATTACTAGACAGCTTTAAACACATTAAAAGAAACGTTCAAAAGGAAAACACAAAGCTACT
TATGATCTGATGTTAATATTACACCGGGTTGTCTTTCAATAAGCAAACCCTGTGCAGGTT
CGAGAACAGCTTGATGCTCGGTCAGATTGTTGAAGAAGGAAGAGTTTAATATTTCCATAG
TGAGCGAAGAGACAGAGGAGAAGGCGATGTAACAGTTAGTAAAAGATTCAAGAGTTTACA
GAGAACGTGAAGAAGACGCAGGAGATGCACGGTTCAAAGGAAGTGACAGATCCTGAAGCA
ACTAAAAGGTTAGTTGACAGAAAGATGGAAGCTGCAAAATCTGAGAGGGAAGAAAAGCTG
TTGAGTGAGATATTTTTTAAGGACACAATCTAAATCTTTCCCACTTACAACACAAGTCTG
GAACTGACAGATCTCATAATACa
>NODE_454_length_626_cov_4.269968
AAATTTAGTTAAAAACAATTCAAATGTGCACTGTTAAAAGTACAATAAAACCAATTAAAA
GTAATAAAAGCAAGAAGGGTTGTGTGCAGAGGAGCAGTCCCAAAATCCCTGACGTTTCGC
AGAAATCCTGCTTCCTCAGAGGGAATCTGAGGGAGTGATTCACAGTGAGTTATGTAGTGT
TTGGGGAGGGGGGAGAGGGAGGCTGGCAGGCACCCAGGAGAACTCCCCTGAGTGTCTGTC
AGCCTATCACACGGTTCCTGTTCTAAGGTAAGTGTAAAGTGATTGGTTGATTGAAGTGTT
CGAATTTGAATTTTGGAGGGAGAGTCCTTGGTGTGGTCTGATTGGATGATGTAGCTGGTT
GCTGGAGGCGTGGTTATGTGTGAAAACTATATGTTCTATTCTAAAGGGAGAAGACTGAAA
AAAGGTAAATATGATAGCAGGGAAGGTAAGTATAATGTGTAGTGATGTATTGTGGTTGTG
GGTGAATGAAATGTATGATGTGTGTATGTGTGTATGGAAGGCTTCTTGATCTTTTCTTCT
TTTTTTGCAGGTCCATGCTCCGGAGGATGAGAGGTAAGTGGAGAAAGGTAAGTGGCGGAG
GTAAATAGTATGGTGGATTTATTTAGGTTGTTGAGGGTGAGTGGTTGAGTGTGTTATGTT
GGAGATGTGTGCTTGGTCTTTTGTTTTTTCCGTGGGTTGATGCGTCGTTTTTTCCTGTTG
GGCTGGTGTCCAGTTCTGTGGGAAAGCAGCTTGATCCGTGGCGTAGTGGG
>NODE_456_length_333_cov_6.639640
GACGCTTCTCTCTTGAAGTCGTACCAGTATTTCACTGCTTTTTTGCCCCTCGACACTTCC
GTAAGTTTTTTTTTTTCTTTTCCCAGATTCTTTTTTCCCTTTCCTTTTTTTTCTGATCTA
ATTTGCAATATTTCCACATATTAGATGAAGCCTGTACATGCGGAACAGAGTACACATGGC
CAGGGAATTGAGAAGTGCAAATAATTCCCTCATGTGGAAAGGCTGCAATTAACTGGGGAT
GTCAGCCTTTGTAAAATATAATTGAGTTCAGGACGAAATGAACGTCTCTAATCCGGCCGA
CAGAGCACTGTCAATCAGTGTTCCTCGCATCCCAAAAACCAACTGTCATGGTTGTTTATG
TCTGCCTCTCTACTTAGGGTTTGGACACTAATGCTCTGGCAGCTGCCTCTCTTTAATGCG
TGGTTGACTGGGTGACTTTGTGCTTGCCCGGTGGGAGCGGGATCTTGCACTGTAGGg
>NODE_458_length_579_cov_4.402418
TCGGGTGGGTTAATTGCTCGTCAGGGTGTGTTAGGGGGTCCACTTTACAAGGGGTTGCGC
ATGTAGAACACTCACAAGGCCAAATTTTTGATTTTGTTCACAGCAAGGGGTCCTGCGATT
TATTTCGCTTCCTCAGATAAATGATCTGCTGCGGGACCCTTTCAATTAGTTTTAAAGCGC
ATCTGGGACGGCAGAGCGCAGACGCCATGCGTCTCTGAGGTGGAAGCAAAATGAGGCTTC
GAGAAGCAGCTGAAATTTAGAAGAGGAGTGCGGGATTGGACTAAACCACATAAAGTGCAG
AAAATCCCTTCTAATGGCGCGTAATTGGTTCTGTAATATCATTACAGGCGGATAATGGCC
AGTTACAGGGCCCCGCGCTATTAAGGGTTTCCCTGGCGTGCAGCGTTTATGTTATTAAAG
GGGGAATATAATGATATTTTAGTTATTAAATGCGCGTAATTAATTTATGCACCACTGAAA
ATAAAGTTGTTATTATGACCTCGGCGAGGTGCGTGGAGAAAATTGAAATCAAATAACGGT
TGATAACTTTATCCCAATATTTGGTCTAGACAACTCTGACAACAGAGCAGGCCTGAAGTG
TCTCTGGCTCCTGTCAGCGCCTTTCCTCTCCCTCCTCTGATGATTGCTTAAATAACTACA
TGAAATCACTCTCTCATCCCCACTGTAGAGACAATTTTACAAATAAACTTTAACTAGATT
Tct
>NODE_459_length_324_cov_2.104938
ATATTATGGCTGCCGCAACAAAGACAATTTCAATAAACCAAATTGTAGACCTAATTTGGA
TGTTTTGACAGTTTTGTGTGATTTATCAGATCGGATGTCTGGAAAGGGTTGATATGTGAT
TGTGCTGCCCTTGTTCTTGCTGTTGTCTTTTATTGTTTTCATCAGCACAAGCTGCCGCTT
TATGACTTATCAAAGTGTACACCTTGATCTTCAGGAAGGCAAAGAGAGCAAAAGGGAAGA
ATGAAAGAAAGAGATGAAGGAGACAAAGGAGTGACCACAGAGTGGTGAAGACATAACAGC
AGAGAAAGAAAGAAAGTATTTGAAGAAAGAGAGAAAGAATGTGAGGCAAAATGAAAAAAT
AAGAATGAAAGGAAGAAAAAAGAAAACAAAGACAGGCGAGAAAGAGTGAGATGTGGGCCA
TTCATAAGCAGACTTCTCCAAGGGATCTCGGGCCAGCACACCTGCTAc
>NODE_460_length_628_cov_6.770700
CCTGCATCCCCCCTCTTACTCACGGCGCCTCCCACTGCACTCAGCTCATCAGCAAACACC
TAATGAGCCTACGTCAAGAAAACAGACCCCCAGCTCAACCTGCCTGCTCCCCGCCCCCAC
CCGGCTCTCGGGGGGCGCGGAGACGGCACTTTACAAGGACTGATGATGCTGCAAAGACCA
CAATAATGATAATTAACTTGCTGAATTTAGAAGATTATGCTGTTAATTAGTTGCAAAATA
AAGATAAGTAATATAGTAGCAGATGGTTGAATAACACCCATGAGATGGAGGGTTATTACA
CTGATGAGGTTTCCATGGCAGAGATGAAATATGAATCTGACTGGCTTTTCCCTCTTTCTA
TGGGCCATTCCAAGAGAATAATATCTTGTTTCTGCCAGAAGAGCTTCTGGAAGGGTATTA
CACGATAAACTAATTTGGTAGATAGATTGGCCTGGCAAAGGTAGTTGTTAGAATAATGTG
GTCCTCTGTTTTCTCATGTAAATGTATTCCCTCTCACTTTGTTATTGCTTCGAAAGGCTC
ATTCACTTTCACCTTGTTTGCTCAGTGTTTGATGCTAGAGGAATTGACCTGTGAATCACA
GACACCAGTCTGTGGAGGAATAGTTTCTGTGAATGGGATGTGTTTGTGTGTGATTGGTGG
ACGTGTGATAGTTTGCTTCCCATTatctgctgtggctgcacctttccagattacaacaaa
ataaacacaaagagtgtgttgcatgcttgcatcaatagccttgtgtcattat
>NODE_461_length_327_cov_7.103976
CAAGCCAGTCATTCTCCTCCTGCCCCCTCCCTCTCCCCATCCATGTCAAGAACCAATCAC
GTGTGAAAACTTGCCTTAACTTCCCTTGCCTGTGTGACTACAGCGTCAGAGAGTTTGACA
GATCTGTGCGCCACGGAGGCGTCTCCCAGCCATTTGGCATGCCATGCGCGTCTGGTGCGC
TGGAGACTGCCTGTCAAACGCCTATGAGTCGGTGGCGCAGCCAGGGACCCTACGGAGCGC
CAGATGGGCCATTAAGGTAGTATTAATGTAGATGCCATCGCTTTTCTCCTCTGACTGGGA
CATGCTCTCTCGAACTGCGAGCAGCTGCTGCCATTTACTAGGACAGCTTCCTGCTAACTT
TGGCCAACTGGCATCACTACTGACTGGCTCTCAATGTAATGATACACTTTTTCTTCTTAC
TATACCTGTGATTTTTTCTCTTTTCCCACTGCCCTCCCTTTCCAGAGGTTT
>NODE_462_length_542_cov_5.830258
AAGACCCAAACAGATTATGTCTGAGACCCCAGTGGTACATACAGCAACAAACAAAGTGAG
AAGCAACATTGCACAGCAGGATCGTGGAGAGCTTTAGAAATGTTTACATATTCAACCGCC
TAAATAAAAGCCACCTTGATTTAAGAGGCACCAGAGCTGCATTTATACGCCGCGACCATT
TTGCTCCTTCCAACCATGCAGAGCAGTGAATAATGTTCCCTATCTTAATTAAACTGGCAT
AGTCCTTTAAAAACAACACCTCACCCCTGATTCTGGGCTTCACGTTTGCTCTGGAGTTCA
GCGCTGAGTCCCCTCTCTTCAGAACAATAAAGTGAATTAGCTCTGGGTTAATCTAGTTCT
GTTGTAATGACATTAAGGAATTTTTCAATTAACCTCTTTGACTGGCTGTTGCAAAGGACT
TCACAAATGACTTCCCATCCAGCAAGAGCTGGGTGCTTGTGCCTTGGGGACACGGATGCT
CAGGATGTGGTCTTATCCATGTCTGCATGCTTGCCCCCGCTTGACAATGCGGATTAGCTG
TGTTGCTTTGGCTCTTAACACTGAAAATGAGTTGGCCCCGGATCCTGTTCCCCCCACTCA
GTTTCGGGCTTTCAGCTAGGTGGGGTTTGGCCCGTTTGTGTGTCTTTATCTGCTCTTTGA
ATTCAgcacttacaattaaatccctc
>NODE_463_length_557_cov_7.646319
AAAATAAAGAGGAAGGCAAATTAAAGGGAGATAGAGAGAGACAGGGGAAGAAAGGAGCTG
GAGAGGGTGACACAGTTTTAAAATGCCCTATCTTTTGGCCATCCCCGTTTTTCAATGGAA
TAAAGAAAACTCAGCCCCTTTCTTCTCCTCTTTTCTTCCTCCACTTCTTTTTTCTCCCTC
CCATCCTCCTATCTCTCACACCGCTTTTCTCTGAAAAAATTCTCATGAATGATTTATATG
TGTCTTGTTATCAGCAACGATTTCTATAGACCCCAACGCATTCACCAAGACATTTGTGGC
GTAATTGTTAATTTTAATGCCATAATGGCTTCAGATGGGAGCTCTGATTAGACATTTATT
ACACAATTAAATGAAACATACTCAAGAATCACAAAAGCCTTCCGTAATTATTTCAGGCCA
TTAATAAAATGGGCATTAAATTATATTGGACACAAAAGAGAAGTGAAATAGATTTCCATT
AGAGCAATAGAGGCAGAGAGGGGTAATAGATCCTGCCTGAATTCACTCTGAAATTAATTG
TTGCCCAGCCTATTTCCACACACAGTGGAATAAATGAATGAGAAAAGAGAGGAAGAGAAG
AACGAGTTGGTGGCCGAGAGAGTGAGGGGAGGGGGTTACATTAAGAGCCTCTGATAAAAA
CCTTTTGTTTGACGTACTACAATGGACCCTCAATTCAAGAG
>NODE_464_length_619_cov_6.491115
TGATAGCAGGTGTTACTAAATCTTCTTGGCACACTGCTTTAATCAGTTGTTTTTGTAATG
AAGTGGGGCTTTTTCACAGTACACGATAGTTGTTCTAGATGAATCTTTGTTAGAGGAATC
CTGAAGGGTTGTGTGACAGCCAGCTATCCACAATCAGTGTTCTTTAGCATTTAGAATATT
TGGTAAAGATTGTCCTGAAATGACAGGTAGTCCTGCTCTGCTTGGGTTTAGTGGTGCTTG
CCTTTGGATCTTTTCTAGACTCTCTTTATTTATTTTTGCTTGTGGCCAGTAATGTGTTTA
TTTTTGTTTTTCTTGCTTTTGTTTTTATTTCCCCCTCTTACATTTTTTTTGTCCTGTGCT
TCGTGGTTTATCAGATTGAAATGGCGATTGAGACGCTCCAAAAATCTGAGGGTTTATCCA
GTCAGAGAAGCTCGCTGCTCAACAGCCATGTAAGTTGCTTTTACGAATGCTTGCCCTCGG
CTAACCTCAACTTTTGCTAAGCTCACTCTCTTGCTCTTCTGCCTCTCTCAAATCTCTGTG
CATTTGGGTTTGGTGCTTGCTGTTTTTGTTGCTGGTTTTAATTGTTATAAATGCTTTAAA
TTTACTGGCTGCTATAGAAGCTTTTGCAGAGCTGTAATGCGGCAGCATCACATTTATGGA
CTGTTGGCCTAAGGTCTTTGTACGAACCAGTCTGAGAATCTCTTTAGTTAATAAGCATTT
GTTCCCCCTTTTAGCTCcagtggctgttgggcaattatgagac
>NODE_465_length_725_cov_8.268966
GTCATAATCCCACAGATGGTAGCTTCGCACCATTGGCTCCTCAGCCAAGCACATACACCA
AATGTCTGAACCTGCGGTTCCTCTCGTACTGAGCAGGATTACTATTGCAACAACACATCA
TCAGTAGGGTAAAACTAACCTGTCTCACGACGGTCTAAACCCAGCTCACGTTCCCTATTA
GTGGGTGAACAATCCAACGCTTGGTGAATTCTGCTTCACAATGATAGGAAGAGCCGACAT
CGAAGGATCAAAAAGCGACGTCGCTATGAACGCTTGGCCGCCACAAGCCAGTTATCCCTG
TGGTAACTTTTCTGACACCTCCTGCTTAAAACCCAAAAAGTCAGAAGGATCGTGAGGCCC
CGCTTTCACGGTCTGTATTCATACTGAAAATCAAGATCAAGCGAGCTTTTGCCCTTATGC
TCCACGGGAGGTTTCTGTCCTCCCTGAGCTCGCCTTAGGACACCTGCGTTACCGTTTGAC
AGGTGTACCGCCCCAGTCAAACTCCCCACCTGCCACTGTCCCCGGAGCGGGTCACGCCCG
GCGGGCGCCGGGCGCTTGACGCCAGAAGCGAGAGCCCGCTCGGGGCTCGCCTCCCCGCCT
CACCGGGTAAGTGAAAAAACGATAAGAGTAGTGGTATTTCACCGGCGGCCGAGGCCTCCC
ACTTATTCTACACCTCTCATGTCTCTTCACAGTGCCAGACTAGAGTCAAGCTCAACAGGG
TCTTCTTTCCCCGCTGATTCTGCCAAGCCCGTTCCCTTGGCTGTGGTTTCGCTAGATAGT
AGGTAGGGACAGTGGGAATCTCGTTCATCCATTCATGCGCGTCACTAATTAGATGACGAG
GCATTTGGCTACCTTAAGAGAGTCATAGt
>NODE_466_length_501_cov_9.740519
TATATATATATAAACACATTTTTATAGCTACAGCACCTTTTCCCATGGGGCAACAGTGTC
AATACCTCGCACATGGTACATGGCCGTGCCAAAGAAAAAAAGAAATAAAAACAATATATT
GGTCAGGATATTTATCTTTTTTTCCCTAAAATTGGCATTTGACATGATGATATTCTATTG
CCGTCTGGGGGAGGGAAGGGACAAAGGTTCTTCTTTTGAGTTTATATTCAAGTTTTCTCC
TTTTTTCGTGTATAATTTCTTCTTTTCCTGTTTAAAAAGAGTTCACACTTTTGTGATTTG
CGTGTGCTGCTCTTCATCAAAAGGTTCATTTTCCGGATCAGAGTCAGTGGTGTCAGAGTA
TCGATAATGGTCTGGCTCATTGTCGCTAACGTCCGGGGTGACGGATGTTGAAGTGCTAGC
CTCAGAATTCGAAGGCTCCTCCACGGTTTTCGTAAAATACAACTTCACCTGGAAATTAAG
ACAACTAGCTTCAGTGTGTGTCATGAGATAATCAGCAACACAATCATCATTGCTATATTT
GGATTAACGTCTTTGGTAAAAACTAACAGTAAAGCAGTAAAGTTTTTAACAGTTATTCCA
AAATAATAACATCCCATTTGCCTCTTAATCCTAACCGCTTCTTTc
>NODE_468_length_408_cov_14.009804
GAGCAACTCAGAGATGCAGTCTGCTCTGTTTGAGTAAGGATGAGATTATATTGGATTAAA
GGGGATTTTTGCAATGCAAATGAATGCACCTCAAATCAATAAGGCCTGTTCTACTCAATA
TACAAACTAATTAAGAGGTAATACAATCAAACCTGAATAAAATAGATTGTGCAGCTTCCT
CAGAAAGAAATCCAATCAAACCTTTTTATGTGAAAAGATAAAATCTAAAGCGATCTTTCT
TTGTACGAATAATGACCTCGGCTTTGTGTCCATTTAATAAGGAAAACTTGTCTTAAGAGG
TTACGCTCAATGTGCATATTCTAATCAATATGAATTACATAGGGTTTTATCTATGTTATC
TGGTCCAGACTGCTAAGCTAATTAATGTTTTATCGAGTGTTTTAACTCAATTATTTCGCA
AAGTCAAAGAGGTTCAACACAATTTTCTATGAGCAGCCGGAACATCTTCAGTGGGGAGGA
AGAAGTCAAGTTGTGCAGCTTTTAAAGGGGACACAACTACCAGAAGACATGTTTTAATCT
TGGAAAAGTATT
>NODE_473_length_561_cov_3.991087
GTTATCACCGGCCCCTGTTGATGTGTTTTTCTATATATAAAATCATCATTTACATCTTCC
ACTCTGTCTCCTGTTGGCATGCTGGCCCAGAGGCCTGGTCCTCAAACCACTAATCAGGTA
ATGTTGGGGAGGTTGAATGGCGTGCCTCCCCCTGGTCAACCTTCACTGCTCACACAGTGG
TGTTGTTTTAAAGAGCATTCTTTAGCAGCTGAACTTGGAAAGGTATTAAAGTGGGATTAG
GCTCCTCCACAATCCACTGCTTGTGTCATTCAGGGAGTTTGTGTTCTCCTCTCCCCGCTG
CCACCTCCCCACTCCTCCTCTGTTTGATTGTGGCTAGCCGCAGGAGTGGGACTGACTGTG
CCTTTCAAAGGAGAGGGGTAGGGTTAAATCCCTAGTCCACTGCTCCCTGCTAATTCTCCT
TGTTCCTTAGAGAAGGATTTACTTCTGCTGCCAGCTTCTCAAAGGCCTTCTCTGCCCATC
CGAAAAGTCGGCGTTGCCTTCCTGTGGAGGTGTGGTTGCCATAGAAGGGGCGTCATGCAT
GGCTATTCCAGCTGAACCCCGCTGAGAATGGGGACCGGGGACTGAAAACAGGCAGAAAGT
CCGGATTAGACCCGAGGACAAAGAAGGACAGGAAGATTCCAGAAGGGACGAATAGGAATT
ACAGCAGCAAAAATAaagcaaagtgacagaggggggaaatagaaa
>NODE_474_length_331_cov_8.839879
ATGATGAAGTCCCAGGAAAGCTGTGAAATTCTTGTAAACTAAATGTGCATGCATGCTGTC
TTCATTCGTACGCTGGTCAGAACTGTTACCCGTCAATTTAACCTGCACAGTTTCCCTCTT
CTTCTAGGGGAGCATGAAGGCACACACACATAGGTACACACATGCCCTGAGCTCATTTTT
AATCCTAGCAGCTCACTGTGAAGGCAGGAGGAAGTTCCAATTAAAATTAAAATAAGCTCT
TTTAACGGTCTCTTAAATTGACAACTGAACAATGATTTTCGAATTGGTATCTGTCAAAGG
TCTCGGAAAATCCTCAGTTGATAAGGCCCAACGCATCCAATTAGTAGCAGAGTAGGGCCT
CAGCCAGTAATGATTTCCAGGTCCCTTAAGATGTGGCGCGGACACTTATTGCAAATTACT
GACAAAGAGCCCTGCTGTATTGATGAGGGGGAGAACAGCCAAGTCTCCGTGTTCc
>NODE_475_length_475_cov_9.547368
GGTCTTTCTAGGAGTGAAACGTGAGACAGTCAAACAATAAATCACATCCCTGTTTAGAGC
AGGCGTCTGGCACGACTGGCCGGCTTCAGCTCCCCAGACCACCACCTCCTCCACTGCCGC
CTCCTCCTCTCCTCTCATGCTCTCCATCCCTCATGCCTGTTAAAGGCTTGTCCTGCAGGG
CCTGGATGCACTTGTGTGGTACAACAACAGAGAAACCGCCCAAAGCTCTTAACAGCTCTT
CCTCTCCACTTCCTCCCTCCCTCCATCTCCACACTGCTACCACCACCAGCTCCTCTCTCC
CTCTCCACTCTGCTCTGTCTTTCCCAGCTGCACCGGCGAGCTGTTCCGTATGAACTGCTG
CCAGCTGAAAGCCTGCTACTCCTGTGAGATTGCTATTACTCAGTGCAAGCAGGGCTCTGC
GTAGCCAAAGGGCTGCTCTCCGAGCTGTAGATCTCCATGTTGTGACTTGTCAACACGGGA
AAAATCGTTACCAAGGCTGAGGCACTTCCATTCCACACAGAGGGGGTTCTGATTGCGACC
AGGCATACAGGCAGGTACTGTACTGGAGGTATTAGGACAACTACTGTTGCCGGATTTTGT
GCTGCAGAGGATTCTCTGc
>NODE_476_length_666_cov_8.560061
AGCAGCGACAAATATCAGGAAATAAATAAAATAAAGTATTCAAACCAGATGAAAGACTGT
TCATTATTGGGTTAGTAATGTCTCTGGCACCGTCTGCTCGGTCATTTCCTCCAATCTCCC
CGAGCAACAGGGGATGATACAGGCGACACTCAGACCAGGAGGGATCTCGCTGCCATGTGA
CAGGCTGCCTTCTACATTCTTTCACCATCCTCAGTACCAATTCTGATACAAGGAAGGCAG
GGAAAGACAAGCGTCATCTTCAGATGTAACACTTGCAGCAATTTCACAAATCTTTTAATG
ATTTGTGACCCCTTTGTGGACGGCAAAATTGTGAACTCATGCACCCATAACTTCTCACTT
AATCTGTATTACTCTCATCACAACAGAGCAAGCCACTCTATCAGTAAATGCTAATCTCCT
AATTAACAAGCTAATTAGGCAATTACAGCTTTGCAGAAGGATGCCTAAATGAAATATGAC
AACACAGTCACTTTCTACAGCACCTGTGGGTCTTTTCAGATGTCACAATGAGAAGCATGA
TGACAAAGTGTTGTCTCTGCACTCATAGGTGCTTATTCCTATGCCTCGCTTAGCTCATTT
GTAAAAATATTGTCATTTTATTTAACCTAATCTGCGCTACTTGCGGAAACAACTTGTCAA
ATTACAAGTAAATTATTTCTCTTCGAATAAGCTGACCTGCATCACTTTACCGCAGTGTGA
TTTTAGAGGTAGAGCAGAAAACAGTGCTTAGCACAGGCTCCTGGTTATgtaaacatggtt
ttgagaactagtagtcccaccatgtcttac
>NODE_477_length_521_cov_5.621881
TAACATTCGGATTTTCTCAACTGTAGGCCTGTGTGTTTATTTTAACCAGAGGATGTAATT
TTTTCCAGGATGCCACTACAAGGCTGAATATTTCATCTCTGTCCCACCAGATCGACAAAA
AACTAAAATATAACTTCTGCTCTACACCACTGCTATATGATATTGTGAAATAAAATATTG
ACTTCATAAACACAACAGGAGTAAAAATAAACCTGTACCAGGCTGTGTTATGCCTAGCTG
CAAGGATCTACGCTTTAAAAAAGTAAGGTTGAGTGTGCAAGAAATGTGAAATTCACAGAG
AAAAAAAAAAAGTATTCCCAGCATGTTGCAGAATACCAATATCCTTAAGCAGGCGGGGTT
TTTGATGTATAGACTCCTGCCAGTGAATTGTACAGATGAGACACTTAAGGCAAGACAATA
GTGTTATAGATTGTGGCAAGAGTTAAATCAATAGACCTTCTGAGGAGTAACAAGACACCC
AGTAGCAAGTGCTACTGCTACACACACATAGGAGGGGCTGGGAAACAAATGAGGACTGGC
AGACAGGGGCTAAGACCTCAGTGTCACTGACTAGCCATTAGATGTTAGTGTGTATGCAGC
TGTGTGTCTGCGTGTGTGCATCCTTGGTCTACTCTGAACATGTGTTATGGATGTGTGTAA
GTGTa
>NODE_478_length_425_cov_10.508235
ATGACAAAGGTTTCCTAAGAAACAAACATCCAGGTCGTCAAGTATTACTACAGAAGGTAC
ACTTCGAAAGAGTAAATAAAGAAAAAAAAACAAAAAAAACACATGAAACGCCCAAATAAA
AGACAAAAGAACAAACAGCATAAAACCAAACTCAAAACTACTTCGGTTTTAGAGACAAAT
AAAGACAAGGTCCAAACCTGGAACCACTTAGCGTGGCGTAGAGAAGCCAAGGCAGTTAGG
CATTTCTGCCTGTCCAGAACATCCGGGGGATCGTTGACTGAAAGCGTTTCTATTGGCAGG
TGGAATAAGAAGACAAGGTACAGTTTGACCAAGGGGAGTTCTGTCAGGCGGCCAGGGGGA
ACACAGGCAGCCTTCCCAAACCACAGGCAGGAGGGGGAAGGGGAGGGGGACCCCTCCACT
GGAGAACCACCAAACGCTATCAACCTCCCAATTAATATGGTTTTGCACGACCCGGCACCC
AACAATTACTTAAAACTTAAACCACACCAGAAAAACTGTATTGTGGAGTGTGTTATAACG
TGActaaaagatcacaaaaagaaatccct
>NODE_479_length_556_cov_6.442446
AGAATATGACAGGCTTCCCGGGGCTAGGGGGGCATCACCCTCTCTCCCACCATGCCCACC
TCCACCCTGGGGAGCTGGGCAACGACCCCGGAGTGGCACTCACTCCATTTGGACCAGAGC
ACATGGCACAGACAAATGCTCTCAAACTTAGCCCATCTCAGCACATTCAGAGCCATCCCG
AAGCCCAGACCGCGGCATCTTTCACTTCAGCTCAGACCACAGTTGGTTTCCCCGTGGCTC
ACCCCCACTCAGGCTACTCAAGCAGCAGGGACTTCATCCTCAGGAGAGAACTCTCAGCCT
CTGCTATGCATGCACTTGGCGACCAGCATAGTTCCGCCTCCTCCCCTCATCACCATGGCA
TGTTCATCTCCCCAACAGGTGCTTATGGGCACACGGAAAGTGGGGCCCATTCACTTTTCA
CTGGACTTCACGACCAGGCGTCCCCAGGTGCCCACCACCACCATGCCCTCAATGGGCAGA
TGCGCCTGGGTATACCGGGGGACATCTACGGCAGGCCAGAGCACTTCGGGCACAGGCCAG
AGCACTATGGACCGTCTTCTCTCCACAGCTACAACTCCATGAACCTCAATGTGAACATCG
CTTCAGCTCCTCACGGAGCCGCGGGGGCGTTTTTAAGATACATGCGGCAGCCCATAAAGC
AAGAGCTAATCTGCAAGTGGATTGaccaggagcagagtca
>NODE_480_length_442_cov_9.773756
TACGTGGTTGAGTGTCTGTCTGGTTGAGGTGTGAAGCTGCATCACCAGCACCAAAGTGAA
CTGCAGATAACCTCATGACGTGGCATAGACATAGTATTCATGCCTATATAAAATTCACGG
CGGCCGCATGTATCTGGTGGTGGTCTGAGCCGCTGATAAGGCTTTGCACACTATCTGCCT
TCAGTCTAGATGAAGGATGAGCTTCTCAGCCATAGACGTTGTCCATCCTGCTGATGCTCC
CTCGTCTCATCGTAAACTCTTGTGCACCCTCTGGTGCTTGCTAGTCTCCCAAACTTCTTT
GTGTAGCCTGCTTTGCAGATTGTCTTCCTTGTCTGTGTGGTTGCTCATTATTCAGAGACA
GACGGATCTCAGGTCATCTGCAGCTGCAGCAAAGGAGAAGCAGGAAAGATGGCGATCATC
CATTAGACCGACCGGGCGCACGCATGAAATACGAGGACAACTTTTGGGAGGATCGCTTGA
GGAGAAGATTGTACCAGTGAGTTTTTTTCCCCCCCTGCTTCTCGCACTATATTTCCAGTT
TCGTCAAGGTTTTCGGCTGGGCTTTCAAGGTCTGCGAGAACGTCGC
>NODE_481_length_483_cov_3.407867
AACCTGCCACGCCTGAACAGGGACTTGAACCCTGGACCCTCAGATTAAAAGTCTGATGCT
CTATCGACTGAGCTATCCAGGCTCTCAAAGGGCCCACTTTCCATCTCAAAATCCAAAGTT
ACATTCTTACATCTGAGATTTCAATACAATGCAACAGAAACACACTGTGAGGTGATCATC
ACACCTTTAATGTGAAGGTTTCAGGGTTGAGCTGATGAGAGTGAGTTCATTCAGCTCTAG
TCTCATGTCCTTTCTCTGCTTTCAGCCTCCTGGTCTCCTCTGTCCTGCCTTTGACCCAGA
AATCAAGCGTAACACTCCACCTTGGAGGACGTCTTAGTTCCTAAACTGCAGCTGGAGGAG
AGACGAGGCTTTTTCTGACCCAGTGGAGGATAACAAAGGTGAGACATCATCAGCTCTGAT
ATACACCACCACCGTTGCAGTCATTTCCTTTGACCAAAGCACAGTGTAGCATGGAGTGGA
TGCGATGCCATTTGCTGTGTTTAAAGTCGACACACTGTAGTGTTGAAAGAAGTGTCTTAA
AACACAGCTCGCCTGAACAGGGACTTGAACCCTGGACCCTCAGATTaaaagtctgatgct
ctaccgactgagctatccaggctctga
>NODE_482_length_469_cov_6.417911
CCTATAGAAAATTGTAATTAATTTTACACGGATAAACATTCTGTCTCATTTGCATATAGA
TATAAACAATATATTTGTGCATCTGAATTCCCTGCACACTTGGGTCACGTGATCTGCCTA
AAATCCTAAGTGGCTAAAACCAAAAATTATCATTATATTTCCCAGGCCATAAATCCCCCT
TTTTTCTCTGACACAAAGCCTTATAAATCTGTGTCTGATTTTTCACATTGCACATTGTTT
TTAGTTAATGATTTTCATCTGTTTGTTGTTGCTGTGATAGCGGGGAAATGTACCATATGC
TCCGGCAAAAGACAAATGATTAGCAAATGAAATTCTGGACAGCTGTCAGACTGAAAGCGT
TTGGTTGATAGCATTCTGCTACCATAATTAGCTTAAGCTTTGGGTTAATTAACTTTCTAC
CTGGATATGCATAATAATAGCATTCTGCAGAAAGCCAAGGAGCTTCCAGTATATCAGCAG
CAAAGGCTGGCTTTTTATTTTGTATTTCGGCAGCATATTTCAATTTCAAGAGGCGATTTA
GCTCGGGAGCATCGTCAAATATTGTAGATTTTACTCCCCAAGCCAGATAATTCTGAAACA
ATAGGGGTGTATt
>NODE_483_length_379_cov_5.269129
TAAACAAGATACCTGCCCCCTGTGTCCTTTTTGATAACTTTTAATGATGCGCTTTGAGCA
TCGTTCCTCGTTCTAACAATTACTCTGCATATCTGAGGCTGTGTGATCCAAAACTGAGCA
ACTGGTTTTGGACTGTGGCGTCCTGTCCGGTCCAAGATCCCCATGTAATAGGATTCCTCA
AAGCTGCAGATGGATGGCAAATCTAGGCGGTTTCATCTACTAAAAGAGGGCATAAATCAC
TAGCGGAGGAAGCGGGGACGAGGCAGGGGTTATCACCAGTCTGCCTCCCTCATGAGAGCT
TTGCATTAAAGCATTAGTGAAATTAATTCATCTTTCATAAGAGGTTTGAGCAGTATCTGT
GATCTATGATAACAACCAATTTCTCACTACGGAGGGGCCGGCGGAGGAGGGAGGGAGGGA
GGGAGGCAGGAGAAAAAAAAATACTCTGCGACCCTGATAGACTACACAAATCTGCTCTTT
TTAAATGGGCTAACATTATctggagtgctgctctctggagcat
>NODE_484_length_372_cov_5.959677
TTTTTCATCAAGCCTCAACAGCACGTTGAATTTTTACTCAAGGCCTAACTTTTTTAATAA
CGACTTTTCCCCACCTCTCTCTCTCTCCTTTTTTCTTTTTCTTTCTTCGTTTTCTTTTTC
TTTTGCCCCATCTCTTTCTCTCGGCAGCCCTGAGCTCTCATGCTGCTCCAGGAGGAATAG
GCGGAATCTGATTACAGACCTATTTTACAGCAGACGCCGGGGCGCAATAAAGGGAGAGAG
AGCACGGAAACGGGACTCGGCCCATCAATTAGATCTCTATTAGCAGCCAATGCGGACCTC
ACCTCAGGAAACGCCGGGGCCCTGAAATTAAACAATTCTTCAAGCCCGACAAGCCAGTCA
CTTCTGCTGTATCTTTGAGGTAGGAGGGAGGGAGGGGATGCTGTCCTTACCATGGATGCA
CTCCTGCAATAATAAAAAACAATCATTTAAAATGCACTGTATGGGAACAGGAGCATAAAA
CAGAACCATAAAGACCCGAACCTTCGGTAAGGTCAC
>NODE_485_length_379_cov_6.052771
TAACAAGAGGCACCTTACAAGGGTCACAACCTTTTCCTTGCTGGGTGTTTTGTTCTTTGT
ACCCCCCTCACAACATCACCTTCCCACCTTTGTGTTCACTGGGGGGCAGGTGAGTGGGGG
AGTTGTGTTACATCCCTGTTTATCTGTTCATGACCTCTAGCCGGCAATTCTGCACTTGAT
AAGAGGAGGGCTCGCCTCATAATGTGCACGGCAGCTGATATCAGCCCTGTATCCTTGTGA
AATTGATTACCAAGGCCCAGGGAGCGTGCAGAATATAATAAATAGAGATGACACATAAGG
CACACATGGACTTGTAGGCTGATGGGTAACACCGCCTCAGCAATTACCTGCTACCCACTT
AAAACAGGGGTCATGCAGGGCAGGTTGGCAGTGGAAGGAGTTATGGTTATTTCTTATTTT
CTCTGCAGGGTGAGACACTCTGTGAAACATTTCTTTCCctctgcgtatgtgtgtgtctgt
gtgtgtgagtgctcggcggtgtctgagacaggcagggcagaga
>NODE_488_length_536_cov_7.533582
CTTGTATAATGCATTGGCCACCGCTGGCACGGTAGCTAGCTTGAGTGGCTAAAAAGAGAA
AAGGCTGGTTGTTGTCTCTTCTGCTCTGTACTGGCATTACTATTTTACAAGCAAGCAGGC
TCATTACAGAACCATATGCTTGGTAACGATGAAAGCTGTGGGTGCATCCCTTGTATGAGC
TGGGATGCTTAAATTATTAAATACACCACCGAGGCTTGATTCAGATGTGGCAGGCAGCCC
AGTTCTCTCTTGCACGCACACACACATACACACACACGCAGAAATGAATAAAGGCATAGG
GAAAAACTTCAAACACCTTTCCTGTGCATTTAGTGTAATGAACAATGCCTTAATTGAGAT
TGGCTAATTACCCAATTTCAAGATAATTAATATGATCCTAATTAGCATATGTAAATGGGA
CGTTGCATAATTGAGAATCCCTGTTTTGAATTAGATGGCTCTAAAGTGAACCCGCACGTG
AAAAGGTACAAAGCAGCTATTAAGAGTTTGATGCCGCATTAAAACAGGCCATCATTCAAT
GTGCACTGATGAAATGCTCAGCCTCACGCAGATGTTCAGAAACATTATGGAATGTCGTTG
ATTATTGTTGATATGTTTTTGGGACACTGCTAATTAGAAGTCATTACCTACTTATCActt
ttgtgccactacttaagcag
>NODE_489_length_536_cov_7.003731
TAAAGCTAGTCACACTCACACACAACAAAAATATTTCGTTCGCTATGAAATAAGTCGCAG
GCCTGTAGTCAAAGTTAAAAGCAACTTACTGCAGCAGCTCTCAGTCCTCCGCACCAACCC
GACTACACAGTCCGGAGAAAGGTACTGCATCCTCACTGCCACAAAGCCCTTTCTTCCTCC
GATAAGGGGAAGCCAGCAGCTGCGATTCCGGACAGTTAAGATTATATATGATGTGTATAT
ATCGAAGGTTTGTCAGCTCTTCCAGGCCATAAAACCCACTTAAATGACACCACGTGCTTC
CTATGCACCATTCACAGGCCCTGCTTGGGGCAATTGGCATATGTAACCTTGTAAACTTTA
AAATACCCTAAAAGAAAGACATACAAAAAGGGGATTGAATACATTGTCCACGCATAGGTT
AGGCCTAACAGAGCGCAGAGAAAGTGGACGCTGTGCTGACCGGTTCACATAACCGTCAAG
GAAGTTCAATAGGAAGCTATTAGTTTGAGAGGTGAGTTGATTTTTATTTTCTTTAAGTAG
TGCTAGAAAGAAATTACCTCCTAAACCTTGGGGCTACACCGGCGTCACACTGCTACTTGT
GCTAAAGCTGCAGTTGGACACAGATGCCCGGCAAACTGgcttggttttatgtcctttcca
ctggcagatagtgttgtttt
>NODE_490_length_484_cov_5.138430
GTGACCAAACACTGAGCCCAAGTTGAGACTAATGAAGTCTTTAATTTGGTTATAGTTTAT
TAATGTCAGAGACACTCCGCCATTAATCATATTATAACGCCCCTGAGTGTGCGTGTGCTT
GCACTAATGTGTGTATAGCCTGTGTGTGTGTGGATGTGTGTCTCTTCACGAGTGTGTTTG
AGCATATGCGTGTGTGTTTGTATGGGCCCTTGCATATGTGCACGCGTATGTGCGTACATG
TGTGTGAGAGACAAGTGTGCGGCTCTCCACCAGCAATAATATCGCATACATTTTAAAGGA
CCGTCATTATCGCCGTGGGTTACCCTGCAGCCCCCCATCACAAACCCCACAAACCATTTT
CATTCCAAACTCATTAATATGCAAACTTATTCAAATGAGATTGTAATTAAGCATCTACTG
AGTGGGAACCCTTTTCATGATAATTTATGATAAACTCCTCGCCACCTTTGATTGAGATTG
ATTTTTGGCGCAGGCAAGCCGACCTGAATACAAAGCTACACCTGAGAGACCTGGAGGGAG
AATAACACTTTTAAAACAGCAAACTTATTTCATGGCTGATTGTGCCACAATCATCTTGGA
GGAGTAACAAAGATCTATTTGAATAATg
>NODE_491_length_177_cov_3.468927
TACATGTCCTATGTCAAAAACCTTGTTTTCAGCCAGCCAAACGCATTTTCCAAGCAGGAT
AACAGTCAAACTGCCATCTTTCAACTACAATCTTCACTATCATGTTTTGGCTTCACAATG
TGATCAAGATGACGGCACAAGCTGGTTCAAGTCCGTTCCTGTCAAAGAAATTCACTTTAC
ATGTCCTATGTCAAAAACCTTGTTTTCAGCCAGCCAAACGCATTTTCCAAGCAGGATAAC
AGTCAAACTGCCATCTTTCAACTACAATCTTCACTATCATGTTTTGGCTTCACAATGTGA
TCAAGATGACGGCACAAGCTG
>NODE_492_length_489_cov_4.415133
TGGACTAACTTATGTAACCACCAATTAGGAAATCACAAACAATCCTTTCAGAGGGAGTTG
GAGAATTTTAATGAGGTTTAATGGCTTGTTGATTGGTTGGTAGGGTTTGTTTAGAGAAGT
ACACAGGGCAGATGTGCTGGGAAGAGTTTAAAAAACAAACTCCCTCCACAGTCTCCCTCA
TTTGCACACCACTGGTAGCAGCTGCGCACTATATTCCACAGTAACAAAAGTGTGTCAGTA
AATGTCTGTGTGTGCGATCTGCGTCGTGAGTCGAGGTATGTGTGTACATGTATGCTTATC
TGGAGCTCCGCTCAACAATCAACCGACCCCCCACTTCAATGCACACACCCACACACGCAC
ACACAAGGCTACTTCAGAAGCTGAGCCCCAGACAGGGTGAGCAGATCAATCAATTACATC
TCTGCTCCAGCAATCAAACAAGGTTATTATCAGGCAGCAGCTCACCGACCTGGAAAGGCC
TGGCCAATCAAAGGCTGCTGTGATGTGGGGGCTGGCACTCGCTCATGTGACAGTAACACA
GAGTGGCAGCTCATGTTGTCAAGGGATAGAAGGATGGAAAGAGGTAAGACAGACAACTGA
GGCTGAATTCAAAGCAAAAAAAAAAACGAAAGA
>NODE_496_length_293_cov_1.020478
CATGCAGTGTGTATTGTAACTCGTCAATTGAAAGAAAAATGTTCTTGTCCTTTAGGCCTC
TTCCAGCAATGGTCCAAATTTAATGGTGCCTATTGTAGGAAAAGTCCAAATTTGTTTAAG
TTGTGCAGTTTTTGCTATTTAATGCCTCACTGACATGCGTTTTTATGCAAGGTAAATAGA
GCCCCAACTCTAACAGCCTCACACATTGCTGCTTGATCCATAATGTATTCTAATACACTG
GCATGTTGTGATGCAGCTCGGTGTAATTACAGTGTGCTCATGATACACTTATAATGACTt
tcatatatgcgatgcattatatgtggtttcctgccttctaattggtgggctgtggcatgg
gcagaaaattatgcagacaaaaggcattgcttttagacttatgaaataaaaaggtctctt
ccactcagttttgtttc
>NODE_497_length_541_cov_7.813309
GTACAAGCGAAAAAGACAAAGCAAATTATGTAGCTGATAGATTCATCCTTTGTTTCTAAC
TTTAGTTTGATTTTGAATTCCATCTGGATTTTTTATTTTTCTCCCCTCTATTTTCTTTTG
GTTTTCTTTGTTTCTCCTCAGTCTCTGGACTAAATATGTAGCTTTGATACTAAAAGAGGT
CATTGTCTTTTTCCCATTTCGCTGCGGAGAACATTCCTTTCTCCTTTTTTTCTTTTTTTC
TTTCTTTCCTTTGTTTTGTTGATATTGCATACGTGTCACTGATTGAAATGGAAGGTAGGT
AATGCTTTGCCTACGCACGTGATCTTTATGCAGATGAGAATGTGACAAGCACCCTAGCCT
GAGTGACGTCAATGTTTCTCTCTCTCTCTCTTTCTCTCTCTCTCTTTCTGTTGTTTACCA
ATGGTCTTTAACCAAATTAATTTGACTTCATCAATTATGATTTGACTCTTAAAAGATTGG
ATTACGTAGAGCTCTGGTTTTTCTCTTTCCTCCTTAACTTCATTCTGAAGTTCAATATCC
CGCTCTATCTTCCAGGTCCATTTCATTTTTCTTTTCTTTCTGTTTTGGTAGAATGCATTC
CTGTTTGTCCAGCATCTCTCTGTTTGTTGGTGAATTAGTACATTCGTCTTATGATTTTCA
CCATATTGATTTcctcgactgtttc
>NODE_498_length_406_cov_4.135468
GTCTGCATAAATAGGTCTCTCTTTTTTGCCATTTCATAAGATTTCTGCACAAAGCCCAGT
GCTGATAATAATGTTTTAATTCCCTTGAGAGGCAGTAGGTCTGCTCTGGTGCTGCCAGTG
GTGTTAATGGGGCAGGAATGCAGGACGAGTGCTTTCCCACGCTGTTGGTTTTCTTCTGCC
GGGTGCGTTTGAGATGAGGCTCTGGGCTGGCTCGGCTCTGCTAATGCAGCCAGAGTGCAG
ACAAATGGAAAGTGACACTTGTGTGTGTAGAATGGTATTTGTGGTGACGCTTTGACTACA
GATAATAAAGTGTTCGCCCTGAGGTGATTTTGCCCGGCAAGCACCCCAGATGAAACTCAC
TTACTCAGAGAGGGAGGCAGAAGAGACAGAGAGGGAGACAGAGGAGACAGAGAGGGAGAC
AGAAGAGACGGAAAGGGGGGATGGAGAGACGGAGAGGGGGTGAGGAAACGGAGAGAGAGC
GACGCAAGAGAAGAGTACAAATAAATATAGACAGGAGGTAAagaggatgaataagagaga
cagctgagta
>NODE_499_length_290_cov_1.044828
TGAAATTTATTAAGCCTTGATAACATCTGATCTCAAGTGTGGATTATCATAAATGTGAAC
ATTAGAGCGTAACTTTCTCTCATTTCCTGAACTCTCTGTCACTGCAGCACTTCAATCCAA
ACAGCATACACACTTTTTGTCCACACAACTACATTAGCACTACTGCTACCACATTTACTC
CTCTATCAGACCTTTAAGACCAGTCTGTGAGGAAAGACATTTGTTTTCCTGGTCAATTAG
GCATCATTTAATCATTTGGTGTAATTAGGATTAGTGCTGCATTTGTTTTCAGTCCAAAAG
ccaaacatattgactctcttatttgcaggtttgttccaacattctgacaaaatcaacata
atggtagaaaatgtagaagttttacagacttctgtgttatttaacttgaacttttcgtca
tcagtcagtatcct
>NODE_500_length_303_cov_1.036304
CCAAAAAACTAAAGGTCAAATGTAACCCTGAATGTAACACAGTTGATGGTGGATTTTATT
TGCTGATACTCATTAGACGTTGTCCCATATGTTTTTTTCAAAGCTGACACCAGATATTAG
TAATCAAGGAGACTTACAACTGACATTTGGAACCAGTATATTGTACATTTACAGTAAAAA
TAAAAATGTCAAAATTTACAATAACACTAAGTCCAACACAAAATGGTAAAATTTATTTGT
TTATTCATATTTTACATGTTTCCTTATGGGCTGCAGGCTAGTTCAATGGTTAGCAGGGGT
tagcccaggcccaggcgttccagcctgtgccagggcctgggatctttctgtgtggagttt
gcagcgtgggttctcaccggattctccggcttcctcctacagtccaaagactgattctaa
attgtccataggtgtaaatgtgagtgt
>NODE_501_length_593_cov_2.733558
ATGATGAGAACCGCTCTGCTCGGCCCAGTCAGCAGGCAGTGGATAAGGCCCCCGAGCTGC
TCCCACCTCCACACTCTCCCCTTCCCTGAGGCCTCCTGAGCCTCCCTCTCCCTCCCTCTC
TCCATTCCCTCGTCCTCCTCCGCCTCCTTTAAGTTCCCTCAAGTCATGATCTGGCCCGTA
AATTAGTACTGGGAGAAAAATAGGTTCTGTAAGATGAAACTGGGTTTCAGTATGTATCAG
CACACGACTCAGGGGAGACAAGAGAGAAGAAGCAGGCAGTAAATCCATTGGAGTCCACTG
ATAGCGCCTGTTTGCACAGCCACTGCCGCTTCCTTTGATCAAATGGCTGGGGGAGCGGGG
GGTCGTGTGGCGCTGCCGAAGGTCAGCTATATATTACACTCCTAAAAGTGATTACTGAAA
TTCTTAAGTGAAACCATTCTGCTGCCAGGGTGTGCTCTAATCCCCTGCAGCGTTGTCTGG
GCCAGGGCTGGGGCCGGGGCCTCTCTGTGGATCTGTGCGCCCAGCACTCCGTTTCCCCTT
CCCCACTTGTGTTTTCTATCATCAGAGCAGGCCTAAAAAGAGCCCCTACATGGAAACATG
GCCTATCCAGTTGCAATATCAAGTGCTGGGGCTCGGAGGAGAGAGAGCGAGAGAGAAAGA
GAGGGAgagagaggaaaggtagtgtcaggaaacagaaatatgcacacacttcaaaggctg
gagcagcaaattaaggg
>NODE_502_length_195_cov_7.179487
CTTCAAATGTGATCAAGATGACGGCACAAGCTGTTTCAAGTCCGTTCCTGTCAAAGAAAT
TCACTTTACATGTCCCATGTCAAAAACCTTGTTTTCAGCCAGCCAAATGCATTTTCGGAG
AAGGACAACAGTCAAACTGCCATCTTTCAACTACAATCTTCACAATCATGTTTTGGCTTC
ATAATGTGATCAAGGTGACGGCACAAGCTGTTTCAAGTCCGTTCCTGTCAAAGAAATTCA
CTTTACATGTCCCATGTCAAAAACCTTGTTTTCAGCCAGCCAAATGCATTTTCGGAGAAG
GACAACAGTCAAACTGCCATCGTTCAACTACAATGTTCA
>NODE_503_length_450_cov_14.571111
ATTTAAAAAAAAAAAAAAAGTATATTTATGACACTTGTAAGCTGTTGTCTTCTCTTTGCA
TCAACTAACTGCATGCATGACAAAGCTGCATGCTTTAGTTCTGCTATCTTTGAGAAATGC
TCCCAGACATGCCAGTGATCAGCCTCCTCTACTCACACACACTCAAGTAAACACACAGCA
CTGTACGTCCCTGCCTTAGACGCAACACAGCCATGGCTATTTCTGTTCCACAGACTGATA
GCTCCTACTGAAGATCATTGATTTTACGGGAAGCCCTGTTTACAGGCTGAGTGCCATCGA
CCTGAGGTGACTTTTTGCCTCCTGCAGTTGGAGCAATAGTGAAGCACCCTTATGTCTGCA
TTAGTAGAACAGTAGAATGAATGTTTACAGCACACAATAAACACTGGTGTTCTACATGGT
TAATTGTCTGAGTTACAGTGTTAGGAATCATCAAGAACAGGAACTCCGTGTACCTTATAC
AACTCTAATGGTTTGTGTAGCAGCGGTTGACAAACTTTTTTGGCTCACGGCTCTGAGACT
GACGCTGTGACAATATTTTCTCGACACTTAAagatgacaggcattttccctctc
>NODE_504_length_300_cov_1.143333
CAACTCTGACATATCATACTTTTGTATTTCCATTTTTATGAAATGTTCTACTTTTGTTTC
ATTACACTAGAAAAGGAAAACGTTGCATTTTGTACTTTACCACATTATTCTAACAGTTGG
TAGTAGAACGTTGTGCAATAAGGCAGAAGATAAATGGTGTTTCCATGTTAAACTAATCTA
CCTCTAACTAACAGTTATGTCATTTTACAGAATCATCAATCGATCGTCAAAATAGTTGCC
AACCTTTTGGGTTTTTTGCCTCAACTGAACAGCTAATTGTTGCAGCACTAAATCCATCTG
TAACAATAATCATctaataggttcacagctcacctttattgtcatccttcctcgcacaaa
ctgaatttatagcttttacacggcatttagtaataaccagagttcacaaagaaatacaag
agttttgattttgccaaaagtagt
>NODE_505_length_187_cov_8.828877
ATGACGGCACAAGCTGTTTCAAGTCCGTTCCTGTCAAAGAAATTCACTTTACATGTCCCA
TGTCAAAAACCTTGTTTTCAGCCAGCCAAACGCATTTTCGGAGCAGGATAACAGTCAAAC
TGCCATCTTTCAACTACAATCTTCACAATCATGTTTTGGCTTCACAATGTCTTCAAATAT
GATACAGATGACGGCACAAGCTGTTTCAAGTCCGTTCCTGTCAAAGAAATTCACTTTACA
TGTCCCATGTCAAAAACCTTGTTTTCAGCCAGCCAAACGCATTTTCGGAGCAGGATAACA
GTCAAACTGCCATCTTTCAACTACAATCTTC
>NODE_506_length_349_cov_3.169055
TGTCTTCAAATATGATACAGATGACGGCAGAAGCTGTTTCAAGTTGGTTCCTGTCAAACA
AATTCACTTTACATGTCCCATGTCAAAACCCTTGTTTTCAGCCAGCCAAATGCATTTTCG
GAGAAGGATCACAGTCAAACTGCCATCTTTCAACTACAATGTTCACAATCGTGTTTTGGC
TTCACAATGTCTTAAAACTGCTTCTGCCGTCGTCTTTATCATATTTGAAGTCCGTTCCCC
TCAAAGACATTCACTTTACATGTCCCATGTCAAAAACCTTGTTTTCAGCCAGCCAAATGC
ATTTTCGGAGTGAGATAACAGCAAACTGCCATCGTTCAACAACAATCTTCACAATCATGT
TTTGGCTTCACAATGTCTTCAAATATGATACAGATGACGGCAGAAGCTGTTTCAAGTTGG
TTCCTGTCAAAGAAATTCACTTTACATGTCCCATGTCAAAACCCTTGTTTTCAGCCTGCC
AAATGCATTTTCG
>NODE_509_length_599_cov_4.475793
GGCCAAAATGTGAGGGTGCTTTTGTTCACTTTCTTCCCTATCAGTTTGGTATCAGGGTGA
AACATGGGAGTCCCTGGCTTTGACGTCACTTACACAACCTTTTCCCAGGCCGGGCTGTTA
TTGCAGATTTTATACAGGGCTTTTTTCCCTCCTTTTTCTTGGCATCCTGTGGAAGAGCGG
ATGGGAAATTCTGATGTCATCAACCTTGGCGCAGCGGGACGGAGGAGCATGCAGACCCTC
AGGGTGCCACGATTGGTGCCCATGTGTTTGTGCCCCGTAGATGGTGAAATAGATGGTGTG
GTGCTGCCCGCCTGTGCTGCACCTGCGTCCCAGCATGCTGATTGATCAGTTTGGTCATGT
GGAATGTCACCATCTGCTCCCCAGTCCCACTCACCCCTTCTTGTGTGAATGCCAATCACT
GGCAGGAAGATAGTTATTTAAGCCATGTCAAATCAGGCGCAGGACGATGAGCAATATGCC
AACAACACTTGAAATGTGTGTTGCAGGCGAACACGCATATCTCGCAATAAAAGGACAACC
GCTCAGATGGCGAAGAGGTGTACGTTTTATATGTTTATTTATCTCCTCTGCTCCTTACCA
ACACACTCAGCAAAAATTAAATTTGATACAGAGATGGTgtgactgtgggaacatatgttt
ttgcttgcttgcatctaaaagtcgttgttttattttgagcacagctccttatttatttac
cctccatcccctccagttgctct
>NODE_510_length_401_cov_2.995013
CACACTTCCCTCATTTCCCCTCCTCCTCCTCCCCCTTCATCCCCTCCTTCCCTTCATCCA
TCCATCTACCTATCTAGCAATCCCTGGGAGGCATGGGGCGTCGAGGAAAAGTAGGGAGAA
GGAAGCGAGGAGCGGTGCATACATACTAAAGAACCACTTACCTTCCTAGGGCCTCTACAT
CTCTCAATCACCTCAAGCAGGCCTCCTCTCTGGTCTCCCCTCTTTTCTGTCTCTCCCCTC
CCTCCCTCCCTTCCTCTCTGCCTTCCACCCAGATAGTGCTAGTAATGGGAGGTTAACACA
GAGGCAGCGCTCCCATTATTGAGTGAATTTAGCACCTCGGACAGCGCTCTACAATCTTTA
TTGCTTTGCTGACCCTCTCGTCATGTCCTGGGTGTGCTCGACAGCCTCCACATGTGCGTG
GCTGCGTGTGCGGTTACGCCTCCGTGTGCATGTGTGTGTGTGTGTGTGATATGAGGTCTG
ATTGAAAGGCGGTGTGTCACGGAACAGAGAGCACACATGCTCCAGGGCTTGTTCACagcg
aggga
>NODE_511_length_348_cov_2.517241
TAAATGACCCCTCCTTACCCACTCCAGTCCCCATTTTCTCCTCTGCTCTCTCTTGCTCTT
AGCTCAGCACAGCATACTCAGCAGGGTAGCAAACTATTATCCTCAATCACAAGCCCTAAA
TCAGAGAATTTTTTACACTTTCTATAATGTGTCCTCCCTCTCTCACCCTTTTCCTCCCTG
CTGATGTCTCTCTGCCTCTCAAAGGTCCCTCCCATCTCTCCCCTTGGCATGAGTATGTGT
TATCCCTGCCTCTCTTAACACAGCAGTGGCTGTTAACCCCATTTACTAAGGATGACATTC
AACTGACAGACTAACAGATGGACAGATTGCCTTGACTCTTAACAACAAGGAGCTGTGTGT
GTTTCTGTGTGTGCATAGTTTTGCTGATAGACATGAAGCACTGACATAGCTCTCTTGGTC
Cctgcagggtgcttctttaaaatgtcattcccactgggggtctccctctctgtcacacac
acacatgcacag
>NODE_512_length_403_cov_9.337469
ATTATGTCACATCATCTGTCTCAATTATCAAATATGAAATGAAATGCAGCATCCCAGAGC
AGGACTGAAGACTCTAATCAGAGAGCCGGGTGATCAGAATAAGGAACACGAGTGGAGGCA
GAGATATGACGTCACCTCAGCACGGATAATATTCTGCTTCTTTATTCACGTTATTCTCTT
TCCTCCAGAGGACTTTTGCCGTTAAAAAGTTAGGCAACACAAAAATAGACTCGTGGATTG
TGATGCCCATTATGACAATATAATGTGTTGTTGATCCTGTCTGCACATATAGGGGGGACA
GCGCACTTAATTAGGGCCTTGACAAGCCTACTCTCCTAAAGTGATGAGATTAATCATAAT
TGGTGTCACTGTGAATTAGAGCCCGCTTGGATGACCGCCCCACTGGCAGGTCGGACCGCG
GTGGAGACCCTTGGACACTGCTGCTAGCCGCAGCTTAGCCCTCTCTTTCTCTCTCTCTCT
CTCTCTCTCTTAGTCTTTCTCTCTGCCCAGCTATCTCAAGCCCCTCTCTGGCTTTTCCCT
CCCTGGg
>NODE_513_length_339_cov_6.542773
TAGAACATGGTAAGTCTTTATTCAGTAATACATTATCATGCATATTTCATACAGGCAGAT
TACTAAAACGGAATTGTGTGTCTTTCTGTTGTATGTCTTTATAATTACACCTTGAAGCCA
TTGCTGGTTTTTTCCCCCTTCCTTTTTCCTCCATATTCATGAAAAGCAGACTTGTAATTT
GATAAAGAGAAGCTTGTGTTCTCAACTTCATTCAAACGGCATCATGGCGCTGTATTAAAG
TGGGCATCTGTGTTCTCGTAGCATTAATCTCTTCAAGCACATTCCAGCTGCTGTGATGTG
CGAGAGGGAGATAAGTCTTAAACAGTCTAAAGCTAAGCAAACCAGACAACTCTATTATTG
GCTTCATAATTGCTTAATTAAACTTTTGTCACTAATCATTATGAGGGCAATAGAGCTGTT
ATACAGGCTTTCTGTCGAGCAGGAAAAAAAAAATCAATAAACTGTGTTGGGGAGCTGATC
CCC
>NODE_514_length_368_cov_6.991848
GTTAGAGCCAGGAGTGCCAGGGGGAATGGAGGTTAGAATTTCGAGCTGAGGGAGAATTTC
TCCCCAAGTTAGAGCCAGGAGTGCCAGGGGGAATGGGGGTAGAATTTCTACCTCCATTCC
CCTAAGTTACACCTGGATGTGACTGAGGGAGAATTTCTCCCCAAGTTAGAGCCAGGAGTG
CCAGGGGGAATGGAGGTAGAATTTCTCCCCGAGTTAGATCCAGGTGTAACGGGTAGAAAT
TCTAACCTCCGTTCCCCTAACTCGGGGAGAAATTCTAAGTTAGATCCAGGAGTACCAGGA
GAACGGAGGTTAGAATTTCTACGAGAACAAGTAAAGGCAGGAGTTACCTGCTCGGGTACC
AGGGGCTCGAAGGGAGGATTTCACTATAAACTTTCTCCAATAGAAAGAAAGAAAGAAAGA
AGCCTTGCAAGGCTATCTGTCTACTTTCTTTCTTTCTTTCTTTCTTTCTTTCTTTCTTTC
TTTCTTACTTAATTACTTACTTACTTACTTAC
>NODE_515_length_579_cov_5.473230
GGGGGGACCAGGACCGGGCCAGGGCCAGCCGCAGAGCGCCGAGTGCAGGAACAGCTGCAG
GGAAAGCGACAGGTGACTACCTCATCCTGACGCTCACAAAGAATGACTTGGACAAGGCCA
ACAAAGACAAAGCTAACCGCTACTTCTCGCCAAACTTCAAGATGAAGTTGTATTTTACGA
AAACCGTGGAGGAGACTTCTGAGGCTGGCACTTCAACATCCATCACCCCGGACGTTAGCG
ACAATGAGCCAGACCATTATTAATACTCTGACACCGCTGACTCTCATCCAGAAAATGAAC
CTTTTGATGAAGAGAAGCACACGCAAATCACAAAAGTGTGAACTCTTTTTAAACAGGAAA
AGAAGAAATTATACACGAAAAAGAAGAAAACCTGAATATAAACTCAAAAGAAGAACCTTT
GTCCCCTCCCTCCCCCAGGCGGCAATAGAATATCATGTCAAATGCGAGTTTTAGGGAAAG
AAAAGATACACATTTACACAAAGAACGCGTAGCTAAGTGTCAATCCAAACTAGTAAATCT
GAAATCAGTAGAACAATCACAATCTCAGAAAGCTGAAGACAGCAGATCTAGTACATCAGG
TAAAACAGAGCAGTAACAGAACAAAGCCAATGCTAGAGTGATACTTAACACAGTAAAATT
CACATTTCTGTCGAGTTGCACCTTTCATCAGTGCATCTACTGTGGTATTATGGCGCTAAT
CTa
>NODE_516_length_330_cov_10.560606
TAAATGACAGGGTGCTTTGCTGTGAATTTTTATGGCTATAATTGTCTGAAAGCTGCATTT
ACAAGTAAATACAATGCCACCCCAGTGCTGATAATATTCAGCCAGTTCAGACCACTTCCT
GTGAAGCGTATTAATGCAACTTTGAAGAATTGCTACTGGAAAAGCACACGGTAATCAGTG
TTTAAAGGGGTGGGGTTAACGGATTGTGACAAAATGCAGCAGGAAGTGGAGGTGCATGGG
TACAGCGGGTTCCCATCCCGCTTCTGGGCAATGATCTTACCTTGAATGTGGACATGGCTG
GGTCCCTGCTATACCTGTCTATGGTGTGGAACTTGGACGAGTGGTTGAGCTCATGGTACA
GCTCAGAATGTCTTTTGCGAGTGTGCATCACTTTCTGGAAGGGAAGAAAGGCAGGGACAG
CAAAAATGAAGCAAATAGAAACAAACTAAAAAAAAAAAGAAAAGCAAAAAGAAT
>NODE_517_length_531_cov_5.079096
AACAAATATTGTGGTCCAGTTTTCTGTTCCAGCATTGTGTTTAACAGGAGAACATCACCG
TGCAAGCAAAATGGAGCGCTGAATAGTAATACTTTTCCTCTTAAACGCAGCCTGATGGAA
TGTTCCCAGTGCAATAAATTTCGCCGAACACATTCTTTACCAAAAGCCAGATGCACAAGA
CAGGATAAAGGGACAGCAACAGAGCGAGGCATTTAATGCACAGCACCGAGGCCATAACAC
TAAGTAGATGCTGCCCACTTAAATCTTTACATTCTTCATTCACTTTAGCTCACCAAACAC
GACAGTCCCCATAGGCGAGTAATGAATAATCATTAGCAAAAGGTCCACAAATTATTGATG
TAAAATAAGCAATGATTCTTTTTTTTGTTTCGCAATTTATTGCCATTAACAAGTAACTTG
CAATCCAATAAATGTCAGCATGGCTTTCAGTTAATTAAAGGGAAAGATATTATACAGTAA
TGCAGGGTGGCGTTTATATCTCGATTTCCACAGACTGCAATTTACTGCTGAGCCTTTATT
TGAAGGGACCCACAAATAATGGCTATTAAGCCGTCAGGGGATGGACAGGGGATCACATTA
ATGAAATTAGATAAGGTGGAATGGTGATCTACACAGCCTGGACTCTGGAGACACACAAAC
CCGCACAGACATGCc
>NODE_518_length_319_cov_5.655172
CCAATGAACTAAAACCCAACCATATCCCTCATAATTAAAAAATACAGTCCACTTTAGCTG
CCCGCTCTCTCTAAAAGTTTTTAATTCCACCCAGAGGACCCCTGTCTCGGGCTGCTGTCA
GTCACGCCGCCACAGTGATGGAGGTGTGGTGGCGGAGGAGGCGGCGGCTCTGGTTGCTGG
GGATGTGTGATGTGTTGTGACAGCGGGAGCCAGGGCTGGCGGGCGGTCACCATGCGGCAC
CATATTGCCGGGCTCCCCGGGGATGAGGGATCAGCATGCCAGCCTTGCCAAGAAGTGCTA
ATAGGCGCAACACGTCTTGCTTTCACACATTAAGGCAAGCGAAGGGTGACAGATCAGAGC
TGTGATACTGCCGCCTGTAAGGGGGGAGAAAGGGGAAGAAAAAAAAAAGGGGGCCACGGC
GCCCGTTTGCCATGCAGTGCAGGCTAATGATGAAAAAAGTGTc
>NODE_520_length_485_cov_10.037113
ATTACACTGGATTGTAAGAAAGTCTAAGAAAATATTCAGCAATCTAAACTGTAGGGAAAG
TTCTTTGAGGAGTGCCAGGACAGTAATTCATTTTACCTTAATAAAACCTTGCTTTTTTTA
ACAACAACTAAAAAAGAAATTTCCATATTACTCTTTAACAGTAACAGAGTATAAGAGTGC
TTGTGACAGGTCTGTCTAAAGGCTTGCATGCAAACTGGCCAGAGAGAAGTGATTGGCTGA
GACTTGGCACGGTGAACAGACAGACAGACAGACAGACGAGAGAGAGAGGACACAACCCAC
TACCTTAATGAGCCGTCGCTTTATGAGCTGCTGGTCAGCGGAAAGAAAGCCATGATTGAT
CTTAGGGAAGACCATCTGAGCAGGTGTGTGAGGTCAAGAGGTCGGAGGTCAGAGGTGAGA
GAAGGTTGAAGAAGGATGAAGTCCCAGAAGAAGAAGAAGGAGGAGGAGAAGGAGGAGGAG
GAAGAAAGAAGCAAATGCAGAAAGATTTTGTTAGAAAAGACCTGTGTTCATGAACCCGGC
TGCAGCACCTTCACAGATGAGAAACCCACACTTTTCCAGCACTTTTTCGGAAGTTATTTC
TTCGGAGCCCATAATTACCGCCTCCGGGg
>NODE_522_length_433_cov_5.210162
TCCATCACAGCGGCGCTTCTGTCGCTTTTCCTCCGAGTCTGGTGTTAGCAGAGAGCGGCG
CGGGGAGGGGGGGTCGACCCGGCTGACGACGCGCTTTGTGTCCGCACTTTTTTCCGCCTC
GGAGCCCCGTGAAGAAGAAACGCGCCTCCGTCCGGTTCCCCCGGTTTTCGCTGGGCTGGA
TGCGGAGCTGCGTGCGCGGGGAAGTGTACTCTCCAGTGGCTCGCACACCATCTAGTGAGG
AGACGCGATGCAAAATGGGAGCAGAGCTAGAAGCAGACAACCCCCAGGCTCTGATCCTGT
TGCCATGCGGCCGTTTCCCGGGCAACCCGTTCCCAGTGGCTCGTGATGGAGCAGTGAAAC
CGGTAGGTATCGATAGAACCCGGGAGCAATTAAAGGTATCGACCGGAGAACCTCCCCCAA
TTTAGGGAAATGAACATTTGGCTGGAGATGGACGCCGGGTGACGGTGACGCAGGAGCATC
CCGGAGGAGAACTCTGGCAAACTGTGGCGAAGACTCGTTTAAATCACAGTTAGGGCAGTT
TGACAGGAAGACGCATCCACAAAAacacagttggggc
>NODE_523_length_354_cov_1.299435
ATTACATCTTGACACTTACATTACACTGACTCCTGGTTGAGTGAAATTACAGGTGTTTCC
AACAACAAAGTACATGCTGTTGCACATACATATACCTTTCACCCACAGCTTTTAAACAAC
GGGCCCACACAATAACATATAGCTGCATAGTATAGAGCTGTGTGGTTGCTAACTGCCCTC
ATTATCTGCATGTTTGAATCTTCACACACACCAAATGCAACAAAGCACATTTAAACAAAC
TGGCAGATTTATTCTTTCTTTTTGTTACTTGGCACATTTGTCTTTCACACCCATAACTCC
TCCATTTGTCTTCACACACACAGTTTAATTCACACCCACCTTGCTTTACAATATTTTCAC
TCTTCTCACCCCTACACACCCCCAcacaagtacacacactaccgcttccttttccctccc
ttgtctctaatccctgcagctgttactcttactcacactgcagtctcctccagacaaaac
ctcatctgtgtacatata
>NODE_524_length_302_cov_8.711921
ATAATGACCGAGCTCGTATGTGCGTGCGTGAGACTGCGCAGATGTGTGCTTGTATGTGAT
AGAGTCATATTGCCATTGGTGTCATTTATGTGCAACAGTGTTGTGTGGTTTTGCCTGACT
CGTTCTGCAGCTCAGTCCTGTACAAACTGGGTTTTTATGGTTCGCATTCAGGCCCTGATA
CCAATTATGCAAACTATTAAAAATTTAAGGAGGACAGTCTTTTATAATTTAATCCTAAAG
TAATAGATTCTATTAAAAATGCATGAGAGGAGCTTTATAGATGGAGCTAGAATTAGTGTC
TATCAAAGACTCCAGTCAAGGATGCAGGGAGAATGGGCAGCAGGAGTGGCGGTATTGCCT
CATTATTCAAATAGGATATGATTACCATAGAGCAGGAGTCCCTCAGAGCTGAAGCAGAGC
TCGCTGGCCACTGTGATCATGAACAg
>NODE_525_length_608_cov_9.603619
GCTGCGATTTGTTGCAAAACTGTTGTCACTCGAGTCATAAGTCAGTGTTTGAGGCTAATC
ACAGCTAACTCCTCAAAACCTTGCCAGCCCTCACCGCAAGCCTCATACCACCTCGTCTCA
TTCCCACATTCCTACAGCCGTCTTTCCTCACCACTCCCACATCCACCCTCCACAGCCCCA
TCCAAGCCCACCCTCACCTTCTCAATCCACTCTTGGATCATTTCAATTTGCATCCCAACT
GGCCCCGGGATTCCCTAGCCCTGTTAAAAGGCAGGCTATTTGTTGTGCTCTGCGGTTAAT
GCCGCACAGAGCTTTAAATACCCATATCAAATCTTGGAGGCTCAACAGATTCAGTTTTGC
AAACCTGTATCGAACAGAGGTTCAATCCGTCAGCTTAGAAGTGTACACTCCTTAAGTTGT
GTGATAAGGTAAAACCAATCACTGGATTAGGCTCTCTCTGTCAGTGATGGTGTATTTTCA
GTGCACAGTGTTGCTTTGCTGAAACAGGATAAGCTGATGGAGTAACATTATGGTGCTTGA
GATTTCTTTTTCAATAGGAATATACTATTAATGGATTCTGAAGCCAGTGTGCGATGCTGC
TCTTGCAGTTGTGGATAATGCATTAGCATTAGCTGTGAAAAGCAGTTGGTGCCGGATACC
ATGAGCAATCATCTCTCAAAACCACAAATTTGATTGTTTTTATCATGCAAATCCAGCCTA
CTACCCGATAAGATTGATTGAGGTCTTatagg
>NODE_526_length_811_cov_3.462392
TCTCTTTCCCCTTTAAACTGCAAATTATTTTACGTTTATGAGTTTGTCTCATCTTCAAGG
TCAAAAATGTAATTTTTGCTCTTTCAAAGGGTTATAACCTTAAAAGAGAACCTCAATCCA
TGCTGATTAATGAGAGACTCCTGCATTTGATGTTTCAACGGTGACATTTTAAACTTTAAA
TATTTTATATGCATACCTATGAAAAAAAATGAAGATACGCATTCATGTGGAATAAACGCT
ATTGCAGAGAAGAAAGGCTGGGCTGGGTATCATTTTAATAGAACAGTTAGAGTGCAATGG
TTTTTCTTGGTGATTTTTATTTGAGGTTTTTATGTGTGCGCAAGCTGATTTAAAGGCACA
CTAAATCATTGGGGATGGGGAGTAGTGGATTATGCATTTAATCAAGGAGTAGGCCTTGGG
AGAGTGGCTGGCCGAGTCACCGGGGCATCAGTGAGGGGTTGGCTCGAACATGGGGCCCAT
CCTCTTTGTTCCTCGCCATAATGGGCCATTTTTACATCATTTGTGAGGAAAAAATGATAG
AGCATGTGCTTCTGCTCCAGCTGTGTTCCTGCTGATCGCTGGAACTGTGCGACTACTGTG
TGTGTTAAATAGAAAATAACTATATCATGAGGCAGCAGTGCTTAAAGTTACTTAGATGTG
ATCCGCATGAGCCGGCTCTCATGATAGGCTTTTTGCTTAGAGCATAACATATGATTGTTC
CTGATTATGTTGCAGATATTCCACCTTGGGATGTCGTCTTCTTTGGTAAAAGCGGGTATT
TACAGTTGTTTTCAATGCATCACAAAAGGACCTGATGTACTGCATAATGGACAGAATAGT
AAAcacttggttatcttgcacatgtacaggcagccagtgcatgcaaatagcctgcagatg
tgggcagatgatgaaatttgtatcacaacaatttttggtgtatctggtaaataga
>NODE_527_length_313_cov_1.265176
ATTTTTCAGCTTAAAACATTTCTGTCAATGGCATAACATTCCGTCATCAGATTGTTTCAT
GACCTGCACATCAACATAATTTTTAAGATCATGCATCTGTTTACTTCCACTTCACTTTCA
CCATCTTACTCTTCCTCATCTACCCAGCACTCTTTTGCTTCATTAAAGTGGTGTAGGTAC
CATATTTGCCGGATCAATGTCGCTCTTCATGCCTGCTGCACCTTTCATTGGACACTCCAC
AAACTCATAGGCCCGGTCTTGGTGGCCTGGACCAACTTCTGCTGTGTGCATGGGACACTC
TGACGGAGGAGATACTGCAAgagacaagaacacctgaatgaggaataatgccaaaaaatt
ccaacaaagacaacagtcggaacctagaatgatgtgaaacagtgaagtcaagaaaagaaa
atctgctagacttgtatattaccaaataatgcatagg
>NODE_528_length_589_cov_7.950764
AGCACCTCGGGGGGTTTGGTGCTGAGCCCAGCTGTGCTGTCTATGAAGCAGACTGCAACA
CAGCATCTATTCTGTCTAAGCCTCTGAAGGACCTCTGGAGACTGTTGTGACAAACCCTTT
AAAAAGACTTAGCAAACAGCTCCTAACCTTGAGGACTCCTCACTTCATCTATTTGTGTGA
ACGCTCAGCTGAAATGATGACAAGGTGCAGGGGTGCACAAGGTGAGCTATTGTTTTGGTG
TGTAGGATGTGTTGTGTTGTGTCGTATGCATGCATCAGGCAGTCACTTAAAGAAGTGCTT
GCCGTTCCTGTGAATTAACGAGCAGTTGGGAAGAACAGGCCAAGGCGGTGCCATCTGTAA
ATGTCACAGGCACTGCTTGCTCATTTTACACATCATTAAAGCCAATATTCCTAACCTGTA
TCAGAGCAATCAGGAGCAGGCCATTACTGCGACAGGGGCCCCGGGGGAACCACGACCAAA
CTCAGAAAGAAAAGAGCAGTGAGGAAGAGAAAGATAGAGCACACTCTTTATCTCTCTGAC
ACACACACACACACACACACACTTCTGCACACTTCTACGTGCACATGCACAAACAAACAA
GCAGCACACCTTCTAAGAATAAACAAACACATGAAATCAGCACCAATACCACTATCCTAA
TAGCTAGTGCATTTAACAGCAGAGCACGATGAAAACAGGGCCAATTATACatgtatctgt
gggcagtgtgtat
>NODE_529_length_503_cov_8.699801
AGAGAGCGCGAGAGAGGCAATGAAAGTGAGTGGAAATGACTGACAGTCAGAGGATTCATC
ACAGGTAAAGAGTGAAGGCTCTGGCCACAGAGGGACCTGGTGAGAAAGCTAACAGATCAC
AATCTGAGTTTTCACTCTGCGCCACGGCTAACAGCTAGCAGCTACCCTGTCACCGCTGCC
TAAACAAGCCCAGTGTTTTCATCTCCATATACACAACGCGGCACTCTGTCTTTTCTTCTG
ATGGAGATAAGATGTATAAATTATGAGCAGCTGACAAAGTCTACTCCAGCGCCCCCGGCG
TCTCATCAATCACTAGCCTGTGTGTCAGCAGGTAACTGACGTGGCCCCCGGAGGCACAGC
CCCCTCTTTAGGTGTGTGAGTGTTTTTGTGTGCAAAAAAGTGTGTGTTTGCTACCGTGCA
AATTGAGCTTTTGTGCACGTCTGAGCATCGTGTCTGTGTGTATGTGAGAGGTTGTGTGAA
CAGCTGATTCAGTCTTAACTCCGCGCTGTAAGAGACAAAAAAGAAAATGAAATACATACA
ACCCGCACACACCAGCTACTCAAAAACAACACCTGAGTATGTGTGTGAACTCAAggtttt
actgttataccttggggttatctgatgtactgatatactccaaagag
>NODE_530_length_322_cov_2.847826
TTGACAGGAAAGGACTTGAAACAGCTTGTGCCATCATCTTGATCATATTTGAAGACATTG
TGAAGCCAAAACATGATTGTCAACATTGTAGTTGAAATGTAGTTGAAAGATGGCAGTTTG
ACTGTTATCCTGCTCCGAAAATGCGTTTGGCTGGCTGAAAACAAGGTTTTTGACATGGGA
CATGTAAAGTGAATTTCTTTGACAGGAACGGACTTGAAACAGCTTGTGCTGTCCTCTTGA
TCATATTGTGATGTCAAAACATGATTGTGAACATTGTAGTTGAAAGATGGCAGTTTGACT
GTTATCCTGCTCCGAAAATGCTTTTGGCTGGCTGAAAACAAGGTTTTTGACATGGGACAT
GTAAAGTGAATTTCTTTGACAGGAACAGACTTTTGAAACAGCTTGTGCTGTCCTCTTGAT
CATATTTGAAGAcattgtgaagccaaaacatgattgtcaacattgt
>NODE_532_length_384_cov_8.343750
CCTTAGAGGAGAGGTTGCCTATATGCCTGGAAACCTCTTCAAAGCACACCGCCAAATGGA
TCTAACGCCTCCCCCTGCCACCTCTAGATCATGATACTTGGCTGAAGCTATTTCGCTATC
TTTATGATCCCTCCTCCATCTATGGCGAACTATAGCCATGCAGGGGACCACACCATCTTG
CAGAATGTCTCTCCTCTCGCCACGTTCCTCAAACTGACCTCTTTGGGTTTCATCATCGGA
GTCGGCGTGGTCGGAAACCTCCTGATCTCCATCCTGCTGGTCAAAGACAAGAGCCTGCAC
CGAGCGCCCTACTATTTCCTGCTGGACCTGTGCGCCTCCGATATCCTGCGCTCCGCCATC
TGCTTCCCCTTTGTCTTCACCTCAGTCAAGAATGGATCTGCCTGGACCTACGGCACACTG
ACCTGCAAGGTGATCGCCTTCCTGGGTGTGCTCTCCTGTTTCCACACGGCGTTCATGCTC
TTCTGCGTCAGCGTCACGCGCTACCTGGCCATCGCACACCACCGTTtc
>NODE_533_length_463_cov_13.544276
AAGCTGTGTGTATCCATTCACAGCTCCAGAGGACCTTCATTACAGAGCAAGCAGGTCCTG
TCAACGTCTTTTCATTACATGGTCCCATATATCCACCCCTTGTGTCCAAACGGTCCGCTC
TGTCGCCTGTCAAGAAAAGGCACTCTCGGGGAAAGTCCTCCTATCTCCTCGATCCCCCTC
ACCACGCCTGATTCCAGACTGTGAGGCGGGAGAGGCCAGGCAGAAAGGGAGGAATCGTGT
TTGCCATCAACAGCTCAAGAGAGTAGCATGGCAGCAAGATTGATGACACCCTCCCTGAAA
GTAACAAAAGAACTCCTGTGCACGAGGGCCCGCTTATGGGGCTTGATAGAGTTGTCATCC
TCTTAATAAACAGCTCTGATATGTCAGCAGCAGTGGCAGCGGGGACTACACCACGCTCAC
CCACCAAGCCATGGGCAGGACCACCTACTGGCATCACAGCACACACAACTGTGGGTGATC
TCCCCAGATGGAGGTCCCTGTGGGCGTTAGCGGGGTGATTACTGGAGAAGAATAAATAAA
CGACAAAAACATCGCTGTTTCTTGATTTCATTgctgtgaaagagaggctgcaggtaaatt
atgcaat
>NODE_535_length_304_cov_1.453947
TTATTTTTATAGTCACACATGACTGGTTAGTGTTGTCACACATCAGTGTCCATACTGGGG
CTAGCATAACCAATCAGTACAGAGAGTAATTGTCAGTTGCAGCACTAGTAAGGTCCAAAC
AGCTGTACTTATAGTTAGCATTGAGTATGAGCTTGAGGGGAGTGTGAAGAGGAGGGTCTG
AGAAGAGTGGAAAATTAAAAAGGAGAAACAGCCAACCCTCCCATCTATCTATACGTTGCC
TTGACAGCCAGCAGGGAGGGATGGAGGGGAGTCAATTACATCCCGTTTATTAAAGCATTa
tgtcagtgacgttcaaagcttgctgcctactcccaagacgttaactatatgaactcagta
ctaagacgtacacaaaggaaagcattgtattcgcgtttagaggtcctatttcccctcttt
tctcatatggtatgtgttccatcataat
>NODE_536_length_437_cov_2.352403
TCAACAGAAGTTCCTGTTTTGCTCAAGAAAATGAAACGCCAAATAATGAAACAGGTTAAA
AACTAGTATTTTTTATTTGTGTATTTTTTGTGTTTATTTTTGTGGGCACAGTTAAAACTA
TTCAGAGTTAGCTCGCTGCTAATTTACGGTTTCTACAGCTGAAGTTAAACTGAGTAATCC
TGAGTGTCTTGGAGGAGGTTGTAGCCGGCGTCCCTGATTGTCACGTTTGTTTCTGCAGTC
AGATGACCAGCATCACGCAGAGTGACATCATCAGCACGCTGCAGTCGCTCAACATGGTGA
AGTACTGGAAAGGTCAACACGTCATCTGTGTGACGCCCAAACTGGTGGAGGAACATCTGA
AGAGCGCCCAGTACAAGAAACCGCCAATCACAGGTAGGAGGCTCCGAGCAGCAGCCCGAT
CCATCCGTCGTTTTTACCCACTGTTGATGCTTCACAACTTCAGGGAGACTTGTGACTGTA
GTAGGACTGAGCGAGTATGAACAAAATGCTAATTAAGATTAATTTGATCCGTGGTTTCTg
tctctgcaccaggttttatttgttaaatgtcagtaaaggta
>NODE_537_length_177_cov_2.276836
TAAAAGATGTCAGTTTGACTGTTGTCCTGCTCTGAAAATGCCTTTGGCTGGCTGAAAACA
AGGTTTTTGACATGGGACATGTAAAGTGAATTTCTTTGACAGGAACGGACTTGAAACAGC
TTGTGCCGTCATCTTGATCACATTTTGAAGCCAAAACATGAATGTGAAGATTGTAGTTAA
AAGATGTCAGTTTGACTGTTGTCCTGCTCTGAAAATGCCTTTGGCTGGCTGAAAACAAGG
TTTTTGACATGGGACATGTAAAGTGAATTTCTTTGACAGGAACGGACTTGAAACAGCTTG
TGCCGTCATCTTGATCACATT
>NODE_538_length_406_cov_7.770936
CAATGGCTATCGCCTAATGACACCAGCCTCATAATATCTCCCCCCTAAATCCGCCGTTGA
GTGTAGCATTGAAACATTTTGTTTCCCTTTTCTATTGGTCTTCTTGGTGTCGTTGTAGCG
TTGTCATGGCAGCCCTGCCAATCACTGTCAAGCGTGCCAATCATTAGCCAGTACGTAGCG
CGAGGCTTTCACCACTTGTGCAGCACGCACGGGGGGTTATCAGAGTCTCCGATCTCCACA
GCAACCCTCCCACCGCACCGCGCGCATCAGGCACAAGCCAATGCTCGCCTATCTGCTGAA
TGGAATGAGCAATTAGAGGGTGGAATATTATTGCGATCTTAACGAGGCTCGTTAAAGCTA
AAGAAGATATGTAGACTGGAGATGCTTAGCAGAGACGGGAAGGGAGGGAGGGAGGCAGAG
GGAGCTTTAAATGGGTGACAAATGGACAACCAATGACTGCAACTCGGGAATACACGTTTT
GAATAGAAGCGAGTCAATTTGCACATTATTTTCGCATACTTTTTCCTGTAGTAGctactt
ttttatcttt
>NODE_539_length_403_cov_7.017370
CGCCTATTTTTTTTATTTTTTTTTTCAGCCTTGCTGCCGGACCAGGCGGACACCCTCACC
GGCGCATTGACATGCAACAAAGCTAATGGTGGCCGGGACAGGAGGGCCTAATCTTCACTA
ACTGACAAGATTTAAATTGAGGAGACATCTTCCGCTGATTAGCTCCCACACCCACAATTA
TCCAACTGGGGTGTCAAGCAAGGTTTAACATCTCCACTGATTCTGCTCTCCTGAGACATC
CGGGAGGCAATGCAATCGCTTTTAATAACTGCCTCCCTCCCTCCCTCCCTAACTCACTCC
TTCCCCTCCATCCCTCTCTCACCCCTTCTCTTCCTTGACGCCCAATGCTTCTCGCGCAGA
CCCCCCCCACCCACGCCACCTCATACCACCACCACCACCCGCCCTCCCATTTCTCTCTCT
GCCTCCCTTCCCTCTGCAGCCCCCACCCACCACCACCATCTCCCTCCCCAAGTTTCCAGt
cattcaagctcccttcaaaattaacctttcctacgaaaatagaatttctcacaaaatgaa
ccccact
>NODE_540_length_306_cov_1.307190
GCTACAACAGACTTGAAGTTTTGAATAACTAGCGGTTTGGACGATTGGTTGGACAAAACA
AGCATCATGAAGGTGACACCGCAAAGGTTCAAATGGACGACAAAGACAGACGATGACCAC
AAAGAGACATAAAATGACTAAAAGGAGATGCAAAATTATCACAAAGTCATAAAATGACTA
GAAACGGATGCAAAAGGATGACCAGCTCAACAAAAACACACAATTCCACCACAGGAAAGC
AACTCACAATGACCATAAAGAAATACACGATGATAAAGACAAGAAATGAACACAAAGAGG
CACAAAAAGACTAaaaacagaccaaaaattaccacaaacggacacaaaacacccgtaaaa
acacactaaaggaacacaaagagctgtaactgtgtatttttgctcctgaaggaaagaatc
tgaacactgttctatcttctaagttgtatt
>NODE_541_length_355_cov_3.304225
CCGACTTCCCTTACCCGCCTTGATCTAACATGCCAGAGGCTGTTCACCTTGGAGACCTGC
TGCGGATATGGGTACGGCCTGGCGCGAGATTTACACCATCTCCCCCGGATTTTCAAGGGC
CAGCGAGAGCTCACCGGACGCCGCCGGAACCGCGACGCTTTCCAGGGCGCGGGCCCCTCT
CTCGGGGCGAACCCATTCCAGGGCGCCCTGCCCTTCACAAAGAAAAGAGAACTCTCCCCG
GGGCTCCCGCCAGCTTCTCCGGGTTCGCTTGCGTTACCGCACTGGACGCCTCGCGGCGCC
TATCTCCGCCACTCCAGGTTCGGGGATCTGAACCCGACTCCCTTTCGATCGGCCGGGGGC
GACGTAGGCCATCGCCCCGCGCTTCCGAACGGCGTTCGCCCATCCCTTAGGACCGACTGA
CCCATGTTCAACTGCTGTTCACATGGAACCCTTCTCCACTTCGGCCTTCAAAGTTCTCGT
TTGAATATTTGCTACTACc
>NODE_542_length_459_cov_9.997822
TATTATTTGCTTTATTTTGTCAGCGAGCTGATGAGTGACTTCAAAAGGAGGATGGAGCTG
GACTCAAAATACAAAAATGGCTTCCTCTCTGTTGTCTTAGACAATAATTATGATTTGCCA
GTTAAGCCTAGACTACAGCAGAGGGATTGTAGTTTAAAGCAGAGGCTTTGGTGCAAAAAA
TGCATTTATAGCCCTTTGTGAGGCTCCTCATTATGTGTGGGCCCGATTCATTAAGTAATT
GGTTTGCAGTTGTTTACATGAGTATTAAGGCCTTCTATTCAGGGCCTTTGAGAGATACAT
TGTGCAAATGTTGCATGTTATGAATGCAGAATGAGAGGCGGGGGGCCAGTCCTATTGGCC
AAACACTGCACTCGGCTGAAAAGCGAGAGAAAAGCACTGGGTGCTGCTTTGCATAGCAAT
GACTAGGGCCTTAATAAGCTTTACAGATTAAATACATGCAGTCTATACAAGATGCAAAGA
GATACTCTTAACACATTTATATGTGCTCATTTCACTATTATGGAGTTTGAGAGAATTGGG
GTCTTTCATATtctttttttctctgtctctctctcttccttgctctctcccacacagtgt
ttt
>NODE_543_length_363_cov_2.851240
GAGGAGGAACAGACCGAGGATGTAAATGGAGACTAGGAAGTGAAAGTATGTTTAGAAAGG
TTAAGGAAACATTGAGGAAGGATGAAAGCAAATAAGTAAGAGTAATGAAAATGAAAATGA
AAATGAGTGAGAATGAGAAGAGACGAAAAGTAGAAAGAGATGGGAAACAGGAGAGAGAGG
TGAAAGAGACATCAAAAGGAGAAGATTGAAGAGAAGAAGCTTTTAATAAATGAGCAAAGG
AATAAGAGAAGACAAAGACGTTGAGGAGAAGAAGAAAAAAACAGGAAGATTTTAGAAAAA
GACCAAAATCCAGGAGATGACAATAGACATAAATACAAGGTAGAAAATAAAACAAGACAT
GTTTAAACAAGCAAAAAATCTTAGGAAAGGGTACATTGAAAGAACAAGGTAGAGTGAAGG
ACAATAAGTTTTTTATCTTGTAAGATTAAAAACTGATAATGCTAGGATAAttttgtctct
ttgacgtctatcttgcttgtctgtata
>NODE_545_length_355_cov_2.690141
TCATCATTCATCCATAAAACTCAAATACACCACTCACACACAACAGATTAACTTCTTGGA
CACCACCATTTTTTTTCAGCCACTCAACACCACACATAAACAAATGCAAACTAAAGTATT
TTTTAAGGCCACCGACACACATGCTCTACTTCACAAATCCAGCTATCACCCCAAACACAC
ATTCAAAGGTATAATTAAATCTCAGCTCATACGGTTTCACCGCATCTGTTCCAATATTTC
AGACTTCAATCAGGCAACACAACTCCTCTTCAACAGTCTTAGACTCAGACGATATTCCAA
ACGATATCTTCGTACAATCAAAAATAACACCCTGGCAACTCTCGCTCCTGCTCGCTCAAC
CCACCCAGTTGCTCCACTCCAGACTCGGATCACGGAGCCGCCTCCACGCCTAGGTATCCT
AACATCCTTTTCCCTCCACCCTAACCTCTACCTTCCCACCTCGCCGAACCCCAATTCTCT
CCCCCCTACCTTCCCTAAT
>NODE_547_length_318_cov_5.125786
TGGAGAAATGGCTAAAGAACAAGACAGACCCATGTGCAGCATTTATAAATCTTATTATTC
AACAATATTCACATTACAACATCAACACTGCTCTGCTAGTGACAGGTTCTAATAATCCCA
ATATATTGTATAGTTACTTTGTAATACATTATCGAGAGGCACTTCCAGTAAGTCTGGCAA
TAGAGGAGCTACAGTATTGTGTCTAAATTACAAAACAGTAAAAATAAATATTTTTCTAAA
AGTTTTTTTGTCATAATATACTTTTGAATCTGTACAGTATATATTTTTTTTATACAAAGT
CAAACAATATCTAGAAATAAAATGTCATATTCCACTTAAACAAATACTGGTGAATTACAC
AAGTTCCCCATCCTGTAGGTATTGCTACATGTGTTAAGTGCAAGATACTGGAGAGAAGAA
AAGAATTGAGTCTGTGAAGCGCCtgctatagtagattaaaaa
>NODE_548_length_145_cov_6.358621
CTTAAAACTGCTTCTGCCGTCGTCTTTATCATATTTGAAGTCCGTTCCCGTCAAAGAAAT
TCACTTTACATGTCCCATGTCAAAAACCTTGTTTTCAGCCAGCCAAATGCATTTTCGGAG
CAGGATAACAGTCAAACTGCCATCGTTCAACTACAATGTTCACAATCGTGTTTTGGCTTC
ACAATGTCTTAAAACTGCTTCTGCCGTCGTCTTTATCATATTTGAAGTCCGTTCCCGTCA
AAGAAATTCACTTTACATGTCCCATGTCAAAAACCTTGTTTTCAGCCAG
>NODE_549_length_562_cov_4.615658
TGCATAAACAAATGGACAGTGATGTTCTTTCAAGACCTCTGAACCCTGCAACACAAACAG
AAAGGCGGCATCCACAGAGGTTGCGGTCAAGAGGGGTGTAAAGAATACACCAATCTTTTG
GCAATTGATATTGTTACTTTACCGGGTGTCAGTCTGAAATTTTCTTTTCCAGTTTTGCAC
TTACAACATTTCTTTAGATTGTAAGTTCTTTACTAGAGCCGATCCACTTATGTTTGCTGT
CAACATAAAAACCAATGGCAATCCTCACCATCACCCCTGGTCTATTGGCAAAAGGCTGCT
GTCATCATGGCTTCCGGTTAGGTCAGCCAAGGATCAAGGGGGGGGCAAAGGTCACACACA
CATTGTAAGGTGAAAGCCAAGGCCAAACGGGACAGGCAGTCATCTTAGCCAGTCATCTTT
AGCCTCAATGGACTCTCAGCCTCAGCCCGCAACTGGACTCTTTCAAATTGAAACATCAAG
GACTTTTGTTAATGTCGAATAAAAAAATATATACCAAAGATAAAAATACACATTTCACAT
GAAAATGTTAGTCTAGGCTTAATGATTCAGCTAAAACTACACCAAGTAGGTTTGTAGTAA
TCATTTATGATTAGCTTTTTTCTTTAGAGCAAATATAAAAATAATTTGGGAAATTCAAAC
CTTCTTCACATGGCTCACCGAAATAACTAGCATCcaggataacttt
>NODE_550_length_145_cov_2.586207
CGCATTTTCGGAACAGCATAACAGTCAAACCACCATCTTTCAACTACAATGTTCACAATC
ATGTTTTGGCTTCACAATGTCTTCAAATATGATCAAGATGACGGCACAAGCTGTTTCAAG
TCCGTTCCTGTCAAAGAAATTCACGTTACATGTCCCATGTCAAAAACCTTGTTTTCAGCC
AGCCAAACGCATTTTCGGAACAGCATAACAGTCAAACCACCATCTTTCAACTACAATGTT
CACCATCATGTTTTGGCTTCACAATGTCTTCAAATATGATCAAGATGAc
>NODE_551_length_360_cov_2.616667
TGAAACAAGACAAAGACGAGGTGAACACAGTCATTGAAATGATGAACAAAGAGAAACTGG
ACTCGGAGGTAGTGAGATCTGACATCCTGAAACAAAGTGACCTATTAGAACAAGAGAAAC
AAGATATTAAAGATGAAAAAGACAAGTTGGAAATCACAAAGGCTGAACTACAAGAGAAGG
AAGGACATGTAGACAGCTTGTTTGATGAAATCGGCAGAGAGAAAACCCAAATGAACGACT
TGAAGCTCCAGCTACAAACAGAACAGAAGAGGCTTGAGGAAATGATGAACATGATGACCT
TGAATCAAAAAGAACAAGAACTCAAGGTTGATGAGTTGAAGAGACAAACACAAGAACTGG
AAACTATCAAGAAAACAGTGATCCTGGACAGAGATGAAGTGGAAGTTCAGAAGGATAACC
TCAAAAAGAAGGAAGAAGAGATTGAAGCTATCGTGAAAACCTTGAGAGAAGAAAGAGAGC
AGGTCAGTCAGACAAAGGCTGATA
>NODE_552_length_295_cov_1.362712
AAAATGTGTGGAACGCTGCAGTGTTATGTAAACGTCGTTCATTCTGGAGAAAGACAGTGT
TACATAAATCTTTTCAGTCCTCTCTCAAAGTTGAGCTTTTGTGACCAGACACAGATGTTA
TAAATATGTTTCCCACTCTCCCCTCCATCAAAGACACTTGCCAATCAATAGTGTCATTAG
TCATCACTTGGACCCAAGGAAAACACTCCCAACTGAAGCAGCAGCAGTTTAGAGGGGAGA
GAGAGGACACACCACGGCCAATACTCATCCTGACGAGAGTTTAATGATCGACCATGCAGT
GCTCAGGGAGATACTTCAGTCTGTGTGTGTGTCTGTTGGAGATGCATGAGGTCCAGATGA
GAACAGGGGAAAGTACTAATTTATCTGTCTCACCTTCAAGCACACTCAACAGCTCACTTC
TTctttctaacacacacat
>NODE_555_length_301_cov_1.166113
TACACTATATTGTTTCCTCAAGCGAGGGAGTTTAAGTATCTTGGGGTCTTGTTCACGAGT
GATGGGAAAATTGAGACGGACAGGCGGCTCGGTGCGGCGGCTGCAGTAATGCGGTCATTG
CACCGGGCCGTCCTGGTGAAGAGGGAGCTGAGCCGTAAGGGTCATGACCGAAAGAACGAG
ATCGCGGGTACACGCGGCCGAAATGAGCTTGCTCCGCAGGGTAGCTGGGCTCAGCCTTAG
AGATAGTGTAAGGAGCTTAGACATCTGGAGGAAGCTCGGAGTAGAGCTGCTGCTCCTTCG
CGTCGAAAAGGAGCCAGTTGAGGTGGTTTGGACATCTGATTCGGATGTTGCCGGGGAGAC
TTCCTTTGGAGGTTTTCCGAGCCCGTCCGCCTGGGAGGAGACCCCGGgggagacccagaa
cccgctggagcgattatgtatctcg
>NODE_556_length_145_cov_4.358621
ACATGATTGTGAACATTGTAGTTGAAAGATGGCAGTTTGACTGTTATCCTGCTCGGAAAA
TGCCTTTGGCTGGCTGAAAACAAGGTTTTTGACATGGGACATGTAAAGTGAATTTCTTTG
ACAGGAACGGACTTGAAACAGCTTATGCCGTCATCTTGATCACATTTGAAGACATTGTGA
AGCCAAAACATGATTGTGAACATTGTAGTTGAAAGATGGCAGTTTGACTGTTATCCTGCT
CGGAAAATGCCTTTGGCTGGCTGAAAACAAGGTTTTTGACATGGGACAT
>NODE_557_length_290_cov_4.144827
GGTTTACAGATAAGTATTAAATTTTACTTTTCAGGTTTACAGCTAATTATTAATTTTAGA
TCCCTCACTGTCTGCCAAATTTGCCTCAATAAGGTCAAACCCACTTCCCATGGACCTTCA
CATTAAAACAAGAATGCAATCAAATCCTCACAATATCTAGAAGCAATCAAATCCCATTTC
AGACATCCTGTCCCGCCCCCCTCTCCTTCAATTCCTCTTCTCGGACCCCACGAGCGTCCC
CCAGTCATGTGCCTCAGTATGGGCTATTATTTATGTGCTTCCTAATGGGGCGAAGGGTAA
ATATTAGGGTTAGGGCTTAGGTAGGTATCTGGGATAGGCCTGAACTGAACCTCTAAATTT
AGGGTTTGGCCTGAACTGAACACCCTTGTTCCAAGGGTTAGGTTCAAATGAGGTTAGGGC
TGGGTTTataaaaa
>NODE_558_length_489_cov_6.554192
CCTTCAGGCAGAAGTTGGCCATGGACGCCATCACCGCGCCGACCCACGGCATCAACCCAC
TGCTGTCCCACAGCTCGCCGCATCACCCCCAGAGCAGCGCTTCGCCTCCCAGTAAGATGC
CAGGTGGTGTTGCTCTGCATGCATGAACTATACGCTGATGTCAGGGCGCCTAAATATAAG
AAAGTAGCTCAAAAGTTGCATGGTGTAGTTGTGCTCGGAGTGAAACTGCCGTCAGAAGAG
GGGCCGAGGCCGAGTTGATGTGATCAGAGAGCCGAGAGAGAGAGGGGACAAGTGATCAAT
GAGCGTGAGTGAGTGAGCTGAGCAAATGCCATTGTTATTCTGATCTTTGAAAACACACTG
AGAACAATCCACATTGTACCTGCAATCTCCACTCCAAAGTCAGCATGGAGAGGCATGACA
CAAAGGGCAGCAATCCTGTGACAGGCAAGGGTCAGGCCAGGGTCAGGGAGGTGGAGGTGG
GAGGTGGTAGCGTTGGTGGTGGTGGTGGTGGGGGGGCAGACTGATCCAGATCGCCCCCAT
GTAACGCTGTCATTTCCACATTTCCTCCTCCTCCTCCTCCCCGTGCAGGTTGCTAATGAG
AGTTGCCAAAACAAGGAGACAACACGCCGCGAT
>NODE_559_length_324_cov_2.589506
TATCAGTCAAATGTTTGGGAAAAAAAACAACAGGTTTTTAATGTGAATATTATTCACAGT
TTTGTTCTGTTTTTTATGGTTAACAGGTCATTTGTTGAAAATTACAGTTGGAAGTGTCTG
AAAGTTAATCTTCCTACAGAGCAGATGTGACTAAAGTGACGTACTCTCCTCTCTGACGCC
TCCTCCTGCCTCCTCCTGCTGCTCCTCTACATGAGCTCACATTAAAAGGGAATTGTAAAG
GCTTGATTTGATGTATCGCTGCGTTAAATCAACCCACCCGTCCAATCAGGCCGACCCGTG
GCGGAAAACAAGAGCCCATAAATACTCGATGTTCAGGACTCCAAACCTGCAGGGCTCCGT
ATTTATAACACACCTCAACAACGGCACCGCTCGGTTGCTAACGAgtggccaggcagctgt
ttaatcaggcttaaaggtcgccgcggtgtgtttgtgtgagattaaaac
>NODE_561_length_505_cov_2.530693
ATATTTTTCCCACATTTCAGCCTCCAAAAGCCCCCTTTTCTTAAAAACAATGCCCCCAGT
TTTTATTCAGAGAACTTTTGAGGAGATGCCTAAGTGATCCCTTTACACGCTCTCAGCTGC
CTCGCCTGTACTCTGGTAAATGTGTCAGCCCTATAGAGAAATAAGCCTTCCAGAAGAGTT
TCTTCATTGTTGAGGTAATTGTCTCCTCTTTGACAGGCACATTCATCAGTGGCTTAATGG
TCAATCAAAAGTTGGCAGGCAGAGTGTTTTCATTCTTTCCTATCCACTACATTAGGAATA
CTTAATCAAAATGTCTCCCGGTAATGGCTGTGAAGAGTTCATGACTGACTGATCCGTTGT
CTGTGCCGATAGAAAATTAACAGCTCGGCACTGGAGAGATGTGGGCCTGCAGATAAACAA
ATTGTGCATTAATATTTCATCTTCAAGACCTGGGATGTGCTATCAAGCGGTGGAATATTC
CTGGGCTGTGTTGTCATTTTTCTCGCGTTCTTTTTTTCTCTCTCTCTCTCTCTCTCTCTC
TCTTCCTCCTGTATTCTTGAAGGCTCTTTGCAGCTGTAACTCATTTCACTTGATGACTTT
ACTGGGGTTACAGAGAGTGACGACAAATTGATTACCTGGCAGAGCAAGa
>NODE_562_length_655_cov_4.471756
TTTATGTTTTAGGAGTTATATTAACTTCTGGTTTGTTTTGAGGGGGGTGGTATGAGGGTT
CTTGGGCGTCAGCTGATGAGTTTGGGGAGTTTTCAGTATTTCGGGGGGATATTGCGGGGG
TGGCTTTAATATATTCAATGGGGGGAGGAATGTTGGTGATAGGGGCGTGGGTTTTACTTT
TAACTTTGTTTGTGGTTTTAGAACTTACTCGGGGTTTAAGTCGGGGGGCGCTTCGTGCGG
TTTAGACTAGGAGGAGAAGCATTGCTAATGCTAGGGTAAAGAAGAATAGGGAGAGGTATG
TTTTGATTATTCCTTGTTGAATGTTGTTTGTGGTTGTTACCAGGGGAATGTTTAAAGAAG
TAATTGCTTTGGGTCCTGTTTTTTCTAGTCAAGTTTGGTCGACTATTTGGGCAGCAATGG
TTTGGCCTAAAATTAAGTTCAGTTTAGGAGTAAGGCGGTGAATTACTGCTGGGAAGAAGC
CTAGTATGTTGGAGAAGTGGTGTGTAGATAAGTTAGGGGTGGTTTTAAATTGTTTGCTGG
TTAGGGAGGCTAGTTCTAAGGCAGTGAGGACTCCTATGATTGTGACTATTAGGGCGGCTA
ATTTAAGGATTAGGGGTATAGATATCACGGGTGTTTTTAAGGGGATAATGTTTGAGGTAA
TTAGGAGGCCGGCAATAATGCTTCCTCAGGCGAGGCGTTTGATGGGATTAATTACGGTAG
GGTTATTTTCATTAATTGGGGAAAGTGAATTAAATCGGGGGTGCCCTATAGAAACAAAGA
ATACGACTCGAAGGCTGTa
>NODE_563_length_724_cov_5.062155
CACACGACAAGTCAACAGGTTGCATCTTTTACAGACAAAAGGCGGTGGACATGGCGGCAG
AAAGTCAATGACACACCCCAACCACCACCCTGAGTTTTACTGGTGTCAGGGGAGGAGGCC
TAATGTGATCATCTTCCCATCCAGGCCTGATTATGACATACCCTCGTTCTTTTTATTCAC
ATCAGGTCAGCTCTGTGTTCACACACTCGAGCACACTGGCACCCATTAAGGCTCCCGGAG
GTCCATGACGACTCCTTTGTCTCTAATGGAGGAGTCGACAAACAATCCGTGAGCGCGGGA
GTTCAGGAAAACGCTGATGGAAATGCAAGAAAGCGGCGAGAGTGAGAAGCGGGAGGGAGA
GGGAGAGAGGGAGAGAGAGAGAGAGGAGACAGAAAGACAACAACTGACATCTCAGGGAAT
TTCACAGGGATGGCTAATCCAATGTGATCAGCGGAAGATTTTAATATTTAAATAGCCAGC
AACGCACCAGAAGTTTCTAATTAAATTATAACTCATGCTTGAAAAGCAAAAGTGCATGTG
TTGTGGGAGCTTAAATAATTCAGCCCGCCCTATATCTCGTCTTTCTGTTAACCCGGAGAC
AAATGGCACTTGCTAGGGCTTTTAGACAGGGGGCTGGCACTGTCAGAAACATGAACAACA
TCGGCTTGTAAAGGGCCTCACCCATCAGGGCCCAAATCCAAACTGACTGGCCTCACTACA
GAACAACGACTCTAACCTACGAATTAATTTGGTTAATTAATCCATTATTAATTACCTTAA
AGGCCACACAACATTGGCACATTGTAAAAAGATGACAGGAAAAAAGCCTCTTCCTAATGA
ACCGGGGGATGTTAATGAGgcaccagac
>NODE_564_length_302_cov_1.039735
AAAATATTTAAATCTGCAAATTATGGATAATGTGGTATCATTGAAACCAGAACTTAAACT
GAAAACCTTGTTTTAGACAGCGTTGTGACAGAAATCAGGAATTAGTTTAGTTAGTTGAAA
CCTTGATGGAAAATATGTGTCATCTTTTTAGCCCCCTTCTGATTTTAAGAATACAGTTTA
AGCTCAAAGGAGACATTTTATCTGCTGACACTTGGTGGCACCAAACAGCAGGGTTTCACT
GTGGTTTCATCCACGAGGCTACACACTTTGGTTATAAACTACTGTAGGGCAGTATGATGT
agctctcccattttcttaagtatctactgctgtggtgagcttgagcaaggcagctctaat
ctgcagctttatttgaaagctaaaatagtgaacgttaagctgagaaatctattatatgca
ggcacttggtctcaaaaactccccta
>NODE_565_length_290_cov_1.848276
ACTATGAATATAATCCCAATATTGTTCAAACTGCTCTCATTACTGGATTTCAACAGAAAT
CTGAATTTATCTTCAGTTTCAGTAGGAAGTAAACTTGATATATTTCTCTGTTCCAGCTGC
TGGAGGAGAACATCATCAGTTTTGTGAAGAATGAGATGAAGAAGATCCAGAAGGTTCTGA
GTTACCCAGAATGCTTAGAAAGTCAGAGGGAGGAGGATCAGGAGGAGGTGTTGGAGGGTG
AGGATGAAGACCAGAAGAGGAGCAGCAGAGAGTCATTTCTGACGATCACACTGCTATTCC
TAAGGAGAATGAAGCAGGAGGAGCTGGCTGATTGTCTGCAGAGAAGTAAGAGGATTTTTA
TGTTTATGGATTTTTATGTTTATTTATTGTTTAGATTTTATTTTATCAGAGAATTACCTC
AATAGTAGCAGGAt
>NODE_566_length_317_cov_2.220820
CCGACTGATGACATTGGCCATTGCTGATCCAGGAAGTAGCATGAATTTGCCAGACCAGAT
AGTCTGCCACAATCTCTCATCTGTGCTTACAACAAGCGTGCATCAGCGGATGTCAAACAA
AAGATCTAGATGGTTCAGTGAAGGCGAAACCCAGCAGGTAAAAGCAAAGGCTTGACCGGC
CCCCGATCCCGGCAACTGCAATGGTATCGGGACATCCTTCGTGTATTGTGATGTTCTTGT
GTCTTGTGACTAACCACTCACTACAGAATCTACCACAACCGGAGGATCAACAACAACGAC
TGCTGGTTCAACGGCCGGAGTCGCAACAACAACAAGGATTCCTTCTACTACTCAACTTGG
CTCACCCGCTGTGGATCTCCGAGCAACTTTAGGGGAACCGTATGTGGAAGAATTCAGCGa
cggaaacagcacacaattgaggagtcttgaggcaacagtcg
>NODE_568_length_318_cov_2.484277
GCCAGGTACACATGCATCTCAATCAAATTTTTTGAAGGACACGGGCACGAATGGTACCAG
AAGGCTACAATTGATACAATGGAGTAAACAAACAAACAAGCAAAAAAACACCAAACCCAG
CACCACCTTCCTCCTGACCACCACATTTAATCAGTACTCATTTCAGCTCACTTCCGGGAT
AGCAGGGGACTTGCTACTGGTCTGAGGGAATCAGAAGAAGTTGTCTTGTGGTATGTTGAT
GCGACAGTTTGACATACGAAGTCATTCTCTGAGTTCTCTTTAAAGAATCTACATACACAA
TCTGTTGTTCATTACTATGAACCAAAATGAAACACTTTCTCTGTGATGTGTAAAAATGTA
GGACTTCCTCCCCCATGATGTGGGGTAACAAGCATCTACATCGTTATCTAATCCAGCAAC
ACAACAGCTAAGTAGCAgtacaatatatcagtatgtagtagt
>NODE_569_length_392_cov_1.265306
GAGAGACGGAAAGAGAATCAGACAGGCAGAGGGAGGTAGAAGTTCACCAACAACCACTGT
CGCACTAACAGATACAGAGATGGAAATATGAGAAGAGACAGGGAGAAGGAAATGTGAAGG
GACAGCTGCAGGGAGGGAGTTACCAGCAGACATCAGACGGCAGCTCTCCAAAGAAGTGGC
AGGATGGCCTTATGGCCGAAGGTGCCGAGACAGCCCTGATTTTCTCTTTGCCCACGCCGC
CTGCCTGAAACGAGATCTGATTCATTCCCTTCAGTTCGTGTGGGCTTTGCTGTCTGTTCT
CTTTCAGCTTCTTTGTCCTTCATTGTCTCTGCCAGGTGTAATTGTTACCACAGAGGATGA
GGATAAAAAAGCTGACCTGTTTTAGAGGGTCTCTTTAATAATGGAGGTCTGATGCACAGT
TCCAGCGCAATTTTTGAATTGAGGTTTTTCATGCAATGAAAAAGGAAACCAgtttttagc
aaaaaaaaggttctgtgtcaagtcctggtgttagtcctcctccctgctgaagtgtc
>NODE_570_length_309_cov_1.375404
AATAGCAAAATAAGGAGCTGTAGTTAGGATTTCACAGATGACTCAGCTGAAAATAGAACC
AGCTCTTCATCTTTAGTCGTCCTTGTGCCCATTCGTGTGTCTGCAGTGGTCCACAAGTCC
ACATTCATCACTTTTGCGTTTAGGTGATGAGATACATCAAGGAGAAGATCAGTGAGAATG
TGTCTGCAGAGAAAAGCATCAATCTGTTCCACTGTCTGAATGAACTGAAAGATGTTTCTC
TGGTGGAGGAGATCCAGCAGTTGCTGAGATCAGGACGTCTGTCCACAGATGAACTGTCTC
CTGCTCAGTGGTCAGCTCTGGTCTTCATCTTACTCTCATCAGGAGAAGATCTGGACGAGT
TTGACCTGAAGAAATACTCTGCTTCAGACAAGGCTCTTCTGAGGCTGCTGCCCGTCGTCA
AAGCCTCCACCAAAGCTCTGTAAGTACAAACAt
>NODE_571_length_396_cov_2.535353
TGAATGCAGACTGAAACTCAGTGGAAAAGGTAGCAGTTGTATGAAAACAACAGATATCTT
TATTACTAAATCCCATGATAATGGTTTATAATTTTTTAAAATATAGCTCAAAATATTGTA
TTTTTTTCAAATTGTATGCAAACATTAGCTTTGAGCTTTTGGCAAGCAATACCAAATTCC
CTTTACAGTGACAAAGGGAAGTATAAAGAGCCAACTGAGCATAGACAAGCTGGAAAATGT
TCCCATTCATATTCAATATTCAAATTCTTATCTGTGTGTTGGTGTATGTGCACGAGTAGT
CGGTGATCTCAACGTACCGATTGCTGCTTGAAGTACTGTAGATTGCTGGCTTTGACATTT
TCCCATTGTGCATGGTGGTGCAGCAGGCAATAATTTAATATCAGGTGCATAAGCTGCTCT
TTAATTTGACATGTGTGCTTGAGGCAATAAACACATGTGGTGCAGTGGGGGCTGCATAAT
TGCAGAGGAATAAAATATCATATCAAGAGTGAGAGGATCATTGTATCAGGTACGCGATGa
>NODE_572_length_294_cov_1.125850
CACCTGTGTTGTTTCTGCTGTTATCTGATTTAGAGAAGTTTTATTCCCAAAACAAACTCA
GTTTTTAAAAAAAGAGAAACGGAAGTAATCCTCGGCCAAGGTCGGTGCCGCTGTAGCAGG
ATGACACCTGACAATAAGGTCCGTACTGAAAAGATAAAATTCCAAGTGCACTGAAACAAA
TCACACAACACACCACTCCAAAAAACCTTAAACCTGAACGTTAATATTTAACAGCAGCAG
AAAAGGATTAAGTCCGAGCACACAGAAATCCTTTGGAGTAATGTTTAGCAGCGCTCGGCT
GTTGCTTCCTCCCTCCATTAAGTTATCTGGAGTTTTATAACTGCAAACCCCTCTGGAATA
AGACCGAGCCGACTGTGGAAACAGATAAGCGGGGTTTGTTCTCTAATATTTTCTCACTGA
TTTATTTCCTCAtctcta
>NODE_574_length_309_cov_1.016181
AAAACAAAAAATGAAAACCCAGAAATTATGAAATGAAAAAAGACAAAACAAAACAAAAAT
AACAGAAAAAGACAAAATATAAAAATAAAGTAATAAGAACGAGAAAAACACGATTGACAG
ACAAAATAATAAAAACTACATTCAAAGCTCTAGAAAGGTTTTAGAATCAAACTTAAAACC
AGAAATAAACTTTAAAAGAAATAAAGTAATAAAATTAGAGCAGAAATCAAAACATGAAAA
CTACTGAATAGTTGAACAACATGACGTCAGTTTAAGAACTTCAGTCTTCTGAACCCCAAA
acacaccagcaggtttgacagacttgtgttcatttctttctttttattatatttaattga
taaaatgactccatttatcagccagagaccaaaaacaggaagatttgttggatttctgtc
gaatcgttctcttctgttgagacaaaatcacca
>NODE_575_length_318_cov_2.132076
CACCAGTAAAACATGCATGCACACACGGATACACACACACACAGACACACAGTTGGAAGA
GAATATACAATATTGACAATGTGCTACAGAAACTTTGCCTCACCAATGAGGCACAGAGAT
AAAAGATAGAGGGAGTGAGAGAGGGGGAGGGAAGAGATAAGAGAGAGGGGAAGAAGGGAA
CTACATGTCACCTGTCATAGTACTCTGTTGTGTACCCTGAGGATGTAGTGCTTTAAACAG
GCATAATCTATGTGTGCATATGTGTGTGTATATGTGTGTGTGAGTAAGAGTGAGAGAGAA
AGAGGGGTAGAGAGAGAGAAAGAGAGATGTGACAGAGAGCCTTTTTACTCCAGTCATCTT
TAAGCACTACTAACAGTAGCTAAAGCCCTGCGGGCCTGTCCAGTATGAACACAATCATTC
ATCACACACACATGCAAACACACACACACACACACACACACA
>NODE_576_length_358_cov_1.463687
TAAAAAATCGGACTTGATTTTGCATCTAGAGGAATCACCCGAAGAAGGTAGTTAGAAAGG
ATGTAAGTTAAAGGCATTTCTGTACTGCCTTCACTTTATAGACCCAGGCTACATCTGTCC
TTTATATACACTCAATGGTCACAACAACAACTCAGAATAGTACCGGTGACATGGCTTGAA
GGTGTCATTTTTTAAATTGTGGAATTAAAAGGTCTAAAAACACCAATGTAATATGTTTTT
CCAACAATGGTAAAGCCCATAGAAATCCACAGTCACATTCAGTGTAACAATCCATTTCAT
TTTTGCTGCCCCTCAGTGGTGTCATATCAATTTGGGGGAATGTCAGAGAGTGTGGAAGGA
AGGAAAAGGAGTTGGTGAACTAGCTTGCTCGCTTCTCTCTCTTTCTCTTTTTTTCTTttc
cccagtctgttgtttgtattgctcacttgtggataacaaatattttcatatgactgtgta
gacctcgaatgacaacgctggg
>NODE_577_length_407_cov_2.611794
GGAGGAGTGTGTGCCTTTGAGTATCTCGCTGTCTGAGTCAGTAACACACACACACACACA
GGTGGAGCCTCAGGGCCCCGGACGACAGAACGGACGTCTCGACAAGAGTGTTTTCCCGCA
CCCTCGGGACACCAAAAGTCTGGTGGTGGTGGGGGTGTGGAGGGCTGTTTTATTTTTATT
TTGAGTGTTTAATGTATTAAAAGGGGCCGGGGTAATGAATTATAATCTTTAATGCAGAAA
CCGATCGATACCACCCAGAGAATAAATCAGCTTTTACTGAGAGCGTCAAAGCCCCTTAAT
ACACTAGGGGAGAGAAAGGGAGTGCGTGGGGAGGAGCAGGAGGAGGGGGGAGGAAGGAAG
GGAGGAGGGGAGCAGCAGGGACAAACTGAGAGCAGGAAGGATCCCGAGTGAAGCAGAGTG
AGAGAGAGGTGAGGATGATGAAATACAGGAGAAGGGGGAGTAAGAGGTAAAAAAAAGAAG
GGATGGAGGGACGGATGCAGGCAgacgggggaagttatagatgaacagactcacctttgg
ggtaacctcat
>NODE_579_length_291_cov_1.037801
TGTGATTTTGTTATAGCAGGTAAGTCAAACCCAAATATTCCCCTCTTGCCAAAATGCCAA
AACCTAGAATAAACAAATGTTCACGAAGATTTTTTGAAATGCTATATATTTGTATCCACA
TACAAATAATCCAAGGTGAAGAAACCCGTGCGTCCTCAGTTTATTTTGACTGATGTATCA
GTGATGTGTCACCGCAAAGATGTGTTTGGAAAGCCGTGTCCTTTGGCATCAGGTCTGTGA
AGATCCAACACCTGCTTAGCAGCACTGACCAACCCAGGACATCACTTGCTTCTTTTAGAA
ctacaaaggttagggcagatgcgccttttcatctgtaaacctgtctaattgtaaacaaca
acctatcctgttattgcaaagtcactcagtgacggactggttggtttaattttaggcgtc
ttacctcactgaaat
>NODE_580_length_369_cov_1.482385
GGAAATTTATGCAGTGTTTTTAGAGAAGAATTGTAGAAATAAAGAGGAGGTTGGATATGA
GTCTATAGTTGGATCAAACACCTGGATACAGACTAGACATCTTCAGTAGTGATTTGATTG
CAGCAACCTTAAATGCCTGCACTGGATAGACTGTTAATAAAGACAAGTGGTCACAGTAAA
TGCAGATACCCAAGTGCAGACAGAGACACGACGCACAGAGTAAAAGTTTTACAGTTTATT
CACAGGAATTTACAATATACGGCAACACAAGGAATAGTAAGTAATGGGGCATGGGAGTGA
AACTCACAGGGAGGACAGGGTACTACAACAACGGAAATACAAAGCATGGAGGACCTATGG
AAGCCCAGAAGGGacacaaaggtagaaacgagaataaattgcaaatcagacttaatcatg
aaactctaaagacatgctgaattgggaaactaaccaggaccaggtaacaccaggctagga
aagtcttacaggaacagagatataagaattagc
>NODE_581_length_305_cov_1.029508
TACAGATTGTGGATTGAAAATGTCATGGCTTGCGTCATAAAGTGACCCAGCATGGCAAAA
CCAGTCTGGGTTGATCTACGTACACTGGTTTGGGTCATGACGACATGAATACGTTGTTTT
GTTGGTTTACAGAATCCTATGGTCAAACTAAATGATTTTAAGTAAATTACAATTAAGTTA
TTAAAAGTTGGTCTTACACATTTTACTCATCTATTCCTAATGTTGTCTTCCCAACCCTTA
CTCCAACTTCAGTTTGAAATGTTTTGAAACTTGAGCCAACACTTGACTTTTAAAACCCTC
ttttatcatctaatcttccaaaagctgagattttggcagcacaacgtggtgttaacccac
cactcatacacttcaataatttgttgatatgttggctgatatattggtattcatatctat
acaagctgctcagtaaaaagaaggaaatg
>NODE_583_length_305_cov_1.026230
AATGGTTATAAAATGAGTTGTGAACAATAAAACTTTCTCAGCTGCTAACCTTATTGAGAT
GACATGGTGGTCTTGAGGAGACAACATTTAAAGGTGCCACCACAAATGTATCAAATACTG
GCTGACAAGATAACTCACAGTCTGCATAAGTTCACATCAGTTTCTAAAGAAGGAAAAAGT
GAAAATCTAGGACCTGGCAGAGTATCTCGCCTGACTTAAATGCAATAAAACATCTTTTAA
ATGTATTTTAAAGACAAAAGTAGAGTAACACAATCCTTCCAACAAAGAACTGAACAAAAT
agtctctgaagaatgacaaaacatctcttcagcaagttggtgttcagcattctgggggtt
gcttctgtcatcaaaaacaaaaggtgaagaaggaaagatgtactgactttaaccggattg
acttcctaatatggggcctgtattttaat
>NODE_585_length_329_cov_1.708207
AAAATGTGTGCCTGTGTGTGTTAGGATTCGTGTGTTTTGCACTGTTGTGATGGTAGTTCA
TAAAATAGTATATAATAAAGCCCTAACATTGTGTGTAGTGAGCAGTGAGTAATATTTCTG
TCAAGTTCTGGATGGCATCTAATACATGAGAGGTTTAACACTACTAATAACACTTCTTGT
TTAACCTCTGCAGCATTTGAATCTCATGTAAAATCAAATTTTATTACATTCAGCATTTAA
ACTATGTGTGAATGTGTGCGCTGAAGAGATAAAAAGAGAGAAAAAGGGCAAAAGATCAGA
CAACTGTGCGAATATGAAATGCGAGAGGGTTATTGGTGACTAGATTGTAAAATGCCAGCG
CTAAAGCGTGCTTCTTTATTACTGGAGGGAGGGGTCAAATAAGAGCCAATGAGAGGGCAC
CAGATGATGAATGCCATCTGatgaggagtggaggaggaagtctagctcatgac
>NODE_586_length_196_cov_4.647959
AAAGATGGCAGTTTGACTGTTGTCATGCTCGGAAAATGAATTTTTTTCTGGCTGAAAACA
AGGTTTTTGACATGGGACATGTAAAGTGAATTTCTTTGACAGGAACAGACTTGAAACAGC
TTGTGCCGTCATCTTGATCACATTTGAAGAAATTGTGAAGCCGACACATGAATGTGAACA
TTGCAGTTCAAAGTCCGCAGTTTGACTGTTATCCTGCTCGGAAAATGCCTTTGGCTGGCT
GAAAACAAGGTTTTTGACATGGGACATGTAAAGTGAATTTCTTTGACAGGAACGGACTTG
AAACAGCTTGTGCCGTCATCTTGATCACATTGTGAAGCCA
>NODE_588_length_326_cov_1.871166
GTCATTAAACACATCAGATCTACAACAGTAACAGTCAGTGAACTGACCTCAGAGTCTTCA
GGCTGCAGTCTGGACTCTCCAGGAAACCACACAGATGTTCCACTCCTGAATCCTGCAGGT
TGTTGTCACTCAGGTCCAGATGTTTCAGATGGGAGGGGTTGGACTTCAGAGCTGAGACCA
GAGAACCACAGCTGATCTCTGACAACCTGCAGTTCCTCAATCTGAATGAAGAATAAAAGA
TGTGAGTTGAGGAGACAAAGTTCCTGCTTGAAGTCATTCAGAGTTCCATCATGTGTTCAG
AGCTGAAGGAATCTGTATCTCTATGATGAAGTCAACGTTAGATCTTCTTCAGATGTTCTC
TCCATACGTGCAGCTTCATGAATGAGGTGTGTTCATTCATTCTAGCAGAGGAGAAGCTGC
TGGACCACAGAGTACAGatactttagctgacaggacatcaaggtgaaacc
>NODE_589_length_383_cov_3.882507
AATAGGCTAAACTCGTTGGAGTCGCTCTCCACGGAAGTCTTTAGTAAAAGGCGAAAGACT
TGTGCGTTTTGAAGAGAAACCAGCGTAAGTGTGCCTCTCGGCTGACCAGCAGCCCAAAAG
GCTGGCGGTCCCAGCCACCACCCTCGTGGTGCGCCTCGCTTCACGCTGTGACGAGCGGCA
GCTCCCCGGCAACGCCCAGTGCGCCTGGCCTCACCTCCCCGCGTTGCCAAAGGCTCCGTC
CAATGCTATTGCAGCCCGTCTGTGGGATGACCAGTCGTACTTTGGCCGGCATGCGCTCTG
TCCGTTGCAATGTTTGCTTGGAAATCTAACTAGCACGCAAACGCCCTTGACACTTCATCT
TGCAGTCCGCTCTTTGCAAACCCTTTGCGGCTCACGTGGAGCGAGGTGACACTGGGAGCC
CAGTGAAACTCGGTGTGGGTGCGGCGCCCCAACCTCACAGTTTGTGCTAGAGTGTGGTGT
TTTGTTGTTGTTGTTTTTTTTTCATTCCACAAGGCCAGAGAAGGGTg
>NODE_590_length_294_cov_3.431973
TAAACCATCAGCGGGTAACTGCTACTTCTCATACAACCCTGCTTTATCAAAAATATACTG
GTGCAGCCTCATGTGCATACCTGCAGCCACGTGTGCACACTTATACGCATACTGTTGGTC
AGTGGTATGTGGAGCAGGTTCTCGAGGACTCCTTTATGGCAGAATGTACCATGAAAGCCC
AAAGCCCCACCATGTCACAAACTACCGCTAGCCCACCCCACCCTTCTCTAGCATTTACCT
CTGGCCTGTTAAAAATGATATCAGCTCATGGAGGGCAAGCATTAGCATTTGCATTTTATT
GGAAGCACAGAGATTTAGAGCAGAGGATATATCAGCTCTGAGCAGACAGAATTAGTTAAC
AATGCATTACCTGCCTTTTATGGCAGCTATAACTCTTTTCCCCTGGTGGGGAGAGGAGAT
GAAGGGAGGATTGGGGTG
>NODE_591_length_424_cov_6.004717
CAAACAAGCACACAGATGAGGCACTACAAGCTCAAAATCCCTTTATTACCACTCGTTGTG
GAGAGGGTGCAGAAGTGGCCCACCAAGTGTTCCCCTCTCTGTATATAAACCCTTAAAGCC
TTGTCCCACACCCAATGAAAGGCCACTGCAATCTGTAAGCAACCCTGTTCCCATATGGGC
TAGCCTGCCATGGGCCTCGTTTGCCTTTGTCCTGTGGCTCTCTGAGGGCCAAGCCCTGCA
CGCCCCAGCCTAGCTCCAGGCATTTATTAAATATGCACCTTCCAGTCGCTGTGAAGAAAG
ATCCCAACCAGCTAATCTCATCACAGACTGGGGACCCTCCACATATGTAAATCTACATCT
GTTCCCCTTCAAAGAAAGAGATTCTCCAGGATTATCCCGCACACAGACCCAGACGCATAC
ACATACACACATGGAAATGTGCTCACACACAAACACACATAAGTACTCTTTCTCCCACAT
GGCCACTGCCAATCAAGATGTACGCCCTCTGCCACATGTAGTAGTCTGGCATCCACAGAC
TCCAAATGTACCCTCCTTTATCAATTAg
>NODE_592_length_305_cov_1.754098
CACTCACTGATTTCTAACAACACAGACTCTTAAACACCAAATTGCATGACCTGCCAAATC
TTCCTTGTTTTTCCACCTGTCATGCTGTGTTCCAAAATACCTGCAACATCCAGGCATTTC
TTCAGTGCCTTCTATTTAAAAAAAAATCTATATCTTAACTCTTTTAAAAACATAACCGTC
TCCTTTCTTCTCCTTGTGTCTTCCTTGCAACTTTGTCCTCCTAAATGACTGTTTCTTCTT
CTTCTTCCTGTATGTTCTTTCCCCTTCTTTTCCTGTTAAACTCAATCCACTCTGTCTTCC
CTGTTTCCTTCATCTCCTCTCTGACCATCTCCATCCCTCCTCATACAGGCACTCCATTGT
TTTGATATATGACCTAATTACTTGGTTAATTGAAGTTCTTGTAGATGCCACACAGTTTGG
TTGAGGGGGGTAATATCTGGTTGCCTTCa
>NODE_593_length_353_cov_1.759207
CAAATGAATGTTTTCCAGAGTTACAATGTTTTTTATTACCAAATTCTTTTTGTTTGTTTG
TTATGTAAACCAGATATGTTGGACTTCATGGTTGTCATCTTTACCCTTCCTTCAGGGATG
TTCGGCTAAAATTTCTGCAAGTTTATGATGGAGGCTTTCCTTAACAGAAAGTACTGAACC
ATTCAAAACTCAAAAATCAAAAATTACTGTAGTTTCAGTACTCTGAACACAGTGGTCAGG
TTTGCTGTTATCCTTTGATCAAAAACTATGTAATCTGGTTGGCGCATGCTTTGCTATTGC
ATGTAAAATTCTACATCACAGACATTGATTTTATTGGTTTAACTGTTCTTTGTTGTTCTT
TCTCTGACTCTATGAGATCACTGGAAGGATTTTATGTGTTCTGCACTGTATATGACAGGA
TCAAGTCACAGATACATAAAAGATACAGTAGCTGCTGtgccataaaaaatggatcatggt
aaatgtttttttcttcc
>NODE_594_length_425_cov_1.089412
CTGAAACGGAGCCCATTAACGCTACACGTTAACATGGTGTCAACACATTTGCTCTCCGTA
AAGATGCATAGAGGATTTTCTTCCTGAAGGGGGGAGGGAAAGCAGCAACTCAGTTTTACT
TACAAGGTTGATACACTCATGACATGAACTGGAATGAACCATCTTTGCAGTAGTTTGAGC
TGAAATATTGATAGAGGCGTTCTGGGGACATTTGAGACTTTTAATAATTTGCTGAAAAGG
GGCACAAATGAGACCTTCACAACCAAGGGGAGCAATAAGGCAAAGAGATCAAGGCAGACA
AGTAGAGAAAGGATGGACAACAATAATGAAAAAATAAAAAAGGAAAGCAAAAATGAGAGA
TGGAGAAAAGATGACTTCTTATCAGTTGGGGGTGAGAGCTGAGGACTGTTATCTGCTCTG
GCAAAAccaaaagtcatctccatcatctgcagttattaccaccagtccgctgtcaccggt
ggcaactgggcatgtcaccggggcaacaaaacaactcgtcagagcatgagcagaaaacga
aacagaggaagggggtatatggggataag
>NODE_596_length_350_cov_1.460000
CTAACTCTTAGCCTCAGAAGTACAGCTGACAGATATTAAGTTAGCTGGAAATGTTTGTAG
CTTACATTGAAGCAGACGAACACGTCTACTACTTTATAATGTTACTTCAACAAACTGTGA
AAACTTTAATTGATGTTTTAATGTTTGTTTTATGAAACTCCGTTTCACTTCCAAATGAAA
ACTGCTTTTTAAATGAGTGCAAACTGCAGAGTCACTAGCGTTAGCTTGTTAGCTGGACAT
GTTTGTAGTTGATTGTAGAAATACAGAACATCTACTTTACTATCTTTGAGTCTTCTTTCT
TCACCACATTCTTTCCTCTTTTAGTTTTCAGGTTTTCCAGAACCGTCTCTCGTTTCTTTT
CTTCCTCTTTTTAATTTTTACTCTTTTCTTTACCTTCATTTCTTCCTTCGTTCTACTCct
gaggtgtgacccccccaactgagcccaccatcgctacgacaacagccaatcagtgctttt
gtctccctgtcagg
>NODE_597_length_364_cov_1.832418
GCTTGAACCAAGTTGGCTGGGAACATGTTGCTGGGGAAGAGAGTTTAGGAAATATGTTAA
TATCTTTCAGTGAACGACAGAAGTAACTATATAATGTAATTTTAAAAAATTACATGTCAA
ACTAATGACATAAATGTCATACACGTGTTTGATATCACAAGAACACGTAAATAGGAGGAG
TACTGATTTGTAATCCTATTAAATTTAAGGTATCATTCAATGTAACGAAAGACGTTTTCT
TGTCTCTCATAGTTTTTAGTTGAACCTACATTATAGATATAGTTCATGGCCCCATAACAT
CCTGCAAGACGGTGAAATAGTACCTTTCCCTTTGCATGACCCGTATCCCTTCTTTCTGTG
AAAATGAAATCCATTTAAAGATTTTCATTCTGTTCATGTTCACCACTCCCTGTCCTTGTT
GACATTAATTCCATTTGTACCTCCATTCTGGATCCTCGTGTGCTCCTTTGGGCACAGCCA
GTCTGGTGTAGTTTGCTTTGTTAGTTAt
>NODE_600_length_290_cov_1.431034
CTGAAGTGGTTGGGCTTCCTGGGGTGCGCTGTCTTGGAGACAAGAACCACACAGGTAGTC
TTCCACAGCGATGGAACCCTCTTCAGACTCAGGAATCAAATCTATTGAACAGATTCAGTT
CATTGGCCCACTCCTGGTCTCCTGCCGCAGGTCCCCTCTCATGGCCTCTGCTGTGACCCA
AGATGGTTTTGAAGCCTCTCCAGACTTCCTTTGCGTTATTCTGTTGCAAGTAGGTTTCCA
TCTTGGTCTTATAGCCGGCCTTTCCTTCCCTGATCTTCTTTTTCAACTCCTCCTGCACCC
TCCTCAGCTCCTCTTTGTCCCCAGATCCAAAAATCCTCctcttctccttcagcagggcct
tcagttcagcggtcacccagggtttattgttagagaaacaccatactttcctggtgggta
cgatgttgtctatg
>NODE_601_length_295_cov_1.664407
TAGACAGGTTCAACCAAAGACGACTGGGGTTCCAGAAATAGTCCAAGCTGAAAGTCCATT
TAAAATATCAAATCTACAGAAATCCAAAAGGAAAAACACAAACTTGATGATGGCATTAGC
AGCCCCTGGAGCACAGAGGGAAAGTGAGGCAGACAGATGGAAAGACAAGACTATACACTC
AGACCAGATTAGGGAGACAATACACAGATGATTAACAAAACAGGTAAAACTAATCAAGTC
AAAGAGGAGGGAAACTGAGATAAAGGGAACAAGTAAAAACACAAGAGACACATAAAGACA
GGGATCTTTACAAAATAAAAGAGAAAATAACTGAACTTCACCTAAAACATTAAGACTGAA
GGACTTTGTGGGCCATTTTAGGCTGGTCCAAACCTTTGTGCATATTCGTAATGCAAGAAC
TGCCCCAGTACAACCTCCt
>NODE_602_length_468_cov_3.480769
GACATAAACATAGGCCAAAATGACAGGAATAGTCAAACAATGGACTCTGTTGCCCCCCCG
TTGGCTAACCAACCCTGCTGAACCCACAATGCCCAACAGAGCAGCACGTCACAGCCTTAC
CAGCTGTAAAAAGGGGTGGCGGATGTAAAACAACAAAACAAGAGGAAAAAAAACTAACAC
TGACCAGCTTGGCCTGTTTCTCTGCCTTCTTTGCAGCTTTCTCTGCTTCCTTCTGCTGTT
TCTTCAGGGCTTTCTTTGACTGAGCCTGCTGCTCCTCCTCTGTCGCCCTAAAACAGGAAG
AAACACACAACATAAACATTTAAGTCAACTTCCACCTCCTATTTCTCCTGCATCCCACAA
GGAAGTAGTTGACCGCCTGGGAAAATTAATTCTGAGCCATCAACACCTCTATCTTTCAAG
TCTGCACTACCTTTAATGCCATTGTTATTTCAAACAAAACAGCTGTAGCCTGTGTGAATG
GAGTGATGGGAGTTTAGAGAGAGCAactaaaagcagagatgtcagaaagtaagattatcg
cgataaacactttggctttaaggtggtaccctttctaacgcattttagaatttgtgaaga
atacagagcatc
>NODE_603_length_290_cov_2.151724
GTTTCGGTGTGTGATAGATAGAGAGATAGAAAATGACTGAGGAAAGGGAGAAAAATGGGA
GAAGAGAGAGAGAGACACGAGCAAGATGGGTGCAACAAACAATATGTAACGATCCTCTTA
AAGTATCAAGCAGGCAAATAAAATTGAAGGAGAAGGGAAGATGCATTTGTTTGGTATATT
TGCAGAGACCTAAACATTTCACAAAGGAAAACAGGGTTAGAAATCCAGGTAGCTTGTATC
TCTGCATGGACACAAGTCATCGCTCACAAAGCTGTTTTCAGTACAATTGATGCACTTTAG
GTCTAAATCACCTCAATACGCTCGAAggaaagagaagatttgtcattttactttcctatc
taacttggcctaaaatatacaaactgtactattattgctcttccaagaaaagtgattcat
ggaaaacatattat
>NODE_604_length_295_cov_1.006780
GCTGAATCTGAATGATTACTTTTACTTCCTTCCCTTTGTTTCCTTCTGTGTGTGTATTTC
ATACATGCCAAGTGTGTATTTGCTCAACCACTGCATCAAGCATCCTTTCTTGCTTCCATG
GCAACCTGGCACAGTTGTGATGTGCAGATATCATTAATAATTATTGCTCACAATTGGGTG
TTTTGCATTTGTGTTACTTCTACTACAGAGAAATAAAGTGGTAAACCCATGATGCCTGAA
AAGCTGACAATCAGGAACTCAGTCAGTGTTGTTAACGGTTAAAACAGACAAAGGTTTAGc
tgttttccattggtgcactggtataagtaagtgcaaaattagtaaagagcgtgcatggca
tacccaccatctctttttttaacgtggtatgataagggttccattttatgtttactttat
ctacgttttgaaagatgac
>NODE_605_length_408_cov_5.541667
GAAGAAAAAAAAAAACCCCAAAACGTTTGGAAACGCGCTTTTACGCGCAGCTTTTAACCG
GCCACCAATTTTTATCTGAGTGTTAAGATGTAGCGGTTAGTTGTGTTATTATAGAGCCGA
CATACAACCACGAACGGGAAGGAAGAGGAAATTTTGTACAAGAAGGAAAGAGTGGGGAGC
TCGCATCACCGCCTCGCCTCTCTCACTCCGCAGACTCTGGTGTGGGTGGCCTCCTGTCAG
CTCCACCGGCGGCGTCAAAAACAAACCAGACACTTACCTTTATCGTACAGTCCATCGCAG
CAGCCTCGCACTCTTTGTCATTTAGTCGCTTTGGAAATCTAACTGCTAATTTAGCCTCTA
ACCTCGCTTCAATTCACGCACGGCTGCATTGGCTCTATGGCGCAAACCATTGCAGTTTTT
TTTTGCGCACAGACCATAACCGGATGACAAGTTTTTTTTCTCTGCCCTCTCTCGCTCTCT
CTCTCTCTCTCTCTCTCTCTCTCGCTCGCTCTCTCTCTCTCGCTCTCTCACCCTCTAAAT
TGGGAAgtgaag
>NODE_606_length_401_cov_3.521197
GAAGTGGGTTTGACCTTATTGAGGCAAATTTGGCAGACAGTGAGGGATCTAAAATTAATA
ATTAGCTGTAAACCTGAAAAGTAAAAATTAATACTTATCTGTAAACCTATTGAGAAAATT
AATACTTACCTGGAGACCTGGAAAAGGGGAAATTGATACTTACCTGTAAACCTGTTGAAA
AAAAATTAATACTTACCTGTAACCTGTAAAATAATACTTACCTGTAACCTGTAAAATAAA
TTGCACTTATCCAAATTTAACCTGTAAAAGGGAAAAGAGTTGAAAAACTTACCTTTAAAA
CCTGAAAAGGAAAAACCGAATACGAAAAATTTGTATGGAGCAGAGTAGTATAAAAGGGGA
TTGCCCACACTCTAGCTCATTTGGATTTGGACGGTCGAAGAGGAAACATCTCCTGAATGG
AGCTAAATTTTCCTGTTAACCAGGGGGTGTGCCATGCCTGAAGAAGGCCCAAATGGAGGC
CGAAACGTCGCGACGGCACACCGGGGGGGCCCAATGTTTTATTTTACtacatagtggggg
gtgtt
>NODE_607_length_304_cov_1.029605
GATTAGATTTTATGAAAATTTCATGGTTTGGGTTAAAATAGAGCATTTCACAACACTATA
AATGTTAGAAGTTTGGTTAGGTTTAGGCTCCAAAACTCCAGTCTCACTCAGTGGATGTAG
ACTTTGGGTATAAGCCCTCTATATATACTAAAACAATTCCAAGTGTCACTATGTTGCAGG
GGCACAATTGCTGCATCCTGGGCTCAGCACCACCCAGGATGATTGTCATTAGTCTAAATA
AATACAAACAATCCAGAGCTTTTTAATTTACCCTCATAGCAGAATAACATTAAGGTGCAG
cggggttctttagcactaatacaaataggagataggtctggttatgcaagaataggttat
ttaaaaatgtcagggtttgggttaaaactaactatttcatcaactacatgtgaagggttt
ggttaggcttaggcatcaaaactacttc
>NODE_608_length_312_cov_1.637820
CCTGCTCCTTTCCCTCTGTCTTTGATTCCTCTCCTGGCTCTCTATCACTGTGTCTTCCTC
CTGTCTCTTCTTCTCTTCTTTATCTCCCCATTTTTCTTCTCCTCTCTTTCCTCCTTCCCT
TTACTCTTTACTTGTTTCCTCTTCTTATTCCTTTCCTATTCCCTATCATTTCTCTTTACC
TTTGCCTCATTTTGTTTTTTATTATCTGTCCCCATCTACCTTTTCCTATTCTTTCTGCTC
TCTTGTCCTCTCATCTTTTGCCCTCTTCTTGTTTCATTCTCCTCTTTCTTACCTTTTTTT
GTCATCCATTCACCTCTGCTTTCATTTCTCCTTCTTTTCCGTTCTGTCTCCTGTCCTTGT
TTCTTCTTCTCTGCctcttcacatttcctctgctatactttacctctcagtccttgtctc
ttcttttttctattcctctttctttttccttgtttc
>NODE_609_length_295_cov_1.064407
CAAACCTGAATCACAATGTTGACAAATCTTCACTGAACAAAAGCTTGTGTTTATCTGAAT
TCATGCCGCACATCAAACACTGGACCCAGGATGTGTTTTAGGGGTTTTGTTTGGACACCA
GACTTCAACCATTAAAAATACTGCAGAAACAAAACGCTGATAATGACAAAACACAAAAAT
GTGCCAAGTTGTGTCATTTAGTCTCTTCTTTTCTGCTCTTCTGTTGAAGGAATTTATTTT
AATACTCCACACTAAATAAAAATAATGTGTCAGGCTGGATAGTATGTGTATCATATGTGT
ttgaccggatcagttggtttccttttggaaaaaacaaagaaaaggttgcaaacaagagtg
tttgggttgatttcttctgtttattctgcattcatagtcacatgaaccaaaaatctagct
ggtggtgtcgtttcatgtg
>NODE_610_length_368_cov_1.500000
GTCCTGCGACAATCCTTTTTAGGCACCATTGCACTTTGCCCTATATTCACAGATCCTGAG
TTAATATGCTTGGCAAATTTCCATAAAATCCAAACATATATAGTGTTCTGGAGGTTCTTC
TGGTGGCAAAAAGGCATTAAACAGCTCAAACACAAAGTAGTGTCAGGTTTAATCATTGCT
GCCAATCTAAATATGTCGATATATATACACATCATCTGACCTGTCTGAGTCGAACACGTC
AGCTGCAGCCCGACTTCTGTGTTTCTACTATTACGAATGGGAATTTTACGTGAGGTGGAT
TTTAGAAGTGAGAAAGCAAACAAAAAAGAGAAACAAGAGGGAGAACTGAAACTGAAACTG
ACCTTTATTTGGTCCTTAGGAAATGTTATTCTCTGTAATTGTTCGGCTTCACAGTCATGA
GCACGGAACTACATTTACATACAGGATCTGAGTGATGACCCAgagattaacctggaacaa
tagcctcacacagtgtgtcaaacctatgatga
>NODE_612_length_296_cov_1.743243
GAAATGGTAATCAGACAGGACCTGGGCAAGCTCAGGTCACTCACTGTAGCTTTGGTGGAG
GAAAGAAAGAGTATGGCCGAGAGGCTCCGACAGGCTGAGGAAAGGCTCAATAGGAAGGAG
GGCAAGAGAAATGAGCAAGGTAATTTGGCAACAATAACAGAGAGACTGAGAGAGGAGAGG
CAGCAGGCACTTAAGTCTAAGGCAGATTTAGAAGAAAAGATTAAAGGCATAGTAAAGCAA
AAGGATGAGCTCCAAGACAGACTTAAAACAGAGGAGGAGAGAAACAGAGAGCTACAGAAT
AAAATAGCCATAATGAGGAAAAAGTTACAGATCTTAGAAAACAAGAGAGAAAAAGAGGAG
AAGTACACATACAGctctattccaaacaacactacccatctctgccaaactgaggacaac
aaagtcaaagaactgaccca
>NODE_613_length_344_cov_1.444767
TCAGGTTGCCTGCCAATGGAAAAGCTGGCATATTACACTTAAAGCCACCACCTTTATGGT
GGTATGATAATATAAGAGTATGAGGAACCATCCGGGAGACGCTATGAATCACTGTTGTCC
AAGACAAACTGTTTCTGTCCTACAGCATGATTAACGTTAAACTCCTGAGCATGTTAGTTA
AATATGGCTCCCCGTAGAACTTAATGTCACTGTGCCTATAAGGAACAGTTGCGGTCTGTG
TGTGATATTTGTCATATCTGTTATATTGTGGCTATGTTTTTGATGGACTCATGTTGTTAG
AAAGTGTAGTGGAACCAAACTCCACCACCTTTGGCAATGAAGTGGGATAAGTGCTAGATC
TGGGGTCCATGCAAATGAAAAACCAGAGCGGGGAGATGTCTTTTAGATTTGGAAGCATTA
TGGCTCCAGCGTAAGATAGAGTGAcaccgaaaaaagagtggaaccgacgatcacccagat
ttgtcaat
>NODE_614_length_292_cov_1.530822
TAAAAAAATCAAAAACAAATAAAAAAAACACCCTTTGTGTCGAAGCTACAGGCAGAATGT
AAACACTGCAGGAGCTGCTTTCATGGGGCAGAGCATGAATCAGAATTCAGCGGAAAGACA
TTTGAGGCCTTAAACGAAAATAATAACCACATGAAAGTTATTTAGGAGCTCTCAAATGAG
ACCAAACGTAATTTTACATTATGTTTTAACAGCTCAGTTTATCAGCTTTATAGTTAATGC
TAGTAGTTGTATTCACATGGTATTAAGTTGTTAATCCACAGCTCCTTTGACAACAGAAGT
TTGAGTTGTGCTCTGTGCACTGTCAAAACTGCTGCTTTTTATGCTGCCAGAGAGTGAAGG
AAGGGATGAGAAGACAGGAGAAAAGGGAGAAACTCAGGATGCAACTGAGAGGAAAGAAGG
TGCAaattattttgcg
>NODE_615_length_321_cov_2.996885
TGTTTGTTTTGGATCACGTCCAGAATTTTGGAGTTCGTGCTCATATTTCATCAGGGATCA
GTTATGACAATTGTCAGCTTGGATTCAACTTGTTGACTCAAGAATATATGACAGTTTTGC
CAATTCTTTTCTTCTCTCTCTCTCTTCCACTCTCTGCCTCACCCTTCCTGGCTCTTTATC
CATTAAAACTAACTCTCTTACCTTTTAATTTCTGCATTTCCTCCATTTATCTCCCTTTTT
TCCAGTTAAGAGGTGGTCAATGCACTTCCAAATGCAACTTGTTCCCGTTTGACTGTATAT
ATGTGTAATTTTTAGTGAGTCAGCATGCAACTTGTTTCCAGTTTCCATCCTCTGACTTCT
CTCTTTCTCCCTCTCTCTCCCCTGTCATCCCTCTCCATCTCCGAGTTAAGGGGGAGGCTC
GATGTTGCACCTTTGCCTGACTGTTCACCCTTCACCAGTCATGTt
>NODE_616_length_296_cov_1.027027
GGATTATTTATTTGTATATCCTTTCCATGCTCAGTGGTACCGACTCTTTGTTAGTGTTCT
GTTTGTCACCTGTTGTTATATTATGCATTCGCCTCGTGTTTTCTAGTTGTATTATTTTCA
TCCAGTATTCAGTGTGTTTTCAGCCTCCAACCATCAGAGGTCGCCTCAATTGTAGACTGT
ATGCCTATATTCCTTCCTGTTGTAAATATCTGTTGTTGTAAATAATCGTAAATAAAGTAT
CATTGGATTTAAAGTAAGTTGTGCTGTGTTTAGTCATCCTGCGTTTGAGCCTCTGCCCCG
ttacgtgacacattgctctttataagtagaggaaaatggaaatcattttgattttccatt
taacataagattagactttagcctccctttttcttcactttattaaaaatgttcagcttc
atgccaaatttcacgctctg
>NODE_617_length_298_cov_1.483222
ATGGGTATTAGATTACCCACTTGATTGGCTTGGCTTTGTTCGAGTGAATAGACCTGGCGG
TCTTTGTAGATAGAGGAAGGTCAAATACAGGATGTGGAAGAGGTGCTATCGGGTGGGATT
GTAGATCGAACTTGACTCATCAGTTGACACTGCAAGGAACTCTGCTTTGCAGTAACAAAA
GAAGGCCAACAGAAACACTGATTCTAGAGTGCTGGCTAAAGGTTTAGACACAGAATTTTG
GAATGTATTGATGCCTTAGGATAGGAGGACAGATATCGGTGGAATATGACCATAATTAAT
AAATTATGTCACAGAGGAATCGTGGATGTTTTAAGTCCCGGATGGAGGTGAGCAATATGA
GATGGAGCTGGATATTGTAGCTACACTGAATGATGGAAAGGAAAAATAGACTATTATGTA
GGGAGTGAAGGGAGTcagtgat
>NODE_618_length_291_cov_1.106529
AGAATTAAAAAAACAACTAAACTTTGGACTGAAAAGCAGTGTTTCACTCCCCTCTCTGGT
TGAAAGTTTCACTCTGTCCTTAATTTCTATTGGGAGAAACAGCTGGACTGCAGTTGTCTT
TGTCTAGCTGTAGAAAGTGAGACAAGATGACATAATTCCACTGCACAGGGTAGACAGGCT
CTCAGACATTGTCTAATTTCTTTAATCCATCATTTATACAAATTAGGCAAATCGAAGTCT
ACTGTGCTCTGTATTTAAATACCTTTGTTAAAAAATGTTTAATCTAATTCTATGGACAGT
GCAGAAAGATGAGACTCAAGCAGTCCAAGTTCTATTTATATAGTTCATCAGACAAAAACA
GTTCCATCGTTCTGCTTTCTTTTGGCCCTGGAATAATGCATTCATTTAAGAATGAGGGGA
GTAAAtatacaactg
>NODE_619_length_335_cov_1.785075
TGACGATCAGGTTAGCTCCAGAGCATAAGTAACCATAGAGATCTAGCCGGGTAAAAAGAG
AGCCACCTTTGTGATACTAAAAAATCTGGCTTTCAGCTCAACATACCTCGCTAACCCACT
AATCTTGCTTCGTAGTACAGCTCCCAGGTTGCAGCCGACGATCAGTGCTTCACTTCTTCT
GCACCCACCACCCCCACGAAATATTTATCTCTTTTGTCCCTTCTTTTTCACTCTTCTCCT
TTTCTTCTTTTATCTCTTTATCTGCTGTTTCTTCTCTTCTTTTTCCTCTTTTCTTTCTCT
TTCCTCTCTTTTTTTACTCATTTTTTGTGCCCTCGTCTTTTCTGTTTCTCTCTCTTTTTG
TCCAaacctcattgtccacctcacaaacttgctgtgtctgttctcactttgtttttttca
tgtagagctcctcttatttttcctcgacttctttctttttctggagcagctcttgattt
>NODE_620_length_305_cov_2.465574
ATTATCCTCCTCAAACTTTGCATAACTTCTCATTGGTCACTGGTATATAAATAACCTTAT
GTACTTCCTCCACCATGCGCTCAAGCCACCAAGAGGTTTTGGGAAAGAGGAGGGGATATT
AAACCCTCTTCCTCTCCTTCTTCGCCCTCCCTCCTCCATCTCTTTGCCCACCCTCGGCCT
CCGCCTCTCCTCCAGTCCCTCTCTTCCTCGCCCTCGCCGGGTTTCACTTGGAGCTCATGG
TATAGCAGCCGTGTGGGTGCCACTGCATGTCACGGATGCGCCTGATGGACTGCATCTGGG
GGCAGCGGGCGCCAAACTCGTTGAAATGCCTGAACTCGCCCTTCTCCAGCAGGAACTGGC
TGCCACGGTAGCCAGGGAACTGGTAAcccacccaactgggggattgaaatagagggacaa
aaaaggaatagataggattacaaggttgc
>NODE_621_length_297_cov_1.020202
TAGACCAGGATGTCTTTATCACTTCTAACTTTCTCTCTAAGTAAACCCTTGACATGGAAA
TATTACTGAATTCACAGCACTGCTGTTGTTTTTAACTTGTGTGTGGTGAGTTTGTCAGAC
CACATTGCAGTTATAAAATCAGTATTTTAGCGGTGCAGAGCAGCAGCTTGGCAATTGCTA
TGAAGTATTCTGTTGACTGACAACAGAAAGAGAAAATTATGTAAATGAGAACAGCTTTAT
GTGGAGCTGAGCTGTATTAAAGTACAGTACATGTGAACACAGACAGCAGGAGGGAAGCAA
acagatgtaaacactggccagcttgacattaaaacacaattactttattattggtatcac
attgatcttaaagtttccgccagctctgaatgtcattcagctctatagtttccattgagc
cctgactagtggacatacaat
>NODE_623_length_444_cov_1.355856
ACAGGAGAATGACATGCCCACTCCACAAATACACACCTACAGTTTATCCACAGTGTTGCT
CCACCTTATTGTCTCAATTAGACTCAAACAACAGAAGGAGACGCTGTATCAGGCCGTGAC
ACACGTTCCTCACTTTTCTGTTAAGGTAAGCAGCATTTTATCTGTCATCAGGTGAGAGAA
AATCAACCATACCAAACCAAAAGGTGAAAAAGAATACAAATACCACACTACGTGAATCTC
AAACTGTCTTGTGGTTTGTTGGTAACAAAATTTAAATAATGTGCCTTTTTTTCTGCATTT
ATGTGTTCAACAGACAACTGCAAAGTTGCTGATATTTATTTTCTGAATTAGAATATTTAT
TAATATTTAATATTTATCACACCTACTACATTGACTATGTATTAGCCTAATTAGGAGTAA
ACACAGAAAATGGCAAAAACAAGTGATGAGATCTCTGAGAAAAAAATAAAGGATTTATTA
GATCTGCAGAAAAACTTTCTCTCCTATCAGTAGTTGGGTATATTGTCAAGAGTCATTTAA
CAAGTACTGACCTAATCAAGTTATTTcgctctgtagtcattaataacc
>NODE_624_length_319_cov_1.514107
GGAGGAAAATGAAGAAAACGAAACAACCAAACGCGACTCTCCACATTGGATCTTGTGCGA
CCTGTCAGGACTGGACCGTAGCTCAAGGCACATCGATGAGGAACAATTGTTTTCGTGCAA
TTTGATAAGATGAGAGAGAACGTCTGGGAACTGAAAAGCAGAATCGATCTGTTGTTGCAG
GAGAAGGAAGGAAGGAGGAAGGGAGGGAGGAGAAATTAAAAAGAATGGAGAGATGCCGAG
AAGCGAAGAGAGCTGGTTGTTTGTGAAGGACAGCGATAGAAAAAGGCCTCGACAGGCCAA
ACTAATAGACGGCTGCTGGCAAGTGCCTGATGTTGGGTTTACAATATAGTGTCTTTATCT
CACTAACTACATCATCTATGGAAAAATTTGTCACTAACACTAGAACATGCAGATTTTTTT
TTCTTTTTTTAAATAGCTTTTTCACTTAAATTCACTTTTGTTc
>NODE_625_length_318_cov_1.415094
ATGACAATATAACGAAGTTGGGACAAGATTATTTGCCTCTATGTGACAGTCTTCATAAAA
GGTGGACCTGTTGGATCTATGTTGGCCATCTGATGTGCCGGTGACATGTCCAGGATGTGC
CCTGCCTTTGCCGTAAGTCAACTGAGATAGGCTCCAGCCTCCATGTGATTTTCTACAAGA
TAAAGCGTTGTATAATAAATGGAGGGATGATGAATAGACTAAGTCCTTTGAGTCAAGCAC
TGATGGTGACTGTAAATGGGGCTAGTGTTTTGCTGACTTCTTCTGGTCATATGCCTCAAA
CGGAAGACACAAAAAGTTATATTATGAAAATGGCCAATATCATGCTTCTTCACTTaaaag
agaaacatttttgcaacaatagtcaaaataacaaaggcgagtagaattgaatctagccca
gtgggagagattttgtctctctcttagccctagatttttata
>NODE_626_length_363_cov_1.539945
ACTACTAGTTAGCCAGCTATACGACTAGGGGGAGGGCAGGCGGAGGGAGTGTGTGATGCA
GCAGGCAGGAATCTAGACAGATAGGGGAGGAATGCAGTAACCTCTATGTGATAAGGTGGT
GTAGAGAGGCTTGCTTCGGTGTTGTTTTCCTGGAACATGGTGGGGCAAATGTTTGAGTAA
AGGATGCCAAAAGAAAAACAAGAAAAACAAGAAATACAAGACACTGGGTGTTCTGACAGG
TCGTAGTCAACAACAGTTGTTGTGATAGTGAATCTAAAGCAGCAGTGCAGTCAGACTGAT
GGCAGCCATCTAAATGTGATCAACCGTGTTCATATGAAACAAACATTTTAGAAACACTGA
ATCGTATCATACATTTTAAATACTTCATATTTCAGAACCGTTCTGAAGTTCCACCAGAAG
CCATTCAAAGTGGTGCAGATcacatgttgactgcccacacctgaggaccagcgagaggag
ggtgaagcgtcttctgtcattcatact
>NODE_627_length_311_cov_1.009646
GGAACTCTCCTGCTCTTTTCAACACTTTTCAACTTCAGCTGACATTTTCTCTCCTTTCAG
CTCTCACATTTCGTCATCCACCTCAGTTTATGTCGGTCTCCGCAGTCACTCCAACTTCTT
TCACTGCTTCAGATGCTACACTTAATTACCCATAAAATTACATTGCATACAAAAACCTCA
ATAAATAAATAAATAAATAAAAACATTTACAGGAAAAATGCCTCTAATACAATTTTCTGC
ATTAGCAGGCACATGTAACTGCTCATCAGACAGATTTGGTATTTTCGAGTATTTTTTACT
ccataattgcagttgcctcaataataaccagcaaaatactgcgaaagtgatcatcctttg
cacagtgtgttgatgcagcaatgtggttcaatgcagaggtagtggcaaaaatcacaaagt
ggggaagcttaggctaaaagtgcataaaaccacag
>NODE_628_length_302_cov_1.013245
TGCACAATTCACAATGTCCCACTCTTCTATCATTATGATTTACAACGGCATACCAACACA
CAGGCTTTGGACTTTGCTCAGGGTCTGATGGCGGTTTTGACAGCCACACAGCTGCATGTC
TGTGTATGTGCGTCTCGGTCTCTGGTCGAGTCAGACAATAGGACAGTTATACTGGTGAAA
CCACGAGCTCAGCCCCGGCCCGCTCCTCACATTTTCCATCTTACCATATTCTCTCGCTTT
GCCTCTTCTTCCCCTCGTCTTCGCTTTCGGCTCAGGGGAGATGAGGAGTGAGGGAGCATT
cgtttacacagccgactctttctttctgtttttgctccttatttctccaaaatcactcat
ctgtcttaattatgcgtctttctcatgatctcatttcttcccttctttctgtaaaactag
ctctctgtgaatttcaagagaacgat
>NODE_629_length_303_cov_1.016502
GTCATTTTATGGCTACATAGTGATAATGCTGTCAGAAAGTAAAAAGAGAAAAGAGAGAAA
GATGCGCAGTGAGGCACAAAGAAGACTGAAACAGAAATAAAGGAAATAAGAAAGAGAAAG
AAAGCAGGAATTGTTACTCCTATTTTGTGGCTGCTTTTAATGTGACTAAAGTCATTACTC
CCAGTGTGTGCTGATCCTGTTTGCCAATTCAGCAACTACTTCAGATTTCCATTAATTAAG
CACTCCAGATGCAATAAGCATGATGTGATTAATCATATAATAAAGCATCCAGTGTGTCAT
tacattctccagaattattcattcttcgaatcaggacagcaagtgacctatataaattta
tggcattgtgtttccttgctgtgtttgtggtattaaagcttgcctttgagaaagatatcc
attgaatctacagcttctatgctgaca
>NODE_630_length_305_cov_1.022951
AATGTGAGTTCAAATAATTTACATATGGGGCATGAGAAAGAAAAGAAGGATGTAGATGAG
AGGACATGCAGAAAGTGGAAAAAACAGGGAAAATAAACACTAGAGCATAGAAGCGCTTCT
CTAAAATAATGTTATTGATGAAATGCCTAACATAATGGATTCCTAAGTTTAGAAACTTGA
AGCTACCCTTAAAAAGCTTTTATTTTTGCATTGCACCTAATAACAATACAGTATATTCAT
ACACTGAGACTTAAATAATGTGTTAAAACCAAAGAGTAACGAGTTCAAAATGGCTGAAAg
gaaagatgtgtatgataactacaataatcgagacctaactagagcggctgcgattagttg
gcataattggtgatgttgacacttaacatattttggcgataaattttaaaggaacacatg
cttttcaaaaagaaaattaatataatatg
>NODE_631_length_421_cov_1.394299
TATATTCAATCTATCTGACCACTACTGGTTTTATGCCTGCTCTGGTTTGGACTATAAGTG
ACATCCTCTTGGGTGCAGTCATATTTTGCAGCCATATGTTCTCATTTGTTTCAGCTCCCA
ACTAAGGAGCATAGTCATTCACAGTTCTACTCTCTTGGTCTCACTCGCTGTCACTCCACA
TCTTTCTCCCTGGATTCTGTGTCTTGTGTTCTTTTAATGTGATTGTCTCTCCCATGCTGC
TGTCTGTCATCTGAATCTTCTTAGTTCCACTTCTGCTTGAAATCAGTAGATGGCATTAGC
ATGAGTTACTATATCCTATGTATTACATTAGGAACATTGTTGTCCCGGCATATCGATAGG
AAGGTAAAAGGAATTTGCAAAACAACAGTGGATCGACAGTAAATATCCCTTAAATAATTG
AATATGGCCTTAGAGTACttttgccccaaaggcattgtatctcattctccccctgtgtaa
caacacccctacattttgaaagatggaaatggtttgcagcgaaatcatttgttataatgt
tatgatccttttcttgtatcctgtc
>NODE_632_length_292_cov_1.907534
AACAGTGAATCACCAAACATCCTGTCTCTCTGATTGGCAAACTAACAAACACAGCTTGCC
TTTCCTCCAACGTTTCTTACCCCAGTTTGTTCCCTGCATCGCACCGGCTCCTCCAGGTTT
AACTCAGCTCAAACACTTACTATGTTCCTGCTCTCCTGGATGTTTGGCTCCGTTTCCGAC
CAGCCCTCCAGAGGAAAACTTCTCTAAAACCCCCCTCCTTCATTTTCAAGCCGAATGCCG
CCAATGTGAATGAGAGCTCAGTCTCCTCCCCTTTCCTCTCTTTAGTGCCCTCCATCCCAC
CTCCTCCCTGACAGATACACCTCCTCTCTCCCTGCTTCTACCATTTCCTTTGACCAAAGA
AACTACACTCTGCAAAGTCCTCTCCTGTCTTTGTCAGGCAGGGAAAAAAAGAAgaaagaa
ggaaaaaaacagaaag
>NODE_633_length_295_cov_1.474576
ATAATGAAAGTGAATTTACTGAGGTGTTTAGGGCCTGTGCTGTGATCCGTGCAATGAAGC
ATGCACAATTGGATAACAGAAAGGCCACTGAAAACCATGATTTTGTGCAACATGAGATGA
CATTTCCTGATACTCCTTGGTCAGTTTCTCGTGGTGATTTGGTGTCAGAACAATATGCAG
ATGATTCCCTCAAGGTTCTGTTTGAGATGACTCAGCTTTCTGGTGAGGTGAAGAATCAAA
CCTGCTGTTATTTCTTTGAGAATGACATTCTGATGAGAAAACGGATGCCTCTGGAAGACC
ATTTTATTGGTCAGCCTACTTATCTTGAAGTTACTTAAGTTGTTGTGTCATCCAGGTTTC
ATAGTATGGTGTTGCAGATTGTCCAATATCAGGTTGGCCATTTAGGTGTCCAAAAGATGT
ATGATTGCATCTTGAGgta
>NODE_634_length_292_cov_1.068493
CAGTTAGACTATGTACTGTGGCAGCGATTGTTTTGAGTTGTTGGTTAGCCCTGAGTGACT
CACTGTTACTGCTGTACATATACATCTTTCCATCTACAGTTATGTGAGGAAGAAGCTGAG
GTGAGTTGAGGTTGAATTTGGTGTATAAATACTGCAGCATCACCATCCGCAGTGCTCTCA
GTCTGAACTGTAGCAGACGGAAAACCAACAGTGTTCAGCGCTCTCTCTCTCTCCGATTTT
CTCCTTCTCTTATTCACACATGCATGTCCATTGCACCTTCTTTGCATTACATCAAACTTc
gatctcccttatatcttcacgcatccaaatacgccaaagtactatcctcggtctttaact
ttagaatcacaacacagcagactgtgtctttaaccgtgatgaggcttgttttgttgtgtt
ttactgacggtgtatg
>NODE_635_length_394_cov_1.482234
AGAAGAGGCATAAAATCAATCAACAGAAGGGGCTGGAGAGGAAGGTGTAGAGCAGAAAAA
GACAATTGAATATGAAAAATAAAGGAGGAGATGGGAAGCTGATGGGGGGATGGAGGGAGG
GGAGCAGCATGGAGGAAAGAGACTAAGGAAGATGAAGAGGAAGAAAAAGGAAAAGCAAGG
ACAGACGATGTTTCTCTATGATCGTTTCCCAAAGCTCAAAATATAGTTCAGTTTCTGCTT
TGTGACTTGGTTATTGGTGAAAAAAGAAATGTGATGAGTTTGTAGCAGAAGACAGCAGAA
AAATGTCAGCTTTCTGCCTCAGGCACTTGGACTATATTCAGCATTGAAGAGGGGGATGCA
CGCTAATCAGATTAGTTTGTTTCTGCACTTGTAAGAGACAGTCAGCAGTGTGATGCAGAC
TGTGTCCCATATTTAGCCTCCGCCAACATGAAACAGGCTATCACCTCTGTTTAGTGGTGG
TTCTGGTCTGTTTAAACGACAGAGGCCAGACTGAGGCCAGGTACATTCACTATGTAAc
>NODE_636_length_310_cov_1.003226
AGCAGCAGCAGCATCACACCTGAAAGATTTCAAATGTTTTCAAAGTGAGTGTTCATACAT
TGTGTACAGACTGTGCTCTTAATTTTTTAACTTATTTTATACATAAAAAACAATTGTGCA
TTTGTAAATAGCCCATGTAATTATTGTTTTAAACCTGTAAAAACAAAAAATAATGGATAT
TTTGATTGTAAACTCGTTCTGTCTGATGTTTTAATGGACCAAAGTTGTTTTTTATATCGA
GTGTCCTCTTCGTCCGTGATGTTCTTGTTGTTGTTGGCTTAAAATCTTAAGCATGTGTTG
GCTTTCGTTGTGTTTTTTGTTTTCACTGTTTCTTCCTTCCTCATCTGGAGTTCCACACCA
CAGCTGGTGTTTTTTGACTTTGGCAATTAAATGCTGTGCATGCGTTGCGTTGTTTGTACT
TCTTTCCTAAAAAGCTGTACTGTGGACTTAATCG
>NODE_637_length_296_cov_1.047297
AGTTCAAGGGTGTCTAGTTAGATATTGAATGGTGTCTAAGCAGAAGTTTTCACACGTAAG
CTCATGGACAGCAGCCATACTTTTATAACCTTTACACTATATCTACTGCCATATTTGGCT
TTTTTTGCTGTAGTGCAGTTGTTTCTTGAAGAAAATGCAGACTTTTTTCGTTAGGGTGCA
CATCAAATAACTATGCCAATATGTTAAGTTAGCATGCAGCGATATGTAAGCTTACATGTA
AGCAATAACAAGAGGACAAATAATAGAAACATGTTTTTCAGAGCGATCAAAAAGAACACc
actgtcattgtgcattaaccaacctcttgtttcggtccctttctttgggacaaacatata
aaaaatttcaatgatcacatgtaacattcattccttctatatgataactgagcaacatag
tcctgccggctatcgtgttt
>NODE_638_length_303_cov_1.033003
TTTATGTGTTTCTGAGTAGACTCAATTGGAGTTTGTTTGTGGTCTGAAGTGGACTAACAA
CAAGGTTTTACAAGTCAATCTGTAATTGTTGGATTAATTCAAAAACGAGATTACTAAATA
TTCCATCTGCTGTTTGTGAACTGTTCCGTTAGCAATGTAAATATTTCTGTGAACCATTTG
GTAATCATGGTGTGTGCATCCCCATATGAGTGCAGGGATCTACCCTCATTAATCACAGTT
AGAAGCAGCTTAAACTCTTGTCTGTTGTGTTTGCATCCTCTTTCAGTCTGCTACATTTCC
cattaatgtggacagcgtgtttctgtggatcaggctgtctttgcactttttacctccact
gtagatgatcaaagaaactgtttgatatgtctcctcattttaccaattctctaaaatgga
tgtgaagagttcagagttagtactaac
>NODE_639_length_308_cov_1.055195
CTAGATCCCCACTCACCCCTACACATGAATTAATATTTAATAGAATTGTCCTCCATCATC
CGCTCATAACAAAAGCTTTGTGCATAAATGAGAAGCTCAGATCAGGGCTCAAAAGAGCAG
GATCCATGACATGAAAAATGGGTGTTGGGCTCGAGGTGAAGAAACCTACTTATTAAACTA
GCTGAAAGCTGTAATTTTGCAGAATTATCTGTACTCTGGGAAAAGATAGCAGCTCTCTCT
GAATTCTAAAGCACAAACATTATTTATTCTAAAGGACATGGAATAAAAGGCAGATTCATT
TGTTCTGTGTTCATTCGAAGATTGATCAAATCCCTGACACAGAGTTGAAATAAACCTAAA
ATAATCGGTATCATATTTCAAAAACGTACACTCTGCTTTCCCACTTTCTACTATCTCCTA
CTGTCAAATAAGGGATAGCGCCATtttgagtc
>NODE_640_length_299_cov_1.033445
AGGTATGGAGTCAGGGTGTCACAAGGCCCTTTTCTGTTTACTACCGGAGTCCAGCCGACC
CACTCAGCATGCGTTCTAACTCAGACAGCGTTCATTCATTCTGCCAGTCCGTCTTTAAAG
TAGGATCGCAGTGTTAAAACCAAAACAGTATTTTTTGTAATTCTTATCGCATCCTTGTAA
AGTTAGTTTCATGCCTTTATATTCCACAATTCCACAAGCACCACTTGCAAAGATTTTGAA
ACATTAAAAAGAATTTAGGATATTGACACTAATTTCTGAGTCATCTTTATTGTATGTAGT
ctactttaacacaatcaatgaagtaaagagatgttaatcttattttacaaaggtgctaat
tcatgtgaaaaatcaaacgtctaagacaaaagtttgtcagttatgtaatcgtccctacag
ttaatgtttttcagccagtgtgt
>NODE_641_length_298_cov_1.271812
TATACTTTCATTTTTTCTAAAGAAAAAGCTTCATAATTTCCTCAAACGGCGTGGCGCTGC
CGTTTCTGGCAAGCAACGCTAAAGCTGGATAAATAGTATAACTGTTTGTGGCTTTTTTTT
TCAGTGGTGGATTTGTTGCTCTTGTGAGTATTTATAGCAACAGGAAGGTCAGTGTGGGAG
TGATTCTAAACAAACCTCAACGGCCATATTCCTCTTAATGAAGGAACACGTAACACTGTG
ATCCAGTGTGAATAATTCATGTGTCATTAATCGTTTTTGGACAACAATGGAGGTCTATGA
TGCACAGGAAGAAGTTAAATTAGACTTTGAGAACACACtaaactttgtattcactcactt
cattggtggttctgatagctcttttgcagagtatgagcttatccttcagtgacttcattc
tgttacacaacttggacattgt
>NODE_642_length_355_cov_1.692958
CCCTTCTAATTACTGACAAACATGCAAACACCCAGGGATGCCACTGAGCGTCTTGGCTGA
GATGGATGGACAGGTGAGGAGGCCCTGTCACAGATAGTGTGATAGCTCACATGAAGCAGC
CGGGTGCTGACAGAGAGATAAGTTTATACCAGTGGATGATAGATAACATAGCAGAGCCGT
AAAATCAGTCCTAATTGCACGTTAGAGTTTCTGGACAGACAGCAAGATGAAGAGATGAAA
AGGATCATGGTGTGGCAGCAGGGACATTTTGAATAAAAGGCCCTGAGGGAATAAAGAAAA
AGACTGTTGTGCTTAATTTTATTCACTTTTTTTTTAATCGGAGATGTTAAGTAATGAATG
AGGCTAAATGACACATTATATGTCTGTTAATGTTTGTCACCATAACAAGTATAAAAATTG
CAATTAACGTCAACAGCTCCTCAAATGCTTGTGTAATCTTAATACATTTCTCACTGTAGC
TGCACTGCAGAAGAAAGCg
>NODE_643_length_344_cov_1.747093
AAGGAAAGAGAGGAAAAGAAAAAAAAAGAGGGACAGGTTCTAAAAATGGAAAGATGAATA
AAAACAGAGGGGAGGGAGGGAAGACAGACACAATTCAATGAAGAGAACAATGAAAGAACA
AAAAGAAGAGAAGGAAATAGGCAGAAAAGGCTAAGAGAAAATATTGACTGGGGAAGAAAT
GAAGGAAAGGTGTGGAAAAAGAAAGAGAAGAGAGAAAAAGTAAGAAAGATGGGATTCAAG
ACTGGAAGGAGGAAAGATGGAAAGAAGCAGAAATAAAAGGAGGATAGACAGGATGAAAAG
AAGTGAAACAAAGAGAAGATGAGTTCTGGAATGGAGGAAGAAACTGGAAGGGGGAGAGAC
AGCGAGAAAGGATAGAGGAAAAAGAACAGATGAGATGGAAGGGAAGAAGTAAAGGAGAGA
GAAAGAAGATGAAAAACAAAGGGGAGAAGCAACTGGAGAGGGAAAGCTGCAGGGCTGCag
aagaaaga
>NODE_644_length_301_cov_1.621262
GAAACTAAATCAATCACACACTGATTGTTTGAAAATCTATTTTACTAAAAGACAACTTTA
CATTTTTACATCATTCTGTGTATGCATTTGGTTACAAAGCATTTTACAGAAAAGCTTAAG
TCAGTCAGTCCATTTCCCTCTTCCATCAGTGGGCTCATTATGCTTTGGAAAACAAAAGAA
TTCCTTCTTTTTCCTGTTGAAACTCTTCCCATTTCTTCTGCAGCTCTGCCTTTTCCTTCT
GCAGCTCCTCTCTCTGTCTACTTAACTCTTTGGCTTCCTCCTGCTGCGCTTTCCTAAGAG
ACTCTATTTTCTCCCTCTCTGCAGCTGCCTCTCTGGCATCGGCTTCCCGCAGCTTCTCCA
GCAGCTCCCTCTGATGCTCCAGAGCTCGAGCCTCCTCCTTCTGCGTTCTCCTCAGAGCTT
CTATCAGCTCCCTCTCCCTCCTGAa
>NODE_646_length_297_cov_1.050505
GGTATCGGCTCTCTGATGCATCTTTAATCTTTTGCAATAAATTTCAATTTCTTTGATACA
AGTGTCTCAGGATGAACTTTGATTTAATGTGTGTTGTAACCCATTGTGATGTAACAAAAT
ACAACATAACTGCATACGTTCATAGGCACTATTAATCCTTCTCAGAGAATAAACATAGAG
CAGACATGACTGCACTAAGACACAGTTCCATGAGAAAAGGACGTTTCAACTTTAATTGTA
AATGCAGACATTTTTACACATCTACAAATTAATGTTTTGTCATTAGAATTAGAATAAAGt
gcactagatgtaaaactgcaaaagttttggttttttttacactttaaaataaatgatttg
ccaatgcctgcctgtaccactgaccttgccaaatggagacagaccattgtgttcagatgg
ctcggatccagtgtcaacaag
>NODE_647_length_298_cov_1.026846
ATTACTTGTTGCAGCTGTACAAACAACTGATCAATGGAAATAATCATTACTTCCAGGCCT
ACAAGTGAAGCAACATTTAATGCTAAATTTGACGAGAGATTTCAAACTGTCTTATAATCA
GTGTCACATTAAATTATGTTTCTATATGTGCATTGTTGATGGTTCATAGTCAGTTTTTCT
GCTTATTTATAACTGCAATAAACTTACAATGGCATTTAAAGGGTTTCATACAATCCTGTC
CTTGTGTAATTCTAAGTAACCTGCCATAATCCTACCCAGTTACCAAAACAGACCTCAAAA
agctccacattaaatgactcaaaggagagaaaaacgtgtcagagccggtggaacgagaga
caaacaagcgtaattcatcgccagctgctccggatcagcacactgctctttattttgatg
atctgtacacagcattagttac
>NODE_648_length_336_cov_1.568452
ATGATTCAGACTCAGTGTTGTTTGCTTGGCAGAAGGCTAGGCAATTATTAGGAGACATGT
GAGCAACAGAAGATTTCCACTCCCCACTCTCAGACCTGTTCTCTCCCACTGCTCTCTTGC
TCATAGCCCCACATGGCACTCAGCTCAATATTGCCCAATGCTCAACTCAAACTTTACCCC
AGCGCACACGAATTACCCACCGCTTGCTCCTAAAACAGAAAAATATAATTTTATTCTAGC
ACTAACTTTAACCAAAGCAAATAAGACCAGAGCTTGGCAGATTCCTCTGGTTCCTACCCA
GATTACCCTTTGAGCTTGTGATGCAAGTACCAGAGCAAAACCGAAGCGGCACGGAGTGGT
TGATAAGGTGACCCGCTGGCTTCttaaaaaatgtgctctttgctcaccatcaaaatcctc
atgctcagcactcttttacactgtccagtcccatgctctggcaactgttgcagtgctaac
>NODE_649_length_329_cov_1.310030
CTGCGACAGAGATGGAGGGGGTTGATGGGATGGAAATAGGCTAGAGAAGGCAGGCTTGGC
AGGGTGTAGTTCCAGTCTGGCCAGCCCTCTAATTCAGTCGTCATTCAGTCTCTTCTGCTT
CTCCACTTTGCCTTATTATCTGTCTTTCTGTCATTCACGAGCTTTCCCTCTCTTCCATTG
TATGTCTCCTCTCTCTTCAACCTGACTTTCCGTCTCCTCCCTCACTCTGTGTCTCGCTAC
TTCAGTCCTTATTCTGTCCGTCTCGGCTCAGTTACAAGTGCAACTCCTGACAGCCCATCG
TCTTGGGTTAGATCAACACCCCCTCATATGTCATTACTGTGTTGAGGGTCTCCTGGGTCT
CATGGGTCTCGTTCTTTTACAGATGATCCCCTTCTCAGATCCCTATTTATATTACAGAGG
CTAGAGAGACTGAAGAGAGGGACTGTTGGAGAAAAAAagacacctctttcttg
>NODE_650_length_292_cov_1.023973
TACAAATTCTCTTTTCCTAAAGACTCTTAGGACTCTGCCATTTGACTGGTCCTTTAAATA
GGCAGGCTTCAGGTGCATGGGTTCAGTTCATTGCTTGTTTTCTTGGGATTTGCTGACAAA
AAGACAAATATTGAATATCGCTACCATTATCCTTTGAAGTAATTTTAGATCTTTATTTTT
GGCCGAGAAATAAAATCTCCCAAAATGCATTTGCTATAATACCTTCACTCATATATGTAT
CACAGCCTCTTTTATGTCTCTGGATCCACAAATCATAACCTGTTCTGTTTTTTCAGAGAT
CAAATATTCATGGGTTTTCAACGGACAGCGCAGCTTCCTGCAACAGGACGCCcgtcgttt
catctctcagaagacaggcaacttgtacatagctaaagtcgaagcctccgatgcaggaaa
ctacacgtgtgcagtg
>NODE_651_length_293_cov_1.139932
ATATTTACACATCAGCTGAAAGAGAAAGACAAAAGCAGTGGTACATGGAATAAGGGACGA
ATAGATAAGACAAGGGCGGTAGGGAAAACGGGAATGATGGCAAGATCGAAGAAAGGCAAA
GAAAGAAACTATAGAAGAGAGGGAGGAATGAATAGACTATATAAAGGGCAAGGGTTGAAA
AGAGGGAAGCACATAAAGGTGATTGATAAAAGGAAGATAGGATATAGGCAGGATAAAACA
GCTAAAGGAAAGACATTTAGGAAAAAAAGGAAGAAGAGGGAAGGAAAGAATTTGGAAGAG
ACGGGGAAAATGAATAAAAGAAACCCAGAAAAGTGAAAGAAagaaatagagagcaggatt
gatagatgtagtgaagtataacatacaatatttaaaaaggaaggaaggacggacagaaga
acagaaataaagatgta
>NODE_652_length_355_cov_1.222535
AGAGAAATTTTGCTAATCTTCTCCTTTACTTCTTCATTCTGTCCTATCTGGCGCTCTTCT
CTCGCTTCTCTATCACCTTCCTCTCCTCCTCCTTCTTGTCTCTCTTTAGTTTCTCTATGC
TTTCTCTCACTTCCTCTTTGTCCTTCTCTCTCTCTTTCCTTCTCTTTCCTCTCCCCTTTT
TCATCTTTTCCTTTTCTCTGTCAGTTTTTTAAGGTGAAAAGATGGAGATAGATGGAGATA
GAGAGCAGATGTTTCAGTGTTTTTTCCTCCAAAGGCGTAATCTGTAACAAACAGTTTGAA
ACCACCATTATTCTTTTCATCAAAAGATCAGCTGATATGTTGCACCAGGAGCTCAGCATT
TTGCTGGATCAGGAGCTTGATCCCctctcacaacttgttctcctttttgttcaactcctc
ctccttggcgagtcacatctcctcggtgtctttgctctgtttctgcagcttctctgtttc
tttgaagatgttttcttta
>NODE_653_length_145_cov_1.000000
CCACTTTCTTTGTAGCCACAGGCTTTCATGGCCTCCACGTAATTATCGGATCCACATTCC
TTGCTGTCTGCCTATTACGACAAATCCAATACCACTTTACATCCGAACACCACTTCGGCT
TTGAAGCTGCCGCTTGATACTGACCCTTCGTTGACGTAGTCTGATTATTCCTTTATATCT
CTATCTACTGATGAGGCTCATAATCTTTCTAGTATTAAAGCTAGTACATGTGACTTCCAA
TCACCTAGTCTTGGTTAAAATCCAAGGAAAGATAATGAACCTAGTCACA
>NODE_654_length_299_cov_1.046823
AGTCAATCAGTCAGATTTTATTCACATAGCACCTTTCAGAACAAATGAGTGGCTTTCAAA
GTGCTTTACATTTTGATCGGAGAAAAAAAAAGTGAAACCATAAAAAGGATTTGGAGACTA
AAACACGCGGTGTCATAAAATATTATTAGTTGAAATCATTTTTTAAAAGGGAAATTATAA
CAGATTAAAGAGATTAAAAGATTAACTAATAATAATAATAATATAGAGAAGATCGAGAGG
ATCTGAGGGGCCTTCCTGGTGCATAAAATTAAAGCATTTCTGAGATGTAGTCTGGTGCAa
gtccatgcagtgccttcttgttcttctttacactgaagacagttcttaatgatattggct
gggtgtttggggtccatgtccggctgcagaataaatctgggccctgtcaggcgcctcctt
gatggtattgaatgatggataag
>NODE_655_length_308_cov_1.016234
GTGATTTTTCCATCAGTTTTAAATCAATCCTTTCTCGGTTGAAAAGGCAAAGAAATAGAG
GTACTATACACAGTGCACATAGTGTCAGTAAAGTGCAGGTATAAGTAATCTCTGAAGACA
TCTGATTTAGTCTAAAGGTCATGGCACACAGCAGGAAGTGATCCCACTGTTGGGGCAGAG
GTAAAGAGACGTAGTCAAGGTAAGCCTGGTGTCCTTATCTGATACTCTTAAATGAGGCAC
TTAACTTCCACCTGCTTGATTGAAAAGGGGTGAATATTGAATAAGCTATAGCCTGCCTAT
atcatagttagtaaatgcagctagcacacaatagtaacagccactcattcaggcatttca
aaaatgcagtgttacaggaaggcagtaggaaggcagagtatcagaaagagcacatggggg
ttgatggcaacctcacagcaacaaaaagacaa
>NODE_656_length_307_cov_1.201954
TAAAAATGTACCTCTTCATGGTCTATGCTCCATGGATAAGACAGAACCTTTTCTACCTAA
AAGATGTAGAAATTATTTTTAATTATAAGACTATTTTATGATTTTAAAATGTTTTGATAT
TGGTGGTAGCAAATTTTGAATTCCACAACTTTGCAATTAATATGGGCAGATGCCTTAACT
GAGGTGACAGCAAAGGGTTGTCATTATTATATGAAGAATTTGTCTTATGTAAATGTTTGG
GTTTTTTTTAAGTATAAACTACGCTTACTAAAAAGTCAAGACTCACTTTTGGTGTTATCt
actgtgctgcagtaaagtgggagaggatttaatgtgattacctcagacgttttcaatcta
aagtcttaaattagcactgtcacagaagaagcagattttatcaaatgagctgaactgact
ccttgattttgatgagcaaagacaaaagaac
>NODE_657_length_338_cov_1.926036
AACTTGATTATTACTTTCTGTTTATTTTCCTACATTTTGTTACATCTAATCATTTTCTTT
GCTGCTTTGACAACAGAACATTCCTACTTTTATATCATCATTCTTCAAAATGTTCTTAGC
TAATCTACTGCAGTAATAGAGATCTAGTGAAACCTATGTTTTCCATGTGGCCAAATGCTC
CATATCTTGGCCTTCACCTCCTCAACTAACAACTCACTTCAGTTGAGCATCTATCCATCC
CTTTCCCTCCTTTCTTTCTCTGTCTGTCTATTTCTCTTTGTCCAACCTCTCTCACTTATC
TTCTTCCTCACTCCATCCTTCACTCCCTCCTTCTCTTCCTACCTGCCAGCTGCTGCTCAG
GGCCTCCTGGCTCTTAGAGTTCTCACTCAGACAAAGGAATGGATGGAACTACAAAAAACG
ATTGACAGCTATGAACTTCTTTGTTCCCTGCACCACTCTGCCTCCTACCATTACTGTGTT
Cc
>NODE_658_length_306_cov_1.026144
AGCATTTGTAAAAAAGACTTTTTAAAATGTTCTTATGTGGATGTTATGGACAGTTTGGGC
CTTAAAAATAAATATATATATTAATCAGTATTTTTTCCTGTAACTGTAGGAGTTATGATC
TGGATTTAACAAAACAGGTCAAATCTATAAAAGATATCAAATAGGCTGATTTTCATAGAG
TCAAAAATAATAGTGTCATTGTGTGGTCAAACATGGTAAAATGTCAAAACTTCGTAAATA
AAATTTAAATTATTTTTCCCATTAATTTACCTCTGAAAAATAAAATAAATAAAAATACAG
ctaaaaattaaagttagtagtaaagttaaaggaataacttgagaaatacatttatttgct
tccttgctgtgaagaactctttacacaggccatgcgacattgagtaacacactctgtatg
tttgtcagaatgtctttaaatctacttatt
>NODE_660_length_296_cov_1.614865
ATCCTTAATCATCCACTCTGTCTTGCAGACTTTGATCATCAACACGTTGCTCGAGAAACT
CCCTGAATTCATGCTTGATGGGTTAGTGTTTCATGTGTTCACTTTAAAAGTTTTGTTCCT
TTCATTGCACAATTTTTTTTATTGTGTTTTTTGAATGTTTTTCTGAGCCTAATCCTGCTC
TGTATCTCGCAGTGCTGGTGATGGAGGACTCAGTATTCCACGCATGATTATTAACCAGCT
CAAATGGCTAGACAGAGTTATGGATGCCAAGGTGATCATTTCTGTCATGACAGGTTTTGT
TGCATCTTCGGTTGTTACAGCTTTTACACTTATTTTTATTTTTGCTTCTGTGTTCAGTTT
GCTCctatgatcatgtatttcatcttcactatcagacagtatcattttgtcgctaaattc
tagacgttgatgcgcttctt
>NODE_662_length_307_cov_1.016287
TGTAGCATTGATTTGTGGTATGCTGACTTCATCGATCTGGTAAAGTAATGACCGACAACA
CAACCGATCTCACATTAGAATATTTAAACACTACGTTGGGTGACAGTGCAAAAACCAAAT
TGGCTTCACCATAAAGGCTGTAAAATCGTGAGATGGCCACATTTCTAGTCTTTTCAACTA
ACCTGAGTGTCACTACATTGCACCTTAAACTTTGACTTTGCATATTTATCACTGTCTGGT
AGTGTGACACGAGCTGTCATCTGTCTATGTTGTAGCAGCAACTCCAGCTTGCTTGTTGGa
tgacagtgaggatttaaaattttgccatatttgtatgaacatgccaccaatgaaataagc
ttttaggtgccttcagttgcgatgcagacatttgtacagacagcgtaaaagacctcaatg
ttaaatttcataattccttataggacaacat
>NODE_664_length_292_cov_1.393836
GTTATTCATCCTGTCAGTGGGGTGTGCATCGGGCGAGGGAGAGGGGAGCGCTGGGAGAGT
CGGACCTCCCCAACGCTGCTGTTTGGGTTGGCACGGCAACACGGGCCAGTCAAGGGACAT
GAAAGGGATCGCACATAACTCTGGCCACCAACTCTCAGTCTCTGCCTACTTTTTAAACTT
TTCTTCTCTTTGTTTTTATATTTCCATTTCTCTCGTTCCCTCTCTTTTCTACCTCCTTCT
ATGTCTTCCGTTCCTCGCCTCTCTGTGAGGCCCTAAAGCACCGAGCTGGTTCGTGGGAGG
AAGTAGAGCATAAGTTGCTCTAATAATTGCGCCTGATTAAATATATTTCCCCAGTTatac
tgtgtttatgaaattagccccaattatttttaattggtggtcttcctttacttcctccct
tgttacacaaacacac
>NODE_665_length_293_cov_1.569966
AAAACAAAGAATCCAGCAGAGACCCGGAGGTTTTGTGTGATGCAGAAATAAAACCAGAAG
AAGAAGACAGAAGGAACACGTGGGACAAAGCTACCTTCAGAGACGACAAGAGAGATGTGT
GGGAGAAACCTGCAGGTAAGAAGGAGGACATTGGAGGAAAGGAACAAGAAATAAAGGAGG
AAGACTTCGACTTATGGCACTGTGCACTCAGAGGAGTGGAGGAGAATGCCGGGGGAAAAG
AGGAAGAAGCGGAGAGAGCGAGAGATGACCGCAGAGAAGAGGAGATGAGACGGTTGGCCA
TAACTTCCCAAAAGGAGAAGACAGAGCGAGTAAGCACATGCAAGGAGAACAGAGGGGAAG
AAGCGAGGTTCAACTCACAGAGGAGAAAAAGAAAGAGTCaccatgacggatctaactcta
cgccggatgatggcagg
>NODE_666_length_290_cov_2.300000
TGTATCACAGCTTTGGCTCCGTCACAATCGGCTGTCTGTTTTTTTTTGTTTTGTTTTGTT
TTGTTTTGTTTTGGGGATTTTTTTTTGCCAGACTTTCAAATGGGTAATGAGCCAATCATG
GAGATGTTAACTTGTTGTTACTGACTTTGGATAAGTGAGTGAGTGGCTTGCTCTGTTGTG
TGTCATAGACAGTGTGTACAGATTGGAGGTTATCCTCAATAACTGCTGTGTGGTAATATA
GGGGAGTAAAATGTGATTTTTTTCATTGGTCTAATATCTGTACACAAGTCTATTGAGATT
CTAGTAATGTTCTAATCATTTTGAAAACTCAGTACTAATTAGGAAATCATATAATCTGTA
ACATACTCTTTGAACTCAACACTGGACAGAAAGTAATTTGCAAAAGAAGGATTCTGTTAA
TAATTTTGTGTTAg
>NODE_669_length_296_cov_1.023649
TAAGTATGATAATGTAATACACCATCACAAACAGTACTGCAGGGAGCTATGACTTTTACA
AGCCTTCACCAAAGACTGAAGAGGGATCACTTCAAAGACATAAACGCATATCAGCATTGT
TCCTTATTTTTAAAGAGCTACGAGGCTGTATCTGTGATACAAGATTTTAATGCAAGACTG
CTCCGTCTTTGTGCACATGTAGAACATGCAGCTGACCGCATCACACAGATGACATGGAAG
CTTCTAAATTTACTAACTTGGCCTCAATAAGAGTTTCCATGGGAACTAGTCAGAGTACTt
gtgatggtgaggatgtatgctcaaatgtagaatcattgataacgttacatgtgcaggtcg
aggctgggctctataaagccctaagtaaatactggttaatgtttagattttaataaaatg
ctcttatagtttacagataa
>NODE_670_length_300_cov_1.036667
AATGCTGCAGTTCTTGTACGTGTTATGGACCAGACTATTTCCTGGCACGATGCAGCAACT
AACTGGACTCTTGGCTTGTTAAGCTGTTATCTTCTCTAACAGTGTGTTTGTGCAAAAGTC
ACATTTGAGGTGGTGTGTTCATTCCAATATTTAAGGATTTTTTATTTCTTACCTTTACCT
CCCTTCTTCCCTCCATCCTTTCTTCATCTCTGCCCTCCATTTCTTAATATTTCTTTCTTT
TCTCTCATCATCCCTCCTTCTTCCATCTTTCTTCCGCTTGTCTCAGTTTTCCTGGAGAAc
ggcggagagcgagtcacacggttcaagtgttttgaaatgctcatcatcaaacagcgtctc
agagatgactaagtggtatcggaatgctagattactttgaggagagtttccttaagtgct
ctctgctcctttttacacagcaat
>NODE_671_length_305_cov_1.721311
AATGTTCCTGTAATTACACCCCTTTTTGTTTCATTGTAGTGCTGCTGACAGGCCTGAACT
CAAAAATGTGTCCATAAATTAACAATAATAATGATAGTCCACATCAGCTTTATGTTTAAC
AGCTCTAGGATTTGTCTGAATAGCATCATTGAAATGGCTTCACTACAGACAGATTTGCAC
TCTGAGATGAAGGTTGAACTGTCTGATTATAGTAATACCACGCATGCAGCCTTGGGATTT
CTGAACTCTGTGTCCTTTGAAGAAATAAGTAAGCAAGAATTTTCATATCCTCAAAACTTC
TGCCATGGGAGAACGTGAAAAAATCCATAATATTTTCTCCAAAGTCTGCATTTTCCTGCC
CAATGCTAATCAAAGAAACTGCTtttatgtgggactttgtttctattcttctttattaac
gtttgatcgaatcagtgaaaggtgcgttt
>NODE_672_length_304_cov_1.506579
ATTATTTCCAGTTTTATTTAGCTCTCTGATCTCGATGTTCATTAGTTTCACATGTCTTTC
TTCCTCCTTCTCCCTTTTCGTCCTCAGTTCAGTCACCTGGAGCCGGTGTTGAGCAGTGGG
ACACAGAGTGCAGGTGAAAGCCACAAGGCCGAGCGTTGGCTGCTCCACAGCTTACAGGTT
CACATGCTCTCAGCTCAGCTCCGACCTCTGCTCAGGCATCTGGGACACACACGAAAATAT
TACAATGGTTAGTGTCACATTAGTGAAGTAAGTAGCAGCTAACCATTTCCCTGTATGTTG
TTCGTGTCTGTTTAACTGTATTTCCCCTGTTTTTGACTTTCTCCTGTGTGTCCTCACTTA
TGTCCTAATTATTTCTCTATTTAATTCTCCTTGTCTGTCACTGTCTTCATCTTTCAGATG
ATGCCTTTCTGCTGAGCGAGCCTCATGt
>NODE_673_length_338_cov_2.106509
CCTTCCTCTTCCCTTTCCTGGTTGGCTCTACGGACGGTGTGCTGAGATCTATGAATGACA
ACGACATGCTGGTGAGGAAAGGCTCAGAGTCTACTGGATGGTCCAACAATGTTATCAGAC
AGTTCAAATGGGACACAAAATGACCAAACTTTGAACTCAGAATCACCAAAACAAGACATA
AATGACCAAAGTGGGACAGAAGACGTTCAAAATGGAACAAAAACAACCTTAAAGACATGA
AAAAGGACAAAATGAGATGCAAAATGACCCAAATGGAACAAAAGTCAACAAAACAGATGC
CAAATGACCAACATGAGCCACAAAATGGGCAAACTGGGAGATAAAGGGACACATAAAATA
CTCAAAATGAGACAGAAAATGTACAAAAGGGAACAAAAACAACCATAAAGAGTTGAGTTT
TAACACACAAATGCTCAAAATGGAACAAAACCATCAAAAGGGGGAAAAAAAACAACCATA
AA
>NODE_674_length_344_cov_1.203488
TATCACAAGCATCGTGGGCAGTTCTAAGCCCAGGATCCACAATTGCTGCATTGTAGACCT
AAAGTAGGTATATGGGTGCAAAATAGTGAGTCAGGGAGTTATCTTGGGGGGAAATTTGCA
CACAAGGATGTGAGAACTGTCTTTAAATGGCCAATTCACCAAAAGAATCAAGCAAGATTG
TCAAAAACCATCATTTGCAGCATGTAATTTGTTAGTCTGGAGGTTATTGTTGTTTTCTGT
AATGAAGGGGATATTAAAAACTGCAGCATGCGACATCACCAGAATTTTGCAGATTTATAC
TTGAAGTCTACATCTGGTCAGTCAGACTCGTCGACAGGTAATTCAGTACACCTACCACGA
TCCTGCCTGGCAACTGGTCTGAACCAAGTAAAATCTTTTCACATAATgcctacattattg
agcaaattattgtttgctcaataatatggaccaaaattggcaaattattgttccattttt
tgtacaaa
>NODE_675_length_296_cov_1.054054
TCAAAGGAAATGTGAAATCTTTATACTGGAAAAGAGGTACAATAATCGTTAGACTCAGGG
TGCTTTCAGTGATCCAAAGTGTCACTTAAAATAAACTCTGTCCGTGCAATGACTCTGGCC
TGATTTTCAAATTTTCTGTTTGTCTTACAAATGCATATAAAAACAACATTATGTTTTCCC
CCCAGGTTACATGTGATAGTCCAAAGGTTTTATATCAGCACAACAGGGAAAATAAAGAAA
AAAGCTGCAATAAGAAATAAAAATAATAATAAAAACTACAGTTCTTAATAGCTGCCATGg
tatttgaagcagtatgactgaacaacaaaacactgctgtactgtttggtaaattactcct
gtttggacctacaaagtatgagaggtatttctgttaaagagcattcctaaaatgatcatc
tttcatgttaattacttgtg
>NODE_676_length_303_cov_2.848185
TTAATAACAGATACGGCCTGGTCCTGGTACAGGATCCTCCAGGGTGGAGGGTGTTAAGAG
ATACTGAAGAGACAACAAAGAGAGAATAGCAACAAGCAGATCTGAGATGTCTGGACAGTG
AGAGAGCAGAGTAGAGGTATGGTGAGACTTGGTAGAGGGATGAATAATTCAGGAAAGTGT
TATCTACTTGCACTCAGCTGCCCAGACCCTCCCTGACCTATCACCTAATTGGTTGTAATA
AGTTAAAGAGGGGAGCAGGTGTGGCTAAGGGGTCCGTAAGTGGCCCACTTGGATTCTGGC
TGTGTTTCAGCAACACTAAAAAGAGATTCAGAGGAAACGAATGGTGGGGAAAACAGAGGA
GTTCCAGTGAAAGAAAGGGAAAAGATCAAAATTTAATGACATGGAGCAGACAAAGACACT
TAATCAATCCAGTGTAATACTAATATc
>NODE_677_length_303_cov_1.029703
CCCTGATTGTTACAGTTTTCGAGCCAAGCTGTAACAGTTTCCAGCTCCAATACCACTGCT
AATAAATTATTATCAGTTGTAAAGACTTGTGTCCTCTAAACATCATAACCACAGTTTGTA
ACTCAGGCTTTTTGTTCAAATTGATCATCTCTGAGTCAAAATTGAAAATAACATCGAGAT
GACATCAGTATGACATAGATAGGTTTGACAAAGCTCCTGCAGAACCAGAAATGACACGTT
TCTGTAAACAGATTTTTATGTGAAAACTGGTGGAGCAGCTATATTTGATTATTCTCAGGG
cagaagttgctgaaaagaactatgttttagtagtaacttaagtaacttaatccaatggtt
tgcaaggtacaaaacaaaaataggactgttactattcctctgttttctgcataggaaaag
tcaacacaatgtgtctgctactatgta
>NODE_678_length_293_cov_1.529010
GCTACAAACAAACAATTGACATGGAAATGGAGAGATGTAGCTCATTAGCGGGCGCTGCTT
GTTTTGTTAATGGATAAATGGGCGGCTTCAATAGGCTAGCCCTAAAACCCCTGCCTCAAT
ATGGAGAAGCCTGATTAACAGGAAACCACAGGGAGGGAGAACAGTGACGGAGAAATGCAG
CTTCGCTCTCCCTTGGGTCGTATGTGGTTGTGTATGTTTGATGTAGGGGGTTTACAGTGT
GTAGGTGTGTGTTTGTGCAGGCAAGGTGAGTTTAAGATGGGGTTTGGGTAAATTCAGTTT
GTTCTTGCGCCTAAAAACTTCTGCTGCAGAGGTGTCAAACATGTAGACAACTTTTTTCGC
CTTTGTCAGATCCAGATTTGACTCATGCAGTGAAATGctcttcgattgtcacaatgccag
tgttgaatatatgaaaa
>NODE_680_length_295_cov_1.064407
GAGACAGAGAAGAGTTAGAGGTAATGTTTTGCCCAGCGCTATACATTTAAAATAAAAAAT
ATCCTCCCTCCTTGGAAGATTTCCCGTTTTATATATTTTTAACATTAATCATAATTTATT
TAATTTGGCTTTTTGACAAGACTTTACAAAAAAGAAACAAACAAAAAACAAAATGGAAAA
GTGAATGATACAAGTGATTACTACAAAGTAATGTAAATAATTCTAAAAACAAAATGGAAA
AGAAGTAGATAAGAGACTGCATATACGCCGATCAGGCAGAACATTATGACCACCTGCATA
atattgtgttggtccaacttttgctgccaaaacagttctgacccgtcatggactccacta
gacccctgaaggtgtgctgtggtatctggcaccaagatgttagtttttgtgacaaagtgc
attgttctgtagaatgatc
>NODE_681_length_290_cov_1.020690
ATGACAAAGTATGTCATTCCAGGCGCCCCTTTCCCTGGCAACACTTTCCAGCTCATCCTG
GGGGATCCCGAGGCATTCCCAGACCAGACGAGATACATAATCTCTCCAGCAAGTTCTGGG
TCTACCCTGGGGTCTTCTCCCAGGCAGACGTACTCGGAAAACCTGTAAAGGAAGTCTCCC
CAGAGGCTTCTGAATCAGATGTACAAACCACCTCAACTGGCTCCTTTCGACGTGAAGGAG
CAGCGGCTCTACTCCGAGCTCCCTCCAGATGTCCAAGCTCCTCATCCTATCTCTGAGCCC
ctaaggctgagcccagtaaccctacggacaaagctcatttcagccgcttttacccacaat
ctcattctttcatttactacccagagcccatgaccttagatgagagtcggaacgtagatg
gactggtaaatcgg
>NODE_683_length_304_cov_1.552632
TATATTTTTCTCATTTTTTTCTTCTTGCTTCATGTTTTTTACTGTTTTTACTTCATTTTT
CTGCTTTTTGCACCTCACTTTCCGACGTCTTCTTTCTTTCCTTCACCTTTTCTTCTCTCC
ATGTGTTTCACGTCTCTCTTTTCTTCTTCTTTTATCTTTGCCTTCCTATTTTCTGACTTT
CCTTCTTCTTCTTCTTGTGCCTACATCTTCCCCTCCTCTCCATGTGTTTCCTTCGGCTGT
TTTCTTCCAATTTCTCGTCCCTCTTTTCTTTCTTACTTTCTCTTTTCATTTTAAGCCTCT
TTTTCTGATGTTTTCTTTTCCATTTCTACCCTTTCTTCACATCGTGCTCCTTTTTCTTCT
TCTTTCATCTTTACCTTCCTGTGTACTGAGTTTGAATTCTTCCTGTGTTGTGTTTAGTGT
CTTACTTTCCTTCTTTCTTTCCTTCACc
>NODE_684_length_307_cov_1.009772
GACAATCAATTTAGAAGCAAACACATTGACCAACAGTGCTTCTTTCCAGAATATTTAAAA
TTGACATCATGAGTAATCATTTCTGACATGTTAAAGTCTCTCTGCACGTTGGCTGTACAA
TAGTCTACAAGATAGCCACATGCAATAGTAATAAACATAGGACGTAGTGCTTTACTGCAT
CCAAAACACCTTTAGACACTGGGCACGTTCATTCTTTAGCTTTTATCCTGTCTCCTACCA
GGTTGTCATTGTAAATGAGAACTGGTTCTCAATTGACCTACCTGGATAAATAAAGGTTCA
ataaaataaataaatacatttaaaggctgattgccttaatctagtggagttgaagctgtt
taccttatataatggctaccactaaataacaaaatcctgttaaaagtcacttcacataat
atatgtttgtagcatgtgccaagacaaactg
>NODE_685_length_296_cov_1.003378
GAGGATTCTAGCAATGCCAAGTTCAGAGATGACTAGGACATGGTTTCATTTGGGAAGTTG
GCAGATTGATCATTTTATGAAGGATTTCCCCCTTTCTCTGTTTTTCTCAATGGATACCAC
ATTTAACTGTTAGTTGTAATTCCTTTTTCTCATGAATTGAGAGAGGATGTGAATCTGGGA
GCTAAATATGCTTTATTCCATTTGAGGCACTATTTTAAAGCTGGGATGTGTAGTATGTTT
ATGGTCATTATTTCATCCTCACAAACCTCCCATCCACTCACTGTAGGGCAGAAAATATGG
ctctgacaggaggtgccacgtttaattacttcaagaaaaccttcagtatccacgataaaa
ctctctctcctccctctctttatcttttcgtttctcgctccgtttgtctctaaagggtag
cgtggttaggtgactccatt
>NODE_686_length_292_cov_1.047945
CCCAAAAAAGTCAATCATCTGCTGTGTAATAGCTGAATGGGGAAATGACACAAGATTGGT
GTCCTGTAAGTATAACTTGTGGCTTGTTAAGAAAAACACTTTAAAATCTTATTTTGAGTC
ACAGTCACCAAAATGTTAAGTCTTTATTTTTTTATGGTCAGATTTGACAGGTGCTTCTAT
ACATGCAGTTTGTATGTTCTGTTGACCACTGAAATTGCAGTCATGGCTCTGCCCCCATTC
ATTTAACTATAAGCGTGGTCTTGTTAGTCCAAAATAACTGTGCAGAGAATTTACCAAGGt
tgacaagtggcaagatctacatagacttttattaaagatttccaaggaggcagagaaagg
cactctgaaacacttgggaggaattggatcagttgcatccaaaacacagtcaaggagaaa
tgtgagcacacgatca
>NODE_687_length_306_cov_1.303922
AGCATAACAATAATATTAAAAAACTTCAGATTGCAAGGAGATAAAAAATATGGCCATTTC
ATTGTATAAAGCTGCTTAGATCCACATAAGACAGAGGTGCACAGCATGAAGTCAGGGTGC
AGGAACGAAGACAGAAGAGACAAAGTGATGGAAAAAGGGAATAAAGATGTTTGGGATGAT
AAAAGAGGAGAGGACAGAAGGGCAAAAGAAGGTGGAAAGGTCACAAAGGAGACTGAGGGG
AGGAGGGTGCAAACACATAGATGAAGAGCAGATGAGGAGACAAGAGATAAACGAGTTTAA
AGGATGAGAGGCAGCTGAAATGTCACTCGGGAAATGTAATGATCTGACGAGGAATTTAAC
AGGGAGGATTCCTTGGAGgggaagagaaagaaagagaatctgtgtggcgtgtgattgagg
gaggagagaagatttaatgttcaaaatggg
>NODE_688_length_350_cov_1.034286
ATTATATCCTGTGTATATGGTCTGAGAATCTCATTTTTGACAACTACAATATATATTGTA
TAGCTGCTTTGTTCTTTATCACAAATACATTTGCTAGTCTTTGCAATCTATCTATTGGCA
CCATTTAGCGTGAAGTAGTGTGCATACCAGTAAGGTTTTTTCATACATTGATACTGGCAG
AAACTTATTTGCATAAGGTAATGAGGATGAAGCCATATTAAAAAGCCAAAACATTCAATA
CCTCATTAATCTCTGTGTGTGTGTTTGTGTCATCATGGCAAAATGTTGTCCTTGAAATAC
CTACTGTAACAGCTGTTTATATGTCTGCAAGGTATCAGAAAGagtctagccatagtgtta
ccatcctagactctaacctttacaagcatgtagctgaaatctaaaagaaggccgaatcca
aagaggggggtgctctgacccatgaatactaagtactcatgtaataatgtagtaatgact
actgggtactcatg
>NODE_689_length_294_cov_1.591837
AACTCTAAAAACCCACCTCTATAAAGTAAAACTGTATATTTAGAAGTTGTTTTTTAATCA
TGAAACTAACCCCTTCCTGTCTTACAATGGCTACGATTTAAGTACACCAATGCTTTCTCT
AGAATCTGCAGATCTGTGGAGTCTCTCGCTGGCATCCATACAGGTCCGAACCTGAAAATG
ATTCTGAAGAAGACTAATGATACAGAAAGCCAGACACTGCAAGCTGACAGAATTGGCTCC
TTAGGTTTGCCATGCACAAAATCCCTGGAGTCTGAATCTATTTTCTAAAATTACCATCAG
CACTGGTGATGACTAGGGTTTTCGCTCATGATGTGTCCTCTAGCACACAATGAAAATAGC
ATACAGATATGTTTAACGAGGTAAAAAACTTGGTTTTCACGAGAGGAGGTGTTTAACATA
TAGAAGGGAAACAGAACa
>NODE_690_length_400_cov_1.535000
CGCGTGTATCAGGAAAAATCGTTACCCTGTGGCTGTGGAGGTTTAAAAACAGAGGGCAGC
AAGTCTCCCCCCGCTATATTGGGCTGTGTGTTGAGGATTACTGTACTGAGAGTGAAGCAG
AGAGAGAGAGGGACAGAGGGAAAGCTGTGTGAACGATAACCTCGCCACACTGCTCCATGG
AACCCTGCCCTGTTAATAGTTTCCACCACGGGGATGTGAGGAGGAGACCGAGAGAACAAG
GAGGAAAAGAAGGAGGAGAACGAGGGGAAGCAGTGGAAGATGCTTCCTGTGTGGCTGGAT
GGGTGCTGGCCACACCACGGAGAAGGAAGCTGCCTTGGGCACTGTGGAAGAAGTGATGAA
AGATGCACTTTCCTCCTCATGCAAATAAAAACTGGTTTATTGTCTTGTCAACATGCTGCT
GCTATTTGGCTTCATCTGATACTATGATTACGATGTTTTCTTCAGCTACTTACTACATAA
ACATGCCAATGAAGCTTTTTTtttcttctttttttgcacagggaggaaagttcaatttga
ttaa
>NODE_691_length_297_cov_1.397306
TAAACGAGCAGAAGATAGATGCTCCACAACATGAGGAAACAATATGCATGTTCCAAATGC
CTGAGATGACAGCAATGCTTTTTGCTGAACTTTAAAAAATTAAATCAATGAATTGAGGGT
GTTATTAGGTTTAGTGATGCCTCAACCCCTTAACATCAGCCCGCTATATTACTAAAAATG
ACCAAACATTTGGGATTATTTGTTTGTTGAACCCTTATGGTGATCATAGCGTGCAGCATG
TAGTGCTTCAACATGTATGTGTCCCCATAGAAAGTAGAAAAAGGAAAAAATCTGAAAATA
ATTTGAGGGCTTGTGCTTTCAAACAATAATTaagagtggattacacatataaaatacata
tcagatttggaatttgcatttggatcaaggtcgaaagaagacttagacatctcgcttcac
aaggtacatttggcatcactg
>NODE_692_length_292_cov_1.075342
CCTCCAATCCCCTTTCATATGATTACTTCACTGGGAAATTTGACTCTGACTGTGTACAAC
AATGTTTCTGCAGAGTTTGACACAAAAACTCGCTCACCAAATTAGAGTTTAACACATGTC
CATAACGGCATGGTATTGTGACATCACAACTAGTTTGGAAGCCGTGGTTGTAGGGGTTCA
ACAAATAATCAACTCTGCCAACAAATATCAATGATTAAATTAACTGCCAAAAAAATGTAT
TTGTCGATTACTTGGTGATATAGTGACTTTTTTGTGCTTACTTCTGTACTGACTTGAAGG
cactgagcataggaattgacaatgttgttttcagactttaacacatttattagagttaac
ttgaaatcatcacttttgaagaaagatgtgtgaaggtgtttataatgccaaccattcatg
acctcatattgactct
>NODE_693_length_305_cov_1.029508
CCCAGCCTGCTTTGTTAATTGGACACCTTCCTGATTATTGTGCGTTTTGTACTGATTTTT
TGTGAGCCTCCAGAGTCGACCATTTGACTCCGTACCCTTTTTTGTACTTCTGTGATAATC
AGAAAAGACCATGGAGTTTTTACAGTCAACATGTCATTCTATATTCATATAGCCATGACA
TTACTGTTTTGAGACATGGAAAAAATATGAATCTATCCTGTACTTAGTGAACATTATAGG
TGTTGGTAGATACACTTTTGTATGGGCACGGCCATGTTCTTTTCTCCCACCTTTAATATT
taagctaagctatcctaagctcttaaaatcaatttttactctgctctgacataaaatagt
catttattataaattcttttcaaaatagccaatttaatattgacaactaataaaaaagga
aaacttcccgaggggatatttttcatagg
>NODE_694_length_313_cov_1.003195
CACATTGAAGCAGCAGAAGTTGTTCCATAACACTCACAAAGCCCACATGTGTAAAGTAAT
ATGCTACATGAGTTTTTAAATATCTTACAAAGTTCAGTGCAGTTTTGGCTGAGGTTGAAT
AAATAAAAAGTTAAATTGTAGGGTGAACGGTTCCTTTCATATAGCTGTACATGCACTTTT
TATTGCTGTTTGATAACCGTCCTTTCCTGTCGTTCTTACCAGAGCATTCATCCTCTCAGC
TGCTGCAAGGGCAACACTCAGCTTCCTCTCATCTTCTTCCCTTTCCTCCTCAATCACACC
CAGCCTGCAACATATAGAGTAAACAAATGTTCAAAAAAACAATGGAATACTGTAATGCGT
AAAAACTGTTGAGATGAATAAACTGAAAAAAACACAAAACATCTGCAAAATAATACTTTT
TAAAAGTGATTTAAATACAGTGAAACTGTGTATTTTT
>NODE_695_length_292_cov_1.068493
TAGACCAGAAATCACAAGTCAGTAACAAGTTACACATCTGCAACACAGTTGATGCTACAT
GTGGAACATCAGCTCACTCTTCCTGGAGGCCTCAGTAAAGTTGCAGGACATTTTGTAATA
TATTGTTCTATCTAACTCAGAACCCTTAATATTAAATTACATTTACAGTTAATACATAAA
AGTGTTACGAACATACCTATAACTGCCAAATACTTGAAGTGTTTCTCTGTTTTGAGTTTG
GATTAATTTAAGGTTTTAGGGCTCTATGTTCTCTTTCATCACAACTGACTTTGTGTTTAt
gtgacttttgtgtgtctctgaagttgacagttgacagagcaaaaaggaacataaataaac
aattacaaaatcatgcgttagcttttcaacatacacataacttgatttaaaatgctcaaa
gaactattttgcataa
>NODE_696_length_291_cov_1.072165
TCTACATGCTGGCTTACAGATCTGTGCTGTCTGCCAATGGCTGCTGAAGAAGGTACAGTT
CAAAATGCTTTTTCTACAGTGTTTTACATTTAAACGGGTATTAGGAAAATGATAGACAAA
ACTAGGGACATAGCACACCCATAAAAATTATAATTTGTCAGAGAGATTACTTCATCCAAT
TTTTGTTTTTAATAGTTCTGGAAAATAGATACTACTACTTCATTAGTTTGGATGTGTTGA
CATGAGCTGCCAAGTTATTGTAAATTCTAAGGCTGAGTAAACAGAAATGTCTTTATAAAA
atattctcattccaaaagtctcacagattaggcacatataccaaggtctgatcaagtgtt
caaaccttctaatgcccaagagctaatgacctccaatatgacaaagtgtgctacgtttaa
agatgagccaatatg
>NODE_697_length_338_cov_1.526627
GACAGGAGAGGTTTTTCTCAGCAACAGGCAACAGTACAGTCATTATCCCCTAGCTCTATA
CACATCACCCCACTTTTGGCTAATCACAACATAGAGGATACCAGGGACTCTCCGGATGTG
TGTGTGCATGGATGTGTTTGCATATTGTCAAAGGAGACAGTGCTGACTCAGCCTCACAGC
CTCACTGTCTCACGCACGTAATGTAACATCACACACACAAAAAACGATTTCATTGAAATT
GAGTTTATTCATGATATTACAATGCAACACACTATCTCCGTCTGCACAAGGTCACAAACT
GGCAGATTCATGCACCAAACAAATACGCACGACTTACCATATTCGTCTTCATTATTTCTT
GCAAATCTTTTTTCTTCTTCTTTTCTTTAATTGTCCTCTTTGTTTTTCAGCTGTTTTCTG
TCCTTTTTTGTGCATGTTATGGAACTCCTTTCtcacagcatctgcagctattggcagatg
ga
>NODE_698_length_369_cov_1.571816
CTTTTGAGTTGCTTCAGGAACCCCTGCAGCAGAGGTTGCTCCCGAAACCCAACTTAAAGG
TTCTTTGACGAACGCTTTGTGGGTTTTTCATTTTCATCTTCTTCGTCTTCTTCTTTGTCC
TCTTCGTCTTCCTCTTCATCTTCATCTTCATCGTTTTCGTCTTCTTTGTGTTCTGTTTCA
TCTTCTTCATTTTCATTTAATTTCTTTGTATTCTTCTTGTTCTTCTTTCTCCTCTTATTT
GTTTACTTCGTCTTCATTTTCTTCTTCTTCTTCTTCATCTTTGTATTCATCATCTTCTTC
GTCTTCTGCTTCTTCTTCTTCTCCTTTTTTACATTTACTATCATTGTGGAAATGTTTTCT
AACTCCAAACATCCAAAAATATTTAAGATAAGATGAGATAAGAActttataaaatcccaa
acacgcttctccatttagatgattgtaaagaaactaaagactctgatatctatatttagg
caggtcaggagctggtcattagtgttgagtcat
>NODE_699_length_290_cov_1.003448
AAGCAGAATTCACCAAGCGTTGGATTGTTCACCCACCAATGGGGTGAACAACCAGAACGT
GAGCTGGGTTTAGACCGTCGTGAGACAGGTTAGTTTTACCCTACTGATGATGTGCTGTTG
CAATAGTAATCCTGCTCCCCTTTTCCCCCTTCTTTAGGTAATTGGGTTTAAGTCAGGGCT
CTGGCTGAGCCATTCAAGAACAGTCACAGAGTTGTTCTAAAGCCACTCTTCGTTATTTTA
GCTGTGTACTTAGGGTCATTGTCTTGTTAGAAGGTGAATCTTCAGCCCAGTCTGAGGTCC
TGAGCACTCCTTCAATTGCAACCATTGGTCCTGTCCCTGCAGCTGAAAAACACCCCACAG
CATGATGCTGCCACCACCATACTTCACTGTTGGGATTGTATTGGGCAGATGATGAGCAGT
GCCTGGTTTTCCCA
>NODE_700_length_785_cov_7.173248
TGCCATCATCTTGATCATATTGTGATGTCAAAACATGATTGTGAACATTGTAGTTGAAAG
ATGGCAGTTTGACTGTTATCCTGCTCCGAAAATGCCTTTGGCTGGCTGAAAACAAGGTTT
TTGAGATGGGACATGTAAAGTGAATTTCTTTGACAGGAACGGACTTGAAACAGCTTGTGC
CATCATCTTGATCATATTGTGAAGCCAAAACATGATTGTGAACATTGTAGTTGAAAGACG
GCTGTTTGACTGTTATCCTGCTCCGAAAATGCCTTTGGCTGGCTGAAAACAACATTGTTG
ACATGGGACATGTAAAGTGAATTTCTTTGACAGGAAAGGACTTGAAACAGCTTGTGCTGT
CCTCTTGATCAATCATATTGTGAAGCCAAAACATGATTGTGAACATTGTAGTTCAAGGAC
GGCTGTTTGACTGTTATCCTGCTCCGAAAATGCGTTTGGCTGGCTGAAAACAAGGTTTTT
GACATGGGACATGTAAAGTGAATTTCTTTGACAGGAACGGACTTGAAACACCTTGTGCCA
TCATCTTGATCATATTTGAAGACATTGTGAAGCCAAAACATGATTGTGAACATTGTAGTT
GAAAGACGGCAGTTTGACTGTTATCCTGCTCCGAAAATGCCTTTGGCTGGCTGAAAACAA
GGTTTTTGACATGGGACATGTAAAGTGAATTTCTTTGACAGGAAAGGACTTGAAACAGCT
TGTGCCATCATCTTGATCATATTTGAAGACATTGTGAAGCCAAAACATGATTGTCAACAT
TGTAGTTGAAATGTAGTTGAAAGATGGCAGTTTGACTGTTATCCTGCTCCGAAAATGCNN
NNNNNNNNCGGACTTGAAACACCTTGTGCCATCATCTTGATCATATTTGAAGACATTGTG
AAGCCAAAACATGATTGTGAACATTGTAg
>NODE_701_length_145_cov_1.000000
ATATGACCAACCAGGAATTTGTCACAACCAAGACAACCCCAAAGAGAAGCACTTATGAAT
GCAAAAATCATGAGTGGCTCCTTTGAGGTGGTCTGAGAGTCACTTATATTCAAAGAAATT
CCAAATTCACAAAGTTGATATGGTTAGTTGAAATTGCCCCAACAAGTAGCACTTACTTAA
TTCAACAGTAAAGTCAGTGCTCAAGTTAGGGGATTAACAATGACTTACAAAGCTCTTCTT
CACGCAACAAACCTCTCTCCATCCTGCAAAAATGATAATTTTATGAAGC
>NODE_702_length_295_cov_1.569492
TAAACTTTGCAAGTATTGAACTCCAATGTTTTATAACACAGATATATAGAAAAACATCTG
CTTTGACCGTGTGATGGTTTGTTACTGCACTGGAATGTGTACGGGCAGGGAATAAAGCAT
GTCATGAGGTCCTTCAGCAGGATCATCTGTCTCTCTGTCTTCTGTCTCTTCATCCCTCCC
TGTGTCTGTCCTTTCTCTTTCTGATCCTGTTTTACGCTCATCTTCTTCCACATTTATTTC
TTCATCTCCCTCCTCTTCTTGTCCTCATCTGTCCCCTCTGTGGCTTTGTCCTTCTCTGTC
TCTGCTGCAATGTCTCTTTTCCTTTTAGATTTCTCCTCGCATCCTCTTGTCGTCCATTCT
TTAGCACTCTCTTGCTAAAATAGTTGGTAATACAACTTTTAAAATCTCAGTTGTTCATTG
GCTGGCACTGCAATGCGAt
>NODE_703_length_290_cov_1.013793
GATGAAGAAGGAGGAGGAGAACCTCAAGAGGAAACACCAGGAAGATTTAAAAGCCCTGCA
GATGAAACACAGAGAACAAACTGAACAGGAGAAGAAACTGAGAGAAAAGCTGCTGAAGGA
GAAAGACGACTCCATCAACAAGGAACGAGAGCTGAGGAAGAAAGAACGAGAGGAAGAGGA
GAAGAGACGGAAGAAAGAAGAAAGTCAGAAACAGGAGTTGAGGAGGAAAGTGGAAGCTGC
AGAGTTAAAGCTTCAATCAGAGAGAGAGCTGCGGGTGAACGCTGAGAGGAAGCTGGAGCa
gaacaggaaagacatgaagagagaacgagacgcctgggacaaagaaaggaaggagacctg
ggaacgaatgcatcaggaggacagagagaacctggaggaggagagaaccagacacaggaa
gctgcaggaggagt
>NODE_704_length_292_cov_1.047945
GCTGTATTTGTTTGGCTAGCTGTTTTTTTCATTTTTTTAAATGCTAATGCAAAGCTAACC
AGCTAGTTAGCGTAGGTTTAATTGACTTTACATTGCGTAATATTGAGCATATAAGCACAA
GAGTGGTATCAATCTTCTCATTTCACTCTCAGCAAAAAAACCCCCAACCTATTATTTTCC
CAAAACCAAACTACAATTTAAGAAATTAATGCTACTAATCAGACATTGTAGTCCTCAAAG
TAGCTCATTATTGAGCACACTATATTAATTACTACTTTAATAGCCAAATACAATACCTAt
gatgtgaatacagtttagaccactttttgctggcgttcctccatagataagaacaataaa
ccacatatttatggttttgttacccttggacagtcattgaagatccctattttcagtttt
aattctaagctatgct
>NODE_706_length_300_cov_1.006667
ATAAGCGCTGGACTGAATTGATAAGCACCTTCTTTAAATCCAGTATTATATGATGAGTGA
GAAAGTATAATCAAATCGTGGGGCAGGAAGGTTCAAACCATTTCTGAGAGCAGGAAATTG
GTATACTGTTGAAATATCTAATAGATCTGAACACCGCCGACTTCGGGAAGTCGGGTAATG
CACTTGATATGCGATATGATACTTTATACGTGACATGAGGAATAATATATTTTCATGGTT
CGGACAACACTTCAGCTTGATGTATACTTTAGTGCTGAATCTTTGCTGTAGGTGTGGAAt
agcagtacatcgtttgaaatgcatgaaggaaataaacacggggacatagaagcagtgtcc
tggcggtgtaaattcagagctatagagaaacactagcaccccggtgtgttgaataaacac
agtgtaatgtgtctgtataataat
>NODE_707_length_351_cov_1.088319
AATATTTCTACATAATTTAAAGGAGAATTGAAAATGTGTCATATACTTAGTTAGCATAAA
TAAGTTTTTAAGTTAGAACTTTTTTTCTTTTTTTTAAAATTAGACCTACCTGATCTCCTC
CCCAACCTGGCATTGGTCAGGTAGGGGAGGAGATTTCAAATTCGACTTTGAGGTGAAGAA
AAAAGCTTATTTTATGAAGTTACTTTAACTTGAATTTAGTTTTTAAGGCAACCAATGAGG
AAATTTGACTCTAAATTACACACAATATTAACTTTATTCAAATAACAATATTATTATGTC
AATAAAAACTCACCAACATGAGTTTTTAAGTTGTCAAATTTTAAAATTTAAGTTGTGCCC
ACGTGAAGTAGAGGAGTGGATCTGAAATTttggcctaaaggtaaagaaaagttaaattgc
caaaccaatttcatttttagctcaacttgaatgtacttttaagtcaactagcaaagaaat
ttgagttaaaatcac
>NODE_708_length_313_cov_1.003195
CCACGTATTCAGTAGTACCGGTGGTTATGGATCACATTTACATCACATAAAAGGGTTTTT
CTGTTTTGTTTGAAAGCATAGGCCTTATTTTAATAGTTATTAAGATTATCAGTTGTTGTA
ACAACCCCATAGAGAGCCAAGAGGGACTCTGCTAGATATGGCTTTAGTGTGAATCAAATA
AGAATGATTTAACCGGGAGCGACTGACTGGTTCAGATTCATTCATTGAACTTTTATTTAA
ATCTCGAAGAGTCATTGACTGGATGCCTTTTATTTACAATGATGTCTGTACAGCTGACAG
AATAAAAAGAAAACAATCAAAAGGGAGGGACAAGAAAGGAACAGTTACTTTCAGAGTAAC
TGATCCACAGGTGAAGCTACAACAAGCGTCAATAATTCCTGCAATATGTTCCAAGTGTTA
GCAGCAGAAGAGCTAAAAGCAATTTTACTGATTTTGG
>NODE_709_length_291_cov_1.168385
TTGTGGGACCAGTTTGGAGCTGGCCCCTTCCTCTTTCAACATGACTGTGCATCAGTGCAC
AAAGCAAGGTCCATAAAGACATGGCTGAGCCAGTCTGGTGTGGATGAACTTGACTGGCCT
GCACAGAGTCCTGACTTCAAGCTGACAGAACACCTTTGGGATGAATTGGAGTGGAGACTG
AGAGCCAGGCCGTCTGGTCCAACATCAGTGTGTGACCTCACAAATGTGCTTCTGGAAGAA
TGGGCAAAGACTCCCATAAACACACTCCTAAATGTTGTGGACACCCTTTCCAGAAGAGTT
GAAGCTGTTATAGCTGCAAAGGGTGGACCGAtgtcatattgacccctatggattaggaat
gggatgtcgcttaagttcaggaggcaggtgagcgaatacttttggcaatatagtttatat
ccctcccttatgtta
>NODE_710_length_291_cov_1.068729
CCATGGTGTGTGAGATGGAAATGTAGCATCTTCTGCAAAATCGGTGTGGAACCTTCGTTG
CACCTTTTCTCATCTCTTCTGATTGATCACTGTGAACTGTCTGATGATAAAGAAATGCCA
CAAAAAGAATCTTTTGAAGTGAATTCCTAATCAAATGCTCAGGTGGTCCTGGGTCATGGT
GCTCCTTCAGGGGAAGATTCTGCTTTCAAAACATCTATTTTTATGTGTTGTGTACCGTGC
AGTAAACATACACATTCAGTAGAGAGAAATGTAACAACCTATTTTTAACAGATTCCCAGA
ggtgtacaaaatacaagtagagaaaaaaacgcaacatgaaacttaacaactgaaatatca
aatacaacagcagcaaagttcaaattcacttttgaaatgccagacagaattaaaaaatta
acttaaccactaact
>NODE_711_length_305_cov_1.026230
TGAACTAGATGCTGGCAAAGTTTAACTAGTTTAACTTCTCCTTAATTAGATTCTTACCTT
ATTTCTCCTCATGTCTGTGGTTAAAGGGGCCATCGGGTCCTGCTGTTCTCTCAGATGACG
AGGATGTTGGACATTCTTCAGGACTACGTGGAGTACAGAGGTGAATGAGGATGAACAAGT
GTTGACTTTGCCATGTGAGCTAGATTTAACATGTGCCTAGTGCCCTTTTCACAACTTGCA
CTTCCTGCCTTTACAAAGATTGTGAAAACAGCTTTAAATGCAAAGTTCACTGCTACACTA
tttgttattctaccaccaaatggcaaaatcacaatatatgttttattgttagacataaat
aagtcctaaattgagcttttctgttcaggttacagctacgaacgcctggatggatctgtc
cgaggggaggagcgaaatctggcagtgaa
>NODE_712_length_309_cov_1.016181
CACAGCGGAGCAGCAGAGCTGGGGCTTTCATTTTGCTCTCTAGCTCCTTCTTCTCGTCTC
AATAAAAAAGAGGCTCCATTCCTCCTGTTTATGCATCTCATGTATACTGATTCACATGAT
GCGTGGAGGTAAACAGAGCTGGCAGGACTGTTGGCTGCATCAACAGGTAGAAAAACAATG
AGGAAATGGTCAACCGAGATGCCCATTATGGATCATAACATCGCTTTAAATGGACGGCGC
TCAGACTGCAGCCGTACAGGCTTTAAAAGAACTCTGTGGTTCAACTGTAGAGCTTGAGGA
aacaacagaacatgcaacctgaagagcaggaagtaataaccggctcctcttcctgccaag
tctgctgctgtatctaaagtatgcaactcaataagtgagacatttatgaaatgctatgtt
ttgtgcatatatttatcatttccatccggtgca
>NODE_713_length_331_cov_1.552870
ATTATGGTGCTCTGGGACACACATTACGCTGCTCTGCTACCTTTCGCACAGCATCCATGG
CAACTGGAGAGGCCGCTCTCCCTGCAGAAATGTGCTTTTAATTGAGTGACATCTAATCAG
GCAGTGAAATACAGCAGTAGAGTTAACAAAACAGGTCAACGAGGGACAAGGACTACCAGC
TGCAATCGCCGTCACAGCACAGCGCTGAGTTTTGGTGTTGACCAACCCGTATTAGTCCGG
TTTTAATGAACAAAATTACAGGGTTGGAGGTATTCTTCACAAGATCCTTGGGTGAATGTG
TGATTGGATATGATGAGCCCTTCTTAAGACTACACCAGCTTGGGGAGGAGGCATGTCTTT
GATAtgctgaaattactggagctgagaggtctcacaagctacgccttaacacatattaaa
caggctctaaaggatgaatttttcaccgtcatctgttttttgttttttgtttttt
>NODE_715_length_396_cov_2.017677
GTCTAAAGGCACCAGTATGCTTTAAACTGCTGTCATCAAACAGCATCTGCGACGTTCCTC
CACCTATTTCCAGCATCCAACAGCTTCTATATCTTTACATACCCAACAATTTGACAGTCG
GGCCAACCGCGTGCAGCGCCTGGTCGGATGTGTGAGCAGGGTTTGAACAGGGAGACCTTG
CCCCTGTGCACCGCTATCCCCACTTTGAAGATGATTACTCTGTAATGGCACAGCTTTTCG
CTTCAAGAGTGGCCATTCCAAACAGCCATAACCGCTTGTGCCCGTAGACATGTGCAATCA
CACTTTGTACAAAATAGTTCATTTCAATCAGGCCCTGGCCTTTAGCCTGCCATGTCTACT
TTTTACCGCAATTAGAGTGTTCTTACATCTCCCAGAATGCGGAATACAACTCCGGGAGAA
GGTGCACTCGCTTATTTCTTTCAGCTGTTTCATGACGACACCCTAACCTGGTGTTTACTG
GTGCTGAAACAACGTTTGTGATGCTATCTGTAGTTGAAGTGAATGGCATTGATCATCTCc
>NODE_716_length_303_cov_1.036304
TGCAGAAAATCATCTTCATCTCCAGAGGGAACACGACTTTAAAAAGACCTGCAAAGGTCC
TGGTTCAGCATGTTGTCAGGACCTACAGCTGGCATACATAGATGCTCATCCTGATAAAGT
GTAAACTTTGTGCAATCGAAGCTAAATATTGTGGGGGGTTTTGCATAGATCAGTTTTATA
TATTTCCCTTGAGTCATAGTCCTGTTGAAAAGGTTACTTCATTAATCAACATATCAGTTA
ATGGAAAAGCAATGGAGTACACAATTATTTGAACTATTCGATGGTTATCAAGGGAAATTT
atctaacatttacagatttcatcttggactttaagtctctgtaatgggcattttcagtat
tttcaaaatctaaatctaaaataatagtcaagaatcacattcccaacataatgaagacac
atttaagttttatcagactgcaatttc
>NODE_717_length_332_cov_2.581325
CATCTATTTCCCATTTTTTTCCCTTTCTGTGCTGTTTATGCTTTTTCTTTTTTCCCCTTT
CAACTCTCATACTTTAGGTTATTCTGTAGCACTTCTTTGTATATATCCTCTCTCCCTTTG
CTGCACTTTAGCTTGTACTACTCCAATCAAATTCTGATCACATCTTTATTTCAAAGATGC
CAACCCTCCAGGAGGCACTACTTTCATGTGATGAAACTTGCTTATAATCCTTTCAAAGCT
GTACAGCCAAGGCTGAATATTAACACTCCACATTATTGACCTTCTACTTACACAACGGTT
CTTTGTCAGTTTTCTGACTCAGAAAGTACTGTTCGTTGTGTATCAACTACACGCTGCAGA
GCAGAAAACATTAAATTTAACATTTCCACATTAGGTCAACAGTTGAGTTTTATTGGAATG
AAAAGGACAAAGTGTGAACATGATAGAAGCACACTatgttcagtgttcaatatatt
>NODE_718_length_292_cov_1.527397
GTGAGCAAGACAGTGAAAGAGAGCTTGAGGGACAGAGAGGGAAAGAGGAAAAAAAAAATA
CTGGAGGTAGGAGTGCAGTGGGCAGAGGTGGAGGCAGGAGGAGTGATGCAAGGGAGTAGA
GAGGGTACAGGTGGTGCAGTGAAAAATAGCAGAATTACTGATAGAAAGGTAACGCAGTAC
GGGGGAATAGAAAGTGAGTGTTTGATCTCAAAAAAACTTGTAGTAATGTTTTAGTTTAAA
TGTCACAGAATGAGACTGACTAAGCATTAGTTAACATCACGACAGTCGCTGCATGGGTGT
AGGTTGCTTGCTGGTAAAAGGGGTATTCAGATTTTTCACCAAATGCAGTAGCTTTATTGG
CAAGTGtactgaatgtatcaaatataaaaacatgaggtgaaataaaatctccgaggggtg
agtgttttatcattag
>NODE_719_length_298_cov_1.053691
AAAACTATCCTCGGGCATAACATGGTAACCTTCATTTGTATGAAAGTATTAAACCACAGC
AAAGACTCTTATTGAACGAGTTAATCAAAAGATGGTGCTAACTAAAATTGTCTCTTTAGT
CCTAGCTGGTAAAGCATTCTAGATTTTTGGTTAGTGAAATGATTTACTGGGTGTGATGCT
GCGAGAGCAGCATGGTATCAGACAACCTGAAGCAGGTCATAGAAAAATAAGTCAGATCAC
TCAAGTCAGTAAGATACATCCTTCGAGGATTTCTGTTCAAATTGTCATGACAATTGGTTC
catatttctatttcacagcaaacttgtcataatcacaaggcactgacataacctatatat
ttattgagaaatgcttgtctggataaaagtggtagaatgattgacagttagatggcatgt
gaagtgtaaaggaagtcgtgtg
>NODE_720_length_306_cov_1.016340
AACGATTTGGTTAAAGAGACACTTGTTACGGCCGAAATAAATCTGAAACTCTGAACATAA
CCTGCTCCCGACCAGGTTAGCTCTACAGCGTATGTTACCATGGAGATATAGCCAGGTAAA
AAGAGAGCCACCTTCGTGGTACTGAAAACAGTGGCTTTAGGCTCAACATACCTGGCTAAC
CCACTATTCTCACGTCGTAGTACAGCCCTCAGGCTTTTATCGCAGCCTCTTTCAGTTGTT
GTTTGTTTGGGAAGTTCCTCCCTTCAGTCTCCTCTTTAGTAAAATGCATGCTCTATAGGG
tttaagtctggagattgacttggccagtctaaaaccttacactttttgtccctgatgaac
tcaagtgttgtttggcagtgtgatttgggtcattatcttgctgcacgatgaaggatctcc
caatcagtttggtttggtttggttatattg
>NODE_721_length_307_cov_1.827362
ATTGTCATGTTTTACAGCCTTAGCTGTAAAAATCATTTTTTAATATCCACTGTACATTCT
TTAACAGCAAGTATCTCTTAGCAGAGATGTTCGGGCAGCAGCAGTAGTGTACAGTTTGTT
CTTGGCATGTCAAGGTGCAGGTTTGCCACCTCTCTGGTAATAATTTATGAAACTTATGGC
AGAAGTAGATCCAAGTTGAAAAGTTTCTTGAACATAATGTCAGACATCAGCTGAGTCACC
GCTGCTGCTGTTTTTTTGTTCACACTTCAATTTTAGTCAGGCCAAACCTGTTACGATCCT
GCTCATTAGAATTTAAAAGCTTATAGTAAACAGAAACAGATGCTGGCTCATGCCTCATGT
AGATGACAAACCGTATGCATTGTGTAAGTGGGTATATTTGACCAAACCAAATATAACAAT
GTTTTGGGTCAGTTTTTGGTCTTGATAAGGt
>NODE_722_length_336_cov_1.800595
CGGAGTGGGGAATGCTGGCTGGAGGCCAAACGAGAAATGTGGGCTGTAGATAGGACGCGG
ACCGGTAGGATACAGGATTAGAATGTCTGGCAGGGAATGAATGACTGAGCCGGGTATTTA
TAGACAATAGTGATTATGGCAGGTGTGCTGATCGGCGCAGCTGACTCCAATACCTGTAAT
CAGGCTGGCTGCAGGCAGGGAGAGAGACAGGAAAGTGAGAGAGTGAGAGAGAGGAAAAGC
CAGAGAACAGACAGGGAAAGCAAGAGAAGCGAGAGAGAGGTAACATAGGTGTAAATATGT
TGTGTATATGTGTTGGTGTAAGTATGTGACTGAAGTGTGTTTGTAAAAGAGGTGAAATGT
GTCCATAGAAAGGGCAGACACAATTATCCACAACTCAGTGAGAGTCACTGTGCCTTTGAA
GTTGTTATCtccaaagttttagcgtcctatttgtcgtttcatccctccacaggagttatg
>NODE_723_length_290_cov_1.017241
ATGTTGCACTGAGAACGTTCTTCCTCTGTTATCGTGGAACATTTGATAGGTTCTATACTG
TGTTCCCTCAACAGCATCCCCAAAACATCCTCAGAACATCACAGCCAGAATGTTCCACCT
TTGTCAACATATCACAGAACAGGATGTTCTAAAATGTTCTGCATAAAAAAACGTGTGAAG
TCTCGATAACATCTGGAAAACTGAATACTGATGTGAAAACGTTCTTTCTTTGTTATTGTG
GAACGTCATCGGCGTTCCTGACAACATCCTCAGAACACTGCAGTAAGAgtgttccatcca
ttacaggaacgttacaaaacgttctatataaaaaccactggaaaagatgcgtttaatgct
ggcgtcagaacgttcctcctccgttcttcacattgtttgggttcctgacaaaatcctctg
aatgttgtcattac
>NODE_724_length_307_cov_1.234528
TAAGCCTGTGGTTGTCAGACCACTCATTTGCTGAAATCTCCCCCTTTAGCCTCAGTGCCA
AGACAGAAGCTATTTTAGAAGCAGCAGTTGGCTTTTCATCAGTGGCTGTGCAGGATTTCA
AAGACAAGGCGAAGAACAGCGGACACAAAGCGAAGTGATTAGGGATGAAATGATGAGGGC
AGAAAGGACAGGTGGGAAGAAAAGTGTAAAGAGAAAACAAGATTGAAAGAAAGAGGAAGA
AAAAAGGAAGGGATTGCAGCCCACATCTGTCTTTAGCCTTATTGTGTGTGTATGTGTATT
GTGGTTGGCCCTGGGGCCCtaggaaagctgctatggagagttacatatacaatgtggttt
tcatgtttagcttcggagagggatagtacagatagaaatgggggtcaataacaatatata
ttcaagcatgtgtattttctttttctttact
>NODE_725_length_306_cov_1.166667
GCTAACATTAGCAATGACATTGACAGCTGAGAACGGGTCGAGATGAAATTCAGAGCTAGT
TGAGAAGCGTCGTTGTGCTCCTCTGGCGGTCATTTCTGGTTTGACATGAACATTTGCGAC
CTTTGTAGATAGCTGGCCGCTTTACTGACCTGTGTGTTGTCAGTCTGGAGGAGGGGTTGT
GCTACCTGACGGAACCATGGCTTTACTTTGCGGCGGGATTATATTAAGGAGCAGCCGATT
CTGTGCTCTCTCTTCACACCTGACACGACACTTCCTGGATTGCAAACAAGCTGGTGGTCC
TGTGAAGAGGGGATGCTCTGGTTCCTCCACAGTGACAGACTTTGTCCACCCGAGAGCCAC
CAGAAATGGGgcacctttttcattctgcagcaaagcagggaccctgtgttcccggatttg
tgttaaaagcagttgccctctgtccagtgg
>NODE_726_length_297_cov_1.148148
TAAGACATAGACGAAGTAGAACAAAGCCAGGTGGATGGTAAAAAAAAAATCCTGTGGTAT
TTAGTGTGGAAAAAGTGACAGAACTGTCACAGGACACAGGAATGACACTGGGGAGGAAGG
ACTGCAGCTATAATAAAAAACTAAATAAGGAATGCAAGAAAAGCAGAAGTGGAAACATAC
ATACACACAGTCATCTTTCCAGCATTTCATTGGCTTAGATTTATTTTCTCAAAACGTAAC
CTAGCCTTAACCAGAACTACTACTTGCCTAATCCTGACACTTATACCCTAACCCCTAACc
tgaaccttaaaccaagtcttcatgctaaaattcaatgatttacaatatgggggctttttg
tccccccaaagggtggttggtaccagtgttgtgattgtataaacaaataaagacaaagaa
aaaaagataaaggtgtcctct
>NODE_727_length_296_cov_1.027027
CTGACAAGTGTAAGTAAGAGTATTAACACCTTTGCTGATACAGAGTGTTCCAAACCCCAC
TACTGTAAGTTAGACACCCCATTTACAGCAAGCCTCATGAGTTTCTTAATCTTCCCATCA
GTCAGGAAGAGGTAGAGCCAGTGGTGGGAGAGGAGAGGTCCAGTTTTTTCTCATTAATTT
CCATCTGATTTGCTCCAAGAGTCCAGCATCTCTCAGATTCTGTCCATTAATCTGACAGTA
GAGGGCCATTGGTGTTTTATCTGAAGCAAATCTGCTACCCGATTCAAGCCTCAAACAGTT
ttcttagagaacagggattactttactggatgaccagtacaattcagtacaccaagactt
tggtgtaattttgtatatttaacattttcgacttctattttcatgacaaatggcactaat
aaatcttattccaataataa
>NODE_728_length_294_cov_1.017007
TCACAAGATAACAAAATCGCCTGGCAGCACATCAAAAGCTCACTAGGTAACTCCTAAACA
ACATATACAGTAATCTACAGGAGCCTCATCAAATACTAAAAGGCATCAATGCAAAATCCA
GGAAGAAACTGTTTACCCCCAAAGCATAGTTCAGCATGTAAAATCCTAGCTTGCATTTTT
ACACTTAAACAAACAAGCTGTAAAATAATATTTTTTGAGAGGCAGATATGCAAAGAACCA
AGCGACTGTTTCAAGATCAGTTGTTTCATTAAAAAAACAGGCTGAAATATTTTTTTACTT
cactgccaaagaagtatcgagaactcaattactgataaaactgtctttagaaagtacaac
aaatggccactcacacattcattctgctgtgacaataacagttaaccattcattttattt
aagtcactacataatact
>NODE_729_length_308_cov_1.012987
TCATGCCAGTTATCATAAGTATACTTTTAAGCATAGACACATAAATCTCATTAACTGCAT
TAGGATCCTTTTAGATTATAGTACAACCAAGAAAGGTTTTGGGTTTTTTTTAACATCTGC
AAAAAATACAGTTATTTAGATTTTTTTTCTTCCCGTTTTGTGAAATTACATATAATTTAA
TGGTAAATTGCCCCAAAATAATATCCACATCTAATTTTTACTGTCATCATTTCACAGATA
TTTGCTGTTATTCTCACCTATTTAGATTTTTGGATGGTACAGTATTTTTGCTTTTTAATa
tattttttctgtcagattttttttagcattttatccacatttttgtttgttaacagtgca
gattctttcaatcctgtagtatgctgatacatttgtatttatgtttgaagtcagatgtgg
taaccatgtcactttaagtaactcgtagtttc
>NODE_730_length_291_cov_1.017182
GATGATGCCTTCCTGGATTAAATCGCAGCGTTTTGTATTATATGAAGGCATGTCATCATA
AAGCAGTGCTTTCCTGAGTAATGCACCCTTCATATATTGTAGATCAGCTGTAGTACCTGT
TTGTTCCACAAGATGGAGCCTCTTATTGTTTAATGCTACAGTGACCAGAGGAGGGTTGGT
GTGTCTGCAGAGCCGGAGGCTGCACTCTTCTTCTACAACTGCACCTTCAGAGCATTTTAT
AAACTTTCACCATTTGCAGTGGAACAGCAGAGAAGCTGAGAGAACCCCCCAacacaacag
acaccaaaacaaactgtctttgtatcatccgagtacaaagacgagtaaatcaacagctac
attactgatggactaaaccgcatccacattttactgcctttctcctgcatcactcgtttt
ctcacctttccatcg
>NODE_731_length_304_cov_1.026316
CGAATAAATGAACAATAACACAAACACATCTGACAACAATGCTTTTGTCTGTATTTATTA
AAACTGGAAATAAAACTGAATAAAGACAATAGCCGTAAGATTCAATGAAAAATGCTTCGC
ATAGCTTGTTAATGAGACTTTTTGTCCCACTATTCAACTGAACAAGTTTTTGAGAAATGT
AATCAAAAGTACCACTCCTCACAAATACTGATTTAACAGCAGAGTGCAAAACAAAAAGAA
TTCTTGGGTGTTAAATAGACTAAAAGTTACGGAAAGATAGGTCTCAGATGTTTTATTGAg
tgaagtgcccatttaacttagagaagctttgagagacagtgagttagaaagaagtataga
tcaaggtagcagactgatagataactcatagatttattagaagcaaagaagaagggagag
ttagaagatggtgaatttgaaactgtgc
>NODE_732_length_313_cov_1.523962
TCTTTTGGTAACTTCGTTAATGGTTACAGTTTACTTTAAAAAGCTTTTTTTTTTGTCTCT
CTCTTCACTTTCATGTCCTGATTCACACTCTATTTTCAGTCCATATGTGGAACACTGCAG
GATCATTAACCCTCTGAACCCTAAAAGCTGCCGGCAGGTTTGAAAGGCATGTTATCTTTA
AGCAAACTGCCAATATTACACCAGTAGAGCCTGAAGCCAGAAACTGTAAAAACACAGAGA
CATCACATTTTAAGCTTTAAGCCCTTGAACTACTTATCTGTGATTGGCTGTTCAGATGAA
AAACTTTttaaaaaaaatctatgcttaaaattgtaacatttcatcaaaagcactttattt
tgtcttattttaaaaattgtccaaacataaaccatttgcaccaaccagattgagtaaaaa
tctaataattatgaggtgttcaccaaaactgagaaac
>NODE_733_length_342_cov_1.728070
AGTTATTCACGTCCCCTGAGAGACGTCTGTGTTTCAGCAGCGGGGAGTGTTGTGAGCTCG
GAGTCCTTCTGTAAATGAGCAAACAGTTCCTGGATGGATCGTGACCTCGCCGTCACCTGA
TCGTTCCTCTGCTTTTGTGTCTCGGTGTTTGTCCATGTCAGGACGTCCAGTCATCCCGAG
ACACTCGGGGGTTAAGCAACCTTCCCTCTGATTCATGAATCGTTGGCAGCTACCCTTTTC
TGTTCAGATCAGGGTCAGCTGTTGGGATTCCACCAGCTTTCTTCTCCCTCTCCTCCCCTC
ATGTCCTCTTCTATTCTTCTCACTCTGCCTTTCCTCGGCTCTCACTCCATCTATCTGTGT
GCTTTGCCTCTATTGTGCTGTGCTGCCGCTTTTATCCGCCTTGTCTGTCTTCCTCCGGCC
TCCctgggaaacagcctggcatcacaattcatctttgctcactttctttcctttctcagt
gcccct
>NODE_734_length_292_cov_1.013699
CCCTTTCCATCTCTCATGCCTCCAGGGTGAGGTACCCCTCCTTCGACTTCCTCCCACTCC
TCTGGCCTCGATCCGTCTCCCTCTTGCATTGGTCCTTATTCCTCCCTTCTTTGTCTCTCC
ACCCCTAAAGGCATTTTTACTGTCTTCCACTGATCCTCCTACTGTCTCCATCTTTCCCCA
TCTTTCATTCTTCTTCTCCTCTTTTGGCATTTTCACATCGCTCCTCTCTCCTCTATCCAG
GCCTCAAAATCTGCTTCCTCTCCCACTCTTTTTCTCCAACTTCTCACATTAACTTGtatg
tctcatcttatggcaaattttcctctttacccactctcttgttttctgttccattttcct
cccccttccttcctttcttcacccctcccttcctcctttggactttgtccccagggtttt
ttgcatgcctcatgca
>NODE_735_length_293_cov_1.204778
AACCAGCCAAGACCGCCCCGAAGAAGGGCTCCAAGAAAGCCGTTACGAAGACCGCTGGGA
AGGGCGGCAAGAAGAGGAAGAGGACCAGGAAGGAGAGCTACGCTATCTACGTGTATAAGG
TGTTGAAGCAGGTCCACCCCGACACCGGCATCTCCTCTAAGGCCATGGGCATCATGAACT
CCTTCGTCAGCGACATCTTCGAGCGTATCGCCGGCGAGGCCTCCCGCCTGGCTCACTACA
ACAAGCGCTCCACCATCACCTCCAGGGAGATCCAGACCGCCGTCAGGCTGCTGCTTCCCG
GTGAGCTGGCTAAGCACGCCGTGTCCGAGGGCAccaaggccgtcaccaagtacaccagct
ccaagtaaaccgctccatcacccccacaacggctcttctaagagccacacacttgacctt
tagagctttgtatccat
>NODE_737_length_297_cov_1.047138
TAAACGCTGAGTGGGAGGTGGCTGGTGGGGAACTTATCCGAGTGGATGTGTTACATTTGG
GAACAAGTTCTTCCACTTCACCCCTGCCAGGCTTCTCCAGCAGTTTCAGATGTCACACTT
CCACGTTCATTCAAAGTCAAGCCGAACGTTGGTGCGCTCCCATCTGCGAGTAATTAGGAC
AACCTGCAGTTATTTCTCTGGCACAGAACCTCTTTCATCAGAGCTCGGGGAGATCAAAAC
AGGAACCTCGCTGAGCGTAATGAATCATTGTTCGAAAATGTGGAGGCGACTGAAAAATGc
tggccgcgtcgctgcatggagaaaacacaaaggggattcgcgccgcgttgtttcttgtgc
ggtttttttggacacttctggagatgttactcaaccgctcagtaatgctttaaggtccct
cagatatggtcgtggtacgct
>NODE_738_length_291_cov_1.065292
GTCACGTGTTCTCCTGGACTAGATTGTTTTCTGTGTTCATTAAATCCACTGCACTTTATC
AGTGGCAGAGATCGAACTTTAATCCCCCCTCAGGCCTAACGCAGGCAATCAGGCTATTTG
GTTAAATTTAATAAGGAGATTGGTAAATGGAATAGTTCTCACGCTAAAATCTATATCAGA
CACCGTTTAGCTGTGGTTTTATCTCACAATTTTAACAAAATAGTGGTGGGGAAGCTTGTT
GTTCCCCTGCTTTATGTCTAGAAGAAGCACAACTATTTTCGACCTACACTAAAACGCAAg
tgaaagtgacatgacagtaacagcattaatagaaaatttggtctgagctatgggaaatgc
atcagtatttatatagttctcaagacctgcagtgtctaatttaaaaaaacaaaaaaactt
gaaatgacaaatgag
>NODE_739_length_290_cov_1.044828
GAACGCTACACAGTGAAGTCAGTTTAGCACTAAACAGCAAAGGGAACAAACTTCTTTCTG
AGGACATGTCTGTCCAACCACATATATTTTGTCGGAGGATAAACTTCCGTATTTAAATTA
CATTGCAGGGCCTGACCCCGAAGTGATCTATTATGGATTTGCCGAGGCTCATGTGATTGA
CAGTTGGCAGCATCACTTCTCTTGTTATGCAGATGAAGTCACAAGATATTTCCAGACTTA
TTGTAAACACAATTAAAATACATCCTGTGATCCTTTTGGAGCTGTCACCGCGTTCTTAAA
aatagaagtgtctctattcacgttccttccttggcagctctattttcaaggtaatgcaga
gaatttaaagggacctaaaataaaagctagaaacttttttttgttgttgagctctaatat
aagcagaacttttc
>NODE_740_length_376_cov_1.603723
TGTTTCCTGCGGCTGTATCAGCATATACAAAGTAACCCGATGCAAGAGGTCTAAAAGTGG
ACTCATGTGGTGACACTGCAGTTTTTCACCGTAAGCAACCTCCCTCACTTTCTCTCAGAG
CGCCGGTCTTGGCCACATGCCAGGTCATGTTATAAATTAACGCATTAGCAGTTTTGGTTT
GCCTGCTCCCGTGGCCTGATAAAAACAGGTTGCAGAAGAGCGAGATCCCCACAGCTGTGG
AGGTGGGATAAGAGTTGGTGGACACGAAAGCTATTTGTCATTGTTAATTATTTGACTGCT
ATAGGTCCACAAAAGACATCCAAACTAATTAGCAAACACAACTGGGGGAGCAGCAGGGGA
CATCATGGACGCAGTAACTCTGGGGATTGTTTTGGACGTTCTTGGGAAAGAGTTTGACTC
CACAAAAGTGGATGACTTTATGAAgtaaactttcaagtactctcggaacggaattcgcca
ctttataatcctgtttctaatctcaagagagctatttttt
>NODE_741_length_290_cov_1.127586
CATACAAACTCCACACAGAAAGATTCCAGACCCAGGCCGGGACGCGAACCGGGGAACGGT
GAGGCAACGGTGCTAACCACCGCGCCACCCTGCAGCCCTCATTTGTTTCTGTACAAAATA
AATGCAAAAATTACAATTTCCACTAAAATTGTGAATCGTATCATTTGAAATCTTTTTCTT
TGGTTCAGTTTTATCATTGAGCGAGAAATCTGTTATCTAAGCTCATTCAACAGCTTACAC
ACGAAGAGAAAATTAAGCTCTCAGCCAGTAGTATCCTCAGTACTTTCAATGATAAAAAAT
GGAAAATATTTTTGCATTGAAAGAGAATAAATGTTTTTAGACTCGACAAAGCAATGATTT
AGCACCAGACCTTCATTAAGTCGGGGAACCAAAACAAACACATAAAAAGGACTGAAAGAG
GTTAGAGATGTTCt
>NODE_742_length_300_cov_1.013333
GGTTGGGCTTTGAATCACTCTGACTCTCAATAAATACACTCTCCACGCTCTATTTTTATT
ACAGTGAAACCTTATTGAGAGCCATGTTTTCTTCAATCCCAACTGAGCACAGTGGATTTT
TAAAGCTAGTCTATTTTCGAAGATATTATTTGACTATTTGTTGGTATGGTAGCAGATTTG
ATCTTTTGCTGCACAAAAATCTGGGTGAGGCAGAACTGCTCTGGAGGCTACAGCACTCAG
CCAGTCAAAATGTATCTTGTTAATATGCCTGTGTGTCATATGGATTTTTTTCTACTTGTA
agtaaaatgccaggagaatccagtgggagcttgaatactgtaaatgaaaactgtagggct
gaacagtttccagaaaatatcaaatttttcgaacagatggtgcaattgcaatttgcggta
taattttttaaagtaaagcttttt
>NODE_743_length_295_cov_1.040678
ACCGTGCAGCTGAAAAATATTATTTTATCAGTAGTACCTCTGTGAACGTTTCATCCATCT
CAAACAGCAGAGAATGTGCTTCACAAGCCAAGATTGAGGAATGTGTCCCGCGCTGTCTTG
AAGGACTGTCTTGTTGACATGTAGATGGAGTGTAAGTGAGGATATTTTGTAGGGCCATGC
CGAGCCAACATATACAGCAAGAGAAGAAACCGATGAGTTTCAATAGCTTTTAACCTTTAG
AGCATCTGTAACCCAGCAATGACAGGCTTTTTACTGTTTGTCGAGGTGCTTTTAACACTG
gtggtttgaactaaatgcaacagtgacaacactgtcgcaaatgttttaacctcagcagat
caaaacatcctgcagtcgacccagatcccaacagctgggcttctgcctttggctctgatg
gtctccttggattcatgaa
>NODE_744_length_290_cov_1.048276
TACTGGGCAAGTCAACACACTGTGTTTTCCCAAGTCTGGGTTAAGAAATACCTTTCCAGT
TCCCAGGTCTGTTCATCTGTCAGTCAGTGCTAAAGACTGTCCCTGAGGTAGCCTATGCTC
CTGCTTAAGAGTCAACTGATACACAGATGGTTGTTGAGTTGCCAACATCAACTCCGTTCC
TGAGACTGTTCCTGGGTCAGCCTTGTTCCTAGGTCTTAAACCAAATCAGACAACATCCCC
CCTTGGCTGACATAAAGACATCTCCTGAGTCAGCCTACAACTCTTCAAATCAATTCAATT
caattcaattttatatagcgtgaatttataacatatgtcatctcatagtacttcacatag
taagatgaagaccttccaagttttacactgagaacagagaacccaacaatccaacgttgc
ctttggatttccta
>NODE_745_length_295_cov_1.050847
GCTAGGTTGCTTAAGTAGCAGTGGTATTGGTTGCTAATAGACAACACTTTACTTGATCCA
GAATTAACAGTAGACTCTTCAATTTGAAACTACATGAGCAGTTTTACAGTAGTATTTTTG
ACATTTGTATTGTAAAAATTACATAAATAATCTGAGAGTAATAAAGCCACTTTTCTGCAG
ATTTACACCTGATTATTTGCGTTACACTGACAAAAGAGAAACGTTGGACAAACATAAATA
AATTGCTTCAGCTGACAATAAGCACTTGAATTAGGTTTATCTACATTAAGTTAACAAGTA
atattaatgctactagtttaagatagatgtacttaaatcatttgattctgctcaaattaa
ctgtctacattgttggagaaggcaagtcagtttaaagtttcccatttttccaacttacat
acacatacagactttgccc
>NODE_746_length_291_cov_1.013746
TACAGATGGTTACCTCAAGATGGAAACCACTGGTAACATTTCACAACAGAAAGGCCAAAT
TAGACTTTGGTAGAAAGCGTCTCTGAAAGCCTGCCCAGTTCTGGAACAAGATTCTTTGGA
CAGATTAAATAAAAGGTGAACTTGTTCCAAAATGACAGAAAGAAAAGAACATACTTAAGT
AAAGGAGGAGCTCATGTTCCAAAAGAAACCACATCATCTGTCAAACATGGTGAAGGCAGT
GTTGGGTATGTACGACTGTCAGTGGAACTTGGTCTCTGGTGTGCATTGATACACTTACTG
ctgataaaagtagtgtgatgaattcagaagtgaatagagttgtatattttgctcagattc
agtcaaatgctgcaaaactgacataccaacactacattgtgcagatggataacccataca
tgactgaaacataac
>NODE_747_length_315_cov_1.317460
CAACAGCAAGACATACACTCCTGAGAAGAGAGCCACAAAACACACTCTGAAGCCTGAAGC
TTTTGGCGTCTGCCTCGCTCCTTTAAAGAGACTGTTAAATATGAGTCAGCTGTTGTGCTC
AGGACTCCAACAACAGCTTTAATTCCTCTGCCTCCCCCTCCTTTGCTTAAAAGGGGGCTT
TGTGCCTGTAGGGCCCCCATCAGTTACCTGCTGACAGGCCGAGCATGACTGATGAGCTGC
CTGAGGCGCCCCAGTATACTTTGTCAGCTGCTCATAATTTATACATCTTATCTCCGTCAG
AACAAAAGACAGAACGTGGCTTTATGGAAATGAAAACAGAGACTTGTTTAGACTCCAGCA
TGTGGAGTGAAGTGAAGTGATCCTACTGATAGTTGTTTCTCTCTGCAAGCAAGAGTAGct
gcctcatctggctttgagcactccacacccattctgtct
>NODE_749_length_324_cov_1.771605
AAAACAAACAAAACAGTGCCTGACTAAGCATAATGGACAGGTTTTTGATGGGGCTCCCTA
AACGTAAGGCAGAAGATGAAGCATCGCAAAATATGTTTCCAAACCAGGTTTCTTCAAAGC
CAAAGAGTAGAAAATATGACGAAGCATATCTTTCCTTTGGCCTCACCTGTACAAGGGTGG
GTAATGAGGAGAGACCACAGTATGTTGTCTGTCTTAAAGTGCTAGCTTGTGACAGTCTGA
AGCCCAACAAGCTAGGACGCCACTTGGAGACCGTACATCCAGAGCACAAAGACAAGTCAG
TTGACTTTTTCAGACAAAAACTCACAAACTGCCATGCTCGAGAATCTGTctttactctgt
ctttgctttagctgcatctgtgctggtaaatgctcaactcgcctcatatgaagttgccta
ccgagggtcacagtgtaaaatgccgcacacaatagcggaggaattaat
>NODE_751_length_293_cov_1.010239
CAAAGATCCACTTACTGAACTTCTGCCAGTCAAAGTTCTTGTTCACAAACAGCTTTCTGC
TGCTCTGGTGAGCTCCACGACCGTCTTCCTTCAGCTCTGTGTCTTCTGGCACTGAAACAC
CTCAAACCACAAACCAGTCTGAACCTGCACAGCTCAAAGATCAGCTTTTTATGACTCTGA
TATCAAACAGGGAAACAGCAGCTCCTCAGTGGCGTCGTCATTAAACACTGACTTGTTTCA
GTGACAGTAACATCCCAGAATTCAGCAGGTTTTATTTCCAGTCAGAGCCTGTTAGAGGCa
gcagctccatcagtgtagcgatggaggtagaacatctcaccaactgtgtgagtccacagg
ttgtctgctgagatcatggaagtagtgccaacaaactgagagtctgctttgtcctccaac
aacactccctctgtctc
>NODE_752_length_297_cov_1.003367
AGAAATGAAGGAAATACAAGCTATTAATGTTGCCATAAAACTATGGTTAGGCCTGCAATG
ATTGTACCTTTGACCACTCCTCTTGACAGAATTAGCACAGTTCATCTAAATTTGTTAGCT
TCCTGACACAGACTTGTTTCTTCATTACAGTCAACAGTTTTTGATTGGGTTTAAACCGGG
ACCTCTGACAAAGGCTGGTCTATAACATTAATTCTAGCCTGATTTCTGCATTTCTTTACT
ACTTTCCATGTGTGTTTGGGGTCATTGTCTTGTTAGAGCACCCAACTGTGTCCAAGATCC
AACTTTCTGGCTGATGACTTTAGGTTTTCTTGAACAATGTGGAGGTAATCCTCCATCATT
ATTCCATTTACTGTAGAGTAGGTTCCACTGGCACCAAAACAGCCCCAAAGTATCATACTA
TCACCACCATGCTTGACGGTA
>NODE_754_length_309_cov_1.009709
GTTATGAGCTTGGTTGCCGAGGTGGGTAATGGATGGAGAATGGTGTTACAGAGGCACAAG
CTAGTTGCTGTGTGCATTAGCTTGTTTGTGTATTTGCATATTTCAGTATTTGTGTGTTTG
AGAGGCCTCTTTGACAGAACATATGACTCTAAATGCATGAAGTGGTCCTTGAGCTGGTGT
TCCATAAAAGACCTTTGTCTGCTTCTGAAAGTGCCATCGTTACTCAGCAAAAAGCTCCTC
CATTGGTGAGTCTGCTTGAACACCGGGCACACACCGGTCCAAGCCAAAATCTGGAGTTGT
ttgttctagtcaaaattcgatagctgacgtggtgcagcttcctgttttatatgtatatgc
atgtgtgctgtggctgatgtccctgtatacaggtgtgtacgagtattcttgtcagcacag
gctatttttcagttgcctccttctgcaaagaag
>NODE_755_length_295_cov_1.016949
GCCATGTTAGCAAACTAGTTGCTACGCTAGCGAGTCGGAGAACACCAAGTTGTGAATTAG
TACCGATAAAGCAGTTATATACACAAGCGCTTTAGGAGCAGCCTGTGTGGTAATTAAATC
TGTCGTACAGATGTTTTAGGAGCTGGAAGGCAGATTTAGCAGTCTGTAGGAAAGATCAAG
CCGTGAGCAACTGTAACACTAGCACTATCAGCTACAGAGACAAACAGGAAGTCATACGTC
ACCTTGCTGCGCCGGATCCGCGTGAACTATCACAAAGGCAGTTTGGATTTCTTTGGCTGg
tgtttctaattaatgtctgttgacagattttgtcaacacagtaacattgcaaccatgtgc
aaaagtgcagtcacaaaattttacaggtgtatagatgagatccaaatgaagaccaagttt
gaagatgagttgactccta
[truncated: 2,420 more chars]
