# Supplementary material for: Multilocus molecular systematics of the circumtropical reef-fish genus Abudefduf (Pomacentridae): history, geography and ecology of speciation
Source: PeerJ. 2018 Aug 14;6:e5357. doi: 10.7717/peerj.5357 (PMC6097498; doi:10.7717/peerj.5357)
Supplement: Data S1 [file peerj-06-5357-s013.zip › Data Supplement/assemblies/Abudefduf-declivifrons-STRI-X-1044.contigs.fasta]

>NODE_1_length_466_cov_4.858369
CACACACGCACGGATTGTACAAAATGCATGTTTTCTAGGGTATAAATCAGTTCACACTTT
CTCTTCCTAGCTGTGTGTATGTGTCAAAATCTGCATCCAAATCCTCCTTCTCATCCTCAG
TTCCAATAAAGATGAAGGTCATTTTCTCAGCGAGATTTTCCCTCACCTTGTGTGCTGTGT
CCAGGTGTGTGTGACTGATGTAGCGTGGCGAGACGTCACCATGGGACGGACCTCCTCCTG
AGCCAACTTAACTTATCAGGAACACGGACCAAAAAAAATCAGGCTAATTAATTAAGAACA
GTATTAGAAGTAATGGGATATTATAATATAAATTGCTACATTCTGGAACCAATTTAATCC
AATTACTGGAACCCCTCATGAATATAATACCTCCAAAATCACTCCGTCAGAGTCCAAAGG
GAGATGTGTCTGACTACTAAGACTGAAAGAAAAGAAAAAAAAAACTGCTCCCTTTTAACG
ACGAACACCAACAATGATTTAAATGGTTGAGAGCAACTGTTAATTTGAGTAATAAACCTA
ATGATGATTTTTTTTTCTAATTGACatttcgaccatttacaacctgagtaggtttttgtt
tgagctccct
>NODE_2_length_424_cov_10.030661
AGTTTTGTGTTCTTCCTATATCCCATCTAATATTATCCAGTATAGAGTGTATCTTTGTTT
GTGGTTAATCGAATGTTTTATAACACAAACTGCATATATATATATATATATATTTCTGAT
TGTTTTTTGTTGTCATCTGCATTTTTTTCATTTGATCTGACATTTATTCAGTTTAAGGTC
GAAAATGACACTGGCATTCCCTTATGCTAACACTCCTTCATATTTGCTGTGCAAAGGGGA
AGAATCAAAGTGAGAAAGAGAAAGGAAGAGGAAAAATTAAGGACTGCTATTCCTGTTTTT
GTCTCTCAGGTGAGTGAGACTGAGATCAATGGCCAGTTTGAGTCAGTTTGCGAGTCCGTT
TTTAGTGAAGTAGAATCCCAGGCCATGGAGGCCTTGGACCTGCCTGGTTCGTTCCGCACT
CGAAGCCACAGTTACCTCCGTGCAATTCAGGCTGGTTATTCCCAAGATGACGACTGCTTG
CCTTCAATGACATCCTCCACTGTCACTTCAACTCTCAGATCCACAACAGGTAAAACAACC
CCCCCAAATGAGAGAGGGCTTAGTTACa
>NODE_3_length_596_cov_6.810403
ATTATGTGCATTAGTTTGGAGCAATTTGTCACAGTAAAAAAAACAAAACTCTACAAGCTT
CAAACTTCCTCGCTGTTTGGTTGGTTAATTAACAGGCAGTAAATAGAGGGGGCTTTGAAA
TAGCTTGAAATGAACAATAACCTTTTACAGTGAACCCAGAATTGCAAATGGAAGTCATGG
TCAAGCCTGTTTGATCCATCGCTATGAGCATCTCTGTCATTGCTTTCATAGTTTTTATTC
ATTGGTTTTTTTCCATTGACTGGCTTATGAGGGCTCTAATGCGACATCTAAATTATCTAG
GAAAAGTATTCTGGGGTTTTGCACTGATAGGAAATCCGCACGATGCCTCAATGTGAGGAG
TTAAATGTTTTGAAGGTCGCAGTTTCTCTCATTGATCTTGCAATGTTTGTTAATTACATT
GTCACTGATGTTGTGAGAGATAATTAAGCCACTATGTTTATATGCATAATTATGTGCACT
CCACATCAGCCTTTGAAAGACAGCGGCGAGAGAGAGAAAGAGAGAGAGAGTGAGAGAGAG
AGAGAAAGAGAGAAAGGGAGGGAAAAAATGTTTTAATTGTGAGCTGAGCAGAAACATGGC
AATATAGATGCCCTAGTTACAATCAACAAAGAGCAACTCGGAAAAAAATAAAAACTCTAA
AGACAAGATTTGCAACTGATGCAGTGTGCTCTCCCCTCAGTCTTCAAACACAGGCTTTGT
TGTGTGATTTAAAGTAGTAa
>NODE_4_length_541_cov_6.360444
TTGACTAGAAATCTATAGAGGTCGTCTTTCCTTGTCAGTGCTGATCAAACTGCACTCCAA
TGTTGCCCCACCTTTATCTCCATCTCTAGCCAGTGGCATCTGTTCCAACCTGCCAGACAA
GAGAAAGATAGAGAGAGGGAGGGATAGAGAGAACTTAATTTCTAGCAAATTAATTTCCCA
TCCACGCCTCCAGAGCTTACTAGCTCGTTCGCTAGCTGCTGCGGCCGCTGCTGCGTGTGT
CTGCTGAGTCGGAGCCTCATGCATAATGCATCAGGTTTAATTGCAAACCCAGAAACTAAT
GACTTTGGACTGGTTAACAGCAGGGGAGCCATACATCTCGAGCAAACTGAATGAAAAATC
AGCTCAGAGGAGAGAAAAAAAGGAGCCTAGCCCCTAATTGATGAATAATTGAAGCGGCGA
GCTACAGGGCATAATTGTGACATTTTGTTTCAATCAATTTCCAAGTGGTGTGGGCGAAAG
TGCACTTAAAGGGAAAAGGCAGTGACAATGAATGAGAAAGAAAGAGAGAGATAGAGAGAG
CGGATGGTGGTGGAAATGGACGTTGTGTCTTCAGTCATCGCAGTGACATTTTCTGGGGCA
AAAGACTGGACTCGACAGAATGACTTTTCTCTCTATCTCGCTCTCACGTTGTAGGTTTTC
TGTCAAACTCCCGTAATGCCATTgt
>NODE_5_length_574_cov_5.709059
CCCTGAGTTTTACTGGTGTCAGGGGAGGAGGCCTAATGTGATCATCTTCCCATCCAGGCC
TGATTATGACATACCCTCGTTCTTTTTATTCACATCAGGTCAGCTCTGTGTTCACACACT
CGAGCACACTGGCACCCATTAAGGCTCCCGGAGGTCCATGACGACTCCTTTGTCTCTAAT
GGAGGAGTCGACAAACAATCCGTGAGCGCGGGAGTTCAGGAAAACGCTGATGGAAATGCA
AGAAAGCGGCGAGAGTGAGAAGCGGGAGGGAGAGGGAGAGAGGGAGAGAGAGAGAGAGAG
GAGACAGAAAGACAACAACTGACATCTCAGGGAATTTCACAGGGATGGCTAATCCAATGT
GATCAGCGGAAGATTTTAATATTTAAATAGCCAGCAACGCACCAGAAGTTTCTAATTAAA
TTATAACTCATGCTTGAAAAGCAAAAGTGCATGTGTTGTGGGAGCTTAAATAATTCAGCC
CGCCCTATATCTCGTCTTTCTGTTAACCCGGAGACAAATGGCACTTGCTAGGGCTTTTAG
ACAGGGGGCTGGCACTGTCAGAAACATGAACAACATCGGCTTGTAAAGGGCCTCACCCAT
CAGGGCCCAAATCCAAACTGACTGGCCTCACTACAGAACAACGACTCTAACCTACGAATT
AATTTGGTTAATTAATCCATTATTAATTACCTTAAAGGCcacacaacattggcacatt
>NODE_6_length_518_cov_17.001930
AACACTAAGTTGTAGTAAACACTCTGTGGGTAATGTTCTTTTCCCTTATTTAAGAAAAAA
AGAAAACAAAATGAACATTGCACTAATATGTTAGTGTTCATACAGCAGCACAGTATATAA
GACAGTTCAGAAGGAGCCTAAATCTCAGCTGAATCCCATGGACTCAAGAATGCAGCTGCG
TGCACAGCAGTCCAACAGCCCCACACACAGCGGAAAGGATATGAACATAGCATATGCAAG
ACAGTCTGAACATTTCAAAGTTTCTGCACAAGATGTCCAAATGTTTTCTCTGGCTATATC
TTCAGAGGCTAAACTGTGATTAATAGCAGTGAAAGAAGCCTTTGAAGCAGGATTGGTGAC
ATCAAAGTCCTAATCCATGGGTGGCAGGATTTTTATAATGAGTGGGAAGTATCTTAACAC
ATTTCAAAGGGTTTACTCCATGAATAAACAATAGCTGCACAGATGTGCCACACACACCTT
TAGAAAAATACGTCTGCAGACACAGGAGGCAGCATTACCCAAGCAGCCGTGTATGGCAAG
GAGGAAAACCTTTGTAAGTTTTCTAAGATAAAGCTAAAGTGACAGGCCAACAATTGTTCT
AGATTTTCTACCGCACACAGACGAACTTCCAAAATGCAAATATGCAGTCGACGTCTGCAA
ta
>NODE_7_length_458_cov_11.200873
CAGCCTCTATGACATTTTAACTTTTGAGGGGGGGGGAGTAGAGTCTTTGTTAGTAAATCC
ATTAATATATAAATGATGAAACCTTTACCTGCTCCCAGTTGCTTTGGCTTTCATGTTGTT
GTTGTGTTGTTGTTTGGATCGTAATCAGGTATTAATGCCATTCTGTCTGAACTCAAAGAT
GGCAGGCTGCCTGGTAATTCATATGCTTGTTCTCTGATGGCATCTGTCGAAGTGTGCTCT
CTGCATATTGGTACATACCCTATGGGAAATTTCAATCCAGCCCCAGACTGAGTGGGATGT
AAGCAATTTCTTAACTGGGACACTTGCGTGAAAACAGAAAGAACAGAGAGGGAGAGGGAG
AGCAGATACAGGGGGAGAGAGGAAGAGACAGAGAGGGAGGGAGAGAATAAGTTTGAGGCC
AATCCTACTGTGACAAGCGGTGACAGAGTGAGGAGGCCTCAGTATACTGCCTGGCGTTAT
TAATTTGGGACATATGGTTCGCACAAACAAAAAGTTACGGCGCGCGAGAAAAAGAAAATC
TTGATGGAGGGATTTTCATAATAGgctgattagtgccagcgctcgacttcatcagaaatt
aa
>NODE_8_length_404_cov_8.888614
TGGGAGTGCAAGAGGTGGGACAAGGGAGAAAGAGGGGGAGCGGAGAGCAACATGGCAGCT
TATTTAGAAGACTTCCTTTATTGGAACATGTGCAAGCAGTTCACTCACAAAGGACTTAAA
TAGGATATTTTCTGTTCCCTATAGTTGCTTTCCCCTTTTAAGTGCCGAGGCAAAAAAAGT
AAGTTTACAACTCCCTCCTCAATGGGGGCTCTTCACTCTCAGGTTGCGGGGACCTGAGTG
ACCTAGGAAAGTTAATTAGGAGGCGAACAAAGAGCGAGCTGGAGCAGAATGCCTCGCCTC
TCCTCCAGCCAAAGATGTCATCCATTAATTAGGAAAATCTTTAAGGTGGCCTTATTGAAT
TTACAGAAAGCCCCGTGGTTGGCGGGCAACAGTTTTTTGATCAAGCCCTGACTCAAACAA
TGCCTTTCTGGGGGTTAAAAAAGAAGAAGAAGGGAGGAGATTGGTGGTAGAAGACGAGAG
GGAGAAAGGGAAAAGGGGGGGAGAAAAAGAAACGTATGggtctgcggcgcagtacagttt
aatggggg
>NODE_9_length_378_cov_8.031746
AACAGCTGGTGCGTTAGTTGCACCGCAAATGTGGAATCCAGCCTTTAAACGATTTACAGC
AGCAACATAACTACATGTAGTTGGAATAATGTTGTGTTTTGGCGCACTGAGGAGCTGCCA
GTTTCCCCATCTTGGGTGCTGAGCGGCTGCATTTGACCGTACAAGGGGGCTGTGCGCTGT
CTCCTAGTTCCACCTTAAATGCGTTTTGGCCCCGCTTGCTCCCTGTAGTTTAGGTTTTTT
GTCCTCCCGCAGCAGCTGTCACCCTGCATTACTCGCAGTCAGCTAAATGAAACATTATTC
TAAACATATGCATCGTAATCAGTCCGGTCACACTTACAAGAACACGCGTTAATAAGGCAA
TCAATCACTCTGGAACAAGCAAGTTGTTCTGTAACAGCTCATAAACAGTGTGTAATGAAG
AATTGGAGGTTAGCATGACACGGCGCTGATCAGATAATCAATGTCAAAGATGCGATGAAT
GTCAGTAAATGTAGTTTTCATGTCGTTTCTATAAAATCCTCa
>NODE_10_length_491_cov_6.034623
GTAGACACAAAATGGTTCTATTTATTTAGTTTTCAGTCTAGCTTTGCACCTCTGGACAGA
TCAATAAAGTTGTTTTAAGTAGGTTTGGCGTGCTGGAGCTGAGAGAAACTGGGTGCAACT
ACTCCTGGAAAGGGTCTACAGGGGGAGCAGCATAGGCTGAAAAAGTGGAGATCATAGCAG
ACCTCAGCCAGAACACGGGACAGGTTGATTTCATGCCCCAATGCAGCGGCAGTAATTGCA
CCCAGGCCCGTTTTATTGCGAGTTGATTTTAAGGAGGGATGAATGGAGAAACATTCTGTA
AAGTGTTTATTTTGGGGGATGACCTTTATTAACCCATTTTCCAGGCAGGTTCCCCTGAGG
TGATCTGGCTCAGTGCTAGATTAACCCTCGCAGGCCCATGGTAGCCGGCTGCTCCCTATC
ATAGAGTTTCAGGAAGCAGAGAATGACAGTAAAATTGAACTGGCAACATGTGTGCAAACC
CCCACACACCACTTTTGAGACATGAGCTACTCACCCACCCTTGACGCACAAGTAGGGAGT
TTGTGTTGATATTCCCAGTAGGCAAGTCAGCAACAGGCTAGATGGTGAAGGTTAATATGT
Gagaggaacacagagagagaatgatattaaaatga
>NODE_11_length_480_cov_10.479167
TCTCCCTCCAAGCTTTTGCCATCGCATCCATGTCTTTTATCACAATTTTTGACCCACAGA
AAGGAATTCTCACAAGATATCAAAACAAAAATCTATATTTAATATGAGAGCAATTACAAA
GCAAAGTTGGCTGCACAGGGCTGTTGTCACCAGAGCGCGTGTTTTTCATCAAATAGGTCA
TTAGACGATGATGGATGTAAACCTATAAAGTATCTAAACTGGACCTTTTAACAAACCACG
AGCAACACTATCATTTCTCTAATAGAACCTGCTGACCGTGTCATTCCCTCCTGCCATTTG
TCATTTTTCCTTGTGAAATAATCAATATCTGGGCGCTTTGAAATAAATAATATAAAAGTC
ATAGTAACCTACCCGAGGAGCAACAAAAATAGACTTATGGAGCATTCGGAAGGCCTATAT
GGCCTCAGGGCAGTGTCTGCTGCATGTTTCTAATCAATGCATAATATGAGTTGTATTTTT
TAGTGCGCAGCCTACAGGATTTTAGTTTGCACCACTTCTTTTCAAGCTTAGCATCTGTTG
TGTTGCTTCCATCATGTTGGACTGTATTTGGGGTGTAAATATTACTGAGCAAtgcaacgg
tctctgtgcaggccaattatgatg
>NODE_12_length_372_cov_8.000000
CTCACATCTTTATGGCTCCCGTCACTGCGCTTTACAGATCTGTTTCCCAGAGGTATTTGA
TGTGGAGAGCCAAAGCAGGAGGAAGTGTGGGTCTGCAGTCCGCATGTTAACAATGGCTCT
CCTCAGACCCCCCGGCCCAGGCCCAGCCAGTCATGAAACACCATGGAGATGTTATTGACC
TCAAGGTTAACTCTCCTCAGGTAAGCCTGGGAGATAATGGACAAAGAGCAGTTCTTTTAC
AGGTGGAGTGACACGGCATATCCGCGCTGCGCAACTCCTCTCGCATTGACAGATTTTCTA
ATTCACTGCAGATTCCCATAAAACTGGGTGGCCAGGGCCAGCTCGAGCCAACAGAGGGCC
CATTCATGCTGGGTGGGATAGGGGGCCTGGCCAAATTAACCTGGATTAATTTAAAAGAGC
AAAGGGTCTTTACATCCGAATAAAATGAAGATCAATAAATTAAATGTCCAGGTCAGGATG
TCAAGTTGCAGCGATGATCGACTTGCATacagaaag
>NODE_13_length_488_cov_6.485656
CCCCTAAATCCGCCGTTGAGTGTAGCATTGAAACATTTTGTTTCCCTTTTCTATTGGTCT
TCTTGGTGTCGTTGTAGCGTTGTCATGGCAGCCCTGCCAATCACTGTCAAGCGTGCCAAT
CATTAGCCAGTACGTAGCGCGAGGCTTTCACCACTTGTGCAGCACGCACGGGGGGTTATC
AGAGTCTCCGATCTCCACAGCAACCCTCCCACCGCACCGCGCGCATCAGGCACAAGCCAA
TGCTCGCCTATCTGCTGAATGGAATGAGCAATTAGAGGGTGGAATATTATTGCGATCTTA
ACGAGGCTCGTTAAAGCTAAAGAAGATATGTAGACTGGAGATGCTTAGCAGAGACGGGAA
GGGAGGGAGGGAGGCAGAGGGAGCTTTAAATGGGTGACAAATGGACAACCAATGACTGCA
ACTCGGGAATACACGTTTTGAATAGAAGCGAGTCAATTTGCACATTATTTTCGCATACTT
TTTCCTGTAGTAGCTACTTTTTTATCTTTCCATCAGCCCATTCATTTTTTCTCTCTCTCT
CTCTCTTGTGCGATGCGTTAGAGTGTTCTAGCTGCATGGTTTTGGTTTTTTTTCCCTGTC
ATGTTATCGCTTtcttgttttctcaaattttc
>NODE_14_length_537_cov_6.372439
CCCAAACAGAAGCTGACACCCTATTAATCTGCTACCGCCATGCATACATACGTGTGCGTG
CGTGTGTTTCTGTGTGTGTGAATGAAGGAATCGGTGTGAGCATGCGGAAGAGACTGTGTA
AAAGGTTATGTTTAGCGTACGCGTTAACATTTTTGCCATGTCTATGTTTCTGCGTACGTG
TTTGCATGTGTGTGTTTGTGTGTAAATGTGCTTCAATTCCAGATCGTGCACACACATACG
AACGTGTACACGCACCACTCTGCCATCCGCCAACAACAGCCGGCGCTGAAGGGAGCTGAA
GGGTGCTTGGAAATTAAGGTTATTACACAAATTGAGCCATATGGTCTAAATATTTCAGAG
CTGAAATTTACTAGGCAATAAAAATGGCCCCTACCTCGGTAATGGTGTAAATTACAGCTT
AACCACCAGCGCTAATGATGTCCTTCTGTACGCCCCGTAACCAACCGTACATGAAGGACA
CATTGTTTAAAAAATACCCCAGGAAAAGCGAAAGAGAGAGAGAGAGGGTGAGAGAGGAAG
AGGGAATAAGGGATGCGGATGGAGGGATGAACAGAGGTAAGAAAGAACTGAAAGAGGTGA
AGAAAGTGGAGAGTGGGGAAACAACAGTGATGGAGAAAGAGAGAAGGAGAAATAGAGAAA
GAGAGAGtgattaatataagg
>NODE_15_length_521_cov_4.788867
TCACCACACCCTCCCTTTCCCTCTCCACCCCCAGGTCTTTGTTCTGTACTGCAGAAAATC
AGAGACAGCCAGAGAGAGAGAGAGATGGAGGATGGAAAGAGAAAGATGAAGTGAGGGAGA
GGGGAAAAAATGTCTCTTCAAACAGAACTTGCCACCTTATTCTTCTCAAGGGGCAACAGC
TTGAAATTAAAACTAAATTTGAAATTAATGAAGCACATTCTGGCGGTGGCATTCGTTTCT
GAAGTAATAAATTACTTGTATCAACCTCGGAGACAGCGGTTCCTGTCTGTCAATTAATAT
GTCTTACGCTTCTTCTGCAGACTCTAATGCATTCCCTAACAGACACACTCGCCATTTAAA
TTAAGCATGCATTTTCACTCATTACACTGCTCAGCCCTCGCCTCCTCGTAAATAAAAAAA
ATGTATGTACGTTTCCCTGCGACAAATCTCTCTCCGCAAAACCCATTTGCTTCAATTACC
AAAGATTAGAAAAAAGTTTAGAGTTATTATTTACAGTTTAGCTTCAGGGAGAGAGCTTGA
GGCTTTCAATTTATATTCAAATCCCTCTAGtttaagaataatacaatggaaatcatagag
agaaaagatgtatcaagacaaatcaccatcttgccccttagtacatctatggatgttttc
ctttg
>NODE_16_length_508_cov_3.946850
CAGCGGGTTCATCCCTAGTCTGCGTCGAAAAGGACGAGTGTGCTAGGTAGGTAAACAACG
GGATGAGAATGGCTTCCATTTGACAGGTGTTCCAGGGCGAGCAGTTGCTAGCAGCAGACC
GATATTTGTGTCTTATGGTGACATTAACAGCTACAGCAGGCTAACACAAACCTGGTGGAG
GGCGGTGAGACCGTCTACATTGGCGTAGTTGATGTCAGCGCCCCGGTCAAGCATTCGGAG
CACCTCCTCGGTATCGCCGCTTGAGCAGGCGGCCAGAAACACGGCGCCATCATCGAACTT
CACCTTCGTCTTCTTCTTTTTCAGAATAGGAGGCTCCAGGTCCGTTTCCGAGCCCAGCCA
TCGCTTTAACTGCTCATTCCTCTTCTGCTTGGCGTCCGCCATCTTCATCCCCCTCCTGTC
TCGGGCTTCTTATCTTTCTCCGAGAGAGGATATACTTTATAGTGGCACTATCCCACAGCG
CACTGGGGCGTGGGAAGGGAGGGCTGGGGAGGAGGGGGGGCCGAGAGCGAGAGAGAGGGC
GTCTGGATTGTTTTCCATAACCTCGCGAGAACTGGAGCCCAGGAGCTGCAGTATAACGTC
ATCATGAGCAGATTATGAGGGGAGAGTGAGCAGGGTAATCCCTtatagactg
>NODE_17_length_552_cov_8.728261
AATTTTTTGAGCTCCTTACACTTAATCAACTAAACCCAGCTGCCAATACTGACTTCGCTT
TGGCTTCAATATGCTTTCCATTCCACTAATGGCAGCACTATAATGAGTTATAAGGGAGAC
ATTTGCCTTTACTATTAAACAGCTTCTCTTCAGTGCTACACCTGAGCTGTGACATTGTTA
TATTCCTTCTTTTTATCTTCGTAAAATGTGTCTAGGTTCATAAGTTCACTCAGAAACAGA
AGCCAACGCGCAGAGGTGGTGCAAACCCCTGCAGAAAGATGCCTCTCTGCCTCTCACTGG
CATTTGCATATTAGAGTGTTTTCTGGGGAAAATGAGCTGTAGAAATTAATTCAGGATTAA
TTGGTGCCTTTATCTCGTTAGGACAATCTAATTTAGGGGATGATGGAATTGTTTAGACTC
CCTTTTGCATAATTGGATTGCGGTGAATGGCTGTCATTACCGTCTTTTTAGCATCGTCTG
TGGGCCCCCTCTCTCTCTTGCAGGCCCCAGCCTCATAAAGAGCGATCATGTGTTACACCA
GTGTTTTGCTAACCCCTGGAACACACCGACCATGCTGCAAAAGGCAAGCATGTGGCTAAC
TGTGCAACAGTGATTAACTCTCTTTTCAGAGCCATTAGCATTACAGCAAGAGGCACAGTG
TTGAGgagatttcacatgatcacgtaggcatgtggc
>NODE_18_length_442_cov_11.167420
AAAATGCGGCGCTTGTTGATCAAGAGTACAGACATCTTTGACTTGAACGTCGGGTAATGA
GAGAAATTAGCACAAATGCTCTAAGTAATAGTTCCTGATTTTTTTTTCACTCACAAATTA
TTTTTCAACTTGTTTTTGTATCTATGCATAAATTAAAAAATCGGCTGAAATTTATTATTC
ATCTGAGATGTGATTAATATGCAAAATTATGCAAATTAAGATGCAATTAGGCTCCAATTC
TCTAGTGGAATTTTCCATTATAATTTAATACAAAGTAACAGAGTAATTGGTGTCACGTGT
AATTACGGTTACTCAAGTGCACTTTCAGGCATGCAAATGATTTGCTATATGTTGGTTATC
CTATGCAAATGTACCATGTGGTGTTTTAACAAGTTGAGGAAAACACAATGAGTGCGTGGT
TACCCAGTGGGGTTGGAACAAGGTAAAGACACCAGGGTGTGTTTTTTAAATGAGAGAAGC
TGGAAAACTTTCAGTGCTCAGATTATCACCAGTTAAGACTTCCAGTTACTTTTTTTTCCC
CCCTCCTTTTTGAATTTTtgatgaatggtggagaggcgcagacttt
>NODE_19_length_439_cov_5.863326
TATCTATCTGTCTTTCACTCTCTTTCCCCAGTGAGAGAGACAGAAGGGAATAAATGGCTC
CCCTCTCCTCTCCTCTCTCCTCGGTGTGGGCTGACAGCGCAGCAGATGGTGGTTTAAGCA
GTGAATTTATGAGCGCCACAATCTTAATGTTGCAGAAAGAAAAGAAAAGGACTCGCATCA
AACGCCACTGACAAATGCACTTGCTAATATTAATGCACTCCTCATTCATCCAATATGCTG
CCTAATTGCTTTTCTGTACACAGTAATATGGCACCTGCTGCTCAAGTCCGGCGCTCGCGT
CAGGAGAGGGGAGATCGAGGAGGGGGTGGGGGGCGGACGTGGAAGTAGAGAGAGATGAGG
AAGAAAGTGTCTCTCGCTCTCTCTTTCTGTCTTTCTCGCTCCCCTTTTTCTGTGATGGAT
GCAAGGCTGTGGATCATGCGCCAGACCTGTCAGTGTTCCTAATTAAAATTTTATACTTAC
AGGCTCAGGGAAAAAAAAAGGTGGAAAGCACTCAGTAAACAATCAGTTATGAGAGGAGAG
GAAGGGAGAGGCCATCACAGACACACTCGCGCAATGCGACACA
>NODE_20_length_715_cov_5.253147
AGTGAGTGAACGTGAGAGAGGTGAGGAAGGAGGGAGGGTGAGGAAGAAAGAGGGAGAGGA
GAGAGTGAGAACAGTGCTCGGGAAAGAAGGGGGAAGGAGGGGTGGGGTTGGAGGGGCTCA
GTTGTGCAGGTGTATTGTCCAGCGGAGGGAGAGGGTGCTGGGAGACAAATGAATCCAGCA
GGCATTTGGTACACACCGGAGATTGCTTATCGATCCAGATCGCAGTATTCAGGCCGGCCT
GAGAGAGGGCTGAGAATTTTCTGAGGGAGTTAATAACCTGGCAGCTCAGCTGTCTTGTCC
AATTCACCAAAGGCAGAGGCCTAATCAGGGCTGGATTCCTTTTTCTGTCTGAGGAGGGGG
CTCCAGCCCTCCACCCTCTCTTTCAGCTTTGGCCGCTTTCTCTGTCTCTCCATCTCTCCA
GCCCTCCTCTCATCCCTCCCTCCCTCCCTCCCTCCACGGCCCCTCACTTCCACTCCATCG
GAGCTCTGAAAGTGATTGAAATGACAGCCTATAGAAAGAGGCTAATCAAATTGTTTATTA
TCAGTCTGAATCAATATGTATGGATTGTTAAAACATCAAAGTCAGCCCCTGGAAAAGTAA
TAGTCGCCGGCTGGCAGCAGCTGCTCAGCCAAGGCTAGGTCCCTGGGAGCCTCGCTCCAT
TTAAAGCGACTTTCACTCTTACTTAAGTCCTGATGACCCGACGAGGTCAGTTGGCTGAAG
GGGATGTACATGGCTGTTCTACAGCGCTGCTGCAAAAAACCCCTCTAAACTTCCCTCCAG
CTACTCAAATACACGTCTATTCTGCCCGACTGATAAACAATCCATCAACAAAATAAATGA
GCCACCATGGTACTGagat
>NODE_23_length_935_cov_4.094118
GTTTGTTCAACGATTAAAGTCCTACGTGATCTGAGTTCAGACCGGAGTAATCCAGGTCAG
TTTCTATCTATGCTATGATCTTTTCTAGTACGAAAGGACCGAAAAGGAAAGGCCAATACT
AAAAGCACGCCTTACCCCCACCTAATGAAAACAACTAAAATAGGTAAAAGGGCATAACCC
TATGCTCAAGAAAATAGCACGTTAAGGTGGCAGAGCCCGGCCATTGCAAAAGACCTAAGC
CCTTTCCACAGAGGTTCAAGTCCTCTCCTTAACTATGATTTCAGCACTTATTACCCTCAT
CCTAAACCCCCTTATCCTAATTGTATTTGTCCTTTTAGCCGTTGCCCTCCTCACCTTAGT
AGAGCGAAAAGTGCTAGGATATATACAACTCCGAAAAGGCCCTAACGTAGTAGGACCTTA
CGGCCTTCTACAGCCCATTGCAGACGGATTAAAACTATTTATAAAAGAGCCAGTACGCCC
CTCAACCTCCTCCCCTATTTTATTTTTGTTTACCCCCATGCTAGCCCTTACTTTAGCCCT
AACCCTCTGAACCCCTATACCCCTTCCTTTCCCAATAGCAGATCTAAACCTAGGCATTTT
GTTTATTTTAGCTCTTTCCAGCTTAGCAGTCTACTCAATCTTAGGCTCAGGCTGAGCATC
AAATTCAAAATATGCTCTAATTGGAGCCCTACGAGCCGTCGCCCAAACCATCTCATATGA
AGTAAGCCTTGGACTAATCCTTTTAAACACCATTATCTTTACCGGAGGCTTTACCCTTCA
AACCTTTAGTGTAGCTCAAGAAAGCACATGACTAATCCTACCAGCCTGACCACTGGCCGC
CATATGATATATTTCAACACTAGCAGAAACCAATCGAGCCCCATTTGACCTAACAGAAGG
AGAATCTGAGCTCGTCTCAGGATTTAATGTAGAATATGCAGGAGGCCCCTTCGCACTATT
TTTCCTAGCAGAATACGCCAATATTCTTCTCATAAATACACTTTCCGCTACACTTTTTCT
AGGCGCCTCCCTCTCCCACACCTTCCCCGAACTTACTTCAATCAATTTAATAACCaaag
>NODE_24_length_439_cov_9.225513
CCCTGAGTGTGCGTGTGCTTGCACTAATGTGTGTATAGCCTGTGTGTGTGTGGATGTGTG
TCTCTTCACGAGTGTGTTTGAGCATATGCGTGTGTGTTTGTATGGGCCCTTGCATATGTG
CACGCGTATGTGCGTACATGTGTGTGAGAGACAAGTGTGCGGCTCTCCACCAGCAATAAT
ATCGCATACATTTTAAAGGACCGTCATTATCGCCGTGGGTTACCCTGCAGCCCCCCATCA
CAAACCCCACAAACCATTTTCATTCCAAACTCATTAATATGCAAACTTATTCAAATGAGA
TTGTAATTAAGCATCTACTGAGTGGGAACCCTTTTCATGATAATTTATGATAAACTCCTC
GCCACCTTTGATTGAGATTGATTTTTGGCGCAGGCAAGCCGACCTGAATACAAAGCTACA
CCTGAGAGACCTGGAGGGAGAATAACACTTTTAAAACAGCAAACTTATTTCATGGCTGAT
TGTGCCACAATCATCTTGGAGGAGTAACAAAGATCTATTTGAATAATGCATTCCCACTGT
GCTGGTGATGTGCTCAGCCTAAAAGAAAAAAGAAAAAAAAAAC
>NODE_25_length_601_cov_6.374376
GAAATATTTACGCGTAATTTACTTTGTCGTGAGCTCGCTGTTTGGCTGGAAAATCTTCAA
GTCACTTGTGTGAGTTGTGACAAATTTGGAAAAGTTCCCTCCAGTTAAACCTCTTTGAAT
TCAACAGGTCCCCTCGAATGAAAGCTTCTAGTTGTTTTGTTTTTTTTACTCACCTTGCTG
AGGCGCTGGGGGCTTTGTGGGGGTCCTTGGCCACTAAACAGGCTTCAGGGGCCGGGCGTC
CCCTTTGCGCACGGGGCTCCTGAGCTATTCCTGGGGAATTGGCTCGACTTTTCAAGCTGT
AAACTTTATTAGGGCCGATTCTGGCTCTCTGACATTTGGGTGCTAAATGAATGGGGGTTT
TGTCTATGAATTAGATCGTAAAAATCATCCGAAGAGCGGCCAGATAGGCTCACTGGCCAT
AAACGGTCACGTGGTAGCCATTAAAGTAAGTTTTATGGTTTTGGGGAGTTGACAGTATAT
TGCACATAACATATAATCGCACTGACGGCGAGGCTTCGTCTGACTCTCTCTTTGCAGGCT
GTAAGTGTTACTTGACCGGTACAGACCATCGCTGTTGCTCAGTCTGCCTCAGTGTGGACC
GGACGCTCTCCAGGATGAGGACCGCGTCTCTGGGTAAGTTTCTCCAGACTAGCCGGTTGC
CTGAGAATAGCCAGCCTGTGTTAAACAGCCATATTATTGTATTCGCTCCCTCTATCCGTC
CCTATTAGTCCattacactaatttg
>NODE_26_length_643_cov_5.244168
TTTATTATTATTACTATTCAGCCCTCTCTGCTTATGCAGTTCCCAGAAGGCATTGCCTTT
TCGACTTTTCCTCTCCGGCGGCAAAGATGTCGGGAAAACAAATAAGAGCCGAAAACAAAA
CAAAACAAAGTCTCCTGAAATACCTTGTGGATGCCCAGAGGAAGGCGCTGGACAGACAGA
TGAGCAGATAGGTTTCCTCTGTCCTCCTCTCTCAGGCTGCCTCCTCTCTCGGCGTGCTGT
GGAGAGTGACTGCTCACAGCCCGCCTGGCATATCTAATTAGAGCCAGGCTGTTGCCACTA
TCGGGCAGAGGATCTACCTCTCCAATCTCTCCTGACTCAATCTTCCCCATCTCTGATTTT
CTTTTATATTTATGCTGGAATATTTAATTGTAGACAAAAGGTTACTCTGGGCTCTATTCA
TCGCACACAGGCAGAATAATCTCCTTTAAAAGGCTTGACATTTCAGGCTTTTCAAAAGGG
GCTGAAAAAATTATATCCCCGCTTTTGTTAATCAATGAAGTAGAACTCCCCCGAACAAAA
GAATTAAATTGCTTGGTTGGGTTAATAAAACACACAGAAATAGCAGCTTCCTGTGGGCTT
TTGTGCCTGCCACTGGCTCCCCCCATATGCAACCAGCACTGTAATTCCATATGATTTGGG
GGGCAAAACTCTCATTTCTCCACACAGTTGGCTTTTTAAATCCTATTGAATGAGCAGTCT
GTGAGGCTGGCTGATTGGGACCTCTTGCCTGAGCCTGGCTGCCTGGCCAGCAGAACAGgc
tctctcc
>NODE_27_length_806_cov_11.299007
ATGACCAGGGGAGTGTAAAATTCAATCGGCTCCTTCCATCCATTTCATGTGAAGCAGACT
GAAGGCCGGCCTTGTAGTGCCTGAGAAAGGAAGGATGAAAAAAGGGGGAAAAAAGAAAAA
GGAGCTCCCTACACTTCATCAGAACCCCTACTTCATAACAAATGGAGTGTCTCTCTGGCG
GAGGAGTGCCATCAGAAACACGCGTTCTCTCTATCCATTTAATTCCGGCAGTGGAGGAAG
GGTCAGGGAGGGAGCAGTGGGTGCGTGTTCTGCTCTCCGCTCGCCGCTTCCCCAGTCACA
CAGTAAACTACCTTTTAGGAATTGTTTCTCAATAAGAAATGATCAGTCCATTTATCTGCA
CCAGGCGGGCCTGTCTCCTCACCCAGACCTCCAATATTTTTCGTTTGACCTGATCAGGGC
TATAAACTAGACCGAGACACTTTCAATTTGTCACCCGAGGAGGCCTCTGCAAGTCCCAAG
CTACTGATTGCATCCTCTCTCCCAAATGTAAAAATTCCTCCCATGCTTGAAACCTCTTAG
ATTTTTTTCAATCATGCATACAGATGCTGTGAAATAATGCCTCATGCTATTAATAATGTT
CTTAGAGATAATCCCATTTAAACATCAGGTCATAAACACAATGTCTTTTTCTGTTAACGT
ATATAGTCAGACACAATGAACAATTATTATTTAGTAATGTATGATGTACACACAAGCTAT
AACTTTACATCATATCAACTATAATAGCGTCCCTGCATGTTGTTTTTTTCAAATATGCTT
ATTGTTGTCACTTTGCCAGGTGACTCCTACTGCCATGTTAATGTCAATGCTGAGCATAAA
CCTCAaaacttacatgtgataccactggacagaaagggcatggtggtatggttattgttc
aagaaaattaactgagaaaatgttaatggatgcaacaaccaaactgtctt
>NODE_28_length_441_cov_3.145125
ACAATCATGTTTTGGCTTCACAATGTCTTCAAATATGATCAAGATGATGGCACAAGGTGT
TTCAAGTCCGTTCCTGTCAAAGAAATTCACTTTACATGTCCCATGTCAAAAACCTTGTTT
TCAGCCAGCCAAACGCATTTTCGGAGCAGGATAACAGTCAAACAGCCGTCCTTGAACTAC
AATGTTCACAATCATGTTTTGGCTTCACAATATGATTGATCAAGAGGACAGCACAAGCTG
TTTCAAGTCCTTTCCTGTCAAAGAAATTCACTTTACATGTCCCATGTCAACAATGTTGTT
TTCAGCCAGCCAAAGGCATTTTCGGAGCAGGATAACAGTCAAACAGCCGTCTTTCAACTA
CAATGTTCACAATCATGTTTTGGCTTCACAATATGATCAAGATGATGGCACAAGCTGTTT
CAAGTCCGTTCCTGTCAAAGAAATTCACTTTACATGTCCCATCTCAAAAACCTTGTTTTC
AGCCAGCCAAAGGCATTTTCGGAGCAGGATAACAGTCAAACTGCCATCTTTCAACTACAA
TGTTCACAATCATGTTTTGACATCACAATATGATCAAGATGATGG
>NODE_29_length_610_cov_6.383606
CACATGAGAATATTTTACAGGAAAAAAGTGCCTTTTTCGGCAGAACCACAGATTTTGGTG
GTTATGTTCATGCAGCTCTTCTCATCAAAAGTCTTTACTCATTCAAAGTCATCAATTCAA
AATGTTAAAAACAGGAAGTTTTCTTACTACAAGATATACACTAAAATATTTATAGCTGCT
AGTCGATTGGCCTTTTGTCAAAACTCGAAATACTGACGCAAAGCCTCACTGTACCGGTCA
TCATGGCCAACCTTACCTGTCACACTGTACGCAAAAAAAGGAGAAAGGCAGATGGAAATC
CTACATTACAATCACACGCTACAAATCCTCTACTTTTCTTTGCTCCTCCGGATCAACAGC
TCCAATAAATTTTCATTACACCTGTGTGAAGCGCTTCAAATAGAGCCACAGAAGCAGAAA
CTAATTACTTTCTAATTTATTGACTAATGGCCACAGCCCTGGGAGACAGCTGCAATTGTT
CTAACAGTCCTGCTGCTCCGACTGCACTCAGGTCCACTTTAGATTCATAACCAAAATAAT
TTATCATTACAAGCACATTAAATTGAACCGTATAGACCATAACAGTGGTAATTTATATCA
TTTTGTTGTTAGGGATGCTTTTCCCTCCCCTGTCTTGAAAGCATGCAATCTAGGCGATAG
GATTCGTCTCCAGGCAGTCGTTGTATGTGGCAGGTTCACTTTGTTCTTCAAAGAACTCTT
TGTTTTGTGCCTCATTCACCATttgttggacttt
>NODE_30_length_646_cov_9.448916
AGTGTGTGTCTATGTAGCTTTAGAATTTATGTGTTAGTGTATAGTGTTTGTGTCTATAGG
ACAGTTATCTTATTGTACACAACTTGGGGTGTTCGACATTTCTCTCCTGCAGCGAATTGG
CCCCCTATTAGCTAAGCAGCAATGACCCGGTTTGTATTTGCACGCTCTGCTTTCTTACTC
CTATCTTTAGGGTCCTTGTAACGCTTCTCTGACTATCTTTCTCTCTCTCTTTCTGTTTCA
CCACTGTCACACTTTACATCTTTTCTCTCTCTCTATCTCTACTTCTCTCTTGCTCCCTCC
CTACTACACAGTGATTCGGTGTACAGTACCCTCTGTCATTCTGTGCTGGCATGGTGCTTG
TGCAACTGGGACTGCATTTTTCGCTGAAGAGGCACATCGATAATAGCGCAGGCAGCTCTC
TTCTTTCTGTCTTTCCCACTTTCTCCATCCCCCTTTCTGTCTCTGAAGCACTGTGGTGAG
CAGGCCCAAACTCCTCTAACCTCCACAGTGTCAGGTCACCTCTCCTCAACATAATGAATG
TGCTGTGTGAACCAGTCTGACAGGCTGAGCCACCGGGTAGAGAGCAAAATAGTAGTGCAC
CTGCAACATTTATGCATAGCAACATAATGACAGCAAACTGATTGCTATAAAATATAAAGA
CATTCTTTTTGTGTTGTTAAAACTGTACTTAACAGTTGAAATGGCTAATTGCAAGTAAat
tagattttaaactcatgaataaacattagtcaaatattttaaaaaaaatgctaaaacatc
gaaaataata
>NODE_31_length_647_cov_9.795981
AAGAGCTCTGTGATGAGATATGACAACAGAAATGATGAATACTTATCTTTAGGTTTTATA
ATGAAATTACATAGTTTTGCTAACCCGTGTATTTTTATAGGTCATTTCCCACTAAACATC
ATCAAAAAAAAGAGAGAGGAAACCCTCCAGCTTCACACTATTGGGTTTCATTCATTTCAT
TTGATTTGACATATCATGCTTCTGTGCCTTGGCAATAAGGACACAACATTGCAGCATATT
GGCAAGCTCATTTGCTTTTCATAGTGAGCGTCATGTCCAAAAAAAAGTGCCCCCTGGGAT
AAACACGTGTACGGGGACTGCGGGCTCGCCGCCCCAGCAGCAGGTGGCCCATTGCTGCCT
AATGAACACCGCAATCTGTTACTATCGCAGCGGTGCTTTTCACCAGACAATTAGGCGACT
AAGCATGTCATTATTCCAGGCCAACAAGAAGAGCCTCTTCTCTAATTTCATCTTTTCATT
CCTGTTTACTCACCCACACTCCCCTCATTAACGAGAGATTTTCCAGTCCATGCTAATTGG
TTTCAATAACATTCATTTTAGTTGAAAGGAAACGATTCTGTTAATTGAGGAGCGCAGAGA
GAGGAGAGAGGGAGCGAGGAGGGAAAAAAAAGAGAGGCTTCTTTTCATTTTCAAGTGCGT
CCATGAGATGACGCTTTTGAAAAAGCGCTCTACAGGTTCAGAGCTAATGAAATTAAGTGA
TGCCGGCCGTGGCAAAAAGGAAAGCCTAAATTAAAAGCAATTTATTTTCattgaggcatg
tggcactgttc
>NODE_32_length_500_cov_7.200000
CCCATTCGCCGACCTCTGCAGGATGCACATGACAGAGCGATTTAAAAAAAAAGAAAAGAA
AAGAAAAACTTTAAATTGATTTGGCAGTGCAGGACTTTGAGCATCCTTATAGAACACTGT
TTAAAAGACTTGAGAACTCATCCCCGCTGTCTGTTGAGGTGATCTTATATAGACCTATCT
GGAGGAAGGGGAGCTTAAAGACTTGAATGTGGTAAATGTTGCAAGGTAACTTCAAGTTGT
TATGTGCAATACTTCTTTTGAACCTTTTTCCAGATAAAGACTCTTTGCAATGTAATTCTT
TAATGCCATTTTTAATTGCAGACATTTAATTAAAGAAGATGTTAATATGTTTTTCACAGT
CATTTTCTACTGTTATTGTAATCCTTTTCATGCTGGTGTTTGTAAAAAAGAAAAGAAATC
AAACTATTTGTACTAATATAAATAATTGAAGTTATTTTTAAAACATTAAAGGTTTTGTGC
TCATTTGCTTATTTTGTTTATTTTAAGCTACTGTGATTGATTGCATTGTAATTATTAGGT
CAACAATGTATTTAGCTGTTTATTGGTATATTTTTAATTGGAATGTATAATTGATTTTTA
TAATTTTGATCAGATTTTTGTTATATTTTTGAGGTGAAGCTttt
>NODE_33_length_556_cov_9.151079
CTTGTTTCTTGTTGTCCTGTGGCGGGCAGAAAGGCTGTGACTCAGCTGTTTGCATGCAAC
ATTTGAGAATAATGGATGTGAAGGCACACCAAACACGGACCTTTAAAAATGCATGAGCGC
CCCCCAAAAACCTCCCTCTCCCTCCACAGAATAGAGCTATCACTGGTGCCTGTTATCTCC
CCGAACCCCCAGGTAGAAAATGGTAATGATACCACTTAACATCGCTGCACATATGGAGGG
AAAATGGAAATGCCAACAGCACCTCAACTATAAAGCAAATCAAATTGAAATATTAATCCG
CTGATTAATATAACATTATGAGAGCCCATTCTCTTTGTTGTTAAACAACAAAGGGTTGCA
AAATAAGCAACTGCCTAAGAGGTAAGGGGTTTAAAAGAGTCCCACAGAGGTGCTGAAGCC
CCTCTCAAACATCATTACTCTGCATAATGTATTCCCTTCCACAGTGCTGAGATTTGATAT
TGATGTTTACTCATTTATTTTTTAATTAACGTTCGTTGTTAATGAATTCTTTGATGAGAG
GCATTTTGTAAATCATTATCCTTGGAAGAGGAAAAAAGGGATGCATCGCTCTTGCCCCTT
ATACTCGTGACAGTAGAAAAAATGCGGGGTGTAAGGGGAAAAAGTTGCAGCAGAGAAGTA
GGGTCATTGTTTAAAGTTTGTTTTTTGATGCGTTGATTTt
>NODE_34_length_560_cov_11.764286
AAAATCACATTCTAATGGCCAAATCATTTTGTAATCAGCGTTAAGCATATTAAAAGCTGT
CACCGCCTCCATTTGAAAATGTCACCATCACCACCACAAAAAGACAAAATATCAAACTGG
CTTTCGTAAAAGTGGTGGGGGCATATGCACGGAGAGGAGAGGATGCCCCCAAACTACTTT
GGTTACACAAACTTTGTTTTCGGCCTCAATGCATCAGAGCCCTCTCCCTCCGTCTGCCAT
CTGCTGCTGAAGAATCTGTTTCACTCGATGAGCCAAGCCCAGCCTTTATTGGTCCTAATG
GCACTATCAGCTGAGCCGCCAAACCCAATTACCTTTTAAAAAGGGAGGCCACCCCAGCTA
ATCATGGCTGCCTAACCTGATTTGCCTGTGATGAAGAGACGGGATAAAGAGCAGTTAATG
GAGGGAGAATGATCTCACAAATACAAAAAACTCAATTCATTTCTCCGGGAGAGCAATCTG
TCCGATTCAGCGGTAATGGAGTGGAGATTCATTAGTCCTCAGGCCTTAGTAGTAGCACCG
TCCCCTTATCAACTGAATGACAAAAGAACATTCAGTGTTCTCCGTTTATAGACTTCATTT
TGTTGGGAAGGCACACAGAAAGGTGACAGATTGGTAgctgaggctagatatcaagattga
gtggcatttctgcaccttttcaatccagcatcaaatcacaatgc
>NODE_35_length_447_cov_6.847875
GAAAAGGTAAAAGTAGTTCTGTCCACTTCTCATTCTTGCCAAAAAAGTTCAGCCACTGAG
CCACGGCATTAACTTGTATTCTAACAAGATTAAAATATATTCGTCCTGGGGATTAGCATA
GTTAGGTGTCCTTTTGCCTCTTTTTTTTCCTGCACTGGTGCGGTGACAGTGGGCTTTGAT
CTGTGTTGCGAGGCAAGAGTCCTGGCTTGGACCTAGCCATTCGAGTGCCAAGTGTGAAAT
TGGCCTGATGTCATCCCCATTCTTCACCTTTTACATCTTTCACCACTTTAATTATGTTTC
CGCCACAAAGCCCAGGCACCTCTGAGCAGATTCCACTCTGGCTGGAGGAAGCATTTAGAA
ACTGTGGGTAAATGACACAGTAGGGGAGGGGGAGGATGGTAGGAGAGGTCATAGCAGGAT
GGGGCCCTTTTGTGTGTGGAGGTAGACATTGATACTTTCCTGATGTATCCTGCACTCACT
TCCATTTTTACAGCATGAGAACTCTCTGGAATACTCAGGAAAATAACTTTTATTCCTGGC
ATTTtttattttatttatttatatttttagagtttctgaatcctattccag
>NODE_36_length_752_cov_4.235373
CAGACTAAGCACCACGAAAATGATGCTTCAGGAAAAAAAATGAGAAGATGGGAGAAACAG
GGGGTTCTGGTTTGGCAGATGACAAACGGTGGTGTTTCTTTTTCCTGTGCTTGGGAGCCA
GCATATGTTACCATGTTAATGAGGTGTAATGGTGAGAATCCAGCATGCTGACATATGGTT
CTCAGATGACTCCTTTAATGATATTCATTTGTGTCGTTGTTATTCAGTGAGTTGTTTACC
TCGTGTTAGGTCAACGTGTCACTGGCTTGTGATTATGTCACATCATCTGTCTCAATTATC
AAATATGAAATGAAATGCAGCATCCCAGAGCAGGACTGAAGACTCTAATCAGAGAGCCGG
GTGATCAGAATAAGGAACACGAGTGGAGGCAGAGATATGACGTCACCTCAGCACGGATAA
TATTCTGCTTCTTTATTCACGTTATTCTCTTTCCTCCAGAGGACTTTTGCCGTTAAAAAG
TTAGGCAACACAAAAATAGACTCGTGGATTGTGATGCCCATTATGACAATATAATGTGTT
GTTGATCCTGTCTGCACATATAGGGGGGACAGCGCACTTAATTAGGGCCTTGACAAGCCT
ACTCTCCTAAAGTGATGAGATTAATCATAATTGGTGTCACTGTGAATTAGAGCCCGCTTG
GATGACCGCCCCACTGGCAGGTCGGACCGCGGTGGAGACCCTTGGACACTGCTGCTAGCC
GCAGCTTAGCCCTCTCTTTCTCTCTCTCTCTCTCTCTCTCTCTTAGTCTTTCTCTCTGCC
CAGCTATCTCAAGCCCCTCTCTGGCTTTTCCCTCCCTGGGTAAGAGGGGCGCAGATCTCA
GCCAACagcctaatgaccctgtttgaagttcttctaaatccccacccctcgaccct
>NODE_37_length_473_cov_7.124736
TCACTACAATCCAAATAAACGCGATTTGAAAATCTGTATAGAAGAATATTTGCTATTTTT
TTCCCCCACATTGCTTTTAAATGATAATTTTTTTCCTGTATCATAGAACATTGGGTCTGA
TCCACTGCATGCACATGGAGATGCATTTAGATCAGCCTATCTTCTCCTCCTCCTCTTCCC
TCCATCGCCTTACAGCCCCCTGTATCGGTGATAGTGGGATGGCAGGCAGGATGAAACACT
TCCTCTGTGAAGCAGAACTTTTATGTCAGGTGAAGCCAGACACATCTCATCCCCTTCAAT
AGCTCCTCGTCAATTTCAGGCTTAAAATTTTATGGGATAGGATACTGTTTGATGCAGTCT
ACCAGCGGTCCATAACAGCAGTCATTTATTGTGCACTGAAAAGAGGGGGAAGAAATATTA
TGGCACGCCAAAAGGGGTGGGTGGGTGTAAGGGAGGTGAGGGGAAAAGCCCATACAGTGC
AGGGAAAGGAGAAAACACAGGAGATGCTGGCAGATTGGCAGGCATGACCGCCGGCTCTCA
CGTGACCTCATCAGCAAACATGAGCGGCTGATGCCGTCTGTCAGCCAGGTGCCGGAGTAA
CATttaaaaactcacag
>NODE_38_length_477_cov_8.119497
TTTTTGCTTCAAGTTTCCATTTTAACACGGTCTTTGTGAAAATTATCCACCTCCTAGTTT
ACATCTCCTTCCCCCTTCTCTGCTCCCCAAATCTACAGGCAACGGGACGCTCTTGTACAT
TAAATAAGAACTGTCACCCTGGGCAACTTGCAGCAATGAAGCATTTATTCTGCCTCACAT
TTCCTGGCACTTAGAATTATTTCCTTCATGCCTGATAACCAAATTACAATATGGCAGGTC
TCCCCGGAGCCACAGGATTGTTAGTGCCAGCTCACAACATACTTTCAACTGATGTGGCAT
TTCATGTACAGCTGCCAATCAAAGCCGGCAGAAGGCTGAGATGTAAATGAGGGCGGGCCC
GATGGTGTTCAATTACTGCTCTGAGCTCTGCATAATCCCCCTTCCCACTGACTGACTGAC
TGACAGCTCCACATTCCTCCTCATCCCCAGCTTTCTCCCCTAATTTCACTACCTAGGTTT
CGCCTCATACTGGGATTTGGAATCAGACATTGGAGGGAATTTCTGTCACTTTCATTTCCA
TTTAGAATAGTGCATAAAAAGTGTATTATCTGACGTGTGAAGGGCTATAACGGTAAAGGG
atgtgcattcagaaagcaaac
>NODE_39_length_541_cov_7.282810
TAAAACATAAAATCCATTTTTAAATCCTGTTTTCTTTTCTGCTTGCAACATCCCTTGCGT
CCGTCCTTGCTCCGTCTCTGGTTCATAAACTCATGTTGATGCAGTCAAACGGCTTTAGGG
TTTTGTTTTAAGTGTTTGTCTCCCCTCCTCTTCATCACTTTCATCTCACCTTTTCCTTTA
GTGCCCAACCCCCAAGTACACTCCCCCTGCTTTGGTCTTGGCCTTCCACGCTTGGAGGAA
CAGCGTGAGGCGGCATGGCCTCCATGCGGCTGACTGATTATTGTAATTCATACACTTTAA
TTAGCTGCACAAACCATTAGCCACAATTAGACTATTACAGAACGTTTTGTGGCAGGAGCC
AGCCCCAAGATTGGCTTTATCTGCTGGAGGGAGAGAGGGAAAATGAGGAAGAGAGAGAAA
GAGACAGAGGAAGGGGCAGGAGGGCAAAATGTGTTTAGCTAAACATTAGTGTGCATGTGT
ATTTAAGCTACAGAAATCTAATTCAATATGTTGTAAAAGCCCAAAAGTATGTGTAAGATG
CCAAGCGTGACAAAGGATAAGATGTCTGAATTACCAGCAGCACTGAACAACAACCAAGTA
AGACTAAGCTCTCGTTTGTTGCATCTACGTTCAAGCTCAACGAGATCCTCAATTTGAAAT
CTGAATCTTGTtaaacagaaatgta
>NODE_40_length_371_cov_16.509434
CCTTAATCAAATAAAGTGGTGTAAAAAAAACACACGCACACACACACACACACACACACA
AAAGCATTTCCTTCCCTCTGAATTTCTCCTTGAATTATATGCCATCACTAGTGTGTGTGA
TTGCGGAATATTAAATTAAAGTGGGATAAGTCCGCACCGAGGCGGGCTGCGTCCAATCCG
CAACTCATTTCCCCTGTTGTAGCACCGCATCACTGCGCTCCTCTCTTTTCAATGACAATG
TGCCAAATCTGGGCATTTTGAAAACACTTTCCATATGCTATTATCGGATCGCTACTGAGC
AAGAGAAAGACAGAAAAGAAGGAAAACGGAATGCTTTATACCAAAGGTACCACGAGTCTA
CATTTTTATGTGTCTTCTCTTTCACTGGCTTATTATACTTTATGCTTTTTTGGGGGAATT
TAAAAGAGGTAAGAGGAGGTAAATTTGAAGTTTTTATAACGATTGTGTATTTATGGAGCG
TCGCTGCATGGCTTTAGGGCTGAGTgaaaatgtcg
>NODE_41_length_672_cov_9.601191
CACACAAAACCGCTGATAATGGGCCGGTACTTTATTTACATGCTGCAAAATGTGAGATGC
CATTGCCACTGAATGCTGCTGCTGCTGCTGTGTCATGGTTGTTAACAGAAGACAGGACAC
ATGGCTTTATTTGTATGCCTAAATCCCTACATGCTTTAATTACTGGACTACCAAGCATTA
AGTGGAAAATTCATCATTCAACATCTACTGACCTAGCGCACAAATAATCAGAGAGAGAAT
GAACAGATTCATTAAATTATCAGAATATGATTAAATCACTGAGCAAATAGAAAATGTATG
ATATAGTAAGAAAAAAGCTGTAAAATATTATAGTTTACAATAATTATTCACATTCAAAGG
CTTTACATCTCAATACATACACAACATGGCCCCTGAACATGACTTCAATCCAAATATGAT
TCATATATTAGAATTTAAATAACACAGAATGAACTATAGGCTAAACAATAGCCATCAAAT
AACCTTATACAAGAATAAAAATACAAAAACTGTATCCTAATATCATTGCATTACTTGCTT
CAGATTTTAATAATACATCATCTGTACATCACAGTTCTAGTCAGTTACAAGCCAGGTAGA
GTATTCCATACACAATGTAACCGACTGCCATCGACTTGATTCAAACAATTTTTCTAACTA
GAGCAGAACACTTctctagtgttgcctcgactttagagacagatacagcaatttcatcgg
ttatttggatcagatagatatcctttaactgacatccaaccacatccagccctgggcccc
agggccggagggtcctattcacctatactccagtca
>NODE_42_length_168_cov_15.255953
TCCGTTCCTGTCAAAGAAATTCACTTTACATGTCCCATGTCAAAAACCTTGTTTTCAGCC
AGCCAAAGGCATTTTCGGAGCAGGATAACAGTCAAACTGCCATCTTTCAACTACAATCTT
CACAATCATGTTTTGGATTCATAATGTCTTCAAATATGATCCAGATGGCGGCACAAGCTG
TTTCAAGTCCGTTCCTGTCAAAGAAATTCACTTTACATGTCCCATGTCAAAAACCTTGTT
TTCAGCCAGCCAAAGGCATTTTCGGAGCAGGATAACAGTCAAACTGCCATCTTTCAACTA
CAATCTTCACAA
>NODE_45_length_613_cov_12.618271
TCAGATACCATCATAAATGTTTTAGAAGCAGCAGTACAATATGGAAACAAAGAAAGGATA
AATACTCAACTCCCTGCAATGGGAATAAGGCCCCAAAATATGTTTTGGAAACATAATCAG
CATCATAGCAGCTCTGTGTGTCTGTTTACATTGTGGCCGCCATCGCTCCCCTCTCCTCCA
ACAAACAAGAGAATGGGGGTATGGAGGAGAGGAATAATAATAAAAATAGAAGAAGAAGGA
ATTATATTTTGCATATTATTTTAAGTAACTGTTCAAACTTCATTTCAGAATGGTAATCCA
CAAAACAAATATGTAGCCGCATATTTTAAAAGGGAGGCTCCGCTCGCTTCAATTTCCTAT
TGTGATGTTACGCCGTGTGTTTGCTCTTTGTGTCTGTTTGAATTGATTTGCGCAGCTCGG
CAGACAAGGGCTGAATGCTCAGACCAAGAATCCATAATTTCATATGATCTGATAGTTCTG
CAGTATTACATTGATTTTTTCCCTCTCCCTCTCCCTCTCTTTGGTCCTGGTGTTAACAAA
CAAGCGGAGGTACCTGCGCTCAAGGATCCAGAGGAGAACAAAAAGAGGTGTTTTGTTCGG
GCTAAGGTGATAATGTGGAGACAGGGACATGTTTGTTTGGGAAAGGGGATATGTTTGTTA
TGTGTTGTTTTATGAGGAGCTACTTCCCATATAGTCTATTAGGCGTGTGGCATCTGCAGC
CACCCAAAACCCAGGATTTGAGACTAAACACTCTGTt
>NODE_46_length_369_cov_17.726288
CAAACAAAAAAAAAAACTTAAATTATGAACTCAATGCTTTTGGGGGGAAAAAAAGCTGAG
AGAATATTGTAACAAACTTCGTACAGAGTTCAGTCTATTAATTGTTTCATGTTAGATATT
CTATGTGTTTACCTCAATTGAAAAAGAATGTTTTTGCTAGTTTCAGATCTGCTGTGGCAT
TGATATTGTATGTCCATGAATTCCTTCCTTTTTCAGCACGTGTTCCTCACTAGATGATAA
GATGCCGTCTCCCTTAAGCTTTGTCAAAAATACATTAAATACTTGTATGAGGACTGTGAC
GTAATGTTTAAAAGGTGTTCAGTCACAAATGCTGTAATAAATATTTCATTTTTGATTTTT
GTTAGATTTTTGTGTGTTTAACTGTGTTACCTACAAAGTCTTGACTCACCCTCCCATTTG
AACCAAACACAATTAATTGCTCCTTTATCATCATTAACCGGAGAACAAGTTTTGAGGTAA
ATTGTCGCTTGTTAAAtttatttttacagctga
>NODE_47_length_494_cov_7.502024
CATACAATATATTGAGATGAGACTCCAAATTGTTAATAAAAAAGAAAGAAAGAAAAGAAA
GAAAAGGAAACACAAAATCCTAGAGGCCTCATCAATCATTGGAGGTGGGGGGGGACTCCA
TAGCTTGAAGCCCTGCTCTGGTTTTGTCATTGACGAAAAATGGCTTTCCATAGAAAAATG
AGCAAGATCGCACGCACACACCCAGGTCCTGTATTGATTTTTATGGCGGATGGTGGGGCT
GGTGGGTAGTGGAGGCAATGCTCTCAGAGCAGATGTCTAATGGTGTTTAGAGACTCTCCA
CTTTATCAAGCCAGGCCAGCACTGACAGTTAGATGCTGGAGGGCAATTAAAATTAAAGCC
TGCCTGATTAGAATATCATATTCATCTGGATGGTAATTACTATGTCTGGCTCCGTATAAA
TAATTAATTATGCAAAACCCATGCAGCTGCCACTGGCTAGAGTTAACTGACTTTCTGTCA
ACGTCTCACAGTTCTAGAAAGGATAAAGAGATTTGGGAAATAAGCTCTTTAGCCGCTATC
TGGAAGCCCGCTGGGGTGTGCATGCAGCGCCCATTGAAACAGTGGCAGCCTGCCCTCTGT
GTGCAGGTGGCTTCAGCAAGACATTGTGGGGTTTTTCc
>NODE_48_length_464_cov_8.226294
CCTATTTCTGGGTGAACATGCAGTTGCAGTGACGTCACAAGTCTGAACAAACCCTCAAAC
TGAAGGCCATCAGAGCTCTCATTCTTTGTCTCAGTGACCTGCATGTCTCTTAAAAAGCTT
CCACTCTCACGGCCAAGAACCTGCACTTTTAGAAACCCTGGTGTCTCATCTTAGCCCTGC
TCTTCAAACAGGCCTGCATTGATTAACTCAGGGGGCTTTCTCTGCTATCCACCTATTAAT
TATATGGCCTTCATTAACACTGGGCTGATGAATGGCCTCTGCTGGAAAGGCGAGTTAAGA
GGAGGTGTTAACACAGCACCTGCCTGCACTCATGTGGCCACTTATTAACCAACAATGACC
TTCCACATCATAAACCCACTGGCCGGCTATTTGCTGTCTAATAAACGGAGCCCCTCTCTC
TCTCTCGGCCCCCCTCTTCCATGCGTGGACCCCTTTACTTGAGCCCCTCAGAGTTTATTG
TTCTGGAGGAAAAAAAAATAGATGTCTGTAAACTTGGGACACCTGGAATCAACTAAAATA
CAGATCCATGGGACCAAAAAGGAGTTAAGTAGCATAGGTGGTTAATGGATTGAtgaggag
cctctcca
>NODE_49_length_640_cov_10.332812
CATATTGCCCACACCATGTGGTATATGTGCTTGTGTGTATGTTTCTGTGAGTTTCAGTAA
GTGCGTCACAGTGATTGTGTCTGCGAGAGACCGTGTGTGTGTTTGCATGCCCGCTGTTTG
TATGCATTATTGTACGTGTTAGTGGAGGTGGCTGGTGGCGGTGTACCAACTAGTCACGGA
CCTAGAGGATTAGATTTACCATTTCAAAGATGCCTGTGTTTCTAAAGTTTACACACATAC
ATGCACACAGACACACTCATACAATCACCCACCCACACACTGCTTCCCCAGCTTGTCAAC
GTGCAACGTGGGCTGTGGAGGCTTGTGCGAACAGATGGGAGGAACCAGCATAAAATAAAG
TTAAACTAGAACAGAATGACTATGCAAGTGGCGTGGCCGCCCTTTGTTTGCTAGGAAGGT
GATCCTCAGCAGCTGGGGATGATGGAACGCATGATTAAAATTACCAGAGGGAATGATTAA
TATCTCCTTAAAGCACACACTTCCAGCATATCAATCATCTCATTACACTGGAAAAGTTAA
TTGTGTGAGGGGAGGGTTGGGGCCCCTGAACCATGAAAAAGTAGCCCACCCCTCGACATG
TTTACTTACACAACAGAACAGACCCAATAACTCCAAGTGTTCTGTACTGTGTTTTGAGAG
TTTTAACTGTTTCCACTGAAACAGGCCCCTCTCAGCAGGGGACTTAACAGTAACTGGAAT
TTTTTCGGACTGGCAAAACTTTGTTTGCTGTGGAACAGTcaaaaggtgtaggctgaatgg
ttat
>NODE_50_length_391_cov_11.023018
AGAACAAACACACATGAGCCAAACATACAAACACATGCACAGACGCACACACGCAGGCAC
ACACGCAAACACACACAGGGTAATGGAGATGTAACTGGAAGAGTTCTCGCGGCATATGGA
TGCCATTTGCAAGCTGCACTGAGAATGTATAGGTCAGTCTTACCCTTTGGTATCTCTCTA
TCCATCTGTTTTCACATTACTTGCAAATTATAGTGTCCTCCAGACCCAAATGAACATAAA
TCAGGCCGGTGAAAGTGCAGAAGTTTTCCCATCTGTCATAAAACAATGATTTAAAGTACG
GGTTGTCAAAATATGGCGCTGTGAATTCGCCCCGCTCCCCAGCAGTAGGAACACAAAGCA
CCATCTCATCGGAGTAATTTATGGCCTCTGAGGGAACAGAGGGTGATTAGGGCTTAGGCC
ACCAACAGCCAGAAAAACAGTAGGAGCTCCAATAAGGATGGCTGGAAAACCTAGACCAAA
TTTATCAAACAATTCAGTGAAATCTATTTctgtttggagaggagagcgagatata
>NODE_51_length_345_cov_9.014493
TATTATCCAGTTTCTCATCTGTTTGCACAAATAGGACAGAAAACCCCTCAAAAACTGCTC
AACGCTATGGTAATTTGCCACAGAGAAACATTGGAAAACAAATGTGTTCAGGAAATGTAG
ATGGGTTTTTAAGGTCTGAAAGCCACAGCTGCTTGGCAAGCAGGAGCTGGCTCCTTTTGT
CTTTTATCTTCTTCTGTAATGTGCACAGGTGCTGCTTAATTCAATTGGAGAACGTTGCCA
TGGTTTTACATTAATATATTTCCATGTTACCATTACGACTGTTGTCATGGAGATGATAGG
ACCTATTTGAACTGAAAGCAGTGATGGTTTTATGGGGGTACTGCTCTCTCTCCCTCCTCT
CTCTCTCTTTCTCTCTCACTTTCTCTTTCATTTGGTTGCTCCATGTCAAGTCACATGGTA
TGCAGCCAGATTTAAGGCTTGACTTCACTGTTCATCCCCCCCTTCTTCTTCTTTTTTTTT
TTTATTTTT
>NODE_52_length_307_cov_6.293159
GAGAGAGAGAGAGAGAGAGAGAGAGAGAGGAAGTAAAGAAACAACAGAGCAGAGAATATT
TGTAAAGAGGAAAAGAAGAGTCAGAAAAGAAGAGGGATAAGGAGGAAAAAAGAGAGGAGA
AAGAGAGAAGGGAGCAAGGGATGAGACGGCTGCCTGGAAAGACGATTAGTATTCATGCGG
CGTGGCGCTCCAGAGAGGATTAATGGACTCTGATGCCTAATATCCTGGAGAACAATTAAT
TTGCCCACAGTTTTGTCATGGTTGAAAGTCAAATGCTGGAACAGATCGATGCGCACAGCC
GCCAGTGAAATCGCGGCAGCCCCTTCTGCCAGGCGCAGAATTTTAATTTCATCATCATCA
TTTTCCCCGGCTGCCACCCTCGACGAAGCTGTCCCTGACATGGCTGAGAGGGCTGCCACA
TCCCGACAGGCATGGCACGTACACACACACa
>NODE_53_length_438_cov_5.130137
ATATTTGGAGCAACTGAGACAGACGACATGCGCATTTCTGCATCTCCTTGTGTTTATGTA
CGTGTGTGTCACCATCTGGAATGTGTGTGAACACATGTTTATGCATGCGTGTCAGCCTGA
GCCTGTGTGTATATGTGTGTGTGTGCGTGTGTGTGTGTTTGTGTCTTAGAGGGCCATTTG
GACTGGCTAAGACATCTGCTCCATCATACGTCAGGGGCCTGGTGTGACATCTGGGGAATA
TACTGTATCCTGCCTTGCAACATTACACACAATTTACTGCTAAAGGTCATTATGTACCCG
TTAATCCACTTTTAATTGATATCAGTGCAAACAGCACAACCTCCCAGCCACATGACAGAT
CACTGCCGCCACAAAACCAGGAAATTGCTATATGGGAGTTAAAAATAGAATGGTAAACTT
TTTGCTGTGGTCTGTCTACACTTTGTTAAAGTCCTTTGGACATTCTGACCTGGACAAACA
GCGACTGGTAGCTGGATAAGAAATGCACCACTGTGACTTTCTTTGCTTTGACTTGAAAAA
CTAGAGCACATAAACATCTAAGTGACACCTTtgtggctatat
>NODE_54_length_361_cov_11.299169
AGCTCGAGTCAAGTTTAAGGATTAGTTTTGATACTTTAAGCGATTAAACACTTCTTCACC
TTTACCCATCACTGACACATGTTTGTTGTATCCTGCAGACCCAGATCCAGTACCTCAAGC
AAGTCCAGCAGCCGAGTGCGGCCCAACTGCGGTCATCCATGGTGGATCCGGCCATCAACT
TGTTTTTCCTCAAAATGAAGGCTGAACTGGAACAGACTAAAGACAAACTGGAGCAGGCCC
AAAATGAACTGAGTGCCTGGAAATTTACACCTGATAGGTAAAGACAATCAAAATAACTCC
CCCCTCAAAAAAAAGTCAAGACTTCCTCACGCCCCCCACCCTCACTCTCACTGCAGGCAT
GCAGGAACAATGGTGGGGGGGAAGGCTGACAAATGCTGTACTCACCACGAGACTCAGACT
TTACAGAAAGCCAGTCACTGCAAAACAAAACTGTTTTTGTACTCTTGCACTGTGCCAGCT
ACATATCACATAACCTAAAGAGAAa
>NODE_55_length_496_cov_5.830645
CGTTTAAAAATTTTGTTATAAATTCATAGAAACACATCTATTTTAATGTTGTCTCTTGAA
TAGAAGGCATAGAGCTTTAACTGCAAATAAGAGTTTACTTAATTTTAAGCCAACAAAAAA
ATGCACAAAGCTTGCATCACAACTAAAGTAAATAATAAAAACTTCTTCCCTAAACTTCCT
TAAAAGTTATCCTCACCACTTTTAAACTTTTTAACTGCAATGATATCCAAAAATATGATT
TGCCATAAAGAGCATGAATATTTGTGATGTAGCCAGTGGTGAAAAATCCTTTTGGGGATT
TCGATATCTAAAAGAGAGAGGTTTATACATTAGCGCTGTAGTTGCAAAACACTGTTGATA
TTCAAATGATTATTGTGCAAAATCTGGGATAAGCTTCTGTGTGAGAGCTCTTCTAAGTGC
CTACAACTATTGCTAATTCCCCTCACCATTGTGGGCCGAACAAAGGCCTTAATCCCATTT
CACTTTTGCAGAAGGCTGGGGCTATTTTCCCTCTCATAAACCAACAACACTCCCCCAAGC
CAGAGCTGAGAGGTTCTGAGAAAGGGGCCAGTGTGTGTATACTTCAAGGCTTTTTTGTCC
AACTTGGCTAGTGCTCTGCATAAACTTTTAAGTGGTCCCA
>NODE_56_length_317_cov_5.182965
AGTGGTGTTGTTTTAAAGAGCATTCTTTAGCAGCTGAACTTGGAAAGGTATTAAAGTGGG
ATTAGGCTCCTCCACAATCCACTGCTTGTGTCATTCAGGGAGTTTGTGTTCTCCTCTCCC
CGCTGCCACCTCCCCACTCCTCCTCTGTTTGATTGTGGCTAGCCGCAGGAGTGGGACTGA
CTGTGCCTTTCAAAGGAGAGGGGTAGGGTTAAATCCCTAGTCCACTGCTCCCTGCTAATT
CTCCTTGTTCCTTAGAGAAGGATTTACTTCTGCTGCCAGCTTCTCAAAGGCCTTCTCTGC
CCATCCGAAAAGTCGGCGTTGCCTTCCTGTGGAGGTGTGGTTGCCATAGAAGGGGCGTCA
TGCATGGCTATTCCAGCTGAACCCCGCTGAGAATGGGGACCGGGGACTGAAAACAGGCAG
AAAGTCCGGATTAGACCCGAGGACAAAGAAGGACAGGAAGA
>NODE_57_length_452_cov_7.561947
ATCTACCATAGCGACGTTCTCGCAGACCTTGAAAGCCCAGCCGAAAACCTTGACGAAACT
GGAAATATAGTGCGAGAAGCAGGGGGGGAAAAAAACTCACTGGTACAATCTTCTCCTCAA
GCGATCCTCCCAAAAGTTGTCCTCGTATTTCATGCGTGCGCCCGGTCGGTCTAATGGATG
ATCGCCATCTTTCCTGCTTCTCCTTTGCTGCAGCTGCAGATGACCTGAGATCCGTCTGTC
TCTGAATAATGAGCAACCACACAGACAAGGAAGACAATCTGCAAAGCAGGCTACACAAAG
AAGTTTGGGAGACTAGCAAGCACCAGAGGGTGCACAAGAGTTTACGATGAGACGAGGGAG
CATCAGCAGGATGGACAACGTCTATGGCTGAGAAGCTCATCCTTCATCTAGACTGAAGGC
AGATAGTGTGCAAAGCCTTATCAGCGGCTCATACCACCACCAGATACATGCGGCCGCCGT
GAATTTTATATAGGCATGAATACTATGTCTATGCCACGTCATGAGGTTATCTGCAGTTCA
CTTTGGTGCTGGTGATGCAGCTTCACACCTCAACCAgacagacactcaaccacgta
>NODE_58_length_326_cov_3.460123
GCAACTCTCATTAGCAACCTGCACGGGGAGGAGGAGGAGGAGGAAATGTGGAAATGACAG
CGTTACATGGGGGCGATCTGGATCAGTCTGCCCCCCCACCACCACCACCACCACCAACGC
TACCACCTCCCACCTCCACCTCCCTGACCCTGGCCTGACCCTTGCCTGTCACAGGATTGC
TGCCCTTTGTGTCATGCCTCTCCATGCTGACTTTGGAGTGGAGATTGCAGGTACAATGTG
GATTGTTCTCAGTGTGTTTTCAAAGATCAGAATAACAATGGCATTTGCTCAGCTCACTCA
CTCACGCTCATTGATCACTTGTCCCCTCTCTCTCTCGGCTCTCTGATCACATCAACTCGG
CCTCGGCCCCTCTTCTGACGGCAGTTTCACTCCGAGCACAACTACACcatgcaacttttg
agctactttcttatatttaggcgccctgacatcagcgtatagttcatgca
>NODE_59_length_607_cov_4.561779
CCTACCGGCCCACACTGAGAGATGGGAGGACAGGGTTTGCCAAGTCAGGCACAAACCCTG
CTTTGGGTTATAAACACCTCCGCCTGTCTCCCCTCCTCTTTTCTCCTCCACAGAGGTGAG
TTGGGTTTGCACTCTGTTAATCTTTCACTACAGGCCTGCTCGCTTTTTACACTGGCCCAC
TGGAGAACAGAGGAGGAGAATGAAAGAGGGGTAGTAAAGGACAAGAGTGGATAAAAGAGC
AGGAAGAAAAAGCCATAGAGAGGGCCAGATGGGCACCTTCACAGTCCATTTATCAAACCC
AATGTGGCCCTCCCCTCCCCTCCCTGCTGCTCTCATGTCCTAAACCCCCATGTAATTCTG
TAATGATTTTCATTATCATATAATGACCTTACAAAGCCTACAGCAGTTTGCATGGTCAGT
ACAAAACTCGCAGCTGTTCGCTTCCATGTTTGCTCGCCGGCTGTGACAAAGCTTTTTTCG
TTTTTTTTGTTTTTTTTCTTTCGGTCAGAGCAGTGACCTCTAGGTTTTAGAAGGTCAGAA
TAAGGTCACCTCATCCAAGAGGTTCAAAGTGTACATACCGTCAGCATACAGATTAAAGAC
CACATCCAACCTGTGTTACATATCTCCCACACAGAACTAGAGAAGACTGGTAGATTTTCT
GTGTatgtacttccagtgtgaatccttcctcacctgtaactgcacagatgtgaaacatga
tctatgaatttttaaaacctaaaatctccct
>NODE_60_length_556_cov_9.426259
TACAGACCCAGGAACTGTGTGACAAGCTGCTGGCTGTTTCCCTTGGGGCTGATGGCTTGG
CCATAGGGGTGAGTCCGGGTGAGGAGGTCGCCAGGTAGCCCCAGCATCATCTGGCTGCCG
AGCTCTCGGGATGCGTCGGCGGAGGCGTGGGCCTGCTCCTGATAACTTGTGAAAAAAGTA
TGGCTTCTGTTGTCTCTGCAGCCAGGGAAGTCACGATACCTTCCAATCCCGCCATGTTGG
TTAGCTCTTGATGCCAGTTGATCAGTGACGGGTGGCATGCCGGCTCCAGAAAGATTGGCT
CCAATGATAATGCCCCTAGGGCTGTGCTCTAAACGGTGACTGGGGTATCCAGAGTCTGAA
AAATTGGGAACCGAATGGTCAACATATGCACTGGACCTCGTCTCAGGGTAGTCTCGCAAA
TTGTGCGAGGGGCAGAGTTTTAAGGAACTGCCAGTGGGGTGTCCCATGTGCTCTCCTGCC
AAAGGTGGCAGCACCACGCTGGGTTCAGTATTGCTCTCCCCGGGGTTGACGCAAGAGAGA
GGGCAGCCACTAAACCTCGAAAGGCTTGTCATGTTTTGTTGTGAGTTTGGCTATGAGTTT
GCAAAATCAAACCAATTCAGCACTCAGGATACACCTAGAAATCCTGTTCCCCCATTTTCC
TTGTTGTATATCATCTGCATGTGAAATTCTTGGCCGTGAa
>NODE_61_length_708_cov_9.302259
ACACCGCGGCGCTTATGGTGTGCAAGTTGAAAACAGGATGTGTTTCTAAGCAGATTTAAC
AATGCAAAATGCATAAAGTGTGAGGTCATCACTCCGAGAGAATGGAGTGTGTAAAAAAGA
GAATACGAGCCTGCGAGGTCACAGAAATAAAGATAAATGTGAGTACCAACAGCAAGGCTA
TGGCAATGGAGCTAATAAGAAACTGTTTTATCTTTTTACAATTTAAATTGTAACCTTGAG
CCCACAGCCAGCCACACAGGCTCCCGGTAGAATCATAATTCTGGCAAGGGGGAGCAGTTC
TAGGTGTGGGTGCATGGGCCACAGCATTAGCTCTCTGAGTGAAATATATGGCAGTGACGC
CTCTCGGCCCCATCCACAATCAATTGGATTCTTTTCCTTTAATATTTACTTGCAGCGATG
AGATGCTCGTCTGCATGGTGATGAACAGTCTGCCACTGGCGTTTGAAGGTGACCTGTCAG
TGAGTATGGACAAATCTCTCGCTCGCAGAAATGTAGAAAATAAATCATTAGGGGCAGGCA
GTGAGACAGGGGCCTCTCTCCCTCCCTCACTCTCCTCGGATTTAAATCAGCTCAGATTTA
TGATTTGAATTAATGCTTCGTTTGGTCAAAGGAATGGTCGCAGAGACAAATGATGTTTGG
TACTGAAACCATCCTAATATTGATTACTGGGTGTCGCAGCAATCTCTTGTTTATATCAAG
CACTCTCCTGTGACAGGGTGGCCAGCAGGAGTCATCCTGATAATACGCTGGAGATATATG
GCCTGCTCTGCACCGTAGAGCCATGAAACACAGCTAGCAGCGTGTTGTCTTCTTCATCGA
Gccccgcgcttt
>NODE_62_length_517_cov_14.077370
CATATACAAAGTCCTGAAAGTCTTTTCCTTCAGTAGATGGTCTTCAGAAGCCATTTGCCA
CTTCCAAAATGGCACCTCCCCGTGGTACATCAATGTACAAGTTCTTCTCTTTGACCTATG
ATTTTTTCTATGATGAATCCTGTCTTTCTTTGCCAGTAGAGTACAGAAAAGTTCTTATTC
TCTTTCTCTCTCCTTTCTCTTTCCTGTAGTACCTTTATTTACGTACCCTGTTAAATCTAA
TTTGATTCTTCTTCCAAAGCCCCCAGCCTCTATCTACTCGTACTAATGCTTCTTCTTTCT
AATCTTATTTGCATTCATATTATCCACCCAGGTGGTACACCAATAAGAGGTAAGAGTGCT
GAACTGACGTTCACAGAATGAAAATAATACAAATTCATTCTTGCTGTCAACCCATCCATT
CACTCGAATCACCTCCATTTTTGTCCTGTTTACCAAGACCAAATCCCATTATGTTCATAT
GGACCTTCCTTCTTATTTGTCCTGTTTCGTTGACTAAATTTGTATTCCATCTTTTTTGTC
TATGCTTTATTTCCTCCTTTGTATTCTTGTTTCAAGAGCCTGTTTAGCTCAGTTGTGATa
tgcttgccctggctcaaataagcatatccaatgacaattatttttttaaactatactttt
a
>NODE_63_length_420_cov_7.685714
GCCACACAGTCTTTTTTTTTCACACAAGCTTTGTCAACATCAGCCTCATCAGACACGGGT
CTCGATACTGAGTTTCTCAAGTAGCCACAGAGTCCAACCCTTCTCTAAGCAATGCGTTGC
CAAGACCAAACAGCAAGCACGACTATTTAACTGGTAATCATCCCCCCTTTTTTCCTATTG
CTGTGTGCTTCCCATTGCTACTTACCATTTTCCCCCTACGCTGTCCTGGAGATAGAAGTG
TCTTAATATCCACTCACTCCAACAGATGCTGGTAGGTAATGTGTCTTGTTTGAAGTCATC
ATATGAGAACTTCTGCTGTGCTCAGTAGATCGCCCACCACTTCGCTGACTTATGAATCTA
ATAACCCTTTGCAATATCGGCGTGCTTAAACTCTCTTAGGCAACACCTTGGTGGCTCTAC
AGTAAAAGACAAATATCAACAAGCCGGGCTTGTCAGGGAAAGCTTGTACAGATATACGTA
ACACCCTCGCCCGGACAACGCCATTAGGGGTCTTACGTGATTGAAATAAGCGACGGCGGC
ACAAGTTTATGGGGgggatactag
>NODE_64_length_385_cov_4.805195
AAAGCTAGCTGATGTGATAAGTAATCAGAAAGATGCTCTGTTGAGAAGTTTAGATAGAGG
GAAGCGCTCATACAAGAGCCTTAAGAGAGAAGCAGGAGGTAAAACGTTGCTAACTGTTCA
TTTAGCCCTGGCTAAGTGGTCAGGGACGCTGGACAGGTGAACTCTATTCTCCCCACTGGC
CCTGCAGGGGTGTGTGTGTGTGTTTGTGTGTGTGTGGACTGTAACAGAATTTCTCTAGTC
CTCTGGGCCCTGGTGCAAAGCAGAGAATAAATGGTGGAGGTGGCAGGCCAGGACAGAAAA
ATCAATGCCTGCTTATACAGACATGACACACCAGCAGCCAACTGCATTCTGTGTGTGTGT
GTGTGTGTGTGTGTGAGTGTGTGTAGGGGCGTAGATGTACAGCGCGCAATCATACGGCCC
TGTGCTCCGTGGGTGTGAGTGCGAGTACCCAGCAACCTCCATTTCCTTTCTCACAGGGTA
GATTTTCTAGCATTTTACGTCAGCTTTGGGATcagtaaataactcttcg
>NODE_65_length_642_cov_5.780374
TGTGGGCTTTCCATGTGACCCCACCAATAAGAAATGCCTTAGGTAATTTGAATCAAGTGG
AGGTGTGTCACTTTCAAACAGATTCGGCTGAATAGGCCTGCCGGAGCAGCGCAATGCTCC
CCCAACCAGATGTGTGGGGCTGTTTTTTTTATTAAAGGAGAAGCTGATAGTTGCAGGTGC
AAGGCTGACATGAGGGCCAGCTTTGCAGGCCTTCATAAAGGGGATATCCATTGCCTGTGT
TTAATCAGAGCCAGTGGGATGGGATGGGATTCATTGCTCTTTGATGGAGAGCACTGTTAT
GAAGATGGACAGTCACTTTGCTCTCTAAGTGAAACCATCGTTTAGCCTCAATTCCCAGAG
AAAAGGGCCATTTGTTATCCACAGGGGAGTGCAGCAGGGGTGGTTATGCTAGGTGGAGGC
TGCATGCATTTTCCACACAATTACCGTGCATAGGCATACATTTATGGTCAGAGAAAACTG
ACTATGCTAAAGCCAAAGTGACATACAATATAGACTCTGAATATCCTTCCCTCTAATACC
AACAGAGCAGGAGTAAAGCCGACACACTCAAACATGCACACACACACCTGTGCATGATCT
GTATGTGTGCCTGTGCATACATCATCACTCACGTGTGTTTGCCTGCTGGTGGTGTATTTT
CACACATAGTCATAGTAAAACTCTTACGTGTCCTGTTACTATCGTTTGGTGTCATATTAT
CCAACACTGTTCATGGACTAGAACGCCAATAAAGGATAAATCTGCAAAACTCTTcaataa
gatcat
>NODE_66_length_561_cov_11.914438
TGCTCGATGTAAGAGCAACATTTTGCCTTCAGAACAACAAATTTATACAAAATGTTGAAG
CATGTCTTTGTGGAAAAGTGTTACAAACTAATGAGGTACATTCATTTTTACAGAATGTAA
TCTATAGTGTTTGGGAGTTGTTTGTCTCAATAGGCTGTAGTAATCAAAAGTAATGAACCT
ATTATGAGCAGGACCTCTGAGGGCCCAGCGTGGCATTAAGAGTGTGGCACATAAAAGGTT
TATTAAAGGAAATTAAGGTCCATCACTGCCACACCTGCTCCCCTATTATAAATGTATGAC
AGGTCAGTGCCTTCAATCACAACAGCAAACGAGAGAGAGGAGTCATGTTTCCCATTACCA
GGGAAAAGTAACAGCATATCCTATGACTCACAGATTTCACTGGCCTGTGACCACTATACG
CCACCATCAGCCTGGAATAATTATGTTTAATAGGTTTTATTTGGGACCCACAAGCAACAG
CCAGCGAGAGTGGATGGGTTTTAGCAACTATTTTTGTCTAAACACACACTGTGAGGTGCT
GTCCGTACTTTAATGTCATTATTTAGTGTCATTACATTTTTACACACCTTTGAAACTTTT
TCTCCTAACATTATACTTTATGTGTTTGCATATGACTGGTATTTTAAGAGCTCTTTGTGA
TGTTGTTGCACAAAAATAGATTTAAAGGCTGGATGGCTCCgagtg
>NODE_67_length_477_cov_13.515723
TCTGATTGATAGATGATTTCTACATGTTTGGCACATATTTATAATTTCATATGAGTGTGC
ATCCAATTATAAAACCCCTAATATATTTCTCCATTTCTGTGTGATCAGGGTGTTTACATA
AACCTTCAACTCCAATCTTCCCCCCAACTCACAGTAGATCTTATTTCTTAAGAAGACAGC
ATTTTTCTTCTTCATTATACAGGCACACCTTGCGTGATAAATAGTAATATTTACTGTTCT
CATGCAAATCTTGACTAAACATTGTTCATTTTCCTTGTTCCAGTAATGAATCAAACGGAC
ACCCTGTACCAGGGAATACATCTCTTTTATCCTCGCTTATGAATAAGGTAAGATCCATCC
ATCAAACGCCTTTCATCCCAAGACAAATTAGCGGGACACAGAGGGGCCTGTTTGTTTTTT
AATGTTTCACCGCTAATAAGATGAGTTTGTATCATTTAAATTTTCCAGCCATTTTTCATA
CGGTGTAATTTTCACTGCACCTCTCACAAATTAATATAATGACGCAGTAGCTGGGTGCCA
TGCCAGATATATAGAGATGTTTGGTTTTTGATGAGCTGTTTTGAACTCGCCGTCCATTTT
TTTCTCCTCCTTTATACTTTt
>NODE_68_length_503_cov_7.558648
AAACATCATAATACAGTAACTGATAGCATGAATGTTGGTATCTGTGGGTGTGCGTTTTTG
GTGGCCTTGCCTGTGTGCTGCATTTCTGCCTGTTTACCCGTTAGAGGGGTTAGTTCCCTG
ATCCGTGAGAACTCTGTAAGTGTCTGCCTGGTTGATTAACTCCACATCGCAGCACAACGT
CTTACCCCTCACTGCATAAATGGGCTTTAATTGAGGGAGCTGGCTCCTTAGCAGGGAACC
TCTTTCACTCTGTGTCGATTAAAACGTCATTTTACAGCCAAAAAAGAAACACGTTCCCAA
TCACTGCCCTTGAATTATTGTTCTGTAGCTCGAGGCTTGTATTTTAAAGTCACTGAATAA
TTGCAATCAGATTATTCTAATCAAGTGCTGGAACAGTAATTACAGGTTGCAGTCATTTAA
GCTGCCCTGGAAGTCCCATACACACTGCTGGTGCGCATATTAAAAGTTTATGTCGCAGGA
GATAAATTTAATGAAGAGGATTGTAATCTTTCAGCTACTTTTAGATAGGTTTCAGTCGTG
TTTGAGGACCTCAGTCTCAGCCTTCTGAATAGCTACGCATGAGCCATTTATGGTAGATAT
TTTTCGTACCCTGCGCCATTCTCCTTCGGCCCCCtcagtcctctcag
>NODE_69_length_455_cov_8.901099
AGGTTACTGAGGTCATTTATTTACAGATGTGTTTTTCTTCCAAGTCATTAAGCCAGACTT
CCTCACCTTGTTGTATTTTGGGTGAAAATTTAAATGTCTTGCTGCTCGCGTGTGCACTGT
TGAATATGTGCTGAGGTCGGCATTCTTTAAGTTGACTTGTGCCTAGGTTTGTGCTCTTTA
ATGAACCTTGTGTGTTCAGAGGCCTGAAGGTGATCGTATAGTACACTACTATGTAATAGC
ATGGGATGGCTCATTATAGCAAGGCATAACAATTCACACATTAATTTTCCAGCATCCAGT
TTTTAATTAATCCAGTAGGCAGTCTTAAACACAGGGTACACAAATTGCCTTCGGCCTCAT
AATTAATTCTAATGGAAGAAATTAAAAATTGGTGGGGTGTGTTTGGATTGTTCGGCTGTG
TTACTGTGGTTTTGAGCTCGCTGGAGCGACGCTGTCACCGACAAGGATCTCTCCCTGCCC
TGACCAATCCAGCAATCTCCTTTCCCTGCCACGCGAGCAGGGAGTGTTGCTCACTCACCC
ACACGAAGTCTGCAAGAATGGAAATGCTTTGCATGTCTGTGTCTACTAAAGCATatgcc
>NODE_74_length_488_cov_7.602459
ATACCAGGATGCCTTTTAATAAAAAGGGCTAAAGTGAGATTTAAAATGAACAAGGTGATT
AAGAGCGACTGTGCTGGACATTTATAGAGCAGGACTGCACGTAATGAATAAAGATTCATG
CTTTAGTCCCAAATTTAAATTTTTGCACAAAATGTGTCTGATGTAGGCAGCTTTTAATCA
CCTTACTGACAGGAGTAACTGCTTTCATTTAACCTTGACTGAAGATCATGAATTCTAAAG
CATTTAATTGGATACATCATTTAACAGAATGAACAGAGCAAATTTTCGCCAATTCAAAGG
CTCAGATTGACAGACAGTGGCAGTAAGACCCACCACAATTAAAGCTGATCTGTATTCACT
GGCCCTGTCACCCATCGCCATTAGTGATGTGACTGTTTGATCATCTCTGCAGAGAAACTT
TGCTGAACTTCACCTTGTTTTGAAAGGACTAGACGTTGAATGAAAGACGAAGGTTTGAGG
AGGGAACGGGGGCTCTGGAGGATAGCGAACCACACACACACACACACACACTTAGACACA
CACACATACACCAACCCTACCTCTGGGACCAAACCTCCCCGTGATGCACCTCTGGTTTAA
CAGCAGTAACCGTCCTGAAAATGGAcgtgaca
>NODE_75_length_613_cov_9.391517
ATTACTAAATCCCATGATAATGATTTATAATTTTTTAAAATATAGCTCAAAATATTGTAT
TTTTTTCAAATTGTATGCAAACATTAGCTTTGAGCTTTTGGCAAGCAATACCAAATTCCC
TTTACAGTGACAAAGGGAAGTATAAAGAGCCAACTGAGCATAGACAAGCTGGAAAATGTT
CCCATTCATATTCAATATTCAAATTCTTATCTGTGTGTTGGTGTATGTGCACGAGTAGTC
GGTGATCTCAACGTACCGATTGCTGCTTGAAGTACTGTAGATTGCTGGCTTTGACATTTT
CCCATTGTGCATGGTGGTGCAGCAGGCAATAATTAAATATCAGGTGCATAAGCTGCTCTT
TAATTTGACATGTGTGCTTGAGGCAATAAACACATGTGGTGCAGTGGGGGCTGCATAATT
GCAGAGGAATAAAATATCATATCAAGAGTGAGAGGATCATTGTATCAGGTACGCGATGAC
AGCTCGTTTGATCATTATGCCAAGGCTAAAGAGGTTGGCTAATTAGTTGTCATTAAAACT
CACCCTCTAATCAGGGCTCGCTCTTGCATAAAAAATGTCCCTATCACATGATAAGCGAAC
AATGCCCTTAACCCTTTCGGGCCAATCTCAGTGCTTACAGCTATTAGCTTTGGGAAACAT
GGGTTGACAGGTTTGACATTAGCTCTGCATTTTCACAaaatggggataagatgagccagt
gttgttgttatgtgataaggctggttataagtgcttt
>NODE_76_length_586_cov_3.182594
GAAAAAAATAGAGAAAAGAACAAAGAACTGAATTGAGACTCTCCTTTTTCAATTTCCCTT
GTTAGCCTCCTGCTGCATTCCCCCTATAGTTTTTTTCTTCTCTTTTTTTTTCCAGATGAA
TTTTATGATATTTTCCTCCCCTCCCCACTCCATCTCTCCCTCTTTCTCGCTCTCTCACTT
CTCGGCAGTTTTCCCCAGACAGGTTCCACAGTGTTTTAGAGGGGATGGATTTAATTGCTC
TGTGGGGATTGGTTGGCTGTGCCGGGCTCGGCTGTTTAATTAGTGTACCCTGCCGGGATT
GGTTTAATGCTTCATGATCTTGAAATTGTCTGATTGTTCAGCCCTCTGGGGACTCTCCCT
GCCTACGTAGGCCAGCAGGTTTAGCTAAACATTGCTCCAGGCTTTTGCTGTATGCGGCAG
GAGGAACAGTATGCCTAAGGAACCAGAATTTGGCTGAAGTGGGGGGTCAACTTATGTGAC
GAGCTGGTCAACATGCATGTGAAGTGGACAGTCTTCTGCTTCTCCGGAGTACTTGACTGC
AGGAGATGTGTACAGACCTCACAGGAATGTATACCCTTACAATCCTTCATCTCAGCTTAA
TGCTGTATGGAAATGATCCAATTGACTATTAATGCAGTACCAATATTTAGACTGCGATAG
TGTTTCTGTATGATAAGCAAGCATATGATTTTAGCTGCAGCCAAGCAAAATAATTTGCTA
TGCATGTGGt
>NODE_77_length_492_cov_9.018292
CAAAAAAAGTAATTAGTTTTGAGCATAATATGCATGTTATGATTGATTTCATGTGGAGGA
GCTCCAGAGATGCTCTCGGCTCGGTGCTGTATGTTCCGAGATGATGATGCAATGAAAACA
GAAATGCATGGCCTCTGCTCTGTGACCTGTAAATAATTGATAAATCAATTTTCTTGACTA
GAACACCAAATAATGGAGCAATGCAATTCTTATCAATTACATTTTCGTCTTAATTGTTGA
CTTCACTTAGCACAAAGCAGCACAGCGAAACACCATGCCATTTTTCAATTAAAAGGTCCA
GATGTTTTTGGAGGCTTCAGTAGACACAGGCAGTTGTGAGAAATGCTTTATCTGCATTGT
AATAATCACTAGAACATCAGCTCCAGGCTGCATTTACATACTCATGTTTTATTCCAGCCC
TCTTTCTAATGCACCGCTTAATTATACTGAGCGCAGACAATGTCAGACCCCCATAGCCCC
AAATTTATTATTGCACTGTGTGAAGCTGCAACCATCAAACCTAGTGTCCTCATCACAACA
TACTACACTCATCACTATTCTCACTCTATGAAATACATATCATGCTCTCGGTATGGAACA
CATATCACATTTTCTGGTTTAATCACACCAAGTGAa
>NODE_78_length_357_cov_11.652661
AAAAAAAAAAAAAAAGCAAAATAAACACAATACTGACACAAGGATACCACAGAAATTGTA
ATCTTGTAATTCAATGTATTCACATTACAACATCCACATGGTTCAGTTTGTGACAACGTC
TAATGATCTTCAAATATATTCACTGTATGATACATAATACCAATATAGGCACTTCCAGTA
AGTCTGGCAATATTGAAGCTACAGTATAGTGTCTAAATTACAAAATGGTAAAAATAAATA
ATGTATATCTAAAAGAGTTTTTGTAGTTTTAAAATTTCTTTACTGTACAGCATATATGTA
TATTGTACAAAATGGAGCATCAACCTGCAAGGAAATCAATTATTTTACGTTCACAAATAC
TGTGTATTTGGACATATTCTTCCTTAGTACATGTGGTAAGTGCAAGGTACTAGTGAGAAG
AAAGCAATTCATTAATTAATCATGTGTCAACtatataaaaatactcatctcattttgttt
acataattgtaaagcttgttt
>NODE_79_length_455_cov_8.723077
TTTTCCTTTACAAAGCTGCTCAGTACTTAATGCAACAAAGCAAAGATAAGGGAGAGTGTC
CAACATATTAGCTCAGTTCAGGAAGCTTTGACAATAGTCAGGTCATCTCCACCATTCCCC
TTCTAATAGGTCGTACCAATGCCACTATTTGTGCCTAATCATGTGACCACGTATGGCCCA
CAGCCACTAAAAGAGATCCTGTGTAGTTGGTGTCAGTCCAGTGATCTTCACCCATTTTCG
TTCTTGGACTGTAAGAGCTCGATGCCACCTCTGTCACACATCTTGCCCTGAAGCAAACAG
GGATTCACACTTCTTAGTAATATTGACGCCCAAGAAAATAAAAAAGATTAATTCATCCAC
GTGTTACACTACCATAATCTTTAGTTTGCATTATTAAATACTACTTATAACCTTTTGACT
TAAGAAGGAATTATTAACTACTGAAAATGAATCATTTTATAATACAATGATGCTAGATAG
AAATATCTATTTTACAGTCATTCTAGTAGTATATCaatatctgtggtgttgtgtagcatg
caataatcaagatgctgattcacattacagttgactcaggcaaagagacagtattcata
>NODE_80_length_717_cov_9.792190
TAAAAGATTTGTACGTCTTTGTGTGTCTTTGTCTATCTTTTTTCTCTTATCTTATATTTT
GCGCATTCTAGCGTGCGTGTATGCGTTTGTGAGGATTTGCGTGGCGGAGACACTGACTTT
TGGTGACTCGGGTGAGTGAGGGAGCAAGTGAGGGGGACCAGCTTACATGTGTGTACAAAA
ATTTCACCATGTATGTTCATCTCTCTCTCACACAGACACACACACGCATGCACACATATA
TACCACACATAAAAACGCACACACAAACACAAACACACTGGGGCAGGTTAGCCCTCCTCT
ACACCAGCACCTGCTCCGCTGAAGGTGAAAGAAGTGCTCACTTGAGCTCATTGAAAAGTA
GATGTGACAGTAAATTTTTCAGGCCCTTGTGAGATGGGAGATCTTGTTATAGCAGTCAGG
ATGGGGGTCAGGGCAGTGGCTGCTTGATGATTGAGGAAAAGAGAAGTAAATTCATTCTGC
TTCGGGCACTTTGTCAAGTGCCAGTAGCTTACCGTTGAGAGCCACTCACCCATCACCGTG
TTACGGCCCCAGAGGTCACATCCACCACCATAAATCTGCCTCGCCTCCTCGCCTGCTAAA
CCTATTGCCTTACCCCGACTGAGCACGAGCAGGGAGAGAGGCTGCAGCTGCCGCTGCTGC
TGCTGCTCCTGCTCATAGTCACTCAAATGAAAAAAAGACAAGAGGGGAGAATATAGATTC
TTCTTTTTGATGCTGCTGATGGTGTAAGAGCAGGACATTcggtgtgctgttacacagggg
agatgtgtgcatttggacaaatggttgtgttgtgtgtttatgtgcgaaaggatagatgga
ttataagtatgtatatatata
>NODE_81_length_729_cov_10.903978
TAAATTACCCAACTTTCACTGGGACTCCGTCGCCCGTTTCAGTCCAGCGTTGATAGCAGA
CGGAGAGGACAGAGTGAATGATAGAGAGGCAGAGAGAGGGAGGAGCAAAGAGTGAAAATA
GAAACAAACCAATAATCTTCTACATTGCCTCCTAAACGAGGGCCACTCTGTCCCTAATGT
AGACAAGTCATTTTGTACAAGCCGTTAAAGCCCACTGGGCCAGGCGAGCATGCAGTGTAG
GGCCGCCTGTTTCAAAGATCTTTTGCAATCAGTTACACAATGGACCCCCTCATTTTATGC
TGCTACATCATAAAAGTGCTCCTTTTGTTACATTTCCATCCTTAAAAGGGTCTTAATCCC
CATCCTTTCAGGCCAGTCTATGGCAAATTCCTCAGGGACATCCCATTCGCTGCAAGGGCT
GGAGTGACCCACTCAGAAACCAGCATGCAGGGCTTTGAGCTTTTCTTCTGCTGCCACTCT
CCAGAGAACATTAAATCGTACTTTTCATCCCCCTCACCATAGGGGGAAGCCCCTTAATGA
TGACAGAGAAAGAGAAATTCCTCCACTCGGTCCTATGACACCATTCTGCTGTCAAGCAGG
CGTCTCGGCGGACAGAGAATCAAACATGGCTTCCTGCAGGTGGAACGCCAGTGAAGGTCA
CGGTACAGTCCAAAGAGGACAGAAGGAGAGATGAAGGGAATGAGGGAGGCAGAAGGAGAG
AAAGAAAGAGAGGTAGCACTTCAGAGGGAGACCGGCTTTCCCTTTGCAAATTAAGTCATC
TTCTGTAAAAGgttaaaaaagcacttgcagctttctttcagtcatacttcatgtgttacc
caaccattcgatttctacatagcagaacttgtc
>NODE_84_length_310_cov_5.332258
TAACCCATATACAAAAATAAGTACAGCTGCCTTTGTCTCTTTTCCAACATATGCATGCGT
TTCACACCGACATGTGCGCGTTTCATGACAGGAGGTAACACCGTAGATAACAGCGACGGT
TCAAACGGTCCGTCTCTTACCCGTGTGCGAGCGCAAGTGTCTTTTGAGGGTCGTGTGGCT
CGGAAAGGGGCGCTCGCAGTGGCTACAGATGTAGCTGTGCATGCCTGCGTGGACCTCCAT
GTGCTGCTGCAGGGCCTTCTGGGTCTGGAAGCGCTTTGCACACAGCAGACAGAACACCGC
CATGTCAGTCCCTGGAGAATGCACAAGACACAGACGCACAGTTATTTCAGTACCATACAC
AGACAGGGCCTTAAGTGGGGAAACTGGGTCACTTCAACTTTGTGTGAGTCCTCTGAGGGA
AAAGCTTCTTTCAAAGAGCAAGTTCCTCTACCTa
>NODE_85_length_299_cov_10.200669
AAAAAAAAAAAAAAAAAGAAAAGGAAAAAAAAAAGAAAAAAAAAAAGAAAGAAATCAAGT
AAAAAAGAAATCCACACACGCTTCCCACTCGCTCTCACACAGGCAACTGCTGCCCCTCGC
CGAGAATGAACCGAGGGCACCTGTCTTACAACTGCTTTCCATCACATGACAAAGCTATTA
AAAGTAGGCAGGGGAGTGACTCCGCGTCCACACTACTCGCCAGTGACGCGCAGTGAGCAG
GCGGGGTCTGGCTGCGCACATAGTAAAATCCTCTCCGTGCACTGCAAAAAATGTCCAACT
CAAAAACCAGATCGCGATCTAGCCACATATATGCATCACGTTTACTGAGAGAGAAACACG
ATTTGCTCGTTTTAAGAACACTTTAAAGGACCTCGATTTGACTTTTACGCTCGTGATTCC
AGCTTTGCGCCACAACTCCTTCc
>NODE_86_length_559_cov_11.534883
TCCGGGGCTTGTTATGGAGTTCGTGTGAAAGACACACGGATTTCCACCCTTCTTTACCAG
TTAAACCAGTATCTCTGGATAGAACACACTCAAGTACAGCAACAGGTAGAGTCTCTGACC
GCAAACTCTTCCGTGGCTCCTCTGAAAATAATCTCTCCCCCTTTTTTCTCTCTCCGTTTA
TCTCAATTGAGTTTCCAGCCCTTTTGTTCGCTCTTCTTATCACTTGGAAAAAGGTGAACC
CTCGTGTTATTTTTATTTTAATCTTTGCTTTAATTGTAGTTTTTACCCTTGTGGTCCCTG
ATGGCTTCGCACAGTGATACTCTGGTGGTGTTCTTTGGGGCAACAGCTGGTGCAAATGGG
GGTAAACTGGGTTCGGATGAGAGGGAAATAATTCTCTTGGTGTGGCAAATTGTGGATCTA
CATGAGAAAAAGGTACGGACCTTTCTGACCCCTTCCTTCGTTGTACGGTTTCTTGTGTAG
CCAGAGTGTTTGTGGCGTAGTGTCTACCTGTAGAGGAAGAGTGTTTGACATTTAAATCAA
CATGGTGTGCTCCCTGTAGCCGTGCTTCATGCTAGCTAACGCTACATCAGCTCTCCGGCG
TTAGCTCACCTTTTAACAGGTGTGCGACTGAAACTTAACGAGCAGCTGAGAGACTTAGCT
TCACCCAAAGgagaaaaacacacctttttggtttagcatgtca
>NODE_89_length_334_cov_3.080838
CTTTTCCTGTTTAAAAAGAGTTCACACTTTTGTGATTTGCGTGTGCTTCTCTTCATCAAA
AGGTTCATTTTCTGGATGAGAGTCAGCGGTGTCAGAGTATTAATAATGGTCTGGCTCATT
GTCGCTAACGTCCGGGGTGATGGATGTTGAAGTGCCAGCCTCAGAAGTCTCCTCCACGGT
TTTCGTAAAATACAACTTCATCTTGAAGTTTGGCGAGAAGTAGCGGTTAGCTTTGTCTTT
GTTGGCCTTGTCCAAGTCATTCTTTGTGAGCGTCAGGATGAGGTAGTCACCTGTCGCTTT
CCCTGCAGCTGTTCCTGCACTCGGCGCTCTGCGGCTGGCCCTGGCCCGGTCCTGGTCCCC
CCTGCTGGCTCGCTGCATTGTTCACCGCCCCATTCTCCATCTTGTCCCCGCCCTCATCTG
GTCCAGggatgaagaaggtgttcacccagaagtggaacattttctccttcttcatcat
>NODE_90_length_317_cov_6.621451
GACTCTTAATTGCTTCATAACAAATATACATGCACTTCTTAGTACTATACAGGGCACAGT
GTGTACATTTCTATTCAAGGGTTAGATGATGCTTACCAAAAAAAATTAATTTTCAATAAG
TGAGAGAAGGAAAACGAAGTGAGACAGAAGCAGACAGAGAAAAAGAAGAAAACCAGCCAG
CTTTTGACACCAGGAGGCAAAGGGTTAAACAAGACCCCATCGTATTTTCATGCATCTTCT
GCTTTTGACAGATGAAAAATGTCAACTGTCCTGTTTGTATTTGGGAGTTTTTGCACTATT
CATCTGCTTCATTAGTGCCTGCTGCTCCTAGCCCCTGACAGCTGCCGGCCCCCTGCTCTG
AGCGTGTACACACACCCACACACACACACACACACACCTACACACACAAGCCTAAAGATG
CATACCCCCACACACATACACACAAAcacacacttagttct
>NODE_91_length_645_cov_13.370543
CAATAAATAGACTGTAGTATCACTTTTACTGTATAAACTTCATCTTTTTTTACATGCAGT
CCATAAAATTTTCATTTGACGGAATAATTTACCCTGTTATGTATATATACAAATAGATAT
TTTCTCTTTATTCTCTTTTTTAAACTCTTCAATAAAATCTATACATTTTATACACTATCT
CCCTCTTTTAATGGTCAATGTGCATACACATGAAGTGTCTATCCTTATAAACCGCCAGCC
AATCTTCTTTTTGCTATCCATGGTAAGTGCTCGCACGTAGGACTGGGTTGTCCTGCATTG
GGAATTATAATGCCGCTTGTCTATTCCTCTGCAGCCCTCCTTTGTGTACCCCATGGGGTT
GCATTTGGTCTCATAAAAGTATTGCTTCAGTTGGCCATTGGGGACAGGGACCTTTTCCAT
GACGGTAACTGTCTGCCCAGACATGTCTATTGCCGTCTTTTTATCCACAGCTGTCACCCA
CTGGCTAATACTGTCACACACACTGAGCTCTCCGCGCCGCGAGGGATCGGAGTGTCGCCG
CACCCTCATGGACATATTAGCAGCATCCAGATAGTTTTTGTATTCCTCCAGAAGAAAGAG
CAACGGCGGCTCCAAAGGCACTTGGTTGCTGATCATCACCCGCGAGTCGTACAGGTCGAC
ATCCTTGGTCTCTGGGGCGACCACAGACGACGGGCCCCCACCTCCCTGGCTCTTATCAGC
CCCCTGTCCCAGCTGTGCCGCCTCGCCCTCCACCTCCAGCAGCTCCTCTATCACCTGCTC
AAATGTGTc
>NODE_92_length_437_cov_4.553776
TACATCAACTACAACCAACACCACCCTCCTCCTCCCTCCTCATCTACCTGTGCCGCCCGA
CGCCATGGCTGCGGCTGCCCCTGAAACCCCTCTGTCCCCTTCGGTCGTGTTGTGACCTGC
TGATGGCGGTTTGGGTGCGAAAACAGCGGAGCGACAGCCGGACGCGGGCACTGAGTGTGA
GGGACGACGAGGAAGGGCACCTGATCTGTCGGAGTGGGGACGTCCTGCAAGAGAGATGTA
CTCACTGCCACTACTCTATCGTAACCCTTCTCCATATGAGTATTAAAGCATAGAGCATTT
ACATGACATGGGAGTGCCTGATGGTGATGCCTTGCTAGAATGCTCTCCGCTCTAGCTGAA
ATAGCAGGGTGGAATGCAAGAATGTTGAAGATTTTGAGAGGGACTTTAGATACATTCTGC
TTTTTGTTTTAGGATTCTAAGCTGTGGAGCACTTTCTATGTTTCACAGGTTACTTGACTT
TCCTAAACATAGAATCTCATTTGCAGCTGTTTGTTTCTGTTGTACCTTAGTTTTAGTCTC
AGTTACAGTTTTGAATCtgtagcttaagctagccgtgtccc
>NODE_93_length_392_cov_15.418367
GAGGAGAAAGAGAGAATGAGGGACGGGGAGAAAAGAGGAGGGAGAGCGAAAAGAAAAAAA
AAAATGTAGCGCAAATGCGAGGAGAATAATTACATATATCATGAAGCCGTCCCTTTTATT
TCGGATGTCACTTCTGATGTCACTGGCCGGCTTTGGCGCTAATTTGAATTCAGACCTTTA
TCAGTCGCCGGCAGCAGATTTTGAGTGACAGCGCCACCAAACGCCTCTCGCCAGCCGTCC
TATTGATTTCTCTAAATCCCCAACAATAGCATTTGCATGCTTGTTTCTGTTATAATACAG
ATATGCCGTTTCGGAAATTAAAGAGCGGCAGGCAGACCAGAGGTAACTAATTGTGTGCCT
GTGTAATGAGTGCAGTTTCAATTTGATATAACCCACAGCTTTTCCCCTCGCAGGCCCGCG
CTAAGTACTTTCAAGTCTTTGTGGGGAAATAATTGATTTTTTGTGCTTTGGGCACAGGGA
AAACTATTATGATCTTTTTGAATAATGGcagcaggagaaaaggcacgttgaacgat
>NODE_94_length_423_cov_6.314421
TAAAACCTTTGGAAAACATTTCATAAACCATCAGCAGCCAATTAGAGGAGCCGGCACAGG
CTGTGCTGTGCTGTGCTGTGCTGTGCTCTGTGTGTGTGTGTGTGTGTACGTGTGTGTGTG
TACGTGTGTGTGTTGGGTATTAGAGCGTTACAGCGCCCAGCCCGGCTGTGCCCTGCAGGC
CCGACCTTCTAATCATTATCTGTCTGTCTTATTACGCTCCAAACCGGGCCACTCTTAAAT
AAAATATGCAAAGGTTTCTTAAATGATGACCTGAGGCTGCGCGCGCCGCCGCTGCTCTAC
ATGCTGTTAATCTGAGAAATGCAAATTCCCTTCATCTCGCACTCGCCTTTATTAACTTTT
TTGAATTTAAAATTCCACGAACAATGAGTTCTGTCAGCTTCTGAAATGATATTTTCTCTC
CTCTTTTTATGTGCGCACGGAAGCGAGTTTAGAGCATGAAATTACCAGGGGAAATATGAG
CGGTTTCATCTCTCCCGCACAATTTAATTGGCTGCTTTGCAATTATTAGTTTTTGCTGCT
AAAGTTTTTTTTTTTTTTTTTTTTTTA
>NODE_95_length_505_cov_8.384158
AAAACAATATAGAACAGAACATCATTTTGTCTAAAGTTCATTCATCAAAAAGCTGCATAT
TTTGAAAAGGGTAAAAGCCCACACACACACCCCTGTCAGGGAAGCGCAAAGGCTAGATAC
TATAGATTACTTTAATCCCCTGCCAGATATAAAAAGGATAATTACATATTTGTGGTGGAG
GCTGTGTGGTGAAAAAATCAATACAGCCTTTTTTGTATGACACTTCATTAGTGTGAAAAA
ATCTTGGAGCTGAGGAGAACTGCACTGCAATTAAATGGTTCTGCTACCTTAGACTTTGTA
ATGGCTCTATATTATTATCCAGTTTATTTGAAATAGTGGTTGCACTTGTGGAGTAATTGG
AAACCATTGATTATGTACTTTTATGTCTACACTCTTGCACATCATTATGGAGAGAAGCAA
TAGTTAGTTAGCCTCTCTAATGAAGCACTAATTGCACTAAGTAGGTTAAGATGTTAGTCA
AACTGCACTCAACTGAAATCACAACACAAAGACTTCCAATTAATCTGCATAGCCTGACTA
GCAGATGTTGTTTTGGACTCCATATCTTGCAGCTTTTATTTGCTTTGTGTCTGATCCTGT
TGCGTAAATAGAAATTGTATTTGTATCAGTCCATTGGCAGCAGATGAAa
>NODE_96_length_592_cov_7.271959
TTGACTATCATGAAAAAGATGCTCTAAAGGCTGAACTTGCCTTTGAAACTGCACGTCATT
CAACCAAGGACTTAACTAGATGCTCCAAAAGCTGAAAATTCACCTTAAGACTTACAGTTA
AAGGCAATAGCAGTGATATCTGTATTCTTTATTTAAGTATAAAATGATTTCACACTACCA
TGATGTCCGGTAAGCCTGTCAGCCAGCAAGTTTCATTTTTATGATTGTATAAGCCAGAGG
GCCAGCAAGCTTTTCAGTCACAACCCATCAACCCAACCTGTGTGATGGTATCTGCAAGTT
TTTGTGGAGGTGGGTCAAATCTAGCTTAAAAGTCGGTCCCCTTCACATCCAATTCACCGT
CACATTCTTACCTACAGGCAACCTCTGCTGAGCCCCGGTCATTAATCAAAGCGGAGTGCT
GTCCTGACCTCAGCCCCTTCCCTTTGAAGTGCTCTGTCCTCTGCAGCATGAGGAAATCAT
TTGCTGCCTGATTCAATGAGCCATCAGTCGAGCCAGCAGACCTAATGACATGTGAGAATA
TTAACCTCCTACCACCAAGAGTGCTGCTGCTTGGGAAGCAGTCTATTATTCATCCAAGGT
TTTACTCAAACCCCTTTTTCACAGCCCTGCCTCCCTGTTAAACCCTGCTAAAAAAGCTGT
AGGCATGAAGCCATCCAGCACTCAGTTCAGATATTAATCCAGTCATTCTAGTCAttgtct
ggatttaatgctacat
>NODE_97_length_447_cov_8.984340
AAAGCGCCGTCCTCGGGGAGCTGTGTTTGCGCTCAAGAACAATTTATTGCCGATGGACAT
ATGGCCAATATTTTGTCTCACGTCATAGCAAGGGGAAAACAAACACAATGCAATGTTAGC
GAGTCAGCAAGAGCAGAGCCACTTGGCCAGCTATGCAAACGCTCTTGGACAATATGAGAA
GAGGAGCACTTGCTTTCTGGGTATATAAACCACATCAGGCTTATCTCTGCACGCACTCCT
GACTCCCATTTGGAGATATTTCATTAACTCTGCGCGCTGTCTTAACGCTGGCAACACATT
CAGCCCCCCTCCAAGTCTAGGTAAGCGCACTGGATGCTCCAGGCACTTGGCATACAGTAT
TTTATTCATTCGTTTGTTTGTTTGTTTGTTTGTTTTCACAGCTTACACTGCGTATTTTCT
GCCTGTTTTATGCGCATGGACGCGCATTAAGTCCTTCAACATAGAATAACCTTATTTTGA
CTCCTGTTTAGTTCCGTTTTTTAAAGAAAGTGCACTtattcagattataggcctgtgtgg
ttttcacctagtgatcataccactctcacatggccagtctgcgctgggctg
>NODE_98_length_771_cov_7.328146
GTTTTTACAGAGGAGCAGGACTTTATTATTGGAGAGAAAACTGAGACCACAGTGAGTAAA
AATGTGACAGGAGCAAATAAAAAACATATGAAGCCTGCTTAGGTTTTGGAGGGTTATATC
AGTTGTACCATTTCAACAGTTACTATTGTTTTGAGATATTAATGGGGGAAATAATGCAGT
GTTTTTCTAAGTCAGTTAATTAACTGATCAAAAAGGTAGTCTTCATACAGTTCCTCAAAT
GATTGAAAACCTAAAGACAAACAGGAAAGCTGCGGTAATAATTAAGAAAACAGCACAGCA
CCAGTAGAAGCTGTAATACACTGTAACAACACTAATGCTGTCGCTACAAAAATATTGTAT
TATGATGACAGTAGATGTGAGAGCAAACATATAATGCCAGGAGCTTCTTCATTACATAGA
CAGAAAAAGTTGCCACCGTTTCAATGGAAACAAACATTGCTTTGGGCCCCTTTGTAAACA
GCACACAGCTGCTATTTCGAGTGATGGGAGCTCCACCTTGTCACAACAATTCCCTTAAAG
AGGAACAGTTTAATGTCAACAATATTTTCTCCATCTGCCTGCTCATGAAAACCTTCCAAT
CCACAGGGAAAATGTTTCTCCCATTCCAAAAGGAAAAGCACAATAGAGGAAGATGAACTG
CTAACATCAAGCGCGGATCGCAGTCAAAGGCGTAGTATTAGCCTGCTGCAATGAGAGCTT
TTGGTGGCACACATCCATCTGTTCACTTTTGCATTTTTCAAAGAGGTGTCATGCCTTCCG
TTATTTAGAAATTTCTATGCAATTTTCACAAGGAACTCCTCGGAGCGCCGCACCAGCTGA
CTGATTTGCATGGCCACATTTGCAGTAAAACAGAGGTATTCCACCTGCCAGGCTCCAGCG
CCTTCgcctgagaag
>NODE_99_length_546_cov_9.648352
AACCAAGTAATTCTCTATACTGTTTGTGAGTTCAGAAGGGCCATCAAATTTCATGTAAAA
TAAGCTCTCATGCAGGAGGAGACACTCATATTTTACGTCTAATTCTGGAGGAGAAGATGT
ATTTCTTACTTCCCCAGGAAGCGTGATTGGTGTGTGTCTGTGTATCATGATGAGATCACT
TGGCGGGGCTGAGGATAAAATGTCGCTTAGGATAATGTGATTGCCCTTAAGGTACAAGGA
GGTGAATTATATTCCCTGATTTATAATCTGAAAATTAAAGACTCACTCATTTTCTAATTT
AATTCCACCTTCAATGGAACAATGTTCACTCTGAGCCAAATTGGCGAATAATGTTACTAA
TTCAGATGCAGATGTAATTTCTATTCGGGGGGCTGCGGCGCGTGGTGATGAACGAGTCCC
GGATGGATCGTTGCCACTCCTATCTCCCCGTCTCGACAATTCCCCAGCAGTTGTGATAAT
AACCTGAGCAATAAAGGAGGGATAGGCAGTGCTACCCCGTTCCACTCCTCATACCCCAAG
TCATCTGATACTTCATCTAATAGTATTTCTGTCCTTTCCTGTGTCACTCTGTCTTAGGGC
AGCTGACACTGCGCTCCTTCCATACAGGAAAACAGAGTATGGCGAATATTATAGATGTAA
AACTGCATTAACATGAAGACTCTTaataac
>NODE_100_length_506_cov_10.162055
GAAAGGAGGGACCCGGGGAGGAAGAGAGGACAGAAAGGAGGGATGAAACTGGCCTCTTCC
ATTCGGAGAAGGGGTGTGTGTGGAGGCAGAGAAGAGGTGGAGATAAGTGGACAGGAGGGA
GGCTAAGAGGAGGGAATAGATGGGGAGGAAGAGGCCCCTGTGCTATCCGGAGCTGTCTGT
TTCTGTCTGTATGTCTGTTCTCACACAGTCGAAATCAATTTGCCATCAGGACTGTCACTG
TGGAACAAAGAGAGAAGGAAGCTTGCCAGGTCGGACACACTCAGAGAGAAATGGAGAAAG
ACAAGACAGGCACAAGGAGGCAGGATAGAGTTTAGGAGAAGCGCAGGTGGGGTCTGGAAA
TCTACTTTGCCCCACCTACAGCTACAACTCCAAACACACCTGCCATTATCAGGAAGATTG
GACTTCCAATTCCCTCATCAACACTTGTATGCAGATACGTATGCCGTTTAGAAATTGTTG
CACAAATTGAGAAGCTTTATCCAATGTTTGCCCTTTCAAACAACAAAACCAAGACGTTAC
TGTTGATGAGAAAATCATCAAGccatctcctgagctggagggatgtagtattagattagt
ctgttggggtgaatacaccctgcaggacagcgttgtctcaaaatactgat
>NODE_101_length_448_cov_7.685268
AGAACATCACACTTCCATGTGCACATGCTCACTTGTTCACTTTGAACGCGCACACACACA
CAGTGGCACACATACAGTGGGGTAGAGGAGGCGGGAGGAGTGGGTTAGGGGTTGTAAAAG
GAGCCGTGTGCTATGTAATGGAGGGGAGGAATGGGTTTGCTCTGTCAGACCAGGCCGTCA
CAACGGCTTTGTTTCATGTTTGATTTAATTGTCTCTCCCCTGACAGGCCCATTCATCAAT
GGCTTTAATGGTCAATCAGAGACAGGCTGAGTGAGTGCTCCCATTCTGTTTAGCCATAAG
CTGGCCTGGGCTTTTATTTCATCAAAATGCCCCAGCCTAATGTACATGCTCACTGGCTCA
GAGTGGCCGCGGGGAGCACATAAAGAATGACTGAAAGCTTTCTGATTTCAGATCAGTGAG
AAGGATGTTTTTCTTTTTCTTTTTTTTCCTTCTTCTTCTTCTTCTTTCTCCTCCTCATCT
CCTCCTCTACGCTCTCCTCCCTGCTACACTGCCTGCTCCTCTGTTGACGAAAGGGAATAA
AAGGCTGTAATGTAGATCGTTTTGTGTTTTTAGAAAACAACTTTTTCTCCCt
>NODE_102_length_469_cov_10.038380
TGCGGGCTAGTTTAAATGTTGTTATTACCATATAAGCAGTGTGTGAGAGCCCTGATGCAT
AAAAAAACTGCATGACTCTTGTCCTAAAAGAAATTGTATTGCCACACAGCGACTACATCA
TCTCATGTGAAAATCCTGTACAAAATAACAAGCTCAATTTTCAAGAAGTGTATTTTTGCA
AAAACATCAGAGTTTTTCTATTAAAGGCAAGTCAAAGCATGTTATTATTGTTATTATTAT
AATGTACTGAGGAGACTTACATAGGTAGGGTCTTAGTGACTTACACATGAAGGGCTTGAC
ACTGCTGTGGATGTGCTTATGCTGCTTGAGGCCCGAAGACGTTGCGAACGTCTTGCCACA
GTCAGAGCAGGCATGGGCACGAGCCCCAACGTGCTGAGAGCGAATGTGCCTCTGTAGGTT
ACTGGGGTCTGTGAACACCTGCTGGGGGAAGGAACCACACAGACACAGGGGAGTTACTAC
CTGCCTCTAAAAAAAAGTGAATTAAATACAAGCTGATATTTGCACAAACACACAAAAATG
CTCATTTGTTAactaggcctcttcaaaagtcatcactttacctttgagcagttttcacac
tcatagtgcttgc
>NODE_103_length_362_cov_4.276243
GAAAGAAATGTTTCACAGAGTGTCTCACCCTGCAGAGAAAATAAGAAATAACCATAACTC
CTTCCACTGCCAACCTGCCCTGCATGACCCCTGTTTTAAGTGGGTAGCAGGTAATTGCTG
AGGCGGTGTTACCCATCAGCCTACAAGTCCATGTGTGCCTTATGTGTCATCTCTATTTAT
TATATTCTGCACGCTCCCTGGGCCTTGGTAATCAATTTCACAAGGATACAGGGCTGATAT
CAGCTGCCGTGCACATTATGAGGCGAGCCCTCCTCTTATCAAGTGCAGAATTGCCGGCTA
GAGGTCATGAACAGATAAACAGGGATGTAACACAACTCCCCCACTCACCTGCCCCCCAGT
GAACACAAAGGTGGGAAGGTGATGTTGTGAGGGGGGTACAAAGAACAAAACACCCAGCAA
GGAAAAGGTTGTGACCCTTGTAAGGTGCCTCTTGTTATGCCCGACCTTCAGAATTTCATC
ATCAGTGCTTCTgtctgcttaataat
>NODE_104_length_483_cov_11.111801
GGGAATAAGCTTGGCATAATGCATGAGCGTTTGATGGTTTCTACAGTTAACTCTAAAGGA
GAAGTGGGAGGCGAGATTCTGAGCATTTCTCCCTTTTATCTCCTTCACAGGTGTCAAAAT
GGAAGAGAGCCTCCCTCCTGGCACCAGCTTGAAATGCACAATCTGTAACTACACGGCAGA
TTCTCTTATTACATTCCAGCATCACATCATGTCTCACCTGTCACAGGCGGCCTTCAGATG
CAATCACTGCCATATCAGCTTCCAGAGCCACAGGGAACTCTTACAGCATCAGGACTTACA
TGGGCACGGCAGCAAACTTCACAGGGAAGGCGACGGCACCGAGCATTCCCCTAGGGGTCC
TGAGGAAAGCCTCCAGCAGCAGCAGCAGCAGGCCCGCGCTGAGCTGGCCAACAGGAAGGA
TGCTCTGCTGGGAAGTCCCAAAGGGGCCCTCAACAAGGAGACCAGCACAGACGGAGAGGC
TGACAAGGCTGAGAAGAAGCCCATGCTGTCTGTTCAGAAGGGAGAGGCCCACCCAGGCAG
CAAAGCCAGTTTTTCATacactaggatcaagtctgagccctccagcccccgactggcctc
ctcccctgtgcagcataacatgcctac
>NODE_105_length_424_cov_5.068396
CACACTTCCACAGAGAAACATCTCGTGGTTTCCCAGGTTTCAATAAAGTGCCTTTCCCTC
TTCCTGCCCCCCCTACCCCTCTCCCTGCACCGTGGTAAAGATGTGTAATTCAATGCTCAA
TTTAGGCCTGTCTCAGTGGAGATTTTTTTTGCCTGCTAATTGATAGAAATTAAGCCATTA
ATCAAGCCACTAGCCATCATTCAACCCAGGGAAGATGAATACAAACTTTCATAATAACCA
CCTTCCCCATTTTAGCCCTCATTAGCATTAATTTTTAATGTAATTATGCTATTCTTTTAC
ACTGAGCTCATAAATTACTGCTCTTTTGTTGCTGGCTGGCCTTGTAAAATCCAAAGTAAT
GCTTTGTAGTCTGATCTTTAAGGCAATTACTGGCTTCTTCACTCTTTTATCTCCCTGCAT
TTCCAATAACCTGCTCTCTAATGATTTATCTCCGCTGTACCCCCCTCCTCCTCTCCTCTC
TCCCCCCACTCCCTTCCCCGCTCTTTCTCTCTCTGCACCAGCGGCCAACTGCCCTGCTGC
CAGCCTCCGCCTCCAatcccccatccgc
>NODE_106_length_653_cov_5.771822
GATAAGTTGCAAAGACTCTGGACTGCTTGTTTGTTCAGGCTAGAGTGTCACTGTTTCTCC
AGGCTGAGAACATTCTGAGGTATAGTGGTTATAGCTGTAGCAGTACTAATTCTCACTGTG
GCTTTGAATGCATACAACACATTGACAAAGCAACAAAACGGGAAAAGAGAGAGCACATCT
GCATTTCCATTTAAACTACGTGCAAACAAACTGAGACATGCATTTGTCAACATTAAATGC
TAATGCCTAACTTGAACTTGAAAGTGTTTAGGTCACTTTGCGCAAAATGCGAGACATTGG
ATTTCTGTAAAATGAGCACTGCTGATTTTTCTCAGAAACCCACAGCATCAAAGTCAGAAA
TCAAAATAAAGCAGAGGAACTTTGTGAGTAAAGGGACGAGGTTGGTCTCATTTCTTATTT
AAAATCAGCTCCATAATTTGATCTTTGTAAAACTTAAGTTGCTGCAGGTGTTCGGCAGGA
GGAATGATAGCCTTAGGGCTTGGAGCTACCGTGAGGCCCCGCTGAGATTTCCCATCATCC
CTACAGTCTGGCAGCAGCTTTTCAAACAGCGCCCCTTCTGAAGTTGCCCTTGGTTCTACA
TGTGTAGCAGTAATTATGAATGAGGGGGACTAAGATCTGTACAAAACCATCACACATTTT
ACAGCTTGCTGCTATTGTTATAAAGATCAATAGACACAGTATCAGTCCTGGTTTTGAAGG
AGAGGTGGTGCTGTACATTTTCCCTCGCATACTTTCTCTCTTTCTTTCTTCCTTTCTTTC
TTTCTTTCTTTCTctct
>NODE_107_length_330_cov_13.096970
TGTGATTTGCAACAATTTATGTTACATTCAACAGTTTCATCAAAACAGGCAATTTCGTGC
TGCAATATAAGATAAAAAAGTGTATCCAGCGATGATGGTGTCTCCAAAATATGTAACAAA
TATGCCAGTTGTGCATTGACTTTCTAATAGAGGGCAAGAGTGTGTGTGTTTTCTGCTGGG
ATGACTCTTGGTTCTCTCTTGTCTTTAGATACCAGCCTGTTGATATCATTCAACCAACCA
ATCATGTATTGCCAGCCTCATTCGGGGATTCTGATTGGCACATTGTCACAGGCAACTCTC
TTACCACCACCAATGAGTCCCCACGTAGAAAACCCTCACAGCATGAGCTGGAGAAACAGA
GAATGCCAGGTGACTATTTTCTTTCTTCTCTTTACCCTTGTTGTGAAGACTGACTGGGCG
CCCGTGCCTTTTTTTTTCTTGTGTCCCCCCCTTCCCTCCCCCATCCCCTTTTTt
>NODE_108_length_416_cov_11.322115
CCTTCTTTTTCTTCTGCCGTAGCAAATTTGTTTTCAGGCTCCATAAATAGCCTTTTCTTA
TTTCAAGCAGCAGTGTATGCAGTGGAAAATCTTTCACATAATATATCCTTAAAAGCACAT
TACTGTGTCCCATACACCGTTAAGAGTTAAGAACACAGTTAATATTTACAGTTGAAAAAA
ATGGGAGAAAAGGAAAGGATTTTGCCAGGGAATAAAACACCCCCACCCACGTATACACAC
TCACTCTCAGTGCAGCAGTTGAACAATTGCTATTCACAATCCTATCCTTAATGCCTAAGA
CCAACATAAAAGAGGGGAGTTTAAGAATATAGGGATAAGCCCTTTCAGCTTTTCTAAGTC
TTAAGGCTGGTTTATGCTCCATGAATACTGAGCATCGGCAGCCAGTGCTGTTGCCACTCT
AAATAGATATTACAATGATTTGGGAACAATGCATTCGACTGATTCCCTCAGACACAAAAA
TACATATATGTGTATATATAGTGAATAGGAGGCAAACATTAGCGCTCCCTGACAATACAA
GCATTTTTGatgtagaaggg
>NODE_109_length_392_cov_13.017858
AAGAAAGAAAGAAAGAAAACCTTATATAGCCTCCTAATATTGGAGAAAGTTCATAGTGAA
ATCCTCCCTTTGTGCCCCTGGTACTTCTGGAAGTACGTTCTCCCTTTGTGCCCCTGGTAC
CCAAGTAAGTACATTCTCCCTTCGTGCCCCTGGTACCCGAGAAGTTAAATCTTGCCCTGT
GTGTGTGTGTGTGTGTGTGTGTGTGTGCGTGCGCGTGTCTGAGTGAGTGAGTGGGTGGGT
GAGAGAGAAAGTAAGTAAGTAAGTAAGTAAGTAAGTAAGTAAGTAAGTAAGTAAGTAAGT
AAGAAAGAAAGAAAGAAAGAAAGAAAGAAAGAAAGTAAGTAAGTAAGTAAGTAAGTAAGT
AAGTAAGTAAGTAAGTAAGAAAGAAAGAAAGAAAGAAAGAAAGAAAGAAAACCTTATATA
GCCTCCTAATATTGGAGAAAGTTCATAGTGAAATCCTCCCTTTGTGCCCCTGGTACTTCT
GGAAGTACGTTCTCCCTTTGTGCCCCTGGTACCCAAGTAAGTACATTCTCCCTTCG
>NODE_110_length_655_cov_8.006107
GTAATCATACCCAGCAAATCCAACACAAAATGTAAGAGTGTATCAGAGAGGCATGGAGCT
CTGCTTCACAGATAGCTGCACCAGCCCTTAAATGTCTGAGCTGAATACTTTTCCAAGATT
AAAACATGTCTTCTGGTAGTTGTGTCCCCTTTAAAAGCTGCACAACTTGACTTCTTCCTC
CCCACTGAAGATGTTCCGGCTGCTCATAGAAAATTGTGTTGAACCTCTTTGACTTTGCGA
AATAATTGAGTTAAAACACTCGATAAAACATTAATTAGCTTAGCAGTCTGGACCAGATAA
CATAGATAAAACCCTATGTAATTCATATTGATTAGAATATGCACATTGAGCGTAACCTCT
TAAGACAAGTTTTCCTTATTAAATGGACACAAAGCCGAGGTCATTATTCGTACAAAGAAA
GATCGCTTTAGATTTTATCTTTTCACATAAAAAGGTTTGATTGGATTTCTTTCTGAGGAA
GCTGCACAATCTATTTTATTCAGGTTTGATTGTATTACCTCTTAATTAGTTTGTATATTG
AGTAGAACAGGCCTTATTGATTTGAGGTGCATTCATTTGCATTGCAAAAATCCCCTTTAA
TCCAATATAATCTCATCCTTACTCAAACAGAGCAGACTGCATCTCTGAGTTGCTCTTTAC
TTGCTTGTTTTCCAGCTCTTGCTTTTGGCTTGTCTTAGGTTTAATATAACCTCCTGGTTG
AAATTAGAGATTGCATTCTctatgcaaaataatttccctaagtttggctgtttatttaaa
ggtagttacactcaatttc
>NODE_111_length_415_cov_8.342169
ATAATAATAATAATAATAATAATAATAATAATAATAATAATAATAATAATAATAATCTTT
GCAATCTGCAACGGCAAGCACTTTTTCGAGCCTTTTTCCTTTTCATCCCGTGTCAGTTTC
TCTTTGACATTGCCGTGTACTTTGCAAAAAGAAAAAGGAGCGAAAAAAATCTTTATCAAA
TCCCCATTCTGAGGCTTTCAATAAGGCAGGCCATTACCTCACTGGCGCTTTTGTTCGGCC
TATACAAGAGAGAACAAAATGGTTATTCAGGAGGACGCTTTAGATTTTTATTGTGGGCTC
GCTATTCACAAAGAGCACCGTTATTGTATTAAAAAGAACCATCTGTGGCAGAAACAATGG
CTTCAAATTATCTGTGAATACCCAGTGAACAAAATATAAAGCTTTTTCCTGCTCATTATG
TGGGCTAAGCTAGGGGGTGGAAGATAGGAGAGGAGAGGCATAGACTTTGCTATAACTGAC
TTTTGTTGTTCTTGCTTGCATTCTTCTCCTTTTTAAATCGGCCCCCTTTTCACATTGTGT
GTCGccataaacggctttt
>NODE_112_length_531_cov_7.154426
CTTTGAACGTTGCCTCATCGCCTGTGCACTCTACGAGGAGTTTTGGATCAAGGTAGCGCC
ACCTTTATCCTCTCTCTCACTCCTGCTACCTCCCTGCACTTCCCCCATCAACGATGATAT
CACATCGACACAGTAAATCGTCCTGCACTCTCTTTGCGTGTAACGTTGATATGTGACTGT
ATCTGTTGTATTAGGGGATGGCCAGCTTGCCACACAAGATTTGACTGCAGCATTTGCCAA
CTACTACGTTGCATCTTCTTCGTCTCCCACTACCTTACAGAAACTTATCTAATTGGTTCC
ATGAAGGTGCTGATGGGTTTACACAGAAAATTTCTAAAAACGATCTTGTCAATGAAGAAA
TTCACTGTTTCTGTCAACTGAAAATTTTAGTTTAAAATGTGTTGTCTCTTTTGCCTTTCT
CTTTCTCCTCTGTTCTTTGTCTCTGTCCTCTCTTGCATCTCTTCCAACTTGCTTTCTCTT
TTTCACTCTGAAGTATGCAAAATATCTAGAGGGCTACAGCACTGATGGTGTGAGACATGT
CTACAAGAAGGCTTGCACCATCCACCTGCCCAAGAAGCCGGCCATCCACCTGTTGTGGGC
AGCTTTTGAGGAGCAGCAAGGTGAGTGCAACAGTTAAACCAGCATGTAAACTGAAAACTA
CAAACCAAAAGGgga
>NODE_113_length_487_cov_2.963039
CCATTTGGGCCTTCTTCAGGCATGGCACACCCCCTGGTTAACAGGAAAATTTAGCTCCAT
TCAGGAGATGTTTCCCCTTCGACCGTCCAAATCCAAATGAGCTAGAGTGTGGGCAATCCC
CTTTTATACTACTCTGCTCCGTACGAATTTTTCGTATTCGGTTTTTCCTTTTCAGGTTTT
AAAGGTAAGTTTTTCAACTCTTTTCCCTTTTACAGGTTAAATTTGGATAAGTGCAATTTA
TTCTACAGGTTACAGGTAAGTATTATTTTACAGGTTACAGGTAAGTGTTAATTTTTTCAA
CAGGTTTACAGGTAAGTATTAATTTCCCTTTTTCCAGGTCTCCAGGTAAGTATTAATTTT
TTCAATAGGTTTACAGATAAGTATTAATTTTTCCTTCTCAGGTTTACAGCTAATTATTAA
TTTTAGATCCCTCACTGTCTGCCAAATTTGCCTCAATAAGGTCAAACCCACTTCCCATGG
ACCTTCACATTAAAACAAGAAAGCAATCAAATCCTCACAATATCTAGAAGCAATCAAATC
CCATTTCAGACATCCTATCCTGCCCCCCTCTCCTTCAATTCCTCTTCTCGGACCCCACGA
GCGTCCCCCAGTCATGTGCCTCAGTATGGGC
>NODE_114_length_388_cov_17.747423
GGTAAAACACTTGATTACTTGGAAATCAACCAGTCAATCTGTTTACCGATTGAAAAAAAC
AAAACAAAAAAACCCATGAAGTACATAAATGATATTTGCTGTTTAAATAAAATACATAAT
TTCCATGATGATGTAAAAACTGGAATGGCACATTAAGTGTCATATGAAACATTTACAAAA
CATTAATAAAATTTCCCTGATAAATCAAAGTGCATATAGACGCAGTGCACGTAGTCCATC
TGAATGTTTCTTCAACGTTAGCCAAACGTTAGCCAGCCCCACGCAGCAGGCCAGTGAAGC
CACAAAACAGTTACCCATAGTATAGAATATTATAGAAGAAGATAACAGTCATGAACATTA
TTAAATACAGTCAACACCAATGTTATATACAGTATCGCACTGCTAGGTCTGGCTTGGTCT
CATACAGTCCAACTCCAGCAGAAGGAAACCTTGGATAGCTCGCTACATAGTCACAACAGA
AATATGTGATCACAATACAATGACAAGTCTGAAGTGTTTTTTTTTTTTTCTA
>NODE_115_length_337_cov_11.919881
CCCCATTCTTACATCTTAATAAATGTGCCTTTTGATTTGAGTAATCAATAACTTATGATT
TCTAAGTAACTCTGTATTAAGTACTATTTACTTTTTTGGTTATTGATTTCTGCCAATGTG
CATATTTTCAAATGTACGTATTTATTAGTTTCAAAGTAATTAATGAGATATTACCTGTTT
ATTTATTTATTGAGATATTTATTCTGATTCTTTATTTTTTTGAGACAGGTTTTTATCTTC
TGTGCTGTCTTACTTCTGACTTTGTGCCAATGTGCTGCTTTGAGGTGTTACATATCGTGG
GTTTGTATCATTATTAAACCCTCACTCTATATTTTAAACCAGTGTTTTCTTCTCTCCCAC
ATGTGCATGTCATTGACTCACCGTGCCTTTTTCCTAAACACTGTTTGAAAGTTGTATTCT
TTACGTATTCTACAGAGATGTCAAAGAAGTCGGAAAAAAACCCAAACACTCGGTCTATAA
A
>NODE_116_length_512_cov_13.408203
ATCACGCCTTGGAGGAAATGATTAACTACATCAGGGCCTTAGTTTTAAACTGCTGTTTAA
TTAATGTTCTATGAATATACTGTATGAGTAATCCACTTGCCAACTCACTATGTGACAATA
AAACAAACAGACCCACAAAACCCAATTATGTTCTATATTCAAAATAAATACTCATAGAAA
AATGAGAAATTTATCTTCCTTGTTCATATGTGGCAATAGAGAATGAGTAGGAAAAATAAT
AATGCAAAACATTTCCACTTAAAAGGTGCAGTACAAGAGAGAGCATGCATGATGAAATTA
AGTTTAGTTAACAAAATAAAGTAAAGAAACATAACTATTGTATTACCAGTTTGTGCCATA
AATTTAGCAGATTCAGCTTGCTCCTGCAGGGCCTTTGTGTCATGAACTGATCTTGGCCGC
TGACTTTTTACTGTATGCTCTCCGATCATTCCATATTCTATGGGACAAAATAGAGGTTCA
TATGAAAGCTAGGCTTAAACAAGATCTTCTGAGAACAAAAGCTTATTACATACTGTTTTC
AGGATGTTTGAAGCAACTGCAGTACATGGCTAGAAACAAAGACCACACAAGTTTGTATTT
AATTTGTCCTTTTTTTTCCTCTATggcatagaacaatgcaacgaatttataagggt
>NODE_117_length_416_cov_11.394231
GAGAGAGAGAGAGAGAGAGTGTGTGAGAGACAGAAGAAAAGAGAGTGGGGGAGAAAAGGG
AGAGAGACAGAGAGGGAGGGAGAGGAAGAGAGATGCAATGAGGCAAGGCTACAGGGATGA
ACGCAAAGCGTCTCTCTCCCTTCATTTTTTCAATATCCCCTCCTCATGAAATTTCATTTG
GATTGTAAATGTTCAGTAATTTACCATCATAAATGTGTAATGGGCCCCTGAATCCAATGA
CATTGTGCTGGCTAATCAACTCATTTGAAAATGAATATAGATCTATTAAAGGGAACTCAG
CATTTCCCCTTTGTTGAGACTGGCATGCTGTCAAACATGGGAACACTTCCTAAAAGGGGG
TTTCTGGAGCGAGGGATCCTCATCGAGCAGTGGGGAAAATAATCTACCCATCAGATGTTT
TGATCTTAAATAGAGATGATGACTTGAGATTAAGTGCTTGAGCTAAATTCTGATTTGTTT
TGTCATTACAAAACTGACATGTAATCGACGTGagagaaatggggctcatttaaaacctca
ttcaaaaaatgaaagtgggg
>NODE_118_length_1141_cov_10.404032
GGGGAATGGAGGTAGAAATTCTACCCCCATTCCCCCTGGCACTCCTGGATGTAACTTGGG
GAGAAATTCTCCCTCAGCTCGAAATTCTAACCTCCATTCCCCCTGGCACTCCTGGCTCTA
ACTTGGGGAGAAATTCTCCCTCAGCTCGAAATTCTAACCTCCATTCCCCCCTGGGCTAGG
CTTACGAAGGATAGGGACCGTAGGGCTGACCTGGCTCTCCGGGAGAGCCCGTTCCTCCCG
CGCTTAAGCCCCCCCCTCCCCTCCCGACCGAGGACAGAGCTGCTGGCAGAGCGAGTGAAG
AAACGTAGCCGTCCGGGCTCCCCTCCCGTGCCCCTGGTACCCCAGGTCCATCAGAGTGGG
ACTCTCGGGGAGGAGGTGGACGTAAGGAGGAAGAGCCCGCCCGCCCTCCCTCAGGCAGGC
AGGCAGGCAGGCAGGCAGGCCCCTGGTACCCCGGGGTCCCGGCCGGCGGTGTCGGCTGGA
GGGGGGCCCGCGCGCCCTCGGCCAGACACAAAAGCTTGGATCGAGGGATGACTTTCAATA
GATCGCAGCGAGGGAGCTGCTCTGCTACGTACGACACCCTGACCCAGAATCAGGTCGTCT
GCAAGTGATTTAGCACCAGGTTCTCCACAAACATGCGATGCGAGGCAGGAGAGGGGCGAC
CATCGTCCGGCCGCGCCCCGGCCCTGTCACGAGCGGCTCTCCGCACCGGCCCGAGGGCCG
GCTATCCGGGACCAACCGAAGATCCGCGGCGCTACGGTATCGTCACGTCTAGGCGGGATT
CTGACTTAGAGGCGTTCAGTCATAATCCCACAGATGGTAGCTTCGCACCATTGGCTCCTC
AGCCAAGCACATACACCAAATGTCTGAACCTGCGGTTCCTCTCGTACTGAGCAGGATTAC
TATTGCAACAACACATCATCAGTAGGGTAAAACTAACCTGTCTCACGACGGTCTAAACCC
AGCTCACGTTCCCTATTAGTGGGTGAACAATCCAACGCTTGGTGAATTCTGCTTCACAAT
GATAGGAAGAGCCGACATCGAAGGATCAAAAAGCGACGTCGCTATGAACGCTTGGCCGCC
ACAAGCCAGTTATCCCTGTGGTAACTTTTCTGACACCTCCTGCTTAAAACCCAAAAAGTC
AGAAGGATCGTGAGGCCCCGCTTTCACGGTCTGTATTCATACTGAAAATCAAGATCAAGC
GAGCTTTTGCCCTTATGCTCCACGGGAGGTTTCTGTCCTCCCTGAGCTCGCCTTAGGACA
CCTGCGTTACCGTTTGACAGGTGTA
>NODE_119_length_533_cov_8.508443
AAACAGAGCTTATGTATAACTGGGAAAAAATGTCCATCTATCCATCCATCCAAATAACTT
GTGTCAATTGCAGTATAATACTTCCTTATCTCTGTAATCAGTATCAATACTATTGAGATC
AACCTCTGCTCAGGGATTAATTAGAAAATAGATGTAGGCTAATCATCCTGCATAATGTAT
TGATGTGTATCTTGTTTCATTAACAATCATCAACAATCCACTCATGTGATGTGATACTAA
CAAACTGTTTGCTTTAGCTACAGGGGCTAGGTAAACACTCAAATGGCATTTCCTCTTTTT
TTTCTTTCCTTTTTTTTGTTCTCACCAGTTTCAGTCCCTTATGTTTGGTAATCGGCATTG
CTAAGTCAGAAGACATCAGCTTGACTCTATAAATTACCACCTGATCCTTTCTTCCTGGAT
AATTAGGTACCCATTAGTTCTAATCAAGTAGTTACTTAATTATTGCAGTAATTAGTCTAA
TGGTCTAGCAAATTGAAGCTTTATCACTTTCGGATACTTAATGTTCTTGGCAGAGTACAT
CACAAGTGTCAAGGCTTGGGCTTCAGCAATCAGGCAGCAGAAAACAAAGTTTATACCATG
TCATAAATAATATTGTTCTGTTCGTGGTTTGATGTGAAAATTACACAAGTTTATGTTAGA
CTGCGGCAAATAAAAAG
>NODE_120_length_482_cov_8.674273
AGAATGTGCCAGCAAAGCAGCTATTCTGTGAGAACAAAAAGGAAGAAATATAGTCCACAA
AAGTATCAAGTGTAAACATATGAGCACTTTGACACTCAGCGTTTAGTTGGAGGTGATTGT
CCCCGTGTAACATAGCACAACGTATATAACAACCGCTGACCCATTCAGAAGTGACAGGCC
TTAAATGTGACATTTTCCCCAAAATATTATGGTACGTCATAAATGGTTGTTTTCTGTTGC
CGGCATTGAGTGGTCCACCATGCTGAGTTGCACTCTATAGACTACACAGACTCAACACCT
CTCCGAGAGACCCAGAACAACATGTGTTCCTCAGGAAGTTCCCATGCAATCCTGCATATG
GCAACATTTAAGGGCTTCTTTTTTCCACGCAGGCTTTAACTTAATTTGCTGCCAAGGCAT
CGAAGAAGCAGAGCACAGTATAGAACAGTATCGTCTTGGCCATGACCAGAGGGATGGATG
GATAAATGTATGGCCAGAGCTCCGATCCTTGATTATTACATAGTGTATAAAACAAAGAGC
AGATATGAGACTGGAGAATTATTTGATTTGAAGATAGCCAGAGTGATTTTATACTCTTTC
TTTgtgtttagatttcaaaacacatg
>NODE_121_length_441_cov_16.786848
CGCACAGATGGAACAAACTGATCACAACAGAAAACTTTCTCCCTGTCCATCGCTGCTCCC
CCCTGCTCCCGCCTTCAGCCCATACCTGGCCTGAATACCATTAGACCTAATGGAGCACGG
TGTGAGGGACAGCCAATCATGATGGCGTCCCGTCAGTGACACCGACATGTATCTTGGTGC
TCATTATCATCCTTGAACAGCGCCAATTTACATCTGATGCTCTGACTAATTCTGCTCCAG
TGTTGTCAAGAGGCATAGGAAGTGGCCTGGCCGTGATGACAGCGCGGCTGTCAGGAGCCC
GTGGATGGAGGATTCCTCGGGGCATGATTTAATGCCCATGTCAAGCCCCGCTGTCAGCCT
CTCTCTCTCTCCCCGCTCCCTGCGCTCCTTCTCTCCATCCAGCCATTAGGATTCAGCCAG
CGGAGAGATGGAGCGATAGAGCTGGCGATTGGCCTGCTTAGGATTCACACTCTGGGCGAG
AAAATAACACGCCCTGTTTCACAAGTGATTACCCTTTCCCTGTAAACTGCAATTAAGGCT
AAAAAAGAAAAGGGGCGAAGAGGTGATGGAAAAACAAAACGTGTa
>NODE_122_length_526_cov_15.051331
TTCATTAAGTGTAACCAATATAAAATTTAAAACAGTCTGGGCTTTTTTGTGGAATTATGT
AAGGTCAGCATAATTTTCTGCCTATTACTAATATCTATATCATCTTTTCCTTAGTCAGCT
CTATTTAAATATGCAATCATTTACAGCTTTTGACTATGTGTGTGCACACCCAATTTCCAA
TATTCCTCTAGTAGACTTTTTATGCTGACATCAATGGCAAGCTATTAAAGACAGTATTTC
ATTATTGGTTCCTCTTCCCCAGTGGTTATTTACAATCCCATATATACTAAGCACTGATAT
TAAAGGAGACCATTTTAATGAGGTGCTATCTGCCACGGCAATATGTCTTTCTCCGAATGA
GATTGTGTTTAAAGATTTTATCAAGAAATGGCTGTTCGGCAGGGTTATGTTTTGTCCATG
AAATATGCATTTCATATCTCTTTCATTTCATTAACATAATTTAATTTGTGCTTTGCATTC
TGTGCATAATACATATTTGATTTACAAAACAAATATTTCCATTAGAAAATGAATTTCATG
CGCGGAAAAGGCAGAACTGAAAGATGTATTGTAAGGAAATAAGAAAAAAAGGAATTGTAT
TATCTTTGACTCAGAAAAAAAAAATCCTTGGCAAGAAGAAATACACtcaatagatttttt
tatatgtgag
>NODE_123_length_472_cov_10.868644
GCACCGGATAAATAAAAAGGTTCATTACTGTGCTAAAGTGTTACTAATGACATGTACCTG
CCACTGAGCACCTCCGAAAATCTAATGTGACACACTAGAATGGAAAATCTATTCTGCTGC
ACCAAGGCCTCCAATGGTGCTAGCACATACTCTATGGAAATTTCTCTCCGCTTGCCCTCC
AATTGTGTCTCTCTAAAACCAATATTTACAATCCCATAGCCATTATGTCCTACTACGCCC
TCTGCGCCTGCTGTTGCGACCTCCATATTAGCTGAAAATTGGACTTTGCAAACTTAGCAG
GGGAGAAGAAGACTCTTCTCGTAGATGAGAGGGGGCAGCACCAGGGGGACTCAGCGTGAG
GTGTGGGGTGCTTCTCGACTCCCCGCTGCATGCCCCCAACCCGAAAGCGACAACACCCAG
CAAATGCTAAACAAAATACGGAAAACCTCACACTGCTGCATTCCATCATTCGGTCTCTTC
AAGTGCATACTAATGAAATGCTAATAAAACATTAACGGACGTCAGACTTTACATTAAAGC
CGCACTGAAAATTTCCTACTTGAGATATGAGTTCtcttttgccaccaaaatatgtcactt
gatcgcgtacattcag
>NODE_124_length_407_cov_3.029484
TCAAACTGCGAGGGACAGATGCAAAGTGGAGGAGATGTTGGAGGGGGAACGAGATACCAC
CTCCCTCCTCCTCTTCCTCCACCTCCTCCTCCTCCTCCTAACTGGCGCTGATCGGCAGCC
ACAAACACACACACATACACAGCACTAACTCTCCCAGGCTGCCGCTGAGACTCACAATAA
AGGACTGGGGAGGGGTGGAGGCGGTGGAGGGATGGAGGAGGAGGAGGAGGTGGGGTGGAT
GGCAGCCTGTCAGCTGCTCTGACATCATCCTCAGATGGAGATGCTACCTCCAGCTGTGCT
CTTTCTACAGCCATATGCTGCCTCCTCTACACTCCTGCCACCAGACTCCTCTTTCATTCT
ACCAACACCGCACAACTTTGTCTCTCTTTCTCCCCCCCTCTTTTTTTTCTTTCGCTCTCT
CTGGGAAAAATAAAACAGAAAAAAACACGGGTTTTCTAAATGCACTGGGATGCTGATTTG
GGTGGTTTATTTGAAAACACACCAAATCATTAAACTGAAGCTATCAGGGAAGTTTGCAAT
AAAAAAAtgcc
>NODE_125_length_431_cov_11.178655
ATGGCAAAACAACAACATCTGGCAAAATTTGAAGGAACCTATGCTGCAAAATCAAACCAA
ACCAAATGTAATGCCTTTACTGTCATTGCAAGTACACATACAACACAATTTAAAAGCTTG
TGTGTGAGCTGAAGCTTGGGGATGACAGGACCTGTATACTCACCAACAGGCTTTTGTGTT
TCAAGGCTCTTTCCTTTGTATGTATCAAACAGGTTGAGAGACGCATACTTGGTTTTGCCT
TCCTTCCCCTTTGCAGTTTGCCCAGAGCGCTCTGACATTGCGCTGTCCGCTCATTGAGTA
TGGTGAGCCCTGAGACTGAGGGAGAAAGGAGAGGGAGATTTGACACCAGCTATACACAGA
AAGTGAAAGTGTTGACAGCGCACGCATTCAAAACAACTAAAACAGAAACAGTTTCACAAA
TCAAAATATAGTAAACACAGAATTTGACTCATCTCTTGGCTGAGGTTAATATAATCAAGC
ACTTCTAGCgtaacttaaaatgtaacagtacaacattttacaaaataggcagggttcaga
aagatattgaagacatactgaaactaaatcctatg
>NODE_126_length_461_cov_6.075922
GACATGAAGAACATAGAAGAGAAAAGGAAAGCTGCAAAAGTTACAGAAAGCTTCATAGTG
AAATGAGTTGTGCAAAGTTTAGCTCAGCACCACTGACCTCTAGTGAAACCCCCACCATGG
TCAAAAAGTGGGAGTTTAATTGCAACAATTTAGCTCGAAACAATTTCAATTCAGATCAGA
TCAGTGCTACTTTGACTCATGCAAACTTAGGAGAACATCTGCACAGCTTGCCAATTTTGA
GGCTAATAACCAGATAAAACCGGACTAATGGGATGTGGTGGAGTCCAGTCGGAGTGGGGA
AAGTATACTGCATTTCATACAAATTGTTTGGAGACACGAAGTCAAGGCTTACCCAAGTCT
GGCTTTAGCTCAGTAGGCAAGCTTAATTTCCGTGACATCTTTGCTGGAAAAAAGAGAACA
TCCCTCTTTACAAACACACGTCTAAGCTAACACACGATGCCATGCAAAGCTAGATCACTA
GCATTGGACTGGGATTGTGCACAAAGCCAAAGTACACAAAACGACAAAAAGGCTGTGGAA
CAAGTGACAGGGGATTGTTTTATTGACTATAGGAGCCAAAATGCGTTACACAGGAGAAGA
CATAg
>NODE_127_length_980_cov_4.862245
ACCGCCTGTAGACTTAGTTTAACAAAAACATTAGATTGTGATTCTAAAAACGGGGGTTAA
AATCCCCTTGTCCACCGAGAGAGGCTCGCCAGCAACGAAGACTGCTAATTTTCGTCACCT
TGGTTGAACCCCAAGGCTCACTCGCCAAAAAGCTTCTAAAGGATAACAGCTCATCCGTTG
GTCTTAGGAACCAAAAACTCTTGGTGCAAATCCAAGTAGCAGCTATGCACTATACTCCTA
TCATAATAACATCCAGCCTAATCATCATCTTCCTCCTACTATTATACCCGGTTCTTACTA
CTCTGACCCCAACCCCTCAAGAAAACGACTGAGCCCTCTCCAAAGTAAAAACAGCAGTAA
AACTAGCTTTTTTCGTTAGTCTTTTACCACTTTTTCTTTTTTTAGACGAAGGCGCAGAAA
CAATCATCACCAACTGAAACTGAATAAATACCTACACTTTTGATATTAACATCAGCCTAA
AATTCGACTTCTACTCCATTATCTTTACACCCATCGCCCTCTACGTCACCTGATCTATCC
TTGAATTTGCCTCATGATACATACACGCAGACCCCTTTGTAAACCGGTTTTTTAAATACC
TCCTTATTTTCCTCATCGCAATAATTATTCTAGTGACAGCAAACAATATATTCCAGCTCT
TTATTGGATGAGAAGGAGTAGGTATCATATCCTTTCTCCTCATTGGCTGATGGTATGGCC
GGGCAGACGCAAATACAGCCGCCCTCCAAGCCGTACTCTATAACCGAGTTGGAGACATCG
GATTAATTTTTACAATAGCATGAATTGCAACTAACCTAAACTCATGGGAAATACAACAAA
TATTTGCAGCATCCAAAAACATAGACCTCACCTTTCCCCTCCTAGGGCTGATCATTGCCG
CAACTGGTAAATCAGCCCAATTCGGACTTCACCCATGACTCCCCTCCGCTATGGAGGGCC
CCACGCCGGTCTCTGCCCTACTACACTCAAGCACAATGGTGGTAGCAGGCATTTTCCTAC
TTATTCGCCTCAGCCCCATAATAGAAAACAATCCTACTGCCTTAACCACCTGCCTATGCC
TCGGAGCACTCACAACACTTTTCACCGCAACTTGCGCCCTCACc
>NODE_128_length_523_cov_8.799235
GTCATTCATGCAGTGTCCACACAGCGGACTTCTGCTGGCTGCTGGCCATTCCTCAAACTG
TACCAGTGACATGAATAGTGGAGAACAATCTCAGACAAAATCCTGGATGGGAAACAAGCA
TAATCTGGGCATTACACTGATAGCACAGACACCATGTTGACACAACATCTACTGCCCAGC
TGAGTGCCACATAATCCCCTGTAGGAGGTGGATGTATACCTAGGATCCCTTGCAATGAGG
TGTAGTTAACCAGCCAGACTCGTGTGCAACGCCACAAACGAGCATCAATTTCCCCTCCCC
CCACCTTGGTGCTGGTGGACTATCAGCGAGGGTCCGACAGTGTTGTTCCTAATTACCTAT
TTCTCCACTCCTGATCCTGCGGCTGGCATAATTAGTTACCTGGGGCTGCAATCCAATTTG
AAGTGATGACAAGAAAGTGATCCATGAAAAAGTAATAAGTTAAATCCAATTTCAGCCTGC
CTCTAATTAAATGCACATGGAACTAATGAGTCAAACCCTACCATTTCACTGATAATGGTA
ATTAGCGGGGTGGGAGTTGCCGGCTCTCGTCGTTGTGCCACTGTAGGTGTGAAGCGCAAA
AGGTAAAAGCGGCATGGATTCTTTTAATTACATGTGTCATTCTGTCAATGTAATTTACTG
GCttttt
>NODE_129_length_387_cov_11.811370
AACTGTGTGATGCGTTATGATCATAATTCACCTGTTATGCACTGTCTACTGCATGCATGG
GGATATTAAAAGGTCTCGCAAAACGAGTGCGTTTGGCCTATTACCAATTTATTATTTTTT
TTAATGAGCGAGAGATACTCATAAAAGTGATTTAAAAATTATTGCTATTACGCAGCGGTT
TATTTAGATGATTGAAAGATATAACTGATAGACGTTCTATACAATTAAAGGGAATAATCC
TTTGCTTGCTTTAAATCTAAACAGGAGTCTCCCCACAAATGCCCCACATGCGGAAGAACC
TTTAATCAAAGAAGTAACCTGAAAACTCACCTTCTCACCCATACAGACATCAAGCCCTAC
AGCTGTGGCCGCTGCGGAAAGGTGTTTCGGCGCAACTGTGACTTGCGACGGCACAGTTTG
ACGCACAGCCCACATCAGGACTACTAGCCTGGACAGACTAACAAAATAACAATGGACAAA
ACGCAGAAAGACAAATCAGCGACTCTTTTTTTTTTTTTTTTGGTTTGTTTT
>NODE_130_length_493_cov_9.251521
GTTTTATGCTTAGATAAATTGTCTGTAATTCATTTACCCACTATTGCCCAATCCCAATAA
TTAAACGTCTGGAGCCATAAAATCACACTGCATCATGCGCTGCTGAAGTAACAATTCATA
AGATGTGGTGCTGAGTTTCTGGCTGTGTGTGTGGGGGCTGGGGGTGCACACTCCCACCCA
TCCTCCCTTCACCCCACCTTTTCATTTTCAATTATGGGTTGGAATATGAATCTTTAATAG
GGTGATAATTGTGCTAGCATATTTGCTGTCACCCACCATTAGCCCAGATTAATTAGCCCA
TTTAGTTTAGCTTAAGAAAGTGTCTGGCTGAGGAATGGGGGCACTGATGGAAGGCGGATA
GAGAGAGAGTAGAATCAGCACAATCTGTTCTGTATCATAGTGCCATCTTTTTTCTGCTTT
CTCTCTGTCTCTTTGTGTTGTTCCCTTCTCTTCCTTTTCCCTCTTTGCTACTTCAACTCT
CTTTTTCTCATCTAACTTAGTCTGTTAGTCTGTTTCATCAGTCTGCACTCATCTGCTGCT
CCTGTTCTCAGCAATATTTTTTGTCGCTCTGTggcttttcaagtggtcggtggggagact
gatgggagattcgtgttgtgcagttgaaactttgtca
>NODE_131_length_610_cov_11.022951
TATGAAAGACCCCAATTCTCTCAAACTCCATAATAGTGAAATGAGCACATATAAATGTGT
TAAGAGTATCTCTTTGCATCTTGTATAGACTGCATGTATTTAATCTGTAAAGCTTATTAA
GGCCCTAGTCATTGCTATGCAAAGCAGCACCCAGTGCTTTTCTCTCGCTTTTCAGCCGAG
TGCAGTGTTTGGCCAATAGGACTGGCCCCCCGCCTCTCATTCTGCATTCATAACATGCAA
CATTTGCACAATGTATCTCTCAAAGGCCCTGAATAGAAGGCCTTAATACTCATGTAAACA
ACTGCAAACCAATTACTTAATGAATCGGGCCCACACATAATGAGGAGCCTCACAAAGGGC
TATAAATGCATTTTTTGCACCAAAGCCTCTGCTTTAAACTACAATCCCTCTGCTGTAGTC
TAGGCTTAACTGGCAAATCATAATTATTGTCTAAGACAACAGAGAGGAAGCCATTTTTGT
ATTTTGAGTCCAGCTCCATCCTCCTTTTGAAGTCACTCATCAGCTCGCTGACAAAATAAA
GCAAATAATTAACAAGTAGGATGGAGAGGGGGGAGAAGAAAATACAGGAAGACAGAGAGG
AAGAGGGGCAAAGAGATGGAGAAAGGGCAAGAGAGCGAGAGAGAGTGAGACGCAGAGAGA
AGAGAAAGGAGAGAAACAGGGCAAGAGCATGCTGCAGTGTTATGCTTCTGCTTAAGTGCA
GGGCTTCCAGACCACTTGTGGAAGCAATaaagcg
>NODE_132_length_443_cov_5.507901
ATCGTGTTTTGGCTTCACAATGTCTTAAAACTGCTTCTGCCGTCGTCTTTATCATATTTG
AAGTCCGTTCCCGTCAAAGAAATTCACTTTACATGTCCCATGTCAAAAACCTTGTTTTCA
GCCAGCCAAATGCATTTTCGGAGCGGGATCACCGTTCTACTGCCATCGTTCAACTACAAT
GTTCAAAATCATGTTTTGGCTTCACAATGTCTTCAAATATGGTAAACATGATGGCAGAAG
CTGTTTCAAGTCAGATCCCGTCAAAGAAATTCACTTTACATGTCCCATGTCAAAAACCTT
GTTTTCAGCCAGCCAAATGCATTTTCGGAGTGAGATAACAGCAATTCTGCCATCGTTCAA
CTACAATGTTCACAATCGTGTTTTGGCTTCACAATGTCTTAAAACTGCTTCTGCCGTCGT
CTTTATCATATTTGAAGTCCGTTCCCGTCAAAGAAATTCACTTTACATGTCCCATGTCAA
AAACCTTGTTTTCAGCCAGCCAAATGCATTTTCGGAGTGAGATAACAGCAATTCTGCCAT
CTTTCAACTACAATGTTCACAATCGTGTTTTGGCTTCACAATGTCTT
>NODE_133_length_600_cov_6.770000
GTTACCAATATTACATTATCACCATACAGGCTTGATCACAAATATTTAAAACCTTTGCAA
CAGTTACAACAAAACAAAAAACAAAATAATACTCAAATAATTTACATGAAAATCTATAAA
ACAGCAAATTGTTCACAAATTATATTTTTTTTCCAAGTTTTCATTTTTTTTTCTTTGCTT
ATTTGTGTTTTGCACAGTAACACAACACTCTCACAACAAGATCATGGTCTTATTACAAAA
CTCCCAACAAAATGTAAATATTTCTAGTTTTCTGTTGATACTTTCATATTTTGGTTTTTA
AAACCAGAAACTTGTCATTGTATATCCTTTCCACTGCCCATAGAGGCGCATAAAAGGTTA
CTCACACACACAAATACTTCACAGCACTTTCTAAGAAAAATATACACTTACAAAATATGT
TACAAATTGGCACACAAAAAATATACAAGATTTTGTAGTGTCAAGAGTTCATTAAGATTC
CTTCTGGTAACAACTCTAGACAGTATATATAAAGCTCGGTAATCTTTTAATGAAAAGAGC
AAAAGTAATTCCAACCAGTGTCAAAGAATCATGAAGTGAATACATCAAACATAACATTAT
AATATACATTCATAAAGAGGGTTAGGTACCTAATCTATTTTGCATTTCTTTTTTTGTTAA
CTCTGGGAAAAACCAAAAAAAAATCTGAACGAAACAGAAaagaaaagaaaacaattgtca
gctttcttagcaccattaacatga
>NODE_134_length_361_cov_8.005540
TTGATAGGCGCCTCACAATCAAAGTCATTAGCCAGTGTAATAAAGGGCCTGAGATACAGC
CATTCTTCAACAGCCTAACTCTTTTATAACCAACAGATTAAAGTTGATTGGATTAAAATG
ACATTCTGCCCGTCTGACCTTGGCAGCAGCAGTTAAGTTCACCCAAATTAAATTTCTCCG
TAATAAAGATGATTCATTTGTTGCCTGACGTAGTAAATATAAAACAGAAAGAAAAAGGAG
AAAAGATTAAGTGACACACGTCAGTGCACACATGCACAAATGCACACTTGTGCACACACA
TATACATGCATACGATGACATGAATACACCCATGCGTGCACTCACACAGCATTGTTGGAG
CTGCCAAGCACCTGGGTGCACATGCAAAACCACAGAGACACCCGTCTGAGTTAACCTAAA
ACTTAAAACATGTCGTTTAAATCATTATGTTAAGGCCTCTAGTGACATCTTGTGAAAACT
GCGTCTCTTAAAAATGCGTTgcaag
>NODE_135_length_619_cov_7.712440
ACGGACAAATTCAATGTGTTTTATTAGCCCTCTCGTATTAGAATGTTAATATTATTCCCA
TCATATTTTGCCCAACAGCTCTTGTGTGTTTTAAATGTGTTTCAACATTCTGTGTAGTTT
CTGTTACTGATATTGCTTGCATGGGGAGTTTGCTTAGCTATCACAGGCTGGGAGAATGCT
TCTTTTCCTCGATTTTCTCTACTTTTCTCTTTGCCTCCTGAAGGACTGAAGAAAGTACGT
AATCCGGATCGAATGTACAGATCAGCAGTGTGTTATGCTGGCCATGGTCCACCTAAGAGT
ATCAGTGATGACACAGAGACGAACAGTAAGAGTCAGTTATTAATACTGCATTGCTGCTCC
AAGAGGCCACTAGCTGGCCACTCTATTATTCATTCATCAATTCATTTATTTACTTCTTGA
TTTCATCCGTCCCCATGCCCCCCTCCTTCTTTTATTCTCCTCCAACACAACACCTCCTCC
GGCTGCTCTGTTGATTGAAGTGTCTGCTTTACGGGATCACGCTGTCAATAGCTGAAGTGT
TGTCGTTAACTAAGAGTGATTGTTTCAGGTTGAGGCCAGGGGATCAGGACCTGAGCAGAC
CCTCAGAGAGAAAGCTTACACTTTGAGCCATCAATTATGGCCCTGTACTTGCCTTTCCTT
GGCTTTTCTTAAGCCTGCGTTTGATGGAGGGGGATCAACTcaagttaacaatatgagttt
aaaatgctgcaaaattaaagtgtgtatgacggaaatattaatg
>NODE_136_length_381_cov_7.005250
TTTTTTTAAAAGAACCTCTCTCCGAGACTGGTTCAGGACATGAGGTGTACTCACCAGACA
AACAGCTTGCTCACATCTCATTCCTCTGCTGCTGCTGCGGTTCAGGGGAACGATAGGTGC
TCTTTTTCCACTTCAATAAGGGGATGAAGCTCAATTAGCATTTCACAAGTCCCATTTTCC
TCCTCTATTGCAACCTTCCCCGCGGAGCCCATGCTTTCTCTGGGGGATTGTCCTGTTTTG
GGCCCTTGTTGCCGTTGGCAGGGTGACAGTATTCGAGTGTGCAAACTTGTGCTATTGTCC
GCGGGCCAGAGGGAGTCATGGAGACCCCATAATATGACACAGGAAAATGTTTGCTGATGG
CAATTCTATGGGCTTTGTCCTACTCTTTCTCCTTCATGACGACTCGATTTAAGTCTCTAA
ATGTTTGACTACAAATGCAGGAGTGCTATCCAGCTCCTTTCCCTTTGTCCCGCGAGGTTT
GAATGAGTAATTCAGCCTTTGTGTCGCTCGATTGAGGGGGCAAAC
>NODE_137_length_712_cov_8.448033
TCAATTGAGATTGTGATTTAAAGAGTTTTTTTTCTCTCTTTTCCCCCTCCTCTCACATCA
AATTGATTCTTTTGCTTGTTTTGCTTTAATATTCATTTTAGCCAAGTGTTGAGTAAATGC
GCGGAGAATATGAATATTAGGTATGAAGCCTCTTTGCATGAGATCAGTTTTGAAAACTAT
AAATTTTACCCAGCCGAAAATTGTCTGGCAATTAAAGCGTATTGTGTGTAATAAGCAGTG
TCTCTATTGGGTGTTTAGCTTTATCGAGCCTGTCTGGAGATGGAACTCATACCTGCTGCT
CTGTGAATTGCAGCACATAAAAGATGGACTGAATATGTTCCCGGGGAATATTGCCCTCTC
CAAAAGACCAATCCGTCTTGCTTAGGGAGGCAATCTTAGGTGCGGTAGATAAACTAATAT
TTGTGTATAACCTCAGTCAGACAATACAAATGATCGGATGATTTTTCATCTCCTTATGCA
TACAGGGAAATATGAAAAATTGAGGTTTAGGAATATTTGCAGGGTCTGCGAGGCGGCTGG
CTGGGCCGCTGAGTGCCCTGGGCCACGCTCCTCACCAACGACTGCAGAGTGAAGAGTGAT
GAGAATATTATACCCGTCTGTTTCCCGTCACTCCCCATCCTCCCCTCCCACCTTCTTCAT
TCTCTCCTCTCACCACACTAATTCATATGGCCACAAGATGGAGAAAGAGGGAGCGAGCGG
GATAAAATGAGAGATAGAGCACGGCTCTGGCTGCCCCTTTGGTTTGCTGTCTTTGACTTT
CGCCGTCTGTCCACCATCCATGATTGACAGTCACGCTGACATAAATCTCCTGGTTGTCTC
GCTGCACTTTATTGTc
>NODE_138_length_145_cov_16.351725
TGTGAAGATTGTAGTTGAAAGATGGCAGTTTGACTGTTATCCTGCTCCGAAAATGCCTTT
GGCTGGCTGAAAACAAGGTTTTTGACATGGGACATGTAAAGTGAATTTCTTTGACAGGAA
CGGACTTGAAACAGCTTGTGCCGTGATTTGAAGACATTGTGAAGCCAAAACATGATTGTG
AAGATTGTAGTTGAAAGATGGCAGTTTGACTGTTATCCTGCTCCGAAAATGCCTTTGGCT
GGCTGAAAACAAGGTTTTTGACATGGGACATGTAAAGTGAATTTCTTTG
>NODE_142_length_586_cov_8.523890
CTTACAAGAGGGGAAAAATGGGAAAAATCTCCTTTGCACGGCTACAACAGGACAAAGCAG
CGTGCAGTGGTGGAAAAAAAGAGGCAGTCATTTTTTCTTCAATTACAAAAGGCAAATATT
TATTATTTATAAGTACTTGCCTTGTATGGGCTTAAATGTTATTTATGAACCTGTTGCATA
GTGATTTCCAATGTAACTCATTATTTTTAGCTGGAGGGTGTTGTAAAGGAGCAAGGATAT
ATTTAATGACACTCTGCTAGTCGGTGCAATTACACTGTAATCATTATGTAAAATGTCCTA
TTAATTAAACCAATTTCTGCTGGGGGAACATTCTTTTCTGCAGGGCCTGCGCCTCATCCT
TCAGCCGCCTTGCTGCCTCCTGTTTTTCACAGGGTCCCTATTATGTTGTGACTTCACTGC
ATACATATTTATAAAAGAGATTTTCATTATCCCCAAGATTTGGAACCATTTTCAGATTAA
TAAATAGAACGTGCCACAGAGGTTTGAAAGGCAATTAGGTTTCTTTCCAATCACACGCTA
TTTTGGCCTTTTGATCATCGCTGCAAAGCTCAGTGCATTTATAAGTTGAGAATTTGTCCT
TTTTTTTGCTAAGATTAGAGAAGCATTAAGTTAAACACTGAATCCTATTTCAATAAGATC
TTATGTTCCCTGCATGGGAGGCTCAATAATTGTATTACAGAAGGATATACGactcaggag
gagagttagt
>NODE_143_length_617_cov_11.917342
GCCTGACAGCTTTGGGGATGGGTGGGGGGTTAACTTAAGTATCTACTTTAAGGGGATTTG
GGGCTTCTGCTCAGCATTTCAGCCCTCACTGACTCTCGGTGTTGGTTCGCTCTCCTCGCA
GGTGGATGCTTACGGAAACATCCTCCTCACCACGCTGGAGATGAACAACGAAGTGATGCC
TTCTGACGTGGGGAGCAGCGTCAGTGACTCTCGGAATTCGGTCATGTCCTTTGACAGCTC
CGGGGTCCAATTCAGGAAGCCCATGGCGCCCCGAGATGGCTTCAGCCACCACTCGCTGGA
TCGGAGTGCCATGCGGAGCCGGGCCAACTGTCGGCTACGACGACGCTCCTCCAAGCTCAA
GTTGAAAATCCCAAACCTGTCAGATGTTAGCACCATTGACAAGTGGTCCCGGGTCATTTT
CCCTATCACCTTTGGATTTTTCAACCTAATCTACTGGTTGTACTATGTGAATTGATGTGC
ATCCCACTAGGAATCATGGGCCATATTTTGAGAGCACATTAAATTGGCTTTGATACAGTT
CCAAAATATGTATACACATATACAAGTTGAACATATGTATATGCATATTTCTATATATTA
TATTTATATATACACGTGTGAAATCTGAAGGACCTTTCTGCTGTACAAAGTATTAATAGG
ATGACTTGAATGTTTAAGAATAATTGTGAGAGAAGAATTTCAAGGCTTTGAGTTTCTTTT
TCCTCCTGAAACAGACAAACAAACAAACAAACAAACAAACa
>NODE_144_length_555_cov_6.819820
TTTAGTAATTGGATTTTGAATATGGCGCCTACGCCACAATCATCAGGTATGCCTCCACGG
TAATGGCTCTGTCAAACTAATTAACTTCTACAGTTTGAGTGAAGCTAACGAGATGCGAAC
AGGCATCAGAGGAAGGCCAGGCTCTACAGGTGATAACCCTATTTGGCAGTGACATTTTTT
AGTGTAAAGTCACAGTGGCGGTGATGAGATCAAAGGCAGAGAGTCCCCCATTGGGTCCAA
TTAGAACTATAGCATTGTACAGGGAAGTGGTGGCAGGGGGGAGAGAGGGGAGTGGGTGGT
TGGGGGAGAGGAGGGAAAAAAATGTTGAGTTATGATATTCATAATCTATGCAGAGAGGCC
TTTCCAGTACAGGTCTTCTCCCCATAGCTGTGATCTTTTCAATTTACATCAAGGGAAGAT
GGTCGGGGATGAAAGCAGGGCATCCAAGGCGCACAGCCCACAGAGGGCAGACATGGGGCC
TCATTAAGGCCCAGCCCAGCCAGCCCCAAACAGGGTTTGAAGTGCGTCACATAAAGAGCA
TGGGGTCAAAGGTCAGACATAGAACAGATCTCCATTTAACTCTCCAGCTGGAGATGGTAA
TTAGCAGGTGCAATGATGATCCCTGCCTGACTGTAAGGGATGATACCACTataggtgaca
ccaggcatctgtgtgaatgtgtgtgggcacccgagaacg
>NODE_145_length_528_cov_7.740530
GAAATGAATGGAAAACGAGACAGTCTGATGATCATGCGCAGACTCATATTTTTAGAATAT
CCAGTCAGGGCGCAGCCTGTTGGGTGTCAAATAAAAGCACCTGTCTCCATGACAAAGTGC
AGCCCATTCGCCTCAGCCCCAGCCACCATCTACTAGACCCTATCTAGCGCGTGTGTGTTT
TTCTCCCACCAAACCTACTTTATACGCTGGACTTTGGAGGCCGTCTGTCCCTTTTATTTG
CAGTTAATTTTTGCCGCCTTCACCGGGGCTCTTCACCATGAATCTTCATTTCGCTGCTGA
CACCGTTGAATGTGAATTCCTCATTTCCTGTCCTTTTATTTATATCTGTTGCCTGGTGAT
TTGATCATGCTGGGAATACAAGATTAGCAATTGCCTTGTCCTTGGTTTTGCCTCAAGGAC
ATCTGCTACTGAAATGTTATTGTTTGTGCTTCTTAACCCTTTGCGTCCTGGCTTCTTTTT
CACCTTACATTTTGCACTGTAGAGGCAACTCTCGCTCTCTCTCTCTCTGTCTCCTAAATG
CATTTGTCCTTCACAGTTGTACCTGGGAACAGAGGCGAACTAACAAAATGACAATTCCAC
Cattaaaaatccccccatttagtgtgccattccacagctaattttttgatttgtttgtgc
attcatgtgttt
>NODE_146_length_579_cov_9.908463
ATCACATGAATGCCGAAACGAGAAGATAGAAAGACTTTTTACAATTACAATACATACTTT
AAAATACATAAACAAGGCTCAGTAATTTCTACCTGGGTAACAACTTAATATTTTTGTTCT
GAATAGTTTCCTTTTTTGAAACCACAAACTCTGTAAATAACCAACTGGCTTTCCACATAT
ACTTGATCAATTTTAATTGCCATAGCTCTCACCCTTCCAATAGAAAGAGAAAGTTGAAAG
TAAAAGAAAGAAAAAAGTAAGAATGAAATGTATTCCCGCATACTATGATATGGTAAATGT
TAGCGCCTGCTGCATCGCACTCCATATCACTTCGCTCCATATGAAAAATAGTTTGCTATT
TTGGAACCCCCTGGCAGCCATAGTGGATCACCACAGACCCAGAGCTCATTTATCTTTTGT
CAGAGATGAAGCCAAACTAACGCCATCTCCTGAAGCTGCTAAAGAATGAGGAGGGACATA
GGGAGGGTAAAAATAAACCCGGAGCCCAGGTAGCTACACAAAGAAGTCATTCTACAAGTA
ATGGGTGGCTTCTGAAAGTGGAACTCTGTTTGGAACTGTCTCTCTGCGTGGAAATGATGC
TGTTTAGGGCTGAAGTTTATTCAGTTACCTTTGCTGGCATTTATGAGGCTGCCTGAGAAT
ATGTGCATGTAACAGCATTGTTACGTGGCAAGTTATCTGACCAATTAAATGATGAtttta
tta
>NODE_147_length_410_cov_8.400000
TAGGCACAATGCACTGTACATGACATCTGGTGAAACACTTTAACAAGAACAAGCGTTCGG
AAAAAGACAAAGAGACATCCTACTCAGTCCTGGCTGCCTCAATCTCTGCCTGTTTATGAT
GAAGGGCTCTTTTTGGTGTGAGAGTGAAAGAGACAGGCTGGGCTGGCTGTCATGTCATAA
AGGATGCAGTCAGAGAGAGCAGACATGATTTCATGGCTAATGATTCCTGCACTAATATCA
GTGTGGGCTGCAGAGGGGATAACCAAGTTGAGCTGTCTTAGCTCAAATGATTCAATTAGG
CCAGCTGTCCCTATTTGTCATGGCTCAACTGGCTTCTAGATTACCTTTCCAGAGTGCATA
CGTGCCTCTGCATTGAACTTACCAGCTCAACAGTTTCACGGGGAAAAAAGAGAAAGAAAA
GCAAGACAAATAGAGAGAGAAAGAAAAGAGCGGTGGAGGGGAAGAAATGAAACAAAGAAT
GCAGCGATAACCACATTATCCACTTAAACGCTGAGGCCAATTACTGAGATAAATGTGACT
TTGAGTTTTGAggt
>NODE_148_length_187_cov_10.828877
ATTTGAAGACATTGTGAAGCCAAAACATGATTGTGAAGATTGTAGTTGAAAGATGGCAGT
TTGACTGTTATCCTGCTCCGAAAATGCGTTTGGCTGGCTGAAAACAAGGTTTTTGACATG
GGACATGTAAAGTGAATTTCTTTGACAGGAACGGACTTGAAACAGCTTGTGCCGTCATCT
GTATCATATTTGAAGACATTGTGAAGCCAAAACATGATTGTGAAGATTGTAGTTGAAAGA
TGGCAGTTTGACTGTTATCCTGCTCCGAAAATGCGTTTGGCTGGCTGAAAACAAGGTTTT
TGACATGGGACATGTAAAGTGAATTTCTTTG
>NODE_149_length_378_cov_8.362433
CCTTGAACGAATTGTCAAACGCAAAGTGACTGCAAAAATACAAGGAAACGTAAACTAAAA
AAAGAACGGAAGGAAAAAAAAAAAGGATATTGAAAAATCATTGAGTCAACATGGACATCT
GGCATTGGGTGAAGTTTTTAATTACCTCTTTACGCCATAGGCCATATTAAGCAAATTGTC
CAGCCTGTAAAGAGAAGGAGGGTTCTGGGGTTAATGGTGGGCAGATGGTCGACTCACTCA
ATGGAACTAATGTTAAGTCCCTGTAGGAACTGCATGGTCCTCCTCACTCAAGAACAAACA
AACCCATCTATAGTTGGTCCATTACACTGAGGAGCCCCACCAGAAGAAAAAAAATAATAA
AATGCTACCATCGGTAAACGAGGCTACAGTACGATCAGTATGGTCCTGCACTCGCTCGGC
TTTGGCCACTGAGCAGCTTCGGGCCACAGCGTCGCCTCGCTAACGCCGGAGCAGAGTGTT
GCAGGCACATTGACTTTACTGTAGGTGCGACCGTTTTATACa
>NODE_150_length_534_cov_8.016854
TAATGGATAAGTGCTTCTCTTTTTTTTCCTATTTCACTCCCACTATTCTGCTTCTGTTTC
ACAGTGTTCCATCTCTCCCTGCCCTCCGTCGCCACACACACATACGCCCAACACACACGC
ACAGACACACATTAAAAAGCATACACATGCACATATGCGTGCACACTCCAAACACACGCA
CATCTCTCCTCTCTCCCTCTGTCACCCTCTCCCTCCGTCCTCCCTCACTTGATCCTTACA
CCTACGTGCTACAGATGGTTTCATTTTATAAGAGATAAAACCACATTTGGTGGAACTGAT
TAAACAGAGGGAACAACATCCCCATCTGCCATTTATTCCAATCTGAAATTGCTTGGGCAG
ATGCTGACATCTTTGGAGATGATTGATTCACCCCGTCTGGCCAGAGAGGAGTGGAGAGGC
AAGCTGAGCTGGATCCTCCCCGGGCCTGCAGCTTCACCGCCGCCCTGCCACCGCTTCACC
ACAGTGTCACTTCACCAGCGATAGAGCCCTCATCCTCCTCCCCACCTCCACCACCTGCAG
TCCCCCATCCCCTGTCTGCTGCAAGCTGCTGCAATCAGCACAGGCCTCTGATTGGACTTG
GGCAGGTGAGCGCAATACACTTTAATCATCAGGCCAGTACATGCCAgatcatcccgtctg
tatgggtgtgtgactgta
>NODE_151_length_498_cov_11.708836
TTGATACATTCTTAAGTACACATCAGACACAGTCAAATATTAATCTCCATGCTTGCTGGC
CAAACAACATCTGTCTCAAAACATGAACTAACATTCTCCGTTTTTCTTTTTTGGTTTGCA
AAAATATGCCCCTCCATCTTTAGACCATCCATCCACACAGATATGCGTATGTTTGTGCAG
TTATTTATCAATTCATAAAAATTCAAATACTCAGAATAAAATGTAGCAAACAGAAGAGCA
ACCATAAGCATGAAAACACATCAGATTTATTCTGCCTGCCTTGTTTACCGGTTCACGGAA
CACTGCATGCAAACAGAATGCAAATGCATTTGATTGAATCAGGTGATGCCGAGGTAATTG
TATTTGGAGAAATGTCCAAGATTTTTTTTTCATCATTATCAGTGGGGGGTTTTCTTTATG
AAATCCATCTTAAACAAAAGCTATCATCACTCCCAAGCCTTGTGATCTTCCTTTGTCACA
TGCGGATGTGGATGCGTCTTTAATTTCCTTTCAATTAAAAGTAAATATACGCCTTTATTT
TTTCCCCCACTGTGAAATCCAAACAAGGGGAGTCAACATGAGCAGACAGGTGAGGAATAt
tcatttatatctgcctgccattttttccttttttttattgtt
>NODE_152_length_572_cov_10.003496
TGATTTGCTGCCATGAGTGAACAATATCTTTACCGTCTCTCAGTTCTCAAACTTTTTAAA
TGTCCTGGAGGAGTTCTTGTTCGAGTCCCAAACCTACTGAGATCTCTAATGAAGGCTTTA
CCTTCCAGGCAAGCATATTTCTCCAAATGACAGTAATTTACATATGATGTATTTAGAGAA
GAAGAGGGCAGGCTAATTCTATTTGGAGATTTTCCTTTGTTTTAGGAGTCATTAGCAGCT
AGCTCAAATCTAATTTTTACAATTTCATCAGGCCATCTTGGAAAGCCTCTGTGAGCTCAT
CAGAGAGGAGCATTTATTGCTAAGTGTTCTCTATTGCATTAGCACACAATAAAGCGGCCA
GGGACTGCTACAGACGTTTATGTGGAATCCAGTTAACACTCTGCCAATTCGTTTTTTATT
GGGACACAATCAATTTTTATTCATTTTAAAGCCAGAATGCTTTCTTTCATTGTGTGCCTA
CCCCAGCTTATTATGCCCTAAACTAATTACTCAGTTGTTTTCACAAAATGCTAATGTTTA
TGTTAAAGATTTCCTCTTTGAAATGCAGGCCTGACGTGCTTATGCATACACTTTCCCCTA
TGCTTCAAACACAGAAATAATGGCATTCATTTCATTTCTATGAGTctggcagtgatagga
ggtctcagcaataacactaattttaaagatctacagttaaagtcgtcaaatctgcc
>NODE_153_length_601_cov_10.106489
TAAAAGGAATGAGGTGATAAGTTTGGAACACAATGAGGAAGAGGGAAAGTGAGACAAAGA
GAGGTAGTGCGTGGCAAAAGCGGTTACACATTGTGCAGCAGACAGACAGACAGGCTGGAC
AGAGGTAATGAATGCAGTTATTAAATTGTTTCAGCAGCAAAGAGGTCTATTCTTATGCCA
TTATAAAGGGAACAATTTATCCCCACTGATCGGCCCTGTCTCCTTTCTCCTCGCTCACTT
TGATCTGCCAGCATATTGCCTTGATGTGTCCTATTCAATAGCGAATCTGGGGCAATTTTA
ATGCTTTTGTACCTCGCCACCGCTCCACTTCTCCCTCCCTGTTTAAAAATAGCTGTTAAT
TATAAGTGCAGTTTAAATGTCTCTAGTGACCCAGAAATGCAGGTTGGAGTGAGAAGAAGG
GATTGAGCATCTCCAAGTTTAAAAAGAGCGAGACACTATTTCTCTCCCTCTTTATCATGC
TTTCTTCAATCTCTCTTTTCTCCTCACACCCCCTTACCACTTCTTTGTCTTCTCCAATCA
CCTCCCCTCCGATTCTACTTCTCCATTCCTTTAGTGTTCCTCCACATTTCTTTTTCTCCA
TCTCTCGCTCTCTCCATCTCCTCTGTGGTGTTTCTTCGGCTCGGTGTGAGTGAGCAGTGC
CAGAGGATAGGGGATTCAGTtctttctctccaacacaccagagaactgcagtgagacatc
ggagaccatggttgtgaaactgctt
>NODE_154_length_536_cov_5.432836
TGCACTAGCTATTAGGATAGTGGTATTGGTGCTGATTTCATGTGTTTGTTTATTCTTAGA
AGGTGTGCTGCTTGTTTGTTTGTGCATGTGCACGTAGAAGTGTGCAGAAGTGTGTGTGTG
TGTGTGTGTGTGTCAGAGAGATAAAGAGTGTGCTCTATCTTTCTCTTCCTCACTGCTCTT
TTCTTTCTGAGTTTGGTCGTGGTTCCCCCGGGGCCCCTGTCGCAGTAATGGCCTGCTCCT
GATTGCTCTGATACAGGTTAGGAATATTGGCTTTAATGATGTGTAAAATGAGCAAGCAGT
GCCTGTGACATTTACAGATGGCACCGCCTTGGCCTGTTCTTCCCAACTGCTCGTTAATTC
ACAGGAACGGCAAGCACTTCTTTAAGTGACTGCCTGATGCATGCATACGACACAACACAA
CACATCCTACACACCAAAACAATAGCTCACCTTGTGCACCCCTGCACCTTGTCATCATTT
CAGCTGAGCGTTCACACAAATAGATGAAGTGAGGAGTCCTCAAGGTTAGGAGCTGTTTGC
TAAGTCTTTTTAAAGGGTTTGTCACAACAGTCTCcagaggtccttcagaggcttagacag
aatagatgctgtgttgcagtctgcttcatagacagcacagctgggctcagcaccaaaccc
cccgaggtgctaatctggtc
>NODE_155_length_362_cov_5.939227
TGAAAATGCTTTTTTAGGCTTGAAGAAGATGGACAAGGTAAAAAGAGAAGAGCGCACGTC
TTGCAACAGCATCTATAAAACACTTGTTTTTAACACAGCCTATTGCTTACGGCCATACCA
GCCTGAGAACGCCCGATCTCGTCTGATCTCGGAAGCTAAGCAGGGTCGGGCCTGGTTAGT
ACTTGGATGGGAGACCGCCTGGGAATACCAGGTGCTGTAAGCTTTTTGACTTCTCCTCGC
AACCTGCACACTACGCTGCTGCTCAATCACTGGAGACAGCATCAAATCTTCACACCACTA
AATACTATTCCTATATCAACACAAAATACTCAATTCAAGCCCAAAAATACCAGCTACAAT
TTAGCCTTTTACACATTGCAATTGGCTCTATGGACAGCATTTTCACCACCCAACCTTGCT
TGCTTGCTTGCTTGCTTGCTTGCTTGCTGGCTTGCTTGCTGGCTTGCTTCTTTTATCCAG
ATTTGGCAGTTTGAGGCACCAgttgg
>NODE_156_length_457_cov_8.358862
CATACAGTACCATGTCTCTGTGAAGGCGATCCTCCAGTGTCATTTCTCCTCTGCTTAATC
TCCATGTGGAGATGAAAGATGGAGGACGGCCAGCAGTGTCTATGTGCTAAGCTGGGCTCT
GGGTCGTCCTACACCCGACACTGGGTTCTCCCCAGTGGCCCGGGAGATGTCAAGGGGTGA
GGGCAGAAGAGAATGGATAGCTGCCGGCCCCGGAGCCCCTCATTCACTCTCTAACTTGCT
CACATTAAAGAGAGCTCTAATCACTGCAGGGACTTGGCCAATGATGTGGTTATCAAACGG
CATATTTCAAAAAGGCATCTTAAAAGGCCCGAGGGCGAAGAGGCAATAAGAGCACATTTG
TATGTGGATGAAAGGGAAAAGTGTAGACAGACCTTGCATCAGAATACAGCGGGGGGAGAT
CATTAGCATCTCCAGCAAAATATGCACTACCAGAGAGGGAGAGCAAGGTACAGTCAGAGA
GGGGGAGAGAGAGACAGAGAGGTGGTAGTGGGATGGGGTTGCTGGGCTGGGGGAGAGAGA
ATGGTTCTCTTCGCCATTCGTTCTTTTttgttttacatagttcccaaaaagaataagaga
a
>NODE_157_length_295_cov_6.213559
TGCCCCATCTCTTTCTCTCGGCAGCCCTGAGCTCTCATGCTGCTCCAGGAGGAATAGGCG
GAATCTGATTACAGACCTATTTTACAGCAGACGCCGGGGCGCAATAAAGGGAGAGAGAGC
ACGGAAACGGGACTCGGCCCATCAATTAGATCTCTATTAGCAGCCAATGCGGACCTCACC
TCAGGAAACGCCGGGGCCCTGAAATTAAACAATTCTTCAAGCCCGACAAGCCAGTCACTT
CTGCTGTATCTTTGAGGTAGGAGGGAGGGAGGGGATGCTGTCCTTACCATGGATGCACTC
CTGCAATAATAAAAAACAATCATTTAAAATGCACTGTATGGGAACAGGAGCATAAAACAG
AACCATAAAGACCCGAACCTTCGGTAAGGTCACCACTCAGTGCCAaatactgacggtaaa
tccttatctcaataatata
>NODE_158_length_485_cov_8.334021
TCAGATCTCAATATGTTTAAGGAGTCGGATGATCTTCTTCTTCTTTTGTTGTTTGTGGAA
CTTCTGAGGTAGAAGTTTGGTTTTGTGGCAAAAGAAGAATTTTTTATTTTTTTTTTAAAG
AGGAAAACCTTGGGAGTTGATCGTGTGGGGGTTGGGGGGGACAAAAAGAAATATCTAGCA
TTAGTGAGGAATGGTGGGTTAAATCACTTACTGAAGATTTTTAATGACATTTCAGTGTTC
CTCGTATAATTACTCTTCATCCGAGATGGGCCGTAATGCTGTTGGACAGTCGCGGTTCAG
GCTCGCTAGCTCGCTTCATTAGCGTGTCATTCCTATTTCACATCAGAGGCTTTAATTGTA
ATGCTGAATATGCACAGCTCTCCACAGAAGCCTAATCAAAGTGGATCCACTTGTATTATT
AATATCAGAAATCAGCCCGCTTGCTATTTTTTTATAAATAAAAGAATACAGACGCATAAA
TCAGCTGTCATTTATTAGCATGGCCCTGGCATATCCGCCAGACATGCAAGTAGAGCAACC
CCACCCCATCTCCGTTCCTCCCTGCATCActcatcaagatttaaaaagaagaaaagacgg
agaggagaaaagaaaaaaaaaaaagaaaa
>NODE_159_length_466_cov_10.877683
CCCCTCTTTGACACACCAGGAAAAAAGACGGTTATAAATAACCTCAGGTACGGTGCTACT
ATTTTTCTAAATGAAGAGCAAAATAACCCCCGCGCCCACACTCGCCACTCTTGTTCTCGA
AACTGAAAGAGTGGGCCTCCATTGAAGGATTTCAAAAATAGGGGCAATTTTAATCATCTC
TCCATTCAATCTCAGTTGGATAAATCATATCTGAGAGATTTGCATAAATACAAACCATCA
AAGACTTTTCATCTTCAAAGAGGTTTTCAAGACCCAATAGGCTTTGTACTGTAATCATCT
GAGGTCACAACCCTGTGGGAGCAAGGCTGCTATGGCAACATAAAAACTAACGCTGGGGGC
TTAGCATAATATCCCCCCCTCCTTCGCAAACACAGGAAGGGGTGGGGGGGTCCGAGAGGG
AGTGTGAAAAGAGGGTGTAGATAAACCTATTTCTGTGACAGAGGAAACTAGATAGATATG
GCCTGTTGTGGGGGAAACCTCGCTGATATTACACACCGAGATTACCACCGGTACACTGTG
CCATGCaaaccctaactaacaaggctgcggcgagctgagtgggctgtttggattctacca
aaggaaaaca
>NODE_160_length_444_cov_8.896397
GGGGAATTATCCCGTAATTTACCTGCTGTTGTTTAAACGGAATAAATGCGTCGCAGCAGC
ATTTCTGCGTCTTGTCTTGGATACAATTAGAACTTAAAGGCTGCCTAATGTCTGAGACTA
AACTTGAATACGCGCTAGCTTTTCCAAATGTGACAGAAACGTTTTCTCTCGCAAATTTAA
GCTCTTCTCTATGATAAAATGAGAGTGATGATAAAAGGGAGAATGGGCAGTGCCGCCTCT
TGCGGCGTGGGTGGGGCTGACAAGAATAGACTACATTATGCAGTTCATTTAGTTAACAAG
TGAAATAATGGGGAAGCGTGCAGTGGGAATGCCGAGAGAAAGGCACAAAACCCTATTGAG
AGCTCTTGGCCGCTTGCAGCGTAACCGTCACATGGCCGAACCGAGTCCACGGCGACTATT
TAAGGAGCGGCTGTGCGCCTTCAGCACCACTTCGCTGTCCACCGTCCCGAGGAGAGCACA
CACATTGCACACAGCCGCAATACGCACCGGCTTCAACTTGAACCGCGACGAGCAACAAGT
TTGCAGCCATGCCGAGGTCTTTTCTCGTGGATTCCTTGATTTTAAggg
>NODE_161_length_726_cov_6.979339
ATCATTGCTTAGTTGTAATTTTTGGTTTCTATATTAGAGGAGTTCCTCCACAGTCCTTCC
ATATATATACCCCCTGGCTACTGCAGAAGTGCCTTCTGGAGTACAAGAGCCCCTGTAGGC
TGTTTACTTCTGCATCATAGTACTTTTTAAAAACTCCAACCGGCCATTTGTCCCAAATCT
GCTGCAGCATTCACAACATAATGAAACACAAAATGAACCAAAAGGAGACAAACTCTTGAG
AAACACTTTTAATCACGATAGAGATAAATAGTCCAACAAAGCGCGCTTCGGAAAACAAAT
ACGGCAACACTGTCTCTGATCATCATTTGATAGTGTGCTGACACGCAAACTCTATTAAGC
TGTCTTCAAATATGCAAAAATGATATGATTTTACAATGATTACATATTCACTTCCCCAGC
TGGCTGGCTCCAAGCGTCTCCATTTGTCATCGACTATTGTGTCCAATTATATGATTAGCT
TTGAACACTCCAGCACTTCGAGAGCTCTCGTGTGTTCTGCCGCGCAGAGTGATTCACAAA
CAAAGTCATTACAACATGTATTCACACATATCAAATAACAAAACAGATGGCCACTGCGCC
TGCCGCCTGATTTGTTTTCCACACGAGTGGTGGAAAAAAAAGTATTTTGTGTGAGCTGTG
TTTAATGCTGACTGTTTTTATTCCCAAAGAAGAGCAGCTGGCTGTCGCGCTGTTAGATCA
GCTCCTATGAAAGACAATCTTGTTTTCATTAATTTCTCTACAACAAAGGCACTTGTTGGG
AAGATTTAGAATTACAGCGGGTAAAGCTTCCGGATAATTCATCACAgggacttgacagga
aacttaattgttttaaatgccagttgctgt
>NODE_162_length_432_cov_9.865741
TACCATGTTAGGCTCCTTTTTTGTTGTAAGTTTTTGTTAAAATAAAAAAAAAAAATTTGC
TCAAAGATGCAGCATTGGAGGTGTCAAATTTTTGTAGCCGTCTCTTGATCGTATTACTTC
CACAGTCCTGGTTTCCAATGCGTCTGAACTTTTTCCCTTTCTCTTTTATTTTGTTTGTGG
TACCTAGCCTTTTTTTCCCCTGCTTAAGACTTTAAAAGCCTTCAGCTCAGTAAAGCAGCA
CAAATTATCTTGCCACCTTGCTCAGCTCTGATGCTTTGGCCGCTAACTTTGGAAGGCCCT
TTACTACTGCATCAAAATTAGCATTGTCAAAGCAGTTAATGAATATTAATATTGTATTTG
TCATTGGAGCTGGCCCATTGCTGAACTCCAAGTCATCCATCAGGGACAAGATTAAGCACA
CAATTATTTCTGACTGACAGGGACCAAATCTGGAAGATTTTTTTTTTTTCCTCCAACAAT
TTAAAGAAAAAGACACAACATCATCTTAAGGTACCTCCCATGAGACGAGACAAGATTAAT
ACACTTTTAATGAAGCaagatttcatggtgcatgaa
>NODE_163_length_540_cov_7.812963
GTGCTGCTTTCATTTTTATAGGATGCAGACACTATGTGTATAATATATGTCTGTGTTTAT
GTCCGTCTGGGGATATGAGACTGAGTGCATGTGTGTTATGTGACCGTGTGTATGTACATG
TACTTTGTGTCTGGATGTCTGCATATCTGCATGTGTGTGCGTGCATGTTAGTTGTAGACT
CAGAGGCATAGCGTGGGTCTGCATGAGGGAGTGTGGTGGCAGAGCACTCCTCTGATAGGC
CAGATCCAGGGTGCACTGAAGCCTTTCGCATATATATGGAATTTTTGAATATCTAAACCA
TTATTTAGCATCCAAATCAGTTCTGCTTGTCTGACTGATGGACAATTTCAGTGTGACCCC
GGTCTTTTTGCATGTGACCTATACTGTCGGGATTCTTGCATATTGTTTGGATGTTCACGT
TGACTCCTCTCCCGTTTTTCTCTTTGATCCTTTTAGCATGCTCTTTGTGTCGGAATTCAT
GAAATATTCATAGCTGGACTGTGGCTTTTCCATATCTTTATGTACAATTATTGGCAGCCG
TCCTGTTATGTCGAGCCATCTTAATAGTAGGTATTGGGCTCGGTTAAGtgtgacttcaga
tttttctgacagtttagctggtctgtgttatgaattgataaggcagggcattatatttgc
agattgtgcagtgtggttgccttt
>NODE_164_length_169_cov_8.005918
GTCAAAGAAATTCACTTTACATGTCCCATGTCAAAAACCTTGTTTTCAGCCAGCCAAAGG
CATTTTCGGAGCAGGATAACAGTCAAACTGCCATCTTTCAACTACAATCTTCACAATCAT
GTTTTGGCTTCACAATGTCTTCAACTATGATCAAGAAGATGGCACAACTGTTTCAAATCC
GTTCCTGTCAAAGAAATTCACTTTACATGTCCCATGTCAAAAACCTTGTTTTCAGCCAGC
CAAAGGCATTTTCGGAGCAGGATAACAGTCAAACTGCCATCTTTCAACTACAATCTTCAC
AATCATGTTTTGG
>NODE_165_length_308_cov_5.594156
CTTTGGATGTCTGTCTAGCTAAAAGTTTGCCATATGATTCATGATTCAGATTGCTTTTAA
CAGTTATTGGCTAAGCAATATGGTAAATGTACAAGGTGATGCAAATGGCATTAGTGGGAA
AGGATGCACAGGAGCATGTAATGCAGTCAATACTACATTAACTACTGATGCCCAATTACA
GAACCAGGGAGAGAGGCTTTTAGGAGCATTAGGACTTGCAGAAAAGCTGAGATCACCTGC
TGCTCATTGCCTAAAAGCTTCACCCTTTATTTGCTGGGCCCTACCAACAGCTCCAGCGTT
TTGGCCAGGTTGTCGACAGAGCAGCTTGGATCTGGTCTCCTTTCACTGTGGTGCCTCTTA
GCGTTTATTGGCTCTAAAGTTATAGGCTTGTCAATTCAACCTTCTTGTCTAATGTATCCA
CTTAGTGCCGTGCACAAATAAATGTGTGCGTa
>NODE_166_length_463_cov_5.332613
TTAGCGATCCCAGTGAATGACGCAAACTGCACGTTCACTCGTATTTTGTCCTCCAGGAAC
AAATGATGCGTAAAAAGCAGGCTCAGCATCTGGACGCCCGCTACGTGACGATGGTGGAGA
ACGCCTACTACTACTGCAACCCTCCGCCCATGGAGAAGACGGTGAAGAAGAAGAGGCCTC
CGCTGCAGGAATACATCCGCAAGCTGCTCTACAAAGACCTGTCCAAGGTCACCACGGAGA
AGGTGCTCCGGCAGATGAGGAAGCTGCCCTGGCAGGACCCCGAGGTGAAGAGCTACCTGA
TCTGCTGCATGGTCAACATCTGGAACGTCAAGTACAACAGCATCCACTGCGTGGCCAACC
TGCTGGCCGGCCTGGTGGCCTACCAGGAGGACGTGGGCATCCATGTGGTGGACGGAGTGC
TGGAGGACATCCGGCTGGGCATGGAGGTATTTATAGAGCAAGTTTACCAAAGTGCTGTGA
ACCCCAGAGGACAGGCTACAAACTATGTGCAAAACAAACAGGATATAAAGTTTAAAAATC
GATTTGGAAAATAAAATAAATATAAAATACTAAAAAAAAAAAATCTGAAATAAAATAAAT
GCAAAAt
>NODE_167_length_173_cov_6.971098
TCACAATCATGTTTTGGCTTCACAATGTCTTCAAATGTGATCAAGATGACGGCACAAGCT
GTTTCAAGTCCGTTCCTGTCAAAGAAATTCACTTTACATGTCCCATGTCAAAAACCTTGT
TTTCAGCCAGCCAAATGCATTTTCGGAGAAGGACAACAGTCAAACTGCCATCGTTCAACT
ACAATGTTCACAATCATGTTTTGGCTTCACAATGTCTTCAAATGTGATCAAGATGACGGC
ACAAGCTGTTTCAAGTCCGTTCCTGTCAAAGAAATTCACTTTACATGTCCCATGTCAAAA
ACCTTGTTTTCAGCCAG
>NODE_170_length_481_cov_8.792100
CTTGTCGTTTGTGAGTCAATGTTCCATGTTTGTGTGTTTACGAGCAGCATAAGGAGATGT
GTGTGTGTGCACATCTCCTTATGCGCGTGTGTGTGTGTGTGTTTGTGTGTGTGTGTGTGT
TGGGGTGGGAGGGGGTTGGACTGTGGTTGCATCTGGACTCTGGGAAGCAGACTGATCAGT
CTCTCTCACCCAGAGCCTAGCCCGAGCAGCCTAGGAGTTTCAATCAATAACCAGTCCCTG
TAGCTGCCCCGAGCAAGCTGTTTGAAAAGTCAGAGTAGCATGAAATGGCCATTATTAAAT
TACTGGGACGGACACATTTAGAAGGCCATTGCATTAAGAGAGCAAGCTCTCCCAATTAGT
GGATCAGCACATTAATAGCCCTGGATGAGAACACCATCTGATCAAAGATTAGACACACAC
ACAATCTATTGACCTATTTTACTGGTGCACTGATAGCTACATATAGCATTTGTAAAGTAT
GTCCTCTAACTAGAATGAATGGTGAAAGTCTTTCTGTCTTTATGCATGATTCATATTTGG
ACTTACCAAAGCCCCTTTATCTTACTGCAATTGTTCTATGAACATTTTGCTGATTCAAAC
CCCATCCATTTtcaagtagtaaagc
>NODE_171_length_471_cov_7.734607
GCGAACGGGCGAGGGAAGGCGCGCGGCGAGGCCGCCCCGGCTCCCCCGTCTCCGCTCGGT
AAGCCCGCCGTCCCGTCCCGTCCCGTCCCTCCCCTCCCCTCCCCTCTCCCCTCGCGGGGA
CGAGGACGACGAGGAGGAGGAGGGGCGGCGGCGGCGGCGGCGGCGACGACGACCCCCTTC
GACTACGACCTCAGATCAGACGAGACGACCCGCTGAATTTAAGCATATTACTAAGCGGAG
GAAAAGAAACTAACCAGGATTCCCTCAGTAGCGGCGAGCGAAGAGGGAAGAGCCCAGCGC
CGAATCCCCGTCCGACGGGCGGACGCGGGAAATGTGGCGTACGGAAGACCGCTTGCCCGG
CGCCGATCGGGGGCCTGAGTCCTTCTGATCGAGGCTCAGCCCGTGGACGGTGTGAGGCCG
GTAACGGCCCCCGTCGCGCCGGGGTCCGGTCTTCTCGGAGTCGGGTTGTTTGGGAATGCA
GCCCAAAGCGGGTGGTAAACTCCATCTAAGGCTAAATACCGGCACGAGACCGATAGTCGA
CAAGTACCTTAAGGGAAAGTTGAAAAGAACTTTGAAGAGAGAGTTCAAGAGGGCGTGAAA
CCGTTAAGAGGTAAa
>NODE_172_length_458_cov_16.790394
GAGAGAAGAGGAAAAGCCAAATGTTAGAAAAGAAAAGACAGGAAGACAGAGAGAAATGAA
GAAAGAAAGAAAGAAAGAAAGAAAGAAAGAAAGAAAGAAAGAAAGAAAGAAAGAAAGAAA
GAAAGAAAGAAAGAAAGAAAGAAAAAGAGATCTGTGAATTTCCCCTTCCTCCCCTGAGAC
CTCCCTTGATGCCAAGCATTCATCATCCAGCCTCTAATATCAGTTATTCTGTGGCTCCTC
TGCTTACAGCAGAATTAATTTCTGCTTTAATTACTCTCATCGGCGGAATGCTGATGAAGG
AGAGGGACGAGGCATTCTGGGACTCGGGCCTCATTCCACTGCTTTAATTTGAATGAATTC
CACCCGGAGACGCTGGCAAACAACTGGCAGCCGAGCCCCGGGAGCCACTCTGGGACTGCG
CAGAAGAGCTGCAGCCATGGCCCCCACCAACCAAGCTACCTTGTGTGTGCGTGCCTGTGT
GTGCTTCCTTGCTTGTGTGTATTATGTGGAGCATGTTGGTTGTGTGTGAGGCTGAGCGCT
GGAGTGAAAAGCTAGGGAGAAGGTACATACGAGACGGGGAAAAGAGAATCGAGATTGATA
Ga
>NODE_173_length_553_cov_14.457504
AATGAGTATACACACACACTGAGTATACACACACACACACACACACACACACACACACAC
ATACACGCAGTCACACATACTTTCCACTGCCTGGCTATTAGGCACCAAGAACAGGAGGAA
AACTATTTGAAAGTGAATTTTAGATTTCCGGTCGTGGAGCTCTGCCTGGGAGTGGCAGCC
GAGCAGAGGCGCAAGCAGTGCACGCACACACAGACACCTCATACACCTCAGTGTTTCAGC
TCCAGTTGCTCTCGCACACAGCATGGATGATCAAAAGAGGCCAACGGCTGCCGACCATTA
TGCCAATGACACTTTGAGTAAGAGTCCAGAGAGCGCAGCGACATGACAGCCATTAGGGAT
TGAAAGTGGGACTTTAAAGGAGGGCTGAAGGATAACTGTCAGTGCAGAATCAAAGGCAGA
AAGTGAAATCTTCATAATGTATTGCACTGGAAAATTCCTGCTCTAGCTGTCTCTCTAAAC
CACTCGCTCAAAAGTATCCCATACACAGCTATGCCATTCAACTCCCCAAAAAACATGAAA
CAGCCAGGAACAAAGGGCTGATGAGGGGAGTTCAGAGACTGGCACTCTGTAAATGAAAGC
GAACAGCGGTGTGGGCCATTGTGCGGGTGGCAGACAGATAGATCATTAAGGACTGGACTG
GGTTAAACTCTGAGCTGAGCAGAGGACTACtagtaag
>NODE_174_length_740_cov_5.622973
CTCCCTGTCCGGCTTCAACAGTGGCAGCTCCCTACACCTCGGCTCAATGAGCGGGTGGCA
ACAGCAACACCTTCAAAACATGCAGCATTCAGCCCTCGGCCAGCTAGGGTGAGTGCACTG
AACTCACTTTGAGGTGTTGTTGGCAAATGCATGATGTAACACATACGTTTTTTGGTTTTT
TTGAGATACCACACTCAGATATCTAAGACTCTTTTACTGTTTTCAATCTTCACTTGAACA
CAAATGACACCTCACAAGTGTGTGTGTATGCGTACTTGCATGCGAGTCACTTTGTTTCTT
GCTCTGTAACTCTGTAACCTCTTGCGTTTCCTCTCCTTCCAACAGAAATTGCTCTAGCTC
TCACTTATGTCAGGGTTCAAATCTCTCCCTGCCCTCTGCTCAAAGCCTGCACATCAAGTC
CGAACCTGTTTCTCCTCCTAGAGATCGCACCAGCAGCACACCGGGGGGCTACGGTGGTGG
GGTACCACCTCCCCAGAACCCCTCGTCCCGCCAGGACTCGGGACGCTCCCCTGTTGATAG
CCTGAGCAGTTGTAGCAGCTCCCATGAGGGCAGCGACCGCGATGAGCACAGGAATGAGTT
CCACTCACCTCTGGGACTGGCCCGGCCCGCCCTGGACGAGCGCGAGAGCCCCTCCATCAA
ACGGGTGCGCCTGTCAGAAGGATGGGCGACATGATAGCTCTGTGTTGTCCCCCGGCAGTG
CCCCGAGTTGCCCTGATCCCCTGGCAATGCAGCATTACGATGCCCCCCCAAGTCAGCTCC
CTCTCCTTCCTCCTCTCACTCGATATCACGAGTCActcaccacccaaccccatggcctct
ttccttttatcactttaacgtcgaagtaacgaaaaggaacaacc
>NODE_175_length_527_cov_5.339658
TGAGAAAAAAAAAAGGAGGCTTAATGATGAGGAAAAACACTGTTTTGTTTGCACTACATG
GTGCGAATTATTTGGGCTTGAGAGGGTGACCAACAAGAAGTAGCCATCAGCCTCTGAGAA
CAAGTAGCGACGCATACAGCCAGCACTCCGCCTCCCACCCGCCCAAACCACCTACACCAC
CCCTCGACAAATGCTCAGCGGTCGTGAACTACATTGATCTGGGGTATAATTCTCTATGAA
ATTGATGGATGAGGGCAGCCATTGACAGAAAGGGTAAAGACCACTTTGAGATGTCCCCTG
TGAATAAGTATGATGGAAAATAGATTGTTGAAGAAGATTTATGTTTGTTCTCTGCTGCCA
CAAGAGAGGGCCACCCCCCACCCTCTGTACCCAGCCTGCCTCGGACCAATCAAACATGTC
ATTGTGGTCAGATTAAACTCACTGCCTCTATTCAGCTGCCAGCTCGGTGACAATTAGCTC
ATTCTCAAGATGCAAAAAAAGACAGAAGCAGCATTCTTTTTCACAAAGGCATGCCATCTC
TCTCTTGCACTTATGACAGGTGATGCTGTGGGGTATCACGCTGAAGTTAAACCTCCTGGT
ATGGATGTCCATAGAGCAAAAAACATGCACACAATTATAATTATATTTGAtaataatgtt
gtttttttgta
>NODE_176_length_520_cov_10.813461
GTTCTTTTGGTTCGCTGCAAAACCAGATTATTTTCCCCCAATTTTCTCTTATATAAAATA
CAGAAAAACAGCAAATCCTCACATTTAGAAATCTAGAACTACCAAATGTTTGATAAATGG
CTTAAATGATTCATTAAGTGTTTGAGCTTTCTGTGGTTCCAAATAACAAACCGCAAACTG
GAAGGGAAATGGCTTTTCTTCTTTGTTTACTGTTCAGTGATCAGTTCCAGGCGCTTACAG
CTCACGAATGCACAGTAGACCTCTCATTTAAAAAGCACACAGGTTTTATTGCATATCAAT
TTCATGTATAAATTCTTCATAGCATTGGAAAGATTACATTTGGTATACATTGCTATTCTA
CAGAATTAACATCAGAGTCATATCTTTTCAATGAAATTTCTCTAAAGTACATCTGCAATA
ATCACAAGCATCAAAAGAACTGCAATTTCAGAATTGTTCAATATTATTCTACAATCCTTT
TATTGTTTTTCATTATGTCTTCTCCCAAAAGTCTTTTCTATGTCTTTCAGAACCACCTGC
CCGAACATCGTAAGGCAGTCAGAACTTGAAGTCAAACCTACTAAACCTAGCCACATGTAC
AATAAGTGCATCTACGGATTTAttattattttttttaacttttctttttttttttcctca
tttt
>NODE_177_length_565_cov_9.863717
AGCCTTCACACTGCGAATATAAAAGATATAAATAAGTTCAAGGTTTCAAGGTGTCCTGTA
ACACGGCACTACATCAGCGGAAAGAAAAACTTCCAATAGCGACCACCTCCCTTCTTTTTA
AAATTCTACAAATATTCCAGTCTCAGGGTTTATCCAGGTATGAGTCTATTAATAACTTGG
ATACAAAGATATGCCGCTTCAAACTGAAAAGGCAAATAGCACTCTGTCTGCCCGGGCTAA
AACAATGAATTCTAATGCATCTGGTTGGGGGAAGAGATAAGAGTGTGTTATTAATCTTGT
GTCACATATATCAGCTAATTACATACTTGCTATTCCAGTTCTTTCCATCTTTACAGCCCA
GCTGTCTCAGGACACTGCACCTATGGCAAGGAGATAAAAAGGTAAGCATTCAGGGCTGGT
AAACAGAAATGGCAGCAGGAATTTATCACTGGAGTTTTTTTTCCTGTTTTTTGCGATACT
TGCCTGTTGATAAAATCTATGGCTTGTGCTTTGAGCTGCTCGGCACTGTGCAAGTCAGCC
AGGATGAGGGTGTCGGCCACATTCTCCACTGAAAGGCTGTTGCACAAGGCCTCTTCACAC
ATGACCTTTAAACGCTCCAGAGCATACTGGGGTGGAGGTGAGAGgaggagacagaaaaca
gcggttacagtctggatgtaaagtaaatccccatggtctgaggttttgt
>NODE_178_length_669_cov_7.011958
CCTTTCCCTCCCCAGTACTATGCGTTTCATTATTAATATGTTTTTTCTCAAGTTTCTCTC
TGACCCAGGACATTAAATAAAACATTGTATGGTTCATGAAAGATTATGAAAGAGCAGAAC
GTAAGCAGCAGGAGGTGTAAACTCAGCACAATTCATTCTGGTATATAATGTCAATGCCAG
CAACCCCCCTCTCACCCTACCTCCATGCCCTGCAGGCATATTGGCGGAACTACCAATGGA
TGCTAAGCTTTTTCCGACAAAGCTCCGAAGATAAAGTATCTTCCTTTTATCCCTTCTGCA
AATCAATTCTGGGCCTTACAGCAAAATCCCATAAAATAACTTCAAACACCACTACTTACT
CCAAAAATTTGTATTATGGCTATATCTCTTTGAACCCTTACCAGTGAAGTTTTGGAGGAA
AATGATTTAAGTGTTATCTGCTAAGACATCAGCATGTCAGCACTTCACCTCAGTTTTTCT
TCACATGTCAACCTGAACCTTGTATTTCTCTCCTTGTGTTTGGTTTTTGATTGCTTCTAA
CCATCCAGGCCTGGTGATAAATACAAATGCTGCTTGTAAACTTAATGGCTGTAGTAAGTG
CAAACAAGATGGTATGAAGCCCTGCTGGTGCTTCGTGCTCACTCAGCTGCTGAAATATTC
ATTCCCTTCACTCTTCTTCAACAATATGATAGAAACTGGAGCTGATAAGACAAGTACCTG
AAGAGCAGTCAGTCAGTGTGATtactgaagaggctgcagtgactgcttgattagcttcaa
ccaaaaggagccaaagaagtcacaatcaattac
>NODE_179_length_618_cov_9.702266
TTCTCTCTGTGTCTTACAAACACACACACACACTGCAACATGCATACAACCAGACATGCA
CAACCCCTCTTAAAACCGGTTCTCCCCCCATAGCAATTTTGTCAGAAGTTGACAATGTCT
TGATTTAGTTGTCTGGCTGTTCCGGCCAGTTTTCCCTGCTGCGCTAATGTGAACAGGACA
TCCCGCTGGGCACCAAAGAATACCACTTCACGGCAGCCGCATAGCTGGCAGCTTTTATTT
ATGGCGCTACCGAAATGAATGGGTATTAGTGTCCAAACATTTCACCATGCTCCTGCAGCC
ACACACAAAAGCCACTGATTTCCAGCAAATCTGCACTTATTTTATTCAAGAAGACTAAAG
CTAGGGAGAGGGGAGAGAGACAGACAGACAGAAAGAGAGGGAGAGAGAAAACATTTATAA
TGACTTAAAAGACCTCAAAAGAAGAATGGGAATTGCGTTTGAAAAGGATTTACGAGACAG
AAATCGAAAAAGAAAAAAATGGCCCCTCTATTTCACTGCATTTTTGTCAGAGTTGAAAAT
GGAAAATATCTATATCCCTAAAATGACTCAACTTTAAGTGCTTATATTCACACACACACA
AAAAAAAACTGCACTTCCTCCACAATCACCCAGTTTTCAGTTGCTGTGTTTTGCCCGGTA
TTACAAAGCATTGTATTTTATAGGActataccaagaatggaaaagtaattttatcattgc
taaaagtgtcaattgaaagtgtcttcacaaatcactcctgct
>NODE_180_length_463_cov_11.658748
AACTGGGATGAATTCTAATGCTTTTCACGGATATCATTGCATAATTTACCTGCAGCCTCT
CTTTCACAGCAATGAAATCAAGAAACAGCGATGTTTTTGTCGTTTATTTATTCTTCTCCA
GTAATCACCCCGCTAACGCCCACAGGGACCTCCATCTGGGGAGATCACCCACAGTTGTGT
GTGCTGTGATGCCAGTAGGTGGTCCTGCCCATGGCTTGGTGGGTGAGCGTGGTGTAGTCC
CCGCTGCCACTGCTGCTGACATATCAGAGCTGTTTATTAAGAGGATGACAACTCTATCAA
GCCCCATAAGCGGGCCCTCGTGCACAGGAGTTCTTTTGTTACTTTCAGGGAGGGTGTCAT
CAATCTTGCTGCCATGCTACTCTCTTGAGCTGTTGATGGCAAACACGATTCCTCCCTTTC
TGCCTGGCCTCTCCCGCCTCACAGTCTGGAATCAGGCGTGGTGAGGGGGATCGAGGAGAT
AGGAGGACTTTCCCCGAGAGTGCCTTTTCTTGACAGGCGACAGAGCGGACCGTTTGGACA
CAAGGGGTGGATATATGGGACCATGTAATGAAAAGACGTTGACAGGACCTGCttgctctg
taatgaa
>NODE_181_length_534_cov_6.365169
TATCTGCATAAAAAGTTATGAAGTAACCGCAATGCATTGCCCATGTGAAGGAAACAAACA
AACTGAGAGAATATTTTGCCATCTTGACTAAATCTGGGTACTTGTCTCTTTGTGTTTGCA
TATGCATACATACATATGCAGCATGTGCGCCCATTTGCTACTGATGTGGTTCACATGTCA
TGACAGAGGAAGGACACTATCCTCTGGTATGTTTTGTTGTGCCCTCTGCCTTAATTTGCC
TATTGTAAGTGTGAAAGGGAGCCAGGGAGATGACATCATGCAGCAGGCAGTGTTTGAAGT
GCCAGTCCTGAAGGAACCACTTATAGCAATTAGGATATCCTTGAACAAGCGTTTGCGAAA
CATTGGCTGGTTTTTGGCATTTGCCTCCCGTTCCTGCCTACTAACTAGCGAGGTTTGATC
TCCCATAATTATCTACCCACCGGCTCCTCACTCCTGACAGCTCTCTCCCTGGAGAGGGCT
GAATGCCGGGGCTACTCACTGATTGCATCAAAGTGTCAGAAATTGCAACATCAAAAATAA
TAACTGATATTCCGGCGGCAGGCTGCTCTTTGAATATTTCCTTTAAAACGCTCTCTAATT
TGTGTCTCGCATGGTGCCAATGTGTGTGTGACTGTGAGGGCTTAAAGCAAATAAAAGCAG
GGGAAGTGCATTCATTAt
>NODE_182_length_1472_cov_8.823370
CGGGGCGACTGCTCCCCCAGCCGCGGCTCGAGCCCAGCCCCGCTTCGCACCCCAGCCCGA
CCGACCCAGCCCTTAGAGCCAATCCTTATCCCGAAGTTACGGATCTGACTTGCCGACTTC
CCTTACCCGCCTTGATCTAACATGCCAGAGGCTGTTCACCTTGGAGACCTGCTGCGGATA
TGGGTACGGCCTGGCGCGAGATTTACACCATCTCCCCCGGATTTTCAAGGGCCAGCGAGA
GCTCACCGGACGCCGCCGGAACCGCGACGCTTTCCAGGGCGCGGGCCCCTCTCTCGGGGC
GAACCCATTCCAGGGCGCCCTGCCCTTCACAAAGAAAAGAGAACTCTCCCCGGGGCTCCC
GCCAGCTTCTCCGGGTTCGCTTGCGTTACCGCACTGGACGCCTCGCGGCGCCTATCTCCG
CCACTCCAGGTTCGGGGATCTGAACCCGACTCCCTTTCGATCGGCCGGGGGCGACGTAGG
CCATCGCCCCGCGCTTCCGAACGGCGTTCGCCCATCCCTTAGGACCGACTGACCCATGTT
CAACTGCTGTTCACATGGAACCCTTCTCCACTTCGGCCTTCAAAGTTCTCGTTTGAATAT
TTGCTACTACCACCAAGATCTGCACCCGCGGCGGCTCCACCCGGGCTCGCGCCCTAGGCT
TCCGTGCGCACCGCGGCGGCCCTCCTACTCGTCGCGGCCTAGCCCTCGCGGCTCCTGTTG
CCGGCGACGGCCGGGTATGGGCCCGACGCTCCAGCGCCATCCATTTTCAGGGCTAGTTGA
TTCGGCAGGTGAGTTGTTACACACTCCTTAGCGGATTCCAACTTCCATGGCCACCGTCCT
GCTGTCTATATCAACCAACACCTTTTCTGGGGTCTGATGAGCGTCGGCATCGGGCGCCTT
AACCCGGCGTTCGGTTCATCCCGCAGCGCCAGTTCTGCTTACCAAAAGTGGCCCACTAGG
CGGCTCGCATTCCACGCCCGGCTCCAAGCCAGCGAGCCGGGCTTCTTACCCATTTAAAGT
TTGAGAATAGGTTGAGATCGTTTCGGCCCCAAGACCTCTAATCATTCGCTTTACCAGATA
AAACTGCGAGACTCTGAGCGCCAGCTATCCTGAGGGAAACTTCGGAGGGAACCAGCTACT
AGATGGTTCGATTAGTCTTTCGCCCCTATACCCAGGTCGGACGACCGATTTGCACGTCAG
GACCGCTACGGGCCTCCACCAGAGTTTCCTCTGGCTTCGCCCTGCCCAGGCATAGTTCAC
CATCTTTCGGGTCCTATCGCGCGCGCTCATGCTCCACCTCCCCGACGCGGCGGGCGAGAC
GGGCCGGTGGTGCGCCCGGGAGCCCGCGGGGGGCCCGGGATCCCACCTCAGCCGGCGTGC
GCCGGCCCTCACTTTCATTGCGCCTCGGGGTTTGCTCCACCCTCCGACTCGCGCGCGCGT
TAGACTCCTTGGTCCGTGTTTCAAGACGGGTCGGGTGGGTAGCCGACATCGCCGCCGACC
CCTTGCGCAGCCGGGCGTGGGCCGGTCCCCGCCCTGGGCGGCGCGACGCGGTTGGGGCGC
ACTGAGGACAGTCCGCCCCGGTCGACAGTCGCGCCGGGGGCGAGGGGGCCCCGTCc
>NODE_183_length_528_cov_13.231061
TTCATGATTCCTCTGCTGGTTGGTGTTGGTCTTCTCTGTGTTGGATTACAGCTTGAAAAT
ATATATATATATTTCTATCCACCGCCGAAGCTGGGAACTGAGAGTGCTGTAGATGTCATT
GATGATAATGCAATAAAAAGCATTTTGGAGGTATCTCCACCTCTGCACTTAGCCTCTTGG
CAGTGGTTTGATCAAGACAGAATAAGCTTGTGACTTTTCAATTCCAGCCATAATTTGTTT
CGATATTACATCTCCTGGATAGAGCAAGTGATGGAATTTTTCCTATCCGAGACTGAGGCA
GTGGGGAAGCTGACGATGTCCCATAATAGGTTATCACCAACCATATCTTTTGCAAAATAG
AAACCCAACACATGTACATCTGTGGCCTAGTGTCAGAGCCTTAAATATACATCAGAAATG
CATTAAATTTGCTGATTGCTATTCTTTTCCAACAGCGTGTCAAGCCCCAAATTTATTTTT
GTTTCGTGGCTTCCCGATTACTTTGAATTGCCAGCAGTCTCTCCTGACATTGACGGCTTT
GAAGGAAGTGACAACATTAAATTTATTTTCTGCGTGCATATGTGTGTGTGAGCGTCTACG
ACCGGACGATGTACCCGTGTTTTCTCTTAGATTGTTTGAGGTCCATCGCAGCGAGCCCAG
CCCTTTCGTATt
>NODE_184_length_566_cov_6.636043
CTTGTTGTATGCTTACTTTAATAGCTATTTCAACTATAACTGATACGTGGTGTTTTAATT
TTAGGCATGTATTGAGTGCTTTGACTTCACTCTTTCTAATCCCTTCTGAAAAATCCATTT
ATCTCCTCAGACCAGCTGCTCTAAGGAGAATCTGTTCAGTATAACTGATGGACAAACAGA
GGAGAAGAGTCACATTTTCAGATGAACGTTTCACTAAAAACTTTGGCAAATAAATACTTA
AAACTGATATGATATTCCATTTTTGTCTCAGAACAGACTTTCCCCTTCTCATCTAAGTGT
ATCCAGCGCAGGTTTAATGCATATTTCAGCAAGCCCAAGCAGGGTGCCTTAGAATTACCA
CTTTACTTGTGGGCCCTGAGGCCTTGGAGCCGACTTTGACATCAAGAGAATATGTTTGGG
AAAAGGAATGTGCGGCAAGCTTTCACCTCCAGGTATTTATCTTCTAAGGTGGGGTGGACT
TGCGAAGGAGGTGGTGGGGTGGCGGGTGTAGCCAGGCTATGTCATGGCAGGTCGAGAAGA
AACAGACATGAACCTGTCTTAGTGCTGATCCGTGTCCCTGCAGACTGCTATGGTGCAGAG
GCTGAGTGTGATGCAGCTCTGATGGCCACTTGAAGGCAAGTTCAGCAGCTTCTGTCAGCA
AAACATGCCAAATTGCTGCTCACAGAAGTGAAATCTCTTAAgataaccgg
>NODE_186_length_1830_cov_3.676503
AAACATAAACTAATATTACCCCTAACACAGGCCAACTCCCCCAGCCTTCCGGATATGGCT
CGGCAGCCAATGCTGCCGAATAAGCAAACACAACCAACATACCTCCTAAATAAATTAAAA
ATAAAACTAAAGATAAAAAAGAACCACCATGCCCAACTAAAACTCCACATCCTATTCCAG
CTACCATAACCAGACCTAAAGCAGCAAAATAAGGAGAAGGATTTGAGGCAACAGCGGCAA
GACCTAAGATTAACCCAAATAAAAATATAAACATAACGTAAGCCATAATTCCTGCCAGGA
CTTTAACCAGGACCAGTGACTTGAAAAACCACCGTTGTTATTCAACTACAAGAACTCTAA
TGGCCAATCTCCGAAAAACCCACCCCCTACTTAAAATTGCAAACGATGCACTAGTAGATC
TCCCAGCACCAGCCAACATTTCCGTTTGATGAAACTTTGGCTCTCTCCTAGGACTCTGCT
TAGCCGCCCAACTCCTCACAGGCCTATTCCTTGCCATACACTACACATCTGACATCGCCA
CAGCCTTTTCATCCGTAGCTCACATCTGCCGAGACGTAAACTACGGATGACTAATCCGAA
ACATACACGCCAACGGCGCATCCTTCTTCTTTATCTGCATCTACCTCCACATCGGACGAG
GTCTTTATTATGGCTCATACCTTTATAAAGAAACATGAAACATTGGAGTAATCCTTCTAC
TATTAGTAATAATAACCGCCTTCGTTGGCTACGTTCTCCCATGAGGACAGATATCATTTT
GAGGCGCCACCGTCATCACTAACCTACTATCAGCTGTTCCCTACATCGGAAACTCCCTAG
TCCAATGAATCTGAGGCGGCTTCTCAGTAGACAACGCCACCCTTACTCGATTCTTTGCCT
TCCACTTCCTCTTCCCATTCGTTATCGCAGCCATGACCCTTGTCCACCTTATTTTTCTAC
ACGAAACCGGATCAAATAACCCAACCGGCCTAAACTCAGATGCAGACAAAATCTCCTTCC
ACCCATATTTCTCCTACAAAGACCTCCTAGGCTTCGCGGCCCTACTTATTGCCCTTATTT
CCCTAGCCTTGTTTTCCCCAAACCTTTTAGGAGACCCCGACAACTTTACACCTGCCAACC
CTATAGTTACTCCCCCTCACATCAAGCCAGAATGATACTTTCTATTTGCCTACGCCATTC
TCCGCTCAATTCCTAACAAACTAGGAGGAGTCCTCGCCCTACTAGCATCAATCCTTGTAC
TTATAGTAGTGCCTATCCTACACACATCAAAACAACGAAGCCTAACATTCCGGCCATTCA
CCCAATTCCTCTTTTGACTCCTAATCGCAGACGTCCTAATCCTTACCTGAATCGGAGGGA
TGCCCGTAGAACATCCATTTATCATTATTGGCCAAATCGCATCCTTCCTGTACTTCTTCC
TATTCCTAGTCCTCACCCCCACAGTAGGATGACTTGAGAATAAAGTCCTTGAATGACAAT
GCAATAGTAGCTCAGTGCCAGAGCGCCGGTCTTGTAAACCGGACGCCGAAGGTTAAAATC
CTTCCTACTGCTATCAAAGAAAGGGGATTTTAACCCCCACCCCTAACTCCCAAAGCTAGG
ATTCTAAGCTAAACTATTCTTTGAATAGGACTTCAAGTACATATATGTAATTTCACCATT
AAACTATATTAACCATTAAAAATAATAAAGCACTCAAGAATATAACATTTTTAAAACCCA
TAAAAAACTTGAAAACATTAGATTGTCTAGTACATTAAAACAATATACATGCATAAACCA
ATAAATAATAAAAGTCCAAATAATATTTATTAAGAGATAGGTACTATAGTCAATAAATAA
AAACTAAAATTGAAATAAACAAATATATACCAAGGACTCAACATCTCATCAAGTCAAAAT
TTTAATGTAGTAAGAACCGAGCATCAGTTGATTTCTTAATGCATACGGTTATTg
>NODE_191_length_450_cov_7.466667
AGCGGATGCGGTTTTTGCTTAATTGGGAGCTTTGCAGCTCAGATTCCGACTTATTTGATG
TTGATGATGAAGTCCCAGGAAAGCTGTGAAATTCTTGTAAACTAAATGTGCATGCATGCT
GTCTTCATTCGTACGCTGGTCAGAACTGTTACCCGTCAATTTAACCTGCACAGTTTCCCT
CTTCTTCTAGGGGAGCATGAAGGCACACACACATAGGTACACACATGCCCTGAGCTCATT
TTTAATCCTAGCAGCTCACTGTGAAGGCAGGAGGAAGTTCCAATTAAAATTAAAATAAGC
TCTTTTAACGGTCTCTTAAATTGACAACTGAACAATGATTTTCGAATTGGTATCTGTCAA
AGGTCTCGGAAAATCCTCAGTTGATAAGGCCCAACGCATCCAATTAGTAGCAGAGTAGGG
CCTCAGCCAGTAATGATTTCCAGGTCCCTTAAGATGTGGCGCGGACACTTATTGCAAATT
ACTGACAAAGAGCCCTGCTGTATTGATGAGGGGGAGAACAGCCAAGTCTCCGTGTTCCCA
TCAGGTGGACGAGTACCAAGAGgggtgtgaaggagagccgggtgtctctctctc
>NODE_192_length_388_cov_10.860825
GTCACAGCGTCAGTCTCAGAGCCGTGAGCCAAAAAAGTTTGTCAACCGCTGCTACACAAA
CCATTAGAGTTGTATAAGGTACACGGAGTTCCTGTTCTTGATGATTCCTAACACTGTAAC
TCAGACAATTAACCATGTAGAACACCAGTGTTTATTGTGTGCTGTAAACATTCATTCTAC
TGTTCTACTAATGCAGACATAAGGGTGCTTCACTATTGCTCCAACTGCAGGAGGCAAAAA
GTCACCTCAGGTCGATGGCACTCAGCCTGTAAACAGGGCTTCCCGTAAAATCAATGATCT
TCAGTAGGAGCTATCAGTCTGTGGAACAGAAATAGCCATGGCTGTGTTGCGTCTAAGGCA
GGGACGTACAGTGCTGTGTGTTTACTTGAGTGTGTGTGAGTAGAGGAGGCTGATCACTGG
CATGTCTGGGAGCATTTCTCAAAGATAGCAGAACTAAAGCATGCAGCTTTGTCATGCATG
CAGTTAGTTGATGCAAAGAGAAGACAACAGCTTACAAGTGTCATAAATATAC
>NODE_193_length_363_cov_10.038568
AATATTATTATTGTTTTGTTTTTATTTTTTAGTATTTTAGTGGTTGCTTTTAACAACATT
CATTAACTGACTTAAAGATTATTGAATATTTAATGTAATTGTAGCATTGTGTTTGTAAAG
AGAAAAAAACCTAGTGAGTTGTGTTTCTTGACTTGTGGATTACCAGTGAAGTGGGCAATC
TAGTGCTAATATATATGAGGTCTTTTTTTAAGGATTCTTATTTTGCGACAGCAACAGCAG
TCATTATAAATGTTCATTTTAGCATCACCTGTCTTCCGTTGTCTTATTCTTCACCTTCCA
CCACACTCTGCATCATCACAGTAACACATCGCAAGTCTGGGGGTGGGACTGAATGTGTGT
TCGCGTGAGTCGAGGTGTGTGTTTGTCGTGAGCGTGTGCGGGAGTTAACAAACCTGCGTG
TTTAATTTGTGTGTCTATGCAAAACAATGGTACCTGTGGGCGAATGTGCGCGATTGTGTG
TCTGTTTCGGTGTGTGTGGTGTGTGTg
>NODE_194_length_703_cov_6.180655
TGCCGGAGAGCTCGTTCATTTGGGCAGCTCCTCTAGAGAATCAGTGAGGGGGTCCATTGG
TGCAGCCGCGCCGATGTCGGGCTGTTTCAAACGCTTTATTGTGTTTTTCAAGGCTTGCCT
CTTGTTGCAGAACCAGACGCGCACCACCTCCCTGTCATAGTTCAGTTTCTCGGCTATTTC
CGTCATTTCCTGTCCGGAGGGGTGTGTGTTCTTCTCAAAGTGGCTGTTGAGGATCTCGAG
CGCCTGCGGGGTGAAAGAGGTCCTCCGCTTGCGTTTTTTCGAAGGCTCGCTGCCGATAAA
CTCAGTCAGGTTCTGCATGCCGGATCGGTGGCGGGCTTCAGCCTCGGCCATCCAGCGCTC
CAGAACGGGCTTAATCTTCTGGGCGCTTTTAGGGGTGATGTCCAACTTCTCAAACCTGGC
AGGATATAAAAGGCCAGGGTTCAGTTTGCCTGTCAGACTGCTACCTATAGTGTTCTCTTG
GGCTTCCTGTGGTAGGAAAAAGTGGCTTCTCAGGATGGTGTGTCTGGGGAGAATTGAGAA
AAAAGAATCTTACTTAGGTGCCCTGCCAGAACAAGGGATAAGCTGCCTGCCTTTTAGTCT
CCTCAACCAGAATGCCACAGGGACTGAGACTAACATCCAGGTGCACATCTGGGACAAACG
CCTCTGTATTCTGCACCTGGAAACACCTCAGCTGCAGCAGCTGGAGGTGACGGTTGCCAG
CAGCGTGTTAATTTTCTGGGCGAGGTTGTGGTTCTCTGTCCCAAATTGGCAAtagtggaa
caaggagatgttgccaatggctagaagtcaaggtccagttgaaccaaagacatatcaaac
ttaatgt
>NODE_195_length_426_cov_9.053990
CCTGACAAAGAAAGGAGCCTCAGTAGTTTCGTGCAGCATCCAGGGATAGAGATTAGCATG
GAGCCATCAGCAGCGCTGCAGTCCCTCCCTACCCTGCTTCTGCTGTCAGACCGCCTCCTC
CCTGCTTGTCAGAAGCTCCGACGAGGAGCTGTAAAAACCTTTTCCCCTCTCCTTAACAAC
TGCAAAACAACACGCACACACCCCGGCTGAGGTGCCTGCTTTTCTGAGGCCTCTGACAGG
ACGTGCTGCAGGCACAAATTGTAATTCATAAAGGTTAAGGGGGTCAATGCCTTTTATTAC
CAGTCTGAGTGCATCCAGCTTGATGGGGCGGGCATGCAAATGGAATGTCTCAGAGTGTTC
TATGCAAGAACTCAGACAGCGAGTGCGTGCGTGCCTCTGAATGGGAGGAAGTAAAAGGTG
GGTAAAGGGTGGTGGTGGGGGGGTGAGATCGGCTGCTCTCTCCACCTTCCACAGCCATGT
AGGACCACACAGCCGCTGCCCGGTTAATTAGACAGTATGACATTGACCTCAGGTAGTTAA
CGGCCACTTTGATATGCGCTGTCTTGCAAt
>NODE_197_length_551_cov_7.197822
AAAACCTTGAATGAAAGCCTGCACTGAAAGTTTTCAGTTTGCTGATATAACAGTCAAGTG
TGTCTATAAGTCTACTTAAAACGCTTAGGTATCAGTGGAGACAGCTGCGACACCCTCGTC
TTATGATTCTGTCGAGACAGTACACTATCAAACCTTTCATACCGTTCCCAAGCTACATTT
CCGGTGACAAAAGCTTTGCGAAAGCCTCCTGAAGGATTCATCTATATCCTAATATTTCCA
ATCCAATTTAACTGGAGCAGCCGGAGTGGTCTGAGCACTAGTTTACCAATCTTTGCTTTC
CAAGACTCTGTGTGCTGAAGGCTTGAGGGGTTCAATCAATGGCGCTTTGATCTCGGCTGG
AACCATAATTATTTAACATTGTTACAAGGATTTCTCTAATCCATCCTACCATTAAATCCC
TTTTACACCCTCATCTTCTGCAGCCTAATCTGCATCTGGGTGCTCCGTTTGTGTCTCTCC
CTCATTTCGGCTCGCCCCTCCTTCCTTGACGACACCCTGACTTTATAATGGACTTGGGTG
CCGAGTTAGAAAATGCCTTGTTTACTGAGAGCAACCTGACTGAACTGTGCTCAAATGGAA
TGTTGCTGTGCAAGAATTTAGAAGTTTTTCTCCGCATTTGTACTGAAGTTTCAGTTAATG
TTCAGTAGAGGCCAAATGGTGacaaggtaaaaaaa
>NODE_198_length_365_cov_10.528768
AAATGAAGCCGAGCAGCTGCAGTTTTCCCTTCAGTCTGGAAACGAGAGGCTTTGTGTCTC
TTGTCACCCTGTGTTAATTTGGGCCCTAATGTATTTTATAAACAAAGGGCTGCTCTCTAG
CCTGACAGTCGTGACACCTTGATTCCAGTGCAGGATGCATGCAGGACGGGGTTACACCAT
TAATAATCAACTGGCAGCCATCACACCATTTTAACCACGATCATTATGATAAAGGGCATA
CACTTAATTACAGGCCTGCTTAATTATAGCTCTGTTGAAGCTCGTTTGTTTGGTCAAATG
CTAATTATACCACCACGCTCTTGGCAAGTCCTCATTTCAATCCACTTTTTGCCGGCTGAA
CAGTGTGGCTTATTTTCATGCAAATTTGATATCTGGTGAATGTTTTGTCTCTCTTCTTTC
CGCTTTTCTGTGCCTTGTGTGAGTGTGTCTTTGTTTCGGAGGTGAACATCTCTCAGACAA
GACGGAATCGGGAATAATCAAGAGTAAtt
>NODE_199_length_470_cov_10.131915
GTGATTTAAAAAAAACATACCTGTTGTAGCTGCAGAGAAAGAGAGGAACTGAGAGGTGAG
ATATTTGTTGGAGAACCTGCTTTTCTCTCTCTCTCTCTCTCTCACTCCATGAAAGCAATG
TGCTGTTGTTTGGATTTCACATGATTGATGCTTGACTTAATCCAGTGCTCTTTGCGCCTT
CCCAGGAGGGTGAGGCGGTCTCTTTGTGCTTCTCTGTCCCATGTGAAGCAAACCAAAGCG
GGAGAGTGAGGGTCATAGCTATTCGGCAGGGTACCAGATCCTTCCCACCGGCACATCTGC
ATGTGAAATCGCCATTTCACCCCTCCACACTCCCTAATTGTTGCTAAAATTATTTGTGAA
ATTGCCTTCCACCAGGAGTGTTTTCCACGGCAATTGTCACACAATTTTATATGCACGGTG
GGCCCACAGAGTTGACACACGCACCTCTTCTTTTCTGCCATATGTGCTCTTTCTTTTCGG
GTTTAATAGTAGCGCATTATTTTTTTCTCTCTCTCTCTCTCCACAATTACCTTTAAGCAA
TTACTCTCGTACGTTCTGCGGGGCAAGTCAACCTGTTGTCATCAATAGCGGGTCGATCCA
AATGTTGTaattac
>NODE_200_length_602_cov_10.328903
TACATGGAACATCTGCACACATGGAGTGAAAATGCGTACTAGCACAAAGAGTCCCTGACT
GTGCAATCTGCATCACAGTATTTCACCGATAATGAAAAGTGTGGAAAAAGGCAGCGGTGC
TACTGACTGTATACAATATGGCTGATTTAGTGAAGTTTGGGCAGTTAGTCACTTGACATA
AATAGCCCTAAGAGGTTAATTTACCTGTCACATTTTACGTGTAAAGTCAATCACATTTGT
TCCTACTGCACATACTGCCTGTACTGTAGTAGAAAGCTATTTAGCGGGGGATGTTGCGCT
GTATGAGGGTGATAGGAGTAATCAAGGAGAGGAGGGGGCTTCTCCATAGGAAGTTCCTGC
AAACAGAGTGCACCCACTTTTTAAACCCCATTTGTCTTGTTAATGCTCCCCTCTGATTAC
CTGATTGCACTGGATGACTGTGGAGAAATCTGATTGCGTAAAATTATATAGAGCAAACTT
TTGATTGGGGAGGGATCTGGCGAGCTTGCTGCCACCATTGACAGGCTTTGTGAAATTTGG
CCTCGCTGATTTGAAATCAGCTAAGTGTCACGTCCCGTAATTGTAATCAGAACTTAATTT
TTTATCCTTGTTCTCTTTCAGAGCACAACTTTTCTCACGCAAACTTTTAAAGCTTGAACA
ATACTGCAGCCATGTTCCACATACAATAACGGAAAATACAAAGCGATTTTTCACTAAGTT
ATAATCCACATCTAtatggctcagtg
>NODE_201_length_376_cov_12.305851
AGGATTAAGAGGCAAATGGGATGTTATTATTTTGGAATAACTGTTAAAAACTTTACTGCT
TTACTGTTAGTTTTTACCAAAGACGTTAATCCAAATATAGCAATGATGATTGTGTTGCTG
ATTATCTCATGACACACACTGAAGCTAGTTGTCTTAATTTCCAGGTGAAGTTGTATTTTA
CGAAAACCGTGGAGGAGCCTTCGAATTCTGAGGCTAGCACTTCAACATCCGTCACCCCGG
ACGTTAGCGACAATGAGCCAGACCATTATCGATACTCTGACACCACTGACTCTGATCCGG
AAAATGAACCTTTTGATGAAGAGCAGCACACGCAAATCACAAAAGTGTGAACTCTTTTTA
AACAGGAAAAGAAGAAATTATACACGAAAAAAGGAGAAAACTTGAATATAAACTCAAAAG
AAGAACCTTTGTCCCTTCCCTCCCCCAGACGGCAATAGAATATCATCATGTCAAATGCCA
ATTTTAGGGAAAAAAAGATAAATATCCTGACCAATATATt
>NODE_202_length_294_cov_1.612245
CAAAAGCAATTTACAACTTCATTTACTAGCAGCTTTAGTTCTATTTATTTATTTTACTGT
ACTTTAACAAAAGAGTAAAGATCTGTCTGGAAATCGAATTTACCCAAGCACAAAATAAGA
GAGAACTTAAGTTTCTATTAGGTACATAATAGCATTTTGTTCCATCTGTCCTTTACATGC
TCTCCTGCCCTCTCTCTCACACCCTTTCCTTCTCTTATCCATTTTCCCTTCCTTTCTTCC
TCACTCATGCCCCTTCGTTCCTTTTCTCCTCTCCCTGCTTCCCTTTTGTCTGTTTTATCA
TCCATTCGTGTTCCAGTCTCCCCAACAAATGGCACCCCTCTTTTTTTCCCTCCTATACCC
TCGTTCTCTTCATTCTTTCCATCTctgtcctctattttccttcacccttgccttctgtcc
cttttccgctgccttgcc
>NODE_203_length_761_cov_6.282523
ACAGTGAATTATGTAAACACGAATGATCTTAAATCAGATTTGTTAATTAACAGATTGCAA
CTGATTTGAGATTCGTGCTTATTTTCCGTCAGCACAACTATTACGGTTTTTAGCTTCAGT
CACCTTACTTGGTTGAAGTATTATATGAAAGTAAATGTCAAAGTTTTCATAGTTTTACTT
TTGCTTTGAGGAATTTTTATCACAATTATCTGCTTGCCCTTAGATGTATTCACATCAGCT
CAATTTTGGAGAGCACATCAGCACTTATTATGTATTCTCGTTAAGTGGAATCAGAGTGGT
GCATCATCTACAGGAGCGTTCCTTATCCATCTGTATTTGCCTTAATATTCGGTGTATTTC
TGGTGTCCTGTTGTGTCAGATCAGCTTTAAGATAAGCAGTGTGCCATTTCAAAATTATCA
TTCAGGGAAGAGGTAGCTTGTAGTGTAAAATCAATAGCTGCTTAAAATTCATTGCCAGGC
AATCCATTTGCCCTTTATGTTGCTAACCTTTCACTTAAATATGCACCATATTAAGATTTC
ATTATATACAATGAATGTCACAACAGTTTGCCCACTATTTCTCTTGTTTGCATGGGTTAA
CTGCAAATCATTGCACTTGTAATGTCTGAAAAATGACTTTCATTAACATTATGCAGGAAA
AAATGAAAAAATATATGAGCCCAAGTAGCCTAATAGGTATTAAAAGGCAACACAGGATGT
GTGTGATGTTTTAGTTACAAAGGCCCTTCAACAGACTGGGTGGGCTGCATGTGTCTGACC
CCAGTTATGAAAACACAGCATAACACAAACATGCAGTCTGTATACCAGTGCTGCACATTA
CACCACATACTTTGTTGatataattcagtgcaaatgtaaaaatcatgtctgcatgtaaaa
tcatg
>NODE_204_length_727_cov_3.416781
AGCCAAAACATGATTATTGACATTGTAGTTGAAAGATGGCAGTTTGACTGTTATCCTGCT
CGGAAAATGCCTTTGGCTGGCTGAAAACAAGGTTTTTGACATGGGACATGTAAAGTGAAT
TTCTTTGACGGGAACCAACTTGAAGCAGCTTCTGCCGTCACCTGTTATCATATTTGTAGA
CATTGTGAAGCCAAAACACGATTGTGAAGATTGTAGTTGAAAGATGGCAGTTTGACTGTT
ATCCTGCTCGGAAAATGCATTTGGCTGGCTGAAAACAAGGTTTTTGACATGGGACAAGTA
AAGTGAATTTCTTTGACAGGAACGGACTTGAAATAGGTTCTGCCGTCATCTGTATCATAT
TTGAAGACATTGTGAAGCCAAAACATGATTGTGAACATTCTAGTTGAACGATGGCAGTAT
TGCTGTTATCCTGCTCGGAAAATGCCTTTGGCTGGCTGAAAACAAGGTTTTTGACATGGG
ACATGTAAAGTGAATTTCTTTGACAGGAACGGACTTGAAACAGGTTCTGCCATCATCTTG
ATCATGTTATGAAGCCAAAACATGATTGTGAACATTATAGTTGAACGATGGCAGTATTGC
TGTTATCCTGCTCCGAAAATGCATTTGGCTGGCTGAAAACAAGGTTTTTGACATGGGACA
TGTAAAGTGAATTTCTTTGACGGGAACCAACTTGAAACAGCTTCTGCCGTCATCTGTATC
ATATTTGAAGACATTGTGAAGCCAAAACACGATTGTGAACATTGTAGTTGAAAGATGGCA
GAATTGCTGTTATCTCACTCCGAAAATGCATTTGGCTGGCTGAAAACAAGGTTTTTGACA
TGGGACATGTAAAGTGAATTTCTTTGACGGg
>NODE_205_length_382_cov_4.133508
ATGCCAAGCTGCTGATTGCGGATCCCTCTGAGGGGCGGGGCTTCAACTTTCACACTCTAG
ATTTTTTTTAAAAAGCCAGTGCTTGATTTCCAATGCTCCGCCCCCCAGCGGCATGCATGG
AGGGGTGTGTGCGTGTACGTGAGCATGTGTGATTGCTTTGTGAGACTGTGTTCTGTATTT
GTGGGTATGATCACCAGAGTGTGCTAGAGACTGTGTCCTCCTACTTGTCTTAACTGATCC
TCGTCTTATGGTGTGAGCTTTCAGCCTAAGCAGCTCTAGCCAGGTGCTGCATCTGTCTGC
AAAGGAACCGTAATCAACGGAGGCAGCTGGAGAGAATACACACACACAGACAGACACACG
CCCGCGCGCACACACACACACACACACAGCCCACACCCGAAACAAACACAAACGCAACGA
CAACAACGACAACAAGAAAAGAAAAGAAAAAATAAAATAAAACAAAACAAAACGGGACAC
GTAAAACAAAACGAACagaggaaaagaacaaaactggatgaggttt
>NODE_206_length_145_cov_3.234483
TGGGAAACAGCAAAGTTGCAATTCTTTGATCTCAATGTTTACAAACATGTTTTGGCTTCA
GAATGTCTTGAAATATGATAAATATGAAGGCAACAGCTGTTCCCAGTCACTTTGTGTGAC
GGACGGGGCAGGAGACAGCACTTTCCAAAAGTGTGCTTTTCAGCCCGCGAAAAGCTGTTT
TAAAGCATGGGAAACAGCAAAGTTGCAATTCTTTGATCTCAATGTTTACAAACATGTTTT
GGCTTCAGAATGTCTTGAAATATGATAAATATGAAGGCAACAGCTGTTC
>NODE_207_length_668_cov_6.782934
AACATTTTAAGAAGTTTAGAACACTGGGAAGGAAAAGAAAACGTACATAAGGGTAAAGAC
AAACTGAGGGCACTTAGCAGGCTGCATGTGGGGAAGCATGATGCTTAAATCTGAAGAAAT
CTTTGTAAGCTTATTGTGATGGGCAAATGGGATAGCCCATCTCCTATGGTACATCCCATG
AACCTAAAAAACCCTAAATAAAACATCAGTATTAAGTTTGGTCTATCACCAGAAGCTGCA
TTAGGTCTCTCCTCAGTTTGCTCCTTAATTCCATCAGAGTAATCCCACGTTATTGCCCTC
TAACAGTACCCTAAACGGAGAATAAAAAGTTTGCTCCCCTCTAGCAGTGTATTACCAGGA
AACAACAGGCCCTCTCCTCATTAAGTTATAGATATAAATGCTCCAAAGCATGAAATTACC
CCCGAGCCTCCCTCTCCAAATAACCTGGTTTGCAAACAAATGATCCGAGCACAAGCAGTA
AAAGGCAGATTATTAAAATAATAGGAGGGATTTAAATTTGCATCCACAGAACAATTCAGC
AAAGGACTGTGCAATTACTCCTCCCCTCCTCCTCCCCTTTTCATTCCACCTTTCTACTGG
CAAGCCCAGAGTCCCTCGCACTTATGTGTCCATCTGTTCTTTCTAAGAACCAGATATTGG
TATCTTTAAGTGTGTCAGTGTTAGTGTTAATGTGGTCAAACAGCGGAGTATGTGCACTTC
CCTGGTAGTGTTGGGTATTATTTTTTAAGTTAATGAataccacaattaatttacatactc
acagtgtcttatcctactcggccctcacccta
>NODE_208_length_657_cov_5.487062
TAAACACTGCAAGCCTATAAGACCTCAATCAATCTTATCGGGTAGTAGGCTGGATTTGCA
TGATAAAAACAATCAAATTTGTGGTTTTGAGAGATGATTGCTCATGGTATCCGGCACCAA
CTGCTTTTCACAGCTAATGCTAATGCATTATCCACAACTGCAAGAGCAGCATCGCACACT
GGCTTCAGAATCCATTAATAGTATATTCCTATTGAAAAAGAAATCTCAAGCACCATAATG
TTACTCCATCAGCTTATCCTGTTTCAGCAAAGCAACACTGTGCACTGAAAATACACCATC
ACTGACAGAGAGAGCCTAATCCAGTGATTGGTTTTACCTTATCACACAACTTAAGGAGTG
TACACTTCTAAGCTGACGGATTGAACCTCTGTTCGATACAGGTTTGCAAAACTGAATCTG
TTGAGCCTCCAAGATTTGATATGGGTATTTAAAGCTCTGTGCGGCATTAACCGCAGAGCA
CAACAAATAGCCTGCCTTTTAACAGGGCTAGGGAATCCCGGGGCCAGTTGGGATGCAAAT
TGAAATGATCCAAGAGTGGATTGAGAAGGTGAGGGTGGGCTTGGATGGGGCTGTGGAGGG
TGGATGTGGGAGTGGTGAGGAAAGACGGCTGTAGGAATGTGGGAATGAGACGAGGTGGTA
TGAGGCTTGCGGTGAGGGCTGGCAAGGTTTTGAGGAGTTAGCTGTGATTAGCCTCAAACA
CTGACTTATGACTCGAGTGACAACAGTTTTGCAACAAATCGCAGCGGAGAATGCGTCGCC
GGCGTGCTCCTTCCCACCTCg
>NODE_209_length_530_cov_8.875472
TGCTTTGTCTGCAACTGAGATGACCCATGCAGAGTGGCATGTGCCAATGTTTTCTAGTCT
AGGATATGATGACACACCCAAGGAGAACACTTGGGAAGCTTGAGTATAAGCACAGTTAAG
ATACAGTTTTCCAGAAAAGTAAAGAAATAAAAATGAAGAAAAAAAAATGCAGGAGCGAAG
GCAAGTGTCAAAGCAAAATCTGACAGGAAAGATAAGAAGGAGGAGTGTGGACTGGCCTTC
CAATGGCATTGTGTCTGCTACTCAACCATGCTACATAATGGATGGGATGGGAGAATGTGA
GTGCTGCATTAGACAGGGTGGGCTGCAGGGCAGGGCGGACACTGAGGACACTCCAGAGGC
ATCCCCGCTCATGCCAGACATGCTGTTAAGGCTCCAAGGCTTTTCATAACCTTCAGTTGA
AAAACAGAGAACGTTCTGAGTACACTGCAGCACTAAATCCATGACAAAATGTTTTGGTGT
TCCTCACTGGTAATACTACACCTGTTGCTTTCTTGTTTTTGTCTCCAAAGAAACAGGTCA
ACACAGACTTGAGACAGATTATTATTCTCCATGCATTGAGTGCATCAGGAGTACAACAGC
ATGCACCGGGTGGTACTGGAATGGTTTGGAGTATAACACTGTAAAAGACTCAGAAAGGTA
GGCACCTCAGGCAg
>NODE_210_length_411_cov_7.048662
ACCTCATTACCCTCAGATTGAGGCCATATAACCTTAAACCCACAGAGAGAAGGTGGGGAG
GGATGAAATGTTCTTGTTTTCTCATGTGCACTGAGGCGTGTTTTTCAAGGTAAATATTCT
TTTTCCAACATGAAATAGGTCTTTGTTGTTTGCCGAGAGGTAAAGAGGCGGAAAAGTGAG
GAGGATCTGAACTGGTTTCCATGTCAAACACTTCAATTCACCATAGAAACTCAGATCTTA
ACGCGGAAACTTTATTAAACTGTGATGGTGGATTGATAAGGGCCGAATTTCTATCGGCCT
CTTTTTATTGTGGGCACCAGGCGGGCTGACAGAGGTAAATTGCTCTTTTAATTAAAGCAA
TGCACCAGGGGAAATTGCTGTCTGAATATTGTCTCAGAGATGGGGGCCAGTGACAGTTGC
CTGGAAACTTCAATCTGTCCACCCGCATTTATTCCAGATCACAGTTATGAGATAAAGTTT
AATAAAAATCTTTTCCTCCGCCACCAACGAAATGAAATCCAACCCTTTCtgaacaagtga
acacaatgagacagg
>NODE_211_length_372_cov_3.365591
CTTACCCAAGCAGCTGCCGCCGCCATACTTCTATTTGCCAGCACCACAAACGCCTGACTT
ACCGGACAATGAGATATTCAACAAATAGCCCATCCCCTGCCCATCACAATAATCACCCTG
GCCCTCGCCCTGAAAATTGGCTTAGCCCCAGTCCACGCATGACTCCCAGAAGTCCTCCAA
GGACTAGACTTAACAACAGGCCTTATCTTGTCAACCTGACAAAAACTCGCCCCCTTCTCC
CTCCTCCTTCAAATCCAACCCTCAAATCCAACAATACTAATCCTATTAGGACTGGCCTCA
ACCCTCGTTGGCGGCTGAGGAGGCTTAAACCAAACCCAGCTACGAAAAATCCTTGCCTAC
TCCTCAATCGCCCATCTAGGATGAATAATTCTAATTATCCAATTTTCACCCTCCCTTACA
CTAATGACCCTAATTACATATTTTATCATGACCTTCTCCGCATTCCTAATTTttaaatta
aacaaatcaactaatatcaactcactagcttcttcc
>NODE_212_length_446_cov_10.275784
ATTTTCCTGGAAGTCAGGAGATGCACGTTTTTTATGTTAATATAATAAGGAAGTCGCAAA
AAAGACATATACTTTTACTCTCCTAATCTGTATTTCCCCTTATGTAGGCAAGATGTTTCC
AGATAAGCACTATTAATCATTCCTCTGCATCTGTTCGTTCTTGTACACTTTCACCTGAAA
AGTCTTTGCACTCGGAAAATAACGCTTCTCCTCGCAATTGCCTGACACATTATCTCATTA
AAATGTACAAAGAAAACTCCTTCTCTTTATCTCTGATAATCTAATTAGCATCAGCCAGAT
GGTTTAATAAGGGATATCGGCGCCGTTTAGCCTCCCAAACGGCCCGCTGGAGGAGAACAG
TGGAGGAGGCTCCTCTCCACTCTCCTCTTCACTCTGAATAGCTCTCCAGGGTTCACATTA
TTGCTTCCTCTGCCTGAGGCGAACCACTCCAACTCAGGAGTTTAGGGAGGATGAATGCAT
CCAGGAGAGAGACATGCTCAAAGTGAATCAAATAGGCAGAGATGTTGGATACTGCTGGGA
ATGTTTTAAACCAAAtaatggcagataactgacttcacctttagttcccc
>NODE_213_length_472_cov_5.252119
TTCACTAATACCTACTACTCGGATTACCACAGCGTCATAAGTATTCAACCGGACTCATAT
TTTCCCTTTCTGCCTTTTTAACCAAATTGGCTGTCTTTACACTGTAAAGCAGCGATATAG
CCCTCCTTACTAAGGGCCTATGGGGGATCCACGAAGAAGAACATTAAAATGCAGCGATAG
CCTTGTTGCAAAGCTCCTCTCTATTTCTTTCTCTCTCTTTCTGCAGCAAAGGCTTCTAAA
TCATCCAGCCTCCTCTATTAGACGGGAGACTTATTGAGGTAGAAACCATAAAAAATGAAG
AAGGGAAATTTAATCCCTGAAATATTGATTTGCACATTAATATCAGATAGGCAGAGGGCA
ATCTAGCCGGGTGGAAATGACACATTGTCGACCCCTAGGAGAGGCCCGAGCCAATCTTCT
AGCTGCATGTGTCTTAGACCCAGGAGTTATAGGACAGACTCAGCCCCTGTCTCCCTCTCT
CTCTCTCTCTCTCTGCCTTCCTCTCCCATCCTCTTCTCCTCCCAGTACCCACTCATCCCT
CTCACTCCCCCCCCTCTCCATCCGCACCCTTAATGAAGGCTGCAATGCTGAAAATGCATT
AGCTTTTAATAATCAa
>NODE_219_length_545_cov_8.310092
GATGAATGCATTCCTCATTTTATTGTCTCCATGCCCCATTCAAATTCGATTATGATTTCA
TATTTCACAAAGACAGTACACCACGAGGATGATTTTTAATTAGAACCAGAATCAGTAAAA
AGAATGGGGCATGGAGACAATAAAATGAGGAATGCATTCATCCATGGGATGATTCTTATT
TAAGATCTGTGCCAATGTGCTAACAGCATTAATGAAGTTATAAAGAATTATGAGGGGAAA
TCAAATTTGCCTCGCCACTTGAGCGCCACTAAAATGCCAAACAATAAACTACCAGATTGC
AAATTAGATCAGTAAAAATATCAAACACATTGCGGTGCAGGAAAATCCATAATTGCATTT
AGTGCCTGGCCTCTCCTGGGGGAAGAGACACTAAAGATCATCAGCAGGCTACACGGGAGC
CGCTATTGACAGAGCGGTAAAAATCGACAGGCTAACTAAATAAACACTCCAGGCTCCATT
AAATATTCAACGGCTGAGATTTGACAGTCTAGCGTGCCTGCCTCTCCCCATCGCCTCCAT
TGGCTTCTCTCTGCAGCACATCTTCCTCCCTGTCTCCCCTCCTCCTGCACACCTCCCCCT
CCTCCTCCCCTCCTCTCTTCCCCCTCCTCTCCACTGTGACTCCTGACAGCAATAAATGAT
GCGGTGCCTGAGggcgctgctccagtggg
>NODE_220_length_423_cov_5.737589
TGGGAACCACATAGGGAGAAATCCCTGGCTGATCCCGGCCAAGACACTTTGTTTTTCTTC
CCTTCGCTCCCACCCCTTCCCTCCCACTCTTTCTGTCCATCCATTTTTGGGTTTTCATTT
TTATTCATAGGGTGATCGGGGTGGAGGGAAGGGTGTCAAGAAAGCAGGGGGCAGTTTGTG
TGGGTGTGTGCGTGTCGGAGGAAGGGATTGTTAGTCGGCTGATGCCAGTGGATGTAGGTG
CAGGCCTCAGACCAGGCCTGCCAACAATAGCCACAGTGTTGTTTGGGTAGTTGCGTCCAG
GACTCTTGGACATTCTTCCCATGTCAGTATAATCACTACTGGGAGGTAGCTCCATTACGG
ATTACCATATCATTAATAGTATCCATGACTTTTGTTCAAAGGCTACTTGTGTAATGTTGC
CTTGTGGATGACGGCTAATCCGCTGAGCTGCAGCTGTAGGAAAGAAGAGGGGTAGATCCC
ACCACCAGTCTCTCTGCCTCACACACACACACACACACACACACACATATAGACACCCAC
ACATACAAACACATATAGAGGCATCTc
>NODE_221_length_615_cov_5.847155
AAGTTCTGGAATAATTTTCAAAAAAATGTGCATGTCTAGTACGCGCTCCATAACCAATAT
CAATAAGCCTTTCATGTAGAGCTAACAAAGAGGCATCACATCTCCTGGCACGGACACGGT
TGGTGTTGTTGAGATGTAATTGAAGCTGCAAGGGTCACATTTTCGGAATAGAAATTACAG
TCTTGTCTTTGACTTGTGTGGCGTGAACCAGAGATGCATCCCACAGCCCTTGTGTCCTTC
ACAAGCCTTTATTATTTATAACGCTCACTCTTTGAGCAATGACCAGTACTAATGCATAAC
CTTCTGTCCTTCTGGCTGATTCGCTTCCTTTGAAACCAAAGATTGAGGCAGGAGAAGTGG
GTGTATGGTGGATGAGGCAGGGGTGTGGGCGGGCGAAGGGGGAGAGCTAGTATAGGGCAG
TGGAGATCCAGGCTATCGAGAAGTTATTATGTTTTTTCCCTTTATATCTGAGGATGTGGA
ATAACACTGTGATGCTTCTTTTCTCCAGAATAGAGTTATGGGCTTCAAAGCAATACTATT
TCCTGACGTCCCTCCTTCCACTATTTGTCTGCTCCTACGGAATAATGTGCTGGGAGTGGT
GTGGAGGGGTGGGGTGTCTTTTAGCTACATGATTATTTGCTTGTTTCCACCTGTACCCAC
TCAGCTCTGTAAATATCACCACAACAGGGGAATACAGtaacaacgaatacagtacttttt
ccagataaactcatttcgagataaactccgtttagctca
>NODE_222_length_548_cov_5.782847
CACATTATCACTATACATAATATCATTATATGTGTAAATGTATCCAATTTAGATGTGTTT
TACATCAAAAAATTGACATATTTTTATTGATTTTACTGCAATTTCTGTGCATTTGAGCCA
AATTGTTACGTGTACAAAAGCTATATTGTGTATTTTATTAAATTAATATATAGTTGTGTT
GCAATATACATGGGCTTATATTGTATTTGGCAAAAGTTGCCTTAGTAGCTGTCGAACTCT
GTGAGTTTGCTTTAGTTTGGGTTTTTTTGTTGGTGTTTCTTTTCATCTCTATTCTGCATC
TTTGCAGGCTGGCTTCAGTGCTTTTGAGATGTCGCCTCTTTTTACCCTGAGATCCAGCTG
GATCAAATACAATAACTGTTGAAAGCTTAATGAGCCAGCTGATCTAGAATACAATTCAAA
CCAACGACAAAAAGCAACAACCACAAGATAACAGTTTGAATATTTTTACTGAGCAGATTT
TTACAGGGCAGCTATTTTCTTTAACAATAACTAGTATGCGTAGTTTGTGTTCATTATGTT
TTTACTTTTCTTTCCAAAAAAGAAACCTGCCATATGGAAAGTGGAGTGGTTTCCTTGGTG
Atcataaaactgccttactgtcgctgcagagagcttgtggtatctgtggagcttgtgact
gcttataaagccctggtccaccagaatgtgca
>NODE_223_length_213_cov_5.267606
ACCTTGTTTTCAGCCAGCCAAAGGCATTTTCCGAGCATGACAACAGTCAAACTGCCATCT
TTCAACTACAATCTTCACAATCATGTTTTGGCTTCACAATGTCTTCAAATGTGATCAAGA
TGACGGCACAAGCTGTTTCAAGTCTGTTCCTGTCAAAGAAATTCACTTTACATGTCCCAT
GTCAAAAACCTTGTTTTCAGCCAGAAAAAAATTCATTTTCCGAGCATGACAACAGTCAAA
CTGCCATCTTTCAACTACAATCTTCACAATCATGTTTTGGCTTCACAATGTGATCAAGAT
GACGGCACAAGCTGTTTCAAGTCCGTTCCTGTCAAAGAAATTCACTTTACATGTCCC
>NODE_225_length_495_cov_7.507071
TAAGCTCTATGTTAAAGGTTCGGTCTAATGTGCAACTGTTTGTATGGCTCTTAATTGGAA
TGCATTTCAGAATGTGTAAACTTTAACCCAATCAGGTACAGACGATTGTTGGCTTTCATG
TCAATCTGTGAGACTGATTGGTTCTGTGCATGTACATGTCTGAGGCTCTACTTCCAGCGA
GCATAATGTGTGTGTGTGTTAATATGTGAATGCGTGTGTCTGTCGGTCAGTCAGAGCGCC
AGCAGCGAAGGCGAGTTCAGGGAATCAGATGACTGCTCGCTACTGCTGTTCCGCTGGTTG
GCACTGACCCCGCAGGCTCCCTCTGGGTAGGTGAACACAAATGAAGATGTGTATGAGGTG
TTGTAGCTGCCAATGGCCACATCGTCATGGTTAACACCACCACCACTGTCGCTGGCCATA
AGGCATGGCCCACCAGGTGCTGGCTCACTTGAGCCATAGAAAGAACTAGAAAACTCTACC
TCCTGCATTAATCCGGGCTGAGGCTGCGGCTGGACTTGCTGCTGCTGAACCGGAGGCTGG
GACTGTGTGGAGGCCGGATGGGCTGTGTAGGCAGGAGGCAGATAGAAAGAGTCTTCcttc
acagtcaagcccacaatggagacaggaggttgtaaggtc
>NODE_226_length_620_cov_3.511290
CCCTCCCCTTGAACCACTGTAATTTGAGGCTCAACTACCACCATCGTGGTGGTGGTGGTT
GAAAAAAAAATCAAAGTTTAAAAACTTCACTCCTGGCATTCCTCGGCCACCTTCCGAGGC
ACAGACCGGCGTCCTTGCCGCAGACTGCAGCTCCTCTCCGGGAAACGCTTCATTCGAGCG
ACGGAACGCGGTGTGGAAACCCAAACGCACCGAGGGGTTCGGCTCTCAGCGAGCCTCCCC
TGAAGTCGGAGATGCACACATGAGGTCCGTCTGCCTGGGTGGTCTCTCTACTTTAGTGAG
CTGTTGCTAAGCAGCTAATAATAGTCGTGTTTGCTGAGTAATTTTTGCCCTTCTGGAACC
AATCAGATGCAAGAAAGTCCTGCGATCTGACAGCCCCAGAGGCGGGATCTCGAGTCTTTT
TTTTCCTCCTTTCACCCCTCCTCCTTCTCTGCCTCCAAATGGAGAGAGGTCTTTTTCTCC
ACTTCTATTGAATCTCAGAGTTGGCCGTGACGCGCGGCCCAGGGGAAGACCACATAGATC
TCACCAGAATGCTACGACCATCGAGGTTTCTCACCCGACGACTTGTGTATGGGAACCACT
CGGCGCGCCTCGCTTTTTGAGAGAAACTTTATTTTATTTTTTTAAGAGACACGGTGAATG
CGGTGAAAGCGGCGGAGACCTCCGGATCACGAAATGTTGGGATGGAAGGCGCAGACTTTG
ACTCGCCGTCTCCAACAGGAGTATGAAGCCCTACTTCGCGGGTg
>NODE_227_length_524_cov_5.011450
AGCAACCAATGACCAGTGTCAGATATGACATACACAAGGCCTGCTCCTCTCATATCAGGT
CAGCACTTACATCAAATGAGAAAAATATGCAAACACTCAGTGCCTTTAATGTGAAGGGTT
TCCATGCAGGGAGGGCACATGTGTGTAAAACAAAACAAAAATTTAAAAAAAGAAAAGGAA
AAAAAGGTCATCCTTAGCAGGACGGGCAAAAATGGAGTCACAATGGATAGTAGAGCTTAC
CAGCAGTGGCAGGGTTGATGCAGTCAAAAAGGGTCCCTTTCCTTTAATTATTTACTTCCC
TATCCGACATTGTCCTGCAAGAGGTAAAAATACATTCATTTGAGGGACCCTTTTCTGTGA
ACCAAGCAACCAGGAGCCCGTCCACTCGAGCATCGTCAGCATTGTGGAGAGAGAGCGTGG
CAAATCGATTGGCCGTGGCTGTCACTGCATGTGTGTGTTTGCACGTGCTTATGTCTGTTT
GTGTGTGCGAAAAACAGAAAATATACTACTTCCATATAGCGAGACTTCGATCAAAAAGAC
TATATAAATCCTTTGTTCTTTTTTATCCTTTGATAGTACAATGGCACCCATATGGCGTTA
Acttatggataaaatatgggagtcatgattcagtgtctgcagcgctgtatccctccctgt
caaatact
>NODE_228_length_314_cov_16.923567
TGTGTGTGTGTTTGGGCGCATGTGTGCGTGTGCGCACATTCACTTACACTTGTGTGTGTA
TGTGTGTGTGACTCCATGTGTGTGATTCATTCCAGGGCAGTTTTAGTCCTTATAAAATAT
TCATTTTGGTTGTGCAGGGCCCTGTAATTGCCATCTCTCACCCTGAATTATTTATACCTC
GCACAGACTGACAAAGCTTTGCCATACGGCCCCAGATGAATCAGAAAGCAGCCATCTCTG
CTGCCAACAGCACTGGGCTTTCACACAAATATGGCAGCCACGTCTCTCTGCCTGGCCTCT
CTTAATTTGACATTTTCTTTTTCCCCCTGCCTTTGTCCTAGGTGCACAGAAAGGTTACCT
GTTAGCTTTAAGCACCGACCTGCTCTCTGTCTTTCTGTCTCTATCCCCCCCTCTACCTAC
ATGACAGTCCACAGTGGGTGTGTTTTTTTTTTTGTTTt
>NODE_229_length_622_cov_6.561093
GGAATAAAACTCTGAGTATACAAGTCGGTGCCATTTTTTTCTGTAAGCAATATGAGCTTT
TTTGAGGGATATAATGCCCATTACTCTAGGGTGAGTGATGTAATCAGTGGACCTGTGTGA
CCATATAGTCAAGGAAAGGCATTAGAAGGGTAGAAAACAAAGAAAGAAGGAGCAGAAGCA
GAGTGCCTGGAAGGAGGGCAGAGTGTTGGGAGGGCGGAGATAGAGAAATGGGGGACGGTG
GTATTTAGTATGCACGGCCAAGCTGCCCCATCTGCTTAGCGCAGCAGTCCCTGTCGTATA
ACTGTCTACAGGCCGTGGGCCACATAAAGAATGTCTCAGATTTGATGTAATTCCGCAAAA
TTAATGACAGCTTTACTCGGTATGGGCCGTGAGGGAATGATTAGTGTTTGATCGTCCATC
TGATCAGTTCCCTTGGCTGGCTGCAGAGAGATGCTCCACTATATACTGGTATGCTGCCTA
TGGCAAGCACACATGCACGCACAGATACACCTATCCCAGAATAATTCCTGGGCCCCCATG
CTCTAGTTTATGTTTGGGTTCTGGTTTCTGTTTCCCTCAACAAAGACAACCAATATGTTG
TTAAATTCTCTGTGCTGTGACACATCACATCGAAATGAACACCTACTGATGGGATGGATG
CTGGTCCCACTAGTGATGTGATTGTGTACAGGGCATTTTTATATCAGGCTGTGTGGTATT
TCAAGGGAAAGTGGgccaaccagcatccaatttagagaactcagag
>NODE_230_length_307_cov_1.921824
TGTCAAGCAACCGATTTGTCAGCTCCTACCTATGCACTCTTGGTATATTTATGGCTTAGA
TGCGTCTACTCCATATCCCTACATTCCATGCCTTTTCCTGAGGAGCAGTTACCCTTCCCA
GTGCAGGAGAGATGAAGGGAGGGGCGGTCGGGGGGGGGCCCACACTCAGGCCAAAGGGCC
ACTGTGGCTTTAAGTGTGCTCCTTGTGTGGCCAGAGCAGCCATCGTGCTGATGCAAAGTG
ACAGGGACAGATGTGACATATCGGTTCCGACACACTTCCATACCACCAGTCACAGGCTCG
GGGTGACTCACATCCCCCTGCTCTGGTCCTGTCCCCCCGCTGCAGGACAACACAACGATG
CTCGAATGAACCTCGCCATCGCCCTCACTGCTGCCAGGTATGGGGCTGCCATAGCCAATT
ACACTGAAGTGATGCACCTACTGAAGAGGGc
>NODE_231_length_475_cov_12.827369
TAAGAGCATCAACCCTTCAGGATGGCCTCAAGTCAGTGCCACAGACGACACGAAGTAAAA
CACGCCTCCGGCATGTCACCATCTCACACACTCCACCAGATTTCTGAATCGGAACAATTC
CCGACAATGTAAATAAAGAAACCACAGCTGACAAACACAGGTTTGTCTAGGCTTATTCAT
ATGTTTTATTTGTATGTATTTGCACTTACCCTCGATTTGCCTTCTGCGTCCATTAAGTGT
TCCACGTACGTTACCTCACCCACTACAAATCAGATTCCAGAGACGACACACACCAAGGGG
AGAGAAGCCGAGAGAACAATGGGGGTTTAGAGCAGAAACACAAGAAGGGCGGCCGGTGAC
AGTGAGCTCAGACTGCCAGTCCTGAGCCTTCCCCCAGCACCTCAGCAGCACAATATGGTA
CAGGTCTACAAAAAGCAAGCTTGAGTCTTTTTTAACAAAAAGAAATAAAGACTTCTTAGC
CTGTCCTTGTTGGAATTCTCCCGAAACACCAAAAGCAATAGACTGAGGACAACAACTGTT
GAAATGGCCGACAGCCTTCCTATTTTGATATAATACCCTGAAACACCACCTTCTACCTGA
AGATAATTGaccaaataat
>NODE_232_length_447_cov_7.505593
CTGTGATTTTGTTTTATTTGTGTACATTTATTTATTTAAATTTTTTACAATTTATTTTAT
TTTTTTTACAATCTTTTGACCTTCCACCTTTGCCCCGCCGCTGACCCCCGTCTCGTGTGC
ATTTCGCAGGAGAAGACGAGTGCCCTCAGCCTGAGCAACGTGGCTGGGGTCTTCTACATT
CTGGTCGGAGGACTCGGTTTGGCCATGCTGGTGGCCTTGATTGAGTTCTGTTACAAGTCC
CGAGCCGAGGCGAAACGAATGAAGGTGGCAAAGAATGCACAGAATATTAACCCAACTTCC
TCGCAGAATTCACAGAATTTTGCAACTTATAAGGAAGGTTACAACGTATATGGGATCGAA
AGTGTAAAAATTTAGGGGGTAGGGAACGAGGTTTTCATAAATTCCCCCCAACTGCACGCT
TTTTGGCTCCATCCGTTCCATCCTTCAGTGTTAGTGAATGAAGAGGTTGGCCAAAGGATC
GTATGTACTGGTGACTTATGATTTAATGAGAGAAAGAGATATCCCCCTTTTTTAAAGCTT
TAAAACTGTGTTCGTCCATTTAAGTTTCCTTGCTATTTGAAACCATTTTCa
>NODE_233_length_434_cov_5.930876
ACGTTACCCCACGGTGTGTGTGCCCAAGGCAGTGGGCGCCCTGGCTCCTGTGACTAGTGG
GTTTGCTCCCTTCAGCAGCACCACTCATCTCCCTCTTTAATGTCATTTAGCTGCAGGGTG
GCCAGCGCCTCACTCGCCCATTAATCCCATTCCAAATGCCATAACATTTCCCAAAAAGCC
CCTGCTTCTTAAAGCCGATAATTAGAATGTCTATTTAAAGTTCACCGCTCTCCCTTGCCG
TTATCAATTAAAAGCCGTTTAAAGGAGATCAGTGGCAATAGTCAACAAATTAAATCTCTT
CCTCACTCTTTGACGTTAAGTCTAGAATGCATAATAAGGGTCAAAAAAGGCCCCCTGAAT
AGAGAGAAAAATTTTAAATTTCCAAACTGTTCTGCTGAGAAGAGGAGCTGCTGTAAGTCA
CTGCTACTGGCTGCAGATGCAGTGCTTAGTGAGATTTTTGGAATGGCCGCAGCATCATgg
gatatcatataaaaacttagatgcagagaagaggccaagtgaggttatgactagcattat
caaagcttgggcaaaaggacagggactaataatgcagc
>NODE_234_length_404_cov_9.621287
ATATTGATGTCAAGTCGATTTTATTTACATACAATGAAAATGATTTATTTTCTCGAAGAG
GTAGGGAGAATAAGCGGACTTGTGGGGGGAAAGAAAAGAAGAGAAATGGTCTGTCAGGCC
GTTGAGAAAAGAAGTTTAAAATGCCTTGAACTATTCACCACTGAGATGGCTAATCAGTAT
TGAGGCTCCGGGGCAATCGGGCAGCTTTTCAATGTGGTTTTCCCTTTCATCTCAATCGGG
ATGGAGGCGCTCAATTAAAAGCCTATCAGTTTGTAAGTAAATCAACGCCTATCAAAGTTG
TCACATCAAACAAAACGATTATTATTGCAACCCGCCTCTGCCATTAATCTCTTTCTGTGG
TAATCTGCTTGACAGGTCAACTTGGAGAGCAAGAAAACCTGGAGTGGACAGTGAAGGGGG
CCAAAATATCTGTATACAAGTAGAACATTTTTAAAAAAATAAAATGTGTGTTTGAGCACA
TAATCTTCTGCAAAGGCAATTTGGAATGAAGGGCAGAGTGAATAAAATAAAAGAAACCAT
TAAATAAa
>NODE_235_length_703_cov_5.611664
AAAATGCCCTATCTTTTGGCCATCCCCGTTTTTCAATGGAATAAAGAAAACTCAGCCCCT
TTCTTCTCCTCTTTTCTTCCTCCACTTCTTTTTTCTCCCTCCCATCCTCCTATCTCTCAC
ACCGCTTTTCTCTGAAAAAATTCTCATGAATGATTTATATGTGTCTTGTTATCAGCAACG
ATTTCTATAGACCCCAACGCATTCACCAAGACATTTGTGGCGTAATTGTTAATTTTAATG
CCATAATGGCTTCAGATGGGAGCTCTGATTAGACATTTATTACACAATTAAATGAAACAT
ACTCAAGAATCACAAAAGCCTTCCGTAATTATTTCAGGCCATTAATAAAATGGGCATTAA
ATTATATTGGACACAAAAGAGAAGTGAAATAGATTTCCATTAGAGCAATAGAGGCAGAGA
GGGGTAATAGATCCTGCCTGAATTCACTCTGAAATTAATTGTTGCCCAGCCTATTTCCAC
ACACAGTGGAATAAATGAATGAGAAAAGAGAGGAAGAGAAGAACGAGTTGGTGGCCGAGA
GAGTGAGGGGAGGGGGTTACATTAAGAGCCTCTGATAAAAACCTTTTGTTTGACGTACTA
CAATGGACCCTCAATTCAAGAGAGAGAGGGAGAGTCGGACCAATTTCAATCTTACTCTGC
CCGTCCAGGCTTCTGACTCGAGGTTATAGCCTCTTTTCAAGTTTGCTTTTGAATAAACAG
CTATcaaagatctacctgcgaatgcacatatcaaaatgtttttaggaagtaacgtgcggg
gcagccagagacaaccactagttaaactgcggtgttataaatgatgggaaatcaatcttt
tcttcca
>NODE_236_length_448_cov_7.654018
TGAGCTCTATGTAAACCGAGGTGGCTTTAACATAAAGGCCAGAATCACTGGGCAACATGT
CATAGACTAGTGGTCAGGGGTGCGTTCAATGGTCAAAGCCTAAGATCCAAGTAGCCGTAA
TTTCACTAAAAGCTTTTTAGGGCCTTCAAGAACACGCTTTACCCATTGAACGTAGCTCCT
CTTCCCTATGTAGGAGATGGAGGGTGGAAAGAAATCTTACCCATCATACAAACCCATTAT
ACCAACCATATACTGAGCTGTGGTAGTAGGGTGTAGATGTATCATAACCATCATCATCTG
CCAGCCAGCTCTGGCCAATAGCCATCACAGATTGGCGGCTGCAGTGGCAATGAGAACAAC
ACACAGTTAATATACTGTTTAGCCCCACATCGCCCCTCAGTTCATCCCCTGCTGTGACTA
CAAACTGTGATTCAGCAACTCTGGTCTTGAAGAGCTGATTGCACTTATATACCAGAATGG
TGTTGTTGTGCTAGATGGCACCATTCAGTTGTCCAAAGAGACAGTACTGTGGCAGTATTc
actgtggcatcaccaccagcttcacttgtctcactactgtggtgaagctgaa
>NODE_246_length_340_cov_2.370588
GGAGAAGATTTGAAATAGACTTAAGAGCGACAAAAAATGAAAGAGGACACATAAAAAAAT
GGATATGGATTGAGAGACGGAGAAGTAGCAGGCTGATTACAAGGTGTCAAAATTGCCAGG
AGCAAGAAGGTGAAGGCAATCAGGGGTGAGAAGAGTGCAGCATTCGTGAGGGGCAACTAA
TTATCCATCTCATTTGTGGAGAGAAGCATTTGAGGCAGCTCGAGCCCACTGAATGGTGAC
AGATTGGTGCGGAGGAGAGGGGAGGTGTTAGAACAATGGAGCCCAGCTCACCATCATTAC
TGCATGCTAATCAGCAGCGCTTCTGCACCACCAGTCGCTGTTGCACAGAGTTCGGGGAGA
CAGGGAAGTCAACGGCTTcaggggactgcagtcgttcttaagcagagagggagagggagg
aaaagtgacgcacggtatatagctgctggcactcttaccactgcttatgtgagcctgcag
gtta
>NODE_247_length_477_cov_5.974843
TTTACGTCTTTGTGTGTTTTTTGTCCTGCCTTTTTTGTACATGAAGCAGGCAAAAAAAAA
GGCCATGTCATTCTTCCACAACTTAATCAGGAGCTACACACAGGAGAGGGCTGCTGCAGC
ATGGACCTCCCTGATCATGTTAATGAGGTCCCCTGGCTATGCAGTCATTGAAGTATAATT
GACTTGTTCGTCTCTTATCTTCCTAATAGACACTCTGACCCAGAGCACGTTTATTTCGCT
ATGAGAAATGTCAAGAAGGATTGGAAGTTTCTTCAGTGTGCCCATTAAAACTGAAGGCAT
GCCACCCTGTCTCCAGCCAGCCAGGGCTGCCATTGGCTCCCTGCCTCATTATGCAGATGC
CAAACGTAAATAAATGATTTGCAGATCACTGCTGCCCCCACCATTCTCCCCCTACTCTCG
CCCTGTCCCTCTTCCCAAAACTGTGGCCTTCTCTCTTCTTCCAGGCCTGGAAAGGAGGAC
AGGAAGGAGGGAGGGAGGAGAGGAAAACACGAAAAGCGTCCAGGGAGCACCATGACAATT
TGTCTCTCTGGAGCGAAATGAATAATAcataggtagtaattattataagacatgtccctg
acttgaaaacctggcgaagcg
>NODE_248_length_317_cov_9.132492
GTATGTCTTTATAATTACACCTTGAAGCCATTGCTGGTTTTTTCCCCCTTCCTTTTTCCT
CCATATTCATGAAAAGCAGACTTGTAATTTGATAAAGAGAAGCTTGTGTTCTCAACTTCA
TTCAAACGGCATCATGGCGCTGTATTAAAGTGGGCATCTGTGTTCTCGTAGCATTAATCT
CTTCAAGCACATTCCAGCTGCTGTGATGTGCGAGAGGGAGATAAGTCTTAAACAGTCTAA
AGCTAAGCAAACCAGACAACTCTATTATTGGCTTCATAATTGCTTAATTAAACTTTTGTC
ACTAATCATTATGAGGGCAATAGAGCTGTTATACAGGCTTTCTGTCGAGCAGGAAAAAAA
AAATCAATAAACTGTGTTGGGGAGCTGATCCCCCCACGTCTCCCTCTTTCACTCCCTCAC
TCTCTCCCTCCCTCACTCTCTCTCTCTCTCTCTCTCTCCTc
>NODE_249_length_475_cov_8.604211
GGATTCAGCTAACACATTGGCAAAAAAGCGACCCCACTTTGCTTGCTGGCTTGAGTGTGG
GTTTATGTTTATACTGTCCCCTCACCCTAACCCCTCATTACAGCCAGTTTATCATGCCAG
GAAGAGAGTGGCAAAAACAAATTAGTCCATAGGAGGGGAAAATAGCTGGGGATATCGATT
TCGCCTTTTCATGCCAGAGTGGAGCACAGAAAATATTGGGCTATAAAAGGGAAACAAGGA
TATAAAGCCATTACGGTGCGCACTTAATTGATCCCACTTCCCATAACAAATTAATTGAGC
AGAAAATGGCAGATGGCTTTGATGAATGTCATAAAAAAGGCTTGTCAGCAAGCCTGGTGT
GTGTGACCCCCTTGCTCATTCACTGTATCACATGGAGCTGCTTAGAAGGGAGGCTTACAG
GAGTGCAGCATGTGTTTCTTTGAGTATTTACATTCCAGTGATCCGAATGTTAATCATGTT
GACTTACTGACATCGTTGCTAATTGTCTACTTATTCTTGATAGTTTTTTTTTCTTTCCTC
ATTGTCTGATGTATTTCCCTTTGCATTCcttaactgcagtatgttgtcatgtgcatgttt
gtttgcccatgtggcagtg
>NODE_250_length_396_cov_7.553030
AAAACATCTCTGAATATTCACAACAAATTAACAGCGTTCATTCCGAGGTGCAATGGATTT
TAAACGCCCGTACGTTTAAAGCTAGTCACACTCACACACAACAAAAATATTTCGTTCGCT
ATGAAATAAGTCGCAGGCCTGTAGTCAAAGTTAAAAGCAACTTACTGCAGCAGCTCTCAG
TCCTCCGCACCAACCCGACTACACAGTCCGGAGAAAGGTACTGCATCCTCACTGCCACAA
AGCCCTTTCTTCCTCCGATAAGGGGAAGCCAGCAGCTGCGATTCCGGACAGTTAAGATTA
TATATGATGTGTATATATCGAAGGTTTGTCAGCTCTTCCAGGCCATAAAACCCACTTAAA
TGACACCACGTGCTTCCTATGCACCATTCACAGGCCCTGCTTGGGGCAATTGGCATATGT
AACCTTGTAAACTTTAAAATACCCTAAAAGAAAGACATACAAAAAGGGGATTGAATACAT
TGTCCACGCATAGGTTAGGCCTAACAGAGCGCAGAGAAAGTGGACGCTGTGCTGACCGGT
>NODE_251_length_434_cov_11.092166
TATACTTTATTCACGGTACACTACCTTAACAAAGAAAATGCATGTATGGATCTTTATTTC
AAGGTGAGAGAGAAGTCAAACACTCTTGCAATTTATAGATCAAATCATAACTATATTGAC
TGGTGAGTTTTGTATATAAAAAGCAACAACAAAGTACATAAATAAAGTCATTACCAGAGC
TTAGAACAGAGGCACCCGATTTTCTCTTTTATCCTGCAACAACAAAAAGAAGAAGAAGAC
AGAGGAGGAAGAAATAACAAAAAAAGAGAGAGAGAGAAAGAATTGCACAGAGGCTTTTCT
TTTCTTTAAAATGCTGCATTAGGTCTTTTCCTGCAGTCAGTTTTCATAGTTCAAAGCTGG
CAGTTCAATAAATAGCTGGAACTGGCACATCTCTGTTCTTGCAAAAAGAAATCAATGTTA
ATCCTATTACCGGCAGTTATCACCTAGCCCAGAAACGGTGGCAAGTAAGGGAAAAAAAAA
AAACTGAGATGTCAAAGCGGGAAGGGGAGAGAGAGCGAGAGAAAGGGAGAGAGAGAGCGA
GTCACCCTTCATTCACTTTCAAACACAGTTTtgataat
>NODE_252_length_407_cov_9.380836
CACATGTATGAGTTCACAATGAACACACACAAGTTCCGTCTTCTTAGACATGCACCCACT
GAGATGAACAACAATAAAAAAAACCCTGTCTGCCATCAGCCTGCCCACCAATCCATCCCT
CACCCTCAGTCACATCATATGTGACTGGTTTAATCGCAGGCCAATCACTGCCGGGTCACA
ATTAATAAAAGCCACAACAGCCGCAAATAAACAAGTCCAAATTGCTGCCTTAATCGAATG
ATGCAAACATCGGTGAGTTACAAAAGTTCACTGCCACCACTGACAATTTCCTAATTGTAT
TCACTCATTCATGGCAATTTTATTAACATGGAGCGGATGTCTTCTGCCCTTCCACTGTCG
CAGCACCAGGGATCTAATTTCATTATTTTCCACAAGATTTGCTTGACTACTGCCGCCATG
CTAGTGGCTCACCACGGCCAGATGTTTATGCTATTTAAATGAGGAAGCAAAGCCTGTTGG
GTAAACATAATTAAAGAAAGTTGAAGCTTTCTGTGTTTTTTTTTTGTTTTTTGTTTTTTT
TACTTCTCTTC
>NODE_253_length_489_cov_9.445807
CCCCTCTCATTCTGTCTCCCCCTCTTTCCCTCTCTGGCTCTTTAAACCATTCCATCTTTA
TAGCTGAGCCAATCAATGGCAAACCAGTGTCTATTGTCTGTTCTGTGCTCAGGCCACTGC
CCTGCTACAGCACCCCCCATTACAGAAATGTTTCTTCCCATCAGTGCCTTTACTTATCAC
TTCCCGGGTGACATTGAACTTCCTATGCCCCGGCCGCCGAGACACATCTCTGAACTCACA
CAATTACTCTTCATCCCCACTAACAATTTAGTAATGAAGTATTGATTTCCAGATTCCTCT
CTTATGGATGATATTAGATTTTGTTTGATAAACTGTGCCTGGGCCTCTAATCTGCACTGT
CCCTTTTCCCACTGTCTGTAAAACAAAGTGCCACTGGAGAGATAATGACCAGGGAACATC
GATGAACTCATTTCATCAATTTGTAACACTTGACAATGAAAAAGGGCAGGCATTTTTCAA
GCAGCAATGTCAAAGTTTATTGCTCTGGGTACGGTCTTATTGGAAGCCAGACATCTTGAG
CAGCATTCAGTTCTAATTTATGGGCCCCAATGTGCCAGTTActtttaaaggaaatgtttg
gatactgggaggatattagtgttgcacctgggt
>NODE_254_length_416_cov_5.514423
CACCAAAAACGAAGGCCACTTTTTCATCTTCCTCTCAAACTGTCCAAAAGCCATTCTGTG
TGACTTCATAGGTCACCCCTCTCTGGTGCAGTCACTGGTTTCCCCCTCCATCCTCCCTCC
CTCGCCTCACCCCTCACAGCCTCCCCCCTCTTTAATACTTTCTCTATGGAGTAAGTCGGG
GGGACAGGCGGTCACGCAGTAGCTGGCTTCATGATTAATGGTGTTTATTCTTGACAGAAG
GCTCCTTTATTTATCTGCATTGCAGTTTCACTGATACTATCAGTCACCTGAATGAAAAAT
ATTCAGTCATACCAATTTTGCAGTATAATTGAGTAGAGTCACTTCCTTTCAGTCCCCCCA
CCCCTCCCCTTGCTCTCCTCTCCCTCTCTATCTGGCAGCCTTATCATCGCCACAGTAATT
TTCGCGCTGCGTTGTTTGATATGGAGAGGCTGGCTTTAGCCGTATTTGACATAAAGCCTC
TTCAATTTTCACAGGAGAAAAAAAGAGGAGAAAAAAAAAGGGAAgaaagaaagttgtgcg
ccactctgtgaaaatgtgcg
>NODE_255_length_471_cov_12.617834
CAAATCTCTTGCTACTGTGCTTGTTAGTGCAGAACCATGAATGCATGTAAAATGTAACTA
TTGTAAGTACTTGAAGTCATGACAGCTGTCTATAAGCATCAGGGACATGTCTATTGGCCA
ACTTGACCCTTGTTAGAAAACAAAACAAATACAAAAAGAGAATACTGCAGCCTGGGACTG
CCGAGCCGGGTCACTGGAGATTTTCCAGACAAACGCCGCACAGGGGAGGGGAGGGGAGGG
GAGGAAGAATAAAAAGGACAGGCTCAGAATCTCATTTTAACAGACCGCACACAATCTGGG
CTCCCACAGAACTATCTCTGCCTGACCGCTTTCTATTTATCCCTTATCAGTGTTTACCAA
CCGCTAGTTTTCTTTCATTCACACTGTGAGGCAGTTCTCTTACTATCAGTCAACAGCTGA
CACCGTGGAACAGCCTCAAAGGCAAGAGGAAGGGATCAAAACTAAACCAAAGCTGTTTAA
ACAATACAACAGAGGAAATAAATTCATAAATCCTAATTCTTCCCAACCCACAAGGGTATA
AGCAGATCCTTTATAGTTAGGCCAACAAACAAAACCACAGCCAATGAGGTACATTACAAT
CAAGGTAAATTCTGA
>NODE_256_length_396_cov_6.560606
AACACTAGATGTGTGTATCAACCTGTTATTAGTTGCTTTGACATTTTGCTGTAGAAATGC
ATTCACCTAATCACGCAGTTTAGACAGTGAGGCACGAGTCCAATAAAACAATGCCTTTGA
CCCGACACTGCCAAGTCTGGATGGGTCCGTCTTTTCCTCATCTTTCTGCCCCCTTTCCAC
CAGAGAGAAGTGTAATATTGTGCCATGCTTTTAATTGCAGAAATACATCCTTCCCCTCAT
TATGAGAAGCCGAGAGGACAAGAAGCATCTGCAGAGGATGGAAAGCAACATTGCGGCAAT
GAGTGGCACGCTGACACAGACAGGTGAAGATTAATATCTTCATCACTTTCTCCCTCCTTA
ACATTTTCCCTCATTTATCTGTCGCCAAAATCGGGGGGCCCCGCACGTTTTTAACAAATG
ACGCCGCTGTCATTTCGCTTTAATTTGAAATTGCTTGTTTACTGTCAGGCTCGGGCTCAA
TTAATTACGTTTCGCTGAAAAGCTCTTAACCTCGGAATATTAATGAGGAGTTGGGAAATg
>NODE_257_length_897_cov_5.246377
TGGGTGCGGGCAGTAGCAACTAGTAGAGCAAGACCTGCGCTGGCTTCACAGGCTGAGAAG
GCCAGAAGAATTATCGGGGAGGCTGAAAAATTTGTGGAATCTAGTTGAAGAGTTCATAGT
GAGAGAGCAATAAATAGAGATAATATCATGCCTTCCAGGCAGAGGAGTGCGGATAGTAGG
TGAGTTCGATGGAATGCTAGGCCTGCTAAGCCTAGGATGAAGGCTGATGAGAAGGCAAAG
TGGGTGGGGGTCATTAGGCAATTATGGACTTTAACCACAAGTTTTTGAGCCGAAATCAAA
GGTTTTTCTTAAACTAACTGCCTATTCGGCTCATTCTAGGCCTCCTTGGAGTCATTCATA
GATTAGACCAAGGGTGAGGAGAATAAGGACGGCAAATGCTCAGGCGAATGTTAGGAGGGG
GGAAGATAGTTGATCTCCTCATGGGAGGGGAAGGAGGAGAGCAATTTCTAGGTCGAAGAG
GAGGAATAGGATGGCAACTAAGAAAAATCGTATGGAGAATGGTAAACGGGCCGACCCTAA
GGGGTCGAATCCACACTCATATGGTGAAAGTTTTTCGTGGTCTGGGCTCATTTGGGGGAG
TCAAAAGGAAACAATGGCCAGGATAGTAGAAAGTGCGATGGCGATTGTAATTACAGTTGT
GACTAGGTTCATTATCTTTCCTTGGATTTTAACCAAGACTAGGTGATTGGAAGTCACATG
TACTAGCTTTAATACTAGAAAGATTATGAGCCTCATCAGTAGATAGAGATATAAAGGAAT
AATCAGACTACGTCAACGAAGTGTCAGTATCAAGCGGCAGCTTCAAAGCCGAAGTGGTGT
TCGGATGTAAAGTGGTATTGGATTTGTCGTAATAGGCAGACAGCAAGGAATGTGGATCCG
ATAATTACGTGGAGGCCATGAAAGCCTGTGGCTACAAAGAAAGTGGAGCCGTAGACTCCG
TCCGCGATTGTGAAGGGTGCTTCATAGTATTCTATGGCTTGAAGAAAGGTAAAGTAAAAG
CCAAGTAAAATTGTTAAAGTg
>NODE_258_length_779_cov_2.532734
ATGATGAACAAAGAGAAACTGGACTTGGAGGTAGTGAGATCTGACATCCTGAAACAAAGT
GACCTATTAGCACAAGAGAAACAAGATATTAAAGATGAAAAAGACAAGTTGGAAATCACA
AAGGCTGAACTACAAGAGAAGGAAGGACATGTAGACAGCTTGTTTGATGAAATCGGCAGA
GAGAAAACCCAAATGAACGACTTGAAGCTCCAGCTACAAACAGAACAGAAGAGGCTTGAG
GAAATGATGAACATGATGACCTTGAATCAAAAAGAACAAGAACTCAAGGTTGATGAGTTG
AAGAGACAAACACAAGAACTGGAAACTATCAAGAAAACAGTGATCCTGGACAGAGATGAA
GTGGAAGTTCAGAAGGATAACCTCAAAAAGAAGGAAGAAGAGATTGAAGCTATCGTGAAA
ACCTTGAGAGAAGAAAGAGAGCAGGTCAGTCAGACAAAGGCTGATGTGGAGAGAGAGAGA
GATGCAATGTTGAATGAATCAGACAGAATGGAAGGAGACAGGTCTGAGCTGACAGTGAAA
GAAGGTGAAGTCAAGAAAAGACTGGAATCAATAGAACGTCTGAGGGAAAAGCTTCAGTGG
CTTCATGAAAGGATGAGTGAGGACATAAAAGACAAAATGGACAGGCTACAACAAAACAGT
GAAGCTGCACTACAGATACACACTGTACTGGAACAAAAGCTTGCGGCACTTGATGGTCAG
AAAAACACCATGGATTGCTGCACCGAGATGGTGCAAAGACAACAGGTCGCTATGACGCGT
TTGCTGTCTGAAATGACGACCCAGAGGGAAGAGATGGAAAATGAATGGAAGCAAAAGTTG
GAGGACGAAAGACAAGATCTCATGAAACTGAAGGCAGAGTTGAAACAAGACAAAGACGAG
GTGAACACAGTCATTGAAATGAt
>NODE_259_length_380_cov_13.281579
ATTACCTCATCAAATAAAGTATCAACAAAGCTCCTAAAATAGGATTTGTGGAAGTGGGGG
TGGGGGAAACAAAACAAAATAAAAAAAAGGAGAAACATATCATCACGCCCAACATACTGT
ATGTGAGATGTGTGACGCTTAGAAGTCAGGGGAGCAAAGCCTTGAGGGCATACAATCAAT
ATTACATTTTCCATTGCCACCTTCATAGCTATTGTAAATGGCTTGTGTCAAAAATAATAA
CAGGTTGTATCAGGAACCTTGGGTTTGCAATTTCGCTCCTAGTGCTTGGAGGCCCCGTCT
GCTCTCCCTCCCTTACCCCAGCACCACTGGGTGTTAATGACGCCGTGGTGGCAGACACTT
CTCACACCACAACTGACTTTTTTTCCCTCTCTGCCCATTCTTTATCTCTTTACTCCTGAC
AGTTCGGAGAACTGCAGGGAAAATGTGTATGTGTAAGAAAACGCTTACTAGAGATGATTA
GCCCTTTGTGCATGTTTCGGCGCTCAGCCAGTAGCATAGTatta
>NODE_260_length_389_cov_7.370180
TAACTTTACAAAGTGTATTCTGCATGGAAAGGACACATAAAAGTGTCTTGTCATGACATG
ACCATGTGTTAAAAGCCTTAAGATAGTAGATCTCTAATCTATCTGCCAGTCTGCTGGAGA
CGTGATATGCATCTGCATGGTAATGATTATTTTTAAATTGATTCCACAAATTCTTTGGAG
AACTCAATTCATTTGTCTTTTTAATAATACAAAATTTAATAATGAATCCAATTTGCTTCT
CCTCAGTGGCCCCCTGGATTATCCTAGGATGCAGCATACCATCCTGGCATCTAAATGTCT
TCAATACAAGATTAACAATTGACAAAGGGTTGCGGGTTGCAGGGTGATTATTGGCTGCAG
GCGGAGATTAAAGCAAAGCAGCAGCACAGCTGACAGTTTGGTTATCTCTTTTGGACTAAA
TGAAAATCATGGCCTGAATCCATCAAAGGAGATTAGGAAAATGTGAGCCCATTACTGATG
TCCTCTCACAGGTTGGTGTGTCTGTATATGTCTTTTTTTTTTTTTTTTTTTTT
>NODE_261_length_593_cov_17.806070
GGAGACTATTTGCAGATGCAGCAGAGTTATCAATCCGAACAGACACACAATCCGGGTCCA
ATGTCACTTCTCCTCATTATGTTAATGGTTAATACATGCAAATGAAAACATTCCGGCAAT
TTGATTTCTTTGAAGATAGTTTGCATATTGTCTTAGCCATAATGATGGTACACTTTCTCC
CCAGCTTCGATTTATGCAAGGCTAGTTAGTTCATTTTTATCAGCTCTGAGTTCATTTCTA
GGGCTACTGGAATGTGTTTTCCCCTTCCCCTCACTATTTAACTAATTAGGATTCAGGTAC
CATAAGCAGATTTTTCACGCTATTGGTGTTTTTCTTAATTAAGAAACAAATGAATTCTCC
CCAGCAAAATAGATGGAACAACGGGATAGGGTGCCAGGGGCCAGATGCGGCGCTTCTTAA
TTAGAAGTCACTCCATTGTCTGAGGTTTTTTAATGAAGCCCCAATCTAAATGGATATCAA
AAAAGCTTCTAGTGAAGAAAAAAAACACACACACACACCGGCCATTTAAAATAATAAGGA
AATAAAGATAATGAAAGACAAAAGATATGTACTGCCAGCCCCAGCTCACACCTCCAGTTC
AGTGCATGCAGTGCTCTCGTCACCTCTGGATGAGCCCTATTAAAACAGCACGATCCCTCG
CCGGCCCCTGCCTGCCTGCAGCCATGTctaatgttctgccaagccaacagtgaaacactc
tcttttcaacttctcat
>NODE_262_length_348_cov_5.962644
AAAAAAAAAAAGGAAAAAAAAAAAAGGGGAAGGAGAAAAAAAAAAGCAGAGGCAGAGATG
AGAGGTTGGTTGTACAGGGGGGAGATAAGGTTGTGAGAGCAGGAGGCTAAATTTAAATCG
TAATTGGCCGACTTCCACAAGCTTGTGGGCATTTTAATGAGTCATAATAACTTCATTTAA
AACCAGCTGAGCAGAAAATAGATTGGAGAGGAGCCTGTGGCTAGTATGGATTTGTGTTGC
TTTGTGCGAGTGTGTGCGCGGGCATGCGTGTATTGAGCCTGACTGTAAAACCTGCACACA
CACACGCACACACACACAGACACACACACGCGCGCAAACACACACACACACACAGTGTGA
GTGCACAAACTAACTGGTGCGACATTTATGCAGGACAGCTCTCGGAATAACGCCGAGCCC
CTTTCCACGCGGCGTTTgttttgtgtttgttggccggctgtaatgacacaatcaatacat
ttctaatgcggg
>NODE_263_length_291_cov_7.453608
TGGGTTTGGAGCAGACCTACCCCCTGACTCTGGGAATGAATAAGCATTCCTTAATTAGCC
CATCGGGTTAAGTGCAAACCTTAATGGGCCTTTCCCAAACTCCAGTGTGACATCGTTCTC
CAAACATGGCCAAGAAGAAAGTTCCATTAGCAATATTAATACAAGCTTAGTTGATCATTT
TCATTCAATTAACTTCTTTCAATTAAATAGATAGCTCGACAATGGAGGTGATAAAAGATG
GGGAGGGACGGCTGATGACACGAACCAAACATTAGCGTGTTAGGGGTCAGTGGCGTTAAA
CCGACTGTAAATCCCACCGTTCAATTTGGAAAATGCATTTCCCCTGCTCCCCACTTCTTT
AATGGGTCGTTTTAGCTGACAAGAGGCCTTTGAGCAGATCTTTTATGAAAATTCTAGACG
TGCTCTTCGCGTATT
>NODE_264_length_363_cov_8.341598
GTGTGTGTGTGTGTGTGTGTGTGTGTGTGTGGTGGGGGGGTTGTATCTCTAAATGTGTCG
CTTGATTGAAGTGCGTAAGGTTCTGAGCTAATTACATCCAGAACCGCAGCCTAGGAACAG
ATGCCACACTTGTGCATCAATAAATGCTTATAAGTAACTTATTTAGGGCTGCCTGCCATG
CAAGGAAATGGCATGACTTAAAGCACAAGTGCCCAGGGGCTATTCCCCAGCTCTTTGTCT
TGTCATCCTGCATCTTTTAAATCTATTCACCGCTTCAAAACAACACAGGCAGACAGCAGG
GCATGGCAGGAAAAAAAGAGTAGAGGAAGGGGGAAAAAAAGATACAAATATTCACACTTT
GCAGACAGTATTATGTTTGCCGTTTGGGTTGTCTGGCATCAAAGATATGCTGTCTTCTCT
TAGATTTGTGAGTCGTAAAGGAGTGGTAAGAGCGCTGTTTTAAGGCCAAGCTCCCGTTTG
ATGAAGTGCAGCTGTTCTTTAAAGTTt
>NODE_265_length_322_cov_8.900621
AGTTTTAAAGCGCATCTGGGACGGCAGAGCGCAGACGCCATGCGTCTCTGAGGTGGAAGC
AAAATGAGGCTTCGAGAAGCAGCTGAAATTTAGAAGAGGAGTGCGGGATTGGACTAAACC
ACATAAAGTGCAGAAAATCCCTTCTAATGGCGCGTAATTGGTTCTGTAATATCATTACAG
GCGGATAATGGCCAGTTACAGGGCCCCGCGCTATTAAGGGTTTCCCTGGCGTGCAGCGTT
TATGTTATTAAAGGGGGAATATAATGATATTTTAGTTATTAAATGCGCGTAATTAATTTA
TGCACCACTGAAAATAAAGTTGTTATTATGACCTCGGCGAGGTGCGTGGAGAAAATTGAA
ATCAAATAACGGTTGATAACTTTATCCCAATATTTGGTCTAGACAACTCTGACAACAGAG
CAGGCCTGAAGTGTCTCTGGCTCCTGTCAGCGCCTTTCCTCTCCCT
>NODE_266_length_600_cov_6.435000
ATCCTCATGTTTACTCATGCTGCCATCAGCAATCCTGTCTATTGACAAAAGATGAACATT
TTCTCTCAAGTAACATAACTGGGCTTTTGTCCCCTCACTAAAAGTACACTGACGGCAACA
CAATGGAACAGAAAAGAGGCATCGGGAGAGAAAGAGACATCTTAAGTGGAGCAATGGCCC
AAACAATTAAGAGCAAGGTACATGGAAAAAAAATTGAAAGCTCCTCTTTTTTCCCCCCTC
ACTTTGCATTGTCGATTTGAAATCCCTCTCTTTCTCTTCTTGGAGGGCTGCCTGTAATGG
AGCTAATCTGCCGTCGTTTGTCCGAGCCACAGGAGTTTTGTCAATAACAATCAGCGTTTG
GAAAGTGTAATTAAGGCCGAGGCTTTTCATTAGGAAGAAGGGAGGGGGCCGTCTCCAGGG
ACGGGCATGCCAATTAGAAACTCAGGCACGCGTCGCCGGGTAATTTCAGGGAAAGGAGGG
GAAAAAAACCCAGGACTTCTTTAGATTGGAGAGGGACCCTGCTGCTCTTTCAGAGGAGAG
GAGGAGAGGCTTAATGGCATAATAATCAGACAGGGGTCCCAGGCAGAGAAGGCAGGAGGA
CGGAGGGACTTTTTGGGGGAGGTGAAAGCCTTCCAAAATGATAAAAGAAACACATGCAGG
ATTGCTAGAGGAAAATGGAGGCAGTAAATagcggtatgtagagcccttgaaagaatgaga
gggtgccgttgatgagaactgatt
>NODE_267_length_362_cov_10.157458
TTTATTATAATAAAGGAGAATATGACGGCTTAGGTTTCGACATTTCCTAATTCAATTTTA
ATTCAAAGGAGGATGTTAAAAATCTACTCTGCTCATTATCCTCTTTGCCATCTTAATGCG
TGGCACTGTAAGTGCAGGTTTGTTTGCCTCCCTCTCTGAAAAGCGCTGGATTTCAGATGT
TAACCTCTTTGGACACCTCCATTAATGAGCGTTTAAATGCGACTCTATGGTAAGGGTTGA
GCTTTAAGTAGCACAGAATGAAAAATGATTTGTATTGATGCAAATCGTGTGTACGGAGTG
AATTATACACAATTACCCATCAATACTGGCCAGTCTTGCCCACCCTCACCAACAAGATGT
GGTTAACAGGCAGAAAATAAGATTGAAATGGTGTGTAAAGAGTTGAAAATGAATTTCAAT
GCTGCATTTGTCCACAATTACCCCGTCGTTCACACGTGTTTTATTGGGAGTTTTTTTTTT
TTTTCTTCTTCAAATATTTCTCAAAG
>NODE_268_length_1951_cov_11.006150
TGGGGTCGGGGCTCGGAGGAGACTTTGAACCCCCCGCGCTCCCTCCGGAGGAGGGAGGAG
AGTTGGGTACCCGGAGGCGCGCGGAGGCCGGGCGCCCCCGCGCTTTCTTTTCCGACGTTC
CGAGCGGCGGCGGGGGGCGGGGGGTGCCCCCCTCTGCCAGACTAAAAAAAAAGGAGGGGG
TGGTGCGCTCCGGGGACGAGCCCCGTCGGCTTGGGTGCGCGGCTCTTTCGCCTCGTCGGA
CCCGAAGCGGGGAAAGCGGCGCTTCGCCGTTTCCTTCCCGCTCCCGGGCGACGGACCGGT
AATGATCCTTCCGCAGGTTCACCTACGGAAACCTTGTTACGACTTTTACTTCCTCTAGAT
AGTCAAGTTTGATCGTCTTCTCGGCGCTCCGCCAGGGCCGTGACCGACCCCGGCGGGGCC
GATCCGAGGACCTCACTAAACCATCCAATCGGTAGTAGCGACGGGCGGTGTGTACAAAGG
GCAGGGACTTAATCAACGCGAGCTTATGACCCGCGCTTACTGGGAATTCCTCGTTCATGG
GAAATAATTGCAATCCCCAATCCCTATCACGAGTGGGGTTCAGCGGGTTACCCACGCCTC
TCGGCGAAGGGTAGACACACGCTGATCCACTCAGTGTGGCGCGCGTGCAGCCCCGGACAT
CTAAGGGCATCACAGACCTGTTATTGCTCAATCTCGTGTGGCTGAACGCCACTTGTCCCT
CTAAGAAGTTGGACGCCGACCGCACGGGGCCGCGTAACTAGTTAGCATGCCGGAGTCTCG
TTCGTTATCGGAATTAACCAGACAAATCGCTCCACCAACTAAGAACGGCCATGCACCACC
ACCCACAGAATCGAGAAAGAGCTATCAATCTGTCAATCCTTTCCGTGTCCGGGCCGGGTG
AGGTTTCCCGTGTTGAGTCAAATTAAGCCGCAGGCTCCACTCCTGGTGGTGCCCTTCCGT
CAATTCCTTTAAGTTTCAGCTTTGCAACCATACTCCCCCCGGAACCCAAAGACTTTGGTT
TCCCGGACGCTGCCCGGCGGGTCATGGGAATAACGCCGCCGGATCGCTAGTTGGCATCGT
TTATGGTCGGAACTACGACGGTATCTGATCGTCTTCGAACCTCCGACTTTCGTTCTTGAT
TAATGAAAACATTCTTGGCAAATGCTTTCGCTTTCGTCCGTCTTGCGCCGGTCCAAGAAT
TTCACCTCTAGCGGCACAATACGAATGCCCCCGGCCGTCCCTCTTAATCATGGCCCCAGT
TCAGAGAGAAAACCCACAAAATAGAACCGGAGTCCTATTCCATTATTCCTAGCTGCGGTA
TTCAGGCGACCGGGCCTGCTTTGAACACTCTAATTTTTTCAAAGTAAACGCTTCGGACCC
CGCGGGACACTCAGCTAAGAGCATCGAGGGGGCGCCGAGAGGCAGGGGCTGGGACAGACG
GTAGCTCGCCTCGCGGCGGACCGTCAGCTCGATCCCGAGATCCAACTACGAGCTTTTTAA
CTGCAGCAACTTTAAGATACGCTATTGGAGCTGGAATTACCGCGGCTGCTGGCACCAGAC
TTGCCCTCCAATTGATCCTCGTTAAAGGATTTAAAGTGTACTCATTCCAATTACAGGGCC
TCGAAAGAGTCCTGTATTGTTATTTTTCGTCACTACCTCCCCGAGTCGGGAGTGGGTAAT
TTGCGCGCCTGCTGCCTTCCTTGGATGTGGTAGCCGTTTCTCAGGCTCCCTCTCCGGAAT
CGAACCCTGATTCCCCGTTACCCGTGGTCACCATGGTAGGCACAGAAAGTACCATCGAAA
GTTGATAGGGCAGACATTCGAATGAGACGTCGCCGCCACGGAGGGCCAGCGATCGGCTCC
AGGTTATCTAGAGTCACCAAAGCGGCCGGGGCGCCCCGAGGGGCAACCCCGCATGGGTTT
TGGGTCTGATAAATGCACGCATCCCCGGAGGGGTCAGCGCTCGTTTGCATGTATTAGCTC
TAGAATTGCCACAGTTATCCAAGTAACGGTAGAGCGATCAAAGGAACCATAACTGATTTA
ATGAGCCATTCGCAGTTTCACTGTACCGGCCGTGTGTACTTAGACTTGCATGGCT
>NODE_270_length_510_cov_8.503922
GCACTCTTCTGCACCGATCCCCTCAAAACACAGAAATTATCACAGTGGAAGTAAAGAGTG
AAAGTACTGCATTACCAGGAGTTAACACAGCAAATAAAAAAGGCCCACCTTGACCTTTTA
AATAACCCCTCAGTGAGTAATTTGACTTAGAGCAGTCAGACACGTACAGTAACAAGCAGA
AAGTGGCAGAATTAATTATTCTTTGTATAACACAGAAGTAATCAGAATTTCCAGCAACAC
AGGAGGAAGATCTCCTTGGCTCTTTCACCACAGCTGCCAGTGCCCAGAATGGTAAATGTG
GAATTTTAATGCACAGTTGATGCTGGAGAATATGGGGAAATGCTAATTTGTGGTGCGATA
AGATGAATCGAGTCATCCCTTTAGCCCCATTTGACTCAGTGGAGGAAATTAATCATTAAT
GTTTGTTAAGTATGACAATCTAACTGGGCCAGATCTACATGCTCAGAGACTGAGGCAGAG
CGAGATAAAGACCCAGGCTGCAGACAGGGAGGAAAACTGCCAGATTCTGTAATGATGGGA
ATTTATTGGCATTTAAAGAGACAGTGGCAAGGCATTTCACTAATAGCCTCCCTCCATTGG
AGTGCTCTGCCTGCCACAAATTGCATGCAATTCAAACCTATTTTTCAGATAGCA
>NODE_271_length_418_cov_10.110048
CTTTAGTAGTCCTTTCAAATCCCAAGATGCCACCCAAGATATACCACTTAGCCTAAACTC
TGCAAAGAACAGTTGGAGAGGATATAACGTGGGGTTGTATATGAAAAATAAACCCAGTAT
GATAAAACTTGTCAATTTGTTTCCATCATTCTCATCTTTTCTCCCCTTTTCTAACAGCTC
GAAAGTGAAAAAAGCCTTCAGCAAAATGTTACATTTCATCATTTTTCCATTCTTTAATTT
TCACCACAAAGCCTGACATGTTTTAAGAGGTGCAACCTAATATTGCCTGAACTCCAGGAC
CTACCACAAAGATCTCTGGGTAAATGGGAGGGAAGGAAGTGCACAGACAGGAGGACGGGC
GTGGATGGAAAAGTGCGCAGTAACTTGGCTGCAGCACACCCTTAAGTAACAACACATGGC
AGTGGAGGAATTCCACATTCACGGACACTCTACATGAGCAAGGATGGGAAAGGCTGTCCA
GGTTGCTTTGCACCAAGCGGCCGACCAGTTCTGAATAGGAAGCTGATAAGGCTCTGCCAT
ACCTAATTCCTTTCCATGTTCt
>NODE_273_length_291_cov_1.027491
GTCACACTGGACGAGCATGTAAACAGTCACACTGGCCTTTACCAGACACTTGCAACATTA
CTATACTCCCACATCCAAAACATTCACTTGTCTACTTCCAAAGATACTTAACACACACAT
GCATACACGAGTGCATACAAAAACACGACACACACTTATACAAATTGGAATCTCTGGACC
CAGAAAAGTGTTCCCACTTACATTATCTGAAAATTGACAGGCGGGGCAGACAACAAACAA
TTATCCCCGGAGCACAGCGGGGGGTGAAAAAAAATCGAAGATAGAGAAAACAaatatggg
tgatgtcatcaaagctaaatggcaagtcctgtgtgagaaagactggagagtctattcata
tttactgttgccaggatttcaatatcaacatcatagaaagcacatcagatgtttctcttt
caactgactgattca
>NODE_274_length_364_cov_8.307693
TCAGAGGAGGAGGGCTGTTTCTCTTGCAGGAGAGCCTCACCCACATAACTTTGGCAGTAA
ACAAGTTAGTTGATTGGTTTTGCTTTATATACTGTGATTTAATAAGGAAAACACCAACGT
AAGCCAGTCCGAGCAGCGTCGGTGGTACCAGTGCCATGCTTTCCATTGGTTCCTGTTTAC
ATGATGCCCACAGGACACGCGGTGATTGGTGGCTCCTCACACGTGACCAGGCAACTTTGT
ACATTTGACAGGGAGTAGGAGGGTTTTGTGGAGATCAGAAAAACGACAGCGCGATAAAAA
TTAGTATTGTTGCACTTCACAAATTAATGACCATGAGTTCCTACTTGATAAACTCCAACT
ATATCGAGCCTTCCTTTCCTCCATGCGACGAATATCAGCAGAGCGGATACATCCCCAACC
CTGGAGATTACTACGAGCGGCCAAAAGATACGGGCTTCCCCCATCACGACGAGCCATCCT
ATCCGAGGTCAAACTACACAGAATCGGg
>NODE_275_length_516_cov_12.027132
ACACTGACTTAATTGTGAGAGTGAAAAACAGCACATACAGACTTCCTCTCATATTTAATT
TTATCTTTGAATAAAAGAGCTATAGGAAAGTATTAATCTGCTTAACATTTCTAAGTACAT
CCTCCAAAGGATTTTGCTTTTTTAATCTTACATATGCTCAGCAGAGTTACTGGCAAAAAC
TGTACATTTTCCTCATTTCATCCTTTCAACATCAAATGGTGAGCAGCAAAAATTGGATCA
GACTTCAAAGACTGTGATGTGCTCCAAGTCACGGAGTGGCTCTTCTATTTCACATATTGA
ATCCGAGCAGGATATCAAAGTGCTACCAAAGAACCTCAGGTCTTTACTAAAAAAGGGGTC
TAACATCTGTAGAAAGAGGAGCGCAAAGACAAATCACCTCAGGGAAGAGCGAGCATTTAT
TCTCAGCCGTGAATTTCCAGCCTTTTGATTCTCTCGTTCCTGTACCACCCTGTCTTCTCC
GCTGAGATGGAGGTTGGAGCAAGAGAACTCTTTTGTCTCAAGGACTCAAAAAATTCCCAA
AGAATAATCTGGGTTAAAGCTGCTTTGTAGAAGAGCAGCATTTTACATACACGGCTAAAG
GAAGGCAGAGGAAAATGCTCATTGATATTCTGTTACTTACATTTCCTTTATGTATGTAAt
>NODE_279_length_604_cov_7.824503
ATTTGCTCCCTCTTTTTTTCTCTCCATTTAAGTGAAATAATGTATGGAAGCAATCTGGCG
ACAGACATTTTGGAAAATCTATTTGAAATCATTTCAGTTGAAGCCATGGCAGTTTGTCTT
CTTAGCGGAGAGGAGCAAAGTATAATTGTCTGCAGTCTAGTAAAACACAGTATAACTGCC
ATCACACTTGACTGAGCTTATAGCCAGCTAGTCCCATGGCCTCTAGAAGATAGAGCAGTT
AATGTTCCCTTTTATTTTAGAGGATATGTCACTTGTATCGCAGATTTATACCATGATACA
GCAATTTTGTCCAAACAGATGGATAATGGTGTCACCAGCAAAAAGCCCTGTTTTTATTGA
GTTTAGAGCATATTGTTTAGATAGGGGACTGTGTTGAACAGCTCCACCAGCCCTTTCTCC
CTTTATCTCTCTAATCTTGCCAGTATTAGATTTGATCATTTTTGTTTGAAGGAGGAAAAT
GTGGCTGTAATGGTTTCCTAATAGCAAACACAGGGGATACAAATCCAGGGACCCTGTTCT
GTAGTGCTTCCATAAGCACCACTGATTTATAGAGGTCTTTATGACAGAAAGGAAAATGAT
CTGCTGCAGGTATAAATCAGGTGAGGAGTAGGAAATTGAACTTAGATATCATCTTGTCAG
ATGCTTAATGCTCTTCCTCCTGTCacattcgataggaccaatttggagaatcctgcagag
gtaaaaagaagacaattaacaatgacag
>NODE_280_length_377_cov_3.472149
ATCATGTTTTGGCTTCACAATGTCTTCCAATATGATACAGATGACGGCAGAAGCTGTTTC
AAGTTGGTTCCTGTCAAAGAAATTCACTTTACATGTCCCATGTCAAAACCCTTGTTTTCA
GCCTGCCAAATGCATTTTCGTAGTGAGATAACAGAAATACTGTCATCTTTCAACTACAAT
GTTCACAATCGTGTTTTGGCTTCACAATGTCTTCAAACTGCTTCTGCTGTCGTCTTTATC
ATATTTGAAGTCCGTTCCTGTCAAAGAAATTCACTTTACATGTCCCATGTCAAAAACCTT
GTTTTCAGCCAGCCAAATGCATTTTCGGAGTGAGATAACAGCAAACTGCCATCGTTCAAC
AACAATCTTCACAATCATGTTTTGGCTTCACAATGTCTTCAAATATGATACAGATGACGG
CAGAAGCTGTTTCAAGTTGGTTCCTGTCAAAGAAATTCACTTTACATGTCCCATGTCAAA
ACCCTTGTTTTCAGCCTGCCAAATGCATTTTCGTAGTGAGA
>NODE_281_length_439_cov_7.307517
GGAGTACTACCGGCAGCAGGCCGCGTACTATGGCACCACCAACCCCCAGTCCATGGGTGC
AGCACCACAAGCCCCTCAGGTACACCCCCGATAAGACTCTGCCCTCCACATTCACTTACA
CTCAGTCGATTTGTACCGTAACCCCGCTTCCCCCCTCAGGTTTCCACAGGGTTCCGGTGA
CCGCCGCAGCCGCTCAAACTTAACCAAAAACACTACTTCCTCCCTACACAGGTTTTTAGA
TGTTTATTTTGGGAAGCTGAGTCCACTGTTTCCGCTGTTAACATGCAATGTATCTTCTAT
GTATTTCTTCTGCACAGGGCCAGTAATGTGAAGTGGACATAAAGTAAATGCTACATTGTC
GAAACAAAATCCTTTGTTAAATGTTTGGATGCAGACGCCTTGATGAAGATCTTAAATTTC
CTTGGTTTGAAAGTGTTTCACATAGATGGCAGATTACCCGGCGAACACGTCCTCCTTGAT
TTTTTTGTTTTTTGGTTTTTTTTTTCATTTTTTTTGTTGTTTATTTTTTCCTTTTTCTTG
TAAATGCTTTTTGTTTTTAGTGAGGTAATTATACATATGGTCA
>NODE_282_length_336_cov_6.526786
ATTATGGAGAGGAGACGTGGGATGGGTCAGAAATGGCAGGGGGAACAAAATCCATGGAAG
TTTTGATGAGGAATTGATTGGAAAAGATAGAGCTACAAAGCGGGAAGTGCAGCGAGAAAG
AGGAGAAGAAGAAAGATGGCAGTATGGCTGTGTTGGCAGGATGGGGGTGGGTGCCTATCG
GCGGCTGCTCCTTCCTGAAACGTGGCCACCCGAGCCTGCCTGGGCCCTGGATGCACATGT
GGAACAGTTTACTGTAATGGAACTCTAAATTAGTGGTGGTTTGAAGCTGCCTGCAGCAGT
AGGGTGTAATTAACTGGCTCTGTTGAAAGAGAAAGAGCCAGAAAGAGAGGCAGGGAGGGA
GCCAGAGCCCTGGAAAAAGGCATGGGGTGAGAGGTGCGTGTGTGTCTGTGTGTGTGTGTG
TGTGTGTGTTAGAGGGTGCTCTCACACATGTGACGTGTGGAGTTTttgagtgcttgattg
>NODE_283_length_585_cov_6.196581
TACAGGCTCCAATTCAAATGGATGTTCTGAAACTCTGCTCTAGACATTTCATCCACAACA
CAGTTGTTTATTGTATTGACAGGCCTATCAATGAGGAACGCGCAGGAGGAGGAGCCTCAG
GATCCTCAGCTGGTGCGACTGGACAACATGCTACTGGCGGAGGGGGTCGCGGGGCCGGAG
AAGGGCGGCGGGGCTGCTGCTGCCGTGTCTGCTGCCACCAGTTCGGGAGGGATGTCACCT
GACAGCTCACTCGAGCACTCCGACTACAAAAGCAAGTTGAGCCAGATTCGCAGTATCTAC
CACACTGAGCTGGAGAAGTATGAGCAGGTACCGTGTCGCAACAGGGAATGAGTGCTGACA
TTGCCTGTACATGCTTGCCTCTACTGCAGCTACCCGCCAGGAGCGTAATACATAGGCATG
TTAGGTCTAGTGTTCACATCGCATAACTTTGCTTTTACGGGGAATACATTTGTGTCAATT
TCTGTCACGTATAAACACTGCAAAACGTGCCTTATTAGTGTAGTAATCTGCACTGAAGTC
CTATTTTTGGCTTCAGATCCGTTGTGAAATACACTCATCAGACACATAAATATGTAATTT
TTATAGCACGAACTTAAACCTTTCTTCACTTGTTAAAATAGCTTGGTACATTTACTGTTT
ATGTATAGAAACTCTTGTTCTGTAATGTTCTatgtaagtgagctgatttacttaaacgct
aaatttacc
>NODE_284_length_406_cov_7.201971
CATATTCTTAATGCTTTTCTTTCTTTTTTGATTGCTCGTTATTTCCTGCCGTTTTCCCAA
ACTTCAGCGCAGTAAGATTTCTTTCTTGTTTACACAGAAATCTTCCATCCCGGGTCTCTG
CTGGAGTATTAGGGGTACCAGCTTTCAGCATTCTGGTGGGCCCAGCGGCCCCACAGCGAC
AAGCCCCTATGCTCTTTATTTGGCACGTAGCCTGGAGGTGTCAGAAATATCGACACGCTT
TCACGTGACGGAGACTTTGCCAGCCGTTTTCCCCCCTTTCTTAAGCCCGGCATTCTGTCT
GCCCAGCCAGGTATTGTAGGGCCCCGTGAAGGCCCTGTGAATAGTGTCAAACTTGATAGT
TCTCATTTCGCTTCCTGTACATGGCAGAAGAAAAAGTGCCCACCGTGTGGGTTTTCCTTT
TGTGATGGCCCTCTCTAGTCTTCCTGGGAACACACCACATTCCAGCCACAATCATTCCCT
TTGTGAATCTAGGGATTGTGGGTGAGCCTGTTATGCCGATAACCCTCCTAGCTTTCAGTG
TAATGCATGc
>NODE_285_length_639_cov_6.319249
GATTAGCTCTTGCTTTATGGGCTGCCGCATGTATCTTAAAAACGCCCCCGCGGCTCCGTG
AGGAGCTGAAGCGATGTTCACATTGAGGTTCATGGAGTTGTAGCTGTGGAGAGAAGACGG
TCCATAGTGCTCTGGCCTGTGCCCGAAGTGCTCTGGCCTGCCGTAGATGTCCCCCGGTAT
ACCCAGGCGCATCTGCCCATTGAGGGCATGGTGGTGGTGGGCACCTGGGGACGCCTGGTC
GTGAAGTCCAGTGAAAAGTGAATGGGCCCCACTTTCCGTGTGCCCATAAGCACCTGTTGG
GGAGATGAACATGCCATGGTGATGAGGGGAGGAGGCGGAACTATGCTGGTCGCCAAGTGC
ATGCATAGCAGAGGCTGAGAGTTCTCTCCTGAGGATGAAGTCCCTGCTGCTTGAGTAGCC
TGAGTGGGGGTGAGCCACGGGGAAACCAACTGTGGTCTGAGCTGAAGTGAAAGATGCCGC
GGTCTGGGCTTCGGGATGGCTCTGAATGTGCTGAGATGGGCTAAGTTTGAGAGCATTTGT
CTGTGCCATGTGCTCTGGTCCAAATGGAGTGAGTGCCACTCCGGGGTCGTTGCCCAGCTC
CCCAGGGTGGAGGTGGGCATGGTGGGAGAGAGGGTGATGCCCCCCTAGCCCCGGGAAGCC
TGTCATATTCTGATGAGGAAGGGGTTGAGTCGCTGCCAAATCCGCTAAtcttatcgccgg
attcctcttgcttaaagggggctccataactacactgacaagtccatccgcactcaccgc
aat
>NODE_286_length_451_cov_7.055432
GACTATTGACATGGCTGTAGCTGGAAGTATGGAAGGATTCTGCAGAGAAAAGAGTAAAAG
TGAGGTCAGACTTTGGAGTCAGCTCCCTCCGATCAGTGCCTTTAAACCCAATCATCCCCC
TTTCCCTCTTTCTTTTAACTATAATGCCTAAATCCAATTTCGAAGTGACATTTTCTATGG
TTACTGGTGCCTTTTCTTTATTTTTTTTCTCTCTTTTCTCTCTCCTCTGGCTGTGTTGTT
TTATTTCCTCTGGGCTTTCTCCTGTCACGCTGTCTGATTCTTTGCAGATGGATGTAGTGA
GTGCGTTCCAGAGTGGAACTTCCTTTCAGGGGGCTCTAAGGCGGCAGGCCTCCAACTCCA
GCCAACAACAGCACGATGTAACCAATGTTTCTAGCCCTACACATGTAGCCTTTTCTACTA
CTACCACTACTGCCACTGCCGCCAACACCGCTTCTGCCACTGTGGGGTGTGAGTGCGTGT
TCTCCTCTAGTGCATGAGACTTTTTTTTAATTTCTTCTTCTCTTCTAACATCTTCCTCCT
CCACTCTTCTTCTCACCTAACGTTGACACTTtgactctctcatccttctcctaat
>NODE_287_length_398_cov_5.881909
CAGCAAATCACTGCATAAAAGGAAAAGTGATGAACCAAATCTGCATTTGTGAGCACAAAA
CATGTACTGCAAAAGACAACTGCGGTGCTTTGGGTAAAAGGCGGATGCTGCAAGTTGTTT
GTGCGTATGTGCCTGTACGGATGTGTGAGTGTTTGTATGCCTGTGTTTATGTGTGTGTGT
GTGTGTGTTATGTGACAGCAGACCTCGCTAAGGACTAGCAATCACTCCATTCAGCATCTG
CTGCCACACAGCTCATATTGTCATTCCCCAGTTTAAAGGAACCTTGAGCGGCTTCAAAGA
TCTTTTCAAAGCCTTAATCCTAATAGGTCGCGGTTTGTTCTGTCACATCAAAAGGGGGAG
AGAGGCGGTGGGGGGAATAATGCATCGAGGCTGGCAGAGATTCTTAAGGGTGGAAGATTG
GCAGAGGATTTGCAGTACGGGGAGGACCGAAATCTGAAATATCGGACACAGAATGCCTGC
TGTAATAGATATGAAATAGGTCTTCTCAACAGCATGAAAGGCTGACATTTGCAGAAAGTT
TG
>NODE_288_length_384_cov_5.179688
GAGGGACTCCTGCTCTATGGTAATCATATCCTATTTGAATAATGAGGCAATACCGCCACT
CCTGCTGCCCATTCTCCCTGCATCCTTGACTGGAGTCTTTGATAGACACTAATTCTAGCT
CCATCTATAAAGCTCCTCTCATGCATTTTTAATAGAATCTATTACTTTAGGATTAAATTA
TAAAAGACTGTCCTCCTTAAATTTTTAATAGTTTGCATAATTGGTATCAGGGCCTGAATG
CGAACCATAAAAACCCAGTTTGTACAGGACTGAGCTGCAGAACGAGTCAGGCAAAACCAC
ACAACACTGTTGCACATAAATGACACCAATGGCAATATGACTCTATCACATACAAGCACA
CATCTGCGCAGTCTCACGCACGCACATACGAGCTCGGTCATTATAGCTTTGGTTTCACTG
TCatggggaatgaggtggtgtgagttctgaaagaaggggacaataaggtcagggagcatg
agagttgcttttggctgctgagtctctaaaggagcctgaggcaggagg
>NODE_289_length_438_cov_5.084475
AAGCAGAAGTGATTCCACACTCACTCCTCTGCCTGTATTTGCTTGTTGGTGGCTGGGGAG
TGAGTGTGGAATCACTTCTGCTTCAAGGTGAACCATCCCAGTGGACTTTAAAGTCCCATA
ACCTGCAAGCAGATAGTGGAGTGTTGAGTGTGTTGGGTGAAGCTTATGGAAAGTATGAGG
AAACGTGATGTGTTTTTTTTTCTTTTGTGTGTATGTGTGTGTGTGTGCATATTTTTATTT
TGGCCTGACTAATCCGCATGCCTCTCGCTGGTTCCTGTCCTAACAGGGGGTGTCATTTGA
TCAAGTCAATAATCTGCTGATTGAACCTGCTCGAATTGAGGAGGAAGAGGTCTGTACCTA
CTCTTTCCCGTCCAATCTGTCTCTCTGTCCCTCACTCACCCACTCATTTATCCACCTGTA
TTCAGAAGTGGAGACAGAAAATTCACGGTTAATCCGAACCAATCACTAGGGAACCCCTAA
CCACAGCTCATTCACCTGAGGGCCAGTGTGGCAggacctggatacaggactgaagtagac
attttgtccgttaacgtcattttttactgaacagctggagtg
>NODE_290_length_518_cov_10.357142
GATTTCCCCTGACAAAAATTAAACTAGCTCCTACTTGGCACTTTATTATCTCTTCAACTG
AATGATTTATTGTTTGTGGAGCGAAAGAACCAAAGAGAGGGGGAAGATTACATTTCCAGC
CAAAGCTCAGGCCTGATCTCGTTTTTTACTCCCTCTGTCCAGGAAAAAAGCTCCCGACAA
ACAATAATGTCAGCTGTAATTGATCGGAGGTCGCTGGCTGGGCCTGCAGTAAAAGCGCAC
TATTTAAGCGACAATCGGCCCCGCGCTCTTCAGACGCTGGCTAATGAAGCTGTCTGTCTG
GGCTATTTACCTTCTCTTAAATGGAAGGGGAGAGATGTACTGTAAGAGACAGGGCTGGAG
AGGATCTGCCTCTCGCTCCTGTGAAATAGGACCTGCACATGCCTCAGGAATGTATAATTG
GTTGGCGCAGCCAAAGCTGGGGATCCGGTGCTAATTAAATGACTTGTTTAAAGCCTATCT
GTCTTTGTTTGGGAGGCTCTGGGCTTCAGAACAATGCATTGTAAATGCTGTTGTCAAACA
AACATTCCTGGTTATCCTTTGATTTGAATTGAACAAGACAAAGGGCTGATTTGCTCACTG
CTAAGCCTTTGGTTTTCATGGTGTTGAGATATTTTTCCCTCTTCTGATCTGTCAAACTAA
ac
>NODE_291_length_604_cov_4.294702
TATTAACTAAAGAGATTCTCAGACTGGTTCGTACAAAGACCTTAGGCCAACAGTCCATAA
ATGTGATGCTGCCGCATTACAGCTCTGCAAAAGCTTCTATAGCAGCCAGTAAATTTAAAG
CATTTATAACAATTAAAACCAGCAACAAAAACAGCAAGCACCAAACCCAAATGCACAGAG
ATTTGAGAGAGGCAGAAGAGCAAGAGAGTGAGCTTAGCAAAAGTTGAGGTTAGCTGAGGG
CAAGCATTCGTAAAAGCAACTTACATGGCTGTTGAGCAGCGAGCTTCTCTGACTGGATAA
ACCCTCAGATTTTTGGAGCGTCTCAATCGCCATTTCAATCTGATAAACCACGAAGCACAG
GACAAAAAAAATGTAAGAGGGGGAAATAAAAACAAAAGCAAGAAAAACAAAAATAAACAC
ATTACTGGCCACAAGCAAAAATAAATAAAGAGAGTCTAGAAAAGATCCAAAGGCAAGCAC
CACTAAACCCAAGCAGAGCAGGACTACCTGTCATTTCAGGACAATCTTTACCAAATATTC
TAAATGCTAAAGAACACTGATTGTGGATAGCTGGCTGTCACACAACCCTTCAGGATTCCT
CTAACAAAGATTCATCTAGAACAACTATCGTGTACTGTGAAAAAGCCCCACTTCattaca
aaaacaactgattaaagcagtgtgccaagaagatttagtaacacctgctatcagcctcga
gagttacactgaaaagctggttcatgct
>NODE_292_length_466_cov_9.388412
TAAACCTCCGAGTCAAAGCCTTTCTCCACTATTAAAAAGATATAATCCACTGGAATGGAG
GAGAGGAAGTCCACAACGAACCAGCTCTTCAGGTAATTCATCTTGATGACCTTGGGATCG
AGGATGATCTCGGAGCTCTCCTCGTTGACGATCCCCGTCCTGAAGTTCATGACCAGGTCA
ACCAAGAAGATGGTGTCCGAAGCCACGTTGAAGACCAGCCAGGTGGTGGTGGTCTGCTCT
GAGAAGAAGGTTATTCCCACAGGAATGATGATTAGATTCCCCATCATCATGATGAGCATT
ATCAAGTCCCAGTAGAACCTGCAGATTGACACACACAAATCAGGAAGGCAAGAAGAAAAA
CATGCTAGTTAATGATAAAGAACAGTCAAGAAAAGGGCAAAATATATAAGATCCTACCAC
TACTGCTTTATCCATACTGAGTTTATTAACACAAATGCAATGAACAGCTGAGGATGATTG
GAACACTACTCGTTTTGCAGGTATTCCGTCATGAAAGGCATTTAAGAAGGTGCAGTTTGA
cctgattatcactacacagaggatcaccaaagttactccaagtcatcctgagggcaaaga
ggaatgtctg
>NODE_293_length_674_cov_9.305638
GCATCCCAGCGGCTGGTGGCCCATTGCTTTGCTCCCCCATAAAAATAGCCCATCCCATTA
TTCTTCTGCCTCCCTGGGGGCCACAAGGTCTCCAGCATCATTACCAGGACTAAGGATCTG
ACTCTGCCGCCACCACTTGGCACTCCCCCTCCTCTCCCCTCACTCCTCTTCTCTAATTAT
AGGTCAAGCACTCTTTTTGTAAATTATAAAACCTTTGTTCTTATCAAGAAAACAGAGCAA
AAAAGAACGATACCATGGAAGGAAGAGGAGCAAGGAAGACGAGAAAAAGTATATGAAAAA
AAGAGGAGGGAAATGGTGTAAAAATAAGAAAGGGGGGGAAATTTTTCAATTATAAAACCA
AGCTAATTTGGTATGACCAGCGACTGTCATGCATGGTGACGGAGCTCCATTATGCAGTCA
TTTGAGCTCTTTCAAATTAGTTATGTTAATGTCCTGCGTGTGAATGTAACACTTGGATGG
GACAAGATTTCAGCAATTAATTTCTACAGTCAGCGGAGAGACAAGCAAATTTATTTTCCC
CCTCTCAGGGAATTGGTGGTGGAGGGAGTGAGGAGGGGAGAGAGCATTCTGGAGCAGGGA
ACAAGCTAAACACAAGACCTAAATAAAGCCTGAACAATGGGAGCCAATGCCTCCTCATTC
ATTCAATTGACAATGTTTTGCAGCTTAAACCTGTTTTATTAATTATGTTTGACATTTCCT
TAATTAGTTTCATTTACACCAAATCAATCCCTGCTGCTGTacagcgtcatttatcatttt
aaaaaatttgcatagccagtgctgactttttctactta
>NODE_294_length_1269_cov_3.990544
CCCCCGTTTTTAGAATCACAATCTAATGTTTTTGTTAAACTAAGTCTACAGGCGGTCCAG
CCTCAAATCAGTTCTGGTTTGAGGATCAGGAGTATTAGGGGGAGAAGGTGAAGAATTATG
AGTAGGTGTTCTCGGGAGTGGGTGGGGTCTAGGGCGATAATGTGGGCTGGGATAGGGCCT
CGTTGAGTCATTAAAAATATATACAGTGAGTAGCCAGCGGTAATGAGTGTCCCGGCTCCT
GTTAGTGCTAAGGTTCATCAGGATCAGTTGAATAGTGAAGTGATAATTATTAATTCTCCT
ATCAGGTTAGGGAGTGGGGGGAGAGCTAGATTGGCTAGGCTTGCAATAAATCATCAACAA
GTTATTAGGGGAAGAACCATTTGAAGGCCTCGGGCTAATACTATTGTTCGGCTATGTGTT
CGTTCGTAGTTGGTGTTGGCTAAACAGAATAGTGCAGAGGATGTGAGTCCGTGGGCAATT
ATAAGAATTAAGGCTCCGGTAAAGCCTCAGGGGGTTTGGATAAGAATTCCTGCTGCAACT
AGGCCCATGTGGCTTACTGATGAGTAAGCGATGAGAGATTTTAGATCGGTTTGTCGTAAA
CAAATTGAGCCTGTTATAATTACACCTCAGAGTGCAAAAATGATGAATGGGTAGCTGAGT
TCCTTGGTTAGGGGCTCTAACATAGTTATTATTCGTATTATTCCGTAGCCCCCTAGTTTT
AGGAGGACGGCAGCAAGGATTATAGAGCCTGCAATTGGTGCTTCGACGTGGGCTTTAGGG
AGTCAAAGGTGGGCTCCATAAAGGGGCATTTTAACTAGGAAGGCTAGTAAGCAGCCGGCT
CATCAGAATTTATCTGCGAAGGAGGAAAGTTCTATAGCGGGGGCATATTGAAGGGTTAAT
AAGGATAAGGTTCCTGTATTGTTTTGGAGAAGGAGTAGGGCTACAAGAAGTGGGAGGGAG
CCGGCTAAGGTATAAAATAAGAAGTAAGTGCCTGCGTTAAGACGTTCGGTTTGGTTACCT
CATCGGGTAATAATAATTAGGGTGGGGATTAGGGTGGCTTCAAATATAACATAAAATATA
ATTACCTCGGTAGCACTGAAAGCTAGGATTAAGAAGATTTGTAGAGATGTAAGTAGTGTG
ATGTATATTCGTTGGCGGTTGATTGGTTCGGAGGAGGTATGGTTTTGGCTTGCGAGGATT
ATCAGGGGGAGGAGTCAACAAGTAAGTACTAGCAGGGGTGTTGAAAGGGGGTCTGTTGCT
ATGTACTGGTTTATAAAGGATCAGCCTGTTTCTGCTGTAATATTAAATCAGGTGAGGCTG
GCTAGTGCAATAATTAGGCTGTAGGCTAGGGTTGTGGACCATAGTTGTTTGGCTGGGAAA
ATTCAGGTAGCAGGGATGAGCATGATAGTTGGg
>NODE_295_length_330_cov_4.469697
CCAATCCCTCACATACACACTCACACACACACATGCGCCGCCTCCCCTCCCCGTTACCGT
GCAGCTCCCCGACTCTCAGGCTATGAAATGTACATCACACCTCCGATCTGAGGGAATCTC
ACCCAAATTCTTCCTTTGAATTATTGAAGAGGACCAAGCCAGCTTGACTCTGATTATCCT
CCAATCAATATGCCTCGCCTCTCCTCCTATAACATCAAATGCCTCCGACGATCGATCGAG
CCAATCAGAGGAGCCACTGCAGCTAGAAATGCAGAGTGTATTGTTCTGCATTGTTTACAC
TGACACCGCTTGGCGTGTATAATAGGTGTGTTTATGCTCAGGACAGACATGATTGCTGAT
TGACTGAGACGCTCTTGTGTGTTTTTGCCGTCTGATATGTGTCACTGAAAACGCCACCGG
TTTGTTTCCTTCTCGTTCTTGCAGGACAAGCAAGTTTAGCAGAGATTTCATAGg
>NODE_296_length_327_cov_9.880733
TTTTTTTTTTTTTTTTTTTAGGTGTGATGAGACAAAGGAACAAAGGATGCCTTAGAGGAG
AGGTTGCCTATATGCCTGGAAACCTCTTCAAAGCACACCGCCAAATGGATCTAACGCCTC
CCCCTGCCACCTCTAGATCATGATACTTGGCTGAAGCTATTTCGCTATCTTTATGATCCC
TCCTCCATCTATGGCGAACTATAGCCATGCAGGGGACCACACCATCTTGCAGAATGTCTC
TCCTCTCGCCACGTTCCTCAAACTGACCTCTTTGGGTTTCATCATCGGAGTCGGCGTGGT
CGGAAACCTCCTGATCTCCATCCTGCTGGTCAAAGACAAGAGCCTGCACCGAGCGCCCTA
CTATTTCCTGCTGGACCTGTGCGCCTCCGATATCCTGCGCTCCGCCATCTGCTTCCCCTT
TGTCTTCACCTCAGTCAAGAATGGATCTGCCTGGACCTACGgcacactgac
>NODE_297_length_356_cov_4.825843
AATGTGTCTTTTAGTATTTTAAATTTATTAAGTGGCAAACAAAGAACTGAAGTTTAACTT
TACAGAATTGTATTGCAGTATCTGGTAAATCTCAATTAGTCATTTTCTTGTCTTGTCAAT
CATTTGGCCCTAGTGTGTGTGATATTGATGTGTGTGGTGATGTAAGATTTCTAACCCTGA
CTGTCATTTGTTTCAGTACACGATGGGACGTGTGATCAGGGGACAGAGAAAAGGTGCGGG
CTCCGTGTTCAAAGCCCACGTCAAGCACAGAAAAGGTGCCGCTAAACTCCGTCACATTGA
CTTCGCTGAACGCCATGGTTACATCAAGGGGATTGTGAAGGTAACTTGTCGACCCTGACG
CACCTTAGTCGTGCCGTTTGGTGTAAGCGGAGTGTTAACGATGTTTTGCCTGCCGCCGGT
CTGCCCCCTCAGGATatcatccatgaccccggccgtggtgctcccctggccaaagtggcc
ttccgtgacccataccggtt
>NODE_298_length_466_cov_5.680257
GTGGCTAAAAAGAGAAAAGGCTGGTTGTTGTCTCTTCTGCTCTGTACTGGCATTACTATT
TTACAAGCAAGCAGGCTCATTACAGAACCATATGCTTGGTAACGATGAAAGCTGTGGGTG
CATCCCTTGTATGAGCTGGGATGCTTAAATTATTAAATACACCACCGAGGCTTGATTCAG
ATGTGGCAGGCAGCCCAGTTCTCTCTTGCACGCACACACACATACACACACACGCAGAAA
TGAATAAAGGCATAGGGAAAAACTTCAAACACCTTTCCTGTGCATTTAGTGTAATGAACA
ATGCCTTAATTGAGATTGGCTAATTACCCAATTTCAAGATAATTAATATGATCCTAATTA
GCATATGTAAATGGGACGTTGCATAATTGAGAATCCCTGTTTTGAATTAGATGGCTCTAA
AGTGAACCCGCACGTGAAAAGGTACAAAGCAGCTATTAAGAGTTTGATGCCGCATTAAAA
CAGGCCATCATTCAATGTGCACTGATGAAATGCTCAGCCTCACGCAGATGTTCAGAAACA
TTATGGAATGTCGTTGATTATTGTTGATATGTTTTTGGGACACTGCTAATTAGAAGTCat
tacctactta
>NODE_299_length_423_cov_7.555555
TGACAAACATGTCAATCATTTTACCCTAACTGACACACACATACACACACTTGCACTTTC
ACTGCCGAAGTGAAATTTAATTGTTTTCCAGACCAGTTCAGCTAGACAGTCGACACCGCA
GCCCCACTTCCCCCAACCTTCACCACTGCTGAGAGAGAAAGGGAGCAACTGGAGGTCTTT
TATTAGATATGATGGCACATTTCACAGCTCCCTGACTTACAGAAACCCAATCCTGCGATT
AGTCAGCGCTTTGACGTTATCTTAAGTTCCTTGTCAGAATTAATTTAGTGTGGGTGGGCT
GCTGTGGGGCTGTCTGTCTGTCGTGCTCCACTCCCCTCCGCTCGCCTACAGGAGGTGGGG
GGGTTGGAGACAACGGGGGCAGGAAGATCCCTTTCAAATAAGCCCCAGCTCCAGTCAGTG
CCAAACCAGCCGCATGAGAACTAAATATCTCCTCCATCAAAGGGTCCTATTCTGCGAGGG
GAAAAGGAGTGAATGGGCTTGAATGAGCaggctgaaaacaaatcccgtcttggcccagcc
ggtcgcccacttagtgccctcagcctt
>NODE_300_length_456_cov_4.425438
CGTAGCCTTTAGGCAAGGGGCAGGTTTTGTAAGGCTTTGCCTTGTCACTTCCCACCAAGA
AAAACACAAAGCAATGGCACAAAGCAATTTCTTGGCCAATGCTTGTCATAAAGCTAATTG
ATAAAGGAGGGTACATTTGGAGTCTGTGGATGCCAGACTACTACATGTGGCAGAGGGCGT
ACATCTTGATTGGCAGTGGCCATGTGGGAGAAAGAGTACTTATGTGTGTTTGTGTGTGAG
CACATTTCCATGTGTGTATGTGTATGCGTCTGGGTCTGTGTGCGGGATAATCCTGGAGAA
TCTCTTTCTTTGAAGGGGAACAGATGTAGATTTACATATGTGGAGGGTCCCCAGTCTGTG
ATGAGATTAGCTGGTTGGGATCTTTCTTCACAGCGACTGGAAGGTGCATATTTAATAAAT
GCCTGGAGCTAGGCTGGGGCGTGCAGGGCTTGGCCCTCAGAGAGCCACAGGACAAAGGCA
AACGAGGCCCATGGCAGGCTAGCCCATATGGGAACAGGGTTGCTTACAGATTGCAGTGGC
CTTTCATTGGGTGTGGGACAAGGCTTTAAGGGTTTATATACAGAGAGGGgaacacttggt
>NODE_301_length_335_cov_1.477612
CCCTTCACTACTTTTTAAATGACTTGGTTGTTTAATAGCAAAGGAGATCATAGCTTAGAT
CAGCTGAAGTAGAGAGAGATGATATCAGCAGCACAGAGAGGGTTCCTCCCCTCGTTTGTC
TTTGAAATGTGAGTTTAATTGCTCTAAGCACTGTATCAACTGTCTGGTTTAATGGATGAC
TGAGGAGGAGGGATTGCTCATGCAGCCTCAATTTTGTTCAGTCAGCTTGGTGAAGCTGAC
TGGACTCCCCTCGGGGAGTCATGTCATAGCTCACTGTTGCAGTCAGAAAAACCCCACAAG
ACAGGGTCAGTGTACAGATGTCAGGCCTTCTAATTTAGAAATCCAAAGCGTACAAACTGC
CCCCAGGCCCCCCTCAGTGCAGCCACCTCCAACAGCTCCATAGAGGGAGAAATCCCAACC
TGTCACAAACACTTCAAaagcagcctaatgaaaatctaaacaagctaccgagaactttt
>NODE_307_length_404_cov_13.727723
ACCAAGGAAACAGCGAGGAAAAAAAAAATCCTGCTGGGGAGAAAGAGACAGAGCGTGTGG
AGTAGACAAAGAGGAGAAAGAGCATGGGGGGAAGAAAGAGAGTGGGAGGACAGAGAGACA
CAGAGAGAGAGAGACAGAGAGAGGAGAGGATAGAATGAATGCTAACAGGGAGCCCAAACC
CAGTACTGAGGCTTTATCCTTCACAGGCGGAGGAGCAACAATCGCAAACACATTTTCTCT
CGCCCTGGCCCTAAGAGAGATAAAAAAGCAATTTGTATTCTATTCCTATTCAGCGTCGCT
TGGCCTGTTTCTCTGCCTGCATATTTGTAAACACAGCTTTGTCAGAGCAGCTTAATCTTC
CCAACACAAACACAGACTACAGGAAGGAGGGGCGAGAAAGGGCGAGCAGGGAAGAACAGT
GATGAGGGGGGATAGGGTAAAGGACGAGTAAGAGAGGGACGAGCAGGGTGAAAAGGGTAA
GAGGGCGAGCATGGGAGGGGAGGTCTGAGGAGCAACGGAGGGTCAGATGAGAAATCGGTC
AGGGCATC
>NODE_308_length_314_cov_9.668790
AAGACAACCATTTAGGCTTTAAAAGACACACATAAACAAAAAAGGAAGGAGGAGATGAAA
AGAGAGGAAAAATGAAAGAAAATGCAAGACGGAGAGAGGAAGAAAGAATGAAGGGAGGCT
GGGGTTGAGGTGGGGGGCGAAATAGGAAGTCAATTACGTATTCTGAACCTGGCCGATGTA
GTCCTCAGGGATCTGCCTCCGCACCTCAGGATCTGTAAATAATTGACAGATAATATTAAT
TGGCTTTGGATTAGTGAGCAAGCTCAGTATCACACATTAATATTTGATCAGAGGATGATA
GGGACCCTGGCAGGGGATCCGAAGGGGCAGCTGAGGCTGTTTTGTTGATTAGGCCAGAGA
AGGGAGGAGACGGAGGCAAGTGGTAGCGGTAGCAGCAGCAACAGCAACAACAGCAGCTCC
AGACACACACACACACACACACACACACACACACACAC
>NODE_309_length_609_cov_7.333333
GTTTTAGACTTAGAGGGACGAGGCATGTTCCAGGCTTAACAGGGTGTTAGAGGGAAGTAA
GAGCGCACACAAAAAAAAAATAACAAAAAAAACCCAGCCCCTCTATTCAACCCCCACACA
TCTTGCTCCACTGCTCCACTGGAGAAAAGGAGGAATAAAATAGAGTGACCCTGCTACTAG
CAGCTCTCTTTTCCCCCCACTGCTCTCTTCTTCCTCCCCCTTGCCGTGTGAAATCAAATT
TCCATGTGGCTCCCGTATCTGTTGCACAGCGAGGTGATTTATCAGGGATGCAAAGAGCAT
GCAGAAACAATCTTTATTACATCCATTTCCTGCTTGTCAGCCGGGATCATGTTGGCTGTT
CATTAAAGGCGCGGCGCAGGTGAGGAGAATGCATCCCGATGCCTTGATAGATTGTCTGCT
CCCCTGTGGTGACAGCAGCTGGATGGATTGAACAGCGGGGGGCGAGGAGGGAGGAAAAAA
AAGCGCTGACTCCGTCGCTCCCCTTGTCAGACACACTTTTACATGGCCGGCCAGTGTCAT
TTCTACCCAACAGCACCACACACACACACACGCACAAACAGGCTTCTGACAGTCTTTGGA
CTTAAGCCAGGAGCTCGCCTTAATGCATGAACGCGTACGCACCATGAGCATACAAGTATT
TACAGACACTGATGAGATGATACTGAGACACACATTGGAAAGATGAGGTCTATCTTATTA
CACAGTTAccaacctttggctctcagtgttaaa
>NODE_310_length_544_cov_11.301471
CTTACTCAAACATAATTCTCCCCATTTGGCATTTTGACATCATATCTTCAGTCCCCTCCT
CAGTCACCCTAGCACAGTTTTCTTTCTCTCTACCTGAGCAAAACCACGCCACAATAACTT
TATTTTATTTTTCTCCCTCGCTCCAATGGACAACATTTCAACCCTTACCTCTCCATTCTC
TTTTTAATGTGTTTTTTGTCCTCCTTTGCCTTTCTTCTTTCTTTTTTTCCCCTGACTTCC
AAGGTCAGACAGGACAAACAATGCCACTGGTGTCTGTCTGAATGTGGCTCACTACCCACC
ACCACTGCCGCTGTTGCCTTGGCAACGCACTAACCATTAATTTTCAATTAAAGCAGACAA
AGAGATGACAGCTCAGGGTCCATGGAAGATGTCAAGAAGCAGTATTAATATACGACAAGT
GAGCATAATTGTGTGTCCATTTTTCTCAGCTCTCATCTATGCTATCAGTGAAATGTGAAA
GCAGCAGATAATTTGAGGGTGTGGGAGACGCCGTCCACTGTTTTCTTTTAACCAAGACGC
CTCTGATGTATCTTTCTGAGAAAGATGGCATTCATCATTACTGTTATGAATATTTTGTCA
GGGATGTTATTATTTTCATTATCACTCTATCAAAAAAGATGCTATTTCACTTGTGAGTCc
attgctgacatgcacatacacacacaca
>NODE_311_length_407_cov_9.054054
GAAATCAGAGTGAAAGAATAGAGTCAGGAGGGAAAAGAGGGAGGGGGTTGGCAACTTGTT
CTCAATGGACAGCGGATGAAGAGGTGGCAAGTTAAAGTCTCCAATCTGAAGGGTCTCCTT
GTAAAGCTAATTCCAGTTAATGGCCAAGGAACAAGCCTCCACTAACCCTACTGTATCTGA
CATCCAGGCTTCAGGTAATCAGGCTGACATTAATGCAGGCTCCAAAAGAGACACCTCGTC
ATCAGGAATTTTCCTCATTGGCACCGAAAATGCCAGGCTGCACACCTCTGACTGCGTGGC
CCCCACATCTATTAACCTTATTGATTTGGAGCCCTGCTGAGCCCCTCCAGAGCTCCCGCC
CCCCTGCTGCTGGACTGAAGTGGATCAATCCTACGCCGGGGGCCACAACTCGATAACAAC
CCAGTGCTCCGAGACTACTGTTTACAACCTGAAATGAATACACACATAGATGCTGCTCTG
TATATTCACTGCTCATCTGCCGACACTTCCTGATACAAGTTTTTAATAAGTGTTAATTAT
ACCTATGAAAa
>NODE_312_length_308_cov_5.019481
TCCCGTGTCAGTCTGCCATCAGGTTATGGCACTGAGACACCAGACTTCCTTTTTGTGCTC
CACCAGAACAAACTGCACCTACAGCTCTGGCACTTCAGGAAGACCTGTCTTCCTGCCACT
GGCAGGGTGAAAGGCTGTCGAGTGGTGACGGAGAGCAAGAGGTAGAGAGACATACACCAA
GAGAGAGAGGTAGCGGTAGGCTGGGGGTGAGGGTGGGGGGCTGTTGAAGTTGAAGCCTGT
TCTTTTGTGCCGCCCTGCCTTCTGATCATTTACATCAAGTTGACATTCGGAGAGTTTACT
CTGGGGTCTGTAATTGTATTCTTTCGCCAGTTCTGCATTGCCAACCGTGAAAATGGAATC
TTATCAACCCTGACCAATTTTTAATGTACAAAATGAATTGGCAGGGGTTCAAAAAAAGGG
GGAGCTAGAATTCAAATCAGGTGAATGATACa
>NODE_313_length_412_cov_7.533980
CACTGCACATTAGCTATGTGAGGATGTAAACAAGATACCTGCCCCCTGTGTCCTTTTTGA
TAACTTTTAATGATGCGCTTTGAGCATCGTTCCTCGTTCTAACAATTACTCTGCATATCT
GAGGCTGTGTGATCCAAAACTGAGCAACTGGTTTTGGACTGTGGCGTCCTGTCCGGTCCA
AGATCCCCATGTAATAGGATTCCTCAAAGCTGCAGATGGATGGCAAATCTAGGCGGTTTC
ATCTACTAAAAGAGGGCATAAATCACTAGCGGAGGAAGCGGGGACGAGGCAGGGGTTATC
ACCAGTCTGCCTCCCTCATGAGAGCTTTGCATTAAAGCATTAGTGAAATTAATTCATCTT
TCATAAGAGGTTTGAGCAGTATCTGTGATCTATGATAACAACCAATTTCTCACTACGGAG
GGGCCGGCGGAGGAGGGAGGGAGGGAGGGAGGCAGGAGAAAAAAAAATACTCTGCGACCC
TGATAGACTACACAAATCTGCTCTTTTTAAATGGGCTAACATTATCTGGAGTGCTGCTct
ctggagcatcatccca
>NODE_314_length_380_cov_10.634211
TTAGTGCCAAGGTTCTTTAAACTGTTTTTTTTTTTTTTTATTTTATTTTTGGGCGGGGGG
AAGGGGGGCTCTTATCGGTGTCTCGGCAGGATGCTGCCGCAGCCAGTTTTCCTTGACTGT
CAATTAAAGAGGGGATCATTAACTTCAAGGGTATAAATGTTCTAACACTGGTATTACGTT
GGGAAGCTAAGTCGCTGACAGATGTTCCAACTTTAATTCTCCACTTGTTTTTTTGTCCTT
TAATTAATTTATGTATCACTATTCGGGTTTTAAATATTTTTTCCCCCTGTCTGCTCTTTG
TTAGCCTGTAATCTCAGTTACCATGGTAGTCGCAAAGACGATTGGGCCTTGTCACTCGCC
TGTGTTTCTTATGAGGTTCAATCGGCTAATGTATTCAATATCATCCAAACTGAAAGGTAA
ACAGTATCTAATGGCACATGTGTTCCTGCACTGCCTCGACGCAGCGTGGAGGCGCTGGGC
gggaggagaacagcgcgtctgcctctagttcttcaggctttgca
>NODE_315_length_164_cov_4.743902
CTGAGGGAGAATTTCTCCCCAAGTTAGAGCCAGGAGTGCCAGGGGGAATGGAGGTTAGAA
TTTCGAGCTGAGGGAGAATTTCTCCCCAAGTTACATCCAGGAGTGCCAGGGGGAATGGGG
GTAGAATTTCTACCTCCATTCCCCTAAGTTACACCTGGATGTGACTGAGGGAGAATTTCT
CCCCAAGTTAGAGCCAGGAGTGCCAGGGGGAATGGAGGTTAGAATTTCGAGCTGAGGGAG
AATTTCTCCCCAAGTTACATCCAGGAGTGCCAGGGGGAATGGGGGTAGAATTTCTACCTC
cattcccc
>NODE_316_length_644_cov_6.801242
ATCATCAACTTGATGACCTTTATTGGTCAAGTCATGAGCTTATGGGGAGTCTCTTTTCAA
TCACTGGATCCATAGTAATGCGTTTCTGCACAGCGCTGAGCATAGTTTCTGGATCTCAGA
TATCTACTTTTATTGAACCAGAAAAAGGGCATTTTAAAGCCTACTGTAGGTAATGAATGA
GAATATAGAGACAGATAGGCGGACTGTGTCCTCAGTCAAGCTTCAGTGCAATCCTCCCAG
AGATTTATTTCATCAGCGAATGCAGTTTCCATAATCATATCTGTGTCCTCATATTAGAAA
GATAATTAACAGCACTAATGATCACGTTAAGTTCATTACACATTCACTGCCAGCTCAGAA
TGAAGTTGACATTATGTTGCCTTATCATCAAAGGTGGCGTATTGTTGGGAAGTCATTAAA
ATGGAAATGAGTGTGATGTTCTGATGTTAATTGCAGAGGGAAGAGATGAGTTATGTATTT
AATGCAGCATTTAAAAAGCCAATGAGGTTCCTATCTGCTAAATAGGGTAATTAATGCTAT
ATATTACTTATGTTTGTCCAAATGAAGGAATGAAATTAGGAGATGATGACGCCGACTTGC
TGTTTATCTGTCACAACACGGCTCTAGTTCGCAAACTTCATTATTACTCTCTTTTCTGTC
TGTAAtatttatataatctcccctcaaattactcctttatttctttttctgcacaacttc
tcatttggataggcagtcagtcattcagagaaacagttttcattctccagagggcttgtc
gaagtttg
>NODE_317_length_145_cov_10.951724
GAAGGATCGTGAGGCCCCGCTTTCACGGTCTGTATTCATACTGAAAATCAAGATCAAGCG
AGCTTTTGCCCTTATGCTCCACGGGAGGTTTCTGTCCTCCCTGAGCTCGCCTTAGGACAC
CTGCGTTACCGTTTGACAGGTGTACCGCCCCAGTCAAACTCCCCACCTGCCACTGTCCCC
GGAGCGGGTCACGCCCGGCGGGCGCCGGGCGCTTGACGCCAGAAGCGAGAGCCCGCTCGG
GGCTCGCCTCCCCGCCTCACCGGGTAAGTGAAAAAACGATAAGAGTAGT
>NODE_318_length_533_cov_11.330206
CGCCCCAGTCAAACTCCCCACCTGCCACTGTCCCCGGAGCGGGTCACGCCCGGCGGGCGC
CGGGCGCTTGACGCCAGAAGCGAGAGCCCGCTCGGGGCTCGCCTCCCCGCCTCACCGGGT
AAGTGAAAAAACGATAAGAGTAGTGGTATTTCACCGGCGGCCGAGGCCTCCCACTTATTC
TACACCTCTCATGTCTCTTCACAGTGCCAGACTAGAGTCAAGCTCAACAGGGTCTTCTTT
CCCCGCTGATTCTGCCAAGCCCGTTCCCTTGGCTGTGGTTTCGCTAGATAGTAGGTAGGG
ACAGTGGGAATCTCGTTCATCCATTCATGCGCGTCACTAATTAGATGACGAGGCATTTGG
CTACCTTAAGAGAGTCATAGTTACTCCCGCCGTTTACCCGCGCTTCATTGAATTTCTTCA
CTTTGACATTCAGAGCACTGGGCAGAAATCACATCGCGTCAACACCCCCCGTGGGCCTTC
GCGATGCTTTGTTTTAATTAAACAGTCGGATTCCCCTGGTCCGCACCAGTTCTAAGTCAG
CTGCTAGGCGCCAGCCGAGGCAACCCGCCGGGGGGCCCCGCGCGAACGGGACCCCGGCGG
GCGCCGCAGCTGGGGAGATCCGCGAGAAGGGCCCGGCGCGCGTCCAGAGTCGCCGCCGCC
GACCGCCGTACCCGGTC
>NODE_319_length_448_cov_8.792411
CAATAAATTTCGCCGAACACATTCTTTACCAAAAGCCAGATGCACAAGACAGGATAAAGG
GACAGCAACAGAGCGAGGCATTTAATGCACAGCACCGAGGCCATAACACTAAGTAGATGC
TGCCCACTTAAATCTTTACATTCTTCATTCACTTTAGCTCACCAAACACGACAGTCCCCA
TAGGCGAGTAATGAATAATCATTAGCAAAAGGTCCACAAATTATTGATGTAAAATAAGCA
ATGATTCTTTTTTTTGTTTCGCAATTTATTGCCATTAACAAGTAACTTGCAATCCAATAA
ATGTCAGCATGGCTTTCAGTTAATTAAAGGGAAAGATATTATACAGTAATGCAGGGTGGC
GTTTATATCTCGATTTCCACAGACTGCAATTTACTGCTGAGCCTTTATTTGAAGGGACCC
ACAAATAATGGCTATTAAGCCGTCAGGGGATGGACAGGGGATCACATTAATGAAATTAGA
TAAGGTGGAATGGTGATCTACACAGCCTGGACTCTGGAGACACACAAACCCGCACAGACA
TGCCGCACATGAGCATGACAAATTAGGACTGCATGCTGTTTAGTTTCCTTTt
>NODE_320_length_527_cov_6.172676
CACTGTAGTACGTGTAGTAAATTGTGATCAAGCAGGAGAACCACGGATGGCCAGATGGAA
GCAGATATTTTAGTTTACAGTAGAAATACTTAAATTAACAATAACCTTTGTAGAAAACTA
ATACTTACACAAACACTGTCAATTGTATGTCCATTTAAAGGATCATTTGATTGCGTTCTG
ATTGTGCTCTTCTGTAACGTCCAGGATCTGCTGGCCTGAGATGAACTTGCGATTACAACC
TGTTGTAGTCTAGCTGAGCTGAACGCCTCATAAGTGGAGCTTTTGCTTTTTTATTGATCT
CTTTGTTTCTCATAGCTGGAAGGGCACAATATTTTCTCCAACCTGAATTCCAGCGAGTAC
GAGCAGGTGCTGGAGATCATCCGAAAGGCCATCATCGCCACGGACCTCGCCCTGTACTTC
AACAACCACCAGCAGCTGTCGGAGCTGCTCACCTCGGGTGTGCTGGACTTTAACAACCAC
TCGCACAGGTCAGACCATGACTCACACTGGGGCACAGGTCAGGTCTGGATTCAAACCAGT
TCTCATAGCAGCGAACACAGAGAAAAGCAAACCTGGTGTGCATGAACAGCACATTgagtt
tctccacatggatataacgaggctttattcccctccagggaccgtgtgattggtctgatg
atgacagcatg
>NODE_321_length_545_cov_4.385321
TAAATCAAGGTAAGTATTTTTCTTTTGCAGGTACAAGTAAGTATTTTTTCTTTTACAGGT
ACAGGTAAGTATTTTTACTTTACAGATTCAGGTAAGTATTTAACCTCTAATTTTTGTTTT
TTTACAGGTAAGTAATTATAATTTGTTTTTAATACAAATCAATTTGATTTTACTTGGCGC
TTTGTTTCACTGTCTTTTTAAATGTTTTACCCTTTTAAATCCCTTTTTAGTCTCGAATGT
AAATTCCCCTCAGATGACTTGTTTTTAATAAAGATGAATTTATCCTTTTATTCATTTGTT
TTTACCCAATTGTTTACAACCAACTTGTTTTAATTACTCCCATCCCTCTTTACCTTTTCA
GTCTTTTACAGTAAATCAATTTGCCTTAGTAATTCCCTTCCATAATTCCCGTCCTTTTCC
TTTTCCATTATTAATGTCCTTCTCCCCATGAGCAATTTGGTCCAAATTTGTGCTTCGTAT
CCCCTTTTGGGTTCTTCTTATGCCTCCTTTTGGGCTTCATCCTTCTTTGGGCTTATTTGT
GCTATACTTGGATTCTCTAGGGTTTTCTTTTGGGCTCATGGAGCGGGGAAAGAAATGCTG
GGGGTTAGATAGGAGGGTCCTAGGATTAGGTTTTAAGAGGGCAACTTGAGTTAGGGTTAG
GGCTTAGAAAGTGGTTAGGgttagggtta
>NODE_322_length_492_cov_14.939024
CAGGGTGTGAACAGGTGTGGGCTTGAGCTGGTCAGCAGACATTATGAGAGCAGAGAGACA
GGAGAGCTTGAGAGACTAGTGAGTCACGGGGGCATCTCTACAGAGAAAAGCTTGGTATCC
TCCAACAGAGGAAACAGGCTTAGTGGTTGGAGGATAGATCTTTTTTTTCCTTGCCACAGT
TAATTTTCAAATCTCCAACATCCTATGGCTGTCTGTTTTTCTTCTTCTTCTTTCTGTTTT
TTCTGCTTTCATTCTTTTCTTTTAAAATGAAACTGGAGCTGGGGCGGTGATAGTGATAGA
TGGCTCAGCGCTCTAACACTTTATCCAATCCGGCGCAGATTTCATCCAATAAAGAATCAC
TTGTGCACTCTCAAACTAAATGGAAGTCAGGCAGCGGAGAGAAAGGGGCTGCCGTGTGTT
TCTGAGCTGCGAAAATCAAATTTTCTTAAAGCTGCCGCAGCAGTGGCTGGCGGAAAAGGC
AGCAACAGCCATGACTGGCCAGGGCCACAATGTCTGCACACACAATTTAATCCATCACAG
AGCGCCTGACACCATATCAATCAACCTTTCATCAGTATGCCCCCCACCCCCCCAAAAAAG
AAAAAagaacaatatttcgattcaatcacctctgac
>NODE_323_length_556_cov_6.311151
CATGTAGCATTTAAAAATTAGGTAAGAACTCTTAGTAGAGAATAAGCAAATAACAGCTAT
TTCAAATTGACAATATTAACACAAAACAGTCATCTAGAAAAATGAGAAAAAAAAAACAAC
AACTTGAACTACAAGCTTAAGAGCTATTACATTAAAAATGATGCACCAAAATCTACTAAT
ACAATAATCCATATAATCTGTGTAAAAAGCATGTAGAAAAAACACCTGATGCAGTTTGCT
GATACAGTCATTGACCAGTTATGAGAGGTATGAAGGATTTCACAGGTAGATAAGTGTGAG
AAAGTCCGCACTGGTGACTCAGGGATGGGGGCCCAGGCCCCTGCATACACTCACTTCACT
TGAATGTGAACTATGGCCTCTGCAAGTTCTAAGGCAAATATCGGAGGTGCACTTGTATCC
ATGTAATGGTGACCCATCCCAAAAGTTGGATTAAAGACAAGGTGAGGAAACTCATTCTTT
GTTTCTTACACAACACCAAAAACCAGTCCAATTGAACCGAGCGATTTTTTTTTCTTTTTA
CATGGCAAAAATTGATCAAACATGACATGACACCTATTTGTAAACATATTCCATTTTTAT
GTTTTACTCAATGATCTCAGCCTGTGCATTCAACCAGGATACCAGATTTTCTTTTTTCTT
TCAGTAAAGTTGAGCAATCtgtgagaaaaggcatggtttt
>NODE_324_length_440_cov_5.959091
AGCCATTTGCACCCCAACACGTCCATTTGGTTTGTTGTGTCCATGTGATAACCATCAGCC
ATCAGTTGGTTTTACTTTGATTCAGCCTTACAAAGTGAACAGTGTCCTGTAGCCCATTAA
TAACTAGAACACACTCTAACTCCCAGATGTCCAGTAACCTTTCTGTGGGCTCAGTGATTA
ACACACCATGTCCATTAGACATCCAAACAAGGCCAGCTGTAAATTAACAGATCATGGTGC
CTCCCCCCGCCTCGCCTCTCCACAGATGGTTGGTGGGGCTCCGCTGGGCAGGGAAACTGA
TTGGTCCAATTCTTCCTCACAGGGAGACATCCATGAGGATTTCTGCACTGTGTGCAGACG
CAGTGGCCAGTTGCTCATGTGCGACACGTGTTCTCGTGTTTATCACCTGGACTGCCTGGA
TCCACCCCTGAAAACCATTCCTAAAGGCATGTGGATCTGTCCAAAATGTCAAGATCAGGT
AACCGCAGCAGCCGAGACTGATCCTGAGTCAGGGGGAAGGGGGTACCGCAGTCCAGAGAG
GAGGCTCTCAGGGCCTGTAGCTATACTGTAGGACTGTTCAATCc
>NODE_325_length_420_cov_9.580953
ATCTAAGCTCAGGCACTAATGGTTATTTAATATGGCCATCAGCGGTCCCAAGTCCCCAGC
ATACGGCACTCGCACAATAGCCTCCAAACCCTCTTTAACACTTATTTGAGATGACAGGAA
AAATGAAACCGTTTGTGCTTTCAATGGAAAAGCAATCATTGGTACATTATACTCCGCTTG
CCCTATCATGCTAATGCCGGGTAAAAATGTCACCAAATGTATTTAAAGGCCTGATGGAGT
GTTGCCGTTTGATTCCTGCTGCCTGCCTGATTAATAAAAACCTTCAATTTGTATGTAAAT
GCAACCTGGGGCTCATATCATCTGCACACCTGCACCTGGAGAAAAATAATAAACTCAAGT
TTAATGTGGCAATTATGAGAGTTTATGGGGATTGTGGGGAAGAGGGCGGCAGAGGAGAGG
CTGGCTTGATGAGAGGGCTCTCAGAGGGGAGTGGGCCGACCCGGACCAGCCCGCTACAGG
AATGACCTGATGCACGAATATAACCTCAGCTTGCACAGCTTACCACAACATGCATGTTTG
CACAACACAGGATGGTAGTAGGGa
>NODE_326_length_476_cov_6.159664
TGTAAGGTTGCGCACAAAAGAAAGCGGTGCACAATAGAAGGAACATGCAGCCTTGGATGC
AACATAATGCATGAGAACAGGCTACGTTTCTGAAATAGTGACCCCTAAAATGTGTCTTCT
GGGATCTACGGGCAGCTGGTAAGATCAGGAAATATACAGAGGAAAAGGCAACTCCTAGAG
AAGGCCGTCGTCGCTTCAAATTCTGCTCTCTGTCCGTTTTAATAACCGAGACTATGAGAT
AGAGCTTTTTTTTTTTAAAGTGCCACTTTATTACAAAAGTATAAACTTGACTGACATTTC
ATGAATAGTAATCTTGATATAAAACATTACAATCTTTTGCACTTAGCACTTAATTACACG
CTTTTGAGTACAAGACCCTGTAGTCTGAATAGCAAACACACAACATTAGCTGCCACATTT
AACTTAGCAGGGCTTTCCAAGAACACACCGTAGCTTCATGGCTTCAAAAAACAAGAAACA
GAATACACTGAAATTTTTACATTGCAGCTTGTTTGCAGTTTTGTGTCACAAGATAAGTCA
TTCCAAAACACAATTGAACATAATAGAAAAAGATAGATTTTCTTGACACTGATGATATAT
TTATtatttctttctctttt
>NODE_327_length_187_cov_3.994653
AGCCAAAACATGATTGTGAACATTGTAGTTGAAAGATGGTAGTTTTACTGTTATCCTGCT
CCGAAAATGCATTTGGCTGGCTGAAAACAACGTTTTGGACATGGGACATGTAAAGTGAAT
TTCTTTGACACAAATGGACTTGAAACAGCTTGTGCCGTCATCTTGATCATATTTGAACAC
ATTGTGAAGCCAAAACATGATTGTGAACATTGTAGTTGAAAGATGGTAGTTTTACTGTTA
TCCTGCTCCGAAAATGCATTTGGCTGGCTGAAAACAACGTTTTGGACATGGGACATGTAA
AGTGAATTTCTTTGACACAAATGGACTTGAa
>NODE_328_length_653_cov_7.061256
TATTTTGTTGTAATCTGGAAAGGTGCAGCCACAGCAGATAATGGGAAGCAAACTATCACA
CGTCCACCAATCACACACAAACACATCCCATTCACAGAAACTATTCCTCCACAGACTGGT
GTCTGTGATTCACAGGTCAATTCCTCTAGCATCAAACACTGAGCAAACAAGGTGAAAGTG
AATGAGCCTTTCGAAGCAATAACAAAGTGAGAGGGAATACATTTACATGAGAAAACAGAG
GACCACATTATTCTAACAACTACCTTTGCCAGGCCAATCTATCTACCAAATTAGTTTATC
GTGTAATACCCTTCCAGAAGCTCTTCTGGCAGAAACAAGATATTATTCTCTTGGAATGGC
CCATAGAAAGAGGGAAAAGCCAGTCAGATTCATATTTCATCTCTGCCATGGAAACCTCAT
CAGTGTAATAACCCTCCATCTCATGGGTGTTATTCAACCATCTGCTACTATATTACTTAT
CTTTATTTTGCAACTAATTAACAGCATAATCTTCTAAATTCAGCAAGTTAATTATCATTA
TTGTGGTCTTTGCAGCATCATCAGTCCTTGTAAAGTGCCGTCTCCGCGCCCCCCGAGAGC
CGGGTGGGGGCGGGGAGCAGGCAGGTTGAGCTGGGGGTCTGTTTTCTTGACGTAGGCTCA
TTAGGTGTTTGCTGATGAGCTGAGTGCAGTGGGAGGCGCCGTGAGTAAGAGGGGGGATGC
AGGTCAGGCAGGATTCTGCTGAACAAAAGGTTCCATGCAGGgtgaggccgacttaatgtg
cctcgctgagcgtgtgc
>NODE_329_length_311_cov_6.517685
TAAACATATAAAACGTACACCTCTTCGCCATCTGAGCGGTTGTCCTTTTATTGCGAGATA
TGCGTGTTCGCCTGCAACACACATTTCAAGTGTTGTTGGCATATTGCTCATCGTCCTGCG
CCTGATTTGACATGGCTTAAATAACTATCTTCCTGCCAGTGATTGGCATTCACACAAGAA
GGGGTGAGTGGGACTGGGGAGCAGATGGTGACATTCCACATGACCAAACTGATCAATCAG
CATGCTGGGACGCAGGTGCAGCACAGGCGGGCAGCACCACACCATCTATTTCACCATCTA
CGGGGCACAAACACATGGGCACCAATCGTGGCACCCTGAGGGTCTGCATGCTCCTCCGTC
CCGCTGCGCCAAGGTTGATGACATCAGAATTTCCCATCCGCTCTTCCACAGGATGCCAAG
AAAAAGGAGGGAAAAAAGCCCTGTATAAAATCTGc
>NODE_330_length_383_cov_7.979112
GTTACTTTGCTGTATAATTCAGGGAAAAGAGAACATTATGCCTTTGTTCCTCTTGACGTT
TTGCTCTGGGATGCTCAGACTGTGGAGCTCAGGTGGGGCCAGAGAAAACAGTGGCCCTCA
GAACGACACGACACGGTAGCAGCAGCAGCCGCATGGCAAGACAGCAAGAGAACACTCTGG
GGTTTAAAAGTACCCAAAGCATCCTGGGTAATTAGCCATTACGGCGCTGTCACAGAGGGT
TCTGCAGTCAATACAGAGATAATTTGGGCAATGGTGAATGACAGTGCTGTCCAGGCTTTT
GGGATGATCAAGGACAGATCCAGCTGCACCAGGCATCTGTCAGGCCCATGAATCACTCCT
CCAGCCAGCAGCTGGGTGAGTGGAGCAGAGAGAATCGCTGGAGAAGCATGTGCAGACACA
CAAATAAACATGTTCCCCCTCTCTCCCCTCGCCACACCGGGAAATGGCTATTAAAGGTCT
GCCGTTACAGAGCACCGAGTGGAAAAGGCTTGTTACCTTCAGTGGCa
>NODE_331_length_460_cov_14.078260
CATTAGATACAGTTGCAACTGTGGGAGTTGACACAGTGGGCACCAAAGTTTAGTTTTAAA
AAAAATAAATAAATAAATAAAGACAGAAAGAGGAGAACGAGAAGGAACGGAGAGGAGTAG
AGTCTGGGATACAAGCACAAGCGCCATGGCAACACATAGAAAGAGGAAGAAAAGAGTTAC
CCATAAGTAGCCGCCGTTTCACCCGCTTGTCCACATCAGCTACTGACGTGGCATTGAACT
CAGAGCTCTCAATTGCAGCCTCATCTTTCTCTAAAACACAAGTGACAAGGGGACAAACAG
TGAGCAGCAGGTTAATGAGAAGCCCAAATGACCAGACCTTCAGCCCCTCTTGGCGTTTGA
GCAAAAAACCAAAGCCAAGAAGCAAGAAGCGATGAAGAAGTGCCAAAATCCCTGTTAGAG
TGTTAATCCCCAAACAAATGATAAATCCCCCAAAGCAAATCAAAAGAACAAAACAAAATA
AAATAAATGAAAATGATCAGTATCAGTGTGTAGCTTACAAAATGAAGCGGTAGGTAGGTA
GGTAGGCAAATAGGTAGGGAAGGGGAAGAGAAAAGGTTCAAGGCTTacatgtgaagagtt
tttt
>NODE_332_length_308_cov_11.957792
GTGATTAAGCCGCAGAAATGGCCAAAAAAAGGAGGGGGGGGGAAAGAAATAAGAGGGATA
AATAAAAGAACAACGATTACAGAGGGGGAGGGCGGAGAGAGAGGAGGCAAACAATAGAGA
ATCAAAGCATAATAATATTCCTAAATGAAGAGGGAAATGTTGCTCCGCTCATTTTATTAA
TCAGACTGTCAATTTCACCCAAGAGGCCAAACCCAAGAGCAATCTAAAACAGACTCAGAG
ATCAACCCAGGGACAAGCACCTCGCTCCTCACTCCTCTCTTCCTCTCCACTTGGATATTA
TTCGTCTGACCGAAGGCCGCCTCCATCATCAAGTGACAGCCCTCTCCTATTTATTTGCTT
ATAAACCTGTTACAATAAATGATCATTGGAGCAACGTCAGCCGAGCATTTTAACAACGAA
CAGCGACCACTTTTTTTTTTTTTTTTTTTGTT
>NODE_333_length_544_cov_7.034926
CCTGTGAACCCCGGCGGCCACACACAAACACACTTCTCTAAAAAGAAAGACAGCGGTGAC
AGAGAGGCTTTCCTCACACCGAAACCATGTTTACCCATGCTGCAGCTGAATTTACAAGGG
TTTAATGGAGGACATTTACACAAGGTGTGCAGGCGACTGAGATGCTCCATGTGCCAGATG
AGGGCAGCCCTTAGGAGAGCCAGGGGAAACAATGCCAAATCTCCTCCCCCTGCCCTCCTC
TCTCCTGCCCCTTTTGGCACCCTCCCTTGTCCTCCAGTGAGAGGCTCCAAGGAGGGGGGG
GTGGGGCCGGGAAGGTTAATGTGCCCACTTTGATCTTCGTCAAGGCACACTGAGTAAGAA
TTAATTTACATTTCAGATGAAAAGGTTGACAGTATAAAAAGGCATCTTGTTTCTGGTATG
TGAGAGCTGTGTAATAGGCCAGGAATTTGAGAGAGGAAGTCGTGAGGAAACAGAAGGGAT
AAGCCCCTCTCTTGCCTTTACTGGGAAAGAGATGAAAGGAAAAAGGGATCTCAGTATGCA
CTGTTCTTCTGAAACATGGGGACCAAATGCTGCCCAAACTTTCAAAAGCTTTTCTGTATG
CATTATTAATTAATTATTACTATTTCGTAGGCCACTCATGGAGATCAAAAAGGTGTTTCA
CAAAGATGCAAGGTTTTCATGTctttgt
>NODE_338_length_487_cov_5.932238
GCATTTTCTTCTGGAAATTTTCTGCCTTAGCTCAATTCCCTGCTACATTAATCTCATTAT
CCTTTGAACCTTTTCACTGTTAATGCCAAATGCAATTTGTATTCTGAGGCCAGGCAAAAA
GCTCTAAACTGATTATCCCAATTTGAACCGTGGCAGTCCTAGATATTGTTGAGTCTGAAA
GGGCCATCTAGCTGGTGAATGGGCTTCTCATATGCCTTCTGAGTTTCATGACACAATGTT
GCGTCTGCTTTGCAAGGGATAAATTAAGCGTGTGAAAGTCTAAGCAAAGCCCTCATTTTC
CAGTTAATCAAATCTTCCCCTAATCAAATTAGCGCACATAATTCCTCTGGATGCGTGGTA
CAAAAACAGCATTATCCCCCTCTCTGGAGCTGAAAGGCAGGGAATCAGCGTGGTGCCTCT
CTCTCCTCTGCATGAGCAGCCCTCAATGGAAGAGGAGGGCCGGGGTGAGATGGGGGGTGG
AGGAGACCAGGGGCAAAGGGGGAGGGCATGGCTCTTCCCAGTGGCCTAACAGAGAAAGGC
AAGGCTGGGGTAAACTTTGGCAGCGTTTAAGTTCCCAGCTCATTAAAAAGCCTGGCTCAG
TGGCCACCTCCAGGGAGCACTGAAGCGTTGg
>NODE_339_length_460_cov_5.310870
TTCCTCTTCTTATTTTTCTTTTTCTTTTTTTCTTTTTTTTTGCTATTTTTTTTAAAACTC
GAGTCACATCCGCAATCCCGCGGCCCTATAAGGAGCTTTCACGCTTTTTGGTTTGCTTTA
GATGTTTAATACCCCCTCTCTTTTGTGTCAGGGAGCTGGAGAGGCGTTAAGAAGCGCTGA
TAAACCCCACTTAGATCCCTTCCTGGCCCGTCACCCTGGCCTGCCGGGCCGCTTTAGCAG
GGAACTGATCTGTGACGGCCTGCCACTCAAACTGAGCACTTCTGAAGGCTGACACAATGG
AGTGAGCAACACACCAGAGGGCCCGGGGGTGGGTGGGGAAGGGGGATGGAGGGAGGGTGA
GGCAGAGGAGGGAGAGGAGGCCAAGAGGTGCCCTGAAAGAAGGCTAGAGGAGGGGCCAGA
GAGCATCTCCCTGTTATCTGTTCCCTCTCTTTCAGTTTATGCAGTTTCCCTCCTCCCTCT
TCTTGCTGCTTGATACTGTAGAGCTCACACTGTTTGTCTTCTAGTCGGCAGTAACACACA
CAAAAGCCCCTTCTCTGTTGTttgtctctctgtggtcagggctatcagtctggcagctag
aaat
>NODE_340_length_324_cov_3.490741
ATAATGAAACAGGTTAAAAACTAGTATTTTTTATTTGTGTATTTTTTGTGTTTATTTTTG
TGGGCACAGTTAAAACTATTCAGAGTTAGCTCGCTGCTAATTTACGGTTTCTACAGCTGA
AGTTAAACTGAGTAATCCTGAGTGTCTTGGAGGAGGTTGTAGCCGGCGTCCCTGATTGTC
ACGTTTGTTTCTGCAGTCAGATGACCAGCATCACGCAGAGTGACATCATCAGCACGCTGC
AGTCGCTCAACATGGTGAAGTACTGGAAAGGTCAACACGTCATCTGTGTGACGCCCAAAC
TGGTGGAGGAACATCTGAAGAGCGCCCAGTACAAGAAACCGCCAATCACAGGTAGGAGGC
TCCGAGCAGCAGCCCGATCCATCCGTCGTTTTTACCCACTGTTGATGCTTCACAACTTCA
GGGAGACTTGTGACTGTAGTAGGACTGAGCGAGTATGAACAAAATGCT
>NODE_341_length_615_cov_11.442276
CCTAAAGGCACAAACTCTGCCAGTTGTCACCTTAGAGTATTGCAGGCCTGCTGAAGCACT
CCACTCCTCGGGAGGAGAATGTCAGCCCAGGCTCGGGGCAGTTTTGACAAACAGAGTATA
TATTGATACATGATAAAGTATGCTAGAAATCACCCGACTGCTGAGGGCTACTATAGTTTT
AATATCATCATTTGAATTAACAAGCATTCTGTGGAGAAATAATGAGCTTTCATTATTCAG
AACATCATCCTTACCCCGGCGGAGACTCGCAGGGCTATTAGTGCTTGAGAACTTAATGAA
AAGAAGATAAAGAAGGTTTGAGATAAAAGTTTGAATGGCCACACTCGGTAACCAGAGTTA
AAATTTAATGCGGCCCCAGTGGATGACGGATGAGCTTCTTATCTGGGGCCTGGGGAATGG
GTAGACAGGGGATCCGCTTCGGAAGGTGCCATTCTGGGGGAGGTGAAGAATGTGCACCCC
TCCCGCTTTTTCTGACAGGCCCAGTGTGCTGTGCCAACCCGGGTGGACCCCCCACCCCAC
TTGCATAGTGATTCATGCCAACCCATAGATAGCTGTATGTGTCACTGCAAGAGCACTTTC
AGATTTAGGACCAAAAACATTGTTGCTTTGCCAAAATGATATCCCATTAAATTAACTTGG
ATTTGATTGCAAAATATGTCTGACTATCATTGCCCAAAGTTAAGTCTGCTTCACTTCCCT
TCTataagctacagctacagtgtattacataattaatga
>NODE_342_length_442_cov_14.119909
CAAATGCGGCAATTTTCCAAGGGGGGAACGATGCAAATGAGCGCTATGAGCGTTGAAGCG
GGAAAGAATATGAGGTGTTTAGCATAAAACAGACCTGGCTAGCAGTGCTGGAATCTTGCT
TTCATGAATAAACAAGGCTCTGGTCTGACTCCACTAGGTGTTGCTCATTCGACAGTTTTA
AAAAACAGCTCTTGATCATTTTTGGAGTTTAAGAATGTAATAATCTGCACTACAAGCTGT
CTTCCTTTGTGTGTTTTTGAGTGTATATGTTACCTGCTGTCCAGGCTTGATTGGTGACAG
CGTGATTCCCTGGGTGTTGATGACAGGCAGGATCTGATTGCCGATCACCGTGGCGATGAT
CTGGCCTTGAGCGTTGGTCAGAAGCTGAGGTGTAATTGGCTGTACCTGCAGTGCTGGGTT
GCCACCCCCTGATTGGCTGGAGGGCCCTGCAGAGTTGGGCATCAGTGGGATTGTTCCAAT
TATCTACAAAGGGGGTAGAGAGGAGACGAAATCAGCTGGGCGGTTTTAAAAAGGAGAAGG
AGCTGGGAGGGTAAAAGCTACTGGAGGTATCAGTCGTAAtgatatc
>NODE_343_length_635_cov_5.741732
GGGAGAAATAATAAAAAAAAAGAGTGCAAAGTTAATAGATATCTCAAGCAAACTTTTTAA
TTGTTCTGATATGCAATCGCTGAATGACAATAAAAAAATAGGAGCAGGGCCACTTTAAAA
GCTTTATCTCTCCTGCTTTGTGCCCAAAGTGTCATGTCCATAACAGCACCACCTGATCTA
CAGAGTAAAATAACCGCTAAGGCTTATTGTTTGGACAATATTGGAGCCCACCCCACCCCG
CCCCGCTTCCCCCCGCTGCTTCCCTCTCCTCTCCCTTGATTCATTTCACCCACTGTCCTC
GGCTGCTGGAAAATGGCGTTAATTTTTTTATTACCTGTTTGACTCTCCAGCCTTATTACT
GTAGCCCCTTAATGTTCTCTGTAACCGTGGAAACCAGATGAATAAATGTCCGCCAAAGAA
AATGAGATGATTAAACAGGTCACCCTTGCAAAACAAATTCGCTTGGTCGAGCGCAATTTG
TGTACCAAGCGGCTGTCTTAACAGTTTGCTAACAAGGGGATTGTTTGCCAGACTAACTGA
CAGAGAAAGGGAGGGCAGGTTGAGGGGGGGAAATGAAGATATCTGGGGAAAAGGATATGA
TTGAAGAGATAATATTTTAGATCACCGTGCCGTTTTGTCTCTTTATTTTTCATAACAACA
TGCAAAAGATTTTAACTTCGCCCTTTCTTTATTGCTCGTTCCTTAAATATTAGAGACACA
CGGAAATGCTCTTTCTTTTTTTaagtccactgtatattttaccagcatttacaagtaag
>NODE_344_length_504_cov_14.265873
ACTATTGTCGACAGCAGAAACTTGTTAAATTGAAATATAGTCAATCAGTGCTAACAACCG
CTCACTGAGAATCGCTGTGATGTGGATGATCTTCCTGATTCTGTTGTTTTGACTACAGCA
GCTCACGACGCATCTTTTGAGTTTTTGATTGGTCTTTCACTGGAGTTCAGTCTTTTTCCC
TCTGTGGCCTCAGCAGGGAGCGAAGTGGTGTGTGGAAGCATGTCATCCCCTGATTTCCTT
TTAAAAAGCCGACCCTGATGCTTTTAAATGCATCATCAAGGCAATGGGCTGTCCAAGTCG
GTTACAAGTTAACCAAATAAACACTGACAATGAAATTAATAATGCATATTGTTTGCGAAT
GCCTCAGCTGGATGATTTGACTGATGTATGCAAAGATGGTAATTTATTGAAAGTAAATTC
ATGTAATTGTGCAGCGGAACTTGATGAAGCAAAAGAAGGTGTCAGCACGGCTTCCATCAT
CATCAGAAGAAAGAAATCATTAAAGAGCAAAAACAAATCCAACTTCAAAGGACGGTGCAG
AACAAACACTTATTTTATGGATGTGTTTCATTTAGACCAAAGTTCAGAACGGCTGTTATG
GTAAATATGTCAGATTTGTTGTTGGTTGTTTGTGGATATGATAGTTTt
>NODE_345_length_645_cov_4.537984
CAGGACTCTGATGTAGAAAATTTGGCTAGGATGGCACGATGGCACTTTATTACCCAGCGA
ATCTCTGACAAATCCTGTAGTGTTTATTCGCCGCAACACTAACTCATCCATGATAAAAGT
CATTTTTTACTACTAACCAGTTTCTAACCAACTAATGTACTAACATCCTAATTCTTCATC
GTTGCTTTGGGTTTTTGTTTTCTGTCCATCCTTATTAACAACCTTTTTTGTTCACTATTC
TTTTGATTTCCTTTCTTCCCCTTTTTCTGGAAAGCAATCAGGCATTGGACACGCTATGGT
AAACAAACTACATTGTCTGGTAGATATCATTCTTATTGTCTTTTTTTTGGGTTTGCCGTG
TGTCCCCTCCCTCTCTCTTCTTTTATTCGTTCTCTTTGAGTTCCATCCTAGACACTCTTA
TCAAAAAATGAGGAGATGGGTTTGTATTACCAGGCAATTCTTTCTTCGCTTCTTCTCAAT
TTCCTCCCTGACCTGCCAACAACCTCCTTCTTTACCCCACAATACCCCATCCTGTTTTTT
TTTTCACTTTGGCTTTTACTTTTTTCTCTTTGTTTTCTCCACATTACTGCAGATTTCCAA
CAAGTAAAATAATTGACTTCTTTGCCTTTGTCAGGGCAACTTACTTTTTATTTTATTTTT
TTTCACACAAAAAGTCCCCATTTTTTGTGAGGACTGTCGTCCAGAACTGACAGAAGCTTA
CCACAATCCCAAAGATGGTGACCTcgacaccgagccctaaacaagaaaaaatggcaaccc
ttaaccttc
>NODE_347_length_569_cov_5.569420
ATCTCTGTCCCACCAGATCGACAAAAAACTAAAATATAACTTCTGCTCTACACCACTGCT
ATATGATATTGTGAAATAAAATATTGACTTCATAAACACAACAGGAGTAAAAATAAACCT
GTACCAGGCTGTGTTATGCCTAGCTGCAAGGATCTACGCTTTAAAAAAGTAAGGTTGAGT
GTGCAAGAAATGTGAAATTCACAGAGAAAAAAAAAAAGTATTCCCAGCATGTTGCAGAAT
ACCAATATCCTTAAGCAGGCGGGGTTTTTGATGTATAGACTCCTGCCAGTGAATTGTACA
GATGAGACACTTAAGGCAAGACAATAGTGTTATAGATTGTGGCAAGAGTTAAATCAATAG
ACCTTCTGAGGAGTAACAAGACACCCAGTAGCAAGTGCTACTGCTACACACACATAGGAG
GGGCTGGGAAACAAATGAGGACTGGCAGACAGGGGCTAAGACCTCAGTGTCACTGACTAG
CCATTAGATGTTAGTGTGTATGCAGCTGTGTGTCTGCGTGTGTGCATCCTTGGTCTACTC
TGAACATGTGTTATGGATGTGTGTAAGTGTATGTGTGAATGTGTTTGTAAGGCATAAGCA
AGAGCAGCTACCTGTGTTTTGGTTGTACTTTTATCTCTGCTTCTTGGCCCTGTAATCTCC
CACTGGGCATCAAAGCAGAGCCCCATCACtagctctaccacacccctatatat
>NODE_348_length_302_cov_1.652318
CCTGTTAATCCAGGATAGAGTTTAAACTCCTGCTTCTAACATCTAAAGGTCTTAATGAGC
AGCTCCATCGTATCTTAAAGACCTTATTGTACCAGATCATCCTAACAGAGCCCTTCGTTC
TCAGACTGCAGGTCTACTGGTGGTTCCCAGAGGTTCTAGAAGCAGAATGGGAGGCAGAGC
CTTCAGCTATCAGCTCCTCTGTTGTGGAATCAGCTTCCAGTTTGGGTTCTGGAGGTGGAC
ACCTTGTCTACCTTTAAAATTAGGTTAAAGCTTTCCTGTTTGATAAAGCTCATAGTTAGG
GCTACTCAGGGTCACCTGAGCTGTCCCTTAGgtatgctgctataagtttagactgccagg
gattcccatgatgcactgggctcctcccctctctcactctgtctctaactttgtgcactt
tctacatattgtgaattggcaataca
>NODE_349_length_619_cov_10.869143
TGGACTTAACTAACTTTCTATGTGACATTTCACATTAAATCAAGTGCTACACCTGTCATC
CTTCATGTTTAACAGTTAAGCAGTCCATTATTGTTATCTTCACCCGAATATTTCTCTGCA
CACTAAAGAGAAAAGTTTCCTTCAATCCCCCAGGCGTTAGTCTTGGATTTGTGTTGTTCT
GCAAGTCTGCGACATCATCCGAACCCCAGGAGCCTCTTGCTCAGTCTTGACGGATCCTCA
CTCTGCTGAAGCCCAATACTGTTCTTCATCTTGTGTTGTCACAACCCCCCTGCTACCTTG
ATTCACTCTTGGTCGTTGGCTAGGTTTTGGATTTATTACTTTCGAGGCCGAACAATCAGT
GGACCAGGCTGTCAACATGCATTTTCACGACATCATGGGCAAAAAAGTGTGTAGTTGTAG
TTTTATTTTACCCTTAAGATCAAACAAAGTCTTGGGCGATGGAGCGAGAACTACACTATG
ATGCTGTTTAATTATTAAATATTAGTTTCTGGTGGCTTCCCATTTGTGAATGCAGCATCA
TATGCAGCACAAATTCAGCTTTTAACTTCTTAAGATAATCAGGCTACTAATTTGATTTAC
TTGTCTTCATTTTTTAATCGCACCACACACTCCTGTCACAAATATGCATTCATAGTTTCT
GAATACACTCACCCTGCACTTGCTGTTATATTACAGTTTTAATTGTCGCCCAAGGCTTTG
TTTAAACTGACCACTCCTTTAGGATGTCTGAAGTGCATTAGAt
>NODE_351_length_941_cov_4.556854
CTCGTGCCTACTTTACATCCGCCACTATAATCATCGCCATCCCTACAGGTGTAAAAGTTT
TCAGTTGACTGGCAACCCTGCATGGAGGGGCAGTTAAATGAGAAACCCCACTACTTTGGG
CTCTTGGATTTATTTTCCTATTTACAGTTGGAGGCCTAACAGGAATCGTTCTTGCCAATT
CTTCACTAGATATTGTCCTCCATGATACTTATTATGTAGTAGCCCATTTCCACTATGTCC
TATCAATAGGAGCTGTCTTTGCAATTGTTGCCGCTTTCGTCCATTGATTCCCTCTATTTT
CAGGCTATACCCTTCACGAAACATGAACAAAAATCCATTTTGGAGTAATGTTTGTAGGAG
TAAATCTTACCTTCTTCCCACAACACTTCCTCGGCTTAGCCGGGATGCCTCGACGATACT
CTGACTACCCAGATGCCTATACACTCTGAAATACAGTATCCTCTATTGGCTCATTAGTAT
CTCTGGTAGCAGTAATCATATTCCTATTTATTATTTGAGAAGCCTTCGCAGCCAAACGTG
AAGTACTCTGAGTAGAGTTAACCTCAACAAACGTTGAATGACTCCACGGCTGCCCTCCAC
CCTATCACACCTTCGAAGAACCTGCATTCGTTCAAATCCAACAAACTTGGCAAGAACACA
AAACTCACACAGCCATTCCTGCCTAACACCATAACGAGAAAGGGAGGAGTCGAACCCCCA
TAAATTGGTTTCAAGCCAATCACATAACCGCTCTGTCACTTTCTTCATAAGACACTAGTT
AAACTGTTTATAACACTGCCTTGTCAAGGCAGAATTGTGGGTTAAACCCCCGCGTGTCTT
GTACTAATGGCCCATCCCTCCCAACTAGGATTTCAAGACGCAGCTTCCCCTGTAATAGAA
GAACTTCTTCACTTCCACGACCACGCCCTAATAATTGTGTTTCTTATTAGTACTCTAGTT
CTTTATATTATTGTTGCTATGGTAACTACTAAACTAACTAACAAATTTATTCTAGACTCA
CAAGAAATCGAAATTATCTGGACAATTCTACCTGCTCTCATCCTTACACTAATTGCCCTT
CCCTc
>NODE_352_length_443_cov_6.110610
TTTATCTGCACTGGATAAAATGTGCCTGTGCACACCACTGAAGTGCAACAGTAAAACAGT
GACATTTCATATAAAGCTCTGTGTAACGTCTTTAAAATGGGCCTTTACAGATACCCACAC
ATACAAACTGCTGGTCTAACCCCCTGTGATGCAGAGTGTCCAGTCTTTTTTTTTAGAAAG
AGAGAGAGAAATGTGTTTTGAAAGTAGAGTGGCAAGTGGCGTCCACTGTGTGTTCTTTTA
GACGGATCAATAGCTCAGTGTGTGAGAGAGTGTCTTAAGAGCTGTTGTCTTGTGCTTTCA
GCTGTGGCAGACCTGTTAGTGCTACAGAGGGGAGCTGCGCGCCCCTGCCTCTGTACCAGC
AGTGGCCTGAGGGGGGCTTTTAGTCCAAACACAAATGTCAACCACACATAGACTATTAGT
GTTTAGTGCAGTTATTAAATGGACTTTATTTGTCCTTTAGGAGGCTAAAAGGCGCACTTA
AAGGGGACCTGCGTGACAGCAGGGCAATTTGCGAGTTTGGTAACTTAGGCTCGCTCATTG
CAGACACATGAGTACAGATAAGTGTaaaagggggaaaggctgtaatg
>NODE_353_length_491_cov_4.452138
CACTAAATGAGTGTCACAGCAAGCAGCGGGGCACAGACCGTTACTGCACTATTTAGTCTG
TCCCCGTTGTCTCAAGACGGCCCCGTTTCAGAGGTTCTCAGATCAGACAAATACTGCTCC
CCTCCTCCCCCCTCCTTCGCCTTCACCCTTCCTCTGTACAGCTAACCCCTCCCCAACTCC
TCACCCCAAAATAGGCCAAATCTCCTCTATTGTGTTTCGACTGCCTAGTGTGAAATTCAC
TGTGACGTTAAATGTTTTCTAATGAATAATTACTGAATGGATATGCAGGGGGAATATGTG
TAATGGATTGTAGACTGCATTTTAAAGACGTCTTTTTTGTCTCTGCTCCGTGGTATTTAC
AGGACAAAAACACTTGGCCTTTCTCAGAAGAAATGAGGGCCATAGGCGGAGGATAGAGGC
AAGGGAGGAGGGGGGAAGGAGGGCTTTGTGTCAATTAGATCCAATGGATTATCTTTTTTA
ATGTTTTTACAGAGAGACTTGAGAATCAAAGGACTTCTGCTTCCAAAGGAGAGAGAAAAA
AATACAAAACCAACAAAAGCTGTGAAAACCTTTGGTCTAAGTGTTGGTGCTGCGAATGCA
AAACAGATTGGTGGAATTTTTCCCACTATGCTTCt
>NODE_357_length_414_cov_9.768116
TCACACACATCTACACGCATACACATTAAACAATACTCTAATTACAACATTTATAACTCC
CCCTTGCCTCCTGCGTCTCCCCAACCCCCAACCCACAAATCTGTGAATCTGGAATTGAAT
TTAGCCCAAGTTGAGGGCTGCGCTGGCATGAAAAGACTATTTGATTAGAACGGCAGTTGT
TTCATTTGTGGTGCAGCAGATTGCAGAGCCTCTCTATCCGGTGTGCAATCTGTATTCATT
ACTCGGTGTAAAAGGATGATCCATGTCCTGACACCAGGCTCATCATTTCATGCAGATGCA
CAGCAGCTCCACAAGGCCCTTACCAAGTCACCATAAAATGCCTCCTGCTGAAACCTCAGC
AACACTCCTCTCCTTTCTGCCCTGCTTGCCACTTTCTCTCCCCTCCCTGGTTTTGCTAGC
TTATCCTGCTTCTTCCTCTGATTACTTTGTGACCACAAATGAGTGAAACTGTGATAAATG
GACAATTAGTTGGCAAGTTTCACAGTACTTCTTTCAGATTctgaacacagcgcgcacata
aagcagtaatattaaata
>NODE_358_length_508_cov_4.818898
AGAAAAAAAAAAATCTCTTTTCAGAGCGAACATATGAGGAACATCTGTCTGCCTGCGACT
CACAGGGCTCAGCAAAAAGAGCCTGCAGGGAGGGAGAGGTGGAATAGGGAGAAAAAGAAC
CAGAGAACGACAAAAGGGGACAGTTGCAGCAGTCGTGCCTTCATGTCTTTGGCTGCACCA
ATTACTGTTGGCATGTCCTCCGCCAGCCAGCCAGGTCCCCCACAACTGCTGCATTTAACA
CACTGTTCCTTTATTCCCTCTATAGTAAAGATGGCTATTGCAGAGGGGCTACGGAAATTT
GGAGACTGCTGAGCCAAAACAGATCACTTCAAAGCAGCTTATTTAACGCTTGCTAAATTT
TTCATCACAGTCGCTTAATATCCTGGGGAAGGAGAGCTTTTGAAGTTGCTGTGAGACCGG
GGATGTTCTTCTTACAATTCTTTTTCCCCTCCCTCTGCTGTACTAAAATCCCCAAACCTA
AACACATAACACACACCCAGTTCACGCTATCTATGCCGACATGCACACACAAGAGTTTGT
GCGAATGCTACCGATGCACCTCCTGCACAGAAACAGCACGCTTACATACCCAGACACAAA
CACACTTATTCATCTAGATCCAGTGGATTTTTCTCAGAGCAGTGAgagtcaa
>NODE_359_length_407_cov_6.019656
ACCGTACATTTCAAGACAGTCAAATAAAATAACCCTGAGCTAAGTCCAGAATAATAACAC
CACACGGGATGAACAGAACCTGAAAGTCACAAATACTTATGCCACCTTGATGGTCAATTA
GCATGAAGAAAGGATGAACAAAGCAATGGGTGGTGCTGGAACAGAGAGTCGCAGATGACG
TGCGTGGGCCCGTGCAATGCCTTCGGCTCCCCCGCTTCAACTGCCCAGTCGTCGGACGAG
GCCGGTCATGGAGATGGTTTTACCGAACCTAACCCAGCCAGTGCCTTCGGAAGGGCGGGC
TCTTCTGAATCCACCGCGCATGATGACTACCGCAATTTCAATCTTTGGTTCTCATTTACA
AAAATCATTTCAGCCCTTTTTCTCCCTCTCCGTCCCCCTTTTCCCCAGTGGAGACGGGAT
AGGGGCGTGGGGAGGAGCCCACAGCCCGGACGGGCGGGGGAGAGTTTAGTTTGACACCCC
CCCCCCAAGGGTGGCTCTCCCTGGCTCTTCCTCCCTCCCTccctctctctctctctctct
ctctctctctc
>NODE_361_length_364_cov_10.472528
GGGGAAAAAAAAAAAAAAAAAAAGGAAACTAAATCAGAATGGGAGCAGGCACAACACAAA
CACAGACCAGTGGGACAAAGGAGAAAGAGAAAAACTGTTCAGTTACCTTTCCCAACATTC
TTTTTGGTAGCTGACGAAGGAGAGGGAATCATAGGTAATTTCAACTCAGCACGATTTGAC
TCAGTCAGAAGGTAGTGGGACTTATAGGCATATGAACTTAATATGGTGTCAGTAAGGTCT
TGCACTAACAGCCCTACACAAGACACACAGGAAGAGACGGGGGTGAGCCGCAGTCAAACT
CGAAGTTACCCAAAATTCACAAAAGAGAAAGAACAAACACATACGCACAGTCTTACACGC
CCACACACACACACAGTTGTAACACGAAAGAAAAAGTAAAACAAATTCGTCCCAACACAC
AGAGGCCAAACAGTGCACTCAACTTATTGTTAcatatcagatctaaactggctaaaagtc
gcagaaaagggtgacagtcctgtgtttt
>NODE_362_length_322_cov_10.782609
TTCCTTTTTCATATTTCATAAATATGAACCAGGGTGGTTTTTGTCTGTGCCTGTCCATTT
ATTACCATAAAAATCAGCTGACTGAAGTATCTCACTATCTGTGGAGGCAATTAACTGTTT
TGAGAGAATGCGTAATACGGGACTTTGTAATGGTATCATTTGGAGTCAAGGCACAGATGC
GCCGTGCGGAGCCATACTGTAATTAGAGAGAAACGCTGTACAGGTTTTCCACTAATTAGC
AAATTATGCTGAAAATAGCATCAAGCTAATTAACAGTTATTATGGCATTTTTGAAAGTAT
GACTTTAATTAGCAAAGTCCTGACGCAGGCAATTTCAAACTCGTCTCTGAGAAGATGAGG
AAGAAAAGAAGGGAAAAAAAAAACATGGGGCATGATCAAGAAGATACCCAGATTATTATG
ATGCTGTCAAAAACTAAAGGAAGGGGAGAAAAAAAACACAGgaggg
>NODE_363_length_629_cov_10.756757
TAAGAAGAGAGTCAGTCAAAGAGAGGCAGAGGGAGAGTGAGAGCAAACGGGGCTCATTTT
AAGAGGGCACACTATGTTCGGCCCCCTGTCTCTTAATCCTGTGCGTTTGTCGCAGCTAAT
TATGGTGGACAAGCCTCTTTATCGAACCTGCTCCTGCCATCAGCATTAGGATGCATGAGC
TGCGCCTGTTGTTTTAAACGCTCTCATTAACCACACAAATCAGTGCTGTTGACAGAGTGC
TTTTGAATTAAGCGTCTCGCCCCCACCGCCGCGCGCCAATGCTTGCAGGGCCCAGGACAA
GGAGCAATTTATAACACCATTAGCCACACTCGCCGAGGTTACAGGCATCAAAATTGTTCC
CGTCTAATTATTCTTAATGGATACAGGGAGGGAGCGACGCTCAGGACAGCTTTTTCATTA
GCCCTCAATCAAGAGGGTCGGGGGAGAGAGGGGTGGGCCAAATGTACTGCTCAGGCAAAC
GGGAAATCAAAAATAATCGTGTTTGCTTTTTTCATAATACAACATGAATGCATAGATGGA
GGGAGGTGGTGGAGGGAGGGTGGGTGAAGAGATGCGGAAAGAAAGAAGAAGCTCTGCTCT
TGACATTAGAAAAATTCTTACTGTTTGTCTAGTGAAGACACACATATACTGAGAAGTGAC
AGTTCATTTGCTTTTACTGCCTTGTCGACTAATGGCAGACTAAACTTATGCTGTGTGATA
GATTTCTAAGACATGGTTATTGGTTAATGAATacagaagtgaagttcaacagg
>NODE_364_length_545_cov_7.717431
CATTAAATAAATCTCTGCTCAGCTAATCCGTGGAACAGTTCACATTTTCGAGAGAGACAC
TCCGGTAGGACAAAAGCGCCGCTCTGCTCGCCGCGCCTTCATCTGGGGACAGACACACAT
AAAGAGAGATATTTAGAGAGAGGGGAGGGAATGGTGGTGGGGGGGAAGAAATCCTCCACT
AATGTGACAGAGAATTCTCCAAAAAAATCATCATTGTGTGCTCTTGCACTGCAAAGCAGA
TTCTGTATCACTCCATAATTTTCTTTTTTCTCGAGCAAGTGCAATAACTTAATCTTAAAG
GCAAAACGTGGACATGAGGGCCATTTCGAAACATGTTGTAGATAAATGTTAATCACATTA
GCATTTCCCAGACTTCCGTAAATCTCCATAAATAGCATGCTGAGGTTGATCCCTCTTTTT
TGCCCATTGAGGCAAAATTACAGTTGATGAATTGCTTTTGCCATGCATGTAGGCTAATGA
AAGCTTTGCTCCTGGGCCTTCCTTAACAAAGGCTCATAATTTTTCCACTTTCCACTAAAA
TAAGAACCTGTTCCACTTTTAATTAATAGTTTTACCCTCTCCTATTCACGACTGTATGCA
TAGTTTCAAATTAATTTTTTAGGTGAGGCTTGGTTATTAATACTGTAGAAACAACCCCTT
TTGTGTTAAAGTAAcagggaggtaatgtt
>NODE_365_length_453_cov_10.350993
CAAAGTCACTGGGTTAAAAACATGACTAAGAGGTTAACAGTAATAAAAATAGCTATTAAG
CATATATTCCCTTCCAACGTGTCACTACAAGAAAGGGAGAGAGAAAGAGAGAGAGACGGA
GGGAGGGATACTGGCACCTAATTACAAGGAGCGCACTTGGCTGCTTTTATCAGTAATTGG
ACTATATAGCCCTTCATTATAATTTACTTTCTCCCCCAAACTGTGATAATGCAGACAAGC
AGAACTGAGTGGGCCTGTTAGTGGCCCAGAAACTGACACCAGTTAATGGTTAATTATAAT
GACTAAATTAAAGGAGTGACGGTGAGAGGGCTCTGGATAAAGCCCAGGCACTTAATTTAA
CAGGATCACTATCAGAGAAAACTCATGAGAAATAGACGAGGTAAAGACAAAAAGAAATTA
AAAAAAGAGAGAAATTAGTAAAAAAGAAAACAACTGAGAATTTATTTTTTTGAAGCTTTT
TATTGGCTTTATTGTCAGAGCAGGGAGCCGGAGACATGTCCAGGGGATTAAGCGACCATT
AATTGTCTGTTTCggactgattgaaaacagggtgaaaatatattttcatttaggcgt
>NODE_366_length_423_cov_5.293144
CCAATTTACAAATCTGAGATAATTTTCATATTCCCCTCTGAAGATTTTTTACATAGAAAT
GAAGGGAGTAGAGGGTTGAGAGGGGCACAAGGAATCTTTTGAGACTGCAAAACAGCATAA
TTGTTTTGCTATCCAATCGGGTGTTATACTACACATAATATATGGTTATTTCATACAGCC
TCCAGACTGCCAAGATGTTTTCAATTTGGCACGGCCCTGCGATCATGATATCACAGAGAA
AAGAGAGAGGGAGAGAGAGAGAGCTTCCAGTCTGGGATGGCCAGAGCAGTGAGAGGGCGA
TCATTTCGCCAAACTCAAAGGCTTTTTTCCCCCCTTCTCTCTTTCCCTCTCTCTCCCTCT
CTCTCTCTGGGACGAATAATTCCACAGTTGCTGAGGCACTGAAAAAGCAATCTGCGGAAT
ACCCCAGGGTCATGTCTGTGGCCGGATGATTTGTGTGAAATGTCATACATTAAATATAAG
TTTAACATTCAGCCCGGTGCACTGTAAAACTGCCCTGTCGTTGCCACAGTCCGCCATTTC
CCTCCGTGCAAGGGAGGGCTCGGGTTC
>NODE_367_length_470_cov_4.940425
CTGCTCACTCAGCCTGTGTTTGAGTGTCAGCCAAGTCAGCTATGGCTGCTCCAGAGAGCC
TGAAATCTGTTGGGGAGACGGGACATTCCAAACAGCATAACTCATTCTTTACACCATCTC
TGCTGCCATTAGTTAATTATATGCAGGTGTTTTCCTTTCTCAGGTTTTTTGTTGTAGATC
TAATAAAAATGTAACCATAAGTACATAAAGCCAGAAAGACGGCGAAAAGGAAAGGGGAAG
ACAGTGTGGAGGAAGTGGCTGAATTTGCTGTGTGAAGCAAATTACTGCCCCCATGTAGAT
TCATCAGTTCTCCCTGCTGGATTAAGGAAGGGCCTTTCTAATGAAGTTCGCCCCGTCAAA
ATGAAGGGACTAATTCTGATTTAGCTGAGGTAATGAACTTCCCCTCTCCTAGTGAGAGCA
GCACCATGGGGTGAGGAAAGAGGGGTGGTTGTGTAGGGGGGGAGGTGTGGGGGCAAAGGA
GAGTGGCAGCAAGAGAGAGAGGGAGACAGGACGGAGATGAGACAGGAGAGAGACATGCAA
TGAGGACACATAGAGCTAGAAGGGAGAGTGAAAGCAAGGTGGAGAATGAGAAAAAAAATT
ATGCAAAACGGCTg
>NODE_368_length_514_cov_8.540856
TACGGGTGACTCAATGACAGGCTGAGTGGAAGACAGTCAGGAGAGCTGCAATGACTTATG
CTCATACACACCCACACACACACACAAATAGCAGCACAATGACTTCAACTGTACAAGCCC
GCACCTTTACTTCTCTGTATAAAGACGTTATTCCACAGAAATGAAGAGATAAGGAAGAAA
GGTTATTTTGCAGCTCCACTGACAGCACATCAGCACACACCCCCACTTATACAGTACATA
CGGTTTTGCACGTACAATGGCATTTTCTCCCCAACAACTGCTCTTGTTTAGTATGCGCTT
CCTTTGGTCTTGAGGAGGAATGATCCTCACTCTAATGAACTAGGGCCTGCCACTTGAATG
TAAAACAGGATTTAACCCGTCTTCAATGTCAGAGCCCCTCCCTGGGGCTGCTTCAGACAA
CACACACATTCGCAAATTCATGGAGATGCACACGCACGCAGACACACAAGCAAAACCACC
AATGTACACACACGCGCGCACGCGCGTGCGATTGACGCACACCCGCGTATAGCCCCTCAT
AAGTGAGACGCTCTCTCTCTGCTTTTTTGTGTTCATTTTAGACCAATTTATGGTCAAGTC
Tttgcagaatccagcacacttgcgtgatgtcccgcaagggtcgctctcacttgctcca
>NODE_370_length_307_cov_1.791531
AACACGCTGATAACGAGCCTTGTGCTTTGACTGTTTGACAACTCAATCTTTCACTGCCGT
TCATTCTGCCTAACGCCACGGCAGCAGAACAGTCATTCTTCTCCAAGAATTGCTTGTGCC
AGTGGTTAAACAAGAGACATTTTGATTAATATTTTCCATTTGTTTAGCGAGCACTGAGCT
AAAATTAGATGGCCATCCCTTCCGTCGACAGGACAGCAGTGACTTTGGTTTCCCCGCCAG
GCCAGTCCGACGCTCACACACACCAGTTCCAGGGAGGAGAGGAAGGGAGGGAGGGCTGGT
GCGGGAGTAATTTCAGCGGAGTGTGAGCGGACAGTAGCTCCGCTGGGAGAGCTGgcaatc
atgggggaaacaatgtttacatcgatcagctgtcaggaagatttatggcctcattttgct
gtaatggagaattagtggggagattatcagc
>NODE_371_length_447_cov_7.516778
CATCAGAGGAATGTCATTAAACACCTTCAACACTGCCTGCAAAGAACTACCTGTCCTGGC
TTCACAGCTGCATAAACCAAAAACCTTTTAAGATCACGTTTGCCTGAGCTTTGACATATA
CACAGTCTACATATACGGTATATGTTAAGTACTAAATGTAAACAAAATGTGCATACCACA
ATCAACCATTTAGCTGGTGTGTGGATGTATGGGGTAGGAAAGGTGGTGGGGGGGGGAGAA
AACAAACAAAAAAAATAATACAATACAGACAATGTACAAATTCCCAACTAAGGCATTGAG
GCATATTAGGCATAATAATCATTGAAATGCATCAGTCAATAGCAAAGTGTAGCTCAGAGA
CTAAACTGACCTCTGTCAGCGGTCACAATCCTTTGGTAAGGATGGACCCGCGTGTCATGC
CGTCTCACTTTAGTAGCCATTGCACCTAGATTGTAACAGGTCCACAAGGTTAGAAACCAT
TCACTTTGAGGAGGGGAAAAACAGTCATCTTTTACAGTAACAACATTCACATTTTTAACC
ATTACCATTTATAATGCTTGGATAATACAACAATACACAGAATAACGTAAt
>NODE_372_length_572_cov_6.916084
ATGAAACCCTCCACACACATCCCATAAATCCTGAACTGGGTGGGGAGTCTAGCCGAGGGG
GAGGAGGGACCGAAGAAGGTGGGGGGGATACTGGGGGAGGTATGATAGGGGTGGGCGGCA
GGGGGGGGTCGCTGGCACGTTCCAGTCACGCCCGCTTCCCGGCCCGCGGCCAATCAATAC
CACTTTCCTGTTTTAGAGGCGGGTAATTATGAGGTGGAGAGATTGTGTGACCTCTCACCC
CTGCTGCATTACTCGCCTGATATTAAGATAAATTGCCTGATTTTGGGTAAACATATGCTG
CAATTCAAACTGTCAGCACTGGTTTGCTCAGGGATAATTTGTATTGATCTCCTGGCTTCT
TCCCCATTTTGCTTACTGACCTCATGGATAATTAGAGAAAAAGAGACACGGGGAGGTAAG
GCAGGGCTTGCATTTGAATACTTTGCTGGAGAGATGAAGAGCACATAGGAGGGGGGCAGA
GGGAACATTAGAGACTAATAGAATTTTCATTTTCCCTCATTTTCTGCTCAGATTTAGACA
GGTTACATGTTTTGTTCAATTATACCGCTTATATCTTTTTTCCCCCTGCTTGTGTTACAT
ACACAGAGAGCGCTCGCGCTCGTTTAATTTCTGGGATGATTCAAATTTTACAAACGCAAC
GAGACAACAAAGTGACAgcaaatatgtttcaaattaaagggccaataaataaaagg
>NODE_373_length_473_cov_10.169133
GCCTCTCTTTCTCTCCCACTCTGTCTCTTCCCACCCCCTGCCACCCCTGCTGCCCATCTC
CCTTTTGCTCCACAGACACGTGACGACTCCGCATGATTATTGGCGCAATCACTCATGTAA
CAGCCTGCCCAGCTTTCCGTGGGGGCTCCAGTATTTGTCACTGTCACTTCCCCAAGTGCT
CCGCCATTGTCTTGGAAATTGTATGTGTAAGGCAAGAGATGCCTGTGACCCACTTCGACA
AGGGAGCCAGCGATGTGAGGGCGCTCATCACACAAAAAAACAGCAGTTTGATGTGTCCTA
TTATGTGTCCCAGCAAGAGCCATAAATAATTGTGACAAGTTTTTTGTTGCGCGTGAAAGT
CCTTGACTCTGCCTCCTGTTCCAGCACCTCCTCTCTCGTATGGAGACGCTGCCAAGCACC
CCCGATGATAGATGGCACGGTGCAGCAAATGACAACGGGATAGATTTTTAGTTTGTGCTT
TGGAAGGGATCAGTAATGGTGCTTTGCTGTACAAAGCAATAAAAGAGAAGGACAAGAGAC
AGAGGGGGGAGAATGAGGGAAAAACAAAAAAGAGAAAGATCCATCGATGGTGAAGAGGGA
AGAATGAtggccagtga
>NODE_374_length_444_cov_8.024775
TGTTCGCTGCGACAAAAGAAAGGCGACTGTATATCTGGATCAACTTTTTAGGACTTTTAT
TGTACAACAACCTTTGCATAACAACTATTTTTCTCAAGCGTTGCCCGAGGCACTGCGCAT
GCGCGCTGGCTGCTCGCTGTCACTAAGACATTTTTCTTCACGTTGGAAACTGTCACTGGT
GACGTCAATCACAGAGCTCTGACCAATTAGAGCGCAGGGTGATTGTTTAGCTCCACGGGC
TGCAGCGCCTACCATGAATCTCTATTCAGTATCAAAGCGTCCTGCTGCTGCCTCTCAACC
GAATGGGATTCCATGTAGTCTGCAGATAGACTTAACTTTATAAAGTTTTTTTTCTTTATT
TTTCATTGCGATTAAAATATATTTGTCATCATCATTATTATTTTGCCTGCTGTCAAGTTA
TTCTAAAATTAGGAAGTAATGAGCGTGGATGCATTGGGAAGCCCCGTGATGGACCCTACG
TTTTCCAAACGGAACACGGCGCTGAGATTAGTTGACTTGGCAGGGGCTCACCACCATCAC
CATCATCACCACCATACCCCTCAGAGCGTGACAGGCTTCCCGGGGTTc
>NODE_375_length_418_cov_5.021531
CTTTCCATCGTTGTTCTCTCGTCCAAGTCCTCGTTTGAATGTGCCTAGAGCTACATAACA
GCACACTGTCCCACTGGAAAAACAAAGCCCAGACGTCCCAAGGCTCTCCCAGAGTCTCTC
TCTTTCATTCGTTCCTTCCTTCCTTCCTCCTCTCCTGTCTTTTGCCTCTTCTCAACCCTC
TCTCGCCATCTCTACTCTCCTGTGCCGTGTATGTGTGAGGAGCACTGCTGGAGGGCGATG
GTGGAGTGGGTGGTTACAAGGTGAAGTAGCTCTTCTCTCTACTGTAGTCTTGACCAGTAC
TGAGACATGTCAGGCTCGCTCCCTGGGACTTGGACAGGGACAGACACTCCAGGAGAGATG
AGTCCTGCAGAGACAAAAAGAGAAAGACATGAGCCCAAAAACAAAATCCAACCAAAAAAA
AAGCCCCACAAGTCTACATGCTAAATTAGATGCACCATGCACAGTTAGTGTGACAGCTAA
CACCAGTTAGCCTTATAGCACAGAGTATTGTACTTTAAATGCTTGCAAATAGGTAGACGA
GCATGAGGCCGCAATGAGTCAc
>NODE_376_length_603_cov_4.394693
TGTAGTGGATTAGGCCCCCCTCGTATGCCCCTGGACAAAAGCATTGTTTTAGCACTAGCC
TGTTCGCTGTAACTGGAGGAAGCTACCACTACTAAGCGTCCACAATACGGCCATTGTGGA
CACAGGGCTAGGAGGACCCTGCCTCGGAGGCCGTCTAGACTTTGAGCCCGGGCCGATTGG
AGAAACAGGGGGAGAAAATCCCATCAGGCAGTGGAGTGAAAGTTAACTAAGGTAACCTGC
TGTGAACCTGATGAAGATGTCAAGCCAACATATGGCAAAAAATGTCTATTGTCAGAACAA
GGAGCTTTCTTCCCTCTGAGGGAGGGGATGGTAGAGGAGGAGGAGATGAGGGGTGGCTAA
AGAAAACTAGGGGGGTTGCACAACCTAAAGGAAGGAATAACTGCAGTGGTCATCGTTTTA
CTTCTGGATCAGTAGTCTTATTCTGGCCGGGAGGAGGCCCAACCCCTCTACTCACAATTA
AAGGAGTAAGCAGATTAACTGGCATCTTTCAAAGGCCAGCAGAAAGAAAAACTCACTCGC
AGACGTTTAATACATTTTTTTCCCCTTTGCCTATCAAGTCTTGCACTGCACACGGCAAAT
GGCATTACATTTCATGCTGATTTAGTGAGCAGAGGTTTGGAGAAAAGAGAAACTTCTTAA
ACTGTGATATGGTCCTTAagtttactaatactgattggtcacactatgctgttacaaatg
aggactgagaactgacagaaagtagtg
>NODE_377_length_607_cov_4.593081
CAAATAAAACCCGAAAACGTGCCGGTTTTGACAGCGTTTTTATTTACAAAACCACCAGTG
GAATCAGCAGGAACAACCTGTAAAACTGGGAGAACAGACACAGCTCAGGATGACAGAAAG
AAGAAAGCCTACCTTGGTGAGTAACAAAATCATCACTTTACCTTCAGCTTTAACTCTAGC
CTTAACTTTAACTCTCGCTTCAGCACAGCAATAGCTGGGGACGTGCGGTGTACTGGGGCA
CAGGCATTGCTTCTGAAAGACCTATATAAAGCAAATAGTAATACAAAAGTGAAATTAGAA
GATCAAATTTATAGTTGTTCATTATAGCTTTAACCTCTAAAACTCAGAGAAGCTAGCTCA
GCGAAAAAACAGCGTTGTAAAAACGGACATCAAGAAATCTGAGAAGAGGATCATATCACA
CAAAGAGAGAGACTTACCGCTAATAAAACGCCAGCTGGAGGGACTGCATTAAAAACAATG
AAGGTGGATTGACCTCTGAAAAAACACCAGTTCACTGGACTAAGTGAAAGTGGAGATAAA
GGTACTTTCACCTCTGATAAAATGGCATTAAAGCCGCAACAAGGGCATACTCACCTTTGA
CTGACAGAATGGCGGTTCACGGGACGGCATTAAAGCTGCAATAAAGGTCATTTCAGCTCT
GACAACAAGACGTTAAAGTTGCAATAAAGATGCAGTCACCTCTGACAATACCCCAGCCCA
CGGGGCTACATTAAAGCTACAATGCCATGAc
>NODE_378_length_290_cov_1.303448
AACTGGTTCGATGAAGCCACAAAGTGTCCTGAGATCGGAGAGGCCAACGCCATGTGCATC
GCCACCGCCAGCAAGTAGGTAACCAGAAAACCTGGGAGGAGAGAGCAGATGTATTTATTT
TCATGGTTTCTCACAGCAAATCTCGTCACTGTTCAGGGAGGGACGTCCGTCTGCCCGGAT
GGTTCTCCTGAAAGGCTACAGCAACGAAGGTTTCCGGTTCTTCACAAACTACGAGAGCAG
AAAAGGTTCTGAGCTGGTGAGTAGGTTACAGTAACTGTCTAGACTGTGAAGTTAAAACTC
ATAGAAATCCCTTCAGGAATAGATTGTTACTTACTTCTTATTACAACTTCTCACTTTTTC
ATTGTCATTTTATTTAGCTTActtatttttaataaatgtgtcgtatttattgttgttctc
tgcggcccagttgt
>NODE_379_length_488_cov_10.303279
AGAGAGGCAGAAAATGGATAGACTCTAAGTGAGAGAGAGAAGAGAGAGAAAGAGCAGAGA
ATGGGCTTAGGCTTCGATAAACAAATCAACACATCTATCACCCTGGGCCTCCTGTAAGGG
CCATTGGGTCACTGGTGTGTTTGCACCGATCCCATCACTCACTCAGAGTCGACAGCGCGG
CCATTCCCGACCAACCACAGTCTGCTTTTCCAATCCAGTCAACAAAGCCCAGGCCCTGGC
ACTGTCTGTTTAGCTAGAGGGGAAAACTGTCAGGAAAAGTAAGACGAATGAGCTGCCCTG
ATTGACTATTTCCTTAGATACTGAATCAATGGGCTTATTATCACCAGCAATTACAGTACT
AATACAAACAGATGCTTGGGGAAAGACATCTGCTTAGAGAGATGAGACAACTAGATTTCC
AGTCAATAGAGTGAAGAAAGCTCTTCTCTCACTGACCCTCAAAAGAGGTATTTGTATTCA
TGTGAGACCCAGAGGCAAATCTACAACACTGCACATGAAACACACACAGTACTAAAGCAC
ACAGATATTTATTGCCACTTGAAGAGCAATTAATTTGTAACAACGCCTGCATCAGAGAAA
TAACAGGGCCGTTTCCCATCTCCATCCATTTA
>NODE_380_length_578_cov_8.673011
TTCTGTATCCAAGAATGCAGACTGAACACAGGCACTTGAGATTTTCTATTTCAATACAGT
TGTGTGGAACCTTGGGCCTGAGCCTTTGATGGCTTAGTGCAGCCTAGAATGAGGAGAACT
GTTGTAGACGAAACAAATGCAAGCTGAGAGAGAAGTTGTCCTACTTCCCTCAATACTTTT
CACTACAGTCTACTTCAGCTTTGTGTAGATAGAGTACAAATCAACCCGTATGTGTCGCTC
CACTCATTACTTTTGATTTTTTTTTTTTTTTTAAAGACAAGAGAGAAAACAACAGTAACA
ACTTTGTCCTCCTCTTCTTTCTTTTTCTCTCTCTCCCTCTCTCTCTTTCTTTCTTTGTCT
GTGTTTGCAGGGCCTGTTCATCTTTCTGATATATGGGGTGTACAACACAGAGGTAAGTCT
GCATTGTGTCTCAAGGCTGTCGGAGTGAATGAGAGAAATGACAAGTTTCTGATGGGCTCC
TTGCTTAAAAGCTGTGTGGGTGGGGTGTGACAGTACGAGTGTGTATGTGTGTGAATGTGT
GTCTGTGGAGGGGGTGAGGGATGGGAAGGAGGGGAGGGGACATCGTTTCCACGCGAGCGT
CCCACTGCCCTTCATGCTTGGACTAACTTATATGCATCCTAGTCCGACCATTTAACACTG
ACACGCTGCGGTTCTCAGCCACTCATTCCTCACCCACATTGGCTAATATTTCACTGCCTC
Tt
>NODE_381_length_411_cov_9.437956
CCTATTCTCTTCCACAGGAGAGCTGATCACCACTGCTTGTGAGCTGGGGGTAAGTATTAG
CTGTATTGTTTAATCAATTCACTCATTAACTCTTATAAGCATTAAGGAAGTTTAATTAAG
CATGGGCAGAAAGCAGATTAATTTACTTTCAGTCCACAGGTTTTTTCCCCTTCTTTTCTA
TACACTTATTTTACTAAGTTGCAAGTAGAGAATGCTATAATTTGCAACCCGTTTTTCAAA
TCCAATTAAAGTCAATGGTAAGGCGATGGCTTTTGTAGGCTTTGCCTTATGTACGGTATA
AGGCTTATTATATCCACCCCTCTTTTTTGTGTGTGTGTGTAAGCCGCGAAGAATGAACTA
AATCGGGTTAACAGTTATAATAAGTTTTATTATTTAATAAAGTTTATTACGCCGCTGTGA
TCCTTTTAGGGAGGCTGTGTCGGTGTCACTATGCCAGTAATCCTGCCGTTAGTGCTGCAG
TCCGTGTGGCCTGCCTGTCTGCCTTTCAGGCCTccccagggcctcgcaggccatccctgg
gccccaggctgctgg
>NODE_382_length_559_cov_7.075134
GTAATGCCTTTTAAAATTTTTATTTTGGTATATCTGTGTATTCCAAAGTGACTCGGTGTG
CTCTGGGCCTTAAAGGGTTAAAATCTGTGCTACTTGGAGTGTGTCCCCCAGAAAAGGAAT
GAGGTCCCCGGGAATGTTTTACAGATAAAATAAAAAGAATCAGGAGAATGAGGGAAAGAA
GAGAAGTTGAATATATATTTCATGTGATAAGAGAAAGATGAAGCGCGAGAAAAAAGATTC
CATTACAGCTGCGACAGTTACAAAACTGCTGCTGTGTAGAGTAGCCTCTGTTGAAAAGAT
TGATGCAATAAGGACTGACCTTGGCTTGGAGCAGGAGTCGGTGATGTATGTATGAGCATC
TCCCTGCTAAATGGACCCAGATTTGTAGCACTAATATACATGGAAGCCCAGTACCAAACT
CGCCACGGCTATAAATCAACAGCCACTTTGGGTGTCATTTCTGGTTTATATTCTACTATT
GTTCTGTGCTTTTAATTCGTGTCACTGCCATCTGTTCATTTGATGCAGTTTCATACTGTA
TGATTTGGCTGCAGAGATACTGTGCAGACAATCCCTGTTAGACCATCAGAGTGGATTAAC
TGCACTGGTAAATTCCACTGAGGCTATCTCACAGCCGCATGTAAATACAATCTGAATGGA
GTgaaaggaaaaatagaaatttaaaatcaaaagttttattgtt
>NODE_383_length_519_cov_6.485549
CCTCCATTCTTTCATATAAAATGTTATTGAAGTTGCCTTTTGTTAAAAAACAAATGAGTT
GTCACCATTGCTTGGCTGGTGTTCCACTGTTTTACAAATGTTTTTTTTCTTTTTTACAAA
GACTTTAGTTACCCACAGGAACACACTTCAGTTAAAAACTGTTTATTTTCACTTATGCCA
CTGTCCTTTTCACAAGCAAAAATGTTTTCTTTTTTCCTAATGAATTGAATTTTGTGCATT
TTGGCAACAATGCTCGTGGTGTACATGTGCATTCTCGCCCACTATAATCTGCACTGATTT
GGTATATTTTTAACGATGTAACTAAGCAACAAACGTAATTGTCCCTTTCAAAAGCTTTTG
TTAGGCCCTCTAACACAGTCTAATACATAATTAGGCATAATGTCTACAGCTCATTATAGT
ACACATGTGTGTAGTTAAATGGACCAGGAGAGTAGCTCACTGAATTGTGTGGATTCATTG
GAAATGGAATTTATTTGTTTCCTGGGTTCATATTACATTACAATTATCTAAGTAATTCAC
TGGGCATCATCAGTTTTCCTTTTGTTGTTATGTATTCCAGATACTTTTTGTCATCATTGA
TTGACTGTTGTATATTTTTCCTTATTTGAGCCCGATGTTCGGTtgagttaccttaaaaca
aaa
>NODE_384_length_470_cov_2.940426
ATTATTATAATATTACAGATGCTAGCGTAGCTTAACTAAAGCATAACACTGAAGATGTTA
AGACGGACCCTAGAGTGGTCCCGTAAGCACAAAGGCTTGGTCCTGACTTTACTGTCAGCT
CTAGCTAAACTTACACATGCAAGTATCCGCACCCCCGTGAGAATGCCCCACAGTTTCCCG
CCCGGAAACAAGGAGCCGGTATCAGGCACAGTAACCACCAGCCCATGACACCTTGCTTAG
CCACACCCTTAAGGGATTTCAGCAGTGATAAACATTAAGCTATAAGTGAAAACTTGACTT
AGTTAAAGCTAAGAGAGCCGGTAAAACTCGTGCCAGCCACCGCGGTTATACGAGAGGCTC
AAGTTGACAGACAACGGCGTAAAGAGTGGTTAAGGAAACCCCCAAACTAAAGTCGAACGC
CCCCAGAACTGTTATACGTTTCCGAAGGTAAGAAGCCCCACTACGAAAGTGACTTTATTC
TCCCTGACTCCACGAAAGCTGAGAAACAAACTGGGATTAGATACCCCACTATGCCCAGCC
CTAAACTTTGATCGAGCAATACACCCACTATCCGCCAGGGTACTACGAGCATTAGCTTAA
AACCCAAAGGACTt
>NODE_385_length_660_cov_7.118182
AGAAAGAAAATGTGCCGTGTTACTGACAGTGGGGGAGAACAACATTTAGACTATTGGTAG
TTGAGAAAATGCCGTGGCCTACCACTAACCTTCACATCCATATTAAAAGCAAGGTGTCAC
TGCATGCAAATTAGAAGTAGCCGGGTAAAGCACTGTTAATGAACCCAGCCATTGAACTCC
ATACAGCAGGCTTGTCGTTAGATAGGTGCACCATAAATAGTCCATTTGGCCAAGAGCCAG
AGGGAGAAGCTAAGGCAGAGTTACTAGCAGTAGGATAGGGCCTTTATTGTGTTATGACAG
ACAGAGGGGACGATCAGACAGGATAGAGATATGGGCTTTCCTTTCCAGATTAATTAAAGA
AAGGATCAATTAACAGTGATGAAAACCATGGCAGCATACTGACTAGCTGATAGGCCAATC
AAGCCTTGAAATGCAGAGTAGTTGGCATGTTTTATCTCTCCAAACTTAATTGCAATTTTC
CAGAGGGAATGACGTGATCAAAATGGAGGGGTGAAATTAGCTCCATGTGAATAAAGTATT
TATTTGATGCATTTGTTCTGTGATTTCAGAACTAAGTACGCATTGTATTCATATAGGGGA
CATTTTTCGTCATGCACACAGAAGTTTCTCTTTCCACAATTTATCCTCCCCCTGCTCACC
TTTATTATGGTAATTGTGAACGAGGTTCCACTCCTCAACATTAGCTTTTGCTGAGTAGCA
AAATGCCTTGGCTGAGGACTATTTGCCCCACACTGCCCAATCATGCCAGATGCATGTGGT
TATACAATATGGAGCGTTCATGAa
>NODE_386_length_608_cov_11.375000
ATTACTACCTGGTCTTTTAAGAGCTGTTACAATTTGTGGAGTATGATTGTATTGTTTTTA
TATTAATTATTTATTAATTATGAGGTGTTGCCTCTTAGTAGCCTTAATTTTGATGATTAT
GGTCGACACAATGTAACTAATGAACGGGCTTTGTGGGCCAGAACCCCACTGCCAGTCCGA
CCTCTCTCTCTCACAAAAAGGAGCACCTCATTCTATATCTTTGTTCTATTTTCAAAGGGG
ATGCGGACAAAGACACGAATGCTGATCAGAAGAATAAGAAGGGTGTTAAGAGACGCCGGG
AGGAACATGGAAGGGGCTACTTTGAATTTATTGAAGAGAACAAATACAGCTGGTAAGGAT
GGGACAGAGCAAAAATGGCCTTCAGCATCCCTGAAACGCCATCCATAGCTTTGTTGAACT
GTATTGGCTTTAAGTGCCAATGCACATAACTAGCAAGCGGAAAACCCTCATTTTCAAGTA
TTATACTACTTTATAATTAACATTACTTTCACACACATGTTTTGAGGGTCATCCCTGAGT
ACTTAAAGAGCCTTACCATTTATCCTTTTTACAGTACCCACTCACATTGTGTCTTTAATG
GACTGCATTctgtagcagaagtgcatctatcaagtctctatgaattttcacatctgttcc
tcatgccgcttattgttttggaaagcccgttgtgtcctcaaggtgaatcgaggctgctca
aaaaaagaacccagaggaaagtagcagatgtg
>NODE_387_length_632_cov_8.246836
CACACAAAACCCCAGCCAGCTGTGTGCCTGACATGGCAGGGAATACACTGCACCTCTCTG
GCGACAATAAAACGAAACTTGAGTTTAAACAAAAAAAGTTACACCATATTTGCTCAGACT
AACTATGATGAAAGGCAATGAAGACAAGGGATCCTCATGTAGGTATCAATATAAATATTA
CTGGAAGGTCAATTAATATGTAAATTAACTCCTCCATTTAATTAGCTATTTAACTATTTT
CCAAGGCATGGACATATTAAATCATGCTTAAAGACCCCTCTAACTAGCCTCCTGACAATA
GTGCCAGGGAGTCGTGGGCTCATAAACTACCGGCTTGACCTATAAAGAGCCCCGAGTCTG
CTAATTCCATCTCAGCCTAATTTTATGACTTGCATAAAATAACCATAGTGCAGCTTTGTA
GCTGTAAAGAGGATATGGGTAATAAAACGGAGCCGGGGAAAGCATCAGAAATCTCCTCTT
CACTAGTGTCCTCATTTATTATTCTATTATTCTTTGCAGGGTACCGGGCTCATGTGAAAG
ACAAATGACCTTATTATATTAAATAATTTGTGAGGATATTAACCGTTAATCACACATAAA
CAGCATTTAAAAGGTATTGATTTTCCAGCGCTCTCAACAGCTTGTTAAATTTACGTCCAA
TAACATGATAATAGATAATCAGGTGAATGATACTCATTTGTAGGGGACAAAGGAAAGGTA
Atgggcatcactgaccctgactccaccatatttctttatcctgttcgttaatgacc
>NODE_388_length_491_cov_8.945010
CAACTTTTAATTCACTGTTCAAATACTCAACTTTGATGTTAAATTACTCTAGTGTTTTCA
AAATCTGGTGTTTTGTCGTAGTTTGTGGAACCATGTTGAACCCAACAGAACTGTCTGTGC
TAGAAATATAAGAATGTCTTTCTGTAATGGCAAGGCACCATGACTGATCAACTAAAAGTA
AGATGCAGCAAAGAAACACCGAGTTATTAGGACAAATGGTAATAGGACATCTTACAGCAA
AGATCATTTTAATGGTCCCAAATATTCTGAACAACTAAGTGTACACTCATGTAAAAGAAA
AAAAATGAGAAGATATGACAAAATTCATCACATCTAGAATTCCACTCAATCTTTAATCAA
GACGGGATTACAAATTCTCCAAAAAATCTGCAGTTTCAAAGGGCAAAAAGGGTAAAACTA
GCTCACCTACTGAGGTCTTTAAAAACCTGTTCAAGTGTGACTGAAAACGTCCTGAACATT
TAAAGGCAGGTCTTTTTTGTTGTCATTTACAAAAAACAGGAGAAAGATTTAAAGACAAAT
AGAGAACAAAAAGAAAACAATGAAGAAACTGCTGGCTTTTTTCTCTTCAGAGAAACAACG
TCCGctgaggaacgacgacactgatgacatcatca
>NODE_389_length_991_cov_4.542886
CGGCAGTCACGTACGGAGAGGGTTGAGGCCCCCAGTGGCAAGGCTCAATGGGTGGCGGCG
CTGGCGGATTAGTTTAGTGGTCCCCTTAAGGGACACAGGGTCGAACCCCCCGAAGGGGGC
CGGCGGTGCACGGGCACGCCTCCCCAAGAGCACGCCACCAGGGTTCTCACCCTCATCCCT
TCCTGTTTTTATGTTTTTCTCCCTTTCCCCCAAAGGAAACTTATCAAAACACCCCCCACT
ATGTAGTAAAATAAAACATTGGGCCCCCCCGGTGTGCCGTCGCGACGTTTCGGCCTCCAT
TTGGGCCTTCTTCAGGCATGGCACACCCCCTGGTTAACAGGAAAATTTAGCTCCATTCAG
GAGATGTTTCCCCTTCGACCGTCCAAATCCAAATGAGCTAGAGTGTGGGCAATCCCCTTT
TATACTACTCTGCTCCGTACAAATTTTTCGTATTCGGTTTTTCCTTTTCAGGTTTTAAAG
GTAAGTTTTTCAACTCTTTTCCCTTTTACAGGTTAAATTTGGATAAGTGCAATTTATTTT
ACAGGTTACAAGGTAAGTATTATTTTACAGGTTACAGGTAAGTATTAATTTTTTTCAACA
GGTTTACAGGTAAGTATCAATTTCCCCTTTTCCAGGTCTCCAGGTAAGTATTAATTTTCT
CAATAGGTTTACAGATAAGTATTAAATTTTACTTTTCAGGTTTACAGCTAATTATTAATT
TTAGATCCCTCACTGTCTGCCAAATTTGCCTCAATAAGGTCAAACCCACTTCCCATGGAC
CTTCACATTAAAACAAGAATGCAATCAAATCCTCACAATATCTAGAAGCAATCAAATCCC
ATTTCAGACATCCTGTCCCGCCCCCCTCTCCTTCAATTCCTCTTCTCGGACCCCACGAGC
GTCCCCCAGTCATGTGCCTCAGTATGGGCTATTATTTATGTGCTTCCTAATGGGGCGAAG
GGTAAATATTAGGGTTAGGGCTTAGGTAGGTATCTGGGATAGGCCTGAACTGAACCTCTA
AATTTAGGGTTTGGCCTGAACTGAACACCCTTGTTCCAAGGGTTAGGTTCAAATGAGGTT
AGGGCTGGGTTTATAAAAACAAATTGGGCATAGGCTAGGGTTAGGGCCAGGCACg
>NODE_390_length_425_cov_6.927059
CGCTGCTGAGAGGGCATCATTACGGAGCCCGTATTTGAGTCATTTTGATTTAAGCAGCCA
GACAATGGCCTGTTGATTGAAGCAACCAGAAGGCAGACAATAGGGTTCTATGCCACATAA
TGCGCCACCATTTTTTCTGAGCTCCCCGCTTTCAGAAAAGGGCCCCGGCTCTCCATTGTG
CCTCTCCCGGAGGGAAAAAAATGGTGCTTGGGGAGGAGGAATATTTTCCCGTGGTATGTC
ATTATTTTGCAAATTTCTATTATCTCATCATGTTGTCTTCATTGTAATTGCAGCTAATTA
GGAGGCTAGTTAGGAGCCTGGGCTTTGAGGCTGGCTCGGCTGCTGAAAGGAGCCCACCGA
TTATGGCCCCGACAAGAGAGGAAGCAGGAGAAAAGGGGAGATTAATGCTGTTACCCAGGA
GACACTGGCTTCCATCTGCGGGGAACAATGCAGTTTTGTTTTCTCCGGGATCCTGCTCAG
ATCAACAGAATGGGGGCTAGCTCTGCTCTACTCTGCTTGGCGACAATGCCCAATTCTGTC
TTACCGGGAGGCTCAgcgcagaacctcac
>NODE_391_length_499_cov_5.589179
GCAGGCGTCTGGCACGACTGGCCGGCTTCAGCTCCCCAGACCACCACCTCCTCCACTGCC
GCCCCCTCCTCTCCTCTCATGCTCTCCATCCCTCATGCCTGTTAAAGGCTTGTCCTGCAG
GGCCTGGATGCACTTGTGTGGTACAACAACAGAGAAACCGCCCAAAGCTCTTAACAGCTC
TTCCTCTCCACTTCCTCCCTCCCTCCATCTCCACACTGCTACCACCACCAGCTCCTCTCT
CCCTCTCCACTCTGCTCTGTCTTTCCCAGCTGCACCGGCGAGCTGTTCCGTATGAACTGC
TGCCAGCTGAAAGCCTGCTACTCCTGTGAGATTGCTATTACTCAGTGCAAGCAGGGCTCT
GCGTAGCCAAAGGGCTGCTCTCCGAGCTGTAGATCTCCATGTTGTGACTTGTCAACACGG
GAAAAATCGTTACCAAGGCTGAGGCACTTCCATTCCACACAGAGGGGGTTCTGATTGCGA
CCAGGCATACAGGCAGGTACTGTACTGGAGGTATTAGGACAACTACTGTTGCCGGATTTT
GTGCTGCAGAGGATTCTCTGCTGAgagaaggcactttgaaattattagataactggcatc
aagaaaaaaaaaaccttccacatttaacatttcagtgtgttac
>NODE_392_length_881_cov_9.439274
GAGCTTTTGGCCAGGCAGATGAATTGTGGTGTCGGCTTTCTATGCACGCTGCCACAGAAT
CATTAGCCACTACATTCGCTCGAGCCAGAACAGACATGGAGGCTAATCAGCAGCTGTAAT
GGACACACTTCATAATTGTCAGTCTTTTGCGGCATGGTAAGGAGACTTAAGCTGGGGAGA
CTGAAGGCATACCATGAAGGCAGCTTTGATCGCATGAGCTCAGAAAGTGATGTGCCTATA
TACTCATTATTTTACCTCAAGACTTGTGTCTAAAGAATACAGAGGATTTCCAACATTTAA
TACCACAGTATTTTCAAACTACAAATGTCGTCCTATTCTTATAGTTACTGAAGCGAAGTC
AGTTCTCTATAATTAAGGCAACTTTATAGGCACTGTTCCCTGGTGAGTGTATGTACGAGT
ACCTGTGTTAGATGTTTCATCTTTATTAGCCAGAGCATGGTAAGCCTAGCTCTTCATGCA
CTAATCCCCAGCTAAAGAAACAGCTTTCAAGGAATTAACATCAAAAGTAAAGCTTTGCGT
GCCGGCGGGGGAGCTTTCAACAGAGCCTGCCTCAACTATCTCCTAAGTATTTTCAGAGCC
TCGGGGATGAAGTGGAAGTTAAGTTTAACTTGCTCTGTGTTCTTCTGCAAGTCTTTGACC
TTGTTCTCAGGTCTCTTAATAATCCCTGATACGTTTGAATCCGTACAGCGTTTGCGGCAT
TTCCATGAGGCACTGCCAGAGGGTGAGGATTTTTCACTGGGGCCCATTGCCCATTCTTCT
CTTTAACCCTTATTCCTGTGATCAGTTGGTTACGATAAAAGCAGTTGAGGTTTTGGATCA
GCATCTGTCAGACAGAGCTACCTACAGTACTGAACAATGTGCACTGCAAATCTGTGCATT
TCCATACATGTccatgttgcatgaaaccactatgagcagctcagtgtgccgttaaaaata
agcctcccaaattgaagttgtagttattgcgctgttaattgaaatacctgcattcagcta
atgac
>NODE_393_length_427_cov_8.159250
TAAATTAATTCCTGTGCCATTTATGTACAGAAATTCAATCTGCTATTGGGTGCACTTTGC
TGTTCAGACTCTGTGGAGATAATCACTGAGAGAACCTGACTCATCATGAAATATTCAGCA
GACTGAGTTAACGCCTTCAACTCAAAGCTTTGGCAGCGTTCCTCCTCGCTATTCATCACT
GTGTGACAGAGCTCCTGATGAACCCACCGATGTGAATGTAGCCATCCTTGTAGAGTCTGT
TGATGATGAGGGTGAGGATGAGGCCAATGTTGCGTGAGTTGTAATAAGTTAAATAGATGA
TCCATCCACAGGACAGAATGGTGGCTGAAAGAGGAAAAACACACCATGGTCAGTAAAGCT
AATTGAAGCTCAGTTTTAACTGATCACTGTCTATTATCTGATGGTTAGTCACACTTGTTT
GTGTTAGCAGTGTCTGTCAGCCCATTAGTAAATTAGGTCTACATGTTCCAATATAATCAC
TAATGGTGATTTTGctacttaagactttaattatacatgtgaattactgtattatttatt
aagtaaacaaactgattggtcctttaagcac
>NODE_394_length_487_cov_6.579055
ACCAATTACGCACAAGTAAAATATTTTTTTTATTTATTTTATTAAAAAAAAAAAAGTTTT
AATTTTTATTTCTGCAATTTAAAAAAAAAGGGAGGAAAATTGTTCCGACACGAATAAATA
AAAGCACACAAACACACAATGCTTCTTTTGGAAAACTGATGTATTTGATTATTAGAGTAA
AGAATTACAGTATCTTAGTTGTTAGTAGGTATTAAAGTGTAGAGAAACTGGACCCATAAA
GATCTTCCAACTTTCCAAGAAAGTGCATGTAACAGTCCGAAGGTTGTCAAACCCGATATA
TATTTATATTTATAAAAACACTATCATTTCGTCCCCTGGCCATGATGGACTTCTTGTGTG
AGCTATATGTACATTTTCTTTGCGAGGGAGTTTGTATTTCCACATCTGAACGTATTTACA
GAAGCTTCAACACATAACTTTGCACTTGATGTCAGTGAGGATGCTGGGACATAGCAGCAA
CGTGGAAATCCAGCGGAGAAACTAAAAGAGAATCCTTCTCACTTGATTGGCTGCCTCAGT
TCCAAAAACAAGGAAAACAGGCCAGACCGAATGCTCCCCTCTTAGTGACTGTCTTGCTCT
CAATAACACCAAAATAGGACAAAAAAACAAa
>NODE_395_length_639_cov_6.273865
ACACAAGCTAAGAGTCCTCAACTGTCATTGTGAATCTGCCCCCCAGTGTTACATCCTGTC
TTTTATTTCTTCCTGCCCCGTCCCTTCCCTGCAACAAAGGTTGTCTGCTAGTCGCCAACT
TGTATTGCACGGATAAAGAGCACGGATAAAGTTTCCACCTTCAAACGTTTTGTAGGAACT
AAAAATGTCCTCCTAGCTCAGTGTTATAGCAGGTGTTACACAAACATGCTAGAAAAGACT
TTTACTAGATCATATTTGAAAGATAAAGAGTATCTTATCGAGAGATAAAAACGAAACCTG
GGGGATATAAGGCGAGCTTCTCTAACTTTGTTATAATTAATTGTATACCTGTGTATGTAA
ATATAATGCATTCCTATTTTGCAGTCAAGAACAAAATACTATTTGTAATATAGAATAAAC
TTTATTATGAAACCAAGCATTTCATTGTTGTTTTTTCTCTTTGTGTCCGTTTAGAGGCTA
ATTGCCCTGTACTGACCTATATTTGAACTGTGCCATTTCTGACGATCAAAGTTTGAAGTG
AAAGAAGATACTGCAATCTCTTGCAAGATGCACATTTGATGATTAATATTTAAAGATCCA
GTCAACCTCCGAGGCCTCTTCACAAGCCAGCTGTTGGTGGAGCTTTGCTGGCAGTTCAAG
Gaagtcaccaaaatccaattagacacttcatgggcagagatatggaagttgttacgtgct
aacaagtgcagcaaaaccaacggagaaaaaatggagaggtgtcagtcaagcaagctttgt
att
>NODE_396_length_303_cov_1.240924
CAGAAGAGAAGAGAAGAGAAGAAGAAGAAGAAGAAGAAGAAGAAGAAGAGAAGAGAAAAT
GAAGGAGAAGAATAAAACAAGAGGAAGAACAGAAGAGACGAGAAGAGAAGAGGAAGAGAA
TAGAAGAAGAAGAGAAGAGAAGAGAAGAGAAGAGAAGAGAAGAGAAGAGAAGAGAAGAGA
AGAGAAGAGAAGAGAAGAGAAGAGGATACTTACAATCATATTGATGATGGTTCGGATTGT
TTCGATCTTGGTGGACCTGGTGTCGTCTGCAGCAGTGAAGTTCTGTCTGTAGGTCTGATC
TGTGGCGATGAGGGACAGTCTGGTGTCCTGGTGACAGAAAATACAGCTTTAAGTACAAGA
CTGCAAGAAGCACCTAATATatgtcatactcggactgataggagcatttagtcagagtgg
aaggagcttcttaagggttgttaaagc
>NODE_398_length_428_cov_2.359813
GTCCTCTTTGGTGCGCGCTAGGATGTCTTGCCCTAATCGTAACATAATAAGATGTCTGCA
TAAATAGGTCTCTCTTTTTTGCCATTTCATAAGATTTCTGCACAAAGCCCAGTGCTGATA
ATAATGTTTTAATTCCCTTGAGAGGCAGTAGGTCTGCTCTGGTGCTGCCAGTGGTGTTAA
TGGGGCAGGAATGCAGGACGAGTGCTTTCCCACGCTGTTGGTTTTCTTCTGCCGGGTGCG
TTTGAGATGAGGCTCTGGGCTGGCTCGGCTCTGCTAATGCAGCCAGAGTGCAGACAAATG
GAAAGTGACACTTGTGTGTGTAGAATGGTATTTGTGGTGACGCTTTGACTACAGATAATA
AAGTGTTCGCCCTGAGGTGATTTTGCCCGGCAAGCACCCCAGATGAAACTCACTTACTCA
GAGAGGGAGGCAGAAGAGACAGAGAGGGAGACAGAGGAGACAGAGAGGGAGACAGAAGAG
ACGGAAAGGGGGGATGGAGAGACGGAGAGGGGGTGAGGAAACGGAGAGAGAGCGACGCAA
GAGAAGAGTACAAATAAATATAGACAGGAGGa
>NODE_399_length_509_cov_4.693517
CAATAAAAAAAGATCATTTCTTTTTTCTTTTTTCTTTTTACGGGCCGATATGAAAAATGA
ATGCAGTTAAAACAAACATGCAAGGAGGGAGGCACATGAACACAAACACACACAGACTTT
TTGTTGTGAGCTTTTTCAGATGTCCAGGCTTGATCTTTGGGTGGATTCAGAGGGGCGGGG
CCCTCTTTTTCTTTCCACGGTGGTTTTCAGCCGCCAAGCTCACCCGCTTTTGGCCGGTCA
ATTGTGACACTGTGTGTGTCAGTGAGCAGGGGGTCTCCTGGTAGTTGTGCGTGTGTGTGT
GATAGTGTGTGTCCGCTTCACACATTGACTGTGAAGCTGCAGCAGTATAACAGCGGCTGC
TGCTCCGGGGTCCCGGCGGTATTGGCCTAGCCCGCAGTCTCTCTTGGCTAACTCATGTTT
CATTCTTTGGCAATTTGCCCTAATGAAGTCCCGCAGGAGCCCCTCAGACCTCTGTTCTCT
TTCCATATTTAATCATGTTATTTTAATCTGGGGGATGAGCTAACGCCTCTTTCTCCTGCT
GTGTGTGTGCGTGTGTGTGTGTCTGTGTTTGTGTGTGTCTGTGTTTGTGTGTGTGTGTGT
GTCTGTGTGTGTGTGTGTGTGTGCGCGCGTGCGCGCACGTGGCAGGTCATTAc
>NODE_400_length_465_cov_8.838710
GAAACAAACATCCAGGTCGTCAAGTATTACTACAGAAGGTACACTTCGAAAGAGTAAATA
AAGAAAAAAAAACAAAAAAAACACATGAAACGCCCAAATAAAAGACAAAAGAACAAACAG
CATAAAACCAAACTCAAAACTACTTCGGTTTTAGAGACAAATAAAGACAAGGTCCAAACC
TGGAACCACTTAGCGTGGCGTAGAGAAGCCAAGGCAGTTAGGCATTTCTGCCTGTCCAGA
ACATCCGGGGGATCGTTGACTGAAAGCGTTTCTATTGGCAGGTGGAATAAGAAGACAAGG
TACAGTTTGACCAAGGGGAGTTCTGTCAGGCGGCCAGGGGGAACACAGGCAGCCTTCCCA
AACCACAGGCAGGAGGGGGAAGGGGAGGGGGACCCCTCCACTGGAGAACCACCAAACGCT
ATCAACCTCCCAATTAATATGGTTTTGCACGACCCGGCACCCAACAATTACTTAAAACTT
AAACCACACCAGAAAAACTGTATTGTGGAGTGTGTTATAACGTGACTAAAAGATCACAAA
AAGAAATCCCTAATGTAAAAAAAATGTAATTTATTAAGGGACTATTGGCTGTATCAAATG
GGAGGTTGt
>NODE_401_length_426_cov_7.077465
CGCATACACATCTAGCTGGAACCACTCCCTGTCTCTTGACAAACCATTATGTACAATCCT
GCCACTGTATAGTGCTGTCAGAAGGCTGCCAAAATAATCTCTTCTGCAGGAGAATTTAAC
TCCATACCTTCTGGCACAGTGCAGCGATGCAATTTAATGCCTCCTGTGATAACTAATGGA
AGAAACTCTTAAAACTTCAGAGCTTATAATAAGCTTGTCAGCTTATCATATTAGGCATGT
GAGCTTATAACATTAGCATTTAAATGTTCCTGGGTATACAGTAATGTGATTGGAGGGCTT
TGCCATTTTGACTTTGCCATTGAGGAGAGAGGGAGGCAGAGAGACACAGGAAAAAGGGGT
GTTGATGCTGTCACGAGGAAGCGTTGAGGACTGCTGGCTCACATCTTACAATTGTTCACA
GCAATTGTGTGCGAGCTCTAATGGACGCACAGGTAGTTGAATGAACAAGAAAAATTTGTA
AACTATAACAAACGACTCCCAGCTCCCTGCCATCAGAAGACATAAGACTGGATTAACTGG
CAAATATTTGCTtacagatatgaatataat
>NODE_402_length_413_cov_7.334140
TGAATTGAGAAGACACTTCTTGTGTGGATTTTTCAATTCTCCAACATGTCATTTGGCTGG
GAGTGCTATTGTCCCCTGCCCCTTTTCTCCCTGCTCCTTCTGCCGAGACGAGTCGTGTCA
TCCCCTCGTGATCAGCACTTTTGTTGCCTTTGTTTTTGGCCCTACCTCAGAAGTCCATCT
TGTCTTTTATGTCCCTGCCTTTCATGCATAAGGGAACAGTTGTGGCCTGTTGTGGGGCTG
TTCCACTGCATTTCCACCAGTGGGGTTTCCTTTCATTCTCTTCAAAGTACTACAATGGGG
CTCTGAAGGCCTGAATGGCCAATGCAGAGTGCACAATCCTACAGAGCCCGCTCATTTTGT
TTTGCCAGAGTCAATAAAAATGCTAAGTTAAAAGCTAACCCCCTTATGCCCTCCTCGAAT
GGAGCGACTTGTTTGACCTTTTTAAGCTCCCCTCTCAATTAACTTTTAATGATAAATTCA
TAGTTTTTTTTCTCAGCTGTCAATTAAAGTGCATTATTCTGGACATGTTTAATGTTGCAT
TGTATCATTCATGTATt
>NODE_403_length_355_cov_4.923944
CTTTCTGAATTCATAAAGGCCAGCTACCATTTGTCAATTTGAATATCAAAAGGGGCTAGC
ATGGGGCCCCTTGACTGTTAAAGGCACACTCCCATAGCTTCCACGAAGCAGGTGTGTGAT
GATCAATTATTAAGGATCCCACTCTGGTTACTCTTAGTGGGAGGTGGAATTAGGGATCTG
GGGGTTTGTGGTGGTGGGAGAACATCTTTCTGTGTTGGACCTGGGTGGGGGAGAGACAGT
GGAGAAGGGAGAGGGAATACTATTTACATAAAATTAACAGTTCAAAAGAATGAGTTCACA
CACCAATCAAACTTGTTAATTGACTGTCAATGGTGTGTCCCTGAATATACAACACAGCTA
CATTATTCATCTTAGGCCTTGACAGCGAAGACAGTCCAATTTGCATGGGCGTTCTAAACG
TGATCAACAACCACAAAGCCACATGCATTTTTAATAGGCCAGAGATGGGATCCTTTAATA
TTCATAAGGGTCAAACAAt
>NODE_404_length_426_cov_9.169014
TGAAACAAAGACGTGGTAAATGCCGTCATCTACACAAAGACAATGAGATGTTACGTCCAA
TGTCATGGCATTATGTCGGAGAATTTAAACAAAGAATTGAACCATAGACAATATCTGCTT
GGAAATGGAGAAGGGTCTGAGCTGCCACATCAAAATGGAGAAAAAAGGCATAGCATTTGA
AAGCCTAAAGGCTTAAACTAATACAAAAAGTCTAATCAGACTAGCAATCCCTGATGTTAA
TGAAGGTGTCACACATTGCACAAAGAAAGTTGTGCCTGGCAATCTTCCATTTTTCGGCTG
CCTACACCAGTGACATTTCATCTCACATTCAAAGAGCGCTGAGGCCCCTTAATGAAATGC
ATAATTAACATATTCTAATTGTGCTGAGCACAGTGATGGTTTTGACAGAGCTCACTTTCC
ATGTCTAATTCAATGCTAATTTAATCTGTTCTTTTCCCGCCGACATGACCTTTCTTGATT
GAGTTTCACCGCAAAGAATTTTTTGATGGATTGATTTATCAACCTCTTGGAATGCAACAA
AAGTGCCAGTTTTAGACAGACGAGGGagcg
>NODE_405_length_461_cov_4.342733
ATAGCAAGAGAGAAAATCTTCAGAGATGCCAACCTCAAAACGGAGACTGCCATGGTGGTT
TGTTTTAAAATAATAACAATAATTGGAGAAAAATAACTTTTCGTTCATGACAGGATGGCA
CCCCTGAAGCAAAGAGAGCAGAGAAGCAGACTGACAGAGTTCTGACTCACGGCCAGTAGT
GGGAGGAGCAGTAGCAGCAGTAGTGCTTGTAGGAGAGGAAAGGGCATTGGACAAGGACAC
GTGACTAGGACTAGAAACATTGGTTACATCCTGGGTCTGGCTGGTGGTGGATGATTGGCG
TCTCAGAGCCCCCGCCCCCTGAAAGGAGGTGCCACTCTTGAAGGTGTTGACTACTTCAAT
CTGTGGGAGGAGAGCGGGACAGGAGAGGACAAATGGCTGCTCAGAGTGACACAGACCAAA
TGGCAACACAGGTTGACTGGCTGGGTGACTTTGGTGGTAAAAGGGAGTACAGTGTCTCAG
TCATGACACGATGGTGGGGGGACATCTAAAGGCCAGGgtgtagtatccccacaacaacaa
tctgtgaatctgacctaaagagttgtttcacccaaatcaataaaaaggaaatacaattac
cgtta
>NODE_406_length_718_cov_9.069638
CAATACGTGTGCAGTGTAGTGTAGATCTCAAACAATCAATAATTGCTTATAATTTTTTCT
CAGAAAGGCTTACACTATAATCTCAAAAACCAGTGTTTCTTAAAAAATGTGATTCATGTT
TTGTGTCAGTATGTGTAATCGCGTCTCCAGAGTGTGATTACATTGTATGTCAGTTTGTGT
ATATTTTTGCAAGTGTGTTGTGCTGTCATGTTTGTAGCATTCCATGTGGGAGGGTCTGTT
GATAAGTAAGCCATCTGTAGTGTTCTGCCGAACGACATGTTGTAAAGCGCGATTTGAGAG
TGTGGAGAGACTTGACTTGACAAATCTTGGCACATAATGAGACAGAAGGGAGTAAAGGCA
GAAGTCTGTCCAGAGATAAACAATTAGATTTGTCCCTGAGGTAAAGGCCATGCAATGCAA
GGACTCTCAGACTAACAAAATCAATATGGCTTCCAGTAAGAACACTCAGGGGGTAGAGTG
ATGAAGAGGTTATCATTCATTTCTCAGATTAGGACACACATACACAATGAGGAACAGTCT
CGCTTTAAAAATCAATATGATCACTAGTATGAAAGATGCTTGTCAGTGATGTATATATTT
GAAAGTATGCATCTGCTATTCAACTCTCTGTCAAATGCGATTGGTGTAATGAGACGTGAT
AACATAGATCAACAGGGATACTGAACCAAGCTAGTCAAGCCAGTTTTCTTCAGCAGCCAA
TTGTGAGAggatcttagaggagacagcatttgggaatgatattttcacacccccagataa
aaccataatggagcatgagccatagacagagtgggcagtcccttcgcgttgcatcccctc
tcaggccctgcccagacttgca
>NODE_407_length_432_cov_5.648148
TCCGCTTTAATTACATTCAGAAATGGCATTTCTGCCACATAATACACCCCTATTGTTTCA
GAATTATCTGGCTTGGGGAGTAAAATCTACAATATTTGACGATGCTCCCGAGCTAAATCG
CCTCTTGAAATTGAAATATGCTGCCGAAATACAAAATAAAAAGCCAGCCTTTGCTGCTGA
TATACTGGAAGCTCCTTGGCTTTCTGCAGAATGCTATTATTATGCATATCCAGGTAGAAA
GTTAATTAACCCAAAGCTTAAGCTAATTATGGTAGCAGAATGCTATCAACCAAACGCTTT
CAGTCTGACAGCTGTCCAGAATTTCATTTGCTAATCATTTGTCTTTTGCCGGAGCATATG
GTACATTTCCCCGCTATCACAGCAACAACAAACAGATGAAAATCATTAACTAAAAACAAT
GTGCAATGTGAAAAATCAGACACAGATTTATAAGGCTTTGTGTCAGAGAAAAAAGGGGGA
TTTATGGCCTGGGAAATATAATGAtaatttttggttttagccacttaggattttaggcag
atcacgtgacccaagtgtgcagggaattcagatgca
>NODE_408_length_458_cov_12.912663
GAGGATCATGGTGTACTGGCAGGAAAAGAAAAAGAGCCATGTTGTCTTTTCTTTACTTTC
TATCTCCTATCTTTTTCTTTTTCCCTCTCAGACCGGGCTGTCAGCAGTGAGGAAGAGGAG
GAGGAGGAAGCAGGCTTTTTTTCTTCTTCCCCCACCACTTCCGAATTACCTGCTGGGTCC
GAGCTCTTTTATGCTCTTGTTGTGACAGGTAGATTTATAAGGCTTGAAATTTGTACAAAT
CAGTTGTCATTCAGCGGCAGCTGTCAATGTGTCAAGCTGTCAGGGCCTGCTGTGAGGGAG
ATGCCTTAGGGGGCTGAGCGAGGGGGCAACCGCCCAGAAAAGAAAATGAGTTCAAACAGA
CCTGAGAAGCTCCTCTATTCCATAGGCCTCCCTGCCCCTGTGGAGACGCCATCGATTTCT
CTTGATGTTGAGCAACAGCGCGCCCAAAAATGACATGGCACACTGCGCTCAACCCAGTCA
GGCTGCGACACACCAACGTGTGCTGCACCAATCCCCTCAATCTGCAGACGCCTCTCATTC
TCTGCTAAATGGCTGGAAATCTGTAATCTCTCTGAGGAGGGAGAACAccagagttgtgtt
ta
>NODE_409_length_367_cov_6.267030
CCCCCCCTCCCACCCGGCCATCTAGTCTGCAGGAGAAGGCAACAGAGACTGGCGTATGCT
ACAGATTCCCTCTGCTTACCCAGCTCCCAGTTTTTCCACCGTATTTTCTCAGGCTGCTTG
TCATTGCCTGGACTCGGATCCCGGAATCTTCATGATTTGCGGACACCATGCTCGTTTTTT
AGCCGGGAAACCCTCTTTTCGTCCCGCATGTTTAGGACCAAACGATCGGGGCTCGTCCGG
CGACTCTGGAGGAGCCGTGCGCCCGTGGAGGGCGACGGGGAGGCGGATAGAGGGACGCAT
GGCTCCGGGGGCTGCTGCATGGGCAAAGCGACAAAGGTGGCCAAGTCCAACGCAGGGTCC
GAGGCTGAATTGAAGGCGTTGACCCACTCGATACTGAAAAAGATCAAAGAGAAACAATTA
GAGGTGCTTTTGCAGGCGGTGGAGTCCAAGGGGGGTGCCCGAAGCCCCTGCTTGCTCCTG
CCCAGCAAAGTGGacgccaaagtgggtcaac
>NODE_410_length_684_cov_7.191521
CTCTGCATCTGCAGATTGTGAGTCAAAGTGTGCCCTTGCTTCATAAAATTATCATTTTTG
CAGGATGGAGAGAGGTTTGTTGCGTGAAGAAGAGCTTTGTAAGTCATTGTTAATCCCCTA
ACTTGAGCACTGACTTTACTGTTGAATTAAGTAAGTGCTACTTGTTGGGGCAATTTCAAC
TGACCATATCAACTTTGTGAATTTGGAATTTCTTTGAATATAAGTGACTCTCAGACCACC
TCAAAGGAGCCACTCATGATTTTTGCATTCATAAGTGCTTCTCTTTGGGGTTGTCTTGGT
TGTGACAAATTCCTGGTTGGTCATATCTCTGCCAAGACCTTGCTTTGTGTAGATCAGATA
CCACTTTGCAATGAAACCCACTGGAGTTTTTACTAAAAATGTTCTTAAGACTTTAAACAT
TCCAATGTGGATGATATCACGGCTTGGAAATGGCTATTAACACCACCCTAACAGGAGCAC
TGACTTTGTTTTTCAATGCAGCAAGTGCTTCTTGTTGGGGTAGTGTTTTTGACCTCTGCA
TCTGCAGACTGAAATGTTCTTTCAAACTCCTCAAGGTCTAACGATCCGCATTCAAAATGA
GACGATGGTACTTTGGCCATGGTGGCACGGTCGTTGGGTTAAACAATACCTGGGCCATTG
AAACTTGTGCAAAACAAGGCGGAGTTAGGTGCAAATGGTGGCATTCAGTACTTAAGATGG
CCAAATTTATTCAAGAGACTCCACATTCGCTGTGATGGAGACAAGGCACAGAAGAAAGCA
GACACATTTATGTGGACTATGGGAAAGCCAGGTAAAGAACTCTGCTCa
>NODE_411_length_478_cov_6.066946
CAGAGGTCTTGCGTTGTGGGTGTTGTGACGGCAGGGGTGAGATAGGAGGGCAGACAGGCG
CAAAGTGGAAGGATGCTGGGCTTCTCCAAGGGGATGTTTGGCTTTGTAATTTCACCCTTG
AAATTCGTGATTACAAACGGGACAACTTTTTTAATTTTCTCTTTTGTCTGGATTCAGCTG
GCTGACAGTCTGCCCCAGCAGCCAGGCCTTTTAATCAATCACCTAGATAATCAAATGTCA
CTGGCTATCTGCTCCATGTAATTACTTTTGCAATTAAAAATCAATCTCCAGTCACCCCGT
CTAATTAGAGGGATGGGCAGATCTTCATCTAGATTGATTTTATAATACATATTGACTTCA
AATGCCATAACATTGCCATATTCTCTCATTTTCATGCTGTGGTGCATCAAAACAAAATGC
CAGGGATTATGGGGAGGTGCAATGAGGGGCTGTTCCAATTCTGTGTACCAGGAAAAGGTC
CCCAGTCTAGGAAAGGTTCACCTTGCTTGCTTGTCTGTAATGACAACACTCATCCTCTCT
GCTCCCATTGGAAAGGGAGGAGGGACAATAGAAGTCCAATGATCTACATGACAGGCTACA
GTCAGTGAAAAAAAAGCATAAt
>NODE_412_length_612_cov_8.104575
TAAACTGGGCTTAAATACCCACATCAGCATCTACTAATGAATGCAAACGCCTTGGTTCCC
ATTCAGTGACTCTGTCAGAGGGCAATCATAAGAAAGGAAGAGGTGAGAAGGATCAAAAGT
TTGGTTTGGACCGATAAGAACGGCAGAAAGAGCAGATATCCTTCAGCTGTACGACAGTGA
CACGAGTTAAAGAAAAGCACTGATCATCTTTGAGGGACATGGCATTCTCTAATTCATAAC
GCTGGCATGCCATCATAATAATAAGGAATAGGATCTGTCATGGTGTCTAGCTGGTGCTTT
TATTAGACCGATGGGAGGTCTCCGTGCCTCTCCTTTCTGTGTTGTAGTAATGAAAGTTAC
AGCACGTTCTCGCCCAGCCAAAGGTTGGCCCTGCCTAATGAAAACAGATGAAGCAGAGAT
AAAGTGTTTGCCGACATTAAGGGACTCATTTATCACCGTTAGCCCCCGAGCTATAGAACA
CCTTGGTCTGGAGCTCTCCTTTAACAGGCCCTGCCTCACAGCACCCCGGTGGCACACTGC
AGCCTTCCAGCCACATGCACGCCTCCATCTTTACCCTTCTTTCTCTTTCATTCGCCGCGT
ATTTCACACCGACGGTTTCGCTGTTTACATCTGTACATACACGCCGTCTCATTCGCACGG
CTTATTGAAGCTGGAGAGAGGTTTTAGTGCCAAAAAAAAACGGAGAGCGTtttagtggaa
cctttatcaaatctaaaagatttggcagtccttgcg
>NODE_416_length_329_cov_1.747720
GGAAGAAATGTTATTGAAATTCTATACAGGACATACCATTTATTTCAGTTTATAAAAATT
GTGACTATTTGTCTTGGTGTAAACACCAGCTTCAATAAAGAGTTGGACCAGATAAAGAGC
ACATATACAATACTACTTTATGAATGTCTCGATACTGCATGCACCTGTAGAGATACTATT
TTTCTATCAAATCATGTCTAATTACCATATAAAGCATGATTTTAAAGAACCTGCTCTCAA
TCTTCAACCAGCCTTGATTGTCGAAAAGCTAAAGGCAGTTGTTTTGAGGATCTAAGAGAC
CTGGAGGTAGAGCGGGAGGAAGTGGAGGTGCCACTTAAGGCATGGCTCTACAAACACATA
AAATAACACTTCAAAATAAATTCAATACTTTGTAGGTAGCCGGGGCAGTGATGCTGCCAC
TTAAAAGTCAGCAGCTGCAGACGAGATAAGGAGAACTGACCGATTCCCAGGTa
>NODE_417_length_599_cov_10.040067
TTTAAACCAGGAAAACATCAGAAAAGACTGATGTGCAGCAGTAATATGTGCCATGTTGTT
TGGTCCCAGTGGACAAAGATTTCATTGTGATATACTTAAGACAATAAAGATTTTTTCATA
TGCAGAAAAGTTCAAAGACACGTTCATTTTTTTCATTTATTTTGTTATTTTATCCATCTG
ATTTTTACACCACAACAATTTAAACATAAAAAAAACTGTAAAATATATTTTCTTGGATCA
CAAATTACATTTTTCTTAAAACAAACATTTTAATTAGCTAACATGAGCAGAGCCACAAGT
AAATCTAAAGTGATTATTCCTGCCCTCAGAGAAAGGCTGTCTCCCTGTGCTCTGTCAAAA
GGTCAATTATGGCCCCAAACCGGCATGCGGTGACAGTGACCTGGAAGCGCTACTGATGAC
CCCACATCCAGGGGCCCAAAAGAGTTGATCATCTAACATGCAGGCTGCCTGGAGCCATGG
AAATCTGACATTTGTCCTTATTCAAATGAACACAAACAATATGCATTTCATGCCTCTACC
TAACCTGTGCCAAATCTAAGGCATAGGGACCAGCAGTCTTAATGCATTGTCCAAGTTTAT
GCCCTTCCTTGTGAATCCAGCCGCACGGCAATCACACACAGAGCCTGCAGTAAAAGCAGG
CAGCAAAAAGGCACCATCTTCACtggcaacactggtcattacagttgtagtctgcagtgc
cggggtcacaaattgaaatgagg
>NODE_418_length_671_cov_5.071535
TGAATAAGACAGCAACAAAAGTAATTTGGAGCTTTGGAGTTTATGTCGCTACAAGTTTTA
GAGAAATAAAAATGCTCTAAGTGATGGAGTGTAAATGTGATGGTGTGCTGGGAACAACAA
TATAAAACAGACAAAGAAAATTACTTGTATTTTCTTTCTGCCGCACTGTGGGAACATTCA
TTGGATTCTGCCCCATCTGTTGTAATCAATAACGTGACCATCTTGTTTTTTTATGAAACG
CACTTACTCTTAATTTCATCCACCAGTGGTTTTAGAGAGAAGAATGTGGAGTTACCTATA
AGGCTTTGACATTATAAATCACCTCTTGAGACCAGATTGTACGGCAGTATCGATTGATCC
TGATATATCACAGAAATTTACTGTCACTTCTGTTTTCAATTAAAGATACAATCAGTCAGA
TAATGACTTAATTGGATTTTACAGAAGATTGAGTTTTATCGCCCCGTGCTTTACGAGTTT
AGTTAAGGAAGGCCATTTTATCACGGTTGTCAGGGGCGACCGGCTGCCGCTGCCTTGTCC
TTCTGTAGCTGCTGCTGCTGCCCTGTGTACAGCGCAGGGGAGAAAGGTGTCACAGGATTG
GTTTTCCTTGAGCTGCCTCCGCCTCCATGAATCACGCCCTCCCATAATAGATAAAATCTG
CCCGGATCTCGCCGTGACACCTCCCGGTGAAGTGATGGCGGCTCAATACAGACAGGGTGG
TGAGGAAGAGGACGCCGCGAGCTCAGAGGTGGACGGGGAAAATTCGGGACATTTTTAGAT
GGTCGCTGTCGATTTTAAAAAGTGGCCATGCTTGa
>NODE_419_length_444_cov_6.297297
AAGCCTCCGATTTTCCTGCTATGATAAAGAGAATCAGATTAGACCATAAGCAACAATGAA
AAAGGTGATCAAACATCTTAACAATTCAGCTAATTAGTGCCACAAAAGCATCAAGGGTGC
AGGATGATAAAGGTTAGGTAGAAAAAACAAAAAAGAGGTGGATAAGGGAAATAAGGTGGG
GAGCCTCACCACAAATCCAGGACGACAGAAACAGGTGTAGCCGTAGCCTGGATCATTCTG
AATGCATATCCCCTGGTTGCAGGGCTGTGGAAGGCACTCATTAATGTCATCCTCACAGTG
AAGGCCTGTCCAACCTGCCAGGAACAAAAGCCCACAGAGTGCCATGGTGAGCCCAGGCTC
TCCCACTTCCACCCTCTGAAGTGAATATCAATCAGATTCTCTTACATTGATTTGCTTCTT
TTTGGGTTCACACACATACACGGACAAGAAAAGGCTTTCACTAAAGAGTAAGATGCCACA
TACATTTTAATGAGCTGAGGCAGTATCGTCTTTTTATCACTGTCTTTTttcgtactgtat
gactacaaatttctccctggagaaaagtggatgaactttgaatggctc
>NODE_420_length_383_cov_9.130548
CGACAAATTCCCTCTTTGGTGCAACAAATCTGATCCAAACAACAGATGCAGCGGGAGCTT
TGGTTCTAATATTAGGGCTTGTAGGGACGTATAGCAACATGTTTCCATTAAACGCGGCGT
TTCTAAGAATAGGCCGCGGCACATAAAGGGAAAATTTACAAGGGTGTCAGTCAACAATTT
AATAAATTGAAAATCCATTTATCTGAATACAGAGTTCTGCCCTTCACTCCACTGCCTTTC
CCTAACAGATGGTGTTGTGGGTGCTTATGTCCAATTTGATTTGAACCAAACCCTCAGCCA
ATTTTTACACTGGCATGAAATCTCAGCGAGCCAGATCCACACACTGGCAGTCAGAAATAG
CAGCGGAGAGGGCGCGACATTGTGAAAGAACGATGAAGGGCAAAATCTGGAGCGACATTC
GAAAAAGTCGCAGAAAAACTTTCCTTGTTGTTTCGTTTTGTGTCAGTTTTTTTTTTCTTT
CTTTCTTTCTTTCTTTCTTTCTGTCTTTCTTTCTTTCCATCCCCGCc
>NODE_421_length_327_cov_12.064220
AACTGTAACTACCCTGATAGTGGTGTTAACACCCAGCCAAGCTCCTCGACTCCCCCCTCT
GTTCTCTCCCCCTCTCCCTCCATCTTCTCTCTCCTCCCCTGTTACCCTGGCCTATCAGTG
CGGAGCAGTGGTCTGTGAAGAAATTCCCAATATCTAAATTTACACACTGTATCAATCTTG
TTTAATAGACTGGAAAGCTTATAGCCGCCATGGCAAGCCGGCAGAGAGGGCAGCGGTGAT
AAATTGTCGGTGTGCAGGCGACAGCCGCCCGTGATGTATAATGAAATATTTATGATTTAT
CCCAGCTAATAAACTGAAATGAAGTGCATGATGTATGGGAACAGATGGGCCCTCTATTGA
TGCTGAGGTGGAGAGGCAAGAGGGGGAAGAGGAGACAGGAAGATAGGTGGAGAGAAGGAA
AAAGGAGATGTGATGAGAGATGTTTGAAAAGTAGTGAGATAAAAATGAAGG
>NODE_422_length_565_cov_7.477876
ACTGAGACAAAGAATTTTCATTGTTTCAGGGTTCCTATAAATATCTAGAGGTTATGCTAA
TAGATATGGGACATAGCAGAATGATTAATGTGTGTGTTGTGTGAGGGAGAAGAACTGTGT
GAAGGCACGTCACATCACACTGTCAAGACAGGCCCTTCCTTTCCCCCCCATGCACTTGGA
GAGGCTGGCAGTTACCCAGTCCTCCATGAGCACACGCCGTGGACTGGTTCTGAACTGGTT
CCCTCACTTGGGGCTAGCCTGGGACCAAACCCGCGTCACCTCTAATTAGGGGAGGCGCCC
AGGCACAGGCATAACGAGCTGATGAATAATTAGAATTGGAGGAAATTGTGCAGCCAGGGT
GGCAAATCTGGAGGGACAAGTGCTGAAAACAAGGCAAGCAGCATTAAGTCCACAGTCAGT
CAAATCTGTGAACTTGGCCAGCGGCGTTAACACTAGGCCTGTGTGAAGAGGAATAACGCT
CCAGCACTGGTGGCTAGCCAAGGCCATAGTCAGACCCCCAGGGTCGATTAAAGGAACAAA
TAAGATGTGGGTGATAAATGAATCCATAAATTGCCAGCGATGAATATTAATTCCTTACAG
CTCTGGCGCTGTGAGAATGCTAAACCTCGTGCAAAAACATGcagagtgttgataccgtga
cactgtgtcaccatttttgaggcagcatgtcagaatcccaataaatgat
>NODE_423_length_393_cov_7.946565
GAATGAAGGCATGGTGAGATGCAAAAAGTAAATGAAAAAAAGGAACAAAGAGGTTTGAAA
AGATGAGAGAGGAGAGCGACAGGAGTGATCATATGAACCCATCAAATCAAATCATACTCA
AATAACTTCTGTATGAGGTCAAGTCAACTTCACCGACTAAGAGAACATTGTTTGGTGGTG
TTATTAACAACATTTTCAGGGTCAAATCACTGTCTGGTATTATGTAATCTTTAAAATATT
TCGATAAACAGTCAAAGTGAGAATTGATTTCGGGTATCTTTTGCCATAGTACATACCACT
ATACCATGTGTATTTCAAGACAATTCCAACAATAAGATTGTCTCTACCTGTCCTTGTACA
GTGGGGACGGGAGACCAAAAGTATGATGAGTTGAAATGGGAATCGTCCATTATTTCTGTA
ATTAAAAAGCAACACACTTAGAAAACACCTGTCCTCCTCCTCTTTTTTTTTCTTACTGTC
AGGTAAAACTAGACAATGCATGGCTGCATTTTAGTCATCTTAATTTGTTTCCCTTCC
>NODE_424_length_176_cov_18.187500
AAGTGTGCCGTCTTTCAACCACAATGTTTACAAACATGTTTTGGCTTCACAATGTGCTCT
CATGTGATGAATATCAAGCCAAACGCTGTTTCAAGTCACTTGCTGTGATGGAATTCAGTT
CACATGCCAAATGTCAAAAGTGTGGTTTTCAACGCAACAAGCCCTATTTCAATGCATGAA
GTGTGCCGTCTTTCAACCACAATGTTTACAAACATGTTTTGGCTTCACAATGTGCTCTCA
TGTGATGAATATCAAGCCAAACGCTGTTTCAAGTCACTTGCTGTGATGGAATTCAGTTCA
CATGCCAAATGTCAAAAGTG
>NODE_425_length_601_cov_7.056572
GACCTTTTTGGATCCTTTGAACTTGCTATAGGGTCTGTTTCTGGTCTGTCAGGGGAGGGT
GCCGTGTTGTGGTCACTCTGTGGTATGGTCATCAGGCTTTGGCCCCTTCACTCCTCTCTG
CCAATGTATCTGTTTCCAAATGGGACCGAGACAGGCCTTAGATGTACCCTGCTGAGGTCC
TCTGAAACCAGAGACCCTTGAAGTGGACGTCTGCCTGTGTCCAGTCTGCTCCCAGGAACC
CTTTCAGATCCAAGGACTCCAAATGTGGCGTGCTGCATGAAGACATTTTGGACGCAGCCT
GATCAGTAGGGTATCTCCCTGCCCCCGACTCACCACCACCACTTCTACCATGCTAACCAC
CAGCAGCCCCTTGCAGACCAGGGAGCAGACCACCCTGGGCTGGTCAGCAACCCCTGCTTA
CACCTGCCATAAAACTTAAAAGCTACAGTCTCATCCCCCAGCTTTGAAGTGTTCAAAGCA
TAGCTTAGTGACCTTTGATGCGACTTTGGCTGCAACACATGTTTTGCACCCATGTATAAA
CGCAGGCCTCTCAGTAGACAAGGCGGGATTGTTTACCTACATGTGCGAAACGTAAGGGCC
AATGCATGGCAACCATGCATGGAGCCTCCATTTCCACACGTCAAGTTCCCCTTGGTGGGA
AACAGACGAGTCGAACCGGACACTGCTTTAAGCAAACATATTCAACCACCATGTGTTGAG
CATTActtaaaaacactttctcttt
>NODE_426_length_467_cov_10.102784
AACGAATCTTGATTTTTGTTTGTCTTTTTGCACTTTTTAAAAAGTTTGTTTTGTTCACCT
CCACAAATCTAAAAGCATCTCCGTATCATTCAAAAATACCAGTGATTTTTTAAAATGAGA
CTGTATTTTGTAAATGTAAGATTTTCAACGCAGAACTGTAAAAAATAATGTGATCAGTTT
AGCACACAAAGTAGCCTGCACCACCTATCATAAGGCTCACTAATAATAGATTGTAATTCA
CATTCTGAAGACATTGGTTGTAATGCATCCCAATCTGAAGCACTTTGGCCAGCCCTTCCC
CCACCCATAAACACACACGCTCCCTTTCTCTCCTCTCCGGGCCTCCTGAGGTTGGTGTCT
CTGCGTTAGGACTCTATTGTTGCCTACTGCTGGATAATGCCCTTATTAATTGTACCTCTT
TGTAAGGTGTCAGCTGTAGCCTCAGATTGAGATGGATGGATCTCTGGAGTCTGCTCCCTG
GCCCTCCACAGACGCTCTATCTCTGCACAGCACACAGATGCAACAGTGAGTGCAGCCACA
CTATGACTAAAAGCTCAGATAAAACAGCCATTTTAATTATTCCACCCTTAAAAAAAAAGG
AGAAAAAAGAA
>NODE_427_length_429_cov_5.223776
CCCACTTCTACCTCCCCTCTCGGTGGTACATTTGCCCTTTTTATGAGCCCTCCTTTTCCA
TTTTTTTCCTCCTCCTCTTCTTTCCTTTCTCTTTTTTTTCTCAACCCCAACACGGAAATT
GAAACTGTATCTGGGCTTATCTGCAACCTCCCCGTGCATCAACTGCCGAGATGTTTAGAC
AAATTTTATGCATTATGCAGCGCAAATATCAAAACAGTTCTTGGCAGTGCCAGCAGAAGC
CTCATTAAAAATTCCTTAATTAAATCTTCTTGCAAAATGTAATCAGTCCAAGGAAGGGGT
TTTGTGTGTGCGTGCGTGTGTGTGTGTGTATGCGTGTGCAGAAGACGACGTGTGCGTATG
TGTGTGTGTCTGTCAGTGCCAAGGCTTTGATTTGTGCCCTTCATGTTATGGCTTGGAGAA
GTAATCATTAACGCCAAAGCCACTTTGGCTTTTCAAATGCTGTTTTTCTTTCTTTTTAAA
CAGAATAAACAAACAAGTGATAATCACCTTTCTAGTGTCGGCTCAAGATAAATCCAGAAC
GGGGGGACATTGTTCTGCGAccactgaaaaata
>NODE_428_length_391_cov_7.519182
GCTAGAAAGAAAGACCATAATGAATACAACTGCTTTCAAAAGTACCTCATGTTTGTAAAT
GACAGGGTGCTTTGCTGTGAATTTTTATGGCTATAATTGTCTGAAAGCTGCATTTACAAG
TAAATACAATGCCACCCCAGTGCTGATAATATTCAGCCAGTTCAGACCACTTCCTGTGAA
GCGTATTAATGCAACTTTGAAGAATTGCTACTGGAAAAGCACACGGTAATCAGTGTTTAA
AGGGGTGGGGTTAACGGATTGTGACAAAATGCAGCAGGAAGTGGAGGTGCATGGGTACAG
CGGGTTCCCATCCCGCTTCTGGGCAATGATCTTACCTTGAATGTGGACATGGCTGGGTCC
CTGCTATACCTGTCTATGGTGTGGAACTTGGACGAGTGGTTGAGCTCATGGTACAGCTCA
GAATGTCTTTTGCGAGTGTGCATCACTTTCTGGAAGGGAAGAAAGGCAGGGACAGCAAAA
ATGAAGCAAATAGAAACAAACTAAAAAAAAAAAGAAAAGCAAAAAGAATGGAGGG
>NODE_429_length_889_cov_5.784027
TCATTTGTGTCCTCCTAGGCTTAGGGGCTGAAAGATTTGTTGAGTGAAGCGATTAATAAA
TCAGCCTTGGAGGTTAAGTACTCGGTTGTTTAATCATCGAGAGGTAGGTTTAGGGAAGAG
GACTCATGGAAGGACTAGGGCTAAAGCTATTAGGGGAATTCCCAGATATGTAGGGCTCAT
AAATTGGTCAAAGAAGCTTAGTGTCATGGTCAGTTTCAGGATTCTGTTTGGGGTTTTTCT
GTGCTTTGAGGGGTGGGTTCATTGGGGAAGGTATGTGCTAAGACTTTTGGAGGGATTACG
GTCAGGAAGACTAACCACGAGAACACTAGGATGGCAAACCAGGGTGCGGGATTAAGTTGT
GGCATACTCGCTAGGGGTGGGTGGGGGCCACCAATCTTTAGCTTAAAAGGCTAACGCTAG
ACCCTATTTAGCTTCTTAGCGAAGCGTCTTCAAGTATTAAAGAGGATCAGGTTTCGAATT
GTTCAAGAGGGACGGCTTCTACGACGATGGGTATAAAGCTGTGGTTAGCTCCGCAGATTT
CGGAACATTGTCCATAAAACACTCCAGGGCGAGATGCAATGAAGGCTGCTTGGTTTAGTC
GGCCAGGGACTGCGTCTATTTTGACACCAAGGGAGGGTACTGCTCAAGAATGTAGCACGT
CTTCAGCGGAAATTAATATACGGATTGGGGATTCAACTGGGACTACTATTCGGTGGTCTG
CATCTAGGAGTCGGAATTGTCCGCTGGTTAAGTCTTGCGTAGGAATTATGTAGGAGTCGA
ATCCTAGGTCTTCGTAATCTGTATATTCATAGCTTCAGTATCATTGATGACCCATGGCTT
TAATTGTGAGGTGTGGGTCGTTAATTTCGTCTATTAGGTAAAGGATGCGAAGTGAGGGAA
GGGCAATTAGTGTAAGGATGAGAGCAGGTAGAATTGTCCAGATAATTTCGATTTCTTGTG
AGTCTAGAATAAATTTGTTAGTTAGTTTAGTAGTTACCATAGCAACAATAATATAAAGAA
CTAGAGTACTAAt
>NODE_430_length_311_cov_6.897106
GGACATATTGCTTAGACAGAAGGATGGAGCAGCAAAGGAAGAAGGGATAATTAGACGAGT
GCAGATGGGTAAAAAACTAACACAGTCACAACCTGCTGTGTTCTCCATGTGCCTGTTGTG
TGTTTTCTTGCGGGTTGCCAGGTTCTGCGTACTGTATGCATTTTGTTGTTTCCTCCCGTC
CAGGTCGCCAGCCATGGGGAACCTCATTAAGGTCCTTGGCAAGGATTTAGAGAACTGTCC
ACATTTTTTCCTGGACTTTGAAAGTAAGTGAGCGCCAGGGTGTGTGCACGTGTCTGTGTG
CTTGAATTGTGAGTGCATGTGTGTGGAGCGGAGGTGTGCAGTGGGAGGTCGGCGTGTGGG
GTCAGGGGAGACGTGTTCGGAGGCGAGCTGCTGAGCTGTTGATGGTGTGATGGAGTGTTG
TTGAGGGTGTGGTTTGTCATTATCAGgcactcttt
>NODE_431_length_474_cov_4.168777
TGTGTGTGTTCCTAAGTGATGCCATCCTCTGGTGCCCACCCACCCCCCAAATCCCCCACC
CCACCCCACCCCACAACCCACCCATGCAAATTAGAACTTCACACACGTCGCTGCAAGCTG
CCGGGTGCTCTGATTTCACACGACCAATTAAGGCCCTCTTGGCAGTTGTGTGAACAGTTT
CATTAGAGGAGATAATATTGCAAAGTGAAATGATAAGCAATCATTATGATTAATGCCCAG
ACATTACATTGCTCGTTAATGAGGTGTAAATGATCTCATTATTTTTTGAAAGAGTACAGA
TTAGATTAAAGTGGAGTGGACAGCGCTCCTTGGTGTTCAGACAAGTTAGTGTTAATTAGG
CCCAATCTCCAGGAGCAAATGAGCCGCAACCCTTTGGTAAACAATTAGGCTTCCATAGCC
CCGGGCTAGATGGACAAGGATAGGCAAGTGAATGGATAGATCACCGGAGAGATGGATGTT
GAGGGAGTTTTAAAATCTGAATCGGAGTCATTGTTATGTATCCGTGCAAAATGAGACAAA
TTATGTTTTGTCTCGTGCTCAACAATagagcaaatatttgatgttgatatttggctttta
ttaaatgaagcgctgttc
>NODE_432_length_393_cov_5.198473
CCCTTCTTGCCGGCCTCCTCGGCCGTGCCACTTCCTCCGCCAGTGCTGCCATTGTCGTTG
TCCTCGTCCTCGCTGTGCTCGCTCTCTGCATAGTTCTTGGCTCCGCCCTCCAGCGTGCAG
CTGCGTCGTGGCCTGGAGCTCTCACTTTCACGATCTCCCCGGTCCCCGTCCTGCCGACGG
GACTTACCGGCCTCTCTTTTGTCCCGGTCCCTGTCTCTGTCCCTGTCCCGCTCTTTCTCC
CGTTCCTTCTCTTTGTCGGCCGTCATGATCCGCCACGTGCCTTCCTCAGTCCTCTCACGG
CTGGGCCTCCGTGAAAGGTAGACTGTGAGCCTGGGCTTCAGTCTTCTGAATTTACCAGTC
AAATCCAGGGAAAATTTGGCCACACCAACAACCCCAGTGTTTCAGAAAAGCTGTGGACGA
GAAAAAGAAGGACAATTAACATCAGCGTGCGTCAATACCCATCATCGTTACAATACAGAA
GCTGCACGTTCTCAGTTTAATTGCTGTTTTGTAATGGAGGAGATCTtttgcgggtga
>NODE_433_length_576_cov_9.651042
ATCTGTTTTCTTGGCTAAAGCACTGAATTGCACAAGTTGAAAATGTATGAACTGTCAGAT
TCAGTTGCTAATTCTTCCTATTTGTAGTTTGAAATAAAGAAGAGAGATTTCTTAAAGTGC
CTATAGATAATGTAGAACCTTCCAAGATCAAACAATGGGTCTTTATTTGACCTGTATGGT
GCATTTTTGAGCTTATTCATGTATCCTATGCACTTGGCGTAGTGTAAGTAATTTTGTTGA
TGGTATTTTGCTCATCTCTATCAGCTTACACTTTATCGCTCAACTTATCATCAAATATAC
ACCCATAGACTCGCATGCTTTTGTGCATGCACGCCGCACACACACATACACGCACACACG
CATGCACACATATACTTTCCTCCGTCTGGTGGGGAGTCTGGACTGCTCCGACTGACTGCG
CCTCACTGCCCTTGTGCAGTGGTGTGCCAGTTGTGCCTTCCCCCATCGCTGTGAATGCCA
CCATCTGGTGTGCCACGTGGACATCATAATCTCCCCTTAATTACATTAGCAGTGCAATCA
GTTACTGCATTACAAGGCCGGGCGAAGAGCTTTTAAATCTTGGAGGAAATCATAAATAAT
TGCACTAAGTACCCAGCGCCAGATGTGCGTGCCAACTTGGCTGGCATGAGATAAATAGTA
ACCTCAACAACGGTGTTCAGTATCCAGTCTGCAAACATTTTTTGGGCAGTATGATCCCCT
>NODE_434_length_364_cov_8.414835
CAGGAAATGTTTAATTCATTTCAGTACATGCAGCCCTTTAACATGTTGATTGTGCGGGTT
CAACTGTATGTTCTGTGCCATCAATAGACCAAGAATAGAGTGTAATATCGTAGGTTGAGA
GAACAGGTCATTTTGTACCTGTCGTATGACTCTGGTCATTCAGGATCCAACTGTAAATCC
TCTCTCCTGCTGCTGGTCTCCCTCGCAGGTGAAGATGCGTCTCTGCCCCTCAGCAGTGGA
GGCAGTTATCAGATCCTGGTCAACAACGTCTTCTACTTCACCCAGCGGGTCGTGGACAAG
CTGTGGCAGGGAATGTTCAACAAGGACTCCAAGCTGGTGGTGGACTTCATCGTGCAGCTC
ATCGGACAGGTACAAAATGACCTGTTCTCTCAACCTACGATATTACACTCTATTCTTGGT
CTATTGATGGCACAGAACATACAGTTGAACCCGCACAATCAACATGTTAAAGGGCTGCAT
GTACTGAAATGAATTAAACATTTCCTGT
>NODE_435_length_518_cov_7.478765
TGACACCACTGTAACAGATTCTTCCCTTGCAGATGTGCCCTCTCACTTGGTGAACAGTGT
AGCTGATCTGTGTTCATATGAGTTATTTTGATAATTTGCTTGATGCAGACACAACACTGA
CTTACTCCATCTTATAACTGAAGCTGCTGAAAGGGTTTAGTGTGTCAGTCTCCATTCATC
AAGCAGCCAACAGTTCAACATTCTCTGGGCCCTTTTATCACTCCCAACACAATGTTTTGC
AGCTGCACGTCAGGGTTCAAGAACCAACGTTGTGATGAGCTGGCCAACCCCTGCGATTAC
TTCTGTCAGAATGAGGGGATGTGCACATTAACAGCTCTTAACAAACCACGCTGCAAGTAG
GTCCCTCTCACCTCTCCAGCTGTATTCAGAGCCCACTCACCCCCTTTGTACACACCTCCA
CCCCAACTCCATCCGGCTTCATTTCAGCCTCAGTCCAGTGTATGGGCTCTTTGTCACAGT
GCCTCCTTGTAGCAACTTATCATGTAATGAGTGCTGGGTAAGAAATAGTATACTGAAAGA
TTATGTGATGAAACTGCATACTGTACATCAAGGATTATCATATATTTCAATAGATTTCTT
TTTTttttgatagccttgtgcttttgttcagataattttaattagttgtgttgctgttgt
ac
>NODE_436_length_475_cov_7.374737
GATGTAAATATGAAAATGAGACTTGTTTGGTCTCCCCCTGACAACCCAGAGCACTGCTGG
CTGAGGTAACCGATATCTCTTTCCCCTTTAAACTGCAAATTATTTTACGTTTATGAGTTT
GTCTCATCTTCAAGGTCAAAAATGTAATTTTTGCTCTTTCAAAGGGTTATAACCTTAAAA
GAGAACCTCAATCCATGCTGATTAATGAGAGACTCCTGCATTTGATGTTTCAACGGTGAC
ATTTTAAACTTTAAATATTTTATATGCATACCTATGAAAAAAAATGAAGATACGCATTCA
TGTGGAATAAACGCTATTGCAGAGAAGAAAGGCTGGGCTGGGTATCATTTTAATAGAACA
GTTAGAGTGCAATGGTTTTTCTTGGTGATTTTTATTTGAGGTTTTTATGTGTGCGCAAGC
TGATTTAAAGGCACACTAAATCATTGGGGATGGGGAGTAGTGGATTATGCATTTAATCAA
GGAGTAGGCCTTGGGAGAGTGGCTGGCCGAGTCACCGGGGCATCAGTGAGGGGTTGGCTC
GAACATGGGGCCCATCCTCTTTGTTCCTCGCCATAATGGGCCATTTTTACATCATTTGTG
AGGAAAAAATGATAGAGCa
>NODE_437_length_306_cov_4.009804
TTACATGTCCCATGTCAAAAACCTTGTTTTCAGCCAGCCAAATGCATTTTCGGAGAAGGA
CAACAGTCAAACTGCCATCGTTCAACTACAATGTTCACAATCATGTTTTGGCTTCACAAT
GTCTTCAAATGTGATCAAGATGACAGCACAAGCTGTTTCAAGTCCGTTCCTGTCAAAGAA
ATTCACTTTACATGTCCCATGTCAAAAACCTTGTTTTCAGCCAGCCAAATGCATTTTCCG
AGCAGGACAACAGTCAAACTGCCATCGTTCAACTACAATGTTCACAATCATGTTTTGGCT
TCATATTGTGATCAAGATGACGGCACAAGCTGTTTCAAGTCCGTTCCTGTCAAAGAAATT
CACTTTACATGTCCCATGTCAAAAACCTTGTTTTCAGCCAGCCAAATGCATTTTCCGAGC
AGGACAACAGTCaaactgccatcgttcaac
>NODE_438_length_609_cov_14.707718
GCATTTCTTGAAACGATAAAACATAACTTGTAAGAAAATGCACAGGTCCGTGAGAAATCT
AATGCAAAGTAATACTTGTATAGGCATCATAATAATAGATAATGGTAGTGAGACTACCAC
GGTCTAAGCAGGGGCTTATGCATAGAATGCTATCTGTTAATCAGAATGGTCTAGGAAAGG
ACAAATTGTTTAATAATTTAAGGAATACGGAGAGATAAGAAAAGGCTCATATAAGGTAGA
GACAGTGTTAAATCTCGGAAAAGGTGGCATGAAGGGTTACGTAGTTTAGAACTGAAGTGT
GCGGGATGGGGACACTTGTCATTGAGAAGAAAAGTAACAACAACAAACATCATGCAATTA
ACATTCGTCACAAGTGACAGCGCAGCTTTTAAAGGCTAAATTGAAAAACCATTGAACTGT
TAAATTAAAAGTGACAACACAACAGTCAGGTAGGACAGCACACGGGACAGAAGGAGAGAT
CGAAGGAGAGAGAAAAGCAACAGTAAGAGAGACATAAATATGAAATGATTGTTAGCTTTA
AACCTTATCATCTGGATTCGAATCCTAAACTATAACATAGCAACTCTGAACACATTCATA
GAAATACTAGAAAAATATTAGCATTAATTAACCTTTGTATCCAAGTGCATTGAAAAGAAT
ACTACCGTTACCTCTGTGTCCATTAAAAAAAAACATAAGAAGAGGAAGAGAAGACAATGA
caacagggggacatcagggtaggtggaatacta
>NODE_439_length_534_cov_5.704120
TTTTTTTTTTTTTTTTTTTTAAATTTATCCGCTCAAGCCTCCAAGAGCTGAATGTTATAT
AAAATGTTCACTGAAAACTGAAAACTATGCTTTCAGACCCACATTTTTGCATAAGGTTTC
ATCACAAAGCGGTAGTAAGTGGAGGGAGGGTGTGGACGGAGTGGCTTTTTAGAACTACAC
AAACTTATCACAGGTTATATTGAACCAGAACGACTGTTTATAACATTCTATTAAGACTAA
ACTTTATTGAAAAAGATCTAAAGATTTCATTTTAACAAGACAAGAAAAAAGCAATAGCAA
ATTTAACTATTAACTAGGTTATGCATAGCGAGTAACTGTTTCTAGTAATAAGGGAAGAGC
GTCCCCCAACCCTCCAGACATTTTTTTCAGTTTTCTTGACTTTTAGATTTTTTTATATTG
TAATTTTGATATATTGGTACAAAGCACAAACGTACTAAAAGTTCTCTCAGTGCAGTGGAC
TACTGGAAGAGCCTCTCCACTAGTCGCTTTGTTCCCTTTTGCTCAGAAACGCCCCCCTCC
CTGTACCAGAATCACGCAAATACACAGACAATGAAACAAATAAatacataaattacacag
atttaaattaaccaattaataaatagataataaatagaaataaatagaaaaataaatagt
ttaaaaaatagataagtg
>NODE_440_length_326_cov_4.460123
GTCTTGTCTGTGTTCTTGTCAGCGGCTGCCGCAGGCACTCATGCGTCGCCTCCGCACCAC
GACACACACCAGACACTGTTCTCTTGTTCCCCAGATCTTCTTCTGACCTTTCCACCCTCC
TCTCCCCCTCCCACACTAACACACACACAACACTCTACTGAATCCATGTTTTTCCCTTCT
AGCTGGACAGCTCTCAGTCCCTGCTCTGTCTCTCTGCCATCCTCCACTGTCCCGCATTCC
TCTCTCTCTCACTCTCCCTCTCTTTCTTACTCTCTCTCTCTGGCTCAGACCCCGAGGCAG
CTTGTTAGTGGGGAACTAAATATTGATTTGGCGGGCCTGTCGATGCCGGGAGAATGAGCT
AGTGTCCACCAGAGACCTCGGCACCGGCAGCCTGCTATCGACGTTTTCCGTGGGCAGAAC
AGGGGTGGTGGAGGGGAGGCTGGAGCTGGTGTGCAGAGTGGAGGAGGAGa
>NODE_441_length_436_cov_11.571101
GGGAAGAGAGGGCTCTTTGTTAATTGTATTTTTCTCTTACATGAGACAAACCGAGGCGCA
TGTTGGAGATGTTTTTTGTCTGTTCTACCGAGATTGCAAATATCTTTTTTGCACAGAACT
CACTATGCTTTTTTGCACAGTTTCAAGTCGCTTATTAGAACTTAACCCCTGATTACACGC
ACCAAGGCGATTTAAATCTGATTATCAAATTAGGAGACTTTGAGACAAATCCTCTTAGAT
CTGATACTGTTGACTGGAGAGGGAAAATGGATCTCCACACCCGTCACGTAGGTAACGATG
CTGTCCTGAAAGGGAGTTTTAAACCGTATTTGACAACAAATGCAGCTGCCCCGCTATTTC
AGAAGATATTAAAGGAAAATGAATGCAAATCTGTGTGCAGGAGCCATCTGGACGTGGAGA
GAGGGAGTCAGCTGCTCCACACACTGAGGCGCGGAGCCTGAATCCGTCTCAGCTCATTCT
GTGGGATCATCTGCGTGGTGGGCTTACACCGTGGAAAATGCGCTCTTCATCATTAGGTGA
AATGTTACCATCAAAAtaaaaaaaaagaaaagaaaacgct
>NODE_442_length_391_cov_2.746803
GATACAATTGACAAAGGCAGCAATTTAGCACTTCTTCACATATTTTAAATCTGTCACGAA
CTGAAGATCTGCTTTATAAAGTTATATCGTATCTGGTTTAAGAAAAAACTCAATTAGTTA
TTTTCAGTTTTCTCCAAATTATTCAGCTCTAATGTATGACAATAAAGTGCTAATTTAAGT
TTTCTAACACTCATTTGTTTCAGTACACGATGGGACGTGTGATCAGGGGACAGAGAAAAG
GTGCGGGCTCCGTGTTCAAAGCCCACGTTAAGCACAGAAAAGGTGCTGCTAGACTCCGTC
ACGTTGACTTCGCTGAACGCCATGGTTACATCAAGGGGATTGTGAAGGTAACTTGTCGAC
TCTGACATGTCGTAATCTTGCTGTTTGTTGTAAGCAGAGTGTAAACGTTGTTTTCCTGCA
CCGATCTACTCTCTCAGGATATTATCCATGACCCCGGCCGTGGTGCTCCCCTGGCCAAAG
TGGTCTTCCGTGACCCATACCGGTTCAAGAAGAggacagagctcttcatcgctgc
>NODE_443_length_347_cov_1.501441
TGAAAGGTCACTGCAAATCAATACGAAGTTATTCTGAGTGATCACCTTTCTCCTGTGGCA
GTGGTCTCTTCCAGAATCTCAGTGCCCCCATCCACAGGGCACCAGGGGTCACTGAATGGT
TTGATAGAAATAATGTGACTTATGTGTTACGGCCTTCAGAGGCACCAGATCTCATCCCAC
CTAAACACCTATGGGAGATTTTGGACTTACGTGTCAAGCAGCTTTCTCCACCCCATCATC
AGAGAATATCATTTTGGAAGAATGATGTTCATCCCTCAAGTGAAGCTCCCAAGACTTGGA
GAATCGATGTCCAGGTGTACTGAAGCTGTTCTCTTAGTATGTGGTGACCCAAACACCCAG
TAAGGCATTTTTTCTTTTGTTATACAGAACTCACACAATTCAACAAGAAAATGCCAAACA
ATAAATGAAAAATGAATATGTCACTTGTCTGTATTTACACTGTATATTCAAAAGAATGCT
AACAGTAGACt
>NODE_444_length_369_cov_12.989160
GTGACAGCAGCACTGGGGAGAGAAACACAGTTCAGGGGCCTTTTTCCAAGAGTGGTAATC
AGGCGGAGGGGGATGAAAAAGGCTGATTTTCAGGGAATTAGCATGATAAGCGAGAACACA
AAATCAATCCTCGTCCTCAGCCGAGGCCTCCTCTGATTACTTTGAACTGTCAAAAAATGG
CAGAATCAAATCGAAAGTGCTCGAGGTTAGGGGAGTGATTTGTTCAAGAAGAGATCGCTA
GAGCAATTGACACAGCTCTTGAGACAATAATTGGGTTATCAAAGAGAAAACAGTTCAAGT
ACCACGGGGGTGAAAGCTTATTTGCATTGGATTTTCATACGGAGAGACACACCTCTCCTT
TGCAGCCACTGTTTTTTTTATCGCTCGCTATACTTGAGGGGCGAGTTGACACGGGGATTG
CATCATTATCATCCAGAAGTTTGCTGCCATGTGCGCGCCGCATGATTAGCAAGTGGCTGG
CGTGTGTGTGTGTgtgtgagtcgagttgaaagt
>NODE_445_length_703_cov_3.463727
TAGGATGAATAATTCTAATTATCCAATTTTCACCCTCCCTTACACTAATGACCCTAATTA
CATATTTTATCATGACCTTCTCCGCATTCCTAATTTTTAAATTAAACAAATCAACTAATA
TCAACTCACTAGCTTCTTCCTGAACAAAAATACCAGTAATTACATCCCTAACCCCTTTAG
TACTTCTCTCTCTAGGAGGCCTCCCCCCACTTTCCGGCTTCATACCAAAATGGCTAATCC
TCCAAGAACTAACTAAACAAGATCTCTCCCTTACAGCTACCGTAGCCGCCCTTTCTGCCC
TTCTAAGCTTATATTTTTACCTCCGACTCTGCTACGCTATAACCCTAACAATATCACCCA
ACAACCTAGCCGGCACTACCCCATGACGTCTCCCATCATCTCAACTAACCCTCCCCCTAG
CTATCTCAACCTCCGCAACAGTTTGCCTCCTACCACTCGCCCCAGCCGCAATAGCACTGG
TAACCCCTTAAGGGGCTTAGGATAGCATTTAGACCAAGGGCCTTCAAAGCCCTAAGCGGG
AGTGAAAATCTCCCAGCCCCTGATAAGACTTGCGGGACACTAACCCACATCTTCTGCATG
CAAAACAGACACTTTAATTAAGCTAAAGCCTTTTCTAGATAGGCAGGCCTCGATCCTACA
AACTCTTAGTTAACAGCTAAGCGCCCAAACCAGCGAGCATCTATCTATCTTTCCCCCGCC
CGCCATAAAAAGGCGGGGGAAAGCCCCGGCAGGTGACTAGCCTGCTTCTTCAGATTTGCA
ATCTGATATGTAAAACACCTCAAGGCTTGGCAGGAAGAGGACTCAAACCTCTGTCTATGG
GGCTACA
>NODE_446_length_291_cov_1.013746
TGTTAATGCTTCTTCTGAAAATGTTCTGTATAAAGGTGTGAGGGATGTTCACGAACAAGC
GTCAGTTCCCTGTGATTATCAACATCTTGTCTGGTGATGATGTGTGCTCTTGTGTGCGAG
ACAAAGAGTTTTGTGGGGAATGTTCACTAAGTCACAAACTACAGCTCTATGTACAGACAA
ATACAAAGCACAATCTGAGAACTACGATAAAATTCAACCATAAAAGCTCAGAGAGGATCA
ACTTATGCCGTGACATCAATCGAATCCAAACTCAAGTGCTTTTTAGAAATCCTTTGAGGa
gggatttggagacaaatcattcacaacaataaagatcgatacagtcataagataaggctg
ttaaaacccagtcatcccgacatgcaaggataagactcagagtggtcaataaaataaaat
aaaaacaaactatgg
>NODE_447_length_322_cov_8.661490
AGCCACACACAGATACGACCGTGCGCACAAACGCGCACACAGACACACACACACACACAC
ATTCTCTGCGTCTCACACACACACACACAACAGTGTGGCTACAAGGTCACTCCAAGTATT
GATAAATCACCCAGCTGTGATTCCCTCCTGACAGCTCAAACTAACATCAAGCTGGATGGG
GGAGAACAAAAGACCATCAAGCGGCCCTTTTCCTGACACTTTTATTCAATCACGGCCAGA
TTGCTTACGACAGCACCAGCAGCTGTTTCGTCTTCATCTTTCCCCATTTGATAAAGCGTG
TCAAGTCATATTTCTGTAAGTACTTCACCTCACCCCATACTGTGCAGATCCACAGCGATT
CGGCATATGCACATTCCACATGAGGGGATCGTCAAATGGGTCAGGGAGTAATGACACCCC
TCTGAAGGTCGCAGCACACTGGCGTTGGGGCGGGTGGGGGGTGGTG
>NODE_450_length_312_cov_13.647436
GCGGTAAATAGCTGCTGCCCCCGCCACTCCCCCCCCCTGCACCTCCTCCCTTCCCCCTTA
TCTACTCCCCACTTTCTTCTGGAGATCTCTGTCACTTTAATCCACAGAGTCTGCCGCTGG
TTAACAAGGAAATCCTGTGTCAATTATCACCAACCACTTCCTGCTGGGAGAGCAGCAGGG
AATCAAAGGGGCCTGAGAGTCTTTCACACCAGAGAGGAGCAGTAGGCCTAATTAAATGGC
CCTTGTGTCCCGCTGGCTGCCGGTGGCCGGGTGACAGATAGCCCAGCTCAACGATAACCT
CCTTCAGCTGATGATTGTTTTGATAGGGGAGCTAGTAGGCACTTTGGGTGCCCTAAGGTT
GGCAGATTGCGATCCAGGAGTCCAAATTAACTCACATCCAAGACGTGAAGGTTTATGGAG
AAAAATGATGGGCAAATTCTTTGAAATGTATgtaat
>NODE_451_length_564_cov_6.742908
CCCATAACTCCAGAGCGAACTGGACAGTAGCCATAGTATTAACTCAAGCTGATGAACCGG
AATGAACAGTAGAACTTAAAGCACAAGCTTTTTAATGCATGTCCTTCTCAGGTTTTCCTA
TGTGTATGTGGGAGTAGCTCTGTAGATGTGTTTAATATGATGCTGTACCTTCTTGAATAT
TTCAGATGTTTCTTTGCTGCTGAAAAAATGTTGATTATTAACCTGCCAGTGAAAAAGGGA
AGTGGCCATCTTTGTACAACACACTGCTGTTTTGCTGTAACCGCGCAATGTTTTATGATC
TTGAGTATTTTATAGAAAAGTAGAAGTATGTATCAATAATATGAAAGCAATAGCTAAATC
ATAATGAAGAATAACATGATCAGTGAATATTGTGGAAAATCTTTAGATTCACTCTGGGTG
GATTTTGTACTGTATTTATTACTAATGATGATGCAAAAAGTTGCATAGCTTAACCCAAAC
TGTTCTGTCTCTTTTTTATTTATTGTCTTGTATATGATCTTTTTGTATGTGTTTTTCAAA
TAAACTGCCTAAAATGCTGAGAACTAATGTGATTTGTTGCATTATTTGCATTCTTGTTAC
TTAAAAAAACCCTCCTGAAGCAACAAATCGTAAAATTACAAACCTTTTACAAATTACATT
TGTTGtctgtcattagtcaattatcacacatgaatctgtatcagctta
>NODE_452_length_407_cov_4.213759
AGCGAAGCTGAGGATGGAGGGGGAAGAGGAAGACAGAGGGGTGAGTGTACAAAGAGGAAG
ACAGCGGAGATAAGGGAGGGATGAAGAGAGGAGGAGAAGGAGGCAGAGGGCGGAGGCATG
CAAAGCCCAAAGCCAGGCCTGTGTTGGGAGAGGAGGGGAAGGAGGGGAAGGAGGGGGAGG
CCCAGTAAATCAGCCAGCCTCTTGTCAACACCTCCCACCAGCTTCCCCCCAGGGGCTTCT
GAAGCCACTGAGCTGAGAATAACAAATGGCCGTCATTGGCCAGGCAAAAAGCTGTGATTA
TAATTATCACATCCCACACTGACCTTGCATAAACCTTAATCCTTCTCCAATGGAGCATTT
AAATAGGCTGCCAACAGCGACAGAGATGAGGGGCGAGGGAGGGGAGGGACGGGAAGGGAG
GGGCGGCAGGGAGGTGAAGTGGGAAGGCAGGAGAAGGAGGCGTGCGGGGAACACTGGAGA
GGGAGCCGAGACAAATGTAGAGACAAGGAAGTGGAAAGAGAAGGGAGCCGAGAGGGTGCG
AGAAGGGTGAG
>NODE_453_length_420_cov_7.554762
AATGCAAAAACTCTGGCCGAAAATTAATAACACCACGCAGGGGAAAAGTGGGCGCAAGGG
AGAAGGAAGGAAAGACAGAGAGAGATGGAGGGGAGAGTAAAAAAAAAGAGAGAGAGAGAA
AAAAAAGAGAATGGGGAGCTGGGGTCTTTTTCACCCCTTTTGTTCCTCCAAAAGTGCCCC
TTATTTTATTTCCCTCTCTCTTTCACCAGGATCCTCCAATGAATGGCATTACAGACAATG
CCATATCCAGAGTGACACAAATTTATTTCGGTTGCAGCGCCATAGTGTATTTCCACAGAA
CCAGGGGCGATTTGTCTGGGGACAATTTGGTTTCCATAAAGGATTTAAATGGTTTCTGTG
GAGATAGTGGGGTGAAATTTAATTTGTTTCTCATTTACTACAGCAGGTATGAAAAGGAGA
AAAATTGGACGGCTGATGGGCTAAAAATTGGTGCTGTCCCTCTGCTGTATCCCCAAAGGA
CCGAGGCCCTGCATCATATAGATTGAGTTCGACCCCCCCAGCCCTCCCAACCACAAGCCA
AGCCAACACAGTCACACACACaca
>NODE_454_length_298_cov_5.355705
TGTGTGTGTGTATGCTGTTGAGGAGAGAAAGGAAAGGGGGGAGCGAGGCCGTGCGTGAAT
GAGGAGGGTGAGGTGGGGGTGTCTAATCCAGTCCCAGTGTGAAACTGTTGACATTTGTTC
TTTTTTTCCCTTCATTATGTGACTGGGGCTGTTTTGCGCTGGATTAGCTACAAATCTCCC
ATGCAGCACATTCAGCATGCCACTAGTAGTTTAACTTCATTAATAATGGATGAAGAGATT
GTAATCCAGGAGTAAGAGAGCATGCAAGAATACCATACACAGGGAGAGAGACCGGCAGGG
AGAGAGGGCACCCCCCTTATAAAATGAGATTTCTCTCTCTCTCTCTCTCTCTATCTCTTT
TTTTTTTCAGGACAGTCCTGTAATGGTGATTACTCCTACCTGCATGTAATATTGCGTCAA
TACTTTTATCTCGGGTTGTAAt
>NODE_455_length_363_cov_5.209366
CCCGGGGAATGTTTAAAGAAGTAATTGCTTTGGGTCCTGTTTTTTCTAGTCAAGTTTGGT
CGACTATTTGGGCAGCAATGGTTTGGCCTAAAATTAAGTTCAGTTTAGGAGTAAGGCGGT
GAATTACTGCTGGGAAGAAGCCTAGTATGTTGGAGAAGTGGTGTGTAGATAAGTTAGGGG
TGGTTTTAAATTGTTTGCTGGTTAGGGAGGCTAGTTCTAAGGCAGTGAGGACTCCTATGA
TTGTGACTATTAGGGCGGCTAATTTAAGGATTAGGGGTATAGATATCACGGGTGTTTTTA
AGGGGATAATGTTTGAGGTAATTAGGAGGCCGGCAATAATGCTTCCTCAGGCGAGGCGTT
TGATGGGATTAATTACGGTAGGGTTATTTTCATTAATTGGGGAAAGTGAATTAAATCGGG
GGTGCCCTATAGAAACAAAGAATACGACTCGAAGGCTGTAGACAGCTGTGAAGGAAGTGG
CTAGTAGGGTTAGGATAAGGGCTCAGg
>NODE_456_length_501_cov_12.788424
CCGTCTTTTACTGCCCCTTCTCCTCTCTGAGGTCCTGTTGTCTCAGCTAAATGCAACCTG
CCATGGTGTGATGCTGAATCCATGTGGTGTGCTGTCCACCAGAGAAACCTGGGGCATCTT
GGGATAGCAGGAGAAAGATTGGTAAAAAACCCATTTCTGAAGTGGATTTGTGCCCTTGTA
ATCCTGATTAATTTTGACCCGTTGTGCTCATTTTAAACAGAGCATTACAGTAAGCGTGAA
CACAGCAAGCTCCGGGGCGAAACCAGGAGCTTAGCGGCTTTGGGAGGCTTAGCTGCAGAT
GGCATTTTAAGCCGGACTTAATAAATTGTTTCCATTAAACTTACCGGCCCACACATACTG
GATTAGACCAGTGGAACAAAGGAAGAGGAGAGCGTGCAGACGAAGAAGAGGAAAAAAAAG
CTGCCATCATGCACATCTGAGTCTGTTAACATCTCTCTGAGGCCAAATGAAAGGTGAAGA
TGAGGTTACTGTAGTGTAAAGGGAAAGAGAGAAGCTTTTGGACATGAATGCAAAATACAC
TCACTTTAGATCTCGTGCTCGTCAGGGATGTCAGACCAATTTGCTTAAATGACATAGAAG
TAAACAAACAAAAAAGATGCATAAACCATTTAGCTTGGCAGTgga
>NODE_457_length_433_cov_10.570438
AATAGTGGCAACAGTTTACAGCAGGCAGGCACAATCGGTATTTAAACAGAGAAAAACGCA
TGCAAGCCAGGGCGCCTTACTTACTCCGTGCGCTGCGCCGAGTCTCCGCAGTTTTAATTA
CAAGCCCTAATTTCCGAGTCGCACATAGTGTCAAAAAACCTGCGACTATTTCTCAGAGAT
TCCCTTTAACAAGTGGAAACTTAGTGTCCTCCTGCACCATTTTATACATGATGAGCCGTC
AGTAATGGGATTATTAAACAAAAACGTTTCAGGCGCTGGCGTTAACCTTTTTTAATGCCT
AATTAGGTTTTGCAAAGAAATAATTAGATTCTACAGTGCTTACACTGCCTATATTTTCAA
ATGGCATCTGCAGCAAACACATCATCCTGCGACACTCGTTGCCAATAATCTGCGGATATA
TGCGCTACAGTAGCAGTCGGATGTAAGATTTTAAAACATGTTGGGACCAAATAAGGTGCA
CTTAAAGTTAAAATAATTACCCGGCGCAAGCTATAGGCCAACCTGCAGCaggagcatagt
ctggtctgctgcgcccccttgtggtggatgtacaact
>NODE_458_length_161_cov_10.136646
AAAACAAGGTTTTTGACATGGGACATGTAAAGTGAATTTCTTTGACAGGAACGGACTTGA
AACAGCTTGTGCCGTCATCTTGATCATATTTGAAGACATTGTGAAGCCAAAACATGATGG
TGAACATTGTAGTTGAAAGATGGTTGTTTGACTGTTATCCTGCTGTGAAAATGCGTTTGG
CTGGCTGAAAACAAGGTTTTTGACATGGGACATGTAAAGTGAATTTCTTTGACAGGAACG
GACTTGAAACAGCTTGTGCCGTCATCTTGATCATATTTGAAGACATTGTGAAGCCAAAAC
ATGAT
>NODE_459_length_482_cov_6.607884
AAAAAAAATAAAGAGAGGGGAGTTAATGAGTGATTAACAACAGCAATTAAAAGATGAAGA
GGAAGGCAGATGAAAAAAGGGGTGTAATTAAAATATCAGTCCTCTCATTGTCAGAAGTGC
GAGTGTCATCCATTGTGCACTTATTAAAAAGCTGGGTGGAGGGGAAGGAGCGAACGGCGC
TTAATTTCAGCAGCCCAAAGTGTCTGGTAATCTGCCCATGGATGGAGCTGGAAAAGGCTG
TAACTCATGTTTAAGTGTTGGGGCCGTGTCATTGCAGGTTCACAGTCATGCATTTCTGTG
TTGACACCCATCGGGGCAGGGGATATTTGGCAGTCAGGAGTAATTTAACTTAATTAATGG
GATGCATATTTGATGGAGGAATAAAATATCCCGGCTCAGCAAAGTGGAAAAGGGGAAAGA
TTTAGTGGGAGTTAAAGGTGGAGGGGAGAGTAATTTGTGCATTCAGTTACCGGCTGCTTG
AGAGACAGAGAGGGAGAGAGCAAAGGAGATGAGAGAGAGAGAGGGAGAGAGGGAGAAAGA
GAGAGAGTGCGTCAAGGCTGATAAAGATGGCAACCGGGAGAGAGGAGGAAGCGGAGGGGA
GGATGAGAGATGGATGGTTGACACAA
>NODE_460_length_290_cov_1.675862
TGCACACGTGTCTCTTCAACTGTTGTCAATTTCTTGCCAATCCATCCAATAGTTGTTGAG
TCATTTTACAAAAAGCAACAGCCAGCGTCAGTCAGATACATAGTCTGGGCGCTCTGCTAG
CATGGCTGTGAAAATTCAAGCCACTATTGCATATTTATAATGGTCTATTCGCCTATTCAG
AGTTAGAGCAGTTGCCTTTTTGAACTGTGCAGAAGTGTCTGCGGAGCAGTAGTCACTCGG
TCTGGTTAACTGTGTTGTCCTTTCAGATAATGATTCTCTATCTGACGGTAGCTAGTCCAC
ACGGCATTCAAGCTTTTATCGATTGCTCTTATTATCTGTCCCGAACACTTGCCTTTCATT
GTCAGCTTTCCATTCTAATAGGATCTGTTCCCTTTCCTGCTCCCTACCTTGTATCACTTc
tacaaactccctcc
>NODE_461_length_501_cov_10.582834
CTTGTCCCTCTCGCTGTCCTCTCTCGTGTATGTGCGCCCTTACCCCCCCCACCTAACAGG
AGATTTGGATGGCCATTGGTGGGACCATGCGTCATGGCATAGCAGCGAGGCCTCCCCAAT
GTCTTTGGTGAGACATGTGGAGCCCTGCCTTGACCCTCCTTCCCTACCTCCTGCCCCTTA
ACCCCATCTCTCTCTCTCCCCCTCTCTCTGTCTCCCTCCTCTCCCCCATCCCCGTTCTCC
CAGAGTCTTTTGTCATTTCATGTTTCCTTTGTTTTATTTACACCTTTGCATGTTGTTTTT
TCTGTTTTTCTTTCTGTTTTTATCCCACACCTGTAGGGGACAGTCAAAGGGGAAAAAGAA
AAACTATTGAGCAGGCATTTATGTCCGAGCCGACACACACCTTATCTGAGAGGCAAAAGA
AAATGGTGCGCTTTGGGGGACACTCATTTGAAGAGGACTTGGCATGGTGTGAACCGCAGG
TTAAAGACTCGGGAGTTGATACGTGCAGTAGCACTACGCTAAACGAGGAGCATAGCCATA
GTGAGAAGGTACTGAGACAATCTAGCCTGCATTTTATTATTATTATTATTATTATTATTA
TTATTATTATTATTATTATTATTATTATTATTATTATTATttatg
>NODE_462_length_448_cov_6.091518
TTCTTTCAAAGTCACCTTTAGATTCAGACACTTTTCTCATATAGACGCACGGGCAAGTCG
GAATCCTCCTGAGCACAAAAAAAACAGCACATCACGGTCGCATGTAGAGAGCCACACCAG
TGAGAGAACAGAAAAGGGAACATTTCAACAAATAGAGAATAGCATGGCACTGTCACATGG
GGAGCACAAAACAGCAAATAACAGAGACAAGGTCTGATGGTAGCCCTTGGAGCAGCTGTC
ATATTAAATAATAATGAAGGATCTATTAATATGCAAAGGAAGCAGCAGCCGACTGGCTTA
ACGCTGTCATGCCTCTGCATATTGTCAGGATCTTCATCATTAATTAACATGCTAGCTGCC
CCATACCTGCGCCAATGTCAGAACATTCTTACAACAAACACCCCAATGCCTGTGCCCTCC
GCAACTAACTCGTATAATTAAATTAAAATCAGATTAACTTCACATCAGTACACAAAAGAC
TGACTTTTACGACTTTCTCTAGCAGTGATTAAAAAAATAAAAAAATAACCGGGGCTTATC
TGTTGTGTTTCTGTTCTCTTCtctgttagggactgcaccacgggcaacaacg
>NODE_464_length_369_cov_7.479675
CCGCCAGGCCAGTCCAACGCTCACACACACCAGTTCCAGGGAGGAGAGGAAGGGAGGGAG
GGCTGGTGCGGGAGTAATTTCAGCGGATTGTGAGCGGACAGTAGCTCCGCTGGGAGAGCT
GGCAATCATGGGGGAAACAATGTTTACATCGATCAGCTGTCAGGAAGATTTATGGCCTCA
TTTTGCTGTAATGGAGAATTAGTGGGGAGATTATCAGCGACTCAACACCACTGCTTGTTA
CCCGTGTCCAGGCCTGGCAATTTGTCTCTCCCCAGGAGCAGCCCAAACACTTGTGACAGC
ACCAGCACTTGCCCTAATTCAATCAAGAGAAAATGTTGGAATTAATTTGTTACAAGAAAA
TTTAAATATGTTCCAGTTGAGCAGTGGCCTATAGCCACTCGAAAAAGCAAAGGGGAAAGA
GAGAAGGGGAGAGAAAGCGTCTGATTTATTGTGCTGGGCAAGATATTGATCCAGTTCGAT
CCTGGCCTGTGCGCAGAGGGtttaatgtgtaat
>NODE_465_length_463_cov_4.978402
AGTAAACCCACAGTGAGACTCCTCCAATGAGCTTCTGGAGAAATGGCTAAAGAACAAGAC
AGACACATGTGCAGCATTTATAAATCTTATTATTCAACAATATTCACATTACAACATCAA
CACTGCTCTGCTAGTGACAGGTTCTAATAATCCCAATATATTGTATAGTTACTTTGTAAT
ACATTATCGAGAGGCACTTCCAGTAAGTCTGGCAATAGAGGAGCTACAGTATTGTGTCTA
AATTACAAAACAGTAAAAATAAATATTTTTCTAAAAGTTTTTTTGTCATAATATACTTTT
GAATCTGTACAGTATATATTTTTTTTATACAAAGTCAAACAATATCTAGAAATAAAATGT
CATATTCCACTTAAACAAATACTGGTGAATTACACAAGTTCCCCATCCTGTAGGTATTGC
TACATGTGTTAAGTGCAAGATACTGGAGAGAAGAAAAGAATTGAGTCTGTGAAGCGCCTG
CTATAGTAGATTAAAAAAAACATCTTGTTTGTCTTGCTTTAAAGGTGGTGAACAAAAAGT
TTGTTTTGGTTTCCTTTGTGAcaaacaaggaaagctgagaatatagaattcaaacaatgt
gtacata
>NODE_466_length_290_cov_1.917241
CATCATAATCTGCTTTAGAGAAAGAAATAGAAACTAGCATTGGTGGATGCACTGGTTCAT
CCAGATTTTGGCACAACCAGCTGTTACTCAAATTTTGCATGCATAATCAATCATTAGACC
AAGTGTGGAGTTTGTTTTGATTATTTAGGGATTTGTATATTTGATATTTTTAGATTATAT
TTCATTTGTAGAGGGAAAGTACATTGTGTATAAATACTCACCATGTTCATCACTTTCATG
GATTTTACAGCTTCTTACTTCTCCAGGCACACTCTGAAAGTTTACTTGCCATTTCTTGCA
ATCAGGATCTGAATTCAGTTGCTTTTATTAAAACACCGCAATTCAACTTCTTTGATGGTG
GATGGATTGTACTTAACTCTTACAGTGTCCGTGAAATTTTGAGAAAGTTCAATTCCcttt
ggatccaacatact
>NODE_467_length_356_cov_6.786517
AAGACAATTAAGGGATCCATTAATTACAGTCTTTTTTGCTTCAGTGACATTCATTCATTT
AATCTTAATTTCACTTTAACTGTTTTGATGTTTAATCTTGCAACAAAGAACTTTATCTCT
GTGCACAGGGTCGTGTAAACTTGCCGAACACATCGAGTGGGAAGCGGCAGGGAACCGGAG
GAGATACTGGGGGAAGATATTCGCATGTGCACCGTTGCCAGGCAGTACTGGCGAGGTACA
GTCCCAGTAGCTTGCCTGCCTGTGAAAAGAGCCACGTTCCCTCTTGGACCCGATTCAAAA
CACTGTAAAAGCAATTAATAAACACAGACTGTGTTAATATCGCAGAATTAGAGAAGTGTG
ACAAAAGACAAATAGAAATAATTAGTTCTCTAAAATTATGCCCTCATTATTTTTTTTTCT
CCCCCCCTCTCCCTCTCTTTCTCTCTCTCCATTCGCCTGCCTGACTTTGGAGTTGAGAAt
atacccacacatttctctcg
>NODE_468_length_410_cov_4.070732
TCCGCACTTTTTTCCGCCTCGGAGCCCCGTGAAGAAGAAACGCGCCTCCGTCCGGTTCCC
CCGGTTTTCGCTGGGCTGGATGCGGAGCTGCGTGCGCGGGGAAGTGTACTCTCCAGTGGC
TCGCACACCATCTAGTGAGGAGACGCGATGCAAAATGGGAGCAGAGCTAGAAGCAGACAA
CCCCCAGGCTCTGATCCTGTTGCCATGCGGCCGTTTCCCGGGCAACCCGTTCCCAGTGGC
TCGTGATGGAGCAGTGAAACCGGTAGGTATCGATAGAACCCGGGAGCAATTAAAGGTATC
GACCGGAGAACCTCCCCCAATTTAGGGAAATGAACATTTGGCTGGAGATGGACGCCGGGT
GACGGTGACGCAGGAGCATCCCGGAGGAGAACTCTGGCAAACTGTGGCGAAGACTCGTTT
AAATCACAGTTAGGGCAGTTTGACAGGAAGACGCATCCACAAAAACACAGTTGGGGCTTT
ATGatgagtccccgcagagagctggaaacccccaacaagcgcacacaaagagaaagtttg
cttcagagcagcag
>NODE_469_length_323_cov_1.764706
CACGTTAGACGAACATAAACCACAGGTTCGCTTGGTCCTGCAGCGGCTTCTCGAGAACAG
ACTCTTCGTGAAGCCGGAAAAGTGCGAGTTCCATGTCCAGTCGGTGGGGTTCCTGGGCTA
CATCATCGCCCAGGGGCAGCTAAAGCCAGACCCGGCGAAGGTCCAAGCGGTGGTGGACTG
GCCGGTGCCTGGCAACCGCAAGGACTTGCAACGCTTCTTGGGGTTTGCTAATTTTTACCG
TAGATTCATCAGAGACTATAGTAAGGTTGCCGCACCATTAACCGCCCTTACCTCTGTGAA
GACTATGTTTAGGTGGTCTCCGGTGGCGGATTCAGCATTTCAGAAACTGAAGATGCTGTT
CACGAATGCTCCTGTGCTGCGCCACCCTAACCCCTCCAAGCAGTTCGTGGTGGAAGTGGA
TGCTTCAGATGCTGGTGTGGGAGCAATCCTCTCAcaacgagactcag
>NODE_470_length_484_cov_6.340909
CAGCCTTACTCTCTGTGTTGGTGTCTGATCTTTGTGAGCATGAGCAATGTGTCCTAATGT
TGTCAGTTTCATCTAAGAAAACACACAATATGGGTACAATTTGCATAAATTTCCAAATGG
AAGGCGTGAAAGCATGCTCGGCAACTGTGCCTGTTTGTTTAAAGTCAGCCAAAGCTCTAT
AATTAGCAGTGTTTAATTATGGAAATGGCTGCCGAGGAGAATTTCAAACACACTTCTTCC
CTGGATCATTAGTCACAGGGGCAAAAAATGAAATGCTTTCAGCAATGAAGGGTTCATATT
TCAAGCTTATAGCTGCTAAAAGGGTGTACTCAGAAAATCAATTTTATGAAAGTCCGTTCA
GCACTAAAGGGAGTTCCATGCAACTAAGCAATTTTGAAATAATGTCGGTGGGGGCCTGAT
TCATGGATGGTAACAGGACTTTGCTCTCCTTGCCTGGGACATTATCCTCTAAGCTAAGGT
CAGAGGTCAACCTCTGGTTTAAATCAACCTCTGTTTAGCATAACTCGATTCCTAAAGGGC
TGCTGGCAACTCCACACTGAATAGATAAGTAGTCTTCTGCAGGCAGAGAGCATGCAGTGT
AGCAGATCAAAGCTTCTGAAAGCTGTCt
>NODE_473_length_461_cov_6.607375
TGCAAGGCACAGGGCTGTGCTTTATTTCTCTGCTCATTTTTCTCGGAGATTGGTACCTTC
ACACGCAGATCCATACCATGCTCCTGTGCAGTGCAGGCGGCGGTGAAGAAAGAGGGTTAT
ATTTTCCCCTTGAGTTAGGACACCTCATGACAAATGATAATGGATAATCAATAAAGTGGG
AAATATGAGGCAGCAAACTTTATGAAGCCAGGAGACATATTACTCCCCAACAACACTGGT
TTCCCTTAACAAAGTCACTACTCGACTGTGCCTAATAATCTGAAGGAAAATCAAAGGACC
TGCAACCACATCAGCAATATTGGCAACTTATTCCACTTTAATGGCATTTTGATTGATTTT
TTCCCTCTTCCTAATGGTCGTTTTATAGATTTGACGCTGCTTCTGCAAAACAGCAGTGTG
TAATAAACCTCCCCGAAGGCAAACGTTAGCCATTAAAGCTCTTGTCTTACTAGCGCTCAT
AATTGGAGGTTGACCACCACCACATTTTGGTCTCTCACATAACACACACTTCTTGGACGA
GCCTTCTCTCTCCTACGCCTCTCCAGCtgtttgatatttttggtagatggccacaataag
tgata
>NODE_475_length_146_cov_2.684932
TGTAAAGTGAATTTCTTTGACAGGAACCAACTTGAAACAGCTTCTGCCGTCATCTGTATC
ATATTTGAAGACATTGTGAAGCCAAAACATGATTATTGACATTGTAGTTGAAAGATGGCA
GTTTGACTGTTATCCTGCTCCGAATATGGCTGGCTGAAAACAAGGTTTTTGACATGGGAC
ATGTAAAGTGAATTTCTTTGACGGGAACGGACTTCAAATATGATAAAGACGACGGCAGAA
GCAGTTTTAAGACATTGTGAAGCCAAAACACGATTGTGAACATTGTAGTt
>NODE_476_length_404_cov_4.306931
AAATTCTTTTTGCTTGAGTTTTACTAGCTAAATCATGATGCAAAAGGTACGAGGTTGTGT
CTCTGCTTTCTAAGGCTTTACTGAGTTTTTTCATTTCTCTTTCAGCTTTCCCTTGCGGTA
CTTTCTCTATTGCTTCTATTTCCTTTTCTGTCGCCCATACTAAGGGGGAAAAATGGTTTG
TTTTTTAGGTTGAAGTGTATTAGGGGTTATTAATGAGGTAATGTTGGTTTTGTGAGGATG
AGCTAGCTATTGGGCGTCAGGGTGACCCGATTTGCACGGGTGACTTCTCAGTGTAAGGGA
GATGCTTTTCTGTCTTAGCTACACTCTGATTTTTCCAAGTGCACCTTCCGGTACACTTAC
CATGTTACGACTTGCCTCCCCTTTGCAGGTTAAGATTTTTAAGTATGAGTTGTTATTAGC
TCGGGGAGAGTGACGGGCGGTGTGTGCGCGCTTCAGGGCCAGTTTCAGCGGGACACTCTA
TTTTCTGCTTACTGCTAAATCCTCCTTCTAATGTACGTTTCAGTACATTTTCCGTATTTC
CTGGTTTA
>NODE_477_length_388_cov_8.002578
AAAATTCATCGATTAATCATTTGTTTCAGCTCTTGGCTCGTTTTCAGTAAAAATCTCTAG
AAAAGAATATTTTACACCATGTCAAGAGTTTATTTGACAGTATTTCAGAATATCTTTCAG
TAAACAAGTTTTTTGTTTTTTAGCAAAATGTAATATATCAGTACTGTCGCATTTCATAAA
AATAGTTGTTCACGTCTTTGAAACTACAGTATCAATGATACAGTAAACCATATTTGTAGG
AATACAGCTGTACAAGGTGAATAGTACACAATTAACACTACACAGTTATACTTGATCTCA
ATGGGGGATTCATGAACGTGCCATCCTTCACAGGTTCCAATAAGCAGTTTTTTTGTTCCT
GTATACAAAATCGGTCACAGCAGGCAGGGGGACGGCCTGGATGGAGACAGAGGGCTGGGT
GACAAATTCTTTCACCTTTTTCTGAACTTTGAACATTTGCACATACAGTAAACACATTTC
TACAGCCTAATGGCATGTTGTCATGCTCCTCGCTAACATGTtaaccagttta
>NODE_478_length_438_cov_8.043379
GATAGATAGATAGATAGATAGATAGATACTCTTGTACAACCTGCAAAATATCTGGAGGCT
CTGGTCAAATAGGAGGCAGTGTGCAGAGGTGCCTCACGAATGTCTTGCCTCTGCCGGGCC
AACATGACCACTGCAGGTCTTCAGGTGATTAACATGTTGGCAGGGGTTTCTACATGAAAA
GACCCCTGTTTCTTTGTCTTCTGGTGTGTAAATATTGTGCTAGCGGAATATGAAAGTAGT
GCAACTATAAGGTACAAAAACATAGGGAAAAAAGATCAAGAGTGGGTCTCACATCAAGGA
GGACCCTGAGGATGTCTTTGTTGTCAACTTCAGAAGGGGGAAGAGAGGAGCAGAGGAGGA
AACTGGCAGAAGGGGGAAAGATGCCAGAGAGAGCTCAAAGGATTCGGTCTGGGCAAGGTG
ATCGGTATTCCTCGGCAGTCTGCCTTCTGGCTCAGATCAGTGGGAGTAAGCTGGCAGCCA
AGCCAGAGGGCATAACAGCACAAACACACCTTCAGCACTACACTGCTAGAGGCTCGACTT
CACAATCTGGAGGGGCGGGAGTCGGAGGgagagacagaggga
>NODE_479_length_540_cov_2.859259
AAGTGTGCCGTCTTTCAACCACAATGTTTACAAACATGTTTTGGCTTCACAATGTGCTCT
CATGTGATGAATATCAAGCCAAACGCTGTTTCAAGTCACTTGCTGTGATGGAATTCAGTT
CACATGCCAAATGTCAAAAGTGTGTTTATTAGCGCGAGAGGCACTATTTCAAGGCATGAA
GTGTGCCGTCTTTCAACCACAATGTTTACAAACATGTTTTGGCTTCACAATGTGCTCTCA
TGTGATGAATATCAAGCCAAACGCTGTTTCAAGTCACTTGCTGTGATGGAATTCAGTTCA
CATGCCAAATGTCAAAAGTGTGGTTTTCAACGCAACAAGCCCTATTTCAATGCATGAAGT
GTGCCGTCTTTCAACCACAATGTTTACAAACATGTTTTGGCTTCACAATGTGCTCTCATG
TGATGAATATCAAGCCAAACGCTGTTTCAAGTCACTTGCTGTGATGGAATTCAGTTCACA
TGCCAAATGTCAAAAGTGGCATTTTCAGCACGAGAGCCACTATTTCAATGCATGAAAACA
GCAAGTGTGCCGTCTTTCAACCACAATGTTTACAAACATGTTTTGGCTTCACAATGTGCT
CTCATGTGATGAATATCAAGCCAAACGCTGTTTCAAGTCACTTGCTGTGATGGAATTCAG
TTCACATGCCAAATGTCAAAAGTG
>NODE_480_length_400_cov_4.187500
TGAAGACAGATTGCCAGAGATGGGTGATTTACAGATATTGTTTTTTTCCTGTTCCACACA
CATCTTTCGTTTTTTTTTTTGCTTTGAATTCAGCCTCAGTTGTCTGTCTTACCTCTTTCC
ATCCTTCTATCCCTTGACAACATGAGCTGCCACTCTGTGTTACTGTCACATGAGCGAGTG
CCAGCCCCCACATCACAGCAGCCTTTGATTGGCCAGGCCTTTCCAGGTCGGTGAGCTGCT
GCCTGATAATAACCTTGTTTGATTGCTGGAGCAGAGATGTAATTGATTGATCTGCTCACC
CTGTCTGGGGCTCAGCTTCTGAAGTAGCCTTGTGTGTGCGTGTGTGGGTGTGTGCATTGA
AGTGGGGGGTCGGTTGATTGTTGAGCGGAGCTCCAGATAAGCATACATGTACACACATAC
CTCGACTCACGACGCAGATCGCACACACAGACATTTACTGACACACTTTTGTTACTGTGG
AATATAGTGCGCAGCTGCTACCAGTGGTGTGCAAATGAGGGAGACTGTGGAGGGAGTTTG
TTTt
>NODE_481_length_389_cov_9.925450
ATTACATTTTGAATGTCGTCCACTCAATCTCCTCTCCTCTTTTGTGCTTTCTTTGATATA
AATAGACAGACATTCAGGGGTCTAAAGAGTGGAAGTTAGAAGAATAAAAAAGGAAGAGGA
AATTTAGATATTTTTAAATGATGTCCTACATTTTGTCAGCTAAAATCAGGATATTGCCTG
AGCGGGGAGAAGCCATGTTCTTCAGTTGTCAAAAGGCAGTAAGTAATGATTAAAATAGCA
GTGTGAAACGCGGGGAGATTAAAGTGATGCTAATGATAAGTGAGAGAAGAAAAGGGCAAG
CTATATTTTAATTCCTGGGAGAATGGTTAATGACTTCTATTGCCTGAGATTAAACTAAAC
CTGTCTCATCAGCTTTTTCTGCTCGCTGAGGAAAAAAAGCCCTCTGCACTTTAATTTATT
AAACTCTTTTAAGGAAGCACATTGATCTACATAGGTTAAACTTTCAAAATTTGGGCAAAA
AGACGCCCCATAAAGCTGTCATGCAGGGCAAAGCTGTTGAGTTGctcaaggca
>NODE_482_length_300_cov_1.036667
CATTTCTGGTCTTAACTTTTCAACATTGCTGTTCTTCCTCCGTAGTCTTTTCTCAACTAA
AGAACTAACACCATCTTGCTTTTTGTATTCTCCTTGTTAGTTGTCAGTTTGTCTGTCATC
CTTCCCTAAGCGTCTCCTCACTGTCCACTGTGTCTTTGGCTACCCTGTTGGAGTTTTACG
TTATTTTGTCATTTGGGTTTATTTTTGTTAGATTTTAATTATAGTTTGCTTCTCTGTCAG
CCTTTAAGTTTTATTAATGGAATTTTTATTATGCATCCTGGCTGAATGTCCTGTATTTGG
gttctctttcctgatctcagcgtaacattctgttcatgtttgctctcattatagctctgt
ttctggtcttcactaactcctgagggaaatatgtgggtctttagttgctaaattttccat
tatattcaccaactagtcactaac
>NODE_483_length_486_cov_7.337449
TACCTTTTTTCTTTAATATGGCCCATCTTAACAGAAAAAGATCCTGTCATTGACCATTCA
GTATCTTTAGAATACCTTAAGAGATAGAGCTGACGTCAGTAGTCATGAGCTGTCACTGTG
TGCTTCAAAGTTCGCCTCTTTTACTCAGTTTTATGCGCATATCTGAGCCCTCAAGCCCTC
GATCAGCACATCACCTGAGAGAGATACAAGGAGGGAGAGAGAGAGAGTTAGTGAGAATAT
GGCCCTGGCTCCTGATCCATAACAGTCATTGCCTGTTACATACATTTCAGAATTCATTCA
GGCTATGAAGATAATCGAGGTAGTCGACAGTTTCCCCTGCAGCCCAATGGATTTATGATA
GCACTGTCAAGAAAATGAGGCAAAATGACACAGTAGCTGACTTTAGCTGCAAATAATGTG
ATAGGCCGTACAGTGGTGCAGCAGCAGCTGCTGTCATTGCAGGTAATAGCCTATAAAGAA
GCCTGATAGCAATACCTGTCATTTCTTAATGGCTGACTTCACTGAAGAGCTTTTGTGGCC
TTTAACATGAAGATAATAGAAGATACAACAAATTTCACAGCTTTTGCGTTGCATCCATAA
TTTAGCTCTAGAGGCCCCCACGCAGcagta
>NODE_484_length_396_cov_7.383838
TATGCATCACAATTCGTGGGCTGGGAAACAACAGGGCCTGACATATTGAGTGACTCAGGA
TCTGGTCATATCAGGGATGTTATTCAGACAAACAGAAATCCCAGTTTGCCTTGCCAGAGT
GTTCTTCGAAACAACTAAAAGCAGGAACACGTGCCTCATCTTCGGTGTGTCAAGCCGGCA
GTGATTGAATTTCTCCTCCTTCCTTAAGACGGAAGTGCAAAGCCGGTGAGTGATTCCTGT
GGATGCACTTAAGGTTTTAGTTGCAGGCGTCGTTGTGCCTGGGCAGATTTTATATGACAC
ATGAAACTAACTACATGGTACTTAGGGCCTGCTGTAAACCAATCTGAAGCCAGTCGGGAA
AACAGGCCCATCAGCAGAGAGGCTTGTTTCTGTTGCATGACAAAAGGACTTGCAAAACCG
CATCAATTAAAAGTTCATTAAGTTCAGCACTGGGAGGATGAGTGGATGCTCTCTATTTAC
GCCCAGGCCAGCCCAGCCcattatcttcaacctgattattcaaatccctggattataaca
>NODE_485_length_385_cov_3.501299
GTGAACACAGAATTACTGTCGAGCTCCTGAGAGGACGTCATCAGAGGCACAATGGCCGGT
AGGCAGCGGGCTCTTGGGCCCCTGTGGGGGTTACAGGCTCCCGAGTGAGAGCTCCGTGGA
CTCCCAGCTGTTCTATGCAACATGCTGAACAGTAGGGGGTCGCCCTGTGTTTGTTTAAAA
CTAACAGGAGTCCCATTAAAGCCCTGACTCCCCTCATTTAGGACTGCCATGGGGACACAA
AGGACAGCCCTGGGAAGCGGCACGTTGCAAGGGACACCAATTATTGAGGCGAGGACACAG
GCCAGCTTGTTCGTGCTCAGGGACATGTCAACTCGTTGGACGACCCCCTCCGTCAAACCC
ATTGACCAGAGCGCATGGAGAGGCATCTTAATTGGTGTTGGGCAAACAGATTTTGTCACA
AAGTTGCAAAGGAAGCTAAGTAGCTGAATGTTCACATTGTCCAACCCCTGACCTGAGCTT
CAGGGGCCGTTCCGAGACATCATTATGCTCCATTACTTTGAGTAATCGT
>NODE_486_length_355_cov_10.326760
AGCAGCAGTTGCTGGCTTTGCCTTTGGGGTTTGCAAGGGTTGCACCAGCAGAATTGTATT
CTTTGGTAACATAGTGTGAAAAGTTTGGTCTCCCACAAAAAAAGTTCCTTGCGATCCTTC
TTTACATGCACGATCTTTGATTTCTGACGATGTAAGATCAAATTGAGCTGCAAGTGTGCT
CCCTCTCTGCCTTTCATGCTGCTTCAATATCACGGCGTGAAAAAACAAAGAAGGCAAAGA
CTGAGGGAAATCTGAAGCGTTCTGCCACTCAACATCCCCCAATCCCAAACAACAGCGTCT
CACTGCCACTACAAATACATTAGAAATCAATTATTTATGGAACAGAGTCAGGGCCTCTTT
AATCTTTTCCTTTTATCCAATTAAATTGTCTAACCATTCTAAGCCTCTATAGCTCACAGG
GAATGTGCTTTTTTTTTTTTTTTTTTAAAAAGAAAGAAAAGAAGAAAAGATTTTTCTCTT
CAGTCCTTCTTTTGACTTT
>NODE_487_length_519_cov_7.581888
CCTCCGTTTACCACCATAACCCAAATTAGCTGGGCAGGCGTTATCCTCTCTCATCGCTCT
GTGCCGTTAGGAGAGAGGGCGGGGGGTGTGTGTGGGGGGGGGAGAAAAAAAAAGTGGCAG
AATTTCCTTTCTGCCTCTGTGACAGCGCTATCTGACAGCGTTTTACATCTCCCCTGCTCT
CCCCTCACTACACTCCACTGTCAGACAAAGAAATTAATACCCCCAGTGACTGTGTTTTAA
TTAAGCAATTTCATGCAAATTACACATTTTAGATTGTCAAATAATATACTGCGCAAAATT
GTAGGCAGGCTGATCTGATATGCATGGAGTGTTATTCTTCCAGGCACTGTGCATACATGG
AAAATGAACAAAAATGCTAATTTCTAATCTATTATGCAAACAGTGGAGATACTTACATAG
ATTTGCACGCCTTTCTCGGATAAATACGGCTCTTGAATTCTATGTATAGAACGACTGGGC
TTCTTAAGCGGTCTTTGCCATTGTTATTTATCTTATTTTGTCTTTATTTCAATCATATCT
CCTCTTGCTTTCCAAGCAATGTGTACTCTCTATCCCGACAAAGCTGCAGCCGGCGCGATA
GCATAAATAAGCAGATACGAAGTTTATCATTaaacaccatttcaagatctcattgacaat
taa
>NODE_488_length_1037_cov_4.389585
CCCTAAACCTACCTCTCGATGATTAAACAACCGAGTACTTAACCTCCAAGGCTGATTTAT
TAATCGCTTCACTCAACAAATCTTTCAGCCCCTAAGCCTAGGAGGACACAAATGAGCTGC
ACTACTTGCCTCCCTTATACTCTTCTTAATTACCCTAAACATGCTCGGCCTCCTTCCCTA
CACTTTTACTCCCACAACCCAACTTTCTCTTAATATGGCATTTGCAGTCCCCCTTTGACT
AGCAACCGTTATCATCGGTATGCGAAATCAGCCAAACCATGCTCTAGCCCACCTCCTTCC
TGAAGGCACCCCTACTTTACTAATTCCTATCCTAATTATTATCGAAACTATTAGCCTTTT
TATTCGACCTTTAGCCCTAGGAGTTCGACTGACAGCAAATCTCACGGCAGGCCACCTCCT
AATTCAACTAATTGCTACCGCTGCTTTCGTCCTCCTGCCTTTAATACCTACAGTTGCTAT
TTTAACATCCACACTTCTACTAATACTAACACTACTTGAAGTCGCAGTTGCTATAATTCA
AGCTTATGTATTCGTCCTTCTCTTAAGCCTCTACCTACAAGAAAACGTCTAATGGCCCAT
CAAGCACACGCATACCACATAGTAGACCCCAGCCCCTGGCCTTTAACAGGCGCAGTCGCC
GCCCTATTAATGACATCAGGTTTAGCAATCTGAATACACTTCCATACAACAACCCTAATA
GCCCTAGGCACAGTCCTTCTCCTTTTAACAATATACCAATGATGACGAGATATCGTCCGA
GAAGGTACATACCAAGGTCACCACACACCCCCTGTCCAAAAAGGACTCCGCTACGGAATA
ATTCTTTTTATTACCTCCGAAGTATTTTTCTTCTTAGGCTTTTTCTGAGCCTTCTACCAC
TCAAGCCTCGCCCCAACCCCAGAACTAGGGGGGTGCTGACCCCCTACAGGTATTACAACC
TTAGACCCGTTTGAAGTCCCACTACTCAACACAGCCGTACTACTTGCTTCAGGAGTTACA
GTAACTTGAGCCCACCACAGCATTATGGAAGGCCACCGAAAACAAGCCATCCAATCCCTC
ACTTTAACAATTTTACTTGGCTTTTACTTTACCTTTCTTCAAGCCATAGAATACTATGAA
GCACCCTTCACAATCGCGGACGGAGTCTACGGCTCCACTTt
>NODE_489_length_366_cov_9.486339
AACATTTTCAAAATTACAAAAAAGCAACCAATTGTAGGTTGTCATGGGATACTGGTATGT
GTGGCAATGTGTTTGTTTTTTGCCAGCCTTGCTGACCTGGTCAAACACCCATTCCTCATC
ACCATTTTGACACTTCAAATCCATTTTTAGATGTAACCTCGGGTATGGTGAAAGACCCAG
CGGACGTCTTGGACAGGCAAAAATGCCTTGACGCTCTGGCTGCTCTGCGCCACGCTAAGT
GGTTCCAGGTTCGGAACATCATTTTACTTTCTTATTGTAGCCTTATGAGATGCATTATTT
ATTTGTTTATTCATTTATTTGTGTTTTTACACATTTGGTTTTCATTTTTTTAATCTTGAG
GAAAACTATTACTATTCGAAGCAAAACAAAAAAATATTCAAGGATGCCATGTGTTACAAG
AAGGATCTGGTTAATGTCAATCATATGTTTTGACTGTAAATCTAAGTTCATCTGAATTTC
TTACCTGACAAAATATTAGCAATAAACTGG
>NODE_490_length_344_cov_1.880814
CCAATGAACATGTCTCACATCTGGAACTTCTTCATGTCTGTTTTCACTCCTTAGATCAAC
GATCAGCTCCAACAGGAGAAACAGAACAATGGCACCCTGAAGAAGCAGTTGGAAGAGGAG
AAACAGGAAAGGAACAAGGCTGAGAACAAAGTGAAGACCCTGAAGAATGATCTGGAAGAG
GTGAATCTCACCATCATAATCTTTATAAAGTAACTTCATAGAACCTGAACTTTATCTGGA
GTATCGATGAAGGTTCAGTCATTCTCACATTAACTGCATTCGACGGGTGCTGATGTTGAT
TTTAGATCCTCCCTGGAAGGAGAGTTGTTCATAAGTGTAAAGCTGGATCTACTGTAGATT
CTAACAGTTACAGTTTACAACAGAAGAGAGAACATAACTACAAAATCACTTCAATGTCAA
ATCATCCACAACTATCACTTCACAGTAACTGCATCACTTCTAAGATCAACAGTcggctgt
ttgctgtt
>NODE_491_length_551_cov_6.246824
CTAATCGAGAGTCAACCCACCTTATCCATGAGCAATCTCATAACCATCGATACAGATCTT
ATCAAAAGTTATTAATGTTGAAGTTGGACTTTCTCACTCCCATGTTACCATCTAGTCTGG
ACCAATCCTGATCCACGGTGCATGGTGTCATGGTAACCGTGGGAAATGCTTGGTCTCTGT
TTAATAAACGTGGTTGGACCAGAGTGAGGGTCCCATATTGACCACTCAAGAAGAGATTAA
ACGCTGGTGACATTTCCGAGGTGGAATTTGCAATTTCCACAAATATGAGGGCGTCCTCGA
GACCGGCATGACAGCACATAAAATCAATACAAATAACCTGAATCCCTAATACCTTGATCC
CTGTTAGTGGAGGGATGCATTACAACTAAGACACTGGGAAGTGGGAGACACAGCTCTCTG
TAACCCCCCCTCCACCTCCACCAACACCACCAGCAGGCTCACTGCTGATTCCTATCGACT
GTCTCCAGGCCAAACACAGACGCAATAACAATTAGGTGGGATACTGGCCCAATTCTCTCC
CTTTCGCACAAACACACACATGTGTTGGAAACACACACACTCACACAACACTACATACAT
CTTAAAAAAATGGACAAATATCATAAAATGTTGGTTTTTCTTTTTTTTGTTTGTTTCTGT
GGGTAAGATATATAAATATAAACACAagaagaggc
>NODE_492_length_571_cov_12.577933
TCATAATACCTATTTTCATAATAATATAAACAGCCTGTAGGCTACAAAATAGGAAGAAGG
CCATACTCTGTATATCTGTGCATTGCCTGACAGAGACAGAAGGGTTTCAATCTCTTTTTC
ATTTCATCCTGATAGCTCTGCCTTTTATTACCGAGGGACAGGAACGTTTCCTGAGGTAAA
AAGGAGTGCACATTCCCAAGATAAAGTTGGAGGTTTACAGCTATTTCCAGCCGTAATGTA
TTATTCCGTTAAAGCAATGATCAGGTAGTGTTGGATGAATGGGAGATGTTCAGCACCATT
ACTGCCTGGCACATCAGTGAGGCATTATTACATTATCGCTGCTCTTTAGTAGGAGATTGG
GTGTGTGACCGGGTTCTGAATACACTCATCCCGCTCTCCACGGCGTAAATTGCAGATTGG
CTCATTGACTTCAATGATAAAATGTAAAAATTGCCAGTAAAGAGAACATAGACTCAGGTT
ACTCCTTAGCTGTTTGTCAACGGCAGATGTGACTCAGTTGGTGCAGAGCATGTTAAAGAG
TTCCATCTCCCAGAAGTCAATGTCATTTATGCCTGAAACTGCTAAAGCAATAGCTCATCT
TGTCTCTGGTGTGTCATACTACACTGCCTTTGTCTGAGATTAAAATTTGCTCTGGTGGTG
AGCTAAAAtcctaaaatgttacttatggcatagagcaaagatttacaaacagatg
>NODE_493_length_453_cov_12.090508
TGTGCAAATAGTGAAGAACCAAGGTGATAATCTATAGTGTCAAAGGAAATCAGGTAAGTT
ACCTTGAAGACATCACATAAATGCCACTGAAAGGAAAGAGCGCTAGACATCCCCACGGGT
CTCCGCAAGACAAAGCCCGGCGAAAATGAACTTGTTTGAAGTCATTAAAAACGGGGAGAA
AGAGGATGAGATGCGGGCAATGTCACATCTCAATATTCCGACTTTGTTCCATTGCGCAGG
CTCGTTTTGGAGAAGTGAGATTTAGCGAACAGGAGACGGATTTAGAGAGAAAATCCCTCA
CATTTATCTACATTACACAGACATTTTCAACAGGAAACAGCTGGGGCAGCATTTGCCTCC
TACTCGTCCTAAGTTATTCATTAAGGATTTTGGGCACATATTCAAATAACGTCATTTCTC
TTTTTTCTCAGAACGGGATTGAATTTTGATCTCTCTAAGACTTGGTTAGTAGTTCAGATC
AAGATAGAAAAAGCGGTGCTGCCCCACCAGCAGCAGCTCTCACTCACACAGCACACTGTT
TTATGTCCCGAAAGCCCGTGAAGGAGAAGTTAAAGACGAGCTGGAGGTTGTGATATg
>NODE_494_length_403_cov_4.826303
ACCACGTCCACGCCTATCGCCTCGCCCACGCCCGCCGTGTCTTGCACTCAGTCCCTCCTG
GAGGAACTGGCCGTCCTGGAACCCATGTTTGGGGCAGGTGCCTCGATCGCCCCTGGCTTA
GGGCAACAACCTGAGTTGTATCAACTCCAATGTCATCCATCGCCACAGTGCTTCCACAAA
GGTAAGAACCCGTCTCACTTTTATTTCACAGTTTTTTTGTTGTTGTTGTTTTTTTTTTTT
GAAAATGAGATGACAAATCATTCTGTGAAAATGCACCACTAATGTCCTCTCTCTCTCTTT
TCTATTTTTTGTCTTCCAGATGGGAGTGGAAGTGTTCCTCCGTTCTAAAATAAGTCTGTG
ACTTACTTCATCAAGTATGGCATATTGTCATATTTTGTGGAGCACCTTTTACTGAAAAGT
AAAAAATAATTAAGTGTATAAATATACATAATGTATATACAACTTAAGGACTTTAACTCC
TACATGTCACCTAAGAACAAAGATTGGCTTTATATTTTTGTTCAGTCATTTATCTGTATA
CTACTAc
>NODE_495_length_167_cov_2.598802
TTTGATCTCAATGTTTACAAACATGTTTTGGCTTCAGAATGTCTTGAAATATGATAAATA
TGAAGGCAACAGCTGTTTCCAGTCACTTTGTGTGACGGACGGGGCAGGAGACAGCACTTT
ACAAAAGTGTGCTTTTCAGCCCGCCACAAGCTGTTTTAAAGCATGGCAAACAGCAAAGTT
GCAATTCTTTGATCTCAATGTTTACAAACATGTTTTGGCTTCAGAATGTCTTGAAATATG
ATAAATATGAAGGCAACAGCTGTTTCCAGTCACTTTGTGTGACGGACGGGGCAGGAGACA
GCACTTTACAA
>NODE_496_length_476_cov_4.756302
TGGTAGAAAGTGTCTAATAATTGGTTTTCGGCCATGTCAGACACATGCAATTCCCCGTAC
TAATGGCTCTGTTAGGTAGAACTGGGCCTCCTGGGTCAGAGAAGGACAGAAAATAGCCAG
ACGGCAAAAAGCGCCCTACACCCTTGTCCTTTTTTTTTCACTTCAGACAAACGAGGGAAC
GAGAGAGAAAGAGAGAGACACAGAGAAGGGGAGAGATGGCAAGAAGGAGAGAGTGTGTAT
GTGAGCGAAGAGGAAATGAAGTGGCAATAAGTGCAGCCAAAGGGGAAATGCTCTTCACCG
TGAGTTTAATACATCAGACTGGGGATTTGGCAGCCCGCCACACAGCAATTGTTTACCTTT
TTGCTCACTGGCTGCATCTGTTCTGTTTTGTAAACGGCACTAAACTATTCGCCCGTAAAC
ACCGGAATCAATAACAACTGCTAAGGGAATTCCCTTATCCCGCCCCTCCCTCTCTTTCCC
TCCCTCTCTTCCCCGTGTTTTCATCCCTATCCACCACCCCTTTTCCTTCCCCTAGATCTC
CTCCTCTCTCCCTTCTCTCTGTTCCCTGCCAGTCAAGAGCAGTGTGTGTGTgtgtgtgtg
tgtgtgtgtgtgtgtgtgtg
>NODE_497_length_387_cov_5.516796
CTACAAACCAATCACAAAGTCAAATCTTTCCAAGACTGATTTCTTAAAACAGATTTACTA
TTATCCAGTCCCCTCAGGGACATCAAGTAGATGTCATGACCCACACAGACACTGCGATTT
ATACCAACACAGACCTGCTTTGGCACTAAAGGTAAAGGTAACACTAACTTTTCGGTCTTT
GTCTCCAAACTCTATGCCCAGTGAGTCCATGGCTCGAAGAATGGCTGCCAAGCTCTGGAT
GGTGTTGCTGTAGACCACAGGCTTATACTGCTTCACATCATCCCCAGAAAAGCCATCTTC
ATGGATAATCCTGCATGCGTACAGAGACATTATCAGAAAAACACAAGCTTGGACTAAACA
GAAAAAGTCGCACACGTCCATATGGTCCTAAATAACTGTCTTTTTCACAATAAAAGCTCC
ACATGCTCTGGATTTTTCTGTGTGTGTGTGTTGGAGAGGATTTCAGGTTTTTTGGCATTA
AATCAAACACATAAATCAAATTGTCCTCTCTCCCTTATTCCTACCATCTCA
>NODE_498_length_341_cov_11.589443
CTGGCATTAAAGGGCTCATGATAAGAGTTTTATTGTAGCAACTGTGTCCCAATTTGACCA
GAAACAAGAGACAAGAAAGAGAGCGGGAGGCAGATAAAAAGAGAGAGCTTGAGAGGAGTG
GAGAAAGAGAGAAAGAGAGAGAGAGAGAGAGAAGCTTTTAAAAGGATTTTGTCGGTTATT
GACTGGTTGCACTCTTCAGCTAATAGCCATTTAAAGATTATGGGCCTGCTGGTGGAAATC
AAGGCCTCCATTGTTTGCCTTATTGCATTCTGGCAGATGGGGGCTGACACAACAACACGC
AGCATCCCTCCGGGCACGCTCGCCGAGCGCCGACCCTCCATCAGCAGATCTCCTATTGAA
CTGGCCCTAATAACTGGCCATGAATTATTAATCCATGAACCATATTGAAGACAGAGAGCG
GAGAGGAAAAAACAAGGGAAGATTGCGGGCCGGTTGCAGTGAGTGTGATTGGCGTACAGG
TGCCA
>NODE_499_length_453_cov_7.094923
AACAAAGTTTCACATTTTCTTTTCAATTCTCCTACTCCAAGTCTCTCTCTCCCCCTCTCC
TCCCCCTCCTCCTCTGCTCTGATTTCAGCATGCTAATTTAGTCGGTGCTCCTCAGCATGA
TTCCCTCGCTCTCTCTTCCATTCTTGCTGCGATTCTGCTCCCTCCCCTCTGGGACCTGAA
GATTAATATTCCTGGGCCCAACAAGATAATTACTGATACTAATTAGACATGATTATGTGA
ATTTGATACACTTATTACTCTAGATAATGAGTAGGACATATTATCCTAACAAGCACCCGT
GCCGCTTAGTTTACTTTACACACGAGCCACACACTATATTTTCTGTTATTGTCACCTCAA
TCAGAAACTGATATTCTCTTGTAATTATTGAATAAAAGGCCTTGACGTGTGATACCTGTA
AGATGAGAGAGCGTTGTTGAGAAAATCAGGGGAATGTGTTGTTTTCCACAACAGAACCTC
TGTCATTTCAACCTTTTAGCGTCAGAACAATATCTATTTGAAATTGAATTATTTTTACAC
TCtagttgcaaatatactgtgaaatgctgaatactttcattcataactgtcactttt
>NODE_501_length_416_cov_2.026442
GTCATTAATGCAATCAAACACCATGATTTCTCTGAACTATCTCAGTCAAGCAAGAAGGAA
CATTTTGAATTTACACCACCAGCATGCCAGTTGCACTATTTTCCCTCTATTCTAACATTT
TTTTGTCTTCTTTGGGCGGTGAGGCCTGTAATCTAAAGCCACTAGCAAAGAGAAGTGATA
ACTGAGGATTAGCCCAGTGTACCATTACAGCTCCAGTGGTCCTCCTCTGGCAGTCGTCTG
TGTCGGCTGAAAACATGGGCCCGTTTCCATGAGAGCTGTCGGCTGCTTGTTTTACCTCTG
CTTAAAAGGCTCCCTACCCCACCACCACTGCAAGTCTAACAGTACCACCATGCATCGGTT
CTGTTGGTACCAACACCAGGAGTCCTTGATCGAGAGGCGAGCAGAATTGGTAATGTAAAG
TTTGGTGCCAGTAAAGAAGAAGGGAGGATGGTGACTGAGGTCTCATGGGTGTCTTACTCT
TCCTGTGAGCTGTCCGCCTGCCTGCCTGCTCTAATTTTAGCTGTGGAGCTGTGAGCAGCA
TAGTGATGACGGCCATCTTT
>NODE_502_length_363_cov_5.250689
GAGAAAAAAAACTTGTCATCCGGTTATGGTCTGTGCGCAAAAAAAAACTGCAATGGTTTG
CGCCATAGAGCCAATGCAGCCGTGCGTGAATTGAAGCGAGGTTAGAGGCTAAATTAGCAG
TTAGATTTCCAAAGCGACTAAATGACAAAGAGTGCGAGGCTGCTGCGATGGACTGTACGA
TAAAGGTAAGTGTCTGGTTTGTTTTTGACGCCGCCGGTGGAGCTGACAGGAGGCCACCCA
CACCAGAGTCTGCGGAGTGAGAGAGGCGAGGCGGTGATGCGAGCTCCCCACTCTTTCCTT
CTTGTACAAAATTTCCTCTTCCTTCCCGTTCGTGGTTGTATGTCGGCTCTATAATAACAC
AACTAACCGCTACATCTTAACACTCAGATAAAAATTGGTGGCCGGTTAAAAGCTGCGCGT
AAAAGCGCGTTTCCAAACGTTTTGGGGGTTTTTTTTTTCTTCCTTCTTCTTCATCACTCC
ATCTAATGTGCTGCGTTTAATCGTCCc
>NODE_503_length_479_cov_6.060543
AAAAAAGAGGCTATATTTTTCTCATCTCTCATACCACACACAACCTCCTCCTTTCTTCTA
CCCCCACACCACCGTGGCAGGAATCCTTTGTCAGAGGTGTTCATCTGGAACAACTTTGCC
ACACTTGTTTTCATGTTCTTTTAGATTACAGGGCAGCTGGCCCCAGCTTTGAAGCTCCCC
TCTCCCTTTGTCTCTGTGCAATGCACTCTGGTAATTAACTTTGTCCTTCTTTTATTTGTT
CCAGTCACTCGCAGTCCACTCTTCTGAGCATCTTCTCCCTGGAGTACCAGGTTAGAAGTT
TTCTTCCTTTGTGAGCCCTGACAGGTGCCTAATTGAATGATGAATGTCCCTTTATTTCTT
TGTAATTGAACTGCCAGCTTTCTGATTGGTTTGGAGGATGCCCCCCCCACCAGACCCCCC
GTTTATTTCACCACCCCACCTCCACCCCTTCCTCCTCGTCACGTTCACGTTGAGGGCCTT
TGCCTGCCTGAGCCTCAGTGGATGTCTGCCAAGCCTTCCCATCCATCTGTCTAATAACAT
CTAGCCCCTGCTTATTTGGTGGACCTGTAATAAATTATGCTAAACCATTATTATTCTGAC
AATAATAAtttccccgtgtagtg
>NODE_504_length_301_cov_2.867110
TCTTCTATTTATACTAATGGTTATCTCTAATCTTATTTGCATTCAAATTACCTCACAGGT
GGTACACCAATAAGAGGTAAGAATGCTGGGTACTGAAAACATGCACTCACCCTCCTCTCC
TCCTCACTGCCCCAACACTGCCCCCCATCGCCTTCATCCTCCTCCTCCTGCCACCTCAGT
GTGTCCCCATTTCCTGTCCTCCGTCCTCGTTGCCTGCTCCGACACTTTCTCTGCCTTCAG
CACATAACCGGTCAGAGGTTTTCACTAATAATATTTTACTTCAACAGCTTTCCAACCGAT
GCTACAGCTGGTTTATTGGCAGCAGTGGCTAATGAAAGTCTCATCCACCAAAACTCAttt
tggttctgttcacactcaacacgtctggtgcagtttaaggggtttcagtatgtcgaacac
agccatacaactcagaaaagtggtc
>NODE_505_length_303_cov_3.072607
TCTCCCTCCCTCCCCTGCAGGGGCGCTGCCATCAAGGGCGACCATTGCACCCACTCACAG
CAGAGCAGGACCGATATGCTGTGCTCTCCATGGCAGTTCCAGAATGATGTCAACAATGGG
AGCTGTGACATCATCACTGACATCACAGAACCTGTCCCACAGAGACTGGAAGCAGAGCTC
ATTGCTTCCCACTGGTTGTTTGAGGCAACATGCCACACCAGCGTGGACGCATGGCTGGTC
TGACTGTTTTTGACAAGGCAAAGGTGAGGAGAACGCAACGTACTTGAGCAAATTGTTTTG
ACTGACCACGCAGCGGTGCCTCTTGAATTAAGGCATTCTCATCCGAACCCAGCTCTCCAG
CCCAGCCCCGGCACCCGGGTGCAGTTGGATCGCGAGGTCGGGTCTCCGGTCCCCCCACCA
GGCCCCCGAAATATCTccacccacacc
>NODE_506_length_300_cov_3.496667
GACTCGGGTTCTGTAGGGCATTGGAGAGCATAGAAGGTGACAGCCTCCCACCACCACTAA
CACCATCGGTGGTTGCCAGAGGCTCAGCTGGGCCCCGGGACATTGTCAAAGTGCCACCTG
GAAGCTTGAACATGGATCCCTGGATTTGGGCAGTCCGCAGTCCACCAGAGAGAAATGAGG
AGCTACCTCTAATACCTCCTTGTTGAGGTGTGGTGGGAGGAGGAGCAGGTGTGGCAGAAG
ATGGAGCGGAGAGATGTTGCTGAAAAGGTGAAGCAAAGGAAGCATTACGCAGTTGAGAGG
TAAGCATAGAAGAAGACAACCGCGGGGAGGAAAGTACAGAGGGAGCAGGAGGGGCTGCTA
CTTCAGGGGGTGAGAGGACAGTTGTATAGAGGTTGGCATTGCGTTGTAGAGGAGATGAGT
AGGAGGCAGTGCGTAGGTGGGAGt
>NODE_507_length_322_cov_5.319876
TGTGACAATCCTTTATGGGCTGATAAAGTAAGGGAAGTCTCTCAAGGAACAGTGCACTGA
CTTGGCGGAGGGTCTCCCCGGGGAGCAGGTGTCAGGGTTGTCTATCAGAAGGCTGAAAGG
AGAAAAGGGACGTGTTACCGGGCTCTATTGTATCCCGGTTGTCATTGACTGATCGGGTCC
ATTTAGCTGGCTTTCACAGTGAATGAAACCACCTGAATAGATGAAAGCGAGACAGCCTTC
CCGACAAACAAGGAGCCCTGGAATATTCATGGAGGATCTGTGAGGAAAAGATTAATGTAT
TAGAAATTAAAATGGGGCCCGGACGTATGATCTTGCTCTAACACTTGGCCAGACCTGTGT
CACCCGCCGCTAGCGCCTGAAGTCGGCACATGCCGCTGCCAAGGTGGAGAGGAATCATTA
AACACCCTGCCATTGTGTGAGCAGAATAATCAAACTTCACCCCCCC
>NODE_508_length_440_cov_2.945455
AATACTAAACCTGCAGCTCTCGTCTGTCGGTATAATTGTGTAATCTGGTGTCTTCCTCCT
TCGCTCTGTGCTGCAGGGAGGTTGATGCGTTGCCTGCGCTGCCCGGTGGCGTATCACGTC
GGCGACCAGTGCGTGGCTGCGGGAAGCGAGATGATCACCAACACCGCCATCATCTGCACC
AACCACTTCCACGCCAAGAAGGGCTACAGCCACCACAGCCACGTCAACGTCAGCTGGTGT
TTCGTCTGCTCCAAAGGTTTGTCTTTCTTTCATCAACAGCGAGGGCAGTTGCTAATGCGG
ATTTATTGATTGTTTTAAGGCACTTTTATGCAGTAAAGGTCAAATTTCAGCTGCAGGGTT
GCAACTTTTACCTTAAACTCCTGTTAAATATTAAAAAGCCGTGCTGTTTTTCTATTTATG
GAGGCTGCTACTATTGGTAAACTGCTTTCGTTTTTCTCCTGTACCTCTTTAAATCTTTAT
GTACAATCTTCTTCTTCATTCCCTTCTTTGTGTCTTTGctgctatgcacacagtagttgg
tttgagtcgcagctttagggacgtcagccgacaacagctgtgtt
>NODE_509_length_421_cov_4.465558
AAAACCTTGAGTTCACACACATACTCAGGTGTTGTTTTTGAGTAGCTGGTGTGTGCGGGT
TGTATGTATTTCATTTTCTTTTTTGTCTCTTACAGCGCGGAGTTAAGACTGAATCAGCTG
TTCACACAACCTCTCACATACACACAGACACGATGCTCAGACGTGCACAAAAGCTCAATT
TGCACGGTAGCAAACACACACTTTTTTGCACACAAAAACACTCACACACCTAAAGAGGGG
GCTGTGCCTCCGGGGGCCACGTCAGTTACCTGCTGACACACAGGCTAGTGATTGATGAGA
CGCCGGGGGCGCTGGAGTAGACTTTGTCAGCTGCTCATAATTTATACATCTTATCTCCAT
CAGAAGAAAAGACAGAGTGCCGCGTTGTGTATATGGAGATGAAAACACTGGGCTTGTTTA
GGCAGCGGTGACAGGGTAGCTGCTAGCTGTTAGCCGCGGCGCAGAGTGAAAACTCAGATT
GTGATCTGTTAGCTTTCTCACCAGGTCCCTCTGTGGCCAGAGCCTTCACTCTTTACCTGT
GATGAATCCTCTGACTGTCAGTCAt
>NODE_510_length_363_cov_5.498622
TCCGTATCACACTCATCCACCCACTGATCCACACACAGAGACAGAGCAAGCAGTATTGAT
TTTGCTGTCTCCAGGCTGTTGAGAGCGTGTATACTTGTGTGAGTGTGTGTGTATAAAAGG
GATTAAGGCCTCGCTCAGCTAAGATACCATCAGCCATCAACCCTGCTAGTCCGCTTCGGG
CTTTCCCGGCTGCCGCATTGTCTATTCTGCTCCGCTATGTGAAAAATGTTGAATATCAAC
AATGGCTTTCAGTGGTGTATTGTTGAGTTTTTGTATGAACTAATCTTGCCTCAGTGAAAG
AGACCTAGGGCTTGGACAAAACGTCTAGAGCCACAGCATTCCTAGCTGGCTCTCCCCTTG
AACACTGAGCAGAAGGCTGGGGCTAAGGGAGGCAGAGTAGAGGGAAAGGCAGGCTGGAGG
AGAGGCAGGGAGAGGGAAGAGCTGAGGCCGGGGTAGGAGCTCCAAGGCTGTGGGTTAGGA
GGATGACAAGCCAGGGGGTGATTTGGg
>NODE_511_length_598_cov_6.381271
GGCAACTGGATTTTCAAAAGGACAAGAGGCCACTTATTGCAGCGCATGCTGTAGGTCATC
AGTAAAAACATGCCCATGTTATGTGGTTGTTCCAGTAAGAGGCCTTAACCACCATCTACA
ATGCTGGAAACATAGATGCACAGATTTCATTTCACCATTGCTATGTGTGAGAGACTTTTA
TCCAAAGTAGCATCTGAATGTTAAAAGGTTTGTAGTAAATCCATTTTTTTTTCACAACAA
TTGCTACCAAACTAAACTATCTGTTCTACTTATTTCTAAAAAAGCATTGACCGTCAGGGC
ATAGCCAATATGGAGGTTAATCCATTCTAGTGTCTATACTATGGGGATGCTTATGGAAGC
ATATTTGCTTAGGGCAGCCATGCAAATTATTACTTACTGCCCTGTAAGCTGATAACACAA
ATTAGATACCCATTAAAGTTGAACAATGTATATAGAATGAGAAAAGATTGCAAGTGATAC
CTGAAGGGATGCTTAAGTCATATGGCACTAAAATATGCCTCATGCTTGCAAACTTCAAAA
GTGAAGAGATGTTTATCCTTGGGATTGGAAGATGCATAATAGTAATCTCATATGCACAGA
GGCAGCTGCCAGGTGGAGGATAGCACACTGCATGTTTATGAATAGAAATCATTACAGGGA
CTGGGGAGCATACCGGCATGGACCAGTGACACAGAACTTTTTTATCATCTACCCagtgca
cactgcagtacttaaaagttca
>NODE_512_length_540_cov_2.683333
TGAAAAAACAATATAAGAGGTCCCGCCTGCCCTGTGACCATGTGTTTAACGGCCGCGGTA
TTTTGACCGTGCAAAGGTAGCGCAATCACTTGTCTTTTAAATGGAGACCTGTATGAATGG
CACGACGAGGGCTTAACTGTCTCCTTTTTCCAGTCAATGAAATTGATCTCCCCGTGCAGA
AGCGGGGATAAAACCATAAGACGAGAAGACCCTGTGGAGCTTTAGACACTAAGCCAGACC
TTGTCAAATAACCCCCTTAAAGCACCGAACTAATTGGATCCTGGCCCAATGTCTTTGGTT
GGGGCGACCTCGGGGAACCAAAAAACCCCCGCGTGGAATGGAAGTACAACACTTCCAAAA
CTAAGAGCCACTGCTCAAATTAACAGAATTTCTGACCAATTACAGATCCGGCTTAACGCC
GATCAACGGACCGAGTTACCCCAGGGATAACAGCGCAATCCTCTTCTAGAGCCCATATCG
ACAAGAGGGTTTACGACCTCGATGTTGGATCAGGACATCCTAATGGTGCAGCCGCTATTA
AGGGTTCGTTTGTTCAACGATTAAAGTCCTACGTGATCTGAGTTCAGACCGGAGTAATCC
AGGTCAGTTTCTATCTATGCTATGATCTTTTCTAGTACGAAAGGACCGAAAAGGAAAGGC
CAATACTAAAAGCACGCCTTACCc
>NODE_513_length_361_cov_4.290859
AACATTTTCAGCTTGTGGCTGAAGGTCAAGCTACAATTAATACCTTGTTGGGTATGGCTG
GTGCTTTACTGTTGTGCTGGACAAAGCGTGCCAGTGTGTTGCCAGCTTCTTGTCATGTTG
ATGTGGACATAAAGACAGTCAAATGCTGGTGATGACGGACATGTATAAAAGGCCTGATAG
TGGTGCAGGCTGTTGCTTACGGCCACACCACCCTAAACGCGCCCGATCTCGTCTGATCTC
GGAAGCCCAGCAGGGTCGGGCCTGGTTAGTACTTGGATGGGAGACCGCCTGGGAATACCA
GGTGCTGTAAGTCTTTTGCTTTCTCTTTATGACCCGCACAGGATGCTGCTGCTGCTGCTG
CTGCTCCTCTGTCTGTGCACTCTGTGTCTGTCTTTATATGTCCACTTTATGTCTCCTTGT
CTTACACTGTCAATACAGGGAAGAATGTGCACCAACTGGTGCCTCAAACTGCCAAATCTG
GATAAAAGAAGCAAGCCAGCAAGCA
>NODE_514_length_394_cov_4.743655
TGGACGTGAGCCAGGCCAGAGAGGGAAAGAAAGAGGAAGATAGCGAGAGGTTGGGTGTCC
ATTTTAGGAACAGAAGTCTCCATCTTGGCTCACCTCTGCAGACGGCCATCAGCGTCCATA
TTAGGAGGCGTTGAGCACCGAGCGGCTGTACAGAGTTTGGTAATAAGCGCCGGAGTCCAT
CGCGGCCGGACCCGGGCTGTCGTAGATCTGCTTGGCCCCCATTGGGGAGCCGCTGGTGTA
GCTGTTGTAGGCCATGACCTGGTCCTGGTAGGACTTGAGGTCCATCTTCTGCTCGTTGGA
CATGAGGTTGGTGATGGAGAACGGGTGGTTGAAGTTGTAGTGGGGGTCCAGCGACTTGAG
GGCGTCGCTCTGTAGGTCCATGTGCTGCTGCATGGCGCTGGGCAGGAGGTGGGAGCTACC
GGCTAGAGACTGGGAGTGGAGCAGCGGGTTGGAGGTGGAGGAGGAGGCGCCGGAGAGGGA
CAAGGAGGACGGAGGGATGGAGGATGAGgtggaggaggaggacggagggagggagacg
>NODE_516_length_324_cov_2.299383
AGAAGAACTGAACAGAGGAAGTGAACAATCTGACTGAGAGACTTCACAAAGATGGAGAAG
GATCCAGGAAGATCAGTGAGCAGCTACAAACCAGAGAACCACAGTGTCAGCAGTAACCAG
GAGGTCTAGAAGGAACCATAGAACCACTAATCAGAGCTCCTAGAACCACTCCACGGACAG
GGAACTACTTTCACTATCTAGCTGTGAACAACAGACGGCAGCTGCTTCAGACTTGGTACA
GGGGTTACCAATGGAGACCAGAGTTAGTGTGAAGCTCAGACAGTGTGGAGGACACTTCAG
AACATCAACCTCTATGGACGGAGGACAAGAACAGAACCTGGCTGCTGCTCAGAACTGAAC
CTCCAGATGAAActaaagaacatgaagagaaaggttggagttagggttagggttagagaa
ccctccaaagaacaacatcacacaagagcttctacactagaacaacat
>NODE_520_length_335_cov_12.856716
TACACACACATATATATATGTGTGTATATGTGTGTGTGTGTGTATCCCTCCCACCCTGCT
ACGATACAGTAACTGCTGACCCCGGACACAGTGCCATTATGGCAGACGAGGCAGGGCTCC
CCTGGCAGCGGCTGGGGCGGCTGGTTGCTAGGTGGAGAGACATTACCGCGGGCCTCTGCA
ATAATTTATCCTAAGAGCGCGGCGAGCCGTCATGTAGCCCCTGACAGAGAGCTGCAGTAC
TTTATCAGCCTGCCTGTAAATCAGCCATGTGTGGGTGCAGACGGCAACATTGTTTGATCT
CTTTCAGACACTCTAATAATCTGCTCCCCTCTGATTGATACCTTCACACAACAAAGCACA
TTACACCAGCAAACCACAGCAGCCATCGGTGTGTGTGTGCACATGTGAGTGTCTACGTGC
ATGTGCTAACGTCTGCCTGTATGAAAAGTGTCCATGCTTGTGTGTGTGTGTGTGTGTGt
>NODE_521_length_334_cov_3.146707
AAACTGCTAAAATACTTTTAATGCCCACAATGCGCAGCTGGAGTTTTGCTGTAGCTGTAT
ATTATCAAAAGAGGGAATATCACAGATGTGTTGGCCTCCACATCAGCTCTATTCTCCGAT
AATGAACTCCTGCCTCCTCCCTGCTCCTTTGTACCAAAAGCCAAACTGCCCTTTTGCTGT
GTTTTTTCAAAGAGGCAAAGGGGTGAGAGAACACTTGAATCAGATGGCTCCAGAACCCTT
TCGATGCATGAACGTGCTCGGTGCTTTAGATGCAGTAAATGAATGAGGTGATTGAACTGA
CAGAGGCAGTAAGTGTGTGTCAGACCTTCCTGTACACAGTCTGCAGTGAAGGGTCTAGAT
CCTCCTCCATGTGGAAGAGAGGGGGCCTTGTGGAGGATTCCTTTATAGGGTCGggcaaag
ccatgatgcggccatcatctccaaaccacttcttacccttaacaggaaaaaaaataaa
>NODE_522_length_556_cov_5.273381
TTCCAGTGGAGCATTAGCAGAGTTTGTCTCCCTGTTGATGGCAATAGGAGAGGACAAGCT
CTTCCAGGGCCGGAGCTTTTAGCCTCTTTTATGTGTCCTTTCGCATTGGTGTCAGTCTGT
CAATAATTCACAAGGCCAGCAGGGTGGCATTTGGGTGAAATAAAAGCCCTGAAATTCGAG
ATTAGAATGTGATGACGGGCTTTGTTCCATGCCGGTGTCAGAGTGCTCATACGCTCAAAG
GAGGGGAAGATGAATGTTTTTGCCCCGCTTTCCTTTATCACTGAGGGCTGAATTGTGCAT
CTTTTGCGAGTGTGTTTGTGCGTGGCAGGCGAGAAAACCCAGACTGTCTGCTGAGCTGTA
TCTGCGTCTCCAGCAGGGCAGCTGATTTGGTTTGTGAAGTATGTTAATAATCAAATGATC
AACAAATAACAGATGTATTAGTTCATGCAGCTTGAAATGTCAAGGAGGCTAAAAGCGGAA
ATCTAATACAGAAAGCCCAGTTGCATTGTATTATTTTCTGTGACAAACCCTCCGGTCCAA
ATTACGTAGAGCCTCCTACAGTGAGTAATCTTTACAGAAAACGGCGCCAATATTTTGTAA
TTAAGCTGCAGTAAGACAACGAGCGCTGCCACAGATGGAAGTTGCAGAACTCGTATCACT
TTTGGTTTTTTTTTCTTCTCTCTATGTGGAGGTGGATGGG
>NODE_524_length_569_cov_4.815466
GACAAATCTGTTGACAACAAGGTCGTCCTGTGAGCAAACTTTCTGCTTTCTTCTCCCTCT
CCTTCTCCTTCCATCATCCCGCCTTTTGAAGTTATGTCCAAAAGGCTGTTATTATCTGGT
ATTAATAGATGCAGCCCCCAGGAAGACAAAATCAGCTATTGATAATTGCAAGGAGTATAC
GGCAGCTACTGTATCGATCGGCGTGTCCTCCACTCCCCCTGGTACTGAGAGATAAGGAGA
CACACTCTTTAGAGCAATATAATTTCTTTTGACCTATCTGCTTGCTACAGACTTATGATG
AATAGCCACAGTGGCTGAAGTCCTTTATCACCAAAGTTACCCCCTTGATATAATATTGAT
TCTTTATAACTAGCTCGCCACACAAAAATCAAACTGTCCACTTGGCCATCATCATCATCA
ATATCATCACAAAGGCGGGAGGAATGAAGATCCCTTGCGCCTCTAAAGGCGAGACCGCAC
AATCTCCTCTGTAGGCCTAATCTTTATTTTGCTGATGATGAAAGGAAAGGGGAAACGAGG
CGAGGTGCCATTTAAGACGAGGTGCCATTTAATCCGGTATAGACTATACACACACACGCG
CGCGCACACACATACGGAGAGAGAAAGCTGTACAGCTGCTGTGGAAGTAATTCATTTGGT
GTGATTTTTTTCCCACACAGAAAGCTTTTctgtctgatttcaggttttgcata
>NODE_525_length_401_cov_2.785536
TCATGTTTATATTTAGAATTCATATTTTTATGTTTATATTTTATTTGATATTTTTCGCCT
CATGTTCATATATTTTTTAATTACTAAGAACACGAAACACAACATCCAGATGTAGTACAC
TAACATGAATCACGGAGTGCCAGACGCTCAACTGTTAACCCACAGACTGGCTGAGAGAGG
AGGCAGGGACTGACCTGAGGACCAGGGGCAGAAGGGGGGAGGAGAGGGACGAGGCAGGTG
CCGAGGTCCGGTGGGGGATTTTACAGGTAGGAATCCAGAGCAGATGTCCCGGTTATGGCG
GAGTCCGGTAGAAAGACCGGGTGAGGCGCACACAAGCAGCGGAGGGTCCAGAACCGGAGC
ACAGAGGAACACACGGTGAGCACAAGGCAAGCACAGCGGAGGTGAGTAGAACATAGGTAG
AAAGATATGTCCTAAAAAGAAAAGTAAGAATTAAAAACAGAAACGTAAAAATAAACACAA
GTAAAACATAATGTGACTTCAACATGCATGTAAAATGTGATTTTCCTGATAAAATAAAGT
GTCAt
>NODE_528_length_504_cov_2.805556
CCAATGAACTAAAACCCAACCATATCCCTCATAATTAAAAAATACAGTCCACTTTAGCTG
CCCGCTCTCTCTAAAAGTTTTTAATTCCACCCAGAGGACCCCTGTCTCGGGCTGCTGTCA
GTCACGCCGCCACAGTGATGGAGGTGTGGTGGCGGAGGAGGCGGCGGCTCTGGTTGCTGG
GGATGTGTGATGTGTTGTGACAGCGGGAGCCAGGGCTGGCGGGCGGTCACCATGCGGCAC
CATATTGCCGGGCTCCCCGGGGATGAGGGATCAGCATGCCAGCCTTGCCAAGAAGTGCTA
ATAGGCGCAACACGTCTTGCTTTCACACATTAAGGCAAGCGAAGGGTGACAGATCAGAGC
TGTGATACTGCCGCCTGTAAGGGGGGAGAAAGGGGAAGAAAAAAAAAAGGGGGCCACGGC
GCCCGTTTGCCATGCAGTGCAGGCTAATGATGAAAAAAGTGTCGGAGTTGAACAATATGC
CCACCAATCACCGAGCTGATGCCTGACACCAGTGAGATGGAGGTATGTCTGTTTGCACCA
AGCCACTGCAGCCTTCGCCACTGATGCTCAACTCCATATTGTAACTGACAATAAAGCGCC
aagtgttgaaacgggatcaacacttttccaagaagacgtccacgttct
>NODE_529_length_331_cov_2.486405
GTTTTTTTTTCCTGACTTATTGTAAAAGCAGCGCTATAGCCCAGGTTTCTCTGTTCATTT
ACCGTAAGCTGTTTCATGTGCTTGTGAGTGCACATAGCCTCCTGCTCTCAGGAAGGGAAA
AAGCATATTCTTCCATCCCCAGGGGAAATAATTAATCCTTACAAGGCTGTCGCATGTTGA
AATGAAGCGAGTGTGAAGCATTTAGCCCAGGAGGCATTGCAGGCTGTCGCCCGCACAGGC
ACCTGTTGTTGTCCCTGCCCTACATTTCATGAGAGAGCGCTGAGCAGAGGATAACAACAT
GCTCCACTGATGGCAAATGAGACACACAACTGCAGATGCAGGGTTGTGTATGTGCGTGGG
TGTGTATGTATGCACATGTTTCCACTTTTTTTTTCTGTTTTCGTGCATTATGTTTGCATG
CACGACCACTCCAGAGAGTGTGCACAggtgcaggaaaccccctaccttatgagga
>NODE_530_length_453_cov_8.339956
CAGTGATTACAGGGGCCTGCGGGCCTGGCGACGGCTCTGTGGCTGGGACAGGGAGCTTCT
CCCTGGGCAAGGAGATACGCCTGTATGCCCCTTCTGCTGAAGCTACAGGGACCAGGATGT
CAGGAGGGAGAGTGCTCCCTGTGAGCGCTCTCCCTCTCTCTCTTTCACTCTCTTTCACTC
TCTGTCTCTTCCCGTATGTGTCTCTCTCCCTCTCATTCCCGGTCTTGCTGGGTCTGTACT
ATTGCAGTGCTTGCAGATGTGCACAAACAAGGGAGGATTAAAGCAAAACGAATCTAAACA
GACAAATGGAATTAGAGTGATGGGTGTCGGTGGGCTGGTTCACAGTGATAAACATAATGA
TGCTCAGTATGTGTGTGTGTGAGTGTGTGTGTTCCTGTGTCTGGGGGATTATCAGTGGTT
AGGTGTGTGGTGTGTATGGCTGGGTGACTGCTTCTGGGTTTCTTTGTGTGTTTGCCTATC
TGTCTATGTTTTTGTAATTATGTGTGTGTATATTTACTCTGTCTCTAGTTGTGTGTTTGA
TAAATGAGTTATTCCATATTgcctcacaaaaacaagtctctgcgccctctgcatgtc
>NODE_531_length_367_cov_2.212534
CTGGTGATTTCGACAAACCTTTTTTTCCTGAGACTGAACCTGAGCCTTGAGGCTGCTGAT
CTGCTGCTGTGACAGAGACACAGCGTCCTCTTTCTGCTGAGACGCCCGGAGCCTGAGCTG
GAGATCTGCCACCTCTCTCTCCAGTTCCATGATCCTGGAGCGCTCCGACACCGTAGCCAC
CTGCAGCACAAATGCAAAGGGATAGGGTGAGGGCAAAGAGGAGACAGGAGGCCAGAGAGA
AGAGATGAGCAGTGGTTGCTCAACATCATCTGATCAACAGTCCGAAACCCAAATACATGT
ACATTACAGTTCTATAACAAAGGGAAAACCAGTACTTGAGAAGCTGGAATCAGTAACTGA
ACACCCTGAATCCCAAAACTTGTTGGTGACATGCTGACACCATTTATAAAAAACAGAACT
TTCTGAACTACTCAtctgcaacacgccataagactagttgtttcctgctctttccatctt
tatgcttacagaaattctacaaaacacctgg
>NODE_532_length_295_cov_3.274576
AAATCTTAATTTCTCTGGTTCACCACATTCGTAGAGAGGTGTCCAGTGAGCAGGATGAGG
CATGCTGGCAGGCAGACAGAGAGGGCAGTGGGTGGGGCGGGGGGGTTGGCGTGGCTGGTG
GTCTGTTGGGCTGGCTGACATCTCTGTCTCCTCCTCTCTCCCGGCAGTTCATGGCATCAA
GTGGACTTGCAGCAATGGGAACAGCAGCTCTGGCTTCTCAGTGGAGCAGCTAGTGCAACA
GATTCTGGACAGCCACCAAACTAAGCCACCTCCCCGGACTCACAACTGCCTCTGCACAGG
CACCCTGGGTAAGGGCTAGTGGGTGGGGAAGAGTTGAACCGAAAAATTCAGTGAGAGAAG
CAAAAAAGGCCATAAAATTGCTGTTTAGTGCATGGTAGATCAGACAAGGTTGTTGGAGTC
TTTTATTGGCAGGTGATTt
>NODE_533_length_527_cov_3.690702
TGTTGAATATCTCATTGTCCGGTAAGTTAGGCGTTTGTGGTGCTGGCAAATAGAAGTATG
GCGGCGGCAGCTGCTTGGGTAAGAAAATATTTAGTGGTGGCTTCAACTGCTCGTGGGTGG
TGGTGTTGGGCTATCAGTGGAATAATAGCTAGGGTATTAATTTCAAGGCCTATTCAGGCA
AGAAGTCAGTGTGAGCTTGCAAAGGTGGTTATGGTTCCTAGGCCTAAACCGAATAGCAGA
ATGGTTAAGATGTAGGGGTTCATTAGTAAAAGAAGGATTTTAACCAACATGTTTGGGGTA
TGGGCCCAAAAGCTTTATTAGCTGATTTTACTAGGAAGTGGTGTAGTGGAAGCACTAAGA
GTTTTGATCTCTTCAGGTAGGGTTCGAGTCCCTTCTTTCTAAGGAGTTGGAGGGACTTTA
ACCCTCATAATTCACTCTATCAAAGTGGCCCTTTTCTTCAGGCACAGCTCCAGGGTTAGA
GTTGGGGAGGGAGTCCGGTGAGTGCGATGGGGAGGGATAGATGTCAAATTACTAAGGCTA
ATGTTAAAGGGAGAAAATTTTTTCAGATGAGGTGCATGAGTTGGTCGTAACGGAAGCGGG
GGTATGAAGCTCGGACTCAAAGAAATACTACTGAGAGTAGGGCTGCTTTGGTTATTAAAT
TGATTGAagta
>NODE_534_length_303_cov_4.343235
TGTCATGCCTAATGCATGTCCAAAAAGCACTGAAAAACACACAGGGCAACGAAATCTAGG
CATTTGAACATAGTTTAGCACCTAACAATTAGTCTCAGCAACATTGTGTTGAAATCACAC
ATCAATCCAAGCTTTTCTCTAAGAGTGGCCAAACAAGCGTTTTCTCGCCGAGAAAAGCTC
GATTTGGCCATACTTGTAAAAATGAGCTTTCCAGCTATGCAGACACTTCCCCGTGTCCCA
ATTTGCACTCCTCCCTGTGCTGGCATTAAAATTTCACTGTTCTTAGCTTAGTTTCATTGA
AATTATGAGTGCAAGTCCAGTTTTGACACTGTTTAAAAGGAGACCTGTCATGCCTAATGC
ATGTCCAAAAAGCACTCAAAAACACACAGGGCAACGAAATCTAGGCATTTGAACATAGTT
TAGCACCTAacaattagtttcagtaac
>NODE_535_length_598_cov_5.240803
TTTTCGTTTGTCCTAATCTTGCAAGTATCCCAACTCCCCTTTAAGGGTGTGGGTCTAGGT
GATTTAAGCCAATGATATGACTCGGTGTTCTGCAGGAAAAAACGGTGGCATGTGAGGCAG
TGGGTCTTTAAAGGGCTGCTCTGCCCCTGCTCGCAAGCCCAATCTCGTAGGACTTGTTAG
CGTATCACGTGCCAGATTCTTAATGAAGTGGACACACAGGGGCCTCGTGTGCGCATGCGC
GTGGTGTAAAATGTAGTTGGAAATGAGGTGTCCGTCTTGGAGTAGTCGACTTTTAAAAAG
CATCGGCAGCCCGTGATATGACGACTTCGCTGGTTCTGCATCCACGCTGGGCGGACACCT
TGATGTACGTTTATGAAAAAAGCCCGAATGAAAACAACCAGAATAAAAGCCAAACAATGG
AGGGACTGAGCGGTAATTGCCCTGCGACCCACTGCAGGGACCTGATGTCGCACCCCGCGC
TGGGACGACATTCTGGCACCATAGCGACCCACCAGGGCTCCGTGTACTCGGATATTTCCT
CTCCAGACACCGGCCGGCAGTGTCCCGCTCCTCAGACTTCATCCAGCGCATCTTTGAGTT
ACGGTTATCCCTTTGGAAACCCATATTACGGCTGTAGATTATCTCATTCGCACAACGTGA
ACTTGCAgcagaagccctgctcgtaccatcccgcagagaaatatgccgagcccagcacag
cgctgcccacggaagaactgtc
>NODE_536_length_316_cov_8.977848
ATCATTACGCTCCTTCAACCCAACCTCTGCGCTCACCTCGCCTCGCCTCCTCGGACTCAC
CGACAAGCCTGCCAGGCCACAAACAGCTGCTCGTCATCTGTCTTGTCACAACCTGTCCTG
CTTTCGGACATGGGCTCACACATTTTTCGAGTTTTGGTTCTGAATTTCACCATGATCCGA
ATCAGAAATGAGACTTTGTGTTTAAGATTTCACTTCCAAGCTCTCTCTGCCTGTGGGACC
TGCTCCTTGGGCTTTTCATCAGCTGCCATTTTCGACGGCATGCAGTAATTTCATGGCTCA
TTGCAAGCGCTGAAAACCTTTGAAACTGCAAATGTTAACTTTGCCTGGCCTGGAGCCATT
TAGGAAGCGATTAATTTAGCAAACAGAAGTGAGCCACTTTCTCCTCCTAGCCTGCGCATA
ATTTTTTGGGGCTTCTATCTGTATTTGAGTAAGAGTGAGa
>NODE_537_length_316_cov_1.648734
GAGGAATACGCATGAAGTTGGCACAGCATCAGAATGTCTTGAGAAATGTTTTAGTTGTTC
TGTTTGCTCCTTTTTCCACTTTTTGACATGACTTCTCTCTTAAACCCCTCTAAATGTACA
GGTGATAGCGCACAGCCTCGGCTGTTTGGAAAAATGGTATGTAGAACTCAAGAGTGTACT
TTGTGGTTTGTTGTACAAAGTTCGCTGTGGAGACAGATCTCTAATTTGGTGTGTTATTTT
TAACTTTCCACAGTTGAAACTATGTGGACTCTGCTTCTACAGCTATATTAACCTGAGACA
GCACCTTAGTGGCTCACATAGCATTCCAAGTAAAGACGAGTTCCGGCTTCTCCTTAAATA
TGGGAATGCAAGGTAAGATTTAGAAAACATTttgtcatatttatacatggataatctgtt
ttcaattcatggactgcattcatttttcactttctactgc
>NODE_538_length_164_cov_6.756098
AATTCTTTGATCTCAATGTTTACAAACATGTTTTGGCTTCAGAATGTCTTGAAATATGAT
AAATATGAAGGCAACAGCTGTTTCCAGTCACTTTGTGTGACGGACGGGGCAGGAGACAGC
ACTTTACAAAAGTGTGCTTTTCAGGCCGCCACAAGCTGTTTTACAGCATGGGAAACAGCA
AAGTTGCAATTCTTTGATCTCAATGTTTACAAACATGTTTTGGCTTCAGAATGTCTTGAA
ATATGATAAATATGAAGGCAACAGCTGTTTCCAGTCACTTTGTGTGACGGACGGGGCAGG
AGACAGCA
>NODE_539_length_305_cov_1.426229
TTAACTAACCTAGCTTAGCCTACTAACTAAAAATGGGGAAACAGCCTAACAGTTGGTGAC
AAATAAAGTTCAGAAATTGATTGTTCCCAGAAAAAACATAGGTGGGCACATAAACCCTCA
TAAAACCGCAACTTGTGTTTTTTGTCCCTTCAGTTTATTTTCTTAACATACTAAGCAAAC
AGCATATAACATGCTAATTGGTAAACTGGTATGAGGATGTTTTTACTTTTAGACAAAGCC
GGGCTAGTTGTGTCCCAGTGTTTCCAGCCTTTGAGCTAAGTTAAGCTAACCAGCTGCAGG
CATGCAGACATGAGAGTggtattgatctcctctctcaagcaagcttgtatgtgtatttct
caaaacactgaactctttcttgaaggctaaaatgtgtgcctctggactgtgcttccacca
tggctgcactcaaaggtggtgaccactgg
>NODE_540_length_356_cov_1.761236
GAGAAATGTTCATAAAGTACAGTGTAAAAGCACTCATGCTTAAGTATCAAATGTGGTAAA
AAAATAAATAAAAAATCAGCTGATATGAAGCAGTAGAAATGTGTAATTAGCACCAGCTAA
CACTCTGTTCTCATTGTCTTTCGCATATATGGTAGTTGTTTTGTCAAATGGTCCAATTTT
TAAGACATGCACAATGTGAGCATATTTATTCTTTATTGTACCTTTGCCACAGAGATAGAA
GGCTCTCTAATGTAGATTGTTTTTCAGCAGCCTTTCCCATTAACTGTGTCTGTTGCTTCT
GGAGTTTATCCACCTCTTCCTCCAGCTGGCTGCCCTCTCCAAACCTCTTTGTGGCCGAAA
ACAGAGCCATCAGCCTGGGCTTCAGCTGCTCAACGCCTTGGCAGACCTCCTAGAGCAAAT
GGAAATGTACTTGTAATCAAGTCCTCAATAACCACCAAGTAAACCTTTATAATATACAAC
ATATTAAAATAAATTTACAa
>NODE_541_length_385_cov_2.636364
CACAAGGCAGGATGAAGTGCACTTATTAGGTCCACACTTTCTGTCCACAGACCGAGACCA
GAGACTTGAACAGAAGTCAGCGACTGCAGACATCAACATTTGCTTTTAAGATATTAGTAT
TACACTGGATTGATTAAGTGTCTTTGTCTGCTCCATGTCATTAAATTTTGATCTTTTCCC
TTTCTTTCACTGGAACTCCTCTGTTTTCCCCACCATTCGTTTCCTCTGAATCTCTTTTTA
GTGTTGCTGAAACACAGCCAGAATCCAAGTGGGCCACTTACGGACCCCTTAGCCACACCT
GCTCCCCTCTTTAACTTATTACAACCAATTAGGTGATAGGTCAGGGAGGGTCTGGGCAGC
TGAGTGCAAGTAGATAACACTTTCCTGAATTATTCATCCCTCTACCAAGTCTCACCATAC
CTCTACTCTGCTCTCTCACTGTCCAGACATCTCAGATCTGCTTGTTGCTATTCTCTCTTT
GTTGTCTCTTCAGTATCTCTTAACACCCTCCACCCTGGAGGATCCTGTa
>NODE_544_length_461_cov_3.637744
TTCTCTCTCGCTCTCTCTCCTCCGAGCCCCAGCAGTTGATATTGCAACTGGATAGGCCAT
GTTTCCATGTAGGGGCTCTTTTTAGGCCTGCTCTGATGATAGAAAACACAAGTGGGGAAG
GGGAAACGGAGTGCTGGGCGCACAGATCCACAGAGAGGCCCCGGCCCCAGCCCTGGCCCA
GACAACGCTGCAGGGGATTAGAGCACACCCTGGCAGCAGAATGGTTTCACTTAAGAATTT
CAGTAATCACTTTTAGGAGTGTAATATATAGCTGACCTTCGGCAGCGCCACACGACCCCC
CGCTCCCCCAGCCATTTGATCAAAGGAAGCGGCAGTGGCTGTGCAAACAGGCGCTATCAG
TGGACTCCAATGGATTTACTGCCTGCTTCTTCTCTCTTGTCTCCCCTGAGTCGTGTGCTG
ATACATACTGAAACCCAGTTTCATCTTACAGAACCTATTTTTCTCCCAGTACTAATTTAC
GGGCCAGATCATGACTTGAGGGAACTTAAAGGAGGCGGAGGAGGACGAGGGAATggagag
agggagggagagggaggctcaggaggcctcagggaaggggagagtgtggaggtgggagca
gctcg
>NODE_545_length_383_cov_2.443864
ATGCTGATCTTGGGTCAAAATCATATTTGTGTATGAGCAAATCCACAAAGGAGGGTTGTT
TGCTGCAGTACATACAACCTCTATCCTTATATTCAAGTGCTGAGAGAGACAAAGAGAGAA
AGGAGAGCGATATAGATAGTGCTCCTCTCCCTCTCCCTCTCTTTCAGGTCAAATGGCTCT
TGTAGAAATTCTGTCGACAGCTTGTTCAGACGATACACTCCACTTGGCGGCTGGAGAAAG
ATGACCTCCACTGACAAACCTCCCTATTTACTCCTAATTCCCTCCCTCTCTCCCCCCTTT
TCTCTCCGTCCTTCTCTCTCCGTCTCTCTGCAGTCAGACTACCATAGACATCTCTTTGCT
CATTGGAGCAAACTGAATACATTAGAATCCAATTAAGGCTGGTGAAGAGAACTGTTCAGG
CTTAGAGGGTGCAGCCATGTGTGCGTGTGTCCATGTGTGTGTTTGCAAGCTCATGGGTGT
ACGTGGGTTGATGATGTGTGATAGCttatgcccagccaacgtgtgag
>NODE_546_length_356_cov_2.654494
AGCCTCTGCAGGAAAGCTATTCGTAGTTTGTAGTGTTGTGACAATGGCTTTTTTGTCCCA
ACATGGGAGAGTGTCCTCGGGTGTGTTTCTCTCTTATCTCTGTCGTCCTTGTTGTTGTGT
ATCAGCCTGGAAAATGACTTTGGTGATGCCAGCTCACCCCTCACTGCCACTCTCGCTTCG
TAAGCCAGCCTCATCGTCTTAGTCACCAACCCAGGCATCTATCACTTCTCCCTCACCCCT
CGCCACCACCCACTCCTCACTTCTCCCTCCCTCACCCCTTTACGTTTTATATCATTCTGT
GATGTTCTCAGTTGATCTTCAGTGTGTTTTTTTTATTATTTTAAATCAAATACTATATCA
ATGATGATGACAGATGAACAGATGATTGTTAGTAGTACAGATGCGCTGTTAGCCATTGCG
TCTTATGCTTTGACCTGTCATGCATAAGATCTTTTCATCTGTTTCTGACTGAGCATCACC
AACACTAGTCATCTCGAAAg
>NODE_547_length_156_cov_9.685898
AACAAGGTTTTTGACATGGGACATGTAAAGTGAATTTCTTTGACGGGAACGGACTTCAAA
TATGATAAAGACGACGGCAGAAGCAGTTTTAAGACATTGTGAAGCCAAAACACGATTGTG
AACATTGTAGTTGAAAGATGGCAGTATTGCTGTTAGCCTGCTCCGAAAATGCATTTGGCT
GGCTGAAAACAAGGTTTTTGACATGGGACATGTAAAGTGAATTTCTTTGACAGGAACCAA
CTTGAAACAGCTTCTGCCGTCATCTGTATCATATTTGAAGACATTGTGAAGCCAAAACAT
>NODE_548_length_418_cov_5.633971
AGGATGACAAAGAAGGTGGTTCATCCTCTTGAGACAAAGGACCTCACTCACACGCATGTG
GACACACTCTCAAACACACACACACACTCATACACAAGAGCACCGAGGTCTGCTGTCATA
CACCTCTCATTAATTCCTACCTGTCAGCCGGCTCCCCCTACCGTATCGGCCCCCCGAAAG
GTGACAGCTTTCCAATGACTGACAAAGGCTCTTTAGGTGATACAGAAGATCCCTAGCAAC
CGCTGGCTTCTGTAAAGTGCCCCTCAAATGTCACTTTTGCTGCTCCGAGACGTGCGCACT
CACACACCCACACACAGTATTTTTAAAACAGAGGCCTGCTCTCAAGTCTTCAACCATCTT
TGACATCCAGAGGCTATGGATGTCACAGAGGCCTCAGCTCTTAAAGCTTTTAACATCCGA
GAGAGATGGCGTTGTTTGACAGCGCTATTGGTGGATGCTATTGTTGCGTGTCGTTTTTCC
CCCCCAAGTGCATGGGATTTGCTTGTTTTTTCTGTTGTAAGAGGCAGAtaaggaagagcg
agaaacagaaccaaactttccc
>NODE_549_length_435_cov_1.400000
AACAGAATTATCTGGCAAAACAGCTTGCATTGCTACAACTTAATTTTAAGGATACATGTG
ACCTCTTGCTACAGAACAAATTTCTCCTAGTGGTGTTGGTTTATTAGGGTTGCTGGGAGG
CAGATCCTTCAGCTGTCAGGCTGCTTTGCTGTGGAATCAGCTCCCAGATTAAGTTCAGGA
GGCCGAAACCCTCTTTAGTTTTAAGACTAGACTTAAAATTGTCCTTTTAAAAAAAGTGAG
TGTTAGGGTAGATAGTTTGGGCTGACTCACATGAGCCTGGGCCATCCATTGATTATGCAG
CTATAGGCCTAAACTCCCTGGGGGTTTCCCATGATGCCCTGGGCACCCTGCTCTCATCTC
CTCCTTCACTTTCCATACATGTATATGCAACCAGTGCATGTTACTCATTTTGTGTCTTGT
AGTTTTGTCCTCTCTTCAGCTATCTCTAGCTCTGGAACTGTATGTTTCTGATTTGCAGtt
gttgacctttcccaacctcctcagtgtttattgttctcttatgcgttatttgactgtttt
ctatctgctttcctttttctctctcccctttacccttac
>NODE_550_length_314_cov_1.621019
CTGCAGCTGTAACCGTGCAGGCCAAAGTTTTATTAATGCCATCATTACGTTTTATGTGTT
TGGATTGTGATATCAACATGTGGTTTTTAGAGCCAACTTCTCACAGTAAAATCGATGGTT
ATTAAATTTCAAAGGCCACAGAGAAACTGACGTCCTACTTTCTGGGTTTCTTTGAATATT
TCTTATATTTTTGTCTTTCGATCTTCTGCTCTCTGGTTTTACGTTTTAGCAGTTTTTTCC
CCCCTTCCTCCCTAATCTTCCTTGATTCCTCTTAGCTATATTCTAATCCATTCCTCTTCA
CTTTCCTTTTCCTCTCATAATTTACTGCTCTTCTTTTATCTACTtgtcttcttatcctgt
atttctgctcttccttttctatctttgctatccctccttacttcattttcccttttctca
acccttttcccttctttctcagctcctcctttcctttt
>NODE_551_length_293_cov_1.597270
TGGGGAGAGGAGAGAGAAAACAAAACAGGAGAGACATGAGGAGAGAGAGGGAGGCAGCAG
GGGGTGAAACATAAGAGAGGAGACATGAAGCAAACAGAGATGTAATGTTACGTAAACACG
GAACACAAACTCCAAATTATTGCTATGCCTTCGCTGACATTTGAGTCTTGCTCCGGTGTT
GTTACAGATACTATTAACGCATGACTTCAGATTAAATTACCAAAACATTTTATTGTGATT
TCTGTGTATACACGAGCATGTCAGTTGAGGTAAAAGTGACATTTTTGCTTTGGCAATATT
GTGCACGGATTCCAATAAAGCCTTGAATTGAACAAGAGGGTGCACCCATTCAGAAaaaga
tagaaaaaaaataatcaggagaaagtagcaggtggaataaaagggtggcagggaggcaaa
cccaggtttgacagagg
>NODE_552_length_338_cov_1.286982
CCTCTGTTGTATGCAGAAGTGTGGCCATGATCAGTAAAAAAGAGGCTTGATTATGACAAC
ATTAACAAGTCATTTTTATCACTTTGAGTGAATATTGAACTCTGTTGTATATGTGTATGT
GGCCATTAACTGTCGCCTCAACTCAGACAATGCACAGAGACTCATGTAAGACCCCCGTGG
AGACAGAAAACATGGAAAACACAAAACTCAGTGTTACTGCTGTGTAGCCAGGGCTCCTGT
GAAAACGAGAGCACCAACCAGGACGAGGGTAGAAAACATGGAGATCATGTAGGTTTTAGG
TGACCAACTAAAGTCTTCATTAGGACTGCAGGAGCAGCTACAGTGATGCAAAGTCATAAG
TTACCAttatataaacggaatgctgatgtttgatatcatcttaaatattctttcatgaaa
aaaggggaccatatgtaaactgatccagtgtccagtgagaactttaccctcagtcatatt
ga
>NODE_553_length_301_cov_1.036545
TGCACTAAAAATAAACAACTGAAATTTCACTTTAAGGTGTGAAAACCAATAGACATCTGA
TAAAGGGTCAGGGACCTTGTTGAAAAGCTCAGGTACTGTGAGAAAAGTGGCACTTTGACT
TGAATTGTGTGCAAACAGAGGCAAACTATTGCACTGTTGGGTTTCCATACAAAGGTTCCA
AATGACGCAAATGACGGCAAAGACCTGATGACTGTACCTGGATGAGCGACAGGCTGCTCA
TCCAGCACAATGAATTCAGTTACCTTCTGTCATCTTTCTAGCCTTGTCGCTGTCTCAAGG
aaatttctttctccttttaaaagtatgtgtgtgttgcttcagtgcagcctttggtcggtt
taccaaagtaaacctctgttttctggtgactatttactgtttacttgctgcatcaaattg
gttttattgaatgcagctctgtgac
>NODE_556_length_303_cov_1.369637
TGTGCCATAGTGTGATGATAGGTGGGGTCATTCTGTGTTCTAAATTGGGTTTTGTTGTGT
TGTAATACATCACAACTGGGGAGAAATGTATGTATGAGATAAGAAATGAAGAAGAGTAAA
AGCTGAAATAAAGAGAAAGAGAAGTAAGTGTAACAGTTGAATAGAAGAGAACAGAGAAAC
TTAAGACCTAAAGATAAAAGAGAAGTACAAAGGAAATAAAGGAAAACAGAAATTTAAGAG
TGAAGGATGAAAGAGAAGTACAAGGAAAATTCAAGAGAAGAGAGAAATAAAGAGTGAAGG
AAAAGATAGAATAAAGAGATAATGGAAAGAAGCCACAGATTTGGATAAAGCCCTCTGGGA
GGTCGTGTTGGTAAATGGGCCATAAATCCTGAAATTATCAATAAGAGACATTCaggtcag
tgagagactggaggtggagatggtgaa
>NODE_558_length_354_cov_1.415254
TGTGGATCTGCGCTATAAGCTCTCCTGGCATTGATGTACACTAATGTACTCCACCTCCCC
TTGGGTCGACCTGTCTGGACCATCTCATCAGAATCCTTTACATCCATCCATCCAATCTCG
CACAGCCTTACGCTGTCATCATTGTCCATAGTAAAATGGTCTTAGCTGAGAGAGGCTGTT
TGATTGCTCCTGTGCAGCAAAGCGGCCATTCACCATAATATAATATTCCCCCTGTAGTCT
GCACCTGTCTCACTCTGACAAGCGTACATCACCCTGTGGGGTCAGCAGGGTCTCCCATCA
CTGTCCAACCACCTAGTCTGACTGACGCAAATCCTATAGAATTGCCTGTTTTGAACTTGA
GCATACGTCCCCTCTTGACACTTCCAGCGTGTCTCCAGATCGCTAGTAACAATATCGCCT
ATAGAATCAATCTCACCGCTGTATTTGAggcctatggaaaccattgatcagcactttgat
gtcatggcctttcataaa
>NODE_560_length_408_cov_8.681373
GAAGCCGTGGCTTAACAAGGCGGAAGAATGCAGAGGAGGGGGAAAAGAGCTAGCAGGTGT
GAGTGGGAGTCAGCGTCCAAGGCTCATGACCAAAAAGTCAACCTGTGGTAGATGCACCCC
CTGGTATGTAATGCTTCCACTTCATGGCCCACACATGCCATGAGCACACACGCATGCCAG
CACCCAGGCAACAGTGTGTGCTGCTGTTGGCGGGGGCAGGGCTCTCATTGGCAGTGGGAG
AGCTCTATCCCGCTGTCCGTGTTTACAGTCTTCAAGGTAGGGGCGCACAGTACTTGTCTT
TCAGGTGGATGATTAAATGAGTGGCACAACAAGAAGTGAAACAATTAGAATTTCTGCCTC
ATTATCATGGTAATCTTATCAGTGGGATAATGAGGTATTAATGGATATTTAATGTGCATC
TCATAACCCAATCCCTTGGAGAAAACACATAAGGAAATCGCTGTAAATTCACTTAATGAT
GGAAAAGTCCCCCAACGCCATATTCCGAAGAATGAAAAATGGTGGATGCAAATGAGAAGG
AACCAAGGTCAa
>NODE_561_length_342_cov_6.061403
CCGAACACTGCAGACCTTTAGCAGGAGAATGCATGAACAAGCTGAAATGCGGCGCTGCTG
AAGCAGAGATAATGAATCTCCCAGAACGCGTTGGAACTTTTTCCGCTATTCCGGCTTTAG
GGGGCATCTCATTACCTCCCGGGGTCATCGTCATGACAGCCCTTCACTCCCCCGCAGCCT
CAGCAGCCGTTACAGACAGTGCGTTTCAAATTGCCAATCTGGCAGACTGCCCACAGAATA
ATTCCTCAGCATCCAGTGGAAACCCAGCGAAGAAGAAAAGGAAAAGGTGTGGGGTCTGTG
CACCCTGCAGGCGGCTAATCAACTGTGGTGTCTGCAGCAGTTGTCGGAACCGCAAAACGG
GCCACCAGATCTGCAAATTTAGGAAATGCGAGGAGCTGAAGAAGAAGCCGGGCTCATCGC
TGGAGGTGAGCACCAGGGCTCTGCTTCCCCTTCTTTTATTAttatccccttgcactctaa
agcatt
>NODE_562_length_380_cov_3.610526
TGTCTATGGGGCTACAAGCCACCGCTTAAAAACTCAGCCATCCTACCTGTGGCAATCACA
CGTTGATTTTTCTCGACCAATCACAAAGACATCGGCACCCTTTATCTAGTATTTGGTGCC
TGAGCTGGAATAGTAGGCACAGCTCTGAGCCTGCTTATTCGAGCAGAACTAAGTCAACCA
GGCGCTCTTCTCGGAGACGACCAAATTTATAATGTAATTGTTACGGCGCACGCCTTTGTA
ATAATTTTCTTTATAGTAATGCCAATTATGATTGGGGGGTTTGGAAATTGATTAATCCCC
CTTATGATCGGCGCCCCTGACATGGCATTTCCCCGAATAAACAATATGAGCTTCTGACTT
CTCCCTCCCTCATTCCTCCTCCTACTTGCCTCTTCTGGCGTTGAAGCCGGTGCTGGAACA
GGTTGAACCGTCTACCCCCCACTGTCTGGAAACCTAGCCCACGCAGGAGCCTCTGTAGAT
TTGACCATTTTTTCCCTACATTTAGCAGGTATCTCATCAATTTT
>NODE_564_length_308_cov_5.162338
AGGTGCTGTGAGTGGCTCTCCCTCTAGCTGTGCCATTGCAGATTTCCAGTTTCCTGCAGC
ATATGTCTGCGTGGTTAGCATGTGCTCGAAACCCCCTCTTTCTTTTACTGGAGGCAGCCA
GCCTGTGTGATTTATGTGGGGCCCCTGTTCCACTGTGCATACACTGGAAAATCTCCAGTT
TACACAAGAATTGCCTGAAAAATGAGATCTGTGACTACATTCTTTTCATTAGCGGCTTAC
GCTAGCGTGGAGCCTGGGAGCCTCTGAGCTCCTAATGATGCACACGCAGGCCCGTAGCCT
CCCAGCTGCTCTCCGGCTCTCATTACCTACAACATTCATGTCACAAACACTCTTATTTAA
TTTCCACAACAATTAAAAAGGAAAACAGTTGCTAAACTTGTGCTGCTTGAGGCAGCTGAG
AGCTGTGTGTTCAAtggctcaaactaaatgtt
>NODE_566_length_311_cov_1.768489
ACAAAATATGTTGACATCAATGGTATTGTGCGCCAACTGGGACTCCTATTCTCCTATAGT
TTTGAAAAATGTATGCATATCAGGGGGTCATTTTCATACAGGAGGCATCGTCTAACGCTA
CGTCTGCCTCTAACAATGGAAACACAACAAGGCCTACTACTGAATATTTATTTTAGCAGC
TGTTTCTTTAAGCCCTGTCTTGCTAAATCCACATTAACAAACACTTGATCACCCTTTCCT
CTTAATTTACATAGTGGAACTATGAAAGGCAAAAAATTTAACACGCATTCTGCGTCGGAG
GAAGTTAAAAACAAAGTACCTGCAGCTGGTACCAATCATGCGGTAAAACATGAGTAAAAT
CCTAAAGTTTTAAATAAAGGATGTAATCAAGGAAGCTGAAATGTTTAAACTGATTGGCTG
TGTGATCTTGTCTTGCCTCGCTGCAGCACTTTACa
>NODE_567_length_349_cov_4.816619
TCACACACACATTGTAAGGTGAAAGCCAAGGCCAAACGGGACAGGCAGTCATCTTAGCCA
GTCATCTTTAGCCTCAATGGACTCTCAGCCTCAGCCCGCAACTGGACTCTTTCAAATTGA
AACATCAAGGACTTTTGTTAATGTCGAATAAAAAAATATATACCAAAGATAAAAATACAC
ATTTCACATGAAAATGTTAGTCTAGGCTTAATGATTCAGCTAAAACTACACCAAGTAGGT
TTGTAGTAATCATTTATGATTAGCTTTTTTCTTTAGAGCAAATATAAAAATAATTTGGGA
AATTCAAACCTTCTTCACATGGCTCACCGAAATAACTAGCATCCAGGATAACTTTGAAAT
CCATGATAATCTAAAGCCTAACTTTAGTCTGTTTTCCAAAAGCTTTGACTTGAAGATTGT
TGCTCCTTGCCGGCAATGAACCAAAAACCCATCACCTGTGGTCTattatcattcatgagg
agcaaaaacctgc
>NODE_568_length_590_cov_5.225424
TTGATAAAGTTAGTTAATAGCTGGTGAAGGCTGCAGGAAGATTTCTGGAATGAGTCCAGA
AAGTAAAGGAGTTGGTTACTTCCATTTTCATGGGGCAACGGAGGTCTATCCAGTTCAGTA
GCTGGTGCCGTCTCTTCCTTCATCTCCCGGTGCATCTCCTCCTAAGCCTCAGCTCAGCTA
AAGAGAAGCAAAAGAAGAGGGGAAGAAGGGAAGCCCTTATGTTCATGTGTTTTGATTAGC
AGGTAATGATCTTTGATCTAATGCGCTGACTGGGAAAGTGCGGCTCCCATTGAAATCCGG
TGGATGCTTGGCCGACCTGGAGCCAGTGTCACTTCTCGTTAGGGCCTGCGGCTCCATGAC
CTCCCCGTTGCCAGTCCCAGCCCCCTTCCTCACAGCATGAGCACCCTGCGTAATGATATC
AATAGCAGCAGGGGTGCAATGAATACAAATCCGCGTGCAGAATGTTTGGACAAGAATTCG
CTCCCGGCCCTCCCTCCTCCAGCTGCCCCGCTCACCACCGTTCAACCTCTATCCCCCACA
CAAAGGGCTATGGTAGGCCGTAATCTGGATGGTTGATTTtctacaaaaatctgtggttac
cgcaaagagcaaatgccccctgctggttggctgcaactgtttgtgtccgataaagtacga
gattgtatatttttacatccccaccatgaaagttaaccacactgggcctaagaatccgcg
tgcgaaaatgtgtg
>NODE_569_length_384_cov_1.851562
TTTGTGTTCAGTTTCCTTTCTGTCCATTTCTTCTTTGAGTTCCTTTTCTTTGTGACTTGA
CAGGTTCTGTAACAGATGGTACTCTCTGCTGTGTTCTTCCTGTTTCTGTTGTACTTCAGC
TTCATGCTGTTTCTTCAGAGCCTTCAGTTCCTCATCATGTTTTTCCAGCAGAGCTTTTAA
CTCTTTGCTGTATTTCTCTTTGAACTCATTGAACTCTTCGGCTTGTTTTCTTGCTTCTTC
TTCATATTTCTTCTTCATCTCCTCCATGTTTTTCTTGTATCCGTTCTCTAAATCTTTCCT
CTCTCTCTCCTCTTGTTCTCTTCTGTTTCGATCTTCTTCTTTTCTTTTTTGATCGTTTTT
CTCTTTTTCCTGCTCATATTCTTCTTGGAGCTTTTTAAGTTTTGCTTTCTCCTTCTGTTG
GCTCTGTTGAGCATCGCGACCTCTTTTCTCCCaccagtctttcctttccttctcccaggc
ctctcgctgcttcctcatttcctctctactctccaccagctttttatc
>NODE_571_length_353_cov_1.716714
TTGCTTGCACTTTACTGTCGTGTAATGTCCTCTTTCTGTCCCTTTTTCTCTTCTACCTTC
TAGTGTTTGTATGGCTGCTACGTCCACTCCTCCATCATCCCCACCTTCCACCGCAGGTGC
TACTGGCTGCTCCAGGTAAGTCCTCTCCTCCTTTGCACTTCACCACGCTTTAGTTTACTC
GCAGACTCTCCCTGCCTATCCCGAAGAACTTGAATGACCTGCATGATATCAGTTTCCATT
AAACCGAAGCATTTTCTTTTGACAGCCAGCAGGCAGACATCAACCTATCCCTCCACCACC
TCCCTCTCTCTCCTCTCTTTTCTCTCCCCAGCCTCCATTTCCCCTTATCTTTCCCAGTCA
TTCACTTTTCTGATGGCATTGCCCATACACGCCGTCCAGCACGAGGACGGTATCTCAGTC
TGCTAAAAGCTTTGCCATCTCCCCTGTCTAACAGCCACAGTGATGGGCAGTAAAAGCATG
ATGGAAGAGGTTCCCtg
>NODE_572_length_354_cov_1.409605
TATGTTGACCTTTAACCTGTACAATGAAGAGAGAATTTTTATCATTCATTGGTAGGTAGT
CAAAAGAGACAGAGGAGCCAGTGTGGACGGAGCCGTGACCGGGTTGGGGGGATGTGGAGA
AACAAACACATGTACCCTTGCGCAAACTGAAATGCAAGGGTGATTAGATAAGATAAGCAA
TACCTGTGCCCCAGGACACCGCACGATCCCAGGTATTGCTAGGCTAAAGCTAAAGCTGAA
GTTAAAACTAAAGCTAAAGCTAAAGCTAAGGGTAAAGTTGAGATTTCAGTACTTACTAAG
ATGGGTCTTCTTCTTGCAGTCATCTTGAGTAAGGTCTGTTCTCTCAATGTTAAGGATTAT
TGGGAATATTTTTGGTCATGGTTTTGTGAATAAAATTGTTTTTGTCAAAAGTTTCTCCCA
CACATCCTCACAGCCTGGAGTGCAGAGGGACCATTCTGGGAAATATCCAAATTAGGGGTG
GAAAATTCCCTCAAAACt
>NODE_573_length_298_cov_1.540268
TGAAGGAAACTGGCTCAGTTCAGCTTCCCTGTTGATCTCTTTTATCATCTCTCATTAGAC
CGATGACGTTTGACATATAGCTGAATATCAGATGCACACTTTCAAATGTATACACCGCTG
ACAAGCAGCCATCACGATCATATTGATTTTTAAAGCATTATTGTTTCTCATTGTGTACAT
GTGTCCTAATCTGAGAAATGAATGATAACCTCTTCATCACTCTACCCCCTGAGTGTTCTT
ACTGGAAGCCATATTGATTTTGTTAGTCTGAGAGTCCTTGCATTGCTTGGCCTTTACCTC
AGGGACAAATCTAATTGTTTATCTCTGGACAGACTTCTGCCTTTACTCCCTTCTGTCTCA
TTATGTGCCAAGATTTGTCAAGTCAAGTCTCTCCACATTCTCAAATCTCGCTCTACAACA
TGTCGCTCGGCAGAACACTACa
>NODE_576_length_332_cov_5.171687
ATTTTGTTAGTTAGGAGTTAAATGCTGCTGTACAGCTTGATTTTTTAATAAGCTGTCACA
GATGGAATATAAAACAACATGCTATAAAGTGGTTTATTGCTGAGTAATGTTAATGCAAGC
CGCCTACTCTGAATGTCTGTAATCAAAACGATCATCATTCCTGACGTAGAGTGTATCCGT
CCCCTCAGCCAGACTGTGTGGAGGTCTCGTGTAGTATCTAATCACAAAATGCCCACCAGT
TTGCGACCGGCGTTTGTCCGCCCTCTCCTTCCCCTGCCTGTGTTTGCAGGTTTGCATCTG
AATCAGGGGGCCGGTGGGGGCCCGAGCGCTCTCGGCCACGTGGACCAGATTGATGTCATT
GTCTCGGCACACTGACCTTTGCTGTAATACCCACGGCAGACATCACAAACTCTCACATCA
ATTTAGCCCAATTGGATGTGGCATGTCTTGGCTAACTCAATTTGTGGAGAAATGCA
>NODE_578_length_348_cov_1.675287
TGTTATAAATTATACATGTGCTCTTCTTCCAGCGACAAGGCAAAATGTCTGGTGTGAATT
AAAAAAAGGTCTTTGACATCCAGTACTGCTGGGAGCTCTGGGACGTTATGAGACATCTGC
ACAGAATTGTATAACACGGCATGCAGGAGGACAGAGCTGCAGGGAGGGGTCATGGTCTAT
AAGCAAAAAGCCAAGGGATACAGAGAAAGACAGAGAGAAAAGGTTCGGAATAGAAATTAT
TTGCATAGCTGACACTCAAGTAGGTACTGTCAACTAGATTTGAACGTTTTTCACGTGTTG
TGGAATTTAATTAGAATTCGTTTTTACCGTCATTGCACAGTGTACCATGAAATTTAGCAG
CAATCCTGCTGGTGCAGCCACTCAATCAGGCAACAGTTGGTAAAAAAGTAGAATGAACAG
TACAAATTTGAAGACATAAaaacatgctttcaacagagctgcagtaggaggacattagca
accatttctgca
>NODE_579_length_400_cov_3.320000
GGCACATGGCCCTGCACAGCACAGCCAGCGCCATCACAGGGCTGCCGGTTAGTGAAGGTA
CCCCGGGCCCAGTCTCCATTCCCATGCCTATGGCTGTCCCTGAGCCTGGAGCTGGAGTGG
TGGCCCTCGCCATGCCAGTGAGTGGAGGTGCTGGAGTAGGGGCTGGGGTTGGAACAGGAG
TGGGTGTAGCTGCAGAAGCGAGTTGCCAAGAAGGGACCACCTACGTGTGCTCCGTCTGCC
CTGCCAAGTTCGACCAAATGGAGCTCTTCAATGACCACATGCGAATGCATGTCTCCGATG
GATAAGTACAAATAGATAAACTTCTTTCAAAAAGAATGACAAATGAAATGGCACTAGATT
TTCCTTTTCTTATTTTGAGGTATGAAGAGTAATGAGTATAGACACTGGCACATTAAGTTT
CCCAAAAAAAAAGAATTTTTTTTTTTTTCTGTTGTTCTAAAAGAAAAAAAAGATGGTGGC
CTTAAGGCTTAGTAGTTTGATAttgatctactggatggatcctaactacaggcctctaaa
tgta
>NODE_580_length_393_cov_2.450382
AGAGGAAGTCCACGACGAACCAGCTCTTCAGGTAATTCATCTTGATGACCTTGGGGTCGA
GGATGATCTCGGAGCTCTCCTCGTTGACGATCCCCGTCCTGAAGTTCATGACCAGGTCCA
CCAGGAAGATGGTGTCCGAAGCCACATTGAAGACCAGCCAGGTGGTGGTAGTCTGCTCTG
AGAAGAAGGTTATTCCCACAGGAATGATGATTAGATTCCCCATCATCATGATGAGCATTA
TCAAGTCCCAGTAGAACCTGCAGGGCAACACACACAAATCAGGGATGCAAGGGAGAAAAC
ATGGCAGTTAATTACAAAGAAAACGGTCAATATAAAGGGTAGATTACATTCAATTCTACA
TCAACTACTTGAGCCAAACTGAGTTTATCAACACAAATACAATGAACAGGTGAAGGTGAT
GGAAATATAATTAGTTGTAAGGAGGATCACCAAAGTTACTGCAAATCATCCTGAGGGGGA
AGAGGAATGTCAGGAGGAAAagtaagaagattatcaaagtcagcaggattctgggga
>NODE_581_length_301_cov_1.106312
GAAGTAAAAACTTCCAAGTTTATCTCAAATTTACTGAGTCGAGCATTCGCTAACAAAGGG
GTCAGTGTTATTGCAGTCTGCCAAAAAGTGTCTAAATAGGCCTGAGTTTCTGTATAACAG
CTAATGAATTGTTATGTAGCCTGTCTGTTGCCCTAAAAGAAAGGAAACAATGGCTTGATT
CATGCAACGTTGCTCCTGCTCATCACTGCAGAGTTCATCTGGACAGTAAAAGTTACCAGC
TACAAAGTACTTCGCTTAAAACCAGAGGTCTGGCTAGGAGCTGCAAAGGTGGAAAGGTAG
CATTTTGAAAAAGACATCTGAAGTATGTACAGCACTAGTCAAAACTTTGGACACACCTTT
TCATTCAGTGGTTTTTCTTTATTTAATTATTTTCTAACTTGTAGATTCATTCTGAAACCG
CAAACTAGCAGCACCTCAGATTAGa
>NODE_582_length_331_cov_1.673716
AGGAGCTTCGTTAATATTCTCCTTGTGAGCCTGCTCGTCAGGAACAGAGCCGGCAAACTG
ATGAGTGTGTGATTTTCCTCCAGGGAGAGAGCGAGAGCGAGAGAAAGAAAAAGAGAAAGA
GAAAGGGAGAAAGAGCAAGAAGAGTGACTTCAATGCAAAGACCCTCTGTAAGGTCAGAGA
GGGAGAAGAGGCGAGCAAGAAAAGCATCACAAAAATGCAACAGAGGGAGAGAGGGCAAGC
AGGGAAAAAGACAGACAAGCAGGGAGGGGTCGGAACAGCAAGAGACAGTGAGTGAGAAAG
ACAGAGAGAGATGAAGGGAGGGAAAAAGGGATGTGATAAAAGCCATAAAGGGTTCCATTG
AGGCACTGGGTGAAAGAAAAGATTATATCATGCAAGTTGGAAATTATCCCTTTGTTAGGC
ATTTGTGAATTGGCGGAATGGGGGCAAGGCAATTGGCACCAAACCCCCGAGCGAa
>NODE_583_length_153_cov_3.267974
TTCAACTACAATCTTCACAATCATGTTTTGGCTTCACAATGTCTTCAAATGTGATCAAGA
TGACGGCACAAGCTGTTTCAAGTCCGTTCCTGTCAAAGAAATTCACTTTACATGTCCCAT
GTCAAAAACCTTGTTTTCAGCCAGAAAAAAATTCATTTTCCGAGCATGACAACAGTCAAA
CTGCCATCTTTCAACTACAATCTTCACAATCATGTTTTGGCTTCACAATGTCTTCAAATG
TGATCAAGATGACGGCACAAGCTGTTTCAAGTCCGTTCCTGTCAAAGAAATTCActt
>NODE_585_length_306_cov_1.781046
GCCATTTTTTTTTACCAGTATCTTTTTTCCACACCTTCCCCTTTCTTCTGAAATCCCCTC
TTTTTGGGAAAAGGGATTGTTGAGATTTTCTTGCCTAAAGGTAACAACATCCCCACTAAC
AATAGCAAGACAAATCCTTTGGCTGTAGCTGTACCTTGGTTTCTCCTCACCTTGGCTTTT
CTTACTGACCATCTGCCCTTCCGAGTCCTTTCCAATTCCTTAACAGCTATTTGGATATCT
TTCACCTAACTTTACTCAGTGTATTTTGTTCCACCTCGAGCAGTTTGTGGTATTTTTTTT
GATACTCATGCATAATATTCCTTCCTCCCAGTGTCTCCACTAAGAAATTTTTCTGACTCC
AGCGTTCTTCAGAGTGCTCGTACGTGGGTCAGTCAGATAGCAAGAGGGGGCTGGAGGTtt
tttttctttctttattttttctttttggga
>NODE_586_length_450_cov_1.446667
CACATTTTTGTGGTTGTACACCTAGAAATAATGCCCAAATGTTGAACTGTAAATGGAGTT
TCTACTGTCACACTCAGAGGTGTCTCAGGGAGAACATTGGACACAAACAAGCTGAACTAT
GGCGCAATGATCAGTGCAATGATTACACATGGGATTATTGGCACCAACAACACAATCATT
GCTCCCCACTCGCCTTACTCACTAGATTTGGGTTCTTGTGATTTCTTACACTTTCCCAAA
ATGAAATTCATATTGAAGGGCACCATTTTAAAATGGTTTAGGAATTGTAATACTCCTCTG
TAAGGTCTTCCATAGAGCATTACAAGTGTGACTGTAGCATTGTGTATGATGAATTTCAGT
GCAAGGAGACTACTTGAACAGAGATGCTGGCTAAATTTAAATCAGGCTAGTTTTTGCATT
TGTAGAGGCACAGAAACTCATACAGTGGTGGATGAAAGTAGGAATGGAAAGATGGAACAG
TGAATTAGACTGAGGGATGAAAGAAGTAAATAGAGTACAGCTTAAATTATACCTCTGAAG
GTTGCATGTaagtgaacatctacaatttctttgggacatgctgtgctgactgga
>NODE_587_length_295_cov_1.061017
CTGTTAACTCTCAGAACCCAAAAACGCATCACAACAAAAACTGCCTGTACTATAAAATGT
CAGATTAGTTTAGTCCACAGCACTGTTATTTAGTGTAGATTTTAATATAACAATAGTTTC
TGTCAGATTCAACTAAAAAAATGTCCTTTTTTGTTGTGTATTTACATTTTTTTAAATTCA
AATTTAAAGAATTATTGGATTTCCAACTTTCTGACAGTCCTTGAACTCCTGTAGTCCTTG
AATCTGGTAGCTGTAATATTCATCAAAATCACTTTATTCTACACATGTCATTCCAAAAAT
ttgttaaaaattaaccatttatccgaatcaaattctgtaaaaaaattaaaattctgtttt
gctaggagcaactgtgaagcctcgagtgagacgactgtgattaacactcgcatggggaaa
attcaaggacttcagactg
>NODE_588_length_324_cov_3.459877
ACAATAACTTTATTTTATTTTTCTCCCTCGCTCCAATGGACAACATTTCAACCCTTACCT
CTCCATTCTCTTTTTAATGTGTTTTTTGTCCTCCTCTGCCTTTCTTCTTTCTTTTTTTTC
CCTGACTTCCAAGGTCAGACAGGACAAACAATGCCACTGGTGTCTGTCTGAATGTGGCTC
ACTACCCACCACCACTGCCGTTGTTGCCTTGGCAACGCACTAACCATTAATTTTCAATTA
AAGCAGACAAAGAGATGACAGCTCAGGGTCCATGGAAGATGTCAAGAAGCAGTATTAATA
TACGACAAGTGAGCATAATTGTGTGTCCATTTTCCTCAGCTCTCATCTATGCTATCAGTG
AAATGTGAAAGCAGCAGATAATTTGAGGGTGTGGGAGACGCCGGCCACTGTTTTCTTTTA
ACCAAGACGCCTCTGATGTATCTTTCTGAGAAATATGGCATTCATCAT
>NODE_589_length_291_cov_1.412371
TGCACATGGAAGCTTCTAGTGTCCACTCAGCTACTGCAATAGGTCTGACAGCTGTGAGAC
GAAAAATTCTCATCACCTCCTTACAAGCTTTTTTTTTTTTTATCAATGTGGCTAAGCTGT
ACTAAAGTCATCATTTAGTCAAGGCAATTATACAATTAAGCAATTAAACCATGATAATTA
ATAATATTGTAACATATTAAGGAACTGCTCTAAAGTTTAAGTGACATTTGAAAGATCTGT
TCGAACAATAAAATGCAGTGGACTGACGACTAAAACACACAAGTTGAAATGAATTTTGAG
GCAGTGATTTGTATCCTTACACATCATATACGACTAGATCTAATACAGTGGGTAAAAAGT
AAAGGTCTCACTGAGTGATATATGCACCAACAAAGAATACCCTTATCATTAGTGGATGGG
AAAGACAGCAGAACg
>NODE_590_length_402_cov_1.442786
GGTGTCTAATCGAAATGCATGTATTCTTTAGGTCTAACAAACACACTGTTAAAGGTTCTC
TGTGCAGACCTATGGACAGACCGGAGCAGACCAATGAGTGGAAACAGACATAAAAAGGCC
GGAGCAGAGCAGACAGGAACAGAGAAGTAGCATTACAGGAGAGCCTCACAACAGCAGTGG
AGTCTTTGGCACTGAGCTAAAATTAAACAAGTGTAACAAATTAAGCAATTAATAGATATA
AAATACCTTTTTTTAAATTCTTTGGGTTTTGGGGAACCAGCTGAGTGCTGGACTGCACTT
TCGCTTTTTTCCAGTGCATTAAAACAGGTCACTCTTGGTTTATAAGCGCTTACATGGCCA
AGGGTTTCAAAGGGAGGGACTCACATGCACAAACATGGCTGCCAAAACATAGAACAGAGA
AGCTAGGACAGAGGGACTGTGATTTCATTCTGTGCAAAAgatgtcattactccactgtat
ctttacaaagcaaatagttgtttatttctatactaagactaattttgtgttcaaaatctt
agttac
>NODE_591_length_312_cov_1.006410
CAAGAATGTAGATATCAATCAGGGTATAAACAAGACTACGAATTGACGTCGGTGTTCATC
AACCCAAATCTGAATTTTTACAGTAAACCTGATTTTGAGAAAACATTTTATATGTTTTAT
ACTGGTCCATGACAATGGAATTATTATTATTATTATTATTATTATTATTATTATTATTAT
TATTATTATCATTATTATTATTATTATTATTATTATTATTATTATTATTATTGATTTTGT
TCAGGTGGTGACTTTTAAGAAATTCATCCATTTAACAATAAATCTTTTTATACAATTTTT
aaaaatatatttagattattatatttttatattattatgtttttacacattcaaagcgaa
tttgattattttttatattacttttttttcgatcaacttttgtctgttctaaattgcagc
tgtgaatttgaacatgcaatatttaaatctggaaaa
>NODE_592_length_412_cov_1.327670
TACCAACTTTCTTGGTTGGTTGCACCAGCAAATGATTTGGTCGCCCATCCCCTTATTTTG
TTTCAGAATTGCCATAATTGCTAATCCACCATGCATGTGGATGAATAGCTGTTTTTGCAT
AACCTAGTGTTGTTACATTGGCTTTCAGTGATGCAAAATGTAATATTTGTAAAAGGTTTT
TAATCTGGAAAATATTGTCACCACTCCTCTTCTGATATCACTTCTAAACTAGGCCCAGGT
TAAGCACCACCAACAGGTGTGTGATCAAAAGGTCGTTGGAAAACAGTGAAAAGAACATGT
ATACATTTTTATTGGGTACACTGTTCTCTATTAGCAGATATTTCTATGAGTGGATCGCAT
TTTAAATGTCAATATCACAGTCAATCATGTTTATATAGTCAAAACTGATCGCTGTTAAAA
TTTTAGCCATCAACACTGATGTGGGGGCTACTCTTGCATCGTAACTGACTCATTCGAGAT
CTCTGtacctgcacctgaacactttctatcaccagtcgctatgttgggcctcttcctctc
ctccagcctcctcctc
>NODE_593_length_503_cov_5.815109
TCGGTATTGGTGGCTTTCACCTGGAATGTTGGGGCTCTTTGCTCTTCCTAACTTTGTTTT
CTCTGACGCAGATTAGATCTGCCACCCCATTACAGATTCATTTTCCTAATTTTTCATGTC
TGCGCCGCTCCCCATCTGCACCGGGCTGATAATTGTGGGGACCAGCCCTGGTGATTAACA
TCAGCAGAATTAATTACGCCCGCCATTAAGGCTCCAGGTTGCACACAATGATCAAGAGAA
ATTAACTTTCTCCCAGGCCCCTAAATCATCTCACCTTCAAGTGGAGTGATGGCAAAGAGA
CAGGCCCGGAGTCCTGGACCCCGCTCAGCACCTTCTTAACCAAACATGAGGTGCGCATCC
TGCCTCCCACCGAGGAGATTATAGCGGCGGCTGATGGGTATCAATTACGCCACCTTATGT
GGTGGGATGAGCGAGAGGTGTCCAGGGTCTGGTGACTAATGGACCTGGGTTGGAGCCACC
CTGCAGCTGGAGACCAGGGAGCTGACTGTTTCTCTGGCCAGGGAGTACCCGACAGATGCT
GAGAGCCTCAGTTCACCGGCCTGACACACAGGTATATATCTGCACAGCACATTTGACTAT
GCACTCTGGAGTAAGGGTGGCCATGTGATTGTGGGTTTGTTagaaac
>NODE_594_length_356_cov_4.137640
GGGCCTCGGAGCCGAAGTCCCCGACGGTCACGAGCTGCTCCCTCTCGAGGCCGCCGCTGT
TGACGGGCCACACATCCAGCACTTTGACATTCACACTGTAGGGCTCCCGGGAGGAGACGT
TCTCCGGGGAGGAGCGCACCTCGCCCTCGATGACCACGGCGGATCGGTACGCCTGGTCCT
GGAGGGAGTTGAGACTCGGGGCGTAACAGGCGAAGGAGACCCCGATGACCAGCATGGAGA
AATGCACTGGATCAAGCCTCATGCCGTCAGCCTGTGCTGTGCTGCAGTGCTGCTGGGCGG
CGGAGCGAGCTGGAAGAGAGAGACGGCGGCGAACGGGCTCCGGCGGCAGAGCGGGCAGGG
CAGAGCGGCAGACCTTGTGGAAGTGTCCATGCCATCTGTGTCTGCCGCTGCTTTCCCCAT
ACGGCTGCTGGCGTCGGATGGGGGGGACACACACCAGCCTAGGAACCGGGAACGGCCCGC
TTGTGCATGCTTAAAAATGt
>NODE_596_length_291_cov_1.079038
GAGGAACAATCAGAAGTGATGGAAACTTTAAGAGTGATTTGAAAACCAAAAAACATGGAC
CGAGTGGGTTTCTGTTTTAATGTTGCTGTCTCTCCATTAAATTTGATTACCATAACCTCA
TACATTGAAAGTGTGGGGACCAGACTTGCTTTTTTGATCCTCACCTGACAACATAAATCT
TTTAATTTTTGTGTGAAACCTTGGTTTAAGGTTGGAGTTAACTAACGGTAGGGTAAAGTT
AGGGTCAGCTCAATAATAGAATTAGGGGGTTAGAGGTCAGTGTATTGTAATGAACTTTGA
aatgatgtaagtccatgtaatgtcctctgaagtaatagaaacatgactgtgtgcatgtgt
tcatgtattgcacgtacacaaccttatttctataaccttgtgtttgtctctgtgcttctc
ccacaataatcaaac
>NODE_597_length_291_cov_1.075601
AGTTTTAGCATCGTACGGCCTGACTCTCTTCTCTGAGCTCTGAAACTTTGAGAATGTGGT
GATATACCAGAGGTTAAAAGGCTAATGTATATTCCATTGTCGAAACAGTTTGTTATTACT
CAGTGAAACCAATGAAAAGAATTATCATTAAATCTGTTTTCAGTTCACTTCTCCATCATT
TATGTCAATTTTCCTTAGTCTCCACAAAGTTTCGTGTGCTTGACTCACATTTAGAGCACA
GATACACACATTGTCCCCTTCAATTTATAAATCTCAGCTTTTCCGTTGGAAGTGGCGTAt
gcacctttgaagccctgttgtacaaatgaggccccagaacataagacatcaaaccattca
ccacatgagaaatggcccttagagaatgaacaatggaaatgttggattgcagaggctata
atatataatcaccta
>NODE_598_length_312_cov_1.112180
GGAACTGATCAGGGTTTGTGAAATATGCCTGCTTTTCAAAATATAATACCTATGGATAGA
TTGGTCTGGGTAGATTCATCCTAAATTACCAGCACAACAATTCTCCACACAAAAAGTAAC
GAAGAAAGAGGTGAGGGAAAGCACTGTATGTCAAAATAATGCAAACATTGTCACTGCATA
TTGTGTGTGCTTGCAGGGGAGAAAGGGGACCTAGGATCTATGGGGCCCCCTGGTGCACAG
GGCCCCCAAGGAGAAACCGGCACATGTCCTGCCTGCCAAAGTGTCCCAGGTGAAAAAGGC
GAAAAAGGTCAACCTGGTCCAGCTGGAGCCCGGGGCCTGCCTGGGGTGAAGGGATCTGAG
GGACCCAAGGGTATGAAGGGTGATAAAGGGGACTTAGGCAGACCTGGGGAACCGGGTATA
ATTGGCCAGAAGggtgatcaaggtgagcaggggatg
>NODE_599_length_310_cov_2.680645
TTGATCACATTTGAAGACATTGTGAAGCCAAAACATGATTGTGAACATTGCAGTTCAAAG
TCCGCAGTTTGACTGTTATCCTGCTCAGAAAATGCATTTGGCTGGCTGAAAACAAGGTTT
TTGACATGGGACATGTAAAGTGAATTTCTTTGACAGGAACGGACTTGAAACAGCTTGTGC
CGTCATCTTGATCACATTGTGAAGCCAAAACATGATAGTGAAGATTGTAGTTGAAAGATG
GCAGTTTGACTGTTATCCTGCTTGGAAAATGCGTTTGGCTGGCTGAAAACAAGGTTTTTG
ACATGGGACGTGTAAAGTGAATTTCTTTGACAGGAACGGACTTGAAACAGCTTGTGCCGT
CATCTTGATCACATTTGAAGACATTGTGAAGCCAAAACATGATTGTGAAGATTGTAGTTG
AAAGATGGcagtttgactgttatcctgctcggaa
>NODE_600_length_301_cov_1.036545
ACATCTACATGCCTAAATGCATTGAGTTGCAGCCATGTGATTGGCTGATCAGCTATTTGT
ATTAACATACAATTGAACAGGTGTACCTAATAAAGTGGCCAGTGAGTGTGTGTTGTAGTT
TAGGCCCCAAATATTATCTTAGTTCCTCCAGTAAACCTAATGAATTGACATAAGAGGACA
TTTAGGTTAAGATACAGTGCTAACAGTTGGCCTCTATGCAGTACAGTAGCTGCAGTAAAA
GTAGAAGGTTACCTTTTTGAGTAAAACACATTTTTTTAAGTGAATCTTTGCTGCTACTGc
tctctttgttgctgcttcccttctatgtgttcatgaatctgcaacctagcaaccaaatct
gcagcttatgcctttacatcatgagttggacacccactaaaagcagagcagaaatgaaga
gcagccttaagttagacgccgtttg
>NODE_601_length_292_cov_1.041096
TCTTCAACACAGAATAAACCAATCATGTGCCGCCTACTTCAGTCAAGAGGAACAGGTTGT
TATAATGGAGAGCTATGAAGAATATAAACCCAATTATCTTGCTCCGTAGTACAGCCCTTT
GGTTATCCTCTGTGTTTTATGCTACAGGGCTATGAATTCTGGGTAATTCCCTTCGGCAGA
GTCTGCAGATTCGATAAAATATACATATAGGGAGAGAAACCTTATGGACTTAATGATTTG
ATAGTTGCACAATCCTGAACTTGCACTCAATTAGCAGAAACACCTCCATGAGGGGTGTct
aacaagcattgattgttcagtcagacatgcaattgtgcctgagtaatcagatgagaaaat
ggagcgagaaaaaacattcagagctacccttctgtgacaaagttgcgaacaatctagttc
tttctcttttttctgt
>NODE_602_length_293_cov_1.006826
GCACAGAAGATCAATCTGAGGCTCCAAACGTGATTAATGTGAAAAAAAAAGAAGAAAAAA
TTAAGTTCTGATCCAGAAATCTGTTCTCAGTTGTTCTCTAATGTTGGATTTCTGCTGAGA
CGCTGGATTACGTAAAAATTTATTGAAATTATTGAGAAGTTTAGAGGAAAAAAAAATCTG
TTTGGTGGAATCTGAATGATGCGACTACACTGGGATTTCTGTAAGAGGCCACAAAAGTTG
TATTTTAAAAGGAGGTCATTTTATACACCTTTAAAAAGATGTCAGATAAATATAATGGAG
cagaaaacacagtgttttactataaaaacatggtggagtggaacgaagaagcaacatacg
atggaaataatatttgcatgcggagctgcgaccggtttcaaaccaaacaaatatttcatc
aacgtcgaggttatcgg
>NODE_603_length_300_cov_1.010000
CAGCTGCACAAACTGTGAAACCAGAGGAATCCCTGAATCTACAAACTGCTGACAGACTTT
CACACGTTAATGTTGAGTGAAGATCAGCTTCATCCTGGTCTCATTGTTTAACTCCTGTTC
TAGTGATGGAAGGAGAACTTCCTTTAACTTGTGTGTGATGGAGAAGAATAAAGGGCTCTG
GGTGAAACCATGACTCTGAGATCTTCAGTTCCTTGTCCTCTGTCTCAGCAGACAACATCT
CTGTTTCCAGGAGCTGCTCCAGAACAGAACCAGTGAGTCTGATCAGAACCATGAATCAgt
gtgatgaagatcttcagaacaactaactctgagctgaacattcagcagcagtgaatcctg
atcagctgtgttccatcactgaagcattcatctcaatcattaccctctaatgtgagttca
gggtccttctgaatgttctggtag
>NODE_604_length_370_cov_1.394595
GGGTCGCCTCTCTGTGGCTGCGTGTCACGGAGGGGAAACTCTGACTGTTGTTTGTGCTTA
TGCACCGAACAGCAGCTCGGAGTACTCAGCCTTCTTGGAGTCTCTGCGTGGTGTCCTGGA
AAGGGTGCCGTCTGGGGACTCCATAGTTCTCCTAGGGGACTTCAACGCTCATGTGGGCAA
TGACGGTGAAACTTGGAGGGGCGTGATTGGGAGGAACGCCCTGCCCGATCTGAACCCAAG
TGGTGCTTTGTTATTGGACTTCTGTGCCAGTCACAGATTGTCCATAACGAACACCATGTT
CGAGCATAAGGATGCTCATAAGTGTACCTGGTACCAGAGCACCCTAGGCCAAAGGTCGAT
GATCGACTTTGTAGTCGTGTCATCAGACCTGCGGCCGTATGTCTCAGACACTCGGGTGAA
GAGAGGAGCAGAGCTGTCAACTGATCACCACCTGGTAGGAGTTGGATCCGGTGGCGGGGA
agtctgctggacagacctggcaacccaaacgtgt
>NODE_605_length_299_cov_1.775920
AATCCCATCGCATACACTGTAACTACAGTTCCCAGTTCACCTTTGGAATGCCCTTGTCTA
TTCTGATGAAGACATGAAAGAGACAAGTATGCAGACTGCTTGCAGAAACGTTCCCTCCTT
GTTCTGCACTCACCTCACACCTGCACAGACAGACACATAGGACAGATATGCGCGCACACA
CACTCTCTCTTTCTCTCACACACAGCTGTTTGGATGTGGGTTGGCTCTCACAGAGATGTA
AATCGGTTGCAGATCCATACTGGCCCAGGGCTCATTCACTGATCTATTTTCTGCTCAGTT
GGCTTTAAATGAAGTTAAAATGACTCATTAAAACACCCACAAGCTTTGGGAACTCTGAGC
GCTACAGCCTAAATGTGGTCCTCTTTCAACTCTTACGATGCCTCTACACACAGACActgt
gccactgttcccagtgcagcaca
>NODE_607_length_335_cov_2.964179
ACCGGAGGATCAACAACAACGACTGCTGGTTCAACGGCCGGAGTCGCAACAACAACAAGG
ATTCCTTCTACTACTCAACTTGGCTCACCCGCTGTGGATCTCCGAGCAACTTTAGGGGAA
CCGTATGTGGAAGAATTCAGCGACAGAAACAGCACACAATTTAGGAGTCTTGAGGCAACA
GTCGTAGCATTTGTGAGTGAAATGTCGAAAGTATATCTTTCAAGGTTTCGCACTTGTGTT
GAAGTTCAGTGCAATTATACTTCATTTGCTATTTGCTTCCTTCTCACAGTGTGATGCCAT
CTTCTTGGCCGAGTTTGAATCCACTTTCATTGGGACTTTGGTGCTGGGCTTTAGGTAAGA
TTTGACAATTTGACAGTCCGACTCACTTGCGTTGTGGTGGCGGTGGTCGCTCATATTAAA
ATGTTTGAATCAGAATTAGCACAAGGAGGAAACAATTCTGAATATGCATGAGGTGTGAc
>NODE_608_length_291_cov_1.512028
AATGATACTGAGGTGCAGACCATTATGTCGTGCAGAATGGTCTGGTTAAGCAAGAAGCCA
GACACTCTGGTGTGGTCGTTTTAAGATGCTGTTGAAGACTAAGTTAATCCTCTTCTTGTC
TTTTCAGGAAACTCCATCCTCATAAACATATTTGATGCCATTTTGAAACCTGTGATGCCC
ATCTTGAAAAAGTAAATTTGGTGCCAACGCTCTCCCACAGTTCAGGCATTTGTTGTATCC
TGGTCTATGAAACACTCATGACTGTGGTGTGTATTCCTCTGCAGGAAAGTCAACTCTTTC
CTCAACAAGATGAACCCAACAGAAGTGCAGATGGCCGCGTACATCGACACTCTGCGGAGC
AAACAGTGGCCGGACGTTGCAGCTCCTCCTCCTCCTCCCcgcagcgaagaggaaaaagac
gagaccagggaccga
>NODE_609_length_305_cov_1.216393
TTTATTCCAACAGAAAAAACACAGAACCATTACATAGATCTAGTTGAGGTGATATTGTCA
AGAGTGCGAGGTGGAAGCCCAGGTGCAGACACAAAGAATGGAGAACGGTGGTGGAAAAGA
AACAGTTTATTAACAAAAGCTAACAAAAACCCAAAAAACGCTGCAACCAGAACAAGAAAC
TAAAACCTAAGGGGACAAACTCAAAACCTAACTACCGGGGAAATAACAACAGGAGACAAC
TTAACTGGGGAAGAGACACGATGGGAGTGGAGCCAGCGAAGGTGGGATCAGGACTGGTGC
AGGTATGGTGGAGAGGAAGTGTCAACGACGCAGGGCGAGGGACCAGGCAGGTAGGGTACG
GGACCAGAGGCATGACAGGGAGCGACGAGACACAGAACCGGGGTGGTGTGGACAATGTTC
CAGCAGTGActgggtggcagaggagagta
>NODE_610_length_292_cov_2.006849
GCTGCGATCGGTCGCTGCTGTTCATTCTCTGTTCAGCTCTGCTTAAACTAAGGACTGAGT
GATATCAGTGAACACTGATCTGTTCTTTATTGATCCAGCAGACGATGCAGATCCTCAGTC
TGAGGGCCAGAGTGATTCTGAAGGAGGGAGTCTGGATGGAAGGTCAGATGATGGAGGAGA
AAGTGATGGGGACAGCGATGGACAGAGTGACATGGAGAAGGAGGATGAGGAGACGAAAGG
TGACGGTAACGCCAACGCCGGATGGGCGGAAGTCATGGCGAAGATCCTGGGGAAGAAGAC
CTCCGAGAGCCAGAGCAGCATCCTGGTGAAGAACAAAGACCTGGACAAAATGAAGGCGAA
GGAGAAGCAGGAGCAGCTGGAGAGGAGGAAGCAGGTACAGACTGTTGTATCTCAAacagt
ccagataactgaacac
>NODE_611_length_291_cov_1.247423
GAAACAAACAGAAATATGTTTTACCAAAAAACTGACAGAAGTGGCTTTTCACGCCTATTG
ATCAAACTGTAGTGTTGCCAAAGAAAGTGTGTGACCATCAGAGATAGAAAAATAACATCC
AAACAAAGTAAAATGAGAAAGAAGGAAACTCTAATTTGACTTGTGTACATTAGTCTGTCC
TTTCCCTCAGCATCACACCTGCCTCTTCCTTATAGAAAGTGTTTTCTCCGGAGTTGGACA
AGAAGAAAACTTTGTCCATTTAGCATCGCATTAAAATTTCCACTTCAGAATTCCAGTCTG
TGTTCATCTTTCCATTGGATCCTTTAAAAGGGAGAAAATACAGGCAAAACATGTCAATCC
TAATGTCCCCTCTTTTGTcttgtctcgtcacagtgagacacgagttgaaagctggaagta
gttagtagtgaccag
>NODE_612_length_304_cov_1.217105
AAAACCATCGAGTTCACACCCCTGTGTACACAAAAACACGGCAAAACACTCAACACACAC
AGTCACCAAACGGACTGAGGGGTATCGACCCAATGGAAAAAGCTATTCTCTGCACTCACA
GCGATGCAGCTCCTCTGCTTGTTTTAACTTGCTGAATGATCAGGTTGGACACATAGGAGT
TAAACTCACAGTTATGCTACTTTAGGAGTCTGCTGTAGGTCCTCATAAACATGCAAATCT
TTTTTGTTTGTTACGCAGCTGTGCAGGAAGTCTGACCAATTGGTTTTTTCCACTGACTCT
TCATTTTTGCCATTAGGGCTTTTCGGTTCCAGCAGTTTCAGTGATTGTTTTACATCCGTA
ACCCTTGCCAACCAAcaccagcaaaagcaggtgtgacccagacattggtaaccaaacaaa
gacagctgcgtcatccccagagctcact
>NODE_613_length_296_cov_1.054054
GAAAAGAGGTCCGTATTCTATTCATGCTACTCATGGATCCTTCAAATCAAACAGAAAATT
TAAAGCATGGTGGCTTTTTTACTGGATGTGTCCACAATATAACGTATCGGTCCAAAATGA
ATCCTTTCCAACATTGAAAAAGGTGATATAAAGTATGCATTTGAATTAGTATCTATTAGG
AATGAATTACTTTAATATAAAATTTCTCAACTTGTGTTTTGCCAGATTATGTGCTCTCAG
GATTTGTAGGCTGGCATGTAAAATTCACATAATGGTGACTTTCATGTAAGACACTGGACc
ttatagcccatttagatgacttataggcattcagtatattagttccatggtactggtggg
aaatagaaggcctaccttatgaggtaattgttatttttttatgcaaaagatatctgatta
tcttcaggtttaagtaatcc
>NODE_617_length_331_cov_1.178248
TAAGTTATTCCACATTTCTTCCTACTTGTTATTGTTGTCATAGATGTGTTTCATTTTGTA
AAGCACTTTAATGCTTTCTTTTTGTGTATCACTGTGGTCAGCTTCTGTTGAGTTTAAATG
TGGTATAGAAATAAATTTCACTTGTTTACTTACCAAATTTCAGGGATACACACCAAGGAG
ATAATGCTCCACTCTCATGGCAATTTTTAAATATATAACATATTTTAAGGCTAATCCTTC
TTAACACCTAGATCAACCTAACTTCAACAAATACTTACCTTTAAGGCTTTCATGCAGGTG
CCACTGTATGAAAATCTATCTGTGTGAGTGTCTATCGTGGGGAAGGGAGCAAGAAAATGG
ATCACTAAGAAAAAGCTGAACCTCAGCAGGCATACTAAAGCAAGATGCCTTTTGTAAACA
CTCTCTACCacagggctctactacagctctaatttggccaaatccactctgcaat
>NODE_618_length_305_cov_2.213115
TTCAGCTCCGTTGTAAGTGGTCATTTTTATCTCTCCTGTATCGCTATGGTAAATAACTTA
AACATCTATCTGTCATTCTTTTCTTCCTTGCATTCTCTCTATCGATTACCTCCACAATGA
GGTGAATAATGAGCGAGGCTGCCTGCAGGCCTGAGGGAGAGGAGAGGAGGGTGAAGAGGG
AGAGAAGAGGATGATTGCTGGGTGAGCGTGGGTGCAGTCTAGATAGCAAGAGGTTTTGCT
TGTTGAGAGAGAACAGTGTAGGTGTGCTCACCACAGATGTCTGGTCAAAATAAAGAGAAG
TGGCAGGTGGAGCTTCACACAAGAGATGGTGCACTCTTGTCGGCTTGGTGTTGATCGGCT
CACAGCAAAAAATAGTTTGAATGCTCCACTTCACTCATAGAAGAAAACACATGTCCTGCA
CTCTGATCAtaaaaagaaatcaagagata
>NODE_619_length_353_cov_1.883853
AACACATAACAAAGCAGATACAAGGACAGTAGTGAGACAATATAAGAAGAACACAAGGAA
AGGATTGGTGTTTGGAATGAGATAGAGGGAAGGAGCGACAGAAGAAAGGGCACCAAAATA
GAAAGGTAGTGAAAATAGAGATGAGAGAAAAAAGGGAATACAAGGGAGAAAAAAAGTCAG
ACAAAGTGCTGAAAAAAAGAGTAGCAGAAAGGTAAAAGAAAGGACAAGGAAAGAAGGAGA
AGGTGAAATAAAGTTCCCACAAAAAAACAAATACTCGCTATATACTCACTTTGGTGCAGG
TAAGATGACACCCAGTGTCCTGTACAAGATGGCTCCGATGACATAGTACATTGTAGATTC
CGAGTCCGTTTCTGTCTCTGAAAGAAAAGAACATTTTGTAGCTGATCAGACCAAAGAGAT
GCTCTGGTTTGGCTAGAACACCTTCAAGATGAATTATAAATGTACCAATCCATCAATACT
TTAATGCTGTGTATCCc
>NODE_620_length_300_cov_1.016667
GTTCAACGTGCCATCACAGACAGTGAAATGACCAACACCAGCAGCACCCATGCATTCTCA
AACCATGATACTGCCTCCACCATGCTTGACAGTAGGTACTGTACATGCTGGAGATAATGC
TTTGCCTGCCTTTCTGTGTACCCTCACATTAGCAGGAGGAAGATAAAGCTGTAAACTGGT
CTCATCTGACCACAGGATCTTCTTCCAATTCCTGGCTGTCCAGTTCTTGTGTGTTTGGGC
CCAATGACACCAGGCTAACCTCTGCCTCTCATTGATCTGGGGATTCTTAACAGCCTTGTa
ggaccttaagccatgatctgtcgttcatgtacagtgctggtcgaacactggacactagtt
tggtgtgaccactgctgctgaagctcttgtgatgtcattcggcggttttccctgcacatg
cggatcaggatgcagtcatttctt
>NODE_621_length_301_cov_1.664452
ATTTTCCTTTTCGTGAGCCAGAGAACGGAAAAGTTTAATCCTCACAATCTTTTCCTCCTC
CCAAAAGGCCCAGATGGAACACAATGCAAGATAATTCCCTTTGTGGAAAAAGTAGTTCTA
ATGGCCAAGATCCAAGTAACTACTAATGAATGGCGATGGATGTTCTAGATACAGGTGTGT
AGCAGGGGTTTTTGAAGGAGGTCAAAAAAGAGTGAGTGTAACGGAAAAGGCCTGAAGCCT
TGTAAGACCAAAAGTATATTCTTAAAAAGAGATTATTATCATTTTTCTGACAACTTCAAA
GTCTGACTTCATGATTAGGGTCAAAGTGTTCTCAAGGCCCCATACTGTGCCCCTTTTCAG
TAAAAGATTCAGAGTTTTACATGTTCCCACAGTGTGTCAGTTTTTCAGCTCAAAATGCTG
CAAAGATGGTTCATTTCACTATGAc
>NODE_622_length_314_cov_3.050955
CTTATTAAAGCTAAATCAGTAGCGAGGTAAATAAACATTTGCTTAACTTTTGTTCATTAC
ACACTCCTTCTGCCACTTAGGATTTAATCGTGGTTACTGGCAGGTAGAGCAGGCGAGTCC
ATGCCTGGTTAGGTGCAAGTGCTGCTGCCTCTCCTCCTCTCTCCTCTCTCTCTCTCTTCA
TATTATATAAAGAGTGGCAGCAGGCAGAGTGACAGACTGCCCCAAGAGATGACACCTGTC
ACTGAGGGGAGTGCTGCTAATCTACAAGCCTCATTTTGTTTGAACTCTTTGTCACCTTGC
CGTCAAATCCTCATCTTCTCAGTCACTGCCAGCTTCCCTCCCCTCTGCTTCTCTGCTCGC
TCTGCTTTGCCCAGTCTCTCCACAATATATACAGTACCTCCACCATCAGACACAGCACAC
GCTCCACCACACAAACCAGTGTTCTCTGGTAAAACATg
>NODE_623_length_290_cov_1.031034
ATCGCACACAAGAGGTCACTTAGAGAATGTAGCAGGTGGAAATTCAGTCTCCAGCTTAGG
GAGGCGTCATAAATGTAGATGCCTGTTTCGCTGGTCTCTTGGCTGTTTCTGTGCTCATGT
CTATTTTTTCTCCAGCTACGTTTATTAGTCTTTGTGTGGGTGTCCATGCATCTGCGCCTC
CTTTGATGCCAGCGCACATGCATGTGTCATTCCCATGAGTGGAGGTACTGTATGTGCTAA
ATTGCCGTTCGCATTTCTCTGCATTTCTAGAAGTCTGTCCGCACTAAATTAGAGCTTCAg
tgtgactacgggataattaccatagttatgtacctgccagtttgtggtgcctgggagctg
tttttagtgccacccctgacagagtgccgcttgacggacaggttgagcagaatggggttc
agccacctcacaaa
>NODE_624_length_307_cov_1.019544
GACTTCTTTCTGCATCATCCATCCTTTTCTTCCTCAGGTTAAGACAAGTGACTTCTGAGT
GGTCTTGTTGTGCATTTTGTTCCTGCTGGTGTTCCTCTCCCTCTGACCACACAGAGCCCT
GCAAAAACAAGGTTTGCATAATTTGCTAATAAAGATGAAGGAGTTGAAGCTGCGACGGGG
GTGGACACACAATTTACAATTCTAACGTTGACAATAACATTAATCAATCATATAATTAGG
AAATCAATCAGTCGATTAATCACCTGACTGTCTGACTGATTAATACTTCTACCTAGTGAC
agccttggcgacaagatatgcaagttcagccatgttaaggaccatgcagatggaggaggc
agtggccatgaaaacagtgaagatggttttctcagtaggccgagagatgaaacagtccac
caagttcggacagggccactggtcacactgc
>NODE_625_length_445_cov_1.373034
AGTAGATGGAATCCTCTTGTCGTTTTTCCGTAACAGGTTCTGGGTTTCCCCGAAATATCA
AACAACAAAAATCTGGTGTTACCCTTTTTACTTGCATCTTGAGGTTACATGACATTTCAT
ACACTATTTGTTTAGTGACTCTCATGCCCAGTGGGCTCCTGGAGCCCAAAACAACACTTC
AGAAACTCATGAGAATCCTCTAGAAATAATTGTAGAAAGTCTGCACTGCATCTTAGAATA
CAGGTGTTTGTATTGAGGGGTTTCATTAAAATCATTTATAATCTTTTTTAATTTCAATAT
GAAACAGAAATATCTTTAAGAAGTTTTATTTTGCCATGAAGAGGTTCAAGACAATCAAAC
AAAAGCATCAGTCATGCTTTCATTTAAACAATTATTTGTTTGAGGAGCTATGCAAGCAGT
GTGGCATCAGAGATGTATGTCACTGAAAATATTTTGGTCTAGAATGAAATATCTTTATTA
CTATTGATAAATTTGTCATGATAATTTGTGCATTCATTTAACCCTGTGAATGAGTTGTAA
TAtgcttggtgatcccttgacttttcatccactgttgctgtcaggtctt
>NODE_626_length_385_cov_1.101299
TAAATATTTGTGAAATTTTAACTTGACATATCAAACAGCTATTAGCGGGAAGCTATTAGC
ACAGAGCCCTTTGATGTGCACAACAGTGTTATGCTTTACTTTTTTTAAGGCTTTTCCAGT
CAATAGCATACACACTGCTTTAGACATTATTGCATTCTTGATTTTGAAGTTGGCCCCTGG
CACCGGCTTCCCGCTACCTGCTATTTTTTGAGCATTAACATTTGCTATATTTGGATTACA
ATATCTCAGGAACTATCAAGGATAAGGGCCTTTAAGCTATTTTGAAACTACAGAACTTTG
TATTTTATATCAAAAACTATTGTATATGTATTGTTTTGCATTCCTGTAACAAGCAACTAC
ATATGGTTCAGAGAACATCACTGACTCCTCAACAACATCTGGGCTAGCGATCTACCACAT
TGGAAATCTtgagttttgcagaagggctggattatgcaataaagcagttctccctgtatg
caaatgttccagcaaaacaattcccccatgactattttgagggaacacc
>NODE_627_length_338_cov_1.698225
GGGCTGCACGATATTGGAAAAACAGACATTGCTAGGGATAGGACTTGAATAACTCGGTTT
GCAAAATGTCCAAGTTGCATTTAGGCTTGCAGTAATAATAGGGAATATGAAACTCGACCA
CTAAGCACATCTAAGAGTCACTAATTAGCCATTTGTGTCTGTTTTTTGTAATACTTACAA
AAGCTTTGAAAGAAGGAGTAGCTGCAAGTAGGGTTCCATGATATGGGACAAAGCTGACAT
TGCTATATTTAGTGTCTTGGCGATATGTGTTGCGATATAATTCTGTTTGCAAAGTGTCAA
AGTTGCATTCAGGCTTGGAACATTAATAGTGATTAGGAAAATCCACCAATAAGCAGATCT
AAGGCTCACAAATTAGCAAGTTGTATGTTATTTGTGTAGTACTTGCTATAGATGGAAAGA
AACGAGAAGCTGGAAGGGAGGCTGCATGATATCGGAAAAAGCTGACATTGTGatgtgttg
tt
>NODE_628_length_305_cov_1.022951
TAGTTCGGGGTTATTTGTCCAGGTTTAAGATCTCTTTGTTAGAAAATAGGTCCAATAAAA
ACTGCATGCTGAAGGCAAATATTTTAAAAGCTGAGCAAATATAACCATAAGTACGTCACG
AGTAAACAACATTAGAATTGTGTTTTTGTGTAATTGGGATGAACCAACCCGAACTAAAAG
AGATTCACTTCAGGGAAATAAACCGGCACAGATTATCTTTGAAACATATCTAGAAAACAT
CATTTTCTGTCATAGTGTGTTTCCAACTGAACTCTCCACAGGTTCCTGCAGTGTTAATGc
ggggtttgtgctggctgattacaaatgcaaaggacttccagcagcaacaagccattagaa
gagctttactgcattttcagggaagtctgcgagtcgaacttcactgtaatgtccctcaat
ttgacgagttgctcttttgtaaaagcatt
>NODE_629_length_297_cov_1.952862
CCCCCCTGCTTCCCACCCACAAAAATCAGCCTTCATTCAATTGCTAATTACCTGAGTCGT
CCACCCCGGATGGTAGCCCTTTAGCTGGGACCGCTGCAACATGGTTGGTCTCCCAGCGGG
GTACTTAAGGGTAGAGCCTTCCTCTTGGCAAATGTGCTTGCTCAGGCAGCACATATAATA
AATTGGAATCGATACAGAGAAGATTAGCATGGCCCCTGCGAAAGGATGACACGCAAATTC
GTGAAGCGGTTCTCATTTTCATTCACCTACCTCATTTTCATTCACCTTGGCCGTTTGGAT
GAACTGAAGATGAACTGTGCGCATGACGTGAAAGAGGTTTGGCTTGAATGCCTGGCACCT
CTGTCACATTTACCAGGGACAATCAATCACTACAGGACAGGCTGCAATAGCAGGAAAGAT
TGAAActgatcgggcggtgca
>NODE_630_length_299_cov_5.003345
GACAGAACAAAAGGCCAAGGTGCAGTAAGGACAGCAATCCACACGTTTCACACCATTTGT
TTTTCACACCGTATCCATCACATTAATGGGTCACCTTTCTGTGACAGCTCATGATTACCT
GCTTACCCATGGAGAGAAAAGGGGAGAAAGAGAGGGAGAGAGAAAGCCTGGTAGGTGCAG
AGACAGAGAGATAGGCAGGAAGATAGGGAGCGAGGGTGCTCCGGTAGTGAGGGCGAAGGG
TGAGTTGGGGTTGGAAGAGGGCTCAGGGAGCGGGGGGATGGGAACCTTGTGCCATTTTTT
TATTCTTTCATGAAGATTGGCTCCAGCCCTGTCATCATCCCCACCGAGTGAATTTATGAC
AGGTCAGCTCTCCATGTAGTCACCTGATGGATGGAGAACATCCAAGTTTATTTGGGGCAT
AGTGGaaatggccgaacaattcc
>NODE_631_length_300_cov_2.456667
CAAGATCTTGGACGTGAGGCCCAGAGGTCGGGGGTTCCAGTTTTTGGTCGACTGGGAGGG
CTACGGTCCGGAGGAGAGATCCTGGATTTCGCGCAAGTTAATCCTGGACCCGGACTTGAT
CACTGAGTTCTACGCCACGTATCCAGATAAGCCTGGTCGGACGTCAGGAGACGTCCGTTG
AGGGGGGGGTACTGTGGTGATCCTGGTCACCACCTTTTATTTTGTAGTGTTTTGTGTTTT
GGGTTCCTGGCGTTGCCAGCGTTTTTAGTTTTCGTTTCAGGCTGGGCGGGGCTCCGGTCG
AGAGAGGTTTCCACACCACTGCTCCACGCACCTGTGCCACATCAAATCAGCGCTGGATAA
AAGCCTGCCTTCCCCAGCAGACCAGCGCCAGTTGATTGCAACTACTCGTGCGGTAACAGG
CCACACCACTTCTTGCCTTGTCTT
>NODE_632_length_303_cov_1.462046
ATTTTACCTTAGGTGAACTAAGAGAAGCTTGTTATGTAACGGCATGCACAGGAGCATCCC
GAGAGCAGCCAGCTATGCCACTGTGCTCATTGACTGCTTTCTGACATTGCAGTAATATGC
TCACCATAATGCTTTCAATTATCACTGTCTTTGTATTGATCTAAACAGCAGGGAGGGGAG
AATGAATGAGGGTGCTACAGGACCATGTCCAGAAAACAGCAGCTGTGAACACACGCAAAC
GCATGATCAGAAAAATACACAGAGCCTCGCTCAAACTGAGATTACATGGGAACACGGCAT
ACACACTTTCATATAGTGAGCGAGAGGCCAGACGAGTGTGTTGTGTAAACACATACTTGC
TTTCCATAAATCCACACACATGCTGCAAATCTATGCGAGCACATGTACATCCATATTGAG
GAGGAATACGAAATGAGCATGTGTAAt
>NODE_633_length_296_cov_1.050676
TTTAGAAATCTATGACACTGATGGAGGAGAGAGATAAAACACAAGAGCGAAAAAGGGAGG
GAGCTGGAGGAGAGGGAGCATTAGCTGAGAAGAAAGAAGTACAAACAAACAGTGAGGGGG
AAAATATCATAAACAGATCTACTGAGACTATCAAGCAATGTAAATATGAAAAATGCCAAG
CTCAAGTACATGAACCCTTGCAGGAATGAAACCCCCCTTTGTGCCCGAGTAACCTCTGTT
TATGAAGACAAGCGAGTACGGCACTCAAAGGGGCCTTGGGGGACGCCAACAAGTACGGTC
agttctcggagtattttaatgttctgccctccctctgtcttatccaactggcagcactga
attcatcttcaccagaaacattatggagaacaaaacaggtcactgcggacactggtcttg
tactcacaaagcagtgttga
>NODE_634_length_304_cov_1.029605
AACAATTTCCCAGTCGTCATAAAAAACAAACAAGTCTTCACCTTTAAGAAGCTGGAACGA
GTAAATGTTTGGTATTTCAGCTTGGAAATAGCACTTAATTGATCACCAGAGTAGTTGCTG
ATGCATTTCTATCTCAATAAACAAATCAATTATTCAACTAATGCTGTAAAATGCATCATG
GATCCTCAAAACCACAAACACACTCTGATGCACATGCTTGCATAGAGACATATATACGCA
GAAGTCAAGACATCCCACAGCTTATCCAGTACATCAGTAACAAAGAGGTTCCCTTCCTGc
ttctcagtctagtaaacataatgtggctctaacatttccccagtagatggcacacttgta
atccttacagctacaccacaccacaccagttgcagaaatgaagatgaataggtcaaagcc
agaaggagtcgtacaaaaaaacaagaca
>NODE_635_length_330_cov_3.218182
CAGCATCCTTTGCTCTGTAATCTCTCTTTTTTCTTTTATCTCGCTTTGCTCCTTTATCTT
CCCATCATTCTCTTTCATCCTCTTCTCTTCTTTCTCACCTCCAGTGTTGTTCTGCTATTC
CTCTCCTGTCCATCACACCTCTCCTTTCGGGTGTCCTCAGTCTCCTCCTTTACCTCATTC
CTTCTTCTATTTCATCATTACTTTCGTCTTTGTCCACTTTTTTCTCTTTCATCCCCCAGT
CTTTCATCTCATATCACTTCTTTTCCCTTTCCTTCCCCTCTTCCTTAATCTCTCTTTTTT
CTGTCCTTCTCCCGTTGCTCGTCTTTTCTTTCCCAACCACCTCTCTCTTCCTTTATTGTT
CCCCCTGTTGTTGTCGTCTTTTCTTATTTCCAGGTTTTTCTCTTACCTTCTTTTTATACA
TCCGCTTCCTCTTTTCCTTGTGTTTCTCTATCATTTCCTTCCTCCTCAGTCTTc
>NODE_636_length_371_cov_1.250674
GGTAAAGACACGGAGAAGGGTGGCGGAAGGGAGAGGGAAATGTTTTGTACAGAAATAACA
AAAGTGAAATACATAGATTTTATGACATCACCTTGGGTTCGAGGAAGCTGAAGGGCATCT
TTTATTGCTTTAGGATGTCTTGTTAACAAAGTGATTAAAGTCTGCAAAAAGGAAATTTAC
AGATTTGTTTCTAAGTACATTATACCTGTCAAAAAAATCTTTTTGAAAACTGTGAAAACA
CTGTAAATGTAGGATTTTGGGGCAGCCAGAAATCATGGCTCAGTGACTCACTAGAGACAT
ACTTAACATGGCCGCTCCTCATAACTCTATAACATCATAAAAACTAGAGTGTTTTAGCAT
Cagtggttctcctgcttgatcatgagctgctatgccttttacaacctacagtttcctagc
tagcttccctcttcctgcaagtgcgtcttccttagatggcaggatttgtagaacagctga
gctttcttagttaaatttcttaatttttaatttta
>NODE_637_length_334_cov_1.296407
ACACCTTCATTAACTGATAAAATGTATACATAGAATAATACAACCAATGCACCACAAAGG
TACAGTGGAAATGTGAAAATGTAGAAGAAAGCCCCGGTAGGCAATACAGGAGTTTCTGTT
CTGATAATCATTAGTAGATGTCTGAAGTATAGCATTTGCTGTTTGACTTGTCTTTCTTTA
ATGTGTTAATTATGAAAAGAGGATAAAATTTAGTCGAATGTACGGAAAAGGTTGAACTCA
TTTTTGGTTGCTCATCACTCCTCACCTTCTAGTGAAGCATTTTAAATGGCCAGATTTCTA
AGTTTTTTTACATTCAGCAGCTTATAAagcagtatttatgattctactttagcaaggggg
tttctcggtagaggattttttggtgcccgcccaaagagattttagtcaggtcctcaggaa
aatcaccaccaccacaatgatttaaaatatattttttaacaaccctgcaaattttggt
>NODE_638_length_308_cov_1.019480
CCATAATCATGTATCACTCTGTCCTTCATCCCCCCACTGCCCACTTTCACTCTCACTCAG
TCAACACCCTTTGTGCCCTCTCTCCTCTGAGCACTCTGTTCATTATGTTCACTCTACATG
TGGCGCACATTTCATCTCATTACCCCTCAAAGACAGAGTGGACTCCTCTCCCTCCGGTCA
ATAATGAATACATGAGTAAACTGCGCAAACACACATTCACCAGCTGCCTACTCTCAGCGT
CATCTGGAGGAAGTGTGAACTCACGTCTGCTTAGCATTAGTGGATCTGTTACTTACAACA
atttctgcaaatttaattttagaaagtattatgataagacaccctttagtaggaataacc
atgagaaaatgggtgcacgaaaaacttatatgatgttgctttcagtgttctgtccattat
ctttcagagctactaggaaaggcttttacatt
>NODE_639_length_304_cov_1.009868
TGAGCTTGAGCAATGCTCCACATGCAGCATTATCTGATTGGTTACACGCCATGAATACTG
GCCTATCAGCAGGATAAATGATGTGGAAAAGCTGTCTTTTAAGTTAAACATTTAAAACAT
AAAATTATGACAGCGGTTTTCGTTTGTGTTGCAGATGTACTGTATATCAGTTCTAAATTG
GTTGTCGGTCTCCTTAATTATTAATGACTGGTATCGGCCCCTAGTTAAAAGTGAACTATG
GCTTCTTTGTACCCAGCAGTAAACAACAGTCTATACAATATAAAACTGGGCAGAGCAGGg
atggtaaaaatagcagctactgtaagtaacagtggctctcttggaaaatgcttgtgagcc
agtggagtgttatgtaatattttcaagtactcttgtcttatttggtgtacacagtctata
agggattaccctgctcactctcccctca
>NODE_640_length_327_cov_1.501529
GTATTGTTAGGAAGGTCAAGTTGTGTGGCCTGCTGCTTAAGGTTATGATGTACACCCATC
AGCCACAACATAAAAACCTTTGACAGTTGAAGTAAATAACACTGATGAGCTCATGAAAGT
GCAATGTTTTGCTGGGAATCCTTCGCTCCTGGCATTCATGTGGATGTTACTCTGACACTT
ACCACCTAAACATTACTCCAAACAAAACATATCTTCATCACAAAAATTCTTCAGGAATGG
CATGAGAAACATGGCCAAGAGCCTAGAGTGACTTAGCTTCCAAACTCCCACATTCACAAT
CGAACTGAGCAAATGTGGGATGCACTAAACAAGTCCTATCTACAGAGGCCCCACTCCAGA
ACCCATAAGACCCAAAGGATCTGCTGCTAACATCTTGGTTCCAGATACCACAGCACACCT
TCATGGgtctagtggagtccatgcctggacgggtcagggctgtttaggcag
>NODE_641_length_416_cov_1.920673
TCGACTTCATGCTGCCCGTGTTCTGTCCATGTTTGGGAGCACCTATCTGTGCGAACAGAT
GTTTTCTATAACGAATCTGATTAAAACAAGCACAGATCACGTCTCACTGATGACAACCTC
CATGCTGTTCTACGGATTGCCTCAACACAGGACCTAAAACCAGACACTGACACACTGGTA
ATGGGGAAACGGTGTCAGACACCTTGTCAGAAAGAGGAAACACATAGGTAAGCATTTTTA
CAAACCTAATTGGTATAGAATAAAATGTAACTCAACCAAGAAGAACAATAGTTAGACTGT
ATGCAATTTAATTAATGATTGTGCTCGCATTTTGTTTTGTGTTTGTTATTTTCAGAACGT
GATCATTGGATGGTAGACGGGATCCACTTGGTGTGTTCAAGGACAGGCAGCATCTCCTCA
TCACACACTAACCTGAAAACTTGACCAATATACTTGTGAACTGAGTCAACCTTTATTTTG
GTATTTTTAGTTGATTAAATACTTATTTATATGTGTAGTTGCTGTTGCAATGTATTTAGT
GTTTGCAGGTTTTATGTGTt
>NODE_642_length_291_cov_1.048110
TTGTTTTCGTTTTTCATTCTGGCTCTACTTTACCTAAAGCGAAAACGCTGCACTCTCAAA
AACACACAAACACACGTAAAAAAATAAAAACCCAGCCAGCATATTCTTACTACTGTATGC
TCTGTCTGCTCGTGACCCACTTTTCTCTCCTTGCTCTTGGCGTGAGGAGGGTTAAAAGCG
AAAGCAGGAAGAAAGCTGGTTTCTCAGAAAAAGGACATTGGGCAGCAAAGACAGAGGAAG
CACCGAGATAGGATGAGAAGTGTGGTGAATATATAGCATGGAGAGGTGCACTAATAAAGG
agagcacccactagagctcttatcaagggttacaatgccggtgtcatgtcgtccttaaga
ggcaggatatggcaggattcatctacatctcctcttagcagaggcacattaatgtatttt
agcccagctttcctt
>NODE_643_length_414_cov_1.260870
GTTCACTTCAAAGTCTTCCACAAGCCTTCTGGCAAACTCTAGTCGACACTTAATAGGAGC
TTTTTCAGCAATGACTTTCTCTACAATAAAGCTTTGAATAGTGAAGAACCTGGGCAGAAG
GGGTATTGTATGCATCATTTCTTAATGACGGATTTAACTGTACTCCAAGGGTTACTCAGT
GACTTGGACATTTTCTTGTATCCATCTCCTGAGTATTGCTCAATAACTGAGTGACTAACT
TTAAAAAGGTGAATGCTTATGCAATCATGTATTTCACATTTTATGATTTTGATTAATATT
GCTTAATAGAAATCTGTTTTCACTTTGACATGAAGGAGTTTTTTTGTAATTCTTTTCAAA
AAAGGCAAGTTACACTGACCATAATAGTTAAAAACCAATAACAGTTAAAAACTGACTGAA
TACCTTTTAATTGGCACTGCGTTTCGGATTAGATCAAGAGAATAACTACTCAAAAATACT
TTAACATTTTCATCACGTACCACCAAGtttcatggaggctaatcgtttccactgctagta
tttgtttcaactgacact
>NODE_644_length_313_cov_1.623003
CTGATTCATTACACACCCCCACACACACAGACCCACACCCAGTTGCTCACTGATCCATAC
ACAAGCCCACCAACACACCTTTTCTCCCTTATTTCTCCTTCTTACTCTTTTCAGTTTCCG
CTGTTGAAAATGTTTCTTTACTCTACACTCTTTGCTTTCTTCTTTCTGTCTCTGCCCTCA
TTTTACTTTCTGAAGCTTTTTGTTCTTATTTTTCATCCACACTGCCCTGTCTCTTGAAGT
ATGTCCTCATTCCATTGTCTACTTACAGTTTCAGCCAGTCATAATTAGTCACCAAGACTT
GCAGGTTAAACACTCACCTTATTTTTGTATTTGATTACGATGGTTTGCAAGACATTTCTC
CAGTCTGTTATGAACAGGCTGAACTTTTGATGTAGGCCATGTGACTTTAAAACATCTTCA
TCAGTtctatattcagtctcagtcttcaaaaggtttc
>NODE_645_length_427_cov_2.892272
TGAGATGTATGGCCCAATGTTAAGCAAATGGGCAGAGAGATGGTGACCCACTGAATCCAT
TATTTCTCATTCTTTTTCCATTGTCTCAGAGCCTGCCGTATGTGCCCAAAGTGTCTTTAA
AGACATGTTAAGAGAAAAGAGCTCTCTGCCTTGGAATGAGCTAACTTAATTATCATAGCA
ACTGGCAGTGCTCTTTAACATGTCAATGGTCCTTGGCCTGCATGCATAATTTTGCTGTGT
TATTGTGGTGGCCTCTGCGTTTCAAAAACCCAAACCACAGGCACGGGGGCCTATTGTCAT
GGGCGCATCCATCTGGATCAAGGCCATTAGAGGATATTTGCACTTCCTCTGTGGCTCCTG
GCTCTTTTTGACATGCGGCAGAAGGAGAAGGCATCACCCACCAGTGCAGGGCCAATTGAG
GTGTAGATTGACCAGAGGGACAGTAAAGAAGGGCAGTCAGCAGGGCAGCACTCCTGTCAA
ATCCAGTGATGGACACCCATGTGGCAGCTGCTAGTTGGCCTGTGGTTTCTGAGGTCCCAT
TGCAATTGATGGGACATGACGAGGCAGGCAc
>NODE_646_length_354_cov_1.564972
CTGACTCTATTTATCCTATTGTGTTAACTGTGAAAGAAATACTGAATTATTACATACAAA
TTAAATACTTACTATATTCTTATTTAACTTAGCAGATTCCCCAAGAGCTGCGGTAATCAC
GAGGAACCTGGCAGGAATGAGAATGAAGGACCTTCAACTTCTTTCCCTGGTGGAAGATGA
ATGCTTTCAGGATTTTTTGAGGACCCTTGACCTAAGGTACTAAATTCCAAGTGGAAAATC
TTTAATGGAGGGGAAACTGCCAGCTCTGTATGAAGACTGCTGTTCTAAAGTGAGAAAAGC
ATTGAGTGAGGTGGACAATGTTGTACTGACAACAGCAGCAGGTGATTGTTTTTTCTTCGT
GATTGTGGCTGTGACACAGCTGTGCCATGTGCTTCATACTTACCAACAATGGTTTGCACA
GATGATTTTGGGATATGTAGCTGCTTTCAAATGGCTCCAAGTGACTTTCTGGACTTGTTC
AAGTTAAGGTTTTGGGGt
>NODE_647_length_295_cov_1.020339
TTCATACTGACTTGACTTTACTGTCTACAGCCTGTAGATTACTGATCCCAAAGTGGGGTT
TCTGCAGCACCTTGAAAAGACAGGGAATTATTATTAGATCTAAAATGTTCAAACTAAATT
TAAGACGTTTTAAAGAAATAAATGCTTTAAATAGCCTTTTATGGAGCTTTTAAGTTGCAG
CAGAGCTAGAAATCAAGCAAATATTACGCCATATTTATACTTTTCCGTCATTTGGCCACT
GTTTGTCAAAGCTGCAGCCACCATGTTCCCACACAGAACAACAATGCATGGTTTTCTTTA
cattctgtagctcatatagatacatgaattctgtatgtatctgttagtcagacatggtct
ggttttggtttttgttgcattggtctgggttttctagttttcagaattgttaatggattc
aatttagtcttaaaatgtc
>NODE_648_length_293_cov_1.317406
GAAAGTCTTCAGCTACCTTTTTTACATGTTGCAGGTTATACTCACTTCCTGTAAACAAAA
CAGTCTTGCTATCAACAGATCAGTGACTTGGATAACTCGTTCAACGATTCTCAACAGATT
TTTTTAGTAGCTTTGGAGAGCTCAGCTAGAACTGAAAAGTGAACAGATCTTTGCAGGAAG
TAATTCAGTGACATTCACAGAAGAAAAGGCATTTTGCCACTGTTTGTCCCCTTGATACTG
ACAGAACAAACATTAGACCCTTAAGAGTGCAACAGAACCATCAGAAAGTCTCTCTTTGGC
TCTTTGGCCATTGGCTCTTtaaacctgttcacttgtgtaagatagataagaaaaagactg
aaaacacttacattttgcaagttgtgtaattcagttattttaaactcattaaattgcaca
aaatattagagcactta
>NODE_649_length_291_cov_1.024055
CTTAATTATTGTGTTGTAATGTATGTTTATCATCAAAGTAAACACTGAGATTAGGCACTT
TACTTTTAATTATATATTTTTTTAATTAATGAGTAAAAAGAATAAAATTTAAATACTCAA
ATGGATGATCACACAGAGTCAGACAAGCCTAGGACACACACAAGTGACACAAAGGGACAT
ATCACACCTCTATTAGCCGTTTCTCTTGAATAAGATGCTCTCTTTGTTGCAGTGGACCCT
GCAATGAGTCAGATCGCTCCTCTGCATCAGGCTCTGCACCCTCCCTGCCAACCAGCCGtg
aaaagacacatcactgatgttttaacagctttaatcataacttttctgcactgtattttt
catatccttcattcacatttttgatccttttggtctctttgagtgacagcaaaagtgagg
taaagaggcagtaat
>NODE_650_length_305_cov_1.016393
CTGACTGTAATTCTTACCTCTCACCAGGTTTTCACAGAATTCCTTATTTTTGTTTGGCAG
AATAATGTCACAGAAAGCTGTGACCCAGCTCACAGCTGTTGGTCTGAAATGGAAAAAGAA
AAGTTTTACCCCCACAGTGTTCTTCCACACTGTGGCACTGGAAATTTTAATATGATGTAT
TTTTTTGAGCTGTTCCACATATCTTGCGACTTTGGTATAGGAGAGCTTGACAGGCGCTCG
TCATGATTTGTCCTTTGAATTATAATGTTCCCCACTGGATGAACCTTTCCTCCAATTTGg
atttgggttccctcaaagttcactatttccaaaatttgttgacttggtcagtggtgcaaa
atctagtgttacagttctttagagttaaattttgtgtgaattctacaaactaaatcctga
gtgaaacctctgattacattgataatatt
>NODE_651_length_381_cov_1.301837
AAAACACATATAATGACAAAAAAAACATTAAAAATGAAAAGTAACCATTAAAAATACACA
AGAAAATAATAAAAAAGTAGTAAGACATCAAAAAAAGACAATGAAACATTAGAAAGGAGA
AAAAAAAGCCAAGTAAAATGTTAAAATTGTTAATTAAAATTACAACAAAACATTACAAAT
AGACCAAAAACACAAAAAATACAAAAAGGAAATATAACACACAAAAAACACAATAAAATA
CGTAAATAGACAATAAAGGAGATGAAAGGGAAAAGATCAAAACACCAAACAAACAATAAA
ATATTGTTGAAAAGGCAACGATTAAACATTTTAAAAATAGTAAAACAATTAAAAAGAGGA
CAAAACATTAAAGAGAAAAGTAGAACTTTAAAAAAAGACAACTTAATATTTAAAAAGGAC
ACAATAAAGCATTACCACTAAAAACAATTAAAAGACATaaacattagaaaagacaataaa
agttaaaaaaagacataaaaacatttttcaaagtctatatatcat
>NODE_652_length_312_cov_1.003205
TACGCAAAATGTCCAACAGCAAGCTCCAGAATTTAGGTGTTTCAAACTAAAACTGTCCAA
ATGTACTTTAAAAAAGTATTTAGAAAAACTACAAACTGTGTTGAAATACACAGTTGATAT
CATGACCAGTTCAATACGTTTTTCAGTGATGAAAATAGTTGAATACATATAATTAAAACA
AATAAACAAAAGTCTGTGTGATAAAACCAGGGTTTAAACTGGTATTCATCTGTTTTTTCA
TATCAACATAACACAGACACGTCATTTCTATGCTTTCAGATATTCGTGTGTGTACAGCCT
TTATAACAGGTGTAAACAGAGTAGCAATCAAAAGATTACACTAAATGCAAGTTGTTGCGC
TTTAATGTGATAATGTGATCCTCTGATTGATCAACATATAATTATTATATCTGTATAACA
GGCAGCTTGGCACAAAGAACAAAGAGAGATACAGAC
>NODE_653_length_290_cov_1.293103
AATATGTGGCTTCAATAGTTTGAGGATTTTGAGAGAATAAATTCCAAATTTATGTTTAAA
GCTCCTTCATTTGTTGTGATCGCATTTCCTTCTCAAGTTCTCTTTATTGTAAGGGAAGCT
CAATGAAATGCTGGAGGCAAACTAGGAGAGAATCTTATGCTTCACAAGTGGCATTAAAAT
CAATTTAGATCATCAGATGAGGAAATAAGATTGTTTTTTGTAAAGAGATGGGAAATGAAG
ATGCAGAGGAAGCGTTCAGGCTGATTCTATAACGTGGCAGAACAAAGGAATTATATGTGG
AATGTAGCAGCAGCTGTAATTCTACCCAATGAACAAAAGTAGCTGCAGCATGGCACCACA
TGTATTAAACCTGCTGCAGCTCTGTGTTGTCTGTTCACATTCTGGGCTAACGGCGATGCG
TCAAGATAAGTAGt
>NODE_654_length_344_cov_1.476744
CAGCAATGCATACGTACCGAGAGGAGTCCTTTGGTCTCTGTGACTCTGAACTGAATTTTT
TGATAAGATTTATTACTCTGGGCTCATTAGCATAACAAGTTCTAGGGAGTGGCCGAGGGA
GTATCTGGACATTTTGGTAGCCCAGGAGAGATGTCCATTGGTGCCACTCAACCGATGTTT
AAACATCCATTATTTTTTCTTAGATTCTATTCTTTACAGCTAAACAACTCTGTATTGATA
ATTTAAATTGTGCTTGCCTCCAATGCAGGGAAATGTCGGTGAGCATTTATTGCAGAATGT
TGTTAAAGGATTCACTAGTCTTTTCAACCGCATCCAGATTAAGGGATTTTAATTTTAATC
AAACAGTGAAATTTTTATGGTTGTTTTACATGTACAATATCAGTAAAATAGGcacaaaac
tatgattcattgctgtccattgtcatgcaattcactgaatctatggacctatgttttata
taatttct
>NODE_655_length_358_cov_1.678771
ACTTGTTGGAGGTCATTAACCTCGACAGTAGTCTTTGTCGTGGTGCCCGTGGCTAGCTAA
TACCCCTACCATGCTCTCTTTTCAGATTTTAATAGCTTTAATGTACTTGATTTGTGTATT
TTGTAGGTAAATAGTATCAGATTGGGACTTGGGTTTAGCAGATACATAATAAATGGCTCC
TTGATCAGGACATTCCTACATCTTTAATTTAATTTATTACATGAAACTAATCTACATTTT
TGTTTAACTGAATGTTGATTTTAACAGCTACACAGAAAACCTCATGTTCTGCAGGTTTAA
CTCATCTGCTGTGTACAAAATACAACACTGTGTCATTTGTTCCAACATTCAttgtccttt
cctggaaccttgctactgacagtcatatgatctgtccctgtttggtgaaatgaatgggag
tctgttcggcggctctggttaattctggtaaaagcatccgagaatatttagtgaataaat
gtctctcagcgcagatagtttt
>NODE_656_length_316_cov_1.547468
TACAAAGACAAGGTTCAGAAATGTAAGTGGTGGATGTTTCCTTGAAGTGGTCCTCCTAAG
TGACTGACTAAAGGACGTCCAGTCTGCAGTCTGCGACAGGTTCTGTAGACAAAAGTAATC
ATGATCTAATTACAACAGTCCAGCTTGAACCACCTAACTAGGATGAATAAGGCTTTTGTC
AGATGGTGTTTTCTAAGATCAGACTTATGGCTGAGAACAAAACAACCACAAAAGAAATAA
ATTCCAGGTACAGAAATAAAGTTCAGGTCTAAAAGCTGAGAAATGTGCTTTATCTGTCTC
GGCCAGCCTGTATTTCTGTCGCAGCCGTCACTGCAGGCTGTGAATTGACAGCGATAACCT
CACAAATTAGATTTGGCTCTTTGGCTCTGAGCTGTGCCAGATCTatttgagactacaatt
ctgggactgaaacttccagggctgatgttgaagaaatatg
>NODE_658_length_324_cov_2.012346
TTTATTGAAATTGAAATGGTCCAGAAGTTTTAAACACCTGCGATAGTAATGCAGATCCCT
CCTAAAGGCAGCACGATCCGGTGGTCTGGGAGTAGGAATAAACGATACACCTCTCTCCAA
CACATTATTCTCCAGTTTGTTGAGTTTAAACGAGGCACTTAAACTGATTAGAGTAGAAGT
TTGGGGGGGTGCTTTGAAGCTGCCTTCCCCCATTATAAGTTTAACTGTGCGAGCCAATGC
TTGAGGATTTTATGAGCTGTCGTAGTGGTCCAATGAATTGGATCCTTGGGGTTGACCTGG
AAGTCGGGTTTCTCTCTCCTGTAGAGCAGGGGTGTCAAACTCATTTTCACCGAGGGCCAC
ATCGGCATAATGGCTGTCCTCAAAGGGCCAGATGTAACTTATAAATGTAACAAAATGTAA
TAGAAAATAAATGTAACTACTCCTTAATGTCAAATAACTctgaatgta
>NODE_659_length_333_cov_4.339339
ATTTTTTTTGTTATTTTTTTTTACAAATGTACAAATCGAATGGGAAGAAAGTCCACATTA
GACGGAGGGGGGAGAAGAGTTTATGAGGAGTTCATGATTGGCCTGGAATAGACGCCTTGG
TAGTAAGTTGTGTCAGGTATGGATGAAGAATCCAGGCCGGCTTTCCCCGCCATGGAACCC
ATGGAAAGAGCTCCGGCCATCGGGGAGCCATAGCCAGAGTAATGCATCACCTGCTCGTAA
GTCTTTAGGTCCATTTTGTGATGCTGCTGCTCCGAAGACATGAGGTTATTGATGGAGAAG
GGGTGGTTGAAGGAGTAGTGGTGCTCCGGCTTCAGGTGCGCTTCGTGCGCAAGGACCGAG
TGATGCTGAGACATGAGGTGTTGCCCCTGCGTCACCGGGGAGGCGGCGGTGTGCTCCGGG
CTCAGGGCCTGACTAGTCTtcatgtccgacagggaccttttgtgctcgctggaggag
>NODE_660_length_296_cov_4.003378
CCCTCAACTCTCTTCTAAAACTCAAAGTTGGACACGTTAGTTAGATCATAACCTAAATCT
TCAAGAGCTGAGAGCAGTTTGAAAAAACTGTCACTGTCTCTAAATGAACAGAAAATAAAA
AAAGGGAGCTCATTCAAGGAAACAGTTCAACCTTATGTATAAATAAGGACGTGAATGCAA
ACCTGGAACCACTTGGCGTGGCGGAGAGACGCCAAGGCAGTTAGGCATTTCTGCCTGTCC
AGAACGTCCGGCGGATCGTTGACTGTTCGCATTTCTATTGACGAGGTGGAGTAAGAAGAA
AAGGTACAGTTTGACCAAGGGGGTCGGCTCTGTCTTGCAGCTCAGGGAGTAGCAGCTTTT
CCCAAACCACCAGCAGCAGGGAAAGGGGGTCCCAAGTACCTAATGTGTAAATCTTtggtc
ccagcaaacataatagtcac
>NODE_661_length_361_cov_1.387812
CAGCTCCCTTAATGAATGGATTTATTTGATTAGATATCCTTCTGCATATTTATGCATGCT
GGTATACAGAGGACAGGAACACATATAAAATCCTTGTTTCTGGTTGTTGTCACAGTGTTG
CTGCTCCTGGCATGCAGCGACTACAACAGCGACAGGATTTACAGATGCAAACGTAAACAC
TACATGACGCTGCATGCAACGAATCATACAGAGAGAAATTTTGCAGCTAACAAGATGATT
ATATGTATGCGTTGCTTCATCCCGTGCAAATAAATCTAGTGAAGAGCACTGAAGATGGAA
AGATGAGAAAAATCAAGTCCTACTCTTTCACAGGTAGGTGGCGCTATGGGGCTGCTTCAA
ACACACAGGAGTCACAGTTTGCATGAATGAGGATTATACTGAAAGTCGCTTTGAAATCTA
AAAATTAACCAAAAAAAGTTGCTTTTATGAGCCTGATTGTGCATTTTGGTTTAAAATAAG
CTCTCTTCATTTAGAGCAGTAGCAa
>NODE_662_length_145_cov_2.813793
TCAAAGAAATTCACTTTACATGTCCCATGTCAAAAACCTTGTTTTCAGCCAGCCAAAGGC
ATTTTCCGAGCAGGATAACAGTCAAACTGCCATCTTTCAACTACAATCTTCACAATCATG
TTTTGGCTTCATAACATGATCAAGCTGACGGCACAAGCTGTTTCAAGTCCGTTCCTGTCA
AAGAAATTCACTTTACATGTCCCATGTCAAAAACCTTGTTTTCAGCCAGCCAAAGGCATT
TTCCGAGCAGGATAACAGTCAAACTGCCATCTTTCAACTACAATCTTCA
>NODE_663_length_314_cov_1.022293
GCATGGACAAACCTTCACATCCTCACACACATGCACACACAAAAGCTCAAGCTTACTGCA
TTTAGGAGAGCGCTTTGATAATGTCACAGCCCTTAGGCCAAAATTGTCCCTAAAGGATCA
ACTCCCTGTTGCTACAAGTCAGTATCTTACAATTTGTGTGTGTGCATATGAATGTCTGTG
TGTATGTGTGTCCTTCTTTAAGGCCGATGGTGATGAAAGCTGCCTGCAGCGACAAGACAA
GCTTCACCGTGACACCAAACACACCCCAGAGGACTGTAGACTCCCTGCTGCTCAGAAAGG
AGTGAAAGAGGAATGAAAGGACAGATATAGAGGAGAAGAAAAAGAGTAAACTGATAGGAG
ATGGAGACCGACGAGGGAAACATACAAATAGAGAGCGCTGCACTCAGAAGGAGAGACTGA
GAGGAGAAGTAATTTGGGATGACAGAATGAGaaaggga
>NODE_664_length_340_cov_1.167647
CTGGGGTCTGTGAACACCTGCTGGGGGAAGGAACCACACTGACACAGGGGCGTTACTACC
TGCCTCTAAAAAAAAGTGAATTAAATACAAGCTGATATTTGCACAAACACACAAAAATGC
TCATTTGTTAACTAGGCCTCTTCAAAAGTCATCACTTTACCTTTGAGCAGTTTTCACACT
CATAGTGCTTGCCACTGTCATGTGACATCTGATGGCGGATTAGGTTTGATTTCCAGTTGA
AGGCCTTGGGACACTGGTCACACTTGTATTCTCGCTCCTCAGAGTGAGACAGAGTGTGGG
CCTCCAGGCTGCAGGAAACACAGAAAATAAAGCAACATTAAGAATTTTATCACTTCATGG
TAAGATTTGTTTTTGTTGTATGGCTGTTAGTCACCAACAATTCTCTGTTTCTAGTAAAAA
GTCAGATATGTACAGCACAAATCACCCAAAATAAATTATGTGATCGAATGTGCCTGCTGT
CCTc
>NODE_665_length_290_cov_1.351724
ATCTGAATGTTTAACAGTCTAGAATACAGCGTCCTTTTGTCGTTTTATTCATTTATACTT
TCTTTTTTTGTAGGGAATGTGTGGATCCTCTTGTGTTCTTTTGTGTTCTTGTTGTTTAGT
CTGTTACCCTGTTTGTTTCTGGTCCCAATTACCTTCATAACATGGTGCATAAAGAAATGC
AGAAAAGGTAAGAATCCTCTAAAGATCATAGTATTGGTGCATCATCATTCTAAATGTATT
TATTTACATTATCTACCTGACCTGCACTCTTGTCTCTTCATCTGAACGTGTCGACAAGAG
TGCAGGTCAGGTAGATAATGTAAATAAATACATTTAGAatgatgatgcaccaatactaaa
tgtatttatttacattatctacctgacctgcactcttgtctcttcatctgaacgtgtcga
ctcactcaagtgag
>NODE_666_length_294_cov_1.517007
TACTGGAACTGCTTCTACATGTGATGGAGACTCTCTGTCCGGCAACAACAGACTGAGATC
CAGGAGACTGAGTCAGGATGATGTCTGCTGATGAACCTGAAAAGATGAAAAAGAGGAGAA
GGGTTACTGACACAAATCCCGCTTGGAGAAAGATGATCAGCATCCAAACACAAGAGGATC
ATTCCTTCAACATGGACAACACATGGAAGAAGGTCAGTGCTGCTTGTTCCAGTGTTTGTC
CATCACAGCAGAACATGATTGTGGTGGAGCTGCTGCATCCTGAAGCCAAGTTTCCAGCAG
AGAGTCTCAccctgaacaaggagccccagggtggccagcagtagagtcagggacatcatg
attgtgctgccggcgtgtcagagtgtgtgaaaggtctggacagacactgatcaacactgg
cctcttaacgtgtgggag
>NODE_667_length_331_cov_1.051360
AGTTATACAAAAGAACATGTTACATTTTCATCGCCATACAACAATCCATTTAGGTATGAA
ACATTTTAAAATGGTGTAATGGTTAAACATTGCAAATAGGGGTTTAGTGTTTAGCAGCTA
GTCATGTGGCAACATTTAAATGGCAACTTTTGCATACAAGAAACACTACATGTATAATAC
TAGGCTTTGTCAAAACTCAAAGATGTTCATCTTTTGGGTCTAAATTTAATTTTATGCGCA
TATAAATATTTGATGTAATAGTGCCCTTCTACCACTAGGTGAGGCTACTTGATCATATCA
CATCTGTTTAACTATCCACTCTTTGCCTGCTGTTTTATCAACCCTTTTTGTGCTTTTAAT
TTGGCCAGACATGCTCTCTTCTCCTCTTGGctcagggcaagagaaccctaccctgctcct
cctcctctcatcttctcctctggtgttgtggcctccatggacttactgtgtttta
>NODE_669_length_310_cov_1.009677
AGATTACAATACACAACCACAAAAGAAAAGGACAGAAAATTGAATGGCTATTCAAATAAT
TTGACAAAATAAAATCAAATGAGCTCATCAGCCACTCCTGTATTGATCCTAAATGTTAGT
TTACAAATTAGGGGAGAGTTAAACTAAATGTCAGCTTACTTCTATAGATTTTAACATTTT
TAAGCTTAGTTGAATTGGCTCATTTCTAATTTGGTTTAAATACAAAAATGTTAAGTATTA
GACAAATAAGAGCTATTCCTGTTGTGGTACTTGATTTAAACACAGAAAAATCTTTTTAAA
actatgctacactttcactatacatcgctttggtatttcctcactacttcataaatgtat
ctcaccacatttcaaacagaaatatactcttttacgccactacattggcaaaaccatttt
gcataagatttacatacaaattaattacaactag
>NODE_670_length_298_cov_1.046980
GGTTTGATCAGAAGATATGTCATGATAAAGAGAGGAGGCCATTGGGATCACCTGACTATA
ATGACTCTGTGGCTTTGTACACATGAAGCCAGGTATTTTCAAAAACAATATCCCCCTCTA
AGTTTTTAAAAATACTTTTGTCCACAACCTGATCGATAACAAAAATAAAAGCATCAACAC
GTGACCAAGAAAACCTGTGCTGCTCTAAGCACGCCAAACCCATATGTGGCAGAGTTTTTC
AGATGTGAAACCCGTGCCAGCCAATCAGAACGAACCTCCAGCATTTTTTCTCTTTTACCa
gagattcaaacatggtgctgggatcttttgttatgactgacagaggtcgaattacttcta
aatctagtttttaagagtataaacttaacaaatcacaagaaagcaaacacacccacagca
ttcatgctcaccatattatata
>NODE_671_length_300_cov_1.553333
GACCCGATTCAAAACACTGTAAAAGCAATTAATAAACACAGACTGTGTTAATATCGCAGA
ATTTGAGAAGTGTGACAAAAGACAAATAGAAATAATTAGTTCTCTAAACTTATGCCCTCA
TTATTTTTTTTTCTCCCCCCCTCTCCCTCTCTTTCTCTCTCTCCATTCGCCTGCCTGACT
TTGGAGTTGAGAATATACCCACACATTTCTCTCGGCTTTCATGCGAGTGATAGGCTTGTT
TTTTCCCCTTCTGCTTGTGTAATTTATCAACATCATTTTTTGCCATTTGAGGTTAATTAT
ACAGCGAGGCTCGCAGAGTAGAGTAGAGGAGACATGGGTGGCAGACAAATGCTTCTCTAA
TTGAACAAAACACAAAGTGCAGCCTGTTATTCAGTTTCcgccttcattccactcttcaag
gcaatgatcagagtgattgagaga
>NODE_672_length_307_cov_1.019544
ATTTCATTGAAAACATCGGGACAAAGTCCTCAGTGTGCTTTAATAATAATTCCCCTGTGC
AGTGTTTTATTCTGACAGTGATACGGGTCTGTTTCCTTCACTGGAATTCTTCTGCTAGTG
CTTCTTGCTTGAGTAATATTCTGGCTAATAAGTGAACATGAAACTTGAAAACTGGAATGT
GTGTTGACTCAATATTCATCATAGTTTTCCCCTGTGATGTCATGCCACGCACACTTTAAC
ACTGCAATCGGAGAGATCAGCCCTTGCTAGTAGCCTAGTGGACTCTGTTCATTCCAGCAG
cttagatttgtaagagccagttaaagtttatcagtacagcatttactatttaccacctgt
tctggtaagttttgttcatagatcattccattagtgtactttgtatgttggtaggtggga
aggctttcatgtaggacaggaagtgtatgat
>NODE_673_length_325_cov_1.600000
TAAACCAGTTGGAAATGAGGTGAGTGGAAGCTGTGGCTTGTTATATCCAGCTCTGCTTTA
GCACTGAAGATGGCTGTAGTTTCAATTCAGTAATTCCCAAATTTTTGAATCTTCTCCTTT
ACTACTGATTTGTCCTGCTACATTCACATTAACATAATTTTCTGGAAAATGTGTGTTAAG
AAATGACTGTCAAAGCTGGATTGAGCAGATGTGGCAGGAGGACAAGCGGGAGTTAGACAG
CTTGATAGAGAGAGCGAGCAGAGAGGCAGGGAGAGAAAATGAAAGAGAGACCAAGTCAGA
GAATGTGTTGAGTAAGAGAGAGCAAGCCTGCGTCACAGAGAGAGACAGAAAGAGGGAAGT
GTGTGTTGGCCAGCCCTGCCTCCTTCCCTCCCTCCCTCCCTCCCTCCCTCTCCCCcatct
ctctcctctccctccttgcgtcagcagcagttaaaatgtcggctgtgta
>NODE_674_length_297_cov_1.043771
AAAGTATGACAGTGAATTGTATCTGTATTATCTTGGCACAGACGCAGCCATGATGATGGT
CTGCTCTGAGACTGTGTTGAGTAGTAACCAGTAGGACTGATGAGGATTCTATTTGGGGGC
TTTGATGTTCCGTGTTGCCATAGTGAGGAGTTTGACTGACAGCCAGTCATCCAATCATGA
CAATCACATACCAGGGAGCTTTTTGAGTCGTCCAATCATGATTCCCAGTTAGCGCTGCAT
ACTTGATAGTTAGACAGAAACTTTGAATTATATTATTTTATATTTAACAGCTAACATTCA
aacttatggatacaatacttaagtcctccgagtcatcatgcctcaagtcaagtctcaatt
tacattttgtcaagtcaggtcgcaagtcatcaaaacagtgactcaagtccacatcaccaa
ttctcaagtcaacgtctctgc
>NODE_675_length_306_cov_1.009804
GAACAGAAAATGCTTTTTCTAAATGATGATTTTATTTTTTCGATATGTTTTGTGATAAAT
ATGAATATTAGTTTGATGACCTGGAACATTTCAGTGTGACAAATATGCAAAAATGGTATA
TTTCTGTAGACAGGCAAATACTTTTGCATGGCACTGTATATGAACAGGGAACAGCATACT
ATTCTGGTGTTTTAGTGCTATTTAAAATTGGAGTAATTCAATTTTAAAATCAAAAGGAAA
AAAAATGTAAGCATAGATAATTTAGCATTAAGCCTAATTTTTTATTGGAAATTTTAGATA
agagtcaaatgcattactgaacaaattatggcctctatttctttcccattttcataagcc
tatacttgttgttgtaaaacattaatacactattcacatgagtagctaaatgactaacac
agttatgaatcaaagtctggaatgttgctt
>NODE_677_length_294_cov_1.010204
TGTAAAATCAGAGGAACGCCCCTTTGAGACCTCTAATACTATATGAGTACGGTGAAATTA
CTGAGACTTCAGGATTCAGAGATGGCACTGGTAAATAAATATTACCTCACAGACAAAGAA
AGAATAATATCGGGGCTGTGAATCTCTAGAAACTGTGGAATGTTTTAACCTTTTCATGTT
TTTCAGTTAAAAAAGAAAAAAGGTAGTATTTTATTAATCTGTGAGCTGGGAGTCACAGCC
TGCAGTGTTTTTACTCCATCACCTGACCTGTTGCAGAAACTTTTCACATGATTGTTGGCA
agttgcaatattcaacatgaggtgttcttttaagaaataataagttgtttctatttagtg
gctcataaatgaatgtgttgaaattctgtacttgtattttgaatgtcattgaccctttct
caacaaaagaaatactgt
>NODE_678_length_310_cov_1.012903
GCTTTCTCTGTTTCGGTTTCTTAGATTAGTGCTGCCACTGATAATATAGGTGTAATACAT
TTTGATTTCATGGAATTCCTCACATTTGGCTTTGATTAACTATAACAAAGGCTGGGTATG
TCACCATTAAACTATGAGACTGTTTTTGGCATTGGAAATGTAATAAAGAAAATGTAATGA
TCACATACATGTCATCATTGGTGGAATATCAATATATCTTTGAGCCAATATCTACTGACG
ACATCAAGACTCTAATGTATCTGAGGAAGGCACAAACAAAACAGGATGCTTTAAATGTCA
tgtgaaatgtcattcattcatcaattctaaaatggaacaaaaaacaagcttattaaatag
cagctgattattggagtggctgaatcaaatcatgatgtttccaccctcccactcctgctc
tcctgctgcatctttctcctccccactgtgccag
>NODE_679_length_296_cov_1.070946
ATTTCAGCACGACAGCAACCCATAACACACAGCAAAAGAGGCGAAGAAATGGTTAGCGGA
CAAAAACATTCAAGTTTTGCAGTGGCCCAGCCAGAGTCCTGACTTGAATCCAATTGAGAA
TCTGTGGCGGGAGCTAAAGATCAGGGTGATGGCAAGGAGACCCTCCAACCTGAAAGAGTT
GGAGCTCATCGCTAAAGATGAATGGGCAAAAATACCAGTGGAGAAATGAAAAAAGCTGGT
CAGCAATTATAGGAAGTGTTTGATCACTGTAATAGCCAACAAAGGCTTTTCTATTGATTA
ctgagaagggtatgaataattttagacatgccactttttgttcaaatgtaaaaaaagctg
agaaaaatttttttccacagcgattcctcttgttacatcgtcttattatcttctgggaga
tgcctgtgtcatttccaatc
>NODE_680_length_299_cov_1.006689
AAAGCTACAAACATTCCCTGTTCACTATTACCAACAAAAGGTAATATATCAGTATATATG
CACTTAGGTTCTGGCTGACTGAACGGCAACAGCAGCTCATGTGATTGTTGTTGCACTTAG
GTTCTGGCTGACTGAACGGCAACAGCAGCTCATGTGATTGTTGTGAAATTTCTGAGCTGA
TGCGTCAGCATCCAAACAAACTACCTGCATTGTTCAATGGAATTCATTGACAGAATTTTT
GAAACAATTACAGAAATTAATCCACATTTCTAAAATCTGATGTTTTCATCCAGAACATGG
cacatcctgcacttatgattcattttccacttttcagatactgtagaagtagattttctt
gaggtagcactgaggctcagtatttctggagtacttatagaaagctaatgtttcataacc
ccttcagcttagacagtaatttg
>NODE_681_length_334_cov_1.215569
GTAATTATACCCATGACCTGTGAGGGGTTTTAATGTCCTTCTTATCTTACTCCAGATGTC
TACTCCAGTCCAACAGAGCTGCATAACCAGTTATAGACGCTGTCACAGATCATCTCCTGC
TGTTTTGTGGTTTCTGATCAGATCAAATTTTTCAGATCTTAAACCTCATATGAATATTCT
TGGTACAGTTTTAATGATAAACAAACGTGCATAAAGACACACTGTACTGACTCACGTTCA
GTGTGCATACTGGACATGAATATACATGAAGCATAACAGGGTTTGTTCCTAGTGTGACCC
AGTTGTCCTCTGAACGAGCAGATAAAAGCAACGGACTGTTTCTTTTGATAGATTTTGAAG
ACAAAAATCAAAATGATTCCATCATTATTTCCACATCAGGCAACATTGAGCTTAATTTGA
TCCTGATAATAAAATCCAAAACCCAGTAGATTTCCAGTTATTCTGAATAAACTGCAGa
>NODE_682_length_340_cov_1.097059
AAACACCAGAGACAGCCAATTGCCTTTTGCATTACACCGACCTGCCATGCTTGATCAATG
AATGTGGTCCAACGAGTTGGTACACTGCCAGCCTTTAAAACCACACCTGTAAGTTAACAA
GAGGGATGCAGCCACAACTCAGAGATTGTTATACATATTATATAGAGTGAAGGAAGCAAG
AAATGGAATATTCTCATAAAGAAAGATGGAGGAATAAAAGCATGAATGAGGGGATAAGAG
GGGAAAGCAAGAGCATTTCTGCAAGTAAAAGGAGACGTAAGAACAGAAGGTGAAGATGAT
AAGATTGTGAAAAGACATGAAAAAGTGAGCAGAATGAAATTCTACCTATTGAAGAAAttg
attggaaaaataagaagaaaggtagataggtcagaatgttggaaggtagatgcagagaaa
agaagaaatgtgaagaggtgcaggtcagaatgtatgaagataagggaatcttaagagaca
ttat
>NODE_683_length_387_cov_1.519380
CGCTCTTTTTCCTCCTTACTGCCTTGTACTGGTTCAAGTCGGGGCTTATCAAAGACAATC
CAGTTCTGTCATGTGGCCAAATCATCTTGACACCCATTTAGCATGCTCATCAGAGGATAG
TTATGAATATTCAAGATGTTGCCAGGGGCCAGTGAGAGGCAAAAAGGAAGAGATGAGAGT
GACAGATAATGGAGGGTGTGTGTCCTGGAAAGGGGACAAAGAGAGGCCGAGAGGAAGATT
AAATGTGCACATGTGAGTCAGTGACAAAGTAAAAACATTCTATAATAACTATAATTACAC
ATTTTCAGAGATGCAGACTTTTTCAAAGGTATTTGCAGTATGAAATAACACTGGAATTGA
GTTCACTTGACTGAAGGAAGTGCAAATAAAAGAAAAAATGATACcctagtcaaagaggct
cagaccacagtcctaaagttaaacaaccaaccaggcaaggtgattcttcttcagttcttc
ctctgagatgcagaaatacatcatggacctaatggtcacaaaagaattggg
>NODE_684_length_351_cov_1.455840
CACAAAAATACCAGAAACACATTCAAACAACTACAAAGAGAATCAAAACAACCACAGACG
GATGCAAAATAAGCCAAAACAATACAGTGACTCAAAATTACTACAAAAACATGTAAACCA
ACCTGACTCAAAACGACTACCAACGGATGCAAAAGACTCAAAATAGACACATACAGTCTC
AAAATGACGTCAGAGAGACACAAAAGAACCAGAAGCAGATGCAAAAAACTACGAAGAGAC
TCAAAACAACCATTGAAAGGATACAAAACAACTACATAAAAGGACTACAAACAGATGCAA
ACCGACCACAAAGACACTTAAACGAGGTACAAACTGAAAACTAAATACCAAAATGAAAAG
AAAGCCAAAACTCAGCATTCTTTGCCGTTGTTTTGTGTTTTTTTTCTGCTTGAAGTCTTA
GAATTAATTCTAATATTATAGCTAACaggtctagtgcaaagaaaacagacatacaccgat
caggcataacattat
>NODE_685_length_290_cov_1.031034
GACTATACAAGCTCACAATACTATAAAAGTTTAATATGGTAATGTGTATCTATCTAGTGA
CCTATGAATATTTGTTTTATAGAATATTTGTAGCCTGCATTTCTACACTCAAATGTTAAA
AGGAAATGTATTCAGATCAACTCGTCTTTACTAGTTTACGTAATGTAAATATATGAGTTT
TGCTCATTTCTAGTTAAACTATAAATGTTTTTCGAAGCCCTCTGTAAACAAATCCAGAAC
ACAGAAGTCCTTGCATCAGGGAGAATTTTGACTTAAAAAGATGTGTTGAATGAATGAACa
gcataagtgtataaaaaagtagcatattagcaaatttctaaggatgcattctttgagggt
ttgaactcccccttcgtggtttgaattgctgtgcatctttaatacatgttaaagttgtta
tgattgttactttg
>NODE_686_length_145_cov_1.365517
ACTACTCTTATCGTTTTTTCACTTACCCGGTGAGGCGGGGAGGCGAGCCCCGAGCGGGCT
CTCGCTTCTGGCGTCAAGCGCCCGGCGCCCGCCGGGCGTGACCCGCTCCGGGGACAGTGG
CAGGTGGGGAGTTTGACTGGGGCGATACACCTGTCAAACGGTAACGCAGGTGTCCTAAGG
CGAGCTCAGGGAGGACAGAAACCTCCCGTGGAGCATAAGGGCAAAAGCTCGCTTGATCTT
GATTTTCAGTATGAATACAGACCGTGAAagcggggcctcacgatccttc
>NODE_687_length_300_cov_1.006667
GAGCCTAGATTAGACCTAGTCAGTCTCACTAGATCCAGACTTTATAGAAGCTTATATTAT
AAGCCTGGAATTTTCTGAGTCTGTGTATTTGCGGCTTTCTCCTCACCTTCCACTGTTTAT
GTGTTACTGTTTTCAAAACCCTCTTCACTAGAGGTACCAACAATAGAGCCTCAGAGCAGC
AACCTACTAGTTGAAGATATTTGGTTTGCTAAAGATCTGGATAGTGCAGTAAGGCAGGCC
TGCTTGGCCTTTTCTTGGTGTATTAATCCTTTTAATGGCAGTCCCTGCTTGTTGTCAGAC
cattctccagcgctgacacagcactgtgaagataggtctggctgtgcgagatagaattag
agctgcatggattagttggtcattcattatttgcaacaacaataatatttaaatgatctg
ttcaatcaactttcaagcaaatgt
>NODE_688_length_308_cov_1.012987
CTTTTATTAACTGAGAGTAGGGAGGTAGGGAGGGGAGAGCAGAGGGAGGGTGAGAAAAAG
GCCAGGTACTGGAGTCAAATGGAGAATAAGAAGGAAAATGAGAGGCAGGAGACAGAGAGG
GGAAGAGGTGAATGAGTAATGGAGTTCAAAGTGAAAAGGAACAAGAAGGGAATCAAGAAA
GCTTATGTTGCTACCAGCAAAGCAGCTGAACCAAAGGTGGTGAAAGGCAGCAGTTCCCTT
CTTAACATTTCTAGGAGTTTTTCTAAGACTATGGTGGTATTGTTATTTCTTTAAATCCAg
atagctaaacatatatgtaattcaacaatagtggtggctgatggtgaggtcgacagtggt
tcaaagactcagtaattgaatagtgcattcaaattagatgtcatccaaaggtgcaggtat
tgatctgacaaccgtctttgaattacaatatg
>NODE_689_length_302_cov_1.311258
TACCAAAAAAAACATATCAAATATTTATATTTCAATAAATGTATTTGTTGAATTGTACTG
CCAATTGTGTGGGTCTGAATTCCTCTGAGCCAGCATAAAGCTCAGTGGTAAGTTCAGTCC
TACAAACAAGCAATGGATGGATTATTCTTTTGGCTTTATAGCTGCATCATCGTCACATAG
TTGCTTCTCCCTCCAGTGCTCCTTTAAAGTTCAATAAGCATAATTCTTAATAAAACTAAC
ATTAGATTTTGCTGCAGTCTCAACAAAAGTTTGTATAACAAACACTCAAACAATGTGCCA
ACAGTGGTGTAACAGTTATGgacaattaatagcatgtttttcccctatctggtacagaca
gtctgctgtggtaaagacagatcttgtatgtctaaaaaataaagttgtgccttgagttaa
aatcagattatttgtcaagaacaaag
>NODE_690_length_315_cov_1.190476
CAATTTTAGTCCCCATTAGAGAAACTACAAGTTAGTATAATGTGGTTGGTCTGTTAACGA
ATAAATGTTTGCATACAGCTCATTTGCCCGTCAATAGACAATCAATCTTTTTTTATATAT
ATCTGCAACCAACATTTTCAAAACTCTGGCTTTCTACAGCATGGTAATTTCAATGTTCAG
GAAACACTGAGGTGAAGGAAAACATTAGTGATCTGTAACAGGACATAAACTCCGGAAAGC
TGCATGAAAGTCACCACAGCTTCACTCTCCACCTTCTCCTCTCACTCTGCTTTGATACTG
ATTGCTGGCATTTGTCCAAAAGTGTGAAATAGCCAGGAATACTAGGCTGCATCAGATCAT
GTCTCTCTTTTTTTATATATATATTTCACATACTGTAAGTTTTCCAACAGTGTCAACCTG
CAGTGAATGCCAGGcagccctgagggccatgttgattag
>NODE_691_length_300_cov_1.016667
AAACTCTGCAAATTTTGTTGTGTTATAATCAGAATCATATCAAGAGTCTAGTTTTCCAAC
ATGGTCCGACAGCTTACCTACAGGAATCTGATTCAAAGTGCCAAAGAAAAGGTACAGTAG
GTTCAAGTAAATTACTGTAATTCTGTTTTTAAAAAATCCTCAACACCCAGAAATATGTGC
AAAAAGTCTAGTTTTTAAAACTAAACAGTTTAAATGGGCTACGTGATAAATACACAGAGT
GACAGCTGAAAACATGTTTTTCCCATGAAAACTTAGCAAGTATGTGGCTCAAGTCAGCAG
atcaaagggcttgtgaagttcaaatcaggacagtaatgctgccaaaggctttcaaattta
ggcagggtattaactgtaaggttcatacagggtaaatgcaccctgtttgagattatttta
acactggtttacaccaaatattca
>NODE_692_length_351_cov_1.358974
TTCACAATATTCTCACCCACTTATTTGACATTCGTTCATTGTCCCAGCCACTTGTGGTCT
CATCTGGTCCCCCGATCTCTGCCATCACTCCTCAGTAACATGCTTGCTCTTGCTCTCATC
CCCTCACGCCTTCGACTTCTCATCCATTGGTCTCTGTCACACACTTTCTCCTCCTTGTCT
CTATCACACACTTCTCATCCAGCCTGTCCCTCCCCTTTATTAAACCCCTGAATGACACAG
TCCTTCACCTTTCTGTTCATCCTCTGTAACACTCTCCTACTCAGACTGCTGTCTCTCCTG
GTATAGATTGCTTCCATCTATTCCAATATAAGATTTAAGAGCTCCTTTAAGTGCTAATCA
GGTTGTCATCCATGCAGCCAAAATcagaggcttgataaataaaggcttgtctctgttggc
tagtgtctcactgtgtttaaataggtgacactggagtgcattctaagcacaccggatcga
tgccagaacccctgg
>NODE_693_length_308_cov_1.003247
GTGACGAAGAATCAGACTGTGTTTCTCCGCCTGAGCAATTTGACGGCAGCCGATAGTGGA
ACTCACACCTGTGAGTGTTCGCACCCTGGAGGAACGTACGTTCGCCATGTCAATGTCACA
GTGGAAGGTGAAAAAAACGACGGTGCTGTCGTGCTTTTGAACTGTTTCCGGCATACATTT
GGTACTCATGTCTGTGGAAGTCAAATACACTACCTGTGAGCACATGTGTTGTGTTTGACT
TCCACATGATGTAAGTAATAAAATACTGGAATGCAGGTCACAGTAATCCTATGAGCTCCa
gtagaaggcgactggatccctttttctaggtccttgaagacttttcatctcatcagttga
ctgatgcggagtccacatatgtattgtctccctaaatcacattttgttatgccctccacc
tcttctgcttagtggcagccttccctctcccc
>NODE_694_length_291_cov_1.604811
CTCCATGTTGGTCTCCTCAGACCAGAGAACCTTCTTCTAGGTGCCTTCAGAGTCTCCACA
TGTCTTCTGGTGAACTCTAGTCCAGATTTAATATGAGCTTTTTCCAACAGTGTCTTTTCT
TTGTCTCCCATAAAGCTTTGACTGGTGAAGAACAGACAACAGTTGTTGTATGAACAGTCT
CTCCCATCTCAGATGTTGAAGCTTGTAACCCCTTCAGAGGAGTCATAGGTGTCTTGGTGG
CCTCCCTCACTCGTCTCTTTCTTGTAACCCCTTCAGAGGAGTCATAGGTGTCTTGGTGGC
CTCCCTCACTCGTCTTTTTCTTGCTCGGTCTCTCAGTCTTTGAGGACGTCCTGCTCTAGT
CAGATCTACTCATGTTCCATGTTCCTTCCattccttaatgatggatctaactggactcca
ggagatgttcaggaa
>NODE_695_length_295_cov_1.030509
GAGAAGAAGACGACGACGACGACGGGTCGGCGAGAAACTGAGGAAGAGTGACGACAGACG
AGGACAAGAGCAGGAATCAGAAACATGCAGAAAACGAAGAGTGATTTAAAACGACTTGGA
ATGACGTTACGCTCGACAAACAAACTGAGTTACAGGATCGGAGCTTTTCCACCACAGTCA
AAGTATCGGTAGTTAATGAAGCTAATGACGTACATAAATGTAGGATACTTTGAAGTAGTG
TGTACTTAAATACCACAACAATAAAGACGTGTTTTTAAGTTTGGCAATTTTAAAAGTTTa
gtggttcaaagtcaagaaggaagtagaggagactttaatctggagctcaaagtgaagaaa
caacaagttaaagatgaagctgtctcaatggaagttcagtgtttgaagtgtttaaacttt
acgtattattaaactgatg
>NODE_696_length_344_cov_1.488372
CGTGTCAGTAAGCAGACCTCGCCAAACAGCTCTTTCTCTGTGCCTGGCACCTGCTCCACT
AGGTTCTCTTTAAATACACTTTTTATGGTGTATTTATTGTCTAAAGAAAAAGACCAGGAA
ATTAGTGATTTGGACCACCGAAGTTATCAGAATTCAGTGCACTCTGTGCACTGCATGCAA
GGTTTGCAGTATTACTTGAGACTAGATCTTGTCGAAGGTTGATTGGAGGATGTGGAGTAT
GTTGCAGGTGCAATTTGTCCAGCGTAAAGAGAACAAATTGCGCAGTCTCGACTGAAAGGT
AGGATTCAATTGAACATGTCTAATGAGACCTATGTATGCACACTTGTTCCCCGAAGTAAC
TCGTTGAACAGTCTTTACACTGTTAATCAGTAGGATTAGTttccctgacttacatcttgt
agcaaggatagggtaggatctggaagtaaggatctaatgtatattagattctgcagagga
aggttccc
>NODE_697_length_300_cov_1.020000
GATGTGTGTGTGGTTTGTGTTGCAGGGTTCCCACTGACTGGAGCTGAGTGGGACTGGCTG
TAATCCAACACGCCTGGCCAGAATCCTGTAAGGTTACTTTAGCTCCGCCTGTCCAAGGTC
CAGTGTGTCTGTGCCTGCCTCGATACCATGTGCCCACTGTCAGTCTTTTGTTTGCATTAT
CCTTTGATTATGTTTTGTACTTGCATCGCGTGCCTCATATATGCCAACATTTTGACCCTA
CTAACACTGATCTCTACATTTCACGTTTATTTTTTGCCATCTATTTATTTGTGTCTTTCT
ttaatttccttgacttaggacagttttctttggcatgtttggattaagcagagagtttca
atttgctgtggttggggtttgggttgtaaaggaaagttggtcttttgagtttaactgaag
gtgttggaaaggcctttgacaggg
>NODE_699_length_307_cov_1.635179
TAATCAATTTAACATTTTATTTATGGTTTCACAAGAGGGGTGTTATCGATTAAGTTGGTG
TTGATGGAAACTAACACAAAATTATTAACAGAATCCTTCTTTTGCAAATTACTTTCTGTC
CAGTGTTGAGTTCAAAGAGTATGTTACAGATTATATGATTTCCTAATTAGTACTGAGTTT
TCAAAATGATTAGAACATTACTAGAATCTCAATAGACTTGTGTACAGATATTAGACCAAT
GAAAAAAATCACATTTTACTCCCCTATATTACCACACAGCAGTTATTGAGGATAACCTCC
AATCTGTACACACTGTCTATGACACACAACAGAGCAAGCCACTCACTCACTTATCCAAAG
TCAGTAACAACAAGTTAACATCTCCATGATTGGCTCATTACCCATTTGAAAGTCTGGCAA
AAAAAAATCCCCAAAACAAAACAAAACAAAA
>NODE_700_length_294_cov_1.044218
ATTTTCCCAGATCAGTAGGACATCCAGATATTTTTTAGCAAATTGCAGATCTGCAAGATT
TTGCATACAACATACGACATACTGAATTATGGCCGAATCAGACACAGATCGTATAGTAGG
CGGTTTGGAAAACAGCCTTCGGACTTACAGACTTCATAAACATGCAGAAAGTGCTTTCTT
GTGAAAGTGCTTTACAAAAGAGCAGAGATACCGAAAATAACAGACAAGGGTAAATATTAA
AAGACTAAAACAAAAGGTGGTATTCAAAAACATTCACTCAGTAAAATCAATAAAATAAGT
aggagtataaggaaaatagaaaattggttaaagttaaaaggataagatgaatgatagaaa
tgattacataataaaacaagttttgatgcccaaaggcagagatttccaaaggtttgggga
ataaaaacaggaatctct
>NODE_701_length_299_cov_1.046823
GCAGTAGAAACTGGAACTCACTCGGTTATGAATCCATGAATTAGTAGATGCCAGTTCCGC
CTGTTTCTCTAATGCAAAATGTGCTGCCTGAAATCGGATTGTGTTCTAGTGAGTACTGAC
CTGATGTCAGTAGTTCCTTTCTTCCAATCTAACTTTCTATGCTTCACGGTGTCAAAGTCA
TTAGTGCTTTTTTACTTAAGCTTACATGAGGCAAAGGAATACTGCAATTGATAAGTTTAA
AAGATTTGACCTTATTAAGTGGCTTGACCATTGATCATAATATGAGAAATTCACATTATA
tacagactttgttactggtgtattcagtgacttaatttgttatcctgcattacagcaatc
attgacagtgcctatgttgtcattaaggagtccttgacttttttctttaaataagctaat
ccagcctaacacgctgttgtaat
>NODE_702_length_293_cov_1.068259
GTTATTTGTAAATGTGTATGTTTGTCAGGAGGGCTTTTCTTAAATATGTTTGTCAGTTGG
AATATGTCTTAACCGCATTTATGTACAGTCAGTGCTTATTGTGTCAGTTTAAGAATGAGG
CACGATCTTCTTAATGCCAAAGTCTGTATTCATCCATCACAACCCTTTCCTATCTCTGCT
GTATTCTCCTCCATCATCCTCCTCTCCTCTCCCCTCTCCTCCTCCATCGCTCCCTGCACC
ATGCAGATGGATGATGGAGATTGCAAGAGGACAGAGGAGAGGCTGGTGTGGGATGATGAT
aacacggtgtgagcggtggaggacagggaggacatgagaaataacaaaaaactggacaga
caaaggtgttataaattgaaaacggagaggaaaaggagagttaatacgtgatagaaacag
tgtatgcaaacagcttt
>NODE_703_length_296_cov_1.020270
ACAATTACTACTAGATGGCGTTTTTACATCTCCATGTTGGCAGAGTCATCAAGAGCCTAA
CATCCCCTCCTCGGCAAGAATCAGTGTGGACTGGGTTTAAAAGTCATACCATGCTTCTGG
CAAATTGAGACACTAGTATTGCCAAATGTCCGAATAGTATCACACTTTGAAAAATATAAT
TGGAATACACACATCAGAGGAGTTGTATATTCTCACTACACCTGCAAGTTAAAATGATCA
TTTGTGCTCAAGTGTGGGGCAAGCACATTCATTAAAAAAACAACAACTTTGTATTCGTAa
tgagacagtaaccccatatacagagaggatgatgcaatttttgaggtcgcatttataaat
tcaaacaaatgacaaggtatactgacccctttgccatctatggtacataaatatagcact
tttgggtcaccatgcgcttc
>NODE_704_length_312_cov_1.003205
GCTACTTTATTCTACTTTTTGCAACTTAATAATTAAAAGTGATTATTATTGATTAAACTT
CCAGATATTTCAAGTTTATTGAGGTTTTGCTGCACCTACAGCAATAAAATACTGCTTATA
AGCCCAGTGGACGGACCAAGCATTTAAAATCACATCACTTTTCTGAGTTGAATTGTTTCT
ATTGTATTTATTACAGCAAGCTTTAGTGAATATCGAATAAACTGCAAAACTTTACCATTT
CCAGGAATGCTACCAAAAGCTTAAAGGTATACGTAGTAAAGTTACCCTGAAAACAGGGCT
CCTCAGTTTACTGTATCACTAGTAACGACTTAGTAACACTGACAGGGTTGTCTTTGCAGA
GTTTATACTTTTACTTTTTATACTTTAAATACATTTTTCTGTTAATACATAGGTACTGTT
ACTTGACAAATATTTTGACTATATGTAATAATTAAT
>NODE_705_length_298_cov_1.043624
ACTAGTACACTGAGCAGCTGTAGGCAAACAGTGCCTCCACACCCGGCAAAGATGTGAAGT
TAATCCTCCTTTCCTAGAAAAAAGAGAGAAATAAGGGAGGCTTCTATCTGTCTGCCAGTC
TCTCTGCCCACCAGTCTCCTTCTCTCTCTGTGGTCCTGACTTGTGAGATAAGACTCAATT
TTTCTTCAATAAGAAACTCTCTTGTGAAGCAGATTTGTGTGTCTGCTCTGCAGCTGCTCG
GTGGCTCCACAGATCACCGTGTAGGTAACTCATGCGCAAATAAACACCCACCTACATGCA
cttggatatgtctgctcaactatggcgcttgtaagttacaaaggggtgagccttttcctg
cacacagacacacttgcagtcattacatgtcgaaaacaatgcacacatgcagtgggctgg
acgtgagtgtgagtcagtggtt
>NODE_707_length_294_cov_1.064626
GTCACTTTTGTCAAACGTATTCAAAATGTGCATTTAGTGTTGTTCCAACCCACTGATCAG
AATAATACACTAACAACAGTCCTAGAAATAATTTTATGTGTAACATCTGTGGTGAGACAA
TAACTTAGTGAAGCTTCATTTATTCAGAAAATCGAGAGAGACCTGAGAACAAATTACATA
AACACAAGATGGAAATCATTGACTCAAAACAACCATCACATACAACAGTAATTAAAACAG
CGGGAACATCAACTCACATAGTAAATAAATTACCTTTCCTTCATACTGTAAATTAATGTT
aacaaaccttctgacaggagaggatctgtaaatacatgtcagaagtatccagagctgaat
ggattttgtcttagtagccctgactgacatactgcaacactactgatattaatataatat
acagcaaatacagcaaat
>NODE_708_length_300_cov_1.153333
GTTTTGATCTGTTGGCTGTCTGTGTGTCTGATCTGTTTCTGTTTGTGCCCTAAACACAAT
TATGCTACTGCCTAACCTCCATGGAAACCGTCAGACGAACAAAAACATGTTTGCTCTCAT
TCAAAAAGCATCCTCTTTTTTTTTTTAGTGACAGAGTGTAATGGCTGCTGATATTTGAGC
CAGCGTTTCACAAGTCATACTAAATAACGCTTCGTTAATAAGAACGCTTCCTGCCGATTT
TGACCCTGATGGTTTCGAGGCTGGGAGCAACTGGGGTTTTTTGTTATTTCCCAAAGTAGA
CTCTAAATACAGTTTTCAACATGACGAAGCAGACTGCATccatgtgtgagtgtttgtgag
tttgcgtgcaacacctgaaatagatggccaggatcaatttaacgatgatgatgattagta
tgtcatgatagaaatttaagaaat
>NODE_709_length_351_cov_1.623932
TTTCCTTTCTGATACTGTTTAGCGTTTCCTATTTCTTTCACTTCCTTTCCTCCTCTCTGC
TTCTTTTCTATCTCTTTGTCTCCTCTCCCCCTTGTTCTCATCCTTTTTATTTCTTCTACT
ACTCTTCCTCTCCTCTCCTCTTCCTAGCATCTGTCTGCTCCTCTTTTCCCCTTTCCTTTC
TCCTCTATCTCTCCACTCCTTTCATTCTTTTCTTTTCTTTTGTTACCTTTTCTTTTCTAT
ATATCTATATTTACAGTTTTCTCCTTTTTACTTCCTCCTCACTACTTCTCTCCTGTCCTT
TTGCATTCTTTTGCTTTCTTCCTTTCTCTCCTTTTCTACTCATTGCTTTCTTTTTCTATA
CTTCTATATAAGTATTctttgtatttcctttccttctttccattctttttccttttcttc
atcacctcatttcatttcctcctcttttctttttttttctttaatcttggattaatttaa
tggaaaaagttccta
>NODE_710_length_290_cov_1.017241
ATACTAGAAGAAGTGTGCCACTGTGCTTTAGCAGAAAACTGTGTTTTTACAGTTCATACT
TAACTTCACAAGCATGTACAGCTAATCCAAATGGCTTTTGCCCTAACAAAGAATCAAACA
CTTCTTGCTTTTTACAAGTTTGAAAATTTCACTGTTTTTGGATGGTGTTTTTGCTACCTC
TGGGCACAGGGGCTTTTTCGAAACAGTGGGGTTTCAAAAGCGTCTTCTGACCAAACCTGA
TGGCTTCCTGCTCTATGTCTGCCTGAAAGTGAAAATGTGACACCATCAGACTCTTCTCTg
gattaccgtcctctctgacccctaacaccagcagtgatgggcctaattagacaggttgga
tgtggctatagatagacattatgtttcagtctccctgtgtaaatgtgcggttttgagctt
tcggagaacagtta
>NODE_711_length_313_cov_1.591054
GACACTACTGTGAGGACAGGTGAACCCAACACAAACAGTTGTCTTTGTTGTTCCAGTCAA
AGAACCTGCACTCATATTGTGGATGGACATTAGGAATTACATGAATTTATCCTTGTTACT
TTTTCATGTGCTTTTTACGGCAGACATCTGACTTAGCACAGGTGTTGCCATAATATCTAT
TAAAGCGTCATAATAAGCCAAGCCAGTGTGACAGTCAGTCAGCATGCACAGTACCAGGTT
GCTGAAACTGAAGCAGTCTGCCATCAGTCACTTTATTATTGATACCTGTGGTTTTTTAAA
TGTCAAAATGTCCTCCGATAAAAAGGTGAATTAATTAAAGATTTGAATTTCCTCTATGCC
AGATATGTTTGAGCTTTTCAATAATATCTTAGTATtaacatgcaccacacctttaaccaa
tgaagtttggtttggtgttttccctaatggtggttta
>NODE_712_length_347_cov_1.126801
TGTCTGGCTGAGTGTTAAACCATGTCACGGGTGTGCTTGAGCGTGAGAGTGTTTGAATAT
TGACTGCATGTAAGTACTGCTTACTGAGTGCTTCAGGCCAAGTGAGGCATGGAACACATT
TAAGGTTATTGATTATAATTGTGGCCCAAGAGGGCATTAAGTCAGGCATAACACATTATT
GCTATTTTGATGGTGAGTGTGTATGGTCTAGGGATAAAAGCAGGAAAAAAGACTATTTTC
AAGAAAGCACAAAGCAAAACAGAGAGAATGCAATAAGCGCATAGTAGTGTGAGACGACCC
AGTTTTCTGCTCCCCCTCCTCCCACTCCCCTGCCCCATCTGCCACAGTTGTTTTAATCCT
CCGGTTACCACAGCAGTGTAAACATACACACACAAAGATTTCGGTATTGCTCAAAGATTG
CTGTTAAAtactgacatgtgcatcaccttcaaatgtcaacaaacactgatcatctctgcc
tgatgttctgg
>NODE_713_length_379_cov_1.160950
CATTGCACCCGAAGGCAACTTCATCTGCCGTAGAAACTACAAACTGTGATAATTAAATCT
GTGCCGTGGAAGCACAAGCAGGGATCTAACTGGATAAACAGGAGGGAAACCCACATCCAG
CTGATATACATAATACATGTACATATGTACAAATATCAATATAGGGGTCCTTGTTTATAG
AAAGTGATTTATATTAGAGGAAAGTGAAGGAAAACACAATATAGGAATGTGTACGAATGG
AAATTGCACTGTGCTCTGTTTTTGTGCATGAAATGAGCAGCTGAGGAAGAGACTGGACCA
CAGGAGCACTCCCTAAACCTCAAGCCAGTTGTGTGGAAACAGGTTCACCTGCTGTCTGGC
GGAAAGTTGgcaacagaatatctgaatgtccttttacattgcagctagcagccggttagc
ttaggacaaaaaaggaacacggccgtgggaagtctgtgtaactaaaacagcccacaggta
cctaaaggttaacagactgacaaattgcatctagttttatgta
>NODE_714_length_300_cov_1.320000
GGGCAGTTTGGAAGTTCTATCTGTAAAATGAATGTTTATAATTTAGTCTTTTTGATTCTA
CTTTTTTGTGGGTTCTAGTAGTCATTAAGGGCATTATATTTGTCATTTTGGTTGTATTTG
CAGTTCTTGAAAATGTTCAGGGGGCCCTTTAGATTGTGGTGGTAATAGTTGCTCATTTTC
TTCAGGTCCTTTAGATGGTAGGGTTAGGGTTAGGTTGTAGCTTTTAGCAAATTAAAAGGA
TTTTAATTTCCTGTTTGTGAATGTTGTCTGCAGATGTCCAGCAGACCAAAGACAAATGTA
TCCTTGAAAAGAGAAGCTCCAGTCTGGACCACAAGGACCAGGAGGACCCAGCGCCCTCTT
ACATTAAAGAAGAGCAAGAGGAACTGTGGAGCAGTGAAGAGGCTGATATCACCAAGTTCA
CCTTCAGTCCTGTTCCTGTGAAGg
>NODE_715_length_422_cov_1.248815
CTGACTCGGTTCTGGACTCTTAGCTGAACAGAGAAGTCCAGCAGTTCTTGTTTATAACAT
CAAATGTGTTTAAAATGATCCTTTCATTGTCTAGAACTTGTTCTGACCAACCACCTATCA
CACATGCTGATATGAGCCTGAAAGTTTACCCAGAATGCACTTTGTAAAGTTCCCTCTGGT
GAATGATCAGAACCACATGGCTAGTCTCGTTACCCATTACTAGGGTTAGGTTCTATCTGC
CTGTAGGACTGAGGCCTAAGAGGTTTAGTAGAACAGATTCAGCTGTTGTTGAGGAAACTC
GCCTAGCTTCTGACTGCCTTCATCCAAACGTCTACCCCTCTTGCTCTGACAGTTAGCTCT
ACTAAGTAGCCTTCGTAGTCTCGTCACCGTATCAGTCACGTTTGTTACCGGCAGCTTTCC
TCTAAACAGACTTGGCTCTTGGTGAATCGTGAGGTTTTAATCTAGAGGTTAGGACAGAAA
ACCCCAGGGATATGTTGAGAACTctatagttatctttaactagaacaacctttaagaacc
atcaatgatttcatgcacacaattac
>NODE_716_length_303_cov_1.029703
TCTGCATTAGTTTCGGATTTGAGTTGGCTTTATTTTCATTCACCTTGTTGGAGCACACTT
GGAATCGGTAGGATTTTAATTTGTTCCTCAAGGACGCCTCGGTTCTTCCAGTTGTGCTTA
GACTAATTGTACATCCTCAGCAATGAACAGGCTTTATCCTTGTGCAACATTTAACAGAGG
TATTCATAGACGACAACATTTTAAGTACAATATAATCATAGTTCTCGTGCCGACAGTAAT
CATTAAGTCATTGATTAAGAAGGATGATTAAAAAGCGGAATGTTTTCCAGCTAATTTAAt
catagatcagtcagtgctgattaggataacaaattgcacgtaagagattaaatccatttc
aaacacctctcatttcacagtggccaaatcagacgattctgaacaatagctactttgtgg
ttctagcatagtacagtgttattcact
>NODE_717_length_306_cov_1.424837
CCCCTTTCGCTGCTGAAAACAACAACCTCCAAGCAATGACCTACATGCTGAATTTGACAT
GTTAGGATGAGGATCATGCAGTAAAGCAGGCTTGCTTGATCCTTTCACCTTCTTCTGGCT
TCTCTGCAGACAATACTTGTCGGGATCAAGTCATCATTAGCGTTGTTGACGATAAGTGAA
ACATAGAAAACCCCAACCGTATCCTTAAAATCTGAAGAGTAGGAAGGCAAAGTTGGATGA
AGAAAGTGTCAGCAAAAATCTTTGATGTTGTGCAATTCAGCGCAAAACGAAGCTCTACAA
AAACCCCTTCAAGTGGTTTTCCACTTGATTTCAAGTTTAGAGTTGTAAGAAGTGTACAGT
CTCAAGTCACCCGAGTTTCAAGGCAAAATGAGGCTTCAATTTGCATGTGCTGCTCTCTAC
TTGACAGCCACTTTCTCCCCCATGCATACc
>NODE_718_length_322_cov_1.543478
CCCAGTCACAGGGCGGTGATTATACACAGGCTTTTGGCTGTAACAACACAACTGTTGCCC
CTAACCCACTTTGCTTGCTAGATTTGGCTCCCTGTGACCTCTTCTTCTTCCTCACCAAAA
TAAAATCAAATTGGGGCATTGCCGTTTTGACACAGTTTAGAAGACTTAGTGCTTATTGCA
GATGATATTTGACATGTTTACACAACGGGGCTTTAAGGGAGTGTTACAAGTGTTGCAGAG
GTGCTGGGAGCACTGTATTGCTGCATCAGGAGACCACTTTGAAGAAGGTGGCGGCCAAAT
TGAAAAAAAGTTTTTGATGTTTATAGGCACAGAACTGGAACTGAAACTGGACCTGGACCT
AAATTTATGATGCAGTCTCACAATTTCTTTTTCAGATGTTCGAAAACTGTACATTGCTAT
gcggtttttagaatttcttattgaggaatttgtgaacaacttgtca
>NODE_719_length_291_cov_1.006873
GAAATACTTTTAAGCTGGAATAATATATATAAATGTGTATAAGAACATTTTAAAGAAAAG
TTGTTTCAGAGATCACTTACATCTTGTGACATGAGAAATAGTCTGTATGTGAAGTCTGAA
AAGAAGCTTTATTAAGGATGTTCTGTGTGTGTGTCATTGGCAAGAGCCATTCTGCAGGCC
TCAACCTTCAAATCAAGATGTACCAAAAACAAAGACTGTATGGGGTTTGAATGTAAACAA
AAGCCTGGGAACATGATCACACATGTTGTGGTGATGCAACTCTTGGCTCTCATCAGTTGa
tgatcatacttttaagagacctatgacacattgggcagagtaaagaatcttatttaagtt
gcaacttcagttgacgtcgagaccaactctgttccatttttcattttttcaaacgtatta
taattattagctgtt
>NODE_720_length_293_cov_1.006826
TAAGAGGGCAGGGACAAAGAGGAGTGGAGGCAGCAGGGATTACTTGATCACAGAATCGTT
TATCATTAAAGCCGGCTCAAAATGGAGGACCGGCTCGTTCTCGCCCCTCCGCTTCATCTA
TACTTCTATTTTCGTTTGTCTCTTGACCTTCCTCTAGTTTACTTCATGTTCTCCACATCA
GCATTGGTCACCTTCATTTCCTCTCTCTCTTTCTATCCCCCCCCATCCCTTCTCAGGTGT
CCGTGTTACCATGGCAACAGCAGACATCAGAATTAATCACCTATCACCTTGAACGCTTCg
ttctcccggcagcaacagtgagaatgcacaaacacacagtgtcgagttgacatggcaccg
tcctcatggctgattgcagccgactccacaccgctgcaacaactgcgtcctcccagaatc
ccatcacacacacatat
>NODE_721_length_350_cov_1.477143
GCATTGTCTTGTAATGATGGGCACGGTCTGCTTGGAACCTGCCTTCAGACTCAGTGTCTT
AATCAAGGTAAGCAGTTCCTTGACAGAGTGACTGTCATGATCTAATGCAAAAACTATAAG
CTGGAGTGCTGAACATGAGATATAGACTCATTTTCTATTGATGCAGAAAACGTACAACAA
GTGTCAGAAATGAAAATAAAGATCTTTATAGATTTCTGCAGGGAACAACTTTTAGGGTTA
TCAATCAGGCAGGAGGGACAGCTGGGTTAAACACCGAATCAATCAGGCAGTGCAGAGACA
CTGCTGGCAGCCATCAATAACTCTCAGTAATGAAAGTTAAGACAAGGCTCATAAATCTTT
CCTCTCATTCAGACGTTACCTGGGGAAAGCTGCCATATAGGCCCACACTAATGGGTAAAC
AAAAACTCAAGTCGTTTAATCCAATGTCCTCTTCTTTGTAGAGCACATACTAATCAATgt
tgttaagaaaagct
>NODE_722_length_322_cov_1.453416
GCTTATTAATAAAGGATGTGCAGCTGAGGGGGGAGAAAGGAGGACAGAGAGGAGATGCGA
CAGCGCAGGGATCACGTTAATATCAGCAGGCATCGACCTGCCTTGTGGGACGACTGTTGG
AGTTTGAGCGATAAAGTTTCCGGAGCCCGAAGCTTCACGTCATGAGCAGCGGAAGGTAGC
TCGACCTCAGACATTATTCCTTCTGATCCAAATATAACCTGCAGCAGCGTTCGTCCCCAG
AGACCCGTTTTACTACATATTTTATCACGAAGCGACGGCCGTTGTGTGGCCTGTTAACAA
CTGATCCACAAACATCATGAACTCCGATCCTCGACTCGGCGTCTGTAGCGAAGCACAAGA
GTCGGTAGACCTGAGTGGGAGTGAGTTCTTCATCTTCTCTGTGACGTCGAGAAACaagat
tcacgtttaaattgaactgagaagtttaaacttcagcgttaaatcg
>NODE_723_length_293_cov_1.027304
CGGGCAAACAACACAATGAGTCAATGTAAATATTGTGTTACTATGATGATGGAGAAAGGG
CAAAACTGAACTGAAATAACACAATGGAGGAAAATTTTAATAAAAGAGAAAAAGAAAAGG
CCCATGAGGGAAGGAAGGAGCCAAACAAAGAAATTTAACAAGGTAAGAAAAGTAACATGA
AAAGGAGACATGTTAAAACAAAAAAGCAAAAGGCTGGAAGGGGTGTACCAAGAGGGTGTG
CCAGTAATAGAATAGAAAGAGGAAAAGTTACATAAGAGATAACAGGAAAGAAGAAAAGAG
cagtatgaaaacaggacaaatgcactatgcagttgggcgggactcaagggtcccaccggg
ctcaggctggaccagaaacggatattggagagcagaggactgggagtgagcagcagacca
gacggagtctacgtaga
>NODE_724_length_300_cov_1.010000
TGAAGTTCCTGCTTTAGCAGCGGTTGATATGGAACCGCTACGTCTGAGGGGCATGATGAC
CTTATCGTCACCTGACAGAAAGCAGACACTAATCTAGAAGTAAGGCTTAAGAGTTCAAAA
GTTAACTGGAGTAAATTTACACAGAGAGGTTATACTAAAGTTAACTGAAACATATGTTAT
ACTAAGAACACAAAACTATTTTTCCATTGCAGCTGTTTAACTTGGAAGTAATGCACTTAA
TATAAGGCGATACAATTTATATTCAGCTGACATTTATGCAATATTGCACCATATTGCACt
tatttccattatttactctatcagaggcacttagacgatcacagataatgtcataaataa
aactgagttaaacaattaattgcctgacactaaatatcaatgtagcattatagcggcgct
catagacacagcggcccactaggg
>NODE_725_length_301_cov_1.983389
ATTCATGCACGCACACACCTCTTTAGCCATGTCTTCTCTGCTGTTGCTATCCTGTTTATC
CTGTCCAGCCCTTGGTGGTGTCTTTCCTGCACGTGTTTGCTTCTTTTTCCTTATAATTGC
ATGCATCATTTTTGTGTGTTTTGAAATGGTGATTCAGCGTCAGTGCATTTGTTCTTTCCT
CTGTCTCGTCACACTTTCTCCCTCACACACATGCACTCCTCGTCTCCATGTGTTTATTCC
TCTTTCTCTCTAAACCCTGGGAGTCATCATTACAGTGAGTCACTAATGAAGTCATTATCA
GATTTCACTCGTTTAAAACAACACAATTAGTACCGATGCTTTAATGATGTTTGCAAGTTA
AATGCAAACTAATCACTTTttcccccccatttctctgtctcatttcctctctccctggct
tgctgctctgttggaataaagagag
>NODE_726_length_307_cov_1.260586
GTTTATTCATGATTTTAAAACCTAATTTACTTGCAAATTAACCATGTCAAATGTTAAATA
CAGTTTTAATTGAAGAAAAACATGCCTTTAGTTATTATTATGTTGCTATGCACACATGTT
GCAGGTGCACCACTATTTTGCTCTCTGTCTGGTGGCTCATCCTGTCTGACTGGTTCACAC
AGCACATTCATTATGTTGAGGAGAGGCGACCTGACACTGTGGAGGTTAGAGGAGTTTGGG
CCTGCTCACCACAGTGCTTCAGAGACAGAAGGGGGGGATGGAGAGAGTGGGAAAGACAGA
AAAAAGAGAGCTGCCTGCGCTATTATCGATGTGCCTCTTCAGCGAAAAATGCAGTCCCAG
TTGCACAAGCACCATGCCAGCACAGAATGACAGAGGGTACTGTACACCGAATCACTGTGT
AGTAGGGagggagcgagagagaagtagagtt
>NODE_727_length_299_cov_1.013378
GCTTTCCCCCTCTCAGGTCTGTCTGCCAACAGCCACTTAGCCTAGCTTAGCACAGATAAT
GGGACAGACACTTCATAAGACTTTGGTTTTACGTTGAATGGACAAATATGAGAGTGCTAC
CCATGTCATTCATCTCTTGCAGACAGGGAATCTGACTATTTACCAAAATAAAATCCCTCC
TTAAAGTATTCAAATATCTGCTAATCCCTGTGCAGAAATAATCAAAGCTATAACCACTGC
AAATGTTTTGAAATCGGCATCTTCTTTTAACAGTTTATCTTATTTAGTTTTTACAGCAAA
aaaaaacaacatgtgtatgtgtggttactggatgagatgcaaaccgtgtggggacctaat
cctcaaaatactgcagttcaaaatatttatttccactgcttatcgcatctggataaagtt
gcatggtaattacatggagttta
>NODE_728_length_294_cov_1.064626
GAGGGTAAATATAAAGGCTGCAGCCCTGTAGGTTTCTGCGGGCAAGTGTTATAAAAGAGG
CACTTCAACGAACAATCGGACATATTTCCCTGTGAATAACTCCTGGAACAATAAGAAGCA
GACATGTAAGATATCCCAGCATCTCTATTTCTAATAGTTTAATATTATTTCATTAATTTC
AGATGTAGTTTGTAAAATTTATATAAAAGTAAATGTAGGGGATGTGACCGGACGGGTTTG
TAGAAGATCTGTGACAGATTTTTATTAACATGCGGTTTCATATGCACACACTGCAGGGAG
aactgtttttaaaaatgaatttattggctgtgtagaatcattaatgttatagttcttttg
gtttaaaatctacttttaagtaggaatcaactgaagaaggttttactgacggatactgat
gcagattactagtaatta
>NODE_730_length_302_cov_1.152318
TCACTTCGCCAACACATCGTCCTGAAACTGAAGCTGACAGATGAAGCCTTTTCCTCTCGC
TGTAGCTACAGCACGTCTGGTGGCAGTGACACGGATGTACTAACAGTGCTAAACTGGTCA
AACCGTAACGACATTCACACAGCTACATCTGTGTCAGGAGCACTCACACGGGCCGGCGCT
GTTTACGGGGACATATGACTTTATGACTGACGTACTGCAGCGACTACAGGAGAGAAGAAG
TGGGTCAGGAGAGTCGTGAGCTCCGGGCTGAATGCAGTTAGATAACAAAGGAGATCAAGG
CTGAAGACGGAATGAATAAAACATCCGTATTCTATAATGAATGAAGCAAAAAGAGAGAAA
GTGATGTgtgcttgagaggatgtgaaaagatgagagaagaaaggatcaaagtggaaacag
cgaggccgagcgcaggaggaggcttg
