# Supplementary material for: Multilocus molecular systematics of the circumtropical reef-fish genus Abudefduf (Pomacentridae): history, geography and ecology of speciation
Source: PeerJ. 2018 Aug 14;6:e5357. doi: 10.7717/peerj.5357 (PMC6097498; doi:10.7717/peerj.5357)
Supplement: Data S1 [file peerj-06-5357-s013.zip › Data Supplement/assemblies/Abudefduf-lorenzi-STRI-X-1049.contigs.fasta]

>NODE_1_length_493_cov_13.346856
CATCCAGGCCGTCCCCCTGCCTGCTGTGGCCGATTTTGTATACAGGAACAAAAAAACTGC
TTATTGGAACCTGTGAAGGATGGCACGTTCATGAATCCCCCATTGAGATCAAGTATAACT
GTGTAGTGTTAATTGTGTACTATTCACCTTGTACAGCTGTATTCCTACAAATATGGTTTA
CTGTATCATTGATACTGTAGTTTCAAAGACGTGAACAACTATTTTTATGAAATGCGACAG
TACTGATATATTACATTTTGCTAAAAAACAAAAAACTTGTTTACTGAAAGATATTCTGAA
ATACTGTCAAATAAACTCTTGACATGGTGTAAAATATTCTTTTCTAGAGATTTTTACTGA
AAATGAGCCAAGAGCTATAACAAATAATTAATCGATGAATTTTGATAATTGTTTTTTACC
CAAAATGAAAAATGGTAAATATTCTTCGGTTTCAGCTTCTCGGATGTGTGCTTTCATGTG
TTTTGTCATTCTAAATTGTGTATTTTGGGGATTTTAATTTTAATTAATTGATTAAGTGCG
ATGGTGTCACTATTTACCAGAGACTGGATGAAACACTGACAATGAATCAAGTTGAAAATA
GGTTTTAATCAACAcatcactctcatcatttcaacag
>NODE_2_length_935_cov_8.936898
CTAGAAATTACACTGACAGTGTGCAGAAAAGCAGCAAATGCTGCACGGTGGCACAAAGTT
TGGAGGAAACATGACTTCAGATGTGGCTCTCTGGTTATCTCTGGCTCATACTGACTCCGC
GTTGCAATAAAAATGTCACATTTTTCCATATTCCCTCCACTTCACGTGTATCCCCCCCTT
TTTTTATTTCGCTTTTTATTGGCCATCCAAGTCAGAAGCACTGTGCTAAGTAAGTGGAAA
AGTGTTTTTAATGATTTATTTTAGCGTTAATCAGCTCAGACGCTGGAGAGACTGCAGAGC
TACACGGTGCCAAATTACGCACGACGACCAGGAGTCATATCACAACCTCCAGCTCGTCTT
TAACTTCTCCTTCACGGGCTTTCAGGGCATAAAATAGTGTGCTGTGTGAGTGAGAGCTGC
TGCTGGTGGGGCAGCAGCGCTTTTTCTATCTTGATCTGAACTACTAACCAAGTCTTAGAG
AGATCAAAATTCAATCCCGTTCTGAGAAAAAAGAGAAATGACGTTATTTGAATATGTGCC
CAAAATCCTTAATGAATAACTTAGGACGAGTAGGAGGCAAATGCTGCCCCAGCTGTTTCC
TGTTGAAAATGTCTGTGTAATGTAGATAAATGTGAGGGATTTTCTCTCTAAATCCGTCTC
CTGTTCGCTAAATCTCACTTCTCCAAAACGAGCCTGCGCAATGGAACAAAGTCGGAATAT
TGAGATGTGACATTGCCCGCATCTCATCCTCTTTCTCCCCGTTTTTAATGACTTCAAACA
AGTTCATTTTCGCCGGGCTTTGTCTTGCGGAGACCCGTGGGGATGTCTAGCGCTCTTTCC
TTTCAGTGGCATTTATGTGATGTCTTCAAGGTAACTTACCTGATTTCCTTTGACACTATA
GATTATCACCTTGGTTCTTCACTATTTGCTCAGAGCATCCTTGTCTAGTTTAAACTGAAA
CAATAAATCCGAATTTCTGCCGCTTCTTTCCATTTTGCAGCTTTTTGAATGCATGAAAAA
TGTGATTTATTCTGATTATTATTATCATTAATATTATTAttattattattatttgatca
>NODE_3_length_768_cov_21.386719
AATACACATTTGATAGCACAAAGTCCTCTAAGAAAGACAACCGCTGATCCAGTGTTTAAA
TTTTTGGCTCGCTGTCAGACGTTGTCCTTAACCACTAACGTGAGTCTTGAAATTCTATTG
CAGACGTCGACTGCATATTTGCATTTTAGAAGTTCGTCTGTGTGCGGTAGAAAATCTAGA
ACAATTGTTGGCCTGTCACTTCAGCTTTATCTTAAAAAACTTACAAAGGTTTTCCTCCTT
GCCATACACGGCTGCTTGGGTAATGCTGCCTCCTGTGTCTGCAGACGTATTTTTCTAAAG
GTGTGTGTGGCACATCTGTGCAGCTATTGTTTATTCATGGAGTAAACCCTTTGAAATGTG
TTAAGATACTTCCCACTCATTATAAAAATCCTGCCACCCATGGATTAGGACTTTGATGTC
ACCAATCCTGCTTCAAAGGCTTCTTTCACTGCTATTAATCACAGTTTAGCCTCTGAAGAT
ATAGCCAGAGAAAACATTTGGACATCTTGTGCAGAAACTTTGAAATGTTCAGACTGTCTT
GCATATGCTATGTTCATATCCTTTCCGCTGTGTGTGGGGCTGTTGGACTGCTGTGCACGC
AGCTGCACTCTTGAGTCCATGGGATTCAGCTCAGATTTAGGCTCCTTCTGAACTGTCTTT
TATACTGCTGTATGAACACTAACACATTAGTGCAATGTTCACTTTGTTTTCCATTTTTCT
CAAATAAGGAAAAAGAACATTACCCACAGAGTGTTTACTGCAACTTAGTGTTTAATAGTT
TACTCTCAATAATCATTTGCTTTCTATATTACATAAGGCAGTTCAAACCTTCTCTAAACC
TTAAATAAGTCATGATATGAGAACGTCTAAACGTCTCCTGGCTCTGCTTTTGCATTcaac
aggaaatcttgc
>NODE_4_length_145_cov_56.779312
AAGTTGAAAGTAAAAGAAAGAAAAAAGTAAGAATGAAATGTATTCCAGCATACTATGATA
TGGTAAATGTTAGCGCCTGCTGCATCGCACTCCATATCACTTCGCTCCATATGAAAAATA
GTTTGCTATTTTGGAACCCCCTGGCAGCCATAGTGGATCACCACAGACCCAGAGCTCATT
TATCTTTTGTCAGAGATGAAGCCAAACTAACGCCATCTCCTGAAGCTGCTAAAGAATGAG
GAGGGACATAGGGAGGGTAAAAATAAACCCGGAGCCCAGGTAGCTACAC
>NODE_5_length_679_cov_9.927835
ACAGTCCGGCCCTCATCACAACCATATGAAAATAATACCTCTCAGGAATAGCGCCACCTG
CTGACAGAGGAAGATTTTGGCCCAAAATCACAATTTCCAGAGCAAACTCGTCTCAGGGGT
TTATTCCAAATCACATGAAATTTGACAAGTTGATAGAAGAGGCATTGGTGAGCAAAACTT
CTTAAAATCCTCCGCAAAAGTCTGAGGGCGTGGCCGTGACGGCGCCACAAACTTGGACAT
TCGCCATGAAACAGGCAGTGCACTGTAAATAGCCTGAACGTGGTCTGATCGGACTGAAAC
TTTACACGTTCCATCACAGTCCGGCCCTCATCACAACCATATGAAAATGATACCTGTCAG
GAATAGCGCCACCGACTGGAAAGAGGAAGAATCCTAAACATGCTCCGATCAGCCCTAAAG
TTTGCATGCATTTGGATCCCATACTTTCACATACAGCTACCAAATTCGCTACACTTATGT
AACGTACCGAGACGCACAAAAAAGTCTCTTGCACACATATCCAAAACTGAACAGGAAGTC
GGCCATTTTGAAAAAAAGAGCGGATTTGAGCTGATTTTGGTCCAAAATCACACATTTTCC
AGAGCTATCTCTTCTCAGGGGGTTATTCCAAATCACATGAAATCTGGCAAGTTGATAGAA
GAGGCATTGGTGAGCAAAAGTTATTAAAATCCTCCGCAAAAGTCTGAGGGCGTGGCCGTG
ACGGCGCCACAAACTTGGACATTCGCCATGAAACAGGCAGTGACTGTAAATAGCCTGAGC
GTGGTCCGATCGACCTGAAACTTTACACGTTGCATCACAGTCC
>NODE_6_length_541_cov_16.865065
TCTGAAGATGCTGAATGCCACTGAAAGAAAGCTGTTTTGATTCTGTTTTCTTCTGCCCAC
AACAAATCTGGGCATACAGTTGAATACGCAAGACTCTGTGAAGGGAGCCATTCAAATTCG
ATTATGATTTCATATTTCACAAAGACAGTACACCACGAGGATGATTTTTAATTAGAACCA
GAATCAGTAAAAAGAATGGGGCATGGAGACAATAAAATGAGGAATGCATTCATCCATGGG
ATGATTCTTATTTAAGATCTGTGCCAATGTGCTAACAGCATTAATGAAGTTATAAAGAAT
TATGAGGGGAAATCAAATTTGCCTCGCCACTTGAGCGCCACTAAAATGCCAAACAATAAA
CTACCAGATTGCAAATTAGATCAGTAAAAATATCAAACACATTGCGGTGCAGGAAAATCC
ATAATTGCATTTAGTGCCTGGCCTCTCCTGGGGGAAGAGACACTAAAGATCATCAGCAGG
CTACATGGGAGCCGCTATTGACAGAGCGGTAAAAATCGACAGGCTAACTAAATAAACACT
CCAGGCTCCATTAAATATTCAACGGCTGAGATTTGACAGTCTAGCGTGCCTGCCTCTCCC
CATCGCCTCCATTGGCTTCTCTCTGCAGCACATCTTCCTCCCTGTCTCCCCTCCTCCTGC
ACACTTCCCCCTCCTCCTCCTCCTC
>NODE_10_length_976_cov_12.362705
TAATCTGTCCATTGAGGGTCACCACATTCATGCCACATATCAAATCCCCTTTGAATGAGA
TCAGTTCCCTCCTGTCAGAGCCCATTAGATCCGTCCCACAGCCCCAGTGGCCAGCTGACA
GGGGAGAAACCCTAGCCCCAGCCTAGCACCATTAACATTAGAAAATGAGCAATCAGCTGG
AATGAAGCGCAAGAGGAGGGGGGGACCCGTCCAAACTTTAGCAAAGATACCCAGCAAATC
CAGCACAAAATGTAAGTAAGAGTGTATGAAAGAGGCATGGAGCTCCACAAACACATAAAA
TAATGTGCCTTACAGATAGCTGCACCAACCCTTGAACATCTGAGCTGAATACTTTTCCAA
GATTAAAACATGTCTTCTGGTAGTTGTGTCTCCTTTAAAAGCTGCACAACTTGACTGCTT
CCTCCCCACTGAAAATGTTCCGGCAGCTCATAGAAAATTGTGCTGAACCTCTTTGACTTT
GCGAAATAATTGAGTTAAAACACTCGATAAAACATTAATTAGCTTAGCAGTCTGGAGCAG
ATAACATAGATAAAACCCTATGTAATTCATATTGATTAGAATATGCACATTGAGCGTAAC
CTCTTAAGACAAGTTTTCCTTATTAAATGGACACAAAGCCGAGGTCATTATTCGTACAAA
GAAAGATCGCTTTAGATTTTATCTTTTCACATAAAAAGGTTTGATTGGATTTCTTTCTGA
GGAAGCTGCACAATCTATTTTATTCAGGTTTGATTGTATTACCTCTTAATTAGTTTGTAT
ATTGAGTAGAACAGGCCTTATTGATTTGAGGTGCATTCATTTGCATTGCAAAAATCCCCT
TTAATCCAATATAATCTCATCCTTACTCAAACAGAGCAGACTGCATCTCTGAGTTGCTCT
TTACTTGCTTGTTTTCCAGCTACTGCTTTTGGCTTGTCTTAGGTTTAATATAACCTCCTG
GTAGAAATTAGAGATTGCATTCTCTATGCAAAATAATTTCCCTAAATTTGGCTGTTTATT
TAAAGGTagttacactcaatttctgtgtatttcatgtggagagtggtatgttgtgcgctg
taatttatacgtcgagtgtaataacaagctgtagtatttt
>NODE_11_length_582_cov_6.888316
AAATCACCAATTCAAAATGTTAAAAACAGGAAGTTTTCTCACTACAAGAGACACACTAAA
ATATTTATAGCTGCTAGTCGATTGGTCTTTTGTCAAACCTCGAAATACTGAAGCAAAGCC
TCACTATACCGGTCATCATGGCCAACCTTACCTGTCACACTGTAAGCAAAAAAAGGAGAA
AGGCAGATGGAAATCCTACATTACAATCACACGCTACAAATCCTCTACTTTTCTTTGCTC
CTCCGGATCAACAGCTCCAATAAATTTTCATTACACCTGTGTGAAGCGCTTCAAATAGAG
CCACAGAAGCAGAAACTAATTACTTTCTAATTTATTGACTAATGGCCACAGCCCTGGGAG
ACAGCTGCAATTGTTCTAACAGTCCTGCTGCTCCGACTGCACTCAGGTCCACTTTAGATT
CATAACCAAAATAATTTATCATTACAAGCACATTAAATTGAACCGTATAGACCATAACAG
TGGTAATTTATATCATTTTGTTGTTAGGGATGCTTTTCCCTCCCCTGTCTTGAAAGCATG
CAATCTAGGCGATAGGATTCGTCTCCAGGCAGTCATTGTATGTGGCAGCTTCACTTTgtt
cttcaaagaactctttgttttgtgcctcattcaccatttgttggactttatggtagaaac
tagacagaaaagagtgtgctgcctgtttttgaatttagataagaataagcagatgtttct
gtgtta
>NODE_12_length_294_cov_13.027211
GACCCGCTCCGGGGACAGTGGCAGGTGGGGAGTTTGACTGGGGCGGTACACCTGTCAAAC
GGTAACGCAGGTGTCCTAAGGCGAGCTCAGGGAGGACAGAAACCTCCCGTGGAGCAGAAG
GGCAAAAGCTCGCTTGATCTTGATTTTCAGTATGAATACAGACCGTGAAAGCGGGGCCTC
ACGATCCTTCTGACTTTTTGGGTTTTAAGCAGGAGGTGTCAGAAAAGTTACCACAGGGAT
AACTGGCTTGTGGCGGCCAAGCGTTCATAGCGACGTCGCTTTTTGATCCTTCGATGTCGG
CTCTTCCTATCATTGTGAAGCAGAATTCACCAAGCGTTGGATTGTTCACCCACTAATAGG
GAACGTGAGCTGGGTTTAGACCGTCGTGAGACAGGTTAGTTTTACCCTACTGATGATGTG
TTGTTGCAATAGTAATCC
>NODE_13_length_539_cov_10.083488
TGTCGGCTCTTCCTATCATTGTGAAGCAGAATTCACCAAGCGTTGGATTGTTCACCCACT
AATAGGGAACGTGAGCTGGGTTTAGACCGTCGTGAGACAGGTTAGTTTTACCCTACTGAT
GATGTGTTGTTGCAATAGTAATCCTGCTCAGTACGAGAGGAACCGCAGGTTCAGACATTT
GGTGTATGTGCTTGGCTGAGGAGCCAATGGTGCGAAGCTACCATCTGTGGGATTATGACT
GAACGCCTCTAAGTCAGAATCCCGCCTAGACGTGACGATACCGTAGCGCCGTGGATCTTC
GGTTGGTCCCGGATAGCCGGCCTCGGCCGGTGCGGAGAGCCGTTCGTGACAGGGCTGGGG
CGCGGCCGGACGATGGTCGCCCCTCTCCTGCCTCGCATCGCATGTTTGTGGAGAACCTGG
TGCTAAATCACTTGCAGACGACCTGATTCTGGGTCAGGGTGTCGTACGTAGCAGAGCAGC
TCCCTCGCTGCGATCTATTGAAAGTCATCCCTCGATCCAAGCTTTTGTGTCTGGCCGAGG
GCGCGCGGGCCCCCTCCAGCCGACACGGCCGTCCAGGGCCCTGGGGTACCAGGGGCGCCT
GCCTCTCTGCCTCTCTGCCTCTCTGCCTCTCTGCCTCTCTGCCCGCGGGAGGGCTCCTTC
TCGCTCTCTCCACCTCTCTTCCA
>NODE_14_length_291_cov_2.340206
ACTATCAATTCTTTCACCAAACCAATAAAATGATAAGTATCTTTGATATATGATGAATGT
CTAACTGAAATTGGATTAATGAAATAGTCGATGAATTCTGCTGTTCTGTACGTTTCACTA
TCACAGTCAGAAACTATTGGTCGTCCTGGAGGTATTTTAAATGGAACCGTCCACTTCTCT
GGGTCCTTATGGATCTTAGGTAAAATATAAAATCTTCGTGGCCTAGGTTGTCCACTTCCT
TCTAAATAGGTCTTCTGTTTCGAACTGATGAATTTATTTTTATGTAATTTTTCTAAAATT
TTATGAACTAAAGGAATTGTGTTTAAATAAATGGGTTCTTTTAATTTcctgtagtaagtc
ctgtccctcaactgtctactaacttccataatatattgttccctgtctaaaattaccact
gcactacctttatca
>NODE_15_length_692_cov_20.041908
CTTAATATAATAGACTTGTATCTGAACCTCACTGAAAACATATATATTTGAGGCCCTTTA
TTGCAGGGTTAATTACCCTTTACTTTGCAGAGACTTGTTCTTTCCAGCCCCAGCAAACAC
TGTTCACAATGTTCATTTTGGCCAGCTGCTATTGTAATTACTACCTGGTCTTTTAAGAGC
TGTTACAATTTGTGGAGTATGATTGTATTGTTTTTATATTAATCATTTATTAATTATGAG
GTGTTGCCTCTTAGTAGCCTTAATTTTGATGATCATGGTCGACACAATGTAACTAATGAA
CGGGCTTTGTGGGCCAGAACCCCACTGCCAGTCCGACCTCTCTCTCTCATAAAAAGGAGC
ACCTCATTCTATATCTTTGTTCTATTTTCAAAGGGGATGCGGACAAAGACACGAATGCTG
ATCAGAAGAATAAGAAGGGTGTTAAGAGACGCCGGGAGGAACATGGAAGGGGCTACTTTG
AATTTATTGAAGAGAACAAATACAGCTGGTAAGGATGGGACAGAGCAAAAATGGCCTTCA
GCATCCCTGAAACGCCATCCATAGCTTTGTTGAACTGTATTGGCTTTAAGTGCCAATGCA
CATAACTAGCAAGCGGAAAACCCTCATTTTCAAGTATTATACTACTTTATAATTAACATT
ACTTTCACACACATGTTTTGAGGGTCATCCCTGAGTACTTAAAGAGCCTTACCATTTATC
CTTTTTACAGTACCCACTCACATTGTGTCTTTAATGGACTGCATTCTGTAGCAGAAGTGC
ATCTATCAAGTCTCTATGAATtttcacatctgttcctcatgccacttattgttttg
>NODE_16_length_591_cov_55.531303
CTTAAAAGAACAAAAACAAACACAACAATGTGAGTTTATCTGCATGTTTGCTATGTGTCT
ACGCTGTGCTTTCAAGCTCAATTAATACTTCCAACTCACCCTTATAAATTCGTTGCATTG
TTCTATGCCATAGAGAAAAAAAAAAGGACAAATTAAATACAAACTTGTGTGGTCTTTGTT
TCTAGCCATGTACTGCAGTTGCTTCAAACATCCTGAAAACAGTATGTAATAAGCTTTTGT
TCTCAGAAGATCATGTTTAAGCCTAGCTTTCATATGAACCTCTATTTTGTCCCATAGAAT
ATGGAATGATCGGAGAGCATACAGTAAAAAGTCAGCGGCCAAGATCAGTTCATGACACAA
AGGCCCTGCAGGAGCAAGCTGAGTCTGCTAAATTTATGGCACAAACTGGTAATACAATAG
TTATGTTTCTTTACTTTATTTTGTTAACTAAACTTAATTTCATCATGCATGCTCTCTCTT
GTACTGCACCTTTTAAGTGGAAATGTTTTGCATTATTATTTTTCCTACTCATTCTCTATT
GCTACATATGAACAAGGAAGATAAATTTCCCATTTCTCTATGAGTATTTACTTTGAATAT
AGAACATAATTGGGTTTTGTGGGTCTGTTTGTTTTATTGTCACATAGTGAGTTGGCAAGT
GGATTACTCATACAGTATATTCATAGAACATTAATTAAACAGCAGTTTAAAACTAAGGCC
CTGATGTAGTtaatc
>NODE_18_length_612_cov_8.098040
TTTTATTGTAAGTTACAGTAGAAGTGCTTGATTATATTAACCTCAGCAAAGAGATGAGTC
AAATCCTGTGTTTATTTTCATTTGTGAAACTGTTTCTGTTTTAGTTGTTTTGAATGCTTG
TGCAGTCAACACTTTCACTTTCTGTGTATAGCTGGTGTCAAATCTCTCTCTCCTTTCTCC
CACAGTCTCAGGGCTCACCATACTCAATGAGCGGACAGCGCAATGTCAGAGCGCTCTGGG
CAAACTGCAAAGGGGAAGGAAGGCAAAACCAAGTATGCGTCTCTCAACCTGTTTGATACA
TACAAAGGAAAGAGCCTTGAAACACAAAAGCCTGTTGGTGAGTATCCTGCTTCTGTCATC
CCCAAAGTTAACTCACACACAAGCTTTTAAATTTTGTTGCATGTGTACATGCAATGAGAA
TGAAGGCATTAGATTTGGTTTGGTTTTGCAACATATGTCTTGTTTGATGGGTTGAAATAT
CTGTCCTATTATGCTGGGGTGCAAAAGGTTCCTTCAAAATTTGCATTGTTTTCCAGTAAA
GATGTACAGCTTGTTTTGTAATTAATCAGATGTAGCACAAAGAAAGAGACATGCCTAACC
ACAGTTGGATTTGGTTTTGTGATTTAAAATTGCtgtgttgtgtcctgccaccagttgctg
caactttgatgcattatcctactgtctccctaatagctctcttgctgatttacaatacag
gaagtgcatatatctcagatgcctgccagccagttt
>NODE_19_length_162_cov_26.240740
TGCAACGTGTAAAGTTTCAGGCCGATCGGACCACGTTCAGGCTATTTACAGTGCACTGCC
TGTTTCATGGCGAATGTCCAACTGTGTCGCGCTGTCACGGCCACGCCCTCAGACTTTTGC
GCAGGATTTTAACAACTTTTGCTCACCAATGCCTCTTCTATCAACTTGTCAAATTTCATG
TGATTTGGAATAACCCCCTGAGACGAGTTCGCTCTGGAAATTTTGTGATTGCAGCCCAGA
ATATTCCTCTTTCCAGCAGGTGGCGCTCTTCCTGACAGGTATTATTATCATGTGGTTGTG
ATGAGG
>NODE_27_length_709_cov_8.624824
AATTCATCATAATGCAGAGAAGACTGTCTGTCACCTTCACTGAATGGTTTTTGACAAGAA
AATAAATCTTTGGGGTTGTTTAATATATTTTATATTTTCTTTATTTCGGTGCTAATAGAA
AACCCAAATTAAATGTCCACCAGCGAGATAGAAATGCAAAGATCGATGATCCTGCCCCTA
CTGTCCAATCACCCCTATTTAATTGACTGTATTTTCAGGGTAATTGAACTGCTTGTTGTA
AATTGAGGATTTTATAGAAACGACATGAAAACTACATTTACTGACATTCATCGCATCTTT
GACATTGATTATCTGATCAGCGCCGTGTCATGCTAACCTCCAATTCTTCATTACACACTG
TTTATGAGCTGTTACAGAACAACTTGCTTGTTCCAGAGTGATTGATTGCCTTATTAACGC
GTGTTCTTGTAAGTGTGACCGGACTGATTACGATGCATATGTTTAGAATAATGTTTCATT
TAGCTGACTGCGAGTAATGCAGGGTGACAGCTGCTGCGGGAGGACAAAAAACCTAAACTA
CAGGGAGCAAGCGGGGCCAAAACGCATTTAAGGTGGAACTAGGAGACAGCGCAGAGCCCC
TTGTACGGTCAAATGCAGCCGCTCAGCACCCAGATGAGGAAGCTGGCAGCTCCTCAGTGC
GCCAAAACACGACATTATTCCAACTACATGTAGTTATTTTGCTGCTGTAAATCGTTTAAA
GGCTGGATTCCACATTCGCGGTGCAACTGACGCACCAGCTGTTATCCAAAATACTGATTA
AATCaatcaaatcccatccaacactacgccgcatcatattgccaaaaaacaccaacattt
cacattgtatata
>NODE_28_length_527_cov_2.827324
AATTTGACAGGTGTATGCAGCACCTCAGGGCGCACAAAAAAGCCTCTTGGAGCCATGCTG
TAAACCCAACAGGAATTCCGCCATTTTCAATTCATTATCAAATTTTGGCTGATTTTTGTC
ATTTTCAAGAGCGAACTCGTCCTAGGGGGTAACTCCTAGAGATCTCAAATTTGGCCAGTA
TACACAACAGGCCTTCATGATTAAAAGTTGTGTAAATCTTCTGCATTTCTCAAATGGTGT
GGCCGTGGCGACCCTCTGAATTTTCATCCTTCGCCATGAAACATCAAGTGCTGTGTAACT
ACCCTGTACATGCTCCAATCTGTCTGAAATTTGGCCAGTATATACTACACGCCCTAGTGA
TTGAAAGTGCCAAAAATCTTACAAATTGGTCAAAGGGTGTGGCCGTGGTGCCCCTGCAAT
TACATGAAGGTGTTTCTCATTAGACAGACAACTGCAAATTCCAATGTGGAGTCATGCTGC
CATCTGCTGGCAACAGAAAATAATGACATGTTTTATACTTGTGAAACGGCTGGGGAAATT
TTCAGACAACGTCTAAAGCAGCCGTTGTAGAACAGAAACGAGGACAGATTCAGTAACTGC
ACAGCATACTTCTCGCCTCAAATGTTTTCAAAAATACTTTTCACTGaactgttttcctaa
taaaagagaaa
>NODE_29_length_713_cov_3.002805
CTTAGTTAAGGCTAAAAGAGCCGGTAAAACTCGTGCCAGCCACCGCGGTTATACGAGAGG
CTCAAGTTGACAGACAACGGCGTAAAGAGTGGTTAAGGAACTTATTAAACTAAAGCCGAA
CGCCCCCAGAACTGTTATACGTTTCCGAAGGTAAGAAGCCCCACCACGAAAGTGACTTTA
TCTTCCCCGACTCCACGAAAGCTGCGGAACAAACTGGGATTAGATACCCCACTATGCCCA
GCCCTAAACTTTGATAGATCATTACACCCACTATCCGCCAGGGTACTACGAGCATTAGCT
TAAAACCCAAAGGACTTGGCGGTGCTTTACATCCACCTAGAGGAGCCTGTTCTAGAACCG
ATAACCCCCGTTAAACCTCACCCTCCCTTGTTTTTTCCGCCTATATACCGCCGTCGTCAG
CTTACCCTGTGAAGGTTTAATAGTAAGCAGAATTGGTAAAACCCAAAACGCCAGGTCGAG
GTGTAGCGAATGAGAGGGGAAGAAATGGGCTACATTTCCTAAACCAGGAAATACGGACAA
TGTACTGAAACGTACGTTAGAAGGAGGATTTAGCAGTAAGCAGAAAATAGAGCGTTCCGC
TGAAACTGGCCCTGAAGCGCGCACACACCGCCCGTCACTCTCCCCAAGCTAACATAAACA
TATTCTTAATAACCAACACCTGCAAAGGGGAGGCAAGTCGTAACATGGTAAGTGTACCGG
AAGGTGCACTTGGAAAAATCAGAGTGTAGCTAAGACAGAAAAGCATCTCCCTTACACTGA
GAAGTCACCCGTGCAAATCGGGTCGCCCTGACGCCCAATAGCTAGCTCACCCCTACAAAA
CCAATATTACCctatta
>NODE_30_length_291_cov_4.381444
CATACCTGTCAGGAAGAGCGCCACCTACTGACAGAGGAAGATTTTGGGCCAAAATCACAA
TTTCCAGAGCGAACTCGTCTCAGGGGGTTATTCCAAATCACATGAAATCTGGCAAGTTGA
TAGAAGAGGCATTGGTGAGCAAACTTTGTTAAAATCCTCCGCAATAGTCTGAGGGCGTGG
CCGTGATGGCGCCACAAAGTTGGACATTCGCCATGAAACATGAAGTGCACTGTAAATAGC
CTGAACGTGGTCCGATCGGCCTGAAACTTTACATGTTGCATCGCAGTCTGGCCCTGATCA
AAGCCACATGACGATAATGACTCTCGGTAGTAGTGCCACCTGCTGGAAACGGGAAGTGTG
AGCTTACAAGCTCCAATTGGCCTGAAAATTGGCACGTTTCATCAGACTCCCGCCCCGATG
GCGTACGTACGTTGA
>NODE_31_length_533_cov_12.703565
GATACAGGCGACACTCAGACCAGGAGGGATCTCGCTGCCATGTGACAGGCTGCCTTCTAC
ATTCTTTCACCGTCCTCAGCACCAATTTTGATACAAGAAAGGAAGGAAGAGACAAGCGTC
ATCTTCAGATGTAACACTCGCAGCAATTTCACAAATCTTTTAATGATTTGTGACCCCTTT
GTGGACGGCAAAATTGTGAACTCATGCACCCATAACTTCTCACTTAATCTGTATTACTCT
CATCACAACAGAGCAAGCCACTCTATCAGTAAATGCTAATCTCCTAATTAACAAGCTAAT
TAGGCAATTACAGCTTTGCAGAAGGATGCCTAAATGAAATATGACAACACAGTCACTTTC
TACAGCACCTGTGGGTCTTTTCAGATGTCACAATGAGAAGCATGATGACAAAGTGTTGTC
TCTGCACTCATAGGTGCTTATTCCTATGCCTCGCTTAGCTCATTTGTAAAAATATTGTCA
TTTTATCTAACCTAATCTGCACTACTTGCGGAAACAACTTGTCAAATTACAAGTAAATTA
TTTCTCTTCGAATAAGCTGACCTGCATCACTTTACCACAGTGTGATTTTACAGGTAGAGC
AGAAAACAGCACCTAGCACAGGCTCCTGGTTATGTAAACATGGTtttgagaactagtagt
cccaccatgtcttactg
>NODE_34_length_180_cov_2.966667
AGACGCCGGTCTCAGTCCCGAGTCTCTACGACCTTCCCGTCCCGAGATACAGCAAAAAAT
CACAGGTTACTCCCACTTCCTGACGTCGTAGAGACTCGGGAGTAGGCTCAGTGCGATCGC
GGCGGCAGCAAATGGGGGGGTAGATACAAGTTTCATGTCTCTAGCACTAACCGTTTGCCA
AAACCCTCACCCCAGGCCGAAACCCTAACCCTAACCCTAATTCCGGAGCTTACGGTGAGG
GCTGGCCCATACAACGGGAGCCAAAAAAGTGTCCCTACAAACCTATACCAATCAACTCAG
AGCGGTCTGAAACGCGCTCTCAAa
>NODE_35_length_603_cov_20.323383
AGCGCCGCTCTGCTCGCCGCGCCTTCATCTGGGGACAGACACACATAAAGAGAGATATTT
AGAGAGAGGGGAGGGAATGGTGGTGGGGGGGAAGAAATCCTCCACTAATGTGACAGAGAA
TTCTCCAAAAAAAATCATCATTGTGTGCTCTTGCACTGCAAAGCAGATTCTGTATCACTC
CATAATTTTCTTTTTTCTCGAGCAAGTGCAATAACTTAATCTTAAAGGCAAAACGTGGAC
ATGAGGGCCATTTCGAAACATGTTGTAGATAAATGTTAATCACATTAGCATTTCCCAGAC
TTCCGTAAATCTCCATAAATAGCATGCTGAGGTTGATCCCTCTTTTTTGCCCATTGAGGC
AAAATTACAGTTGATGAATTGCTTTTGCCATGCATGTAGGCTAATGAAAGCTTTGCTCCT
GGGCCTTCCTTAACAAAGGCTCATAATTTTTCCACTTTCCACTAAAATAAGAACCTGTTC
CACTTTTAATTAATAGTTTTACCCTCTCCTATTCACGACTGTATGCATAGTTTCAAATTA
ATTTTTTAGGTGAGGCTTGGTTATTAATACTGTAGAAACAACCCCTTTTGTGTTAAAGTA
ACAGGGAGGTAATGTTAGCCTGCAGGTTTATAAAGAATTTCCTCTCGTGTCATCTTACTG
CTTAGCACAACTTATGACACTGCTttgagactgaaacatttcgtgacaggtggctatttc
ccttgaagtcatcacatttgtccactg
>NODE_40_length_327_cov_5.428134
TGGGTGGATTCAGAGGGGTGGGGCCCTCTTTTTCTTTCTGCGGTGGTTTTCAGCCGCCAA
GCTCACCCGCTTTTGGCCGGTCAATTGTGACACTGTGTGTGTCAGTGAGCAGGGGGTCTC
CTGGTAGTTGTGCGTGTGTGTGATAGTGTGTGTCCGCTTCACACATTGACTGTGAAGCTG
CAGCAGTATAACAGCGGCTGCTGCTCCGGGGTCCCGGCGGTATTGGCCTAGCCCGCAGTC
TCTCTTGGCTAACTCATGTTTCATTCTTTGGCAATTTGCCCTAATGAAGTCCCGCAGGAG
CCCCTCAGACCTCTGTTCTCTTTCCATATTTAATCATGTTATTTTAATCTGGGGGATGAG
CTAACGCCTCTTTCTCCTGCTGTGTCTGTGTGTGTGTGCGTGTGTGTTTGTGTGTGTGTG
TGCACACGGCAGGTCATTACTATAGCTGGGTTTTCATGAGATGGGATGTCA
>NODE_41_length_514_cov_1.503891
CTTAAGTAGTGTTATCAGTCAAATATAAACCATACAGCTGCACAGAGAACAGTTCAATGA
TTGCAATAACAATTCTCTCCCTCCTGAACACTATTATAACAACTGACATACAAATGTACG
AGTCTCTTAAACGCATTATCTCCAGGTCAAGTTGCTGTTAACAATCCACACACAGTACTT
CCTGTTATATAAGTCCCTTAGTTACCGAAACCAATAGGATGCTTTTACTGTGGAACATAC
GGGCATGCTGCTACATCCTGTTGCCAAATTAATGTAGCTTGATAGCGGCTGGAGCGACAG
CCCCGAGTTAAGACTAACCACCCCGGATTACAGCTCGAACCTAAACCAGTCTAGTCTTAA
CACTACATTACAAGTGTCCGGAGGAACATGCCTGTAACTTAACATGATGCATCTTAAACT
GACGTGCCGAGTCGGGTGAGCAGAGGGTCGAAAACTAGCATGCATGCTATCATCAGACAT
ATCGTACCACGAGCACGCAGACCCCCAGCCTTCCCTCGTAGCAACTAAACAAACTACGTC
ATCATAATTAAGTACCTACAATATAACAACTATACAAGAGATGAATACTAACACTTTCAT
TCACGCACAGATAACTTTCAGTTAtcacttaacaaccaagcacactgtccgaacttat
>NODE_42_length_677_cov_3.692762
TAAAATCCCCCTTCTTTGAAGCAGTAGGAAGGATTTTAACCTTCGGCGTCCGGTTTACAA
GACCGGCGCTCTGGCGCTGAGCTACTATTGCATTGTCATTCAAGGACTTTATTTTCTAGT
CATCCTACTGTAGGGGTTAAAACAAGGAAGAGGAAGAAGTAGAGGAATGATGCGATTTGG
CCGATGATAATAAAAGGATGTTCGACTGGCATGCCCCCGATTCAGGTAAGGATTATAACG
TCTGCAATTAGGAGTCAGAATAGGAATTGCGTGAAGGGGCGGAATGTTAGGCTTCGTTGT
TTTGATGTGTGTAGGATAGGCACTACTATAAGTACGAGGATAGAGGCCAGGAGGGCTAAG
ACTCCGCCTAGTTTGTTGGGAATTGAACGTAGGATGGCGTAGGCAAATAAGAAGTATCAT
TCTGGTTTGATGTGAGGGGGTGTGACTATAGGGTTGGCAGGGGTGAAATTGTCTGGGTCT
CCTAACAGGTTAGGAGAGAATAAGGCTAATGAGATAAGAGCGATTAGGAGTGCTGCAAAG
CCTAGAAGGTCTTTATAGGAGAAGTAGGGGTGGAAAGAAATTTTGTCCGCATCTGAGTTG
AGGCCGGTTGGGTTATTTGAGCCGGTTTCGTGTAGGAAAATCAGGTGAACAAGGGTTATC
GCTGCGATTACAAATGGAAATAGGAAGTGGAAGGCGAAGAATCGGGTAAGGGTGGCATTA
TCTACTGAGAAGCCTCCTCAGATTCATTGGACCAGAGAGTTTCCGATGTAGGGGACGGCT
GATAGGAGGTTAGTAatgacggtggctcctcaaaatgatat
>NODE_43_length_385_cov_16.989611
AGAATTCACCTGTTATGCCCTGTCTACTGCATGCATGGGGATATTTAAAGGCCTCGCAAA
ACCACTGCGCTTGGCCTATTACCAATTTTATTTTATTTTATTTTTTTAAATGAGTGAGAT
ACTCACAAGAGTGACTTAAGAATTACTACTATTAAGCAGCAGTTTATTTAGATGATTGAA
AGATATAACTGATAGACGTTCTATACAATTAAAGGGAATAATCCTTTGCTTGCTTTAAAT
CTAAACAGGAGTCTCCCCACAAATGCCCCACATGCGGAAGAACCTTTAATCAAAGAAGTA
ACCTGAAAACTCACCTTCTCACCCATACAGACATCAAGCCCTACAGCTGTGGCCGCTGCG
GAAAGGTGTTTCGGCGCAACTGTGACTTGCGACGGCACAGTTTGACGCACAGCCCACATC
AGGACTACTAGCCTGGACAGACTAACAAAATAACAATGGACAAAACGCAGAAAGACAAAT
CAGCGACTTCTTTTTTTGTTTGTTTTTTCTTTTTTTCTTTTTTTTTTTT
>NODE_44_length_799_cov_14.863580
AAAGTCTACAGGATTTAATTTCCCTGATATGGAAAGTTATATTCTTGTTGATTTATGAGC
CTGCCACTAATGCTTGTTGAAAAAATATTCTGAACTCAGACTGAAACTCAGTGGAAAAGG
TAGCAGTGGTATGAAAACAATAAATATCAACATTACTAAATCCCATGATAATGATTCATA
AATTTTTACAATATAGCTCAAAATGTTTTGTTATTTTTTTCATATTGTAAGCAAACATTA
GCTTTGAGCTTTTGGCAAGCAATACCAAATTCCCATCACAGTGACAAATGGATGTGTAAA
GAGCCAACTGAGCTTAGACAAGCTGGAAGATGTTCCCATTCATATTCAATATTCAAATTC
TTATCTCAGTGTCGGTGTATGTGCACGAGTAGTCGGTGATCTCAGCGTACCGATTGCTGC
TTGAAGTACTGTAGATTGCTGGCTTTGACATTTTCCCATTGTGCATGGTGGTGCAGCAGG
CAATAATTAAATATCAGGTGCATAAGCTGCTCTTTAATTTGACATGTGTGCTTGAGGCAA
TAAACACATGTGGTGCAGTGGGGGCTGCATAATTGCAGAGGAATAAAATATCATATCAAG
AGTGAGAGGATCATTGTATCAGGTACACGATGACAGCTCGTTTGATCATTATGCCAAGGC
TAAAGAGGTTGGCTAATTAGTTGTCATTAAAACTCACCCTCTAATCAGGGCTCGCTCTTG
CATAAAAAATGTCCCTATCACATGATAAGCGAACAATGCCCTTAACCCTTTCACGCCGAT
CTCAGTGCTTACAGCTATTAGCTTTGGGAAACATGGGTTGACAAGTTTGACATTGCTCTG
AATTTTCACAAAATCAGGATAAGATGAGCCACTGTTGTCGGTATGTGATAAGGCTGGTTA
TAAGTGCTTTTCaggaaatgtctgatataatatcctgtatttt
>NODE_45_length_583_cov_21.526587
TGTTAAGAGTTGCTATTTTATAGTTGAGGATTCGAATCCAGATGATAAGGTTTAAAGCTA
ACAATCATTTCATATTTATGTCTCTCTTACTGTTGCTTTTCTCTCTCCTTCGATCTCTCC
TTCTGTCCCGTGTGCTGTCCTACCTGACTGTTGTGTTGTCACTTTTAATTTAACAGTTCA
ATGGTTTTTCAATTTAGCCTTTAAAAGCTGCGCTGTCACTTGTGACGAATGTTAATTGCA
TGATGTTTGTTGTTGTTACTTTTCTTCTCAATGACAAGTGTCCCCATCCCGCACACTTCA
GTTCTAAACTACGTAACCCTTCATGCCACCTTTTCCAAGATTTAACACTGTCTCTACCTT
ATATGAGCCTTTTCTTATCTCTCCGTATTCCTTAAATTATTAAACAATTTGTCCTTTCCT
AGACCATTCTGATTAACAGATAGCATTCTATGCATAAGCCCCTGCTTAGACCGTGGTAGT
CTCACTACCATTACCTATTATAATGATGCCTATACAAGTATTACTTTGCATTAGATTTCT
CACGGACCTGTGCATTTTCTTACAAGTTATGTTTTATCGTTTCAAGAAATGCTGTTAACC
TGGCAGTTTTAAAACTGAATGAGCAAGGCCTCTTGGACAAATTGAAAAACAAATGGTGGT
ACGACAAGGGAGAGTGCGgaagcgggggaggtgactccaaggtcagcctcgatgtcacca
caatcgg
>NODE_47_length_526_cov_5.458175
AGACGAGTTCGCTCTGGAAATTTTGTGACTCCGTCTTTAGATGTTCCTCTTTCCAGCAGG
TGGCGCTCTTCCTGAGAGTTATTATTTTCATATGGTTGTGATGAGGGCCGGACTGTGATG
CAACGTGTAAAGTTTGAGGCCGATCGGAGCACGTTCAGGTCATATTTCAGTGCATTTCCT
GTTTCATGGCGAAACATCAAAGTTTGCGACGCCGCCACGGCCACGCCCTCAGACTTTTGC
GGAAGATTTTGATAACTTTTGCTCACCAATGCCTCTTCTATCAACTTGCCAAATTTCATG
TGATTTGGAATAACCCCCTGGGACGAGTTCGCTCTGGAAAATGTGTGATTTTGGGCCAAA
ATTCGGCAATTTTTTCAAAATGGCGGACTTCCTGTTGAGTTTAGGGTATGCGTCCGATCG
ACTTTTTTGTCCGTCCCGCTGTGTTACACGTGTGTACCGACTTTCGTAGGTCTAGGAGAA
ACGAGGTGGAAATGTAATGCCGCAAACCAATTTTCAACGTTTGAGGTGGCGCTGTTGAGC
CATTTTTCCACTGATGTGTGTATTTCCTCCAAAATATCAAATTTTTCGCCAGGTCTGATG
TGTGCGCCAAATTTCATGCGTTTTCGAGTACGTTTAGGTCGTCAAAAATGCGTTCATTTC
GCCGTGAGAA
>NODE_48_length_453_cov_9.209713
TGGTCTTGTCTTTCCACCTCTGCCTGTATTTGCTTGTCGGTGGCTGGGGAGTGAGTGTGG
AATCACTTCTGCTTCAAGGTGAACCATCCCAGTGGACTTTACAGTCCCACAACCTGCAAG
CAGATAGTGGAGTGTTGAGTGTGTTGGGTGAAGTTTATGGAAAGTATGAGGAAAGTGATT
TGTTTTGTTTTTTTCTTTTGTCTGTATGTGTGTATGTGTGTGTGCATATTTTTATTTTGG
CCTGACTAATCCGCATGCCTCTCGCTGGTTCCTGTCCTAACAGGGGGTGTCATTTGATCA
AGTCAATAATCTGCTGATTGAACCTGCTCGAATTGAGGAGGAAGAGGTCTGTACCTACTC
TTTCCCGTCCAATCTGTCTCTCTGTCCCTCACTCACCCACTCATTTAACCACTTGAATTC
AGAAGTGGAGACAGAAAATTCACTTTTAATCCGAACCAATCACTAGGGAACCCCTAACCA
CAACTCATTTACCAGACGGCCTGTGTGGCAGAACCTGGATACAGGACTGAAGGAGACATT
TTATCTGTTAACTTCATTTTTTACTGGACAGCTGGAGTGTTGACACTGTGGTAGCAa
>NODE_49_length_145_cov_4.765517
TTCTCCCATTCGCTGACAATGGGACGTGCATAACGCAGCCAGGGTCACAGTGCTGAGTCC
GAGAAAAGTTCCCGTAGAAGGCCTTTGAGAGCGCGTCTCAGACCGCTCTGAGTTGATTGG
CATAGGTTTGTAGGGACATTTTTTTGGGTCCCGTTGTATGGGCCAGCCCTCACCGTAAGC
TCCGGAATTAGGGTTAGGGTTAGGGTTTGGGCCTGGGGTGAGGGTTTGGGCAAACGGTTA
GTGCTAGAGACATGAAACGTGTGTCTACCCCCCCATTTGCTGCCGCCGc
>NODE_51_length_427_cov_4.950819
AATTATGATGACTGACACCTACGTGAACATCTGCACACAACGTTTGTTGTGGTTTTAGAC
TTAAAGGTACAGAGGCATGTTCCAGGCTTAACAGAGTGTTAGAGGGAAGTAAGAGCATAC
ACACAAAAAATAACCAAAAAAACAGCACCTCTATTCAGCCCCCACACATCTTGCTCCACT
GCTCCACTGGAGAAAAGGAGGAATAAAATAGAGTGACCCTGCCACTAGCAGCTCTCTTTT
CCCCCCACTGCTCACTTCTTCCTCCCCCTTGCCGTGTGAAATCAAATTTCCATGTGGCTC
CCGTATCTGTTGCACAGCGAGGTGATTTATCAGGGATGCAAAGAGCATGCAGAAACAATC
TTTATTACATCCATTTCCTGCTTGTCAGCCGGGATCATGTTGGCTGTTCATTAAAGGCGC
GGCGCAGGTGAGGAGAATGCATCCCGATGCCTTGATAGATTGTCTGCTCCCCTGTGGTGA
CAGCAGCTGGATGGATTGAACAGCGGGGGGTGAGGAGGGAGGAAAAAAAAGCGCTGACTC
CGTCGCTCCCCTTGTCAGACACACTTTTACa
>NODE_52_length_809_cov_5.557478
GTTGCTTGCTTGCTTGCTTGCTTGCTTGCTTGCTTGCTTGCTTGCTTGCTTGCTTGCTTG
CTTGCTTGCTTGGCTGGGGGGTTCGGGGGTTGGTCCATTTATCTGGATTTGACAGTCTGA
GGCACCAGTTGGTGCAGATTCTTCACTGTATGGATAGTGTGCACATGTTGATGTATGACA
GTGAAAGACAAAGAGACATAAAGTGGACATATAAACACAGACACAAAGCATCCACGTGAG
TGCACAGACAGAGGAGGAGCAGCAGCATCCGGTGCGGGTTATAAAGAGAAAGTCAAAAGA
GACTTACAGCACCGGGTATTCCCAGGCGGTCTCCCATCCAAGTACTAACCAGGCCCGACC
CTGCTGGGCTTCCGAGATCAGACGAGATCGGGCGCGTTTAGGGTGGTGTGGCCGTAAGCG
AGTGCCTCCAGCACTATCAGGCCTTTTATACATGTCCGTCATCACCATGATTTGAGTGTC
TTTATGTGTACATGAAGATGAGAAGAAGCTCTGAACACACTGACACGCTTTGTCCAGCAC
AACAGCAAAGAGCCAGCGATACACAAGAAGGTATTAATTGTAGCTTGACCCTGAGCCACA
ACATGAAAAGACGAGTGACACAGTAAGACAGCAGTGACAATAAATGGGATCGTATGGCAT
AATGTGCAAGAGTGTCCCAGTGACAGGCTCCTGCAAAGGACATTTTCATTCAATTCAAAT
CTTTCTTTAAGCTGGAAGAAGATCTACAAGGTAAAAACAGAAGAAGACACACCTTGCAAC
AGCATCTATAAAACACTTGTTTGTTACAGGGCCTATCGCTTACGGCCATACCAGCCTGAG
AACGCCCGATCTCGTCTGATCTCGGAAGCCAAGCAGGGTCGGGCCTGGTTAGTACTTGGA
TGGGAGACCGCCTGGGAATACCAGGTGCTGTAAGCATTTTGGCTTCTCTTCAC
>NODE_53_length_366_cov_2.439891
ATTCCTCTGCTTAAAATAGTCCCTAATAAAAACCCTGTTTACTTCTGTTTCAGGAACTTT
TGCAGCTAAAACAACAAGTCAGAAAGTTGTTAGAGATGAATTTATGCATTGTTTATTTTT
ATATATTTTAATGTGACTAATAGCAATAATAAAAATGCTCTTTAACATCAGCTTTATCCT
TTAGAAATTCACGCCTTTCTGCATTGTTTTCCACTTTCTCCACAATGTAATCTCTTTGTG
CATTTCTTTCTTTTCTCCACAGTGGCTTCCTCCTGCATGACCCGCCTGTCCCGCTCCCGC
ACCACCTCCCTGTCCTCCTCCTACTCCATGGATGGGTCCCGCTCTCGCTCCCGCACCCTG
TCGCAGGGCTCCCAGGGCGGACAGATGCCGCCCAGCCCCTCCCAAACCATGGAGGTGTCC
TGCTGAAGCAAAAAAACGAAATAACATAGAACGAAAAGAGAGAGAGAGTGAGTGagagtg
ggaaaagagaggaagcaaaaaaaatacaag
>NODE_54_length_516_cov_7.505814
TTCCAGATGAGACACCGAATAGTTTACACAAATTTGAAACAGGTACAGTTGTTTGCGGTG
ACACACATTTTTTTTCGTTACACGGTAAGAAAACAGAAGCTATGCTACACCCCTTAACTA
AATATTGTGAAAAATCACAAGTAGTGACGAGAACATTACAAATTATTAACCCACAAAAGC
AGTTTATATAATATAATAGTTATATTGTCAACAATACAACAGCAATGCCAAGGGTTCATA
TGTGCTACCTTTGTGTGTGTGTTTGGGCGCATGTGTGCGTGTGCGCACATTCACTTACAC
TTGTGTGTGTATGTGTGTGTGACTCCATGTGTGTGATTCATTCCAGGGCAGTTTTAGTCC
TTATAAAATATTCATTTTGGTTGTGCAGGGCCCTGTAATTGCCATCTCTCACCCTGAATT
ATTTATACCTCGCACAGACTGACAAAGCTTTGCCATACGGCCCCAGATGAATCAGAAAGC
AGCCATCTCTGCTGCCAACAGCACTGGGCTTTCACACAAATATGGCAGCCACGTCTCTCT
GCCTGGCCTCTCTTAATTTGACATTTTCTTTTTCCCCCTGCCTTTGTCCTAGGTGCACAG
AAAGGTTACCTGTTAGCTTTAAGCACCGACCTGCTCTCTGTCTTTCTGTCTCTATTCCCc
>NODE_55_length_563_cov_13.690942
AGCAGGCCGCATACTACGGCACCGCCAACCCTCAGTCAATGGGTGCAGCACCACAAGCCC
CTCAGGTACACCCCCGATAAGAATCTGCCCTCCACATTCACTTACACTCAGTCGATTTGT
ACCGTAACCCCGCTTCCCTCCTCAGGTTTCCACAGGGTTCCCGTGACCGCAGCAGCTGCT
CAAACTTAACCAAAAACACTACTTCCTCCCTACACAGGCTTTTAGATTTTTATTTTGGGA
AGCTGAGTCCACTGTTTCCGCTGTTAACATGCAATGTATCTTCTATGTATTTCTTCTGCA
CAGGGCCAGTAATGTGAAGTGGACATAAAGTAAATGCTACATTGTCGAAACAAAATCCTT
TGTTAAATGTTTGGATGCAGACGCCTTGATGAAGATCTTAAATTTCCTTGGTTTGAAAGT
GTTTCACATAGATGGCAGATTACCCGGCGAACACGTCCTCCTTGATTTTTTTTTCACTAT
TTTTGTTGTTTTGTTTCTTTTTTCTTTTTCTTGTAAATGCTTTTGTTTTTAGTGAGGTAA
TTATACATATGGTCATTCCAGCCCTGTATTCTACATTAAATGTGGTTAGAAGTCATGTTT
ATTAAACTGTAGACATTACCATGTAAATCATCTCAGTTTTAAAAAAAAAAAAAAAaatgc
tcttgcctgttgtgtttttgcaataaaacaaactgaaacctcctgtg
>NODE_56_length_145_cov_4.082758
CCGTTTGGCCAAAGTGGCATTTTCAGCGCACGAAACGCTGTTTCAGAGCATAAAAACAGC
ACTCCTGCAGATTGTCACACAAAATGTTCACAAACATGTTTTGACTTCACAGTGTCTTCA
AATATGATAAATATGAAGGCAAAATCTGTTTCAAGTGACATTGTGTCAAGATACTGAGAG
GAGACACCGTTTGGCCAAAGTGGCATTTTCAGCGCATGAAACGCTTTTTGAGAGCATGAG
AGCAGCACTCCTGCAGAGTTTCAACGACAATGTTTACAAATATGTTTTG
>NODE_62_length_596_cov_7.647651
GAATGATCATGTGAAGGCTTCTGCATGGTCATTGCAAGCATTATCGTTGAAATGTGTTAC
TAGGACAGAGGTATTAACAAGCATGGCCATCAACAGTCATACATGAAAATGGTTTCAAAT
AGCAAGGAAACTTAAATGGACAAACACAGTTTTAAAGCTTTAAAAAAGGGGGATATCTCT
CTCTCTCATTAAATCATAAGTCACCAGTACATACGATCCTTTGGCCAACCTCTTCATTCA
CTAACACTGAAGGATGGAACGGATGGAGCCAAAAAGCGTGCAGTTGGGGGGAATTTATGA
AAACCTCGTTCCCTACCCCCTAAATTTTTACACTTTCGATCCCATATACGTTGTAACCTT
CCTTATAAGTTGCAAAATTCTGTGAATTCTGCGAGGAAGTTGGGTTAATATTCTGTGCAT
TCTTTGCCACCTTCATTCGTTTCGCCTCGGCTCGGGACTTGTAACAGAACTCAATCAAGG
CCACCAGCATGGCCAAACCGAGTCCTCCGACCAGAATGTAGAAGACCCCAGCCACGTTGC
TCAGGCTGAGGGCGCTCGTCTTCTCCTGCGAAATGCACACGAGACGGGGGTCAGCGGCGG
GGCAAAGGCGAAAGGTCAAAAGATTGTAGATAAATAAATAAATAGCTAGATAAATAAATA
AATAAATAaataaataaatgtacacgaataaaacaaaatcgcatccacaacgagaactac
aaaataaaatgcacaaaaat
>NODE_63_length_389_cov_9.300771
TGGAAGGACACACAGAAGTGTCTCGTCATGACATGACCATGTGCTAAAGACCTTAAGATA
CTAGATTGCTAATCTTTCTGTCAGTCTGCAGGAGACGTGATATGCATCTGCATGGTAATG
ATTATTTTTAAATTGATTCCACAAATTCTTTGGAGAACTCAATTCATTTGTCTTTTTAAT
AATACAAAATTTAATAATGAATCCAATTTGCTTCTCCTCAGTGGCCCCCTGGATTATCCT
AGGATGCAGAATACCATCCTGGCATCTAAATGTCTTCAATACAAGATTAACAATTGACAA
AGGGTTGCGGGTTGCAGGGTGATTATTGGCTGCAGGCGGAGATTAAAGCAAAGCAGCAGC
ACAGCTGACAGTTTGGTTATCTCTTTTGGACTAAATGAAAATCATGGCCTGAATCCATCA
AAGGAGATTAGGAAAATGTGAGCCCATTACTGATGTCCTCTCACAGGTTGGTGTGTCTGT
ATATGTCTGTTTTTTTTTTTTTTTCCCCAGTCTTCGATTGGAAGCCAAATCTA
>NODE_71_length_549_cov_6.183971
CGATCAATAATGTTGAATTTTCTAATATTGTAATTAGACAATAAGAAAGACAGACGTATA
TAAAACGTGCAGCTTCATTTGCTATTCTTTCCAAACGCTCTCCTGCTGCAGTGGTAGACC
CACCACAAGGGGGCGCAGTTGCCCAGACTATGCTCCTTGTGCAGGTTGTCCTATAGCTTG
CGCCGGATAATTATTTTAGCTTTAAGTGCACCTTATTTGGTCCCAACATGTTTTAAAATC
TTACATCCGACTGCTACTGTAGCGCATATATCCGCAGATTATTGGCAACGAGTGTCGCAG
GATGATGTGTTTGCTGCAGATGCCATTTGAAAATATAGGCAGTGTAAGCACTGTAGAATC
TAATTATTTCTTTGCAAAACCTAATTAGGCATTAAAAAAGGTTAACGCCAGCGCCTGAAA
CGTTTTTGTTTAATAATCCCATTACTGACGGCTCATCATGTATAAAATGGTGCAGGAGGA
CACTAAGTTTCCACTTGTTAAAGGGAATCTCTGAGAAATAGTCGCAGGTTTTTTGACACT
ATGTGCAACTTGGAAATTAGGGCTTGTAATTAAAACTGCGGAGACTCGGCGCAGCGCACA
GAGTAAGTAAGGCGCCGTGGCTTGCATGCGTTTTCTCTGTTTAAATTATGATTGTGCCTG
CCTGCTGTGTTGCCACTGCCTATATTTTCAAAt
>NODE_72_length_620_cov_15.222581
CTCTTTTAAAAACTAATACCCAATTCCAATCACTGCTGCCATAAAGCATATCTTGTAAAA
GGTCATAGTGTGACCTCTGAGTTCCCTAAATTGGATGCTGGTTGGCCCACTTTCCCTTGA
AATACCGCACAGCCTGATATAAAAATGCCCTGTACACAATCACATCACTAGTGGGACCGG
CATCCATTCCATCAGTAGGTGTTCATTTCGATGTGATGTGTCACAGCACAGAGAATTTAA
CAAGATATTGGTTGTCTTTGTTGAGGGAAACAGAAACCAGAACCCAAACATAAACTAGAG
CATTGGGGCCCAGGAATTATTCTGGGATAGGTGTATCTGTGCGTGCATGTGTGCTTGCCA
TAGGCAGCATACCGGTATATAGTGGAGCATCTCTCTGCAGCCAGCCAAGGGAACTGATCA
GATGGACGATCAAACACTAATCATTCCCTCACGGCCCATACCGAGTAAAGCTGTCATTAA
TTTTGCGGAATTACATCAAATCTGAGACATTCTTTATGTGGCCCACGGCCTGTAGACAGT
TATACGACAGGGACTGCTGCGCTAAGCAGATGGGGCAGCTTGGCCGTGCATACTAAATAC
CACCGTCCCCCATTTCTCTATCTCCGCCCTCCCAACACTCTGCCCTCCTTCCAGGCATTC
TGCTTCTGCTCCTTCTTTCTTTGTTTTCTACCCTTCTAATGCCTTTCCTTGACTATATGG
TCATGCAGGGCCACTGATTACATCACTCACCCCACAGTAATGAG
>NODE_73_length_577_cov_7.710572
TGCTTTAGGGAATTGTTCGGCCATTTCCACTATGCCCCAAATAAACTTGGATGTTCTCCA
TCCATCAGCTGACTACATTGAGAGCTGACCTGTCATAAATTCACTCGGTGGGGATGATGA
CAGGGCTGGAGCCAATCTTCATGAAAGAATAAAAAAATGGCACAAGGTTCCCATCCCCCC
GCTCCCTGAGCCCCCTTCCAACCCCAACTCACCCTTCGCCCTCACTACCGGAGCACCCTC
GCTCCCTATCTTCCTGCCTATCTCTCTGTCTCTGCACCTACCAGGCTTTCTCTCTCCCTC
TCTTTCTCACCCCCTTTTCTCTCCATGGGTAAGCAGGTAATCATGAGCTGTCACAGAAAG
GTGACCCATTAATGTGATGGATACGGTGTGAAAAACAAATGGTGTGAAACGTGTGGATTG
CTGTCCTTACTGCACCTTGGCCTTTTGTTCTGTCATATCAATATCCACACAGGGCCTCAT
TACACCGCTGCACTACACAATGAGTGGAGCGCCAGGGTCAAGACTGCGCCACGCTCCCTT
TGACTGGCTCCGACTGGGCTTTTCAGCTCAACCTCACCCCAAAGGACTCCCAGGTAAACA
GGAAGAGGGGCAGCCTCTGGAGCCAGAGACAGTGCACATCATCCCAGACTAAATAAGCAA
CATCCCCCCACCCCCAAGTAGTTCtgtatccatcaggggccccgactctgttgctcctac
a
>NODE_74_length_642_cov_11.559190
ACAGAAACGGAACCCTTTTTATCCTTTTTTTTTTTTGTAAATCAAACCCATCAGCATAAA
CAGGAAAGATTCTTGTGAGCGTATTAAACCAAGGACATCCCCTCTGTTCCTGGCTAGTTG
TTGGACCCTCACTTGGGCCAAAGCCTTGCTACAGGGGCTGCTCCATTTATCTCAGGGGTT
CACCGAGTGGTTGAAAAAACAAGACTGTGATTAGATTAAATAATTAAAAGATTTTCATTT
AACAAGACAAACAGAACACAGGCAGTAAAGGCATAACATCTAGCACACAGCATGTATGTT
TATACACTTCAATTAGTTAAATATAGCAGTGCATTCTTTGACTATGGAGAACGTTTCCAA
ATCGTACTTCTAAAGCTGTTTTTCTATTTGTCCCCCTTTTAAGAAACGAAATGGTGTAAC
CACAATTTTGGCAAACTTAAAATCTTTTAAACTTGCAAATATAATGAAATAAACCATAAA
TATACACAAAACATACTTTATACGAGGCAATAATAATAATCATAATAAATAGTTTTTAAG
TTAACAATAAGTTAAAACTACAAGCTTAAAGTCGCCCAAATAATACAAGTTTGTTGGCGC
TATTTTGAATTTTTTCTGTTTAAATTATTTTATGTTGCAACAAAAGCTACCACAGACTTT
ACAAACACAATTGAACACAGTTTGATTGAAATAAAAAAATCTAACTAAGTCTAAAATCTG
CATACACTGTAAAAACTGCAACTAATtaaataatggaagaaaaataacaaactgtaccca
atcaat
>NODE_75_length_514_cov_11.077821
ATCTCAAAAAACAGTGTTTCTTAAAAAATGTGATTCATGTTTTGTGTCAGTATGTGTAAT
CGCGTCTCCAGAGTGTGATTACATTGTATGTCAGTTTGTGTATATTTTTGCAAGTGTGTT
GTGCTGTCATGTTTGTAGCATTCCATGTGGGAGGGTCTGTTGATAAGTAAGCCATCTGTA
GTGTTCTGCCGAACGACATGTTGTAAAGCGCGATTTGAGAGTGTGGAGAGACTTGACTTG
ACAAATCTTGGCACATAATGAGACAGAAGGGAGTAAAGGCAGAAGTCTGTCCAGAGATAA
ACAATTAGATTTGTCCCTGAGGTAAAGGCCATGCAATGCAAGGACTCTCAGACTAACAAA
ATCAATATGGCTTCCAGTAAGAACACTCAGGGGGTAGAGTGATGAAGAGGTTATCATTCA
TTTCTCAGATTAGGACACACATACACAATGAGGAACAGTCTCGCTTTAAAAATCAATATG
ATCACTAGCATGAAAGATGCTTGTCAGTGATGTATGTATTTGAAAGTATGCATGTGCTAT
TCAACTCTCTGTCAAATGTGATTGGTGTAATGAGACGTGATAACATAGATCAACAGGGAT
ACTGAACCAAGCTAGTCAAGCCAGTTTTCTTCAACAGCCAATTGTGAGAGGAtcttag
>NODE_76_length_959_cov_2.796663
CGAACAGTTTGCCAGAACCTCCTCGAGGCCGACCGAAAGTCCTTCTCCATGGCCTCCCCG
AACTCCTCCCACACCCGAGTTTTAGCTTCGGCAACTGCTGCAGCTGCAGCCCTTTTGGCC
ATCCGGTACCTGTCTGCTGCTTCAGGAGACCCCCGAGCCAACCAGGCCCGAAAAGCCTCC
TTCTTCAGCTTGACGGCTTCCCTCACCGCTGGTGTCCACCAGCGGGTTTTTGGGTTGCCG
CCGCGACAGGCACCAGTGACCTTGTGGCCACAGCTCCTAGCAGCCGCTTCTGCAATAGAG
GCTTTGAACATGGCCCACTCTGTTTCCATGTCCCCAACCTCCCCCGGGATGCTGGAGAAA
CTCTTCCGGAGGTGAGAGTTGAAAACCCCACGGACGGGGGCCTCCGCCAGACGTTCCCAG
CTCACCCTCACTACACGCTTGGGTTTGCCAGGTCTGTCCGGCAGCCTTCCCCGCCATCGG
ATCCAACTCACCACCAAGTGGTGATCAGTTGACAGCTCTGCTCCTCTCTTCACCCGAGTG
TCCAAGACATACGGCCGCAGGTCTGATGACACGACTATAAAGTCGATCATCGACTTTTGG
CCTAGGGTGCTCTGGTACCAGGTACACTTATGAGCATCCTTATGCTCGAACATGGTGTTC
GTTATGGCCAATCTGTGACTAGCACAGAAGTCCAATAACAAAGCACCACTCGGATTCAGA
TCGGGCAGGCCGTTCCTCCCAATCACGCCCCTCCAGGTTTCTCCATCATTGCCCACGTGA
GCGTTGAAGTCTCCCAGGAGAACTATGGAGTCCCCAGACGGCACCCCTTCCAGGACACCG
CCCAGAGACTCCAAGAAGGCCGAATACTCTGAACTGCTGTTTGGTGCATAAGCACAAACA
ACAGTCAGAGTTTTCCCCTCCGCGATACGCAGTCGCAGAGAGGCGACCCTCTCGTTCTCC
GGGGAGAACTCCAACGTAGTGGCGCTCAGCCGGGGGCTTGtgagtatccccacacccgcc
cggcgcctctcaccctgggcaactccagaaaagaagagagtccaacccctctccaggagt
ttggttccggaacccttgctgtg
>NODE_81_length_747_cov_12.753681
GGTTCTCCCCCCGTGAACCCCGGCGGCCACACACAAACACACTTCTCTAAAAAGAAAGAC
AGCGACGACAGAGAGGCTTTCCTCACACCGAAACCATGTTTACCCATGCTGCAGCTGAAT
TTACAAGGGTTTAATGGAGGACATTTACACAAGGTGTGCAGGCGACTGAGATGCTCCATG
TGCCAGATGAGGGCAGCCCTAAGGAGAGCCAGAGGAAACAATGCCAAATCTCCTCCCCCT
GCCCTCCTCTCTCCTGCCCCTTTTGGCACCCTCCCTTGTCCTCCAGTGAGAGGCTCCAAG
GAGGGGGGGTGGGGCCGGGAAGGTTAATGTGCCCACTTTGATCTTCGTCAAGGCACACTG
AGTAAGAATTAATTTACATTTCAGATGAAAAGGTTGACAGTATAAAAAGGCATCTTGTTT
CTGGTATGTGAGAGCTGTGTAATAGGCCAGGAATTTGAGAGAGGAAGTCGTGAGGAAACA
GAAGGGATAAGCCCCTCTCTTGCCTTTACTGGGAAAGAGATGAAAGGAAAAAGGGATCTC
AGTATGCACTGTTCTTCTGAAACATGGGGACCAAATGCTGCCCAAACTTTCAAAAGCTTT
TCTGTATGCATTATTAATTAATTATTACTATTTCGTAGGCCACTCATGGAGATCAAAAAG
GTGTTTCACAAAGATGCAAGGTTTTCATGCCTTTGTCCCATTTCCTTTTAAAATGTGAGA
AAAAAGTGGCACAAATTTTCACCGGACATGGGACGACATGAGAAAATCAACGTTTTTGCA
CTCGAATATATGATGAAGTTCATAAGAAAATTTCTTTACCTGACTGTATGCAGACAGCGG
CCtcttctcgttccttttttatgtgcttgaggttctgccgagcaacataac
>NODE_82_length_406_cov_2.985222
CAAATACTGCAGTCCAGTTTTCTGTTCCAGCATTGTGTTTAACAGGGGAACATCACTGTG
CAAGCAAACTGGAGCGCTGAATAGTAATACTTTTCCTCTTAAACGCAGCCTGATGGAATG
TTCTCAGTGCAATAAATTTTGCCGAACACATTCTTTACCAAAAGCCAGATGCACAAGACA
GGATAAAGGGACAGCAACAGAGCGAGGCATTTAATGCACGGCACCGAAGCCATAACACTA
AGTAGATGCTGCCCACTTAAATCTTTACATTCTTCATTCACTTTAGCTCACCAAACACGA
CAGTCCCCATAGGCGAGTAATGAATAATCATTAGCAAAAGGTCCACAAATTATTGATGTA
AAATAAGCAATGATTCTTTTTTTTGTTTCGCAATTTATTGCCATTAACAAGTAACTTGCA
ATCCAATAAATGTCAGCATGGCTTTCAGTTAATTAAAGGGAAAGATATTATACAGTAATG
CAGGGTGGCGTTTATATCTCGATTTCCACAGACTGCAATTTACTGCTGAGCCTTTATTTG
AAGGGACCCA
>NODE_87_length_900_cov_9.478889
GTCTGAGATGCAGAGAAGAAGAGGGAGGGATATTTTCTTTCTTCTTCTCTGCAGTGTGCT
GCAATTCAGAATTGGTTGCAGCATGCAGCGAGTGTTTAAAAAAAAATGATATTCAAATCA
TCAGCTGTGGTCAGCCAGTCTGCTCGTGTTTCCATCCATCCTCATGAAGAAACAAGTGAG
TCTTTAATTAATGTCTGGATCATCAACTTATGACCTTTATTGGGCAAGTCATGAGCTTAT
GGGGAGTCTCTTTTCAATCACTGGATCCATAGTAATGCATTTCTGCAGAGCGTTGAGCGT
AGTTTCTGGTTCTCAGATATCTACTTTTATTGAACAAAAAAAAGAGAGTTTTAAAGCCTA
CTGTAGGTAATGAATGAGAATATAGAGACAGATAGGCAGGCCGTGTCCTCAGTCAAGCTT
CAGTGCAATCCTCCCAGAGATTTATTTCATCAGCGAATGCAGTTTCCATAATCATATCTG
TGTCCTCATATTAGAAAGATAATTAACAGCACTAATGATCACGTTAAGTTCATTACACAT
TCACTGCCAGCTCAGAATGAAGTTGACATTATGTTGCCTTATCATCAAAGGTGGCGTATT
GTTGGGAAGTCATTAAAATGGAAATGAGTGTGATGTTCTGATGTTAATTGCAGAGGGAAG
AGATGAGTTATGTATTTAATGCAGCATTTAAAAAGCCAATGAGGTTCCTATCTGCTAAAT
AGGGTAATTAATGCTATATATTACTTATGTTTGTCCAAATGAAGGAATGAAATTAGGAGA
TGATGACGCCGACTTGCTGTTTATCTGTCACAACACGGCTCTAGTTCGCAAACTTCATTA
TTACTCTCTTTTCTGTCTGTAATATTTATATAATCTCCCCTCAAATTACTCCTTTATTTC
TTTTTCTGCACAACTTCTCATTTGGATAGGCAGTCAGTCATTCAGAGAAACAGTTTTCAT
TCTCCGGAGGGCTTGTCGAAGTTTGTTGTCAACTTTTTACGCATGGATTTACTCTGAAAT
TATCTCAAATTTTTGCATCTCTtg
>NODE_88_length_489_cov_2.314929
TAATGGAAGTGGGCTACTACGTAGTAGGTGTCATGGAGGACAATGTCTAGTGAGGAATTG
GCAAGGACGATTCCTGTTAGGCCTCCTACTGTAAAGAGGAAGATAAATCCGAGAGCTCAT
AATAAAGGGGTATCTCATTTGATGGCCCCTCCGTGCAGAGTTGCTAGCCAGCTGAAAACT
TTTACTCCGGTAGGAATGGCAATAATTATGGTGGCAGATGTAAAGTAGGCACGAGTGTCT
ACATCCATTCCTACCGTGAACATGTGGTGGGCTCATACGATGAACCCTAGAAGACCGATA
GCCATCATTGCTCAGACTATGCCCATGTAACCGAAGGGTTCTTTTTTACCAGCGTAGTAG
GCAACAATGTGGGAAATTATTCCAAACCCTGGAAGAATAAGAATGTAAACTTCTGGGTGG
CCGAAGAACCAGAATAAATGTTGGTAAAGAATGGGGTCCCCTCCTCCAGCTGGATCAAAG
AATGTGGTATTTAAATTTCGGTCGGTTAGAAGTATCGTAATTCCAGCGGCTAAAACCGGA
AGGGACAGAAGAAGAAGCACGGCCGTGATGAGTACGGCTCATACGAAAAGAGGAGTCTGG
TATTGAGAAATAGCAGGAGGTTTTATATTAATa
>NODE_91_length_330_cov_4.287879
AAAACAGAGGAATAACTAGAAATCTCTAAAATAATGTGTGCGAAAAAAAGAAAATAACTT
AAAAATAGCAGAGGGAGGCCAAGCCGTTTAGGCACTAATGTAATGACAAATGTAAATGAT
AATGGATTTAAATTTATGTGGATGAAGCCCGTGGTCTGCCTGTAACTCAGTCATGACCTT
TAACCTACATTATCTCAGACGAGGAGACGACACAGACCAGGCCCGCTGAGCCACCTGCTG
CTCAGCAAAAGAAAGGGGTCCTCCTGCTGGACATTTAAATTTACTGCAGTCGTAATCCCA
CACTTCCTGCTTAGAGGAGAGTATGGGTAAAATATGCAAATTAGGAACACAAATTCTCCC
CAAAACTCGGACCTTTTCAGCAATATGGAATGGATTCTACTTAATTTAAACCCGGAAAAC
GTCAAATACAACCTTTACCCTACAAGAGGACACAAATTTGAAGAAAAAAATGTt
>NODE_92_length_677_cov_5.599705
GTTTACAAATAGGTGTCATGTCATGTTTGATCAATTTTTGCCATGTAAAAAAATCGCTCG
GTTCAATTGGACTGGTTTTTGGTGTTGTGTAAGAAACAAAGAATGAGTTTCCTCACCTTG
TCTTTAATCCAACGTTTGGGATGGGTCAGCATTACATGGATACAAGTGCACCTCCGATAT
TTGCCTTAGAACTTGCAGAGGCCATAGTTCACATTCAAGTGAAGTGAGTGTATGCAGGGG
CCTGGGCCCCCATCCCTGAGTCACCAGTGCGGACTTTCTCACACTTATCTACCTGTGAAA
TCCTTCATACCTCTCATAACTGGTCAATGACTGTATCAGCAAACTGCATCAGGTGTTTTT
TCTACATGCTTTTTACACAGATTATATGGATTATTGTATTAGTAGATTTTGGTGCATCAT
TTTTAATGTAATAGCTCTTAAGCTTGTAGTTCAAGTTGTTGTTTTATTTTCTCTCATTTT
TCTAGATGACTGTTTTGTGTTAATATTGTCAATTTGAAATAGCTGTTATTTGCTTATTCT
CTACTAAGAGTTCTTACCTAATTTTTAAATGCTACATGACCCTAATTAATGAAATGACTT
AATAACCATTGTAAATACGGTATTGTGCAAACCCCATTTTCATTCATTTCAATTGCTAGT
GTTATATAAATGACTTTTTTGTCTAGACACCATTTCTCTTTATgaaataaggaaacatgc
atatcatgtcttgtgcattgtggatgttttttgcaataacactgacacacaaccttataa
agtttgacacctatgataaaaaaaaaatgtaaaaaaaatta
>NODE_93_length_679_cov_11.098675
GAAAGAACTGAATCCCCTATCCTCTGGCCCTGCTCACTCCCACCGAGCAGAAGAAACACC
ACAGAGGAGACGGAGAGAGCGAGAGATAGCGAAAAAGAAATGTGGAGGAACACTAAAGGA
ATGGAGAAGTAGAATCGGAGGGGAGGTGATTGGAGAAGACAAAGAAGTGGTAAAGGGGTG
TGAGGAGAAAAGAGAGATTGAAGAAAGCATGATAAAGAGGGAGAGAAATAGTGTCTCGCT
CTTTTTAAACTTGGAGATGCTCAATCCCTTCTTCTCACTCCAACCTGCATTTCTGGGTCA
CTAGAGACATTTAAACTGCACTTATAATTAACAGCTATTTTTAAACAGGGAGGGAGAAGT
GGAGCGGTGGCGAGGTACAAAAGCATTAAAATTGCCCCAGATTCGCTATTGAATAGGACA
CATCAAGGCAATATGCTGGCAGATCAAAGTGAGCGAGGAGAAAGGAGACAGGGCCGATCA
GTGGGGATAAATTGTTCCCTTTATAATGGCATAAGAATAGACCTCTTTGCTGCTGAAACA
ATTTAATAACTGCATTCATTACCTCTGTCCAGCCTGTCTGTCTGTCTGCTGCACAATGTG
TAACCGCTTTTGCCACGCACTACCTCTCTTTGTCTTACTTTCCCTCTTCCTCATTGTGTT
CCAAACTTATCACCTCATTCCTTTTACTTCTTTACATCTCACAGTCCTGCTTTGCTCTCC
TCCCTCCCCCACCCATCCTCCACCAAGTCCTCCACCTTGCCCCCGTCTCCTGCTGCCTTG
CCTCTTTTCCTGTACGTTCCAGCAGTAGCTACAGCAGCAGAGt
>NODE_94_length_353_cov_3.589235
TAAACTAGAGGGATTTGAATATAAATTGAAAGCCTCAAGCCCTCTCCCTGAAGCTAAACT
GTAAATAATAACTCTAAAGTTTTTTCTAATCTTTGGTAATTGAAGCAAATGGGTTTTGCG
GAGAGAGATTTGTCGCAGGGAAACGTACATACATTTTTTTTATTTACGAGGAGGCGAGGG
CTGAGCAGTGTAATGAGTGAAAATGCATGCTTAATTTAAATGGCGAGTGTGTCTGTTAGG
GAATGCATTAGAGTCTGCAGAAGAAGCGTAAGACATATTAATTGACAGACAGGAACCGCT
GTCTCCGAGGTTGATACAAGTAATTTATTACTTCAGAAACGAATGCCACCGCCAGAATGT
GCTTCATTAATTTCAAATTTAGTTTTAATTTCAAGCTGTTGCCCCTTGAGAAGAATAAGG
TGGCAAGTTCTGTTTGAAGAGACATTTTTCCCCTCTCCCTCACTTCATCTTTCTCTTTCC
ATCCTCCATCTcactct
>NODE_95_length_632_cov_20.566456
AACTTGTCAAATTTCATGTGATTTGGAATAACCCCCTGAGACGAGTTCGCTCTGGAAATT
TTGTGATTGCAGCCCAGAATATTCCTCTTTCCAGCAGGTGGCGCTCTTCCTGACAGGTAT
TATTATCATGTGGTTGTGATGAGGACCGGACTGTGATGCAACGTGTAAAGTTTGAGGCCG
GTCGGACTACGTTCAGGTCATTTTTCAGTGCATTTCCTGTTTCATGGCGAAACATCAGAG
TTTGTGGCGCCGCCACGGCCACGCCCTCAGACTTTTGCGGATGATTTTAAGAACTTTTGC
TCACCAATGCCTCTTCTATCAACTTGTCAAATTTCATGTGATTTGGAATAACCCCCTGGA
ACGAGTTCGCTCTGGAAAAAGTGTGATTTTGGGCCAAAATCCGGCCTTTTTTTCAAAATG
GCGGACTTCCTGTTGAGTCTAGGGTATGTGTCCAAGAGACTTTTTTGTACGTCTGGGTGT
GTTACATGTGTGTACCGACTTTCGTATGTTTAGGAGAAACGAGGTGGAAATGCCATATCG
TAAAAGCATTTTCAGCGTTTGAGGTGGCGCTGTTGAGCCATTCTTCCGGTGACATGTGTA
TTTCCCCCAAAATATCAAATTTTTCGCCGGGCCTGATGTGTGTGCAAAGTTTTATGCGTT
TTCGAGTACGTTTAGGCCCTCAAAAATGCGATTCTTTTGGCGGGAGAAAGTATAATAATA
ATAATAATTCCTTGCATTACAATAGGGTCTTCGCCACCGATTTCGGTGCTCGGACC
>NODE_104_length_610_cov_30.813114
GAACACTGGTGTTCTGTGAAAGGTGGCAAATACGCGAAGAGCACGTCTAGAATTTTCATA
AAAGATCTGCTCAAAGGCCTCTTGTCAGCTAAAACGACCCATTAAAGAAGTGGGGAGCAG
GGGAAATGCATTTTCCAAATTGAACGGTGGGATTTACAGTCGGTTTAACGCCGCTGACCC
CTAACACGCTAATGTTTGGTTCGTGTCATCAGCCGTCCCTCCCCATCTTTTATCACCTCC
ATTGTCGAGCTATCTATTTAATTGAAAGAAGTTAATTGAATGAAAATGATCAACTAAGCT
TGTATTAATATTGCTAATGGAACTTTCTTCTTGGCCATGTTTGGAGAACGATGTCACGCT
GGAGTTTGGGAAAGGCCCATTAAGGTTTGCACTTAACCCGATGGGCTAATTAAGGAATGC
TTATTCATTCCCAGAGTCAGGGGGTAGGTCTGCTCCAAACCCATAGCCACGGGCCTTTTA
CAGCATTTTGCACTTGCCATTATTGCGGACTCCAGTTGCCTAACGGTGATTGGCCAAGAT
TGATTGTAGCTCTATGAAAATGACGTGCTTTAGAAAAGAACATTTCGATTGAATAATCTA
GCTGCGGTATTATATGGAAATTGACTGGCTGTAACGGCTATGGTGGACATATCACATCTT
CATGCAATGACATGCGTGAGATTATTCAGTAGCTGTCTGGAACCTgacatagcaacaggg
gagcctattatgaacagttgaaagctgctaaaat
>NODE_105_length_327_cov_3.877676
AAGGGAGTCGGGTTCAGATCCCCGAACCTGGAGTGGCGGAGATAGGCGCCGCGAGGCGTC
CAGTGCGGTAACGCAAGCGAACCCGGAGAAGCTGGCGGGAGCCCCGGGGAGAGTTCTCTT
TTCTTTGTGAAGGGCAGGGCGCCCTGGAATGGGTTCGCCCCGAGAGAGGGGCCCGTGCCC
TGGAAAGCGTCGCGGTTCCGGCGGCGTCCGGTGAGCTCTCGCTGGCCCTTGAAAATCCGG
GGGAGATGGTGTAAATCTCGCGCCAGGCCGTACCCATATCCGCAGCAGGTCTCCAAGGTG
AACAGCCTCTGGCATGTTAGATCAAGGCGGGTAAGGGAAGTCGGCAAGTCAGATCCGTAA
CTTCGGGATAAGGATTGGCTCTAAGGGCTGGGTCGGTCGGGCTGGGGTGCGAAGCGGGGC
TGGGCTCGAGCCGCGGCTGGGGGAGCAGTCGCCCCGTCGCCCTCCTCTCtc
>NODE_106_length_536_cov_6.509328
GTACCAGCCTGTGGGAGTTTTTAAACAAGCCCATATGGTGGTAGCCACCAGCTTTGGAAA
AGGCGGGTGGGTTGGGGGGTTAGCCAGGGCCAGGATTTCACACAGTCAGTATTGAGTGGG
ATTGAGGAGGCGAGCTCTTAAGCTGTCTTTTCAGGCACAGCAAAAGCCCTCCATCTGGCC
TCCCCTAAAACTCAGGGCGAGTTTACTCAGCTCCCTGTCGGCTGATTGGGCCTCCTGAAG
CAGAAGTAACAGCATCAATAGTGTAAACCCTTGCCACTTGAGAGTATTACATTTCTTTTC
ATGCTTGACTTAATCAAAAGTGGGGAAGTGAAATTTACACCTTTTTGATGTTCTTTTTTC
CCCGCTCACTAAGAGGGGCGATCTTAACCCATTTGATCTTCACAAGCGCCCACTAAATGG
CCAAATATGCCAAGCAGACGGAAGCAGACGGTTGGCAGTTGCCAGTTTGCGCAGGGTCAC
TGTTGGAGCACTCCATGTGGTGGGGCAGGCAACCTCACAGAAGGCTCCAGTCTTCACAGA
GTCCAGCCAAGCTTCTGTCTGGAGGCCTACTGTCTCTTGCTCACTGTCCGCACCCAGCCA
AAAATCAATCCACCCTCATGCTGATTCTCTCTGCTCTGCCTgagccagtgtgagacttgt
gttgactgagcagcatcaaa
>NODE_107_length_413_cov_4.401937
AAAAAGGGAACGACTGGAAAAAGGTGAATTAATATTATTATTGTTTTTGTTTTTATTTTT
TAGTATCTTAGTGGTTGCTTTTAACAACATTCATTAACTGACTTAAAGATTATTGAATAT
TTAATGTAATTGTAGCATTGTGTTTGTAAAGAGAAAAAAAACCTAGTGAGTTGTGTTTCT
TGACTTGTGGATTACCAGTGAAGTGGGCAATCTAGTGCTAATATATATGAGGTCTTTTTT
TAAGGATTCTTATTTTGCGACAGCAACAGCAGTCATTATAAATGTTCATTTTAGCATCAC
CTGTCTTCCGTTGTCTTATTCTTCACCTTCCACCACACTCTGCATCATCACAGTAACACA
TCGCAAGTCTGGGGGTGGGACTGAATGTGTGTTTGTGTGAGTCGAGGCGTGTGCGTGTGT
GTGTGTGTGTGTGTTTGTCGTGAGTGTGCGCAAGAGTTAACAAACCTGTGTGTTTATTTG
TGTGTCTATGCAAAATAATGGTACCTGTGGGTAAGTGTGTGTGTGTGTGTGTGTTATTGT
GTGtctgtttcagtgtg
>NODE_108_length_809_cov_19.971569
AATTTGTTTTATTTGACTGTCATGCTTATTCACACGTGTACAATAATTGTAACCATGGGA
ACCAAACAAGCTTTACAATTATGTAAACAAAATGAGATGAGTATTTTTATATAGTTGACA
CATGATTAAATAATGAATTGCTTTCTTCTCACTAGTACCTTGCACTTACCACATGTACTA
AGGAAGAATATGTCCAAATACACAGTATTTGTGAACGTAAAATAATTGATTTCCTTGCAG
GTCGATGCTCCATTTTGTACAATATACATATATGCTGTACAGTAAAGAAATTTTAAAACT
ACAAAAACTCTTTTAGATATACATTATTTATTTTTACCATTTTGTAATTTAGACACTATA
CTGTAGCTTCAATATTGCCAGACTTACTGGAAGTGCCTATATTGGTATTATGTATCATAC
AGTGAATATATTTGAAGATCATTAGACGTTGTCACAAACTGAACCATGTGGATGTTGTAA
TGTGAATACATTGAATTACAAGATTACAATTTCTGTGGTATCCTTGTGTCAGTATTGTGT
TTATTTCGCAATTTCTGGAATGAATCTGCTTTTTGTTTAAATTTGCAAAGAGGCAACAGT
CCGAAAAGACATCATTTCCTGCTAAGTTCTCAGTGTAGTGTTTCATCAAGACCATCTCTG
TGCTCAAACAGAGATCTTGATCCTAGTCGGAGTTTAATCCACGTGTTTGCCTTTACAATC
CTGCTTTAATTTAGTAAATGAACATTTAACATTGCAGATGAAATTTGACAAATTGACATT
TATTGATTCTATGTATTTGTTTCAAAAAACTGCAATAGCAAACATGCAGCACATCTTAAC
GTAGTGTTTCATCTAAAAAAATCTTTGAATACTTTGGGAGGTCGTCGACACACAAACAAC
CGCGATAatcacctgatcattttgaagtgttatttagctgccaggctgagtta
>NODE_110_length_249_cov_7.381526
GAGTTATTCCAAATCACATGAATTTTGACAAGTTGATAGAAGAGGCATTGGTGAGCAAAC
GTTGTTAAAATCCTCCGCAAAAGTCTGAGGGCGTGGCCATGACGGCGCCACAAAGTTGAA
CATTCGCCATGAAACAGCAAGTGAGTGTAAATAGCCTGAACGTGGTCCGATCGGCCTGAA
ACTTTACACGTTGCATCACAGTCAGGCCCTGATCAAAGCCGCATGACGATAATGACTCTC
GGTAGTAGCGCCACCTGCTGGAAACGATAAGTGTGAGCTTACAAGCTCTCGTTGGCCTGA
AAATTGGCACGTTTCATCAGACTCCCGCCCCGATGGCGTACGTACGTTGACTGACGGTCT
CGGTCGCGGTCCAGCGAGAAGCGAGGACCCGAC
>NODE_111_length_261_cov_9.015326
GCCACCTGCTGGAAACGATAAGTGTGAGCTTACAAGCTCTCGTTGGCCTGAAAATTGGCA
CGTTTCATCAGACTCCCGCCCCGATGGCGTACGTACGTTGACTGACGGTCTCGGTCGCGG
TCCAGCGAGAAGCGAGGACCCGACAAACGCTGCTTGCAGCTTTAATTATTATTATTCTTT
CTTCTACACACAAAGTAAACGCATTTTTGACGACCTAAACGTACTCGAAAACGCATGAAA
TTTGGCGCACACATCAGACCTGGCGAAAAATTTGATATTTTGGAGGAAATACACACATCA
GTGGAAAAATGGCTCAACAGCGCCACCTCAAACATGGAAAATTGGTTTGCGGCATTACAT
TTCCACCTCGTTTCTCCTACACCTACGAAAGTCGGTACACACATG
>NODE_112_length_779_cov_14.282413
ATGCTGTACATACAGTATAACAGAAATTAATGGGAGACAATAAATGAATGATACAATGCA
ACATTAAACATGTCCAGAATAACGCACTTTAAATGACAGCTAAGAAAATAAATCTATGAA
TTTATCATTAAAAGTTAATTGAGAGGGGAGCTTAAAAAGGTCAAACAAGTCGCTCCATTC
GAGGAGGGCATAAGGGGGTTAGCTTTTAACTTAGCATTTTTATTGACTCTGGCAAAACAA
AATGAGCGGGCTCTGTAGGATTGTGCACTCTGCATTGGCCATTCAGGCCTTCAGAGCCCC
ATTGTAGTACTTTGAAGAGAATGAAAGGAAACCCCACTGGTGGAAATGCAGTGGAACAGC
CCCACAACAGGCCACAACTGTTCCCTTATGCATGAAAGGCAGGGACATAAAAGACAAGAT
GGACTTCTGAGGTAGGGCCAAAAACAAAGGCAACAAAAGTGCTGATCACGAGGGGATGAC
ACGACTCGTCTCGGCAGAAGGAGCAGGGAGAAAAGGGGCAGGGGACAATAGCACTCCCAG
CCAAATGACATGTTGGAGAATTGAAAAATCCACACAAGAAGTGTCTTCTCAATTCACTAA
ACCCACAAGAGCTGGGTGACTGTCGGCTGGACCTTGGTCAAACTAAGAGGGGGTGGGCTA
AAACAGCCCACAGCTTTTCTCTCTCTAACTTTCTTTCCCAAATCTTTCCCCGTTTTGGCA
AACAACTTGGCAAGGGCAGAGACAGACTGGGGTGATGGCTTTAGTCTGCACACACCAAAC
CGAAACCAAACCAAACCTAATCAAAGCATGGTGGGTTCCGCTCCCGCAGCTTCCGTTTTG
ATCTGTTGGCTGTCTGTGTGTCTGATCTGTTTCTGTTTGTGCCCTAAACACAATTATGCT
ACtgcctaacctccatggaaacc
>NODE_113_length_827_cov_12.239420
TGTTGAGCTGCCTCATGTTAATGGTGCTAAGAAAGCTGACAATTGTTTTCTTTTCTTTTC
TGTTTCGTTCAGATTTTTTTTTTTGTTTTCCCAGAGTTAACAAAAAAAGAAATGCAAAAT
AGATTAGGTACCTAACCCTCTTTATGAATGTATATTATAATGTTATGTTTGATGTATTCA
CTTCATGATTCTTTGACACTGGTTGGAATTACTTTTGCTCTTTTCATTAAAAGATTACCG
AGCTTTATATATACTGTCTAGAGTTGTTACCAGAAGGAATCTTAATGAACTCTTGACACT
ACAAAATCTTGTATATTTTTTGTGTGCCAATTTGTAACATATTTTGTAAGTGTATATTTT
TCTTAGAAAGTGCTGTGAAGTATTTGTGTGTGTGAGTAACCTTTTATGCGCCTCTATAGG
CAGTGGAAAGGATATACAATGACAAGTTTCTGGTTTTAAAAACCAAAATATGAAAGTATC
AACAGAAAACTAGAAATATTTACATTTTGTTGGGAGTTTTGTAATAAGACCATGATCTTG
TTGTGAGAGTGTTGTGTTACTGTGCAAAACACAAATAAGCAAAGAAAAAAAATGAAAACT
TGGAAAAAAAATATAATTTGTGAACAATTTGCTGTTTTATAGATTTTCATGTAAATTATT
TGAGTATTATTTTGTTTTTTGTTTTGTTGTAACTGTTGCAAAGGTTTTAAATATTTGTGA
TCAAGCCTGTATGGTGATAATGTAATATTGGTAACTTGCTGAGTTTTGTAATAATGTTTA
TGGAGTAAATATACAAATTAAAATAAGATTTTGAATGCTGCTTTCTGAAGAGAGTTGGGT
TGTGTTTTTTACCGCCCACCCATTGCTTTAGCCAGGAACTACATTACATTACAGTAAAGA
TAAATTCTCCACACTATTAATTCCCTGCAAACAAATGCAGTCCATtcgaaataataatta
gaaaagattat
>NODE_114_length_506_cov_8.545455
TAATTACAAAACACTTTGGACACGGCAACATTTTTCAACTCTGCCACACAGGTTTGTCGG
TATTGGTGGCTTTCACCTGGAATGTTGGGGCTCTTTGCTCTTCCTAACTTTGTTTTCTCT
GACGCAGATTAGATCTGCCACCCCATTACAGATTCATTTTCCTAATTTTTCATGTCTGCG
CCGCTCCCCATCTGCACAGGGCTGATAATTGTGGGGACCAGCCCTGGTGATTAACATCAG
CAGAATTAATTACGCCCGCCATTAAGGCTCCAGGTTGCACACAATGATCAAGAGAAATTA
ACTTTCTCCCAGGCCCCTAAATCATCTCACCTTCAAGTGGAGTGATGGCAAAGAGACAGG
CCCGGAGTCCTGGACCCCGCTCAGCACCTTCTTAACCAAACATGAGGTGCGCATCCTGCC
TCCCACCGAGGAGATTATAGCGGCGGCTGATGGGTATCAATTACGCCACCTTATGTGGTG
GGATGAGCGAGAGGTGTCCAGGGTCTGGTGACTAATGGACCTGGGTTGGAGCCACCCTGC
AGCTGGAGACCAGGGAGCTGACTGTTTCTCTGGCCAGGGAGTACCCGCCAGATGCTGAGA
GCCTCAGTTCACCGGCCTGACACACAGGTatatatctgcacagcacattt
>NODE_115_length_481_cov_11.081081
GAGACTCATCACTTAATCTATCAATCTCGTTTCTCTTTTCCCCGTCTCGTATGTACCTTC
TCCCTACCTTTTCACTACAGCGCTCAGCCTCACACACAACCAACATGCTCCACATAATAC
ACACAAGCAAGGCAACACACACAGGCACGCACACACAAGGTAGCTTGGTTGGTGGGGGCC
ATGGCTGCAGCTCTTCTGCGCAGTCCCAGAGTGGCTCCCGGGGCTCGGCTGCCAGTTGTT
TGCCAGCGTCTCCGGGTGGAATTCATTCAAATTAAAGCAGTGGAATGAGGCCCGAGTCCC
AGAATGCCTCGTCCCTCTCCTTCATCAGCATTCCGCCGATGAGAGTAATTAAAGCAGAAA
TTAATTCTGCTGTAAGCAGAGGAGCCACAGAATAACTGATATTAGAGGCTGGATGATGAA
TGCTTGGCATCAAGGGAGGTCTCAGGGGAGGAAGGGGAAATTCACAGATCTCTTTTTCTT
TCTTTCTTTCTTTCTTTCTTTCTTTCTTTCTTTCTTTCTTTCTTTCTTTCTTTCTCTTTC
TTTCTTTCTTTCTTTCTTTCTTTCTTTCTTTCTCTTTCTCTCTTTCTTTCTTTCTCTCTC
TCTTTCTTTCTTTCTTTCTTTCTCt
>NODE_116_length_312_cov_6.163462
CAGAGGAAGACAACGGAGAGGAGGGCTGCTTTAGTCATTAAGTTAATTGATGTTAATTCA
GGGAAGGTGTGGGATAGTGAGGCTCCTAGGAAGAGTGTAGCTGAGAGTGTGTTTATGAGG
AGGATATTGGCGTACTCTGCTAGAAAAAAGAGTGCGAAAGGGCCTCCAGCGTATTCTACA
TTAAAACCAGAAACAAGTTCTGATTCTCCCTCGGTTAAATCGAATGGTGCTCGATTGGTT
TCTGCTAGTGTGGAGATGTACCATATTGCAGCTAGGGGTCAAGCTGGTAAGATCAGTCAT
GTACTTTCTTGGGCTACGCTGAAGGTTTGAAGGGTGAAGCCTCCGGTGAAGATAATAGCA
TTTAGAAGGATTAGGCCTAGGCTTACTTCATATGAAATGGTTTGGGCGACTGCTCGTAGA
GCTCCGATTAGTGCGTATTTTGAATTTGATGCTCAG
>NODE_117_length_215_cov_3.186047
CAAACTCCAGGCATGTCTGAAGGACATAAAGGCCTGGATGACCTGTAACTTTCTTCATTT
AAATTCAGACAAAACTGAGGTCATTGTATTTGGACCTAAACACCTCAGAAATTCACTATC
TAACCAGATAGTTACTCTAGATGGAATTGCCTTAGCCTCTAGCTCTACTGTAAAAAACCT
TGGAGTTACTTTTGATCAGGATATGTCGTTCAACCTACATATAAAACAAATCTGTAGGAC
AGCTTTCTTTCATCTACGTAATATTGTAAAAATCAGGAGCATCCTGTCTCAGAGTGACGC
TGAGAAACTAGTCCATGCATTTGTAACTTCTAGGCTGGACTATTGTAATTCCTTATTAt
>NODE_118_length_358_cov_2.547486
TGGATCCCTGGACCTGTGTGTTTGGCTCAGAAGACGTAAACACATTGCTGTACATAGAAA
AAAACACACTGCACTGAAGAAGAAGGGTCAAATAAATAATGAACTGTCATGAATAAGGCG
ATCATTAACTTCCAAAGCTCTTACTTACAGATAAAGGGTTTGACACTGCTGTGGATGTGC
TTATGCTGTTTGAGGCCTGACGAGGTGGCAAAGGTCTTGCCACATTCAGGACACGTGTGA
GCGCGAGCCCCCACGTGCTGGGAGCGGATGTGGCGCTGAAGGTTGCTGGGATCTGTGAAC
ACCTGCAATTTTACATTAAAAAGCATTTAAAAACACGTGAGCGTCAGTACATTTTGTGAT
CCTTGGCACTGTTAATGAAAATATGCAGGTTTCATTGCTTTATTATTTCAGAAATGACTA
AATGTCCAGTACGTTTATGAATGAAGCCTAAGAAACAGAAACAGATAAAGCCTGAGTGTC
CTGTGCCCAACTTACGTGGGGa
>NODE_120_length_653_cov_8.508423
ATTTTAAAGATAAACATCACAGAGTGAAAATGGAATTGGAAATTAATCACAGCTATAAAT
TAAGTCACCTTTAGGGGTATCCGTCTTTCTCATCCACAGAGTTACAGGTAGATAGCTGAA
GTAACTCTGGGTGCAGAGCTGCAGGATAGAGAGGAATTTGAATTATGACAAATGGCATAA
TATGATTTGCACACAAAGCAGTGGTTTGGGGCTGATGTTTTTTTACAACTGTGAGCCACA
GAGAGACAGTGAATGGCAGTGACGGCAGTTATGTGCCACCACAATAAAGCTGCTTTCCAT
CGCTTTGGGCACACTTTACTGCTGCTCTTGATATCAGTATTAAAAGTGATTTGCAGCTCC
GTATGTGGCAAGGAATCAAAACTTAATTTAGGCAGATAAAGATGCCATTTGGGAGGGAGA
TAAAGTGCTGCATCATGGGAGATGTGTTCCCCAGCTTGCTCTCAGCTCCTCACCCTTACA
GCGCCCTCAGATTTACTAGCTCTTTTTTCCTGCTCCATAAAACAGCAAATCTGCTCGCCA
GGCGACACAGGCAAATGTTAATGGATTCATTTGTCAAGAACCTTCCACTTATTTACAGTC
CTCTTCCATTACCGTCGCTCCTCCTGCAAGAGAAAATCCAGTGGCCAAAGTCAAAATATC
GATTTGCCTGTCCATCAGCCTGTGAGTCATCCTGTAAAACATGCCGAGCCAAAGACACTG
CTGCCACCAGGAGTGTGTTTCAACATGACAGTTACACAATCAGGGTACAAGCTCTTTTTT
TTTAAAACCAAAGTTat
>NODE_121_length_711_cov_9.175809
CCGATAAAAGAAGGCTTTGTCTTTCTCACATTTGGTCATGGAAAGCATCAGAAAAGACTG
ATGTACAGCAGTAACATGTGCCATGTTTTTCAGCCCCAGTGGTCAAAAATTTAATTGTGA
TAATACTTAAGACAATAAATATTTTTTTCAAATGCAAGAAAAGTTCAAAGGCAAGTTTAT
TTTTTTCTTTCATTTTCTTATTTTATCAATTATATTTTTTACACCACAACAATTTAAACA
TCCAATAAAACCTCGAAAATATGTTTTCTTAGATCACCAATTGAATTTTTCTTAAAACAA
ACATTTTAATTAGCTAACATGAGCACAGCCACAAGTAAATCTAAAGTGATTATTCCTGCC
CTCAGAGAAAGGCTGTCTCCCTGTGCTCTGTCAAAAGGTCAATTATGGCCCCAAACCGGC
ATGCAGTGACAGTGACCTGGAAGCGCTACTGATGACCCCACATCCAGGGGCCCAAAAGAG
TTGATCATCTAACATGCAGGCTGCCTGGAGCCATGGAAATCTGACATTTGTCCTTATTCA
AATGAACACAAACAATATGCATTTCATGCCTCTACCTAACCTGTGCCAAATCTAAGGCAT
AGGGACCAGCAGTCTTAATGCATTGTCTTCCAGTCCAAGTTTATGCCCTTCCTTGTGAAT
CCAGCCGCACGGCAATCACACACAGAGCCTGCAGTAAGAGCAGGCAGCAAAAAGGCACCA
TCTTCACTGGCAACACCGGTCATTACAGTTGTAGTCTACAGTGCTGGGGTCACAAATTGA
AATGAGGTCATACAGGAAAgcaaaatgttaagggcaagaacaattcaagtcgtgtgtact
gcaaaatgagtcatg
>NODE_122_length_321_cov_15.433022
TGGACAGTAGCCATAGTATTAACTCAAGCTGATGAACCGGAATGAACAGTAGAACTTAAA
GCACAAGCTTTTTAATGCATGTCCTTCTCAGGTTTTCCTATGTGTATGTGGGAGTAGCTC
TGTAGATGTGTTTAATATGATGCTGTACCTTCTTGAATATTTCAGATGTTTCTTTGCTGC
TGAAAAAATGTTGATTATTAACCTGCCAGTGAAAAAGGGAAGTGGCCATCTTTGTACAAC
ACACTGCTGTTTTGCTGTAACCGCGCAATGTTTTATGATCTTGAGTATTTTATAGAAAAG
TAGAAGTATGTATCAATAATATGAAAGCAATAGCTAAATCATAATGAAGAATAACATGAT
CAGTGAATATTGTGGAAAATCTTTAGATTCACTCTGGGTGGATTTTGTACTGTATTTATT
ACTAATGATGATGCAAAAAGTTGCATAGCTTAACCCAAACTGTTC
>NODE_123_length_145_cov_41.627586
TGAAAGCAATAGCTAAATCATAATGAAGAATAACATGATCAGTGAATATTGTGGAAAATC
TTTAGATTCACTCTGGGTGGATTTTGTACTGTATTTATTACTAATGATGATGCAAAAAGT
TGCATAGCTTAACCCAAACTGTTCTGTCTCTTTTTTATTTATTGTCTTGTATATGATCTT
TTTGTATGTGTTTTTCAAATAAACTGCCTAAAATGCTGAGAACTAATTTGATTTGCTGTC
TTATTAGTGTTCTTGTTACTTTAAAAAAAACCCTCCTGAAGCAACAAGT
>NODE_124_length_673_cov_13.597325
GTCATTATTGCCTCGAATCTGCCGTAAAGCAGCCGCAGCAGTGAGGGGGTATGAAATTCA
TGTCCTAATATGCAAATTAATTCATGAACGCTCCATATTGTATAACCACATGCATCTGGC
ATGATTGGGCAGTGTGGGGCAAATAGTCCTCAGCCAAGGCATTTTGCTACTCAGCAAAAG
CTAATGTTGAGGAGTGGAACAGCGTTCACAATTACCATAATAAAGGTGAGCAGGGGGAGA
ATAAATTGTGGAAAGAGAAACTTCTGTGTGCATGACGAAAAATGTCCCCTATATGAATAC
AATGCGTACTTAGTCCTGAAATCACAGAACAAATGCATCAAATAAATACTTTATTCACGT
GGAGCTAATTTCACCCCTCCATTTTGATCACGTCATTCCCTCTGGAAAATTGCAATTAAG
TTTGGAGAGATAAAACATGCCAACTACTCTGCATTTCAAGGCTTGATTGGCCTATCAGCT
AGTCAGTATGCTGCCATGGTTTTCATCACTGTTAATTGATCCTTTCTTTAATTAATCTGG
AAAGGAAAGCCCATATCTCTATCCTGTCTGATCGTCCCCTCTGTCTGTCATAACACAATA
AAGGGCCTATCCTACTGCTAGTAACTCTGCCTTAGCTTCTCCCTCTGGCTCTCGGCCAAA
TGGACTATTTATGGTGCACCTATCTAACGACAAGCCTGCTGTATGGAGTTCAATGGCTGG
GTTCATTAACAGTGCTTTACCCGGCTACTTCTAATTTGCATGCAGTGACACCTTGCTTTT
AATATGGATGTGAAGGTTAGTGGTAGGCCACGGCATt
>NODE_125_length_504_cov_6.458333
AGTACAATATGGAAACAAAGAAAAGATAAATACTCAACTCCCTGCAAGGGGAATAAGGCC
CCAAAATATGTTTTGGAAACATAATCAGCATCATAGCAGCTCTGTGTGTCTGTTTACATT
GTGGCCGCCATCGCTCCCCTCTCCTCCAACAAACAAGAGAATGGGGGTATGGAGGAGAGG
AATAATAATAAAAATAGAAGAAGAAGGAATTATATTTTGCATATTATTTTAAGTAACTGT
TCAAACTTCATTTCAGAATGGTAATCCACAAAACAAATATGTAGCCGCATATTTTAAAAG
GGAGGCTCCGCTCGCTTCAATTTCCTATTGTGATGTTACGCCGTGTGTTTGCTCTTTGTG
TCTGTTTGAATTGATTTGCGCAGCTCGGCAGACAAGGGCTGAATGCTCAGACCAAGAATC
CATAATTTCATATGATCTGATAGTTCTGCAGTATTACATTGATTTTTTTCCCTCTCCCTC
TCCCTCTCTTTGGTGCTGGTGTTAACAAACAAGCGGAGGTACCTGCGCTCAAGGATCCAG
AGGAGAACAAAAAGAGGTGTTTTGTTCAGGCTAAGGTGATAATGTGGAGACAGGGACATG
TTTGTTTGGGGAAGGGGATATGTTtgttatgggctgttttaggaggag
>NODE_126_length_405_cov_5.582716
TCCTCTTAACCCACAGCCTTGGAGCTCCTACCCCGGCCTCAGCTCTTCCCTCTCCCTGCC
TCTCCTCCAGCCTGCCTTTCCCTCTACTCTGCCTCCCTTAGCCCCAGCCTTCTGCTCAGT
GTTCAAGGGGAGAGCCAGCTAGGAATGCTGTGGCTCTAGACGTTTTGTCCAAGCCCTAGG
TCTCTTTCACTGAGGCAAGATTAGTTCATACAAAAACTCAACAATACACCACTGAAAGCC
ATTGTTGATATTCAACATTTTTCACATAGCGGAGCAGAATAGACAATGCGGCAGCCGGGA
AAGCCCGAAGCGGACTAGCAGGGTTGATGGCTGATGGTATCTTAGCTGAGCGAGGCCTTA
ATCCCTTTTATACACACACACTCACACAAGTATACACACTCTCAACAGCCTGGAGACAGC
AAAATCAATACTGCTTGCTCTGTCTCTGTGTGTGGATCAGTGGGTGGATGAGTGTGATAC
GGAGAAAAAAGAGAATAGTACTGTTTGTACCTACGTGTGTGtgtgtgtgtgtgctgtcgg
actgtcttg
>NODE_127_length_145_cov_3.137931
CGCTGTTTCAGAGCATAAAAACAGCACTCCTGCAGATTGTCACACAAAATGTTTACAAAC
ATGTTTTGACTTCACAGTGTCTTCAAATATGATAAATATGAAGGCAAAAGCTGTTTCAAG
TGACATTGTGTCAAGATACTGAGACGAGACACCGTTTGGCCAAAGTGGCATTTTCAGCGC
ATGAAACGCTTTTTGAGAGCATGAGAGCAGCACTCCTGCAGAGTTTCAACGACAATGTTT
ACAAATATGTTTTGACTTAAAAGAACAATGTTTACAAACATGTTTTGAC
>NODE_129_length_145_cov_5.062069
TCTTGTTTAAATCTTCTCAAAGGTAAATCCAATCTTTTTTCCTTGGCTAGGATCTTTGGA
GTCTTCCTGTGTGACATAAGGGTGCAACTTTTTCTTTGGTTTGTCAATGTGGCCTTTTAT
TCCAATTTAATGAGTTCAATTTTCCTTGCATTTACTCTGTCGAAACATGCATGCCTTGTA
AGAAGGTCCCTCCTTTTCAAATCTTCTCAAAGGTAGATCCAATTTTTATTCCTTGGTTAG
GATTTTTGGAGTTTTCCTTTGTAACATGAGGGTGGTGTGTACATAGATa
>NODE_137_length_550_cov_4.740000
AATAATAATAATCCGAGCAGTTCCAATAGGGTCTTCGCACTGTTAGTGCTCGGACCCTAA
TTAAAGCTGCAAGCAGCGTTTGTCGGGTCCTCGCTTCTTGCTGGACCGCGACCGAGACCG
TCAGTCATCCTATGCTGGACCGCGCCCGAGACCGTTCGTCATCGTACGTACGTCATCGGG
ACGGGAGTGTGATGAAAAGTGTCAATTTTCAGGCCAATGGGAGCTTGTAAGCTCACATTT
CCCGTTTCCAGCAGGTGGCGCTACTACCGAGAGTCATTATCGTCATGTGGCTTTGATCAG
GGCTTGACTGTGATACATCTTGTAAAGTTTGAGGCCGATCGGAGCAAGTACATGCTACTT
CCTGTTTCCAGCAGGTGGCGCTATTACCGAAATTCATTATCGTCATGTGGCTGCGATCAG
GGCCGGACTCTGATGCAACGTGTAAAGTTTCAGGCTGATCGGACCACGTTCAGGCTATTT
ACAGTGCACTGCCTGTTTCATGGCGAATGTCCAACTGTGTCGCGCTGTCACGGCCACGCC
CTCAGACTTTTGCGCAGGATTTTAACAACTTTTGCTCACCAATGCCTTTTCTATCAACTT
GTCAAATTTCATGTGATTTGGAATAACCCCCTGAGACGAGTTCGCTCTGGAAATTGTGAT
TTTGGCCCAAAATCAGCCAAAATCCGGTCTTTTT
>NODE_138_length_348_cov_10.790230
GTTCCAATAGGGTCTTCGCACTGTTAGTGCTCGGACCCTAATTAAAGCTGCAAGCAGCGT
TTGTCGGGTCCTCGCTTCTTGCTGGACCGCGACCGAGACCGTCAGTCATCCTATGCTGGA
CCGCGACCGAGACCGTTCGTCATCGTACGTACGTCATCGGGACGGGAGTGTGATGAAAAG
TGTCAATTTTCAGGCCAATGGGAGCTTGTAAGCTCACATTTCCCGTTTCCAGCAGGTGGC
GCTACTACCGAGAGTCATTATCGTCATGTGGCTTTGATCAGGGCCGGACTGTGATACATC
TTGTAAAGTTTGAGGCCGATCGGAGCAAGTACATGCTACTTCCTGTTTCCAGCAGGTGGC
GCTATTCCTGAGAGGAATTATTATCATGTGGTTGCGAAGAGGACCGGACTGTGATGCAAC
GTGTAAAGTTTCAGGCCGATCGGACCACGTTCAGGCTATTTACACTCACTGCCTGTTTCA
TGGCGAATGTCC
>NODE_139_length_773_cov_9.606727
ACATCCTCTTCTCTGTAAATAGGATCAATTATTTGACAACAACCCTAACAGCATAAGTAA
ATAGTGTCCTACAACCACGCCCATTCCACACTCTTGGAATGAGGTAAAAGTAGCTGAAAT
TTGTAGAACAAAATTTAACAGCATCAGAATTTCAGTACTGCACACTGATCCTGAAACTTG
ACATATTCGGTGTGTCAACCAGTGGAGGGGAGGATATACGGAAAGGAAACAAATTAAGAT
GGCTAAAATGCAGCCATGCATTGTCTAGTTTTACCTGACAGTAAGAAAAAAAAGAGGAGG
AGGACAGGTGTTTTCTAAGTGTGTTGCTTTTTAATTACAGAAATAATGGACGATTCCCAT
TTCAACTCATCATACTTTTGGTCTCCCGTCCCCACTGTACAAGGACAGGTAGAGACAACC
TTATTGTTGGAATTGTCTTGAAATACACATGGTATAGTGGTATGTGCTATGGCAAAAGAT
ACCTAAAAGCGATTCTCACTTTGACTGTTTGTCGAAATATTTTAAAGAATACATAATACC
AGACAGTGATTTGACCCTGAACATGTTGTTAATGACACCACCAAATAATGTTCTCTTAGT
TGGTGAAGTTGACTTGACCTCATACAGAAGTTATTTGAGTATGATTTGATGGGTTCATAT
GATCACTCCTGTCCCTCTCCTCTCTCATCTTTTCAAACCTCTTTGTTCCTTTTTTTCATT
TACTTTTTGCATCTCACCATGCCTTCGTTCTCTGTTCTCTCCCATTGTCTTCTTCTTTTC
CTTTCGCCTCTCCCTACACTAATCTAACCCATCATCAACATATACACAccgttcttccca
tactgttttgacaccttctttctgccccctcgtcctctttattctttcaacccttatgtt
tcatggtaaatatgctt
>NODE_140_length_495_cov_9.616161
CCTCTTTTCTTCCTCCACTTCTTTTTTCTCCCTCTCATCCTCCTATCTCTCACACCGCTT
TTCTCTGAAAAAATTCTCATGAATGATTTATATGTGTCTTGTTATCAGCAACGATTTCTA
TAGACCCCAACGCATTCACCAAGACATTTGTGGCGTAATTGTTAATTTTAATGCCATAAT
GGCTTCAGATGGGAGCTCTGATTAGACATTTATTACACAATTAAATGAAACATACTCAAG
AATCACAAAAGCCTTCCGTAATTATTTCAGGCCATTAATAAAATGGGCATTAAATTATAT
TGGACACAAAAGAGAAGTGAAATAGATTTCCATTAGAGCAATAGAGGCAGAGAGGGGTAA
TAGATCCTGCCTGAATTCACTCTGAAATTAATTGTTGCCCAGCCTATTTCCACACACAGT
GGAATAAATGAATGAGAAAAGAGAGGAAGAGAAGAACGAGTTGGTGGCCGAGAGAGTGAG
GGGAGGGGGTTACATTAAGAGCCTCTGATAAAAACCTTTTGTTTGACATACTACAATGGA
CCCTCAATTCGAGAGAGAGGGAGAGTCAGACCAATTTCAATCTTACTCTGCCCGTCCAGG
CTTCTGACTCGAGGTTATATCCTCTTTTCAAGTTtgctt
>NODE_141_length_482_cov_8.209543
CAGGAACAGTCCGGACTCCTTCAGGCCCTTGGACGGTGAGGGGATACGAGGGGAGAGCTG
AAACACAAGTGTCACCTGACCATACTGTCTTTTCTCTTTAGGTTATGTGATATGTAGCTG
GCACAGTGCAAGAGTACAAAAACAGTTTTGTTTTGCAGTGACTGGCTTTCTGTAAAGTCT
GAGTCTCGTGGTGAGTACAGCATTTGTCAGCCTTCCCCCCCACCATTGTTCCTGCATGCC
TGCAGTGAGAGTGAGGGTGGGGGGCGTGAGGAAGTCTTGACTTTTTTTTGAGGGGGGAGT
TATTTTGATTGTCTTTACCTATCAGGTGTAAATTTCCAGGCACTCAGTTCATTTTGGGCC
TGCTCCAGTTTGTCTTTAGTCTGTTCCAGTTCAGCCTTCATTTTGAGGAAAAACAAGTTG
ATGGCTGGATCCACCATGGATGACCGCAGTTGGGCCGCGCTCGGCTGCTGGACTTGCTTG
AGGTACTGGATCTGGGTCTGCAGGATACAACAAACACGTGTGAGTGATGAAGTGTTCTGT
AATTGATTAAAGTACCAAAACTAATCCTTAAAATCGACTCGAGTTGCCAGTTTCACCAAA
AAATGTATAAAATCTAAAATAACTCc
>NODE_144_length_658_cov_17.656534
TGATCAGTTGTTGTATGTGCAGTATTTGAAAGTAAAAGCTGTGATGCTATTCAACTGACA
CTAATTAGGAGATGTATGCATGCAATCAAAATTTAAGTTGGTTTTAGCTCGATATTTTTG
GAGTGTTAATTTAATCTATTTATTCATTTATTTGTTTAGCTGTACGTATTTTGCTAAAAG
CTGTTTTTCATATCTGAATTAATATCTGCGTACTGAATTAATATCTGTTGGTTAATAAAG
AAAACAACATATGTTTGGTGCACAGTGCTGCATCCAACAGATTTGGCTACAGTATACATG
ACTGGGTGACTCCATGGTTGTATATATGAAATAGCTCCAGCTTTACGCTCCTCTCCATTC
CACGGCCTCCGGTGTATAAATTTAGTTGATGGTTTTCGTTTCTCTTTCTTAATTCATTGC
AGTCGGATTCCTCTTTGATGCAGTTCTGTTGTCCCCCAAACAATTGAAGTGGAGACAATG
GAGGCATAATGATAGATCCGTGTACCCACCATCTGTAAGAGCAGCTGCTCCCTTGCATCT
GTACAATATGCTGGAGCGGGGAGCCTCAGTAATCTGCATAATAAGGAGAGGGCTTATCTC
AGTCTAGTTAATAATCACAAGCAATCGATGCACTTCATTCCCTCACTCTTGACTGATGAA
AAAAACAGCAAAGTTTTGGTATGTTTGCCGTATCCTCAAGATAGACAGGGGTCACGGAGT
AATGCCAAGCTGTTGATTTTGCCTGCAGCTACAGATTTAGTCTGCACtcaatttcatctt
ttcatgaataccataattacag
>NODE_145_length_487_cov_2.609856
GGATTTTTGTGTCTATTTAATCTTGATGGGATGTTTCATCTGCAGGCTGCTATCACAGCT
GGCTGCCTTATTGTCTGGGTGAGACTGATGGGCTTGTGTGTGAGTGGTTCGTGTGTGTGC
TTTCCCATTTTCTTCAGTTTGTCTTCCCCTATTAGTCTGCATGCACATTTCTACAACTGT
TTGTTTGCTTTTACAAGAGGAGACACATTTCTCTCTTATAAATCTAACCACTATATACAC
ACAATGCAATATGTACATATGTGTGTACATATTGTGAGTGTGTGCTGTCCATCAAGCCAC
ACACATAGCCGTACCAAACCATTGGCTTGGTTGCTGATGATGACATATGAGTTCCTGGCC
TTGGTAATGGCTGTTAAATCTCATAATTACACGCTTCTTTATTGCAATGCATAATGACCC
CACAGCACTATTGGACAATTAATTAAGATTTTCAGCCCAGGCTTTTTCAGGCCCAGATGA
GGAGGTGGAATGAGGTCTAATGTTCTTGTCTTCGATCTAGGACATTAAAGCATGGTGCTG
TAGGGAagaaggttgtctctctgtgtgcattcattttcatctttgtctttctttctgtct
gtttatgtctctttctctcactctccttctc
>NODE_146_length_391_cov_4.872123
GTGATTCATTTTAGTCGTGGTTTGAACAGCTACATATTGATTAATTGTAGGCAGCCTTTT
AGTGATTGTCTATATTTTATAATTGATTTTATAAAACATAGATCAAATTTATAATTGATA
TAATTATAAAATACAGACAATAATTATTAAGTCGGTCTTACAGGATTTTTTTTTAGACAA
AATGTTAATTTCACAAAGTGTAACTCAGATAAACATTTTGGATAAAAGATCAAGATATGT
ACTGAGTAGGAAAATTATTGTAAACATAACATTGGCTTTTGTACAATTTTTTATGACTTC
ATAACAAGCCATATAAGTTGATACAGATTTATGTGTGATAACAGACTAATGACGGATGTC
AAATGTAATTTAAATAGGATGTAATTTTATAACTTGTTGCTTCAGGAGGGTTTTTTTTAA
AGTAACAAGAACACTAATAAGACAGCAAATCAAATTAGTTCTCAGCATTTTAGGCAGTTT
ATTTGAAAAACACATACAAAAAGATCATATACAAGACAATAAATAAAAAAGAGAC
>NODE_150_length_575_cov_10.165217
CATTTAGGAAAAATGTACCTCTGCCTCCCTCTCTCAGTCCAGAGACTCCACTCCATAACA
GCAGGCCCTAATTTCTCTTTCCAGTCATGGAATATGATAATTTTCTTATTTGCAAGAAAT
ATCAATTGCTCAAGGCGGACACATAATCATTGGGGAGGAAAGGAGAAGCTACCTGTGTAA
TGTGCTTAACAGGCTAACCCATTTAGCCGCAGGCGCTGTTTGAAAATGAGAAAGTGCTGA
TGGTCAAAATCAATTTTCCCTGTGTCCAAATTACTCCCTGCCCGGCTTAGAATTTCACCT
AAATGGCCAAACCTTAAAACACTGATACTAATTCTATCATATTAGAGCCTGGTCATATAG
TTGAAGTTATTGCTAATGCTATTTTGCTGTATTTATTGATGTAGCTAGATGACTCGAAGG
CCAAGGAGCAAAGAGTTCTGTTACTGCCTCTGTGTTTGTGTGTAGATGCATATCAGTACA
ACTCAGTGCATGAAATGCAATGCAGCCATCAGGCATTAACAGTCTTTTAGGATGCTTGCT
GCTTGGGGGTTCACAAATTTCATAATCCAAAAAAATAGCCTTTAACAGTCACATTTTCTG
GATTATGTAATGTTGAAAGCTTCATGGAGAGTAATCCTTTAGATGCCCCCAAACAACAGA
TAACTGTCTttattttctcagttccttctttcttggtaagtgcttagaaagaagtttat
>NODE_151_length_607_cov_8.082373
TTCTCGTTCCCTTTGTCGTTGGCCTCCCTTAAAATCAAGGAATCCACAAGAAAAGACCTC
GGCATGGTTGCAAACTTGTTGCTCGGCGCGGTTCAAGTCGAAGCCGGTGCGTACTGCGGC
TGTGTTCAGTGTGTGTGCTCTCCTCGGGACGGTGGACAGCGAAGTGGTGCTGAAGGCGCA
CAGCCGCTCCTTAAATAGGCGCCGTGGACTCGGTTCGGCCATGTGACGGTTACGCTGTAA
GCGGCCAAGAGCTCTCAATAGGGTTTTGTGCCTTTCTCTCGGCATTCCCACTGCACGCTT
CCCCATTATTTCACTTGTTAACTAAATGAACTGCATAATGTAGTCTATTCTTGTCAGCCC
CACCCACGCCGCAAGAGGCGGCACTGCCCATTCTCCCTTTTATCATCACTCTCATTTTAT
CATAGAGAAGAGCTTAAATTTGCGAGAGAAAACGTTTGTGTCACATTTGGAAAGACTAGT
GCGTATTCAAGTTCTGTCTTAGACACGAAGCAGCCTTTGACTTAAACTGTATCCAAGACG
AGCAGCAGAAATGCTGCTGCTCCACATTTATTCCATTTAAAGAGCAGCAGGTAAATTACA
CAATCATTCCCCTTCGTTTGTTTTCCATCACAGGCCCATGATGCCTCCAGTCGGTGACAT
CCTGACAGGATAAATCCAGCACAAACGCTTTGCTCCATTTCtctgtattgccaacccaat
cagtcctgtattattctctgaattaattatt
>NODE_152_length_674_cov_19.105341
CCGAGCCACACAGGTAACTCGGAAAAAAAAGAGAAAGGAGAGCAGGAAAAAAAAACTCCG
GGGCTTGTTATGGAGTTCGTGTGAAAGACACACGGATTTCCACCCTTCTTTACCAGTTAA
ACCAGTATCTCTGGATAGAGCACACTCAAGTACAGCAACAGGTAGAGTCTCTGACCGCAA
ACTCTTCCGTGGCTCCTCTGAAAATAATCTCTCCCTCTTTTTTCTCTCTCCGTTTATCTC
AATTGAGTTTCCAGCCCTTTTGTTCGCTCTTCTTATCACTTGGAAAAAGGTGAACCCTCG
TGTTATTTTTATTTTAATCTTTGCTTTAATTGTAGTTTTTACCCTTGTGGTCCCTGATGG
CTTCGCACAGTGATACTCTGGTGGTGTTCTTTGGGGCAACAGCTGGTGCAAATGGGGGTA
AACTGGGTTCGGATGAGAGGGAAATAATTCTCTTGGTGTGGCAAATTGTGGATCTACATG
AGAAAAAGGTACGGACCTTTCTGACCCCTTCCTTCGTTGTACGGTTTCTTGTGTAGCCAG
AGTGTTTGTGGCGTAGTGTCTACCTGTAGAAGAAGAGTGTTTGACATTTAAATCAACATG
GTGTGCTCTCTGCAGCCGTGCTTCATGCTAGCTAACGCTACATCAGCTCTCCGGCGTTAG
CTCACCTTTTAACAGGTGTGCGACTGAAACGTAACGAGCAGCGGAAAGCTTTAGCTTCAC
CTGAAGGAGAAAAACACACCGTTTTGGTTTAGCATGTCAGCTTGTCGACGTAAACCACGC
TGCATTGACAATTAAGTGCCTTTATTGCAACTACATTg
>NODE_155_length_717_cov_23.588564
GTGTGTATGTGCGGGAGGAAGGGAGGGAGGCATCAGGGGAGAAGCAAAAGATGAAGAGAA
TGAGCGTGCCGCTTAGGAAATGTCACACTGGGAAGATTTGCAGGTTTTGATCCTAGCAAA
TTAATGCAAAACCCCAGTGCAAGTATTTGATTTGGGAAAACTTTGGGAGCAGACTTGTCT
CTTAATAATAATTATTGGGTTTACATTAATTTCCTCCCCTATTCTCTTCCACAGGAGAGC
TGATCACCACTGCTTGTGAGCTGGGGGTAAGTATTAGCTGTATTGTTTAATCAATTCACT
CATTAACTCTTATAAGCATTAAGGAAGTTTAATTAAGCATGGGCAGAAAGCAGATTAATT
TACTTTCAGTCCACAGGTTTTTCCCCTTCTTTTCTATACACTTATTTTACTAAGTTGCAA
GTAGAGAATGCTATAATTTGCAACCCGTTTTTCAAATCCAATTAAAGTCAATGGTAAGGC
GATGGCTTTTGTAGGCTTTGCCTTATGTACGGTATAAGGCTTATTATATCCACCCCTCTT
TTTTGTGTGTGTGTGTAAGCCGCGAAGAATGAACTAAATCGGGTTAACAGTTATAATAAG
TTTTATTATTTAATAAAGTTTATTACGCCGCTGTGATCCTTTTAGGGAGGCTGTGTCGGT
GTCACTATGCCAGTAATCCTGCCGTTAGTGCTGCAGTCCGTGTGGCCTGCCTGTCTGCCT
TTCAGGCCTCCCCAGGGCCTCGCAGGCCATCCCTGGGCCCCAGGCTGCTGGCCCCCCTTT
CTGATCCCCAGAGCTCCAGAGTTCTGCTTCCCTTTGCTCCCTGTGCCCTGTGTCCCTcag
ctgtcctgtagcttcatgtcc
>NODE_158_length_446_cov_6.948431
AGTCAATGTGCACACTGTTAATAAACTGCAGCTGATGGGACTGACGGATGTTTCACAGAT
TATCTGGATTTCTGCTTTGTTCACTGCCCTCATGACTCCCACACAGTTAAGTCTTTGCTG
TAGCAAACATGAGCTCCACATAGACTAAGGTGGCTTTAACATAAAGGCCAGAATCACTGG
GCAACATTTCACAGACTAGTGGTCAGGGGTGCGTTCAATGGTCAAAGCCTAAGATCCAAG
TAGCGGTAATTTCACTAAAAGCTTTTTAGGGCCTTGAAGAACACGCTTTACCCATTGAAC
GTAGCTCCTCTTCCCTATGTAGGAGATGGAGGGTGGAAAGAAATCTTACCCATCATACAA
ACCCATTATACCAACCATATACTGAGCTGTGGTAGTAGGGTGTAGATGTATCATAACCAT
CATCATCTGCCAGCCAGCTCTGGCCAATAGCCATCACAGATTGGCGGCTGCAGTGGCAAT
GAGAACAACACACAGTTAATATACTGTTTAGACCCACATCGCCCCTCAGTTCATCCCCTG
CTGTGACTACAAACTGTGATTCAGCAACTCTGGTCTTGAAGAGCTGATTg
>NODE_159_length_562_cov_6.567616
AATAATCGCTTTGTAGCCTGCTGCTGCATTTATCTGGACACAGGTATATTTTAACCACCG
GGTGTTGACAGTGTTGACTATTAGCCAGCAAATAAATTATTCAGCACTTACAAGAGGGGA
AAAATGGGAAAAATCTCCTTTGCACGGCTACAACAGGACAAAGCAGCGTGCAGTGGTGGA
AAAAAAGAGGCAGTCATTTTTTCTTCAATTACAAAAGGCAAATATTTATTATTTATAAGT
ACTTGCCTTGTATGGGCTTAAATGTTATTTATGAACCTGTTGCATAGTGATTTCCAATGT
AACTCATTATTTTTAGCTGGAGGGTGTTGTAAAGGAGCAAGGATATATTTAATGACACTC
TGCTAGTCGGTGCAATTACACTGTAATCATTATGTAAAATGTCCTATTAATTAAACCAAT
TTCTGCTGGGGGAACATTCTTTTCTGCAGGGCCTGCGCCTCATCCTTCAGCCGCCTTGCT
GCCTCCTGTTTTTCACCAGGCCCCTATTATGTTGTGACTTCACTGCATACATATTTATAA
AAGAGATTTTCATTATCCCCAAGATTTGGAACCATTTTCAGATTAATAAATAGAACGTGC
CACAGAGGTTTGAAAGGCAATTAggtttctttccaatcacacgctattttggccttttga
tcatcactgcaaagcttggtgcatttataagttgagaatttgcctt
>NODE_160_length_521_cov_14.900192
TGTCTAAAGTTCATTCATCAAAAGGCTGCATATTTTGAAAAGGGTAAAAGCCCACACACA
CACCCCTGTCAGGGAAGCGCAAAGGCTAGATACTATAGATTACTTTAATCCCCTGCCAGA
TATAAAAAGGATAATTACATATTTGTGGTGGAGGCTGTGTGGTGAAAAAAATCAATACAG
CCTTTTTTGTATGACACTTCATTAGTGTGAAAAAATCTTGGAGCTGAGAAGAACTGCACT
GCAATTAAATGGTTCTGCTACCTTAGACTTTGTAATGGCTCTATATTATTATCCAGTTTA
TTTGAAATAGTGGTTGCACTTGTGGAGTAATTGGAAACCATTGATTATGTACTTTTATGT
CTACACTCTTGCACATCATTATGGAGAGAAGCAATAGTTAGTTAGCCTCTCTAATGAAGC
ACTAATTGCACTAAGTAGGTTAAGATGTTAGTCAAACTGCACTCAACTGAAATCACAACA
CAAAGACTTCCAATTAATCTGCATAGTCTGACTAGCAGATGTTGTTTTGGACTCCATATC
TTGCAGCTTTTATTTGCTTTGTGTCTGATCCTGTTGCGTAAATAGAAATTGTATTTGTAT
CAGTCCATTGGCAGCAGATGAAATTGATTGGGAAGGGGGGGAAATAGGGGgcggctgggg
agaaa
>NODE_162_length_562_cov_8.450178
CTTGTTTTTGTGAGGCAATATGGAATAACTCATTTATCAAACACACAACTAGAGACAGAG
TAAATATACACACACATAATTACAAAAACATAGACAGATAGGCAAACACACAAAGAAACC
CAGAAGCAGTCACCCAGCCATACACACCACACACCTAACCACTGATAATCCCCCAGACAC
AGGAACACACACACTCACACACACACATACTGAGCATCATTATGTTTATCACTGTGAACC
AGCCCACCGACACCCATCACTCTAATTCCATTTGTCTGTTTAGATTCGTTTTGCTTTAAT
CCTCCCTTGTTTGTGCACATCTGCAAGCACTGCAATAGTACAGGCCCAGCAAGACCGGGA
ACGAGAGGCAGAGAGACACATACAGGAAGAGACAGAGAGTGAAAGAGAGTGAAAGACAGA
GAGGGAGAGCGCTCACAGGGAGCACTCTCCCTCCTGACATCCTGGTCCCTGTAGCTCCAG
CAGAAGGGGCAGACAGGCGTATCTCCTTGCCCAGGGAGAAGCTCCCTGTCCCAGCCACAG
AGCCGTCGCCAGGCCCGCAGGCCCCTGTAATCACTGCAAACAGTCAAACATCCAGTCACA
CAGGCTCTTACACCAACACAACATTACAGGCTTTTTACACAGTATTACACCACATCTTAT
TATCCCATTCAAGTCCCTCTAttagctcaattggatggtgggattt
>NODE_163_length_543_cov_4.847146
ATTAACTTAAACAATAAAACCCAACACTACCAGGGAAGTGCACATACTCCTCTATTTGGC
CACATTAACACTAACACTGACACACTTAAAGATACCAATATCTGGTTCTTAGAAAGAACA
GATGGACACATAAGTGCGAGGGACTCTGGGCTTGCCAGTAGAAAGGTGGAATGAAAAGGG
GAGGAGGAGGGGAGGAGTAATTGCACAGTCCTTTGCTGAATTGTTCTGTGGATGCAAATT
TAAATCCCTCCTATTATTTTAATAATCTGCCTTTTACTGCTTGTGCTCGGATCATTTGTT
TGCAAACCAGGTTATTTGGAGAGGGAGGCTCGGGGGTAATTTCATGCTTTGGAGCATTTA
TATCTATAACTTAATGAGGAGAGGGCCTGTTGTTTCCTGGTAATACACTGCTAGAGGGGA
GCAAACTTTTTATTCTCCGTTTAGGGTACTGTTAGAGGGCAATAACGTGGGATTACTCTG
ATGGAATTAAGGAGCAAACTGAGGAGAGACCTAATGCAGCTTCTGGTGATGGACCAAACT
TAATACTGATGTTTTATTTAGGGTTTTTTAGGTTCATGGGATGTACCATAGGAGATGGGC
TATCCCATTTGCCCATCACAATAAGCTTACACAGATTTCTTCAGATTTAAGCATCCTGCT
GCCCCGCATGCAGCCTGCTAAGTGCCc
>NODE_164_length_424_cov_1.613208
AACTGCATTTCTTCTCCAGGCCAGAGAAACTCAGAGACTGACACAGCTACTGAAATGTAT
ACATTTGTGTTTTGAAATTGCATGTAACAAACTATGTGTACTGTTGAGCTCTGCAGGTTG
AGTTTTTGTGCGAAATCTATACTTTAGTATTTTCTGTTTGTTTAGGTTTTTGTGATCATT
TAATTGTTATTTTTTTCCACCTCTACAGAGAGCTGTTAATCAGATGGTGAGTGGAGTCCA
GCAATATCAAACAGCATTATTGGAGCACCTGAGACATCAAATGAAGAGCATCCTTGAGAG
TCATTCTGGAAACCTGGATCAACTAAAGAGTGATGCAGTGAGGGTATACGACCGACAAAC
AGTCTCTTATGTGAAGCGTGGAGATACCAGAGTTCTTGACATAAAAAAACATGTTTTTTA
TTACATACCATTAGTTAAAAGTTTGGAGCAGCTGCTTTCACACCCTAAAATTCTTGAGAT
GATCAGCGAGGGGCCAGAGTTCAGCaaggatggatttttttatgatttcattgataggaa
tattttcaagtcacattctctgtttgtg
>NODE_168_length_405_cov_3.580247
GGCTTTAAAAGACACACATAAACAAAAAAGGAAGGAGGAGATGAAAAGAGAGGAAAAATG
AAAGAAAATGCAAGAGGGAGAGAGGAAGAAAGAATGAAGGGAGGCTGGGGTTGAGGTGGG
GGGCGAAAGAGGAAGTCAATTACGTATTCTGAACCTGGCCGATGTAGTCCTCAGGGATCT
GCCTCCGCACCTCAGGATCTGTAAATAATTGACAGATAATATTAATTGGCTTTGGATTAG
TGAGCAAGCTCAGTATCACACATTAATATTTGATCAGAGGATGATAGGGACCCTGGCAGG
GGATCCGAAGGGGCAGCTGAGGCTGTTTTGTTGATTAGGCCAGAGAAGGGAGGAGACGGA
GGCAAGTGGTAGCGGTAGCAGCAGCAACAGCAACAACAGCAGCTCCAGACACACACACAC
ACACAGATGGAAACACACAGCCGTGGTTTGATGCTCCCGTTAGCTCCAGGCAGCTAAACC
TCCTACTGCCAGCAAACTGCCTGCTTCTTATTTTGCCCATGAATAAGAACATAaaaaaaa
acagaggag
>NODE_169_length_554_cov_7.714801
AAACAATTCTACACAACCAAAGCCACGACAACGATCCAATGAAATTCAGGTATTAGAATC
TAAACTGAAGTTATTTTCTGATCCAGGTGAGATCTGAGTAAATGATGGGGGTCGGCGCCC
CCAAACTCCTCACCTGCTCTGGAAGTAGTTTGCTAGTTCGGATGCCTCATGGTTCAGACT
CCTCAGGTGTACAATTAAATTGCCAGAGTTGGTGAACATGGCGCCGCACGTTTTGCACTC
ATAAATCCGCGGCTTGCGGATTATGTGTCGGGAGACCCTCATGTGGTGCTTATATTCACC
GAAGGACGTGAATGTGGCGCTACAAATCTGGCACCGGAAACAGCGTTTACCTTCGTGCTT
CAGCCGATGCATCTTTAGGGAGTAGGCCCGTGTGAACTTTTTCCCACAGCGGTCACACTG
GAAAGGTTTAATGCCTGGAGGAAGAAGACAAAACCATTGCTTGCTGATTTGAACATTAGC
ATCAGACATGTGTTAGTAACCGTGTGTGGGTGAGGTAAGGTGGAGGGTTAATGTAATCAC
AAAGTCTGCCAACTACTTTCTTTATCAATGTATTCCAGTATGCCTATAACGAGAATGTCT
TACTACTCATccctaaggtctatacaaggtacagcaatgcacaacaactaactatcattt
cactttatatttacatttccttcagcaactgtattcag
>NODE_172_length_516_cov_6.554264
CTAAACATCATCAAAAAAAGAAAGAGGCAACCCTCCAGCTTCACACTATTGGGTTTCATT
CATTTCATTTGATTTGACATATCATGCTTCTGTGCCTTGGCAATAAGGACACAACATTGC
AGCATATTGGCAAGCTCATTTGCTTTTCATAGTGAGCGTCGTGTCCAAAAAAAAGTGCCC
CCTGGGATAAACACGTGTACGGGGACTGCGGGCTCGCCGCCCCAGCAGCAGGTGGCCCAT
TGCTGCCTAATGAACACCGCAATCTGTTACTATCGCAGCGGTGCTTTTCACCAGACAATT
AGGCGACTAAGCATGTCATTATTCCAGGCCAACAAGAAGAGCCTCTTCTCTAATTTCATC
TTTTCATTCCTGTTTACTCACCCACACTCCCCTCATTAACGAGAGATTTTCCAGTCCATG
CTAATTGGTTTCAATAACATTCATTTTAGTTGAAAGGAAACGATTCTGTTAATTGAGGAG
CGCAGAGAGAGGAGAGAGGGAGCGAGGAGGGGAAAAAAAAGAGAGGCTTCTTTTCATTTT
CAAGTGCGTCCATGAGATGACGCTTTTGAAAAAGCGCTCTACAGGTTCAGAGCTAATGAA
ATTAAGTGATGccggccgtggcaaaaaggaaagcctaaattaaaagcaatttattttcat
>NODE_173_length_693_cov_12.627706
AACATCGTATTTACCCCTGTGGAGATGATCCCAAATACTTTCGAACTATTTCAGCTGGGC
ATAAAGGAATCATGAAAGGCCTCACCGCTCCCCAGCGTCCCTTTGCGCGGGGAATGGAAC
CAGAGTCTTGATATCAAAACTTCAAATACTTCCTGTAGAACCAATGCAATGGTGACGGGG
CGGGAGGGGGAGTTCATTTACACTTTACTCACTTTCTTTCCTTTCATTCTTCAAGCCTCA
GAAGTGTCTCTTCTCTGTTACATCGAAAGTCAAAAGAAGGACTGAAGAGAAAAATCTTTT
CTTCTTTTCTTTTCTTTTTTTTTTTTTAAAAAAAAGCACATTCCCTGTGAGCTATAGAGG
CTTAGAATGGTTAGACAATTTAATTGGATAAAAGGAAAAGATTAAAGAGGCCCTGACTCT
GTTCCATAAATAATTGATTTCTAATGTATTTGTAGTGGCAGTGAGACGCTGTTGTTTGGG
ATTGGGGGATGTTGAGTGGCAGAACGCTTCAGATTTCCCTCAGTCTTTGCCTTCTTTGTT
TTTTCACGCCGTGATATTGAAGCAGCATGAAAGGCAGAGAGGGAGCACACTTGCAGCTCA
ATTTGATCTTACATCGTCAGAAATCAAAGATCGTGCATGTAAAGAAGGATCGCAAGGAAC
TTTTTTGTGGGAGACCAAACTTTTCACACTATGTTACCAAAGAATACAATTCTGCTGGTG
CAACCCTTGCAAACCCCAAAGGCAAAGCCAGCAACTGCTGCTCGTATCCAAAACTAATAA
AAGAACCACAAAATCCATTTTAGGACTTCAACTAAAGTTTTGTgcttggattaaaat
>NODE_174_length_672_cov_7.565476
CCCATACAGACGGGATGATCTGGCATGTACTGGCCCGATGATTAAAGTGTATTGCGCTCA
CCTGCCCAAGTCCAATCAGGGGCCTGTGCTGATTGCAGCAGCTTGCAGCAGACAAGGGAT
GGGGGACTGCAGGTGGTGGAGGGGGGGAGGAGGATGAGGGCTCTATCGCTGGTGAAGTGA
CACTGTGGTGAAGCGGTGGCAGGGTGGCGGTGAAGCTGCAGGCCCGGGGAGGATCCAGCT
CAGCTTGCCTCTCCACTCCTCTCTGGCCAGACGGGGTGAATCAATCATCTCCAAAGATGT
CAGCATCTGCCCAAGCAATTTCAGATTGGAATAAATGGCAGATGGGGATGTTGTTCCCTC
TGTTTAATCAGTTCCACCAAATGTGGTTTTATCTCTTATAAAATGAAACCATCTGTAGCA
CGTAGGTGTAAGGATCAAGTGAGGGAGGACGGAGGGAGAGGGTGACAGAGGGAGAGAGGA
GAGATGTGCGTGTGTTTGGAGTGTGCACGCATATGTGCATGTGTATGCTTTTTAATGTGT
GTGTGTGCGTGTGTGTTCGGCGTATGTGTGTGTGGTGACGGAGGGCAGGGAGAGATGGAA
CACTGTGAAACAGAAGCAGAATAGTGGGAGTGAAATAGGAAAAAAAAGAGAAGCACTTAT
CCATTATAAAGAGGGAAAATGTAATCTTACTGCGAGCTCACACCTCCACTCTAATCTCCT
CTttctccctcaaaggagtaccacccaggggccatcaccattatatctagacccatctat
ttcctcctccgcctcgaaccagacaccggggctgta
>NODE_175_length_444_cov_12.587838
CATTCCTACAGCCGTCTTTCCTCACCACTCCCACATCCACCCTCCACAGCCCCATCCAAG
CCCACCCTCACCTTCTCAATCCACTCTTGGATCATTTCAATTTGCATCCCAACTGGCCCC
GGGATTCCCTAGCCCTGTTAAAAGGCAGGCTATTTGTTGTGCTCTGCGGTTAATGCCGCG
CAGAGCTTTAAATACCCATATCAAATCTTGGAGGCTCAACAGATTCAGTTTTGCAAACCT
GTATCGAACAGAGGTTCAATCCGTCAGCTTAGAAGTGTACACTCCTTAAGTTGTGTGATA
AGGTAAAACCAATCACTGGATTAGGCTCTCTCTGTCAGTGATGGTGTATTTTCAGTGCAC
AGTGTTGCTTTGCTGAAACAGGATAAGCTGATGGAGTAACATTATGGTGCTTGAGATTTC
TTTTTCAATAGGAATATACTATTAATGGATTCTGAAGCCAGTGTGTGATGCTGCTCTTGC
AGTTGTGGATAATGCATTAGCATTAGCTGTGAAAAGCAGTTGGTGCCGGATACCATGAGC
AATCATCTCTCAAAACCACAAATTTGATTGTTTTTATCATgcaaatcc
>NODE_176_length_788_cov_7.686548
ATAAAAACAGCTTACTATGTGAGATGATGAATGTAAGTCCTCGCAGAAAAAAAATCATAA
TCGCAAAGGGATTACATCTAAAATCTTAATATCTTGTATTTAGGCCTTCAGGGGCGGTAA
TCTGTTGTCTGATCTGCCTGGTACATTTCTTGAGACATTTGCAGAAGATCATGAAATTGC
ATGAGTAATACAATACAAATCTGCTTCTTCTTTTTTTATTAATTTCTTTGCAGCAGATTA
CAAGATTTGCGGAGATTTGATCTGACCCTCTCGCACTGTTGTAGGTGGCCTTGACATTAA
AGGCAAAATGAGAACTTTAAATAACCATTCCCACCAGGATCAGCTTTCTCTTTTTTTTCC
ACAGCAAGTGCTTTTGGAGTAGATGTAATGCTCATATAGGCTGACACAAGAGAGAAAAAA
ACAGGAATACAAGGGTCCCTCAGTTAATGTATCATCATCTGAGTGGGTTTGGATTGGAGT
TATTAGAGTATTTCACTTCATTGCATGACCTCCTGTTCCTCCTCAGATCATGAATCCTAT
TCATTACCCAGTCCTTCTGGAGTGCCCGCCTTTATAATATTACTCAATTTATATTCTGAA
GCGGGCTCCTGGGAGAGCGATCAGCGCTCCGAAACAGCGACCCCCCTATAACCCAATCAC
AATATTTAAAGGGCAGCAAAGAGCTTTTTAATGCGCGTCGTAGATAACCATTTAAAGTGG
ATTGCTTTGGTTTAATATGACCTTAACAGGCTGGCAGTCACATGTGAAGAATGAATAAGC
TAATAGGAGAGACGACAGGGAGAAAGAATGAAATCAAAAAGCAGAATATGAGAGATTTGT
TTCAATGCTTGCTGGCCTCTTGACGGCTGCTGAGAGGAgcatgatagagaatcacaagcg
tgtgaatgaaacaggacaggcgatgaatgaag
>NODE_177_length_456_cov_9.164474
TCCTCCTCAAAACACAAAGTCACATTTATCTCAGTAATTGGCCTCAGTGTTTAAGTGGAT
AATGTGGTTATCGCTGCATTCTTTGTTTCATTTCTTCCCCTCCACTGCTCCTTTCTTTCT
CTCTCTATTTGTCTTGCTTTTCTTTCTTTCTTTTTTTTTCTCTGTGAAACTGTTGAGCTG
GTAAGTTCAATGCAGAGGCACGTATGCACTCTGGAAAGGTAATCTAGAAGCCAGTTGAGC
CATGACAAATAGGGACAGCTGGCCTAATTGAATCATTTGAGCTAAGACAGCTCAACTTGG
TTATCCCCTCTGCAGCCCACACTGATATTAGTGCAGGAATCATTAGCCATGAAATCATGT
CTGCTCTCTCTGACTGCATCCTTTATGACATGACAGCCAGCCCAGCCTGTCTCTTTCACT
CTCACACCAAAAAGAGCCCTTCATCATAAACAGGCAGAGATGGAGGCAGCCAGGACTGAG
TAGGATGTCTCTTTGTCTTTTTCTGAATGCTTGTTCTTATTAAAGTGTTTCACAAGATGT
CATGTACAGTGCATTGTGCTTATATCAAGGCATTATTGTACAGCTGAATCGCAAAAACAt
>NODE_178_length_665_cov_5.666165
AATGACAGATTGGTTTTTCGTATTTAATCTGCTGTGATGGTGACACCAGTTATTTTGCTT
GTGACTGCACTAAATAAGTTTTTGATAGCAAATTTATAATAATGTAATTAGTAAAGACTG
CAGGTTAGAGGTTTGACCATTTAGATTAATGCTTTAATGAAGTTGTAGTTGTGTCATTTA
GACTTTTGGTAATGCGTCGTTGTGTATTTTAAATCTATTACATGGCAAACAAAGACCTGA
AGTTCTACTTGCAATAATTGTAGTGAAGTGTCTGTTAAAACATCTCAGTCATTTTCTTCT
AATCATTTGGCCCTAGTGTGTGATATTGAAGTGTGTATGCCAAGTTAAGATTTCTAACCC
TGATTGTCGTTTGTTTCAGTACACGATGGGACGTGTGATCAGGGGACAGAGAAAAGGTGC
GGGCTCCGTGTTCAAAGCCCACGTCAAGCACAGAAAAGGTGCCGCTAAACTCCGTCACAT
TGACTTCGCTGAACGCCATGGTTACATCAAGGGGATTGTGAAGGTAACTTGTCGACCCTG
ACGCATCTCAGTCTTGCCATTTGGTGTAAGTGGAGCATTAACGTTGTTTTCCCTGCGCCG
GTCTGTCCTCTCAGGATATCATCCATGACCCCGGCCGTGGTGCCCCCCTGGCCAAAGTGG
CCTTCCGTGACCCATACCGGTTCAAGAAGAGGACagagctcttcattgctgctgagggca
tccacactggacagatcatctactgcggcaagaagggtaagaagctgaacggagtacact
agctgttagatgcagattctggtggtgtt
>NODE_179_length_891_cov_5.528620
CTCCTCGTGGGAGCCAAAATTTGGGCGACAGTCTGGTCTGGACGGCCAGAATCTAAAACT
CTTTGAAACAGCACACCGTATGTTTTTACATAATTCTCAGATATTAATCTCTTTTTTCGT
GTTTTTGGTTTCGCCATTTACATAACTGTGGTTAATCACACTGACAACACATAGTTTTTG
TTTGCAAACTCAGGACTGTCCATCCAGGTGACTTGGGAACATGTCTCAGTTCTCATTTCA
AGAGGAGTTCATCCACCTTTGTTGTTTTTAAATGGCTGCCACTTTTCCACTCCACTGTTT
TGCCGGAGAGCTCGTTCATTTGGGCAGCTCCTCTAGAGAATCAGTGAGAGGGTCCATTGG
TGCAGCCGCGCCGATGTCGGGCTGTTTCAAACGCTTTATTGTGTTTTTCAAGGCTTGCCT
CTTGTTGCAGAACCAGACGCGCACCACCTCCCTGTCATAGTTCAGTTTCTCGGCTATTTC
CGTCATTTCCTGTCCGGAGGGGTGTGTGTTCTTCTCAAAGTGGCTGTTGAGGATCTCGAG
CGCCTGCGGGGTGAAAGAGGTCCTCCGCTTGCGTTTTTTCGAAGGCTCGCTGCCGATAAA
CTCAGTCAGGTTCTGCATGCCGGATCGGTGGCGGGCTTCAGCCTCGGCCATCCAGCGCTC
CAGAACGGGCTTAATCTTCTGGGCGCTTTTAGGGGTGATGTCCAACTTCTCAAACCTGGC
AGGATATAAAAGGCCAGGGTTCAGTTTGCCTGTCAGACTGCTACCTATAGTGTTCTCTTG
GGCTTCCTGTGGTAGGAAAAAGTGGCTTCTCAGGATGGTGTGTCTGGGGAGAATTGAGAA
AAAAGAATCTTACTTAGGTGCCCTGCCAGAACAAGGGATAAGCTGCCTGCCTTTTAGTCT
CCTCAACCAGAATGCCACAGGGACTGAGACTAACATCCAGGTGCACATCTGGGACAAATG
CCTCTGTATTCTGCACCTGGAAACACCTCAGCTGCAGCAGCTGGAGGTGATGGTTGCCAG
CAGTGTGttaatttt
>NODE_182_length_510_cov_5.562745
ATGTGATGGTGTGCTGGGAACAACAATATAAAACAGACAAAGAAAATTACTTGTATTTTC
TTTCCGCCGCGCTGTGGGAACATTCATTGGATTCTGCCCCATCTGTTGTAATCAATAACG
TGACCATCTTGTTTTTTTATGAAACGCACTTACTCTTAATTTCATCCACCAGTGGTTTTA
GAGAGAAGAATGTGGAGTTACCTATAAGGCTTTGACATTATAAATCACCTCTTGAGACCA
GATTGTACGGCAGTATCGATTGATCCTGATATATCACAGAAATTTACTGTCACTTCTGTT
TTCAATTAAAGATACAATCAGTCAGATAATGACTTAATTGGATTTTACAGAAGATTGAGT
TTTATCGCCCTGTGCTTTACGAGTTTAGTTAAGGAAGGCCATTTTATCACGGTTGTCAGG
GGCGACCGGCTGCCGCTGCCTTGTCCTTCTGTAGCTGCTGCTGCCCTGTGTACAGCGCAG
GGGAGAAAAGTGTCACAGGATTGGTTTTCCTTGAGCTGCCTCCGCCTCCATGAATCACGC
CCTCCCATAATAGATAAAATCTGCCCGGATCTCGCCGTgacacctcccggtgaagtgatg
gcggctcgatacagacagtgggcgtggaagaggacgccgcgagctcagaggtgg
>NODE_183_length_866_cov_12.847575
GCCATTTCAAAGACAAACCTTCAGCCAGCAGTAATAGCCATGTCATCAAGCGGTCTTCCA
TTTTTGCAGAGGAACTGTTTTATCATTGCACTTATCTCTGTCAGGATGCAAATGTACCGG
ACGATTGATCGGAGTGACCACAGAGGAAGACTTTACGCAATGCAAGCTGAAACTGGTGAC
AAGACAAGGGTAAATTCAGAAGGTGGTGCTCGCTCTAAGCCTTTTTTTTCCTCTCTCATT
CTGTCTCCCCCTCTTTCCCTCTCTGGCTCTTTAAACCATTCCATCTTTATAGCTGAGCCA
ATCAATGGCAAACCAGTGTCTATTGTCTGTTCTGTGCTCAGGCCACTGCCCTGCTACAGC
ACCCCCCATTACAGAAATGTTTCTTCCCATCAGTGCCTTTACTTATCACTTCCCGGGTGA
CATTGAACTTCCTATGCCCCGGCCGCCGAGACACATCTCTGAACTCACACAATTACTCTT
CATCCCCACTAACAATTTAGTAATGAAGTATTGATTTCCAGATTCCTCTCTTATGGATGA
TATTAGATTTTGTTTGATAAACTGTGCCTGGGCCTCTAATCTGCACTGTCCCTTTTCCCA
CTGTCTGTAAAACAAAGTGCCACTGGAGAGATAATGACCAGGGAACATCGATGAACTCAT
TTCATCAATTTGTAACACTTGACAATGAAAAAGGGCAGGCATTTTTCAAGCAGCAATGTC
AAAGTTTATTGCTCTGGGTACGGTCTTATTGGAAGCCAGACATCTTGAGCAGCATTCAGT
TCTAATTTATGGGCCCCAATGTGCCAGTTACTTTTAAAGGAAATGTTTGGATACTGGGAG
GATATTAGTGTTGCACCTGGGTTGTCTGATTCTCAGGGCCACCGGGGATTCATGTGTCAT
GTTAGAAAATACAAAAACAGCAGAAGAGAGGCTGAGACTCAAGCTATTTGCAATGCAAGA
AAAtgctgcttaggacataaatcacgctgagatgttacatgcaagtcaca
>NODE_184_length_610_cov_13.139344
ATCAGACTGAGGTGTGACTTCAGTTTGAATTTTGCCATCCTAGCTCGTAATTTTATTCAC
TTGGTGTGATTAAAACCAGAAAATGTGATATGTGTTCCATACCGAGAGCATGATATGTAT
TCCATACAGTGAGAGTAGTGATGAGTGTAGTGTGTTGTGATGAGGGACACTAGGTTTGAT
GGTTGCAGCTTCACACAGTGCAATAATAAATTTGGGGCTATGGGGGTCTGACATTGTCTG
CGCTCAGTATAATTAAGCGGTGCATTAGAAAGAGGGCTGGAATAAAACATGAGTATGTAA
ATGCAGCCTGGAGCTGATGTTCTAGTGATTATTACAATGCAGATAAAGCATTTCTCACAA
CTGCCTGTGTCTACTGAAGCCTCCAAAAACATCTGGACCTTTTAATTGAAAAATGGCATG
GTGTTTCGCTGTGCTGCTTTGTGCTAAGTGAAGTCAACAATTAAGACGAAAATGTAATTG
ATAAGAATTGCATTGCTCCATTATTTGGTGTTCTAGTCAAGAAAATTGATTTATCAATTA
TTTACAGGTCACAGAGCAGAGGCCATGCATTTCTGTTTTCATTGCATCATCATCTCGGAA
CATACAGCACCGAGCCGAGAGCATCTCTGGAGCTGCTCCACATGAAATCAATCATAACAT
GCATATTATGCTCAAAACTAATTACTTTTTTTGTGctggtattagtatacatgttgaacc
ggaatgcatggtttggttctttactcgtgtagct
>NODE_185_length_449_cov_5.474388
TCCCTCAAACCTTCTACCCATTCCCCTGCCTGCCCTTACCTTGCTCCCTCCCCCCTTCCA
TCCCTTTTGCTTTTTTTTTTAAGTTTGTTTCTATTTGCTTCATTTTTGCTGTCCCTTCCT
TTCTTCCCTTCCAGAAAGTGATGCACACTCGCAAAAGACATTCTGAGCTGTACCATGAGC
TCAACCACTCGTCCAAGTTCCACACCATAGACAGGTATAGCAGGGACCCAGCCATGTCCA
CATTCAAGGTAAGATCATTGCCCAGAAGCGGGATGGGAATCTGCTGTACCCATGCACCTC
CACTCCCTCCCGCACTTTGTCACAATCTGCTAACTCCACCCCTTTAAACACCAAAGAATT
GCTGCTGGAAAAGCACACGGTGATCAAAGTTGCATTAATATGCTTCACAGGGAAGCAGTC
TGAACCGGCTAAATATTATTAGCACTGTGGTGGCATTGTATTTACTTGTAAATGCAGCTT
TCAGACAATTATAGCCATAAAAATTCACAGCAAAGCACCCTGTCATTTACAAACATGAGG
TACTTTTGAAAGCAGTtgtattcattatagtctttctttccagccaaattgcc
>NODE_186_length_290_cov_2.103448
ACTAAAGCCACTGCGCACAGATAGACGGATTCTTGACAGTGTTTATGTGCTGTGAGATCG
CCACCGGAGCAGCTTGGTAAAGGGGTCAGCTCACTGCTCCGTAGGTTGCACATCACCCAA
CACATTCTGGCTTACATGCAGCCGGCTTGGAGCAGGCTCCCCCTGTCCCAGTAGAGGTGT
GTTGTAGTCTTAACAGCCCGGAGGTGATGGTCGTGGATCCCCGGAGGAGAAGCTAACTGT
CCCGTGAACCCTGACTGCTCATTTCGGCCATCTAGTCTGCAGGAGAAGGACACAGAGACT
GGCGTATGCTACAGATTTCCTCTGCTTATCCAGCTCCCAGTTTTTCCACCGTATTTTCTC
AGGCTGCTTGTCATTGCCTGGACTCGGATCCCGGAATCTTCATGATTTGCGGACACCATG
CTCGTTTTTTAGCC
>NODE_194_length_735_cov_9.968707
CATCTTTTTAATGAATGTGAAACAATGGCACTGTATTCTTTGCTCTACACCTTTTTTTTT
TGCAGCATGCATCGTCCTCTAGGTCCTGCAGCTGTATGGATTAAAAATTCAAACAGCAAA
ACAAATTGATCACGATATTTATTTTACCTATGAGCCTTACCACTGGCAAAGTTTGTCAAG
GAAATAATCTAGTCTCCACATGTTTGTTTGTGACAGCCGAGACGTGAGTGGTGGAGACAT
AAATCAAGTCAGATTTATTTTTCCTCTCAACTTGGAACATAGTTCTCTTCCCTGTAGAAT
TCAGAACTGATCATTAACCTTTCCTTTAGTTCCTTCCCTTGCCTGGTCACATTTCCTCTC
TATTTGGTTCCTGGCCCCATATGCCACTTTCCTATTTCCTGCCTGCAGACAGCAGGGAGT
AGCTCTATTATCACCTTCCTAGAGCTGTCTTTGAATGTGAGAGGCAATTCCATTTCACTC
AGCCGTGGGGAGGGGTAGGAGGAGGAGGGGAAAAAAGCACACCATAGAGCACACAGAAAT
TGGTTTAGGTTTACTTCTTATAGTCGAATGTACGGCTACTTTTGCTTTTTGGCTCCCAGA
TTTTAGGATTATAGAGACTGCCGCCAATGTGCAGGTTTTTGTGGCATAGTTTGAAATCAG
AGCAAAGGTTAAGTGCAGTGTATCATGTCTGGTTGTTGTGTGAACACTTTATCCTCAGCT
CCATTTAGAAGTCACCTTTTGAAATATTAACAATCCTAAACCAGTTATATTACTCTACTG
TGAAGCTGTGCTAAACATATCCAATATGTCTCTAATGCTTTCCCTCTCCAgtgtgctcac
tacattttgcgacattttactcgaagcctgtgttatttt
>NODE_195_length_352_cov_11.250000
ATCAGGTCATTCCTGTAGCAGGCTGGTCTGGGTCGGCCCACTCCCCTCTGAGAGCCCTCT
CATCAAGCCAGCCTCTCCTCTGCCGCCCTCTTCCCCACAATCCCCATAAACTCTCATAAT
TGCCACATTAAACTTGAGTTTATTATTTTTCTCCAGGTGCAGGTGTGCAGATGATATGAG
CCCCAGGTTGCATTTACATACAAATTGAAGGTTTTTATTAATCAGGCAGGCAGCAGGAAT
CAAACGGCAACACTCCATCAGGCCTTTAAATACATTTGGTGACATTTTTACCCGGCATTA
GCATGATAGGGCAAGCGGAGTATAATGTACCAATGATTGCTTTTCCATTGAAAGCACAAA
TGGTTTCATTTTTCCTGTCATCTCAAATAAGTGTTAAAGAGGGTTTGGAGGCTATTGTGC
GAGTGCCGTATGCTGGGGACTTGGGACCGCTGATGGCCATATTAAATAACCATTAGTGCC
TGAGCTTAGATCATtg
>NODE_196_length_385_cov_11.290909
GGCTTTGTGTCTCTTGTCACCCTGTGTTAATTTGGGCCCTAATGTATTTTATAAACAAAG
GGCTGCTCTCTAGCCTGACAGTCGTGACACCTTGATTCCAGTGCAGGATGCATGCAGGAC
GGGGTTACACCATTAATAATCAACTGGCAGCCATCACACCATTTTAACCACGATCATTAT
GATAAAGGGCATACACTTAATTACAGGCCTGCTTAATTATAGCTCTGTTGAAGCTCGTTT
GTTTGGTCAAATGCTAATTATACCACCACGCTCTTGGCAAGTCCTCATTTCAATCCACTT
TTTGCCGGCTGAACAGTGTGGCTTATTTTCATGCAAATTTGATATCTGGTGAATGTTTTG
TCTCTCTTCTTTCCGCTTTTCTGTGCCTTGTGTGAGTGTGTCTTTGTTTCGGAGGTGAAC
ATCTCTCAGACAAGACGGAATCGGGAATAATCAAGagtaattaaactggaagagggctgg
gaaagggctgggttggaggagagagtggaggtgctcaaatacagcagag
>NODE_198_length_415_cov_6.045783
GCGTTTTAAAGGAAATATTCAAAGAGCAGCCTGCTGCCGGAATATCAGTTATTATTTTTG
ATGTTGCAATTTCTGACACTTTGATGCAATCAGTGAGTAGCCCCGGCATTCAGCCCTCTC
CAGGGAGAGAGCTGTCAGGAGTGAGGAGCCGGTGGGTAGATAATTATGGGAGATCAAACC
TCGCTAGTTAGTAGGCAGGAACGGGAGGCAAATGCCAAAAACCAGCCAATGTTTCGCAAA
CGCTTGTTCAAGGATATCCTAATTGCTATAAGTGGTTCCTTCAGGACTGGCACTTCAAAC
ACTGCCTGCTGCATGATGTCATCTCCCTGGCTCCCCTTCACACTTACAACAGGCAAATTA
AGGCAGAGGGCACAACAAAACATACCAGAGGATAGTGTCCTTCCTCTGTCATGACATGTG
AACCACATAAGTAGCAAATGGGTGCACATCCTGCATATGTATGTATGTATATGCAAACAC
AAAGAGACAAGCGTCCAGATTTAGTCAAGTAGACAAAATACTctctcagtttgtttgttt
ccttcatatgggcaatgca
>NODE_201_length_525_cov_6.584762
CAGAAGCACAAAGCACAAAACATGACAGAGGCTGAGACTAAAAACAAATCGCTGCGTCTA
ACAGTCGATGATCGCTGTGTTGTTAGCCACATGCCTATGTGATCATGTGAAATCTCCTCA
ACACTGTGCCTCTTGCTGTAATGCTAATGGCTCTGAAAAGAGAGTTAATCACTGTTGCAC
AGTTAGCCACATGCTTGCCTCTTGCAGCATGGTCGGTGTGTTCCAGGGGTTAGCAAAACA
CTGGTGTAACACATGATCGCTCTTTATGAGGCTGGGGCCAGCAAGAGAGAGAGGGGGCCC
ACAGACGATGCTAAAAAGACGGTAATGACAGCCATTCACCGCAATCCAATTATGCAAAAG
GGAGTCTAAACAATTCCATCATCCCCTAAATTAGATTGTCCTAACGAGATAAAGGCACCA
ATTAATCCTGAATTAATTTCTACAGCTCATTTTCCCCAGAAAACACTCTAATATGCAAAT
GCCAGTGAGAGGCAGAGAGGCATCCTTCTGCAGGGGTTTGCACCACCTCTGCGTGTTGGC
TTCTCTTTCTGAGTGAACTTATGAACCTGGACACATTTTACCAAGATAAAAAGACGGAAT
ATAACAATGTCACAGCTCAGGTGTAGCACTGAAGAGAAGCTGTTTAATAGAAAAGGCAAA
TGTCTccct
>NODE_202_length_1575_cov_9.339047
TTCGTTATCGGAATTAACCAGACAAATCGCTCCACCAACTAAGAACGGCCATGCACCACC
ACCCACAGAATCGAGAAAGAGCTATCAATCTGTCAATCCTTTCCGTGTCCGGGCCGGGTG
AGGTTTCCCGTGTTGAGTCAAATTAAGCCGCAGGCTCCACTCCTGGTGGTGCCCTTCCGT
CAATTCCTTTAAGTTTCAGCTTTGCAACCATACTCCCCCCGGAACCCAAAGACTTTGGTT
TCCCGGACGCTGCCCGGCGGGTCATGGGAATAACGCCGCCGGATCGCTAGTTGGCATCGT
TTATGGTCGGAACTACGACGGTATCTGATCGTCTTCGAACCTCCGACTTTCGTTCTTGAT
TAATGAAAACATTCTTGGCAAATGCTTTCGCTTTCGTCCGTCTTGCGCCGGTCCAAGAAT
TTCACCTCTAGCGGCACAATACGAATGCCCCCGGCCGTCCCTCTTAATCATGGCCCCAGT
TCAGAGAGAAAACCCACAAAATAGAACCGGAGTCCTATTCCATTATTCCTAGCTGCGGTA
TTCAGGCGACCGGGCCTGCTTTGAACACTCTAATTTTTTCAAAGTAAACGCTTCGGACCC
CGCGGGACACTCAGCTAAGAGCATCGAGGGGGCGCCGAGAGGCAGGGGCTGGGACAGACG
GTAGCTCGCCTCGCGGCGGACCGTCAGCTCGATCCCGAGATCCAACTACGAGCTTTTTAA
CTGCAGCAACTTTAAGATACGCTATTGGAGCTGGAATTACCGCGGCTGCTGGCACCAGAC
TTGCCCTCCAATTGATCCTCGTTAAAGGATTTAAAGTGTACTCATTCCAATTACAGGGCC
TCGAAAGAGTCCTGTATTGTTATTTTTCGTCACTACCTCCCCGAGTCGGGAGTGGGTAAT
TTGCGCGCCTGCTGCCTTCCTTGGATGTGGTAGCCGTTTCTCAGGCTCCCTCTCCGGAAT
CGAACCCTGATTCCCCGTTACCCGTGGTCACCATGGTAGGCACAGAAAGTACCATCGAAA
GTTGATAGGGCAGACATTCGAATGAGACGTCGCCGCCACGGGGGGCCAGCGATCGGCTCG
AGGTTATCTAGAGTCACCAAAGCGGCCGGGGCGCCCCGAGGGGCCACCCCGCATGGGTTT
TGGGTCTGATAAATGCACGCATCCCCGGAGGTCAGCGCTCGTTTGCATGTATTAGCTCTA
GAATTGCCACAGTTATCCAAGTAACGGTAGAGCGATCAAAGGAACCATAACTGATTTAAT
GAGCCATTCGCAGTTTCACTGTACCGGCCGTGTGTACTTAGACTTGCATGGCTTAATCTT
TGAGACAAGCATATGCTACTGGCAGGATCAACCAGGTAGCCCAGAAGCGTGCGTGCGGCA
GCGGGAGGGAGAGAAGGGAGGAGAGCCGGCCGGGAAAGGCAGGCCACCCCCGAAACCCGC
CCACCCGACGTACCGCGACGCGAGCGTGGACTGCGCGGCACCCGGTCGGGACCGGGTGCG
AAGCGTGGCAGAAGAGAATGACGGGCGTGGGGCCCCGTGCTTTTTGGCTGGAGAAATGAC
CGTGTTGTCCGGAGAGCCATCCGGCGCCTGAGCGGGACGCGGTCCCCGCCACCTCCTAAG
GGGGGGCGGTCGGGGCCGACGAACCCGGCGACGGGCTCCGTGGTCGGGCAAACTGGGGCA
GACGGGGCGTCTCGGTCTCGCCTCTGAGGGAGAGGGGCC
>NODE_206_length_857_cov_6.204201
GTTTCACGGATGCTTGTTTATGCAGAAATGACTTTGAGCAACACGTAGAACTTCAAAAAT
AACTGACGGTATAATTCTCCCCATTGTTTGCATGTATAAAATTAAGAAGATTATTTTTGC
CTTGACTGGAAAGAATTCCAAAAGAAAAAGTGCATTACAAGTTCTATAGGTGGGCATCTG
TGGTGAAAATAAATTGAATTTCAGTATGCATCTGTTTTAGTTATACACTTTCTTTAAGTT
CTGGAATAATTTTCAAAAAAAATGTGCATGTTTCGTATGCACTCCATAACCAATATCAAT
AAGCCTTTCATGTAGAGCTAACAAAGAGGCATCACATCTCCTGGCACGGACACGGTTGGT
GTTGTTGAGATGTAATTGAAGCTGCAAGGGTCACATTTTCGGAATAGAAATTACAGTCTT
GTCTTTGACTTGTGTGGCGTGAACCAGAGATGCATCCCACAGCCCTTGTGTCCTTCACAA
GCCTTTATTATTTATAACGCTCACTCTTTGAGCAATGACCAGTACTAATGCATAACCTTC
TGTCCTTCTGGCTGATTCGCTTCCTTTGAAACCAAAGATTGAGGCAGGAGAAGTGGGTGT
ATGGTGGATGAGGCAGGGGTGTGGGCGGGCGAAGGGGGAGAGCTAGTATAGGGCAGTGGA
GATCCAGGCTATCGAGAAGTTATTATGTTTTTTCCCTTTATATCTGAGGATGTGGAATAA
CACTGTGATGCTTCTTTTCTCCAGAATAGAGTTATGGGCTTCAAAGCAATACTATTTCCT
GACGTCCCTCCTTCCACTATTTGTCTGCTCCTACGGAATAATGTGCTGGGAGTGGTGTGG
TGGGGTGGGGTGTCTTTTAGCTACATGATTATTTGCTTGTTTCCACCTGTACCCACTCAG
CTCTGTAAATATCACCACAACAGGGGAATACAGTAACAACGAATACAGTACTTTTTCCAG
ATAAACTCATTTCTAGATAAACTCCGTTTAgctcaggttca
>NODE_207_length_647_cov_17.344667
GCTTTCACTTCCTCTTTTTTCTCGTTTTTTCTTTTTTTTTTTCTCCTTTTTTATAGCAAA
AATATCATGCAGTCTTTAGTTCCAAAAACCCCTGGTGGGATCTCATGTTTCTTTGTTTGT
TTGTTTGTTTGTCTGTCTGTTTCAGGAGGAAAAAGAAACTCAAAGCCTTGAAATTCTTCT
CTCACAATTATTCTTAAACATTCAAGTCATCCTATTAATACTTTGTACAGCAGAAAGGTC
CTTCAGATTTCACATGTGTATATATAAATATAATATATAGAAATATGCATATACATATGT
TCAACTTGTATATGTGTATACATATTTTGGAACTGTATCAAAGCCAATTTAATGTGCTCT
CAAAATATGGCCCATGATTCCTAGTGGGATGCACATCAATTCACATAGTACAACCAGTAG
ATTAGGTTGAAAAATCCAAAGGTGATAGGGAAAATGACCCGGGACCACTTGTCAATGGTG
CTAACATCTGACAGGTTTGGGATTTTCAACTTGAGCTTGGAGGAGCGTCGTCGTAGCCGA
CAGTTGGCCCGGCTCCGCATGGCACTGCGATCCAGCGAGTGGTGGCTGAAGCCATCTCGG
GGCGCCATGGGCTTCCTGAATTGGACCCCGGAGCTGTCAAAGGACATGACCGAATTCCGA
GAGTCACTGACGCTGCTCCCTACGTCAGAAGGCATCACTTCGTTGTTCATCTCCAGCGTG
GTGAGGAGGATGTTTCCGTAAGCATCCACCTGCGAGGAGAGTGAAGCgacaccgagagtc
agcaagggctg
>NODE_208_length_471_cov_13.237792
ATTTGTGAGAGGTGCAGTGAAAATTACACTGTATGAAAAATGGCTGGAAAATTTAAATGA
TACAAACTCATCTTATTAGCGGTGAAACATTAAAAAACAAACAGGCCCCTCTGTGTCCCG
CTAATTTGTCTTGGGATGAAAGGCGTTTGATGGATGGATCTTACCTTATTCATAAGCGAG
GATAAAAGAGATGTATTCCCTGGTACAGGGTGTCCGTTTGATTCATTACTGGAACAAGGA
AAATGAACAATGTTTAGTCAAGATTTGCATGAGAACAGTAAATATTACTATTTATCACGC
AAGGTGTGCCTGTATAATGAAGAAGAAAAATGCTGTCTTCTTAAGAAATAAGATCTACTG
TGAGTTGGGGGGAAGATTGGAGTTGAAGGTTTATGTAAACATCCTGATCACACAAAAATG
GGGAAATATATTAGGGATTTTATAATTGGATGCATGTTCATATGAAATTATAAATATGTG
CCATACATGTAGAAATCATCTATCAATCAGAGGAGCTTTGTTTCCTTGTTGGCTTATTTT
GCAGATGTATTAATTAACACTGTGCATTTTGAATTAACCCTTTATTCACCATGCAGCtgt
gtacctgtggtcttt
>NODE_209_length_504_cov_11.093254
CCCATTGTCAGTGAATGGGAGAACGTTTTGGCCAATATCTCCGCAACCAGACGTGCTAGA
CACCTGGAAATGCCACCTGCCCCACCTAATTTGGCCATGCCGAAGACGCCGGTCTCGGTC
CCGAGTCTCTACGACCTTCCCGTCCCGAGATACAGCAAAAAATCACAGCTTACTCCCACT
TGCTGACGTCGTAGAGACTCGGGAGTAGGCTCAGTGCGATCGCGGCGGCAGCAAATGGGG
GGGTAGACACCAGTTTCATGTCTCTAGCACTAACCGTTTTGCCAAACCCTCAGCCCAGGC
CGAAACCCTAACCCTAACCCTAATTCCGGACCTTACGGCTAGGGTTGGCCCATACAACGG
GAGCCAAAAAAGTGTCACTACAAACCTGTACCAATCAACTGAGAGCGCTCTGAAACGCGC
TCTCAAAGGCCTCCTACGGGAACTTATCTTGGCCTCAGCACTATGACACTGGCTGCGTTA
TGCATGTCCCATTGTCAGTGACGCCCCATTGTCAGTGAATGGGAGAACGTTTTGGCCAAT
ATCTCCGCAACCAGACGTGCTAGACACCTGGAAATGCCACCTGCCCCACCTAATTTGGCC
ATGCCGAAGACGCCGGTCTCGGTCCCGAGTCTCTACGACCTTCCCGTc
>NODE_210_length_308_cov_7.178571
TAGTTTTTTTTTTCTTCTCTTTTTTTTTTCCAGATGAATTTTATGATATTTTCCTCCCCT
CCCCACTCCATCTCTCCCTCTTTCTCGCTCTCTCACTTCTCGGCAGTTTTCCCCAGACAG
GTTCCACAGTGTTTTAGAGGGGATGGATTTAATTGCTCTGTGGGGATTGGTTGGCTGTGC
CGGGCTCGGCTGTTTAATTAGTGTACCCTGCCGGGATTGGTTTAATGCTTCATGATCTTG
AAATTGTCTGATTGTTCAGCCCTCTGGGGACTCTCCCTGCCTACGTAGGCCAGCAGGTTT
AGCTAAACATTGCTCCAGGCTTTTGCTGTATGCAGCAGGAGGAACAGTATGCCTAAGGAA
CCGGAATTTGGCTGAAGTGGGGGGTCAACTTATATGACGAGCTGGTCAACATGCATGTGA
AGTGGACAGTCTTCTGATTCTCCTGAGTACTT
>NODE_211_length_346_cov_6.283237
CATCCGGCGCCTGAGCGGGACGCGGTCCCCGCCACCTCCTAAGGGGGGGGCGGTCGGGGC
CGACGAACCCGGCGACGGGCTCCGTGGTCGGGCAAACTGGGGCAGACGGGGCGTCTCGGT
CTCGCCTCTGAGGGAGAGGGGCCGACGACCGGAGGAGGCTCCCCGCTCCGGTACTCTGAG
TCGGGCCACAGAAGAAATTGCGGGCCTGCCAGGCGTGGAGGAACCAGCCGCCTGGAGCGC
CCGGCGCTGGGGCCGGGGCCGGCGGGGGCCCTCCGACGGCATGCCACGAATGCCAGTCGG
TCGGTGGGTCGGTCAGCGGGCGCGAGATCCAAAGCCGTGTGAGCTCGGAACCGTTCCCTG
TAATCCTGCTGGAAAAGTCCTGGCGTGACCGCGGCGTGAGTTCGAGAACGTGGGAGAGAG
AGAGGGAGAAAAGCTGAAGGCTACAGAGAGAGAGAGAGAGAGAGAGAGAGAGAGAGAGAG
AGAGAGAGAT
>NODE_215_length_432_cov_4.335648
AGCTGTGTTTAAGTGGAATACAATTATTGATTGATATTTTGCCATTTGCTTCCTTCCCCC
AGTGTGACTCCATCTACTTGGAAGCATTTGACTCCAGTTTCATTGGAACTTCTGTCCTGG
GCTTCAGGTAAAATTTTGCCATTGGAGAGTCCCACTCACTTGCGTTGTGGTGGTCATTGA
TATTAAAATGTTTAGCAAACAACAATGACAAGATGGAAACAATTATGCATATTCATGAGG
TATGAGTGTTAACCTAGAAATGTGTTTCCTTGGGATGCAGCCCAGCTCCAAGCAACGGTA
GCACAAACAACACTGCAGCAGAGGTGAGGCTTCAGTTCAATGATTCTGTGGCACCTGCAC
AACTTCCAACTGCTGATAATGTTGCACAAGCCTTAGTGGACGCTGTCTCCAATCCCAACA
ATACCTTCAATGTCAGCATTCAAGCCGGCTCCATCCAAGTACTTGGTAAGTAAAGCGTAG
CTATGCACTTGACTTCATGTGGTATTCAATCAAGCAATACATCATACTTGATGTGGAAGA
ATGCTCTTTGGCCTATCCACAATGTCACtgctgttt
>NODE_216_length_236_cov_10.411017
CACAATTTCCAGAGCGAACTCGTCTCAGGGGGTTATTCCAAATCACATGAAATCTGGCAA
GTTGATAGAAGAGGCATTGGTGAGCAAACGTTGTTAAAATCCGCCGCAATAGTCTGAGGG
CGTGGCCGTGATGGCGCCACAAAGTTGGACATTCGCCATGAAACATGAAGTGCACTGTAA
ATAGCCTGAACGTGGTCCAATCGGCCTGAAACTTTACACGTTGCATCGCAGTCTGACCCT
GATCAAAGCCACATGACGATAATGACTCTCGGTAGTAGTGCCACCTGCTGGAAACGGGAA
GTGTGAGCTTACAAGCTCCAATTGGCCTGAAAATTGGCACGTTTCATCAGACTCCCGCCC
CGATGGCGTACGTACGTTGA
>NODE_217_length_191_cov_15.670157
CCCTGATCAAAGCCACATGACGATAATGACTCTCGGTAGTAGTGCCACCTGCTGGAAACG
GGAAGTGTGAGCTTACAAGCTCCAATTGGCCTGAAAATTGGCACGTTTCATCAGACTCCC
GCCCCGATGGCGTACGTACGTTGACTGACGGTCTCGGTCGCGGTCCAGCGAGAAGCGAGG
ACCCGACAAATGCTGCTTGCAGCTTTAATTAGGGTCCGAGCACCGAAATCGGTGGCGAAG
ACCCTATTGTAATGCAAGGAATTATTATTATTATTATACTTTCTCCCGCCAAAAGAATCG
CATTTTTGAGGGCCTAAACGTACTCGAAAACGCAT
>NODE_218_length_362_cov_18.607735
GGTCTGCTCAGGTCCTGATCCCCTGGCCTCAACCTGAAACAATCACTCTTAGTTAACGAC
AACACTTCAGCTATTGACAGCGTGATCCCGTAAAGCAGACACTTCAATCAACAGAGCAGC
CGGAGGAGGTGTTGTGTTGGAGGATAATAAAAGAAGGAGGGGGGCATGGGGACGGATGAA
ATCAAGAAGTAAATAAATGAATTGATGAATGAATAATAGAGTGGCCAGCTAGTGGCCTCT
TGGAGCAGCAATGCAGTATTAATAACTGACTCTTACTGTTCGTCTCTGTGTCATCACTGA
TACTCTTAGGTGGACCATGGCCAGCATAACACACTGCTGATCTGTACATTCGATCCGGAT
TACGTACTTTCTTCAGTCCTTCAGGAGGCAAAGAGAAAAGTAGAGAAAATCGAGGAAAAG
AAGCATTCTCCCAGCCTGTGATAGCTAAGCAAACTCCCCATGCAAGCAATATCAGTAACA
GAAACTGCACAGTATGTTGAAATACA
>NODE_219_length_654_cov_5.923547
ATCTTTAATATCCCCATGGATCTTCACAGAGAGATGTGTGGTCTCTTTTCTGGCTAATGT
TATCACCGGCCCCTGTTGGTGTGTTTTTCTATATATAAAATCATCATTTACATCTTCCAC
TCTGTCTCCTGTTGGCATGCCGGCCCAGAGGCCTGGTCCTCAAACCACTAATCAGGTAAT
GTTGGGGAGGTTGAATGGCGTGCCTCCCCCTGGTCAACCTTCACTGCTCACACAGTGGTG
TTGTTTTAAAGAGCATTCTTTAGCAGCTGAACTTGGAAAGGTATTAAAGTGGGATTAGGC
TCCTCCACAATCCACTGCTTGTGTCATTCAGGGAGTTTGTGTTCTCCTCTCCCCGCTGCC
ACCTCCCCACTCCTCCTCTGTTTGATTGTGGCTAGCCGCAGGAGTGGGACTGACTGTGCC
TTTCAAAGGAGAGGGGTAGGGTTAAATCCCTAGTCCACTGCTCCCTGCTAATTCTCCTTG
TTCCTTAGAGAAGGATTTACTTCTGCTGCCAGCTTCTCAAAGGCCTTCTCTGCCCATCCG
AAAAGTCGGCGTTGCCTTCCTGTGGAGGTGTGGTTGCCATAGAAGGGGCGTCATGCATGG
CTATTCCATCTGAACCCCGCTGAGAATGGGGACCGGGGACTGAAAACAGGCAGAAAGTCC
GGATTAGACCCGAGGACAAAGAAGGACAGGAAGATTCCAGAAGGGACGAATAGGAATTAC
AGCAGCAAAAATAATGCAAAGTGACAGAGAGGGGAAATAGAAAAATAATGGCTTACAAGA
TTAGACtcggcgaggaga
>NODE_220_length_520_cov_9.661538
AAGAAACAAACATCCAAGTCGTCAAGTATTACTACAGAAGGTACACTTCGAAAGAGTAAA
TAAAGAAAAAACACATGGAACGCCCAAATAAAAGACAAAAGAACAAACAGCATAAAACCA
AACTGAAAACTACTTCTGTTTTAGAGACAAATAAAGACAAGGTCCAAACCTGGAACCACT
TAGCGTGGCGTAGAGAAGCCAAGGCAGTTAGGCATTTCTGCCTGTCCAGAACATCCGGGG
GATCGTTGACTGAAAGCGTTTCTATTGGCAGGTGGAATAAGAAGACAAGGTACAGTTTGA
CCAAGGGGAGTTCTGTCAGGCGGCCAGGGGGAACACAGGCAGCCTTCCCAAACCACAGGC
AGGAGGGGGAAGGGGAGGGGGACCCCTCCACTGGAGAACCACCAAACGCTCTCAACCTCC
CAGTTAATATGGTTTTGCACGGCCCGGCACCGAACAATTACTTAAAAGTTAAACCACACC
AGAAAAACTGTATTGTGGAATGCGTTATAACGTGACTAAAACATCACAAAAAGAAACCCC
TAATGTGAAATAATTTAATTTATTAAGGGACTATTGGCTGTATCAAATGGGAGGTTGTCT
CTCCATGGTTGCTTCAACTCAAATGGATGCTTTAGTTTGAGAGCCTAAAAAGGTCTACTt
ttct
>NODE_221_length_821_cov_8.697929
CATCAGGGGGGGAAAAAGCACTGAAAATGTGTGGTCCTTTATTACACTGGATTGTAAGAA
ATTCTAAGAAAATATTCAGCAATCTAAATTGTAGGGAAAGTTCTTTAAGGAGTGCCAGGA
CAGTAATTCATTTCACCTTAATAAAACCTTGCTTTTTTTTTTAACAACAACTAAAAAAGA
AATTTCCATATTACTCTTTAACAATAACAGAGAGTGTAAGAGTGCTTGTGACAGGTCTGT
CTAAAGGCTTGCATGCAAACTGGCCAGAGAGAAGTGATTGGCTGAGACTTGGCACGGTGG
ACGGACAGACAGACAGACAGATGGACGAGAAACAGAGAGAGAGAGGACACAACCCACTAC
CTTAATGAGCCGTCGCTTTATGAGCTGCTGGTCAGCGGAAAGAAAGCCATGATTGATCTT
AGGGAAGACCATCTGAGCAGGTGTGTGAGGTCAAGAGGTCGGAGGTCAGAGGTGAGAGAA
GGTTGAAGAAGAATGAAGTCCCAGAAGATGATGAAGAAGAAGAAGAAGGAGGAAGAGGAA
GAGGAGGAGGAAAGAAGCAAATGCAGAAAGATTTTGTTAGAAAAGACCTGTGTTCATGAA
CCCGGCTGCAGCACCTTCACAGATGAGAAACCCACACTTTTCCAGCACTTTTTCGGAAGT
TATTTCTTCGGAGCCCATAATTACCACCTCCGGGGTTGCCATCGAGCCACAATCCCCCTG
GAAAAATGGGAATTTCTGCTCCTCTGTGAAAGTGCTGTCATCATCATCATCGTGCCCGCT
GCTAAGTCCGACCCTGAGAGCTGCACACACTGAAACCAACCGTTCAATGCGTGCATTATT
CCGCCGGTGTCCATTGGCATTAAGTGGCTGAAACAATCCTGAAggccaaattggtggatt
tgtggtgaaccgtgagcatgagcgttagaaaaacattttgccactccggttcatcgttct
ccctg
>NODE_222_length_587_cov_22.477001
ATACCTGTCAGGAATAGCGCCACCGACTGGAAAGAGGAAGTATCCTGAACATGCTCCAAT
CAGCCCCAAACTTTGCATGCATTTGGATCCCATACTTTCACATAGAGCTACCAAATTCGG
TACACTTATGTAACGTGCCAAGACCCACAAAAAAGTCTCTTGCACATATATTCAAAACTC
AACAGGAAGTCGGCCATTTTGAAAAAAAGAGCGGATTTTGGCTGATTTGGGGCCAGAATC
ACACAATTTCCAGAGCGAACTCGTCTCAGGGGGTTGTTCCAAATCACATGAAATTTGGCA
CATTGATAGAAGAGGCATTGGTGAGCAAAAGTTCTTAAAATCCTCCGCAAAAGTCTGAGG
GCGTGGCCGTGGCGGCGTCACAAATTTGGACATTTGCCATGAAACAGACAGTGAGTGTAA
ATGACCTGAACGTGGTCCGATCGACCTGAAACTTTACACGTTGCATCACAGTCCGGCCCT
CATCACAACCATATGAAAATAATACCTCTCAGGAAGAGCGCCACCTGCTGGAAAGAGGAA
TATTCTGGGCCACTATCACAAAATTTCCAGAGCGAAGTCGTCTCAGGGAGTTATTCCAAA
TCACATGAATTTTGACAAGTTGATAGAAGAGGCATTGGTGAGCAAACGTTGTTAAAATCC
TCCGCAAAAGTCTGAGGGCGTGGCCATGACGGCGCCACAAAGTTGAACATTCGCCATGAA
ACAGCAAGTGA
>NODE_223_length_249_cov_19.236948
GAGTTATTCCAAATCACATGAATTTTGACAAGTTGATAGAAGAGGCATTGGTGAGCAAAC
GTTGTTAAAATCCTCCGCAAAAGTCTGAGGGCGTGGCCATGACGGCGCCACAAAGTTGAA
CATTCGCCATGAAACAGCAAGTGACTGTAAATAGCCTGAACGTGGTCCGATCGGCCTGAA
ACTTTACACGTTGCATCACAGTCAGGCCCTGATCAAAGCCGCATGACGATAATGACTCTC
GGTAGTAGTGCCACCTGCTGGAAACGATAAGTGTGAGCTTACAAGCTCTCGTTGGCCTGA
AAATTGGCACGTTTCATCAGACTCCCGCCCCGATGGCGTACGTACGTTGACTGACGGTCT
CGGTCGCGGTCCAGCGAGAAGCGAGGACCCGAC
>NODE_224_length_145_cov_4.055172
CACTGTGTCTGAAAATGTTTCTCTTTCCACTAGGTGGCGCTATTCCTGACAGGTATGATT
TTCATATAGTTGAGATGAGGGCCGGACTGTGATGCAACGTGCCAAATTTCAGGCCGATTG
GACCACGTTCAGGTCATTTTTCAGCGCACTTCCTGTTTCATGGCGAAACGTCAAACTTTG
TGGCGCCGCCACGGCCACGCCCTCAGACTTTTGCGGAGGATTTGAAGAACTTTTGCTCAC
CAATGCCTCTTCTATCAACGTGCCAAATTTCATGTCATTTGGAATAACC
>NODE_226_length_630_cov_9.512698
AGTGTGTCATGTTGATTGTGTCTGCGAGAGACTGTGTGTGTGTTAGCATGCCCGCTGTTT
GTATGCATTATTGTACGTGTTAGTGGAGGTGGCTGGTGGCGGTGTACCAACTAGTCACGG
ACCTGGAGGATTAGATTTACCATTTCAAAGATGCCTGTGTTTCTAAAGTTTACACACATA
CATGCACACAGACACACTCATACAATCACCCACCCACACACTGCTTCCCCAGCTTGTCAA
CGTGCAACGTGGGCTGTGGAGGCTTGTGCGAACAGATGGGAGGAACCAGCATAAAATAAA
GTTAAACTAGAACAGAATGACTATGCAAGTGGCGTGGCCGCCCTTTGTTTGCTAGGAAGG
TGATCCTCAGCAGCTGGGGATGATGGAACGCATGATTAAAATTACCAGAGGGAATGATTA
ATATCTCCTTAAAGCACACACTTCCAGCATATCAATCATCTCATTACACTGGAAAAGTTA
ATTGTGTGAGGGGAGGGTTGGGGCCCCTGAACCATGAAAAAGTAGCCCACCCCTCGACAT
GTTTACTTACACAACAGAACAGACCCAATAACTCCATGTGTTCTGTACTGTGTTTTGAGA
GTTTTAACTGTTTCCACTGAAACAGGCCCCTCTCAGCAGGGGACTTAACAGTAACTGGAA
TTTTTTTACGAACTGGCAaaactttgtttgctgaggaacagtcaaaaggtgtaggctgag
tggttataaagcataagtatgatgctaaacaatactaaatgcacatttcaacag
>NODE_227_length_631_cov_7.876387
AGACATTAACATAATTTTATATAACACAGGCACCCGCACTGGAAATTTAATACATCTCAG
CAAATACGAGACAGCCGTTTTGCATAATTTTTTTTCTCATTCTCCACCTTGATTTCGCTC
TCCCTTCTAGCTCTATCTGTCCTCGTTGCATGTCTCTCTCCTGTCTCATCTCCGTCCTGT
CTCCCTCTCTCTCTTGCTGCCACTCTCCTTTGCCCCCACACCTCCCCCCCTCCACAACCA
CCCCTCTTTCCTCACCCCATGGTGCTGCTCTCACTAGGAGAGGGGAAGTTCATTACCTCA
GCTAAATCAGAATTAGTCCCTTCATTTTGACGGGGCGAACTTCATTAGAAAGGCCCTTCC
TTAATCCAGCAGGGAGAACTGATGAATCTACATGGGGGCAGTAATTTGCTTCACACAGCA
AATTCAGCCACTTCCTCCACACTGTCTCCCCCTTTCCTTTTCGCTGTCTTTCTGGCTTTA
TGTACTTATGGTTACATTTTTATTAGATCTACAACAAAAAACCTGAGAAAGGAAAACACC
TGCATATAATTAACTAATGGCAGCAGAGATGGTGTAAAGAATGAGTTATGCTGTTTGGAA
TGTCCCGTCTCCCCAACAGACTTCAGGCTCTCTGGAGCAGCCATAGCTGACTTGGCTGAC
ACTCAAACACAGGCTGAGTGAGCACGGCTGACAGAAGGCTGGGTCTGCAGGCCTGAGGTA
ACTATTCAGGCTGATTTTATAATGTCATGATTATGTTCTGGAGGTttaggataca
>NODE_232_length_334_cov_4.718563
TTATTCCCTTTCGTCAACAGAGGAGCAGGCAGTGTAGCAGGGAGGAGAGAGTAGAGGAGG
AGATGAGGAGGAGAAAGAAGAAGAAGGAAAAAAAGAAAAAAGAAAAACATCCTTCTCACT
GATCTGAAATCAGAAAGCTTTCAGTCATTCTTTATGTGCTCCCCGCGGCCACTCTGAGCC
AGTGAGCATGTACATTAGGCTGGGGCATTTTGATGAAATAAAAGCCCAGGCCAGCTTATG
GCTAAACAGAATGGGAGCACTCACTCAGCCTGTCTCTGATTGACCATTAAAGCCATTGAT
GAATGGGCCTGTCAGGGGAGAGACAATTAAATCAAACATGAAACAAAGCCGTTGTGACGG
CCCGGTCTGACAGAGCAAACCCATTCCTCCCCTCCATTACATAGCACACGGCTCCTTTTA
CAACCCCTAACCCACTCCTCCCGCCTCCTCTACCCTACTGTATGTGTGCCACTGTGTg
>NODE_233_length_424_cov_4.992925
AGTTCTGTTCCAATAGGAAATATGGAACATTTGTAAAACCTAATCTCCCTAAAAACAATT
CTACAGAATGTACTATGGTGTATTTCAAAGGCAAGAAATAACATAAATCTTTGTTTACCA
AAAGAACACATTTATAGATTGAGTGGTGGTTTGTGGGATTTTTTTTTTGATTCCTTCAAC
AGCACTGCAGAATACTTAAAGAATACAACTTTCAAACAGTGTTGAGGAAAAAGGCACGGT
GAGTCAGTGACATGCACATGTGAGAGAGAAGAGAACACTGATTTAAAATATAGAGTGAGG
GTTTAATAATGATACAAACCCACGATATGTAACACCTCAAAGCAGCACATTGGCACAAAG
TCAGAAGTAAGACAGCACAGAAGATAAAAACCTGTCTCAAAAAAATAAAGAATCAGAATA
AATATCTCAATAAATAAATAAACAGGTAATATCTCATTAATTACTTTGAAACTAATAAAT
ACGTACATTTGAAAATATGCACATTGGCAGAAATCAATAACCAAAAAAGTAAATAGTACT
TAATACAGAGTTACTTAGAAATCATAAg
>NODE_234_length_507_cov_13.047338
CCCTCACTCCTCTTCCCTAATTATAGGTCAAGCACTCTTTTTGTAAATTATAAAACCTTT
GTTCTTATCAAGAAAACAGAGCAAAAAAGAACGATACCATGGAAGGAAAAGGAGCAAGGA
AGACGAGAAAAAGTATATGAAAAAAAGAGGAGGGAAATGGTGTAAAAATAAGAAAGGGGG
GGAAATTTTTCAATTATAAAACCAAGCTAATTTGGTATGACCAGCGACTGTCATGCATGG
TGACGGAGCTCCATTATGCAGTCATTTGAGCTCTTTCAAATTAGTTATGTTAATGTCCTG
CGTGTGAATGTAACACTTGGATGGGACAAGATTTCAGCAATTAATTTCTACAGTCAGCGG
AGAGACAAGCAAATTTATTTTCCCCCTCTCAGGGAATTGGTGGTGGAGGGAGTGAGGAGG
GGAGAGAGCATTCTGGAGCAGGGAACAAGCTAAACACAAGACCTAAATAAAGCCTGAACA
ATGGGAGCCAATGCCTCCTCATTCATTCAATTGACAATGTTTTGCAGCTTAAACCTGTTT
TATTAATTATGTTTGACATTTCCTTAATTAGTTTCATTTACACCAAATCAATCCCTGCTG
CTGTACAGCGTCATTTATCATTTTAAAAAATTTGCATAGCCAGTGCTGACt
>NODE_235_length_896_cov_20.753347
ATGTGTTAATGAAGTGATGCACTACAGATATTGTAGTGAGCGTGCTATTTGCAGATTTCA
AATTAAATACAAATGTGGTTGATAGCAATGAAATTTTACACATACAGTATTTGTTTCTCA
TAGCAGCTATCTATGCCTTCAGCTTTGGAAAGAAATCCATCTGGTTTGACTAAAATAATC
AAAAATAAATTCCTTAGTCATATCTCTGATTTGCTGCCATGAGTGAACAATATCTTTACC
TTCTCTCAGTTCTCAAACTTTTTAAATGTCCTGGAGGAGTTCTTGTTTGAGTCCCAAACC
TACTGAGATCTCTAATGAAGGCTTTACCTTCCAGGCAAGCATATTTCTCCAAATGACAGT
AATTTACATATGATGTATTTAGAGAAGAAGAGGGCAGGCTAATTCTATTTGGAGATTTTC
CTTTGTTTTAGGAGTCATTAGCAGCTAGCTCAAATCTAATTTTTACAATTTCATCAGGCC
ATCTTGGAAAGCCTCTGTGAGCTCATCAGAGAGGAGCATTTATTGCTAAGTGTTCTCTAT
TGCATTAGCACACAATAAAGCGGCCAGGGACTGCTACAGACGTTTATGTGGAATCCAGTT
AACACTCTGCCAATTCGTTTTTTATTGGGACACAATCAATTTTTATTCATTTTAAAGCCA
GAATGCTTTCTTTCATTGTGTGCCTACCCCAGCTTATTATGCCCTAAACTAATTACTCAG
TTGTTTTCACAAAATGCTAATGTTTATGTTAAAGATTTCCTCTTTGAAATGCAGGCCTGA
CGTGCTTATACATACACTTCCCCCTATGCTTTAAACACAATAATAATGACATTCATTTCA
TTTCTATGAGCCTGGCAGTGACAGCTGTCTGAGTAATAACACTGATTTTAAAGAACTACA
GTTAAAGTCATCAAACCTGACCCTTGGGTCGAATCTGCCTCTTTATCTTTTGTATGACTT
GAATTTTGAATTTTACACTCTTTGGGCTATAATAAAACTTTTGGCATGTTTTGGAAGTtt
tagtacaaagagaacagaaa
>NODE_236_length_738_cov_9.353659
ACACCTTCCTTTTTGGTTAAAATGGATGAGATGGATTCTGTGGGAAAGGCAGGGAGACAA
AAGCGTGAAAAATGTGTGTATCCATTCACAGCTCCAGAGGACCTTCATTACAGAGCAAGC
AGGTCCTGTCAACGTCTTTTCATTACATGGTCCCATATATCCACCCCTGGTGTCCAAACG
GTCCGCTCTGTCGCCTGTCAAGAAAAGGCACTCTCGGGGAAAGTCCTCCTATCTCCTCGA
TCCCCCTCACCACGCCTGATTCCAGACTGTGAGGCGGGAGAGGCCAGGCAGAAAGGGAGG
AATCGTGTTTGCCATCAACAGCTCAAGAGAGTAGCATGGCAGCAAGATTGATGACACCCT
CCCTGAAAGTAACAAAAGAACTCCTGTGCACGAGGGCCCGCTTATGGGGCTTGATAGAGT
TGTCATCCTCTTAATAAACAGCTCTGATATGTCAGCAGCAGTGGCAGCAGGGACTACACC
ATGCTCACCCACCAAGCCATGGGCAGGACCACCTACTGGCATCACAGCACACGCAACCGT
GGGTGATCTCCCCAGATGGAGGCCCCTGTAGGCGTTAGCGGGGTGATTACTGGAGAAGAA
TAAATAAATGACAAAAACATCCCTGCTTCTTGATTTCATTGCTGTGAAAGAGAGGCTGGT
AAATTATGCAATGATATCCGTGAGAAGCATTAGAATTCATCCTGGTTTAAGTAGGTTGGT
AAGCTAATCTGTGCATTTTATCATTTAAACcttatgtgacatgagcgggcaacagttcat
tgagaagctgctcctgtaatatttacagcggctctgtgtaacactgaatcagcttcatgt
ttgacaagaatgaattgaacataaaccagcacattacaacac
>NODE_237_length_351_cov_9.914530
CATTGCTATGCGTGCCAGACTTTTATCCAAAGTAGCATCTGAATGTAAAAAGGTTTGTAG
TAAATCCATTTTTTTTTTCACAACAATTGCCACCAAACTAAACTATCTGTTCTACTTATT
TCTAAAAAAGCATTGACCGTCAGGGCATAGCCAATATGGAGGTTAATCCATTCTAGTGTC
TATACTATGGGGATGCTTATGGAAGCATATTTGCTTAGGGCAGCCATGCAAATTATTACT
TACTGCCCTGTAAGCTGATAACACAAATTAGATACCCATTAAAGTTGAACAATGTATATA
GAATGAGAAAAGATTGCAAGTGATACCTGAAGGGATGCTTAAGTCATATGGCACTAAAAT
ATGCCTCATGCTTGCAAACTTCAAAAGTGAAGAGATGTTTATCCTTGGGATTGGAAGATG
CATAATGGTAATCTCATATGCACAGAGGCAGCTGCCAGGTGGAGGATAGCACACTGCATG
TTTATGAATAGAAAt
>NODE_239_length_522_cov_5.768199
CCCCCCCTCCTCGCGAGGGAGGGAGGCCGCGGCCCCGGTCCGCCGCGGCGCGGACCGACT
CCTCGACTACGACCTCAGATCAGACGAGACGACCCGCTGAATTTAAGCATATTACTAAGC
GGAGGAAAAGAAACTAACAAGGATTCCCTCAGTAGCGGCGAGCGAAGAGGGAAGAGCCCA
GCGCCGAATCCCCGTCCGACGGGCGGACGCGGGAAATGTGGCGTACGGAAGACCGCTTGC
CCGGTGCCGATCGGGGGCCTGAGTCCTTCTGATCGAGGCTCAGCCCGTGGACGGTGTGAG
GCCGGTAACGGCCCCCGTCGCGCCGGGGTCCGGTCTTCTCGGAGTCGGGTTGTTTGGGAA
TGCAGCCCAAAGCGGGTGGTAAACTCCATCTAAGGCTAAATACCGGCACGAGACCGATAG
TCGACAAGTACCTTAAGGGAAAGTTGAAAAGAACTTTGAAGAGAGAGTTCAAGAGGGCGT
GAAACCGTTAAGAGGTAAACGGGTGGGGTCCGCGCAGTCCGCCCGGGGGATTCAACTCGG
CGGGCCAGGGGCGGCCGCTCGGTGCGGGAGGATCCCCTCGTGGGACCTCTCCCCGGCGCC
GGCCGTCCCCCGCCGGGCGCATTTCCTCCGCGGCGGTGCGCCGCGACCGGCTCTGGGTCG
GCCAGg
>NODE_240_length_754_cov_9.253316
CCACGTAAAGTGACGGAGATGGGTCAGCGGATGCTGAAGCGCATAGTGCAAAGAGGTCGC
CGACTTTCTGCACAGTCAATTGCTACAGAGCTACAAACTTCATGTGACCTTCAGATTAGC
CCAAGTACAGTACGCAGAGAGCTTCATGGAATGGGTTTCCATGGCCGAGCAGCTGCAGCC
AAGCCACACATCACCAAGTGCAATGCAAAGCGTCGGATGCAATGGTGTAAAGCACGCCGC
CACTGGCCTCTAGAGCAGTGGAGACGCGTTCTCTGGAGTGATGAATCACGCTTTTCCATC
TGGCAATCTGATGGACGAGTCTGGGTTTGGAGGTTGCCAGGAGAACGGTACATTTCAGAC
TGCATTGTGCCGACTGTTAAATTTGGTGGAGGAGGAATTATGGTGTGGGGTTGTTTTTCA
GGAGCTGGGCTTGGCCCCTTAGTTCCAGTGAAAGGAACTTTGAATGCTTCAGGATACCAA
AACATTTTGGACAATTCCATGCTCCCAACCTTGTGGGAACAGTTTGGAGCGGGCCCCTTC
CTCTTTCAACATGACTGTGCACCAGTGCACAAAGCAAGGTCCATAAAGACATGGATGACA
GAGTCTGGTGTGGATGAACTTGACTGGCCTGCACAGAGTCCTGACCTGAACCCGATAGAA
CACCTTTGGGATGAATTAGAGCGGAGACTGAGAGCCAGGCCTTCTCGACCAACATCAGTG
TGTGACCTCACCAATGCGCTTTTGGAAGAATGGTCAAAAATTCCTATAAACACTCTCCTC
AACCTTGTGGACAGTCTTCCCAGAAGAGTTGAAGCTGTAATAGCTGCAAAAGGTGGACCG
ACATCATATTGAACTCTATGGGTTAGGAATGGGATGGCACTTCAGTTCATAGTATGAG
>NODE_241_length_534_cov_8.486892
ACTCACACACACATGTGACATGAGGTTATAAGGTTGTGCACAAAAGAAGGCAGAGCACAA
TAGGAGAAACATGCAGCCTCGGATGTCACATAATGTATGAGAATACTCTTATGTTTTTCA
AACAGTGACCCCTAAGATGTATGTCCTGGAATCTACGGGCAGCTTTTAAGATCAGAAAAT
ATAAAAAAAGGACATGGCAACTCCTAGAGAAGTCCGTCATCACTTCAAATTCTGCTCTCT
GTCCGCTTTAATAACCCAGACTATGAGATAAAGCATATTTTTTTAAAGTGCCACTTTATT
ACAAAAGTATAAACTTGACTGACATTTCATGAATAGTAATCTTGATATAAAACATTACAA
TCTTTTGCACTTAGCACTTAATTACACGCTTTTGAGTACAAGACCCTGTAGTCTGAATAG
CAAACACACAACATTAGCTGCCACATTTAACTTAGCAGGGCTTTCCAAGAACACACCGTA
GCTTCATGGCTTCAAAAAACAAGAAACAGAATACACTGAAATTTTTACATTGCAGCTTGT
TTGCAGTTTTGTGTCACAAGATAAGTCATTCCAAAACACAATTGAACATAATAGAAAAAG
ATAGATTTTCTTGACACTGATGATATATTTATTATTTCTTTCTCTTTTGTCATGTACATA
CACGTTGCATCAACAtac
>NODE_242_length_396_cov_3.611111
CCTCTTTCTTACAAGTCAAATCCTGGGAGAGGTTGATGTGAAGACCAGGCAGAGCAGGGA
TGTGAAGAATATAAACACAATTTTTTTTTTATTGTCCAGAGGGAAAGGGGGGGTGCCGGG
GGTTGGGCGGTGGGGTCTGTAAAAGAGACGGGGACCTTATCACAGCCCAGCAGCTCTGTA
ATTCGCCGCCATGATAAAGTGGCAGCGCGGAAAACCTTACAAGGCTGGCACAATCCAAAG
ACGGATTAGGTTTTTCTGACATAAGCTTCCTGAAAAACTAATCAATCAGCCCATGCAGTA
TTATCAGAAGCGTGAGATTAAAGAGCTGCTCCTAATCCCCCCACTGTACATTTTATTACA
CTTCCCAGTGTTAGTTGCCTTTAAATATACAATAAATAAATAATAAAACCAAACCTAATT
GAGCATGGGGAAGGGGAAAAGGGTTAAAGAGCCCTTAGAGAGGGAATTTATGTAGAATTT
GTGTTTTGTTATGAAGACAGGGATAAAActgttgtccttgccagagcactttttgacttt
>NODE_243_length_525_cov_9.148571
TATATAGATATATTTTTTTCTTAAGAAAAATAATTCAACTGTATCGAAAGTTACAAGTTC
ACAGTCACTTTGGTAAAACACTTGATTACTTGGAAATCAACCAGTCAATCTGTTTACCGA
TTGAAAAAAACAAAACAAAACAAAAAAACCCATGAAGTACATAAATGATATTTGCTGTTT
AAATAAAATACATAATTTCCATGATGATGTAAAAACTGGAATGGCACATTAAGTGTCATA
TGAAACATTTACAAAACATTAATAAAATTTCCCTGATAAATCAAAGTGCATATAGACGCA
GTGCACGTAGTCCATCTGAATGTTTCTTCAACGTTAGCCAAACGTTAGCCAGCCCCACGC
AGCAGGCCAGTGAAGCCACAAAACAGTTACCCATAGTATAGAATATTATAGAAGAAGATA
ACAGTCATGAACATTATTAAATACAGTCAACACCAATGTTATATACAGTATCGCACTGCT
AGGTCTGGCTTGGTCTCATACAGTCCAACTCCAGCAGAAGGAAACCTTGGATAGCTCGCT
ACATAGTCACAACAGAAATATGTGATCACAATACAATGACAAGTCTGAAGTGTTTTTTTT
TCTAGATGCCATATGTGTCAATACCCTAGGCCCTTTGTAAACCCTTCCCAGTAGTCGGAC
AATGGTCCa
>NODE_244_length_297_cov_1.003367
CATCAAGGTAATACAAGGAGTTTATCCCATTATGTATTTGGTGAGTTAGAAACAAGTTTA
GACTAACCCTGACCTACACTGGAGTTCTGAATTTAATACCGATATTCATTTATTTCATAG
TTTAAAAAGAAAATCCAGTAATGATTTGTTGTAATAGAATTGCATTTGGTTATTAGATAA
CACAACCTGTTTGATAATGGACTGAGCAGGGTGTTTTACAGATGAAAAATACACTTTTTA
GTGTAACGTGTCCCTACAACAAGCTGAAATCATCCATCTACTATTTTGGCACAATTAGCC
CGGCACTAATGCAGATGTCCAAACCACAATGTTTTCTACATTCATCCTCACTTCATCAGT
TAAATCTCAACATGACTTCAGTTCAAATTGTTGTAGTTTTTGTTTCACCTCCAAGAAAAT
GTCAGTCTGTTGTATACACAG
>NODE_245_length_389_cov_7.634962
GAAGGTAACAAGCCTTTTCCACTCGGTGCTCTGTAACGGCAGACCTTTAATAGCCATTTC
CCGGTGTGGCGAGGGGAGAGAGGGGGAACATGTTTATTTGTGTGTCTGCACATGCTTCTC
CAGCGATTCTCTCTGCTCCACTCACCCAGCTGCTGGCTGGAGGAGTGATTCATGGGCCTG
ACAGATGCCTGGTGCAGCTGGATCTGTCCTTGATCATCCCAAAAGCCTGGACAGCACTGT
CATTCACCATTGCCCAAATTATCTCTGTATTGACTGCAGAACCCTCTGTGACAGCGCCGT
AATGGCTAATTACCCAGGATGCTTTGGGTACTTTTAAACCCCAGAGTGTTCTCTTGCTGT
CTTGCCATGCGGCTGCTGCTGCTACCGTGTCGTGTCGTTCTGAGGGCCACTGTTTTCTCT
GGCCCCACCTGAGCTCCACAGTCTGAGCATCCCGGAGCAAAACGTCAAGAGGAACAAAGG
CATAATGTTCTCTTTTCCCTGAATTATACAGCAAAGTaaccaagctctttttt
>NODE_247_length_370_cov_7.713513
GAGAAATATTTGAAGAAAAAAAAAAAACTCCCAATAAAACACGTGTGAACGACGGGGTAA
TTGTGGACAAATGCAGCATTGAAATTCATTTTCAACTCTTTACACACCATTTCAATCTTA
TTTTCTGCCTGTTAACCACATCTTGTTGGTGAGGGTGGGCAAGACTGGCCAGTATTGATG
GGTAATTGTGTATAATTCACTCCGTACACACGATTTGCATCAATACAAATCATTTTTCAT
TCTGTGCTACTTAAAGCTCAACCCTTACCATAGAGCCGCATTTCAACGCTCATTAATGGA
GGTGTCCAAAGAGGTTAACATCTGAAATCCAGCGCTTTTCAGAGAGGGAGGCAAACAAAC
CTGCACTTACAGTGCCACGCATTAAGATGGCAAAGGATAATGAGCAAAGTAGATTTGTAA
CATCCTCTTTTGAATTAAAATTGAATCGGGAAATGTGGAACCCTAAGCAGCCATATTCGC
CTTTATTATTATATAAgtgcacaagaccgagaag
>NODE_248_length_384_cov_4.359375
GTAACTGGAAGTCTTAACTGGTGATAATCTGAGCACTGAAAGTTTTCCAGCTTCTCTCAT
TTAAAAAACACACCCTGGTGTCTTTACCTTGTTCCAAACCCACTGGGTAACCATGCACTC
ATTGTGTTTTCCTCAACTTGTTAAAACACCACATGGTACATTTGCATAGGATAACCAACA
TATAGCAAATCATTTGCATGCCTGAAAGTGCACTTGAGTAACCGTAATTACACGTGACAC
CAATTACTCTGTTACTTTGTATTAAATTATAATGGAAAATTCCACTAGAGAATTGGAGCC
TAATTGCATCTTAATTTGCATAATTTTGCATATTAATCACATCTCAGATGAATAATAAAT
TTCAGCCGATTTTTTTAATTTATGCATAGATACAAAAACAAGTTGAAAAATAATTTGTGA
GTGAAAAAAAAAACAGGAACTATTACTTAGAGCATTTGTGCTAATTTCTCTCATTACCCG
ACGTTCAAGCCAaagatgtctgtactcttgatcaacaagagccgcatt
>NODE_249_length_916_cov_19.424673
GTAATTATGTAAGGCAGAAAGTAAATTAAACACAATGAACAGCCATAACATTGGTGTGCC
CTGGTCCATTTAAGCACATTTACGTGGGCCATTATTGACAGACGGCTAAGTGTCATTTGT
CAAGAAAAGAAGAATTGACAGGGATAAGAAACACAGAGAAATAACGGTCAATCAAACCTA
CTTTACAGTCATAAGGGAAAAAAGCAGCCATGTCCAATATTTCATTTTTCTCTTGGAGAA
AACATAAGATCATAATACCTATTTTCATAATAATACTAACAGCCTTTAGGCTACAAAATA
GGAAGAAGGCCATACTCTGTATATCTGTGCATTGCCTGACAGAGACAGAAGGGTTTCAAT
CTCTTTTTCATTTCATCCTGATAGCTCTGCCTTTTATTACCGAGGGACAGGAACGTTTCC
TGAGGTAAAAAGGAGTGCACATTCCCAAGATAAAGTTGGAGGTTTACAGCTATTTCCAGC
CGTAATGTATTATTCCGTTAAAGCAATGATCAGGTAGTGTTGGATGAATGGGAGATGTTC
AGCACCATTACTGCCTGGCACATCAGTGAGGCATTATTACATTATCGCTGCTCTTTAGTA
GGAGATTGGGTGTGTGACCGGGTTCTGAATACACTCATCCCGCTCTCCACGGCGTAAATT
GCAGATTGGCTCATTGACTTCAATGATAAAATGTAAAAATTGCCAGTAAAGAGAACATAG
ACTCAGGTTACTCCTTAGCTGTTTGTCAACGGCAGATGTGACTCAGTTGGTGCAGAGCAT
GTTAAAGAGTTCCATCTCCCAGAAGTCAATGTCATTTATGCCTCAAACTGCTAAAGCAAT
AGCTCATCTTGTCTCTGGTGTGTCATACTACACTGCCTTTGTCTGAGATTAAAATTTGCT
CTAGTGGTGAGCTAAAATCCTAAAATGTTACTTATAGCATAGAGAAAAGATTTACAAACA
GATGTATCAAGAATATGTTGAAATAAAAAGTGACGCAATTTACAtagatcagtatttaaa
attaaatgcattaaaaagctgttcctgttgagattttaaa
>NODE_259_length_282_cov_6.237589
TAGCACTAACCGTTTGCCCAAACCCTCACCCCAGGCCGAAACCCTAACCCTAACCCTAAT
TCCGGAGCTTACGGTGAGGGCTGGCCCATACAACGGGAGCCAAAAAAGTGTCCCTACAAA
CCTATACCAATCAACTCAGAGCGGACTGAAACGCGCTCTCAAAGGCCTTCTACGGGAACT
TATCTCGGCCTCAGCACTATGACACTGGCTGCGTACTGCGCGTCCCATTGTCAGTGAATG
GGAGAAGGTTTTGGCCAATATCTCCGGAACCAGACGCGCTACACGCCTGGAAATGCCACC
TGCCCCACCTAATTTGGCTATGCCGAAGACGCCGGTCTCAGTCCCGAGTCTCTACGACCT
TCCCGTCCCGAGATACAGCAAAAAATCACAGGTTACTCCCACTTCCTGGCGCCGTAGAGA
CTCGGg
>NODE_260_length_439_cov_21.897493
CTTCCATCCATTTCATGTGAAGCAGACTGAAGGCCGGCCTTGTAGTGCCTGAGAAAGGAA
GGATGAAAAAAGGGGGAAAAAAGAAAAAGGAGCTCCCTACACTTCATCAGAACCCCTACT
TCATAACAAATGGAGTGTCTCTCTGGCGGAGGAGTGCCATCAGAAACACGCGTTCTCTCT
ATCCATTTAATTCCGGCAGTGGAGGAAGGGTCAGGGAGGGAGCAGTGGGTGCGTGTTCTG
CTCTCCGCTCGCCGCTTCCCCAGTCACACAGTAAACTACCTTTTAGGAATTGTTTCTCAA
TAAGAAATGATCAGTCCATTTATCTGCACCAGGCGGGCCTGTCTCCTCACCCAGACCTCC
AATATTTTTCGTTTGACCTGATCAGGGCTATAAACTAGACCGAGACACTTTCAATTTGTC
ACCCGAGGAGGCCTCTGCAAGTCCCAAGCTACTGATTGCATCCTCCCTCCCAAATGTAAA
AATTCCTCCCATGCTTGAAACCTCTTAGATTTTTTTCAATCATGCATACAGATGCTGTGA
AATAATGCCTCATTCATGCTATTAATAATAGTCTGAGAGATAA
>NODE_268_length_490_cov_5.220408
CAGCGTACATACGTATGTATAACATGATCGGGCTGAGAGTGGGACTAAAGAGTTCCTGAT
AATGACAAACCACACCCTCAACAACACTCCATCACACCATCAACAGCTCAGCAGCTCGCC
TCCAAACACGCCTCCCCTGACCCCATGCGCCGACCTCCCACTGCACACCTCGGCTCCACA
CACATGCACTCACAATTCAAGCACAGAGACACGTGCACACACCCTGGCGCTCACTTACTT
TCAAAGTCCAGGAAAAAATGTGGACAGTTCTCTAAATCCTTGCCAAGGACCTTAATGAGG
TTCCCCATGGCTGGCGACCTGGACGGGAGGAAACAACAAAATGCATACAGTACGCAGAGC
CTGGCAACCCGCAAGAAAACACACAACAGGCACATGGAGAACACAGCAGGTTGTGACTGT
TTTAGTTTTTTACCCATCTGCACTCGTCTAATTATCCCTCCTTCCTTTGCTGCTCCATCC
TTCTGTCTAAGCAATATGTCCAGAGCAATGTCAGACACTCTAGTCATAAATGACACTGAT
CACAGTTTGCCTCCAATACACAGCGTATGCTGTATTCAATTATAGGAGggcctaaaccca
ggagtgaatcatttagctcactcattgggagtca
>NODE_269_length_350_cov_3.725714
CAAGAAAACTGAAAAAAATGTCTGGAGGGTTGGGGGACGCTCTTCCCTTATTACTAGAAA
CAGTTACTCGCTATGCATAACCTAGTTAATAGTTAAATTTGCTATTGCTTTTTTCTTGTC
TTGTTCAAATGAAATCTTTAGATCTTTTTCAATAAAGTTTAGTCTTAATAGAATGTTATA
AACAGTCGTTCTGGTTCAATATAACCTGTGATAAGTTTGTGTAGTTCTAAAAAGCCACTC
CGTCCACACCCTCCCTCCACTTACTACCGCTTTGTGATGAAACCTTATGCAAAAATGTGG
GTCTGAAAGCATAGTTTTCAGTTTTCAGTGAACATTTTATATAACATTCAGCTCTTGGAG
GCTTGAGCGGATAAATTAAAAAAAAAAAAATTACAAAAAAAAAATGTTCTTTGAGGGTCA
TTCATTGCACTGGACTAAATCGGtcaaagtcactaaagagtcagaacttatttttaagaa
tattcatcatgttt
>NODE_270_length_647_cov_7.927357
CCCTTTTCCTTTGGTTTCCTTAATACTTGGCTCCTTTCTTTTCGTGTTTCCCAACACTCC
CGCGTCTATCAGTTAACTTTGTGTAACAGCCACCCAGAGCACATAAAATGATTGTTTGTG
AGATAAGGTCTCTCTGTGGCATCCCCTTGTCTCGGTGATTGAAAGTCGCTGGGTTAAGAA
CATGACTAAGAGGTTAACAGTAATAAAAATAGCTATTAAGCATATATTCCCTTCCAACAT
GTCACTACAAGAAAGGGAGAGAGAAGGAGAGAGAGAAGGAGGGAGGGATACTGGCACCTA
ATTACAAGGAGCGCACTTGGCTGCTTTTATCAGTAATTGGACTATATAGCCCTTCATTAT
AATTTACTTTCTCCCCCAAACTGTGATAATGCAGACAAGCAGAACTGAGTGGGCCTGTTA
GTGGCCCAGAAACTGACACCAGTTAATGGTTAATTATAATGACTAAATTAAAGGAGTGAC
GGTGAGAGGGCTCTGGATAAAGCCCAGGCACTTAATTTAACAGGATCACTATCAGAGAAA
ACTCATGAGAAATAGACGAGGTAAAGACAAAAAGAAATAATAAAAAAAAGAGAAATTAGT
AAAAAAGAAAACAACTGAGAATGTATTTTTTGGAAGCTTTTTATTGGCTTCATTGTCAGA
GCAGGGAGCTGGAGATGTGTCCAGGGGATTAAGCGACCATTAACTGTCTGTTTCAGACTG
ATtgaaaacagggtgaaaatatattttcatttaggcatccactcaccagaatacgtctca
ctttaagcaat
>NODE_275_length_568_cov_14.010564
AAAGCTCTTCAGTGAAGTCAGCCATTAAGAAATGACAGGTATTGCTATCAGGCTTCTTTA
TAGGCTATTACCTGCAATGACAGCAGCTGCTGCTGCACCACTGTACGGCCTATCACATTA
TTTGCAGCTAAAGTCAGCTACTGTGTCATTTTGCCTCATTTTCTTGACAGTGCTATCATA
AATCCATTGGGCTGCAGGGGAAACTGTCGACTACCTCGATTATCTTCATAGCCTGAATGA
ATTCTGAAATGTATGTAACAGGCAATGACTGTTATGGATCAGGAGCCAGGGCCATATTCT
CACTAACTCTCTCTCTCTCCTTCCTTGTATCTCTCTCAGGTGATGTGCTGATCGAGGGCT
TGAGGGTTCAGATATGCGCATAAAACTGAGTAAAAGAGGCGAACTTTGAAGCACACAGTG
ACAGCTCATGACTACTGACGTCAGCTCTATCTCTTAAGATATTCTAAAGATACTGAATGG
TCAGTGATAGGATCCTTTTCTATTATGATGGGCCATATTAAAGAAAAAAGATAACTGGTA
CTGTGGGCATAAAAAATACAAATGACTGCATTTTTTAAAAGGAAACCACTTTAATTTTTA
TCAATTTTATGACAGCATGTTAATTAAATGTTGTGTATCCTAGCAGACCTAAACAGTGCA
ATACAGTACCTGTAAGAACAAGATTGTGATTTGccccacaggtgaccttcga
>NODE_276_length_562_cov_4.437722
AGTTGGACATTCGCCATGAAACAGGCAGTGCACTGTAAATAGCCTGAACGTGGTCCGATC
GGCCTGAAACTTTACACGTTGCATCACAGTCCGGCCCTCATCACAACCATATGAAAATAA
TACCTCTCAGGAATAGCGCCACCTGCTGACAGAGGAAGATTTTGGGCCAAAATCACAATT
TTCAGAGCGAACTCGTCTCAGGGACTTATTCCAAATCACATGAAATTTGACAAGTTGATA
GAAGAGGGATTGGAGAGCAAAAGTTGTTAAAATCCTCCGCAATAGTCTGAGGGCGTGGCC
GTGACGGCGCCACAAAGTTGGACATTCGCCATGAAACATGAAGTGCAGTGTAAATAGCCT
GAACGTGGTCCGATCGGCGTGAAACTTTACATGGTGCATCACAGTCCGGCCCTCATCGCA
ACCATATGAAAATGATACCTGTCAGGAATAGCGCCACCGACTGGAAAGAGGAAGTATCCT
GAACATGCTCCAATCAGCCCCAAACTTTGCATGCATTTGGATCCCATACTTTCACATAGA
GCTATCAAATTCGCTACACTTGTGTAACGTGCCAAGACGCACAAAAAAGTCTCTTGCACA
TATATTCAAAACTCAACAGGAAGTCGGCCATTTTGAAAAAAAGAGCGGATTTTGGCTGAT
TTTGGGCCAGAATCACACAATTTCCAGAGCGAACTCGTCTCAGGGg
>NODE_277_length_162_cov_6.018518
TCCTGCGCAAAAGTCTGAGGGCGTGGCCGTGACAGCGCGACACAGTTGGACATTCGCCAT
GAAACAGGCAGTGCACTGTAAATAGCCTGAACGTGGTCCGATCGGCCTGAAACTTTACAC
GTTGCATCACAGTCCGGCCCTCATTACAACCATATGAAAATAATACCTCTCAGGAATAGC
GCCACCTGCTGACAGAGGAAGATTTTGGGCCAAAATCACAATTTTCAGAGCGAACTCGTC
TCAGGGACTTATTCCAAATCACATGAAATTTGACAAGTTGATAGAAGAGGGATTGGAGAG
CGAAAG
>NODE_278_length_145_cov_23.586206
TTTGCCCAAACCCTCACCCCAGGCCCAAACCCTAACCCTAACCCTAACCCTAACCCTAAT
TCCGGAGCTTACGTCCCATACAACGGGACCCCAAAAAAGTGTCCCTACAAACCTATACCA
ATCAACTCGGAGCGGTCTGAAACGCGCTCTCAAAGGCCTTCTACGGGAACTTATCTCGGC
CTCAGCACTATGACACTGGCTGCGTTATGCACGTCCCATTGTCAGTGAATGGGAGAACGT
TTTGGCCAATATCTCCGGAACCAGACGTGCTAGACACCTGGAAATGCCA
>NODE_279_length_533_cov_8.247655
ATCTCTATTGCCCCTTGCAGCTGGTCCTCCAGACGCTGCTGGAAACCCTCGGAAATCTTC
TGCAAAGGAATTATAAAAAATGCGTTTAATTACTGGCGCACAGTGGCTGAACTGTGGGCT
AATCAACAATGCTCTTCCTTGACAGATGTAGTCCCTAAGATGTTGGTTTAAGCAACTTTG
ACAGATTATCATTGGCTCTCGTTTGCTTGCTTTCAGGGCTGATTACATCATGGCAGTTAC
AGATTCTTTGCATGTACATTCACGGCTGGCTGAACGATAAGAAGGAAAGAAAGAATGAGA
AAGTAATTACCTCCAGTTGCTCTATTAATAGGTTGGCTCGTTTGTTAAGCTCGTTCATCA
TAATCATCTTTGCCATTTTAATCTGGTTCTCTGCCTTCCTGTGTGCAATCTTTACTCCAT
GAAGTCTACAAAGACAGAAGGGGGGGAAAATGTCTCTCCCAAATGCAGAAGAAAGCAGCA
TTTCAGACAGTAATTTATTCATCAGCTTGCTATATTTCTCACTGTTAAATTATTGACTGG
CGTTACTCAGAACTGGGACTGTGATTCGGACTGAGTCGAAACCAACCTGTCCTCTATCTG
TTTGGCATTGTTCTCCACGGCAGACCTCCTCTCCTCCACCTGCATCATCAGGCTCTCAAA
CAGCCACTGCTGAtcct
>NODE_280_length_435_cov_3.372414
ATACTATGAATGATTCAGGCTGCTACACTGCACTCCACTTAATCAATCACGCCTGTCCTG
AATGCTGATGAGAGAGAAAACACAGGATTGTCACCCTTTTCTGCGACTTTTAGCCAGTTT
AGATCTAATATGTAACAATAAGTTGAGTGCACTGTTTGGCCTCTGTGTGTTGGGACGAAT
TTGTTTTACTTTTTGTTTTTGTGTTACAACTATATGTGCGTGGGTGCGTAAGACTGTGCG
TATGTGTTTGTTCTTTCTCTTTTGTGAATTTTGGCTAATTTCGAGTTTGACTGCGGCTCA
CCCCCGTCTCTTCCTGTGTGTCTTGTGTAGGGCTGTTAGTGCAAGACCTTACTGACACCA
TATTAAGTTCATATGCCTATAAGTCCCACTACCTTCTGACTGAGTCAAATCGTGCTGAGT
TGAAATTACCTATGATTCCCTCTCCTTCGTCAGCTACCAAAAAGAATGTTGGGAAAGGTA
ACTGAACAGTTTTTCTCTTTCTCCTTTGTCCCACTGGTCTGTGTTTGTGTTGTGCCTGCT
CCCATTCTGACTTAGTTTCCCCCTTTTTTTTTTTTTTTT
>NODE_281_length_673_cov_6.139673
TGACATGTGTAATCATATGCTGTTAAAGGCATACAGTACGATCAGTCAACCAATAGCTGT
TAATACACAAATATTAACAATATCTCTATATAAGGAGTGTTATCATTTTTAAATGCATTA
TTAAAATGTTGTTATTTCTGCTTATAACTGCATTGTAGTGTGTTATCTTGGGTAATAAAG
CATTTATTAGGTGTTTATATACTGATTGGATCGGCTTGCCCTGCATATTTAAGTGTGCCT
ATGATAGGAAGTGATGAGTTGTTAGTGTTTTATGACATTTTTCCTTTGAGTATCCCCTGA
AACACGGGCCCCCACAGCACAGCAGCTGGTAGCTCAGCCCCTGACAAAGCTGTTAATGTT
CTGCAAAGAATGTGCAAATTGCAGAAACGAGTCCAAGTGTGGGCAGAAAACACTTCTGGT
ACTTAGAACCAGTGATGGAACAAATTTGGTCAAATTGGTAAAGTGCCCAAAGGGAGGAGG
GAGATGTTCCACGGAAAACCAATTCCAAGCTTGGGTGAGCTCAGGATTGTTTGGAAACTC
TCCAATCTGGGGGCCTGCATTGAATTGCGTGTCAGGCAGAGACTGTTAAATAAGATTAGA
ATAAGGACCAAGAGAGCAGCACAGGTACCTCACAGGATGGCTGTGTAATGTCGAATCACA
GTTACTCTTTAACAGCCATACATCAGCTGCGGCAGCGTTGGAAAAATGTAACATGAGGTG
GCATGTAAACTCACTGGACAGTTGCAGGAAACATGAGAGTTTTTTttagtgcattatgag
ctgtgtttggaacaagtcctgttttctgctttgattt
>NODE_282_length_504_cov_6.426587
GACCTTATGGTCCTATCAGCTTTAGACAGTCTATGTACCTTTTTGCAGGCAAACAAAAGC
ATTAGGCCAAATCCTCATGTTTACTCATGCTGCCATCAGCAATCCTGTCTATTGACAAAA
GATGAACATTTTCTCTCAAGTAACATAACTGGGCTTTTGTCCCCTCACTAAAAGTACACT
GACGGCAACACAATGGAACAGAAAAGAGGCATCGGGAGAGAAAGAGACATCTTAAGTGGA
GCAATGGCCCAAACAATTAAGAGCAAGGTACATGGAAAAAAAATTGAAAGCTCCTCTTTT
TCCCCCCTCACTTTGCATTGTCGATTTGAAATCCCTCTCTTTCTCTTCTTGGAGGGCTGC
CTGTAATGGAGCTAATCTGCCGTCGTTTGTCCGAGCCACAGGAGTTTTGTCAATAACAAT
CAGCGTTTGGAAAGTGTAATTAAGGCCGAGGCTTTTCATTAGGAAGAAGGGAGGGGGCCG
TCTCCAGGGACGGGCATGCCAATTAGAAACTCAGGCACGCGTCGCCGGGTAATTTCAGGG
AAAGGAGGGGAAAAAAACCCAGGACTTCTTTAGATTGGAGAGGGACCCTGCTGCTCTTTC
AGAGGAGAGGAGGAGAGGCTTAATGGCATAATAATCAGACAGGGGTCc
>NODE_283_length_324_cov_1.895062
AGTCCAACAAAGCTATACAGGTAATCCAAATATAAGGCAACTTATCTGGTCAGACAAGCA
ACCTCTTGTCTACAAAGAAAATGTCCAAAAATCCTGTGGGGAGGAAACATTGTAGAAAGT
CCTTGGGGAGAATTCAACAAGAGGGACCTTCTTTCAAAGCTGGCTAGTTATCCCACCTTA
CAATCTTGAAGGTCAATTTTACAGTTAATTATTCAACAACATTATACAAAACAAAAAAGA
AAGAATGAAAAAGAAGGAAACTTATCTGGTCAGACCAGCAACCTCTCGTCTACAAGGGAA
AACTCCAAAAATCCTCTGCGGAGGAAACATTGGAGAAATCCCTTGGGAAGATTTTGGCAA
GAGGGACCCTCTTCCAAGGCTTGCTAATGATCCGACCTTACAATCCTAAAGGTTAATTTA
ACatttaaatgttcaacaaaattatacaaaaacaaataaataaagaaa
>NODE_284_length_517_cov_3.872340
TCCTTTCAGACTTGAACTGTTTATGGGTAAATGAATGGAGATGGGAAACGGCCCTGTTAT
TTCTCATGATACAGGCATTATTACAAATTAATTGCTCTTCAAGTGGCAATAAATATCTAT
GTGCTTTAGTATCCGTGCGTGTTTCATTTGCACTGTTGTAGATTTGCCTCTGGGTCTCAC
ATGAATACAAATGCCTCTGTTGAGGGTCAGTGAGAGAAGAGCTTTCTTCACTCTATTGAC
TGGAAATCTAGTTGTCTCATCTCTCTAAGCAGATGTCTTTCCCCAAGCATCTGTTTGTAT
TAGTACTGTAATTGCTGGTGATAATAAGCCCATTGATTCAGTATCTAAGGAAATAGTCAA
TCAGGGCAGCTCATTCGTCTTACTTTTCCTGACAGTTTTCCCCTCTAGCTAAACAGACAG
TGCCAGGGCCTGGGCTTTGTTGACTGGATTGGAAAAGCAGACTGTGGTTGGTTGGGAATG
GCTGCGCTGTCGACTCTGAGTGAGTGATGGGATCGGTGCAAACACACCAGTGACCCAATG
GCCCTTACAGGAGGCCCAGGGTGATAGATGTGTTGATTTGTTTATAgaagcctaagccca
ttctctgctccttctccctcttctctctctcactcagtctatccattttctgcttctcta
t
>NODE_285_length_599_cov_8.509182
CTCCACAGTCACCTGATTTCGTCTGCCATCGTCTTTGTCATTTCGCTCCCTCGTCTGTCT
AAAACTGGCACTTTTGTTGCATTCCAAGAGGTTGATAAATCAATCCATCAAAAAATTCTT
TGCGGTGAAACTCAATCAAGAAAGGTCATGTCGGCGGGAAAAGAACAGATTAAATTAGCA
TTGAATTAGACATGGAAAGTGAGCTCTGTCAAAACCATCACTGTGCTCAGCACAATTAGA
ATATGTTAATTATGCATTTCATTAAGGGGCCTCAGCGCTCTTTGAATGTGAGATGAAATG
TCACTGGTGTAGGCAGCCGAAAAATGGAAGATTGCCAGGCACAACTTTCTTTGTGCAATG
TGTGACACCTTCATTAACATCAGGGATTGCTAGTCTGATTAGACTTTTTGTATTAGTTTA
AGCCTTTAGGCTTTCAAATGCTATGCCTTTTTTCTCCATTTTGATGTGGCAGCTCAGACC
CTTCTCCATTTCCAAGCAGATATTGTCTATGGTTCAATTCTTTGTTTAAATTCTCCGACA
TAATGCCATGACATTGGACGTAACATCTCATTGTCTTTGTGTAGATGACGGCATTTACCA
TGTCTTTGTTTCACATAATCTCGGGTCACTTTCAGCAATGTGAGACTTGAAGAGCCAAAt
tcccacagtgtgtgttcagaacgaggatattcagggtagcattcgaattaaagcacacat
gatgatgacattaactacagaca
>NODE_291_length_408_cov_3.882353
TGGGCTGGGGCCGGGGCCGGGGCCGGGGCCTGAGTCAGGGATTGGTTTACCGGGTTAGGG
TTAAGGCCAGGGCCAGGGCCAGGGCCCTCTCCACGCCCTTAAAACCATGAGGACAAGTGA
AAACACACCACCCTCCATTGAGATTTTAAAGATCAAAATGTCTCCTTAAACATTTCTCCC
TTCGTGCCCATGGTACCCGTGGCTCTGACTTAGAGGGGAAACTCTCCCTCCATGTGCCTG
GCTCCAACTTGGGGGGGGAAAGAACACTCTCCCTCTCCCCCTTCCAACTCGGGAGGAGAA
ACTCTACTTCCATTCCCCTGGTACCCAAAGGTCTAACGCGGGGGACAAATTCTGTCTCCC
TGCCTCTGGTACGCCCGCAGTTCGGAGGGGCGGGAACGCTCCCTCTACACCTCTGGTTCT
AACTTAAGGGAAGATCCTCTCTCCATTCCCCTGGGCTAGGGCTACGGTTAGGGTTAGGAG
AAGGGCCCACAAGTCCAGGCCTGGGCAGACCCTGCTCTCCGGTCGAGCCCGCCCCCCCCA
CACTTAAGCACa
>NODE_292_length_420_cov_5.864286
CTGCCTCTTACAACAGAAAAAACAAGCAAATCCCATGCACTTGGGGGGGAAAAACGACAC
GCAACAATAGCATCCACCAATAGCGCTGTCAAACAACGCCATCTCTCTCGGATGTTAAAA
GCTTTAAGAGCTGAGGCCTCTGTGACATCCATAGCCTCTGGATGTCAAAGATGGTTGAAG
ACTTGAGAGCAGGCCTCTGTTTTAAAAATACTGTGTGTGGGTGTGTGAGTGCGCACGTCT
CGGAGCAGCAAAAGTGACATTTGAGGGGCACTTTACAGAAGCCAGCGGTTGCTAGGGATC
TTCTGTATCACCTAAAGAGCCTTTGTCAGTCATTGGAAAGCTGTCACCTTTCGGGGGGCC
GATACGGTAGGGGGAGCCGGCTGACAGGTAGGAATTAATGAGAGGTGTATGACAGCAGAC
CTCGGTGCTCTTGTGTATGGGTGTGTGTGTGTGTTTGAGAGTGTGTCCACATGCGTGTGA
GTGAGGTCCTTTGTCTCAAGAGGATGAACCACCTTCTTTGTCATCCTGATGGGGGAAGAA
GAGGAAGAATAATGTTAGAGACag
>NODE_293_length_523_cov_6.554493
AAATTAGCTTTATGCTTAGATAAATTGCCTGTAATTCATTTACCCACTTTTGCCCAATCC
CAATAATTAAACGTCTGGAGCCATAAAATCATACTGCATCATGCACTGCTGAAGTAACAA
TTCATAAGATGTGGTGCTGAGTTTCTGGTTGTGTGTGTGGGGGTTGGGGCCACAGACTCC
CACCCATCTTCCCTTCACCCCACCTTTTCATTTTCAATTATGTGTTGGAATATGAATCTT
TAATAGGGTGATAATTGTGCTAGCATATTTGCTGTCACCCACCATTAGCCCAGATTAATT
AGCCCATTTAGTTTAGCTTAAGAAAGTGTCTGGCTGAGGAATGGGGGCACTGATGGAAGG
CGGATAGAGAGAGAGTAGAATCAGCACAATCTGTTCTATATCATAGTGCCATCTTTTTTC
TGCTTTCTCTCTGTCTCTTTGTGTTGTTCGCTTCTCTTCCTTTTCCCTCTTTGCTACTTC
AACTCTCTTTTTCTCATCTAACTTAGTTTGTTAGTCTGTTTCATCAGTCTGCACTCATCT
GCTGCTCCTGTTCTCAGCAATATTTTTTGTCGCTCTGTGGCTTTTCAAGTGGTCGGTGGG
GAGACTGATGGGAGATTCGTGTTGTGCAGTTGAgactttctcagaactattaattctgta
attacca
>NODE_294_length_334_cov_12.377246
AGGAGGCGTAAACACACCCAGAAGAGCAATGTCAATGAACGCACTGGATGAATAGATACA
AGTTAAAGCAAGCTCTGTAATGCGTTTTTTCAATTTAGTCATGTAGATGTTGTATTCATT
TATTTACAATTTACAATTTGGCACTCATATAACTCAAACCCATTAATGTGCTTTGCAATG
TTAATCAAATGCTAATGCAATTGCATATCCCCCTTTACTAGCCCTACCTCCTAGCAAACA
GCACCACACTGACTTAATTGTGAGGGTAAAAAACAGCACATACAGACTTCCTCTCATATT
TAATTTTATCTTTGAATAAAAGAGCTATAGGAAAGTATTAATCTGCTTAACATTTCTAAG
TACATCCTCCAAAGGATTTTGCTTTTTTAATCTTACATATGCTCAGCAGAGTTACTGGCA
AAAACTGTACATTTTCCTCATTTCATCCTTTCAACATCAAATGGTGAGCAGCAAAAAT
>NODE_295_length_145_cov_60.358620
GTATTAATCTGCTTAACATTTCTAAGTACATCCTCCAAAGGATTTTGCTTTTTTAATCTT
ACATATGCTCAGCAGAGTTACTGGCAAAAACTGTACATTTTCCTCATTTCATCCTTTCAA
CATCAAATGGTGAGCAGCAAAAATTGGATCAGACTTCAAAGACTGTGATGTGCTCCAAGT
CACGGAGTGGCTCTTCTATTTCACATATTGAATCCGAGCAGGATATCAAAGTGCTACCAA
AGAACCTCAGGTCTTTACTAAAAAAGGGGTCTAACATCTGTAGAAAGAG
>NODE_299_length_389_cov_8.915167
AAAAAAGAACAAAGGATTTATATAGTCTTTTTGATCAAAGTCTCGCTATATGGAAGTAGT
ATATTTTGTGTTTTTCGCACACACACAAACAGACATAAGCACGCGCAAACACACACATGC
AGTGACAGCCACGGCCAATCGATTTGCCACGCTCTCTCTCTCTCCACAATGCTGACGATG
CTCGAGTGGACGGGCTCCTGGTTGCTTGGTTCACAGAAAAGGGTCCCTCAAATGAATGTA
TTTTTACCTCTTGCAGGACAATGTCGGATAGGGAAGTAAATAATTAAAGGAAAGGGACCC
TTTTTGACTGCATCAACCCTGCCACTGCTGGTAAGCTCTACTATCCATTGTGACTCCATT
TTTGCCCGTCCTGCTAAGGATGACCTTTTTTATTTTTTATTTTCTTTTTTTTTTAAATTT
TTGTTTTGTTTTACACACATGTGCCCTCCCTGCATGGAAACCCTTCACATTAAAGGCACC
GAGTGTTTGCATAtttttttcctcatttgatttaagtgctgacctggtatgag
>NODE_300_length_551_cov_7.548094
CAGCTCAGTTTGATTTAAATTAAACTTCCTCCATTCTTTCATATAAAATGTTATTGAAGT
TGCCTTTTGTTAAAAAACAAATGAGTTGTCACCATTGCTTGGCTGGTGTTCCACAGTTTT
ACAAATGTTTTTTTTCTTTTTTACAAAGACTTTACTTACCCACAGGAACACACTTCAGTT
AAAAACTGTTTATTTTCACTTATGCCACTGTCCTTTTCACAAGCAAAAATGTTTTCTTTT
TTCCTAATGAATTGAATTTTGTGCATTTTGGCAACAATGCTCGTGGTGTACATGTGCATT
CTCGCCCACTATAATCTGCACTGATTTGGTATATTTTTAACGATGTAACTAAGCAACAAA
CGTAATTGTCCCTTTCAAAAGCTTTTGTTAGGCCCTCTAACACAGTCTAATACATAATTA
GGCATAATGTCTACAGCTCATTATAGTACACATGTGTGTAGTTAAATGGACCAGGAGAGT
AGCTCACTGAATTGTGTGGATTCATTGGAAATGGAATTTATTTGTTTCCTGGGTTCATAT
TACATTACAATTATCTAAGTAATTCACTGGGCATCATCAGTTTTCCTTTTGTTGTTATGT
ATTCCAGATACTTTTTTTTATCACTGATTGACTGCTGTATATTTTTccttattcgagccc
gatgttcggttgagttacctaaaaacaaaacacag
>NODE_301_length_723_cov_12.975103
GATGTATTTTGTGTTTCATAGCAACTCATCCCAAGTCAAATAACGTGGTTCCTTTTGGAT
TGCACTCAATGAGCCTGCATTGTCTCTGCGTTTGCAAACAGCATGCCGGTTATCTTAAGA
GATTTTGCTTCTGTGAGCAGCAATTTGGGATGTTTTGCTGACAGAAGCTGCTGAACTTGC
CTTCAAGTGGCCATAGGAGCTGCATCACACTCAACCTCTGCACCATAGTAGTCTGCAGGG
ACACGGATCAGCACTAAGACAGGTTCATGTCTGTTTCTTCTCGACCTGCCATGACATAGC
CTGGCTGCACCCGCCACCCCACCACCTCCTTCGCTAGTCCACCCCACCTTAGAAGATAAA
TACCTGGAGGTGAAAGCTTGCCGCACATTCCTTTTCCCAAACATATTCTCTTGATGTCAA
AGTCGGCTCCAAGGCCTCAGGGCCCACAAGTAAAGTGGTAATTCTAAGGCACCCTGCTTG
GGCTTGCTGAAATATGCATTAAACCTTCGTGGATACACTTAGATGAGAGGGGGAAAGTCT
GTCCTGAGACAAAAATGGAATATCATATATATTAACTTGCAAAAGTTTTCACTCAAGTGT
TCATCTGACAACATGATTCTTCTCCTCTGTTTGTCCATCACTTGTACTGAACAGATTCTT
CATAGAGTGGCTGGTCTGAGGAAATAAGTGGATTTTTCAGAAGCAATTAGACAGAGTGAA
GTCAAAGCACTCAATACCTGCCTAAAATTAAAACACCACAAAGCAGTTATGGTTTCAATA
GCTATCGGAGTTAGCGTACAACAAGACTGTGCTTTATGCAATAGCTTCTTTAAAAAAATC
ATAAATCatctgtggtggaacatgccc
>NODE_302_length_577_cov_4.708839
AAAAACAACCACCAACTATCAGCCAAAACTATCAATAATGTCCGCTTACCCTTTTTCTTT
TATTCGCTCGCCTTCTCGACTGTCTTGAATTCGTATGTAGATATTTTAGTAAAAATTGGT
GATAGCTCATGTTAACCATTGTTCAGTCTTGACGGCTGAATGTGATTTTACGGAAACTCC
CGGCGGTGTTTATATTGGGGTAGAGGCCAACCAAACTATGCATGGGAAGGTAGGTTCATC
ACAACCTAATCGTAGCGAGATTGACTGTCGTTCCAAGGGACCAATCAGAAGAGCGGAGCT
AAGATCTTTTCCTTGGCGACATCCAATAGAGACTCCGGAAATTACTACTGGGGCGGGGCT
ATAGCGCCGTTTCTGCTGGTTGTTCGCTCCAGCCTGTATAGTTTGTACGAGCAGCAATTG
TGATGCAGTCATAAGACGGCCAGGACGAATTTGGGGCGTATGGGAGTCACATGAAAGGAA
TGATGCAATGCTTGGCAACCAATTTCTAGCTGGGGATAACACCAGCAGAATCAGAACATG
TTTTATTAAACAGTGTTGGCTCTAACAAAAATCTAAAAATATACATATATGCATGGATAT
CTAATGTCGAAGAATTGTTTGTTTCCGGCACACAAAAGCTGAATCGATTTTCTTACGACT
TGTTTTTATCATGGTTTAAAAAAAATTTTTTTTTTTTTTTTAAATCCAGCCAATCCATTT
A
>NODE_303_length_442_cov_3.945701
TATTCATTGCACCCCTGCTGCTATTGATATCATTACGCAGGGTGCTCATGCTGTGAGGAA
GGGGGCTGGGACTGGCAATGGGGAGGTCATGGAGCCGCAGGCCCTAACGAGAAGTGACAC
TGGCTCCAGGTCGGCCAAGCATCCACCGGATTTCAATGGGAGCCGCACTTTCCCAGTCAG
CGCATTAGATCAAAGATCATTACCTGCTAATCAAAACACATGAACATAAGGGCTTCCCTT
CTTCCACTCTTCTTTTGCTTCTCTTTAGCTGAGCTGAGGCTTAGGAGGAGATGCACCGGG
AGATGAAGGAGGAGACAGCACCAGCTACTGAACTGGATAGACCTCCATTGCCCCATGAAC
ATTGGAAGACACCAACTCCTTTACTTTCTGGACTCATTCCAGAAATCTTCCAGCAGCCTT
CACCAGCTATTAACCAACTTTACAAGAAATATGCTATAATATATGctaaatcagaacaag
ttacaaattcactgcggtgcactgcctcccgatttattaagctacacagtaaaagctgca
aaattgtttgtcagttctgctccagtcagttgaatttctgtcattt
>NODE_304_length_332_cov_11.373494
GGTGATTAATGACCAATTTCGAGATTCTATCAAAGCAACTGTGCTGTTCTGCAAATCCAC
CCTAATTACTACACATTGTTCCAAGTGCAGGAGAAAGAGAATTTCACATGAATGCTGAAA
CGAGAAGATAGAAAGACTTTTTGCAATTAGAATACATACTGTAAAATACATAAACAAGGC
TCAATAATGTCTACCTGGGTAACAACTTAATATTTTTGTTCTGATTAGTTTCCTTTTTTG
AAACCACAAACTCTGTAAATAACCAACTGGCTTTCCACATATACTTGATCAATTTTAATT
GCCACAGCCCTCACCCTTCCAAAAGGAAGAGAAAGTTGAAAGTAAAAGAAAGAAAAAAGT
AAGAATGAAATGTATTCCAGCATACTATGATATGGTAAATGTTAGCGCCTGCTGCATCGC
ACTCCATATCACTTCGCTCCATATGAAAAATAGTTTGCTATTTTGGAACCCCCTGG
>NODE_305_length_541_cov_5.646950
CACTACACTGGCAATACATAACACCACCGAGACAAAGAATCTTCATTGTTTCAGGGTTCC
TATAAATATCTAGAGGTTATGCTAATAGATATGGGACATAGCAGAATGATTAATGTGTGT
GTTGTGTGAGGGAGAGGAACTGTGTGAAGGCACGTCACATCACACTGTCAAGACAGGCCC
TTCCTTCCCCCCCCTATGCACTTGGAGAGGCTGGCAGTTACCCAGTCCTCCATGAGCACA
CGCCGTGGACTGGTTCTGAACTGGTTCCCTCACTTGGGGCTAGCCTGGGACCAAACCCGC
GTCACCTCTAATTAGGGGAGGCGCCCAGGCACAGGCATAACGAGCTGATGAATAATTAGA
ATTGGAGGAAATTGTGCAGCCAGGGTGGCAAATCTGGAGGGACAAGTGCTGAAAACAAGG
CAAGCAGCATTAAGTCCACAGTCAGTCAAATCTGTGAACTTGGCCAGAGGCGTTAACACT
AGGCCTGTGTGAAGAGGAATAAAGCTCCAGCACTGGTGGCCAGCCAAGGCCATAGTCAGA
CCCCCAGGGTCGATTAAAGGAACAAATAAGATGTGGGTGATAAATGAATCCATAAATTGC
CAGCGATGaatattaattccttacagctctggcgctgtgagaatgctaaaccacgtgcaa
aagcatgcagagtgttgataccgtg
>NODE_312_length_841_cov_11.834721
AAGGAGGGGAGGGGCAGAGTTGTCGGAGATCATGGGGTACGAAGATGACAAACGCGTAGA
CAGCGTTGCACTCAGCACGCCGTCACCAGGGCCAACCAGAGGGGGGGCAACCTGCGAAAG
CCAGCTGGGGGCATCTTGGCACACGCTCGGCGAGGCACATTAAGTCGGCCTCACCCTGCA
TGGAACCTTTTGTTCAGCAGAATCCTGCCTGACCTGCATCCCCCCTCTTACTCACGACGC
CTCCCACCGCACTCAGCTCATCAGCAAACACCTAATGAGCCTGCGTCAAGAAAACAGACC
CCCAGCTCAACCTGCCCGCTCCCCGCCCCCACCCGGCTCTCGGGGGGCGCGGAGACGGCA
CTTTACAAGGACTGATGATGCTGCAAAGACCACAATAATGATAATTAACTTGCTGAATTT
AGAAGATTATGCTGTTAATTAGTTGCAAAATAAAGATAAGTAATATAGTAGCAGATGGTT
GAATAACACCCATGAGATGGAGGGTTATTACACTGATGAGGTTTCCATGGCAGAGATGAA
ATATGAATCTGACTGGCTTTTCCCTCTTTCTATGGGCCATTCCAAGAGAATAATATCTTG
TTTCTGCCAGAAGAGCTTCTGGAAGGGTATTACACGATAAACTAATTTGGTAGATAGATT
GGCCTGGCAAAGGTAGTTGTTAGAATAATGTGGTCCTCTGTTTTCTCATGTAAATGTATT
CCCTCTCACTTTGTTATTGCTTTGAAAGGCTCATTCACTTTCACCTTGTTTGCTCAGTGT
TTGATGCTAGAGGAATTGACCTGTGAATCACAGACACCAGTCTGTAGAGGAATAGTTTCT
GTGAATGGGATGTGTTTGTGTTCGATTGGTGGAAGTGTTCAAAAAGCTTTTTTTGATCGT
TTACTTCCCATTACCTGCTGTGGctgtacctttccagattacaacaaaataaacacaaag
agtgtgttgcatgtttgcatcaaca
>NODE_313_length_675_cov_8.522963
AAATGCATGTATTATTACAAAGATGGAAAAATCACATTAATCTCAATACAGTTAATAAGA
ATATTTGTCTCTGAGGTATTTGACACCTTAACTCCCGCCTAAGGAGACCGTATTCTTAAT
GCTTTTCTTTATTTTTTTGATTGCTCGTTATTTCCTGCAGTTTTTCCAAACTTAAGCGCA
GTAAGATTTCTTTCTTGTTTACACAGAAATCTTCCATCCCAGGTCTCTGTTGGAGTATTA
GGGGTACCAGCTTTCAGCATTCTGGTGGGCCCAGCGGCCCCACAGCGACAAGCCCCTATG
CTCTTTATTTGGCACGTAGCCTGGAGGTGTCAGAAATATCGACACGCTTTCACGTGACGG
AGACTTTGCCAGCCGTTTTCCCCCCTTTCTTAAGCCCGGCATTCTGTCTGCCCAGCCAGG
TATTGTAGGGCCCCGTGAAGGCGCTGTGAATAGTGTCAAACTTGATAGTTCTCATTTCGC
TTCCTGTACGTGGCAGAAGAAAAAGTGCCCACCGTGTGGGTTTTCCTTTTGTGATGGCCC
TCTCTAGTCTTCCTGGGAACACACCACATTCCAGCCACAATCATTCCCTTTGTGAATCCA
GGGATTGTGGGTGAGCCTGTTATGCCGATAACCCTCCTAGCTTTCAGTGTAATAATGCAT
GCGAGTATCATAGAAGTCTAGACTCGTATTTTTTGCAAACAATGCCAAATAATGAGCAGA
GTGTTTTCAGTGATTTGGCAGAGCCTTTGTTTTGACACATCCTCCCTCATTCATGAAGGA
CCTTTTGTGCTCATCCacgcctaagatgtgatttaaggt
>NODE_314_length_327_cov_1.859327
TTTCCTTCCATATGCCATGGATTCTGTCTTACTCAGTTTACATTCCAATTCAGCCCCAGC
CTGTTTATTTATCGAGTCCTGAGAAAAGTTGTCCCTGAGGTCACTCGTAAAGGTTGCCGC
TGTCTACTCGTCCATTATCACCCTGTCTTATCTGCTCACCTTCCATATGGAACAAAGACA
GACAACACACAGCCACACAAAAAATGCACACATACTGTTCTGCTGACTCTGATCATTGTC
TCCCGTTCTGGTACAGCCTGCGTTGGAGGGCGTTGAGGTGAGATGTGACCTGGTGTTGCG
CCCTCTGTTGGTGACTCTGTCAGTGATTAAAACTTAGCTTGAACCAATGTCGTGGTGGTG
AACTGAACCAATGTCGTGGTAGTGGTGGAATTGCCCTGTATTCCtgtctccatgtgtctg
tggtcatcttcagaaatgttactgtcatctcagctttgcattttgactgtt
>NODE_321_length_773_cov_7.532989
ATTGAATGTTTTTAAAATGATTAAAAAGAGAGCAGTAATTTATTTTGATGACAAAAAAAT
GATAACTTGCAGTGATTTGTGCTGCAGTTAATCTTCATCGAAACACAACTTCAGCCTCCC
TGCCCATCTAACCCTACAGAGGGAAATAAGAAAAAAAGGAACTAAGCCATTGTCATTGAA
AATGGTATGAAGAAAGCAGCCAGCCCCTTACCCTTAACTCTGTTGTGGACAGATTTCCCC
TGACAAAAATTAAACTAGCTCCTACTTGGCACTTTATTATCTCTTCAACTGAATGATTTA
TTGTTTGTGGAGCGAAAGAACCAAAGAGAGGGGGAAGATTACATTTCCAGCCAAAGCTCA
GGCCTGATCTCGTTTTTTACTCCCTCTGTCCAGGAAAAAAGCTCCCGACAAACAATAATG
TCAGCTGTAATTGATCGGAGGTCGCTGGCTGGGCCTGCAGTAAAAGCGCACTATTTAAGC
GACAATCGGCCCCGCGCTCTTCAGACGCTGGCTAATGAAGCTGTCTGTCTGGGCTATTTA
CCTTCTCTTAAATGGAAGGGGAGAGATGTACTGTAAGAGACAGGGCTGGAGAGGATCTGC
CTCTCGCTCCTGTGAAATAGGACCTGCACATGCCTCAGGAATGTATAATTGGTTGGCGCA
GCCAAAGCTGGGGATCCGGTGCTAATTAAATGACTTGTTTAAAGCCTATCTGTCTTTGTT
TGGGAGGCTCTGGGCTTCAGAACAATGCATTGTAAATGCTGTTGTCAAACAAACATTCCT
GGTTATCCTTTGATTTGAATTGAACAAGACAAAGGGCtgatttgctcattgctaagcctt
tggttttcatggtgttgagatattttttcctcttctgatctgtcaaactgaacaggacca
ttccagtccagcagcta
>NODE_322_length_465_cov_4.488172
TCTAAACACACATGCAGCTAGAACACTGAAACGCCTCGCACAAGAGAGAGAGAGAAAAAA
ATGAATGGGCTGATGGAAAGATAAAAAAGTAGCTACTACAGGAAAAACTATGCGAAAATA
ATGTGCAAATTGACTCGCTTCTATTCAAAACGTGTATTCCCGAGTTGCAGTCATTGGTTG
TCCATTTGTCACCCATTTAAAGCTCCCTCTGCCTCCCTCCCTCCCTTCCCGTCTCTGCTA
AGCATCTCCAGTCTACATATCTTCTTTAGCTTTAACGAGCCTCGTTAAGATCGCAATAAT
ATTCCACCCTCTAATTGCTCATTCCATTCAGCAGATAGGCGAGCATTGGCTTGTGCCTGA
TGCGCGCGGTGCGGTGGGAGGGTTGCTGTGGAGATCGGAGACTCTGATAACCCCCCGTGC
GTGCTGCACAAGTGGTGAAAGCCTCGCGCTACGTACTGGCTAATGATTGGCACGCTTGAC
AGTGATTGGCAGGGCTGCCATGACAACGCTACAACGACACCAAGAAGACCAATAGAAAAG
GGAAACAAAATGTTTCAATGCTACACTCAACGGCGGATTTAGGGGGGAGATATTATGAGG
CTGgagatg
>NODE_323_length_847_cov_7.136954
GGGCCCTGGCGTCACTTTTCACCTGCACCTCCAAAATTCAACGCACATATGCGGCGTGCC
TAGATACACCTCACAACCACATATAAGCATGCCAAAAATACAAGTGACTGTCCGCCATCT
TGATTAAAAAAACGCGTTTTTTTTTCACAACTTTTGGCGGGTCAAAATAGCCTGAACATG
GGCCGATTGGCCTCAAACTTTACACGTTGCATCGCAGTCCGGTCCTCATCGCAACCACAT
GATAATAATACCTCTCAGGAATAGCGCCACCTGCTGGAAACAGGAAGTAGCATGTTTTTG
CTCCGATCGGCCTCAAACTTTACATGTTGCATCACAGTCTGGTCCTCATCACAGCCATAT
GATAATAATACCTCTCAGGAATAGTGCCACCTGCTGGAAACAGGAAGTAGCATGTACTTG
CTCCGATCGGCCTGAAACTTTACAAGATGCATCACGGTCCGGCCCTGATCAAAGCCACAT
GACGATAATGACTCTCAATAGTAGCGCCACCTGCTGGAAACGGGAAATGTGAGCTTACAA
GCTCCCGTTGGCCCGAAAATTGGCACGTTTCATCAGACTCCCGCCCCGATGACGTACGTA
CGATGACGAACGGTCTCGGTCGGGGTCCAGCATAGGATGACTGACAGTCTCGGTCGCGGT
CCAGCGAGAAGCGAGGACCCGACAAACGCTGCTTGCAGCTTTAATTATTATTATACTTTC
TTCTACGGACAAAATAAACGCATTTTTGGCGGCTTGAACGTACTCGAAAACGCATGAAAT
TTGGCACACACATCAGACCCGGCGAAAAATTTGATATTTTGCTGGAGATACACACATCAG
TGGAAAAATGGCTCAACAGCGCCACCTCAAACGTTGAAAATTGGTTTGCGGCATTACATT
TCCACCTCGTTTCTCCTAGACCTACGAAAGTCGGTACACACGTGTAACACACCGGGACGG
ACAAAAAAGTCGATCGGACGCATACCCTAAA
>NODE_324_length_442_cov_4.891403
CATGAATGTTGCTATCTGTGGGTGTACGTTCTTGGTGGCCTTGCCTGTGTGCTGCATTTC
TGCCTGTTTACCCGTTAGAGGGGTTAGTTCCCTGATCCGTGAGAACTCTGTAAGTGTCTG
CCTGGTTGATTAACTCCACATCGCAGCACAACGTCTTACCCCTCACTGCATAAATGGGCT
TTAATTGAGGGAGCTGGCTCCTTAGCAGGGAACCTCTTTCACTCTGTGTCGATTAAAACG
TCATTTTACAGCCAAAAAAGAAACACGTTCCCAATCACTGCCCTTGAATTATTGTTCTGT
AGCTCGAGGCTTGTATTTTAAAGTCACTGAATAATTGCAATCAGATTATTCTAATCAAGT
GCTGGAACAGTAATTACAGGTTGCAGTCATTTAAGCTGCCCTGGAAGTCCCATACACACT
GCTGGTGCGCATATTAAAAGTTTATGTCGCAGGAGATAAATTTAATGAAGAGGATTGTAA
TCTTTCAGCTACTTTTAGATAGGTTTCACTCGTGTTTGAGGACCTCAGTCTCAGCATTCG
GAATAGCTACGCCAGAGCCATTTATGGTAGATATTTTTCATACCCt
>NODE_332_length_483_cov_3.213250
CCACAGTAGCCATCCTGACATCTACACTCCTACTAATGCTTACACTTCTAGAAGTTGCCG
TCGCTATAATTCAAGCTTACGTATTTGTTCTCCTCTTAAGCCTCTACCTACAAGAAAACG
TTTAATGGCCCATCAAGCACACGCATACCACATAGTAGACCCAAGCCCTTGACCACTTAC
AGGCGCAGTCGCCGCCCTACTAATAACATCAGGTCTAGCAATCTGAATGCACTTCCACAC
AACAACCCTAATAACTCTAGGCTTAGTACTTCTTCTCCTCACAATATACCAATGATGACG
AGACATTGTCCGAGAAGGCACATATCAAGGCCATCATACACCCCCTGTACAAAAAGGCCT
CCGCTACGGAATAATTCTTTTTATTACCTCTGAAGTGTTCTTCTTTTTAGGATTCTTCTG
AGCCTTCTACCACTCAAGTCTTGCCCCAACCCCTGAGTTAGGCGGCTGCTGACCCCCCAC
AGGTATCACCACCCTAGACCCCTTCGAAGTACCCCTACTTAACACAGCAGTTCTACTTGC
CTCTGGAGTCACAGTAACCTGAGCTCACCACAGCATTATAGAAGGTCATCGAAAACAGGC
CATTCAATCCCTCACCTTAACCATCTt
>NODE_333_length_785_cov_3.719745
GACAAAGGCTGAATGCATGAAAGACTATTTTATCATGAGCTCAACACCACAAAAGGAAAC
CTGAAGACATGTGTGAGGCAAGGCAACATTAAGTTCAGGCTTCTACTTAAGTTTGGCAGC
TATAAAGCTAAATAAATAGAATGAAGTAAGCAAGTAAGTCCACACAAATATGTAACCCTA
TTTTAATTCCTTACATTCCTTCCTAATATGCAAATCCCTCTTCTACACACACACACACAC
ACACCAACAAACACACACTTAAGACATTAAGTCCTCAACCTGGACCAGGCTTGTGAGGCA
TATTGGCATGTACACGAGATTGATGAAAATTACTTCCAGAGCATTTATTTCTTCTAATAC
CACTGAAAGAAGAGTGTGCACTCAGGAGATATTTGATCTGAATTAGGGAAACTGATGAAG
CAATTGATTAATTGGAATTTAAGCCATCAGTCACTGGAGCCATCAGCAGCATCATTTACA
TTCCAAACAATCAGCTGATGGCCCAATAGGACACTGAGTATTAATACGCAAGAGTCAATG
TGATACTGCCACGTCGCCACCAACCCTTATTGACAAGCACAATGACACTTTTAATCCCCG
CTTGATCAAATTGCATATATTTTGGGATTTCCACACCGATTCAATATATCTTATGAATTT
TTAATCCTGTAGGAGGCACAGGGGTTTAAGCTACACAGATTTATCTGTTTCCTTCTATGT
GGCCAAACAGGCTGAAGACAGAAAGACCAAAGCTGTTTTTACTATCCTCTATCTTTTGTG
CATTTGTGGTCAGATATAGTGCATCATTAGTTGCTTTTAATTATACATTCTTTGCcatgc
agttttaccagccatgccaagtcatcaaatctcccattatgttcagagggactgatgcta
aacttgtgatatcacacgcctgtttattg
>NODE_342_length_416_cov_10.795673
GAGAGAGCGGAGAGAGAGAAAGAAAAGAGAAATGAGAGGGGACATGAGCGAGGGAGGCCA
AAAGAAAGGAAGAAAGAAAGAAAGTGAGAAAGTATGCGAGGGAAAATGTACAGCACCACC
TCTCCTTCAAAACCAGGACTGATACTGTGTCTATTGATCTTTATAACAATAGCAGCAAGC
TGTAAAATGTTTGATGGTTTTGTACAGATCTTAGTCCCCCTCATTCATAATTACTGCTAC
ACATGTAGAACCAAGGGCAACTTCAGAAGGGGCGCTGTTTGAAAAGCTGCTGCCAGACTG
TAGGGATGATGGGAAATCTCAGCGGGGCCTCACGGTAGCTTCAAGCCCTAAGGCTATCAT
TCCTCCTGCCGAACACCTGCAGCAACTTAAGTTTTACAAAGATCAAATTATGGAGCTGAT
TTTAAATAAGAAATGAGACCAACCTCGTCCCTTTACTCACAAAGTTACTCTGCTTTATTT
TGATTTCTGACTTTGATGCTGTGGCTTTCTGAGAAAAGTCAGCAGTGCTCATTTTACAGA
AAtccaacatcttgtatctt
>NODE_343_length_615_cov_8.944715
TTTAATAAAATGTTTGACTTGTGTATAATGTCCCTCATATCATCTAGCTTGTTGGTGGTA
CACGACAAAATGATCTAAAAATGTTAACAATGTTGACTCAGGTGGGATTTTCCTATAAAG
ACAATTAAACACAACTGAAAAAGCCTTTTAGTGAATACTTATATTTGCTTGACAGGGCAA
GACTATGAAATGTTCCCAATTAATATTACATGGGATTTTTTTTCCGCCTTTCTTTTTTCT
AAATATATTTCAGAATTTACCTTGATTGTAATGTACCTCATTGGCTGTGGTTTTGTTTGT
TGGCCTAACTATAAAGGATCTGCTTATACCCTTGTGGGTTGGGAAGAATTAGGATTTATG
AATTTATTTCCTCTGTTGTATTGTTTAAACAGCTTTGGTTTAGTTTTGATCCCTTCCTCT
TGCCTTTGAGGCTGTTCCACGGTGTCAGCTGTTGACTGATAGTAAGAGAACTGCCTCACA
GTGTGAATGAAAGAAAACTAGCGGTTGGTAAACACTGATAAGGGATAAATAGAAAGCGGT
CAGGCAGAGATAGTTCTGTGGGAGCCCAGATTGTGTGCGGTCTGTTAAAATGAGATTCTG
AGCCTGTCCTTTTTATTCTTCCTCCCCTCCCCTCCCCTCCCCTCCCCTGTGCGGCGTTTG
TCTGGAAAATCTCCAGTGACCCGGCTCGGCAGTCCCAGGCTGCAGTATTCTCTTTTTGTA
TTTGTTTTGTTTTCTAACAAGGGTCAAGTTGGCCAATAg
>NODE_344_length_644_cov_6.708075
CTTAAAACAAAAAGCCCTTTCTCTAATTTTTTTCTGTTCTGCTTCTGAGCTAAAGCAGGT
TCCTATGCCTATTTCTGACTCAGTCTGAATCTTTCTGCTAAAACCCAACTAGTTTGAAGG
TACTGATGAGAAGCAAGTGAATTGGATTGGATGGAAAGCACGATAGTGCAGCTGATTGTT
CAAAGACTATTGGCATGGCTGTAGTTGGAAGTATGGAAGGATTCTGCAGAGAAAAGAGTG
AAAGTGAGGTCAGACTTTGGAGTCAGCTCCCTCCGATCAGTGCCTTTAAACCCAATCATC
CCCTTTTCCCTCTTTCTTTTAACTATAATGCCTAAATCCAATTTCGAAGTGACATTTTCT
ATGGTTACTGGTGCCTTTTCTTTATTTTTTTCTCTCTTTTCTCTCTCCTCTGGCTGTGTT
GTGTTTTATTTCCTCTGGGCTTTCTCCTGTCACGCTGTCTGATTCTTTGCAGATGGATGT
AGTGAGTGCGTTCCAGAGTGGAACTTCCTTTCAGGGGGCTCTAAGGCGGCAGGCCTCCAA
CTCCAGCCAACAACAGCACGATGTAACCAATGTTTCTAGCCCTACACATGTAGCCTTTTC
TACTACTACCACTACTGCCACTGCCGCCAACACCGCTTCTGCCACTGTGGGGTGTGAGTG
CGTGTTCTCCTCTAGTGCATGAGACTTTTTTTTATTTCTTCTTCTCTTCTAACATCTTCC
TCCTCCACTCTTCTTCTCACCTAACGTTGACACTTTGACTCTCTCATGCTTCTCCTAATG
TTCCCCCt
>NODE_345_length_500_cov_14.828000
CACTGTCTCTGATCATCATTTGATAGTGTGCTGACACGCAAACTCTATTAAGCTGTCTTC
AAATATGCAAAAATGATATGATTTTACAATGATTACATATTCACTTCCCCAGCTGGCTGG
CTCCAAGCGTCTCCATTTGTCATCGACTATTGTGTCCAATTATATGATTAGCTTTGAACA
CTCCAGCACTTCGAGAGCTCTCGTGTGTTCTGCCGCGCAGAGTGATTCACAAACAAAGTC
ATTACAACATGTATTCACACATATCAAATAACAAAACAGATGGCCACTGCGCCTGCCGCC
TGATTTGTTTTCCACACGAGTGGTGGAAAAAAAAGTATTTTGTGTGAGCTGTGTTTAATG
CTGACTGTTTTTATTCCCAAAGAAGAGCAGCTGGCTGTCGCGCTGTTAGATCAGCTCCTA
TGAAAGACAATCTTGTTTTCATTAATTTCTCTACAACAAAGGCACTTGTTGGGAAGATTT
AGAATTACAGCGGGTAAAGCTTCCGGATAATTCATCACAGGGACTTGACAGGAAACTTAA
TTGTTTTAAATGCCAGTTGCTGTGAGCAGTGCGGCTGGTTTTTCTTTGATGTCTAACAGT
TGGGACAGATAGACGACCCTCTGATGTTTCATTTGACCTTTGAc
>NODE_346_length_314_cov_6.136943
CCATATGTCCCAAATTAATAAAGCCAGGCGGTATACTGAGGCCTCTTCACTCTGTCACCG
CTCGTCACAGTAGGATTGGCCTCAAACTTATTCTCTCCCTCCCTCTGTCTCTACCTCTCT
CCCCCTCTATCTGCTCTCCCTCTCTCTCTCTCTCTCTCCCTCTCTGTTCTTTCTGTTTTC
ACGCAAGTGTCCCAGTTAAGAAATTGCTTACATCCCACTCAGTCTGGGGCTGGATTGAAA
TTTCCCATAGGGTATGTACCAATATGCAGAGAGCACACTTCGACAGATGCCATCAGAGAA
CAAGCATATGAATTACCAGGCAGCCTGCCATCTTTGAGTTCAGACAGAATGGCATTAATA
CCTGATTACGATCCAAACAACAACACAACAACAACATGAAAGCCAAAGCAACTGGGAGCA
GGTAAAGGTTTCATCATTTATATATTAATGGATTTACt
>NODE_347_length_538_cov_2.420074
ACACATCTAGTATGTGGCCCTCGGCTCTCACAGAGGGTGTGTATGTGTATAAATATATAT
TTATACATATATAAATCTATACACAAACAGTTCGGGCCTGCACGCTGAGCTGCTGCGTAC
AGGCACTCTGTAAAAGAGAAAGACAAAAAATAAGAGATAGGAAATCTGAGTCACAAAACA
CCAGAGAGGATAAATATGATTTTAGAAAGAACACACATAAGCATATTATTTCAGACCGCA
ATCACTTTCACATTGTAAGCAACCTTAGACACAAAGACATTCTATTGTTGCAAACGGCAA
AATCAAAAGATGCATAAAAGCATGGTTTGTCCTTCTTATTATCCTTACAGTGAATGATCA
ATTCTCACAAGTGCCTTCAGACCAGTGGTATTGCACTATAAATCACATTTCTGGTCCGGT
ATCAGGTTCCGCAGTCCTATTACCAATGCTGAGGACAGTCATTTATTCAACATAGAGTAA
GTTTAGAGTCTCAAAGTTCACGGTCCCATTTTGCTGATGGTCTTGTTTTACTGTTTGTCC
CTTACTCAGCTAGATACCCTTCCTCTTTATGTAGCACATCCAACATTTTTCATACTGTCA
CTGCACAtactttgagcagcttttgagactcatcggcattcaaaacagcgcctgcgcaca
atactgccagacaatttccaca
>NODE_350_length_467_cov_4.785867
AAGTTTGGTTTTGTGGCAAAGAAATTTTTTTGTTCAAAAAAAAAAAAGAGGAAAACCTTG
GGAGTTGATCATTTGGGGGTTGTGGGGGGAGAAATATCTAGCATTAGTGAGGAATGGTGG
GTTAAATCACTTACTGAAGATTTTTAATGACATTTCAGTGTTCCTCATATAATTACTCTT
CATCCAAGATGGGCCGTAATGCTGTTGGACAGTCGCGGTTCAGGCTCGCTAGCTCGCTTC
ATTAGCGTGTCATTCCTATTTCACATCAGAGGCTTTAATTGTAATGCTGAATATGCACAG
CTCTCCACAGAAGCCTAATCAAAGTGGATCCACTTGTATTATTAATATCAGAAATCAGCC
CGCTTGCTATTTTTTTATAAATAAAAGAATACAGACGCATAAATCAGCTGTCATTTATTA
GCATGGCCCTGGCATATCCGCCAGACATGCAAGTAGAGCAACCCCACCCCATCTCCGTTC
CTCCCTGCATCACTCATCAAGATTTAAAAAGAAGAAAAGACGGAGAGGAGAAAAGAAAAA
AAAGAAAGAAAAGAAGCTGCATTAAATATACAtactaattccactgtgaagtaatcagat
tacaattaaag
>NODE_353_length_447_cov_14.322147
GCAGCAACCACAGTAGGAATCACACAAACATAAATCATAGAGGAGGAAAAAATTCTTCAC
ATCCACCTTGTGCAACAATGCCACTAGTTTTGCATTTTCTTCTGGAAATTTTCTGCCTTA
GCTCAATTCCCTGCTACATTAATCTCATTATCCTTTGAACCTTTTCACTGTTAATGCCAA
ATGCAATTTGTATTCTGAGGCCAGGCAAAAAGCTCTAAACTGATTATCCCAATTTGAACC
GTGGCAGTCCTAGATATTGTTGAGTCTGAAAGGGCCATCTAGCTGGTGAATGGGCTTCTC
ATATGCCTTCTGAGTTTCATGACACAATGTTGCGTCTGCTTTGCAAGGGATAAATTAAGC
GTGTGAAAGTCTAAGCAAAGCCCTCATTTTCCAGTTAATCAAATCTTCCCCTAATCAAAT
TAGCGCACATAATTCCTCTGGATGCGTGGTACAAAAACAGCATTATCCCCCTCTCCGGAG
CTGAAAGGCAGGGAATCAGCGTGGTGCCTCTCTCTCCTCTGCATGAGCAGCCCTCAATGG
AAGAGGAGGGCCGGGGTGAGATGGGGGTGGAGGAGACCAGGGGCAAAGGGG
>NODE_355_length_989_cov_3.221436
AAGTAGGGGGTGGGTTTTTCGGAGATTGGCCATTGGGGTTCTTGTAGTTGAATAACAACG
GTGGTTTTTCAAGTCACTGGTCCTGGTTAGAGTCCTGGCAGGAATTTATGGCTTACGTTA
TGTTTATATTTTTGTTTGGGTTAATTTTAGGGCTGGCCGCTGTTGCTTCAAATCCGTCTC
CCTATTTCGCTGCGTTAGGTTTAGTTATGGTTGCTGGCATGGGGTGTGGTGTTTTAGTGG
GGCATGGCGGTTCCTTTTTATCTTTGGTTTTATTTTTGATCTACTTAGGTGGGATGTTAG
TTGTGTTTGCGTATTCAGCAGCGCTTGCTGCGGAGCCTTATCCGGAGGGGTGGGGGAGTT
GACCAGTTTTAGGGGTTATATTGATTTATGTCTTGGGGGTTGTATTAACTTCAGGTTTGT
TCTGGGGAGGTTGATATGAGGGTTCTTGGGTCTCGGCTGATGAGTTTGGAGAGTTCTCGA
TATTCCGGGGAGATATTGCAGGTGTTGCTCTTATGTATTCTATGGGGGGAGGGATGTTAG
TAATAGGAGCATGAGTCTTGCTGTTAACCCTGTTTGTAGTTTTGGAGTTAACTCGGGGAT
TGAGTCGTGGGGCACTTCGTGCTGTTTAGACTAGCAGGAGGAGTATCGCTAGGGCGAGGG
TAAAGAAGAATAAGGACAAGTATGTCTTAATTATTCCTTGTTGGATATTATTTGTGGTTG
TCACTAGAGGAATATTCATAGAGGTAATTGCTTTAGGGCCTGTTTTTTCTAGTCAGGTTT
GGTCGACTATTTGGGCTGCAATGGTTTGTCCGAGGATAAGATTTAGTTTAGGGGGGAGGC
GGTGAATGATTGCTGGAAAGAAGCCTAGCATATTAGAGAAGTGGTGTATTGGTAGGTTAG
GGGTAGTTTTGAATTGTTTGCTGGTTAGTGAGGCAAGTTCGAGGGCAGTTAAGATTCCAA
TAATTGTCACGATGAGGGCGGCTAGTTTTAGGATGGGGGGTATGGATATAACAGGTGTTT
TTAGGGGGACGATGTTAGAGGTAATCAAAAGGCCGGCGATGATGCTTCCTCAGGCAAGAC
GTTTAATGGGGTTGATTACGGTGGGGTTGTTTTCGTTAATAGGGGATAGTGGg
>NODE_359_length_221_cov_6.325792
GTGCTAGACACCTGGAAACGCCACCTGCCCCACCTAATTTGGCTATGCCGAAGACGCCGG
TCTCAGTCCCGAGTCTCTACCGCCTTCCCGTCCCGAGACACAGCAAAAAATCACAGGTTA
CTCCCACTTCCTGACGTCGTAGAGACTCGGGAGTGGGCTCAGCGCGATCGCGGCGGCAGC
AAATGGGGGGGTAGACACAAGTTTCGGGTCTCTAGCACTAACCGTTTTCCCAAACCCTCA
CCCCAGGCCGAAACCCTAACCCTAACCCTAATTCCGGACCTTACGGTTAGGGTTGGCCCA
TACGACGGGACCCAAAAAAGTCTCACTACAGACCCCTACCAATCAACTCAGAGCGCTCTG
AAACG
>NODE_360_length_544_cov_5.216912
ATGGTGTTGCATAAAGGGTAAAATCATTTTCAAGGTTCTATTTCAGGTCTATTAACAAAG
GAGGCAATTGATACTACAAACAAATCAATTTTGTCTTCTCTGGCCAGTATTGCTAGTGCA
AAATGCTTACTAAAATTGAGTGCTGTGGAACTAAAACAATCAGTAACTTGCCTCCTGGGT
ATTTATGTTTTCTCATATTGTAATCAGCAAGGATTATTTTAGCTCAGAGTTATATATATT
CACTTTAGCACTAGTTTGATGCATAAAGCACACATAAAAAAGTATATTTATGACACTTGT
AAGCTGTAGTCTTCTCTTTGCGTCAGCTAGCAGCATGCATGACAAAGCTGCATGGTTCAG
TTCTGCTATCTTTGAGAAATACTCCCAGACATGCCAGTGATCAGCCTCCTCTACTCGCAC
ACACTCAAGCAAACACACAGCACTGTACGTCCCTGTCTTAGACGCAACACAGCCATGGCT
ATTTCTGTTCCACAGACTGATAGCTCCTACTGAAGATCATTGATTTTACGGGAAGCCCTG
TTTGCAGGCTGAGTGCCATCGACCTGAGGTGACTTTTTGCCTCCTGCAGTTGGAGCAATA
GTGAAGCACCCTTATGTCTGCATTAGTACAACAGTGGACTGAATATTTACAGCACACAAT
AAACACTGGTGTTCTACATGGTTAATTG
>NODE_361_length_521_cov_6.692898
AAATTGCATAGAAATTTCTGAATAACGGAAGGCATGACACCTCTTTGAAAAATGCAAAAG
TGAACAGATGGATGTGTGCCACCAAACGCTCTCATTGCAGCAGGCTAATACTGCGCCTTT
GACTGCGATCCGCGCTTGATGTTAGCAGTTCATCTTCCTCTATTGTGCTTTTCCTTTTGG
AATGGGAGAAACATTTTCCCTGTGGATTGGAAGGTTTTCATGAGCAGGCAGATGGAGAAA
ATATTGTTGACATTAAACTGTTCCTCTTTAAGGGAATTGTTGTGACAAGGTGGAGCTCCC
ATCACTCGAAATAGCAGCTGTGTGCTGTTTACAAAGGGGCCCAAAGCAATGTTTGTTTCC
ATTGAAACGGTGGCAACTTTTTCTGTCTATGTAATGAAGAAGCTCCTGGCATTATATGTT
TGCTCTCACATCTACTGTCATCATAATACAATATTTTTGTAGCGACAGCAATAGTGTTGT
TACAGTGTATTACAGCTTCTACTGGTGTTGTACTGTTTTCTTAATTATTACTGCAGCTTT
CCTGTGTGTCTTTAGGTTTTCAATCATTTGAGGAACTGTAGGAAGATTACTGGGGTGGAG
AGAGAAGCCatttttgatcaattaattaagtgactgagaaaaaaagtgcattatttcccc
catta
>NODE_362_length_311_cov_3.225080
CCTTTCATTCCCTCACTTCCCCTTCGTTCCATCTACCCAAATTAAGAAATTAATGAGGGA
TAGGTTCTTTACCAACTGCCCCCGCAATGTTTACCACTGATGAAATTATAATGCAGGCCC
TGCTGTATTATTTATAAGCCAATTAGGGGAAGTGTTACTTGATTTGATGGGGAGCCGACA
CACAGAGTACATTTAACTAATGGAGACCAAGAGAGTAAAGGGAAGGAGGGGAGGGAGGAC
AGCTGAGGCGGACTATTCCGTACGATGCTCTAGGATTACGTGGCTAATTGCCCTGCTTTA
TCTGTCTGTCACGGATAGCCATGCATATTTTAGCGTTCCCAAAGACTTTGATTGTTTGCA
CTCGTGTTGGGGCTGTAACAAGTAGAGCAGAGGCCAGAGTGGAGTGTAGTTAAAAACTGG
CAGCAGGGGAGGCAAGGGGAAGGAGGGAGGGAGGG
>NODE_363_length_449_cov_3.971047
GTTGCTGAACAAACCATTCTATAGAGCTAATCATGTCATAGGTAAATTGTAGGAGGGAAA
AAAATAAAGAGAGGGGAGTTAATGAGTGATTAACAACAGCAATTAAAAGATGAAGAGGAA
GGCTGATGAAAAAAGGGGTGTAATTAAAATATCAGTCCTCTCATTGTCAGAAGTGCGAGT
GTCATCCATTGTGCACTTATTAAAAAGCTGGGTGGAGGGGAAGGAGCGAACGGCGCTTAA
TTTCAGCAGCCCAAAGTGTCTGGTAATCTGCCCATGGATGGAGCTGGAAAAGGCTGTAAC
TCATGTTTAAGTGTTGGGGCCGTGTCATTGCAGGTTCACAGTCATGCATTTCTGTGTTGA
CACCCATCGGGGCAGGGGATATTTGGCAGTCAGGAGTAATTTAACTTAATTAATGGGATG
CATATTTGATGGAGGAATAAAATATCCCGGCTCAGCAAAGTGGAAAAGGGGAAAGATTTA
GTGGGAGTTAAAGGTGGAGGGGAGAGTAATTTGTGCATTCAGTTACCGGCTGCTTGAGAG
ACAGAGAGGAAGAGAGCAAAAGAGATGAGAGAGAGACAGAGAGAGAGAGAGAG
>NODE_365_length_575_cov_8.895652
AATTGCATTGCCCACTAACGTTTACACCACACATACTGCTCTGGTACTGTGAGATCCGTC
CAACATAGTGGAAGCAACACAGCAGATGGTAAGCTTGAAAAGAAGCGGTGCAAACTAAAA
TCCTGTAGTCTGTGCTCTAAAAAACACAATTCATATTATGCATTGATTAGAAACATGCAG
CAGACACTGGCCTGAGGCCATATAGGCCTTCTGAGTGCTCCATAAGTCTATTTTTGTTGC
TCCTCGGGTAGGTTACTATGACTTTTATATTATTTATTTCAAAGCGCCCAGATATTGATT
ATTTCACAAGGAAAAATGACAAATGGCAGGAGGGAATGACACGGTCAGCAGGTTCTATTA
GAGAAATGATAGTGTTGCTCGTGGTTTGTTAAAAGGTCCAGTTTAGATACTTTATAGGTT
TACATCCATCATCGTCTAATGACCTATTTGATGAAAAACACGCGCTCTGGTGACAACAGC
CCTGTGCAGCCAACTTTGCTTTGTAATTGCTCTCATATTAAATATAGATTTTTGTTTTGA
TATCTTGTGAGAATTCCTTTCTGTGGGTCAAAATTGTGATAAAAGACATGGATGCGATGG
CAAAAGCTCGGAGGGAGAAAACTGGAAAGAGAATagggggaaagtaggagggtaagagat
gttgacagtggaactgtaagtttgttattctgagttctgagcagtagtggaggaagtat
>NODE_366_length_156_cov_23.724360
TCCTCTCAGTATCTTGACACAATGTCACTTGAAACAGCTTTTGCCTTCATATTTATCATA
TTTGAAGACACTGTGAAGTCAAAACATGTTTGTAAACATTGTCCTTTGAAATCAAAACAT
GTTTGTAAACATTGCCTTGAAAAGTCAAAACATGTTTGTAAACATTGCATCCTAAGTCAA
AACATGTTTGTAAACATTGTCCTTTGAAATCAAAACATGTTTGTAAACATTACCTTCAGA
AGTCAAAACATGTTTGTAAACATTGTTCTTTTAAGTCAAAACATATTTGTAAACATTGTC
>NODE_367_length_561_cov_23.784313
TGCACAAATTGTATGTTTACAGCCAATGTGTGAGGTTGTGGCTATGATTAAGACATCATT
GTTGTGGTACAAAGTAACTGGCATTTCACAGGGTCAAGGTTAGTTTCCCTGCCATAGTTT
ACCTGAACTTTCCCCTTTTCCACTTTAGTCTTTAGACAGCTTTCAGAAGCTTTGATCTGC
TACACTGCATGCTCTCTGCCTGCAGAAGACTACTTATCTATTCAGTGTGGAGTTGCCAGC
AGCCCTTTAAGAATCGAGTTATGCTAAACAGAGGTTGATTTAAACCAGAGGTTGACCTCT
GACCTTAGCTTAGAGGATAATGTCCCAGGCAAGGAGAGCAAAGTCCCGTTACCATCCATG
AATCAGGCCCCCACCGACATTATTTCAAAATTGCTTAGTTGCATGGAACTCCCTTTAGTG
CTGAACGGACTTTCATAAAATTGATTTTCTGAGTACACCCTTTTAGCAGCTATAAGCTTG
AAATATGAACCCTTCATTGCTGAAAGCATTTCATTTTTTGCCCCTGTGACTAATGATCCA
GGGAAGAAGTGTGTTTGAAATTCTCCTCGGCAGCCATTTCCATAATTAAACACTGCTAAT
TATAGAGCTTTGGCTGACTTTAAACAAACAGGCACAGTTGCCGAGCATGCTTTCACGCCT
TCCATTTGGAAATTTATGCAAATTGTACTCATATCATGTGTTTTC
>NODE_368_length_145_cov_2.468966
TAATTTGGCTATGCCGAAGACGCCGGTCTCAGTCCCGAGTCTCTACGACCTTCCCGTCCC
GAGATACAGCAAAAAATCACAGGTTACTCCCACTTCCTGACGTGGTAGAGACTCGGGAGT
GGGCTCAGTGCGATCGCGGCGGCACCAAATGGGGGGGTAGACACAAGTTTCATGTCTCTA
GCACTAACCGTTTTCCCAAACCCTCACCCCAGGCCGAAACCCTAACCCTAACCCTAATTC
CGGACCTTACGGTTAGGGTTGGCCCATACAACGGGACCCAAAAAAGTGt
>NODE_369_length_202_cov_3.950495
ACCGGCGTCTTCGGCATCGCCAAATTAGGTGGGGCAGGAGGCATTTCCAGGTGTCTAGCA
CGTCTGATTGCGGAGATATTGGCCAAAACGTTCTCCCATTCACTGACAATGGGACCTGCA
TAGTGTCATAGTGCTGAGGCCAAGGTAAGTTCCCGTAGAAGGCGTTTGAGAGCGCGTTTC
AGACCGCTCTGAGTTGATTGGCATAGGTCTGTAGTGACACTTTTTTGGGTCCCGTTGTAT
GGGCCAACCCTAGCCGTAAGGTCCGGAATTAGGGTTAGGGTTAGGGTTTCGGCCTGGGGT
GAGGGTTTGGGAAAACGGTCAGTGCTAGAGACATGAAACTTGTGTC
>NODE_377_length_377_cov_7.578249
GAAGTATCCTTTATAGCAGGAGGGGGACCAAGAACAATTTTGTGTGAGCTTTAAAAAAAA
AAAGAAAAAAGAAAAAAAAAGGAGTGAAAACAAAGGGCACTTTCTGAAACATCTTAAAGT
AGAGTAGTGAGGCGTGACATTCCCAGGGTGACGGGACACAAAAGCTGAGGTCATGGGGAT
GAAAAAGAGAATCAAACAGCCACTTTCACACGTCTGCCCTCCTCTGCTGCGCCCCCCGAA
CACAATAGGAAACAAATGTTGTTAAAAGAGGATCGATGCCATTCATCCTAAAGCAGCGAA
TGATAGCCAAACAATATTGTCACAGTGAATCGAGTTGAGATATGCTGCCACCCAGACCTA
CGGAGAGGTGGAGAGGAGCTGCTATTCAGGGAACGATTAGGGGGGAACTTAAGCTCAGAG
TGCTGCTGCTTAGAACGCAGGGGAACATTTATTGTCAGGGCTCAAGTTTGGAGAGAAAAA
AAGATTAATTAAtcaaaattgcaaaaatattttgtcaaagc
>NODE_378_length_370_cov_3.056757
CGCCTCCTTTAAGTTCCCTCAAGTCATGATCTGGCCCGTAAATTAGTACTGGGAGAAAAA
TAGGTTCTGTAAGATGAAACTGGGTTTCAGTATGTATCAGCACACGACTCAGGGGAGACA
AGAGAGAAGAAGCAGGCAGTAAATCCATTGGAGTCCACTGATAGCGCCTGTTTGCACAGC
CACTGCCGCTTCCTTTGATCAAATGGCTGGGGGAGCGGGGGGTCGTGTGGCGCTGCCGAA
GGTCAGCTATATATTACACTCCTAAAAGTGATTACTGAAATTCTTAAGTGAAACCATTCT
GCTGCCAGGGTGTGCTCTAATCCCCTGCAGCGTTGTCTGGGCCGGGGCTGGGGCCGGGGC
CTCTCTGTGGATCTGTGCGCCCAGCGCTCCGTTTCCCCTTCCCCACTTGTGTTTTCTATC
ATCAGAGCAGGCCAAAAAAGAGCCCCTACATGGAAACATGGCCTATCCAGTTGCAATATC
AACTGCTGAGGCTCGGAGGAGAGAGAGCGAGAGg
>NODE_379_length_506_cov_7.239130
GCCATAAGATGCTGTTGGCTTGTTAACCTTTCAATTAAGGAAATGTGCGCAGCATGCGCA
TCTAAATGCGCTCCTATAGCTTTGTGCGGTAATTACAACATTTGGATCGACCCGCTATTG
ATGACAACAGGTTGACTTGCCCCGCAGAACGCACGAGAGTAATTGCTTAAAGGTAATTGT
GGAGAAAAAAATAATGCGCCACTATTAAAGCCGAACAGAAAGAGCACATATGGCAGAAAA
GAAGAGGTGCGTGTGTCAACTCTGTGGGCCCACCGTGCATATAAAATTGTGTGACAATTG
CCGTGGAAAACACTCCTGGTGGAAGGCAATTTCACAAATAATTTTAGCAACAATTAGGGA
GTGTGGAGGGGTGAAATGGCGATTTCACATGCAGATGTGCCGGTGGGAAGGATCTGGTAC
CCTGCCGAATAGCTATGACCCTCACTCTCCCGCTTTGGTTTGCTTCACATGGGACAGAGA
AGCACAAAGAGACCGCTTCACCCTCCTGGGAAGGCGCAAAGAGCACCGGATTAAGTCAAG
CATCAATCATGTGAAATCCAAACAACAGCACTTTGCTTTCATGGAAGAAAAAAAAAACCC
Aggttctttaacaaatgtctcacctctgtttgtgtctttctttgcagcta
>NODE_380_length_462_cov_4.136364
CAAAAGAAAGGCGACTGTATATCTGGATCAAGTTTTTAGGACTTTTATTGTACAACAACC
TTTGCATAACAACTATTTTTCTCAAGCGTTGCCCGAGGCACTGCGCATGCGTGCTGGCTG
CTCGCTGTCACTAAGACATTTTTCTTCACGTTGGAAACTGTCACTGGTGACGTCAATCAC
AGAGCTCTGACCAATTAGAGCGCAGGGTGATTGTTTAGCTCCACGGGCTGCAGCGCCTAC
CATGAATCTCTATTCAGTATCAAAGCGTCCTGCTGCTGCCTCTCAACCGAATGGGATTCC
ATGTAGTCTGCAGATAGACTTAACTTTATAAAGTTTTTTTTTTCTTTATTTTTCATTGCG
ATTAAAATATATTTGTCATCATCATTATTATTTTGCCTGCTGTCAAGTTATTCTAAAATT
AGGAAGTAATGAGCGTGGATGCATTGGGAAGCCCCGTGATGGACCCTACGTTTTCCAAAC
GGAACACGGCGCTGAGATTAGTTGACTTGGCAGGGGCTCACCACCATCACCATCATCACC
ACcatacccctcagagcgtgacaggcttcccggggttcagcagccatccacactcaatgg
ctcacg
>NODE_381_length_440_cov_8.456819
AAACCACACAGGCCTACAATCTGAATAAGTACACTTTCTTTCGAAACTGAATTAAAAAGG
AGTCAAAATAGGGTTATTCTACAGTGAAGGACTCAGATGCGCGTCCGTGCGCACAAAACA
GGCAGAAAATACACAATGTAAGCTGTAAAAACCAACAAATAAACAAACGAATGAATAAAA
TACTGTATGCAAAGTGCCTGGAGCATCCAGTGCGCTTACCTAGACTTGGAGGGGGGCTGA
ATGCGTTGCCAGCGTTAAGACAGCGCGCAGAGTTAATGAAATATCTCCAAATGGGAGTCA
GGAGTGCGTGCAGAGATAAGCCTGATGTGGTTTATATACCCAGAAAGCAAGTGCTCCTCT
TCTCATATTGTCCAAGAGCGTTTGCATAGCTGGCCAAGTGGCTCTGCTCTTGCTGACTCG
CTAACATTGCATTGTGTTTGTTTTCCCCTTGCTATGACGTGTGGCAAAATATTGGCCATA
TGTCCATCGGCAATAAATTGTTCTTGAGCGCAAACACAGCTCCCCGAGGACGGCGCTTTT
AACCCACACTGGCAGTTTTCTCCCTACGAGatgtttcattaact
>NODE_382_length_338_cov_6.062130
ACACACACACACACACACACACACACGACTCAGTCCTAACTGGGGACATTCCGTTATGTA
CAACCTATAGTCAACTGTATGTCCATCTATAATTCTTTCTGATGTCATCCCAAACACACA
GACCATCCCAACATGATCATACACACAAGTCCTTACACATCATAACTGCTTGGGCTGCCA
GAGGAGAAACACTGGATAATAATGCAAACTCATACACCTAAATATACTACACCGACAACA
AATACCTTACAATCTCAGTACATTAAGAAGTATTTGAAGTACTTTTACTTACCTGAGGTG
GCGTTAGAGCCCAGGGTAGCAGGGGCGTGAGAAACCAGGAGTACCAGGGGCGTGAGAAAC
CAGGAGTACCAGGGGCGCAGGGGAAACGGAGTACCAGGGGCGTGAAAACCGTGAGTACCA
GGGGCATGAAAATCAGGGGTACCGAGGGCGTGAAAAGCAGGGGCGCAGGGGGCTGGGCTA
Cc
>NODE_383_length_610_cov_7.381967
AATTAATCTGTTAATTCAGAGCACTTAAGATCGGCAACGTGGACTTGACTTTTAAAGGCT
TAACGTGTCCGGTTGCAAGTATTCTGGTTAAATACAAAACAAGAATTTATTCATGTTTAA
GCTCTATGTTAAAGGTTCAATCTAATGTGCAACTATTTGTATGGCTCTTAATTGGAATGC
ATTTCAGAATGTGTAAACTTTAACCCAATCAGGTACAGACGATTGTTGGTTTTCATCTCA
GTCTGTGAGACTGATTGGTTCTGTGCATGTACGTGTCTGTGGCTCTACTTCCAGCGAGCA
TACTGTGTGTGTGTCTCAATATGTGAATGTGTGTGTCTGTCGGTCAGTCAGAGCGCCAGC
AGCGAAGGCGAGTTCAGGGAATCAGATGACTGCTCGCTACTGCTGTTCCGCTGGTTGGCA
CTGACCCCGCAGGCTCCCTCTGGGTAGGTGAACACAAATGAAGATGTGTATGAGGTGTTG
TAGCTGCCAATGGCCACATCGTCATGGTTAACACCACCACCACTGTCGCTGGCCATAAGG
CATGGCCCACCAGGTGCTGGCTCACTTGAGCCATAGAAAGAACTAGAAAACTCTACCTCC
TGCATTAATCCGGGCTGAGGCTGCGGCTGGACTTGCTGCTGCTGAACCGGAGGCTGGGAC
TGTGTGGAGGCCGGATGGGCTGTGTAGGCAGGAGGCAGATAGAAAGAGTCTTCCTTCACA
GTCAAGCCCACAATGGAGACAGGAGGTtgtaagg
>NODE_384_length_332_cov_1.789157
GGAGAATGAACAGAAGCAGCTTTGTGTGAATAGGACCGCTCGCTTATCTTTAAAGCATAG
ATTCATGTTCCAGCCGCAGACACAAAGGAGAGCGGGGACGGCAGCTTTAGGCATGAACCT
ACAGCCACAGGCCCTGTGTGAAAGGGAGAAACATGAAGAAAAGCAGATTGATTGTGTGAA
TTGCTCTATTTAGAACTATGCATTTCGTAAAACTTGGGTCAGACCAAGCAGCATAACTAA
GAACTGATTTAATGTTGCATGAAACACAAGCAGTCAGATGATCTGTCAGGGTAGTCAAAC
CTATTTAGAGGAATAATCAGTTAGATGCAAAATAAATAATTTTGTTGCCACTGAtaactg
cagtgactagctaaagcagtgaagtagtgtagtgtatccaacatatccctaccctggtga
ggaggttgatggtgacaaggaagaatgaacatttacaattaatagtctgaggttag
>NODE_385_length_374_cov_7.243316
AAAGGACAATTAGCACAGAATCAATCCCTTTCTTCCTGTTTCTTTTTTCTCACTCTCATT
TTGTTGTTTCTTTATTTTAGCACAGTAATGAAAGCTAGGAGAGGAACACACAAACCATGA
GATTCTTGGAAGAAGAAGGCAGACAAACCCCCATCTCGCTCATAGCTATGTCTGGATTGC
CTTCTGCACTGAGATAGGAGTCAACATGTTTAGCGACATCAAAAGAAAACCTGATACCTT
AAGTATAAGAAGATTAACACTTGCAGTGATCTTGAGCTTAGGCTTCTCCAGGACTTTCAA
CAGACTGTGCCAGAAGGGACAATTACCGATGAATTGGCACCAACATCTCGTAGTTATTTA
ACAAAATCTGGCACAGTGTATAAGCTCTCGTCCTTAAGACTTCCTTTCAAGTCTGGCCCC
GGTATCAGAAGGCTAACAGATTGGGGAATGTGACGAGAGCCGACAGCAGGGGAATCTGCA
GGAACACTAAAAGAGGGAGGAGGGAAAAAGAAAGCAAg
>NODE_386_length_366_cov_1.568306
AGCTATGAGTTAATTGCAACGAATTTATGAGTCATGTTAAGTAATTTTACTAATGAAATA
TTTCAATATTCAGGAATGTGGCACTTTGTGTTGCAAAAGTTAATATAGTTTATGCACATA
TGAATTCATTGTGTGAGAAAATATCAGCATTTAAATTCACATTTTATGACATTACTAAAA
GCTTCTTACAGTTGACTTTAAGTAAATTTTTTTTAAAAAAGCAACATAAAAATATAAGAA
GTATTCAGCATAAGACAGCCACAGTAGTAACCATAGGTGATCCAAGTACAGAAATGTGTG
TAACAATGACAGAAGAATAAAGTGACAACAATGATACGCAGAAAGGGAAAGACATTTAAT
GGGGATAACAAGCATCTTAAggctgtttgatctttataactgaaattaaaaaatctgttt
caccctcttactgtaaaaacaagattcatataaaacagttgagtacaatctcatatggta
tcacaccacacattgcacactcactgaagg
>NODE_387_length_448_cov_5.107143
AATAAAGTTCTAAATCCTAACAAATTCTAATGAAAACATAAATCAGCGAATTACAATATT
TTTGCATCGCTATTTGAGTACCTCGATATCACAGCATGATTCTGTAGTGATTCCCTCCCC
TGTAGCACAGTTTACGTTGCGAGGTGTGAGAGAAGCAGAAAACTATAATAATTCCCTCAT
CTCATGTCCATTAGCATGTACGAAAACCCCAAAATCTCCAGTCTTGGGCAGACACAGGCA
GACAGCACGCATCTCCACTTGTCAAAGAAAACTTTTATCAATACCAAGAGCACTTGAAGT
TTGTTTGCATTTTGTTTTCCAGCACTCTTAACAACTTCAGAAGTCAGATCACAGGAGTAT
CTGATCAAAGCGCTTCGTGGTTAGTTCTGGAAACACAGGAGTGCTACGCCACGCTTTGAT
ACTCCACATCAATATTTCAATTCAACAATCACTTGACATGCACCCATACTCCCAGAGACG
AAAGACGAAAGGGGAGAGAGAGAGAGAGAGAGGGAGAGAGAGAGAGAAAGAGAGAGATCC
AGGGAAGATGGAGggggtttgtgaagtacatatacagtaaaagaaatggatt
>NODE_388_length_392_cov_7.066327
CTTGTCAAATTTCATGTGATTTGGAATAACCCCCTGAGACGAGTTCGCTCTGGAAAATGT
GTGATTTTGGGCCCAAATCCGGCCTTTTTTTCAAAATGGCGGACTTCCTGTTGACTTTAG
GGTATGTGTCCAAGAGACTTTTTTCTACGTCTCGGTGTGTTACATGTGTGTACCGACTTT
CGTAGGTCTAGGACAAACGAGGTGGAAATGCCAACTCCACGAAAATTTTCAACTTTTGAG
GTGGCGCTGTTGAGCCATTCTTCCAGTGACATGTGTATTTCCCCCAAAATATCAAATTTT
TCGCCAAGTCTGATGTGTGTACAAAGTTTTACGCGTTTTCGAGTATGTTTAGGCCCTGAA
AAATGCATACCTTTTGCCGGAAGAAATAAGAATAATAATAATAATAATAATAATAATTCG
AGCGATTACAATAGGGTCTTCGCACCGTTCGGTGCTCGGACCCTaattaaagctgcaagc
agcatttgtcgggtcctcgcttctcgctggaccgcgaccgagaccgtcagtcatcg
>NODE_389_length_322_cov_3.596273
GTTATTAAAATCCTCCGCAAAAGTCTGAGGGCGTGGCCGTGACGGCGCCACAAACTTGGA
CATTCGCCATGAAACAGGCAGTGACTGTAAATAGCCTGAGCGTGGTCCGATCGACCTGAA
ACTTTACACGTTGCATCACAGTCCGGCCCTCATCACAACTATATGAAAATAATATCTCTC
AGGAAGAGCGCCACCTACTGACAGAAGAAGATTTTGGCCAAAATCACACAATTTCCAGAG
CTATCTCGTCTCAGGGGGTTTTTCCAAATCACATGAAATTTGGCAAGTTGATAGAAGAGG
CATTGGTGAGCAAAAGTTGTTAAAATCCTCTGCAAAAGTCTGAGGGCGTGGCCGTGACGG
CGCCACAAAGTCGGACATTCGCCATGAAACAGGCAGTGAGTGTAAATAGCCTGAACGTGG
TCCGATCGGCCTGAAACTTTACACGTTGCATCACAGTCCGGTCCTC
>NODE_392_length_350_cov_4.682857
AAGGGACAGCTCAGGTGACCCTGAGCATCCCTAACTATAGGCTTTATCAAAGAGGAAAGT
TTTTAACCTCATCTTAAAGGTAGAGAGGGTGTCCGCCTCCCGAACCCAAAGTGGGAGCTG
ATTCCACAACAGAGGAGCCTGATAACTGAAGGCTCTGCCTCCCATTCTACTTCTAGAAAC
TCTGGGAGCCACAAGTAGACCTGCAGTCTGAGAGCGAAGGACTCTGTTAGGATAATACGG
TACAATAAGATCTTTAAGATATGACGGAGCTTGGTTATTAAGACTTTTATATGTTAAAAG
CAGGATTTTAAATTCTATCCTGTATTTTACAGGAAGCCAATGAAGAGAAGATAATACAGG
AGAAATGTGATCTCTTTTACTGGTTCCTGTCAAAACTCTGGCTGCAGCATTTTGTATTAG
CTGGAGGTTTTTAAGAGAGTTATTGGGACATCCTGATAATAAGGAATTACAATAGTCCAG
CCTAGAAGTTACAA
>NODE_393_length_593_cov_7.575042
TCCACACACATCCCATAAATCCTGAACTGGGTGGGGAGTCTAGCCGAGGGGAGGAGGGAC
CGAGGAAGGTGGAGGGGGGGATACTGGGGGAGGTATGATAGGGGTGGGTGGGGGGGGTCG
CTGGCACGTTCCAGTCACGCCCGCTTCCCGGCCCGCGGCCAATCAATACCACTTTCCTGT
TTTAGAGGCGGGTAATTATGAGGTGGAGAGATTGTGTGACCTCTCACCCCTGCTGCATTA
CTCGCCTGATATTAAGATAAATTGCCTGATTTTGGGTAAACATATGCTGCAATTCAAACT
GTCAGCACTGGTTTGCTCAGGGATAATTTGTATTGATCTCCTGGCTTCTTCCCCATTTTG
CTTACTGACCTCATGGATAATTAGAGAAAAAGAGACACGGGGAGGTAAGGCAGGGCTTGC
ATTTGAATACTTTGCTGGAGAGATGAAGAGCACATGGGAGGGGGGCAGAGGGAACATTAG
AGACTAATAGAATTTTCATTTTCTCTCATTTTCTGCTCAGATTTAGACAGGTTACATGTT
TTGTTCAATTATATCGCTTATATCTTTTTTCCCTCTGCTTGTGTTACATACACAGAGAGG
GCTCGCGCTCGTTTAATTTCTGGGATGATTCAAATTTTACAAACGCAATGAGACAACAAA
GTGACAGCAAATATGTTTCAAATTAAAGGGCCAATAAATAAAAGGAATTATCGCCATATG
Tgagcaaaattaacgtg
>NODE_394_length_482_cov_7.099585
TAAAAAAAAAAATATGTGTGGTGTGTATATGTACTATAATCTGTATTATGTTATTCTGTG
TATTGTTGTATTATCCAAGCATTATAAATGGTAATGGTTAAAAATGTGAATGTTGTTACT
GTAAAAGATGACTGTTTTTCCCCTCCTCAAAGTGAATGGTTTCTAACCTTGTGGACCTGT
TACAATCTAGGTGCAATGGCTACTAAAGTGAGACGGCATGACACGCGGGTCCATCCTTAC
CAAAGGATTGTGACCGCTGACAGAGGTCAGTTTAGTCTTTGAGCTACACTTTGCTATTGA
CTGATGCATTTCAATGATTATTATGCCTAATATGCCTCAATGCCTTAGTTGGGAATTTGT
ACATTGTCTGTATTGTATTTTTTTTTGTTTTGTTTTCTTTTTTCCCCCCTACCACCTTTC
CTACCCCATACATCCACACACCAGCTAAATGGTTGATTGTGGTATGCACATTTTGTTTAC
ATTTAGTACTTAACATATACCGTATATGTAGACTGTGTATATGtcaaagctcaggcaaac
gtgatcttaagaggtttttggtttatgcagctgtgaagccaggacaggtagttctttgca
ggcagtgttgaaggtgtttaatgaca
>NODE_395_length_350_cov_4.185714
ATTGCTTATAAACAGCTGTGTACAAACTGCTTCATAGGTATTAATACTAACACAACTTGG
TGTTTCGGGTTTGATAGCTTAGCAGCTAATTAGCAAGCATGGCTTCTCCCTCTCCTTCTG
CTTCTCCCTCTCTTTCTTGCACGCTGTGCCGCATGTTTAGCTACTCGCCTGCCTCCTTTA
CCGATAATGGTACATGTGTTAAATGTAGTCAGTTCGTAGCTTTGGAGGCGAGGCTTAGCC
AATTAGAGGCACAGCTCCGTACCATGTTCAAACCATCAGATGTAGCAGCTAGCCAGCCTC
CCTTAGCCGGTACGGAGCAACCTAGCGTAGCTTCTGCTAGCTGTCCGCCGGCAGTTCCCG
AGCAGCCGGGAAGCCAGGCGACCTGGGTGACTGTCCGTAGGAAGCATAGTGCTAAACTTA
AGCCCACGGTTCACCATCCAACCCCCCTTCACGTTTCTAACCgtttttctccgctcagca
acacacctgctgag
>NODE_396_length_244_cov_12.782787
GAACATTCCTCTTTCCAGCTGGTGGCGCTCTTCCTGAGAGATATCATTTTCATATAGTCG
TGATGAGGGTCGGACTGTGATGTAACGTGTAAAGTTTCAGGCCGATCGGAGCACGTTCAG
GTCATATTTCAGTGCATTTCCTGTTTCATGGCGAAACATCAAACTTTGCGGCGCCGTCAC
GGCCACGCCCTCAGACTTTTGCGGATGATTTTAAGAACTTTTGCTCACCAATGCCTCTTC
TATCAACTTGTCAAATTTCATGTGATTTGGAATAACCCCCTGAGACGAGTTCGCTCTGGA
AAATGTGTGATTTTGGGCCCAAATCCGGCCTTTTTTTCAAAATGGCGGACTTCCTGTTGA
CTTTAGGGTATGTGTCCAAGAGACTTTT
>NODE_398_length_310_cov_10.945161
CTTGTCAAATTTCATGTGATTTGGAATAACCCCCTGAGACGAGTTCGCTCTGGAAAATGT
GTGATTTTGGGCCCAAATCCGGCCTTTTTTTCAAAATGGCGGACTTCCTGTTGACTTTAG
GGTATGTGTCCAAGAGACTTTTTTGTACGTCTCGGTGTGTTACATGTGTGTACCGACTTT
CGTAGGTCTAGGAGAAACGAGGTGCAAATGCCATATCGTAAACAAATTTTCAGCGTTTGA
GGTGGCGCTGTTGAGCCATTCTTCCAGTGACATGTGTATTTCCCCCAAAATATCAAATTT
TTCGCCGGGTCTGATGTGTGTGCAAAGTTTTATGCGTTTTCGAGTACGTTTAGGCCCTCA
AAAATGCGATTCTTTTGGCGGGAGAAAGTATAATAATAATAATAATTCCTTGCATTACAA
TAGGGTCTTCGCCACCGATTTCGGTGCTCGGACC
>NODE_399_length_356_cov_25.033709
CACCAGTGTTATACACCAGTGGTGTATTTCCTTTTGGATGATTAATTGGATGGTACGATG
CCCTGAGGCAGCACTTTAATATGACACATATAGAAGCACCTTTATTTTGTCTCATAACCA
TTTCACATTTGCAGGCATTTTTAAGAGGAACCTAATAAAATCATCATTTAATTGGTCAGA
TAACTTGTCACGTAACAATGCTGTTACGTGCACATATTCTCAGGCAGCCTCATAAATGCC
CGCAAAGGTAACTGAATAAACTTCAGCACTAAACAGCATCATTTCCAAGTGGAGAGACAG
TTCTAAACAGAGTTCCACTTTCAGAAGCCACCCATTACTTGTAGAATGACTTCTTTGTGT
AGCTACCTGGGCTCCGGGTTTATTTTTACCCTCCCTATGTCCCTCCTCATTCTTTAGCAG
CTTCAGGAGATGGCGTTAGTTTGGCTTCATCTCTGACAAAAGATAAATGAGCTCTGGGTC
TGTGGTGATCCACTATGGCT
>NODE_400_length_592_cov_7.513514
GGCCTGAGAATGTGACAGGAGATAGACAGAGAAGAGAGACACAAAAAAAAGGAAAGGGTC
ACAGAAGAGAAATAGAGACACAAGAGAGTGAGACAGAGAGAAGAAAAGGGAGACACAAAG
AGAGAGGGGAAACATGAGAGACAGCGCGAGAGAGGCAATGAAAGTGAGTGGAAATGACTG
ACAGTCAGAGGATTCATCACAGGTAGAGAGTGAAGGCTCTGGCCACAGAGGGACCTGGTG
AGAAAGCTAACAGATCGCAATCTGAGTTTTCACTCTGCGCCGCGGCTAACAGCTAGCAGC
TACCCTGTCACCGCTGCCTAAACAAGCCCAGTGTTTTCATCTCCATATACACAACGCGGC
ACTCTGTCTTTTCTTCTGATGGAGATAAGATGTATAAATTATGAGCAGCTGACAAAGTCT
ACTCCAGCGCCCCCGGCGTCTCATCAATCACTAGCCTGTGTGTCAGCAGGTAACTGACGT
GGCCCCCGGAGGCACAGCCCCCTCTTTAGGTGTGTGAGTGTTTTTGTGTGCAAAAAAAGT
GTGTTTGCTACCGTGCAAATTGAGCTTTTGTGCACGTCTGAGCATCGTGTCTGTGTGTAT
GTGAGAGGCTGTGTGAACAGCTGATTCAGTCTTAACTCCGCGCTGTAAGAGACAAAAAAG
AAAATGAAATACATACAACCCGCACACACCAGCTACTCAAAAACAACTCCTGAGTATGTG
TGTGAACTCAAGGttt
>NODE_401_length_355_cov_4.056338
ATTTCATTTTGCATCTCATAAAAATGCATTTTTTTGTTGAAAGTATCATATGCAAGGTTG
CCATTAGCAAACTTGCTTTAGATTACATGCTTTACTTTTTCTTACATTGTAGTGTCTTCA
TTATTTTACTACTGTCACGACTGGAATATACATATTGTGTACACAGCGCTGAGTATGAGA
GCTCTGTGCCTTCCCTGAAACCAGAGCGATATGTGTAATTTGATTTGGTGTGTGCATGTG
TGTGTGTCCCGTCAGGTCTATGGAAATGCAGGATTTAGCCAGTCCTCACAGCCGAGTAAG
TGGAAGCAGTGAATCTCCTAATGGTCCCAACCTTGACAACTCGCACATCAGTAACAATTC
CATGACACCCAATGGCACTGAAGGTATGTGGGCAGTGCTCTTAAGTTTAGCTTTCTCTGT
CTTGTGTGCTATATCGAATTTAAAAAAAAAAATTACTGAGAAACTGAACATTCTGAATGT
ATTTCAGCGTGgcagtaat
>NODE_402_length_343_cov_3.084548
AGCAGGCAAAAAAAAAGGCCATGTCATTCTTCCACAACTTAATCAGGAGCTACACACAGG
AGAGGGCTGCTGCAGCATGGACCTCCCTGATCATGTTAATGAGGTCCCCTGGCTATGCAG
TCATTGAAGTATAATTGACTTGTTCGTCTCTTATCTTCCTAATAGACACTCTGACCCAGA
GCACGTTTATTTCGCTATGAGAAATGTCAAGAAGGATTGGAAGTTTCTTCAGTGTGCCCA
TTAAAACTGAAGGCATGCCACCCTGTCTCCAGCCAGCCAGGGCTGCTATTGGCTCACTGC
CTCATTATGCAGATGCCAAACGTAAATAAATGATTTGCAGATCACTGCTGCCCCCACCAT
TCTCCCCCTGCTCTCGCCCTGTCCCTCTTCCCAAAACTGTGGTCGTCTctcttcttccag
gcctggaaaggaggacagaaaggcgggagggaggagaggaaaacatgaatattgtccagg
gagcacc
>NODE_403_length_573_cov_4.745201
ATCCTCCCTCTCCCTCTCTCTCTCTCTCTATCTCTCTCTCTCTCTCTCCTCTAAAATAGA
CTAAATAGCCTTTTTTACCAAAAAAATAATTAACTAGAATATTTAAACTGTTATTTTCTA
AAAATAGGATTAGAAAAAATAGGTATTAAATCTTAAAGACAGTTGCAATCATAACAGTCC
CAATAATAAGGAGAACAGCCAGAACCAGAAGGAAAGAAAACAGAGGAATAACTAGGAATG
TCTTAAATAACCTGTGCCAAAGAAGAAAAATAACTTAAAAATAGCAGAGGGAGGCCATGC
CATTTCGGCACTAATGTAATGACAATTGTAAATGATAATGGATCAAGATTTATGTGGATG
AAGCCCGTGGTCTGCCTGTAACTCAGTCATGACCTTTAACCTACATTATCTCAGACGAGG
AGAAGACACAGACCTGGCCCGCTGAGCCACCTGCTGCTCAGCAAAGGAAAGGGGTCCTCC
TGCTGGACATTTAAATTTACTGCAGTTGAAATCCCACACTTCCTGCATGGAAGAGAGTCT
GGGTAAAATATGCAAATTAGGAACACAAATTCTCCCCAAAACTCGGACCTTTTAAACAAT
ATTAAATGGACTCAACTTAATTTAAACCTGAAAAACGTCAAATACAACCCAAGAGGACAC
AAATCTGAAGAAGAAAAAATGTTTTATTCGGAAAAAACTTTTAAACATAAAACCGTg
>NODE_404_length_194_cov_10.417526
CAAATTTCATGTGATTTGGAATAAACCCCTGAGACGAGTTTGCTCTGGAAATTGTGATTT
TGGGCCAAAATCTTCCTCTGTCAGCAGGTGGCGCTATTCCTGAGAGGTATTATTTTCATA
TGGTTGTGATGAGGGCCGGACTGTGATGCAACGTGTAAAGTTTCAGGCCGATCGGACCAC
GTTCAGGCTATTTCCAGTGCACTGCCTGTTTCATGGCGAATGTCCAACTCTGTCACGCCG
TCACGGCCACGCCCTCAGACTTTTGCGGAGGATTTTAATAACTTTTGCTCACCAATGCCT
CTTCTATCAAATTGTCAAATTTCATGTGATTTGGAATA
>NODE_406_length_373_cov_4.321716
ACTATAGCAGGCGCTTCACAGACTCAATTCTTTTCTTCTCTCCAGTATCTTGCACTTAAC
ACATGTAGCAATACCTACAGGATGGGGAAATTGTGTAATTCACCAGTATTTGTTTAAGTG
GAATATGACATTTTATTTCTAGATATTGTTTGACTTTGTATAAAAAAATATATACTGTAC
AGATTCAAAAGTATATTATGACAAAAAAAACTTTTAGAAAAATATTTATTTTTACTGTTT
TGTAATTTAGACACAATACTGTAGCTCCTCTATTGCCAGACTTACTGGAAGTGCCTCTCG
ATAATGTATTACAAAGTAACTATACAATATATTGGGATTATTAGAACCTGTCACTAGCAG
AGCAGTGTTGATGTTGTAATGTGAATATTGTTGAATAATAAGATTTATAAATGCTGCACA
TGTGTCTGTGTTGTCCTTTAGCCATTTCTCCAGCAACTCATGGGAGGAGTCTCACTTTGG
GTTTACTATATTCAAGTCCAACATTTTTTAAATTACg
>NODE_407_length_595_cov_6.403361
GTTCAGAACTTACATTTTGCTGAGTGCGATAAGTCTGCGGACTACAATTCGAGTCTGGCG
CTGAGCCAAACATCCTCGAAGAGTCTATTCTAATATCTGATCTATTATAAATTCTTCTGC
CTTCAGCGACAACAACAACGAGTACATGAAGAGGAACTGTTCGCTGCCTTTGAGAGTAAC
AGGGAATGTTTAATTCATTCTAGTACATGCAGCCGTTCAACATGTCGATGGTGCGGGTTC
GACTGTCAGACCAAGAATAGAGTGTAATATCATAGGTGGAGAGAACGGGTCATTTTGTAC
CTGTCCGATGAGCTGCACGATGAAGTCCACCACCAGCTTGGAGTCCTTGTTGAACATTCC
CTGCCACAGCTTGTCCACGACCCGCTGGGTGAAGTAGAAGACGTTGTTGACCAGAATCTG
ATAACTGCCGCCGCTGCTGAGCGGCAGAGACGCATCTTCACCTGGAGGGAGACCAGCAAC
GACAGAGGATAAACTAATACAGTTTATCCTGAACGTACAGAATCACACGAATGAACAGAA
CTGTGATAAAAACTACCCTGTATGGATGGACTACTACGCCTTCATTAACACAAATAACCA
TAGAGATGGAGGAAAACGCTGTACCAGAgtggagtatgtgctttatttgtctttttatgg
ctctatagatgatggacagaagctgaaatatgggttgctgagttgaaaagacattaaaag
tgcattttgtgctaatctt
>NODE_409_length_312_cov_1.753205
TGGCCTTCTGTCAATTAGATACCATCTGTGTACAAGCTTTAGTAAAACAATTTATTGGTT
CACTCCCAGACATAATAGTACTATCTTCAAGCCTCTTTAAAGTCATTGATTAAATCCCTG
AAGTGTCATTGTTTATCAGAGTTATACATGCAGGTTTTCTCCTTGAAAAGAACTCCTTTC
TTTAAAATGGCCAGCCCTCCCTACTTTCCTCTGCTCAAACACTGTAAAACTACTCTGCAT
CTCACTTTTGCAAATCATAATCTTGGATTTTGAAGAACAATGATACAGAAAAAGCCCACC
CTGCAAGTCAATGGAATTATCTCTTCAGATGTGTTCATTTTGAAACTTCAGAAGTCTGAA
TCTGTTTTTGAGATGGCCTATGCACTGCAGTTTCTTGAAAAAAAAAGCTCAGCCATTGTG
TTAACTACTTCCTAATGTGTCTTCCAGCATTTAaaa
>NODE_410_length_1280_cov_3.144531
TATAATTATTATTCGTATTATTCCGTAGCCTCCTAGTTTTAGAAGGACGGCGGCAAGAAT
TATTGAGCCTGCAATAGGGGCTTCAACGTGGGCTTTGGGGAGCCAAAGGTGGGCGCCATA
AAGGGGTATTTTTACTAGGAATGCGATTAAGCAGCCAGCTCACCAGAATTTGTCGGCGAA
GGATGTTAATTCCATTGCTGGGGCATATTGTAGGGTGAGAAGCGATAGGGTTCCTGTGCT
ATTCTGAAGGAGGAGTAAGGCGACAAGTAGGGGGAGAGAGCCTGCTAGTGTATAAAATAG
GAAGTAGGTGCCTGCGTTAAGACGTTCAGTTTGATTGCCTCATCGAGTAATAATAATTAG
AGTGGGGATTAGGGTAGCCTCAAACATAACATAAAACATGATTACTTCGGTTGCGCTAAA
GGCTAGAATTAAAAAAATTTGTAGGGATGTTAGTAGTGTGATGTATATTCGTTGACGGTT
TACGGGTTCGGAGGAGGTGTGGTTTTGGCTTGCAAGAATTATTAGGGGGAGAAGTCAGCA
GGTGAGGACTAGGAGGGGGGTTGATAGTGGGTCCGTTGCTATGTACTGGTTAATAAATGA
TCAGCCTGTTTCTGCCGTGATGTTAAATCAGATTAGGCTGGCCAGTGCAATGATTAGGCT
GTAGGCGAGGGTTGTAGCCCATAGTTGTTTAGCGGGGGTGATTCATGTGACTGGAATAAG
CATAATGGTTGGGATGAGGATTTTTAGCATTGTAGAAGGTTGAGGTTTTGTAGTCGATCA
GTGCCATGAGTGCGGGCAGTAGCGACTAGTAATGCTAGGCCGGCGCTAGCTTCGCATGCG
GAGAAGGCTAGAAGAATTATTGGGGAGGCTGAAAAGTTTGTGGAGTCTAGTTGAAGTGTC
CATAGGGAAAGGGCAATAAACAGGGAAAGTATCATACCTTCTAGACAGAGAAGTGCTGAG
AGGAGGTGTGTTCGATGAAATGCTAGACCTGCCAGGCCTAGGGCGAAGGCTGATGAAAAA
GCAAAGTGAGTGGGGGTCATTAGACAATTGTGGACTTTAACCACAAGTTTTTGAGCCGAA
ATCAAAGGTTTTTCTTAAACTAACTGTCTATTCAGCTCATTCTAGGCCTCCTTGTAGTCA
TTCGTAGATCAGGCCTAAGGTCAGAAGAATAAGAACAGCGAATGCTCAGGTGAATGTGAG
TAGAGGGGAGGATAGCTGGTCTCCTCAGGGGAGGGGGAGGAGAAGGGCAATTTCTAGGTC
AAAAAGAAGGAATAGGATGGCTACTAGGAAGAAACGTATGGAGAATGGAAGTCGGGCTGA
TCCTAGGGGGTCGAAGCCGCATTCATAGGGTGAAAGTTTTTCATGGTCTGGGCTTATCTG
GGGGAGTCAGAAAGAGACAATGGCCAGGATGGTTGaatagacag
>NODE_411_length_681_cov_4.685756
GTCATGGGCATAACGCCGCCGGATCGCTAGTCGGCATCGTTTACGGTCGGAACTACGACG
GTATCTGATCGTCTTCGAACCTCCGACTTTCGTTCTTGATTAACGAAAACGTTCTTGGCA
AATGCTTTCGCTTTCGTCCGTCTTGCGCCGGTCCAAGAATTTCACCTCTAGCGGCACAGT
ACGAATGCCCCCGGCCGTCCCTCTTAATCATGGCCCCGGTTCGGAGAGAAAACCCACGAA
ATAGAACCGGAGTCCTATTCCATTATTCCTAGCTGCGGTATTCGGGCGACGGGGGCCTGC
TTTGAACACTCTAGTTTTTTCAAAGTAAACGCTTCGGACCCCCAGCGGGACACTCAGCCA
AGAGCATCGAGGGGGGCGCCGAGAGGCAGGGGCCGGGACGGACGGTGGCTCGCCTCGCGG
CGGACCGTCGGCTCGATCCCGAGATCCAACTACGAGCTTTTTAACTGCAGCAACTTTAAG
ATACGCTATTGGAGCTGGAATTACCGCGGCTGCTGGCACCAGACTTGCCCTCCAATGGAT
CCTCGTCAAAGGATTTAAAGTGTGCTCATTCCAATTGCAGGGCCTCGAAAGAGTCCTGCA
TTGGTATTTTTCGTCACTACCTCCCCGAGTCGGGAGTGGGTAATTTGCGCGCCTGCTGCC
TTCCTTGGATGTGGTAGCCGTTTCTCAGGCTCCCTCTCCGGAATCGAACCCCGATTCCCC
GTTACCCGTGGTCACCATGGTAGGCACGGAAAGTACCATCGAAAGTTGATAGGGCAGACA
TTCGAATGAGACGTCGCCGCCAAGGGGGGGGCCGGCGATCGGCTc
>NODE_412_length_516_cov_2.410853
CAGGATTTGGCTAACTCCTGTCTCCCAGGATCACTCTGTAAGCCTTTTTAATGTCTGACC
CGAGTGTTTGACCTGCTGGATGTTTTCCATATTATTTGCAAAAGATGTGAAGGGGGTTCA
CAATGTTGTCTACTTCTGGTTTGCAGAGTTCCCCGAGACCTATGTTTGGGATGAAAGCCG
GGAGCGAATGTAAAGAAGCAGCACTGAAGTGAAGACAGCTGAAGGTAAGAAATGTTTGCA
GAGCTTTGACAAATTTAAGTCACTCAACATTCAGGTTCCTGCAACACACTTGTTTAACTG
TGAATGGGATCTGTGTGTATTGTTACTGTGATACTTTGATAGTGTCACGAAGTCAAAAGG
CTGGTGGAGAGGCGAGGCTGGTATTATTTTTCCGTGCTGGAACATCGTGTCTCATTTCCA
CAGGTGCAGATATCAGATTTGTTTTTTTGGCAGGCAGGGTTGTATGTACAGTACATCTGA
GCCGGTACAGCATGAATGTACAGCTCACTGATGTGTTCGCAGGCCTCCCACGTGCTTTGC
ATATCGAGTCTGTGACCGGTAAAGTGGGAAAGCAAtcaaaaatgcaatatgtataagtgc
aggatgcagatatcgagaggctcaagtgttcccctctcagagcgatgaggtatacgatca
>NODE_413_length_468_cov_10.720085
GATTACATCCATATCTGTAAGCAAATATTTGACAATCCATCCAGTCTTATGTCTTCTGAT
GGCAGGGAGCTGGGAGTTTATTGTTATAGTTTACCGTTTTTTTGTTCATCCACCTACCTG
TGCATCCATTAGAGCTTACACACAATTGCTGTGAACAATTGTAAGACGTGAGCCAACAGT
CCTCAACGCTTCCTCGTGACAGCATCAACACCCCTTTTTCCTGTGTCTCTCTGCCTCCCT
CTCTCCTCAATGGCAAAGTCAAAATGGCAAAGCCCTCCAATCACATTACTGTATACCCGG
GAACATTTAAATGCTAATGTTATAAGCTCACATGCCTAATATGATAAGCTGACAAGCTTA
TTATAAGCTCTGAAGTTTTAAGAGTTTCTTCCATTAGTTATCACAGGAGGCATTAAATTG
CATCGCTGCACTGTGCCAGAAGGTATGGAGTTAAATTCTCCTGCAGAAGAGATTATTTTG
GCAGCTTTCTGACAGCACTATACAGTGGCAGGATTGTACATAATGGTTTGTCAAGAGACA
GGGAGTGGTTCCAGCTAGATGTGTATGCGTGTGCGCACATGTGTCTTATCTTCTGGTTTG
TTCGGTATATGt
>NODE_414_length_155_cov_10.348387
CCACTGGCTGCGTTATGCACGTCCCATTGTCAGTGAATGGGAGAAGGTTTTGGCCAATAT
CTCGGCAACCAGACGTGCTAGACACCTGGAAATGCCACCTGCCCCACCTAATTTGGCTAT
GCCGAAGACGCCGCTCTCAGTCCCGAGTCTCTACGACCTTCCCGTCCCGAGATACAGCAA
AAAATCACAGGTTACTCCCACTTCCTGACGTCGTAGAGACTCGGGAGTGGGCTCAGTGCG
ATCGCGGCGGCAGCAAATGGGGGGGTAGACACAAGTTTCATGTCTCTAGCACTAACCGT
>NODE_415_length_753_cov_7.197875
CAGGGCTTCGACGAGATCGGCCGCCCTCTTCAGTAACACCTCCTGATGAGGAAAAGAGGG
AGAGTAAATGTTAAGACCCAAACAGATTATGTCTGAGACCCCAGTGGTACATACAGCAAC
AAACAATATGAGAAGCAGCACTGCACAGCAGGATCGCGGAGAGCTTTGGAAATGTTTACA
TATTCAACCGCCTAAATAAAAGCCACCTTGATTTAAGAGGCACCAGAGCTGCATTTATAC
AGCGCGACCATTTTGCTCCTTCCAACCATGCAGAGCAGTGAATAATGTTCCCTATCTTAA
TTAAACTGGCATAGTCCTTTAAAAACAACACCTCACCCCTGATTCTGGGCTTCACGTTTG
CTCTGGAGTTCAGCGCCGAGTCCCCTCTCTTCAGAACAATAAAGTGAATTAGCTCTGGGT
TAATCTAGTTCTGTTGTAATGACATTAAGGAATTTTTCAATTAACCTCTTTGACTGGCTG
TTGCAAAGGACTTCACAAATGACTTCCCATCCAGCAAGAGCTGGGTGCTTGTGCCTTGGG
GACACGGATGCTCAGGATGTGGTCTTATCCATGTCTGCATGCTTGCCCCCGCTTGACAAT
GCGGATTAGCTGTGTTGCTTTGGCTCTTAACACTGAAAATGAGTTGGCCCCGGATCCTGT
TCCCCCCACTCAGTTTCGGGCTTTCAGCTAGGTGGGGTTTGGCCCGTTTGTGTGTCTTTA
TCTGCTCTTTGAATTCAGCACTTACAATTAAATCCCTCTCAAGCAACCAGACTGCTCTCT
TTGTTTTCTATAATACAGAAGGCAATATGCTCTATGAAAACCCTCTCCTCCTTTTAGAGT
GCATTTAATCTGACAAAGGCAAGTTGCAGACATGGCTGTTGCGTGtgtttttaaaat
>NODE_417_length_508_cov_7.944882
ACGACATCCATTGCCAACGATCTCTAAACACAACTCTGGTGTTCTCCCTCCTTGGAGAGA
TTACAGATTTCCAGCCATTTAGCAGAGAATGAGAGGCGTCTGCAGATTGAGGGGATTGGT
GCAGCACACATTGGTGTGTCGCAGCCTGACTGGGTTGAGCGCAGTGTGCCATGTCATTTT
TGGGCGCGCTGTTGCTCAACATCAAGAGAAATCGATGGCGTCTCCACAGGGGCAGGGAGG
CCTATGGAATAGAGGAGCTTCTCAGGTCTGTTTGAACTCATTTTCTTTTCTGGGCGGTTG
CCCCCTCGCTCAGCCCCCTAAGGCATCTCCCTCACAGCAGGCCCTGACAGCTTGACACAT
TGACAGCTGCCGCTGAATGACAACTGATTTGTACAAATTTCAAGCCTTATAAATCTACCT
GTCACAACAAGAGCATAAAAGAGCTCGGACCCAGCAGGTAATTCGGAAGTGGTGGGGGAA
GAAGAAAAAAAGCCTGCTTCCTCCTCCTCCTCTTCCTCACTGCTGACAGCCCGGTCTGAG
AGGGAAAAAGAAAAAGATAGGAGATAGAAAGTAAAGAAAAGACAACATGGCTCTTTTTCA
TTTCCTGCCAGTATACCGTGATTCACTCCTCAGGTCCACTTTGAATAAGAAc
>NODE_418_length_1731_cov_5.681109
GCTCTAATGTTAGTCCCACACAAGTGGATAATCTGGTTGATGGGACTGCAGCTTTACTGC
GTACTTCAATTGACAGTGTTGCCCCTCTGAAAAAGAAGGCAATAAATTATAATAAAATAG
CTCCATGGTATAATGAACAACTGCGCATCCTAAAGCAGAACGTAAGAAAACTGGAAAGGC
GGTGGCGCTCAAAAAATTCAGAAAAATATTATCTAGCCTGGAAAGATAGTTTTCTCAAAT
ATAAAAAGGCCATTCGTAATACAAGAACTGCTTATTATTCATCCTTAATTGAGAAAAACA
AGAACAATCCTAGGTTTCTGTTCAGCACTGTAGCCAGGCTGACAAAGAGTCACAGCTCTG
TGGAGCCTTCTGTTCCTTTAGCTCTCAGTAGTGAAGATTTCATGACCTTCTTCACAAATA
AAGTCTTAAATATTAGACATAAAATCCGGACCATGTCTTCAGGTACAGTGGCTCTGGAAG
CGTCCATAGAACCAGATTTATACTTGGACGGCTTCTCTGCTGTAAATCTCTCAGAGCTCA
CGTCAATAGTTAATTCTTCTAAACCAGCAACATGTATGTTGGACCCTATCCCCACTAGAT
TATTCAAGGAAGTTTTTCCATTAATTAACAGTACAGTGTTAAATATCATCAACCTGTCCT
TACTAACAGGTTACGTACCGCAGGCTTTTAAAGTTGCTATAGTAAAGCCACTTCTTAAAA
AGCCTACCCTAGACCCAGGTGTTTTAGCCAACTATAGACCTATATCCAACCTTCCTTTTA
TCTCTAAAATTCTGGAAAAGGTTGTTGCAAACCAATTATGTGATTATTTGCATAGAAATG
GTTTGTCTGAAGAGTTTCAGTCAGGATTTAGAATCCATCATAGTACAGAGACAGCACTGG
TGAAAGTCACTAACGATCTTCTTATGGCTTCAGACAGTGGACTAGTGTCTATACTTGTTC
TACTGGATCTCAGTGCTGCATTTGATACCGTTGATCATGGCATCTTATTACAGAGACTAG
AACATGTTATTGGACTTAAAGGAATTGCACTAAATTGGTTTAAATCATATTTATCAGACA
GATTCCAGTTTGTTCATGTTAATGATGATTCTTCCAGCCGTTCTAAAGTTAGTTATGGAG
TTCCACAGGGCTCTGTGTTAGGACCAATACTGTTTACGTTGTACATGCTTCCCTTAGGAA
ATATTATTAGGAAGCACTGTATAAATTTCCATTGTTATGCAGATGATACCCAGTTATATT
TATCTATGAAGCCAAATGAAACCAATCAGTTAGTCAAACTCCAGGCATGTCTGAAGGACA
TAAAGGCCTGGATGACCTGTAACTTTCTTCATTTAAATTCAGACAAAACTGAGGTCATTG
TATTTGGACCTAAACACCTCAGAAATTCACTATCTAATCAGATAGTTACTCTAGATGGCA
TCGCCTTAGCCTCTAGCTCTACTGTAAAAAACCTTGGAGTTACTTTTGATCAGGATATGT
CGTTCAACTTACATATAAAACAAATCTGTAGGACAGCTTTCTTTCATCTACGTAATATTG
TAAAAATCAGGAGCATCCTGTCTCAGAGTGACGCTGAGAAACTAGTCCATGCATTTGTAA
CTTCTAGGCTGGACTATTGTAATTCCNNNNNNNNNNCAATATTATTAGGAAGCACTGCAT
AAATTTCCATTGTTATGCAGATGATACCCAGTTATATTTATCTATGAAGCCAAATGAAAT
CAATCGGTTAGTCAAACTCCAGGCATGTCTGAAGGACATAAAGGCCTGGATGACCTGTAA
CTTTCTTCATTTAAATTCAGACAAAACTGAGGTCATTGTATTTGGACCTAAACACCTCAG
AAATTCACTATCTAA
>NODE_421_length_145_cov_3.544828
ACTCCAGGCATGTCTGAAGGACATAAAGGCCTGGATGACCTGTAACTTTCTTCATTTAAA
TTCAGACAAAACTGAGGTCATTGTATTTGGACCTAAACACCTCAGAAATTCACTATCTAA
CCAGATAGTTACTCTAGATGGCATCGCCTTAGCCTCTAGCTCTACTGTAAAAAACCTTGG
AGTTACTTTTGATCAGGATATGTCATTCAACTTACATATAAAACAAATCTGTAGGACAGC
TTTCTTTCATCTACGTAATATTGTAAAAATCAGGAgcatcctgtctcag
>NODE_422_length_632_cov_4.987342
CAGTATCTCAAACTGTACAGAAATAAATGTGTTTTGTTTGGTTTTGTCTCTGAATATGCA
AAAAGATGTCAGACGCATGTGACTCAACTGCTGCATCTGTCTATCTTTGAAAGCCCGTGG
CCTAATGAACAGTCTGAGAGCACAGAGAAAGTGTTTTAAGTAATGCTCAACACATGGTGG
TTGAATATGTTTGCTCAAAGCAGTGTCCGGTTCGACTCGTCTGTTTCCCACCATGGGGAA
CTTGACGTGTGGAAATGGAGGCTCCATGCATGGTTGCCATGCATTGGCCCTTACGTTTCG
CACATGTAGGTAAACAATCCCGCCTTGTCTACTGAGAGGCCTGCGTTTATACATGGGTGC
AAAACATGTGTTGCAGCCAAAGTCGCATCAAAGGTCACTAAGCTATGCTTTGAACACTTC
AAAGCTGGGGGATGAGACTGTAGCTTTTAAGTTTTATGGCAGGTGTAAGCAGGGGTTGCT
GACCAGCCCAGGGTGGTCTGCTCCCTGGTCTGCAAGGGGCTGCTGGTGGTTAGCATGGTA
GAGGTGGTGGTGGTGAGTCGGGGGCAGGGAGATACCCTACTGACCAGGCTACGTCCAAAA
TGTCTTCATGCAGCACGCCACATTTGGAGTCCTTGGATCTGAAAGGGTTCCTGGGAGCAG
ACTGGACACAGGCAGACGTCCACTTCAAGGGTCTCTGGTTTCAGAGGACCTCAGCAGGGT
ACATCTAAGGCCTGTCTCGGTCCCATTTGGAAAcagatacattggcaaagagcagt
>NODE_423_length_643_cov_11.029549
CTGATGATCATGCGCAGACTCATATTTTTAGAATATCCAGTCAGGGCGCAGCCTGTTAGG
TGTCAAATAAAAGCACCTGTCTCCATGACAAAGTGCAGCCCATTCGCCTCAGCCCCAGCC
ACCATCTACTAGACCCTATCTAGCGCGTGTGTGTTTTTCTCCCACCAAACCTACTTTATA
CGCTGGACTTTGGAGGCCGTCTGTCCCTTTTATTTGCAGTTAATTTTTGCCGCCTTCACC
GGGGCTCTTCACCATGAATCTTCATTTCGCTGCTGACACCGTTGAATGTGAATTCCTCAT
TTCCTGTCCTTTTATTTATATCTGTTGCCTGGTGATTTGATCATGCTGGGAATACAAGAT
TAGCAATTGCCTCGTCCTTGGTTTTGCCTCAAGGACATCTGCTACTGAAATGTTATTGTT
TGTGCTTCTTAACCCTTTGCGTCCTAGCTTCTTTTTCACCTTACATTTTGCACTGTAGAG
GCAACTCTCTCTCTCTCTGTGTGTCTCCTAAATGCATTTGTCCTTCACAGTTGTACCTGG
GAACAGAGGCGACCTAACAAAATGACAATTCCTCCATTAAAAATCCTCCCATTTAGTGTG
CCATTCCACAGCTAATTTTTTGATTTGTTTGTGCATTCATGTGTTTAATCAAACGTGTCA
CCTCGCAAGACACATAATTAACTTGAGGTAATGATGTCATTATGGAATGAAATGTAGTAG
CCTGTCTGGGCAATAACACTGTGATTGCTCTAATTATTCTCACTGACTAGCACTGTCATT
TATTCCa
>NODE_424_length_417_cov_1.441247
CAGGAAGTCAGCACAGAGCATCGTAGGAGTACAGCTGTCCTCTCTGTCAGACATCTACAA
CACCAGATGTCTGCGCAACGCCAGAGGCATCACCTCGGACAGTTCACACCCTGGACACAG
CCTGTTCTCACTGTTGCCTTCACGAAAGAGGTTCAGATCCATCCAGGCCCACACATCCAG
ATTCACCAACACATTTTACCCCTCTGCAATACGCTTACTGAACAAACAACAGTTTCAAAT
TTAAATCCAGTACAATACACCTACAGTGCAATATATATTTATAAATTACAGTGCAATATA
TTTATATTTATATTAACCATTTGTCTTTCTGTTGTGCTTGTTTCGCTCCTCTTGTAAATA
TATCTATACATTTCTGCCTATTTATACTGTATTTTTCTGTATTTCTCAGCACTACATGAC
TTGTCTCTTAATTTCGTGTACATTGtgtacaatgacaataaaagcattctattcattcta
ttctatttggtctcctgcctggcagttcaaaacacagcatccttctactgatatattcgc
tgtccctcctctgtacatgtc
>NODE_426_length_292_cov_1.541096
GGAATATTTGGGACTTCTCCACATCAGACCAAAGGATTTTAATCAAAAAGGATTATTGTT
TGACCATATTGGAATTGGGATTTTTCCACTCCCCCTGTTCGAAGGAGATTTTTTACTGGA
CACTTAGGGACTCTGTACTGAGTTTTTCACGTCTTTTGAGAGATCTGCCGGTAACAGGTT
AGAACCGGGCGTGGCAGCTACGGCCAAGCTGCCTGCCCTCTTCCTCCCTAAACATATAAT
TAGAGTATATTAATAGAAAAGCGCAGTTTTATATTTTAACCGAATTAATTAATTGAGATT
ATACTTTATTGATGTATTAGCAATTTTCAGTCATATGCTGTTGCTGTTtacctgctttta
atattaaataaatattcagaattgcattcaaggagaagtgttttggaatttaattagtta
tagattaatacaagtg
>NODE_427_length_530_cov_12.896227
ACTTTTGATTTGAAATTTCTATTTTTCCTTTCACTCAATTCAGATTCTATTTACATGCGG
CTGTGAGATAGCCTCAGTGGAATTTACCAGTGCAGTTAATCCACTCTGATGGTCTAACAG
GGATTGTCTGCACAGTATCTCTGCAGCCAAATCATACAGTATGAAACTGCATCAAATGAA
CAGATGGCAGTGACACGAATTAAAAGCACAGAACAATAGTAGAATATAAACCAGAAATGA
CACCCAAAGTGGCTGTTGATTTATAGCCGTGGCGAGTTTGGTACTGGGCTTCCATGTATA
TTAGTGCTACAAATCTGGGTCCATTTAGCAGGGAGATGCTCATACATACATCACCGACTC
CTGCTCCAAGCCAAGGTCAGTCCTTATTGCATCAATCTTTTCAACAGAGGCTACTCTACA
CAGCAGCAGTTTTGTAACTGTCGCAGCTGTAATGGAATCTTTTTTCTCGCGCTTCATCTT
TCTCTTATCACATGAAATATATATTCAACTTCTCTTCTTTCCCTCATTCTCCTGATTCTT
TTTATTTTATCTGTAAAACATTCCCGGGGACCTCATTCCTTTTCTGGGGGACACACTCCA
AGTAGCACAGATTTTAACCCTTTCAGGCCCTGATCACACCGAGTCACTTTGGAATACATA
TATatatatatata
>NODE_428_length_621_cov_6.455717
AGAACATCATGAGGACGTAGATGAAACATTTCAAGTCGTCAAGGTAAAGGGGATGGGGTG
GGACAAGAGAAAATGCAAAATATATTCAATTAATAATAATACAAACTTCCTACTGTCATG
TCTGGACAGTGTCCTTCCACCACCCCAATAGCTTCCCATCCCACTCCTGTTTTTTTCCTT
TACAAAGCTGCTCAGTACTTAATGTAACAAAGCAAAGATAAGGGAGAGTGTCCAACATAT
TAGCTCAGTTCAGGAAGCTTTGACAATAGTCAGGTCATCTCCACCATTCCCCTTCTAATA
GGTCGTACCAATGCCACTATTTGTGCCTAATCATGTGACCACGTATGGCCCACAGCCACT
AAAAGAGATCCTGTGTGGTTGGTGTCAGTCCAGTGATCTTCACCCATTTTCGTTCTTGGA
CTGTAAGAGCTCGATGCCACCTCTGTCACACATCTTGCCCTGAAGCAAACAGGGATTCAC
ACTTCTTAGTAATATTGACGCCCAAGAAAATAAAAAAGATTAATTCATCCACGTGTTACA
CTACCATAATCTTTAGTTTGCATTATTAAATACTACTTATAACCTTTTGACTCAAGAAGG
AATTATTAACTACTGAAAATGAATCATTTTATAATACAATGATGCTAGATAGAAATATCT
ATTTTACAGTCATTCTAATAGTATATCAATATCTGTGGTGTTGTGTAGCATGCAATAATC
AAGATGCTGATTCACATTACAGTTGACTCAGGCAAAGAGGCAgga
>NODE_430_length_295_cov_6.935593
TCACTTGAAACAGCTTTTGCCTTCATATTTATCATATTTGAAGACACTGTGAAGTCAAAA
CATGTTTGTAAACATTGTCCTTTGAAATCAAAACATGTTTGTAAACATTGTCTTCAAAAG
TCAAAACATGTTTGTAAACATTGCATCCTAAGTCAAAACATGTTTGTAAACATTGTCCTT
TGAAATCAAAAACATGTTTGTAAACATTGCCTTCAAAAGTCAAAACATGTTTGTAAACAT
TACCTTCAGAAGTCAAAACATGTTTGTAAACATTGTTCTTTTAAGTCAAAACATATTTGT
AAACATTTTGTGTGACAATCTGCAGGAGTGCTGTTTTTATGCTCTGAAACAGCGTTTCAT
GCGCTGAAAATGCCACTTTGGCCAAACGGTGTCTCCTCTCAGTATCTTGACACAATGTCA
CTTGAAACAGCTTTTGCCT
>NODE_431_length_387_cov_2.558140
GAAGCGAGGACCCGACAAACGCTGCTTGCAGCTTTAATTATTATTATACTTTCTTCCGAC
AAAAGGAGCGCATTTTTGAGGGCCTAAACGTACTCGAAAACGCATAAAAGTTTGCACACA
TATCAGACCTGCGGAAAAATTTGATATTTTGGGGGAAACACACATGTCACTGGAAGAATG
GCTCAACAGCGCCACCTCGAACGTTGAAAATGCTTTTGCGATATGGCATTTGCACCTCGT
TTCTCCTAGACCTACGAAAGTTGGTACACACATGTAACACACCGAGACGTACAAAAAAGT
CTCTTGGACACATACCCTAAACTCAACAGGAAGTCCGCCATTTTGAAAAAAAGGCCGGAT
TTGGGCCCAAAATCACACATTTTCCAGAGCGAACTCATCTCAGGGGGTTTTTCCAAATCA
CATGAAATTTGACAAGTTAATAGAAGAGGCATTGGTGAGCAAAAGTTCTTAAAATCATCC
GCAAAAGtctgagggcgtggtcgtgccgccgccgccgagcgaacaggtgtg
>NODE_432_length_317_cov_5.561514
GCGGGCCTGCTGCTGCTGCTGCTGGAGGCTTTCCTCAGGACCCCTGGGGGAATGCTCGGT
GCCGTCGCCTTCCCTGTGAAGTTTGCTGCCGTGCCCATGTAAGTCCTGATGCTGTAAGAG
TTCCCTGTGGCTCTGGAAGCTGATATGGCAGTGATTGCATCTGAAGGCCGCCTGTGACAG
GTGAGACATGATGTGATGCTGGAATGTAATAAGAGAATCTGCCGTGTAGTTACAGATTGT
GCATTTCAAGCTGGTGCCAGGAGGGAGGCTCTCTTCCATTTTGACACCTGTGAAGGAGAT
AAAAGGGAGAAATGCTCAGAATCTCGCCTCCCACTTCTCCTTTAGAGTTAACTGTAGAAA
CCATCAAACGCTCATGCATTATGCCAAGCTTATTCCCATCCACTAGATTTTTTTTTGCTC
AAGGATAAACTGTCAACTATGCTAGCTGACAGCAGGATATg
>NODE_433_length_386_cov_2.326425
GAAACGGCTCGTGCCGCCTGCTACATTTGACAGCTGTGGGTTCAAAGGCCCCAGCCTGAC
AGTTTATGCTAGACTTTTTTTCATTGCACAAGGCCAGAGGAGGGTGCACCGTTCCCGGCG
GCACTGCAGTACCGGGTCGATGCGTGGAGCGAACGGGGCAAGCCCCTCTTTCAGCTCCCA
GTGCTAAAAATCCGTTTAATATGTAGTCCTCACATCGAGGACATATCAGATATTAAACTG
ATAAGAACAGATACTACACTTGATCTTAGCCAAAAGGCCGAGAAGCGATGTCCCCTGAGC
GTTTGCTGCCCGGGGCCTCCCACCGCCACAGTTCCCGCTTGTGCTGGTGCACTGTTTGTC
ACGGGCTGCAAAAGTGGCCTCTGCTTTGCGACTCCGCCCACAAGCCCCCCCTCAAGGACC
TGTCAAGCACAGCTTGACCACACCTTTGCTTTCAACAAACACACACGGCTCCGCCAGACG
GCAAAGCCGGCCAAAAATAGAACTAAACTCGTTGGAGTCCCTCTCCACGg
>NODE_434_length_602_cov_8.528239
CTCCTGTAAGTCAGTCTGTGTCAGTTATATTTCCTAAACTAATCAACAAGTGTTCTTATC
TTGCACGTAGACCTAATTTTCTGGTCCACACAAACAGATTTCGAAAGGTTTACTTCGCTA
TGGAGGAGGAAGAGATCAGAGGTAGAACTCAGATGAACTGTAGCCCTACAGACTGTGTAT
CCCTGGTCCTGACAAAGAAAGGAGCTTCAGTAGTTTCGTGCAGCATCCAGGGATAGAGAT
TAGCATGGAGCCATCAGCAGCGCTGCAGTCCCTCCCTACCCTGCTTCTGCTGTCAGACCG
CCTCCTCCCTGCTTGTCAGGAGCTCCGACGAGGAGCTGTAAAAACCTTTTCCCCTCTCCT
TAACAACTGCAAAACAACACGCACACACCCCGGCTGAGGTGCCTGCTTTTCTGAGGCCTC
TGACAGGACGTGCTGCAGGCACAAATTGTAATTCATAAAGGTTAAGGGGGTCAATGCCTT
TTATTACCAGTCTGAGTGCATCCAGCTTGATGGGGCGGGCATGCAAATGGAATGTCTCAG
AGTGTTCTATGCAAGAACTCAGACAGCGAGTGCGTGCGTGCCTCTGAATGGGAGGAAGTA
AAAGGTGGGTAAAGGGTGGTGGGGGGGTGTGAGATCGGCTGCTCTCTCCACCTTCCACAG
CCATGTAGGACCACACAGCCGCTGCCCGGTTAATTAGACAGTATGACATTGACCTCAGGT
AGTTAACGGCCACTTTGATATGcgct
>NODE_435_length_632_cov_4.579114
TACCCTCGCTGCCTTTCAAATCAACAGTGGTGTCAAAACAGAGCCCTGAGGAACCCCCAG
TAGAGCATGGCTCACTAGACCCCTGTAGAGATTTGAAGACCACTTTGGAACTCTAATCCA
CTCAAAATGTGCTGATAATTTTCCTTGCCAGGACACTCTCTGCCTGGTGTCACAAGAGTG
GCCTCCCGGGAGCAGATCAGCCAATGATAACAAAGTAGCCAGATGTCTGGCGCTGGCAGA
ATCCCAGAAGCCAGACAGCGGCACGCAGCAGCATCCGCTGTGGGCCACAGATCAAAGATA
CCTGAGAATTACTTATGGGCACAAAATATGTGTTGCTTACTCTACAGTTCCCATTAATAA
CAATCTGGGAGAATTTGTATTTCTAATTAACTCTTTTCTTTCGGCATACAAAGTGCTGTA
GGTTGTCTAAGGCTGCAGCAGCAATTTTTCTGTGGCAACTGCGAGTCGACAACAGGAAGT
CGGATGCAGCGCTGTCTGAAGGAGCCAGATCAGCTTTAAATGCAGTTCTGAGGCTCAGAA
CACCCCCTGACTCGCCTCAATAAACAAACAAACTGTGTAAGAGTCAGCTTATTTAGATTT
AATCATGCTGCACAGTGCCAACTTAGACCGGTCCTTGATGCATACCTCGAAAGCTGTAGG
TGTTGACACTGAACCGATTCAAATGAGATTTAAATGTCattagtggctttgttttttaag
cttcttttatttttatccagacatttttatcctaaaacagaggaggcagtgctcta
>NODE_437_length_145_cov_3.000000
CAGAGGAAGATTTTGGGCCAAAATCACAATTTTCAGAGCGAACTCGTCTCAGGGACTTAT
TCCAAATCACATGAAATTTGACAAGTTGATAGAAGAGGGATTGGAGAGCGAAAGTTGTTA
AAATCCTCCGCAATAGTCTGAGGGTGTGGCCGTGACGGTGCCACAAAGTTGGACATTCGC
CATGAAACATGAAGTGCGGTGTAAATAGCCTGAGCGTGGTCCGATCGGCGTGAAACTTTA
CATGGTGCATCACAGTCcggccctcatcacaaccatatgaaaatgatac
>NODE_438_length_346_cov_1.439306
AGCAGAGCCGCCTCTGCCTCTGCCCCCTCCAGACCCTCAATCTTAAAAATGGCTGCCTGA
GGAACAATGTAAATCTGACAGAGTGGGGAGAAAGAAGAGAACAAAGTATGGTGAAGAATG
GTGGAGAAGAGAGGAAGCATGAGGAAGAAGAAGAAGAAAAGTAAACATTGTACTCTGGGG
CTAGAATGCTACTTCAATATTTTTGGTCAAATGTTATGTAACTCTGTATTTGTAATAAAG
AGCAAAATGTCAGTGTCTTCGAAACCAAAAGGAAAGAAGACTTTTATGCTATAGGTTCTT
TTAAATGCTGTATTTCTGCAGTATAGCAATCAGAACCCGTGTCGACTTTATTTTCTCATC
ATAGCAAGAATTTGTCATTGAAAAAAGTTATAAATGTTATCTTGTAATGAGATATTTATT
CAACAAAATCAAAAGTTTTCCTGTTATAATGGCATGCTGTgttgtgatcctgacaaaagt
aggacttttt
>NODE_439_length_637_cov_7.197802
GCTATTATGACAGATTAGCATTGGAGTGCTGCGTAGCTGCTACCATTAGCTACAATGCCA
AGAGAGAAAAGCTCTGACACTCACCTATAGCTGCCTCCGTCTTCTCTTCACAGGGCTTGT
GGAGAGGCTCCTCATCAATCCATTAACCACCTATGCTACTTAACTCCTTTTTGGTCCCAT
GGATCTGTATTTTAGTTGATTCCAGGTGTCCCAAGTTTACAGGCATCTATTTTTTTTCCT
CCAGAACAATAAACTCTGAGGGGCTCAAGGAAAGGGGTCCACGCATGGAAGAGGGGGGCC
GAGGGAGAGAGAGGGGCTCCGTTTATTAGACAGCAAATAGCCGGCCAGTGGGTTTATGAT
GTGGAAGGTCATTGTTGGTTAATAAGTGGCCACATGAGTGCAGGCAGGTGCTGTGTTAAC
ACCTCCTCTTAACTCGCCTTTCCAGCAGAGGCCATTCATCAGCCCAGTGTTAATGAAGGC
CATATAATTAATAGGTGGATAGCAGAGAAAGCCCCCTGAGTTAATCAATGCAGGCCTGTT
TGAAGAGCAGGGCTAAGATGAGACACCAGGGTTTCTAAAAGTGCAGGTTCTTGGCTGTGA
GAGTGGAAGCTTTTTAAGAGACATGCAGGTCACTGAGACAAAGAACAAGAGCTCTGATGG
CCTTCAGTTCCAAGGTTTGTTAAGACTTGTGACGTCACTGCAACTGCATGTTCATCCAAA
AATAGGCTCACAGAAATAGCACGTCACTTAAGGCATGTTTtgcgtgtcatgtcaacacat
t
>NODE_440_length_386_cov_4.569948
ACGAACGAAAGAAAGAAAGGCAAAGAAAGGGAGGGAATGAATGCATTTTCTTCTTATCTA
TCTGTCTTTCACTCTCTTTCCCCAGTGAGAGAGACAGAAGGGAATAAATGGCTCCCCTCT
CCTCTCCGCTCTCCTCGGTGTGGGCTGACAGCGCAGCAGATGGTGGTTTAAGCAGTGAAT
TTATGAGCGCCACAATCTTAATGTTGCAGAAAGAAAAGAAAAGGACTCGCATCAAACGCC
ACTGACAAATGCACTTGCTAATATTAATGCACTCCTCATTCATCCAATATGCTGCCTAAT
TGCTTTTCTGTACACAGTAATATGGCACCTGCTGCTCAAGTCCGGCGCTCGCGTCAGGAG
AGGGGAGATCGAGGAGGGGGTGGGGGGTGGACGTGGAAGTAGAGAGAGATGAGGAAGAAA
GTGTCTCTCGCTCTCTCTTTCTGTCTTTCTCGCTCCCTTTTTTCTGTGATGGATGCAAGG
CTGTGGATCATGCGCCAGACCTGTCAGTGTTCCTAATTAAAATTTTATAc
>NODE_442_length_337_cov_10.442137
AATTCGTCTCAGGGGGTTATTCCAAATCACATGAAATTTGACAAGTTGATAGAAGAGGCA
TTGGTGAGCAAAACTTCTTAAAATCCTCCGCAAAAGTCTGAGGGCGTGGCCGTGGCGACG
CCGCAAAGTTTGATGTTTCGCCATGAAACAGGAAATGCACTGAAAAATGACCTGAACGTG
GTCCGATCGACCTGAAACTTTACACGTTGCATCACAGTCCGGCCCTCATCACAACCATAT
GAAAATAATAACTCTCAGGAAGAGCGCCACCTGCAGGAAAGAGGAATATTGTGGGCCACA
ATCATAAATTTTCCAGAGCTATCTCGTCTCAGGGGGTTATTCCAAATCACATGAAATTTG
ACAATTTGATAGAAGAGGCATTGGTGAGCAAAAGTTATTAAAATCCTCCGCAAAAGTCTG
AGGGCGTGGCCGTGACGGCGTGACAGAGTTGGACATTCGCCATGAAACAGGCAGTGCACT
G
>NODE_443_length_455_cov_32.650551
TGATTCCACAGCATCTGTGTATTTTTTTTTTAGTGCTGAACAAGAACAGCTAAGGGGGAA
AAATGCTTGGTTGTTTTAGTTGGACAAAAAGAGGGACACATGATTCGCTATGGCCAAAAA
GAAAACAAAAATGAACGTAAAAGTATAGTTTAAAAAATAATTGTCATTGGATATGCTTAT
TTGAGCCAGGGCAAGCATATCACAACTGAGCTAAACAGGCTCTTGAAACAAGAATACAAA
GGAGGAAATAAAGCATAGACAAAAAAGATGGAATACAAATTTAGTCAACGAAACAGGACA
AATAAGAAGGAAGGTCCATATGAACATAATGGGATTTGGTCTTGGTAAACAGGACAAAAA
TGGAGGTGATTCGAGTGAATGGATGGGTTGACAGCAAGAATGAATTTGTATTATTTTCAT
TCTGTGAACGTCAGTTCAGCACTCTTACCTCTTATTGGTGTACCACCTGGGTGGATAATA
TGAATGCAAATAAGATTAGAAAGAAGAAGCATTAGTACGAGTAGATAGAGGCTGGGGGCT
TTGGAAGAAGAATCAAATTAGATTTAACAGGGTACGTAAATAAAGGTACTACAGGAAAG
>NODE_444_length_475_cov_5.930526
AATTCTCCACCTCCTAGTTTACATCTCCTTTCCCCTTCTCTGCTCCCCAAATCTACAGGC
AACAGGACGCTCTTGTACATTAAATAAGAACTGTCACCCTGGGCAACTTGCAGCAATGAA
GCATTTATTCTGCCTCACATTTCCCGGCACTTAGAATTATTTCCTTCATGCCTGATAACC
AAATTACAATATGGCAGGTCTCCCCGGAGCCACAGGATTGTTAGTGCCAGCTCACAACAT
ACTTTCAACTGATGTGGCATTTCATGTACAGCTGCCAATCAAAGCCAGCAGAAGGCTGAG
ATGTAAATGAGGGCGGGCCCGATGGTGTTCAATTACTGCTCTGAGCTCTGCATAATCCCC
CTTCCCACTGACTGACTGACTGACAGCTCCACATTCCTCCTCATCCCCAGCTTTCTCCCC
TAATTTCACTACCTAGGTTTCGCCTCATACTGGGATTTGGAATCAGACATTGGAGGGAAT
TTCTGTCACTTTCATTTCCATTTAGAACAGTGCATAAAAAGTGTATTATCTGACATGTGA
AGGGCTATAACAGTAAAGGCATGTGCATTCAGAAAGCAAACtactgcaaacaacaaattc
cctacaatttgtgacccag
>NODE_445_length_532_cov_6.941730
TACACGGGGAAATTATTATTGTCAGAATAATAATGGTTTAGCATAATTTATTACAGGTCC
ACCAAATAAGCAGGGGCTAGATGTTATTAGACAGATGGATGGGAAGGCTTGGCAGACATC
CACCGAGGCTCAGGCAGGCAAAGGCCCTCAACGTGAACGTGACGAGGAGGAAGGGGTGGA
GGTGGGGGTGTGTGAAATAAACGGGAGGTATGGTGGGGGGGCATCCTCCAAACCAATCAG
AAAGCTGGCAGTTCAATTACAAAGAAATAAAGGGACATTCATCATTCAATTAGGCACCTG
TCAGGGCTCACAAAGGAAGAAAACTTCTAACCTGGTACTCCAGGGAGAAGATGCTCAGAA
GAGTGGACTGCGAGTGACTGGAACAAATAAAAGAAGGACAAAGTTAATTACCAGAGTGCA
TTGCACAGAGACAAAGGGAGAGGGGAGCTTCAAAGCTGGGGCCAGCTGCCCTGTAATCTA
AAAGAACATGAAAACAAGTGTGGCAAAGTTGTTCCAGATGAACACCTCTGACAAAGGATT
CCTGCCACGATGGTGTGGGGGAAGAAGAAAGGAGGAGGTTGTGTGTGGTATGAGAGATGA
GAAAAATATAGCCTGTTTTTTCCCCCTTTTTCAGTCATTTatagatagcatcaccttcaa
tcttctgtgttcagac
>NODE_446_length_552_cov_8.797101
GGGCCCTCGTCCGCGGCGCCTCGCGCGTCGCCGGGCGGGGGTTTTCGCGGGGCGGTGTCC
GACGCCGTGCGGAAGGCGGGCCGGCGGAGGGGACCGGGTACGGCGGTCGGCGGCGGCGAC
TCTGGACGCGCGCCGGGCCCTTCTCGCGGATCTCCCCAGCTGCGGCGCCCGCTGGGGTCC
CGTTCGCGCGGGCCCCCCGGCGGGTTGCCTCGGCTGGCGCCTAGCAGCTGACTTAGAACT
GGTGCGGACCAGGGGAATCCGACTGTTTAATTAAAACAAAGCATCGCGAAGGCCCACGGG
GGGTGTTGACGCGATGTGATTTCTGCCCAGTGCTCTGAATGTCAAAGTGAAGAAATTCAA
TGAAGCGCGGGTAAACGGCGGGAGTAACTATGACTCTCTTAAGGTAGCCAAATGCCTCGT
CATCTAATTAGTGACGCGCATGAATGGATGAACGAGATTCCCACTGTCCCTACCTACTAT
CTAGCGAAACCACAGCCAAGGGAACGGGCTTGGCAGAATCAGCGGGGAAAGAAGACCCTG
TTGAGCTTGACTCTAGTCTGGCACTGTGAAGAGACATGAGAGGTGTAGAATAAGTGGGAG
GCCTCGGCCGCCGGTGAAATACCACTACTCTTATCGTTTTTTCACTTACCCGGTGAGGCG
GGGAGGCGAGCCCCGAGCGGGCTCTCGCTTCTGGCG
>NODE_448_length_820_cov_12.219512
TACTTCTTTTCTCCTCTGCTGTTTCTCCCTCTCTTTGTCTGTTGCTTTTTGTCCCCTTTT
AAGTTAGTATATAGGACCAGATGGGAGGCAGCACGTGGCAAAGAGCTGTCCTTGTTGTCA
TTTGATGATGTCATCAGTGTCGTTGTTCCTCAGCGGACGTTGTTTCTCTGAAGAGAAAAA
AGCCAGCAGTTTCTTCATTGTTTTCTTTTTGTTCTCTATTTGTCTCTAAATCTTTCTCCT
GTTTTTTGTAAATGACAACAAAAAAGACCTGCCTTTAAATGTTCAGGACGTTTTCAGTCA
CACTTGAACAGGTTTTTAAAGACCTCAGTAGGTGAGCTAGTTTTACCCTTTTTGCCCTTT
GAAACTGCAGATTTTTTGGAGAATTTGTAATCCCGTCTTGATTAAAGATTGAGTGGAATT
CTAGATGTGATGAATTTTGTCATATCTTCTCATTTTTTTTTCTTTTACATGAGTGTACAC
TTAGTTGTTCAGAATATTTGGGACCATTAAAATGATCTTTGCTGTAAGATGTCCTATTAC
CATTTGTCCTAATAACTCGGTGTTTCTTTGCTGCGTCTTACTTTTAATTGATCAGTCACG
GTGCCTCGCCATTACAGAAAGACATTCATATATTTTTAGCACAGACAGTTCTGTTGGGTC
CAACATGGTTCCACAAACTACCACAAAACACCAGATTTTGAAAACTGAAGAGTAATTCAA
CATCACAGTAGCGTATGTTTGAATAGTGAATCAAAAATTACTGTTATTAAACTTTCAAAC
TGCTTTTTCAACCACTCGGAAGGATGTCAAGTAGGTTTGTGGAACCATGAATATGTCTTT
TTCTTGCCCTTCTTGACTTTTTGGGggcgttaattttacagaaatgccttcacattctgc
atacctgttgtggcacctattgttttgtgtaagctcctcagttgccggtgtccttatgat
ccac
>NODE_451_length_527_cov_6.950664
TGTTCCTTGTTACTTCCTTGTTCTTGATGCATGCTCCTTTGGCATGAAGGACCTGAATGG
CAGTTTTGATATGTCTTACCAGACCTCTCTTTCAGGGCTTGTGCAACTAGAGGTCACCTC
TTTTGTTTTGTCCTTCACAGCATGCCTCTGTGATATACAGAGTTGTCTCTGACTCCTTAT
GCCGTGTCTTCTTCTGTGTAACGCATTTTGGCTACTATAGTCAATAAAACAATCCCCTGC
CACTTGTTCCACAGCCTTTTTGTTGTTTTGTGTACTTTGGCTTTGTGCACAATCCCAGTC
CAATGCTAGTGATCTAGCTTTGCATGGCATCGTGTGTTAGCTTAGACGTGTGTTTGTAAA
GAGGGATGTTCTCTTTTTTCCAGCAAAGATGTCACGGAAATTAAGCTTGCCTACTGAGCT
AAAGCCAGACTTGGGTAAGCCTTGACTTCGTGTATCCAAACAATTTGTATGAAATGCAGT
ATACTTTCCCCAGTCCAACTGGACTCCACCACATCCCATAAGTCCAGTTTTATCTGGTTA
TTAGCCTCAAAATTGGCAAGCTGTGCAGATGTTCTCCTAAGTTTGCATGAGTCAAAAGTA
GCACTGATCTGATCTGAATTAAAATTATTTTGAGCTAAATCAAATTGTTGCAATTAAACT
CCCATtttttt
>NODE_452_length_833_cov_11.907563
AGCATTTACATCCCTGTGGACTGTGAGAAAAATAAATAAACCAAAACTATCACATCCACA
AACAACTAACAACAAATCTGACATATTTACCATAACAGCCGTTCTGAACTTTGCTCTAAA
TGAAACACATCCATAAAATAAGTGTTTGTTCTGCACCGTCCTTTGAAGTTGGATTTGTTT
TTGCTCTTTAATGATTTCTTTCTTCTGATGATGATGGAAGCCGTGCTGACACCTTCTTTT
GCTTCATCAAGTTCCGCTGCACAATTACATGAATTTACTTTCAATAAATTACCATCTTTG
CATACATCAGTCAAATCATCCAGCTGAGGCATTCGCAAACAATATGCATTATTAATTTCA
TTGTCAGTGTTTATTTGGTTAACTTGTAACCGACTTGGACAGCCCATTGCCTTGATGATG
CATTTAAAAGCATCAGGGTCGGCTTTTTAAAAGGAAATCAGGGGATGACATGCTTCCACA
CACCACTTCGCTCCCTGCTGAGGCCACAGAGGGAAAAAGACTGAACTCCAGTGAAAGACC
AATCAAAAACTCAAAAGATGCATCGTGAGAGCTGTAGTCAAAACAACAGAATCAGGAAGA
TCATCCACATCACAGCGATTCTCAGTGAGCGGTTGTTAGTACTGATTGACTATATTTCAA
TTTAACAAGTTTCTGCTGTCGACAATAGTTAATTGAATGAATATATTGTATTCATGAAAG
GGGAAAAAAACAAAAACAAGAGCAAAGAAGTTGAGTTGGGAATTATCTCTCATTAAGGAG
TGAAGAGTTCAATGATTTCAAGCGTGTCAGTCATCGCTCTAAATGAGGAAGAGGAGAGCG
AAAGGCTCATCAGAAAGTTTCTTTAACTTCTTTCTGACagttaatattgaataaagtatc
acactagaaaacatgacttaacataaatccactatcggtgtgcggcacttacttcctaca
cgttcctgtacagtatt
>NODE_455_length_146_cov_20.006849
AAATGCCACCTGCCCCACCTAATTTGGCCATGCCGAAGACGCCGGTCTCAGTCCCGAGTC
TCTACGACCTTCCCGTCCCGAGATACAGCAAAAAATCACAGGTTACTCCCACTTCCTGAC
GTCGTAGAGACTCGGGAGTAGGCTCCGTGCGATCGCGGCGGCAGCAAATGGGGGGGTAGA
CACAAGTTTCATGTCTCTAGCACTAACCGTTTGCCCAAACCCTCACCCCAGGCCGAAACC
CTAACCCTAACCCTAATTCCGGAGCTTACGGTGAGGGCTGGCCCATACAA
>NODE_458_length_629_cov_9.391097
GAGACCTTTTGATATTTTAGACATACATCTACACTATGCCCAACTATTTAAAATTACTAA
TAAATGATATCTTTGTGGTGTTTTGTTTGTAAACCTATTGACTGCAATAAAATTGCTTTT
TTATTATTTCTCAAGAAAATACACATCTTAGACGTGACACCACTGTAACAGACTCTTCCC
TTGCAGATGTGCCCCCTCACTTGGTGAGCAGTGTAGTTGATCTGTGTTCATATGAGTTAT
TTTGATAATTTGCTTGATGCAGACACAACACTGACTTGCTCCATCTTATGACTGAAGCTG
CTGAAAGGGTTTAGTGTCTCAGTCTCCATTCATCAAGCAGCCAACAGTTCAACATTCTCT
GGGCCCTTTTATCACTCCCAACACAATGTTTTGCAGCTGCACGTCAGGGTTCAAGAACCA
ACGTTGTGATGAGCTGGCCAACCCCTGCGATTACTTCTGTCAGAATGAGGGGATGTGCAC
ATTAACAGCTCTTAACAAACCACGCTGCAAGTAGGTCCCTCTCACCTCTCCAGCTGTATT
CAGAGCCCACTCACCCCCTTTGTACACACCTCCACCCCAACTCCATCCGGCTTCATTTCA
GCCTCAATCCAGTGTATGGGCTCTTTGTCACGGTGCCTCCTTGTAGCAACTTATCATGTA
ATGAGTGCTGGGTAAGAAATAGTATACTGAAAGATAGTGTGGTGAAACTGCATGCTGTTC
ATCTAGGATTGTTATATATTTCAATAGATTTTTTTTTATAGTCTTCTGCCTtt
>NODE_461_length_441_cov_2.947846
GGCCCTGAAATAGGAACCAAATGCCAGGAATAGTTCATTAAGTGCGACCCTCACAATTAT
TGTCCTTGACCATCAATAAGAGTATGCATTAAGAAATCAACTGATGGTAGGCTCTTACTG
CATTAAAATGTTTAAATTCCATAATTCTACTTATGTCAAATATTAAATGATTTTTGTTAA
TGCTTTAAATGGTTGATAAGCAGTTTGTATCACAAACCTATATCTGTTAAGTTATAAGTT
AAATGCTTCATGCTTTATTTACCAGTAAATATTATCATAAATTATAATTGAATGTTTTTA
AAATATTGTCTGATGATATTTAATTTGATGTTCTTAAACAACTAATAATGATAATGGTTG
ATATATATTCATGGTGATATTACATATATGTACAACGAAGGATCATGTGGCGTAGCCCGG
CAAAGAATAGTTTAATTTAGAATCCTAGCTTTGGGAGTTAGGGGTGGGGGTTAAAATCCC
CCTTCTTTGAAGCAGTAGGAAGGATTTTAACCTTCGGCGTCCGGTTTACAAGACCGGCGC
TCTGGCGCTGAGCTACTATtgcattgtcattcaaggactttattt
>NODE_462_length_407_cov_1.058968
AATACAGAATTAGTGATATGTAATGGTGATACATAACTATATATAAATATATGTACAGAG
GGAGGAGAGTAGAGGAGAGAAGCCCAGTGCATGATAGTAGTCCCCCGGCAGTCTAAACCT
ATGGCAGCATAACTAAGGGACAGCTCAGGTGACCCTGAGCAGCCCTAACTATAAGCTTTA
TCAAAAAGGAAAGTTTTTAACCTAATCTTAAAGGTAGAGAGGATGTCCGCCTCCCGAAAC
CAAACTGGGAGCTGATTCCACAACAGAGGAGCCTGATAACTGAAGGCTCTGCCTCCCATT
CTACTTGTAGAAACTCTGGGAGCCACAAGTAGACCTGCAATCTGAGAGTGAAGGGCTCTG
TTAGGATAATACGGTACAATAAGATCTTTAAAATATGACGGagcttggtcattaagactt
ttatatgctaaaagcagtgttttaaaatctatcctgtattttacgggaagccaatgaaga
gaagataatacaggagaaatgtgatctcttttactggttcctgtcagaactctggctgca
gcattttgtat
>NODE_463_length_773_cov_6.476067
AGGAGAAGGAGCAGCATAGTCCTAGTATATCATTCTAACTTCTCCCACACTTCAACTCCC
GTCTCCTGATTGTGGTACTCTTTCCATTGTCTTTGACACAAAAAAGTTTGTTTATATATG
CATGTATATATGTATATACATATATGTATGTATATATATATAAACACATTTTTATAGCTA
CAGCACCTTTTCCCATGGGGCAACAGTGTCAATACCTCGCACATGGTACATGGCCGTGCC
AAAGAAAAAAAGAAATAAAAACAATATATTGGTCAGGATATTTATCTTTTTTTCCCTAAA
ATTGGCATTTGACATGATGATATTCTATTGCCGTCTGGGGGAGGGAAGGGACAAAGGTTC
TTCTTTTGAGTTTATATTCAAGTTTTCTCCTTTTTTCGTGTATAATTTCTTCTTTTCCTG
TTTAAAAAGAGTTCACACTTTTGTGATTTGCGTGTGCTGCTCTTCATCAAAAGGTTCATT
TTCCGGATCAGAGTCAGTGGTGTCAGAGTATCGATAATGGTCTGGCTCATTGTCGCTAAC
GTCCGGGGTGACGGATGTTGAAGTGCTAGCCTCAGAATTCGAAGGCTCCTCCACGGTTTT
CGTAAAATACAACTTCACCTGGAAATGAAGACAACTAGCTTCAGTGTGTGTCATGAGGTA
ATCAGAAACACAATCATCATTGCTCATTTGGATTATCGTCTTAGTTAAAAACTAACAGTA
AAGCAGTAACAGTTTTTCCAAAAATAATAATATCTCACTTGGATCTTAATCCCAACTGCT
TCTTTCACTGCTTACCTTGAAGTTTGGCGAGAAGTAGCGGTTAGCTTTGTCTTTGTTGGC
CTTGTCCAAGTCATTCTTCGTGAGCGTCAGGATGAGGTAGTCCCTGTCGCTTTCCCTGCC
GCTttccctgcagctgt
>NODE_467_length_188_cov_9.579787
GATCGCGGCGGCAGCAAATGGGGGGGTAGACACAGGTTTCATGTCTCTAGCACTAACCGT
TTGCCCAAACCCTCACCCCAGGCCGAAACCCTAACCCTAACCCTAATTCCGGAGCTTACG
GTGAGGGCTGGCCCATACAACGGGAGCCAACAAAGTGTCCCTACAAACCTATACCAATCA
ACTCAGAGCGGTCTGAAACGCGCTCTCAAAGGCCTTCTACGGGAACTTATCTCGGCCTCA
GCACCATGACACTGGCTGCGTGCTGCGCGTCCCATTGTCAGTGAATGGGAGAAGGTTTTG
GCCAATATCTCCGGAACCAGACGTGCTAGACA
>NODE_470_length_444_cov_8.711712
AGCAATTTCAAACAGAGTGCTGGAAGAAAGTGAGAACTGTATTTTGTTTTTTTACGACCA
CCATTTAACGTGCAACAATTCACCTCCAAACTTGTTTTCGGATTAATGATCATCAAGAAG
CACTTAGTTGTGTTTCCTTCAGATGGGAACGTGAGGTAAGACTTTGTGGGCAACACAGTT
AATCACACAAAAATCTAACAAAAATCAAAAATGAAATATTTATTACAGCATTTGTGACTG
AACACCTTTTAAACATTACGTCACAGTCCTCATACAAGTATTTAATGTATTTTTGACAAA
GCTTAAGGGAGACGGCATCTTATCATCTAGTGAGGAACACGTGCTGAAAAAGGAAGGAAT
TCATGGACATACAATATCAATGCCACAGCAGATCTGAAACTAGCAAAAACATTCTTTTTC
AATTGAGGTAAACACATAGAATATCTAACATGAAACAATTAATAGACTGAACTCTGTACG
AAGTTTGTTACAATATTCTCTCAGCTTTTTTTCCCCCCAAAAGCATTGAGTTCATAATTT
AAGTTTTTTTTTTTCCTTTTTTTTCTTTTTTTTCGTTTTAGGTTTTTt
>NODE_471_length_208_cov_2.408654
GCCTTCTACGGGAACTTATCTTGGCCTCAGCACTATGACACTATGCAGGTCCCATTGTCA
GTGAATGGGAGAACGTTTTGGCCAATATCTCCGCAACCAGACGTGCTAGACACCTGGAAA
TGCCACCTGCCCCACCTAATTTGGCAATGCCGAAGACGCCGGTCTCAGTCGCGAGTATCT
GCGACCTTCCCGTCCCGAGATACAGCAGAAAATCACAGGTTACTCTCACTTCCTGAGGTC
GCAGAGACTCGGGAGTAGGCTCAGTGCGATCGCGGTGGCAGCAAATGGGGGGGTAGACAC
AAGTTTCATGTCTCTAGCACTGACCGTTTTCCCAAACCCTCACCCCAGGCCg
>NODE_473_length_448_cov_6.533482
GTCCTGTTTTCTTTTCTGCTTGCTACATCCCTCGTGTCCGTCCTTGCTCCGTCTCTGGTA
CAGAAACTCATGTTGATGCAGTCAAACGGCTTTGGGATTTTGTTTCAAGCGTTTGTCTCC
CCTCCTCTTCATCACTTTCATCTCACCTTTTCCTTTAGTACCCAACCCCCAAGTACACTC
CCCCTGCTTTGGTCTTGGCCTTCCACGCTTGGAGGAACAGCGTGAGGCGGCATGGCCTCC
ATGCGGCTGACTGATTATTGTAATTCATACACTTTAATTAGCTGCACAAACCATTAGCCA
CAATTAGACTATTACAGAACGTTTTGTGGCAGGAGCCAGCCCCAAGATTGGCTTTATCTG
CTGGAGGGAGAGAGGGAAAACGAGGAAGAGAGAGAAAGAGACAGAGGAAGGGGCAGGAGG
GCAAAATGTGTTTAGCTACACATAGTGTGTATGTGTATTTAAGCTACAGAAAGCTCATTC
AATATGTTGTAAAAGCCCAAAAGTATGTGTGAGATGCCAAGCGTGACAAAGGATAAGATG
TCTGAATTACCAGCAGCACTGAACAACAACCAAGTAAGACTGAGCtctcgtt
>NODE_474_length_524_cov_3.066794
CCTAACCCTAATCCTAACCTTAACCTTAGCCCTAACCCTAACCCTAACCTTAACCCTAAC
CCTAACCTTAACCTTAGCCCTAATCCTAATCCTAACCTTAACCCTAATCCTAACCTTAAC
CCTAGTCCTAATCCTAACCCTAACCCGAAGCCTAACCCTAACCTCGATCCTGACCTTAAC
TGGATGGACGTGATCGTGGACGTGGACGTGGACGTAGACGCGGACATGAACGCACCTGGA
ATAAACCGGGATCTTCAAAATCTAGAAAACATGTAACTACACATTATAGGACATAGAGAT
GATCCATAAGAAGCAGAGAGTTGCAGATGACGTGCGCCGGCCCGTGCATTGCCTTTGGCA
CCCCATTTCAACCGCCCAGTCGTTGGATGAGGTGGGGGGGTGTCATCGAGATAATTTTAA
CTTTACCTAACCCTGCCAGTGCCTTCGGAAGGACGGACTCTCTTGAAGCTCAGAAATTGG
TAGAATGGATCATCATTAAATAGTAAAACAAACTTAGGACTTATAATAATATTGCTTTTT
TTCTCTCTCTCCTCTCCCCTCTTCCCTCATACTCTGAGGGAGTAGGGGGAGGCAGAGCGT
CAGCCCGATCCGGCGGGGGTGTGATCGGTCCGTCCAGACCCTCTCACCCTGTCTcggcct
tccccatc
>NODE_475_length_729_cov_6.777778
ATAAAGCAATGTTTTATTTAAGGACATTTGTCGCAGTCTCCTTGGCCATTTATTTTTCTT
CAGCAACAGCAGATTTTACAGAATTACTTTTGGAAGAATTACATACTTTTCTATTCTTCT
ATAATACACTTTCTGCACTTGCACTTTTAGAAAAGCTCAGTAGACATAAAATGGTTCTAT
TTATTTAGTTTTCAGTCTAGCTTTGCACCTCTGGACAGATCAATAAAGTTGTTTTAAGTA
GGTTTGGCATGCTGGAGCTGAGAGAAACTGGGTGCAACTGCTCCTGGAAAGGGTCTACAG
GGGGAGCAGCATAGGCTGAAAAAGTGGAGATCATAGCAGACCTCAGCCAGAACACAGGAC
AGGTTGATTTCATGCCCCAATGCAGCGGCAGTAATTGCACCCAGACCCGTTTTATTGCGA
GTTGATTTTAAGGAGGGATGAATGGAGAAACATTCTGTAAAGTGTTTATTTTGGGGGATG
ACCTTTATTAACCCATTTTCCAGGCAGGTTCCCCTGAGGTGATCTGGCTCAGTGCTAGAT
TAACCCTCGCAGGCCCATGGTAGCCAGGCTGCTCCCTATCATAGAGTTTCAGGAAGCAGA
GAATGACAGTAAAATTGGACTGGCAACATGTGTGCAAACCCCCACACACCACTTTTGAGA
CATGAGCTACTCACCCACCCTTGACACACAAGTAGGGAGTTTGTGTTGATATTCCCAGTA
GGCAAGTCAGCAACAGGCTGGATGGTGAAGGTTAATatgtgagaggaacacagagagaga
atgacattaaaatgaaatacagggagcagcgagcacttttcaactgcctgctctttttcc
tctgctggaaacagttgtcgtaaattactggat
>NODE_476_length_478_cov_3.976987
CTATTAGAATGGCTGCTTTTAGGCCCACCATAGCATTTTGCCTTAAAATTATTATGATCT
TTATCCTCCTGGAAAAGTTGTGTCTTGTTTCAAAGGGGCTGTACCCCCTTTGACTAACTC
TCAAAATTTCTTCTGATCTCAGGAATAGGCCGGTTGGACAGGTCGAGGGAAGAACTTATG
AGGCTGAACTTCTATCCAGTTCTCAGGCAACCAGCTATTACTAGGTTCGGTAGGTCTGTC
ACCTCTACTCAAAGCTCTTCCCACTCTTTTGCCACAGAGACGGGGGCGCCCTATTGATTA
GGCTGTCTTGGAGTAGCTCACCTAGTTTCGGGGTATTAAACTAAAATTCTTTTTGCTTAA
GGGGTACTGGCTAAATCATGATGCAAAAGGTACGAGGTTGTGTCTCTGCTTTTTAGTGCT
TTACTGGGTTGTTTCATTCCTCTTTCAGCTTTCCCTTGCGGTACTTTCTCTATTGCTTCA
GGTTCCTTTTCCGTCGCCCGTACTAAGGAGGAAAAATGGTTTGTTTATGGGTTTAAGTGA
ATTAGGGGTTATTAATAGGGTAATATTGGTTTTGTAGGGGTGAGCTAGCTATTGGGCGTC
AGGGCGACCCGATTTGCACGGg
>NODE_479_length_554_cov_8.570397
GCCATCCCAGCGAGGCAGAGTGAGGCTCTGAACATGAGATCAATGGAGCATATTTAAAAG
ACATTAGAGAGCAGTCCTCCTGTCACATTCCTGTGATAAAGTACAGGGATCTAGCCTTCC
AGCATACAGTACCATGTCTCTATGAAGGCGATCCTCCAGTGTCATTTCTCCTGTGCTTAA
TCTCCATGTGGAGATGAAAGATCGAGGACGGCCAGCAGTGTCTATGTGCTAAGCTGGGCT
CTGGGTCATCCTACACCCGACACTGGTTCTCCCCAGTGGCCCGGGAGATGTCAAGGGGTG
AGGGCAGAAGAGAATGGATAGCTGCCGGCCCCGGAGCCCCTCATTCACTCTCTAACTTGC
TCACATTAAAGAGAGCTCTAATCACTGCAGGGACTTGGCCAATGATGTGGTTATCAAACG
GCATATTTCAAAAAGGCATCTTAAAAGGCCCGAGGGCGAAGAGGCAATAAGAGCACATTT
GTATGTGGATGAAAGGGAAAAGTGTAGACAGACCTTGCATCAGAATACAGCGGGGGGAGA
TCATTAGCATCTCCAGCAAAATATGCACTACCAGAGAGGGAGAGCAAGGTACAGTCAGAG
AGGGGGAGAGAGAGACAGAGAGGTGATAGTGGGATGGGGTTGCCGGGCTGGGGGAGAGAG
AATGGTTGTCTTCGCCATTCGTTCTTTTTTGTTttaca
>NODE_480_length_197_cov_1.588832
TCTCTAGCACTAACCGTTTTCCCAAACCCTCACCCCAGGCCGAAACCCTAACCCTAACCC
TAATTCCGGACCTTACGGTTAGGGTTGGCCCATACAACGGGACCCAAAAAAGTGTCACTA
CAGACCTATACCAATCAACTCAGAACGCTCTGAAACGCGCTCTCAAAGGCCTTCTACGGG
AACTCATCTTGGCCTCGGCACTATGACCACTGGCTGCGTTATGCACGTCCCATTGTCAGT
GAATGGGAGAACGTTTTGGCCAATATCTCAGCAACCAGACGTGCTAGACACCTGGAAATG
CCACCTGCCCCACCTAATTTGGCTATGCCGAAgacgccggt
>NODE_484_length_300_cov_1.430000
CTTATGTTGGCAGATGAGAAAAATAAAAAATATACTCATTATAATCTAAACTAATGACTA
TATGTAAGGAAATGGCGAGTTTACATTCAAAATATTTTTCTGCTGGAGCAAATGTTTTAG
TCTTTTACTGCATTTCAGTGATTATTTAAAAGAAAATGGTCAAACATTTCCAGGATTCAG
TGCATTTCTTTGCAGCATCTGATAGTAACCTGAATGTTTTTGTGTTTCTGACTGAGAACA
GAGGACAAACTGACCTCCGGCGTCCTGCTGAGTCTCTGCAGCATCACACAGATGATGATG
GATCCAGAACCCAGAATACTGCAAATATAATCACATAAAACTTCATTTAAAACATCATAT
CAGCATATAAACTGCATTCTAATCACACAGGCATGTTTACATGAATAAGACCTGATTAAA
TCGAGTAAAACAGCTTCTACAGTg
>NODE_485_length_675_cov_9.644444
AAATCATTCTGTTTCTAGCTAGTCAAGTGTAGCACCGAGTCAAAAAGCCTCCTATCAAAA
ATGGATAAAAATATCCTTCACTGTATTGACCAACAGGCAGAAAACTACATCACAATTTCT
GAAATAAAACGGACACTTTTATACGAGCATATGGGCCGTTGAAAATCAGAAAACTGTGAA
TCCCTAGCTATGCATTACGCACCACTGTCTGTGAAATATGTATATTTATGAAAACAACTG
GTAAAACTAGCGCAACAGTACAATGCCGACGTCAAACAAAAGCTCGTCAGTAATGTTTTA
TACAAATCCACTGATATAATAATTATACTATCCCCAGTCCTTAGTGGAGGTTGATTGTTC
TTGCTGTGAGCTAACACACTTAATTGTAGTATGCAAATGAGAGCAATTACAAAGCTTTTA
GGTGAAGAGATGACAGCTGAGGTTGGTTCTATTGGGGGCCTCACCCAAACAGTTGTCATG
GAAACCACATAGAGTAACGCAACTGTCAAACGGATATAATCTCATGATATGTCCAGAAAT
TGCCTCCTCTCTACTTTGTGCTCGCAAAACCGATCCATATGAAAGGGAGATTCTTTGATT
ACTGAACAAATTGTCAATTTGTGTTTTGCAAAGGGAAAGAGGGCTCATTTGAGGAAAAAG
AAATGTTGGAATGGATTCAATTTCCAAACCAACACTTCATAAAAATGTAAAATATGCTCA
CGCACATAGTCCGAAATGCTTTGAGCATTTTTTTGTAGTGTCAGTAATTAGTCACGTGTG
GCTAAAAGGAATTTACGACAATTATTTTTATAGTAGTCa
>NODE_486_length_212_cov_5.683962
ATAATAAGGAATTACAATAGTCCAGCCTAGAAGTTACAAATGCATGGACTAGTTTCTCAG
CGTCACTCTGAGACAGGATGCTCCTGATTTTTACAATATTACGTAGATGAAAGAAAGCTG
TCCTACAGATTTGTTTTATATGTAAGTTGAATGACATATCCTGATCAAAAGTAACTCCAA
GGTTTTTTACAGTAGAGCTAGAGGCTAAGGCAATGCCATCTAGAGTAACTATCTGGTTAG
ATAGTGAATTTCTGAGGTGTTTAGGTCCAAATACAATGACCTCAGTTTTGTCTGAATTTA
AATGAAGAAAGTTACAGGTCATCCAGGCCTTTATGTCCTTCAGACATGCCTGGAGT
>NODE_495_length_322_cov_9.937888
GAGGACCGGACTGTGATGCAACGTGTAAAGTTTCAGGCCGATCGGACCACGTTCAGGCTA
TTTACACTCACTGCCTGTTTCATGGCGAATGTCCGACTTTGTGGCGCCGTCACGGCCACG
CCCTCAGACTTTTGCAGAGGATTTCAACAACTTTTGCTCACCAATGCCTCTTCTATCAAC
TTGCCAAATTTTATGTGATTTGGAAAAACCCCCTGAGACGAGATAGCTCTCGAAATTGTG
TGATTTTGGCCAAAATCTTCTTCTGTCAGTAGGTGGCGCTCTTCCTGAGAGATATTATTT
TCATATGGTTGTGATGAGGGCAGGACTGTGATGCAACGTGTAAAGTTTCAGGTCGATCGG
ACCACGCTCAGGCTATTTACAGTCACTGCCTGTTTCATGGCGAATGTCCAAGTTTGTGGC
GCCGTCACGGCCACGCCCTCAGACTTTTGCGGAGGATTTTAATAAC
>NODE_496_length_353_cov_3.844193
CCGCCCCGCTTCCCCCCGCTGCTTCCCTCTCCTCTCCCTTGATTCATTTCACCCACTGTC
CTCGGCTGCTGGAAAATGGCGTTAATTTTTTTATTACCTGTTTGACTCTCCAGCCTTATT
ACTGTAGCCCCTTAATGTTCTCTGTAACCGTGGAAACCAGATGAATAAATGTCCGCCAAA
GAAAATGAGATGATTAAACAGGTCACCCTTGCAAAACAAATTCGCTTGGTCGAGCGCAAT
TTGTGTACCAAGCGGCTGTCTTAACAGTTTGCTAACAAGGGGATTGTTTGCCAGACTAAC
TGACAGAGAAAGGGAGGGCAGGTTGAGGGGGGGAAATGAAGATATCTGGGGAAAAGGATA
TGATTGAAGAGATAATATTTTAGATCACCGCGCTGTTTTGTCTCTTTATTTTTCATAACA
ACATGCAAAAAGGTTTCAACTTGGCCCTTTCTTTATTGGCCGTTCTTTAAATATTagagg
cacacagaaaagctctt
>NODE_499_length_391_cov_14.680306
ACTAATATAATTTAACCCGTGGCGCTCACTAAACTCCGGTCTCTTAACTCAGTCAGGAGG
ATCAATGGAGAAACAGAAAAAACAAAGATCAGGATTCTGACCAAAATGGCGTTTAATGGT
AAATCCACCACTACTAAAAAGAGGAAAAAACGTTTTTAAAGAAAACCGGTAAACAACAAG
ATGGAACAAAAAGACAACAACGGAAATGAAGATCTGGACTAAAATGGTCTTTAACGGCAT
TGTCACCCCTACCGAAAGGAAAAAACGGTTTAAAGAAACGATAAAGAACAGGATGAAACA
AAAAGAAGAAAACAACCAAAAGAAGATAAACCAAAACAGTAAAACCAAAAGGAATAAACA
CAGAACTTAAACAGAATTGGCTATGGGAACACATCCCGAGATTTGATCAACCTCGGGAGG
GCCTTCCTCAGGGGAGAGTGTATAGTGATAAATGGCCGAAACACTCTGTGATCCTGGGGT
CCACTACTGATGATGTGTTCCTGAAATTAAGGTTCCACAATTACTCAACCTCAAA
>NODE_502_length_395_cov_4.787342
AGCCATAAAAGCAACAACAACAACAACAACAACAATAATAAAACCTTTGGAAAACATTTC
ATAAACCATCAGCAGCCAATTAGAGGAGCCGGCACAGGCTGTGCTGTGCTGTGCTTTGTG
TGTGTGTGTGTGTGTGTGTACGTGTGTGTGTTGGGTATTAGAGCGTTACAGCGCCCAGCC
CGGCTGTGCCCTGCAGGCCCGACCTTCTAATCATTATCTGTCTGTCTTATTACGCTCCAA
ACCGGGCCACTCTTAAATAAAATATGCAAAGGTTTCTTAAATGATGACCTGAGGCTGCGC
GCGCCGCCGCTGCTCTACATGCTGTTAATCTGAGAAATGCAAATTCCCTTCATCTCGCAC
TCGCCTTTATTAACTTTTTTGAATTTAAAATTCCACGAACAATGAGTTCTGTCAGCTTCT
GAAATGATATTTTCTCTCCTCTTTTTATGTGCGCACGGAAGCGAGTTTAGAGCATGAAAT
TACCAGGGGAAATATGAGCGGTTTCATCTCTCCCGCACAATTTAATTGGCTGCTTTGCa
>NODE_503_length_358_cov_9.318436
CCCTGCTGCCCATCTCCCTCTTGCTCCACAGACACGTGACGACTCCGCATGATTATTGGC
GCAATCACTCATGTAACAGCCTGCCCAGCTTTCCGTGGGGGCTCCAGTATTTGTCACTGT
CACTTCCCCAAGTGCTCCGCCATTGTCTTGGAAATTGTATGTGTAAGGCAAGAGATGCCT
GTGACCCACTTCGACAAGGGAGCCAGCGATGTGAGGGCGCTCATCACACAAAAAAACAGC
AGTTTGATGTGTCCTATTATGTGTCCCAGCAAGAGCCATAAATAATTGTGACAAGTTTTT
TGTTGCGCGTGAAAGTCCTTGACTCTGCCTCCTGTTCCAGCACCTCCTCTCTCGTATGGA
GACGCTGCCAAGCACCCCCGATGATAGATGGCACGGTGCAGCAAATGACAACGGGATAGA
TTTTTAGTTTGTGCTTTGGAAGGGATCAGTAATGGTGCTTTGCTGTACAAAGCAATAAAA
GAGAAGGACAAGAGACAGAGGG
>NODE_504_length_486_cov_4.623457
TAGATAGATAGATAGATAGATAGATAGATAGATAGATAGATAGATAGATAGATAGATAGA
TAGATACTCTTGTACTCTTGTACAACCTGCAAGATATCTTGAGGCTCTGGTCAAATAGGA
GGCAGTGTGCAGAGGTGCCTCACTAATGTCTTGCCTCTGCCGGGCCAACATGACCACTGC
AGGTCTTCAGGTGATTAACATGTTGGCAGGGGTTTCTACATGAAAAGACCCCTGTTTCTT
TGTCTTCTGGTGTGTAAATATTGTGCTAGCGGAATATGAAAGTAGTGCAACTATAAGGTA
CAAAAACATAGGGAAAAAAGATCAAGAGTGGGTCTCACATCAAGGAGGACCCTGAGGATG
TCTTTGTTGTCAACTTCAGAAGGGGGAAGAGAGGAGCAGAGGAGGAAACTGGCAGAAGGG
GGAAAGATGCCAGAGAGAGCTCAAAGGATTCGGTCTGGGCAAGGTGATCGGTATTCCTCG
GCAGTCTGCCTTCTGGCTCAGATCAGTGGGAGTAAGCTGGCagccaagccagagggcata
acagcacaaacacaccttcagcactacactgctagaggctcgacttcacaatctggaggg
gcgggagtcggagggagagacagagggaag
>NODE_505_length_430_cov_5.851163
GGACAGTTATGAATGAAAGCATTCAGTAATTCACAGTATATTTGCAACTACAGTGTAAAA
ATAATTCACTTTCAAATAGATGTTGTTCTGACACTAAAAGGTTGAGAGGACAAAGGTTCT
GTTGTGGAAAACAACACATTTCCCTGATTTCCTCGACAATGCTCTCTCATCTTACAGGTA
TCACACGTCAAGGCCTTTTATTCAATAATTACAAGAGAATATCAGTTTCTGATTGAGGTG
ACAATAACAGAAAATATAGTGTGTGGCTCGTGTGTAAAGTAAACTAAGCGGCACGGGTGC
TTGTTAGGATAATATGTCCTACTCATTATCTAGAGTAATAAGTGTATCAAATTCACATAA
TCATGTCTAATTAGTATCAGTAATTATCTTGTTGGGCCCAGGAATATTAATCTTCAGGTC
CCAGAGGGGAGGGAGCAGAATCGCAGCAAGAATGGGAGAGAGAGCGAGGGAATCATGCTG
AGGAGCACCGACTAAATTAGCATGCTGAAATCAGAGCAGAGGAGGAGGAGGGGGAGGACG
GGGGGAGAGAGCCTCGGAGTAGGAGAATTGAAAA
>NODE_507_length_750_cov_5.974667
TGTGACTCGCTTAACCAGGTATTCAGTCACACTGGAAACTTCATCCATGGTACTAATTTG
CAACTTTTCCCCCGCAAGGACCATTTTCAGCTGCCTCTATTTAGCTCATCTATGCCTGAA
GAAATTATACATTTTCACACGAGTAAACAGTTTTCTTAGAGAGCTGTTTCCTTTTGAGAC
AAGTTGCCATACATAGTTTTACATGCAGGCATGATTCTTACATTTGTGCTGAATTATATC
AACAAAGTATGTGGTGGTGTAATGTACAGCACCGGTATACAGACTGCATGTTTGTGTTAT
GCTGTGTTTTCATAACTGGGGTCAGACACATGCAGCCCACCCAGTCTGTTGAAGGGCTTT
TGTAACTAAAACATCATACACATCCTGTGTTGCCTTTTAATACCTATTAGGCTACTCAGG
CTCATATATTTTTTCATTTTTTTCCTGCATAATGTTAATGAAAGTCATTTTTCAGACATT
ACAAGTGCAATGATTTGCAGTTAACCCATGCAAACAAGAGAAATAGTGGGCAAACTGTTG
TGACATTCATTGTATATAATGAAATCTTAATATGGTGCATATTTAAGTGAAAGGTTAGCA
ACATAAAGGGCAAATGGATTGCCTGGCAATGAATTTTAAGCAGCTATTGATTTTACACTA
CAAGCTACCTCTTCCCTGAATGATAATTTTGAAATGGCACACTGCTTATCTTAAAGCTGA
TCTGACACAACAGGACACCAGAAATACACCGAATATTAAGGCAAATACAGACAGATAAGT
AACGCTCTTGTAGATGATGCACCACTCTCATTCCACTTAACGAGAATACATAATAAGTGC
TGATGTGCTCTCCAAAATTGAGCAGATGCGAATACATCTAAGGGCAAACGGAta
>NODE_508_length_603_cov_8.126037
ATGTCATTTAAGCAAATTGGTCCGACATCCCTGACGAGCACGAGATCTAAAGTGAGTGTA
TTTTGCATTCATGTCCAAAAGCTTCTCTCTCTCCCTTAACACTACAGTAACCTCATCTTC
ACCTTTCATTTGGCCTCAGAGAGATGTTAACAGACTCAGATGTGCATGATGGCAGTTCTG
TGTGCTTTTTTCCCCTCTTCTTCGTCTGCACGCTCTCCTCTTCCTTTGTTCCACTGGTCT
AATCCAGTATGTGTGGGCCGGTAAGTTTAATGGAAACAATTTATTAAGTCCGGCTTAAAA
TGCCATCTGCAGCTAAGCCTCCCAAAGCCGCTAAGCTCCTGGTTTCGCCCCGGAGCTTGC
TGTGTTCACGCTTACTGTAATGCTCTGTTTAAAATGAGCACAACGGGTCAAAATTAATCA
GGATTACAAGGGCACAAATCCACTTCAGAAATGGGTTTTCTACCAATCTTTCTCCTGCTA
TCCCAAGATGCCCCAGGTTTCTCTTGTGGACAGCACACCACATGGGTTCACCATCACACC
ATGGCGGGTTGCATTTAGCTGAGACAACAGAACCTCAGAGAGGAGTAGGGGCCGCAAAAG
ACGGTGCCTTGACTATACTTGCTCTGAAACCCACAGATGCAACATTCAACATAGCCAGTG
CAGATTCCTAAGTGTTCTTCTCAGATATTTCTAGCTGCTGACAGCTAGGTGATAACTCCC
CACCACATCCATAGGCCAAGCTTtgtg
>NODE_510_length_558_cov_11.564516
AAGTAACATCATTAACAGACAAATATTTAAATATTTATTTTCCTTCAGAAAATGTGAACC
ATATATTGTGGAGCACAATATAGCAATTAGTAAAAACTAGACACTTTAACATATTAAAAG
CTTCACCTCAAAAATATAACAAAAATCTGATCAAAATTATAAAAATCAATTATACATTCC
AATTAAAAATATACCAATAAACAGCTAAATACATTGTTGACCTAATAATTACAATGCAAT
CAATCACAGTAGCTTAAAATAAACAAAATAAGCAAATGAGCACAAAACCTTTAATGTTTT
AAAAATAACTTCAATTATTTATATTAGTACAAATAGTTTGATTTCTTTTCTTTTTTACAA
ACACCAGCATGAAAAGGATTACAATAACAGTAGAAAATGACTGTGAAAAACATATTAACA
TCTTCTTTAATTAAATGTCTGCAATTAAAAATGGCATTAAAGAATTACATTGCAAAGAGT
CTTTATCTGGAAAAAGGTTCAAAAGAAGTATTGCACATAACAACTTGAAGTTACCTTGCA
ACATTTACCACATTCAAGTCTTTAAGCTCCCCTTCCTCCAGATAGGTCTATATAAGATCA
CCTCGACAGACAGCGGGGATGAGTTCTCAAGTCTTTTAAACAGTGTTCTATAAGGATGCT
CAAAGTCCTGCACTGCCAAATCAATTTAAAGtttttctctct
>NODE_513_length_576_cov_5.539930
AGGATTTGATGTTAATGCTGTTGATCTCACGGAGGCTTCAATCCACCTAATTAACCAGTA
TTTCTGCAACACACTAAAATAATCAATAAAAAAGAAAAACATTTTTCATCACTGCTACGG
ATACTGTGCTCAGATATTCAGATAATTGAAACACATCACATGCTAGCTCACCTTAGCAAT
GACAGAAGTAGGGTTTTTTCACTTTGGATGTTTCATTCTTTTTTTTTTAGGGTGGAATAA
TTAAAATGGCTGTTTTATCTGAGCTTTTAGTCATAGTGTGGCTGCACTCACTGTTGCATC
TGTGTGCTGTGCAGAGATAGAGCGTCTGTGGAGGGCCAGGGAGCAGACTCCAGAGATCCA
TCCATCTCAATCTGAGGCTACAGCTGACACCTTACAAAGAGGTACAATTAATAAGGGCAT
TATCCAGCAGTAGGCAACAATAGAGTCCTAACGCAGAGACACCAACCTCAGGAGGCCCGG
AGAGGAGAGAAAGGGAGCGTGTGTGTTTATGGGTGGGGGAAGGGCTGGCCAAAGTGCTTC
AGATTGGGATGCATTACAACCAATGTCTTCAGAATGTGAATTACAATCTATTACAACGGA
GCCTGCTGATAGGTGGTGCAGGCTACTTTGTGTGATTATTTTTTACAGTTCTGCATTGAA
AATGTTACATTTACAAAATACAGTCTCGTTAAAAAATCTGTGATATTGTTGAATTATACa
>NODE_514_length_589_cov_3.089983
CTAGTAAGGCTTTAGCTTAATTAAAGTGTCTGTTTTGCATACAGAAGATGTGGGTTAGTG
TCCCGCAAGTCTTATCAGGGGCTGGGAGATTTTCACTCCCGCTTAGGGCTTTGAAGGCCC
TTGGTCTTAATGCTATCCTAAGCCTCTAGGGGGTTACTAGTGCTATTGCGGCTGGGGCAA
GTGGAAGGAGGCAGATTGTTGCGGAGGTTGAAATAGCTAGGGGTAGGGTTAGTTGAGAAG
ATGGGAGGCGTCAGGGGGTAGTACCGGCGAGGTTGTTTGGGGATATAGTTAGGGTTATGG
CGTAGCATAGTCGGAGATAGAAGTAAAGGCTGAGGAGGGCGGATAGGGCTGCTACTGTGG
CGGTCAGTGGTAAGTCTTGTTTAGTTAGTTCTTGAAGAATTAGTCATTTTGGCATAAAGC
CGGAAAGTGGGGGTAGCCCTCCTAGTGAGAGGAGAATTAGGGGGGTGAGAGATGTAATTG
TTGGTATTTTTGATCATGAGGAGGCGAGTGAGTTAATGTTGGTTGATTTATTTAGTTTAA
AAACTAGGAATGTTGAAAATGTTATAATAAAGTACATAATCAGTGTAAGTAGTGTAAGGG
ATGGGGAGAATTGGATGACTAGGATTATTCAACCTAAGTGGGCAATTGATGAGTAGGCAA
GGATTTTTCATAGTTGCGTTTGGTTTAGTCCGCCTCAGCCTCCAACAAGAGTGGaggcca
gtcctagcaaaat
>NODE_515_length_170_cov_3.764706
CTAGTCTGGCACTGTGAAGAGACATGAGAGGTGTAGAATAAGTGGGAGGCCTCGGCCGCC
GGTGAAATACCACTACTCTTATCGTTTTTTCACTTACCCGGTGAGGCGGGGAGGCGAGCC
CCGAGCGGGCTCTCGCTTCTGGCGCCAAGCGTCCGGCGTCCGCCGGGCGCGACCCGCTCC
GGGGACAGTGGCAGGTGGGGAGTTTGACTGGGGCGGTACACCTGTCAAACGGTAACGCAG
GTGTCCTAAGGCGAGCTCAGGGAGGACAGAAACCTCCCGTGGAGCAGAAGGGCAAAAGCT
CGCTTGATCTTGAt
>NODE_516_length_450_cov_6.133333
ATATTTGTCCATTTGTTTTAGATGTATGTAGTGTTGTGTGAGTGTGTGTGTTTCTGACAC
ATGTGTGTGTTTGTGTGAGAGGGAGAGAATTGGGCCAGTATCCCACCTAATTGTTATTGC
GTCTGTGTTTGGCCTGGAGACAGTCGATAGGAATCAGCAGTGAGCCTGCTGGTGGTGCTG
GTGGAGGTGGAGGGGGGGTTACAGAGAGCTGTGTCTCCCACTTCCCAGTGTCTTAGTTGT
AATGCATCCCTCCACTAACAGGGATCAAGGTATTAGGGATTCAGGTTATTTGTATTGATT
TTATGTGCTGTCATGCCGGGCTCGAGGACGCCCTCATATTTGTGGAAATTGCAAATTCCA
CCTCGGAAATGTCACCAGCGTTTAATCTCTTCTTGAGTGGTCAATATGGGACCCTCACTC
TGGTCCGACCACGTTTATTAAACAGAGACCAAGCGTTTCCCACGGTTACCATGACACCAT
GCACCATGGAGCGGGATTGGTCCAGACTAAATGGGAACACGGGAGTGAGGAAGTCCAACT
TCAACATTAATAACTTTTGATAagatctgtgtcgatgattatgagattgttcat
>NODE_517_length_510_cov_6.429412
TTACAAGATAAAGAATTACGAATGCTGTGTGTTCTTCCTGTTTCCCATCGAGTAATGTCC
AGCATACAGTCTATCTTTGTTTTGGGGGTTGTGGTTAATTGAATGCTTTATAACACAAAC
TGCATATCTATATTTCTGATTGTTTTTTTGTTGTCATCTGCATTTTTTTCATTTGATCTG
ACATTTATTCAGTTTAAGGTCGAAAATGACACTGGCATTCTCTTATGCTAACACTCCTTC
ATATTTGCTGTGCAAAGGGGAAGAATCAAAGTGAGAAAGAGAAAGGAAGAGGAAAAATTA
AGGACTGCTATTCCTGTTTTTGTCTCTCAGGTGAGTGAGACTGAGATCAATGGCCAGTTT
GAGTCAGTTTGCGAGTCCGTTTTTAGTGAAGTAGAATCCCAGGCCATGGAGGCCTTGGAC
CTGCCTGGTTCGTTCCGCACTCGAAGCCACAGTTACCTCCGTGCAATTCAGGCTGGTTAT
TCCCAAGATGACGACTGCTTGCCTTCAATGACATCCTCCACTGTCACTTCAACTCTCAGA
TCCACAACAGGTAAAACAACCCCCCCCCAGATGAGAGAGGGCTTAGTTACATATCCTCAT
ACATCCtatacatgcgcacaaacttgacatacctacatatgtacagtggggaac
>NODE_518_length_460_cov_4.532609
CATAACAGTAAATCAATCAAGAAAAATCATACGCATACACCCATGTGGCCACCCCAAAAC
ACAGACGCACACCTCCCTTGCCACGTACGCACACATTTATTTGTGCACGGCACTAAGTGG
ATACATTAGACAAGAAGGTTGAATTGACAAGCCTATAACTTTAGAGCCAATAAACGCTAA
GAGGCACCACAGTGAAAGGAGACCAGATCCAAGCTGCTCTGTCGACAACCTGGCCAAAAC
GCTGGAGCTGCTGGTAGGGCCCAGCAAATAAAGGGTGAAGCTTTTAGGCAATGAGCAGCA
GGTGATCTCAGCTTTTCTGCAAGTCCTAATGCTCCTAAAAGCCTCTCTCCCTGGTTCTGT
AATTGGGCATCAGTAGTTAATGTAGTATTGACTGCATTACATGCTCCTGTGCATCCTTTC
CCACTAATGCCATTTGCATCACCTTGTACATTTACCATATTGCTTAGCCAATAACTGTTA
AAAGCAATCTGAATCATGAATCATATAGCGAACTTTTAGCTAGACAGAcatccaaaggag
acaatttacagttgagttattttgagtacattagcagcacaacatggattcagtcagaca
gagc
>NODE_521_length_329_cov_4.203648
CCCTAATCCTAACCTTAACCCTAGTCCTAATCCTAACCCTAACCCGAAACCTAACCCTAA
CCTCGATCCTAACCCTTAACTGGAACCCTAACCCTAACCTTTCTAAAAGGATGGACGTGG
ACGTGGACGTGGACGCGGACGCGGACGTATACGCACCTGGAGTTAACCAGGATCTTCAAA
ATCTAGGAAACATGTAGCTGCATATTACAAAACATAGTGATGATCCATAAGAAGCAGAGA
GTTGCGGATGACGTGCGCCGGCCCGTGCACTGCCTTTGGCACCCCATTTCAACCGCCCAG
TCGTCGGATGAAGCGGGGGGTGTCATCGAGATAATTTAACTTTACCTAACCCTGCCAGAG
CCTTCGGAAGAACGAACTCTCTTTAACCTCAGGAATCGTTAGAATGGATCATCATTAAAT
TATAAACCAAACTTAGGGCTTATTATATTATTATTATCATTATAATATTAGTG
>NODE_523_length_330_cov_2.693939
TATACTTTTCCTTATTACCCTCAACATACTAGGCCTCCTCCCTTATACCTTTACCCCTAC
CACCCAACTGTCACTCAACATGGCCTTTGCGGTCCCTCTCTGATTAGCGACCGTTATTAT
TGGAATACGAAACCAACCAAACCACGCCCTAGCACATCTACTGCCAGAAGGAACCCCAAC
TCTCCTCATCCCGATTCTTATTATTATCGAAACCATTAGCCTATTCATCCGACCACTGGC
CCTAGGCGTACGGCTAACAGCCAACCTTACAGCCGGTCACCTACTAATTCAACTAATCGC
TACTGCCGCTTTCGTCCTCCTACCACTTATGCCCACAGTAGCCATCCTGACATCTGCACT
CCTACTAATGCTTACACTTCTAGAAGTTGCCGTCGCTATAATTCAAGCTTACGTATTTGT
TCTCCTCTTAAGCCTCTACCTACAAGAAAACGTTTAATGGCCCATCAAGCACAC
>NODE_524_length_548_cov_6.744525
ATTATTTGGTTTAAAACATTCCCAGCAGTATCCAACATCTCTGCCTATTTGATTCACTTT
GAGCATGTCTCTCTCCTGGATGCATTCATCCTCCCTAAACTCCTGAGTTGGAGTGGTTCG
CCTCAGGCAGAGGAAGCAATAATGTGAACCCTGGAGAGCTATTCAGAGTGAAGAGGAGAG
TGGAGAGGAGCCTCCTCCACTGTTCTCCTCCAGCGGGCCGTTTGGGAGGCTAAACGGCGC
CGATATCCCTTATTAAACCATCTGGCTGATGCTAATTAGATTATCAGAGATAAAGAGAAG
GAGTTTTCTTTGTACATTTTAATGAGATAATGTGTCAGGCAATTGCGAGGAGAAGCGTTA
TTTTCCGAGTGCAGAGACTTTTCAGGTGAAAGTGTACAAGAACGAACAGATGCAGAGGAA
TGATTAATAGTGCTTATCTGGAACCATCTTGCCTACATAAGGGGAAATACAGATTAGGAG
AGTAAAAGTATATGTCTTTTTGCGACTTCCTTATTATATTAACACATAAAAAGTGCATCT
CCTGACTTCCAGGAAAATTTGGGCAATTAGAAAACTCTAATACCTTCATCGCAGTTGTTC
TGCGGCATCTGATCAAGTCAAAAAATGTACTTAAATCTTCTCTGCACCGCTGAATCGGAC
CACACAGCGCTTCCAGGGCATACattattgct
>NODE_525_length_145_cov_4.310345
GTAGACACAAGTTTCATGTCTCTAGCACTGACCGTTTTCCCAAACCCTCACCCCAGGCCG
AAACCCTAACCCTAACCCTAATTCCGGACCTTACGGCTAGGCTTGGCCCATACAACGGGA
CCCAAAAAAGTGTCACTACAAACCCATACCAATCAACTCAGAGCGGTCTGAAACGCGCTC
TCGAACGCCTTCTACGGGAACTTATCTTGGCCTCAGCACTATGACACTATGCGCGTCCCA
TTGTCAGTGAATGGGAGAACGTTTTGGCCAATATCTCCGCAACCAGACG
>NODE_526_length_569_cov_6.864675
CTCTGCGGGTGACCAATGTGTCAGATGATAACAGGGCGAAGGTCAATCCCTCTTGATACT
CCTCCACGTTTAGTTAAGTGTGGGTAACGGTGTTGCTCTGACATCCAAATGAGATTGCGT
TCGATTAAGATCAGGTTCTCTTGGATTCAGCGAACACATTGGCAAAAAAGCGACCCCACT
TCGCTTGTTGGCTTGAGTGTGGGTTTATGTTTAGTCTGTCCCCTCGCCCTAACCCCTCAT
TACAGCCGGTTTATCATGCCAGGAAGAGAGTGGCAAAAACAAATTAGTCCACAGGAGGGG
AAAATAGCTGGGGATATCGATTTCGCCTTTTCATGCCAGAGTGGAGCACAGAAAATATTG
GGCTATAAAAGGGAAACAAGGATATAAAGCCATTACGGTGCGCACTTAATTGATCCCACT
TCCCATAACAAATTAATTGAGCGGAAAATGGCAGATGGCTTTGATGAATGTCATAAAAAA
GGCTTGTCAGCAAGCCTGGTGTGCGCGACCCCCTTGCTCATTCACTGTATTGCACGGAGC
TGCTTAGAAAGGAGGCTTGTAGGAGTGCAGCATGTGTTTCTTTGAGTATTTACATCCCAG
TGATCCGAATGTTAATCATGGCGACTTACTGACATCGTTGCTAATTGTCTACTGCTTCTt
ggtggattttttttttctttcctcattgtgtggtttctttccctttgcattcc
>NODE_527_length_351_cov_13.897436
ACACAGGAAGACTCCAAAGATCCTAGCCAAGGAAAAAAGATTGGATTTACCTTTGAGAAG
ATTTAAACAAGAGGGACCTTCTTGCAAAACACCAAGGTTTGGACATTGTAAATGTAACGT
AAATCATACTCAACAAAGTTCCAAAGACTGCAAAAGAAGTCATGCAAGATTATGAAGGTA
AATTATCAATGTACAGACCACCGTCATGGCACATAGGAAAACTCCAAAAATCATTGCATT
GGGAAAATATTGGAGCATTCCTTGGGAAGATTTCGAAAGAAGATACCTTCCTTCAAACCA
TGCAGGTGTTGGCATAATAAATGCAATGCAAATTGAACCATTCAAAATTCAAACAGAATA
ACACATATGCAAAGGAAGTAAAAGGGTAACTTATCTATGTACACACCACCCTCATGTTAC
AAAGGAAAACTCCAAAAATCCTAACCAAGGAATAAAAATTGGATCTACCTTTGAGAAGAT
TTGAAAAGGAGGGAC
>NODE_528_length_381_cov_2.196850
ACCCTAAAAAATCCAAACAACAGATGCAGCGGGAGCTCTGGTTCTAAAATTAGGGCTTGT
AGGGACGTATAGCAACATGTTTCCATTAAACGCGGCGGTTCTAAGAATAGGCCGCGGCAC
ATAAAGAGAAAATTTACAAGGGTGTCAGTCAACAATTTAATAAATTGAAAATCCATTTAT
CTGAATACAGAGTTCTGCCCTTCACTCCACTGCCTTTCCCTAACAGATGGTGTTGTGGGT
GCTTATGTCCAATTTGATTTGAACCAAACCCTCAGCCAATTTTTACACTGGCATGAAATC
TCAGCGAGCCAGATCCACACACTGGCAGTCAGAAATAGCAGCGGAGAGGGCGCGACATTG
TGAAAGAACGATGAAGGGCAAAATCTGGAGCGACATTCGAGAAAGTCGCAGAAAAACTTT
CCTTGTTGTTTCGTTTTGTGTCGGTTTTTTTTCTTTCCTTTCtttctttctttctttcca
tccccgcaccctcctcctcctcctcctcctcctcctcctcctcat
>NODE_530_length_180_cov_23.661112
CTTTCGCTCTCCAATCCCTCTTCTATCAACTTGTCAAATTTCATGTGATTTGGAATAAGT
CCCTGAGACGAGTTCGCTCTGAAAATTGTGATTTTGGCCCAAAATCTTCCTCTGTCAGCA
GGTGGCGCTATTCCTGAGAGGTATGATTTTCATATGGTTGTAATGAGGGCCGGACTGTGT
TGCAACGTGTAAAGTTTCAGGCCGATCGGACCACGTTCAGGCTATTTACAGTGCACTGCC
TGTTTCATGGCGAATGTCCAACTGTGTCGCGCTGTCACGGCCACGCCCTCAGACTTTTGC
GCAGGATTTTAACAACTTTTGCTC
>NODE_531_length_405_cov_3.518518
CAACATCCTATGGCTGTCTGTTTTTCTTCTTCTTCTTTCTGTTTTTTCTGCTTTCATTCT
TTTCTTTTAAAATGAAACTGGAGCTGGGGCGGTGATAGTGATAGATGGCTCAGCGCTCTA
ACACTTTATCCAATCCGGCGCAGATTTCATCCAATAAAGAATCACTTGTGCACTCTCAAA
CTAAATGGAAGTCAGGCAGCGGAGAGAAAGGGGCTGCCGTGTGTTTCTGAGCTGCGAAAA
TCAAATTTTCTTAAAGCTGCCGCAGCAGTGGCTGGCGGAAAAGGCAGCAACAGCCATGAC
TGGCCAGGGCCACAACGTCTGCACACACAATTTAATCCATCACAGAGCGCCTGACACCAT
ATCAATCAACCTTTCATCAGTATGCCCCCCACCCCCCCaaaaaaagaaaaaaaaacaata
tttctattcaatcacctcagactgaaccaggcctgcaacccaatgaccaatggggaggac
cacaaaactccagctggttcagaaatcttttcgcatgaacacaagcataaagtacaacac
atgcactct
>NODE_532_length_380_cov_2.494737
AGAGCAAGACACAACCTCCAGGGAACAGGCCTATTAGTATAGGAAATGGCACATCCCAGT
GGCACCAGGAAGGTTTTAGGTTTTAAAAATTCATAGATCACATTTCACATCTGTGCAATC
ACAGGTGAGGAAGGATTCACACTGGAAGTACATACACAGAAAATCTTCCAGTCTTCTCTA
GTTCTGTGTGGGAGAAATGTAACACGGGTTGGATGCTGTCTTCAGTCTGTATGCTGACAG
TATGTACACTTTGAGGTGACCTTATGCTGACCTTATAAAGCCTAGAGGTCACTGCTCTGG
CCAAAAGAAAAAAAAAACAGAAAACAAAAAAAGCTTTGTCACAGCCGGCGAGCAAACATG
GAAGCGAACAGCTGCGAGTTTTGTACTGACCATGCAAACTGCTGTAGGCTTTGTAAGGTC
ATTATATGATAATGAAAATCATTACAGAATTACATGGGGGTTTAGGACATGAGAGCAGCA
GGGAGGGGAGGGGAGGGCCACATTGGGTTTGATAAATGGACTGT
>NODE_533_length_394_cov_6.086295
AGGGTGGCATTTGGGTGAAATAAAAGCCCTGAAATTCGAGATTAGAATGTGATGACGGGC
TTTGTTCCATGCCGGTGTCAGAGTGCTCATACGCTCAAAGGAGGGGAAGATGAATGTTTT
TTCCTCGCTTTCCTTTATCACTGAGGGCTGAATTGTGCATCTTTTGCGAGTGTGTTTGTG
CGTGGCAGGCGAGAAAACCCAGACTGTCTGCTGAGCTGTATCTGCGTCTCCAGCAGGGCA
GCTGATTTGGTTTGTGAAGTATGTTAATAATCAAATGATCAACAAATAACAGATGTATTA
GTTCATGCAGCTTGAAATGTCAAGGAGGCTAAAAGCGGAAATCTAATACAGAAAGCCCAG
TTGCATTGTATTATTTTCTGTGACAAACCCTCCGGTCCAAATTACGTAGAGCCTCCTACA
GTGAGTAATCTTTACAGAAAACGGCGCCAATATTTTGTAATTAAGCTGCAGTAAGACAAC
GAGCGCTGCCACAGATGGAAGTTGCAGAACTCGTATCACTTTTGTTTTTTGTTTTTTt
>NODE_534_length_499_cov_3.747495
CTAAATGGTAATAATGCAGCATCTCAGTATGATATTCCCTTACTCCTTCATTGCATATTG
TTGGTTGCATATTGTTTTTCTTTTTTTGTCCTGCTGTGGTTACTGCCTAGGGCCTGCAAA
GCTCTGGCCAGCAGCTTTGTCAGGATGCTAAATGGAGGGCCGTGAGTTTAAAAACTTAAA
GAGGCAGTGAAATATTAGCCAATGTGGGTGAGGAATGAGTGGTTGGGAACCGCAGCGTGT
CAGTGTTAAATGGTCGGACTCGGATGCATATAAGTTAGTCCAAGCATGAAGGGCAGTGGG
ATGCTCGCGTGGAAACGATGTCCCCTCCCCTCCTTCCCATCCCTCACCCCCTCCACAGAC
ACACATTCACACACATACACACTCGTACTGTCACACCCCACCCACACAGCTTTTAAGCAA
GGAGCCCATCAGAAACTTGTCATTTCTCTCATTCACTCCGACAGCCTTGAGACACAATGC
AGACTTACCTCTGTGTTGTACACCCCATATATCAGAAAGATGAACAGGCCCTGCAAACAC
AGACAAAGAAAGAAAGAGAGAGAGGGAGAGAGAAAAAGAAAGAAGAGGAGGACAAAGTTG
TTACTGTTGTTTTCTCTCTTGTCTTTAAAAAAAAAAAAAAAAA
>NODE_536_length_845_cov_12.241420
ATATCCACATTCACTGCTTCAAATTTTTAGCTATACTGAAATATACAATTGAATATTTTG
TCCTGATCATAGAAATGATCACTTTCACTGTTTGCCAACTGTTAATAATTAGAAATGTGG
CACACAGGACCTGAAAACCTTTTATGAATTATAGAATTGGGACGGACCTTTTGTTTACAT
TTAAGAAGTTATTTATTAGAATGTAGCGTTAAATCCATACAAAGACTAGAATAACTGGAT
TAATATCTGAATTGAGTGCTGGATGGCTGCATGCCTACAGCTTTTTTAGAAGGGTTTAAC
AGGGAGGCAGGGCTGTGAAAAAGGGGTTTGAGTAAAACCTTGGATGAATAATAGACTGCT
TCCCAAGCAGCAGCACTCTTGGTGGTAGGAGGTTAATATTCTCACATGTCATTAGGTCTG
CTGGCTCGACTGATGGCTCATTGAATCAGGCAGCAAATGATTTCCTCATGCTGCAGAGGA
CAGAGCACTTCAAAGGGAAGGGGCTGAGGTCAGGACAGCACTCTGCTTTGATTAATGACC
GGGGCTCAGCAGAGGTTGCCTGTAGGTAAGAATGTGACGGTGAATTGGATGTGAAGGGGA
CCGACTTTTAAGCTAGATTTGACCCACCTCCAGAAAAACTTGCAGATACCATCACACAGG
TTGGGTTGATGGGTTGTGACTGAAAAGCTTGCTGGCCCTCTGGCTTATACAATCATAAAA
ATGAAACTTGCTGGCTGACAGGCTCACCGGACATCATGGTAGTATTAAATCAGTTTATAC
TTAAATAAAGAATACAGATATCACTGCTATTGCCTCTAACTGTAAGTCTTAAGGTGAATT
TTCTGCTTTTGGAGCATCTAGTTACGATCTCAGTTGAATGACGTGCAGTTTTTAAGGCAA
GTTCAGCCTTTATGGCGTCTTATTTGGTGATACTCAAATATTGCTAACTTTGATTTCTAC
AGATAATCTAACCATGTAATTGtttgact
>NODE_537_length_408_cov_4.791667
ACTTGCTGATATGTTTATCTTTCTGATGTGAGTATGTATCTCAAGGTTTTCTTGATCTTC
TTAATTATATCTTGTAAAGTAAAGTAACTCTTCATCCAGCAAGTAGTCAGTAGCAGGTAG
TTATTTTGGTTCTGGAATGGAAATGACTTTTCTTCTGCGTTTACTGTTCAGGGATCAGTT
TCAGGCACTCACAGCTCACAAATGCACAGTAGCCGTCTCATTTAAAAAGCACACAGGTTT
TATTGCATATCAATTTCATGTATAAATTCTTCATAGCATTGGAAAGATTACATTTGGTAT
ACATTGCTATTCTACAGAATTAACATCAGAGTCATATCTTTTCAATGAAATTTCTCTAAA
GTACATCTGCAATAATCACAAGCATCAAAAGAACTGCAATTTCAGAATTGTTCAATATTA
TTCTACAATCCTTTTATTGTTTTTCATTACGTCTTCTCCCAAACGTCTTTTCTATGTCTT
TCAGAACCACCTGCCCGAACATCGTAAGGCAGTCAGAACTTGAAGTCAAACCTACTAAAC
CTAGCcacatgt
>NODE_542_length_243_cov_2.037037
GCCCTCAGACTTTTGCGGAGGATTTTAAGAACTTTTGCTCACCAATGCCTCTTCTATCAA
CTTGCCAAATTTCATGTGATTTGGAAAAACCCCCTGAGACGAGTTCGCTCTGGAAATTTT
ATGATTGTCTCCCAGAACATTCCTGTTTCCAGCTGGTGGCGCTCTTCCTGAGAGATATCA
TTTTCATATAGTCGTGATGAGGGTCGGACTGTGATGTAATGTGTAAAGTTTCAGGCCGAT
CGGAGCACGTTCAGGTCATATTTCAGTGCATTTCCTGTTTCATGGCGAAACATCAAACTT
TGCGGCGCCGCCACGGCCACGCCCTCAGACTTTTGCGGATGATTTTAAGAACTTTTGCTC
ACCAATGCCTCTTCTATTAACTTGTCA
>NODE_543_length_145_cov_3.758621
CCGTTTTCCCAAACCCTCACCCCAGGCCGAAACCCTAACCCTAACCCTAATTCCGGACCT
TACGGTTAGGGTTGGCCCATACGACGGGACCCAAAAAAGTCTCACTACAGACCCCTACCA
ATCAACTCAGAGCGCTCTGAAACGTGCTCTCAAAGGCCTTCTACGGGAACTTATCTTGGC
CTCAGCACTATGACCACTGGCTGCGTTATGCAGGTCCCATTGTCAGCGAATGGGAGAACG
TTTTGGCCAATATCTCGGCAACCAGACGTGCTAGACACCTGGAAACGCC
>NODE_544_length_346_cov_6.465318
AGAGGGGGAGAAAATATAAAAGGTATATGGTTTAAATGAAAGAGAGATCAGAGGAGCAGA
GTGGGAGAGAGGAGCATTTTTTTGCCATTTCACCCAGTTTAATAGGAGGACAGTTAATGG
GCCTTTTTTATCGGGCACAGGCATCAATCAAGAGGTGTCAGGCGGCCGCTGAATCTGGGC
TGTGGTCCTCTTCACAGATGACTGATTAGCAAGCCAAAATCACCAGATCCATCTTCCGAC
GGTCACTTTTATTACAGTCATTTTTAAAGTGACAGCAACCTGCCTTGTCTCACAACACTG
GCCACCGCATATATATTCTCCCCCTCTCTCTTTCTCCCTCTCTGCATCCGTCTTCTTCTC
TCCTTCTGTCGCTGAGTATTTGGTCAGTCACTCTCCTGTTGTTCCTTCAAACCTGCGCCC
CCCCCCCCCACCTGTCAGAAGGTGGTGGACTCGCATCCCGAtgaggttagaaccccaacg
cagcgaaatc
>NODE_545_length_730_cov_3.316438
TTTGTGGCCCTTAAATAGCAGGATTTACTCATGATAATATTAATGTCACACAGACACTGT
GGAAGGCAGAGATCACTGTATGTCCAGTCTGGATTTACAGTCCAAACCAGACCCTGCAGA
GCCATAAAGTCCATATATTCTCCACACAGTCCACTGCTCCTGATGCCCAGGAGAAGCAGA
GAACTAAGAGCGCCCATGATAACGTCAGTGAGCATCAGAAGCCATGGTTTTAAAGTTACG
ACCTCATTACCCTCAGATTGAGGCCATATAACCTTAAACCCACAGAGAGAAGGTTGGGAG
GGATGAAATGTTCTTGTTTTCTCATGTGCACTGAGGCGTGTTTTTCAAGGTAAATATTCT
TTTTCCAACATGAAATAGGTCTTTGTTGTTTGCCGAGAGGTAAAGAGGCGGAAAAGTGAG
GAGGATCTGAACTGGTTTCCATGTCAAACACTTCAATTCACCATAGAAACTCAGATCTTA
ACGCGGAAACTTTATTAAACTGTGATGGTGGATTGATAAGGGCCGAATTTCTATCGGCCT
CTTTTTATTGTGGGCACCAGGCGGGCTGACAGAGGTAAATTGCTCTTTTAATTAAAGCAA
TGCACCAGGGGAAATTGCTGTCTGAATATTGTCTCAGAGATGGGGGCCAGTGACAGTTGC
CTGGAAACTTCAATCTGTCCACCCGCATTTATTCCAGATCACAGTTATGAGATAATGTTT
AATAAAAATCTTTTCCTCCGCCACCAACGAAATGAAATCCAACCCTttctgaacaagtga
acacaatgagacaggactgcggaggaaacctcatgttcaacatgtatctctcaggttcgt
cattttgtcccgttaggagccgcagaaacagcct
>NODE_546_length_362_cov_8.477901
TGTGTGTGTGTGTGGTTCGCTATCCTCCAGAGCCCCCGTTCCCTCCTCAAACCTTCGTCT
TTCATTCAACGTCGAGTCCTTTCAAAACAAGGTGAAGTTCAGCAAAGTTTCTCTGCAGAG
ATGATCAAACAGTCACATCACTAATGGCGATGGGTGACAGGGCCAGTGAATACAGATCAG
CTTTAATTGTGGTGGGTCTTACTGCCACTGTCTGTCAATCTGAGCCTTTGAATTGGCGAA
AATTTGCTCTGTTCATTCTGTTAAATGATGTATCCAATTAAATGCTTTAGAATTCATGAT
CTTCAGTCAAGGTTAAATGAAAGCAGTTACTCCTGTCAGTAAGGTGATTAAAAGCTGCCT
ACATCAGACACATTTTGTGCAAAAATTTAAATTTGGGACTAAAGCATGAATCTTTATTCA
TTATGTGCAGTCCTGCTCTATAAATGTCCAGCACAGTCGCTCTTAATCACCTTGTTCATT
Ttaaatctcactttagtcctttttat
>NODE_547_length_674_cov_6.471810
AGACTTAACTGAGAAAAACAGTGCACAGAGTGAAGCAGTCCCATGTTACCGGCTGACACT
GTGTTTATCACACAGCAAGCTGCAGAAGTTAAAGCCAAAATGACTGTATTCACACATTAC
ACAACTACCGAGCACACTGTCACAACTGCCCATACTTTTCTGCCAAAGAAATGTAAACAA
AAACTTTATCTGCACTGGATAAAATGTGGCTGTGCACACTGCTGAAGTGCAACAGTAAAA
CAGTGACATTTCATATAAAACTCTGTGTAACGTCTTTAAAATGGGCCTTTACAGATACCC
ACACATACAAACTGCTGGTCTAACCCCCTGTGATGCAGAGTGTCCAGTCTTTTTTTTTTT
AGAAAGAGAGAGAGAAATGTGTTTTGAAAGTAGAGTGGCAAGTGGCGTCCACTGTGTGTT
CTTTTAGACGGATCAATAGCTCAGTGTGTGAGAGAGTGTCTTAAGAGCTGTTGTCTTGTG
CTTTCAGCTGTGGCAGACCTGTTAGTGCTACAGAGGGGAGCTGCGCGCCCCTGCCTCTGT
ACCAGCAGTGGCCTGAGGGGGGCTTTTAGTCCAAACACAAATGTCAACCACACATAGACT
ATTAGTGTTTAGTGCAGTTATTAAATGGACTTTATTTGTCCTTTAGGAGGCTAAAAGGCG
CACTTAAAGGGGACCTGCGTGACAGCAGGGCAATTTGCGAGTTTGGTAACTTAGGCTCGC
TCATTGCAGACACATGAGTACAGATAAGTGTAAAAAGAAGGAAAggctgtaatgcactga
gcagggaacagtgtgtgtgtgtgcgtgtgtgtgtgtgt
>NODE_548_length_799_cov_5.126408
AGTCAGAATATCGTCTTCGCAATTGTCGCTGCTTTCGTTCACTGATTCCCCCTATTTTCA
GGCTATACTCTTCACGAAACATGAACTAAAATCCACTTCGGGGTCATGTTTGTTGGAGTA
AACCTCACTTTTTTCCCACAACATTTCCTTGGCTTAGCTGGCATGCCACGACGATATTCT
GACTACCCAGACGCCTACACCCTGTGAAATACAGTTTCATCCATTGGATCCCTTGTATCT
CTAGTAGCAGTTATTATGTTCCTCTTCATTATCTGAGAAGCCTTCGCAGCTAAACGTGAA
GTTTTATGAGTTGAACTGACCTCAACAAATGTTGAATGACTACATGGCTGCCCTCCCCCC
TACCACACCTTTGAAGAACCTGCATTTGTTCAAATTCAACAAACTTGGCAAGAGCACAAA
ACTCATACAGCCATTCCTGCCTAATTTTCTAACGAGAAAGGGAGGAGTCGAACCCCCATA
AATTGGTTTCAAGCCAGTCACATAACCGCTCTGTCACTTTCTTCATAAGACACTAGTTAA
ACCGCTAATAACACTGCCTTGTCAAGGCAGAATTGTGGGTTAAACCCCCGCGTGTCTTGC
ATTAATGGCCCATCCCTCCCAACTAGGATTTCAAGACGCAGCTTCCCCTGTAATAGAAGA
ACTTCTTCATTTCCATGACCACGCCTTAATAATTGTATTTCTCATCAGCACCCTAGTTCT
TTACATCATTGTTGCTATAGTAACCACCAAACTAACTAATAAATTTATTTTAGACTCGCA
AGAAATTGAAATTATTTGAACAATTCTCCCTGCGCTCATCCTCACCCTAATCGCACTCCC
ATCCCTTCGTATCCTGTACCTTATAGACGAAATCAACGACCCCCACCTAACAATTAAAGC
CATAGGACACCAGTGATACTGAAGCTATGAATATACAGACTAT
>NODE_552_length_290_cov_18.272413
CACAGACAGATTACATACATAAAGGAAATGTAAGTAACAGAATATCAATGTGCATTTCTT
CTGCTTTCCTTTAGCCGTGTATGTAAAATGCTGCTCCTCTACAAAGCAGCTTTAACCCAG
ATTATTCTTTGGGAATTTTTTGAGTCCTTGAGACAAAAGAGTTCTCTTGCTCCAACCTCC
ATCTCAGCGGAGAAGACAGGGTGGTACAGGAACGAGAGAATCAAAAGGCTGGAAATTCAC
GGCTGAGAATAAATGCTCGCTCTTCCCTGAGGTGATTTGTCTTTGCGCTCCTCTTTCTAC
AGATGTTAGACCCCTTTTTTAGTAAAGACCTGAGGTTCTTTGGTAGCACTTTGATATCCT
GCTCGGATTCAATATGTGAAATAGAAGAGCCACTCCGTGACTTGGAGCACATCACAGTCT
TTGAAGTCTGATCC
>NODE_553_length_521_cov_4.186181
AGGCTTTATTCACCCTGCTAACTATGCTATAGTTAAAATATACATCATATGGATCATATA
ACATTTAGAACTGCCCTTGCTTAACAGACTCAAAGGAGTGGCCCTCCTTCTGCAAAGGAC
ATACTGCTGGACATGACTGGAATAGGGGAAGCTCTGTATATGGCATATAGGTTATATCCC
ATAAGACCAGAAACAAACATGTTTATTCCAGTCATCTCTTTGGTTACTCCCTTTGCTTTT
AGGCCACATCTGTATGGCAATCATCTCCACCAAAACACTGAACCATTATAATCCCATCCC
TCCTGCTCACACACACAGAGTCCCCCAGCCTTAAGGAAGGCCCGACTTACTCTGATAGGA
TGTACGGATCCTTTTCTTTGAATCTGAATAAAAGTTAGACAGGCCACGCATGCAAAACTC
TGTCAGGCAGGCCCGCATGCCCACACCAGCAGCCACAGAGTCACCAAAAGGTGGAAGGAG
GAGGAGGAGAAGAGGGAGGAAATTGTGGTAAATTGGATGGTGGGGAAGGAATAAAGAGTG
AGAAGTGTAGGTGAGGATTGAGGGCAAGGAGAGATGAGAGAGACAGAGAGGTgggaatga
gagagagagatggagatgtaagtgggataggaaggtgatggaatggtaaaaggagagaaa
ttaag
>NODE_564_length_352_cov_3.892045
CATCTGATGCGCGCATTTGTACCCTCCCCTATTACACACACACACACCCACACCCACACC
CACACACACAGTCAGTCACCCACCCTTCCCCCTGTCTTCACCTGTCTGTAGAGGTAAACA
CATGCATTTAAATCAGTTGTGGGGTGCCGTGGTAACAAAGACAAATGATGTTGTATGTAA
TATTTTTCTATTAACATAAAGTAATATAAAGTGAAGGGCAGTGGTGTATGGAGGGAGTTA
GGGGCTAATGTCCCGTATCAGATGTGGACAATGTCAGGGCTGCATACTGAGCAGTCTGTG
TCCTTCTCCCCTGCTGTGTGTGTGTGTGTGTCCTGCTCCTTTACAGGGCGAGAAGGCAGT
GACACACCGAGCTGCCAACGCTTGTATTATTCCCACTGCCTTATTAACCCCTCTGCCCTC
ACCCCTCTCTCCTCACTCTCTTTTCTGCTCTCTCAGAGGAActgaatgtatatctaagcc
ggcctgagctcctctt
>NODE_569_length_355_cov_3.994366
CTTCTCTCTTTCTTCCTCACTGTTGTTTCCTCACTCTCCACTTTCTTCACCTCTTTCAGT
TCCTCCTTACCTATGTTCATCCCTCCATCCGCATCCCTTATTCCCTTTTCCTCTTTCTCC
CTCTCTCGCTCTCTTTTGCTTTTCCTGGGGTATTTTTTAAACAATGTGTCCTTCATGTAC
GGTTGGTTACGGGGCGTACAGAAGGACATCATTAGCGCTGGTGGTTAAGCTGTAATTTAC
ACCATTACCGAGGTAGGGGCCATTTTTATTGCCTAGTAAATTTCAGCTCTGAAATATTTA
GACCATATGGCTCAATTTGTGTAATAACCTTAATTTCCAAGCACCCTTCAGCTCCCTTCA
GCGCCGGCTGTTGTTGGCGGATGGCAGAGTGGTGCGTGTACACGTTCGTATGTGTGCCCG
ATCTGGATTTGGAGCACATTTATACACAAACACACACACGCAAACAAGTACGCAGAAACA
TAGAcatggcaaaagagag
>NODE_571_length_419_cov_5.379475
CAAAGTTGAGCATCATGCATATCCAAACACACACATCTGAGTTTACAATGAACACACACA
AACAAGTTCCATCCTCTTAGACATGCACCCACTGAGATAAACAACAATAAAAAAAACCCT
GTCTGCCGTCAGCCTGCCCACCAATCCATCCCTCACCCTCAGTCACATCATATGTGACTG
GTTTAATCGCAGGCCAATCACTGCCGGGTCACAATTAATAAAAGCCACAACAGCCGCAAA
TAAACAAGTCCAAATTGCTGCCTTAATCGAATGATGCAAACATCGGTGAGTTACAAAAGT
TCACTGCCACCACTGACAATTTCCTAATTGTATTCACTCATTCATGGCAATTTTATTAAC
ATGGAGCGGATGTCTTCTGCCCTTCCACTGTCGCAGCACCAGGGATCTAATTTCATTATT
TTCCACAAGATTTGCTTGACTACTGCCGCCATGCTAGTGGCTCACCACGGCCAGATGTTT
ATGCTATTTAAATGAGGAAGCAAAGCCTGTTGGGTAAACATAATTAAAGAAAGTTGAAGC
TTTCTGTGTTTTTTTTTTTTTAA
>NODE_572_length_598_cov_3.943144
GTCCCTTAATTTTGCTTGTTTTTTGTTAGGACTGCACAATGTTTGCATGACCTTAATATT
AACACTACATGAAATATATCTGAGGAAATTTTAAGCAAATACCAAAAAAACAGCGTTATT
ATTAAATATAATTATAATTGTCTTGTGTTTTTTTGCTCTAGGGAGATCAATCCCAGGAAG
TTTAACTTCAGTGTGATGTCCCACAGCATCACCTGTCATAAGTACAAGAGAGAGATGGCA
TGCCTTTGTGAAAAAGAATGCTGCTTCTGTCTTTTTTTGCATCTTGAGAATGAGCTAATT
GTCACTGAGTTGGCAGCTGAATAGAGGCAGTGAGTTTAATCTGACCACAATGACATGTTT
GATTGGTCCGAGCCAGGCTGGGTACAGAGGGTGGGGGGTGGCCCTCTCTTGTGGCAGCGG
AGAACAAACATAAATCTTCTTCAACAATCTATTTTCCATCATACTTATTCACAGGGGACA
TCTCAAAGTGGTCTTTACCCTTTCTGTCAATGGCTGCCCTCATCCATCAATTTCATAGAG
AATTATACCCCAGATCAATGTAGTTCACGACCGCTGAGCATTTGTCGAGGGGTGGTGTAG
GTGGTTGGGGTGGGTGGGAGGCGGAGTGCTGGCTGTATGCGTCGCTGCTTGTTCTCAGAG
GTCTAAAGGCTACTTCTTGTTGGTCACCCTCTCATGCCCAAATAATTCACACCATGTAGT
GCAAACAAAACAGTGCTTttcc
>NODE_573_length_837_cov_5.522103
GGCCGATCGGACCACGTTCAGGCTATTTACAGTGCACTGCCTGTTTCATGGCGAATGTCC
AAGTTTGTGGCGCCGTCACGGCCACGCCCTCAGACTTTTGCGGAGGATTTTAAGAACTTT
TGCTCACCAATGCCTCTTCTATCACCTTGCCAAATTTCATGTGATTTGGAAAAACCCCCT
GAGACGAGTTCGCTCTGGAAATTTTATGATTGTCTCCCAGAACATTCCTCTTTCCAGCTG
GTGGCGCTCTTCCTGAAAGGTATTATTTTCATATGGTTGTGATGAGGGTCGGACTGTGAT
GCAACGTGTAAAGTTTCAGGCCGGTCGGAGCACGTTCAGGTCATATTTCAGTGCATTTCC
TGTTTCATGGCGAAACATCAAACTTTGCGGCGCCGCCACGGCCACGCCCTCAGACTTTTG
CGGATGATTTTAAGAACTTTTGCTCACCAATGCCTCTTCTATTAACTTNNNNNNNNNNTG
TCGTGATGAGGGTCGGACTGTGATGTAACGTGTAAAGTTTCAGGCCGATCGGACCACGTT
CAGGCTATTTACAGTGCACTTGATGTTTCATGGCGAATGTCCAACTTTGTGGCGCCGTCA
CGGCCACGCCCTCAGACTTTTGCGCAGGATTTTAATAACTTTTGCTCACCAATGCCTCTT
CTATCAACTTGCCAAATTTCATGTGATTTGGAATAACCCCCTGAGACGAATTCGGTCTGG
AAAATGGGGTTTTGGCCCAAAATCTTCCTCTGTCAGTAGGTGGCGCTATTCCTGAGAGGT
ATGATTTTCATATGGTTGTGATGAGGGCCGGACTGTGATGGATCGTGTAAAGTTTCAGGC
CGATCGGACCACGTTCAGGCTATTTACAGTGCACTGCCTGTTTCATGGCGAATGTCCAAG
TTTGTGGCGCCGTCACGGCCACGCCCTCAGACTTTTGCGGAGGATTTTAAGAACTTTTGC
TCACCAATGCCTCTTCTATCA
>NODE_575_length_145_cov_5.268966
TGTATGGGCCAGCCCTCACCGTAAGCTCCGGAATTAGGGTTAGGGTTAGGGTTTCGGCCT
GGGGTGAGGGTTTGGGCAAACGGTTAGTGCTAGAGACATGAAACTTGTGTCTACCCCCCC
ATTTGCTGCCGCCGCGATCGCACTCAGCCTACTCCCGAGTCTCTACGACGTCAGGAAGTG
GGAGTAACCTGTGATTTTTTGCTGTATCTCGGGACGGGAAGGTCGTAGAGACTCGGGACT
GAGACCGGCGTCTTCGGCATGGCCAAATTAGGTGGGGCAGGTGGCATTT
>NODE_582_length_881_cov_2.561862
GCCACTCCTCCAGTTTGGGGGTTACTGCCCCGAGTGCTCCGATCACCACGGGCACCACTG
ATGTCTTCACCTTCCAGGCTTTCTCCAGCTCCTCTTTGAGCCCCTGGTACTTCTCAACTT
TCTCGTGTTCCTTCTTACGGATGTTGCAATCGCTTGGTATGGCTATGTCAACCACCACGG
CTTTCCTCTGCTCTTTGTCAACCACCACAATGTCTGGTTGGTTTGCAATCACCATTCTGT
CAGTCTGTATCTGGAAGTCCCACAGGATCTTGGCCCGGTCATTCTCTACCACCTTTGGTG
GTGTTTCCCACTTAGATCCTGGGGTTTCCAACCCGTATTCCAGGCATATGTTCCTGTATA
CTATGCCAGCCACCTGGTTGTGGCGCTCCATGTATGCTTTCCCTGCCAGCATCTTACACC
CTGCAGTTATGTGCTGGATTGTCTCAGGAGCCTCTTTGCACAACCTACACCTTGGGTCTT
GTCTGGTGTGGTAGATCTGGGCCTCTATGGCTCTGGTGTTCAGGACCTGTTCCTGTGCTG
CCATTATGAGTGCCTCTGTGCTGTCCTTCAGGCCGGCTCTTTCTAGCCATTGGTAGGACT
TGTTGATATCAGCCACTTCAGTTATGTTTCGGTGGTACATCCCATGTAGGGGTTTGTCCT
GCCATGATGGTTCCTCCTGCACCTCCTCATCATCTGTTCCCCATTGTCTGAGACATTCAC
TGAGCACGTCATCGGTTGGGGCTTTGTTCTTGATGTACTGATGGATCTTGGATGTTTCAT
CCTGGACAGTGGCTCTCACGCTCACTAGTCCTCTGCCTCCTTCCTTACGGCTGGTGTACA
GTCTCGGGGTGCTGGATTTTGGATGGAACCCTCCATGCATGGTTAGGAGCTTTCGTGTCT
TAACATCTGTGGTCTgtatctcatcttttggccacctgattattcctacagggtatctga
taactggcagggcgtagctgtttattgcccgggccttgttcttgccgttgagctgacttc
ttagg
>NODE_583_length_564_cov_8.154255
AGCTGATAAAATGTGCAATTTATATGCACTGAAATAATGCTGGGCGGAAATGACAAATGA
CCCAAATAAGTGACGTGGCTGCTGTGTATCATTATGACTCCTGCCTGTCGACCTGCTCGC
TCTCTCTCTGCTCTGCAGCACCGTGCTCAGAAACTGTTGAGCAGTTTTAATTATGTATAT
AATCAGGTTGGGGTCAACATATTTCATGCCAAAAGAATGATGCGTATTTAATGACTCTAA
TACATTACCATCTATTTGCAATCTCATTGACGGAGTGCTTGTGAGTTTAACTACCATTAA
TCAGCATCAAGGTTTGTCTATCTGGAGAAAAATAGATTAAGGGAGGGATTTTTTTCATAT
GGCGCATTACAAGAGATCCACATTGTCCTAGTTAAGAGCTATGCAGAGCAGGCTGATAGA
TAATGGTCACCTCGAGGCTGCCTAATAAAGCATGTTAAAGGACTTAGGAACACGACATTA
CTGAGTGTAGTTTTTACAATACAAGATGTATTGGCTTAATATAGTTACTCACTGATGCTT
ACCTGACTAAATGCCCCTCACACACAATCAAGGCTGGCTGTAATCAGTTATGTCGAAGAG
GACAAGCATGTTTTTGAGGATGCCTTTGAAGTGTTTTGGGACTTTGCTGTAAATAGCGAG
GACATCAGTCATGCTGAGACGAGTGTGCGCCTCAACGTGgtgatgtca
>NODE_584_length_324_cov_9.376543
TACATTGGCTATACGCACATTACATTATGATTACATACATTTCCAAGAATTTGCCCATCA
TTTTTCTCCATAAACCTTAACGTGTTGGATGTGAGTTAATTTGGACTCCTGGATCGCAAT
CTGCCAACCTTAGGGCACCCAAAGTGCCTACTAGCCCCCCTATCAAAACAATCATCAGCT
GAAGGAGGTTATCGTTGAGCTGGGCTATCTGTCACCCGGCCACCGGCAGCCAGCGGGACA
CAAGGGCCATTTAATTAGGCCTACTGCTCCTCTCTGGTGTGAAAGACTCTCAGGCCCCTT
TGATTCCCTGCTGCTCTCCCAGCAGGAAGTGGTTGGTGATAATTGACACAGGATTTCCTT
GTTAACCAGCGGCAGACTCTGTGGATTAAAGTGACAGAGATCTCCAGAAGAAAGTGGGGA
GTAGATAAGGGGGAGGGGAGGAGGTGCAGGGGGGGGAGTGGCGGGGGC
>NODE_588_length_308_cov_3.470779
CAACAGGGCGTGTTATTTTCTCGCCCAGAGTGTGAATCCTAAGCAGGCCAATCGCCAGCT
CTATCGCTCCATCTCTCCGCTGGCTGAATCCTAATGGCTGGATGGAGAGAAGGAGCGCAG
GGAGCGGGGAGAGAGAGAGAGGCTGACAGCGGGGCTTGACATGGGCATTAAATCATGCCC
CGAGGAATCCTCCATCCACGGGCTCCTGACAGCCGCGCTGTCATCACGGCCAGGCCACTT
CCTATGCCTCTTGACAACACTGGAGCAGAATTAGTCAGAGCATCAGATGTAAATTGGCGC
TGTTCAAGGATGATAATGAGCACCAAGATACATGTCGGTGTCACTGACGGGACGCCATCA
TGATTGGCTGTCCCTCACACCGTGCTCTATTAGGTCTAATGGTATTCAGGCCAGGTATGG
GCTGAAGGCGGGAGCAGGGGGGAGCAGCGATg
>NODE_589_length_467_cov_4.070664
TTTTTTTTTTTTTTTTTGGTTTTGTTTTTTGTTAACTTGTACACTGTGCAAGGTTGAATT
ATCCTGTACAGACTGTAAAATGTAATATTATTTTGTACAACTTAATTGAAAGAAAAACAA
ATCTACTTGTAGATCTTTGTGCCTTGATTATGGCTGTACCTGTAAATGAGCTCAGATGTA
AGTATGTTTTCGACTGCGCTGTACAGCTTGATGTCAAACTCTATCGGCAGCGAAAGACTG
CGGGTAGGGGACTTTCTCTGTAGAGTTTAGTTTTTTCTGGTTTATAAAAAAAAAGGAAAT
GCTGTTTAGTAAAAAATAAAAAATAGGGAAAAAATCCTAAAAACCTGTATACATTATGCA
AATTAACCACTTACCTGCAGTGAAGACCAGATGTTGCAGCGCCATGCCTTTTTTTTTGGT
TTTGTTTTGTTTTATTTCTCCTCCTTTTATTATTATTATTATTATTATTATTAATATTAT
TATTATTATTATTATTTTGAATTTCACAGCTTTAAACAAACATTGGAAATCCATTGAAAG
TGTCCAAAttgcaacctggtgttgttttaataggaaccaacgttttttcgatatgaagtg
tgtctgagatc
>NODE_590_length_522_cov_8.545977
AGGGGTAAAAAGCAACATAATATCACTCAACCAAGTAATTCTCTATAGTGTTTGTGAGTT
CAGAAGGGCCATCAAATTTCATGTAAAATAAGCTCTCATGCAGGAGAAGAAACTCATATT
TTACGTCTAATTCTGGAGGAGAAGATGTATTTCTTACTTCCCCAGGAAGCATGATTGGTG
TGTGTCTGTGTATCATGATGAGATCACTTGGCGGGGCTGAGGATAAAATGTCGCTTAGGA
TAATGTGATTGCCCTTAAGGTACAAGGAGGTGAATTATATTCCCTGATTTATAATCTGAA
AATTAAAGACTCACTCATTTTCTAATTTAATTCCACCTTCAATGGAACAATGTTCACTCT
GAGCCAAATTGGCGAATAATGTTACTAATTCAGATGCAGATGTAATTTCTATTCGGGGGG
CTGCGGCGCGTGGTGATGAACGAGTCCCGGATGGATCGTTGCCACTCCTATCTCCCCGTC
TCGACAATTCCCCAGCAGTTGTGATAATAACCTGAGCAATAAAGGAGGGATAGGCAGTGC
TACCCCGTTCCACTCCTCATACCCCAAGTCATCTGATACTTCATCTAATAGTATTTCTGT
CCTTTCCTGTGTCACTCTGTCTTAGGGCAGCTGACACTGCGCTCCTTCCATACAGGAAAA
CAGAGt
>NODE_593_length_489_cov_8.676891
GGCACATTTAAGAAGCATAGTGGGAAAAATTCCACCAATCTGTTTTGCATTCGCAGCACC
AACACTTAGACCAAAGGTTTTCACAGCTTTTGTTGGTTTTGTATTTTTTTTCTCTCTCCT
TTGGAAGCAGAAGTCCTTTGATTCTCAAGTCTCTCTGTAAAAACATTAAAAAAGATAATC
CATTGGATCTAATTGACACAAAGCCCTCCTTCCCCCCTCCTCCCTTGCCTCTATCCTCCG
CCTATGGCCCTCATTTCTTCTGAGAAAGGCCAAGTGTTTTTGTCCTGTAAATACCACGGA
GCAGAGACAAAAAAGACGTCTTTAAAATGCAGTCTACAATCCATTACACATATTCCCCCT
GCATATCCATTCAGTAATTATTCATTAGAAAACATTTAACGTCACAGTGAATTTCACACT
AGGCAGTCGAAACACAATAGAGGAGATTTGGCCTATTTTGGGGTGAGGAGTTGGGGAGGG
GTTAGCTGTACAGAGGAAGGGTGAAGGCGAAGGAGGGGGGAGGAGGGGAGCAGTATTTGT
CTGATCTGAGAACCTCTGAAACGGGGCCGTCTTGAGACAACGGGGACAGACTAAATAGTG
CAGTAACGGTCTGTGCCCCGCTGCTTGCTGTGa
>NODE_594_length_556_cov_5.820144
CTTTGATGAGAAGTTGAAAAGAGAGTGTTTCACTGTTGGCTTGGCAGAACATTAGACATG
GCTGCAGGCAGGCAGGGGCCGGCGAGGGATCGTGCTGTTTTAATAGGGCTCATCCAGAGG
TGACGAGAGCACTGCATGCACTGAACTGGAGGTGTGAGCTGGGGCTGCCAGTACATATCT
TTTGTCTTTCATTATCTTTATTTCCTTATTATTTTAAATGGCCGGTGTGTGTGTGTTTTT
TTTTCTTCACTAGAAGCTTTTTTGATATCCATTTAGATTGGGGCTTCATTAAAAAACCTC
AGACAATGGAGTGACTTCTAATTAAGAAGCGCCGCATCTGGCCCCTGGCACCCTATCCCG
TTGTTCCATCTATTTTGCTGGGGAGAATTCATTTGTTTCTTAATTAAGAAAAACACCAAT
AGCGTGAAAAATCTGCTTATGGTACCTGAATCCTAATTAGTTAAATAGTGAGGGGAAGGG
GAAAACACATTCCAGTAGCCCTAGAAATGAACTCAGAGCTGATAAAAATGAACTAACTAG
CCTTGCATAAATCGAAGCTGGGGAGAAAGTGTACCATCATTATGGCTAAGACAATATGCA
AACTATCTTCAAAGAAATCAAATTGCCGGAATGTTTTCATTTGCATGTATTAACCATTAA
CATAATGAGGAGAAGTGACATTGGacccggattgtgtgtc
>NODE_595_length_508_cov_12.009843
GAACACTGTGCTTAAAAGACCAATCAGTTTGTTGACTTAATAAATAATACAGTAATTCAC
ATGTATTTTTAAAGTCTTAACTAGTAAAATCACCATTAGTGATTATATTTGAATATATAG
ACCTAATTTACTGTTGGACTGACACTGCTGACACAAACAAACGTGACTAACCGTGAGAAA
ACAAGAAAGCTTTGTTTATGATATTTATTGCTACGTATAAATGTTTCTATTGACAACCTT
GCTATTTCAATTTGACAGTGATTCTAGGATTTTCAATTAAAACTGAGCTTCAATTAACAT
GAAAATTAATTTTACTGACTGAGGCCATGTTTTACTTTTCCTCTTTCAGCCACCATTCTG
TCCTGTGGATGGATCATCTATTTAACTTATTACAACTCACGCAACATTGGCCTCATCCTC
ACCCTCATCATCAACAGACTCTACAAGGATGGCTACATTCACATCGGTGCGTTCATCAGG
AGCTCTGTCACACAGTGATGAATAGCGAGGAAGAACGCTGCCAAAGCTTTGAGTTGAAGG
CGTTAACTCAGTCTGCTGAATATTTCATGATGAGTCAGGTTCTCTCAGTGATTATCTCCA
CAGAGTCTAAACAGCAAAGTGCACCCAATAGCAGATTGAATTTCTGTGGATa
>NODE_596_length_145_cov_2.882759
CCGGCCGAGGCCGGCTATCCGGGACCAACCGAAGATCCGCGGCGCTACGGTATCGTCGCG
TCTAGGCGGGATTCTGACTTAGAGGCGTTCAGTCATAATCCCACAGATGGTAGCTTCGCA
CCATTGGCTCCTCAGCCAAGCACATACACCAAATGTCTGAACCTGCGGTTCCTCTCGTAC
TGAGCGGGATTACTATTGCAACAACACATCATCAGTAGGGTAAAACTAACCTGTCTCACG
ACGGTCTAAACCCAGCTCACGTTCCCTATTAGTGGGTGAACAATCCAAc
>NODE_598_length_526_cov_7.625475
TCCAGCAACCAAAAGGGACATTGTCAGCTACTGCAATCCACAGGATTGACTACGAAGGAA
GCTGAAGTCCTGTTTTAAGAGCATCAACCCTTCAGGATGGCCTCAAGTCAGTGCCACAGA
CGACACCAAGTAAAACACGCCTCCGGCATGTCACCATCTCACACACTCCACCAGGTTTCT
GAATCTGAACAATTCCCGACAATGTAAATAATGAAACCACAGCTGACAAACACAGGTTTG
TCTAGGCTTATTCATATGTTTTATTTGTATGTATTTGCACTTACCCTCGATTTGCCTTCT
GCGTCCATTAAGTGTTCCACGTACGTTACCTCACCCACTACAAATCAGATTCCAGAGACG
ACACACACCAAGGGGAGAGAAGCCGAGAGAACAATGGGGGTTTAGAGCAGAAACACAAGA
AGGGCGGCCGGTGACAGTGAGCTCAGACTGCCAGTCCTGAGCCTTCCCCCAGCACCTCAG
CAGCACAATATGGTACAGGTCTACAAAAAGCAAGCTTGAGTCTTTTTTAAAAAAAGAGAT
AAAGACTTCTTAGCCTGTCCTTGTTGGAATTCTCCCAAAACACCAAAAGCAATAGACTGA
GGACAACAACTATTGAAATGGCCGACAGCCTTCCTATTTTGATATAATGCCCTGAAACAC
CACCTTCTac
>NODE_599_length_490_cov_6.212245
CTTCTTCCCCATTTTCCTTCAGCTTTTTTTTTCCCCAACAGAACAAACATGCATCAGCCA
AACATACAAACATATGCACAGACGCACACGCGCAGGCACACACACGAACACACACAAAGG
GTAATGGAGATGTAACTGGAAGAGTTCTCGCGGCATATGGATGCCATTTGCAAGCTGCAC
TGAGAATGTATAGGTCAGTCTTACCCTTTGGTATCTCTCTATCCATCTGTTTTCACATTA
CTTGCAAATTATAGTGTCCTCCAGACCCAAATGAACATAAATCAGGCCGGTGAAAGTGCA
GAAGTTTTCCCATCTGTCATAAAACAATGATTTAAAGTACGGGTTGTCAAAATATGGCGC
TGTGAATTCGCCCCGCTCCCCAGCAGTAGGAACACAAAGCACCATCTCATCGGAGTAATT
TATGGCCTCTGAGGGAACAGAGGGTGATTAGGGCTTAGGCCACCAACAGCCAGAAAAACA
GTAGAAGCTCCAATAAGGATGGCTGGAAAACCTAGACCAAATtcatcaaacaattcagtg
aaatctatttctgtttggagagcagagcgagatatatagcctgtttagtatactggtaca
tctctggaacatttggtcacactgcatttgtgag
>NODE_602_length_346_cov_1.684971
TGTATAAGCAGTAGAAGGATAAAGACGGGGTGCGGGTGGGGGGAGGCGGGGGGGAGGATT
GGGTGTAAGGACATGATTATGGTGAGGAGACGTGGGATGGGTCAGAAATGGCAAGGGGGA
ACAAAATCCAAGGAAGTTTTGATGGGGAATGGACTGGAAAAGGTAAAGATATGAAGCAAG
AAATGCAGCGAGAAAGAGGAGAAGAAGAAAGATGGCAGTATGGCTGTGTTGGCAGGATGG
GGGTGGGTGCCTATCGGCGGCTGCTCCTTCCTGAAACGTGGCCACCCGAGCCTGCCTGGG
CCCTGGATGCACATGTGGAACAGTTTACTGTAATGGAACTCTAAATTAGTGGTGGTTTGA
AGCTGCCTGCAGCAGTAGGGTGTAATTAACTGGCTCTGTTGAAAGAGAAAGAGCCAGAAA
GAGAGGCAGGGAGGGAGCCAGAGCCCTGGAAAAAGGCATGGGGTGAGAGGTGTGTGTGTG
TGTGTGTGTG
>NODE_603_length_422_cov_2.964455
AAAGAGACAGAAACATAAATATGTGGCGTGCTTTTATTCGTGTAAACAAGTTAATATAAA
GCAAAGTGTGTTTTCATGAATTATTTCCCTAAAATGTCAATGACTATTGTTTGCTGGTTT
AGGAGTTTTGCTCCGCCCCCTGTGTTTGTCGTAAACCTGGCTCCTGGCTCCAATAAACCC
GGGCTAAGAGCGCCCTGGGCTCGCCTCCTTCTCCAAGGCGATCAATAGGATCTCAGGCGC
ACTACAAGCACTCTCTTACGTAGACATCCACCAAGGAGAGAGCCGATACAACAACACGGT
TGATCTGCTCAAACACAAAAATCTACCTGCTTTCTGAATCATGTCGTTGAGCCCAAAGCA
CACAACGCCTTTTTCAGTGACAGATATTTTGAGTCCAATCGAGGAGACCTACAAGAAGTT
TAGTGGCATGGACGGCGCAGGGAACCTAACCTCTCCACTGGGAGCCtaccgacagcctca
ggtgtctcagaccggcatgcaacagcactccatgggccataacgccaccgtggccaccac
ttaccacatgccgcacaccgtctccc
>NODE_604_length_297_cov_4.855219
AAGTACTTATCAATTAAAATTTTAACTTAGACTTTTAATTTAAAATTTAAAACCCAGGTA
TTACAAATATAATTTAACTCGTGGCGCTCACTTAACTCCAATTTCTCAACTCAGTCAGGA
GGTTCAATGGAAAAATGGAGAAACAAAAATCAGGATTTTGAACAAAATGAACTTTAACGG
TATTCTTACCCCTACCAAAAAAGAAAAAAAACATTGTAAAGAAAGGATAAACACCAGGAT
GGAACAAAAAAACAACAACAGAAATGAGGATCTGTAATAAAATGGACTTTAACGGTATTT
TCACCCCTACCAAAAAGGAAAAAACATTTTAAAGAAACGATAAACCACAGGATGGAACAA
AAGGACAACAACAGAAATGAGTATCCTCACCAAAAAATGAACTCTAAAGGTATtttcacc
actaccaaacaaaaggacaac
>NODE_605_length_702_cov_4.811966
CCTAATGACCCAACGAGGTCCCATCCCATCCCACATCATCGCCTTAGACCCCACCCACTC
CCGAGAGCACCTACTCATGATCCTACACCTCCTCCCCCTGGTACTTTTAATCATGAAGCC
AGAACTAATTTGAGGCTGGACTGCTTGTAGACTTAGTTTAACAAAAACATTAGATTGTGA
TTCTAAAGACGGGGGTTAAAATCCCCTTGTCCACCGAGAGAGGCTCGACAGCACCGAAGA
CTGCTAATTTTCGTCACCTTGGTTAAACTCCAGGGCTCACTTGCCCATAAAGCTTCTAAA
GGATAACAGCTCATCCGTTGGTCTTAGGAACCAAAAACTCTTGGTGCAAATCCAAGTAGC
AGCTATGCACTATACTCCAATCATAATAACCTCAAGCCTAATCATGATTTTTCTCCTCCT
ACTTTATCCAGTCCTAACTACCCTCACACCCACCCCTCAAAAAGACGACTGAGCCATCAC
TAAAGTTAAAACAGCAGTCAAACTAGCCTTCTTTATTAGCCTTCTCCCCCTGTTCCTATT
CCTCGACGAAGGCGCAGAAACAATCATCACTAGCTGAACCTGAATAAACACCTACACCTT
TGATGTCAATATCAGCCTTAAATTCGACTTTTACTCCATCATCTTTACCCCTATTGCCCT
TTACGTCACATGGTCTATCCTTGAATTTGCCTCCTGATATATACACGCGGACCCCTTCAT
AAACCGCTTCTTTAAATATCTCCTAGTATTCCTCATCGCAATAATCATTCTAGTAACAGC
CAACAACATATTCCAACTTTTCATCGGATGAGAAGGCGTGGGaattatatcattcctcct
catcgg
>NODE_606_length_512_cov_9.275391
TATGTTGCACGCATGCTTCACTGCCTCCCTTTAAACTTCCTAAATTGTGTTTCACAATAA
ATAGATGCCCAAGCCCTTAACTGCCAGTATTAGATTAGATACCATTAGATGTAATAGAAA
ATTCTCTGCCTGTAATATTTTCATAAGAGTTTGAGGCATTTGATTAATCTGACCACATTT
TATTGCATTAATGATTTTTTTTCCTTCCCACTCTGCTGTAAAGACATTGTATACAGGCTA
ATGCTGTTTTCTCTCTCCCCTCTCTGCTCACTCTCATTCATCCTCAGCCGTTATTGCAAT
GCATTGTTGATGAGGTGAGTCGGCGTCTTATGTGCTTTCACTCCTAAAGTCATTCCTAAT
GGAGTGGAAACCTTATATTTTGTTTCCTAATGAAGCACAGGAGTGGCAGACAGCTCCGCT
TGGGCTGTCCTATGGCTGCCTGCAGGTTGAAGCCACCGGCCCGAGCCAAGCTGCTCTGAG
GGAGCCAGCAGGGGATGTTGGGTCGGGGCAGCAGACAGCTTATGCATGAACTTATACACA
GGCTGCAGAAAGTGTGTGGAAGTCTTTAAAAATAATAATAAAATAATATGCAGTAGTGGA
AAAAGCATTGCGATAACAAGCAAAACTAGAATATAAAAATACTACTAATTttcttc
>NODE_613_length_705_cov_6.087943
TCCTGCAGGCAGCAGGTTCATTTTATAGCTTCATCTATTACCACACTGTCATTGTTAATT
GTCTTCTTTTTACCTCTGCAGGATTCTCCAAATTGGTCCTATCGAATGTGACAGGAGGAA
GAGCATTAAGCATCTGACAAGATGATATCTAAGTTCAATTTCCTACTCCTCACCTGATTT
ATACCTGCAGCAGATCATTTTCCTTTCTGTCATAAAGACCTCTATAAATCAGTGGTGCTT
ATGGAAGCACTACAGAACAGGGTCCCTGGATTTGTATCCCCTGTGTTTGCTATTAGGAAA
CCATTACAGCCACATTTTCCTCCTTCAAACAAAAATGATCAAATCTAATACTGGCAAGAT
TAGAGAGATAAAGGGAGAAAGAGCTGGCGGAGCTGTTCAACACAGTCCCCTATCTAAACA
ATATGCTCTAAACTCAATAAAAACAGGGCTTTTTGCTGGTGACACCATTATCCATCTGTT
TGGACAAAATTGCTGTATCATGGTATAAATCTGCGATACAAGTGACATATCCTCTAAAAT
AAAAGGGAACATTAACTGCTCTATCTTCTAGAGGCCATGGGACTAGCTGGCTATAAGCTC
AGTCAAGTGTGATGGCAGTTATACTGTGTTTTACTAGACTGCAGACAATTATACTTTGCT
CCTCTCCGCTAAGAAGACAAACTGCCATGGCTTCAACTGAAATGATTTCAAATAGATTTT
CCAAAATGTCTGTCGCCAGATTGCTTCCATACATTATTTCACTTAAATGGAGAGAAAAAA
AGAGGGAGCAAATCCACAAATCAATCACAACAGCCCACTTTACCAGATGGAAAGACGGGA
GCTTTcagt
>NODE_614_length_229_cov_9.816594
ATGAAATTTGGCAAGTTGATAGAAGAGGCATTGGTGAGCAAAAGTTCTTAAAATCCTCCG
CAAAAGTCTGAGGGCGTGGCCGTGACGGTGCCACAAACTTGGATATTCGCCATGAAACAG
CAAATGAGTGTAAATAGCCTGAACTTGGTCCGATTGCCCTGAAACTTTACACGTTGCATC
ACAGTCCGGCCCTCATCACAACCATATGAAAATGATATCTCTCAGGAAGAGCGCCACCTA
CTGACAGAGGAAGATTTTGGGCCAAAATCACAATTTCCAGAGCGAACTCGTCTCAGGGGG
TTATTCCAAATCACATGAAATTTGGCAAGTTGATAGAAGAGACATTGGTGAGCAAAAGTT
GTTAAAATCCTCC
>NODE_615_length_538_cov_6.429368
ATGCATAAAGTGTGAGGTCATCACTCCGAGAGAATGGAGTGTGTAAAAAAGAGAATACGA
GCCTGCGAGGTCACAGAAATAAAGATAAATGTGAGTACCAACAGCAAGGCTGTGGCAATG
GAGCTAATAAGAAACTGTTTTATCTTTTTACAATTTAAATTGTAACCTTGAGCCCACAGC
CAGCCACACAGGCTCCCGGTAGAATCATAATTCTGGCAAGGGGGAGCAGTTCTAGGTGTG
GGTGCATGGGCCACAGCATTAGCTCTCTGAGTGAAATATATGGCAGTGACGCCTCTCGGC
CCCATCCACAATCAATTGGATTCTTTTCCTTTAATATTTACTTGCAGCGATGAGATGCTC
GTCTGCATGGTGATGAACAGTCTGCCACTGGCGTTTGAAGGTGACCTGTCAGTGAGTATG
GACAAATCTCTCGCTCGCAGAAATGTAGAAAATAAATCATTAGGGGCAGGCAGTCAGACA
GGGGCCTCTCTCCCTCCCTCACTCTCCTCGGATTTAAATCAGCTCAGATTTATGATTTGA
ATTAATGCTTCGTTTGGTCAAAGGAATGGTCGCAGAGACAAATGATGTTTGGTACTGAAA
CCATCCTAATATTGATTACTGGGTGTCGCAGCAATCTCTTGTTTATATCAAGCACTCTCC
TGTGACAGGGTGGCCAGCAGga
>NODE_616_length_600_cov_4.888333
AGAATGAAAGTTTCTTTACTAGTGCATGGAAAAAAAAAAACATGTTAACTCTTTGCAGCC
CAGACCCAGTCTGAGTAATAAAAGACTTCATATATTTTCTTTTGTATTGTCCAGGTTAAG
AGAGTGTTTGGTTTCCTTTTTACAGTTTGTGGTAGCTTATTTTTTCTGCCAAAAGGTGTT
TGAGGCCTACTGGGACCACTTAAAAGTTTATGCAGAGCACTAGCCAAGTTGGACAAAAAA
GCCTTGAAGTATACACACACTGGCCCCTTTCTCAGAACCTCTCAGCTCTGGCTTGGGGGA
GTGTTGTTGGTTTATGAGAGGGAAAATAGCCCCAGCCTTCTGCAAAAGTGAAATGGGATT
AAGGCCTTTGTTCGGCCCACAATGGTGAGGGGAATTAGCAATAGTTGTAGGCACTTAGAA
GAGCTCTCACACAGAAGCTTATCCCAGATTTTGCACAATAATCATTTGAATATCAACAGT
GTTTTGCAACTACAGCGCTAATGTATAAACCTCTCTCTTTTAGATATCGAAATCCCCAAA
AGGATTTTTTACCACTGGCTACATCACAAATATTCATGCTCTTTATGGCAAATCATATTT
TTGGGTATCATTGCACTGCAAAAGTTTAAAAGTGGTGAGGATAACTTGAAAGGAAGTTTA
GGGAAGAAGTTTTTATTATTTACTTTAGTTGTGATGCAAGCTTTGTGCATTTCTTTGAtg
gttcgaaatgaaatatactcttat
>NODE_617_length_444_cov_1.536036
CATTTGAACACATTGTGAAGTCAAAACATGACTGTAAACATTGTCTTTGATAAACTGCAG
TATTGCTGTTTTCATGCGCTGAAACAGCTTTTCATGCGCTGAAGAGGACTCTTTTGCCAC
ATAGTGGTTCACTGAATTATATCACACAAAGTCACTTGAAACAACTTTTACCTACATATT
TATCATATGTGAACACATTATAACATGAAAACCTGGCTGGAAACATTGTCTTTGAAAAAC
TGCAGTATTGCTGTCATCAACTCTGAAACAGCGTTTAGCGTGCTGATAAGGTCAATTTTG
CCACATAGTGTGTTCATTGAATTGTATCACACAAAGTCTCTTGAAACAACTTCAGCCTTC
ACATTTATCATATTTGAACACATTGTGTAGTCAAAACATGTTTGGAAACATTGTCTTTGC
GAAACTGCAGTTTTGCAGTTTTCATGCTCTTAAACAGCGTTTCGTGCGCTGACAAGGCCT
CTTTTGTCACATAGTGTATTCATTCAATTATATCACACAAAGCCTCTTGGAACAACTTTT
GCCTTcacatttatcataggtgaacacattgtgacgtcaaaacatgtt
>NODE_618_length_319_cov_1.586207
CCCTTCAATTTCAACAACTTCCGCCCTATCTCCAATCTACCCTTCATCTCCAAAATCCTT
GAAAAAACAGTTGCCTCCCAACTCCACTCTCATCTATCCCGCAACAACCTGTACGAACAG
TTCCAGTCTGGTTTCCGCCCACTCCACAGCACAGAAACTGCACTCATCAAAATCACCAAC
GACCTTCTTATCGCAGCTGATTCTGGACTTCTCTCTATCCTCATTCTCCTCGACCTGAGT
GCGGCCTTTGATACCATCTGTCACACCACCCTACTCCACAGGTTATCCTCCATTGGCATC
ACCCACACCCCCTTAGACTGGTTCACCTCCTACCTCGCTGGCCGCACTCAGTTCACACAA
CTCAAATCCTTTAAATCCATCCCTTCCTCCGTCACTACAGGTGTGCCCCAGCTTAAATTG
AAGAAGGAAGAAGGAAAATGATACTTGGGATCATtttccctgt
>NODE_623_length_162_cov_9.506173
CACTTTTTTGGGTCCCGTTGTATGGGCCAACCCTAACCGTAAGGTCCGGAATTAGGGTTA
GGGTTAGGGTTAGGGTTAGGGTTTCGGCCTGGGGTGAGGGTTTGGGAAAACGGTTAGTGC
TAGAGACATGAAACTTGTGTCTACACCCCCATTTGCTGCCGCCACGATCGCACTGAGCAC
ACTCCCGAGTCTCTACGACGTCAGGAAGTGGGAGTAACCTGTGATTTTTTGCTGTATCTC
GGGACGGGAAGGTCGTAGAGACTCGGGACTGAGACCGGCGTCTTCGGCATAGCCAAATTA
GGTGGG
>NODE_625_length_320_cov_3.431250
AAAAAGAAAAAGGGGGGGTGGGATAAAACGGGATGGGGGGGGAAGGAAGGAAAGAAAAAA
AAATGCATGAAACATGAAACTCTGCAAATTTGACTTATAACAAGCAAAATTACACCCTGC
TGTCATTTAAATTATGGCTGCCCTCTATAAAGGTGTCTTTTAGGTGCATTAATTGAATTC
GGCACTATTTCCCAATAATAATCTGTAAAGTTCAGCCGTCCATCCTTCATGAGATCCCTG
CCGCGTACCAGAGGAGTATCTATTTCAGTGGCTTAATTTATTTTCATGATTCGCCGATAA
TGACGGCCATGCAGGCTGTACATCAGAATTAACCTTCATTTCACTGAGGTATATTACGAT
GACAGTCCCCGACACATTTCACCTACACAAAGGGCATTCTCTCCCCTCTCTCTCGCTCTC
TCTCTCCCCCTTCTCTTCCTCTcactttctcccccctgcttcct
>NODE_626_length_441_cov_8.192743
CTGATAATACTTATAGTTTTTACATATGGGCTCCTCACAGAAGCAGCTTCGGTTTCTCTG
TGACGTCGGGTTTTCACACGGCACAGGAATGATTGAATTCCAACCTGCGCGTAAGTGTTT
TTTGATCTTGTGCACCAAAGCGCCACCACCGCGCGCCATACTCGCGTGCACACAGGCGCG
TACATCACATTATACGGCATCAGCCGGGCTCAAAGTGGATCATTATTTACTAAACAGGTT
GCCTAACAAGAAAAGACGGATTCCCCTGCAGGCTTGTATAAAAACCCTGGAAGCATGGCG
GTGGAGCAATATCCATCATAATTGATGTGTTGCAAAGCAGATTACACACATTAGCGCACA
CTGTTCTAGCTATGACAGCTCCAACTGAACATGACAAATTCCATAATATGCAAAAAAAAG
GAAGGTATTTTGCTCTCTCTGGGTATTAAACGACAACTAACAAAGAAGCATTTGCATTGG
CAGGAAAGAGCGAACGTGTTTGCGAATGTTAGCGTGTGTGCATCCATGTCTAACTACACC
TCCTCCATGCTCTCATCTCGCCTTAATTACATTCTATTTGTTCCa
>NODE_627_length_515_cov_3.728155
TGGAGTTGAGCATCAGTGGTGAAGGCTGCAGTGGCTCGGTGCAGACAGACATACCTCCAT
CTCACTGGTGTCAGGCATCAGCTCAGTGATTGGTGGGCATATTGTTCGACTCTGAGACTT
TTTTCATCATTAGCCTGCACTGCATGACAAACGGGCACCATGGCCCCTTTTTTTTCCCTT
CCCCTTTCTCCCCCCTTACAGGCGGCAGTATCACAGCTCTGATCTGTCACCCTTCGCTTG
CCTTAATGTGTGAAAGCAAGACGTGTTGCGCCTATTAGCACTTCTTGGCAAGGCTGGCAT
GCTGATCCTTCATCCCCGGGGAGCCCGGCAATATGGTGCCGCATGGTGACCGCCCGCCAG
CCCTGGCTCCCGCTGTCACAACACATCACACATCCCCAGCAACCAGCGCCACCGCCTCCT
CCGCCACCACACCTCCATCACTATGGTGGCGTGAGTGACAGCAGCCGGAGCCAGGGGTCC
TCTGGGTGGAATTAAAAACTTTTAGAGCGAGAGGCAGCTAACGTGAAGTGTATTTTTTAA
TTATGAGGGCTATAGTTGGGTTTTGGTTCACTGGGGAGAGTGTGGGTCAAATATAACTTA
AATTAAGGGTGagatcacacatccagtatgaccatcctcaccctatttagtagagttca
>NODE_628_length_145_cov_1.820690
TAAATATGAAGGCAAAAGCTGTTTCAAGTGACATTGTGTCAAGATACTGAGAGGAGACAC
CGTTTGGCCAAAGTGGCATTTTCAGCGCATGAAACGCTGTTTCAGAGCATAAAAACAGCA
CTCCTGCAGATTGTCACACAAAATATTTACAAACATGTTTTGACTTCACAGTGTCTTCAA
ATATGATAAATATGAAGGCAAAAGCTGTTTCAAGTGACATTGTGTCAAGATACTGAGAGG
AGACACCGTTTGGCCAAAGTGGCATTTTCAGCGCATGAAACGCTGTTTC
>NODE_629_length_317_cov_14.242902
GTTTGCTCACCAATGCCTCTTCTATCAACTTGCCAGATTTCATGTGATTTGGAATAACCC
CCTGAGACGAGTTCGCTCTGGAAATTGTGATTTTGGCCCAAAATCTTCCTCTGTCAGTAG
GTGGCGCTCTTCCTGACAGGTATGATTTTCATATGGTTGTGATGAGGGCCGGACTGTGAT
GCAACGTGTAAAGTTTCAGGTCGATCGGACCACGTTCAGGCTATTTACAGTGCACTTCAT
GTTTCATGGCGAAACATCAAACTTTGTGGCGCCGTCACGGCCACGCCCTCAGACTTTTGC
GGAGGATTTTAAGAAGTTTTGCTCACCAATGCCTCTTCTATCAACTTGCCAGATTTCATG
TGATTTGGAATAACCCCCTGAGACGAGTTCGCTCTGGAAATTGTGTGATTTTGGCCCAAA
ATCTTCCTCTGTCAGTAGGTGGCGCTATTCCTGAGAGGTAT
>NODE_630_length_1011_cov_9.153314
GTGTGTGTGTGTGTGTGTGGCAAGCAAACATTGTCTGTGACAATCTGCAGGAGTGCTGTT
TTTATGCTCTGAAACGACGTTTCATGCGCTGAAAATGCCACTTTGGCCAAACGGTGTGTC
CTGTCAATATCTTTACACAGAATCACTCGAAACAGCTTTTGCCTTCATATTTATCATATT
TCAACACATTGTGAAGTCACAACATGTTTGTAAACATTGACCTTTTCAAATCAAAACATG
TTTGTAAACATTGACTTCAAAAGTCAAAACGTGTTTATAAACATTGCATCTGGAGTGACT
TCCTGGCGTCGGACAGACTCGGGGTGGGGCTCATAAGAAAGCTCGTGATGACTGACTCGT
TAAATAGTAGAGATTTATACTGAATTTAAATAACAGAGATTTATAAATGTTATAGAGATT
TATACTGAATTTAACTTCATATAAACATGTAATTTAATAGAGATTTATACTGAATTTAAC
ATTGATATAAACATGTAATTTCATACAGATTTATACTGAATTTAACTTCATATAAACATG
TAATTTAATAGATATTTACGCTGAATTTAACTTCACATAAACATGGAATTTAATAGATAT
TTACACTGAATTTAACTTCATGTAAACATGTAATTTAATAGAGTTTCACACTGAATTTAA
CTTTAATATAAACATGTGATTTAATCGAAATTTATACTGAATTTAACTTTAATATAAACA
TGTGATTCAACAGAGATTTATACTGAATTTAACTTTATATAAACATGTAATTTAATAGAG
ATTTATATTACACCGACAACAAATACCTTACAATCTCAGTACATTAACAAGTATTTGAAG
TACTTTTACTTACCTGAGGTCTGTCAATATTATGAGCACACTGCTCATTCACATCAAGTG
CCCGAGTTGACTGGAAAAAACAAAACAAAAGAACTGAAAATATTAAAGCCAATCTGTTTA
CAGCTCACATCTGATAATACATTGAGATAAAAGATGCGACATTTTGAATTGGTTCACTCA
GTTGTATGTGGTGGGTCTCTTCTCATATTTCTAAACGTCTGAATTACTAGAACCTAACCA
AGTACCTTCATCTGGATTAAACTCTAATCACCAGGACGTCTATGAATACTTTTGGGGTCG
TTCCAAACACAAACa
>NODE_631_length_480_cov_2.627083
TTAAAAAAAATTTTTTGACCTAGAGGCTGGTCTACATAGGTTTTTTAAGGAGCAATACCT
GTGCCCCATACACCGCACGACCCCAGGTATTGTTGGGCCTAGTTAAGGATTTGGCACTCA
CCCAGATGATTCTTCCAGGCGTCTGGAGTTGAGTTTGTTGACTGGGATGATTCTTTCAGG
CTTTTTGGTCCGGGTTTTTTGGTCAGAGTGATCCTACCTGTCATCAAGAGCTGACTCTGT
GCGTCGAGTGTTAGAGGTTATTGCCTGCATCCACAGTCACGGTTTTGTGTTTAAAACTTT
TCTTTAAAAATAAAACCTTTTTTCTTCAAAATTGTGTCCTCTTGTTTGTTGAGGGTTGTA
TTTAGTGTTTAACAGGTTTTAATTAAGTTGAGTTCGTTTAATAAAGTTGAAAAGAACGAG
TTTTGGGGAGAATGTGTGTGCCTAATTTGCATATTTTACCCAGACTCTCTTCCAAACACC
CAGAGAGCAGGAAGTATCGGGTTTCAGACTGTCGTAAATTTAAATGTCCAGCAGGAGGCT
CCCTTTCTTTGCTGAGCAGCAGGTGGCTCAGCAGGCTAGGTCTGTGTCATCTCCTCCTGT
GAGATAGTGTAGGTCAAAGGTCAA
>NODE_632_length_641_cov_9.287051
AAATTTAATATTACTGATGTTATTAATTTTATTGATAATTCTGGTTAACTTTTGGGGTGG
AAGTTGTTCTTATAAGGTCGGAACAAATACGGAAAATGTCACATCTTAGAAGCCTCCCAT
TTTCCTGCTACAATAAAGAGACTTAGATTAGACCATAAGCAACAATGAAAAAGGTGATCA
GACATCTTAACAATTCAGCTAATTAGTGCCACAGAAGCATCAAGGGTGCAAGAGGATAAA
GGTTAGCTAGAAAAGACAAAAAACAGGTGGATAAGGGAAATAAGGTGGAGAGCCTCACCA
CAAATCCAGGACGACAGAAACAGGTGTAGCCGTAGCCTGGATCATTCTGAATGCATATCC
CCTGGTTGCAGGGCTGTGGAAGGCACTCATTAATGTCATCCTCACAGTGAAGGCCTGTCC
AACCTGCCAGGAACAAAAGCCCACAGAGTGCCATGGTGAGCCCAGGCTCTCCCACTTCCA
CCCTCTGAAGTGAATATCAATCAGATTCTCTTACATTGATTTGCTTCTTTTTGGGTTCAC
ACACATACACAGACAAGAAAAGGCTTTCACTAAAGAGTAAGATGCCACATACATTTTAAT
GAGCCGAGGCAGTATCGTCTTTTTATCACTGTCTTTTTTCGTACTGTATGACTACAAATT
TCTCCCTGGAGAAAAGCAGATGAACTTTGAATGGCTCTGAGGCGCAGACACTATGTAGGC
ATTATGGTAACCTTTAGTGACACTTTCCATGGCCCCCTTtcaatccagtatgagtgttat
gtaag
>NODE_633_length_352_cov_2.826705
TGTGCTTGGCTGAGGAGCCAATGGTGCGAAGCTACCATCTGTGGGATTATGACTGAACGC
CTCTAAGTCAGAATCCCGCCTAGACGCGACGATACCGTAGCGCCGCGGATCTTCGGTTGG
TCCCGGATAGCCGGCCTCGGCCGGTGCGGAGAGCCGTTCGCGACAGGGCCGGGGCGCGGC
CGGACGACGGTCGCCCCTCTCCTGCCTCGCATCGCATGTTTGTGGAGAACCCGGTGCTAA
ATCACTTGCAGACGACCTGATTCTGGGTCAGGGTGTCGTACGTAGCAGAGCAGCTCCCTC
GCTGCGATCTATTGAAAGTCATCCCTCGATCCAAGCTTTTGTGTCTGGCCGAGGGCGCGC
GGGCCCCCTCCGGCCGACGCGGCCGTCCAGGGCCCCGGGGGTACCGGGGGCGCCTGCCTC
TCCGACTCTCTGCCCGCGGGAGGGCTCCTTCTCGCTCTCTCCACCTCTCTTCCGTAGCCC
CGAAACCCACGCCGCt
>NODE_634_length_433_cov_4.912240
ACTTACAGGCACGAAGACACTTTTTATTACACCAAAAGCTAAATAAAACATAGCACCAAC
TTGTCAAGCTAATATATCTCTCTGTGCTCAAGTCAGAACATATTTATCTTAAAACTTTAA
AGAACAGCTGCATTTCATCAAACGGGAGCTTGGCCTTAAAACAGCGCTCTTACCACTCCT
TTACCACTCACAAATCTAAGAGAAGACAGCATATCTTTGATGCCAGACAACCCAAACGGC
AAACATAATACTGTCTGCAAAGTGTGAATATTTGTATCTTTTTTCCCCTTCCTCTACTCT
TTTTTTCCTGCCATGCCCTGCTGTCTGCCTGTGTTGTTTTGAAGCGGTGAATAGATTTAA
AAGATGCAGGATGACAAGACAAAGAGCTGGGGAATAGCCCCTGGGCACTTGTGCTTTAAG
TCATGCCATTTCCTTGCATGGCAGGCAGCCCTAAATAAGTTACTTATAAGCATTTATTGA
TGCACAAGTGTGGCATCTGTTCCTAGGCTGCGGTTCTGGATGTAATTAGCTCAGAACCTT
ACGCACTTCAATCAAGCGACACATTTAGAGATACAAT
>NODE_635_length_545_cov_5.805505
TAAACCCATCACAGTCTTGCTAGTATTGGAGCTTGGCAATGATTTTCAGAATGTCATATT
AGGGGGGGATGCCTGCTGTCCCCACAGCAGTGGTAGTGTTAGTCAGTTGATATTGCATAT
TTGGTTGTTGATGCAGATTGCGCTGCAACAGATAAAGTCAATTCCAGGAAGCAACCTTTT
TCACCAAAGTCAAGCATAGCTGTAAGACTTCTCTGCTATCTGAAAAATAGGTTTGAATTG
CATGCAATTTGTGGCAGGCAGAGCACTCCAATGGAGGGAGGCTATTAGTGAAATGCCTTG
CCACTGTCTCTTTAAATGCCAATAAATTCCCATCATTACAGAATCTGGCAGTTTTCCTCC
CTGTCTGCAGCCTGGGTCTTTATCTCGCTCTGCCTCAGTCTCTGAGCATGTAGATCTGGC
CCAGTTAGATTGTCATACTTAACAAACATTAATGATTAATTTCCTCCACTGAGTCAAATG
GGGCTAAAGGGATGACTCGATTCATCTTATCGCACCACAAATTAGCATTTCCCCATATTC
TCCAACATCAACTGTGCATTAAAATTCCACATTTACCATTCTGGGCACTGGCAGCTGTGG
TGAAAGAGCCAAGGAGATCTTCCTCCTATGTTGCTGGAGATTCTGATTACTTCTGTGTTA
TACAAAGAATAATTAATTCtgccactttc
>NODE_636_length_351_cov_2.584046
ATCATTAAGTCTTCTATCAGCCAGGAGAAGCAGGTGACTTTTTTCATTGTATTGGTTAAC
AATAAAACACAATAAATAAAACAATCCTTGTGAATCTACACCGATGTATTTCACCTACAG
TAAATATCTTTGTGTTTAGTTGTTGTTTTCTGTTCTAGCTACAGAACATTGGTATGTTTC
CAATTGAGACTCAGTGCATGGTAAGCATTTGTAAACAATGTTCTCTCATAAACCTTTAAA
TCAGGGGTGTCCAACCCTGGTCCTGGAGAACCCCTATCCAGAATGTTTTAGATGTTTCTC
ACTGATTTAAATTAATAGGAATCTAAAATTGAGGGTCAAGGCATACTTTGAGTAGTTCTA
GCAGCTTTAGGAAGACCCTATTGTAATGTTATGGACAGAATATAAAAGATCCAGTGGAGC
ACAGAGCTATTGAGGGTCTGGTGCAGAGAATATCAGGAGCCAGTGGGTTCACCTGAATGT
TCTTCCTCAGCTGTg
>NODE_637_length_420_cov_6.352381
GAAGTTCACCATCTATTAGAATAACATGACAGGCACAAATAAACCGTATTATACATTTTG
TTACCCTTGCAGCCAACTCAAATTACATTTTGAATGTCGTCCACTCAATCTCCTCTCGTC
TTTTGTGCTGTCTTTGATATAAATAGACAGACATTCAGGGGTCTAAAGAGTGGAAGTTAG
AAGAATAAAAAAGGAAGAGGAAATTTAGATATTTTTAAATGATGTCCTACATTTTGTCAG
CTAAAATCAGGATATTGCCTGAGCGGGGAGAAGCCATGTTCTTCAGTTGTCAAAAGGCAG
TAAGTAATGATTAAAATAGCAGTGTGAAACGCGGGGAGATTAAAGTGATGCTAATGATAA
GTGAGAGAAGAAAAGGGCAAGCTATATTTTAATTCCTGGGAGAATGGTTAATGACTTCTG
TTGCCTGAGATTAAACTAAACCTGTCTCATCAGCTTTTTCTGCTCGCTGAGGAAAAAAAG
CCCTCTGCACTTTAATTTATTAAACTCTTTTAAGGAAGCACATTGATCTACATaggttaa
actttcaaaatttgggcaaaaaga
>NODE_639_length_311_cov_13.530546
CACACTGCAGCGGGGAAATACTACAGCAACAGGTGAGACAGTATACAGTCTGAGGCGCCC
AACCTCTCAGTGTGCTTTAACACACAAAGTGAGAGAATCCAAAGGGAAAGGACGAGGACA
GGGATGAGAGCAAAGGACGTGGGGATCATACTGCCCAAAAAATGTTTGCAGACTGGATAC
TGAACACCGTTGTTGAGGTTACTATTTATCTCATGCCAGCCAAGTTGGCACGCACATCTG
GCGCTGGGTACTTAGTGCAATTATTTATGATTTCCTCCAAGATTTAAAAGCTCTTCGCCC
GGCCTTGTAATGCAGTAACTGATTGCACTGCTAATGTAATTAAGGGGAGATTATGATGTC
CACGTGGCACACCAGATGGTGGCATTCACAGCGATGGGGGAAGGCACAACTGGCACACCA
CTGCACAAGGGCAGTGAGGCGCAGTCAGTCGGAGC
>NODE_642_length_370_cov_3.327027
AGGTTGTTATTGTTCCTAGGCCTAGACCAAAAAGTAGAATGGTTAAGATGTAGGGGTTCA
TTAGTAAAAGAAGGATTTTAACCAACATGTTTGGGGTATGGGCCCAAAAGCTTTATTAGC
TGATTTTACTAGGAAGTGGTGTAGTGGAAGCACTAAGAGTTTTGATCTCTTCAGGTAGGG
TTCGAGTCCCTTCTTTCTAAGGAGTTGGAGGGACTTTAACCCTCATAATTCACTCTATCA
AAGTGGCCCTTTTCTTCAGGCACAGCTCCAAGGTTAAAGTTGAGGGGGGAGACCAGTGAA
TGCGATGGGAAGTGATAAGTGTCAGATTACCAGGGCTAGTGTTAATGGGAGGAAGTTTTT
TCAGATGAGGTGTATTAGTTGATCGTATCGGAACCGGGGGTAAGAGGCTCGAACTCAGAG
GAAGACAACGGAGAGGAGGGCTGCTTTAGTCATTAAGTTAATTGATGTTAATTCAGGGAA
GGTGTGGGATAGTGAGGCTCCTAGGAAGAGTGTa
>NODE_643_length_467_cov_8.608137
AAGCATTAAGTGGAAAATTCATCATTCAACATCTACTGACCTAGCGCACAAATAATCAGA
GAGAGAATGAACAGATTCATTAAATTATCAGAATATGATTAAATCACTGAGCAAATAGAA
AATGTATGATATAGTAAGAAAAAAGCTGTAAAATATTATAGTTTACAATAATTATTCACA
TTCAAAGGCTTTACATCTCAATACATACACAACATGGCCCCTGAACATGACTTCAATCCA
AATATGATTCATATATTAGAATTTAAATAACACAGAATGAACTATAGGCTAAACAATAGC
CATCAAATAACCTTATACAAGAATAAAAATACAAAAACTGTATCCTAATATCATTGCATT
ACTTGCTTCAGATTTTAATAATACATCATCTGTACATCACAGTTCTAGTCAGTTACAAGC
CAGGTAGAGTATTCCATACACAATGTAACCGACTGCCATCGACTTGATTCAAACAATTTT
TCTAACTAGAGCAGAACACTTCTCTAGTGTTGCCTCGACTTTATAGACAGATACAGCAAT
TTCATCGGTTATTTGGATCAGATAGATATCCTTTAACTGACATCCAACCACATCCAGTCC
TGGgccccagg
>NODE_644_length_334_cov_1.344311
TGTGACACAGGAGAAATATGTTCATTAAAGCAAAACAAAAAATATTGTGGTGATAAAAGA
AGCATTTACTTTATTAATGACATTGGGGCCTGCAATGTCGTAAGAAGGAGTCAGTAGGTT
TTTGTACAGCTGTTCAACTGACTTCAGTCACTGTGACTCCCGAGCACAATAATAAACAGC
AGAATCTTCAGTCTTCAGGCTGTTCATCTGCAGATACAGCTGCTGTACGTTGTTGTCTCT
GGAGATGGTGAACCGGCCTTGGACTGAGTCAGAGTAGAAGTTTCTACTTTCACCCTTAGT
CTCAGTGGCGATCCACTCCAGTCCTTTTCCAGGAGCCTGTCTGATCCAGGCCATATAATT
GTTCCTAAATGACCCTCCAATGGTTGTACAGGTCAGTCTGTGGGACTCTCCAGGTCTTTT
ATCTGCAGGTTCAGATTGTGTCAGAGTCTGACCATCAACACCTGTGAAAACAAGGACA
>NODE_646_length_145_cov_2.648276
AGGAGTGCTGCTCTCATGCTCTCAAAAAGCGTTTCATGCGCTGAAAATGCCACTTTGGCC
AAACGGTGTCTCCTCTCAGTATCTTGACACAATGTCACTTGAAACAGCTTTTGCCTTCAT
ATTTATCATATTTGAAGACACTGTAAAGTCAAAACATGTTTGTGAACATTTTGTGTGACA
ATCTGCAGGAGTGCTGTTTTTATGCTCTGAAACAGCGTTTCGTGCGCTGAAAATGCCACT
TTGGCCAAACGGTGTCTCCTCTCAGTATCTTGACACAATGTCACTTGAA
>NODE_651_length_382_cov_3.434555
AAGGGACAAGGACAGACACAAGACCTGGAATGAAACCAAACAAGGGACAGTGAGGTCCAG
CAATAAGGGCAAGTGAGCCGACTGTTGAGTTCCCCAGGATGGTGGGCCCGTGCACTACTC
CGGCCCTCTTCGGGGGGCTGGGGACTTTTCCCCTCATCCTAACCTGGCCAGTGCCGCCTC
CTGGGGGGGGCTCTTCAGTCATTTTCTTTAGGAGAAGCCAAGCAGGCTCTCCACTTTAGT
ATAAATGGTACATGGCTTGTGATCTACAAACAGGGGAAACCTCCCTACTCTCAATCCTAA
CTACTACCCTGATCTAAACCCTAACCCTAAATTTAACCCCAATCCTAAATTTAACCCTAA
CCCTAAATTAGGCCCTAACCCTAAATTACCCCCACCCCCAATTAATTAACCCTAACCCTA
ACCCCAATAATTAAAACAAATTAGTTAATTGAGATACAGATTAATAGAGTTGGTTAGATG
GTTAAAAAGAGCAGATGGGAGGAGCCCattaaaaattcggacacgg
>NODE_652_length_343_cov_2.766764
CAGTTACCCATCTAACAAATCCACCGCTCATGTACTGTGAGTTTTTAAATGTTACTCCGG
CACCTGGCTGACAGACGGCATCAGCCGCTCATGTTTGCTGATGAGGTCACGTGAGAGCCG
GCGGTCATGCCTGCCAATCTGCCAGCATCTCCTGTGTTTTCTCCTTTCCCTGCACTGTAT
GAGCTTTTCCCCTCACCTCCCTTACACCCACCCACCCCTTTTGGCGCGCCATAATATTTC
TTCCCCCTCTTTTCAGTGCACAATAAATGACTGCTGTTATGGACCGCTGGTAGACTGCAT
CAAACAGTATCCTATCCCATAAAATTTTAAGCCTGAAATTGACGAGGAGCTATTGAAGGG
GATGAGATGTGTCTGGCTTCACCTGACATAAAAGTTCTGCTTCACAGAGGAAGTGTTTCA
TCCTGCCTGCCATCCCACTATCACCGATACAGGGGGCTGTAAGGCAATGGAGGGAAGAGG
AGGAGGA
>NODE_653_length_676_cov_2.986686
AATTAATCTCAACAGCTTGGATGTAAATATGAAAATGAGACTTGTTTGGTCTCCCCCTGA
CAACCCAGAGCACTGCTGGCTGAGGTAACCGATATCTCTTTCCCCTTTAAACTGCAAATT
ATTTTACGTTTATGAGTTTGTCTCATCTTCAAGGTCAAAAATGTAATTTTTGCTCTTTCA
AAGGGTTATAACCTTAAAAGAGAACCTCAATCCATGCTGATTAATGAGAGACTCCTGCAT
TTGATGTTTCAACGGTGACATTTTAAACTTTAAATATTTTATATGCATACCTATGAAAAA
AAATGAAGATACGCATTCATGTGGAATAAACGCTATTGCAGAGAAGAAAGGCTGGGCTGG
GTATCATTTTAATAGAACAGTTAGAGTGCAATGGTTTTTCTTGGTGATTTTTATTTGAGG
TTTTTATGTGTGCGCAAGCTGATTTAAAGGCACACTAAATCATTGGGGATGGGGAGTAGT
GGATTATGCATTTAATCAAGGAGTAGGCCTTGGGAGAGTGGCTGGCCGAGTCACCAGGGC
ATCAGTGAGGGGTTGGCTCGAACATGGGGCCCATCCTCTTTGTTCCTCGCCATAATGGGC
CATTTTTACATCATTTGTGAGCAAAAAATGATAGAGCATGTGCTTCTGCTCCAGCTGTGT
TCCTGCTGATCGCCGGAACTGTGCGACTACTCTGTGTGTTTAATAGAAAATAACTATATC
ATGAGGTGGCAGTGCTTAAAGTTACTTAGATgtgatctgcatgagccggctctcatgata
ggctttttgcttagagcacaacatatgattgtttctgatc
>NODE_654_length_294_cov_2.986395
CTCCTCCTCCTCCTCCTTTATTTCATCATCCTCACCTCTCTCTCTCTGCTTCATTCGGGA
TCCTTCCTGCTCACAGTTTGTCCCTGCTGCTCCCCTCCTCCCTTCCTTCCTCCCTCCCTC
CCTCCTCCTCCTCCCCATGCACTCCCTTTCTCTCCCCTAGTGTATTAAGGGGCTTTGACG
CTCTCAGTAAAAGCTGATTTATTCTCTGGGTGGTATCGATCGGTTTCTGCATTAAAGATT
ATAATTCATTACCCCGGCCCCTTTTAATACATTAAACACTCAAAATAAAAATAAAACAGC
CCTCCACACCCCCACCACCACCAGACTTTTGGTGTCCCGAGGGTGCGGGAAAACACTCTT
GTCGAGACGTCCGTTCTGTCGTCCGGGTCCCTGAGGCTCCACCTGTGTGTGTGTGTCTGT
GTGTGtttgtgtgtgtct
>NODE_655_length_327_cov_1.639144
TCACTTGAAACAGCTTTTGCCTTCATATTTATCATATTTGAAGACACTGTGAAGTCAAAA
CATGTTTGTAAACATTGTCCTTTGAAATCAAAACATGTTTGTAAACATTGTCTTCAAAAG
TCAAAACATGTTTGTAAACATTGCCTGCTAAGTCAAAACATGTTTGTAAACATTGTCCTT
TGAAATCAAAACATGTTTGTAAACATTACCTTCAGAAGTCAAAACATGTTTGTAAACATT
GTTCTTTTAAGTCAAAACATGTTTGTAAACATTGTCGTTGAAACTCTGCAGGAGTGCTGC
TCTCATGCTCTCAAACAGCGTTTCATTCGCTGAAAATGCCACTTTGGCCAAACGGTGTCT
CCTCTCAGTATCTTGACACAATGTCACTTGAAACAGCTTTTGCCTTCATATTTATCATAT
TTGAAGACACTGTGAAGTCAaaacatgtttgtaaacattttgtgtgacaat
>NODE_656_length_509_cov_4.603143
TGTCAGCCTGGGGCTTTGGGCACCGGTGTCAAGCTATTTTGCATACTCCTGTCTGCTCTA
AATGTTTTTCTGTTTTTTATTTTTCAATTTTCTGTATCAGTATTTTGAGACAACACTGTC
CTGCAGGGTGTATTCACCCCAACAGACTAATCTAATACTACATCCCTCCAGCTCAGGAGA
TGGCTTGATGATTTTCTCATCAACAGTAACGTCTTGGTTTTGTTGTTTGAAAGGACAAAC
ATTGGATAAAATGCTTCTCAATTTGTGCAACAATTTCTAAACAGCATACATATCTGCATG
CAAATGTTGATGAGGGAATTGGAAGTCCAATCTTCCTGATAATGGCAGGTGTGTTTGGAG
TTGTAGCTGTAGGTGGGGCAAAGTAGATTTCCTGACCCCACCTGCGCTTCTCCTAAACTC
TATCCTGCCTCCTTGTGCCTGTCTTGTCTTTCTCCATTTCTCTCTGAGTGTGTCCGACCT
GGCAAGCTTCCTTCTCTCTTTGTTCCACAGTGACAGTCCTGATGGCAAATTGATTTCGAC
TGTGTGAGAACAGACATACAGACAGAAACAGACAGCTCCGGATAGCACAGGGGCCTCTTC
CTCCCCATCTATTCCCTCCTCTTAGCCTCCCTCCTGTCCACTTATCTCCACAT
>NODE_658_length_401_cov_3.072319
GCTGCGATCAGTGCCGGACTGTGATGTAACGTGTAAAGTTTGAGGCCGATCGGAGCAAGT
ACATGCTACTTCCTCTTTCCAGCAGGTGGCGCTATTCCTCAGCGGTAGTATTTTCATATA
GTTGTTATCAGGAAAGGACTGTGATGCAACGTGTAAAGTTTCAGGCCGATCGGACCACGC
TCAGGATATTTACAGTGCACTTCATGTTTCATGGCAAATGTCCAACTTTGTGACGCCGCC
ACGGCCACGCCCTCAGACTTTTGCGGAGGATTTTAACAACTTTTGCTCTCCAATGCCTCT
TCTATCAATGTGCCAAATTTCATGTCATTTGGAACAACCCCCTGAGACGAGTTCGCTCTG
GAAATTGTGTGATTCTGGCCCAAAATCAGCCAAAATCCGCACTTTTTTTCAAAATGGCCG
ACTTCCTGTTGAGTTTTGAATATATGTGCAAGAGACTTTTTTGTGCGTCTTGGCACGTTA
CATAAGTGTACCGAATTTGGTAGCTCTATGTGAAAGTATGGGATCCAAATGCATGCAAAG
TTTGG
>NODE_659_length_449_cov_4.175947
CCCTCTACCTTCTCTCCTCCCCTTCCCTACCTATTTGCCTACCTACCTACCTACCGCTTC
ATTTTGTAAGCTAAACACTGATACTGATCATTTTCATTTATTTTATTTTGTTTTGTTCTT
TTGATTTGCTTTGGGGGATTTATCATTTGTTTGGGGATTAACACTCTAACAGGGATTTTG
GCACTTCTTCATCGCTTCTTGCTTCTTGGCTTTGGTTTTTTGCTCAAACGCCAAGAGGGG
CTGAAGGTCTGGTCATTTGGGCTTCTCATTAACCTGCTGCTCACTGTTTGTCCCCTTGTC
ACTTGTGTTTTAGAGAAAGATGAGGCTGCAATTGAGAGCTCTGAGTTCAATGCCACGTCA
GTAGCTGATGTGGACAAGCGGGTGAAACGGCGGCTACTTATGGGTAACTCTTTTCTTCCT
CTTTCTATGTGTTGCCATGGCGCTTGTGCTTGTATCCCAGACTCTACTCCTCTCCGTTCC
TTCTCGTTCTCCTCTTTCTGTCTTTATTTATTTATTTATTTATTTTTAAAAGTAAACTTT
GGTGCCCACTGTGTCAACTCCCAAAGTTGCAACTGTATCTAACGTGATGAAAa
>NODE_660_length_300_cov_4.703333
TTACCTCTTTTAAATTCCCCCAAAAAGCATAAAAGCATAATAAGCCAGTGAAAGAGAAGA
CACATAAAAATGTAGACTCGTGGTACCTTTGGTATAAAGCATTCCGTTTTCCTTCTTTTC
TGTCTTTCTCTTGCTCAGTAGCGATCCGATAATAGCATATGGAAAGTGTTTTCAAAATGC
CCAGATTTGGCACATTGTCATTGAAAAGAGAGGAGCGCAGTGATGCGGTGCTACAACAGG
GGAAATGAGTTGCGGATTGGACGCAGCCCGCCTCGGTGCGGACTTATCCCACTTTAATTT
AATATTCCGCAATCACACACACTAGTGATGGCATATAATTCAAGGAGAAATTCAGAGGGA
AGGAAATGCTTTTGTGTGTGTGTCTGTGTGTGTGTGTGTGTGTGTGTGTGTGCgtgtttt
tttacaccactttatttgattaag
>NODE_661_length_145_cov_4.055172
TCCCATTCACTGACAATGGGACCTGCATAGTGTCATAGTGCTGAGGCCAAGATAAGTTCC
CGTAGAAGGCGTTTGAGAGCGCGTTTCAGACCGCTCTGAGTTGATTGGTATAGGTCTGTA
GTGACACTTTTTTGGGTCCCGTTGAATGGGCCAACCCTAGCCGTAAGGTCCGGAATTAGG
GTTAGGGTTAGGGTTTCGGCCTGGGGTGAGGGTTTGGGAAAACGGTCAGTGCTAGAGACA
TGAAACTTGTGTCTACCCCCCCATTTGCTGCCACCGCGATCGCACTGAg
>NODE_665_length_318_cov_3.638365
AATATCACGAATAACTCAAAATGGATCCAAAAAAACAAAATCAGTCTGACTACATGAACA
TGGTTCTAAACTGAGCTGAGAACAGCAGAACCTCCTCAGTTCTGGACCTATGGACTGAGT
CTATCTATGTCTGCATCATGGCTCCACATGGAGAAGAACTGAACAGAGGAAGTGAAACAT
CTGACTGAGAGACTTCACAAAGATGGAGAAGGATCCAGGAAGATCAGTGAGCAGCTACAA
ACCAGAGAACCACAGTGTCAGCAGGAACCAGGAGGTCTAGAAGGAGCCATAGTACCACTG
ATCAGAGCTCCTAGAACCACTCCACGGACAGGGAACTACTTTCACTATCTAGCTGTGAAC
AACAGACGGCAGCTGCTTCAGACTTGGTACAGGGGTTATCAATGGAGACCAGAGTTAGTG
TGAAGCTCAGACAGTGTGAAGGACACTTCAGAACATCAACCT
>NODE_666_length_643_cov_5.622084
GTCCTGCGCTCCTAGCACTCTGGGGAAACAAACACACATTCACCAATGAGACGACAGTAC
ACCCAACCATGGGAGGAGATATCAAGATGAATTTGAAATCCAGTATGAACAGCAAAAAGA
CAGAAGAAAGAGAGAAAATGAAAAAAAAGGCAGATAGCAAGAGAGAAAATCTTTAGAGAT
GCCAACCTCAAAACGGAGACTGCCATGGTGGATTGTTTTAAAATAATAATAATAATTGGA
GAAAAATAACTTTTTGTTCATGACAGGATGGCACCCCTGAAGCAAAGAGAGCAGAGAAGC
AGACTGACAGAGTTCTGACTCACGGCCAGTAGTGGGAGGAGCAGTAGCAGCAGTAGTGCT
TGTAGGAGAGGAAAGGGCATTGGACAAGGACACGTGACTAGGACTAGAAACATTGGTTAC
ATCCTGGGTCTGGCTGGTGGTGGATGATTGGCGTCTCAGAGCCCCCGCCCCCTGAAAGGA
GGTGCCACTCTTGAAGGTGTTGACTACTTCAATCTGTGGGAGGAGAGCGGGACAGGAGAG
GACAAATGGCTGCTCAGAGTGACACAGACCAAATGGCAACACAGGTTGACTGGCTGGGTG
ACTTTGGTGGTAAAAGGGAGTACAGTGTCTCAGTCATGACACAATGGTAGAGGAATCAGC
TAAAGGCCAGGGTGTAGTATCCCGACAACAACATGATGAATCTGACCTAAAGAGTTGTTT
CACCCAAATCAATAAAAAAGGAGAAACCATTCCGTTTAATAGACAGTTTAAGGTTTACCT
GTccagt
>NODE_668_length_451_cov_5.731707
GTCTTTCCTTGTCAGTGCTGATCAAACTGCACTCTGATGCTGCCCCATCTTTATCTCCAT
CTCTAGCCAGTGGCATCTGTTCCAACCTGCCAGACAAGAGAAAGATAGAGAGAGGGAGGG
ATAGAGAGAACTTAATTTCTAGCAAATTAATTTCCCATCCACGCCTCCAGAGCTTACTAG
CTCGTTCGCTAGCTGCTGCGGCCGCTGCTGCGTGTGTCTGCTGAGTCGGAGCCTCATGCA
TAATGCATCAGGTTTAATTGCAAACCCAGAAACTAATGACTTTGGACTGGTTAACAGCAG
GGGAGCCATACATCTCGAGCAAACTGAATGAAAAATCAGCTCAGAGGAGAGAAAAAAAGG
AGCCTAGCCCCTAATTGATGAATAATTGAAGCGGCGAGCTACAGGGCATAATTGTGACAT
TTTGTTTCAATCAATTTCCAAGTGGTGTGGGCGAAAGTGCACTTAAAGGGAAAAGGCAGT
GACAATGAATGAGAAAGAAAGAGAGAGATAGAGCAAGCGGATGGTGGTGGAAATGGACGT
TGTGTCTTCAGTCAtcacagtgacattttctggggcaaaagactggactcgacag
>NODE_669_length_145_cov_7.482759
CGTCTGGTTGCGGAGATATTGGCCAAAACGTTCTCCCATTCACTGACAATGGGACGCGCA
TAGTGTCATAGTGCTGAGGCCAAGATAAGTTCCCGTAGAAGGCGTTCGAGAGCGCGTTTC
AGACCGCTCTGAGTTGATTGGTATAGGTTTGTAGTGACACTTTTTTGGGTCCCGTTGTAT
GGGCCAAGCCTAGCCGTAAGGTCCGGAATTAGGGTTAGGGTTAGGGTTTCGGCCTGGGGT
GAGGGTTTGGGAAAACGGTCAGTGCTAGAGACATGAAACTTGTGTCTAC
>NODE_670_length_564_cov_4.549645
CTTTTCTCCATATCTATTTGCATAAGATGAGAGAACTATATAGCTGTAACCAAATTATTC
CTGCACTTTTTTCCCCCTTTTACCCCTCATCCAAAAGAGGAGGCGAAGAGGGGAAACTGT
AACTACCCTGATAGTGGTGTTAACACCCAGCCAAGCGCCTCGACTCCCCCTTCTGTTCTC
TCCCCCTCTCCCTCCATCTTCTCTCTCCTCCCCTGTTACCCTGGCCTATCAGTGCGGAGC
AGTGGTCTGTGAAGAAATTCCCAATATCTAAATTTACACACTGTATCAATCTTGTTTAAT
AGACTGGAAAGCTTATAGCCGCCATGGCAAGCCGGCAGAGAGGGCAGCGGTGATAAATTG
TCGGTGTGCAGGCGACAGCCGCCCGTGATGTATAATGAAATATTTATGATTTATCCCAGC
TAATAAACTGAAATGAAGTGCATGATGTATGGGAACAGATGGGCCCTCTATTGATGCTGA
GGTGGAGAGGCAAGAGGGGGAAGAGAAGACAGGAAGATAGGTAGAGAGAAGGAAAAGGAG
ATGTGATGAGAGATGTTTGAAAGGTAGTGAGATAAAAATGAAGGGTAAGGATGGGACTGA
GGAATCAAAAAACATAGTTGTTTGTGTTTGACATTTgttggaacaggaaaagcgggaaga
aggaaacatattagtaagatggatagaaggatacagggttggagtgga
>NODE_671_length_331_cov_3.120846
GGGCGTACATCTTGATTGGCAGTGGCCATGTGGGAGAAAGAGTATGTATGTGTGTTGTGT
GTGAGCACATTTCCATGTGTGTATGTGTATGCGTCTGGGTCTGTGTGCGGGATAATCCTG
GAGAATCTCTCTCTTTGAAGGGGAACAGATGTAGATTTACATATGTGGAGGGTCCCCAGT
CTGTGATGAGATTAGCTGGTTGGGATCTTTCTTCACAGCGACTGGAAGGTGCATATTTAA
TAAATGCCTGGAGCTAGGCTGGGGCGTGCAGGGCTTGGCCCTCAGAGAGCCACAGGACAA
AGGCAAACGAGGCCCATGGCAGGCTGGCCCATATGGGAACAGGGTTGCTTACAGATTGCA
GTGGCCTTTCATTGGGTGTGAGACAAGGCTTTAAGGGTTTATATACAGAGAGAGGGGAGC
ACTTGGTGGGCCACTTCTGCACCCTCTCCACAACGAGAGGTAATAAAgggatttt
>NODE_674_length_182_cov_6.587912
GATTTTGGCCCAAAATCTTCCTCTGTCAGTAGGTGGCGCTATTCCTGAGAGGTATGATTT
TCATATGGTTGTGATGAGGGCCGGACTGTGATGGAACGTGTAAAGTTTCAGGCCGATCGG
ACCACGTTCAGGCTATTTACAGTGCACTGCCTGTTTCATGGCGAATGTCCAAGTTTGTGG
CACCGTCACGGCCACGCCCTCAGACTTTTGCGGAGGATTTTAAGAACTTTTGCTCACCAA
TGCCTCTTCTATCAACTTGCCAAATTTCATGTGATTTGGAAAAACCCCCTGAGACGAGTT
CGCTCTGGAAATTTTATGATTGTCTC
>NODE_675_length_145_cov_3.337931
CCTGACGTCGTAGAGACTCGGGAGTGGGCTCAGTGCGATCGCGGCGGCAGCAAATGGGGG
GGTAGACACAAGTTTCATGTCTCTAGCACTAACCGTTTTCCCAAACCCTCACCCCAGGCC
GAAACCCTAACCCTAACCCTAATTTCGGACCTTACGGTTAGGGTTGGCCCATACAACGGG
ACCCAAAAAAGTGTCACTACAGACCTATACCAATCAACTCAGAGCGCTCTGAAACGCGCT
CTCAAAGGCCTTCTACGGGAACTTATCTTGGCCTCAGCACTATGACCAC
>NODE_677_length_209_cov_18.746412
TAGGAGAAACGAGGTGGAAATGTAATGCCGCAAACCAATTTTCCATGTTTGAGGTGGCGC
TGTTGAGCCATTTTTCCACTGATGTGTGTATTTCCTCCAAAATATCAAATTTTTCGCCGG
GTCTGATGTGCGTGCCAAATTTCATGCGTTGTCGAGTACGTTCAGGTCCTCAAAAATGCG
TTTGAAAAGACGGTAAAAGAAAGAATAATAATAATAATAATCCGAGCAGTTCCAATAGGG
TCTTCGCACTGTTAGTGCTCGGACCCTAATTAAAGCTGCAAGCAGCGTTTGTCGGGTCCT
CGCTTCTTGCTGGACCGCGACCGAGACCGTCAGTCATCCTATGCTGGACCGCG
>NODE_680_length_145_cov_15.593103
TTTTGGCATGCTTATATGTGGTTGTGAGGTGTATCTAGGCACGCCGCATATGTGCGTTGA
ATTTTGGAGGTGCAGGTGAAAAGTGACGCCAGGGCCCATTTTTCCATATGTGACAGGTGG
CGCTGTTGAGCCATTTAGTCACTGCTGTGTGTATTTACCTTCAAATATCAATTATTTTGC
CGTGTATGATGCGCACGCCAATTTTGGGGCCGATCGGAGCAAGTATATGCTACTTCCTGT
TTCCAGCAGGTGGCGCTATTCCTGAGAGGTCTCATTTTCATGTGGCTGG
>NODE_681_length_440_cov_6.970455
ATTGCTGTAGTTACCCAGCTTTCTATTATTTTCTCGACTCCCAAAACGTCACCTTGGCCT
CTCAATCTACCGGTGTAATTACCTCATCAAATAAACTATCAACAAAGCTCCTAAAATAGG
ATTTGTGGAAGTGGGGGGAAACAAAACAAAATAAAAAAAGGAGAAACATATCATCACGCC
CAACATACTGTATGTGAGATGTGTGACGCTTAGAAGTCAGGGGAGCAAAGCCTTGAGGGC
ATACAATCAATATTACATTTTCCATTGCCACCTTCATAGCTATTGTAAATGGCTTGTGTC
AAAAATAATAACAGGTTGTATCAGGAACCTTGGGTTTGCAATTTCGCTCCTAGTGCTTGG
AGGCCCCGTCTGCACTCCCTCCCTTACCCCAGCACCACTGGGTGTTAATGACGCCGTGGT
GGCAGACACTTCTCACACCACAACTGACTTTTTTTCCCTCTCTGCCCATTCTTTATCTCT
TTACTCCTGACAGTTCCGAGAACTGCAGGGAAAATGTGTATGTGTAAGAAAACGcttact
actagagatgattagccctttgtgcatgtttcggcgtcagtctt
>NODE_682_length_145_cov_4.593103
ATCAAAACATGTTTGTAAACATTACCTTCAGAAGTCAAAACATGTTTGTAAACATTGTTC
TTTTAAGTCAAAACATATTTGTAAACATTGTCGTTGAAACTCTGCAGGAGTGCTGCTCTC
ATGCTCTCAAAAAGCGTTTCATGCACTGAAAATGCCACTTTGGCCAAACGGTGTCTCCTC
TCAGTATCTTGACACAATGTCACTTGAAACAGCTTTTGCCTTCATATTTATCATATTTGA
AGACACTGTGAAGTCAAAACATGTTTGTAAACATTTTGTGTGACAATCt
>NODE_683_length_579_cov_4.718480
GCGTCCGGTCGCGGGAAGGCCCCTCGGCTGGTTCAGTTTGGGCCCGAGGGGGGAAACGGT
GGGGGGAGGTGCCCCGCCGCTCTCCTGGGCGAAACCGGTAATGATCCTTCCGCAGGTTCA
CCTACGGAAACCTTGTTACGACTTTTACTTCCTCTAGATAGTCAAGTTTGATCGTCTTCT
CGGCGCTCCGCCAGGGCCGTGACCGACCCCGGCGGGGCCGATCCGAGGACCTCACTAAAC
CATCCAATCGGTAGTAGCGACGGGCGGTGTGTACAAAGGGCAGGGACTTAATCAACGCGA
GCTTATGACCCGCGCTTACTGGGAATTCCTCGTTCATGGGAAATAATTGCAATCCCCAAT
CCCTATCACGAGTGGGGTTCAGCGGGTTACCCACGCCTCTCGGCGAAGGGTAGACACACG
CTGATCCACTCAGTGTGGCGCGCGTGCAGCCCCGGACATCTAAGGGCATCACAGACCTGT
TATTGCTCAATCTCGTGTGGCTGAACGCCACTTGTCCCTCTAAGAAGTTGGACGCCGACC
GCACGGGGCCGCGTAACTAGTTAGCATGCCGGAGTCTCGTTCGTTATCGGAATTAACCAG
ACAAATCGCTCCACCAACTAAGAACGGCCATGCACCACCACCCACAGAATCGAGAAAGAG
CTATCAATCTGTCAATCCTTTCCGTGTCCGGGCCGGGTGAGGTTTCCCGTGTTGAGTCAA
ATT
>NODE_688_length_315_cov_3.520635
AGAGAGACACCCAGCTCTCCTTCAGACCCCTCTTGGTACTCGTCCACCTGATGGGAACAC
GGAGACTTGGCTGTTCTCCCCCTCATCAATACAGCAGGGCTCTTTGTCAGTAATTTGCAA
TAAGTGTCCGCGCCACATCTTAAGGGACCTGGAAATCATTACTGGCTGAGGCCGTACTCT
GCTACTAATTGGATGCGTTGGGCCTTATCAACTGAGGATTTTCCGAGACCTTTGACAGAT
ACCAATTCGAAAATCATTGTTCAGTTGTCAATTTAAGAGACCGTTAAAAGAGCTTATTTT
AATTTTAATTGGAACTTCCTCCTGCCTTCACAGTGAGCTGCGAGGATTAAAAATGAGCTC
AGGGCATGTGTGCACATATGTGTGTGTGTGTGTGCATTCATACTCCCCTAGAAGAAGAGG
GAAACTGTGCAGGTTAAATTGACGGgtaacagttctgac
>NODE_689_length_326_cov_6.107362
CAGAGAGTCCCCCATTGGGTCCAATTAGAACTATAGCATTGTACAGGGAAGGGGTGGCAG
GGGGGAGAGAGGGGAGTGGGTGGTTGGGGGAGAGGAGAGAAAAAAATGTTGAGTTATGAT
ATTCATAATCTATGCAGAGAGGCCTTTCCAGTACAGGTCTTCTCCCCATAGCTGTGATCT
TTTCAATTTACATCAAGGGAAGATGGTCGGGGATGAAAGCAGGGCATCCAAGGCGCACAG
CCCACAGAGGGCAGACATGGGGCCTCATTAAGGCCCAGCCCAGCCAGCCCCAAACAGGGT
TTGAAGTGCGTCACATAAAGAGCATGGGGTCAAAGGTCAGACATAGAACAGATCTCCATT
TAACTCTCCAGCTGGAGATGGTAATTAGCAGGTGCAATGATGATCCCTGCCTGACTGTAA
GGGATATACCACTATAGGTGACACCAGGCATCTATGTGAATGCGTGTGGg
>NODE_690_length_505_cov_5.811881
CTTGCCAAGGATTTTTTTTTTCTGAGTCAAAGATAATACAATTCCTTTTTTTCTTATTTC
CTTACAATACATCTTTCAGTTCTGCCTTTTCCGCGCATGAAATTCATTTTCTAATGGAAA
TATTTGTTTTGTAAATCAAATATGTATTATGCACAGAATGCAAAGCACAAATTAAATTAT
GTTAATGAAATGAAAGAGATATGAAATGCATATTTCATGGACAAAACATAACCCTGCCGA
ACAGCCATTTCTTGATAAAATCTTTAAACACAATCTCATTCGGAGAAAGACATATTGCCG
TGGCAGATAGCACCTCATTAAAATGGTCTCCTTTAATATCAGTGCTTAGTATATATGGGA
TTGTAAATAACCACTGGGGAAGAGGAACCAATAATGAAATACTGTCTTTAATAGCTTGCC
ATTGATGTCAGCATAAAAAGTCTACTAGAGGAATATTGGAAATTGGGTGTGCACACACAT
AGTCAAAAGCTGTAAATGATTGCATATTTAAATAGAGCTGACTAAGgaaaagatgatata
gatattagtaataggcagaaaattatgctgaccttacataattccacaaaaaagcccaga
ctgttttaaattttatattggttacacttaatgaataatagattctgta
>NODE_691_length_356_cov_3.193820
CGGGCAGCTCAGAGGAAGAGTAAGACACCCAAGAGACCTCAGTCGTCATCCTCTCTTCTT
CTTCTTCTTCACTGGCACAAAACTTTACATTACCAATTCTACTTGTCTCTCGATCAAGGA
GTCCTGGTATTGGTACCAACAGAACCCATGCATGGTGGTACTGTTAGACTTGCAGTGGTG
GTGGGGTAGGGAGTCTTTTAAGCAGAGGTAAAACAAGCAGCCGACAGCTCTCATGGAAAC
AGGCCCATGTTTCCAGCCGACACAGACGACTGCCAGAGGAGGACCACTGGAGCTGTAATG
GTACACTGGGCTAATCCTCAGTTATCACTTCTCTTTGCTAGTGGCTTTAGATTACAGGCC
TCACCGCCCAAGGAAGACCAAAAAATGTTAGAATAGAGGGAAAATAGTGCAGTGAGATGT
ACAACTGGCATGGTGGTGTTGTAAAttccaaatgtttcttcttgctcgactgagatagtt
cagagaaatcatggtgtttg
>NODE_693_length_300_cov_6.166667
CAATTACGCACAAGAAAAAGATTTTAAAAAAAAAAAAAAGATGTTTCATTTTTATTTCTG
CAATTCCCCCCCAAAAAATGGGGACAATTGTTGCGACATGAATAAATAAAAGCACACAAA
CACACAATTTCTTTTGGAAAACTGATGTATTTGATTATTAGAGTAAAGAATTACAGTATC
TTAGTTGTTAGTAGGTATTAAAGTGTAGAGAAACTGGACCCATAAAGATCTTCCAACTTT
CCAAGAAAGTGCATGTAACAGTCCGAAGGTTGTCAAACCCGATATATATTTATATTTATA
AAAACACTATCATTTCGTCCCCTGGCCATGATGGACTTCTTGTGTGAGCTTTATGTACAT
TTTCTTTGCGAGGGAGTTTGTATTTCCACATCTGAACGTATTTACagaagcttcaacaca
taactttgcacttgatgtcagtga
>NODE_694_length_500_cov_7.864000
GATATAAATAAGTTCAAGGTTTCAAGGTGTCCTATAACACGGCACTACATCAGCAGAAAG
AAAAACTTCCAATAGCGACCACCTCCCTTCTTTTTAAAATTCTACAAATATTCCATTTCC
AGGGTTTATCCAGGTATGAGTCTATTAATAACTTGGATACAAAGATATGGAGCTTCAAAC
TGAAAAGGCAAATAGCACTCTGTCTGCCCGGGCTAAAACAATGAATTCTAATGCATCTGG
TTGGGGGAAGAGATAAGAGTGTGTTATTAATCTTGTGTCACATATATCAGCTAATTACAT
ACTTGCTATTCCAGTTCTTTCCATCTTTACAGCCCAGCTGTCTCAGGACACTGCACCTAT
GGCAAGGAGATAAAAAGGTAAGCATTCAGGGCTGGTAAACAGAAATGGCAGCAGGAATTT
ATCACTGGAGGTTTTTTTTTTGCTTTTTGCGATACTTGCCTGTTGATAAAATCTATGGCT
TGTGCTTTGAGCTGCTCGGCACTGTGCAAGTCAGCCAGGATGAGGGTGTCGGCCACATTC
TCCACTGAAAGGCTGTTGCACAAGGCCTCTTCACACATGACCTTTAAACGCTCCAGAGCG
TACTGGGGGTGGAGGTGAGAGGGGGAGACAGAAAGCAGTggtta
>NODE_696_length_460_cov_3.600000
AAAAGTCACAAGGTCACTGTAAGAGGACTTGGATGCACCACTGGAAAATGTCAGCTAATA
ACTGGACAGCCATCACAGCTGGAGACATCTTCAGCACACTGAAAGCAGCACTTTGAAAAA
TGGTGCACTCAGTCCCAAGTCTGCTGCACCCTCAACGGAGTTATGTATTCTCTTGCCAAC
GATATGTGATTTGCAACAATTTATGTTACGTTCAACAGTTTGACCAAAACAAGCAATTTG
GTGCTGCAATATAAGATAAAAAAAAATAAAATAAAAGTGTCTCCAGCGATGATGGTGTCT
CCAAAATATGTAACAAATTTGCCAGTTGTGCATTGACTTTCTAATAGAGGGCAAGAGTGT
GTGTGTTTTCTGCTGGGATGACTCTTGGTTCTCTCTTGTCTTTAGATACCAGCCTGTTGA
TATCATTCAACCAACCAATCATGTATTGCCAGCCTCATTCGGGGATTCTGATTGGCACAT
TGTCACAGGCAACTCTCTTACCACCACCAATGAGTCCCCACGTAGAAAACCCTCACAGCA
TGAGCTGGAGAAACAGAGAATGCCAGGTGACTATTTTCTTTCTTCTCTTTACCCTTGTTG
TGAA
>NODE_697_length_575_cov_12.175653
AATCTGTGCCCAGGACACAAAGAGCACACGCAAGGGGGATTATCTGCACACAGCATCTTG
TGAATGAACCTAGATGGAAAGTTGAGGTGAAATAATGATATAGTCAATCCCCCAAGATGG
TTCTGTAAACATATTTTATTCCTCAGGTCTTCTTCACTTTAGTAGTGATTTCAAATAACA
AGATGCCACCCAAGGCACACCACTTTGCCTTAACTATGCAGCGAACAGTTGGAGAGCAAA
TAGCGTGAGGCTGTATATAAAAAATAAACCCAGTATGATAAAACTTGTCAAATGTGTTTC
CATCACTCTCATCTTTTCTCCCCTTTTCTAATAGCTCGAAAATGAAAAAAGCTTTAAGCA
AAATGTTACATTTCATCATTTTTCCATTCTTTAATTTTCACCACAAAGCCTGACATGTTT
TAAGAGGTGCAACCTAATATTGCCTGAACTCCAGGACCTACCACAAAGATCTCTGGGTAA
ATGGGAGGGAAGGAAGTGCACAGACAGGAGGACGGGCGTGGATGGAAAAGTGCGCAGTAA
CTTGGCTGCAGCACACCCTTAAGTAACAACACATGGCAGTAGAGGAATTCCACATTCACG
GACACTCTACATGAGCAAGGATGGGAAAGACTGTCCAGGTTGCTTTGCACCAAGCGGCCA
ACCAGTTCCGAATGTGAAGCTGATAAGGCTCTGCCATACCTAATTCCTTTCCATGTTCT
>NODE_698_length_462_cov_6.409091
TATAAAAAGGGACATTTTTCCTCAACTGTGAAAAGATGATATCTATATGATTATATAGAT
GACTGTATGTATGAATCAATGTATAGTGTCCAAATATTAACAAAAATATTTATACATTTT
GTAAGAAAAAAAGAAATGAGGAATCTCAACAAAAAGTGTCCTGGACTTACGGTCAAGAGC
GGAGTATTTACTCAAAGAACTGCAAAGGACACTGCCATTGTTTCGAAGATAAATATCCGA
AAAATATAAAGAAACAAGAAAATGTCCCTTCACATTATCACTATACATAATATCATTATA
TGTGTAAATGTATCCAATTTAGATGTGTTTTACATCAAAAAATTGACATATTTTTATTGA
TTTTACTGCAATTTCTGTGCATTTGAGCCAAATTGTTATGTGTACAAAAGCTATATTGTG
TATTTTATTAAATTAATATATAGTTGTGTTGCAATATACATGGGCTTATATTGTATTTGG
CAAAAGTTGCCTTAGTAGCTGTCGAACTCTGTGAGTTTGCTTTAGTTTGGGTTTTTTTGT
TGGTGTTTTTTTTTTCATCTCTATTCTGCATCTTTGCAGGCTGGCTTCAGTGCTTTTGAG
ATGTCG
>NODE_699_length_264_cov_2.371212
GAATGGGAGAACGTTTTGGCCAATATCTCCGGAACCAGACGTGCTAGACACCTGGAAATG
CCACCTGCCCCACCTAATTTGGCTATGCCGAAGACGCCGGTCTCAGTCCCGAGTCTCTAC
GACCTTCCCGTCCCGAGATACAGCGAAAAATCACAGGTTACTGCCACTTCCTGACGTGGT
AGAGACTCGGGAGTAGGCTCAGTGCGATCGCGGTGGCAGCAAATGGGGGGATAGAAACAA
GTTTCATGCCTCTAGCACTAACCGTTTGCCCAAACCCTCACCCCAGGCCCAAACCCTAAC
CCTAACCCTAACCCTAACCCTAATTCCGGAGCTTACGTCCCATACAACGGGACCCCAAAA
AAGTGTCCCTACAAACCTATACCAATCAACTCGGAGCGGTCTGAAACg
>NODE_700_length_302_cov_1.066225
TCATCCAAATATCTCATTTGTATGCTGACATCTTTTATTATCTCACTCAGCTGCATTAAA
AATGAGGTCTGTATACTTTGATAAGGGTTTAATTAAACTGAATAATTAAATTGATATAAT
AATTTACATGGTTCTTTTGATTGTTTAACATCCATGCATAAAACATATTGAATTTAACAA
AACAAACAAACAAAATCCCTGAATAATACAAAGTGCTTAAGTACACGTTGTACTTAAGTC
AAGTTTTGAGGTGAACTTTAAACTGATATTTCTATTTTCTGCTTCCCAACTTTAATTAGA
TTCAGACTTTATTAAGGGAACAGGTCATAGAGGGTCACAGAACATTAAAATGATGAAGAA
AAAAATGACTATACCACCACACATCAGTGAGAAATACTCTCCTTCTTGCTCCACTaaatt
taaaggaaaatgttacactatgattt
>NODE_701_length_486_cov_13.002058
TTCCTGTATTTTCTTCTCCCCCCCTCTCCATCCTACTTGTTAATTATTTGCTTTATTTTG
TCAGCGAGCTGATGAGTGACTTCAAAAGGAGGATGGAGCTGGACTCAAAATACAAAAATG
GCTTCCTCTCTGTTGTCTTAGACAATAATTATGATTTGCCAGTTAAGCCTAGACTACAGC
AGAGGGATTGTAGTTTAAAGCAGAGGCTTTGGTGCAAAAAATGCATTTATAGCCCTTTGT
GAGGCTCCTCATTATGTGTGGGCCCGATTCATTAAGTAATTGGTTTGCAGTTGTTTACAT
GAGTATTAAGGCCTTCTATTCAGGGCCTTTGAGAGATACATTGTGCAAATGTTGCATGTT
ATGAATGCAGAATGAGAGGCGGGGGGCCAGTCCTATTGGCCAAACACTGCACTCGGCTGA
AAAGCGAGAGAAAAGCACTGGGTGCTGCTTTGCATAGCAATGACTAGGGCCTTAATAAGC
TTTACAGATTAAATACATGCAGTCTATACAAGATGCAAAGAGATACTCTTAACACATTTA
TATGTGCTCATTTCACTATTATGGAGTTTGAGAGAATTGGGGTCTTTCATATTCTTTTTT
TTTCTCTGTGTCTCTCTCTTCCTTGCTCTc
>NODE_705_length_349_cov_5.214900
CACCTAACAATTAAAGCCATAGGACACCAGTGATACTGAAGCTATGAATATACAGACTAT
GAAGACCTAGGATTTGACTCCTACATGATTCCTACACAAGACCTGACAAGCGGACAATTC
CGTCTTCTAGATGCAGACCACCGAATAGTAGTTCCAGTTGAATCCCCAATCCGCATACTA
ATCTCCGCCGAAGACGTTCTACACTCATGAGCAGTACCTTCCCTTGGTGTAAAAATAGAC
GCAGTCCCCGGCCGACTAAACCAAGCAGCCTTTATTGCATCTCGACCTGGAGTGTTTTAC
GGACAATGCTCTGAAATCTGCGGAGCCAACCATAGCTTTATACCCATCGTTGTAGAAGCC
GTTCCCCTAGAACAATTCGAAACCTGATCCTCCCTAATACTTGAAGACGCTTCGCTAAGA
AGCTAAATAGGGTCTAGCGTTAGCCTTTTAAGCTAAAGATTGGTGGCCCCCACCCACCCC
TAGCGAGTATGCC
>NODE_707_length_462_cov_2.593074
AGTGCACTTGCTGTTTCATGGCGAATGTTCAACTTTGTGGCGCCGTCATGGCCACGCCCT
CAGACTTTTGCGCAGGATTTTAACAACTTTTGCTCACCAATGCCTCTTCTATCAACTTGT
CAAATTTCATGTGATTTTGAATAACTCCCTGAGACGACTTCGCTCTGGAAATTTTGTGAT
TGTGGCCCAGAATATTCCTCTTTCCAGCAGGTGGCGCTCTTCCTGAGAGGTATTATTTTC
ATATGGTTGTGATGAGGGCCGGACTGTGATGCAACGTGTAAAGTTTCAGGCCGATCGGAC
CACGTTCAGGTCATTTACACTCACTGTCTGTTTCATGGCAAATGTCCAACTTTGTGACAC
CGCCACGGCCACGCCCTCAGACTTTTGCGGAGGATTTTAAGAACTTTTGCTCTCCAATGC
CTCTTCTATCAACGTGCCAAATTTCATGTGATTTGGAATAACCCCCTGAGACGAGTTCGC
TCTGGAAATTGTGTGATTCTGGCCCAAAATCAGCCAAAATCCGCTCTTTTTTTCAAAATG
GCCGACTTCCTGTTGAGTTTTGAATATATGTGCAAGAGACTTTTTTGTGCGTCTTGGCAC
GTTACA
>NODE_709_length_565_cov_7.185841
AACATGAGAATTGATTGCCTCAAAGATCCATCTTTATAATCTCCCTCAGGCCCATAAATT
ATCCAACTTTGGGGCAGGGTGGACGAGCCGTGCAGGCACAAGCAGGGTCCCTTTCACAGC
AGAGCAGAGCCACATCACCGCAGTGGGTTTGGGGTGGAGGGGGGGGGACAGAGCTGAATG
GGGCTGCTCTTTTGCTCGCTGGAAACGGGAGGGAAAAAAAGTACACTTGTTATCTTGTGA
ACCCTCAAACATGTAAGATAGGAATCTCTTGAATGTCAGCGACAGAAATGGAATTAACAA
GAGATCTTTTTATTGTCACAGAAGGTCATTAGGCTGCCAATCGGGGTAATTATGGAAATG
ATCTCCCCAGCTCTTTGGAATGTTTTCCTGCTTCCATAAGGACTTGAAAGTGTTCAATCA
GCCTCTCTCGTGGGAAAGTTCAGCCATAACTGCAAGTGTACCAGCAAAATCAAATTAAGC
AAAGAGATTTCATTAGTATTTATAGCCCCGAGGCATTTGTAAAAGTATGGAGCAGCAGAG
TAATGTGGGACTGTGGAGGGGAGAATTATTGCTTAATGACAAAGGCCATACCTAGAAGAC
ATACACATAGATAATGAATAGGAGGCATTGATTGCATCTTTAAAGAGGATTCTTGAGGGA
TTGTAAAATATTGATGCTTGTGTGGCTGACTTTGGACTCCCGGCATGAt
>NODE_710_length_489_cov_4.932515
AGGAAATTACTCATCAAGTGATTATGAAACTGTTGGCATTATAGAAATCAGAGTGAAAGA
ATAGAGTCAGGAGGGAAAAGAGGGAGGGGGTTGGCAATTTGTTCTCAATGGACAGCGGAT
GAAGAGGTGGCAAGTTAAAGTCTCCAATCTGAAGGGTCTCCTTGTAAAGCTAATTCCAGT
TAATGGCCAAGAAACAAGCCTCCACTAACCCCACTGTATCTGACATCCAGGCTCCAGGTA
ATCAGGCTGACATTAATGCAGGCTCCAAAAGAGACACCTCGTCATCAGGAATTTTCCTCA
TTGGCACCGAAAATGCCAGGCTGCACACCTCTGACTGCGTGGCCCCCACATCTATTAACC
TTATTGATTTGGAGCCCTGCTGAGCCCCTCCAGAGCTCCCGCCCCCCTGCTGCTGGACTG
AAGTGGATCAATCCTACGCCGGGGGCCACAACTCGATAACAACCCAGTGCTCCGAGACTA
CTGTTTACAACCTGAAATGAATACACACATAGATGCTGCTCTGTATATTCACTGCTCATC
TGCCGACACTCCCTGATACAAGTTTTAATAAGTGTTAATTATACCTATGAAAAAATATTA
CAGTTTAATAACTTTACagcaacgtccatccat
>NODE_714_length_358_cov_1.497207
CTCAGTATTTCAATTTCATATTCTCCTGTTCAGTCATGTAAACATTCCCGAACAGCCTTC
CCAAGTAAGTATATTTTATTATTGTCTTTAATGTTTTCAAATGAAGGGTTTGATACATTT
TCAAATTGTATTTTTTTGCCTCAGTTTTGACGTACGTTATTTTTCTTGGTTTGAAACCAT
TGTATTGCCTTCAATGTTGTTTTACAGTTAGTTTAATACTTGTCGTCTTTCTCTGTTTTT
CTGGAATTATTTCTGTGTCTAGTGATTGTTGTTTCCATGTTCTGTCTTGGTCTTTTTTAG
ATTGAAGAAGAATTTCAGAAGATCACAATGAAGCCATTGCTGTCCACTTTCCTGGGAAAG
TTGGATCAGTGCTCACCGAAACTGTTGAGCTTGTACAGGAGGAAGGGGGGAGCTGTGGGG
GAGAAACTTGATGCGACCCTTTACATGTTAAATGAGGCATGTACTTAGAACTATTTACAA
ATTAGTTTATgttggagctgta
>NODE_719_length_376_cov_4.997340
AAGGTTATATTTGAATTCATTTATCATTCTGAACCATTATACGCAAGAATTTATTGAAAT
GGACAAAACAAACCAATCACAAAGTCAAATATTTCCAAGACTGATTTCTTAAAACAGATT
TACGACTAGCCAGTCCCCTGAGGGACATCAACTAGACGTCATGACACAAACAGACACTGT
GATTTATATCAACACAGATCTGCTTCGGCACTAAAGGTAAAGGTAACACTAACTTTTCGG
TCTTTGTCTCCGAACTCAATGCCCAGTGAGTCCATGGCTCGAAGAATGGCTGCCAAGCTC
TGGATGGTGTTGCTGTAGACCACAGGCTTATACTGCTTCACATCATCCCCAGAAAAGCCA
TCTTCATGGATAATCCTGCATGCGTACAGAGACATTATCAGAGAAACACAAGCCTGGACT
AAACAGAAAAAGTCGCACACGTCCATATGGTCTTAAAtaactgtcttttcacaataaaag
ctccacatgctctggatttttctgtgtgtgtgtgtgtgtg
>NODE_721_length_145_cov_2.282759
ACAATCTGCAGGAGTGCTGTTTTTATGCTCTGAAACAGCGTTTCATGCGCTGAAAATGCC
ACTTTGGCCAAACGGTGTCTCCTCTCAGTATCTTGACACAATGTCACTTGAAACAGCTTT
TGCCTTCATATTTCTCATATTTGACGACACTGTGAAGTCAAAACATGTTTGTAAACATTT
TGTGTGACAATCTGCAGGAGTGCTGTTTTTATGCTCTGAAACAGCGTTTCATGCGCTGAA
AATGCCACTTTGGCCAAACGGTGTCTCCTCTCAGTATCTTGACACAATG
>NODE_722_length_362_cov_2.453039
TGCTGCAAACACAACCGCGATACAAATCCCTGTTCTTCGTATACATCGGGATAAACATTT
ATTTAAGTTTCGCGTCCCATGCCAGGCTTTCGCATGTGCACGTACACGCTCCCACAGAGA
AACATCTCGTGGTTTCCCAGGTTTCAATAAAGTGCCTTTCCCTCTTCTGCCCCCCCTACC
TCTCTCCCTGCACCGTGGTAAAGATGTGTAATTCAATGCTCAATTTAGGCCTGTCTCAGT
GGAGATTTTTTTTGCCTGCTAATTGATAGAAATTAAGCCATTAATCAAGCCACTAGCCAT
CATTCAACCCAGGGAAGATGAATACAAACTTTCATAATAACCACCTTCCCCATTTTAGCC
CTCATTAGCATTAATTTTTAATGTAATTATGCTATTCTTTTACACTGAGCTCATAAATTA
CTGCTCTTTTGTTGCTGGCTGGCCTTGTAAAATCCAAAGTAATGCTTTGTAGTCTGATCT
TTAAGGCAATTACTGGCTTCTTCACt
>NODE_729_length_503_cov_6.443340
GGATCTTTAAATATTAATCATCAAATGTGCATCTTGCAAGAGATTGCAGTATCTTCTTTC
ACTTCAAACTTTGATCATCAGAAATGACACAGTTCAAATATAGGTCAGTACAGGGCAATT
AGCCTCAAAAAGGACACAAAGAGTAAAAACAATCATGAAATGCTTGGTTTCATAATAAAG
TTTATTCTATATTACAAATAGTATTTTGTTCTTGACTGCAAAATAGGAATGCATTATATT
TACATACACAGGTATACAATTAATTATAACAAAGTTAGAGAAGCTCGCCTTATATCCCCC
AGGTTTCGTTTTTATCTCTCGATAAGATACTCTTTATCTTTCAAATATGATCTAGTAAAA
GTCTTTTCTAGCATGTTTGTGTAACACCTGCTATAACACTGAGCTAGGAGGACATTTTTA
GTTCCTACAAAACGTTTGAAGGTGGAAACTTTATCTGTGCTCTTTATCCGTGCAACACAA
GTTGGCGACTAGCAGACAACCTTTGTTGCAGGGGAAGGGACGGGGCAGGAAGAAATGAAA
GACAGGATGTAACACTGGGGGGGCAGATTCACAATGACAGTTGAGGACTCTTAGCTTGTG
TTGTTTATTAACACAGGGGAAAGGGGGTAACTTTgttataattaatt
>NODE_730_length_629_cov_5.120827
TATGTTAAACTGTTGAGTGGAAGCTAATGAAGTCATTGTGTGCTTTGCTTAAAACACAGA
TAAGTACACACTGCACATGCTCTGTCACTGAGCCATATAGATGTGGATTATATCTCAGTG
AAAGATCGCTTTGTATTTTTCCTTATTGTATGTGGAACATGGCTGCAGTATTGTTCAAGC
TTTAAAAGTTTGCGTGAGAAAAGTTGTGCTCTGAAAGAGAACAAGGATAAAAAATTAAGT
TCTGATTACAATTACGGGACGTGACACTTAGCTGATTTCAAATCAGCGAGGCCAAATTTC
ACAAAGCCTGTCAATGGTGGCAGCAAGCTCACCAGATCCCTCCCCAATCAAAAGTTTGCT
CTATATAATTTTACGCAATCAGATTTCTCCACAGTCATCCAGTGCAATCAGGTAATCAGA
GGGGAGCATTAACAAGACAAATGGGGTTTAAAAAGTGGGTGCACTCTGTTTGCAGGAACT
TCCTATGGAGAAGCCCCCTCCTCTCCTTGATTACTCCTATCACCCTCATACAGCGCAACA
TCCCCTGCTAAATAGCTTTCTACTACAGTACAGGCAGTATGTGCAGTAGGAACAAATGTG
ATTGACTTTACACGTAAAATGTGACAGGTAAATTAACCTCTTAGGGCTATTCATGTCAAG
TGACTAACTGCCCAAACTTCACTAAATCAGCCATATTGTATACAGTCAGTAGCACCGCTG
CCTTTTTCCACACCATTCATTATCGGTGAAATACTGTGAtgcagattgcacag
>NODE_731_length_322_cov_3.009317
CTTGTGGTGACATTAACAGCTACAGTAGGCTAACACAAACCTGGTGGAGGGCGGTGAGAC
CGTCTACATTGGCGTAGTTGATGTCAGCGCCCCGGTCAAGCATTCGGAGCACCTCCTCGG
TATCGCCGCTTGAGCAGGCGGCCAGAAACACGGCGCCATCATCGAACTTCACCTTCGTCT
TCTTCTTTTTCAGAATAGGAGGCTCCAGGTCCGTTTCCGAGCCCAGCCATCGCTTTAACT
GCTCATTCCTCTTCTGCTTGGCGTCCGCCATCTTCATCCCCCTCCTGTCTCGGGCTTCTT
ATCTTTCTCCGAGAGAGGATATACTTTATAGTGGCACTATCCCACAGCGCACTGGGGCGT
GGGAAGGGAGGGCTGGGGAGGAGGGGGGGCCGAGAGCGAGAGAGAGGGCGTCTGGATTGT
TTTCCATAACCTCGCGAGAACTGGAGCCCAGGAGCTGCAGTATAAc
>NODE_732_length_342_cov_4.096491
CCACGCCGCTCCGACGGCCCGGCTCAGCACCGAGTGCACGGCACGGGCCGGGGGGTACCA
GGGGCGCGGGCGATAGGGGTTACCAGGGGCACGAGAGGCCAGGCTGGATGGCTATCTTTT
TCTCACCGCGAGTGCTCGTTCGTCGGCTGGAGCCGGTCGGGGTTGGGGGGGGGTGCTTAA
GTGTGGGGGGGACGGGCTCCACCGGAGAGCAGGGTCTGCCCAGGCCTGGCCTTGCGGGCC
CTTCTCCTAACCCTAATTCTAACCCTAACCGTAGCCCTAGCCCAGGGGAATGGAGGGAGG
ATCTTCCCTTAAGTTAAGAACCGGAGGTATAGAGGGAGTCTTCCCCCCTCCGCAGGCGGG
CGTACCAGAGGCAGGGAGACAGAATTTGTCCCCCGCGTTAGACCTACGGGTACCAGGGGA
ATGGGAGTAGAATTTCTCCTCCCAAGTTGTAAGGGGGAGAGGGAGAGTGTTCTTCCCCCC
CCCCCC
>NODE_734_length_870_cov_6.960919
CTCGGCCGTGAGCTTTACAGCGACCCCCTCGCCCGGAACTCGCCGCTTCCCGGGGCCGTG
GACCGAGTACTCTCTGCGCCCTCTCTCCCGTCCTCCCGGGCGGGAAGGGACGGGGCCCCC
TCGCCCCCGGCGCGACTGTCGACCGGGGCGGACTGTCCTCAGTGCGCCCCAACCGCGTCG
CGCCGCCCAGGGCGGGGATCGGCCCACGCTGGCGCGCAAGGGGTCGGCGGCGATGTCGGC
TACCCACCCGACCCGTCTTGAAACACGGACCAAGGAGTCTAACGCGCGCGCGAGTCAGAG
GGTGGAGCAAACCCCGAGGCGCAATGAAAGTGAGGGCCGGCGCACGCCGGCTGAGGTGGG
ATCCTGGGCCCCCCGTGGGCACCCGGGCGCACCACCGGCCCGTCTCGCCCGCCGCGTCGG
GGAGGTGGAGCTTGAGCGCGCGCGATAGGACCCGAAAGATGGTGAACTATGCCTGGGCAG
GGCGAAGCCAGAGGAAACTCTGGTGGAGGCCCGTAGCGGTCCTGACGTGCAAATCGGTCG
TCCGACCTGGGTATAGGGGCGAAAGACTAATCGAACCATCTAGTAGCTGGTTCCCTCCGA
AGTTTCCCTCAGGATAGCTGGCGCTCAGAGTCTCGCAGTTTTATCTGGTAAAGCGAATGA
TTAGAGGTCTTGGGGCCGAAACGATCTCAACCTATTCTCAAACTTTAAATGGGTAAGAAG
CCCGGCTCGCTGGCTTGGAGCCGGGCGTGGAATGCGAGCCGCCTAGTGGGCCACTTTTGG
TAAGCAGAACTGGCGCTGCGGGATGAACCGAACGCCGGGTTAAGGCGCCCGATGCCGACG
CTCATCAGACCCCAGAAAAGGTGTTGGTTGATATAGACAGCAGGACGGTGGCCATGGAAG
TTGGAATCCGCTAAGGAGTGTGTAACAACTCACCTGCCGAATCAACTAGCCCTGAAAATG
GATGGCGCTGGAGCGTCGGGCCCATACCCGGCCGTCGCCGGCAACAGGAGCCGc
>NODE_735_length_313_cov_1.389776
TGAAAAGGGTAGAAATTCTAAAAGGAAGAATGTGAGAGACTGGGTGTGTGAGTGGAAGGA
GCTGCCATTTATTATTAAAGACTCATCTCTCCCCCGAATCACTTCTGCAGCACTGTGCCC
CTGATCTCTTTCACCTCTGCTTATTATCCCTCCCTCCTCCCTTCTTTTACCACTGTTTTG
TCCAAATTCAAACACCGTTATTAGCCCAGTGACAAATAGTGGCTACAGAAATGTAATTTA
GACCTCTGGTTTGGAGATAGGTTCCCTAAGGCAAGCAGCTATGTCCCAGGTGAAACATTA
AGCACCATGTTCCTTCATGTCTGCCTCTCTGTCTActtggtgctcataaagaccatcttt
cctcccttgcctcccaactaatctctacttccctgcctggggaaacattctcatttgtaa
tgaccccatgtacatcatttgtgagcgttattaggcc
>NODE_736_length_323_cov_1.650155
CAGCTACTAAATTCGCTACACTTATATAACGTGCTGAGATGCACAAAAAAGTCTCTTGCA
CACATATCCAAAAGTCAACAGGAAGTCGGCCATTTTGAAAAAAAGAGCGGATTTTACCTG
ATTTTGGGCCAAAATCACACAATTTCCAGAGCTATCTCGTCTCAGGGGGTTATTCCAAAT
CACATGAAATTTGGCAAGTTGATAGAAGAGGCATTGGTGAGCAAAAGTTATTAAAATCCT
CCGCAAAAGTCTGAGGGCGTGGCCGTGGCGACGCCACAAAGTTTGATGTTTCGCCATGAA
ACAGGAAATGCACTGAAAAATGACCTGAACGTGGTCCGACCAGCCTGAAACTTTACACGT
TGCATCACAGTCCGGCCCTCATCACAACCATATGAAAATAATACCTCTCAGGAAGAGCGC
CACCTGCAGGAAAGAGAAACATTTTCAGACAGAGTGACAAAATTTCc
>NODE_737_length_296_cov_1.442568
CTCCATCATTTATGAAAGAAGAATTACACCAAGTAGTAAACTTCTATTTATTATTTATCT
CACACAGAATAAAACAACCAAGGTAACAGCTGGTTACATGTGCTGGTACATCACATCAGA
ATGAAAAGAGTAAAGAAGGCTTGTTCTAAGACACGTCATCAGAGAACTAAAGTACAGACT
GGTGAAGGTGGATTGTATAGTTAAAATGTAAAGTTGTCACTGCTGTGATTGTGAGTTAAA
TCACACTAACACACACAAACTAGTGGCTAACGAGTTCACAATGACTAAAGCTGCCAGCCT
ACATTAAATGTCACACTCTCTTGTCAGAGGCAGCTGTACTAGAGATTCAAACATaacagg
atgatgttacactttagtcaacacacatgtatttaaagagctcagctaacatgcaggtaa
ggtcacttagggatcctctt
>NODE_738_length_319_cov_5.194357
TCTGCTGTAGACATTTCATCCACAATACAGTTGTATATTGTATTGCCAGGCCTATCAATG
AGGAACACGCAGGAGGAGGAGCCTCAAGATCCTCAGCTGGTGCGACTGGACAACATGCTA
CTGGCGGAGGGGGTCGCGGGGCCGGAGAAGGGCGGCGGGGCTGCTGCTGCTGTGTCTGCT
GCCACCAGCTCGGGAGGGATGTCACCTGACAGCTCACTTGAGCACTCCGACTACAAAAGC
AAGTTGAGCCAGATTCGCAGTATCTACCACACTGAGCTGGAGAAGTATGAGCAGGTACCG
TGTCGCAACAGGGAATGAGTGCTGACATTGCCTGTACATGCTTGCCTCTACTGCAGCTGC
CCGCCAGGAGCGTAATACATAGGCATGTTAGGTCTAGTGTTCACATCACATAACTTTGTT
TTTATGTGGAATACATTTGTCAATTTCTGTCACGTGTAAACAc
>NODE_740_length_600_cov_4.583333
GTTTACTTTCTGTATTCAGTGTTACTTTATGTCTAATCGTGTTTTGTGGTGTCTTAGGTG
GTAGGGTTCCCTTTGTGTCTTGTTGTGTCTCTAATCCATGATCTAGTTAAAGTTTATTTG
TAAAATTGTCTCTGCAGTGGAGACGAGAGAGTGATTTCATGTAGTTATTTAAGCAATCAT
CAGAGGAGGGAGAGGAAAGGCGCTGACAGGAGCCAGAGACACTTCAGGCCTGCTCTCTTG
TCAGAGTTGTCTAGACCAAATATTGGGATGAAGTTATCAACCGTTATTTGATTTCAATTT
TCTCCACGCACCTCGCCGAGGTCATAATAACAACTTTATTTTCAGTGGTGCATAAATTAA
TTACGCGCATTTAATAACTAAAATATCATTATATTCCCCCTTTAATAACATAAACGCTGC
ACGCCAGGGAAACCCTTAATAGCGCGGGGCCCTGTAACTGGCCATTATCCGCCTGTAATG
ATATTACAGAACCAATTACGCGCCATTAGAAGGGATTTTCTGCACTTTATGTGGTTTAGT
CCAATCCCGCACTCCTCTTCTAAATTTCAGCTGCTTCTCGAAGCCTCATTTTGCTTCCAC
CTCAGAGACGCATGGCGTCTGCGCTCtgccgtcccagatgcgctttaaaactaattgaaa
ggatcccgcagcagatcatttatctgaggaagcgaaataaatcgcaggaccccttgctgt
gaacaaaatcaaaaatttggcctt
>NODE_744_length_225_cov_9.337778
AACGGTCAGTGCTAGAGACATGAAACTTGTGTCTACCCCCCCATTTGCTGCCACCGCGAT
CGCACTGAGCCTACTCCCGAGTCTCTGCGACCTCAGGAAGTGGGAGTAACCTGTGATTTT
TTGCTGTATCTCGGGACGGGAAGGTCGTAGAGACTCGGGACTGAGACCGGCGTCTTCGGC
ATGGCCAAATTAGGTGGGGCGGGTGGCATTCCCAGGTGTCTAGCACGTCTGGTTGCGGAG
ATATTGGCCAAAACGTTCTCCCATTCACTGACAATGGGACGCGCATAGTGTCATAGTGCT
GAGGCCAAGATAAGTTCCCGTAGAAGGCGTTCGAGAGCGCGTTTCAGACCGCTCTGAGTT
GATTGGTAT
>NODE_745_length_409_cov_8.699266
ACATGCAAAGCATTTCCATTCTTGCAGACTTCGTGTGGGTGAGTGAGTAACACTCCCTGC
TCGCGTGGCAAGGAAAGGAGATTGCTGGATTGGTCAGGGCAGGGAGAGATCCTTGTCGGT
GACAGCGTCGCTCCAGCGAGCTCAAAGCCACAGTAACACAGCCGAACAATCCAAACACAC
CCCACCAATTTTTAATTTCTTCCATTAGAATTAATTATGAGGCCGAAGGCAATTTGTGTA
CCCTGTGTTTAAGACTGCCTACTGGATTAATTAAAAACTGGATGCTGGAAAATTAATGTG
TGAATTGTTATGCCTTGCTATAATGAGCCATCCCATGCTATTACATAGTAGTGTACTATA
CGATCACCTTCAGGCCTCTGAACACACAAGGTTCATTAAAGAGCACAAACCTAGGCACAA
GTCAACTTAAAGAATGCCAGCCTCAGCACATATTCAACAGAGCACACACGAGCAGCGAGA
CATTTGAATTTTCACCcaaaatacaacaaggtgaggaagtctggcttaatgacttggaag
aaaaacacatctg
>NODE_746_length_373_cov_6.801609
TGGGGAAAATGTTTCTTCAATCACACAGGTGTTTCACACCACGCCTCAGTGCACAATGTT
ATCTCCAGCCCAACCAGAAAAAACAGATGTCCAGTCTCTCCCTATAGTGCGAGATCCTGC
TCCCACCGGGCATGCACAAAGTCACCCAGTCAACCACGTATTAAAGAGAGGCAGCTGCCA
GAGCATTAGTGTCCAAACCCTAAGTAGAGAGGCAGACATAAACAAGCATGACAGTTGGTT
TTTGGGATGCGAGGAACACTGATTGACAGTGCTCTGTCGGCCGGATTAGAGACGTTCATT
TCGTCCTGAACTCAATTATATTTTACAAAGGCTGACATCCCCAGTTAATTGCAGCCTTTC
CACATGAGGGAATTATTTGCACTTCTCAATTCCCTGGCCATGTGTACTCTGTTCCGCATG
TACAGGCTTCATCTAATATGTGGAAATATTGCAAATTAGATCAGAAAAAAAAGGAAAAGG
AAAAAAGAATCTGGGAAAAGAAAAAAAAAAAACTTAG
>NODE_747_length_550_cov_3.965455
AATGTTTTTTCCTTTCTGGTAGGGGTGAGAATACCGTTAGAGTCCATTTTAGTATAGATC
CTCATTTCTGTCGTTTTTTATTGTACCATCCTGGTGTTTACCGTTTCTTTCCAATGTTTT
TTTCTTTTTTGGTAGGGGTAAGAATCCCGTTAAAGTCCATTTTGTTCGAAATCCTGATTT
TTGTTTCTCCATTTTTCCATTGAATCTCCTGACTGAGTTGAGAAATTGGACTTAAGTGAG
CGCCACGAGTTAACTTACATTTGTAATACCTGGGTTAAATTTTAAATTAAAAGTCTAAGT
TAAAATTTTAATTGATAAGTACTTTAAGTTTTTTTATTATTTTGTTTTTTTAAAAAAATT
TTTTCCTAGAGGCTGGTCTACATAGGTTTTTAAGGAGCAATACCTGTGCCCCATACACCG
CACGACCCCAGGTATTGTTGGGCCTAGTTAAGGTTTTGGCACTCACCCAGATGATTCTTC
CAGGCGTCTGGAGTGGAGCTGGTTGACTGGGATGATTCTTTCAGGCTTTTTGGTCCGAGT
TTGTTGGTCAGAGTGATACCACTGTCATCCAGAACTGACTTTGTACATCGGGTGTTAAAG
GTTATTGCCTACATCCACAGTCACGGTTTTGTGTTTAAAACCTTTTTTTTAAATAAAACA
TTTTTTCTCCAAGATTGCGTCCTCTTGtttgttg
>NODE_751_length_313_cov_1.543131
AATTAAGAGTTCTGGAGTAATTTTACCGCCTCCACTCGGGAATACCGAGTTAAAAGCTTC
TTCTTCCGAACAGCCACGAGTCCGAATCAAACTCCTGAGAAGGCTGGAGGGAAAATATCT
GCTTATGTGCTATGAAAAATTCCTCACAGTCACGGCAGCGTATTCACATCCACCTTAGCT
CGTCGTCTTCTTTCCCATTAAGTTTCTTTATGGATTCTTTTTGGCCTAATTTTTCCGAGC
TGAATGGAGTAAGTGATTCTGACAGGGCCGGGGCTATTACCCATGGTGCCACTCAAGGCG
GAAAGCCATTGTAGGATGTGACAAAGCAGGAGAGAGATGTACTGTAGCCTCCATCCTTAG
TTCCTCGGCAGAGGAGAGGCGAGGCAGGGCAAAGGAACTTAGTATTCAGAGCCGCTGAGA
TGTCGGAGGTGTGGGCTTTGGGCTGGAGCTGAGACGg
>NODE_752_length_468_cov_4.982906
CCATTAAACTGTACTGCGCCGCAGACCCATACGTTTCTTTTTCTCCCCCCCTTTTCCCTT
TCTGCCTCTCGTCTTCTACCACCAATCTCCTCCCTTCTTCTTCTTTTTTAACCCCCAGAA
AGGCATTGTTTGAGTCAGGGCTTGATCAAAAAACTGTTGCCCGCCAACCACGGGGCTTTC
TGTAAATTCAATAAGGCCACCTTAAAGATTTTCCTAATTAATGGATGACATCTTTGGCTG
GAGGAGAGGCGAGGCATTCTGCTCCAGCTCGCTCTTTGTTCGCCTCCTAATTAACTTTCC
TAGGTCACTCAGGTCCCCGCAACCTGAGAGTGAAGAGCCCCCATTGAGGAGGGAGTTGTA
AACTTACTTTTTTTGCCTCGGCACTTAAAAGGGGAAAGCAACTATAGGGAACAGAAAATA
TCCTATTTAAGTCCTTTGTGAGTGAACTGCTTGCACATGTTCCAATAAAGGAAGTCTTCT
AAATAAGCTGCCATGTTGCTCTCCGCTCCCCCTCTTTCTCCCTTATCCCACCTCTTTCAC
TCCCAGCTCCACAGAAAGGTTATgaatgatagctctgggttgaggggggtaaagggccaa
aggacagcatct
>NODE_754_length_378_cov_4.500000
AAAGTTCAGCCACTGAGCCACGGCATTAACTTGTATTCTAACAAGATTAAAATATATTCG
TCCTGGGGATTAGCATAGTTAGGTGTCCTTTTGCCTCTTTTTTTTCCTGCACTGGTGCGG
TGACAGTGGGCTTTGATCTGTGTTGCGAGGCAAGAGTCCTGGCTTGGACCTAGCCATTCG
AGTGCCAAGTGTGAAATTGGCCTGATGTCATCCCCATTCTTCACCTTTTACATCTTTCAC
CACTTTAATTATGTTTCCGCCACAAAGCCCAGGCACCTCTGAGCAGATTCCACTCTGGCT
GGAGGAAGCATTTAGAAACTGTGGGTAAATGACACAGTAGGGGAGGGGGAGGATGGTAGG
AGAGGTCATAGCAGGATGGGGCCCTTTTGTGTGTGGAGGTAGACATTGATACTTTCCTGA
TGTATCCTGCACTCACTTCCATTTTTACAGCATGAGAACCCTCTGGAATAGTCGGGAAAA
TAACTTTTATTCCCGCCATTTTTTTTTCTTTATTATTTTTTt
>NODE_757_length_307_cov_7.195440
ATAATAATAATAATAATAATAATAATAATAATAATAATGATAATAATAATAATAACAATA
ATAATATTAATAATCTTTGCAAACTGCACCGGCAAGCACTTTTTCGAGCCTTTTTTTCCT
TTTCATCCCGTGTCAGTTTCTCTTTGACATTGCCGTGTACTTTGCAAAAAGAAAAAGGAG
CGAAAAAAATCTTTATCAAATCCCCATTCTGAGGCTTTCAATAAGGCAGGCCATTACCTC
ACTGGCGCTTTTGTTCGGCCTATACAAGAGAGAACAAAATGGTTATTCAGGAGGACGCTT
TAGATTTTTATTGTGGGCTCGCTATTCACAAAGAGCACCGTTATTGTATTAAAAAGAACC
ATCTGTGGCAGAAACAATGGCTTCAAATTATCTGTGAATACCCAGTGAACAAAATATAaa
gctttttcctgctcattatgtgggctaagct
>NODE_758_length_145_cov_3.358621
TGGCATTTCCAGGTGTCTAGCACGTCTGGTTCCGGAGATATTGGCCAAAACGTTCTCCCA
TTCACTGACAATGGGACGTGCATAACGCAGCCAGTGTCATAGTGCTGAGGCCGAGATAAG
TTCCCGTAGAAGGCCTTTGAGAGCACGTTTCAGACCGCTCCGAGTTGATTGGTATAGGTT
TGTAGGGACACTTTTTTGGGGTCCCGTTGTATGGGACGTAAGCTCCGGAATTAGGGTTAG
GGTTAGggttagggttagggtttgggcctggggtgagggtttgggcaaa
>NODE_762_length_737_cov_4.822252
AACTCTCTTAAAAACCTCCAGCTAATACAAAATGCTGCAGCCAGAGTTTTGACAGGAACC
AGTAAAAGAGATCACATTTCTCCTGTATTATGTTCTCTTCATTGGCTTCCTGTAAAATCC
AGGATAGAATTTAAAATCCTGCTTTTAACATATAAAAGTCTTAATAACCAAGCTCCGTCA
TATCTTAAAGATCTTATTGTACCGTATTATCCTAACAGAGTCCTTCGCTCTCAGACTGCA
GGTCTACTTGTGGCTCCCAGAGTTTCTAGAAGTAGAATGGGAGGCAGAGCCTTCAGCTAT
CAGGCTCCTCTGTTGTGGAATCAGCTCCCACTTTGGGTTCGGGAGGCGGACACCCTCTCT
ACCTTTAAGATGAGGTTAAAAACTTTCCTCTTTGATAAAGCCTATAGTTAGGGATGCTCA
GGGTCACCTGAGCTGTCCCTTAGTTATGCTGCTATAGGTTTAGACTGCCGGGGGACTACT
ATGATGCACTGGGCTCCTCTCCTCTCTCTGTACATATATTTATATATAGTTAAATATCAC
CATTACATATCACTAATTCTGTATTTCCCTCGAGGTCCTGTGTCCAGTGCTTGCTCTCCC
CACGGACGTCTCCGGAGCTGGAGCTACACGTCCCTATTCCCGGATCCGCAGCCGCTGGCT
TCACCACCCGCCATCCCCACCCCAACTTCTCCTGCTGTCCCTCACCCCCCTCATTCCCAC
TCCCACCCAACCGGTCGAGGCAGATGGCCGCCCTCCCTGAGCCTGGTTCTGTCGGAGGTT
TTTTTTTCCCCCCGGGGTTTTTTGGTTCCTTCCCACTGTTGCTGACTGCTTGCTTATAGG
GAATCCAAAGGCAATTGGATTGTTGGGTGGACTGTTGTTGA
>NODE_764_length_145_cov_2.834483
GCAACCAGACGTGCTAGACACCTGGAAATGCCACCTGGCCCACCTAATTTGGCTATGCCG
AAGACGCCGGTCTCAGTCCCGAGTCTCTACGACCTTCCCGTCCCGAGATGCAGCAAAAAA
TCACAGGTTACTCCCACTTCCTGATGTCGTAGAGACTCGGGAGTAGGCTCAGTGCGATCG
CGGCGGCAGCAAATGGGGGGGTAGACACAAGTTTCATGTCTCTAGCACTAACCGTTTTGC
CAAACCCTCACCCCAGGCCGAAACCCTAACCCTAACCCTAACCCTAACc
>NODE_766_length_518_cov_11.021235
AGACCATACTTCCATGTCAAAGCCTTAGAGAAGTCGCAGCTCAACAACTGGAAGGAGTAC
CTGGACTTTGAAATTGAAAACGGGACTCCGGAGCGCGTGGTTGTTCTGTTTGAACGTTGC
CTCATCGCCTGTGCACTCTACGAGGAGTTTTGGATCAAGGTAACGCCACCTTAATCCTCT
CTCTCACTCCTGCTACCTCCCTGCACTTCCCCCATCAACGATGATATCACATCGACACAG
TAAATCGTCCTGCACTCTCTTTGCGTGTAACGTTGATATGTGACTGTATCTGTTGTATTA
GGGGATGGCCAGCTTGCCACACAAGATTTGACTGCAGCATTTGCCAACTACTACGTTGCA
TCTTCTTCGTCTCCCACTACCTTACAGAAACTTATCTAATTGGTTCCATGAAGGTGCTGA
TGGGTTTACACAGAAAATTTCTAAAAACGATCTTGTCAATGAAGAAATTCACTGTTTCTG
CCAACTGGAAATTTTAGTTTAAAATGTGTTGTCTCTTTTGCCTTTCTCTTTCTACTCTGT
TCTTTGTCTCTGTCCTCTCCTGCATCTCTTCCAACTTGCTTTCTCTTTTTCACTCTGAAG
TATGCAAAATATCTAGAGGGCTACAGCACTGATGGTGTGAGACATGTCTACAAGAAGGCT
TG
>NODE_768_length_331_cov_4.580060
GTGATCTGCATTGTGAGTCGAGGTATGTGTGTACATGTATGCTTATCTGGAGCTCCGCTC
AACAATCAACCGACCCCCCACTTCAATACACACACCCACACACACAAGGCTACTTCAGAA
GCCGAGCCCCAGACAGGGTGAGCAGATCAATCAATTACATCTCTGCTCCAGCAATCAAAC
AAGGTTATTATCAGGCAGCAGCTCACCGACCTGGAAAGGCCTGGCCAATCAAAGGCTGCT
GTGATGTGGGGGCTGGCACTCGCTCATGTGACAGTAACACAGAGTGGCAGCTCATGTTGT
CAAGGGATAGAAGGATGGAAAGAGGTAAGACAGACAACTGAGGCTGAATTCAAAGCAAGA
AAACGAAGGATGTGTGGGGAACAGGAAAAAAACAATATCTGTaaatcacccatctctggc
aatctgtcttcaccttgacattgctcaaaggacaagagaagataagaaaaacaca
>NODE_769_length_413_cov_4.055690
AATAGGAAGTGGAAGGCGAAGAATCGGGTAAGGGTGGCATTATCTACTGAGAAGCCTCCT
CAGATTCATTGGACCAGAGAGTTTCCGATGTAGGGGACGGCTGATAGGAGGTTAGTAATG
ACGGTGGCTCCTCAAAATGATATTTGGCCTCATGGGAGGACGTATCCTACGAAAGCAGTT
ATCATTACTAGGAGGAGGAGAATGACTCCAATGTTTCATGTTTCTTTGTAGAGGTATGAG
CCGTAGTAGAGGCCTCGTCCAATGTGAAGATAAATGCAGATGAAGAAGAAGGATGCACCG
TTAGCATGTATATTTCGGATTAGTCAACCGTAGTTTACATCACGGCAGATGTGGGCGACG
GATGAGAAGGCTGTGGCGATATCTGATGTGTAGTGTATGGCGAGGAATAGGCCTGTGAGA
AGTTGGGCAGCTAGACAGAGTCCCAGAAGAGAGCCAAAGTTTCATCAGACGGAAATGTTA
GCGGGGGCTGGAAGGTCTACTAGTGCATCGTTTGCAATTTTAAGTAGGGGGTGGGTTTTT
CGGAGATTGGCCATTGG
>NODE_770_length_161_cov_10.956522
CCCAGGCCGAAACCCTAACCCTAACCCTAATTCCGGACCTTACGGCTAGGGTTGGCCCAT
ACAACGGGACCCAAAAAAGTGTCACTACAAACCCGTACCAATCAACTCAGAGCGGTCTGA
AACGCGCTCTCTGACGCCTTCTACGGGAACTTACCTTGGCCTCAGCACTGTGACACTATG
CAGGTCCCATTGTCAGTGAATGGGAGAACGTTTTGGCCAATATCTCCGCAACCAGACGTG
CTAGACACCTGGAAATGCCACCTGCCCCACCTAATTTGGCGATGCCGAAGACGCCGGTCT
CAGTC
>NODE_771_length_447_cov_1.348993
GTGAGCGACGAAGAAGAGAGTGAGGCCGAAGAAGGTGGAGAAGATTTCACACTGAGGTCT
GTAACCTACAAAACACCAGAAGATGTGCAAGAACTAAGGATGGCCCAAAGAAAAGGGGCC
AAGAAAGAGGCACCGCTCATCTCGGTGAAGAAAGCCTCCGAGAGAATAGCAAGAGACATC
AGCTTCGGGCCGGTGGTAACCAAAGACGGCAGACAAGCCTACATGCCTGAAGTGGGCCAG
ACCAGCTATGATGTGCCAAATAGCTGGGCAGACAATCCAGATAACCTGAAAGAGCTGAAG
GTTAAAGCAACGCTGGGTGAGTGGGCCAACATCTTGATGATGCCCACTTATGCATCCCTG
GCGTCTCATAAAGACCTGACAGCAAACTTCAGAACATCCTTCATGGCCATAACACATGAT
GTTATGCTCAGAAGAATGAAGAAAGCAGCATACAAGTATGCGCAGGAGGTGGAGAAAGCC
AGACGAGAGgacctctctgaggatgaagcagacgatgaagagccgccgccagcgacccag
aggaacagcaggccaacaccgccaaccttagtgggagctacaggaggtgag
>NODE_772_length_145_cov_3.324138
TACGGGAACTTATCTTGGCCTCAGCACTATGACCACTGGCTGCGTTATGCAGGTCCCATT
GTCAGTGAATGGGAGAAGGTTTTGGCCAATATCTCGGCAACCAGACGTGCTAGACACCTG
GAAATGCCACCTGCCCCACCTAATCTGGCTATGCCGAAGACGCCGGTCTCAGTCCCGAGT
CTCTACCACCTTCCCGTCCCGAGATACAGCAAAAAATCACAGGTTACTCCCACTTCCTGA
CGTCGTAGAGACTCGGGAGTGGGCTCAGTGCGATCGCGGTGGCAGCAAA
>NODE_773_length_145_cov_3.600000
GGCAACCAGACGTGCTAGACACCTGGAAATGCCACCTGCCCCACCTAATTTGGCTATGCC
GAAGACGCCGGTCTCAGTCCCGAGTCTCTACGACCTTCCCGTCCCGAGATACAGCAAAAA
ATCACAGGTTACTCCCACTTCCTGGCGTCGTAGAGACTCGGGAGTAGGCTCAGTGCGATC
GCGGCGGCAGCAAATGGGGGGGTAGACACAAGTTTCATGTCTCTAGCACTAACCGTTTGC
CCAAACCCTCACCCCAGGCCGAAACCCTAACCCTAACCCTAATTCCGGA
>NODE_774_length_350_cov_2.905714
GACTTGCATAAAATAACCATAGTGCAGCTTTGTAGCTGTAAAGAGGATATGGGTAATAAA
ACGGAGCCGGGGAAAGCATCAGAAATCTCCTCTTCACTAGTGTCCTCATTTATTATTCTA
TTATTCTTTGCAGGGTACCGGGCTCATGTGAAAGACAAATGACCTTATTATATTAAATAA
TTTGTGAGGATATTAACCGTTAATCACACATAAACAGCATTTAAAAGGTATTGATTTTCC
AGCGCTCTCAACAGCTTGTTAAATTTACGTCCAATAACAAGATAATAGATAATCAGGTGA
ATGATACTCATTTGTAGGGGACAAAGGAAAGGTAATGGGCATCACTGACCCTGACTCCAC
CATATTTCTTTATCCTGTTCGTTCATGACCTTCCGACAGGTATTTGACCTTGAGTACGTC
TCAGTACAGGTCTGCAGTGACTGACAGCCATGTGTTAGATATAATGTTCAGCCagggaac
actggttttaggtt
>NODE_776_length_342_cov_3.961988
GAGGGAGCGAATACAATAACATGGCTGTTTAACATAGGCTGGCTATTCTCAGGCAACCGG
CTAGTCTGGAGAAACTTACCCAGAGACGCGGTCCTCATCCTGGAGAGCGTCCGGTCCACA
CTGAGGCAGACTGAGCAACAGAGATGGTCTGTACCGGTCAAGTAACACTTACAGCCTGCA
AAGAGAGAGTCAGACGAAGCCTCGCCGTCAGTGCGATTATATGTTATGTGCAATATACTG
TCAACTCCCCAAAACCATAAAACTTACTTTAATGGCTACCACGTGACCGTTTATGGCCAG
TGAGCCTATCTGGCCGCTCTTCGGATGATTTTTACGATCTAATTCATAGACAAAACCCCC
ATTCATTTAGCACCCAAATGTCAGAGAGCCAGAATCGGCCCTAATAAAGTTTACAGCTTG
AAAAGTCGAGCCAATTCCCCGGGAATAGCTCAGGAGCCCCGTGCGCAAAGGGGACGCCCG
GCCCCt
>NODE_777_length_355_cov_2.171831
CACTACCTTAACAAAGAAATTGCATGTATGGATCTTTATTTCAAGGTGAAAGAGAAGTCA
ACCACTCTTGCAATTTATTGATCAAATCGTAACTATATTGACTGGGGAGTTTTTTTATAT
AAAAAAGCAACAACAAAGTACATAAATAAAGTCATTACCAGAGCTTAGAACAGAGGCACC
CGATTTTCTCTTTTATCCTGCAACAACAAAAAGAAGAAGAAGACAGAGGAGGAAGAAATA
ACAAAAAAAAAAAAGAGAGAGAGAGAAAGAATTGCACAGAGGCTTTTCTTTTCTTTAAAA
TGCTGCATTAGGTCTTTTCCTGCAGTCAGTTTTCATAGTTCAAAGCTGGCAGTTCAATAA
ATAGCTGGAACTGGCACATCTCTGTTCTTGCAAAAAGAAATCAATGTTAATCCTATTACC
GGCAGTTATCACCTAGCCCAGAAACGGTGGCAAGTAAGGAAAAAAAAAAACTGAGATGTC
aaagcgggaaggggagaga
>NODE_778_length_463_cov_5.907127
CCTTAACATAAGGATTTAAACGACATGTTTTAAGTTTTAGGTGAAGTTAGACGGGTGTCT
CTCTGGTTTCGCATGTGCAGCCAGTTGCTTGGCAGCTCCAACAATGCTTTGTGAGTGCAC
ACATGAGTGTATTCGTGTCATCATATGCATGTATATGTGTGTGCACAAGTGTGCATTTGT
GCATGTGTGCACTGATGTGTGTCACTTAATCTTTTCTCCTTTTTCTTTCTGTTTTATATT
TACTACGTCAGGCAACAAATGAATCATCTTTATTACGGAGAAATTTAATTTGGGTGAACT
TAACTGCTGCTGCCAAGGTCAGACGGGCAGAATGTCATTTTAATCCAATCAACTTTAATC
TGTTGGTTATAAAAGAGTTAGGCTGTTGAAGAATGGCTGTATCTCAGGCCCTTTATTACA
CTGGCTAATGACTTTGATTGTGAGGCGCCTATCAAGAGGTTAGGAGTTCCTATGGTGCTT
CATGTCCTGCTAATTCGCTACCTCATGTCACTGTTGGGCTCAACTAACCCTAAAATCACT
ATTGCCTCCGTTCCCTGTTTACAAGAAAATCTAAACCGTAAAGAAagtgaaatacttttt
acgtttt
>NODE_779_length_304_cov_1.348684
TGCTTATCATACACTGCAAAATAAACACAGAAAGGGAGAGGATATATTACCATGACTCCA
CAAAGCACATGGATAAAATAAAAATATTGCATCTTTGCTGGCTGCTTTTTATAGTCATCC
AGTCTATGTCATCAACTAGCAGCTCAGTAGCTGTAGTTGTAAAGAACCTGTGCAGCTTTT
ACAGGGAAAATAATATGGCAAATGTAAAAAGTAAAAGCATTAGGATTAAGGACTCATGAT
AAACAAGCAGGGTTAGGGAGAAGCCAGCCAAAACAATCTGTTGAATTTGAAATAAAGTTA
GAAAACAAGTTAGAGATCACCTATGGACAACCAGATGGACAGTCAATAGGGGCCTGGTGA
AGCATTGAGGTAGAAGACAGAGAAGCACAGaaaaccagaggaaaatatttaggatgaaat
gagaactttatttttatatatgtcattt
>NODE_780_length_314_cov_2.560509
ATCAGCCAAAATCGGCACTTTTTTTCAAAATGGCCGACTTCCTGTTGAGTTTTGAATATA
TGTGCAAGAGACTTTTTTGTGCGTCTTGGCACGTTACATAAGTGTACCGAATTTGGTAGC
TCTATGTCAAAGTATGGGATCCAAATGCATGCAAAGTTTGGGGCTGATTGGAGCATGTTC
AGGATACTTCCTCTTTCCAGTCGGTGGCGCTATTCCTGACAGGTATGATTTTCATATGGT
TGTGATGAGGGCCGGACTGTGATGCACCATGTAAAGTTTCACGCCGATCGGACCACGTTC
AGGCTATTTACACTGCACTTCATGTTTCATGGCGAATGTCCAACTTTGTGGCACCGTCAC
GGCCACGCCCTCAGACTATTGCGGAGGATTTTAACAACTTTCGCTCTCCAATCCCTCTTC
TATCAACTTGTCAAATTTCATGTGATTTGGAATAAGTC
>NODE_786_length_479_cov_10.847599
TAGCCAAGTGTTGAGTAAATGTGCGGAGAATATGAATATTAGGTATGAAGCCTCTTTGCA
TGAGATCAGTTTTGAAAACTATAAATTTTACCCAGCCGAAAATTGTCTGGCAATTAAAGC
GTATTGTGTGTAATAAGCAGTGTCTCTATCGGGTGTTTAGCTTTATCGAGCCTGTCTGGA
GATGGAACTCATACCTGCTGCTCTGTGAATTGCAGCACATAAAAGATGGACTGAATATGT
TCCCGGGGAATATTGCCCTCTCCAAAAGACCAATCCGTCTTGCTTAGGGAGGCAATCTTA
GGTGCGGTAGATAAACTAATATTTGTGTATAACCTCAGTCAGACAATACAAATGATCGGA
TGATTTTTCATCTCCTTATGCATACAGGGAAATATGAAAAATTGAGGTTTAGGAATATTT
GCAGGGTCTGCGAGGCGGCTGACTGGGCCGCTGAGTGCCCTGGGCCACGCTCCTCACCAA
CGACTGCAGAGTGAAGAGTGATGAGAATATTATACCCGTCTGTTTCCCGTCACTCCCCAT
CCTCCCCTCCCACCTTCTTCATTCTCTCCTCTCACCACACTAATTCATATGGCCACAAGA
TGGagagagagggagcgagcggg
>NODE_787_length_473_cov_5.832981
AAACATTGTATGGTTCATGAAAGATTATGAAAGAGCAGAACGTAAGCAGCAGGAGGTGTA
AACTCAGCACAATTCATTCTGGTATATAATGTCAATGCCAGCAACCCCCCTCTCACCCTA
CCTCCATGCCCTGCAGGCATATTGGCGGAACTACCAATGGATGCTAAGCTTTTTCCGACA
AAGCTCCGAAGATAAAGTATCTTCCTTTTATCCCTTCTGCAAATCAATTCTGGGCCTTAC
AGCAAAATCCCATAAAATAACTTCAAACACCACTACTTACTCCAAAAATTTGTATTATGG
CTATATCTCTTTGAACCCTTACCAGTGAAGTTTTGGAGGAAAATGATTTAAGTGTTATCT
GCTAAGACATCAGCATGTCAGCACTTCACCTCAGTTTTTCTTCACATGTCAACCTGAACC
TTGTATTTCTCTCCTTGTGTTTGGTTTTTGATTGCTTCTAACCATCCAGGCCTGGTGATA
AATACAAATGCTGCTTGTAAACTTAATGGCTGTAGTAAGTGCAAACAAGATGGTATGAAG
CCCTGCTGGTGCTTCGTGCTCACTCAGCTGCTGAAATATTCATTCCCTTCACTCTTCTTC
AACAATATGATAGAAAc
>NODE_788_length_351_cov_4.589744
AAAAAAAAAAAAAAAAAAAAAAAAGTAGCGCAAATGCGAGGAGAATAATTACATATATCA
TGAAGCCGTCCCTTTTATTTCGGATGTCACTTCTGATGTCACTGGCCGGCTTTGGCGCTA
ATTTGAATTCAGACCTTTATCAGTCGCCGGCAGCAGATTTTGAGTGACAGCGCCACCAAA
CGCCTCTCGCCAGCCGTCCTATTGATTTCTCTAAATCCCCAACAATAGCATTTGCATGCT
TGTTTCTGTTATAATACAGATATGCCGTTTCGGAAATTAAAGAGCGGCAGGCAGACCAGA
GGTAACTAATTGTGTGCCTGTGTAATGAGTGCAGTTTCAATTTGATATAACCCACAGCTT
TTCCCCTCGCAGGCCCGCGCTAAGTACTTTCAAGTCTTTGTGGGGAAATAATTGATTTTT
TGTGCTTTGGGCACAGGGAAAACTATTATGATCTTTTTGAATAATGGCAGCAGGaaaaaa
ggcacgttgaacgat
>NODE_789_length_294_cov_1.006803
GTGCCTACTTGGACTGAGAGAGTTTTTAAGGGGGTCAGAAAGTTTATGACCAAAAAAGGG
GGACTGCACTGCATATTAAAACTCAGACAGCAGAAGACAGAAAACAGGAACAGTCCAAAG
GCCAAGTGCATTTCAATAAACAACCGAATAATGTTGTCTGGGAATTGGTAAGCGAGAAAA
TGTCATTTGGCCCAGGTGGATTCCTATCTGTCTGGCTTATGGCATTTGAGTTTCTGTGTG
GGGAAACCCATTTTGAAATGTGATTTCCTAAGCAAATACGGAAACCATAAGCGCAAAATa
gttggatgctggctctagctgcttgtggacatgctccttaaattctaatatcgcctcata
ttatttcacttctgtctcctaatgttcatgtctctctctggctttcactgtggaacaact
tcatagaaatactgcatt
>NODE_790_length_416_cov_4.276443
CATGTGCCTCGGGCTCACTGTCATCTGCAACAAGAATAACAAAGACGGGGAACAAAAAAG
AAAGAAAAAAAAGAGAGAGAGAAAAAAAATCCAGACATTATATATTGATGTCAGCTCGAT
TTTATTTACATACAATGAAAATGATTTATTTTCTCGAAGAGGTAGGGAGAATAAGCGGAC
TTGGAGGGGAAAGAAAGGAAGAGAAATGGTCTGTCAGGCCGTTGAGAAAAGAAGTTTAAA
ATGCCTTGAACTATTCACCACTGAGATGGCTAATCAGTATTGAGGCTCCGGGGCAATCGG
GCAGCTTTTCAATGTGGTTTTCCCTTTCATCTCAATCGGGATGGAGGCGCTCAATTAAAA
GCCTATCAGTTTGTAAGTAAATCAACGCCTATCAAAGTTGTCACATCAAACAAAACGATT
ATTATTGCAACCCGCCTCTGCCATTAATCTCTTTCTGTGGTAATCTGCTTGACAGGTCAA
CTTGGAGAGCAAGAAAACCTGGAGTGGACAGTGAAGGGGGCCAAAATATCTGTACATAAG
TAGAAAATAAAAAACCTAAa
>NODE_792_length_325_cov_1.596923
GGAAGGACCTGCCTAAGGAGATAAGCCTTGCAAAATCAGTGACTTCTTTCAAATCACTTC
TCAAGCCCCATTTTTGATAGATTTGCTTTTATGTGATGTTGTGTTTTTATTGGCTTTCAA
TATTTTTTATTGCTTTTGTTATTTTATTCGTATTTATTTGATGTATTGCATTTTGTACGT
TCTCATTTATTCTCTTCTTGTTGTAACTTTATCGTATTTTCACCCTAATTGCCTTGCTTT
GTTTGGCCTTACTGTCTGGTCTGTTGTTGTTATTTTGCCTTCTGGGTATCCTACATTTGG
TAAATTCTTGCTTTTAAAAGTGCTATAAAAATGTAATCTAATCAAAATGAAAGTATAATA
TACAGCGTATATAAACATTATTTATGTACACATTATATTATATTATATTATATTATATTA
TATTATATTATATTATATTATATTATATTATATTATATTAtattatatg
>NODE_793_length_295_cov_3.342373
GTTTTACTTTGAATGTGCACATGGCACCTTTTCACATCAATGAGAAATTACCTCATTTTA
AATCATTTAGAACCTCCTGGACTTAAATCATCAAACCCCTTTCGCTTCTTTCATGCCTTA
ATTAGGATGATAAATGCATATTTTCTAGATACTGAGAGGGTTACGCCCCCTCCATCAGCA
CTGAATCCAGCAGTGACCTGATGTGACCTGCTGCTTCGCCTCTCCTCCAGCTTCTCCTGC
AGCATCACTGTATAATTATTTAAATAGCTTAAAAATAATCCTGAACACCCGCTAAAACCA
GGGTCATGTAGCTTCATTTCGCTCCGTCCTCTCATCTGCAGCAAAGATATAAAGCTTTAA
TGCTTAAAATGTGTGGGCTCCTGTTGAAACGTTACAAAATGAAGTCAGTTGAGGACAGCC
GCTCCATCGCTGAGCAGGa
>NODE_794_length_330_cov_1.981818
GGAAATAATTTTGGTGCAAGGAACCTACAGTTATGTTTGACCACTCTCAGATGCTGCTTA
AGAAGGTGGCTCAGCTTGAGGAGGCCTGGACACAAAAGGACAAGTTCATCCATTCCAGCC
GGATGATTGTCAGGTTTCGAGAAGACCACATCTCTCGTCTTGAGAAAAAACTGAAGGCAG
GACAAAGCGTGCTTTCAGACCAGGAGTCTCAGGCTTTGATTGACCAGCTGAAAGAAGAGA
TTAAGATCTTAAGAGATCAGGTAAAAAATGTCAAGCCTGGTAAGTGCTATCTAACCCACA
TTTGATGGCTATGTCTTCATGTTGTGTAAATACATGGTGGTGGAGAGGTCCTCTAGTTCa
gatgacaaaacattctttagccttttaaggttgttgtgagaaaccccaatgatttaatgt
tttatttcctgtaatattcaagagagattcatccgaggcaattaatctgaaagc
>NODE_796_length_356_cov_3.073034
TAGCCTACATCACATCCACAGCACATTGCGCGCAGACACAATGTAATATTTCCTTACCCC
TCTCACTGTACCGGCATATCCTGAGCGGAGAAATGCCACACAGTCTTTTTTTTCACACAA
GCTTTGTCAACATCAGCCTCATCAGACACGGGTCTCGATACTGAGTTTCTCAAGTAGCCA
CAGAGTCCAACCCTTCTCCAAGCGATGCGTTGCCAAGACCAAACAGCAAGCACGACTATT
TAACTGGTAATCATCCCCCCTTTCTCCTATTGCTGCGTGTTTTCCATTGCTACTTACCAT
TTTCCCCCTACGCTGTCCTGGAGATAGAAGTGTCTTAATATCCACTCACTCCAACAGATG
CTGGTAGGTAATGTGTCTTGTTTGAAGTCATCATATGAGAACTTCTGCTGTGCTCAGTAG
ATCGCCCACCACTTCGCTGACTTATGAATCTAATAACCCTTTGCAATATCGGCGTGCTTA
AACTCTCTTAGGCAACACCt
>NODE_797_length_520_cov_5.980769
TATAAACCTCCGAGTCAAAGCCTTTCTCCACTATTAAAAAGATATAATCCACTGGAATGG
AGGAGAGGAAGTCCACGACGAACCAGCTCTTCAGGTAATTCATCTTGATGACCTTGGGAT
CGAGGATGATCTCGGAGCTCTCCTCGTTGACGATCCCCGTTCTGAAGTTCATGACCAGGT
CAACCAAGAAGATGGTGTCCGAAGCCACGTTGAAGACCAGCCAGGTGGTGGTGGTCTGCT
CTGAGAAGAAGGTTATTCCCACAGGAATGATGATTAGATTCCCCATCATCATGATGAGCA
TTATCAAGTCCCAGTAGAACCTGCAGATTGACACACACAAATCAGGAAGGCAAGAAGAAA
AACATGCTAGTTAATGATAAAGAAAACAGTCAAGGAAAAGTGTACACTGTATTAGATCCT
ACCACTACTACTTTATCCATACTGAGTGTGTTAACACAAATACGGTGAACAGCTGAGGAT
GATAGGAAAGCTACTCATTTTGCATCTATTCCGGCATGAAAAGTATTTGAGAATGTGCAG
TTTGACCTGATTATCACTATACAGAGGATCACCAAACTTACTGCAAGTCATCCTGAGGGC
AAAGAGGAATGTCTGAAACTATTTACATGACACCCAATAGTTGTCACACCATTTCACtaa
caag
>NODE_798_length_304_cov_1.026316
AATAATTATTAAATATTAAATATTTAAGAATTTTATCTTCATGAGATCTATTATTTAAGT
CTGTTTTGTCTCATTTTCAAACACTATTTCGAAATAAAATCATTTCAGAATTTGAAAGTC
AAGAATTCTTAAAAATTTTATATATTTAAAAAATAATAATTTTAAAGACAAAAACTGACA
TGAATTGTCCTCATATATTTCTAAACGGTGCAATCATTTACATTTTTAAACACGAATGTT
CAAAAATAACTAAATGCATTTAAATGTAATTCATTTTTTAAAAAATCGTTTTTAAAATTt
taaaatatatttatttcagactttatttatcatttactttagcctatgttttaaaaatat
atatttaaaaaaaatactaaaattgagaaaaataaataaaaactgaatgaagataaaatt
cttaaatatttaatatttaataattatt
>NODE_799_length_342_cov_1.657895
TTTCGTGGAGTTGGCATTTCCACCTCGTTTCTCCTAGACCTACGAAAGTCGGTACACACA
TGTAACACACCGAGACGTACAAAAAAGTCTCTTGGACACATACCCTAAACTCAACAGGAA
GTCCGCCATTTTGAAAAAAAGGCCAGATTTTGGCCCAAAATCACACTTTTTCCAGAGCTA
TCTCTTCTCAGGGGTTTATTCCAAATCACATGAAATCTGGCAAGTTGATAGAAGAGGCAT
TGGTGAGCAAAAGTTATTAAAATCCTCCGCAAAAGTCTGAGGGCGTGGCCGTGATGGCGC
CACAAAGTTGGACATTCGCCATGAAACAGGAAGTGCACTGTAAATAGCCTGAACGTGGTC
CGATCGACCTGAAACTTTACACGTTGCATCACAGTCCGGCCCTCATCATAGCcatatgac
aataaggaatctcagtaaaagcgccacctgctgggaacaggaagtagcctgtacatgctc
cgatcg
>NODE_800_length_460_cov_3.480435
ATTAACAGTAGATGAGGCTGGCGCACTGTGACAGGCAACAGTGAGGTTAGATCAAGTGGG
ATTGAATGAAATTGCACACCAGTTTAAATGTTGTTATTACCATATCAGCAGTGTGTGAGA
CTGCTGATGCAGAAAAAAACTGCATGACTCTTGTCTTAAAAGAAATTGTATTGCCACACA
GTCACTATATAATCTCATGTGAAAATTCTGTAGAACACAACAAGCTCAATTCTCAAGAAG
TGTATTTTTGCAAAAACATCAGATCTTTCTATTAAAGGCAAGTTAAAGCATGTTATTATT
GTTATTATTATAATGTACTGAGGAGACTTACATAGGTAGGGTCTTAGTGACTTACACATG
AAGGGCTTGACACTGCTGTGGATGTGCTTATGCTGCTTGAGGCCCGAAGACGTTGCGAAC
GTCTTGCCACAGTCAGAGCAGGCATGGGCACGAGCCCCAACGTGCTGAGAGCGAATGTGC
CTCTGTAGGTTACTGGGGTCTGTGAACACCTGCTGGGGGAAGGAACCACACAGACACAGG
GGAGTTACTATCTGCCTCTAAAAAATGTAAATAAAATACAAGCTGACATTTGCTCAAACA
CAAa
>NODE_801_length_308_cov_6.811688
CAGGCCGTTGGCTCTGCTCACGTTCGCCGCCGCTGCAACAGTCGCGGAGGAGCCAATCCC
CAACTCCGAGCCACAATGTCCGGTTCCTGCCACCCCGCTTCCCGCCCCCACCCCGCCGGG
ACCCCCCGACCCGGGCGATCCCGACAGTTTCTGCTTCTTCACCCCGCAGCACCCGGCCGC
CATCTTGGAACAATCTGCACCGACACACCGCTTCCGACCCATAACCGTCACCGCGGGAAG
GGTGGGGGGGAACGCCGACCAGACGTAGAAATCCCACTGCGTTGATACGTACGACGGACA
ATACTCCACTTTCACTCTTTTATTTTTTGTCGGACGACGAAATAACCGATGTGGTGAGAA
GACTGCAATGTCACCCTAGCGTTGCCTTTAAAAATGCGTGACTTCGCTACGCAAAATCCA
TAGCTGGATAAGCGCTTTtccttgagtagtca
>NODE_802_length_145_cov_6.517241
GGTGTCTCCTCTCAGTATCTTGACACAATGTCACTTGAAACAGCTTTTGCCTTCATATTT
ATCATATTTGAAGACACTGTGAAGTCAAAACATGTTTGTAAACATTTTGTGTGACAATCT
GCAGGAGTGCTGTTTTTATGCTCTCAAACAGCGTTTCATGCGCTGAAAATGCCACTTTGG
CCAAACGGTGTCTCCTCTCAGTATCTTGACACAATGTCACTTGAAACAGCTTTTGCCTTC
ATATTTATCATATTTGAAGACACTGTGAAGTCAAAACATGTTTGTAAAC
>NODE_803_length_543_cov_4.701657
CTAAAGGCACAAACTCTGCCAGTTGTCACCTTAGAGTATTGCAGGCCTGCTGAAGCACTC
CACTCCTCGGGAGGAGAATGTCAGCCCAGGCTCGGGGCAGTTTTGACAAACAGAGTATAT
ATTGATACATGATAAAGTATGCTAGAAATCACCCGACTGCTGAGGGCTACTATAGTTTTA
ATATCATCATTTGAATTAACAAGCATTCTGTGGAGAAATAATGAGCTTTCATTATTCAGA
ACATCATCCTTACCCCGGCGGAGACTCGCAGGGCTATTAGTGCTTGAGAACTTAATGAAA
AGAAGATAAAGAAGGTTTGAGATAAAAGTTTGAATGGCCACACTCGGTAACCAGAGTTAA
AATTTAATGCGGCCCCAGTGGATGACGGATGAGCTTCTTATCTGGGGCCTGGGGAATGGG
TAGACAGGGGATCCGCTTTGGAAGGTGCCATTCTGGGGGAGGTGAAGAATGTGCACCCCT
CCCGCCTTTTCTGACAGGCCCAGTGTGCTGTGCCAACCCGGGTGGACCCCCCACCCCACT
TGCTCAGTGATTCATGCCAACCCATAGATAGCTGTATGTGTCACTGCAAGAGCACTCTCA
GATCCcagaccaaaacattgttgctttgccagaatgatatcccattaaattaacttggat
ttgattgcaaaatatgtctgactatca
>NODE_804_length_164_cov_2.524390
GGCCGGACTGTGATGCAACGTGTAAAGTTTCAGCCCGATCAGACCACGCTCAGGCAATTT
ACACTCACTGCCTGTTTCATGGCGAATGTACAACTTTGCGGCGCCGCCACGGCCACGCCC
TCAGACTTTTGCGGAGGATTTTAATAACTTTTGCTCACCAATGCCTCTTCTATCAACTTG
CCAAATTTCATGTGATTTGGAATAACCCCCTGAGACGAGTTCGCTCTGGAAATTGTGATT
TTGGCCCAAAATCTTCCTCTGTCAGTAGGTGGCGCTATTCCTGAGAGGTATGATTTTCAT
ATGGTTGT
>NODE_809_length_513_cov_5.335283
TTTCAGGCTCCATAAAATAGCCTTTTCTTATTTCAAGCAGCAGTGTATGCAGTGGAAAAT
CTTTCACATAATATATCCTTAAAAGCACATTACTGTGTCCCATACACCGTTAAGAGTTAA
GAACACAGTTAATATTTACAGTTGAAAAAAATGGGAGAAAAGGAAAGGATTTTGCCAGGG
AATAAAACACCCCCACCCACGTATACACACTCACTCTCAGTGCAGCAGTTGAACAATTGC
TATTCACAATCCTATCCTTAATGCCTAAGACCAACATAAAAGAGGGGAGTTTAAGAATAT
AGGGATAAGCCCTTTCAGCTTTTCTAAGTCTTAAGGCTGGTTTATGCTCCATGAATACTG
AGCATCGGCAGCCAGTGCTGTTGCCACTCTAAATAGATATTACAATGATTTGGGAACAAT
GCATTCGACTGATTCCCTCAGACACAAAAATACATATATGTGTATATATAGTGAATAGGA
GGCAAACATTAGCGCTCCCTGACAATACAAGCATTTTTGATGTAGAAGGGTAGAGCAAGA
TTAATGTCTGAGCGAGAGAAAAGGCGAGATACCACTTTGGGTGTTTGCTGGGAAAGCTGC
AGCGGGAAGATGCTTTGAGAGTCTAAATCcccccccgagtacaatgcagggctgctg
>NODE_810_length_563_cov_4.834814
CGAGATAAAACCTTCCTTTTCTGCGGGAGAATTGCCATGATGCACGTCCAAATTTCTTGA
TTACAAGACGAAGGAGGGGGAAAAAAATAAAACCTTGAATGAAAGCCTGCACTGAAAGTT
TTCAGTTTGCTGATATAACAGTCAAGTGTGTCTATAAGTCTACTTAAAACGCTTAGGTAT
CAGAGGAGACAGCTGCGACACCCTCGTCTTATGATTCTGTCGAGACAGTACACTATCAAA
CCTTTCATACCGTTCCCAAGCTACATTTCCGGTGACAAAAGCTTTGCGAAAGCCTCCTGA
AGGATTCATCTATATCCTAATATTTCCAATCCAATTTAACTGGAGCAGCCGGAGTGGTCT
GAGCACTAGTTTACCAATCTTTGCTTTCCAAGACTCTATGTGCTGAAGGCTTGAGGGGTT
CAATCAATGGCGCTTTGATCTCGGCTGGAACCATAATTATTTAACATTGTTACAAGGATT
TCTCTAATCCATCCTACCATTAAATCCCTTTTACACCCTCATCTTCTGCAGCCTAATCTG
CATCTGGGTGCTCCGTTTGTGTCTCTCCCTCATTTCGGCTCGCCCCTCCTTCCTTGACGA
CACCCTGACTTTATAATGGACTTGGGTGCCGAGTTAGAAAATGCCTTGTTTACTGAGAGC
AACCTGACTGAACTGTGCTCAAATGGACTGttgctgagcaagaattt
>NODE_811_length_145_cov_3.731035
CTCAGCACTGTGACACTGGCTGCGTTCTGCACGTCCCATTGTCAGTGAATGGGAGAACGT
TTTGGCCGATATCTCCGGAACCAGACGTGCTAGACACCTGGAAATGCCACCTGGCCCACC
TAATTTGGCTATGCCGAAGACGCCCGTCTCAGTCCCGAGTCTCTACGACCTTCCCGTCCC
GAGATACAGCAAAAAATCCCAGCTTACTCCCACTTCCTGACATCGTAGGGACTCGGGAGT
AGGCTCAGTGCGATCGCGGCGGCAGCAAACGGGGGGGTAGACACAAGTT
>NODE_812_length_313_cov_1.968051
GCTTTTGCCTTCATATTTATCATATTTGAAGACACTGTGAAGTCAAAACATGTTTGTAAA
CATTTTGTGTGACAATCTGCAGGAGTGCTGTTTTTATGCTCTGAAACAGCGTTTCGTGCG
CTGAAAATACCACTTTGGCCAAACGGTGTCTCCTCTCAGTATCTTGACACAATGTTACTT
GAAACAGCTTTTGCCTTCATATTTATCATATTTGAAGACACTGTGAAGTCAAAACATGTT
TGTAAACATTGTCCTTTGAAATCAAAACATGTTTGTAAACATTGTCTTCAAAAGTCAAAA
CATGTTTGTAAAGATTGCATCCTAAGTCAAAACATGTTTGTAAACATTGTCCTTTGAAAT
CAAAACATGTTTGTAAACATTACCTTCAGAAGTCAAAACATGTTTGTAAACATTGTTCTT
TTAAGTCAAAACATATTTGTAAACATTGTCGTTGAAa
>NODE_813_length_358_cov_1.572626
TCGGATGAGGCGGGGGGTGTCATCGAGATAATTGAACCTCACCTAACCCTGCCAGTGCCT
TCGGAAGGACGAACTCTCTTAAAGCTCATAATTTGGAAGAATGGATCATCATTAAATAAT
AAAACAAACTTTGGGCTTATAATAATATCAGTCTTTTTCTCACTCTCCTCTCCCCTCTTC
CCTCATACTCTGAGGGAGTAGGGGGAGGCAGAGCATACAGCCCGGTCCGGCGGGGGTGTG
ATCGGTCAGTCCAGACCCTCTCACCCTGGCTCTGTCTTCCCACCTTACCTCATACCTCTC
TCTCTCTCTCTCTCACACTTTCTCTCTCTCTTCTCTAAAATAGACTAAATAGTCCTTTTT
TTTAACAAAAAAACAATTAACTGAAATATTTAAACTGATATTTTCTAAAACGAAtattag
aaaaaatatgtattaaatcttaaaaacaattacaatcataacaatccaaataacaaggag
aacagccagagctagaaggaaa
>NODE_814_length_324_cov_1.725309
GAGCTCTCGTTCCCTCTCTGTCCACTGCACTATAGGCATAAACAATAAAAAATCCTCAGC
TGGAGAAAATGTGTTTACCACACTGATATATACAAAAATATAGTTTGCACATTAATTAAT
TTGTTCTACCTTCCTCTTCTGGCTCCTCCTCTTCTTCAGTGGCTTCTGGGTAATAACGGT
CCACTTGTTTCTGAAGAGCCTCCAGCTTGCTCTCATAATCCTGGACAATTGATTAATCAA
GACTAATGTTGAGATCTTTGGTTTCACGACATTAACAAGCTATTTAGAATGATGCTGGTG
AGTAATCTAGCTGGTCCATTGATAACCACGGAAATGAAGGACCAAAGCCCTCTAAATTTT
TTAAAAAGTGGAAAATTGTTGGTAAATAATGACACAGCCCCTtgggtatagtctgtaaca
ataatcactgattaaacagtgtacaaagtctaatctattcattgtatt
>NODE_816_length_744_cov_6.307796
CCCGTATACTGTGCATTACATCACACAGTGAGCTAATATTCCACTCAATGTACAGAAAAA
CACTCTCAACACTCCCAGTGTAATCATCTTGTAACTACAAGCTGATAACACGGACCACAG
AGATCAGTCTCTGTTGGATAACCTACACGCTCAAATAAGAAGTGGTAGAGCGCCAGCAGA
TAAACCATGAATCCGTTTCCTCCCTCTCTTCCGGACTATAGTCCCCTGTAGCCGGTGACT
TCCCTGTCTCCCCGAACTCTCTGCAGCACCGACTGGTGGTGCAGAAGCACTGCTGATTAG
CATGCAGTAATGATGGTGAGCTGGGCTCCATTGTTCTAACACCTCCCCTCTCCTCCGCAC
CAATCTGTCACCATTCAGTGGGCTAGAGCTGCCTCAAATGCTTCTCTCCACAAATGAGAT
GGATAATTAGTTGCCCCTCACGAATGCTGCACTCTTCTCACCCCTGATTGCTTTCACCTT
CTTGCTCCTGGCAATTTTGACACCTTGTAATCAGCCTGCTACTTCTCCGTCTCAATCCAT
ATCCCTCTCCTTTTTTTTGCCTCTCATATTTTTTTTTATAGCTCTTAAATCTTGTTCAAA
TCTACCAGCTCTAGTAGCAAATGTCCCAAGGACAAAGATGGATCTTATACTCCACTGAAA
AGGATGGCAATAAGTACGCCTTAGAGCTAAAGTGGAATTTTACCCGAACTGTTCACATTA
CTGTATACACAAGTAAATATAGTGCACGGAAATACACACAAAAAATCTAGCTGTCAGTAC
GAGTTTCCTCTTCCAAATAACAATGAATGACAACATAATTATGAGCAAGCAGCTGTTCAT
GATCCCAGAGAGAAAAGCATGCAGGCTGCACAATGTTCGACTGTTCAc
>NODE_817_length_338_cov_4.526627
CACCAGTCTTGCTGTTTTCCATCCATCCATCCATTTTCTTCCGCTTATCCGGGGTCGGGT
CGCGGGGGCAGCAGGCGAAGCAGGTCGTTCCAGACGTCCCTCTCCCCGGCGACGCTTTCC
AGCTCATCCTGGGGGATCCCGAGGCGTTCCCAGGCCAGACGAGATACATAATCCCTCCAG
CGAGTTCTGGGTCTGCCCCGAGGTCTCCTCCCAGGCGGACGTGCTCGAAAAACCTCCAAA
GGAAGTCTCCCCGGAGGCATCCGAATCAGATGTCCAAACCACCTCAACTGGCTCCTTTCG
ACGCGAAGGAGCAGCGGCTCTACTCCGAGCTCCCTCCGGATGTCTGAGCTCCTCACCCTA
TCTCTAAGGCTGAGCCCAGCCACCCTACGGAGGAAGCTCATTTCGGCCGCTTGTACCCGC
GATCTCGTTCTTTCGGTCACTACCCAGAGCTCGTGACCATAGGTGAGGGTGGGAACGTAG
At
>NODE_820_length_372_cov_4.645161
GCATTTCATTAGTATGCTTGTGAAGAGACAGAATGATGGAATGCAGCAGTGTGAGATTGT
CTGTATTTTTGTTTAGCATTTGCTGGGTGTTGTCGCTTTCGGGTTGGGGGCATGCAGCGG
GGAGTCGAGAAGCACCCCACACCTCACGCTGAGTCCCCCTGGTGCTGCCCCCTCTCATCT
ACGAGAAGAGTCTTCTTCTCCCCTGCTAAGTTTGCAAAGTCCAATTTTCAGCTAATATGG
AGGTCGCAACAGCAGGCGCAGAGGGCGTAGTAGGACATAATGGCTATGGGATTGTAAATA
TTGGTTTTAGAGAGACACAATTGGAGGGCAAGCGGAGAGAAATTTCCATAGAGTATGTGC
TAGCACCATTGGAGGCCTTGGTGCAGCAGAATAGATTTTCCATTCTAGTGTGTCACATTA
GATTTTCGGAGGTGCTCAGTGGCAGGTACATGTCATTAGTAACACTTTAGCACAGTAATG
AACCTTTTTATTTATCCGGTGCTTCTCTCATGAATg
>NODE_821_length_398_cov_2.246231
CGGGGAGGGGGGGTCGGCCCGGCTGACGACGCGCTTTGTGTCCGCACTTTTTTCCGCCTC
GGAGCCCCGTGAAGAAGAAACGCGCCTCCGTCCGGTTCCCCCGGTTTTCGCTGGGCTGGA
TGCGGAGCTGCGTGCGCGGGGAAGTGTACTCTCCAGTGGCTCGCACACCATCTAGTGAGG
AGACGCGATGCAAAATGGGAGCAGAGCTAGAAGCAGACAACCCCCAGGCTCTGATCCTGT
TGCCATGCGGCCGTTTCCCGGGCAACCCGTTCCCAGTGGCTCGTGATGGAGCAGTAAAAC
CGGTCGGTATCGATAGAACCCGGGAGCAATTAAAGGTATCGACCGGAGAAGCTCCCCCCG
TTTAAGGAAATGAACATTTGGATGGAGATGGACGCTGGGTGACGGTGACGCAGGAGCATC
CCGGAGGAGAACTCTGGCCAACTGTTGGGAAGACTCGTTCAGATCAGAGTTGGTGCAGTT
TCAACACAACAACACAACTCGGGCTTTATGATGAGTCCCCGCAGAGGGCTGGGGAACCCC
Ca
>NODE_822_length_365_cov_1.419178
AATAGTGTGCACCAGTAAGCAGATAACATGATTAGCTTATTTTCAACAGGCCGCTGAGCA
ACATGCCCTTTGTCTTTGCAGCTTTGACTAACATCATAATATAAAAAGTAAAGCTAGCAA
AATGTGGCTCTCCTTTAGCTTTAGTGAGAGCCTGTAACTCTTTTTGTGTTGCATCCTTTT
TGTCTTGCTTTACACCCTTACATTCCATGTATTCCCACCCCTGTGACTCATCTTGTGTGA
TGTTCTCTGTTGTCTCAGTCTTTGACGTGACCCGTCACTCTCCCCACTGCTGTGGTCTCA
CTTTAATTACTGAAGTCCCTGATTCCTCACTCATGCCTGTTTCATTTCAACCTCACCAAC
TCCCCGGACTTGTCTTACTTTAGCTCCTCTGAATGGCACCCCACCGCACCCATGTCGCCA
CCCTGCAGACCGACTGTTCTTTCCAACCATGCTGTCACGCTCACCCTATTTGATGCCTTA
CCCCATCCTCTGTGTCCAACGTCATTATc
>NODE_823_length_429_cov_4.249417
CAATCACACCAGACTCACAGATCACACCGTTTCAGTACAGTAGTGCGCTATAGGAAACTG
CTCTATTATGAGTTTTTAAGAGGTCAGATATGTTCTTTGTGTGCTGACCTCTCCCTCTCG
GTCTCACAGAGCGAAGTGCGTGCCGTGTGGACCAGATCTCAGGGGCGTACGGCTGGTGGG
GGGAGCGTACCCTTTTCCTAACCTCCCTCCACTCCTGTCGCACCGAGAACTATGTCCCGG
GACTGCACCTGCTCACCTTCCAGCACCCCCGCAACGACTCCCAGCCTGACAAGGTACGGA
GTCCAAATCTTAAATAAAAACTGTACTAGTTGTGATTGTAACAGCTTCCCTTTCCTCCTT
CCTTCCTCCAATATTGCTTTGACTCCACTGCAGTTCTCCAACTTGACTATTATGATTGTA
TCATTTATTGTTCATTCCTCCTTTGTGTTCTTTGCTTTTTAATGTCTTGACTCCAATTCT
TCTCTTTTTTTACTTTCTCTGTTTgttttgcatagacaaggttctttttttcaactacgc
tgttgaacttgtggtgcagttttcagagaatag
>NODE_824_length_448_cov_3.292411
TGAGACAGAAGCACAAAAAAACAATACTGCATCATGTATATGCTTACAAAGGATTGAACA
GTCCTACAGTACAGCTACAGGCCCTGAGAGGCTCCTCTCTGGACTGCGGTACCCCCTTCC
CCCTGACTCAGGATCAGTCTCGGCTGCTGCGGTTACCTGATCTTGACATTTTGGACAGAT
CCACATGCCTTTAGGAATGGTTTTCAGGGGTGGATCCAGGCAGTCCAGGTGATAAACACG
AGAACACGTGTCGCACATGAGCAACTGGCCACTGCGTCTGCACACAGTGCAGAAATCCTC
ATGGATGTCTCCCTGTGAGGAAGAATTGGACCAATCAGTTTCCCTGCCCAGCGGAGCCCC
ACCAACCATCTGTGGAGAGGCGAGGCGGGGGGAGGCACCATGATCTGTTAATTTACAGCT
GGCCTTGTTTGGATGTCTAATGGACATGGTGTGTTAATCACTGAGCCCACAGAAAGGTTA
CTGGACATCTGGGAGTTAGAGTGTGTTCTAGTTATTAATGGGCTacaggacactgttcac
tttgtaaggctgaatcaaagtaaaaccaactgatggctgatggttatcacag
>NODE_825_length_348_cov_2.221264
TGGTTCCGAAAATCACAGTCAGCAAGCTGTTACTCTGCAACCAACTTCACAAGATAAGTC
ACATGTTTGAACAGAACAACTTATGCAGGCACGCTGTATTTTCAGTGTATTCCCTTAAAT
GATGAGATGATCCTCTGTGTCTGTCTCTCAGTCAATGGCAGGTTTGGAATGATGTTAACA
TTGTCAACTGTGACATCATCACCAGTGACATCACACAACCTACTTTGAAACAGAACTCAT
TGCTTCCCAGAGGTTGTTTTGGACAACATGCCACACCAGCTTTCCCCCGTTCTTTTGTTT
GAGAATGAGGACAAAATGACTTCTCTCTTTATCCGACGCTTATTCTGCAATGATGAAAAT
ACTGGATGGAGTTTTCGGGTCTGGTTTTGAAAATCACAGTCAGCAAGCTCTTACTCTGCG
ACCAACTTCACAAGATGAGTCAcatgtttgaatagaacaacttatgcaggcacgctgtat
tttcagtgtatt
>NODE_826_length_406_cov_1.440887
ATCTTGACACAATGTCACTTGAAACAGCTTTTGCCTTCATATTAATCATATTTGAAGACA
CTGTGAAGTCAAAACATGTTTGTAAACATTGTCCTTTGAAATCAAAACATGTTTGTAAAC
ATTGCATCCTAAGTCAAAACATGTTTGTAAACATTGTCCTTTGAAATCAAAACATGTTTG
TAAACATTACCTTCAGAAGTCAAAACATTTTTGTAAACATTGTTCTTTTAAGTCAAAACA
TGTTTGGAAACATTGTCGTTGAAACTCTGCAGGAGTGCTGCTCTCATGCTCTCAAAAAGC
GTTTTATGGGCTGAAAATGCCACTTTGGCCAAACGGTGTCTCCTCTCAGTATCTTGACAC
AATGTCACTTGAAACAGCTTTTGCCTTCATATTTATCATATTTGACGACACTGTGAAGTC
AAAACATGTTTGTAAACATTTTGTGTGACAATCTGCAGGAATGCTGTTTTTATGCTCTGA
AACAGCGTTTCGTGCGCTGAAAATGCCACTTTGGCCAAACGGTGTCTCCTCTCAGTATCT
TGACACAATG
>NODE_827_length_145_cov_2.303448
GTTGGATTGTTCACCCACTAATAGGGAACGTGAGCTGGGTTTAGACCGTCGTGAGACAGG
TTAGTTTTACCCTACTGATGATGTGTTGTTGCAATAGTAATCCCGCTCAGTACGAGAGGA
ACCGCAGGTTCAGACATTTGGTGTGTGTGCTTGGCTGAGGAGCCAATGGTGCGAAGCTAC
CATCTGTGGGATTATGACTGAACGCCTCTAAGTCAGAATCCCGCCTAGACGCGACGATAC
CGTAGCGCCGCGGATCTTCGGTTGGTCCCGGATAGCCGGCCTCGGCCGG
>NODE_828_length_479_cov_11.050104
GCTGTTTGCATGCAACATTTGAGAATAATGGATGTGAAGGCACACCAAACACGGACCTTT
AAAAATGCATGAGCGCCCCCCAAAAACCTCCCTCTCCCTCCACAGAATAGAGCTATCACT
GGTGCCTGTTATCTCCCCGAACCCCCAGGTAGAAAATGGTAATGATACCACTTAACATCG
CTGCACATATGGAGGGAAAATGGAAATGCCAACAGCACCTCAACTATAAAGCAAATCAAA
TTGAAATATTAATCCGCTGATTAATATAACATTATGAGAGCCCATTCTCTTTGTTGTTAA
ACAACAAAGGGTTGCAAAATAAGCAACTGCCTAAGAGGTAAGGGGTTTAAAAGAGTCCCA
CAGAGGTGCTGAAGCCCCTCTCAAACATCATTACTCTGCATAATGTATTCCCTTCCACAG
TGCTGAGATTTGATATTGATGTTTACTCATTTATTTTTTAATTAACGTTCGTTGTTAATG
AATTCTTTGATGAGAGGCATTTTGTAAATCATTATCCTTGGAAGAGGAAAAAAGGGATGC
ATCGCTCTTGCCCCTTATActcgtgacagaagaaaaaatgtgaggtgtaaggggaaaaag
ttgcagcagcgaagtagggtcat
>NODE_829_length_302_cov_1.036424
CCTTTTCTAGAGCGAAACTATGAAGTGAGCATCTTCTTTTTCCTGTTTGTTCTGTAAGGG
ATGGTGTGACACATCGGATGTAGACTGCAGGTACAACACATTTCCATTACACATTTTGTG
CAATTTATTACGTTCTTGTAACGCACAGACTTGGAGGGTGATCTTCTGCTTATACAATGT
CCTCTTGCCAACAAAATGCTGCATGTAATCAAAAGGAAAATAATAAGTTCATACTTTTCA
TATACATTTCTAACAAACTTAGTCTTGCTTTCCTATTTTAATCCTTATAAAATATAGTTC
cagagcctcagaatttctgttgtttgcctttcaacatctagccaaagtggaaagagtttc
caaggttagactaagagtttgacactcctgacaagttttaaaagttggaaaaagagattt
cactgattgtcagtctgtagaaaagg
>NODE_830_length_300_cov_6.246666
AATCTCCATGTGTAATATCAGCTAGGTTTCCCCCACAACAGGCCATATCTATCTAGTTTC
CTCTGTCACAGAAATAGGTTTATCTACACCCTCTTTTCACACTCCCTCTCGGACCCCCCC
ACCCCTTCCTGTGTTTGCGAAGGAAGGGGGGATATTATGCTAAGCCCCCAGCGTTAGTTT
TTATGTTGCCATAGCAGCCTTGCTCCCACAGGGTTGTGACCTCAGATGATTACAGTACAA
AGCCTATTGGGTCTTGAAAACCTCTTTGAAGATGAAAAGTCTTTGATGGTTTGTATTTAT
GCAAATCTCTCAGATATGATTTATCCAACTGAGATTGAATGGAGAGATGATTAAAATTGC
CCCTATTTTTGAAATCCTTCAATGGAGGCCCACTCTTTCAGTTTCGAGAACAAGAGTGGT
GAGTGTGGGCGCGGGGGTTATTTt
>NODE_831_length_577_cov_6.220104
TGCAGCGCATCTCTGACAAATCCTGTAGTGTTTATTCACCGCGACACTAACTCATCCATG
ATAAAAGTCATTTTTTTACTACTAACCAATTTCTAACCAACTAATGTACTAACATCCTAA
TTCTTCATCGTTGCTTTGGGTTTTTGTTTTCTGTCCATCCTTATTAACAACCTTTTTTGT
TCACTATTCTTTTGATTTCCTTTCTTCCCCTTTTTCTGGAAAGCAATCAGGCATTGGACA
CGCTATGGTAAACAAACTACATTGTCTGGTAGATATCATTCTTATTGTCTTTTTTTTGGG
TTTGCCGTGTGTCCCCTCCCTCTCTCTTCTTTTATTCGTTCTCTTTGAGTTCCATCCTAG
ACACTCTTATCAAAAAATGAGGAGATGGGTTTGTATTACCAGGCAATTCTTTCTTCGCTT
CTTCTCAATTTCCTCCCTGACCTGCCAACAACCTCCTTCTTTACCCCACAATACCCCATC
CTGTTTTTTTTCACTTTGGCTTTTACTTTTTTCTCTTTGTTTTCTCCACATTACTGCAGA
TTTCCAACAAGTAAAATAATTGACTTCTTTGCCTTTGTCAGGGCAACTTACTTTTTATTT
TATTTTTTTCACACAAAAAGTCCCCATTTTTTGTGAGGACTGTCGTCCAGAACTgacaga
agcttaccacaatcccaaagatggtgacctcgacaccgagccctaaacgagaaaaaatgg
c
>NODE_833_length_345_cov_2.063768
CAAACAAAAAAAAAAAACACAAAACAAAATAAAACCCCCTAAAAAATAAACCAGTGCAGG
AATATACAGACAGTGCTGCGAGGGAGATGATTTCATGTAGAGACAATCACATCGATTGTG
CTTCTATGTTTTGTTTTTGTCAAAGTGTCTGGTCTGTTGTAAGATGTGTTAACATGTGTA
GTGTGGCTGCGGTGGGGCAAACTCTAGGCAACATCCAAGACGATCATTTAATCCCTAAAA
AGACAAGAAAAGATTCCTCTGATGGTAATGTCTGATAAACTGACGTATATAACACATTCT
GCTCCTAAAGCGAAACTGTTTGACTCTAATTTAGGTTGGAGCACGTTTGTCGTCGCTTCT
GCATTTTTAAAAAAATAAAAAAATCAGCAAAAAGTTGTCTAGCAAATAAAGAgagaaaga
gcagagagaaagaaatgtaggcaacggaagagatgcagaaaatgtacagcatttaggcac
tggaaaact
>NODE_836_length_391_cov_3.304348
CCAATTCACCAAAGGCAGAGGCCTAATCAGGGCTGGATTCCTTTTTCTGTCTGAGGAGGG
GGCTCCGGCCCTCCACCCTCTCTTTCAGCTTTGGCCGCTTTCTCTGTCTCTCCATCTCTC
CAGCCTTCTTCTCATCCCTCCCTCTCTCCACGGGCCCTCACTTCCACTCCATCGGAGCTC
TGAAAGTGATTGAAATGACAGCCTATAGAAAGAGGCTAATCAAATTGTTTATTATCAGTC
TGAATCAATATGTATGGATTGTTAAAACATCAAAGTCAGCCCCTGGAAAAGTAATAGTCG
CCGGCTGGCAGCAGCTGCTCAGCCAAGGCTGGGTCCCTGGGAGCCTCGCTCCATTTAAAG
CGACTTTCACTCTTACTTAAGTCCTGATGACCCGACGAGGTCAGTTGGCTGAAGGGGATG
TACATGGCTGTTCTACAGCGCGGCTGCATAAAACCCCTCTAAACTTCCCTCCAGCTACTC
AAATACACGTCTATCCTGcccgactgataaacaatccatcaacaaaataaatgag
>NODE_837_length_344_cov_2.688953
ACCTCCAGTACAGTACCTGCCTGTCTGCCTGGTCGCAATCAGAACCCCCTCTGTGTGGAA
TGGAAGTGCCTCAGCCTTGGTAACGATTTTTCCCGTGTTGACAAGTCACAACATGGAGAT
CTACAGCTCGGAGAGCAGCCCTTTGGCTACGCAGAGCCCTGCTTGCACTGAGTAATAGCA
ATCTCACAGGAGTAGCAGGCTTTCAGCTGGCAGCAGTTCATACGGAACAGCTCGCCGGTG
CAGCTGGGAAAGACAGAGCAGAGTGGAGAGGGAGAGAGGAGCTGGTGGTGGTAGCAGTGT
GGAGATGGAGGGAGGGAGGAAGTGGAGAGGAAGAGCTGTTAAGAGCTTTGGGCGGTTTCT
CTGTTGTTGTACCACACAAGTGCATCCAGgccctgcaggacaagcctttaacaggcatga
gggatggagagcatgagaggagaggaggaggcggcagtggaggaggtggtggtctgggga
gctgaagc
>NODE_838_length_145_cov_1.213793
AATTTGACTCAACACGGGAAACCTCACCCGGCCCGGACACGGAAAGGATTGACAGATTGA
TAGCTCTTTCTCGATTCTGTGGGTGGTGGTGCATGGCCGTTCTTAGTTGGTGGAGCGATT
TGTCTGGTTAATTCCGATAACGAATGAGACTCCGGCATGCTAACTAGTTACGCGGCCCCG
TGCGGTCGGCGTCCAACTTCTTAGAGGGACAAGtggcgttcagccacacgagattgagca
ataacaggtctgtgatgcccttagatgtccggggctgcacgcgcgccac
>NODE_840_length_145_cov_1.027586
AGGGCTGGCCCATACAACGGGACCCAAAAAAGTGTCCCTACAAACCTATGCCAATCAACT
CAGAGCGGTCTGAAACGCGCTCTCCAAGGCCTTCTACGGGAACTTATCTCGGCCTCAGCA
CTGTGACACTGGCTGCGTTCTGCATGTCCCATTGTCAGTGAATGGGAGAACGTTTTGGCC
GATATCTCCGGAACCAGACGTGCTAGACACCTGGAAATGCCACCTGGCCCACCTAATTTG
GCTATGCCGAAGACGCCggtctcagtcccgagtctctacgaccttcccg
>NODE_841_length_145_cov_2.013793
ACCAGACGTGCTAGACACCTGGAAATGCCACCTGCCCCACCTAATTTGGCTATGCCGAAG
ACGCCGGTCTCAGTCCCGAGTCTCTAGGACCTTCCCGTCCCGAGATACAGCAAAAAATCA
CAGGTTACTCCCACTTCCTGACGTTGTAGAGACTCGGGAGTAGGCTCAGTGCGATCGCGG
CGGCAGCAAATGGGGGGGTAGACACAAGTTTCATGTCTCTAGCACTAACCGTTTGCCCAA
ACCCTCACCCCAGGCCCAAACCCTAACCCTAACCCTaattccggagctt
>NODE_843_length_542_cov_6.215867
TACTAAATTTTGAAAAGATATATTTCTCCCCCGTGCCTCCCCTGTTCTCTCATTCTATTG
CTCTCCCTGTCTGTTTCTCTCTGTGTCTTACAAACACACAGACACGCACACACACACACA
CACACACTGCAACATGCATACAACCAGACATGCACAACCCCTCTTAAAACTGGTTCTCCC
CCCATAGCAATTTTGTCAGAAGTTGACAATGTCTTGATTTAGTTGTCTGGCTGTTCCGGC
CAGTTTTCCCTGCTGCGCTAATGTGAACAGGACATCCCGCTGGGCACCAAAGAATACCAC
TTCACGGCAGCCGCATAGCTGGCAGCTTTTATTTATGGCGCTACCGAAATGAATGGGTAT
TAGTGTCCAAACATTTCACCATGCTCCTGCAGCCACACACAAAAGCCACTGATTTCCAGC
AAATCTGCACTTATTTTATTCAAGAAGACTAAAGCTAGGGAGAGGGGAGAGAGACAGACA
GACAGAAAGAGAGGGAGAGAGAAAACATTTATAATGACTTAAAAGACCTCAAAAGAAGAA
TGGGAATTGCGTTTGAAAAGGATTTACGAGACAGAAATCGAAAAAGAAAAAAATGGCCCC
TCTATTTCACTGCATTTTTGTCAGAGTTGAAAATGGAAAATATCTATATCCCTAAAATGA
CTCAACTTTAAGTGCTTATATtcaca
>NODE_845_length_394_cov_1.654822
CACATTGTGACGTCAAAACATGTTTGGAAACATTGTCTTTAAAAAACTTCAGTTTTGCAG
TTTTCATGCTCTGAAACAGCTTTTCATGCCCTGAAAAGGCCTCTTTTGCCACATCGTGGT
TCACTGAATTATATCACACAAAGTCACTTGAAACAACTTTTGCCTTCATATTTATCATAT
GTGAACACATTATAACATGAAAACCTGGCTGGAAACATTGTGTTTGCAAAACTGCAGTAT
TGCTGTCATCATGCTCTGAAACAGCGTTTGGCATGCTGAAAAGGCCAATTTTACCAAATG
GTGTGTCCACAGAATTTCCTGACAGATGTTCACTTGAAACAGCATTTGCCTTCATATTTA
TCACATTTGAGCACATTGCGAACTCAAAATATGTTTGTAAACATTGTCTTTGAAAAACAC
CAGTCTTGCTGTTTTCATGCTCTGAAACAGCGTTTGGCGTGCTGAAAAGGCCTCTTTTGC
cacatagtgtgttcattgacttatatcacacaaagtcactagaaacaacttgagcctt
>NODE_849_length_458_cov_5.676856
CTTTTTCCACTTCAATAAGGGGATGAAGCTCAATTAGCATTTCACAAGTCCCATTTTCCT
CCTCTATTGCAACCTTCCCCGCGGAGCCCATGCTTTCTCTGGGGGATTGTCCTGTTTTGG
GCCCTTGTTGCCGTTGGCAGGGTGACAGTATTCGAGTGTGCAAACTTGTGCTATTGTCCG
CGGGCCAGAGGGAGCCATGGAGACCCCATAATATGACACAGGAAAATGTTTGCTGATGGC
AATTCTATGGGCTTTGTCCGACTCTTTCTCCTTCATGACGACTCGATTTAAGTCTCTAAA
TGTTTGACTACAAATGCAGGAGTGCTATCCAGCTCCTTTCCCTTTGTCCCGCGAGGTTTG
AATGAGTAATTCAGCCTTTGTGTCGCTCGATTGAGGGGGCAAACAGAAAGACAAGATTCT
TGAGCGTTCAAGCCCCTTTCCATGGTTATGCACTCTTTAGATCCCCCCCACCCCAGCTCA
CCAAATCCTACAGCTGACATCACTCTTGGGGATGCTATGACGGCTATCTGTGTTTGAAAA
TTCAACTTTGATGTGGAGTTTGGGAGCACGCATAGTTCAGCAGAATTACACTCAtttttg
ct
>NODE_850_length_145_cov_7.372414
GGGGGTAGACACAAGTTTCATGTCTCTAGCACTAACCGTTTGCCCAAACCCTCACCCCAG
GCCCAAACCCTAACCCTAACCCTAATTCCGGAGCTTACGGTGAGGGCTGGCCCATACAAC
GGGACCCAAAAAAGTGTCCCTACAGACCTATACCAATCAACTCAGAGCGGTCTGAAACGC
GCTCTCAAAGGCCTTCTACGGGAACTTATCTCGGCCTCAGCACTATGACACTGGCTGCGT
TCTGCGCGTCCCATTGTCAGTGAATGGGAGAAGGTTTTGGCCAATATCT
>NODE_851_length_335_cov_6.856717
AAAATAGAAGGGGGGGGGGGGATGAACAGTGAAGTCAAGCCTTAAATCTGGCTGCATACC
ATGTGACTTGACATGGAGCAACCAAATGAAAGAGAAAGTGAGAGAGAAAAAAGAGAGAGA
GGAGGGAGAGAGAGCAGTACCCCCATAAAACCATCACTGCTTTCAGTTCAAATAGGTCCT
ATCATCTCCATGACAACAGTCGTAATGGTAACATGGAAATATATTAATGTAAAACCATGG
CAACGTTCTCCAATTGAATTAAGCAGCACCTGTGCACATTACAGAAGAAGATAAAAGACA
AAAGGAGCCAGCTCCTGCTTGCCAAGCAGCTGTGGCTTTCAGACCTTAAAAACCCATCTA
CATTTCCTGAACACATTTGTTTTCCAATGTTTCTCTGTGGCAAATTACCATAGCGTTGAG
CAGTTTTTGAGGGGTTTTCTGTCCTATTTGTGCAAACAGATGAGAAACTGGATAATTAt
>NODE_855_length_292_cov_1.020548
ATTGTTATTATTGATATTGAAATGCTATTCAATTTTACTATCATATGTGGCACATAAAAG
CATCAGCTCTCCATCTTTAGGAAGGTGAAACCAATGATACAGATCTGTACATCTCTACAC
TATTAGACATTATTGATGTCCTTACAGTAGAGGTGGGCTGATACGAGTTTTCTATTGCTG
ATATTAATTCCATTAGTAATCAAGGTGACAGACAACCAGTATTTGGGGCCAATGTGCATA
TTTGCAGTAAAAATAAAAATCTGTTCTGAGTTAATATATATGTAATATAACACAAAGTCC
aacaccaaactgctaaattttggatctgataattcgccatgcctttaatgggtcaacccc
tgctttacaggctttgatcaaaagtcagtcatacagaagtagttgattcacagcactgtt
gctagagctgaaacta
>NODE_856_length_304_cov_1.003289
CTTAATAGGACTGTCACTTTCTGTTCTTATCTCTCAAAAGGGAGACAAATAAGCAAATGT
GTTTACTTTGAAGGTGAAAACTGGGTAATTTAAATATTTTAATCATTTTAATAAGTCTAC
TTGTTTTATTATTTTAAATGCAAATATAATTATGTCTCTTATTTCTTTTGTTTTGCTTTT
TTCTTTCTGTCATTGCCACCTTTTTACCTTAGGCCCTTGTCTGCTGTCAAAAACAGTCTT
AAAGCAAACACAACAAATTATGGTTGCAACAAAAAAGGTCTTGTCTGCAAGAATGACTAA
atctaagcttaaagtagtgatttcatagaaaaaagcataccaaaattaaccatttgcacc
agttttagcaatcataatcactttcttctgcatatctcttgcaaaaatccgattgtaaaa
tgcctcatttgtctgagtagtatttgtc
>NODE_857_length_290_cov_1.010345
ATTCCCCCGTATTTATTTTGTCTTTATTACTAAACCTGGTATTGCCACATTGTACTGTGG
GGAGTGCAGCATTTAGATCAGCTTTAATTGGAATGAACACAGCTCGAATAAACACGTCTT
GTTTCAATCAACTGTACACGGGGTGTAAACGACTCAAATTAGATCCTTTGTCATGGTAAA
TGAAATGTTATTTTGCAATAATCATATATAAGGGTAATCTGTTTATCTTGCAACATAGCA
ATGTAGGAGTCACATTAATACCAAAAGACTATTATTGCTTTTAGGTAGCAATGCTTACCg
atttaacagagacagcaaatacagtataaatagtatgatgtggtatctggcagttgatgc
ttttatagtctctggtaccactggcataaatgatctgagtccctagtctgacacaggtta
tgaaacttgttgtt
>NODE_859_length_365_cov_9.164384
AATGTGTTTTTTTTTTCCCGGCGAATATTTTAGTTTTCACAGATTTTAAAAATGAATCTC
CGAGCAAAATGTGTTTCTCTTCCAGTAAACTTGCTGCATATGTGGATAGATCGCGATCTG
GCTTTTGAGTTGGACATTTTTTGCAGTGCACGGAGAGGATTTTACTATGTGCGCAGCCAG
ACCCCGCCTGCTCACTGCGCGTCACTGGCGAGTAGTGTGGACGCGGAGTCACTCCCCTGC
CTACTTTTAATAGCTTTGTCATGTGATGGAAAGCAGTTGTAAGACAGGTGCCCTCGGTTC
ATTCTCGGCGAGGGGCAGCAGTTGCCTGTGTGAGAGCGAGTGGGAAGCGTGTGTGGATTT
CTTTTTTACTTGATTTCTTTCTTTTTTTTTCTTTTTTTTTTCCTTTTATTTTTTTGGTAA
ATTTTTCGGACCGTCATTCAGTTGGCTGGATGGCGTGGGACAGGTGTAACCAGGACTCGG
TGTGGAGAGAATTAGAGGTGAGCGCATCt
>NODE_860_length_145_cov_3.986207
TATCTATGTACACACCACCCTCATGTTACAAAGGAAAACTCCAAAAATCCTAACCAAGGA
ATAAAAATTGGATCTACCTTTGAGAAGATTTGAAAAGGAGGGACCTTCTTACAAGGCATG
CATGTTTCGACAGAGTAAATGCAACGAAAATTGAACTCATTAAATTGGAATAAAAGGCCA
CATTGACAAACCAAAGAAAAAGTTGCACCCTTATGTCACACAGGAAGACTCCAAAGATCC
TAGCCAAGGAAAAAAGATTGGATTTACCTTTGAGAAGATTTAAACAAGa
>NODE_861_length_541_cov_2.144177
CATATTGGATAATGCAATCATAACAACAATATGATTGCATTATCCAATCATATTGGATAA
TGCAATCATATTGGATAATGACATTACGTATGATGAAACGTCCTCCAGTTATGTTTAGGT
GCTGGTTGCACTTTGGTTAACAGTTGCTCAACCAAAGGGCTTCTGTTGCATCACCAACTT
AATTTGCTGCCTCTTCTTGTTTTTTCCAATTTGCCAAATTTGTTGAATCTTTTGGGTTGC
AGCCTCTTCAATTGTACTTTTTTTTGTTTTGTTTTGTTAGCTGCATTTTGACCTAAACAT
AACTGCAGAACCAATTGAAGTTGTCCAGGTTTGGTGACAGCCAAACCTGGACAACCTCCA
CGGCCAACACTTCTTCTTCTTCTTTTTTGCTTTTTTCTCGAAGTGAGGCATTTCTGGTTT
GTCTATCTCGGTGTCTATGATGGATTCTTTATCTTCTGTTTCGCCAACAGTCTGCTGAGG
TGACACAGTCTGCTCTTCTTCTCTTGGCCGTGCACTTGTGACATTGGTATTGGCCGGATC
TCCGTTGTCGTAACTTCCATGTGTTTTTGTGTTTTCATTGTTTTGGCCTCTTTTCTTTTT
TTTTCTTGTGGATCTACATTGTCGTAATTTCCATGTGGTTTTGTGTTTTCATTGTTTTGG
CCTCTTGTCTTTTTTAAAAAATTTt
>NODE_862_length_774_cov_5.472868
AAAACACTATTTTTTGCCTTACAAATAAGACATACAAAGTTGTGGCAACATATACAAGCG
ATAACAGATGTATCAGTTATGCTGGAGGCATGATCATGACACTGAAACTGTTTGCGCTCT
AACAGTATCCCACTGTACCTCAGCCCAGAACTCAGCATAGATGTCGTTGGCTGTGAGTCG
TGTGATTGGCCATTGCTTGGTAACAGAACACAGGTCACATGCTGTCATCATCAGACCAAT
CACACGGTCCCTGGAGGGGAGCAAAGCCTCGTTATATCCATGTGGAGAAACTCAATGTGC
TGTTCATGCACGCCAGGTTTGCTTTTCTCTGTATTCACTGCTATGAGAACTGGTTTGAAT
CCAGACCTGACCTGTGCACCTGTGTGAGTCATGGTCTGACCTGTGCGAGTGGTTGTTAAG
GTCCAGCACACCCGAGGTGAGCAGCTCCGACAGCTGCTGGTGGTTGTTGAAGTACAGGGC
GAGGTCCGTGGCGATGATGGCCTTTCGGATGATCTCCAGCACCTGCTCGTACTCGCTGGA
ATTCAGGTTGGAGAAAATATTGTGCCCTTCCAGCTATGAGAAACAAAGAGATCAATAAAA
AAGCAAAAGCTCCACTTATGAGGCGTTCAGCTCAGCTAGACTACAACAGGTTGTAATCGC
AAGTTCATCTCAGGCCAGCAGATCCTGGACGTTACAGAATAGAACAATCAGAACTAAATC
ATATGATCCTTTCAGTGGACGTATAATTGACAGTGTGTGTGTAAGTATTAGTTTTTTTAA
AAGTATTTTGGTAATTTAAGTATTTCTACTGTAAAGTAAACTGATGTATCTGCTTGTCAT
ACAGTTTTGAGTGTGTGTAAAGGAAGTTCAAAGACGTGCTTCTAAAGACATTATGCccaa
tagaaaacaattgctcta
>NODE_864_length_721_cov_3.959778
AACTTGTCAAATTTCATGTGATTTGGAATAACCCCCTGAGACGAGTTCGCTCTGGAAATT
TTGTGATTGCAGCCCAGAATATTCCTCTTTCCAGCAGGTGGCGCTCTTCCTGACAGGTAT
TATTATCATGTGGTTGTGATGAGGGCCGGACTGTGATGCAACGTGTAAAATTTCAGGCCG
ATCGGACCACGTTCAGGCTATTTACAGTGCACTGCCTGTTTCATGGCGAATGTCCAACTT
TGCGGCGCCGTCACGGCCACGCCCTCAGACTTTTGCGGAGGATTTTAAGAACTTTTGCTC
ACCAATGCCTCTTCTATCAACGTGTCAAATTTCATGTGATTTGGAAAAACCCCCTGAGAC
GAGTTCGCTCTGGAAAATTTATGACTGTGGCCCACAATGTTCCTCTTTCCAGCAGGTGGC
GCTCTTCCTGAGAGGTATTATTTTCATGTAGTTGTGATGAGGGCCAAACTGTGATGCAAC
GTGTAAAGTTTGAGGCCGGTCACACCACGTTCAGGTCATATTTTAGTGCATTTCCTGTTT
CATGGCGAAACATCAAACTTTGCGGCGCCGCCACGGCCACGCCCTCAGACTCTTGCGGAG
GATTTCAAGAAGTTTTGTTCACCAATGCCTCTTCTATCAACTTGTCAAATTTCATGTGAT
TTGGTAAAACCCCCTGAGACGAGTTCGCTCTGGAAAATGTGTGATTTTGGGGCAAAATCC
AGCCTTTTTTTCAAAATGGCGGACTTCCTGTTGAGTTTAGGGTATGTGTCCAAGAGACTT
TTTTGTACGTCTCGGTGTGTTACATGTGTGTACCGACTTTCGTAGGTCTAGGAGAAACGA
GGTGCAAATGCCATATCGTAAAAGC
>NODE_865_length_145_cov_4.096552
CCTATACCAATCAACTCAGAGCGGTCTGAAACGCGCTCTCAAACGCCTTCTACGGGAACT
TATCTTGGCCTCAGCACTATGACACTGGCTGCGTTATGCACGTCCCATTGTCAGTGAATG
GGAGAAGGTTTTGGCCAATATCTCGGCAACCAGACGTGCTAGACACCTGGAAATGCCACC
TGGCCCACCTAATTTGGCTATGCCGAAGACGCCGGTCTCAGTCCCGAGTCTCTACGACCT
TCCCGTCCCGAGATGCAGCAAAAAATCACAGGTTACTCCCACTTCCTGA
>NODE_866_length_404_cov_3.702970
GGAAAGTCAAGTAACCTGTGAAACATAGAAAGTGCTCCACAGCTTAAAATCCTAAAACAA
AAACCAGAATTTATCTAAAGTCCCTCTAAAAATCTTCAACATTCTTGCATTCCACCCTGC
TATTTCAGCTAGAGCGGAGAGCATTCTAGCAAGGCATCATCATCAGGCACTCCCATGTCA
TGTAAATGCTCTATGCTTTAATACTCATATGGAGAAGGGTTACGATAGAGTAGTGGCAGT
GAGTACATCTCTCTTGCAGGACGTCCCCACTCCGACAGATCAGGTGCCCTTCCTCGTCGT
CCCTCACACTCAGTGCCCGCGTCCGGCTGTCGCTCCGCTGTTTTCACACCCAAACCGCCA
TCAGCAGGTCACAACACGACCGAAGGGGACAGGGGGGTTTCAGGGGCAGCCGCAGCCATG
GCGTCGGGCGGCACAGGTAGATGAGGAGGGAGGAGGAGGGTGGTGTTGGTTGTAGTTGAT
GTTGTTGTGGTTGTAGGTGGGTTTCGTGGTCATGGGGCGATTCACGCATGACACCACGtg
aaggaaat
>NODE_867_length_354_cov_1.488701
TTCCTACACCTCAGTCCGAAGCTAATTATGCTGATGAAACTAAAAATCACACTAGAAAAC
AACCTACAGGTGTTCCAGATGTTGGTAAACGTGTGAAAGTGTTACACTGGAATATCACTC
AACACTAACCTTTCTGCACCAACTCAGGAAGCCCTTCTGGTCTGAACTCTTCATCGTCCT
GTTCAGCCCTTGGTTTAGGTGTTGTCATGGCATTCGCTTTGATCTTCTTTGTTAGGTTGT
GCAGAGCCTCCTGGGCACTGTCTTTGTCACTGATGTCACGGTGACCTCGTTTCCCTGAAG
GAGACTTCTGAGGAGCCACGTTCTCAGTGTTGTCGTTCATTTTTTCTTGCTTGTGTTTGG
AGGAAGACCTCCTTCCTGAACGCCGGCGGCTGTCGGTGCTGCTAGAAAGGCTGTTCGTTT
CATTAGTACGTTGAGTGGCAGTAATCTGTTCCAGTCGTGCTTTCAGTGCATCGTTGGTCT
CTTCCAGCTTGTGGACTt
>NODE_868_length_145_cov_1.593103
CGGTCTGAAACGCGCTCTCAAAGGCCTTCTACGGGAACTTATCTCGGCCTCAGCACCATG
ACACTGGCTGCGTGCTGCGCGTCCCATTGTCAGTGAATGGGAGAAGGTTTTGGCCAATAT
CTCCGGAACCAGACGTGCTAGACAACTGGAAATGCCACCTGCCCCACCTAATTTGGCTAT
GCCGAAGACGCCGGTCTCAGTCCCGAGTCTCTACGACCTTCCCGTCCCGAGATACAGCAA
AAAATCACAGGTTACTCCCACTTCCTGACGTCGTAGagactcgggagta
>NODE_870_length_389_cov_2.406170
AAAAGTCAACCTGTGGTAGATTCACCCCCTGGTACGTAATGCTTCCACTTCATGGCCCAC
ACACGCCATGAGTACACACGCATGCCAGCACCCAGGCAACAGTGTGTGCTGCTGTTGGCG
GGGGCAGGGCTCTCATTGGCAGTGGGAGAGCTCTATCCCGCTGTCCGTGTTTACAGTCTT
CAAGGTAGGGGCGCACAGTACTTGTCTTTCAGGTGGATGATTAAATGAGTGGCACAACAA
GAAGTGAAACAATTAGAATTTCTGCCTCATTATCATGGTAATCTTATCAGTGGGATAATG
AGGTATTAATGGATATTTAATGTGCATCTCATAACCCAATCCCTTGGAGAAAACACATAA
GGAAATCGCTGTAAATTCACTTAATGATGGAAAAGTCCCCCAACGCCATATTCCGAAGAA
TGAAAAATGGTGgatgcaaatgagaaggaaccaaggtcaataagactgcagggactgagt
gaatgtcagagagagagagagagagagagagagagagagagagagagagagag
>NODE_871_length_434_cov_2.412442
ATAATTGTACATAAAGATATGGAAAAGCCACAGTCCAGCTATGAATATTTCATGAATTCC
GACACAAAGAGCATGCTAAAAGGATCAAAGAGAAAAACGGGAGAGGAGTCAACGTGAACA
TCCAAACAATATGCAAGAATCCCGACAGTATAGGTCACATGCAAAAAGACCGGGGTCACA
CTGAAATTGTCCATCAGTCAGACAAGCAGAACTGATTTGGATGCTAAATAATGGTTTAGA
TATTCAAAAATTCCATATATATGCGAAAGGCTTCAGTGCACCCTGGATCTGGCCTATCAG
AGGAGTGCTCTGCCACCACACTCCCTCATGCAGACCCACGCTATGCCTCTGAGCCTACGA
CTAACATGCACGCACACACATGCAGATATGCAGACATCCAGACACATAGTACATGTACAT
ACACACGGTCACATAACACACATGCACTCAGTCTCATACCCCCAGACAGACATAAACACA
GACATATATTATACACATAGTGTCTGCATCCAATAaaaatgaaatcagcattatataagg
ttcatgattacttccaataatttactggaagctttgca
>NODE_872_length_360_cov_6.655556
CACACACACACACACACACACACACACACAGCTGTGGAGGTGGGGGAGGAGGTGGAGGTA
GTCAGTAGTTGGGGCCTATTGTGCGAGCCGCCACTGTGGAGCTGTATGAGCCGTGATGGA
GGGCTCTGGACCCTTGCTGTTGTCTTGCCTTTCTCTGCTGATTTCATGCCTCTTTTATCA
TTCACTTTCACACAAAACAAACAACACCGAGGATGTCTGCTGTTGGAACTAGTGTCTCTC
TCTGGTCAACTTCTCCGCCACTTTACACCTCTTTCCTCCTCCTCTCACTCCTCTTTCACC
CTGCTTTTTACCGCAATATTCAACCTTTTTCTTTCTGCCTTTCCTCTCTTTTTAGTTTCT
TCTGGCCCTGCATTACTCGCCTTTTCTCCTTTCTTTTCACCTTCTTCCTGCTGTTGGATG
ACTTTCCAGTAAATCGCCGCACTTGTTCCCAGTCAACATCCTGTTGCAACATCCTGTAAG
GCATCAACAGTCTGCTGTGTCGCc
>NODE_873_length_294_cov_1.370748
CTGTTCTCACATGTTTTTGTCTCTTGCCTGATAATTAGGAGCCCATGCCTTGGCATAGCA
CAGATTGTCAGGCTGCATTAGTTTCAGTGCTGCACTGGCTGCACAGAGGACAACAAAAGG
GCTGCCCCTTCACAGCACATCCACCAGGACTTATTTATTTAACTGCACCATCTCCTTTCA
GTGACATGATTATGCTGCGTGGCCACAGTGTGAGCTGAGAATTTCTCTGTTGTCATGTCC
AATCCCATCTGACTGCAGTAAAGCATTTGTTTCAGCCTTGTGGGTTTTTTCCCAGTGTCT
GGGTGCTACGCTATATCAGCAGATTCAAAATGCCCTGAATCTCCACCAAGTTTGTCAAGC
AGCTGGTCAGAGCTGCTGCCCTCATGGCAGTTGAAGATGAGCATCCAGCCTCTTATTGTT
GCAGATGCCTTATGCAAc
>NODE_874_length_426_cov_8.438967
AAACACGGGTACATCGTCCGGTCGTAGACGCTCACACACACATATGCACGCAGAAAATAA
ATTTAATGTTGTCACTTCCTTCAAAGCTGTCAATGTCAGGAGAGACTGCTGGCAATTCAA
AGTAATCGGGAAGCCACGAAACAAAAATAAATTTGGGGCTTGACACGCTGTTGGAAAAGA
ATAGCAATCAGCAAATTTAATGCATTTCTGATGTATATTTAAGGCTCTGACACTAGGCCA
CAGATGTACATGTGTTGGGTTTCTATTTTGCAAAAGATATGGTTGGTGATAACCTATTAT
GGGACATCGTCAGCTTCCCCAATGCCTCTGTCTCGGATAGGAAAAATTCCATCACTTGCT
CTATCCAGGAGATGTAATATCGAAACAAATTATGGCTGGAATTGAAAAGTCACAAGCTTA
TTCTGTCTTGATCAAACCACTGCCAAGAGGCTAAGTGCAGAGGTGGAGATACCCCCAAAA
TGCTTTTTATTGCATTATCATCAATGACATCTACAGCACTCTCAGTTCCCAGCTTCGGTA
GTGGATATAAATATacatcagaaatgcatt
>NODE_876_length_732_cov_6.006831
CTATTTTTGTGCAACAACATCACAAAGAGCTCTTAAAATACCAGTAATATGCAAACACAT
AAAGTGTAATGTTAGGAGAAAAAGTTTCAAAGGTGTGTAAAAATGTAATGACACTAAATA
ATGACATTAAAGTACGGACAGCACCTCACAGTGTATGTTTAGACAAAAATAGTTGCTAAA
ACCCATCCACTCTCGCTGGCTGTTGCTTGTGGGTCCCAAATAAAACCTATTAAACATAAT
TATTCCAGGCTGATGGTGGCGTATAGTGGTCACAGGCCAGTGAAATCTGTGAGTCATAGG
ATATGCTGTTACTTTTCCCTGGTAATGGGAAACATGACTCCTCTCTCTCGTTTGCTGTTG
TGATTGAAGGCACTGACCTGTCATACATTTATAATAGGGGAGCAGGTGTGGCAGTGATGG
ACCTTAATTTCCTTTAATAAACCTTTTATGTGCCACACTCTTAATGCCACGCCGGGCCCT
CAGAGGTCCTGCTCATAATAGGTTCATTACTTTTGATTACTACAGCCTATTGAGACAAAC
AACTCCCAAACACTATAGATTACATTCTGTAAAAATGAATGTACCTCATTAGTTTGTAAC
ACTTTTCCACAAAGACATGCTTCAACATTTTGTATAAATTTGTTGTTCTGAAGGCAAAAT
GTTGCTCTTACATCGAGCAACCTGAGATTATAACATGGGCATTAATCAAAGTTCAAATGA
TGTTATCAGTGCACTGAAATATCACCACTGACTCATAATATTAGCAGGGCCTTTTTTTCC
TTTCTTtatgtgacatttcagacgtgtccctcttatgtaaatatttaaacaacagcattt
tatcatgtatgtttttgttgtatttaaatcgtctct
>NODE_877_length_381_cov_3.191601
CAGCAGCACGCTTGTCCAAGGGGCTGGAGCACCAATGAGTTGTGTCGGAGCTAAATCCGC
ATGCAACTCAGCAACTGTGTCTAAATAACTGTCTCTAAAGCTTTTTATAAGCAAGGCGCA
AAAAAATGAAAGGAATCTGAACGCAATCGACGAGCGACTGCTCAAAATGAGCCGTGCATC
CTCCCCGGCAGCAGCAGAAATGTCATTCATCAAAAAAAAGTGGTCGCTGTTCGTTGTTAA
AATGCTCGGCTGACGTTGCTCCAATGATCATTTATTGTAACAGGTTTATAAGCAAATAAA
TAGGAGAGGGCTGTCACTTGATGATGGAGGCGGCCTTCGGTCAGACGAATAATATCCAAG
TGGAGAGGAAGAGAGGAGTGTGGAGCGAGGTGCTTGTCCCTGGGTTGATCTCTGAGTCTG
TTTTAGATTGCTCTTGGGTTTGGCCTCTTGGGTGAAATTGACAGTCTGATTAATAAAATG
AGCGGAGCAACATTTCCCTCTTCATTTAGGAATATTATTATGCTt
>NODE_878_length_176_cov_3.136364
TCCTCCGCAAAAGTCTGAGGGCGTGGCCGTGGCGGCGCCGCAAAGTTGGACATTCGCCAT
GAAACAGGCAGTGAGTGTAAATTGCCTGAGCGTCGTCTAATCGGGCTGAAACTTTACACG
TTGCATCACAGTCCGGCCCTCATCACAACCACATGATAATAATACCTCTCAGGAATAGCG
CCACCTGCTGGAAACAGGAAGTGGCATATACTTGCTCCGATCGGCCCCAAAATTGGCGTG
CGCATCATAAACGGCAAAATAATTGATATTTGAAGGTAAATACACACATCAGTGACTAAA
TGGCTCAACAGCGCCACCTG
>NODE_879_length_292_cov_1.071918
AGTTTATGCAGACTGCAGACCCAGATCCCATAATTTTATTTTATTTTTTTAAAGGTAAAA
TCAGGCAGTGTGATCCAAACATTTTCCTGACCTAAAGCTTTGAGCTACATAGCAGCATCT
CTTCAGACTCTTGCAGATGAAAGAGTCTAGTGTGGATCAGCATTGATTTCCCAACAGCCA
AATATTGTTGTAGCTGCTTCTGCACGGACCTACAAGCCTCCTGAAACCTAAAGATGTCTT
ATCTCAACTTATTTCTGTCCTGCAGGCCTTCACACTGCCAAGAGAAGTATTTTAGTATAa
gatgacctggatcattacaaaaaacaagtaaagggctaatcctgtattttaaacacagac
atctttgtggttttttctcattcgccatctctctggtttttctcactttcttcattctaa
cttgtaagtctgtcat
>NODE_880_length_507_cov_7.516765
CCTCCCTTCCCTTCCCTTCCCTCCCTCACTCACTCACTCACTCACTCACTCGCTCACTCA
CTCAGTCTCTCTTTTCCCCTCCTGTTTTTTTTTCTCCCCTTCCTTTAGTTTTTGACAGCA
TCATAATAATCTGGGTATCTTCTTGATCATGCCCCATGTTTTTTTTTCCCCTTCTTTTCT
TCCTCATCTTCTCAGAGACGAGTTTCAAATTGCCTGCGTCAGGACTTTGCTAATTAAAGT
CATACTTTCAAAAATGCCATAATAACTGTTAATTAGCTTGATGCTATTTTCAGCATAATT
TGCTAATTAGTGGAAAACCTGTACAGCGTTTCTCTCTAATTACAGTATGGCTCCGCACGG
CGCATCTGTGCCTTGACTCCAAATGATACCATTACAAAGTCCCGTATTACGCATTCTCTC
AAAACAGTTAATTGCCTCCACAGATAGTGAGATACTTCAGTCAGCTGATTTTTATGGTAA
TAAATGGACAGGCACAGACAAAAACCACCCTGGTTCATATTTATGAAATATGAAAAAGGA
AAACAACCTCCTTATGAGATGCATGGAGTTAGTTTGGAATATAATCTGGTTGGTTCTGTG
ATGATTTTGTGTGCTCATGCGTTGAGTTACTgagacttttaatgaagtttg
>NODE_882_length_314_cov_1.665605
CACTTAGTTTTGTGTTTTGTTTAAGTTGGTGTTGGGTTTTCATTTAAATAAATCTCTGAA
GAAACTCCATCTGCCTCCGTTCTGTGTCTGCGCCTTGGTTCAGCCCCTTCCACGTAACAT
ATGCTCTGTTCCTCTTAACGCACATCAAATAAATATGGTGCCTTAAAACCATGTGATACA
CACGTTGTGTTCATGTATGTTGTCTTCACGACTTTCAAAATGTCATTAATAAGGACATGC
AGTATTTCAAGATGTTTGCTTTTATGTGCTATGAAGTATCAGGGTAAGACTGATCCTTTT
ATGTTTTGTTTATGTTCTCTCTTATTTCCCAAGTCTTGCTTTAACTGTAACCTGTGCCAG
ACCTTCCTTATCTGACTATTGTTTATCATGACCTTACCCAAGTAAAAGGAAATGAGTGCA
AAACCACATTAAATACtccccttggccagtttgtatat
>NODE_883_length_296_cov_1.881757
AATTTTAAATTAAAAGTCTAAGTTAAAATTTTAATTGCTAAGTACTTTAAGTTTTTTTAT
TATTTTGTTTTTTTTAAGATTTTGACCTAGAGGCTGGTCTACATAGGTTTTTAAGGAGCA
ATACCTGTGCCCCATACACCGCACGACCCCAGGTATTGTTGGGCCTAGTTAAGGTTTTGG
CACTCACCCAGATGATTCTTCCAGGCGTCTGGAGTTGAGTTTGTTGACTGGGATGATTCT
TTCAGGCTTTTTGGTCCGAGTTTGTTGGTCAGAGTGATACCACCTGTCATCCAGAACTGA
CTTTGTACATCGGGTGTTAAAGGTTATTGCCTACATCCACAGTCACGGTTTTGTGTTTAA
AGCTTTTTTTTAAAATAAAACATTTTTTCTTCCAGATTGCGTCctcttgtttgttgaaga
ttgtattcgatgttttccag
>NODE_886_length_317_cov_1.640379
CAAAAAGCAAAAACTGATGCATTTTTATCCACTTTCGTCACTTTTTAATAACAATAATAC
AAAATGAGCGTGAACATTTCCTGGTTGGTCAGAGCTACCTGGTTAAAATGGTTTTGCAAA
AAAGTTCTGCCAGAAAAACTTCTTGGATTTTCTTCAAATAACTGTTATTAGCTTGAGATC
AAAAAGAGATTTTAAAATTGCAGCTTTGACGGTATTTTGTCGTCATTTCTCAGAGCACAG
TTGTCTGTGGAACCACAAGTCTGAGCACTACAAGAACCGCCAGCTGCGATGGAAAACCCT
GGAACACCTGAGAATCCTCCTGTCCACTCACCCACCTCCTGTTTCTTTCACAGGTAATGT
ATACTCAAATCCAGTTACATctacagctgcatttacactgaaatgacccacaaatgctca
ttttgtagaactaatgtctgggaactttccaagaactcctc
>NODE_888_length_398_cov_4.708543
AACATATGTTCCCACAGTCGCACCATCACTGCATCAAATTCAGTTTTTGCTGAGTATGTT
AGTGAGGAGCAGAGGAGATAAATACACATAGAAAACATACACCTCTTTGAGCGGTTGTCC
TTTTATTGTGAGATATGCGTGTTCGCCTGCAACACACATTTCAAGTGTTGTTGGCATACT
GCTCATCGTCCTGCGCCTGATTTGACATGGCTTAAATAACTATCTTCCTGCCAGTGATTG
GCATTCACACAAGAAGGGGTGAGTGGGACTGGGGAGCAGATGGTGACATTCCACATGACC
AAACTGATCAATCAGCATGCTGGGACGCAGGTGCAGCACAGGCGGGCAGCACCACACCAT
CTATTTCACCATCTACGGGGCACAAACACATGGGCACCAATCATGGCACCCTGAGGGTCT
GCATGCTCCTCCGTCCCGCTGCGCCAAGGTTGATGACATCAGAGTTTCCCATCCGCTCTT
CCACAAGACGCCAAggaaaaggagggaaaaaaagccctgtataaaatctgcaataacagc
cc
>NODE_889_length_439_cov_7.464693
TCAAAGATCTTTTGCAATCAGTTACACAATGGACCCCCTCATTTTATGCTGCTACATCAT
AAAAGTGCTCCTTTTGTTACATTTCCATCCTTAAAAGGGTCTTAATCCCCATCCTTTCAG
GCCAGTCTATGGCAAATTCCTCAGGGACATCCCATTCGCTGCAAGGGCTGGAGTGACCCA
CTCAGAAACCAGCATGCAGGGCTTTGAGCTTTTCTTCTGCTGCCACTCTCCAGAGAACAT
TAAATCGTACTTTTCATCCCCCTCACCATAGGGGGAAGCCCCTTAATGATGACAGAGAAA
GAGAAATTCCTCCACTCGGTCCTATGACACCATTCTGCTGTCAAGCAGGCGTCTCGGCGG
ACAGAGAATCAAACATGGCTTCCTGCAGGTGGAACGCCAGTGAAGGTCACGGTACAGTCC
AAAGAGGACAGAAGGAGAGATGAAGGGAACGAGGGAGGCAGAAGGAGAGGAAGAAAGAGA
GGTAGCACTTCAGAGGGAGACCGGCTTTCCCTTTGCAAATTAAGTCATCTACTGCAAAAG
GTTAAAAAAGCACATGCGGCTTTCTTTCagtcatacttcatgt
>NODE_890_length_300_cov_2.496667
ATGGCTCAACAGCGCCACCTCAAACGTTGAAAATTGGTTTGCGGCATTACATTTCCACCT
CGTTTCTCCTAGACCTACGAAAGTCGGTACACACGTGTAACACACCGGGACGGACAAAAA
AGTCGATCGGACGCATACCCTAAAGTCAACAGGAAGTCCGCCATTTTGAAAAAAAGGCCG
AATTTTGGCCCAAAATCACACATTTTCCAGAGCGAACTCGTCCCAGGGGGTTATTCTAAA
TCACATGAAATTTGGCAAGTTGATAGAAGAGGCATTGGTGAGCAAAAGTTATCAAAATCT
TCCGCAAAAGTCTGAGGGCGTGGCTGTGGCGGCGCCGCAAACTTTGATGTTTCGCCATGA
AACAGGAAGTGCACTGAAAAATGACCTGAACGTGGTCCGATCGGCCTGAAACTTTACACG
TTGCATCAGAGTCCCGCCCTGATC
>NODE_891_length_338_cov_3.325444
CCGTTCGGAAAAAAAAAAAAAGCAAGGTCAAAAATAAATTACATCCATTATTTGCAGCAG
ATCTCCCCAAAGCATTTGGAGCGAAAACTGTTTTGAATTTCAATTGGCTTCCAAGTGGCA
AAAGCCCTCAGCTAATACATCAAAGAAAAATTGGTGTCAACTAATCGGTTTAGGACACAG
ATTTAGAATGGTTAAAAATCCCATGAATACTTCAAGCATTTTTCTGTACACCACTAAAGG
CTTGGGAGCAGCGCAGCTGACCTTGTGCGCTCCAGAAACCTGTCCGCCACTCGACATTAA
CTGACTGTTTAACTCATCCAGCCGCGCAATTAGTCCACCACAACGCATAATGTTGTGTAA
TAATAGCCTCTATATCCAATTTAGATTACACTTGCTCCCTCAGGCATTTTAAGTGGCATG
CATCATCTTTCATTCACTTCTTCTGTGCCACGTAAAGCCGTTTTCATGCGTcaaaaccga
ag
>NODE_892_length_518_cov_6.447876
ATCTTCCAATTAACTTTTGAATTATGGCAGCAAATATCAAATATTATTAAGAATCAAATG
AACAGACATAAACCAACATAAGCATGTGGCATTGATTCACTACTGGATAACAGCACATTC
TCCCTTTTCTCTGTGGGCCATTTAGACTGCTAAGGCTAGCATTTGAAAAATACTTACCTT
GTTATAGAAAGTTTAATGTCATATGCAATTGTTTGACCCTTATGAATATTAAAGGATCCC
ATCTCTGGCCTATTAAAAATGCATGTGGCTTTGTGGTTGTTGATCACGTTTAGAACGCCC
ATGCAAATTGGACTGTCTTCGCTGTCAAGGCCTAAGATGAATAATGTAGTTGTGTTGTAT
ATTCAGGGACACACCATTGACAGTCAATTAACAAGTTTGATTGGTGTGTGAACTCATTCT
TTTGAACTGTTAATTTTATGTAAATAGTATTCCCTCTCCCTTCTCCACTGTCTCTCCCCC
ATCCAGGTCCAACACAGAAAGATGTTCTCCCACCATCACGAACCCCCAGATCCCTAATTC
CACCTCCCACTAAGAGTAACCAGAGTGGGATCCTTAATAATTGATCATCACACACCTGCT
TCGTGGAAGCTATGGGAGTGTGCCTTTAACAGTCAAGGGGCCCCATggtagccccttttg
at
>NODE_893_length_444_cov_3.963964
CAAGGAGACATGAGAGAGTCAGGGAGGAAAGAAGAAAGGAGAGGAGAGGAGATATGATTA
CCAAGGAAACAGCGAGAAAAAAAAAATTCCTGCTGGGGAGAAAGAGACAGAGCCTGTGGA
GTAGACAAAGAGGAGAAAGAGCATGGGGGGAAGAAAGAGAGTGGGAGGACAGAGAGACAC
AGAGAGAGAGACAGAGAGAGGAGAGGATAGAATGAATGCTAACAGGGAGCCCAAACCCAG
TACTGAGGCTTTATCCTTCACAGGCGGAGGAGCAACAATCGCAAACACATTTTCTCTCGC
CCTGGCCCTAAGAGAGATAAAAAAGCAATTTGTATTCTATTCCTATTCAGCGTCGCTTGG
CCTGTTTCTCTGCCTGCATATTTGTAAACACAGCTTTGTCAGAGCAGCTTAATCTTCCCA
ACACAAACACAGACTACAGGAAGGAGGGGCGAGAAAGGGCGAGCAAGGAAGAACAGTGAT
GAGGGGGGATAGGGTAAAGGACGAGTAAGAGAGGGAGGAGCAGGGTGAAAAGGGTAAGAG
GGCGAGCATGGGAAGGGAGGTctgaggagcaacggagggtcagatgag
>NODE_894_length_384_cov_3.424479
CTTTTTAAAAATTGGGACTTTTTGCCTGCTTCTTGTCGATATATAAGCTTCACACAGGCG
TCTTGTAAATGTCACAGTACTCACAGCGAACTTCAGACCGTCTTTCATCACCCTGGAGCT
GATCATTGGCTGAGTCTTTGCCATTCTGGCTATTCTTTAATCCATTCCAATGGTACTCTT
CCGTTTTCTTCCACGTCTCTCTGCTTTTGCTGTCCATTTTAAAGCATTGGAGATCATTTT
AGCCGAGCAGCCTATCATTTTCTGCACTTTTTTATACGTTTTCCCCTCTCCAATCAAGGT
TTTAATCAAAGCACGCTGTTCTTCTCAACAATGTCAGGAACGAGCCATTTTTCTCAGGTT
TTCACAGACAAATGCATGCACAGGATGTGCTGGCTTCATCCTTAAATAAGGAACACCTGA
TTGACACCTGTTTCTTCACAGAATGAATGATGTGACTAATTCAACTCCACACTGTTATTA
TTTTGAACACGCCACTTTCAATTTATTATTCAATTATAAAGActcaag
>NODE_896_length_453_cov_2.333333
ATCATTTAGGCAGAAGACCCTGCCGTGTACTTGCAACAGCGACCCCTGATGTCTCCAGTG
CTGCTTGTTTCCAGGGAAAACTGCATGATTGCAATGGACAACACTCCTGTGACCACCTTT
CCAAGTAGCAAGCTGGACGAAGGACTTGTCTACCTTATGGCGTTTTATTATGCCATGCAC
CTCACATACCCCAAGTGTATTTCCACACTGCTCTCAGTCCTGCAAACTGAGATTCTTTTG
GACTCCATCCATGACCGAGATGCTACCCCCATGTATAAAGAAGCTATGGCAGAGTGGAAA
GCCTTCATTGAGTGAGTGCCCGTTTCTGTTTTTACTTTCTCTGGGTTGTGTGGATTGGTT
GATTCAAGGTTCAGAATAATTGTTTCTTCAGTAGCAACATGCATGGAGTTTTACAGTCAG
AGCGTGTTAAAAGTTGAGGTGAAGTTATGAAGAATGTAATATACTAAACATTTTATTTGT
CTTTAGTTGATTTTTGTGGTATTGTGTTGTATTTTTTTTAGAAGTACTGTTTTTGTCTTT
ATGAGGATAAGAATATCAGTATCACATTTGATATTTCTATTTGTGTTGCATTACAAc
>NODE_897_length_323_cov_2.275542
TGGATGGTTCCCTGTTGGTCTCAGCTGAGTCAGTCCTGGAGAACCAGAACCAGGAGTCAT
CCTGGACAGTGGCTCTCACGCTCACTAGTCCTCTGCCTCCTTCCTACAGTCTCAGGGTGC
TGGATTTTGGATGGAACCCTCCATGCATGGTTAGGAGCTTTCGTGTCTTAACATCTGTGG
TCTGTATCTCATCTTTTGGCCACCTGATTATTCCTGCAGGGTATCTGATAACTGGCAGGG
CGTAGCTGTTTATTGCCCGGGCCTTGTTCTTGCCGTTGAGCTGACTTCTTAGGACTTGCC
TTACTCGCTGTAGGTATTTGGCCGTGGCCGCTTTCCTTGCTGCCTCTTCGAGGTTGCCAT
TGGCCTGTGGGATTCCAAGGTATTTGTAACTCTCCTCGATGTCTGCTATTGTTCCCTCTG
GGAGTGAGACCCCCTCCGTGTGGACTACCTTCCCTCTCTTGCTCACC
>NODE_899_length_290_cov_1.020690
CACTTTTAAAAACACTTGACATCAGTGAGTCTCATTATTCCTTACCTGTAGAATTTTTAA
AGGCTGCCAAGTGTGGTACATTCACCAAGCTCCCCAGTGGAGCTAAAACAGACACAGTAT
TGTGCTTCATTTCTGTTGTATCAAATCTGGTGAAGTTGCCGTTGAACACTTTTAGAACAG
GTTCGATAACCTCTGTGTTTACTGGCTCATTGCTGCGAGGCTGTTATTCTCTCTTGAAAT
TAAACATTTTTGCTGGAACTTTTCAGCTCCCTCTCTGACCTGGTGATGAGGACAAGGAGG
catgtattttaaaatcctcatatgtgtctctgacccatagagtcaaggcttttcactttg
acctcacactttctcacagttctcgctgactgcatttttgggaggtttttgccaggtaga
aattgaaaagcata
>NODE_900_length_147_cov_1.836735
TACCCCCCCATTTGCTGCCGCCGCGATCGCACTGAGCCCACTCCCGAGTCTCTACGACGT
CAGCAAGTGGGAGTAACCTGTGATTTTTTGCTGTATCTCGGGACGGGAAGGTGGTAGAGA
CTCGGGACTGAGACCGGCGTCTTCAGAATAGCCAAATTAGGTGGGGCAGGTGGCATTTCC
AGGTGTCTAGCACGTCTGGTTGCCGAGATATTGGCCAAAACCTTCTCCCATTCACTGACA
ATGGGACCTGCATAACGCAGCCAGTGGTCATAGTGCTGAGGCCAAGATAAG
>NODE_902_length_295_cov_1.932203
TGGAAATCACCCCCCATCCCTTATTTGGGACACCTGAAATAGGCCAGAGGAGCCCTGGGA
AGCCTGAGAGACTGAAGGGAAAAGAGGAGAGGGAGGAGGTGGAGGGATGATGGTGGTGGT
GGAGGGATTCAGCAGGGCCTTAAGTGTGCTATCATAGGCGTCTCTTGTGCCTGCCTGCTT
TATTTGCAGTAGTCAGGTTAATGAGTCCACCAGCCCACTTGATGTTGAGAGGCCTGCCAC
AAAGAGCTGCCTCATTAGAGCTAGCCTGGCACGCTGCTCTGAGACAAAGGGACATTCACG
CTACTGAATGCCTTTACGCTTCTCAATGCTGCCAGCCTGCGAGGGCCAGTGCCATGGCGT
AGACCCTGCACACGTCCTGGCGCCTGGCCAGCCACACCACGACCCCGATCCCGGCTGGCT
GGACTCGCAGGCTGCtaca
>NODE_903_length_428_cov_2.946262
CTCACCTCCAGCGCTGAGCCTGGCTTCTTCTTCAGCTCCTCGCATTTCCTAAATTTGCAG
ATCTGGTGGCCCGTTTTGCGGTTCCGACAACTGCTGCAGACACCACAGTTGATTAGCCGC
CTGCAGGGTGCACAGACCCCACACCTTTTCCTTTTCTTCTTCGCTGGGTTTCCACTGGAT
GCTGAGGAATTATTCTGTGGGCAGTCTGCCAGATTGGCAATTTGAAACGCACTGTCTGTA
ACGGCTGCTGAGGCTGCGGGGGAGTGAAGGGCTGTCATGACGATGACCCCGGGAGGTAAT
GAGATGCCCCCTAAAGCCGGAATAGCGGAAAAAGTTCCAACGCGTTCTGGGAGATTCATT
ATCTCTGCTTCAGCAGCGCCGCATTTCAGCTTGTTCATGCATTCTCCTGCTAAAGGTCTG
CAGTGTTCGGGGGATAAGGTAGAGAGGAAATTATTATTTGCCATTTGcagcgtctctggc
ggcacgccaggcttccccggcctctgggagtcatttctatgcatgctggtcctattaggg
tttattgccgctgatttccttccccagagcat
>NODE_904_length_296_cov_3.381757
TGCCCTCTGCCATTCTGAAAGCCCACCCTTCGCCTACCCTTCACCACCACCACCACCGCC
GCCACCCCCCACTCCTCCCTTCATCTCCTCTCCCCACCAGGGGAAAAGAGTTATAGCTGC
CATAAAAGGCAGGTAATGCATTGTTAACTAATTCTGTCTGCTCAGAGCTGATATATCCTC
TGCTCTAAATCTCTGTGCTTCCAATAAAATGCAAATGCTAATGCTTGCCCTCCATGAGCT
GATATCATTTTTAACAGGCCAGAGGTAAATGCTAGAGAAGGGTGGGGTGGGCCAGCGGTA
GTTTGTGACACGGTGGGGCTTTGGGCTTTCATGGTACATTCTGTCATAAAGGAGACAGAA
TAAGGCATTCTTTGATTGTCCTGTGAGGACACACCCTTGGGTGGCCTTGGATCCCCTCCc
ttaaggttaaaagcagaagg
>NODE_905_length_572_cov_7.500000
AAAAGAGGACGCTCTTTGAGTTAAAATTTTGTCTCCTGTCATCAAAATCTGTTGTAATTT
ATAAATGCGATCCTCAGAAAATGGTTAAAATCGAGTCAAAATATTTCTATATTCCTCTCC
TTTTTTTTTTCTTGAGATTCCTGCTGTTCATGCACCATGAAATCTTGCTTCATTAAAAGT
GTATTAATCTTGTCTCGTCTCATGGGAGGTACCTTAAGATGATGTTGTGTCTTTTTCTTT
AAATTGTTGGAGGAAAAAAAAAATCTTCCAGATTTGGTCCCTGTCAGTCAGAAATAATTG
TGTGCTTAATCTTGTCCCTGATGGATGACTTGGAGTTCAGCAATGGGCCAGCTCCAATGA
CAAATACAATATTAATATTCATTAACTGCTTTGACAATGCTAATTTTGATGCAGTAGTAA
AGGGCCTTCCAAAGTTAGCGGCCAAAGCATCAGAGCTGAGCAAGGTGGCAAGATAATTTG
TGCTGCTTTACTGAGCTGAAGGCTTTTAAAGTCTTAAGCAGGGGAAAAAAAGGCTAGGTA
CCACAAACAAAATAAAAGAGAAAGGGAAAAAGTTCAGACGCATTGGAAACCAGGACTGTG
GAAGTAATACGATCAAGAGACGGCTACAAAAATTTGACACCTCCAATGCTGCATCTTTGA
GCAAATTTTTTTTTTTATTTAAACAAaaacttacaacaaaaaaggagtctaacatg
>NODE_906_length_176_cov_1.903409
TCCTCCGCAAAAGTCTGAGGGCGTGGCCGTGGCGGCGCCGCAAAGTTGGACATTCGCCAT
GAAACAGGCAGTGAGTGTAAATTGCCTGAGCGTCGTCTAATCGGGCTGAAACTTTACACG
TTGCATCACAGTCCGGCCCTCATCCCAACCACATGAAAATGAGACCTCTCAGGAGAAGCG
CCACCTGCTGGAAACAGGAAGTGGCATATACTTGCTCCGATCGGCCCCAAAATTGGCGTG
CGCATCATAAACGGCAAAATAATTGATATTTGAAGGTAAATACACACATCAGTGACTAAA
TGGCTCAACAGCGCCACCTg
>NODE_909_length_145_cov_2.406897
TCAGCACTATGACCACTGGCTGCGTTATGCACGTCCCATTGTCAGTGAATGGGAGAAGGT
TTTGGCCAATATCTCGGCAACCAGACGTGCTAGACACCTGGAAATGCCACCTGCCCCACC
TAATTTGGCTATGCCGAAGACGCCAGTCTCAGTCCCGAGTCTCTACCACCTTCCCGTCCC
GAGATACAGCAAAAAATCACAGGTTACTCCCACTTGCTGACGTCGTAGAGACTCGGGAGT
GGGCTCAGTGCGATCGCGGCGGCAGCAAATGGGGGGGTAGACACAAGTt
>NODE_914_length_296_cov_1.040541
AGAAGTGTAGCCAAGAGTCTACCTGTGCTTTGAAATACAGGATTACTGCATCCACCTTGT
ACAAAGGTGCCCCAACAGACAGGACAAGTGATTCAGGAAACATTATACAATTATAAAACA
CAAAATGTTTCATTTCTGCAAACATATATAGAAAGCAATATGAATCAATTTACTAATGTA
ATCAGTGATTTCCCATGTATACATCCAGGAAACTTACTGGTTACAAAGCATCCTAAACAA
ACCCAGGTTATCTTTATGTTATCTGACCTCTTTAAAACAAACAACTACAGTCAGGCTAGG
tggtacataaagatggttatcagtttattagggccaccctggtttttagaatatagccaa
acatgttcacattaaaggggctggcgtaaaaatggagaggagccacaaattcctcacatg
tacagcttttgtttaaacta
>NODE_915_length_330_cov_1.666667
ATGAAACTTCTGTGTTCAGTGTGACAGATTGGATTTTCATCACATGCCGCCCTGATTGAC
TCTATACTTTGCTTTTTACTGTATGTGTTTCCACCACCAGCTCCTTGTTTGTATTTTTGT
CTGGTCCCTGTCTTTCTGTATTTCATCTTCTTCTGGTATTTGGCATGTAGACGGTTTATT
TTCCTTTTCTCATTTGTCCTCTCCTTCTCCAATTCTAATAAAAACCCTGCTGTCCTCAGC
CATCTCCTCAAACAGCTCATTAGTAAATCAGTCCTTGAACCTGAATGCATCCATAGTCAT
TTGTTTGCATCTAAAGACTTGAGGCTTCAAGCTCATAAGTAAACATGAGGTATAGCTtgc
tgtgtggcctttgtgccctctctttctcctcatctctatttttcctctctccctcccttt
tcaccgctggtccagttgccaaatgtagatctgtccagggcacgatgaatgggc
>NODE_917_length_295_cov_1.013559
CAAGTCAACTGAAAATCTGTTCTAGTGAAAAGTCATCAGGGTGTTTTAAAACAAGGTTTT
AAAATGCCTTCTATCTGTATTAAATATGAAAAGTAAATATCCTATCACTGGCAAGATTTT
ACATTTATGTGTTTGGTTTTCTATCTATTTTTCTTTTTAAGTTTTTAAAATACTTCTTTT
TGCCGTGGCTTCTAGATAACCTTTATGTTTGAAACCTGTAAGGACATCATTTAACACTGA
CCTTGCAGATTCAAATCGCGTCTAAAGAAACTGGTTCCCTCAGTTAATGGTGTGTTAAAG
agcgcctctgcagcctctaaacctccttgaggcagcaaaccattcaacaaaagaggagtg
tgttttctgtggcagtttcttctgtaagtctcatttaaatcagttaaggacatgactttg
cataagttctggtttgttt
>NODE_920_length_472_cov_7.203390
GAACATTCTCTTTTTCAACTAAATACATCTTCAAAAGGAAAAGCCCCACAATGTCTTGCT
GAAGCCACCTGCACACAGAGGGCAGGCTGCCACTGTTTCAATGGGCGCTGCATGCACACC
CCAGCGGGCTTCCAGATAGCGGCTAAAGAGCTTATTTCCCAAATCTCTTTATCCTTTCTA
GAACTGTGAGACGTTGACAGAAAGTCAGTTAACTCTAGCCAGTGGCAGCTGCATGGGTTT
TGCATAATTAATTATTTATACGGAGCCAGACATAGTAATTACCATCCAGATGAATATGAT
ATTCTAATCAGGCAGGCTTTAATTTTAATTGCCCTCCAGCATCTAACTGTCAGTGCTGGC
CTGGCTTGATAAAGTGGAGAGTCTCTAAACACCATTAGACATCTGCTCTGAGAGCATTGC
CTCCACTACCCACCAGCCCCACCATCCGCCATAAAAATCAATACAGGACCTGGGTGTGTG
CGTGTGATCTTGCTCATTTTTCTATGGAAAGCCATTTTTCGTCAATGACAAAACCAGAGC
AGGGCTTCAAGCTATGGAGTCCCCCCCGCCTCCAATGATTGATGAGGCCTCTAGGATTTT
GTGTTTCCTTTTCTTt
>NODE_921_length_347_cov_1.651297
TGAAGGGAAATCAATTAGAACGTTACGGTGGACTGTGAACATTTATCCATTTAGCTTGAC
CACTATTGAATTTCCATGATGTGCTTTGACTGTTCAGAGGGAGAGATCAGAGTTAATGGC
GATTGTTCTGCACTCCTCCAAATGTATTATCTGCCTTATTCAATGAGAGACACTTCATCA
AACCAGAGAGAACCCTGCGGCCTATTGATAGATGGGCTTTGTGTGGGGTTTGAAGAAAAA
AAGATGAGGCATGGGGGTTTAAGGCTGAGGGGAGAACTGGGAGGGAGTGTGGGGTTTGGG
GTGGGGGTGTCACAGATGTCCAGCCCTTTGAAAGAAAATTAAACAAGTACCTCATTAGCC
AACGCTTCAGTGCTCCCTGGAGGTGGCCACTGAGCCAGGCTTTTTAATGAGCTGGGAACT
TAAACGCTGCCAAAGTTTACCCCGGCCTTGCCTTTCTCTGTTAGGCCACTGGGAAGAGCC
ATGCCCTCCCC
>NODE_922_length_310_cov_3.541935
CCCTGTCAGTAGGTGCGCAGAATGGGGTATTCCATGTCCCCGTGGCGTGTCAGGTTCGGG
GATGCTTGCACAGTTATACTGGCGCTCTTGGTAGCTCGCCCGCGGAGGATATAACTCCTG
GTGGTGATGCTGGTAGCCAGAGTCCCTTGCGCGGCTGTAATATTCTGGACTATGCTCAGG
GATGTAGTTATTTTGCGAATATTCCTCGCATGGAGGAAATTTCGGATCAATGTAGTTAGA
CTCCATCAAATACGAGCTCATGATCATTAATTTCTGGAGTGGAAAATAATTTTTCTAGCT
TTGTCGTTTTTCTGCTCCATAAAGCCCTCCTACTTGCGAGCAGCCCTGTAAAGTTACTTT
TACCACGTGACCCAGTGGCCCAATAGCAGAGTAAGAGGTAGTTCCCGGATAAGGAACCAG
AGGTATTTAGCATACCTACAGTCGCCATTGTggg
>NODE_923_length_302_cov_5.539735
TCCAGACAGCTAGTTGACAGGGTTCTGCTCTAGCAATGCAGGATTCAAACCAACTCTGAT
CCATAACAAATTTCCTTCCTGGCGTGGAGGGGCCTGATAGGTTTGTGAAAAAAGCGTCAA
AAGCTAATGGCAACTCGCACGGCCGCACACTTACCTCCACAACAAAGGCCCCCATTCACT
GTTGTCATGGTGCAGGCGCCAGAGCGAATGAACTCTTCATGCTCCATCAACAATTTAGTT
AATTAGCTCATTTGTAATTGGCCGGCTTTGTTGCCTGGATGTTAGTGGGGGGACATCAAA
GGAAGAAGGTGTTTGCAGCACTGCCGATTACAGGTTATCACATTGCCACTCACTGAGAGT
CTCTCCCTCTCTCCCTCTTTCTCTCTCTCTCTCCCTCCCTCTCTCTCTCTCTCTCTCTCT
CTCTCTCTCTCTCTCTCTCTCTCTCT
>NODE_924_length_432_cov_4.064815
TGTTCCTTTTTATACATGTAAGAGTTTTACTATGACTGTGTGTGAAAATACATCACCAGC
AGGCGAACACAAGTGAGTGATGATGTATGCACAGGCACACATACAGATCATGCACAGGTG
TGTGTGAGCGTGTTTGTGTGTGCCGGCTTTACTCCTGCTCTGTTGGTATTAGAGCGAAGG
ATATTCAGAGTCTATATTGTATGTCACTTTGGCTTTAGCACAGTCAGTTTTCTCTGACCA
TAAATGTATGCCTATGCACGGTAATTGTGTGGAAAATGCATGCAGCCTCCACCTAGCATA
ACCACCCCTGCTGCACTCCCCTGTGGATAACAAATGGCCCTTTTCTCTGGGAATTGAGGC
TAAACGATGGTTTCACTTAGAGAGCAAAGTGACTGTCCATCTTCATAACAGTGCTCTCCA
TCAAAGAGCAATGAATCCCATCCCATCCCACTGGCTCTGATTAAACACAGGCAATGGATA
TCCCCTTTATGAAGGCCTGCAAAGCTGGCCCTCATGTCAGCCTTGCACCTGCAACTATCA
GCTTCTCCTTTAATAAAAAAACAGCCCCAcacatct
>NODE_925_length_575_cov_8.888696
CTTGCAAAGACCTTATGCCAACTGTCAGTAAACTTGATCCTGCTGCATTACAACTCTGCA
AAAGCTTCTATAGCAGCCAGTAAATTTAAAGCATTTCTAACAATTAAAACCAGCAACAAA
AACAGCAAGCACCGAACCCAAATGTACAGAGATTTGAGAGAGGCAGAAGAGCAAGAGAAT
GAGCTTAGCAAAAGTTAAGGTTAGCCGAGGGCAAGCATTCGTAAAAGCAACTTACATGGC
TGTTGAGCAGCGAGCTTCTCTGACTGGATAAACCCTCAGATTTTTGGAGCGTCTCAATCG
CCATTTCAATCTGATAAACCACGAAGCACAGGACAAAAAAATGTAAGAGGGGGAAATAAA
AACAAAAGCAAGAAAAATAAAAATAAACACATTACTGGCCACAAGCAAAAATAAATAGAG
TCGAGAAAAGATCCAAAGGCAAGCACCACTAAACCCAAGCAGAGCAGGACTACCTGTCAT
TTCAGGACAATCTTTGCCACATATTCTAAATGCTAAAGAACATTGACTGTGGATAGCTGG
CTGACACACAAGCCTTCAGGATTCCTCTAACAAAGATCCACTTGGAACAACTACCGTGTA
CTGTGAAAAAGCCCCACTTCATTACAAAaacaactgattaaagcagagtgccaagaagat
ttagcaacacctgctatcagcctcgagagttacactgaaaagctggttcatgctttaag
>NODE_926_length_387_cov_3.813953
CGAGCACCGAACGGTGCGAAGACCCTATTGTAATGCAAGGAATTATTATTATTCTTATTT
CTTCCGGCAAAAGAAACACATTTTTGAGGGCCTAAACGCACTCGAAAACGCATAAAACTT
TGCACACACATCAGACCCGGCCAAAAATTTGATATTTTGGGGGAAATACACATGTCACTG
GAAGAATGGCTCAACAGCGCCACCTCAAACGCTGAAAATGCTTTTGCGATATGGCATTTG
CACCTCGTTTCTCTGAGACCTACGAAAGTCGGTACACACATGTAACACACCGAGACGTAC
AAAAAAGTCTCTTGGACATATACCCTAAACTCAACAGGAAGTCCGCCATTTTGAAAAAAA
GGCCGGATTTTGGCCCAAAATCACACATTTTCCAGAGCGAACTCGTCTCAGGGGGTTATT
CCAAATCACATGAAATTTGACAAGTTGATAGAAGAGGCATTGGTGAGCAAAAGTTCTTAA
AATCCTCCGCAAAAGTCTGAGGGCGTGGCCGTGGCGGCGCCGCAAAGTTTg
>NODE_927_length_456_cov_3.629386
AAGAACATACTCAGAGTAATAGTAAACAGAGGGGAAACGTTGATCTCACAACAATCCCTC
TTTGTGTGTAATACAGCTTTACTACTTGAAAATGGATGAGGTTTGAATCAGCAAAATGTT
CATAGAACAATTGCAGTAAGATAAAGGGGCTTTGGTAGTTCCAAATATGAATCATGCATA
AAGACAGAAAATAGATTTCCACCATTCATTCTAGTTAGAGGACATACTTTACAAATGCTA
TATGTAGCTATCAGGGCACCAGTAAAATAGGTCAATAGATTGTGTGTGTGTCTAATCTTT
GATCAGATGGTGTTCTCATCCAGGGCTATTAATGTGCTGATCCACTAATTGGGAGAGCTT
GCTCTCTTAATGCAATGGCCTTCTAAATGTGTCCGTCCCAGTAATTTAATAATGGCCATT
TCATGCTACTCTGACTTTTCAAACAGCTTGCTCGGGGCAGCTACAGGGACTGGTTATTGA
TTGAAACTCCTAGGCTGCCTGGGCTAGGCTCTGGGTGAGAGAGACTGATCAGCCTGCTTC
CCAGAGCCCAGATGCAACCACAGTCCAACCCCCTTCCACCCCAACACACACACACACACA
>NODE_928_length_317_cov_1.952681
CCAACTTTAATGAATCGATTTCCCCTAACATCACCAATCCTGAAGACAAATGTAATATAA
GATGGAGACGAGATAATACTTGGAGATATGATCTAGATTTATTTTGGAATTGATTTTGGA
TTTGCAGCTGCCCCCCCATGTAGCAGTGAGAGGGTTAAACTTAAGCCAGGCCGCTCCACT
ACGCTGACTGTGAAATGGAAACACCAGCTTGGCTGCATTACTGTTTACATTCTATGAATA
GGAATCGCATGTTTGATGAAACCAGCCTGCTCTGAGGTCTGCTGCAGAGACAGAGAGACA
GAGAGAGAGAAAGGGGCAGGAAAAGGAGAGGGAGGAAAGACTGAGCAGGCGGAGGTGGGA
GGAAGAGTGAGAGTAGAGGAAGAAGGGAGGAAAATATGAAGGAAAACTAAGAATGCAGGC
GTGACCAAAAGAACATTGGCAAATTTCtcatatgctaaaca
>NODE_929_length_310_cov_2.087097
ACGACAGTTTGTTAACTGTACATGCAATAAAGCCTCGCGGTCAAAGTGACATGAACAACG
TCGCACATTTTAAACTTTAAATACACATTAAAAGTGCAGCAGCAGTTTCAGGTAATCAGT
GATTAGTTCAGGAGTGTATGAAGGTATAAATAAAGGTTTATTGTAGCCTGAGCACGCTCA
ACGTTAGGAGTTGATTTATAGATAGAGAATATACTATCACAGATTACTGTGAGTTAGAAG
AAGTGTTTTAATCGGCTCAGAACAGGTCTTCAGGGGGTGACTAAACACAACAGTGTGTTT
TTTTTCGTGTTCTTTTTGTTCTGATTTACCTCCATGCCCAGCCGGATGTCCTCCAGCACT
CCGTCCACCACGTGGATGCCCACGTCCTCCTGGTAGGCCACCAGGCCGGCCAGCAGGTTG
GCCACGCAGTGGATGCTGTTGTACTtttaatgtg
>NODE_932_length_368_cov_4.127717
TATGATCCTAATTAGCAGTGTCCCAAAAACATATCAACAATAATCAACGACATTCCATAA
TGTTTCTGAACATCTGCGTGAGGCTGAGCATTTCATCAGTGCACACTGAATGATGGCCTG
TTTTAATGTGGCATCAAACTCTTAATAGCTGCTTTGTACCTTTTCACGTGCGGGTTCACT
TTAGAGCCATCTAATTCAAAACAGGGATTCTCAATTATGCAACGTCCCATTTACATATGC
TAATTAGGATCATATTAATTATCTTGAAATTGGGTAATTAGCCAATCTCAATTAAGGCAT
TGTTCATTACACTAAATGCACAGGAAAGGTGTTTGAAGTTTTTCCCTATGCCTTTATTCA
TTTCTGCGTGTGTGTGTGTGTGCGTGCAAGAGAGAACTGGGCTGCCTGCCACATCTGAAT
CAAGCCTCGGTGGTGTATTTAATAATTTAAGCATCCCAGCTCATACAAGGGATGCACCCA
CAGCTTTCATCGTTACCAAGCATATGGTTCTg
>NODE_933_length_445_cov_6.910112
GCTCTCCCACCTCTCCCTGCTTTGTGCCCTCTCCCCCTCTTCTTCCTGCTGCTGCTGTTC
TATAGGGAAATGAATGGGCCTCCTGTTTGCTGCATCCGCATCTCACTCTGTCAAACTCCA
CCATGCATCTGGTGCGGAGGGTTGGTATGCATGTGTGTGCTCAGCGTGCACGTGTATCCA
TTTGCTCTGGGATTTGCTGCGTGTTTGTGTGTTTGTGAGTGTGTTTGACCAGGTCATTTA
GTACTCTGCATGCAGGCTTGGAACAGGCTGATAAGCTGTTTGCAAAAACTGGCAATTAAA
AGTTGATCGGGCTGTCAATTCAAATGGAATGAAATGGAACCAGAAAGTAATTAAAAGGAT
GGCATGAAAATGACAACAATTATATCTCTTAGCTTCCCATTACCGATGCACAGAGGAATT
TAATTAGTTTAGGAGCTCATATAGTGATTCATACAGTAAACACACAATAACAAAAAATAG
CAGCCACCACAAAAACAAACAAACAAACAACAAAAAAAACATTAAAAGTAGAAAAAAATC
CACTGGTGCCTTCTTCCTGTCTCTacaaaaattctgcccagctcagtct
>NODE_934_length_424_cov_2.575472
CACATTGTGAACAATCGTACCAAATACTGCAATTTTCCAAGAGGGAACGATGCAAATGAG
CGTTATGAGCGTTGAAGCGGGAAAAAATATGAGGCGTTTAGCATAAAACAAACCTGGCTA
GCAGTGCTGGAATCTTGCTTTCATGAATAAACAAGGCTCTGGTCTGACTCCACTAGGTGT
TGCTCATTCGACAGTTTTAAAAACAGCTCTTGATCATTTTTGGAGTTTAAGAACGTAATA
ATCTGCACTACAAGCTGTCTTCCTTTGTGTGTTTTTGAGTGTATGTGTTACCTGCTGTCC
AGGCTTGATTGGTGACAGCGTGATTCCCTGGGTGTTGATGACAGGCAGGATCTGATTGCC
GATCACCGTGGCGATGATCTGGCCTTGAGCGTTGGTCAGAAGCTGAGGTGTAATTGGCTG
TACCTGCAGTGCTGGGTTGCCACCCCCTGATTGGCTGGAGGGCCCTGCAGAGTTGGGCAT
CAGTGGGATTGTTCCAATTATCTACAAAGGGGGTAGAGAGGAGACGAAATCAGCTGGGCG
GTTTTAAAAAggagaaggagttgggagg
>NODE_935_length_145_cov_1.744828
GGGACTGAGAGCGGCGTCTTCGGCATAGCCAAATTAGGTGGGGCAGGTGGCATTTCCAGG
TGTCTAGCACGTCTGGTTGCCGAGATATTGGCCAAAACCTTCTCCCATTCACTGACAATG
GGACGTGCATAACGCAGCCAGTGGACATAGTGCTGAGGCCAAGATAAGTTCCCGTAGAAG
GCCTTTGAGAGCGCGTTTCAGAGCGCTCTGAGTTGATTGGTATAGGTCTGTAGTGACACT
TTTTTGGGTCCCGTTGTATGGGCCAACCCTAACCGTAAGGTCCGGAATT
>NODE_936_length_495_cov_3.672727
GGATGCTCCCCCTTACAAAGCTGATGCAGCACTGTATTGGGAATTTGTGTCAGATACAGA
TCAGGCACATTTGATTTAAATAAGCAAATCATTGAATAAAGATGACCTGGCTCACAGGGG
CATATCTCTATCTATGCATCACAATTCGTGGGCTGGGAAAAACACGGCCTGACATATTGA
GTGACTCAGGATCTGGTCATATCAGGGATGTTATTCAGACATACAGAAATCCCAGCTTGC
CTTGCCAGAGTGTTCTTCGAAACAACTAAAAGCAGGAACACGTGCCTCATCTTCGGTGTG
TCAAGCCGGCAGTGATTGAATTTCTCCTCCTTCCTTAAGACGGAAGTGCAAAGCCGGTGA
GTGATTCCTGTGGATGCACTTAAGGTTTTAGTTGCAGGCGTCGTTGTGCCTGGGCAGATT
TTATATGACACATGAAACTAACTACATGGTACTTAGGGCCTGCTGTAAACCAATCTGAAG
CCAGTCGGGAAAACAGGCCCATCAGCAGAGAGGCTTGTTTCTGTTGCATGACAAAAGGAC
TTGCAAAACCGCATCAATTAAAAGTTCATTAAGTTCAGCACTGGGAGGATGAGTGGatgc
tctctatttacgcccaggccaacccagcccattatcttc
>NODE_937_length_306_cov_1.957516
CAAAGTCAGCATTGTATGGTGTGGTGACACTGAATGGAGACAAGAGAATATTAGTGATGT
TATACCACAATTGTAACTCTTACAGAGTTCTGGGCAAGTGACAGTGATAGGAGTGTGCAT
TAAGACCAAATTTATACAGCTCAAGAATTGCTAGGATATAAATGATGAGTTTCAGACATT
ATAGCAAGACTGAAGATTTGAACATGCATTCAGTGTCAACAAATCTTAACTTCAATTGTC
GTTACATGACCTCTACAGCAAGTATTAAATAATCTGTGAGAAATCACAGCCTGTTTTAAA
ATGAACACAATAATAACAGCCAGCGAGGTGTGATCTTTTTTGATACCTGAGGTTGAGACG
AAATGTGGACCATGGCAGAATCCGAACCCTGTGCCCCATCATAGACATTTTGTGTAGTGT
AGGTTGccggttgaaaatgacaatgtcacc
>NODE_938_length_145_cov_1.434483
GCGCGTTTCAGAGCGCTCTGAGTTGATTGGTATAGGTCTGTAGTGACACTTTTTTGGGTC
CCGTTGTATGGGCCAACCCTAACCGTAAGGTCCGGAATTAGGGTTAGGGTTAGGGTTAGG
GTTAGGGTTTCGGCCTGGGGTGAGAGTTTGGGAAAACGGTTAGTGCTAGAGACATGAAAC
TTGTGTCTACCCCCCCATTTGCTGCCGCCGCGATCGCACTGAGCCCACTCCCGAGTCTCT
ACGACGTCAGGAAGTGggagtaacctgtgattttttgctgtatctcggg
>NODE_939_length_303_cov_1.785479
CCTTTTGTCTGAAGTTTCATCACACATTTCCTTCATTTCATTCAAATTTTGTTCTCCATC
CTTCTTTCTTCTCCCTTTATCCTAATATTCTTCATTTTTCTTCATGCGTTTGCTCGTCTT
GTTTTACCACTTCATCTATTTCATCACCTGCCTTTCCAGCCAACTTTCTATTCTCATCTT
CCCATTCTAATCTCTCTTACTTTTCCTTTCTTACTCTTCAGTTGGATGTCCCTCTTTTCA
CGTCACCTCATCTTTGCTCTCACTTTATCCTCTCTTCCCTCCATTTTTCTTTTTGCCTAA
TCATCCTGTTTATCAGTTTTGTCCTTCACACACTCCACCCTCATTTCCTCTcgcttacag
cgtctctgctgccgctgctgacgatccgatcctgagcttctctcgcctgttgaaaacaag
tcacagtgattaaagtcattagacaag
>NODE_941_length_308_cov_3.441558
CGGAAACAGGAAGAACCCTAGAAAATTTTCGCCCACCCCAAAAGTGTTTTATATACACTA
TTATAATAACGCATCCGCAATTCTATTAACTAAGTACTAACTAGCCACAATTTTGCTAAA
TACACATTCATATTTACATTATTTGCAATTTACTAAACAATTAAAGCGCACACTGCATAA
AATTTGCATTTACATTATTATAATATTACACATGCTAGCGTAGCTTAACTAAAGCATAAC
ACTGAAGATGTTAAGACGGACCCTAGAGAGGTCCCGTAAGCACAAAGGCTTGGTCCTGAC
TTTACTGTCAGCTTTAGCTAAACTTACACATGCAAGTATCCGCACCCCTGTGAGAATGCC
CCACAGTTTCCCGCCCGGAAACAAGGAGCCGGTATCAGGCACAGTCTACACCAGCCCATG
ACACCTTGCTTAGCCACACCCTCAAGGGACTt
>NODE_942_length_317_cov_2.968454
AGTGAGGGAGAGAGAGAGAGAGAAAGAGAGGGAGACGTGGGGGGATCAGCTCCCCAACAC
AGTTTATTGATTTTTTTTTTCCTGCTCGACAGAAAGCCTGTATAACAGCTCTATTGCCCT
CATAATGATTAGTGACAAAAGTTTAATTAAGCAATTATGAAGCCAATAATAGAGTTGTCT
GGTTTGCTTAGCTTTAGACTGTTTAAGACTTATCTCCCTCTCGCACATCACAGCAGCTGG
AATGTGCTTGAAGAGATTAATGCTACGAGAACACAGATGCCCACTTTAATACAGCGCCAT
GATGCCGTTTGAATGAAGTTGAGAACACAAGCTTCTCTTTATCAAATTACAAGTCTGCTT
TTCATGAATATGGAGGAAAAAGAAAGAAAAAAAAAACAGCAatggcttcaaggtgtaatt
ataaagacatacaacagaaagacacacaattctgttttagt
>NODE_944_length_449_cov_1.790646
ACTGATTAAGAACTATCGCTGTTGTTCAGACTATATGTTTATTTTCTAAAAATTGCTGAA
ACTTGATGGTTAAAAGACTGTCGGTTCTTATTTTCTGTTTGGATTATTTCAAACAGTCAC
AATGTTAAAGTTTTATTTTCTGTTAGTTCTTATTGAGTGTCTTGTTTTTTAAAACTAACT
CTAACTTACAAATTGTAAAAGATTCAGACTATGTGTTTATTTTCTAAATCCCTGAAACTT
GATGGTTAAAAGACTGTTAGTTCTTATTTTCTGTTTGGTTTATTTCAAACAGTCACAAAG
TTTTATATGTTCTGTTAGTTCTTATTGAGTGTCTTGTTTTTTAAAACTAACTCTAACTTA
CAAACTGTAAAAAAGATTCAGACTATATGTTTATTTCTAAATCCCTGAAACTTGATGGTT
AAAAGACTGTTAGTTCTTATTTTCTGATTGCTTTATTTCAAACAGTCACAATGTTTTATA
TGTTCTGTTAGTTCTTATTGTTTTTAAATTAACTCTAACTTACAAACTGTAAAAAAGATT
CAGACTATAGGTTTATTTCTAAATCGCTGAAACTTGATGGTTAAAAAACTGTt
>NODE_945_length_314_cov_1.515924
CAGGTGTAAATCAACACATGGTAGACTTAAAGTGAGATGGGACAGCTGCTGCAGAAACAC
ACTGTATATGGCAGAGGGATAGAGACAGGATAGCCTAATCAAAGCTAATGATTGTGCAGA
TTTTCTGCCAAGAGGCTGTACACAATTATGCCTGAGCATAAATAGAAACCTTAAAATGTT
TAATTGCTGAAAGACCGCTAAGTTGTTGAAAAATTGTAATATTATTTTTAAGTGAGAGAT
GTAAATGTTGCTATAAGTATATCAATGATTAATTATGGTCTGTTTCTGTAGTTTATTTAT
TCAGGCATACCGTAGACAGCTAAAAACGGACCTTCGCCTTTATAAAGAGTTTCGCCgtct
ttcgaaccgtctcagttgtcggtgaggccggcggggcggatcccacactagagtgaaaga
gaaaataaagcaacacaacaataataacaactcggcct
>NODE_946_length_375_cov_4.208000
AATAAGAATAAGAATAATAATAATAATAATTAAAGCTGCAAGCAGCGTTGAACGGGCCCG
AAGCACACCCACGCACGTCGGGACGTGCCGCACGTCGAGGTGTGCCATATAGTTGCGTTT
AAAAATAACAGCGGTAAAACACGACTAACCAGATCAATCACTGGTTTTGGTAGACATTAT
ATTACAACATGGCAAATAATTCAGCAGCAGATGTAGTAGAGTCATAGAAAAGCAACAGAC
CCAACATTCATAATGTGTATGCTCTTGAGTCTTTGTAATTGAATAATAAATTGAAAGTGG
CGTGTTCAAAATAATAGCAGTGTGGAGTTGAATTAGTCACATCATTCATTCTGTGAAGAA
ACAGGTGTCAATCAGGTGTTCCTTATTTAAGGATGAAGCCAGCACATGTTGTGCATGCAT
TTGTCTGTGAAAACCTGAGAAAAATGGCTCGTTCCTGACATTGTTGACAAGAACAGTGTG
CTTTGATGAAAACCTTGATTGGAGAGGGGAAAACGTATa
>NODE_947_length_383_cov_5.569191
AGTCTTTTACAGTGTTATACTCCAAACCATTCCAGTACCACCCGGTGCATGCTGTTGTAC
TCCTGATGCACTCAATGCATGGAGAATAATAATCTGTCTCAAGTCTGTGTTGACCTGTGT
CTTTGGAGACAAAAACAAGAAAGCAACAGGTGTAGTATTACCAGTGAGGAACACCAAAAC
ATTTTGTCATGGATTTAGTGCTGCAGTGTACTCAGAACGTTCTCTGTTTTTCAACTGAAG
GTTATGAAAAGCCTTGGAGCCTTAACAGCATGTCTGGCATGAGCGGGGATGCCTCTGGAG
TGTCCTCAGTGTCCGCCCTGCCCTGCAGCCCACCCTGTCTAATGCAGCACTCACATTCTC
CCATCCCATCCATTATGTAGCATGGTTGAGTAGCAGACACAATGCCATTGGAAGGCCAGT
CCACACTCCTCCTTCTAATCTTTCCTGTCAGATTTTGCTTTGACACTTGCCTTCGCTCCT
GCATTTTTTTTTCTTCATttttatttctttacttttctggaaaactg
>NODE_948_length_301_cov_1.458472
ATGAAACAGGATTGTAAGAGACCGTTATGCCATATATAGATGTTTGTTTATGTATTATTA
AGGATTCACATGATTAAGCTCTGATATTTGTTTTGTGTCTTAGCTGTGCAGTGTGAACGG
AAGCCTGTTGAAGTGACCACCAGAGAGAAATCCGTCAACTGTGCAGCCTCCACTGAAAAG
ATCTACATCCGCAAGAACCTATGTAGCCCCCTGGCTGCCACACCCACTTTTGTATCTGAC
AAGGAAACTGCTCGGTACATGCCATTTCTTATTAGTCTGTTAGATCCCCCTGTACAGTCT
AATTCAGCACAGTACCATTTTGGTATATTTCTAATCACTGGTtttgtataggactgcatc
acatagttaaatgtttcttaggatttattttcactctttgcatacatggtagcaaaaaga
aattacaagtatcttactaagatac
>NODE_949_length_372_cov_3.040323
AGAGAGAGAGAGAGAGAGAGAGAGAGAGAGAGAGAGAGACAGGGGCTGAGTCTGTCCTAT
AACTCCTGGGTCTAAGACACATGCAGCTAGAAGATTGGCTCGGGCCTCTCCTAGGGGTCG
ACAATGTGTCATTTCCACCCGGCTAGATTGCCCTCTGCCTATCTGATATTAATGTGCAAA
TCAATATTTCAGGGATTAAATTTCCCTTCTTCATTTTTTATGGTTTCTACCTCAATAAGT
CTCCCGTCTAATAGAGGAGGCTGGATGATTTAGAAGCCTTTGCTGCAGAAAGAGAGAGAA
AGAAATAGAGAGGAGCTTTGCAACAAGGCTATCGCTGCATTTTAATGTTCTTCTTCGTGG
ATCCCCCATAGGCCCTTAGTAAGGAGGGCTATATCGCTGCTTTACAGTGTAAAGACAGCC
AATTTGGCTAAAAAGGCAGAAAGGGAAAATATgagtccggttgaatacttaagacgctgt
ggtaatccgagtagtaggtattagtgaaggggagct
>NODE_952_length_337_cov_5.281899
CAGCTCCTCACCTTGAGGACTCCTCACTTCATCTATTTGTGTGAACGCTCAGCTGAAATG
ATGACAAGGTGCAGGGGTGCACAAGGTGAGCTATTGTTTTGGTGTGTAGGAAGTGTTGTG
TTGTGTCGTATGCATGCATCAGGCAGTCACTTAAAGAAGTGCTTGCCGTTCCTGTGAATT
AACGAGCAGTTGGGAAGAACAGGCCAAGGCGGTGCCATCTGTAAATGTCACAGGCACTGC
TTGCTCATTTTACACATCATTAAAGCCAATATTCCTAACCTGTATCAGAGCAATCAGGAG
CAGGCCATTACTGCGACAGGGGCCCCGGGGGAACCACGACCAAACTCAGAAAGAAAAGAG
CAGTGAGGAAGAGAAAGATAGAGCACACTCTTTATCTCTCTGACACACACACACACACAC
ACACACACACATACTTCTGCACACTTCTACGTGCACACGCACAAACAAGCAGCACACCTT
g
>NODE_953_length_359_cov_8.345404
CGTGCAAAGTTTTCATGCATGCAAGCACTAAAACAAACGGGGATCAGCGTTTTCTTTTTT
ATTTTGATGGTAACATTTCACCTAATGATGAAGAGCGCATTTTCCACGGTGTAAAGCCCA
CCACGCAGATGATCCCACAGAATGAGCTGAGACGGATTCAGGCTCCGCGCCTCAGTGTGT
GGAGCAGCTGACTCCCTCTCTCCACGTCCAGATGGCTCCTGCACACAGATTTGCATTCAT
TTTCCTTTAATATCTTCTGAAATAGCGGGGCAGCTGCATTTGTTGTCAAATACGGTTTAA
AACTCCCTTTCAGGACAGCATCGTTACCTACGTGACGGGTGTGGAGATCCATTTTCCCTC
TCCAGTCAACAGTATCAGATCTAAGAGGATTTGTCTCAAAGTCTCCTAATTTGATAATCA
GATTTAAATCGCCTTGGTGCGTGTAATCAGGGGTTAAGTTCTAATAAGCGACTTGAAACT
GTGCAAAAAAGCAGAGTGAGTTC
>NODE_954_length_387_cov_1.423773
ATTCCTTACTTTAGGGTGACACACGCACAGAAAAAGAAACATGGATGCCCGGACCGGTTT
AATTGTTTTCCTCTGCTTGATGGGCTTCACCTGTGCTGTACCAGTGAAGTACATGGACTG
TGGTAAGTTTAACCTGTGGATGAGAGGATTTAGTCTCCATTTAGCTGTTATTCTGTACAT
GAATTCATTTTAATAGACTTATGAATACAGGTATATACTTTTTTGTTTGTATAATTCAAT
CCAAAAGACTATGAAGAAGTCAAACGTCACTTGTTACTCTAAAATGTCAAGAAAAGTGGA
AAATATCCATCACAACTTCCCAAAAGGCATTGTGATGTGGTCCAGTTTATTTATGCCTGG
CCAACACGCTGACCACTGAAATTTAGTAAAATCCCAATCACAGTTAAGATCAATATTGGC
ACCTTTCCTACATGAATCTGCATATTTACATATTGCCACCTGTCCTGGATACactacatt
tgttcaatgcattattaaattcttacatttgctcatcttggtggtttttca
>NODE_958_length_145_cov_1.468966
ACATGTTTGTAAACATTGTTCTTTTAAGTCAAAACATATTTGTAAACATTGTCGTTGAAA
CTCTGCAGGAGTGCTGCTCTCATGCTCTCAAAAAGCGTTTCATGCGCTGAAAATGCCACT
TTGGCCAAACGGTGTCTCCTCTCATTATCTTGACACAATGTCACTTGAAACAGCTTTTGC
CTTCATATTTATCATATTTGAAGACACTGTGAAGTCAAAACATGTTTGTGAACATTTTGT
GTGACAATCTGCAGGAGTGCTGTTTTTATGCTCTGAAACAGCGTTTCGT
>NODE_959_length_301_cov_2.770764
CTTACAGCAGCTCCTCTCCTCAGCAGAACAGTTTGGAAATTTAAAATTTTGCTCTCTATT
CAGGGGGCCTTTTTTGACCCCTATTATGCATTCTAGACTTAACGTCAAAGAGCGAGGAAG
AGATTTAATTTGTTGACTATTGCCACCGATCTCCTTTAAACGGCTTTTAATTGATAACGG
CAAGGGAGAGCGGTGAACTTTAAATAGACATTCTAATTATCGGCTTTAAGAAGCAGGGGC
TTTTTGGGAAATGTTATGGCATTTGGAATGGGATTAATGGGCGAGTGAGGCGCTGGCCAC
CCTGCAGCTAAATGACATTAAAGAGGGAGATGAGTGGTGCTGCTGAAGGGAGCAAACCCA
CTAGTCACAGGAGCCAGGGCGCCCACTGCCTTGGGCACACACACCGTGGGGTAACGTGCA
GGGGGAGGGGGAGGAGGGAAGGGGA
>NODE_960_length_574_cov_3.289199
CAAAGGTAATCCTGTCGCTCCAGAGAAGAATCACCAGGCCTTTTTCTGCTTTCGTACTCA
AACATAATTCTCCCCATTTGGCATTTTGACATCATATCTTCAGTCCCCTCCTCAGTCACC
TTAGCACAGTTTTCTTTCTGTCTACCTGGCCAAAACCACGCCACAATAACTTTATTTTAT
TTTTCTCCCTCGCTCCAATGGACAACATTTCAACCCTTACCTCTCCATTCTCTTTTTAAT
GTGTTTTTTGTCCTCCTTTGCCTTTCTTCTTTCTTTTTTTCCCCTGACTTCCAAGGTCAG
ACAGGACAAACAATGCCACTGGTGTCTGTCTGAATGTGGCTCACTACCCACCACCACTGC
CGCTGTTGCCTTGGCAACGCACTAACCATTAATTTTCAATTAAAGCAGACAAAGAGATGA
CAGCTCAGGGTCCATGGAAGATGTCAAGAAGCAGTATTAATATACGACAAGTGAGCATAA
TTGTGTGTCCATTTTTCTCAGCTCTCATCTATGCTATCAGTGAAATGTGAAAGCAGCAGA
TAATTTGAGGGTGTGGGAGACGCCGGCCACTGTTTTCTTTTAACCAAGACGCCTCTGATG
TATCTTTCTGAGAAATATGGCATTCATCATTACTGTTATGAATATTTTGTCAGGGATGTT
ATTATTTTCATTATCACTCTATCAAAAAAGATGCTATTTCACTTGTGAgtccattgct
>NODE_961_length_292_cov_1.044520
TAGCAGTTGGTGTGCTGTGATGTAATTCCAGGCTCCGGGCCAGTTGTTTCCTCCTGCCAA
AACAGTGTGTCATGAAGCGTTTTCCCGCATTTTGACCTATTTCAAATTTGAAGGTTGTCA
GCTCCCAGTAACACCCACAACACATTGTTCCTAAAAGGGAAATGAAGTCAAATTGTACGG
AAGTGTCACTTCCTCGTACGTGGCACATTCCAGTTGTCCACTTGTTTCAATGACCCCTTT
GTTTAACTGGATATGATGTCATTCTCTGCAATCAGAACTCTGTTTTCTTCCTTTGTCGAt
cacaaagccctgtctcatatactgtaaacgtagttttgaaagataattagtcaaatgaag
taatcacagcatggacacaaatattattttgttctcccgttcttttatttgaatattttt
tacatgtctaactagg
>NODE_963_length_145_cov_3.903448
TTTTTTGGCTCCCGTTGTATGGGCCAGCCCTCACCGTAAGCTCCGGAATTAGGGTTAGGG
TTAGGGTTTCGGCCTGGGGTGAGGGTTTGGGCAAACGGTTAGTGCTAGAGACATGAAACT
TGTGTCTACCCCCCCATTTGCTGCTGCCGCGATCGCACTGAGCCTACTCCCGAGTCTCTA
CGACGTCAGGAAGCGGGAGTAACCTGTGATTTTTTGCCGTATCTCGGGACGGGAAGGTCG
TAGAGACTCGGGACCGAGACCGGCGTCTTCGGCATAGCCAAATTAGGTG
>NODE_965_length_637_cov_2.196232
AAGCCTTTAAGGATGTTTTGACATCTATTTGTGTAATCTTATCTTTCGTAATAAGCAGTC
TCTCTGATACTCAGCACAGCTTTTGTGCAGTGCTGCCAACAAATTGAAATCTAAGCCAGA
CCTCACATAGGAACAGAATGATTACAGTTTGCAAACAATTTGACAACACTGATGACACAG
TGCCAATATCAGTTTAATAAAAAAAACATGTTGTGATTATTCCAAAGCCACTAGCTCTCT
TTTTGGCTCGCAAACAAAGAGTGGAGGGTGTAAATAGGAGGGGAGGCTCACATGGTGCAC
TATGGGTCAAGAATAGGCTAACTTTGTTGAAAATGCACTTTGACTAACCGTCTCCTCCTC
TCTCCCCCCCTCCTTGTTTTTGTCTCTCTCTCTCTCTCTCCCCCCTCCAGTTCCACCAGG
TTAGAAGAGTGATGACCATCCTGTTCCTTACTATGGTTATTTCATACTTCAGTTGCATGA
GAGCTGCGCCCCTGAGAGATGCCCCGGGCATGCGGGGCCATCGGACGGAAGGCTACTTGG
GCGCTGCTGCGACGGCCGCACGAGGCCACGGGACTCCACAGAGTGGCGGCGGGCCAGGCC
AGCGTGGGGAGCTGCCCTCACTCACAGACACATTTGAGCAGGTGATAGAGGAGCTGCTGG
AGGTGGAGGGCGAGGCGGCACAACTGGGACGGGGGGCTGATAAGAGCCAGGGAGGTGGGG
GCCCGTCTTCTGTGGTCGCCTCAGAGAGCAAggatgtcgacctgtacgactcgcgggtga
t
>NODE_966_length_295_cov_2.071187
ATAGAACACATGAAGCATCAGTGCTGGTCCAAGAGAAGCCAATAGAAAGCTGTGTTCAGT
GATTACACCTGCAGAATGAACACACACATGGAAATCACCTCCTTACTTTATACATTATAT
TTTAATGTCATTCCATGTTAAAGTGCAACATCAAATATTGCTACACTTACAGCAATAAAA
CAGCTGTTAACTTTTCTATTCCTGGAAACTATAAATGTGTTGTACTGTCAGTGATTCACT
TTTCTAATGTTGTGTAGTTATTTACTTTCTATCAGCTGTGCTCCTCATGTTTTAGTCTAT
TTATAGATCAATGAGTCTTTTAGGATGATTTGTACAGTTTATTTGACAGAATTTTTAAAA
AGTTCATCGACATCagattcatgatgaatttcacacaaatcagcacaatgtattgaaagc
atttatttatttcttttat
>NODE_967_length_328_cov_1.896341
TCATTGTTCAGGAGCAGCGCGATTTCACGGTTAGCTCATTAATCATCCCATCACAGCATT
CATAACTGTCTGGTACTGCACTATTGGACACTGGTAAGAGTTGGCAGTGATGCCAGTTCA
AGCCCGCCTGACCCACTGGTATCACACATTGAGAGGGGAGTGGTGCGAATGCTCACCACT
TTTCGAGATTTGCTGATTCTGATCAGCTGGAGTTTACATCAACAATTTTCTTTCAGCCTG
ATGGCCTGTGAAGTGTCCTTTATTAGCAAAAGTTTAAAATGTCAGCACTACTATTTTTAA
TTTAATTTCCTCTGCATAGGCATTTTTGTCAACCCATACTTGTCTTTGACCCTACCTAGG
CATTTAGGACCAATGCTTTTTAGCTGGTCTGCCATCTTCTTATCGGCCTAATAGGCCGAA
ATTAATGAGATGATGATGAATCCTTAAGGACCTTGAATAAAGCTCACAGGCt
>NODE_968_length_189_cov_2.227513
GGCCGATTGGCCTCAAACTTTACACGTTGCATCGCAGTCCGGTCCTCATCGCAACCACAT
GATAATAATACCTCTCAGGAATAGCGCCACCTGCTGGAAACAGGAAGTAGCATGTTTTTG
CTCCGATCGGCCTCAAACTTTACACGTTGCATCACAGTCTGGTCCTCATCACAGCCATAT
GATAATAACACCTCTCAGGAATAGTGCCACCTGCTGGAAACAGGAAGTAGCATGTACTTG
CTCCGATCGGCCTGAAACTTTACAAGATGCATCACGGTCCGGCCCTGATCAAAGCCACAT
GACGATAATGACTCTCAATagtagcgccacctg
>NODE_970_length_344_cov_1.311046
AAAGTTAAATTTAACATATTTTCAGATATATGATTCATAATCAGAAGTCTAACAAACACC
ATGTGTCAAATGTGAATTACCTTTTCCATAATTTCTTATTCTCAGTGAAGTTTAGCCTAC
CCTGTCAACAATTTATTAGCGAGAGACACTCATTCATGACATTTTTGTACTATTGGTGAA
CGTTTCTATTCATAATTTCACTACGAAATAAGCTCTGATTCCAGTGTAACTTGCTGAATG
AATACAGTCTCACTAACTAACTACATACATTATATATCTCACACCCATTATTTCTCACTA
TGTAGGGGAAATATAGTGAGATATAAATGACTTTAAGAGGAAGCAGATTTCTAAACAGTG
GAGCAATGTGATGCGTCTGATCTTACGTGTGTTTTTGAAATCCAGGCTAGTTATCAAACT
tgtttttaatgatattaatcatttaatgaagttaatgatattatggtcttcacaaatgtg
ttgttaat
>NODE_972_length_292_cov_2.017123
AGGCGTATGTTGCATTTTAAGTTCACTCATATGCAATTTAACAACCTAAAAAAGTGGGTT
TGATCGTCTTGATGACCTGTAAATGTTCTCTTCCAGATTGTTCATAAAACTAATATTGGC
TCAAGGTCTACATCTGGTGATGAAGTAGTAAACTGAAAGTGACTACAGATGTTGCAATCC
TAGAATGGTGGATTCATCTGTATAGATATTTTACTACTTATTTTAATATGTTCCCATACT
CGTGTCTCTATTTGCTCTGTGTAAACACAGCAGGTATTTCGGGCTAAATTCTCAGAATTT
CTCTCACATGACTGCTGGTTGCAGCTGAGTCACTCATGGCTTCACGGTTGCCCCGAGGAT
TGCAAATTTTTATTTATTTATTTTTGATTTAGTGCAAATTTTAGGTTCGTGCAAACCATT
AACCATTTTCTAAATc
>NODE_973_length_145_cov_1.296552
GCACTGAGCCCACTCCCGAGTCTCTACGACGTCAGCAAGTGGGAGTAACCTGTGATTTTT
TGCTGTATCTCGGGACGGGAAGGTGGTAGAGACTCGGGACTGAGACCGGCGTCTTCGGCA
TAGCCAAATTAGGTGGGGCAGGTGACATTTCCAGGTGTCTAGCACGTCTGGTTGCCGAGA
TATTGGCCAAAACCTTCTCCCATTCACTGACAATGGGACGTGCATAACGCAGCCAGTGGT
CATAGTGCTGAGGCCAAGATAAGTTCCCGTAGAAGGCCTTTGAGAGCGc
>NODE_979_length_339_cov_1.268437
TGAATAACTGAGAGGAAAGTCTATCCAAATAAAATCCCACAGATTTCTCGTGTCCCATCA
GACTACACAGATAAGACAAACTAACAAATGCTACTAAAGGAAGAAAGCTAAAATAATAAA
GTTGCAGTCACCTACTTTGCTACATGATAACTAGTCTATCAACAACACAGAAATAAAAGA
AAGTCAAACTTCCAGGAACAAACAACAAAAGGAACTTAAAGTGAGATTAGGATGTTTTAA
TGGTGGAGTGTAAAGTGGCAAGCCCAAATAGAATACCTGCAGTGACATTCACAGACAGCT
GAGCCCTCAGCAGCAGACTAGAGCACACCCACAGTAAAATAAAGGGCAAGGAGCAGCGAT
GAAGGGAAGGAGGGGGACAGTAaaacagaaagaggcagttggaacggatggaataattta
aaggggttactcaacttgaaattctactttactctgcacgttatttaacactagattggt
ttt
>NODE_980_length_445_cov_2.420225
TAATGGTGCAGCCGCTATTAAGGGTTCGTTTGTTCAACGATTAAAGTCCTACGTGATCTG
AGTTCAGACCGGAGTAATCCAGGTCAGTTTCTATCTATGCTATGATCTTTTCTAGTACGA
AAGGACCGAAAAGAAAAGGCCAATACTTCAAGCACGCCTTACCCTCACCTAATGAAAACA
ACTAAAATAGGTAAAAGGGCATAACCCCCCGCTCAAGAAAATAGCATGTTAAGGTGGCAG
AGCCCGGCCATTGCAAAAGACCTAAGCCCTTTCTACAGAGGTTCAAGTCCTCTCCTTAAC
TATGATTTCAGCACTTATTACCTTGATCCTTAACCCACTAATTCTTATTGTATTTGTTCT
TCTAGCCGTCGCCCTCTTAACCCTTGTAGAGCGAAAAGTTCTAGGCTACATACAACTCCG
AAAAGGCCCAAATGTAGTTGGACCCTACGGGCTGCTTCAACCCATTGCAGACGGGTTGAA
ACTTTTTATAAAAGAACCTGTACGCCCCTCAACATCCTCCCCCGTCCTCTTTCTATTCAC
ACCCATACTAGCAACCAAGTACACCAATAAAATATTCTCTAACAAATAa
>NODE_982_length_360_cov_2.927778
CCGGTGAGTGTGCACATACGTGTGTTTGCATTTGAGGAGGGTGTGGAGGAAAGAGATAGA
CAAGCCAGTCATTCTCCTCCTGCCCCCTCCCTCTCCCCATCCATGTCAAGAACCAATCAC
GTGTGAAAACTTGCCTTAACTTCCCTTGCCTGTGTGACTACAGCGTCAGAGAGTTTGACA
GATCTGTGCGCCACGGAGGCGTCTCCCAGCCATTTGGCATGCCATGCGCGTCTGGTGCGC
TGGAGACTGCCTGTCAAACGCCTATGAGTCGGTGGCGCAGCCAGGGACCCTACGGAGCGC
CAGATGGGCCATTAAGGTAGTATTAATGTAGATGCCATCGCTTTTCTCCTCTGACTGGGA
CATGCTCTCTCGAACTGCGAGCAGCTGCTGCCATTTACTAGGACAGCTTCCTGCTAACTT
TGGCCAACTGGCATCACTACTGACTGGCTCTCAATGTAATGATACACTTTTTCTTCTTAC
TATACCTGTGATTTTTTTtctctt
>NODE_983_length_317_cov_2.018927
AACAGTTTGCATGGCCGAAAAGTTGAAGCAAAAAGGTGTCGACTTTGGACTGTATTCTCG
CTGGTGCACTTTGTATATTCCCTCTCTTGAGAAAAATTAGCAACTCTTCACTTTGGGAAC
ACTTGTGGCCTATATCTTTGTGTTACTGTTGTGAGCAATATTTTAATTGTCCATTTTAGG
CTTATCCTGGCTGACTCAAAAGTAAAATACTGAATTTGGGAAAGCTCGGAGAAAGCTTTA
GGCATTCTACAGTTTGTGTTTCTCCATATTTTTGTGATGCATTAACAATGGCTGCTGCGA
GTGTGTGCTCCACAGCATTATACCAAGGGACAGATCAAGGTGGGGTTTGGATGAAACAGC
ATGAAGTAACAAAATGTAATATTGGTTCAATTGGCATCGATCAGCTACATGTTCAGTCTT
GTCAGAGCATGGAAAATGGACTTAACTGACTTTCTATGTGa
>NODE_984_length_349_cov_1.624642
ATTATTTGAAGCACTAAACCCATTCATCCAGTAAAAGCACAAAGGTTGCAGGGTTTTTAA
GTTCCCAGATGTTTGATCATTTTGGAGACTGTTGGTAAGACTACAGTTTTAGTTTGAAGA
CATCTCGTTGGACATTTAACTGCTTTTTTGACTAAAAGATTTCTGAAACGGTCATTAATG
TTACTAAATATGGAAAATTGTAATGAATAATCATATTTAACACAATGATCATTTTATCAT
ATAATGCTGTTGTAGTTGCATGCCTACTGTATCTGTATCTATGAGGCTAATGCAGTCTCT
ATTACTATCTGTTTTGTATGTGTTCTACAGAAACACCCTCAGCCTTTGAAAGCAGTAAAG
GCCATCTTCTGCAATCAGAAGACCTCCACATGGGAAGCTCTCTTCCCCACACAGACTCTG
GGATTGGAGAGGAGCAGGTAGCCAGCGTCTTCAACGgctctgacatggaccactgcgtgg
gaggaccaggcgc
>NODE_985_length_145_cov_2.048276
CCACCTGCCCCACCTAATTTGGCTATGCCGAAGACGCCGGTCTCAGTCCCGAGTCTCTAC
CACCTTCCCGTCCCGAGATACAGCAAAAAATCACAGGTTACTCCCACTTCCTGACGTCGT
AGAGACTCGGGAGTGGGCTCAGTGTGATCGCGGCGGCAGCAAATGGGGGGGTAGACACAA
GTTTCATGTCTCTAGCACTAACCGTTTTCCCAAACCCTCACCCCAGGCCGAAACCCTAAC
CCTAACCCTAATTCCGGACCTTACGGTTAGGGTTGGCCCATACAACGgg
>NODE_986_length_480_cov_4.520833
TACAGTCAACATAAACCATATCGAATGGCATTCCTCACCACATTCCTCTCAATATCAAAA
GGTGCGTATTTGAGGATATCCTTAGTGCATTTACGCCTGTGTTTGCGCCCTGACCCACTG
GGGCCAGTGCAATAACTTTGGACTCCCTCCCACTGCATGTCGTTGCAATGACCACTCTCA
GTTTTTATTTAGCTGGGTTGTGTGCCTTCCCAGTGCAGCCGCTTTTCAGATTCATTTCCA
GGTAAACACAGTGTGGCCAGCCACAAACCTGCAGCCAACAGGCGTTGTCACAGCTGTGGC
AGATAATGGCAAGTCCAAACTCCAGCCCGGCTCTGGAATGTTTACTGTCACCACAGGCAA
GTTGGCAGCAAACATTTTTTTCCCAACACTTTCCAAGAGGAAGACTCTCTCATTATTAAT
TTTATTTTGATGAATTACATGCTTAACCCTTTGCCCTGCGCTGTTTTGTGGGACTGGGGG
AAGATACAAAGGCACAAAAAGGGGACATTCATAAGTGGATCTTTTAATTTCAGTGGAAAA
CAAAAAAGAGCCCTACTTTGAAAGTTGAAACTTAAAGTTAACACATTCCCGCCAACAACt
cccgggtgtttgaaggaatgttcc
>NODE_991_length_145_cov_1.000000
TGACAAGTTAATAGAAGAGGCATTGGTGAGCAAAAGTTCTTAAAATCATCCGCAAAAGTC
TGAGGGCGTGGCCGTGGCGGCGCCGCAAAGTTTGATGTTTCGCCATGAAACAGGAAATGC
ACTGAAATATGACCTGAACGTGCTTCGACCGGCCTGAAACTTTACACGTTGCATCACAGT
CCGACCCTCATCACAACCATATGAAAATAATACCTTTCAGGAAGAGCGCCACCAGCTGGA
AAGAGGAATGTTCTGGGAGACAATCATAAAATTTCCAGAGCGAACTCGT
>NODE_992_length_456_cov_1.730263
TGTCAAAGCACACAGATTAGATAGGAGAGGGACAGTCAGACTGTCCAATCAGAGAAATCT
AATCCATATATCTTGTAAGAAAATATCATCCAGGCATACTCAAGCTAATCTCAAACATGC
TGTACTCAATGTCAGATCTTTAAGTAACAAATCATTTTTAATCAATAATTTTATTTCCTC
TTATAATCTTGATTTTATGTTTTTAACTGAGACTTGGCTCGACAAAGACACAGCTAATAC
AGTCCTCATTGAATTCTGTCCATCTCATTTCAATTTTGTGTCTGAAACACGACAAAACCA
GAGGGGTGGGGGTGTTTCTGCCATATTCAGGGACAGTTTACTCACCCAGAAAATGTCATT
TGGGTTTTATTCATCATTTGAGTATGTGTCCTTCAAAATGGAGATGAAGCATTCTTCCAT
ACTTTACATCACCATTTACAAACCACCACAGAATTGTTTTATTGATGATTTTACTGAATT
ACTTTCAGTTGTGTGCACTGAGTTTGACCGTTTAGTCATTACAGGTGACTTGAATGTGCA
TATAGATATAGCCAATGACAGGCATGCTAAGGAACTCACAACAGTTCTAGAAACCTTTAa
>NODE_995_length_290_cov_1.382759
TGCTAAAATAATAATAAAACCACTTTTGCACCAGTGATACAGATATCACTCCAGGCAGAC
AATAAAAATTGCAGCCCTGATGTTTAGGCTACGTAACTATTTACTGTGGTGTTTATTTGA
ACCTTTGGATCAAGTAGATCTTAATGTGCTTTCATTTAATACAGCCCTCATGTTGGCCTC
AGTCAAGTGGTTTAGTGATCTCCATCTGGAATGTGCTCAGTTTAGTGTTGGGAACTTATC
CAAACCCAGCCTTTGTTCCTACGAACCCAGTGCTGTGCAGCTCCTCACATGAGGATAAGC
ggcttcatatttagtgctttgttagtgcatacgcatttaaatgcccaagataaagggctt
gaaggtcccatatgatgaacatctatttttattgtgttttgtggttactatgaatttgga
ggtgtaaagtagaa
>NODE_996_length_145_cov_2.020690
TGCGCATCATAAACGGCAAAATAATTGATATTTGAAGGTAAATACACACATCAGTGACTA
AATGGCTCAACAGCGCCACCTGTCACATATGGAAAAATGGGCCCTGGCGTCACTTTTCAC
CTGCACCTCCAAAATTCAACGCACGTATGCGGCGTGCCTAGATACACCTCACAACCACAT
ATAAGCATGCCAAAAATACAAGTGACTGTCCGCCATCTTGATTAAAAAAAGGCGTTTTTT
TTCACAACTTTTGGCGGGTCAAAATAGCCTGAACATGGGCCGATtggcc
>NODE_997_length_294_cov_2.023809
GTTCAAACTCAGCTATGAGTGCCTGCTGCTTTTCTTCATCACATGATATTAAACATTGAC
TGAACTTGGACAAAATACAACTTTAGGTATCGCCTTGGAAATAGTTTTAGGCATTTTCAA
AATGTTCACACATTTTGTATAACAAATGCTTAACTAAGAAAATATTTGTCTGATCATTAA
CTGACTGTAAATAAACAATAATTGCACATTTAAATGTCTTTGTACCATGTATTACAACAA
TGCAGCACAACCAAAACAGCACTGAGAAACACTAAACTGCTACTTAATGAACTGGATATC
AACTAGAACATTTACTGTACTGTACACTGAAGATCTTTAAAGTGTCAGTTTCTTTTAAAC
AGACCTGtggttcaaacgaaaaattgtgttggacacaaagttctttacatcccaccaggt
tcttcgtgccaaggcttt
>NODE_999_length_343_cov_1.880466
CCCCCCATCCGACGCCAGCAGCCGTATGGGGAAAGCAGCGGCAGACACAGATGGCATGGA
CACTTCCACAAGGTCTGCCGCTCTGCCCTGCCCGCTCTGCCGCCGGAGCCCGTTCGCCGC
CGTCTCTCTCTTCCAGCTCGCTCCGCCGCCCAGCAGCACTGCAGCACAGCACAGGCTGAC
GGCATGAGGCTTGATCCAGTGCATTTCTCCATGCTGGTCATCGGGGTCTCCTTCGCCTGT
TACGCCCCGAGTCTCAACTCCCTCCAGGACCAGGCGTACCGATCCGCCGTGGTCATCGAG
GGCGAGGTGCGCTCCTCCCCGGAGAACGTCTCCTCCCGGGAGCCCTACAGTGTGAATGTC
AAAGTgctggatgtgtggcccgtcaacagcggcggcctcgagagggagcagctcgtgacc
gtcggggacttcggctccgaggccccgtgcatcaccgtggagaaggaccacagatatatc
tttttca
>NODE_1000_length_376_cov_1.468085
CTCAAAACTCAAGCTCCTGGCACTAAGCCTAGACATTGTATTCACAATTTTTTTTTCATC
TTACTCACCCATGCTTATTCTTTGACTGCGTTTGTTGAGAATTTGACAGACTTGAGTAGC
AAGAGATGTTGGGCAATGCATTAACCTGGGGTTGAACAAAACATCAGTGAGGGTATTTGA
GTGTCATTTATTGCATCTTCTCAGCAAACAGAAAGTAATATTATCCTCTTGTTTGTCAAG
AAAACAATCAAGGATAATTTTACCTTGTTTTTTCTTTTTTATACTTTACAGTGTTTACTG
CATACATTCACAAAATTGTAAATTATGGAGCAACTTTTGCTAAAATTGAGAGAAATTATA
TCATTGACTGATTGAGGTGATATACAACCACAAACATGTGTAAAAGTTGTAATGTCGTAC
ACCCTATTATTTTTTAatatcattggttcgcattgataattgcaccataagtacaaaata
atattactgtgtaataatttaggagctgagaaatccattt
>NODE_1001_length_295_cov_4.786441
CTAAGACTCCTTTACTGTTTTCAATCTTCACTTGAACACAAATGACACCTCACAAGTGTG
TGTGTATGCGTACTTGCATGCGAGTCACTTTGTTTCTTGCTCTGTAACTCTGTAACCTCT
TGCGTTTCCTCTCCTTCCAACAGAAATTGCTCTAGCTCTCACTTATGTCAGGGTTCAAAT
CTCTCCCTGCCCTCTGCTCAAAGCCTGCACATCAAGTCCGAACCTGTTTCTCCTCCTAGA
GATCGCACCAGCAGCACACCGGGGGGCTACGGTGGTGGGGTACCACCTCCCCAGAACCCC
TCGTCCCGCCAGGACTCGGGACGCTCCCCTGTTGATAGCCTGAGCAGTTGTAGCAGCTCC
CATGAGGGCAGCGACCGCGATGAGCACAGGAATGAGTTCCACTCACCTCTGGGACTGGCC
CGGCCCGCCCTGGACGAGc
>NODE_1002_length_320_cov_1.584375
AGAGTTGTGCCTTGTCCATTGCTGGAAGTGACACTTGTTTTTCGGAGTAGATGCATCTCC
CACTGTTTGTGTAACAGCTTGTTGCATAGCTAGACTGAGCTTGAATAAGTTCACCAGATG
GATAAGGACGTGCCTGAGCCTCATCTGGACTGGAAAGTGCAGAAGGCAGTGAACAACTTC
ATTTTATTGTGTTGCTGACTTGACACTTATTCCACCTCTGGTTTTTCCTCATTGCTGATT
TATGAAATTTATGAGATTTGTTTATGATAGCACTTCCTCACTCCCTGTTTTCACTGAGTC
CTTCATGTATATCATAATCGCTTATTTGGGGATTGGGAAAGAAGTGTAGGGGAGGTGTTA
GAGTGTATCTGTTTTCTCATTTATTCCTTATTTTTGTTGTGTAAAGTGCTTTATGTGACA
TTATGAGTATGaaacaaagtgtgacaacttgatcgataattatt
>NODE_1004_length_410_cov_3.709756
AGTTAAGACAGGAAATCTAAACCCAGTTTCACTTCAACAGAAAAGGGGGAGATCTCCCTC
CGAGGAACTCGACTAGAGTCCTCCTGTTCGTGATCACAGTGGCCAGCGAGCTCTGCTTCA
GCTCTGAGGGACTCCTGCTCTATGGTAATCATATCCTATTTGAATAATGAGGCAATACCG
CCACTCCTGCTGCCCATTCTCCCTGCATCCTTGACTGGAGTCTTTGATAGACACTAATTC
TAGCTCCATCTATAAAGCTCCTCTCATGCATTTTTAATAGAATCTATTACTTTAGGATTA
AATTATAAAAGACTGTCCTCCTTAAATTTTTAATAGTTTGCATAATTGGTATCAGGGCCT
GAATGCAAACCATAAAAACCCAGTTTGTACAGGACTGAGCTGCAGAACGAGTCCGGCACA
ACCACACAGCACTGTTGCACATAAACGGCACCAGTGGCAATATGACTCTATCACATACAA
GCACACATCTGCACAAGCTCACGCACGCACATACGAGCTCGGCCATTATAGCTTTGGTTT
CACTGTCCCGGGGa
>NODE_1005_length_145_cov_1.703448
CCTAACCCTAACCCTAATTCCGGACCTTACGGTTAGGGTTGGCCCATACAACGGGACCCA
AAAAAGTGTCACTACAGACCTATACCAATCAACTCAGAGCGCTCTGAAACGCGCTCTCAA
AGGCCTTCTACGGGAACTTATCTTTGCCTCAGCACTATGACCACTGGCTGCGTTATGCAG
GTCCCATTGTCAGTGAATGGGAGAAGGTTTTGGCCAATATCTCGGCAACCAGACGTGCTA
GACACCTGGAAatgccacctgccccacctaatttggctatgccgaagac
>NODE_1006_length_358_cov_1.324022
TCACATTTAGTCTGAACACATAGCAGCATTCACAGCCCCAGAGGGGATGTACTTTTAACA
GCACGGTAAATTTAGCTCTTTGGGGAGCAGGTAGACAATATCCATACAATATTCATACTT
TTTACACATATATATTGGTTTTCTTGTGATTCGTGTATTTTTGCTCTCCCAGGCCTCGTT
GGGTTGTTCCAGTTTTGCCAAAAGGAGAGTTAGAAGTCCTCTTGGAAGCTGCTATAGACC
TGAGTAAAAAAGGTAGGAATGTACAGAATGTTCTTTCGAGTCCATAGAGATGCTTTGTGG
TATTCACATCCCACAGTCTGTGCCTTTAAAGCACCTCAAGTCTCAAATTAAAATGTAGAG
AAAACGGCTTAACCAACTTCTGTTTACGTTTTTaatgaatctgtcaaaatgtgtttcatg
tatttgaataattatttagaccatcaaatcccaaaaaatggtaatagccaacagcacatt
cccagagccatagagactaaag
>NODE_1007_length_239_cov_1.146443
AACAGAATAACACATATGCAAAGGAAGTAAAAGGGTAACTTATCTATGTACACACCACCC
TCATGTTACAAAGGAAAACTCCAAAAATCCTAACCAAGGAATAAAAATTGGATCTACCTT
TGAGAAGATTTGAAAAGGAGGGACGTTCTTACAAGGTATGCATGTTTCGACAGAGTAAAT
GCAACGGAAATTGAACTCATTAAATTGGAATAAAAGGCCACATTGACAAACCAAAGAACA
AGTTGCACCCTTATGTCACACAGGAAGACTCCAAAGATCCTAGCCAAGGAAAAAAGATTG
GATTTACCTTTGAGAAGATTTAAACAAGAGGGACCTTCTTGCAAAACACCAAGGTTTGGA
CATTGTAAATGTAACGTAAATCa
>NODE_1011_length_294_cov_1.040816
ATTAAAAAATGACCTGTACTTGTGAGGTGTTTGGGAAAATAAAGATAGAGCTCCGTGTCA
ACAGACTAATAGTGGAGTAATATGTAATGGAATGTTTGGTAAATCTGCTCCTTAGTGCTA
AATCAGGATTATTCGAATGTCACAGTGTACCTTAGCATTTTTGCTAAGCAGGGTCCACCT
TTGCATGTAAGAAGGATATTTGGTATCAGAATATAATTTCTATGAAACATGACTCTAGTT
TTCTCTGCAGTCTGCAGAAGCAAACCATCACTGTTCCTTTCTGTTTGACCTGAGACAGGc
agcttattgaatgattgatgaaaacagagtgatttaaaatgcagctacagcatgacaggt
cacgtcagaatcaacgtaaatagtttatactgagagcaagctgggggtgaatgtgtggaa
ttccaccccatatctaat
>NODE_1014_length_145_cov_1.820690
CAACTCAGAGCGCTCTGAAACGCGCTCTCAAAGGCCTTCTACGGGAACTTATCTTGGCCT
CAGCACTATGACCACTGGCTGCGTTATGCAGGTCCCATTGTCAGCGAATGGGAGAACGTT
TTGGCCAATATCTCGGCAACCAGATGTGCTAGACACCTGGAAACGCCACCTGCCCCACCT
AATTTGGCTATGCCGAAGACGCCGGTCTCAGTCCCGAGTCTCTACCGCCTTCCCGTCCCG
AGACACAGCAAAAAATCACAGGTTACTCCCACTTCCTGACGTCGTAGAg
>NODE_1015_length_377_cov_3.586207
CCCATTGCATTCTATTATTTATACCCCTGGCTTGAAAGGGACTGTATTAACTTATAAGTT
ATAAGTAGTTAGAAGTTACTTACTTTAAACTGGGGGGGGTTGAGGGGGAGGCGGAGGGGG
GAGGCGAACCGACGCTCTGCTTAGCTGACTTCCCCCCAAATTGCTGACATAATTACATGA
ATGTAATTTTTTATGACTCACAGAAAATCTTGGCATTTTCACTGAAGCAGATAATTAGAC
TTGGAATAAAGCAGGGGCGGAATAATTAATACATCAAAACTAGATGAACTTTTTCTAATT
ATTTTTATTTAATCTCCATTCTAATTATTGTTCTAGTCGGCTGAGCGAGATTGCCTTTCT
CATTCAGGGTGTGAAATGCACCCGTAGCGCTCAATCCTCACCCAGTGAAATATCAACTAA
GCGTGGAGACGGGAAATCACAGGGCGCTCGCCACTCTTCTTCTTCTTCTTCTTCTTCCTC
TTCTTCTtcctccttccccccctccaccaccaccagcacca
>NODE_1016_length_393_cov_1.081425
CATAAGTTGTTCTGTTCAAACATGTGACTTATCTTGTGAAGTTGATTGCAGAGTAACAGC
TTGCTGACTGTGATTTTCGGAACAAGACCCGAGATCTCCATCCAGTATTTTCATCATTCC
AGAATAAGCGTCGGATAAAGAGAGAAGTCATTTTGTCCTCATTCTCAAACAAAAGTACGG
GGGACAGCTGGTGTGGCATGTTGTCCAAAACAACCTCTGGGAAGCAATGAGTTCTATTTC
AAAGTAGATTGTGTGATGTCACTTGTGATGATGTCACAGATGACAACGGTTAACATCATT
CCAGACCTGCCATTGACTGAGAGACAGACACAGAGGAACATCTCATCATTTAAGGGAATA
CAGTGAAAATACAGCGTGCCTGCATAAGTTGTTCAAACATGTGACTTTATCTTGTGAAGT
TGGTTGCAGATTAACAGCTtgctgactgtgattttcggaaccagacccaggtcctgcatc
cagtattttcatcattgcagaataagcgtcggacaaaaaaagaattcattttgtctt
>NODE_1017_length_290_cov_1.079310
GGTTGTGCTTGATATGACAGATGGACTGATCGGGCTGAATGTCAAGTGTGACAGTTTCTT
CACTTTGTAGGAACTCAGCCAGCGGCTCCCTAAGAGGACGATCACCACAGCTGGCCCAGT
CAGGAAGAATAAACCTGAGCTTTCCCATGCAGACCTTACAACAAGCTGGAGAGAGGCTTT
CTCAAAAAAGTCTGCTTTTACCCCAACCTCCACCCACAGAGTGTTGTCCTCATGAGCAAA
CTGCACAGCTGAGATCAGTGACTGTGAGAATAGGAAGCCAGCCATCATCCTGGACTACAA
ctacaacaaaggaggcgatgactacctggacaaggtgaagttacagcataaggatgactg
cccactggccctggtcatcttccataacatcattgaagtgtccccatacaacgccttcat
gatgtggaaagaga
>NODE_1018_length_313_cov_1.460064
ATCATTATTTTACAAACATTTGCATATTGGAAAAGAAAAGTTACATATTTTAGGAATTTA
AAAATACTCAATGATTTAAAAAATATACAAAAAAACTGGAATTTACATGTTAAAAAACAT
ATTTCACAGACATAAAAACAAAAAAATAACCAAAACTAGAATCATATCAATCAGTCAAAA
ATCTAAAATCTGTATTTTAATAAACAGTAGTTTAACAAAATAACAATCTTTAATTATATT
TAAATCAATAACATAAATATCCTAAAACCGACAAGCACTCTATTCTAAACTGTAAAATCA
GACTTTTATAACCAAATCATTATATACGTTATTTTACAGATATTTGCTGTTATTTTTGTA
CACtttctgactgtcacagtactacgctgtttttaatcatcgttcctgcacgcttcatgc
cagatttccacccgttttatttatttattttttacgg
>NODE_1019_length_309_cov_1.776699
AGAAAGATGAAGAAGTGTGTGCGGGAATTGTCTCCGGGAAACTAGCAGCATAAAGATGAT
GTCTGTCTTCGTCTAGAAATAGGAGAATGAGTGTGCGCATACAAGTTTAGGTCAGTGGAA
ACTCGGATGACTAGTGATGTCTGGATTTAAAGTCAGACCAGCAAACAGTCAGATCAGCCA
ATAGTGAGCTCATTTTGTGTCTTTTTTTCCCCCCGTCTCTTCACTCGTGCTCTCCCACCT
TCTCTTTCTGTTCCCATGCTCCACAGGCCAAGCCTCTTCCTCTGGGCTGGCCTCTGTGTT
GCCTCAGTGTTTGTCTCTACACTTAGACTCCTACACAGTCGGCTCCTCACTCTGTTTGTA
AACTTTGACCGGTTTcctgctactcccctacttccctccttgctgctctctgacttgtaa
agatcctgtatggtcttgtaaatgacctgtctt
>NODE_1020_length_400_cov_2.950000
TGAAGACATGAAAGAGACAAGTATGCAGACTGCTTGCAGAAACGTTCCCTCCTTGTTCTG
CACTCACCTCACACCTGCACAGACAGACACATAGGACAGATATGCGCACACACACACACT
CACACACACTCTCTCACACACAGCTGTTTGGATGTGGGTTGGCTCTCACAGAGATGTAAA
TCGGTTGCAGATCCATACTGGCCCAGGGCTCATTCACTGATCTATTTTCTGCTCAGCTGG
CTTTAAATGAAGTTAAAATGACTCATTAAAACACCCACAAGCTTTGGGAACTCTGAGCGC
TACAGCCTAAATGTGGTCCTCTTTCAACTCTTACGATGCCTCTATACACAGACACTGTGC
CACTGTTCCCAGTGCAGCACACAAATAACAAAAAAGCCCCAATCTGTTCATTTCTAAAAA
CAACAATTTTTGAAAACAAACTGTTACAGTTTTGGAACGGTGCATTTTGTTACACAGCAC
AAAAATAAAACTTGGTTTGGGGAATCGTCTTGCATAGTAGTAACAGTGAAACAGTGTTGT
agat
>NODE_1021_length_299_cov_1.020067
TACAACAACAAAAAATACAATAAAGATGTATAAAAGGAAGAACAAGTGCATGGACACACT
ACTATTTTTGAGTAACCTAACAACAGAAAAACAAGGCTGCACAATCTAGAGGGACACCCT
GTGCTCGGTAGACAGTAAAAACTGGAACACTCCCATTGGACATTAAAGCCCAGGATGATT
TAGTGGCATAGGGAACTCAGATTTATTTAGGGCTGCAGCTAATTATTATTTTCATCCAAA
TTTAGTCAGAAAAAAAAATTAAAATAGATAAATCTTAATTGATCCTGACATACTAAAATG
ctttgcctaaaaacaatccaaaaacgttaagaaattcagtttaccatctaagagaactgg
ggaaagcagcaatcattcatatttttgagccaagaactattgtcttttagcatttttgct
gacagatttatctttcatagttc
>NODE_1023_length_369_cov_1.531165
ATGAAAACTATGAGAGGAGGAGAAGGAAATGCTGGGGAGTAGAAGTGGAGAAGGAAGAGA
GAGAGAAAGAGAGAGGATAGAGGGCAGATGAGACTGTGACAGGAGAGTTATTTCAGTGGT
CATAGACATCTCAATGAAAATGCCAACAACCTAATCAAAGGACTCGAAAGGGCAGAGAGA
GAGAGCAGGAGAAAGAAACACAAGTGGAGAGGAGAATGAGAAGGAGTGAGGTGGAGGAAG
TTAGGGAAGGAAGGACAGAGAGGGACAAGGGGGGAGAGAGAGAGATGAAGAGGTGTGGAG
GAAGAGAGGGAGGGCAGACATTGACGGAATAGATGGAGAAAAGGAGGAAAGCAATAAAGT
GAGTTGAGAGGGAAGACAAAAGGGAGAAAATTAAGAAGAATGAGTGGCAGAGAGAAAAGA
AAGAAGCAAGGGAATGATACATAAAGGTGTACAAAACGGTGGTGAGACCAACaatgttgt
atggtttagagcaggggtgtcaaactcaaatac
>NODE_1024_length_302_cov_1.006623
AGGCATGTCTGAAGGACATAAAGGCCTGGATGACCTGTAACTTTATTCATTTAAATTCAG
ACAAAACTGAGGTCATTGTATTTGGACCTAAACACCTCAGAAATTCACTATCTAATCAGA
TAGTTACTCTAGATGGCATTGCCTTAGCCTCTAGCTCTACTGTAAAAAACCTTGGAGTTA
CTTTTGATCAGGATATGTCGTTCAACTTACATATAAAACAAATCTGTAGGACAGCTTTCT
TTCATCTACGTAATATTGTAAAAATCAGGAGGATCCTGTCTCAGAGTGACGCTGAGAAAc
tagtccatgcatttgtaacttctaggctggtctattgtaattccttattatcaggatgtc
ccaatacctctcttaaaaacctccagctaatacaaaatgctgcagccagagttctgacag
gaaccagtaaaagagatcacatttct
>NODE_1026_length_298_cov_1.010067
ATTACGTCTCTCGTTAAAGAGATAACGTAATATTGAGAAACAATATTAATCCTTTTTGAG
CCCTGCCATTTAGGCTTGACACTTTTCTGTGCTCTAATAAAATGTGGAAACAAAAATTGA
AGGTGTAAATATAGATTATTGTAAATAACAGAAATTTGCCCGCAGCTATAAAAAGCAGAA
ACCAAAGCAACATACTTATTCATACCCTTATCTCTCTAATCTGAGATTAGAGAGGGTTTT
AATAGGCAGCTTTTGAAGCAACTGCAGACGTGCAGCTGTTAAATATCACTGATCAGACAt
gcagattcaagagctcagcttacttttgcaatgacttggacgtctgccctcctgagatca
gactcagttcattaatatcatgtatcaacactcacatctcactggttattctggtggccc
acccagtgtttgtccagcgtgg
>NODE_1027_length_333_cov_3.063063
AAGCCAGTGTCTCCTGGGTAACAGCATTAATCTCCCCTTTTCTCCTGCTTCCTCTCTTGT
CGGGGCCATAATCGGTGGGCTCCTTTCAGCAGCCGAGCCAGCCTCAAAGCCCAGGCTCCT
AACTAGCCTCCTAATTAGCTGCAATTACAATGAAGACAACATGATGAGATAATAGAAATT
TGCAAAATAATGACATACCACGGGAAAATATTCCTCCTCCCCAAGCACCATTTTTTTCCC
TCCGGGAGCGGCACAATGGAGAGCCGGGGCCCTTTTCTGAAAGCGGGGAGCTCAGAAAAA
ATGGTGGCGCATTATGTGGCATAGAACCCTATTGTCTGCCTTCTGGTTGCTTCAATCAAC
AGGCCATTGTCTGGCTGCTTAAATCAAAATGACTCAAATACGGGCTCCGTAatgatgccc
tctcagcagcgcatactgaacacagagacagattgagggagagaggagaggaagagg
>NODE_1028_length_296_cov_1.483108
AGGGAGAAAACAACACCAACAACATTGTTCTTCTGCAACTTTATGCACGCTCTCAATGCT
TCCTAACTCTCACCTCTAACACCTAACTAACTTTAAAAGTTCTTTTGTATTCTATCTACA
AGAACGGAAAAGTACCAATAATTGCAGGGCAACTTCATTTACCTCCTCAGGGTTTTTATA
CAACACATTTCTAAAACAAGGACATTTGACTTCAGGAAAAGTTACTTCTGGCTTCGTTCT
CTGTTCTTTTGTATTGGCAGTCTGACTTTATCTGCAAACAGGGAGGCACAGAAGAGTGGG
CTTGAGAGGTATAAGAGGATTTGGTCTCCGCTGCCAAGACCTCCAAAAAGTGTCCCTGGC
ATACTGATGCACAGGTCTGAGCAGAgtaggaaagaaagtggggcagtgagtggcggaggg
tttggagttagccgatggac
>NODE_1029_length_292_cov_1.071918
TAAAGTGATTGCAATGGATGTGTCCAGGAGCACAACAAAAATAAAGGGCTGCCAGACACC
AAGAAATGTTGACGTAGATGGCACTTACGAGATTTTACGTTCGTTTTGAATTTCATAGCC
CTTCTACAGCACAAAAAAAGGGACAGACTTATTTTTCCTACTCGTGTGCAGTTTTTATAA
CTAAAATTCAATTAGCATGAATTCAAAGGAGGTGATGGCTTGAAGGTAATAAATGACAAA
GGACAAACATAGACAAATTAAAAATGAAGAAAAAGACCAAAACAATACAATACAATCAAc
ttaggaaaactaaacacatgtttgagcatgatttgagcaactccattgtttcctttgtgc
attgcagtgcaagacaatggtgtacatgaacaacacacttataaatcaaatttatttcac
atgcatactctgaata
>NODE_1034_length_160_cov_2.200000
CCCGTTGTATGGGCCAGCCCTCACCGTAAGCTCCGGAATTAGGGTTAGGGTTAGGGTTTC
GGCCTGGGGTGAGGGTTTGGGCAAACGGTTAGTGCTAGAGACATGAAACCTGTGTCTACC
CCCCCATTTGCTGCCGCCGCGATCTCACTGAGCCTACTCGCGAGTCTCTACGACGTCAGG
AAGTGGGAGTAACCTGTGATTTTTTGCTGTATCTCGGGACGGGAAGGTCGTAGAGACTCG
GGACTGAGACCGGCGTCTTCGGCATAGCCAAATTAGGTGGGGCAGGTGGCATTTCCAGCT
GTCt
>NODE_1035_length_333_cov_1.684685
AGAGAAAGAATGTCTTCGAGGGCTTTGTGTTGTGACTCAATTTATTGACAGCAAATGAGA
ATAAATTCAAAGGTAAGAGCACTGCTGAGAGCTGCTTCCCACAGCTTTACCAGAAATTCA
GTGTCAGATTTTACAAAATATGTGATATGTCCTGGAGGAAGAGAAAAGAGGAGGAGAGGG
AGAAGAGAACATGACAATGAAAAGAGAAAAAAGGACACAGTGCTGCACTAACATCACCCA
CAGAGCAAAATATCATCCCTCTTTGTTACATAGTTTGTCTCTGCTCCTGTCTGGGGATGA
ATGAGTCTGCACATTAGCTTTCTTTATTGCAGTGATATTCATGTTTGCTGCTGATTGATG
AGGGATTCACATCTTTACACATAACGTGCAAAGGGGGAATAAAGaagaccccaaaccagg
tcccatttgtgtttctcacatggctctcattccaaaacctaatgaattttaactttt
>NODE_1036_length_145_cov_1.000000
TTCATATGGTTGTGATGAGGGCCGGACTGTGATGGAACGTGTAAAGTTTCAGGCCGATCG
GACCACGTTCAGGCTATTTACAGTGAACTGCCTGTTTCATGGCGAATGTCCAAGTTTGTG
GCGCCGTCACGGCCACGCCCTCAGCCTTTTGCGGAGGATTTTAAGAACTTTTGCTCACCA
ATGCCTCTTCTATCAACTTGCCAAATTTCATGTGATTTGGAAAAACCCCCTGAGACGAGT
TCGCTCTGGAAATTTTATGATTGTCTCCCCGAACATTCCTCTTTCCAGC
>NODE_1037_length_301_cov_1.581395
ATTATATCCATCTTTTCTGTACAGTCTATGCTAATGCAAACTAAGTAGACATCAAAAAGT
CACTTTTATTGTGCTTAAAGCATAAGGAAACTGAATTTGTAGGTAGATTGATATGAGTGA
TTCTGATAGTATCTGTGTTGTATTTTAGGCAAAGGTTCTACTTCAGATGACTAAATCACT
GCAGTCATCTGAGGGCAGTGGGACAGTGCAAATAAATTTACTACCTATGACTTAAGAAGG
GTTGTACCAGTATGTAGTGGCTTTGTGTGCGTCCTGTCACTAAGCTTACCTGGATTAAAT
CAGCTGCAGATGACACCAGACTGGTACATAGTAACCCCTTACAATTCTACAAACAATCAG
CTCGTGAGTTAATTTGCTTGCTTGGATTACAACAGCACATCTGTCACCTTAATGTcatca
cgtcttttctgactttttagtaaaa
>NODE_1038_length_297_cov_1.006734
TGTAGAAGGAATTTGCTTGAGTAGTAGCTTGTCTCCTGTTCACGTAGGCAGTAGTTGCAT
GAAAAAATACATAATTTACAGCTGCTAGCATAGACAATGATGTCAGCAATACCAGTAACT
GGTTGTCCTTGTTGAAGTAAAAACTGGTAGTCAAGGCTTTTGTCTTTTTCTTCTGGAAAA
TTAACATGTGATAGGGGTGTGACTAATCAGGGAAGGACACATATTGATTGATAAGAATCA
GTCTGGAAGCGAATGTGGGTATCTGCAGCATTAGTTCCAAAAGTCCCCATTCCTGCCTGT
ccactctaagatgcaagtggaaaaatttggtctttatcgtttcaaaaagtctcagtttta
ggagtcctaagacatctgcatagtgtggatggtagatgtaaatgcaggaaaagttatgcc
ttttgaaacaaaatgtgtaaa
>NODE_1039_length_145_cov_3.324138
GCCTTCTACGGGAACTTATCTTGGCCTCAGCACTATGACACTATGCAGGTCCCATTGTCA
GTGAATGGGAGAACGTTTTGGCCAATATCTCCGCAACCAGACGTGCTAGACACCTGGAAA
TGCCACCTGCCCCACCTAATTTGGTGATGCCGAAGACGCCGGTCTCAGTCGCGAGTCTCT
GCGACCTTCCCGTCCCGAGATACAGCAGAAAATCACAGGTTACTCCCACTTCCTGAGGTC
GCAGAGACTCGGGAGTAGGCTCAGTGCGATCGCGGTGGCAGCAAATGGg
>NODE_1040_length_294_cov_1.023810
GAACTTCTTGACAGGTTGTAAGTTCCACCCACGTTAGCAGTTAAGGTGAGGTGAGATCTG
CTGTTCAGTCTCTGGTAACAAACCAAGGAAAACAGAAAGATAAACCATGCTCATTTACAA
AGTGGTTGTCCTTGTTTAAGATAATCATTTAGCGAAGATCCTACTTGAACATTTGTTTCC
TCATGATGTCAAGACAAGTTTTCACAGATGAATCACAGAGTCTTTGTTGGGGAGAACATA
AAGCCTCTTAAAGGTCAACTAATTCAAGAAACTGGACTGAAATCTGTAAACGCAAATAAc
ttttaggggacataatttttgttcttttatgaaaccatttattatgaggtgagtgcagtc
atatttttctttgaacaggaccaagagtaaaaagcatgccactttaatcagcattcagta
aacatcatcacactttat
>NODE_1041_length_356_cov_1.494382
GATATTCTGCTTAGATTGTTTGAAATCAAATCACAGTATTCCTACAGAGGACATAATATC
CATTTTTGTCATATATTAATTAGCTATGTGACATAAAATAAACCGGCAGCTATTTTGCTA
ATCAACCAGCTGTGTATTATTTCATTTAACACGAATGCCAACTGTTCATAAGTATTTAAT
GCCCACAGTTAGCTACAGGGATGAATTAAGAAGTACTGTCTTGTTAATGTTAATAATATT
GCACAATTTAGATATTCTGGTTGATTTCTGAGAGGTTTTTAGCATGCTAGTGACATTTCT
CTTTGGATGGCAATGTCGGTCCACCAATTTGATCAAGAATTAGTATTTCAACCAAAACTG
GATGAATAGCTCTGAAATTTTGTGTAGACATTTATACTCCTGAAACCACAaatcttaatg
actttgattatatcctgacttttccaccatgacgctgacatttgcggctttcagtgaatt
ttctcgacaactattggata
>NODE_1042_length_303_cov_2.471947
CAAAATGAGACAGAACTGGCACAAAATTGTCAAACTTAAACAAAAACAAGCATGAAGAGG
TGCAACACAACCAAAAGCAGACAAAAAATGAATATTAAACAGAAAATTACAACAAGGAGA
CACAAAATGACCATTCGAAGAGACAAAATGACCAATAGAAGACACAAAATTACCACAAGA
AAACATAAAATGGCCAAAAGGGGACAAAATACAAAAATAAAGGAACAAAATTACCAAAAT
AAGAAAACAACAAAAAAGAGAGCAATACGCAAGCAGTAAAAGGAGACACAAAATAAACTA
TATGAGGAAAAGAATGACTAAAATTACAAAATAGAAATCCAAAATAAGTAGGTGACCATA
ATGGGACACAAAGTGACCACAAGCATACACAAAATGATTGAAAGATGCAACAAGACCAAG
AGGAGACACAAAATCACACAAAATAAa
>NODE_1043_length_298_cov_1.979866
CTGGTCCTGATAGATAACCTGAGACCCTTATGCAGGACTGGTTTCTTGTGGTCACCAAAC
ATTCAGAGGGAGGAAGGGAGAGGCTAGGAGGAAGAGGGTACTTGTGTTCACCCACTCTTT
TTCATAACATTTTGGTTCAGAGAATGAGAAAAGAAAGAGAAAAGGTAGACAGAGAAAAGC
TCAAATTTTGTTTTGTTCAAATTCCCCGGGTTTCTCTCAGAGACTGTTAAAAAAGCACCA
TCATAAGACGGACAACAACAACAACAACAACAAGAAAAAGAGTGTATAAGAATGCAGAGA
GGACTTCCGGAGGCAGTTGCTGTTTGTTACTAGGCAGATTTTAATATTAGGTCTATAGAG
GGCTGTTAGGGTGTGACTTCCGATAGCTGTTTGTTACTAGGCAGATTTTAATATTAGGTC
TATAGAGGGCCGTTAGGGCGTa
>NODE_1046_length_145_cov_1.793103
TCTACCTTTGAGAAGATTTGAAAAGGAGGGACCTTCTTACAAGGCATGCATGTTTCGACA
GAGTAAATGCAACGAAAATTGAACTCATTAAATTGGAATAAAAGGCCACATTGACAAACC
AAAGAAAAAGTTGCACCCTTATGTAACACAGGAAGACTCCAAAGATCCTAGCCAAGGAAA
AAAGATTGGATTTACCTTTGAGAAGATTTAAACAAGAGGGACCTTCTTGCAAAACACCAA
GGTTTGGACATTGTAAATGTAACGTAAATCATACTCAACaaagttccaa
>NODE_1047_length_292_cov_1.750000
ACATTTCAAATTATGCTATAGCAGTCAGGTTTGAATGTCTCCAATTAAATGCATGAGGGA
TCATGAACTAGGATATATCAAATCTGGCTACAAAACAAAACACCATTCTTAGTGTCATTA
ATGCTAATGTTTAAATTCACAACTTTATTGCTATTAAGAAGATGCAGCAAGGAAGCATCC
CCTGAAAAGTCTAACAAGTCAAGTGGTCAAGTTGTAAAAGAAACCACAGTACTCACTATG
CTTATTTTGAAATAAAACAGACATTTGAAATTGGTCAGACAATATGTCTACTACTTCTAC
TTTTTGTTTCCCTAGTGGACTGCCTCAATTTTAGTCTTGTTTTTCATCATGTAACCGCAC
TACAGATAATTTTAAGATATCATCCACATATTTAAAacattttttgcagtgttttttagg
acataaaggtttaaat
>NODE_1048_length_306_cov_1.395425
ATTAATAATTATGGGCAATTCTTTTGTAAAGATCAACAGAAAGGAGGTTTAGTTTGAACT
GAACAATCTTACTTTGAATTTAACCCCTTTTTATTTATCAAGACACATAGATATTCATTT
TAATGTTAACACAACAATGAGATTAAGAACTATCGCTGTTGTTCAGACTATATGTTTATT
TCTAAATCGCTGAAACTTGATGGTTAAAAGACTGTCACTTCTTATTTTCTGATTTATTTT
CTGTTTGTTTATTTCAAACAGTCACAATGTTAAAGTTTTATTTTCTGTTAGTTCTTATTG
ACTGTCTTGTTTTTAAATTAACTCTAACTTACAAATTGTAAAAAGATTATTCTTTGTTCT
GAGCTCAGAGGTGTGGGGATGGGTGGGAGACTGATAACCATAACCAGGATGTCACTTTCA
CCCCCTGATGGGATTCACCCGCATTCTAtt
>NODE_1049_length_290_cov_1.072414
GAAAATCTGCTGAAGTTTGACTCTTTTTTTTTTTTACTTCGTCTGACCATTAACGTATTT
ATTTAAATAAATAAGAGAGAAAATAATTAACAAATCAATAAATAAATGTGAACATTTAGA
AAATAAACTGAGCAGATTTAATTTAAAATAATTCTTAAAGGGAAACTGAAACTGGAAAAC
ATCAAACTTTAATCTTTGGACTGTTATTATTATTATTATTAGCAGTAGCAGTAGTAGTAG
TAGTAGTGGCAGTTGTGGTGGTAGTAGTGTTACTATTATTAGCAGTATTAATAGTATTAT
tactgttagtagtactagttgtatgcaggttttactattaggtctgagactactacattt
taaaataagtatatttaaaagaatgaggagactatcactgtgttattagtgtttttttca
tcttctcattatta
>NODE_1050_length_309_cov_1.080906
TGATCGTGTTGAGGCAGAGTCCACACTATCTGCAGTGGACCTTGTGAATAGTTGTGCATC
TGTAATTTCTGATTTAAAGGCAGCAGGTGTAGGCCAAAGTGTAGTAAATTCTGTTGTGAT
TTCCATGGAAGAGATAGTTCAAGATATTCAGCAGCATGCTAAAGAAAGTGTCATTAAGCA
TGTATTTGATGATGAAAGAGAAACTGAAAAATGTAAGAAAGTTGAAGAATGTTTTAATAA
ATTGGAGAACCCTTTTACAATTCTAAATTCTGAGTAAAAGCGGTCCAAATTTTTATCTGG
CAAGTGGGAACCTGTAAAACCAGTtgaattggtaattgtctccagatttgacacaaggag
aaataaaaagactgggacatatgatcaggtagttgttcaggataaattcatgtatgttcc
aattctatctacattacagtcaatatttagaag
>NODE_1051_length_343_cov_2.755102
AAGGCTTCACATGTGTGTAAGTTAGATTGTCCCATGTCTCTTCATTTTCTCATCAGCTAC
AGAGTACGATCAGAGAACACCGCGATGGAGGCAACGCAGGCGGAGTCTTCAGCCGGTACA
ACATTATTAAGGTATGCAATGAAGCACTTTCGCTTTACCAATACACAAATATCTGTATCT
TATCTTTTGGACAGAAAATAAGGAAATTCTACTTGAAGGTTTAGTCAATTTTAAATTTGC
TATCTTCTTTCCCTCCCTACCTCTCCTTCTGTTTCTCCTTTCCTCCCTCTGCAGATTCAG
AAGGTTGTGAACAAGAAGCTACGGGAACGATATGCACACAGACAAAAGGAAATTGCAGAT
GAGAATCACAACCACCACAACGAGCGCATGCTCTTCCACGGTAAATAAATACATGTGATA
AAACATAGGAAAGCATGGTAGCTTTCCTCAGCATATACATCGCAGGTGTAATGCTGTCCA
TTAGTTa
>NODE_1052_length_317_cov_3.116719
AATGTTAGTGATCCTTCTTAATGGGATAAGTTATCAGCTGGCTCCACTTATGGTTAAAAC
AACTCATGTCTTTTTCCCACCTCCTCCCACAAAGCTTTCGAGCTCTTTGACAGCATCTAG
TCATCCTCTCATGAAAATTGTGCTGGAATGTCCCCAGACTGCTTTTCCATCTCACTGCAG
CCTTGAACTTCCGAGCAGGTGTTTGAATACATTGAGATGTTTTCTGTCTACTGACACTGC
ACTGATGTGTTTGAGTGAAGTGTGACATGAGTGATTCTACATGTTTCCTCTATTGTGCAG
ATCAAATTCTTGTGTTATACCATAGGCCTGTTTTGTTGGTAGAAGGATGTGAATCCAAGA
CTACTTTCAGAAAATAATTTTGACTGTAAGAGTATGTATtgaccaatgaaggatttccct
tatgcaagttcattgctcagtaaatgtcaacagtggtcaat
>NODE_1054_length_145_cov_1.365517
AAGTTGAAAGTAAAAGAAAGAAAAAAGTAAGAATGAAATGTATTCCAGCATACTATGATA
TGGTAAATGTTAGCGCCTGCTGCATCGCACTCCATATCACTTCGCTCCATATGAAAAATA
GTTTGCTATTTTGGAACCCCCTGGAAGCCATAGTGGATCACCACAGACCCAGAGCTCATT
TATCTTTTGTCAGAGATGAAGCCAAACTAACGCCATCTCCTGAAGCtgctaaagaatgag
gagggacatagggagggtaaaaataaacccggagcccaggtagctacac
>NODE_1055_length_394_cov_1.791878
ACACAACTTTTCCAGGAGGATAAAGATCATAATAATTTTAAGGCAAAATGCTATGGTGGG
CCTAAAAGCAGCCATCCTAATAGAAAGCGTTAAAGCTCAAGCATTAATTAACCCCTACAA
TACTGATAATAGATCTTAAACCCCTAAACTTACCAGGCCGTTCCATGCCCCCATGGAAGC
GACCATGCTAATATGAGTAATAAGAGAGCCCGAACTCTCTCCCAGCACATGTGTAAATCG
GAACGGACCCCCCACCGAACCTTAACGGCCCCAAACAAAGAGGGCAGTGAGTAAAAAACC
AAACAACAAGAAAAACACCCACTATAACACCGTTAACCCCACACCGGCGTGCCAGCAAGG
AAAGACTAAAAGAAAAAGAAGGAACTCGGCAAACACACACTAAGCCTCGCCTGTTTACCA
AAAACATCGCCTCTTGAAAAAACAACATAAGAGGTCCCGCCTGCCCTGTGACCACGTGTT
TAACGGCCGCGGTATTTTGACCGTGCAAAGGTAGCGCAATCACTTGTCTTTTAAATGG
>NODE_1056_length_308_cov_1.480520
TCCAGAGTTTATCTTTATAATTTGCTAAAGCCATTTCTCTTTCTTTTGCTCTTTGTCACC
GCCAGCCTCCCGATGACCCCATCCATCTGTCGCCATCCCTCCTTTCCTTTCATCACGACT
TCACTCTCTGTCACTGATGTCTTCCTTCCTTCCTTTCTTCCTGTCTGCTTCTCTTTTCAT
CTCCTCTCTCTTTTATCTCTCCACTTTCCTTTTATTTCTGTTCCTATTTGCCTGTCTCTG
TGAACACCCGTCGGCTCAAACGCATTTGCGGAGGCACTTCGGTCCGTTTCTTTGTAACAT
CCTACacatacagaacacttacccggcacataaatctgctcttgtctatgtaatggtgtc
tataaatagccacatgaatgcagttttttgtcacagctgcggaacagcttgactgacagg
cgtaaaaaataaggaagcgtacagaacagtac
>NODE_1058_length_205_cov_1.121951
CTACCCCCCCGTTTGCTGCCGCCGCGATCGCACTGAGCCTACTCCCGAGTCCCTACGATG
TCAGGAAGTGGGAGTAAGCTGGGATTTTTTGCTGTATCTCGGGACGGGAAGGTCGTAGAG
ACTCGGGACTGAGACCGGCGTCTTTGGCATAGCCAAATTAGGTGGGCCAGGTGGCATTTC
CAGGTGTCTAGCACGTCTGGTTCCAGAGATATCGGCCAAAACGTTCTCCCATTCACTGAC
AATGGGACGTGCAGAACGCAGCCAGTGTCACAGTGCTGAGGCCGAGATAAGTTCCCGtag
aaggccttggagagcgcgtttcagaccgctctgagttgattggcatagg
>NODE_1059_length_298_cov_1.070470
GGTTGGTTTCAGATCTACAGACATCATTCGAAAAAAAGTCAGAAAAATGTTTTCCTATTA
AAACTAATACACAAAATACATGTTTAAAATACACCACAACTGCTACACATCGATCAAAAC
ACCTTATTTAAAGCTTTACAGACTCAGATTTTGCAAATGTTTGCTTCCCAGGTGATCTAC
GGGGATCAAAGCAGCTAAGCCACAAGTGTTCACGACATCTTGCATCGCACAAAGGATTCA
AAAGCTCAGTTACAGGTAGAACAACAGCTCTACGTTGTGTTTGGGAGTGCTTATAACATg
aaagcacaaagggacgggataacagaggccaccagagacacgtagggacaccaagggtca
ggatcctagttttctccacgttacctatgggcctgtgtcgtttcatttaatgtctgcgac
ttgtcttgcagctctgtgatgg
>NODE_1060_length_345_cov_1.573913
ATCCATTTTTACGCACTGTCTATAGTTTTACTTATGACTGGGGCTGATCATGGGAATTTT
AAAGTGATCTGTATCTGCCCAAACATATGCCCAATTCTTAGTTTATATCATTGTGCAGAA
AAGTGAAAACAAGCCACAAAAGCGTTCATCAAATGTCTTACAAGACCATTTGATCATTGC
CCTAGTATAGTCTAGTCTCTGTCAGTTGAAGTCTCTGTCTGCCCCTTCACTAGATTAACT
GGTGTAATGCTCTCTGCTTGCCAAGATGGAAGTTTCCCTACAGTACTAAACAGTAAGAGG
CTCAATGTGGTGGTGCAAGCAGGTAATACAGCTTATCTACAATACCTGATCTAGGAAAAT
GGTATCAGGTATCAGCAGATGCTAAATATTAAATGatttggatcggatgaggagcaaata
aacaaaaacctttagcagaatctccctagttttagtgttagtagatgaaaatcagtttta
attttagtc
>NODE_1061_length_334_cov_1.485030
GATTATGTGTCCATTGCTGAACTGCCCAACAGTGGCTCTAGCCTTTACTCCTTAGAGTCA
ATAAATCAATTTTTGGATGAAACTTATAAAAAATCAGTAAAAGTAAGCGATTACTTTAGT
GATACTGAGAAGTTCATAAAGTCTGTCAGCATATTGAAGAGACAGGTTGGGTTTGATCTC
CTAGATGAGAAAAAACGCTTCCGTCTTAAAAAACACATCACCACACTGAGGAAAGCTGGT
GGTAAAACCACAAGAAAGACGAAGAAATGATCATGCATCACAAGGTGTTGTTCTTTTTCT
ACTGGTTCCTGTTTATAACTTTTCTATCTGTCTTTTCTATGAGGAGTCTTAAGATAGGAA
CCCTAAACATTAATGGTGGGAGAGACAGGCAGAAAAGGGGCCTTATCCTTGATTATTCAA
ATCAAAAAGGCATTGATGTCTTGTTCTTGCAGGAGACCCATCTTACTCCAGCAgacga
>NODE_1062_length_145_cov_1.262069
ATGAATGCAAAAGCTGTTTCAAGTGACATTGTGTCAAGATACTGAGAGGAGACACCGTTT
GGCCAAAGTGGCATTTTCAGCGCATGAAACGCTTTTTGAGAGCATGAGAGCAGCACTCCT
GCAGAGTTTCAACGACAATGTTTAAAAATATGTTTTGACTTAAAAGAACAATGTTTAcaa
acatgttttgacttctgaaggtaatgtttacaaacatgttttgatttcaaaggacaatgt
ttacaaacatgttttgacttcacagtgtcttcaaatatgataaatatga
>NODE_1064_length_145_cov_1.096552
ATAGGTCTGTAGTGACACTTTTTTGGGTCCCGTTGTATGGGCCAACCCTAACCGTAAGGT
CCGGAATTAGGGTTAGGGTTAGGGTTAGGGTTAGGGTTTCGGCCTGGGGTGAGGGTTTGG
GAAAACGGTTAGTGCTAGAGACATAAAACTTGTGTCTACCCCCCCATTTGCTGCCGCCGC
GATCGCACTGAGCCCACTCCCGAGTCTCTACGACGTCAGCAAGTGGGAGTAACCTGTGAT
TTTTtgctgtatctcgggacgggaaggtggtagagactcgggactgaga
>NODE_1066_length_498_cov_1.959839
GGCTCAATTAAGTAAACATCGCAGGTCAAGAGCGGTGCTTACTGTTATTTATATAACATT
GACAGTTGCCTGTATGGTGGCGAGAAGACATTTGTATTAATATTGTGTAAACAAACACGT
AAACAACAAGCACAAAGGCGAGAACAATAGATCATCTTTAGCCAGCTGTAGCACATCAAA
TCAATACTATAAGGCATGGAAGGGGCGGAGCTGAGCTTTTTGTCACATGACCAAAACAAC
ACCAATATTGCTACTCTTCAATAAATCTCTCCATTCTTCTAATCTCTTTTAATTTTCTGT
CCTTCCAACAAGTCTTCGTCTCACCATCCTGTCCGCTTCTGCCCTCCAGTAATTCCTTCA
TGCCTCCTCTCTGCCCTTCTCCATCTTCTTCTGTCCCCATTTGAGAAACGCTGACCTGCA
GACTCCCTAATGTGACCAATCAATATCACACAGAGGACAGCAGACTGCCGGACATACTAA
TATGAAGACACACTTCCTGCAATGTATGCAGGCAGGCATCCCTTTGGCCACTTCTCCAAA
GATCTCACACACGCAGCATGCACGTACACACCCTACAAACCCAGAGTGATTGATCCATTT
AATTTAatgtgaactgttccatatgaccctgtgttaaataag
>NODE_1067_length_145_cov_1.848276
TGGGGTCCCGTTGTATGGGCCAGCCCTCACCGTAAGCTCCGGAATTAGGGTTAGGGTTAG
GGTTTGGGCCTGGGGTGAGGGTTTGGGCAAACGGTTAGTGCTAGAGACATGAAACGTGTG
TCTACCCCCCCATTTGCTGCCGCCACGATCGCACTGAGCCTACTCCCGAGTCTCTACGAC
GTCAGGAAGTGGGAGTAACCTGTGATTTTTTGCTGTATCTCGGGACGGGAAGGTCGTAGA
GACTCGGGACTGAGACCGGCGTCTTCGGCATAGCCAAATTAGGTGGGGC
>NODE_1068_length_495_cov_1.688889
TAGGGTTAATCTGGCAACTCTCCCGGTCCTCATCAGCTCTCACCAGCAGAGCGCGTCCTC
ACCGCCATATGTCCGTTTATTTTGGATGAATGCCAGAGACCTTAGCAGAGCCACCATCCT
CTCAGAGGACTTTTATGCTTTGTAGCCTTTTCAAAAGCTTGGCAAGAAATGCAGTACTAA
CAACTTGAACAGCAGAATTTGACCAGAGCACGACATCCTTGTTATAGTTTTTTTCTGAGC
AACGCTACGGTGAGATTCATAGTCGGCAAAATATTAGCTTAGCCTGCTAGCTAATATCAC
AGCGTGGTGTATTGGGTCTGTGAAGCTGTGTGTAAGTTATGCAGACTGTTATGTCTGATA
AGAAAATTTCAAAGAAACAATTAGAGACAGACTGTGTGGATGTAGTAATGCATCTGATGT
TAAGTTCATGGTAAATGCTGTAGAGATGTGTGTGTAATTGAGGACATGAAATACAAGCTA
AGGTTACAGAGTTAGCTTAGCTATACATCTTAAAGTATTGAATTTGTATGTCATTTGAAT
TTATTATTTCATGAACAGAGAAAGAAAGTATTATGCTGTACAgaaagaaagagaagcaga
ttttaatttagaaaaaaaacttgtgcatgcaggggcttt
>NODE_1069_length_145_cov_1.055172
ACTTGTGTCTACCCCCCCATTTGCTGCCGCCGCGATCGCACTGAGCCCACTCCCGAGTCT
CTACCACGTCAGGAAGTGGGAGTAACCTGTGATTTTTTGCTGTATCTCGGGACGGGAAGG
TCGTAGAGACTCGGGACTGAGACCAGCGTCTTCGGCATAGCCAAATTAGGTGGGGCAGGT
GGCATTTCCAGGTGTCTAGCACGTCtggttgccgagatattggccaaaacgttctcccat
tcactgacaatgggacgtgcataacgcagccagtggtcatagtgctgag
>NODE_1070_length_393_cov_1.139949
ACTATAAACTATGTGTCAAGATTTGGTTGTAAAATAAATGTATGTGGAGGTCTAACCTTA
TTCTAACAGTGTTGATATTTGTATGTCTTTTGCCTAAATTTATTATGACTTTGGGGATCA
GAGTGAACAGGGGACTTGTGTTTGAATCACCCTGCTACCTCCCAATCCTTGTACAAACAC
TTCAGCTGTCAGTCATTTCTTTGCGGTAGACGCCCAGTTTCCTGTGGCAGTGACCTGCAA
ATCACCACAAAGTGGTGCTCCCTCCTTTAGAAACTCACGCACATATTTCCTCTAAACACC
TACTAAATTATCGGTCTTGCTATTTGCAAGTTGCCACTAGATAAGCAGTTGTAATCATCT
GTTGTAGTATGAAATACTTCCCTTTGAATAAAAGCTTGTGGGACAAAAttgtttagctgc
taaagatggagttgaagttgctctttgatggctcaaagtatcaacactacaacacctcct
gttgccccaggctttaacttctgaagtgctctccatttcaagtacatgctctaaatt
>NODE_1072_length_170_cov_1.911765
GAGACTCGCGACTGAGACCGGCGTCTTCGGCATCGCCAAATTAGGTGGGGCAGGTGGCAT
TTCCAGGTGTCTAGCACGTCTGGTTGCGGAGATATTGGCCAAAACGTTCTCCCATTCACT
GACAATGGGACCTGCATAGTGTCATAGTGCTGAGGCCAAGATAAGTTCCGGTAGAAGGCG
TCAGAGAGCGCGTTTCAGACCGCTCTGAGTTGATTGGTACGGGTTTGTAGTGACACTTTT
TTGGGTCCCGTTGTATGGGCCAACCCTAGCCGTAAGGTCCGGAATTAGGGTTAGGGTTAG
GGTTTCGGCCTGGg
>NODE_1074_length_294_cov_1.870748
TTCCTTTCTTAAAAATTCACTGATAGTGTTATTGCAGAAAAAAACACAGCCTCCATTAAA
[truncated: 42,880 more chars]
