# Supplementary material for: Multilocus molecular systematics of the circumtropical reef-fish genus Abudefduf (Pomacentridae): history, geography and ecology of speciation
Source: PeerJ. 2018 Aug 14;6:e5357. doi: 10.7717/peerj.5357 (PMC6097498; doi:10.7717/peerj.5357)
Supplement: Data S1 [file peerj-06-5357-s013.zip › Data Supplement/assemblies/Abudefduf-lorenzi-STRI-X-6119.contigs.fasta]

>NODE_1_length_601_cov_3.945091
TCAAACTAAGTATCTTCCCAGTGGCGACACGCTGTTCCTGCCTGGCAGCCTTACAACAAC
ACGCAGGATTCATCACGCAGACAGCACACACAAAAGGGAAGTGTCTGCACGCGCACTAAA
ACTTACAACAAAAGAGAAGACAGACAGTGACTCAATGCACTTTTGTGTGAATACATGTAC
GTACACAAATACCTCACTTCGGTGGAGGTTTGTTTGGGGTGACAAAATTCAGAAGATGGA
TGCTGACATTCCAGATTCTGTGTAAATATTCCTGTTATGCTACTTTGTCTTGACCATTGT
CCCTGAGCCAAAATAGCTTCTGGACAATGCAGGCATTTGCGATTTAACAATTTAACTGAG
AGAGCCCTTGCATGATTAAAATCAGTCAGTGTCATCAAGCCTTCGCAATATTACAAACCA
CCCAGAGACACTGAAATGTGATTTCTAAATCAGGCCTTTTAATAATGTTCATAGACTCAG
TGTGTCATCAGTTTCCTCCAACAGACCCCTCCCTTCCCCTCATATAAATGTGATCTATGC
CACGGATTGTTGCAGATTAATACCAGCAACTGCTTGCTCATCAGATATTGCAGGCAAATA
ATGTGCCACTATTTGAAAGGTTGGAATCAAAATGCTTGAAAGCCTGTGGGGGGAAAAAAG
CATCAGCATAACCAGATGACTTTCTACTGTTGATTAAAGTGTAAATCCTCTTATGTTGAG
GTCTATTGCTGCCAGCGATctgact
>NODE_2_length_643_cov_15.687403
AAGTGACCCCGTTCACATTACACATTGTCATTTAATCCCTTGTTATTATAAAGAATACCG
ACTGCAGCCAACTTAAGGATTTAGATTTCTTAAAAATTTTCAGTGATAATCTGAATCAAA
TAAAGAATGTCTAAAAGACTGTCATGACTCATTTTGCAGTACACACGACTTGAATTGTTC
TTGCCCTTAACATTTTGCTTTCCTGTATGACCTCATTTCAATTTGTGACCCCAGCACTGT
AGACTGCAACTGTAATGACCGGTGTTGCCAGTGAAGATGGTGCCTTTTTGCTGCCTGCTC
TTACTGCAGGCTCTGTGTGTGATTGCCGTGCGGCTGGATTCACAAGGAAGGGCATAAACT
TGGACTGGAAGACAATGCATTAAGACTGCTGGTCCCTATGCCTTAGATTTGGCACAGGTT
AGGTAGAGGCATGAAATGCATATTGTTTGTGTTCATTTGAATAAGGACAAATGTCAGATT
TCCATGGCTCCAGGCAGCCTGCATGTTAGATGATCAACTCTTTTGGGCCCCTGGATGTGG
GGTCATCAGTAGCGCTTCCAGGTCACTGTCACTGCATGCCGGTTTGGGGCCATAATTGAC
CTTTTGACAGAGCACAGGGAGACAGCCTTTCTCTGAGGGCAGTAATAATCACTTTAGATT
TACTTGTGGCTGTGCTCATGTTAGCTAATTAAAATGTTTGTTTTAAGAAAAATTCAATTG
GTGATCTAAGAAAACATATTTTCGAGGTTTTATTGGATGTTTAAATTGTTGTGGTGTAAA
AAATATa
>NODE_6_length_145_cov_1.275862
GTGGTTGTGAGGTGTATCTAGGCACGCCGCATATGTGCGTTGAATTTTGGAGGTGCAGGT
GAAAAGTGACGCCAGGGCCCATTTTTCCATATGTGACAGGTGGCGCTGTTGAGCCATTTA
GTCACTGATGTGTGTATTTACCTTTAAATATCAATTATTTTGCCGTGTATGATGCGCACG
CCaattttggggccgatcggagcaagtatatgctacttcctgtttccagcaggtggcgct
attcctgagaggtctcattttcatgtggctgggatgagggccggactgt
>NODE_7_length_919_cov_15.846572
AGGATAAAACCATGAATTATCACACGGAGAATGTGCAACTGGAAGATTAAGAGAAGGATC
TGCTTCTCCTCTCACCCCTCTTAAACTGCTAACATCCACACATCAGCACAAACACACAAC
AGAGGAGAGCTGAGCCTTGATCCCCTGTTTGCTGACCAAATGACTGTCACCCTTGTGCGA
GGCGGGGAGGAGGTGGGAAGGAGCACGGCGGCGACGCATTCTCTGCTGCGATTTGTTGCG
AAACTGTTGTCACTCGAGTCATAAGTCAGTGTTTGAGGCTAATCACAGCTAACTCCTCCA
AACCTTGCCAGCCCTCACCGCAAGCCTCATACCACCTCGTCTCATTCCCACATTCCTACA
GCCGTCTTTCCTCACCACTCCCACATCCACCCTCCACAGCCCCATCCAAGCCCACCCTCA
CCTTCTCAATCCACTCTTGGATCATTTCAATTTGCATCCCAACTGGCCCCGGGATTCCCT
AGCCCTGTTAAAAGGCAGGCTATTTGTTGTGCTCTGCGGTTAATGCCGCGCAGAGCTTTA
AATACCCATATCAAATCTTGGAGGCTCAACAGATTCAGTTTTGCAAACCTGTATCGAACA
GAGGTTCAATCCGTCAGCTTAGAAGTGTACACTCCTTAAGTTGTGTGATAAGGTAAAACC
AATCACTGGATTAGGCTCTCTCTGTCAGTGATGGTGTATTTTCAGTGCACAGTGTTGCTT
TGCTGAAACAGGATAAGCTGATGGAGTAACATTATGGTGCTTGAGATTTCTTTTTCAATA
GGAATATACTATTAATGGATTCTGAAGCCAGTGTGTGATGCTGCTCTTGCAGTTGTGGAT
AATGCATTAGCATTAGCTGTGAAAAGCAGTTGGTGCCGGATACCATGAGCAATCATCTCT
CAAAACCACAAATTTGATTGTTTTTATCATGCAAATCCAGCCTACTACCCGATAAGATTG
ATTGAGGTCTTATAGGATTGCAGTGTTTATTCTCGTAGAGCTTCTCACAAACAAACCTCA
GCCTTTAGATTCACAAGTataattttgcacagcatatggtgaa
>NODE_8_length_750_cov_5.756000
AAACAAGAACAATCCTAGGTTTCTGTTCAGCACTGTAGCCAGGCTGACAAAGAGTCACAG
CTCTGTGGAGCCTTCTGTTCCTTTAGCTCTCAGTAGTGAAGATTTCATGACCTTCTTCAC
AAATAAAGTCTTAAATATTAGACATAAAATCCGGACCATGTCTTCAGGTACAGTGGCTCT
GGAAGCGTCCATAGAACCAGATTTATACTTGGACGGCTTCTCTGCTGTAAATCTCTCAGA
GCTCACGTCAATAGTTAATTCTTCTAAACCAGCAACATGTATGTTGGACCCTATCCCCAC
TAGATTATTCAAGGAAGTTTTTCCATTAATTAACAGTACAGTGTTAAATATCATCAACCT
GTCCTTACTAACAGGTTACGTACCGCAGGCTTTTAAAGTTGCTATAGTAAAGCCACTTCT
TAAAAAGCCTACCCTAGACCCAGGTGTTTTAGCCAACTATAGACCTATATCCAACCTTCC
TTTTATCTCTAAAATTCTGGAAAAGGTTGTTGCAAACCAATTATGTGATTATTTGCATAG
AAATGGTTTGTCTGAAGAGTTTCAGTCAGGATTTAGAATCCATCATAGTACAGAGACAGC
ACTGGTGAAAGTCACTAACGATCTTCTTATGGCTTCAGACAGTGGACTAGTGTCTATACT
TGTTCTACTGGATCTCAGTGCTGCATTTGATACCGTTGATCATGGCATCTTATTACAGAG
ACTAGAACATGTTATTGGACTTAAAGGAATTGCACTAAATTGGTTTAAATCATATTTATC
AGACAGATTCCAGTTTGTTCATGTTAATGATGATTCTTCCAGCCGTTCTAAAGTTAGTTA
TGGAGTTCCACAGGGCTCTGTGTTAGGACCAATACTGTTTACGTTGTACATGCT
>NODE_9_length_820_cov_23.590244
ACATTTGCTGCAACGCAGAATCTCCACACTAATCAAGGGAAGTCTTTGGTGCATTTTCCC
CCTTCCACATCTGACAGATCATAATTGGGGCCTTTTTTTCCACTTCCTAAGACGCTGCCT
GAAACCTGTGATGCAACAGTGGGAGTCGTACCCTCGCTGCCTTTCAAATCAACAGTGGTG
TCAAAACAGAGCCCTGAGGAACCCCCAGTAGAGCATGGCTCACTAGACCCCTGTAGAGAT
TTGAAGACCACTTTGGAACTCTAATCCACTCAAAATGTGCTGATAATTTTCCTTGCCAGG
ACACTCTCTGCCTGGTGTCACAAGAGTGGCCTCCCGGGAGCAGATCAGCCAATGATAACA
AAGTAGCCAGATGTCTGGCGCTGGCAGAATCCCAGAAGCCAGACAGCGGCACGCAGCAGC
ATCCGCTGTGGGCCACAGATCAAAGATACCTGAGAATTACTTATGGGCACAAAATATGTG
TTGCTTACTCTACAGTTCCCATTAATAACAATCTGGGAGAATTTGTATTTCTAATTAACT
CTTTTCTTTCGGCATACAAAGTGCTGTAGGTTGTCTAAGGCTGCAGCAGCAATTTTTCTG
TGGCAACTGCGAGTCGACAACAGGAAGTCGGATGCAGCGCTGTCTGAAGGAGCCAGATCA
GCTTTAAATGCAGTTCTGAGGCTCAGAACACCCCCTGACTCGCCTCAATAAACAAACAAA
CTGTGTAAGAGTCAGCTTATTTAGATTTAATCATGCTGCACAGTGCCAACTTAGACCGGT
CCTTGATGCATACCTCGAAAGCTGTAGGTGTTGACACTGAACCGATTCAAATGAGATTTA
AATGTCATTAGTGGCTTTGTTTTTTAAGCTTCTTTTATTTTTATCCAGACATTTTTATCC
TAAAACAGAGGAGGCAGTGCTCTATCTGCAAAGAGCGGGTCAgctacaccaacatttccg
gtat
>NODE_10_length_292_cov_37.448631
AAAAATTTGATATTTTGGGGGAAATACACATGTCACCGGAAGAATGGCTCAACAGCGCCA
CCTCAAACGCTGAAAATGCTTTTACGATATGGCATTTCCACCTCGTTTCTCCTAAACATA
CGAAAGTCGGTACACACATGTAACACACCCAGACGTACAAAAAAGTCTCTTGGACACATA
CCCTAGACTCAACAGGAAGTCCGCCATTTTGAAAAAAAGGCCGGATTTTGGCCCAAAATC
ACACTTTTTCCAGAGCGAACTCGTTCCAGGGGGTTATTCCAAATCACATGAAATTTGACA
AGTTGATAGAAGAGGCATTGGTGAGCAAAAGTTCTTAAAATCATCCGCAAAAGTCTGAGG
GCGTGGCCGTGGCGGCGCCACAAACTCTGATGTTTCGCCATGAAACAGGAAATGCACTGA
AAAATGACCTGAACGT
>NODE_11_length_837_cov_23.155317
AACAGAGACATCTTAATCTAGGTCCCAGGACAGTGAAAAGTCAGAATGCAAAGGACATTA
AGCGATATAATTCGCAAGTTTCAAGTTGATTTTGACAAGTAAATGACACTGCAAGTTCCC
TCTTTTTCTCAGTCATAAACAACTTGATAAATCTATTCAGGTTGGTATGGATCTTTGTGT
TACTCATGCTGTACATACAGTATAACAGAAATTAATGGGAGACAATAAATGAATGATACA
ATGCAACATTAAACATGTCCAGAATAACGCACTTTAAATGACAGCTAAGAAAATAAATCT
ATGAATTTATCATTAAAAGTTAATTGAGAGGGGAGCTTAAAAAGGTCAAACAAGTCGCTC
CATTCGAGGAGGGCATAAGGGGGTTAGCTTTTAACTTAGCATTTTTATTGACTCTGGCAA
AACAAAATGAGCGGGCTCTGTAGGATTGTGCACTCTGCATTGGCCATTCAGGCCTTCAGA
GCCCCATTGTAGTACTTTGAAGAGAATGAAAGGAAACCCCACTGGTGGAAATGCAGTGGA
ACAGCCCCACAACAGGCCACAACTGTTCCCTTATGCATGAAAGGCAGGGACATAAAAGAC
AAGATGGACTTCTGAGGTAGGGCCAAAAACAAAGGCAACAAAAGTGCTGATCACGAGGGG
ATGACACGACTCGTCTCGGCAGAAGGAGCAGGGAGAAAAGGGGCAGGGGACAATAGCACT
CCCAGCCAAATGACATGTTGGAGAATTGAAAAATCCACACAAGAAGTGTCTTCTCAATTC
ACTAAACCCACAAGAGCTGGGTGACTGTCGGCTGGACCTTGGTCAAACTAAGAGGGGGTG
GGCTAAAACAGCCCACAGCTTTTCTCTCTCTAACTTTCTTTCCCAAATCTTTCCCCGTTT
TGGCAAACAACTTGGCAAGGGCAGAGACAGACTGGGGTGATGGCTTTAGTCTGCACACAC
CAAACCGAAACCAAAccaaac
>NODE_12_length_595_cov_16.927731
TAGTATTCATGCCTATATAAAATTCACGGCGGCCGCATGTATCTGGTGGTGGTCTGAGCC
GCTGATAAGGCTTTGCACACTATCTGCCTTCAGTCTAGATGAAGGATGAGCTTCTCAGCC
ATAGACGTTGTCCATCCTGCTGATGCTCCCTCGTCTCATCGTAAACTCTTGTGCACCCTC
TGGTGCTTGCTAGTCTCCCAAACTTCTTTGTGTAGCCTGCTTTGCAGATTGTCTTCCTTG
TCTGTGTGGTTGCTCATTATTCAGAGACAGACGGATCTCAGGTCATCTGCAGCTGCAGCA
AAGAAGAAGCAGGAAAGATGGCGATCATCCATTAGACCGACCGGGCGCACGCATGAAATA
CGAGGACAACTTTTGGGAGGATCGCTTGAGGAGAAGATTGTACCAGTGAGTTTTTTTCCC
CTCCTGCTTCTCGCACTATATTTCCAGTTTCGTCAAGGTTTTCGGCTGGGCTTTCAAGGT
CTGCGAGAACGTCGCTATGGTAGATCATGGGATATAATGTGGAGAGCGCCTCGTGAATGA
CCTGGAAAGAGCGGATCTCCCCCCACCGTTTCTCCTTTTAGTCCAGTTTGGTCCAGACGA
CTCGGTTGGAGAGAAAGTCGGGGTTTTTTTATGTGTGTGTGTGTGTGTGCGTGTGTGTGT
GTGTGTATAGTcgggtgggcgctccggctggcacccaatgcagccaaagtcaagtgggtc
ttctcgcttcccagttaat
>NODE_13_length_839_cov_22.203814
AAGTGAAGTTATCTTTCCTTTACTCTTCTTTTCAAGCAAACTATTACTGCCAAAGTTACA
TTTGTTAACTGCATCATTACCTTCTTACATTATCCACCTGCCTCTCCTCAAACTGGCCAT
TCAGGTTTTCTCATTATGATCAGAGCAGATGAACTACAAAAACCAGTCAATGTCATTCAT
GCAGTGTCCACACAGCGGACTTCTGCTGGCTGCAGGCCATTCCTCAAACTGTACCAGTGA
CATGAATAGTGGAGAACAATCTCTCACAAAATCCCGGATGGGAAACAAGCATAATCTGGG
CATTACACTGATAGCACAGACACCATGTTGACACAACATCTACTGCCCAGCTGAGTGCCA
CATAATCCCCTGTAGGAGGTGGATGCATACCTAGGATCCCTTGCAATGAGGTGTAGTTAA
CCAGCCAGACTCGTGTGCAACGCCACAAACGAGCATCAATTTCCCCTCCCCCCACCTTGG
TGCTGGTGGACTATCAGCGAGGGTCCGACAGTGTTGTTCCTAATTACCTATTTCTCCACT
CCTGATCCTGCGGCTGGCATAATTAGTTACCTGGGGCTGCAATCCAATTTGAAGTGATGA
CAAGAAAGTGATCCATGAAAAAGTAATAAGTTAAATCCAATTTCAGCCTGCCTCTAATTA
AATGCACATGGAACTAATGAGTCAAACCCTACCATTTCACTGATAATGGTAATTAGCGGG
GTGGGAGTTGCCGGCTCTCGTCGTTGTGCCACTGTAGGTGTGAAGCGCAAAAGGTAAAAG
CGGCATGGATTCTTTTAATTACATGTGTCATTCTGTCAATGTAATTTACTGGCTTTTTGA
CCAGTCAAGTATGTTTAGCTGCTTTCCAGCCTGCATAGCAGCTGTTTGTATATCTAGTAT
GATTAAAGGGCCTCTAGGCTGCTGAGTATACAGCGCAGGCATCTTCATCCAGAGGCAGGG
GTGGGCGGTGCTGGGTTGAGGGg
>NODE_14_length_754_cov_11.952254
GAGAGTTTTGATGCCCGCTAGATACATGCAGGTGACAGTAGCAGCTGCACAGTACAAACA
TAAACAATAAGAAAAAATTACAAGCCTGATATAAACACAGAAACATATCCACAGACATGC
AGAGGGCGCAGAGACTTGTTTTTGTGAGGCAATATGGAATAACTCATTTATCAAACACAC
AACTAGAGACAGAGTAAATATACACACACATAATTACAAAAACATAGACAGATAGGCAAA
CACACAAAGAAACCCAGAAGCAGTCACCCAGCCATACACACCACACACCTAACCACTGAT
AATCCCCCAGACACAGGAACACACACACTCACACACACACATACTGAGCATCATTATGTT
TATCACTGTGAACCAGCCCACCGACACCCATCACTCTAATTCCATTTGTCTGTTTAGATT
CGTTTTGCTTTAATCCTCCCTTGTTTGTGCACATCTGCAAGCACTGCAATAGTACAGGCC
CAGCAAGACCGGGAACGAGAGGCAGAGAGACACATACAGGAAGAGACAGAGAGTGAAAGA
GAGTGAAAGACAGAGAGGGAGAGCGCTCACAGGGAGCACTCTCCCTCCTGACATCCTGGT
CCCTGTAGCTCCAGCAGAAGGGGCAGACAGGCGTATCTCCTTGCCCAGGGAGAAGCTCCC
TGTCCCAGCCACAGAGCCGTCGCCAGGCCCGCAGGCCCCTGTAATCACTGCAAACAGTCA
AACATCCAGTCACACAGGCTCTTACACCAACACAACATTACAGGCTTTTTACACAGTATT
ACACCACATCTTATTATCCCATTCAAGTCCCTCTATTAGCTCAATTGGATGGTGGGATTT
TCATTTGTAAATTGGGGGATTTTAGATTAGCTTGTCTGTCAGCGATGAAAtgccccct
>NODE_15_length_582_cov_28.613401
TGATACTCGCATGCATTATTACACTGAAAGCTAGGAGGGTTATCGGCATAACAGGCTCAC
CCACAATCCCTGGATTCACAAAGGGAATGATTGTGGCTGGAATGTGGTGTGTTCCCAGGA
AGACTAGAGAGGGCCATCACAAAAGGAAAACCCACACGGTGGGCACTTTTTCTTCTGCCA
CGTACAGGAAGCGAAATGAGAACTATCAAGTTTGACACTATTCACAGCGCCTTCACGGGG
CCCTACAATACCTGGCTGGGCAGACAGAATGCCGGGCTTAAGAAAGGGGGGAAAACGGCT
GGCAAAGTCTCCGTCACGTGAAAGCGTGTCGATATTTCTGACACCTCCAGGCTACGTGCC
AAATAAAGAGCATAGGGGCTTGTCGCTGTGGGGCCGCTGGGCCCACCAGAATGCTGAAAG
CTGGTACCCCTAATACTCCAACAGAGACCTGGGATGGAAGATTTCTGTGTAAACAAGAAA
GAAATCTTACTGCGCTTAAGTTTGGAAAAACTGCAGGAAATAACGAGCAATCAAAAAAAG
AAAGAAAAGCATTAAGAATACGGTCTCCTTAGGCGGGAGTTAAGGTGTCAAATACCTCAG
AGACAAATATTCTTATTAACTGTATTGAGATTAATGTGATTTTTCCATCTTTGTAATAAT
ACATGCATTTATAAAGGTGGGTTTGCTATGTTAAACACTGAAAATGTATTTGAcaagctg
tgactt
>NODE_16_length_306_cov_1.274510
TACAGGTGCACTGTAAGTAAAACTAGACTTCTCAAGTTCATGACATCTACAATGTAATCC
AGTTCTTCGAGTGTGTTTGAGAAAAGGCCCACGTTAAAGGACAACGGAGAGGCCATGAAA
AGGAATAAATAAATAAATAAAGTAAATAAATAAAGTAAATAAATAAAAACCAGTGTCTTT
TAAACCTTTCAGAGAAGGATGGCCTAAACCAACAGCTCACAATGATCAGCGTTATATCCA
GTGATAAATCTCAGTGCAGAGTTGTAAAACAGCACCTAAGGGCTTAAGAAGAGTCTGTGT
ACTGTTGTACCAAGTATATGTTGGTTTGTTCTCAAAAatacactacattgtagtataatg
caatgttttttccctgaatagaatcctgtttgcaaggtcaacgctgaaacatcaatgcat
catacccagcactggaaaatcagtgtaata
>NODE_17_length_516_cov_10.060078
GCAGGCTCAGCATCTGGACGCCCGCTACGTGACGATGGTGGAGAACGCCTACTACTACTG
CAACCCTCCGCCCATGGAGAAGACGGTGAAGAAGAAGAGGCCTCCGCTGCAGGAATACAT
CCGCAAGCTGCTCTACAAAGACCTTTCCAAGGTCACCACGGAGAAGGTGCTCCGGCAGAT
GAGGAAGCTGCCCTGGCAGGACCCCGAGGTGAAGAGCTACCTGATCTGCTGCATGGTCAA
CATCTGGAACGTCAAGTACAACAGCATCCACTGCGTGGCCAACCTGCTGGCCGGCCTGGT
GGCCTACCAGGAGGACGTGGGCATCCACGTGGTGGACGGAGTGCTGGAGGACATCCGGCT
GGGCATGGAGGTAAATCAGAACAAAAAGAACACGAAAAAAAACACACTGTTGTGTTTAGT
CACCCCCTGAAGACCTGTTCTGAGCCGATTAAAACACTTCTTCTAACTCACAGTAATCTG
TGATAGTATATTCTCTATCTATAAATCAACTCCTAACGTTGAGCGTGCTCAGGCTACAAT
AAACCTTTATTTATACCTTCATACACTCCTGAACTAATCACTGATTACCTGAAACTGCTG
CTGCACTTTTAATGTGTATTTAAAGTTTAAAATGTGCGAcgttgttcatgtcactttgac
>NODE_18_length_795_cov_21.085535
AGAGATTTTACGCATCCGATTTTACTCTATGTGATACACATGGGAATGTTTCACGGAAAA
ATAGTTCCTTTTTCAGCAGAACCATAGATTTTGGTGGTTATGTTCATGTTCTTCTCACCA
AAAGTCTTAACTCATTTGAAATCATCAATTCAAAATGTTAAAAACAGGAAGTTTTCTCAC
TACAAGAGACACACTAAAATATTTATAGCTGCTAGTCGATTGGTCTTTTGTCAAACCTCG
AAATACTGAAGCAAAGCCTCACTATACCGGTCATCATGGCCAACCTTACCTGTCACACTG
TAAGCAAAAAAAGGAGAAAGGCAGATGGAAATCCTACATTACAATCACACGCTACAAATC
CTCTACTTTTCTTTGCTCCTCCGGATCAACAGCTCCAATAAATTTTCATTACACCTGTGT
GAAGCGCTTCAAATAGAGCCACAGAAGCAGAAACTAATTACTTTCTAATTTATTGACTAA
TGGCCACAGCCCTGGGAGACAGCTGCAATTGTTCTAACAGTCCTGCTGCTCCGACTGCAC
TCAGGTCCACTTTAGATTCATAACCAAAATAATTTATCATTACAAGCACATTAAATTGAA
CCGTATAGACCATAACAGTGGTAATTTATATCATTTTGTTGTTAGGGATGCTTTTCCCTC
CCCTGTCTTGAAAGCATGCAATCTAGGCGATAGGATTCGTCTCCAGGCAGTCATTGTATG
TGGCAGCTTCACTTTGTTCTTCAAAGAACTCTTTGTTTTGTGCCTCAGTCACCATTTGTT
GGACTTTATGGTAGAAACTAGACAGAAAAGAGTGTGCTGCCTGTTTTTGAATTTAGATAA
GAATAAGCAGATGTTTCTGTGTTACACATAACAAACACAGTCAAGTCAGACTACTGTCAC
AGCTTCATCTtgcatgtacagggcatgatagaaacatca
>NODE_19_length_335_cov_6.856717
TGCAAATCCTTGATATGACCACAACAAAGACTCTCCATGTGTGTACGCCACCGTCTCACC
TTTGTTGGAGAAATACATACACAACATGGGGGCATTTTACAAGCGCAATTAGGAGGAAAA
CTGAGATTGTTTTGCAAGCGGCGGACTGCATATGCATTGTGCGGTGAGTCAGTCCATTTA
GCTGCTGGACTGGAATGGTCCTGTTCAGTTTGACAGATCAGAAGAGGAAAAAATATCTCA
ACACCATGAAAACCAAAGGCTTAGCAATGAGCAAATCAGCCCTTTGTCTTGTTCAATTCA
AATCAAAGGATAACCAGGAATGTTTGTTTGACAACAGCATTTACAATGCATTGTTCTGAA
GCCCAGAGCCTCCCAAACAAAGACAGATAGGCTTTAAACAAGTCATTTAATTAGCACCGG
ATCCCCAGCTTTGGCTGCGCCAACCAATTATACATTCCTGAGGCATGTGCAGGTCCTAT
>NODE_21_length_529_cov_17.470699
GAGAGAAAACAACAGTAACAACTTTGTCCTCCTCTTCTTTCTTTTTCTCTCTCCCTCTCT
CTCTTTCTTTCTTTGTCTGTGTTTGCAGGGCCTGTTCATCTTTCTGATATATGGGGTGTA
CAACACAGAGGTAAGTCTGCATTGTGTCTCAAGGCTGTCGGAGTGAATGAGAGAAATGAC
AAGTTTCTGATGGGCTCCTTGCTTAAAAGCTGTGTGGGTGGGGTGTGACAGTACGAGTGT
GTATGTGTGTGAATGTGTGTCTGTGGAGGGGGTGAGGGATGGGAAGGAGGGGAGGGGACA
TCGTTTCCACGCGAGCATCCCACTGCCCTTCATGCTTGGACTAACTTATATGCATCCGAG
TCCGACCATTTAACACTGACACGCTGCGGTTCTCAACCACTCATTCCTCACCCACATTGG
CTAATATTTCACTGCCTCTTTAAGTTTTTAAACTCACGGCCCTCCATTTAGCATCCTGAC
AAAGCTGCTGGCCAGAGCTTTGCAGGCCCTAGGCAGTAACCACAGCAGGACAAAAAAAGA
AAAACAATATGCAACCAACAATATGCAATGAAGGAGTAAGGGAATATCATACTGAGATGC
TGCATTATTaccatttagatacagtagagttgtgtgggggtggagagtgggtgagtgtca
agacagagagata
>NODE_22_length_299_cov_1.632107
AAAGAAGTGAAATACACATTTGAGCAGTAATTCTGTGTGAGTTATAACTACAACACACAC
TTTAACATCCGATCCATTGTTTATCTAAAGATAACGATATAGGGCAGCTTAAAAGTCTAT
GAATATTCTATCACATATTCATTCTTTGTCCTTGATAAATACATCTAAACCCAGCAGGAC
TCTTGTCACACTCAATTCAGAAGCAAACAATGTTGAAGCTGCTTTCAGCTCCCACATGGG
ATGCAGATGGAACCAACTTCCTGATAATCTTAAATGGGCCACAACTCCTGGTAAAGCTCA
ACTCTAAATTAAAAACACTGTTGTTCTTGTGTGTGATTGACTGATTTCTCTACTGCGCCC
TTATTCCTGTGGTTGCACTGGGGCAACTATTACTGCCCTGTAATtgtgttatgatgcatt
tctgtgtggtgcgtttgttaagt
>NODE_23_length_524_cov_35.034351
AAAAAAAAAAGGCAAATTCTCAACTTATAAATGCACCAAGCTTTGCAGTGATGATCAAAA
GGCCAAAATAGCGTGTGATTGGAAAGAAACCTAATTGCCTTTCAAACCTCTGTGGCACGT
TCTATTTATTAATCTGAAAATGGTTCCAAATCTTGGGGATAATGAAAATCTCTTTTATAA
ATATGTATGCAGTGAAGTCACAACATAATAGGGGCCTGGTGAAAAACAGGAGGCAGCAAG
GCGGCTGAAGGATGAGGCGCAGGCCCTGCAGAAAAGAATGTTCCCCCAGCAGAAATTGGT
TTAATTAATAGGACATTTTACATAATGATTACAGTGTAATTGCACCGACTAGCAGAGTGT
CATTAAATATATCCTTGCTCCTTTACAACACCCTCCAGCTAAAAATAATGAGTTACATTG
GAAATCACTATGCAACAGGTTCATAAATAACATTTAAGCCCATACAAGGCAAGTACTTAT
AAATAATAAATATTTGCCTTTTGTAATTGAAGAAAAAATGACTGCCTCTTTTTTTCCACC
ACTGCACGCTGCTTTGTCCTGTTGTAGCCGTGCAAAGGAGATTTTTCCCATTTTTCCCCT
CTTGTAAGTGCTGAATAATTTATTTGCTGGCTAATAGTCAACACTGTCAACACCCGGTGG
TTAAAATa
>NODE_24_length_304_cov_2.042763
ATCCTTAAGTTGTGTTAAGTTCTTGACATATTTCAACTGCACTGCAGTGGCAGAGAGACT
GAATGATTTTGCTATCCATTATTTTGTCACAAAAAGCCAAAATTATTGGCACTGGAGATG
TTAACCTTTGTCTCTTAGAACCATTCAAACTTGAGCAGTAAAACTAAAAATGTCAATCAT
CTAAATTCACATCAAATACTTCAACTTCTGAAATTTATTTACGTACATGTTTTGGTTAAG
GAAACTTCTAACTTTGGATATGTGATTACCAATCTTTTCCATACAGATTAAATTTCAGAT
TCAGACACAAGTCAGTAATTACCACTCAAAAATAAGAAAGCCCACACAGATGTTCAAATG
CTTCTAACTTGGATGCTTGAGGTTTGTGTGTCAAGAAGCTTCATCTGATGAAGGGGAAAG
TTTCTTTGAACTTTAGAGGTGATTtagt
>NODE_25_length_677_cov_13.686853
ATTCTTTGATTTCATGGATTTTTTCTATTTTTAGTGCCTATAGTTAATTTTTCTGTAGTT
TTTTATATGTCTGTTGCCTCACAGTTACCCATCTAACAAATCCACCGCTCATGTACTGTG
AGTTTTTAAATGTTACTCCGGCACCTGGCTGACAGACGGCATCAGCCGCTCATGTTTGCT
GATGAGGTCACGTGAGAGCCGGCGGTCATGCCTGCCAATCTGCCAGCATCTCCTGTGTTT
TCTCCTTTCCCTGCACTGTATGAGCTTTTCCCCTCACCTCCCTTACACCCACCCACCCCT
TTTGGCGCGCCATAATATTTCTTCCCCCTCTTTTCAGTGCACAATAAATGACTGCTGTTA
TGGACCGCTGGTAGACTGCATCAAACAGTATCCTATCCCATAAAATTTTAAGCCTGAAAT
TGACGAGGAGCTATTGAAGGGGATGAGATGTGTCTGGCTTCACCTGACATAAAAGTTCTG
CTTCACAGAGGAAGTGTTTCATCCTGCCTGCCATCCCACTATCACCGATACAGGGGGCTG
TAAGGCAATGGAGGGAAGAGGAGGAGGAGAAGATAGGCTGATCTAAATGCATCTCCATGT
GCATGCAGTGGATCAGACCCAATGTTCTATGATGCAGGAAAAAAATGATCATTTAAAAGC
TATGTGGGGGGGAAAAAAGCAAATATTCTTCTATATAGATTTTAAAATCACTTTTATTTG
GGTTTCAGTGAGTTTTGGTCACATCAGTCGAACTATATGTTTTGATTTTATTTATTCACA
ATTCACATGTGCGCCTCTTGGTATTActatattaatgtttc
>NODE_26_length_770_cov_10.164935
TCAGTCCCTTGTGTACAGTGGATTATCATGTGTGTGACGAAGCCGCAAGGCAATCACGAG
TTGTATAAAAAGGGACATTTTTCCTCAACTGTGAAAAGATGATATCTATATGATTATATA
GATGACTGTATGTATGAATCAATGTATAGTGTCCAAATATTAACAAAAATATTTATACAT
TTTGTAAGAAAAAAAGAAATGAGGACTCTCAACAAAAAGTGTCCTGGACTTACGGTCAAG
AGCGGAGTATTTACTCAAAGAACTGCAAAGGACACTGCCATTGTTTCGAAGATAAATATC
CGAAAAATATAAAGAAACAAGAAAATGTCCCTTCACATTATCACTATACATAATATCATT
ATATGTGTAAATGTATCCAATTTAGATGTGTTTTACATCAAAAAATTGACATATTTTTAT
TGATTTTACTGCAATTTCTGTGCATTTGAGCCAAATTGTTATGTGTACAAAAGCTATATT
GTGTATTTTATTAAATTAATATATAGTTGTGTTGCAATATACATGGGCTTATATTGTATT
TGGCAAAAGTTGCCTTAGTAGCTGTCGAACTCTGTGAGTTTGCTTTAGTTTGGGTTTTTT
TGTTGGTGTTTTTTTTTTCATCTCTATTCTGCATCTTTGCAGGCTGGCTTCAGTGCTTTT
GAGATGTCGCCTCTTTTTACCCTGAGATCCAGCTGGATCAAATACAATAACTGTTGAAAG
CTTAATGAGCCAGCTGATCTAGAATACAATTCAAACCAACGACAAAAAGCAACAACCACA
AGATAACAGTTTGAATATTTTTACTGAGCAGATTTTTACAGGGCAGCTATTTTCTTTAAC
AATAACTAGTATGCGTAGTTTGTGTTCATTATGTTTTTACTTTCTTTCCAAAAAAGAAAC
ctgccatatggaaa
>NODE_27_length_454_cov_12.841410
GCCACATTCACACGCACACAAAGATCCATACACAAACAAGGAAGCGACACGTTAGACAGG
TCAGAGAAACGTCACATCTATAAGCTTAAAGGTGTATAAATGTTCAAAACATGAGAATGT
CGATGAGAACCAAGTGTGATGTCTATGGGTAACACAATGCACGATGCGAATGATCATGTG
AAGGCTTCTGCATGGTCATTGCAAGCATTATCGTTGAAATGTGTTACTAGGACAGAGGTA
TTAACAAGCATGGCCATCAACAGTCATACATGAAAATGGTTTCAAATAGCAAGGAAACTT
AAATGGACAAACACAGTTTTAAAGCTTTAAAAAAGGGGGATATCTCTCTCTCTCATTAAA
TCATAAGTCACCAGTACATACGATCCTTTGGCCAACCTCTTCATTCACTAACACTGAAGG
ATGGAACGGATGGAGCCAAAAAGCGTGCAGTTGGGGGGAATTTATGAAAACCTCGTTCCC
TACCCCCTAAATTTTTACACTTTCGATCCCATATACGTTGTAACCTTCCTTATAAGTTGC
AAAATTCTGTGAATTCTGCGAGGAAGTTGGGTTAATATTCTGTGCATTCTTTGCCACC
>NODE_28_length_291_cov_1.402062
ATTCCCATTCATTATCATTGGAAATGGTTGTGCCTGCTGGGAGATTGTGTAGCGATTGCT
GTGGGGCCTGACTGTTGAAGGGCCTCTCAGGGGTGGCCAAATTTCAGACAATGTTAAAGA
GTTGGAACTCAGCTCAAGAAGAGGCTTGGGTTAAAATAACTCACAGGGGAATGCTGCTGT
CTAGTGCATTGCTGCACACATTCACAAAAATGTATAGTCAAAAGTACCAATAGGACAGAA
AATGGAAACGCGTGGGATGCATCTTTGGGAAGCAGAGAGGGGATAGAAGTATTTATAATC
TGACAGAGTGGGAGAAACGTAAATGCATTTGTGATGATTGACATTAGTGATAAGTTGTGA
CTTATTAGCAGCAAGTTTAAAAAATGTTGattgaacaatttaagccagtggacatctgtc
gtatattaattattg
>NODE_29_length_782_cov_11.517902
GTTCTCTCTCTCGGCACTCTTAAAGAATGGCTTGTGCCCTTAAAACAAAAAGCCCTTTCT
CTAATTTTTTTCTGTTCTGCTTCTGAGCTAAAGCAGGTTCCTATGCCTATTTCTGACTCA
GTCTGAATCTTTCTGCTAAAACCCAACTAGTTTGAAGGTACTGATGAGAAGCAAGTGAAT
TGGATTGGATGGAAAGCACGATAGTGCAGCTGATTGTTCAAAGACTATTGGCATGGCTGT
AGTTGGAAGTATGGAAGGATTCTGCAGAGAAAAGAGTGAAAGTGAGGTCAGACTTTGGAG
TCAGCTCCCTCCGATCAGTGCCTTTAAACCCAATCATCCCCTTTTCCCTCTTTCTTTTAA
CTATAATGCCTAAATCCAATTTCGAAGTGACATTTTCTATGGTTACTGGTGCCTTTTCTT
TATTTTTTTCTCTCTTTTCTCTCTCCTCTGGCTGTGTTGTGTTTTATTTCCTCTGGGCTT
TCTCCTGTCACGCTGTCTGATTCTTTGCAGATGGATGTAGTGAGTGCGTTCCAGAGTGGA
ACTTCCTTTCAGGGGGCTCTAAGGCGGCAGGCCTCCAACTCCAGCCAACAACAGCACGAT
GTAACCAATGTTTCTAGCCCTACACATGTAGCCTTTTCTACTACTACCACTACTGCCACT
GCCGCCAACACCGCTTCTGCCACTGTGGGGTGTGAGTGCGTGTTCTCCTCTAGTGCATGA
GACTTTTTTTTATTTCTTCTTCTCTTCTAACATCTTCCTCCTCCACTCTTCTTCTCACCT
AACGTTGACACTTTGACTCTCTCATGCTTCTCCTAATGTTCCCCCTGTATTCTTCAAAAA
AAAAAGACACCAAAACCACATCTTCCATATTGCTTTGATAACACTGCTGTATATATatgt
accctgtaaccaggtcgcttctagcg
>NODE_32_length_962_cov_23.198545
TAGAGAGCAAGAAAGGATTGCATAGTGCAAGGGAGAACTACCCAGAGACATCATGCAATA
TGTTAATCACGCTACAAGAGGGAGGGCAAGGGGGCACGTATTCTGTGGGTGTTATACAAC
CAAACAGAAACCAAAACAACTCAGCAAAACACCACCGAAAAGTTGTCTATGGAAATTAGA
CAAACAAGCAGCTGCGAAACCATCAAGGGAAAATGCTCAAGGTTTTCCTCTTCACTTGGC
GGTCATACACGTTTTGTTTTTCCATCACCTCTTCGCCCCCTTTCTTTTTTAGCCTTAATT
GCAGTTTACAGGGAAAGGGTAATCACTTGTGAAACAGGGCGTGTTATTTTCTCGCCCAGA
GTGTGAATCCTAAGCAGGCCAATCGCCAGCTCTATCGCTCCATCTCTCCGCTGGCTGAAT
CCTAATGGCTGGATGGAGAGAAGGAGCGCAGGGAGCGGGGAGAGAGAGAGAGGCTGACAG
CGGGGCTTGACATGGGCATTAAATCATGCCCCGAGGAATCCTCCATCCACGGGCTCCTGA
CAGCCGCGCTGTCATCACGGCCAGGCCACTTCCTATGCCTCTTGACAACACTGGAGCAGA
ATTAGTCAGAGCATCAGATGTAAATTGGCGCTGTTCAAGGATGATAATGAGCACCAAGAT
ACATGTCGGTGTCACTGACGGGACGCCATCATGATTGGCTGTCCCTCACACCGTGCTCTA
TTAGGTCTAATGGTATTCAGGCCAGGTATGGGCTGAAGGCGGGAGCAGGGGGGAGCAGCG
ATGGACAGGGAGAAAGTTTTCTGTTGTGATCAGTTTGTTCCATCTGTGCGTATTGGTTTC
TTTAAGACTGTGTGGCCAGAGAAGAGGGGGACACTGACACAGGGTCCATGCAGCCCCTAG
TTTCAGCTGTCCACTTGCTGACATGTTATCCCTATCTCACAGCCCCAAAGTTTGAAACAT
AAAGCAACAGTTACTACCTCATTTTTTCACGCATCACGCTGCCATACGCCACCAACAGCC
TGAACAAGAGCGTTATTAGTCTGAACTcacagccacttccatcatttttccagcccattc
actcaaaactcctactggcttttcct
>NODE_33_length_450_cov_21.157778
CATACTTATAATCCATCTATCCTTCCACACATAAACACACAACACAACCATTTGTCCAAA
TGCACACATCTCCCCTGTGTAACAGCACACCGAATGTCCTGCTCTTACACCATCAGCAGC
ATCAAAAAGAAGAATCTATATTCTCCCCTCTGTCTTTTTTTCATTTGAGTGACTATGAAC
CGGAGCAGCAGCAGCAGCAGCAGCAGCAGCAGCTGCAGCCTCTCTCCCTGCTTGTGCTCA
GTCGGGGTAAGGCAATAGGTTTAGCAGGCGAGGAGGCGAGGCAGATTTATGGTGGTGGAT
GTGACCTCTGGGGCCGTAACACGGTGATGGGTGAGTGGCTCTCAACGGTAAGCTACTGGC
ACTTGACAAAGTGCCCGAAGCAGAATGAATTTACTTCTCTTTTCCTCAATCATCAAGCAG
CCACTGCCCTGACCCCCATCCTGACTGCTATAACAAGATCTCCCATCTCACAAGGGCCTG
AAAAATTTACTGTCACATCTACTTTTCAATGAGCTCAAGTGAGCACTTCTTTCACCTTCA
GCGGAGCAGGTGCTGGTATAGAGGAGGGCTAACCTGCCCCAGCGTGTGTTTGTG
>NODE_34_length_681_cov_29.443466
AGTAGATGACTTAATTTGCAAAGGGAAAGCCGGTCTCCCTCTGAAGTGCTACCTCTCTTT
CTTCCTCTCCTTCTGCCTCCCTCGTTCCCTTCATCTCTCCTTCTGTCCTCTTTGGACTGT
ACCGTGACCTTCACTGGCGTTCCACCTGCAGGAAGCCATGTTTGATTCTCTGTCCGCCGA
GACGCCTGCTTGACAGCAGAATGGTGTCATAGGACCGAGTGGAGGAATTTCTCTTTCTCT
GTCATCATTAAGGGGCTTCCCCCTATGGTGAGGGGGATGAAAAGTACGATTTAATGTTCT
CTGGAGAGTGGCAGCAGAAGAAAAGCTCAAAGCCCTGCATGCTGGTTTCTGAGTGGGTCA
CTCCAGCCCTTGCAGCGAATGGGATGTCCCTGAGGAATTTGCCATAGACTGGCCTGAAAG
GATGGGGATTAAGACCCTTTTAAGGATGGAAATGTAACAAAAGGAGCACTTTTATGATGT
AGCAGCATAAAATGAGGGGGTCCATTGTGTAACTGATTGCAAAAGATCTTTGAAACAGGC
GGCCCTACACTGCATGCTCGCCTGGCCCAGTGGGCTTTAACGGCTTGTACAAAATGACTT
GTCTACATTAGGGACAGAGTGGCTCTCGTTTAGGAAGCAATGTAGAAGATTATTGGTTTG
TTTCTATTTTCACTCTTTGCTCCTCCCTCTCTCTGCCTCTCTATCATTCACTCTGTCCTC
TCCGTCTGCTATCAACACTGGACTGAAACGGGCGACAGAGTCCCAGTGAAAGTTGGGTAA
TTTAGAGTGAGGGAGAAGGTAATtagcatgccctcaggcgtggct
>NODE_35_length_328_cov_1.487805
AATGAAATAAAACAATCTGCCTGATTGTAACTCAGAAGAGAACTTTACCAAAAGTACATT
TTAAGCATTCCTTTGTTGTACTTTCAGCTGTTGTAGTGTTTGTGTCTTTTTGAATCATTT
CCACATACTTACTGGTGACGACTGTTGTAGGTGTGGGTGTTGTAGTGTTGTTCACTGTTG
TCATATTTGGGGTTGTGTCTGCAACAAAAATGAATAATTACGTAATGTAATTGATTGAGT
AGTGGCTGTATTGACTGGATTCTTTTGTAAAAACTGAAGAGAAAGTCGGCCAACATGTAA
TTTAAATACATACCAGTTATGACAGTCGGGGTTGGTGTTAAGACtgttgtagtgttctgc
gttggtggaacagttgtggtgtctgtgatttaaacatacataatcaaaaccaaaaagtgg
ctggaacaccaagaaaacatcccaacaggaacaacaataaaacttgtgtact
>NODE_36_length_373_cov_12.257373
AAAAGCTGTGATGCTATTCAACTGACACTAATTAGGAGATGTATGCATGCAATCAAAATT
TAAGTTGGTTTTAGCTCGATATTTTTGGAGTGTTAATTTAATCTATTTATTCATTTATTT
GTTTAGCTGTACGTATTTTGCTAAAAGCTGTTTTTCATATCTGAATTAATATCTGCGTAC
TGAATTAATATCTGTTGGTTAATAAAGAAAACAACATATGTTTGGTGCACAGTGCTGCAT
CCAACAGATTTGGCTACAGTATACATGACTGGGTGACTCCATGGTTGTATATATGAAATA
GCTCCAGCTTTACGCTCCTCTCCATTCCACGGCCTCCGGTGTATAAATTTAGTTGATGGT
TTTCGTTTCTCTTTCTTAATTCATTGCAGTCGGATTCCTCTTTGATGCAGTTCTGTTGTC
CCCCAAACAATTGAAGTGGAGACAATGGAGGCATAATGATAGATCCGTGTACCCACCATC
TGTAAGAGCAGCTGCTCCCTTGCATCTGTACAATATG
>NODE_37_length_695_cov_35.040287
CAGAAACTCCCTGAGACGCACACACACTCACATATAAAAAATCTATTGAGTGTATTTCTC
CTTGCCAAGGATTTTTTTTTTTCTGAGTCAAAGATAATACAATTCCTTTTTTTCTTATTT
CCTTACAATACATCTTTCAGTTCTGCCTTTTCCGCGCATGAAATTCATTTTCTAATGGAA
ATATTTGTTTTGTAAATCAAATATGTATTATGCACAGAATGCAAAGCACAAATTAAATTA
TGTTAATGAAATGAAAGAGATATGAAATGCATATTTCATGGACAAAACATAACCCTGCCG
AACAGCCATTTCTTGATAAAATCTTTAAACACAATCTCATTCGGAGAAAGACATATTGCC
GTGGCAGATAGCACCTCATTAAAATGGTCTCCTTTAATATCAGTGCTTAGTATATATGGG
ATTGTAAATAACCACTGGGGAAGAGGAACCAATAATGAAATACTGTCTTTAATAGCTTGC
CATTGATGTCAGCATAAAAAGTCTACTAGAGGAATATTGGAAATTGGGTGTGCACACACA
TAGTCAAAAGCTGTAAATGATTGCATATTTAAATAGAGCTGACTAAGGAAAAGATGATAT
AGATATTAGTAATAGGCAGAAAATTATGCTGACCTTACATAATTCCACAAAAAAGCCCAG
ACTGTTTTAAATTTTATATTGGTTACACTTAATGAATAATAGATTCTGTAGCTGTTGTTG
TGCAGTCCATGATGTTAATAAAAGCCTAAGAATAGGAGCCCTGCTCTGCCCAGCCGACTA
GCAAATGAACTAGACTGGCTTTTCAgcagaaataaatacagcaataaatacaaaaggag
>NODE_38_length_386_cov_2.137306
AGTCAACCTGGTGCATCGCGTGAGTCTTTTTTTTATTTATTTTTTTAAATCATGAGAGTT
GTTGCTGTTCAGACACATTGCAGTTTATGGAGCTAAAACACCAACATGTGACATTTTGCT
GCATTTCTCTCAACCTCTGGATGACGGTGCTCCATTTGTGATCCTTTTCTGATGTTTTTT
AGACTAAATGAACGACAGATCGACTGAAAAAAATTATCAAAATAATACAAATATTTGTTA
TCTGCATTCACAGTTTCTTCCTTATAGGGACTCTGTTTCACTTTTCTCTTTCGTCCTTTC
GTCTTTTTTCATTTTCTGTATTTATTAATGCTTTGGTTCAGGTTTAAATGCTTCGTGTTT
TATTGTATTTCTTGCTAATTCCGTCTTTCATGTTCCACATAAAAGCAGTTTGATTATAAA
ATGTGCTGTGACCGTGCACATTAGCCTCCCTTGCATTGAACTGCGTGCAATTTTGGTGCA
TTGTGTGACTGTTTGGGGTTTTTTTTTCCAATCTCGAGGGTCGGCAGGca
>NODE_39_length_698_cov_23.002865
CAGCAAAAAAAAGTACATTTGCCCAATAACAGTATTGCTGATTATGAAAAATGAAGATTT
ACTTTTAATAATCATTTATCCCTACTTAACATTAATTAAATTAAATTTCATGATCTCCAA
AAACGTAATTTTAGAAAATGAGATTAGTTGAATAGTTACACCACTGGCTGGTGTAACGCT
GGTAATTACAGAATTAATAGTTCTGAGAAAGTCTCAACTGCACAACACGAATCTCCCATC
AGTCTCCCCACCGACCACTTGAAAAGCCACAGAGCGACAAAAAATATTGCTGAGAACAGG
AGCAGCAGATGAGTGCAGACTGATGAAACAGACTAACAAACTAAGTTAGATGAGAAAAAG
AGAGTTGAAGTAGCAAAGAGGGAAAAGGAAGAGAAGCGAACAACACAAAGAGACAGAGAG
AAAGCAGAAAAAAGATGGCACTATGATATAGAACAGATTGTGCTGATTCTACTCTCTCTC
TATCCGCCTTCCATCAGTGCCCCCATTCCTCAGCCAGACACTTTCTTAAGCTAAACTAAA
TGGGCTAATTAATCTGGGCTAATGGTGGGTGACAGCAAATATGCTAGCACAATTATCACC
CTATTAAAGATTCATATTCCAACACATAATTGAAAATGAAAAGGTGGGGTGAAGGGAAGA
TGGGTGGGAGTCTGTGGCCCCAACCCCCACACACACAACCAGAAACTCAGCACCACATCT
TATGAATTGTTACTTCAGCAGTGCATGATGCAGTATGATTTTATGGCTCCAGACGTTTAA
TTATTGGGATTGGGCAAAAGTGGGTAAATGAATTACAGGCAATTTATCTAAGCATAAAAC
Ta
>NODE_40_length_710_cov_7.956338
GCCCATGTGGTGCGGGTTGCAGCAAACGAGCTCTGGGTTGATTTTCCCGTAGGATTCACA
GCAAGACAGCCTCTTCAGCTCCGAGGAATGCCTGAGGTCCGGCCACCTGAACACTTTGTA
GAGCAGCATGGGGAGAGAGTAAGACTGTTGACCCACTTTGGCGTCCACTTTGCTGGGCAG
GAGCAAGCAGGGGCTTCGGGCACCCCCCTTGGACTCCACCGCCTGCAAAAGCACCTCTAA
TTGTTTCTCTTTGATCTTTTTCAGTATCGAGTGGGTCAACGCCTTCAATTCAGCCTCGGA
CCCTGCGTTGGACTTGGCCACCTTTGTCGCTTTGCCCATGCAGCAGCCCCCGGAGCCATG
CGTCCCTCTATCCGCCTCCCCGTCGCCCTCCACGGGCGCACGGCTCCTCCAGAGTCGCCG
GACGAGCCCCGATCGTTTGGTCCTAAACATGCGGGACGAAAAGAGGGTTTCCCGGCTAAA
AAACGAGCATGGTGTCCGCAAATCATGAAGATTCCGGGATCCGAGTCCAGGCAATGACAA
GCAGCCTGAGAAAATACGGTGGAAAAACTGGGAGCTGGATAAGCAGAGGAAATCTGTAGC
ATACGCCAGTCTCTGTGTCCTTCTCCTGCAGACTAGATGGCCGAAATGAGCAGTCAGGGT
TCACGGGACAGTTAGCTTCTCCTCCGGGGATCCACGACCATCACCTCCGAGCTGTTAAGA
CTACAACACACCTCTACTGGGACAGGGGGAGCCTGCTCCAAGCCGGCTGCATGTAAGCCA
GAATGTGTTGGGTGATGTGCAACCTACGGAGCAGTGAGCTGACCCCTTTACCAAGCTGCT
CCGGTGGCGATCTc
>NODE_41_length_664_cov_22.945784
CTAATGGTTGCTGCACGCATCAGAGGAACAATGAACAGGCAATATAGCACCTCTTATGCA
GACCCTCAAAGTGTATAATAGCTGAAGAGGAGAATACAGCAGAGGGACAGAAACATGTAA
TCAGAGAGGCTCGGAGTCTTTTTAGCCAGTGGAGCTGTCATTTGTTTTCCTTTGGTCGAA
TCCAAACAGCCCACTCGGCTCGCCGCAGCCTTGTTAGGGTTTGCATGGCACAGTGTACCG
GTGGTAATCTCCATGTGTAATATCAGCTAGGTTTCCCCCACAACAGGCCATATCTATCTA
GTTTCCTCTGTCACAGAAATAGGTTTATCTACACCCTCTTTTCACACTCCCTCTCGGACC
CCCCCACCCCTTCCTGTGTTTGCGAAGGAAGGGGGGATATTATGCTAAGCCCCCAGCGTT
AGTTTTTATGTTGCCATAGCAGCCTTGCTCCCACAGGGTTGTGACCTCAGATGATTACAG
TACAAAGCCTATTGGGTCTTGAAAACCTCTTTGAAGATGAAAAGTCTTTGATGGTTTGTA
TTTATGCAAATCTCTCAGATATGATTTATCCAACTGAGATTGAATGGAGAGATGATTAAA
ATTGCCCCTATTTTTGAAATCCTTCAATGGAGGCCCACTCTTTCAGTTTCGAGAACAAGA
GTGGTGAGTGTGGGCGCGGGGGTTATTTTGCTCTTCATTTAGAAAAATAGTAGCACCCCG
TACCTGAGGTTATTTATAACCGTCTTTTTTCCTGGTGTGTCAAAGAGGGGAGAAAAAGGA
GAGGAAGGGGGGGGGGGACATGGAGGTa
>NODE_42_length_495_cov_4.456566
CTTCACTTCTATTCTGTGAGTTTACTGGAAACCTACTGTACGAGACACGATTATATCTGC
AAAACTCACAATTCAATACTGTGCGTAATTATTTGAAGTTGAACTGCAGCCTCTGGAGTA
TTTTAGAGGATATACTGAGCAATGTAGGAAGACACTTAAATGTAGTTTCTATACAGACAG
CAAGAAAGTCAAGCTTTAATTAAACCGTATGCATGTAAAACGGTCCCCTGGTTGATTTTG
TATAAAGTTTCCAGCACATACGAGGCAAACGCCGAGGCTGAAATGGAGTAAATAACGCAG
AAAACAAAAGGTGTATGAAACACAGGCAGTGCGAGAGAGGGAGCGAGGCACTCTGGGAAA
ATGAGAGAGCAATATGTCAGCATGGTAACACCTCTAAAAGTCACCGAAATGCCAGGTCAC
CCTGCTCGACGGGAAGAATCAAACCGCAGCGTGAGCGTGTGAGAGCACCTTGCATCACAC
GTCGAGTTTACAACATCACTCTCGGAAAAACAGAGCGGCAGCTGACCGACGACGACAACA
GCTCCTCTTCCACCCACAGCCTGCCTCTGATTGCTTTGTTATAAAGGtgaacagcactag
atgattattcctctaatgagctccttaagacggaaggat
>NODE_43_length_500_cov_14.362000
CTTTGACTGTTTGACAACTCAATCTTTCACTGCCGTTTATTCTGCCTAACGCCACGGCAG
CAGAACAGTCATTCTTCTCTAAGAATTGCTTGTGCCAGTGGTTAAACAAGAGACATTTTG
ATTAATATTTTCCATTTGTTTAGAGAGCATTGAGCTAAAATTAGATGGCCATCCCTTCCC
TCGACAGGACAGCAGTGACTTTGGTTTCCCTGCCAGGCCAGTCCGACGCTCACACACACC
AGTTCCAGGGAGGAGAGGAAGGGAGGGAGGGCTGTTGCGGGAGTAATTTCAGCGGATTGT
GAGCGGACAGTAGCTCCGCTGGGAGAGCTGGCAATCATGGGGGAAACAATGTTTACATCG
ATCAGCTGTCAGGAAGATTTATGGCCTCATTTTGCTGTAATGGAGAATTAGTGGGGAGAT
TATCAGCGACTCAACACCACTGCTTGTTACCCGTGTCCAGGCCTGGCAATTTGTCTCTCC
CCAGGAGCAGCCCAAACACTTGTGACAGCACCAGCACTTGCCCTAATTCAATCAAGAGAA
AATGTTGGAATTAATTTGTTACAAGAAAATTTAAATATGTTCCAGTTGAGCAGTGGCCTA
TAGCCACTCGAAAAAGCAAAGGGGAAAGAGAGAAGGGGAGAGAA
>NODE_46_length_411_cov_12.751824
GTTTGAACTTCTTTGAACAATCTATAATCTACATTGTGTCTTCTTTCTTTATGTTTGTAC
ACAGAGTATTCACTGAATAGTGCAGACCTGTCCTCCCTGTCCGGCTTCAACAGTGGCAGC
TCCCTACATCTCGGCTCAATGAGCGGGTGGCAACAGCAACACCTTCAAAACATGCAGCAT
TCAGCCCTCGGCCAGCTGGGGTGAGCGCACTGAACTTACTTTGAGGTGTTGTTGGCATAT
GCATGATGTAACACGTACGGTTTTTGGTTTTTTTTGAGATGCCACACTCAGATATCTAAG
ACTCCTTTACTGTTTTCAATCTTCACTTGAACACAAATGACACCTCACAAGTGTGTGTGT
ATGCGTACTTGCATGCGAGTCACTTTGTTTCTTGCTCTGTAACTCTGTAACCTCTTGCGT
TTCCTCTCCTTCCAACAGAAATTGCTCTAGCTCTCACTTATGTCAGGGTTCAAATCTCTC
CCTGCCCTCTGCTCAAAGCCTGCACATCAAGTCCGAACCTGTTTCTCCTCCTAGAGATCG
CACCAGCAGCACACC
>NODE_47_length_627_cov_5.682616
CCTATCGTTATATATTTCCTTCACGTGGTGTCATGCGTGAATCGCCCCATGACCACGAAA
CCCACCTACAACCACAACAACATCAACTACAACCAACACCACCCTCCTCCTCCCTCCTCA
TCTACCTGTGCCGCCCGACGCCATGGCTGCGGCTGCCCCTGAAACCCCCCTGTCCCCTTC
GGTCGTGTTGTGACCTGCTGATGGCGGTTTGGGTGCGAAAACAGCGGAGCGACAGCCGGA
CGCGGGCACTGAGTGTGAGGGACGACGAGGAAGGGCACCTGATCTGTCGGAGTGGGGACG
TCCTGCAAGAGAGATGTACTCACTGCCACTACTCTATCGTAACCCTTCTCCATATGAGTA
TTAAAGCATAGAGCATTTACATGACATGGGAGTGCCTGATGATGATGCCTTGCTAGAATG
CTCTCCGCTCTAGCTGAAATAGCAGGGTGGAATGCAAGAATGTTGAAGATTTTTAGAGGG
ACTTTAGATAAATTCTGGTTTTTGTTTTAGGATTTTAAGCTGTGGAGCACTTTCTATGTT
TCACAGGTTACTTGACTTTCCTAAACATAGAATCTCATTTGCAGCTGTTTGTTTCTGTTG
TACTTTAGTTTTAAACTCAGTTACAGTTTTGAATCTGTAGCTTAAGCTAGCTGTTTCCCC
AAGTGAGAGTCTTGGGGACTTTTTTTGTAGTAGAAagctcatatgcacatcacttattta
gtcatttccattaagattagtgcacccagcacacatataaacacttttaca
>NODE_51_length_537_cov_2.620112
GGTTACACAATGGCAGAAATTTATTAAACATGAACACTAACCTAAACCAGGTATCACCAA
GCAAGGAAAGTACATTCTAAATACTGACCAGGAATAATGCCGAGACGCAAATTAGACACA
CTATACAATGAGCCGAAAGGAAGAACAGGAACAGATATACAAGGCTAGGATATGCAGATT
ACAAAAACTGAACCAGACAGGTATGTGTGGTTATAGATATGTATTATTCAATGGTCCGGC
ATCATGTATTGGTCTCAGTCTGGCTTTTATGGGAGAGCATGTGTAATTGATGAGCCAACC
ACTTCCTGCTGCAGATGTATACTGTCAGGTAATATGCCAATCAATGCTACCTGCAATGAT
CACACTGACACACCGCGCTCACACCCACAGAAAGGGGGAAGGGAAGGAAAAAGGGAGCAA
GGTTGACAACTAGCTAGCACTGGAGGTGCCAGGCATGACAGTTTTAATCGCCAGTCAACA
GTTTGTGTTCTTATTTGTTTACTTTTGTTTCCGTATTGTGGGAAAATAAAAACAAATACA
GCTTTGACATAGTCCATAAATGTTGTAAATATGCTTTTATGCCTGTTAATCAGTAGAACT
GCAATTCCTGTGTGAGAGACTCTAGCTCTTACTCTCAGCAGTTCACTCTGTAAGTGTGAA
TGGACATTATTTAACGTTAAt
>NODE_52_length_707_cov_15.704385
AAAAAAAACCCTCTTTTTAAAAATGCCTATTGACTGTGGGGAAAGTTCTTTGAATCAGCT
TCAGTTTAATCAGAATATGTAAAACACTGTAATTTAAATACCAGGATGCCTTTTAATAAA
AAGGACTAAAGTGAGATTTAAAATGAACAAGGTGATTAAGAGCGACTGTGCTGGACATTT
ATAGAGCAGGACTGCACATAATGAATAAAGATTCATGCTTTAGTCCCAAATTTAAATTTT
TGCACAAAATGTGTCTGATGTAGGCAGCTTTTAATCACCTTACTGACAGGAGTAACTGCT
TTCATTTAACCTTGACTGAAGATCATGAATTCTAAAGCATTTAATTGGATACATCATTTA
ACAGAATGAACAGAGCAAATTTTCGCCAATTCAAAGGCTCAGATTGACAGACAGTGGCAG
TAAGACCCACCACAATTAAAGCTGATCTGTATTCACTGGCCCTGTCACCCATCGCCATTA
GTGATGTGACTGTTTGATCATCTCTGCAGAGAAACTTTGCTGAACTTCACCTTGTTTTGA
AAGGACTCGACGTTGAATGAAAGACGAAGGTTTGAGGAGGGAACGGGGGCTCTGGAGGAT
AGCGAACCACACACACACACACACACACACACACACACACCAACCTACCTCTGGGACCAA
ACCTCCCTGCGATGCACCTCTGGTTTAACAGCAGCAACTGTCCTGGAAATGGACGTGACA
GGACAAAAGAAAACAGAGCAAGTCTCACACCATTATGTTTATTATCTCCATCAGTGGCTT
AATTGAAATGTTTCAGAATCAGAAAATAACAATGCCATCtttttgagacattggaagtaa
tggctttgtct
>NODE_77_length_834_cov_16.995203
GTATGTTTGCAAGATTTTTTTTCCTCTCAGCTTAGCCCCTCTTCCTTGCCTTTCTGCTGC
ATTCCCTTGTCTTCACTCTACAGCCTCTAACAGAAGAGGGCTTCAAGGAGAGGCTGGTCG
AAGTCAGACAGGGATGGGTCTGAAAGAGGCATATTGTGAGGTCACATTCTTCCCAAATGC
AGACAGGAGCCAAGTCAGTAGCTAGCGGAATTACCCCCATGAATCATGCCCATTGTGATG
CCTGCCCAGGATGAGAACATGGAAAGGAATTAGGTATGGCAGAGCCTTATCAGCTTCACA
TTCGGAACTGGTTGGCCGCTTGGTGCAAAGCAACCTGGACAGTCTTTCCCATCCTTGCTC
ATGTAGAGTGTCCGTGAATGTGGAATTCCTCTACTGCCATGTGTTGTTACTTAAGGGTGT
GCTGCAGCCAAGTTACTGCGCACTTTTCCATCCACGCCCGTCCTCCTGTCTGTGCACTTC
CTTCCCTCCCATTTACCCAGAGATCTTTGTGGTAGGTCCTGGAGTTCAGGCAATATTAGG
TTGCACCTCTTAAAACATGTCAGGCTTTGTGGTGAAAATTAAAGAATGGAAAAATGATGA
AATGTAACATTTTGCTTAAAGCTTTTTTCATTTTCGAGCTATTAGAAAAGGGGAGAAAAG
ATGAGAGTGATGGAAACACATTTGACAAGTTTTATCATACTGGGTTTATTTTTTATATAC
AGCCTCACGCTATTTGCTCTCCAACTGTTCGCTGCATCGTTAAGGCAAAGTGGTGTGCCT
TGGGTGGCATCTTGGGATTTGAAATCACTACTAAAGTGAAGAAGACCTGAGGAATAAAAT
ATGTTTACAGAACCATCTTAGGGGATTGACTATATCATTATTTCACCTCAACTTTCCATC
Taggttcattcacaagatgctgtgtgcagataatcccccttgcgtgtgctctttgtgtcc
tgggcacagattcctaca
>NODE_78_length_695_cov_14.792806
ACAATGTATCATGGGACATGATTCCATATAGCTCGCCCGGCTTTGTTTAATTTTAAAATA
TCAAATTGTTTTCCTCCACAGTCACCTGATTTCGTCTGCCATCGTCTTTGTCATTTCGCT
CCCTCGTCTGTCTAAAACTGGCACTTTTGTTGCATTCCAAGAGGTTGATAAATCAATCCA
TCAAAAAATTCTTTGCGGTGAAACTCAATCAAGAAAGGTCATGTCGGCGGGAAAAGAACA
GATTAAATTAGCATTGAATTAGACATGGAAAGTGAGCTCTGTCAAAACCATCACTGTGCT
CAGCACAATTAGAATATGTTAATTATGCATTTCATTAAGGGGCCTCAGCGCTCTTTGAAT
GTGAGATGAAATGTCACTGGTGTAGGCAGCCGAAAAATGGAAGATTGCCAGGCACAACTT
TCTTTGTGCAATGTGTGACACCTTCATTAACATCAGGGATTGCTAGTCTGATTAGACTTT
TTGTATTAGTTTAAGCCTTTAGGCTTTCAAATGCTATGCCTTTTTTCTCCATTTTGATGT
GGCAGCTCAGACCCTTCTCCATTTCCAAGCAGATATTGTCTATGGTTCAATTCTTTGTTT
AAATTCTCCGACATAATGCCATGACATTGGACGTAACATCTCATTGTCTTTGTGTAGATG
ACGGCATTTACCATGTCTTTGTTTCACATAATCTCGGGTCACTTTCAGCAATGTGAGACT
TGAAGAGCCAAATTCCCACAGTGTGTGTTCAGAACGAGGATATTCAGGGTagcattcgaa
ttaaagcacacatgatgatgacattaactacagacagttacagtgtcgctacatataaa
>NODE_80_length_722_cov_14.265928
GAGTGTTCCCTTTGCTTAAAACAAGCAAAAAAAATAAATAAATAAAAAATCTATGAGTGC
TTTAGGGAATTGTTCGGCCATTTCCACTATGCCCCAAATAAACTTGGATGTTCTCCATCC
ATCAGCTGACTACATGGAGAGCTGACCTGTCATAAATTCACTCGGTGGGGATGATGACAG
GGCTGGAGCCAATCTTCATGAAAGAATAAAAAAATGGCACAAGGTTCCCATCCCCCCGCT
CCCTGAGCCCCCTTCCAACCCCAACTCACCCTTCGCCCTCACTACCGGAGCACCCTCGCT
CCCTATCTTCCTGCCTATCTCTCTGTCTCTGCACCTACCAGGCTTTCTCTCTCCCTCTCT
TTCTCACCCCCTTTTCTCTCCATGGGTAAGCAGGTAATCATGAGCTGTCACAGAAAGGTG
ACCCATTAATGTGATGGATACGGTGTGAAAAACAAATGGTGTGAAACGTGTGGATTGCTG
TCCTTACTGCACCTTGGCCTTTTGTTCTGTCATATCAATATCCACACAGGGCCTCATTAC
ACCGCTGCACTACACAATGAGTGGAGCGCCAGGGTCAAGACTGCGCCACGCTCCCTTTGA
CTGGCTCCGACTGGGCTTTTCAGCTCAACCTCACCCCAAAGGACTCCCAGGTAAACAGGA
AGAGGGGCAGCCTCTGGAGCCAGAGACAGTGCACATCATCCCAGACTAAATAAGCAACAT
CCCCCCACCCCCAAGTAGTTCTGTATCCATCAGGGGCCCCGACTCTGTTGCTCCTACATG
TTTACAGACAAAACTGACAATAGTCGCGTGGAGAAATCGTTGCACCAACTCCTCTTTTTg
tccggtttactttatttgaattttag
>NODE_83_length_760_cov_24.398684
CATCTTAATGTTATAGCGAAATATTCCCTAGTCAGAATACAAATGGAGCAGAATAGAGAT
AGAATTAAGATATTAAGATACTATACTCACACTATGGCAGTTACTCTTTTTTATTTACCC
TCAGATGTGAAATTCTATAACTTGTACAGTGGTTTTAGAGTCATGTTTTAAAACGTAAAA
AGTATTTCACTTTCTTTACGGTTTAGATTTTCTTGTAAACAGGGAACGGAGGCAATAGTG
ATTTTAGGGTTAGTTGAGCCCAACAGTGACATGAGGTAGCGAATTAGCAGGACATGAAGC
ACCATAGGAACTCCTAACCTCTTGATAGGCGCCTCACAATCAAAGTCATTAGCCAGTGTA
ATAAAGGGCCTGAGATACAGCCATTCTTCAACAGCCTAACTCTTTTATAACCAACAGATT
AAAGTTGATTGGATTAAAATGACATTCTGCCCGTCTGACCTTGGCAGCAGCAGTTAAGTT
CACCCAAATTAAATTTCTCCGTAATAAAGATGATTCATTTGTTGCCTGACGTAGTAAATA
TAAAACAGAAAGAAAAAGGAGAAAAGATTAAGTGACACACATCAGTGCACACATGCACAA
ATGCACACTTGTGCACACACATATACATGCATATGATGACACGAATACACTCATGTGTGC
ACTCACAAAGCATTGTTGGAGCTGCCAAGCAACTGGCTGCACATGCGAAACCAGAGAGAC
ACCCGTCTAACTTCACCTAAAACTTAAAACATGTCGTTTAAATCCTTATGTTAAGGCCTG
TAGTGATATCTTATCTCTTAAACAGACGTTGCAAGACTATGAAGGTTGTAACATTATTGG
TTGCTGTTTTGAAATGAAAGATTTTCCTAATGGCTTCTGAACTGGCCATGTCAACAGCTT
TTCa
>NODE_84_length_781_cov_18.303457
ACTCATATCACCCCTCCCTCTCTTTCTTGCCTACCTCCTCCATCCTAACGTGAGGGAATC
ATTGCTGAGAAAGCGTTTGATATGGAAGACAGAAACTCCATCGGCGACAACAGCAACGTC
AACATCACAATTCAATTCCCCCTAATATTCACCCCAATCCATTCCATCCCTAAAATCCCA
AACCTGTCTCATTTTAAAAACTCTTCATATGTAAGCCTTGAACCTTCTCTCCTCCCCTTC
CCTACCTATTTGCCTACCTACCTACCTACCGCTTCATTTTGTAAGCTAAACACTGATACT
GATCATTTTCATTTATTTTATTTTGTTTTGTTCTTTTGATTTGCTTTGGGGGATTTATCA
TTTGTTTGGGGATTAACACTCTAACAGGGATTTTGGCACTTCTTCATCGCTTCTTGCTTC
TTGGCTTTGGTTTTTTGCTCAAACGCCAAGAGGGGCTGAAGGTCTGGTCATTTGGGCTTC
TCATTAACCTGCTGCTCACTGTTTGTCCCCTTGTCACTTGTGTTTTAGAGAAAGATGAGG
CTGCAATTGAGAGCTCTGAGTTCAATGCCACGTCAGTAGCTGATGTGGACAAGCGGGTGA
AACGGCGGCTACTTATGGGTAACTCTTTTCTTCCTCTTTCTATGTGTTGCCATGGCGCTT
GTGCTTGTATCCCAGACTCTACTCCTCTCCGTTCCTTCTCGTTCTCCTCTTTCTGTCTTT
ATTTATTTATTTATTTATTTTTAAAAGTAAACTTTGGTGCCCACTGTGTCAACTCCCAAA
GTTGCAACTGTATCTAACGTGATGAAAAATGACTAAAAAAGGTCACAGTTTCTTTAAAAC
CTTTCCACCTAACTCCACCTACCAAATTTCTGGATGGCTCTAAggttttctcagtgacta
acatttactttcccagttacacctc
>NODE_85_length_761_cov_4.275953
AGCGTGGAAAGAAACAGCAGTGACATTGTGGATAGGCCAAAGAGCATTCTTCCACATCAA
GTATGATGTATTGCTTGATTGAATACCACATGAAGTCAAGTGCATAGCTACGCTTTACTT
ACCAAGTACTTGGATGGAGCCGGCTTGAATGCTGACATTGAAGGTATTGTTGGGATTGGA
GACAGCGTCCACTAAGGCTTGTGCAACATTATCAGCAGTTGGAAGTTGTGCAGGTGCCAC
AGAATCATTGAACTGAAGCCTCACCTCTGCTGCAGTGTTGTTTGTGCTACCGTTGCTTGG
AGCTGGGCTGCATCCCAAGGAAACACATTTCTAGGTTAACACTCATACCTCATGAATATG
CATAATTGTTTCCATCTTGTCATTGTTGTTTGCTAAACATTTTAATATCAATGACCACCA
CAACGCAAGTGAGTGGGACTCTCCAATGGCAAAATTTTACCTGAAGCCCAGGACAGAAGT
TCCAATGAAACTGGAGTCAAATGCTTCCAAGTAGATGGAGTCACACTGGGGGAAGGAAGC
AAATGGCAAAATATCAATCAATAATTGTATTCCACTTAAACACAGCTGCAAATCTTCAAA
GAGATACTTTCAACGTTTAACTCACGAAGGTTATCACTGTTATCTCAAGACTCCTGAATT
GTGTGCTGTTTCGATCAGTGAATTCATCCACAAAGGGTTCTTCTAAAGTGGCTTGGAGAT
CCACAACGGGTGAGGGACGTTCAGTGGTAGACGGACTAGTTGTTGTTGTTGTTGTTGTTG
TTGTTGTTGATCCAACGCTTATGGTAGATCCTGTAGTGGTTAGTCAGAAGAAACATGAAG
GTTACAATGCATGAAAGATGTCCTGATCCCATTTCAGATGACAGgatcggggccagtcat
gggac
>NODE_86_length_851_cov_20.508814
CTTTGGGAAATGACATTGTGAATAATATATGCAGCAGAGGGAAGTGGAAGGATTTGAATA
AATGTCTTGTCATTGACTCAAGTTGTCCTATAAATGGGACAAATCCATTTTTGTGTAATG
CATTTTAAAATTTTGATTTTGCTACATATATATATATATATATATATATATATATGTATG
TATTCCAAAGTGACTCGGTGTGATCAGGGCCTGAAAGGGTTAAAATCTGTGCTACTTGGA
GTGTGTCCCCCAGAAAAGGAATGAGGTCCCCGGGAATGTTTTACAGATAAAATAAAAAGA
ATCAGGAGAATGAGGGAAAGAAGAGAAGTTGAATATATATTTCATGTGATAAGAGAAAGA
TGAAGCGCGAGAAAAAAGATTCCATTACAGCTGCGACAGTTACAAAACTGCTGCTGTGTA
GAGTAGCCTCTGTTGAAAAGATTGATGCAATAAGGACTGACCTTGGCTTGGAGCAGGAGT
CGGTGATGTATGTATGAGCATCTCCCTGCTAAATGGACCCAGATTTGTAGCACTAATATA
CATGGAAGCCCAGTACCAAACTCGCCACGGCTATAAATCAACAGCCACTTTGGGTGTCAT
TTCTGGTTTATATTCTACTATTGTTCTGTGCTTTTAATTCGTGTCACTGCCATCTGTTCA
TTTGATGCAGTTTCATACTGTATGATTTGGCTGCAGAGATACTGTGCAGACAATCCCTGT
TAGACCATCAGAGTGGATTAACTGCACTGGTAAATTCCACTGAGGCTATCTCACAGCCGC
ATGTAAATAGAATCTGAATTGAGTGAAAGGAAAAATAGAAATTTCAAATCAAAAGTTTTA
TTGTTTGTCAGGAACTCGGCAGAACAGCGATTCAATATAAAATTAACAAAGAGCAAGAAC
AGCAAGAAAAACTCCTGTTAAAACTCCGGCTGAAAGGCTTGTGGATTCAGATTGGATGTT
TTCCAGAaagctgttcctgaattaaacaatattat
>NODE_87_length_677_cov_19.254063
AAGGAGTCAGAGGGGGGGCCTCTTTGAGAGAGTACTTGATATGAAAACTGTGTTGTTGTG
CTTTGTACCAGCCTGTGGGAGTTTTTAAACAAGCCCATATGGTGGTAGCCACCAGCTTTG
GAAAAGGCGGGTGGGTTGGGGGGTTAGCCAGGGCCAGGATTTCACACAGTCAGTATTGAG
TGGGATTGAGGAGGCGAGCTCTTAAGCTGTCTTTTCAGGCACAGCAAAAGCCCTCCATCT
GGCCTCCCCTAAAACTCAGGGCGAGTTTACTCAGCTCCCTGTCGGCTGATTGGGCCTCCT
GAAGCAGAAGTAACAGCATCAATAGTGTAAACCCTTGCCACTTGAGAGTATTACATTTCT
TTTCATGCTTGACTTAATCAAAAGTGGGGAAGTGAAATTTACACCTTTTTGATGTTCTTT
TTTCCCCGCTCACTAAGAGGGGCGATCTTAACCCATTTGATCTTCACAAGCGCCCACTAA
ATGGCCAAATATGCCAAGCAGACGGAAGCAGACGGTTGGCAGTTGCCAGTTTGCGCAGGG
TCACTGTTGGAGCACTCCATGTGGTGGGGCAGGCAACCTCACAGAAGGCTCCAGTCTTCA
CAGAGTCCAGCCAAGCTTCTGTCTGGAGGCCTACTGTCTCTTGCTCACTGTCCGCACCCA
GCCAAAAATCAATCCACCCTCATGCTGATTCTCTCTGCTCTGCCTGAGCCAGTGTGAGAC
TTGTGTTGACTGAGCAGCATCAAATGAACACTGTAACTGGGGCTTTATAACAAAACGGAT
AGACaaaaagcaccagccaagtgtcatcgctatgatgtgta
>NODE_88_length_401_cov_35.112221
TGTGCATTAGTTTGGAGCAATTTGTCATATTAAAAAAAAACGAAACAAAACTCTACGCGC
TTCAAACTTCCTCGCTGTTTGGTTGGTTAATTAACAGGCAGTAAATAGAGGGGGCTTTGA
AATAGCTTGAAATGAACAATAACCTTTTACAGTGAACCCAGAATTGCAAATGGAAGTCAT
GGTCAAGCCTGTTTGATCCATCGCTATGAGCATCTCTGTCATTGCTTTCATAGTTTTTAT
TCATTGGTTTTTTTCCATTGACTGGCTTACGAGGGCTCTAATGCGACATCTAAATTATCT
AGGAAAAGTATTCTGGGGTTTTGCACTGATAGGAAATCCGCACGATGCCTCAATGTGAGG
AGTTAAATGTTTTGAAGGTCGCAGTTTCTCTCATTGATCTTGCAATGTTTGTTAATTACA
TTGTCACTGATGTTGTGAGAGATAATTAAGCCACTATGTTTATATGCATAATTATGTGCA
CTCCACATCAGCCTTTGAAAGACAGCGGCGAGAGAGAGAGAGAGAGAGAGAGAGAGAGAG
AGAGA
>NODE_89_length_637_cov_45.343800
AATACATCAGCCTATCATGAATGACACTGATGTGATAAGTGCGGATTCCGCTAGCCGCCA
CTGTTATTTCGAGCCAGGAAGGCTCGAGCATAAAAGTTGACAGCTGCAACAGTTTTCAGA
AATAGTTAGTTGATAACCATCCACAGGGTAATGAAACTTCCACCTTTGATGAGAAGTTGA
AAAGAGAGTGTTTCACTGTTGGCTTGGCAGAACATTAGACATGGCTGCAGGCAGGCAGGG
GCCGGCGAGGGATCGTGCTGTTTTAATAGGGCTCATCCAGAGGTGACGAGAGCACTGCAT
GCACTGAACTGGAGGTGTGAGCTGGGGCTGCCAGTACATATCTTTTGTCTTTCATTATCT
TTATTTCCTTATTATTTTAAATGGCCGGTGTGTGTGTGTTTTTTTTTCTTCACTAGAAGC
TTTTTTGATATCCATTTAGATTGGGGCTTCATTAAAAAACCTCAGACAATGGAGTGACTT
CTAATTAAGAAGCGCCGCATCTGGCCCCTGGCACCCTATCCCGTTGTTCCATCTATTTTG
CTGGGGAGAATTCATTTGTTTCTTAATTAAGAAAAACACCAATAGCGTGAAAAATCTGCT
TATGGTACCTGAATCCTAATTAGTTAAATAGTGAGGGGAAGGGGAAAACACATTCCAGTA
GCCCTAGAAATGAACTCAGAGCTGATAAAAATGAACTAACTAGCCTTGCATAAATCGAAG
CTGGGGAGAAAGTGTACCATCATTATGGCTAAGACAATATGCAAACTATCTTCAAAGAAA
T
>NODE_90_length_583_cov_13.785592
CTGCCTCTCTGCCTCTCTGCCTCTCTGCCTCTCTGCCCGCGGGAGGGCTCCTTCTCGCTC
TCTCCACCTCTCTTCCATAGCCCCGAAACCCACGCTCCCCTGTCCGAGAGTCCCACGCCG
CTCCGACGGCCCGGCTCAGCACCGAGTGCACGGCACGGGCCGGGGGTACCAGGGGCGCGG
GCGATAGGGGGTACCAGGGGCACGAGAGGCCAGGCTGGATGGCTATTTTTTTCTCACCGC
GAGTGCTCGTTCGTCGGCTGGAGCCGGTCGGGGTTGGGGGGGGTGCTTAAGTGTGGGGGG
GACGGGCTCCACCGGAGAGCAGGGTCTGCCCGGGCCTGGCCTTGCGGGCCCTTCTCCTAA
CCCTAATTCTAACCCTAACCGTAGCCCTAGCCCAGGGGAATGGAGGGAGGATCTTCCCTT
AAGTTAAGAACCGGAGGTATAGAGGGAGTCTTCCCCTCTCCGCAGGCGGGCGTACCAGAG
GCAGGGAGACAGAATTTGTCCCCCGCGTTAGACCTACGGGTACCAGGGGAATGGGAGTAG
AATTTCTCCTCCCAAGTTGGAAGGGGGAGAGGGAGAGTGTTCTTCCCCCCCCCCAAGTTG
GAGCCAGGCACATGGAGGGAGAGTTTCCCCTCTAAGTCAGAGCCACGGGTACCATGGGCA
CGAAGGGAGAAATGTTTAAGGAGACATTTTGATCTTTAAAATCTCAATGTTGTGATTTTA
CTTGTCC
>NODE_91_length_388_cov_6.698453
GGTGTCACACTCAGCGGCAATGAATGGACAATGGTTATCCATCAATCTTCTATGTCATCT
TGTCTCAAGCACTGAAACCAACTACAATGTCCATCTCAAACCAATTTGATCCCTTCAGCT
GACTCATTCATCAGCCTGACCTCATTTGCAATCCAGACTGGTGTCCTGAAGAAAGAAGAG
TTGGATTCAAAGGAGAGGATGGGTGCAAAATATTGAATTTGAGGGAGCCAGTGACCAGTG
GTCCAAAATATTGCTTGGAGCACAGTAGGTGAGCGATGGTCTTTATCTCAGTACCATGGT
GGCTCATTTATTTTGTTGATGGATTGTTTATCAGTCGGGCAGGATAGACGTGTATTTGAG
TAGCTGGAGGGAAGTTTAGAGGGGTTTTATGCAGCCGCGCTGTAGAACAGCCATGTACAT
CCCCTTCAGCCAACTGACCTCGTCGGGTCATCAGGACTTAAGTAAGAGTGAAAGTCGCTT
TAAATGGAGCGAGGCTCCCAGGGACCCAGCCTTGGCTGAGCAGCTGCTGCCA
>NODE_92_length_840_cov_24.140476
AATTTCTGAAAAATGGAGCATTGGTATTTTTCACTATTCGTATGGGATTGCACAGTTCTG
CATGTAGCTAAATTCTGGGCTCAATGACTTTAACCCACTGCCACTCCTCTAAACCCATCA
CAGTCTTGCTAGTATTGGAGCTTGGCAATGATTTTCAGAATGTCATATTAGGGGGGGATG
CCTGCTGTCCCCACAGCAGTGGTAGTGTTAGTCAGTTGATATTGCATATTTGGTTGTTGA
TGCAGATTGCGCTGCAACAGATAAAGTCAATTCCAGGAAGCAACCTTTTTCACCAAAGTC
AAGCATAGCTGTAAGACTTCTCTGCTATCTGAAAAATAGGTTTGAATTGCATGCAATTTG
TGGCAGGCAGAGCACTCCAATGGAGGGAGGCTATTAGTGAAATGCCTTGCCACTGTCTCT
TTAAATGCCAATAAATTCCCATCATTACAGAATCTGGCAGTTTTCCTCCCTGTCTGCAGC
CTGGGTCTTTATCTCGCTCTGCCTCAGTCTCTGAGCATGTAGATCTGGCCCAGTTAGATT
GTCATACTTAACAAACATTAATGATTAATTTCCTCCACTGAGTCAAATGGGGCTAAAGGG
ATGACTCGATTCATCTTATCGCACCACAAATTAGCATTTCCCCATATTCTCCAGCATCAA
CTGTGCATTAAAATTCCACATTTACCATTCTGGGCACTGGCAGCTGTGGTGAAAGAGCCA
AGGAGATCTTCCTCCTATGTTGCTGGAGATTCTGATTACTTCTGTGTTATACAAAGAATA
ATTAATTCTGCCACTTTCTGCTTGTTACTGTACATGTCTGACTGATCTGAGTGAAATTAC
TCACTGAGGGGTTATTTAAAAGGTCAAGGTGGGTTTTTTTTATTTGCTGTGTTAAGTCCT
GGTCATGCAGTACTTTGCTTTCACTCTTTACTTCCACTGTGATAAAATGTTCATCcacgc
attataattcctgtattttgaggg
>NODE_93_length_544_cov_2.985294
GAACGTTTGAGCCTTGGGAGTTCTTCGTCTTTGTAAGTGGCTATGTGTACAAAGCACTTA
ATACAGATAAAAATAGTTCGAAAATGTTATTTGAATACATTTGTAAACTTTTGCTGTGTT
CGTTAGCGGTGTTCATGTGTAGCGTGTTTTAGCTAGCTGCTTGTGTTAAGCACATCGCAT
GTATGTTCGAACTCTAATTATATGTTTTTTTTGTATTTTACAGTTACCATTCACACACAT
TCATTCATTCACACTCACTCACAATCAGTGTACTTGAGAAAGCTTCACTAAAACAAGAAA
AGCAAGCCTTGTATCTGGAGTTTTCTTTATCGGTTCGCTGGCTGTCTAGCAGCATACAGA
CACGTGTTGTGAGGGCAGCACATAGGAAGTCCATCTTTAAGCAAAACATAGAAAAAACAA
AGCCCACCTTAAATTCTAGGAAGGAATCCATAACAGGGGTTAAAAAAAAGCAGGGAAAAA
GAAAGCACGTTTGAAGCCATCATAAAAAAACACAATTTTAAGCTGCATTTAAAATTAAGT
CATACATTTTTAAGCCAAGCCTTAACCTTCCTCTTGTGTTAGCTTTCTGTTACTATCCCC
GGTGGTAATGGGTCGGTTTTGACCCGTGTCTTAAATCAGCCACATGATACCCTCAAAACA
ATTATTGATCATCCAATTTGTGTTACCt
>NODE_94_length_569_cov_24.286467
AGTTGATTAGCCGCCTGCAGGGTGCACAGACCCCACACCTTTTCCTTTTCTTCTTCGCTG
GGTTTCCACTGGATGCTGAGGAATTATTCTGTGGGCAGTCTGCCAGATTGGCAATTTGAA
ACGCACTGTCTGTAACGGCTGCTGAGGCTGCGGGGGAGTGAAGGGCTGTCATGACGATGA
CCCCGGGAGGTAATGAGATGCCCCCTAAAGCCGGAATAGCGGAAAAAGTTCCAACGCGTT
CTGGGAGATTCATTATCTCTGCTTCAGCAGCGCCGCATTTCAGCTTGTTCATGCATTCTC
CTGCTAAAGGTCTGCAGTGTTCGGGGGATAAGGTAGAGAGGAAATTATTATTTGCCATTT
GCAGCGTCTCTGGCGGCACGCCAGGCTTCCCCGGCCTCTGGGAGTCATTTCTATGCATGC
TGGTCCTATTAGGGTTTATTGCCGCTGATTTCCTTCCCCAGAGCATGGCGTTATCACAGT
TCCAAGGGGACATACCAATTCTAGCACTGGGAAAAATGGGCGTCGTGATACGGGCAATCT
TTGCAGTCTGTGGAAATGCCCCATTGGTTTTATAAAAGTTTGCAAAAGACCTGTACCTTT
CCATTTCTGCATTATAATCCAAAAGCTGGCTTAATCCACCATCCTGAAGATTATCCTTTT
GTAAGAGTGACACATCTGCATTCTGTCCGTTTTCAATGCAAAGCGCATTGttt
>NODE_95_length_1249_cov_9.906325
AGCCCCTTCTTAAGCAGAAGTGGCAAATAGTCTCCATGTACAAAATGTAGCAAAAGCATT
CTTTAGAATTTGCAAGGGACATCTTGAGATTCCTTGTTTTATCCAAACAACAGTTCAGAA
CCCACCTATATTTGTCTTACGTAATGAAAAGCAGCATTTAATAGGCTTAAAGCAGAAATG
ATGAATTCAGATAATCATTGTCAGACTAACTATTGGTAAATATATATATGTTCTGGAGAC
CTTATCTCCTGTAAGTCAGTCTGTGTCAGTTATATTTCCTAAACTAATCAACAAGTGTTC
TTATCTTGCACGTAGACCTAATTTTCTGGTCCACACAAACAGATTTCGAAAGGTTTACTT
CGCTATGGAGGAGGAAGAGATCAGAGGTAGAACTCAGATGAACTGTAGCCCTACAGACTG
TGTATCCCTGGTCCTGACAAAGAAAGGAGCTTCAGTAGTTTCGTGCAGCATCCAGGGATA
GAGATTAGCATGGAGCCATCAGCAGCGCTGCAGTCCCTCCCTACCCTGCTTCTGCTGTCA
GACCGCCTCCTCCCTGCTTGTCAGGAGCTCCGACGAGGAGCTGTAAAAACCTTTTCCCCT
CTCCTTAACAACTGCAAAACAACACGCACACACCCCGGCTGAGGTGCCTGCTTTTCTGAG
GCCTCTGACAGGACGTGCTGCAGGCACAAATTGTAATTCATAAAGGTTAAGGGGGTCAAT
GCCTTTTATTACCAGTCTGAGTGCATCCAGCTTGATGGGGCGGGCATGCAAATGGAATGT
CTCAGAGTGTTCTATGCAAGAACTCAGACAGCGAGTGCGTGCGTGCCTCTGAATGGGAGG
AAGTAAAAGGTGGGTAAAGGGTGGTGGGGGGGTGTGAGATCGGCTGCTCTCTCCACCTTC
CACAGCCATGTAGGACCACACAGCCGCTGCCCGGTTAATTAGACAGTATGACATTGACCT
CAGGTAGTTAACGGCCACTTTGATATGCGCTGTCTTGCAATTAATATATTGTAAATCTTC
ATGTTTTATCATTCGGTTAGCTCTGTTGATGCTTTACACTTGGGCCTGCGGTGTACTCTT
TCATTTTACATTCTGCATTAGCAGAAATTCTGCGCAAGTAGTGAGAAATTAAACATCTGA
CATATGGTAATTTTACTTTGAAGCTCGCTCTTTCTGCACATACATAATTAACAGGGCAGT
TAAGAGGCTTAGACCAGGCCAGGTACAGTATAACCAAAATGGGCTTTCAGCATTTTATCT
TCAGGTTTACTGTTTGGCAGATATCAAGAACAGAAAATATTTTgtcctgattaaatcact
accaattttataagaatgctgttgtggaaagtgtaactttctcatctcttttgtgcagtt
accatgacctcag
>NODE_96_length_774_cov_23.231266
TGGAAGACAGAACTTGTTCTAAACTGCATTACTATGCAAGTCTTTTGTGCTTTCAGGATG
TAAAATTCACATCACCTAAGCTAGACCATCTTAGAAGTGGTACAATGTTACCTAGGCAAC
AATTAAACACACACTGAACAGACTGATATATCTCAGAAAGATTTAAAGCCTAATCTGAAA
TGTTTCTCGCTCCTTGGGGGAACTAAAGGTGAAGTCAGTTATCTGCCATTATTTGGTTTA
AAACATTCCCAGCAGTATCCAACATCTCTGCCTATTTGATTCACTTTGAGCATGTCTCTC
TCCTGGATGCATTCATCCTCCCTAAACTCCTGAGTTGGAGTGGTTCGCCTCAGGCAGAGG
AAGCAATAATGTGAACCCTGGAGAGCTATTCAGAGTGAAGAGGAGAGTGGAGAGGAGCCT
CCTCCACTGTTCTCCTCCAGCGGGCCGTTTGGGAGGCTAAACGGCGCCGATATCCCTTAT
TAAACCATCTGGCTGATGCTAATTAGATTATCAGAGATAAAGAGAAGGAGTTTTCTTTGT
ACATTTTAATGAGATAATGTGTCAGGCAATTGCGAGGAGAAGCGTTATTTTCCGAGTGCA
GAGACTTTTCAGGTGAAAGTGTACAAGAACGAACAGATGCAGAGGAATGATTAATAGTGC
TTATCTGGAACCATCTTGCCTACATAAGGGGAAATACAGATTAGGAGAGTAAAAGTATAT
GTCTTTTTGCGACTTCCTTATTATATTAACACATAAAAAGTGCATCTCCTGACTTCCAGG
AAAATTTGGGCAATTAGAAAACTCTAATACCTTCATCGCAGTTGTTCTGCGGCATCTGAT
CAAGTCAAAAAATGTACTTAAATCTTCTCTGCACCGCTGAATCGGACCACACAGCGCTTC
CAGGGCATACAAGCatat
>NODE_101_length_701_cov_28.811697
TGAAAAATAGCAAATAAAAAAAGAAAAGAAAAACTCAAGCAGATAGTTTGATAAAAGACA
GTGTGGTGAACTCAATGTTAGCATCAGACAGATAGGTAACTCTACTAAAACGAGCATGCA
GAAGGACTGTGCGGCCGACAGGAGTGGACAGACATGAAGCTACAGGACAGCTGAGGGACA
CAGGGCACAGGGAGCAAAGGGAAGCAGAACTCTGGAGCTCTGGGGATCAGAAAGGGGGGC
CAGCAGCCTGGGGCCCAGGGATGGCCTGCGAGGCCCTGGGGAGGCCTGAAAGGCAGACAG
GCAGGCCACACGGACTGCAGCACTAACGGCAGGATTACTGGCATAGTGACACCGACACAG
CCTCCCTAAAAGGATCACAGCGGCGTAATAAACTTTATTAAATAATAAAACTTATTATAA
CTGTTAACCCGATTTAGTTCATTCTTCGCGGCTTACACACACACACAAAAAAGAGGGGTG
GATATAATAAGCCTTATACCGTACATAAGGCAAAGCCTACAAAAGCCATCGCCTTACCAT
TGACTTTAATTGGATTTGAAAAACGGGTTGCAAATTATAGCATTCTCTACTTGCAACTTA
GTAAAATAAGTGTATAGAAAAGAAGGGGAAAAACCTGTGGACTGAAAGTAAATTAATCTG
CTTTCTGCCCATGCTTAATTAAACTTCCTTAATGCTTATAAGAGTTAATGAGTGAATTGA
TTAAACAATACAGCTAATACTTACCCCCAGCTCACAAGCAGTGGTGATCAGCTCTCCTGT
GGAAGAGAATAGGGGAGGAAATTAATGTAAACCCAATAATTATTATTAAGAGACAAGTCT
GCTCc
>NODE_102_length_895_cov_24.827932
CACTCACTGACCCACCACTTACTCACTTGCTTAATCTCTTAACACCAGCACCTTAGGTAT
GGATATTTCAAAGAGCTTTAGGGAGGTGACCAGCTCTGCCTAGTTCAGATCAAGCAAAGG
GACCACAGAGTTTTGTTTTTCTCTCTCTTTTTTTAAATATCTCTGCTCTCAATCTCATAT
ACAAAGTCCTGAAAGTCTTTTCCTTCAGTAGATGGTCTTCAGAAGCCATTTGCCCCTTCC
AAAATGGCACCTCCCCGTGGTACATCAATGTACAAGTTCTTCTCTTTGACCTATGATTTT
TCTATGATGAATCCTGTCTTTCTTTGCCAGTAGAGTACAGAAAAGTTCTTATTCTCTTTC
TCTCTCCTTTCTCTTTCCTGTAGTACCTTTATTTACGTACCCTGTTAAATCTAATTTGAT
TCTTCTTCCAAAGCCCCCAGCCTCTATCTACTCGTACTAATGCTTCTTCTTTCTAATCTT
ATTTGCATTCATATTATCCACCCAGGTGGTACACCAATAAGAGGTAAGAGTGCTGAACTG
ACGTTCACAGAATGAAAATAATACAAATTCATTCTTGCTGTCAACCCATCCATTCACTCG
AATCACCTCCATTTTTGTCCTGTTTACCAAGACCAAATCCCATTATGTTCATATGGACCT
TCCTTCTTATTTGTCCTGTTTCGTTGACTAAATTTGTATTCCATCTTTTTTGTCTATGCT
TTATTTCCTCCTTTGTATTCTTGTTTCAAGAGCCTGTTTAGCTCAGTTGTGATATGCTTG
CCCTGGCTCAAATAAGCATATCCAATGACAATTATTTTTTAAACTATACTTTTACGTTCA
TTTTTGTTTTCTTTTTGGCCATAGCGAATCATGTGTCCCTCTTTTTGTCCAACTAAAACA
ACCAAGCATTTTTCCCCCTTAGCTGTTCTTGTTCAGCACTAAAAAAAAATGCACAGATGC
TGTGGAATCACGCAGGCATGCTGAAGACAACATTGCCTCTCCTCTGCTTTTTTCTCCCAA
agaattctttctatctttg
>NODE_103_length_528_cov_17.473484
AGGGAGGCCGCGGCCCCGGTCCGCCGCGGCGCGGACCGACTCCTCGACTACGACCTCAGA
TCAGACGAGACGACCCGCTGAATTTAAGCATATTACTAAGCGGAGGAAAAGAAACTAACA
AGGATTCCCTCAGTAGCGGCGAGCGAAGAGGGAAGAGCCCAGCGCCGAATCCCCGTCCGA
CGGGCGGACGCGGGAAATGTGGCGTACGGAAGACCGCTTGCCCGGTGCCGATCGGGGGCC
TGAGTCCTTCTGATCGAGGCTCAGCCCGTGGACGGTGTGAGGCCGGTAACGGCCCCCGTC
GCGCCGGGGTCCGGTCTTCTCGGAGTCGGGTTGTTTGGGAATGCAGCCCAAAGCGGGTGG
TAAACTCCATCTAAGGCTAAATACCGGCACGAGACCGATAGTCGACAAGTACCTTAAGGG
AAAGTTGAAAAGAACTTTGAAGAGAGAGTTCAAGAGGGCGTGAAACCGTTAAGAGGTAAA
CGGGTGGGGTCCGCGCAGTCCGCCCGGGGGATTCAACTCGGCGGGCCAGGGGCGGCCGCT
CGGTGCGGGAGGATCCCCTCGTGGGACCTCTCCCCGGCGCCGGCCGTCCCCCGCCGGGCG
CATTTCCTCCGCGGCGGTGCGCCGCGACCGGCTCTGGGTCGGCCAGGAAGGGTccggggg
cgaaggtggctc
>NODE_104_length_434_cov_1.732719
GTACAAGTATGTAACAGTCATGAAGTCATGTGCTGCTTTTATGAATGACTCTCCTCTGTC
AGCGCTGTGACTGTCACAAGCTCACTGATGGGATACTTCCTCCTTTCCACTGATTCTGCC
TTTCTTTCAGATGCTTATGTGTCTTTGTCAGATGTTTTTGAGTTTGAGTTTCTGGTTTCA
GTGACCTTTTCTCTTGAGTTTAATTCTGTTTTTCTTCATAGTTTTTTTCAGTGTTAACTA
TATTTTTTTGTTCATTATGCCAAATTTCTCACCTTTTCTTAGCTTTTTTTGTTTGTACTT
CACTTCTTGTCTTATTGTGAGCCCCATCTTTATTTTTTTCTCTTTGAGAAACATTTTTCA
CTCTGTGTTTGCTGTTGCTTATAAAAGTTTCTGTCTGTCCTGTCATTTGTCTTGCTTTCT
GCACCGTGTAGCAATGGAGTAGTTTgttcattgtaaattgtgttagatatttgaactgtg
gaaaaatgaaatcactactttatgtcggatcacgatagttgaacaatttatattttagat
attgtttcttaaagagacttttttctagtagtgttgac
>NODE_113_length_1102_cov_12.321234
TAGGAAAGTCTTTTACTCAATGTGAAAACCACAGACTGTGCTTCTCTCAGCCCTTTCTCG
TGTTAAGAGACAGTATTTCAGCCACGCTGGTCACACAGGGGAGGCTGTGGCACAGCTATG
TCACAGTCCATAACCGAAATGTTAGAAAGACAGGCAACCAGTATTGTTGAAAGTATTAGG
GAATTGTGTAGCCCATGACATCCTTTGATTCAAGGCTCTTCCTCGCATATCAAAGCTCAC
GCGCAGGGCCTGTTCTGTTTAGGGAGGTGTGAGAGCACTGTGAGAGGATTTGTGAGTGCA
GATGCGTTGTGGCTTCACTCTGTTGTAATCCACAATGGAGCCACCTCACACCCCCAAAGG
GCTTCCACTTCAAGAGCCCTGCCTTTGTTCAAAAATGTATTTGTTCTCTTATTCTTTTTG
GGAACTATGTAAAACAAAAAAGAACGAATGGCGAAGACAACCATTCTCTCTCCCCCAGCC
CGGCAACCCCATCCCACTATCACCTCTCTGTCTCTCTCTCCCCCTCTCTGACTGTACCTT
GCTCTCCCTCTCTGGTAGTGCATATTTTGCTGGAGATGCTAATGATCTCCCCCCGCTGTA
TTCTGATGCAAGGTCTGTCTACACTTTTCCCTTTCATCCACATACAAATGTGCTCTTATT
GCCTCTTCGCCCTCGGGCCTTTTAAGATGCCTTTTTGAAATATGCCGTTTGATAACCACA
TCATTGGCCAAGTCCCTGCAGTGATTAGAGCTCTCTTTAATGTGAGCAAGTTAGAGAGTG
AATGAGGGGCTCCGGGGCCGGCAGCTATCCATTCTCTTCTGCCCTCACCCCTTGACATCT
CCCGGGCCACTGGGGAGAACCAGTGTCGGGTGTAGGATGACCCAGAGCCCAGCTTAGCAC
ATAGACACTGCTGGCCGTCCTCGATCTTTCATCTCCACATGGAGATTAAGCACAGGAGAA
ATGACACTGGAGGATCGCCTTCATAGAGACATGGTACTGTATGCTGGAAGGCTAGATCCC
TGTACTTTATCACAGGAATGTGACAGGAGGACTGCTCTCTAATGTCTTTTAAATATGCTC
CATTGATCTCATGTTCAGAGCCTCACTCTGCCTCGCTGGGATGGCTTTTTTATCTTGCCA
AAAGGGAAAGCTGAGACGGTCGTCAGGTGCTTTTCTCCTGTTCTGCTTCTTGCACTTGAC
ACCTGTTGCGCCTTTTGGGATAAGTAGGTTATATttatactgcttg
>NODE_114_length_832_cov_19.822115
CAGGGGGTGCCCACGGTAGGCTGCCAGTCCCACTAAATCTCCCTGATTACCGGGGGTGGC
TGTGGTGTGATGGGGGTGTTATCAAGGTGGTGGGCTCTCCAAAGAGGCTGATTGAGATGC
AAATGGAGGACATAACTCAGAGGTAATGCAGACCTGAGCACCCTTTGCCTCGTCCGTTCT
TGCTCACCTCACTCTCTCATCGCTCCCCATTTACTCCAGCATAGGAGGAGGGACTGTTAT
TGTCTCAGGATAAAGTTAGATATTTATCATCGGAAGAGAGAAATGCACTCTTCGGGGCGA
GGGCCGAGTAGGATAAGACACTGTGAGTATGTAAATTAATTGTGGTATTCATTAACTTAA
ACAATAAAACCCAACACTACCAGGGAAGTGCACATACTCCTCTATTTGGCCACATTAACA
CTAACACTGACACACTTAAAGATACCAATATCTGGTTCTTAGAAAGAACAGATGGACACA
TAAGTGCGAGGGACTCTGGGCTTGCCAGTAGAAAGGTGGAATGAAAAGGGGAGGAGGAGG
GGAGGAGTAATTGCACAGTCCTTTGCTGAATTGTTCTGTGGATGCAAATTTAAATCCCTC
CTATTATTTTAATAATCTGCCTTTTACTGCTTGTGCTCGGATCATTTGTTTGCAAACCAG
GTTATTTGGAGAGGGAGGCTCGGGGGTAATTTCATGCTTTGGAGCATTTATATCTATAAC
TTAATGAGGAGAGGGCCTGTTGTTTCCTGGTAATACACTGCTAGAGGGGAGCAAACTTTT
TATTCTCCGTTTAGGGTACTGTTAGAGGGCAATAACGTGGGATTACTCTGATGAATTAAG
GAGCAAACTGAGGAGAGACCTAATGCAGCTTCTGGTGATGGACCAAACTTAATACTGATG
TTTTATTTAGGGTTTTTTAGGTTCATGGGATGTACCATAGGAGATGGGCTATCCCATTTG
CCCATCACAATAAGCt
>NODE_120_length_933_cov_26.225080
TGGTTCATCTAAAGAAACTTATTGGAAACATGGCAAAATGAAGGTGGAACAGCCCCGGGT
TTATATCCAGTTGGTTCAGTTCAGCTTTAATTCAGTTTAATTCTAATCAAAAGTTTGTTG
ATTAATTATTCAGATTCTTTTTTTGTTTACCTTGTCACCATTTTCCCCCTACTGTGCATT
ACCTCAAACTTCAGTACAAATGCAGAGAAAAACTTAGAAATTCTTGCTCAGCAACAGTCC
ATTTGAGCACAGTTCAGTCAGGTTGCTCTCAGTAAACAAGGCATTTTCTAACTCGGCACC
CAAGTCCATTATAAAGTCAGGGTGTCGTCAAGGAAGGAGGGGCGAGCCGAAATGAGGGAG
AGACACAAACGGAGCACCCAGATGCAGATTAGGCTGCAGAAGATGAGGGTGTAAAAGGGA
TTTAATGGTAGGATGGATTAGAGAAATCCTTGTAACAATGTTAAATAATTATGGTTCCAG
CCGAGATCAAAGCGCCATTGATTGAACCCCTCAAGCCTTCAGCACATAGAGTCTTGGAAA
GCAAAGATTGGTAAACTAGTGCTCAGACCACTCCGGCTGCTCCAGTTAAATTGGATTGGA
AATATTAGGATATAGATGAATCCTTCAGGAGGCTTTCGCAAAGCTTTTGTCACCGGAAAT
GTAGCTTGGGAACGGTATGAAAGGTTTGATAGTGTACTGTCTCGACAGAATCATAAGACG
AGGGTGTCGCAGCTGTCTCCTCTGATACCTAAGCGTTTTAAGTAGACTTATAGACACACT
TGACTGTTATATCAGCAAACTGAAAACTTTCAGTGCAGGCTTTCATTCAAGGTTTTATTT
TTTTCCCCCTCCTTCGTCTTGTAATCAAGAAATTTGGACGTGCATCATGGCAATTCTCCC
GCAGAAAAGGAAGGTTTTATCTCGCTCCTCCAGGGGTTTATTCAAAGTCTTCTGACAAGT
CTCACAAAACATGAATGACATTGAGATTGCTGATACTGATGATGAAAGTCCATCATCAGC
TTCTCTGTGAGTTCTGGGCCCTGAGTGATGTAAAATtaaattgcaatcaaagtgcta
>NODE_121_length_654_cov_25.579512
CTTTCACCTCTACACAATCTATTGCCAAATTGCCCAGTCACAAAATGAGTGTAGATTTTT
TATTTTTTTGCTTACTTTTTATTATGATTATTATTATTATGATTATGATTACTTAAGAGA
AATCCAAGTTTCAATTTGTGGCAAGCATAAATTAATTAATTAAAAAATTACCAGGGAAAA
GTCAAGGGAAAGAGAGGGGCTCTTTGTTAATAGTGTTTTTCTCTTACATGAGACAAACCG
AGGCGCATGTTGGAGATGTTTTTGTCTGTTCTACCGAGATTGCAAATATCTTTTTTGCAC
AGAACTCACTCTGCTTTTTTGCACAGTTTCAAGTCGCTTATTAGAACTTAACCCCTGATT
ACACGCACCAAGGCGATTTAAATCTGATTATCAAATTAGGAGACTTTGAGACAAATCCTC
TTAGATCTGATACTGTTGACTGGAGAGGGAAAATGGATCTCCACACCCGTCACGTAGGTA
ACGATGCTGTCCTGAAAGGGAGTTTTAAACCGTATTTGACAACAAATGCAGCTGCCCCGC
TATTTCAGAAGATATTAAAGGAAAATGAATGCAAATCTGTGTGCAGGAGCCATCTGGACG
TGGAGAGAGGGAGTCAGCTGCTCCACACACTGAGGCGCGGAGCCTGAATCCGTCTCAGCT
CATTCTGTGGGATCATCTGCGTGGTGGGCTTTACACCGTGGAAAATGCGCTCTTCATCAT
TAGGTGAAATGTTACCATCAAAATAAAAAAGAAAACGCTGATCCCCGTTTGTTTTAGTGC
TTGCATGCATGAAAACTt
>NODE_122_length_958_cov_17.437370
CAATCATTAACAATGACCAATGGCACACAAGTGCACATCGGCGAAACTTAATCAGCGACT
CCCCTCCCTAAACAATCAAATGTTTTCCTGATGAACTTCACTTCTGTGTTCATTAACCAA
TAACCATGTCTTAGAAATCTATCACACAGCATAAGTTTGCTCTGCCATAAGTCGTCAAGG
CAGTGAAAGCAAATGAACTGTCACTTCTCAGCGTATGTGTGTCTTCACTAGACAACAGTA
AGAATTTTTATAATGTCAAGAGCAGAGCTTCTTTTTTCTTTCTGCGTCTCTTCACCCACC
TTCCCTCCACCACTCCCCTCCATCTATGCATTCGTGTTGTATTATGAAAAAAGCAAACAC
GATTATTTTTGATTTCCCGTTTGCCTGAGCAGTACATTTGGCCCACCCCTCTCTCCCCCG
ACCCTCTTGATTGAGGGCTAATGAAAAAGCTGTCCTGAGCGTCGCTCCCTCCCTGTATCC
ATTAAGAATAATTAGACGGGAACAATTTTGATGCCTGTAACCTCGGCGAGTGTGGCTAAT
GGTGTTATAAATTGCTCCTTGTCCTGGGCCCTGCAAGCATTGGCGCGCGGCGGTGGGGGC
GAGACGCTTAATTCAAAAGCACTCTGTCAACAGCACTGATTTGTGTGGTTAATGAGAGCG
TTTAAAACAACAGGCGCAGCTCATGCATCCTAATGCTGATGGCAGGAGCAGGTTCGATAA
AGAGGCTTGTCCACCATAATTAGCTGCGACAAACGCCCAGGATTAAGAGACAGGGGGCCG
AACATAGTGTGCCCTCTTAAAATGAGCCCCGTTTGCTCTCACTCTTGCTCTGCCTCTCTG
TGACTGACTCTCTCCTTATATCCTCCTTAACAGCAGGACTAACTGCTTTTTTCTGTCATG
AGTCTCTTTTGGTCTGACAACTTGACTGCCATCTTTTCTTTTATAATTCACTGTAGCTTT
TCTTTCTTTTTTCTATATGTATAATATATATGTTTCcaaggcagtagaaagatttagggt
tctctggggcaggggctgctcacagggatacaagttgtcttctcacaggatctcacattt
tctcccgctgaagagtcaacct
>NODE_123_length_768_cov_25.061197
AGAAAATACCTGCTTTTTGGATTTAAAGGGAGCCAAAAGGAGGTAATTTGAGCGTGAGAG
ACATTAGCTGTAACTGTCTGACTGATCTGTGTCCAAGAACACAGTTTTTAGTGCACTGAA
ATGCACCACCGCGGCAAAGACTTGTTCTCATGCTCGATAATTGACACGACAACTCGTTAA
AACGGTGTGAACTCCCACTTTCCTACACTGGAGATCACACAGGACCTGACAGGTGAGACG
CACCTGCAAACTGGGCATGTTTTTCAAGCCACAATTGAGGCGGTTTGCGGACGTCTTTAT
TGGGTCTAACCAACACAAGGACCAGCGAGGACTCGGAGGCCGGCTGGCCGCCGCTGCCAC
CACCGCTGCGAGGGGACGAGAACAGAGGGTTGTGGGGGTTGCATGACAGCAGCACTGGGG
AGAGAAACACAGTTCAGGGGCCTTTTTCCAAGAGTGGTAATCAGGCGGAGGGGGATGAAA
AAGGCTGATTTTCAGGGAATTAGCATGATAAGCGAGAACACAAAATCAATCCTCGTCCTC
AGCCGAGGCCTCCTCTGATTACTTTGAACTGTCAAAAAATGGCAGAATCAAATCGAAAGT
GCTCGAGGTTAGGGGAGTGATTTGTTCAAGAAGAGATCGCTAGAGCAATTGACACAGCTC
TTGAGACAATAATTGGGTTATCAAAGAGAAAACAGTTCAAGTACCACGGGGGTGAAAGCT
TATTTGCATTGGATTTTCATACGGAGAGACACACCTCTCCTTTGCAGCCACTGTTTTTTT
TATCGCTCGCTATACTTGAGGGGCGAGTTGACACGGGGATTGCATCATTATCATCCAGAA
GTTTGTTGCCATGTGCGCGCCGCATGATTAGCAAGTGGCTCGCGTGTGTGTGTGTGTGTG
TGTGTGTGTGTg
>NODE_124_length_483_cov_29.919254
TTTTTTTTTTTTTAATTTATCCGCTCAAGCCTCCAAGAGCTGAATGTTATATAAAATGTT
CACTGAAAACTGAAAACTATGCTTTCAGACCCACATTTTTGCATAAGGTTTCATCACAAA
GCGGTAGTAAGTGGAGGGAGGGTGTGGACGGAGTGGCTTTTTAGAACTACACAAACTTAT
CACAGGTTATATTGAACCAGAACGACTGTTTATAACATTCTATTAAGACTAAACTTTATT
GAAAAAGATCTAAAGATTTCATTTGAACAAGACAAGAAAAAAGCAATAGCAAATTTAACT
ATTAACTAGGTTATGCATAGCGAGTAACTGTTTCTAGTAATAAGGGAAGAGCGTCCCCCA
ACCCTCCAGACATTTTTTTCAGTTTTCTTGACTTTTAGATTTTTTTATATTGTAATTTTG
ATATATTGGTACAAAGCACAAACGTACTAAAAGTTCTCTCAGTGCAGTGGACTACTGGAA
GAGCCTCTCCACTAGTCGCTTTGTTCCCTTTTGCTCAGAAACGCCCCCCTCCCTGTACCA
GAATCACGCAAATACACAGACAATGAAACAAATAAATACATAAATTACACAGATTTAAAT
TAACCGATTAATAAATATAGAATAAAt
>NODE_125_length_628_cov_23.710192
TCACAATTTTGACCCACAGAAAGGAATTCTCACAAGATATCAAAACAAAAATCTATATTT
AATATGAGAGCAATTACAAAGCAAAGTTGGCTGCACAGGGCTGTTGTCACCAGAGCGCGT
GTTTTTCATCAAATAGGTCATTAGACGATGATGGATGTAAACCTATAAAGTATCTAAACT
GGACCTTTTAACAAACCACGAGCAACACTATCATTTCTCTAATAGAACCTGCTGACCGTG
TCATTCCCTCCTGCCATTTGTCATTTTTCCTTGTGAAATAATCAATATCTGGGCGCTTTG
AAATAAATAATATAAAAGTCATAGTAACCTACCCGAGGAGCAACAAAAATAGACTTATGG
AGCACTCAGAAGGCCTATATGGCCTCAGGCCAGTGTCTGCTGCATGTTTCTAATCAATGC
ATAATATGAATTGTGTTTTTTAGAGCACAGACTACAGGATTTTAGTTTGCACCGCTTCTT
TTCAAGCTTACCATCTGCTGTGTTGCTTCCACTATGTTGGACGGATCTCACAGTACCAGA
GCAGTATGTGTGGTGTAAACGTTAGTGGGCAATGCAATGATCTCTGTGCAGGCCAATTAT
GATAAATCACCACAAGAAGTAACGTTAAATACAAGTCTTTGCATTGTTTTAATGACAAAT
ATTCAGCCCTGTATATGAGCATGGGTTAGGCAGGTTGGTAAAGAAACTGTGAGATACAAA
TAATAAcatggtcaatcaatatttacattatgaagtgaatactcaaatattt
>NODE_126_length_336_cov_1.627976
AAGGAACTTTAAAGACAGTACTGACAACGAACAAGTAACTGCAGCAAATCAAAGGGATCG
TAAGTAATAGAAATACGTACAGTGGGCAGGAATGTGTGAACTACACACCTGAGAATGTGC
AAAATGACAGTATATGGCCCAAACAGCTTGTGTGTTTCCAAGAATGGGTGCCACGGAAAG
TTTGTACTATAGCGAAAACATACCCGTTGCACGGTAATGTGAAACTGAATGCAGGAACTT
TAAAGCCTGATTTTTACATACAAAACATCCTAATATACGAGCTTAAAAAATATGCATGCA
CTTCTATAAATTAAATAACTAACGGTGCATAGAGTTAAACATCAGCAATTAGCACCACCT
GGAAGTGTTTGCACAGCATTTCAAAATCTGCCGTGATTCCCCCAAACTGCCCaaacgtgt
gctgcgtgcggaatctgtctgtttaaaatgcttttattttgcattccaacatggctgtcg
>NODE_127_length_569_cov_18.154657
GAAACGAGGAAGCCGAGCTGCTAACTTTTGTGCAATACAGTCCTAGTTTACATAACATAG
AAAGATAGCGTAGAGGTGGCTACCGTCTGCGGCCGCTGCTCCACCACCCTGCCGCCTGCA
GAATCAGACTTGTATCATATCTCCACATTTCCGCCGCTGCATCAGAGACCGTGTTGAAAG
TATTAAACAGTGCGAGGTCAGACTCCACCATTTCACTGCATTGCTCTGAGCTCCACTCTT
GATTTATGCTGCCTGCCCCATTGCCCTGAGAACACCACATGAGCTATTTATTTCTCAGAC
TATTATTATTATACTATTAATAAATAACAACGCAACAAGAAAAAGGGAACGACTGGAAAA
AGGTGAATTAATATTATTATTGTTTTTGTTTTTATTTTTTAGTATCTTAGTGGTTGCTTT
TAACAACATTCATTAACTGACTTAAAGATTATTGAATATTTAATGTAATTGTAGCATTGT
GTTTGTAAAGAGAAAAAAAACCTAGTGAGTTGTGTTTCTTGACTTGTGGATTACCAGTGA
AGTGGGCAATCTAGTGCTAATATATATGAGGTCTTTTTTTAAGGATTCTTATTTTGCGAC
AGCAACAGCAGTCATTATAAATGTTCATTTTAGCATCACCTGTCTTCCGTTGTCTTATTC
TTCACCTTCCACCACACTCTGCATCATCACAGTAACACATCGCAAGTCTGGGG
>NODE_132_length_248_cov_6.092742
TGCTAGACACCTGGAAATGCCACCTGCCCCACCTAATTTGGCTATGCCGAAGACGCCGGT
CTCAGTCCCGAGTCTCTACGACCTTCCCGTCCCGAGATACAGCGAAAAATCACAATTTAC
CGCCACTTCCTGACGTGGTAGAGACTCGGGAGTAGGCTCAATGCGATCGCGGCGGCAGCA
AATGGGGGGGTAGACACACGTTTTATGCCTCTAGCACTAACCGTTTGCCCAAACCCTCAC
CCCAGGCACAAACCCTAACCCTAACCCTAACCCTAACCCTAATTCCGGAGCTTACGTCCC
ATACAACGGGACCCCAAAAAAGTGTCCCTACAAACCTATACCAATCAACTCGGAGCGGTC
TGAAACGCGCTCTCAAAGGCCTTCTACGGGAA
>NODE_133_length_568_cov_19.924295
TCTTTGACTTTCAAGGCAGTCAAGGGAGAGAAAGAGTTTCCAAGTTGTTTGTCATCTAAA
CAAATCTTCCCTGCAGCATTTCTTCATACTTCCAATAATAGTGACTGGTTCAAATGCCAA
TTTATGCTTTGCTCTGACATATTGCCCACACCATGTGGTATATGTGCTTGCGTGTACGTT
TCTGTGTGTTTCAGTAAGTGTGTCATGTTGATTGTGTCTGCGAGAGACTGTGTGTGTGTT
TGCATGCCCGCTGTTTGTATGCATTATTGTACGTGTTAGTGGAGGTGGCTGGTGGCGGTG
TACCAACTAGTCACGGACCTGGAGGATTAGATTTACCATTTCAAAGATGCCTGTGTTTCT
AAAGTTTACACACATACATGCACACAGACACACTCATACAATCACCCACCCACACACTGC
TTCCCCAGCTTGTCAACGTGCAACGTGGGCTGTGGAGGCTTGTGCGAACAGATGGGAGGA
ACCAGCATAAAATAAAGTTAAACTAGAACAGAATGACTATGCAAGTGGCGTGGCCGCCCT
TTGTTTGCTAGGAAGGTGATCCTCAGCAGCTGGGGATGATGGAACGCATGATTAAAATTA
CCAGAGGGAATGATTAATATCTCCTTAAAGCACACACTTCCAGCATATCAATCATCTCAT
TACACTGGAAAAGTTAATTGTGTGAGGGGAGGGTTGGGGCCCCTGAACCATG
>NODE_136_length_911_cov_18.276619
CATGGGCTGTGCTAGAAAACATTACGAAAATCGTCAAAGAGCGATGATGTTTTCTCAGCT
CTTGCCTGTTCTGTTCTCCTGTAGATTATTTGACATTCATCCCTTCTGGGATTGAACATC
TTTGCTTGATTCCTTTCACATCCTCTTCTCTGTAAATAGGATCAATTATTTGACAACAAC
CCTAACAGCATAAGTAAATAGTGTCCTACAACCACGCCCATTCCACACTCTTGGAATGAG
GTAAAAGTAGCTGAAATTTGTAGAACAAAATTTAACAGCATCAGAATTTCAGTACTGCAC
ACTGATCCTGAAACTTGACATATTCGGTGTGTCAACCAGTGGAGGGGAGGATATACGGAA
AGGAAACAAATTAAGATGGCTAAAATGCAGCCATGCATTGTCTAGTTTTACCTGACAGTA
AGAAAAAAAAGAGGAGGAGGACAGGTGTTTTCTAAGTGTGTTGCTTTTTAATTACAGAAA
TAATGGACGATTCCCATTTCAACTCATCATACTTTTGGTCTCCCGTCCCCACTGTACAAG
GACAGGTAGAGACAACCTTATTGTTGGAATTGTCTTGAAATACACATGGTATAGTGGTAT
GTGCTATGGCAAAAGATACCTAAAAGCGATTCTCACTTTGACTGTTTGTCGAAATATTTT
AAAGAATACATAATACCAGACAGTGATTTGACCCTGAACATGTTGTTAATGACACCACCA
AATAATGTTCTCTTAGTTGGTGAAGTTGACTTGACCTCATACAGAAGTTATTTGAGTATG
ATTTGATGGGTTCATATGATCACTCCTGTCCCTCTCCTCTCTCATCTTTTCAAACCTCTT
TGTTCCTTTTTTTCATTTACTTTTTGCATCTCACCATGCCTTCGTTCTCTGTTCTCTCCC
ATTGTCTTCTTCTTTTCCTTTCGCCTCTCCCTACACTAATCTAACCCATCATCAACATAT
ACACACCGTTCTTCCCATACTGTTTTGACACCTTCTTTCTGCCCCCTCGTCCTCTTTATT
CTTTCAACCCTTATGTTTCATGgtaaatatgcttt
>NODE_137_length_800_cov_5.468750
CAAATTGTAAAGTTTGAGTCCAATCGGACCATGTTTAAACTATTTACACTGCACTTCCTG
TTTCGTGGCGAGCATCAAATTCAGTGGCGTCGCCACGGCGACGCCCTCAGGTGGCGCTTT
GAGTCAAAGTCATCATATGGCTGTGTTATGGGCCGGACTATGATACAGCGTATAACGTTC
TAGGCCTATCGTAGCATGTTTAGGCTATTTACACTCCACTTCCTGTTTCGTGGCGAGCAT
CAAATTCAGTGGCGTCGCCACGGCGACGCCCTCAGACGCCCTCAGGTGGCGTCTTGAGTG
AGAGTCGTCATATGGCTGTGATGAGGGTCGGACCGTGGACCAACATGTGAAGTTTGAGGC
CAATGGGACGACGTTTAGGCTATTTACAGTGCACTTCCTGTTTTATGGCGAAGCATCAAA
CTTCGTGGCGTCGCCACGGCGACGCCCTCAGACTTTTGCGGAGGATTTTAATAACTTTTG
CAAATCAATGTGTGTTGTATCCACTGGTCGAGTTTCACTTCATTTGGAATTACCCCCTAG
GACGAGATAGCTCTGGAAAATGCGTGATTTTGGCCCAAAATGGGCCAAAATCCGCCATTT
TTTTCAAAATGGCCGACTTCCTGTTAAGTTTCGGCTATGTGTACAAGAGAGTTTTTGGTG
CGTCTCAGCATGTTACATGTGTGTACCGAATTCCGTAGCTCTAGGTGAAAGTAGATTCGG
GGGCTCAATTTTTGAAACTTTGTAGGTGGCGCTGTTGAGTCATTTTTCCATTGAGGTGTG
TGTTTCCCCCTAAATATCAAATTTTTCGCCGGGTCTGATGTGCGTGCCAAGTTTTGTGCG
TTTTCGAGTACGTTTAGGACCTCAAAAACGCATTTCTTTTGCCCGTAGAAAAAAGAATAA
TAATAATTAAAGCTGCAAGCAGCGTTTGTCGGGTCCTCGCTTCT
>NODE_139_length_1150_cov_8.890435
CAGGTGGAGATTTCTTTGGACAGCTCTGTATTTCTTACTCTTACATGATAGAAAATAAAT
TGATTACACAGCAGGCTTTCCAGATGACATATTATTTCTGATTGGTATATATTTACATTT
AAACCTCAGCCGGATCATGTCGCTCCCAAAGTTTGTGCACCGGTGCGTCAAGACGCAGGC
TGAAAATTCGTTGCAAAAATATTATTAGAAATGTATTCTTCTTTTTGTATCATTATTATT
ATTTTCCATGCACCAACTGTGACATGTATCATATGCTGGTATACTCTCTGGCAGTCCTAA
AGTCGGCTAAAATTCACAGGTTGTTTTCGTTTGTCCCAATCTTGCAAGTATCCCAACTCC
CCTTTAAGGGTGTGGGTCTAGGTGATTTAAGCCAATGATATGACTCGGTGTTCTGCAGGA
AAAAACGGTGGCATGTGAGGCAGTGGGTCTTTAAAGGGCTGCTCTGCCCCTGCTCGCAAG
CCCAATCTCGTAGGACTTGTTAGCGTATCACGTGCCAGATTCTTAATGAAGTGGACACAC
AGGGGCCTCGTGTGCGCATGCGCGTGGTGTAAAATGTAGTTGGAAATGAGGTGTCCGTCT
TGGAGTAGTCGACTTTTAAAAAGCATCGGCAGCCCGTGATATGACGACTTCGCTGGTTCT
GCATCCACGCTGGGCGGACACCTTGATGTACGTTTATGAAAAAAGCCCGAATGAAAACAA
CCAGAATAAAAGCCAAACAATGGAGGGACTGAGCGGTAATTGCCCTGCGACCCACTGCAG
GGACCTGATGTCGCACCCCGCGCTGGGACGACATTCTGGCACCATAGCGACCCACCAGGG
CTCCGTGTACTCGGATATTTCCTCTCCAGACACCGGCCGGCAGTGTCCCGCTCCTCAGAC
TTCATCCAGCGCATCTTTGAGTTACGGTTATCCCTTTGGAAACCCATATTACGGCTGTAG
ATTATCTCATTCGCACAACGTGAACTTGCAGCAGAAGCCCTGCTCGTACCATCCCGCAGA
GAAATATGCCGAGCCCAGCACAGCGCTGCCCACGGAAGAACTGTCTACCAGGGCGAAAGA
GTTTGCCTTCTACCCGAGTTTCGCCAGCTCATATCAAGCTGTTCCTGGATATCTGGACGT
GTCGGTAGTGCCCAGTATCAGTGCCCACCCTGAACCGCGGCACgacgccttgatccccat
ggagggctaccaacactgggctctctccaatggctgggatgggcaggtgtattgctccaa
agagcaaacacagtcaactcatctttggaaatca
>NODE_140_length_658_cov_13.750760
CTGCAGTCAATTAAAGAGCAATTCATTGTCATTTAATGATTCCATAGGGAACAGGGTTTT
TTTTTTCTTCAATCCACTTTCATATCAGTTTGTATCCTATAAAACCATAGGGTTAAGGAG
GCAGAATTTTGCATTATGTAAAACCTAAACTCAGACAGAAAAGCTTTCTATGTGGGAAAA
AAATGACACCAGATGAATAACTTCCACAGAAGCTGTATAGCAACCCCCCCTCTCTCTCTC
TCTGTGCGTGTGTGTGCGTGTGCGTAGTCTATACCGGATTAAATGGCACCTCGTCTTAAA
TGGAACCTCGCCTCGTTTCCCCTTTCCTTTCATCATCAGCAAAATAAAGATTAGGCCTAC
AGAGGAGATTGTGCAGTCTCGCCTTTAGAGGCGCAAGGGATCTTCATTCCTCCCGCCTTT
GTGATGATATTGATGATGATGATGGCCAAGTGGACAGTTTGATTTTTGTGTGGCGAGCTA
GTTATAAAGAATCAATATTATATCAAGGGGGTAACTTTGGTGATAAAGGACTTCAGCCAC
TGTGGCTATTCATCATAAGTCTGTAGCAAGCAGATAGGTCAAAAGAAATTATATTGCTCT
AAAGAGTGTGTCTCCTTATCTCTCGGTACCAGGGGGAGTGGAGGACACGCCGATCGATAC
AGTAGCTGCCGTATACTCCTTGCAATTATCAATAGCTGATTTTGTCTTCCTGGGAGCTGC
ATCTATTAATACCAGATAATAACAGCCTTTTGGACATAACTTCAAAAGGGGGGGATGATG
GAAGGAGAAGGAGAGGGAGAAg
>NODE_141_length_878_cov_15.424829
AAACACTGGCCACAATAACACGATTAGTTTTGTATCCAATGTGCAAGACAGCAAAAAGAA
TTCATCATACTGCAGAGAAGACTGTCTGTCAACTTCACTGAATGGTTTTTGACAAGAAAA
TAAATCTTTGGGGTTGTTTAATATATTTTATATTTTCTTTATTTCGGTGCTAATAGAAAA
CCCAAATTAAATGTCCACCAGCGAGATAGAAATGCAAAGATCGATGATCCTGCCCCTACT
GTCCAATCACCCCTATTTAATTGACTGTATTTTCAGGGTAATTGAACTGCTTGTTGTAAA
TTGAGGATTTTATAGAAACGACATGAAAACTACATTTACTGACATTCATCGCATCTTTGA
CATTGATTATCTGATCAGCGCCGTGTCATGCTAACCTCCAATTCTTCATTACACACTGTT
TATGAGCTGTTACAGAACAACTTGCTTGTTCCAGAGTGATTGATTGCCTTATTAACGCGT
GTTCTTGTAAGTGTGACCGGACTGATTACGATGCATATGTTTAGAATAATGTTTCATTTA
GCTGACTGCGAGTAATGCAGGGTGACAGCTGCTGCGGGAGGACAAAAAACCTAAACTACA
GGGAGCAAGCGGGGCCAAAACGCATTTAAGGTGGAACTAGGAGACAGCGCAGAGCCCCTT
GTACGGTCAAATGCAGCCGCTCAGCACCCAGATGAGGAAGCTGGCAGCTCCTCAGTGCGC
CAAAACACGACATTATTCCAACTACATGTAGTTATTTTGCTGCTGTAAATCGTTTAAAGG
CTGGATTCCACATTCGCGGTGCAACTGACGCACCAGCTGTTATCCAAAATACTGATTAAA
TCAATCAAATCCCATCCAACACTGCGCCGCATCATATTGCCAAAAAACACCAACATTTCA
CATTTTATATAAAAAAAAAAAatcctccttagcttagaagtgttcatattcagcctcacc
taaatatgagccaaacgcgccacgaactgcaccctgatgagatttatgccaccattatgc
tt
>NODE_142_length_856_cov_16.905375
TCACGTTTTGTTCTGCTGAGTCAAAAACTAATAAGGAGAGTGATAATGGGGCCCAGGAGA
ATGACAACCCAGATGGTGGTGTGTTTGATTCCCACTCGAGTTTATTTCCAGTCAAACAAT
TACATGGTTAGATTATCTGTAGAAATCAAAGTTAGCAATATTTGAGTATCACCAAATAAG
ACGCCATAAAGGCTGAACTTGCCTTAAAAACTGCACGTCATTCAACTGAGATCGTAACTA
GATGCTCCAAAAGCAGAAAATTCACCTTAAGACTTACAGTTAGAGGCAATAGCAGTGATA
TCTGTATTCTTTATTTAAGTATAAACTGATTTAATACTACCATGATGTCCGGTGAGCCTG
TCAGCCAGCAAGTTTCATTTTTATGATTGTATAAGCCAGAGGGCCAGCAAGCTTTTCAGT
CACAACCCATCAACCCAACCTGTGTGATGGTATCTGCAAGTTTTTCTGGAGGTGGGTCAA
ATCTAGCTTAAAAGTCGGTCCCCTTCACATCCAATTCACCGTCACATTCTTACCTACAGG
CAACCTCTGCTGAGCCCCGGTCATTAATCAAAGCAGAGTGCTGTCCTGACCTCAGCCCCT
TCCCTTTGAAGTGCTCTGTCCTCTGCAGCATGAGGAAATCATTTGCTGCCTGATTCAATG
AGCCATCAGTCGAGCCAGCAGACCTAATGACATGTGAGAATATTAACCTCCTACCACCAA
GAGTGCTGCTGCTTGGGAAGCAGTCTATTATTCATCCAAGGTTTTACTCAAACCCCTTTT
TCACAGCCCTGCCTCCCTGTTAAACCCTTCTAAAAAAGCTGTAGGCATGCAGCCATCCAG
CACTCAATTCAGATATTAATCCAGTTATTCTAGTCTTTGTATGGATTTAACGCTACATTC
TAATAAATAACTTCTTAAATGTAAACAAAAGGTCCGTCCCAATTCTATAATTCATAAAAG
GTTTTCAGGTCCTGtgtgccacatttctaattattaacag
>NODE_143_length_739_cov_28.185385
TGTGTGTGTGCGTGTGTGCGTGCATGTCAGCAATGGACTCACAAGTGAAATAGCATCTTT
TTTGATAGAGTGATAATGAAAATAATAACATCCCTGACAAAATATTCATAACAGTAATGA
TGAATGCCATATTTCTCAGAAAGATACATCAGAGGCGTCTTGGTTAAAAGAAAACAGTGG
CCGGCGTCTCCCACACCCTCAAATTATCTGCTGCTTTCACATTTCACTGATAGCATAGAT
GAGAGCTGAGAAAAATGGACACACAATTATGCTCACTTGTCGTATATTAATACTGCTTCT
TGACATCTTCCATGGACCCTGAGCTGTCATCTCTTTGTCTGCTTTAATTGAAAATTAATG
GTTAGTGCGTTGCCAAGGCAACAGCGGCAGTGGTGGTGGGTAGTGAGCCACATTCAGACA
GACACCAGTGGCATTGTTTGTCCTGTCTGACCTTGGAAGTCAGGGGAAAAAAAGAAAGAA
GAAAGGCAAAGGAGGACAAAAAACACATTAAAAAGAGAATGGAGAGGTAAGGGTTGAAAT
GTTGTCCATTGGAGCGAGGGAGAAAAATAAAATAAAGTTATTGTGGCGTGGTTTTGGCCA
GGTAGACAGAAAGAAAACTGTGCTAAGGTGACTGAGGAGGGGACTGAAGATATGATGTCA
AAATGCCAAATGGGGAGAATTATGTTTGAGTACGAAAGCAGAAAAAGGCCTGGTGATTCT
TCTCTGGAGCGACAGGATTACCTTTGTGCTGATGGAGTCAGAGGGCACTTTATGGCCCCG
TAATCATCTGGACACAGGTGTGGGAGTGTGAAAGACAGAGATTGTGTGAGTGtgtataga
ggtgtgcgtggtcatgttggtcctaatgtttacaaatccatca
>NODE_144_length_430_cov_1.625581
AGAGGGAGATGATAATCATAAGGAGAAGAAGGAGGAGAGGTGAATGTTAAATAGAGAATC
AGAAGGAGCGGAGGGGAAGGGGTGGAGAGGAAAAAGAGGAGAGGACAAAAGGGTGAGAGT
GAAGCAGAGGGCGAGGAAAAAAGCAAGATTGGAGAGGCGAGAATGAACAAGACAGAGAGG
AGGAGGTAAGGCAGTGAGCTAAAGGCTGAAGTAAGAAAGTGAAAGGACAGGATTTAAAGG
TATGAAGAGAGCAGCGAATAGCATCATAAGGGAACAAGGTAGATGATGAAGAGAGGAGAC
TGGCAACAAGAGAGAAGAAGGGAGGAGGAAGAAAAGGAAAAAAATGGGAGAGGAGTGAAA
GAAAGAAAGAAAGAAAGAGAAAAAGTGGCAATAAGAAGAACTGAGATGGAAAGGAGGAAA
AGGGATTTAAGGTAGATGAAGAAGCTGTAAGTGCATGAGAATGATAGAGAAGAGGCAAAG
AGGAAAGATGATAACCTTCATATATGAATTATCCCCTGCTTGTTGCCATAGCAACCAGGA
GTCACCTATTGTCCCTGTATGTCACTCTGATGCa
>NODE_154_length_774_cov_17.616280
CCACACACGAGCAGCACCTCACTGGCTTTACAGTTTAAGCAATCCCCAGTACATCGGCTG
AATACTGGAGAGGATAACGATAATGATGATGGAGGTTATCGTGGAGTAATTACTGTGCAT
GGAGGATTCCACGCAGTGTGAATGAGTAAAACACCCAAGCGAGAGAGATTGAAAACGGGA
ATGAGGAAGCAACGTTGAAGGGGAGGGTGTGTGTGTGTGTGTGTGTGTGTGTGTGTATGT
GTTGGGGGGGGGGATTGTATCTCTAAATGTGTCGCTTGATTGAAGTGCGTAAGGTTCTGA
GCTAATTACATCCAGAACCGCAGCCTAGGAACAGATGCCACACTTGTGCATCAATAAATG
CTTATAAGTAACTTATTTAGGGCTGCCTGCCATGCAAGGAAATGGCATGACTTAAAGCAC
AAGTGCCCAGGGGCTATTCCCCAGCTCTTTGTCTTGTCATCCTGCATCTTTTAAATCTAT
TCACCGCTTCAAAACAACACAGGCAGACAGCAGGGCATGGCAGGAAAAAAAGAGTAGAGG
AAGGGGAAAAAAGATACAAATATTCACACTTTGCAGACAGTATTATGTTTGCCGTTTGGG
TTGTCTGGCATCAAAGATATGCTGTCTTCTCTTAGATTTGTGAGTGGTAAAGGAGTGGTA
AGAGCGCTGTTTTAAGGCCAAGCTCCCGTTTGATGAAATGCAGCTGTTCTTTAAAGTTTT
AAGATAAATATGTTCTGACTTGAGCACAGAGAGATATATTAGCTTGACAAGTTGGTGCTA
TGTTTTATTTAGCTTTTGGTGTAATAAAAAGTGTCTTCGTGCCTGTAAGTTGTGTGCTGT
CACAAATTAAAGGTACCTTCTTgctttatgattgtgtctggtgcggatacaagagaggtt
tgtgtgttgttttttctg
>NODE_155_length_876_cov_9.721461
TCAGACTTTTACCAGATTGGTTATAGGTTAACTACTATGCAATCTGACCACCCACACATT
TTTTTCTTTGTCTTTGTACAAAAGGGCAAATGGGTTAACATTTAGACATCCAAGGGATTT
ATTGGACTTGGAGTGTAATAAATACGTGTTTATTACCCTTTTGGCACTGGATTAAAAATG
ACCTTTAATTCTTTAAAAGTCTTCTGAATACAGTTGCTGAAGGAAATGTAAATATAAAGT
GAAATGATAGTTAGTTGTTGTGCATTGCTGTACCTTGTATAGACCTTAGGGATGAGTAGT
AAGACATTCTCGTTATAGGCATACTGGAATACATTGATAAAGAAAGTAGTTGGCAGACTT
TGTGATTACATTAACCCTCCACCTTACCTCACCCACACACGGTTACTAACACATGTCTGA
TGCTAATGTTCAAATCAGCAAGCAATGGTTTTGTCTTCTTCCTCCAGGCATTAAACCTTT
CCAGTGTGACCGCTGTGGGAAAAAGTTCACACGGGCCTACTCCCTAAAGATGCATCGGCT
GAAGCACGAAGGTAAACGCTGTTTCCGGTGCCAGATTTGTAGCGCCACATTCACGTCCTT
CGGTGAATATAAGCACCACATGAGGGTCTCCCGACACATAATCCGCAAGCCGCGGATTTA
TGAGTGCAAAACGTGCGGCGCCATGTTCACCAACTCTGGCAATTTAATTGTACACCTGAG
GAGTCTGAACCATGAGGCATCCGAACTAGCAAACTACTTCCAGAGCAGGTGAGGAGTTTG
GGGGCGCCGACCCCCATCATTTACTCAGATCTCACCTGGATCAGAAAATAACTTCAGTTT
AGATTCTAATACCTGAATTTCATTGGATCGTTGTCATGGCTTTGGTTGTGTAGAATTGTT
TTTAAGATGATTGCCATTGATTTGAATGCTCAAATCAAATGTATCTGAAGTATTTGACTG
TATTTATTGTGGAATTTTAATTTCACTTGTTTAAaccaatcatttgacatttggggaagt
>NODE_156_length_448_cov_12.964286
CAGGATGTTGCAACAGGATGTTGACTGGGAACAAGTGCGGCGATTTACTGGAAAGTCATC
CAACAGCAGGAAGAAGGTGAAAAGAAAGGAGAAAAGGCGAGTAATGCAGGGCCAGAAGAA
ACTAAAAAGAGAGGAAAGGCAGAAAGAAAAAGGTTGAATATTGCGGTAAAAAGCAGGGTG
AAAGAGGAGTGAGAGGAGGAGGAAAGAGGTGTAAAGTGGCGGAGAAGTTGACCAGAGAGA
GACACTAGTTCCAACAGCAGACATCCTCGGTGTTGTTTGTTTTGTGTGAAAGTGAATGAT
AAAAGAGGCATGAAATCAGCAGAGAAAGGCAAGACAACAGCAAGGGTCCAGAGCCCTCCA
TCACGGCTCATACAGCTCCACAGTGGCGGCTCGCACAATAGGCCCCAACTACTGACTACC
TCCACCTCCTCCCCCACCTCCACAGCTGTGTGTGTGTGTGTGTGTGTGTGTGTGTGACCG
GTAAATAATTAACTTATTCAGCTCTGCTGACCAGGACTTATGAGACCAGTCATGAGTAGC
TGGGAGATCTATCACTGCAGCCGAACTCGCTTCTAATTAAATAATTATATAt
>NODE_157_length_843_cov_13.442468
TTTGCTGCCTATGATGATGTGACAAGGCTGCTAAGCAGATATATGCAGCCGTCATTTACA
CGCCAGGCTATCTGTAACAGAACAATTCCTCAATTCATTTTTCACATCATTGTTTTCCCC
TTTTTAGCGTGTCACAGAGGTCTTGCGTTGTGGGTGTTGTGACGGCAGGGGTGAGATAGG
AGGGCAGACAGGCGCAAAGTGGAAGGATGCTGGGCTTCTCCAAGGGGATGTTTGGCTTTG
TAATTTCACCCTTGAAATTCGTGATTACAAACGGGACAACTTTTTTAATTTTCTCTTTTG
TCTGGATTCAGCTGGCTGACAGTCTGCCCCAGCAGCCAGGCCTTTTAATCAATCACCTAG
ATAATCAAATGTCACTGGCTATCTGCTCCATGTAATTACTTTTGCAATTAAAAATCAATC
TCCAGTCACCCCGTCTAATTAGAGGGATGGGCAGATCTTCATCTAGATTGATTTTATAAT
ACATATTGACTTCAAATGCCATAACATTGCCATATTCTCTCATTTTCATGCTGTGGTGCA
TCAAAACAAAATGCCAGGGATTATGGGGAGGTGCAATGAGGGGCTGTTCCAATTCTGTGT
ACCAGGAAAAGGTCCCCAGTCTAGGAAAGGTTCACCTTGCTTGCTTGTCTGTAATGACAA
CACTCATCCTCTCTGCTCCCATTGGAAAGGGAGGAGGGACAATAGAAGTCCAATGATCTA
CATGACAGGCTACAGTCAGTGAAAAAAAGAGCATAATCAGGAGCAGAAGCTTACAGTGTA
GGGTAAAAATAGACTCCTGTCCACCACAGAAACCAAACCTATTGTCATTCTGATAATGAT
GTAGGGGTATATAGGAAAACACTGGCTTCTAACACAATATTGACATCTTCACgtgttatc
tgggggatctatcgtagctccagaggtatctccggaggtgtcttctcgcaccatacatca
tgacatccaggcagtctgctatggcag
>NODE_158_length_439_cov_13.888383
TTGAAAAAAAGAACCTTGTCTATGCAAAACAAACAGAGAAAGTAAAAAAAGAGAAGAATT
GGAGTCAAGACATTAAAAAGCAAAGAACACAAAGGAGGAATGAACAATAAATGATACAAT
CATAATAGTCAAGTTGGAGAACTGCAGTGGAGTCAAAGCAATATTGGAGGAAGGAAGGAG
GAAAGGGAAGCTGTTACAATCACAACTAGTACAGTTTTTATTTAAGATTTGGACTCCGTA
CCTTGTCAGGCTGGGAGTCGTTGCGGGGGTGCTGGAAGGTGAGCAGGTGCAGTCCCGGGA
CATAGTTCTCGGTGCGACAGGAGTGGAGGGAGGTTAGGAAAAGGGTACGCTCCCCCCACC
AGCCGTACGCCCCTGAGATCTGGTCCACACGGCACGCACTTCGCTCTGTGAGACCGAGAG
GGAGAGGTCAGCACACAAAGAACATATCTGACCTCTTAAAAACTCATAATAGAGCAGTTT
CCTATAGCGCACTACTGTACTGAAACGGTGTGATCTGTGAGTCTGGTGTGATGTGTGTTC
AAAAGGAGTAAAATGACATGACCTCACTGCACCACAAGAGACa
>NODE_159_length_465_cov_3.432258
CTTACTGTCTGTGGAGTTTGTGCACATAAACAAAAGCACACATGCGGGACTTCACTGACG
TCACTTGGTTTCTTTGCTGCCCCCGAATGTTGAAGCCTGTGTCCTTTAATTACACAAATC
TTACAGGAAATCAAGGCTACCAGGAAATTAATCTCAATTCAATTAAACAGCCCAACAGTT
CATGACCTTTCCATTTATGAAATCCGGAATGTAACAAAATATCCCTCTAATACATGGCAC
TCAACCATTTTCATGAGTGTTATTAACACAAGTGTGCACAAGGGTGAGAGCAGGATGTGG
TGATGCACTGCAACCCCCTACTGTACATATTTAATGCAAATTTTTTGCATTCCTGTTGAA
ATGTGCATTTAGTATTGTTTAGCATCATACTTATGCTTTATAACCACTCAGCCTACACCT
TTTGACTGTTCCTCAGCAAACAAAGTTTTGCCAGTTCGTAAAAAAATTCCAGTTACTGTT
AAGTCCCCTGCTGAGAGGGGCCTGTTTCAGTGGAAACAGTTAAAACTCTCAAAACACAGT
ACAGAACACATGGAGTTATTGGGTCTGTTCTGTTGTGTAAGTAAACATGTCGAGGGGTGG
GCTACTTTT
>NODE_160_length_567_cov_18.520283
TTCATTTACTCTCCACCCTAAAGAATCATAAATTGTATGGATACCCACATGCAATTTCCT
GCATAAGACGACGACTTGTAGCATTGCGGCTAAGGCTATCATCTTTGCATAGCCTGGTGC
AATGCTACGCTCACCTGCCATTAGAGCTCTGTATGTAACTCTAATACTGAACTGTGACCA
GTCCACTGCTGTAGTCTTGTACAAAACGGTCGCACCTACAGTAATGTCATTGTGCCTGCA
ACACTCTGCTCCGGCGTTAGCGAGGCGGCGCTGCGGCCCGAAGCTGCTCAGCAGCCGAAA
CCGAGCGAGTGCAGACCATACTGATCGTACTGTAGCTTCATTTACTGATGGTAGCGGTTT
TTTTTTGTTGTTTTCTTTTTTTCTGGTGGGGCTCCTCAGTGTAATGGACCAACTATAGAT
GGGTTTGTTTGTTCTTGAGTGAGGAGGACCATGCAGTTCCTACAGGGACTTAACATTAGT
TCCATTGAGTGAGTCGACCATCTGCCCACCATTAACCCCAGAACCCTCCTTCTCTTTACA
GGCTGGACAATTTGCTTAATATGGCCTATGGCGTAAAGAGGTAATTAAAAACTTCACCCA
ATGCCAGATGTCCATGTTGACTCAATGATTTTTCAATATCCTTTTTTTTCTTTTTTTTTT
TTTTTCCTCCTCCCGTTCTTTTTTTAGTTTACGTTTCCTTTTTTTTTTGCC
>NODE_161_length_313_cov_1.498403
GAGGACATGTTTGAAGTGAAAGCCATGGAGAGACAGGGAAGTATTCTGAGCCCAAGGGCC
AAATGAATCCAGATGTCAGAGCATGTTCACAAGGTGGAGTCGACTTATACAGTAGTTGTT
TTTCCTTGTTTAAAAGTTCAGTCGCTTCTTTTTATTCCGTTTTTCCTGGCAGTCTCCCAC
TCTCTCTTCCCCTTTTCTTCTTTCGTGTTCTTTCTCTGTGTCACTCTCTTGGCAAATAAA
AATAAGCTTTTTTTAACAAGGACGGAATGTATTATGGATTCAATGATCCTCTCATAAACA
CTCTGAAAGATTTGCATCCAGTTATGGTGCTATTGAAGTATAGGAGTGATTTATTTCCTT
TTTCTTTAATATCACCTTCTTTGTTGACAAAAATTTGTTGCCTTGATATTTAGACGAGAC
ACTACACCTCGCAGAGAGAAAGATTGGTATTTCTGAG
>NODE_162_length_489_cov_13.971370
ATGTTGATGATGAAGTCCCAGGAAAGCTGTGAAATTCTTGTAAACTAAATGTGCATGCAT
GCTGTCTTCATTCGTACGCTGGTCAGAACTGTTACCCGTCAATTTAACCTGCACAGTTTC
CCTCTTCTTCTAGGGGAGTATGAACGCACACACACACACACATATGTGCACACATGCCCT
GAGCTCATTTTTAATCCTCGCAGCTCACTGTGAAGGCAGGAGGAAGTTCCAATTAAAATT
AAAATAAGCTCTTTTAACGGTCTCTTAAATTGACAACTGAACAATGATTTTCGAATTGGT
ATCTGTCAAAGGTCTCGGAAAATCCTCAGTTGATAAGGCCCAACGCATCCAATTAGTAGC
AGAGTACGGCCTCAGCCAGTAATGATTTCCAGGTCCCTTAAGATGTGGCGCGGACACTTA
TTGCAAATTACTGACAAAGAGCCCTGCTGTATTGATGAGGGGGAGAACAGCCAAGTCTCC
GTGTTCCCATCAGGTGGACGAGTACCAAGAGGGGTCTGAAGGAGAGCTGGGTGTCTCTCT
CTCTCTCTCTCTCTCTCTCCCTCTCTCTCCCTCTCTGCAGCCATAATGTGGCCTcgctgt
gtagctcatatatagcccccctgctgacatgga
>NODE_163_length_398_cov_4.115578
CTCCAAATGGTGTCACCATTAGATTCAAGCTAACCGGCTGCTCACTGTGATTTCATGTAT
TTTCTTCCTCTTCTATTAGCCGTTCTCTCGCCTTTATTAGACAAGAGCAGTGAAGATAGG
AGATATCAGAGAGAGAGAGAGCAAGGGAGTGTGAGGCAGCTCAAGTTCGGCCAGCCAAAT
CAAATCTTGTACTTATTACAGCATCTGCGCCCCTGTTGTGGCACCCTACCCACCCAGCTA
ACAGCACATCCATGTAGATTCATGCTTAACATACACTGCATTAGCATACATAAGCGTATT
GTTGGTTTTATAATAAGGTCGCCCACACGCTTGATTTACAAAATAGCAATTTCCATATGG
ACAAATGGACAGATGAAAAAATAAGATAAAAGAGGAACATGAGCTCCAGTGTTGCTATGG
GAACCATTTGGAGAATTAGTTCGGTGGTAATTAGGACTGGAAGAAACGTTGCGTCTGGAT
GAAGTGCTGCATCCTGAAGCAGCTTTTAGatgatcaaggcctaatgcgaaagttatagcc
cc
>NODE_164_length_586_cov_14.902730
ATTGAGGTGAAGTCCTGTTATGCTAATAGATATATTCCCCGCTGATATCATTCCGCACGT
CACAAGAGGTGATTTATGCTCAATAATGGGGAAAATGTTTCTTCAATCACACAGGTGTTT
CACACCACGCCTCAGTGCACAATGTTATCTCCAGCCCAACCAGAAAAAACAGATGTCCAG
TCTCTCCCTATAGTGCGAGATCCTGCTCCCACCGGGCATGCACAAAGTCACCCAGTCAAC
CACGTATTAAAGAGAGGCAGCTGCCAGAGCATTAGTGTCCAAACCCTAAGTAGAGAGGCA
GACATAAACAAGCATGACAGTTGGTTTTTGGGATGCGAGGAACACTGATTGACAGTGCTC
TGTCGGCCGGATTAGAGACGTTCATTTCGTCCTGAACTCAATTATATTTTACAAAGGCTG
ACATCCCCAGTTAATTGCAGCCTTTCCACATGAGGGAATTATTTGCACTTCTCAATTCCC
TGGCCATGTGTACTCTGTTCCGCATGTACAGGCTTCATCTAATATGTGGAAATATTGCAA
ATTAGATCAGAAAAAAAAGGAAAAGGAAAAAAGAATCTGGGAAAAGAAAAAAAAAAAACT
TAGGGAAGTGTCGAGGGGCAAAAAGCAGTGAAATACTGGTACGACTTCAAGAGAGAAGCG
TCTGGGTGAGTAGTCTGCCTCGGTCTCTCAAGTGTGTCTGGATCTTAGCTCTGAGACAGC
TTAGTTCAGa
>NODE_165_length_745_cov_19.391947
GCTACTACTGGAAGGTTTTTACACTGTGGTATTGCCACTTTCTAGTATATCAACTATGTG
TGTGCATTTCTCCCACCTGCATCTGACAAGTTCATCAGAATTTTTAAAGGCGCCATTTCC
TGGATGTTAGTTTAAAACCAAGAAGCACATTCGGTCAACATCCATGCTACTTGTCTCTGC
TTTCGCATGTGCAATGATAATGAAGACAAAGCGAATGCATAGCAGCGACAAATATCAGGA
AATAAATAAAATAAAGTATTCAAACCAGATGAAAGACTGTTCATAATTGGGTTAGTAATG
TCTCTGGCACCGTCTGCTCGGTCATTTCCTCCAATCTCCCCGAGCAACAGGGGATGATAC
AGGCGACACTCAGACCAGGAGGGATCTCGCTGCCATGTGACAGGCTGCCTTCTACATTCT
TTCACCGTCCTCAGCACCAATTTTGATACAAGAAAGGAAGGAAGAGACAAGCGTCATCTT
CAGATGTAACACTCGCAGCAATTTCACAAATCTTTTAATGATTTGTGACCCCTTTGTGGA
CGGCAAAATTGTGAACTCATGCACCCATAACTTCTCACTTAATCTGTATTACTCTCATCA
CAACAGAGCAAGCCACTCTATCAGTAAATGCTAATCTCCTAATTAACAAGCTAATTAGGC
AATTACAGCTTTGCAGAAGGATGCCTAAATGAAATATGACAACACAGTCACTTTCTACAG
CACCTGTGGGTCTTTTCAGATGTCACAATGAGAAGCATGATGACAAAGTGTTGTCTCTGC
ACTCATAGGTGCTTATTCCTATGCCTCGCTTAGCTCATTTGTAAAAATATTGTCATTTTA
TCTAACCTAATCTGCACTACTTGCGGAAACAACTTGTCAAATTACAAGt
>NODE_167_length_769_cov_19.039011
TTAAAATCCAAGAACGTCCCGTTGTATATTTGATTTGGCCTCGGGCACTTCAGCTGACCA
ATACATCACATGTCCCGGGCTACGACTATTTAATGTAGAATCTCCAAAACTCACAAATGC
AGTGTGACCAAATGTTCCAGAGATGTACCAGTATACTAAACAGGCTATATATCTCGCTCT
GCTCTCCAAACAGAAATAGATTTCACTGAATTGTTTGATAAATTTGGTCTAGGTTTTCCA
GCCATCCTTATTGGAGCTTCTACTGTTTTTCTGGCTGTTGGTGGCCTAAGCCCTAATCAC
CCTCTGTTCCCTCAGAGGCCATAAATTACTCCGATGAGATGGTGCTTTGTGTTCCTACTG
CTGGGGAGCGGGGCGAATTCACAGCGCCATATTTTGACAACCCGTACTTTAAATCATTGT
TTTATGACAGATGGGAAAACTTCTGCACTTTCACCGGCCTGATTTATGTTCATTTGGGTC
TGGAGGACACTATAATTTGCAAGTAATGTGAAAACAGATGGATAGAGAGATACCAAAGGG
TAAGACTGACCTATACATTCTCAGTGCAGCTTGCAAATGGCATCCATATGCCGCGAGAAC
TCTTCCAGTTACATCTCCATTACCCTTTGTGTGTGTTCGTGTGTGTGCCTGCGCGTGTGC
GTCTGTGCATATGTTTGTATGTTTGGCTGATGCATGTTTGTTCTGTTGGGGAAAAAAAAA
GCTGAAGGAAAATGGGGAAGAAGCCTGTGAAAATTTAGTACTGAAGCAGATTTTTTTTGA
AGGGAGTTGGCTATTCTACCAAATCATCCAGAGCATTTATCAACAGCAGTGTCATAGTAT
AGTATGTTACATGTACACAGACTTGTTTTATTGCTCATCTAATGTGCAAGTGACAGCTTT
TCATTTGGAtgtg
>NODE_168_length_719_cov_22.700974
GGGAGAGGAAGAAGAGTGTGTTTACTTGAGTGTGTTTGTAAAATGGGGCAGCGGGGGCCC
TCATCACCTATTGCACAGGAGTACTGACAAACCCCTGGATTGGATATCTGACATCTCTTA
ACAAAAGCAGCAGCGGTAGCATCTTCCCTCTCTTGTTTTGTTTAGTTTTTTTTTCTTTTC
TTTTCTTTTCTTTTCTCTCTCTCTCTCTCAGCTCGAGGTGATTCGAGTTCCTCCGTTCAT
CCGATCCCCGCGTCTCTCCCTCTTTCTCCACCTTTCATTCCCTCACTTCCCCTTCGTTCC
ATCTACCCAAATTAAGAAATTAATGAGGGATAGGTTCTTTACCAACTGCCCCCGCAATGT
TTACCACTGATGAAATTATAATGCAGGCCCTGCTGTATTATTTATAAGCCAATTAGGGGA
AGTGTTACTTGATTTGATGGGGAGCCGACACACAGAGTACATTTAACTAATGGAGACCAA
GAGAGTAAAGGGAAGGAGGGGAGGGAGGACAGCTGAGGCGGACTATTCCGTACGATGCTC
TAGGATTACGTGGCTAATTGCCCTGCTTTATCTGTCTGTCACGGATAGCCATGCATATTT
TAGCGTTCCCAAAGACTTTGATTGTTTGCACTCGTGTTGGGGCTGTAACAAGTAGAGCAG
AGGCCAGAGTGGAGTGTAGTTAAAAACTGGCAGCAGGGGAGGCAAGGGGAAGGAGGGAGG
GAGGGGGTGGAGGACGCGAGGAGGAAGAAGAGGAGGGCGGTGGGTGTCGGGGTGCACACA
TGTTGTGACAGGTGGAGGAAGAGTTTTGACAAGGAGCAAAAAGGGGGTGTCGAGGTGGGG
AAATGTAAAAAAAAAAAAATAAA
>NODE_169_length_502_cov_2.123506
CTCACAGGGTCAAGAGATGCTGCAGGGCTCTGCTGACGGCTGCAGGAAACCAATCAACCT
TGTCTGTGTATTCCACGACCCGTCGTTTTCTTAATGACCTGCCCTGACAGGCCTGCTGCA
GCCCCAGCCAAACCTCCCTGCACCGCTCAATGGATGACCGGCCCCCATCAGCAACATGCT
AATGACCCAAAGAGAGGGAGAAGAGGGGAAAGGGGAGGGGTGAAGGAAAAAAAGAGGTGA
AGAGGCACAGAGAAAGAAAAAAAGGGTGAACAGAAGGAAAAATAAAATGGCGGGGTCTGC
AACAGAATAGACGGTGTCCATTTTTACAAAAAACTAGAGGCAGTGAGCAAGCAGAAAATG
TGCTTTTACTGTAAGGTGTCATGAATGATACAAAAATAATAATACAGTAAAACACCATCC
ACGCAACATCCTACCACATAAGTAAAGCTGCTCATTATTAACCCTGAAATGTGTACACCA
GGTTGTTAGCAACATGAGACTGTATTACACCTTGTGCAAATCATTACTTTTTTTTCCTTC
AATTAAGCCTCCCTAGCATTCCTCAAACTACGCTCACTGGCCAGGTCAATAAGTACGCTT
GTGAAAACAAATACAATCCAATTCAAAAgctctgccataaattctg
>NODE_170_length_922_cov_13.774404
CTCCTTTCCTATTGATTTTCATCCCACATTGAGAAAACAGCCCAGTGCACACTGTCTCAG
AGATATTGTGGAAGTAATGAAAGGGTGAAATGTGTCGGAAATGTACTGGACAAGAAAAGG
AAAGAAAATGAAAGCTTCTCGAAAAGCATTTTGAGATTTTGAGATGCCGTGTACAGCTCC
TCTGGGAGGGGTCAGGTAATGCTGTCAGAAGCACAAAGCACAAAACATGACAGAGGCTGA
GACTAAAAACAAATCGCTGCGTCTAACAGTCGATGATCGCTGTGTTGTTAGCCACATGCC
TATGTGATCATGTGAAATCTCCTCAACACTGTGCCTCTTGCTGTAATGCTAATGGCTCTG
AAAAGAGAGTTAATCACTGTTGCACAGTTAGCCACATGCTTGCCTCTTGCAGCATGGTCG
GTGTGTTCCAGGGGTTAGCAAAACACTGGTGTAACACATGATCGCTCTTTATGAGGCTGG
GGCCAGCAAGAGAGAGAGGGGGCCCACAGACGATGCTAAAAAGACGGTAATGACAGCCAT
TCACCGCAATCCAATTATGCAAAAGGGAGTCTAAACAATTCCATCATCCCCTAAATTAGA
TTGTCCTAACGAGATAAAGGCACCAATTAATCCTGAATTAATTTCTACAGCTCATTTTCC
CCAGAAAACACTCTAATATGCAAATGCCAGTGAGAGGCAGAGAGGCATCCTTCTGCAGGG
GTTTGCACCACCTCTGCGTGTTGGCTTCTCTTTCTGAGTGAACTTATGAACCTGGACACA
TTTTACCAAGATAAAAAGACGGAATATAACAATGTCACAGCTCAGGTGTAGCACTGAAGA
GAAGCTGTTTAATAGAAAAGGCAAATGTCTCCCTTATAACTCATTATAGTGCTGCCATTA
GTGTAATGGAAAGCATATTGAAGCCAAAGCGAAGTAAATATTGGCAGCCAGGTTTAGTTG
ATTAAATGTAAGGAGCTCAAACGGTTCAAATATTTAAGGTGTGAAAGTAGTTTGTTTCTG
TTTGTTTTATGGTATGTGATGCTCATGGGTACTTTACAAAACAATt
>NODE_171_length_652_cov_7.184049
AGGGCAAGCAAGGTGCTGTTGTATATCGTATGCAGTTGACACCAGAAGTGTGCTGCAGCC
AAGAGCCTCTGACATTCTGATACACCCTCCAACATCCCCCGGGACAAAAGAGTGAAACCG
GGGTGCCTGCCTCGTCATGTCCCATCAATTGCAATGGGACCTCAGAAACCACAGGCCAAC
TAGCAGCTGCCACATGGGTGTCCATCACTGGATTTGACAGGAGTGCTGCCCTGCTGACTG
CCCTTCTTTACTGTCCCTCTGGTCAATCTACACCTCAATTGGCCCTGCACTGGTGGGTGA
TGCCTTCTCCTTCTGCCGCATGTCAAAAAGAGCCAGGAGCCACAGAGGAAGTGCAAATAT
CCTCTAATGGCCTTGATCCAGATGGATGCGCCCATGACAATAGGCCCCCGTGCCTGTGGT
TTGGGTTTTTGAAACACAGAGGCCACCACAATGACACAGCAAAATTATGCATGCAGGCCA
AGGACCATTGACATGTTAAAGAGTACTGCCAGTTGCTATGATAATTAAGTTAGCTCATTC
CAAGGCAGAGAGCTCTTTTCTCTTAACATGTCTTTAAAGACACTTTGGGCACATACGGCA
GGCTCTGAGACAATGGAAATAGAATGAGAAATAATGGATTCAGTGGGTCACCATTTCTCT
GCCCATTTGCTTAACATTGGGCCATACATCTcagagtgaatgccgcttgatgggattgcc
ttcagaggtgtgttttgtgggtttttacatttgatcgctcaagagaatgacacattctgt
gtagtctatatggaca
>NODE_172_length_218_cov_11.458715
GCACTGTAAATAGCCTGAACGTGGTCCGATCGACCTGAAACTTTACACGTTGCATCACAG
TCCGGCCCTCATCACAACCATATGAAAATCATACCTGTCAGGAAGAGCGCCACCTACTGA
CAGAGGAAGATTTTGGGCCAAAATGATAATTTCCAGAGCGAACTCGTCTCAGAAGGTTAT
TCCAAATCACATGAAATCTGGCAAGTTGATAGAAGAGGCATTGGTGAGCAAACTTTGTTA
AAATCCTCCGCAATAGTCTGAGGGCGTGGCCGTGATGGCGCCACAAAGTTGGACATTCGC
CATGAAACATGAAGTGCACTGTAAATAGCCTGAACGTGGTCCGATCGGCCTGAAACTTTA
CA
>NODE_173_length_145_cov_14.331035
CATTGGTGAGCAAACTTTGTTAAAATCCTCCGCAATAGTCTGAGGGCGTGGCCGTGATGG
CGCCACAAAGTTGGACATTCGCCATGAAACATGAAGTGCACTGTAAATAGCCTGAACGTG
GTCCGATCGGCCTGAAACTTTACATGTTGCATCGCAGTCTGGCCCTGATCAAAGCCACAT
GACGATAATGACTCTCGGTAGTAGTGCCACCTGCTGGAAACGGGAAGTGTGAGCTTACAA
GCTCCAATTGGCCTGAAAATTGGCACGTTTCATCAGACTCCCGCCCCGA
>NODE_178_length_717_cov_12.375175
TGGCCCCTAAGGTGGAAGTAACAGGACTGGGTGCACGGGAGCTCTCATTTCCTTTCCACA
CTGCAGCGTTCAGCTCTGCGGAGTACATCCAAGCTGTGGGTTCTGGTAGCAAATGTGACA
AAGGTGTTGTAGCCCCAAGCAGCCCACTTGACCCCGGCTGCTTTGGGTGAGAACGTGGAT
GTCTTCTCGGAAAAGTGTTGATCCCGTTTCAACACTTGGCGCTTTATTGTCAGTTACAAT
ATGGAGTTGAGCATCAGTGGTGAAGGCTGCAGTGGCTCGGTGCAGACAGACATACCTCCA
TCTCACTGGTGTCAGGCATCAGCTCAGTGATTGGTGGGCATATTGTTCGACTCTGAGACT
TTTTTCATCATTAGCCTGCACTGCATGGCAAACGGGCACCATGGCCCCTTTTTTTTTCCT
TCCCCTTTCTCCCCCCTTACAGGCGGCAGTATCACAGCTCTGATCTGTCACCCTTCGCTT
GCCTTAATGTGTGAAAGCAAGACGTGTTGCGCCTATTAGCACTTCTTGGCAAGGCTGGCA
TGCTGATCCTTCATCCCCGGGGAGCCCGGCAATATGGTGCCGCATGGTGACCGCCCGCCA
GCCCTGGCTCCCGCTGTCACAACACATCACACATCCCCAGCAACCAGCGCCACCGCCTCC
TCCGCCACCACACCTCCATCACTATGGTGGCGTGAGTGACAGCAGCCGGAGCCAGGGGTC
CTCTGGGTGGAATTAAAAACTTTTAGAGCGAGAGGCAGCTAACGTGAAGTGTATTTTTTA
ATTATGAGGGCTATAGTTGGGTTTTGGTTCACTggggagagtgtgggtcaaatataactt
aaattaagggtgagatcacac
>NODE_179_length_557_cov_4.502693
CCAAGTGTAGCAGAACTGTATGTTTACAGTACTTTCATATGTGGGGTTAATCTATAATGA
AAATCTAGGATTTGTGGATGATCTAACTTTGAGGGACACATGTTGATAGCCATTGTAAGA
GCTCTGTGTAATTGAGTCAGTGAGTAGAGGGGGATGGGCTTTATAAGAAGGGACTGATGC
AGTGACAGAGAAGGGAGAAAGGACAATGGAAGACAGGTCAGAGAAGGATGGGGAAGAATA
AGTGCTCCGCTGGATCGAAGTGGAGGGGAGCGAGCCCAACTAATCGGTCACAGAGCACTC
AGGCCACGGGAACAGCGAATGGATTGTTTGTTGTCTCCAAATCAAATGGTCCTTTGATGT
GCCACAGACTTACTGCATCTACATGGAGTGAATAATAATACCATAATGAAGTATATGTTT
GATAAAAACTACTTTGCACTACACAGTGGAAAGTTGGAATACTGAAGTAATTCAACTATA
CACTGGAAAAAAAAAACATTTCAAAGGTTACCTGTTATTTTGCAGATTTTCTGTTGTGGT
AAACTACAGATAACATGTCCACGTCAAAAGTTGTTTTTTTAAACTCTATATCAGAAAAAA
AAATATTTTACAGGTATTTGGTATTATTTGAAAGAAaaattaagtttattaaggcttgac
aaatggtacatcatttgaagttatcattattttacactgct
>NODE_180_length_1107_cov_2.232159
CAAGCTTCCCGACATAATGGACGATTGTTTACCATGGAGACGGGAAAGTGTTGTTGTAGT
TGTTGTTGTTGTAGCTCTGTTGCTCTTTTTCTTCTTCGCTTCCTCCTCCTCCTTATCCTT
CTTCAAGTTCTCATTCTTCTCCTTCTTCTTCTCTGCTTCCTCTTAACCTCCTTTATTATC
TTCTCCCTCTACTCCGTCTCCTTCATCCTCCTCATCTCCTTCTCCCCCCTTTTTGTCGTC
CTTCTTCTTCTTCTCCTCTGCCTCGTTCATCTCCTGCCTCTCTTTTTATCTTCTACTATG
GATTCATCTCCACATATTTGTCCCCTTATTCTTCTCCTTCTTCAACTCCTTCTCCTTCTC
TTTTGTCGTCTTCTCATCCTTCTTCTTTTACTTCTTCCTCTCCTCCTACTTCTACTCATT
TTGGTTCATTGTCTCCATCTTTTTATTCTTCTTTTTTGTTTCAGTCTTTCTCTTCTTCTT
TTTTTAAGGTTCTCCTTCTTCCTCTCTTTTTCTCTTTTCCTTCTAGGTACTCGTATCATC
TTGTTTTTCCCCCATATTCTTCTCCTTCTTCAACTCCTTCTCCTTCTACTTCTTCTCTTC
CTCCTTCATTTTCTTCTTGCCTATTCCGTTATCTTTATCTCGCCCTTCTTCTTCTTCTTC
TTCTTCCTGTCCTTGTCCTTTTACTCATCCTTCTTCAACTTCTCCAACTTCTACCTTCAC
CTACTTCTTCTCCCCCTGGTTCTTCTTCTCCTCATCCTTCTTCTGCCTCTTCTCCTTTCC
CTTCTCCCTTTCTCCTTTGTCCTGTTCATGTTCGTGTCTTCCTACTACTTTTCCTCCTCC
TCCTTCTTCTATTTATTCTTCTCCTCTTCCTCCTTTATCTCCCTTTTCCTCTCTTTTTCT
CTTCTTCTACTATGTATGCATCTCCTCTTACTTCCCCCTTAGTCTTCTCCTTCCTCAACT
CCTCCTCCTACTTCTTTGTCTTCTTCACCTGCTACTCATTTTTCTTCTTACCTTCTCTTT
TATCTTCATCCCCCTCGTCTTTTTCATTTTCTTCTTCTTTTTATTCTCCTTTTTTTGTTG
TCTTCCTCCCTCTTCTTCCATCTTTCTTCCTTGTCCTTCTCCTTCTGTTTTCTCTTCATC
TTCTTCATCGTCTTCTTTTTCATCTCCTTGTTCCTCCCTTTCTCCTCTTCCTCTTTCATC
CCCTCTTTCTTCCTCTCTTTTtcttctgtattcctctcctcttctttcctt
>NODE_181_length_563_cov_9.682060
ATTTTTTTTTATTCTAAGAGAGTGCACATGTATAATTGTATGACTCTAATTAAAGTAACA
CATTATTATACATTTGTAGCCTTGACTTGATGATTATACTTTGAGCACATGTATATATTA
TTAAAAAAGATGAATGTTCAGGCGCAAACCTACTCAGCTTTTTCAAAAATCTTAAAGGAG
CATTGAGATAAATTATATGACAAAAGATAATAAAGAAACTTAGTATCTCAAAAGCTGTGT
CCAAATTTAGTTTTTTAACAAATCTCTTGCTGCTGTGCTTGTTGGTGCAGAACCATGAAT
GCATGTAAAATGTAACTATTGTAAGTACTTGAAGTCATGACAGCTGTCTATAAGCATCAG
GGACATGTCTATTGGCCAACTTGACCCTTGTTAGAAAACAAAACAAATACAAAAAGAGAA
TACTGCAGCCTGGGACTGCCGAGCCGGGTCACTGGAGATTTTCCAGACAAACGCCGCACA
GGGGAGGGGAGGGGAGGGGAGGGGAGGAAGAATAAAAAGGACAGGCTCAGAATCTCATTT
TAACAGACCGCACACAATCTGGGCTCCCACAGAACTATCTCTGCCTGACCGCTTTCTATT
TATCCCTTATCAGTGTTTACCAACCGCTAGTTTTCTTTCATTCACACTGTGAGGCAGTTC
TCTTACTATCAGTCAACAGCTGACACCGTGGAACAGCCTCAAAGGCA
>NODE_182_length_741_cov_45.260460
GGAGAAGTAGAATCGGAGGGGAGGTGATTGGAGAAGACAAAGAAGTGGTAAAGGGGTGTG
AGGAGAAAAGAGAGATTGAAGAAAGCATGATAAAGAGGGAGAGAAATAGTGTCTCGCTCT
TTTTAAACTTGGAGATGCTCAATCCCTTCTTCTCACTCCAACCTGCATTTCTGGGTCACT
AGAGACATTTAAACTGCACTTATAATTAACAGCTATTTTTAAACAGGGAGGGAGAAGTGG
AGCGGTGGCGAGGTACAAAAGCATTAAAATTGCCCCAGATTCGCTATTGAATAGGACACA
TCAAGGCAATATGCTGGCAGATCAAAGTGAGCGAGGAGAAAGGAGACAGGGCCGATCAGT
GGGGATAAATTGTTCCCTTTATAATGGCATAAGAATAGACCTCTTTGCTGCTGAAACAAT
TTAATAACTGCATTCATTACCTCTGTCCAGCCTGTCTGTCTGTCTGCTGCACAATGTGTA
ACCGCTTTTGCCACGCACTACCTCTCTTTGTCTTACTTTCCCTCTTCCTCATTGTGTTCC
AAACTTATCACCTCATTCCTTTTACTTCTTTACATCTCACAGTCCTGCTTTGCTCTCCTC
CCTCCCCCACCCATCCTCCACCAAGTCCTCCACCTTGCCCCCGTCTCCTGCTGCCTTGCC
TCTTTTCCTGTACGTTCCAGCAGTAGCTACAGCAGCAGAGTTTCCACTGAGCTGATGTGC
TGCAGGCCCCACAATGAAGATGTGCAATGTCTGACACTCTTGGAATGAGAGCCCTAATAG
AAGGGGAAGCGGTTATCACAGAGCTCCCCCAGGACCAGCCTCTGTGTGCCTGACGCTAAT
TATGGCGCATGCAAATGaatgtgcagcattaaaatcaggaggagc
>NODE_183_length_1052_cov_24.170153
GTCCTCTCTCATTCCTTGCCTGTGTTTTTTTTTCTTCCTTCATTTTCTAATTCTTGGCAA
CGTAAACAAATCACAATGTCTGGAGGAATGTGATATAGTAATTTAAACTGGGCGCAAATG
ACTGATCAGATTTTTTTTAATTGTTTACAAGGTCATGAATATGTTCAATAAATAGACTGT
AGTATCACTTTTACTGTATAAACTTCATCTTTTTTTACATGCAGTCCATAAAATTTTCAT
TTGACGGAATAATTTACCCTGTTATGTATATATACAAATAGATATTTTCTCTTTATTCTC
TTTTTTAAACTCTTCAATAAAATCTATACATTTTATACACTATCTCCCTCTTTTAATGGT
CAATGTGCATACACATGAAGTGTCTATCCTTATAAACCGCCAGCCAATCTTCTTTTTGCT
ATCCATGGTAAGTGCTCGCACGTAGGACTGGGTTGTCCTGCATTGGGAATTATAATGCCG
CTTGTCTATTCCTCTGCAGCCCTCCTTTGTGTACCCCATGGGGTTGCATTTGGTCTCATA
AAAGTATTGCTTCAGTTGGCCATTGGGGACAGGGACCTTTTCCATGACGGTAACTGTCTG
CCCAGACATGTCTATTGCCGTCTTTTTATCCACAGCTGTCACCCACTGGCTAATACTGTC
ACACACACTGAGCTCTCCGCGCCGCGAGGGATCGGAGTGTCGCCGCACCCTCATGGACAT
ATTAGCAGCATCCAGATAGTTTTTGTATTCCTCCAGAAGAAAGAGCAACGGCGGCTCCAA
AGGCACTTGGTTGCTGATCATCACCCGCGAGTCGTACAGGTCGACATCCTTGCTCTCTGA
GGCGACCACAGAAGACGGGCCCCCACCTCCCTGGCTCTTATCAGCCCCCCGTCCCAGTTG
TGCCGCCTCGCCCTCCACCTCCAGCAGCTCCTCTATCACCTGCTCAAATGTGTCTGTGAG
TGAGGGCAGCTCCCCACGCTGGCCTGGCCCGCCGCCACTCTGTGGAGTCCCGTGGCCTCG
TGCGGCCGTCGCAGCAGCGCCCAAGTAGCCTTCCGTCCGATGGCCCCGCATGCCCGGGGC
ATCTCTCAGGGGCGCAGCTCTCATGCAACTGAAGTATGAAATAACCATAGTAAGGAACAG
GATGGTCATCACTCTTCTAACCTGGTGGAACTGGAGGGGGGAGAGAGAGAGAGAGA
>NODE_185_length_511_cov_3.829746
TTGGGCCAAAATCACACAATTTCCAGAGCTATCTCGTCTCAGGGGGTTATTCCAAATCAC
ATGAAATTTGGCAAGTTGATAGAAGAGGCATTGGTGAGCAAAAGTTATTAAAATCCTCCG
CAAAAGTCTGAGGGCGTGGCCGTGACGATGCCACAAAGTTGGACATTCGCCATGAAACAG
GCAGGGAGTGAAAATAGCCTGAGCGTGGTCCGATCGACCTGAAACTTTACACGTTGCATC
ACAGTCCTTTCCTGATCACAACTATATGAAAATACTACCGCTCAGGAATAGCGCCACCTG
CTGGAAACAGGAAGTAGCATGTACTTGCTCCGATCGGCCTGAAACTTTACACGTTGCATC
ACAGTCCGGCACTGATCGCAGCCACGTGACAATAATGAATTTCGGTAATAGCGCCACCTG
CTGGAAAAAGGAAATGTGAGCTTGCAAGCTCCCGTTGGCCTGAAAATTGGCACGTTTCAT
CAGACTCCCGCCCCGATGACGTACGCACAATGACTGACGGTCTCGGTCGCGGTCCAGCGA
GAAGCGAGGACCCGACCAATGCTGCTTGCAGCTTTAATTAGGGTCCGAGCACCCAACGGT
GCGAAGACCCTATTGTAATGCAAGGAGTTTTTATTATTATTCTTATTTCTTCCGg
>NODE_186_length_880_cov_12.993182
AAGTGGCTGCGTTTACAAGCTGTAATACAAGTCTCTTAAAGGCCTAATAAATATGGAACT
GAATGAGATTCCTTTTTCTCTCTGTTCATCTTTCTGCTTTGATCATACCATCCCATGACA
TATCCATCGTCAGCTTTTCAACTCCTCCAGGAGTGGGCATAGCCTAATTGGTGCTACGAG
GAATAAATCAAAGCAGAAAACAGGACTTGTTCCAAACACAGCTCATAATGCACTAAAAAA
AACTCTCATGTTTCCTGCAACTGTCCAGTGAGTTTACATGCCACCTCATGTTACATTTTT
CCAACGCTGCCGCAGCTGATGTATGGCTGTTAAAGAGTAACTGTGATTCGACATTACACA
GCCATCCTGTGAGGTACCTGTGCTGCTCTCTTGGTCCTTATTCTAATCTTATTTAACAGT
CTCTGCCTGACACGCAATTCAATGCAGGCCCCCAGATTGGAGAGTTTCCAAACAATCCTG
AGCTCACCCAAGCTTGGAATTGGTTTTCCGTGGAACATCTCCCTCCTCCCTTTGGGCACT
TTACCAATTTGACCAAATTTGTTCCATCACTGGTTCTAAGTACCAGAAGTGTTTTCTGCC
CACACTTGGACTCGTTTCTGCAATTTGCACATTCTTTGCAGAACATTAACAGCTTTGTCA
GGGGCTGAGCTACCAGCTGCTGTGCTGTGGGGGCCCGTGTTTCAGGGGATACTCAAAGGA
AAAATGTCATAAAACACTAACAACTCATCACTTCCTATCATAGGCACACTTAAATATGCA
GGGCAAGCCGATCCAATCAGTATATAAACACCTAATAAATGCTTTATTACCCAAGATAAC
ACACTACAATGCAGTTATAAGCAGAAATAACAACATTTTAATAATGCATTTAAAAATGAT
AACACTCCTTATATAGAGATATTGTTAATATTTGTGTATTAACAGCTATTGGTTGACTGA
Tcgtactgtatgcctttaacagcatatgattacacatgtcaagctttatattttaaacac
attt
>NODE_187_length_830_cov_19.501205
GTTCTGCAACATGGAATGGATTAACACAAGTTGATGGTGTTGCATAAAGGGTAAAATCAT
TTTCAAGGTTCTATTTCAGGTCTATTAACAAAGGAGGCAATTGATACTACAAACAAATCA
ATTTTGTCTTCTCTGGCCAGTATTGCTAGTGCAAAATGCTTACTAAAATTGAGTGCTGTG
GAACTAAAACAATCAGTAACTTGCCTCCTGGGTATTTATGTTTTCTCATATTGTAATCAG
CAAGGATTATTTTAGCTCAGAGTTATATATATTCACTTTAGCACTAGTTTGATGCATAAA
GCACACATAAAAAAGTATATTTATGACACTTGTAAGCTGTAGTCTTCTCTTTGCGTCAGC
TAGCAGCATGCATGACAAAGCTGCATGGTTCAGTTCTGCTATCTTTGAGAAATACTCCCA
GACATGCCAGTGATCAGCCTCCTCTACTCGCACACACTCAAGCAAACACACAGCACTGTA
CGTCCCTGTCTTAGACGCAACACAGCCATGGCTATTTCTGTTCCACAGACTGATAGCTCC
TACTGAAGATCATTGATTTTACGGGAAGCCCTGTTTACAGGCTGAGTGCCATCGACCTGA
GGTGACTTTTTGCCTCCTGCAGTTGGAGCAATAGTGAAGCACCCTTATGTCTGCATTAGT
ACAACAGTGGACTGAATATTTACAGCACACAATAAACACTGGTGTTCTACATGGTTAATT
GTCTGAGTTACAGTGTTAGGAATCATCAAGAACAGGAACTCCATGTACCTTATATAATTA
GAATGGTTTGTGTAGCAGCGGTTGACAAACATTTTTGGCCCGTGACTCTGAGACTAAGTG
ACGCTGTGACAATATTTCTGGATGCTGAAAGATGACAGGCATTTTCCCTCTCAGACTGCT
TGAATTATCTGCACAACTTATTATTGATGAAGTAAAATAGCTAATTAGTATattttgtga
caggaaaagttcac
>NODE_188_length_212_cov_19.084906
CCTGAGAGATATCATTTTCATATAGTCGTGATGAGGGTCGGACTGTGATGTAACGTGTAA
AGTTTCAGGCCGATCGGAGCACGTTCAGGTCATATTTCAGTGCATTTCCTGTTTCATGGC
GAAACATCAAACTTTGCGGCGCCGTCACGGCCACGCCCTCAGACTTTTGCGGATGATTTT
AAGAACTTTTGCTCACCAATGCCTCTTCTATCAACTTGTCAAATTTCATGTGATTTGGAA
TAACCCCCTGAGACGAGTTCGCTCTGGAAAATGTGTGATTTTGGGCCCAAATCCGGCCTT
TTTTTCAAAATGGCGGACTTCCTGTTGACTTTAGGGTATGTGTCCAAGAGACTTTT
>NODE_189_length_662_cov_5.294562
AGGAGGGAACCTCCAAGTTTGCAACTCTAGAAATCAACCCCAAGCGAGCTCAGAGGAGAC
ACCAGCAGCAGAGGGACCTGGTGAGACTGTTTACTGGTGTGATTTATTACAGTCAGACAT
TCTGCCAAGACGACCAGCGGCAAGTTTGTGCCGACGGCGCCACCTTGCGGCCGAAGAAGC
CGCTGCGGTCCAACAATCGTACTGAGTGTTTAACCCTCCAGCAGTAGAGTTGAATTACTT
TGTAAAATAAACCTGTAATCGTTGTAAACCAGCTGGACGTTTGAGGAGGTTCAGAGCAGC
TTTCTTAATGTTAAACTCTTTAAAATCCAGAACTGATTAGTCGGCCATTTTGGATTTTAA
CAGGTTTTTTTGTATGTTTTTGTTTGTTTGTTTTTAATCTCTAACTTAAACGCATTTAAT
CCACGACTACGTCTGCGTTTACTGTCCCCCTCCCTTCCCTTCTTCTGGTTTCTCCACTAA
ACACAAACATAATTGGCATCTTTTTCTGCAAAACTTGCATCAGTTTTCTTTAATCTGAAT
TCTGAACAGCAGCGTTCTAAGCTGTAGTGACTGCTGTGAGTCAGCTCTGAAAATTATACA
ATTAAAAATCTTCAGTCTTCAACTCAGACTGACTTTAAAGGGCCGACTTTCATACACACA
GTCAGAATGCTTCAGACTCTACAGACGTCTTAATCTGGGACGGCTGCTACAGCTCCACAA
TATGTGTGGTTAAATAAATCTGTCTTAAAGTGCTTTTAACGTTTAAAAAAAAGtcacatc
cttgcagttacttagctccacttctt
>NODE_190_length_436_cov_2.240826
CTCAACAGCGCCCCCTGCAGTGTTAGTAAACCCGGGCTAACGCAGCACGTTTCACCTAGA
CCTACGAAACTCAGTACATCTTTACAGCCTCTACGACACCATTTTGTCTCCTTCATCTTG
TTTTGTGTCTCGTTTTTGCTGTTTTTTTGACTTACTTCTATCTTTTCGACAGCTTTGTCT
TCCTCTCTGTGGTGTTGCACGTCTTTCTTCCCATTTTGAGATTTGTTTTCTTTGTTTTAA
GTGTTTTTAAAACAGTTTTGTGTCTTTGTGGTTATTTTGCATCTTGTCTTTTAGTGTCTC
ACTTGTGTCATTTCCTGTCTTTAGACAGCTTTGTCGCCTCTTTGTTGTTGTGATGCTATT
TTTTCTTGTGTCTTGTTTTTCCTCATTTACTGTTTTGGGTTTTCTTATCTTGTGTAGTTT
TATGTCTCTCTGTTTTGTCTCCACATACTACAGATGTTTAACTACCTCCATGTTCCTGTC
CCTCTCTGCTCTGCTCATCAGCTGTAGGAAGACGTTCCACCATCAGCTGTAGGAAGATgt
tccaccatgctgaatgtatctccaacaactcagtctctct
>NODE_191_length_433_cov_1.729792
GGTGAAGTCCTGACCGTCGTCTGGACCTCCAGCTGCTCCTGCACTGGCCTCCTCTTCATC
ATAGGACTGAGGAGATGCCTCCTGAAGCTGCTGCTGCTGGATGAGAAGAGGGAAGGAAAG
AGAGATGGAAAGAGTCAGGGAAGGCAAGAAAGAAACACAGGAAAGGATTAAAGGAAATAA
GGAAAGTAAAAGTGGAAGAATGAAGGATCAAAGAGGGAGAGAAGGGGGAAGGTGAAGATG
GAAAGAAATGAAAGAGTAAAAAAACATGGGGGAAAGAACCAAAGGGAAGACAGGAGAAAA
GAGTGACGGAAGAAGGGAGGGATGAAATGATAAAAGTAAATAGGAGAAATGACAGAATGA
AGAAAGGAAAGAAGGGAAGAAAAAGTAAAAGCAGCAAAGAAAGAGGGAGGAAAGGGTGAA
AGAAAATAAATAAAAAGTAAAGAAAATAAATACATGAAAAAGGAGGAAGGAAAGGATACA
ATTAAAGATTGAAAGTAGTAGAAACAAGAGGGAAGAAAGAAAAGAAGGGAGGAAAGGAGA
AAGAAAGGAAAATGgaaagaagaaaggaaaagaggaa
>NODE_192_length_324_cov_1.589506
AACTTAAAGGGAAGGCCACATCAGAGAGGCATGACACCACACCCAGTCAGAAAAATGCAC
TTTTGAACATTTGCCTAATTGACCACTTTTACAAATATTACTGTTAATTCTGTGAGGAAA
TTCAAGCCGGCGGCGTCTCCTACAGTTTTGTGCTTTGTGCTTATGTCTCAAAGTGCGCAA
TCAGTTACAGATTTAAATAGGATGTTCTATAATGCCTTGCTGATGATTTGTTGATTTGGT
GCTATTCCCCTCAGTTACATGTTTTCCCCTCAGGTCCAGAGTTGTGATAGCCTGATGAAA
AGATCCTGATGAAAACTCTGGGATAATATAATTTTTGGTGGGGTGCCATACGGAGCTCTC
AGGTTGGTTCACAATCCAGTGAGGGAAACCTGGCCGGGCTTATGGTTCACAGCTGTGCAG
CTGGGAGCGCGCGCCAATTCATCACTGTCCGCTGTGTGAGGAACTTGg
>NODE_193_length_314_cov_2.729299
ATCACGGCCATGGCCATGTCCACGTCCGCGGTGCAGTTTAGTGGATTGTGTTTATGTCCC
TTTCCTCCTCCTCCTACTCTGTATGTCCACAGGCAGCTCAAGGATGTAAAGGACGGGCTC
AGAGCCACTCGATTCCCTGCCACCACCCACTGTTACCCCAGTGTTACCGAAGCATGGATG
TCTGCCCCTGTCCCCCAGGGGCTTGGTCCGCTCTCTCTCTCCCCCACCCTGCCTCAACCA
ACATGCACGCACCCACCCACCCATCCGCCAGTTTCTCCTCCTCCCTGCCTTGCTCCCTGA
TTCAGTGTGTAAAAGCGCCCCCTGAATGATGGATTACGGTGTCACTGCAGCCTGCGAAGG
ATTAATTTGTTTCATTGATTTCTCTTTAGGCAGAATGCCAGCGTCTGCCGCTTCCCACCT
TTTCCCCAAGACTCGCAGCTGTAATAGACGGTGATGgc
>NODE_194_length_416_cov_5.221154
TTAAAATGTTTTTTTCCTTTTTTGGTAGTGGTGAAAATACCTTTAGAGTTCATTTTTTAG
TGAGGATACTCATTTCTGTTGTTGTCTTTTTGTTCCATCCTGTGGTTTATCGTTTCTTTA
AAATGTTTTTTCCTTTCTGGTAGGGGTGAAAAATACCGTTAAAGTCCTTTTTAGTATAGA
TCCTCATTTCTGTCGTTTTTTATTGTTCCATCCTGGTGTTTATCATTTCTTTACAATGTT
TTTTCCTTTCTGGTAGGGGTGAGAATACCGTTAGAGTTCATTTTAGTAAAGATCCTCATT
TCTGTAGTTTTTTATTGTTCCATCCTGGTGTTTACCGTTTCTTTACAATGCTTTTTTCTT
TTTGGTAGGGGTAAGAATACCGTTAAGAGTCCATTTTGTTCGAAATCCTGATTTTGGTTT
CTCCATTTTTCCATTGAACCTCCTGACTGAGTTGAGAAATTGGAGTTAAGTGAGCGCCAC
GAGTTAAATTATATTTGTAATACCTGGGTTTTAAATTTTAAATTAAAAGTCTAAGTTAAA
ATTTTAATTGATAAGTACTT
>NODE_198_length_308_cov_16.759741
CACACATACACACACACACACACACACACACCCCCTTCTCTCTCTCTACCCCTCAGCGTC
TCTGAGGCTGCTTTGCAATTCATAGAATTGGTAATTTGCTATTGGGACAAAACGTGAAGG
GAAAAATAATCAGATCAACCGGGAGAGGTAGTGAGGAAGGAGCCAGGAGGAAGAAACACA
AGGTTTCTCTCTCCAAGTTGCTGCTTAGTAAAATGCTTCGAGAGGTAAATGATATAGAAT
AGAGCCTATTTTATTTTCCTGAATCGGTTAGATCTAAATTTCCAGGGACACCTTGGCACT
GTGGATACAGAGTCATGGAAAAAATGACACAGTTCTATGGTGTGTAATGGATGATAATGA
TCAGATCCGGCAATCAACCCTGATAACGGCCGGAGTGGCCTATTAGTTTCAGGATTTTCA
AAATAAGATGAATAAATGGCGCGTAATatgtc
>NODE_199_length_447_cov_7.451901
AAAAGTCTGAGGGCGTGGCCGTGGCGGCGTCGCAAACTTTGATGTTTCGCCATGAAACAG
GAAATGCACTGAAATATGACCTGAACGTGCTCCGATCGGCCTCAAACTTTACACGTTGCA
TCACAGTCCGGCCCTCATCACAACCATATGAAAATAATAACTCTCAGGAAGAGCGCCACC
TGCTGGAAAGAGGAACATCTTAAGACGGAGTCACAAAATTTCCAGAGCGAACTCGTCTCA
GGGGGTTATTCCAAATCACATGAAATTTGGCACGTTGATAGAAGAGGCATTGGTGAGCAA
AAGCTATTAAAATCCTCCGCAAAAGTCTGAGGGCGTGGCCGTGACGGTGCCACAAAGTTG
GACAATTGCCATGAAACATGAAGTGCACTGTAAATAGCCTGAACGTGGTCCGATCGGCCT
GAAACTTTACACGTTGCATCACAGTCTGGCCCTCATCACAACCATATGAAAATCATACCT
CTCAGGAATAGCGCCACCTACTGACAGAGGAAGATTTTGGGCCAAAATCACAATTTCCAG
AGCGAACTCGTCTCAGGGGGTTATTCCAAATCACATGAAATTTGACAAGTT
>NODE_200_length_977_cov_17.077789
AATGAATCACTAGAGCTTTTGAGCACTGGAGGACGGAGGATGAGTTGGAAAAAAAATAAT
CACAGTGCTTTGTGACAATTTGACTGAATGCAGCATGACGGCACATCCAAGCTGTACTCG
TAAACTGCTGGTAACGTGCGTTTAGCAAAGCAATGCACCTGCAGACTGGGACACTAGTAA
GACCTCGAGCACCGAGCATCACCAGGACTGGCTGAGCTGCAGGAAAACGTGCTCTGGATT
TTTCTGAGCTGACTGAACTGTGGTTCACGTGATAAACTGGTTAACGTGTTAGCGAGGAGC
ATGACAACATGCCATTAGGCTGTAGAAATGTGTTTACTGTATGTGCAAATGTTCAAAGTT
CAGAAAAAGGTGAAAGAATTTGTCACCCAGCCCTCTGTCTCCATCCAGGCCGTCCCCCTG
CCTGCTGTGGCCGATTTTGTATACAGGAACAAAAAAACTGCTTATTGGAACCTGTGAAGG
ATGGCACGTTCATGAATCCCCCATTGAGATCAAGTATAACTGTGTAGTGTTAATTGTGTA
CTATTCACCTTGTACAGCTGTATTCCTACAAATATGGTTTACTGTATCATTGATACTGTA
GTTTCAAAGACGTGAACAACTATTTTTATGAAATGCGACAGTACTGATATATTACATTTT
GCTAAAAAACAAAAAACTTGTTTACTGAAAGATATTCTGAAATACTGTCAAATAAACTCT
TGACATGGTGTAAAATATTCTTTTCTAGAGATTTTTACTGAAAATGAGCTAAGAGCTATA
ACAAATAATTAATCGATGAATTTTGATAATTGTTTTTTACCCAAAATGAAAAATGGTAAA
TATTCTTCGGTTTCAGCTTCTCGGATGTGTGCTTTCATGTGTTTTGTCATTCTAAATTGT
GTATTTTGGGGATTTTAATTTTAATTAATTGATTAAGTGCGATGGTGTCACTATTTACCA
GAGACTGGATGAAACACTGACAATGAATCAAGTTGAAAATAGGTTTTAATCAACACATCA
CTCTCATCATTTCAACAGTCATTTACACATAACACACCTTTCCAGTCTCTTCACACATTT
CAACTTTAAAGTCGCTTCACACTCACAAGGTtttctcttta
>NODE_211_length_585_cov_37.437607
GAGGCACTTTTGGAATGTTAAATAATTCCGTAATCACGCTCTCCTGTAAGTCGGTCCTTA
TTTTTCCGTAAAATTACTAAACTCCTCCGTTAAAAATAAACATGTGAGCAGAAGTCCGGG
GCTCGATGAAGAAGACAACACACTGCTAGCTGTGTTTCATGGCTCTACGGTGCAGAGCAG
GCCATATATCTCCAGCGTATTATCAGGATGACTCCTGCTGGCCACCCTGTCACAGGAGAG
TGCTTGATATAAACAAGAGATTGCTGCGACACCCAGTAATCAATATTAGGATGGTTTCAG
TACCAAACATCATTTGTCTCTGCGACCATTCCTTTGACCAAACGAAGCATTAATTCAAAT
CATAAATCTGAGCTGATTTAAATCCGAGGAGAGTGAGGGAGGGAGAGAGGCCCCTGTCTG
ACTGCCTGCCCCTAATGATTTATTTTCTACATTTCTGCGAGCGAGAGATTTGTCCATACT
CACTGACAGGTCACCTTCAAACGCCAGTGGCAGACTGTTCATCACCATGCAGACGAGCAT
CTCATCGCTGCAAGTAAATATTAAAGGAAAAGAATCCAATTGATTGTGGATGGGGCCGAG
AGGCGTCACTGCCATATATTTCACTCAGAGAGCTAATGCTGTGGCCCATGCACCCACACC
TAGAACTGCTCCCCCTTGCCAGAATTATGATTCTACCGGGAGCCTGTGTGGCTGGCTGTG
GGCTCAAGG
>NODE_212_length_342_cov_1.277778
CATGCAATGCTGCAGCTCCCGCTTCAGTTCATCTTTCTTCATCCCAGGATTGCACTGGAT
GACATTTTCTTGAACTGCTTTTTCCCATGTGTCCCAACCGTTTCCCCACAGGACCACCTG
ATAGGGCATCGGTGGCTCGGGGCTGACGATGGCTTTCGCTGCCCCTTTTGGCTCATCATG
ATCACTCACTTCACTCTCCCAAACTTCTTCAGCTGGGGTATCGAGCACAGGAACTCCCTC
GTCCATCTTCGCTGGATCCCCTTGATCCGTTGTCTGTGTCGTCTCGAGTTGTCTGCTCCG
TCAAAGCCTCTCGTAGCGCCTTGAGTAGGGATGAGGGCAGACCTGGTTCGGCTACTCCGC
GGTGTCGTCTGGACTCGATCGGGCTCCGCTGACCTCCGCGTCTCGTTCCTGcggcgcctc
tcgcacctctctgcaggctcggtgatctggtgttgctcctcaactggtcaccgcttcact
ggaaac
>NODE_214_length_145_cov_13.786207
GCTCTGCTACGTACGACACCCTGACCCAGAATCAGGTCGTCTGCAAGTGATTTAGCACCG
GGTTCTCCACAAACATGCGATGCGAGGCAGGAGAGGGGCGACCGTCGTCCGGCCGCGCCC
CGGCCCTGTCGCGAACGGCTCTCCGCACCGGCCGAGGCCGGCTATCCGGGACCAACCGAA
GATCCGCGGCGCTACGGTATCGTCGCGTCTAGGCGGGATTCTGACTTAGAGGCGTTCAGT
CATAATCCCACAGATGGTAGCTTCGCACCATTGGCTCCTCAGCCAAGCA
>NODE_215_length_740_cov_16.351351
ATAGTAAACTCATCCGAACATGTTTAAACACCAACTTTGTTAAACCTTTTTACTTCTCAG
GCCAGACGGGACGGTGAGGTCCTCTTTTTTTTTTTTTTTTACATTTTAGTCAGATGACAT
CACCACGTTGAGGCGCACACTCGTCTCAGCATGACTGATGTCCTCGCTATTTACAGCAAA
GTCCCAAAACACTTCAAAGGCATCCTCAAAAACATGCTTGTCCTCTTCGACATAACTGAT
TACAGCCAGCCTTGATTGTGTGTGAGGGGCATTTAGTCAGGTAAGCATCAGTGAGTAACT
ATATTAAGCCAATACATCTTGTATTGTAAAAACTACACTCAGTAATGTCGTGTTCCTAAG
TCCTTTAACATGCTTTATTAGGCAGCCTCGAGGTGACCATTATCTATCAGCCTGCTCTGC
ATAGCTCTTAACTAGGACAATGTGGATCTCTTGTAATGCGCCATATGAAAAAAATCCCTC
CCTTAATCTATTTTTCTCCAGATAGACAAACCTTGATGCTGATTAATGGTAGTTAAACTC
ACAAGCACTCCGTCAATGAGATTGCAAATAGATGGTAATGTATTAGAGTCATTAAATACG
CATCATTCTTTTGGCATGAAATATGTTGACCCCAACCTGATTATATACATAATTAAAACT
GCTCAACAGTTTCTGAGCACGGAGCTGCAGAGCAGAGAGAGAGCGAGCAGGTCGACAGGC
AGGAGTCATAATGATACACAGCAGCCACGTCACTTATTTGGGTCATTTGTCATTTCCGCC
CAGCATTATTTCAGTGCATATAAATTGCACATTTTATCAGCTCCCCAGTTGCGTCTTGga
gtgctagagacgattcaaggtgcaaaaaattgtatacaactatt
>NODE_216_length_293_cov_1.365188
ACTTCGTCTGTACCTGTACTTTTCCTTGCATTAGTTTTTGTCTTGTTTTTTCATGTTTAT
TTAGCTTCATGTTTATCTGATCTTATGTTTACTGAGCTTATCCTATCTTATCCTACCTAA
ACCTATCTTATCTTATCCAAACTTATCTTATCTTATCTTATCCAAACTTATCCTATCTTA
TCTGATCTGATCTTATCTTATCCTATTCTATCCAATCTTATCTGATCTTATCTCATCATG
TCTTATCGTATCCTCTCTTATCTTATCCAAACTTAGCCAGACTTGTCCTATCTTATCCTA
TCCTATCTTATCTGATCTTATCTTATCTTATCTTATCTAAACTTATCCTAACTCATCGTA
TTGAATCTTACCTAATCCTATCTCTTCCTAACTTTTATTATCTTATAAACAAAACTGTAA
tcttttatatcaatctg
>NODE_217_length_835_cov_22.711378
TCAGAAATGACACAAGTTCTTAAACTATTGACTGCACTGAAGCAGTAGACTTCAAAAGGT
CCTTCTGACCTGTTTGCTGAGGAGCCTCAAACCAAGTTTTTTTTTCTTCTTCTCCTTTCC
CTCCCCAGTACTATGCGTTTCATTATTAATATGTTTTTTCTCAAGTTTCTCTCTGACCCA
GGACATTAAATAAAACATTGTATGGTTCATGAAAGATTATGAAAGAGCAGAACGTAAGCA
GCAGGAGGTGTAAACTCAGCACAATTCATTCTGGTATATAATGTCAATGCCAGCAACCCC
CCTCTCACCCTACCTCCATGCCCTGCAGGCATATTGGCGGAACTACCAATGGATGCTAAG
CTTTTTCCGACAAAGCTCCGAAGATAAAGTATCTTCCTTTTATCCCTTCTGCAAATCAAT
TCTGGGCCTTACAGCAAAATCCCATAAAATAACTTCAAACACCACTACTTACTCCAAAAA
TTTGTATTATGGCTATATCTCTTTGAACCCTTACCAGTGAAGTTTTGGAGGAAAATGATT
TAAGTGTTATCTGCTAAGACATCAGCATGTCAGCACTTCACCTCAGTTTTTCTTCACATG
TCAACCTGAACCTTGTATTTCTCTCCTTGTGTTTGGTTTTTGATTGCTTCTAACCATCCA
GGCCTGGTGATAAATACAAATGCTGCTTGTAAACTTAATGGCTGTAGTAAGTGCAAACAA
GATGGTATGAAGCCCTGCTGGTGCTTCGTGCTCACTCAGCTGCTGAAATATTCATTCCCT
TCACTCTTCTTCAACAATATGATAGAAACTGGGGCTGATAAGACAAGCACCTGAAGAGCA
GTCAGTCAGTGTGATTACTGAAGAGGCTGCAGTGACTGCTTGATTAGCTTCAACCAAAAG
GAGCCAAAGAACTCACTATCAATTACTGTACAGTATTTCAATTACTAGACAGTATAtcaa
ttaccatacagtgtataca
>NODE_218_length_447_cov_21.353468
TCAGGCAATAGAAGTCATTAACCATTCTCCCAGGAATTAAAATATAGCTTGCCCTTTTCT
TCTCTCACTTATCATTAGCATCACTTTAATCTCCCCGCGTTTCACACTGCTATTTTAATC
ATTACTTACTGCCTTTTGACAACTGAAGAACATGGCTTCTCCCCGCTCAGGCAATATCCT
GATTTTAGCTGACAAAATGTAGGACATCATTTAAAAATATCTAAATTTCCTCTTCCTTTT
TTATTCTTCTAACTTCCACTCTTTAGACCCCTGAATGTCTGTCTATTTATATCAAAGACA
GCACAAAAGACGAGAGGAGATTGAGTGGACGACATTCAAAATGTAATTTGAGTTGGCTGC
AAGGGTAACAAAATGTATAATACGGTTTATTTGTGCCTGTCATGTTATTCTAATAGATGG
TGAACTTCGCATATCGCTCTATGTGGGTCATTGCAGGGTGTTGGGGGTATATTTGTCTGC
CCTTGAATCAATGAACATTTACAACAGAAACCACGTATCTCCAGAACAGAATATAAATAA
AGTATTATGGCCagtctctcaatgacaatgacagatgtagggcaagcaatt
>NODE_219_length_320_cov_1.928125
CAACAGCTCTCTCTGATTGGTTGTGTATCTCGAGTAATAGGCAATCAACACTGAAGAAAA
GAAGCGTTAATTGAACATTTAAAAATATTTTTTAAAAAAATTTAAAAGGCGTTTTATTAA
AGCTTTGTGTTGGAGTTGGAGTGTAATTCTACAATTTGACATCCAGAATTTCATTTTCAA
GTTTCAAATACTAGAATCAACCCTAAGAAAATCATATTGGTCAGCCCCAACTAAAAATGA
TACAAATTCAAATAAAACTAGGAAAGGAGCTTAAATATACATATTACCTGCATGTGATAT
GAAGTATGGGTAAGAATCCCAGAGAAATTCACGATGCATTGTCCACAATAGCATTGGTAT
TTTGTTCTACCACTAACATGAATGGGATTCAGCTGCATTGAGACTGAGATTGAAATGTGC
ACATTACATACAATCTATCGGCCAATTAGCACATGTGGACttag
>NODE_220_length_465_cov_21.002151
TTCTGTTTCTTGCTCTTCCTTATCTGCCTCTTACAACAGAAAAAACAAGCAAATCCCATG
CACTTGGGGGGGAAAAACGACACGCAACAATAGCATCCACCAATAGCGCTGTCAAACAAC
GCCATCTCTCTCGGATGTTAAAAGCTTTAAGAGCTGAGGCCTCTGTGACATCCATAGCCT
CTGGATGTCAAAGATGGTTGAAGACTTGAGAGCAGGCCTCTGTTTTAAAAATACTGTGTG
TGGGTGTGTGAGTGCGCACGTCTCGGAGCAGCAAAAGTGACATTTGAGGGGCACTTTACA
GAAGCCAGCGGTTGCTAGGGATCTTCTGTATCACCTAAAGAGCCTTTGTCAGTCATTGGA
AAGCTGTCACCTTTCGGGGGGCCGATACGGTAGGGGGAGCCGGCTGACAGGTAGGAATTA
ATGAGAGGTGTATGACAGCAGACCTCGGTGCTCTTGTGTATGGGTGTGTGTGTGTGTTTG
AGAGTGTGTCCACATGCGTGTGAGTGAGGTCCTTTGTCTCAAGAGGATGAACCACCTTCT
TTGTCATCCTGATGGGGGAAGAAGAGGAAGAATAATGTTAGAGACAGACACAGAAAGAAG
ATTTTTTTC
>NODE_221_length_816_cov_12.822304
CCACAGAGCTGCACTCAACCTGCACTAACAGGACACTTTCATGAGAGCTCCATTATCAGA
TATGCTGTATTTGATATCTCGGATTTTTCTTCTTGTAATGTTTCCATAAAGCTGTCATTA
AAATCAAATAAGCAGCAATGAATTTTGATTTTTGTTTGTTTGAGGGGGGTTTTTTTTGGC
ACTTTTTTAAAACTTGTTGTTTTGTTCACGTCCACAAATCTAAAAGCATCTCTGTATAAT
TCAACAATATCACAGATTTTTTAACGAGACTGTATTTTGTAAATGTAACATTTTCAATGC
AGAACTGTAAAAAATAATCACACAAAGTAGCCTGCACCACCTATCAGCAGGCTCCGTTGT
AATAGATTGTAATTCACATTCTGAAGACATTGGTTGTAATGCATCCCAATCTGAAGCACT
TTGGCCAGCCCTTCCCCCACCCATAAACACACACGCTCCCTTTCTCTCCTCTCCGGGCCT
CCTGAGGTTGGTGTCTCTGCGTTAGGACTCTATTGTTGCCTACTGCTGGATAATGCCCTT
ATTAATTGTACCTCTTTGTAAGGTGTCAGCTGTAGCCTCAGATTGAGATGGATGGATCTC
TGGAGTCTGCTCCCTGGCCCTCCACAGACGCTCTATCTCTGCACAGCACACAGATGCAAC
AGTGAGTGCAGCCACACTATGACTAAAAGCTCAGATAAAACAGCCATTTTAATTATTCCA
CCCTAAAAAAAAAAGAATGAAACATCCAAAGTGAAAAAACCCTACTTCTGTCATTGCTAA
GGTGAGCTAGCATGTGATGTGTTTCAATTATCTGAATATCTGAGCACAGTATCCGTAGCA
GTGATGAAAAATGTTTTTCTTTTTTATTGATTATTTTAGTGTGTTGCAGAAATACTGGTT
Aattaggtggattgaagcctccgtgagatcaacagcattaacatcaaatcctttccctct
>NODE_222_length_453_cov_45.289185
ATAGATATATTTTTTTCTTAAGAAAAATAATTCAACTGTATCGAAAGTTACAAGTTCACA
GTCACTTTGGTAAAACACTTGATTACTTGGAAATCAACCAGTCAATCTGTTTACCGATTG
AAAAAAAACAAAACAAAACAAAAAAACCCATGAAGTACATAAATGATATTTGCTGTTTAA
ATAAAATACATAATTTCCATGATGATGTAAAAACTGGAATGGCACATTAAGTGTCATATG
AAACATTTACAAAACATTAATAAAATTTCCCTGATAAATCAAAGTGCATATAGACGCAGT
GCACGTAGTCCATCTGAATGTTTCTTCAACGTTAGCCAAACGTTAGCCAGCCCCACGCAG
CAGGCCAGTGAAGCCACAAAACAGTTACCCATAGTATAGAATATTATAGAAGAAGATAAC
AGTCATGAACATTATTAAATACAGTCAACACCAATGTTATATACAGTATCGCACTGCTAG
GTCTGGCTTGGTCTCATACAGTCCAACTCCAGCAGAAGGAAACCTTGGATAGCTCGCTAC
ATAGTCACAACAGAAATATGTGATCACAATACAATGACAAGTCTGAAGTGTTTTTTT
>NODE_223_length_740_cov_32.664864
TTAATAAATGTGCCTTTTGATTTGAGTAATCAATAACTTATGATTTCTAAGTAACTCTGT
ATTAAGTACTATTTACTTTTTTGGTTATTGATTTCTGCCAATGTGCATATTTTCAAATGT
ACGTATTTATTAGTTTCAAAGTAATTAATGAGATATTACCTGTTTATTTATTTATTGAGA
TATTTATTCTGATTCTTTATTTTTTTGAGACAGGTTTTTATCTTCTGTGCTGTCTTACTT
CTGACTTTGTGCCAATGTGCTGCTTTGAGGTGTTACATATCGTGGGTTTGTATCATTATT
AAACCCTCACTCTATATTTTAAATCAGTGTTCTCTTCTCTCTCACATGTGCATGTCACTG
ACTCACCGTGCCTTTTTCCTCAACACTGTTTGAAAGTTGTATTCTTTAAGTATTCTGCAG
TGCTGTTGAAGGAATCAAAAAAAAAATCCCACAAACCACCACTCGATCTATAAATGTGTT
CTTTTGGTAAACAAAGATTTATGTTATTTCTTGCCTTTGAAATACACCATAGTACATTCT
GTAGAATTGTTTTTAGGGAGATTAGGTTTTACAAATGTTCCATATTTCCTATTGGAACAG
AACTTACATTCAGCAAGTACATCCAGTGACCACTAGAGGGAAGCAGCAACACTTTAATGA
ACATCTTCAAGTATAAAAAAGGAGGAGTGGACACAAATATTGCGTAAAAACTAGTTGTTG
TCGTCGTCAGTCATTTCGCAGAATACATGTGCTGCCTTTTATGTTTGAGGATCTCAGTGG
AGGTGAGGTTCAGATCTTCGTTACAAACGTCACAGTGATAAACTCTGGTAAGACTGGACG
CTGAGGAGGAGCTGGACTTTTTATCTTCCGACTCTAGTGGTCAc
>NODE_229_length_484_cov_4.731405
TGAGACCCTTATCTGCCCGGCACACTCTCAGTTTACACACACACACACTCATCGGCACTC
ATTGCCATACAGTCGCACACTAAATATTTTTCCCACATTTCAGCCTCCAAAAGCCCCCTT
TTCTTAAAAACAATGCCCCCAGTTTTTATTCAGAGAACTTTTGAGGAGATGCCTAAGTGA
TCCCTTTACACGCTCTCAGCTGCCTCGCCTGTACTCTGGTAAATGTGTCAGCCCTATAGA
GAAATAAGCCTTCCAGAAGAGTTTCTTCATTGTTGAGGTAATTGTCTCCTCTTTGACAGG
CACATTCATCAGTGGCTTAATGGTCAATCAAAAGTTGGCAGGCAGAGTGTTTTCATTCTT
TCCTATCCACTACATTAGGAATACTTAATCAAAATGTCTCCCGGTAATGGCTGTGAAGAG
TTCATGACTGACTGATCCGTTGTCTGTGCCGATAGAAAATTAACAGCTCGGCACTGGAGA
GATGTGGGCCTGCAGATAAACAAATTGTGCATTAATATTTCATCTTCAAGACCTGGGATG
TGCTATCAAGCGGTGGAATATTCCTGGGCTGTGTTGTCATTTTTCTCGCGTTCTTTTTTT
CTCTCTCTCTCTCTCTCTCTCTCTCTCT
>NODE_231_length_321_cov_12.607476
CCTTTACTGGTGCATCTGTGGTCGCACATTTACAAATATGCCTATTAATAATACAATTCC
CAGATGAATATACAAGCACCCTGGATGCGGAATGTCCTCTGAATAAATGCTTGAGCTGGG
AATGGCGTTTTTTTTTTTCCCCCCCTCTTTACAACACCTTGCAAAACACCATTTCCACCA
AGAGGGATACTGCATCTTTACAAATGAAACCTATTCCTTTGCATCTTCCATGCTCTTATT
TCAATACTCCTCTCTCCTTGTTCCCCCTCCACACATCATTAAACATATTATTATAACATG
ACTGTCAGCCTGCGCCTCTCTTCGCTCCATTCTTGCTCTGCCAGGTAATCAATTTGTCGT
CACTCTCTGTAACCCCAGTAAAGTCATCAAGTGAAATGAGTTACAGCTGCAAAGAGCCTT
CAAGAATACAGGAGGAAGAGAGAGAGAGAGAGAGAGAGAGAGAGA
>NODE_232_length_296_cov_1.344595
CATCTACAGAGAAGCACCTTTATGGATTGTTTAGACTGAAACTAAGGAGGATACAACAAG
GTTCCCTGAGGAACTCCTTCTAACCTTTAGTTTCTGTTTAGAGATGTTCATCAGACTGAG
TGCTGGAGAGAAAGAGCTGGATAACCTGAAGACAGAAAACACCGGTAACACATGAAGAGT
TCAGACTGACTGCAGGGAGGGGTTCATGTTTTTGTTTATTTATATTTAAAAAGGTGACAG
AAAGTGTGAATCAGAGTCAAAGGACCTTTACTGAACATCAGACGAAATCTGAGGAAGATC
CAACAAAGTGTGCTGAGAAACTCCTTAATAAACTCCTTCAGGAAATAAACTGTAaaatac
atgagctgaaaataaagtgttggggttccaacaaggttccctgaggaactccttctaacc
tacagctctctgtttagagg
>NODE_233_length_426_cov_4.429577
AGGGGGTTATTCCAAATCACATGAAATTTGACAAGTTGATAGAAGAGGCATTGGTGAGCA
AAAGTTCTTAAAATCCTCCGCAAAAGTCTGAGGGCGTGGCCGTGACAGCGCGACACAGTT
GGACATTCGCCATGAAACAGGAAATGCACTGAAAAATGACCTGAACGTGGTCCGACCGGC
CTGAAACTTTACACGTTGCATCACAGTCCAGCCCTCATCACAACTATATGAAAATGATAC
CTCTCAGGAAGAGCGCCACCTGCTGGAAAGAGGAATATTCTGGGCTGCAATCACAAAATT
TCCAGAGCGAACTAGTCTCAGGGGGTTATTCCAAATCACATGAAATTTGACAAGTTGATA
GAAGAGGCATTGGTGAGCAAAAGTTGTTAAAATCCTGCGCAAAAGTCTGAGGGCGTGGCC
GTGACGGCGCGACACAGTTGGACATTCGCCATGAAACAGGCAGTGCACTGTAAATAGCCT
GAACGTGGTCCGATCGGCCTGAAACTTTACACGTTGCATCACAGTCCGGCCCTCATCACA
ACCATATGAAAATAATACCTCTCAGGAATA
>NODE_235_length_303_cov_1.234323
GGTTCTTTGGTCTGATGAGTTTTTCGTCTTTCAGATTAGATGTTATGTTTGGCAAACACC
AAACACTGCACATCAGCACAAACATAACACCTCCACCATGAGGCATGGTGGTGGCAGCAT
CATAGTGTGAATCATGGTGGGAAGCACGGTGGTGGCAGCATCATGATGTGATGCATGGTG
GTGGCATCATAATTTAGGGACGCACTGAATTTACATTTTACATTTTTCAATAATTGACAT
TTACTTCTGTTTTCACGTTGACTTGAAAGAGTGGAATGTTGTTAATTCTTGTCCAGAAAC
Tcaaattatattgactatgactcaaagttgaaaagaaataaaaagggggatcttccaaca
ggagtgaatacttttcataggcaccgtgttgcttctattgaggaatcttttctaccaatt
tgagccaaactttacactgaattatac
>NODE_236_length_145_cov_36.889656
TTCCTCTCTTGTCGGGGCCATAATCGGTGGGCTCCTTTCAGCAGCCGAGCCAGCCTCAAA
GCCCAGGCTCCTAACTAGCCTCCTAATTAGCTGCAATTACAATGAAGACAACATGATGAG
ATAATAGAAATTTGCAAAATAATGACATACCACGGGAAAATATTCCTCCTCCCCAAGCAC
CATTTTTTTCCCTCCGGGAGCGGCACAATGGAGAGCCGGGGCCCTTTTCTGAAAGCGGGG
AGCTCAGAAAAAATGGTGGCGCATTATGTGGCATAGAACCCTATTGTCT
>NODE_237_length_332_cov_9.364458
CATACCACGGGAAAATATTCCTCCTCCCCAAGCACCATTTTTTTCCCTCCGGGAGCGGCA
CAATGGAGAGCCGGGGCCCTTTTCTGAAAGCGGGGAGCTCAGAAAAAATGGTGGCGCATT
ATGTGGCATAGAACCCTATTGTCTGCCTTCTGGTTGCTTCAATCAACAGGCCATTGTCTG
GCTGCTTAAATCAAAATGACTCAAATACGGGCTCCGTAATGATGCCCTCTCAGCAGCGCA
TACTGAACACAGAGACAGATTGAGGGAGAGAGGAGAGGAAGAGGAGGAAGAAACGGGAGA
GCAGAGGAGGAGGAGGAAGGAGAAAGGAGGAGAGGGGCTAATCGTGTGACGCAGGACTGA
AATAATTAGGTAAGAAAAAAGGGCCGGAGAAAGTCGCCGAAGATCAGAAGGAAAGGGGAA
CCGGTGACGGACGGATACAGCTGTTTTCATCTGCTCctgttagatcacattaaata
>NODE_238_length_445_cov_13.211236
TGTTCTCCTGCTGCTGCCAGCTCTCCCCACGGCCCCTGCAAGACAAGGCTGTTATTGCCC
CAGGGATCGCAGGCCTCAGCAGCTCTTCCTCCAAACAAATTTGCTGTAACTTTATCTGCA
ATTGGGCCCTGAATTGGGAGCAAATAGAGGCAGCTTTGTGAAGCTCGGGGAAGGGCGAGG
GCAGCGAGCTGGGGGTTGTTGGGGAGGCAGGGGAAATGATACCGGGCTCTTTTATGTCAG
GCAAAGTAGGACTCTTATCAGGAAGAGAGCCCAGACAAGGGAGCTACTTCTAGAGGAAAC
TGGAGCACCTATCACCTGCTTTGCATTTAGATAAAAATTCACCCTGCTGAAATAAAAAAG
GGAAAAAAGCAAAGACAGGTACAGAAGCAACTATTGGAGTGTGTATGTGTGTGTGTGTTT
GCACATGTCTGGCTGGCAGTTTGATACACACACAGTGCAGAGACGCCATAGCAGTCTGTG
GTACGCACCACTCCAGGTCTCTTTAAATTGCTCCTTTGACTCTTCTTCAAAGAACCTGTC
TAACTTTTAAAAGTTTTAAAGTCGGGAGTTCGTCTTTGCCCACAGCAAg
>NODE_239_length_907_cov_16.292171
TCTCTCCATGTTCTCTGCTGCCCTGTCCTGGAGACAGTCTGCTGGAGAGAGAGTGTGAGG
TATGAAACATAATTTATAAGGCAAGCGATGGGAGTTCATGAACTGATGCTGAAGTGCAAA
AAACAGAGAATGTGCACGGGAAGGAGTGGAAAAAAAGGTAGAAAAACAGGCACTTAGAGA
GCAAACAGAGAGTGGTCGAATCAGACGCAGATTTAGCTCGACGCGGATCTAAATGTTTAT
CTTTCTGTCTCCTTTTAGCGTAGACAGTTCTGGAAATGCCCCTACCAGTCACTGATAATA
CTTATAGTTTTTACATATGGGCTCCTCACAGAAGCAGCTTCGGTTTCTCTGTGACGTCGG
GTTTTCACACGGCACAGGAATGATTGAATTCCAACCTGCGCGTAAGTGTTTTTTGATCTT
GTGCACCAAAGCGCCACCACCGCGCGCCATACTCGCGTGCACACAGGCGCGTACATCACA
TTATACGGCATCAGCCGGGCTCAAAGTGGATCATTATTTACTAAACAGGTTGCCTAACAA
GAAAAGACGGATTCCCCTGCAGGCTTGTATAAAAACCCTGGAAGCATGGCGGTGGAGCAA
TATCCATCATAATTGATGTGTTGCAAAGCAGATTACACACATTAGCGCACACTGTTCTAG
CTATGACAGCTCCAACTGAACATGACAAATTCCATAATATGCAAAAAAAAGGAAGGTATT
TTGCTCTCTCTGGGTATTAAACGACAACTAACAAAGAAGCATTTGCATTGGCAGGAAAGA
GCGAACGTGTTTGCGAATGTTAGCGTGTGTGCATCCATGTCTAACTACACCTCCTCCATG
CTCTCATCTCGCCTTAATTACATTCTATTTGTTCCACTTGGGGCGGAGGGTCCTGTAAAC
TGTTTGGCTGCTTGGCACGGCTTCCCCCTTTTGCTCGGTGACAAGGCGTCATTCAACACA
GCTAATCCCAACGTGGCATCGGCAACGTGGATGAAGCGTTTGAGGGCCGCCGACAGCTGC
GGTGTTATTTACTGAACAACAGATAAGCCCa
>NODE_240_length_774_cov_16.404392
AAATATATCAAATAATACCTGTTTCTGGAAAATGAGAGGACTAAGCATTCATTTCGTAAC
CCGTTAACTGGCATTCATATTAAATAAACATATGGCTGAAACACCTTTAGATAATTGTAA
GGAAACCTCTTTTACTTGTGTAGCCAACGTATTCTGTGTCTAGATACCCAAAGTTACCCC
CTTTCCCCTGTGTTAATAAACAACACAAGCTAAGAGTCCTCAACTGTCATTGTGAATCTG
CCCCCCCAGTGTTACATCCTGTCTTTCATTTCTTCCTGCCCCGTCCCTTCCCCTGCAACA
AAGGTTGTCTGCTAGTCGCCAACTTGTGTTGCACGGATAAAGAGCACAGATAAAGTTTCC
ACCTTCAAACGTTTTGTAGGAACTAAAAATGTCCTCCTAGCTCAGTGTTATAGCAGGTGT
TACACAAACATGCTAGAAAAGACTTTTACTAGATCATATTTGAAAGATAAAGAGTATCTT
ATCGAGAGATAAAAACGAAACCTGGGGGATATAAGGCGAGCTTCTCTAACTTTGTTATAA
TTAATTGTATACCTGTGTATGTAAATATAATGCATTCCTATTTTGCAGTCAAGAACAAAA
TACTATTTGTAATATAGAATAAACTTTATTATGAAACCAAGCATTTCATGATTGTTTTTA
CTCTTTGTGTCCTTTTTGAGGCTAATTGCCCTGTACTGACCTATATTTGAACTGTGTCAT
TTCTGATGATCAAAGTTTGAAGTGAAAGAAGATACTGCAATCTCTTGCAAGATGCACATT
TGATGATTAATATTTAAAGATCCAGTCAACCTCCAAGGCCTCTTCACAAGCCAGCTGTTG
GTGGAGCTTTCCTGACAGTTCAAGGAAGTCACCAAAATCCAATTAGACACTTGGTGAACA
GAAATATGGAAGTTGTTa
>NODE_241_length_331_cov_1.305136
CTCTATCATTTCTGACCAGAACATTACATCTCATCACAGTTCACACGTGTGCAGTTATTC
AATGCACCTCTGAATGGTTACACAGAATTGAAGTCTGTAAGATTTTCTCACCACATCCTT
TCTCATCGCTGTAGTCTCCGCAGTCATTGAAATGGTCGCACACCCAATACTGAGGAATAC
AACGGCCGCTGGAACATGTGAACTCATTGCCACTGCAGCTCTGGTAGACTGCAGAATAAC
AAAGTTATATAGCGGTGTGTGTTAGTGTGTGTGTGTGCTGATCACAGATAATAAAATAGA
AGAGCCTCTTTATTGCTGGAATGCATGCGAGGGACAGTTCCATCTAATTCTTACCACAGC
CTTGCTCATCGCTGTTATCCCCACAGTCATCCCAGTGGTCACACACAAAGGCATGTGGAA
TACAGTAGCCATTGGCACATTGAAACTGGTggattggacagtgctgacttgctaa
>NODE_242_length_758_cov_19.313984
TATCTCTCAAATTTCATCAGGACGCTGTCTTCTCTGGAGACTCCATTTGTGTAGTAAACA
TCTTAAAAGCTTCCCTCGGCTCCCTCCTTTCTCCCTTTCTTCTCCTGATATTTATTTATT
CTCTCTCTCCTCTTTTTTTTCCGAAAGATTCGTCTTATTTTTTTAAACTGCTTGACTCCT
AAAATACAGATATCACAGCCGGGGCCCCGTGCGTTTTTTTTGAGAAATGAGCACATTACC
TCCTACATCTCCCCTCTTCTTCTTCTTCTTCTTTTTTTTATTGTTATTATTATTATTTTT
TATTTTTTTATATATTTTGTCACAATAAATATTTCCATTTATATGCAAATTATTATCTAC
TGACCAAGAATGGATAAAAACTCGTCTTGTTTCTCATTGTGGCGTGCCCGGCGCGCGAGT
GTGAAAGGCGGGAAGCCGGGAGAGCAGCTCCTCATTTAAAGAGTAAATAATCTCCCATTG
CATTCTATTATTTATACCCCTGGCTTGAAAGGGACTGTATTAACTTATAAGTTATAAGTA
GTTAGAAGTTACTTACTTTAAACTGGGGGGGGTTGAGGGGGAGGCGGAGGGGGGAGGCGA
ACCGACGCTCTGCTTAGCTGACTTCCCCCCAAATTGCTGACATAATTACATGAATGTAAT
TTTTTATGACTCACAGAAAATCTTGGCATTTTCACTGAAGCAGATAATTAGACTTGGAAT
AAAGCAGGGGCGGAATAATTAATACATCAAAACTAGATGAACTTTTTCTAATTATTTTTA
TTTAATCTCCATTCTAATTATTGTTCTAGTCGGCTGAGCGAGATTGCCTTTCTCATTCAG
GGTGTGAAATGCACCCGTAGCGCTCAATCCTCACCCAGTGAAATATCAACTAAGCGTGGA
GA
>NODE_243_length_398_cov_1.512563
AGACAGAATATGTGATTTCGCATCATCAACGGGCCGTATCCTTTTTTTTTCCTTGTTGAC
ATTATGGCTCTGTGAAAACAAAGCTCAAAATATTACACACGTATCACACAGGTATCTTAT
AAAGATACTTAAACTTATGAATGTATGACCAATATAAAAGTGATACCATAATATTATACA
ATAATGAAGTATTTTTCTTTAACTCCTGAAAACAGTGTACTACGGCTGCAACTAATGATT
ATTTTAATAATTGATTAATTAATTATTTGGAGAAAAAAGAAATACAGTCTTATTTTCCAC
TCATGTAATGAGAAACAGAACATCAATTCAATTTCACAGTGCAAAAAAGTGCACAAACGG
TACTGAGTAATAGTACATACATTTCTGTCACATGTACTCTCAATAAACTACCCTTACAAA
TACAATTTATCAAAAAAACTACTCAAATATATTTAACAGAGACAAGTACCTCGTTACTAC
CTATCACTgcaacaaaatgaaactcaaacataatgctcatgtcactcagcctgctataat
at
>NODE_244_length_880_cov_23.250000
CTAGATTACTGTGCATTAGGTAGATTCATAATTTGTTTGTTTTGTGATTATAAACTTCAT
GTTGATTTTACTTAAAAATATGTCTTTCTTTGACAGGTTCATTCCAAAGAGTAAAGAGGC
ACAGACAGATTACATACATAAAGGAAATGTAAGTAACAGAATATCAATGTGCATTTCTTC
TGCTTTCCTTTAGCCGTGTATGTAAAATGCTGCTCCTCTACAAAGCAGCTTTAACCCAGA
TTATTCTTTGGGAATTTTTTGAGTCCTTGAGACAAAAGAGTTCTCTTGCTCCAACCTCCA
TCTCAGCGGAGAAGACAGGGTGGTACAGGAACGAGAGAATCAAAAGGCTGGAAATTCACG
GCTGAGAATAAATGCTCGCTCTTCCCTGAGGTGATTTGTCTTTGCGCTCCTCTTTCTACA
GATGTTAGACCCCTTTTTTAGTAAAGACCTGAGGTTCTTTGGTAGCACTTTGATATCCTG
CTCGGATTCAATATGTGAAATAGAAGAGCCACTCCGTGACTTGGAGCACATCACAGTCTT
TGAAGTCTGATCCAATTTTTGCTGCTCACCATTTGATGTTGAAAGGATGAAATGAGGAAA
ATGTACAGTTTTTGCCAGTAACTCTGCTGAGCATATGTAAGATTAAAAAAGCAAAATCCT
TTGGAGGATGTACTTAGAAATGTTAAGCAGATTAATACTTTCCTATAGCTCTTTTATTCA
AAGATAAAATTAAATATGAGAGGAAGTCTGTATGTGCTGTTTTTTACCCTCACAATTAAG
TCAGTGTGGTGCTGTTTGCTAGGAGGTAGGGCTAGTAAAGGGGGATATGCAATTGCATTA
GCATTTGATTAACATTGCAAAGCACATTAATGGGTTTGAGTTATATGAGTGCCAAATTGT
AAATTGTAAATAAATGAATACAACATCTACATGACTAAATTGAAAAAACGCATTACAGAG
CTTGCTTTAACTTGTATCtattcatccagtgctttcattgacattgctcttctgggtgtg
ttta
>NODE_245_length_297_cov_5.538721
GCCTGATTCCTCACTCAAGACAGCTGCCCCCAATTACCCACCTGCATTAATCACACCTTC
TGTATAAAAGCCTGGTTCTTTCAGCCACTCTCCGCCAGATCATCAGTTGTTCACCCCCTG
GTCCACCCCATTCCCTGACCTGTCTGCACTTTCGGAACCTGTCCCGGATCCAGCCTTCTC
CTCTGCCAGCATCCCTGTACCTGCCTGCCCCGTTGGTTTGACCTTTTGTTTGTGAGTTAT
CAAGTTTTCTGTGTGTTAGTTTAGTTACTCTACCTGAGCTTTAGTTAGTTTGTTGATTTG
GTTCTCTTTTGGAGTTGGATGATATTTGTTGAATTGTTTTCTCTGTTGCTGATTGGTTTT
GAGTTAGTTTTGTTTAATAAATCTTTTTGAACACTCGGTCCCTCCGTGTCTGCATCTGGG
TTTTTGCCCCGCCGTGACAGT
>NODE_246_length_797_cov_19.294855
ACACCTCAATACAATGGATGTAATAGGGAAGCCAGGGAGATGCTGGCGCCCAACAACAAG
TCTATTAAGCCACTAGAAGTCTAAACGTCAACAAGACCAATCCCACTCAGTGCTAATCTG
CATTCATTACTATGCAAACAAAACAATCCAGCCTCATATATTCTTTCAAAGTCACCTTTA
GATTCAGACACTTTTCTCATATAGACGCACTGGCAAGTCAGAATCCTCCTGAGCACAAAA
CAAACAGCACATCACGGTCGCATGTAGAGAGCCACACCAGTGAGAGAACAGAAAAGGGAA
CATTTCAACAAATAGAGAATAGCATGGCACTGTCACATGGGGAGCACAAAACAGCAAATA
ACAGAGACAAGGTCTGATGGTAGCCCTTGGAGCAGCTGTCATATTAAATAATAATGAAGG
ATCTATTAATATGCAAAGGAAGCAGCAGCCGACTGGCTTAACGCTGTCATGCCTCTGCAT
ATTGTCAGGATCTTCATCATTAATTAACATGCTAGCTGCCCCATACCTGCGCCAATGTCA
GAACATTCTTACAACAAACACCCCAATGCCTGTGCCCTCCGCAACTAACTCGTATAATTA
AATTAAAATCAGATTAACTTCACATCAGTACACAAAAGACTGACTTTTACGACTTTCTCT
AGCAGTGATTAAAAAAATAAATAAAATAACCAGAGCTTATCTGTTGTGTTTCTGTTCTCT
TCTCTGTTAGGGACTGCACCACGGGCAACAACAAAAACACACTTTATTTATCGGGCGAGC
GGGATAAATAGAGAAGAGATACTCCATGTCAATGAGCATGGTCGCCTAATTTTATGCATG
GACTGGTGGCGGCACAGCAATGACAAACTGGGGCTGAGAGCAACGCAACTCTTAGGTACA
CCAAACCACTTGAACTGTGCTATCCACATCATGAcaaattt
>NODE_247_length_599_cov_16.360601
GACTTCTTCTTGGGCATCTTCTTTTTGCCCTTCTTGCCGGCCTCCTCGGCCGTGCCGCTG
CCTCCACCAGTGCTGCCATTGTCGTTGTCCTCGTCCTCGCTGTGCTCGCTCTCTGCATAG
TTCTTGGCTCCGCCCTCCAGCGTGCAGCTGCGTCGGGGCCTGGAGCTCTCACTTTCACGA
TCTCCCCGGTCCCCGTCCTGCCGACGGGACTTACCGGCCTCTCTTTTGTCCCGGTCCCTG
TCTCTGTCCCTGTCCCGCTCTTTCTCCCGTTCCTTCTCTTTGTCGGCCGTCATGATCCGC
CACGTGCCTTCCTCAGTCCTCTCACGGCTGGGCCTCCGTGAAAGGTAGACTGTGAGCCTG
GGCTTCAGTCTTCTGAATTTACCAGTCAAATCCAGGGAAAATTTGGCCACACCAACAACC
CCAGTGTTTCAGAAAAGCTGTGGAAGAGGAAAAAGAAGGACAGTTAACATAAGCGTATGT
CAATAACCATCATCTTTACAATACAGGAGCTGCATGTTCTCAGTTAAATTGCTGTTTTGT
ACTGTAGGAGATCTTTTGTGGGTGAGAAACACAAGATTAGTTCCTGGAGATGAAGCAGCT
GTGCTGACTCTTCTCAACATCACAGTAATTGTTGGCATTCCCCTCCACAACTATGTATAC
CCTAGAGAGCACTGAGCAGCTTTATCCAAGAACAGAATCTTCTAACTTCCTGCTCAAACG
TATTTCCATTCTTTCAGAGAGGt
>NODE_249_length_419_cov_6.257757
ATTTATTAGAAGTTCATTTTATTTTGAGTCTGGCACTCATGTATTAAATGCGTGTTATTC
CTCTGCTTAAAATAGTCCCTAATAAAAACCCTGTTTACTTCTGTTTCAGGAACTTTTGCA
GCTAAAACAACAAGTCAGAAAGTTGTTAGAGATGAACTTATGCATTGTTTATTTTTATAT
ATTTTAATGTGACTAATAGCAATAATAAAAATGCTCTTTAACATCAGCTTTATCCTTTAG
AAATTCACGCCTTTCTGCATTGTTTTCCACTTTCTCCACAATGTAATCTCTTTGTGCATT
TCTTTCTTTTCTCCACAGTGGCTTCCTCCTGCATGACCCGCCTGTCCCGCTCCCGCACCA
CCTCCCTGTCCTCCTCCTACTCCATGGATGGGTCCCGCTCTCGCTCCCGCACCCTGTCGC
AGGGCTCCCAGGGCGGACAGATGCCGCCCAGCCCCTCCCAAACCATGGAGGTGTCCTGCT
GAAGCAAAAAAACGAAATAACATAGAACGAAAAGAGAGAGAGAGTGAGTGAGAGTGGGAA
AAGAGAGGAAGCAAAAAAAATAc
>NODE_255_length_901_cov_6.214206
TGCCACCGATGGAGTTAGTGGGCCAGCAGGAAAAGACCGAGCTGGATTCACTATTTACGC
CACAGTACTGCGGCGGCGTGCGTCCTCCCCAGCCAGACGGGTCTGCGTAATAGCCAAGAG
GCCGGTTGGAGCAGCCTGCAGTCGGCAGGGGAAGAGCCTTAACTCCGGCCGCTGCGTAGG
ACAGCAAGGTGGCCGCGTTACCGGCGAAATCAGCGGCGTCGTATGCCGAGGCAGCAAAGT
CCAGTCGGTTGTTGGCAGGGGTGACAAACCATCGCTGCGGGGGGGTGGCAACAGTGGGCT
CCTCGGTTTGCTGCGGGGATAGCAAGCTGTTGCCGAGTGGGACGCTGCGCTCCGTGCCAG
GACCAGTCCCCACGCCAGGGTGAAAGCGAGATTTGGCATAAGTGCTGACAAATTGGTCCT
GCAGGAAAGAGCTAGGCATGGCATATCTCGCACCCGGCACGATCTGTGAACGCGGAGAGT
CACCCGGTGATGGAGTTAGGCGGTCAATGTCGCAGCCTGTGTAGACACTGAAAAGATGGA
GAGACAAACAAAACAATTCAGAAACTAAACTGTGCGCTCCAGTCGGTTCTCTCTAAAAAA
AAAATGAAGAGATTTAGGTCAGCGAAGTCTACATCTCACCCAATTACAAGTTTAGTTTGG
ACATGTCAGAAGTTTAAGACACGAGGTTTAGTGAAGGTGGAATAGCTGCAGGGTTTGGGG
GAAAAAAAATGCGCATCAAATCTAGCGTTGGTGACAGCTCCAAACAGGCCTTCTGCCTTT
TACAAAGAAACAAGATAGAAAGTGCATGGCCCAAAACGTAGAATTAGTTAGTTCCGTAGC
TCTGTGTCTTAAATCCACAGTTGAATATTTGAATCATTAATCAGTGTGAGCATTTCCAGT
GAAAAACAAGATGAATTCAAACGTGGAACGCGCAGCTGCAACATAAAACCAGCATTACAA
CGAATATTTGGACACCCGCATTTCTGTCGTGTCAGACATTTACATGACATTTCTGCCTGT
cagaacgtacgctctgcttcagctg
>NODE_256_length_550_cov_30.098183
TATCATTCACCTGATTATCTATTATCTTGTTATTGGACGTAAATTTAACAAGCTGTTGAG
AGCGCTGGAAAATCAATACCTTTTAAATGCTGTTTATGTGTGATTAACGGTTAATATCCT
CACAAATTATTTAATATAATAAGGTCATTTGTCTTTCACATGAGCCCGGTACCCTGCAAA
GAATAATAGAATAATAAATGAGGACACTAGTGAAGAGGAGATTTCTGATGCTTTCCCCGG
CTCCGTTTTATTACCCATATCCTCTTTACAGCTACAAAGCTGCACTATGGTTATTTTATG
CAAGTCATAAAATTAGGCTGAGATGGAATTAGCAGACTCGGGGCTCTTTATAGGTCAAGC
CGGTAGTTTATGAGCCCACGACTCCCTGGCACTATTGTCAGGAGGCTAGTTAGAGGGGTC
TTTAAGCATGATTTAATATGTCCATGCCTTGGAAAATAGTTAAATAGCTAATTAAATGGA
GGAGTTAATTTACATATTAATTGACCTTCCAGTAATATTTATATTGATACCTACATGAGG
ATCCCTTGTCTTCATTGCCTTTCATCATAGTTAGTCTGAGCAAATATGGTGTAACTTTTT
TTGTTTAAACTCAAGTTTCGTTTTATTGTCGCCAGAGAGGCGCAGTGTATTCCCTGCCAT
GTCAGGCACACAGCTGGCTGGGGTTTTgtgtgtt
>NODE_257_length_307_cov_2.120521
GACAGTTTTGCCAGATTGCTTCTTGTGCGTTTCACCTTGCTCATAGTTAGTGCACACTCC
ATAAATATTTCAGAATTTGAAAAAGCACACAGACAAACAGAGCACGCTTCATCGTCAGGA
AGACCAGGGGCCAGATGCTTAAAACTGTGTGTAGATCATGACCAAAACTGTGTGTATGCA
GAACAGCAGAAATGCACATTCTTTTATGCAGATTTATAAATTGTACATACATGCACAAGC
CTGGTTTCCACTCCGGCTTACTTTCAGCAATGACTTGATATAGACACTCCTTCTGCACAA
CAACTTACTAAACACGGCTATGAAAACAACAGCTAACAGGAAGTTAAAACACTCATTGGG
GAAGTAGAGGAAAggagatgtgttcttacatgagagatctcgtcatgcagtctcagaatg
gaaaacagtgatgccctctgtgaactcaagg
>NODE_259_length_854_cov_15.268150
CTTCTTTCACAGTTTATGGTGCATCTCCATATTTAGTGCAAGAATGCTGGTACATATGAA
GATTTTGAAGTCATTTTATCTATCACAATGTCAGATATTTTGAAGATGAGTGTTCTAAAG
ATCATTTTCTCATGTTCTTTTGCTCAGATGTGACTGAAGAGTGGTGCTGACCAGGGTCCT
GAAATGTGTTCTGGTGGAAAACCGAGGAAACCATGCAGGCCTCAGTATTGTTTTTCTACA
AAATCTAGTTAAAGTTTATTTGTAAAATTGTCTCTGCAGTGGAGACGAGAGAGTGATTTC
ATGTAGTTATTTAAGCAATCATCAGAGGAGGGAGAGGAAAGGCGCTGACAGGAGCCAGAG
ACACTTCAGGCCTGCTCTCTTGTCAGAGTTGTCTAGACCAAATATTGGGATGAAGTTATC
AACCGTTATTTGATTTCAATTTTCTCCACGCACCTCGCCGAGGTCATAATAACAACTTTA
TTTTCAGTGGTGCATAAATTAATTACGCGCATTTAATAACTAAAATATCATTATATTCCC
CCTTTAATAACATAAACGCTGCACGCCAGGGAAACCCTTAATAGCGCGGGGCCCTGTAAC
TGGCCATTATCCGCCTGTAATGATATTACAGAACCAATTACGCGCCATTAGAAGGGATTT
TCTGCACTTTATGTGGTTTAGTCCAATCCCGCACTCCTCTTCTAAATTTCAGCTGCTTCT
CGAAGCCTCATTTTGCTTCCACCTCAGAGACGCATGGCGTCTGCGCTCTGCCGTCCCAGA
TGCGCTTTAAAACTAATTGAAAGGGTCCCGCAGCAGATCATTTATCTGAGGAAGCGAAAT
AAATCGCAGGACCCCTTGCTGTGAACAAAATCAAAAATTTGGCCTTGTGAGTGTTCTACa
tgcgcaaccccttgtaaagtggaccccctaacacaccctgacgagcaattaacccacccg
acagtcaatctaaaacccaaaagcagtcatcctccttt
>NODE_260_length_885_cov_15.335593
CAGGAGACAGACATACTGGAGGAGGAAAAGGCAGAGCTGGAGGCTGAGATCTCAGAGCTG
CAGAAGGAGAAAGAGCGCCTGGAGTTTGTCCTGGTGGCCCACCAGCCCAACTGTAAGATC
CCCTACCAGGACCAGCCTCAGCAGGGCTCGGGGCAGCTCCCTCCAGTGCAGGCCCAGCTC
CCTCCAGTGCAGGCCCAGCTCCCTCCCCAGACCTTACAACCTCCTGTCTCCATTGTGGGC
TTGACTGTGAAGGAAGACTCTTTCTATCTGCCTCCTGCCTACACAGCCCATCCGGCCTCC
ACACAGTCCCAGCCTCCGGTTCAGCAGCAGCAAGTCCAGCCGCAGCCTCAGCCCGGATTA
ATGCAGGAGGTAGAGTTTTCTAGTTCTTTCTATGGCTCAAGTGAGCCAGCACCTGGTGGG
CCATGCCTTATGGCCAGCGACAGTGGTGGTGGTGTTAACCATGACGATGTGGCCATTGGC
AGCTACAACACCTCATACACATCTTCATTTGTGTTCACCTACCCAGAGGGAGCCTGCGGG
GTCAGTGCCAACCAGCGGAACAGCAGTAGCGAGCAGTCATCTGATTCCCTGAACTCGCCT
TCGCTGCTGGCGCTCTGACTGACCGACAGACACACACATTCACATATTGAGACACACACA
CAGTATGCTCGCTGGAAGTAGAGCCACAGACACGTACATGCACAGAACCAATCAGTCTCA
CAGACTGAGATGAAAACCAACAATCGTCTGTACCTGATTGGGTTAAAGTTTACACATTCT
GAAATGCATTCCAATTAAGAGCCATACAAATAGTTGCACATTAGATTGAACCTTTAACAT
AGAGCTTAAACATGAATAAATTCTTGTTTTGTATTTAACCAGAATACTTGCAACCGGACA
CGTTAAGCCTTTAAAAGTCAAGTCCACGTTGCCGATCTTAAGTGCTCTGAATTAACAGAT
TAATTCACAATGAATTCTCACATTGTCATACTCTCATtgagtaacacacaacatgctcac
tccaacaag
>NODE_261_length_710_cov_13.681690
GAAACCTTCACCAAAATATTCACAGGCAAGACAAACTCCCCGAAGTTCAGATAGGGACAC
CAATGCGTGAACAAAAAAGCTAAAAGCTGTAAGGCTGCACGGGCACATTCTCCTGGAACA
AAAGGTTTAATCTGAGAAAAATTAGTCTCATCTCTGGAAGTGAAATTCAGGTGGTCAAGT
GACCTCAAGTGGTCCTTCGTAAAGCCTCTTAAGTGCTGTGTTGCTGTCAAAATATGTGCA
AATCACCAGTAAACTGGGTAGACAGCAATGAGAAAAATAAAGTCTATCATCTGGAATAGG
AAGCAGAAATTGTAAAGAAAAAAATAATAAAGAAAAAAAAATGGCGGGAATAAAAGTTAT
TTTCCCGACTATTCCAGAGGGTTCTCATGCTGTAAAAATGGAAGTGAGTGCAGGATACAT
CAGGAAAGTATCAATGTCTACCTCCACACACAAAAGGGCCCCATCCTGCTATGACCTCTC
CTACCATCCTCCCCCTCCCCTACTGTGTCATTTACCCACAGTTTCTAAATGCTTCCTCCA
GCCAGAGTGGAATCTGCTCAGAGGTGCCTGGGCTTTGTGGCGGAAACATAATTAAAGTGG
TGAAAGATGTAAAAGGTGAAGAATGGGGATGACATCAGGCCAATTTCACACTTGGCACTC
GAATGGCTAGGTCCAAGCCAGGACTCTTGCCTCGCAACACAGATCAAAGCCCACTGTCAC
CGCACCAGTGCAGGAAAAAAAAGAGGCAAAAGGACACCTAACTATGCTAATCCCCAGGAC
GAATATATTTTAATCTTGTTAGAATACAAGTTAATGCCGTGGCTCAGTGGCTGAACTTTT
TTGGCAAGAATGAG
>NODE_262_length_867_cov_31.282583
TCTTGTTTTAGCAATATGTATTATCATAATGCTTTTAATTTTTTGACATAGTACCTTAAG
GTCCTTTCCAAAGGTCCTCTTCCTTCAGCTGAGTCTGTGTGTGCAGTGTGTGACTGGAGT
ATAGGTGAATAGGACCCTCCGGCCCTGGGGCCCAGGACTGGATGTGGTTGGATGTCAGTT
AAAGGATATCTATCTGATCCAAATAACCGATGAAATTGCTGTATCTGTCTATAAAGTCGA
GGCAACACTAGAGAAGTGTTCTGCTCTAGTTAGAAAAATTGTTTGAATCAAGTCGATGGC
AGTCGGTTACATTGTGTATGGAATACTCTACCTGGCTTGTAACTGACTAGAACTGTGATG
TACAGATGATGTATTATTAAAATCTGAAGCAAGTAATGCAATGATATTAGGATACAGTTT
TTGTATTTTTATTCTTGTATAAGGTTATTTGATGGCTATTGTTTAGCCTATAGTTCATTC
TGTGTTATTTAAATTCTAATATATGAATCATATTTGGATTGAAGTCATGTTCAGGGGCCA
TGTTGTGTATGTATTGAGATGTAAAGCCTTTGAATGTGAATAATTATTGTAAACTATAAT
ATTTTACAGCTTTTTTCTTACTATATCATACATTTTCTATTTGCTCAGTGATTTAATCAT
ATTCTGATAATTTAATGAATCTGTTCATTCTCTCTCTGATTATTTGTGCGCTAGGTCAGT
AGATGTTGAATGATGAATTTTCCACTTAATGCTTGGTAGTCCAGTAATTAAAGCATGTAG
GGATTTAGGCATACAAATAAAGCCATGTGTCCTGTCTTCTGTTAACAACCATGACACAGC
AGCAAAACAGCAGCAGCATTCAGTGGCAATGGCATCTCACATTTTTGCAGCATGTAAATA
AAGTACCGGCCCATTATCAGCGTTTTATTTGTGTATATGTGTGTGTGTGTGTGTGTGTGT
TGTGAAACTTAATTAAAaaaaaaatgtgtatgcaacacgcacaaagtaata
>NODE_263_length_556_cov_5.178058
CATATTTATGAACATATCTAGGTTACTAAACACATTGCTCGACTCCAACAGAGACATATG
GGAAAACCAATTCACACAGAACACTGAAAGGTTTTGATCTCCTGCAAGAGCCATTTTCTC
TGAACCTCCTACTTAATGTTTTGACACTGTTATCCATGTAAATGCTCGGCGCAGTGCTTA
TGAATACTGAGAGCTCTCTTTTGCACATGAATTGTCAGAGTGGTTGGAGATCATTTAATT
CTTAGGAGATGGTGATTAACACATGCATTCATTTCAGGTTATGCACCTCTTTGATGCCAG
CAAAGGGGGAGAGACCAAAAGAGGAAGAGCGAAAGACGGGGTGGGAGAGAGAAGAAGAGG
AGGAGGAAAGATGAAGAGAGGGGAAGGGAGGGGAAAAGATAGAAGAAAGAAATACAAAGA
GACAGACGGAAAGCTACACAGGAATGGGAGAGGCAAATCCCTCATAACCATGTATTACTA
ATGTGTGGCAATGTGCAGGAAAGACTCTTCATTAACATTGTTGATACTGAGCACAACATT
ATCAACAAGCATGACAAAAGACTGGAATCAGAAGCAGCAACCATGTATTTTACACTAAAA
ATGATGTTCTCTTTTCTCGTTAACTACATTGTCCGTCATTGACATCATGTTCAATTAAAA
AGACAAAAAAGATTTCTATGcatttcttcacacatttgtt
>NODE_264_length_684_cov_26.739765
TCATAGTCTTACTTTTTCCCTTGAGAAATTTTTATCACAACTATCCGTTTGCCCTTAGAT
GTATTCGCATCTGCTCAATTTTGGAGAGCACATCAGCACTTATTATGTATTCTCGTTAAG
TGGAATGAGAGTGGTGCATCATCTACAAGAGCGTTACTTATCTGTCTGTATTTGCCTTAA
TATTCGGTGTATTTCTGGTGTCCTGTTGTGTCAGATCAGCTTTAAGATAAGCAGTGTGCC
ATTTCAAAATTATCATTCAGGGAAGAGGTAGCTTGTAGTGTAAAATCAATAGCTGCTTAA
AATTCATTGCCAGGCAATCCATTTGCCCTTTATGTTGCTAACCTTTCACTTAAATATGCA
CCATATTAAGATTTCATTATATACAATGAATGTCACAACAGTTTGCCCACTATTTCTCTT
GTTTGCATGGGTTAACTGCAAATCATTGCACTTGTAATGTCTGAAAAATGACTTTCATTA
ACATTATGCAGGAAAAAAATGAAAAAATATATGAGCCTGAGTAGCCTAATAGGTATTAAA
AGGCAACACAGGATGTGTATGATGTTTTAGTTACAAAAGCCCTTCAACAGACTGGGTGGG
CTGCATGTGTCTGACCCCAGTTATGAAAACACAGCATAACACAAACATGCAGTCTGTATA
CCGGTGCTGTACATTACACCACCACATACTTTGTTGATATAATTCAGCACAAATGTAAAA
ATCATGCCTGCATGTAAAACCATGTATGGCAACTTGTCTCAAAAGGAAACAGCTCTCTAA
GAAAACTGTTTACTCGTGAGAAAATGTATAATttcttcaggcatagat
>NODE_265_length_504_cov_1.378968
CTACTTTAATTTGGGTGTTCTTGTTTGAAGTGTCAATAGCTTAGAGTGTCTTTTTTAAAA
AACATAAACTTGTTGTCATAGAGGAGAAGTGTGTTTCAATTGCTCACATTTATAATAAAT
AGATATTAGATTTAACAATTTAATACTGGTTAGAATAGTTCAAAGAGATGTGATCATGTT
AATGCTGATTCTTTACTATGAACTCTGTGATTTGTGATGCCATTAGATTGCCTGAATAAA
TTATGGATGAACACGTGTTCTTCTCAGTGTGTCTGTGTGTCGTGTCATTGATTCCTTGCA
TGTGGAGATAAGCTACTACAAGAGAGGATAGCATAGCATTAGATGAGATAAAACTTTATT
ATTCCTACAAGAAATTCTTTAGCCAGATATTGCTGAGAAAACAAAATGACATAAGATGAG
AGATAATGATTAATGCAGGGCCTAGTAGAAAAGCAATAAGATAAAAGTATGATACATTAC
TGAAGATATGAAAAAGATAAaataagattacaacccaaaaactaataggaaattctggca
atgattctgaggtagtaaagtaattttacacatgataataaattctaacccatgaaaatg
aaatattacacatgataaaaaatgattgcaaatgaaatagaaacattg
>NODE_266_length_425_cov_8.324706
GTGAAAAATGAGCCCACACGAAGAAAAAAAATTGCTCAGAAACTGCATTGAGGTTTTAGA
GGGTTTAAGAAATCAAACTACTACTTTTTATTTATTTAGTTTTTCTCCTTTTTGCACAAT
TTGGATCACCTAATTCTCATTGCACTGCAGCTTTTGTTGCTTCAAACTCCCACTCGTGGC
CTGGCACGGCTTTGGGCAGAAGGATGCAGCACAGTGAGTTGCAGCAAAGCGTGATCCCTC
ACTGGCTTCCCACCCACCACCACTGCCAGTTGTTTGACGGAGCCAAGCCTGAAGCTGCTG
GCATCCTCTTCCCTGAGCTGCTCTGAGGGAAATTAATGCACTGAAACTCTAGCTGTGCTT
TTGTGAGGACGAGAGGTTAATAGAGAATCTGTGGAGTTCAAACCTCTTTAATGTGCAAGA
AGTCTTTGGCTTCGAAGGAGATGGCCATGCCCTGTACAGGAACATCGTCGCTGGGGCCGG
GGTTGTAGCCGACATTTGTGCGCACAGCAAACGCCACCGGTTTGGTCTGGGGAAGACAAA
ACCAGAcgttacgatgcacaaagtgaaag
>NODE_271_length_170_cov_4.082353
CACGTTTCATCAGACTCCCGCCCCGATGACGTACGTACGATGACGAACGGTCTCGGTCGG
GGTCCAGCATAGGATGACTGACAGTCTCGGTCGCGGTCCAGCGAGAAGCGAGGACCCGAC
AAACGCTGCTTGCAGCTTTAATTAGGGTCCGAGCACCGAACGGTGCGAAGACCCTATTGT
AATGCAAGGAATTATTATTATTATTCTTATTTCTCCCGACAAATGAATCGCATTTTTGAG
GGCCTAAACGTACTCGAAAACGCATAAAACTTTGCACACACATCAGGCCCGGCGAAAAAT
TTGATATTTTGGGG
>NODE_273_length_145_cov_77.979309
GGCATGGAGACAATAAAATGAGGAATGCATTCATCCATGGGATGATTCTTATTTAAGATC
TGTGCCAATGTGCTAACAGCATTAATGAAGTTATAAAGAATTATGAGGGGAAATCAAATT
TGCCTCGCCACTTGAGCGCCACTAAAATGCCAAACAATAAACTACCAGATTGCAAATTAG
ATCAGTAAAAATATCAAACACATTGCGGTGCAGGAAAATCCATAATTGCATTTAGTGCCT
GGCCTCTCCTGGGGGAAGAGACACTAAAGATCATCAGCAGGCTACATGG
>NODE_274_length_320_cov_1.406250
AAGACTCACCAATAATGAATGTAATCTGACAAAACGTTAATAGAAGTTGAAGTTAATTTA
GCCTCAAGCTATTTATTAAACACTTAAAGCATCAGACAGCGGCAGTACCAGGTGAGCATC
TCCAAAGCGAAAGACTTGCATTTATGTATATGGAACAACAGTGGCGACTTCATTAATTAG
TTCTAAATTATCCCTGACATGCAGACAGGATCAAGTCTCACTTGTGAGCAAGTCGCACAC
AGAGTCGCAGTCGATAAGCTACCATTAAGTCATTTTTTACATAGCGGAAATCCTCAGGTT
GAGTCCTGAGCTCCATCACAGCTCCATCACAGCTGAAAGTTGTGTTTATTTTATTGATGG
TAAAATAGtatttagacccagatgaacagaatcataaattcactagactatgaattattt
gtacagtttgataggcttgctagtagtttagattttgtgttttg
>NODE_277_length_305_cov_2.121311
TAACTCCTTATGCAGTAAAACAAATAGTTTCTGGAGACCTTTGTCTTTTGTTCATTATGC
TTGAGTTTGACTTGACCATTAAAAAAAATTTAATGTCACTACAGGCTTCAATTAAGTAAT
TTAATTGCAGTGTAAATGGAGTGCTTTTAGCTCAGCATAAACATCTGATTAACACCATCT
CTACCTTTAGCTGTTTTTCCATCTTTCTCTTTCTAGTTGCAACAGTTGCTTTGGCTTGTA
CAATTTCCATGAATGAGTGTAATGCCACTGACCGCAATAATAATTCGATATATGTAAAGA
AAATTTGTAATATTTTATGAACTGCAGTCAAAGTATATACATCGATCAGAAACAACATTA
AAACCAGTGACAGATGAAGTAAATAACACTGATCATCTCATTGAAATGCACTATTTTGCT
GGGAATCCTACGCTCCTGGTATTCATGTa
>NODE_278_length_535_cov_29.130840
AACACCAAAACAGTTTTCATTATTACCTTTAGACCCAGATAAAAGCAGCTGTGAACATTC
AGAAACTGTGACATACCACTTTTTGGCAGGCGACCACTTTTTGGCAATGACACCCCACAC
ATAAAGGAAATAAACTCTTTTTAAAAAAAGTCAAACAATTGACAATGTAGTTGCAATAAA
GGCACTTAATTGTCAATGCAGCGTGGTTTACGTCGACAAGCTGACATGCTAAACCAAAAC
GGTGTGTTTTTCTCCTTCAGGTGAAGCTAAAGCTTTCCGCTGCTCGTTACGTTTCAGTCG
CACACCTGTTAAAAGGTGAGCTAACGCCGGAGAGCTGATGTAGCGTTAGCTAGCATGAAG
CACGGCTGCAGAGAGCACACCATGTTGATTTAAATGTCAAACACTCTTCTTCTACAGGTA
GACACTACGCCACAAACACTCTGGCTACACAAGAAACCGTACAACGAAGGAAGGGGTCAG
AAAGGTCCGTACCTTTTTCTCATGTAGATCCACAATTTGCCACACCAAGAGAATTATTTC
CCTCTCATCCGAACCCAGTTTACCCCCATTTGCACCAGCTGTTGCCCCAAAGAACACCAC
CAGAGTATCACTGTGCGAAGCCATCAGGGACCACAAGGGTAAAAACTACAATTAAAGCAA
AGATTAAAATAAAAATAAC
>NODE_279_length_1106_cov_8.039783
TCTTCCTTCTTATCCGACTTAGTCCAATAATAGAAAATAATCCCACAGCCTTAACAACCT
GCCTATGTTTAGGTGCACTCACCACCCTATTTACCGCGACCTGCGCCCTCACCCAAAACG
ACATCAAAAAAATTGTCGCATTCTCAACATCCAGCCAACTAGGGCTAATAATAGTTACCA
TTGGCCTAAACCAACCCCAACTGGCCTTTTTGCACATCTGCACCCACGCTTTCTTTAAAG
CCATACTATTCCTATGCTCGGGCTCCATTATCCACAGCCTTAATGATGAACAAGACATCC
GAAAGATAGGAGGTATACATCACCTCACCCCCTTCACATCCTCATGTCTGACTATCGGCA
GTCTAGCCCTCACAGGCACACCCTTCCTAGCTGGCTTCTTCTCCAAAGATGCAATTATTG
AAGCATTAAACACATCCTACCTCAACGCCTGAGCCCTAGTTCTTACCCTTCTAGCCACTT
CCTTCACCGCCATCTACAGCCTCCGAGTAGTATTCTTCGTATCCATAGGCCACCCCCGAT
TTAACCCACTATCCCCTATTAACGAAAACAACCCCACCGTAATCAACCCTATTAAACGTC
TTGCCTGAGGAAGCATCATCGCCGGCCTTTTGATTACCTCTAACATCGTCCCCCTAAAAA
CACCTGTTATATCCATACCCCCCATCCTAAAACTAGCCGCCCTCATCGTGACAATTATTG
GAATCTTAACTGCCCTCGAACTTGCCTCACTAACCAGCAAACAATTCAAAACTACCCCTA
ACCTACCAATACACCACTTCTCTAATATGCTAGGCTTCTTTCCAGCAATCATTCACCGCC
TCCCCCCTAAACTAAATCTTATCCTCGGACAAACCATTGCAGCCCAAATAGTCGACCAAA
CCTGACTAGAAAAAACAGGCCCTAAAGCAATTACCTCTATGAATATTCCTCTAGTGACAA
CCACAAATAATATCCAACAAGGAATAATTAAGACATACTTGTCCTTATTCTTCTTTACCC
TCGCCCTAGCGATACTCCTCCTGCTAGTCTAAACAGCACGAAGTGCCCCACGACTCAATC
CCCGAGTTAACTCCAAAACTACAAACAGGGTTAACAGCAAGACTCATGCTCCTATTACTA
ACATCCCTCCCCCCATAGAATACATAAGAGCAACACCTGCAATATCTCCCCGGAATATCG
AGAACTCTCCAAACTCATCAGCCGAGACCCAAGAACCCTCATATCAACCt
>NODE_280_length_412_cov_3.092233
ATAATAATAAAAATAAATTTTATTTGAAGGCGCCTTTCTTGGCACTCGAGGACACCGTAC
AAAACAATCAATTCATATATACACACACAAGACACATTAAAAACAGTAAAACAACAGAGA
CTGGACAATTATCATCAGAAGGAATATGCAGTTTTGAACAGATGTGTTTTAAGTTGAGTT
TTGAAATGGAGAAATGAGTCCATGTTTCTCAGTTGGGGTGGCAGTGAATTCCAGAGACGG
GGAGCAGAGCGGCTGAATGCTCTGCTCCCCATGGTGGTGAGACGGGCGGAGGGGACAGAC
AGGTGGATAGAGGAGGACGATCTGAGGGAGCGGGAGGGTGTAGTAACATGGAGGAGATCG
GACAGATATGGAGGGGTGAGGTTATGAATCGCTTTGAAAGTTAGCAGGAGGATTTTGAAT
TGGATGCGGAACTGAACCGGGAGCCAGTGGAGCTGTTGGAGGACAGGAGTGATATGGTGG
ATGGAGGGGGTCCGAGTGATGATACGGGCAGCTGAATTCTGGACCAGTTGGAGTTTATGG
AGGGTTTTGTGAGGGa
>NODE_281_length_318_cov_16.509434
TTAAAATCCTCCGCAAAAGTCTGAGGGCGTGGCCGTGACGGCGCCACAAACTTGGACATT
CGCCATGAAACAGGCAGTGACTGTAAATAGCCTGAGCGTGGTCCGATCGACCTGAAACTT
TACACGTTGCATCACAGTCCTGCCCTCATCACAACCATATGAAAATAATATCTCTCAGGA
AGAGCGCCACCTACTGACAGAAGAAGATTTTGGCCAAAATCACACAATTTCGAGAGCTAT
CTCGTCTCAGGGGGTTTTTCCAAATCACATAAAATTTGGCAAGTTGATAGAAGAGGCATT
GGTGAGCAAAAGTTGTTGAAATCCTCTGCAAAAGTCTGAGGGCGTGGCCGTGACGGCGCC
ACAAAGTCGGACATTCGCCATGAAACAGGCAGTGAGTGTAAATAGCCTGAACGTGGTCCG
ATCGGCCTGAAACTTTACACGTTGCATCACAGTCCGGTCCTC
>NODE_285_length_145_cov_15.558620
AACTTTACACGTTGCATCACAGTCCGGTCCTCTTCGCAACCACATGATAATAATTCCTCT
CAGGAATAGCGCCACCTGCTGGAAACAGGAAGTAGCATGTACTTGCTCCGATCGGCCTCA
AACTTTACAAGATGTATCACAGTCCGGCCCTGATCAAAGCCACATGACGATAATGACTCT
CGGTAGTAGCGCCACCTGCTGGAAACGGGAAATGTGAGCTTACAAGCTCCCATTGGCCTG
AAAATTGACACTTTTCATCACACTCCCGTCCCGATGACGTACGTACGAT
>NODE_286_length_360_cov_13.250000
GGTTTCAGAAGTGGACTGATCCAAACCAGATACTGTAAAACCCAGCATTTATTAACCATT
GTAACATTTTGAAAAAAATGAAACATTTAATAAAATGTTTGACTTGTGTATAATGTCCCT
CATATCATCTAGCTTGTTGGTGGTACACGACAAAATGATCTAAAAATGTTAACAATGTTG
ACTCAGGTGGGATTTTCCTATAAAGACAATTAAACACAACTGAAAAAGCCTTTTAGTGAA
TACTTATATTTGCTTGACAGGGCAAGACTATGAAATGTTCCCAATTAATATTACATGGGA
TTTTTTTTCCGCCTTTCTTTTTTCTAAATATATTTCAGAATTTACCTTGATTGTAATGTA
CCTCATTGGCTGTGGTTTTGTTTGTTGGCCTAACTATAAAGGATCTGCTTATACCCTTGT
GGGTTGGGAAGAATTAGGATTTATGAATTTATTTCCTCTGTTGTATTGTTTAAACAGCTT
TGGTTTAGTTTTGATCCCTTCCTC
>NODE_287_length_145_cov_55.848274
CTCCCACAGAACTATCTCTGCCTGACCGCTTTCTATTTATCCCTTATCAGTGTTTACCAA
CCGCTAGTTTTCTTTCATTCACACTGTGAGGCAGTTCTCTTACTATCAGTCAACAGCTGA
CACCGTGGAACAGCCTCAAAGGCAAGAGGAAGGGATCAAAACTAAACCAAAGCTGTTTAA
ACAATACAACAGAGGAAATAAATTCATAAATCCTAATTCTTCCCAACCCACAAGGGTATA
AGCAGATCCTTTATAGTTAGGCCAACAAACAAAACCACAGCCAATGAGG
>NODE_288_length_8094_cov_8.450334
AACATCAATTAACTTAATGACTAAAGCAGCCCTCCTCTCCGTTGTCTTCCTCTGAGTTCG
AGCCTCTTACCCCCGGTTCCGATACGATCAACTAATACACCTCATCTGAAAAAACTTCCT
CCCATTAACACTAGCCCTGGTAATCTGACACTTATCACTTCCCATCGCATTCACTGGTCT
CCCCCCTCAACTTTAACCTTGGAGCTGTGCCTGAAGAAAAGGGCCACTTTGATAGAGTGA
ATTATGAGGGTTAAAGTCCCTCCAACTCCTTAGAAAGAAGGGACTCGAACCCTACCTGAA
GAGATCAAAACTCTTAGTGCTTCCACTACACCACTTCCTAGTAAAATCAGCTAATAAAGC
TTTTGGGCCCATACCCCAAACATGTTGGTTAAAATCCTTCTTTTACTAATGAACCCCTAC
ATCTTAACCATTCTACTTTTTGGTCTAGGCCTAGGAACAATAACAACCTTTGCAAGCTCA
CACTGACTACTCGCCTGAATAGGACTCGAAATTAATACCCTCGCCATCATTCCCCTCATA
GCCCAACATCACCACCCGCGAGCAGTTGAAGCCACCACCAAATATTTCCTTACCCAAGCG
GCAGCCGCCGCCATACTACTATTCGCAAGCACTACCAATGCTTGACTGACAGGACAATGG
GACATTCAACAAATAACCCACCCCCTCCCTATTACAATGATTACCTTGGCCCTCGCACTA
AAAATCGGGCTGGCCCCAGTCCACGCATGGCTCCCAGAAGTATTGCAAGGACTAGACCTG
ACAACAGGACTCATCCTTTCAACCTGACAAAAACTAGCCCCCTTCTCACTCCTCCTTCAA
ATCCAACCTTCAAACTCAACAATACTAATTTTGCTAGGACTGGCCTCCACTCTTGTTGGA
GGCTGAGGCGGACTAAACCAAACGCAACTACGAAAAATCCTTGCCTACTCATCAATTGCC
CACTTAGGTTGAATAATCCTAGTCATCCAATTCTCCCCATCCCTTACACTACTTACACTG
ATTATGTACTTTATTATAACATTTTCAACATTCCTAGTTTTTAAACTAAATAAATCAACC
AACATTAACTCACTCGCCTCCTCATGATCAAAAATACCAACAATTACATCTCTCACCCCC
CTAATTCTCCTCTCACTAGGAGGGCTACCCCCACTTTCCGGCTTTATGCCAAAATGACTA
ATTCTTCAAGAACTAACTAAACAAGACTTACCACTGACCGCCACAGTAGCAGCCCTATCC
GCCCTCCTCAGCCTTTACTTCTATCTCCGACTATGCTACGCCATAACCCTAACTATATCC
CCAAACAACCTCGCCGGTACTACCCCCTGACGCCTCCCATCTTCTCAACTAACCCTACCC
CTAGCTATTTCAACCTCCGCAACAATCTGCCTCCTTCCACTTGCCCCAGCCGCAATAGCA
CTAGTAACCCCCTAGAGGCTTAGGATAGCATTAAGACCAAGGGCCTTCAAAGCCCTAAGC
GGGAGTGAAAATCTCCCAGCCCCTGATAAGACTTGCGGGACACTAACCCACATCTTCTGC
ATGCAAAACAGACACTTTAATTAAGCTAAAGCCTTACTAGACAGGCAGGCCTCGATCCTA
CAAACTCTTAGTTAACAGCTAAGCGCCCAAACCAGCGAGCATCCGTCTACCTTTCCCCCG
CCCGCCTTAAAAAGGCGGGGGAAAGCCCCGGTAGGCGACTAGCCTACTTCTTCAGATTTG
CAATCTAATATGTAAAACACCTCAGGGCTGGCAGGAAGAGGACTTGAACCTCTGTCTATG
GGGCTACAAGCCACCGCTTAAAAACTCAGCCATCCTACCTGTGGCAATCACGCGTTGATT
TTTCTCGACCAATCACAAAGACATCGGCACCCTTTATCTAGTATTTGGTGCTTGAGCTGG
AATAGTAGGAACAGCCCTGAGCCTCCTTATTCGAGCAGAACTTAGCCAACCAGGCGCTCT
CCTCGGAGACGACCAAATTTACAACGTAATTGTTACGGCACATGCCTTTGTAATAATTTT
CTTTATAGTAATACCAATTATGATCGGAGGGTTTGGAAACTGACTAATCCCACTAATGAT
CGGTGCCCCCGATATGGCATTCCCCCGAATGAACAACATGAGCTTCTGACTTCTTCCTCC
ATCGTTCTTACTTCTTCTTGCCTCCTCAGGAGTTGAAGCAGGTGCAGGAACAGGCTGAAC
TGTTTACCCACCACTATCAGGCAACCTGGCTCACGCAGGAGCTTCTGTTGACTTAACTAT
TTTTTCCCTCCACTTAGCAGGTGTCTCCTCAATTTTAGGAGCCATTAATTTTATTACTAC
TATTATTAATATAAAACCTCCTGCTATTTCTCAATACCAGACTCCTCTTTTCGTATGAGC
CGTACTCATCACGGCCGTGCTTCTTCTTCTGTCCCTTCCGGTTTTAGCCGCTGGAATTAC
GATACTTCTAACCGACCGAAATTTAAATACCACATTCTTTGATCCAGCTGGAGGAGGGGA
CCCCATTCTTTACCAACATTTATTCTGGTTCTTCGGCCACCCAGAAGTTTACATTCTTAT
TCTTCCAGGGTTTGGAATAATTTCCCACATTGTTGCCTACTACGCTGGTAAAAAAGAACC
CTTCGGTTACATGGGCATAGTCTGAGCAATGATGGCTATCGGTCTTCTAGGGTTCATCGT
ATGAGCCCACCACATGTTCACGGTAGGAATGGATGTAGACACTCGTGCCTACTTTACATC
TGCCACCATAATTATTGCCATTCCTACCGGAGTAAAAGTTTTCAGCTGGCTAGCAACTCT
GCACGGAGGGGCCATCAAATGAGATACCCCTTTATTATGAGCTCTCGGATTTATCTTCCT
CTTTACAGTAGGAGGCCTAACAGGAATCGTCCTTGCCAATTCCTCACTAGACATTGTCCT
CCATGACACCTACTACGTAGTAGCCCACTTCCATTACGTCCTGTCAATGGGAGCTGTCTT
CGCAATTGTCGCTGCTTTCGTTCACTGATTCCCCCTATTTTCAGGCTATACTCTTCACGA
AACATGAACTAAAATCCACTTCGGGGTCATGTTTGTTGGAGTAAACCTCACTTTTTTCCC
ACAACATTTCCTTGGCTTAGCTGGCATGCCACGACGATATTCTGACTACCCAGACGCCTA
CACCCTGTGAAATACAGTTTCATCCATTGGATCCCTTGTATCTCTAGTAGCAGTTATTAT
GTTCCTCTTCATTATCTGAGAAGCCTTCGCAGCTAAACGTGAAGTTTTATGAGTTGAACT
GACCTCAACAAATGTTGAATGACTACATGGCTGCCCTCCCCCCTACCACACCTTTGAAGA
ACCTGCATTTGTTCAAATTCAACAAACTTGGCAAGAGCACAAAACTCATACAGCCATTCC
TGCCTAATTTTCTAACGAGAAAGGGAGGAGTCGAACCCCCATAAATTGGTTTCAAGCCAG
TCACATAACCGCTCTGTCACTTTCTTCATAAGACACTAGTTAAACCGCTAATAACACTGC
CTTGTCAAGGCAGAATTGTGGGTTAAACCCCCGCGTGTCTTGCATTAATGGCCCATCCCT
CCCAACTAGGATTTCAAGACGCAGCTTCCCCTGTAATAGAAGAACTTCTTCATTTCCATG
ACCACGCCTTAATAATTGTATTTCTCATCAGCACCCTAGTTCTTTACATCATTGTTGCTA
TAGTAACCACCAAACTAACTAATAAATTTATTTTAGACTCGCAAGAAATTGAAATTATTT
GAACAATTCTCCCTGCGCTCATCCTCACCCTAATCGCACTCCCATCCCTTCGTATCCTGT
ACCTTATAGACGAAATCAACGACCCCCACCTAACAATTAAAGCCATAGGACACCAGTGAT
ACTGAAGCTATGAATATACAGACTATGAAGACCTAGGATTTGACTCCTACATGATTCCTA
CACAAGACCTGACAAGCGGACAATTCCGTCTTCTAGATGCAGACCACCGAATAGTAGTTC
CAGTTGAATCCCCAATCCGCATACTAATCTCCGCCGAAGACGTTCTACACTCATGAGCAG
TACCTTCCCTTGGTGTAAAAATAGACGCAGTCCCCGGCCGACTAAACCAAGCAGCCTTTA
TTGCATCTCGACCTGGAGTGTTTTACGGACAATGCTCTGAAATCTGCGGAGCCAACCATA
GCTTTATACCCATCGTTGTAGAAGCCGTTCCCCTAGAACAATTCGAAACCTGATCCTCCC
TAATACTTGAAGACGCTTCGCTAAGAAGCTAAATAGGGTCTAGCGTTAGCCTTTTAAGCT
AAAGATTGGTGGCCCCCACCCACCCCTAGCGAGTATGCCACAACTCAATCCCGCACCCTG
GTTTGCCATCCTAGTGTTTTCGTGGTTAGTCTTCCTGACCGTTATCCCTCCCAAAGTCTT
AGCACACACTTTCCCTAATGAACCCACCCCTCAAAGCACAGAGAAACCCAAAACAGAATC
CTGAAACTGACCATGACACTAAGCTTCTTCGATCAATTTATGAGCCCCACATATCTGGGA
ATTCCCTTAATAGCCCTAGCCTTAGTTCTACCCTGAATCCTCTTCCCTAAACCCACATCT
CGATGACTGAACAACCGCGTACTAAACCTTCAAGGCTGATTTATCAACCGCTTTACCCAA
CAAATCTTTCAGCCCCTAAGCTTAGGAGGCCACAAATGAGCTGCTCTGCTCGCATCACTT
ATACTTTTCCTTATTACCCTCAACATACTAGGCCTCCTCCCTTATACCTTTACCCCTACC
ACCCAACTGTCACTCAACATGGCCTTTGCGGTCCCTCTCTGATTAGCGACCGTTATTATT
GGAATACGAAACCAACCAAACCACGCCCTAGCACATCTACTGCCAGAAGGAACCCCAACT
CTCCTCATCCCGATTCTTATTATTATCGAAACCATTAGCCTATTCATCCGACCACTGGCC
CTAGGCGTACGGCTAACAGCCAACCTTACAGCCGGTCACCTACTAATTCAACTAATCGCT
ACTGCCGCTTTCGTCCTCCTACCACTTATGCCCACAGTAGCCATCCTGACATCTGCACTC
CTACTAATGCTTACACTTCTAGAAGTTGCCGTCGCTATAATTCAAGCTTACGTATTTGTT
CTCCTCTTAAGCCTCTACCTACAAGAAAACGTTTAATGGCCCATCAAGCACACGCATACC
ACATAGTAGACCCAAGCCCTTGACCACTTACAGGCGCAGTCGCCGCCCTACTAATAACAT
CAGGTCTAGCAATCTGAATGCACTTCCACACAACAACCCTAATAACTCTAGGCTTAGTAC
TTCTTCTCCTCACAATATACCAATGATGACGAGACATTGTCCGAGAAGGCACATATCAAG
GCCATCATACACCCCCTGTACAAAAAGGCCTCCGCTACGGAATAATTCTTTTTATTACCT
CTGAAGTGTTCTTCTTTTTAGGATTCTTCTGAGCCTTCTACCACTCAAGTCTTGCCCCAA
CCCCTGAGTTAGGCGGCTGCTGACCCCCCACAGGTATCACCACCCTAGACCCCTTCGAAG
TACCCCTACTTAACACAGCAGTTCTACTTGCCTCTGGAGTCACAGTAACCTGAGCTCACC
ACAGCATTATAGAAGGTCATCGAAAACAGGCCATTCAATCCCTCACCTTAACCATCTTAC
TTGGCTTCTATTTCACCTTCCTCCAAGCCATAGAATACTATGAAGCCCCCTTCACAATTG
CAGACGGGGTCTACGGTTCGACCTTTTTTGTAGCCACAGGCTTCCACGGCCTACATGTAA
TTATTGGATCCACATTCCTAGCCGTCTGCCTACTACGACAAATCCAATATCACTTTACAT
CTGAACATCACTTCGGCTTTGAAGCCGCCGCTTGATACTGACACTTCGTAGACGTAGTAT
GACTCTTCCTATACATCTCTATCTACTGATGAGGCTCATAATCTTTCTAGTATTAAAGCT
AGTACATGTGACTTCCAATCACCTAGTCTTGGTTAAAATCCAAGGAAAGATAATGAATTT
AATTACAACTGTAATTACAATTGCCATTGCACTCTCAACCATCCTGGCCATTGTCTCTTT
CTGACTCCCCCAGATAAGCCCAGACCATGAAAAACTTTCACCCTATGAATGCGGCTTCGA
CCCCCTAGGATCAGCCCGACTTCCATTCTCCATACGTTTCTTCCTAGTAGCCATCCTATT
CCTTCTTTTTGACCTAGAAATTGCCCTTCTCCTCCCCCTCCCCTGAGGAGACCAGCTATC
CTCCCCTCTACTCACATTCACCTGAGCATTCGCTGTTCTTATTCTTCTGACCTTAGGCCT
GATCTACGAATGACTACAAGGAGGCCTAGAATGAGCTGAATAGACAGTTAGTTTAAGAAA
AACCTTTGATTTCGGCTCAAAAACTTGTGGTTAAAGTCCACAATTGTCTAATGACCCCCA
CTCACTTTGCTTTTTCATCAGCCTTCGCCCTAGGCCTGGCAGGTCTAGCATTTCATCGAA
CACACCTCCTCTCAGCACTTCTCTGTCTAGAAGGTATGATACTTTCCCTGTTTATTGCCC
TTTCCCTATGGACACTTCAACTAGACTCCACAAACTTTTCAGCCTCCCCAATAATTCTTC
TAGCCTTCTCCGCATGCGAAGCTAGCGCCGGCCTAGCATTACTAGTCGCTACTGCCCGCA
CTCATGGCACTGATCGACTACAAAACCTCAACCTTCTACAATGCTAAAAATCCTCATCCC
AACCATTATGCTTATTCCAGTCACATGAATCACCCCCGCTAAACAACTATGGGCTACAAC
CCTCGCCTACAGCCTAATCATTGCACTGGCCAGCCTAATCTGATTTAACATCACGGCAGA
AACAGGCTGATCATTTATTAACCAGTACATAGCAACGGACCCACTATCAACCCCCCTCCT
AGTCCTCACCTGCTGACTTCTCCCCCTAATAATTCTTGCAAGCCAAAACCACACCTCCTC
CGAACCCGTAAACCGTCAACGAATATACATCACACTACTAACATCCCTACAAATTTTTTT
AATTCTAGCCTTTAGCGCAACCGAAGTAATCATGTTTTATGTTATGTTTGAGGCTACCCT
AATCCCCACTCTAATTATTATTACTCGATGAGGCAATCAAACTGAACGTCTTAACGCAGG
CACCTACTTCCTATTTTATACACTAGCAGGCTCTCTCCCCCTACTTGTCGCCTTACTCCT
CCTTCAGAATAGCACAGGAACCCTATCGCTTCTCACCCTACAATATGCCCCAGCAATGGA
ATTAACATCCTTCGCCGACAAATTCTGGTGAGCTGGCTGCTTAATCGCATTCCTAGTAAA
AATACCCCTTTATGGCGCCCACCTTTGGCTCCCCAAAGCCCACGTTGAAGCCCCTATTGC
AGGCTCAATAATTCTTGCCGCCGTCCTTCTAAAACTAGGAGGCTACGGAATAATACGAAT
AATAATTATATTAGAACCACTAACAAAAGAACTCAGCTACCCATTTATCATTTTTGCCCT
ATGGGGAGTAATCATGACAGGCTCCATTTGTCTGCGACAAACCGACCTTAAATCCCTCAT
TGCTTATTCATCAGTAAGCCACATAGGCCTGGTCGCAGCAGGAATTCTAATTCAAACACC
CTGAGGGTTCACAGGAGCCCTAATCCTTATAATTGCCCATGGACTAACATCTTCAGCACT
CTTCTGCTTAGCCAACACTAACTACGAACGAACCCATAGCCGAACTATAGTCCTAGCCCG
AGGCCTACAAATAGTTCTCCCCCTAATAACCTGCTGATGGTTCATTGCCAGCCTTGCTAA
CCTAGCTCTCCCCCCTCTACCAAACCTGATAGGAGAGCTAATAATTATTACCTCTTTATT
CAACTGATCCTGATGAACCCTTGCATTAACAGGGGCCGGAACACTCATCACCGCCGGCTA
CTCACTTTATATATTCCTAATGACCCAACGAGGTCCCATCCCATCCCACATCATCGCCTT
AGACCCCACCCACTCCCGAGAGCACCTACTCATGATCCTGCACCTCCTCCCCCTGGTACT
TTTAATCATGAAGCCAGAACTAATTTGAGGCTGGACTGCTTGTAGACTTAGTTTAACAAA
AACATTAGATTGTGATTCTAAAGACGGGGGTTAAAATCCCCTTGTCCACCGAGAGAGGCT
CGACAGCACCGAAGACTg
>NODE_290_length_318_cov_16.594339
TTTTTTTTTATTTTTTTTTTCTTTTCTTTTCCTGTTGTTGTTGTTGTCGTTGCGTTTGTG
TTTGTTTCGGGTGTGGGCTGTGTGTGTGTGTGCGCGCGTGCGTGTGTCTGTCTGTGTGTG
TGTATTCTCTCCAGCTGCCTCCGTTGATTACGGTTCCTTTGCAGACAGATGCAGCACCTG
GCTAGAGCTGCTTAGGCTGAAAGCTCACACCATAAGACGAGGATCAGTTAAGACAAGTAG
GAGGACACAGTCTCTAGCACACTCTGGTGATCATACCCACAAATACAGAACACAGTCTCA
CAAAGCAATCACACATGCTCACGTACACGCACACACCCCTCCATGCATGCCGCTGGGGGG
CGGAGCATTGGAAATCAAGCACTGGCTTTTTTTTTTTAATCTAGAGTGTGAAAGTTGAAG
CCCCGCCCCTCAGAGGGATCCACAATCAGCAGCTTGGCATTA
>NODE_294_length_444_cov_8.506757
TAACCTTAACCCTAATCCTAACCTTAACCCCAGTCCTAATCCTAACCCTAACCCGAAACC
TAACCCTAACCTCGATCCTAACCCTTAACTGGAACCCTAACCCTAACCTTTCTAAAAGGA
TGGACGTGGACGTGGACGTGGACGTGGACGTGGACGCGGACGTATACGCACCTGGAGTAA
ACCAGGATCTTCAAAATCTAGGAAACATGTAGCTGCATATTACAAAACATAGTGATGATC
CATAAGAAGCAGAGAGTTGCGGATGACGTGCGCCGGCCCGTGCACTGCCTTTGGCACCCC
ATTTCAACCGCCCAGTCGTCGGATGAAGCGGGGGGTGTCATCGAGATAATTTAACTTTAC
CTAACCCTGCCAGAGCCTTCGGAAGAACGAACTCTCTTTAACCTCAGGAATCGTTAGAAT
GGATCATCATTAAATTATAAACCAAACTTAGGGCTTATTATATTATTATTATCATTATAA
TATTAGTGTCTTTTTTCTCTCTCTCTCCTCTCCCCTCTTCCCTCATACTCTGAGGGAGTA
GGGGGAGGCAGAGCGTCAGCCCGATCCGGCGGGGGTGTGATCGGTCCG
>NODE_295_length_710_cov_11.514085
TGAACCTGACAGACTTAACTGAGAAAAACAGTGCACAGAGTGAAGCAGTCCCATGTTACC
GGCTGACACTGTGTTTATCACACAGCAAGCTGCAGAAGTTAAAGCCAAAATGACTGTATT
CACACATTACACAACTACCGAGCACACTGTCACAACTGCCCATACTTTTCTGCCAAAGAA
ATGTAAACAAAAACTTTATCTGCACTGGATAAAATGTGGCTGTGCACACTGCTGAAGTGC
AACAGTAAAACAGTGACATTTCATATAAAACTCTGTGTAACGTCTTTAAAATGGGCCTTT
ACAGATACCCACACATACAAACTGCTGGTCTAACCCCCTGTGATGCAGAGTGTCCAGTCT
TTTTTTTTTTAGAAAGAGAGAGAGAAATGTGTTTTGAAAGTAGAGTGGCAAGTGGCGTCC
ACTGTGTGTTCTTTTAGACGGATCAATAGCTCAGTGTGTGAGAGAGTGTCTTAAGAGCTG
TTGTCTTGTGCTTTCAGCTGTGGCAGACCTGTTAGTGCTACAGAGGGGAGCTGCGCGCCC
CTGCCTCTGTACCAGCAGTGGCCTGAGGGGGGCTTTTAGTCCAAACACAAATGTCAACCA
CACATAGACTATTAGTGTTTAGTGCAGTTATTAAATGGACTTTATTTGTCCTTTAGGAGG
CTAAAAGGCGCACTTAAAGGGGACCTGCGTGACAGCAGGGCAATTTGCGAGTTTGGTAAC
TTAGGCTCGCTCATTGCAGACACATGAGTACAGATAAGTGTAAAAAGAAGGAAAGGCTGT
AATGCACTGAGCAGGGAACAGTGTGTGTGTGTGCGTGTGTGTCTGTGGTTTGTGTGTaca
tgtgcttgtgtgtg
>NODE_296_length_685_cov_3.020438
CACTCCATTTTCTTTCCTTCACTCTCCACTCATCCCTTATCTCCTCACGTCTTTCATCCC
TCTGCCCTTTCTCTCCCGCCTCATGTCTTTTTCCCTTTTCATCCTTGACTCAGATTCTTG
TCCTACATTTTCCCCTTGCTTTATGTATCATTCCCTTGCTTCTTTCTTTTCTCTCTGCCA
CTCATTCTTCTTAATTTTCTCCCTTTTGTCTTCCCTCTCAACTCACTTTATTGCTTTCCT
CCTTTTCTCCATCTATTCCGTCAATGTCTGCCCTCCCTCTCTTCCTCCACACCTCTTCAT
CTCTCTCTCTCCCCCCTTGTCCCTCTCTGTCCTTCCTTCCCTAACTTCCTCCACCTCACT
CCTTCTCATTCTCCTCTCCACTTGTGTTTCTTTCTCCTGCTCTCTCTCTCTGCCCTTTCG
AGTCCTTTGATTAGGTTGTTGGCATTTTCATTGAGATGTCTATGACCACTGAAATAATTC
TCCTGTCACAGTCTCATCTGCCCTCTATCCTCTCTCTTTCTCTCTCTCTTCCTTCTCCAC
TTCTACTCCCCAGCATTTCCTTCTCCTCCTCTTTTCACCAACCTTTAATTTTCTCACTTT
ATTTATCCTCTTCTTGTGCCGCTCTCTTGCCTCTCTGCAATATTCCTCTCAGTTTCCTTT
CTCTCTTTCTCTCTCCTAGTACCTCTTTTCTTGTTTTTGCCTGCTCTTTCGTTCTCTACG
CATTTCTACTCTCATTTCCCCCCCCTCTGTTTCCTCGGCCGCCTCTGTAGATCGTttgtc
taaatgtcagatggccacatcagccactgttggtattataaacagcttt
>NODE_297_length_304_cov_1.417763
CGATCTCGCTGTGATTCTCCCTGGAGTGAGCAAACGAGGGAAGCGGAGGTGGAGGAGAGG
AGGGATCGATATGGGGGAATCAGATGGGCAGGTGGACAACATAGAGTAGAGTTTAGAGTT
AATGCCGCAATGCGAGTGTGCCGAACAGGAGGAAGAAGAGGAGGTGGGAACGGTGAGAGA
AGTAATGGACGCACAAAACGATAACGTGAAGTCGATGAGCTATAAAAATGAGAGTGAGAA
AGCAGGAGAGTCTGGTCCGTTGAGGCCAGTTTGTGTGACAAAAGAGAGCAAGTGCAGAAA
GAGAAAGACCCTTCAGTAGCCCTGAGAGGGGGGAGACAAAACAGACAGAGAGGACAGTTG
CTCAAGAGGAAGGGATTACCAGAGTGAAAGACGCCCTGAGTCACACACAGCAGAGCAGTT
AGTGACACAgaacagtggtgtgttgaag
>NODE_298_length_441_cov_1.927438
CTTTTTGCTCTAGCAGCTGCAGAATGTTCTCCTCCATCTCTCTTTTTTCAGTGTCCACCT
CCTCCTTTACCTTCTCCAGAGCACTGAGTTGAGTCTTCCAGTCTTCTTCTTTGTGCTGGT
GTTCGGTCTCTTTAGCCAGCATCTGGTCTTTCATGCTGGAGACCGTCACAGACAGAGAGT
CATTGAGATGTTTCAGCATCTGGATCTCTTCATCTTTCTTGTTGTCCTGGTGCTGCTTCT
CCTCCCTCAGTCTGGTCAGTCTGTGCTCCAACACAGCCTCGCTCAAAGCCAGCCTTTTGT
TGCTCTTCAGGAGATCGTCGTTTTGTGTTTGCAGTTTTTGCATCTCCTGCTTCATCCCGC
TGTTCTGCTTCTCCAGTCTGATCAGCTGTTTCTGGAGTCTTTGGTCTATTTCCTGAACCA
GCGACTTGTTTATATTCAGAGCGCTCTCTGCCTTCTCCAGATTGAGCTTCTCTTGCTTCA
GAATGGTGTTTTCTTCTTGGAGCTTTTTGTTCTGCTCCATCAGTTTTTCATTCTGCTCTT
CCAGCTCTTGTTTCTGGACTTTTTGGCCGTTTTCTTTGAGCAGCt
>NODE_299_length_831_cov_17.002407
AGCTAACACAATGGGACAGTGAAGGGCCTAATTATTGCCCCTATCATTTGCATAATTACA
ATGTTTTTCTGAAGCAGGGGCAGTATAGAAATTGTAAATAGTAGTGGACTCGCTGTCTCT
CCTTAGTGGAAGTCATATTTAAATGGAGAGAGCCTGTTCTGCTGGCCAGGCAGCCAGGCT
CAGGCAAGAGGTCCCAATCAGCCAGCCTCACAGACTGCTCATTCAATAGGATTTAAAAAG
CCAACTGTGTGGAGAAATGAGAGTTTTGCCCCCCAAATCATATGGAATTACAGTGCTGGT
TGCATATGGGGGGAGCCAGTGGCAGGCACAAAAGCCCACAGGAAGCTGCTATTTCTGTGT
GTTTTATTAACCCAACCAAGCAATTTAATTCTTTTGTTCGGGGGAGTTCTACTTCATTGA
TTAACAAAAGCGGGGATATAATTTTTTCAGCCCCTTTTGAAAAGCCTGAAATGTCAAGCC
TTTTAAAGGAGATTATTCTGCCTGTGTGCGATGAATAGAGCCCAGAGTAACCTTTTGTCT
ACAATTAAATATTCCAGCATAAATATAAAAGAAAATCAGAGATGGGGAAGATTGAGTCAG
GAGAGATTGGAGAGGTAGATCCTCTGCCCGATAGTGGCAACAGCCTGGCTCTAATTAGAT
ATGCCAGGCGGGCTGTGAGCAGTCACTCTCCACAGCACGCCGAGAGAGGAGGCAGCCTGA
GAGAAGAGGACAGAGGAAACCTATCTGCTCATCTGTCTGTCCAGCGCCTTCCTCTGGGCA
TCCACAAGGTATTTCAGGAGACTTTGTTTTGTTTTGTTTTCGGCTCTTATTTGTTTTCCC
GGCATCTTTGCCGCCGGAGAGGAAAAGTCGAAAAGGCAATGCCTTCTGGGAACTGCATAA
GCAGAGAGGGCTGAATAGTAATAAtaataataaaaaaaaagttgtgaggttgtttatgat
tctgaggactgatta
>NODE_305_length_145_cov_3.531034
TTCCTGTTTCCAGCAGGTGGCGCTATTACCGAAATTCATTACCGTCATGTGGCTGCGATC
AGGGCCGGACTGTGATGCAACGTGTAAAGTTTGAGGCCAATCGGCCCATGTTCAGGCTAT
TTTGACCCGCCAAAAGTTGTGAAAGAAAACGCGTTTTTTTAATCAAGATGGCGGACAGTC
ACTTGTATTTTTGGCATGCTTATATGTGGTTGTGAGGTGTATCTAGGCACGCCGCATATG
TGCGTTGAATTTTGGAGGTGCAGGTGAAAAGTGACGCCAGGGCCCATTT
>NODE_307_length_359_cov_29.236769
TATATGGAAGTAGTATATTTTGTGTTTTTCGCACACACACAAACAGACATAAGCACGCGC
AAACACACACATGCAGTGACAGCCACGGCCAATCGATTTGCCACGCTCTCTCTCTCTCCA
CAATGCTGACGATGCTCGAGTGGACGGGCTCCTGGTTGCTTGGTTCACAGAAAAGGGTCC
CTCAAATGAATGTATTTTTACCTCTTGCAGGACAATGTCGGATAGGGAAGTAAATAATTA
AAGGAAAGGGACCCTTTTTGACTGCATCAACCCTGCCACTGCTGGTAAGCTCTACTATCC
ATTGTGACTCCATTTTTGCCCGTCCTGCTAAGGATGACCTTTTTTATTTTTTATTTTCTT
TTTTTTTTAAATTTTTGTTTTGTTTTACACACATGTGCCCTCCCTGCATGGAAACCCTTC
ACATTAAAGGCACCGAGTGTTTGCATATTTTTTTCCTCATTTGATTTAAGTGCTGACCTG
GTATGAGAGGAGCAGGCCTTGTg
>NODE_308_length_533_cov_14.189493
GATATTGCTATTTCCTCCCTGGTTTCTCAAGAGCGGTAAATAGCTGCTGCCCCCGCCACT
CCCCCCCCTGCACCTCCTCCCCTCCCCCTTATCTACTCCCCACTTTCTTCTGGAGATCTC
TGTCACTTTAATCCACAGAGTCTGCCGCTGGTTAACAAGGAAATCCTGTGTCAATTATCA
CCAACCACTTCCTGCTGGGAGAGCAGCAGGGAATCAAAGGGGCCTGAGAGTCTTTCACAC
CAGAGAGGAGCAGTAGGCCTAATTAAATGGCCCTTGTGTCCCGCTGGCTGCCGGTGGCCG
GGTGACAGATAGCCCAGCTCAACGATAACCTCCTTCAGCTGATGATTGTTTTGATAGGGG
GGCTAGTAGGCACTTTGGGTGCCCTAAGGTTGGCAGATTGCGATCCAGGAGTCCAAATTA
ACTCACATCCAACACGTTAAGGTTTATGGAGAAAAATGATGGGCAAATTCTTGGAAATGT
ATGTAATCATAATGTAATGTGCGTATAGCCAATGTAACAGACTCATGATCCaggctgtta
aagctttatagtacaacatgcattttttcggaagtcacaaaaaaaaaagtctctttacct
acaagtcagaaaaaaaacagtcattaaaattctggtttcataaatctaggagtgtgaacc
cacgatgcatcatttgc
>NODE_309_length_357_cov_6.557423
CACGGCCACGCCCTCAGACTTTTGCGGAGGATTTTAAGAACTTTTGCTCACCAATGCCTC
TTCTATCAACTTGTCAAATTTCATGTGATTTGGAATAACCCCCTCAGACGAGTTCGCTCT
GGAAAATGTGTGATTTTGGGCCAAAATCCGCTCTTTTTTTGAAAATGGCGGACTTCCTGT
TGAGTTTAGGGTATATGTCCAAGAGACTTTTTTGTACGTCTCGGTGTGTTACATGTGTGT
ACCGACTTTCGTAGGTCTCGGAGAAACGAGGTGCAAATGCCATATCGCAAAAGCATTTTC
AGCGTTTGAGGTGGCGCTGTTGAGCCATTCTTCCAGTGACATGTGTCTTTCCCCCAAAAT
ATGAAATTTTTGGCCGGACCTGATGTGTGTGCAAAGTTTTATGCGTTTTCGAGTACGTTT
AGGCCCTCAAAAATGCGTTTCTTTTGCCGGAAGAAATAAGAATAATAATAATTCCTTGCA
TTACAATAGGGTCTTCGCACC
>NODE_311_length_353_cov_1.631728
AGTTGCCAAAGACTTATTATGTAAAAGAGAAATAAGGTCTGGTCCATTCGGGTTCAAATC
AACAGAAGGGGCTACAAAGACCCAAGTGAGAGAAAAGTCTGAATTTATGAGCCTATACTG
GCAACAGTTTGCCATGAAAAGTGTCAGAGCTGGAACGCAGGAGTAATGGAAGAAGGTCAA
CATGGATGACTGGGTCTGTGTGTATTTACCTGAGAAAGTGCTGAGACCAGAGTGCACTGC
GGGAAGACAAACGGATGGAGGGACTTTGATGCTCTGGGCAATGTTTTTTGGGGGGGGAAA
AACCCAACATTGGTGAAATATGTATTCAGATCCTTTACTTATGTAAGTGGACCAATCCAG
CAAAGTAAAAACACTCCAAGTCCTGCATTAAACATCCCCCTTAAGTAAAAGTAAATAAGT
ATTAGCAGCAAAATGTAGTATTGAAGTaaaaagcccacatcatcagatcattaacagtga
aacataagcatgtgagc
>NODE_312_length_526_cov_23.347908
CCGGCGACTATTACTTTTCCAGGGGCTGACTTTGATGTTTTAACAATCCATACATATTGA
TTCAGACTGATAATAAACAATTTGATTAGCCTCTTTCTATAGGCTGTCATTTCAATCACT
TTCAGAGCTCCGATGGAGTGGAAGTGAGGGCCCGTGGAGGGAGGGAGGGATGAGAAGAAG
GCTGGAGAGATGGAGAGACAGAGAAAGCGGCCAAAGCTGAAAGAGAGGGTGGAGGGCCGG
AGCCCCCTCCTCAGACAGAAAAAGGAATCCAGCCCTGATTAGGCCTCTGCCTTTGGTGAA
TTGGACAAGACAGCTGAGCTGCCAGGTTATTAACTCCCTCAGAAAATTCTCAGCCCTCTC
TCAGGCCAGCCTGAATACTGCGATCTGGATCGATAAGCAATCTCCGGTGTGTACCAAATG
CCTGCTGGATTCATTTGTCTCCCAGCACCCTCTCCCTCCGCTGGACAATACACCTGCACA
ACTGAGCCCCTCACCCTCCGCCCCTCCTTCTCCCTTCTTTCCCGAGCGCTGTTCTCACTC
TCTCCTCTCCCTCTTTCTTCCTCACCCTCCCTCCTTCCTCACCTCTCTCACGTTCACTCA
CTGGAGTCTCTGTCACTTTTTAAATAATGACCCTGGGGCTGAAGGAACAACTGCCTACCT
CTATTTCATc
>NODE_313_length_508_cov_12.771653
AGAGAGGGAGGGAGAGAGAGAGCGAGGGAGGGAGAGAGAGAAAGAGAGAGAGAGAGAGAT
TTGTGCCCACAATGGCGACTGTAGGTATGCTAAATACCTCTGGTTCCTTATCCGGGAACT
ACCTCTTACTCTGCTATTGGGCCACTGGGTCACGTGGTAAAAGTAACTTTACAGGGCTGC
TCGCAAGTAGGAGGGCTTTATGGAGCAGAAAAACGACAAAGCTAGAAAAATTATTTTCCA
CTCCAGAAATTAATGATCATGAGCTCGTATTTGATGGAGTCTAACTACATTGATCCGAAA
TTTCCTCCATGCGAGGAATATTCGCAAAATAACTACATCCCTGAGCATAGTCCAGAATAT
TACAGCCGCGCAAGGGACTCTGGCTACCAGCATCACCACCAGGAGTTATATCCTCCGCGG
GCGAGCTACCAAGAGCGCCAGTATAACTGTGCAAGCATCCCCGAACCTGACACGCCACGG
GGACATGGAATACCCCATTCTGCGCACCTACTGACAGGGAAAGGGCAGCCTGCTTCATGT
GAAACCCCACAGTTGTCCATGTCCCCCGCCACCCCACcggccgcaacctccgcctgcaac
caagctaccccggagcatccaaacagcacagcctcctccaaacagcccgtgg
>NODE_314_length_323_cov_10.473684
CGTCTCGCCCCGCTAACCGCCGGGGAGGTGGAGCTCGAGCGCGCGCGATAGGACCCGAAA
GATGGTGAACTATGCCCGGGCAGGGCGAAGCCAGAGGAAACTCTGGTGGAGGCCCGTAGC
GGTCCTGACGTGCAAATCGGTCGTCCGACCCGGGTATAGGGGCGAAAGACTAATCGAACC
GTCTAGTAGCTGGTTCCCTCCGAAGTTTCCCTCAGGATAGCTGGCGCTCAGAGTTCTCGC
AGTTTTATCCGGTAAAGCCAATGATTAGAGGTCTTGGGGCCGAAACGATCTCAACCTATT
CTCAAACTTTAAATGGGTAAGAGGCCCGGCTCGCTGGCTTGGAGCCGGGCGTGGAATGCG
AGCCGCCTAGTGGGCCACTTTTGGTAAGCAGAACTGGCGCTGCGGGATGAACCGAACGCC
GGGTTAAGGCGCCCGATGCCGACGCTCATCAGACCCCAGAAAAGGTG
>NODE_315_length_616_cov_7.759740
CCGATGAACCTGATATTGTTTCTCTTTAATAACATCAGTAACAATTAGTCAAAATCCATA
CGCCTCAATAAGCTGCATTCATGTCTTATCATAAAAATCAGCTGAATAGACATGATATGT
CCTTAAAATCAGCCATAGTAAAAAGGACAAATCTCAGTTTTCTGACCTGTAAAATCCACC
ACTCTCAGAAACAACAATTGTAACCTCTGACCCGTGACGCACCGAAATTACAAACGGCTG
AATCTCCCTCTACATGTCTCTGGATCTTTTCTCTGCTTTCTCTCTTATTCATCCTCTTTA
CCTCCTGTCTATATTTATTTGTACTCTTCTCTTGCTTCGCTCTCTCTCCGTTTCCTCACC
CCCTCTCCGTCTCTCCATCCCCCCTCTCCATCTCTTCTGTCTCCCTCTCTGTCTCTTCTG
CCTCCCTCTCTGAGTAAGTGAGTTTCATCTGGGGTGCTTGCCGGGCAAAATCACCTCAGG
GCGAACACTTTATTATCTGTAGTCAAAGCGTCACCACAAATACCATTCTACACACACAAG
TGTCACTTTCCATTTGTCTGCACTCTGGCTGCATTAGCAGAGCCGAGCCAGCCCAGAGCC
TCATCTCAAACGCACCCGGCAGAAGAAAACCAACAGCGTGGGAAAGCACTCGTCCTGCAT
TCCTGCCCCATTAACACCACTGGCAGCACCAGAGAAGACCTACTGCCTCTCAAGGGAATT
AAAACATTATTATCAGCACTGGGCTTTGTGCAGAAATCTt
>NODE_316_length_447_cov_30.827740
CACATTATTACAAAACTCAGCAAGTTACCAATATTACATTATCACCATACAGGCTTGATC
ACAAATATTTAAAACCTTTGCAACAGTTACAACAAAACAAAAAACAAAATAATACTCAAA
TAATTTACATGAAAATCTATAAAACAGCAAATTGTTCACAAATTATATTTTTTTTCCAAG
TTTTCATTTTTTTTCTTTGCTTATTTGTGTTTTGCACAGTAACACAACACTCTCACAACA
AGATCATGGTCTTATTACAAAACTCCCAACAAAATGTAAATATTTCTAGTTTTCTGTTGA
TACTTTCATATTTTGGTTTTTAAAACCAGAAACTTGTCATTGTATATCCTTTCCACTGCC
TATAGAGGCGCATAAAAGGTTACTCACACACACAAATACTTCACAGCACTTTCTAAGAAA
AATATACACTTACAAAATATGTTACAAATTGGCACACAAAAAATATACAAGATTTTGTAG
TGTCAAGAGTTCATTAAGATTCCTTCTGGTAACAACTCTAGACAGTATATATAAAGCTCG
GTAATCTTTTAATGAAAAGAGCAAAAGTAATTCCAACCAGTGTCAAAGAAT
>NODE_317_length_854_cov_16.580797
CAAACATGTGGCCAAGGATATCACACGTCTGTGTTTTTTTATCCCCCAGCATGTCTTTGT
ACTGTATGTTCAAGTGTATCTTTATAATGCTGGAATGAGCCACTGCTACCCCACAGTCGC
TTAATGTTTCATAAACGTCATTTGGAAGTAATTCAGTAAGCACCCTCATGAAAAAGAGAT
GAAATACAGATTGCCATTGGGTATATTAACACCTGTCACATCAGACCAATATCATATTGC
ATTGCTGTAGTTACCCAGCTTTCTATTATTTTCTCGACTCCCAAAACGTCACCTTGGCCT
CTCAATCTACCGGTGTAATTACCTCATCAAATAAACTATCAACAAAGCTCCTAAAATAGG
ATTTGTGGAAGTGGGGGGAAACAAAACAAAATAAAAAAAGGAGAAACATATCATCACGCC
CAACATACTGTATGTGAGATGTGTGACGCTTAGAAGTCAGGGGAGCAAAGCCTTGAGGGC
ATACAATCAATATTACATTTTCCATTGCCACCTTCATAGCTATTGTAAATGGCTTGTGTC
AAAAATAATAACAGGTTGTATCAGGAACCTTGGGTTTGCAATTTCGCTCCTAGTGCTTGG
AGGCCCCGTCTGCACTCCCTCCCTTACCCCAGCACCACTGGGTGTTAATGACGCCGTGGT
GGCAGACACTTCTCACACCACAACTGACTTTTTTTCCCTCTCTGCCCATTCTTTATCTCT
TTACTCCTGACAGTTCCGAGAACTGCAGGGAAAATGTGTATGTGTAAGAAAACGCTTACT
ACTAGAGATGATTAGCCCTTTGTGCATGTTTCGGCGCTCAGCCAGTAGCATAGTATTATT
AGCAGGGCTGGAGAGATTAAATCTATTCTCACTTCGGTTGTCATAGCACTCTAGGCAGCA
ATAAGCAAGATGAGATGCAGTAATATGCACACTAGAGGGACAGACTCCTCTTCACTGGAA
TCAGAGCTACTTTGAgttcttctcagagaggggtactt
>NODE_318_length_716_cov_21.423183
AGGCAGTGAAGACATTACACATATAAGGGAATGAACATCAGACTGAGGTGTGACTTCAGT
TTGAATTTTGCCATCCTAGCTCGTAATTTTATTCACTTGGTGTGATTAAAACCAGAAAAT
GTGATATGTGTTCCATACCTAGAGCATGATATGTATTCCATACAGTGAGAGTAGTGATGA
GTGTAGTGTGTTGTGATGAGGGACACTAGGTTTGATGGTTGCAGCTTCACACAGTGCAAT
AATAAATTTGGGGCTATGGGGGTCTGACATTGTCTGCGCTCAGTATAATTAAGCGGTGCA
TTAGAAAGAGGGCTGGAATAAAACATGAGTATGTAAATGCAGCCTGGAGCTGATGTTCTA
GTGATTATTACAATGCAGATAAAGCATTTCTCACAACTGCCTGTGTCTACTGAAGCCTCC
AAAAACATCTGGACCTTTTAATTGAAAAATGGCATGGTGTTTCGCTGTGCTGCTTTGTGC
TAAGTGAAGTCAACAATTAAGACGAAAATGTAATTGATAAGAATTGCATTGCTCCATTAT
TTGGTGTTCTAGTCAAGAAAATTGATTTATCAATTATTTACAGGTCACAGAGCAGAGGCC
ATGCATTTCTGTTTTCATTGCATCATCATCTCGGAACATACAGCACCGAGCCGAGAGCAT
CTCTGGAGCTGCTCCACATGAAATCAATCATAACATGCATATTATGCTCAAAACTAATTA
CTTTTTTTGTGCTGGTATTAGTATACATGTTGAACCGGAATGCATGGTTTGGTTCTTTAC
TCGTGTAGCTGTTTAATTATAGCCCATGTTAAATGTGAAATGATGAGAGAAAGAAGAAAA
CAAGAATAAATacagactta
>NODE_319_length_188_cov_29.441490
AACTTGTCAAATTTCATGTGATTTGGAATAACCCCCTGAGACGAGTTCGCTCTGGAAATT
TTGTGATTGCAGCCCAGAATATTCCTCTTTCCAGCAGGTGGCGCTCTTCCTGACAGGTAT
TATTATCATGTGGTTGTGATGAGGACCGGACTGTGATGCAACGTGTAAAGTTTGAGGCCG
GTCGGACTACGTTCAGGTCATTTTTCAGTGCATTTCCTGTTTCATGGCGAAACATCAGAG
TTTGTGGCGCCGCCACGGCCACGCCCTCAGACTTTTGCGGATGATTTTAAGAACTTTTGC
TCACCAATGCCTCTTCTATCAACTTGTCAAAT
>NODE_320_length_656_cov_18.466463
CGCAGACACAATGTAATATTTCCTTACCCCTCTCACTGTACCGGCATATCCTGAGCGGAG
AAATGCCACACAGTCTTTTTTTTTTCACACAAGCTTTGTCAACATCAGCCTCATCAGACA
CGGGTCTCGATACTGAGTTTCTCAAGTAGCCACAGAGTCCAACCCTTCTCCAAGCGATGC
GTTGCCAAGACCAAACAGCAAGCACGACTATTTAACTGGTAATCATCCCCCCTTTCTCCT
ATTGCTGCGTGTTTTCCATTGCTACTTACCATTTTCCCCCTACGCTGTCCTGGAGATAGA
AGTGTCTTAATATCCACTCACTCCAACAGATGCTGGTAGGTAATGTGTCTTGTTTGAAGT
CATCATATGAGAACTTCTGCTGTGCTCAGTAGATCGCCCACCACTTCGCTGACTTATGAA
TCTAATAACCCTTTGCAATATCGGCGTGCTTAAACTCTCTTAGGCAACACCTTGGTGGCT
CTACAGTAAAAGACAAATATCAACAAGCCGGGCTTGTCAGGAAAAGCTTGTACAGATATA
CGTAACACCCTCGCCCGGACAACGCCATTAGGGGTCTTACGTGATTGAAATAAGCGACGG
CGGCACAAGTTTATGGGGGGATACTAGTTCCTGACTGATCGCTCGTTCACCGCCTCAGAT
CTTTAAAATCCGCATCGAGGAACAATGACAGAACCATAAAACTTCTGGGACACATCCATA
TTCACGTGTTTGTGTTATCCACCGTTAACTCCCTCTTTGGCGAGGGGCCATAGGCCTATT
ACGCATTACGCACAACtggt
>NODE_321_length_314_cov_1.531847
GAATACAGTCATTTCCATAGCCCAAGGATCAATTCAGAGCTTGCTGGATATTATTCTAAC
ATTATTAAGACAACTGAGAGGTCTGCAGCACTATTTATAACTTCAAGATGGCTATGCTAC
TTTAGAGGCCATTCTGTTTTCAAACGTTACATGAAGGATTCCATATCAGCGGTAGATTTT
TTAGATTATATGGTTTGTACAGTGCTGGGGAAGGCCACTAGCACCGGGGAGTGTGCTTGA
ACTGCAACAATGTGTAGGTGGGTGATACTTGTCAAAGTAACATCCCCAGGAAAGCAGGAC
CCAAGGTTTCCCAGCAGAATATTGCATTGTAGTAAAATGATCAATGGTATTCACATCCTC
TGTAAATGGTTTAAATACTgtagctgatatgtaaatactgaattttctttcacattttat
ctcagtaattcatctgtgatgcattttctaagagaggg
>NODE_322_length_348_cov_1.721264
AGTTTATCACCATTGATTAGCACTAGACTGTTTAGACGTCCAGTCCTCCATTATTCCAGT
TCCCTTTCGAGCAAATGTTTCACCGTGCTTTTGGCTTCCCTTCTAGTGGACCGCATGTGT
GACAGAATAATATGTACCCATCATCCAAAGTCCCTTTACCCACAACAGTACCATGACATC
TGCTGATGGAATTTGTCTCCTGCCCAGTATGACACATCCAAGCAATCTGGAGCCCAAGGA
CACGGGACATAGACTTTGCCAACTGAGGATGATAGACTCATCCTCCGCTGAACTAGGACT
GAACCGACAAATCACATTTGAAACTATTCTTTTGCTTTTTTCCCCTTTCCATGCCCTTTC
TTTACTCTTTTTGCTGCCTCTGTTTTTTTTCCTTCCTTTCAATTCCTTTTTTGTTTTTCT
GACTTTTACTCTCATTTGCTTTCATTGGCATCTTTTTCCTTTCCTTTCCTTTCCTTTCCt
ttcctttccttt
>NODE_323_length_533_cov_22.168856
TGAACAAAACAACCAAAAAAAAAAAAAAAGAAAAAAAGAAAAAACAAACAAAAAAAGAAG
TCGCTGATTTGTCTTTCTGCGTTTTGTCCATTGTTATTTTGTTAGTCTGTCCAGGCTAGT
AGTCCTGATGTGGGCTGTGCGTCAAACTGTGCCGTCGCAAGTCACAGTTGCGCCGAAACA
CCTTTCCGCAGCGGCCACAGCTGTAGGGCTTGATGTCTGTATGGGTGAGAAGGTGAGTTT
TCAGGTTACTTCTTTGATTAAAGGTTCTTCCGCATGTGGGGCATTTGTGGGGAGACTCCT
GTTTAGATTTAAAGCAAGCAAAGGATTATTCCCTTTAATTGTATAGAACGTCTATCAGTT
ATATCTTTCAATCATCTAAATAAACTGCTGCTTAATAGTAGTAATTCTTAAGTCACTCTT
GTGAGTATCTCACTCATTTAAAAAAATAAAATAAAATAAAATTGGTAATAGGCCAAGCGC
AGTGGTTTTGCGAGGCCTTTAAATATCCCCATGCATGCAGTAGACAGGGCATAACAGGTG
AATTCTGATCATAACGCATCACACAGCTAAGGTCGTGGTAATATTCTGAGCTTACCTGCA
TGTGTAAGGTTTTATGGACGGCTAGAGTTCGAGACTGACAGAATCCTTTCCCACATTCTT
GACATTTGAATGGtttt
>NODE_324_length_296_cov_1.753378
TGGAATTCTATAATTACTTCATACCATTAGACCTGCAGTCTATAATTAACTACCTTTTGG
GATTAGTATGAGCAAAGTCACTGGGAGAGAGAAGAGATAGATATCCAAAAAAAGAGAAAG
AGGGAGAGAGTGAGCAGCATAATATGATGAAACAGTGGTGAGATGTAGGAGAGATAGAAG
ACAGGAAGAGCAATAGAAATAGAAGAATAAGTGAAAGCGAAGCAGTGACGGCTGAGTGCA
GACATTAAATAGCACTAACCAGCCAGTAAATTGACTTTAGAAAACAGACCAAGAAGATAA
TGATGATTCTTTACTTATTTGTTTTGTTTACTGTAATACAGGTTGGCACTGGCTCCAATA
TTTAATGCTAAGTGACTGAGTAATCCTGTTAGTAAGTTCATCAAGGTGCAAAAATGGACT
TGACGATtagctgtgaagtc
>NODE_325_length_543_cov_26.616943
ACATCCGGTGGCCACGGGAACAAGTACACACACGCAAACACGAGTAGGCCTTGCTGATTA
ACATCTACTCCCACACTCTCCCACGATCTCAATAATAACTGTAGGAAGAGCAGAGTACCT
TAACAGTGAGGACTGATAAGGAGGAAGAAAAGGGGGAGAAAATATAAAAGGTATATGGTT
TAAATGAAAGAGAGATCAGAGGAGCAGAGTGGGAGAGAGGAGCATTTTTTTGCCATTTCA
CCCAGTTTAATAGGAGGACAGTTAATGGGCCTTTTTTATCGGGCACAGGCATCAATCAAG
AGGTGTCAGGCGGCCGCTGAATCTGGGCTGTGGTCCTCTTCACAGATGACTGATTAGCAA
GCCAAAATCACCAGATCCATCTTCCGACGGTCACTTTTATTACAGTCATTTTTAAAGTGA
CAGCAACCTGCCTTGTCTCACAACACTGGCCACCGCATATATATTCTCCCCCTCTCTCTT
TCTCCCTCTCTGCATCCGTCTTCTTCTCTCCTTCTGTCGCTGAGTATTTGGTCAGTCACT
CTCCTGTTGTTCCTTCAAACCTGCGCCCCCCCCCCCACCTTCTCCGTTTCTCCTTCTTTT
AACTACTTTTATCTGACTTTCCCCTccgtctctcttcccaattccccccccactccaccc
tctctcccaccccctgttggcactaca
>NODE_330_length_145_cov_5.517241
ACCAGACGTGCTAGACACCTGGAAATGCCACCTGCCCCACCTAATTTGGCTATGCCGAAG
ACGCCGGTCTCAGTCCCGAGTCTCTACGACCTTCCCGTCCCGAGATACAGCAAAAAATCA
CAGGTTACTCCCACTTCCTGACGTGGTAGAGACTCGGGAGTGGGCTCAGTGCGATCGCGG
CGGCAGCAAATGGGGGGGTAGACACAAGTTTCATGTCTCTAGCACTAACCGTTTTCCCAA
ACCCTCACCCCAGGCCGAAACCCTAACCCTAACCCTAACCCTAACCCTA
>NODE_331_length_145_cov_41.648277
CACCATTCCGCCTTATCTAATTTCATTAATGTGATCCCCTGTCCATCCCCTGACGGCTTA
ATAGCCATTATTTGTGGGTCCCTTCAAATAAAGGCTCAGCAGTAAATTGCAGTCTGTGGA
AATCGAGATATAAACGCCACCCTGCATTACTGTATAATATCTTTCCCTTTAATTAACTGA
AAGCCATGCTGACATTTATTGGATTGCAAGTTACTTGTTAATGGCAATAAATTGCGAAAC
AAAAAAAAGAATCATTGCTTATTTTACATCAATAATTTGTGGACCTTTT
>NODE_332_length_328_cov_15.015244
ATTACTGTATAATATCTTTCCCTTTAATTAACTGAAAGCCATGCTGACATTTATTGGATT
GCAAGTTACTTGTTAATGGCAATAAATTGCGAAACAAAAAAAAGAATCATTGCTTATTTT
ACATCAATAATTTGTGGACCTTTTGCTAATGATTATTCATTACTCGCCTATGGGGACTGT
CGTGTTTGGTGAGCTAAAGTGAATGAAGAATGTAAAGATTTAAGTGGGCAGCATCTACTT
AGTGTTATGGCTTCGGTGCCGTGCATTAAATGCCTCGCTCTGTTGCTGTCCCTTTATCCT
GTCTTGTGCATCTGGCTTTTGGTAAAGAATGTGTTCGGCAAAATTTATTGCACTGAGAAC
ATTCCATCAGGCTGCGTTTAAGAGGAAAAGTATTACTATTCAGCgctccattttgcttgc
acggtgatgttcccctgttaaacacaatgctggaacagaaaactggactgca
>NODE_339_length_189_cov_3.248677
TCCGGCCCTGATCAAAGCCACATGACGATAATGACTCTCAATAGTAGCGCCACCTGCTGG
AAACGGGAAATGTGAGCTTACAAGCTCCCGTTGGCCCGAAAATTGGCACGTTTCATCAGA
CTCCCGCCCCGATGACGTACGTACAATGACGAACGGTCTCGGTCGGGGTCCAGCATAGGA
TGACTGACAGTCTCGGTCGCGGTCCAGCGAGAAGCGAGGACCCGACAAATGCTGCTTGCA
GCTTTAATTATTATTATTCTTTCTTTTACCGTCTTTTCAAACGCATTTTTGAGGACCTGA
ACGTACTCGACAACGCATGAAATTTGGCACGCA
>NODE_340_length_369_cov_1.859079
CAATAAAAAGAGACACAAAATGAACACAAATAGACGCTACCTCAATGCAAACAGAGATAA
AAACATCTGGAAGATGCACAGAGGGACAACTGAACCCAAACGACCAGAAAGATAATAAAA
CAGACTGACAGAGGTGCAAAATGAACACAAATAGACACAAAAGTAACGCAAACTGATTCT
CAAGAACAGCAAAGAGACACAAAACGCCAACAAAAGACACAAAAAGAAGCAGATTGACCA
CAAAGAGACAAATGAACACAAAGAGATGCTATTTTGACATAAACAAAGATCAAAATGACC
TCTCAGACACACAAAATGACTGTTTTGTGTGTCTTTGCAGCCATTTTGCATTAAGCAACC
ACAAAGAGACACAAACCAGGAAAAAAAAAGACGAAAAATTATGCTGCTTGAAGAGCGACA
GAGTGAATAAAAAGAAACACAAAATAAACATAAACAGACGCTACTTTAAGAGGTTATAAA
AAATGACACAAAATAACTGCTCAACGCAAAATg
>NODE_341_length_762_cov_19.927822
TAACACACAGGGATCTGGGGGATATATAGGGGTGTGGTAGAGCTAGTGATGGGGCTCTGC
TTTGATGCCCAGTGGGAGATTACAGGGCCAAGAAGCAGAGATAAAAGTACAACCAAAACA
CAGGTAGCTGCTCTTGCTTATGCCTTACAAACACATTCACACATACACTTACACACATCC
ATAACACATGTTCAGAGTAGACCAAGGATGCACACACGCAGACACACAGCTGCATACACA
CTAACATCTAATGGCTAGTCAGTGACACTGAGGTCTTAGCCCCTGTCTGCCAGTCCTCAT
TTGTTTCCCAGCCCCTCCTATGTGTGTGAAGCAGTAGCACTTGCTACTGGGTGTCTTGTT
ACTCCTCAGAAGGTCTATTGATTTAACTCTTGCCACAATCTATAACACTATTGTCTTGCC
TTAAGTGTCTCATCTGTACAATTCACTGGCAGGAGTCTATACATCAAAAACCCCGCCTGC
TTAAGGATATTGGTATTCTGCAACATGCTGGGAATACTTTTTTTTTCTCTGTGAATTTCA
CATTTCTTGCACACTCAACCTTACTTTTTTAAAGCGTAGATGCTTGCAGCTAGGCATAAC
ACAGTCTGGTACAGGTTTATTTTTACTACTGTTGTGTTTATGAAGTCAATATTTTATTTC
ACAATATCATATAGCAGTGGTGTAGAGCAGAAGTTATATTTTAGTTTTTTGTCGATCTGT
TGGGACATAGATGAAATATTCAGCCTCATAGTGGCATCCTGGAAAAAAATTACATTCTCA
GGTTAGAATAAACACAGAGGCCTACAGTTGAGAAAATCCAAATGTTACAGCTATGTTTGC
TGAAAGGCTTCGATTTAggcctcaaaaggccttttaggtgtactgcttgtttaaatctca
tatact
>NODE_342_length_571_cov_21.225920
TATTACATAACTTAATTAGAAAGGAAAATACAAAAATAGGAACTTATAAAGTGAAATGAC
AATAAAAATTAAGGTGATATCTTAAGTAAAAAATGCTATTAATAAATACAACAACCTTCC
CATACACAGTTAAAAACTATTGAAATCTTGCCATTAAGTAACATCATTAACAGACAAATA
TTTAAATATTTATTTTCCTTCAGAAAATGTGAACCATATATTGTGGAGCACAATATAGCA
ATTAGTAAAAACTAGACACTTTAACATATTAAAAGCTTCACCTCAAAAATATAACAAAAA
TCTGATCAAAATTATAAAAATCAATTATACATTCCAATTAAAAATATACCAATAAACAGC
TAAATACATTGTTGACCTAATAATTACAATGCAATCAATCACAGTAGCTTAAAATAAACA
AAATAAGCAAATGAGCACAAAACCTTTAATGTTTTAAAAATAACTTCAATTATTTATATT
AGTACAAATAGTTTGATTTCTTTTCTTTTTTACAAACACCAGCATGAAAAGGATTACAAT
AACAGTAGAAAATGACTGTGAAAAACATATTAACATCTTCTTTAATTAAATGTCTGCAAT
TAAAAATGGCATTAAAGAATTACATTGCAAAGAGTCTTTATCTGGAAAAAGGTTCAAAAG
AAGTATTGCACATAACAACTTGAAGTTACCTTGCAACATTTACCACATTCAAGTC
>NODE_343_length_416_cov_3.932692
AAATGTTTTATTAGGAAAAAGTTTTAACATAAAACCGTGACTGTGGATGCGGATAATAAC
CTCTAACACCCGATCTACAGAGTCAACTCTAGATGACAGGTAGTATCACTCGGACCAACA
AACTCTGACCAAAAACGCCTGAGAAAAAATCATCCCGACCAGCCAGCTCCACTCCAGACG
CCTGGAAGAATCATCTGGGTGAGTGCCAAAACCTTAACTAGGCCCAACAATACCTGGGGT
CGTGCGGTGTAATTTGGGGCACAGGTATTGCTCCTTTAAAAAAAACCTATGTAGACCGGT
CTCTAGGTCCAAATCTAAAAAAATAAAATAATAAAAAACTTAAAGTACTCATCAATTAAA
ATTTTAATTTAGACTTTTAATTTAAAATTTAAAACTAGGAACTACCAAAATAATTCAACC
CTTGGCGCTCACTAAACTCCAGTCTCCTATCTCAGTCAGGAGGATCAATGGAAAAACAGA
GGAAACAAAAATCAGGATTTTGATTAAAATGGTCTTTAATGGGATTTTGACCCCTACCAA
AAAGACAAAAACGTTTCAAA
>NODE_344_length_318_cov_14.427673
AACCCTTGGCGCTCACTAAACTCCAGTCTCCTATCTCAGTCAGGAGGATCAATGGAAAAA
CAGAGGAAACAAAAATCAGGATTTTGATTAAAATGGTCTTTAATGGGATTTTGACCCCTA
CCAAAAAGACAAAAACGTTTCAAAATAACAGTAAACAACAGGATGGAACAAAAAGAAGAA
AACAACAATGAGGATCTTGTCCAAAATGGACTTTAAGGGTATTCTCACCCCTACCAAAAA
GAGGTAAAAACGATTTAAAAGAACGATAAAGAACAGGATGAAACAAAAAGAAGAAAACAA
CCAAAAGAAGACAAACTCAAACAGGAAAATGAAAAGGAATAAACACAGAACTGAAACAGA
ATTGGCTATGGGAACACATCCCGAGATTTGATCAACCTCGGGAGGGCCTTCCTCAGGGGA
GAGTGTATAGTGATAAATGGCCGAAACACTCTGTGATCCTGG
>NODE_345_length_708_cov_19.233051
CTGGAAACCCTCGGAAATCTTCTGCAAAGGAATTATAAAAAATGCGTTTAATTACTGGCG
CACAGTGGCTGAACTGTGGGCTAATCAACAATGCTCTTCCTTGACAGATGTAGTCCCTAA
GATGTTGGTTTAAGCAACTTTGACAGATTATCATTGGCTCTCGTTTGCTTGCTTTCAGGG
CTGATTACATCATGGCAGTTACAGATTCTTTGCATGTACATTCACGGCTGGCTGAACGAT
AAGAAGGAAAGAAAGAATGAGAAAGTAATTACCTCCAGTTGCTCTATTAATAGGTTGGCT
CGTTTGTTAAGCTCGTTCATCATAATCATCTTTGCCATTTTAATCTGGTTCTCTGCCTTC
CTGTGTGCAATCTTTACTCCATGAAGTCTACAAAGACAGAAGGGGGGGAAAATGTCTCTC
CCAAATGCAGAAGAAAGCAGCATTTCAGACAGTAATTTATTCATCAGCTTGCTATATTTC
TCACTGTTAAATTATTGACTGGCGTTACTCAGAACTGGGACTGTGATTCGGACTGAGTCG
AAACCAACCTGTCCTCTATCTGTTTGGCATTGTTCTCCACGGCAGACCTCCTCTCCTCCA
CCTGCATCATCAGGCTCTCAAACAGCCACTGCTGATCCTGCAGGGCCTTCCCGATCTGCA
TCACCCTAAACACACGAGAGATCACAGTATCAACCAGACAGAAAGTTCACTAATTTATTC
TTTGGGCATGAGGAACACCAGATTAAAATTTGTTTCCCCTGAGGACAAGACATTATGCAG
GTGACCTTCGAGGCAAGCTACTGTGCTGTAACATCACAGAAAACAAAagggtatgaatac
ttaatgaacgtt
>NODE_346_length_833_cov_16.375750
AATATTCTTGCACTAGGGCAAGAGTTAAATTCCAGTTTGTCTGTTTGACGTTTAATGACT
TTGACAAAACCCTGGCTTAACAGGACCACCAGTTAGCAGGCCCCAGTCTGCAACAATGGT
GTCTTTGTCAGTCATTTTCACCAAATTTTCATTTAAAGGACTACTTCGTAGCACTCCCAG
TTGCCAAATTCTTAAAGACTGAGGAAGTGGATGATGGATGAGCATGAGCCAGCAATCGAT
CGATCTGTTGGCGTCTCTCTCTAACCCCTTTTCATGGCTGGCATCACTGCAGTCCCTCAA
ACCTTCTACCCATTCCCCTGCCTGCCCTTACCTTGCTCCCTCCCCCCTTCCATCCCTTTT
GCTTTTTTTTTTAAGTTTGTTTCTATTTGCTTCATTTTTGCTGTCCCTTCCTTTCTTCCC
TTCCAGAAAGTGATGCACACTCGCAAAAGACATTCTGAGCTGTACCATGAGCTCAACCAC
TCGTCCAAGTTCCACACCATAGACAGGTATAGCAGGGACCCAGCCATGTCCACATTCAAG
GTAAGATCATTGCCCAGAAGCGGGATGGGAATCTGCTGTACCCATGCACCTCCACTCCCT
CCCGCACTTTGTCACAATCTGCTAACTCCACCCCTTTAAACACCAAAGAATTGCTGCTGG
AAAAGCACACGGTGATCAAAGTTGCATTAATATGCTTCACAGGGAAGCAGTCTGAACCGG
CTAAATATTATTAGCACTGTGGTGGCATTGTATTTACTTGTAAATGCAGCTTTCAGACAA
TTATAGCCATAAAAATTCACAGCAAAGCACCCTGTCATTTACAAACATGAGGTACTTTTG
AAAGCAGTTGTATTCATTATAGTCTTTCTTTCCAGCCAAATTGCCGGCTTAGAAATGTGA
AAACATTGTTTGCTCTAACAAGGGAATTTGAATGTAATATGAATACTTTATATAACTTTC
ATTGCCATTTGATTCAt
>NODE_347_length_158_cov_10.044304
AAAAAAATATATAAAACTTTAAGTAATTATCAATTAAAATTTTAACTTAGACTTTTAATT
TAAAATTTAAAAACCCAGGTAATAATATTATTATTATTATTACTAATATAATTTAACCCT
TGGCGCTCACTAAACTCCGGTCTCTTAACTCAGTCAGGAGGATCAATGGAGAAACAGAAA
AAACAAAGATCAGGATTCTGACCAAAATGGCGTTTAATGGTAAATCCACCACTACTAAAA
AGAGGAAAAAACGTTTTTAAAGAAAACCGGTAAACAACAAGATGGAACAAAAAGACAACA
AC
>NODE_350_length_145_cov_36.303448
TTAATGGTAAATCCACCACTACTAAAAAGAGGAAAAAACGTTTTTAAAGAAAACCGGTAA
ACAACAAGATGGAACAAAAAGACAACAACGGAAATGAAGATCTGGACTAAAATGGTCTTT
AACGGCATTGTCACCCCTACCGAAAGGAAAAAACGGTTTAAAGAAACGATAAAGAACAGG
ATGAAACAAAAAGAAGAAAACAACCAAAAGAAGATAAACCAAAACAGTAAAACCAAAAGG
AATAAACACAGAACTTAAACAGAATTGGCTATGGGAACACATCCCGAGA
>NODE_351_length_535_cov_24.499065
TCTCCAAACATGCTGTTCTATCCCTCGTTATTTCCTTCTCCTCAAAGAGACAAGGTCAAA
GAGTCCTGTAAAAGTACTTTAAACTCAATTCAACTATGTTGTCTAAGTGTTTCTTTTCAG
CCCTTTTGTCAAAGATTGCTTCATTAATGCGCTTTCCTTCCTTTACGCTCAAACATTTGC
AGCCAGATGGACGGATTTTATGGTATTTTTATCTGTTTCGGCTCGTGCATACACACACAG
GACGCACTGACAGCTTATCAACATGCATGTAAACTGCTCTTTTCTCCATATCTATTTGCA
TAAGATGAGAGAACTATATAGCTGTAACCAAATTATTCCTGCACTTTTTTCCCCCTTTTA
CCCCTCATCCAAAAGAGGAGGCGAAGAGGGGAAACTGTAACTACCCTGATAGTGGTGTTA
ACACCCAGCCAAGCGCCTCGACTCCCCCTTCTGTTCTCTCCCCCTCTCCCTCCATCTTCT
CTCTCCTCCCCTGTTACCCTGGCCTATCAGTGCGGAGCAGTGGTCTGTGAAGAAATTCCC
AATATCTAAATTTACACACTGTATCAATCTTGTTTAATAGACTGGAAAGCTTATAGCCGC
CATGGCAAGCCGGCAGAGAGGGCAGCGGTGATAAATTGTCGGTGTGCAGGCGACAGCCGC
CCGTGATGTATAATGAAAT
>NODE_353_length_516_cov_8.905039
TAACACACACACACACACACACACACACACACACACACACACACTGCTCTTGACTGGCAG
GGAACAGAGAGAAGGGAGAGAGGAGGAGATCTAGGGGAAGGAAAAGGGGTGGTGGATAGG
GATGAAAACATGGGGAAGAGAGGGAGGGAAAGAGAGGGAGGGGCGGGATAAGGGAATTCC
CTTAGCAGTTGTTATTGATTCCGGTGTTTACGGGCGAATAGTTTAGTGCCGTTTACAAAA
CAGAACAGATGCAGCCAGTGAGCAAAAAGGTAAACAATTGCTGTGTGGCGGGCTGCCAAA
TCCCCAGTCTGATGTATTAAACTCACGGTGAAGAGCATTTCCCCTTTGGCTGCACTTATT
GCCACTTCATTTCCTCTTCGCTCACATACACACTCTCTCCTTCTTGCCATCTCTCCCCTT
CTCTGTGTCTCTCTCTTTCTCTCTCGTTCCCTCGTTTGTCTGAAGTGAAAAAAAAGGACA
AGGGTGTAGGGTGCTTTTTGCCGTCTGGCTATTTTCTGTCCTTCTCTGACCCAGGAGGCC
CAGTTCTACCTAACAGAGCCATTAGTAGGGGGAATTGCATGTGTCTGACATGGCCGAAAA
CCAATTATTAGACACTTTCTACCAAATGATGCCCAAGTCTTTGGGGAATGGACAATCATg
>NODE_354_length_694_cov_12.768011
TCCCTTAAAATCAAGGAATCCACAAGAAAAGACCTCGGCATGGTTGCAAACTTGTTGCTC
GGCGCGGTTCAAGTCGAAGCCGGTGCGTACTGCGGCTGTGTTCAGTGTGTGTGCTCTCCT
CGGGACGGTGGACAGCGAAGTGGTGCTGAAGGCGCACAGCCGCTCCTTAAATAGGCGCCG
TGGACTCGGTTCGGCCATGTGACGGTTACGCTGTAAGCGGCCAAGAGCTCTCAATAGGGT
TTTGTGCCTTTCTCTCGGCATTCCCACTGCACGCTTCCCCATTATTTCACTTGTTAACTA
AATGAACTGCATAATGTAGTCTATTCTTGTCAGCCCCACCCACGCCGCAAGAGGCGGCAC
TGCCCATTCTCCCTTTTATCATCACTCTCATTTTATCATAGAGAAGAGCTTAAATTTGCG
AGAGAAAACGTTTGTGTCACATTTGGAAAGACTAGTGCGTATTCAAGTTCTGTCTTAGAC
ACGAAGCAGCCTTTGACTTAAACTGTATCCAAGACGAGCAGCAGAAATGCTGCTGCTCCA
CATTTATTCCATTTAAAGAGCAGCAGGTAAATTACACAATCATTCCCCTTCGTTTGTTTT
CCATCACAGGCCCATGATGCCTCCAGTCGGTGACATCCTGACAGGATAAATCCAGCACAA
ACGCTTTGCTCCATTTCTCTGTATTGCCAACCCAATCAGTCCTGTATTATTCTCTGAATT
AATTAtttgtgcctgcacttgtgtggctacttcactgtcagtgttgggcgcaaacacacc
aacgcaacagctgaatgtaaagtttatgcatatccattttagggttaatgtgtcattt
>NODE_355_length_758_cov_18.270449
ACTGAAAGCTCCCGTCTTTCCATCTGGTAAAGTGGGCTGTTGTGATTGATTTGTGGATTT
GCTCCCTCTTTTTTTCTCTCCATTTAAGTGAAATAATGTATGGAAGCAATCTGGCGACAG
ACATTTTGGAAAATCTATTTGAAATCATTTCAGTTGAAGCCATGGCAGTTTGTCTTCTTA
GCGGAGAGGAGCAAAGTATAATTGTCTGCAGTCTAGTAAAACACAGTATAACTGCCATCA
CACTTGACTGAGCTTATAGCCAGCTAGTCCCATGGCCTCTAGAAGATAGAGCAGTTAATG
TTCCCTTTTATTTTAGAGGATATGTCACTTGTATCGCAGATTTATACCATGATACAGCAA
TTTTGTCCAAACAGATGGATAATGGTGTCACCAGCAAAAAGCCCTGTTTTTATTGAGTTT
AGAGCATATTGTTTAGATAGGGGACTGTGTTGAACAGCTCCGCCAGCTCTTTCTCCCTTT
ATCTCTCTAATCTTGCCAGTATTAGATTTGATCATTTTTGTTTGAAGGAGGAAAATGTGG
CTGTAATGGTTTCCTAATAGCAAACACAGGGGATACAAATCCAGGGACCCTGTTCTGTAG
TGCTTCCATAAGCACCACTGATTTATAGAGGTCTTTATGACAGAAAGGAAAATGATCTGC
TGCAGGTATAAATCAGGTGAGGAGTAGGAAATTGAACTTAGATATCATCTTGTCAGATGC
TTAATGCTCTTCCTCCTGTCACATTCGATAGGACCAATTTGGAGAATCCTGCAGAGGTAA
AAAGAAGACAATTaacaatgacagtgtggtaatagatgaagctataaaatgaacctgatg
cctgcaggatgctttgtatgatttccacatgaggtagtggaaggggtctgttgtcttagc
ct
>NODE_356_length_452_cov_2.099558
CACGTGAACCATTGTCATAGTCATTACATCAGCTTCATGATGCAAGCATGTGTGCTGTTT
AGACAACACGGTTTATATTGCAGCTTGTAGTGTTCATCTCAAATAGGCAAGATTCATTCC
TTTAAGACATTTACATGAACATGCTGCATGAAAGAAATGCACAAGTGGCCAGAGTTTACT
TTAAGATTTAAACAAATAGTTTGGCATTTTGAGATATTTGTTTATTTGCTTGTTTGCTAA
GATTTAGATAGCAAATATAAGCCTAAGCCAGCAGCCACTTAGCTTAGGTCAGACTGGGAA
ATAACAGTTAGCACAGCTCTGTCCAAGGTAACAAACTCAGCCTTGAAGCATGTCTAAAGC
TCACTAATTAACACTTTATATGTTGTATCCCTAATCTGTGCAAAAATAGGAGTGTAAACA
ACATTATGCTGTGGTTTTATAAGCCAAACTATTTCTTGGCTAGAACGACTAACTTCCCAG
AGTCTCCAAAAAGTACCCAAAATGTCTCCCAAATGGTTTCTTAAATTTAAAAATCACATC
ATCATAAACACATACATTAATATACAATATAATACAATGTAATATAATATAATCTa
>NODE_367_length_472_cov_24.724577
TATCAACATTACTAAATCCCATGATAATGATTCATAAATTTTTACAATATAGCTCAAAAT
GTTTTGTTATTTTTTTCATATTGTAAGCAAACATTAGCTTTGAGCTTTTGGCAAGCAATA
CCAAATTCCCATCACAGTGACAAATGGATGTGTAAAGAGCCAACTGAGCTTAGACAAGCT
GGAAGATGTTCCCATTCATATTCAATATTCAAATTCTTATCTCAGTGTCGGTGTATGTGC
ACGAGTAGTCGGTGATCTCAGCGTACCGATTGCTGCTTGAAGTACTGTAGATTGCTGGCT
TTGACATTTTCCCATTGTGCATGGTGGTGCAGCAGGCAATAATTAAATATCAGGTGCATA
AGCTGCTCTTTAATTTGACATGTGTGCTTGAGGCAATAAACACATGTGGTGCAGTGGGGG
CTGCATAATTGCAGAGGAATAAAATATCATATCAAGAGTGAGAGGATCATTTTATCAGGT
ACACGATGACAGCTCGTTTGATCATTATGCCAAGGCTAAAGAGGTTGGCTAATTAGTTGT
CATTAAAACTCACCCTCTAATCAGGGCTCGCTCTTGCATAAAAAATGTCCCTATCACATG
Ataagcgaacaatgcc
>NODE_368_length_871_cov_23.997704
CATATTATTAGCTTGGCCAGACTCCAAATAAAATTATACGCAATCTTCTTTTAAGTTCCT
CCCCTTTTGGTTTGTACTGTTCAATTTACATGCTGGTTTAACTTTGGCACTCACCTTGCT
GCTCCTCAAAAGCTGCCCACAACAGGTGGATGGCCGGCTTCTTGGGCAGGTGGATGGTGC
AAGCCTTCTTGTAGACATGTCTCACACCATCAGTGCTGTAGCCCTCTAGATATTTTGCAT
ACTTCAGAGTGAAAAAGAGAAAGCAAGTTGGAAGAGATGCAGGAGAGGACAGAGACAAAG
AACAGAGTAGAAAGAGAAAGGCAAAAGAGACAACACATTTTAAACTAAAATTTCCAGTTG
GCAGAAACAGTGAATTTCTTCATTGACAAGATCGTTTTTAGAAATTTTCTGTGTAAACCC
ATCAGCACCTTCATGGAACCAATTAGATAAGTTTCTGTAAGGTAGTGGGAGACGAAGAAG
ATGCAACGTAGTAGTTGGCAAATGCTGCAGTCAAATCTTGTGTGGCAAGCTGGCCATCCC
CTAATACAACAGATACAGTCACATATCAACGTTACACGCAAAGAGAGTGCAGGACGATTT
ACTGTGTCGATGTGATATCATCGTTGATGGGGGAAGTGCAGGGAGGTAGCAGGAGTGAGA
GAGAGGATTAAGGTGGCGTTACCTTGATCCAAAACTCCTCGTAGAGTGCACAGGCGATGA
GGCAACGTTCAAACAGAACAACCACGCGCTCCGGAGTCCCGTTTTCAATTTCAAAGTCCA
GGTACTCCTTCCAGTTGTTGAGCTGCGACTTCTCTAAGGCTTTGACATGGAAGTATGGTC
TCTTTATCTTTAAAAAAAATGTAAAAAATAAATTAGTTTGACAATAAAGTCAAGACTGAA
CATATTTTGAGCAATGTGGAGAAAACACAACACCTACCCcgtcctcaaaggcccatcgtt
tgctgacttcatgttcgttgtggttgaacacttcttgccgaacctcgatcacctt
>NODE_369_length_523_cov_2.871893
AGCAGCTTTTCTTGTATAGAATACTGTAATACATTAGAGTACAGTGTAGTGTATTCAATA
AACACAACAACACAGAGCACACAAATGTGCAAAAAAAGCATCATCTTACATGTTTCACAA
ACGCTCTACCAGGTGTTTCATTGATTATTTTGGACTGAAACTGTAACAAAAAGCCATCTG
AACACAAACAGGCATGCACACACACATGGATAGGCTCTCACAAGCCTGTATTTTATGTCC
AGCGCTGCACTGATTGCAATAGATTTCAGATGAGGATCAACACTTTGAAACTGAGTCTAT
GACCCGAGGGTTGAGAAGAAAGCAGAAAAAGAGAGACGGAAGGAGGAGAAAGGGGGAGAG
AGGGAGAGAGAGAAAGTGGGTGAGGAAATTTCCAAAGAGAGGGAGTAAAAGGAGGGCAAA
CACTGATATGAAAAAAAAAAGATAAAGCACCAAGAAAGGGCTTTTACTGGGTCTAAATCT
GGGTACTGGTGTGCATGTTATGTCTACATGGTAATAGGAGTCGTAATAAATGGCCTCGGC
ACATTCACAACTGCTTGTGTTTTCCTGTGTGTGCAATCTAAGAAAGATGTATTCATAACT
CGCTGTTCATAATCCAATCTGTGACTGATTTAGCtgtctgctgcccaggagccaggcagg
cgctacg
>NODE_370_length_145_cov_43.613792
CCTTGGATGTGGTAGCCGTTTCTCAGGCTCCCTCTCCGGAATCGAACCCTGATTCCCCGT
TACCCGTGGTCACCATGGTAGGCACAGAAAGTACCATCGAAAGTTGATAGGGCAGACATT
CGAATGAGACGTCGCCGCCACGGGGGGCCAGCGATCGGCTCGAGGTTATCTAGAGTCACC
AAAGCGGCCGGGGCGCCCCGAGGGGCCACCCCGCATGGGTTTTGGGTCTGATAAATGCAC
GCATCCCCGGAGGTCAGCGCTCGTTTGCATGTATTAGCTCTAGAATTGC
>NODE_371_length_148_cov_43.013512
GGCCAGCGATCGGCTCGAGGTTATCTAGAGTCACCAAAGCGGCCGGGGCGCCCCGAGGGG
CCACCCCGCATGGGTTTTGGGTCTGATAAATGCACGCATCCCCGGAGGTCAGCGCTCGTT
TGCATGTATTAGCTCTAGAATTGCCACAGTTATCCAAGTAACGGTAGAGCGATCAAAGGA
ACCATAACTGATTTAATGAGCCATTCGCAGTTTCACTGTACCGGCCGTGTGTACTTAGAC
TTGCATGGCTTAATCTTTGAGACAAGCATATGCTACTGGCAGGATCAACCAG
>NODE_372_length_479_cov_22.791231
TCCGAGCCGACACACACCTTATCTGAGAGGCAAAAGAAAATGGTGCGCTTTGGGGGACAC
TCATTTGAAGAGGACTTGGCATGGTGTGAACCGCAGGTTAAAGACTCGGGAGTTGATACG
TGCAGTAGCACTACGCTAAACGAGGAGCATAGCCATAGTGAGAAGGTACTGAGACAATCT
AGCCTGCATTTTGTTATTATTATTATTCTTATTATTCTTATTATTATTTATGACCTACCC
ATCCAGTCTTTGTTTGCTCTCTGTCACTAAGTGTAAATAGGTGAGATGTTTGTTTTTTTG
GATTTTATTTGACGTTGTATAAATTGATTTCTCTTGCGATTTCGTTCCTTTTTGTTCAGT
TACTTTTGGCTCCACCTTGCTCGGTGTTGCTGAAAAAGTCTTTTGGGGACACCCTCTTTG
CTTGCTACTTGTACTTGCTGTTTTGCTCCCCAAACAGAAACTACACACCTTACAGTAGTT
GTAACAGAAGAGCATTGACACACAACCTCTCTGTTTGTCATGGCACACAGGAATGTGGGT
CTCTCCTAGTTGCATGCtcgttctcctccgtatgttgtgttcttgctctgcagcggtgtt
gtttagtgcagtaggaacacctt
>NODE_373_length_442_cov_37.450226
CGGCGGCGACTCTGGACGCGCGCCGGGCCCTTCTCGCGGATCTCCCCAGCTGCGGCGCCC
GCTGGGGTCCCGTTCGCGCGGGCCCCCCGGCGGGTTGCCTCGGCTGGCGCCTAGCAGCTG
ACTTAGAACTGGTGCGGACCAGGGGAATCCGACTGTTTAATTAAAACAAAGCATCGCGAA
GGCCCACGGGGGGTGTTGACGCGATGTGATTTCTGCCCAGTGCTCTGAATGTCAAAGTGA
AGAAATTCAATGAAGCGCGGGTAAACGGCGGGAGTAACTATGACTCTCTTAAGGTAGCCA
AATGCCTCGTCATCTAATTAGTGACGCGCATGAATGGATGAACGAGATTCCCACTGTCCC
TACCTACTATCTAGCGAAACCACAGCCAAGGGAACGGGCTTGGCAGAATCAGCGGGGAAA
GAAGACCCTGTTGAGCTTGACTCTAGTCTGGCACTGTGAAGAGACATGAGAGGTGTAGAA
TAAGTGGGAGGCCTCGGCCGCCGGTGAAATACCACTACTCTTATCGTTTTTTCACTTACC
CGGTGAGGCGGGGAGGCGAGCCCCGAGCGGGCTCTCGCTTCTGGCG
>NODE_374_length_145_cov_4.110345
TGTTTTTATGCTCTGAAACAGCGTTTCGTGCGCTGAAAATGCCACTTTGGCCAAACGGTG
TCTCCTCTCAGTATCTTGACACAATGTCACTTGAAACAGCTTTTGCCTTCATATTTATCA
TATTTGAAGACACTGTGAAGTCAAGACATGTTTGTAAACATTTTGTGTGACAATCTGCAG
GAGTGCTGTTTTTATGCTCTGAAACAGCGTTTCGTGCGCTGAAAATGCCACTTTGGCCAA
ACGGTGTCTCCTCTCAGTATCTTGACACAATGTCACTTGAAACAGCTTT
>NODE_376_length_298_cov_12.459731
CGTCTTTAAAATGCAGTCTACAATCCATTACACATATTCCCCCTGCATATCCATTCAGTA
ATTATTCATTAGAAAACATTTAACGTCACAGTGAATTTCACACTAGGCAGTCGAAACACA
ATAGAGGAGATTTGGCCTATTTTGGGGTGAGGAGTTGGGGAGGGGTTAGCTGTACAGAGG
AAGGGTGAAGGCGAAGGAGGGGGGAGGAGGGGAGCAGTATTTGTCTGATCTGAGAACCTC
TGAAACGGGGCCGTCTTGAGACAACGGGGACAGACTAAATAGTGCAGTAACGGTCTGTGC
CCCGCTGCTTGCTGTGACACTCATTTAGTGTGCTTTAGTGTGCCCCGAGGGCAAACAATA
GAGGCTTGTTCTTAGCAATCCTGTGCTGTAATTTGGACTTCATTActttgctcatacggg
gccccatggaaggatagaggag
>NODE_377_length_508_cov_13.734252
CAAGAGCAGCGACGTACTTGAGTAAAGAAAGTGAAGTGGAGGAGAGGGAAAAAAAGTGGG
CGAGTGGAGCTGTGGATGGGGGGAGAGAGGAGAAGACAGAGGGGTGAGTGTACAAAGAGG
AAGACAGCGGAGATAAGGGAGGGATGAAGAGACGAAGAGGAGGAGGAGGAGGAGGAGGAG
GAGAAGGAGGCAGAGGGCGGAGGCATGCAAAAGCCCAAAGCCAGGCCTGTGCTGGGAGAG
GAGGGGAGGGAGGGGGAGGAGGGGAAGGAGGGGGAGGCCCAGTAAATCAGCCAGCCTCTT
GTCAACACCTCCCACCAGCTTCCCCCCAGGGGCTTCTGAAGCCACTGAGCTGAGAATAAC
AAATGGCCGTCATTGGCCAGGCAAAAAGCTGTGATTATAATTATCACATCCCACACTGAC
CTTGCATAAACCTTAATCCTTCTCCAATGGAGCATTTAAATAGGCTGCCAACAGCGACAG
AGATGAGGAGCGAGGGAGGGGAGGCACAGGGAGGGAGGGGAGGTGAAGTGGGAAGGCAGG
AGAAGGAGGCGTGCGGCGAGCACTGGAGAGGGAGCCGAGACAAATGTAAAGACAAGGAAG
TGGAAAGAAGAGGGAGCCGGGAGGGTGAAGCGAGTCGGCGGGGGGAGGTGGA
>NODE_378_length_826_cov_17.055691
AGAAGTAATGAGCATTCTTTTCTGACATGAGTGTGTTTATAAGAGCGCAACTCTAGCATG
TAAAGAGAGACGCATGGAAGCACTTCTCTTTCTTGGAATAAAGTAATTAAGGATCTCTCT
CTCCCGTTTTGTTTTTTTTTCTTCTTTTTGTCTTGAGCCCAGCCTGAGCCAAAGAACGTA
ACTTTCTGTATGCAAGTCGATCATCGCTGCAACTTGACATCCTGACCTGGACATTTAATT
TATTGATCTTCATTTTATTCGGATGTAAAGACCCTTTGCTCCTTTAAATTAATCCAGGTT
AATTTGGCCAGGCCCCCTATCCCACCCAGCATGAATGGGCCCTCTGTTGGCTAGAGCTGG
CCCTGGCCACCCAGTTTTATGGGAATCTGCAGTGAATTAGAAAATCTGTCAATGCGAGAG
GAGTTGCGCAGCGCGGATATGCCGTGTCACTCCACCTGTAAAAGAACTGCTCTTTGTCCA
TTATCTCCCAGGCTTACCTGAGGAGAGTTAACCTTGAGGTCAATAACATCTCCATGGTGT
TTCATGACTGGCTGGGCCTGGGCCGGGGGGTCTGAGGAGAGCCATTGTTAACATGCGGGC
TGCAGACCCACACTTCCTCCTGCTTTGGCTCTCCACATCAAATACCTCTGGGAAACAGAT
CTGTAAAGAGCAGTGACGGGAGCCATAAAGATGTGATCACTTTCACAGGAAAGAGCAGAC
ACTGTACTAGTTTGTCTTCATTGTGGTTAATATAAACGCTTCATTTCTTTAAATGAAGTT
GCAGCATCAGGGTAGGTTCTCCCAGGACGTAATTTCTTGGGTATCCTGCAGAACCTTTAC
CTGGCAACAGTTTGAATTTACTCTCATAATTCACATAAAATACAACTCTGCACTAATATT
CCACCCACGGACCACTCCATGCCCCTGAGAGCAGGGATGTGGAACTTTTGGCTGCATGCT
GTCTTCCTCt
>NODE_379_length_502_cov_11.595617
GAAGAGGACAGTAAAGACGGGCAGAAAACAGAGCAGTCACGGAAAATAAAACCATTCAAC
TTTTTGAGTACAGACGACAATGGACAAACCCTTAATGACAAAAACGCCACAGCAGAACTC
AACAAAAGAGCCGGAGAATGAGAAAAGAGGCAGAGGAAACTAGGAGGAAAGAATTCTTTA
GGCCTCTTGACAAACATGTCAATCATTTTACCCTAACTGACACACACACATACACACACT
TGCACTTTCACTGCCGAAGTGAAATTTAATTGTTTTCCAGACCAGTTCAGCTAGACAGTC
GACACCACAGCCCCACTTCCCCCAACGTTCACCACTGCTGAGAGAGAAAGGGAGCAACTG
GAGGTCTTTTATTAGATATGATGGCACATTTCACAGCTCCCTGACTTACAGAAACCCAAT
CCTGCGATTAGTCAGCGCTTTGACGTTATCTTAAGTTCCTTGTCAGAATTAATTTAGTGT
GGGTGGGCTGCTGTGGGGCTGTCTGTCTGTCGTGCTCCACTCCCCTCCACTTGCCTACAG
GAGGTGGGGGGTTGGAGACAACGGGGGCAGGAAGATCCCTTTCAAATAAGCCCCAGCTCC
AGTCAGTGCCAAACCAGCCGCATGAGAACTAAATATCTCCTCCATC
>NODE_380_length_446_cov_1.910314
ATGATAGACTTTTTTGTAGTTAACATAACAAACATAGCATTTCTCCAAAAATAATCAGAA
AAAAATGTATCTGTTTCTACATTTTTTTTTGTTTTTGTTTATCTCTATGTGTAGCCCTGT
GATAGACTGGCGACCTGTCCAGGGTGTCCCCTGCCTTCGCCCAGAGTCGGCTGGGATAGG
CTCCAGCACCCCCGCGACCCTACAGAGGATTAAGCGGTGTATAGATAATGGATGGATGGA
TACATATTTTTTTAACACCAATGTTTTCTCTACTTCTTCATTGTCTCCTTCTTGTTCTTC
TTCTTGTTCTTCTTCTTCTTCTTCTTATTATTATTATTATCATTATCATTACCATTATGT
TTCACTATTAGTGGTGGTAACGATGGTAGCAGTAGTTGTGGTAATAGTTCGACTGTATTT
TATTTATGATTATTTTTATTTCCGGTAACGTTAACCAAAACATAATAATGTCGCATATAT
TTATTTATTATTATAATTTTTTAATGGTATATAATGTATTACAGCGTCTTCATAGTACTT
GTTTATGGCTTTTAGACTTATCATTAATATTtttataaatcctattattg
>NODE_381_length_145_cov_19.558620
GATTCATCATGTTGTTGTCGGGATACTACACCCTGGCCTTTAGCTGATTCCTCTACCATT
GTGTCATGACTGAGACACTGTACTCCCTTTTACCACCAAAGTCACCCAGCCAGTCAACCT
GTGTTGCCATTTGGTCTGTGTCACTCTGAGCAGCCATTTGTCCTCTCCTGTCCCGCTCTC
CTCCCACAGATTGAAGTAGTCAACACCTTCAAGAGTGGCACCTCCTTTCAGGGGGCGGGG
GCTCTGAGACGCCAATCATCCACCACCAGCCAGACCCAGGATGTAACCA
>NODE_382_length_947_cov_22.693769
ACTGTGGTCATCCGCTATGCAAAGAGTTCAAACCAGGGTGGGATAATTTCCAGTGAGTGG
TACATTTTCCGCTATAGTTACACTTGACACACATGAATGTCTTCAATTTATCTGCAATTT
TGTCATGTTTTGAATAAATGTTCTTCTTTTTGTGTAGTTCTACAACAGCAACAACTTCAA
TTAGGAACAGTTTAGGTTTCAGCAGTTTGTCTGAACACAGAAGATTGAAGGTGATGCTAT
CTATAAATGACTGAAAAAGGGGGAAAAAACAGGCTATATTTTTCTCATCTCTCATACCAC
ACACAACCTCCTCCTTTCTTCTTCCCCCACACCATCGTGGCAGGAATCCTTTGTCAGAGG
TGTTCATCTGGAACAACTTTGCCACACTTGTTTTCATGTTCTTTTAGATTACAGGGCAGC
TGGCCCCAGCTTTGAAGCTCCCCTCTCCCTTTGTCTCTGTGCAATGCACTCTGGTAATTA
ACTTTGTCCTTCTTTTATTTGTTCCAGTCACTCGCAGTCCACTCTTCTGAGCATCTTCTC
CCTGGAGTACCAGGTTAGAAGTTTTCTTCCTTTGTGAGCCCTGACAGGTGCCTAATTGAA
TGATGAATGTCCCTTTATTTCTTTGTAATTGAACTGCCAGCTTTCTGATTGGTTTGGAGG
ATGCCCCCCCACCATACCTCCCGTTTATTTCACACACCCCCACCTCCACCCCTTCCTCCT
CGTCACGTTCACGTTGAGGGCCTTTGCCTGCCTGAGCCTCGGTGGATGTCTGCCAAGCCT
TCCCATCCATCTGTCTAATAACATCTAGCCCCTGCTTATTTGGTGGACCTGTAATAAATT
ATGCTAAACCATTATTATTCTGACAATAATAATTTCCCCGTGTAGTGCGGCTGCGTGTGC
TAAATGTTTGCTGACTCGCACTGTCACTGCTGCTTTCCACGGCTGACAGCGGATGATGAT
AAATGGCCACTGCCGCCAGTGGCAGAAGGCAGCACAGGCAGAAAATGGAGTCATTTATCA
TCCCACTGACAGGTGTCAGTCACACTGCCTGTCTCTGTGGAATTACATTTTTTTGTGTGT
AGTAGTTTtta
>NODE_383_length_919_cov_16.993471
ACCCCTCATCTGTCCTTTTTCAATAGCCAGTCCAGACCCATTGAATCCATAGAATGAAAA
ACTGAATGGAGGCGTGCACCAGCTCAGTTTGATTTAAATTAAACTTCCTCCATTCTTTCA
TATAAAATGTTATTGAAGTTGCCTTTTGTTAAAAAACAAATGAGTTGTCACCATTGCTTG
GCTGGTGTTCCACAGTTTTACAAATGTTTTTTTTCTTTTTTACAAAGACTTTACTTACCC
ACAGGAACACACTTCAGTTAAAAACTGTTTATTTTCACTTATGCCACTGTCCTTTTCACA
AGCAAAAATGTTTTCTTTTTTCCTAATGAATTGAATTTTGTGCATTTTGGCAACAATGCT
CGTGGTGTACATGTGCATTCTCGCCCACTATAATCTGCACTGATTTGGTATATTTTTAAC
GATGTAACTAAGCAACAAACGTAATTGTCCCTTTCAAAAGCTTTTGTTAGGCCCTCTAAC
ACAGTCTAATACATAATTAGGCATAATGTCTACAGCTCATTATAGTACACATGTGTGTAG
TTAAATGGACCAGGAGAGTAGCTCACTGAATTGTGTGGATTCATTGGAAATGGAATTTAT
TTGTTTCCTGGGTTCATATTACATTACAATTATCTAAGTAATTCACTGGGCATCATCAGT
TTTCCTTTTGTTGTTATGTATTCCAGATACTTTTTTTTATCACTGATTGACTGCTGTATA
TTTTTCCTTATTCGAGCCCGATGTTCGGTTGAGTTACCTTAAAACAAAACACAGTCCAGC
CAGAATAAAAAAACGTCTAAAACCTGTCAAATAAGCATGAATACTGATAAACATATTCAG
AACATATTTTGCTGTTATTGTCAGATTTGGGGGCTATTTTCTGTGGAAAAACAGAAATTG
GAAAAGTGGACTGGAGGCAGTAAGAATTTTTGCAGTGGGAAGCTGGTCATATCTGCATTT
TAACAAAAAGGGAGAAAAATAAgcctctcgtttggttgagccacactgcgttcaactcca
gccaactgcagccctgctgcagagtgctggtaatggctattct
>NODE_384_length_497_cov_24.360161
GTGTGTGTGTGTGTGTGTGTGTGTGTGAATATAAGCACTTAAAGTTGAGTCATTTTAGGG
ATATAGATATTTTCCATTTTCAACTCTGACAAAAATGCAGTGAAATAGAGGGGCCATTTT
TTTCTTTTTCGATTTCTGTCTCGTAAATCCTTTTCAAACGCAATTCCCATTCTTCTTTTG
AGGTCTTTTAAGTCATTATAAATGTTTTCTCTCTCCCTCTCTTTCTGTCTGTCTGTCTCT
CTCCCCTCTCCCTAGCTTTAGTCTTCTTGAATAAAATAAGTGCAGATTTGCTGGAAATCA
GTGGCTTTTGTGTGTGGCTGCAGGAGCATGGTGAAATGTTTGGACACTAATACCCATTCA
TTTCGGTAGCGCCATAAATAAAAGCTGCCAGCTATGCGGCTGCCGTGAAGTGGTATTCTT
TGGTGCCCAGCGGGATGTCCTGTTCACATTAGCGCAGCAGGGAAAACTGGCCGGAACAGC
CAGACAACTAAATCAAGACATTGTCAACTTCTGACAAAATTGCTATGGGGGGAGAACCAG
TTTTAAGAGGGGTTGTGCATGTCTGGTTGTATGCATGTTGCAGTGTGTGTGTGTGTGTGT
GTGTGTGTGTGTGTgcgtgtctgtgtgtttgtaagacacag
>NODE_385_length_539_cov_16.951763
TATCACTTATTGTGGCCATCTACCAAAAATATCAAACGGCTGGAGAGGCGCAGGAGAGAG
AAGGCTCGTCCTAGAAGTGTGTGTTATGTGAGAGACCAAAATGTGGTGGTGGTCAACCTC
CAATTATGAGCGCTAGTAAGACAAGAGCTTTAATGGCTAACGTTTGCCTTCGGGGAGGTT
TATTACACACTGCTGTTTTGCAGAAGCAGCGTCAAATCTATAAAACGACCATTAGGAAGA
GGGAAAAAATCAATCAAAATGCCATTAAAGTGGAATAAGTTGCCAATATTGCTGATGTGG
TTGCGGGTCCTTTGATTTTCCTTCAGATTATTAGGCACAGTCGAGTAGTGACTTTGTTAA
GGGAAACCAGTGTTGTTGGGGAGTAATATGTCTCCTGGCTTCATAAAGTTTGCTGCCTCA
TATTTCCCACTTTATTGATTATCCATTATCATTTGTCATGAGGTGTCCTAACTCAAGGGG
AAAATATAACCCTCTTTCTTCACCGCCGCCTGCACTGCACAGGAGCATGGTATGGATCTG
CGTGTGAAGGTACCAATCTCTGAGAAAAATGAGCAGAGAAATAAAGCACAGCCCTGTGCC
TTGCAGCTCTAAGAGGGGAGTGTGGGGTTATGGGGTGGGCTGGGGGAGCACCGTGGCTGG
GAGAGACTGAaacagaaagcagg
>NODE_387_length_466_cov_1.362661
AACATGTTCACTTCTTATTTCACCACAAACTTTGGATCACTCTGCTGTTTAAACATCAAT
CAATGTGATTATTACATTATTGATTATCTGCAGTCAATCAGTTTGATCAGCAGCTGATGT
TTGTTTGTTTCTTCAGAACATAAACTGCGTCATGTCTTCTTTACTTTCGGTTTCATCAGC
ACTGCTCTTCACTGCAGCTCCATGACTCCATCTGCTGGACTGATAGTAGAAGTGCAGCAG
CTGATCTTGTTCAGGAGGACTTCAGTGGATCAATGATGTTTGTTTCCTCTGCAGGTGAAG
GTAGAAAGTGTGTGTGAGCTGCTGTGAGTTGAGCAGCATGGATCAGTGTGAGGACAGAGA
GGAGGGAGTCCCTCCCTCTAAAAGCTCTCTGTGTGGGGAACAGGAGAACCAGAGCAAAGC
TCAGAGGTGAGACCACCATCTGTAACTGTCCATGACTCTTCTGCATGTCAGAGCTCAGCA
TCACATCACTGCTGCATCATCATTCACAGGAATCAACCTGgacctggacctggacctgga
cctggacctggacctggacctggacctggacctggacctggacctggacccagctgtgtg
tcctttaaga
>NODE_388_length_401_cov_16.271820
GGGGGGGCGGTCGGGGCCGACGAACCCGGCGACGGGCTCCGTGGTCGGGCAAACTGGGGC
AGACGGGGCGTCTCGGTCTCGCCTCTGAGGGAGAGGGGCCGACGACCGGAGGAGGCTCCC
CGCTCCGGTACTCTGAGTCGGGCCACAGAAGAAATTGCGGGCCTGCCAGGCGTGGAGGAA
CCAGCCGCCTGGAGCGCCCGGCGCTGGGGCCGGGGCCGGCGGGGGCCCTCCGACGGCATG
CCACGAATGCCAGTCGGTCGGTGGGTCGGTCAGCGGGCGCGAGATCCAAAGCCGTGTGAG
CTCGGAACCGTTCCCTGTAATCCTGCTGGAAAAGTCCTGGCGTGACCGCGGCGTGAGTTC
GAGAACGTGGGAGAGAGAGAGGGAGAAAAGCTGAAGGCTACAGAGAGAGAGAGAGAGAGA
GAGAGAGAGAGAGAGAGAGAGAGAGAGAGAGAGAGAGAGAAAAGCCTAGCCTTCTGACGG
TCAAAAAACTTAGAGAGAAATGACGCATTTGTGCCCCTGGTACCCGTGTAGGGAAAAATC
TCTCC
>NODE_389_length_944_cov_17.125000
TGTCAGAAAACCAAGCAGGTGATTCTCATCCACGGCATCTGTTCAAGGAAGTGCATTACC
TACCCAGAGTTTCAAACATGCAATTACAAAGAAAGATGACTGATACAAAGTGAACACACA
ACATCCCCTATTAAATACTGAATGATGCTAATTTAGATTCACACAACCAATAATCCTTTC
TTGTGTTAATTTTGGTACACTTAAATCGCACAACTATCAAGAGCATTATTCCTCTCTTTT
GATGATGCAGACTCAATTCTAATCAGACTCCATGGGAAGAAAAATGAAATATTATTAAGT
ATGATTATTCTAAGCAAGGCTCTGAGAAAACGTCTGTGTTATAATCCAGGGATTTGAATA
ATCAGGTTGAAGATAATGGGCTGGGCTGGCCTGGGCGTAAATAGAGAGCATCCACTCATC
CTCCCAGTGCTGAACTTAATGAACTTTTAATTGATGCGGTTTTGCAAGTCCTTTTGTCAT
GCAACAGAAACAAGCCTCTCTGCTGATGGGCCTGTTTTCCCGACTGGCTTCAGATTGGTT
TACAGCAGGCCCTAAGTACCATGTAGTTAGTTTCATGTGTCATATAAAATCTGCCCAGGC
ACAACGACGCCTGCAACTAAAACCTTAAGTGCATCCACAGGAATCACTCACCGGCTTTGC
ACTTCCGTCTTAAGGAAGGAGGAGAAATTCAATCACTGCCGGCTTGACACACCGAAGATG
AGGCACGTGTTCCTGCTTTTAGTTGTTTCGAAGAACACTCTGGCAAGGCAAGCTGGGATT
TCTGTATGTCTGAATAACATCCCTGATATGACCAGATCCTGAGTCACTCAATATGTCAGG
CCGTGTTTTTCCCAGCCCACGAATTGTGATGCATAGATAGAGATATGCCCCTGTGAGCCA
GGTCATCTTTATTCAATGATTTGCTTATTTAAATCAAATGTGCCTGATCTGTATCTGACA
CAAATTCCCAATACAGTGCTGCATCAGCTTTGTAAGGGGGAGCATCCTTGCAAAGCGCTT
GGCCCACTTTACTTCCCAACATCAGTAACCACAGCTCAGGGACTGTAACACAGCAATCTg
ttaaggag
>NODE_390_length_551_cov_17.003630
GAGCTCCACATAGACTAAGGTGGCTTTAACATAAAGGCCAGAATCACTGGGCAACATTTC
ACAGACTAGTGGTCAGGGGTGCGTTCAATGGTCAAAGCCTAAGATCCAAGTAGCGGTAAT
TTCACTAAAAGCTTTTTAGGGCCTTGAAGAACACGCTTTACCCATTGAACGTAGCTCCTC
TTCCCTATGTAGGAGATGGAGGGTGGAAAGAAATCTTACCCATCATACAAACCCATTATA
CCAACCATATACTGAGCTGTGGTAGTAGGGTGTAGATGTATCATAACCATCATCATCTGC
CAGCCAGCTCTGGCCAATAGCCATCACAGATTGGCGGCTGCAGTGGCAATGAGAACAACA
CACAGTTAATATACTGTTTAGCCCCACATCGCCCCTCAGTTCATCCCCTGCTGTGACTAC
AAACTGTGATTCAGCAACTCTGGTCTTGAAGAGCTGATTGCACTTATCTACCAGAATGGT
GTTATTGTGCTAGATGGCACCATTCAGTTGTCCAAAGAGACAGTACTGTGGCAGTATTCG
CTGTGGCATCACCACCAGCTTCACATATCTCTCTACTGTGGTGAAGCTGAACTAATCTCA
CCATGACCAGGGTTGAAGACCACCGATAAAAACGTTAACAACCTCGGTacctagttgttc
cacagatgggtttcaatacatgtctggtaaaaacc
>NODE_391_length_398_cov_11.982412
AAGACTTTTGCATTCATAAACAGTTTGTGTCCACATGAAAATCCAATGTCTGATCAGAAT
GTCAGTCAAAAGTGACAGGTTCGGACAAACATCTTTAGCGTAACAGGCTTCCTAGGGAAA
CATTTTAGCAGCTTTCAACTGTTCATAATAGGCTCCCCTGTTGCTATGGCAGGTTCCAGA
CAGCTACTGAATAATCTCACGCATGTCATTGCATGAAGATGTGATATGTCCACCATAGCC
GTTACAGCCAGTCAATTTCCATATAATACCGCAGCTAGATTATTCAATCGAAATGTTCTT
TTCTAAAGCACGTCATTTTCATAGAGCTACAATCAATCTTGGCCAATCACCGTTAGGCAA
CTGGAGTCCGCAATAATGGCAAGTGCAAAATGCTGTAAAAGGCCCGTGGCTATGGGTTTG
GAGCAGACCTACCCCCTGACTCTGGGAATGAATAAGCATTCCTTAATTAGCCCATCGGGT
TAAGTGCAAACCTTAATGGGCCTTTCCCAAACTCCAGCGTGACATCGTTCTCCAAACATG
GC
>NODE_392_length_431_cov_20.162413
GTCTAATGCTTGTCTATGTTAGTGGAGGTGAAGCATGTATGCATGAACAGGCAAAGACAA
GACGGAGCGCCATGGAGGTCATCCATTGGTTATTTACCCAGAGCTAATGAGGCAGAAAAC
GGCATTAACTTAATTCTCCTCTCATTCCGCGTCTCCCCTTTCATTTCTCCTCCTTCCTCT
CCTCCTTTCACTATCAAGGAAACGGTACTTAAGCGACTTTGTTCTTGGCTGTGATTTGAA
AGTGAACACTGGTGTTCTGTGAAAGGTGGCAAATACGCGAAGAGCACGTCTAGAATTTTC
ATAAAAGATCTGCTCAAAGGCCTCTTGTCAGCTAAAACGACCCATTAAAGAAGTGGGGAG
CAGGGGAAATGCATTTTCCAAATTGAACGGTGGGATTTACAGTCGGTTTAACGCCGCTGA
CCCCTAACACGCTAATGTTTGGTTCGTGTCATCAGCCGTCCCTCCCCATCTTTTATCACC
TCCATTGTCGAGCTATCTATTTAATTGAAAGAAGTTAATTGAATGAAAATGATCAACTAA
GCTTGTATTAATATTGCTAATGGAACTTTCTTCTT
>NODE_393_length_1121_cov_17.369312
TTACTAAATCCCTCCTCGTGGGAGCCAAAATTTGGGCGACAGTCTGGTCTGGACGGCCAG
AATCTAAAACTCTTTGAAACAGCACACCGTATGTTTTTACATAATTCTCAGATATTAATC
TCTTTTTTCGTGTTTTTGGTTTCGCCATTTACATAACTGTGGTTAATCACACTGACAACA
CATAGTTTTTGTTTGCAAACTCAGGACTGTCCATCCAGGTGACTTGGGAACATGTCTCAG
TTCTCATTTCAAGAGGAGTTCATCCACCTTTGTTGTTTTTAAATGGCTGCCACTTTTCCA
CTCCACTGTTTTGCCGGAGAGCTCGTTCATTTGGGCAGCTCCTCTAGAGAATCAGTGAGA
GGGTCCATTGGTGCAGCCGCGCCGATGTCGGGCTGTTTCAAACGCTTTATTGTGTTTTTC
AAGGCTTGCCTCTTGTTGCAGAACCAGACGCGCACCACCTCCCTGTCATAGTTCAGTTTC
TCGGCTATTTCCGTCATTTCCTGTCCGGAGGGGTGTGTGTTCTTCTCAAAGTGGCTGTTG
AGGATCTCGAGCGCCTGCGGGGTGAAAGAGGTCCTCCGCTTGCGTTTTTTCGAAGGCTCG
CTGCCGATAAACTCAGTCAGGTTCTGCATGCCGGATCGGTGGCGGGCTTCAGCCTCGGCC
ATCCAGCGCTCCAGAACGGGCTTAATCTTCTGGGCGCTTTTAGGGGTGATGTCCAACTTC
TCAAACCTGGCAGGATATAAAAGGCCAGGGTTCAGTTTGCCTGTCAGACTGCTACCTATA
GTGTTCTCTTGGGCTTCCTGTGGTAGGAAAAAGTGGCTTCTCAGGATGGTGTGTCTGGGG
AGAATTGAGAAAAAAGAATCTTACTTAGGTGCCCTGCCAGAACAAGGGATAAGCTGCCTG
CCTTTTAGTCTCCTCAACCAGAATGCCACAGGGACTGAGACTAACATCCAGGTGCACATC
TGGGACAAATGCCTCTGTATTCTGCACCTGGAAACACCTCAGCTGCAGCAGCTGGAGGTG
ATGGTTGCCAGCAGTGTGTTAATTTTCTGGGCGAGGTTGTGGTTCTCTGTCCCAAATTGG
CAATAGTGGAACAAGGAGATGTTGCCAATGGCTAGAAGTCAAGGTCCAATCGAACCAAAG
ACATATCAAACATCTAACTAAATGTTTTAAATACTGTACTTCCAAAATCCttcataaatc
aacagaaaaacaaaacagggattactcccaaacattccatttctttccccacaggtgata
aaaac
>NODE_394_length_679_cov_17.254786
CAGCGCTGATTCACCGTGTGACCAAACACTGAGCCCAAGTTGAGACTAATGAAGTCTTTA
ATTTGGTTATAGTTTATTAATGTCAGAGACACTCCGCCATTAATCATATTATAACGCCCC
TGAGTGCGCGTGTGCTTGCACTAATGTGTGTATAGCCTGTGTGTGTGTGTGGATGTGTGT
CTCTTCGCGAGTGTGTTTGAGCATATGCCTATGTGTTTGTATGGGCCCTTGCATATGTGC
ACGCGTATGTGCGTACATGTGTGTGAGAGACAAGTGTGCAGCTCTCCACCAGCAATAATA
TCGCATACATTTTAAAGGACCGTCATTATCGCCGTGGGTTACCCTGCAGCCCCCCATCAC
AAACCCCACAAACCATTTTCATTCCAAACTCATTAATATGCAAACTTATTCAAATGAGAT
TGTAATTAAGCATCTACTGAGTGGGAACCCTTTTCATGATAATTTATGATAAACTCCTCG
CCACCTTTGATTGAGATTGATTTTTGGCGCAGGCAAGCCGACCTGAATACAAAGCTACAC
CTGAGAGACCTGGAGGGAGAATAACACTTTTAAAACAGCAAACTTATTTCATGGCTGATT
GTGCCACAATCATCTTGGAGGAGTAACAAAGATCTATTTGAATAATGCATTCCCACTGTG
CTGGTGATGTGCTCAGCCTAAAAGAAAAAAAGAAAAAAAAACTGGGCATATCTGTTCTTG
GCATCAAGGTGACAAAGTGATGTGTGTGAATGTGTGTCTGTGTTTATAATGGAAGGTAAA
CCAAGCATAACTCAGTTTACCCAGTGTTTtattggaaggatta
>NODE_399_length_1110_cov_24.264864
CACAGTATGGTGGGTGGATGGCTTATTTCCATGACAGCCAACATCTAATCGTTTAATCTA
TTGTGAGGCATCAAAACTACTGCACTTGTGTATATTAGTTAATGGCTGTATGAGCATAAT
GCGTCTACGTAACAAGCTGCAGCTAAGCAGAGTGTTTAGTCTTAAATCCTAGGTTTTGGG
TGGCTGCAGATGCCACAGGCCTAATAGACTATATGGGAAGTAGCTCCTCCTAAAACAGCC
CATAACAAACATATCCCCTTCCCCAAACAAACATGTCCCTGTCTCCACATTATCACCTTA
GCCTGAACAAAACACCTCTTTTTGTTCTCCTCTGGATCCTTGAGCGCAGGTACCTCCGCT
TGTTTGTTAACACCAGCACCAAAGAGAGGGAGAGGGAGAGGGAAAAAAATCAATGTAATA
CTGCAGAACTATCAGATCATATGAAATTATGGATTCTTGGTCTGAGCATTCAGCCCTTGT
CTGCCGAGCTGCGCAAATCAATTCAAACAGACACAAAGAGCAAACACACGGCGTAACATC
ACAATAGGAAATTGAAGCGAGCGGAGCCTCCCTTTTAAAATATGCGGCTACATATTTGTT
TTGTGGATTACCATTCTGAAATGAAGTTTGAACAGTTACTTAAAATAATATGCAAAATAT
AATTCCTTCTTCTTCTATTTTTATTATTATTCCTCTCCTCCATACCCCCATTCTCTTGTT
TGTTGGAGGAGAGGGGAGCGATGGCGGCCACAATGTAAACAGACACACAGAGCTGCTATG
ATGCTGATTATGTTTCCAAAACATATTTTGGGGCCTTATTCCCCTTGCAGGGAGTTGAGT
ATTTATCTTTTCTTTGTTTCCATATTGTACTGCTGCTTCTAAAACATTTATGATAGTATC
TGAGGTGCAGTAAAGGGGTGAGGGGTGATTTAAGCGTTTCGAAGAGGAAAATCTGTGTCA
TGTCAGGTGCAGGCATTCATTAACATCCCCTGTTAAAAGGCGAACGTGCTCCCATGTGGG
AATCTGTTGTATGAGCAAATATTGTGAATCGGCAGCTTTATTGTAAGTATTCTTCTTGGT
GGCCTCATTTTCGGCTGTAGTGTTTTCAGCCTCTTTTACCAGTTTTCTCTGTCCAAGATG
TGATAACAGATTGATGAGGTCCATTAATTGCatttcatctttggtgacacctgagcagaa
tatggattagaaatgctgtttggaatgaaatcaaattcacgcacccactcaata
>NODE_401_length_721_cov_18.425798
CTTGTTAGAGGAAGACTTTACGCAATGCAAGCTGAAACTGGTGACAAGACAAGGGTAAAT
TCAGAAGGTGGTGCTCGCTCTAAGCCTTTTTTTTCCTCTCTCATTCTGTCTCCCCCTCTT
TCCCTCTCTGGCTCTTTAAACCATTCCATCTTTATAGCTGAGCCAATCAATGGCAAACCA
GTGTCTATTGTCTGTTCTGTGCTCAGGCCACTGCCCTGCTACAGCACCCCCCATTACAGA
AATGTTTCTTCCCATCAGTGCCTTTACTTATCACTTCCCGGGTGACATTGAACTTCCTAT
GCCCCGGCCGCCGAGACACATCTCTGAACTCACACAATTACTCTTCATCCCCACTAACAA
TTTAGTAATGAAGTATTGATTTCCAGATTCCTCTCTTATGGATGATATTAGATTTTGTTT
GATAAACTGTGCCTGGGCCTCTAATCTGCACTGTCCCTTTTCCCACTGTCTGTAAAACAA
AGTGCCACTGGAGAGATAATGACCAGGGAACATCGATGAACTCATTTCATCAATTTGTAA
CACTTGACAATGAAAAAGGGCAGGCATTTTTCAAGCAGCAATGTCAAAGTTTATTGCTCT
GGGTACGGTCTTATTGGAAGCCAGACATCTTGAGCAGCATTCAGTTCTAATTTATGGGCC
CCAATGTGCCAGTTACTTTTAAAGGAAATGTTTGGATACTGGGAGGATATTAGTGTTGCA
CCTGGGTTGTCTGATTCTCAGGGCCACCGGGGATTCATGTGTCATGTTAGAAAATACAAA
AACAGCAGAAGAGAGGCTGAGACTCAAGCTATTTGCAATgcaagaaaatgctgcttagga
cataaatcacgctgagatgttacat
>NODE_402_length_552_cov_17.331522
TAGATGGGTCTAGATATAATGGTGATGGCCCCTGGGTGGTACTCCTTTGAGGGAGAAAGA
GGAGATTAGAGTGGAGGTGTGAGCTCGCAGTAAGATTACATTTTCCCTCTTTATAATGGA
TAAGTGCTTCTCTTTTTTTTCTTATTTCACTCCCACTATTCTGCTTCTGTTTCACAGTGT
TCCATCTCTCCCTGCCCTCCGTCACCACACACACATACGCCGAACACACACGCACACACA
CACATTAAAAAGCATACACATGCACATATGCGTGCACACTCCAAACACACGCACATCTCT
CCTCTCTCCCTCTGTCACCCTCTCCCTCCGTCCTCCCTCACTTGATCCTTACACCTACGT
GCTACAGATGGTTTCATTTTATAAGAGATAAAACCACATTTGGTGGAACTGATTAAACAG
AGGGAACAACATCCCCATCTGCCATTTATTCCAATCTGAAATTGCTTGGGCAGATGCTGA
CATCTTTGGAGATGATTGATTCACCCCGTCTGGCCAGAGAGGAGTGGAGAGGCAAGCTGA
GCTGGATCCTCCCCGGGCCTGCAGCTTCACCGCCACCCTGCCACCGCTTCACCACAGTGT
CACTTCACCAGCGATAGAGCCCTCATCCTCCTCCCCCCCTCCACCACCTGCAGTCCCCCA
TCCCTTGTCTGCTGCAAGCTGCTGCAATCAGCacag
>NODE_403_length_321_cov_1.289720
AGACAAAGAACGGGAGAATGAGAAGGAAAAAAGTGCCATCACTAAAGAGAAGGTGTTGAA
GAAGAGACAGTCTCTACCCAGTATGAGGCACAGACCTGATCCAAGGTAAAATATGCAATT
TATTTCTTTTTTTTTAAATTTCAAAGTTAGTTAAGTTTTAAATCTCTCTTAATATAAATG
ATCTATCATTTAAAAAAACAACACAAAAAAGCTTTAGAAACTTATTTAACAACTTTTCAG
TTTGATGGATTAGTGACATAAAACATCGTAGATTAAATTAATTAATGACACAATAAAAAT
ACATTATATACCCGAAGAAGCATTTTTAAAGTCTAAATGGGACTAATTTGCATTTTTGAC
AATGTATAGTAAATTCCCATCCTCTGACCAGCAGCCTATTTCTGTTCAATGACTGGGTCa
ggcaggtcatttgtgtttatgtctgcatggcaccgacttcatatt
>NODE_409_length_470_cov_8.719149
CATAATTTCGCAATAATTATCACTCGGAGTATTCTTTTCGGGGCCTGGACAGAAGTCAGA
TTGGATCTCGTCATAGGGTAATAATGCTGACCAACAATAACTTTGTTGTCTCTTCTCTCC
TCTGCGTCTCTGGCTTGATCCTCAGGGAATGGGCAGCCGGCTTCAGCCAGCCAGTTCGGT
CTGGTTCAAGTGAAGCAGGAGCCGGTGGACACAAACTCTGGGGCCTCGCAAGACTCTACG
CAGGAGCACAGCCTGGACCTGAGCAAGAAAGACCACAGGTACACAGCTGCATGGTGAATA
AAGGGTTAATTCAAAATGCACAGTGTTAATTAATACATCTGCAAAATAAGCCAACAAGGA
AACAAAGCTCCTCTGATTGATAGATGATTTCTACATGTATGGCACATATTTATAATTTCA
TATGAACATGCATCCAATTATAAAATCCCTAATATATTTCCCCATTTTTGTGTGATCAGG
ATGTTTACATAAACCTTCAACTCCAATCTTCCCCCCAACTCACAGTAGATCTTATTTCTT
AAGAAGACAGCATTTTTCTTCTTCATTATACAGGCACACCTTGCGTGATAAATAGTAATA
TTTACTGTTCTCAT
>NODE_410_length_291_cov_1.323024
CTCGCATTCATTTAGACACACACATGCACACCCCCGCATGCTGACTGGAGCCCTAACAAG
CAAGCCAACCAGCCTTTAAGCTGCCTGGAAGCCTAGCACTAGAGAGACGGCTTCGCAGGG
ACCAGGCAGGTTTCTAATTATTCCTGCTCACTACAAACACTTGTTTCTTCTTATTTAGAG
TTGACCAGCTGGAGCTGTTTTATGCTGCATGTGGGGAAACAACTTTTAAAAAAAATCAAG
CGAGGCAGAGCCTGTAATGAGGCTGGGCCTCCGTCCACGGGTCCTTGTGTTGGGGTCCAT
GGATACCCACCAGGACCTCATGAGGACGATAAATCGTGCTCTTTGTCGGATTCCGTTTCA
GATATAAGGGGCGAAGAGTTTAAAGCATTAGGGGTTTTTTTTGTGTGTGCGAATtcatct
tgtcctctcccatca
>NODE_411_length_555_cov_3.082883
CAGACGCAACAGAAGACCACTAAACAAAAGAGGACACATGAGAGCTTGAAGAAAGACAAG
AGGCTGTAAGAAAATGAAAAAAACTAAAAGAAAACAAAGAAGACAAAAAATGCTTAAAGA
TCCAAAATGGCAGGAAAAAACAAAAAGGACAAATAAGACATAGAACACAATAGAAGTCAA
AGGGACAGGACAGGACAAAGGGCAAATCAGCAGCAGGAGTACAGGAGAACATGACAAGAA
CAAGGTGACAAAAAAAGAACAGGAATAGAAAAGAAAAGACAGGACAGAACAAAAGACAGT
TTGAAGTGAAGGTAAGAAAACATGATGGAGGAGAACAAACAGGATGGGACAGAAAAAGAC
AAAGAGAAGACAAGATTAAACCAAACGATCAAAGAACAAAAATAGGACAGAAAGGACTGA
GGACGGGAACGAGGAGGAAAGACACAGAAGAGGACAGAAGAACGTAAAAGGCAGAAAAAA
ATGAGACGAACAAAAGAAATCCAGGGAATACATACCAAGACCATCACAAGAAGAAGGAGG
GAAACGTGGACAGAACTGAGAAGAAAATAAGAGAGTGAGATGGGAGAGGACAGGGACAAG
AAGACAGAGCTGATGATGAGAGAAAAGGACAAAATGGGATAAAAAGACAGAGGACATGAC
GACAAGACAGAGAGGAGACAAGATGAATACACAGAGgag
>NODE_412_length_862_cov_21.409513
CAGTATTATAGTACTTCAGTAAATGTACTCAGTTACAGGCAGTAACACTGACACAGGCTC
AAAACAACCTTTAGTAACTGGCTAAATTTAAAATAGTCCGTTTTTAACCATGACTGTTTT
GGTGTGTTTTATTGTTGCTCATATTACCGTATTAATTTTTGCTTCTAACTGCAGGATCAA
ACATCGCTGAATGATCAAGTGAACAGCTAAACAGTGTTAACACCCAAACAAAGTTACCAC
CCTCACACCCATCATGCCGGGAGTCCAAAGTCAGCCACACAAGCATCAATATTTTACAAT
CCCTCAAGAATCCTCTTTAAAGATGCAATCAATGCCTCCTATTCATTATCTATGTGTATG
TCTTCTAGGTATGGCCTTTGTCATTAAGCAATAATTCTCCCCTCCACAGTCCCACATTAC
TCTGCTGCTCCATACTTTTACAAATGCCTCGGGGCTATAAATACTAATGAAATCTCTTTG
CTTAATTTGATTTTGCTGGTACACTTGCAGTTATGGCTGAACTTTCCCACGAGAGAGGCT
GATTGAACACTTTCAAGTCCTTATGGAAGCAGGAAAACATTCCAAAGAGCTGGGGAGATC
ATTTCCATAATTACCCCGATTGGCAGCCTAATGACCTTCTGTGACAATAAAAAGATCTCT
TGTTAATTCCATTTCTGTCGCTGACATTCAAGAGATTCCTATCTTACATGTTTGAGGGTT
CACAAGATAACAAGTGTACTTTTTTTCCCTCCCGTTTCCAGCGAGCAAAAGAGCAGCCCC
ATTCAGCTCTGTCCCCCCCCCTCCACCCCAAACCCACTGCGGTGATGTGGCTCTGCTCTG
CTGTGAAAGGGACCCTGCTTGTGCCTGCACGGCTCGTCCACCCTGCCCCAAAGTTGGATA
ATTTATGGGCCTGAGGGAGATTATAAAGATGGATCTTTGAGGCAATCAATTCTCATGTTG
CGTTTTGAATGGTGGGATAGAAATgaagtgcagaataattaaaaag
>NODE_415_length_331_cov_8.296073
TCATCCGAAAGGCCATCATCGCCACGGACCTCGCCCTGTACTTCAACAACCACCAGCAGC
TGTCGGAGCTGCTCACCTCGGGTGTGCTGGACCTTAACAACCACTCGCACAGGTCAGACC
ATGACTCACACAGGTGCACAGGTCAGGTCTGGATTCAAACCAGTTCTCATAGCAGTGAAT
ACAGAGAAAAGCAAACCTGGCGTGCATGAACAGCACATTGAGTTTCTCCACATGGATATA
ACGAGGCTTTGCTCCCCTCCAGGGACCGTGTGATTGGTCTGATGATGACAGCATGTGACC
TGTGTTCTGTTACCAAGCAATGGCCAATCACACGACTCACAGCCAACGACATCTATGCTG
AGTTCTGGGCTGAGGTACAGTGGGATACTGTTAGAGCGCAAACAGTTTCAGTGTCATGAT
CATGCCTCCAGCATAACTGATACATCTGTTATCGCTTGTATATGTTGCCACAACt
>NODE_416_length_724_cov_14.371547
AAAAAAGTCACACTACACTGGCAATACATAACACCACCGAGACAAAGAATCTTCATTGTT
TCAGGGTTCCTATAAATATCTAGAGGTTATGCTAATAGATATGGGACATAGCAGAATGAT
TAATGTGTGTGTTGTGTGAGGGAGAGGAACTGTGTGAAGGCACGTCACATCACACTGTCA
AGACAGGCCCTTCCTTCCCCCCCCTATGCACTTGGAGAGGCTGGCAGTTACCCAGTCCTC
CATGAGCACACGCCGTGGACTGGTTCTGAACTGGTTCCCTCACTTGGGGCTAGCCTGGGA
CCAAACCCGCGTCACCTCTAATTAGGGGAGGCGCCCAGGCACAGGCATAACGAGCTGATG
AATAATTAGAATTGGAGGAAATTGTGCAGCCAGGGTGGCAAATCTGGAGGGACAAGTGCT
GAAAACAAGGCAAGCAGCATTAAGTCCACAGTCAGTCAAATCTGTGAACTTGGCCAGAGG
CGTTAACACTAGGCCTGTGTGAAGAGGAATAAAGCTCCAGCACTGGTGGCCAGCCAAGGC
CATAGTCAGACCCCCAGGGTCGATTAAAGGAACAAATAAGATGTGGGTGATAAATGAATC
CATAAATTGCCAGCGATGAATATTAATTCCTTACAGCTCTGGCGCTGTGAGAATGCTAAA
CCACGTGCAAAAGCATGCAGAGTGTTGATACCGTGATACTGTGTCACCATTTTTGAGGCA
GCATGTCAGAATCCCAATAAATGATTGACAGTCATATTTGGCTGCAAGTGCTGTTCTCAC
TTCCAACACCCATGCTGGGGTGAAATTAGCCTAGCCGCTCTTTATTTGTAAAAGAAGTCA
AAAGGTTGCCcaaactgttttgaattta
>NODE_417_length_563_cov_10.236235
CCCCCCTCTCTTTCTCTCTTCTTTCTTTTTTCTTTTTCTTTTGCCCCATCTCTTTCTCTC
GGCAGCCCTGAGCGCTCATCCTGCTCCAGGAGGAATAGGCGGAATCTGATTACAGACCTA
TTTTACAGCAGACGCCGGGGCGCAATAAAGGGAGAGAGAGCACGGAAACGGGACTCGGCC
CATCAATTAGATCTCTATTAGCAGCCAATGCGGACCTCACCTCAGGAAACGCCGGGGCCC
TGAAATTAAACAATTCTTCAAGCCCGACAAGCCAGTCACTTCTGCTGTATCTTTGAGGAA
GGAGGGAGGGAGGGAGGCAGGGGCTGCTGTCCTTACCGTGGATGCACTCCTACTATAAAT
AAAAAATAATAATTTGAAATGCACTATATGGAAACAGGAACATAAAACAGAGCCATAAAG
ACGCAAACCTTAGGTAAGGTCACCACTCAGAACCAAATACTGACGATAAATCCTTAGTTG
AATAATACATTAATGCAATTTGGGATTTTTCTAAAACAATAAGAATAAAAAACAGCCCGT
TACCGACCCTATAGTCTGAAATATTAAAGTGAAACGTGCCAAAAACCAAATATTAACAAT
TATGGTGGTATTATTCTAATATTACAGTGACTGGTTTCTTTCTttccttctcctctaagc
tccttccagtgccattaatctccaactgttgacccgctgacctaagg
>NODE_418_length_404_cov_4.212871
ATTCTTTTATGTTCTAATGTCTGGAGAGCAGACAGTAACTGAAAGGCGTCTGATTGTGTT
TCTGTCAGTTTGTACGTATTTGAATGTTTCTTCCTTTTTACTACATGAATCTGTGATTGT
GTGTCCACCTGTCTGCCATTTAGCCTCTTACACGCTCACTCATCTTTCCTGGTTGACATA
AAAAATAAAACAAATAAGAGTAAAGCAAGAAGACACTTCAAAATGTCTGCCCTTTGTATG
TTTTCTGTCTGCGATCCATCTATCTGCTCCCCCATAGCAGAAGAAGACGCAGAGGGATGG
ATGGATGGATGGATGGGAGGAACGGAATGAAAGAAGAAGGGAGGGAGGGAGAAGTGGAGG
TTTCAGGGTTGTTGGGTTCATGGAAAGATGGGTGGACGGTGGTGGCGAGGGGGGCTGAAT
ACCTAGAGCCGAGCAAATTAAAGTAAAAGCTAAGGATGGATGACAGTGGGGTACAGGGTG
CATCTGGGAGTCCGGCAAACAAGTCGTTGAGCAAGCCGGGGGGAGGGTGGGAGAGTGTGA
GAGAGGAa
>NODE_419_length_948_cov_16.575949
CTCCTCCTTCCTCCCGTCGTGTCTCTTCCTCCTTTGCTTGAATGTCACCACTCTGTGGGA
GGATTTAACGTTGCTTTTAACCCTCGCCGCCTCATAATTACCTTGACATTTACCCTGCAT
TCAATCAAGTTTTTAACAGCAGATTTATTGCGATGACTTTTTTGTATTGCAGAAGGCAGC
AGTAATTATGCAGGTTATTAAGAGTCTTCATGTTAATGCAGTTTTACATCTATAATATTC
GCCGCACTCTGTTTTCCTGTATGGAAGGAGCGCAGTGTCAGCTGCCCTAAGACAGAGTGA
CACAGGAAAGGACAGAAATACTATTAGATGAAGTATCAGATGACTTGGGGTATGAGGAGT
GGAACGGGGTAGCACTGCCTATCCCTCCTTTATTGCTCAGGTTATTATCACAACTGCTGG
GGAATTGTCGAGACGGGGAGATAGGAGTGGCAACGATCCATCCGGGACTCGTTCATCACC
ACGCGCCGCAGCCCCCCGAATAGAAATTACATCTGCATCTGAATTAGTAACATTATTCGC
CAATTTGGCTCAGAGTGAACATTGTTCCATTGAAGGTGGAATTAAATTAGAAAATGAGTG
AGTCTTTAATTTTCAGATTATAAATCAGGGAATATAATTCACCTCCTTGTACCTTAAGGG
CAATCACATTATCCTAAGCGACATTTTATCCTCAGCCCCGCCAAGTGATCTCATCATGAT
ACACAGACACACACCAATCATGCTTCCTGGGGAAGTAAGAAATACATCTTCTCCTCCAGA
ATTAGACGTAAAATATGAGTTTCTTCTCCTGCATGAGAGCTTATTTTACATGAAATTTGA
TGGCCCTTCTGAACTCACAAACACTATAGAGAATTACTTGGTTGAGTGATATTATGTTGC
TTTTTACCCCTGTCAATGCATAGTTTTGTTGGTTGAACATCAGGTCAACATACAGAATAT
CAAAGTCCTACAGCTGTAGATTATAAGGCACATGGAGAGTTTTACAAATGGAAAACACCT
AAGGatatgcaaaggtctaatgctatgggtttgaaaccactcagaaacagtgctcttttt
gcagcattcttt
>NODE_420_length_522_cov_17.672413
TACGTCCCTACGTCTAGCACCGGCGGGAACGCCATCGCCACCGACAGCGTCCACACCATG
CAGATGACGGCCAAACACGTCCAGAAAGTCAGCCTCTTGGTGTAGAAACGGTGGTGTGCG
ATGGCCAGGTAGCGCGTGACACTGACGCAGAAGAGCATGAACGCCGTGTGGAAACAGGAG
AGCACACCCAGGAAGGCGATCACCTTGCAGGTCAGTGTGCCGTAGGTCCAGGCAGATCCA
TTCTTGACCGAGGTGAAGACAAAGGGGAAGCAGATGGCGGAGCGCAGGATATCAGAGGCG
CACAGATCCAGCAGGAAATAGTAGGGCGCTCGGTGCAGGCTCTTGTCTTTGACCAGCAGG
ATGGAGATCAGGAGGTTTCCGACCACGCCGACTCCGATGATGAAACCCAGAGAGGTCAGT
TTGAGGAACGTGGCGAGAGGAGAGACATTCTGCAAGATGGTGTGGTCCCCTGCATGGCTA
TAGTTCGCCATAGATGGAGGAGGGATCATAAAGATAGCGGAGCAGCTTCAGCCAAGTATC
ATGATCTAGAGGTGGCAGGGGGAGGCGTTAGATCCATTTGGCGGTGTGCTTTGAAGAGGT
TTCCAGGCATGTAGGCAACCTCTCCTCTAAGGCATCCTTTGTTCCTTTGTCTCATCACAC
CTAAAA
>NODE_421_length_892_cov_11.540359
CAATAGAAAACATCCTTAAAGTCATAGCATTCGTTTATGTAACAGTAGGAGAGGATTGTG
AATGTTTTTGCTTTGGAATTTTGAATTTGTGATTTTTACTGCACAAAACAGTTGCTAAAG
AAAGTGTAATAATTCCATCTTTAGGAAATATTTTTTGCGGTTTGTATTAGCTAAAGGTTT
GAAATAGCACAGCTAATTTGAACAAAAGTGAACAGGAAACTAGACTTCATCCATTGTGCA
GGCTCCAGTTCAAGTGGATGGGAGGTTGAGGGTCTGCTGTAGACATTTCATCCACAATAC
AGTTGTATATTGTATTGCCAGGCCTATCAATGAGGAACACGCAGGAGGAGGAGCCTCAAG
ATCCTCAGCTGGTGCGACTGGACAACATGCTACTGGCGGAGGGGGTCGCGGGGCCGGAGA
AGGGCGGCGGGGCTGCTGCTGCTGTGTCTGCTGCCACCAGCTCGGGAGGGATGTCACCTG
ACAGCTCACTTGAGCACTCCGACTACAAAAGCAAGTTGAGCCAGATTCGCAGTATCTACC
ACACTGAGCTGGAGAAGTATGAGCAGGTACCGTGTCGCAACAGGGAATGAGTGCTGACAT
TGCCTGTACATGCTTGCCTCTACTGCAGCTGCCCGCCAGGAGCGTAATACATAGGCATGT
TAGGTCTAGTGTTCACATCACATAACTTTGTTTTTATGTGGAATACATTTGTCAATTTCT
GTCACGTGTAAACACCAAAAAAGGTGCCTTATTAGTGTAACAATGTGCACTGAAGTCCTC
GTTTGGTTTTCAGATCTGTTGTGAATCACTCATGAGACACATAAATAGGGATTTCTTATA
GCACAAACTAAAACCTCTCCTCAGTTGATAAAATAGTCTGATACATTTGCTGCACATCTA
CAGAAACTCTCGTTCGGTTCTATGTAAGTGAGCTaatttactgaaacgctaaacttacca
aaacaattatgtgaaacacagttctgattatagttgtaaaggtttgtagtgtgtattcag
aggtgtttctattatg
>NODE_422_length_313_cov_2.581470
AATTAGACGTATAGCTAAATAGACAATAGGCCGGGAGAGAGATCCACAAAGGGAGATATA
CAGGGAGGTGTAGATGAAATTCAAATAGATGAGAGGCGCGGCCCTCTATTTCACATTCAA
GAGTGCAAGAGAACATGTTAAAAGGAGTAAAGGGGATGGAGAAGGATAAAGGGAAAGGAA
AATGGAGAGTAAAGGAGATGGGGCGATGGCAGGGATAAAAGATAAGAGGGAGGGAGAGAA
AAGCCCTCTTCACAGACTGCACTTTGAGGTGCGGCCCAATGCTGCCGGAATAGTCACCTC
ATTTAATACACCTGCTCAGCGGGAGGGGAGGGAGACATATAAGGAGAtgttgtaaagaaa
aagagaaaagggcaagagagaagagagggaaagaggagacagatctcatctcagcttctt
cagatcaaaggcagagagtggctacagaaggctgttt
>NODE_423_length_469_cov_19.503199
AGGGCAGCCCTAAGGAGAGCCAGAGGAAACAATGCCAAATCTCCTCCCCCTGCCCTCCTC
TCTCCTGCCCCTTTTGGCACCCTCCCTTGTCCTCCAGTGAGAGGCTCCAAGGAGGGGGGG
TGGGGCCGGGAAGGTTAATGTGCCCACTTTGATCTTCGTCAAGGCACACTGAGTAAGAAT
TAATTTACATTTCAGATGAAAAGGTTGACAGTATAAAAAGGCATCTTGTTTCTGGTATGT
GAGAGCTGTGTAATAGGCCAGGAATTTGAGAGAGGAAGTCGTGAGGAAACAGAAGGGATA
AGCCCCTCTCTTGCCTTTACTGGGAAAGAGATGAAAGGAAAAAGGGATCTCAGTATGCAC
TGTTCTTCTGAAACATGGGGACCAAATGCTGCCCAAACTTTCAAAAGCTTTTCTGTATGC
ATTATTAATTAATTATTACTATTTCGTAGGCCACTCATGGAGATCAAAAAGGTGTTTCAC
AAAGATGCAAGGTTTTCATGCCTTTGTCCCATTTCCTTTTAAAATGTGAGAAAAAAGTGG
CACAAATTTTCACCGGACATGGGACGACATGAGAAAATCAACGTTTTTGCACTCGAATAT
ATGATgaagttca
>NODE_424_length_602_cov_24.571428
GAGGAGGAGGAGGAGGAGGAGGAGGAGGAGGAGGGTGCGGGGATGGAAAGAAAGAAAGAA
AGAAAGGAAAGAAAAAAAACCAACACAAAACGAAACAACAAGGAAAGTTTTTCTGCGACT
TTCTCGAATGTCGCTCCAGATTTTGCCCTTCATCGTTCTTTCACAATGTCGCGCCCTCTC
CGCTGCTATTTCTGACTGCCAGTGTGTGGATCTGGCTCGCTGAGATTTCATGCCAGTGTA
AAAATTGGCTGAGGGTTTGGTTCAAATCAAATTGGACATAAGCACCCACAACACCATCTG
TTAGGGAAAGGCAGTGGAGTGAAGGGCAGAACTCTGTATTCAGATAAATGGATTTTCAAT
TTATTAAATTGTTGACTGACACCCTTGTAAATTTTCTCTTTATGTGCCGCGGCCTATTCT
TAGAACCGCCGCGTTTAATGGAAACATGTTGCTATACGTCCCTACAAGCCCTAATTTTAG
AACCAGAGCTCCCGCTGCATCTGTTGTTTGGATTTTTTAGGGTTTTTTTGCACCAAACAG
GGAATTTGTTGATTTTTTTATTTTTTTGTCCCCCTTAAAAAAAACTTTAAAATCAAACCC
CCCGTTAGGTGGGGTTTTTTGGTTTGTTTTTTTTGGCACATTGCTTTTCCGTTTAACAGG
TGTGTCGCCCCGAAAtgtgttcagcggcgacaatcttgtgatttctgcagcgcttcgggg
ggaggaccatatgtcccctgtcgcct
>NODE_425_length_311_cov_4.575562
TACTCTCACTCCGTAAATTGAATTTCATCTAAGAGATAACTCCAATGAAAGGAAGAGACG
GGTCATTCTTCTGAATTGGCACCTTTCTTTAAAGCTCTTCTGCTTCCCACTTCTCACCTT
TTATACATTTTATCAGAACAAGGATGTATGTTTGCTAGAAAGAAGAGAAATTTAAACACT
AGCTTAAACTCAGGCAACTAATCCTTAACCTACCTGTGAGGTGAATTTGTGCCATTGCCC
CATCTCCTCCCTCTGTGTGTGCCCGCACTTCCACCACATAGTTCCCATCTGCAGGCAGGG
GAAGGTCTATGTACCGCCTGCTGGTTGTGTACAGAGTACCTGTGGAGTGGCCCTGCTGCC
GGTACAGCACCTAGGTACATGCAAATGAAGAGCATAGTAATATAGCACAAAAAGTTCACT
TTCCCTTCAGGAATGAAATAAAAATGTTGAAATGt
>NODE_426_length_342_cov_1.456140
ATTTAGTCACTTTTTTCTTTCTTCTTGGCTTTTTCTTAGTTTTATTACGATTCTAAGGAA
GTGAAAATGCTGCGTTAGCGTCTATACAGTAAATAGTATAGTAATAGTAAATAAGTCAAA
GTTCTCTGTTACTTTTAGACTTTATAAGTGAAAATTTTGAAATTTTCTACCGTAATTTTA
ATGTACTTTCCACTCAGATCTGCTTTTTCTTTCTTTTTTCTAATTTTAATTTTTATCTCA
TAATTTTCACTGAGTAAACCAGATATTTGAATTTTAACTCAAATTTATGATTCTTTGACT
TAATAAGAGAAAATTTGGCGATTTTGTCTCATAATTGTGACTTCTCATCATTTTTTTTAA
ACTTTTCACGCTGATCTTTTGTCTGACTTTATGACTTGGTGAGATGCAGAATATCTCCCA
CGTAATTTATACTTTTTGAATTTTTTTTTactacagatgggtttgactttttgacttagt
attgag
>NODE_427_length_469_cov_27.454157
CCATCCGTCAACCCTCGGCGCCGTCGCCCCCGTCCTCCCGGTAGTCCGCGCGGGGTTCGA
TCCGGCAGCCGGTGCGTTGTGGTCGGCGTGCAGCCCCCGCGCAGCCCCGCTGTCTGTCTG
GAGCTCCGCTGTCTTCTCTCCGCTAGCCCTGCAACAAGAAAAGCCGTTTATGGCGACACA
CAATGTGAAAAGGGGGCCGATTTAAAAAGGAGAAGAATGCAAGCAAGAACAACAAAAGTC
AGTTATAGCAAAGTCTATGCCTCTCCTCTCCTATCTTCCACCCCCTAGCTTAGCCCACAT
AATGAGCAGGAAAAAGCTTTATATTTTGTTCACTGGGTATTCACAGATAATTTGAAGCCA
TTGTTTCTGCCACAGATGGTTCTTTTTAATACAATAACGGTGCTCTTTGTGAATAGCGAG
CCCACAATAAAAATCTAAAGCGTCCTCCTGAATAACCATTTTGTTCTCTCTTGTATAGGC
CGAACAAAAGCGCCAGTGAGGTAATGGCCTGCCTTATTGAAAGCCTCAGAATGGGGATTT
GATAAAGATTTTTTTCGCTCCTTTTTCTTTTTGCAAAGTACACGGCAATGTCAAAGAGAA
ACTGACACGGGAT
>NODE_428_length_321_cov_12.937695
TAATTGATATAATTATAAAATACAGACAATAATTATTAAGACGGTCTTACAGGATTTTTT
TTTAGACAAAATGTTAATTTCACAAAGTGTAACTCAGATAAACATTTTGGATAAAAGATC
AAGATATGTACTGAGTAGGAAAATTATTGTAAACATAACATTGGCTTTTGTACAATTTTT
TATGACTTCATAACAAGCCATATAAGTTGATACAGATTTATGTGTGATAACAGACTAATG
ACGGATGTCAAATGTAATTTAAATAGGATGTAATTTTATAACTTGTTGCTTCAGGAGGGT
TTTTTTTAAAGTAACAAGAACACTAATAAGACAGCAAATCAAATTAGTTCTCAGCATTTT
AGGCAGTTTATTTGAAAAACACATACAAAAAGATCATATACAAGACAATAAATAAAAAAG
AGACAGAACAGTTTGGGTTAAGCTATGCAACTTTTTGCATCATCA
>NODE_429_length_1053_cov_11.932573
GGGGCAGACTGGCGGGGAAGGGCGTGAAGGTGTGCTGGTGGGTGTGTTGGTGCTGGTGCA
TGTGCTGGTGTTGGTGAAACTCGGCCCTCAGGAGTGACACAGGGGCCAGCGGCGAAGCGG
ACGGCCCCCGGCCCCGCTCTGAACTCTGAACCAGGAAGCGGTTGTTCAGCTCCTGCCTCA
GGAGGTCATGCTCTGCAAGAAAGGAGAGCGAGGAAAACCAAAAACAAAAAAAAAGGAAAA
AAAAAGAAAAGAAAGAAAAAAGGGGATGGGAGAGGGAAGGGGGGGACACAAGAAAAAAAA
AGGCACGGGCGCCCAGTCAGTCTTCACAACAAGGGTAAAGAGAAGAAAGAAAATAGTCAC
CTGGCATTCTCTGTTTCTCCAGCTCATGCTGTGAGGGTTTTCTACGTGGGGACTCATTGG
TGGTGGTAAGAGAGTTGCCTGTGACAATGTGCCAATCAGAATCCCCGAATGAGGCTGGCA
ATACATGATTGGTTGGTTGAATGATATCAACAGGCTGGTATCTAAAGACAAGAGAGAACC
AAGAGTCATCCCAGCAGAAAACACACACACTCTTGCCCTCTATTAGAAAGTCAATGCACA
ACTGGCAAATTTGTTACATATTTTGGAGACACCATCATCGCTGGAGACACTTTTATTTTA
TTTTTTTTTATCTTATATTGCAGCACCAAATTGCTTGTTTTGGTCAAACTGTTGAACGTA
ACATAAATTGTTGCAAATCACATATCGTTGGCAAGAGAATACATAACTCCGTTGAGGGTG
CAGCAGACTTGGGACTGAGTGCACCATTTTTCAAAGTGCTGCTTTCAGTGTGCTGAAGAT
GTCTCCAGCTGTGATGGCTGTCCAGTTATTAGCTGACATTTTCCAGTGGTGCATCCAAGT
CCTCTTACAGTGACCTTGTGACTTTTTAAAAATTTCTACGCTACCTTAAATATAGACCAT
CTTAGAAACTGACTTAGGGTGCTCTCTACCAGTCACCACCAAGACCATTTATTTCCATTT
AAGATTCCTTTCCATTCTGTAATGCCCAAGTGTGATTTTCTTGGTTTTTTGAGCTATCTG
TAGCTGCATTCCTCGTTTTTACAGCTTTAACATTCAAGGAATATGCTGACTTTCAGCAAA
CAGCTGTAAATGTCTTACTATCTACCACTGTCCActgtgttatcagcattaatatct
>NODE_430_length_443_cov_49.449211
CACACACACACACACACACACACACACACACACACACACACACACCACACACTTTCCACT
GTCTGGCTATTAGGCACCAAGAACAGGAGGAAAACTATTTGAAAGTGAATTTTAGATTTC
CGGTCGTGGAGCTCTGCCTGGGAGTGGCAGCCGAGCAGAGGCGCAAGCAGCGCACGCACA
CACAGACACCTCATACACCTCAGTGTTTCAGCTCCAGTTGCTCTCGCACACAGCATGGAT
GATCAAAAGAGGCCAACGGCTGCCGACCATTATGCCAATGACACTTTGAGTAAGAGTCCA
GAGAGCGCAGCGACATGACAGCCATTAGGGATTGAAAGTGGGACTTTAAAGGAGGGCTGA
AGGATAACTGTCAGTGCAGAATCAAAGGCAGAAAGTGAAATCTTCATAATGTATTGCACT
GGAAAATTCCTGCTCTAGCTGTCTCTCTAAACCACTCGCTCAAAAGTATCCCATACACAG
CTACGCCATTCAACTCCCCAAAAAACATGAAACAGCCAGGAACAAAGGGCTGATGAGGGG
AGTTCAGAGACTGGCACTCTGTAAATGAAAGCGAACAGCGGTGTGGg
>NODE_435_length_723_cov_3.172891
GATATTAATAATTATGGGCAATTCTTTTGTAAAGATCAACAGAAAGGAGGTTTAGTTTGA
ACTGAACAATTACTTACTTTGAATTTAACCCCTTTTTATTTATCAAGACACATAGATATT
CATTTTAATGTTAACACAACAATGAGATTAAGAACTATCGCTGTTGTTCAGACTATATGT
TTATTTTCTAAATCGCTGAAACTTGATGGTTAAAAGACTGTCGGTTCTTATTTTCTGTTT
GGATTATTTCAAACAGTCACAATGTTAAAGTTTTATTTTTCTGTTAGTTCTTATTGAGTG
TCTTGTTTTTTAAAACTAACTCTAACTTACAAATTGTAAAAGATTCAGACTATGTGTTTA
TTTTCTAAATCCCTGAAACTTGATGGTTAAAAGACTGTTAGTTCTTATTTTCTGTTTGGT
TTATTTCAAACAGTCACAAAGTTTTATATGTTCTGTTAGTTCTTATTGAGTGTCTTGTTT
TTAAATTAACTCTAACTTACAAACTGTAAAAAAGATTCAGACTATAGGTTTATTTCTAAA
TCGCTGAAACTTGATGGTTAAAAAACTGTTAGTTATTATTTTCTGTTTGGTTTATTTCAA
ACAGTCACAATGTTAAAGTTTTATTTTTTCTGTTAGTTCTTATTGAATGTCTTGTTTTTA
AATTAACTCTAACTTACAAATTGTAAAAAAGATTATTCTTTGTTCTGAGCTCAGAGGTGT
GGGGATGGGTGGGAGACACACTGGACAGACGGTTCAGACAGACACATCTGGTCCTGATAG
ATAACCTGAGACCCTTATGCAGGACTGGTTTCTTGTGGTCACCAAACATTCAGAGGGAGG
AAGGGAGAGGCTAGGAGGAAGAGGGTA
>NODE_436_length_342_cov_24.005848
TCGGAGGTGAAACCCATATGCAGAATGGAGAGACAAGAGGATATTGGGTTATTTTTTTTC
CTATGTGGAGAATAAAGGTTAATAACAGTCCTTTCCTGTGTCATATTTGACATGACCAGT
CATCGCAGTAATTACAATCATTACACTCCAAAGGATGTCTAGTTATCCCTCTTAAACACA
GGCCGCACAAAAGAAATCAATTATTCAATCAGAGCTCTCCCATTCATCCCTGCCTGAGTT
CACTTAATTTTGGGCCTGGGTGAATCTGCCGCAAATAAACCCCACGACCGGAGAAGAAAA
GACGAACAGGCCCCTAATTTGTACCCTTTCAGGCGGTCAATCACTTTTCAAAGGAATGCA
AGCTTATTCTGACAATCAGGCCGACGTGAATGGGAATGGGTTTCATCTGCTACTTTACAT
AAGTTATCTGGTGATAAAGAGGGCAGAAGAAGAGAGGGAGGGGTGAACTTTCTGTTGACA
AGTGCa
>NODE_440_length_386_cov_7.468912
ATCACATTGTACTACACTTGTGTGGAAAGTGCCAAACCATGGATCAGTGTAATAACCGAG
AAAGGAAAGCAAGTCACACAAGTGTCAAAGTGAGGGATATTTTAGAATTTCATACTTTTA
AATATTGCTGTGAACAGGAAAGGCCAAAAGGAGTGTCAGCTCCCAAACGATGACTCATGA
AAAGCTTCGGCTTACATTTATGAGTTCCTTTTCCTGTGCCAGCGGCCTGATGGACTTGCG
GGTAAAAGAACACCAGTTGGAAGCCTGGCCTCTTGATATTTGGGGCTCCTGTCGAAGCCA
ACTGCAGCAAGTTTGTGCCTCCAGATTTGGGAGTTTTAAAATGAAGCCGAGCAGCTGCAG
TTTTCCCTTCAGTCTGGAAACGAGAGGCTTTGTGTCTCTTGTCACCCTGTGTTAATTTGG
GCCCTAATGTATTTTATAAACAAAGGGCTGCTCTCTAGCCTGACAGTCGTGACACCTTGA
TTCCAGTGCAGGATGCATGCAGGACGGGGTTACACCATTAATAATCAACT
>NODE_445_length_592_cov_26.819256
CATTCTCCACCTTGATTTCGCTCTCCCTTCTAGCTCTATCTGTCCTCGTTGCATGTCTCT
CTCCTGTCTCATCTCCGTCCTGTCTCCCTCTCTCTCTTGCTGCCACTCTCCTTTGCCCCC
ACACCTCCCCCCCTCCACAACCACCCCTCTTTCCTCACCCCATGGTGCTGCTCTCACTAG
GAGAGGGGAAGTTCATTACCTCAGCTAAATCAGAATTAGTCCCTTCATTTTGACGGGGCG
AACTTCATTAGAAAGGCCCTTCCTTAATCCAGCAGGGAGAACTGATGAATCTACATGGGG
GCAGTAATTTGCTTCACACAGCAAATTCAGCCACTTCCTCCACACTGTCTCCCCCTTTCC
TTTTCGCTGTCTTTCTGGCTTTATGTACTTATGGTTACATTTTTATTAGATCTACAACAA
AAAACCTGAGAAAGGAAAACACCTGCATATAATTAACTAATGGCAGCAGAGATGGTGTAA
AGAATGAGTTATGCTGTTTGGAATGTCCCGTCTCCCCAACAGACTTCAGGCTCTCTGGAG
CAGCCATAGCTGACTTGGCTGACACTCAAACACAGGCTGAGTGAGCACGGCTGACAGAAG
GCTGGGTCTGCAGGCCTGAGGTAACTATTCAGGCTGATTTTATAATGTCATGATTATGTT
CTGGAGGTTTAGGATACACAAATCTTTCCAGTGCACATGATTACAGCATCAAATGGAAAA
TCAGAGATAataggat
>NODE_446_length_512_cov_6.974609
CCCACTCAGCTGTTGAAATTCCCATTCTTTTGTAATGGGAAAGAGAAAATGATATTCAAC
AGAGGGAAAGACACTGACATAACATATAGGAGACTCAGTTTGGCACTGAACTCTGGGTCA
CAAATTGTAGGGAATTTGTTGTTTGCAGTAGTTTGCTTTCTGAATGCACATGCCTTTACT
GTTATAGCCCTTCACATGTCAGATAATACACTTTTTATGCACTGTTCTAAATGGAAATGA
AAGTGACAGAAATTCCCTCCAATGTCTGATTCCAAATCCCAGTATGAGGCGAAACCTAGG
TAGTGAAATTAGGGGAGAAAGCTGGGGATGAGGAGGAATGTGGAGCTGTCAGTCAGTCAG
TCAGTGGGAAGGGGGATTATGCAGAGCTCAGAGCAGTAATTGAACACCATCGGGCCCGCC
CTCATTTACATCTCAGCCTTCTGCTGGCTTTGATTGGCAGCTGTACATGAAATGCCACAT
CAGTTGAAAGTATGTTGTGAGCTGGCACTAATAATCCTGTGGCTCCGGGGAGACCTGCCA
TATTGTAATTTGGTTATCAGGCATGAAGGAAATAATTCTAAGTGCCAGGAAATGTGAGGC
AGAATAAATGCTTCATTGCTGCAAGTTGCCCAGGGTGACAGttcttatttaatgta
>NODE_447_length_523_cov_3.240918
TCTTAGTTAGTCAGTTCCAAAGAAGACAGTCAATACTTCTTCCTGTGTGGCAGGACTTTA
ATTACAGCTCATCCAAAGAGAGGAATGCCAATAATTAAACCACTGAAGAAGACAATCAGT
AATGTAGGCTGGAGAACAAAGATGAATATTCAGTGTGACGTGACATTTTCAGTAAAAAGG
ATATTAATAGAGTACTTTTGTCCATATGTATGAATATATGATATGTGGGTGCACACTTTA
TTTCCGGCATTCTGGAGAATTTCTATGCACCAATCTGAACCTTTTCTGGATGTGTCTGAA
TTGTTCTAAGTATGAGTAATGCTGTATCACCCGCAGATGTTCACCCATTTGAGCCAGTGA
TGCCGTGTTTGAGGATCTAACACCAAATTTTAAAAGTACTGGCCTCACAGCAGTTATCTG
TCAATACATGCAATAAATTAGCTTCTGTCTCCTCTGCCCTTGACAAAGCATAGAGGACAT
TATTTCCCCACCGCCGCCCATTTTCCCTCCCTTTCCCCTCTTTTTCTCTTTCACTCTCAC
TCGTTTCCCACATATAAAACCAGCACAGTTAAATCAAACCAGTTCAAACCATGTATCATA
AGAGAATACCTTCTTACTAAGTCACCTCAAGGTCACAAGTCAATCATGCATATGGCTCTG
TGTTGTc
>NODE_448_length_299_cov_3.140468
GAAAAGCCCGACCACGTATGTAAAGACACACTCAGACAGAAACCCAGACTCTCCACTCCC
CTCCACACACACACACACACACACACACACACTCACTCACTCACACACACACCAGCTGTT
TACTACTGTCAGGAGTAATAAAAACAACATGAATCAGTTTGAGAAAAGCATTTGCGAGAG
AAAATCTAAAACTATGCAACTCCATATGGTCCCTCCGTCTCTGTCTGTCAGCTCCCCCAC
CACCACCACCACCTCTTCCCTCTCCGCCTCTCTGCAGAGAAAATGCAGCGTTGCATGAGC
TCGGCTGAGAGATGACAGATCATTGTAGACGCTGACAACCTGTGTAACACTCACAGCGCC
GAAATTAGACTCAAATTTTTCAGCTTTGGACGAATTAAGGCGAGCGAGGAAAAAAAAAAA
AGCTGGGCGACAGCGATGTTTCt
>NODE_449_length_1135_cov_20.009691
CCTCAGGGCGATCGGCTGCTCCCAGACAACGGCAACATTTACCAGAGACGACCGGAGAAA
AGGTGGTTATGTAAGTTGAAAAAGTAAGTTGAATAATTGTAGAATAATAGAAAACAATGC
AAGAGCCACTGGATCAGTTGTACACTGCTTTGAATTCTGTCTTGCAAAAAAATAGGACTA
TGACATACAGTACAGTTGGTTCAAGTGAAATATATAACCTTGTCTAATTAGACTGCGACA
CGATATGCCTCGCAAAGTAATTGCCGTTGTGTCCCTGTCAAGCTGTCTCATTATCAGCGC
AAATTGAATGGATCTCTCCCAATCAGATTACCAGCGAGCGATCAAACTTCTCAGAAGAAG
GCGCTGGAGCCTGGCAGGTGGAATACCTCTGTTTTACTGCAAATGTGACCATGCAAATCA
GTCAGCTGGCGCAGAGCTCCAAGGAGTTCCTTGTGAAAATTGCATAGAAATTTCTGAATA
ACGGAAGGCATGACACCTCTTTGAAAAATGCAAAAGTGAACAGATGGATGTGTGCCACCA
AACGCTCTCATTGCAGCAGGCTAATACTGCGCCTTTGACTGCGATCCGCGCTTGATGTTA
GCAGTTCATCTTCCTCTATTGTGCTTTTCCTTTTGGAATGGGAGAAACATTTTCCCTGTG
GATTGGAAGGTTTTCATGAGCAGGCAGATGGAGAAAATATTGTTGACATTAAACTGTTCC
TCTTTAAGGGAATTGTTGTGACAAGGTGGAGCTCCCATCACTCGAAATAGCAGCTGTGTG
CTGTTTACAAAGGGGCCCAAAGCAATGTTTGTTTCCATTGAAACGGTGGCAACTTTTTCT
GTCTATGTAATGAAGAAGCTCCTGGCATTATATGTTTGCTCTCACATCTACTGTCATCAT
AATACAATATTTTTGTAGCGACAGCAATAGTGTTGTTACAGTGTATTACAGCTTCTACTG
GTGTTGTACTGTTTTCTTAATTATTACTGCAGCTTTCCTGTGTGTCTTTAGGTTTTCAAT
CATTTGAGGAACTGTAGGAAGATTACTGGGGTGGAGAGAGAAGCCATTTTTGATCAATTA
ATTAAGTGACTGAGAAAAAAAGTGCATTATTTCCCCCATTAATATCTCAAAATAATAGTA
ATTGTTGACTGATATAACCCTCCAAAACCTAAGCAGGCTTCAGATGTTTTTTTGCTCCTG
TCACATTTTTACTCactgtggactcatttttctctccaataataaagtcctgctcctttg
cagaaacagcacaacaatg
>NODE_450_length_340_cov_1.697059
TGGCTGCCTGGCAAGCAATTATGCTCGAGTTTGTCTTAACACTCACCTCAGAGCCAAGGG
AAACACCAAAGTGTCAGAATTAACATAAAGGTGTAAAAACCTGTTTGGCCCTTTGTTATT
ACAGAGCCACAGGCTTGGCCAATATGGCCACGTTCACACACATATCTTACACTGCAAGCT
TAACCAACACAGGAGAAGGTCTATTTGAGTGCACATTTAGAAACCTTTTAAAGTAAGCTT
ACATCAACATGTTTGACCTTAACTCAAAAACCTTGCACTTGAATACCAAACAGAAAAGCA
GGTAAATAAAGAGTTACTATTTTTTCTTTGAAAAAGAGCATACTGGTGGCTTTAACCCAT
TAACTATAAAATGTGTTTACTTGAAATTGCTGTTTCAAAAGCATATCTGgaaaactgtag
attaatttccaacatttttttgatttagagaatccatcctatagttttagagcaaccaat
tgtc
>NODE_451_length_669_cov_20.133034
AGTAGTTCCTTTGTGTTTTAGTTGTAATTGGATATGCTTAAAGCTTATTGCTGTCAATAT
GCAAATTGCAGTGTTCTAGCGCCAGACTGCTGGTGAACCGGTTGGGTTCAGCTAAGTCAA
ACTGTTCCACCATAATCATTTTGATGTTAATGATCTCTGCAGAACTGCAGCGTCACCCCT
GTGATTTAATCAAACCTAATTTGGGTCAGTCCATTTTGGCTGCAGCTGAGCACCTCAACA
TCATCATTACGCTCCTTCAACCCAACCTCTGCGCTCACCTCGCCTCGCCTCCTCGGACTC
ACCGACGAGCCTGCCAGGCCACAAACAGCTGCTCGTCATCTGTCTTGTCACAACCTGTCC
TGCTTTCGGACATGGGCTTGCACATTTTTCGAGTTTTGGTTCTGAATTTCACCATGATCC
GAATCAGAAATGAGACTTTGTGTTTAAGATTTCACTTCCAAGCTCTCTCTGCCTGTGGGA
CCTGCTCCTTGGGCTTTTCATCAGCTGCCATTTTCGACGGCATGCAGTAATTTCATGGCT
CATTGCAAGCGCTGAAAACCTTTGAAACTGCAAATGTTAACTTTGCCTGGCCTGGAGCCA
TTTAGGAAGCGATTAATTTAGCAAACAGAAGTGAGCCACTTTCTCCTCCTAGCCTGCGCA
TAATTTTTTGGGGCTTCTATCTGTATTTGAGTAAGAGTGAGCAATGTAATGACGGTTCCT
GTAATTGTGGCAGTGTGAAAATGGTTCCTACCTCAGCCCCCACTATCTCACTCATCTCTC
CTGGCTGAGCCTCGACAGCCTCGTACAGTGAGa
>NODE_452_length_389_cov_23.269922
ACAGAACCATATGCTTGGTAACGATGAAAGCTGTGGGTGCATCCCTTGTATGAGCTGGGA
TGCTTAAATTATTAAATACACCACCGAGGCTTGATTCAGATGTGGCAGGCAGCCCAGTTC
TCTCTTGCACGCACACACACACACACGCAGAAATGAATAAAGGCATAGGGAAAAACTTCA
AACACCTTTCCTGTGCATTTAGTGTAATGAACAATGCCTTAATTGAGATTGGCTAATTAC
CCAATTTCAAGATAATTAATATGATCCTAATTAGCATATGTAAATGGGACGTTGCATAAT
TGAGAATCCCTGTTTTGAATTAGATGGCTCTAAAGTGAACCCGCACGTGAAAAGGTACAA
AGCAGCTATTAAGAGTTTGATGCCACATTAAAACAGGCCATCATTCAGTGTGCACTGATG
AAATGCTCAGCCTCACGCAGATGTTCAGAAACATTATGGAATGTCGTTGATTATTGTTGA
TATGTTTTTGGGACACTGCTAATTAGAAGTCATTACCTACTTATCACTTTTGt
>NODE_453_length_604_cov_2.773179
AACTTTACAATTTGCATTACAGTCCAGCCCACATCACAGCCATATGACGACTCTCACTCA
AAGCGCCACAAGAGGGCGTCGCCGTGGCGACGCCACTGAATTTGATGCTCGCCACGAAAC
AGGAAGTGGAGTGTAAATAGCCTACACATGCTCTGATAGTCCTCAAACTTTACACGCTGT
ATCATAGTCCGGCCCATAACACAGCCATATGACGACTTTGACTCAAAGCGCCACCTGAGG
GCATCGCCGTGGCGACGCCACTGAATTTGATGCTCGCCACGAAACAGGAAGTGCACTGTA
AATAGTTTAAACATGGTCCGATTGGACTTAAACTTTACAATTTGCATTACAGTCCAGCCC
ACATCACAGCCATATGACGACTCTCACTCAAAGCGCCACCAGAGGGCGTCGCCGTGGCGA
CGCTACTGAATTTGATGCTCGCCACGAAACAGGAAGTGCAGTGTAAATAGTTTAAACATC
GTCCGATTGGACTCAAACTTTACAATTTGCATTACAGTCCAGCCCACATCACAGCCATAT
GGCGACTCTCACTCAAAGCGCCACAAGAGGGCGTTGCCGTGGCGACGCCACTGAATTTGA
TGCTCGCCACGAAACAGGAAGTGGAGTGTAAATAGCCTACACATGCTCTGATAGTACTCA
AACTTTACAGGCTGTATCATAGTCCGGCCCATAACACAGCCATATGACGACTTTGACTCA
AAGCGCCACCTGAGGGCGTCGCCGTGGc
>NODE_454_length_306_cov_1.607843
TAAATTCGCACTATATAAATAAAATTGAATTGAATTGAATTGAACTGATTTGAAAATACA
ATTAATTAGTCAGAACTTCCAAAGTTAAAACAGTAAATATTTTTTTTGTTGGGAGACAGT
GATGTCCCATTTATATGCAACAAGGTGCACCACATTAACAATATTTTAATGAAAAAGTTA
TGACTGTTGGTTAGTGTGATCAAATGACCACACCCACACAGTCCTCATGGAGAAGATTAG
ATGTTTTTATTTTTAGTGTTTTTCTAAGCTTTAACTTTTTTTATTGCAAATTCCCTCATT
CATTTTTATTGTATTTACagtagatgtgggatcagttaccatcaatgtagaggattcaat
aataataatatgcatcttacatcaccaagctcgtggtttaggtctggttgaaaaagattt
ttataaaatccctgtctcacctgttacact
>NODE_455_length_300_cov_3.330000
GACGAATTCGCTCTGGAAAATGTGTGATTTTGGGCCAAAATCCGGCCTTTTTTTCAAAAT
GGCGGACTTCCTGTTGACTTTAGGGTATGTGTCCAAGAGACTTTTTTGTACGTCTCGGTG
TGTTACATGTGTGTACCGACTTTCATAGGTCTAGGAGAAACGAGGTGCAAATGCCATATC
GTAAAAGCATTTTCAGCATTTGAGGTGGCGCTGTTGAGCCATTCTTCCAGTGACATTCGT
ATTTCCCCCAAAATATCAAATTTTTCGCCGGGCCTGATGTGTGTGCAAAGTTTTATGCGT
TTTCGAGTACGTTTAGGCCCTCAAAAATGCGTTCCTTTTGCCAGGAGAAACAATAATAAT
TAAAGCTGCAAGCAGCATTGGTCGGGTCCTCGCTTCTCGCTGGACCGCGACCGAGACCgt
cagtcatcgttcgtacgtcatcgg
>NODE_456_length_550_cov_18.441818
TAAATTGAATTTCAGTATGCATCTGTTTTAGTTATACACTTTCTTTAAGTTCTGGAATAA
TTTTCAAAAAAAATGTGCATGTCTCGTATGCACTCCATAACCAATATCAATAAGCCTTTC
ATGTAGAGCTAACAAAGAGGCATCACATCTCCTGGCACGGACACGGTTGGTGTTGTTGAG
ATGTAATTGAAGCTGCAAGGGTCACATTTTCGGAATAGAAATTACAGTCTTGTCTTTGAC
TTGTGTGGCGTGAACCAGAGATGCATCCCACAGCCCTTGTGTCCTTCACAAGCCTTTATT
ATTTATAACGCTCACTCTTTGAGCAATGACCAGTACTAATGCATAACCTTCTGTCCTTCT
GGCTGATTCGCTTCCTTTGAAACCAAAGATTGAGGCAGGAGAAGTGGGTGTATGGTGGAT
GAGGCAGGGGTGTGGGCGGGCGAAGGGGGAGAGCTAGTATAGGGCAGTGGAGATCCAGGC
TATCGAGAAGTTATTATGTTTTTTCCCTTTATATCTGAGGATGTGGAATAACACTGTGAT
GCTTCTTTTCTCCAGAATAGAGTTATGGGCTTCAAAGCAATACTATTTCCTGACGTCCCT
CCTTCCACTATTTGTCTGCTCCTACGGAATAATGTGCTGGGAGTGGTGTGGTGGGGTGGG
GTGTCTTTTAGCTACAtgattatttgcttgtttc
>NODE_457_length_844_cov_11.848341
ATTAGAATTATATGTGCTCAATTATATGTGTGCAATAATCTTTCAAGGTTGTTACTGCTG
GGAAAAAGCATCCAGCCTGAGTCAGAGCCAGCACACAGAGCTGGAGAATAAACAGAACAT
CTACCAGAACTCAGTGCATGTTTCTGTTCACTGATGTGCGCAGACAAACATATACACACC
TCCTCCCACTGATGTATGTATCTGATGAGTCGGGAGAGTCTTAACAGACGCAGAAGGCTG
AGGATCTTGGTGAAGCGGACGATTCGCAGGGCACGGGCTGTTTTATAAACCTCCGAGTCA
AAGCCTTTCTCCACTATTAAAAAGATATAATCCACTGGAATGGAGGAGAGGAAGTCCACG
ACGAACCAGCTCTTCAGGTAATTCATCTTGATGACCTTGGGATCGAGGATGATCTCGGAG
CTCTCCTCGTTGACGATCCCCGTTCTGAAGTTCATGACCAGGTCAACCAAGAAGATGGTG
TCCGAAGCCACGTTGAAGACCAGCCAGGTGGTGGTGGTCTGCTCTGAGAAGAAGGTTATT
CCCACAGGAATGATGATTAGATTCCCCATCATCATGATGAGCATTATCAAGTCCCAGTAG
AACCTGCAGATTGACACACACAAATCAGGAAGGCAAGAAGAAAAACATGCTAGTTAATGA
TAAAGAAAACAGTCAAGGAAAAGTGTACACTGTATTAGATCCTACCACTACTACTTTATC
CATACTGAGTGTGTTAACACAAATACGGTGAACAGCTGAGGATGATAGGAAAGCTACTCA
TTTTGCATCTATTCCGGCATGAAAAGTATTTGAGAATGTGCAGTTTGACCTGATTATCAC
TATACAGAGGATCACCAAACTTACTGCAAGTCATCCTGAGGGCAAAGAGGAATGTCTGAA
ACTATTTACATGACACCCAATAGTTGTCACACCATTTCACTAACAAGCACAAaggtcaac
ttcatggtgacaaaggaggaaaagtaag
>NODE_458_length_319_cov_6.896552
CACAGCCATATGACGACTTTGACTCAAAGCGCCACCTGAGGGCGTCGCCGTGGCGACGCC
ACACACTTTCATGCTCGCCACGAAACAGGAAGTGCAGTGTAAATAGCCTAAACATGGTCC
GATTGGACTCAAACTTTACACATCGCATCACAGTCCGGCACTGATCGCAGCCATATGACA
ATAATGAATTTCGGTAATAGCGCCACCTGCTGGAAACAGGAAATGTGAGCTCACAAGCTC
CCATTGGCCTGAAAATTGACACGTTTCAGGACATTCCCGGCCCGATGGCATACGTACGAT
GACTGACGGTCTCGGTCGCGGTCTAGCGAGAAGCGAGGACCCGACAAATGCTGCTTGCAG
CTTTAATTATTATTATTCTTTCTTTTACCGTCTTTTCAAACGCATTTTTGAGGACCTGAA
CGTACTCGACAACGCATGAAATTTGGCACGCACATCAGACCCG
>NODE_459_length_804_cov_19.823383
GGGGGGGGGGGGGGGGGGGGGGGGGGGGGGGGGGGGGGGGGGGGGGGGGGGGGGGGGGGG
GGGGGGGGGGGGGGGGGGGGGGGGGGGGGGGGGGGGGGGGGGGGGGGGGGGGGGGGGGGG
GGGGGGGGGGGGGGGGGGGGGGGGAGATTTACACCATCTCCCCCGGATTTTCAAGGGCCA
GCGAGAGCTCACCGGACGCCGCCGGAACCGCGACGCTTTCCAGGGCACGGGCCCCTCTCT
CGGGGCGAACCCATTCCAGGGCGCCCTGCCCTTCACAAAGAAAAGAGAACTCTCCCCGGG
GCTCCCGCCAGCTTCTCCGGGTTCGCTTGCGTTACCGCACTGGACGCCTCGCGGCGCCTA
TCTCCGCCACTCCAGGTTCGGGGATCTGAACCCGACTCCCTTTCGATCGGCCGGGGGCGA
CGTAGGCCATCGCCCCGCGCTTCCGAACGGCGTTCGCCCATCCCTTAGGACCGACTGACC
CATGTTCAACTGCTGTTCACATGGAACCCTTCTCCACTTCGGCCTTCAAAGTTCTCGTTT
GAATATTTGCTACTACCACCAAGATCTGCACCCGCGGCGGCTCCACCCGGGCTCGCGCCC
TAGGCTTCCGTGCGCACCGCGGCGGCCCTCCTACTCGTCGCGGCCTAGCCCTCGCGGCTC
CTGTTGCCGGCGACGGCCGGGTATGGGCCCGACGCTCCAGCGCCATCCATTTTCAGGGCT
AGTTGATTCGGCAGGTGAGTTGTTACACACTCCTTAGCGGATTCCAACTTCCATGGCCAC
CGTCCTGCTGTCTATATCAACCAACACCTTTTCTGGGGTCTGATGAGCGTCGGCATCGGG
CGCCTTAACCCGGCGTTCGGTTCATCCCGCAGCGCCAGTTCTGCTTACCAAAAGTGGCCC
ACTAGGCGGCTCGCATTCCACGCCCGGCTCCAAGCCAGCGAGCCGGGC
>NODE_460_length_669_cov_15.188341
TACAAAAGCATTCTTTCTAGTTACTGGTTAAGTGCTGCTGTCAGGCTTATTTGCATGGCC
TATGAACCAGTGGCTGAATATACGTGATCAAGTGACACATTTTGGTGGCAAAAGAGAACT
CGTATCTCAAGTAGAAAATTTTCAGTGCGGCCTTAATGTAAAGTCTGACGTCCGTTAATG
TTTTATTAGCATTTCATTAGTATGCTCGTGAAGAGACCGAATGATGGAATGCAGCAGTGT
GAGATTGTCTGTATTTTTGTTTAGCATTTGCTGGGTGTTGTCGCTTTCGGGTTGGGGGCA
TGCAGCGGGGAGTCGAGAAGCACCCCACACCTCACGCTGAGTCCCCCTGGTGCTGCCCCC
TCTCATCTACGAGAAGAGTCTTCTTCTCCCCTGCTAAGTTTGCAAAGTCCAATTTTCAGC
TAATATGGAGGTCGCAACAGCAGGCGCAGAGGGCGTAGTAGGACATAATGGCTATGGGAT
TGTAAATATTGGTTTTAGAGAGACACAATTGGAGGGCAAGCGGAGAGAAATTTCCATAGA
GTATGTGCTAGCACCATTGGAGGCCTTGGTGCAGCAGAATAGATTTTCCATTCTAGTGTG
TCACATTAGATTTTCGGAGGTGCTCAGTGGCAGGTACATGTCATTAGTAACACTTTAGCA
CAGTAATGAACCTTTTTATTTATCCGGTGCTTCTCTCATGAATGAATAAGGAGCTGCTCC
CCAACTGTGCCCAGCCGTGAGAAGCAGACAGAGGAGGCAGAGAGAGAGGGAGAGAGGGAG
AGAGGGGGAGACagaggggggagacagggagag
>NODE_461_length_379_cov_1.435356
ATCAGTAGAAAGGCCTGTGACATGCTTGCTCAGACATACACGGATGCTGATTTACAGCAG
AAGCTGCTGACCGGTCAGTCTAGAGCATCTGCCTCAGTTCAGTGGCTGTAAAGGCCGTAG
ACAGTTTGGGCTTTCACAAAATTATCAGTCCCACTCCTCCTCCTTCCAACATGGGGTTTT
AATTAAATATATGTTTGTTCCTGTCATATTTTGCTGTTACAACACAGTGAATCAATTTCG
TTCATGTTCTTAGAATCAACTAAATACTGTTCTGTGCATTCACGGATGTGTATGTTAGGT
TTTTTTTGTTGTTGTAGTTTTTAAAGGTTGTGCAGCACATTGTGCGCCTCTTGGGAAAAG
TGAGTACCCCTTTGCATTTCTGTATGTTATAGTCTGAGACACCACAAGTAAtttacctcc
tatgaagcaaacctgttttataaagtttggcagatggggccatttgaagcaagatgtgaa
atgtcacaagcagaaagaggtcagggatgagtaattacttgca
>NODE_462_length_480_cov_3.941667
CCTGTTCTGACTTGCCCGTCTATGGCTGACACCATTTAAAGCAACCTCCACCCTCTCTGC
ACCCACTTCTCCTTAACACTTCACTTCTCTTCTTGAAAATGAGTTGGAGGCTCAACAACA
GCCGCAAATGAAGTTCTTCACCAAATTGCGGGGTTTTGTATGAAGATTGATGTTGGACAC
AGTACACTTCTGAAGTCAGAGGCTGCAATTACAATCCAGAGTGATTATCCTTGCCCATTA
ATAGCAGCAGATAGCATGTCACAATCAGGGATGTGCATAATTAATCAGTGGTTACTCTTT
GCACCCCCTCCTCTCTCTCCTCTTACCCCTTTTCCTCTGGGCTATTTTCAATGTAAAACA
GGGTTACGGACAATTCCCAGCAGTGCAACTAAATGCACCGCCCAAAGCTTACAAGACGAT
GTGAGTCCTGCTATTGACAAAACATCACTGACTAGTAATGAACACAGTGAGGGCTCTAAC
TAATTCTTGATTCCTTCATTTATCATCCCCACACATTATCACAAACACACACCTTCTCTA
AGGTCAGTTAACATGAGAAAAAGCACACTCACTTCCACTCGAGCGCAGTTTCcaagaaga
cattatttatgctcttttcttccg
>NODE_463_length_855_cov_24.977777
CTGTATCTAAGGAGTGACGATGACAGACAGCAGTCACAAACCCAGCCAACATACATACAT
GGAACATCTGCACACATGGAGTGAAAATGCATTCTGGCACAAAGAGTCCCTGACTGTGCA
ATCTGCATCACAGTATTTCACCGATAATGAATGGTGTGGAAAAAGGCAGCGGTGCTACTG
ACTGTATACAATATGGCTGATTTAGTGAAGTTTGGGCAGTTAGTCACTTGACATGAATAG
CCCTAAGAGGTTAATTTACCTGTCACATTTTACGTGTAAAGTCAATCACATTTGTTCCTA
CTGCACATACTGCCTGTACTGTAGTAGAAAGCTATTTAGCAGGGGATGTTGCGCTGTATG
AGGGTGATAGGAGTAATCAAGGAGAGGAGGGGGCTTCTCCATAGGAAGTTCCTGCAAACA
GAGTGCACCCACTTTTTAAACCCCATTTGTCTTGTTAATGCTCCCCTCTGATTACCTGAT
TGCACTGGATGACTGTGGAGAAATCTGATTGCGTAAAATTATATAGAGCAAACTTTTGAT
TGGGGAGGGATCTGGCGAGCTTGCTGCCACCATTGACAGGCTTTGTGAAATTTGGCCTCG
CTGATTTGAAATCAGCTAAGTGTCACGTCCCGTAATTGTAATCAGAACTTAATTTTTTAT
CCTTGTTCTCTTTCAGAGCACAACTTTTCTCACGCAAACTTTTAAAGCTTGAACAATACT
GCAGCCATGTTCCACATACAATAAGGAAAAATACAAAGCGATCTTTCACTGAGATATAAT
CCACATCTATATGGCTCAGTGACAGAGCATGTGCAGTGTGTACTTATCTGTGTTTTAAGC
AAAGCACACAATGACTTCATTAGCTTCCACTCAACAGTTTAACATATTAATTTGACCGCA
TATGCAGGTAATGTTCCTGCCTGTTCCTATTTCATTTTAGACTTGGACTTGCACTGCTGT
GCCCATCTATCACCTGGATCAAAAGTGAttaaatgaaaa
>NODE_465_length_145_cov_9.875862
TCCCCTTAGCAGCTCCGCAAGGGTAAAGAGCTGGTCCACTGTTCCACGACCCGGACGGAA
TCCGCATTGCTCCTCCTGAATCCGAGGTTCGACTATCGGTCGGAGCCTCCCTTCCAGCAC
CTTAGAGTAAACTTTCCCGGGGAGGCTGAGAAGTGTGATACCCCGATAGTTGGCACACAC
CCTCCGGTCCCCCTTTTTAAAAATGGGAACCACCACCCCGGTCTGCCACTCCACAGGCAC
CGTACCCGATGCCCACGCGACATTAAAGAGACGTGTCAACCAGGACAGT
>NODE_466_length_386_cov_6.075130
CTGAGAAGTGTGATACCCCGATAGTTGGCACACACCCTCCGGTCCCCCTTTTTAAAAATG
GGAACCACCACCCCGGTCTGCCACTCCACAGGCACCGTACCCGATGCCCACGCGACATTA
AAGAGACGTGTCAACCAGGACAGTCCAACAATGTCCAGAGCCTTCAGCATCTCAGGGCGA
ATCTCGTCCACACCCGGCGCTTTGCCACCGAGGAGTTTCTTCACTACCTCGGCGACCTCA
CCCACGGATATGGGCGAAGATCCCCCCGAGTCTTCAGACTCTGCCTCCTCCCCAGAGGAC
GTGTTTACCGGGTTCAGGAGTTCCTCGAAGTGCTCTTTCCACCGCTCGACAATGTCCCCA
GTACGGGTCAGCAGTTCCCCCCCCCGACTGTACACAGCCTGGGCGAAGCCCTGCCTCCCC
TTCCTGAGGCGTCGAACAGTTTGCCAGAACCTCCTCGAGGCCGACCGAAAGTCCTTCTCC
ATGGCCTCCCCGAACTCCTCCCACACCCGAGTTTTAGCTTCGGCAACTGC
>NODE_467_length_450_cov_9.151111
TATGAAGTCAAACTGTTTTGAAATCTGATTCTTGTACTTCTCATTAAGCCCACAGTAACT
GTATCTGTGCTGATGTCAGAATCATAGTGTGCAGAGTCAGTTTGTCCTGAACATTCAGCT
CAAAAGGGGATAAATGTTGCCGCTGAAGAGAAACTTTTTGCTGCTGTGTTATTATATGAA
GAGTCATGTGGGTCTGCAGCTAATCTATAGGAGAGCTGACCCCTAAGTAAATATTTTTGA
GTATCCCTAGTAGGATTAAACTTGTCCTTTACTCTCACTGCTCTGATAAAAAAAATCCAC
TGGCCCTAAATGAATAAGTGTGTTTGTGTCTGGGTATGTAAGCGCGCTGTTTCTGTGCAG
GAGGTGCATCTGTAGCATTCGTACAAACTCTTGTGTGTGCATGTAGGCACAGATAGCGTG
AACTGGGTGTGTGTTATGTGTTTAGGTTTGGGGATTTTAGTACAGCAGAGGGAGGGGAAA
AAGAATTGTAAGAAGAACATCCCCGGTCTCACAGCGACTTCAAAAGCTCTCCTTCCCCAG
GATATTAAGCGACTGTGATGAAAAATTTAGCAAGCGTTAAATAAGCTGCTTTGA
>NODE_468_length_363_cov_1.685950
CCAAAATATTTTATTCTCAGACATTACTGGCCTCAGGAGGCATCTGTCCCTCTGCCCTCC
AAACATAAGGCTGCCCTCTGATGTTTTTAGTGCAATGGTTTCTTGGTTAGAGCATGACAC
TACTGATGTCAACCGTTTGATACCTGTTTGTGCCAGTGATTGTTTCTCTAATGCTCTCTG
TGCAATCTCTTTTTAACGTCACTAAAAGTGCTTTTTTGCCATTTAAACCTGCCTCACCCC
TTTTCACAGCAGTAGATGTGTTATTATGATCAGGGCAGTTATTGCCTTAGATATTCAGAC
AGGGCTTTGCACAATTTAATTCTGTCACTTATAATTGTGTATCAGACATGGTGTTTTGTT
AGTTCATAATTGAGGTCTTTAATTGTTCAATACAGCAAATCGGCTCATTTCTAGGTATAG
GGATTGTGATGCAGTTTTGGTGTGTACTCTTGTGTGTTTGAAACAGGCAATGAAGGCCTC
ccaataaaaggtcatgcacaggacctg
>NODE_469_length_557_cov_16.328547
ATCACTTTAAGTCTGATTCCAGTCACACCTACAGCTTCTTTGATATCTTTAATATCCCCA
TGGATCTTCACAGAGAGATGTGTGGTCTCTTTTCTGGCTAATGTTATCACCGGCCCCTGT
TGGTGTGTTTTTCTATATATAAAATCATCATTTACATCTTCCACTCTGTCTCCTGTTGGC
ATGCCGGCCCAGAGGCCTGGTCCTCAAACCACTAATCAGGTAATGTTGGGGAGGTTGAAT
GGCGTGCCTCCCCCTGGTCAACCTTCACTGCTCACACAGTGGTGTTGTTTTAAAGAGCAT
TCTTTAGCAGCTGAACTTGGAAAGGTATTAAAGTGGGATTAGGCTCCTCCACAATCCACT
GCTTGTGTCATTCAGGGAGTTTGTGTTCTCCTCTCCCCGCTGCCACCTCCCCACTCCTCC
TCTGTTTGATTGTGGCTAGCCGCAGGAGTGGGACTGACTGTGCCTTTCAAAGGAGAGGGG
TAGGGTTAAATCCCTAGTCCACTGCTCCCTGCTAATTCTCCTTGTTCCTTAGAGAAGGAT
TTACTTCTGCTGCCAGCTTCTCAAAGGCCTTCTCTGCCCATCCGAAAAGTCGGCGTTGCC
TTCCTGTGGAGGTGTGGTTGCCATAGAAGGGGCGTCATGCATGGCTATTCCATCTGAACC
CCGCTGAGAATGGGGACCGGGGACTGAAAACAGGCAGAAAG
>NODE_470_length_423_cov_1.148936
AGCTGTGTGGAGTGCAAATGGGAGGGAGAAAGAAAGAGAGAGACAGAGGAAGAGAAAGGG
AGAGAGAGCGCGAGGTGGAGGGACGCTGAATTGAGGAGAAGGAAAGCTAGAAGGGAGAGA
GAGTGAAAGGGAGAGGAGGAGGAGGAGGGTTTGCGTTGGTGTGTTGGTTGGCAGAGAGAG
CGCTTGTCAAAAAAACCTTCCACTGACAGAAGGCATGATTCACGGCAGAGAGAGAGGGAG
AGAGGGGGGGAGAGGCAGGGAGAGGGAGACAAGCGACAGAAAAAGAGAAAAACGGCAGAG
ATAAAGAAAGACAGAGTGAGAGAGAGACGACAGGGGCAGAGATGCCAGTAAGAAAAACAA
ATGAGGATGCTGATTTGAAGCAGAATGACAACACATTACCAGGATGGGACTGAGATCGAC
GGACTGGATTGACtgatgccttttactgactgtgaccatgttgataaggttctggctttt
ctgttgatcgggggaaaatagagcaggtggcaacagcagcgatgaaagagagtgagagag
gagagagaaagaaaggatgctcaagaa
>NODE_471_length_459_cov_20.671024
CCCAAACAATTAAGAGCAAGGTACATGGAAAAAAAATTGAAAGCTCCTCTTTTTCCCCCC
TCACTTTGCATTGTCGATTTGAAATCCCTCTCTTTCTCTTCTTGGAGGGCTGCCTGTAAT
GGAGCTAATCTGCCGTCGTTTGTCCGAGCCACAGGAGTTTTGTCAATAACAATCAGCGTT
TGGAAAGTGTAATTAAGGCCGAGGCTTTTCATTAGGAAGAAGGGAGGGGGCCGTCTCCAG
GGACGGGCATGCCAATTAGAAACTCAGGCACGCGTCGCCGGGTAATTTCAGGGAAAGGAG
GGGAAAAAAACCCAGGACTTCTTTAGATTGGAGAGGGACCCTGCTGCTCTTTCAGAGGAG
AGGAGGAGAGGCTTAATGGCATAATAATCAGACAGGGGTCCCAGGCAGAGAAGGCAGGAG
GACGGAGGGACTTTTTGGGGGAGGTGAAAGCCTTCTGAAATGATAAAAGAAACACATGCA
GGATTGCTAGAGGAAAATGGAGGCAGTAAATAGCGGGATGTAGAGCCCTTGAAAGAATGA
GAGGGTGCCGTTGATGAGAACTGATTAATTAAAGGAATAACGAGGCAGTCAAGGGTGGAG
tgt
>NODE_472_length_565_cov_35.336285
TGGGAATAAAAACAGTCAGCATTAAACACAGCTCACACAAAATACTTTTTTTTCCACCAC
TCGTGTGGAAAACAAATCAGGCGGCAGGCGCAGTGGCCATCTGTTTTGTTATTTGATATG
TGTGAATACATGTTGTAATGACTTTGTTTGTGAATCACTCTGCGCGGCAGAACACACGAG
AGCTCTCGAAGTGCTGGAGTGTTCAAAGCTAATCATATAATTGGACACAATAGTCGATGA
CAAATGGAGACGCTTGGAGCCAGCCAGCTGGGGAAGTGAATATGTAATCATTGTAAAATC
ATATCATTTTTGCATATTTGAAGACAGCTTAATAGAGTTTGCGTGTCAGCACACTATCAA
ATGATGATCAGAGACAGTGTTGCTGTATTTGTTTTCCGAACCGCGCTTTGTTGGACCATT
TATCTCCATCGTGATTAAAAGTGCTTCTCAAGAGTTTGTCTGCTATTGGTTCATTTGTGT
TTCATTATGTTCTGAACACTGAAGCAGATTTGGGAGAAATGACCGGTTGGAATTTTCAAA
AAGTCCTATTATGCCGAAGTAAACAGCCTACAGGGGCACCTGTACTCCAGAAGGTACTTC
TGCAGTAGCCAGGGGGTATATATGGAGGAACTGCGGAGAAGCTCATCTAATATGGAAACT
AAAAATTACAACTAAGCAACAATAGATTTCCAGACATTGCAACCCGTga
>NODE_475_length_841_cov_14.224732
GGCTAATTGTATTCTTAAAAATGGAGAAAACACAAGAAATTGAACTAAATTTGAACCAAT
TGACTAATCTTGAATCATCTTCCAATTAACTTTTGAATTATGGCAGCAAATATCAAATAT
TATTAAGAATCAAATGAACAGACATAAACCAACATAAGCATGTGGCATTGATTCACTACT
GGATAACAGCACATTCTCCCTTTTCTCTGTGGGCCATTTAGACTGCTAAGGCTAGCATTT
GAAAAATACTTACCTTGTTATAGAAAGTTTAATGTCATATGCAATTGTTTGACCCTTATG
AATATTAAAGGATCCCATCTCTGGCCTATTAAAAATGCATGTGGCTTTGTGGTTGTTGAT
CACGTTTAGAACGCCCATGCAAATTGGACTGTCTTCGCTGTCAAGGCCTAAGATGAATAA
TGTAGTTGTGTTGTATATTCAGGGACACACCATTGACAGTCAATTAACAAGTTTGATTGG
TGTGTGAACTCATTCTTTTGAACTGTTAATTTTATGTAAATAGTATTCCCTCTCCCTTCT
CCACTGTCTCTCCCCCATCCAGGTCCAACACAGAAAGATGTTCTCCCACCATCACGAACC
CCCAGATCCCTAATTCCACCTCCCACTAAGAGTAACCAGAGTGGGATCCTTAATAATTGA
TCATCACACACCTGCTTCGTGGAAGCTATGGGAGTGTGCCTTTAACAGTCAAGGGGCCCC
ATGGTAGCCCCTTTTGATATTCAAATTGACAAATGGTAGCTGGCCTTTATGAATTCAGAA
AGGAGCGGGCCCTTTTCATGGGGAAGAGCTTGTTAAAAGATTCTGGCCACCCGTCCAACC
TGATGGAGCTCCTTTTTGTTGGAGTGGATATGATGGCATTTGATGGCTCATAAATGGAAT
GCCAATGACAATTTGTTGTTGATGTGTGGGAATCTGGCTTTTATGTTCGGCAGGCACAGT
AATGCAGGCTCTTGGGCAGATCgtg
>NODE_509_length_821_cov_19.093788
TTAGTTGCTGTTGCATTAAAAATTCACACCACGTCGTTGCATGTAAATGTTAACTGTGAG
CTGTTGTCTGGGATGCTTCTCTTACACCTTCCTTTTTGGTTAAAATGGATGAGATGGATT
CTGTGGGAAAGGCAGGGAGACAAAAGCGTGAAAGATGTGTGTATCCATTCACAGCTCCAG
AGGACCTTCATTACAGAGCAAGCAGGTCCTGTCAACGTCTTTTCATTACATGGTCCCATA
TATCCACCCCTGGTGTCCAAACGGTCCGCTCTGTCGCCTGTCAAGAAAAGGCACTCTCGG
GGAAAGTCCTCCTATCTCCTCGATCCCCCTCACCACGCCTGATTCCAGACTGTGAGGCGG
GAGAGGCCAGGCAGAAAGGGAGGAATCGTGTTTGCCATCAACAGCTCAAGAGAGTAGCAT
GGCAGCAAGATTGATGACACCCTCCCTGAAAGTAACAAAAGAACTCCTGTGCACGAGGGC
CCGCTTATGGGGCTTGATAGAGTTGTCATCCTCTTAATAAACAGCTCTGATATGTCAGCA
GCAGTGGCAGCAGGGACTACACCATGCTCACCCACCAAGCCATGGGCAGGACCACCTACT
GGCATCACAGCACACGCAACCGTGGGTGATCTCCCCAGATGGAGGCCCCTGTAGGCGTTA
GCGGGGTGATTACTGGAGAAGAATAAATAAATGACAAAAACATCCCTGCTTCTTGATTTC
ATTGCTGTGAAAGAGAGGCTGGTAAATTATGCAATGATATCCGTGAGAAGCATTAGAATT
CATCCTGGTTTAAGTAGGTTGGTAAGCTAATCTGTGCATTTTATCATTTAAACCTTATGT
GACATGAGCGGGCAACAGTTCATTGAGAAGCTGCTCCTGTAATATTTACAGCGGCTCTGT
GTAACACTGAATCAGCTTCATGTTTGACAAGAatgaattgaacataaaccagcacattac
aacac
>NODE_511_length_300_cov_2.960000
GAGAGAGAGAGAGAGACAAAAACAAGGAGGGGGGGAGAGAGGAGGAGACGGTTAGTCAAA
GTGCATTTTCAACAAAGTTAGCCTATTCTTGACCCATAGTGCACCATGTGAGCCTCCCCT
CCTATTTACACCCTCCACTCTTTGTTTGCGAGCCAAAAAGAGAGCCAGTGGCTTTGGAAT
AATCACAACATGTTTTTTTTATTAAACTGATATTGGCACTGTGTCATCAGTGTTGTCAAA
TTGTTTGCAAACTGTAATCATTCTGTTCCTATGTGAGGTCTGGCTTAGATTTCAATTTGT
TGGCAGCACTGCACAAAAGCTGTGCTGAGTATCAGAGAGACTGCTTATTACGAAAGATAA
GATTACACAAATAGATGTCAAAACATCCTTAAAGGCTTGCTATTATtcatgagctcttgt
tttttggtttttttttggttgact
>NODE_512_length_486_cov_4.528807
TTCCCCTCAGTTCATCAGCAACACTTTCCCAAAAATCTCCTGAATAACAAAGCTTTTGGT
GCTATTGAAAACAAGCCAAGGCTGGGGTTGTGATTAAATTGTGACTCACTTAAGAACTCG
ACTTCATGTCTGACAAAGACAAGTTCGGGCTGCACTCTGCAGAGCGGTGAAGAAGGAGCG
GAGGGTTGTTAGAGGGCTAGAACTACTTTGTATTTCGCTACCATCTGGTGGGCTCTGGTG
GCCACAGAGCTGGAGAGAGAAAAAGGGGAGAGAGAGAGGGAGGATGCAGGCGGTATGGAG
GCAGTCTGCACTTGATTCATAGTGTAAACAACACAGTCAGTGTTAATTACATTTGGGTTA
CTGCTAAACAGTGGCCATTTTGCAGGGGTCTCTTCAGAATACTGCAGGATGCTATCAATT
AAAGAAAAAAAAACACGTGTCCTACAGGAAAATCTTTGGTTTGTAGTATGCTGATGCTGG
ATGTTAATATACACTATTTGTTATTTATGAACTGTAATAACTGAACGCAGTGCAGCATGA
AATCCTCCTTGTTTTctgtctgcatacactagacacattttgcaactgtttctctgctgt
tgtattagtgttttcttttaaatattattt
>NODE_514_length_365_cov_1.361644
AGAAAAAGTAGTAGAAGAAGCAAAAACAGCAGTAGTATTAGTAGAAGAATTAGTAGTAGT
AGAAGACAGAGTAGTATTATTAGTAACAGTAGTAGTAGAATAAGAAGAAGAAAAAGAAGT
AGTAGAAGACCAAGTAGTAGTAGTAGAAGAAGTAGTAGAAGTAGTAGTAGTAGTCGTGGA
AGTAGAAGTAGAAGTAGAAGAAATAGAAGAAAAAGCAGTACAAGAAGCAGAAACAGAAGC
AGTATTAGTAGAAGAGTTAGTAGTAGTAGAAGTAGTAGTAGTAGTAGTAGTAGTAGTATT
AGTAACAGCAGTAGTAGTAGAAGAAGAAGAAGAAAAAGTAGTAGAAGATGCAGAAATAGC
AGTAGTATTAgtagaagaattagtagtagaagaagaaaaagaagtagtagaagatcttgt
agtagtagtagtagtagtagaagttgtagcagtagtggaagacgtagtagtagtaaaagt
agaagaagtagaagaaaaagtagtagaag
>NODE_515_length_469_cov_1.279318
TAGGTTCTTCTGCATTTGCTTCACCTTTCAGACCCAGTGGCTACATCCATCTTTTATATA
CAGAATGTTTTGAACTTGCATCTATGTAAGGCCTTGGACTGTTTGTGTATGAACCGTAAG
GTTTATTAGGAGTTGTGACGACACAATTTTGGCATCCTTTGTCACTCTTGTAAGAAATGT
GCTGCACTGTTGGATTACAATTAATTAATACGGACTGAACTAAATTCTAAACCAGTGAGC
CAAAATATTATGGAACAATTTGCAGTTGAATAACCATTTACACCATTTAATTCTAGTTTT
TTTTTGTGACATATAAATATTGAACTGTTGTTGCATCAAAAAGTTAGACCTACTTTCCTT
TTGCATCTGGACTGAATACTTTATCAGCAAAATTGTAAATAAATAGATGCTTCTACTGAG
TTGTATTCCTGGCAGTGTGCAGGCTTTAAAATGACATTCAACCCCTACCATTTGGAAAAG
AACATTTACACAGCATATGATTAAACAGTTACGTGCGTTGATAAAatatgaaaaatctca
gtgagatagaaaggagaaacagaggaaataattttaaaaaaaaccctgtttacaagtgct
aataatatgagac
>NODE_516_length_947_cov_21.991552
TGGCTGTTAATTAATCCATCATAAATTGATTTTGATCTCTCCAGTGTTTGATTGAAGCCA
CTAATACACATTTGATAGCACAAAGTCCTCTAAGAAAGACAACCGCTGATCCAGTGTTTA
AATTTTTGGCTCGCTGTCAGACGTTGTCCTTAACCACTGACGTGAGTCTTGAAATTCTAT
TGCAGACGTCGACTGCATATTTGCATTTTAGAAGTTCGTCTGTGTGCGGTAGAAAATCTA
GAACAATTGTTGGCCTGTCACTTCAGCTTTATCTTAAAAAACTTACAAAGGTTTTCCTCC
TTGCCATACACGGCTGCTTGGGTAATGCTGCCTCCTGTGTCTGCAGACGTATTTTTCTAA
AGGTGTGTGTGGCACATCTGTGCAGCTATTGTTTATTCATGGAGTAAACCCTTTGAAATG
TGTTAAGATACTTCCCACTCATTATAAAAATCCTGCCACCCATGGATTAGGACTTTGATG
TCACCAATCCTGCTTCAAAGGCTTCTTTCACTGCTATTAATCACAGTTTAGCCTCTGAAG
ATATAGCCAGAGAAAACATTTGGACATCTTGTGCAGAAACTTTGAAATGTTCAGACTGTC
TTGCATATGCTATGTTCATATCCTTTCCGCTGTGTGTGGGGCTGTTGGACTGCTGTGCAC
GCAGCTGCACTCTTGAGTCCATGGGATTCAGCTCAGATTTAGGCTCCTTCTGAACTGTCT
TTTATACTGCTGTATGAACACTAACACATTAGTGCAATGTTCACTTTGTTTTCCATTTTT
CTCAAATAAGGAAAAAGAACATTACCCACAGAGTGTTTACTGCAACTTAGTGTTTAATAG
TTTACTCTCAATAATCATTTGCTTTCTATATTACATAAGGCAGTTCAAACCTTCTCTAAA
CCTTAAATAAGTCATGATATGAGAACGTCTAAACGTCTCCTGGCTCTGCTTTTGCATTCA
ACAGGAAATCTTGCGACATCCAGGGCTCGGGTCACTGCTGCTTCCAGATCTCTGCCACCG
CAGCTCGGTTcaggacgcaccaaggtgaggcctctactcctttagcacaaatcatcacat
gcaagaccata
>NODE_521_length_600_cov_9.666667
CAAAGCAATCGCCACAGTACGCTCCTTCACATACCCCACACAAAAATAAATGTGTATTTA
GTAATTGGATTTTGAATATGGCGCCTACGCCACAATCATCAGGTATGCCTCCATGGTAAT
GGCTCTGTCAAACTAATTAACTTCTACAGTTTGAGTGAAGCTAACGAGATGCGAACAGGC
ATCAGAGGAAGGCCAGGCTCTACAGGTGATAACCCTATTTGGCAGTGACATTTTTTAGTG
TAAAGTCACAGTGGCGGTGATGAGATCAAAGGCAGAGAGTCCCCCATTGGGTCCAATTAG
AACTATAGCATTGTACAGGGAAGGGGTGGCAGGGGGGAGAGAGGGGAGTGGGTGGTTGGG
GGAGAGGAGAGAAAAAAATGTTGAGTTATGATATTCATAATCTATGCAGAGAGGCCTTTC
CAGTACAGGTCTTCTCCCCATAGCTGTGATCTTTTCAATTTACATCAAGGGAAGATGGTC
GGGGATGAAAGCAGGGCATCCAAGGCGCACAGCCCACAGAGGGCAGACATGGGGCCTCAT
TAAGGCCCAGCCCAGCCAGCCCCAAACAGGGTTTGAAGTGCGTCACATAAAGAGCATGGT
GTCAAAGGTCAGACATAGAACAGATCTCCATTTAACTCTCCAGCTGGAGATGGTAATTAG
CAGGTGCAATGATGATCCCTGCCTGACTGTAAGGGATGATACCACTATAGGTGACACCAG
GCATCTGTGTGAATgcgtgtgggc
>NODE_522_length_460_cov_5.141304
GCTCTAGTGCACTTCCAAACAAACGTAGATACAGGAGAAGACAATTGTTGCAGGATCAAT
AAAGTATATAAATAAAATAAAAATGGACCTTCTCGGTGCGTCTTTGCTAGTCTCTGATGG
AGAGCAGCGGCTCCATCACAGTATATGTAATCCTCTGCTCTTTTTCTGTTTATTTAATGA
TCTGATATCACAATGTAAAATGTTGAAAAGAGAGAAGAGTGAGACGTAAATGTAAATATT
TGTCTTATCTGGTGAATTAAATGACTGACAACTCAGCAAATGTCACACGACGCTGCCGAC
TGACTGGCAGCGTCGTCAAAAACGGTCTAGAGACGTAAAACGGACGAATATCTGATAAAC
AAATAGTGAAATCTTAACCAAATCAGTTCTGCATCCTGGTGCACATCATCATACTGTCAG
ACCTCACTAGTGTCCGTCTCACATCTCTTGTTTATTCCGCTCCACTTCTCCCTCCATCTC
ATTTTGTTCGTCATTTTTATTCTTCTCAATTCTCGATAGATTTCTCCTCCTTACGTTCCC
ACCTTTCTGCCTGTTTCTTTCTTAACGAGCCTATACGTTCTGGAGGATCGGCtgcacaat
taca
>NODE_523_length_145_cov_37.993103
TGCCTGATGGCTGCATTGCATTTCATGCACTGAGTTGTACTGATATGCATCTACACACAA
ACACAGAGGCAGTAACAGAACTCTTTGCTCCTTGGCCTTCGAGTCATCTAGCTACATCAA
TAAATACAGCAAAATAGCATTAGCAATAACTTCAACTATATGACCAGGCTCTAATATGAT
AGAATTAGTATCAGTGTTTTAAGGTTTGGCCATTTAGGTGAAATTCTAAGCCGGGCAGGG
AGTAATTTGGACACAGGGAAAATTGATTTTGACCATCAGCACTTTCTCA
>NODE_524_length_725_cov_8.707586
GTTATGTTATTGTGCATCTGTGTTTCTGTGTCACATTTTGCCTTTGGCCTTTTATTTTTT
AATTATTTTCATCTATAATTTTTTTTCCATTTCATTTTGCATCTCATAAAAATGCATTTT
TTTGTTGAAAGTATCATATGCAAGGTTGCCATTAGCAAACTTGCTTTAGATTACATGCTT
TACTTTTTCTTACATTGTAGTGTCTTCATTATTTTACTACTGTCACGACTGGAATATACA
TATTGTGTACACAGCGCTGAGTATGAGAGCTCTGTGCCTTCCCTGAAACCAGAGCGATAT
GTGTAATTTGATTTGGTGTGTGCATGTGTGTGTGTCCCGTCAGGTCTATGGAAATGCAGG
ATTTAGCCAGTCCTCACAGCCGAGTAAGTGGAAGCAGTGAATCTCCTAATGGTCCCAACC
TTGACAACTCGCACATCAGTAACAATTCCATGACACCCAATGGCACTGAAGGTATGTGGG
CAGTGCTCTTAAGTTTAGCTTTCTCTGTCTTGTGTGCTATATCGAATTTAAAAAAAAAAA
TTACTGAGAAACTGAACATTCTGAATGTATTTCAGCGTGGCAGTAATGCATTAGAAGCAG
TAAACCATTCTAGCAGTAAAGCCAGTGCAAGTGTTGTTTGACCAAATTCTTGATTTATTA
TTTAGGGTGAATTACCACTGCTTTTTTAAAAAATTATTATTAATATGGCAATAAGCAACC
AGTAAAACAGTGCTGGTGTGTAGTGTGAATTATTTTGAACCTTACAGATTCATCTCTGCC
TTAACATTTGCAGTTTGCACAATTCAGTgcctgtagtagttgttttccagtgactattag
ctgtttatttaagtagccatgtaatgatt
>NODE_525_length_327_cov_1.663609
CAGGAGATTCTATGTAAATTACCAGAAACAAATCTGTGCCCCACATCTTTATGATCTTTC
TCTATAAATGACCCCACATTATCAAATTTATTTGGTTGTTGCACAACATTTATAGAAAAT
TTAGTTTATTTCTACTTGATGTATTTCTTATTAATGTGGCTACTATGGCTCAAAGAACTC
TGTGCTCTTCAGCTTTGTTGTAGAGATTTGGGGAAATGAGGAGTCACACAAAGCGACTTG
GGAGTTGCGTTTAGTGGTGCAATTTAGCATGTACTTTTAACAGGTTTCCAAACTGGAATT
CTTCTTTAAATATGATGTACTGTTCATGTGCAGGTGAGCTATTATGCCTATAGACCACCA
CTGTTTTGCAGAGTTGGAGACTCTATTGACAAGTCATAATCTAACCCGATGGATTTGGGG
GGGTGGGTGAGGGAAcagaacacaaagagatgaaaagcagacatgaataag
>NODE_526_length_666_cov_7.349850
TCTAAAAATGGCACTGGTTTGCATTTTAATAACAGATACGGCCGGGTCCTGGTACAGGAT
CTTCCAGGGTGGAGGGTGTTAAGAGATACTGAAGAGACAACAAAGAGAGAATAGCAACAA
GCAGAAGATCTGAGACGTCTGGACGTTGAGAGAGCAGAGTAGAGGTATGGTGAGACTCGG
TAGAGGGATGAATAATTCAGGAAAGTGTTATCTCCTTGCGCTCAGCTGCCCATCCCCTCC
ATGACCTATCATCTAATTGGTTGTAATAAGTTAAAGAGGGGAGCAGGTGTGGCTGATGGG
TTAGAAAGTGGGCCACTTGGATTCTGGCTGTGCTTCAGCTACACTGAAAAGAGATTCAGA
GAAAGTGAATGGTGGGAAAGACAGAGGAGTTAGAGTGAAAGAAAGAGAAAAGATCAAACT
TTAATGACGTGGAGCAGACAAGGACACATAATCAATTCAGGGTAATACTAATATCTTAAA
AGCAAATGTTGATGTCTGCAGTCGTTGACTTCTGTTCAAGTACCTGGTCTAGGTTTGTGG
ACAGAAAATGTAAACCTAATAAGCGCACTTCATCCTGCCTTGTGTTTTTGTTAGCCTGTA
GGAGGATGTGTGTCAGAGGGAAAAAATAACACTACACTGTGCATGAATGAGACATTTATG
ACCCAAAAGTTAGGCAAACAGAAGGCCAGCTTTAGTCATTCAAAACACGCTTCCTGTGCA
ATAATCATTCAGCGAACAAGGACCAACAGTCTTCACAGAGTAATATAGCATCACAGTTct
tttatgaacatgtgctcactgtaagcagtg
>NODE_527_length_722_cov_25.234072
CATTTCCTCTCTCTGTCTCCATCTCCTGCTCTTTTACAGGACGGGTGTCTTTTAGCAGCT
CACATCACAGAACCCTACAAACGGCAATTAAAACGGATGTGCAACACCGGCTCTGTATAG
GGAGAGAGAGCGGAGAGAGAGAAAGAAAAGAGAAATGAGAGGGGACATGAGCGAGGGAGG
CCAAAAGAAAGGAAGAAAGAAAGAAAGTGAGAAAGTATGCGAGGGAAAATGTACAGCACC
ACCTCTCCTTCAAAACCAGGACTGATACTGTGTCTATTGATCTTTATAACAATAGCAGCA
AGCTGTAAAATGTTTGATGGTTTTGTACAGATCTTAGTCCCCCTCATTCATAATTACTGC
TACACATGTAGAACCAAGGGCAACTTCAGAAGGGGCGCTGTTTGAAAAGCTGCTGCCAGA
CTGTAGGGATGATGGGAAATCTCAGCGGGGCCTCACGGTAGCTTCAAGCCCTAAGGCTAT
CATTCCTCCTGCCGAACACCTGCAGCAACTTAAGTTTTACAAAGATCAAATTATGGAGCT
GATTTTAAATAAGAAATGAGACCAACCTCGTCCCTTTACTCACAAAGTTACTCTGCTTTA
TTTTGATTTCTGACTTTGATGCTGTGGCTTTCTGAGAAAAGTCAGCAGTGCTCATTTTAC
AGAAATCCAACGTCTTGTATCTTGCACAAAGTGACCTAAACTCTTTCAAGTTCAAGTTAG
GCATTAGCATTTAATGTTGACAAATGCATGTCTCAGTTTGTTTGCACGTAGTTTAAATGC
AAATGCGGATGTGCGCTCTcttttcccattttgttgctttgtcaacatgttgtttgcatt
caaaaccacagtgagaattagtactg
>NODE_528_length_870_cov_11.856322
ATGGTTGCTGAATGTATTACACAGGTGCACAACAGCCATGATCAGCATGTACATGCATGA
ATACATGCACTCACCTCAAGGGAAGATCAGTTACTCACATAATCTCGGATGATCGTTTAT
TTAGCTGATAAAAGCCTAAAGACAATCCAGTAATTTACGACAACTGTTTCCAGCAGAGGA
AAAAGAGCAGGCAGTTGAAAAGTGCTCGCTGTTCCCTGTATTTCATTTTAATGTCATTCT
CTCTCTGTGTTCCTCTCACATATTAACCTTCACCATCCAGCCTGTTGCTGACTTGCCTAC
TGGGAATATCAACACAAACTCCCTACTTGTGTGTCAAGGGTGGGTGAGTAGCTCATGTCT
CAAAAGTGGTGTGTGGGGGTTTGCACACATGTTGCCAGTCCAATTTTACTGTCATTCTCT
GCTTCCTGAAACTCTATGATAGGGAGCAGCCTGGCTACCATGGGCCTGCGAGGGTTAATC
TAGCACTGAGCCAGATCACCTCAGGGGAACCTGCCTGGAAAATGGGTTAATAAAGGTCAT
CCCCCAAAATAAACACTTTACAGAATGTTTCTCCATTCATCCCTCCTTAAAATCAACTCG
CAATAAAACGGGTCTGGGTGCAATTACTGCCGCTGCATTGGGGCATGAAATCAACCTGTC
CTGTGTTCTGGCTGAGGTCTGCTATGATCTCCACTTTTTCAGCCTATGCTGCTCCCCCTG
TAGACCCTTTCCAGGAGCAGTTGCACCCAGTTTCTCTCAGCTCCAGCATGCCAAACCTAC
TTAAAACAACTTTATTGATCTGTCCAGAGGTGCAAAGCTAGACTGAAAACTAAATAAATA
GAACCATTTTATGTCTACTGAGCTTTTCTAAAAGTGCAAGTGCAGAAAGTGTATTATAGA
AGAATAGAAAAGTATGTAATTCTTCCAAAAGTAATTCTGTAAAATCTGCTGTTGCTGAAG
AAAAATAAATGGCCAAGGAGACTGCGACAAATGTCCttaaataaaacattgcgg
>NODE_529_length_657_cov_13.680366
AGCAGGTTGGTGAGACCGTGCCCGCAGCAGCAGCGGCGGCAGCAGCGGCAGCAGCACAAA
ACAATCGGTGAGCACACTGTAGCAGCTACTATCAAGTTCCAGCACAAGTCTTGGAGAAAA
CCACCAACTGGGTTTTACACACACACTCAGACACACGCGCAGGAGAATGGGAGGAAGGGA
GGAAAAAAAAAATCGCGTCTTCTTCCTTTTTCTCCTTGTGAGGTACAGCGCCAGCAAAAG
CGCGCAGCTGAATGTTTTCAGAGCTTGGAATATGAAGACAAACTCTCTCCCTCCTTTTTG
GTGAGAAGAAGAAGAAGAAGAAGAAGAAGGAGGAGGAGGAAAAAAAGCGAAAGCGCTAAA
ACAAAACAACTAAAAAAAAAAACAAAGATCACAACCTGCAAACCTCCTCCGTGCACTGAA
AAATAATAGGAAAAAGGAGTCGGGAATCAAAGTGATCAAATATGTTAAAAAGGCGGAGGT
TAGGAAGTGATTTGCGATTGGTAGGAGCCGGGCTGGCAGAATGCTTTCTCTCTGATCAGC
TCACTGAGCTCTCTATATAGTGAACTTTGACACGACTGCTGCAACTTAGCACACGTTACC
ATGGAGATGAGCTGCCATATAAGGAAGGAGAGTGTGTTTGACTGGTCAGAGCTCAGGGAC
CTCCCCCTGAACCCCATTGGCTAGTCGGCACTTGTGCTACTTGGTACCTTGCCAGAGCCA
GCATGGAGGTCGAGAGGGCCGCTTGGTCCTAAAAAGAGACGCGTTTCGTTTATTCTAAAA
AAAAAAAAAAAAAAAAAaaag
>NODE_530_length_297_cov_1.057239
ATAACATACTTTTGCCATTGTCTGCAGTCTGATCTGAACCCTCTCATCTCCATCTACTGC
ATTCTTTTTTTGTCTCTTTTTGTACAGAATTTTTTCGGTGGGTGTATGAGAGGTTTCGTC
TTCCTGTAGCTCCTGTTTATGGAGGATTTCCTGTCAAATTCCGAACCTTTCTTGGGGATC
CCATCCCATATGACCCAAACATAAATGCTGCAGAGCTGGCAGAAAAAGTGAGTCAATACT
ATGCCACTGCTGGGAACACATTTCTTTATTTATTTCTTTGCATCATTCTTTCTTGCCTTA
tcttctcctctgttctctttttgttggcaaaacatatctgctcttctaaagacaacacta
aacaatagttgacatattatcatggagataaaggtctaatataataataataataatgtc
taatataatacaaaacaatta
>NODE_531_length_824_cov_26.944174
CAGGTGTGACAGGAGTATGTGGTGCAATTAAAAAATGAAGACAAGTAAATCATGTTAGTA
GCCTGATTATTTTAAGATGTTAAAAGCTGAATTTGTGCTGTGTATGATGCTGCATTCACA
AATGGGAGGCCACCAGAAACTAATATTTAATAATTAAACAGCATCATAGTGTAGTTCTTG
CTCCATCGCCCAAGCCTTTGTTTGATCTTAAGGGTAAAATAAAACTACAACTACACACTT
TTTTGCCCATGATGTCGTGAAAATGCATGTTGACAGCCTGGTCCACTGATTGTTCGGCCT
CGAAAGTAATAAATCCAAAACCTAGCCAACGACCAAGAGTGAATCAAGGTAGCAGGGGGG
TTGTGACAACACAAGATGAAGAACAGTATTGGGCTTCAGCAGAGTGAGGATCCGTCAAGA
CTGAGCAAGAGGCTCCTGGGGTTCGGATGATGTCGCAGACTTGCAGAACAACACAAATCC
AAGACTAACGCCTGGGGGATTGAAGGAAACTTTTCTCTTTAGTATGCAGAGAAATATTTG
GGTGAAGATAACAATAATGGACTCGTTAACTGTTAAACATGAAGGATGACAGGTGTAGCG
CTTGATTTAATGTGAAATGTCACATAGAAAGTCAGTTAAGTCCATTTTCCATGCTCTGAC
AAGACTGAACATGTAGCTGATCGATGCCAATTGAACCAATATTACATTTTGTTACTTCAT
GCTGTTTCATCCAAACCCCACCTTGATCTGTCCCTTGGTATAATGCTGTGGAGCACACAC
TCGCAGCAGCCATTGTTAATGCATCACAAAAATATGGAGAAACACAAACTGTAGAATGCC
TAAAGCTTTCTCCGAGCTTTCCCAAATTCAGTATTTTACTTTTGAGTCAGCCAGGATAAG
CCTAAAATggacaattaaaatattgctcacaacagtaacacaaagatataggccacaagt
gttcccaa
>NODE_534_length_145_cov_62.744827
CCTGCCTCCCTCCCTCCCTCCTCCGTCGGCCCCTCCGTAGTGAGAAATTGGTTGTTATCA
TAGATCACAGATACTGCTCAAACCTCTTATGAAAGATGAATTAATTTCACTAATGCTTTA
ATGCAAAGCTCTCATGAGGGAGGCAGACTGGTGATAACCCCTGCCTCGTCCCCGCTTCCT
CCGCTAGTGATTTATGCCCTCTTTTAGTAGATGAAACCGCCTAGATTTGCCATCCATCTG
CAGCTTTGAGGAATCCTATTACATGGGGATCTTGGACCGGACAGGACGC
>NODE_536_length_426_cov_1.889671
TCAAATCACGCAATTCTTCACAATCACTCACTTCTTCTACCTCAACCATTCCTCCCGTGA
TGCCAAACACTGGCATTTGACTGGCTTTTGGATTGTATGAGGGTGATCTTCTACTCTCCC
CTTTTTGTTTTACATTACTTTTTCTCAGATGCTCCAGTGCTCCACATGCCAGACCAATAT
TGTGCAACAACATTCTCCTGTTCCTCAAATCCTCACACTCCTTTTTCCATTTTCTTTTCA
CAAACATGCCGGTCGGAGGTGTATTTTCCAAATTCTCAACTGCCTTTGCAGTGTCCGCTT
CCTCTCTCATAAGCACCTTAGTCAAATTCCTCAAACTTTCATCAGTTAATTGAGTTCTGC
TTTTTAAACCATCAAATTCTTCAGCATAACGTTCTCTCCATTGTGGTTGTTCATGCTCAT
TGATGCCACTCAACACTTGTTTTAAGGCAGCCTCCCACTGCTGACCAACTGTCAGACGTG
GTCCACATCCTCCCTGTTGCTCACCTTCTCTATCAAATTCTCCCTCCattatgtatgatt
gatttctcccctcagtagccagttggttta
>NODE_537_length_578_cov_23.377163
AAACAACAAAAAAACGATGCATGGATTTTTCCAAAAATTGTTTCTCCATCTCTTTCTTCT
TTTTCTTTTCTCTGCTGAGGCTTTGACAAACTCTCAGTTTCAAAATGCGGCTCTTGTTGA
TCAAGAGTACAGACATCTTTGGCTTGAACGTCGGGTAATGAGAGAAATTAGCACAAATGC
TCTAAGTAATAGTTCCTGTTTTTTTTTTCACTCACAAATTATTTTTCAACTTGTTTTTGT
ATCTATGCATAAATTAAAAAAATCGGCTGAAATTTATTATTCATCTGAGATGTGATTAAT
ATGCAAAATTATGCAAATTAAGATGCAATTAGGCTCCAATTCTCTAGTGGAATTTTCCAT
TATAATTTAATACAAAGTAACAGAGTAATTGGTGTCACGTGTAATTACGGTTACTCAAGT
GCACTTTCAGGCATGCAAATGATTTGCTATATGTTGGTTATCCTATGCAAATGTACCATG
TGGTGTTTTAACAAGTTGAGGAAAACACAATGAGTGCATGGTTACCCAGTGGGTTTGGAA
CAAGGTAAAGACACCAGGGTGTGTTTTTTAAATGAGAGAAGCTGGAAAACTTTCAGTGCT
CAGATTATCACCAGTTAAGACTTCCAGTTACTCCCCCCCCTCCCTCCCCCTCCTTTTTGA
ATTTTTGATGAATGGTGGAGAGGCGCAGACTTTCATCCGTCACCAATCGATTAATgagag
aa
>NODE_538_length_780_cov_29.000000
GGCACAAAAGCAGCTACATATGCTAGTCTCTCTCCTTGTTTCTGCCTATCTCTTCCAGTG
ATCCCCCCCTCTCTCTCCCCTCATCTGCCTCCCCTCCCTTCGGTATCTTTCTAGTGCACT
GGCCTCCGTTTACCACTATAACCCAAATTAGCTGGGCAGGCGTTATCCTCTCTCATCGCT
CTGTGCCGTTAGGAGAGAGGGCGGCGGGGGTGTGGGGGGGGTGGTAGAGGAAGAAAAAAA
AAAGTGGCAGAATTTCCTTTCTGCCTCTGTGACAGCGCTATCTGACAGCGTTTTACATCT
CCCCTGCTCTCCCCTCACTACACTCCACTGTCAGACAAAGAAATTAATACCCCCAGTGAC
TGTGTTTTAATTAAGCAATTTCATGCAAATTACACATTTTAGATTGTCAAATAATATACT
GCGCAAAATTGTAGGCAGGCTGATCTGATATGCATGGAGTGTTATTCTTCCAGGCACTGT
GCATACATGGAAAATGAACAAAAATGCTAATTTCTAATCTATTATGCAAACAGTGGAGAT
ACTTACATAGATTTGCACGCCTTCCTCGGATAAATACGGCTCTTGAATTCTATGTATAGA
ATGACTGGCTTTCTTAAGCAGTCTTTGCCATTGTTATTTATCTTATTTTGTCTTTATTTC
AATCATATCTCCTCTTGCTTTCCAAGCAATGTGTACTCTTTATTCCGACAAAGCTGCAGC
CGGCGCGATAGGATAAATAAGCAGATGCGAAGTTTATCATTAAACACCGTTTCAAGATCT
CATTGACAATTAATAATTGGGAGAAGGACTGTCTGACAATCACAGAACAACTTGACACGC
GCACACACAAAAAAAACCCTATTTGAATATTCTCTTTCCTAATAcagtctaatgaaacat
agagccctaactaatattagtaat
>NODE_539_length_492_cov_3.463415
TACTATGAGCTGAGTGACAACATTCATTTGTCTAGCACCTTCATGAACTGCTACCTTTTT
AGAAGCAGTTTGCATCCAAGCCAAAAAGCATTCAATTATGAGTTACTAATGTGGCGCATA
ACTATGTCCTTCATGGCTAAGTGGCCTTATCTTTACAATAAAGAGAATGAGAGAAAGGAC
TGAAGGAGGCCAGAAAGGACAGGAGGAAGAGGGGAGATGGGAGGGAAAGAGGACAGAGTG
AAAGAGAGATGTGACAGAAGGAAAGAATACAAGAGGATGAGGGAGAGAAAGAAAGGAAGG
ATAGAATGACGTAAACAAATGATATGAGAAGGAAAAGATAGGTGAAAGGAGGAAAACAAA
GTTATAAGAAAGTAAGGAAAAATGGGCGACAAAACTAGAAAAGAGAACATGGGACAGAGG
GAGAAAAGGTAAAAATAAGGAGGCATAAGACAGAATAGGGGAAGGAAAGAAGATAAGGGG
AGGAATGATAGAAGGCAAAATAGAAAGTAAAAGAAAGATGCCAGAAAGAAAGTGAGGAAA
AGAGAATGAAGGAGGTAAGGAGCAATAGAGCGAAGAAACCCAGGGTAGGAGGATGGAAAG
AAAAGATATTCAGGAAGAAAAAAAATCAGATAAACa
>NODE_540_length_174_cov_10.614943
ACAGCAAATGAGTGTAAATCGCCTGAACATGGTCCGATTGCCCTGAAACTTTACACGTTG
CATCACAGTCCGGCCCTCATCGCAACCACATGATAATAATACCTCTCAGGAATAGCGCCA
CCTGCTGGAAACAGGAAGTAGCATATACTTGCTCCGATCGGCCCCAAAATTGGTGTGCGC
ATCATACACGGCAAAATAATTGATATTTGAAGGTAAATACACACATCAGTGACTAAATGG
CTCAACAGCGCCACCTGTCACATATGGAAAAATGGGCCCTGGCGTCACTTTTCACCTGCA
CCTCCAAAATTCAACGCA
>NODE_542_length_460_cov_21.919565
CAGTTTGTGCCATAAATTTAGCAGACTCAGCTTGCTCCTGCAGGGCCTTTGTGTCATGAA
CTGATCTTGGCCGCTGACTTTTTACTGTATGCTCTCCGATCATTCCATATTCTATGGGAC
AAAATAGAGGTTCATATGAAAGCTAGGCTTAAACATGATCTTCTGAGAACAAAAGCTTAT
TACATACTGTTTTCAGGATGTTTGAAGCAACTGCAGTACATGGCTAGAAACAAAGACCAC
ACAAGTTTGTATTTAATTTGTCCTTTTTTTTTTCTCTATGGCATAGAACAATGCAACGAA
TTTATAAGGGTGAGTTGGAAGTATTAATTGAGCTTGAAAGCACAGCGTAGACACATAGCA
AACATGCAGATAAACTCACATTGTTGTGTTTGTTTTTGTTCTTTTAAGACTCTAACACTT
CATCAGACCAGCTCCCTCCCTCCCACCCTCCTGCACATCCCGAAAAGAAAAACAAAAATA
AATGAAAGTAAAAATGTGTAAGCCATCAGAAAGCCACAGAGGAGGGGGTCATGGACATAA
CATGCTATTGATCcacggtttcttcaacagtttgtaatttttggttgattttttcttctc
tttt
>NODE_543_length_333_cov_11.924925
AACCATTATACGCAAGAATTTATTGAAATGGACAAAACAAACCAATCACAAAGTCAAATA
TTTCCAAGACTGATTTCTTAAAACAGATTTACGACTAGCCAGTCCCCTGAGGGACATCAA
CTAGACGTCATGACACAAACAGACACTGTGATTTATATCAACACAGATCTGCTTCGGCAC
TAAAGGTAAAGGTAACACTAACTTTTCGGTCTTTGTCTCCGAACTCAATGCCCAGTGAGT
CCATGGCTCGAAGAATGGCTGCCAAGCTCTGGATGGTGTTGCTGTAGACCACAGGCTTAT
ACTGCTTCACATCATCCCCAGAAAAGCCATCTTCATGGATAATCCTGCATGCGTACAGAG
ACATTATCAGAGAAACACAAGCCTGGACTAAACAGAAAAAGTCGCACACGTCCATATGGT
CTTAAATAACTGTCTTTTCACAATAAAAGCTCCACATGCTCTGGATTTTTCTGTGTg
>NODE_544_length_845_cov_17.981066
GGACGAGCCATTCCATACAGATGGCCTCAAGGACAATTAGCAGTAATGATTGGTTGCCAC
ATAAATGAGGGGAATTCTATTTGCTGCTGCACTTGCTGATGATCACAGACCAAATGCCTC
TGACAATAATATGGATGGCTGCTTTAAACTTACTTGTAAATGCTGGTAAAACATACAGTA
GACCAGAAAAAAAGAGCTTTTCTGTGTGCCTCTAATATTTAAAGAACGGCCAATAAAGAA
AGGGCCAAGTTGAAACCTTTTTGCATGTTGTTATGAAAAATAAAGAGACAAAACAGCGCG
GTGATCTAAAATATTATCTCTTCAATCATATCCTTTTCCCCAGATATCTTCATTTCCCCC
CCTCAACCTGCCCTCCCTTTCTCTGTCAGTTAGTCTGGCAAACAATCCCCTTGTTAGCAA
ACTGTTAAGACAGCCGCTTGGTACACAAATTGCGCTCGACCAAGCGAATTTGTTTTGCAA
GGGTGACCTGTTTAATCATCTCATTTTCTTTGGCGGACATTTATTCATCTGGTTTCCACG
GTTACAGAGAACATTAAGGGGCTACAGTAATAAGGCTGGAGAGTCAAACAGGTAATAAAA
AAATTAACGCCATTTTCCAGCAGCCGAGGACAGTGGGTGAAATGAATCAAGGGAGAGGAG
AGGGAAGCAGCGGGGGGAAGCGGGGCGGGGTGGGGTGGGCTCCAATATTGTCCAAACAAT
AAGCCTTAGCGGTTATTTTACTCTGTAGATCAGGTGGTGCTGTTATGGACATGACACTTT
GGGCACAAAGCAGGAGAGATAAAGCTTTTAAAGTGGCCCTGCTCCTATTTTTTTATTGTC
ATTCAGCGATTGCATATCAGAACAATTAAAAAGTTAGCTTGAGATATCTATTAACTTTGC
ACTCTTTTTTTTTATTATTTCTCCCAGTGCTTCGGAGAGGAGAGATAATTTTCACTTCTG
GCAACGCAATgtgtcaataacatgcaaag
>NODE_547_length_291_cov_1.072165
AGCCTCTTAGAGGAGTTTGTCTTGACAACAGTTCTGTTTTGCACTACAAGGACACCAAGA
GAAACTCTGAAACCGTTTTCAGCAGAGGACGAGTTGTAACTAATTTTGTACCTCAGCTGT
CTGCCGTGAGGTGCACAGCTCTGCTCAAATAAATGCCTGCTTCATCCCGATTATCTCCTC
TTTTTACAAAAAAAAGAAAGTGATGTTGTCAGTCTATTTCAGACAGCATGACAGAAACAG
ATTCAGATTTAAAAGTTTCACATTTGGGGAGTGAGATGAAAAGCCAGTCTGTTCATTAAA
tacacagccagccgctggttagctttgcctggaacaaagaacaagaggaaacagaaagcc
tgcactgaccagtggtgccaaaatctgtctaccagcacctctaaacctcacaacttttaa
cttcctcaaatctct
>NODE_548_length_645_cov_1.919380
AGGACAGAGAGAGAGAGGGGCAGACAGGTAATGAGGAGGAGAGAAAGGGAGGAATAGAAA
GAGAGAGTGAGACATTACTGGTCGGCTGGGGTGTGGAGAGAGGAGGGATGGGAGGTAAGG
ACAGTTATGGAGAGACTTAAAGAGTGAATGAGGTGAGAGATCAAGAGGGAAAAGATGGAG
GAAGGAGGACAAAAAAAAGGACTTGAGATGTTAATATTACTCTAGAAAAAAGGAGGAAGG
ATTGAGGAAAGAAAGAAGGGAAGAACAAAAAGGAGAGAGTGATGGAAAAAAGCAGAAATA
TAAAAGATAGGAAATAAGAAAAACAGAAAGATTAGGGAAGGATATGAAAGAGGGGAAAAA
GAAAAGATAAGAATGAAGGAAAGAAAGAATAAAAAGGCAGAAAATGAGGAACATTGAGAA
AGAGGAGGACCAAAGAATGAAAGGGAATATAGAAGACAGAAAAGAAGGGTAGAATAAAAG
GAGGAAAAATAAGCAAACGATAAGACAGAAGGAGAGGAAATAGAGAATTTAAGGGGAGAA
CAAAAACGTAAGGAAAAAGAAAAACAGAAAGAGGAGAAAAAAGAAGACAAAGAAGGAAAG
AATAGACACGTTAAAAAGGTGACAACAGAAAGATAAGGAAGGGAAAAAAAGACGAAAAAG
AAGGGAGGGAAGAATAAGCAGAAAAAGGAAAGACCAGAATGATAAGAAAAAAGTAAAGAA
GACAAAGATTAAAAAAAGAAAGGGAAACAGAGAAATAAGTAGGGAATAGCAGAATGTTTA
GAAagacgg
>NODE_549_length_417_cov_2.059952
GGCATTTGTGGTGTTGAATAGTGAATGAATAATTTCAGCGATTGCACCATATGGGTGGAA
ACGTGTCCTCCTGTCTCGGGCCCCTGCAAATCAGAGCTGCTTAGTCCCTTGGGTTTAACC
AATCCTGCAAAGTGGGTCTTTAATGGCTCAGTGAGCCCCTACCAGTCTGTCTCCTGCCTA
CTCCAAGGCCGGGATTAGTTATTTTGTGCATCAGGGAAAGACAGACACAGGCTTGTGGAG
AGAGGAAGGGAGGGAAAACCCCCACTAATGGCTAGATTAGCTGGACTGAGGTGGCTTCTG
TTGGGCATTTTGGGGGAAAGTTTGCCACATTGTTTAGGGTGCAACAAACATATACATGCA
TTTACTTGTGTGAATCTGACTGCTGAAAGTGAGTTATTCTCACCTCTGCATCAGATTAGA
GGTCTTTTGTGTTTCTCTCAATACATGTCCATTACAAGTTAGAAGCCATGCCAGCAAGCT
GTGCACCACATGATAAGCTCTGCCTATTTGACATGAGAATAATTCTCGTCCCTTCTTAAT
GAGACGAAAAAGAAagatagg
>NODE_550_length_572_cov_9.680070
AGAAATAACAAGTAAGTGGAGTGTGTGAGCACACACACAGGCTGACCCTGCAACCTCGCC
TCCTCACAAAACTGTCAGAATCTCAGTGCTTTCACCGAGGCTTTTACTCAATGAGGTTAC
CCCAAAGGTGAGTCTGTTCATCTATAACTTCCCCCCGTCTGCCTGCATCCATCCCTCCAT
CCCTTCTTTTTTACCTCTTACTTCCCCTTCTCCTTTATTTCATCATCCTCACCTCTCTCT
CTCTGCTTCATTCGGGATCCTTCCTGCTCACAGTTTGTCCCTGCTGCTCCCCTCCTCCCT
TCCTTCCTCCCTCCCTCCCTCCTCCTCCTCCCCATGCACTCCCTTTCTCTCCCCTAGTGT
ATTAAGGGGCTTTGACGCTCTCAGTAAAAGCTGATTTATTCTCTGGGTGGTATCGATCGG
TTTCTGCATTAAAGATTATAATTCATTACCCCGGCCCCTTTTAATACATTAAACACTCAA
AATAAAAATAAAACAGCCCTCCACACCCCCACCACCACCAGACTTTTGGTGTCCCGAGGG
TGCGGGAAAACACTCTTGTCGAGACGTCCGTTCTGTCGTCCGGGTCCCTGAGGCTCCACC
TGTGTGTGTGTGTCTGTGTGTGTTTGTGTGTGTCTGTGTGTGTTTGTGTGTGTGTTACTG
ACTCAGACAGAGAGATACTCAAAGGCGCACACTCCTCCCTCCATGCTCGTGCTGTC
>NODE_555_length_496_cov_25.971775
TGTAAATCAGCAAGAGAGCTATTAGGGAGACAGTAGGATAATGCATCAAAGTTGCAGCAA
CTGGTGGCAGGACACAACACAGCAATTTTGAATCACAAAACCAAATCCAACTGTGGTTAG
GCATGTCTCTTTCTTTGTGCTACATCTGATTAATTACAAAACAAGCTGTACATCTTTACT
GGAAAACAATGCAAATTTTGAAGGAACCTTTTGCACCCCAGCATAATAGGACAGATATTT
CAACCCATCAAACAAGACATATGTTGCAAAACCAAACCAAATCTAATGCCTTCATTCTCA
TTGCATGTACACATGCAACAAAATTTAAAAGCTTGTGTGTGAGTTAACTTTGGGGATGAC
AGAAGCAGGATACTCACCAACAGGCTTTTGTGTTTCAAGGCTCTTTCCTTTGTATGTATC
AAACAGGTTGAGAGACGCATACTTGGTTTTGCCTTCCTTCCCCTTTGCAGTTTGCCCAGA
GCGCTCTGACATTGCGCTGTCCGCTCATTGAGTATGGTGAGCCCTGAGACTGTGGGAGAA
AGGAGAGAGAGATTTGACACCAGCTATACACAGAAAGTGAAAGTGTTGACTGCACAAGCA
TTCAAAACAACTAAAACAGAAACAGTTTCACAAATGAAAA
>NODE_556_length_898_cov_23.957684
AACACCACCCCCTCCCAACCTGATCCACGCTGCAATTAGAGGCCCATTATCCCTCTCTCA
ACCCTCACACTCTTTACAAACTAGGCCTCAAAAGCAGCAATAAGAGCTCTGTGATGAGAT
ATGACAACAGAAACGATGAATAGAATACTTATCTTTAGGTTTTATAATGAAATTACATAG
TTTTGCTAACCCGTGTATTTTTATAGGTCATTTCCCACTAAACATCATCAAAAAAAGAAA
GAGGAAACCCTCCAGCTTCACACTATTGGGTTTCATTCATTTCATTTGATTTGACATATC
ATGCTTCTGTGCCTTGGCAATAAGGACACAACATTGCAGCATATTGGCAAGCTCATTTGC
TTTTCATAGTGAGCGTCGTGTCCAAAAAAAAGTGCCCCCTGGGATAAACACGTGTACGGG
GACTGCGGGCTCGCCGCCCCAGCAGCAGGTGGCCCATTGCTGCCTAATGAACACCGCAAT
CTGTTACTATCGCAGCGGTGCTTTTCACCAGACAATTAGGCGACTAAGCATGTCATTATT
CCAGGCCAACAAGAAGAGCCTCTTCTCTAATTTCATCTTTTCATTCCTGTTTACTCACCC
ACACTCCCCTCATTAACGAGAGATTTTCCAGTCCATGCTAATTGGTTTCAATAACATTCA
TTTTAGTTGAAAGGAAACGATTCTGTTAATTGAGGAGCGCAGAGAGAGGAGAGAGGGAGC
GAGGAGGGGAAAAAAAAGAGAGGCTTCTTTTCATTTTCAAGTGCGTCCATGAGATGACGC
TTTTGAAAAAGCGCTCTACAGGTTCAGAGCTAATGAAATTAAGTGATGCCGGCCGTGGCA
AAAAGGAAAGCCTAAATTAAAAGCAATTTATTTTCATTGAGGCATGTGGCACTGTTCGGG
CACAATTAATGGGCTGAGCATAGACACAGAGATACGGAGAGAGAGAACAAAAAAAAAAGA
GACAAAGATACAAAGAAATGACTGGTggcacagatgagtcaagagagagaaaagtctaga
cctggacagattaactgtaatg
>NODE_557_length_499_cov_14.615231
TCTGCGATGGAAATAAGCATTTTCAATTTTGAGACACTACTTCAATTGACTTCTTGAATA
ATACAGGACAGCAATTGAAGCAACATCGTATTTACCCCTGTGGAGATGATCCCAAATACT
TTCGAACTATTTCAGCTGGGCATAAAGGAATCATGAAAGGCCTCACCGCTCCCCAGCGTC
CCTTTGCGCGGGGAATGGAACCAGAGTCTTGATATCAAAACTTCAAATACTTCCTGTAGA
ACCAATGCAATGGTGACGGGGCGGGAGGGGGAGTTCATTTACACTTTACTCACTTTCTTT
CCTTTCATTCTTCAAGCCTCAGAAGTGTCTCTTCTCTGTTACATCGAAAGTCAAAAGAAG
GACTGAAGAGAAAAATCTTTTCTTCTTTTCTTTTCTTTTTTTTTTTAAAAAAAAAGCACA
TTCCCTGTGAGCTATAGAGGCTTAGAATGGTTAGACAATTTAATTGGATAAAAGGAAAAG
ATTAAAGAGGCCCTGACTCTGTTCCATAAATAATTGATTTCTAATGTATTTGTAGTGGCA
GTGAGACGCTGTTGTTTGGGATTGGGGGATGTTGAGTGGCAGAACGCTTCAGATTTCCCT
CAGTCTTTGCCTTCTTTGTTTTTTCACGCCGTGATATTGAAGC
>NODE_558_length_412_cov_2.009709
TGGCAGAAAGAATATCTCAACATGCTCCAGTGTCGTCAGAAATGGCAGCGCAACAAACCA
AACCTGAAGGAAGGAGACATCATTCTTCTAAAGGACAAGCAACTAAAAAGAAATGAATGG
CCTATGGGAGTCATCGTGAAGACCTTTCCAAGCAGAGATGGAGTTGTCAGGAAGATGGAA
GTGAAGGTTGCACGTGACAAGACTGCTAAGACCTTTTGTAGACCTATTTCGGACTGTATT
CTTCTTTTGAGAGATTAGTTCATTGATGTTTAAATAGGTTATAGTGGCATTCTTGAAATA
ATGCCAGGTGGGGAGTGTGCTGGAACTGTTTTTTATGTTGTGTTTTTCCCCAGGCCTGTA
GGGGGCGCAAGTTTGCAGAGTTCATTATGTTGACTCAATTAGTAAGTAGAAGAAATGTAA
CAGGAAGTATTGATTTTCTCAAGAGGCAAGCAAAGCATGGCGTGTCTCTCCCAATCCGAA
GCCAACTGCTCCTTTCTATCCCTTTGAGTGGCAATATGAGtaagttcgaagttgtgtgtg
attgttagacattatg
>NODE_559_length_660_cov_16.398485
AGAAAGCCAATGACACACCCCAACCACCACCCCGGGTTTTACTGGTGTCAGGGGAGGAGG
GCTAATGCGATCATCTTCCCGTCCAGGCCTGATTATGAGACAACCTCTTTCTCTTTATTC
ATATCAGGTCAGCTCTGTGTTCACACACTCGTGCACACTGGCACCCATTAAGGCTCCCAG
AGGTCCATGACGACTCCTTTGTCTCTAATGGAGGAGTCGACAAACAATCGGTGAGCGCGG
GAGTTCAGAAAAACGCTGATGGAAATGCAAGAAAGCGGCGAGAGTGAGAAGCGGGAGAGA
GAGAGAGAGAGAGAGAGAGAGAGAGAGAGAGAGGAGACAGAAAGACAACAACTGACATCT
CAGGGAATTTCACAGGGATGGCTAATCCAATGTGATCAGCGGAAGATTTTAATATTTAAA
TAGCCAGCAACGCACCAGAAGTTTCTAATTAAATTATAACTCATGCTTGAAAAGCAAAAG
TGCATGTGTTGTGGGAGCTTAAATAATTCAGCCCGCCCTATATCTCGTCTTTCTGTTAAC
CCGGAGACAAATGGCACTTGCTAGGGCTTTTAGACAGGGGGCTGGCACTGTCAGAAACAT
GAACAACATCGGCTTGTAAAGGGCCTCACCCATCAGGGCCCAAATCCAAACTGACTGGCC
TCACTACAGAACAACGTCTCTAACCTACGAATTAATTTGGTTAATTAATCCATTATTAAT
TACGTTAAAGGCCACACAACATTGGCACATTGTAAAAAGATGACAGGGAAAGAAAAAAAA
AAAaaggcctcttcctaatgaacc
>NODE_560_length_305_cov_1.311475
GCTTGTATATTGATGATGCACATAGGTGTGTGTCATCTGGAATTATGACTGTTGTTTTAG
AGATAAGGTGAAAAAAGAAATCAGTGACTATTAGCAGCTTTCTGACACTGCTGTTAGTTT
AACATCACAGGTAAAGCAGATTTTCTTCTCAAATTTGCACCTGTAAGAATTAGATCTTCA
AGATGTGAAAGCGCTGATGAGAAATCAAACACAAAATAGATCCTTTATGAATTTCTTGGG
GCCTCTAAACAAGCACGGATGCCTAAATGTGAATTCGTACATATGCACACAGGCCAGCTT
GAGTCCGTCGCCCTGTGAGATGAGATTTGTACCCTTTGCTCTGATATTTCTTGAGTCTCC
TCTCTTTTTCCTTCTTGTTTCCTCACATCTAAGTttttatctcctgtctcctcctcatat
ttcctttccttccctcctgtcctcctttt
>NODE_561_length_383_cov_1.793734
CTGAAAAGAAAATGTACGAGACCAAAAAGGAGGAGGTAGAGGAAAAAAAGATGACGAAAA
TGAAAAGGTGGAGGCAGAAGAAGAATGGCACAGAGGGAAGGGATGAAAAGGAAGACGGTG
AAGGGTTAAAAAAGGGAAAAAAAGCGGAATCAAACATGGAAAATAGGAGGAGATATATAA
AGACAAGCACGGCGGAGGTAGGGACGTGATAGCAAAGGAAAAATAAAAAGGGGATAATGA
GGTACGGAAGAACGCGAGGAGGTAAAAAAAATTGTTGAATGAAAAGAAGGAGGTTGAAAG
GAGAAATAAGATGGGATAATAAAGAAAATCTAAAGAAAATGAAAGAAGAGCGTAAAAGTT
GGGCAAAGACGTGGAATACTAGAGGAGATATGAAAATAAACATAACGTGGAGAGGCAGAG
AAGCAAAAAAATAGAAGCAACTAGAAGCCATGGAAGGAAGTAAGGAGGCAGAGTTTGACG
GAAAGAAGCGATGGCGAAAGAaatggaaaaggaacggacgaaggatg
>NODE_562_length_327_cov_3.590214
ATATATACATACATATATATATTATATATATAATATATATAATAATGAAAATAAAAAAGA
ACAACAGTTACAAAATGAAAAAGGGAAAATCAATAATATGGTGGTAAGAACGAAATGATA
GTAAGAGTTTAAAATGAAGAGAATACAGCAGGGGGAAGGCAAAAAGAGAGAGAGAGAAAG
AAATGAAAATACAGAAACAAAGAATTAGAAATGAAAAGAAAGAGAAAGTAAGAAGTAGAA
TGAAATAGAAAGAAATAGAAATAGGAAAAAGTAAGGAAGGAAAGAATAGAAAGAAATGAG
GATGAGGGAAGAGATGGACAGAAAGACGGAAAGGAAAGAAATGAAAAGAAGGAAAAAATG
AAGAAGTAGAAAAAAGAAAAGGAAGGAATGGAAAGAAAGAAAGAAATGAAAATAAATTGA
AAGAAGGAAAAATGAAAAATAGTAGAAAGAAATAGGAATGAAACGAAAGAA
>NODE_564_length_145_cov_27.089655
CCAAGGCTCACTAGCCGTGTGAGTCATTGACATACCAGTGACTCTGACTGCACAGTCAAT
TACCCATCTACCTTTCATGGGACAGGAGTAGAAGACAGGGAATGAGTTCATCCATGCATT
CAACCTACAGCAAGCCATGCCTCTATCGGAGGTGAAACCCATATGCAGAATGGAGAGACA
AGAGGATATTGGGTTATTTTTTTTCCTATGTGGAGAATAAAGGTTAATAACAGTCCTTTC
CTGTGTCATATTTGACATGACCAGTCATCGCAGTAATTACAATCATTAC
>NODE_565_length_569_cov_35.841827
CCACCCGCCCTCCATTCAACAGTGCACATCTGCTACTTTCCTTTGGGTTCTTTTTTTTTT
TGAGCAGCCTCGATTCACCTTGAGGACACAACGGGCTTTCCAAAACAATAAGTGGCATGA
GGAACAGATGTGAAAATTCATAGAGACTTGATAGATGCACTTCTGCTACAGAATGCAGTC
CATTAAAGACACAATGTGAGTGGGTACTGTAAAAAGGATAAATGGTAAGGCTCTTTAAGT
ACTCAGGGATGACCCTCAAAACATGTGTGTGAAAGTAATGTTAATTATAAAGTAGTATAA
TACTTGAAAATGAGGGTTTTCCGCTTGCTAGTTATGTGCATTGGCACTTAAAGCCAATAC
AGTTCAACAAAGCTATGGATGGCGTTTCAGGGATGCTGAAGGCCATTTTTGCTCTGTCCC
ATCCTTACCAGCTGTATTTGTTCTCTTCAATAAATTCAAAGTAGCCCCTTCCATGTTCCT
CCCGGCGTCTCTTAACACCCTTCTTATTCTTCTGATCAGCATTCGTGTCTTTGTCCGCAT
CCCCTTTGAAAATAGAACAAAGATATAGAATGAGGTGCTCCTTTTTATGAGAGAGAGAGG
TCGGACTGGCAGTGGGGTTCTGGCCCACAAAGCCCGTTCATTAGTTACATTGTGTCGACC
ATGATCATCAAAATTAAGGCTACTAAGAGGCAACACCTCATAATTAATAAATG
>NODE_569_length_299_cov_30.742476
TGGCTGAGGAGCCAATGGTGCGAAGCTACCATCTGTGGGATTATGACTGAACGCCTCTAA
GTCAGAATCCCGCCTAGACGTGACGATACCGTAGCGCCGTGGATCTTCGGTTGGTCCCGG
ATAGCCGGCCTCGGCCGGTGCGGAGAGCCGTTCGTGACAGGGCTGGGGCGCGGCCGGACG
ATGGTCGCCCCTCTCCTGCCTCGCATCGCATGTTTGTGGAGAACCTGGTGCTAAATCACT
TGCAGACGACCTGATTCTGGGTCAGGGTGTCGTACGTAGCAGAGCAGCTCCCTCGCTGCG
ATCTATTGAAAGTCATCCCTCGATCCAAGCTTTTGTGTCTGGCCGAGGGCGCGCGGGCCC
CCTCCAGCCGACACGGCCGTCCAGGGCCCTGGGGTACCAGGGGCGCCTGCCTCTCTGCCT
CTCTGCCTCTCTGCCTCTCTGCC
>NODE_573_length_569_cov_18.448154
TACCATGTTAATGAGGTGTAATGGTGAGAATCCAGCATGCTGACATATGGTTCTCAGATG
ACTCCTTTAATGATATTCATTTGTGTCGTTGTTATTCAGTGAGTTGTTTACCTCGTGTTA
GGTCAACGTGTCACTGGCTTGTGATTATGTCACATCATCTGTCTCAATTATCAAATATGA
AATGAAATGCAGCATCCCAGAGTAGGACTGAAGACTCTAATCAGAGAGCCGGGTGATCGG
AATAAGGAACACGAGCGGAGGCAAAGATGTGACGTCACCTCAGCATGGATAATATTCTGC
TGCTTTATTCACGTTATTCCCTTTCCTACAGAGGACTTTTGCCGTTAAAAAGTTAGGCAA
CACAAAAATAGACTCGTGGATTGTGATGCCCATTATGACAATATAATGTGTTGTTGATCC
TGTCTGCACATATAGGGGGGACAGCGCACTTAATTAGGGCCTTGACAAGCCTACTCTCCT
AAAGTGATGAGATTAATCATAATTGGTGTCACTGTGAATTAGAGCCCGCTTGGATGACCG
CCCCACTGGCAGGTCGGACCGCGGTGGAGACCCTTGGACACTGCTGCTAGCCGCAGCTTA
GCGCTCTCTCTCTCTCTCTCTCTCTCTCTCTCTCTCTCTCGCTTAGTCTTTCTCTCTGCC
CAGCTATCTCAAGCCCCTCTCTGGCTTTCCTCCCTGGGTAGGGggggggcaga
>NODE_574_length_348_cov_1.672414
ATACTATTATTGTATGGCACACAGCACACAGACATGTGGGAGAATCTGTAACTACGTCCC
AGTTCACCCCGCTATGGAATAATGATCAGTTTATACCTGGCAGAAAAGATGGAGGATTTA
AACTATGGAAAACTAAGGGCATCCAGGCAATTAAAGACCTGTATATTGATGGAAAATTGC
TAACATTTAGCAACTTGTCTGAAAAATATCAAATCCCGTCAAAACACTTTTACAAATATT
TGCAGGTTAAAAACTTTCTGTCATCTAGGTCTAAAGAAATTATGGGTATACCTGAATTAT
CATTAATTGAACAAATGGGAAAACAAGGAGAGAAAGGCCTATTGTCTAAATATTATAATC
TGATTATGTCAAATTCCAAGGACTCTTCTATAAATAAATTGAACGCATGGAGAAATGACA
TACAAGAAGACATATCTGAAACAGACTGGAATGAGGCCTGTCGGAAGGCCCAAAAACAAA
CAATAAATACac
>NODE_575_length_618_cov_25.914240
TTTTTTTAAAAAAGACTCAAGCTTGCTTTTTGTAGACCTGTACCATATTGTGCTGCTGAG
GTGCTGGGGGAAGGCTCAGGACTGGCAGTCTGAGCTCACTGTCACCGGCCGCCCTTCTTG
TGTTTCTGCTCTAAACCCCCATTGTTCTCTCGGCTTCTCTCCCCTTGGTGTGTGTCGTCT
CTGGAATCTGATTTGTAGTGGGTGAGGTAACGTACGTGGAACACTTAATGGACGCAGAAG
GCAAATCGAGGGTAAGTGCAAATACATACAAATAAAACATATGAATAAGCCTAGACAAAC
CTGTGTTTGTCAGCTGTGGTTTCATTATTTACATTGTCGGGAATTGTTCAGATTCAGAAA
CCTGGTGGAGTGTGTGAGATGGTGACATGCCGGAGGCGTGTTTTACTTGGTGTCGTCTGT
GGCACTGACTTGAGGCCATCCTGAAGGGTTGATGCTCTTAAAACAGGACTTCAGCTTCCT
TCGTAGTCAATCCTGTGGATTGCAGTAGCTGACAATGTCCCTTTTGGTTGCTGGATTTGC
TCCTTATGATCTAATGGGTCTTAGTCTGCAAGAGGTTGTCACAAGGCTGTTAGATGGTTG
TTAAATAAAACTCATTTTGTAGAACTGCTTTACTGGAAATGTTACCTCCAATATCTTAGT
AGTGGGGAATCCTATCTCACTGTGGAttttctgacctttggatgttggaaagaaactcct
tagattcactacacctgcctgtattgtgttactgactgggta
>NODE_578_length_463_cov_29.097193
AGAGTCAGGGAGGAAAGAAGAAAGGAGAGGAGAGGAGATATGATTACCAAGGAAACAGCG
AGAAAAAAAAAATTCCTGCTGGGGAGAAAGAGACAGAGCCTGTGGAGTAGACAAAGAGGA
GAAAGAGCATGGGGGGAAGAAAGAGAGTGGGAGGACAGAGAGACACAGAGAGAGAGACAG
AGAGAGGAGAGGATAGAATGAATGCTAACAGGGAGCCCAAACCCAGTACTGAGGCTTTAT
CCTTCACAGGCGGAGGAGCAACAATCGCAAACACATTTTCTCTCGCCCTGGCCCTAAGAG
AGATAAAAAAGCAATTTGTATTCTATTCCTATTCAGCGTCGCTTGGCCTGTTTCTCTGCC
TGCATATTTGTAAACACAGCTTTGTCAGAGCAGCTTAATCTTCCCAACACAAACACAGAC
TACAGGAAGGAGGGGCGAGAAAGGGCGAGCAAGGAAGAACAGTGATGAGGGGGGATAGGG
TAAAGGACGAGTAAGAGAGGGAGGAGCAGGGTGAAAAGGGTAAGAGGGCGAGCATGGGAA
GGGAGGTCTGAGGAGCAACGGAGGGTCAGATGAGAAGTCGGTCAGGGCATCGAGTATCAG
AACTCGT
>NODE_579_length_832_cov_31.901442
TGAGAAGGCGCCTGAAGTTAAAGAGGCAGCAATATTTGGGAGTATCGCGGCACATTTCAA
AGCATTTTCTCTGCGATATTTGAAAACGGAGTCGTGCCGTGAACGCCTGCGTGTCCCTTT
TAAAACAAACCCAGCGCCTGTCAATCACGGCGCATTCCAACCAATCCCAAAGCTCCCTTT
TTAAAAGCAGGTTTGCCTGCTGTGCTTTTATATTGCACCATGGCCTGTTTCGAAGCATTT
TTACTACCACGGTTATTGCCACAAATCAAGAGGGCAAAGTGAACGGCATGGGACTCACAC
CAACTTTAACGAAATTGAGTCTGGTTCCTACTTCTGCGAAGTTCACGGCCAAGAATTTCA
CATGCAGATGATATACAACAAGGAAAATGGGAAACAGAATTTCTAGGTGTATCCTGGGTG
CTGAATTGGTTTGATTTTGCAAACTCATAGCCAAACTCACAACAAAACATGACAAGCCTT
TCGAGGTTTAGTGGCTGCCCTCTCTCTTGCGTCAACCCCGGGGAGAGCAATACTGAACCC
AGCGTGGTGCTGCCACCTTTGGCAGGAGAGCACATGGGACACCCCACTGGCAGTTCCTTA
AAACTCTGCCCCTCGCACAATTTGCGAGACTACCCTGAGACGAGGTCCAGTGCATATGTT
GACCATTCGGTTCCCAATTTTTCAGACTCTGGATACCCCAGTCACCGTTTAGAGCACAGC
CCTAGGGGCATTATCATTGGAGCCAATCTTTCTGGAGCCGGCATGCCACCCGTCACTGAT
CAACTGGCATCAAGAGCTAACCAACATGGCGGGATTGGAAGGTATCGTGACTTCCCTGGC
TGCAGAGACAACAGAAGCCATACTTTTTTCACAAGTTATCAGGAGCAGGCCCACGCCTCC
GCCGACGCATCCCGAGAGCTCGGCAGCCAGATGATGCTGGGGCTACCTGGCGACCTCCTC
ACCCGGACTCACCCCT
>NODE_580_length_374_cov_2.160428
AGCACGTAGAGCAGAAGCAAGTCACTGTGAACTCTAAACGCTGGCAGTTTGTGTCTTAGA
TGAAGACTTTATTATGGGGATATTGAACCCTGTATAATCCACAAAACAGAAGGACTGTAA
CTCATTGTTATTTTCTTTGTCAATTAATCTGTGGAGTATTTTCTGGAATAACTGATTCAG
TGTTTTGTCTATAAAATGGTGAAAACTGTACAAGTTGTGTTCTGAAATGTCTGAGCTCAA
AAATATGCAGTTTACTGTTACAAAGGAGGAAAGAAAGCAGAGAATATTCACGTTTAAGAA
GCTACAATCAGATATTAGGTGTTTTCAAAATGGTGAACAGCTTCACAACTATCATTTGAT
AGAACACAATGACAGCAAAATGTTTTCTTTAAGTATTCTGGCATGTATATATTTTTATTT
GTCTGAAAATCTTGCAAATGATTTCATGATTTTTTTGGGATTGCTGAAATGAGAGCCACA
ATTAATTATTATTTTCATTGTTGATTGTTTTCTGGATt
>NODE_581_length_407_cov_15.221130
AGTAATGGGATTATTAAACAAAAACGTTTCAGGCGCTGGCGTTAACCTTTTTTAATGCCT
AATTAGGTTTTGCAAAGAAATAATTAGATTCTACAGTGCTTACACTGCCTATATTTTCAA
ATGGCATCTGCAGCAAACACATCATCCTGCGACACTCGTTGCCAATAATCTGCGGATATA
TGCGCTACAGTAGCAGTCGGATGTAAGATTTTAAAACATGTTGGGACCAAATAAGGTGCA
CTTAAAGCTAAAATAATTATCCGGCGCAAGCTATAGGACAACCTGCACAAGGAGCATAGT
CTGGGCAACTGCGCCCCCTTGTGGTGGGTCTACCACTGCAGCAGGAGAGCGTTTGGAAAG
AATAGCAAATGAAGCTGCACGTTTTATATACGTCTGTCTTTCTTATTGTCTAATTACAAT
ATTAGAAAATTCAACATTATTTATCGAAGCAGCAAAGCGTTGAGACAAAGTGGAAGAAGA
GAAGTTGGTTTGTTCTCCAGGCATGTGGGCGTTGACCTTTGCGCAGGCGCAGTTTgttcc
ctaaactgggg
>NODE_582_length_672_cov_27.254465
CCGGAAGATGAGGGAAAAGTACCATGCAACACAACGCAACATTCTTTCTGAGGAGAAAGA
CGTGACGGTACCTCGTAATGTGTAATGTCTTGTTACGCTGCACACACGTTCGCACACCTA
ACCTAACTATTCAGAACCCCTAAAGAATTTCAATTTCCTACACAAGATACCTGAGAAACA
TCTAATTACACGACTCAAGAATGATTGAAGGCTGTAGTAATGGACTGAATGGTGACGCGG
TGAAACACCTTGTTACAAACAGTTTCCCGGATGCCATCAGTCACACTGCAGCGGGGAAAT
ACTACAGCAACAGGTGAGACAGTATACAGTCTGAGGCGCCCAACCTCTCAGTGTGCTTTA
ACACACAAAGTGAGAGAATCCAAAGGGAAAGGACGAGGACAGGGATGAGAGCAAAGGACG
TGGGGATCATACTGCCCAAAAAATGTTTGCAGACTGGATACTGAACACCGTTGTTGAGGT
TACTATTTATCTCATGCCAGCCAAGTTGGCACGCACATCTGGCGCTGGGTACTTAGTGCA
ATTATTTATGATTTCCTCCAAGATTTAAAAGCTCTTCGCCCGGCCTTGTAATGCAGTAAC
TGATTGCACTGCTAATGTAATTAAGGGGAGATTATGATGTCCACGTGGCACACCAGATGG
TGGCATTCACAGCGATGGGGGAAGGCACAACTGGCACACCACTGCACAAGGGCAGTGAGG
CGCAGTCAGTCGGAGCAGTCCAGACTCCCCACCAGACGGAGGAAAGTATATGTGTGCATG
CGTGTGTGCGTGCATGTGTGTGTGCGGCGCGCTTGC
>NODE_583_length_699_cov_10.410586
CACATGTACAGACATACAAGCTACGCTCGTTTTGTTTTTATCAAGCACCATTCTAAATAG
TTGGGTCGTCGCGCAAAGCCTGAAGAACTAGAGGCAGACGTGCTGTTCTCCTCCCGCCCA
GCGCCTCCAGGCTGCATCGAGGCAGTGCAGGAACACATGTGCCATTAGATACTGTTTACC
TTTCAGTTTGGATGATATTGAATACATTAGCCGATTGAACCTCATAAGAAACACAGGCGA
GTGACAAGGCCCAATCGTCTTTGCGACTACCATGGTAACTGAGATTACAGGCTAACAAAG
AGCAGACAGGGGGAAAAAATATTTAAAACCCGAATAGTGATACATAAATTAATTAAAGGA
CAAAAAAACAAGTGGAGAATTAAAGTTGGAACATCTGTCAGCGACTTAGCTTCCCAACGT
AATACCAGTGTTAGAACATTTATACCCTTGAAGTTAATGATCCCCTCTTTAATTGACAGT
CAAGGAAAACTGGCTGCGGCAGCATCCTGCCGAGACACCGATAAGAGCCCCCCTTCCCCC
CGCCCAAAAATAAAATTAAAAAAAAAAACAGTTTAAAGAACCTTGGCACTAATCCCTATT
GTCATCCCAGCGCAGCAGAAGGACTTACAAACACAGATAACTCCGCTGAAGCTGTCTATT
TCTCAGGAGTTATGGGGACAGCCGAGCCGCTGCGCGCCTCAAATCAGTCACTCAGATTAG
CCCAATCCCTCTGTGCTGTCAGTCAGCCGAGACACTAGCTTGTCACCGCATTTACATGAG
TCCATCTCATATGTGACAATGCCCCCTATATATGACAATGGCTGCGAGGAAggggtccac
tcg
>NODE_587_length_342_cov_1.096491
AGATGCGAGAGTAAAGAGAGAGTGACGTGCGAGACAGATAGGGAGAGAAAATTGAAATGA
GACAGAGGGAGGGAGAGAGAGGTGAAACAAAGGAAGAGTTAGATGGGGAGTGAGTGAGCT
TTGTGGTCTCCGGCTCCATGGGAGGTTCAGCCCAATCATTTATAAAAGGTAAATGCTGTC
AGGACGCAGGGCGTTTAAAGGCGCGGCGCTGCAGGTGTGATTTATGCTCTCAGTACGGGG
CTATAAATCACCCTGCCTTTGTTTCCACAGGCTGCTGCTACTGCTGCTGCTGCTGCCGCC
GCATCAAGACATAGCTATCCCTGCCTCATCCATAGTAGGAACACACATCCAAACACACAC
ACACACATGCCCTGAGTGGACAGCAATAAAGACGGCGCGAAGAAGCATGAGGATGGGAAT
GGATGGATGGATGGATGGATGGATGGATGGATGgatggatggatggatggcgagtgagga
gaaaag
>NODE_588_length_794_cov_13.793451
AGTAAACATGCAAGTGCTTAAGCTTAACCTTTTCCTGTATCAACAAAAAAGAGCTGCAGC
CTACAAGCAGGGAAATAAAAAGGGTTGCTGCAATCGCATGATGTGAAAATGCTGTCGCTT
TGCACGTTATCAGTGAATATATTAGTCTAAATCATCCTACATGTTTGCTACCACAGTGTC
AACACTCCAGCTGTCCAGTAAAAAATGAAGTTAACAGATAAAATGTCTCCTTCAGTCCTG
TATCCAGGTTCTGCCACACAGGCCGTCTGGTAAATGAGTTGTGGTTAGGGGTTCCCTAGT
GATTGGTTCGGATTAAAAGTGAATTTTCTGTCTCCACTTCTGAATTCAAGTGGTTAAATG
AGTGGGTGAGTGAGGGACAGAGAGACAGATTGGACGGGAAAGAGTAGGTACAGACCTCTT
CCTCCTCAATTCGAGCAGGTTCAATCAGCAGATTATTGACTTGATCAAATGACACCCCCT
GTTAGGACAGGAACCAGCGAGAGGCATGCGGATTAGTCAGGCCAAAATAAAAATATGCAC
ACACACATACACACATACAGACAAAAGAAAAAAACAAAACAAATCACTTTCCTCATACTT
TCCATAAACTTCACCCAACACACTCAACACTCCACTATCTGCTTGCAGGTTGTGGGACTG
TAAAGTCCACTGGGATGGTTCACCTTGAAGCAGAAGTGATTCCACACTCACTCCCCAGCC
ACCGACAAGCAAATACAGGCAGAGGTGGAAAGACAAGACCAAGGAGCTGAGCTACAGTGC
AAAAAAACAACACACAGTGTAGAGAGAGCGGACAAAGAAGGCAAAAGCTCCCAAACCAGA
Acaagcccagcctccacaccacaaatagcaatctcctccggtagcaagactgaatgcaga
cgacaggctacttatgtaaagactgagagaagttacag
>NODE_589_length_532_cov_19.926691
GACGGCATCTGATTTCTTATCCCTTTTTTTTTTTTTTCCAAAGTCCCTTGATTGTTGGCA
GCCTCTATGACATTTTAACTTTTGAGGTGGGCGAGGGGGAGGGGGGGGGGAGAGAGAGTG
TAGAGTCTTTGTTAGTAAATCCATTAATATATAAATGATGAAACCTTTACCTGCTCCCAG
TTGCTTTGGCTTTCATGTTGTTGTTGTGTTGTTGTTTGGATCGTAATCAGGTATTAATGC
CATTCTGTCTGAACTCAAAGATGGCAGGCTGCCTGGTAATTCATATGCTTGTTCTCTGAT
GGCATCTGTCGAAGTGTGCTCTCTGCATATTGGTACATACCCTATGGGAAATTTCAATCC
AGCCCCAGACTGAGTGGGATGTAAGCAATTTCTTAACTGGGACACTTGCGTGAAAACAGA
AAGAACAGAGAGGGAGAGAGAGAGAGAGAGAGGGAGAGCAGATAGAGGGGGAGAGAGGAA
GAGACAGAGGGAGGGAGAGAATAAGTTTGAGGCCAATCCTACTGTGACGAGCGGTGACAG
AGTGAAGAGGCCTCAGTATACCGCCTGGCTTTATTAATTTGGGACATATGGTTCACACAA
ACAAAAAGTTACGGCGCGAGAGAAGCAGAAAATCTTGATGGAGGGATTTTCATAATAGGC
TGATTAgtgccagcgc
>NODE_590_length_532_cov_6.618421
AATATAGGTATCAAATAACAGCAAACATCTGTAAAAGTAGATTTTTTTTGTTGATTTAAA
TATCGTAAAAATCTGGTAATTTTATGTTCAAACCAGTTAAATCGATAAAAATACAAATTA
TTTGAGAGTTTTGGCTTCTTTTCTTCACCTACAATTAACATGTAAATCAATTCTTATTTT
CTGTTATTTCCCTAGCTATTATCTGTAATTTAACAAAACAGAGAAAATCCGGAACACAAC
AGTAAACTGTTCAAAGAAGTAAAAAATAAAAACAGTTACTGACGTTAAAAAGTGTCGAGT
TTTTACAGTGTATGATGAAAGGATGCGGGGAAGGAGGGGAAGTCAGAGGAAGGAAAGGAA
TGAGGAGGGGTAAAATGAGGACTGAAGGGAGGTATTAATGAAGGAGAGGAGCAGAAGAGG
GAGAAGGGAGGGAAGGACTGGATCAAATTGGATTGAAGGGAGAAATTAAGGAGAGAGAGG
AGGTGAAAAAAAAATGAAGGAAAGGGAAGGAAGGAGATTACTGAGGGAGGAGGAAAGGAG
GGAGGATTAGAAGGCGCCGACGAAGGAAGGAGGTTTGTCATGAGACGAGAGTAAAAAGAA
ATGAGGAGGAAGGGAGGAGAGACAGAGAGGGAGAGAAAGGAGGGATGAAAGGAGGGAGAA
GTGTTGGGCTGGAAGg
>NODE_591_length_634_cov_20.168770
GACCCCAGTGGTACATACAGCAACAAACAATATGAGAAGCAGCACTGCACAGCAGGATCG
CGGAGAGCTTTGGAAATGTTTACATATTCAACCGCCTAAATAAAAGCCACCTTGATTTAA
GAGGCACCAGAGCTGCATTTATACGGCGCGACCATTTTGCTCCTTCCAACCATGCAGAGC
AGTGAATAATGTTCCCTATCTTAATTAAACTGGCATAGTCCTTTAAAAACAACACCTCAC
CCCTGATTCTGGGCTTCACGTTTGCTCTGGAGTTCAGCGCCGAGTCCCCTCTCTTCAGAA
CAATAAAGTGAATTAGCTCTGGGTTAATCTAGTTCTGTTGTAATGACATTAAGGAATTTT
TCAATTAACCTCTTTGACTGGCTGTTGCAAAGGACTTCACAAATGACTTCCCATCCAGCA
AGAGCTGGGTGCTTGTGCCTTGGGGACACGGATGCTCAGGATGTGGTCTTATCCATGTCT
GCATGCTTGCCCCCGCTTGACAATGCGGATTAGCTGTGTTGCTTTGGCTCTTAACACTGA
AAATGAGTTGGCCCCGGATCCTGTTCCCCCCACTCAGTTTCGGGCTTTCAGCTAGGTGGG
GTTTGGCCCGTTTGTGTGTCTTTATCTGCTCTTTGAATTCAGCACTTACAATTAAATCCC
TCTCAAGCAACCAGACTGCTCTCTTTGTTTTCTATAATACAGAAGGCAATATGCTCTATG
AAAACCCTCTCCTCCTTTTAGAGTGCATTTAATCTGACAAAGGCAAGTTGCAGACATg
>NODE_592_length_712_cov_14.030899
ATTTCAACGACAGAGTGCTTTAAACCACAACAAATCACATGTCACTTCGTATCCCATTTG
TGAGAGTTAAGACAGGAAATCTAAACCCAGTTTCACTTCAACAGAAAAGGGGGAGATCTC
CCTCCGAGGAACTCGACTAGACTCCTCCTGTTCGTGATCACAGTGGCCAGCGAGCTCTGC
TTCAGCTCTGAGGGACTCCTGCTCTATGGTAATCATATCCTATTTGAATAATGAGGCAAT
ACCGCCACTCCTGCTGCCCATTCTCCCTGCATCCTTGACTGGAGTCTTTGATAGACACTA
ATTCTAGCTCCATCTATAAAGCTCCTCTCATGCATTTTTAATAGAATCTATTACTTTAGG
ATTAAATTATAAAAGACTGTCCTCCTTAAATTTTTAATAGTTTGCATAATTGGTATCAGG
GCCTGAATGCAAACCATAAAAACCCAGTTTGTACAGGACTGAGCTGCAGAACGAGTCCGG
CACAACCACACAGCACTGTTGCACATAAACGGCACCAGTGGCAATATGACTCTATCACAT
ACAAGCACACATCTGCACAAGCTCACGCACGCACATACGAGCTCGGCCATTATAGCTTTG
GTTTCACTGTCACGGGGAATAAGGTGCTGTGAGCTCTGAATGAAGGGGACAATAAGGTCA
GGGAGCATGAGAGTTGTTTTTGGCTGCTGAGTCTCTAAAGGAGCCTGAGGCAGGAGGAGT
CACCTGACGGAAACAGGAGACATGAACCAGGTGTCCACAGACACCTGCTGCCACTGATGT
CAACCTGTGAGCACAACACTCACCAGGGCAAACAGCAAAAACTACTTAgcaggtttacag
cctccctttgtccctg
>NODE_593_length_301_cov_4.441861
AACTTTTTGCACTCAATATATATTCAGTTCCCTCAGCCAGCAGAACAAACTCGAAATACT
CCAAAAATTGTGTCCCTTAGCTTTATTGCAGCTTTAAAAAGAATTATACACCATTTCAAA
AATCCCCAATGATTCCTAGGCTTATATTCTAAGATGAAAATAATATTAATTTTCACAGCA
TTAAATTCTACACCAGCCAGTCCCCGATACTTAAATCTACAGAACAATAAGAATGTGTTA
TCACCATGTGGTTTTAGTGTCTGCCTCCCTCTCTTTTCTTTTTTCTCTGTCTCTAATAAA
TAGGTGGCACAATTACAGGCATAAGAAAGAATAATATGAAGATATACAAATGGTGTCGGG
AAGGAGAGAGGGAGAGAAATGAGTAGATTGAAGAGGAGAGGAGAGGAAAAGACAGAAAGA
CAgtgaagaaacacaatggggtttt
>NODE_594_length_358_cov_5.849162
TCCTCACCTTCAGAATCCATCTGGAATTAAACCATTGAATGTACAGATGAGTCGCTAAAA
GACACATTTGAATGCATTTGAAGTGTTTGCTTTCATTCATTTATTTCATTTTAAAGGCTC
AAAAGGCGTAAACACTTAATAGATTACAGCAGATTTTTGGCAGGTAACCGTGGAGTCACC
CGGAGCCACCCAGCCTTTAAATCTATTTTTGTGCAACAACATCACAAAGAGCTCTTAAAA
TACCAGTAATATGCAAACACATAAAGTGTAATGTTAGGAGAAAAAGTTTCAAAGGTGTGT
AAAAATGTAATGACACTAAATAATGACATTAAAGTACGGACAGCACCTCACAGTGTATGT
TTAGACAAAAATAGTTGCTAAAACCCATCCACTCTCGCTGGCTGTTGCTTGTGGGTCCCA
AATAAAACCTATTAAACATAATTATTCCAGGCTGATGGTGGCGTATAGTGGTCACAGGCC
AGTGAAATCTGTGAGTCATAGG
>NODE_595_length_592_cov_12.315878
CATATATATATATATATATATACATACATACATACACACACGTGTGTATGTATGTATGTG
CGTGTGTGTGTGGGTGTGTGTGTGTGTATATGTGTGTGTATACATCCCTCCCACCCTGCT
ACGATACAGTAACTGCTGACCCCGGACACAGTGCCATTATGGCAGACGAGGCAGGGCTCC
CCTGGCAGCGGCTGGGGCGGCTGGTTGCTAGGTGGAGAGACATTACCGCGGGCCTCTGCA
ATAATTTATCCTAAGAGCGCGGCGAGCCGTCATGTAGCCCCTGACAGAGAGCTGCAGTAC
TTTATCAGCCTGCCTGTAAATCAGCCATGTGTGGGTGCAGACGGCAACATTGTTTGATCT
CTTTCAGACACTCTAATAATCTGCTCCCCTCTGATTGATACCTTCACACAACAAAGCACA
TTACACCAGCAAACCACAGCAGCCATCGGTGTGTGTGTGCACATGTGAGTGTGTACGTGC
ATGTGCTAACGTCTGCCTGTATGAAAAGTGTCCATGCATGTGTGTGTGTCTGTGTGTGTG
TGTGTGTCTTTCTGGTGGTCATCAGTATTGCCAGTGGCCACGGGAGGGAGAGGGAGGGGA
TGAATTAGTCTTCTGCAGAAACACAGGGTCATTTGGAGTCTCTAAACCAATGACAGGCTA
ACGGGTTCACAAAACGATCACTGGATGAAAGGAGGGGCAGGGAGGGAGAGAgagagagag
agagagagagagagag
>NODE_596_length_546_cov_5.598901
ACGAGGACGTCCACCGGCAGCCGCATCCCGGCTCGCGCAAGCGGGTTGGTTCCGCGGATG
GGGAGGCGCTCCCCTTTCTCCCCCGAGAGGGAGGGAGGGAGGGAGGGAGGGAGGGAGGCA
GGGAGGCGAGACCCACCCGTGGCGGGAGCAGGCAGGCGCGAGCACCGCTACACCGCGCCC
GGGCGTCCCGAAAAGGTCTGCTCTTAGGGGGACGAAGGCGGCCGGGACCGCCTGCGACTG
ACCCCAGCCGCGGAGACGAGGGGGTCTCCGATTGATGGCACGGCGACCCTCGGACAGGCG
TGGCCCCGGGGGTGACCCGGGGCCGCAAGGTGCGTTCGAAGTGTCGATGATCAATGTGTC
CTGCAAATCACATTAGTTCTCGCAGCTAGCTGCGTTCTTCATCGACGCACGAGCCGAGTG
ATCCACCGCTAAGAGTTGTCAGGCTTTTTTTGCTTTTTGTTATCGGGCGAGAGGGTGGCG
TGAGGCCGGGGGAGGTGGCCGTCGCGCGTTTTGGTGGTTGCCAAAAGCGCCAAGCCAACC
CCACCCTGCCTGCCTGCCTGCCTGCCTGCCGCCCCCACGCCCTACGGCCAACGGGTTTCA
ATGACAAGAAGTCGTCGGGAAAGACGTAAACAAAAGACCTCCGTGCGCTCCTCCGAGCCC
GGACCGCCGGTCGGGCTCGGAGGAGACTTT
>NODE_597_length_706_cov_10.667139
TAAGACTTTGTAAGTTTCAGTTTCATCAGTAGCTATTTATGCTATGTGAAGACCTCATTT
AATAATTTATCTCATTTTCTGATTTTTGTCTTTGTCAAATATGATATCGGAATCTTTAGC
TGCTTCATTTTGGCAACGGTTACCGCCAGTTTTCTCATATTTTCAGGTCCTCTGCAGTAA
AAACGAATACATAATCGTCTGTTTGAAAATGTGCCCTTAACGCTCACAATTTGAATATTG
TCTAGACCAAAGCAGCGTGCGAAGTGGAGCTATAAATTACATTAGGAGTTAATGATTAGC
CCGCAATCGCATCTGATAATCTCCGTCCAGATACGGCTGCTGTCACCAAAAAACGAAGGC
CACTTTTTCATCTTCCTCTCAAACTGTCCAGAACCCATTCTGTGTGACTTCATAGGTCAC
CCCTCTCTGGTGCAGTCACTGGTTTCCCCCTCCATCCTCCCTCCCTCGCCTCACCCCTCA
CAGCCTCCCCCCTCTTTAATACTTTCTCTATGGAGTAAGTCGGGGGGACAGGCGGTCACG
CAGTAGCTGGCTTCATGATTAATGGTGTTTATTCTTGACAGAAGGCTCCTTTATTTATCT
GCATTGCAGTTTCACTGATACTATCAGTCACCTGAATGAAAAATATTCAGTCATACCAAT
TTTGCAGTATAATTGAGTAGAGTCACTTCCTTTCAGTTTTCTCCCACCCCCTCCCCCCCT
TGCTCTCCTCTCCCTCTCTATCTGGCAGCCTTATCATCGCCACAGTAATTTTCGCGCTGC
GTTGTTTGATATGGAGAGGCTGGCTTTAGCCGTATTTGACATAAAGCCTCTTCAATTTTC
ACAGGAGAAa
>NODE_598_length_558_cov_10.317204
GGATAGAAGAGGCGAGAGGCGGGGTTCTACCATAAGGAATTGATTTCCCACAATAGCAGA
TGGATATATGAGTAAAAAGCTTCCATAGAAAAAAAGCAAGGGTATGGGCAGATCCTAAAT
CCTTAAGCTACAGCACTGTTAATGTGTTTATATATAAACAGTCAGAGGATAAGCCCTAAA
TCCACTGCCAAGCTAAATGGTTTATGCATCTTTTTTGTTTGTTTACTTCTATGTCATTTA
AGCAAATTGGTCCGACATCCCTGACGAGCACGAGATCTAAAGTGAGTGTATTTTGCATTC
ATGTCCAAAAGCTTCTCTCTCTCCCTTAACACTACAGTAACCTCATCTTCACCTTTCATT
TGGCCTCAGAGAGATGTTAACAGACTCAGATGTGCATGATGGCAGTTCTGTGTGCTTTTT
TCCCCTCTTCTTCGTCTGCACGCTCTCCTCTTCCTTTGTTCCACTGGTCTAATCCAGTAT
GTGTGGGCCGGTAAGTTTAATGGAAACAATTTATTAAGTCCGGCTTAAAATGCCATCTGC
AGCTAAGCCTCCCAAAGTCGCTAAGCTCCTGGTTTCGCCCCGGAGCTTGCTGTGTTCACG
CTTACTGTAATGCTCTGTTTAAAATGAGCACAACGGGTCAAAATTAATCAGGATTACAAG
GGCACAAATCCACTTCAGAAATGGGTTTTCTACCAATCTTTC
>NODE_602_length_554_cov_20.501804
ATAATAATAAAGGCGAATATGGCTGCTTAGGGTTCCACATTTCCCGATTCAATTTTAATT
CAAAAGAGGATGTTACAAATCTACTTTGCTCATTATCCTTTGCCATCTTAATGCGTGGCA
CTGTAAGTGCAGGTTTGTTTGCCTCCCTCTCTGAAAAGCGCTGGATTTCAGATGTTAACC
TCTTTGGACACCTCCATTAATGAGCGTTGAAATGCGGCTCTATGGTAAGGGTTGAGCTTT
AAGTAGCACAGAATGAAAAATGATTTGTATTGATGCAAATCGTGTGTACGGAGTGAATTA
TACACAATTACCCATCAATACTGGCCAGTCTTGCCCACCCTCACCAACAAGATGTGGTTA
ACAGGCAGAAAATAAGATTGAAATGGTGTGTAAAGAGTTGAAAATGAATTTCAATGCTGC
ATTTGTCCACAATTACCCCGTCGTTCACACGTGTTTTATTGGGAGTTTTTTTTTTTCTTC
AAATATTTCTCAAAGCAGATTGGAAACATTCTTGGTATTACCCTCTTTCTTCAGAGAAGA
AAGAATTAAGGATTTTGTGACAAAAAAGAGATTTTCTCTCCTGCTGGAGCGACGGAGGAT
AACATGGAGGCTCACAGCGTGTTTGATTGTTAATCGTGGCACAGGGGCTTTAACTGCTAA
TGCTCTCACTGCAAACCTGCAGAAAAACACCAGGAACA
>NODE_603_length_297_cov_5.222222
TTCATTGTTTTCACATTTAAAGGTATTTGTGTCCATTGCATATGTTTCTTGAGTGAATGG
ACTTTGCTTTCCTGTATTATGTGGGTGTTTGCTGGTACTAAATCATATATTTATATATTG
TGTTTCTGTATCTAAGAATGCAGACTGAACACAGGCACTTGAGATTTTCTATTTCAATAC
AGCTGTGCAGAACCTTGGGCTTGAGCCTTTGATGGCTTAGTGCAGCCTAGAATGAGGAGC
AGAACTATTGTAGACGAAACAAATGCAAGCCGAGCCTTACAGAGTTGGCCCAGTTTGAGA
GAGAGAAGTTGTCCTACTTCTCTCAATACTTTTCACTACAGTCTACTTCAGCTTTGTGTA
GCTGGGATAGAGTACAAATCAACCCTTATGCGTCGCTCCACTCATTACTTTTGATCTTTG
TTTTTTTTTTTTTTTTTTTAA
>NODE_604_length_931_cov_14.386681
CATTTAAATCCATCGTTGTCAATTACGGTTCTTTGAAGTGTATCATGTGCCTTGACAGTG
TGTGAAAACGGAGCCTAATGTACTGGCAGGCTGTGTCTCTGAAAAGACTGGTAAACACTG
TATTTATTAGAGTCATTTCATTTCACAGACACACCTTTTAGCTTTAATTCACAAGCTGCT
GTAGAATTAGCAAAAGCCTGACCTAAATCCTACAGCAGCTCCCCATGGGTGCACTAGTTT
CTTGTATCAGTACAATTTTTTTTTTTTTTTAGCTTTCTGCAACTTATTACAGTCACTACT
GTAGAGAAATGTATAATTTGGAAAATAAGCCGGAACAATGTCCTGATTTCAAGAGTTTAT
GCGAATTCACATGGACATTTACAGCCCATGAAAAACACTCGCCAGATCGTTATTTCACAG
TTAATTACAAATCTAATTAGAATATTCAAATTAAAGCTTTCCCTTTCTTTTCTTCTCTGT
GTGAGAGCAGGGAACCAGGGAAAGAGAGAGAGAGAGAGAGAGAGAGAGAGAGAGAGAGAG
GGAGGGAGAGAGAGAGAGAAAGAGGGAGAGAGGGAGAGACTCTCAGTGAGTGGCAATGTG
ATAACCTGTAATCGGCAGTGCTGCAAACACCTTCTTCCTTTGATGTCCCCCCACTAACAT
CCAGGCAACAAAGCCGGCCAATTACAAATGAGCTAATTAACTAAATTGTTGATGGAGCAT
GAAGAGTTCATTCGCTCTGGCGCCTGCACCATGACAACAGTGAATGGGGGCCTTTGTTGT
GGAGGTAAGTGTGCGGCCGTGCGAGTTGCCATTAGCTTTTGACGCTTTTTTCACAAACCT
ATCAGGCCCCTCCACGCCAGGAAGGAAATTTGTTATGGATCAGAGTTGGTTTGAATCCTG
CATTGCTAGAGCAGAACCCTGTCAACTAGCTGTCTGGAAGGTCAAAATGTGCTCTTTGAA
AGGCAGTGATGTTTTCTTTGTTAAGCCCCTGTACCCACTGAGAGAGGAGGCGCTGTACGG
AGAGGGGGATTGCTCCtgtgcgtttcacaataaaatagactttaccacatggtgt
>NODE_605_length_311_cov_1.334405
ACAGCAACACCTTCAACAGCATAACAAGAGAGAAACAAAAACAAGGAGTGAACGGGCATA
GTGTTTGTTGGTCTCACCATGGCGACGTCGGCCTGGAAGATCTGCTTGATGAACTTGTTC
TTGGACGAGTGGACGAGCTGGATGATGTCGGTGTGGAGGCTGTCTCGGTTTTTCTCCAGG
AAGCCTGGAACCAATTGCAAGAAAGAAAGAAAGAAATACTGAGAGGATGCAGGAGAAAGA
AACCAAATGCTGGTTCAACAATAAATTATAGTGAGAAAGTTTGCAAATACATCTGAAAGA
ACATTTTTACAGCAGTAGCAATTTGTGCGTTAAAACAGTGTCACTGAAACAGCAATGTAC
TGGGGTCACGTTTTCAACGACACTGAATCACTCTTGTGTCAGCGTTCCTAGTGTCAACTT
TTTTGAATTAaataaacgctaactggttaaatgtc
>NODE_606_length_793_cov_19.783102
ATGTGGGTAAACAATTTATTTTCTCATCACACTAAATCAGTGCATAATGTGTCTTATGTA
GGAATAAAACTCTGAGTATACAAGTCGGTGCCATTTTTTTTTCCTGTAAGCAATATGAGC
TTTTTTTGAGGAAAATAATGCTCATTACTGTGGGGTGAGTGATGTAATCAGTGGCCCTGC
ATGACCATATAGTCAAGGAAAGGCATTAGAAGGGTAGAAAACAAAGAAAGAAGGAGCAGA
AGCAGAATGCCTGGAAGGAGGGCAGAGTGTTGGGAGGGCGGAGATAGAGAAATGGGGGAC
GGTGGTATTTAGTATGCACGGCCAAGCTGCCCCATCTGCTTAGCGCAGCAGTCCCTGTCG
TATAACTGTCTACAGGCCGTGGGCCACATAAAGAATGTCTCAGATTTGATGTAATTCCGC
AAAATTAATGACAGCTTTACTCGGTATGGGCCGTGAGGGAATGATTAGTGTTTGATCGTC
CATCTGATCAGTTCCCTTGGCTGGCTGCAGAGAGATGCTCCACTATATACCGGTATGCTG
CCTATGGCAAGCACACATGCACGCACAGATACACCTATCCCAGAATAATTCCTGGGCCCC
AATGCTCTAGTTTATGTTTGGGTTCTGGTTTCTGTTTCCCTCAACAAAGACAACCAATAT
CTTGTTAAATTCTCTGTGCTGTGACACATCACATCGAAATGAACACCTACTGATGGAATG
GATGCCGGTCCCACTAGTGATGTGATTGTGTACAGGGCATTTTTATATCAGGCTGTGCGG
TATTTCAAGGGAAAGTGGGCCAACCAGCATCCAATTTAGGGAACTCAGAGGTCACACTAT
GACCTTTTACAAGATATGCTTTATGGCAGCAGTGATTGGAATTGGGTATTAGTTTTTAAA
AGAGATGGGAAGTGGATTGGGAATttgagagaaaaat
>NODE_607_length_457_cov_1.717724
AACAGAAATTATTTTACTGTTTAATAGCTCCATCTAGTGTGAACATTTATTCATTACACT
TTCCCAAAAGTCTGAAATTCTTTGATTTCTGCAGAGTATAATAATGAGGATTAATTCTGC
AAAATAATTAGGAATGAGACTAAGTGGTGATGCACATGGAGATCTATGGAGTTAGATGTT
TATTATAAACTCACCTATAGTGCGTTTATAATAAAGTGAACAATTACAGCCTGAACGCAA
AGACAAATGTCAAGTGTGATATTATAATTGAACCTGAAGATGGTGTCATTAGGACAAAAC
GTGCACGTGATGGTGTGAAATAAAAATATGAATAGCCTTTATTATCAAGTCTGCTTCTTT
TTGTCCAGCAGATATCAGTGTCAAATCAGCCGTCAGGAGAGTTTGCTGAAGACAGTCAGC
TGCTCACAAGTCAGCTCCTTCTGCTGCTTCAGTGAGAGGAAAATGATTCTTTTTAAAAAA
GAGAGAAAGGGCAGCGGGAGGAAGATGAAGGAGACCTTGACAAACTGTTGCAGGAAGAGA
GAACAAAACTTAATTTTTGTTCCTCAACAACTGACTCAGATTGTGGTGAGCACAGCTGAC
c
>NODE_608_length_602_cov_10.775747
CAGCAGCCGCATGGCAAGACAGCAAGAGAACACTCTGGGGTTTAAAAGTACCCAAAGCAT
CCTGGGTAATTAGCCATTACGGCGCTGTCACAGAGGGTTCTGCAGTCAATACAGAGATAA
TTTGGGCAATGGTGAATGACAGTGCTGTCCAGGCTTTTGGGATGATCAAGGACAGATCCA
GCTGCACCAGGCATCTGTCAGGCCCATGAATCACTCCTCCAGCCAGCAGCTGGGTGAGTG
GAGCAGAGAGAATCGCTGGAGAAGCATGTGCAGACACACAAATAAACATGTTCCCCCTCT
CTCCCCTCGCCACACCGGGAAATGGCTATTAAAGGTCTGCCGTTACAGAGCACCGAGTGG
AAAAGGCTTGTTACCTTCAGTGGCAAATGAATGACATTGGGAATAAGGTGAGGAATAAAA
GTCAGACCAAGGGGACATTTTTCACAGTTATTTCGGCTGTGTAGCTAAAACCGAGGAATG
CAGTTGGCATGCAAAATTGGATCATGTAGTTTTTAGTATGTATTATAGTTTTTTTGTTAG
CTAATGAAAATACAACAAAGTTTCCTGTCAATATCAGGAATCTGGAAACTGCTTCTTGCT
CTCAGTCATATTCACACTGACAGCAGAAGACAATTTTTGTTTGCTTTTGTAAAGTGTTAC
TCATATTCAGTGACAAACACCTCACCATGATTACAGTAAAACAGCTGAAAGACTTATACA
TAGGTCTCCTCttgaggcatcataaa
>NODE_609_length_325_cov_5.098462
CTTGTCAGAGATCACAAAAGGCACATCATCCAGAGCTGTGAAAAAAGTAAGAAAAAGCAA
AGTTGAAGTTTGACTTTATACAAACATATACTACTCCCTATTCTTGATCCTGAGTCTTTC
CACAAGACTAAATGTGGGATTATAAAACAGCAAAGCTATCAACATCCCCAGCCACCCCAG
CACCTCCCCTCCTTCCGTCTACGGAGAGAAGATGAAAGGCTTTTTTATTCTCTGCTGTAT
TTGAGCACCTCCACTCTCTCCTCCAACCCAGCCCTTTCCCAGCCCTCTTCCAGTTTAATT
ACTCTTGATTATTCCCGATTCCGTCTTGTCTGAGAGATGTTCACCTCCGAAACAAAGACA
CACTCACACAAGGCACAGAAAAGCGGAAAGAAGAGAGACAAAACATTCACCAGATATCAA
ATTTGCATGAAAATAAGCCACACTGTTCAGCCGGCAAAAAGTGGATTGA
>NODE_611_length_589_cov_11.410866
CATGAAAGCAGTTCTTGGAGACAACTTTGTGCTAGTTATTGTGCAGCCTTATGGAATCAC
ATGTAACTATAATACAGTACTTAGAAAATTGAATAGAGAATACAAGGATGCCAGTTTATT
GCTAGTATTTTGTCATGTAAGACATTCAGATGAACTTAGATTTACAATCAATACATATGA
TTGACATTAACCAGATCCTTCTTTTAACACATGGCATCCTTGAATATTTTTTTGCTTTGC
TTCGAATAGTAATAGTTTTCCTCTTGATTAAAAAAAATGAAAACTAAATGTGTAAAAACA
CAAATGAATGAATAAACAAATAAATAATGCATCTCATAAGGCTACAATAAGAAAGTAAAA
TGATGTTCCGAACCTGGAACCACTTAGCGTGGCGCAGAGCAGCCAGAGCGTCAAGGCATT
TTTGCCTGTCCAAGACGTCCGCTGGGTCTTTCACCATACCCGAGGTTACATCTAAAAATG
GATTTGAAGTGTCAAAATGGTGATGAGGAATGGGTGTTTGACCAGGTCAGCAAGGCTGGC
AAAGAACAAACACATTGCCACACATACCAATATTCCATGACAACCAAACAATTGGTTGCT
TTTGTGTAATTTTGAAAATGTTACTGACATTACAGAAAAACTGACTGTACAAACCAACAC
ATTGTCAAAGTAAATGGGAAAATACAGATtgtcagtgtatcgcatgttaagtcactgtat
actctaaaaaggg
>NODE_612_length_822_cov_26.423357
TCAACACGGGAAACCTCACCCGGCCCGGACACGGAAAGGATTGACAGATTGATAGCTCTT
TCTCGATTCTGTGGGTGGTGGTGCATGGCCGTTCTTAGTTGGTGGAGCGATTTGTCTGGT
TAATTCCGATAACGAACGAGACTCCGGCATGCTAACTAGTTACGCGGCCCCGTGCGGTCG
GCGTCCAACTTCTTAGAGGGACAAGTGGCGTTCAGCCACACGAGATTGAGCAATAACAGG
TCTGTGATGCCCTTAGATGTCCGGGGCTGCACGCGCGCCACACTGAGTGGATCAGCGTGT
GTCTACCCTTCGCCGAGAGGCGTGGGTAACCCGCTGAACCCCACTCGTGATAGGGATTGG
GGATTGCAATTATTTCCCATGAACGAGGAATTCCCAGTAAGCGCGGGTCATAAGCTCGCG
TTGATTAAGTCCCTGCCCTTTGTACACACCGCCCGTCGCTACTACCGATTGGATGGTTTA
GTGAGGTCCTCGGATCGGCCCCGCCGGGGTCGGTCACGGCCCTGGCGGAGCGCCGAGAAG
ACGATCAAACTTGACTATCTAGAGGAAGTAAAAGTCGTAACAAGGTTTCCGTAGGTGAAC
CTGCGGAAGGATCATTACCGGTTTCGCCCAGGAGAGCGGCGGGGCACCTCCCCCCACCGT
TTCCCCCCTCGGGCCCAAACTGAACCAGCCGAGGGGCCTTCCCGCGACCGGACGCGCCTC
CCCGGAGGCCGCGGCCCGGCACGCGCGGATCGTCCCCGAGGGCTAGCGCCTCCGGGCTTC
CGGACGGCGCGACACGCACGACCCCCTCCTAGTCTGGGCCAGGCTCTCTGGCGGAACGCC
GGACGCCTCCGCGTCCCCCGCTCCGTGCCCGCCTGCCTCTCTCACGCCTGTCGAGGCCGC
CGTCCCCGTCGCTCCCAAAGGTGCCGCGGGAGCCCGGGCGGTCGGCCCGACGTCGGGGGA
GGCTCg
>NODE_613_length_422_cov_11.144549
AAGTATTTGAAGTACTTTTACTTACCTGAGGTGGCGTTAGAGCCCAGGGTAGCAGGGGCG
TGAGAAACCAGGAGTACCAGGGGCGTGAGAAACCAGGAGTACCAGGGGCGCAGGGGAAAC
GGAGTACCAGGGGCGTGAAAACCGTGAGTACCAGGGGCATGAAAATCAGGGGTACCGAGG
GCGTGAAAAGCAGGGGCGCAGGGGGCTGGGCTACCAGGGGCGTGAATGTCGGGGGTACCG
GGGGCGCAGTGGGCTGGGCTACCAGGGGCATCAATGCCGGGGGTAGCAGGGGCGTTAGGG
TCAAGGGTGCCAGGAGTGCAAGACCCTGGGGTACCAGGGGTGTCAGGTTCATGGGTACCA
GGGGTACCCAGGCTATACCGTGAAGAGGCTAGAAGAGGACAGGGAGGAAGAGGGCTCTCT
CTGGACAACAACAGGGAGGAAGAGGGCTCTCTCTGGACAACAACAGGGAGGAAGTGGGCT
CTCTCTGGACAACAGCAGCAGCAGCAGCAGCAGCAGCAGCAGCAGCAGCAGCAGCAGCAG
CAGCAGCAAAAAAAAAAAAAAAAAAC
>NODE_614_length_437_cov_1.249428
AACTTAAACATGTTAATGCAGTACTGAGTAATAATAGTAATCAAGTCTTTTTTTTATCAA
TGAACACACAACGTTTGCAGCAGTAACTTTGCAACACAAACGGTGAATGCTCTCACATCA
GCTGTTTATGTCATCCTTACATATTCACTTGCCTGCATGTGCTATCTCGAGCTCGTTCTC
TGTCTCTCATACACAAGCAAAGATAAACACACATTTCTGCCTGTTTCTCTCACACTCCCA
TGAGTGCACTGAAGGTAGCTATTATCAGTGATACTTTGGTCAGACATCTGTCACAGTCTC
TCTTTGTCAAACACACAGCTGCTCAAGGCTTCCCCTGCAATGCAACTCACTTATTTCTAA
AGACAGATGGAATTAATAAAAAACACACAATACACGTGATGTTATACAGACAGTGGTAGG
TTTGTGTACAACTCTGTCAAGGAGTTTGACCCTTGAACATAGGTGCAGATTAATCTTAAA
ATGTGTTCTtacatgacatgctgctgataacaagcagcatatttacatgtcccttttatc
cctatctgtgattatcagatgtcagagtcacaacaggtaat
>NODE_615_length_1009_cov_13.771060
CATGGAATCAGTGCCAGCTGGGCAATACTTCTCCCTCAAGTTGTATTACTTTTTTAATTA
ATCCACCACAGACTCCTTAGAGTGATGAGATACATTACACTTGTCTGTTAAATGCGATCA
ATTATCTGGCTTTGTTGCTATAGAATATGGAAGATAATTGACACGTCTTTCTTATGTGGT
GATGGACTGCAACTGTAGTTTGATTTAGAACTTTTATTCCAGGTTTCTTTTAATCAACGG
ATCATAACAAGACTTTGTCCTATATACTTTGACTTTTAAGCATTTTTATATTATTTCATA
CAATTTATTTAAGAAAAGAAACAACATAATACAGTAACTGATAGCATGAATGTTGCTATC
TGTGGGTGTACGTTCTTGGTGGCCTTGCCTGTGTGCTGCATTTCTGCCTGTTTACCCGTT
AGAGGGGTTAGTTCCCTGATCCGTGAGAACTCTGTAAGTGTCTGCCTGGTTGATTAACTC
CACATCGCAGCACAACGTCTTACCCCTCACTGCATAAATGGGCTTTAATTGAGGGAGCTG
GCTCCTTAGCAGGGAACCTCTTTCACTCTGTGTCGATTAAAACGTCATTTTACAGCCAAA
AAAGAAACACGTTCCCAATCACTGCCCTTGAATTATTGTTCTGTAGCTCGAGGCTTGTAT
TTTAAAGTCACTGAATAATTGCAATCAGATTATTCTAATCAAGTGCTGGAACAGTAATTA
CAGGTTGCAGTCATTTAAGCTGCCCTGGAAGTCCCATACACACTGCTGGTGCGCATATTA
AAAGTTTATGTCGCAGGAGATAAATTTAATGAAGAGGATTGTAATCTTTCAGCTACTTTT
AGATAGGTTTCACTCGTGTTTGAGGACCTCAGTCTCAGCATTCGGAATAGCTACGCCAGA
GCCATTTATGGTAGATATTTTTCATACCCTGCGCCATTCTCCTCCGGCCCCCTCAGTCCT
CTCAGTCAACCAAGCCCAGGCAATGGTACCAAACAGTTCTCCCAATAGGACTAGACGCGT
TTCCTCCTACTCATCTCCCCCCACTGATAACCTCATCTGTGCCCAGGTCTGGATTTCATG
TCAAAGCAAACGTTAGGTGACTTAGTGCTGTGCCAAGCTGTCAGAGAGGCATGAGAATTA
CAATCTGGAGGTc
>NODE_616_length_300_cov_1.656667
CGACTAAACTTTCTTCATTTTATTCCTGGTTTCCGGTACAGTGCGGTATATTAAGCCCAG
GCCTTGTGTTAGTGTGAAGTATAGTAACTCGATATTGATGCTGTCCGTCCCCCTCCGTAA
CCCCCACACCTTCGAGGAGAGTGAGCGAGTCGGCCGTAAAGCTGTAGAAATGCATTTCAG
CTGTTTGGCCCATGAATTTATTGGCCTCATGTTTCCTAAAACAAAGTGTAGATGGGTGGC
GAGCGTGTGATAGCACCTGACATATAACAAATACTCCTGCTTTGCTCTTTCAAGGGGACT
TGGAACCAATCCATTGAGCCGCTCTGTCCTAAGGTGACATCTAATTAAATTGTCTGGATG
GCAACACCAACTCCACTATATCCCCTCCTCCTTGTTTCATTCCTTtcttcctctgtgtac
tcatttctctttcttttgtcttat
>NODE_617_length_528_cov_20.909090
GGGGGGGGGGGTGAACAGTGAAGTCAAGCCTTAAATCTGGCTGCATACCATGTGACTTGA
CATGGAGCAACCAAATGAAAGAGAAAGTGAGAGAGAAAAAAGAGAGAGAGGAGGGAGAGA
GAGCAGTACCCCCATAAAACCATCACTGCTTTCAGTTCAAATAGGTCCTATCATCTCCAT
GACAACAGTCGTAATGGTAACATGGAAATATATTAATGTAAAACCATGGCAACGTTCTCC
AATTGAATTAAGCAGCACCTGTGCACATTACAGAAGAAGATAAAAGACAAAAGGAGCCAG
CTCCTGCTTGCCAAGCAGCTGTGGCTTTCAGACCTTAAAAACCCATCTACATTTCCTGAA
CACATTTGTTTTCCAATGTTTCTCTGTGGCAAATTACCATAGCGTTGAGCAGTTTTTGAG
GGGTTTTCTGTCCTATTTGTGCAAACAGATGAGAAACTGGATAATTATGTTCTTTTCTCT
TTTTTTTTTCTCCTCCCTCCCGTCGACTGTAAGCCTAGCAGTGACGGATTAAGAGTATGT
GTGTTTTACCATTAAATCGCATAATGGCGGGACAATCATTCTGATAGGTAAAAGGGCACG
GTGTTTGTGCACAAAGAGACACGCCAGACATGTCGTTATTTTGTGCTCCCCCTTTTTCTT
TTTTtttttcat
>NODE_618_length_852_cov_21.359156
TAATGTTGGTGTTAAACAAAATTGCACTAACTCTTTTTCAGTCTTTATAATCTCTAAATG
AGAGAATTGATCACCTGATGGCAAGAAAATGGTTTCGCTGGTTCTTATTCAAAGTGGACC
TGAGGAGTGAATCACGGTATACTGGCAGGAAATGAAAAAGAGCCATGTTGTCTTTTCTTT
ACTTTCTATCTCCTATCTTTTTCTTTTTCCCTCTCAGACCGGGCTGTCAGCAGTGAGGAA
GAGGAGGAGGAGGAAGCAGGCTTTTTTTCTTCTTCCCCCACCACTTCCGAATTACCTGCT
GGGTCCGAGCTCTTTTATGCTCTTGTTGTGACAGGTAGATTTATAAGGCTTGAAATTTGT
ACAAATCAGTTGTCATTCAGCGGCAGCTGTCAATGTGTCAAGCTGTCAGGGCCTGCTGTG
AGGGAGATGCCTTAGGGGGCTGAGCGAGGGGGCAACCGCCCAGAAAAGAAAATGAGTTCA
AACAGACCTGAGAAGCTCCTCTATTCCATAGGCCTCCCTGCCCCTGTGGAGACGCCATCG
ATTTCTCTTGATGTTGAGCAACAGCGCGCCCAAAAATGACATGGCACACTGCGCTCAACC
CAGTCAGGCTGCGACACACCAATGTGTGCTGCACCAATCCCCTCAATCTGCAGACGCCTC
TCATTCTCTGCTAAATGGCTGGAAATCTGTAATCTCTCCAAGGAGGGAGAACACCAGAGT
TGTGTTTAGAGATCGTTGGCAATGGATGTCGTGTTTTCATGTGCTGCTTAAGTAGCTGAA
ATGGAAATCTCTCAGAGGAGAATGACAAGCGTGTTTAAAGATTGTTGTCGATTGTTGTCT
TGTTTGCTTGTTTTCTGTGGCCTTGTCTCAGCGTGGGCctgcctgtatgtgattggcggg
cctgctggggcagtgatgggcatgacagcctctctcagtcagagggccccaggtgacaca
caccttctccatcctctatccttcggcacagtcttc
>NODE_619_length_341_cov_2.269795
AGGTTGTCATTTTGTGATTGATTCCAGAAGGGAGAATAAAGACATTTTATGATGTTGGTC
TTGCTTTGTCTCCAAAAAGCATTAACTTTTATTGTGTTTAGGGAGAATGGTATATTACTG
TCAGTATTGGTGTGTCTTCACAGCAGTGTATCACAGCGGAATAGTGGATATCGAGAGAGA
CTGGAGGGAGGAGATGAAAATTAAATGAGACTGAAAGAGACTTACCTTAACAGTGACAGG
AAAAGGGAGAGACAGCAAAGCAAGCAAGGGAGAGGAAGGGACAGCAAGTTGAAAGAGAGA
GGATGATGACAATGAAAGGTGTGTGTGACAACGTCAAACAAAGCCTTGGAGTGGAGAGAC
TGAGGAATACAACGAAGCAGTCCAGTGTACAGTAAATCAAAGAGGGAGGGAAGAGGTTAT
TTTTAAAAAAGTACAATGCGTGCGAGAGTTGGACCACATGGGAGGGAAAGAATTAAAGAA
TGAAg
>NODE_620_length_664_cov_14.118976
CCAAAGAAAATAACTGGAGTCATTCAGCCTGGCATCCCTGAAGCTCAAGGGTTCCCCACT
GTACATATGTAGGTATGTCAAGTTTGTGCGCATGTATAGGATGTATGAGGATATGTAACT
AAGCCCTCTCTCATCTGGGGGGGGGTTGTTTTACCTGTTGTGGATCTGAGAGTTGAAGTG
ACAGTGGAGGATGTCATTGAAGGCAAGCAGTCGTCATCTTGGGAATAACCAGCCTGAATT
GCACGGAGGTAACTGTGGCTTCGAGTGCGGAACGAACCAGGCAGGTCCAAGGCCTCCATG
GCCTGGGATTCTACTTCACTAAAAACGGACTCGCAAACTGACTCAAACTGGCCATTGATC
TCAGTCTCACTCACCTGAGAGACAAAAACAGGAATAGCAGTCCTTAATTTTTCCTCTTCC
TTTCTCTTTCTCACTTTGATTCTTCCCCTTTGCACAGCAAATATGAAGGAGTGTTAGCAT
AAGAGAATGCCAGTGTCATTTTCGACCTTAAACTGAATAAATGTCAGATCAAATGAAAAA
AATGCAGATGACAACAAAAAAACAATCAGAAATATAGATATGCAGTTTGTGTTATAAAGC
ATTCAATTAACCACAACCCCCAAAACAAAGATAGACTGTATGCTGGACATTACTCGATGG
GAAACAGGAAGAACACACAGCATTCGTAATTCTTTATCTTGTAATTCTAGCAGGTGTCTT
AGAAATAGGCTAAACTGCTCGAGCAGACACAAGCTGAATTCGTCTCTTGACTGTAAGATG
ATGTTAAAAACTCAGTCagtatgaaaag
>NODE_621_length_349_cov_1.469914
CACAGTTTTTCCCTGACCTCAGTCAAACTGCTTTTGACACTTAAGCTTAACCACAGACAG
GTGTGAGTAGTTGTGCCAAGGTTTCCATGTTAACGTTGGCTCCAGGGTAAAACAGCAGGA
GGGACATTCTTAAAATAATACAATACAGTAAGACTGTAAGGTAGCAGGATGAGGGCAAAT
TACTTCCTTCATTCCAGGTAGCTCTAACTACATACATCCATGCCTCTTTCTCTCTTACTC
TTTGGCTCAAACACACACTGTTCCACTATCATGTTTTTCATCACATACGGAAAGAAAAGC
GCTACCAATTAGAAATTGCAAGCAGTAATTCTCACAATGACTGTTAATTACAACACACAA
AGAAACCCTTTTGTGTAAAACCATCTAAAGCTAACAATTAGAATCCATAGTACACATTTT
AGATTAGATGTTACTTTGTTTCTTGGATGTCTTTCTTTTTTTTAACTGTAAGTGAGATAT
GGATAAATGACAg
>NODE_622_length_333_cov_2.117117
TCACGCCAGATGACACAGAGACTGGGAGTCCATGACAGGGGGGTTATCATATCACAGCAG
CTAGGAAAGGAGGCAGGGAGGGAGGAAAAGAGGAGTAACTGTAACACAAAAAAGAAAGAT
GATTAGGTCATGCAAGCGCAAAGGAGGATGGAAAAGGTGAAGACAGGATGCAAGAGGGTG
TAATAAATACTATAAAACAAGAATGGAGAAATGAGATTCAGAGCTGGAGGAGAGATGAAC
CAAGAGAAATCGACCGACGGGAAGGCAAAGGGAAGGGAGAGGAAGAACGGTATGTAAAAT
CGGAATTGAAACAGTAACAGAAAAAGGTAGGAGGTGAGATGAGTGAGGAGCTACTGTATC
TATGACCAATGTAGGGTAGAGAGATGAAAGAAGAAAGGATGGGTGGGCAGAGTGGGAAAG
GAAGGAAGGAAGGGGAAAGTGGCATTAAAATCACAGAAGATTTGCTTGGCTGTGCTt
>NODE_623_length_597_cov_23.489113
TTAATACCCCTCCTGTAAGGCTTCTCAATCGCTGCAAGGAAACATGAAACCCTCCACACA
CATCCCATAAATCCTGAACTGGGTGGGGAGTCTAGCCGAGGGGAGGAGGGACCGAGGAAG
GTGGAGGGGGGGGATACTGGGGGAGGTATGATAGGGGTGGGTGGGGGGGTCGCTGGCACG
TTCCAGTCACGCCCGCTTCCCGGCCCGCGGCCAATCAATACCACTTTCCTGTTTTAGAGG
CGGGTAATTATGAGGTGGAGAGATTGTGTGACCTCTCACCCCTGCTGCATTACTCGCCTG
ATATTAAGATAAATTGCCTGATTTTGGGTAAACATATGCTGCAATTCAAACTGTCAGCAC
TGGTTTGCTCAGGGATAATTTGTATTGATCTCCTGGCTTCTTCCCCATTTTGCTTACTGA
CCTCATGGATAATTAGAGAAAAAGAGACACGGGGAGGTAAGGCAGGGCTTGCATTTGAAT
ACTTTGCTGGAGAGATGAAGAGCACATGGGAGGGGGGCAGAGGGAACATTAGAGACTAAT
AGAATTTTCATTTTCTCTCATTTTCTGCTCAGATTTAGACAGGTTACATGTTTTGTTCAA
TTATATCGCTTATATCTTTTTTCCCTCTGCTTGTGTTACATACACAGAGAGGGCTCGCGC
TCGTTTAATTTCTGGGATGATTCAAATTTTACAAACGCAATGAGACAACAAAGTGACAGC
AAATATGTTTCAAATTAAagg
>NODE_625_length_145_cov_4.489655
TAACACACCGAGACGCACAAAAAAGTCGATCGGACGCATACCCTAAACTCAACAGGAAGT
CCGCCATTTTGAAAAAAAGGCCGAATTTTGGCCCAAAACCACACATTTTCCAGAGCTATC
TCGTCCCAGGGGGTTATTCCAAATCACATGAAATTTGGCACGTTGATAGAAGAGGCATTG
GTGAGCAAAAGTTCTTAAAATCCTCCGCAAAAGTCTGAGGGCGTGGCCGTGGCGGCGCCA
CAAAGTTTGACGTTTCGCCATGAAACAGGAAGTGCACTGAAAAATGACC
>NODE_626_length_488_cov_3.495902
TTTACTGTAGTGTAATGTCCTCTTTCTGTCCCTTTTTTTCTTCTACCTTCTAGTGTTTGT
ATGGCTGCTACGTCCACTCCTCCATCATCCCCACCTTCCACCGCAGGTGCTACTGGCTGC
TCCAGGTAAGAACTCCTCTTCTCCTCCTTTGCACTTCACCATGCTTTAGTTTACTCACAG
ACTCTCCCTGCCTATCCAGAAGAACTTGAATGACCTGCATGATATCAGTTTCCATTAAAC
CGGAGCATTTTCTTTTGACAGCCAGCAGGCAGACATCAACCTATCCCTCCACCACCTCCC
TCTCTCTCCTCTCTTTTCTCTCCCCAGCCTCCATTTCCCCTTATCTTTCCCAGTCATTCA
CTTTTCTGATGGCATTGCCCATACACGCCGTCCAGCACGAGGACGGTATCTCAGTCTGCT
AAAAGCTTTGCCATCTCCCCTGTCTAACAGCCACAGTGATGGGCAGTAAAAGCATGATGG
AAGAGGTTCCCTGTACAGTATAGTGTGCTTACTGTGGGTCGTCAAGTCTGCAGGCTGAGA
GTGGCTGTAAATAGTAGTCCTTTGATCACCTACCCAATACATCTCATCAGTCTcgtttag
catggcagccattattgttggaaggtgcctga
>NODE_627_length_420_cov_2.380952
ATTGCAAACTTGAACAGAGAGCCTCTGTTGCAATACTTGGACTGTATACATGTATTTGCA
TTTAGTTTTCAAATCTTTCAAATTTTGTATCTGCAGTCTGGCTTTTGCATTAGCAGTATG
TACTGTGTTACTAGGAGTGCCTGCGGTCTACAACCAGGGCATAGTGCCCATGGCAATGCC
AACATCCATGCCAGCTATTGGGGGCCAGGGGCCAGTGTGCAGTGAGGAGGACCTTAAGGC
TTTGCAGGACATGTTTCCCAACCTGGATAAGGAGGTGGTTCGCACTGTGCTGGATGCACA
GCAGGGAAACAAGGACGCTGCCATTAACTCTCTGCTTCAGATGGCTGAGGAGCTCTAACT
TCAGACCACACTGAGAGTGGACATGCCAACATACACATCTGCATGCACACGGATCTAAAA
ATTAGCCTTTACTCACAGAGAGGCTGCCCACCCTTTTACAAACATCCACAGTCCTCCCAC
AGTGTGACTTACTCTCACACTGTAGCCATTCCTGAGCTCCCACCAGCGCCACCAGCTCAC
AGATATGTTTCttctcccctcact
>NODE_628_length_317_cov_1.432177
GAGAAAAAAAAAAAATCTCATCCAAATAATTTTCACCCTGTGGGCGCTAAAATGCAAATC
ACAGATCAAAGAGGTTTGCAATGGAAACTAGCGAGATTGGGAGAGAATATCATCAAGCCG
GGGTTATATATGTATGTTCAGGATGTGAGCGAGACATGCTGGACCCAGGTAATGGAGCTG
ACCTGTACTTGAACACTGCCCCCACTGCCACTATCATTTTCCTGCTCGCCTTTTCCCAGA
GTTATAGCGTGTACAGTACACTGGAAAGTAATTTAGTTTCTCCTTACAGTAGCTTTCTTC
CCTCTCGGTTTGCTTTAGTCTGTATTTATAAAGCCTTTTTTCACCAGGCGGCGGATGCGT
GGTACACAAACCGCCTTCTTAAAGGGGTGGTAAATTCCCCTTCTGCGTGTTGACACCGAA
TCGATGTTCAGcggcctgttacttcctgtcgctttattctc
>NODE_629_length_473_cov_11.575053
AGTGTGGGGGGGGCGGGCTCGACCGGAGAGCAGGGTCTGCCCAGGCCTGGACTTGTGGGC
CCTTCTCCTAACCCTAACCGTAGCCCTAGCCCAGGGGAATGGAGGGAGGATCTTCCCTTA
AGTTAGAACCAGAGGTGTAGAGGGAGCGTTCCCGCCCCTCCGAACTGCGGGCGTACCAGA
GGCAGGGAGACAGAATTTGTCCCCCGCGTTAGACCTTTGGGTACCAGGGGAATGGAAGTA
GAGTTTCTCCTCCCGAGTTGGAAGGGGGAGAGGGAGAGTGTTCTTTCCCCCCCCAAGTTG
GAGCCAGGCACATGGAGGGAGAGTTTCCCCTCTAAGTCAGAGCCACGGGTACCATGGGCA
CGAAGGGAGAAATGTTTAAGGAGACATTTTGATCTTTAAAATCTCAATGGAGGGTGGTGT
GTTTTCACTTGTCCTCATGGTTTTAAGGGCGTGGAGAGGGCCCTGGCCCTGGCCCTGGCC
CTGGCCCTGGCCCTGGCCCTGGCCTTAACCCTAACCCGGTAAACCAATCCCTGACTCAGG
CCCCGGCCCCGGCCCCAGCCCAGGCCCTGGCCTTAACCCTAACCCCTGACCCTGCCGGTA
AACCTATGCCTGACCCA
>NODE_630_length_419_cov_1.097852
AGCAGATCCTTTGGGTGTTGTGGCTTCTGGAGTGGGGCCTCTGTAGATGGGGCTTGTTTA
GTGCATCGCACAGGTGCTGAGTTGGATTGGGATGTTGGGAGTTTGGAAGCTAAGTCATCA
CCCTGGGCTCTTGGTCATGTTCCTCAAGCCATTCCTGAAGAGCTTTTGTGATGAAGTGCA
TTGTCCTGTAGGAGGACACTGCTGTTGCTATATCTATGCTATTGATCATATCTTGATTCA
GTTTTTCTGATCTCCATGTTTCACCTCCAGAGAGGTTCATCGAGAACGTGCTGAGGAACG
TCGGCCGGCAGCACGTGGACGTGGACAACCTGACGCCGCAGGACTTGGACCAGCTGTCCA
GCCTGATAGCGGATGCTCTGCAGGTGGTGGACCAGGAGCAGGGCCTGACTCGGGCTCGGG
GCCCCGGGCCGAGGGACCTGGAGGGAGAACCGagggaggaagacgacgaggatgaggagg
aagaggagaagctgctggagaacgctcccactctgaagccgctggagagcacagctgagg
cactggcagcacttcaaggtaat
>NODE_631_length_860_cov_38.945351
GTGTGTGTGTGTGTGTGTGTGTGTGTGTGTGTGTGTGTGTGTGTGTGTGTGGCAAGCAAA
CATTGTCTGTGACAATCTGCAGGAGTGCTGTTTTTATGCTCTGAAACGACGTTTCATGCG
CTGAAAATGCCACTTTGGCCAAACGGTGTGTCCTGTCAATATCTTTACACAGAATCACTC
GAAACAGCTTTTGCCTTCATATTTATCATATTTCAACACATTGTGAAGTCACAACATGTT
TGTAAACATTGACCTTTTCAAATCAAAACATGTTTGTAAACATTGACTTCAAAAGTCAAA
ACGTGTTTATAAACATTGCATCTGGAGTGACTTCCTGGCGTCGGACAGACTCGGGGTGGG
GCTCATAAGAAAGCTCGTGATGACTGACTCGTTAAATAGTAGAGATTTATACTGAATTTA
AATAACAGAGATTTATAAATGTTATAGAGATTTATACTGAATTTAACTTCATATAAACAT
GTAATTTAATAGAGATTTATACTGAATTTAACATTGATATAAACATGTAATTTCATACAG
ATTTATACTGAATTTAACTTCATATAAACATGTAATTTAATAGATATTTACGCTGAATTT
AACTTCACATAAACATGGAATTTAATAGATATTTACACTGAATTTAACTTCATGTAAACA
TGTAATTTAATAGAGTTTCACACTGAATTTAACTTTAATATAAACATGTGATTTAATCGA
AATTTATACTGAATTTAACTTTAATATAAACATGTGATTCAACAGAGATTTATACTGAAT
TTAACTTTATATAAACATGTAATGTAATAGAGATTTATATTACACCGACAACAAATACCT
TACAATCTCAGTACATTAACAAGTATTTGAAGTACTTTTACTTACCTGAGGTGGCGTTAG
AGCCCAGGGTAGCAGGGGCGTGAGAAACCAGGAGTACCAGGGGCGTGAGAAACCAGGAGT
ACCAGGGGCGCAGGGGAAACGGAGTACCAGGGGCGTGAAAACCG
>NODE_632_length_572_cov_26.867132
ATGGGTCAAAGATTATGTTTGGTTGCATTGATTGGGTACAGTTTGTTATTTTTCTTCCAT
TATTTAATTAGTTGCAGTTTTTACAGTGTATGCAGATTTTAGACTTAGTTAGATTTTTTT
ATTTCAATCAAACTGTGTTCAATTGTGTTTGTAAAGTCTGTGGTAGCTTTTGTTGCAACA
TAAAATAATTTAAACAGAAAAAATTCAAAATAGCGCCAACAAACTTGTATTATTTGGGCG
ACTTTAAGCTTGTAGTTTTAACTTATTGTTAACTTAAAAACTATTTATTATGATTATTAT
TATTGCCTCGTATAAAGTATGTTTTGTGTATATTTATGGTTTATTTCATTATATTTGCAA
GTTTAAAAGATTTTAAGTTTGCCAAAATTGTGGTTACACCATTTCGTTTCTTAAAAGGGG
GACAAATAGAAAAACAGCTTTAGAAGTACGATTTGGAAACGTTCTCCATAGTCAAAGAAT
GCACTGCTATATTTAACTAATTGAAGTGTATAAACATACATGCTGTGTGCTAGATGTTAT
GCCTTTACTGCCTGTGTTCTGTTTGTCTTGTTAAATGAAAATCTTTTAATTATTTAATCT
AATCACAGTCTTGTTTTTTCAACCACTCGGTGAACCCCTGAGATAAATGGAGCAGCCCCT
GTAGCAAGGCTTTGGCCCAAGTGAGGGTCCAACAACTAGCCAGGAACAGAGGGGAT
>NODE_634_length_416_cov_6.415865
AACACCATGTTCGAGCATAAGGATGCTCATAAGTGTACCTGGTACCAGAGCACCCTAGGC
CAAAAGTCGATGATCGACTTTATAGTCGTGTCATCAGACCTGCGGCCGTATGTCTTGGAC
ACTCGGGTGAAGAGAGGAGCAGAGCTGTCAACTGATCACCACTTGGTGGTGAGTTGGATC
CGATGGCGGGGAAGGCTGCCGGACAGACCTGGCAAACCCAAGCGTGTAGTGAGGGTGAGC
TGGGAACGTCTGGCGGAGGCCCCCGTCCGTGGGGTTTTCAACTCTCACCTCCGGAAGAGT
TTCTCCAGCATCCCGGGGGAGGTTGGGGACATGGAAACAGAGTGGGCCATGTTCAAAGCC
TCTATTGCAGAAGCGGCTGCTAGGAGCTGTGGCCACAAGGTCACTGGTGCCTGTCGCGGC
GGCAACCCAAAAACCCGCTGGTGGACACCAGCGGTGAGGGAAGCCGTCAAGCTGAAGAAG
GAGGCTTTTCGGGCCTGGTTGGCTCGGGGGTCTCCTGAAGCAGCAGACAGGTACCGGATG
GCCAAAAGGGCTGCAGCTGC
>NODE_635_length_576_cov_9.696180
GGGAAACAATGGCAAAGATGCAGAGCTGCAGAGGTGTAGTGAAGCCCACGTCAGGTGGAA
ACTGTCTGGGTGTCTCCCTCCATCCCTCACTCTATTATTCCTTCCCATATTTTTACTCTT
TCAAATGCATTTACATGTGCTAAGGTATTTCCCCCGGGAGCACGACTCTAATTCAGGGGG
TAAGATAAGCCATCAAAGTTAGTGACAGAGAGGGCGTACGGGTGACTCAATGACAGGCTG
AGTAGAAGACAGTCAGGAGAGCTGCCATGACTTATGCTCATACACACCCACACACACACA
CTCACACACACACAAATAGCAGCACAATGACTCCAACTGTACAAGCCCGCACCTTTACTT
CTCTGTATAAAGACGTTATTCCGCAGAAATGAAGAGATAAAGAAGAAAGGTTATTTTGCA
GCTCCACTGACAGCACATCAGCACACACCCCCACTTATACAGTACATACGGTTTTGCACG
TACAATGGCATTTTCTCCCCAACAACTGCTCTTGTTTAGTATGCGCTTCCTTTGGTCTTG
AGGAGGAATGATCCTCACTCTAATGAACTAGGGCCTGCCACTTGAATGTAAAACAGGATT
TAACCCGTCTTCAATGTCAGAGCCCCTCCCTGGGGCTGCTTCAGACAACACACACATTCG
CAAATTCATGGAGATGTACACGCACGCAGACACACAAGCAAACCCGCCAATGTACACACA
>NODE_636_length_516_cov_14.275194
TTTGTCCACCCTCCCACAAAGTCCTCAGCACAGTGTCCCTCCATCTCCATTTTGGAAGCC
GTGGCTTAACAAGGCGGAAGAATGCCGAGGAGGGGGAAAAGAGCTAGCAGGTGTGAGTGG
GAGTCAGCGTCCAAGGCTCATGACCAAAAAGTCAACCTGTGGTAGATTCACCCCCTGGTA
CGTAATGCTTCCACTTCATGGCCCACACACGCCATGAGTACACACGCATGCCAGCACCCA
GGCAACAGTGTGTGCTGCTGTTGGCGGGGGCAGGGCTCTCATTGGCAGTGGGAGAGCTCT
ATCCCGCTGTCCGTGTTTACAGTCTTCAAGGTAGGGGCGCACAGTACTTGTCTTTCAGGT
GGATGATTAAATGAGTGGCACAACAAGAAGTGAAACAATTAGAATTTCTGCCTCATTATC
ATGGTAATCTTATCAGTGGGATAATGAGGTATTAATGGATATTTAATGTGCATCTCATAA
CCCAATCCCTTGGAGAAAACACATAAGGAAATCGCTGTAAATTCACTTAATGATGGAAAA
GTCCCCCAACGCCATATTCCGAAGAATGAAAAATGGTGGATGCAAATGAGAAGGAACCAA
GGTCAATAAGACTGCAGGGACTGAGTGAATGTCAGAGAGAGAGAGAGAGAGAGAGAGAGa
>NODE_637_length_378_cov_2.039683
AAAAATATCTGGAAATGTAAACTGACTAAGTTGCTCATGAAGTCATCTCTTCATACATTT
CTGATGAACGGGCCTGTGACTTTGAACCCATTGTTATGAATAATAATGAATGATGCTGAT
GAGAGGTCCAGCAAAGCAGAACCATCACCTCTGAGCTTATCTAATATAAACCAGTGCAGT
GTTTGTATGGCTGCTTCTATCTCAATCTCCTTTGGAACCCTCACACTTAATTTCTTTTCT
CCCTGGCAACTTTGGTAAAATGTTGCCCCCCCCATGTCTCTATCAGAAATGTTAAGAACG
CTGGTAGGCAAATTTATCTTTTGCCACCTTTATCTTGCTCACAATGGTCTCCAGCCCACT
ACCCTCTGTTCAACCCAACCGTTCTCTCCTCACCTTGATACTGCTTCAGTCCTCCTCCCT
CCGTAAGCACTCATCCATGCTCTCTCCCACAACTCTCCCTCCTTCTGCTCTCATATGTTT
TAATGTCTCTACATTATTACCAGATTCTTGGAGCTGGAGGAg
>NODE_638_length_327_cov_2.574924
TGTTTCCCATCACAAGACCAGCTCATTTATCGGAGGGGAGAAGAAAGGGCCACAGAGAGG
AAGTTCTCCCAAACAAAACAACTCGGAGGATTCAGCTGCTGAGAAAGGAAGGAGGGAGGG
AAGGAAGAGAAAGAATAAACCACAAATGGGAGTTTAAGAGAAGAGAGAGAGATGGATGGA
GGAACAGAAGAATGAAGATCAGCAGAAACAGAGGCTGTTGTGTCACTGTGTGTGAATGAG
TTTATTGAGAGAGATGAGTCAGTGGAAGCAGAAACAATGAAAATGCAGAGTCACTGCTCC
TCCTTTCCATTCGGATCTCTTCTTCTGCTGCTTTTACCTTGTTGAGTTTCTGTTTTTTTT
CGTGCTTTTTAAATTCAAACTGTAGCTGGAAGGTTCTTCATTATGTGTGGTGTTGAAACG
AGCAAAGAGGCATATTTTTATATATCAAAAGGAGGTGCTATCACTCACATg
>NODE_639_length_447_cov_2.165548
CAGTGAAATAACGTCTTCTCTTGGGTGTTGTTTCCCCGTGTTACAACGTGCAGTTACAGA
TTTAGAGGAAGATCATCAATCAATCAATTACCTATCAGCTCATGTCCTTCACTTCGGGGC
GCCTGGTTAATTAAGACAACAGCATAGTGCATTACAATAAACACAGTATGTGTCAATATA
CTGGCAAGCTTTGATGCTGAGAAATAAAAAGACGGTACCGTGTGAGCAGCAGATGCTGAT
GAATGTTGACATCCAGAGGGAACTGATGATGATAGTGATTAATGGTGCACACTGGCACTG
CATCAGTTATATCACATCACTTTTAGGGCTTCCTAACCTTTGTGGACGTGCTGATTTTGG
GCCACCACCACGACGGCGGCGGAGATGTTGAGTCTGTCCAGTCAGTCAGCCTGCCGAGAT
GCACTGAAGGTCGCTGGCTCTGCGCAGCATTCAGGGTCCCTCTGGAGCCCAGAGGAAAGG
CCAGCGTGGCGTGAAGGAAAGATGGGGAAGGGAATGAGAGGAGAGAGGGGGAAGGGAGGG
AAGAAGGGTGAAACAAGGGAGGCAAAAAATTAGAATAAGAGAAGGAAGCAG
>NODE_640_length_593_cov_33.881958
TTTACTCTCCAGCAGTAAACGAGGAAAACGTAGGAAAAACAACAACAACAACAACAACAA
CAGCGAAAGAAATGAAGTTTTTTTAGCCCACAGATGCTCAACATAAACTCTCTGGACATT
TTCACACTCAGCCCTAAAGCCATCCAGCGACGCTCCATAAATACACAATCGTTATAAAAA
CTTCAAATTTACCTCCTCTTACCTCTTTTAAATTCCCCCAAAAAGCATAAAAGCATAATA
AGCCAGTGAAAGAGAAGACACATAAAAATGTAGACTCGTGGTACCTTTGGTATAAAGCAT
TCCGTTTTCCTTCTTTTCTGTCTTTCTCTTGCTCAGTAGCGATCCGATAATAGCATATGG
AAAGTGTTTTCAAAATGCCCAGATTTGGCACATTGTCATTGAAAAGAGAGGAGCGCAGTG
ATGCGGTGCTACAACAGGGGAAATGAGTTGCGGATTGGACGCAGCCCGCCTCGGTGCGGA
CTTATCCCACTTTAATTTAATATTCCGCAATCACACACACTAGTGATGGCATATAATTCA
AGGAGAAATTCAGAGGGAAGGAAATGCTTTTGTGTGTGTGTCTGTGTGTGTGTGTGTGTG
TGTGTGTGTGCGTGTTTTTTTACACCACTTTATTTGATTAAGGAGAGAGGCAGTACAATA
TTGTCTTTTTTCCTCTGtttccccccttccccttcttctcctttgcgccccctcctcctc
ctcctcctcctcctcct
>NODE_641_length_458_cov_25.716158
CAGAGAAGAGAGACACAAAAAAAAGGAAAGGGTCACAGAAGAGAAATAGAGACACAAGAG
AGTGAGACAGAGAGAAGAAAAGGGAGACACAAAGAGAGAGGGGAAACATGAGAGACAGCG
CGAGAGAGGCAATGAAAGTGAGTGGAAATGACTGACAGTCAGAGGATTCATCACAGGTAG
AGAGTGAAGGCTCTGGCCACAGAGGGACCTGGTGAGAAAGCTAACAGATCGCAATCTGAG
TTTTCACTCTGCGCCGCGGCTAACAGCTAGCAGCTACCCTGTCACCGCTGCCTAAACAAG
CCCAGTGTTTTCATCTCCATATACACAACGCGGCACTCTGTCTTTTCTTCTGATGGAGAT
AAGATGTATAAATTATGAGCAGCTGACAAAGTCTACTCCAGCGCCCCCGGCGTCTCATCA
ATCACTAGCCTGTGTGTCAGCAGGTAACTGACGTGGCCCCCGGAGGCACAGCCCCCTCTT
TAGGTGTGTGAGTGTTTTTGTGTGCAAAAAAAGTGTGTTTGCTACCGTGCAAATTGAGCT
TTTGTGCACGTCTGAGCATCGTGTCTGTGTGTATGTGAGAGGCTGTGTGAACAGCTGATT
CA
>NODE_644_length_842_cov_15.548694
TAAAAAGCAAATGAGTAGAAGTTATTGGCAGAAGAGTATGAGAGATCAAAAGCAACAGAG
CAACAGGCAATGATGTAAACACAAGGAAAAGAGTGGGGTTAGCCTGTGGTAGAAGTAGAA
CAGTGCTTTGTCTGCAACTGAGATGACCCATGCAGAGTGGCATGTGCCAATGTTTTCTAG
TCTAGGATATGATGACACACCCAAGGAGAACACTTGGGAAGCTTGAGTATAAGCACAGTT
AAGATACAGTTTTCCAGAAAAGTAAAGAAATAAAAATGAAGAAAAAAAAATGCAGGAGCG
AAGGCAAGTGTCAAAGCAAAATCTGACAGGAAAGATTAGAAGGAGGAGTGTGGACTGGCC
TTCCAATGGCATTGTGTCTGCTACTCAACCATGCTACATAATGGATGGGATGGGAGAATG
TGAGTGCTGCATTAGACAGGGTGGGCTGCAGGGCAGGGCGGACACTGAGGACACTCCAGA
GGCATCCCCGCTCATGCCAGACATGCTGTTAAGGCTCCAAGGCTTTTCATAACCTTCAGT
TGAAAAACAGAGAACGTTCTGAGTACACTGCAGCACTAAATCCATGACAAAATGTTTTGG
TGTTCCTCACTGGTAATACTACACCTGTTGCTTTCTTGTTTTTGTCTCCAAAGACACAGG
TCAACACAGACTTGAGACAGATTATTATTCTCCATGCATTGAGTGCATCAGGAGTACAAC
AGCATGCACCGGGTGGTACTGGAATGGTTTGGAGTATAACACTGTAAAAGACTCAGAAAG
GTAGGCACCTCAGGCAGGGAATGTATTTTCAGCTACAGGTAGAATGTCACACTGTGTGCC
ATTTACTGCACACAGCTGGAGACTTACAGGACTCTCTTAGAGGAATGTTTTGAACATTAA
TATCAAATTGTTTTTAAAAAGAGGGGCTTTAAACCCTTTTATTAAGGAGTAGAAATCAGT
AAATtaaaatttggcttgaaatctta
>NODE_647_length_320_cov_2.503125
TCAGTTTTTGTTTTGTTCAAAGGGTTATCAGCATATTGATGAGCTCTAGTAGCAGCAACC
GAGAATTCCTTCCCTTGCCCCCATAGTAATCATCTCCGCTGTGCAACTGGATCTGGATGT
GGCACATGCCACTTGACTGGTGCCCAAATATGGTGTCTGAAAAGTTATCATTTATATCCT
AAGTTTTGATAGGTGTGAAAATATGAACATTAAAATGTTGCTTTCAATTTATGTGTTGAA
AATGTACAGTAAAGAAAGTGGAGGTCAGGAAATGATACTGCACCTCTCGCCATGTTTAAC
AGCTTCCAGGGAGCAACAGTACTCAGTGTTGAAACAAATGCACTTAACAACATATAGCTG
CCAGTTTATATGGTATCACTAATCTGATTTGTGACACATATAGAACGTTATTTCTTTAAt
gcaaaatcttcagaaaattagacatatgaggcactacatttaac
>NODE_656_length_873_cov_13.690722
TAGCTACAGAAGCAACAGCGTGGCAAGTCAACATAATGAGAGCAATACAAGCAGGACAAA
CAGTCTTTGACTGCAGAAGTAGCACATGCAGTCACCTTTCAGTTTTGCTGTCTTGATGTA
ACACTGAACTTTTTTTGTACTTGAAAGACTGTAGATGTATTTTGTGTTTCATAGCAACTC
ATCCCAAGTCAAATAACGTGGTTCCTTTTGGATTGCACTCAATGAGCCTGCATTGTCTCT
GCGTTTGCAAACAGCATGCCGGTTATCTTAAGAGATTTTGCTTCTGTGAGCAGCAATTTG
GGATGTTTTGCTGACAGAAGCTGCTGAACTTGCCTTCAAGTGGCCATAGGAGCTGCATCA
CACTCAACCTCTGCACCATAGTAGTCTGCAGGGACACGGATCAGCACTAAGACAGGTTCA
TGTCTGTTTCTTCTCGACCTGCCATGACATAGCCTGGCTGCACCCGCCACCCCACCACCT
CCTTCGCTAGTCCACCCCACCTTAGAAGATAAATACCTGGAGGTGAAAGCTTGCCGCACA
TTCCTTTTCCCAAACATATTCTCTTGATGTCAAAGTCGGCTCCAAGGCCTCAGGGCCCAC
AAGTAAAGTGGTAATTCTAAGGCACCCTGCTTGGGCTTGCTGAAATATGCATTAAACCTT
CGTGGATACACTTAGATGAGAGGGGGAAAGTCTGTCCTGAGACAAAAATGGAATATCATA
TATATTAACTTGCAAAAGTTTTCACTCAAGTGTTCATCTGACAACATGATTCTTCTCCTC
TGTTTGTCCATCACTTGTACTGAACAGATTCTTCATAGAGTGGCTGGTCTGAGGAAATAA
GTGGATTTTTCAGAAGCAATTAGACAGAGTGAAGTCAAAGCACTCAATACCTGCCTAAAA
TTAAAACACCACAAAGCAGTTATGGTTTCAATAGCTATCGGAGTTAGCGTACAACAAGAC
TGTGCTTTATGCAATAGCTTCTTTAAAAAAATCATAAATCATCTgtggtggaacatg
>NODE_657_length_145_cov_5.503448
ACTTAGGTGGGATGTTAGTTGTGTTTGCGTATTCAGCAGCGCTTGCTGCGGAGCCTTATC
CGGAGGGGTGGGGGAGTTGACCAGTTTTAGGGGTTATATTGATTTATGTCTTGGGGGTTG
TATTAACTTCAGGTTTGTTCTGGGGAGGTTGATATGAGGGTTCTTGGGTCTCGGCTGATG
AGTTTGGAGAGTTCTCGATATTCCGGGGAGATATTGCAGGTGTTGCTCTTATGTATTCTA
TGGGGGGAGGGATGTTAGTAATAGGAGCATGAGTCTTGCTGTTAACCCT
>NODE_658_length_990_cov_11.874747
TGACTTAACCCGGCTGCTTAAAATAGCAGTTGCAGTTGAATTACTGGAGCTTTTCAGTTT
GATCAGCTCTACTCTGCTCTGAACCATCTGTGATATAATAGATTAGGAATGAGTAAGAAT
GACAGCATTGTCTTGAATGAAAAAATTAGGAATTATAATTATTAGTAAAATTTGTGTGCA
GTTCGCTGTAGATCTCAAACAATCAATAATTGCTTATAATTTTTTCTCAGGAAGGCTTAC
ACTATAATCTCAAAAAACAGTGTTTCTTAAAAAATGTGATTCATGTTTTGTGTCAGTATG
TGTAATCGCGTCTCCAGAGTGTGATTACATTGTATGTCAGTTTGTGTATATTTTTGCAAG
TGTGTTGTGCTGTCATGTTTGTAGCATTCCATGTGGGAGGGTCTGTTGATAAGTAAGCCA
TCTGTAGTGTTCTGCCGAACGACATGTTGTAAAGCGCGATTTGAGAGTGTGGAGAGACTT
GACTTGACAAATCTTGGCACATAATGAGACAGAAGGGAGTAAAGGCAGAAGTCTGTCCAG
AGATAAACAATTAGATTTGTCCCTGAGGTAAAGGCCATGCAATGCAAGGACTCTCAGACT
AACAAAATCAATATGGCTTCCAGTAAGAACACTCAGGGGGTAGAGTGATGAAGAGGTTAT
CATTCATTTCTCAGATTAGGACACACATACACAATGAGGAACAGTCTCGCTTTAAAAATC
AATATGATCACTAGCATGAAAGATGCTTGTCAGTGATGTATGTATTTGAAAGTATGCATG
TGCTATTCAACTCTCTGTCAAATGTGATTGGTGTAATGAGACGTGATAACATAGATCAAC
AGGGATACTGAACCAAGCTAGTCAAGCCAGTTTTCTTCAACAGCCAATTGTGAGAGGATC
TTAGAGGAGACAGCATTTGGGAATGATATTTTCACACCCCCAGATAAAACCATAATGGAG
CATGAGCCATAGACAGAGTGGGCAGTCCCTTCGCGTTGCATCCCCTCTCAGGCCCTGCCC
AGACTTGCAGGTCTAATCTAACATCTCACCACTGTTCCCAGCAGGCCTCACAAGGGTAGC
ACTGCCAGGGCATGGAGGGTTGGACTGTTTGGGGGGGGGTGTAGTATCCCGCGt
>NODE_659_length_629_cov_22.965023
AGTGACAAGTGTAGCTGTTGCTGTCCTTGTAATAGTTGATGCATTGTGATTTGATGCTGG
ATTGAAATGGTGCAGAAACTCAATCTTGATATCTAGCCTCAGCTACCAATCTGTCACCTT
TCTATGTGCCTTCCCAACAAAATGAAGTCTATAAACGGAGAACACTGAATGTTCTTTTGT
CATTCAGTTGATAAGGGGACGGTGCTACTACTAAGGCCTGAGGACTAATGAATCTCCACT
CCATTACCGCTGAATCGGACAGATTGCTCTCCCGGAGAAATGAATTGAGTTTTTTGTATT
TGTGAGATCATTCTCCCTCCATTAACTGCTCTTTATCCCGTCTCTTCATCACAGGCAAAT
CAGGTTAGGCAGCCATGATTAGCTGGGGTGGCCTCCCTTTTTAAAAGGTAATTGGGTTTG
GCGGCTCAGCTGATAGTGCCATTAGGACCAATAAAGGCTGGGCTTGGCTCATCGAGTGAA
ACAGATTCTTCAGCAGCAGATGGCAGACGGAGGGAGAGAGCTCTGATGCATTGAGGCCGA
AAACAAAGTTTGTGTAACCAAAGTAGTTTGGGGGCATCCTCTCCTCTCTGTGCATATGCC
CCCGCCACTTTCACGGAGGCCACTTTAATATTTTTGTCTTTCTGTGGTGGTGATGGTGAC
ATTTTCAAATGGAGGCGGTGACAGCGTTTAATAAGCTTAATGTTGATTACAAACTGATTT
GGCCATTAGAATGGGATTTTTTTTattttttttttattgggataattaatcat
>NODE_660_length_326_cov_1.438650
ATCTGGGACGCACACTCCAGAATCCTTATCTGCAGAATGTTGGAAACACCGCATCTTTAC
AGAGGAGCCCTTCCCCTATACCGTGCATGCAGGGGGAGATCTCAGCTAATGTAGAAGGGA
GCCAGACAGTGAGCCCATATGCAAGTCTAGGTCTCTCCAATGCTTTGATGCAGAACTCCC
GCCTACGCAGTGCCTCCTACTCATCTCCTCTGCAACGCAATGCCAACCTCTATACAACTG
TCCTCTCACCCCCTGAAGTAGCAGCACCTCCTGCTCCCTCTGTACTTTCTTCCCCGCGGT
TCTCTTCTTCTATGCTTACCTCTCAACTGCGTAATGCTTCCTTTGCTTCACCTTTTCAGC
AACATCTCTCTCCTCCATCTTCTGCCACACCTGCTCCTCCTCCCACCGCACCTCAACAAG
GAGGTATTAGAGGTAGCTCCTCATTTCTCTCTGGTGGACTGCGGACTGCC
>NODE_666_length_163_cov_2.993865
AGACGCACAAAAAAGTCGATCGGACGCATACCCTAAACTCAACAGGAAGTCCGCCATTTT
GAAAAAAAGGCCGAATTTTGGCCCAAAACCACACATTTTCCAGAGCTATCTCGTCCCAGG
GGGTTATTCCAAATGACATGAAATGTGGCACGTTGATAGAAGTGGCATTGGTGAGCAAAA
GTTCTTAAAATCCTCCGCAAAAGTCTGAGGGCGTGGCCGTGGCGGCGCCACAAAGTTTGA
CGTTTCGCCATGAAACAGGAAGTGCACTGAAAAATGACCTGAACGTGGTCCGATCGGCCT
GAAATTT
>NODE_669_length_291_cov_7.481100
ATGTATATCTATATTTTCTACACCTATTTTCCTGTTTTACATTGGTTTTCAGTACAGGAA
TGTGATATATCACTGCTACCCCTGTTGAGAATTTCACCAGGTTTGTTCAGCCTGTATGAA
AGCCCGACCATTACATTAGCTATCCGACATCTTACAATGTGAATGTTAAGAGTCTCTCCA
ACACATTTTGACGAGAAATCTATAGAGGTCGTCTTTCCTTGTCAGTGCTGATCAAACTGC
ACTCTGATGCTGCCCCATCTTTATCTCCATCTCTAGCCAGTGGCATCTGTTCCAACCTGC
CAGACAAGAGAAAGATAGAGAGAGGGAGGGATAGAGAGAACTTAATTTCTAGCAAATTAA
TTTCCCATCCACGCCTCCAGAGCTTACTAGCTCGTTCGCTAGCTGCTGCGGCCGCTGCTG
CGTGTGTCTGCTGAG
>NODE_670_length_380_cov_18.734211
CAGCTACATGCTAACAGCATTACGGCTAATGCTGCCCCTCTAACTAACACATCAGTCACA
GAGCTAGAAATCCTACGGCTCTACAGAAACACATGGAACCACACTGTCTCTCCGAGACAA
TCACCCACATTATTTTGCCTCTGTTACTTTGGTTGCTCTGTGGCTAATACCCTCATTTGT
CTCTGAAGATGCTGAATGCCACTGAAAGAAAGCTGTTTTGATTCTGTTTTCTTCTGCCCA
CAACAAATCTGGGCATACAGTTGAATACGCAAGACTCTGTGAAGGGAGCCATTCAAATTC
GATTATGATTTCATATTTCACAAAGACAGTACACCACGAGGATGATTTTTAATTAGAACC
AGAATCAGTAAAAAGAATGGGGCATGGAGACAATAAAATGAGGAATGCATTCATCCATGG
GATGATTCTTATTTAAGATCTGTGCCAATGTGCTAACAGCATTAATGAAGTTATAAAGAA
TTATGAGGGGAAATCAAATTTGCCTCGCCACTTGAGCGCCACTA
>NODE_671_length_416_cov_21.348558
GCCTGAGAGAATGAGAGTGTGCTGAGGGGGTGGGGTGTGAGCCGATGTTATAGGGCCCTG
TCTCAGTCCTTGGTTAATAGCCATTGGTCATAGGCTGTCTCCCCTTTATTTCTTTTGCTC
TCCTGCTCTATCCTCCCAGGTCTCCCACTGGAGCAGCGCCCTCAGGCACCGCATCATTTA
TTGCTGTCAGGAGTCACAGTGGAGAGGAGGGGGAAGAGAGGAGGGGAGGAGGAGGGGGAA
GTGTGCAGGAGGAGGGGAGACAGGGAGGAAGATGTGCTGCAGAGAGAAGCCAATGGAGGC
GATGGGGAGAGGCAGGCACGCTAGACTGTCAAATCTCAGCCGTTGAATATTTAATGGAGC
CTGGAGTGTTTATTTAGTTAGCCTGTCGATTTTTACCGCTCTGTCAATAGCGGCTCCCAT
GTAGCCTGCTGATGATCTTTAGTGTCTCTTCCCCCAGGAGAGGCCAGGCACTAAATGCAA
TTATGGATTTTCCTGCACCGCAATGTGTTTGATATTTTTACTGATCTAATTTGCAATCTG
GTAGTTTATTGTTTGGCATT
>NODE_672_length_604_cov_26.132450
CATTTCAGCCCTTGCTGACTCTCGGTGTCGCTTCACTCTCCTCGCAGGTGGATGCTTACG
GAAACATCCTCCTCACCACGCTGGAGATGAACAACGAAGTGATGCCTTCTGACGTAGGGA
GCAGCGTCAGTGACTCTCGGAATTCGGTCATGTCCTTTGACAGCTCCGGGGTCCAATTCA
GGAAGCCCATGGCGCCCCGAGATGGCTTCAGCCACCACTCGCTGGATCGCAGTGCCATGC
GGAGCCGGGCCAACTGTCGGCTACGACGACGCTCCTCCAAGCTCAAGTTGAAAATCCCAA
ACCTGTCAGATGTTAGCACCATTGACAAGTGGTCCCGGGTCATTTTCCCTATCACCTTTG
GATTTTTCAACCTAATCTACTGGTTGTACTATGTGAATTGATGTGCATCCCACTAGGAAT
CATGGGCCATATTTTGAGAGCACATTAAATTGGCTTTGATACAGTTCCAAAATATGTATA
CACATATACAAGTTGAACATATGTATATGCATATTTCTATATATTATATTTATATATACA
CATGTGAAATCTGAAGGACCTTTCTGCTGTACAAAGTATTAATAGGATGACTTGAATGTT
TAAGAATAATTGTGAGAGAAGAATTTCAAGGCTTTGAGTTTCTTTTTCCTCCTGAAACAG
ACAGACAAACAAACAAACAAACAAAGAAACATGAGATCCCACCAGGGGTTTTTGGAACTA
AAGACTGCATGATATTTTTGCTATAAaa
>NODE_673_length_377_cov_1.408488
ACGACTTCTACGTTACATCGGTGGCTTTATTCAGGTTTTTTTCTAACTGGTGTTTTTCAT
ATTGTTCTACCTTTTAAAAACCTTTTAAATAAGAAATTTGTTCAATTATTGATTTTACAC
CAATTGGATTTCACATTTGCTTTTACTACCATTAAATTTATAATTATTATTATTTTTATC
ATCATTTTTTGCCCAAAGTCATTTTTCAATATTATTATTATTATTATTATTATTTCATTT
GATTTTTGATCAGTTTTATTTTATGCTTGCTTTGCTCTTATTCTGAATTTTCTTCTTCTT
ATTATTATTTTTTTAAAATATTTTTTTCTTATTATTATAATTCTTATTCTTATTATCACT
ATTTTTTTAGACTGTTTTAATTTTCTTCCCATAAatctgatttaatattttcttttatta
taattatcattggacagtttttcttcctttaattgtgtataataatacaatatttattct
tattataatatcacagctcatctgtcattcataaacatgct
>NODE_674_length_295_cov_1.359322
TGAAAAAAGTGAGCTCTTTTTTTTTCATTAGCTCAGCAGCAGTTTCCCATTCATAATAGT
TGGCACTGGTTTTGCGCTGCCTGCCAGAGATCACACCCCAACCATTTTCATTTTCCTTCA
TCCATTTGTTTCATTCATGTCATAGATTTGGCAGCGGCCTGCGTCGTTTTCCTGATGGCC
GTCGACCCTTCGACACCCTTCTTTTGAGTCCCAAACTACCGATTGTGGCTTTGTTTTGGA
TAAGGGCGAAGAAAATATGGAAACAGTAATTCACACTGAATCCGAGTGATGTTTTCTTAC
AGTATTTCAGTTTAGGAATTATTAATTGTAAATTAAAAAGGCActaaggatacttttagc
aaagctacgtaaagtgctgctgatgtactctttgaaggttttcctgggaaagtggatgga
ttttgtttgtgtatgcaag
>NODE_675_length_355_cov_1.281690
CACCTTGTCTCTCTTAAGTTTGTAATCTGATCCAACAGTGCTTTCAGATGAAGTTGCTAT
TGTTAGAATGCTTGTTTTGTACTGAAGGTCACTTGAGGAGGTGTTGAGTATTGGTCCCTG
CCTCCATATGTCCTTCTCTTGTCTTGCCCTTTCTCCTTGCCTTCATTCAGACAATGAAGT
AGGCAGTGGTTGGTGCATTTGCACTGAGATCTAGAAGACATTGTCTATATATTTAACTGA
TGAACTAATCAAGACTTAACATTACAAAAAGAGAAGAGAAATGGGGCAAAAAGGTAGGGT
CTAATTACATAATATCTTAATTAATTTATCAGAATAATGTGTTTTTTTTTCATACTCTGA
AATGTATTATTTGACATGGATTTGTACATTAATTGTGAATCATctacaatttatcatcaa
atctttttgcaataggccaattggagtgatgttgtttgtaatgttaattgagttgtgtta
gttcttagaaataaatggg
>NODE_676_length_573_cov_1.926702
TGAAGGCAGTCGGAGGAGTTTGAGGCGGGGACAGTTCAGTGAATTATTAAAGTTCTGAAT
AATAACTTCTCTCACTTTGATGAAATAGATTTAAAAATACTCTGCAGCACATCCTGTTGA
ATCTGTTCAGGAGCTTCACAAATGACTCAAAATCTCCAGTTTCTTCTCCTCTTCTGCTGT
TATATTCTCTTCTTTTCTTTCCTCTTCAACTTCTCTTCCTCTTCTTCTTTTCTTCTCTTT
TTGTCCTTTTTGTCTTCTTCTTGTCTTCTACTCTTGTCTTCACTTTCTCTCCTTTCTTCT
CCTTCTCTTTTTCTTCTTCGTCTCACCTATTCTTCTCATTTTTTGCTCTTGTATTCTCTT
TCTTTTCTTTCCTCTTCTTCCTCTTCTCTTCTCTTTCTGTTATCTTCTTCTCCTCTCCTC
TCTTTGTCTATTCTTCTTCTCTTCCAGTTCTTCTCTTCTCCTCTTCTTCTCTTATCTCCT
TTTCTTTCTTCTTCTTTTCTCTTCTCTTCTATTTCTCTTCTCTTCTTCTCTTCTTTTCAT
CACTTCTTCTCTTCTCCTCTTCATCTCTTGTCTTcttttccttcctcttctttcctcttc
tcttctcttcctcgtcacatgaagcacaagggcaccggcatcatcgccatcaaagcaaac
atcaaagtcagactctgcaaatagctttttatgtaaataaagtcacacagagccatt
>NODE_677_length_711_cov_9.932489
CGACAGCACACACACACACACACACGTAGGTACAAACAGTACTATTCTCTTTTTTCTCCG
TATCACACTCATCCACCCACTGATCCACACACAGAGACAGAGCAAGCAGTATTGATTTTG
CTGTCTCCAGGCTGTTGAGAGTGTGTATACTTGTGTGAGTGTGTGTGTATAAAAGGGATT
AAGGCCTCGCTCAGCTAAGATACCATCAGCCATCAACCCTGCTAGTCCGCTTCGGGCTTT
CCCGGCTGCCGCATTGTCTATTCTGCTCCGCTATGTGAAAAATGTTGAATATCAACAATG
GCTTTCAGTGGTGTATTGTTGAGTTTTTGTATGAACTAATCTTGCCTCAGTGAAAGAGAC
CTAGGGCTTGGACAAAACGTCTAGAGCCACAGCATTCCTAGCTGGCTCTCCCCTTGAACA
CTGAGCAGAAGGCTGGGGCTAAGGGAGGCAGAGTAGAGGGAAAGGCAGGCTGGAGGAGAG
GCAGGGAGAGGGAAGAGCTGAGGCCGGGGTAGGAGCTCCAAGGCTGTGGGTTAAGAGGAT
GACAAGCCAGGGGGAGATTTGGGGGGGAGAAAGTGTGAAGGTGGGAGGGCGGGGTGGAAA
GGTGTGAGAAAGATGAGAAAGATGGAGGCTGAGCAGAGGCCGCGAGCAAGATGCCATACC
TGGAAGAGGAATGTTAGGATGATAAAGGATGAAGATGAGAGAGGAGCAGGAAGATAAAGT
TATAGTGAAGAAAATGTGGGAGAAAGAGCCTGTTGAGGGTGGCGTGGGCTGAAACAGACA
AATATATGACGTTTCCTGTGTAGAGGGAGATATAGGTAGGTGAGCTTTAAAACTGAGGAA
GAAGTCTaaagcatg
>NODE_678_length_827_cov_9.790811
AAATTTAGACCCCCTGCTGTTTGTGCTGTAAAAAGGTCAAAGACTTGAAAGTCTTCTGTG
ATCTATGGAAAACTTTTTCTACACTAATACTTGCACACATAAATCTATCGCTCCAACATC
CAGCATACATATAAATGTTTGCATAAAGTTTATTGAGCAATATATTATTTAATAGTTATA
TTTAAAGGTCAAAGTTCATTTAAACACCTCCTGTGTATGTGTGTCAGTCTGCCATCAGGC
TTTGGCACTGTGACACCAGACTTCCTTTCTGTGCTCCACCAGAACAAACTGCACCTACAT
CTCTGGCACTTCAGCAGGCCTGTCTGCCTGCCACTGGCAGGGTGAAAGGCTGTCGAGTGG
TGACGGAGAGCAAGAGGTAGAGAGACATACACAAAGAGAGAGAGGTAGAGGTAGGCTGGG
GGTGAGGGTGGGGGGCTGTTGAAGTTGAAGCCTGTTCTTTTGTGGCGCCCTGCCTTCTGA
TCATTTACATCAAGTTGACATTCGGAGAGTTTACTCTGGGGTCTGTAATTGTATTCTTTC
GCCAGTTCTGCATTGCCAACCGTGAAAATGGAATCTTATCAACCCTGACCAATTTTTAAT
GTACAAAATGAATTGGCAGGGGTTCAAAAAAAGGGGGAGCTACAATTCAAATCAGGTGAA
TGATACAGGGCAATTTTTTTTTTACAGTGAATGATTGAGCTGCCCACCACCCCCCTTGCA
ACCTCCCACCATCTTATCACCCCCTGCTTTCAACTATCATATTATGCTGGATTTATTTTC
TTTCAAAGGAAGGGCAGACTTGGGAGGGGGCAACTCCAGCTGAAAAATACATGTGTGTAT
GGGTTTCTGCGTGTGTATTCATGCATGCTTGTATGTATGCGGATATACGTAGTGGTGCTG
ATACCGAATGTGTGCATGTTTTTCTATGCGTATGGGGCTGTGGGCTAGAAGACACTTGGA
GGAAATGTTTc
>NODE_681_length_352_cov_1.883523
CATTGCAGGGTTAGAGCATGATGAGAGCCAATCACTTTAGCATAATATTTGCTTGCATGT
GGATCAACAACATTGTGTACCCCTCCATCTACAGTCATGAGATGAGACATGTCAGCATGG
TAGCCAGCTGGAGGATGCTATCCGTCCATCCCATTACCTCTTACTTCAGGATATAATGTA
GGCAGGTTCACAAAGTGGGGTTGGGAGGAGTAAGGAAGCAGGGAGGTGTTGGGGAGGCAG
GAGGAGAAATAGTAAGGGACAGAGCAAAAATCTAGGGAAAACTCAAGAAGAGAAAGGTGA
GAGGAGGGAAGGAGGGAAGGGAGAAGAAGTTATGAAAAAGCCTAGCAAGTAAAGGAAGAT
GATGTTAAGGGTAAGCAGAAGAGAAAGATGATGGGGGAAGTAAAACAAAAGATGGAAGCT
AGATAGCAAAATAAATGTGTTCAACTAAGGAGATGAAGGAAAAAGGGAAGAGAGGGAGCA
AGGAAAGGTGGTGTGT
>NODE_682_length_306_cov_1.803922
TAACCGAAGTCATTGGCAAGCATGACGTGATAGGCTCATTATGCAACTTGAGAAAATTCA
CGATTTTTCTACTTAAAAAGAATCCTATACACTACTACAGTATATAGAATCATTTATCCA
AGCAGTTCTATCTTTTTTCTTTTTTATATCCTCCTCCTCTGTCATTTCCCAACCAATCCG
ACCATCTTGAGAGGGTGCACAAGCTTTACCAGTCAGCTCAGGCGTGTTGAAAAAGTAACA
TGGACCATTTGAATAAAAATCTGTCTCCTATTTAAGTTTGACAAAAAAAGAATACAGTCT
GGATTCTGATATTCTGCTTAGAAGCTGTTGATTTTTTTGTTTCCTTTCCaatgttttaac
ttgacaatttatttgtttatttgtctgtaaaaaaaaaactaaaataataaacaagacaaa
aaacataacaatagcattttcaataataat
>NODE_683_length_332_cov_6.262048
ATTGTGACTCATTGCGGCCCCATGCTCGTCTACCTATTTGCAAGCATTTAAAGTACAATG
CTCCGTGTTATAAGGCTAACTGCTGTCACACTAACTGTGCATGGTGCATCTAATTTAGCA
TGCAGACTTGTTGGGCTTTTTTTTTGTTTCTGTTTTGTTTTTGTGCTCATGTCTTTCTCT
TTTTGACTCTGCAGGACTCATCTCTCCTGGAGTGTCTGTCCCTGTCCAAGTCCCAGGGAG
CGAGCCTGACATGTCTCAGTACTGGTCAAGACTACAGTAGAGAGAAGAGCTACTTCACCT
TGTAACCACCCACTCCACCATCGCCCTCCGGCAGTGCTCCTCACACATACACGGCACAGG
AGAGTAGAGATGGCGAGAGAGGGTTGAGAAGAGGCAACAGACAGGAGAGAAGGAAGGAAG
GAAGGAAGGAAGGAACGAACGAAAGAGAGAGACTCTGGGAGAGCCTTGGGACGTCT
>NODE_684_length_418_cov_2.270335
CACTAAATACAACATTTTAGCAATTGTCCCTAAACGCCTCACATGCTGGCTAAGGGAGAC
ACTGACAGGCAGATGCAGTGTAGCACCAGTTCTACACAGATTTACTGAAGCTGAAACCGA
GTGATTTCATCGACATGTGCTGTTTTCTAATAGCAGAGTTTTTCAAAAGCAGACTTGAAC
ACTTTTATCACCAGGTGTGTCGGACCTCGCCCTCTCCTCCAGCCTCCTCCTCTCTCCTCA
CGGTGTTAATTGGCTGTAGATCGTTTCATCTTTGGATCACGGTAACAGTGAAATCAACTG
TTTTACATGTCAGGCATGGAAAGGCTGAGTCAATGTGGAAGAAACAGAACCATTTCCAAC
CTCAATAACCTGAGCAGCAGCTAGCTGTGGTGACGGAGGGAACCAGATCAGTTACTGATC
ATCATTCACTCACACACTGCGACAAGGTTAAATTTCAGCTCACGCACTCTTAAAAAATGT
TGCATatgcaaccatattgattgcagtctggagccctgttataataacataaatcccctt
catttatcagttttagaaacac
>NODE_685_length_862_cov_10.638051
GGTCCCACACTCAACACCCGTCCTCACAGCAACACAGGTTATATATAGGTTACAGCTCGG
TCCTGGCGAGAGGTGGGTGAGATCGATAAATCTGAACGAGATGCGCGCATTTGTACCCTC
CCCTATTACACACACACACACCCACACCCACACACACAGTCAGTCACCCACCCTTCCCCC
TGTCTTCACCTGTCTGTAGAGGTAAACACATGCATTTAAATCAGTTGTGGGGTGCCGTGG
TAACAAAGACAAATGATGTTGTATGTAATATTTTTCTATTAACATAAAGTAATATAAAGT
GAAGGGCAGTGGTGTATGGAGGGAGTTAGGGGCTAATGTCCCGTATCAGATGTGGACAAT
GTCAGGGCTGCATACTGAGCAGTCTGTGTCCTTCTCCCCTGCTGTGTGTGTGTGTGTGTC
CTGCTCCTTTACAGGGCGAGAAGGCAGTGACACACCGAGCTGCCAACGCTTGTATTATTC
CCACTGCCTTATTAACCCCTCTGCCCTCACCCCTCTCTCCTCACTCTCTTTTCTGCTCTC
TCAGAGGAACTGAATGTATATCTAAACCGGCCTGAGCTCCTCTTCACCCACCTCTTGGTT
TACTGTCACTGCCGAAAGCATGCACCCAACGTTTGTCAAGGAACAAGACATCAAAGTTTC
TTTTCCTTTCTACCTCTTTCTTATGTGCTGTCTTCCAGAAAATAAAATTTAGAGCAGATG
TCGCACTGTAACAACTGGTACAAATTGCTTAAAAAAAACATGAACTTTGCTTTTCCCTTC
TAGTTCTCGTCAGAATTAGGATAGTATTACACAAAAAGGTGTTGTTAAGGAAACGGTAGC
AACAGGCTGCTGAGTAAGACGGTCCATCCTGACTTAAAACAAAAACTAACAAGTGATTAA
ATGTATAATAATATGTGGTAATAATACCCGTAAAAACTAGtaaagtactatcattaaact
catgattttttaaaactcacatcacaagcactcacttgtcagtgta
>NODE_686_length_427_cov_10.625293
TCTTACATTTCATAACAGCCACAACAGTCACCCATACATCCAGCATATCTATCATTCAGG
AATAGCTCAACACATGAAGGTCCGGCAATAAAAACCTCTTCACATTTCATCTCCAGGTCT
TACATCAAGGTGAGGCAGGGAGGGAAAAGGATCAATCTGAGCTACAGTCAAGTTTACCAT
AAAAGCTGTGGCAGTACAATAGCAGACAGTATAACCACTGCAGTGCAGTACTGTATACAA
CCAGGTGCTGATATTCCTGCCTTTTAGAGCCCACACAAGGCTAACCATGCTGGGTAACTG
ATCAACTACAGCTGCCTGCACAAGCCCAAGGCAAACAGAGAGAGAAATAGAAAGCAGAGG
GAGACGACCAGCGACAAGCCTGGCCGCTCTTGTACTCACCAGCACTGGCAGAACACAGCA
GAGACACCAAGAGCACAATCACCAGCGTCAGGATCTTCACATTCATTTCTGCACTCCCCT
CTGGCTCTCCGCTAGTCACTCGCTGATATACTGTAGTGGTGTGTGTGTGTGGATGGGAGG
GAGAGAGAGAGAGAGAGAGAGAGAGAGGGAG
>NODE_693_length_774_cov_16.624031
TTACTAGTGCATGGAAAAAAAAAAACATGTTAACTCTTTGCAGCCCAGACCCAGTCTGAG
TAATAAAAGACTTCATATATTTTCTTTTGTATTGTCCAGGTTAAGAGAGTGTTTGGTTTC
CTTTTTACAGTTTGTGGTAGCTTATTTTTTCTGCCAAAAGGTGTTTGAGGCCTACTGGGA
CCACTTAAAAGTTTATGCAGAGCACTAGCCAAGTTGGACAAAAAAGCCTTGAAGTATACA
CACACTGGCCCCTTTCTCAGAACCTCTCAGCTCTGGCTTGGGGGAGTGTTGTTGGTTTAT
GAGAGGGAAAATAGCCCCAGCCTTCTGCAAAAGTGAAATGGGATTAAGGCCTTTGTTCGG
CCCACAATGGTGAGGGGAATTAGCAATAGTTGTAGGCACTTAGAAGAGCTCTCACACAGA
AGCTTATCCCAGATTTTGCACAATAATCATTTGAATATCAACAGTGTTTTGCAACTACAG
CGCTAATGTATAAACCTCTCTCTTTTAGATATCGAAATCCCCAAAAGGATTTTTTACCAC
TGGCTACATCACAAATATTCATGCTCTTTATGGCAAATCATATTTTTGGGTATCATTGCA
CTGCAAAAGTTTAAAAGTGGTGAGGATAACTTGAAAGGAAGTTTAGGGAAGAAGTTTTTA
TTATTTACTTTAGTTGTGATGCAAGCTTTGTGCATTTCTTTGATGGTTCAAAATGAAATA
AACTCTTATTTGTAGGTAAAGCTCAGCGTCTTCTATTCAAGGTACAACACTAAAATAAAT
GTCTATTTAGGCATCTGTCTGATTTTCCATTTCCCAGTAATTCTGTATTTCTATGAATTT
ATAGCAGTAtttttaatgcaaactcccagcgttgctgtctaatatttgcatttcactgaa
aaaacaacttaaaggacg
>NODE_694_length_823_cov_14.563791
ACTGGTGTTCTTCAAAACTCTCCTCTCATCCAACATCAAAGTTATCCCCGCTCTTAATAT
CTTTCCGCATATCAAAATGCCTCTTTGTATTCAGAAAAAAAACTGATTTTATTCTGTTTC
TAATCACAGTTCTGGAGGATTAGCTCAACTCATTAAATGATTTAGTCATTGAATGCACGT
TTTGGTGTAAAAGAGTATTTATATCCCCCCAAAACGTATTCAAACGAATCCTTTATTTTT
ATCTATAAGCTTCCATTGCATGAAGGGATTCCTTCTGAGGTCTTATCATTCACACGTGTC
TCAATTTAGCGTTTTAGTTTCCCAATGAAATAAAGTTCTAAATCCTAACAAATTCTAATG
AAAACATAAATCAGCGAATTACAATATTTTTGCATCGCTATTTGAGTACCTCGATATCAC
AGCATGATTCTGTAGTGATTCCCTCCCCTGTAGCACAGTTTACGTTGCGAGGTGTGAGAG
AAGCAGAAAACTATAATAATTCCCTCATCTCATGTCCATTAGCATGTACGAAAACCCCAA
AATCTCCAGTCTTGGGCAGACACAGGCAGACAGCACGCATCTCCACTTGTCAAAGAAAAC
TTTTATCAATACCAAGAGCACTTGAAGTTTGTTTGCATTTTGTTTTCCAGCACTCTTAAC
AACTTCAGAAGTCAGATCACAGGAGTATCTGATCAAAGCGCTTCGTGGTTAGTTCTGGAA
ACACAGGAGTGCTACGCCACGCTTTGATACTCCACATCAATATTTCAATTCAACAATCAC
TTGACATGCACCCATACTCCCAGAGACGAAAGACGAAAGGGGAGAGAGAGAGAGAGAGAG
GGAGAGAGAGAGAGAAAGAGAGAGATCCAGGGAAGATGGAGGGGGTTTGTGAAGTACATA
TACAGTAAAAGAAATGGATTGAAGAAATCACTACCTTGTTCACCTTTGCAGCGATGTATA
AATTGAa
>NODE_695_length_318_cov_2.040880
CTGTTTTTATTAACTTATGAGTATTTGTGGACTGTTCGCTTGTCTTTGCAATTGTTTTGC
ACCTATTTGTGCTCATTTTTTGTCCGTTTTAATCATTTGTGTTTCTTTGTGGTCTGTTCG
CCTGCTTTTGTGGTCATTTGACATCTCTTCATGATTATTTTGTGTCTTTTTTGTCTTTCT
TTGCTCGTTGGTCTTTCTGTGGTTGTTTTGTCTGTCTTTCTGCTCATTTTGTGTCTTGTT
TTTGTTGTTGTTTGTGGGTGTTACCCACCTATATGTGCTGATTTTGCTTCTGTTTTTAGC
CTATTTTGGCTCTTTGTGTTCTGTTTTATTGTCTTTGTCGTTCTTTTGACATCTCTTTAG
GGATGTTCTGTGTTTCTTAGTTGTCCTTTTGTCACTTTGTCTCATTGCGGTTGTTTTAAA
TCATCTCTTTTCCGTTGGTTGTTgtctctttgtggttgtttt
>NODE_696_length_433_cov_1.967667
GATTCTTTGCTCCAAAAAATAATTCCAAGAAGGTCCTTCACACTGTAGTGCTTCAAGCTC
TAAAAATACAAGGTGCTGATACCATATGATAGTGACAGAGGGAGTGTGAACAGCAGGGAG
GATGATGTTGGAAAGACAGAGGACAGTGGGGCAATTATAGAGGTATAAGCGAAAGAGACA
GAGGAAAGGTGGATGGAGAGTGGAAAGACGGAGGAATGAGGGTGAAGATGGGGGAAAACA
GAGAGGGAGCTCCTGCTCCATTTCCAGCTTTGAGTGTCCATCCTTCAGCTCCTTATTATC
CTCCTCCACGTTTATCTTGACGGGCGACAGGGTGGCTCGGTGGTTAGCATGGATGTTTAT
CTTGACATCCTCCATCTTCTTTTTCTCCTACTCCAGCTTCTTAAGCTTCTCCTTCAGTTT
TATCTTTCCCTCCTTGAGTTAAAAATGTATTTGAATAAATAAATAACTAAATACATAACT
ATACATATATTTTTGATTCAGTAAGATATATAAATATGGCTAATAAATAAATAAATAAAT
AAATCAGGAAATAAATACATAGGTGTAATATTTCAAt
>NODE_697_length_354_cov_1.553672
AAGTTGTGTTGAGTCAAGGTAGAGTGGGTTAACAGAAACCAGTCCTGTTGAACTACTGAA
ATAATCCAAAGTAAAGAGAATCAGCAGTTCATTGCTACTTTAAGATGTGAAGGTCAGTCC
AGGGGTGTCTTCCAATAATGTCAAATTAGAAATTCAGAATGAACAGCAGCTCAGACTAGA
GGCCACATCAATACTAGAGTTCATGTTCAAAGTGCTGCAAAGAAACCGCTTGTGTAGGAC
CTGAAGAAGAAGAGAACTGCTCAGACTCAGAAACACAGGAAACTTGAAAACCTGGAATTT
GGTCTGATGCTGTGAGATTTGTGGAGCTGCTGTGTTTTTGTGAGACACAGAGAAGGTGAA
TTCATGTGAAGTGCATGTGTGACGGAGTCACTGTTTTTTATTTTGAATTCAAGGTAACCA
GCATGTCTACCACAGCATCCTGCAGAGAGACACCATCCTATCTTGCCTGAGCTCAGTGGG
AACATCtgttttttccta
>NODE_698_length_363_cov_1.655647
AATAACTTATTTATCGCTGAATCAGTTAAAGGTGGGTTGGTTTCGCTACTCACAGAGAAC
TGTCCTCCCCTCGTCATGATGTAGATGGCGTACTGTTTCTCACTGATGTTGCTCAGACTT
GTTCCCTCTCCACTTCCGGCTGTGTCACCTCCTCCCTCGGCTCCTTTCTCCTCCCCTCCT
GCCTCCTCTCTTCCTTTGTCCTCCGCCTCTCTGTCGCTCCGTCTGTCCTCCAGGGCAATG
CGCAGTGCGAGGTATTTCGACAGATGGTCCACTGTGGCGTTGGCAGTTGTCTTCACATAC
CTGGAAAATTAGGAAAAGTTACAGAAAAATTTCCTCAGTCGTGCAGCACCGAGCCACATC
TAGTCATGTATGTAGTCACAGCAGTttgatctctcaaacatttactcttgactgcatttt
cctttgttacaaaccggcaaaagctaacagcataaacaagatgtggacagagttatgttt
taggttaatcctctgaaccctaaacaa
>NODE_699_length_411_cov_3.839416
ATTGCCATTAACCTCTTTTTTAAAAAAAAGTATTGAAGTAAAGCTATTTTTATTTACTCA
GTATTTCAATTTCATATTCTCCTGTTCAGTCGTGTATAAATTCCCGAACAGCCTTCCCAA
GTATGTATATTTTATTATTGTCTTTATTGTTTTCAAATGAAGGGTTTGATACATTTTCAA
ATTGTATTTTTTTGCCTCAGTTTTGACGTACGTTATTTTTCTTGGTTTGAGTTCAATGTT
GTTTTACAGTTAGTTTAATACTTGTCTTCTTTCTCTGTTTTTCTGGAATTATTTCTGTGT
CTAGTGATTGTTGTTTCCATGTTCTGTCTTGGTCTTTTTTAGATTGAAGAGGAATTTCAG
AAGATCACAATGAAGCCATTGCTGTCCACTTTCCTGGGAAAGTTGGATCAGTGCTCACTG
AAACTGTTGAGCTTGTACAGGAGGAAGGGGGGAGCTTTGGGGGAGAAACTTGATGCGACC
CTTTACATGTTAAATGAGGCATGTACTTAGAACTATTTCCAAATTAGTTTATGTTGGAGC
TGTATGATGTATGAa
>NODE_700_length_343_cov_1.766764
GTTGTGTTTTAGCTGAAACTGCCTAAATATGAGGGTGATGACTACAAATCATAAATTGTG
AAATCCCTGAACAAATAAATAAAATAGGACAGAACAGGACACAATCTAATACAGTACAAT
ACAACAGAATAAAACACAATAAAATAGAACAGAAAATAACAGAAAACAATACAATACAGT
ACAATTTAACAGAACAGAACACAATAGACTAGAACAGAACACAATAGAGCATAATACAAT
ACAATGGTACAGAATACAATAGAGTAGAACACAACACAATAAAACAGAATTGAAGAGAAT
AGAACAGAACACAATAGAACAGAATAGAATGCGATGGATTAGAACAATACAGAATAGAAC
ATAATAGAATAGAATAGAATCAAAGAGAAGAGAATAGGAATGAACAAGACACGATACAGT
AGAATACAATATAATATAACACAATAAAATAATACTGAATAGAATAGAATAAAATACAAC
AGAGAAc
>NODE_701_length_296_cov_1.503378
CTAATCAAATTATACAGTGTTCCACTGTGCCCTGAAATCTGGGGCCATAATGTCCTCTAA
TGGCGAGGTTCATGGAGCTAAACTTCAGAGGGAAAACACAGCGCTGACTGCTGCATGCCT
TAATGAAGGCAGTAAAACATCCATTTCCAGAAGCCATGAAATGAAAGGCAAGATTGTAGA
TGTGCACCCAGTGGCTCCTCCACTGCAAAAAAATGGAAGGCTGTTAACACAAAAGACAGT
GTCGGAGTGAGCGAGAGAGACAGACAGAGAGAGACGCAGGGCCTTAAGAAGAGAAATGAG
GAGAgaataatacaagtgaagagatttaaagggcaagaacaccaagagtaaggggatata
aaaagaaaagggatgatgaagtgtggatagaaagacagattggtagatgctctcagtgct
ttatatccagagaagttctc
>NODE_702_length_311_cov_34.472668
ACACACACACACACACACACACACACACACACACACACACACACACACACACACACACAC
ACACACACACGACTCAGTCCTAACTGGGGACATTCCGTTATGTACAACCTATAGTCAACT
GTATGTCCATCTATAATTCTTTCTGATGTCATCCCAAACACACAGACCATCCCAACATGA
TCATACACACAAGTCCTTACACATCATAACTGCTTGGGCTGCCAGAGGAGAAACACTGGA
TAATAATGCAAACTCATACACCTAAATATACTACACCGACAACAAATACCTTACAATCTC
AGTACATTAAGAAGTATTTGAAGTACTTTTACTTACCTGAGGTGGCGTTAGAGCCCAGGG
TAGCAGGGGCGTGAGAAACCAGGAGTACCAGGGGCGTGAGAAACCAGGAGTACCAGGGGC
GCAGGGGAAACGGAGTACCAGGGGCGTGAAAACCG
>NODE_703_length_815_cov_19.337423
ATTATGTGAAAAGATGAGGCAGAGTGAGAATTTTACAAACAGAGTTAAGGTCCAAGTGTC
CAGGGAGAAAGAAGGTCAGGGATTAGAAGGGAACAAGGCTGTGGTGTAATCACTACATTT
CTCTCCAGCTATCCAGGCTGTAAGTATATGACTGACTGTTGCCAAGTGTGGCCTTATGCT
TTTTGTCATCGCGCCAGCAGCAACATCCTCTGGTAGGCCCCAAAATGATGCATCTTCTTT
GATACATTCTTAAGTACACATCAGACACAGTCAAATATTAATCTCCATGCTTGCTGGCCA
AACAACATCTGTCTCAAAACATGAACTAACATTCTCCGTTTTTCTTTTTTGGTTCGCAAA
AATATGCCCCTCCATCTTTAGAACATCCATCCACACAGCTATGCGTATGTTTGTGCAGTT
ATTTATCAATTCATAAAAATTCAAATACTCAGAATAAAATGTAGCAAACAGAAGAGCAAC
CATAAGCATGAAAACACATCAGATTTATTCTGCCTGCCTTGTTTACCGGTTCACGGAACA
CTGCATGCAAACAGAATGCAAATGCATTTGATTGAATCAGGTGATGCCGAGGTAATTGTA
TTTGGAGAAATGTCCAAGATTTTTTTTCATCATTATCAGTGGGGGGTTTTCTTTATGAAA
TCCATCTTAAACAAAAGCTATCATCACTCCCAAGCCTTGTGATCTTCCTTTGTCACATGC
GGATGTGGATGCGTCTTTAATTTCCTTTCAATTAAAAGTAAATATACGCCTTTATTTTTT
CCCCCACTGTGAAATCCAAACAAGAGGAGTCAACATGAGCAGACAGGTGAGGAATATTCA
TTTATATCTGCCTGCCATTTTTTCCTTTTTTTTTATTGTTGATGCTGATGATGTGATTCA
ACAGGCAACACTGTGCCTGCATGCCTTCATGCCTCCTATCAAACacacccacgagtttg
>NODE_704_length_916_cov_27.804585
CTTTCTATGCACGCTGCCACAGAATCATTAGCCACTACATTCGCTCGAGCCAGAACAGAC
ATGGAGGCTAATCAGCAGCTGTAATGGACACACTTCATAATTGTCAGTCTTTTGCGGCAT
GGTAAGGAGACTTAAGCTGGGGAGACTGAATGCATACCATGAAGGCAGCTTTGATCACAT
GAGCTGAGAAAGTGATGTGCCTATATACTCATTATTTTACCTCATGACTTGTGTCCAAAG
AATACAGAGGATTTCCAACATTTAATACCACAGTATTTTCAAACTACAAATGTCGTCCTA
TTCTTATAGTTACTGAAGCGAAGTCAGTTCTCTATAATTAAGGCAACTTTATAGGCACTG
TTCCCTGGCGAGTGTATGTACGAGTACCTGTGTTAGATGTTTCATCTTTATTAGCCAGAG
CATGGTAAGCCTAGCTCTTCATGCACTAATCCCCAGCTAAAGAAACAGCTTTCAAGGAAT
TAACATCAAAAGTAAAGCTTTGCGTGCCGGCGGGGGAGCTTTCAACAGAGCCTGCCTCAA
CTATCTCCTAAGTATTTTCAGAGCCTCGGGGATGAAGTGGAAGTTAAGTTTAACTTGCTC
TGTGTTCTTCTGCAAGTCTTTGACCTTGTTCTCAGGTCTCTTAATAATCCCTGATACGTT
TGAATCCGTACAGCGTTTGCGGCATTTCCATGAGGCACTGCCAGAGGGTGAGGATTTTTC
ACTGGAGCCCATTGCCCATTCTTCTCTTTAACCCTTATTCCTGTGATCAACTGGGTTAGG
ATACAAGTAGTTGAGGTTTTGGATCTGCATCTGTCAGAGAGAGCTACCTACAGTACCAAA
CACGGTGCACTGCAAATCTGTGAATTTCCATATATGTCCACGTTGCATGAATCCATTATG
AGCAGCTCAGCGTGCTGTTTAAATAAGCCTCCCAAACTGAAGTCGTAGTTATTGCGCTGT
TAATTAAAATATCTGCATTCAGCTAATGACAAATGAGCGTACATGTTTTTATGTctttat
tttcttattagtgttgccaaacctacatagaagaatgcct
>NODE_708_length_770_cov_22.837662
CATAAAATTGATAAAAATTAAAGTGGTTTCCTTTTAAAAAATGCAGTCATTTGTATTTTT
TATGCCCACAGTACCAGTTATCTTTTTTCTTTAATATGGCCCATCATAATAGAAAAGGAT
CCTATCACTGACCATTCAGTATCTTTAGAATATCTTAAGAGATAGAGCTGACGTCAGTAG
TCATGAGCTGTCACTGTGTGCTTCAAAGTTCGCCTCTTTTACTCAGTTTTATGCGCATAT
CTGAACCCTCAAGCCCTCGATCAGCACATCACCTGAGAGAGATACAAGGAAGGAGAGAGA
GAGAGTTAGTGAGAATATGGCCCTGGCTCCTGATCCATAACAGTCATTGCCTGTTACATA
CATTTCAGAATTCATTCAGGCTATGAAGATAATCGAGGTAGTCGACAGTTTCCCCTGCAG
CCCAATGGATTTATGATAGCACTGTCAAGAAAATGAGGCAAAATGACACAGTAGCTGACT
TTAGCTGCAAATAATGTGATAGGCCGTACAGTGGTGCAGCAGCAGCTGCTGTCATTGCAG
GTAATAGCCTATAAAGAAGCCTGATAGCAATACCTGTCATTTCTTAATGGCTGACTTCAC
TGAAGAGCTTTTGTGGCCTTTAACATGAAGATAATAGAAGATACAACAAATTTTACAGCT
TTTGCGTTGCATCCATAATTTATCTCCAGAGGCCCCCACGCAGCAGTAGCACAACAAGGA
CAACATGCTCCTAGAGGTGTACTGGAGAGAGATGCAGTATGAGCTGCAGGGGGTTGGAGG
CCCCGGCTGTACTTTGCAATTAATGGAGGAACTGCACAGAGTTCAAAACATCCTCTATCA
GTTGATATTATCACATAACTGTACATGTactaaattttggatttttgtattaaaatgaga
tcttatattgttac
>NODE_709_length_323_cov_1.804954
GGTAGAGGGAAGGAAGGAAGGAAGGAAGGAAGAAGAGGAGAGTGGTGGAAGGGGGTTGGA
TAATGAGGACTCTGATGAGAGGGAAGGAGAGCCCTGAATAGAGACATCTCAGAGATGGAG
AGAGGTGAGGAAGAGAGAAAGGCTGAGGACAGACTGTGGAGAGGGGTTATGAATGGACAG
GAAAATGGGAAACAGCTGCCACAAGTGGCGGCATGTGGAAATAAATAATTGATGCAGAAG
AAAAAGGGGGGAGATGAAAGGAGGATGGGAAAGTGAGCAACAGAGAGAAAGGAGGGGAAA
ACACAAAAGTAAAATAACAATAAAAAAATGTTGAGAAAAAAACAACCAACAGACAGACTG
TGATGAAATGTGGTTTCAATGAGACGAACGGACCACGAGAGACAAAACGGGGATGTGAGA
AATTAGAGGAggagggcaggtggagcttcaactattaaaaagatgtg
>NODE_710_length_347_cov_2.268012
AAAGAGGAGAGGGGAAAAAAAAGAGGAATCAGCAAAATGGGTTTGGGGGCTTGAGAGAAA
AGAGCAGGAGGAACTCTTCAACTTTCACTCTCATTCCCAGATGTGTTGTAGGCTAGATGT
AGCCTTTGAAGAGCTTGTGGCAAAATAGGCAAAATATGAATACACACACCCTCCACTTTC
CCTCTTTCGCACTTACTTCCTCTTTCCCTCTCTCTTTCTTTTGCTCCCTCTTTCACATAC
TCTCCACATCTTTATCTTTCTCCCTGGGCATCTCCGTTCCTTAGTGGCAAACCCAGCTGC
GGGGTTTCTGTGGTACTGTGAGTGAACCTTCACTGACTCCTTCGGCAGGCAGCTGCACAA
CACACAAACACACACATACTGCACTTACCCATGCCTCTCCTGCTAACTTGTGATTCACTA
AAATATGTCCAGATACTCCTGTCTTCCTACTTATCATACAGTTAGACTTATATGTCAGCG
TCAAAATGGAt
>NODE_711_length_553_cov_20.482821
GAGAGAGAAAGAAAATTATCGAGAAAAAGGAAAAACCGAAAAATACGGCAAGTAAAAAAG
ATTGAATGATTCAATGGCTATCGCCTAATGACACCAGCCTCATAATATCTCCCCCCTAAA
TCCGCCGTTGAGTGTAGCATTGAAACATTTTGTTTCCCTTTTCTATTGGTCTTCTTGGTG
TCGTTGTAGCGTTGTCATGGCAGCCCTGCCAATCACTGTCAAGCGTGCCAATCATTAGCC
AGTACGTAGCGCGAGGCTTTCACCACTTGTGCAGCACGCACGGGGGGTTATCAGAGTCTC
CGATCTCCACAGCAACCCTCCCACCGCACCGCGCGCATCAGGCACAAGCCAATGCTCGCC
TATCTGCTGAATGGAATGAGCAATTAGAGGGTGGAATATTATTGCGATCTTAACGAGGCT
CGTTAAAGCTAAAGAAGATATGTAGACTGGAGATGCTTAGCAGAGACGGGAAGGGAGGGA
GGGAGGCAGAGGGAGCTTTAAATGGGTGACAAATGGACAACCAATGACTGCAACTCGGGA
ATACACGTTTTGAATAGAAGCGAGTCAATTTGCACATTATTTTCGCATAGTTTTTCCTGT
AGTAGCTACTTTTTTATCTTTCCATCAGCCCATTCATTTTTTTCTCTCTCTCTCTTGTGC
GAGGCGTTTCAGTGTTCTAGCTGCATGTGTTTTCTTt
>NODE_712_length_302_cov_1.036424
TTAGACATTTTATGGGTCTCTAGTGTAAGAGTAACTTGCATGTTTGACCAACTCTAGTTT
AAAAACTTTGACTTTACTCTTTAGTTAGCAGTTTACAAGGTTAAATAACCACTACTAAAA
TGGTTAAAATGAGAAAGAGACACCTTTGCATAATGTTCTTGTCAAACGCACTCTCATTCA
TTCATTCATTCATTCATTCATTCATTCATTCATTCATTCATTCATTCACACACTTTCCAA
TGACAGCAAACTACCATTGCAAGGAGCAGGCTTGTTTATCAGGAGGAATTCAGGGTTCTG
tgtcgtaacttaaaaaataatctgattcagtaacaataatgataattagaagtcatttat
gtatagctacaatctgtttttgctaagatttattagatcatctgtacattgacaccagta
attccttctgtaatcagcactcgctg
>NODE_713_length_323_cov_1.956656
TAAAAAGAAACCCGTCAGAAAACAGTGAATGAAAACAAAATTATACCGTCAAAAAGGGTT
AAAACAAAACATCAACAAAAGACAGGAAGTGGAAACAATAAAAAAGTGCAAGAGAAAATG
AAGTAAAACAAAAGTAGTGTCGGAAAGTAGTGTCGGACAACACAGAATGATGAAAAACAG
GGAGTGAAAACAAAAGTAAAGGGTGACTAAAGCGTAGGCATCTTCCAGCCTTCACTGAAA
ATACACACTGTGCTGTACCAATGCAGTTCTTACAGATTTGTGAGTGAAATTATGTTGATC
CAGAGAACTGTGGACTCATATTTCTGTAACAAATGGACGGTGTGTCAGCAAAGTTGTAGG
TGAGCTGGTgtgcttgggctatagcgaaggtggggaaaaaggtggggactttatagttct
gcattttctaaacaggggcgagccatttagagttacatctaagtctt
>NODE_720_length_578_cov_16.292387
GGACGGGGCCACCACGCCTCATCCCGTGGGTGTAAGCTGTGTGTGGACTTTTTTTTTTGC
AGTTAACCATTATTTTTTTTGTTTTGTTTTGTTTCCATTTTTTCTGTGTGCGTGTTTGTG
TCGCGTCTCTCTGTTTGTGGTGTGTCTCCTGTCTGTCTGTCGTCCTTTCTCTCCTCTCTG
GTCAATGCTCTGCTGGTGTCTAGCTTTGAGCTTCGTGTTGTTATTTGGAACACTGATGAC
GTAATTCTAGAGGACGATGCTTTCATGACAGGAGAGAAGATGTCTGACATCTATGTCAGG
GGGTAAACACACGATTCCATCGCATGGCTCGTACAAAATACCCTCCTTCCCTCCCCTCTT
AAGCCCTTGAATCATTTTTTATGACCCTTCCTGTTTTAACTCTTCATCCAGCATGCAACC
TCGCTTGTCTGAAACTCTCCTATCAGCACGCTGAAGGCCTAATGGAACGTTAGAACAGTA
AGGGACCAAACCACAAGAATAACTTCAGTGTGATTAAAAGCCTATCAAATTTCAGGTAAA
TCCAACAGCCTAAACTGAGCCTATAAAGCCACAGTTTGATGGCATTAATACATCAGGACT
GATACACCAACATGATTGTTGGATTCTGACTTATGACACAAATATCCTGCCGTGTAGAAA
cgatgcgtctgaggtaacttagaaaacaaacttcatttttcatttgtaagatgtcttgat
ta
>NODE_721_length_536_cov_30.723881
CTTACTTACTTTAAAAAAAAAAATTCACTAAAACACGTCGGCCACCACGTTCCTCTCTCT
CTCTCCTCTTCTGTACCCGTCTCCTTCCTCGACTAAGGACCCCTGCAACGCTCCGGTCTC
CTCTCACCATCTCATATCTCGCACACAAACACATACACACAAGAAACACACGCGGAAACA
CACATTTCCACTGCCACCCGCGTGCATTTATTTATTCGTTATATTTCCTAATTCAGTTTG
ACGAATGAGTGACAGCTTGACACTTCATTCGGCAAGATTAATAGAACGACACAATATTTA
CGTGGCAGAGACAGCCAATTATCCCACCATCTATCATCCAGATTATCTTTCTGATTGAAA
ACTACTCGTCCATGTAATCGGAATTATTTGGAATTAGAAGGGAATTTATGGCTTCTTGTG
TCACTTTTCCTGGACGGTGGTAAATTAGAAATATTAGATACATAAAGAGAGTATAGGAAA
TGGGATAAATAGAGGCCTGGAATTAATGCCACCCATTTCCTTTTTTATCTGTTTGCCAGT
CTCTGTGCCTCTGAATGAACCCCATTTTCTGTCACCATTTTATAGGTTATCATCACATAT
TATTAACACATACTGTCGGCTGTACATTGTGGTGATGACGCTGTGTAATTCACACTTATA
TAAAAGGAGTTGTCACACTc
>NODE_722_length_844_cov_10.122038
ATAAAGAAACAATAATATTTATTTTGGTTATTTATTTTAGCTTAGTAGTTGCATTTTGTT
GTTCTGAAAATACGTTGCCATTTTCAGATTCCTTCCCTTTTCCTGTGTTTCGTGGTTTTG
GTAAATGCCGCCCTGCCCCTAACTGCACACATTAATGCTATGTCCAATTATGATGACTGA
CACCTACGTGAACATCTGCACACAACGTTTGTTGTGGTTTTAGACTTAAAGGTACAGAGG
CATGTTCCAGGCTTAACAGAGTGTTAGAGGGAAGTAAGAGCATACACACAAAAAATAACC
AAAAAAACAGCACCTCTATTCAGCCCCCACACATCTTGCTCCACTGCTCCACTGGAGAAA
AGGAGGAATAAAATAGAGTGACCCTGCCACTAGCAGCTCTCTTTTCCCCCCACTGCTCAC
TTCTTCCTCCCCCTTGCCGTGTGAAATCAAATTTCCATGTGGCTCCCGTATCTGTTGCAC
AGCGAGGTGATTTATCAGGGATGCAAAGAGCATGCAGAAACAATCTTTATTACATCCATT
TCCTGCTTGTCAGCCGGGATCATGTTGGCTGTTCATTAAAGGCGCGGCGCAGGTGAGGAG
AATGCATCCCGATGCCTTGATAGATTGTCTGCTCCCCTGTGGTGACAGCAGCTGGATGGA
TTGAACAGCGGGGGGTGAGGAGGGAGGAAAAAAAAGCGCTGACTCCGTCGCTCCCCTTGT
CAGACACACTTTTACATGGCCGGCCAGTGTCATTTCTACCAAACAGTACCACACACACGC
ACACACACGCACGCACACACACGCACACACAGGCTTCTGACAGTCTTTGGACTTAAGCCA
GGAGCTTGCCTTAATGCATGAACGCAGACGCACCATGAGCTTACAAGTATTTACAGACAC
TGATGAGAAGAAACTGAGACACACATTGTAAAGATGAGGTTTATCTTCTTACACAGTTTC
CAACCTTCGGCTTTCagagttgaaaaca
>NODE_723_length_292_cov_1.558219
AAAACATGCGCCACATTCACATGAATATAAGCCACGAGGTGATTTGCATGTACATAAAAT
GGAACCTGGCAAACTCCACAGACAGACAAGTGCATTCCAAACATATTTCTGCAGCCAAAG
TAAATGAAGAGAGAAAGAGAGCAGCAGGATAGATAGACAGATAAAAATGGGAATACTTAA
GTATGCTTTGACGTTGAAGGGATCAGTGTGGTTTACTCTAAAGCATTCCACGGGCTCTTA
AGATTATCAACCAGCTTCCTTCCTCTCTCCCATGTTTTTTCTTTCCCCACAATCTTTCGA
CCAGTTTCTTAGAAagttacgcaggagcaggacaccagagcaacacaatagtccaccaga
ggcaggtagaacaaaactagaaataagatgaatgtagggcaaaggttgcaacagcagggg
agaaagctgaagttca
>NODE_724_length_301_cov_27.797342
CTCTCTCACCCAGAGCCTAGCCCAGGCAGCCTAGGAGTTTCAATCAATAACCAGTCCCTG
TAGCTGCCCCGAGCAAGCTGTTTGAAAAGTCAGAGTAGCATGAAATGGCCATTATTAAAT
TACTGGGACGGACACATTTAGAAGGCCATTGCATTAAGAGAGCAAGCTCTCCCAATTAGT
GGATCAGCACATTAATAGCCCTGGATGAGAACACCATCTGATCAAAGATTAGACACACAC
ACAATCTATTGACCTATTTTACTGGTGCCCTGATAGCTACATATAGCATTTGTAAAGTAT
GTCCTCTAACTAGAATGAATGGTGGAAATCTATTTTCTGTCTTTATGCATGATTCATATT
TGGAACTACCAAAGCCCCTTTATCTTACTGCAATTGTTCTATGAACATTTTGCTGATTCA
AACCTCATCCATTTTCAAGTAGTAa
>NODE_725_length_889_cov_26.310461
AGAATAAATCTGTTGTAGTTCATCAAAAGAAAAAAAAAAGAGGACGCTCTTTGAGTTAAA
ATTTTGTCTCCTGTCATCAAAATCTGTTGTAATTTATAAATGCGATCCTCAGAAAATGGT
TAAAATCGAGTCAAAATATTTCTATATTCCTCTCCTTTTTTTTTTCTTGAGATTCCTGCT
GTTCATGCACCATGAAATCTTGCTTCATTAAAAGTGTATTAATCTTGTCTCGTCTCATGG
GAGGTACCTTAAGATGATGTTGTGTCTTTTTCTTTAAATTGTTGGAGGAAAAAAAAAATC
TTCCAGATTTGGTCCCTGTCAGTCAGAAATAATTGTGTGCTTAATCTTGTCCCTGATGGA
TGACTTGGAGTTCAGCAATGGGCCAGCTCCAATGACAAATACAATATTAATATTCATTAA
CTGCTTTGACAATGCTAATTTTGATGCAGTAGTAAAGGGCCTTCCAAAGTTAGCGGCCAA
AGCATCAGAGCTGAGCAAGGTGGCAAGATAATTTGTGCTGCTTTACTGAGCTGAAGGCTT
TTAAAGTCTTAAGCAGGGGAAAAAAAGGCTAGGTACCACAAACAAAATAAAAGAGAAAGG
GAAAAAGTTCAGACGCATTGGAAACCAGGACTGTGGAAGTAATACGATCAAGAGACGGCT
ACAAAAATTTGACACCTCCAATGCTGCATCTTTGAGCAAATTTTTTTTTTTTATTTAAAC
AAAAACTTACAACAAAAAAGGAGTCTAACATGGTAAGTCAGCACATTCTCAATTTTTTTG
TTTAATCTTTTTGATCTTTTCAATTATCGCCATTTGAAGATCAATAGTAATTTTTTTCTG
CTGTGGTTAAAAGGCTCACAGCGGTGGTATAGTGGATGGTCGGATCACGGCTTTAAGAGT
GGGCTTCCTCTCTTCAAGCCACCAGTTGGCCGGGTTGAATTTTCCATTGCCAGCTCTCCC
GAAAACCATCCacggcttgtatccatttatttgtatttttggtattgttttaactgctgt
tgttgccttgttg
>NODE_726_length_378_cov_13.158731
ACACAGCCCCCACCCAAAAAAAAAAAAAAAAAGATTGAATGTTTTTAAAATGATTAAAAA
GAGAGCAGTAATTTATTTTGATGACAAAAAAATGATAACTTGCAGTGATTTGTGCTGCAG
TTAATCTTCATCGAAACACAACTTCAGCCTCCCTGCCCATCTAACCCTACAGAGGGAAAT
AAGAAAAAAAGGAACTAAGCCATTGTCATTGAAAATGGTATGAAGAAAGCAGCCAGCCCC
TTACCCTTAACTCTGTTGTGGACAGATTTCCCCTGACAAAAATTAAACTAGCTCCTACTT
GGCACTTTATTATCTCTTCAACTGAATGATTTATTGTTTGTGGAGCGAAAGAACCAAAGA
GAGGGGGAAGATTACATTTCCAGCCAAAGCTCAGGCCTGATCTCGTTTTTTACTCCCTCT
GTCCAGGAAAAAAGCTCCCGACAAACAATAATGTCAGCTGTAATTGATCGGAGGTCGCTG
GCTGGGCCTGCAGTAAAAGCGCACTATTTAAGCGACAATCGG
>NODE_729_length_556_cov_23.187050
GATAACCTACACGCTCAAATAAGAAGTGGTAGAGCGCCAGCAGATAAACCATGAATCCGT
TTCCTCCCTCTCTTCCGGACTATAGTCCCCTGTAGCCGGTGACTTCCCTGTCTCCCCGAA
CTCTCTGCAGCACCGACTGGTGGTGCAGAAGCACTGCTGATTAGCATGCAGTAATGATGG
TGAGCTGGGCTCCATTGTTCTAACACCTCCCCTCTCCTCCGCACCAATCTGTCACCATTC
AGTGGGCTAGAGCTGCCTCAAATGCTTCTCTCCACAAATGAGATGGATAATTAGTTGCCC
CTCACGAATGCTGCACTCTTCTCACCCCTGATTGCTTTCACCTTCTTGCTCCTGGCAATT
TTGACACCTTGTAATCAGCCTGCTACTTCTCCGTCTCAATCCATATCCCTCTCCTTTTTT
TTGCCTCTCATATTTTTTTTTATAGCTCTTAAATCTTGTTCAAATCTACCAGCTCTAGTA
GCAAATGTCCCAAGGACAAAGATGGATCTTATACTCCACTGAAAAGGATGGCAATAAGTA
CGCCTTAGAGCTAAAGTGGAATTTTACCCGAACTGTTCACATTACTGTATACACAAGTAA
ATATAGTGCACGGAAATACACACAAAAAATCTAGCTGTCAGTACGAGTTTCCTCTTCCAA
ATAACAATGAATGACAACATAATTATGAGCAAgcagctgt
>NODE_730_length_313_cov_3.102237
CACAGGTGGTGCCATTACCTCGCCGTGTTTGGCCGCCTCGTGGCTAATGAAAGATGAAAG
TCGGCCCTGCAGAAAAAGCTGCAGTTAATTGAAAACCCTGAAATTGTGCAACACGGGGGC
CTCTGGGGGCTTTTTGGTGTGACACCTGCGTATCTGTCCAACACAACAGGAAGACGGGGA
GGGCAAAGAGGAGGCAAGAGGCAGATAGAAACCACCACACAGGACATCCTGGGCAAACAA
CCCCGTAGGAGGGCGAGACGCAGTGGAGGGCTGTCATCTCGTTTGGGTGTGATGTTCACG
GAAAGCAAGCGGAGGGGGAACTGTGAACTTTTCTTTTTCTGGATGCCCAAACAGAAGGAG
CAGAAAACCCAGCAGGTCGCCACTGAGTCATGCAGGAATATATTTCTTTTTTTATCACAG
CGAGGCTTCTCCGGGCTTTTCAACCACTGCTGCAaat
>NODE_731_length_575_cov_2.586087
ATCCATCCATCCATTTTCTTCCGCTTATCCGGGCTCGGGTCGCGGGGGCAGCAGGCGAAG
CAAGTCGTTCCAGACGTCCCTCTCCCCGGCGACGCTTTCCAGCTCATCCTGGGGGATCCC
GAGGCGTTCCCAGGCCAGACGAGATATATAATCCCTCCAGCGAGTTCTGGGTCTGCCCCG
GGGTCTCCTCCCAGGCGGACGTGCTCGGAAAACCTCCAAAGGAAGTCTCCCCGGAGGCAT
CCGAATTAGATGTCCAAACCACCTCAACTGGCTCCTTTCGACGCGAAGGAGCAGCGGCTC
TACTCCGAGCTCCCTCCGGATGTCTGAGCTCCTCACCCTATCTCTAAGGCTGAGCCCAGC
CACCCTGCGGAGGAAGCTCATTTCGGCCGCTTGTACCCGCGATCTCGTTCTTTCGGTCAC
TACCCAGAGTTCGTGACCATAGGTGAGGGTCGGAACGTAGATGGACTGGTAAATTGAGAG
CTTCGCCTTACGGCTCAGCTCCCTCTTCACCACGACGGTCCGGTACAGCGCCCGCATTAC
TGCAGCCGCCGCACCAAACCGCCTGTCCATCTCACGCTCCGTTTTCCCATCACTCGCGAA
CAAGATCCCGAGATACTTGAACTCCCTCGCTTGAGGAAGCAACTCCCcccccgcccggag
ggagcaatccaccgctttccggcagagaaccatggcctcggacttggaggtgctgatcc
>NODE_732_length_585_cov_21.634188
CCCTCGCCAAAGCCACTCACTGTCTCTGCGGGTGACCAATGTGTCAGATGATAACAGGGC
GAAGGTCAATCCCTCTTGATACTCCTCCACGTTTAGTTAAGTGTGGGTAACGGTGTTGCT
CTGACATCCAAATGAGATTGCGTTCGATTAAGATCAGGTTCTCTTGGATTCAGCGAACAC
ATTGGCAAAAAAGCGACCCCACTTCGCTTGTTGGCTTGAGTGTGGGTTTATGTTTAGTCT
GTCCCCTCGCCCTAACCCCTCATTACAGCCGGTTTATCATGCCAGGAAGAGAGTGGCAAA
AACAAATTAGTCCACAGGAGGGGAAAATAGCTGGGGATATCGATTTCGCCTTTTCATGCC
AGAGTGGAGCACAGAAAATATTGGGCTATAAAAGGGAAACAAGGATATAAAGCCATTACG
GTGCGCACTTAATTGATCCCACTTCCCATAACAAATTAATTGAGCGGAAAATGGCAGATG
GCTTTGATGAATGTCATAAAAAAGGCTTGTCAGCAAGCCTGGTGTGCGCGACCCCCTTGC
TCATTCACTGTATTGCACGGAGCTGCTTAGAAAGGAGGCTTGTAGGAGTGCAGCATGTGT
TTCTTTGAGTATTTACATCCCAGTGATCCGAATGTTAATCATGGCGACTTACTGACATCG
TTGCTAATTGTCTACTGCTTCTTGGTGGATTTTTTTTTTCTTTCCTCATTGTGTGGTTTC
TTTcccttt
>NODE_733_length_390_cov_1.797436
ATAAAGGCATATGTGAGGAAGGTGACAGTAATGGGGACAGGTGGTATTTAGAAAAGTGGT
TTCCAGGTGTGAATGCAGCCCACCGGTGTGCATTACTGTTAGCCGGAATAATAAACTTCA
ATATTGCATTCATCCTGCTTCAGTACTCCAATGATCTGTCCTTTGTAATACAGAACTGGA
AGTTGGAGATTCAGGTAAACATCTGTCACGTCTAATCAGGGAGAAAGTAAGGCTTTAGGA
GGATGAAAATTTGGAAGTCCTGAAACATTATTCATATTGTCTGATGTTGTGAGTGTTGAG
TTTTCAGTAGGCTTGAAAATGGCTCAGGAGCAAAAGTAATCGCAAATGTGACCAGTTTTT
GAGAATGAGCATGATAAATTTCAAGTAATTGCATTTGTGTGAGTGCATAATAATTATTTG
GCAGTTTTGGTGCCCCTCTGAGCAGCTACTGCATTAGCTACTGGGGTTGAAAgtagtagt
ttttttctcttcattgaccgctaccgctatgaacgtcaagcagttcctggctgt
>NODE_734_length_553_cov_23.658228
AGGGACCCCCCCTCACCCCACCACCACCACCACCACCAACACCACCCCAACGTACGCACA
CACACACACGCACATCCCACACGTCTACACGCATACACATTAAACAATACTCTAATTACA
ACATTTAGAACTCCCCCTTGCCTCCTGCGTCTCCCCAACCCCCAACCCACAAATCTGTGA
ATCTGGAATTGAATTTAGCCCAAGTTGAGGGCTGCGCTGGCATGAAAAGACTATTTGATT
AGAACGGCAGTTGTTTCATTTGTGGTGCAGCAGATTGCAGAGCCTCTCTATCCGGTGTGC
AATCTGTATTCATTACTCGGTGTAAAAGGATGATCCATGTCCTGACACCAGGCTCATCAT
TTCATGCAGATGCACAGCAGCTCCACAAGGCCCTTACCAAGTCACCATAAAATGCCTCCT
GCTGAAACCTCAGCAACACTCCTCTCCTTTCTGCCCTGCTTACCACTTTCTCTCCCCTCC
CTGGTTTTGCTAGCTGAGCCCGCTTCTGTCTCTGATTACTTTGTGACCAGAAATGACTGA
GACTGTGATAAATGGACGATTAGTTGGCAAGTTTCGTTTTACTTCTTTCAGATTCCTGAC
GCACTGCGCACATAAATCAGAAATATTAAATAAGTAAACGTATATTTGGaatacagttag
ctttgcaaatattcaatttaactgttccaacactaca
>NODE_735_length_803_cov_6.193026
TGGACTGCACACGTGCACGCGCAGAGTGGGTCTCCTTACATCACCATGGCAGCTCCGGTT
GGCCCTGATGATGGTGCACGGCAGGTATGAACGGGGAAGCCTTCAAAACTTACCGCAGTC
CTCGCACAGCACTCTCTCCACATCCTTCTTCAGCTCCGGCTCGCTGGCGTCCACAGGGGC
GTACGATGCCTTGAATACCAAAGGCTCGGCGGTGGGGTCCATGAAAAAGATATATCTGTG
GTCCTTCTCCACGGTGATGCACGGGGCCTCGGAGCCGAAGTCCCCGACGGTCACGAGCTG
CTCCCTCTCGAGGCCGCCGCTGTTGACGGGCCACACATCCAGCACTTTGACATTCACACT
GTAGGGCTCCCGGGAGGAGACGTTCTCCGGGGAGGAGCGCACCTCGCCCTCGATGACCAC
GGCGGATCGGTACGCCTGGTCCTGGAGGGAGTTGAGACTCGGGGCGTAACAGGCGAAGGA
GACCCCGATGACCAGCATGGAGAAATGCACTGGATCAAGCCTCATGCCGTCAGCCTGTGC
TGTGCTGCAGTGCTGCTGGGCGGCGGAGCGAGCTGGAAGAGAGAGACGGCGGCGAACGGG
CTCCGGCGGCAGAGCGGGCAGGGCAGAGCGGCAGACCTTGTGGAAGTGTCCATGCCATCT
GTGTCTGCCGCTGCTTTCCCCATACGGCTGCTGGCGTCGGATGGGGGGGGACACACACCA
GCCTAGGAACCGGGAACGGCCCGCTTGTGCATGCTTAAAAATGTGATTGCTGCATTCTCC
TTCACCAGCCACCCTCCCCCTCTGATCTCCCCCTTTTCCTGAAAGGCAAAACAAGACTCG
TAAATTAGCCTCCTCTCGAATCCAGGGCTGAAACCTCTCTCTCCCTCTCTCTCTTTCTCT
TTCTCTCTCtctctctctttctctctctctctctccctctccagcta
>NODE_736_length_830_cov_16.049398
CTCATAATGGTTTTGTTCAGTGGAAATGGACAAAAATGAAAAAGTGAAATTCCACTTCAC
ACCCTTATGTGAATGAGAAAGGACACTACTTCAATGTGATATTATCACACAAAAATTATG
AAAAAGACCAGAAGGAGAGTTCAAAGCACAACCAAAAGTGAAAGTCCCTCAGCCAGTGAA
CTTTGTGACCTGGGGGCCTTCCATGTGACCCCACCAATAAGAAATGCCTTAGGTAATTTA
AATCAAGTGGAGGTGTGGCACTTTCAAACAGATTCGGCTGAATAGGCCTGCTGGAGCAGC
GCACTGCTCCCTGGACCAGATGTGTGGGGCTGTTTTTTTATTAAAGGAGAAGCTGATAGT
TGCAGGTGCAAGGCTGACATGAGGGCCAGCTTTGCAGGCCTTCATAAAGGGGATATCCAT
TGCCTGTGTTTAATCAGAGCCAGTGGGATGGGATGGGATTCATTGCTCTTTGATGGAGAG
CACTGTTATGAAGATGGACAGTCACTTTGCTCTCTAAGTGAAACCATCGTTTAGCCTCAA
TTCCCAGAGAAAAGGGCCATTTGTTATCCACAGGGGAGTGCAGCAGGGGTGGTTATGCTA
GGTGGAGGCTGCATGCATTTTCCACACAATTACCGTGCATAGGCATACATTTATGGTCAG
AGAAAACTGACTGTGCTAAAGCCAAAGTGACATACAATATAGACTCTGAATATCCTTCGC
TCTAATACCAACAGAGCAGGAGTAAAGCCGGCACACACAAACACGCTCACACACACCTGT
GCATGATCTGTATGTGTGCCTGTGCATACATCATCACTCACTTGTGTTCGCCTGCTGGTG
ATGTATTTTCACACACAGTCATAGTAAAACTCTTACATGTATAAAAAGGAACAACACAGC
AACATTAATTATCTCAAGGCACTTCACATAGAGAAACTTTGGATTTGTTAAAAATTTCAA
Ttttgctgaggatt
>NODE_737_length_337_cov_2.902077
TAAAATGACATCTTGTGAAATTATGTATGCTAACTTTCCTGTGTGTTGCTATTTAGTTTT
TTCACCATTGTGGTTTTCTTTACATCCTATTGCTTTTATATGTTTTATATGCCGTTGTAT
ATGATTTGTGTTTTGTGTGTGTGTTTGTGTCACTCATGACAGGTCCAACCTCTACAGTAA
TGTGCATGTGCATATGTGTGTTGCCTTAGGCAGTTGCGTAGGGTGAAGGGTTGAGTGAAT
GGGGAGCAAAGCCGCCTGAGTGGTTTGCTTCATTAGGAAACAAAATATAAGCTTTCCGGG
CCATTAGGACTGACTTTAGATGCAAAAGCACATAAGACGGCGACTCACCTCATCAACGAT
GCATTGCAGTAACTGGAGAGGCTGAAAGAGGAGAGGCACAGGGAGATGAAAAAAAAAACA
TGTTAGCCTACACAGAATTTCTTGGCAATAGGGAAAATCAATAGTGTGATAAAAAAAAAA
a
>NODE_738_length_864_cov_16.741898
GTCAAGCTATTTTGCATACTCCTGTCTGCTCTAAATGTTTTTCTGTTTTTTATTTTTCAA
TTTTCTGTATCAGTATTTTGAGACAACACTGTCCTGCAGGGTGTATTCACCCCAACAGAC
TAATCTAATACTACATCCCTCCAGCTCAGGAGATGGCTTGATGATTTTCTCATCAACAGT
AACGTCTTGGTTTTGTTGTTTGAAAGGACAAACATTGGATAAAATGCTTCTCAATTTGTG
CAACAATTTCTAAACAGCATACATATCTGCATGCAAATGTTGATGAGGGAATTGGAAGTC
CAATCTTCCTGATAATGGCAGGTGTGTTTGGAGTTGTAGCTGTAGGTGGGGCAAAGTAGA
TTTCCTGACCCCACCTGCGCTTCTCCTAAACTCTATCCTGCCTCCTTGTGCCTGTCTTGT
CTTTCTCCATTTCTCTCTGAGTGTGTCCGACCTGGCAAGCTTCCTTCTCTCTTTGTTCCA
CAGTGACAGTCCTGATGGCAAATTGATTTCGACTGTGTGAGAACAGACATACAGACAGAA
ACAGACAGCTCCGGATAGCACAGGGGCCTCTTCCTCCCCATCTATTCCCTCCTCTTAGCC
TCCCTCCTGTCCACTTATCTCCACCTCTTCTCCTCTGCCTCCACACACACCCCTTCTCCG
AATGGAAGAGGCCAGTTTCATCCCTCCTTTCTGTCCTCTCTTCCTCCCCGGGTCCCTCCT
TTCCTCCTTCCGTCCATCCTGGGTGCTGCTGCTGGTGGTGTCGGTGTGGACAGTAGCGGT
TGGTGGGTGGAGGATTGCGTTGAGCGAGAGAGCCAGAGCGGGGCCTACCTGCTCGGCATG
CAGCGATATGGACTCTGAATACTCTATCTCTGatcatagtccaccatcacggactgatct
ctcaagagactgcctttgctactgcttgtctttcatgcatgtacatggttgtgtcatttt
gtcaaactaaaggacatgttcatgtactgtacaagtgccaaaagactc
>NODE_739_length_380_cov_6.457895
CGCCTCCTGGGGGGGGCCCCTCAGTCATTTTCTTTAGGAGAAGCCAAGCAGGATCTCCAG
TTTAATGTATATGGGTAATGGCTTGTGATCTACAACAGGGGAAACCTCCCTACTCTCAAT
CCTAACTACAACCCTGATTTAAACCCTAACCCTAAATTTAACCCCAACCCTAAATTTAAC
CCTAACCCTAAATTAGGCCCTAACCCTAAATTACCCCTACCCCTAATTAATTAACCCTAA
CCCTAACCCCAATAATTAAAAACACAAAATAGTTTATTAATATACATTGAATTGAGTTGG
TTAGAGGTTAAAAACAGTGTATGGGAAAGCCCATGTTAAAAATTCGGATACGGGGGATCC
AAAGGGCAATCAGCCACAGCAGCTCATTTGGGAGCTGAACACCGGGGAGGGAGCATCTTG
GCAGAGGACAAGCAGTCCCTGCTCAAGTTAGATGAGTGTGCCAAGCCTGAAGAAGGTCTA
AGCCAGACCGAAACGTCGCGGCGGCACACCACAGGGGGGCGCCA
>NODE_741_length_437_cov_8.432494
GCTCATTTGGGAGCTGAACACCGGGGAGGGAGCATCTTGGCAGAGGACAAGCAGTCCCTG
CTCAAGTTAGATGAGTGTGCCAAGCCTGAAGAAGGTCTAAGCCAGACCGAAACGTCGCGG
CGGCACACCACAGGGGGGCGCCAATGGGTAGATGGGTTTTGCTAAGTTTCCTTTGGGGGG
GTTTAAATATGGAAAATACTTACCTTATACTTACCTGAAAATCCAATTCGGCCAGGGACA
GGGATATTTTGGATGAGCTATGGGAAGGACAAGGAATAGACACAAGACCGGAACAAACCC
ACAATTCAAGGGACAGTGAAGTCCATCGATAAGGGCAATTGAGCCAACTGTTGGGTTCCC
CAGGATGGTTGGCCCGTGCACCACTCCGGCCCTCTTCGGGGGGCCGGGGCCTTTTCCCCT
CAATCTAACCTGGCCAGTGCCGCCTCCTGGGGGGGGCCCCTCAGTCATTTTCTTTAGGAG
AAGCCAAGCAGGATCTCCAGTTTAATGTATATGGGTAATGGCTTGTGATCTACAACAGGG
GAAACCTCCCTACTCTCAATCCTAACTACAACCCTGATTTa
>NODE_742_length_754_cov_10.336870
CATTAGCCACACAGTGGAACCGCTGCACAGGGTCATGGTACAAGTTGTATAAGCAGTAGA
AGGATAAAGACGGGGTGCGGGTGGGGGGAGGCGGGGGGGAGGATTGGGTGTAAGGACATG
ATTATGGTGAGGAGACGTGGGATGGGTCAGAAATGGCAAGGGGGAACAAAATCCAAGGAA
GTTTTGATGGGGAATGGACTGGAAAAGGTAAAGATATGAAGCAAGAAATGCAGCGAGAAA
GAGGAGAAGAAGAAAGATGGCAGTATGGCTGTGTTGGCAGGATGGGGGTGGGTGCCTATC
GGCGGCTGCTCCTTCCTGAAACGTGGCCACCCGAGCCTGCCTGGGCCCTGGATGCACATG
TGGAACAGTTTACTGTAATGGAACTCTAAATTAGTGGTGGTTTGAAGCTGCCTGCAGCAG
TAGGGTGTAATTAACTGGCTCTGTTGAAAGAGAAAGAGCCAGAAAGAGAGGCAGGGAGGG
AGCCAGAGCCCTGGAAAAAGGCATGGGGTGAGAGGTGTGTGTGTGTGTGTGTGTGTGTGT
TAGAGGGTGCTCTCACACATGTGACGTGTGGAGTTTTTGAGTGCTTGATTGCATGTGTAT
GTGTTTCAGAGTGTGTGGTGCATATGTGTGCATCTTGGAAAGCTCTCCCTCTTTTTCCTG
GGCATGGCGCCACCTCCTAGTGCCCCCAAGTGCCCAGACCCTGTCACTGTTCCTCTGCGC
TTTTTCGCTCAGTTCAGCAGTTCACCGGTTCAGCCTTAGATCTTTTTTTCCCCCCCTCAT
TTCTTTGTTTATACCGAATTCattaccaagattttttccctgtcttttctcccagattca
caagccacagcagttccaaattccttggctctgctctttttcaaagccacatttaaaa
>NODE_743_length_574_cov_20.277004
TGGATCCCACAGGAGGAATCACATTATTTTTCTAGACAGCCCAGAAGCCTGTACCCTTTA
CCTGCCCCCTTTTTCAAAGAGTCCCCCATAGAACTCTGAGCACTGTGGAATTTTAGTACT
TAAGTTATGCATTTTTAAATGCCAAGTAAATCTCCAAAAAGGTGTATTATTTTTTTCTAC
TGCATTTTTCTACATGTAAAAAAAAAAATATGTGTGGTGTGTATATGTACTATAATCTGT
ATTATGTTATTCTGTGTATTGTTGTATTATCCAAGCATTATAAATGGTAATGGTTAAAAA
TGTGAATGTTGTTACTGTAAAAGATGACTGTTTTTCCCCTCCTCAAAGTGAATGGTTTCT
AACCTTGTGGACCTGTTACAATCTAGGTGCAATGGCTACTAAAGTGAGACGGCATGACAC
GCGGGTCCATCCTTACCAAAGGATTGTGACCGCTGACAGAGGTCAGTTTAGTCTTTGAGC
TACACTTTGCTATTGACTGATGCATTTCAATGATTATTATGCCTAATATGCCTCAATGCC
TTAGTTGGGAATTTGTACATTGTCTGTATTGTATTTTTTTTTGTTTTGTTTTCTTTTTTC
CCCCCTACCACCTTTCCTACCCCATACATCCACACACCAGCTAAATGGTTGATTGTGGTA
TGCACATTTTGTTTACATTTAGTACTTAACATATACCGTATATGTAGACTGTGTATAt
>NODE_744_length_601_cov_16.123129
AGGTACACAGGGCCGATGTGCCGGGAAGAGTTTAAAAAACAAACTCCCTCCACATTCTCC
CTCATTTGTACACCTCTGGTAGCAGCTGCACACTATATTCCACAATAACAAAAGTGTGTC
AGTAAATGTCTGTGTGTGTGATCTGCATCGTGAGTCGAGGTATGTGTGTACATGTATGCT
TATCTGGAGCTCCGCTCAACAATCAACCGACCCCCCACTTCAATACACACACCCACACAC
ACAAGGCTACTTCAGAAGCCGAGCCCCAGACAGGGTGAGCAGATCAATCAATTACATCTC
TGCTCCAGCAATCAAACAAGGTTATTATCAGGCAGCAGCTCACCGACCTGGAAAGGCCTG
GCCAATCAAAGGCTGCTGTGATGTGGGGGCTGGCACTCGCTCATGTGACAGTAACACAGA
GTGGCAGCTCATGTTGTCAAGGGATAGAAGGATGGAAAGAGGTAAGACAGACAACTGAGG
CTGAATTCAAAGCAAGAAAACGAAGGATGTGTGGGGAACAGGAAAAAAACAATATCTGTA
AATCACCCATCTCTGGCAATCTGTCTTCACCTTGACATTGCTCAAAGGACAAGAGAAGAT
AAGAAAAACACAATACAGTTCTTTGTAAATGCGTTTTATAATTTTTCTGGATTTGAATGC
GCAGTACATCCCTGTCATTTTTCCTATCTTTatttggctagattacttccctgaaaaatg
caggaaatgacaggaaaaaaggaga
>NODE_745_length_589_cov_9.536503
CGGGGTTCCTCCTCCACCCCTCCAAAAGTAATGGATACATTTGTAACCCATTATTTATGT
TTGAAAATGGATATTTCATTTATCTTAGCAGAGCATCCTTTCACTTACACGTCTAAAAAC
CAATAAAAGGATTGCGGCAGAGACATAAATTGCTCTGTCTGACTGAATCCATGTTGTGCT
GCTAATGTACTCAAATTAACTCAACTGTAAATTGTCTCCTTTGGATGTCTGTCTAGCTAA
AAGTTCGCTATATGATTCATGATTCAGATTGCTTTTAACAGTTATTGGCTAAGCAATATG
GTAAATGTACAAGGTGATGCAAATGGCATTAGTGGGAAAGGATGCACAGGAGCATGTAAT
GCAGTCAATACTACATTAACTACTGATGCCCAATTACAGAACCAGGGAGAGAGGCTTTTA
GGAGCATTAGGACTTGCAGAAAAGCTGAGATCACCTGCTGCTCATTGCCTAAAAGCTTCA
CCCTTTATTTGCTGGGCCCTACCAGCAGCTCCAGCGTTTTGGCCAGGTTGTCGACAGAGC
AGCTTGGATCTGGTCTCCTTTCACTGTGGTGCCTCTTAGCGTTTATTGGCTCTAAAGTTA
TAGGCTTGTCAATTCAACCTTCTTGTCTAATGTATCCACTTAGTGCCGTGCACAAATAAA
TGTGTGCGTACGTGGCAAGGGAGGTGTGCGTCTGTGTTTTGGGGTGGCCACATGGGTGTA
TGCGTATGATTTt
>NODE_746_length_369_cov_2.092141
TTACACATGTATGTGAAGGGGATCATGAGCACCGATAACTTCAAGGCCAGTCTTAAAAAT
ATGGAGCTCTTTAGTGCACTACAAAAAGTCTTTGTGTGTGTTTCTGTGTGTGCTATGACT
CCAGTGGTTGAGGTGAAATCGCACCATGAGAGAAAATAGCTGTCAGTCTGATTGCCTCTC
ATTAAGAAATAAGTGCTGCACTCTCTCCTTCACCCCTCTCACCCGTCTGCTCTCCTCTGT
TTGTGTCTCCTCTTCCTCTCCTCCTCCTACTTATCTTCTCTCTTGTCACCCGTTTGTCTC
CTTTCACCTCCTCTTTTCCATTCTCCTCTCTCCTGACCTCCTCTGTCACTTCATCCACCC
TTTTATCACCTTGTCTCCCTTTTTCGCTCCCCTCTAACCCTTTCTTTAGCCTTTTCCTCT
TAGACCCTCTTCCCTTGTCTCCTTTTCTGCCCTGTCATTACATCTCTTCCCTTCTTTTCT
TCTTTCATGTCCTTTACTTTTACTGTcaccttt
>NODE_747_length_408_cov_7.852941
AAGAAAGTCCACATTAGACGGAGGGGGGAAAAGAGTTTATGAGGAGTTCATGATTGGCCT
GGAATAGACGCCTTGGTAGTAAGTTGTGTCAGGTATGGATGAAGAATCCAGGCCCGCTTT
CCCCGCCATGGAGCCCATGGAAAGAGCCCCGGCCATCGGGGAGCCATAGCCAGAGTAATG
CATCACTTGCTCGTAAGTCTTTAGGTCCATTTTGTGATGCTGCTGCTCCGAGGACATGAG
GTTGTTGATGGAGAAGGGGTGGTTAAAGGAGTAGTGGTGCTCCGGCTTCAGGTGCGCTTC
GTGCGCAAGGACCGAGTGATGCTGAGACATAAGGTGCTGCCCCTGCGTCACTGGGGAGGC
AGCGGTGTGCTCCGGGCTCAGGGCCTGACTCGTCTTCATGTCCGACAGGGACCTTTTGTG
CTCGCTGGAGGAGGAGTTGGAGTGCGGGGACTCGTTGCCGTTGCAGCTCTCAGAGCTGCT
GTTGGAGGAGCCGCCGTCTCCTGACTTGCGGCCGGTATCCTTCGTGGCCATCTTCTTGTC
ACACTTGAAGcg
>NODE_748_length_709_cov_13.645980
TGCCCAGGCTTGGTATCAGTTCCTGCTTAAGAATATGGTCGGGAAGAATGCCTAAAAACC
TACAACAAAAAAAATCCAGCGATAGCAGTAAAGACCAGACACACATAGCTACACTAAGTC
ATTTTTATTGTAATCCAGGTAGGAGGGCAACTGGATTTTCAGGAGGACAAGAGGCCACTT
ATTAGAGCACGTGCTGTAGTTCACCAGTAAAAAAATTGCATTTCAAGTTCATGCCCATAT
TATGTGGTTGTTCCAGTAAGAAGCTTTAACCACCATCGACAATGCTGGAAATATAGATGC
ACAGATTTCATTTCACCATTGCTATGCGTGCCAGACTTTTATCCAAAGTAGCATCTGAAT
GTAAAAAGGTTTGTAGTAAATCCATTTTTTTTTTCACAACAATTGCCACCAAACTAAACT
ATCTGTTCTACTTATTTCTAAAAAAGCATTGACCGTCAGGGCATAGCCAATATGGAGGTT
AATCCATTCTAGTGTCTATACTATGGGGATGCTTATGGAAGCATATTTGCTTAGGGCAGC
CATGCAAATTATTACTTACTGCCCTGTAAGCTGATAACACAAATTAGATACCCATTAAAG
TTGAACAATGTATATAGAATGAGAAAAGATTGCAAGTGATACCTGAAGGGATGCTTAAGT
CATATGGCACTAAAATATGCCTCATGCTTGCAAACTTCAAAAGTGAAGAGATGTTTATCC
TTGGGATTGGAAGATGCATAATGGTAATCTCATATGCACAGAGGCAGCTGCCAGGTGGAG
GATAGCACACTGCATGTTTATGAATAGAAATCATTACAGGGACTGGGGAGCATACCGGCA
TGGACCAGTGACA
>NODE_749_length_393_cov_1.033079
CACAACCGTGAAGCCGCCAGGGACTTAGCTGTGACCAGCCGTTAGGGGTCAAAACTTTAA
GGGACTTTTTCACTGTACTTACAGGAAGCAAGAAGTAAGACTCCTGACAGTTTGTTCTGT
TTCTAATAAATGGTGTCATTTTGGTGATTTTCTGAAAGATACAATGGCTGGTACGTGGGC
AGCTGAGTTCCTTTTATCCTAAACGTTAACGTGTGAGTGTCCCTACTGGTACCACAATAG
TGTTTATTACTAGTAGATATTCTTGTCATTTTTTTCATCATGTTTTCCTCATGCAGCCTC
CTGTTTTTAATAAGTTCTGACCAAATCCCTCTTCACTGTCTGGACTTCAGAGTAGTCTCA
CTTCTCGTTAGGTTTACACCCAACAGCGggggtgtagtcatgtgcaagtgcaaaaggcta
gaagaggcctaagagtttgtcattctgccagtctcacatgtgaatcatgttctgttttgt
tcttgtccaactgttttcacatatttttgtttttcccccacagctctgtcaccaggg
>NODE_751_length_146_cov_6.267123
TCTCAGGGGGTTATTCCAAATCACATGAAATTTGGCAAGTTGATAGAAGAGACATTGGTG
AGCAAAAGTTGTTAAAATCCTCCGCAAAAGTCTGAGGGCGTGGCCGTGGCGGCGCCGCAA
AGTTGGACATTCGCCATGAAACAGCAAGTGAGTGTAAATTGCCTGAGCGTCGTCTAATCG
GGCTGAAACTTTACACGTTGCATCACAGTCCGGCCCTCATCCCAGCCACATGAAAATGAG
ACCTCTCAGGAGTAGCGCCACCTGCTGGAAACAGGAAGTGGCATATACTT
>NODE_752_length_427_cov_1.302108
TTGCCCATTAGCCACGTCTCCATAAACAGCATGATGCTACAGTGCTGGTAGTTTCTCTGT
TGTCAGGTCATTGTCGCTAAGTCATTTGTCCTGTTAGGGAAAGATCTTGTATTTTCTAAA
ATGATGGAAGGAAGGATCATCTCATTCTGACACGCCCCTAAGCCCCAGCACGACATCCCT
GTCTTTTTCTTCTCAGCTCCTGGGGGACGACAGGTCTTTCATCAATTAGCTGTGATTTTA
AACAAATTCAAAAGTAGTAAGATAACCAGGGCAAGCTAAGTGAATTTGGTCTTAACAGCA
GGCTACTATGCTAACAACGGTAATACCACAGAAAGTACAAAAAAAGAGTTTAATAAAGAA
AAAGAGAAAAAATGCCCTGCATTGACGGAGATCTGCTGAACTCGGCAGAATTCACTATTT
TCAGAGTGAACATTGCTGCTCAGAGGTTGTTGTTGTTTCCCATAGCGAAGGACATTTtga
aaaatggtcagatgcagatagtggagggggaggagaaagctgtgtgaaatctaactttaa
atttgactgtctttgcacttctgaagtgtat
>NODE_753_length_145_cov_4.000000
GCCAAATTAGGTGGGCCAGGTGGCATTTCCAGGTGTCTAGCACGTCTGGTTGCGGAGATA
TTGGCCAAAACCTTCTCCCATTCACTGACAATGGGACGTGCATAACGCAGCCAGTGTCAT
AGTGCTGAGGCCAAGATAAGTTCCAGTAGAAGGCGTTTGAGAGCGCGTTTCAGACCGCTC
TGAGTTGATTGGTATAGGTTTGTGGGGACACTTTTTTGGGTCCCGTTGTATGGGCCAACC
CTAACCGTAAGGTCCGGAATTAGGGTTAGGGTTAGGGTTAGGGTTAGGG
>NODE_760_length_461_cov_15.659436
CTTATAAAAAAGATTGGTAAACAGGTAAATTGTCCTAGCTGCTAACCTTGTCCTCTTTCA
TTGGTATGAGAGGTGTTTCCCCATGTTCAAGCAGGCTAATATGAGTGTATCACAATAACC
TGACACCAAATATAATCCGCCCCCTCCTCTCTGGGCTATTAGTGATGTTTTGTCAAGCTG
CAATCAAATTAAAATTTATTTCTCAAATTATTATTATTTTTTATTACACAGCTTTTTATT
TGCCACAATCTAACATAAACTTGTGTTATTTCACATCAGACTATGAACAGACCAATATTA
TTTATGACATGGTATAAACTTTGTTTTCTGCTGCCTGATTGCTGAAGCCCAAGCCTTGAC
ACTTGTGATGTACTCTGCCAAGAACATTAAGTATCCGAAAGTGATAAAGCTTCAATTTGC
TAGACCATTAGACTAATTACTGCAATAATTAAGTAACTACTTGATTAGAACTAATGGGTA
CCTAATTATCCAGGAAGAAAGGATCAGGTGGTAATTTATAGAGTCAAGCTGATGTCTTCT
GACTTAGCAATGCCGATTACCAAACATAAGGGACTGAAACTGGTGAAAACAAAAAAAAAA
AAAAA
>NODE_761_length_567_cov_10.793651
TGGAAATGGACATTGCCGTGCTGCAGCAGGTGGAGGAACTGGAGAGGAAGGTCACCGCAG
CCAGCCTACAGGTCAAGGTGAAATAGTAACACATGATCACAAATATACACAAATGCATTT
TCTTTGTGAAAAGATGATTACAACTTGTGGAGTGACGCAATCCGAGGCCATAAGACTGAA
GAGCCAATTCCCTCTTCCAGGGCTGGACGTATCCGGACCCCCAGTCAGAGCGGGAGGACC
TGGTGTATTACGAGCACAAGCCCCTCACCAAATCGACGCCGGCGTCAGCCAACGCGGGAG
ACAAGGACTCCAAGGAGCATCCAGAGGAGCGGGGGGAGAAGGGCGGGGTGATGCGTCACC
CGGACAACCCGCTGGACATTGCAGTGACACGTCTGGCCGATCTGGAGCGCAACATCGAGA
GAAGGTACCTGAGGAGCCCCTTAGGTACCACCATTCAGATCAGGCTGGATAATGTGGGTA
CGGTCACTGTCCCTGCCCCCGCCCCATCCACTAGTGCTGACAGGGAAGGGTAGGTCATTT
CTCCAACCAAAGCTCCCCACTCTCCCACTAAGACCCTTTTTCTCTCTCTGTGTGTGCTTT
ATGTTTCCCATATTACTCAAACAGTGGGGGTCTTTGCTGCTTTCACAGCAGACTATTGTG
GTGGTTTGTTGCATTTTTTTATTTTTTCTCCTTCTTTTTTTTTTTTTTTTt
>NODE_762_length_296_cov_1.378378
TCCCATGGTGCTCCTGGAGAGTGGAAGACATGGGACAGTTTAAGACAGCAACCATTTCTC
ACCCCACCAGGCATAAGGACACCTTAAATGAAACCGAGGTAGAGGAGTCAATTGACCAAC
TGGAAATGATGAAGACTCATGATGATAACTTTGCTGCTTAAGTAGCCCAACACAGTGCTA
AGGCTGACTTTAAGAGTTCACACAGCTTACAGACCCTGTCTTTAAAGGCTCTTCAGAGTT
ACTCCCTGTTTCTAAGTGGATGTAAGAACACAATGCAAGACATCAACCAGCTTCAAGAAA
TTGAGAATCCCACCAATCTCAGAATCACTGTCTCCAAGTTACCTCACAAGATAAGAGAGA
AGTGGAGAGTTTCTGCTTTTGACATTCTAGAGGCAACTGGGCAAAGAGCAAAGTTTTTAG
GATCTGTTTAGATTCATAAa
>NODE_763_length_856_cov_20.610981
CATCACCTGGACTCGAAGAGCTCAGAAAAGCCAGACTAAACACCTGCGCCATGAACTGAA
CAGAATCACAAGTACTCCAGAGTCCCTCTACTGTGTCCTGTTAGATTATAACACATCATT
TGACTTCATCTGCAGACTCCAGCAGGAACAAAGGTTGTCAAACACAATTTAGAATGAATA
AATCATATTTGCCTGTATACCAGTGGACACTTTTACAGTGGGCACTCTAATTTAGTATTT
TGGGCTGTTCTTGTTTCTTGTTGTCCTGTGGCGGGCAGAAAGGCTGTGACTCAGCTGTTT
GCATGCAACATTTGAGAATAATGGATGTGAAGGCACACCAAACACGGACCTTTAAAAATG
CATGAGCGCCCCCCAAAAACCTCCCTCTCCCTCCACAGAATAGAGCTATCACTGGTGCCT
GTTATCTCCCCGAACCCCCAGGTAGAAAATGGTAATGATACCACTTAACATCGCTGCACA
TATGGAGGGAAAATGGAAATGCCAACAGCACCTCAACTATAAAGCAAATCAAATTGAAAT
ATTAATCCGCTGATTAATATAACATTATGAGAGCCCATTCTCTTTGTTGTTAAACAACAA
AGGGTTGCAAAATAAGCAACTGCCTAAGAGGTAAGGGGTTTAAAAGAGTCCCACAGAGGT
GCTGAAGCCCCTCTCAAACATCATTACTCTGCATAATGTATTCCCTTCCACAGTGCTGAG
ATTTGATATTGATGTTTACTCATTTATTTTTTAATTAACGTTCGTTGTTAATGAATTCTT
TGATGAGAGGCATTTTGTAAATCATTATCCTTGGAAGAGGAAAAAAGGGATGCATCGCTC
TTGCCCCTTATACTCGTGACAGAAGAAAAAATGCGAGGTGTAAGGGGAAAAAGTTGCAGC
AGAGAAGTAGGGTCATTGTTTAAAGTTTGTTTTTTGATGCGTTGATTTTTTCCTCCCCCC
TCGCCTCCCGTGTTGCTGCCTttttttttgattgcatcgt
>NODE_764_length_296_cov_1.141892
GGAGACCAGGTGATTAGAAGGTTGGAAAGGAACCAAGGAGACAAGAAGATAAGAGGAGAA
GGTAACAAGGACAAAAGAGGATTGATAAGAAAAGGAAACAAGGAGAGGACAGATGAGGAA
AAGAAAGAAGATGAAAAGGCCGAGAGGGAAACAAGGAGATGAGCAGGGAGGAAAGGAAAC
TAGGAGACAAGAAGAAAGGGGAACTGATAAAAGAAGGAAACAAGGAAAGGACAGGTGAGG
AAAAGAGGAGGGGAGGAATGAAGAATGGAGACATAGACAAAAGAGGGATAAAAAGGAAAG
GAAACAAGGACAAGGCATGAAAGGAAACGAGAAGAGGAGAGGAGACAAGGACAGGATAAG
GATGGTAAAGAAAGTAGACGAGGagaggacaggtgaggaaaagaggacgaggaagaagag
gaactgagagcgaagaagac
>NODE_765_length_300_cov_1.423333
AAATTGTATTGGTGTCTACTTTTAAATATCTAGGATTTTTAATTGATGACCATTTGTCTT
TTAAGGACTACATTCAGTATGTGGTAAAAAAAAACTGAAACTCATATTATGTCCTATTGC
GTACCGTATTCTAAAGATAACTGGACATCTTTATGTGCCTGACAGCCTCTTCCATCCTAT
TTGTCTTGTCTTTTAACAAGGAAACATGGAAGTCACAATCCTCAATCTATAGATACTCTG
CAATTCCCAAAGTACGATCTGAACTGGGCAAGAAAGAATTTAGGTTTTTGGCAATTAATG
cttggaataaattacaatttcaacttcaagcccttgttacattgtatgagtttgaagctc
tggtgaaatcattgcagtctaccttatctgtgtgcaagtgtttcattagagcaggttgac
atgttgttaattttaattgttctg
>NODE_766_length_311_cov_3.067524
AATTCAAAATACTTTATTAATCCCCAGGGGAAATTGCTTTTGTTACAGTGCTCCATTCCA
GGTAATAGTAAAGAGTGAGAAAGGGAAGCTCTAGATAGAAAGGAATGGAAAATAGTTAAA
GGAAAGAAAAATAAAATAAAATAAAATAAGAGTGAAATAAAAATTAAGTAAATATTTACA
AATAGTATAAATATATGTATATACACACAAATAAAAATAATTATACATACACACATATAC
ATATATATATACTCATTCAAACATACCAACATGTCCACATATATATGTACAACCTTATGC
ATGGCATAAATACAGTAGAGATGGTGGTGAGTCCGGGATCAGAGGGAGGTGTTAAACAGT
CTGATGGCTGCAGGCAGGAATGACTTCCTGTGACGCTCAGTTAAACATCTAGGTGGAATG
AGTCTCTCACTGAAGGAGCTCCTACACGCTACCAg
>NODE_767_length_524_cov_7.311069
CCCCCCCCCCCCAACCCGCGGCAAAGAAAGCCACTGAAAGGAGGGCAACATACGGCGGCC
AGAGACGCGCTATTGTCCCCTTGTCCCTCTCTTTTAATAGGCCTCTTCATTTCCAATCAA
TCCTGCTAAATGCAAGTTTAATAGCTTTTCAATAGCAGCTTTTCCCCCCAGAGGGTAGCT
GGGATTTTCTCTCTCTCCCTCTCTCACCCCTTTTCTCTCCCCTCTCTTCTTTCTCACTCC
ATTCTCTCGAGTTTGTTGAAAAGGGGGCTTCCGAGGTTGTTGGCAGTGTTTATTCCACAC
TCAATTACCCACTTCATCTCAGGGTGCACCATGGACTGAACCTTACCCCTCGCCTTCCCT
CACCCCTTTTTGCACCCTCCCGCCTCTGTCACCCAACAGCATAATTAGAGCCGCCAAACA
GTGAGCTCATCAGGAACGTGAGTTCTCCGCAAACTCCAGACCGTTGCGGGTTCTCAACAA
CCGCCTCAAAGCCTCATTTTTTCACATGCGCCCATTGTCTCTCCGTCTCCATCTGGGGCG
TTAATAGATAGTTGAACAGGGAGAAAGAAGGGAAAAAAAGAACAAGATCAGAGAACAATG
CATGTTAGCTCCTCAATATTGTCTCCAGCTACATCATTTTACCAAAGGGGTTTTTaaaag
ccagactg
>NODE_768_length_145_cov_44.710346
GATCCCGAGATCCAACTACGAGCTTTTTAACTGCAGCAACTTTAAGATACGCTATTGGAG
CTGGAATTACCGCGGCTGCTGGCACCAGACTTGCCCTCCAATTGATCCTCGTTAAAGGAT
TTAAAGTGTACTCATTCCAATTACAGGGCCTCGAAAGAGTCCTGTATTGTTATTTTTCGT
CACTACCTCCCCGAGTCGGGAGTGGGTAATTTGCGCGCCTGCTGCCTTCCTTGGATGTGG
TAGCCGTTTCTCAGGCTCCCTCTCCGGAATCGAACCCTGATTCCCCGTT
>NODE_770_length_336_cov_1.752976
TGAATATGCTTTCTGTACTGAAGGTCAGATGTCTGCATAAGGTATTAGTTTTGAACCAGA
ATTTTTTTGGTTCATCTGTCTGTGCTCAGTTGGCATTCACATGCAATGTGCAGATCTTGC
AAACCTCCATTATCTCCAGATATAAGACTTTGAAGACAGACAGAAATACTCTGCACCATT
TTGCCTCTTAGAGTCTTTATGAGTCTCCTTTTATTTATTTCAAACACCAGGCTGATGATG
AAGCTTTGCTACTTAGAGTCTCATTGCTGCAAATGTTTGGAAATTATCTTCAGACAACTT
GTCTCCATCATCTTTGTTCCCGGTATTGAAACATTTTCACGGTTGACAGAATTCCTTGAA
CTTTAAGATACGTTTGGAATCTAATTTTGAACAAAtgcctgtgctgttcaccttattttc
aacctgggatgcgtaagtagagagaactggtggtcacttgtaaggtctgaccctgaagtg
>NODE_771_length_309_cov_1.012945
TCAGACGTGTGACATTTAGCGACCATTTAAAGTGTGATTTTATTTAAGATGGGCTCGATT
ATCATTAATTTTTATTTGTTTAGTCACTTAAATGTCAGAAAGTTTGTTAATAATGCACAT
TGGAGGTACTGAGAGTCATATTTAAGCTGTACATAAATCTAAAGGTCATTAATTTAGAAT
GTAAAACACACAAAAGGAAACATAATTTGCTTTTTTTTAAACTTAAGGGAAAAGGTTTAT
TTATTTCTGATTATTTCAGTCATCTGATCATAGATGAGAGTGACATTGAGGCTGTAAATG
tggattgtgaagcagaatcgatcagtggtgtgaaggtgggagatcagtctgtcatctctg
acatacagggaggtgatagtgcaacaggtgtgtgtctgagcgagagacaacacctgagct
gtcctctctgtcctcctgttccgaagcatccct
>NODE_772_length_404_cov_1.948020
GTGACACAGACCAAATGGCAACACAGGTTGACTGGCTGGGTGACTTTGGTGGTAAAAGGG
AGTACAGTGTCTCAGTCATGACACAATGGTAGAGGAATCAGCTAAAGGCCAGGGTGTAGT
ATCCCGACAACAACATGATGAATCTGACCTAAAGAGTTGTTTCACCCAAATCAATAAAAA
AGGAGAAACCATTCCGTTTAATAGACAGTTTAAGGTTTACCTGTCCAGTTTTTTAGAATT
TCAGCCTCCAACAAAACACAGCGCAAGTGATCAAGCATTTTGTTTGGGGCAAAGAAATCT
TCTTTTGAAGCTTTTAGCCGAACTTACCAGCCAATTTCAGTTTCTCCTGAAACAATGTCT
CATTTACTGTGTACAATCAAAAGAAGTAACTGTGAGCAGTTTTCAGAGTTTTCATTTTCT
CTACCAAGAAAAGTGCTGATAATGAATTTAGTAGGTTGCACCACAGAAAAAAAAACTTCC
ATTCACCTGTCATGTATTGTTTTTGTATTAGATATCTGGAAAGAACTTGGGCAAATAAAG
CTGAACTA
>NODE_784_length_145_cov_9.303449
TGACGAAAAATACCAATGCAGGACTCTTTCGAGGCCCTGCAATTGGAATGAGCACACTTT
AAATCCTTTGACGAGGATCCATTGGAGGGCAAGTCTGGTGCCAGCAGCCGCGGTAATTCC
AGCTCCAATAGCGTATCTTAAAGTCGCTGCAGTTAAAAAGCTCGTAGTTGGATCTCGGGA
TCGAGCCGACGGTCCGCCGCGAGGCGAGCCACCGTCCGTCCCGGCCCCTGCCTCTCGGCG
CCCCCCTCGATGCTCTTGGCTGAGTGTCCCGCTGGGGGTCCGAAGCGTT
>NODE_785_length_195_cov_16.251282
GCTGCAGTTAAAAAGCTCGTAGTTGGATCTCGGGATCGAGCCGACGGTCCGCCGCGAGGC
GAGCCACCGTCCGTCCCGGCCCCTGCCTCTCGGCGCCCCCCTCGATGCTCTTGGCTGAGT
GTCCCGCTGGGGGTCCGAAGCGTTTACTTTGAAAAAACTAGAGTGTTCAAAGCAGGCCCC
CGTCGCCCGAATACCGCAGCTAGGAATAATGGAATAGGACTCCGGTTCTATTTCGTGGGT
TTTCTCTCCGAACCGGGGCCATGATTAAGAGGGACGGCCGGGGGCATTCGTACTGTGCCG
CTAGAGGTGAAATTCTTGGACCGGCGCAAGACGGACGAA
>NODE_792_length_320_cov_1.778125
ATCAGGAAAGCAGTGGAAGGAAATATTGTGTTATTTTTTTTAAATTGACCCCAGGGGCAG
CATGTACAGGGAAAATAGTACAGGACCTATGGAGCCCTATGGAACCCGACAGGGAAGAGG
GGCCACTGGTGAGGTGCATTCACCAAGATGAACACAGAAGCTCCTGTTGGTCAGATAGGA
CTCGAACCATTTAAGGGCTGTTCCCTTTATGCCCACTCACTGTTCCAGCCTCAGTAAAAG
AATGGCGTGGGTAGCTGTGTTGAAAGTTGCTGACAAATCTAAAAGCACTAACACTGCAGA
GTTTCCAGAGTCAACTGTTAAAAGATCTTTAAAAACTCTTGAAGGGGCAGTTTCAGTACT
GTGGCATGCCTTAAAGGAGCAACAGAGTCCAAAATCTCAGTATAAGTACagtcaaacaga
gttaggagctcctcagcactgaggtcaccttcatctatggtgta
>NODE_793_length_500_cov_1.604000
CTCATGTAAAACACCCAAAACACTGTCTCTTGGCAGGCTGGCGTGGGGACAGGTGATAAA
AGTGTGTTTACCCTAAACAGCTCACTGGCTGCCTCTGTGCTGATTTACTATGACTGTGTC
CCTGAATCCACTTCTTATCTCCTTCACCTTCCTTCTGTCTCTCCTTAACTTAATTTTATC
ACCCGTTGAACCCGTATGTCTTTCTCCGCTCATTGTCCCTGCTGGTGCACAATCTGAGGT
TAGAAACTGATCTCAGTGTTAGGATAGAAAAAGCCTTATGTCCAATAATTCTAATGTCTT
CTTCAGTCAAGGGAATGAAACAGTTTTTGTGTATATATTCATATCAGTACTCACTAATAT
TAATAGGGTCTTGCAAGGATTTCTCACTTGCACTTTTTCCATCTCTTCTCTTTTTTTCCT
TGTTTCCCTTTCATCATCTTTTTCTGTTCCCTTGCCTTTTCTTCGTCTTTCATTTCTCAA
ATCCGTTTACTCATGAGATGAAATAGGTATCTTCAGCATCCTCAGCGTCGTCGTTTTCTG
TCCTCCATACTAACTAACTCATGCCTCTGGCCCagttttctttccatgtgaccctcctta
cctccccatcccattcatgctccctctccctccttttcttaacc
>NODE_794_length_145_cov_63.572414
AAGGCCCGTGGCTATGGGTTTGGAGCAGACCTACCCCCTGACTCTGGGAATGAATAAGCA
TTCCTTAATTAGCCCATCGGGTTAAGTGCAAACCTTAATGGGCCTTTCCCAAACTCCAGC
GTGACATCGTTCTCCAAACATGGCCAAGAAGAAAGTTCCATTAGCAATATTAATACAAGC
TTAGTTGATCATTTTCATTCAATTAACTTCTTTCAATTAAATAGATAGCTCGACAATGGA
GGTGATAAAAGATGGGGAGGGACGGCTGATGACACGAACCAAACATTAG
>NODE_795_length_461_cov_2.227766
AGAAGGGGGGAGGAAGACAGGAAAAGATAGAAGGAAAGGTAACAAGGTAAGGGAGGAGAC
AAAGGGGAGGAGAGAAAACTGGAGTGGAAAGTAGAGGAAAGAAGAGAACAGAGAAGGAAA
CAAAAGGAGGGAGAAGGACACAAGGAAAGGAAAGACGAGAGGAAAAAAGAAATGAGAAGC
AATTGAAGAAAGAGCGAAAGGAACAAGGGAAGGAAAGGAAAAGGTAACAAAATAGGAGAG
GAGAAAGCAAACATGGAAGGGAGGAGAGAAAAGTAGAGGAGAACACGGGAGGGATGGAGT
AGACAAGAAATGAGGAGTAAACAAAAGAAGGGAGAAGTAAACACATGAAAAGGGAGAAAT
GGATGAGGAAAGATAGAACAATAAGAAAAGAGAGGAGAGGGAAAACGAGATGAGGGAACA
GGGGAGGGATGGAGAAGGGAGGAGGACACAGGAGAAGAGAAGAGACAATGGAAGGAAAGA
AGAAAGGAGGAGAAAACAGGGAGATGTAGGAAGGAAACATGGGATGAAAGTAGGAATGAA
TAAAGGAAATGAAAAGAAAGGAGGAAACAAAAGAGGGGAAAAACTGAGGAGAGGAATAAA
CAAGa
>NODE_796_length_357_cov_25.885155
AACTTTTGCTCACCAATGCCTCTTCTATCAACTTGCCAGATTTCATGTGATTTGGAATAA
CCCCCTGAGAAGAGATAGCTCTGGAAAATGTGTGATTTTGGACCAAAATCAGCTCAAATC
CGCTCTTTTTTTCAAAATGGCCGACTTCCTGTTCAGTTTTGGATATGTGTGCAAGAGACT
TTTTTGTGCGTCTCGGTACGTTACATAAGTGTAGCGAATTTGGTAGCTGTATGTGAAAGT
ATGGGATCCAAATGCATGCAAACTTTAGGGCTGATCGGAGCATGTTTAGGATTCTTCCTC
TTTCCAGTCGGTGGCGCTATTCCTGACAGGTATCATTTTCATATGGTTGTGATGAGGGCC
GGACTGTGATGGAACGTGTAAAGTTTCAGTCCGATCAGACCACGTTCAGGCTATTTACAG
TGCACTGCCTGTTTCATGGCGAATGTCCAAGTTTGTGGCGCCGTCACGGCCACGCCCTCA
GACTTTTGCGGAGGATTTTAA
>NODE_797_length_914_cov_4.198030
AGCATAGTTCGCTAGAGGAAATAGTGAAGGGGGGTGACTGGGGAGAGCCATTTCTTAACT
GGGAGCCTGGCCGTCCACCGGAGGCAGGCTTTATAGCCAGACGAGTTCCCCAGAAAGGGG
ATTTGCTGGCACCATCCAGGGTGGAGTCCAGGAGAGCGGAATCTGAAGGGCTGTAGGGTG
GTGGCGTGGACTGGGTGCAGACCTGGGGTTTAACAGACAAGGGGGGAGGAACTCTAGAAT
GGGAAATCGGTTGCAGACTGACCACACCTACTCTGACCGACCGTGGAGTTGGTACAGGGC
TAACAGGCTGAGTTGTGGGGATATGAAGGAAATCCAAAATAAAATCTGGTAATGCTGCTA
GAAACCGGGGCTTTTTGAGTGCGGTCTGGCGGGCTATGGAGAGATATACCTCCTTCATCT
TTGTATCCTTCTCCTTTGCCCAAAGTCCATAAAAATGTTGCAGGGAGAACATGTATCCGT
TAAAGTCCTTATCCTTAAGGATATCAGCAGTCTGATGATTTTGGTTGTGGTATAGCACGG
GATCAAGATCAGGCTCCGTGCCTGCTGGGTTTTTAAATGGCCAGACCATACTGTTACGGG
GAAGGGGCTGGAACCCAGGTGCAGACACAGAACTGAGGCAAACTGAATCTTAAAGTGATT
TATTAACACAAAACCCAATTCAAAACTGTAACCAAATACAAGACAAAGCTGAAATAACAA
AACATTACAGAAACCCCAAAATAAAGACAGAACAGAAAAACCAAATAACTCCTAATACAA
ACTAAACTAACAAACAGAATACTTACAAACATACAACAAGACTGGGTCAGGCAGGTACAG
GTAAGGAGTCCAGGAAGCAGAGATGGGGAAACAGGCAGCAGACAGACAGGTTTGGGAATG
GCAGGATCCAGGGAATGAGAGTCTATGGTCTGGCGGAGTGTGAGTGAATGAATGGGGCTT
ATATGCAGGGAGGCTGATTATTGCAGGTGTGTTAATTGATGCAGCTGTAGAGAATGACTA
ATCAGGCAGGTTGCAGGCAGGGAAAGACAGAGGGCGGA
>NODE_798_length_441_cov_21.736961
CAATCTAAAACAGACTCAGAGATCAACCCAGGGACAAGCACCTCGCTCCTCACTCCTCTC
TTCCTCTCCACTTGGATATTATTCGTCTGACCGAAGGCCGCCTCCATCATCAAGTGACAG
CCCTCTCCTATTTATTTGCTTATAAACCTGTTACAATAAATGATCATTGGAGCAACGTCA
GCCGAGCATTTTAACAACGAACAGCGACCACTTTTTTTTGATGAATGACATTTCTGCTGC
TGCCGGGGAGGATGCACGGCTCATTTTGAGCAGTCGCTCGTCGATTGCGTTCAGATTCCT
TTCATTTTTTTGCGCCTTGCTTATAAAAAGCTTTAGAGACAGTTATTTAGACACAGTTGC
TGAGTTGCATGCGGATTTAGCTCCGACACAACTCATTGGTGCTCCAGCCCCTTGGACAAG
CGTGCTGCTGGTGCTGCTGCTGCTGGTGGTGGTGGAGGTGGTGGTGGTGCTGGTGGTGGT
GGTGGTGTGTTTTTGTTTTTTTTCCAACCCCCTCTTTTGCACGGCTTAATGATGGAGAGG
ATAAGAAAAGAGATGATattgatggagagaggtctgcacagtcct
>NODE_804_length_145_cov_56.006897
AAGGTTTATTAAAGGAAATTAAGGTCCATCACTGCCACACCTGCTCCCCTATTATAAATG
TATGACAGGTCAGTGCCTTCAATCACAACAGCAAACGAGAGAGAGGAGTCATGTTTCCCA
TTACCAGGGAAAAGTAACAGCATATCCTATGACTCACAGATTTCACTGGCCTGTGACCAC
TATACGCCACCATCAGCCTGGAATAATTATGTTTAATAGGTTTTATTTGGGACCCACAAG
CAACAGCCAGCGAGAGTGGATGGGTTTTAGCAACTATTTTTGTCTAAAC
>NODE_805_length_451_cov_12.414634
AGGTTTTTTCCCCCACCATGCCAGAGACAGTGATGCTCTATTCAAAGTCAAAAAGTGCTC
TGGCAAGGACAACAGTTTTATCCCTGTCTTCATAACAAAACACAAATTCTACATAAATTC
CCTCTCTAAGGGCTCTTTAACCCTTTTCCCCTTCCCCATGCTCAATTAGGTTTGGTTTTA
TTATTTATTTATTGTATATTTAAAGGCAACTAACACTGGGAAGTGTAATAAAATGTACAG
TGGGGGGATTAGGAGCAGCTCTTTAATCTCACGCTTCTGATAATACTGCATGGGCTGATT
GATTAGTTTTTCAGGAAGCTTATGTCAGAAAAACCTAATCCGTCTTTGGATTGTGCCAGC
CTTGTAAGGTTTTCCGCGCTGCCACTTTATCATGGCGGCGAATTACAGAGCTGCTGGGCT
GTGATAAGGTCCCCGTCTCTTTTACAGACCCCACCGCCCAACCCCCGGCACCCCCCCTTT
CCCTCTGGACAATAAAAAAAAAAATTGTGTTTATATTCTTCACATCCCTGCTCTGCCTGG
TCTTCACATCAACCTCTCCCAGGATTTGACTTGTAAGAAAGAGGGGGGGGGGGGG
>NODE_806_length_361_cov_1.457064
TGAGGCTCCTCTTCTTTTGTTTCTGGTCCCTCCTCTTTGTCTATATCAGGTTTATCCAAT
GAAATTCTGAGTTCCTTATCTTCATCATCTGGACTTATTGTGGTTTTCTTGGTAAGTCGT
CTGACTTTTCCTGATGCGCTCTTTTCTACGGTCTCTGTTTTCTTCAGTTCCATTTGTTTC
TTCTCATCCTCTCTGATTTTTCGCCGCACTAGGTTTTCCTCATCAGATGGGGAAGCATCT
TCATTCTCACTCATTTCTATTATCTGTTTTCTGATGAAGTCCTCATCATCTCCTGACACT
GGGCTTTCTTTTCCAAAGCTTTCACTGCTATCATCAAGGGAATCCGCCCTAACATCCATG
GGCACGAGTAGCTTTTTCTTTGCAGTACCTTTGGCATTCTTCTCAGAAAGTTCTCTGTCC
TCTTCTGAACTAGGTGAGTcaggtgagaggggaaggacctctaatttacgtctgctcttt
agagtgtccgttggtttctcctctt
>NODE_807_length_381_cov_1.937008
TGGTGAGGAGGAGGAGGAGGAGGAGGAAGGTGGTGGTGGTGAGTCAAAAAGGTGCTGTTC
AGTTTGAAGGCGTCATGAGCGACATCATGTTATGAGGGGCGGAGAGAGAGAGAGAGCATG
CTGGCTTCATGGGTGCTTCCAGGAGGAGATGGATGTCCGACACACAAGAACAACTCAAAG
TAACGCTTGGAATGGTAGTAGTAGTTGTTGTTGTTGTTGTTGCTGTTGTTGTCTTTTTTT
TGTGTTTGTTTATTCCTCCCTGTTCTATTTTGGCACTCGAGAGAAGAGACTCGTGGGAGG
CGGAGGAGTAGTGGTGGTGGTGGTGGTGGTTGGGGAAACAGTGTGTGCATGGGCGAAGGA
GGAGGAGTGGGCAGTGGAAAGTGCAAAAGAGAGGAGCATGGAGGAGTGTGTTGTTGTTGT
TGTTGTTGTTGTTGTTTGTGTGGGTTGAAGGGGGGTAAACAGGCTACACACAGAAATGGC
ATTTTGTTAAGAACTGGTTTGGGTTAGAGAGCGTACagtacaaat
>NODE_808_length_328_cov_1.478659
ACAATTATTTTCCTTTAACTTTCATAACTGACTGGTATGACAGGGCTAAGTAATTAATAT
GGGTTTATTTCATTTTTGGACCCCACTTTGTAGGCTGTAAAAACTGATTCAAATGTTTTC
TATTATACTTATTGAAGCTATTAGCACGTGATCGCAGAGAACCTCCCAATCATAACTAGG
CTTCTTCATTCTTCTCATACTTCTCTACTTTCTTAATCTTTGACCGTTCTGTCACTTTTA
TTGTCCAGTAAGGTCCATATCTTAAAGCACTGTTTCAGGGTAACCTGTGGCTGCCTCCTA
GCTAACTACCTTAGCCACTAGCTGTTAGCATAGCCTTAGCCACTGTGAGAGTGGCTAATG
TCctggtttgtggcaacagcttgtgtttcccgttgggagacatttctgggaccacagagt
gactgaggtggctgcatcacacctgaagtagtagcatttaattaatgaataa
>NODE_810_length_311_cov_1.279743
GGCCAAAAACTAAAGTTATATCCTGCATTATGGGACAGTGTCAGACCTAAATGCATTTCA
ATATAATATTATGTTAAAGTTTAACAGCTATAATGTGCAACTATCTGTTAGAAATAACAA
ACAGTTGCTTTGATCGTTCAAATAAACACGTTTTACAGTTTTCTACCAGCTTTCCTGTCC
TGCATTATTTGCAATGGCAGCACTTTTTAACATCAGATTTTTTAAATATTCCTTATTGTT
CTCCATTAATACAACCTGTTCACTAAAGCAGCTACCTACGATCAGAGTTTGAAGCAGAAA
GTCTGAATTAACAAAGAAAGTTGAAAACCACCTTCATGATACTTTTATCTCTTACTGAGA
TTTTAGTTTTTGTTGAGCCAACCCACACAAAGAAAGTCAAACTAGCTTCCTAGTACACCC
CTCAGAGGGCCGTACTTTGAAGCCAGATTAGtggg
>NODE_811_length_317_cov_12.378549
ATCCCAACATCTGTGGCATTAGCCATGGCTCTCTTTATGTAAAATAGAGACAGGGAAATG
AATACGCAATCTACCACTGTGTTTTCATCATTAGTGCGCTCCAACTCACGGCTCTGCTGC
CTTCCAAGCTGCCTGAGTGGGGAGCGAGAGGAACATTTGTGTGCCCTCGCTTGCCAAATT
AATTCTTGTCTTGACATCTTAATTCTCAGTTCTTGTGTGTGGTCAAATCAGCCTACTATA
GAAAAGCAATCAAGCAATTATTCCCAAATTATATTTGCCCAACACACACTGATTGGTTAT
TCTTTTCTTATTGAGTAAGCTCATTAATTCTGAGCAGCTTGCTTGTTATGCCTCTGCCAT
TACTCCTTTCCCCTCTCATCCCCTCTCTCTCTCTCTCTCTCTCTCTCTCTCTCTCTCTCC
CGCTCTCTCTCTCTCTCAGGCTCTCTCACCCCCTGCTCCTc
>NODE_812_length_975_cov_15.853333
TGCCGTTTCAGTCCCTGACACCAAAATAATTGCCCATACAACAGTAAACAAAAGATGTTG
CAGTGGTGAGGACCACATATGGAGAAAAAAAAAAGCAGAGTTCTATGTTAAACGAGCTAG
ACATAAAGAGCAGGGTGCGAACAGGTGTGGGCTTGAGCTGGTCAGCTGACATTATGAGAG
CAGAGAGACAGGAGAGCTTGAGAGACTAGTGAGTCACGGGGGCATCTCTACAGAGAAAAG
CTTGGTATCCTCCAACAGAGGAAACAGGCTTAGTGGTTGGAGGATAGATCTTTTTTTTCC
CTTGCCACAGTTAATTTTCAAATCTCCAACATCCTATGGCTGTCTGTTTTTCTTCTTCTT
CTTTCTGTTTTTTCTGCTTTCATTCTTTTCTTTTAAAATGAAACTGGAGCTGGGGCGGTG
ATAGTGATAGATGGCTCAGCGCTCTAACACTTTATCCAATCCGGCGCAGATTTCATCCAA
TAAAGAATCACTTGTGCACTCTCAAACTAAATGGAAGTCAGGCAGCGGAGAGAAAGGGGC
TGCCGTGTGTTTCTGAGCTGCGAAAATCAAATTTTCTTAAAGCTGCCGCAGCAGTGGCTG
GCGGAAAAGGCAGCAACAGCCATGACTGGCCAGGGCCACAACGTCTGCACACACAATTTA
ATCCATCACAGAGCGCCTGACACCATATCAATCAACCTTTCATCAGTATGCCCCCCACCC
CCCCAAAAAAAGAAAAAAAAACAATATTTCTATTCAATCACCTCTGACTGAACCAGGCCT
GCAACCCAATGACCAATGGGGAGGACCACAAAACTCCAGCTGGTTCAGAAATCTTTTCGC
ATGAACACAAGCATAAAGTACAACACATGCACTCTGTGTGGAGCCTCAAAGTGCTGATTG
CTTAAAATGTTAATATCATTGCCCCAGAGAGCTTAATTTTATTAGACAATGACGCACCAT
CAAATCGTCTGTCCTTCTTTAACTTTTACTGTACGAAACTAACCCACCACCTCTCCACCT
TACCCCCTCCCATTGTTGTCCTTTGTTCCGGGAATACGGTCCCTCTTACCCCCTCTGTAT
CCCACAGGCTGTGGCTCCAGTGGCCTATGATTTATAATt
>NODE_813_length_317_cov_1.971609
AGTGGTATTGTGCAGCCGTCACTGCGGGAACAATACAGCAGCTGTCATCTTCTTTCTGTG
GCATCGCAAGCCAAGGGAGCACGGCGGCTCGGTGTTGCATTGTAGCACTGAGGCAGCAGT
GGGTGCTGTTGCTTTCGGTTGCATCAGGTGCTTAAACAGCAAGGAAGTGTTTAGAGAATA
GAGGGTGGGCAGGAAGGAGGGAATAAGAGAAAGGAAAAAGGACGGAAATAAATAATGGGG
GTGGAGAATGGAAAAGAGGGAGGGAGGTGAGTTTGGGGAGTGGAGAAGGTACAGGGAGAA
GGACTGAAGCATATCACGGTGACATGGATGAAGGGATAGAGATGGAGGAGAGCAAAATGA
ATGTCAGATGAACGACAAAGAAGAGAGGATAATGGGGGAGTGAGAGGGCAAAAAAATGAC
AGTGTCAGAAGAAGGAGAGGAAACAGTAGATAAGGAGATAa
>NODE_814_length_145_cov_33.993103
AGAGCTTGTAAGCTCACACTTATCGTTTCCAGCAGGTGGCACTACTACCGAGAGTCATTA
TCGTCATGCGGCTTTGATCAGGGCCTGACTGTGATGCAACGTGTAAAGTTTCAGGCCGAT
CGGACCACGTTCAGGCTATTTACAGTCACTTGCTGTTTCATGGCGAATGTTCAACTTTGT
GGCGCCGTCATGGCCACGCCCTCAGACTTTTGCGGAGGATTTTAACAACGTTTGCTCACC
AATGCCTCTTCTATCAACTTGTCAAAATTCATGTGATTTGGAATAACTC
>NODE_815_length_554_cov_4.436823
TGTACTTGATTAACCAACATAATTGCATAATGACAATCCATTTTATTGCGAGAGCACTTT
CACTGTACTCAGTGATGCTTTACATGAATTAATATTGAATTATTATTGTCTTTTTGTCAC
TTTTGAAATGTGCATGCATTTAATATGTGTGTGCGCTTGAACTGGGCTTTAGAATAAATG
TGAGTGGATCTTTCATCCCGCTGGCGAGTGCAACAGTGTGAACAGGGCAAAACAGAGCAG
ATGCCCCCTGTGGCACCGTGACTCGACCTGATTAATCAGATGCTCAGATTGCTCATATTC
AAAATCGCAGAGAGAAGAGCGGCTCTCTCCTTCCTCTGCCATCTCTCTTCAGCACTGCGC
CTCCACTTCTCTCTATTTTCACGCCATCTTTTCCCTTCCTCGCTCCAACAATCTGCATTC
TTGTCCTGCCTTACATTCTCACATTCTCTTCCCACCCATCTCCTTCTCTATGTCTCACTT
TCCCTAACTCTCTTTCTCCCAACCTTGCTCCTTCGCTTCCTTTGCTTTCCTAGCACTCTG
CAGAAGAGATAAGCGTATGTGTCTCAGGATTAAGGCGAATCTTCTCATATGTACTGTTTC
TTGGTCCACGGAGGGTTGCAGTCTGCTCAATGGGACGTGAAAGCTCCTTTAATTAGAAGC
AGCATGCCGAGCTGTAGGAATACATAGGTTGTGTGGTt
>NODE_816_length_449_cov_1.547884
ACCCTTTTCAGTGTACAAACTCTGGATTATTTACTGCTTCATCTTCTCCTTGATGTTACC
TGGGTCTGATTTCATATGCAGGAGCGTCAGCTGTTGTTGATCCACGTGCAACAGCCAAAA
TTGCTAAAATACTTTAAGAACTTTAAATAAAATCCTAATATTTATTTTAATTTCATAGCG
TTCAGAAGTGAAGCCAGCTTTTAACCACACACTTCTCCACTTCTTGAAGCTGAGTTGCAC
CTTATTACTGATTATATAAAAATCCCACATGATAGAGTAAATGGCGACTCTATTCAATTT
GATATGATAATTCTTTTTCAAATAGTCTTAATGTGACATGTAAATAATGGGCTCATTTTT
ACTGTCAGTTGCTCTTTACAGAAGTATTTGATTACTTAAACCTTTTTTTGTCAAACTGTA
CTTTTTTAATGCTTTATTCAAATGGATTTCGGTTTAATTTAATATCACACCAaaccttca
gctacatcaacaggccttggaaataattaatgaggcactagctgacagtatttcaggcgg
aatgacactgaaaacttcaattatgaaaaggaatttatgactgtataagtaac
>NODE_820_length_555_cov_15.345946
AGAGAGAGAGAAAAAAAAAAGAAGTTCTTCGGTCCCTCAAACGCAGCAGCCATTTTAGAT
GCGAGTGTCTTTCGAGGCCTGCTGGACGCGAGCCAGAGAGGGAAAGAAAGAGGAAGATAG
CGAGAGAGGTTGGGTGTCCATTTTAGGAACGCAAGTCTCCATCTTGAAGCTCACCTCTGC
GGACGGGCGTCCACGTTAGGAGGCGTTGAGCACCGAGCGGCTGTACAGAGTTTGGTAGTA
AGCGCCGGAGTCCATCGCGGCCGGACCCGGGCTGTCGTAGATCTGCTTGGCCCCCATAGG
GGAGCCGCTGGTGTAGCTGTTGTAGGCCATGACCTGGTCCTGGTAGGACTTGAGGTCCAT
CTTCTGCTCGTTGGACATGAGGTTGGTGATGGAGAACGGGTGGTTGAAGTTGTAGTGGGG
GTCCAGCGACTTGAGGGCGTCGCTCTGTAGGTCCATGTGCTGCTGCATGGCGCTGGGCAG
GAGGTGGGAGCTACCGGCTAGAGACTGGGAGTGGAGCAGTGGGTTGGAGGTGGAGGAGGC
GCCGGAGAGGGACAGGGAGGACGGAGGGATGGAGGAGGAGGAGGAGGATGGAGGAAGGGA
GACGGGTGGGCTGTGGAGGTGTGAGGAGGACAGCGGAGGGCAGTCTAAAGgaaccagggt
gtttctggggtgaggctggtcgtccgaggagcccgggtg
>NODE_821_length_307_cov_1.045603
TAGTAGCTTAAAAACAATGTAAAAATGGTTGCACATTTCAAAGTCAAGGAATGCAAAATA
CTCACAGTTCACTGGTTTATTTGGGTTACAGCACACTTTTTACGTGTAGCCTGTTTTTCT
CCACACAGTTGGACTTTTGTTTCTTAATCCAGTTTATACTGTAAAGAAGCGCTGCTTTTC
TATAGATTTTTTCATCTTTAATCTGTGAACTGATTAGTTTTAAGTTTCATAGTTTTGTTC
AAACAAAAGGAGACACTTGAGGATGTCACCTTGGACTCTGATAAACTGACATTAACTTTT
CTTTTTTTCCCTGCTCTGTAAACTGAGTTTTAACTCCCTAGTCTCCCTTAATTATTTTGT
CTATTCCTCTCCATCAACACCTCACTTTACCAATGTGTTTCTGTTATTACAGACAGTTTA
Agaagctgagtgaagacagtctcaccaagca
>NODE_822_length_704_cov_12.153409
AGGTTTTGAAAGACACTGGCTACGGTAACATTAAACTCATCAGAAAATATTTGACTTTTA
GAAAAAAAGGGACAGTTATGAATGAAAGCATTCAGTAATTCACAGTATATTTGCAACTAC
AGTGTAAAAATAATTCACTTTCAAATAGATGTTGTTCTGACACTAAAAGGTTGAGAGGAC
AAAGGTTCTGTTGTGGAAAACAACACATTTCCCTGATTTCCTCGACAATGCTCTCTCATC
TTACAGGTATCACACGTCAAGGCCTTTTATTCAATAATTACAAGAGAATATCAGTTTCTG
ATTGAGGTGACAATAACAGAAAATATAGTGTGTGGCTCGTGTGTAAAGTAAACTAAGCGG
CACGGGTGCTTGTTAGGATAATATGTCCTACTCATTATCTAGAGTAATAAGTGTATCAAA
TTCACATAATCATGTCTAATTAGTATCAGTAATTATCTTGTTGGGCCCAGGAATATTAAT
CTTCAGGTCCCAGAGGGGAGGGAGCAGAATCGCAGCAAGAATGGGAGAGAGAGCGAGGGA
ATCATGCTGAGGAGCACCGACTAAATTAGCATGCTGAAATCAGAGCAGAGGAGGAGGAGG
GGGAGGACGGGGGGAGAGAGCCTCGGAGTAGGAGAATTGAAAAGAAAATGTGAAACTTTG
TTTTAGAAAAAGTGGCGGATGAATGGTACCTAAAATAAGAGAAAAAAAAGGTTCTGATGG
CTACTGAACATACGAAGTGTTTGTTACTGGGATTTGTGAAGCCCTGCGCTGTGTGGCTTT
ATTACCAGCCATGACCTGATCTCACACAGATAAATGTTTAATCACCTCACTGTTGAAACg
gacagtaa
>NODE_823_length_294_cov_5.568027
TCCAACGAGAGCTTGAAAGCTCACATTTCCCGTTTCCAGCAGGTGGCGCTACTACCGAGA
GTCATTATCGTCATGTGGCTGTGATGAGGGCCGGACTGCGATGCAACGTGTAAAGTTTCA
GGCCGATCGGAGCAAGTACATGCTACTTCCTGTTTCCAGCAGGTGGCGCTATTCCTGAGA
GGTATTGTTAACATATGGCTGTGATGAGGACCAGACTGTGATACAAGGTGTAAAGTTTGA
GGCCAATCGGAGCAAGTACATGCTACTTCCTGTTTCCAGCAGGTGGCGCTATTGCTGAGA
GGTATTATTATCATATGGTTGCGATGAGGACCGGACTGCGATGCAACGTGTAAAGTTTCA
GGCCAATCGGCCCATGTTCAGGCTATTTTGACCCGCCAAAAGTTGTGAAAAAAAACGCGT
TTTTTTAATCAAGATGGc
>NODE_828_length_842_cov_15.667459
GTCATATTTATTTAAGACTGTCACAAACAACACTTGTATTAAAAGAGAGTACAAAACCTA
CAACATGACAAGTAAAAATTAATAGTTCAAAAGAAGTAACTAGCTAACGGGCACAAACAG
AGAGACTTTTTTTCTGTTCTGTAAAGCACTATTGATGTATGAAGTAAAAAATTGCTGATT
ATGGCTTTGAAACAAAGCCCAATGGTCCCTGTCCAGACCTGGTGTCTGTATATGAGATTA
AGAGGCTGTGTTGATTCTATCTTCCTAATCCCCCGTAGCTTTCCATAGAGAGAGGACCAC
AAAAACTCCACAGGGATTAATTTACCATTCACAGATTAGAGATATGGTCTCCAATATCAT
CATCGAGGACAAGCATCGAGAGGAAAGGCTAAACAATTGGAGCAAAGAGAACAGAGAGAA
CAGAGAGAGTGAGAGAAAGAGACATAAACAGACAGAAAGAAAGACAAAGATGAAAATGAA
TGCACACAGAGAGACAACCTTCTTCCCTACAGCACCATGCTTTAATGTCCTAGCTCGAAG
ACAAGAACATTAGACCTCATTCCACCTCCTCATCTGGGCCTGAAAAAGCCTGGGCTGAAA
ATCTTAATTAATTGTCCAATAGTGCTGTGGGGTCATTATGCATTGCAATAAAGAAGCGTG
TAATTATGAGATTTAACAGCCATTACCAAGGCCAGGAACTCATATGTCATCATCAGCAAC
CAAGCCAATGGTTTGGTACGGCTATGTGTGTGGCTTGATGGACAGCACACACTCACAATA
TGTACACACATATGTACATATTGCATTGTGTGTATATAGTGGTTAGATTTATAAGAGAGA
AATGTGTCTCCTCTTGTAAAAGCAAACAAACAGTTGTAGAAATGTGCATGCAGACTAATA
GGGGAAGACAAACTGAAGAAAATGGGAAAGCACACACACGAACCACTCACACACAAGCCC
ATCAGTCTCACCCAGACAATAAGGCA
>NODE_831_length_295_cov_2.905085
CTCACCTTCAGATGCCACCCATCCGCTGCCTCCATGCCTGACTGCTTTGACAGGCCCCAG
ATTCAAAGCGGGGGGGATTTGATCCCTACGTGGAGCAGAGCTCTGGCAGTGGGGTCCACT
CTCCAACCGCTGGACGTAGAGCCCTGAGCCACCAATTAAAAAGTCATGAAGGCTTTTAGG
GGCATGCTGGGCTGCAGTTTCCCACTCTGCTGTGGATTGGCTGCCTGAAAATAGTCTTTG
TGTTCCTGAGACAACAGTACAATATGCAGGGGGTGGGGGTAGAGGAGCTGCGGGTTAACA
GAGCAGCAGTGCGTGGGCCATTTCACTCTCCCCTGTGCTCTTAAGCAGCACTCTCCTGGC
CCCTCGCTTCCTCAGATTAGATGAAACACCCACTGTCTGTATGCATGGTTCATTACTGGC
CCCTAGATCGGAAGAGCAc
>NODE_834_length_321_cov_2.691589
AATTAAATGAGAAATCTGTGTCTAATACTATTCTGCGACTCTATATGTGACACATGAGCA
CAGAAAGCAGAGTAAGCAGGGATCAAAGTATCATATTAAACTCATTTGGTTTTGCTGAAC
AAATAACTTAAATTGTTTTTTCCACCTGAGTCATTTCAGACTATTTCTTTGCCTCTCTAT
TAAACCTATAGACATCACAGACAACATGTAGCATCTGCAATGTTTGTCTGTGTAGATTCT
CAGTCATCCAGGTCATGGTTACAGTGTTCAGCAAAAAAGCAGCTAGACTTCACTTTCTTG
AAGAATTTTTAACTACCAGAAAAATCCTCCAAATATAACATTCATAAAAGCCTTTTAATT
CAAACTAAATTCTTGACACAAAAACTATGGTCAAGGTTAACAGTAGTAGTAATAACATTG
TGCAATCAGTTACTACTTGAGTTTTTAGACACTAGCCAGTCTgct
>NODE_835_length_145_cov_58.986206
TGTCTTTACCTCGTCTATTTCTCATGAGTTTTCTCTGATAGTGATCCTGTTAAATTAAGT
GCCTGGGCTTTATCCAGAGCCCTCTCACCGTCACTCCTTTAATTTAGTCATTATAATTAA
CCATTAACTGGTGTCAGTTTCTGGGCCACTAACAGGCCCACTCAGTTCTGCTTGTCTGCA
TTATCACAGTTTGGGGGAGAAAGTAAATTATAATGAAGGGCTATATAGTCCAATTACTGA
TAAAAGCAGCCAAGTGCGCTCCTTGTAATTAGGTGCCAGTATCCCTCCC
>NODE_836_length_397_cov_12.259446
CCACTAACAGGCCCACTCAGTTCTGCTTGTCTGCATTATCACAGTTTGGGGGAGAAAGTA
AATTATAATGAAGGGCTATATAGTCCAATTACTGATAAAAGCAGCCAAGTGCGCTCCTTG
TAATTAGGTGCCAGTATCCCTCCCTCCTTCTCTCTCTCCTTCTCTCTCCCTTTCTTGTAG
TGACATGTTGGAAGGGAATATATGCTTAATAGCTATTTTTATTACTGTTAACCTCTTAGT
CATGTTCTTAACCCAGCGACTTTCAATCACCGAGACAAGGGGATGCCACAGAGAGACCTT
ATCTCACAAACAATCATTTTATGTGCTCTGGGTGGCTGTTACACAAAGTTAACTGATAGA
CGCGGGAGTGTTGGGAAACACGAAAAGAAAGGAGCCAAGTATTAAGGAAACCAAAGGAAA
AGAGAAGTAAATGAAGGCAAGGGAGGAGTGAAGGATTGTAGGACAgcgagaggaaacagg
cagcagcgtatccttctgttcccactctaatgggatggagcagagctgtctcttgtagct
g
>NODE_837_length_364_cov_1.392857
GTAGTATAACAGAGTGGAAGCAATTGAGAACAACAGCAACTCAACCAAGAAATGGTAGGC
CACATGAAATCACACAATGGGGTCAGCGGATGCTGAGGCGTAGAGAGCTCCATGGAATGG
GTTTCCATGGTTGAGCAGCTGTATCCAAACCTTACATCACCAAGTGTAATGCAAATTGTC
GGATCCAGTGGTGTAAAATGGAGAGTAGAGTAGTGGAGACATGTTCTCTAGATTGACAAA
TCACGCTTCTCTGTCTGGCAATCCGACAGACGAGTCTGGGTTTGGCAGTTGCCAGGAGAA
CGGTACTTCCCTGACTGCACTGTGAAAAATGTAAAGTTTGGTGGAGGGGGGAATTATGGT
GTGGGGTTGTTTTTCAGGGGTGGGCTTTGCCCCTTAgttccagtgaaaggcgctcttaat
gcttcagcataccaagacatttttgactatttcatgctcccaactctgtgggaacagttt
gggaatagccccttcctgttccaacatg
>NODE_838_length_646_cov_12.620743
CGTCCCCCGCCGGGCGCATTTCCTCCGCGGCGGTGCGCCGCGACCGGCTCTGGGTCGGCC
AGGAAGGGTCCGGGGGCGAAGGTGGCTCGCGGCCTCGGCCGTGAGCTTTACAGCGACCCC
CTCGCCCGGAACTCGCCGCTTCCCGGGGCCGTGGACCGAGTACTCTCTGCGCCCTCTCTC
CCGTCCTCCCGGGCGGGAAGGGACGGGGCCCCCTCGCCCCCGGCGCGACTGTCGACCGGG
GCGGACTGTCCTCAGTGCGCCCCAACCGCGTCGCGCCGCCCAGGGCGGGGATCGGCCCAC
GCTGGCGCGCAAGGGGTCGGCGGCGATGTCGGCTACCCACCCGACCCGTCTTGAAACACG
GACCAAGGAGTCTAACGCGCGCGCGAGTCAGAGGGTGGAGCAAACCCCGAGGCGCAATGA
AAGTGAGGGCCGGCGCACGCCGGCTGAGGTGGGATCCTGGGCCCCCCGTGGGCACCCGGG
CGCACCACCGGCCCGTCTCGCCCGCCGCGTCGGGGAGGTGGAGCTTGAGCGCGCGCGATA
GGACCCGAAAGATGGTGAACTATGCCTGGGCAGGGCGAAGCCAGAGGAAACTCTGGTGGA
GGCCCGTAGCGGTCCTGACGTGCAAATCGGTCGTCCGACCTGGGTATAGGGGCGAAAGAC
TAATCGAACCATCTAGTAGCTGGTTCCCTCCGAAGTTTCCCTCAGGATAGCTGGCGCTCA
GAGTCTCGCAGTTTTATCTGGTAAAGCGAATGATTAGAGGTCTTGGGGCCGAAACGATCT
CAACCTATTC
>NODE_839_length_297_cov_2.037037
TTATTTAAGGAGTTCATCAATTAGACAACTCCATTTTCTTGGACTCATTTGTCAACTTGA
AGCGGCAGCAACAATGCCAGTGTTTGAGGGAGTGAGTGTGTGTTAGCGAAGGTAAGAGTG
TTCAGGAGAGATAAAAGAAATGACAGCGGAAGGGAGGGAAGACAAAGTTAAAGTTTGCTT
TTGGATTTAATCCAGGTTTCAAATATGCATAGTGCTATTAGAAAAGGAGGAGTAGAGAGA
GGGAGGGAATGAGGGAGCCAGAAGAGGGGGAGAGGAGCGGTGTTTATAAGGGTTGTAAAT
TCATGGCTGCCGAGGGACAGCTTTTACTGCCCTCCTGAGGAGCAGGAAGTCATGGAGTTT
GGATGCATTGACAGACATGCATGGAAATTCTTTTAGCCATGTAGAAGGACAACACAACAA
TTTAAATGCTTCACCTGGAGg
>NODE_846_length_695_cov_6.410072
AGACTGCATTTCTATTCAGATCACTTTAACTTAGACAAATCTCAATATCAATGAATGGGT
CTTTGTTTGGGAAATAAAAACATTTGAACAAGGACGCCTCATCTTCTCATACGCTGGAGG
CAGATAAGCAATTTTACACACCTCTGAGTAAGACACTGAACTGCCAGGATTTTACTTTTT
TTTGGAGTTTGGCAAAAAGTACTCACTATGTGTTCATTTATAAATAACCCAAAATGACAC
ACAGGAATACAGACGTGCACAATGCTCATTCAATAAAAGCAGGAACATGTTTTACCAGAG
AACACCGGTTTGTGTGGTGGAGCGTGTGCTGTGGAGGCACTGTATATATTGTGGAGAGAC
TGGGCAAAGCAGAGCGAGCAGAGAAGCAGAGGGGAGGGAAGCTGGCAGTGACTGAGAAGA
TGAGGATTTGACGGCAAGGTGACAAAGAGTTCAAACAAAATGAGGCTTGTAGATTAGCAG
CACTCCCCTCAGTGACAGGTGTCATCTCTTGGGGCAGTCTGTCACTCTGCCTGCTGCCAC
TCTTTATATAATATGAAGAGAGAGAGAGAGAGAAGGAGGAGAGAGGAAGAGAGGCAGCAG
CACTTGCACCTAACCAGGCATGGACTCACATGCTCTACCTGCCAGTAACTGCGATTAAAT
CCTAAGTGGCAGAAGGAGAATGTAATGAACAAAAGTTAAGCAAATGTTTATTTACCTCAC
TGCTGATTTAGCTTTAATAAGAAACATTGAATTTTCCAGAAACTCCATCAAAACAATAAC
ATCCATGATTACTGTTTTGACACTGGAGTCTGAGAATATGAAAGCATGCTATTCAGACa
>NODE_847_length_145_cov_43.200001
CTTCCACTCCATCGGAGCTCTGAAAGTGATTGAAATGACAGCCTATAGAAAGAGGCTAAT
CAAATTGTTTATTATCAGTCTGAATCAATATGTATGGATTGTTAAAACATCAAAGTCAGC
CCCTGGAAAAGTAATAGTCGCCGGCTGGCAGCAGCTGCTCAGCCAAGGCTGGGTCCCTGG
GAGCCTCGCTCCATTTAAAGCGACTTTCACTCTTACTTAAGTCCTGATGACCCGACGAGG
TCAGTTGGCTGAAGGGGATGTACATGGCTGTTCTACAGCGCGGCTGCAT
>NODE_849_length_330_cov_4.251515
ATTAAAGCTAGTGGCTTCAGCACAAAGCAGCCTGCGCTTATCAGCCCAAAACAGGTCAGC
GTTCGATACCGCCTTTCATTCACCCTCCTCTCCTCTTCACCTCCCCTTTCCTCTGTGCCT
CCCACTCTCCCCGCATCCTCAGCTGACATCGGCTCGTCTCCCGCTAATCCTCTCGTTACT
GAAAAAGATGGGATGAGGGAGAGAGAAAGAGGGAGAGAGAGGGAGAGAGAGGTGGAAGGG
AGGAAGAGAGGGAAGGGAGGTGTAAAGAGCCAAAGACTAAATTGAAGACTCGGAGTCATG
TTTCTCTATTAAAGCCACTGCCTCTGGAACACAGTGATGTGAAAAATAATTCTGTGTGTT
TTCCCtaatgccactgtacactctgagctttctatctatgcatctataccaagggccact
gatatttatctcaccccctgtcctctgctgcatctcttttcctgtattttttct
>NODE_850_length_145_cov_2.420690
TAAATATGAAGGCAAAAGCTGTTTCAAGTGACATTGTGTCAAGATACTGAGAGGAGACAC
CGTTTGGCCAAAGTGGCATTTTCAGCGCATGAAACGCTGTTTCAGAGCATAAAAACAGCA
CTCCTGCAGATTGTCACACAAAATATTTACAAACATGTTTTGACTTCACAGTGTCTTCAA
ATATGATAAATATGAAGGCAAAAGCTGTTTCAAGTGACATTGTGTCAAGATACTGAGAGG
AGACACCGTTTGGCCAAAGTGGCATTTTCAGCGCATGAAACGCTGTTTC
>NODE_855_length_335_cov_2.182090
AATACATGAAAAACATAACAATAGTACAGTTAATGAATCGCCTGTATTCTCATGCAAACA
CAGCTGACTCTGGTTTATGATAATCGTGGTATTAACATGGAGTGGAAGCGGCATGGACTC
AGGTCAGTGGGAGAACGCTGTCAGGGAACTTTGGAGCAAAATGTTGCCTGTTTCCACTTT
ACTCTGAATATGGAGAACTCATCTGTAAAGCAAAAAGGAAAACAATATTAGAGGTGTAGC
CAACTAAGAGAAACTTACATTGGCCTCCGAGTTTCACACAAAAAATACAGATCAGACCCT
ACACTGTTTGAACATTGTGTTCAAACACTTTCAATCTATTACGGTAAAGGTTAAGACTAG
TGTTGTTCTGTATTTCTGGTTATTGTCAATAAGGCATATGAATAGCCCATAAACAATAAT
GTCTAACTTTATTGCTCAATAATAAGTGTGTAGAGGTCCATTGGTTCCTAATGGAAATa
>NODE_856_length_357_cov_1.470588
TTATAGAGGTGCCATTAACCACCTACTGTACTGGCTTATGCTCACACACACACAGACACA
CAATTCACCACCAGCATCATACGACTGGCACAGAGAGGTACAGACTGTTGGAATTTACCT
CATCAATGTGTGTCTTGTTGTAATTGTTAAGACGGAAGTCAAGCGTGTTAGACAGGGGAC
AAAAGTTGTCACACACACACAGTCAGTCAGTCAAACACACACATTCAGCATAATGCTCTT
GTAAAATCCGCTGCAGACACGAGAGCTGATTCCCAAAGGGATGAGAGTGAGGAAAAAAAA
GATCAGGAAAAGAAACAACAGAAAGCTGAGCCATGTCATTTGAGATTTGTTATGTAAGAG
CTACAGTAGCAGTATGCATGCACGGGAAGGTGTGTGTTAGCTTGAAAAGGTGTGTGTGTC
TTCTCaagagctgcagagtgcgacagtccctccacatggcctggcaggatttttccactc
acgccctgaattcataacact
>NODE_857_length_649_cov_14.637904
GTTATGTGACCGTGTGTATGTACATGTACTATGTGTCTGGATGTCTGCATATCTGCATGT
GTGTGCGTGCATGTTAGTCGTAGGCTCAGAGGCATAGCGTGGGTCTGCATGAGGGAGTGT
GGTGGCAGAGCACTCCTCTGATAGGCCAGATCCAGGGTGCACTGAAGCCTTTCGCATATA
TATGGAATTTTTGAATATCTAAACCATTATTTAGCATCCAAATCAGTTCTGCTTGTCTGA
CTGATGGACAATTTCAGTGTGACCCCGGTCTTTTTGCATGTGACCTATACTGTCGGGATT
CTTGCATATTGTTTGGATGTTCACGTTGACTCCTCTCCCGTTTTTCTCTTTGATCCTTTT
AGCATGCTCTTTGTGTCGGAATTCATGAAATATTCATAGCTGGACTGTGGCTTTTCCATA
TCTTTATGTACAATTATTGGCAGCCGTCCTGTTATGTCGAGCCATCTTAATAGTAGGTAT
TGGGCTCGGTTAAGTGTGACTTCAGATTTTTCTGACAGTTTAGCTGGTCTGTGTTATGAA
TTGATAAGGCGGGGCATTATATTTGCAGATTGTGCAGTGTGGTTGCCTTTTTAGCCTACC
ATTAATATTGATAAACGCAAATAATGTGTCTCACATGAGAGAATAAATATCAGCACTGGA
ATATAAAATATGGAAAAGGCATTATTATTATTATTATTATTATTATATGTTTTACTTacg
cttccaaaagacatgctttggtctccctcataatcaccttcattgtcaccttaatggagt
cctgatttgaggt
>NODE_858_length_687_cov_7.901019
CCTGTTGTCCACTTGATATGACAATATGCTTTTAAAAATCCGACAGTGAGAGGAAACCGC
CAGATAGAGAGGAGAGGAGAAATTATAAATAAATAAATAAACAAAAAACAAAACAAGATG
GACTTGAAAGGGGATAGAAAAAGTCTGTTTCAGTGAAGGGGGGATGACTGCGGTGGTCCC
AGCGGTCCCCACAGGGACCTGGGGGCGAGTCTCAGCCTTGTCATACTCCGCTCTTCTCCT
CCTCCACTCTGCACACCAGCTCCAGCCCCCCCTCCACCACCCCTGTTCTGCCCACGGAAA
ACGTCGATAGCAGGCTGCCGGTGCCGAGGTCTCTGGTGGACACTAGCTCATTCTCCCGGC
ATCGACAGGCCCGCCAAATCAATATTTAGTTCCCCACTAACAAGCTGCCTCGGGGTCTGA
GCCAGAGAGAGAGAGTAAGAAAGAGAGGGAGAGTGAGAGAGAGAGGAATGCGGGACAGTG
GAGGATGGCAGAGAGACAGAGCAGGGACTGAGAGCTGTCCAGCTAGAAGGGAAAAACATG
GATTCAGTAGAGTGTTGTGTGTGTGTGTTAGTGTGGGAGGGGGAGAGGAAGGTGGAAAGG
TCAGAAGAAGATCTGGGGAACAAGAGAACAGTGTCTGGTGTGTGTCGTGGTGCGGAGGCG
ACGCATGAGTGCCTGCGGCAGCCGCTGACAAGAACACAGACAAGACACACATACATACTC
GACACTCTCAATCATACACATATCACAGCGAGCAGACGTTGACAGCACTCGAGCAAAGCT
CCAGCAGAGCACTCACAGATGAGTGGCTGTGTGCACACAAAGActccaaca
>NODE_859_length_600_cov_21.045000
TCATCTGGGGACAGACACACATAAAGAGAGATATTTAGAGAGAGGGGAGGGAATGGTGGT
GGGGGGGAAGAAATCCTCCACTAATGTGACAGAGAATTCTCCAAAAAAAATCATCATTGT
GTGCTCTTGCACTGCAAAGCAGATTCTGTATCACTCCATAATTTTCTTTTTTCTCGAGCA
AGTGCAATAACTTAATCTTAAAGGCAAAACGTGGACATGAGGGCCATTTCGAAACATGTT
GTAGATAAATGTTAATCACATTAGCATTTCCCAGACTTCCGTAAATCTCCATAAATAGCA
TGCTGAGGTTGATCCCTCTTTTTTGCCCATTGAGGCAAAATTACAGTTGATGAATTGCTT
TTGCCATGCATGTAGGCTAATGAAAGCTTTGCTCCTGGGCCTTCCTTAACAAAGGCTCAT
AATTTTTCCACTTTCCACTAAAATAAGAACCTGTTCCACTTTTAATTAATAGTTTTACCC
TCTCCTATTCACGACTGTATGCATAGTTTCAAATTAATTTTTTAGGTGAGGCTTGGTTAT
TAATACTGTAGAAACAACCCCTTTTGTGTTAAAGTAACAGGGAGGTAATGTTAGCCTGCA
GGTTTATAAAGAATTTCCTCTCGTGTCATCTTACTGCTTAGCACAACTTATGACACTGCT
TTGAGACTGAAACATTTCGTGACAGGTGGCTATTtcccttgaagtcatcacatttgtcca
ctgagctgcagtgaaactgaagat
>NODE_860_length_360_cov_1.647222
GCTGCTTGTCACTTTGTCTAATTCCACATTTTTCAGAATTTTTTCCTTTCATTATTTTTC
TTATTTGGTGGCCCACAACAGTTGATACAACTGTCGGTACCAGTGTGTATCAGCCAAAAT
GTGCAGCAAAACACATTGATCTGTGCAATGTTTTATTTAAAAGCACTGTTACTGCTGTAT
CGGTGCAAATGTTGGAATGTGTTGCTGGTGGAGGGAATCAAGTTATTGATTTAAAAAGTA
AATAGTTTAGAACCATAACACACTTTGATTAGATCTTCTTAGGATTCAGTGTTATCTTGT
AAACAAACACTCAGCTTCAATTCAGTGATTCCTATGAAAATACATCATGTGTATTCTTTA
GGTCTAAAGAACATATCGAAAGTGTTTCCTTTCTCATTAACGTATTATATCTCGCGTTGT
GATATTTTTGACAATGGTTTCAAATTTTCTAATATTCATACTTGAtgcacaaaagaaatc
acaagcaattgtattaagatactg
>NODE_861_length_595_cov_8.862185
AACTTGTCAAATTTCATGTGATTTGGAATAACCCCCTGAGACGAGTTCGCTCTGGAAATT
TTGTGATTGCAGCCCAGAATATTCCTCTTTCCAGCAGGTGGCGCTCTTCCTGACAGGTAT
TATTATCATGTGGTTGTGATGAGGGCCGGACTGTGATGCAACGTGTAAAATTTCAGGCCG
ATCGGACCACGTTCAGGCTATTTACAGTGCACTGCCTGTTTCATGGCGAATGTCCAACTT
TGCGGCGCCGTCACGGCCACGCCCTCAGACTTTTGCGGAGGATTTTAAGAACTTTTGCTC
ACCAATGCCTCTTCTATCAACGTGTCAAATTTCATGTGATTTGGAAAAACCCCCTGAGAC
GAGTTCGCTCTGGAAAATTTATGACTGTGGCCCACAATGTTCCTCTTTCCAGCAGGTGGC
GCTCTTCCTGAGAGGTATTATTTTCATGTAGTTGTGATGAGGGCCAAACTGTGATGCAAC
GTGTAAAGTTTGAGGCCGGTCACACCACGTTCAGGTCATATTTTAGTGCATTTCCTGTTT
CATGGCGAAACATCAAACTTTGCGGCGCCGCCACGGCCACGCCCTCAGACTCTTGCGGAG
GATTTCAAGAAGTTTTGTTCACCAATGCCTCTTCTATCAACTTGTCAAATTTCATGTGAT
TTGGTAAAACCCCCTGAGACGAGTTCGCTCTGGAAAATGTGTGATTTTGGGCCAAAATCC
AGCCTTTTTTTTCAAAATG
>NODE_862_length_145_cov_24.565517
GCTGGGGATGATGGAACGCATGATTAAAATTACCAGAGGGAATGATTAATATCTCCTTAA
AGCACACACTTCCAGCATATCAATCATCTCATTACACTGGAAAAGTTAATTGTGTGAGGG
GAGGGTTGGGGCCCCTGAACCATGAAAAAGTAGCCCACCCCTCGACATGTTTACTTACAC
AACAGAACAGACCCAATAACTCCATGTGTTCTGTACTGTGTTTTGAGAGTTTTAACTGTT
TCCACTGAAACAGGCCCCTCTCAGCAGGGGACTTAACAGTAACTGGAAt
>NODE_863_length_291_cov_3.701031
TCTCGCTCCCTCACTCTCTCACTCTCTGCCTGCTCTATTTTCATCTGTGTGCTTCCACTC
TCCTAGCTTTCGGGTAATTACCTGGCATTTGCATTGCAAAGTCCCCTGTGCCGCCCTCAG
CTCCTCCGCAGGTGATTGAGCTTCATTTCCCCAGCAGATAAGAGAGAGAGAAAGAGGAAG
AGAGAGGGAGGAAAGGAGGATTTCAGCAGGGGTGTGATGTTATTCTGGATCGCAGGATAT
AGGAACAATGCCCTGAATTCTTTGTTATCCTCATCGTCTGGTATCTGAGCGCACACGAGA
ATGTTTTAAGTTCCCCGCACGTAAATAATCAGCGTCATTACTATCACTTCATTTGGCCTG
GCTGCAGTtgaagtgaaatcggaacgcggtggaatccgactagtgcaggcctgcgactct
gagtgacagctttag
>NODE_865_length_640_cov_27.385937
AGAAACGCAACTAAATAGAGCTCTTTTTTTAATCCTGTGAAAGGCAACGGTGCTCCAGAC
ATCCGATCAGTTTTCAGCAGTACGCTGTTGCTATATGTGGTTCCAGTAAATTACATACAA
TATGAAAGGGCTGGGCTCTCTGCAATGGACCTCAAACAATCTAAGCGAAAACACGGGTAC
ATCGTCCGGTCGTAGACGCTCACACACACATATGCACGCAGAAAATAAATTTAATGTTGT
CACTTCCTTCAAAGCTGTCAATGTCAGGAGAGACTGCTGGCAATTCAAAGTAATCGGGAA
GCCACGAAACAAAAATAAATTTGGGGCTTGACACGCTGTTGGAAAAGAATAGCAATCAGC
AAATTTAATGCATTTCTGATGTATATTTAAGGCTCTGACACTAGGCCACAGATGTACATG
TGTTGGGTTTCTATTTTGCAAAAGATATGGTTGGTGATAACCTATTATGGGACATCGTCA
GCTTCCCCAATGCCTCTGTCTCGGATAGGAAAAATTCCATCACTTGCTCTATCCAGGAGA
TGTAATATCGAAACAAATTATGGCTGGAATTGAAAAGTCACAAGCTTATTCTGTCTTGAT
CAAACCACTGCCAAGAGGCTAAGTGCAGAGGTGGAGATACCCCCAAAATGCTTTTTATTG
CATTATCATCAATGACATCTACAGCACTCTCAGTTCCCAGCTTCGGTAGTGGATATAAAT
ATATATTTTTCAAGCTGTAATCCAACACAGAGCAGACCAACAACCACCAACAGAGGAATC
ATTa
>NODE_866_length_597_cov_4.026801
ATTATGAAAATGTATTTATTGAAGTAAAAAACACAAGATTCAAGCACCAAGTGATCATTC
AAAATATAATGGAATATAATTAAGTGTCTCAGGCATTCCACATGTATTTGTTTTCCCGTA
GATCAACTTTAACAGCTCATTTAATATTATATTGCTACTGAGTCCACACATGTAGGCATG
TTTTACTTTGAATGTGCACATGGCACCTTTTCACATCAATGAGAAATTACCTCATTTTAA
ATCATTTAGAACCTCCTGGACTTAAATCATCAAACCCCTTTCGCTTCTTTCATGCCTTAA
TTAGGATGATAAATGCATATTTTCTAGATACTGAGAGGGTTACGCCCCCTCCATCAGCAC
TGAATCCAGCAGTGACCTGATGTGACCTGCTGCTTCGCCTCTCCTCCAGCTTCTCCTGCA
GCATCACTGTATAATTATTTAAATAGCTTAAAAATAATCCTGAACACCCGCTAAAACCAG
GGTCATGTAGCTTCATTTCGCTCCGTCCTCTCATCTGCAGCAAAGATATAAAGCTTTAAT
GCTTAAAATGTGTGGGCTCCTGTTGAAACGTTACAAAATGAAGTCAGTTGAGGACAGCCG
CTCCATCGCTGAGCAGGAGACTCGCTTTGTCTGGGCAGCCAGCGGTCAGCCTATCAGCTA
ACAATAAATCCCGCTATGCTTTATCTTAATTATTTTCAGTGCAGATCTTTTTTTTTTTTT
ACTTCTAtttgagtatgttta
>NODE_867_length_616_cov_14.061688
GTATGTACACATTGTTTGAATGCTATATTCGCAGCTTTCCTTGTTTGTCACAAAGGAAAC
CAAAACAAACTTTTTGTTCACCACCTTTAAAGCAAGACAAACAAGATGTTTTTTTTTTTT
TTAAAAATCTACTATAGCAGGCGCTTCACAGACTCAATTCTTTTCTTCTCTCCAGTATCT
TGCACTTAACACATGTAGCAATACCTACAGGATGGGGAAATTGTGTAATTCACCAGTATT
TGTTTAAGTGGAATATGACATTTTATTTCTAGATATTGTTTGACTTTGTATAAAAAAATA
TATACTGTACAGATTCAAAAGTATATTATGACAAAAAAAACTTTTAGAAAAATATTTATT
TTTACTGTTTTGTAATTTAGACACAATACTGTAGCTCCTCTATTGCCAGACTTACTGGAA
GTGCCTCTCGATAATGTATTACAAAGTAACTATACAATATATTGGGATTATTAGAACCTG
TCACTAGCAGAGCAGTGTTGATGTTGTAATGTGAATATTGTTGAATAATAAGATTTATAA
ATGCTGCACATGTGTCTGTGTTGTCCTTTAGCCATTTCTCCAGCAACTCATGGGAGGAGT
CTCACTTTGGGTTTACTATATTCAAGTCCAACATTTTTTAAATTACGAAGTTCAAATTGT
CATTGGATAACACTGTAAAGTATCACTTTGCTAGGGTCTAGCCACCAtatacactgaggg
gtacaagtcccccccaatgttcagatatgcccaaaaagcg
>NODE_868_length_351_cov_1.757835
TAACAGTGCTATGCCCACTATAAGTCGAAGTGGCCATATTTTCAATAGCCATACTCACAT
AAACTTAAAGTTAGGCTAACAGTTTGGGGAATGTTTTGGCATTTTGTTGTAGTGTTCACT
GGCACCTTTGCAGTAACCAGAATAATAGTATTTATCATGTATACATTGATATGAACTACC
AGATTTCTCTGTGCTCTGTGTAAACATCATATCCAACATATAAGCCTCATAACTGGGATA
CTAGTGTGAATGTAAACACAATTTATGTCTGATTCTGTTTCTTCACTGTATAGTCTATAG
AAGTCATATTCTCTTGTTACATTATCTTGAAAGACAAAAGACAAGAAACAAAACAACATG
GCGACCGCAAACATTATTGTCACAAAATCTACCTCCTCTGCATAACATCCACACTTTTTA
TAAATTTTCTCTTCTGTAATCCTTCTTTCTTCATAGTCtcttgctctctctcctccatct
gtgccttatttattc
>NODE_869_length_305_cov_1.954098
TATCTCTATATCTGTCTATTTATATGGATGTAAATGCTCTTCACTTCTGACAGCTAAAAC
ATCTGACACTAATATCAGTATAATTTGCAACATTACTTCTTTCTGTATCTTTCTGTATCT
TGTGTAGCATTTCATTTCATGTGCAATATTTCCTGTTTTTGTTACTCAGGTGTACTATTT
CACTTTCACCTGTAATATTTCATTTTCTATTTCTATTTTCATTATTACTATTTACTTTAT
CCTATTGTTTGTTTTATTCTCTTTCAACCTTTATTTGTTTACTTATTTATGTATTTGTTC
TATTTGTTTACTTATTTATATATTTGTTCTATTTGTTTACTTATTTATGTATTTGTTCTA
TTTGTTTACTTATTTATGTATTTGTTCTATTTTGTTGTTGTTGTTTTTGTTTTTGTtgtt
gttattggtggtggtggtgatttcagcct
>NODE_870_length_548_cov_2.312044
GTTGAATACAAAATCGTTTCTTGTCAAATTAATGTCTAACAACTCTAAAATTTCTTCATC
AGGTCTCTTGTCATCTGGATACTTTTGGAAGATTCTCTTCACCGCACTTAGTCCTGCTGG
AATATCGATGTTGGTATATAAACTATCAACATCCATTGAAAAGAAGAAGGAGTGGGCCGG
AACTTGTAAGTTTTTAACAATCGAAACAAAATGGTACGTGTCCCTAACATATGAAGGGTG
TCTGGTGGACAAGGGGTTTAGAAAATAGTCAATAAACTCCGCTGTAAAATATGTCTCGCT
GTGACAGTCCGATACAATCGGTCGACCAGGCGGTATTTGAAAAGGTACCGTCCATTTCTT
TGGATCTTTGTGAATTTTCGGGAGAATATAAAAGCGTCGTTCTCTCGGATTTGGTCTCCC
TTGCAAGTATTGTTCCTGTTTCGCCGATATGAATTGTTTGGTTCTCAGTCTGCCTAGTAT
ATTTTGGATCATAGGGATGGTCCGTGGAAAAATTGGCTCTGTCAGGGCCTTATAATAGGT
AGTGTCCTTCAGTTGTCTCTCGGCCTCAAATATGTATTGATCCCTGTCCAAAATTACTAC
AGCGCTGCCCTTGTCAGCGGGTTTGATAACAATGTGAGTATTACGTCTGAGTTCCCAAAG
AGCTTTAACTTCATCCCTTGACAAATTTTggt
>NODE_871_length_727_cov_13.792297
AGTGACTCCAGAAGCATGTGACCACCACTGCTTCCACTCCTCTCCAACCCATAGCCCAGG
AAAGAGATGTTGAACTTAACCTCTGCAACAGTGATGAATTAACAATAGAACAATTCAATG
CCCCAGTAATTACAAAACACTTTGGACACGGCAACATTTTTCAACTCTGCCACACAGGTT
TGTCGGTATTGGTGGCTTTCACCTGGAATGTTGGGGCTCTTTGCTCTTCCTAACTTTGTT
TTCTCTGACGCAGATTAGATCTGCCACCCCATTACAGATTCATTTTCCTAATTTTTCATG
TCTGCGCCGCTCCCCATCTGCACAGGGCTGATAATTGTGGGGACCAGCCCTGGTGATTAA
CATCAGCAGAATTAATTACGCCCGCCATTAAGGCTCCAGGTTGCACACAATGATCAAGAG
AAATTAACTTTCTCCCAGGCCCCTAAATCATCTCACCTTCAAGTGGAGTGATGGCAAAGA
GACAGGCCCGGAGTCCTGGACCCCGCTCAGCACCTTCTTAACCAAACATGAGGTGCGCAT
CCTGCCTCCCACCGAGGAGATTATAGCGGCGGCTGATGGGTATCAATTACGCCACCTTAT
GTGGTGGGATGAGCGAGAGGTGTCCAGGGTCTGGTGACTAATGGACCTGGGTTGGAGCCA
CCCTGCAGCTGGAGACCAGGGAGCTGACTGTTTCTCTGGCCAGGGAGTACCCGCCAGATG
CTGAGAGCCTCAGTTCACCGGCCTGACACACAGGTATATATCTGCACAGCACATTTGACG
ATGCACTCTGGAGTAAGGGTGGCCATGTGATTTTGGGTTAGCTAGAAATTGACGAGGAAA
AAGACTTTGTCACCTTAGTTATGCAGTCACa
>NODE_872_length_425_cov_2.051765
GCTGAAGCAGAAGTGAATAATTTATATACTACTGTGCACTGACTGATCACCAGTTAAAGC
TGGAGTCTACGGTTCTTGAGAAAGATTGTTGATGTTTAGTTATTTAGCATGTTTAGATAA
TTAGCATGTGGCAGATTTACTGCCCCTCGCACTGCTCCATTTCCCCCATAACCCCTCCTT
TTCACATTTGTCCTGTGCACGAGCACAAACGTGCATGAGACACACTGGAACACTATTGTG
TGGATTGGTCTGAGCAACTTTGTTTCCCATTTACAGAACCAACACTGCACACAAACACCT
TTTTTTCCCCCTTTTTTTCCACAGAACAGACAGCTGTCAGACCGTGGAGAGATATTCAAA
GAATTTAACAGAGAGTGGATTGGCTCAGAATTGTTGGATATACCTTTAAAGCAAAACTCT
ACGGTAAGTTAAcaagacagtgcctgtaaaccctgacttaagggtgaaaaaagtaaagaa
aaagaaaaccaaacctggggaaagaaatgtgttcaaattgtttcaaaagtggttcttgtt
taattcatgttcttgcttgaggaagagac
>NODE_873_length_325_cov_1.449231
TGTTCTGGAGCAGATGGTTGATCTGATGCTGAGCACTCTGTTGGGTCTGATTCTCTTTTG
ATGGCAGCCAAGTTTACCCCAAACAGACTGCTGGGGTAAGTACTGCACGCATTATTTGAT
GAGACTGAACTGGTGTCCCTGTTCGCACTGTGTGATGTGCGGCCAGTCATTGCATCCTTG
ATAACATGCGTCGCCTCTTCTGGTTGTGCTTTGCAATGTTCTGTTGACTTTTGTGCCAAA
CTGCAGTCAGCTTGTGACTGAGTATCACTGTGGCTCTCCAGTTCCTTGGATTCCTGCTTT
ACATCAACTGTGTGGCTGTTTATCACATTTTGCTCTGTGAGTGCAACATCTGAATTATGC
CTCTGCCTGAGGCTCagatcctgctcgtgattttctgtgtcttcttttgcttcaagtaat
ggcccacttgtaggtagaacagctgtgaaattaagaccaaaaccaaaag
>NODE_874_length_292_cov_1.030822
GAGAAGAAGAAGAAAACGGACGTTACCTACAGGAAACACAGACACAGAAGAAGAACAGCA
GCGTTACCTGATCTTGTTTAGGCTAACACTGCAGCTAACGTTATCTTATTTAGGCTAACA
TATACTTATGGTAAATAGAACTTGCTGATGCTAACGTAACAGTTTAAGCTGCTTAAGCTA
ACGTAAAGGCTAATGTTATCTTGTTTTGGGTAAAATAGTGGCTAGCATTAAGTCATTTAG
GCTAGTGTAGTGGCTAACACAGTGTAGGCTAATGTTGTGGATGATGTACTCTTAGGTTAA
cagtgtctcgtataataactaaagtagcgactaacattttcttgtcttttactaacctca
tcttgtttaggctaatgatatcttgttcaagctaatgtacttgttgatattagcttgttt
agtctatcgttgcttt
>NODE_877_length_330_cov_1.333333
ACACCTGCCTAATATTGTGTTGGTCCCCCTTTTGCTGCCAAAACAGCCCTGACCCGTCCA
GGCATGGACTCCACTAGACCCCTGAAGGTGTGCTGTGGTATCTGGCACCAAGATGTGAGC
AGCAGATCCTTTGGGTGTTGTGGCTTCTGGAGTGGGGCCTCTGTAGATGGGGCATCCCAC
AGGTGCTGAGTTGGATTGGGATGTTGGGAGTTTGGAAGCTAAGTCATCACCCTGGGCTCT
TGGTCATGTTGCTCAAGCCATTCCTGAACAGTGTTTGTGATGAAGTGCATTGTCCTGTAG
GAGGAGACTGCTGTTGCTGTCGGGTTGACAGTATTACAAGTTCAGCTAGCAGCCATCATG
TGTATCTTTTTTTTGTTTAAGTGTCGAGGTAGAACATAAAGgagaaaggaaagacataga
agataaaagtggagtgtgaggtgtttggatttggtttggaaatcatttgattca
>NODE_878_length_732_cov_20.515028
CATTGAGGTCACCATGGGCCCGGAAGCATCAAGCTTAGAAAATGAGAAGCCCTACTCGGC
TCTCCCGCTGGCGACCGGGAGCACCCCTTGCCCGCGCCCGCCCTGATGATTAATGCCACC
CCCGTCCAGCCACAAACCTTTCTGCCTCAGATAATGCCAGGCAGCAAGCGCGGCTGACAC
TTTTAATGTATAATTAAGTAGAAAAAGTCAGCACTGGCTATGCAAATTTTTTAAAATGAT
AAATGACGCTGTACAGCAGCAGGGATTGATTTGGTGTAAATGAAACTAATTAAGGAAATG
TCAAACATAATTAATAAAACAGGTTTAAGCTGCAAAACATTGTCAATTGAATGAATGAGG
AGGCATTGGCTCCCATTGTTCAGGCTTTATTTAGGTCTTGTGTTTAGCTTGTTCCCTGCT
CCAGAATGCTCTCTCCCCTCCTCACTCCCTCCACCACCAATTCCCTGAGAGGGGGAAAAT
AAATTTGCTTGTCTCTCCGCTGACTGTAGAAATTAATTGCTGAAATCTTGTCCCATCCAA
GTGTTACATTCACACGCAGGACATTAACATAACTAATTTGAAAGAGCTCAAATGACTGCA
TAATGGAGCTCCGTCACCATGCATGACAGTCGCTGGTCATACCAAATTAGCTTGGTTTTA
TAATTGAAAAATTTCCCCCCCTTTCTTATTTTTACACCATTTCCCTCCTCTTTTTTCATA
TACTTTTTCTCATCTTCCTTGCTCCTTTTCCTTCCATGGTATCGTTCTTTTTTGCTCTGT
TTTCTTGATAAGAACAAAGGTTTTATAATTTACAAAAAGAGTGCTTGACCTATAATTAGA
GAAGAGGAGTGAGGGGAGAGGAGGGGGAGTGCCAAg
>NODE_879_length_322_cov_4.549689
CAAATCTGCTGTCTGGGTCTGAAGGGGGGACAAGCTCTGGCCATTCTCACTTTCATTTGC
GGCTACTGTTGCACATTTCCATTGCGTACTAATATGTAATTCATAGTATACATCCATCAA
GGTCAAGGGTGCGTTACAAGCATCGTTCCTCGTGCCCATGGGGCCTCTAGTAACTGCCTC
CTCTTGGACGTCCTTGCCCTGTCTCATCTGCAATGCCTCCCCCCAGCACCACTGCATTAT
GTTGCATTTGCATCGTATTGCCTCTGCATTGCCTCTGCAAGACTGGCCCCTCTTTTTTTC
ACGTCCCCCCCTTCCCCTCTTCTCTTTGCCCTTTTATATCTTTCCCCTCCTCATCATCAT
CCCCGTCTCCAGTGTCAGGCTGGTGCCAATCTGCAGGGGCTTGGCAGCGAGCTGGGGTGC
AGACGGGGCAGGACGAGGCAGGATGTGGCTCCGTGGGTctgtgaag
>NODE_880_length_479_cov_2.887265
AGCAAGAGAGGGAAGGTAGTCCACACGGAGGGGGTCTCACTATCAGAGGGAACAATAGCA
GACATCGAGGAGAGTTACAAATACCTTGGAATCCCACAGGCCAATGGCAACCTCGAAGAG
GCAGCAAGGAAAGCGGCCACGGCCAAATACCTACAGCGAGTAAGGCAAGTCCTAAGTAGT
CAGCTCAACGGCAAGAACAAGGCCCGGGCAATAAACAGCTACGCCCTGCCAGTTATCAGA
TACCCTGCAGGAATAATCAGGTGGCCAAAAGATGAGATACAGACCACAGATGTTAAGACA
CGAAAGCTCCTAACCATGCATGGAGGGTTCCATCCAAAATCCAGCACCCTGAGACTGTAC
ACCAGCCGTAAGGAAGGAGGCAGAGGACTAGTGAGCGTGAGAGCCACTGTCCAGGATGAA
ACATCCAAGATCCATCAGTACATCAAGAACAAAGCCCCAACCGATGACGTGCTCAGTGAA
TGTCTCAGACAATGGGGAACAGATGATGAGGAGGTGCAGGAGGAACCATCATGGCAGGAC
AAACCCCTACATGGGATGTACCACCGAAACATAACTGAAGTGGCTGATATCAACAAGTCC
TACCAATGGCTAGAAAGAGCCGG
>NODE_881_length_329_cov_4.218845
AGAAGGAGGAGAGGTGGGGGGAAAGGAGATGAGGAAACAGGAGACAAGAGAAGGAAACAA
AGATGAGAGAAAGGATGAAAAACAAAGATGAAAAATGAGAGGAAGAGGAGGAAACAGGAA
ATGAAGAGTAAACAAAAGAGCAGAGAAGTAAATAGTGATTAAAAAGGAAAACAGAGGAGA
AGGAAGTAGGAAAGGAGAGGAGCAAACAAATGAGCAAACAGAAGAGAAGGAAAGACAACA
AGGAAGCAAAAAAGGAGAGAAGGAAACAAGCGATAAGAGAAGGAATGAAAAGAGTAGAGG
ATGGGTGAGAGGGAAACAAGACAAGAAAAAGGAAAAAGGGAGAGGAAAGAAGGAAGCAAT
AGAGGAGACAAGGCAGGAGGATATAAAGAGTTGGCAGGAAACAAGACAGGAGGAGAGAAG
ATGAGGAGGGAACAGGAGGAGGCGAAACCAAAGAGAGAGGAGAAGGGAGGAGa
>NODE_882_length_372_cov_1.193548
CTTCTGTATGACTGATGGAGTTTAAACTAGAACTTTGTGGGAACATCTAGAAATCTTAAT
GACCAGCTCCATCGTATCTTAAAGACCTCATTGTACCATATCATCCTAACAGAGTCCTTC
GCTCTCAGACTGCAGGTCTACTTGTGGCTCCCAGAGTTTCTAGAAGTAGAATGGGAGGCA
GAGCCTTCAGCTATCAGGGTTCAGTTTGGGTTCTGGAGGTGGACACCCTCTCTACCTTAA
GATTAGGTTAAAAACTTTCCTCTTTGATAAAGCCTATAGTTAGAGCTGCTCAGGGTCACC
TGAGCTGTCCCTTAGTGATGCTGCTATAGTTTAGACTGCTGTGGATTCCCATGATGCACT
GGGCTCCTCTCTCTCTGTTCTGTCATAGATCACCATTACattcaccagctctgttcttct
tctgtgatctgcagccgctggcctcacctccatcccagcgtctttatggttccttcccac
catcactgactgctgctcagagggaatccaaagact
>NODE_884_length_406_cov_3.657635
ATCATTTTCTGCGTATTAGCAGTGTGTGTTCTTATGATAAAATAAAAACTGTAGTTTCCA
ACTGTTGTGTTGGGTGTGTGAGCTCGACTTAAAGTAAGTGTGTGTTTTCTGTGCTTTAAC
AGAGAATATATGTGCGCTTGTTTCATCTTTTATCATCCTTTCCCACCTCCTCCCACTCAC
CAAGGCTAAGTGTCAGTCCTTTCAGAGTTCTTGTTGTTGAAAGGCCTTGTTGCCATTGGC
TATGGCCACACAGGGGGGTCACTCCCGGGACCAGAGTCTGCATGAATCATCCCCGTCCTT
GAATCAGGACCAGTCAGCCGTCGCCGCTCAGGCTCCTGTAAATTAACAACCTTTCCCTCC
CAAACCGATCCTCGTTCTGTAACCATGGTGATGCCGGTCAAGTGACGACCTGCACCCACA
GACTAGTGGAGGAATTTCACTCCAAACAATAGCTCTACTGTTGCTgtgtgggttagagtt
gttctttttttttaatggcataatatataacaaaaacgagacaaaagacagaatgaaaca
atggttaatg
>NODE_885_length_408_cov_2.078431
ATTATGATTCAAAGTTATCAGGACTTCGTGTCTATGTATCCATTGAACTTGGATCTTCTG
TTGCTTTGCTTTTTTATTTCCTCCTATTTTTAAGCGGTTATGTCGATTTTCTCTGTAAAG
CACTTTGTGACTTTGTGCTGCGAAAGGTGCTTCCTTTGTTTGGTTGAAATAAGAGACATC
ATTGTTATTCATGCCAAATCCTACAAACTGGAGTCTTTACAGTGGAGGACAGCACTTTAT
CTGGTTTATATCTGATATTCTAAAGGCCCTGAACTATTCACCAGTAAATGAGGATCAGAA
ATATTATAACAATAATCAGAAAAGCATCTGTTAATTTAATTCAGTTCAAATGAACTTTAT
TGGCATGAAAATTTTAACAAGCCAGAGCGTCAAAATACAGTTTATGAAAATAtctgtaca
gcaataatgacaggaaatggttgattatacaacattcaggttgatgtattttcatttgtt
atatgcagcagtgcacacatatacaaaactcaaacatgactggatttgacagatgtttca
gcacttgtatta
>NODE_886_length_599_cov_9.759600
TCAACCGATGAGGAGGAATGATATAATTCCCACGCCTTCTCATCCGATGAAAAGTTGGAA
TATGTTGTTGGCTGTTACTAGAATGATTATTGCGATGAGGAATACTAGGAGATATTTAAA
GAAGCGGTTTATGAAGGGGTCCGCGTGTATATATCAGGAGGCAAATTCAAGGATAGACCA
TGTGACGTAAAGGGCAATAGGGGTAAAGATGATGGAGTAAAAGTCGAATTTAAGGCTGAT
ATTGACATCAAAGGTGTAGGTGTTTATTCAGGTTCAGCTAGTGATGATTGTTTCTGCGCC
TTCGTCGAGGAATAGGAACAGGGGGAGAAGGCTAATAAAGAAGGCTAGTTTGACTGCTGT
TTTAACTTTAGTGATGGCTCAGTCGTCTTTTTGAGGGGTGGGTGTGAGGGTAGTTAGGAC
TGGATAAAGTAGGAGGAGAAAAATCATGATTAGGCTTGAGGTTATTATGATTGGAGTATA
GTGCATAGCTGCTACTTGGATTTGCACCAAGAGTTTTTGGTTCCTAAGACCAACGGATGA
GCTGTTATCCTTTAGAAGCTTTATGGGCAAGTGAGCCCTGGAGTTTAACCAAGGTGACGA
AAATTAGCAGTCTTCGGTGCTGTCGAGCCTCTCTCGGTGGACAAGGGGATTTTAACCCCC
GTCTTTAGAATCACAATCTAATGTTTTTGTTAAACTAAGTCTACAAGCAGTCCAGCCTCA
AATTAGTTCTGGCTTCATGATTa
>NODE_887_length_469_cov_18.742004
CTGTCCAGTGTGGATGCCCTCAGCAGCAATGAAGAGCTCTGTCCTCTTCTTGAACCGGTA
TGGGTCACGGAAGGCCACTTTGGCCAGGGGGGCACCACGGCCGGGGTCATGGATGATATC
CTGAGAGGACAGACCGACGCAGGGAAAACAACGTTAATGCTCCACTTACACCAAATGGCA
AGACTGAGATGCGTCAGGGTCGACAAGTTACCTTCACAATCCCCTTGATGTAACCATGGC
GTTCAGCGAAGTCAATGTGACGGAGTTTAGCGGCACCTTTTCTGTGCTTGACGTGGGCTT
TGAACACGGAGCCCGCACCTTTTCTCTGTCCCCTGATCACACGTCCCATCGTGTACTGAA
ACAAACGACAATCAGGGTTAGAAATCTTAACTTGGCATACACACTTCAATATCACACACT
AGGGCCAAATGATTAGAAGAAAATGACTGAGATGTTTTAACAGACACTGCACTACAATTA
TTGCAAGTAGAACTTCAGGTCTTTGTTTGCCATGTAATAGATTTAAAATACACAACGACG
CATTACCAAAAGTCTAAATGACACAACTACAACTTCATTAAAGCATTAATCTAAATGGTC
AAACCTCTAACCt
>NODE_890_length_519_cov_8.543352
GTTTCTATATCCTTCAGTAACATGGCCTAATACTGTATGCATCTCTGCCTTCACCTCTGT
ACATACATTACACTGCTTCTGTGCTTGAACTACCCTCTTCTACCATGTTGCTGTCATTAT
GTAAGGCAGAAAGTAAATTAAACACAATGAACAGCCATAACATTGGTGTGCCCTGGTCCA
TTTAAGCACATTTACGTGGGCCATTATTGACAGACGGCTAAGTGTCATTTGTCAAGAAAA
GAAGAATTGACAGGGATAAGAAACACAGAGAAATAACGGTCAATCAAACCTACTTTACAG
TCATAAGGGAAAAAAGCAGCCATGTCCAATATTTCATTTTTCTCTTGGAGAAAACATAAG
ATCATAATACCTATTTTCATAATAATACTAACAGCCTTTAGGCTACAAAATAGGAAGAAG
GCCATACTCTGTATATCTGTGCATTGCCTGACAGAGACAGAAGGGTTTCAATCTCTTTTT
CATTTCATCCTGATAGCTCTGCCTTTTATTACCGAGGGACAGGAACGTTTCCTGAGGTAA
AAAGGAGTGCACATTCCCAAGATAAAGTTGGAGGTTTACAGCTATTTCCAGCCGTAATGT
ATTATTCCGTTAAAGCAATGATCAGGTAGTGTTGGATGAATGGGAGATGTTCAGCACCAT
TAC
>NODE_891_length_145_cov_38.765518
CAGGAACGTTTCCTGAGGTAAAAAGGAGTGCACATTCCCAAGATAAAGTTGGAGGTTTAC
AGCTATTTCCAGCCGTAATGTATTATTCCGTTAAAGCAATGATCAGGTAGTGTTGGATGA
ATGGGAGATGTTCAGCACCATTACTGCCTGGCACATCAGTGAGGCATTATTACATTATCG
CTGCTCTTTAGTAGGAGATTGGGTGTGTGACCGGGTTCTGAATACACTCATCCCGCTCTC
CACGGCGTAAATTGCAGATTGGCTCATTGACTTCAATGATAAAATGTAA
>NODE_892_length_292_cov_1.547945
TTCCCATGAGCGAAAATGTCGCCTTTCCAATCAGTCGGCACAAATACGTCTGATACGGAA
CGTTTCAAATGCAGCTACAGCCGATTGATCAGTAATTAATTGGACTATTCATTGTGCGAG
ATAAATAAATAATTTTTAAAAAGCATGCATCCATGTTGCGGGTACATCCATGCACATTGA
CATACAGTCGCGCGCAACGTATCCCTACTCAAACAAAACTGACGTATTCACAGAAACCCA
GATGTGCAAAACCCCCAATAGGTGACCGGTCGATGACACCGTGCTCTGTCAAGCAAAACC
GGATCGGTGAAACGTTTCatcttcgatctttgtcgatccctgaccatgttcctgcagagt
cacatttcctgcagcccgggcagagagtaagcacagatttacagactaaatatatatata
taatatatatataaca
>NODE_893_length_561_cov_21.745098
AAAAGTAAATGCTAGTACTCTATGCCAAAGTTTAGTTCATATTACAGCATGTAAAACGAA
AACCTAACACTGAAATAGTAAACGTGGAAAGGTATTGTTTTTCTTGATGTCAGTTATCTA
ATAATTTCAAAGTGCCTTCTTTCTGCAGCACAAAATCAGGCAACGGCAGTCGTCCTAATA
CCTCCAGTACAGTACCTGCCTGTCTGCCTGGTCGCAATCAGAACCCCCTCTGTGTGGAAT
GGAAGTGCCTCAGCCTTGGTAACGATTTTTCCCGTGTTGACAAGTCACAACATGGAGATC
TACAGCTCGGAGAGCAGCCCTTTGGCTACGCAGAGCCCTGCTTGCACTGAGTAATAGCAA
TCTCACAGGAGTAGCAGGCTTTCAGCTGGCAGCAGTTCATACGGAACAGCTCGCCGGTGC
AGCTGGGAAAGACAGAGCAGAGTGGAGAGGGAGAGAGGAGCTGGTGGTGGTAGCAGTGTG
GAGATGGAGGGAGGGAGGAAGTGGAGAGGAAGAGCTGTTAAGAGCTTTGGGCGGTTTCTC
[truncated: 2,828,343 more chars]
