# Supplementary material for: Multilocus molecular systematics of the circumtropical reef-fish genus Abudefduf (Pomacentridae): history, geography and ecology of speciation
Source: PeerJ. 2018 Aug 14;6:e5357. doi: 10.7717/peerj.5357 (PMC6097498; doi:10.7717/peerj.5357)
Supplement: Data S1 [file peerj-06-5357-s013.zip › Data Supplement/assemblies/Abudefduf-luridus-112559.contigs.fasta]

>NODE_7_length_628_cov_14.221337
ATACACAGATAGCAGCACCAATTCTTTGAAAAAAAAACAACAAAGAAACATCACACATCT
GAAGTGAACACTTTTCTTAACATGTCTTCTGGTAGTTGTGTCTCCTTTAAAAGCTGCACA
ACTCAACTGCTTCCTCTCCACTGAAAATGTTCCGGCTGCTCATAGAAAATTGTGTTGAAC
CTCTTTGACTTTGCGAAATAATTGAGTTAAAACACTCGATAAAACATTAATTAGCTTAGC
AGTCTGGAGCAGATAACATAGATAAAACCCTATGTAATTCATATTGATTAGAATATGCAC
ATTGAGCGTAACCTCTTAAGACAAGTTTTCCTTATTAAATGGACACAAAGCCGAGGTCAT
TATTCGTACAAAGAAAGATCGCTTTAGATTTTATCTTTTCACATAAAAAGGTTTGATTGG
ATTTCTTTCTGAGGAAGCTGCACAATCTATTTTATTCAGGTTTGATTGTATTACCTCTTA
ATTAGTTTGTATATTGAGTAGAACAGGCCTTATTGATTTGAGGTGCATTCATTTGCATTG
CAAAAATCCCCTTTAATCCAATATAATCTCATCCTTACTCAAACAGAGCAGACTGCATCT
CTGAGTCGCTCTTTGCTTGCTTGTTTTCCAGCTCCTGCTTTTGGCTTGTTTCAGGTTTAA
TATAACCTCCTGGTAGAAATTAGAGATTGCATTCTCTATGCAAAATAATTTCCCTAAATT
TGGCTGTTTATTTAAAGgtagttacactcaatttctgtgtatttcatgtgga
>NODE_118_length_549_cov_8.377049
AGCTAGAGAGGGGCCTGAGATAGCTGGGCAGAGAGAAAGACTGAGAGAGAGAGAGAGCGA
GAGAGAGAGAGGGCTAAGCTGCGGCTAGCAGCAGTGTCCAAGGGTCTCCACCGCGGTCCG
ACCTGCCAGTGGGGCGGTCATCCAAGCGGGCTCTAATTCACAGTGACACCAATTATGATT
AATCTCATCACTTTAGGAGAGTAGGCTTGTCAAGGCCCTAATTAAGTGCGCTGTCCCCCC
TATATGTGCAGACAGGATCAACAACACATTATATTGTCATAATGGGCATCACAATCCACG
AGTCTATTTTTGTGTTGCCTAACTTTTTAACGGCAAAAGTCCTCTGGAGGAAAGAGAAGA
ACGTGAATAAAGAAGCAGAATATTATCCACGCCGAGGTGACGTCACGTCTTTGCCTCCGC
TCGCGTTCCTTATTCCGATCACCCAGCTCTCTGATTAGAGTGTTCAGTCCTACTCTGGGA
TGCTGCATTTCATTTCATATTTGATAATTGAGACAGATGATGTGACATAATCACAAGCCA
GTGACACGTTGACCTAACATGAGGTAAACAACTCGCTGAATAACAACGACACAAATGAAT
ATCATTAAAGGAGTCATCTGAGAACCATATGTCAGCATGCTGGATTCTCACCATTACACC
TCATTAACATGGTAACatatgctggctcccaag
>NODE_164_length_145_cov_5.668965
GATAAATATGAAGGCAAACGCTGTTTGAAGTCACGTGGAGAAGAAAAATTCACAGGAGAC
AGCCGTTTTCAAAAATGTGCTTTTCAGCCCGGGAAAGGCTGTTTGAAGCATGAAAAACAG
CAAAGTCGCATCTTTTGAACCTTAGTGTTTACAAACATGTTTTGGCTTTAGAATGTGTTG
AAATAGGATAAATATGAAGGCAAACGCTGTTTGAAGTCACGTGGAGAAGAAAAATTCACA
GGAGACAGCCGTTTTCAAAAATGTGCTTTTCAGCCCGGGAAAGGCTGTT
>NODE_165_length_476_cov_19.548319
TATATAGATATATTTTTTTCTTAAGAAAAATAATTCAACTGTATCGAAAGTTACAAGTTC
ACAGTCACTTTGGTAAAACACTTGATTACTTGGAAATCAACCAGTCAATCTGTTTACCGA
TTGAAAAAAACAAAAACAAAAACAAAAATAAACCCCATGAAGTACATAAATGATATTTGC
TGTTTAAATAAAATACATAATTTCCATGATGATGTAAAAACTGGAATGGCACATTAAGTG
TCATATGAAACATTTACAAAACATTAATAAAATTTCCCTGATAAATCAAAGTGCATATAG
ACGCAGTGCACGTAGTCCATCTGAATGTTTCTTCAACGTTAGCCAAACGTTAGCCAGCCC
CACGCAGCAGGCCAGTGAAGCCACAAAACAGTTACCCATAGTATAGAATATTATAGAAGA
AGATAACAGTCATGAACATTATTAAATACAGTCAACACCAATGTTATATACAGTATCGCA
CTGCTAGGTCTGGCTTGGTCTCATACAGTCCAACTCCAGCAGAAGGAAACCTTGGATAGC
TCGCTACATAGTCACAACAGAAATATGTGATCACAATACAATGACAAGTCTGAAGTGTTT
TTTTTTTTTTTTTTTTACTA
>NODE_170_length_376_cov_8.002660
ACTACTTTAAAAGGTCACAATTGGTAAAGACAGCAATTTAGCAATTCTTGACGTTTTAAA
CTTTAAATTACATGGCAAATAATGACCTCAAGTTCTACTTTACAAAATTGTATTGCAGCA
TCTGTTTTTTAAAAAAAAAAAAAAATCCAATTCGGTCATTTTCTCCTAATCATTTAGCCC
TAGTGTATAATAAAGTGTATGTAAAAGTGCTCATTTAAGATTTCTAACGCTAACTGCCAT
TTGTTTCAGTACACGATGGGACGTGTGATCAGGGGACAGAGAAAAGGTGCGGGCTCCGTG
TTCAAAGCCCACGTCAAGCACAGAAAAGGCGCCGCTAAACTCCGTCACGTTGACTTTGCT
GAACGCCATGGTTACATCAAGGGGATTGTGAAGGTAACTTGTCGACTCTGACATGTCGTA
ATCTTGCCGTTTGTTGTAAGCGGAGTGTAAACGTTGTTTTCCTGCGCCGTTCTGCTCTCA
GGATATCATCCATGACCCCGGCCGTGGTGCTCCcctggcc
>NODE_258_length_702_cov_18.978632
CTGTGGGAGCAATTATCAGAAAATGGAAGACATACAAGACCACAGATAATCTCCCTCGAT
CTGGGGCTCCACGCAAGATCTCATCCCGTGGGGTCAAAATGATCATGAGAACGGTGATCA
AAAATCCCAGAACCACACGGGGGGGACCTGGTGAATGACCTGCAGAGAGCTGGGACCAAA
GTAACAAAGGTTACCATCAGTAACACACTACGACGACAGGGAATCAAATCCTGCAGTGCC
AGACGTGTCCCCCTGCTTAAGCCAGTGCATGTCCAGGCCCGTCTGAAGTTTGCCAGAGAG
CACATGGATGATACAGCAGAGGATTGGGAGAATGTCATGTGGTCAGATGAAACCAAAGTA
GAACTTTTTGGTATAAACTCAACTCGTCGTGTTTGGAGGAAGAAGAATACTGAGTTGCAT
CCCAAGAACACCATACCTACTGTGAAACATGGGGGTGGAAACGTCATGCTTTGGGGCTGT
TTTTCTGCTAAGGGGACAGGACGACTGATCCGTGTTAAGGAAAGAATGAATGGGGCCATG
TATCGTGAGATTTTGAGCCAAAACCTCCTTCCATCAGTGAGAGCTTTGAAGATGAAACGT
GGCTGGGTCTTCCAGCATGACAATGATCCCAAACACACCGCCCGGGCAACGAAGGAGTGG
CTCCGTAAGAAGCATTTGAAAGTCCTGGAGTGGCCTAGCCAGTCTCCAGACCTCAACCCC
CTAGAAAATCTGTGGAGGGAGTTGAAAGTCCGTGTTGCTCGGCGACAGCCCCAAAACATC
ACTGCTCTCGAGAAGATCTGCATGGAGGAATGGGCCAAAATACCAGCTACTGTGTGTGCA
AACCTG
>NODE_288_length_310_cov_9.354838
GTTATTTTTATTAATTGATCTTCATTTTCCAACTTGAGCCTCGATAATAAATGTTTCCCT
GCGTTAGAAGCAGCACTCTGAGCTTACATTCCCCCCCTAATCGTTCCCTGAATAGCAGCT
CCTTTCCACCTCTCCGTAGGTCTGGGTGGCAGCATATCTCAACTCGATTCACTGTGACAA
TATTGTTTGGCTATCATTCGCTGCTTTAGGATGAATGGCATCGATCCTCTTTTAACAACA
TTTGTTTCCTATTGTGTTCGGGGGGCGCAGCAGAGGAGGGCAGACGTGTGAAAGTGGCTG
TTTGATTCTCTTTTTCATCCCCATGACCTCAGCTTTTGTGTCTCGTCACCCTGGGAATGT
CACGCCTCACTACTCTACTTTAAGATGTTTCAGAAAGTGCCCTTTGTTTTCACTCCTTTT
TTTTCCCCCCTTTTTTTTTTTTTTTTTTTTTTAA
>NODE_330_length_343_cov_9.189505
CCCCCCCCGCCCCAACCACCTACACCACCCCTCGACAAATGCTCAGCGGTCGTGAACTAC
ATTGATCCGGGGTATAATTCTCTATGAAATTGATGGATGAGGGCAGCCATTGACAGAAAG
GGTAAAGACCACTTTGAGATGTCCCCTGTGAATAAGTATGATGGAAAATAGATTGTTGAA
GAAGATTTATGTTTGTTCTCCGCTGCCACAAGAGAGGGCCACCCCCCCCAGCCTCTGTAC
CCAGCCTGGCTCTGACCAATCAAACATGTCATTGTGGTCAGATTAAACTCACTGGCTCTA
TTCAGCTGCCAACTCGGTGACAATTAGCTCATTCTCAAGATGCAAAAAAAAAAGGACAGA
AGCAGCATTCTTTTTCACAAAGGCATTCCATCTCTCTGTTGCTCTTATGACAGGTGATGC
TGTGGGATGTCACACTGGAGTTAAACCTCCTGGTATTGATCTCCTTACAGCAAAAAACAG
ATttata
>NODE_335_length_691_cov_12.315485
AAAAGAAAAAAAAGGAAAGGGTCACAGAAGAGAAATAGAGACACAAGAGAGTGAGACAGA
GAGAAGAAAAGGGAGACACAAAGAGAGAGGGGAAACATGAGAGAGAGAGGCAGAGAGGCA
ATGAAAGTGAGTGGAAATGACTGACAGTCAGAGGATTCATCACAGGTAAAGAGTGAAGGC
TCTGGCCACAGAGGGACCTGGTGAGAAAGCTAACAGATCGCAATCTGAGTTTTCACTCTG
CGCCGCGGCTAACAGCTAGCAGCTACCCTGTCACCGCTGCCTAAACAAGCCCAGTGTTTT
CATCTCCATATACACAACGCGGCACTCTGTCTTTTCTTCTGATGGAGATAAGATGTATAA
ATTATGAGCAGCTGACAAAGTCTACTCCAGCGCCCCCGGCGTCTCATCAATCACTAGCCT
GTGTGTCAGCAGGTAACTGACGTGGCCCCCGGAGGCACAGCCCCCTCTTTAGGTGTGTGA
GTGTTTTTGTGTGCAAAAAAATAAAATAAAATGTGTGTTTGCTACTGTGCAATTGAGCTT
TTGTGCACGTCTGAGTATCGTGTCTGTGTGTATGTGAGAGATTGTGTGAACAGCTGATTC
AGTCTTAACTCCGCGCTGTAAGAGACAAAAAAGAAAATGAAATACATACAACCCGCACAC
ACCAGCTACTCAAAAACAACTCCTGAGTATGTGTGTGAACTCAAGGTTTTACTGTTATAC
CTTGGGGTTATCTGATGTACTGATATACTCCAAAGAGAAACCTAAATGCTAGAAAGAAGC
AAAAagcatgaagctactaaaaacaaaaaaaagaaagaaaaaaaagaaagaagaa
>NODE_341_length_629_cov_6.909380
GACAGGGTTTGCCAAGTCAGGCACAAACCCTGCTTTGGGTCATAAACACCTCCGCCTGTC
TCCCCTCCTCTTTTCTCCTCCACAGAGGTGAGTTGGGTTTGCACTCTGTTAATCTTTCAC
TACAGGCCCGCTCGTTTTTACACTGGCCCACTGGAGAACAGAGGAGGAGAATGAAAGAGG
GGTAGTAAAGGACAAGAGTGGATAAAAGAGCAGGAAGAAAAAGCCATAGAGAGGGCCAGA
TGGGCACCTTCACAGTCCATTTATCAAACCCAATGTGGCCCTCCCCTCCCCTCCCTGCTG
CTCTCATGTCCTAAACCCCCATGTAATTCTGTAATGATTTTCATTATCATATAATGACCT
TACAAAGCCTACAGCAGTTTGCATGGTCAGTACAAAACTCGCAGCTGTTCGCTTCCATGT
TTGCTCGCCGGCTGTGACAAAGCTTTTTTTGTTTTTTGTTTTTTTTGCTTTGGGCCAGAG
CAGTGACCTCTAGGCATTAGAAGGTCAGCATAAGGTCGTGTCATCCAAGAGGTTCAAAGC
GTACATTCTGTCAGCATACAGACTGAAGACAGCATCAAACCCCTTGTTACATTTCTCCCA
CACAGGACTATAGAAGAACGTTGGATTTGCTGTGTATGTATTTCCAGCGTGAATGCTTCC
TCACCTGTAATTGCACAGATGTGAAACATGATGTATGAATTTTTAAAACCTAAAACCTCC
CTGGTGCCATTGGGATGTGCCATTTTCTATCCTAataggcctgctcccaggag
>NODE_376_length_639_cov_10.535212
ATTCATTAATCTATTTGTTTAGTTGCTAAAAAGCTTTTTAAAAAAATCTGAATTAATATC
GGAATCCTGAATTATTATGTTTGTTAATAAAAAAAAAGCAACATATGTTTAGTGCACAGT
GCTGCATCCAACAGATTTGGCTACAGTATACATGACTGGGTGACTCCATGGTTGTATATA
TGAAATAGCTCCAGCTTTACGCTCCTCTCCATTCCACGGCCTCCGGTGTATAAATTTAGT
TGATGGTTTTCGTTTCTCTTTCTTAATTCATTGCAGTCGGATTCCTCTTTGATGCAGTTC
TGTTGTCCCCCAAACAATTGAAGTGGAGACAATGGAGGCATAATGATAGATCCGTGTACC
CACCATCTGTAAGAGCAGCTGCTCCCTTGCATCTGTACAATATGCTGGAGCGGGGAGCCT
CAGTAATCTGCATAATAAGGAGAGGGCTTATCTCAGTCTAGTTAATAATCACAAGCAATC
GATGCACTTCATTCCCTCACTCTTGACTGATGAAAAAAAGCAGCAAAGTTTTGGTATGTT
CGCCGTATCCTCAAGATAGGCAGGGGTCACGGAGTAATGCCAAGCTGTTGATTTTGCCTG
CAGCTACAGATTTAGTCTGCACTCAATTTCATCTTTTCATGAATACCATAATTACAGCAG
GACATTCTGAGTTATCATACCGCTTCTTCCCTTCTCACTCCCTTATAGGGTTTATAGCCT
CTGTAGCAACGCTGGACCTCacatcagattcgggcgtacgactttaagtctgtgataaac
aca
>NODE_377_length_510_cov_4.511765
AGAATAACCTTCAAGACACCTTTACAGAAACTGTATGTCTTCTCAACATCCTCATCACCA
CACCAGTGACAACGTCAGAATCAGAGAGGCGCTTCTCAACTTTAAAGAGGATAAAAACTT
TCCTTAGGAATACTATGGCACAAGATCGCCTCAATGCTCTGGCTATGCTCTCCATAGAGA
AAAAACTAACACGAGACATCCCTGATTTCAACACCAGAGTCATTGAGAAATTTGCCACTC
AGAAAGACAGACGAGCAAAGTTCCTGTACAAATAAGAACTGTCCATCCCTCCACTCACTC
ATCATATTACACTCACCTTAGAAACACAAACATACCCTTCTTTCCCTCACTCACTCTGTT
GATTTGTATAGATTCAGCTGATCATACCCTTTGATTGTTGTTAATTATTGTATTTGATAC
CCTTTTGTAAAGCACGCATGGAGCATTATACAATTGAAAACTGTTCATATACTGTGAAAC
TGGTGATTTTGAGAAGGAGATTAAATCATTACTGTTAAATTGTATTTGTAGTCTGACTGT
TGATTTGAAGTCACATCAGCCCCACCAAGAATATTTTTCACCAGCCGCCACTGGTTGAAA
GCGGGGAGCTCCGACAAGAACTCCGTGTCGGAGACGAGCCGATCAGTACGGTAc
>NODE_415_length_319_cov_7.166144
GCAGGGATGTGAAGAATATAAACACAATTTTTTTTTTATTGTCCAGAGGGAAAGGGGGGG
GGGTGCCGGGGGTTGGGCGGTGGGGTCTGTAAAAGAGACGGGGACCTTATCACAGCCCAG
CAGCTCTGTAATTCGCCGCCATGATAAAGTGGCAGCGCGGAAAACCTTACAAGGCTGGCA
CAATCCAAAGACGGATTAGGTTTTTCTGACATAAGCTTCCTGAAAAACTAATCAATCAGC
CCATGCAGTATTATCAGAAGCGTGAGATTAAAGAGCTGCTCCTAATCCCCCCACTGTACA
TTTTATTACACTTCCCAGTGTTAGTTGCCTTTAAATATACAATAAATAAATAATAAAACC
AAACCTAATTGAGCATGGGGAAGGGGAAAAGGGTTAAAGAGCCCTTAGAGAGGGAATTTA
TGTAGAATTTGTGTTTTGTTATGaagacagggataaaactgtt
>NODE_434_length_424_cov_6.790094
CGAATGGCATTCCTCGCCACATTCCTCTCAATATCAAAAGGTGCGTATTTGAGGATATCC
TTAGTGCGTTTACGCCTGTGTTTGCGCCCTGACCCACTGGGGCCAGTGCAATAACTTTGG
ACTCCCTCCCACTGCATCTCGTTGCAATGACCACTCTCAGTTTTTATTTAGCTGGGTTGT
GTGCCTTCCCAGTCCAGCCGCTTTTCAGATTCATTTCCAGGTAAACACAGTGTGGCCAGC
CACAAACCTGCAGCCAACAGGCGTTGTCACAGCTGTGGCAGATAATGGCAAGTCCAAACT
CCAGCCCGGCTCTGGAATGTTTACTGTCACCACAGGCAAGTTGGCAGCAAACATTTTTTT
TCCCAACTCTTTCCAAGAGGAAGACTCTCTCGTTATTAATTTTATTTTGATGAATTACAT
GCTTAACCCTTTGCCCTGCACTGTTTTGTGTGACTTCGGGAAGATACAAAGGCACAAAAA
AAGGGGACATTCATAAGTGGATCTTTTAATTTCAGTTGAAAAACAAAAAAAAAGATCCTT
ACTTTGAAAgctgaaagttaacacattc
>NODE_435_length_596_cov_10.578859
TTTTTTTTAATGTTTATATAATAAGGAAGTCGCAAAAAGACATATACTTTTACTCCCCTA
GTCTGTATTTCCCCTTATGTAGGCAAGATGTTTCCAGATAAGCACTATTAATCATTCCTC
TGCATCTGTTCGTTCTTGTACACTTTCACCTGAAAAGTCTTTGCACTCGGAAAATAACGC
TTCTCCTCGCAATTGCCTGACACATTATCTCATTAAAATGTACAAAGAAAACTCCTTCTC
TTTATCTCTGATAATCTAATTAGCATCAGCCAGATGGTTTAATAAGGGATATCGGCGCCG
TTTAGCCTCCCAAACGGCCCGCTGGAGGAGAACAGTGGAGGAGGCTCCTCTCCACTCTCC
TCTTCACTCTGAATAGCTCTCCAGGGTTCACATTATTGCTTCCTCTGCCTGAGGCGAACC
ACTCCAACTCAGGAGTTTAGGGAGGATGAATGCATCCAGGAGAGAGACATGCTCAAAGTG
AATCAAATAGGCAGAGATGTTGGATACTGCTGGGAATGTTTTAAACCAAATAATGGCAGA
TAACTGACTTCACCTTTAGTTCCCCCAAGGAGCGAGAAACATTTCAGATTATGCTTTAAA
TCTTTCTGAGATATATCAGTCTGTTCGGTGTGTGTTTAATTGTTGCCTAGGTAACATTGT
ACCACTCCTAAGATGGTCTGTGCTTAGGTGATGTGAATTTTACATCATGAAAGCACAAAA
GACTTGCATAGTAaagcagt
>NODE_436_length_510_cov_7.950980
CCGTTCTCTGTGCGCTCGTAGCGTGACTTCTTCTTAGGCATCTTCTTTTTGCCCTTCTTG
CCAGCCTCCTCGGCCGTGCCGCTGCCTCCGCCAGTGCTGCCATTGTCGTTGTCCTCGTCT
TCGCTGTGCTCGCTCTCTGCATAGTTCTTGGCCCCGCCCTCCAGCGTACAGCTGCGTCGG
GGCCTGGAGCTCTCACTTTCACGGTCTCCCCGGTCCCCGTCCTGCCGGCGGGACTTCCCG
GCCTCTCTTTTGTCCCGGTCCCTATCTCTGTCCCTGTCCCGCTCTTTCTCCCGTTCCTTC
TCTTTGTCGGCCGTCATGATCCGCCACGTGCCTTCCTCAGTCCTCTCACGGCTGGGCCTC
CGTGAAAGGTAGACTGTGAGCCTGGGCTTCAGTCTTCTGAATTTACCAGTCAAATCCAGG
GAAAATTTGGCCACACCAACAACCCCAGTGTTTCAGAAAAGCTGTGAATGAGAAGAAAAA
GGACAATCAACATAAGCTTGCGTCAATAACTATCATCTTCACAATACAGAAGCTGCATGT
TCTCAGTTAAACGGCTGTTTTGTACGGCAGAAGATCTTTTGTGGGTGAGAAACACAAGAt
tagtgcctggagatgaggcagctgtgctgactcttctcaacatcacagtaattg
>NODE_437_length_569_cov_14.804921
CAGGCTTATAGAAATTAAATGAATGACATTATTATCATGCTTAAAGCATTGGGGGAAGTG
TATGTATGAGCACGTCAGGCCTGCATTTCAAAGAGGAAATCTTTAACATAAACATTAGCA
TTTTGTGAAAACAACTGAGTAATTAGTTTAGGGCATAATAAGCTGGGGAAGGCACACAAT
GAAAGAAAGCATTCTGGCTTTAAAATGAATAAAAATTGATTGTGTCCCAATAAAAAACGA
ATTGGCAGAGTGTTAACTGGATTCCACATAAACGTCTGTAGCAGTCCCTGGCCGCTTTAT
TGTGTGCTAATGCAATAGAGAACACTTAGCAATAAATGCTCCTCTCTGATGAGCTCACAG
AGGCTTTCCAAGATGGCCTGATGAAATTGTAAAAATTAGATTTGAGCTAGCTGCTAATGA
CTCCTAAAACAAAGGAAAATCTCCAAATAGAATTAGCCTGCCCTCTTCTTCTCTAAATAC
ATCATATGTAAATTACTGTCATTTGGAGAAATATGCTTGCCTGGAAGGTAAAGCCTTCAT
TAGAGATCTCAGTAGGTTTGGGACTCGAGCTAGAACTCCTCCAGGACATTTAAAAAGTTT
GAGAACTGAGAGAAGGTAAAGATATTGTTCACTCATGGCAGCAAATCAGAGATATGACTA
AGGAATTTATTTTTGATTATTTTAGTCAAACCAGATGGATTTCGTTCCAAAGc
>NODE_507_length_699_cov_10.875537
TATCTGTGTGTATGTGCGGGAGAAGGGAGGGAGGCATCAGGGGAGAAGCGAAAGATGAAG
AGAATGAGCGTGCCGCTTAGGAAATGTCACACTGGGAAGATTTGCAGGTTTTGATCCTAG
CAAATTAATGCAAAACCCCAGTGCAAGTATTTGATTTGGGAAAACTTTGGGAGCAGACTT
GTCTCTTAATAATAATTATTGGGTTTACATTAATTTCCTCCCCTATTCTCTTCCACAGGA
GAGCTGATCACCACTGCTTGTGAGCTGGGGGTAAGTATTAGCTGTATTGTTTAATCAATT
CACTCATTAACTCTTATAAGCATTAAGGAAGTTTAATTAAGCATGGGCAGAAAGCAGATT
AATTTACTTTCAGTCCACAGGTTTTTTCCCCTTCTTTTCTATACACTTATTTTACTAAGT
TGCAAGTAGAGAATGCTATAATTTGCAACCCGTTTTTCAAATCCAATTAAAGTCAATGGT
AAGGCGATGGCTTTTGTAGGCTTTGCCTTATGTACGGTATAAGGCTTATTATATCCACCC
CTCTTTTTTGTGTGTGTGTGTAAGCCGCGAAGAATGAACTAAATCGGGTTAACAGTTATA
ATAAGTTTTATTATTTAATAAAGTTTATTACGCCGCTGTGATCCTTTTAGGGAGGCTGTG
TCGGTGTCACTATGCCAGTAATCCTGCCGTTAGTGCTGCAGTCCGTGTGGCCTGCCTGTC
TGCCTTTCAGGCCTCCCCAGGGCCTCGCAGGCCATCCCTGGGCCCCAGGCTGCTGGCCCC
CCCTTCTGATCCCCAGAgctccagagttccgattccctttgctccctgtggcctgtatcc
ctc
>NODE_508_length_622_cov_15.723473
ATATGAATACTGCCTCTTTGCCTGAGTCAACTGTACTGTGAATCAGCATCTTGATTATTG
CATGCTACACAACACCACAGATATTGATATATTACTAGAATGACTGTAAAATAGATATTT
CTTTCTAGCATCATTGTATTATAAAATGATTCATTTTCAGTAGTTAATAATTCCTTCTTA
AGGCAAAAGGTTATAAGTAGTATTTAATAATGCAAACTAAAGATTATGGTAGTGTAACAC
GTGGATGAATTAATCTTTTTTATTTTCTTGGGCATCAATATTACTAAGAAGTGTGAATCC
CTGTTTGCTTCAGGGCAAGATGTGTGACAGAGGTGGCATCGAGCTCTTACAGTCCAAGAA
CGAAAATGGGTGAAGATCACTGGACTGACACCAACCACACAGGATCTCTTTTAGTGGCTG
TGGGCCATACGTGGTCACATGATTAGGCACAAATAGTGGCATTGGTACGACCTATTAGAA
GGGGAATGGTGGAGATGACCTGACTATTGTCAAAGCTTCCTGAACTGAGCTAATATGTTG
GACACTCTCCCTTATCTTTGCTTTGTTGCATTAAGTACTGAGCAGCTTTGTAAAGGAAAA
AACAGGAGTGGGATGGGAAGCTATTGGGGTGGTGGAAGGACACTGTCCAGACATGACAGT
AGGAAGTTTGTATTATTATTAATTGAATATATTCTGCATTTTCTCTTGTCCCACCCCACC
CCCTTTACCTTGACGACTTGAAATGTTTCAtctacgtcctcatgat
>NODE_520_length_596_cov_12.228188
ATGCAAACACGTGAAGTATAATGTTAGGAGAAAAAGTTTCAAAGGTGAGTAAAAATGTAA
TGACACTAAATAATGACATTAAAGTACGGACAGCACCTCACAGTGTGTGTTTAGACAAAA
ATAGTTGCTAAAATCCATCCACTCTCGCTGGCTGTTGCTTGTGGGTCCCAAATAAAACCT
ATTAAACATAATTATTCCAGGCTGATGGTGGCGTATAGTGGTCACAGGCCAGTGAAATCT
GTGAGTCATAGGATATGCTGTTACTTTTCCCTGGTAATGGGAAACATGACTCCTCTCTCT
CGTTTGCTGTTGTGATTGAAGGCACTGACCTGTCATACATTTATAATAGGGGAGCAGGTG
TGGCAGTGATGGACCTTAATTTCCTTTAATAAACCTTTTATGTGCCACACTCTTAATGCC
ACGCCGGGCCCTCAGAGGTCCTGCTCATAATAGGTTCATTACTTTTGATTACTACAGCCT
ATTGAGACAAACAACTCCCAAACACTATAGATTACATTCTGTAAAAATGAATGTACCTCA
TTAGTTTGTAACACTTTTCCACAAAGACGTGCTTCAACATTTTGTATAAATTTGTTGTTC
TGAAGGCAAAACGTTGCTCTTACATCCAGCAACCTGAGATTATAACATGGGCATTAATCA
AAGTTCAAATGATGTTATCAGTGCACTGAAATATCACCACTGACTCATAATATtaccttt
tttttctccctcctttcttt
>NODE_521_length_747_cov_10.910308
GAGGGAGGGCAAGGGGGCACGTATTCTGTGGGTGTTATACAACCAAACAGAAACCAAAAC
AACTCAGCAAAACACCACCGAAAAGTTGTCTATGGAAATTAGACAAACAAGCAGCTGCAA
AACCATCAAGGGAAAATGCTCAAGGTTTTCCTCTTCAGTTGGCGGTCATACACGTTTTGT
TTCTCCATCACCTCTTCGCCCCCTTTCTTTTTTAGCCTTAATTGCAGTTTACAGGGAAAG
GGTAATCACTTGTGAAACAGGGCGTGTTATTTTCTCGCCCAGAGTGTGAATCCTAAGCAG
GCCAATCGCCAGCTCTATCGCTCCATCTCTCCGCTGGCTGAATCCTAATGGCTGGATGGA
GAGAAGGAGCGCAGGGAGCGGGGAGAGAGAGAGGCTGACAGCGGGGCTTGACATGGGCAT
TAAATCATGCCCCGAGGAATCCTCCATCCACGGGCTCCTGACAGCCGCGCTGTCATCACG
GCCAGGCCACTTCCTATGCCTCTTGACAACACTGGAGCAGAATTAGTCAGAGCATCAGAT
GTAAATTGGCGCTGTTCAAGGATGATAATGAGCACCAAGATACATGTCGGTGTCACTGAC
GGGACGCCATCATGATTGGCTGTCCCTCACACCGTGCTCCATTAGGTCTAATGGTATTCA
GGCCAGGTATGGGCTGAAGGCGGGAGCAGGGGGGGGAGCAGCGATGGACAGGGAGAAAGT
TTTCTGTTGTGATCAGTTTGTTCCATCTGTGCGTATTGGTTTCTGTAAGACTCTGTGGCC
AGAGAAAGGGGACATTGACACAGGGTCCAGGCAGCCTCTGGGTTCAGCTGTCCACTTGCT
GACATGTTGTCTCAAACACAcagcccctacgctcctctctcaaagtttgaa
>NODE_525_length_572_cov_7.150350
CGCGAGCCGAGGGAATTGAAAGCTCGCCACATATCGTGCAAGGTTCCTTTTCATTGAGCG
AAAATACTGATCTGTAGTCCGTGCAGTATGTAGTTGATTTGGTGTTTAGCTGTGCGTGAC
ACGTGTGTTAAGTTGGTATATCAGCTGTATCAGTTCTCCGGTATCACTGGCTGGGCCGGG
TGGCTGTAGGGGGATGAAGGCTGAGGGCACTAAGTGGGCGACAGGCTGGGCCAAGACGGG
ATTTGTTTTCAGCCTGCTCATTCAAGCCCATTCACTCCTTTTCCCCTCGCAGAATAGGAC
CCTTTGATGGAGGAGATATTTAGTTCTCATGCGGCTGGTTTGGCACAGACTGGAGCTGGG
GCTTATTTGAAAGGGATCTTCCTGCCCCCGTTGCCTCCAACCCCCCACCTCCTGTAGGCG
AGCGGAGGGGAGCAGAGCACGACAGACAGACAGCCCCACAGCAGCCCACCCACACTAAAT
TAATTCTGACAAGGAACTTAAGATAACGTCAAAGCGCTGACTAATCGCAGGATTGGGTTT
CTGTAAGTCAGGGAGCTGTGAAATGTGCCATCATATCTAATAAAAGACCTCCAGTTGCTC
CCTTTCTCTCTCAGCAGTGGTGAAGGTTGGGGGGGCGGGGGGGGAAGTGCGGTTGTGGTG
TCGACTGTCTAGCTGAACTGGTCTGAAAAACAATTAAATTTCACTTCAGCAGTGAA
>NODE_526_length_1195_cov_8.674477
CCTCATGTTACTGCAATGTATCTAGACTGTCCAAAGAGTCTTTACATTTCTCAGGCAGAC
TAGCAGGTATTTGTGTGGTGTAATCCACAGTTAAATGTCTTTAGCAAACAAGTATGGGAA
CTGTCTTTAAAATGTTCAATTGCTGTTTTAGGCTAGGGATGCTCCCTGCCTGACTCAACC
TCCACCATAACCCCCCCTAGTTAATATGTGAACTGTCTGGTTTGAGCTGAGGGGGCGGGG
AGGGCATATCCATGTCGGCATGTGAGTGACCACCTCTTCAGGAACAGTCCGGACTCCTTC
AGGCCCTTGGACGGTGAGGGGATACGAGGGGAGAGAGCTGAAACACAAGTGTCACCTGAC
CATACTGTCTTTTCTCTTTAGGTTATGTGATATGTAGCTGGCACAGTGCAAGAGTACAAA
AACAGTTTTGTTTTGCAGTGACTGGCTTTCTGTAAAGTCTGAGTCTCGTGGTGAGTACAG
CATTTGTCAGCCTTCCCCCCCACCATTGTTCCTGCATGCCTGCAGTGAGAGTGAGGGTGG
GGGGCGTGAGGAAGTCTTGACTTTTTTTTGAGGGGGGGAGTTATTTTGATTGTCTTTACC
TATCAGGTGTAAATTTCCAGGCACTCAGTTCATTTTGGGCCTGCTCCAGTTTGTCTTTAG
TCTGTTCCAGTTCAGCCTTCATTTTGAGGAAAAACAAGTTGATGGCCGGATCCACCATGG
ATGACCGCAGTTGGGCCGCACTCGGCTGCTGGACTTGCTTGAGGTACTGGATCTGGGTCT
GCAGGATATAACAAACACGTGTCAGTGACGGGTAAACGTGAAGAAGTGTTCTGTGATTGT
TTAAAGTACCAGAACTAATCCGTAATTAGGACTCGAGCTGCCAGTAGTCACATTTGTACT
TTCCCCAAAAATCTATAAAATCTAAAATTCTCATGTCCTAATACCCAGTTCTATTATACA
GTCATTTGATCTCAATTTGTAATCTGAATCTCCAGGCAAGGAAATTTTAAGCAATTTCTG
CATGTCGCCTTTTTACATAATATAATTAAGCAGTTCTGAGCTGTACTTAGATTTAAATTC
AGATACTTTTAACACAAAAGACAATTAGTCCTACTTATTGGTTGTAATTTTCCATTAAAT
CACAATGTACTCGCATTCCAACAACTATTATGTGTTCCTTTCCTGCTTCACCACAATAAC
TCAAAAACAAACAAAACTCACGAGCCAAAGTCAAAGGTGTGATGGCATCGAGaatatatt
tgaatatatttacataaaagcaaaaggtacagccaatatgcctcgaaaacaaccagctta
gcatttaggcagttcagct
>NODE_527_length_344_cov_9.668605
CCCTCCCCCCGCCCCTACACAACCACCCCTCTTTCCTCACCCCATGGTGCTGCTCTCACT
AGGAGAGGGGAAGTTCATTACCTCAGCTAAATCAGAATTAGTCCCTTCATTTTGACGGGG
CGAACTTCATTAGAAAGGCCCTTCCTTAATCCAGCAGGGAGAACTGATGAATCTACATGG
GGGCAGTAATTTGCTTCACACAGCAAATTCAGCCACTTCCTCCACACTGTCTCCCCCTTT
CCTTTTCGCCGTCTTTCTGCCTTTATGTACTTATGGTTACATTTTTATTACATCTACAAC
AAAAAAAAACCTGAGAAAGGAAAACACCTGCATATAATTAACTAATGGCAGCGGAGATGG
TGTAAAGAATGAGTTATGCTGTTTGGAATGTCCCGTCTCCCCAACAGACTTCAGGCTCTC
TGGAGCAGCCGTAGCTGACTTGGccgacactcaaacacaggctgagtgagcacggccgac
agaaggct
>NODE_530_length_145_cov_2.317241
TTTTGCCTTCATATTTATCCTATATCAAGACATTCTGAAGCCAAAACATGTTTGTAAACA
TTAAGGTTCAAAAGATGCGACTTTGCTGTTTTTCATGCTTCAAACAGCCTTTCCCGGGCT
GAAAAGCATATTTTTGAAAACGGCAGTCTCCTGTGAATTTTTCTTCACCACGTGACTTCA
AACACCTTTTGCCTTCATATATATCCTATTTCAGCACATTCTGAAGCCAAAACATGTTTG
TAAACATTAAGGTTCAAAAGATGCGACTTTGCTGTTTTTCATGCTTCAa
>NODE_534_length_691_cov_10.387844
TTATATTTTGCTGGTGGTCTGTTTTTACTGCCAACTTCTGTCTGTCCTCTATTCCATCAT
TTAATCTCATTAGTTCTCTACTCTAACCCTGGATCCTTCTATCCATCTTACTAATATGCT
CACTTTTTACCGCTTTTCCTGTTCCAGCGAATGCCAAACACAAACAACTATGTTTTTGGA
TTCTTCAGTCCCATGCTTACCCTTCATTTTTATCTCACTACCTTTCAAACATCTCTCATC
ACATCTCCTTTTTTTCTTCTCTCCACCTATCTTCCCGTCTCCTCTTCCCCCTCTTGCCTC
TCCACCTCAGCATCAATAGAGGGCCCATCTGTTCCCATACATCATGCACTTCATTTCAGT
TTATTAGCTGGGATAAATCATAAATATTTCATTATACATCACGGGCGGCTGTCGCCTGCA
CACCGACAATTTATCACCGCTGCCCTCTCTGCCGGCTTGCCATGGCGGCTATAAGCTTTC
CAGTCTATTAAACAAGATTGATACAGTGTGTAAATTTAGATATTGGGAATTTCTTCACAG
ACCACTGCTCCGCACTGATAGGCCAGGGTAACAGGGGAGGAGAGAGAAGATGGAGGGAGA
GGAGGGGAGAACAGAGGGGGGAGTGGAGGAGCTTGGCTGGGTGTTAACACCACTATCAGG
GTAGTTACAGTTTCCCCTCTTCGCCTCCTCTTTTGGGTGAGGGGTAAAAGGGGGGGAAAA
AAGTAATAATTTGGTTACAGCTATGTAGCTCTCTCATCTTATGCAAATAGATATGGAGAA
AAGAGCAGTTTACATGCACATTGATaagctgttagagtgtcctgtgtgtgtatgc
>NODE_535_length_400_cov_17.275000
TCTCTCTGTCTCTCTCCTCTCCCCCCATCCCTGTTCTCCCAGAGTCTTTTGTCATTTCAT
GTTTCCTTTGTTTTATTTACACCTTTGCATGTTGTTTTTTCTGTTTTTCTTTCTGTTTTT
ATCCCACACCTGTAGGGGACAGTCAAAGGGGAAAAAGAAAAACTATTGAGCAGGCATTTA
TGTCCGAGCCGACACACACCTTATCTGAGAGGCAAAAGAAAATGGTGCGCTTTGGGGGAC
ACTCATTTGAAGAGGACTTGGCATGGTGTGAACCGCAGGTTAAAGACTCGGGAGTTGATA
CGTGCAGTAGCACAACCCTAAACGAGGAGCATAGCCATAGTGAGAAGGTACTGAGACAAT
CTAGCCTGCATTTTGTTATTATTATTATTATTATTTATGACCTACCCATCCAGTCTTTGT
TTGCTCTCTGTCACTAAGTGTAAATAGGTGAGATGTTTGTTTTTTTGGGATTTTATTTGA
CGTTGTATAAATTGATTTCTCTTGCGATTTCGTTCCTTTTTGTTCAGTTACTTTTGGCTC
cccc
>NODE_566_length_146_cov_5.595891
ACAAGGGTTTTTTTGTTCTCCGTTTTCAATTTTTTTCCCCCTCTCTTTTAGGGTTAACCC
TAACCCTTTATATTTCAGTCGTATAAAGTAGAAAGCAGAATATAGTTTATACAAGGGTTT
TTTTGTTCTCCGTTTTCAATTTTTCCCCCCCTCTCTTTTAGGGTTAACCCTAACCCTTTA
TATTTCAGTCGTATAAAGTAGAAAGCAGAATATAGTTTATACAAGGGTTTTTTTGTTCTC
CGTTTTCAATTTTTTTCCCCCTCTCTTTTAGGGTTAACCCTAACCCTTTA
>NODE_568_length_789_cov_6.695817
TGTGTTTCCATGAGATAAAAGTGTAAAATGCTGTCATCAAATGTGCACCCTCTTGTATAT
TTTTATTATAGGTTGTGCCTTTGAGGTCATTTTCATTCATTCTCAAATCCCCTCCCATAA
AATTAACAGCTAATGTGATACTCCATTGCAATTATTGCCGTTTTTAAGTCATACTGATGC
TTCTTTGAGTCTCATCGGGCTGAAAGTGGGACTAAAGAGTGTCTGATAATGACAAACCAC
ACCCTCAGCAACACTCCATCACACCATCAACAGCTCAGCAGCTCGCCTCCAAACACGCCT
CCCCTGACCCCAGGCGCCGACCTCCCACTGCACACCTCCGCTCCACACACATGCACTCAC
AATTCAAGCACACAGACACGTGCACACACCCTGGCGCTCACTTACTTTCAAAGTCCAGGA
AAAAATGTGGACAGTTCTCTAAATCCTTGCCAAGGACCTTAATGAGGTTCCCCATGGCTG
GCGACCTGGACGGGAGGAAACAACAAAATGCATACAGTACGCAGAACCTGGCAACCCGCA
AGAAAACACACAACAGGCACATGGAGAACACAGCAGGTTGTGACTGTTTTAGTTTTTTAC
CCATCTGCACTCATCTAATTATCCCTTCTTCCTTTGCTGCTCCATCCTTCTGTCTAAGCA
ATATGTCCAGAGCGAAGTCAGACAGTCCAGTCATAAATGACACTGATCACAGTTTGCCTC
CAATACACAGTGTATGCTGTATTCAATTATAGGAGGACCTAAATCCAGTAGTGAATCATT
TAGCTCACTCATTGGGACTCACTATAGCCGAGCACTGGTTTTAATCCATTTACATTACTA
TAGTAACTCAATAAAAGCTGGCCATGTATGGGCTGCTTTCCCCTAATGCTCTTTATGTCC
ACTagtctatagatactttatgacaagctcttt
>NODE_590_length_534_cov_5.659176
AGGCGCCTTGTACGGAGTCCCATGAAGATGGAGCGGATGAGTTTGCCAAAAGAGGCTGCA
TTGACAGGGTCCAGTTTCTGCTCCTGGCAGTGGCGCAGATAATGATTGTAGAGGGTGGAT
CGTGGTAGACTTACTCCCTCTGCTGTCTCATAATTGTCCAACAGCCACTGGAGCTAAAAG
GGGGAACAAATGCTTATTAACTAAAGAGATTCACACACTGGTCCGTGGAAAGACCTTAGG
CCAACAGCCAGTAAAATTTATGCTGCTGCTTCACAGCTCTGCAAAAGCTTCTATAACAGC
CAGTAAATTTAAAGCATTTGTAACAATTAAAACCAGCAGCAAAAACGGCAAGCACCACAC
CAAACTCAAATGTACAGCGATTTGAAAGAGGCAGAACAGCAAGAGTGTGAGCTTAGCAAA
AGTTAAGGTTAGCCGAGGGCAAGCATTCGTAAAAGCAACTTACATGGCTGTTGAGCAGCG
AGCTTCTCTGACTGGATAAACCCTCAGATTTTTGGAGCGTCTCAATCGCCATTTCAATCT
GATAAACCACGAAGCACAGGACAAAAAAATGTAAGAGGGGGAAATCAAAACAAAAGCAAG
AAAAACAAAATAAAACACATTACTGGCCACAAGCAAAAATAAATAGAGAGAGAATCTAGA
AAAGATCCAAAGGCAAGC
>NODE_606_length_548_cov_10.864964
GTTACAAGGTAAAGAATTACGAATGCTGTGTTCTTCCTATTTTCCACCTAGTAGCATTAA
GTATAGTGTATCTTTGCTTTGGGGTTTTTGGTAAATTGAATGCTTTATAACACAAACTGC
ATATATATATATATATATATTTCTGATTGTTTTGTTGTCATCTGCATTTTTTTCATTTGA
TCTGACATTTATTCAGTTTAAGGTCGAAAATGACAGTGGCGTTCCCTTATGCTAACACTC
CTTCATATTTGCTGTGCAAAGGGGAAGAATCAAAGTGAGAAAGAGAAAGGAAGAGGAAAA
ATTAAGGACTGCTATTCCTGTTTTTGTCTCTCAGGTGAGTGAGACTGAGATCAATGGCCA
GTTTGAGTCAGTTTGCGAGTCCGTTTTTAGTGAAGTAGAATCCCAGGCCATGGAGGCCTT
GGACCTGCCTGGTTCGTTCCGCACTCGAAGCCACAGTTACCTCCGTGCAATTCAGGCTGG
TTATTCCCAAGATGACGACTGCTTGCCTTCAATGACATCCTCCACTGTCACTTCAACTCT
CAGATCCACAACAGGTAAAACAACCCCCCCAAATGAGAGAGGGCTTAGTTACATATCCTC
ATACATCCTATACATGCGCACAAACTTGACATACCTACATATGTACAGTGGGGAACCCTT
GAGCTGCAGGGATGCCAGGCTGAATGATTCca
>NODE_607_length_701_cov_13.112696
GTGTAAGCTTTCTCTCTGAGGGTCTGCTCAGGTCCTGATCCCCTGGCCTCAACCTGAAAC
AATCACTCTTAGTTAACGACAACACTTCAGCTATTGACAGCGTGATCCCGTAAAGCAGAC
ACTTCAATCAACAGAGCAGCCGGAGGAGGTGTTGTGTTGGAGGAGAATAAAAGAAGGAGG
GGGGGCATGGGGACGGATGAAATCAAGAAGTAAATAAATGAATTGATGAATGAATAATAG
AGTGGCCAGCTAGTGGCCTCTTGGAGCAGCAATGCAGTATTAATAACTGACTCTTACTGT
TCGTCTCTGTGTCATCACTGATACTCTTAGGTGGACCATGGCCAGCATAACACACTGCTG
ATCTGTACATTCGATCCGGATTACGTACTTTCTTCAGTCCTTCAGGAGGCAAAGAGAAAA
GTAGAGAAAATCGAGGAAAAGAAGCATTCTCCCAGCCTGTGATAGCTAAACAAATCTCCC
CATGCAAGCAACATCAACAGAAACTACACAGTATGTTGAAATACATTTAAAACACACAAG
AGCTGTTGGGCAAAATATGATGGGAATAATATTAACATTCTAATATAATAAGGCTAATAA
ATCACATTGAATTTGTCTGCTTTCTATTTAAAACAGTGAAGTTCTCCACAAACCGAATAT
TTTTGTCCCTTCAAGAGAAATGGCCGGTAATGGGGGTCACTGTAGCACTTTCTTGGTTTG
ATACGGGTCAGTAACACTTCTTATTATATCAATGGTaaactggatgaatcaatacaatca
atcagtggagtcggtgcaaagcagtcagtaaagatctattacatgcaggcattaggagtg
atacg
>NODE_608_length_599_cov_5.697830
CTTATGTTTCTAATCACAGTTCTGGAGAAATATTTAATCTCATTAAATTATTTTGTCAAT
TAATACGTATGATTTGGTGTAGAAGAGTATTTATATCCCCCCAAAACCCATGCAAATGAA
CAGCAAATCCTTTATTTTTGTCTATAAGCAAAGCTGCTTCCATTGCAAGAAGGGAATTTG
TTTAAGGTGTTATCATTCACACATGTCTTAATTAAGCTTTTTAGTTTCCCAATTAAATAA
AGTTCTAAATTCTAACAAATTCTAATGAAAACATAAATCAGAGAATTACAATATTTTTGC
ATCGCTATTTGAGTACCTGAATATCACAGCGTGATTCAGTAGTGATTCCCACCCCTGTAG
CACAGTTTACATTGCGAGGTGTGAGAGAAGCAGAAAACTATAATAATTCCCTCATCTCAT
GTCCATTAGCATGTTCGAAAACCCCAAAATCTCCAGTCTTGGGCAGACACAGGCAGACAG
CACGCATCTCCACTTGTCAAAGAAAACTTTTATCAATACCAAGAGCACTTGAAGTTTGTT
TGCATTTTGTTTTCCAGCACTCTTAACAACTTCAGAAGTCAGATCACAGGAGTATCTGGT
CAAAGCGCTTCGTGGTTAGTTCTGGAAACACAGGAGTGCTACGCCACGCTTTGATACTCC
ACATCAATATTTCAATTCAACAATCACTTGACATGCACCCatactcccagagacgaaaga
cgaaaggggagagagagagagag
>NODE_609_length_1893_cov_4.164289
TCAATTCTAGGCTCCGGCTGAGCATCCAACTCAAAGTATGCACTAATTGGTGCCCTGCGC
GCCGTTGCCCAAACTATTTCCTATGAGGTAAGCTTAGGCCTAATTCTCCTGAATACAATC
ATCTTCACCGGGGGCTTCACCCTTCAAACCTTCAGCGTAGCCCAAGAAGGCACATGACTT
ATCCTCCCGGCCTGACCGTTAGCCGCAATGTGATACATCTCAACGCTAGCAGAAACTAAC
CGGGCACCCTTTGACCTCACCGAAGGCGAATCAGAACTAGTCTCAGGTTTCAACGTAGAA
TACGCAGGAGGCCCCTTCGCACTATTCTTCTTGGCAGAATACGCCAATATCCTTCTTATA
AACACACTTTCCGCCACACTTTTCTTAGGGGCCTCCCTGTCACACCCTTCCCCCGAGCTT
ACTACTACTAACCTAATAACTAAGGCAGCCCTCCTCTCAGTCCTATTCCTCTGAGTCCGG
GCTTCCTACCCCCGATTTCGATACGACCAATTAATGCACCTAATCTGAAAAAGCTTCCTT
CCACTCACACTAGCCCTCGTAATTTGACACTTATCACTCCCCATCGCATTTACCGGACTA
CCCCCACAACTTTAACCCCGGAGCTGTGCCTGAAGTAAAGGGCCACTTTGATAGAGTGAA
CCATGAGGGTTAAAGTCCCTCCAACTCCTTAGAAAGAAGGGATTTGAACCCTACCTGAAG
AGATCAAAACTCTTAGTGCTTCCTCTACACCACTTCCTAATAAAATCAGCTAATCAAGCT
TTTGGGCCCATACCCCAAAAATGATGGTTTGAATCCGTCTTTTATTAATGAACCCTTACA
TCTTGACCATTATACTCTTTGGTTTAGGCTTAGGAACAATAACCACTTTTGCAAGTACAC
ACTGACTCCTCGCCTGAATAGGCCTCGAGATTAATACTCTCGCAATCATCCCAATCATAG
CCCACCACCACCACCCACGAGCAGTTGAAGCCACCACCAAGTATTTCCTCACACAAGCGA
CTGCAGCCGCCATACTCCTCTTCGCAAGCACCACAAATGCCTGACTAACGGGCCAATGAG
ACATCCAACAAATGACCCACCCCCTTCCCATCACCATAGTTACCCTAGCTTTAGCACTAA
AAATTGGACTAGCACCAATACATGCATGACTCCCCGAAGTACTTCAAGGACTTGACTTGA
CAACTGGACTAGTCCTCTCCACCTGACAAAAGCTCGCCCCCTTCTCCCTACTTCTCCAAA
TTCAGTCCCCCTCCAACTCAACAATACTAATCACGCTAGGCCTTGTCTCCATTCTTATCG
GTGGGTGGGGAGGATTAAACCAAACTCAACTCCGGAAAATTCTTGCATACTCCTCGATCG
CACACCTAGGGTGGATGACTCTCATTATACAATACTCCCCCTCCCTCACATTTCTAAGCT
TGATAATATACTTCGTTATAACATCCTCAACATTTTTAATTTTTAAACTAAGCAAATCCA
CCAATATCAATGCACTGGCCACATCTTGGGCAAAAATACCCATAATTACGGCCCTGACCC
CCCTTGTTTTATTATCCCTAGGAGGCCTTCCACCACTCACCGGCTTTATACCAAAATGAC
TTATTCTCCAAGAATTAACCAAGCAAGGCCTAGCCCCAACTGCTACCCTAGCCGCCCTTT
CAGCCCTCCTAAGCCTCTACTTCTACCTACGACTCTGCTACGCCATGACCCTTACAATAT
CCCCCAACAACCTCTCCGGAACAACCCCTTGACGCCTCCCCTCCTCTCAACTGACCCTCC
CCCTAGCCATTTTAACCTCCACAACAATCTGCCTGCTTCCTCTTACCCCTGCCATGGCAG
CATTAATGGCTATCTAAGGGGCTTAGGATAGTATTCAAACCAAGGGCCTTCAAAGCCCTA
AACGGGAGTGAAAACCTCCCAGCCCCTGATAAGACTTGCGAGACACTACCCCACATCCTC
TGCATGCAAAACAGACACTTTAATTAAGCTAAAGCCTTCCCTAGATAGGTAGGCCTc
>NODE_610_length_579_cov_9.742660
ATGCACAAATTGTATGTTTACAGCCAATGTGTGAGGTTGCGGCTATGATTAAGACATCAT
TGTTGTGGTACAAAATAACTAGCACTTCACGGGGTCAAGGTTAGTTTTCATGCCATGGTT
TACCTGAACTTTCCCCCTTTCCATTTGAGACGGCTTTCAGAAGCTTTGATCTGCCACACT
GCAAGCTCTCTGCCTGCAGAAGACTACTTATCTATTCAGCGTGGAGTTGCCAGCAGCCCT
TTAAGAATCGAGTTATGCTAAACAGAGGTTGATTTAAACCAGAGGTTGACCTCTGACCTT
AGCTTAGAGGATAATGTCCCAGGCAAGGAGAGCAAAGTCCTGTTACCGTCCATGAATCAG
GCCCCCACCGACATTATTTCAAAATTGCTTAGTTGCATGGAACTCCCTTTAGTGCTGAAC
GGACTTTCATAAAATTGATTTTCTGAGTACACCCTTTTAGCAGCTATAAGCTTGAAATAT
GAACCCTTCATTGCTGAAAGCATTTCATTTTTTGCCCCTGTGACTAATGATCCAGGGAAG
AAGTGTGTTTGAAATTCTCCTCGGCAGCCATTTCCATAATTAAACACTGCTAATTATAGA
GCTTTGGCTGACTTTAAACAAACAGGCACAGTTGCCTAGCATGCTTTCACGCCTTCCATT
TGGAAATTTatgcaaattgtacccatatcgtgtgttttcttagatgaaactgacaacatt
agg
>NODE_611_length_190_cov_4.105263
CAAACAGCCTTTCCTGGGCTGAAAAGCACATTTTTGAAAACGGCTGTCTCCTGTGAATTT
TTCTTCTCCACGTGACTTCAAACAGCTTTTGCCTTCATATTTATCCTATTTCAACACATT
CTAAAGCCAAAACATGTTTGTAAAGATTCAGGTTCAAAAGATGCGACTTTGCTGTTTTTC
ATGCTTCAAACAGCCTTTCCCGGGCTGAACAGCACATTTTTGAAAACGGCTGTCTCCTGT
GAATTTTTCTTCTCCACGTGACTTCAAACAGCTTTTGCCTTCATATTTATCCTATTTCAA
CACATTCTAAAGCCAAAACATGTTTGTAAACATT
>NODE_615_length_652_cov_9.085890
TTTGAAAGAAAATTAAACAAGTACCTCATTAGCCAACGCTTCAGTGCTCCCTGGAGGTGG
CCACTGAGCCAGGCTTTTTAATGAGCTGGGAACTTAAACGCTGCCAAAGTTTACCCCGGC
CTTGCCTTTCTCTGTTAGGCCACTGGGAAGAGCCATGCCCTCCCCCTTTGCCCCTGGTCT
CCTCCACCCCCCATCTCACCCCGGCCCTCCTCTTCCATTGAGAGCTGCTCATGCAGAGGA
GAGAGAGGCACCACGCTGATTCCCTGCCTTTCAGCTCCGGAGAGGGGGATAATGCTGTTT
TTGTACCACGCATCCAGAGGAATTATGTGCGCTAATTTGATTAGGGGAAGATTTGATTAA
CTGGAAAATGAGGGCTTTGCTTAGACTTTCACACGCTTAATTTATCCCTTGCAAAGCAGA
CGCAACATTGTGTCATGAAACTCAGAAGGCATATGAGAAGCCCATTCACCAGCTAGATGG
CCCTTTCAGACTCAACAATATCTAGGACTGCCACGGTTCAAATTGGGATAATCAGTTTAG
AGCTTTTTGCCTGGCCTCAGAATACAAATTGCATTTGGCATTAACAGTGAAAAGGTTCAA
AGGATAATGAGATTAATGTAGCAGGGAATTGAGCTAAGGCAGAAAATTTTCAGAAGAAAA
TGCAAAACTAGTGGCATTGTTGCACAAGGTGGATGTGAAGATTTTTTTCCCCCTCTATGA
TTTATGTTTGTGTGATTCCTACTGTGGTTGCTGCTAGGAGATTATGATAATGCTTTGGCa
gcaaatgtcaatcaaa
>NODE_616_length_518_cov_12.088803
TAATGCCTTACTGTACTAAACATTTCGACACATGAACTTTTAAGTACTGCAGTGTGCACT
GGGTAGATGATAAAAAAGTTCTGTGTCACTGGTCCATGCCGGTATGCTCCCCAGTCCCTG
TAATGATTTCTATTCATAAACATGCAGTGTGCTATCCTCCACCTGGCAGCTGCCTCTGTG
CATATGAGATTACTATTATGCATCTTCCAATCCCAAGGATAAACATCTCTTCACTTTTGA
AGTTTGCAAGCATGAGGCATATTTTAGTGCCATATGACTTAAGCATCCCTTCAGGTATCA
CTTGCAATCTTTTCTCATTCTATATACATTGTTCAACTTTAATGGGTATCTAATTTGTGT
TATCAGCTTACAGGGCAGTAAGTAATAATTTGCATGGCTGCCCTAAGCAAATATGCTTCC
ATAAGCATCCCATAGTATAGACACTAGAATGGATTAACCTCCATATTGGCTATGCCCTGA
CGGTCAATGCTTTTTTAGAAATAAGTAGAACAGATAGTTTAGTTTGGTGGCAATTGTTGT
GAAAAAAAAAATGGATTTACTACAAACCCTTCTACATTTAGATGCTACATTGGATAAAAG
CCTTTCACACACAGCAATGGTGAAATGAAATctgtgcatctatatttccagtattgtcga
cg
>NODE_617_length_798_cov_8.320802
CAACCAAATGATGCAACGGCACGCGCAAATCTGCATTACTTCTGTGCTTGTGCCTTTTGT
CTCGAAATTCCATGTGCGAGCCTAAAAATAGGGTTTAAATACAAATAGTCTGGGTGTGCA
TCTGTTGCTGCTGCTTTATTCAGACAAAGCCTGAACCACAAAATTATGCATAATGACTTC
TCTTTTTTTTTTTTAATTGATTATCTGTATTTGTTTTGTTTTCGCTGCAGGTTCCCATTT
TCCCCGTCACCTTTGTGAAAATTCTCCACCTCCTAGTTTACATCTCCTTTCCCCTTCTCT
GCTCCCCAAATCTACAGGCAACGGGACGCTCTTGTACATTAAATAAGAACTGTCACCCTG
GGCAACTTGCAGCAATGAAGCATTTATTCTGCCTCACATTTCCTGGCACTTAGAATTATT
TCCTTCATGCCTGATAACCAAATTACAATATGGCAGGTCTCCCCGGAGCCACAGGATTGT
TAGTGCCAGCTCACAACATACTTTCAACTGATGTGGCATTTCATGTACAGCTGCCAATCA
AAGCCGGCAGAAGGCTGAGATGTAAATGAGGGCGGGCCCGATGGTGTTCAATTACTGCTC
TGAGCTCTGCATAATCCCCCTTCCCACTGACTGACTGACTGACAGCTCCACATTCCTCCT
CATCCCCAGCTTTCTCCCCTAATTTCACTACCTAGGTTTCGCCTCATACTGGGATTTGGA
ATCAGACATTGGAGGGAATTTCTGTCACTTTCATTTCCATTTAGAATAGCGCATAAAAAA
ATAAAAAAAGTGCATTATCCGACATCTGAAGGGCTATAACGGTAAAGGCATGCGCATTCA
GAAAGCAAACTACTGCGAACAACAAATTCCCTACAATTTGTGACCCAGAGCTCGGTgcta
aaccacgtctcccatatgttatgtcagtgtctttccctctgt
>NODE_620_length_145_cov_5.372414
CATGTTTGTAAACATGAAGGTTCAAAAGATGCGACTTTGCTGTTTTTCATGCTTCAAACA
GCCTTTCCCGGGCTGAAAAGCACATTTTTGAAAACGGCTGTCTCCTGTGAATTTTTCTTG
TCCACGTGACTTCAAACAGCGTTTCCCTTCATATTTATCCTATTTCAACACATTCTAAAG
CCAAAACATGTTTGCAAACATTAAGGTTCAAAAGATGCGACTTTGCTGTTTTTCATGCTT
CAAACAGCCTTTCCCGGGCTGAAAAGCACATTTTTGAAAACGGCTGTCT
>NODE_622_length_795_cov_11.618868
AATGTCTAAAAGACTGTCGTGACTTATTTTGCGGTACACATGACTTGAATTGTTCTTACC
CTTAACATTTTGCTTTTCTGTATGACCTCATTTCAATTTGTGACCCCGGCACTGCAGACT
ACAACTATAATGACCAGTGTTGCCAGTGAAGATGGTGCCTTTTTGCTGCCTGCTCTTACT
GCAGGCTCTGTGTGTGTGTGTGTGATTGCCGTGCGGCTGGATTCACAAGGAAGGGCATAA
ACTTGGACTGGAGGACAATGCATTAAGACTGCTGGTCCCTATGCCTTAGATTTGGCACAG
GTTAGGTAGAGGCATGAAATGCATATTGTTTGTGTTCATTTGAATAAGGACAAATGTCAG
ATTTCCATGGCTCCAGGCAGCCTGCATGTTAGATGATCAACTCTTTTGGGCCCCTGGATG
TGGGGTCATCAGTAGCGCTTCCAGGTCACTGTCACTGCATGCCGGTTTGGGGCCATAATT
GACCTTTTGACAGAGCACAGGGAGACAGCCTTTCTCTGAGGGCAGGAATAATCACTTTAG
ATTTACTTGTGGCTGTGCTCATGTTTGCTAATTAAAATGTTTGTTATTATAAAAACTCAA
TTTGTGATCTAAGAAAATATATTTTATAATTATTTGTTTTATGTTTGAACTGTTGTGGTG
TAAAAACATGACTGTTAAAATAAGAAAACAACAGATGAAATTAGACAAAGACTACTGACT
TGCCTTTGAACTTTTCTCGCTTATGAAAATATATTTATTGTCTTAAGTTACATCTATTAT
ATCACAATGAAATCTTTGACCAGTGCGGCTAAGGACATGGCACAAGTTACTGCTGCACAC
CAGTCTTTGCTGACGTTTTccacgactacatgtgagaaaggcaaagcattctttttatct
gtttagttaacatttttgttatgtgtgaacaaatgagtc
>NODE_623_length_608_cov_8.687500
ATTTGAGTTTTCTCATATTATAATCAGCAAGGATTATTTTAACTCTAAGTTATATATTTG
CTTTAGCACTAGTTTGATGCATAAAGCACACATAAAAAAGTATATTTATGACATTTGTAA
GCTGTAGTCTTCTCTGAGTCGTCACCTAGCTGCATGCATGACAAAGCTGCATGCTTCAGT
TCTGCTATCTTTGAGAAATACTCCCAGACATGCCAGTGATCAGCCTGCTCTACTCGCACA
CACTCAAGCAAACACACAGCACTGTACGTCCCTGCCTTAGACGCAACACAGCCATGGCTA
TTTCTGTTCCACAGACTGATAGCTCCTACTGAAGATCATTGATTTTACGGGAAGCCCTGT
TTACAGGCTGAGTGCCATCGACCTGAGGTGACTTTTTGCCTCCTGCAGTTGGAGCAATAG
TGAAGCACCCTTATGTCTGCATTAGTAGAACGGTGGACTGAATATTTACAGCACACAATA
AACACTGGTGTTCTACATGGCTAATTGTCTGAATTACAGTGTTGGGAATCATCAAGAACT
GGAACTCCATGTACCATATACAATTATAATGGTTTACTGTGTGCAGCAGTGGTTGACAAA
CTTTTTTGGCTCACAGCTCTGAGACTAAGTGACACAGTGACAGTAATCTTGGACACTGAA
CGATGATAGGCATTTTCCCTCTCAGACTACTTGAATTATTTGcactgctcattatttatg
aagaaaaatggcttattagtatatttcacgac
>NODE_646_length_401_cov_7.678304
CGCTGCCTGCATGTGCAGGAGTGTGCGTCTGTGTGTGTGTCTCTGTGTGTGTGTATAAAA
CACTTGGAGCAGCAGGAAAAGCTGGAAGTTTTCAGCTCTATCCTGGTAAAACCTCTGGAA
AGGGAGGGCAGTGGGAAAAGAGAAAAAGTCACAGGTATAGTAAGAAGAAAAAGTGTATCA
TTACATTGAGAGCCAGTCAGTAGTGATGCCAGTTGGCCAAAGTTAGCAGGAAGCTGTCCT
AGTAAATGGCAGCAGCTGCTCGCAGTTCGAGAGAGCATGTCCCAGTCAGAGGAGAAAAGC
GATGGCATCTACATTAATACTACCTTAATGGCCCATCTGGCGCTCCGTAGGGTCCCTGGC
TGCGCCACCGACTCATAGGCGTTTGACAGGCAGTCTCCAGCGCACCAGACGCGCATGGCA
TGCCAAATGGCTGGGAGACGCCTCCGTGGCGCACAGATCTGTCAAACTCTCTGACGCTGT
AGTCACACAGGCAAGGGAAGTTAAGGCAAGttttcacacgtgattggttcttgacatgga
tgggg
>NODE_649_length_550_cov_9.918181
TTTAAGGGTTAAAATCTGTGCTACTTGGAGTGTGTCCCCCAGAAAAGGAATGAGGTCCCC
GGGAATGTTTTACAGATAAAATAAAAAGAATCAGGAGAATGAGGGAAAGAAGAGAAGTTG
AATATATATTTCATGTGATAAGAGAAAGATGAAGCGCGAGAAAAAAGATTCCATTACAGC
TGCGACAGTTACAAAACTGCTGCTGTGTAGAGTAGCCTCTGTTGAAAAGATTGATGCAAT
AAGGACTGACCTTGGCTTGGAGCAGGAGTCGGTGATGTATGTATGAGCATCTCCCTGCTA
AATGGACCCAGATTTGTAGCACTAATATACATGGAAGCCCAGTACCAAACTCGCCACGGC
TATAAATCAACAGCCACTTTGGGTGTCATTTCTGGTTTATATTCTACTATTGTTCTGTGC
TTTTAATTCGTGTCACTGCCATCTGTTCATTTGATGCAGTTTCATACTGTATGATTTGGC
TGCAGAGATACTGTGCAGACAATCCCTGTTAGACCATCAGAGTGGATTAACTGCACTGGT
AAATTCCACCGAGGCTATCTCACAGCCGCATGTAAATAGAATCTGAATCGAGTGAAAGGA
AAAAATAGAAATTTAAAATCAAAAGTTTTATTGTTTGTCAGGAACTCGGCAGAACAGCGA
TTCaatataaaactaacaaagagcgagaacagca
>NODE_660_length_575_cov_11.266087
TCACAGGAGTTCACGCGCGCTAACTTATGAAAAAAGATAAATAACAGAGAAGACCGACCA
TGTCACCGGGTGAGACAAGAGCCGCGTGTGAGCTAAGGAGTCAGATGGCACAAGAAAGAG
GACGTCCGTAAAGAGAGCATTCTCTTTTTCAACTAAATACGTCTTCAAAAGGAAAAACCC
CACAATGTCTTGCTGAAGCCACCTGCACACAGAGGGCAGGCTGCCACTGTTTCAATGGGC
GCTGCATGCACACCCCAGCGGGCTTCCAGATAGCGGCTAAAGAGCTTATTTCCCAAATCT
CTTTATCCTTTCTAGAACTGTGAGACGTTGACAGAAAGTCAGTTAACTCTAGCCAGTGGC
AGCTGCATGGGTTTTGCATAATTAATTATTTATACGGAGCCAGACATAGTAATTACCATC
CAGATGAATATGATATTCTAATCAGGCAGGCTTTAATTTTAATTGCCCTCCAGCATCTAA
CTGTCAGTGCTGGCCTGGCTTGATAAAGTGGAGAGTCTCTAAACACCATTAGACATCTGC
TCTGAGAGCATTGCCTCCACTACCCACCAGCCCCACCATCCGCCATAAAAATCAATACAG
GACCTGGGTGTGTGCGTGTGATCTTGCTCATTTTTCTATGGAAAGCCATTTTTCGTCAAT
GACAAAACCAGAGCAGGGCTTCAAGCTATGGAGTCCCCCCCCCTCTCCCTCCACCGCCT
>NODE_670_length_302_cov_1.410596
CAAACATGTCCACTTACCAGACTCCTCGACTGGAGAAAATGAGAAAAATGCTGTGAAGCC
CAAAAAAAAAGAAAAAAAAAGCCCTGACCACAATTTCGGAGGCATGAAAAGTAATATCTG
ATAGAACATGCCAGGAGGTTTACAGGAGATTTACTCAGAGTTATGAAAAAGAAAGGAGAG
AACCTGGAGATTAGCTTTACAAAAACGAAGCAAAGATTACAGAAAAATGCAATAAGAACT
TTCCCTGCACTACCTTATAAGACCATTTATATGAAGGTAGCAGAAATAGAAAAGCTTTAG
AGGCTACAATTAGGGGATCTTTCAAAAGATGAGCTTTCAACTTGATATAACCTAACAAGA
CCTctttatgtaagaaggacaaacacgctattttacaaccctcgcagcgagagcctcact
ttgggttttgaaagttgtgtgttcgt
>NODE_673_length_656_cov_18.681402
CAAACAATTGACAATGTAGTTGCACAAAAAGCACTTAATTGTCAATAAAGCGTCGTTTAC
ATCGACAAGCTGACATGCTAAACCAAAACGGTGTGTTTTCTCCTCTGGGTGAAGCCACAT
CTCTCAGCTGCTTGTTAAATTTCACTCACACACCTGTTAAAAGGTGAGCTAACGCCGGGG
AGCCGATGCAGCGTTAGCTAGCACGAAACACGGCTACAGAGAGCACACCATGTTGGTTTA
AAGTCAAACACTGGACTCTACAGGTAGACACTATGCCACAAACACTCTGGCTACACAAGA
AACCGTACAACGAACAAAGGGGTCAGAAAGGTCCGTACCTTTTTCTCATGTAGATCCACA
ATTTGCCACACCAAGAGAATTATTTCCCTCTCATCCGAACCCAGTTTACCCCCATTTGCA
CCAGCTGTTGCCCCAAAGAACACCACCAGAGTATCACTGTGCGAAGCCATCAGGGACCAC
AAGGGTAAAAACTACAATTAAAGCAAAGATTAAAATAAAAATAACACGAGGGTTCACCTT
TTTCCAAGTGATAAGAAGAGCGAACAAAAGGGCTGGAAACTCAATTGAGATAAACGGAGA
GAGAAAAAAGGGGGAGAGATTATTTTCAGAGGAGCCACGGAAGAGTTTGCGGTCAGAGAC
TCTACCTGTTGCTGTACTTGAGTGTGTTCTATCCAGAGATACTGGTTTAACTGGTAAAGA
AGGGTGGAAATCCGTGTGTCTTTCACACGAGCTCCATAACAAGCCCCGGAGTTTTTTTTT
TCTCctcctctcctttctat
>NODE_674_length_477_cov_17.398323
TAAATGTTGGTTAAAACAAGCAATTTCAAACAGAGTGCTGGAAGAAAGTGAGAACTGTAT
TTTTTTTTTTAACGACCACTTGCAAAAATAAATTTAACAGGCGACAATTTACCTCAAAAG
TGGTTTTCAGGTTAATGATAATAAAGGAGCAATTAATAGTGTTTTGTTTCAATGGGAAAG
TGAATTAGGACTTTGTACGTAACACAGTTAATCACACAAAAATCTAACAAAAATCAAAAA
TGAAATATTTATTACAGCATTTGTGACTGAACACCTTTTAAACATTACGTCACAGTCCTC
ATACAAGTATTTAATGTATTTTTGACAAAGCTTAAGGGAGACGGCATCTTATCATCTAGT
GAGGAACACGTGCTGAAAAAGGAAGGAATTCATGGACATACAATATCAATGCCACAGCAG
ATCTGAAACTAGCAAAAACATTCTTTTTCAATTGAGGTAAACACATAGAATATCTAACAT
GAAACAATTAATAGACTGAACTCTGTACGAAGTTTGTTACAATATTCTCTCAGCTTTTTT
TTCCCTCCAAAAGCATTGAGTTCATAATTTAAGTTTTTTTTTTTCCTTTTTTTTTTTTTT
TTTTTTTTTTTTTTTTTTTTT
>NODE_675_length_184_cov_54.940216
TGCAGCGCCAGTTGTGGACTCGTCCCTCTTTGCTCGCTGCAACTGAGGGAATCCTTGTTA
GTTTCTTTTCCTCCTCTGTTTAATATTCTCAAAATTCAGCGGGTCAGCGCCATCGGGACC
GGGGAGGCCCCGCGAGGCGGGCCGAGCGCACCGGCGGCTCAGAGAGCGGAGGGCGGCTTC
ATGCTGCGTTCGGTTCATGCCGCAGAGACAGTTCTGGCCTCGTCCCTCTTCGCTCGCTGC
CACTGAGGGAATCCTGGTTAGATTCTTTTCCTCCTCTTATAGAGATGGTCAAATTTCAGC
GGGGGAGCGCAGTCGGTACCGGGGGCCG
>NODE_691_length_852_cov_8.528169
ACTCCATGTAGTAATCATTTGATAAATGAGAAATAAACTATGTCACTATGTCATTTCTGT
ATGACAGGATATCTGTGTAATAAGTCAGAATGCACTAATAATATTGGTCATGTTGCTGCA
TCAGTCCAGATGTATTAATGCCATTAAATTGTGGCTTTAAAGCTCAGCTTAGACGTCAGA
TTTCCCTGAAATTTGACAGACCTATAATCATTCTGAAGTTATTCTTGTGGTTTGGTCCTT
ACTGTTCTGATTTTTCATTAGGCCTTTTGTTTTCAGCGTGCTGAGAGGAGAGTTTCAGAC
AAGCGAGGTTGCGTGCTGGATGAAGAGTTAAAACAGGGAGGGTTGTAAAAAAAAAAAAAA
AATAAAAAATTATTCAAGTGCTTCAGGGGGGAGGAAAGGAAGGTATTTATACGAGCCATG
CGATGGAATCGTGTGTTTACCCCCTGACATAGATGTCAGACATCTTCTCTCCTGTCATGA
AAGCATCGTCCTCTAGAATTACGTCATCAGTGTTCCAAATAACAACACGAAGCTCAAAGC
TAGACACCAGCAGAGCATTGACCAGAGAGGAGAGAAAGGACGACAGACAGACAGGAGACA
CACCACAAACAGAGAGACGCGACACAAACACGCACACAGAAAAAATGGAAACAAAACAAA
ACAAAAAAAATAATGGTTAACTGCAAACAAAAAATCCACACACAGCTTACACCCACGGGA
TGAGGCTTGGCCGCCCCGTCCCGCTGTACCTACCCCCTGACAAATATGTCACTGGACTTT
TCCCCAGTGAAGTAATCATCGTCCTCCAGTATTACTTCGTCTGTATTCCAAATAATCACC
CTGAGCTCATATCTGGTAAGGGGGGGAGGAAGGAACACATACACACATAGTTGGACTTAT
ATTTGACATTAATAAAGAGCTAACTATTCAAAAAGACTCACCATCATTTAACCCAGGGAT
AAAACTACATTTTCTGTTGAAAGAATTTTGACATTg
>NODE_692_length_1434_cov_4.883543
ATTAGCAGACATTCTTTGGGGCTTTTTGAATTTGTTTGATTTGGTTTTGATTTCTTTTGT
ATTTCATTGATTTCATGGTGATTTCATTTGGGCTTCATTGATTTCATTACTAATTTCTTT
TGTTTTGGGGTATTTCATTTATATATTTGATTATTAGATATCTAAATATTATATACTTAT
TAGACGAACTATAAAACATTGATTAATCATAGCAAAGGCGACCCGGTATCGAACATAGAC
ATAGACATGGGATACAGGGGACAAGATAAGGGATTTTGGGACAACAACTGGTACGGAGAC
AGAGGGGATTATTTTGACAGAGGACGGGGGAGACAGGACTTTTGGAACGGTAGTAGGGAC
AGAGGACGACAGGACATGAGACAGGATGGATGGAACAGAGGGAGACAAGACAATTGGAGA
GACAGAGGGATGAGTGACGATAGACAGGACAGACAGGATGGGTGGACACGGGTGACATAT
AAACAACGTGGACGCGGACAAGACAAGAGCTGGGGCCGTGGCGACGGGTCTCGGGGACGG
AGTGCCCGTGCACCTCCGGCCTCGCTTCGAGGTCGGAACTTTGTCCCTCGCGGGACTTTT
GCTTCTAACCCTAATCCTAACCCTAAACCCTAATCCTAAACCCTAACCCTAACCCAACCC
TAACCCAACCCTAACCCAAACCCTAAAATGTTTTAAAATGCCCATCTTTCCTCCTCCAAT
GTCCTAATTTGCCGTAAGTCCAAAGGGATCTTGAGCCGGCTTTAAACTGTGAACCGACAG
TGCTCCTCAATGCAGCACCATGCTGCCTCCTCTTGTCTGCTTCTTCACCACATTCCTCAG
GACCTTCTCCAGTGAGCAGCCATCTTTTTCCACCACAGTCTTCTGCCACAGCTTCTTGAA
GTCCTTGTGGAGGGCCAGTTCCTGGAGGATGGCTTGTCCATGAGGCCTGTACAGATACAG
GTTTCTTATTTAGCACTTTAGTGTGGAAACACAGATTGAACAAAGAAGACACACAAAGCA
GAAAGCAGCAGGTCTGACTTCAGTGAACTACAGTGAGAACTGACCTGACTTCAGCAGCAG
CATCCACAGACATCTTCCTGGCAGCAGTAAGGAAGCGCTGGCTGAAGATCTGCCCTGCTG
TCAGGACTGCAGCCGCTCCCAGTCTGTCAGCCAGCAGGTGGAGGTGTTGAGCAGTGCTGG
CTCTTACTGCAGTGCTCAGGTGGCTGAGGAAGGACAAACACAACCAAATATACTAACTAT
GTTTGATTTGACTTCTTTTGATTGCTGCTGCTACTACACTTGTTCATAGATCGTGATCCT
CCTCTGTGCTCTTACCTCAGTCCTGTATTCAGCAGAACAGGCAGAACTCGACCGGGGCTG
CAGTTCTGCACCAGAGCCTCCAGGGCCACGTTGGCCTGCTGCCGAACAAAGGCGTTTCCA
CACGCCTGTGCGATTTTCAGCAGCAGAGCTCGACCTGTCCTCTCTGCCTCACTGTCCATG
TCCCTCTGTAGGTGGACATAAAGAGAACGGACGGTGTCCATGGCTGCACAGGCCACTGAG
GAGCGCAGGTTTTTaacc
>NODE_701_length_570_cov_7.261404
ACTGTGAATAAATACAATCAAAATGAATAGTTTAAGTAGGACTGATGTGCCCAAAACTCT
GTGGTTCTGAACCGCTAAATACAATCCAAATAAAAACTATTTTAAAATCTGTATAGAGGA
ATATTTGCTATTTTTTTCCCCCCACATAGCTTTTAAATGATAATTTTTTTCCTGTATCAT
AGAACATTGGGTCTGATCCACTGCATGCACATGGAGATGCATTTAGATCAGCCCATCTTC
TCCTCCTCCTCTTCCCTCCATCGCCTTACAGCCCCCTGTATCGGTGATAGTGGGATGGCA
GGCAGGATGAAACACTTCCTCTGTGAAGCAGAACTTTTATGTCAGGTGAAGCCAGACACA
TCTCATCCCCTTCAATAGCTCCTCGTCAATTTCAGGCTTAAAATTTTATGGGATAGGATA
CTGTTTGATGCAGTCTACCAGCGGTCCATAACAGCAGTCATTTATTGTGCACTGAAAAGA
GGGGGAAGAAATATTATGGCGCGCCAAAAGGGGTGGGTGGGTGTAAGGGAGGTGAGGGAA
AAAGCCCATACAGTGCAGGGAAAGGAGAAAACACAGGAGATGCTGGCAGATTGGCAGGCA
TGACCGCCGGCTCTCACGTGACCTCATCAGCAAACATGAGCGGCTGATGCCGTCTGTCAG
CCAGGTGCCGGAGTAACATTTAAAAACTCACTGTACATGAGCGGTGGATTTGTt
>NODE_702_length_313_cov_15.884984
AAAAAAGAAAAAAAAAAAAGAAAGAAAAAAGGGGGTGGGGGAGGGAAGGGGGGGACACAA
GAAAAAAAAAAGGCACGGGCGCCCAGTCAGTCTTCACAACAAGGGTAGAAGAGAAGAAAG
AAAATAGTCACCTGGCATTCTCTGTTTCTCCAGCTCATGCTGTGAGGGTTTTCTACGTGG
GGACTCATTGGTGGTGGTAAGAGAGTTGCCTGTGACAAAGTGCCAATCAGAATCCCCGAA
TGAGGCTGGCAATACATGATTGGTTGGTTGAATGATATCAACAGGCTGGTATCTAAAGAC
AAGAGAGAACCAAGAGTCATCCCAGCAGAAAACACACACACTCTTGCCCTCTATTAGAAA
GTCAATGCACAACTGGCATATTTGTTACATATTTTGGAGACACCATCATCGCTGGAGACT
TTTTTTTTTTTTTTTTAATCTTATACTGCAGCACAAa
>NODE_709_length_461_cov_11.006508
GTCTTTATGTGGTGGCGAGGAACCCGTGACTGATCAATGAAAAGTAAGATGCAGCAAAGA
AACACTGAGTTATTAGGACAAATGGTAATAGGACATCTTACAGCAAAGATCATTTTAATG
GTCCCAAATATTCTGAACAACTAAGTGTACACTCATGTAAAAGAAAAAAAAATGAGAAGA
TATGACAAAATTCATCACATCTAGAATTCCACTCAATCTTTAATCAAGACGGGATTACAA
ATTCTCCAAAAAATCTGCAGTTTCAAAGGGCAAAAAGGGTAAAACTAGCTCACCTACTGA
GGTCTTTAAAAACCTGTTCAAGTGTGACTGAAAACGTCCTGAACATTTAAAGGCAGGTCT
TTTTTGTTGTCATTTACAAAAAACAGGAGAAAGATTGAGAGACAAATAGAGAACAAAAAG
AAAATAATGAAGAAACTGCTGGCTTTTTTCTCTTCAGAGAAAGAACGTCTGCTGAGGAAC
AACGACACTGATGACATCATCAAACAACAAGGACAGCTCTTTGCCACGTGCTGCCTCCCA
TCTGGTCCTATATACTAACTTAAAAAGGGGACAAAAAGCAACAGACAAAGAGAGGGataa
acagc
>NODE_710_length_458_cov_10.930131
TTTTCCCCCCTGCTCGGTGTCACCTGCTTTGTAATCTGATTACTTCACAGTGGAATTAGT
ATGTATATTTAATGCAGCTTTCTTTCTTTTTTTCTTCTTTTCTCCCCTCCGTCTTTCATT
CTTTTTAAATCTTGATGAGTGATGCAGGGAGGGAACGGAGATGGGGTGGGGTTGCTCTAC
TTGCATGTCTGGCGGATATGCCAGGGCCATGCTAATAAATGACAGCTGATTTATGCGTCT
GTATTCTTTTATTTATAAAAAAATAGCAAGCGGGCTGATTTCTGATATTAATAATACAAG
TGGATCCACTTTGATTAGGCTTCTGTGGAGAGCTGTGCATATTCAGCATTACAATTAAAG
CCTCTGATGTGAAATAGGAATGACACGCTAATGAAGCGAGCTAGCGAGCCTGAACCGCGA
CTGTCCAACAGCATTACGGCCCATCTCGGATGAAGAGTAATTATACGAGGAACACTGAAA
TGTCATTAAAAATCTTCAGTAAGTGATTTAACCCACCATTCCTCACTAATGCTAGATATT
TCTTTTTTTTTTCTTTACCACCTCCCAACCCCCACATGATCAACTCCCAAGGTTTTCCTC
TT
>NODE_711_length_644_cov_11.942547
AGAAGAGAGGTTTCTTAAAGTGCTTATAGATAATATACAACCTTCCAAGATCAAACAGTG
GATCTTTATTTGACCTGTGTGGTGCATGTTTGAGCTTGTGCATGTATCTTGTGCACTTGG
CCAAGTGTAAGTAATTTCTTTGATAGTATTTTGCTCATCTCTATCAGCTTACACTTTATC
GCTTAACTTATCATCAAATATACACCCTTACACTCACATGCATCTGTGCATGCACGCCGC
GCACACACATGCACGCACACACGCATGCACACATATACTTTCCTCCGTCTGGTGGGGAGT
CTGGACTGCTCCGACTGACTGCGCCTCACTGCCCTTGTGCAGTGGTGTGCCAGTTGTGCC
TTCCCCCATCGCTGTGAATGCCACCATCTGGTGTGCCACGTGGACATCATAATCTCCCCT
TAATTACATTAGCAGTGCAATCAGTTACTGCATTACAAGGCCGGGCGAAGAGCTTTTAAA
TCTTGGAGGAAATCATAAATAATTGCACTAAGTACCCAGCGCCAGATGTGCGTGCCAACT
TGGCTGGCATGAGATAAATAGTAACCTCAACAACGGTGTTCAGTATCCAGTCTGCAAACA
TTTTTTGGGCAGTATGATCCCCGCGTCCTTTGCTCTCATCCCCGTCCTCGTCCTTTCCCT
TTGGATTCTCTCACTTTGTGTGTTAAAGCACACAGAGAGGTTGGGCTCCTCAGACTGTAT
ACAGTCTCACCTGTTGCTGTAGTATTTCCCCGCTGCAGTGTGACTGATGGCATCCGGGAa
acagtttg
>NODE_747_length_467_cov_7.361885
CGACATATGTGTGTGTTTGTGTGAGAGGGAGAGAATTGGGCCAGTATCCCACCTAATTGT
TATTGCGTCTGTGTTTGGCCTGGAGACAGTCGATAGGAATCAGCAGTGAGCCTGCTGGTG
GTGCTGGTGGAGGTGGAGGGGGGGGTTACGGAGAGCTGTGTCTCCCACTTCCCAGTGTCT
TAGTTGTAATGCATCCCTCCACTAACAGGGATCAAGGTATTAGGGATTCAGGTTATTTGT
ATTGATTTTATGTGCTGTCATGCCGGGCTCGAGGACGCCCTCATATTTGTGGAAATTGCA
AATTCCACCTCGGAAATGTCACCAGCGTTTAATCTCTTCTTGAGTGGTCAATATGGGACC
CTCGCTCTGGTCCGACCACGTTTATTAAACAGAGACCAAGCGTTTCCCACGGTTACCATG
ACACCATGCACCGTGGAGCGGGATTGGTCCAGACGAGATGGTAACATGGGAGTGAGGAAG
TCCAACTTCAACATTAATAACTTTTGATAAGATCTGTGTcgatggttatgagattgtaca
cggataaggagagttgactctggattaggttcagctctgggaggagtattcagagttgtg
ttccgaaatga
>NODE_748_length_548_cov_5.868613
CACACACACAGACACACAAAGGTGGAGCTCAGGGACCCGGACGTTAGAACGGACGTCTCG
ACAAGAGTGTTTTCCCGCACCCTCGGGACACCAAAAGTCTGGTGGTGGTGGTGGTGTGGA
GGGCTGTTTTATTTTTATTTTGAGTGTTTAATGTATTAAAAGGGGCCGGGGTAATGAATT
ATAATCTTTAATGCAGAAACCGATCGATACCACCCAGAGAATAAATCAGCTTTTACTGAG
AGCGTCAAAGCCCCTTAATACACTAGGGGAGAGAAAGGGAGTGCATGGGGAGGAGGAGGC
GGGAGGAAGGGAGGAGGGGAGCAGCGGGGACAAACTGTGAGCAGGAAGGATCCCGAATGA
AGGAGAGAGAGAGAGAGAGAGAGAGAGAGAGGAGGATGATGAAATAAAAGAGAAGGGGGA
GTAAGAGGGAAAGAGGAAGGGATGGAGGGATGGATGCAGGCAGACGGAGGGAAGTTATAG
ATGAACAGACTCACCTTTGGGCTAACCTCATTGAGTAAAAGCCCCGGTGAAAGCACTGAG
ATTCTGACAGTTTTGTGAGCAGGCGAGGTTGCAGGGTCAGCCGGTGTGTGTGCTCACACA
CTCCACTTACTTGTTATTTCTCCACCTAGTTGCATTGTGTTCCCTCTCAATGATCCCCTC
CCCGACTTCTGTTGCCTgaagcaaaatataat
>NODE_749_length_677_cov_6.778434
GTAATATCACTTGAACCGAGTAATTCTCTATAGTGTTTGTGAGTTCAGAAGGACCATCAA
ATTTCATGTAAAATAAGCTCTCATGCAGGAGGAGACACTCATATTTTATGTCTAATTCTG
GAGGAGAAGATGTATTTCTTACTTCCCCAGGAAGCATGATTGGTGTGTGTCTGTGTATCA
TGATGAGATCACTTGGCGGGGCTGAGGATAAAATGTCGCTTAGGATAATGTGATTGCCCT
TAAGGTACAAGGAGGTGAATTATATTCCCTGATTTATAATCTGAAAATTAAAGACTCACT
CATTTTCTAATTTAATTCCACCTTCAATGGAACAATGTTCACTCTGAGCCAAATTGGCGA
ATAATGTTACTAATTCAGATGCAGATGTAATTTCTATTCGGGGGGCTGCGGCGCGTGGTG
ATGAACGAGTCCCGGATGGATCGTTGCCACTCCTATCTCCCCGTCTCGACAATTCCCCAG
CAGTTGTGATAATAACCTGAGCAATAAAGGAGGGATAGGCAGTGCTACCCCGTTCCACTC
CTCATACCCCAAGTCATCTGATACTTCATCTAATAGTATTTCTGTCCTTTCCTGTGCCAC
TCTGTCTTAGGGCAGCTGACACTGCGCTCCTCCATACAGGAAAACAGAGTACGGTGAATA
TTATAGATGTAAAACTGCATTAACATGAAGACTCTTAATAACCTGCATAATTACTGCTGC
CTTCTGCAATACAAAAAAGTCATTGCAATAAATCTGCTGTTAAAAACTTGATTGAATGCA
GGGTAAATGTCAAGGTAATTATGAGGCGGCGAGGGTTAAAa
>NODE_750_length_517_cov_14.856867
TTATGTACATGGTCTTGATATTTACAGGTGGTGTGAAAACTGGACATGGCTCCGCTGCTG
TTCCATTTGAGGTGCAACCAAATTCCACTGTAAAATGCGCTGCAGTAAACGTGTCCTGAT
TTGAAGAATGTCTTTGAAAAAAAAACAAAAACAAAAAACAAACAAAAGAAAAAAGTCGCT
GATTTGTCTTTCTGCGTTTTGTCCATTGTTATTTTGTTAGTCTGTCCAGGCTAGTAGTCC
TGATGTGGGCTGTGCGTCAAACTGTGCCGTCGCAAGTCACAGTTGCGCCGAAACACCTTT
CCGCAGCGGCCACAGCTGTAGGGCTTGATGTCTGTATGGGTGAGAAGGTGAGTTTTCAGG
TTACTTCTTTGATTAAAGGTTCTTCCGCATGTGGGGCATTTGTGGGGAGACTCCTGTTTA
GATTTAAAGCAAGCAAAGGATTATTCCCTTTAATTGTATAGAACGTCTATCAGTTATATC
TTTCAATCATCTAAATAAACTGCTGCGTCAATTCTAACTCACTGATTTGCACAGTAATTT
TTAAGCAACTTTTATGAGTATCTCTCTTTCTTTTTTAAAAATTTGGTAACAGGCCAAACG
CAACCGCTTTGTGACACCTTTAATATCCCCATGCATGCAGTAGACAGTGCACAACAGGTG
a
>NODE_751_length_735_cov_8.107483
GTTACAGGCAGTAACACTGACACAGGCTCAAAACAAGCTTTTGCAACTTGGCAAATTTAA
AACAGTCTGTTTTTAACTGAGTTTTCTGGTGTGTATTATTTTTCTCATATTATTGTATTA
ATTTATACTTTTAACTGTAGGATCAAACATCTCTAAATGATAAAGTGAACAGCTAAACAG
TGTTAACACCCAAACAAAGTTACCGCCTCACACCCATGCCGGGAGTCCAAAGTCAGCCAC
ACAAGCATCAATATTTTACAATCCCTCAAGAATCCTCTTTAAAGATGCAATCAATGCCTC
CTATTCATTATCTATGTGTATGTCTTCTAGGTATGGCCTTTGTCATTAAGCAATAATTCT
CCCCTCCACAGTCCCACATTACTCTGCTGCTCCATACTTTTACAAATGCCTCGGGGCTAT
AAATACTAATGAAATCTCTTTGCTTAATTTGATTTTGCTGGTACACTTGCAGTTATGGCT
GAACTTTCCCACGAGAGAGGCTGATTGAACACTTTCAAGTCCTTATGGAAGCAGGAAAAC
ATTCCAAAGAGCTGGGGAGATCATTTCCATAATTACCCCGATTGGCAGCCTAATGACCTT
CTGTGACAATAAAAAGATCTCTTGTTAATTCCATTTCTGTCGCTGACATTCAAGAGATTC
CTATCTTACATGTTTGAGGGTTCACAAGATAACAAGTGTACTTTTTTTCCCTCCCGTTTT
CAGCGAGCAAAAGAGCAGCCCCATTCAGCTCTGCTCTCCCCCCCACCCCCCACCCCACCC
CACCAACCCACTGCAGTGATGTGGCTCTGCTCTGCTGTGAAAGGGACCCTGCTTGTGCCT
GCacggctcgtccaccctgccccaaagttggataattta
>NODE_752_length_529_cov_9.022684
TATATTATGTGTAATTATGAGAGTAAATTTAAACAGTTGCCAGGTAAAGGTTCTGCGGGA
TACCAAGAAATTACATCCTGGGAGAACATACCCCGATGCTGTAACTTCATTTAAAGAAAT
GAACCGTTTATATTAACCACAATGAAGACAAACTAGTACAGTGTCTGCTCTTTCCTGTGA
AAGTGATCACATCTTTATGGCTCCCGTCACTGCTCTTTACAGATCTGTTTCCCAGAGGTA
TTTGATGTGGAGAGCCAAAGCAGGAGGAAGTGTGGGTCTGCAGCCCGCATGTTAACAATG
GCTCTCCTCAGACCCCCCGGCCCAGGCCCAGCCAGTCATGAAACACCATGGAGATGTTAT
TGACCTCAAGGTTAACTCTCCTCAGGTAAGCCTGGGAGATAATGGACAAAGAGCAGTTCT
TTTACAGGTGGAGTGACACGGCATATCCGCGCTGCGCAACTCCTCTCGCATTGACAGATT
TTCTAATTCACTGCAGATTCCCATAAAACTGGGTGGCCAGGGCCCGCTCACCCAACAGAG
GGCCCATTCATGCTGGGTGGGATAGGGGGCCTGGCCAAATTAACCTGGATTAATTTAAAG
GAGCAAAGGGTCCTTACATCCGAATAAAATGAAGATCAATAAATTAAATGTCCGGGTCAG
GATGTCAAGttgc
>NODE_753_length_677_cov_6.878877
TTTTTCAAAAATGATGTTTTGTGCCTCAAACATCTTGCTTACAGCAGCAGGGTCTGATCC
AAGCATTATGTGCGAATACATCAGTAGCCCTGGACCCCCCTCTCCACAGGCATACAAGCG
CGCACACACACACACACACACACGCATGCATGCACGTAAACACACACATTTCCTAGTAAC
TGAAGCTCACTCCCCCTCCTCCCATCCTCCCGCCTCCCTTCTTCTTCTTCTACAGAAGTA
AATTATCAAAACTGTGTTTGAAAGTGAATGAAGGGTGACTCGCTCTCTCTCTCCCTTTCT
CTCGCTCTCTCTCCCCTTCCCGCTTTGACATCTCAGTTTTTTTTTTTCCTTACTTGCCAC
CGTTTCTGGGCTAGGTGATAACTGCCGGTAATAGGATTAACATTGATTTCTTTTTGCAAG
AACAGAGATGTGCCAGTTCCAGCTATTTATTGAACTGCCAGCTTTGAACTATGAAAACTG
ACTGCAGGAAAAGACCTAATGCAGCATTTTAAAGAAAAGAAAAGCCTCTGTGCAATTCTT
TCTCTCTCTCTTTTTTTTTTGTTATTTCTTCCTCCTCTGTCTTCTTCTTCTTTTTGTTGT
TGCAGGATAAAAGAGAAAATCGGGTGCCTCTGTTCTAAGCTCTGGTAATGACTTTATTTA
TGTACTTTGTTGTTGCTTCTTTTATATAAAAAACTCCCCAGTCAATATAGTTATGATTTG
ATCTATAAACTGCAAGAGTGTTTGACTTCTCTTTCACCTTGAAATAAAGATCCATACatg
gattctctttgttgaggtagtgtaccgtaaataatgcattt
>NODE_762_length_578_cov_7.960207
TAATTTCTCACTACTGGGGCTGAATTTCTGTTAATGCAGAATGTAAAATGAAAGAGTACA
CCGTAGGCCCAAGTGTAATGCACCAACAGAGCTAACCGAATGATAAAACATGAAGATTTA
CAATATATTAATTGCAAGACAGCGCATATCAAAGTGGCCGTTAACTACCTGAGGTCAATG
TCATACTGTCTAATTAACCGGGCAGCGGCTGTGTGGTCCTACATGGCTGTGGAAGGTGGA
GAGAGCAGCCGATCTCACACCCCCCCCACCACCCTTTACCCACCTTTTACTTCCTCCCAT
TCAGAGGCACGCACGCACTCGCTGTCTGAGTTCTTGCATAGAACACTCTGAGACATTCCA
TTTGCATGCCCGCCCCATCAAGCTGGATGCACTCAGACTGGTAATAAAAGGCATTGACCC
CCTTAACCTTTATGAATTACAATTTGTGCCTGCAGCACGTCCTGTCAGAGGCCTCAGAAA
AGCAGGCACCTCAGCCGGGGTGTGTGCGTGTTGTTTTGCAGTTGTTAAGGAGAGGGGAAA
AGGTTTTTACAGCTCCTCGTCGGAGCTTCTGACAAGCAGGGAGGAGGCGGTCTGACAGCA
GAAGCAGGGTAGGGAGGGACTGCAGCGCTGCTGATGGCTCCATGCTAATCTCTATCCCTG
GATGCTGCACGAAACTACTGAGGCTCCTTTCTTTGTCAGGACCAGAGATACACAGCCtgt
ag
>NODE_763_length_704_cov_5.071023
CTGAGGAATGATGCCATTAGACCTGCAGGATTCAGAATGCTATGTTTTGTGCAGGAGTGT
TTTAATACCACAATGTATCATGGGACATAATTCCCATATAGCTCGCCCGGCTTCGTTTAA
TTTTAAAATATCAAATTGTTTTCCTCCACAGTCACCTGATTTCGTCTGCCATCGTCTTTG
TCATTTCGCTCTCTCGTCTGTCTAAAACTGGCACTTTTGTTGCATTCCAAGAGGTTGATA
AATCAATCCATCAAAAAATTCTTTGCGGTGAAACTCAATCAAGAAAGGTCATGTCGGCGG
GAAAAGAACAGATTAAATTAGCATTGAATTAGACATGGAAAGTGAGCTCTGTCAAAACCA
TCACTGTGCTCAGCACAATTAGAATATGTTAATTATGCATTTCATTAAGGGGCCTCAGCG
CTCTTTGAATGTGAGATGAAATGTCACTGGTGTAGGCAGCCGAAAAATGGAAGATTGCCA
GGCACAACTTTCTTTGTGCAATGTGTGACACCTTCATTAACATCAGGGATTGCTAGTCTG
ATTAGACTTTTTGTATTAGTTTAAGCCTTTAGGCTTTCAAATGCTATGCCTTTTTTTCTC
CATTTTGATGTGGCAGCTCAGACCCTTCTCCATTTCCGAGCAGATATTGTCTATGGTTCA
ATTCTTTGTCTAAATTCTCCAACATAATGCCATGACATTGGACGTAACATCTCATTGTCT
TTGTGTAGATGACGGCATTTACCATGTCTTTGTTTCACATAATCTCGGGTCACTTTCAGC
AATGCGAGACTTGAGGAGCCCAATTCCCCCAGCGTGCGCTCATAACGAGGATAttcaggg
tagcgttt
>NODE_780_length_570_cov_17.138596
GTTTTTTTATGTTCTTATTCATGGGCGAAATAAGAAGCAGGCAGTTTGCTGGCACTAGGA
GGTTTAGCTGCCTGGAGCTAACGGGAGCATCAAACCACGGCTGTGTGTTTCCATCTGTGT
GTGTGTGTGTGTGTGTGTGTGTGTATGTCTGGAGCTGCTGTTGTTGCTGTTGCTGCTGCT
ACTGCTACCACTTGCCTCCGTCTCCTCCCTTCTCTGGCCTAATCAACAAAACAGCCTCAG
CTGCCCCTTCGGATCCCCTGCCAGGGTCCCTATCATCCTCTGATCAAATATTAATGTGTG
ATACTGAGCTTGCTCACTAATCCAAAGCCAATTAATATTATCTGTCAATTATTTACAGAT
CCTGAGGTGCGGAGGCAGATCCCTGAGGACTACATCGGCCAGGTTCAGAATACGTAATTG
ACTTCCTCTTTCGCCCCCCACCTCAACCCCAGTCTCCCTTCATTCTTTCTTCCTCTCTCC
CTCTTGCATTTTCTTTCATTTTTCCTCTCTTTTCATCTCCTCCTTCCTTTTTTGTTTATG
TGTGTCTTTTAAAGCCTAAATGGTTGTCTTTCCAGTGGTTCAGGGCGAGCGGCGCAGGAT
GCTGCCTGGGCATTAGCATTGCTGATATATCTGACATTGCGGGATGGGGGCGACGGGGGA
GCTGCGCTCTGCTAAGGCTTTGTGTCTGACTCTCACTCATACAATGCAGTCagg
>NODE_798_length_540_cov_13.738889
AATGCAAAGTAATACTTGTATAGGCATCATAATAATAGGTGATGGTAGTGAGACTACCAC
GGTCAAAGCAGGGGCTTATGCACAGAATGCTATCTGTTAATCAGAATGGTCTAGGAAAGG
ACAAATTGTTTAATAATTTAAGGAATATGGAGAGATAAGAAAAGGCTCATATAAGGTAGA
GACAGTGTTAAATCTTGGAAAAGGTGGCATGAAGGGTTACGTAGTTTAGAACTGAAGTGT
GCGGGATGGGGACACTTGTCATTGAGAAGAAAAGTAACAACAACAAACATCATGCAATTA
ACATTCGTCACAAGTGACAGCGCAGCTTTTAAAGGCTAAATTGAAAAACCATTGAACTGT
TAAATTAAAAGTGACAACACAACAGTCAGGTAGGACAGCACACGGGACAGAAGGAGAGAT
CGAAGGAGAGAGAAAAGCAACAGTAAGAGAGACACAAATATGAAATGATTGTTAGCTTTA
AACCTTATTATCTGGATTCGATTCCTCAACTACAAAATAGCAACTCTTAACACATTTACG
AAAATACTGGAAAAATATTATCATTAATTAACCTTTGTATCCAAGTGCATTGAAAAGCAT
ACTACCGTTACCTCTGTGTCCATTTAAAAATaaaaaaaaacaagaggaggaagagaagag
aatgataacagggggacatcaggg
>NODE_802_length_533_cov_7.887430
ATTTGCATAATTACAATGTTTTCCTGAAGCATGGGCAGTATAGAAATTGTAAATAGTAGT
GGACTCACTGTCTCTCCTTAGTGGAAGTCATATTTAAATGGAGAGCGCCTGTTCTGCTGG
CCAGGCAGCCAGGCTCAGGCAAGAGGTCCCAATCAGCCAGCCTCACAGACTGCTCATTCA
ATAGGATTTAAAAAGCCAACTGTGTGGAGAAATGAGAGTTTTGCCCCCCAAATCATATGG
AATTACAGTGCTGGTTGCATATGGGGGGAGCCAGTGGCAGGCACAAAAGCCCACAGGAAG
CTGCTATTTCTGTGTGTTTTATTAACCCAACCAAGCAATTTAATTCTTTTGTTCGGGGGA
GTTCTACTTCATTGATTAACAAAAGCGGGGATATAATTTTTTCAGCCCCTTTTGAAAAGC
CTGAAATGTCAAGCCTTTTAAAGGAGATTATTCTGCCTGTGTGCGATGAATAGAGCCCAG
AGTAACCTTTTGTCTACAATTAAATATTCCAGCATAAATATAAAAGAAAATCAGAGATGG
GGAAGATTGAGTCAGGAGAGATTGGAGAGGTAGATCCTCTGCCCGATAGTGGCAACAGCC
TGGCTCTAATTAGATATGCCAGGCGGGCTGTGAGCAGTCACTCTCCACAGCACGCCGAGA
GAGGAGGCAGCCTGAGA
>NODE_805_length_583_cov_8.404802
AAATGACACAACCATGTACATGCATGAAAGACAAGCAGTAGCAAAGGCAGTCTCTTGAGA
GATCAGTCCGTGATGGTGGACTATGATCAGAGATAGAGTATTCAGAGTCCATATCGCTGC
ATGCCGAGCAGGTAGGCCCCGCTCTGGCTCTCTCGCTCAACGCAATCCTCCACCCACCAA
CCGCTACTGTCCACACCGACACCACCAGCAGCAGCACCCAGGACGGACGGAAGGAGGAAA
GGAGGGACCCGGGGAGGAAGAGAGGACAGAAAGGAGGGATGAAACTGGCCTCTTCCATTC
GGAGAAGGGGTGTGTGTGGAGGCAGAGGAGAAGAGGTGGAGATAAGTGGACAGGAGGGAG
GCTAAGAGGAGGGAAAGATGGGGAGGAAGAGGCCCCTGTGCTATCCGGAGCTGTCTGTTT
CTGTCTGTATGTCTGTTCTCACACAGTCGAAATCAATTTGCCATCAGGACTGTCACTGTG
GAACAAAGAGAGAAGGAAGCTTGCCAGGTCGGACACACTCAGAGAGAAATGGAGAAAGAC
AAGACAGGCACAAGGAGGCAGGATAGAGTTTAGGAGAAGTGCAGGTGGGGTCGGGAAATC
TACTTCGCCCCACCTACAGTTACAACTCCAAACACACCTGCCGTTATCAGGAAGATTGGA
CTTCCAATTCCCTCATCAACACTTGCATGCAGATATGTATGCCGGTTAGAAATTGTTGCA
CAAATCa
>NODE_849_length_551_cov_10.531760
TAAAAACAATCAAATTTGTGGTTTTGAGAGATGATTGCTCATGGTATCCGGCACCAACTG
CTTTTCACAGCTAATGCTAATGCATTATCCACAACTGCAAGAGCAGCATCATACACTGGC
TTCAGAATCCATTAATAGTATATTCCTATTGAAAAAGAAATCTCAAGCACCATAATGTTA
CTCCATCAGCTTATCCTGTTTCAGCAAAGCAACACTGTGCACTGAAAATACACCATCACT
GACAGAGAGAGCCTAATCCAGTGATTGGTTTTACCTTATCACACAACTTAAGGAGTGTAC
ACTTCTAAGCTGACGGATTGAACCTCTGTTCGATACAGGTTTGCAAAACTGAATCTGTTG
AGCCTCCAAGATTTGATATGGGTATTTAAAGCTCTGCGCGGCATTAACCGCAGAGCACAA
CAAATAGCCTGCCTTTTAACAGGGCTAGGGAATCCCGGGGCCAGTTGGGATGCAAATTGA
AATGATCCAAGAGTGGATTGAGAAGGTGAGGGTGGGCTTGGATGGGGCTGTGGAGGGTGG
ATGTGGGAGTGGTGAGGAAAGACGGCTGTAGGAATGTGGGAATGAGACGAGGTGGTATGA
GGCTTGCGGTGAGGGCTGGCAAGGTTTTGAGGAGTTAGCTGTGATTAGCCTCAAACACTG
ACTTATGACTTGAGTgacaacagtttcgcaacaaa
>NODE_851_length_536_cov_12.958955
AGTATGTGTGCACTCATTAGCCCTGGCTCTAAATAGGGCCCTCCCCCACTTCTACCTCCC
CTCTCGGTGGTACATTTGCCCTTTTTATGAGCCCTCCTTTTCCATTTTTTTCCTCCTCCT
CTTCTTTCCTTTCTCTTTTTTTTTCTCAACCCCAACACGGAAATTGAAACTGTATCTGGG
CTTATCTGCAACCTCCCCGTGCATCAACTGCCGAGATGTTTAGACAAATTTTATGCATTA
TGCAGCGCAAATATCAAAACAGTTCTTGGCAGTGCCAGCAGAAGCCTCATTAAAAATTCC
TTAATTAAATCTTCTTGCAAAATGTAATCAGTCCAAGGAAGGGGTTTTGTGTGTGTGCGT
GTGTGTGTGTGTCTGTGTGCGCAGAAGACGACGTGTGCGTATGCGTGTGTGTCTGTCAGT
GCCAAGGCTTTGATTTGTGCCCTTCATGTTATGGCTTGGAGAAGTAATCATTAACGCCAA
AGCCACTTTGGCTTTTCAAATGCTGTTTTTCTTTCTTTTTAAACAGAATAAACAAACAAG
TGATAATCACCTTTCTAGTGTCGGCTCAAGATAAATCCAGAACGGGGGGACATTGTTCTG
TGACCACTGAAAAATAAGATACCTCGCCTCCCCCTGATGCTTTTGTTTCGGTGGGTGTGA
Atgacggactttttagatca
>NODE_903_length_383_cov_5.908616
ATAATGCACGAAACAGAAAAAAAAAAAGTGAAAACATGTGCATACATACACACCCACGCA
CACACACACACAACACTGCATCTGCAGTTGTGTGTCTCATTTGCCATCAGTGGAGCATGT
TGTTATCCTCTGCTCAGCGCTCTCTCATGAAATGTAGGGCAGGGACAACAACAGGTGCCT
GTGCGGGCGACAGCCTGCAATGCCTCCTGGGCTAAATGCTTCACACTCGCTTCATTTCAA
CATGCGACAGCCTTGTAAGGATTAATTATTTCCCCTGGGGATGGAAGAATATGCTTTTTC
CCTTCCTGAGAGCAGGAGGCTATGTGCACTCACAAGCACATGAAACAGCTTACAGTAAAT
GAACAGGGAAACCTGGGCTAGCGCTGCTTTTACAATAAGTCAGAAAAAAAAAACTTTCAC
ATGAAAGGAATGTAAACAAACCAAGCATATGATTGAACTGCATTGGAGATTAGATAAAAG
CTCAGGCAAACACAtgcattagttctgagagatcacgcgccagggag
>NODE_904_length_386_cov_8.981865
ATTTTGTTACGAAGACATGATAGAGAGTGTGGCGATTAAGCATTATCAGAACAAGTATAA
AACCAACGGTAATGCCAGTTAAATTCTGCTAATGAAACCATAATAATATTTTACCCAAGG
GATGCATGGATTGTTTGTTTCCCTTCAGGGAAGAACAGAATTCAAAATTTCTCCATTTTA
CCACATTTGTAGAGAGGCGTCCACTGAGCAGGATGAGGCGTACTGGCAGGTAGACAGAGA
GGGCAGTGGGTGGAGCGGGGGGTTGGCGTGGCTGGTGGTCTGTTGGGCTGGCTGACATCT
CTGTCTCCTCCTCTCTCCCGGCAGTTCATGGCATCAAGTGGACTTGCAGCAATGGGAACA
GCAGCTCTGGCTTCTCAGTGGAGCAGCTAGTGCAACAGATTCTGGACAGCCACCAAACTA
AGCCACCTCCCCGGACTCACAACTGCCTCTGCACGGGCACCCTGGGTAAGGGCTAGTGGG
TGGGGAGGAGTTGAACAGAAAAAATGCAGTGAGAGAAGCAAAAAAAGGCC
>NODE_906_length_778_cov_7.417738
GGATTTACAATGCAGAGAAAGAGAGCTGCTTTCAGAAGAATGAAAGTTCCTTTACTAGTG
CATGAAAAAAACGTGTTAACTCTTTGCAGCCCAGACCCAGTCTGAGTAATAAAAGACTTC
ATATATTTTCTTTTGTATTGTCCAGGTTAAGAGAGTGTTTGGTTTCCTTTTTACAGTTTG
TGGTAGCTTATTTTTTCTGCCAAAAGGTGTTTGAGGCCTACTGGGACCACTTAAAAGTTT
ATGCAGAGCACTAGCCAAGTTGGACAAAAAAGCCTTGAAGTATACACACACTGGCCCCTT
TCTCAGAACCTCTCAGCTCTGGCTTGGGGGAGTGTTGTTGGTTTATGAGAGGGAAAATAG
CCCCAGCCTTCTGCAAAAGTGAAATGGGATTAAGGCCTTTGTTCGGCCCACAATGGTGAG
GGGAATTAGCAATAGTTGTAGGCACTTAGAAGAGCTCTCACACAGAAGCTTATCCCAGAT
TTTGCACAATAATCATTTGAATATCAACAGTGTTTTGCAACTACAGCGCTAATGTATAAA
CCTCTCTCTTTTAGATATCGAAATCCCCAAAAGGATTTTTTACCACTGGCTACATCACAA
ATATTCATGCTCTTTATGGCAAATCATATTTTTGAGTATCTTTGCACTTAGTTGAAAACT
GCAGTTTAAAAGTGGTGAGGATAACTTTTAAGGTAGTTTAGGGAAGAAGTTTTTATTATT
TGCAGCTTTGTGCATTTGTTTGTTGACTTAAAATGAAATCAAATCACATTTGTGATTGAG
CAGTTAAAGCGCTACGTCATCTAGTCAAGGCACAAAGTTAAAATAAATGCCTATTTAGGC
AACCGTCTGATTTTCCATTTTCTAGTAATTTTGCATTTCTATGAATTCATTCCAGTATTT
TAATGCAAACTCCCAGCATTAC
>NODE_909_length_653_cov_7.900459
TAAATAGGGGTTCAATAATGAATGCACTTCCCCTGCTTTTATTTGCTTTAAGCCCTCACA
GTCACACACACATTGGCACCATGCGAGACACAAATTAGAGAGCGTTTTAAAGGAAATATT
CAAAGAGCAGCCTGCCGCCGGAATATCAGTTATTATTTTTGATGTTGCAATTTCTGACAC
TTTGATGCAATCAGTGAGTAGCCCCGGCATTCAGCCCTCTCCAGGGAGAGAGCTGTCAGG
AGTGAGGAGCCGGTGGGTAGATAATTATGGGAGATCAAACCTCGCTAGTTAGTAGGCAGG
AACGGGAGGCAAATGCCAAAAACCAGCCAATGTTTCGCAAACGCTTGTTCAAGGATATCC
TAATTGCTATAAGTGGTTCCTTCAGGACTGGCACTTCAAACACTGCCTGCTGCATGATGT
CATCTCCCTGGCTCCCCTTCACACTTACAATAGGCAAATTAAGGAAGAGGGCACAACAAA
ACATACCAGAGGATAGTGTCCTTCCTCTGTCATGACATGTGAACCACATCAGTAGCAAAT
GGGCGCACATGCTGCATATGTACGTATGTATATGCAAACACAATGAGACAAGCGCCCAGA
TTTAGTCAAGCAGACAAAATATTCTTTCAGTTTGTTTGTTTTCTTCATATGGGCAATGCA
TTGTGGTTACTTTTCAACTTTTTTTTATGCTGATATCAATGGAAATACATGACACAACTT
CGCATACCGCAATTAATATagaacgcaggctaatttatatgcagaacacaacaagtacac
ccatactgttcgtaaat
>NODE_910_length_546_cov_6.542125
CTTTTTCGCTCTGGGGGGAACTTTGTATTTGACTGTTGTTTGTATCTGTCTTTCAGTGGC
CTGATCCCCGTGGGCTGAGACAGAGAGATGCCTCTATATGTGTTTGTATGTGTGTGTGTG
TGTCTATATGTGTGTGTGTGTGTGTGAGGCAGAGAGAGACTGATGGTGGGATCTACCCCT
CTTCTTTCCTACAGCTGCAGCTCAGCGGATTAGCCGTCATCCACAAGGCAACATTACACA
AGTAGCCTTTGAACAAAAGTCATGGATACTATTAATGATATGGTAATCCGTAATGGAGCT
ACCTCCCAGTAGTGATTATACTGACATGGGAAGAATGTCCAAGAGTCCTGGACGCAACTA
CCCAAACAACACTGTGGCTATTGTTGGCAGGCCTGGTCTGAGGCCTGCACCTACATCCAC
TGGCATCAGCCGACTGACAATCCCTTCCTCCGACACGCACACACCCACACAAACTGCCCC
CTGCTTTCTTGACACCCTTCCCTCCACCCCGATCACCCTATGAATAAAAATGAAAACCCA
AAAATGGATGGACAGAAAGAGTGGGAGGGAAGGGGAGGGAGCAGAGGGTAGAAAAACAAA
GTGTCTTGGCCGGGatcagccagggatttctccctatgtggttcccacacactgactgga
gctctccctctctacccggtgcatcctttc
>NODE_911_length_566_cov_8.913427
AATATTGATACTGCATTAATAGTCAATTGGATCATTTCCATACAGCATCAAGCTGAGATG
AAGGATTGTAAGGGTATACATTCCTGTGTGGTCTGTACACATCTCCTGCAGTCATGCACT
CAGGAGAATCAGAAAACTGTCCAAATCACATGCATGTTGACCGGTTCGTCACATAAGTTG
ACCCCCGACTTCAGCCAGATTCTGGTTCCTTAGGCATACTGTTCCTGCTGCCGCATACAG
CAAAAGCCTGGAGCAATGTTTAGCTAAACCTGCTGGCCTACGTAGGCAGGGAGAGTCCCC
AGAGGGCTGAACAATCAGACAATTTCAAGATCATGAAGCATTAAACCAATCCCGGCAGGG
TACACTAATTAAACAGCCGAGCCCGGCACAGCCAACCAATCCCCACAGAGCAATTAAATC
CATCCCCTCTAAAACACTGTGGAACCTGTCTGGGGAAAACTGCCGAGAAGTGAGAGAGCG
AGAAAGAGGGAGAGATGGAGTGGGGAGGGGAGGAAAATATCATAAAATTCATCTGGAGAG
AAAAAAAAGAGAAGGAAAAAAACTATAGGGGGAATGCAGCAGGAGGCTAACAAGGGAAAT
TGAAAAAGGAGAGTCTCAATTCAGTTCTTTGTTCTTTTCTCTATTTTTTTCATTAATATt
caaaatgtctgccttttctctcagctgaggggctgggagggaggtatgtg
>NODE_946_length_340_cov_2.029412
GCTGAGGAATAGCACCAACCCCCAACATTAAAGTTACAATGCTGTTGCACTTGCGCCTAA
GAGGCTATGCTCAATCTGTCTTGTTTAAAAACTCTACCCTGGGTTTGACTGCTGTAAGCC
TGCCAGAGCCCTGTGGGAGATGGGGAGCACTTAGTCAGTTAGGGTTGTGTTAATAGTACA
GATTAGTGTATTTACATGGGATTGCAGCTACTTTAACCCAACAGGATGATTGAAAGCGAA
GACTGTACATTCCAGGAGATTATCTTATCTATTCCGATGTTAAACCATTAGATTGGACGG
TCTCCATGGAGACACAGCAGATAAGTTCAGATATTGACTTCCTTTTTACTAAACTACACC
CCCACCACCACCACCACCCTCTCCCAAGcctcaaaatcattccctagagggcactatcag
agtgtgttgtgctgcttttcactctcatgctcccccttttttttccgcgctcttttttaa
ttag
>NODE_948_length_821_cov_10.397077
CTAATGAATTTACATTTTGTTTTTAGATTAAGAGACCGTACTTCCATGTGAAAGCCTTAG
AGAATACGCAGCTCAACAACTGGAAGGAGTACCTGGACTTTGAAATCGAAAACGGGACTC
CGGAGCGCGTGGTTGTTCTTTTTGAACGATGCCTCATCGCCTGTGCACTCTACGAGGAGT
TCTGGATCAAGGTAACGCCACCTTTATCCTCTCTCTCACTCCTGCTACCTCCCTGCACTT
CCCCCCATCAACGATGATATCACATCGACACAGTAAATCGTCCTGCACTCTCTTTGCGTG
TAACGTTGATATGTGACTGTATCTGTTGTATTAGGGGATGGCCAGCTTGCCACACAAGAT
TTGACTGCAGCATTTGCCAACTACTACGTTGCATCTTCTTCGTCTCCCACTACCTTACAG
AAACTTATCTAATTGGTTCCATGAAGGTGCTGATGGGTTTACACAGAAAATTTCTAAAAA
CGATCTTGTCAATGAAGAAATTCACTGTTTCTGTCAACTGAAAATTTAGGTTTAAAATGT
GTTGTCTCTTTTGCCTTTTCTCTTTCTCCTCTGTTCTTTGTCTCTGTCCTCTCCTGCATC
TCTTCCAACTCGCTTTCTCTTTTTCACTCTGAAGTATGCAAAATATCTAGAGGGCTACAG
CACTGATGGTGTGAGACATGTCTACAAGAAGGCGTGTACCATCCACCTGCCCAAGAAACC
GGCCATCCACCTGTTGTGGGCAGCTTTTGAGGAGCAGCAAGGTGAGTTCCTCATTCGAAC
CAGCTTGTAAATTGAACACAACTAATCAAAAGGGCAGAGGCTAAAGGTATTTTGAGGATA
CGACTGCATCCTTGAAAGAAAATTGCATGTAATTTCATTGCGGTCTGGCCGGGCTAACGG
TGTATTGCGTCTTTTTTTGCGCAGGCAACGTAgaggaggctcgcagcatcctgaaggccc
tggag
>NODE_952_length_705_cov_14.699291
GTGTGTCCGGGGCCGGAGCTTCCAGTCCGGCGGCACCCATCCGGCAACCCTCCGCACGGT
CACCCCCGTTTCCTTTCCTCCCGGTAGTCCGCGCTGGGTTTCGATCCGGCAGCCGGTGCG
TTGTGGTCGGCGTGCAGCCCCCGCGCAGCCCCGCTGTCTGTCTGGAGCTCCGCTGTCTTC
TCTCCGCTAGCCCTGCAACAAGAAAAGCCGTTTATGGCGACACACAATGTGAAAAGGGGG
CCGATTTAAAAAGGAGAAGAATGCAAGCAAGAACAACAAAAGTCAGTTATAGCAAAGTCT
ATGCCTCTCCTCTCCTATCTTCCACCCCCTAGCTTAGCCCACATAATGAGCAGGAAAAAG
CTTTATATTTTGTTCACTGGGTATTCACAGATAATTTGAAGCCATTGTTTCTGCCACAGA
TGGTTCTTTTTAATACAATAACGGTGCTCTTTGTGAATAGCGAGCCCACAATAAAAATCT
AAAGCGTCCTCCTGAATAACCATTTTGTTCTCTCTTGTATAGGCCGAACAAAAGCGCCAG
TGAGGTAATGGCCTGCCTTATTGAAAGCCTCAGAATGGGGATTTGATAAAGATTTTTTTC
GCTCCTTTTTCTTTTTGCAAAGTACACGGCAATGTCAAAGAGAAACTGACACGGGATGAA
AAGGAAAAAGGCTCGAAAAAGTGCTTGCCGGTGCAGATTGCAAAGATTATTATTATTATT
ATTATTATTATTATTATTATTATTATTATTATTTACGTTTCTTAACTTTGTGCCAAAGTC
AGATGTGAGGGGCTGTTTTGGGGGCTGCAGCAGAGCAGGTCAGGTGCAGGCATGTTATGG
ATTTTACAa
>NODE_973_length_683_cov_5.276721
CAACACTTTAATTTTCATTATTTTAGTCGCAAGATTGGCAATAGGAAAATGCCCACATTA
ACAGTAAATACTTTAGATTGAAATAAACCACAATTCTTTAAAATACAGAATTGGGTGTAT
GATGTTATTAAAAGTGAGATGCAAGATTTTCGGTCTCACAAAGCTGTACGCTACTTGAGC
AGGTGCTTATGGATGAAGTGATGGATTACCTCACTCGTTGCTATCTCCATCGTACTCCCA
GCTCTCCCTCTCCCTGCTTTGTGCCCTCTTCCCCTCTTCTTCCTGCTGCTGCTGTTCTAT
AGGGAAATGAATGGGCCTCCTGTTTGCTGCATCCGCATCTCACTCTGTCAGACTCCACCA
TGCATCTGGTGTGGAGGGTTGGTATGCATGTGTGTGCTCAGCGTGCATGTGTATCCATTG
GCTCTGGGATTGCTGTGTGTTTGTGTGTTTGTGAGTGTGTTTGACCAGGTCATTTAGTAC
TCTGCATGCAGGCTTGGAACAGGCTGATAAGCTGTTTGCAAAAACTGGCAATTAAAAGTT
GATCAGGCTGTCAATTCAAATGGAATGAAATGGAACCAGAAAGTAATTAAAAGGATGGCA
TGAAAATGACAACAATTATATCTCTTAGCTTCCCATTACCGATGCACAGAGGAATTTAAT
TAGTTTAGGAGCTCATATAGTGATTCATACAGTAAACACACAATAACAAAAATAGCAGCC
ACCACAAAAACAAACAAACAAACAAACAAAAAAAACATTGAAAATAGAAGAAAAAAAACC
CCCAAAAAACACTGGTGCCTGCtgcctctctctacaaaaatcctggc
>NODE_985_length_611_cov_13.224222
ACTTGTTCCCCTTCTTGTCACCCATCACTTACCTCCATCATGCAGCTGAGAAACAGAATT
TTTTTTTGTGGGAGGGGGGGTTGGAGGGGGGGGAGTAATGAGAAAATGTGACTAAGCCTC
CTAATTCCACTCCCGTGCAAAGTTTTCATGCATGCAACCACTAAAACAAACGGGGATCAG
CATTTTCTTTTTATTTTGATGGTAACATTTCACCTAATGATGAAGAGCGCATTTTCCACG
GTGTAAGCCCACCACGCAGATGATCCCACAGAATGAGCTGAGACGGATTCAGGCTCCGCG
CCTCAGTGTGTGGAGCAGCTGACTCCCTCTCTCCACGTCCAGATGGCTCCTGCACACAGA
TTTGCATTCATTTTCCTTTAATATCTTCTGAAATAGCGGGGCAGCTGCATTTGTTGTCAA
ATACGGTTTAAAACTCCCTTTCAGGACAGCATCGTTACCTACGTGACGGGTGTGGAGATC
CATTTTCCCTCTCCAGTCAACAGTATCAGATCTAAGAGGATTTGTCTCAAAGTCTCCTAA
TTTGATAATCAGATTTAAATCGCCTTGGTGCGTGTAATCAGGGGTTAAGTTCTAATAAGC
GACTTGAAACTGTGCAAAAAAGCATAGTGAGTTCTGTGCAAAAAAGATATTTGCAATCTC
GGTAGAACAGACAAAAACATTTACAACATGCGCCTCGGTTTGTCTCATCTAAGAGAAAAA
TACAATTAACAAAGAGCCCCCCCCCCCTtccttcc
>NODE_986_length_627_cov_10.810207
CAGCAGTAAAAGAGGAAAACGTAGAAAAGAAGAAGAAGAAGAAAAAAAAAAACAACGACA
GTGAGACAAATTAAGTTTTTTTTTTGCCCATAGATGCTCAACATAAACTCTCTCGACATT
TTCACACTCAGCCCTAAAGCCATCCAGCAACGGTCCATAAATACACAATCGTTATAAAAA
CTTCAAATTTACCTCCTCTTACCTCTTTTTTAAATTCCCCCAAAAGCATAAAGTATAATA
AGCCAGTGAAAGAGAAGATACATAAAAATGTAGACTCGTGGTACCTTTGGTATAAAGCAT
TCCGTTTTCCTTCTTTTCTGTCTTTCTCTTGCTCAGTAGCGATCCGATAATAGCATATGG
AAAGTGTTTTCAAAATGCCCAGATTTGGCACATTGTCATTGAAAAGAGAGGAGCGCAGTG
ATGCGGTGCTACAACAGGGGAAATGAGTTGCGGATTGGACGCAGCCCGCCTCGGTGCGGA
CTTATCCCACTTTAATTTAATATTCCGCAATCACACACACTAGTGATGGCATATAATTCA
AGGAGAAATTCAGAGGGAAGGAAATGCTTTTGTGTGTGTGTGCGTGTTTTTTTTTTATTT
ATTTTTTTTACACCACTTTATTTGATTAAGGAGAGAGGCAGCACAATATTGTCTTTTTTC
TCTGTTTCCCCCCCcaccccccttccccttccttctcctttgctccccccctccacccga
gtcagtttttttttatagtcttttatacatgaaacaatagatatttatttg
>NODE_988_length_156_cov_1.064103
AAAGGCTGTTTGAAGCATGAAAAACAGCAAAGTCGCATCTTTTGAACCTTAATGTTTACA
AACATGTTTTGGCTTTAGAATGTGTTGAAATAGGATAAATATGAAGGCAAAAGCTGTTTG
AAGTCACGTGGTGAAGAAAAATTCGCAGGAAACAGTCGTTTGCAAAAATGTGCTTTTCAG
GCCGGGAAAGGCTGTTTGAAGCATGAAAAACAGCAAAGTCGCATCTTTTGAACCTTAatg
tttacaaacatgttttggcttcagaatgtcttgaagtaggataaatatgaaggcaaaagc
>NODE_1000_length_490_cov_6.365306
GCACACAGCAGGCGACGGCCGGCGAAATCTTCCGTCACTCCAGCGCTGCCGCAGCAAGAG
TCCAGCCAGCCGGCCGGGCTCGGGGTCGTGGTGTGGCTGGCCAGGCGCCAGGACGTGTGC
AGGGTCTACGCCGTGGCACTGGCCCTCGCAGGCTGGCAGCATTGAGGAGCGTAAAGGCAT
TCAGTAGCGTGAATGTCCCTTTGTCTCAGAGCAGCGTGCCAGGCTAGCTCTAATGAGGCA
GCTCTTTGTGGCAGGCCTCTCAACATCAAGTGGGCTGGTGGACTCATTAACCTGACTACT
GCAAATAAAGCAGGCAGGCACAAGAGACGCCTATGATAGCACACTTAAGGCCCTGCTGAA
TCCCTCCACCACCACCATCATCCCTCCACCTCCTCCCTCTCCTCTTTTCCCTTCAGTCTC
TCAGGCTTCCCAGGGCTCCTCTGGCCTATTTCAGGTGTCCCAAATAAGGGATGGGGGGTG
ATTTCCACTTTCCTTATTCTGTCTCCTTCATACCTTGAGCTTTAATCAGTTTTTGGCTCC
GTACTGTAACCTGGTTTTTGCTGAAAAATGAATGAACTAGGTTTGCTTGGTCCCATGGAG
CAGATGTAGtcagtttgtggaagtgccacctact
>NODE_1004_length_812_cov_5.752463
AGGGTTTTGTTTTGTACTTGAAAGATTTTAGTTTGTGCTTGAAGGATATTTTTTTGTAGT
TGAAGAAATATGTTTCTTTGTATGTGTTAAACATGCTGTATTAGTTTCTGAATCACGATG
TATTTGTTTGATGGGTACATTTCTTATTTGCAAAACGAAATGCGTTAGTTTGTGAATGAT
GTTTTGTATTTGCAAACCACACTGAGTTTGTTTGTGAATCGCTGGGCGTGAGTAAAACAT
GTTTTGTGTGTTTGTGGGGTTTTGGCACGATTCTAACTCCATAGCAAGCAGTGCACCTTT
AGCCCTCTATATTTCCAGAACATGCCCCAACAGCTCACTTCTACTGAGACTTTCGAAGAG
GTAACATCTCTCCCTCTCAGCAGAGCAACACAGCAGAGCTTTTGTGTGCTAGCCTGAGGA
AGGCCCGTAATCGGGCTGAAACGTTGCACTAGCGCACACTTTTGGGGCTTTTTGATTTGA
TTGATTGATTGATTTAGTTTTGATTTCTTTGTGATTTCGTTTGGGACTCATTGATTTCAT
TGCTGAATTTAATTTGTTTTGGGGTGTTTACTTTATATATCTATATAATATATATTTATT
AGACGACCATAAACAACATTGATTGAACATAACAAAGGCGAACCGGAATACAGACACAGA
CATGACATACAGGGGACAAACCAAGGGATTTGGGGACAACAATTGGGACAGAGACAGGGG
GCATTACTTTGACAGAGGACGGGGAAGACAGGACGTTTGGAATGGCAGTAGGGACAGAGA
GAAAGGACGACAGGACATGAGACAGGATGGATGGAACAGAGGGAGACAAGACATGAGACA
GGACGGACGGAACAGAGGGAGACAAGACATGAGACAGGACGGACGGAACAGAGGGAGACA
AGACATGAGACAGGACGGACGGAACAGAGGGAGACAAGACATGAGACAGGACGGAC
>NODE_1005_length_482_cov_13.039419
CCTATCAGAATGATTGTCCCGCCATTACGCGATTTAATGGTAAAACACACATACTCTTAA
TCCGCCGCTGCCAGGCTTACAGTCGACGGGAGAGAGAGAGAAAGAAAAAAAAAAGAACAT
AATTATCCAGTTTCTCATCTGTTTGCACAAATAGGACAGAAAAACCCCTCAAAAACTGCT
CAACGCTATGGTAATTTGCCACAGAGAAACATTGGAAAACAAATGTGTTCAGGAAATGTA
GATGGGTTTTTAAGGTCTGAAAGCCACAGCTGCTTGGCAAGCAGGAGCTGGCTCCTTTTG
TCTTTTATCTTCTTCTGTAATGTGCACAGGTGCTGCTTAATTCAATTGGAGAACGTTGCC
ATGGTTTTACATTAATATATTTCCATGTTACCATTACGACTGTTGTCATGGAGATGATAG
GACCTATTTGAACTGAAAGCAGTGATGGTTTTATGGGGGTACTGCTCTCTCTCTCCCTCC
TCTCTCTCTCTCTCTTTTTCTCTCTCACTTTCTCTTTCATTTGGTTGCTCCATGTCAAGT
CACATGGTATGCAACCAGATTTAAGGCTTGACTTCACTGTTCATTCCCCCCCTTCTTCTT
CTTCTTCTTTTTTTTTTTTTTTTTTt
>NODE_1006_length_676_cov_13.563609
CACACTCCACCCTTGACTGCCTCGTTATTCCTTTAATTAATCAGTTCTCATCAACGGCAC
CCTCTCATTCTTTCAAGGGCTCTACATCCCGCTATTTACTGCCTCCATTTTCCTCTAGCA
ATCCTGCATGTGTTTCTTTTATCATTTCGGAAGGCTTTCACCTCCCCCAAAAAGTCCCTC
CGTCCTCCTGCCTTCTCTGCCTGGGACCCCTGTCTGATTATTATGCCATTAAGCCTCTCC
TCCTCTCCTCTGAAAGAGCAGCAGGGTCCCTCTCCAATCTAAAGAAGTCCTGGGTTTTTT
TCCCCTCCTTTCCCTGAAATTACCCGGCGACGCGTGCCTGAGTTTCTAATTGGCATGCCC
GTCCCTGGAGACGGCCCCCTCCCTTCTTCCTAATGAAAAGCCTCGGCCTTAATTACACTT
TCCAAACGCTGATTGTTATTGACAAAACTCCTGTGGCTCGGACAAACGACGGCAGATTAG
CTCCATTACAGGCAGCCCTCCAAGAAGAGAAAGAGAGGGATTTCAAATCGACAATGCAAA
GTGAGGGGGGAAAAAGAGGAGCTTTCAATTTTTTTTTCCATGTACCTTGCTCTTAATTGT
TTGGGCCATTGCTCCACTTAAGATGTCTCTTTCTTTCCCGATGCCTCTTTTCTGTTCCAT
TGTGTTGCCGTCAGTGTACTTTCAGTGAGGGGACAAAAGCCCAGTTATGTTACTTGAGAG
AAAATGTTCATCTTTTGTCAATAGACAGGATTGCTGATGGCAGCATGAGTAAACATGAGG
ATTTGGCCTAATGCTTTTgtttgcctgcaaaaggtacata
>NODE_1007_length_566_cov_4.291520
TCTAGTATTTGGGTGGCAACTGCTTGTCCTAAAACCAGGCTTAGCTTAGGGGTGGCGCGG
TGAATAATTGTTGGGAAGAACCCTAGCATGTTGGAAAAGTGGTGGGAGGGGAGGTTGGGG
GTGGGTTTAAACTGTTTGTTGGTGAGGGAGGCGAGTTCCAGGGCGGCGAGGACACCCATG
GCCGTAACGGTAAGGGCGGCGAGTTTAAGCAGGGGGGGTATGGTTATGACCGGCGTTTTT
AGGGGTGTAATGTTTGAGGTGATTAGGAGGCCCGCAATAATGCTACCTCAGGCTAGCCGC
TTGATGGGGTTGATTACTGCGTGGTTGTTTTCATTAATTGGGGGAAGAGGGTTAAATCGG
GGGTGCCCCATAGATACAAAGAAAATGACTCGAAGGCTGTAGATGGCTGTAAATGAGGTG
GCTAGTAGAGTAAGGATTAGGGCTCAGGCGTTTAGGTAGGATGTGTTTAGTGCTTCAATG
ATGGCGTCTTTGGAAAAGAAGCCTGCTAGGAAGGGGGTGCCCGTGAGGGCAAGGCTGCCG
ATAGTTAAGCAAGACGAGGTGAAGGGGGTGAGGCGGTGTATTCCCCCCATTTTTCGAATG
TCTTGTTCATCATTGAGGCTATGGATGATGGAACCGGAGCATAGGAATAGTATGGCTTTG
AAGAAGGCATGAGTGCAGATGTGGAGGAAGGCAAGTTGTGGTTGGTTGAg
>NODE_1009_length_570_cov_5.936842
TTCCTCACTGTTGAGGCGTTTGTGTGTTTTTTTCCTCTCCTTATTTTTCTTTTCCTTTTT
CTTTTTTTTTTTTCCTTTTTGCTATTTTTTTTAAAACTCGAGTCACATCCGCAATCCCGC
GGCCCTATAAGGAGCTTTCACGCTTTTTGGTTTGCTTTAGATGTTTAATACCCCCTCTCT
TTTGTGTCAGGGAGCTGGAGAGGCGTTAAGAAGCGCTGATAAACCCCACTTAGATCCCTT
CCTGGCCCGTCACCCTGGCCTGCCGGGCCGCTTTAGCAGGGAACTGATCTGTGACGGCCT
GCCACTCAAACTGAGCACTTCTGAAGGCTGACACAATGGAGTGAGCAACACACCAGAGGG
CCCGGGGGTGGGTGGAGAGGGGGAAGGAGGGAGGGTGAGGCAGAAGAGGGAGAGGAGGCC
AAGAGGTGCCCCGAAAGAAGGCCAGAGGAGGGGCCAGAGAGCATCTCCCTGTTATCTGTT
CCCTCTCTTTCAGTTTATGCAGTTTCCCCCTCCCTCCTCTTGCTGCTTGATGCTGTAGAG
CTCACACTCTTTGACTGTTTGTCTTCTGCTCGGCAGTAACACGCACACACAAGCCCTCTC
CTCTGTCGTTTGTCTCTCTGTGGTCAGGGCTATCAGTCTGGCAGCTAGAAATGAAAGATT
GAATGAAGAGGCAGAGAGTTGGTTGGTGGGTGGGGTGGGAGGCTTGAGGGCCAg
>NODE_1013_length_750_cov_14.193334
AGTATAGGTGAATAGGACCCTCCGGCCCTGGGGCCCAGGGCTCGATGTGGTTGGATGTCA
GTTAAAGGATATCTATCTGATCCAAATAACCGATGAAATTGCTGTATCTGTCTATAAAGT
CGAGGAAACACTAGAGAAGTGTTTTGCTCTAGTTAGAAAAATTGTTTGAATCAAGTCGAT
GGCAGTCGGTTACATTGTGTATGAAATACTCTACCTGGCTTGTAACTGACTAGAACTGTG
ATGTACAGATGATGTATTATTAAAATCTGAAGCAAGTAATGCAATGATATTAGGATACAG
TTTTTGTATTTTTATTCTTGTATAAGGTTATTTGATGGCTATTGTTTAGCCTATAGTTCA
TTCTGTGTTATTTAAATTCTAATATATGAATCATATTTGGATTGAAGTCATGTTCAGGGG
CCATGTTGTGTATGTATTGAGATGTAAAGCCTTTGAATGTGAATAATTATTGTAAACTAT
AATATTTTACAGCTTTTTTCTTACTATATCATACATTTTCTATTTGCTCAGTGATTTAAT
CATATTCTGATAATTTAATGAATCTGTTCATTCTCTCTCTGATTATTTGTGCGCTAGGTC
AGTAGATGTTGAATGATGAATTTTCCACTTAATGCTTGGTAGTCCAGTAATTAAAGCATG
TAGGGATTTAGGCATACAAATAAAGCCATGTGTCCTGTCTTCTGTTAACAACCATGACAC
AGCAGCAAAAACGGCAGCATTCAGTGGCAATGGCATCTCACATTTTGCAGCATGTAAATA
AAGTACCGGCCCATTATCAGTGTTTTTGTGTCGTGAAACTTAATTTTTAATGTGTATGTA
GCAAGCATAAAGTAATAATACTCGAGGAAATGTAAGGTGTTTgtcatcccagct
>NODE_1025_length_915_cov_9.945355
TATTAGACGTGAAATACAGGAGGATCATTTATTTGAGCCACGTTTCTATTAGGTATGTTT
TAGCCCTTGTTGTGGTCTTAATATCAGAACGCAGCACGTGCAGTAGTTGAATGTGTTTTG
TGTTTTTACCATCATATGTATCAGATATTTTAAACCAAGCACAAAACTTTAGTTGAAGTC
CTAAAATGGATTTTGTGGTTCTTTTATTAGTTTTGGATACGAGCAGCAGTTGCTGGCTTT
GCCTTTGGGGTTTGCAAGGGTTGCACCAGCAGAATTGTATTCTTTGGTAACATAGTGTGA
AAAGTTTGGTCTCCCGCAAAAAAAAGTTCCTTGCGATCCTTCTTTACATGCACGATCTTT
GATTTCTGACGATGTAAGATCAAATTGAGCTGCAAGTGTGCTCCCTCTCTGCCTTTCATG
CTGCTTCAATATCACGGCGTGAAAAAACAAAGAAGGCAAAGACTGAGGGAAATCTGAAGC
GTTCTGCCACTCAACATCCCCCAATCCCAAACAACAGCGTCTCACTGCCACTACAAATAC
ATTAGAAATCAATTATTTATGGAACAGAGTCAGGGCCTCTTTAATCTTTTCCTTTTATCC
AATTAAATTGTCTAACCATTCTAAGCCTCCATAGCTCACAGGGAATGTGCTTCTTTTTTT
TAAGAAAAAAAGAAAAGAAGAAAAGATTTTTCTCTTCAGTCCTTCTTTTGACTTTCGATG
TAACAGAGAAGAGACACTTCTGAGGCTTGAAGAATGAAAGGAAAGAAAGTGAGTAAAGTG
TAAATGAACTCCCCCTCCCGCCCCGTCACCATTGCATTGGTTCTACAGGAAGTATTTGAA
GTTTTGATATCAAGACTCTGGTTCCATTCCCCGCGCAAAGGGACGCTGGGGAGCGGTGAG
GCCTTTCATGATTCCTTTATGCCCAGCTGAAATAGTTCGAAAGTATTTGGGATCATCTCC
ACAGGGGTAAATACGATGTTGCTTCAATTGCTGTCCTGTATTATTCAAGAAGTCAATTGA
AGTAGTGTCTCAAAATTGaaaatgcttatttccaacgca
>NODE_1038_length_874_cov_5.530892
CCTATTAATAATACAATTCCCAGAGGAATATACAAGCACCCTGGATGCGGAATGTCCTCT
GAATAAATGCTTGAGCTGGGAATGGCGTTTTTTTTTTCCCTCTCTTCCTCTTTACAACAC
CTTGCAAAACACTATTTCCACCAAGAGGGATACTGCATCTTTACAAATGAAACCTATTCC
TTTGCATCTTCCATGCTCTTATTTCAATACTCCTCTCTCCTTGTTCCCCCTCCACACATC
ATTAAACATATTATTATAACATGACTGTCAGCCTGCGCCTCTCTTCGCTCCATTCTTGCT
CTGCCAGGTAATCAATTTGTCGTCACTCTCTGTAACCCCAGTAAAGTCATCAAGTGAAAT
GAGTTACAGCTGCAAAGAGCCTTCAAGAATACAGGAGGAAGAGAGAGAGAAGAGAGAGAG
AGAGAGAGAAAAAAAAAAAAGAACGCGAGAAAAATGACAACACAGCCCAGGAATATTCCA
CCGCTTGATAGCACATCCCAGGTCTTGAAGATGAAATATTAATGCACAATTTGTTTATCT
GCAGGCCCACATCTCTCCAGTGCCGAGCTGTTAATTTTCTATCGGCACAGACAACGGATC
AGTCAGTCATGAACTCTTCACAGCCATTACCGGGAGACATTTTGATTAAGTATTCCTAAT
GTAGTGGATAGGAAAGAATGAAAACACTCTGCCTGCCAACTTTTGATTGACCATTAAGCC
ACTGATGAATGTGCCTGTCAAAGAGGAGACAATTACCTCAACAATGAAGAAACTCTTCTG
GAAGGCTTATTTCTCTATAGGGCTGACACATTTACCAGAGTACAGGCGAGGCAGCTGAGA
GCGTGTAAAGGGATCACTTAGGCATCTCCTCAAAAGTTCTCTGAATAAAAACTGGGGGCA
TTGTTTTTAAGAAAAGGGGGCTTTTGGAGGCTGAAATGTGGGAAAAATATttagtgtgcg
actgtatggcaatgagtgccggtgtgtgtgtgtgtgtgtgtaaactgagagtgtgccg
>NODE_1048_length_476_cov_12.684874
CTCCATTGTTGGAGAGAAGCGAGTGTATGTGTTTGGAGGGGGGGGGGGGAGGAAGAGATG
TAAGAGGGAGAAATAAAGAAAGAGCGATAGAGAGAAAGAGCTGGCCACTTGATTTCCTAT
GAAAATTAATCGGCTATCAAACAATCTTGGTCTGCCGAGGATGATTATACAGCAGGGGCA
GCGACAGAGGAGGCAGGGGGAGAAAGTGAGAGGAAGAGAGGGGGAGAGAGAGAGGGAGAG
AATGCCCTTTGTGTAGGTGAAATGTGTCGGGGACTGTCATCGTAATATACCTCAGTGAAA
TGAAGGTTAATTCTGATGTACAGCCTGCATGGCCGTCATTATCGGCGAATCATGAAAATA
AATTAAGCCACTGAAATAGATACTCCTCTGGTACGCGGCAGGGATCTCATGAAGGATGGA
CGGCTGAACTTTACAGATTATTATTGGGAAATAGTGCCGAATTCAATTAATGCACCTAAA
AGACACCTTTATAGAGGGCAGCCATAATTTAAATGACAGCAGGGTGTAATTTTGCTTGTT
ATAAGTCAAATTTGCAGAGTTTCATGTTTCATGCATTTTTTTTCCTCCTTCCCCCCCCAC
CCACATCCAGTTTTATCCCT
>NODE_1049_length_789_cov_11.159696
TGTGTCCAATTACGATGACTGACACCTACGTGAACATCTGCACACATCATCTGTTGTGGT
TTTAAACTTAAAGGGACGGAGGCATGTTCCAGGCTTAACAGAGTGTTAGAGGGATAAGTA
AGAGCAAACACACAAAAAATAGCACAAAAAAACAAAACAGTCCCTCCATTCAACCCCCAC
ACATCTTGCTCCACTGCTCCACTGGAGAAAAAGAGGAATAAAATAGAGTGACCCTGCCAC
TAGCAGCTCTCTTTTCCCCCCACTGCTCTCTTCTTCCTCCCCCTTGCCGTGTGAAATCAA
ATTTCCATGTGGCTCCCGTATCTGTTGCACAGCGAGGTGATTTATCAGGGATGCAAAGAG
CATGCAGAAACAATCTTTATTACATCCATTTCCTGCTTGTCAGCCGGGATCATGTTGGCT
GTTCATTAAAGGCGCGGCGCAGGTGAGGAGAATGCATCCCGATGCCTTGATAGATTGTCT
GCTCCCCTGTGGTGACAGCAGCTGGATGGATTGAACAGCGGGGGGCGAGGAGGGAGGAAA
AAAAAGCGCTGACTCCGTCGCTCCCCTTGTCAGACACACTTTTACATGGCCGGCCAGTGT
CATTTCTACCAAACAGCACCACACACACATGCACAAACAGGCTTCTGACAGTCTTTGGAC
TTAAGCCAGGAGCTCACCTTAATGCATGAATGCATACGCACCGTGAGCATACAAGTATTT
ACAGACACTGATGAGAAGATACTGAGACACACACAGCAAAGATGAGGTTTATCTTATTAC
ACATTTACCAACCTTCGGCTCTCAGTGTTGAAAACACCACCCAAACACCACAACCTACAG
GATAAAGTACACAATTTTAACTGAAACGGCTTttggccagttaaaaaatgttctaaaaat
acagttaactgcaactttccaaaatatcaacca
>NODE_1054_length_403_cov_6.895782
AGAGAGAGTGGGAATAGAGTGAGGCAGGAAGTAAGGAAGCAGCTTTTGTTGGATTTACCT
GTGATCACATCCCTGCAGTGCGCTCCGCAGACCCTCTTCTTCCCCGTCTGAGGGTCTGCC
CTCTTCAGTAGGTGCACCACTTCAGTGTAATTGGCTATGGCAGCCCCATACCTGGCAGCA
GTGAGGGCGATGGCGAGGTTCATTCGAGCATCGTTGTGTTGTCCTGCAGCGGGGGGACAG
GACCAGAGCAGGGGAATGTGAGTCACCCCGAGCCTGTGACTGGTGGTATGGAAGTGTGTC
GGAACCGATATGTCACATCTGTCCCTGTCACTTTGCATCAGCGCGATGGCTGCTCTGGCC
ACACAAGGAGCACACTTAAAGCCACAGTAGCCCTTTGGCCTGAGTGTGGGCCCCGGCCCC
CCCCCGACCACCCCTCCCTTCATCTCTCCTGCACTGGGAAGGGTAACTGCTCCTCAGGAA
AAGGCAGGGAATACGGGGATAAGGAGTAGACGCATCAAAGCCGTAaatataccaagagtg
cagaggt
>NODE_1061_length_306_cov_1.356209
TCATTTTATGACAAGTGGCACCAGGACTCCAGATACATTATCTCTCAAGTTGTTGCACTT
TGAATGTTGCTTTACAGATTGGCACAAAGAAAACAACGCCAAAAATCAACATGCCCCCAT
CTCTCTTTGAGAATTTTTAACTCATAAACTAGTGTTACGTACTGTATGACCCCAGATTTT
CCACATGGTCAACTCAATCAATATTTACCACTTTTAAAAGAAATCTGTTGAATTGATGAT
GGTCAGGTGTGGGGCATTCGGTGGATTTAGGTGGAATGACACACACTTGAACAACAAAGC
ACTGTGGGGCGTTTGAACTCAATGTTTTTTTTTAATCTGCATTGTTTTGTCTGGCTTTCT
ACAGAAGAGTTGCGCTACAGCGACCCgaagccctgttcaagcctcggagagtcaaaccac
caggtgacgaagcagcgtcgtccataaact
>NODE_1062_length_469_cov_5.699360
AAATGTCCAATCTTATTCTATAACCCGTTAGAGTGACACTTGCGAATTTCCACTATGGAC
ATGGTGGCAGTACAAACGCAGATAGACGAAGGGGAATAAAAGGGCCTTCTCATGACAAAC
TTTCTGGAAATGTCAGCCTTTCATGCTGTTGAGAAGACCTATTTCATATCTATTACAGCA
GGCATTCTGTGTCCGATATTTCAGATTTCGGTCCTCCCCGTACTGCAAATCCTCTGCCAA
TCTTCCACCCTTAAGAATCTCTGCCAGCCCCGATGCATTATTCCCCCCACCGCCTCTCTC
CCCCTTTTGATGTGACAGAACAAACCGCGACCTATTAGGATTAAGGCTTTGAAAAGATCT
TTGAAGCCGCTCAAGGTTCCTTTAAACTGGGGAATGACAATATGAGCTGTGTGGCAGCAG
ATGCTGAATGGAGTGATTGCTAGTCCTTAGCGAGGTCTGCTGTCACATAACACACACACA
CACACACACACACAGGCATACAAACACTCACACATCCGTGCAGGCACATACGCACAAACA
ACTTGCAGCATCCACCCTTTACCCAAAAGCACCGCAGTTGTCTTTTACAGTACATGtttt
gtgctcacaaatg
>NODE_1063_length_581_cov_7.163511
CTCGCTGTGATATGTGTATGATTGAGAGTGTCGAGTATGTATGTGTGTCTTGTCTGTGTT
CTTGTCAGCGGCTGCCGCAGGCACTCATGCGTCGCCTCCGCACCACGACACACACCAGAC
ACTGTTCTCTTGTTCCCCAGATCTTCTTCTGACCTTTCCACCTTCCTCTCCCCCTCCCAC
ACTAACACACACACAACACTCTACTGAATCCATGTTTTTCCCTTCTAGCTGGACAGCTCT
CAGTCCCTGTTCTGTCTCTCTGCCATCCTCCACTGTCCCGCATTCCTCTCTCTCTCACTC
TCCCTCTCTTTCTTACTCTCTCTCTCTGGCTCAGACCCCGAGGCAGCTTGTTAGTGGGGA
ACTAAATATTGATTTGGCGGGCCTGTCGATGCCGGGAGAATGAGCTAGTGTCCACCAGAG
ACCTCGGCACCGGCAGCCTGCTATCGACGTTTTCCGTGGGCAGAACAGGGGTGGTGGAGG
GGAGGCTGGAGCTGGTGTGCAGAGTGGAGGAGGAGAAGAGCGGAGTATGACAAGGCTGAG
ACTCGCCCCCAGGTCCCTGTGGGGACCGCTGGGACCACCGCAGTCATCCCCCTTCACTGA
AACAGACTTTTTCTATCCCCTTTCAAGTCCATCTTGTTTTCTTTTTTGTTTATTTATTTA
TTTATTTATTTATAATTTCTCCTCTCCTCTCTATCTGGCGGTttcctctcactctctgat
tttta
>NODE_1064_length_507_cov_11.615385
AAAGAGAAAAAAAAGCAAACCGCTATGTTAAACGAGCTAGACATAAAGAGCAGGGTGTGA
ACAGGTGTGGGCTTGAGCTGGTCAGCAGACATTATGAGAGCAGAGAGACAGGAGAGCTTG
AGAGACTAGTGAGTCACGGGGGCATCTCTACAGAGAAAAGCTTGGTATCCTCCAACAGAG
GAAACAGGCTTAGTGGTTGGAGGATAGATCTTTTTTTTCCTTGCCACAGTTAATTTTCAA
ATCTCCAACATCCTATGGCTGTCTGTTTTTCTTCTTCTTCTTTCTGTTTTTTCTGCTTTC
ATTCTTTTCTTTTAAAATGAAACTGGAGCTGGGGCGGTGATAGTGATAGATGGCTCAGCG
CTCTAACACTTTATCCAATCCGGCGCAGATTTCATCCAATAAAGAATCACTTGTGCACTC
TCAAACTAAATGGAAGTCAGGCAGCGGAGAGAAAGGGGCTGCCGTGTGTTTCTGAGCTGC
GAAAATCAAATTTTCTTAAAGCTGCCACAGCAGTGGCTGGCGGAAAAGGCAGCAACAGCC
ATGACTGGCCAGGGCCACAACGTCTGCACACACAATTTAATCCATCACAGAGCGCCTGAC
ACCATATCAATCAACCTTTCATCAGTATGCCCCCCACCCCCCAAAAAAGGA
>NODE_1065_length_612_cov_11.140523
CGTATTATACATTTTGTTACCCTTGCAGCCAACTCAAATTACATTTTGAATGTCGTCCAC
TCAATCTCCTCTCCTCTTTTGTGCTTTCTTTGATATAAATAGACAGACATTCAGGGGTCT
AAAGAGTGGAAGTTAGAAGAATAAAAAAGGAAGAGGAAATTTAGATATTTTTAAATGATG
TCCTACATTTTGTCAGCTAAAATCAGGATATTGCCTGAGCGGGGAGAAGCCATGTTCTTC
AGTTGTCAAAAGGCAGTAAGTAATGATTAAAATAGCAGTGTGAAACGCGGGGAGATTAAA
GTGATGCTAATGATAAGTGAGAGAAGAAAAGGGCAAGCTATATTTTAATTCCTGGGAGAA
TGGTTAATGACTTCTATTGCCTGAGATTAAACTAAACCTGTCTCATCAGCTTTTTCTGCT
CGCTGAGGAAAAAAAGCCCTCTGCACTTTAATTTATTAAACTCTTTTAAGGAAGCACATT
GATCTACATAGGTTAAACTTTCAAAATTTGGGCAAAAAGACGCCCCATAAAGCTGTCATG
CAGGGCAAAGCTGTTGAGTTGCTCAAGGCACACTATAAAGAATTCATTATCTCCAAACTG
CCACATTTAATCAGAAAATATCAATTATTTAAAAGGGGAGGTTTGCTCCTGTTTAGAGCA
TCAGGTTTTACTGACACCCTGAATTATACTGACATGTTGAATatatttttctgctgtcac
tgtgatggtgctgtgaacttttccattttcaatgcc
>NODE_1068_length_145_cov_7.593103
CGTTTGCCTTCATATTTATCCTATTTCAACACATTCTAAAGCCAAAACATGTTTGTAAAC
ATTAAGGTTCAAAAGATGCGACTTTGCTGTTTTTCATGCTTCAAACAGCCTTTCCCGGGC
TGAAAAGCACATTTTTGAAAACGGATGTCTCCTGTGAATTTTTCTTCTCCACGTGACTTC
AAACAGCGTTTGCCTTCATATTTATCCTATTTCAACACATTCTAAAGCCAAAACATGTTT
GTAAACATTAAGGTTCAAAAGATGCGACTTTGCTGTTTTTCATGCTTCA
>NODE_1069_length_776_cov_12.604382
GCAAGGACAGAAATTTTAATGACTTTAATGAGTATTAACGTGCACTCGCAGAACTGGGTC
TGTTCTGTAAATACACGGTTATCAAGTTTATCCATTTGTTGTGCTGGAATAAATGACAGT
GCTAGTCAGTGAGAATAATTAGAGCAATCACAGTGTTATTGCCCAGACAGGCTACTACAT
TTCATTCCATAATGACATCATTACCTCAAGTTAATTATGTGTCTTGCGAGGTGACACGTT
TGATTAAACACATGAATGCGCAAACAAATCAAAAAATTAGCCGTGGAATGGCACACTAAA
TGGGAGGATTTTTAATGGTGGAATTGTCATTTTGTTAGTTTGCCTCTGTTCTCAGGTGCA
ACTGTGAAGGACAAATGCGTTTAGGACGAGAGACAGAGAGAGAGTTGCCTCTACAGTGCA
AAATCTAAGGTGAAAAGGAAGCCAGACACAAAGGGTTAAGAAGCACAAACAATAACATTT
CAGGAGCAGATGTCCTTGAGGCAAAACCAAGGACAAGGCAATTGCTAATCTTGTATTCCC
AGCATGATCAAATCACCAGGCAACAGATATAAATAAAAGGACAGGAAATGAGGAATTCAC
ATTCAACGGTGTCAGCAGCGAAATGAAGATTCATGGTGAAGAGCCCCGGTGAAGGCGGCA
AAAATTAACTGCAAATAAAAGGGACAGACGGCCTCCAAAGTCCAGCGTATAAAGTAGGCT
TGGTGGGAGAAAAACACACACACACGCTAGATAGGGTCTAGTAGATGGTGGCTGGGGCTG
AGGCGAATGGGCTGCACTTTGTCATGGAGACAGGTGCTTTTATTTGACACCCAACAGGCT
GCGCCCTGACTGGATATTCTAAAAATATGAGTCTGCGCATGATCATCAGACtgtctcgtt
ttccattcatttcacaccgt
>NODE_1074_length_545_cov_7.333945
TGGACAGTTGAAGACTGGAAAAATGTTGCCTGGTCTGATGAGTCTCGATTTCTGTTGAGA
CATTCAAATGGTAGAGTCAGAATTTGGCGTAAACAGAATGAGAACATGGATCCATCATGC
CTTGTTACCACTGTGCAGGCTGGTGGTGGTGGTGTAATGGTCTGGGGGATGTTTTCTTGG
CACACTTTAGGCCCCTTAGTGCCAATTGGGCATCGTTTAAATGCCACGGGCTACCTGAAC
ATTGTTTCTGACCATGTCCATCCCTTCATGACCACCATGTACCCATCCTCTGATGGCTAC
TTCCAGCAGGATAATGCACCATGTCATAAAGCTCCAATCATTTCAAATTGGTTTCTTGAA
CATGACAATGAGTTCACTGTACTACAATGGCCCCCACAGTCACCAGATCTCAACCCGATA
GAGCATCTTTGGGATGTGGTGGAACGGGAGCTTCGTGCCCTGGATGTGCATCCCACAAAT
CTCCATCAACTGCAAGATGCTATCCTATCAATATGGGCCAACATTTCTAAAGAATGCTTT
CAGCACCTTGTTGAATCAATGCCACGTAGAATTAAGGCAGTTCTGAAGGCGAAAGGGGGT
CAAACACCGTATTAGTATGGTGTTCCTAATAATCCTTCAGGTGAGTGTATATCTACTCAA
TGTAAAACCTATCAAATTGCGAACATCAc
>NODE_1079_length_657_cov_10.549467
AAGAGGCAATTGTAGCTGTTGCTGTCCTTCTAATTGTCGATGCATTGTGATTTGATGCTG
GATTAAAAAGGTGCAGAAACGCTGCCCGATCTTGATATCTAGCCTCAGTTACCAATCTGT
CACCTCTCTGTGTGCCTTCCCAACAAAATGAAGTCTATAAACAGAGACCACTGAATGTTC
TTTTGTCATTCAGTTGATAAGGGGACGGTGCTACTACTAAGGCCTGAGGACTAATGAATC
TCCACTCCATTACCGCTGAATCGGACAGATTGCTCTCCCGGAGAAATGAATTGAGTTTTT
TGTATTTGTGAGATCATTCTCCCTCCATTAACTGCTCTTTATCCCGTCTCTTCATCACAG
GCAAATCAGGTTAGGCAGCCATGATTAGCTGGGGTGGCCTCCCTTTTTAAAAGGTAATTG
GGTTTGGCGGCTCAGCTGATAGTGCCATTAGGACCAATAAAGGCTGGGCTTGGCTCATCG
AGTGAAACAGATTCTTCAGCAGCAGATGGCAGACGGAGGGAGAGGGCTCTGATGCATTGA
GGCCGAAAACAAAGTTTGTGTAACCAAAGTAGTTTGGGGGCATCCTCTCCTCTCCATGCA
CATGCCCCCACCGCTTCCACCCCAGCCACTTTAATATTTTTGTCTTTTTGTGGTGGTGAT
GGTGACATTTTCAAACGGAGGCGGTGACAGCTTTTAATATGCTTAACACTGATTGCAAAA
TGATTTGGCCATTAGAATGTGATTTTTTTTTTGATTGGGATAATTaatcattcacacaga
aatgttttaatggtggactcg
>NODE_1092_length_545_cov_9.016514
GAACCTATCATTTTAAAACAATTGATGGTGAATTGTTCTGTAATTTACCTGCTGTTATTT
AAATGGAATAAATGTGGAGCAGCAGCATTTCTGCGTCTTGCTTTGGACACAATTATAACT
TATAGGCTGGTTAATGTCTAAGACAAAACTTGAATACACACGAGCTTTTCCAAATGTGAC
AGAAACGTTTTCTCTCGCAAATTTAAGCTCTTCTCTATGATAAAATGAGAGTGATGATAA
AAGGGAGAATGGGCAGTGCCGCCTCTTGCGGCGTGGGTGGGGCTGACAAGAATAGACTAC
ATTATGCAGTTCATTTAGTTAACAAGTGAAATAATGGGGAAGCGTGCAGTGGGAATGCCG
AGAGAAAGGCACAAAACCCTATTGAGAGCTCTTGGCCGCTTACAGCGTAACCGTCACATG
GCCGAACCGAGTCCACGGCGGCTATTTAAGGAGCGGCTGTGCGCCTTCAGCACCACTTCG
CTGTCCACCGTCCTGAGGAGAGCACACGCACTGAACACAGCCGCACAACGCACCGGCTTC
AACTTGAACCGCGCCGAGCAACAAGTTCGCAAACATGCCGAGGTCTTTTCTCGTGGATTC
CTTGATTTTAAGGGAGGCCAACGACAAAGGGAACGAGAACAACCCACCTTTATTCCCCTA
CGCCGTGCACTCGCCGCACCACCCgcacg
>NODE_1127_length_597_cov_16.467337
GTAAAGAGACGCACTTTCAACTGGAATCGCACACACAAGCCACTTGCTAATCATGCGGCG
CGCACATGGCAACAAACTTTTGGATGATAATGATGCAATCCCCGTGTCAACTCGCCCCTC
AAGTATAGCGAGCGATAAAAAAAACAGTGGCTGCAAAGAAGAGGTGTGTCTCTCCGTATG
AAAATCCAATGCAAATAAGCTTTCACCCCCGTGGTACTTGAACTGTTTTCTCTTTGATAA
CCCAATTATTGTCTCAAGAGCTGTGTCAATTGCTCTAGCGATCTCTTCTTGAACAAATCA
CTCCCCTAACCTCGAGCACTTTCGATTTGATTCTGCCATTTTTTGACAGTTCAAAGTAAT
CAGAGGAGGCCTCGGCTGAGGACGAGGATTGATTTTGTGTTCTCGCTTATCATGCTAATT
CCCTGAAAATCAGCCTTTTTCATCCCCCTCCGCCTGATTACCACTCTTGGAAAAAGGCCC
CTGAACTGTGTTTCTCTCCCCAGTGCTGCTGTCATACAACCCCCACAACCCTCTGTTCTC
GTCCCCTCACAGCGGCGGCAGCCAGCCGGCCTCCGAGCCCTCGCCGCTCGTGCCGGTTAG
CCATCGGAGCCAATGAAGACGTCCGCGCGCCGCCTCGGTCGCTGCGCTGGCTGGAAAGCA
TGCCCGGTTTGCAGGTGCGCCTGTCAagtcccgcgtgacgttccatgtaggaacttgggg
gttcacacaacgagttattat
>NODE_1128_length_692_cov_8.450867
TTACTTTGCCACTCACAAAGACAGCAAAAGATTTCTAATGAACAAATCCTTAATAAATGT
TGCAGATCAGTCGCTTCCCCACGAGTTATAATACAATAAACAGAACATTCCATAAAAGTA
TCTCGCTGAAAAACACTGTGTGGGAGAGAGCAAGGAAGAGAGAGAGAGAGAGAGAGAAAA
AAGAATATGAAAGACCCCAATTCTCTCAAACTCCATAATAGTGAAATGAGCACATATAAA
TGTGTTAAGAGTATCTCTTTGCATCTTGTATAGACTGCATGTATTTAATCTGTAAAGCTT
ATTAAGGCCCTAGTCATTGCTATGCAAAGCAGCACCCAGTGCTTTTCTCTCGCTTTTCAG
CCGAGTGCAGTGTTTGGCCAATAGGACTGGCCCCCCGCCTCTCATTCTGCATTCATAACA
TGCAACATTTGCACAATGTATCTCTCAAAGGCCCTGAATAGAAGGCCTTAATACTCATGT
AAACAACTGCAAACCAATTACTTAATGAATCGGGCCCACACATAATGAGGAGCCTCACAA
AGGGCTATAAATGCATTTTTTGCACCAAAGCCTCTGCTTTAAACTACAATCCCTCTGCTG
TAGTCTAGGCTTAACTGGCAAATCATAATTATTGTCTAAGACAACAGAGAGGAAGCCATT
TTTGTATTTTGAGTCCAGCTCCATCCGTCTTTTGAAGTCACTCATCAGCTCGCTGACAAA
ATAAAGCAAATAATTAACAAGTAGGACGGAGAGGGGGGAGAAGAAAATACAGGAAGACAG
AGAGGAAGAGGGGCAAAGAGATGGAGAAAGGGCAAGAGAGCGAGAGAGAGTGAGAc
>NODE_1129_length_549_cov_10.242259
CCTTTGTCTTTTAGTTAAGTGCGGCTAACGGCGTCGCTCCGACATCCGGATGAGATCTCG
CTCGATCGAGAGCTGGTCGTCTTTAATTCGGCATTGGCAACAAAAAAAAAGCGCGCCCAC
TTCGCTTGTTGGCTTGAGTGCGGGTTTATGTTTAGTCTGTCCCCTCGCCCTAACCCCTCA
TTACAGCCAGTTTATCATGCCAGGAAGAGAGTGGCAAAAACAAATTAGTCCACGGGAGGG
GAAAATAGCTGGGGATATCGATTTTGCCTTTTCATGCCAGAGTGGAGCACAGAAAATATT
GGGCTATAAAAGGGAAACAAGGATATAAAGCCATTACGGTGCGCACTTAATTGATCCCAC
TTCCCATAACAAATTAATTGAGCGGAAAATGGCAGATGGCTTTGATGAATGTCATAAAAA
AGGCTTGTCAGCAAGCCCGGTGTGTGCGACCCCCTTGCTCATGCACTGTATCGCATGAAG
GAGCTGCTTAGAAAGGAGGCTTGTAGGAGTGCAGCATGTGTTTCTTTGAGTATTTACATC
CCAGTGATCCGAATGTTAATCATGCTGACTTATTGACATCGTTGCTAATTGTCTACTGCT
TCTCggtggatttttttttttcttcctcttctttttttcccctccatcgtctggtttctt
tccctttttgcgttcccttaactgcactcggtg
>NODE_1130_length_619_cov_7.185783
AAGGAGCAGAGAATGGGCTTAGGCTTCTATAAACAAATCAACACATCTATCACCCTGGGC
CTCCTGTAAGGGCCATTGGGTCACTGGTGTGTTTGCACCGATCCCATCACTCACTCAGAG
TCGACAGCCTGGCCATTCCCAACCAACCACGGTCTGCTTTTCCAATCCAGTCAACAAAGC
CCAGGCCCTGGCACTGTCTGTTTAGCTAGAGGGGAAAACTGTCAGGAAAAGTAAGACGAA
TGAGCTGCCCTGATTGACTATTTCCTTAGATACTGAATCAATGGGCTTATTATCACCAGC
AATTACAGTACTAATACAAACAGATGCTTGGGGAAAGACATCTGCTTAGAGAGATGAGAC
AACTAGATTTCCAGTCAATAGAGTGAAGAAAGCCCTCCTCTCGCTGACCCTCAACAGAGG
TATTTGTATTCATGCGAGACCCAGAGGCAAATATACAACAGTGCACATGAAACACACACA
AATACGAAAGCACACAGATATTTATTGCCACTTGAAGAGCAATTAATTTGTAATAATGCC
TGTATCAGAGGGGATAACATGGCCATTTCCCACCCCCATCCATTTACTAACAAACAGTTC
AAGTCTAAAGGGAAGCTGATGTATTGCTTTACTGTAAATAACCTGTTTATCCAAGAAAAT
GTATCAAATTAAACAATTTAAAATGGACCACATAGACATAGTTATTTAAATTCAGTAAAT
TCAATCATTTTCTTCATTTTCTTCCACTTGAAAttttaacaga
>NODE_1131_length_517_cov_5.317214
CTGCTCCTCTATCCCAGCTTCCCCTCCCCTCATCCTCACTGCCTCCCCCAGCCCCGCCAC
CTCCACGCCCATCGCCTCGCCCACGCCCGCCGTGTCTTGCACTCAGTCCCTCCTGGAGGA
ACTGGCCGTCCTGGAACCCATGTTTGGGGCAGGTGCCTCGATCGCCCCTGGCTTAGGGCA
ACAACCTGAGTTGTATCAACTCCAATGTCATCCATCGCCACAGTGCTTCCACAAAGGTAA
GAATCTGTCTCACTTTTATCTCACGTTCCCTTTTTAAAATAAGATGACAAATCATTCTCT
GAAAATGCACCACTAACGTCCTCTTTCTCTCTTCTCTATTTTTTGTCTTCCAGATGGGAG
TGGAAGTGTTCCTCCGTTCTAAAATAAGTCTGTGACTTACTTCATCAAGTATGGCATATT
GTCATATTTTGTGGAGCCAATTTTACTGAAAAGTAAAAAATAATTAAGTGTATAAATATA
CATAATGTATATACAACTTAAGGACTTTAACTCCTACATGTCACCTAAGAACAAAGATTG
GCTTTATATTTTTGTTCAGTCATTTATCTGTATACTACTACAAAACTGGTGCAACAttta
catgatggtgcaactacatggacccacaactgactgggttctgagtccatgtggtgtctg
t
>NODE_1132_length_200_cov_6.905000
TAAACAGAGGAGGAAAAGAAACTAACAAGGATTCCCTCAGTTGCAGCGAGCAAAGAGGGA
CGAGCCCAGAACTGACTCTGCGGCATGAACCGAACTCAGCATGAAGCCGCCGTCCGCTCT
CTGAGCCGCCGGTGCGCGCGGCCCGCCTCGCGGGGCCTCCCCGGTCCCGATGGCGCTGCC
CCGCTGAATTTTGAGAATATTAAACAGAGGAGGAAAAGAAACTAACAAGGATTCCCTCAG
TTGCAGCGAGCAAAGAGGGACGAGCCCAGAACTGACTCTGCGGCATGAACCGAACTCAGC
ATGAAGCCGCCGTCCGCTCTCTGAGCCGCCGGTGCGCGCGGCCC
>NODE_1142_length_290_cov_30.675861
TCCTCCTCTAATACAGATGCTCAAATTTCAGCGGGGGAGCGCAATGGGGACCGGGGGCCG
CTCGGACCGACGGGGCAGAGAGAGGAGGGCGCCCTCACGCGGCGATCGGTTCATACCGCA
GCCCCAGTTCTGGGCTCGTCCCTCTTTGCTCCCTGCAACTGAGGGATTTCTTGTTAGTTT
CTTTTCCTCCTCTTTTTAATATGCTCAAAGGTCAGCGGGGATGCGCCATCGGGACCGGGG
GCCCAGCGAGGCTGGACGCGCGCACTGGCGGGGCAGAGAGAGGAGGGCGCCTTCACCTGG
CGTTCAGTTCATGCCGCAGCGCATTTCTAGACTCGTCCCTCTTTGCTCGCGGCTACTGAG
GGAATCCTTGTTAGTTTCTTTTCCTCCACTTACTAATATTCTGAAAATTTAGTGGGGGAG
CACCATCGGGACCG
>NODE_1145_length_742_cov_9.239892
TGAGTTATTTTAAAAATGTTGCTGAACAATCCATTCTATAGAGCTAATCATGTCATAGGT
ATATTGTAGGAGGGGAAAAAAAATAAAGAGAGGGAAGTTAATGAGTGATTAACAACAGCA
ATTAAAAGATGAAGAGGAAGGCAGATGAAAAAAGGGGTGTAATTAAAATATCAGTCCTCT
CATTGTCAGAAGTGCGAGTGTCATCCATTGTGCACTTATTAAAAAGCTGGGTGGAGGGGA
AGGAGCGAACGGCGCTTAATTTCAGCAGCCCAAAGTGTCTGGTAATCTGCCCATGGATGG
AGCTGGAAAAGGCTGTAACTCATGTTTAAGTGTTGGGGCCGTGTCATTGCAGGTTCACAG
TCATGCATTTCTGTGTTGACACCCATCGGGGCAGGGGATATTTGGCAGTCAGGAGTAATT
TAACTTAATTAATGGGATGCATATTTGATGGAGGAATAAAATATCCCGGCTCAGCAAAGT
GGAAAAGGGGAAAGATTTAGTGGGAGTTAAAGGTGGAGGGGAGAGTAATTTGTGCATTCA
GTTACCGGCTGCTTGAGAGACAGAGAGGGAGAGAGCAAAGGAGAGAAGGAGATGAGAGAG
AGAGAGAGAGAGAGGGAGAGAGGGAGAGAGTGCGTCAAGGCTGATAAAGATGGCAACCGG
GAGAGAGGAGGAAGCGGAGGGGAGGATGAGAGATGGATGGTTGACACAAAGCTGAGCTGA
TGTGTAGAGGGGAATGGGCTGTCCCTCCATTGAGAGGGCCATCAGACTGACAACGCTTGA
TTTAATTGATATCCGGACTGAGCCCTTTCTCAGCGCAAACAGACACATTACGCTGGTTTG
Caaacttgtggcagagctgccggctgccaggggcctttttaatatt
>NODE_1146_length_1011_cov_2.666667
GTTTCGTGGAGCGTGCGCAAGTGGTTTGGAAGACAGAATGGCTTTTGCGCGAGTGGGATG
CGGGCTGCAAACGTCTTTATTCACACTGTCAGGGGCCCAACGCAGACATTTCTCCACGCG
TCTCAGCCAGTTTGGAAAACGAGCGCAACGGAACACAGTGACTGTTAAGTGAAAGAGGTG
GAACGGGGAGTGGTCGTGGCCCGGGATCTGCGACACGTGGAAATGCAAGCCACGGGAGGA
GTACCACGAGGGTGGTGGCTGGGACTAGTGGCCTTGTGGGCCGCTCCTCGGGAGAAAGGC
ACACTTACTCTGGTTTCTCTTCATAACGCACAAGTCTTTCGCCTTTTACTAAAGACTTCC
GTGGAGAGTGACTCCAACGAGTTTAGCCTATTTTTGGCAGGCTTTGCCGTCTGGCAGAGC
CACACGTGGTTGTTCAAAGCAAAGGAGCTGTGCTCAATGGAGCTTGTGGGCGGAGCTGCG
AAGCAGAAGCCACTTGTGCGGCCCGTGAAAAACAGTGCACCAGCGCGAGTGAGAGCGGTG
CCAGAGGTTGGGCCCGTGCGGCAGCCCGTCAGGGTCCATCGCTTCTCGGCCTTTTGGCTA
AGATCAAGTGTAGTATCTGTTCTTATCAGTTTAATATCTGATATGTCCTCGATATGAGGA
CTACATATTAAATGGATTTTTAGCAGTGGGCGGTGAAAGAGGTGCTTGCTCCCTTCACTC
CACGCATCGACCCGGTACTGCAGTGCCGCCGGGAACGGTGCACCCTCCTCTGGCTTTGTG
GAATAACAAACTCTGGCGCAACCTGTGATTTTGCACACTGAACCCAAAGCTGTGGAACAC
AGCATGCGACATGATCCGTTTCGTGGAGCGTGCGCAAGTGGTTTGGAAGACAGAATGGCT
TTTGCGCGAGTGGGATGCAGGCTGCAAACGTCTTTATTCACACTGTCAGGGGCCCAACGC
AGACATTTCTCCACGCGTCTCAGCCAGTTTGGAAAACGAGCGCATCGGAACACAGTGACT
GTTAAGTGAAAGAGGTGGAACGGGGAGTGGTCGTGGCCCGGGATCTGCGACACGTGGAAA
TGCAAGCCACGCGAGGAGTACCACGAGGGTGGTGGCTGGGACTAGTGGCCTTGTGGGCCG
CTCCTCGGGAGAAAg
>NODE_1152_length_786_cov_12.475827
ATGTGCAGCATAAGCACTAAATAGAAGCACGGTGACAGTTAAGGAAGCACAAGGGCCCAC
CTCTTCCATCTGTCACATCCAGGCCATATGATGAGGGATGATTTGATGCTTGTTCTTTTG
CTTCTGTCAGTAATCCGGCCTGTTGGACTTCAGGCCAGTGGGTAGAGATGACGACAGGGG
GAGGTGAGCGGGTCAGTCGATGCGGTGTATGTGTGTGTTTTTATGTCACATAGTGGGTCT
TTCAGAGTTTGACACGGAGACATCCTGTGGCAGCAGAGACGGAAACGAGTTCTGATCCTC
GATGCCCTGACCGACTTCTCATCTGACCCTCCGTTGCTCCTCAGACCTCCCCTCCCCATC
CTCGCCCTCTTACCCTTTTCACCCTGCTCCTCTCTCTCTTACTCGTCCTTTACCCTATCC
CCCCTCATCACCGTTCTTCCCTGCTCGCCCTTTCTCGCCCCTCCTTCCTGTAGTCTGTGT
TTGTGTTGGGAAGATTAAGCTGCTCTGACAAAGCTGTGTTTACAAATATGCAGGCAGAGA
AACAGGCCAAGCGACGCTGAATAGGAATAGAATACAAATTGCTTTTTTATCTCTCTTAGG
GCCAGGGCGAGAGAAAATGTGTTTGCGATTGTTGCTCCTCCGCCTGTGAAGGATAAAGCC
TCAGTACTGGGTTTGGGCTCCCTGTTAGCATTCATTCTATCCTCTCCTCTCTCTGTCTCT
CTCTCTGTGTCTCTCTGTCCTCCCACTCCCTTTCTTCCCCCCATGCTCTTTCTCCTCTTT
GTCTACTCCACACGCTCTGTCTCTTTCTCCCCAGCAGGAATTTTTTTTTCTTGCTGTTTC
CTTGGTAATCATATCTCCTCTCCTCTCCTTTCTTCTTTCCTCCCTAACTCTCTCATGTCT
CAttgatgtgtgctcctctctcctctatat
>NODE_1153_length_553_cov_8.470162
AATGATGCTCGCAGTAATTAATATTGTATTTAATTAAAAAATGACCCATTTCAATGGCTT
GCATGCAGGCGTTGCTGGTTGGTTTGCCCGCGGGTAGGAGGGGATGTTATGAGGGGGTGT
GTGTGGGGGGAGGTTGGGGGTTGGGCCGTTGGACAGCGCCGTGGAGATGGATAGAGAGCT
AGAAGAGATGTGGAGCGGTGGGGTGGGTGGTGGGGGGCAGACAGGTGTAGGTGCTGTGAG
TGGCTCTCCCTCTCGCTGTGCCATTGCAGATTTCCAGTATCCTGCAGCATATGTCTGCGT
GGTTAGCATGTGCTCGAAACCCCCTCTTTCTTTCACTGGAGGCAGCCAGCCTGTGTGATT
TATGTGGGGCCCCTGTTCCACTGTGCATACACTGGAAAATCTCCAGTTTACACAAGAATT
GCCTGAAAAATGAGATCTGTGACTACATTCTTTTCATTAGCGGCTTACGCTAGCGTGGAG
CCTGGGAGCCTCTGAGCTCCTAATGATGCACACGCAGGCCCGTAGCCTCCCAGCTGCTCT
CCGGCTCTCATTACCTACAACATTCATGTCACAAACACTCTTATTTAATTTCCACAACAA
TTAAAAAGGAAAACAGTTGCTAAACTTGTGCTGCTTGAGGCAGCTGAGAGCTGTGTGTTC
AATGGCTCAAACTAAAtgtttgtgcaacaaatacaca
>NODE_1154_length_398_cov_10.316583
ATACAGCCAATAGTCCCTTTATAAATTCACTTTTTTTTTTTTACATTAGGGATTTTTTGT
GATCTTTTAGTCACGTTATAACGCACTCCACAATACAGTCTTTCTGGTGGGGTTTAAGTT
TTAAGTAATTGTTGGGTGCCGGGCCGTGGGAAACCATATTAACTGGGAGGTTGAGAGCGT
TTGGTGGTTCTCCAGTGGAGGGGTCCCCCTCCCCTTCCCCCTCCTGCCTGTGGTTTGGGA
AGGCTGCCTGTGTTCCCCCTGGCCGCCTGACAGAACTCCCCTTGGTCAAACTGTACCTTG
TCTTCTTATTCCACCTGCCAATAGAAACGCTTTCAGTCAACGATCCCCCGGATGTTCTGG
ACAGGCAGAAATGCCTAACTGCCTTGGCTTCTCTACGCCACGCTAAGTGGTTCCAGGTTT
GGACCTTGTCTTTATTTGTCTCTAAAACAGAAGTAGTTTTCAGTTTGGTTTTATGCTGTT
TGTTCTTTTGTCTTTTATTTGGGCGTTCCATGTGTTTTTTTTTTTTAATTTATTTACTCT
TT
>NODE_1157_length_545_cov_9.016514
TTGAAGTTGCCTTTTGTTAAAAACAAATGAGTTGTCACCATCGCTTGGCCGGCGTTCCAC
TAATTTACAATTTTCTTTTTTCTTTTTTCTTTTTTTTTTTTACAAAGATTTTACTTACTC
ACAGGAACACACTTCAGTTTAAAAAACTGTTTATTTTCACTTATGCCACTGTCCTTTTCA
CAAGCAAAAATGTTTTCTTTTTTCCTAATGAATTGAATTTTGTGCATTTTGGCAACAATG
CTCGTGGTGTACATGTGCATTCTCGCCCACTATAATCTGCACTGATTTGGTATATTTTTA
ACGATGTAACTAAGCAACAAACGTAATTGTCCCTTTCAAAAGCTTTTGTTAGGCCCTCTA
ACACAGTCTAATACATAATTAGGCATAATGTCTACAGCTCATTATAGTACACATGTGTGT
AGTTAAATGGACCAGGAGAGTAGCTCACTGAATTGTGTGGATTCATTGGAAATGGAATTT
ATTTGTTTCCTGGGTTCATATTACATTACAATTATCTAACTAATTCACTGGGCATCATCA
GTTTTCCTTTTGTTGTTATGTATTCCAGATACTTTTTTAAATCACTGATTGACTGCTGTA
TATTTTTCCCTATTTAAGCCCGATATTCGGTCGAGTTACCTTAAAACAAAACGCAATCCG
GCCAGAATTTAGAAAAAAAAAAAAAaagt
>NODE_1158_length_727_cov_16.258596
AACTTAGTTGCTGTTTCATTAAAAATTCACACCACGTCGTTGCATGTAAATGTTAACCAC
CGTGAGCTGTTGTCTGGGATGCTTCTCTTACACCTTCTTTTTTGGTTAAAATGGATGAGA
TAGATTCTGTGGGAAAGGCAGGGAGACAAAAGCGTGAAAGATGTGTGTATCCATTCACAG
CTCCAGAGGACCTTCATTACAGAGCAAGCAGGTCCTGTCAACGTCTTTTCATTACATGGT
CCCATATATCCACCCCTGGTGTCCAAACGGTCCGCTCTGTCGCCTGTCAAGAAAAGGCAC
TCTCGGGGAAAGTCCTCCTATCTCCTCGATCCCCCTCACCACGCCTGATTCCAGACTGTG
AGGCGGGAGAGGCCAGGCAGAAAGGGAGGAATCGTGTTTGCCATCAACAGCTCAAGAGAG
TAGCATGGCAGCAAGATTGATGACACCCTCCCTGAAAGTAACAAAAGAACTCCTGTGCAC
GAGGGCCCGCTTATGGGGCTTGATAGAGTTGTCATCCTCTTAATAAACAGCTCTGATATG
TCAGCGGCAGTGGCAGCGGGGACTGCACCACGCTCACCCACCAAGCCATGGGCAGGACCA
CCTACTGGCATCGCAGCGCACACATCCGTGGGTGATCTCTCCAGATGGAGGCCCCCGTGG
GCGTTCGCGGGGTGATTACTGGAGAAGAATAAATAAATGACAAAAACATCCCTGTCTCTT
GATTTCATTGCTGTGAAAGAGAGGCTGCAGGTGAATTATGCAATAATATCTGTGAAAATA
TATTAGAATTCATCCTGGTTTTGGTGGAACGGTAAGATAATGTGTGCATTTTATCATTTA
AAccttttatgagacgggaaggcaacaggtt
>NODE_1168_length_145_cov_2.606897
GAAAACGGCTGTCTCCTGTGAATTTTTCTTCTCCACGTGACTTCAAACAGCGTTTGCCTT
CATATTTATCCTATTTCAACACATTCTAAAGCCAAAACATGTTTGTAAACATGAAGGTTC
AAAAGATGCGACTTTGCTGTTTATGATGCTTCAAACAGCCTTTCCCGGGCTGAAAAGCAC
ATTTTTGAAAACGGCTGTCTCCTGTGAATTTTTCTTCTCCACGTGACTTCAAACAGCGTT
TGCCTTCATATTTATCCTATTTCAACACATTCTAAAGCCAAAACATGTT
>NODE_1169_length_674_cov_7.683976
TTAATAGATTGCAATTTATTAGATATTTGTGCTTTTGTTTTGTCCGTCCTTCTGTCACCC
TACTTAGTAGTTACATTAAATGAAAGTTTTCTTAGTTTTACTTTGCAAAGTTTTTGTCAC
AATTACCCGTTTGCCCTTAGATGTATTCGCATCAGCTCAATTTTGGAGAGCACATCAGCA
CTTATTATGTATTCTCGTTAAGTGGAATGAGAGTGGTGCATCATCTACAAGAGCGTTACT
TATCCGTCTGTATTTGCCTTAATATTCTGTGTATTTCTGGTGTCCTGTTGTGTCAGATCA
GCTTTAAGATAAGCAGTGTGCCATTTCAAAATTATCATTCAGGGAAGAGGTAGCTTGTAG
TGTAAAATCAATAGCTGCTTAAAATTCATTGCCAGGCAATCCATTTGCCCTTTATGTTGC
TAACCTTTCACTTAAATATGCACCATATTAAGATTTCATTATATACAATGAATGTCACAA
CAGTTTGCCCACTATTTCTCTTGTTTGCATGGGTTAACTGCAAATCATTGCACTTGTAAT
GTCTGAAAAATGACTTTCATTAACATTATGCAGGAAAAAAGGAAAAAAATATATGAGCCC
GAGTAGCCTAATAGGTATTAAAAGGCACCACAGGATGTGTATGATGTTTTAGTTACAAAG
GCCCTTCAACAGACTGGGTGGGCTGCATGTGTCTGACCCCAGTTATGAAAACACAGCATA
ACACAAACATGCAGTCTGTATACTGGTGCTTTACattacaccaccacatactttgttgat
ataattcagcacaaatgttaaaatcattgccgcattga
>NODE_1170_length_577_cov_20.740034
TCCCTCCACAGTTCAACACTGATTTGACTGCTAGCATAATTTTGCAGAGGAGACTATTTG
CAGATGCAGCAGAGTTATCAATCCGAACAGACACACAATCCGGGTCCAATGTCACTTCTC
CTCATTATGTTAATGGTTAATACATGCAAATGAAAACATTCCGGCAATTTGATTTCTTTG
AAGATAGTTTGCATATTGTCTTAGCCATAATGATGGTACACTTTCTCCCCAGCTTCGATT
TATGCAAGGCTAGTTAGTTCATTTTTATCAGCTCTGAGTTCATTTCTAGGGCTACTGGAA
TGTGTTTTCCCCTTCCCCTCACTATTTAACTAATTAGGATTCAGGTACCATAAGCAGATT
TTTCACGCTATTGGTGTTTTTCTTAATTAAGAAACAAATGAATTCTCCCCAGCAAAATAG
ATGGAACAACGGGATAGGGTGCCAGGGGCCAGATGCGGCGCTTCTTAATTAGAAGTCACT
CCATTGTCTGAGGTTTTTTAATGAAGCCCCAATCTAAATGGATATCAAAAAAGCTTCTAG
TGAAGAAAAAAAACACACACACACACCGGCCATTTAAAATAATAAGGAAATAAAGATAAT
GAAAGACAAAAGATATGTACTGGCAGCCCCAGCTCACACCTCCAGTTCAGTGCATGCAGT
GCTCTCGTCACCTCTGGATGAGCCCTATTAAAACAGCACGATCCCTCGCCggtccctgcc
t
>NODE_1171_length_641_cov_7.984399
ATTATGACTTTTACTGGGATGTGTACGTGCACACACACATGCACATATTTACAATGGATG
TCAGTGGTTGATGATTTGAAGATAATTACAGTGTATTTATTTTCTCCTGCTCTTCCCTCT
GTCTCTCCCTCCAACTCCCGCCCCTCCAGATTGTGAAGTCGAGCCTCTAGCAGTGTAGTG
CTGAAGGTGTGTTTGTGCTGTTATGCCCTCTGGCTTGGCTGCCAGCTTACTCCCACTGAT
CTGAGCCAGAAGGCAGACTGCCGAGGAATACCGATCACCTTGCCCAGACCGAATCCTTTG
AGCTCTCTCTGGCATCTTTCCCCCTTCTGCCAGTTTCCTCCTCTGCTCCTCTCTTCCCCC
TTCTGAAGTTGACAACAAAGACATCCTCAGGGTCCTCCTTGATGTGAGACCCACTCTTGA
TCTTTTTTCCCTATGTTTTTGTACCTTATAGTTGCACTACTTTCATATTCCGCTAGCACA
ATATTTACACACCAGAAGACAAAGAAACAGGGGTCTTTTCATGTAGAAACCCCTGCCAAC
ATGTTAATCACCTGAAGACCTGCAGTGGTCATGTTGGCCCGGCAGAGGCAGGACATTAGT
GAGACACCTCTGCACACTGCCTCCTATTTGACCGAAGCTTTAAGACATTTTGCAGGTTGT
ACTATAATATCTATCTATCTATCTATCTATCTATCTATCTATCTATCTATCTAtctatct
atgctttgggcgcacagtgctgtcatctgtgcactgtccaataggactcactcctctgca
catcg
>NODE_1176_length_145_cov_2.944828
ATTTATCCTATTTCAACACATTCTAAAGCCAAAACATGTTTGTAAACATTAAGGTTCAAA
AGATGCGACTTTGCTGTTTTTCATGCTTCAAACAGCCTTTCCCGGGCTGAAAAGCACATT
TTTGAAAACGGCTGTCTCCTGTGATTTTTTCTTCTCCACGTGACTTCAAACAGCGTTTGC
CTTCATATTTATCCTATTTCAACACATTCTAAAGCCAAAACATGTTTGTAAACATGAAGG
TTCAAAAGATGCGACTTTGCTGTTTTTCATGcttcaaacagcctttccg
>NODE_1177_length_447_cov_8.612975
ATGATATCCCAACATCTGTGGCATTAGCCATGGCTCTCTTTATGTAAAATAGAGACAGGG
AAATGAATACGCAATCTACCACTGTGTTTTCATCATTAGTGCGCTCCAACTCACGGCTCT
GCTGCCTTCCAAGCTGCCTGAGTGGGGAGCGAGAGGAACATTTGTGTGCCCTCGCTTGCC
AAATTAATTCTTGTCTTGACATCTTAATTCTCAGTTCTTGTGTGTGGTCAAATCAGCCTA
CTATAGAAAAGCAATCAAGCAATTATTCCCAAATTATATTTGCCCAACACACACTGATTG
GTTATTCTTTTCTTATTGAGTAAGCTCATTAATTCTGAGCAGCTTGCTTGTTATGCCTCT
GCCATTACTCCTTTCCCCTCTCATCCCCTCTCTCTCTCTCTCTCTCCCGCTCTCTCTCTC
TCTCAGGCTCTCTCACCCCCTGCTCCTCATCATGCACACTCACTCCCAGCTCTCACTCCC
ACCAACCCCCCTCTACACACACTCCTCTTTCCTCCTCTCTCCAGCAGATGCACCCTATCt
tccagccccagtctgctgatgttttggagatgacatacactacaaaagccc
>NODE_1178_length_421_cov_4.750594
GACAAAACATAATTTGTCTCATTTTGCACGGATACATAACAATGAATCCGATTCTGATTT
TAACACTCCCTCAACATCCATCTCTCCGGTGATCTATCCATTCACTTGCCTATCCTTGTC
CATCTAGCCCCGGGCTATGGAAGCCTAATTGTTTACCAAAGGGTTGCGGCTCATTTGCTC
CTGGAGATTGGGCCTAATTAACACTAACTTGTCTGAACACCAAGGAGCGCTGTCCACTCC
ACTTTAATCTAATCTGTACTCTTTCAAAAAATAATGAGATCATTTACACCTCATTAACGA
GCAATGTAATGTCTGGGCATTAATCATAATGATTGCTTATCATTTCACTTTGCAATATTA
TCTCCTCTAATGAAACTGTTCACACAACTGCCAAGAGGGCCTTAATTGGTCGTGTGAAAT
CACAGAGCACCCGGCAGCTTGCAGCGACGTGTGTGAAGTTCTAATTTGCATGGGTGGGTT
GGAGGGGGGTGGGGATTTGGGGGGTGGGTGGGCACGAGAGGATGGCATCACTTAGGAACA
CACATACATGCATACAGATACACAA
>NODE_1189_length_795_cov_10.066667
ACAACACCCCACTGGTTTATATAATGTCAATATGTATAGCACACACACACTCAGCAAAAA
GAAAAAAAGAAAAGGAAAATTAAAAAAAGGAAAAGAAATTACAAATAGGTTTTTCGAAAA
GGGTTGTTCCTTTTCTTTCCTTCAACGTTAAAGTGATAAAAGGAAAGAGGCCATCATGGG
GTTGGGTGGTGAGTGACTCGTGATATCGAGTGAGAGGAGGAAGAAGAGGGAGCTGACTTG
GGGGGCATCGTAATGCTGCATTGCCGGGGGATCAGGGCAACTCGGGGCACTGCCGGGGGA
CAGGACAGAGCTATCATGTCGCCCATCCTTCTGACAGGCGCACCCGTTTGATGGAGGGGC
TCTCGCGCTCGTCCAGGGCGGGCCGGGCCAGTCCCAGAGGTGAGTGGAACTCATTCCTGT
GCTCATCGCGGTCGCTGCCCTCGTGGGAGCTGCTACAACTGCTCAGGCTATCAACAGGGG
AGCGTCCCGAGTCCTGGCGGGACGAGGGGTTCTGGGGAGGTGGTACCCCACCACCGTAGC
CCCCCGGTGTGCTGCTGGTGCGATCTCTAGGAGGAGAAACAGGTTCGGACTTGATGTGCA
GGCTTTGAGCAGAGGGCAGGGAGAGATTTGAACCCTGACATAAGTGAGAGCTAGAGCAAT
TTCTGTTGGAAAGAGAGGAAACGCAAGAGGTTACAGAGTTACAGAGCAAGAAACAAAGTG
ACTTGCATGCAAGTGCGCGTACACACACACTCGTGAGGTGTCATTTGTGTTGGACCTTGC
AAGTGCAGATTGACAACAGTGAAGGAGTCTTAGATATCCGAGTGTGGCATCTCAAAAAAA
TATTAACTTATGTGTTACATCATGCGTTTGCCAACGAcacctccaaagaagttcagtgca
ctcaccctagctggccgagggctgaatgctgcatgtttt
>NODE_1191_length_742_cov_8.161725
TTTATTATCACATCTTAAATTTTGTTTCAGGAACTTGTTCTCACTGGAGAACTGTGGAAA
AGAGAGCAGAACCCATCAAGTTACAACACAGCAGTAGAAAAAGGAGAAATTAGACTTAAC
ACACAAGATTTTAAGATCAAAAGAAAAATTTGATCTGGCTTCCTAAACACACCAAATCAA
CCTGTTTGTTCAAATGTAAGGCCACAGTTAAAACCAGATGTAATCACTGCCCTAATTCAA
AGGTTGAGCATCGTGCATATCCAAACACACATACAAACTCACAATGAACACACAAACAAG
TTCCGTCCTCCTCGACATGCATTCACTGAGATAAACAACAATAAAAAAAACCGTCTGCCA
TCAGCCTGCCCACCAATCCATCCCTCACCCTCAGCCACATCATATGTGACTGGTTTAATC
GCAGGCCAATCACTGCCGGGTCACAATTAATAAAAGCCACAACAGCCGCAAATAAACAAG
TCCAAATTGCTGCCTTAATCGAATGATGCAAACATCGGTGAGTTACAAAAGTTCACTGCC
ACCACTGACAATTTCCTAATTGTATTCACTCATTCATGGCAATTTTATTAACATGGAGCG
GATGTCTTCTGCCCTTCCACTGTCGCAGCACCAGGGATCTAATTTCATTATTTTCCACAA
GATTTGCTTGACTACTGCCGCCATGCTAGTGGCTCACCACGGCCAGATGTTTATGCTATT
TAAATGAGGAAGCAAAGCCTGTTGGGTAAACATAATTAAAGAAAGTTGAAGCTTTCTGTG
TTTTTTTTGTTTTTTTTTAACTTCTCTTCCTTGCCCTCTCTTTGTCTCCCTATCTCTCCT
CCTACGTGTCTCTCTCTCTTTCTTAACTTTACTTCATTAGACaaat
>NODE_1192_length_1623_cov_5.226124
TTAATAAATCAGGCTTGGAGGGTCAATCAGCGGCTGTTTAGTCATCGGGAGAGGGGCTTG
GGGAAGAGGGTTCAGGGGAAGACGAGGGCCAGTGCAATCAGGGGGATTCCTAAATAGGTG
GGGCTTATAAATTGGTCGAAGAAGCTTAGTGTCATGGTCAGTTTCAGGACTCTGCTTTAG
ATTTTTTTGTGCTTTGAGGTGTGGGCTCGTTTGGAAAAGTGTGTGCTAGGACTTTTGGGG
GAAGGATGGCTAGAAAAACTAGTCATGAGAATACGAGGATGGCAAATCAGGGGGAGGGGT
TGAGTTGTGGCATGTTCGCTAAGGGTGGTTGGGGGTCACCAATCTTTAGCTTAAAAGGCT
AACGCTATGCCCTGTTTAGCTTCTTAGCGAAGCGTCTTCAAGTATCAAGGAGGATCAGGT
TTCGAATTGTTCTAGAGGAACGGCTTCTACTACGATGGGCATAAAGCTGTGGTTTGCCCC
ACAGATCTCAGAGCATTGGCCGTAAAAAATACCGGGCCGAGATGCGATGAAAGCTGCTTG
GTTTAGGCGGCCGGGGACGGCATCTATTTTAACCCCGAGGGATGGAACTGCTCACGAGTG
TAGGACATCTTCGGCAGAGATTAGTATGCGGACGGGAGATTCAACGGGGACTACCATGCG
ATGGTCTGCGTCTAGAAGTCGAAACTGGCCAGTGGTGAGGTCTGTTGTAGGAATTATATA
GGAGTCAAATGCTAAGTCCTCGTAGTCTGTATATTCGTAGCTTCAGTATCATTGGTGCCC
CAGGGCTTTAATTGTGAGGTGGGGGTCATTAATCTCGTCCATGAGGTAAAGAATGCGGAG
AGAAGGGAGGGCGATGAGGATGAGGATGAGGGCTGGGAGGACTGTTCAAATAATTTCAAT
TTCTTGGGAGTCTAGGATAAATTTATTAGTTAACTTAGTGGTGACCATGGCTACAATAAT
GTAAAGAACTAAGGTACTAATTAAGAATACGATTATTAAGGCGTGGTCATGAAAATGAAG
TAGTTCTTCTATTACGGGGGAAGCTGCGTCTTGAAATCCTAGTTGGGAGGGATGGGCCAT
TGTTTTTAAGATACGTGGGGGTTTAACCCACAATTCTGCCTTGACAAGGCAGTGTTATTA
ATCAATTTAACTAGTGTCTTATAAAGAAAGTGACAGAGCGGTTATGTGATTGGCTTGAAA
CCAGTTTATGGGGGTTCGACTCCTCCCTTTCTCGTTAGTGTTATTTGGTAGGAAAGGTTG
TGAGAGCTTCGTGCTCTTGTCAGGGCTGTTGGATTTGAACGAATGCGGGTTCTTCAAAGG
TGTGGTAGGGAGGTGGGCAGCCGTGCAGTCATTCTACATTTGTTGTAGTTATTTCTACTC
AAAGGACCTCACGTTTAGCTGCGAAAGCTTCTCAGATAATAAATAGGAATATAATGACTG
CGACTAGGGATACTAGGGACCCAATAGAGGAGATGGTGTTTCAAAGGGTGTAGGCGTCCG
GGTAGTCTGAGTATCGTCGGGGCATGCCGGCTAGGCCAAGGAAATGTTGCGGGAAGAAGG
TGAGATTTACTCCTGCGAACATTACTCCGAAGTGAATTTTGGTTCACGTTGAGTGGAGGG
TGTAGCCGGAAAATAGGGGGAATCAGTGCACGAAAGCAGCGACAATTGCGAATACGGCCC
CCATAGAGAGGACATAGTGGAAGTGGGCTACTACGTAGTATGTATCATGAAGAACAATGT
CTAGGGAGgagttggcaaggacgattc
>NODE_1198_length_392_cov_7.385204
TTACAGGCTCCCGAGTGAGAGCTCCGTGGACTCCCAGCTGTTCTATGCAACATGCTGAAC
AGTAGGGGGTCGCCCTGTGTTTGTTTAAAACTAACAGGAGTCCCATTAAAGCCCTGACTC
CCCTCATTTAGGACTGCCATGGGGACACAAAGGACAGCCCTGGGAAGCGGCACGTTGCAA
GGGACACCAATTACTGAGGCGAGGACACAGGCCAGCTTGTTCGTGCTCAGGGACATGTCA
ACTCGTTGGACGACCCCCTCCGTCAAACCCATTGACCAGAGCGCATGGAGAGGCATCTTA
ATTGGTGTTGGGCAAACAGATTTTGTCACAAAGTTGCAAAGGAAGCTAAGTAGCTGAATG
TTCACATTGTCCAACCCCTGACCTGAGCTTCAGGGGCCGTTCCGAGACATCATTATGCTC
CATTACTTTGAGTAATCGTCTCAGACTCGTCCTATACCGCAGCAGGGAATCCAGGACAGC
AATTAAAAGCAATATTCTGGCAATAAAGACAGCGTAAATAAAAAGTGAGCCCTTTt
>NODE_1208_length_519_cov_14.547206
ACGGCAAACATAATACTGTCTGCAAAGTGTGAATATTTGTATCTTTTTTTTTTTCTTCCC
CTTCCTCTACTCTTTTTTTTTTCTGCCATGCCCTGCTGTCTGCCTGTGTTGTTTTGAAGC
GGTGAATAGATTTAAAAGATGCAGGATGACAAGACAAAGAGCTGGGGAATAGCCCCTGGG
CACTTGTGCTTTAAGTCATGCCATTTCCTTGCATGGCAGGCAGCCCTAAATAAGTTACTT
ATAAGCATTTATTGATGCACAAGTGTGGCATCTGTTCCTAGGCTGCGGTTCTGGATGTAA
TTAGCTCAGAACCTTACGCACTTCAATCAAGCGACACATTTAGAGATACAACCCCCCACA
CCTCCTCCCCTTCAACGTTGCTTCCTCATTCCCTCTTTCAATCTCTCTCGCTTGGGTGTT
TTACTCATTCACACTGCGTGGAATCCTCCATGCACAGTAATTACTCCACGATAACCTCCA
TCATCATTATCGTTATCCTCTCCAGTATTCAGCCGATGTGGCGGGGATTGCTTAAACTGT
AAAGCCAGTGAGGTGCTGCTCGAGTGTGGGGCCTCATTTtgatgacatcaccacagataa
agggacactaaacaatcaaataggcacatgaaatcagtcgctggttcaggcgtgagctat
ttc
>NODE_1209_length_543_cov_10.515654
AATAGCGACGATCTCATTTGACCAAATATCCCCAGCAAACAATGTGATTATACTGTATGT
TGATGCAACGTGTATGTACATGACAAAAGAGAAAGAAATAATAAATATATCATCAGTGTC
AAGAAAATCTATCTTTTTCTATTATGTTCAATTGTGTTTTGGAATGACTTATCTTGTGAC
ACAAAACTGCAAAACAGCTGCAATGTAAATTTCAGTGTATTCTGTTTCTTGTTTTTTGAA
GCCATGAAGCTACGGTGTGTTCTTGGAAAGCCCTGCTAAGTTAAATGTGGCAGCTAATGT
TGTGTGTTTGCTATTCAGACTACAGGGTCTTGTACTCAAAAGCGTGTAATTAAGTGCTAA
GTGCAAAAGATTGTAATGTTTTATATCAAGATTACTATTCATGAAATGTCAGTCAAGTTT
ATACTTTTGTAATAAAGTGGCACTTTAAAAAAAATACGTTTATCTCATAGTCTCGCTTAT
TAAAACGGACAGAGAGCGGAATTTGCTAAGTGATGACGGACTTCTCTAGGAGTTGCCATT
TTCTTTTTTTTTTTATATTTTCTGGTCTTAAAAGCTGCCTGTAGATTCTAGAAAATATAT
TTCAGGGGTCACACTAGGAAAACAATTTCAAATTTTGTGCAATATTTTCATACATTattt
tacatccgaggctgcatgtttcttcta
>NODE_1214_length_717_cov_7.126918
AAGTTGTTTGCCAAAACGGGGAAAGATTTGGGAAAGAAAGTTAGAGAGAGAAAAGCTGTG
GGCTGTTTTAGCCCACCCCCTCTCAGTTTGACCAGGGTCCAGCCGACAGTCACCCAGCTC
TTGTGGGTTTAGTGAATTGAGAAGACACTTCTTGTGTGGATTTTTCAATTCTTCAACATG
TCATTTGGCTGGGAGTGCTATTGTCCCCTGCCCCTTTTCTCCCTGCTCCTTCTGCCGAGA
CGAGTCGTGTCATCCCCTCGTGATCAGCACTTTTGTTGCCTTTGTTTTTGGCCCTACCTC
AGAAGTCCATCTTGTCTTTTATGTCCCTGCCTTTCATGCATAAGGGAACAGTTGTGGCCT
GTTGTGGGGCTGTTCCACTGCATTTCCACCAGTGGGGTTTCCTTTCATTCTCTTCAAAGT
ACTACAATGGGGCTCTGAAGGCCTGAATGGCCAATGCAGAGTGCACAATCCTACAGAGCC
CGCTCATTTTGTTTTGCCAGAGTCAATAAAAATGCTAAGTTAAAAGCTAACCCCCTTATG
CCCTCCTCGAATGGACCGACTTGTTTGACCTTTTTAAGCTCCCCTCTCAATTAACTTTTA
ATGATAAATTCATAGATTTTTTTCCCCCCTAGCTGTCATCTAAAGTGCATTATTCTGGGC
ATGTTTAATGTTGCATTGTATCATTTGTTCATTATCACAGATTAATTCAACTTGCACTGT
AAATACAGCACGAGAAGCACAATGATTAATACTGActtgaatggatttatcgagttgttt
ataaatgttgatgagaaaaagaggcacctggagtgtcatctgacagtcaaaatcaacttg
aaacttgcaaattttagcact
>NODE_1216_length_722_cov_12.249308
GAAGTACCTTCTGGAGCAGAAGTGCCCCTGGTTGGAATCACTGCTGTAGGCTGTTTACTT
CTGCATTATAGTACTTCTTTTTAATTCAGAGGGGTCATTTGTCCCAAATCTGTTCCAACA
TTCACAACATAATGAAACACAAATGAACCAATAGGAGACAAACTCTTGAGAAACACTTTT
AATCACGATAGAGATAAATAGTCCAACAAAGCGCGGTTTGGAAAACAAATACAGCAACAC
TGTCTCTGATCATCATTTGATAGTGTGCTGACACGCAAACTCTATTAAGCTGTCTTCAAA
TATGCAAAAATGATATGATTTTACAATGATTACATATTCACTTCCCCAGCTGGCTGGCTC
CAAGCGTCTCCATTTGTCATCGACTATTGTGTCCAATTATATGATTAGCTTTGAACACTC
CAGCACTTCGAGAGCTCTCGTGTGTTCTGCCGCGCAGAGTGATTCACAAACAAAGTCATT
ACAACATGTATTCACACATATCAAATAACAAAACAGATGGCCACTGCGCCTGCCGCCTGA
TTTGTTTTCCACACGAGTGGTGGAAAAAAAAGTATTTTGTGTGAGCTGTGTTTAATGCTG
ACTGTTTTTATTCCCAAAGAAGAGCAGCTGGCTGTCGCGCTGTTAGATCAGCTCCTATGA
AAGACAATCTTGTTTTCATTAATTTCTCTACAACAAAGGCACTTGTTGGGAAGATTTAGA
ATTACAGCGGGTAAAGCTTCCGGATAATTCATCACAGGGACTTGACAGGAAACTTAATTG
TTTTAAATGCCAGTTGCTGTGAGCAGTGCGGCTGGTTTTTCTTTGATGTCTAAcaggtgg
gacagatagacgaccctctgatgttt
>NODE_1217_length_635_cov_14.519685
GGGGTTTGGATGAAACAGCATGAAGTAACAAAACGTAATACTGGTTCAATTGGCATCCAT
CAGTTTCGTGTTCAGTCTTGTCAGAGCGTGGAAAATGGACTTAACTGACTTTCTATGTGA
CATTTCACACTAAATCAAGTGCTGCACCTGTCATCCTTCATGTTTAACAGTTAAGCAGTC
CATTATTGTTATCTTCACCCAAATATTTCTCTGCACACTAAAGAGAAAAGTTTCCTTTAA
TCCCCCAGGCGTTAGTCTTGGATTTGTGTTGTTCTGCAAGTCTGCGACATCATCCGAACC
CCAGGAGCCTCTTGCTCAGTCTTGACGGATCCTCACTCTGCTGAAGCCCAATACTGTTCT
TCATCTTGTGTTGTCACAACCCCCCTGCTACCTTGATTCACTCTTGGTCGTTGGCTAGGT
TTTGGATTTATTACTTTCGAGGCCGAACAATCAGTGGACCAGGCTGTCAACATGCATTTT
CACGACATCATGGGCAAAAAAGTGTGTAGTTGTAGTTTTATTTTACCCTTAAGATCAAAC
AGAGGCTTGGGCGATGGAGCGAGAACTACACTATGATGCTGTGTAATTGCTTAAATCTAA
GTTTCTGGTGGCTTCCTATTAGCGAGTGCAGCATCATACACAGCACAAATTCAGCCTCTG
ACATCTTAAAATAATCAGGCTACTAACTTGATTTACTTGTCTTAATATTTTAATCGCACT
ACACACTGCTGTCACACCTTATGCTTTCATAGTTTCTAAATGCACTCATCCTTCAATTg
>NODE_1222_length_731_cov_13.220246
CAAATGACTGATCAGATTTTTTTTAATTGTTTACAAGGTCATGAATATGTTCAATAAATA
GACTGTAGTATCACTTTTACTGTATAAACTTCATCTTTTTTTACATGCAGTCCATAAAAT
TTTCATTTGACGGAATAATTTACCCTGTTATGTATATATACAAATAGATATTTTCTCTTT
ATTCTCTTTTTTAAACTCTTCAATAAAATCTATACATTTTATACACTATCTCCCTCTTTT
AATGGTCAATGTGCATACACATGAAGTGTCTATCCTTATAAACCGCCAGCCAATCTTCTT
TTTGCTATCCATGGTAAGTGCTCGCACGTAGGACTGGGTTGTCCTGCATTGGGAATTATA
ATGCCGCTTGTCTATTCCTCTGCAGCCCTCCTTTGTGTACCCCATGGGGTTGCATTTGGT
CTCATAAAAGTATTGCTTCAGTTGGCCATTGGGGACAGGGACCTTTTCCATGACGGTAAC
TGTCTGCCCAGACATGTCTATTGCCGTCTTTTTATCCACAGCTGTCACCCACTGGCTAAT
ACTGTCACACACACTGAGCTCTCCGCGCCGCGAGGGATCGGAGTGTCGCCGCACCCTCAT
GGACATATTAGCAGCATCCAGATAGTTTTTGTATTCCTCCAGAAGAAAGAGCAACGGCGG
CTCCAAAGGCACTTGGTTGCTGATCATCACCCGCGAGTCGTACAGGTCGACATCCTTGGT
CTCTGAGGCGACCACAGACGACGGGCCCCCACCTCCCTGGCTCTTATCAGCCCCCTGTCC
CAGCTGCGCCGCCTCGCCCTCCACCTCCAGCAGCTCCTCTATCACCTGCTCAAATGTGTC
TGTGAGTGAGGGCAGTtccccgcgctggcctggcc
>NODE_1223_length_551_cov_17.451906
TATATATGCATGTATATATATGTATATACATATATGTATGTATATATATATAAACACATT
TTTAATCGCTACAGCACCTTTTCCCATGGGGCAACAGTGTCAATACCTCGCACATGGTAC
ATGGCCGTGCCAAAGAAAAAAAGAAATAAAAACAATATATTGGTCAGGATATTTATCTTT
TTTTCCCTAAAATTGGCATTTGACATGATGATATTCTATTGCCGTCTGGGGGAGGGAAGG
GACAAAGGTTCTTCTTTTGAGTTTATATTCAAGTTTTCTCCTTTTTTCGTGTATAATTTC
TTCTTTTCCTGTTTAAAAAGAGTTCACACTTTTGTGATTTGCGTGTGCTGCTCTTCATCA
AAAGGTTCATTTTCCGGATCAGAGTCAGTGGTGTCAGAGTATCGATAATGGTCTGGCTCA
TTGTCGCTAACGTCCGGGGTGACGGATGTTGAAGTGCTAGCCTCAGAATTCGAAGGCTCC
TCCACGGTTTTCGTAAAATACAACTTCACCTGGAAATCGAGACAACTAGCTTCAGTGTGT
GGAACGAATAATCAGAAACAAGAATCATCAATTGCTGTCTGGTGCATCTTCTGTACAGTA
ATCATAGCTAAAGACTCACCGATTTGACAGCAAAGCAGTCAACTTATTTAACAACAGTTC
TTCACTTTGTGCGATTAATAACTcatgtgaatctg
>NODE_1224_length_601_cov_4.875208
CCGTTAATGTTCGGCGGGTAGTCCGTTCCGATTTACGCATGTGCGGGGAGAGAGCCTGAT
GCTCTCTTATTACTCATTTTAGCATAATTGCTCCCATGGGGAGGACATGGGACAGCCTGG
TAGGCTTAGGGGCTTTAGATCTAGTATCGGTATTTTTGGGGGATGGTTTGTGCTCGAGCT
TTAACGCTTTCTAATGGGATGGCTGCCTTTAGGCCCACGGGGGCATGTTACCTTAATAGG
GATTATGATCTTTAGCCTCCTGGAAAAGTTGTGTCTTATTTCAAAGGGGCTGTACCCCCT
TTGACTAACTCTCTCAATTTCTTTTGGTCTCAAGGATGGGTTTGGACGGTGTCGAGGAAA
GAACTCGTGAGGCTGAACTTCTATTCAGTTCCCAGGCAACCAGCTATAACTAGGTTCGGT
AGGTCTGTCACCTCTACTCAAAGCTCTTTCCACTCTTTTGCCACAGAGACGGGGGTGCCC
TATAATTAGGCTGTCTTGGAGTAGCTCACCTAGTTTCGGGGTATTAAACTAAAATTCTTT
TTGCTTAAGAGGTACTAGCTGAATCATGATGCAAAAGGTACGAGGTTTAATCTCTGCTTT
TTTAGGCTTTAACTGGGTTATTTCATTTCTCTTTCAGCTTTCCCTTGCGGTACTTTCTCT
ATTGCTTCATTGTTCCCTTTCCGTCGCCCGTACTTAGGAGGTAAAATGGTTTGTTTTTGG
GGGGGGGGGGGTGGGGTGTTAGGGG
>NODE_1225_length_145_cov_1.365517
ACTGTCTCTGCGGCATGAACCGAACTCAGCATGAAGCCGCCCTCCGCTCTCTGAGCCGCC
GGTGCGCGCGGCCCGCCTCGCGGGGCCTCCCCGGTCCCGATGGCGCTGCCCCGCTGAATT
TTGAGAATATTAAACAGAGGAGGATAAGAAACTAACAAGGATTCCCTCAGTTGCAGCGAG
CAAAGAGGGACGAGGCCAGAACTGACTCTGCGGCATGAACCGAACTCAGCATGAAGCCGC
CCTCCGCTCTCTGagccgccggtgcgcgcggcccgcctcgcggggcctc
>NODE_1234_length_496_cov_3.826613
TACCCCTCAATTCAAATGGTGATGGCAGCTCATATCAGTCGAGCTCCAGACCTACAGATC
ACTAACCGGCAGCAATGAATTTCATTTGCGGAGGACAAAAAGAGTGAGGAGGGAGAGGAG
AGAGCGAGAGAGGGAGGGAGACAGGGAGAGAGAGAGAGAGAGAGGGAGAGAGACGTGGGG
GGATCAGCTCCCCAACACAGTTTATTGATTTTTTTTTTTCCTGCTCGACAGAAAGCCTGT
ATAACAGCTCTATTGCCCTCATAATGATTAGTGACAAAAGTTTAATTAAGCAATTATGAA
GCCAATAATAGAGTTGTCTGGTTTGCTTAGCTTTAGACTGTTTAAGACTTATCTCCCTCT
CGCACATCACAGCAGCTGGAATGTGCTTGAAGAGATTAATGCTACGAGAACACAGATGCC
CACTTTAATACAGCGCCATGATGCCGTTTGAATGAAGTTGAGAACACAAGCTTCTCTTTA
TCAAATTACAAGTCTGCTTTTCATGAATATGGAGGAAAAAGGAGGGAGAAAAAAAAAACA
GCTATGGCTTCAAGGTGTAATTATAAAGACATACAACAGAAAGACACACAATTCCGTTTT
AGTAATCTGCCTGTATGAAATAtgcatgataatgtattac
>NODE_1242_length_2358_cov_4.245123
GCCATAGTATTCCTAAGGAAAGTTTTTATCCTCTTTAAAGTTGAGAAGCGCCTCTCTGAT
TCTGACGTTGTCACTGGTGTGGTGATGAGGATGTTGAGAAGACATACAGTTTCTGTAAAG
GTGTCTTGAAGGTTATTCTCCATCAAAACCTGAAAGAGAGCCAGTGCACCACTGCAACTC
TGGAACTCCTCGTTGCTGCAGATCAGGGACAGCTCTGTTTTAAGTCTGGCCTTGTCCGGT
GAGGGATAGGCTTCCACCGTGGCATCCAGTGCTGAATCTGGGAACTTCTTGTTGTGTTGT
GGGAACAAGTCTCCTTGCAGCAGAGTGGCGCTGACCAGGTGTTTGGTGAAGGAAAACCTC
TCCTTGGCATGGCAGGTAATGGTGTCACACACCTATGACATGATGGATAAAATATCATGT
CATATCATTTTTAAAAACAGGTAAGAATTAGGTTTTGACATTTTATTTGAAACAATAAGC
TATAATTCTCCTTTACTTTCCTGAACAGCTATAATTGTGTAATGAGCCAATATAGCTTAT
TCTATATATTCATATCACAACATGACACTGTATATTTCAGTCAGTAGCACTATTTCAAAT
GGCCAGTGTGGTGATAAGTTGTGGCACAAGGTGGCAGCTGCAAGTGCTTACCTCCGATGC
CAAATGGTGTTGCCCGTCTTCTCCCAATGTCCTCCGTTTCTTTGTGGGTGGCTCCTGTAC
AGGTTCCCTGTACTCCTGACCCTCAACTAGAGAAGGAATCTCCTCCCTGGTAATACAGAA
ACAATACGTAAGTTTCAAAAGTCATTACTGAAAATTGGTTAATATATAAGATATATAAGC
CCAAGACTGTATAAAATTAAGTCACCGTATTTGAGCATTTCAAATGAATCTAAACATTAC
AGATAAATTCATTGTTTTAACAAGATGAGAGATAAACATTAAGGGCTACATATAGTCTAT
TCAAAGAGAATTAACATTTGGCTAACACTGTGCACAGATGCATAGCTTACCTGATAGCCT
GCATGCTGTCAATGAATCTCTGGATGATTCCTGAGATGTAGACAGAATCGATGTTTCTTT
TCCGCAGCTGGTTATACAGCATGTCCACATGTGGCATTATTTTGTGAAAGAGGGCCAGGA
AAAAACAGAAAGCTTCATCTTCCAGCATTCTCACATAGCCGCCAGCCTCTCTCTTGGTAG
GGCCGTCAAATTCAGCTCTGTTCCGGATGGTCTCAAAACACTTCACCAGATCAGCCTTGT
GCTCGTACACTGTGCTAACAGCACGACTGTTGAAGTTCCAACGTGTTGCCGACGCACTTG
GAAGGCGATGCGCCACCGCCTCATCGAGGACTGCGGTTCTCTTGCTGGATTTGGAAAAAA
AGGAAGAAAATCCCCTGATATCAGGAAAAAAAGTGACTGATCTGTGGGATGTGGGACGTT
GCTTGTTGCATTACTAGGTTTAACTGGTGGGCATAACAGTGAACATAGCAAGCATTTCCA
TAGGTGTCCTGGACCTTACGCTGAACTCCTCCAGTGGCACCCCTCATCACTGATGCCCCA
TCATAGGCCTGGGCGATCAGTTTATTTTCTTGCCCCTGAGGAAGGATGGTGTGCAGCCTT
TCCAATAAGGCACCGGCGATGGCGTCCGCGCCGGCATTGGAGAGCTTAATAAACTCAAAA
AAACGCTCCTGGACATCATGGGTTCTGTCAATGTGTCTCAGTACCAGGACTAACTGGCAG
TGAGTAGAAATGTCAGTAGTTTCATCAGCTTGGATGGCTAAAAAGTCTGCTGCTTTTACT
TCATCCAAGATTTTTTCCTCTCAGAACTGCCAGCATACAGTCCAGCAGCTCGTTCTGTAC
CGTCTTCGAGGTGCACATTTGCTTTAAAAGTAGCTTTCCTTCTTCTTTGTTGTGTCATAG
TGTATGTTTGTTCTGCTGTAACACAAGAATTTCCCATTGGGGATAATTTAACTCTGTCTT
ATATTTCATTATCTTCAAATGAATAAATGTTTCAAAAAAAAAGACAGACAGACATACATG
CGTACAAACACGCACCTATGGAATATGATTGGGCATCCAAGCTGTTATATTGTGAGGTTC
ATGGATGACACAGCAGTGGTCAGATGCATGACTTACAATGAGTTTGGCTACACACAGGAA
GTGGAACACCTGGACAATTGGTGCAGATAAAACAACCTCTGCATCAACAGGAAGAAGACA
AAGGACTTGATGGTGGACTTGAGAATGGACAGACACCTCCCCTGCTCCCCTGCACATTGG
GAGGAACAGCAGTGAAAGCGATTTCCAGCCGAAACCAACGGGTGACGTCACGGTAGCTAC
GTCCATCTTTCTTATACAGCCTATGATCTGTACAGATGTGTTAACAAAGGGTGCGTGTGC
TTGTGCAAGCAAGATGATTGATTTTAAACTTATTTATGCTTTTTTGTCACAATTTGTGTG
TGTGTGTGTGTGTGTGTGTGTGTGTGTGTGTGTGTTGTTTTT
>NODE_1243_length_618_cov_7.694175
CTTGTCTGTTTGACTTGTCTATTCCCCTGCGTCCACCTCATATGAGAGACAAATCTGTTG
ACAACAAGGTCGTCCTGTGAGCAAACTTTCTGCTTTCTTCTCCCTCTCCTTCTCCTTCCA
TCATCCCCCCTTTTGAAGTTATGTCCAAAAGGCTGTTATTATCTGGTATTAATAGATGCA
GCCCCCAGGAAGACAAAATCAGCTATTGATAATTGCAAGGAGTATACGGCAGCTACTGTA
TCGATCGGCGTGTCCTCCACTCCCCCTGGTACTGAGAGATAAGGAGACACACTCTTTAGA
GCAATATAATTTCTTTTGACCTATCTGCTTGCTACAGACTTATGATGAATAGCCACAGTG
GCTGAAGTCCTTTATCACCAAAGTTACCCCCTTGATATAATATTGATTCTTTATAACTAG
CTCGCCACACAAAAATCAAACTGTCCACTTGGCCATCATCATCATCAATATCATCACAAA
GGCGGGAGGAATGAAGATCCCTTGCGCCTCTAAAGGCGAGACTGCACAATCTCCTCTGTA
GGCCTAATCTTTATTTTGCTGATGATGAAAGGAAAGGGGAAACGAGGCGAGGTGCCATTT
AAGACGAGGTGCCATTTAATCCGGTATAGACTACACACGCGCGCGCGCGCACACACGTAT
ATATACAGAAACAGACAGAGGGTTGCTATACAGCTTTTGTGGAAGTAATTCATTTggtgt
gcaatttttcccacatagaaagctcttctgactgattttagt
>NODE_1244_length_585_cov_8.782906
GTCACCCCTGTGATTTAATCAAACCTAATTTGGGTCAGTCCATTTTGGCTGCAGCTGAGC
ACCTCAACATCATCATTACGCTCCTTCAACCCAACCTCTGCGCTCACCTCGCCTCGCCTC
CTCGGACTCACGGACGAGCCTGCCAGGCCACAAACAGCTGCTCGTCATCTGTCTTGTCAC
AACCTGTCCTGCTTTCGGACATGGGCTCACACATTTTTCGAGTTTTGGTTCTGAATTTCA
CCATGATCCGAATCAGAAATGAGACTTTGTGTTTAAGATTTCACTTCCAAGCTCTCTCTG
CCTGTGGGACCTGCTCCTTGGGCTTTTCATCAGCTGCCATTTTCGACGGCATGCAGTAAT
TTCATGGCTCATTGCAAGCGCTGAAAACCTTTGAAACTGCAAATGTTAACTTTGCCTGGC
CTGGAGCCATTTAGGAAGCGATTAATTTAGCAAACAGAAGTGAGCCACTTTCTCCTCCTA
GCCTGCGCATAATTTTTTGGGGCTTCTATCTGTATTTGAGTAAGAGTGAGCAATGTAATG
ACGGTTCCTGTAATTGTGGCAGTGTGAAAATGGTTCCTACCTCAGCCCCCACTATCTCAC
TCATCTCTCCTGGCTGAGCCTCGACAGCCTCGTACAGTGAGAGCACACGCAGATTGAGAA
GAGGTGGAATCACTTACAACATGCTTGACCTTATTTCTTGTTGCGAGTTGttaaagcgtg
ttaaaagaa
>NODE_1245_length_460_cov_10.615217
GATGCCCAGTTGGACCACAGGGGGCACTGATGTGATATGTGAGAGAGAAACAGACGAGAG
TGGAGAGAGAGAGAGAGAGAGAGTGGGAGAGACAGAAGAAAAGAGAGTGGGGGAGAAAAG
GGAGAGAGACAGAGAGGGAGGGAGAGGAAGAGAGATGCAATGAGGCAAGGCTACAGGGAT
GAACGCAAAGCGTCTCTCTCCCTTCATTTTTTCAATATCCCCTCCTCATGAAATTTCATT
TGGATTGTAAATGTTCAGTAATTTACCATCATAAATGTGTAATGGGCCCCTGAATCCAAT
GACATTGTGCTGGCTAATCAACTCATTTGAAAATGAATATAGATCTATTAAAGGGAACTC
AGCATTTCCCCTTTGTTGAGACTGGCATGCTGTCAAACATGGGAACACTTCCTAAAAGGG
GGTTTCTGGAACGAGGGATCCTCATCGGGCAATGGGGAAAATAATCTACTCATCAGATGT
TTTGATCTTAAATAGAGATGATGACTTGAGATTAAGTGCTTGAGCTAAATTCTGATTTGT
TTTGTCATTAGAAAACTGACGTGTAATCGACGTGAGAGAAATGGGGCTCATTTAAAACCT
CATT
>NODE_1246_length_682_cov_8.609971
GTGGGCATGCCATGCGCCATAGTGAGTTGGAAACAACTGTCAGAGCTCCCGCAATGAAGG
TTAAGGGTTGCCATTTTTTTTCTTGTTTAGGGCTCGGTGTCGAGGTCACCATCTTTGGGA
TTGTGGCAAGCTTCTGTCAGTTCTGGACGACAGTCCTCACAAAAAATGGGGACTTTTTGT
GTGAAAAAAATAAAATAAAAAGTAAGTTGCCCTAACAAAGGCAAAGAAGTCAATTATTTT
ACTTGTTGGAAATCTGTAGTAATGTGGAGGAAACAAAGAGAAAAAAGTAAAAGCCAAAGT
GAAAAAAAACAGGATGGGGTATTGTGGGGTAAAGAAGGAGGTTGTTGGCAGGTCAGGGAG
GAAATTGAGAAGAAGCGAAGAAAGAATTGCCTGGTAATACAAACCCATCTCCTCATTTTT
TGATAAGAGTGTCTAGGATGGAACTCAAAGAGAACGAATAAAAGAAGAGAGAGGGAGGGG
ACACACGGCAAACCCAAAAAAAAGACAATAAGAATGATATCTACCAGACAATGTAGTTTG
TTTACCATAGCGTGTCCAATGCCTGATTGCTTTCCAGAAAAAGGGGAAGAAAGGAAATCA
AAAGAATAGTGAACAAAAAAGGTTGTTAATAAGGATGGACAGAAAACAAAAACCCAAAGC
AACGATGAAGAATTAGGATGTTAGTACATTAGTTGGTTAGAAATTGGTTAGTAGTAAAAA
ATGACTTTTAACATGGATGAGTTAGTGTCGCGGTGAATAAACACTACACGATTTGTCAGA
GATTCGCTGCAGTAATAAAGTGCCACCGCGccatcctagccaaatt
>NODE_1252_length_603_cov_8.635158
GTTACAGCTAAGTAACACTTGCTGGGTGGCAAGAGCAAAGGATTGATGCCGCCTCACTTT
CTGCCATGTGCAAAGGTAGACTATGATGTTTGTGTGTGTATGACAGGTTTGCCAGAGAGT
ACCAACATCTCATCCAGAGGTAAGCCCCCTTGTCCACTATCTCAACCTGCCCCACCTCCT
CGCTACCAAAACTACTACACTACCCTGTTTTGACTTCTCATCCTTTTGTCTCGGACAGAG
TTATCCTGCACCGCTCCCAAACCTCATCCAGTTTTGTTCTTTTCTTTTCTTTTCTGTTCT
TCTTTTCGTTTTGTTTTTTTGTGTCTTGTTTTGTTTTATTTCTTTTCTTGTTGTCGTTGT
TGTCGTTGCGTTTGTGTATGTTTCGGGTGTGGGCCGTGCGCGCGTGTGTGTGTGTGTGTG
TATCTGTCTGTGTGTGTGTGTGTTCTCTCCAGCTGCCTCCGTTGATTACGGTTCCTTTGC
AGACAGATGCAGCACCTGGCTAGAGCTGCTTAGGCTGAAAGCTCACACCATAAGACGAGG
ATCAGTTAAGACAAGTAGGAGGACACAGTCTCTAGCACACTCTGGTGATCATACCCACAA
ATACAGAACACAGTCTCACAAAGCAATCACACATGCTCACGTACACGCACACACCCCTCC
ATGCATGCCGCTGGGGGGCGGAGCATTGTAAATCAAGCACTGGCTTTTTTTTCCCTTTTT
TTTTTTTTTTAGCTAGAGTGTGAAAGT
>NODE_1277_length_619_cov_5.702746
AATAAACTCTTTTCTGATACTTTTCTCTTTTTTTTTTTTTTTTTGCTGGAAACTTCTAAT
AAGAGCAAGCAGGTAGGATGATATAGTGAGAGGAGCCAGAACATAGTTGTCTGGTGCCTC
ATTAACATCCCCAGTTCATTAGGAAGAGGCTTCTTTTCCTGTCATCTTTTTACAATGTGC
CAATGTTGTGTGGCCTTTAAGGTAATTAATAATGAATTAATTAACCAAATTAATTCGTAG
GTTAGAGACGTTGTTCTGTAGTGAGGCCAGTCAGTTTGGATTTGGGCCCTGATGGGTGAG
GCCCTTTACAAGCTGATGTTGTTCATGTTTCTGACAGTGCCAGCCCCCTGTCTAAAAGCC
CTAGCAAGTGCCATTTGTCTCCGGGTTAACAGAAAGACGAGATATAGGGCGGGCTGAATT
ATTTAAGCTCCCACAACACATGCACTTTTGCTTTTCAAGCATGAGTTATAATTTAATTAG
AAACTTCTGGTGCGTTGCTGGCTATTTAAATATTAAAATCTTCCGCTGATCACATTGGAT
TAGCCATCCCTGTGAAATTCCCTGAGATGTCAGTTGTTGTCTTTCTGTCTCCTCTCTCTC
TCTCTCTCTCTCTCTCTCTCTCCCTCTTCTCACTCTCGCCGCTTTCTTGCATTTCCATCA
GCGTTTTCTGAACTCCCGCGCTCACAGATTGTTTGTCGACTCCTCCATTAGAGACAAAGG
AGCCGCCATGGACCTTTGGGAGCCTTAATGGGGGCCAGCGTGc
>NODE_1279_length_650_cov_8.800000
GGGGGACCCACGGTACACTTGTCACAACAACACTGCATAACACAGAAAGGAAACTTAAGC
AACCAATGACCAGTGTCAGATATGACATACACAAGGCCTGCTCCTCTCATATCAGGTCAG
CACTTAAATCAAATGAGGAAAAATATGCAAACACTCAGTGCCTTTAATGTGAAGGGTTTC
CATGCAGGGAGGGCACATGTGTGTAAAACAAAACAAAAATTTAAAAAAGAAAAGGAAAAA
AAGGTCATCCTTAGCAGGACGGGCAAAAATGGAGTCACAATGGATAGTAGAGCTTACCAG
CAGTGGCAGGGTTGATGCAGTCAAAAAGGGTCCCTTTCCTTTAATTATTTACTTCCCTAT
CCGACATTGTCCTGCAAGAGGTAAAAATACATTCATTTGAGGGACCCTTTTCTGTGAACC
AAGCAACCAGGAGCCCGTCCACTCGAGCATCGTCAGCATTGTGGAGAGAGAGCGTGGCAA
ATCGATTGGCCGTGGCTGTCACTGCATGTGTGTGTTTGCACGTGCTTATGTCTGTTTGTG
TGTGCGAAAAACAGAAAATATACTACTTCCATATAGCGAGACTTCGATCAAAAAGACTAT
ATAAATCCTTTGTTCTTTTTTATCCTTTGATAGTACAATGGCACCCATATGGCTTTAACT
TATGGATAAAATATGGGAGTCATGATTCAATGTCTGCAGCGCTGtatccctctctgtcaa
atacacgtgtagatgcttggccgggagagaccagagtgtttctatgcagtcagaaaaatg
ccgtaatcagtaat
>NODE_1284_length_145_cov_6.606896
GCTTTTCAGCCCGGGAAAGGCTGTTTGAAGCATGAAAAACAGCAAAGTCGCATCTTTTGA
ACCTTAATGTTTACAAACATGTTTTGGCTTTAGAATGTGTTGAAATAGGATAAATATGAA
GGCAAACGCTGTTTGAAGTCACGTAGAGAAGAAAAATTCACAGGAGACAGCCGTTTTCAA
AAATGTGCTTTTCAGCCCGGGAAAGGCTGTTTGAAGCATGAAAAACAGCAAAGTCGCATC
TTTTGAACCTTAATGTTTACAAACATGTTTTGGCTTTAGAATGTGTTGA
>NODE_1291_length_557_cov_12.341113
GTCATTGCATGAAGATGTGATATGTCCACCATCATAGTTACAGCCAGTCAGTTTCCATAT
AATACCCCAGCTGGATTATTTCAATCGAAATGTTCTTTTCTAAAGCACGTCATTTTCATA
GAGCGACTATCAATCTCAGCCAATCACCGGGAGGCAACCAGAGTCCGCAATAATGGCAAG
TGCAAAATGCTGTAAAAGGCCCGTGGCGATGGGTTTGGAGCAGACCTACCCCCTGACTCT
GGGAATGAATAAGCATTCCTTAATTAGCCCATCGGGTTAAGTGCAAACCTTAATGGGCCT
TTCCCAAACTCCAGCGTGACATCGTTCTCCAAACATGGCCAAGAAGAAAGTTCCATTAGC
AATATTAATACAAGCTTAGTTGATCATTTTCATTCAATTAACTTCTTTCAATTAAATAGA
TAGCTCGACAATGGAGGTGATAAAAGATGGGGAGGGACGGCTGATGACACGAACCAAACA
TTAGCGTGTTAGGGGTCAGCGACGTTAAACCGACTGTAAATCCCACCGTTCAATTTGGAA
AATGCATTTCCCCTGCTCCCCACTTCTTTAATGGGTCGTTTTAGCTGACAAGAGGCCTTT
GAGCAGATCTTTTATGAAAATTCTAGACGTGCTCTTTGCGTATTTGCCACCTTTCACAGA
ACACCAGTGTTCACTTTCAAATCACAGCCAAGAGCAAAGTc
>NODE_1292_length_586_cov_9.740614
GTAATATCTTTAATATCCCCGTGGATCCTCACCGAGAGATGTGTGGTCTCCTTTCCGGCT
AATGTCATCACCGGCCCCTGTTGATGTGTTTTTCTATATATAAAATCATCATTTACATCT
TCCACTCTGTCTCCTGTTGGCATGCTGGCCCAGAGGCCTGGTCCTCAAACCACTAATCAG
GTAATGTTGGGGAGGTTGAATGGCGTGCCTCCCCCTGGTCAACCTTCACTGCTCACACAG
TGGTGTTGTTTTAAAGAGCATTCTTTAGCAGCTGAACTTGGAAAGGTATTAAAGTGGGAT
TAGGCTCCTCCACAATCCACTGCTTGTGTCATTCAGGGAGTTTGTGTTCTCCTCTCCCCG
CTGCCACCTCCCCACTCCTCCTCTGTTTGATTGTGGCTAGCCGCAGGAGTGGGACTGACT
GTGCCTTTCAAAGGAGAGGGGTAGGGTTAAATCCCTAGTCCACTGCTCCCTGCTAATTCT
CCTTGTTCCTTAGAGAAGGATTTACTTCTGCTGCCAGCTTCTCAAAGGCCTTCTCTGCCC
ATCCGAAAAGTCGGCGTTGCCTTCCTGTGGAGGTGTGGTTGCCATAGAAGGGGCGTCATG
CATGGCTATTCCATCTGAACCCCGCTGAGAATGGGGACCGGGGACTGAAAACAGGCAGAA
AGTCCGGATTAGACCCGAGGACAAAGCAGGACAGGAAGATTCCAGAAGGGAcgaatagga
attacagcag
>NODE_1293_length_471_cov_6.876858
GCCCGTGATACTCTTAACCCCCCAGCCTTGGAGCTCCTAGCCCGGCCTCAGCTCGTCCCT
CTCCCTGCCTCTCCTCCAGCCTGCCTTTCCCTCTACTCTGCCTCCCTTAGCCCCAGCCTT
CTGCTCAGTGTTCAAGGGGAGAGCCAGCTAGGAATGCTGTGGCTCTAGACGTTTTGTCCA
AGCCCTAGGTCTCTTTCACTGAGGCAAGATTAGTTCATACAAAAACTCAACAATACACCA
CTGAAAGCCATTGTTGATATTCAACATTTTTCACATAGCGGAGCAGAATAGACAATGCGG
CAGCCGGGAAAGCCCGAAGCGGACTAGCAGGGTTGATGGCTGATGGTATCTCAGCTGAGC
GAGGCCTTAATCCCTTTTATACACACACACTCACACAAGTATACACACTCTCAACAGCCT
GGAGACAGCAAAATCAATACTGCTCGCTCTGTCTCTGTGTGTGGATCAGTGGGTGGATGA
GTGTGATACGGAGAAAAAAAGAGAATAGTACTGTTTGTACCTACGTGCGTGTGTGTGATG
TCGGACTGTCTTGGCACATAAGCATTCTCAGATCTTTGTACATAAAGGATTTCtcaaggt
tctctcgcacagaaa
>NODE_1294_length_613_cov_6.112561
ACAGGACTTGTTCCAAACACAGCTCATAATGCACTAAAAAACACCCTCTCGTGTTTCCTG
CAACTGTCCAGTGAGTTTACATGCCACCTCATGTTACATTTTTTCAGCGCTGCCGCAGCT
GATGTATGACTGTTAAAGAGTAACTGTGATTCAACATTACACAGCCATCCTGTGAGGTAC
CTGTGCTGCTCTCTTGGTCCTTATTCTAATCTTATTTAACAGTCTCTGCCTGACACGCAA
TTCAATGCAGGCCCCCAGATTGGAGAGTTTCCAAACAATCCTGAGCTCACCCAAGCTTGG
AATTGGTTTTCCGTGGAACATCTCCCTCCTCCCTTTGGGCACTTTACCAATTTGACCAAA
TTTGTTCCATCACTGGTTCTAAGTACCAGAAGTGTTTTCTGCCCACACTTGGACTCGTTT
CTGCAATTTGCACATTCTTTGCAGAACATTAACAGCTTTGTCAGGGGCTGAGCTACCAGC
TGCTGTGCTGTGGGGGCCCGTGTTTCAGGGGATACTCAAAGGAAATTTGTCACAAAACAC
TAACAACTCATCACTTCCTATCTGAGGCACTCCTAAATATGCAGGGCAAGCCAGTCCTAT
TAAGCATCTATAATCAGTATACAAACACTGTATGAATGACTTGTAACACAGGACAGCAAC
TATAATGCAGTTATAAGCAGATATAACAACATTATAATAACGTATTTGAAAATGACGACC
CTCCTTATGTAACGATATTGTTAATAtttgtgtattt
>NODE_1305_length_335_cov_4.513433
AAAATAAAAAAAGATTAAATTAGACCGCTCGCAAACACAGCCAGCCTGTGAATAATGAAT
AGGGATGAACACTGTTCTAAACAATAGAGGCCCCAGTGGCCGTTCTGCAGCTGTTCGGAT
GGCTCCCAGCATGCACTTCACTCCTGGGCAGTCCGTGCCTTTATACCTTCTAATACAGTA
GCACACAGAGGCCACACCTGCTGTCCCTGTGGCTGCCCCGGGCCCTCCAACACCAACGCC
ACACAGCCAATAAAAGAAATATGAGCAGGATGTAGCGGGAGGGCAAACACACACATCCAC
ATACACACAGCGCTCCCACTCTCTCTGTGAAGAATGAGGATATACGAGCACACAAAATCC
AACTCTATTTGTCTCTACTACCCCCCTCCCTCCATCTCCATCCTTTCCCTCCGCACTCTC
TCTACATTTCCCCAcggcagaactgactaaaagtaattatacatgtttaataacttcaa
>NODE_1306_length_685_cov_3.445256
AATATGAATATATTTTATTTTAGCCATTTAATATGTTATAAAGATTACAGCGTAGTAACA
TACCATTTAAAGACATTGGTCCTACTTAAGACAGGCTGTATCTAATTAAAAAATTTTTTA
GGTTATGTATCTCAAGATAATTAAAGCCTCAGCTCTAGTGACAAATGTATCACCTTCATT
TTATTTTTTATTTTAAAATTGTGTTGTCTGTGCATTAGAAAAGCCTGTCTTTGTGGTGTC
TTATGTTATTTACTGATGCATAGATATAGTGCTAAGATTTTCAAGAAAAAATGACATTTT
TTGTGTTCTCTTTTTATTTGGAAAAGTATCGAAACGCATCGAAAGTATTGAACTACATGG
TGGTACCGGTATCGATACCAAAATGTTGGTATCGTGACAACACTAGTACAGAGCGAGTGC
TGTCTGCTCCTCTGCAGTCTGCCTCAAACTTCACATTTTGCATCACAGTCCTGCCCTGAT
GACATTCTCAGGCCATTATCCATTCACAGTCAAATTGTGCCACCTGCTGGCAATGGGAAA
ATACATGTTTTACAATTATATTTGACCGTATTAACCTCAAATGCGGTTTGGGCTATGGAA
AGGCGATTGTCTCAATGCCCTGAGCGCATTTCTTCCACAACCTCGACGTGCCTCGTGCCT
CAACGTGCGCCACGTCCGACAAGGCTGGAAGTGCTTCGGTCCCGTCCAACGCTGCTTGCA
GCTTTAATTATTATTATTATTATTATTATTATTAttattattatttgtcggacggaacag
acccgtttttgagggcctaaacatgctcaaaaactcatgaaaatttgca
>NODE_1307_length_429_cov_3.634033
AAGTTTTCTGTACCCCCCATTGGAGCGAGACTAATCTGGTGATGCTGTATAGCGTTGTAT
TATCTCAGAGGACAATTGTCCCTGAGATCTAAATTCTGCTGCCTGTATGAATAAGCTCCG
GGACCGACCCACTCCCGTCGAAGCCAAAGTAAGGGATAATAAACCCGAGAAAATGATGGA
CGCCCATGGAGGAAAGGACAATGACGGGAATGGACAGGATGGGACATAGGAGAGGGAACA
CCATTATAAATTGGTCTTGCGGTGAACAGTCAGGATGGGGACATGGAGGATGGATTTATG
GGACAAGTTGATTTGGACAATGGGACAAAATTGAGGATATGGACAAAATTGGACAACCGG
GACCCTAACCCTAATTTGTGGGGGGGGAAGAATGCTTATGAGACGTTAATACTTACCTGG
AAAATACCTAAAAAAAAGAAAAATTAATACCTACCTGGAAAAAATTAATACCTACCTGGA
CTTACCTGGATCCTCCTGGTTGGACCTGTAAAAGAAAGGGAAAAATTAATAATTAATTAT
GGGCAACAAAAAGATAGGAAAATCAATTGGGAc
>NODE_1308_length_441_cov_14.149660
CGGTGGTGGTGGGGGGGCAGATGAGAAAAGTTTTGCACTGTGATTTATGCCTCTTTCCCG
GCTGGGATATGAATCTGGGATGATGCTCCAGAGAGCAGCACTCCAGATAATGTTAGCCCA
TTTAAAAAGAGCAGATTTGTGTAGTCTATCAGGGTCGCAGAGTATTTTTTTTTCTCCTGC
CTCCCTCCCTCCCTCCTCCGCCGGCCCCTCCGTAGTGAGAAATTGGTTGTTATCATAGAT
CACAGATACTGCTCAAACCTCTTATGAAAGATGAATTAATTTCACTAATGCTTTAATGCA
AAGCTCTCATGAGGGAGGCAGACTGGTGATAACCCCTGCCTCGTCCCCGCTTCCTCCGCT
AGTGATTTATGCCCTCTTTTAGTAGATGAAACCGCCTAGATTTGCCATCCATCTGCAGCT
TTGAGGAATCCTATTACATGGGGATCTTGGACCGGACAGGACGCCACACACAGCCCAAAA
CCAGTTGCTCGGTTTTGGATCACACAGCTTTAGATATGTAGAGTAATTGTCGTGACGAAT
GTGGGAGGATACTCAAAGCGCATCATTTAAAGTTATCAAAAagga
>NODE_1309_length_885_cov_8.934464
GCTATGCGTAATTTGTGCGTAAAGTTGCCCTTCATACGTTTCAGTGCAAAATGAAGATGT
CACTGCATTATTTATGATCCGCACAACTTTTATAGTGACAATATGCATACTCTTGCGAGG
CAGTCTGTTTTGTAATCGCGTAATCAGAGTGGGGAAATTGCTATTTCATAGCCGCGCAGC
CTTTGTTCGCTGCGACAAAAGAAAGGCGACTGTATATCTGGATCAACTTTTTCGGACTTT
TATTGTACAACAACCTTTGCATAACAACTATTTTTCTCAAGCGTTGCCCGAGGCACTGCG
CATGCGCGCTGGCTGCTCGCTGTCACTAAGACATTTTTCTTCACGTTGGAAACTGTCACT
GGTGACGTCAATCACAGAGCTCTGACCAATTAGAGCGCAGGGTGATTGTTTAGCTCCACG
GGCTGCAGCGCCTACCATGAATCTCTATTCAGTATCAAAGCGTCCTGCTGCTGCCTCTCA
ACCGAATGGGATTCCATGTAGTCTGCAGATAGACTTAACTTTAAAAAGTTTTTTTTCTTT
ATTTTTCATTGCGATTAAAATATATTTGTCATCATCATTATTATTTTGCCTGCTGTCAAG
TTATTCTAAAATTAGGAAGTAATGAGCGTGGATGCATTGGGAAGCCCCGTGATGGACCCT
ACGTTTTCCAAACGGAACACGGCGCTGAGATTAGTTGACTTGGCAGGGGCTCACCACCAT
CACCATCATCACCACCATACCCCTCAGAGCGTGACAGGCTTCCCGGGGTTCAGCAGCCAT
CCACACTCAATGGCTCACTCGCACCCTGGGGAGATTACTGCGGAACCCCGCCTGGGGCCG
AGTCCATTCGGGCCAGAACACATGGGGCACTCCGCGGCCCTCAAAATCAGCCCAGCCCAT
CATTATCCCCACCACCATCACCACCACCACAATCATCATATGGCAGGCCACAGTGAAGTG
GTCTCCAGTCAAACGGGAGCTTTTGGCCCGGTTCAGGCGACATCGGTCCCGTATTCTATg
tctcacaag
>NODE_1310_length_807_cov_12.741016
GCCACTACATTCGCTCGAGCCAGAACAGACATGGAGGCTAATCAGCAGCTGTAATGGACA
CACTTCATAATTGTCAGTCTTTTGCGGCATGGTAAGGAGACTTAAGCTGGGGGAAACTGA
AGGCATACCATGAAGGCAGCTTTGATCGCATGAGCTGAGAAAGTGATGTGCCTATATTCT
CATTATTTTACCTCGAGACTTGTGTCTAAAGAATACAGAGGATTTCCAACATTTAATACC
ACAGTATTTTCAAACTACAAATGTCGTCCTATTCTTACAGTTACTGAAGCGAAGTCAGTT
CTCTATAATTAAGGCAACTTTATAGGCACTGTTCCCTGGCGAGCGTATGTACGAGTACCT
GTGTTAGATGTTTCATCTTTATTAGCCAGAGCATGGTAAGCCTAGCTCTTCATGCACTAA
TCCCCAGCTAAAGAAACAGCTTTCAAGGAATTAACATCAAAAGTAAAGCTTTGCGTGCCG
GCGGGGGAGCTTTCAACAGAGCCTGCCTCAACTATCTCCTAAGTATTTTCAGAGCCTCGG
GGATGAAGTGGAAGTTAAGTTTAACTTGCTCTGTGTTCTTCTGCAAGTCTTTGACCTTGT
TCTCAGGTCTCTTAATAATCCCTGATACGTTTGAATCCGTACAGCGTTTGCGGCATTTCC
ATGAGGCACTGCCAGAGGGTGAGGATTTTTCACTGGGGCCCATTGCCCATTCTTCTCTTT
ACCCATTATTCCTGTGATCAGCAGGTTAGGCTACAAGCAGTTGAGGTTTTGGATCAGCAT
CTGACAGACAGAGCTACCTACAGTACTGAACTCGGTGCACTGCAAATCTGCGAATTTCCA
TACACGttgcatgcatccattatgggcagctcagtgtgccgttgaaataagcctccaaat
tgaagtcgtagttattgcactgttaattgaaatatctgcgttcagcaagcg
>NODE_1340_length_582_cov_10.554983
CTGATATTCTAATTAGATAATAAGAATGACAGACTGGTATGGATATCTCTTTATTTGCTT
TTCCCCCCAAACGCTCTCCGGCTGTATTAGTAAGCTCACCACAAGGGGGCGCAGTTGACC
AGACTATGTTCTTGCTGCAGGTTGTCCTATAGCCTGTGCTGGATAATTATTTTAGCTTTA
AGTGCACCTTATTTGGTCCCAACATGTTTTAAAATCTTACATCTGACTGCTACTGTAGCG
CATATATCCGCAGATTATTGGCACGAGTGTCGCAGGATGATGTGTTTGCTGCAGATGCCA
TTTGAAAATATAGGCAGTGTAAGCACTGTAGAATCTAATTATTTCTTTGCAAAACCTAAT
TAGGCATTAAAAAAGGTTAACGCCAGCGCCTGAAACGTTTTTGTTTAATAATCCCATTAC
TGACGGCTCATCATGTATAAAATGGTGCAGGAGGACACTAAGTTTCCACTTGTTAAAGGG
AATCTCTGAGAAATAGTCGCAGGTTTTTTGACACTATGTGCGACTGGAAATTAGCGCTTG
TAATTAAACTGCGGAGACTCAGCGCGGCGCACAGAGTAAGTAAGGCTGCAGCGCCCTGCC
TTGCATGCATTTTCTATATTTAAATAATGATTCTGCCTGCCTGCCTGCTGTAAAGCATTG
TTACTATTTTCTGCTTCTTCTCTCTTTACATTGTCGTCTAATTGTTTGGGtatgacagaa
ctctcc
>NODE_1351_length_308_cov_1.909091
GCGGCAAAAAATAAAGTGAACTTGAGTAAAGTTTCATGTGATCAAACCATACTAACCTAA
AGTGGTAGGTGTGTAAATACGTGCTTTCACAAACAGGCAAATGTGCCATTGGAGTCAGTG
GCACACTTGAGAAGTGAGGTCACCGGTGAATGAACTGGAGTGCAACCCACTCCCCAGACC
CGGCTCAAATCACTGGGAACATGCAGTCAGGTCTTTTCATTATGGCCTCCTGCTCCTCTC
TGCCCTGTTCCCTCTTTACATGTATACTCTAGTTTCCCTGGTTATGCAATGTAAAAAGTA
CAGTTATATTTAAAAGCAAAGAACAATTCTTCACAGGAGCGGAGCACAAACCAAAAACCA
CATATCTTGCACTGCTAACTGCTTcaagaaaaccatttacaagactaaaaaagtactcca
gggagtttgtagcagcatttctttctcattag
>NODE_1352_length_150_cov_47.000000
GCCGGTGCGCGCGGCCCGCCTCGCGGGGTACCCCCCGTCCCGATGGCGCTCCCCCGCTAA
ATTTTGAGAATATTAATAAGAGGAGGAAAAGAGACAAACAAGGATTCCCTCAGTAGACGG
CCAGCGGAGAGGGACGAGCCCAGATCTAGCGCTGCGGCATGAACCGAACGCCGCGTGAAG
GCGCCCTCCTCTCTCTGCCCCGCCGGTGCGCGCGGCCCGCCTCGCGGGGTACCCCCGGTC
CCGATGGCGCTCCTCCGCTAAATTTTGAGAATATTAATAAGAGGAGGAAAAGAA
>NODE_1353_length_788_cov_9.897208
ACTGCATTCATTTTACCCCAACAAGTGAGCCATCAAATCTTTGTTCTTTTCATCTTCTGT
AAGGTCATTATTGCCTCGAATCTGCCGTAAAGCAGCCGCAGCAGTGAGGGGGTATGAAAT
TCATGTCCTAATATGCAAATTAATTCATGAACGCTCCATATTGTATAACCACATGCATCT
GGCATGATTGGGCAGTGTGGGGCAAATAGTCCTCAGCCAAGGCATTTTGCTACTCAGCAA
AAGCTAATGTTGAGGAGTGGAACTGCGTTCACAATTACCATAATAAAGGTGAGCAGGGGG
AGAATAAATTGCGAAAAGAGAAACTTCTGTGTGCATGACGAAAAATGTCCCCTATATGAA
TACAATACGCACTTAGTCCTGAAATCACAGAACAAATGCATCAAATAAATACTTTATTCA
CGTGAAGCTAATTTCACCCCTCCATTTTGATCACGTCATTCCCTCTGGAAAATTGCAATT
AAGTTTGGAGAGATAAAACATGCCAACTACTCTGCATTTCAAGGCTTGATTGGCCTATCA
GCTAGTCAGTATGCTGCCATGGTTTTCATCACTGTTAATTGATCCTTTCTTTAATTAATC
TGGAAAGGAAAGCCCATATCTCTATCCTGTCTGATCGTCCCCTCTGTCTGTCATAACACA
ATAAAGGCCCTATCCTACTGCTAGTAACTCTGCCTTAGCTTCTCCCTCTGGCTCTCGGCC
AAATGGACTATTTATGGTGCACCTATCTAACGACAAGCCTGCTGTATGGAGTTCAATGGC
TGGGTTCATTAACAGTGCTTTACCCGGCTACTTCTAATTTGCATGCAGTGACACCTTGCT
TTTAATATGGATGTGAAGGTTAGTGGTAGGCCACGCCACTTTCTCAACTACCAATAGTCT
GAATGTTGTTCTTGCAGCTCCTTGTAccccca
>NODE_1365_length_909_cov_13.572057
GCCTGACCTCATTTGCAATCCAGACTGGTTTCCTGAAGAAAGGAGAGTTGGATTCAAAGG
AGAGGATGGGTGCAAAATATTGAATTTGAGGGAACCAGTGACCAGTCGTCCAAAATATTG
CTTGGAGCACAGTAGGTGAGCGATGGTCTTTATCTCAGTACCAGGGTGGCTCATTTATTT
TGTTGATGGATTGTTTATCAGTCCGGCAGAATAGACGTGTATTTGAGTAGCTGGAGGGAA
GTTTAGAGGGGTTTTATGCAGCAGCGCTGTAGAACAGCCATGTACATCCCCTTCAGCCAA
CTGACCTCGTCGGGTCATCAGGACTTAAGTAAGAGTGAAAGTCGCTTTAAATGGAGCGAG
GCTCCCAGGGACCCAGCCTTGGCTGAGCAGCTGCTGCCAGCCGGCGACTATTACTTTTCC
AGGGGCTGACTTTGATGTTTTAACAATCCATACATATTGATTCAGACTGATAATAAACAA
TTTGATTAGCCTCTTTCTATAGGCTGTCATTTCAATCACTTTCAGAGCTCCGATGGAGTG
GAAGTGAGGGGCCGTGGAGGGAGGGAGGGATCAGAGGAGGGCTGGAGGGATGGAGAGACA
GAGAAAGCGGCCAAAGCTGAAAGAGAGGGTGGAGGGCCGGAGCCCCCTCCTCAGACAGAA
AAAGGAATCCAGCCCTGATTAGGCCTCTGCCTTTGGTGAATTGGACAAGACAGCTGAGCT
GCCAGGTTATTAACTCCCTCAGAAAATTCTCAGCCCTCTCTCAGGCCGGCCTGAATACTG
CGATCTGGATCGATAAGCAATCTCCGGTGTGTACCAAATGCCTGCTGGATTCATTTGTCT
CCCAGCACCCTCTCCCTCCACTGGACAATACACCTGCACAACTGAGCCCCTCACCCCCGG
CCCCTCCTTCCCCCTTCTTCCCCGAGTGCTGTTCTCACTCTCTCCTCTCCCTCTTTCTTC
CTCACCCTCCCTCCTTCCTCACCTCTCTCACGTTCACTCACTGGAGTCTCTGTCACTTTT
TAAATAATGACCCTGGGGCTGAAGGAACAACTg
>NODE_1371_length_547_cov_16.118830
AACTATCTAAGAGAAAACACGGGTACATCGTCCGGTCGTATACGCTCGCACACACATATG
CATGCAGAAAATAAATTTAATGTTGTCACTTCCTTCAAAGCCGTCAATGTCAAGAGAGAC
TACTGGCAATTCAAAGTAATCGGGAAGCCACGAAACAAAAATAAATTTGGGGCTTGACAC
GCTGTTGGAAAAGAATAGCAATCAGCAAATTTAATGCATTTCTGATGTATATTTAAGGCT
CTGACACTAGGCCACAGATGTACATGTGTTGGGTTTCTATTTTGCAAAAGATATGGTTGG
TGATAACCTATTATGGGACATCGTCAGCTTCCCCACTGCCTCTGTCTCAGATAGGAAAAA
TTCCATCACTTGCTCTATCCAGGAGATGTAATATCGAAACAAATTATGGCTGGAATTGAA
AAGTCACAAGCTTATTCTGTCTTGATCAAACCACTGCCAAGAGGCTAAGTGCAGAGGTGG
AGATACCCCCAAAATGCTTTTTATTGCATTATCATCAATGACATCTACAGCACTCTCAGT
TCCCAGCTTTGGTAGTGGATATAAATATATATTTTTCAAGCTGTAAGCCAACACACAAGA
AACCCATAGAAGTGGCAAGAGCCAACAGAGGAATCATTAACAATTAGGCTTGTTGTTGTT
TTACTgaagcaaagaaatctggtgtcattaa
>NODE_1380_length_448_cov_5.435268
ACTATCATAAACTGTAATTCTGTTCTAACTTCCCACTGTTGCACTGATATTGTTTTCAAA
TTGGAATCTAGTCACCACACCCTCCCTTTCTCCCTCCACCCCCAGGTCTTTGTTCTGTAC
TGCAAAAAATCAGAGACAGCCAGAGAGAGAGAGAGATGGAGGATGGAAAGAGAAAGATGA
AGTGAGGGAGAGAGGAAAAATGTCTCTTCAAACAGAACTTGCCACCTTATTCTTCTCAAG
GGGCAACAGCTTGAAATTAAAACTAAATTTGAAATTAATGAAGCACATTCTGGCGGTGGC
ATTCGTTTCTGAAGTAATAAATTACTTGTATCAACCTCGGAGACAGCGGTTCCTGTCTGT
CAATTAATATGTCTTACGCTTCTTCTGCAGACTCTAATGCATTCCCTAACAGACACACTC
GCCATTTAAATTAAGCATGCATTTTCACTCATTACACTGCTCAGCCCTCGCCTCCTCGTA
AATAAAAAAAATGTATGTACGTTTCCCTGCGACAAATCTCTTTCCGCAAAACCCATTTGC
TTCAATTACCAAAGATTAGAAAAAAGTttagagttattatttacagtttagc
>NODE_1409_length_735_cov_7.229932
TTTTGTATTCTCTCAATTAAGCATGTAACAGTCATTATCATATAGTTTGCAGCTTGAATG
GTTTTCGCTGCATGCATGAGTAAATTAAAACAATTCAGTGCAATTGCTCACATTTTCGCA
CGCGGATTCTTAGGGCGAGTGTGGTTGCATTTCACGACGAGGATGTAAAAATATACAATC
TAGTGCTTTTCTGAACATAAACAGTTGTAGCCAGCCAGCAGGGGGCATTTGTTCTTTGCA
GTAACCAACTATTCTGGAGGAAATCAACCATCCAGATTACAGCCTAACCTAGCCCTTTGT
GTGGGGGATAGAGGTTGAACGGTGGTGAGCGGGGCGGCCGGAGGAGGGAGGGCTGGGAGC
GAATTCTTGTCCAAACATTCTGCACGCGGATTTGTATTCATTGCACCCCTGCTGCTATTG
ATATCATTACGCAGGGTGCTCATGCTGTGAGGAAGGGGGCTGGGACTGGCAACGGGGAGG
TCATGGAGCTGCAGGCCCTAACGAGAAGTGACACTGGCTCCAGGTCGGCCAAGCATCCAC
CGGATTTCAATGGGAGCCGCACTTTCCCAGTCAGCGCATTAGATCAAAGATCATTACCTG
CTAATCAAAACACATGAACATAAGGGCTTCCCTTCTTCCCCTCTTCTCTTGCTTCTCTTT
AGCTGAGCTGAGGCTTAGGAGGAGATGCACCGGGAGATGAGGGAGGAGACGGCACCAGCT
ACTGGACTGGATGGACCTCCATTGCCCCACGAAAATAGAAGACACCAACTCCTTTAGTTT
CAGGACTCATTCCAGAAATCTTGATGCAGCCTTTACCAGCTATTAACTAACTTTATCAAG
AAATACTGGTATAAGATGTGCTAAAtcagaacaagttac
>NODE_1449_length_731_cov_14.188783
AAGGCTCTTCCTCGCATATCAAAGCTCACGCGCTGGGCCTGTTCTGTTTAGGGAGGTGTG
AGAGCACTGTGAGAGGATTTGGGAGTGCAGATGCGTTGTGGCTTCACTCTGTTGTAACCC
ACAATGGAGCCACCTCACACCCCCAAAGGGCTTCCACTTCAAGAGCCCTGCCTTTGTTCA
AAAATGTATTTGTTCTCTTATTCTTTTTGGGAACTATGTAAAACAAAAAAGAACGAATGG
CGAAGAGAACCATTCTCTCTCCCCCAGCCCTGCAACCCCATCCCACTACCACCTCTCTGT
CTCTCTCTCCCCCTGTCTCACTGTACCTTGCTCTCCCTCTCTGGTAGTGCATATTTTGCT
GGAGATGCTAATGATCTCCCCCCGCTGTATTCTGATGCAAGGTCTGTCTACACTTTTCCC
TTTCATCCACATACAAATGTGCTCTTATTGCCTCTTCGCCCTCGGGCCTTTTAAGATGCC
TTTTTGAAATATGCCGTTTGATAAGCACATCATTGGCCAAGTCCCTGCAGTGATTAGAGC
TCTCTTTAATGTGAGCAAGTTAGAGAGTGAATGAGGGGCTCCGGGGCCGGCAGCTATCCA
TTCTCTTCTGCCCTCACCCCTTGACATCTCCCGGGCCACTGGGGAGAACCCAGTGTCGGG
TGTAGGACGACCCAGAGCCCAGCTTAGCACGTAGACACTGCTGGCCGTCCTCCATCTTTC
ATCTCCACATGGAGATTAAGCACAGGAGAAATGACACTGGAGGATCGCCTTCATAAAGAC
ATGGTACTGTATGCTGGAAGGCTAGATCCCTGCACTTTATCACAGGAATGTGACAGGAGG
ACTGCTCTCTAATGTcttttaaatatgctccattg
>NODE_1459_length_346_cov_16.991329
CAAAAAAAAAAAACTACGAGCTTCAAACTTCCTCACTGTTTGGTTGGTTAATTAACAGGC
AGTAAATAGAGGGGGCTTTGAAATAGCTTGAAATGAACAATAACCTTTTACAGTGAACCC
AGAATTGCAAATGGAAGTCATGGTCAAGCCTGTTTGATCCATCGCTATGAGCATCTCTGT
CATTGCTTTCATAGTTTTTATTCATTGGTTTTTTCCATTGACTGGCTTACGAGGGCTCTA
ATGCGACATCTAAATTATCTAGGAAAAGTATTCTGGGGTTTTGCACTGATAGGAAATCCG
CACGATGCCTCAATGTGAGGAGTTAAATGTTTTGAAGGTCGCAGTTTCTCTCATTGATCT
TGCAATGTTTGTTAATTACATTGTCACTGATGTTGTGAGAGATAATTAAGCCACTATGTT
TATATGCATAATTATGTGCACTCCACATCAGCCTTTGAAAGACAGCGGCGAGAGAGAGAG
AGAGAGAGAG
>NODE_1471_length_145_cov_29.220690
TATTAATAAGAGGAGGAAAAGAAACTAACAAGGATTCCCTCAGTGGAAGCGAGCGAAGAG
GGAAGAGCCCAGAACTGGTGCTGTGGCATGAACCGAACGCAGCATGAAGCCGCCCTCCGC
TCTCTGAGCCGCCGGTGCGCGCGGACCGCCTCGCGGGGCCTCCCCGGTCCCGATGGCGCT
GCCCCGCTGAATTTTGAGAATATTAAACAGAGGAGGAAAAGAAACTAACAAGGATTCCCT
CAGTTGCAGCGAGCAAAGAGGGACGAGCCCAGAACTGGCGCTGCAGCAT
>NODE_1487_length_210_cov_3.728571
CGGCTGTCTCCTGTGAATTTTTCTTCTCCACGTGACTTCAAACAGCTTTTGCCTTCATAT
TTATCCTATTTCAACACATTCTAAAGCCAAAACATGTTTGTAAACATTCAGGTTCAAAAG
ATGCGACTTTGCTGTTTTTCATGCCTCAAACAGCCTTTCCCGGGCTGAAAAGCACATTTT
TGAAAACGGCTGTCTCCTGCGAATTCTTCGTCTCCACGTGACTTCAAACAGCGTTTGCCC
TCATATTTATCCTATTTCAACACATTCTAAAGCCAAAACATGTTTGTAAACATTAAGGTT
CAAAAGATGCGACTTTGCTGTTTTTCATGCTTCAAACAGCCTTTCCCGGGCTGA
>NODE_1488_length_768_cov_7.989583
ATGTGATAATCCTATGAGTAGCAGGTGGTCTTCTTTAATGTTGGTGTTAAACAAAATTAC
GCTTTCTCTTTTTCCATCTTTATAATCTCTCAATGAGAGAATTGATCACCCGATGGCAAG
AAAATGGTTTTCGCCAGTTCTTATTCAAAGTGGACCTGAGGAAAGGATCACGGTATACTG
GCAGGAGAAGAAAAAAGAGCCATGTTGTCTTTTCTTTACTTTCTATCTCCTATCTATTTC
TTTTTCCCTCTCAGACTGGGCTGTCAGCAGTGAGGAAGAGGAGGAGGAGGAGGAAGCAGG
CTTTTTTTTCTTCTTCCCCCACCACTTCCGAATTACCTGCTGGGTCCGAGCTCTTTTATG
CTCTTGTTGTGACAGGTAGATTTATAAGGCTTGAAATTTGTACAAATCAGTTGTCATTCA
GCGGCAGCTGTCAATGTGTCAAGCTGTCAGGGCCTGCTGTGAGGGAGATGCCTTAGGGGG
CTGAGCGAGGGGGCAACCGCCCAGAAAAGAAAATGAGTTCAAACAGACCTGAGAAGCTCC
TCTATTCCATAGGCCTCCCTGCCCCTGTGGAGACGCCATCGATTTCTCTTGATGTTGAGC
AACAGCGCGCCCAAAAATGACATGGCACACTGCGCTCAACCCAGTCAGGCTGCGACACAC
CAACGTGTGCTGCACCAATCCCCTCAATCTGCAGACGCCTCTCATTCTCTGCTAAATGGC
TGGAAATCTGTAATCTCTCCGAGGAGGGAGAACACCAGAGTTGTGTTTAGAGATCGTTGG
CAATGGCTGTCGTGTTTTCATGTGCCGCTTAAGTAGCTGAAATGGAAATCTCTCAGAGGA
GAATGACAAGCGTGTTTaaagattgttgtcgattgttgtcttgtttgcttgttttctgtg
gccttgtctcag
>NODE_1495_length_446_cov_15.598655
TGTATAATTAAGTAGAAAAAGTCAGCACTGGCTATGCAAATTTTTTAAAATGATAAATGA
CGCTGTACAGCAGCAGGGATTGATTTGGTGTAAATGAAACTAATTAAGGAAATGTCAAAC
ATAATTAATAAAACAGGTTTAAGCTGCAAAACATTGTCAATTGAATGAATGAGGAGGCAT
TGGCTCCCATTGTTCAGGCTTTATTTAGGTCTTGTGTTTAGCTTGTTCCCTGCTCCAGAA
TGCTCTCTCCCCTCCTCACTCCCTCCACCACCAATTCCCTGAGAGGGGGAAAATAAATTT
GCTTGTCTCTCCGCTGACTGTAGAAATTAATTGCTGAAATCTTGTCCCATCCAAGTGTTA
CATTCACACGCAGGACATTAACATAACTAATTTGAAAGAGCTCAAATGACTGCATAATGG
AGCTCCGTCACCATGCATGACAGTCGCTGGTCATACCAAATTAGCTTGGTTTTATAATTG
AAAAATTTCCCCCCCTTTCTTATTTTTACACCATTTCCCTCCTCTTTTTTTCATATACTT
TTTCTTGTCTTCCTCGCTCCTCTTCCTTCCACGGTATCGTTCTTTTTTGC
>NODE_1497_length_509_cov_10.414538
TGTCTGGGTGAGACTGATGGGCTTGAGTGTGTGTGGAGTGTGGAGTGTGTGTGGAGTGTG
TGCTTGCCTGTATGCGTTTTCTTCAGTTTGTCTTTCCCTATTTGTCTGCATGCACATGTA
TACGACTGTTTGTTTGCTTATACAAGAGGAGACACATTTCTGTCTTGTAAGTCTAACTAC
TATATACCCACAATGCAATATGTACATATGTGTGTATGTATTGTGAGTGTGTGCTGTCCA
TCAAGCCACACACATAGCCGTACCAAACCATTGGCTTGGTTGCTGATGATGACATATGAG
TTCCTGGCCTTGGTAATGGCTGTTAAATCTCATAATTACACGCTTCTTTATTGCAATGCA
TAATGACCCCACAGCACTATTGGACAATTAATTAAGATTTTCAGCCCAGGCTTTTTCAGG
CCCAGATGAGGAGGTGGAATGAGGTCTAATGTTCTTGTCTTCGAGCTACGACATTAAAGC
ATGGTGCTGTAGGAAAGAAGGTTGTCTCTCTGTGTGCATTCATTTTCATCTTTGTCTTTC
TTTCCGTCTGTTTATGTCTCTCTCTCTCTTTCTCTCTGTTCCCTCTCTTCTCATTGCTCC
AATTGTTGAGCCCTTCCTCTCGGTGCTTGTCCTCGATgatgatattggagacc
>NODE_1507_length_883_cov_10.872027
CAGAATCTAAAACTCTTTGAAACAGCACACCGTATGTTTTTACATAATTCTCAGATATTA
ATCTCTTTTTTCGTGTTTTTGGTTTCGCCAAGGTCATTTACATAACTGTGGTTAATCACA
CTGACAACACATAGTTTTTGTTTGCAAACTCAGGACTGTCCATCCAGGTGACTTGGGAAC
ATGTTTCAGTTCTCATTTCAAGAGGAGTTCATCCACCTTTGTTGTTTTTAATGGCTGCCA
CTTTTCCACTCCACTGTTTTGTCGGAGAGCTCGTTCATTTGGGCAGCTCCTCTAGAGAAT
CAGTGAGAGGGTCCATTGGTGCAGCCGCGCCGAGTTCGGGCTGTTTCAAACGCTTTATTG
TGTTTTTCAAGGCTTGCCTCTTGTTGCAGAACCAGACGCGCACCACCTCCCTGTCATAGT
TCAGTTTCTCGGCTATTTCCGTCATTTCCTGTCCGGAGGGGTGTGTGTTCTTCTCAAAGT
GGCTGTTGAGGATCTCGAGCGCCTGCGGGGTGAAAGAGGTCCTCCGCTTGCGTTTTTTCG
AAGGCTCGCTGCCGATAAACTCAGTCAGGTTCTGCATGCCGGATCGGTGGCGGGCTTCAG
CCTCGGCCATCCAGCGCTCCAGAACGGGCTTAATCTTCTGGGCGCTTTTAGGGGTGATGT
CCAACTTCTCAAACCTGGCAGGATATAAAAGGCCAGGGTTCAGTTTGCCTGTCAGACTGC
TACCTATAGTGTTCTCTTGGGCTTCCTGTGGTAGGAAAAAGTGGCTTCTCAGGATGGTGT
GTCTGGGGAGAATTGAGAAAAAAGAATCTTACTTAGGTGCCCTGCCAGAACAAGGGATAA
GCTGCCTGCCTTTTAGTCTCCTCAACCAGAATGCCACAGGGACTGAGACTAACATCCAGG
TGCACATCTGGGACAAACGCCTCTGTATTCTGCACCTGGAAACACCTCAGCTTCAGCAGC
TGGAGGCGGCGGTTGCCAGCAGTGTGTTAATtttctgggcgaggttgtggttctctgtcc
caaattg
>NODE_1508_length_625_cov_7.171200
CATCTCTCTCTCTCTCTTTCTCTCTCTCTCTCTCTGGCGCTCTCTCTCTCTCTCTCTCTC
TCTCTCTCTCTCTCTCTCTCTCTCTCTCTCGCATCTCTTGTCTGGGAGGAGGAGGGGGAG
TCCTGCCTCTTTGCCTTCCTCAGATCAATGCCCTGGCCACTCACTTTCTGATGTTGCACG
ACGGGAAATGCTTTGAATACTTGCGACATGGCTGCGCGCATTGATTGCCAAGATTGACAG
CAGCTCTACCCATCGTCTTCTCTTGTCTTGAGTGTAAAAGGGAGAGAGAGAGAGAGACAG
AGAGGAGATAAAGAACAGATAGACGAACAACAAAAGGTACTTGTAGTTTTTTTGGACAAC
AGAACTTCACAGAGTGCACGGGATCCCCTCATATGGCCCCGTGTGAGCAGACTTAAGTTT
TCGCTCAACAGATAGCTCAGTGATCATTTGCTAGAAAAGTATAGCCGAGTCTAGTGTTCT
TTTACGCACGGGGGAGAAAAAAAAGAGGACGCACAATTATCTTCTCCACGGCTCACATCA
TCAAGGTAAACAACACGTTTGCTGTACTTTTCACTCATGTTATGTTGTCCAGATATTTCA
CCCCCCTCTTGGGTTGTATTGCTGATTCCCTAAAACGCGCTGTCAGTGAAATGTTCCGGC
ACCGAGCGCGCATTTTTAATTTTATCTATTTATTTGTTTTTGCTTTAAACTCAAAATTTC
AGTAAGTAACTTGCGCGTAAAGCTTCCACGAGTTGGTCGAATTCGTGAc
>NODE_1526_length_734_cov_4.982289
TTTGTTTCCTGGGGGTTAACTCCTCATAGGGGGTAGCTCCTACAGACCTCAAATTTGGCC
AGTACATACAGCAGACCTGACTGATGAAACGTTACTAACATCTTCTGCAACACTCAAAGG
GCGTGGCCATGGCGGCCCTCTGATTTTCCATCCTTCGCCATCAAAGAGGAAGCACTGTCT
AACTTTCATGTGCATGCTCTAATCTCTATAAAACTTCACACGTTTGATTACAGTGCTGCC
CTGATCACATCCATATGCAAATATCCATTCACAGTCATAGCGCCACCTGGTGGCAAAAGG
AAATGCACTTTGATGTAGTACTGTAAGACCGTTGATCATTTCAGCGTCAAATTTGGTGAC
ATAAGCCTAAACACAGTGAAGATGACTCACGATGACAATTGTGCACTTCCGTTAAATGGC
GTGTCCGTGGGGACCTGGCGAATGCCAATTTTTCATCATGAAAAATGAAATTTTTATATC
TCAGCTACAGATCATTGAATCTGGCCCAAATCGCACATGATTGACAAGAGTCTGTGACTG
AAGACATCCACACTGTACAATTGAGTCATAGTGACAGCGCCACCTATTGGTAACAGGCAG
TTTGAGGCGTTACATTTGCAGGCACCATTGCTCCAAGCATTGTGATATCATCCTTGAAAT
TAATGAGGTAAATCTCCCCACCTTGGCAATGCTACAGTGTGAAGCCTTTGCGTTTTAATG
CAACGCTGTTGCCATGGCAACGCATTGTTGCTGTGACAGGGGAAGGACTTTTTGACAGCT
TAGGAATGCTCAAAAACTCACCAAAATTGGCACACGCATCACTATCGGGTAAATGATGGA
TAATCTGGAAACATGGCTCTATAGCGCCCCCTACAACA
>NODE_1534_length_942_cov_4.044586
GCTACCAGGTACACATTGGAATAATAACATTCACATTTCACTAACCCACAACTCAAGGTG
TATGCATGACAAGAAATAGAAACCATATAAACCACACAATGAATAAAGGACAATGATTTA
AACAATTTGTTTAAATGGAAAAAAATAATAAATGTGTGCAAATAAAATGGACCCGGGATT
TACTACATGTAGTCTGTCAAGCTGAGTGCACTCTCTTTACCTTTGTACAGTCAGCTGAAG
TTGATGTTCGTGGCGCGCTTTTCGTTGGAGCTCATTGAAGAGTGAATGAAAGACGGCTTT
CGCCGGGTTTCCAGGACCGCAGCGACTCATACCACCCGGGACGACTCCCGGCCAGTGAAA
AGGTTTCCCTCCGCAGCACAGCACAGGCTGACAGCCGGATCCTCGCTCTCCTTCAGCTGG
CAGACTCTCCTCAGCACAGGCAGCGTCCGCACTGATCCGGCAGCGCTCCCCGCTCTCGGC
ACGTCGGCGAAAAACAGAACAAAGTGCGTGCCTCGCGAGCTAAGCTAACACGCTCGCTCG
CTCCCGCCGCTCGGGAAAACACTCTTCTGAAGCCGCGGATAGCGCACGCTCAGCGCGGCA
GCGCGAGCGAATAGTTCGTCAACAGTCTTAAACTAAACACGATCCAAAAACCCAGAAAAG
ATGCACAAACATTCAAGTCTCCTTTTTCCTCCAACGCGCGTCTCACGCTTGGCCGACCGC
CATCTTCTTCTCTTCTTCTTCTCCGGAAAAAAACAAAACGGTCACTTCCTGCCCGCAAGG
TCACGGACAGTGAAACCGGAAATAGTCTTACCCGGTAAAAGAAAAATGAATAGAACAGCA
TTAATTCTATATTTGAACAGTTTTGACAACTCTAAATCAGTGTGAAAATGTAGTACAAAC
CGTTCAGTTTCCCCAAAAAACCCCAGACCTCAGGAACGTCACCGTTCCTGAAAGAGAAGG
AATCATTTCAACACATGCTTTTCTCAGTGAAATGAACAGAAGCTGTTAAAACAGTCCACA
GTCTGATACTGAACCGGAGAACAGAGACGTGAACTGAACTGAGCTTCATTCAGCCGAtgg
tcacta
>NODE_1535_length_386_cov_4.393783
CATTTTCTCATGTCTTGGTTACTGTAAGTTCTATCTCTGCGATATCAACCAAAGTCATTA
GCTGTGTTCGAAATCATCCACTCATTCCCTATTCCCTACTCCCTATCTAGGGACCATTAT
ATAGTGAACTATGTAGTGAACTATGTAGGGAGCACCTCGGCAAACGAACATTTCGGACAC
TACTGGAGCTATTAATTATGTCGCTCGCTAGCCGCGATTTGTGCCGCAGCAGCGTAGCGC
AAACACATCAAATTCACAGTTTACTACGTAGCTAAGAAGTGGGTCACATCAAATTTAACA
AAACATAATCGGGAAATTACTCACATTTTAATTTCTAGTTTCCGCGCTCTCGTTCGTCTC
GTTCGCATTTCCTTTCACGCAATGCATGATGGTCCATATTGCTGGTTAGTGACCATCGGC
TGAATGAAGCTCAGTTCAGTTCACGTCTCTGTTCTCCGGTTCAGTATCAGACTGTGGACT
GTTTTAACAGCTTCTGTTCATTTCACTGAGAAAAGCATGTGTTGAAATGa
>NODE_1593_length_1322_cov_5.595310
AATACTAGAAAGATTATGAACCTCATCAGTAAATAGAGATATAGAGGAATAGTCAGACGA
CGTCTACAAAGTGTCAGTATCAAGCAGCGGCCTCAAACCCAAAGTGATGTTCGGACGTGA
AATGGTATTGGACTTGCCGTAGTAAGCAGACGGCGAGGAATGTTGAGCCGATAATGACGT
GGAGTCCGTGGAAGCCTGTGGCTACGAAGAAGGTTGAACCATAAACTCCGTCTGCGATTG
TGAAGGGGGCTTCATAGTATTCCATGGCTTGCAGAAAGGTAAAGTAGAAGCCGAGGAGGA
TGGTCAGGGCGAGGGATTGGATGGCCTGTTTACGGTTGGCTTCTATAATGCTGTGGTGGG
CTCAGGTCACTGTCACTCCGGAGGCGAGAAGAACGGCGGTGTTTAGTAGGGGAACTTCGA
ATGGGTCTAGGGTAATAATGCCTGTGGGTGGTCAGCATCCCCCCAGTTCGGGAGTGGGTG
CGAGGCTTGAGTGGTAGAAGGCTCAGAAGAACCCAAGGAAAAAAAAGACTTCGGAGGTGA
TAAATAGGATTATTCCGTAACGGAGACCTTTTTGTACAGGAGGTGTGTGGTGGCCTTGAA
ATGTGCCTTCTCGAATGATATCTCGTCACCATTGATATATTGTTAAGAGAAGAAGTGCTG
TACCTATGATTATTAGTGTTGTGGTGTGGAAATGTATTCAGATTGCTAGGCCTGATGTCA
TTAGCAAGGCGGCAACTGCCCCTGTGAGGGGCCAGGGGCTGGGGTCTACTATATGGTATG
CGTGTGCTTGATGAGCCATTAGACATTTTCTTGAAGGTAGAGGCTTAGTAAGAGAACGAA
TACGTAAGCTTGAATTATAGCCACGGCAACCTCTAGAAGTGTTAGGAGGAGGAGGAGGGT
GGCTGTCAGGATGGCAATTGTAGGTATTAGTGGAAGGAGGACGAAGGCCGCAGTAGCAAT
TAGTTGAATGAGAAGGTGGCCGGCTGTAAGGTTTGCTGTCAGTCGCACTCCTAGGGCGAG
AGGCCGAATGAAGAGGCTAATGGTTTCGATGATAATCAGGACCGGAATTAGCAGAGTGGG
GGTGCCTTCTGGTAGAAGATGGCCTAGGGCATGGGTTGGTTGGTTTCGTATTCCAATAAT
TACTGTTGCTAGTCAGAGGGGGACTGCAAGGGCCATGTTGAGGGAGAGTTGGGTGGTGGG
TGTAAAGGTGTAGGGAAGAAGGCCTAGTATATTAAGGGAGATGAGGAAGAGTATAAGAGA
GGTGAGAAGAACAGCCCAGTTGTGGCCCGCTAGGTTGATGGGTTGGAAGATCTGATGAAC
AAAGCGATTAATAAATCAGGCTTGGAGGGTCAATCAGCGGCTGTTTAGTCATCGGGAGAG
GGGCTTGGGGAAGAGGGTTCAGGGGAAGACGAGGGCCAGTGCAATCAGGGGGATTCCTAA
ATAGGTGGGGCTTATAAATTGGTCGa
>NODE_1597_length_863_cov_8.130939
ACAAAGCGACAAAACGGAAAAAGAGCGCGCACATCCACATTTGCATTTAAACTACATGCA
AACAAACTGAGACGTGCGTTTGTCAACATCAAATGCTAACTCCTAACTTGAACTTGAAAG
AGTTTAGGTCACTTTGCACAAAATGCGAGATGTTGGATTTCTGTAAAATGAGCGCTGCTG
ACTTTTCTCAGAAACCCACAGCATCAAAGTCAGAAATCAAAATAAAGCAGAGTAACTTTG
TGAGTAAAGGGACGGGGTTGGTCTCATTTCTTATTTAAAATCAGCTCCATAATTTGATCT
TTGTAAAACTTAAGTTGCTGCAGGTGTTCGGCAGGAGGAATGATAGCCTTAGGGCTTGGA
GCTACCGTGAGGCCCCGCTGAGATTTCCCATCATCCCTACAGTCTGGCAGCAGCTTTTCA
AACAGCGCCCCTTCTGAAGTTGCCCTTGGTTCTACATGTGTAGCAGTAATTATGAATGAG
GGGGACTAAGATCTGTACAAAACCATCAAACATTTTACAGCTTGCTGCTATTGTTATAAA
GATCAATAGACACAGTATCAGTCCTGGTTTTGAAGGAGAGGTGGTGCTGTACATTTTCCC
TCGCATACTTTCTCTCTTTCTTTCTTTCTTCCTTTCTTTCACTCTCCCTCGCTCATGTCC
CCTCTCATTTCTCTTTTCTTTTTCTCTCCACTCTCTCTCCCTATACAGAGCCAGTGTTGC
ACATCCGTTTTAATTGCTGTTTGTAGGGTTCTGTGATGTGAGCTGCTAAAAGACACCCGT
CCTGTAAAAGAGCAGGAGATGGAGACAGAGAGAGGAAATGAAACATATTCACTTCAGTGC
TGGCTGGTTGTATAGCAAGGGCCAAGGCCAAACTTCAAGCGCAGTGTGTGTAGGCAGTAT
ATTGTATGTATGTGCGTGTACATGTGCAGCACATGCCTCACACCTTATAATGCTTAAGTG
TGATGTGTTCCTATGTGTATGTGTGTGTGTGGACataatgcaaaggc
>NODE_1598_length_427_cov_1.875878
AAGTTTTCTGTACCCCCCATTGGAGCGAGACTAATCTGGTGATGCTGTATAGCGTTGTAT
TATCTCAGAGGACAATTGTCCCTGAGATCTAAATTCTGCTGCCTGTATGAATAAGCTCCG
GGACCGACCCACTCCCGTCGAAGCGAAATAAAGGGATGATAAACCCGAGAAGAGGGATGA
TAAACCCGAGAATATGATAACCGCCCATGGGAGAAAGGACTATGACGGGAATGGACAGGT
TGTGGACAAAGGAAAAGGGACATCATGATGAAATGGTCTTATGGTGAACAGTCAGGATAG
GGACATGGATGGTGGACTGGAAGGACAAATTGCCATGGACAATGGGACAAAATTGGATTA
CGGAGGAAATTGGCCAACCAGGACCCTAACCCTAATTTGTGGGGGGGGAATGCTTGTGGT
ACGTATACTTACCTGGAATTACCTGGAAAAAAGAGACAAAAATTCAATACCTACCTGGAA
AAATTAATACCTATTCGGAAAAATTAATACCTACCTtggacttacctggatcctcctggt
tggacctgtaaaaaagatagaaaagagaaag
>NODE_1599_length_766_cov_9.353786
CCTGTGGACCAGATTAGCACCTCGGGGGGAGGGGGGGTTGGTGCCGAGCCCAGCTGTGCC
GTCTACGAGGCAGACCGCAGCACGGCACCTATTCTGTCTAAGCCGCTGATAGACCTCTGG
AGACTGTTGTGACAAACCCTCTGGAAGGACTCAGCAAACAGCTCCTCACCTTGAGGACTT
CTTCCTTCATCTATTCGTGTGAACGCTCAGCTGAAATGATGACAAGGTGCAGAGGTGCAC
GAGGTGAGCTATTGTTGTGGTGTGTAGGACGTGTTGTGTTGTGTCGTATGCATGCATCAG
GCAGTCACTTAAAGAAGTGCTTGCCGTTCCTGTGAATTAACGAGCAGTTGGGAAGAACAG
GCCAAGGCGGTGCCATCTGTAAATGTCACAGGCACTGCTTGCTCATTTTACACATCATTA
AAGCCAATATTCCTAACCTGTATCAGAGCAATCAGGAGCAGGCCATTACTGCGACAGGGG
CCCCGGGGGAACCACGACCAAACTCAGAAAGAAAAGAGCAGTGAGGAAGAGAAAGATAGA
GCACACTCTTTATCTCCCCGACACACACACACACTTCTGCACACGCCTACATGCACACGC
ACAAACAAACAAGCAGCACACCTTCTAAGAATAAACAAACACATGAAATCAGCACCAATA
CCGCTACCCTAATAGCTAGTGCATTTAACAGCAGAGCACGATGAAAACAGGGCCAATTAT
ACATGTATCTGTGGGCAGTGTGTATAGAGCCCAAATGAGAATCTTGTTATTCCTTTCCCT
CCATACTGTGGCGCTCAGAAAGCTAAGCCATTACAAGAGTGGAGGCTCCAGGGACAGCTT
TCGGAAATGAGAGCGAGTCGGGGAgtgacaaaacaaagtattgagataaacacccaccat
tagtacaggc
>NODE_1607_length_455_cov_6.457143
ACACACACACACACACACACACACACACACACACACACACACACACACACAGCTGTGGAG
GTGGGGGAGGAGGTGGAGGTTGTCAGTAGTTGGGGCCTATTGTGCGAGCCGCCACTGTGG
AGCTGTATGAGCCGTGATGGAGGGCTCTGGACCCTTGCTGTTGTCTTGCCTTTCTCTGCT
GATTTCATGCCTCTTTTATCATTCACTTTCACACAAAACAAACAACACCGAGGATGTCTG
CTGTTGGAACTAGTGTCTCTCTCTGTTTAACTTCTCCACCACTTTCCACCTCTTTCCTCC
TCCTCTCACTCCTCTTTCACCCTGCTTTTTACCCCGATATTCAACCTTTTTCTTTCTGCC
TTTCCTCTCTTTTTATTTTCTTCTGGCCCTGCATTACTCGCCTTTTCTCCTTTCTTTTCA
CCTTCTTCCTGCTGTTGGATGACTTTCCAGTAAATCGCCGCACTTGTTCCCAGTCAACAT
CCTGTTGCAACATCCTGTAAGGCATCAACAGTCTGCTGTGTCGCCGACTGCTCGGCTAAT
AGTGAATTTTTCCCACGTGCACTGATTGAATTTCTCCTCTCCAGTTGATCCCCTCCact
>NODE_1611_length_622_cov_9.096463
CTTCTTCTCCTTTTCTTTTTTTTTTTGCAACCTGCTTTCCGTTTCTGTTTCTCTCCCAGC
CACGGTGCTCCCCCAGCCCACCCCATAACCCCACGCTCCCCTCTTAGAGCTGCAAGGCAC
AGGGCTGTGCTTTATTTCTCTGCTCATTTTTCTCGGAGATTGGTACCTTCACACGCAGAT
CCATACCATGCTCCTGTGCAGTGCAGGCGGCGGTGAAGAAAGAGGGTTATATTTTCCCCT
TGAGTTAGGACACCTCATGACAAATGATAATGGATAATCAATAAAGTGGGAAATATGAGG
CAGCAAACTTTATGAAGCCAGGAGACATATTACTCCCCAACAACACTGGTTTCCCTTAAC
AAAGTCACTACTCGACTGTGCCTAATAATCTGAAGGAAAATCAAAGGACCCGCAACCACA
TCAGCAATATTGGCAACTTATTCCACTTTAATGGCATTTTGATTGATTTTTTCCCTCTTC
CTAATGGTCGTTTTATAGATTTGACGCTGCTTCTGCAAAACAGCAGTGTGTAATAAACCT
CCCCGAAGGCAAACGTTAGCCATTAAAGCTCTTGTCTTACTAGCGCTCATAATTGGAGGT
TGACCACCACCACATTTTGGTCTCTCACATAACACACACTTCGAGGACGAGCCCTCTCTC
TCCTGTGCCTCCCAAGCCCTTTGATATTTTTGGTGGATGGCCACAATAAGTGATAGGatc
cctttctccggctctttttgagcgatggggttaaaaatagccataa
>NODE_1613_length_969_cov_10.309598
GTGACAAGTTCATACATGGTCCCGAAGGCTCTGGAGCAAGGCAGCTTCCCAGCCCCCTCT
TGGCCGTCACTCCACTTGCACACCAGCTCATGCTTGACTGTTTGCTTAGAGCACCTGAGG
AAAGCGTCGCCTCCTCCACGCTGAATTGCCATGTTCAGGGGTTTGTACAGACCCAGGAAC
TGTGTGACAAGCTGCTGGCTGTTTCCCTTGGGGCTGATGGCTTGGCCATAAGGGTGAGTC
CGGGTGAGGAGGTCGCCAGGTAGACCCAGCATCATCTGGCTGCCGAGATCTCGGGATGCG
TCGGTGGAGGCGTGGGCCTGCTCCTGATAACTTGAGAAAAAAGTATGGCTTCTGTTGTCT
CTGCAGCCAGGAAAGTCACGATACCTTCCAATCCCGCCATGTTGGTTAGCTCTTGATGCC
AGTTGATCAGTGACGGGTGGCATGCCGGCTCCAGAAAGATTGGCTCCAATGATAATGCCC
CTAGGGCTGTGCTCTAAACGGTGACTAGGGTATCCAGAGTCTGAAAAATTGGGAACCGAA
TGGTCAACATATGCACTGGACCTCGTCTCAGGGTAGTCTCGCAAATTGTGCGAGGGGCAG
AGTTTTAAGGAACTGCCAGTGGGGTGTCCCATGTGCTCTCCTGCCAAAGGTGGCAGCACC
ACGCTGGGTTCAGTATTGCTCTCCCCGGGGTTGACGCAAGAGAGAGGGCAGCCACTAAAC
CTCGAAAGGCTTGTCATGTTTTGTTGTGAGTTTGGCTATGAGTTTGCAAAATCAAACCAA
TTCAGCACTCAGGATACACCTAGAAATTCTGTTTCCCATTTTCCTTGTTGTATATCATCT
GCATGTGAAATTCTTGGCCGTGAACTTCGCAGAAGTAGGAACCAGACTCAATTTCGTTAA
AGTTGGTGTGAGTCCCATGCCGTTCACTTTGCCCTCTTGATTTGTGGCAATAACCGTGGT
AGTAAAAATGCTTCGAAACAGGCCATGGTGCAATATAAAAGCACAGCAGGCAAACCTGCT
TTTAAAAAGGGAGCTTTGGGATTGGTTGGAATGCGCGGTGATTGACAGGCGCTGGGTTTG
TTTTAAAagggacacgcaggcgttcactgcacg
>NODE_1641_length_556_cov_10.264388
AGAGCGAGAGAGAGGGAGGGAGAGAGAGAAAGAGAGAGAGAGAGAGATTTGTGCCCACAA
TGGCGACTGTAGGTATGCTAAATACCTCTGGTTCCTTATCCGGGAACTACCTCTTACTCT
GCTATTGGGCCACTGGGTCACGTGGTAAAAGTAACTTTACAGGGCTGCTCGCAAGTAGGA
GGGCTTTATGGAGCAGAAAAACGACAAAGCTAGAAAAATTATTTTCCACTCCAGAAATTA
ATGATCATGAGCTCGTATTTGATGGAGTCTAACTACATTGATCCGAAATTTCCTCCATGC
GAGGAATATTCGCAAAATAACTACATCCCTGAGCATAGTCCAGAATATTACAGCCGCGCA
AGGGACTCTGGCTACCAGCATCACCACCAGGAGTTATATCCTCCGCGGGCGAGCTACCAA
GAGCGCCAGTATAACTGTGCAAGCATCCCCGAACCTGACACGCCAAGGGGACATGGAATA
CCCCATTCTGCGCACCTACTGACAGGGAAAGGGCAGCCTGCTTCATGTGAAACCCCACAG
TTGTCCATGTCCCCCGCCACCCCACCGGCCGCAACCTCCGCCTGCAACCAAGCTACCCCG
GAGCATCCAAACAGCACAGCCTCCTCCAAACAGCCTGTGGTGtacccatggatgaagaaa
attcacgtcagcactggtaggcaacttgtgtgtttatgtt
>NODE_1642_length_343_cov_10.186589
GTGTGTAAATGTGCTCCAAATCCACATCGTGCACACACATACGAACGTGTACACGCACCA
CTCTGCCATCCGCCAACAACAGCCGGCGCTGAAGGGAGCTGAAGGGTGCTTGGAAATTAA
GGTTATTACACAAATTGAGCCATATGGTCTAAATATTTCAGAGCTGAAATTTACTAGGCA
ATAAAAATGGCCCCTACCTCGGTAATGGTGTAAATTACAGCTTAACCACCAGCGCTAATG
ATGTCCTTCTGTACGCCCCGTAACCAACCGTACATGAAGGACACATTGTTTAAAAAATAC
CCCAGGAAAAGCGAAAGAGAGAGAGAGAGGGAGAGAGAGAGAGAGAGGAAAAGGGAAGAA
GGGATGGGAAAAGAGGGATGAACAGAGGTAAGGAGGAAGTGAAAGaggtattacagtttg
gctgacgttgcggctctgaactaaaagatttgcagtgtgaaagcacctctattgtgcttt
ttagtgt
>NODE_1643_length_665_cov_19.616541
TAAATATGTTTAAACTGTGGAGAGGAAGCTAATGAAGTCATTATGTTCTTTGCTTAAAAC
AGAGATATGCACACACTGCACATGCTCTGTCACTGACCCATATAGGTGTGGATTATGTCT
CAGTGAAAGATCGCTTTGTATTTTTCGTTATTGTATGTGGAACATGGCTGCAGTATTGTT
CAAGCTTTAAAAGTTTGCGTGAGAAAAGTTGTGCTCTGAAAGAGAACAAGGATAAAAAAT
TAAGTTCTGATTACAATTACGGGACGTGACACTTAGCTGATTTCAAATCAGCAAGGCCAA
ATTTCACAAAGCCTGTCAATGGTGGCAGCAAGCTCGCCAGATCCCTCCCCAATCAAAAGT
TTGCTCTATATAATTTTACGCAATCAGATTTCTCCACAGTCATCCAGTGCAATCAGGTAA
TCAGAGGGGAGCATTAACAAGACAAATGGGGTTTAAAAAGTGGGTGCACTCTGTTTGCAG
GAACTTCCTATGGAGAAGCCCCCTCCTCTCCTTGATTACTCCTATCACCCTCATACAGCG
CAACATCCCCCGCTAAATAGCTTTCTACTACAGTACAGGCAGTATGTGCAGTAGGAACAA
ATGTGATTGACTTTACACGTAAAATTTGACAGGTAAATTAACCTCTTAGGGCTATTTATG
TCAAGTGACTAACTGCCCAAACTTCACTGAATGAGCCATATTGTATACAGTTAGTGGCAC
CGCTGCCTTTTTCACACCTTTCATTATCGGtgaaatactgtgatgcagattgcacagtca
gggacgctttgtgccaggatatattgtca
>NODE_1644_length_186_cov_5.575269
CAAACGCTGTTTGAAGTCACGTGGAGAAGAAAAATTCACAGGAGACAGCCGTTTTCAAAA
ATGTGCTTTTAAGCCCGGGAAAGGCTGTTTGAAGCATGAAAAACAGCAAAGTCGCATCTT
TTGAACCTTAATGTTTACAAACATGTTTTGGCTTTAGAATGTGTTGAAATAGGATAAATA
TGAAGGCAAACGCTGTTTGAAGTCACGTGGAGAAGAAAAATTCACAGGAGACAGCCGTTT
TCAAAAATGTGCTTTTAAGCCCGGGAAAGGCTGTTTGAAGCATGAAAAACAGCAAAGTCG
CATCTTTTGAACCTTAATGTTTACAAACAT
>NODE_1655_length_882_cov_8.769841
TGTTCAACACGAAGCCTTTATGAATTACCGACACCATTACATTTAGCTATCGAATATCTT
ATAATGTGAATGTTAAGAGTATCTCCAACACATTTTGACTGGAAATCTATAGAGGTCGTC
TTCCCTTGTCAGTGCTGATCAAACTGCACTCCGACGCTGCCCCATCTCTATCTCCATCTC
CAGCCAGTGGCATCTGTTCCAACCTGCCAGACAAGAGAAAGATAGAGAGAGGGAGGGATA
GAGAGAACTTAATTTCTAGCAAATTAATTTCCCATCCACGCCTCCAGAGCTTACTAGCTC
GTTCGCTAGCTGCTGCGGCCGCTGCTGCGTGTGTCTGCTGAGTCGGAGCCTCATGCATAA
TGCATCAGGTTTAATTGCAAACCCAGAAACTAATGACTTTGGACTGGTTAACAGCAGGGG
AGCCATACATCTCGAGCAAACTGAATGAAAAATCAGCTCAGAGGAGAGAAAAAAAGGAGC
CTAGCCCCTAATTGATGAATAATTGAAGCGGCGAGCTACAGGGCATAATTGTGACATTTT
GTTTCAATCAATTTCCAAGTGGTGTGGGCGAAAGTGCACTTAAAGGGAAAAGGCAGTGAC
AATGAATGAGAAAGAAAGAGAGAGATAGAGAGAGTGGATGGTGGTGGAAATGGACGTTGT
GTCTTCAGTCATCGCAATGACATGTTCTGGGGCAAAAGACTGGACTCGACAAAATGACTT
TCCTCTCTATCTCGCTCTCACTTTGTAGGTTTTCTGTCAAACTCCTGTAATGCCATTGTT
AGGTCACTTTTTCATCCCAGCCAATGGGTCTATATTCTTTTTAAATTATTTCTTTTGTTC
GTTTTCACTTAGCTTATTCATTTTTAAAAGGAAAGAAAGAAAAGTGAGGCTGCTTAAGTG
AATATGTTTGGGTTTTTGGCAAAGCCTGAAGTCCTTTTTTTtcagtgagcttagttggtt
tactgtcagagtacgagggcatatggccaagtcagccgttgctaaacatcacaccagtct
cgctcg
>NODE_1668_length_719_cov_10.079277
ATTATAATGAATTTCAAATAAGTTCAATGTGCTAATGGGAGAAGATGGAGAGTAGTGTGG
ATTACTAATATTAGTTAGGGCTCTATGTTTCATTAGACTGTATTAGGAAAGCGAATATTC
AAATAGGATTTTTTTTTGTGTGTGTGTGTGTGTCAAGTTGTTCTTTGATTGTCAGACAGT
CCTTCTGCCAATTATTAATTGTCAATGAGATCTTGAAATAGTGTTTAATGATAAACCGTA
TCTGCTTATTTATCCTATCGCGACACACTGCAGCTTTGTAGCAATAAAGAGCACACATTG
CTTGGAAAGCAAGAGGAGATATGATTGAAATAAAGACAAAATAAGATAAATAACAATGGC
AAAGACTGCTTAAGAAACCCAGTCATTCTATACATAGAATTCAAGAGCCGTATTTATCCG
AGAAAGGCGTGCAAATCTATGTAAGTATCTCCACTGTTTGCATAATAGATTAGAAATTAG
CATTTTTGTTCATTTTCCATGTATGCACAGTGCCTGGAAGAATAACACTCCATGCATATC
AGATCAGCCTGCCTACAATTTTGCGCAGTATATTATTTGACAATCTAAAATGTGTAATTT
GCATGAAATTGCTTAATTAAAACACAGTCACTGGGGGTATTAATTTCTTTGTCTGACAGT
GGAGTGTAGTGAGGGGAGAGCAGGGGAGATGTAAAACGCTGTCAGATAGCGCTGTCACAG
AGGCAGAAAGGAAATTCTGCCACTTTTTTTTTTCGTTTCTCCCCCCCCCTCATCTCTCTC
TCTCTCTCTCCTAACGGCACAGAGCGATGAGAGAGGATAACGCCTGCCCAGCTAATTTGG
GTTATGGTGGTAAACGGAGGCCa
>NODE_1669_length_639_cov_8.884194
TGAATGAACTCCGGCAAATGAACTTTGGCAAGACCTTTTTGGATCCTTTGAACTTGCTAT
AGGGTCTGTTTCTGGTCTGTCAGGGGAGGGTGCAGCGTTGTGGTCACTCTGTGGTATGGT
CATCAGGCTTTGGCCCCTTCACTCCTCTCTGCCAATGTATCTGTTTCCAAATGGGACTGA
GACAGGCCTTAGATGTACCCTGCTGAGGTCCTCTGAAACCAGAGACCCTTGAAGTGGACG
TCTGCCTGTGTCCAGTCTGCTCCCAGGAACCCTTTCAGATCCAAGGACTCCAAATGTGGC
GTGCTGCATGAAGACATTTTGGACACAGCCTGGTCGGTAGGGTATCTCCCTGCCCCCGAC
TCACCACCACCACCTCTACCATGCTAACCACCAGCAGCCCCTTGCAGACCAGGGAGCAGA
CCACCCTGGGCTGGTCAGCAACCCCTGCTTACACCTGCCATAAAACTTAAAAGCTACAGT
CTCATCCCCCAGCTTTGAAGTGTTCAAAGCATAGCTTAGTGACCTTTGATGCGACTTTGG
CTGCAACACATGTTTTGCACCCATGTATAAACGCAGGCCTCTCAGTAGACAAGGCGGGAT
TGTTTACCTACATGTGCGAAACGTAAGGGCCAATGCATGGCAACCATGCATGGAGCCTCT
ATTTCCACACGTCAAGTTCCCCATGGTGGGAAACAGACGAGTCGAACCGGACACTGCTTT
GAGCAAACATATTCAACCACCATGTGTTCACCATTACTTAAAAACactttctccgtgctc
gca
>NODE_1678_length_547_cov_5.482633
CACTGAGCGTGCCCAGTTTGTTTATTAAAACTAACAGTGACCATCTAAAAATGTTCCCAG
CTGCTTAAATTTTCCTCCTCCTCCACCTCTGGGCTGGCGGCGTCCTCTTCCACACCTCCT
GTCTGTATCGAGCCGCCATCACTTCACCGGGAGGTGTCACGGCGAGATCCGGGCAGATTT
TATCTATTATGGGAGGGCGTGATTCATGGAGGCGGAGGCAGCTCAAGGAAAACCAATCCT
GTGACACTTTTCCCCCCTGCGCTGTACACAGGGCAGCAGCAGCTACAGAAGGACAAGGCA
GCGGCAGCCGGTCGCCCCTGACAACCGTGATAAAATGGCCTTCCTTAACTAAACTCGTAA
AGCACAGGGCGATAAAACTCAATCTTCTGTAAAATCCAATTAAGTCATTATCTGACTGAT
TGTATCTTTAATTGAAAACAGAAGTGACAGTAAATTTCTGTGATATATCAGGATCAATCG
ATACTGCCGTACAATCTGGTCTCAAGAGGTGATTTATAATGTCAAAGCCTTATAGGTAAC
TCCACATTCTTCTCTCTAAAACCACTGGTGGATGAAATTAAGAGTAAGTGCGTTTCATAA
AAAAACAAGATGGTCACGTTATTGATTACAACAGATGGGGCAGAATCCAATGAATGTTCC
CACAGCGCGGCCGAAAGAAAATACaagtaat
>NODE_1679_length_726_cov_8.123967
GTTACATGTAATTTGCATTGATTAAACTTTAAGGGTACAATTGTGGGGCAGAGTATGCTG
ATTGCCTCAAGTGTTGGATGCAGAATATTTACTCTGAAGGGCACTTTGTTAGTACAAATT
AACTGCACTGAAGAAATCAATGAACAGGAGAGCAGAGGTTAACATACTGTACTTCCTTAA
CACATATTTAACTGCATAATTTGGTTAATATGCATCTGTTTATAAAACCACAACTGGACA
TGGGTGGATGTTGCAGTAAAGTTATTACACTGTCATTTTTCAATAGGTATAATTAACACT
TATTAAAACTTTCACCACGAAGCGTCGGCAGATGAGCAGTGAATATACAGAGCAGCATCT
ATGTGTGTATTCATTTCAGGTTGTAAACAGGAGTCTCGGAGCACTGGGTTGTTATCGAGT
TGTGGCCCCTGGCGTAGGATTGATCCACTTCAGTCCAGCAGCAGGGGGGCGGGAGCTCTG
GAGGGGCTCAGCAGGGCTCCAAATCAATAAGGTTAATAGATGTGGGGGCCACGCAGTCAG
AGGTGTGCAGCCTGGCATTTTCGGTGCCAATGAGGAAAATTCCTGATGACGAGGTGTCTC
TTTTGGAGCCTGCATTAATGTCAGCCTGATTACCTGGAGCCAGGATGTCAGATACAGTGG
GGTTAGTGGAGGCTTGTTCCTTGGCCATTAACTGGAATTAGCTTTACAAGGAGACCCTTC
AGATTGGAGACTTTAACTTGCCACCTCTTCATCCGCTGTCCATTGAGAACAAATTGCCAA
CCCCCTCCCTCTCGTCCCTCCTGACTCTATTCTTTCACTCTGATTTCTATAATGCCAACA
GTTTCATAATCACTTGATGAGTAATTTCCt
>NODE_1681_length_295_cov_4.532203
AAAAAATTTTTAGGTTATGTATCTCAAGATAATTAAAGCCTCAGCTTGAATGACAAATGT
ATCACCTTCATTTTATTTTTTATTTTAAAATTGTGTTGTCTGTGCATTAGAAAAGCCTGT
CTTTGTGGTGTTTTATTTTATTTACTGATGCATAGATATAGTGCTAAGATTTTCAAGAAA
AAATGACATTTTTTGTGTTCTCTTTTTATTTTGAAAAGTATCGAAAGTATTGAATTACAT
GGTGGTACCGGTATCGATACCAAAATGTTGGTATCGTGACAGCACTAGCACAGAGCGAGT
GCTGTCTGCTCCTCTGCAGTTTCCCTCAAACTTCACATGTTGCATCACAGTCCTGCCCTG
ATGACATTCTCAGGCCATTATCCATTCACAGTCAAATTGTGCCACCTGCTGGCAATGGGA
AAATGCATGTTTTACACTT
>NODE_1682_length_186_cov_4.908602
CTATTTGAACACATTCTAAAGCCAAAACATGTTTGTAAACATTAAGGTTCAAAAGATGCG
ACTTTGCTGTTTTTCATGCTTCAAACAGCCTTTCCCGGGCTGAAAAGCACATTTTTGAAA
TCTGCTGTCTTCTGTGAATTTTTCTTCCCCACGTGACTTCAAACAGCTTTTGCCTTCATA
TTTATGCTATTTGAACACATTCTAAAGCCAAAACATGTTTGTAAACATTAAGGTTCAAAA
GATGCGACTTTGCTGTTTTTCATGCTTCAAACAGCCTTTCCCGGGCTGAAAAGCACATTT
TTGAAATCTGCTGTCTTCTGTGAATTTTTc
>NODE_1686_length_621_cov_15.888889
GCAATGTTTGGAAGATCCATTTAATGAATTTATCATAATTTACCTTACTTGCTTAAAAAA
AACGGCTTCTCTCTGCACCCCAGTCATTTTCACACAGTTCCCAAAATGATTGAAAACATA
AAGAGACACAGGAAGGCAGTTGGAATAATTAATAAAAAACAGCACAGCAACAGTAGACGC
TGTAATACACTGTAACAACACTAATGCTGTCGCTACAAAAATATTGTATTATGATGACAG
TAGATGTGAGAGCAAACATATAATGCCAGGAGCTTCTTCATTACATAGACAGAAAAAGTT
GCCACCGTTTCAATGGAAACAAACATTGCTTTGGGCCCCTTTGTAAACAGCACACAGCTG
CTATTTCGAGTGATGGGAGCTCCACCTTGTCACAACAATTCCCTTAAAGAGGAACAGTTT
AATGTCAACAATATTTTCTCCATCTGCCTGCTCATGAAAACCTTCCAATCCACAGGGAAA
ATGTTTCTCCCATTCCAAAAGGAAAAGCACAATAGAGGAAGATGAACTGATAACATCAAG
CGCCGATCGCAGTCAAAGGCGCGGTATTAGCCTGCTGGAATGAGAGCTTTTGGTGGCACA
CATCCATCTGTTCACTTTTGCATTTTTCAAAGAGGTGTCATGCCTTCCGTTATTTCGAAA
TTTCTATGCAATTTTCACAAGGAACTCCTCGGAGCGCCGCGCCAGCTGACTGATTTGCAT
GGCCACATTTGCAGTAAAAcggaggtattccacctgccaggctcc
>NODE_1687_length_536_cov_7.822761
TGAAAACAGCAGCAAAGTGGCCACTTTATATTCCATCACCTTAGATTTTTTTTTCCCCAG
TCGCCCCTTATTTCCCCCCCTTCCCAATCAATTTCATCTGCTGCCAATGGACTGATACAA
ATACAATTTCTATTTACGCAACAGGATCAGACACAAAGCAAATAAAAGCTGCAAGATATG
GAGTCCAAAACAACATCTGCTAGTCAGAGTATGCAGATTAATTGGAAGTCTTTGTGTTGT
GATTTCAGTTGAGTGCAGTTTGACTAACATCTTAACCTACTTAGTGCAATTAGTGCTTCA
TTAGAGAGGCTAACTAACTATTGCTTCTCTCCATAATGATGTGCAAGAGTGTAGACATAA
AAGTACATAATCAATGGTTTCCAATTACTCCACAAGTGCAACCACTATTTCAAATAAACT
GGATAATAATATAGAGCCATTACAAAGTCTAAGGTAGCAGAACCATTTAATTGCAGTGCA
GTTCTTCTCAGCTCCAAGATTTTTTCACACTAATGAAGTGTCATACAAAAAAGGCTGTAT
TGATTTTTTCACCACACAGCCTCCACCACAAATATGTAATTATCCTTTTTATATCTGGCA
GGGGATTAAAGTAATCTATAGTATCTAGCCTTTGCGCTTCCCTGACAGGGGTGTGTGtgt
gggcttttacccttttcaaa
>NODE_1689_length_471_cov_4.961783
AAACAAAAAGGGCTGCTCCAATCGCATGATGTGAAAATGCTGTCGCTTTGCACATTATCA
CTGAATATATTAGTCTAAACCTCCCTACATGTTTGCTACCACAGTTTCAACACTCCAGCT
GTCCAGCGAATAAAATAAATTCATTAGATAAAATGTCTACTTCAGTCCTGTATCCAGGTT
CTGCCATACTGGTCCTCTGGTAAATGAGTTGTGGTTAGGGGTTCCCTAGTGATTGGCTCG
GATTAACCGTGAATTTTCTGTCTCGACTTCTGAATACAGGGGGATAAATGAGTGGGTGAG
TGAGGAGCAGAGAGACAGATTGGACGGGAAAGAGTAGGTACAGACCTCTTCCTCCTCAAT
TCGAGCAGGTTCAATGAGCAGATTATTGACTTGATCAAATGACACCCCCTGTTAGGACAG
GAACCAGCGAGAGGCATGCGGATTAGTCAGGCCAAAATAAAAATATGCACACACACACAC
ACACATACACACAAAAAGAACACTTTCCTCACACTTTCCATAAACTTCACCCAACACACT
CAACACTCCACTATCTGCTTGCAGGTTGTGGGACTTCAAAGTCCACTGGGATGGAACACC
TTGAAGCAGTAGTGA
>NODE_1690_length_729_cov_8.330590
TGGTACCTCTACGAGTGGATGTCCCCTTTGCTTAAAACAAGCAAAAAAATAAAAAATCTA
TCAGTGCTTTAGGGAATTGTTTGGCCATTTCCACTATGCCCCAAATAAACTTGGATGTTC
TCCATCCATCAGGTGACTACATGGAGAGCTGACCTGTCATAAATTCACTCGGTGGGGATG
ATGACAGGGCTGGAGCCAATCTTCATGAAAGAATAAAAAAATGGCACAAGGTTCCCATCC
CCCCGCTCCCTGAGCCCCCTTCCAACCCCAACTCACCCTTTACCCTCACTACCGGAGCAC
CCTCGCTCCCTATCTTCCTGCCTATCTCTCTGTCTCTGCACCTACCAGGCTTTCTCTCTC
CCTCTCTTTCTCACCCCCTTTTCTCTCCATGGGTAAGCAGGTAATCATGAGCTGTCACAG
AAAGGTGACCCATTAATGTGATGGATACGGTGTGAAAAACAAATGGTGTGAAACGTGTGG
ATTGCTGTCCTTACTGCACCTTGGCCTTTTGTTCTGTCATATCAATATCCACACAGGGCC
TCATTACACCGCTGCACTACACAATGAGTGGAGCGCCAGGGTCAAGACTGCGCCACGCTC
CCTTTGACTGGCTCCGACTGGGCTTTTCAGCTCAACCTCACCCCAAAGGACTCCCAGGTA
AACAGGAAGAGGGGCAGCCTCTGGAGCCAGAGACAGCGCACATCATCCCAGACTAAATAA
GCAACCCCCCCACCAGTAGTTCTGCATCCATCAGGGGCCTTGACTCTGTTTCTTCTGTAC
GCTTACAGACAAAACTGACAATAGTCGCGTGGAgaaatcattgcaccaactcctcttttt
tgtccagtttagtttattagaattttagctttg
>NODE_1711_length_410_cov_12.351219
CCGCCCTCCTCTTCCTCCTCCTCCTCCTCCTCCTCTTCCTCGCCGTCGCCCCCCCCTCCC
TCCCCTGCCTCCCCTGCTGCCAGTTTTTAACTACACTCCACTCTGGCCTCTGCTCTACTT
GTTACAGCCCCAACACGAGTGCAAACAATCAAAGTCTTTGGGAACGCTAAAATATGCATG
GCTATCCGTGACAGACAGATAAAGCAGGGCAATTAGCCACGTAATCCTAGAGCATCGTAC
GGAATAGTCCGCCTCAGCTGTCCTCCCTCCCCTCCTTCCCTTTACTCTCTTGGTCTCCAT
TAGTTAAATGTACTCTGTGTGTCGGCTCCCCATCAAATCAAGTAACACTTCCCCTAATTG
GCTTATAAATAATACAGCAGGGCCTGCATTATAATTTCATCAGTGGTAAACATTGCGGGG
GCAGTTGGTAAAGAACCTATCCCTCATTAATTTCTTAATTTGGGTAGATGGAACGAAGGG
GAAGTGAGGGAACGAAAGGTGGAGAAAGAGGGAGAGATGTGGagatcggatgaacggagg
aactcgaatcacct
>NODE_1714_length_487_cov_4.958932
GGACGCTGCCCGGCGGGTCATGGGAATAACGCCGCCGGATCGCTAGTTGGCATCGTTTAT
GGTCGGAACTACGACGGTATCTGATCGTCTTCGAACCTCCGACTTTCGTTCTTGATTAAT
GAAAACATTCTTGGCAAATGCTTTCGCTTTCGTCCGTCTTGCGCCGGTCCAAGAATTTCA
CCTCTAGCGGCACAATACGAATGCCCCCGGCCGTCCCTCTCAATCATGGCCCCAGTTCAG
AGAAGAAAACCCACAAAATAGAACCGGAGTCCTATTCCATTATTCCTAGCTGCGGTATTC
AGGCGACCGGGCCTGCTTTGAACACTCTAATTTTTTCAAAGTAAACGCTTCGGACCCCGC
GGGACACTCAGCTAAGAGCATCGAGGGGGCGCCGAGAGGCAGGGGCTGGGACAGACGGTG
GCTCGCCTCGCGGCGGACCGTCAGCTCGATCCCGAGATCCAACTACGAGCTTTTTAACTG
CAGCAACTTTAAGATACGCTATTGGAGCTGGAATTACCGCGGCTGCTGGCACCAGACTTG
CCCTCCAATGGATCCTCGTTAAAGGATTTAAAGTGTACTCATTCCAATTACAGGGCCTCG
AAAGAGTCCTGTattgttatttttcgtcact
>NODE_1721_length_338_cov_9.461538
CCCCCCCCGCCACTCCCCCCCTGCACCTCCTCCCCTCCCCCTTATCTACTCCCCACTTTC
TTCTGGAGATCTCTGTCACTTTAATCCACAGAGTCTGCCGCTGGTTAACAAGGAAATCCT
GTGTCAATTATCACCAACCACTTCCTGCTGGGAGAGCAGCAGGGAATCAAAGGGGCCTGA
GAGTCTTTCACACCAGAGAGGAGCAGTAGGCCTAATTAAATGGCCCTTGTGTCCCGCTGG
CTGCCGGTGGCCGGGTGACAGATAGCCCAGCTCAACGATAACCTCCTTCAGCTGATGATT
GTTTTGATAGGGGAGCTAGTAGGCACTTTGGGTGCCCTAAGGTTGGCAGATTGCGATCCA
GGAGTCCAAATTAACTCACATCCACGACGTGAAGGTTTATGGAGAAAAATGACGGACAAA
TTCTTTGAAATGTATGTAATCATAAtgtaatgtgcgtatagccaatgtaacagattcatg
tt
>NODE_1722_length_650_cov_4.710769
CTAAGCTGTCAAAAAGTCCTTCCCCTGTCACAGCAACAATGCGTTGCCACGGCAACAGCG
TTGCATGAAAAAGCAAAACCTTCACACTGTAGCATTGCCAAGGTGGGGAGATTCAGCTGA
CCAATTTCAAGGATGATGTCACAAAATTTGGAGCAATGGCACATGCATGTAAATGCCTCA
AACTGCCTGTCACCAATAGGTGGCGCTATGAGTATGACTCAGTTTTACAGTGTGGATGTC
TTCAGACGTGGACTCTTGTCAATCATGTGCCATTTGGCCCAGATACCATCATCTGCAGCT
GAAATATAAACATTTAAATTTTCATGATGAAATATCAACATTCGCCAGGTCCCCACGGAC
ACGCCGTTTAACAGAAGTGCACAATTGTCATCGTGAGTCATCTTCACTGTGTTTAGGCTT
ATGTCACCAAATTTGACGCTGAAATGATCAACGGTCTTACAGTACTACATCAAAGTGCAT
CTCCTTTTGCCACCAGGTGGCGCTATGACTGTGAGTGGATATTTGCATATGGATGTGATC
AGGGCAGCACTGTAATCAAACGTGTGAAGTTTTGTAGAGATTAGAGCATGCACATGAAAG
TTAGACAGCACTTCCTCTTTGATGGCGAAGGATGGAACATCAGAGGGCCGCCATGGCCAC
GCCCTTTGAGTGTTGCAGAAGATGTTAGTAACGTTTCATCAGTAAGGTCTGAAGAATATA
CTGGCCAAATTTGAGGTCTGTAGGAGCTACCCCCTATGAGGAGTTAACCCCCAGGAAACA
AACACTTAACGCAA
>NODE_1723_length_145_cov_7.193103
TGGCTTTAGAATGTGTTGAAATAGGATAAATATGAAGGCAAACGCTGTTTGAAGTCACGT
GGAGAAGAAAAATTCACAGGAGACAGCCGTTTTCAAAAATGTGCTTTTCAGCCCGGGAAA
GGCTGTTTGAAGCATGAAAAACAGGAAAGTCGCATCTTTTGAACCTTAATGTTTACAAAC
ATGTTTTGGCTTTAGAATGTGTTGAAATAGGATAAATATGAAGGCAAACGCTGTTTGAAG
TCACGTGGAGAAGAAAAATTCACAGGAGACAGCCGTTTTCAAAAATGTG
>NODE_1727_length_490_cov_7.469388
AAAAAATTCAAAATAGCGCCAACAAACTTGTATTATTTGGGCGACTTTAAGCTTGTAGTT
TTAACTTATTGTTAACTTAAAAACTATTTATTATGATTATTATTATTGCCTCGTATAAAG
TATGTTTTGTGTATATTTATGGTTTATTTCATTATATTTGCAAGTTTAAAAGATTTTAAG
TTTGCCAAAATTGTGGTTACACCATTTCGTTTCTTAAAAGGGGGACAAATAGAAAAACAG
CTTTAGAAGTACGATTTGGAAACGTTCTCCATAGTCAAAGAATGCACTGCTATATTTAAC
TAATTGAAGTGTATAAACATACATGCTGTGTGCTAGATGTTATGCCTTTACTGCCTGTGT
TCTGTTTGTCTTGTTAAATGAAAATCTTTTAATTATTTAATCTAATCACAGTCTTGTTTT
TTCAACCACTCGGTGAACCCCTGAGACATGGAGCAGCCCCTGTAGCAAGGCTTTGGCCCA
ACTGAGGGTCCAACAACTAGCCAGGAACAGAGGGGATGTCCTCGGTTTAATACACTCACA
AGAATCTTTCCTGTTTAAGCTAATGGGTTAATTTACAAAAAAGGATATTAAGGGTTCCGT
TTCTGTAAAAGCATTGTAATACTGAGATCacctg
>NODE_1730_length_449_cov_8.418708
TCTGTCTCTTTCTTTCTTTCTCTCTCTCTCTCTCTCGCTCTCTCTCGCTCTCTCTCTCTC
TGACATTCACTCAGTCCCTGCAGTCTTATTGACCTTGGTTCCTTCTCATTTGCATCCACC
ATTTTTCATTCTTCGGAATATGGCGTTGGGGGACTTTTCCATCATTAAGTGAATTTACAG
CGATTTCCTTATGTGTTTTCTCCAAGGGATTGGGTTATGAGATGCACATTAAATATCCAT
TAATACCTCATTATCCCACTGATAAGATTACCATGATAATGAGGCAGAAATTCTAATTGT
TTCACTTCTTGTTGTGCCACTCATTTAATCATCCACCTGAAAGACAAGTACTGTGCGCCC
CTACCTTGAAGACTGTAAACACGGACAGCGGGATAGAGCTCTCCCACTGCCAATGAGAGC
CCTGCCCCCGCCAACAGCAGCACACACTGTTGCCTGGGTGCTGGCATGCATGCCTGCTCA
TGGCGTGTGTGGGCCATGAAGTGGAAGCATTACGTACCAGGGGGTGCATCTACCACAGGT
TGACTTTTTGGTCACGAGCCTTGGATGCTAACTCccactcacacctgctagct
>NODE_1732_length_473_cov_16.488373
GTGATAAATACATTTATTGTAACAGAATAAGAAAACAGAAACTATGCTACACCCCTTAAC
TAAATATTGTAAGAAATCACATATGTACACAAGAATATTAAAAATGATTAACCCGCAAAA
GCAGTTTATATAATATAATAGTTATATTGTCAACAATACAACAGCAATGCCAAGGGTTCA
TATGTGCTACCTTTGTGTGTGTGTTTGGGCGCATGTGTGCGTGTGCGCACATTCACTTAC
ACTTGTGTGTGTATGTGTGTGTGACTCCATGTGTGTGATTCATTCCAGGGCAGTTTTAGT
CCTTATAAAATATTCATTTTGGTTGTGCAGGGCCCTGTAATTGCCATCTCTCACCCTGAA
TTATTTATACCTCGCACAGACTGACAAAGCTTTGCCATACGGCCCCAGATGAATCAGAAA
GCAGCCATCTCTGCTGCCAACAGCACTGGGCTTTCACACAAATATGGCAGCCACGTCTCT
CTGCCTGGCCTCTCTTAATTTGACATTTTCTTTTTCCCCCTGCCTTTGTCCTAGGTGCAC
AGAAAGGTTACCTGTTAGCTTTAAGCACCGACCTGCTCTCTGTCTTTCTGTCTCTATCCC
CCCCCCCACTTCTACCT
>NODE_1733_length_352_cov_2.826705
AGAGGATGTAAGAATTACTGAATTAATTCAACATTTTAGTAGCAGTTGAAAGCTCAGATG
AAGGCTGGTAATGGAAGGAATAAAAATCATAAAAATAAACTGCATTTACTTTGGACAGAG
GCAGACAACCTGACTGCCTTGAATCTGCTTTTTTAAATTCAACATAAAGGTCACAGTTTT
ATTAATGCTGAGTTACTGTTTCATGCTCTCTATCACAGTGTAGCGGCTAGCTGTATGCTT
TCATGGTTAAATGTATAACCTTTGGCTTAGATGCAGAACCGGAAACACAAACTGATAGAA
GGCAAACCATATTGCTTTGTGTAAATGTAGGATGTTTCATCGTTACTCTACAGGATATTA
TCTGTAATGTAACACAAAATATAAGGAAGTCCACACTAAGTACACTGAATAAATAAAATT
CCAAATATCATTTGGAGTTCCCACTGTATATTCTAAAAAGGAGGTAAATCCTCTTGTGGt
gagatgtggttatagt
>NODE_1734_length_446_cov_3.641256
GCTGTTTAAAGACACAAAACAAAAGCCAGCAAGGACATATGAAAGACTACAAAGCCAATC
CAACATGAGGTTTTGTTTTTTTCTTGTGGATTTTACAGCAATGCTGGATTCTGATTTCCC
TAAAAGTGAATATTGCCAAAATCTCCATTTTGTTTATCCAGCCATGAAATGACATCGAGA
TTGTAGAAACAGATTAGGTTTCGCAAACTGTGAGAATTAAGAAAGCAGCTATTCTATGTG
GAAAAAAAGGAAGAGATGTAGTCCACAAAAGTATCAAGTGTAAACATGTCAGCACATTCA
GCGTTTAGTCGGAGCTGATTGTCCCCATGTAATACGGCCATCGCATTTAACAACCGCTGA
CCCGTTCAGAACTGACAAGTCTTAAATGTGACATTTTCCCCAAAATATTATGGTACATTG
TAAATGGCTGTTTTTCTGTTGCCGGTGTTGAGTGGTCCACCATACTGAGTCGCACTCTAT
AGACTACACAGACTCAACACCTCTCCAAGAGACCCAGAACAACATGTGTTCCTCAGGAAG
TTCCCATGCAATCCTGCATATGGCAACATTTAAGGGCTTCTTTTTTCCAC
>NODE_1735_length_712_cov_9.884831
TGAGGGGATGCGATATTTCTCCCTACGCGATGATTTTTTTTGCGCGTTGGCCAAACACCT
AAGAAAACGCAGTAGTGCGCATAAACCAAAAATGAGTGCAAATTCTGCTGAAACATGCGT
GCAGCCCAACTCCACACCAAAGTTGAGTTTTTAAACACAGATACCCGTCATACCCTCCCC
AAGAGTGATGTCAGCTGTAGGATTTGGTGAGTTGGGGTGGGGTGGGGGGGATCTAAAGAG
TGCATAACCATGGAAAGGGGCTTGAACGCTCAAGAATCTTGTCTTTCTGTTTGCCCCCTC
AATCGAGCGACACAAAGGCTGAATTACTCATTCAAACCTCGCGGGACAAAGGGAAAGGAG
CTGGATAGCACTCCTGCATTTGTAGTCAAACATTTAGAGACTTAAATCGAGTCGTCATGA
AGGAGAAAGAGTCGGACAAAGCCCATAGAATTGCCATCAGCAAACATTTTCCTGTGTCAT
ATTATGGGGTCTCCATGGCTCCCTCTGGCCCGCGGACAATAGCACAAGTTTGCACACTCG
AATACTGTCACCCTGCCAACGGCAACAAGGGCCCAAAACAGGACAATCCCCCAGAGAAAG
CATGGGCTCCGCGGGGAAGGTTGCAATAGAGGAGGAAAATGGGACTTGTGAAATGCTAAT
TGAGCTTCATCCCCTTATTGAAGTGGAAAAAGAGCACCTATCGTTCCCCTGAACCGCAGC
AGCAGAGGAATGAGATGTGAGGAAGCTGTTTGTCTGGTGAGTACACCTCGTGTCCTGAAC
CAGTCTAGGAGAGAGGTTCTTTGAGAAAAAAAAAGAAAAAAAAATCTGCAGTCTATATCA
AGGCTACAGGCCAttt
>NODE_1737_length_662_cov_11.780967
CGGCCCCCTGTCTCTTAATCCTGGGCGTTTGTCGCGGCTAATTATGGTGGACAAGCCTCT
TTATCGAACCTGCTCCTGCCATCAGCATTAGGATGCATGAGCTGCGCCTGTTGTTTTAAA
CGCTCTCATTAACCACACAAATCAGTGCTGTTGACAGAGTGCTTTTGAATTAAGCGTCTC
GCCCCCACCGCCGCGCGCCAATGCTTGCAGGGCCCAGGACAAGGAGCAATTTATAACACC
ATTAGCCACACTCGCCGAGGTTACAGGCATCAAAATTGTTCCCGTCTAATTATTCTTAAT
GGATACAGGGAGGGAGCGACGCTCAGGACAGCTTTTTCATTAGCCCTCAATCAAGAGGGT
CGGGGGAGAGAGGGGTGGGCCAAATGTACTGCTCAGGCAAACGGGAAATCAAAAATAATC
GTGTTTGCTTTTTTCATAATACAACACGAATGCATAGATGGAGTGGGGGGTGGCGGAGAG
AGGGTGGGTTAAGAGATGCAGAAAGAAAAAAGAAGCACTGCTCTTGACATTAGAAAAAAT
CTTACTGTTGTCTAGTCAAGACACACATACACTGAGAAGTGACAGTTCATTTGCTTTTAC
TGCCTTGTCGACTAATGGCAGAGTAAACTTACGCTGTGATAGATTTCTAAGACATGGTTA
TTGGTTAATGAATAGAGAAGCGAAGTTCAACAGGAAAACATTTGATTGTTCAGAGAGGGG
AGTCGCTGATGAAGTTTCGCCTGTGTGCACTCATGTGCCATTGGTCATTGTTAATGATTG
TGGAGTCGCTGTGGCAAAACTGTACt
>NODE_1757_length_678_cov_10.983776
TTATGTGTGCACTGTACCAGTTACCTTTTGTCTTTAATATTGCCCCTCGTGAAAGAAGAG
GATCCTATCATTGACCATTCAGTGTCTTTAGAATATCTTAAGAAATGGAGCTGACGTCAG
TAGTCATGAGCTGTCACTGTGTGCTTCAAAGTTCGCCTCTTTTACTCAGTTTTATGCGCA
TATCTGAGCCCTCAAGCCCTCGATCAGCACATCACCTGAGAGAGATACAAGGAAGGAGAG
AGAGAGAGAGTTAGTGAGAATATGGCCCTGGCTCCTGATCCATAACAGTCATTGCCTGTT
ACATACATTTCAGAATTCATTCAGGCTATGAAGATAATCGAGGTAGTCGACAGTTTCCCC
TGCAGCCCAATGGATTTATGATAGCACTGTCAAGAAAATGAGGCAAAATGACACAGTAGC
TGACTTTAGCTGCAAATAATGTGATAGGCCGTACAGTGGTGCAGCAGCAGCTGCTGTCAT
TGCAGGTAATAGCCTATAAAGAAGCCTGATAGCAATACCTGTCATTTCTTAATGGCTGAC
TTCACTGAAGAGCTTTTGTGGCCTTTAACATGAAGATAATAGAAGATACAACAAATTTTA
CAGCTTTTGCGTTGCATCCATAATTTATCTCCAGAGGCCCCCACGCAGCAGCAGCACAAC
AAGGACAACATGCTCCTAGAGGTGTGCTGGAGAGAGATGCAATATGAGCTGCAGGGGGTG
GGAGGCCCCGGCTGCACTTTGCAATTAATGGAGGAACTACACTGAGTTCAAAACATCTTC
TATCAGTTGATATTATCATGTAGCTgccgtattacatatata
>NODE_1758_length_346_cov_4.193642
GAAAAGCACATTTTTGAAAACGGCTGTCTCCTGTGAATTTTTCTTCTCCACGTGACTTCA
AACAGCGTTTGCCTTCATATTTATCCTATTTCAACACATTCTAAAGCCAAAACATGTTTG
TAAACATTAAGGTTCAAAAAATGCAACATTGCTTTTTTTCATGCTTTATTTGCAGGCTGA
AAAGCACACTTTGGGAAAGTGCTGTCTCCTGTGAATTTTTCTTTACAAAGTGGCAATGTA
GGAAGTTTTGCCTTCATATTTATATTTTAACACATTTCACCGTGAGGTTGTCAGATATTT
CAGGCCTACTTCTGCTGTCTGTTCTCCTACGTGCTTGGACTTTCTCTGTTGTTTTCTGTC
CCTCCCCCCTTTTGACATGTTGTTGCTCTGCTGTCATCATCTCAAAGTCGCGTTCGTGCT
TTTTGTTTTACCACACTTGGTCGGGCAGAGACTATTGCAGTCCAACTTGGGGGGACGAGG
GGAAAGTGGa
>NODE_1768_length_145_cov_6.993104
GTGGAGAAGAAAAATTCACAGGAGACAGCCGTTTTCAAAAATGTGCTTTTCAGCCCGGGA
AAGGCTGTTTGAAGCATGAAAAACAGCAAAGTCGCATCTTTTGAACCTTAATGTTTACAA
ACATGTTTTGGCTTTAGAATGTGTAGAAATAGGATAAATATGAAGGCAAACGCTGTTTGA
AGTCACGTGGAGAAGAAAAATTCACAGGAGACAGCCGTTTTCAAAAATGTGCTTTTCAGC
CCGGGAAAGGCTGTTTGAAGCATGAAAAACAGCAAAGTCGCATCTTTTG
>NODE_1779_length_321_cov_16.570093
TAGTTTAAAAACTTAAAGAGGCAGTGAAATATTATCCAATTTGGGTGAGGAATGAGTGGC
TGAGAACCGCAGCGTGTCAGTGTTAAATGGTCGGACTCGGATGCATATAAGTTAGTCCAA
GCATGAAGGGCAGTGGGACGCTCGCGTGGAAACGATGTCCCCTCCCCTCCTTCCCATCCC
TCACCTCCTCCACAGACGCACATTCACACACATACACACTCGTACTGTCACACCCCACCC
ACACAGCTTTTAAGCAAGGAGCCCATCAGAAACTTGTCATTTCTCTCATTCACTCCGACA
GCCTTGAGACACAATGCAGACTTACCTCTGTGTTGTACACCCCATATATCAGAAAGATGA
ACAGGCCCTGCAAACACAGACAAAGAAAGAAAGAGAGAGAGAGAGAGAGAGAGAGAGAGA
GAGAGAGAGAGAGAGAGAGAGAGAGAGAGAGAGAGAGAGAGAGAG
>NODE_1780_length_834_cov_5.687050
ATTACACCGTCGCGCTCTTAATGAAACGTAGAAGAAAAAAATCTTCCAAAGACATACAAA
ACGCCGACACCTTAATAGTGTTAATGCTGATTTGTGCCTGCTTAACTGCGTGCTCCAGAC
AAAATAATCTGTTTTCGCCGCTTTTTATTTTTATTACAATCTTATTTATGGGTGTATAAA
TAAATTTGACGAGTGAAGCTTTTCCTTGACGCGTAAAAAGCCTCGAATCCACTTGATTCC
GAGGATTAGCCATTCATCTGTGCGTTCAAAGGCTGGCAAAGGAAACTATGTTCAAAACTG
CGATCATGTCTTAATTCATCAGTGACTGCATCCAGTGCTGTGCGTCAGCGCGCACGGACA
GAACGGAGCAGCGCAACCAGCAGCGATCACGCAAAAGTCACAAAGACATGTTTCATTTTT
ATTTCCGCTCTTTTCAAAAATGTTTGGAAAATTGTTGCGACACGATTAAAATAAAACCAC
ACAAACACACATTGTTTCTTTTGGAAAACTGATGTATTTGATTATTAGAGTAAAGAATTA
CAGTATCTTAGTTGTTAGTAGGTATTAAAGTGTAGAGAAACTGGACCCATAAAGATCTTC
CAACTTTCCAAGAAAGTGCATGTAACAGTCCGAAGGTTGTCAAACCCGATATATATTTAT
ATTTATAAAAACACTATCATTTTGTCCCCTGGCCATGATGGACTTCTTGTGTGAGCTTTA
TGTACATTTTCTTTGCGAGGGAGTTTGTATTTCCACATCTGAACGTATTTACAGAAGCTT
CAACACATAACTTTGCACTTGATGTCAGTGAGGATGCTGGGACATAGCAGCAACGTGGAA
ATCCAGCTGAGAAACTAAAAGAGAATCCTTCTCACTTGATTGGCTGCCTCAGTTCCAAAA
ACCAGGAAAACAGGCCAGACCGAATGTTCCCCTCTTAGTAACTGTCTTGCTCTCAATAAC
ATCAAAATagaacaaaaa
>NODE_1781_length_498_cov_16.953815
AAATTAATAAAGCCAGGCAGTATACTGAGCCCTCTTCACTCTGTCACTGCTTGTCACAGT
AGGATTGGCCTCAAACTTATTCTCTCCCTCCCTCTCTGTCTCTTCCTCTCTCCCCCTGTA
TCTGCTCTCTCCCTCTCTCTCTCTCTGTTCTTTCTGTTTTCACGCAAGTGTCCCAGTTAA
GAAATTGCTTACATCCCACTCAGTCTGGGGCTGGATTGAAATTTCCCATAGGGTATGTAC
CAATATGCAGAGAGCACACTTCGACAGATGCCATCAGAGAACAAGCATATGAATTACCAG
GCAGCCTGCCATCTTTGAGTTCAGACAGAATGGCATTAATACCTGATTACGATCCAAACA
ACAACACAACAACAACATGAAAGCCAAAGCAACTGGGAGCAGGTAAAGGTTTCATCATTT
ATATATTAATGGATTTACTAACAAAGACTCTACTCCCCCCTCAAAAGTTAAAATGTCATA
GAGGCTGCCAACAATCAAGGGACTTTGGAAAAAAAAAAAAAAAAAGAAAAAAAAAATAGG
GGTACGAAATCTGATGCCGTCAGCAAATCACGTTCCAATAAATTAAATATTCGCCACTGC
TGACCATAACTAATTCAGAAGCCATGATAAATTCATGactac
>NODE_1798_length_654_cov_10.547400
CTACATGACCCAGCTACAAGAGACAGCTCTGCTCCATCCCATTAGAGTGGGAACAGAAGG
ATACGCTGCTTCCTGTTTCCTCTCGCTGTCCTACAATCCTTCACTCCTCCCTTGCCTTCA
TTTACTTCTCTTTTCCTTTGGTTTCCTTAACACTTGCCTCCTTTCTTTTCTTGTTTCTCA
ACACTCCTGCATCTATCAGTTAACTTTGTGTAGCAGCCATGCAGAGCACATAAAATGATT
GTTTGTGAGATAAGGTCTCTCTGTGGCATCCCCTTGTCTCAGTGATTGAAAGTCGCTGGG
TTAAGAACATGACTAAGAGGTTAACAGTAATAAAAATAGCTATTAAGCATATATTCCCTT
CCAACGTGTCACTACAAGAAAGGGAGAGAGAAAGAGAGAGAGAAGGAGGGAGGGATACTG
GCACCTAATTACAAGGAGCGCACTTGGCTGCTTTTATCAGTAATTGGACTATATAGCCCT
TCATTATAATTTACTTTCTCCCCCAAACTGTGATAATGCAGACAAGCAGAACTGAGTGGG
CCTGTTAGTGGCCCAGAAACTGACACCAGTTAATGGTTAATTATAATGACTAAATTAAAG
GAGTGACGGTGAGAGGGCTCTGGATAAAGCCCAGGCACTTAATTTAACAGGATCACTATC
AGAGAAAACTCATGAGAAATAGAAGAGGTAAAGACAAAAAGAAATTTAAAAAAAAAGAGA
AATTAGTAAAAAGAAAACAACTGAGAATTTATTTTTTGAGGGTTTTTATTGGCTTCATTG
TCAGAGCagggagccgga
>NODE_1805_length_524_cov_10.425572
CTCAGCTTAGACATCTGCATGTTCAGCTGCACAATTCGCCTCTCTGACTGAAGCTCGTGT
TACGATTGAAAGCAGCTCAAAAACAGCTACCAAATGGTCCATGTGGTGGAATTGTTTTCT
CAGCAGCAATAAACTAGGCTTAAATACCTCCATCACCATCTAATAATGAATGCAAAGGCC
TTGGTACCTATTCAGTAATTCTGTCAGAGGGAAATAATAAGAAAGGAGGAGGTGAGCAGG
ATCAAAAGTTTGTTTTAGACCGATAAGAACAGCAGAAAGAGCAGATATCCTTCAGCTGTG
AGCTGGTGACACGAGTTAAAGGAAAGCACTGATCATCTTTGAGGGACATGGCATTCTCTA
ATTTATAACAGTGGCATGCCATCATAATAATAAGGAATAGGATCTGTCATGGTGTCTAGC
TGGTGCTTTTATTAGACCGATGGGAGGTCTCTGTGCCTCTCCTTTCTGTGTTGTAGTAAT
GAAAGTTACAGCACGTTCTCGCCCAGCCAAAGGTTGGCCCTGCCTAATGAAAACAGATGA
AGCAGAGATAAAGTGTTTGCCGACATTAAGGGACTCATTTATCACCGTTAGCCCCCGAGC
TATAGAACACCTTGGTCTGGAGCTCTCCTTTAACAGGCCCTGCCTCACAGCACCCCGGTG
GCACACTG
>NODE_1819_length_645_cov_3.452713
TGCCAAACCTAGTGTGCAATCTGATGGCCAAAAGCTCCATTTAGTCTCATCAAAACAACA
ACCTTTCTTTCCAGTTGACTTCAGAGGCTTCCACATGCCTTCTGGTGAGATTTAATACCA
GAAGTGGCTTTCTCTTTGCCTCTCTCTTGACTAGTGAAGAACATGGGCAACAGTTGTTGC
ATGCACAGTTTCTCCCACATCAGCTGCTGAAGCTTATGACTCCTACAGGGGAGTCATAGG
TGTCTTAGTGGCCTCTCTCTCTAGTCTCTTTCTTGTACGGTCACTCGGTTTTTAGGGCAG
ATGTGCCATTTTCTTTCCATTACTTAATGATGGACTTAACTTTACTCCACGTAATATTCA
GTGTATTGGAAATGTTCTTGTCCATCCATCCCCTGACTTTGACTTTTCAAAAATCCTTTT
ACAGAGTTGCTTGGACATTTTTTTGTCTTCATGGTTTGTTATAGTTAGGAGTACTGATTC
ACCAGTAACTGGACCTTTCAGATACAGGTGTCTGTATACTGCAGTCACTTGAGGCGCATT
CACTACACTCAGATGATTCCCATTTCACTGATTGTGCTACTTCTAACTCCAACTGGCTAC
GGCACAATGTATCTTTTCATTGCTATTTGGAAGACACAAATATTCCGTCCGCTGAGACCT
GGTGACCCAAGAAGTCTAGCTGCTGTCTCAAACTGTCTCACAGGCATCAACTGTTGGATT
GCGCAGAATTTTCTTCAGAAACAGTTCAAAATCAGAATTACTTTTGTTCAGTCCCCCACA
AAAAAAAAc
>NODE_1820_length_603_cov_9.152571
TATACTAATACCAGCACAAAAAAAGTAATTAGTTTTGAGCATAATATGCATGTTATGATT
GATTTCATGTGGAGGAGCTCCAGAGATGCTCTCGGCTCGGTGCGGTATGTTCCGAGATGA
TGATGCAATGAAAACAGAAATGCATGGCCTCTGCTCTGTGACCTGTAAATAATTGATAAA
TCAATTTTCTTGACTAGAACACCAAATAATGAAGCAATGCAATTCTTATCAATTACATTT
TCGTCTTAATTGTTGACTTCACTTAGCACAAAGCAGCACAGCGAAACACCATGCCATTTT
TCAATTAAAAGGTCCAGATGTTTTTGGAGGCTTCAGTAGACACAGGCAGTTGTGAGAAAT
GCTTTATCTGCATTGTAATAATCACTAGAACATCAGCTCCAGGCTGCATTTACATACTCA
TGTTTTATTCCAGCCCTCTTTCTAATGCACCGCTTAATTATACTGAGCGCAGACAATGTC
AGACCCCCATAGCCCCAAATTTATTATTGCACTGTGTGAAGCTGCAACCATCAAACCTAG
TGTCCCTCATCACAACACACCACACTCATCACTACTCTCACTCTACGAAATACATATCAT
GCCCTCTGTATGGAACACATATCACATTTGCTGGTTTTAATCACATCAAGTGAATAAAAT
TAATAGCACGGATGGCAAAATTCAAACTGAAGTCACACCTCAGTCTGATGTTCCTTCCCT
TATCCGTGtaaagtcttcactacttaa
>NODE_1821_length_393_cov_8.997456
GCATGAAGTTTCCGATTATGTGGAGCCTTAATATTTTGGTTGGTAAAGCCAGCCAGCAAC
TACATGGAAGTCAGTGGCATTTTTACGCATTTCATCCTAAAGTCAACGGGCAGTGTTTTT
AATCTCCGCCACGGCAAATTCCCCCCTTTAATTTCTCCCCCTTTTTAATAATAGCGCAGG
AGAATATTGTCAAGACCCATCCCTTTTCCTTTTACTTTTTCTCTCAATTTCTTACCTGCA
CTTCGAAGCTCGTTCAAAAAGTGGCGACAGCGTTTCCACGGCTCCCCCTGTTTTCCCCCG
ACGAAGCGCGTTTTAGTTTGTTTCAGTATGTTCCTTTACTTTGTTCATTTCTCACTTCCA
TCTTCTTTTCATCTCATCAATAAACACACGCTGCAGCCTACCTTCATAGAGCAGCTCGGT
TCAAGTGTGCCCTCCCATTTTTTAACTATACATCGAGTACTTTGAGGGGTGGGGGGTGTG
GAGAGGGGGGGAGGAGGAGGAGGAGGAGGGAGGGAGGGGAGGGTGGATGTGAGGTGG
>NODE_1822_length_670_cov_10.331344
GTGCATTTGACCGAGATTTCTAAAGTGTTTCCTTTTTATTTTGAACAACACCTGCTCTTG
CTCTTGCAAACTTTTTTTTTTTTTTTTTTCCAGCTCAAGTGATCCTGTTTCCAGCAGTTA
CCCAGAGCAACACTAAAAGGCACCCAACCCCAGAACAACCGGGAAACATTAACTGGCCGC
TCCGCTACCCACTAATGGATCGGACCCATTTCATCAGCAATCTGACATTTAATGAATATA
TATTTTATCTTCCCGTGCCAGTTATCGGAATGTCCTCCCCGTTCCGAGAAATGGCCGTCC
TGGGACTCTTTTGAACAGGCCTTTTTTCCTTCGACTGGCACCTGTACGCCAATCACACTC
ACTGCAACCGGCCCACAATCTCCCCTTGTTTTTTCCTCTTCGCTCTCTGTCTTCAATATG
GTTCATGGATTAATAATTCATGGCCAGTTATTAGGGCCAGTTCAATAGGAGATCTGCTGA
TGGAGGGTCGGCGCTCGGCGAGCGTGCCCGGAGGGATGCTGCGTGTTGTTGTGTCAGCCC
CCATCTGCCAGAATGCAATAAGGCAAACAATGGAGGCCTTGATTTCCACCAGCAGGCCCA
TAATCTTTAAATGGCTATTAGCTGAAGAGTGCAACCAGTCAATAACCGACAAAATCCTTT
TAAAAGCTTCTCTCTCTCTCTCTTTCTCTCCTTCCCCACTCCTCTCAAGCTCTCTCTTTT
TATCTGCCTCTCGCTCTCTTTCTTCTCTCTTGTTCCTGGTCAAATTGGGACACAGTTGCT
ACTATAAAACTCTTATCATGAGCGTTTTAATGCc
>NODE_1823_length_537_cov_10.310987
CACCAAATTTTCATTTAAAGGACTGCTCTGTAGCACTCCCAGTTGCCAAATTCTTAAAGA
CTGAGGAAGTGGATGATGGATGAGCATGAGCCAGCAATCGATCGATCTGTCGGCGTCCCT
CTCTAACCCCTTTTCATGGCTGGCATCACTGCAGTCCCTCAAGCCTTTTACCCATTCCCC
TGCCTGCCCCTACCTTGCTTCCCCCCTCCCTCCATTCCTTTTGCTTTTTTTTTTGTTTGT
TTCTATTTGCTTCATTTTTGCTGTCCCTTCCTTTCTTCCCTTCCAGAAAGTGATGCACAC
TCGCAAAAGACATTCTGAGCTGTACCATGAGCTCAACCACTCGTCCAAGTTCCACACCAT
AGACAGGTATAGCAGGGACCCAGCCATGTCCACATTCAAGGTAAGATCATTGCCCAAAAG
CGGGATGGGAACCCGCTGTACCAATGCACCTCCACTCCCTCCCGCACTTTGTCACAATCC
TCAAACCCCACCCCTTTTTAACACTGAAGAATTGCTACTGGAAAAGCACACGGTGATCAA
AGTTGCATTAATATGCTTCACAGAAAGCGGTCAGAACTGACTAAATATTATCAGCACTAT
GGTGGCATTGTATTTACTTGTAAATGCAGCTTTCAGACAACTATAGCCATAAAAATTCAC
AGCAAAGCACCCTGTCATTTa
>NODE_1832_length_435_cov_16.119541
GAACAAGTACGCACACACACGCAAACACAAGCAGGCCTCGCTGATTAACATCTACTCCCA
CTCTCTCCCACGATCTCAATAATAACTGTGGGAAGAGCAGACTACCTTAACAGAGGAGAA
AGGACTGATAAGGGGGGGGAAAAAGGGGGGGGGGAGAAAATATAAAAGGATATATGGTTT
AAATGAAAGAGAGATCAGAAGAGCAGAGTGGGAGAGAGGAGCATTTTTTGCCATTTCACC
CAGTTTAATAGGAGGACAGTTAATGGGCCTTTTTTATCGGGCACAGGCATCAATCAAGAG
GTGTCAGGCGGCCGCTGAATCTGGGCTGTGGTCCTCTTCACAGATGACTGATTAGCAAGC
CAAAATCACCAGATCCATCTTCCGACGGTCACTTTTATTACAGTCATTTTTAAAGTGACA
GCAACCTGCCTTGTCTCACAACACTGGCCACCGCATATATATTCTCCCCCTCTCTCTTTC
TCCCTCTCTGCATCCGTCTTCCTCTCTCCTTCTGTCGCTGAGTATTTGGTCAGTCACTCT
CCTGTTGTTTCTTCAAACCTGGGCCCCCCCCCCCCCCCC
>NODE_1833_length_649_cov_3.987673
AGATAGTCATGGCAGAATCTCTCAGGTTCTCCTCTCTCAAACAAACGCAAGACCAACATG
GTTTTCTAGCAGTCCATCTATCAGTACTTGATCTTGGTTTTTCATATTAACATACAAATG
GCCATTTACAAACACACCAGAGAAAAAAAGGAAACAATGACTGAAGTTGGAAATAGAAAA
AAAAAACAGATAAGTTTTTGTTCCATAAAAATTTAACACCGGGCACTTTACAGAGGTCCA
TTTTTTTCTGTCTTTCCATCGTTGTTCTCTCTTCCAAGTCCTCGTTTGAATGTGCCTAGA
GCTACATAACAGCACACTGTCCCACTGGAAAAACAAAGCCCAGACGTCCCAAGGCTCTCC
CAGAGTCTCTCTCTTTCGTTCCTTCCATCCTTCCTTCCTCCTCTCCTGTCTGTTGCCTCT
TCTCAACCCTCTCTCGCCGTCTCTACTCTCCTGTGCCGTGTATGTGTGAGGAGCACTGCC
GGAGGGCGATGGTGGAGTGGGTGGTTACAAGGTGAAGTAGCTCTTCTCTCTACTGTAGTC
TTGACCAGTACTGAGACATGTCAGGCTCGCTCCCTGGGACTTGGACAGGGACAGACACTC
CAGGAGAGATGAGTCCTGCAGAGACAAAAAGAGAGAGACATGAGCACAAAAACATAACAG
AAACAACAACAGCAACACACAAAAAAAAAGCCCCAGAAGTCTACATGCTAAATTAGATGC
ACCATGCACAGTTAGtgtgacagctaacacgggttagccttatagcacagagcattgtac
tttaaatgcttgc
>NODE_1834_length_311_cov_2.131833
CCTGCAAATAAACCAGGGCTGAAATGTCAATGTGGCACCTAAAGGAGGGATTCCTGCCCA
GCTCCCTCAATATTCCCATTTTGTTTCACCATTCACTTTCAGTGTTTTTGGTTTAATATA
CATACTTGCCAGTAGGGGAGAGAGTTCGCTGTCTGTGGCACAAAACTGCACGTAATACAG
AAGAAGACAATTTGCAGCCTGTAGTGTGAGCCTGTGCTTTGTCATTTGTTGTGTTGTTCT
TGGTTTTGTTGCACAGACAGCTTGTGTGTTTCATCTGCTGTTACTGAAGTAATGAAGGCT
AGAAATGTGCATTTTATTGTCACACCACATGAGAAATAGGAAAAGAAAAGACATGTATTG
TACGTTTTGTGACTGTTATCAATGAGATAGAAATGTGTCCTGTTTGTACATCagtccctc
atgcttaaatagccaacgtcagtccagtacaggaa
>NODE_1835_length_322_cov_9.944099
AAAAAAAAAAAAAAAAAAAAAAAAAGGATATTGAAAAATCATTGAGTCAACATGGACATC
TGGCATTGGGTGAAGTTTTTAATTACCTCTTTACGCCATAGGCCATATTAAGCAAATTGT
CCAGCCTGTAAAGAGAAGGAGGGTTCTGGGGTTAATGGTGGGCAGATGGTCGACTCACTC
AATGGAACTAATGTTAAGTCCCTGTAGGAACTGCATGGTCCTCCTCACTCAAGAACAAAC
AAACCCATCTATAGTTGGTCCATTACACTGAGGAGCCCCACCAGAAACAAAACGCTGTCA
TCAGTAAATGAAGCTACAGTACCATCAGCGTGGTCTGCACTCGCTCGGTTCGGCCGCTCA
GCTGCTTGGGGCCGCAGCGTGGCAGAGCGTTGCAGGCACACTGACATTACTGTAGGTGCG
ACCGCTTTGTACAGGACTACAGCAGTGGACtggtcacggttcagta
>NODE_1836_length_435_cov_11.733334
CTTGAACCCGAAGTCCCAGAAAGGATTTATTTTTTTTTCATAAAACATTACCGTGATACT
GAAATCGCTGCAGAAAAATGGGATGAAGCTGCATGTTTTTTGCGATTTAGTTGTACAGTG
ATGCCTTGATTTAAGCACAATGCACTGTACATGACATCTGGTGAAACACTTTAATAAGAA
CAAGCATTCAGAAAAAGACAAAGAGACATCCTACTCAGTCCTGGCTGCCTCCATCTCTGC
CTGTTTATGATGAAGGGCTCTTTTTGGTGTGAGAGTGAAAGAGACAGGCTGGGCTGGCTG
TCATGTCATAAAGGATGCAGTCAGAGAGAGCAGACATGATTTCATGGCTAATGATTCCTG
CACTAATATCAGTGTGGGCTGCAGAGGGGATAACCAAGTTGAGCTGTCTTAGCTCAAATG
ATTCAATTAGGCCAGCTGTCCCTATTTGTCATGGCTCAACTGGCTTCTAGATTACCTTTC
CAGAGTGCATACGTGCCTCTGCATTGAACTTACCAGCTCAACAGTTTCACGGAAAGAAAA
AAAAAAAAAAGCAAAAAAAAAAAAGCAAGACAAATAGAG
>NODE_1846_length_583_cov_11.049743
AGTCCTATTGGCCCAGTAGCTCTGTCAGTCATTTACACCCCAACACGTCCATTTGGTTTG
TTGTGTCCATGTGATAACCATCAGTCATCAGTTGGTTTTACTTTGATTCAGCCTTACAAA
GTGAACAGTGTCCTGTAGCCCATTAATAACTAGAACACACTCTAACTCCCAGATGTCCAG
TAACCTTTCTGTGGGCTCAGTGATTAACACACCATGTCCATTAGACATCCAGACAAGGCC
AGCTGTAAATTAACAGATCATGGTGCCTCCCCCCGCCTCGCCTCTCCACAGATGGTTGGT
GGGACTCCGCTGGGCAGGAAAACTGATTGGTCCAATTCTTCCTCACAGGGAGACATCCAT
GAGGATTTCTGCACTGTGTGCAGACGCAGTGGCCAGTTGCTCATGTGCGACACGTGTTCT
CGTGTTTATCACCTGGACTGCCTGGATCCACCCCTGAAAACCATTCCTAAAGGCATGTGG
ATCTGTCCAAAATGTCAAGATCAGGTAACCGCAGCAGCCGAGACTGATCCTGAGTCAGGG
GGAAGGGGGTACCGCAGTCCAGAGAGGAGCCTCTCAGGGCCTGTAGCTGTACTGTAGGAC
TGTTCAATCCTTTGTAAGCATAAACATGATGCAGTATTGTTTTTTTGTGCTTCTGTCTCA
TTCATTGTGTCAGTAAAGATTGGCATCTCacatccatccactccattgcttgtccctttt
cggcccc
>NODE_1861_length_145_cov_16.117241
CCGCCCTTCGCTCTCTGAGCCGCCGGTGCGCTCGGCCCCCGGTACCGACTGCGCTCCCCC
GCTGAAATTTGAGCATCTCTATAAGAGGAGGAAAAGAATCTAACCAGGATTCCCTCAGTG
GAAGCGAGCGAAGAGGGAAGAGCCTAGAACTGGTGCTGTGGCATGATCCGAACGCAGCAT
GAAGCCGCCCTCCGCTCTCTGAGCCGCCGGTGCGCTCGGCCCCCGGTACCGACTGCGCTC
CCCCGCTGAAATTTGACCATCTCTATAAGAGGAGGAAAAGAATCTAACC
>NODE_1862_length_923_cov_8.583965
CCCAGTCAGTAACACAATACGGACAAGTGTAGTGAATATAAAGAGTTTTTCCAACATCCA
AAGGTCAGAAAATCCACAGTGAGATAGGATTCCCCACTACTAAGATATTGGAGGTAACAT
TTCCAGTAAAGCGGTTCTACAGAATGAGTTATATTTAACAACCATCTAACAGCCTTGTAA
CAACCTCCTGCAGACTAAGACCCATTAGATCATAAGGAGCAAATCCAGCAACCAAAAGGG
ACATTGTCAGCTACTGCAATCCACAGGATTGGCTACGAAGGAAGCTGAAGTCCTGTTTTA
AGAGCATCAACCCTTCAGGATGGCCTCAAGTCAGTGCCACAGACGACACCAAATAAAACA
CGCCTCCGGCATGTCACCATCTCACACACTCCACCAGGTTTCTGAATCTGAACAATTCCC
GACAATGTAAATAAAGAAACCACAGCTGACAAACACAGGTTTGTCTAGGCTTATTCATAT
GTTTTATTTGTATGTATTTGCACTTACCCTCGATTTGCCTTCTGCGTCCATTAAGTGTTC
CACGTACGTTACCTCACCCACTACAAATCAGATTCCAGAGACGACACACACCAAGGGGAG
AGAAGCCGAGAGAACAATGGGGGTTTAGAGCAGAAACACAAGTAGGGCGGCCGGTGACAG
TGAGCTCAGACTGCCAGTCCTGAGCCTTCCCCCAGCACCTCAGCAGCACAATATGGTACA
GGTCTACAAAAAGCAAGCTCGAGTCTTTTTTAAAAAAAGAAATAAAGACTTCTTAGCCTG
TCCTTGTTGGAATTCCTCCGAAACACCAAAAGCAATAGACTGAGGACAACAACTGTTGAA
ATGGCCAACAGCCTTCCTGTTTTGATATAATGCGCTGAAACACCACCTTCGACCTGAAGA
TAATTGAACAAATAATTTCAAGTTGGCAAAACCCGTTCAATGCCTCAGCCCGTTTCATTG
CAAACCTGAGCATGCTTTGTCAAATGTCGCCGTTTTAAACCTCAGGCTAATGCAtcaata
cattcgcccatcagctgagcctaagaggaaacctacagctaggaaac
>NODE_1869_length_504_cov_10.656746
GCCTTCTGTATTATAGAAAACAAAGAGAGCAGTCTGGTTGCTTGAGAGGGATTTAATTGT
AAGTGCTGAATTCAAAGAGCAGATAAAGACACACAAACGGGCCAAACCCCACCTAGCTGA
AAGCCCGAAACTGAGTGGGGGGAACAGGATCCGGGGCCAACTCATTTTCAGTGTTAAGAG
CCAGAGCAACACAGCTAATCCGCATTGTCAAGCGGGGGCAAGCATGCAGACATGGATAAG
ACCACATCCTGAGCATCCGTGTCCCCAAGGCACAAGCACCCAGCTCTTGCTGGATGGGAA
GTCATTTGTGAAGTCCTTTGCAACAGCCAGTCAAAGAGGTTAATTGAAAAATTCCTTAAT
GTCATTACAACAGAACTAGATTAACCCAGAGCTAATTCACTTTATTGTTCTGAAGAGAGG
GGACTCAGCGCTGAACTCCAGAGCAAACGTGAAGCCCAGAATCAGGGGTGAGGTGTTGTT
TTTAAAGGGCTATGCCAGTTTAATTAAGATAGGGAACATTATTCACTGCTCTGCATGGTT
GGAAGGAGCAAAATGGTAGCGCCATATAAATGCAGCTCTGGTGCCTCTTAAATCAAGGTG
GCTTTTATTTAGGCGGTTGAATATGTAAACATTTCCGAAGCTCTCcgc
>NODE_1876_length_675_cov_10.094815
CCACCCCTGCCTCTGGATGAAGATGCCTGCGCTGTATACTCAGCAGCCTAGAGGCCCTTT
AATCATACTAGATATACAAACAGCTGCTATGCAGGCTGGAAAGCAGCTAAACATACTTGA
CTGGTCAAAAAGCCAGTAAATTACATTGACAGAATGACACATGTAATTAAAAGAATCCAT
GCCGCTTTTACCTTTTGCGCTTCACACCTACAGTGGCACAACGACGAGAGCCGGCAACTC
CCACCCCGCTAATTACCATTATCAGTGAAATGGTAGGGTTTGACTCATTAGTTCCATGTG
CATTTAATTAGAGGCAGGCTGAAATTGGATTTAACTTATTACTTTTTCATGGATCACTTT
CTTGTCATCACTTCAAATTGGATTGCAGCCCCAGGTAACTAATTATGCCAGCCGCAGGAT
CAGGAGTGGAGAAATAGGTAATTAGGAACAACACTGTCGGACCCTCGCTGATAGTCCACC
AGCACCAAGGTGGGGGGAGGGGAAATTGATGCTCGTTTGTGGCGTTGCACACGAGTCTGG
CTGGTTAACTACACCTCATTGCAAGGGATCCTAGGTATGCATCCACCTCCTACAGGGGAT
TATGTGGCACTCAGCTGGGCAGTAGATGTTGTGTCAACATGGTGTCTGTGCTATCTGTGT
AATGCCCAGATTATGCTTGTTTCCCATCCGGGATTGTGTCTGAGATTGTTCTCCACTATT
CATGTCACCGGTACAGTTTGAGGTATGGCCAGCAGCCAGCAAAAGTCCGCTGTGTGGACA
CTGCTTGAATGACATTGACTGGTTTTTGTAGttcatctg
>NODE_1898_length_561_cov_7.474154
TTTGTTTTTTGTTCTTTTTTCCACACAAACCATCCTTTTAGCTTAGAGATACTGATGGGG
AGGAGGGTGGGGGGACGGGAGAGAAAAATGTATTGTTCTTTTTTTTTTTTGGTTTCGTTT
TTTGTTAACTTGTACACTGTGCAAGGTTGAATTATCCTGTACAGACTGTAAAATGTAATA
TTATTTTGTACAACTTAATTGAAAGAAAAACAAATCTACTTGTAGATCTTTGTGCCTTGA
TTATGGCTGTACCTGTAAATGAGCTCAGATGTAAGTATGTTTTCGACTGCGCTGTACAGC
TTGATGTCAAACTCTATCGGCAGCGAAAGACTGCGGGTAGGGGACTTTCTCTGTAGAGTT
TAGTTTTTTCTGGTTTATAAAAAAAAAGGAAATGCTGTTTAGTAAAAAATAAAAAATAGG
GAAAAAATCCTAAAAACCTGTATACATTATGCAAATTAACCACTTACCTGCAGTGAAGAC
CAGATGTTGCAGCGCCATGCCTTTTTTTTTGGGTTTTGTTTTGTTTTATTTTTCCTCCTT
TTATTATTATTATTATTATTATTAATATTATTATTATTATTATTTTGAATTTCACAGCTT
TAAACAAACATTGGAAATCCATTGAAAGTgtccaaattgcaacctggtgttgttttaata
ggaaccaacgttttttcgatatgaagtgtgtctgagatctgtact
>NODE_1899_length_519_cov_5.373796
CTTCCCCTCCTCGCACATTTTCACAGAGTGGCGCACAACTTTCTTTCTTCCCTTTTTTTT
TTTTCTTCTTCTTCTTTTTTTCTCCTGTGAAAATTGAAGAGGCTTTATGTCAAATACGGC
TAAAGCCAGCCTCTCCATATCAAACAACGCAGCGCGAAAATTACTGTGGCGATGATAAGG
CTGCCAGATAGAGTGGGAGAGGAGAGCAAGGGGGGTGGGGGGGAACTGAAAGGAAGTGAC
TCTACTCAATTATACTGCAAAATTGGTATGACTGAATATTTTTCATTCAGGTGACTGATA
GTATCAGTGAAACTGCAATGCAGATAAATAAAGGAGCCTTCTGTCAAGAATAAACACCAT
TAATCATGAAGCCAGCTACTGCGTGACCGCCTGTCCCCCCGACTTACTCCATAGAGAAAG
TATTAAGGAGGGGGGAGGCTGGGGGGGTGAGGCTAGGGAGGAAGGGAGGGAGGATGAAGG
GGGAAACCAGTGACTGCACCAGAGAGGGGTGACCTATGAAGTCACACAGAATGGGTTTTG
GACAGTTTGAGAGGAAGATGAAAAAGTGGCCTTCGTCTCTCTGCCCCTGCTTTTTGGTGA
CAGCAGCCGTATCTGGACAGAGATTATCAGATGCGATTGTGGGCTAATCATTAATTCCTA
Atg
>NODE_1912_length_587_cov_8.996593
TAAGAAAGCTGACAATTGTTTTCTTTTTCTTTTGTTTGGTTTCGATTTTTTTTTTTGTTT
TCCCAGAGTTAACAAAAAAAGAAATGCAAAATAGATTAGGTACCTAACCCTCTTTATGAA
TGTATATTATAATGTTATGTTTGATGTATTCACTTCATGATTCTTTGACACTGATTGGAA
TTACTTTTGCTCTTTTCATTAAAAGATTACCGAGCTTTATATATACTGTCTAGAGTTGTT
ACCAGAAGGAATCTTAATGAACTCTTGACACTACAAAATCTTGTATATTTTTTGTGTGCC
AATTTGTAACATATTTTGTAAGTGTATATTTTTCTTAGAAAGTGCTGTGAAGTATTTGTG
TGTGTGAGTAACCTTTTATGCGCCTCTATGGGCAGTGGAAAGGATATACAATGACAAGTT
TCTGGTTTTAAAAACCAAAATATGAAAGTATCAACAGAAAACTAGAAATATTTACATTTT
GTTGGGAGTTTTGTAATAAGACCATGATCTTGTTGTGAGAGTGTTGTGTTACTGTGCAAA
ACACAAATAAGCAAAGAAAAAAAAATGAAAACTTGGAAAAAAAAAATATAATTTGTGAAC
AATTTGCTGTTTTATAGATTTTCATGTAAATTATTTGAGTATTATTTTGTTTTTGTTTTG
TTGTAACTGTTGCAAAGGTTTTAAATATTTGTGATCAAGCCTGTAtggtgataatgtaat
attggtaactt
>NODE_1915_length_145_cov_1.855172
CGACTTTGCTGTTTTTCATGCTTCAAACAGCCTTTCCCGGGCTGAAAAGCACATTTTTGA
AAACGGCTGTCTCCTGTGAATTTTTCTGGACAACGTGACTTCAAACAGCTTTTGCCTTCA
TATTTATCCTATTTCAACACATTCCAAAGCCAAAACATGTTTGTAAACATTAAGGTTCAA
AAGATGCAACTTTGCTGTTTTTCATGCTTCAAACAGCCTTTCCCGGGCTGAAAAGCACAT
TTTTGAAAACGGCTGTCTCCTGTGAATTTTTCTTCTCCACGTGACTTCa
>NODE_1922_length_321_cov_7.205607
GAGGCAGAGGAGATAAGGGAGGGATGAAGAGAGGAGGAAAAGGAGGCAGAGGGCGGAGGC
GTGCGAAGCTCAAAGCCCAGCCCTGTGTTGGGAGAGGAGGGGAAGGAGGGGGAGGAGGAG
GCCCAGTAAATCAGCCAGCCTCTTGTCAACACCTCCCACCAGCTTCCCCCCAGGGGCTTC
TGAAGCCACTGAGCTGAGAATAACAAATGGCCGTCATTGGCCAGGCAAAAAGCTGTGATT
ATAATTATCACATCCCACACTGACCTTGCATAAACCTTAATCCTTCTCCAATGGAGCATT
TAAATAGGCTGCCAACAGCGACAGAGATGAGGGGCGAGGGAGGGGAGGGAGGGGAGGGAG
GGGAGGGGAGGGAGGCGAAGTGGGAAGGCAGGAGAAGGAGGCATGTGGGGAACACTGGAG
AGGGAGCCGAGACAAATGTAAAGACAAGGAAGTGGAAAGAAAAGG
>NODE_1924_length_740_cov_7.667568
GTAATTTGTATGTTTCTATCAGTTTTGTATTACTCAGTCATGTAGTTTTGGCTTGATCTT
TTTCTTTTTTATAATTAAGCATTCAGATAGTTTGACTACATCTGAATCTACTACAGAGAC
TCAAAACTAAAGAGTAAAAGAAACGGGGATTTTAAATGAGCTTATCATAATCACTCATTT
CCCCATTTCTTCTACTTTATATGTATCAAACATAAAGCAGGTTGAGAGACTTATATCTCT
GGTTTACATTTTCACTCTGCCTCATTGTGTGTGACACCCCTCCTCTCCTCTCACTTTCTC
TCCCTCCTCCTCCTCCCCCCCTGCCTCCCTCCCTCTCTCTGCATGCCCACAGCCCAGCAG
TAATTCTGTGTTTATCAACTCTTTATTATGGCCCCTCGCATCATCATTTACAATGGTAGC
ATCTGCTCATTGCCTAGCCCGAGCATGGGGCAAATTGCTTTTATAGGGAAAAAACAGCCA
GTGAGAGGACTCACACACTCACAAATACACACACACACACAGCAGCGGCTGCGCACAAAT
CAAGAAACCGAGCCCCGGCCTATTTACAGCGGTTGTTAACTCTCCTGGCAGAATCACACA
CAAACACACAAACACTTCACTTCTTCTAACAGGATCAAATGATTAGCTGGCCACCATCGG
CGAATCAAAATGAGTCCCAAACCCAATGAGGGAGCAGTTTTGATTTTCCTTTTATTTATT
TTTTTTGAACATCTACCTGACGCTGCGGTGTGAAAAACAAATATCACATCTGGCCTTGGA
GCTCTAATTTCTGCGTTTGGCTCGGTCTAATTTAGCCGCTACAGCAACGTGGGAAACAGT
GGGGAAGCAGAAAATGGCAAGACATCCTGTCTTTGTtgttcgca
>NODE_1927_length_753_cov_12.811421
AAAAAAAAAAAAACCACGGCACCGAAATAAGTGAGTGATGGTGTGGTTTCTGAATGGACA
AGCTGCGCAAAAGCAGCCCTGCATGGTGGCGAAGGTTACACTACAAGATGCTTTTGGCTT
GTTAACCTTTCAATTAAGTAAATGTGCGCAGCATGAACGTCTAAATGCTCTCCTATAGCT
TTCTGTGGTAATTACAACATTTGGATCGACCCGCTATTGATGACAACAGGTTGACTTGCC
CCGCAGAACGCACGAGAGTAATTGCTTAAAGGTAATTGTTGAGAAAAAAAATAATGCGCT
ACTATTAAACCCGAATAGAAAGAGCACATATGGCAGAAAAGAAGAGGTGCATGTGTCAAC
TCTGTGGGCCCACCGTGCATATAAAATTGTGTGACAATTGCCGTGGAAAACACTCCTGGT
GGAAGGCAATTTCACAAATAATTTTAGCAACAATTAGGGAGTGTGGAGGGGTGAAATGGC
GATTTCACATGCAGATGTGCCGGTGGGAAGGATCTGGTACCCTGCCGAATAGCTATGACC
CTCACTCTCCCGCTTTGGTTTGCTTCACATGGGACAGAAAAGCACAAAGAGACCGCCTCA
CCCTCCTGGGAAGGCGCAAAGAGCACTGGATTAAGTCAAGCATCAATCATGTGAAATCCA
AACAACAGCACATTGCTGTCATGGAGAAGAAAAAAAAAAGAAGCACGTTCTTGAAAAAAT
ATTTCACCTCTCAGTTTCTCGCTCTCTCTCTCTCTGCAGCTACAACAGGTATGTTTTTAG
AAATCACACAGATATGAAAAAAAAAGAAGCTAATAAtcaagttttcctggaaataacacc
ggttcagcaccatcatgcaggtctcctctgtttcatcctaatcagcctggtattagt
>NODE_1928_length_350_cov_5.374286
TTATGGGCTGATAAAGTAAGGGAAGTCTCTCAAGGAACAGTGCACTGACTTGGCGGAGGG
TCTCCCCGGGGAGCAGGTGTCAGGGTTGTCTATCAGAAGGCTGAAAGGAGAAAAGGGACG
TGTTACCGGGCTCTATTGTATCCCGGTTGTCATTGACTGATCGGGTCCATTTAGCTGGCT
TTCACAGTGAATGAAACCACCTGAATAGATGAAAGCGAGACAGCCTTCCCGACAAACAAG
GAGCCCTGGAATATTCATGGAGGATCTGTGAGGAAAAGATTAATGTATTAGAAATTAAAA
TGGGGCCCGGACGTATGATCTTGCTCTAACACTTGGCCAGACCTGTGTCACCCGCCGCTA
GCGCCTGAAGTCGGCACATGCCGCTGCCAAGGTGGAGAGGAATCATTAAACACCCTGCCA
TTGTGTGAGCAGAATAATCAAACTTCACCCCCCCATTCTTTCCCGCAGCACTGACAATGA
ATAATTCTGGAGCC
>NODE_1929_length_346_cov_2.921965
CCAGTGAAGACGTAAATGTTCAAGTCATGACTATAGTGTTTCATGTATTAAAAAAGACTC
ATAAAAGGATTTTCTTAGTTTACAGTTGTGTAGTCCAATAAACCAAATTAAATAATTCAG
AATATCAGTATAAACCCTGCCACGGCCAGATGTTTTGAGGAATTTGCGCACATTTTGTGA
ACATTTCGAGAAAGAGAAATTGAGTCAGATCTTGCAGCAGTATCATAGTAATTCTTTGTT
TTCCAGCATGTTTTCTGGATTCAGTGAACAGCTGCTGCCCACCTTGCTCCACTTCTCCCT
CCAGTTGGCTGTGCAGTCTGACCACCACCTCATGGTCTTCTCCATCTGAGCTGCTCTGGC
CCGAGCCTCCTCCAGCTCTCTGAGCCTCAGCTCCTCCCGGCTCTCCCAATCAGCTCCAGC
TCCCTCACTCATGGCCCCCAGAGAGCCCAGCCCAAGGCCTCCCAGCCCGGGCGACAGcag
cagcgggggg
>NODE_1930_length_686_cov_13.349854
GTCACAGTGGAGAGGAGGGGGAAGAGAAGAGGGGGGGGAGGAGGGGAGGGGGAAGGGGAG
GTGTGCAGGAGGAGGGGAGACGGGGAGGAAGATGTGCTGCAGAGAGAAGCCAATGGAGGC
AATGGGGAGAGGCAGGCACGCTAGACTGTCAAATCTCAGCCGTTGAATATTTAATGGAGC
CTGGAGTGTTTATTTAGTTAGCCTGTCGATTTTTACCGCTCTGTCAATAGCGGCTCCCGT
GTAGCCTGCTGATGATCTTTAGTGTCTCTTCCCCCAGGAGAGGCCAGGCACTAAATGCAA
TTATGGATTTTCCTGCACCGCAATGTGTTTGATATTTTTACTGATCTAATTTGCAATCTG
GTAGTTTATTGTTTGGCATTTTAGTGGCGCTCAAGTGGCGAGGCAAATTTGATTTCCCCT
CATAATTCTTTATAACTTCATTAATGCTGTTAGCACATTGGCACAGATCTTAAATAAGAA
TCATCCCATGGATGAATGCATTCCTCATTTTATTGTCTCCATGCCCCATTCTTTTTACTG
ATTCTGGTTCTAATTAAAAATCATCCTCGTGGTGTACTGTCTTTGTGAAATATGAAATCA
TAATCGAATTTGAATGGCTCCCTTCACAGAGTCTCGCGTATTCAACTGTATGCCCAAATC
TGTTGTGGGCAGAAGAAAACAGAATCAAAACAGCTTTCTTTCAGTGGCATTCCGCATCTT
CAGAGACAAATGAGGGTATTAgccacagagcaacaaaagtaacagaggcaaaataatgtg
ggtgattgtctcggagagacagtgcggttccacgtgtttctgtggagccg
>NODE_1931_length_768_cov_16.039062
GCTGAAGGGGTGGGTTTTTCATCGAATGACATTTAATTTATCACGCCTTGGAGGAAATGA
TTAACTACATCAGGGCCTTAGTTTTTAAACTGCTGTTTAATTAATGTTCTATGAATATAC
TGTATGAGTAATCCACTTGCCAACTCACTATGTGACAATAAAACAAACAGACCCACAAAA
CCCAATTATGTTCTATATTCAAAGTAAATACTCATAAAGAAATGGGAAATTTATCTTCCT
TGTTCATATGTAGCAATAGAGAATGAGTAGGAAAAATAATAATGCAAAACATTTCCACTT
AAAAGGTGCAGTACAAGAGAGAGCATGCATGATGAAATTAAGTTTAGTTAACAAAATAAA
GTAAAGAAACATAACTATTGTATTACCAGTTTGTGCCATAAATTTAGCAGATTCAGCTTG
CTCCTGCAGGGCCTTTGTGTCATGAACTGATCTTGGCCGCTGACTTTTTACTGTATGCTC
TCCGATCATTCCATATTCTATGGGACAAAATAGAGGTTCATATGAAAGCTAGGCTTAAAC
ATGATCTTCTGAGAACAAAAGCTTATTACATACTGTTTTCAGGATGTTTGAAGCAACTGC
AGTACATGGCTAGAAACAAAGACCACACAAGTTTGTATTTAATTTGTCCTTCTTTTTTTT
TTTTCTTCTCTATGGCATAGAACAATGCAACGAATTTATAAGGGTGAGTTGGAAGTATTA
ATTGAGCTTGAAAGCACAGCGTAGACACATAGCAAACATGCAGATAAACTCACATTGTTG
GTTTTTTTTGTTGTTGTTCTTTTAAGACTCTAACACTTCATCAGACCAGCTCCCTCCCTC
CCACCCTTCTGCACACCCCGAAAAGAAAAACAAAAATAAATGAAAGTAAAAATGTGTAAG
CCATcagaaagc
>NODE_1936_length_739_cov_6.377537
TTAATTATTTGTGTGAGGAGATCAAACCTTTTTTTTTTTTTTTTTAACCTCAACAGGAAC
AGCTTTTTAACGCATCTAATTTTAAATACTGATTTATGTCAATTGTGTCACTTTTAATTT
CGACATATTCTGGATACATCTGTTAGTAAATCTTTACTCTATGCCATAAGTAACATTTTA
GGATTTTAGCTCACCACCAGAGCAAATTTTAATCTCAGACAAAGGCAGTGTAGTATGACA
CACCAGAGACAAGATGAGCTATTGCTTTAGCAGTTTCAGGCATAAATGACATTGACTTCT
GGGAGATGGAACTCTTTAACATGCTCTGCACCAACTGAGTCACATCTGCCGTTGACAAAC
AGCTAAGGAGTAACCTGAGTCTATGTTCTCTTTACTGGCAATTTTTACATTTTATCATTG
AAGTCAATGAGCCAATCTGCAATTTACGCCGTGGAGAGCGGGATGAGTGTATTCAGAACC
CGGTCACACACCCAATCTCCTACTAAAGAGCAGCGATAATGTAATAATGCCTCACTGATG
TGCCAGGCAGTAATGGTGCTGAACATCTCCCATTCATCCAACACTACCTGATCATTGCTT
TAACGGAATAATACATTACGGCTGGAAATAGCTGTAAACCTCCAACTTTATCTTGGGAAT
GTGCACTCCTTTTTACCTCAGGAAACGTTCCTGTCCCTCGGTAATAAAAGGCAGAGCTAT
CAGGATGAAATGAAAAAGAGATTGAAACCCTTCTGTCTCTGTCAGGCAATGCACAGATAT
ACAGAGTATGGCCTTCTTGCTATTTTGTAGCCTACAGGCTGTTTGTATTATTATGAAAAT
AGGTAttatgatcttatgttttctccaggaagaaaatgaaata
>NODE_1938_length_465_cov_13.569893
AGCCTCACCCACATAACTTTGGCAGTAAACAAGTTAGTTGATTGGTTTTGCTTTATATAC
TGTGATTTAATAAGGAAAACACCAACGTAAGCCAGTCCGAGCAGCGTCGGTGGTACCAGT
GCCATGCTTTCCATTGGTTCCTGTTTACATGATGCCCACAGGACACGCGGTGATTGGTGG
CTCCTCACACGTGACCAGGCAACTTTGTACATTTGACAGGGAGTAGGAGGGTTTTGTGGA
GATCAGAAAAACGACAGCGCGATAAAAATTAGTATTGTTGCACTTCACAAATTAATGACC
ATGAGTTCCTACTTGATAAACTCCAACTATATCGAGCCTTCCTTTCCTCCATGCGACGAA
TATCAGCAGAGCGGATACATCCCCAACCCCGGAGATTACTACGAGCGGCCAAAAGATACG
GGCTTCCCCCATCACGACGAACCATCCTATCCGAGGTCAAACTACACAGAATCGGGATAC
GATTACGGTAACGTCCCCGCCGCCGGACTCGACGATTTCAGCGACGGGCATCACGCACAG
CCGCAGCCGGTTCCACAAAGCCACGGTCCTCGCCTCACCGCGGCCCCAGAcggtggcgca
ggggcaaat
>NODE_1939_length_337_cov_12.958457
CTTATAGTCTGGGTTGATTTGAGTGAGTAGGAATGATTCCTCTCCTTTTTTTTTTTTTTT
TTTTGGAATAAACGAAACGCGTCTCTTTTTAGGACCAAGCGGCCCTCTCGACCTCCATGC
TGGCTCTGGCAAGGTACCAAGTAGCACAAGTGCCGACTAGCCAATGGGGTTCAGGGGGAG
GTCCCTGAGCTCTGACCAGTCAAACACACTCTCCTTCCTTATATGGCAGCTGATCTCCAT
GGTAACGTGTGCTAAGTTGCAGCAGTCGTGTCAAAGTTCACTATATAGAGAGCTCAGTGA
GCTGATCAGAGAGAAAGCATTCTGCCAGCCCGGCTCCTACCAATCGCAAATCACTTCCTA
ACCTCCGCCTTTTTAACATATTTGATCACTTTGATTCCCTACTCCTTTTTCCTATTATTT
TTCAGTGCACGGAGGAGGTTTGCAGGTTGTGATCTTTGTTTTTTTTTTTTTAGTTGTTTT
g
>NODE_1940_length_765_cov_13.969934
CCCTCCTGAACCCCCGTGCAAAGTTATCAAGCTATAGCCGTGGAGGAGCTTGAGCGCCAG
CTAGTGGCAGTCGAGTTTCACTGCCAAGATAGTCCTCACCAAACACATTAATCATGACCA
GGGGAGTGTAAAATTCAATCGGCTCCTTCCATCCATTTCATGTGAAGCAGACTGAAGGCC
GGCCTTGTAGTGCCTGAGAAAGGAAGGATGAAAAAAGGGGGAAAAAAGAAAAAGGAGCTC
CCTACACTTCATCAGAACCCCTACTTCATAACAAATGGAGTGTCTCTCTGGCGGAGGAGT
GCCATCAGAAACACGCTTTCTCTCTATCCATTTAATTCCGGCAGTGGAGGAAGGGTCAGG
GAGGGAGCAGTGGGTGCGTGTTCTTCTCTCCGCTCGCCGCTTCCCCAGTCACACAGTAAA
CTACCTTTTAGGAATTGTTTCTCAATAAGAAATGATCAGTCCATTTATCTGCACCAGGCG
GGCCTGTCTCCTCACCCAGACCTCCAATATTTTTCGTTTGACCTGATCAGGGCTATAAAC
TAGACCGAGACACTTTCAATTTGTCACCCGAGGAGGCCTCTGCAAGTCCCAAGCTACTGA
TTGCATCCTCCCTCCCAAATGTAAAAATTCCTCCCATGCTTGAAACCTCTTAGATTTTTT
TTTATCATGCATACAGATGATTTGAAATAAAGCCCCATTCATGCTATTAATAATATTCTG
AGAGCTAATCCCATCCAAACAGCAGATGATAAACACAATGTCTTTTTTCTGTTAATGCAT
ATAGTCAGACAAAATGGGTGATTATTATTTCATAATGTATAATGTACACACAAGCTGTAA
GTTTATAGCTTATCAAATATATTAGCATCCCtgcatgttgtttttttcaaatatgcttat
tgttgttac
>NODE_1960_length_352_cov_12.568182
CCCCACACACACACACACACACACACACACACACACACACACACACACACACACACACAC
ACACACACACACATTAAAAAGCATACACATGCACATATGCGCGCACACTCCAAACACACG
CACATCTCTCCTCTCTCCCTCTGTCACCCTCTCCCTCCGTCCTCCCTCACTTGATCCTTA
CACCTACGTGCTACAGATGGTTTCATTTTATAAGAGATAAAACCACATTTGGTGGAACTG
ATTAAACAGAGGGAACAACATCCCCATCTGCCATTTATTCCAATCTGAAATTGCTTGGGC
AGATGCTGACATCTTTGGAGATGATTGATTCACCCCGTCTGGCCAGAGAGGAGTGGAGAG
GCAAGCTGAGCTGGATCCTCCCCGGGCCTGCAGCTTCACTGCCGCCCTGCCACGGCTTCA
CCGCAGTGTCACTTCACCAGCAACAGAGCCCTCAGCCTCCCACCCGCCTCCAGCCCCCCC
ctccctccctccatct
>NODE_1961_length_523_cov_6.531549
ATTATTTCACTCCTGTGTCACACGATTAGCTCCTCTCCTCTTTCCTCCTCCTCTCCTCTC
CTGTTTCTTCCTCCTCTCCTCTGCTCGCTCCCTCAGTCTGTCTCTGTGTTCAGTATGCGG
TGCTGAGAGGGCATCATTACGGAGCCCGTATTTGAGTCATTTTGATTTAAGCAGCCAGAC
AATGGCCTGTTGATTGAAGCAACCAGAAGGCAGACAATAGGGTTCTATGCCACATAATGC
GCCACCATTTTTTCTGAGCTCCCCGCTTTCAGAAAAGGGCCCCGGCTCTCCATTGTGCCT
CTCCCGGAGGGAAAAAAATGGTGCTTGGGGAGGAGGAATATTTTCCCGTGGTATGTCATT
ATTTTGCAAATTTCTATTATCTCATCATGTTGTCTTCATTGTAATTGCAGCTAATTAGGA
GGCTAGTTAGGAGCCTGGGCTTTGAGGCTGGCTCGGCTGCTGAAAGGAGCCCACCGATTA
TGGCCCCGACAAGAGAGGAAGCAGGAGAAAAGGGGAGATTAATGCTGTTACCCAGGAGAC
ACTGGCTTCCATCTGCGGGGAACAATGCAGTTTTGTTTTCTCCGGGATCCTGCTCAGATC
AACAGAATGGGGGCTAGCTCTGCTCTACTCTGCTTGGCGACAATGCCCAATTCTGTctta
ccgggag
>NODE_1972_length_587_cov_12.456559
TCCCCAGTACTATGCGTTTCATTATTAATATGTTTTTTCTCAAGTTTCTCTCTGACCCAG
GACATTAAATAAAACATTGTATGGTTCATGAAAGATTATGAAAGAGCAGAACGTAAGCAG
CAGGAGGTGTAAACTCAGCACAATTCATTCTGGTATATAATGTCAATGCCAGCAACCCCC
CTCTCACCCTACCTCCATGCCCTGCAGGCATATTGGCGGAACTACCAATGGATGCTAAGC
TTTTTCCGACAAAGCTCCGAAGATAAAGTATCTTCCTTTTATCCCTTCTGCAAATCAATT
CTGGGCCTTACAGCAAAATCCCATAAAATAACTTCAAACACCACTACTTACTCCAAAAAT
TTGTATTATGGCTATATCTCTTTGAACCCTTACCAGTGAAGTTTTGGAGGAAAATGATTT
AAGTGTTATCTGCTAAGACATCAGCATGTCAGCACTTCACCTCAGTTTTTCTTCACATGT
CAACCTGAACCTTGTATTTCTCTCCTTGTGTTTGGTTTTTGATTGCTTCTAACCATCCAG
GCCTGGTGATAAATACAAATGCTGCTTGTAAACTTAATGGCTGTAGTAAGTGCAAACAAG
ATGGTATGAAGCCCTGCTGGTGCTTCGTGCTCACTCAGCTGCTGAAATATTCATTCCCTT
CACTCTTCTTCAACAATATGATAGAAACTGGGGCTGATAAGACAAGTACCTGAAGAGCag
tcagtcagtgt
>NODE_1982_length_671_cov_13.961252
TGTCTGTTTTTGTCCCATGAGACACCACATTGCCTTTGCTCACTGAGAAACCTTTGGCAC
AAGTAGGACATTCTTTGTCTAAAGTTAGAAGTGGTCTGGCTGTTAATTAATCCATCATAA
ATTGATTTTGATCTCTCCAGTGTTTGATTGAAGGCACTAATGCACATTTGATAGTGAAAA
GTCCTTTGAGAAAAGCAGTCGCTGATCCAGTGTTTAAGTTTTTGGCTCGCTGTCAGACAG
TGTCCTTAACAGCTGAAGTGAGTCTTGAAATTTTTATTGCAGACGTTGACTGCATATTTG
CATTTTAGAAGTTCGTCTGTGTGCGGTAGAAAATCTAGAACAATTGTTGGCCTGTCACTT
CAGCTTTATCTTAAAAAACTTACAAAGGTTTTCCTCCTTGCCATACACGGCTGCTTGGGT
AATGCTGCCTCCTGTGTCTGCAGACGTATTTTTCTAAAGGTGTGTGTGGCACATCTGTGC
AGCTATTGTTTATTCATGGAGTAAACCCTTTGAAATGTGTTAAGATACTTCCCACTCATT
ATAAAAATCCTGCCACCCATGGATTAGGACTTTGATGTCACCAATCCTGCTTCAAAGGCT
TCTTTCACTGCTATTAATCACAGTTTAGCCTCTGAAGATATAGCCAGAGAAAACATTTGG
ACATCTTGTGCAGAAACTTTGAAATGTTCAGACTGTCTTGCATATGCTATGTTCATATCC
TTTCCGCTGTGTGTGGGGCTGTTGGACTGCTGTGCACGCAGCTGCACTCTCGAGTCCATG
GGATTCAGCTCAGATTTAGGCTCCCTCTGAACCGT
>NODE_1990_length_361_cov_2.573407
TGGAGCTAGCTAGCAAAGCTCCATTGCTACACCGGAAAATTCTTGCTTTTCCACTTGACA
AAAGTGCTGTTGTCTCATGCAACTTTGTCAAAAATAAATAAATAAAGAAGATATATAAGG
TCCTTAGAAATGTTTTGTGATGACTCAACACAGGCCACTAACCTCTTGTGTACAGGAAAA
GCACAGACAGGACTCGTTAGCTGTGTTAGCTCAGCAGCCTGCTCTCTGCTCCAGACCTGC
AACTAGCGCTCACCGAGGCGGACGCTCCCTCTGCTGACACAACTTGGGAACTACACCTTC
GAGAAAGAGAGAAGAAGAAGGAGAAGAAGAAGGAGAGAAAAAAAATAAACATGCCAGAAT
ACACTCAAAGCTGGCCTGTTACCTGGACACCCAGATGACCTGGGATAGAGATTCGgtgca
tttttggaaaaatgggccagatgccatcttatctccaaaacgttgcacggcaaattggac
taaatggatgccctatgaagcaaaa
>NODE_1991_length_759_cov_11.744401
GTGTAAAATGAGCCCATAAATCACGCAGACAGGCCGATCGATGGAAACGTTGTTTTAGGA
GTGATTGGCAGCCTCCCCAAAGGTTACTGTTTAAGTTGGTTTAAGGTTACAGCTCTCTCC
AGGCTGCAGGCAGGCTGTGTGTGTGTGTGACTGTGTTGGCTTGGCTTGTGGTTGGGAGGG
CTGGGGGGGTCGAACTCAATCTATATGATGCAGGGCCTCGGTCCTTTGGGGATACAGCAG
AGGGACAGCACCAATTTTTAGCCCATCAGCCGTCCAATTTTTCTCCTTTTCATACCTGCT
GTAGTAAATGAGAAACAAATTAAATTTCACCCCACTATCTCCACAGAAACCATTTAAATC
CTTTATGGAAACCAAATTGTCCCCAGACAAATCGCCCCTGGTTCTGTGGAAATACACTAT
GGCGCTGCAACCGAAATAAATTTGTGTCACTCTGGATATGGCTTTGTCTGTAATGCCATT
CATTGGAGGATCCTGGTGAAAGAGAGAGGGAAATAAAATAAGGGGCACTTTTGGAGGAAC
AAAAGGGGTGAAAAAGACCCCAGCTCCCCATTCTCTCTTTTTTCTTTTTTTTTACTCTCC
TCTCCATCTCTCTCTGTCTTTCCTTCCTTCTCCCTTGCGCCCACTTTTCCCCTGCGTGGT
GTTATTAATTTTCGGCCAGAGTTTTTGCATTCATGAGGTTGAGATTGAAATGGAAATGAG
GGCTGGCTGAGTGAGCGAAGTGAGCAGTCTCAGCAGTGGCCGCGGCCAAACGGGGGCCCC
AGCACAGCGCCGCACACCAACCGCTCTGCCGACACGTGTCAGAGACAGAGGGGACTCGGC
GGCCACCATCCAGCCTCTCATTCCCCCAGATTAccagcccctgacatcaatcactgcatc
agg
>NODE_1992_length_374_cov_5.620321
CTGTCCTCTCTCATCCCTCCTTTGCCTTCAATCCTCACCTATACTTCTCACTCTTTATTC
CTACCCTGCCATCCTATTTACCACTCATTCCTTCCCTCTTCTCCTCCTCCTTCCACCTTT
TGGTGACTCTGTGGCTGCTGGTGTGGGCATGCGGGCCTGCCTGACAGAGTTTTGCATGCG
TGGCCTGTCTAACTTTTATTCAGATTCAAAGAAAAGGATCCGTACATCCTATCAGAGTAA
GTCGGGCCTTCCTTAAGGCCGGGGGACTGTGTGTGTGGGCAGGAGGGATGGGGTTATAAT
GGGTCAGTGTTTTGGTACAGATGTGGGCTAAAAGCAAAGGGACAAACCAAAGAGATGACT
GGAATAAAAGTGGTTGTTTCTGGTCTTATGATGGGATATCACCTATGTAGAGAACTCCAG
CTATTCCAGTCATGTCCAGCAGTATGTCCttcgcagaaagagagccactcctttgagtct
gttaagtcagggcagttctaaatattatatgatctatg
>NODE_1993_length_648_cov_11.837963
GATGATCGCCGCGTTGTTAGCCACATGCCTATGCGATCATGTGAAATCTCCTCGACACCG
TGCCTCTTGCTGTAATGCTAATGGCTCTGAAAAGAGAGTTAATCACTGCTGCACAGTTAG
CCACATGCTTGCCTCTTGCAGCATGGTCGGTGTGTTCCAGGGGTTAGCAAAACACTGGTG
TAACACATGATCGCTCTTTATGAGGCTGGGGCCTGCAAGAGAGAGAGGGGGCCCACAGAC
GATGCTAAAAAGACGGTAATGACAGCCATTCACCGCAATCCAATTATGCAAAAGGGAGTC
TAAACAATTCCATCATCCCCTAAATTAGATTGTCCTAACGAGATAAAGGCACCAATTAAT
CCTGAATTAATTTCTACAGCTCATTTTCCCCAGAAAACACTCTAATATGCAAATGCCAGC
GAGAGGCAGAGAGGCATCTTTCTGCAGGGGTTTACACCACCTCTGCGTGTAAGCTTCTGT
TTCTGGGTGAACTTCTGAACCTGGGCACATATTACGAAGATAAAATGAAGGAATATAACA
ATGTCACAGCTCAGGTGTAGCACTAAAGAGAAGCTTTTAAGGGTAAAGGCAAATGTCTCC
CTTATAACTCATTATAGTGCTGCCATTAGTGTAATGGAAAGCACATTGAAGCCAAAGCGA
AGTCAATATTGGCAGCTAGGCTTAGTTGATTAAATGTAAGGAGCTCAGAAGATTCAAATA
TTTAAGGTATGACTGTTTGATGGTGCTCGTTTCTGTGCAGAGAAATAAAAACGTGAAtat
tttggtcatttc
>NODE_1994_length_145_cov_3.103448
GCTTTTCAGCCCGGGAAAGGCTGTTTGAAGCATGAAAAACAGCAAAGTCGCATCTTTTGA
ACCTTCATGTTTACAAACATGTTTTGGCTTTAGAATGTGTTGAAATAGGATAAATATGAA
GGCAAACGCTGTTTGAAGTCACGTAGAGAAGAAAAATTCACAGGAGACAGCCGTTTTCAA
AAATGTGCTTTTCAGCCCGGGAAAGGCTGTTTGAAGCATGAAAAACAGGAAAGTCGCATC
TTTTGAACCTTAATGTTTACAAACATGTTTTGGCTTTAGAATGTGTTGA
>NODE_1996_length_494_cov_7.004048
GTCGCATGCTTCTTTTGGTGCAGTGAGGTCATGTCATTTTACTCCTTTTGAACACACGTC
ACACCGGAGTCACAGATCACACCCTTTTCAGTACAGTAGTACGCTGTAGGAAACTGCTGT
ATTATGAGTTTTTAAGAGGTCAGATATGTTCTTTGTGTGCTGACCTCTCCCTCTCGGTCT
CACAGAGCGAAGTGCGTGCCGTGTGGACCAGATCTCAGGGGCGTACGGCTGGTGGGGGGA
GCGTACCCTTTTCCTAACCTCCCTCCACTCCTGTCGCACCGAGAACTATGTCCCGGGACT
GCACCTGCTCACCTTCCAGCACCCCCGCAACGACTCCCAGCCTGACAAGGTACGGAGTCC
AAATCTTAAATAAAAACTGTACGACTTATGATTGTAACAACTTCCCTCTCTGCTTACACT
TATTCCTCCTTCCTTCCTCCAATATTGCTTTGACCCCACTGCAGTTTTCCAACTTGAATA
TTATGATTGTGTCGCTTATTGTTCATTCCTCCTTTGTGCTCTCGACTTTTTAATCTCCTG
ACTCCAATGGTCACTTCTTTTTTTTGCTATCTCTGTTGGTTTTGCATAGAAAAGATTCCT
TTTTTTTCAGCCATGCTGTTAAACttatggtgcagttt
>NODE_1998_length_145_cov_9.468966
ATTCCCTCAGTGGAAGCGAGCGAAGAGGGACGAGCCCAGAACTGGCGCTGCGGCATGAAC
CGAACTCAGCATGAAGCCGCCCTCCGCTCTCTGCCCCGCCGGTGCGCGCGGCCCGCCTCG
CGGGGTGCCCCCGGTCCCGATGGCACTCCTCCGCTAAATTTTGAGAATATTAATAAGAGG
AGGAAAAGAAACTAACAAGGATTCCCTCAGTGGAAGCGAGCGAAGAGGGAAGAGCCCAGA
ACTGGTGCTGTGGCATGAACCGAACGCAGCATGAAGCCGCCCTCCGCTC
>NODE_1999_length_796_cov_7.066583
TAAAATTAAGAAGATTATTTTTGCCTTGACGAGAAAGAATTCCAAAGAAAAGCGCATTAC
AAGTTCTATAGGTGGGCATCTGTGGAGAAAATAAATTGAATTTCAGTATGCATCTATTTT
AGTTATACACTTTCTTTAAGTTGGGGAATAATTTTCAAAAAAAAATGTGCATGTCTAGTA
CGCGCTCCATAACCAATATCAATAAGCCTTTCATGTAGAGCTAACAAAGAGGCATCACAT
CTCCTGGCACGGACACGGTTGGTGTTGTTGAGATGTAATTGAAGCTGCAAGGGTCACATT
TTCGGAATAGAAATTACAGTCTTGTCTTTGACTTGTGTGGCGTGAACCAGAGATGCATCC
CACAGCCCTTGTGTCCTTCACAAGCCTTTATTATTTATAACGCTCACTCTTTGAGCAATG
ACCAGTACTAATGCATAACCTTCTGTCCTTCTGGCTGATTCGCTTCCTTTGAAACCAAAG
ATTGAGGCAGGAGAAGTGGGTGTATGGTGGATGAGGCAGGGGTGTGGGCGGGCGAAGGGG
GAGAGCTAGTATAGGGCAGTGGAGATCCAGGCTATCGAGAAGTTATTATGTTTTTTCCCT
TTATATCTGAGGATGTGGAATAACACTGTGATGCTTCTTTTCTCCAGAATAGAGTTATGG
GCTTCAAAGCAATACTATTTCCTGACGTCCCTCCTTCCACTATTTGTCTGCTCCAACGGA
ATAATGTGCTGGGAGTGGTGGGGTGGGGTGGGGTGTCTTTTAGCTACATGATTATTTGCT
TGTTTCCACCTGTACCCGCTCAGCTCTGTAAATATCACCACAACAGGGGAATACAGTAAC
ATTGAATACGGTACTTTTTCCAGATAAACTCATTTCTAGATAAACTCCGTTTAGCTCAGG
TTCAGTGGAGGAAAGATATAGtcttgtgcagcctgtatca
>NODE_2000_length_392_cov_18.494898
AGAAAAGGAGGGAGGGTGGGGGACAAAGTGGTTTCACAGTGAGACATCACACACACAAAC
AGACACTTCCAGCAGAGAACATCACACTCCCATGTGCACATGCTCACTTGTTCACTTTGT
ACGTACACACACACACACACTCACTCAGTCACACACATACAGTGGGGTAGAGGAGGCGGG
AGGAGTGGGTTAGGGGTTGTAAAAGGAGCCGTGTGCTATGTAATGGAGGGGAGGAATGGG
TTTGCTCTGTCAGACCGGGCCGTCACAACGGCTTTGTTTCATGTTTGATTTAATTGTCTC
TCCCCTGACAGGCCCATTCATCAATGGCTTTAATGGTCAATCAGAGACAGGCTGAGTGAG
TGCTCCCATTCTGTTTAGCCATAAGCTGGCCTGGGCTTTTATTTCATCAAAATGCCCCAG
CCTAATGTACATGCTCACTGGCTCAGAGTGGCCGCGGGGAGCACATAAAGAATGACTGAA
AGCTTTCTGATTTCAGATCAGTGAGAAGGATGTTTTTTTTTTTTTTTTTTTTCCCT
>NODE_2003_length_615_cov_10.860163
CAAAAGTCTTAACTCATTTGAAGTCATGAATTCAAAATGTTAAAAACAGGAAGTTTTCTT
ACTACAAGATATACACTAAAATATTTATAGCTGCTAGTCGATTGGCCTTTTGTCAAAACT
CGAAATACTGAAGCAAAGCCTCACTATACCGGTCATCGTGGCTAACCTTACCTGTCACAC
TGTAAGCAAAAAAAGGAGAAAGGCAGATGGAAATCCTACATTACAATCACACGCTACAAA
TCCTCTACTTTTCTTTGCTCCTCCGGATCAACAGCTCCAATAAATTTTCATTACACCTGT
GTGAAGCGCTTCAAATAGAGCCACAGAAGCAGAAACTAATTACTTTCTAATTTATTGACT
AATGGCCACAGCCCTGGGAGACAGCTGCAATTGTTCTAACAGTCCTGCTGCTCCGACTGC
ACTCAGGTCCACTTTAGATTCATAACCAAAATAATTTATCATTACAAGCACATTAAATTG
AACCGTATAGACCATAACAGTGGTAATTTATATCATTTTGTTGTTAGGGATGCTTTTCCC
TCCCCTGTCTTGAAAGCATGCAATCTCGGCGATAGGATTCGTCTCCAGGCAGTTGTTGTA
TGTGGCAGGTTCACTTTGTTCTTCAAAGAACGCTTTGTTTTGTGCCTCATTCACCATTTG
TTGGACTTTATGCTAGAAAGGAGACAGAAAGGAGTGTGCCGCCTATTTTTGAATTTAGAT
AAgaataagcagaaatttctgtgctacacacgacaaaca
>NODE_2012_length_785_cov_7.035669
ATCACTTTTCCATTTTTCATTTATCATTCCGCTGCTATCTCCACCCTGTCTTTGACTAAG
TGACACACTCCATAAATCGAAATCTTTGTTCTGATAATTGTTTCATTTCACCAGATCAAT
TGTCATATCCACATAACACACACCTCAATACAATGGATGTAATAAGGAAGCCAGGGAGAT
GCTGGCGCCCAACAACAAGTCTATTAAGCCACTAGAAGTCTAAACGTCAACAAGACCAAT
CCCACTCAGTGCTAATCTGCATTCATTACTATGCAAACAAAACAATCCAGCCTCATATAT
TCTTTCAAAGTCACCTTTAGATTCAGACACTTTTCTCATATAGACGCACGGGCAAGTCAG
AATCCTCCTGAGCACAAAACAAACAGCACATCACGGTCGCATGTAGAGAGCCACACCAGT
GAGAGAACAGAAAAGGGAACATTTCAACAAATAGAGAATAGCATGGCACTGTCACATGGG
GAGCACAAAACAGCAAATAACAGAGACAAGGTCTGATGGTAGCCCTTGGAGCAGCTGTCA
TATTAAATAATAATGAAGGATCTATTAATATGCAAAGGAAGCAGCAGCCGACTGGCTTAA
CGCTGTCATGCCTCTGCATATTGTCAGGATCTTCATCATTAATTAACATGCTAGCTGCCC
CATACCTGCGCCAATGTCAGAACATTCTTACAACAAACACCCCAATGCCTGTGCCCTCCG
CAACTAACTCGTATAATTAAATTAAAATCAGATTAACTTCACATCAGTACACAAAAGACT
GACTTTTACGACTTTCTCTAGCAGTGATTAAAAAAAAAGAAAATAACCAGAGCTTATCTG
TTGTGTTTTCTGTTCTCTTCTCTGTTAGGGACTGCACCATGGGCAACAATGAAAACACGT
TTTATTtatcgggcgggcaggataaatag
>NODE_2014_length_343_cov_4.224490
TCTTAACTTCCATCCAGCCCTCTGTATGGCTGCATTAGTATGTATGGCCGTGTAGCTCGG
GGTTTAGAGGTTTATGTCTCCTAATAGACAGAGATTTGTCCTGTCACACAAACACCCACA
TGCAGCTTACAGCCAGAGACAGAAGGGAGAACTTCCGCTCTGTGTGTGGAAGCGAACAGA
GAGAAAGAACATTTACGCTCCTGTCTTATCTCCGGAGAGAAAGGTTCCATTTCTGTACGA
ATCATAAAGCATTCATTTGTGGCTTCTTTTCTCCCACGCTGCTCTCCATCTCCCCCTTCT
CCGGCTTTTTCCTCTCCCTCTTTCTGCCCCTTTTCTCTCCCTCGTTCGCTGATTGGATTA
AGACCAAAGAAACAGAGCGAAGAGATGAGGAAGGGGATGAGAGCTTATTAAGCATGTGAG
AGGTGAGATGACATTAAGCTGTGCAAGAAAGCGATTGAGAGGGGGGGGGGAAGGTGTGTG
TGTGTGt
>NODE_2015_length_706_cov_10.236544
CACACGTGTACAATAATTGTAACCATGGGAACCAAACAAGCTTTACAATTATGTAAACAA
AATGAGATGAGTATTTTTATATAGTTGACACATGATTAAATAATGAATTGCTTTCTTCTC
ACTAGTACCTTGCACTTACCACATGTACTAAGGAAGAATATGTCCAAATACACAGTATTT
GTGAACGTAAAATAATTAATTTCCTTGCAGGTTGATGCTCCATTTTGTACAATATACATA
TATGCTGTACAGTAAAGAAATTTTAAAACTACAAAAACTCTTTTAGATATACATTATTTA
TTTTTACCATTTTGTAATTTAGACACTATACTGTAGCTTCAATATTGCCAGACTTACTGG
AAGTGCCTATATTGGTATTATGTATCATACAGTGAATATATTTGAAGATCATTAGACGTT
GTCACAAACTGAACCATGTGGATGTTGTAATGTGAATACATTGAATTACAAGATTACAAT
TTCTGTGGTATCCTTGTGTCGGTATTGTGTTTATTTTGCTTTTTTTCCCAATGAATCTGC
TTTATATTAGAATCTTTAAAGATAAAACACTCCGAAATTATACAGTTTCCTGCTAAGTTC
TCGGTGTAGTGTTTCATCAAGTCCCTCTTTGTGTTCAAACAGAGATCTTGATCCTAGACA
GAGTTTTATTCATTTCTGCAGGATGAGCGTGTGCCTTTAAAGGACTTCTTTAATTTAGTA
TATAAACATTTCACATTGCAAATCAAATTTGACAAATTGACATTTATTGATGCTACATAT
TTTTTGCAAATAGCAGCAATAACATAGAGGCAGGACATCTTAATCTATTGTTtaatccta
aagaaccttt
>NODE_2017_length_412_cov_14.262136
TTCTGCAAAAGACTAATTCATCCCCTCCCTCTCCCTCCCGTGGCCACTGGCAATACTGAT
GACCACCAGAAAGACACACACACACATATACGCACACACGCCTGGACACTTTTCATGCAG
GCAGACGTTAGCGCATGCACGCACACACTCGCGTGTGCACACACACACTGATGGCTGCTG
TGGTTTGCTGGTGTAATGTGCTTTGTTGTGTGAAGGTATCAATCAGAGGGGAGCAGATTA
TTAGAGTGTCTGAAAGAGATCAAACAATGTTGCCGTCTGCACCCACACATGGCTGATTTA
CAGGCAGGCTGATAAAGTACTGCAGCTCTCTGTCAGGGGCTACATGACGGCTCGCCGCGC
TCTTAGGATAAATTATTGCAGAGGCCCGCGGTAATGTCTCTCCACCTAGCAACCAGCCGC
CCCAGCCGCTGCCAGGGGAGCCCTGCCTCGTCTGCCATAATGGCACTGTGTCCGGGGTCA
GCAGTTACTGTATCGTAGCAGGGTGGGAGGGATATACACACACACACACACATATATATA
TATATatatatatata
>NODE_2018_length_675_cov_10.774815
AGTATAATTAGGACGTAATGCCGCGAAATTTCTTAAGCCATTACCATTAAAAATAAACTT
CTTTCCGAGCACTTACCAAGAAAAGAAGGAGCAGAGAAAATAAAGATTGTCATCTGTTGT
TTAGGGGCAGCTAAAGGCTTTACTCTCCATGAAGCTTTCAACATTGCATAATGCAGAAAA
TGCGACTGTTGAGGAGTTTTTCCTGGAGTTTTGATTATGAAATTTGTGAACCCCCAAGCA
GCAAACATCTTAAAAGACTGTTAAATCCTGATGGCTGCATTGCATTTCATGCACTGAGCT
GAACTGATATGCATCTACACACAAACACAAAGGCAGTAACAGAACTCTTTGCTCCCTGGC
CTTCGAGTCATCTCGCTACATCAATAAATACAGCAAAATAGCATTAGCAATAACTTCAAC
TATATGACCAGGCTCTAATATGATAGAATTAGTATCAGTGTTTTAAGGTTTGGCCATTTA
GGTGAAATTCTAAGCCGGGCAGGGAGTAATTTGGACACAGGGAAAATTGATTTTGACCAT
CAGCACTTTCTCATTTTCAAACAGCGCCTGCGGCTAAATGGGTTAGCCAGTTAAGCACAT
TACACAGGTAGCTTCTCCTTTCCTCCCCAATGATTATGTGTCCGCCTTGAGCAATTGATA
TTTCTTGCAAATAAGAAAATTATCATATTCCATGACTGGAAAGAGAAATTAGGGCCTGCT
GTTATGGAGTGGAGTCTCTTGACTGAGAGAAGGAGGCAGAGGTACATTTTTCCTTTCTTT
TCTTTTTTTTTTTTAAGGGTGGGGTGTACGTATCAAATg
>NODE_2030_length_584_cov_8.489726
GCCCTCTATCAAAAATAGATAAAAATATCTTTCACTGTATTGACCAACAGGCAGAAAACT
ACATCACAATTTCTGAAATAAAACGGATACTTTTATACCATCACAGGGCTTTTGAAAATC
AAAATGATCTGAACCCGCAGCTATGCATTACCCATCGCTGTCCGTGCAATATGTATATTT
ATGAAAATAAGTGGTAAAACTAGCGCAACAGTACAATGCCGACGTCAAACAAAAGCTCGT
CAGTAATGTTTTATACAAATCCACTGATATAATAATTATACTATCCCCAGTCCTTAGTGG
AGGTTGATTGTTCTTGCTGTGAGCTAACACACTTAATTGTAGTATGCAAATGAGAGCAAT
TACAAAGCTTTTAGGTGAAGAGATGACAGCTGAGGTTGGTTCTATTGGGGGCCTCACCCA
AACAGTTGTCATGGAAACCACATAGAGTAACGCAACTGTCAAACGGATATAATCTCATGA
TATGTCCAGAAATTGCCTCCTCTCTACTTTGTGCTCTCAAAACCGATCCATATGAAAGGG
AGATTCTTTGATTACTGAACAAATTGTCAATTTGTGTTTTGCAAAGGAAAAGAGGGCTCA
TTTGAGGAAAGAGAAATGTTGGAATGGATTCAATTTCCAAACCAACACTTCATAAAAATG
TAAAATatgctcacagacacagtccgaaatgctttgagcattttattgtagtgtcagtaa
ttagtcac
>NODE_2033_length_569_cov_9.745167
CTCCTCTTCTGTTCCCGTCTCCTCCTTTGACTCAGGACCACTGCAACTCCCTGCTCTCAT
CTCATCTCATCTCTCGCACACAAACACATACGCACAGGAAAGACACGCGGAAACACACAT
TTCCACTGCCACCCGCATGCATTTATTTATTCGTTATATTTCCTAATTCAGTTTGACGAA
TGAGTGACAGCTTGACACTTCATTCGGCAAGATTAATAGAACGACACAATATTTACGTGG
CAGAGACAGCCAATTATCCCACCATCTATCATCCAGATTATCTTTCTGATTGAAAACTAC
TCGTCCATGTAATCGGAATTATTTGGAATTAGAAGGGAATTTATGGCTTCTTGTGTCACT
TTTCCTGGACGGTGGTAAATTAGAAATATTAGATACATAAAGAGAGTATAGGAAATGGGA
TAAATAGAGGCCCGGAATTAATGCCACACATTTCCTTTTTTATCTGTTTGCCAGTCTCCG
TGCCTCTGAATGAACCCCATTTTCTGTCAGCATTTTATAGGTTATCATCACGTATTATTA
ACACATACTGTAGGCTATACATTGTGGTGATGGTACTGTGTAATTCACACTTATAAAAAA
GGACTTGTCACActcttttcccattaactccagcatttttttttttttgaaagactgtag
atatgtttgattgagcaatgagttattttaatcagaaagcagaattaaatgtg
>NODE_2034_length_644_cov_12.771739
GATTGCGGAGGAAGTGCATTTTTTTTTGTGTGTGTGTGTGTGAATATAAGCACTTAAAGT
TGAGTCATTTTAGGGATATAGATATTTTCCATTTTCAACTCTGACAAAAATGCAGTGAAA
TAGAGGGGCCATTTTTGTTCTTTTTCGATTTCTTTCTCGTAAATCCTTTTCAAACGCTAT
TCCCATTCTTCTTTTGAGGTCTTTTAAGTCATTATAAATGTTTTCTCTCTCCCTCTCTTT
CTGTCTGTCTGTCTCTCTCCCCTCTCCCTAGCTTTAGTCTTCTTGAATAAAATAAGTGCA
GATTTGCTGGAAATCAGTGGCTTTTGTGTGTGGCTGCAGGAGCATGGTGAAATGTTTGGA
CACTAATACCCATTCATTTCGGTAGCGCCATAAATAAAAGCTGCCAGCTATGCGGCTGCC
GTGAAGTGGTATTCTTTGGTGCCCAGCGGGATGTCCTGTTCACATTAGCGCAGCAGGGAA
AACTGGCCGGAACAGCCAGACAACTAAATCAAGACATTGTCAACTTCTGACAAAATTGCT
ATGGGGGGAGAACCGGTTTTAAGAGGGGTTGTGCATGTCTGGTTGTATGCATGTTGCAGT
GTGTGTGTGTGTTTGTAAGACACAGAGAGAAACAGACAGGGAGAGCAAAAGAATGAGAGA
ACAGGGGAGGCACGGGGGAGAGATATATCTTTTCAAAATTTAGTATATTCTGAAAAATAA
TTCCTAACTGAGTAACACCATGGGGCTGACATGAATGAGgaagtgttgctagaatggaga
cgacaggg
>NODE_2035_length_304_cov_1.799342
TTTCTTGGACTGTGTTTAATAATGACTTTGAAAGACAAAGTAATCATGCCATAGATTGAG
AGAAGGGAAAATGACCAGGAAGGAGAGAAGAGATTGTCCAGTACCCCAGCTCAGAATCAG
AGTGAAGTTGAAGAGTGGACGGGTCAGAGTCCCAGTGCAGAGTCCTGATTAGTGTCACAG
CAACAAGGCAGCATTAGTGAGAGAGAGACAGGCAAGCACAAATGAGGAGAGGAAATAAAG
TTAGCAATATGGCACACAACATGCTGATTGGATGCTAGAACACAAATCAATTAAATGTCC
ATGTTATCAAAGCGCACTTCAAACTGGACCTTTTTTTTTTCTTCTCAAATTAGGCTTGAA
TCTGCTTACACAAAAcccagagatgaaagaatgtatctgcttaaatgcatggacacacag
accctctgagtgggatgacacaggctgt
>NODE_2052_length_439_cov_11.492027
CTGATGGTGCAGGTGGAAGAGAGGAGGTCTGCTGTGGAGAACAATGCCAAACAAATAGAG
GACAGGTTGGTCTCAACTCACACAGAGTCATAATCACAGTCCCAGTTCGGAGCAACGCCA
GTCAATAATTTAACAGTGTGAAATATAGCAAGCTAATGAATAAATTACTGTCTGAAATGC
TGCTTTCTTCTGCATTTGGAAGAGACATTTTTCCCCCCCTTCTGTCTTTGTAGACTTCAT
GGAGTAAAGATTGCACACAGGAAGGCAGAGAACCAGATTAAAATGGCAAAGATGATTATG
ATGAACGAGCTTAACAAACGAGCCAACCTATTAATAGAGCAACTGGAGGTAATTACTTTC
TCATTCTTTCTTTCCTTCTTATCGTTCAGCCAGCCGTGAATGTACATGCAAAGAATCTGT
AACTGCCATGATGTAATCAGCCCTGAAAGCAAGCAAACGAGAGCCAATAATAATCTGTCA
AAATTGCTTAAACCAACATCTTAGGAACTACATCTGTCAAAAAAAAAAAGCATTGTTGAT
TAGCCCacagttcagcccctgtatgccagtaattacacgtgca
>NODE_2053_length_356_cov_1.820225
AGTACTTCCTCTTTGATGGCGAAGGATGGAAAATCAGAGGGCCGCCATGGCCACGCCCTT
TGAGTGTTGCAGAAGATGTTAGTAACGTTTCATCAGTCAGGTCTGCTGTATGTACTGGCC
AAATTTGAGGTCTGTAGGAGCTACTCCCTATGAGGAGTTAACCCCCAGGAAACAAACACT
TAACGCAAAATGGCGGACTTCCTGTTGGATTGACGATATGGCTGCCACTGACTTTTTTGT
GCAGGCCGACATACTGCATATGCCTCCCAAATTACATGGATAAAGGTGAAACGTGCTGCC
TGTGGTAGACGTTACAAAGGTGTCAAAATTGTAGGGGGCGCTATGGAGCCATTTTACCAG
ACACATGCACAATGCCCATAAAATATAAAATTTTTGGCCGGTGCTGATATGTGTGCAAAT
TTTCATGAGTTTTTGAGCATGTTTAGGCCCTCAAAAACGGGTCTGTTCCGTCCGACAAAT
AATAATAATAAtaataataa
>NODE_2054_length_375_cov_24.978666
GGGCGCCCTCCTCTCTCTGCCCCGTCGGTCCGAGCGGCCCCCGGTCCCCATTGCGCTCCC
CCGCTGAAATTTGAGCATCTGTATTAGAGGAGGAAAAGAAACGAAAAAGGATTCCCTCAG
TTGATGCGAGGGACGAGGGACGAGCCCAGAACTGGCGCGTCGGCATGAACTGAACGCCGC
GTGAAGGCGCCCTCTTCTCTCTGCCCCGCCGGTGCGAGCGGCCTGCCTCGCTGGGCCCCC
GGTCCCGATGGAGCCGCCCCGCTGAATTTTGAGCATATTAATAAGAGGAGGAAAAGAGTG
AAACAAGGATTCCCTCAGGAGCGGCGAGCACAGAGGGACGAGGCCAGAACTGTCTCTGCG
GCATGAACCAAACTCAGCATGAAACCGCCGTCCGCTCTCTGAGCCGCCGGTGCGCGCGGC
CCGCCTCGCGGGGCCTCCCCGGTCCCGATGGCGCTGCCCCGCTGAATTTTGAGAATATTA
AACAGAGGAGGAAAAGAAACTAACAAGGATTCCCTCAGT
>NODE_2055_length_584_cov_8.946918
ATTTCGTACAATTTATTTAAGGAAAGAAACAACATAGTACAGTAACTGGTAGCATGAATG
TTGGTATGTGTGGGTGTGCGTTCTTGGTGGCCTTGCCTGTGTGCTGCATTTCTGCCTGTT
TACCCGTTAGAGGGGTTAGTTCCCTGATCCGTGAGAACTCTGTAAGTGTCTGCCTGGTTG
ATTAACTCCACATCGCAGCACAACGTCTTACCCCTCACTGCATAAATGGGCTTTAATTGA
GGGAGCTGGCTCCTTAGCAGGGAACCTCTTTCACTCTGTGTCGATTAAAACGTCATTTTA
CAGCCAAAAAAGAAACACGTTCCCAATCACTGCCCTTGAATTATTGTTCTGTAGCTCGAG
GCTTGTATTTTAAAGTCACTGAATAATTGCAATCAGATTATTCTAATCAAGTGCTGGAAC
AGTAATTACAGGTTGCAGTCATTTAAGCTGCCCTGGAAGTCCCATACACACTGCTGGTGT
GCATATTAAAAGTTTATGTCGCAGGAGATAAATTTAATGAAGAGGATTGTAATCTTTCAG
CTACTTTTAGATAGGTTTCACACGTGTTTGAGGACCTCAGTCTCAGCCTTCGGAATAGCT
ATGCCAGAGCCATTTATGGTAGATATTTTTCGTACCCTGCGCCATTCTCCACCTGCCCCC
TCAGTCCTCTCAGTCAACCAAGCCCAGGCAATAGTACCAAACAGTTCTCCCAATAGGACt
agacgcgt
>NODE_2059_length_472_cov_2.105932
GGGTGTCTGCCTCACGAACCCAAACTGGGAGCTGATTCCACAACAGAGGAGCCTGATAAC
TGAAGGCTCTGCCTCCTATTCTACCTTTGGAAACTCTGGGAACCACAAGTAGACCTGCAG
TCTGAGAGCGAAGGGCTCTGTTAGGAAAATATGGTATAATAAGGTCGTTCAAATAAGATG
GAGCTTGATGATTTAGAGTTTTATAAGTGAGAAGCAGGATTTTAAATTCTATCCTGGATT
TTACCGGGAGCCAATGAAGAGAAGCTAATACAGGAGAGATATGATCTCTCTTACTGGTTC
CTGTCAGAACTCTGGCTGCAGCATTTTGGATCAACTGGAGGTTTTTAAGAGAATTATTGG
GGCATCCTGATAATAGGGAATTACAATAGTCCAGTCTAGAAGTTATAAATGCATGGACTA
GTTTCTCAGCGTCACTCTGAGACAGGATGTTCCTGATTTTTACAATATTACGAAGATGAA
AGAAGGCCGTCCTACAAACTTGTTTTATATGTGTGTTAAATGACATGTCCTGGTCAAAAA
TAACTCCAAGGTTCTTTACAGTAGAACTGGAGGCCAAGGCAATGCCATCTAGAGTAACTA
TCTGGTTGGataatgt
>NODE_2064_length_464_cov_4.879310
AATAGTAAATCAATCAAGAAAAACAGAGTAATCGTACGCATACACCCATGTGGCCACCCA
AAACACCGACGCACACCTCCCTCGCCACGTACGCACGCATTTATTTGTGCAAGGCACTAA
GTGGATACATTAGACAAGAAGGTTGAATTGACAAGCCTATAACTTTAGAGCCAATAAACG
CTAAGAGGCACCACAGTGAAGGGAGACCAGATCCAAGCTGCTCTGTCGACAACCTGGCCA
AAATGCTGGAGCTGCTGGTAGGGCCCAGCAAATAAAGGGTGAAGCTTTTAGGCAATGAGC
AGCAGGTGATCTCAGCTTTTCTGCAAGTCCTAATGCTCCTAAAAGCCTCTCTCCCTGGTT
CTGTAATTGGGCATCAGTAGTTAATGTAGTATTGACTGCATTACATGCTCCTGTGCATCC
TTTCCCACTAATGCCATTTGCATCACCTTGTACATTTACCATATTGCTTAGCCAATAACT
GTTAAAAGCAATCTGAATCATGAATCATATAGCGAACTTTTAGCTAGACAGACATCCAAA
GGAGACAATTTACAGTTGAGTTAATTTGAGTACATTAGCAGCACAACATGGATTCAGTCA
GACAGACc
>NODE_2070_length_649_cov_8.129430
AAACAATTTGATATTAATCTTCAAAACATTCCTCTAAGAAAGTCCTGTAAGTCTCCAGCT
GTGTGCAGTAAATGGCACACAGTGTGATAGTCTACCTGTAGCTGAAAATACATTCCCTGC
CTGAGGTGCCTACCTTTCTGAGTCTTTTACAGTGTTATACTCCGAACCATTCCAGTACCA
CCCGGTGCATGCTGTTGTACTCCTGATGCACTCAATGCATGGAGAATATTAATCTGTCTC
AAGTCTGTGTTGACCTGTTTCTTTGGAGACAAAAACAAGAAAGCAACAGGTGTAGTATTA
CCAGTGAGGAACACCAAAACATTTTGTCATGGATTTAGTGCTGCAGTGTACTCAGAACGT
TCTCTGTTTTTCAACTGAAGGTTATGAAAAGCCTTGGAGCCTTAACAGCATGTCTGGCAT
GAGCGGGGATGCCTCTGGAGTGTCCTCCGTGTCCGCCCTGCCCTGCAGCCCACCCTGTCT
AATGCAGCACTCACATTCTCCCATCCCATCCATTATGTAGCATGGTTGAGTAGCAGACAC
AATGCCATTGGAAGGCCAGTCCACACTCCTCCTCCTTATCTTTCCTGTCAGATTTTGTTT
TGACACTTGCCTTCGCTCCTGCATTTTTTTCTTCATTTTTGTTTCTTTATTTCTTTGGAA
AACTGTATCTTAACTGTGCTTATACAAGCTTCCCAAGTGTTCGCCTTGGGTGTGTCATCA
TATCCTAGACTAGAAAACATTGGCACATGCCACTCTGCATGGGTCACCTCAGTTGCAGAC
GAAGCACTGttct
>NODE_2071_length_479_cov_2.413361
GAAAGGAAAGGGGCTGTGCTGAGGCAGAAGTGAGTGCAAAGTGTGGGGAATGAGAGAGAC
AAGTCCACTGTCTTCTGCTGCACCCATCTGTTCTGAAAGTGCAGGTGGAGCCCTATTCAC
TCTGCTCTGCGTGTGTGTGAAGAGGGGGGCAGGAAGAAAGGAAGGGCAGCGAGAAGGAGG
GAGTGGAGAGATGGAAGGGCAGGGATGGAAGAGGGAAGAGGGGGGGAGGACTCTTGGTCA
TCTCTCCTGAAGGGGATAATGGGAGAGGAGCGCATTGCAATGGCTGCCATGTAGTACCCT
CCCTGCACAATTAGCCAATCAGCAGCGCGCTCTGCCAGCCAGGAGGACGCATAAAAGAAG
AACATTGCAGCAGAGGCACAGAAGGAGACTGCGAGAGGAGCAAGGAATTACACACAAAAA
CAACAGAACCAGAACACCCTCCCCTGGACACACCCTGCTGAGGATCACTGCTTCTCTTTT
TTCTGAACCATCGCCCACGCCACTCGGAGAGAACGCTCTCCCTCATCATCATCCAGTAGA
AAACCCCTTTCTCCTCATTTTCATCCTATAGAGGACACCTACAATCTCAGAGGGCTGAGA
TCCCTtggcgaagattgtatttt
>NODE_2074_length_626_cov_4.613419
AAAATTATATAGATATATTTTTCAAGAAAAAAGTTAGTGCTCTCGCATTCGTAAATGAAA
TGCAGCTGTAGATCGAATGGCCTCACAACTCCCCGCTGTCCGCACCCCCCTTCCTCCTAC
TCCCTCTAAGATTGGGCAGACACAGGGGGTGGTGTGTGAGTGTGCGAGTGTGCGTCCATG
TCTCTGTGTGTATTTGTGTGTCCAACTCCTTTGTGACCGCTTTCTTGAACCCGAACCCTC
CCTGCACAGAGGGAAATGGCGGACTGTGGCAACGACAGGGCAGTTTTACAGTGCACCGGG
CTGAATGTTAAACTTATATTTAATGTATGACATTTCACACAAATCATCCGGCCACAGACA
TGACCCTGGGGTATTCCGCAGATTGCTTTTTCAGTGCCTCAGCAACTGTGGAATTATTCG
TCCCAGAGAGAGAGAGAGAGAGAGAGACAGAGAGAGAGAGAGAAAGAGAGAGAGGGGGGA
AAAAAGCCTTTGAGTTTGGCGAAATGATCGCCCTCTCACTGCTCTGGTCATCCCAGACTG
GAAGCTCTCTCTCTCTCTCTCTCTCTCTCTCTCTCCCTCTCTCTTTTCTCTGTGATATCA
TGATCGCAGGGCCGTGCCAAATTGAAAACATCTTGGCAGTCTGGAGGCTGTATGAAATAA
CCATATATTATGTGTAGTATAACACCCGATTGGATAGCAAAACAATTATGCTGTTTTGCA
GTCTCAAAAGATTCCTTGTGCCCCTCTCAACCCTCCATTCCCTTCATTTc
>NODE_2105_length_693_cov_18.031746
GCTGTGCTGTGCTTTGTGTGTGTGTGTGTGTGTGTGTGTGTGTGTTGGGTATTAGAGCGT
TACAGCGCCCAGCCCGGCTGTGCCCTGCAGGCCCGACCTTCTAATCATTATCTGTCTGTC
TTATTACGCTCCAAACCGGGCCACTCTTAAATAAAATATGCAAAGGTTTCTTAAATGATG
ACCCGAGGCTGCGCGCGCCGCCGCTGCTCTACATGCTGTTAATCTGAGAAATGCAAATTC
CCTTCATCTCGCACTCGCCTTTATTAACTTTTTTGAATTTAAAATTCCACGAACAATGAG
TTCTGTCAGCTTCTGAAATGATATTTTCTCTCCTCTTTTTATGTGCGCACGGAAGCGAGT
TTAGAGCATGAAATTACCAGGGGAAATATGAGCGGTTTCATCTCTCCCGCACAATTTAAT
TGGCTGCTTTGCAATTATTAGTTTTTGCTGCTAAAGTTTTTTTTTTTTATACTTTACTGT
TACTGTTTCCTTAAAGTGGCAGCTCACAACAGTGTTTTATTTTTTTTCATGTATTTGCGT
GCAATTCCAGCGCGAACCATTAGCCAGCTGCTCTGATTGGACGGCCCATTCCATGTGATT
TGCGCGGTGATTTGATTTTCAGATTTCAAATTCAGTGATGCTGAGAGCGGGTCAGGAAAT
TCTTCAGCAGATGAAAATCAGACACACACATGGACATTAACTGCTGACTGACAGATAAAC
GGATGGCTCTACTTTTTAATGCACAACATGTTTCACAGCATCTGTGTCTTTTCCTGAATT
CAACTGAAAGAAATTCTGCAGTTCTTGACCTCCAGATTTCACACGCAGGaggatgtc
>NODE_2111_length_517_cov_7.040619
ACAGCCATTCCAAAACTCTCACTAAATGCTGCATCTGCAGCCGGCAGCAGTGACTTACAG
CAGCTCCCCTCCTCAGCAGAACAGTTTGGAAATTTAAAATTTTGCTCTCTGTTCAGGGGG
CCTTTTTTGACCCCTATTATGCATTCTAGACTTAACGTCAAAGAGCGAGGAAGAGATTTA
ATTTGTTGACTATTGCCACCGATCTCCTTTAAACGGCTTTTAATTGATAACGGCAAGGGA
GAGCGGTGAACTTTAAATAGACATTCTAATTATCGGCTTTAAGAAGCAGGGGCTTTTTGG
GAAATGTTATGGCATTTGGAATGGGATTAATGGGCGAGTGAGGCGCTGGCCACCCTGCAG
CTAAATGACATTAAAGAGGGAGATGAGTGGTGCTGCTGAAGGGAGCAAACCCACTAGTCA
CAGGAGCCAGGGCGCCCACTGCCTTGGGCACACACACCGTGGGGTAACGTGCAGGGGGGG
AGGAGGGAAGGGGGTATTACATTATCCAGCCCTCAAGACTTCGCCCCACACGGATACAGA
CGCTCGGATACAGTTAGGCCCATCCTTCACTAATGCAATACTCTTGTGCAGATGAGGACA
GACCATTTGGGAATGCTGCTTGACTTAGAattagtatgaatactggtagaagttgttgct
t
>NODE_2112_length_424_cov_2.443396
GTGTGCTGCCTTGAATCTTTGACAAAGAAAGTGATATTACAAGGTAAAGTTAGATTCCAA
GATTCACTGGCCTCCATTGATTCCTCAAGATTTAAATAAAGATTGAAGGAATGTTTTAAA
AGCTCACACTTGTTACACAGTAGAATACAAGTCTCCAGTATGTAGTTGTATTCTCAGGAA
TACCCAAACACACAGATTTTTGCTATGTTTTGTTCACTGAACAAGAGTTCTGCACTTGTG
CATGCACATGACCTAGTTGTGCATGAGTGGATTTTATGGGGGAAAAAATTGTGTATCAAA
ACTTAAATAACAATCCAAGAATGTATGCACAGAGCAGACGTCCTGACCAATGGATGAGCT
TAAAGCACATTTTCAAAAGCAGCAGAAATAAAAGTCATGCGATTGTTTTAGTAAAGATCT
GTCCATTTGGGAAGTCCTGAGGATATGACTGGATAATTTGAGATTTGTGAGTTTACCATA
AGTGCTTGGGACTTTCTTTATCAGGGATTGAAGACAACATGCAGTGACTGCTATATACAG
ATATGCTTTATGGCTGTAGTAACTCTGt
>NODE_2121_length_833_cov_9.483793
CGCACACTGATAGTAGATTTATGTTAATTTATGTTCAACCTTTCCAGTGTGTTACTTTAT
TCCATAATAACTGTCAGAAAGAAGTTAAAGAAACATTCTGATGAGCCTTTCGCTCTCCTC
TTCCTCGTTTAGAGCGATGACTGACGTGCTTGAAATCACTGAACTCTTCACTCCTTAATG
AGAGATAATTCCAAACTCAACTTCTTTGCTCTTGTTTTTGTTTTTTTTTCCTTTCATGAA
TACAATATATTCATTCAATTAACTATTGTAGACAGCAGAAACTTGTTAAATTGAAATATA
GTCAATCAGTGCTAACAACCGCTCACTGAGAATCGCTGTGATGTGGATGATCTTCCTGAT
TCTGTTGTTTTGACTACAGCAGCTCACGATGCATCTTTTGAGTTTTTGATTGGTCTTTCA
ATGGAGTTCAGTCTTTTTCCCTCTGTGGCCTCAGCAGGGAGCGAAGTGGTGTGTGGAAGC
ATGTCATCCCCTGATTTCCTTTTAAAAAGCCGACCCTGATGCTTTTAAATGCATCATCAA
GGCAATGGGCTGTCCAAGTCGGTTACAAGTTAACCAAATAAACACTGACAATGAAATTAA
TAATGCATATTGTTTGCGAATGCCTCAGCTGGATGATTTGACTGATGTATGCAAAGATGG
TAATTTATTGAAAGTAAATTCATGTAATTGTGCAGCGGAACTTGATGAAGCAAAAGAAGG
TGTCAGCACGGCTTCCATCATCATCAGAAGAAAGAAATCATTAAAGAGCAAAAACAAATC
CAACTTCAAAGGACGGTGCAGAACAAACACTTATTTTATGGATGTGTTTCATTTAGACCA
AAGTTCAGAACGGCTGTTATGGTAAATATGTCAGATTTGTTGTTAGTTGTTTGTGGATGT
GATAGTTTTGGTTTATTTATTTTTCGCACAGTCCACAGGGATGTAAATGCTCACTCTGCA
CATATcaaagtagtcag
>NODE_2122_length_542_cov_11.261992
TACCTGCAGCAGATCATTTTCCTTTCTGTCATAAAGACCTCTATAAATCAGTGGTGCTTA
TGGAAGCACTACAGAACAGGGTCCCTGGATTTGTATCCCCTGTGTTTGCTATTAGGAAAC
CATTACAGCCACATTTTCCTCCTTCAAACAAAAATGATCAAATCTAATACTGGCAAGATT
AGAGAGATAAAGAGAGAAAGGGCTGGCGGAGCTGTTCAACACAGTCCCCTATCTAAACAA
TATGCTCTAAACTCAATAAAAACAGGGCTTTTTGCTGGTGACACCATTATCCATCTGTTT
GGACAAAATTGCTGTATCATGGTATAAATCTGCGATACAAGTGACATATCCTCTAAAATA
AAAGGGAACATTAACTGCTCTATCTTCTAGAGGCCATGGGACTAGCTGGCTATAAGCTCA
GTCAAGTGTGATGGCAGTTATACTGTGTTTTACTAGACTGCAGACAATTATACTTTGCTC
CTCTCCGCTAAGAAGACAAACTGCCATGGCTTCAACTGAAATGATTTCAAATAGATTTTC
CAAAATGTCTGTCGCCAGATTGCTTCCATACATTATTTCACTTAAATGGAGAGAAAAAAA
GAGGGAGCAAATCCACAAATCAATCACAACAGCCCACTTTACCAGATGGAAAGACGAGAG
CTTTCAGTATGTGCGTGTCTGTGCac
>NODE_2151_length_635_cov_10.064567
CTCCGGTATGCTTCCGCTTCACGCGCTCCAAATATGCAACACCAAATATCTTTGTTTTTC
AAAATAAGTATTTTTCCAGATTGCTTCAAAAAAACATCCATGAATATTCACGATCAATTA
AGAGAGTTCATTTTGAAGTTGAATCAATTTAAACACCCGTGCATTTAAAGTCACACTAAC
ACAGAACATAAATGATATTTTCTTCGCTATGAAATAACGGCACAGACGCAGGCCTGTAGT
CAAAGTTAAAAGCAACTTACTGCAGCAGCTCTCAGTCCTCCGCACCACCCGACTACACAG
TCCGGAGAAAGGTACTGCATCCTCACTGCCACAAAGCCCTTTCTTCCTCCGATAAGGGGA
AGCCAGCAGCTGCGATTCCGGACAGTTAAGATTATATATGATGTGTATATATCGAAGGTT
TGTCAGCTCTTCCAGGCCATAAAACCCACTTAAATGACACCACGTGCTTCCCATGCACCA
TTCACAGGCCCTGCTTGGGGCAATTGGCATATGTAACCTTGTAAACTTTAAAATACCCTA
AAAGAAAGACATACAAAAAGGGATTGAATACATTGTCCACGCATAGGTTAGGCCTAACAG
AGCGCAGAGAAAGTGGACGCTGCGCTGACCGGTTCACATAACCGTCAAGGAAGTTCAATA
GGAAGCTATTAGTTTGAGAGGTGAGTTGATTTTTATTTTCTTTAAGTAGTGCTAGAGAGA
AATTACCTCATAACCTTGGGCTACACCAGCGTCATACtgctacttgtgctaaagctgtg
>NODE_2152_length_296_cov_1.114865
CTCTATGAAGAGGAAGTAAATGGACAAATTCTTCTTACGCTTGATGAGGACTTTTTGATG
AAAAGGGTTGGCATGAAATTAGGGCCTGTTCATTTGGTTTTAAAAAAGAGAGATGAGCTT
ATCAAATCCCAGCAAAAGTCTCAGGAGAAGAAAATTCCTCCCGGTGGCAACAAAACAGAG
TTGGAGAAGAAAACAATGATGCAAAAAGCAGGAACAACAAATGATCCGCACAGACAGATA
CTTGAGAACAATAAAAATGAGAGACAAAATGCTCAGGAACAACGTGTGGTGACTTCAAAG
GAAGACTGCAAAGCTCGACCCTTTGATCAAGATCCTGATATTGTATATGtaaagcacaga
gtcctgccgcctgaatcaggggcttttaatttgatatctccctgccgagaatttaagtct
ttgcaaacagctgttagatt
>NODE_2153_length_638_cov_13.888715
CTCTCAATCTCACACACAAAGTCCTGAAAGTCTTTTCCTTCAGTAGATGGTCTTCACAAG
CCATTTGCCACTTCCAAAATGGCACCTCCCCGTGGTACATCAATGTACAAGTTCTTCTCT
CTGACCTATGATTTTTCTATGATGAATCCTGTCTTTCTTTGCCAGTAGAGTACAGAAAAA
GTTCTTATTCTCTTTCTCTCTCCTTTCTCTCTCCTGTAGTACCTTTATTTACGTACCCTG
TTAAATCTAATTTGATTCTTCTTCCAAAGCCCCCAGCCTCTATCTACTCGTACTAATGCT
TCTTCTTTCTAATCTTATTTGCATTCATATTATCCACCCAGGTGGTACACCAATAAGAGG
TAAGAGTGCTGAACTGACGTTCACAGAATGAAAATAATACAAATTCATTCTTGCTGTCAA
CCCATCCATTCACTCGAATCACCTCCATTTTTGTCCTGTTTACCAAGACCAAATCCCATT
ATGTTCATACGGACCTTCCTTCTTATTTGTCCTGTTTCGTTGACTAAATTCGTATTTCAT
CTTTTTTGTCTATGCTTTATTTCCTCCTTTGTATTCTTGTTTCAAGAGCCTGTTTAGCTC
AGTTGTGATATGCTTGCCCTGGCTCAAATAAGCATATCCAATGACAATTATTTTTTAAAC
TATACTTTTACGTTCATTTTTGTTTTCTTTTTGGCCATAGCGAATCATGTGTCCCTCTTT
TTGTCCAACTAAAACAACCAAGCATTTTTCCCCCTTAGCTGTTCTTGTTCAGCACTAAAA
Aa
>NODE_2160_length_145_cov_3.937931
GCTGTTTGAAGCATGAAAAACAGCAAAGTCGCATCTTTTGAACCTTAATGTTTACAAACA
TGTTTTGGCTTTAGAATGTGTTGAAATAGGATAAATATGAAGGCAAACGCTGTTTGAAGT
CACGTGGAGAAGAAAAATTCACAGAAGACAGCCGTTTTCAAAAATGTGCTTTTCAGCCCG
GGAAAGGCTGTTTGAAGCATGAAAAACAGCAAAGTCGCATCTTTTGAACCTTCATGTTTA
CAAACATGTTTTGGCTTTAGAATGTGTTGAAATAGGATAAATATGAAGG
>NODE_2162_length_560_cov_10.692857
GCTCTATAACCACTCGGCCTACACCTTTTGATTGTTCCACAGCAAACAAAGTTTTGCCAG
TTCGTAAAAATTGCAGTTACTGTTAAGTCCCCTGCTGAGAGGGGCCCGTTTCAGTGGAAA
CAGTTGAAACTCTCACAACACAGTACAGAACACATGGAGTTATTGGGTCTGTTCTGTTGT
GTAAGTAAACATGTCGAGGGGTGGGCTACTTTTTCATGGTTCAGGGGCCCCAACCCTCCC
CTCACACAATTAACTTTTCCAGTGTAATGAGATGATTGATATGCTGGAAGTGTGTGCTTT
AAGGAGATATTAATCATTCCCTCTGGTAATTTTAATCATGCGTTCCATCATCCCCAGCTG
CTGAGGATCACCTTCCTAGCAAACAAAGGGCGGCCACGCCACTTGCATAGTCATTCTGTT
CTAGTTTAACTTTATTTTATGCTGGTTCCTCCCATCTGTTCGCACAAGCCTCCACAGCCC
ACGTTGCACGTTGACAAGCTGGGGAAGCAGTGTGTGGGTGGGTGATTGTATGAGTGTGTC
TGTGTGCATGTATGTGTGTAAACTTTAGAAACACAGGCATCTTTGAAATGGTAAATCTAA
TCCTCCAGGTCCGTGACTAGTTGGTACACCGCCACCAGCCACCTCCACTAACACGTACAA
TAATGCAtacaaacagcgggcatgcatacacacacatacacaca
>NODE_2167_length_558_cov_7.550179
CCTCACAACGAAACCATGTTTACCCATGCTGCAGCTGAATTTACAAGGGTTTAATGGAGG
ACATTTACACAAGGTGTGCAGGCGACTGAGATGCTCCATGTGCCAGATGAGGGCAGCCCT
TAGGAGAGCCAGGGGAAACAATGCCAAATCTCCTCCCCCTGCCCTCCTCTCTCCTGCCCC
TTTTGGCACCCTCCCTTGTCCTCCAGTGAGAGGCTCCAAGGAGGGGGGGTGGGGCCGGGA
AGGTTAATGTGCCCACTTTGATCTTCGTCAAGGCACACTGAGTAAGAATTAATTTACATT
TCAGATGAAAAGGTTGACAGTATAAAAAGGCATCTTGTTTCTGGTATGTGAGAGCTGTGT
AATAGGCCAGGAATTTGAGAGAGGAAGTCGTGAGGAAACAGAAGGGATAAGCCCCTCTCT
TGCCTTTACTGGGAAAGAGATGAAAGGAAAAAAGGATCTCAGTATGCACTGTTCTTCTGA
AACATGGGGACCAAATGCTGCCCAAACTTTCAAAAGCTTTTCTGTATGCATTATTAATTA
ATTATTACTATTTCGTAGGCCACTCATGGAGATCAAAAAGGTGTTTCACAAAGATGCAAG
GTTTTCACGGCTTTGTCCCCTTTCCTTTTAAAAAGTGTGAAAAAAGTGGCGTGAATTTTC
accggacatgggacgacatgagaaattctgggtttttgcact
>NODE_2168_length_556_cov_4.987410
ACTCTGTCCGCTTCCCTCTATCCTCCCTCCCCTGTTTTGATACAAATATGGCTGCATTTG
TACAAGCGAAAAAGACAAAGCAAATTATGTAGCTGATAGATTCATCCTTTGTTTCTAATT
TTAGTTTGATTTTGAATTCCATCTGGACTTTTTTATTTTTCTCCCCTCTATTTTCTTTTG
GTTTTGTTTATTTTCTCCTCAGTCTCTGGACTAAATATGTAGCTTTGATACTAAAAGAGG
TCATTGTCTTTTTCCCATTTCGCTGCGGAGAACATTCCTTTCTCCTTTTTTTCTTTTTTT
CTTTCTTTCCTTTGTTTTGTTGATATTGCATACGTGTCACTGATTGAAATGGAAGGTAGG
TAATGCTTTGCCTACGCACGTGATCTTTATGCAGATGAGAATGTGACAAGCACCCTAGCC
TGAGTGACGTCAATGTTTCTCTCTCTCTTTCTCTCTCTCTCTCTCTCTCTCTCTCTTTCT
GTTGTTTACCAATGGTCTTTAACCAAATTAATTTGACTTCATCAATTATGATTTGACTCT
TAAAAGATTGGATTACGTAGAGCTCTGGTTTTTCTCTTTCCTCCTTAACTTCATTCTGAA
GTCCAATATCCCGCTCTATCTTCCAGGTCCATTTCATTTTTCTTTCCTTTCTGTTTTGGT
AGAATGCATTCCTGTTTGTCCAGCATCTCTCTGTTTGTTg
>NODE_2187_length_477_cov_9.318658
ATGATTAAAATACAGACTCTGTTGACCTAAATCTCTTTGATTATTATTAGGTTTTTTTTT
TAGAGAACCAACTTGAGCGCACGGTTTACTTTCTGAATTGTTTTGTTTTTCTCTCTCCAT
CTTTTCAGTGTCTACACAGGCTGCGACATTGACCGCTTAACTCCATCACCGGGTGACTCT
CCGCGTTCACAGATCGTGCCGGGTGCGAGATATGCCATGCCTAGCTCTTTCCTGCAGGAC
CAATTTGTCAGCACTTATGCCAAATCTCGCTTTCACCCTGGCGTGGGGACTGGTCCTGGC
ACGGAGCGCAGCGTCCCACTCGGCAACAGCTTGCTATCCCCGCAGCAAACCGAGGAGCCC
ACTGTTGCCACCCCCCCGCAGCGATGGTTTGTCACCCCTGCCAACAACCGACTGGACTTT
GCTGCCTCGGCATACGACGCCGCTGATTTCGCCGGTAACGCGGCCACCTTGCTGTCCTAC
GCAGCGGCCGGAGTTAAGGCTCTTCCCCTGCCGACTGCAGGCTGCTCCAATCGGCCTCTT
GGCTATTACGCAGACCCGTCTGGCTGGGGAGGACGCACGCCGCCGCAGTACTGTGgtgta
aatagtaaatccagcgcggtc
>NODE_2188_length_796_cov_11.250000
ACTCATTTAGATCAAAGGAACTGTGAATATAATCTTCAAGATATTATCTCAAAAGCACTT
GTAACCAGCCTTATCACATAACAACGACACCTGTCTACCCATGTTTCCCATAGCTAATAG
CTGCAAGCACTGAGATCGGCCTGAAAGGGTTAAGGGCATTGTTCGCTTATCATGTGATAG
GGACATTTTTTATGCAAGAGCGAGCCCTGATTAGAGGGTGAGTTTTAATGACAACTAATT
AGCCAACCTCTTTAGCCTTGGCATAATGATCAAACGAGCTGTCATCGGGTACCTGATACA
ATGATCCTCTCACTCTTGATATGATATTTTATTCCTCTGCAATTATGCAGCCCCCACTGC
ACCACATGTGTTTATTGCCTCAAGCACACATGTCAAATTAAAGAGCAGCTTATGCACCTG
ATATTTAATTATTGCCTGCTGCACCACCATGCACAATGGGAAAATGTCAAAGCCAGCCAT
CTACAGTACTTCAAGCAGCAATCGGTACGCTGAGATCACCGAGTGCTCGTGCACATACAC
AGACACACAGATAAGAATTTGAATATTGAATATGAATGGAAACATCTTCCAGCTCGTCTA
TGCTCAGTTGGCTCTTTATACCTCCCTTTGTCACTGTAAAGAGAATTTGGTATTGCTTGC
CAAAAGCTCAAAACTAATGTTTGCTTACAATATGAAAATATAACAAAACATTTTCAGCTA
TATTGTAAAAAAATAAATGAATCATTATCATGTAGAATTTTATAATGTAGATATTTGTTG
TTTTCCTACAACTGCTATCTTTCCCACCGGGTTTCAGGCTGCTTTCAGAATATTTTTTCA
ACAAGCATTAgtggcaggctcataaatcaacaagaatataactttccatatcagggaaat
taaatcctgtagactttcttcaaggagtcttctcaaaatg
>NODE_2201_length_725_cov_10.787586
GAAATTCCCTTTTATTGTTTCAGCTTAAACTAGGTAAGGATGCTCTGTGCAAATAGTGAG
CAAGTGAATAACCAAGGTGATAATCTATAGTGTCAAAGGAAATCAGGTAAGTTACCTTGA
AGACATCACATAAATGCCACTGAAAGGAAAGAGCGCTAGACATCCCCACGGGTCTCCGCA
AGACAAAGCCCGGCGAAAATGAACTTGTTTGAAGTCATTAAAAACGGGGAGAAAGAGGAT
GAGATGCGGGCAATGTCACATCTCAATATTCCGACTTTGTTCCATTGCGCAGGCTCGTTT
TGGAGAAGTGAGATTTAGCGAACAGGAGACGGATTTAGAGAGAAAATCCCTCACATTTAT
CTACATTACACAGACATTTTCAACAGGAAACAGCTGGGGCAGCATTTGCCTCCTACTCGT
CCTAAGTTATTCATTAAGGATTTTGGGCACATATTCAAATAACGTCATTTCTCTTTTTTC
TCAGAACGGGATTGAATTTTGATCTCTCTAAGACTTGGTTAGTAGTTCAGATCAAGATAG
AAAAAGCGGTGCTGCCCCACCAGCAGCAGCTCTCACTCACACAACACACTATTTTATGCC
CTGAAAGCCCGTGAAGGAGAAGTTAAAGACAAGCTGGAGGTTGTGATATGACTCCTGGTT
GTTGTGCGTAATTTGGCACCGTGTAATACAGCAGTCTCTCCAGCGTCTGAGCTGATTAAC
GCTAAAATAAATCATTAAAAACACTTTTCCACTTACTTAGCACAGTGCTTCTGACTTGGA
TGGCCAATAAAAAGCTGAATTTAAAAAAAGCTAAATacacgtgaagtggactgaatgtgg
aaaaatatgacatttttattgcaatgcgg
>NODE_2206_length_676_cov_10.819527
AGTCCAGCGTTGATAGCAGACAGAGAGGACAGAGTGAATGATGGAGAGGCAGAGAGAGGG
AGGAGCAAAGAGTGAAAATAGAAACAAACCAATAATCTTCTACATTGCCTCCTAAACGAG
AGCCACTCTGTCCCTAATGTAGACAAGTCATTTTGTACAAGCCGTTAAAGCCCACTGGGC
CAGGCGAGCATGCAGTGTAGGGCCGCCTGTTTCAAAGATCTTTTGCAATCAGTTACACAA
TGGACCCCCTCATTTTATGCTGCTACATCATAAAAGTGCTCCTTTTGTTACATTTCCATC
CTTAAAAGGGTCTTAATCCCCATCCTTTCAGGCCAGTCTATGGCAAATTCCTCAGGGACA
TCCCATTCGCTGCAAGGGCTGGAGTGACCCACTCAGAAACCAGCATGCAGGGCTTTGAGC
TTTTCTTCTGCTGCCACTCTCCAGAGAACATTAAATCGTACTTTTCATCCCCCTCACCAT
AGGGGGAAGCCCCTTAATGATGACAGAGAAAGAGAAATTCCTCCACTCGGTCCTATGACA
CCATTCTGCTGTCAAGCAGGCGTCTCGGCGGACAGAGAATCAAACATGGCTTCCTGCAGG
TGGAACGCCAGTGAAGGTCACGGTACAGTCCAAAGAGGACAGAAGGAGAGATGAAGGGAA
CGAGGGAGGGAGAAGGAGAGAAAGAAAGAGAGGTAGCACTTCAGAGGGAGACCAGCTTTC
CCTTTGCAAATTAAGTCATCTGCTGCAAAAGGTTAAAAAAGCACTTGCAGCTTTCTCTCA
GTCATACTTCAAGTGTTATCCCACCATTTGATTTctacat
>NODE_2208_length_469_cov_12.422174
TTGATGTGATTTTGTTTTATTCGTGTACATTTTTAAAAAAAAATATATATCTTTTGACCT
TTCGCCCCTGCCCTGCCGCTGACCCCCGTCTCGTGTGCATTTCGCAGGAGAAGACGAGCG
CCCTCAGCCTGAGCAACGTGGCTGGGGTCTTCTACATTCTGGTCGGAGGACTCGGTTTGG
CCATGCTGGTGGCCTTGATTGAGTTCTGTTACAAGTCCCGAGCCGAGGCGAAACGAATGA
AGGTGGCAAAGAATGCACAGAATATTAACCCAACTTCCTCGCAGAATTCACAGAATTTTG
CAACTTATAAGGAAGGTTACAACGTATATGGGATCGAAAGTGTAAAAATTTAGGGGGTAG
GGAACGAGGTTTTCATAAATTCCCCCAAACTGCACGCTTTTTGGCTCCATCCGTTCCATC
CTTCAGTGTTAGTGAATGAAGAGGTTGGCCAGAGGATCGTATGTACTGGTGACTTATGAT
TTAATGAGAGAGAGAGAGATATCCCCCCTTTTTTAAAGCTTAAAACTGTGTTTGTCCATT
TAAGTTTCCTTGCTATTTGAAACCATTTTCATGTATGACTGTTGATGGCCATGCTTGTta
atacctctgtcct
>NODE_2211_length_340_cov_1.888235
TGCGGAATTACCTAAATAAGTAAATATTTCAAATTGTATCGATTCACAACAACTGCATTA
CTGACAAGTAGAGTATATCCTCTTGTGAACATTCAAAAACAGATACTTTGGAGAAGTTAT
ATTGAAAATACAGGCCCTAATGTAAAAACTCAATGCAACAAAATAAATGTTCTCACAAGG
TGAGTACACCTATGACTTCCAATTAGTCTAATTGCATGGTTATGAAATGACCTGTGAATA
CCAGAACTTTATCAGTTCTGGTGTTCACAGGTCACAGTTCTTCATGCATCATGGATCCAC
ATCACAAAGGATCGCCAGAATCTGATGGTGAGACATCACAAAGATGAAAGAAGACACAGA
AAGATAGGTGAACTAAAATCAGTGGAAACACAGTTGCAGCAGTGATAAGGAGGTATAGAA
CAAGtcatagtaccactaatcagagctgcaattcaattcaattcaattcaattttatttg
tata
>NODE_2216_length_506_cov_11.039526
ATTTAGTTGTAGTACGTCTTCTATATATTTCTGAGCTCGGCCTGTTTTGTAATATGTTTG
TTAGTATCCCTAACATATTTTATACTGTTGTATAGTAAGTTACGCTAGAAGTGCTTGATT
AAATCAACCACAGCCAAGAGATGAGTCAAATCCTGTGTTTACTATATTTTGATTTGTGAA
ACTGACTCTGTTCTAGTTGTTTTAAATGTTTGTGCAGTCAACACTTTCACTTTCTGTGTA
TACCTGGTGTCAAATCTCTGTCTCTCTCCTTTCTTCCTCAGTCTCAGGGCTCACCATACT
CAATGAGCGGACAGCGCAATGTCAGAGCGCTCTGGGCAAACTGCAAAGGGGAAGGAAGGC
AAAACCAAGTATGCGTCTCTCAACCTGTTTGATACATACAAAGGAAAGAGCCTTGAAACA
CAAAAGCCTGTTGGTGAGTATCTCGGTTCTGTCACACACAAGCTTTTGCAACATTCATCG
CGTGTGATTGACCTATCTGTCTTATTATGCAGGAGTACAAAAGATGCCAGATGTTGTTGT
TTTGCCATTAAAGATGTACAGCTTGTTTTGTAATTAATTAGATGTAGCATAAAAAAACAG
ATGTGCTTGGCCACAGTTGTATTTGGTTTTGTGATTAaaattgctgtgtt
>NODE_2217_length_351_cov_16.102564
GCAGATAAAAAAGCACGATAAGCTAGCATTTTAGAGGCGAGGGGGCAAGAAACCAGGGAG
GAGAGAGAAAGTGGTAAGCAGGGCAGAAAGGAGAGGAGTGCTGCTGAGGTTTCAGCAGGA
GGCATTTTATGGTGACTTGGTAAGGGCCTTGTGGAGCTGCTGTGCATCTGCATGAAATGA
TGAGCCTGGTGTCAGGACATGGATCATCCTTTTACACCGAGTAATGAATACAGATTGCAC
ACCGGATAGAGAGGCTCTGCAATCTGCTGCACCACAAATGAAACAACTGCCGTTCTAATC
AAATAGTCTTTTCATGCCAGCGCAGCCCTCAACTTGGGCTAAATTCAATTCCAGATTCAC
AGATTTGTGGGCTGGGGGTTGGGGAGACGCAGGAGGCAAGGGGGAGTTATAAATGTTGTA
ATTAGAGTATTGTTTAATGTGTATGTGTGTAGACGTGTGTGATGTGTGTGTGTGTACGTT
GGGATGGTGGTGGTg
>NODE_2218_length_525_cov_12.708571
CTCACTCAGTCTCTCTTTTCCCCTCCTGCTTTTTTTCTCCCCTTCCTTTAGTTTTTGACA
GCATCATAATAATCTGGGTATCTTCTTGATCATGCCCCATGTTTTTTTTTTCCCTTCTTT
TCTTCCTCATCTTCTCAGAGACGAGTTTGAAATTGCCTGCGTCAGGACTTTGCTAATTAA
AGTCATACTTTCAAAAATGCCATAATAACTGTTAATTAGCTTGATGCTATTTTCAGCATA
ATTTGCTAATTAGTGGAAAACCTGTACAGCGTTTCTCTCTAATTACAGTATGGCTCCGCA
CGGCGCATCTGTGCCTTGACTCCAAATGATACCATTACAAAGTCCCGTATTACGCATTCT
CTCAAAACAGTTAATTGCCTCCACAGATAGTGAGATACTTCAGTCAGCTGATTTTTATGG
TAATAAATGGACAGGCACAGACACAAACCACCCTGGTTCATATTTATGAAATATGAAAAA
GGAAAACAACCTCCTTATGAGATGCATGGAGTTAGTTTGGAATATAATCTGGTTGGTTCT
GTGATGATTTTGTGTGCTCATGCGTTGAGTTACTGAGACTTTTAATGAAGTTTGATTTAT
TCTTTGTTGTAACCTTGCGAGCAAGTAAGCCATAACGTCGTAATTaaagtaaaaaattgt
ggggtaatg
>NODE_2220_length_658_cov_5.500000
AAAAGGTGCTGTAAGTCATGAGTATCACAGAGGCCAGTGTAATTTGATGTGGCCTTTCTT
GTGCTGTGATCATGGAGACACAGCTGCCCAACAGCTGTGTCTCCATTTCCTTGTTGCAGT
CAGATAAAAATGTCTGCAGCGACGACTGGCTCATCATCTCTCAGCACAGTGCACTGATCT
GTGTGAAGGTGATTGCGATGCGATGCTCTAATTTGGGCGGCTATCACACTTAATGTGCAG
TAAAGCGCCACAGACAAAGCTTCTTCGTTCGGAATGCCCCCCTCTACTGCACCACACAGC
TCTCACCACCAACCTTCTGCTGGCTGTGTTTCCCCTTCACCACCACCACCGCCGCCGCCG
CCGCACCCCCACTCCTCCCTTCATCTCCTCTCCCCACCAGGGGAAAAGAGTTATAGCTGC
CATAAAAGGCAGGTAATGCATTGTTAACTAATTCTGTCTGCTCAGAGCTGATATATCCTC
TGCTCTAAATCTCTGTGCTTCCAATAAAATGCAAATGCTAATGCTTGCCCTCCATGAGCT
GATATCATTTTTAACAGGCCAGAGGTAAATGCTAGAGAAGGGTGGGGTGGGCCAGCGGTA
GTTTGTGACACGGTGGGGCTTTGAGCTCTCATGGTACATTCTGTCATAAAGGAGACCTCA
AGACCTGCTCCACATACCACTGACCAACAGCATGCATGCGTGTAAGTGTCCACATGTGGC
TGCAGGTATGCACACGAGGCTGCAACAGTTCATTTTTGATAAACCGGGGTTGTATGAGAA
GTAGCAGTTAACCTCTGATAGt
>NODE_2223_length_564_cov_2.601064
CGTTGTTATTCAACTACAAAAACCTTAATGGCCAATCTCCGGAAAACACACCCCTTAATG
AAAATCGCGAATGATGCTCTGGTAGATCTCCCTGCCCCCGCTAACATCTCCGTTTGATGA
AACTTCGGCTCCCTACTAGGACTCTGCCTAGCCGCCCAAATCCTCACAGGCCTCTTCCTT
GCCATGCACTATACATCAGACATTGCCACAGCCTTTTCATCTGTCGCCCACATCTGCCGT
GATGTCAACTACGGGTGACTAATCCGAAACATACATGCCAACGGCGCATCATTCTTCTTC
ATCTGTATTTACCTTCACATTGGACGGGGCCTCTACTACGGCTCATACCTTTACAAAGAG
ACCTGAAACGTGGGCGTTATTCTACTTCTGCTAGTTATAATAACCGCCTTCGTGGGCTAT
GTCCTTCCATGAGGACAAATATCATTTTGAGGCGCTACCGTCATTACGAACCTCCTCTCC
GCTTTCCCATACATCGGAAACTCCCTCGTACAATGAATCTGAGGCGGCTTCTCAGTAGAT
AATGCTACCCTTACCCGCTTCTTCGCCTTTCACTTCCTCTTCCCATTCGTGATCGCAGCC
ATGACCCTAGTACACCTGATCTTCCTACACGAAACTGGGTCAAATAACCCAACaggccta
aattcagatgcagacaaaatctccttccacccctacttctcctataaa
>NODE_2231_length_488_cov_10.456967
CATATGGCGATAATTCCCTTTATTTATTGGCCCTTTAATTTGAAACATATTTGCTGTCAC
TTTGTTGTCTCATTGCGTTTGTAAAATCGGAATCATCCCAGGAATTAAACCGCGAGCCCT
CTCTGTGTATGTAACACAAGCAGGGGGAAAAAGAAAGATATAAGCGATATAATTGAACAA
AGCATGTAACCTGTCTAAATCTGAGCAGAAAATGAGAGAAAATGAAAATTCTATTAGTCT
CTAATGTTCCCTCTGCCCCCCTCCCATGTGCTCTTCATCTCTCCTGCAAAGTATTCAAAT
GCAAGCCCTGCCTTACCTCCCCGTGTCTCTTTTTCTCTAATTATCCATGAGGTCAGTAAG
CAAAATGGGGAAGAAGCCAGGAGATCAATACAAATTATCCCTGAGCAAACCAGTGCTGAC
AGTTTGAATTGCAGCATATGTTTACCCAAAATCAGGCAATTTATCTTAATATCAGGCGAG
TAATGCAGCAGGGGTGAGAGGTCACACAATCTCTCCACCTCATAATTACCCGCCTCTAAA
ACAGGAAAGTGGTATTGATTGGCCGCGGGCCGGGAAGCGGGCGTGACTGGAACGTGCCAG
CGACCCCCCCCCCCCCCCCCCCCCCCCCCCCC
>NODE_2232_length_342_cov_9.257310
CATGCCACTTAAAATGCCTGAGGGAGCAAGTGTAATCTAAATTGGATATAGAGGCTATTA
TTACACAACATTATGCGTTGTGGTGGACTAATTGCGTGGCTGGATGAGTTAAACAGTCAG
TTAATGTCGAGTGGCGGACAGGTTTCTGGAGCGCACAAGGTCAGCAGCGCTGCTCCCAAG
CCTTTAGTGGTGTACAGAAAAATGCTTCAAGTATTCATGGGATTTTTAACCATTCTAAAT
CTGTGTCCTAAACCGATTAGTTGACACCAATTTTTCTTTGATGTATTAGCTGAGGGCTTT
TGCCACTTGGAAGCCAATTGAAATTCAAAACAGTTTTCGCTCCAAATGCTTTGGGGAGAT
CTGCTGCAAATAATGGATGTAATTTATTTTTGACCTTGCTTTTTTTTTTTTCTCCAACGG
GTGGGTTATTAAATGATTAAACATATGTGCACTATGCTACTTGACTAAACAACTGCGTAC
AGCTat
>NODE_2239_length_495_cov_7.763637
GTGCTGCTGCAGAGGCGCTACATCTGCAGAGTATGGCAGAAGGGAAAAGAGCTGAGAGAA
AGAGAAAAAGGGAGAAGTTGGTGTACGGTGTTTATATGCATGTGGGTGAGTGTTTTTTTT
TTGGGGGGGGGGTGAGGAGGAGGGAGGAGGGTAGAGGATCAGCAGCCAACTCCACTCCGA
AACCCTCCCCTCACTCTCCCTTTCTCTTCCCTGCAATACCTCCTCCTCCTCCTCCCCCCT
CCCCTTGAGTAAATCTATAGGGAGGGAAGGCAGAGACAGGTGCATTTCTCCACAAATTGA
GTTAGCCAAGACATGCCACATCCAATTGGGCTAAATTGATGTGAGAGTTTGTGATGTCTG
CCGTGGGTATTACAGCAAAGGTCAGTGTGCCGAGACAATGACATCAATCTGGTCCACGTG
GCCGAGCGCTCGGGCCCCCACCAGCCCCCTGATTCAGATGCAAACCTGCAAACACAGGCA
GGGGAAGGAGAGGGCGGACGAACGCTGGTTGCAAACTGGTGGGCATTTTGTGATTAGACG
CTAAACAAGACCTGGACACAGTCTGGCTGGCGGGGATAGATACACAATAGATCAAAAATG
ATGATTGTTCTGAGTATAACGCATTTAAAAAGTCAtcat
>NODE_2242_length_737_cov_9.455902
TTGCAGGTGAAAAGGCAAACATCCAGTCCGTCAGCAGCTCCTTTAGCAACATATGAAATC
TGGATTGAGCTGGCAAATTCATATTAATCATCGCACAAAATGATCTGCCAAAACAGACGG
CCAACACCAACTATTAATCAGAGCAGAACCCGTGACAGCCTTTGGAATCGGAAGGGAAGG
AGTCAGAGGGGGGGCCTCTTTGAGAGAGTACTTGATATGAAAACTGTGTTGTTGTGCTTT
GTACCAGCCTGTGGGAGTTTTTAAACAAGCCCATATGGTGGTAGCCACCAGCTTTGGAGA
AGGCGGGTGGGTTGGGGGGTTAGCCAGGGCCAGGATTTCACACAGTCAGTATTGAGTGGG
ATTGAGGAGGCGAGCTCTTAAGCTGTCTTTTCAGGCACAGCAAAAGCCCTCCATCTGGCC
TCCCCTAAAACTCAGGGCGAGTTTACTCAGCTCCCTGTCGGCTGATTGGGCCTCCTGAAG
CAGAAGTAACAGCATCAATAGTGTAAACCCTTGCCACTTGAGAGTATTACATTTCTTTTC
ATGCTTGACTTAATCAAAAGTGGGGAAGTGAAATTTACACCTTTTTGATGTTCTTTTTTC
CCCGCTCACTAAGAGGGGCGATCTTAACCCATTTGATCTTCACAAGCGCCCACTAAATGG
CCAAATATGCCAAGCAGACGGAAGCAGACGGTTGGCAGTTGCCAGTTTGCGCAGGGTCAC
TGTTGGAGCACTCCATGTGGTGGGGCAGGCAACCTCACAGAAGGCTCCAGTCTTCACAGA
GTCCAGCCAAGCTTCTGTCTGGAGGCCCACTGTCTCTTGCTCACTGTCCGCACCCAGCCA
AAAATCAATCCACCCTCAtgctgattctctctgctctgcct
>NODE_2248_length_560_cov_7.407143
GGCAGGAAGCAGCACAGGCTGAGGATGATCGCAGTGAGCCACTGACCGGAGACACACGCA
TCCTGCACCGCGATCATTATGTCCATCACAGCTGCGCTTTCCGTCGCTTTTCCTCCGAGT
GTTCTGGTAGCAGAGAGCGGCGCGGGGAGGGGGGGTCGGCCCGGCAAACAACGCGCTTTG
TGTCCGCACTTTTCCGCCTCGGAGCCCCGTGAGGAAGAAGCGCGCCTCCGTCCAGTTCCC
CCGGTTTCGCTCGGCTGGATGTGGAGCTGCGTGCGCGGGGAAGTGTGCTCTCCAGTGGCT
CGCACACCATCTAGTGAGGAAATGCGATGTAAAATGGGAGCAGACCTAGAAGCAGACAAC
CCCCAGGCTCTGATCCTGTTGCCATGCGGCCGTTTCCCGGGCAACCCGTTCCCAGTGGCT
CGTGATGGAGCAGTAAAACCGGTAGGTATCGATACAACCCAGGAGCAATTAAAGATATCG
ACCCGAGAACCTCCCCCTATTTATAAGGAAATGAACATTTGGAGGGAAGCGGAGCCGCGC
GGCGGTGACGCAGGAGCATCCCGGAGGGAAACTCTGGGAAACTGTGCGAAGAATCATGTT
AAATCACAATTTGTGCACTTTTACAGGAGGAGAAATACACAACTCGGGCTTTATTATCAG
TCCCCGCAGAGAGATTTGGCTGTACGAGAGTGATttttcattag
>NODE_2249_length_668_cov_10.655688
TTTATAAATACATTCTAGTACTCTATGCCAAATTTTAGTTCAAATTATAGCATGAAAAAA
AAAAACTATCACTGCATTGGTAAACGTGGAAAGGTATTTTTTCTTCGTCAGATGTCAGTT
ATCTAATAATTTCAAAGTGCCTTCTCTCAGCAGAGAATCTTCTGCAGCACAAAATCAGGC
AACAGCAGTCGTCCTAATACCTCCAGTACAGTACCTGCCTGTCTGCCTGGTCGCAATCAG
AACCCCCTCTGTGTGGAATGGAAGTGCCTCAGCCTTGGTAACGATTTTTCCCGTGTTGAC
AAGTCACAACATGGAGATCTACAGCTCGGAGAGCAGCCCTTTGGCTACGCAGAGCCCTGC
TTGCACTGAGTAATAGCAATCTCACAGGAGTAGCAGGCTTTCAGCTGGCAGCAGTTCATA
CGGAACAGCTCGCCGGTGCAGCTGGGAAAGACAGAGCAGAGTGGAGAGGGAGAGAGGAGC
TGGTGGTGGTAGCAGTGTGGAGATGGAGGGAGGGAGGAAGTGGAGAGGAAGAGCTGTTAA
GAGCTTTGGGCGGTTTCTCTGTTGTTGTACCACACAAGTGCATCCAGGCCCTGCAGGACA
AGCCTTTAACAGGCATGAGGGATGGAGAGCATGAGAGGAGAGGAGGAGGCGGCAGTGGAG
GAGGTGGTGGTCTGGGGAGCTGAAGCCGGCCAGTCGTGCCAGACGCCTGCTCTAAACAGG
GATGTGATTTATTGTTTGACTGTCTCACGTTTCACTCCTAGAAAGACcctaaaattacat
tgttaagagataaagaacttcctcaattgtct
>NODE_2269_length_503_cov_7.791253
ATAATCTACAGCCGTAATATGGGTTTCCAAAGGGATAACCGTAACTCAAAGATGCGCTGG
ATGAAGTCTGAGGAGCGGGACACTGCCGGCCGGTGTCTGGAGAGGAAATATCCGAGTAGA
CGGAGCCCTGGTGGGTCGCTATGGTGCCAGAATGTCGTCCCAGCGCGGGGTGCGACATCA
GGTCCCTGCAGTGGGTCGCAGGGCAATTACTGCTCAGTCCCTCCATTGTTTGGCTTTTAT
TCTGGTTGTTTTCATTCGGGCTTTTTTCATAAACGTACATCAAGGTGTCCGCCCAGCGTG
GATGCAGAACCAGCGAAGTCGTCATATCACGGGCTGCCGATGCTTTTTAAAAGTCGACTA
CTCCAAGACGGACACCTCATTTCCAACTACATTTTACACCAAGCGCATGCGCACACGAGG
CCCCTGTGTGTCCACTTCATTAAGAATCTGGCACGTGATACGCTAACAAGTCCTACGAGA
TTGGGCTTGCGAGCAGGGGCAGAGCAGCCCTTTAAAGACCCACTGCCTCACATGCCACCG
TTTTTTCCTGCAGAACACCGAGTCATATcattggcttaaatcaccgagacccccaccctt
aaaggggagttgggatacttgcaagattagggcaaacgaaaacaacc
>NODE_2275_length_333_cov_20.759760
ACCCTAACCCTAACCATTCCCCTAACCCTAACCAGGGAACCCCTATGCCTAACCCTAACC
CCGCCCACAATCTGGATTATTCGGCCCCGGGGGTGGCTCTTTTCCAACTTCCAAAAGTTA
ATGGAAAATCCACAAAAACCTGGACAAAAGAGAAAAAACTCTTAAAAAAGCCAAAAAAAC
ATTGGGTGTGGGAATTTATTCAAAAATGTACAAAAACAAAAATACTTACCGGAAACCTAA
AAGGAAAAATACTTACCTGAACCTAGAAAGGAAAAAAGGAGAAAGATACTTACCTCAACC
TAAAAGGAGGAAAATAAGAAATAGAGCAGAGAGACTTCAGTCAAGCACAGACAGCGGACG
GAGAAGCAACCCCAAGAAGGGGCTCTGACTCATGGGTGACCCTCGCCTGAAGAAGGCCCA
AGAAGGGCCGAAACGTCGCGACAGGGCACCCCAACAAAGGCCTATGATGGGATGGTA
>NODE_2276_length_145_cov_5.262069
CATATTTATCCTACTTCAAGACATTCTGAAGCCAAAACATGTTTGTAAACATTAAGGTTC
AAAAGATGCGACTTTGCTGTTTTTCATGCTTCAAACAGCCTTTCCCGGCCTGAAAAGCAC
ATTTTTGCAAACGGCTGTCTCCTGCGAATTTTTCTTCACCACGTGACTTCAAACAGCTTT
TGCCTTCATATTTATCCTATTTCAAGACATTCTGAAGCCAAAACATGTTTGTAAACATTA
AGGTTCAAAAGATGCGACTTTGCTGTTTTTCATGCTTCAAACAGCCTTT
>NODE_2280_length_398_cov_2.932161
GTAAAGCTCCAGTTCCACTGGCAGCAGAACAGCCCCAGAGCATGATGCTGCCACCTCCAT
GCCTGATGGTAGGTCTGGTGTTCTTGGGGTTAAAGGCCTCACCTTCTCAGTGTTTGTTCC
ATCTGACCACAGAACTTTCCTCCAGAAGGCCTTTTCTTTGTCCATGTGATCAGCAGCAGA
CTTGAGTGGAGCTTTAAGGTTCTGCTTCTAGAGGAAGAACTTCCTTCTTCATGCAGCCTC
TCAGCTCATGTTGATGTAGAACACTGTGGACACTGACAGCTGTGTTCCAGCAGCTTCTGG
TTCATTCAGAGCTGCTTTCTGCTGATTCCTGGTTGACTCTTGACCATCCTGACCAATCGT
CTCTCAGCAGCAGGTGGTAGTTTGTGTTTTCTTCCTGATGGTGGCAGTAACACAACTGGA
CCATGAACTTTATCCTGACAAACAGATGGTTCTGGGATCTGAAGCTGCTTTCAAATGGCT
CCAAGTGACTTTCTGACTTGTTCAAGTCAATGAttttcttcttcagatctttgctgaact
cc
>NODE_2284_length_145_cov_15.793103
CGCGCGCACCGGCGGGTCAGAGAGCGGAGGGCGGCTTCATGCTGCGTTCGGTTCATGCCA
CAGCACCAGTTATGGGCTCTTCCCTCTTCGCTCGCTGCCACTGAGGGAATCCTGGTTAGA
TTCTTTTCCTCCTCTTATAGAGATTGTCAAATTTCAGCGGGGGAGCGCAGTCGGTACCGG
GGGCCGCGCGCACCGGCGGCTCAGAGAGCGGAGGGCGGCTTCATGCTGCGTTCGGATCAT
GCTGCAGCGCCAGTTCTGGGCTCGTCCCTCTTTGCTCGCTGCAACTGAG
>NODE_2286_length_387_cov_8.870801
ATGCCATTTAGCATTCAAGATTTCCATTTGGTCGCCTGAAAGAGACTTAACGCCAATTGT
CCCTGCTGGTCATCTCACAGGATGGAATGCAAATGCGGAGGTCTATAGGGCCTGGTGCGG
GAAAGCCATTGATTTGAGATGAATACAGTGGCTACTCTCAGGCCCTTCACAGTTATTAGG
ACTAATAGAGAAACATAAAATAGTGAGAGAGAGAAGCACGGATCGGCACAAATGCTCTAA
ATAGCTGGCTACTCCACAGGCCTCTCGGAGAGTTTGGCTTGCAATTTGCATTCCTTTGTG
TGACAACTTGTAATCCTCCCCTCAGCATGCCAAGAAACACACAACAGATTTATTGTCCCA
GTCAACAAATCGTTTAGGTCATCCCAAACCTATTACTGCCTAATGCAGTGGGAGCCTCCC
CCCCCCACCAACCCGCCCCCAGCCCCATGCACCGCCTCGTCTCAACCACCGGAGACTTGC
AAACACAGACCCTgcgcggccggggccccacggctccggggctttgttggc
>NODE_2294_length_940_cov_8.742553
AAAATACTCAAGTTCTCTATCACCATAAAACAAAGACACATGATCCCGCATATTCTTTTC
TACTACTGTGTTTAGCAGTTTAAAAATAAACAGTCCATCATACAGCAGCTGATACAAACC
AAGCAATAATTGTTTTTAACAAAACATCAGTGAACTGCATGAATCCCTACTACCATCCTG
TGTTGTGCAAACATGCATGTTGTGGTAAGCTCTGCAAGCCGAGGTTATATTCGTGCATCA
GGTCATTCCTGTAGCGGGCTGGTCCGGGTCGGCCCACTCCCCTCTGAGAGCCCTCTCATC
AAGCCAGCCTCTCCTCTGCCGCCCTCTTCCCCACAATCCCCATAAACTCTCATAATTGCC
ACATTAAACTTGAGTTTATTATTTTTCTCCAGGTGCAGGTGTGCAGATGATATGAGCCCC
AGGTTGCATTTACATACAAATTGAAGGTTTTTATTAATCAGGCAGGCAGCAGGAATCAAA
CGGCAACACTCCATCAGGCCTTTAAATACATTTGGTGACATTTTTACCCGGCATTAGCAT
GATAGGGCAAGCGGAGTATAATGTACCAATGATTGCTTTTCCATTGAAAGCACAAACGGT
TTCATTTTTCCTGTCATCTCAAATAAGTGTTAAAGAGGGTTTGGAGGCTATTGTGCGAGT
GCCGTATGCTGGGGACTTGGGACCGCTGATGGCCATATTAAATAACCATTAGTGCCTGAG
CTTAGATCATTGTGGCATCCGCCTCCTCTGAATTTATCCTGTGATTTCAAATGAAGGCAA
GCTGTGCCAGCTTTCATAAAGTGCTCCAACCCTCTCCATTTTTCCTCAAACTAAATGCAT
TACAACGGTAATTTTGTGACTGTTAAGATAACTAGCGTTAACAAGCACTTAATTAAAATG
TACAATAAATAGCCGTCTGCAGCCTTATCTCCCCTCCAGAGCGACGCTGGTAGGAGGCTC
CAATGCTCAGGCCGGCTGTTCCCCAGCTCGTTTGCAGATTAATTGCTTTTCTGTCTGGCG
AAGCCTGCCTCTTCTGCAGCCAGATCGTAAATAGccagatagggagtttatcaatcaggg
cttt
>NODE_2299_length_309_cov_3.915858
GCCAGCCGAGAGATATAATCCCTCCAGCGAGTTCTGGGTCTACCCCGGGGTCTCCTCCCA
GGTGGACGTGTTCGGAAAACCTCCAAAGGAAGTCTCCCTGGAGGCATCCGAATCAGATGT
CCATACCACCTCAACTGGCTCCTTTCGACGCGAAGGAGCAGCGGCTCTACTCCGAGCCTC
CTCCGGATGTCCGAGCTTCTCACCCTATCTCTAAGGCTGAGCCCAGCCACCCTGCGGAGG
AAGCTCATTTCGGCCGCTTGTACCCGCGATCTCATTCTTTCGGTCACTACCCAGAGTTCA
TGACCATAGGTGAGGGTTGGGACATAGATGGACTGGTAAATCGAGAGCTTCGCCTTGAGG
CTCAGCTCCCTCTTCACCACGACGGTCCGATACAGCGTCCGCATTACCGCTGACGCCGCA
CCAAGCCGTCTGTCCATCTCACGctccattttc
>NODE_2306_length_678_cov_7.547198
GCATGTAACATCTCAGCATGATTTATGTCCTAAGCAGCATTTTCTTGCATTGCAAATAGC
TCGAGTCTCAGCCTCTCTTCTGCTGTTTTTGTATTTTCTAACATGACACATGAATCCCCG
GTGGCCCTGAGAATCAGACAACCCAGGTGCAACACTAATATCCTCCCAGTATCCAAACAT
TTCCTTTAAAAGTAACTGGCACATTGGGGCCCATAAATTAGAACTGAATGCTGCTCAAGA
TGTCTGGCTTCCAATAAGACCGTACCCAGAGCAATAAACTTTGACATTGCTGCTTGAAAA
ATGCCTGCCCTTTTTCATTGTCAAGTGTTACAAATTGATGAAATGAGTTCATCGATGTTC
CCTGGTCATTATCTCTCCAGTGGCACTTTGTTTTACAGACAGTGGGAAAAGGGACAGTGC
AGATTAGAGGCCCAGGCACAGTTTATCAAACAAAATCTAATATCATCCATAAGAGAGGAA
TCTGGAAATCAATACTTCATTACTAAATTGTTAGTGGGGATGAAGAGTAATTGTGTGAGT
TCAGAGATGTGTCTCGGCGGCCGGGGCATAGGAAGTTCAATGTCACCCGGGAAGTGATAA
GTAAAGGCACTGATGGGAAGAAACATTTCTGTAATGGGGGGTGCTGTAGCAGGGCAGTGG
CCTGAGCACAGAACAGACAATAGACACTGGTTTGCCATTGATTGGCTCAGCTATAAAGAT
GGAATGGTTTAAAGAGCCAGAGAGAGAAAGAGGGGGGAGACGGAATGAGACGGGGGGGAG
AAAAAAAAAAGGCTTAGAGCGAGCACCACCTTCTGAATTTAc
>NODE_2309_length_750_cov_14.141334
GGAAGGGAAAGAGGAGAGGAGAGGAGGGGAGGACAGAATGCAGAGTGATTGCAGTCGTAT
TGAGGCTCCAGTTCGGGCTGAAGACGCTCTTTTGAAACATCTATCTTTGTTAACTGTATC
GTGCCTCCGAAAATAAATCCATCTCTGCAGCTGTCCACCCTTCCATCTTTGTCCAAGTGC
TTTACTTTAATACTTTTATCACCGCAAATTACAGTCTGCACAAGCAAGCTCCGTGTTTAA
TATTCCCTCGCTCAAAAGAGAGTTAATTGTATATTGCATGCACTCTTTCTCCCCGGGCTC
CCTCTCTTTCTCCATTAGTCACTGCTGCACGCACACACAAGTACACACAAACATGCAGAT
GCCCGGCAATACCACATGCCCCCTCAGTGTGTGTATGTGTGTGTGCAGAGCTGGGTGTTG
AGCGCATCGACTGAGTATCGATCCCACCACTCACCTCCCTGCAGTCAGCTCTTGTCCTAC
ATAGCATGCCCTGTCTGATTTCTCCCTTAATGGCTTTTATCCAGCTCCAATCTTTATTTA
AACTGAAAAGTAGGAATTAGCACCCACTTCTATCCTAGTCTCTCTTACCTTTTCTTTTCA
CTGTCATCTCGGAGTGGGTATCGGCAAGTATCGGTCCATTGACCCTCGCTCCCTTCCTCC
CCTGGCTATGATTGCCTTCCCCACTCAGAAAAATGCGCGTTACTTGCATTCCTCCTCAGT
GTTCCTTATATGCGTCATATACAGATAAGATGCCGCGTGTAGCCGCGACAGCAAATGCTG
TTTATTTCTATTATTGATAAAGCTGCCTGGCGCTTTGTCGATTCATTGACTGAGAGTTCG
GTCCATAAAATGTCAGAAAACGGTGAAGAATGCCCGTCATGAGcctgagttgac
>NODE_2320_length_533_cov_10.600375
TTAAAGCGCCGTTGCTTCCCTCTACTGGCCACTGGATGTATTTGCTGCAAGTTCTGTTCC
AAAAGGAAATATTCACATTTGTAAAAAACTACTCTCTCAAAAATAATTTCTACAAAATGG
TGTTATTCAAAGGCAAGAAATAAACCTTTGTTTAACAAAAGAGCACATTTACAGACCAAA
TGTTTTTCGATTCCTTAGATATCACCGTGGAACACTTGAAGAATGCAACTTTTAAACGGC
GTTTAGGAAAAGGCACAGTGAGTTAATGACATGCACGCGCGAGAGAGAAGAAAACACCGA
TTTAAAATATAGAGTGAGGGTTTAATAATGATACAAACCCACGATATGTAACACCTCAAA
GCAGCACATTGGCACAAAGTCAGAAGTAAGACAGCACAGAAGATAAAAACCTGTCTCAAA
AAAATAAAGAATCAGAATAAATATCTCAATAAATAAATAAACAGGTAATATCTCATTAAT
TACTTTGAAACTAATAAATACGTACATTTGAAAATATGCACATTGGCAGAAATCAATAAC
CAAAAAAGTAAAGAGTACTTAATACAGAGTTACTTAGAAATCATAAGTTATTGATTACTC
AAATCAAAAGGCACATTTATTAAGATGTAagaatggggcctgcagttgtgatcgcatgac
tgtcagtactgtactct
>NODE_2335_length_786_cov_13.553435
TCATTTGTTGTTTTATGATTATCATTTTCATGTTGATTTTACTTAAAAATGCTTCTTTCT
TTGACAGGTACATTCCAAATTGTAAAGAGGCACAGACAGATTACATACATAAAGGAAATG
TAAGTAACAGAATATCAATGACCATTTTCTTCTGCCTTCCTTTAGCTGTGTATGTAAAAT
GCTGCTCTTCTACAAAGCAGCTTTAACCCAGATTATTCTTTGGGAATTTTTTGAGTCCTT
GAGACAAAAGAGTTCTCTTGCTCCAACCTCCATCTCAGCGGAGAAGACAGGGTGGTACAG
GAACGAGAGAATCAAAAGGCTGGAAATTCACGGCTGAGAATAAATGCTCGCTCTTCCCTG
AGGTGATTTGTCTTTGCGCTCCTCTTTCTACAGATGTTAGACCCCTTTTTTAGTAAAGAC
CTGAGGTTCTTTGGTAGCACTTTGATATCCTGCTCGGATTCAATATGTGAAATAGAAGAG
CCACTCCGTGACTTGGAGCACATCACAGTCTTTGAAGTCTGATCCAATTTTTGCTGCTCA
CCATTTGATGTTGAAAGGATGAAATGAGGAAAATGTACAGTTTTTGCCAGTAACTCTGCT
GAGCATATGTAAGATTAAAAAAGCAAAATCCTTTGGAGGATGTACTTAGAAATGTTAAGC
AGATTAATACTTTCCTATAGCTCTTTTATTCAAAGATAAAATTAAATATGAGAGGAAGTC
TGTATGTGCTGTTTTTTACCCTCACAATTAAGTCAGTGTGGTGCTGTTTGCTAGGAGGTA
GGGCTAGTAAAGGGGGATATGCAATTGCATTAGCATTTGATTAACATTGCAAAGCACATT
AATGGGTTTGAGTTATATGAGTGCCAAATTGTAAATTGTAAATAAATGAATACAACATCT
ACATGACTAAATTGAAAAAACacattacag
>NODE_2338_length_569_cov_7.363796
TTCAGCTCCGGCTCGCTGGCGTCCACAGGGGCGTACGATGCCTTGAATACCAAAGGCTCG
GCGGTGGGGTCCATGAAAAAGATATATCTGTGGTCCTTCTCCACGGTGGTGCACGGGGCC
TCGGAGCCGAAGTCCCCGACGGTCACGAGCTGCTCCCTCTCGAGGCCGCCGCTGTTGACG
GGCCACACATCCAGCACTTTGACATTCACACTGTAGGGCTCCCGGGAGGAGACGTTCTCC
GGGGAGGAGCGCACCTCGCCCTCGATGACCACGGCGGATCGGTACGCCTGGTCCTGGAGG
GAGTTGAGACTCGGGGCGTAACAGGCGAAGGAGACCCCGATGACCAGCATGGAGAAATGC
ACTGGATCAAGCCTCATGCCGTCAGCCTGTGCTGTGCTGCAGTGCTGCTGGGCGGCGGAG
CGAGCTGGAAGAGAGAGACGGCGGCGAACGGGCTCCGGCGGCAGAGCGGGCAGGGCAGAG
CGGCAGACCTTGTGGAAGTGTCCATGCCATCTGTGTCTGCCGCTGCTTTCCCCATACGGC
TGCTGGCGTCGGATGGGGGGGACACACACCAGCCTAGGAACCGGGAACGGCCCGCTTGTG
CATGCTTAAAAATGTGATTGCTGCATTCTCCTTCACCAGCCACCCTCCCCCTCTGATCTC
CCCCTTTTCCTGAAAGGCAAAACAAGACTCGTAAATTAGCCTCCTctcgaatc
>NODE_2339_length_647_cov_5.707882
CAAGAATGTTAGAGGATTTAGAGCATGGGAATGCCTAATGTGTCAGTAACTGTCTTTGAT
TAGCAAGCAATTGCTTGTACGTTTGTGTTTAACAAGATTCAGATCTCAAATTGATGATCT
CGTTGAGCTTGAACATAAATGCAGCGAACAAGAGCTTAGTCTCACTTAGTTGTTGTTCAG
TACTGACTGTAATTCAGACATCTTACCCTTTGTCACGCTTGGCATCTTTCACATACTTTT
TACAACATATTGAATTAGCTTTCTATAGCTTAAATACACATACACACTAATGTTTAGCTA
AATACATTTTGCCCTCCTGCCCCTTCCTCTATCTCTTTCTCTCTCTTCCTCGTTTTCCCT
CTCTCCCTCCAGCAGATAAAGCCAATCTTGGGGCTGGCTCCTGCCACAAAACGTTCTGTA
ATAGTCTAATTGTGGCTAATGGTTTGTGCAGCTAATTAAAGTGTATGAATTACAATAATC
AGTCAGCCGCATGGAGGCCATGCCGCCTCACGCTGTTCCTCCAAGCGTGGAAGGCCAAGA
CCAAAGAAGGGGGAGTGTAGTTGGGGGTTGGGTAGTAAAGAAAAAGGTGAGATGAAAGTG
ATGAAGAGGAGGGCAGACAAATGCTTGAAACAAAATCCCGAAGCCGTTTGATTGCATCAA
CATGAATTTATGTACCAGAGACAGAGCAAAGATGGACGCGAGGGATGTTGCAAgtagaaa
agaaaacaggatattaaaatggattttacatgtttcaggtcccagacacagttatttttt
taaatgcttat
>NODE_2340_length_171_cov_2.233918
CAGCAAAGTCGCATCTTTTGAACCTTAATGTTTACAAACATGTTTTGGCTTTAGAATGTG
TTGAAATAGGATAAATATGAAGGCAAACGCTGTTTGAAGTCACGTGGAGAAGAAAAATTC
ACAGGAGACAGCCGTTTTCAAAAAAGTGCTTTTCAGCCCGGGAAAGGCTGCTTGAAGCAT
GAAAAACAGCAAAGTCGCATCTTTTGAACCTTCATGTTCACAAACATGTTTTGGCTTTAG
AATGTGTTGAAATAGGATAAATATGAAGGCAAAAGCTGTTTGAAGTCACGTGGAGAAGAA
AAATTCACAGGAGac
>NODE_2341_length_192_cov_4.276042
TTCATGCTTCAAACAGCCTTTCCCGGGCTGAAAAGCACATTTTTGAAAACGGCTGTCTCC
TGTGAATTTTTCTTCTCCACGTGACTTCAAACAGCGTTTGCCTTCATATTTATCCTATTT
CAACACATTCTAAAGCCAAAAAATCTTTGTAAACATTAAGGTTTAAAAGATGCGACTTTG
CTGTTTTTCATGCTTAAAACAGCCTTTCCGGGGCTGAAAAGCACATTTTGGAAAACGGCT
GTCTCCTGTGAATTTTTCTTCTCCACGTGACTTCAAACAGCGTTTGCCCTCATATTTATC
CTATTTCAACACATTCTAAAGCCAAAACATGTTTGT
>NODE_2348_length_145_cov_2.641379
AGCCTTTCCCGGGCTGAAAAGCACATTTTTGAAAACGGCTGTCTCCTGTGAATTTTTCTT
CTCCACGTGACTTCAAACAGCGTTTGCCTTCATATTTATCCTATTTCAACACATTCTAAA
GCCAAAACATGTTTGTGAACATGACGGTTCAAAAGATGCGACTTTGCTGTTTATCATGCT
TCAAACAGCCTTTCCCGGGCTGAAAAGCACATTTTTGAAAACGGCTGTCTCCTGTGAATT
TTTCTTCTCCACGTGACTTCAAACAGCGTTTGCCTTCATATTTATCCTA
>NODE_2349_length_298_cov_2.600671
AACTGCCTGTCACCAATAGGTGGCGCTATGAGTATGACTCAGTTTTACAGTGTGGATGTC
TTCAGACGTGGACTCTTGTCAATAATATTCCATTTGGCCCAGATACCATCATCTGCAGCT
GAAATATAAACATTTAAATTTTCATGATGAAATATCAACATTCGCCAGGTCCCCACGGAC
ACGCCATTTAACGGAAGTGCACAATTGTCATCGTGAGTCACCTTCACTGTGTTTAGGCTT
ATGTCACCAAATTTGACGCTGAAATAATCAACGGTCTTACAGTACTACATCAAAGTGCAT
TTCCTTTTGCCACCAGGTGGCGCTATGACTGTGAGTGGATATTTGCATATGGATGTGATC
AGGGCAGCACTGTAATCAAACATGTGAAGTTTTAAGGAGATTAGAGCATGCACATGAAAG
TTAGACAGTACTTCTTCTTTGA
>NODE_2350_length_145_cov_4.724138
CATTTTTGAAAACGGCTGTCTCCTGTGAATTTTTCTTCTCCACGTGACTTCAAACAGCGT
TTGCCTTCATATTTATCCTATTTCAACACATTCTAAAGCCAAAACATGTTTGTAAACATG
AAGGTTCAAAAGATGCGACTTTGCAGTTTTTCATGCTTCAAACAGCCTTTCCCGGGCTGA
AAAGCACATTTTTGAAAACGGCTGTCTCCTGTGAATTTTTCTTCTCCACGTGACTTCAAA
CAGCGTTTGCCTTCATATTTATCCTATTTCAACACATTCTAAAGCCAAA
>NODE_2351_length_1007_cov_4.350546
AGATCTCAGATGCACGGGGGGGGGGGTGTCACGCGCCCCTGGTACCCCCAGGCCCGCCGC
GTCGGCCAGAGGACGCCCGCGCACCCTCTGCCGCACAAAAGCTTGGATCGAGGGGATGAC
TTTCAATAGATCGCAGCGAGGGGGCTGCTCTGCTACGTACGACACCCTGACCCAGAATCA
GGTCGTCTGCAAGCGATTTAGCACCAGGTTCTCCGACAACACATGCGATGCGAGGCAGGA
GAGGGGCGACCATCGTCCGGCCGCGCCCCAGCCCTGTCACGAGCGGCTCTCCGCACCGGC
CGGGGCCGGCTATCCGGGACCGACCGAGATATCCCGCGGCGCTACGGTATCGTCGCGTCT
AGGCGGGGTTCTGACTTAGAGGCGTTCAGTCATAATCCCACAGATGGTAGCTTCGCACCA
GTGGCTCCCCAGCCAAGCACACGGACCAAATGTCTGAACCTGCGGTTCCTCTCGTACTGG
GCAGGATTGCTATTGCGACAACACATCATCAGTAGGGTAAAACTAACCTGTCTCACGACG
GTCTAAACCCAGCTCACGTTCCCTATTAGTGGGTGAACAATCCAACGCTTGGTGAATTCT
GCTTCACAATGATAGGAAGAGCCGACATCGAAGGATCAAAAAGCGACGTCGCTATGAACG
CTTGGCCGCCACAAGCCAGTTATCCCTGTGGTAACTTTTCTGACACCTCCTGCTTGAAAC
CCAAAAAAGTCAGAAGGATCGTGAGGCCCCGCTTTCGCGGTCCGTACTCGTACTGAAAGT
CAGGATCAAGCGAGCTTTTGCCCTTCTGCTCCACGGGAGGTTTCCGTCCTCCCTGAGCTC
ACCTTAGGACACCTGCGTTACCGTTTGACAGGTGTACCGCCCCAGTCAAACTCCCCACCT
GCCACGGTCCCCGGAGCGGGTCGCGCCGCAGTCGGTCGGTCGGTCGGTCGGTCGGTCGGT
CGGTCGGTAAGGCAGGCAGGCAGGCAGGCAGGCAGGCAGGAAGCAGGCAGGCAGGCGATC
GCTCCGTCCGTCCGTCCGTCCGTCCGTCAGTCAGTCAGTCAGTCAGTCAGTCAGGCCGTC
CCTCCGTCCGTCAGTCAGTCAGTCAGTCAGTCAGTCCGTCCGTCAGTCAGTCAGTCAGTC
AGTCAGTCAGt
>NODE_2366_length_145_cov_5.248276
TGAAGTCACGTGGAGAAGAAAAATTCACAGGAGACAGCCGTTTTCAAAAATGTGCTTTTC
AGCCCGGGAAAGGCTGTTTGAAGCATGAAAAACAGCAAAGTCGCATCTTTTGAACCTTCA
TGTTTACAAACATGTTTTGGCTTTTGAATGTGTTGAAATAGGATAAATATGAAGGCAAAC
GCTGTTTGAAGTCACGTGGAGAAGAAAAATTCACAGGAGACAGCCGTTTTCCAAAATGTG
CTTTTCAGCCCCGGAAAGGCTGTTTTAAGCATGAAAAACAGCAAAGTCg
>NODE_2367_length_1441_cov_4.019431
CTGAAAACTGGTTAAAACAAGCCAGCGGACAGTAAGACTGTGGAAAATGTGCTGCTACTC
CACGGATAAATAACGACATGTCAGAAGTAAATCCAAACGAGGATGAGACCTGAGTTTACG
GTGAACGAGAGTCGGGGCTGCCTCGTCCAGACCACCTGTCAATCATTCCAGAGCGGACTG
TCAATCAAATAGCCACGCCCCCCATATGACTGAAACTTGGCGTTGGGTCTTGCACTGGCA
CAGGGGCTGTGAAGGTTATCCCGTTATTGTCTCCCTCTGTAAATAAAAGCAAAAAAGAAT
AAAAGGGGTAACACTACGGTTAGGGTCAGGGCTAGGCATGGTTAGGAGACAATAAAACAA
AGTTCTTAAAAGAAGTATACTGTTAAAAGGCTGTCCGGCTCAGGTCAGTAGGTAAAACAG
AATGCCAAGATGAATGTACCTTATAAACTGAATAAAATCATAGTAAACAAATAAGAGCTA
AATATAAATACAATAAATAACATATATCAAAAGTTCTATAAAATATAAGTGCTATAAAAT
AAGTAACATTATAACATTATAAAATCATGCAAAAAAATACACTCTATATAAAAGCAAGAA
CACAATTCATAAAACTCAATCCATAAGTTAAAAGTAAATACAAATTCATACGTAAAAAAA
CAAATTAAGAAATATAAACATGATATATGCAATTACAGTTCTGTGGTATCGTTTTCAAAT
GGACTTTTCTGTTTTCTTTCTTTTTACAGGTGTGGACGCCTTCACAGGTATGTACTTCAT
TTTTTTGGACACTAGATGGAGATAAAAACATCAATACTCTTAGTTCATTTTTTCATTTAA
TCCGTTGGGATGGTAAGTATTTAGTTTTAAAATCCATTGTTTTTCTGTGTATTGTCTTTG
TTTTATTGTCCATAGGTTGTTCTTCTCCAGTCCAAAGATAGAGAAGTTTTCCACCGTGTG
CTCCTGGAAGTGGAGGTACAGGACCGTGGTCCTATCCAGCTTTTGCAGATGGTACAGGTG
CTGTTTCAGTCTATAAATGAGTGGGTTCTTTGTTTCTCCCACATAAATTTTATTGCACAG
TTTACATCTAATACCATAAACTATGTTTGCTGTTTTTAGCTGGAACTCATGCAATATAGG
GGCCCCTGACCCTGCCGTAGTGTTGATAAATTTAAGTTTAAAAAAGTATTTGTTAAAATC
CTGTGATCGCTTCTCCTCTGCCCGAGTCAAGCTGGAGTGGACCGAGATGTCTCTAAAATT
CTTATTTTTCCTGTAGGCCGAGATGATTCTGAATTTCTGTAGATTGGGATTGATCCTCTG
GGCCTCCTGGAAGTGGGCCTTGATTTTGGAGCTGAGCCTCACCAGGTCCCGAGTGTAAGT
AGCAATCAGGGGCACCAATGTTCGCTCCTCTATCCGTTTCCTGTGCCCCCGGTTTTCTAG
GAATGCCACCTTGACCTCTTTTTTTATTGTTGGCAGGAACCTGCTGGCGTAGCCCCTGGG
TTTCAGGGCTGTCAATCAAATAGCCACGCCCCcatatgactgaaactttgaccattttta
taaaattcagtattgatttattgtc
>NODE_2370_length_522_cov_7.444445
AACAGTCTATTCGGTTGCAAAACTAATTATATTTCCATCACCTTCACCTGTTCATTGTAT
TTGTGTTGATAAACTCCGTTTGGCTCAAGCAGTAGTTGTAGAATTGAATATAATCTACCC
TTTATATTGACCGTTTTCTTTGTAATTAACTGCCATGTTTTCTCCCTTGCATCCCTGATT
TGTGTGTGTTGCCCTGCAGGTTCTACTGGGACTTGATAATGCTCATCATGATGATGGGGA
ATCTAATCATCATTCCTGTGGGAATAACCTTCTTCTCAGAGCAGACTACCACCACCTGGC
TGGTCTTCAATGTGGCTTCGGACACCATCTTCCTGGTGGACCTGGTTATGAACTTCAGGA
CGGGGATCGTCAACGAGGAGAGCTCCGAGATCATCCTCGACCCCAAGGTCATCAAGATGA
ATTACCTGAAGAGCTGGTTCGTCGTGGACTTCCTCTCCTCCATTCCAGTGGATTATATCT
TTTTAATAGTGGAGAAAGGCTTTGACTCGGAGGTTTATAAAACGGCCCGTGCCCTGCGAA
TCGTCCGCTTCACCAAGATCCTCAGTCTTCTGCGTCTGTTAAGACTCTCCCGACTCATCA
GATACATACATCAGTGGGAGGAGGTGCGTATATGTTTGTCTGCGCACATCAGTGAACAGA
aacaca
>NODE_2371_length_620_cov_16.585484
CCACTTCCACCTTAAGAGAATGAGTAATCAACATACTGGTAGACATTTGCAGACTGTCAG
TCAAATCCAGGACTCCGCTACGCTATCAGTCCTCCGCCCGTCACCAAACCCTCCTTTCCT
TCCTTCCTCTCCTCTAATACCAATTTAAATCGTTCAACGTGCCTTTTCTCCTGCTGCCAT
TATTCAAAAAGATCATAATAGTTTTCCCTGTGCCCAAAGCACAAAAAATCAATTATTTCC
CCACAAAGACTTGAAAGTACTTAGCGCGGGCCTGCGAGGGGAAAAGCTGTGGGTTATATC
AAATTGAAACTGCACTCATTACACAGGCACACAATTAGTTACCTCTGGTCTGCCTGCCGC
TCTTTAATTTCCGAAACGGCATATCTGTATTATAACAGAAACAAGCATGCAAATGCTATT
GTTGGGGATTTAGAGAAATCAATAGGACGGCTGGCGAGAGGCGTTTGGTGGCGCTGTCAC
TCAAAATCTGCTGCCGGCGACTGATAAAGGTCTGAATTCAAATTAGCGCCAAAGCCGGCC
AGTGACATCAGAAGTGACATCCAAAATAAAAGGGACGGCTTCATGATATATGTAATTATT
CTCCTCGCATTTGCGCTACATTTTTTTTTTCTTCGCTCTCCCTCCTCTTTTCTCCCCATC
CCTCATTCTCTCTTTCTCCTCATTGTGTGTACTTGTGTAACTGTGTTTTGCATAAAGGGA
TTAGGAGTGCCTTAATGAGAAACTGTAATTGTTTTTTCAGCCTc
>NODE_2374_length_145_cov_11.703448
ACTTCAGTCAAGCACAGACAGCGGACGGAGAAGCAACCCCAAGAAGGGGCTCTGACTCAT
GGGTGACCCTCGCCTGAAGAAGGCCCAAGAAGGGCCGAAACGTCGCGACAGGGCACCCCA
ACAAAGGCCTATGATGGGATGGTATAATTGGATGGGAAATAGTAAAAAGACTTAGCTGAA
CCTAAAATTTGGTCGATTTGGAGCACAATTTGGAGAGAGGGCAGTAGGACACAGGAGGTC
GTGCCCGTGCACCGGTGGCCCTAAAGGGCCTCCAAAAGTGGGTCTCCAt
>NODE_2375_length_698_cov_5.527221
ACCCTAACCCTAACCATTCCCCTAACCCTAACCAGGGAACCCCTATGCCTAACCCTAACC
CCGCCCACAATCTGGATTATTCGGCCCCGGGGGTGGCTCTTTTCCAACTTCCAAAAGTTA
ATGGAAAATCCACAAAAACCTGGAAAAAAGAGAAAAAACTCTTTAAAAAGCCAAAAAAAC
ATTGGGTGTGGGAATTTATTCAAAAATGTATAAAAACAAAAATACTTACCGGAAACCTAA
AAGGAAAAATACTTACCTGGAACCTAAAAAGGAGAAAGATACTTACCTCAACCTAAAAGG
AGGAAAATAAGAAATAGAGCAGAGAGACTTCAGTCAAGCACAGACAGCGGACGGAGAAGC
AACCCCAAGAAGGGGCTCTGACTCATGGGTGACCCTCGCCTGAAGAAGGCCCAAGAAGGG
CCGAAACGTCGCGACAGGGCACCCCAACAAAGGCCTATGATGGGATGGTATAATTGGATG
GGAAATAGTAAAAAGACTTAGCTGAACctaaaatttggtcgatttggagCACAATTTGGA
GAGAGGGCAGTAGGACACAGGAGGTCGTGCCCGTGCACCGGTGGCCCTAAAGGGCCTCCA
AAAGTGGGTCTCCATCGGAGGATGGGGGCTCCATACCCTCCACCTAACTCGCCAGTGCCG
CCTCCTGTCCATCCTGCTGTCCTAACCCTATCCCTAACCCTGGGAACCCTAACCCTAACC
ATTCCCCTAACCCTAACCAGGGAACCCCTATGCCTAACCCTAACCCCGCCCACAATCTGG
ATTATTCGGCCCCGGGGGTGGCTCTTTTCCAACTTCCAAAAGTTAATGGAAAATCCACAA
AA
>NODE_2401_length_886_cov_3.940181
AAGCATTTGGAACACTGCACTAAAAGGACTAATCACATTTTGTTGACATAATAAATAATA
CAGTAATTCAAATGTACAATGAAAGACTTAAGTGGAAAAATCGCTATTTGTATTATACTT
TAAAGTATAGGCCAAATTAACTGTTTCTTTGACACTGACCCAAGCAGACATTTCTATTTA
AGTCTTTCTGTTGACAACTTTGTTATTTCAATTTGACAGTGATTGCAGGATTTTCAATTA
AAACTGAGCTTCAATTAACATGAAAGTTAATTTTACCAGCTAAGACCATGTTGTGTTTTT
CCTCTTTCAGCTACCATTCTGTCCTGTGGATGGATCATCTATTTAACTTATTACAACTCA
CGCAACATTGGCCTCATCCTCACCCTCATCATCAACAGACTCTACAAGGATGGCTACATT
CACATCGGTGGGTTCATCAGGAGCTCTGCCACACAGTGATGAATAGCGAGGAGGAACGCT
GCCAAAGCTTCGAGTCGAAGGCGTTAACTCAGTCTGCTGAATATTTCATGATGAGTCAGG
TTCTCTCAGTGATTATCTCCGCAGAGTCTGAACAGCAAAGTGCAACCAATAACAGATTGA
ATTTCTGTACATAAATGGCACAGGAATTAATTTACAAAGCACCTTGAGGCCATAAATGCA
AGTTTAACTCTGGTCTTGTTATTTAGCCTGTGATTAGTTTCTTTCAAAAACATCCCATTT
CTCTACTGAAGAGTTCTTGTCAGTTGCGTCTGCTCTGTAATACAGCTCCAAACATGTACA
CGCCAAAAATTAAACAACAACAAAAAACAAAAAGAAAAAAACAGAGACATGTATTTTGTC
ACTGAATTGACAAATTCACAGCAATGTATGTTGACAGGAACTTGCAGCTGATAGGTTGAG
TAAATAGGAAGCACAAAACGATTAccaaagcagctttaaacttttatgaggcgaggctta
gttacgtcgctttgccaacatgtgtcattacaaagtgagcagtcacctgtgtgcctgcta
atctattggt
>NODE_2402_length_734_cov_14.400545
AGGGATGATTTATGATTTTTTAAGAAGCTATTGCACAAAGCACACTGTTGTTGGATGCTA
ACTACAACAGATATCTAAACTATACCTGCCATGTGGCGTTTTAATTTTAGGCATTTATTG
AGAGCTTTGACTTCACTCTTTCTATCTCCTCAGAGTAGCTGCTCTGGAGAGAATCTGAAC
AGAGGAGAAGACTCATGATGTCGAACGAATGCTTCAGTGAAAACGTTTGCAAATAAATAC
TGAAAACATATATGATATTCCATTTTTTGTCTCAGAACAGACTTTTCCCCTCTCATCTAA
GTGTATCCAGCGCAGGTTTAATGCATATTTCAGCAAGCCCAAGCAGGGTGCCTTAGAATT
ACCACTTTACTTGTGGGCCCTGAGGCCTTGGAGCCGACTTTGACATCAAGAGAATATGTT
TGGGAAAAGGAATGTGCGGCAAGCTTTCACCTCCAGGTATTTATCTTCTAAGGTGGGGTG
GACTAGAGAAGGAGGTGGTGGGGTGGCGGGTGCAGCCAGGCTATGTCATGGCAGGTCGAG
AAGAAACAGACATGAACCTGTCTTCGTGCTGATCCGCGTCCCTGCACACTACTGTGGCGA
TGCACCTCCGACGGCCACTTGAAGGCAAGTTCAGCAGCTCCCGTCAGCAAAGCGTCCCCA
AACCGCTGCTCGCAGAAGCGAAATCTCTTAAGATAGCCGGCATGCTGTTTGCAGACGCAG
AGACAATGAAGGCGTATTGAGCGCAATCCGAAAGGAACCACGTTATTTGACTTGGGATGA
GTTGCTATGAAACACAAAATACACGCGCAGCCTTTCGAGTACAAAAAAAGTTCAGCGTTA
CGTCAAGACAGCAGAACtgaaaggtgactccatgtgct
>NODE_2403_length_591_cov_6.042301
CAGCACATAAATATGTTAGGGCAGCACTATCAGCCGGTCAGTTTACTGGGGGTGATCGAT
GATGGTCCCGGCACACTCGCCCAACAAACATCTTAAGCGGATGCGGTTTTTGCTTAATTG
GGAGCTTTGCAGCTCAGATTCCGACTTATTTGATGTTGATGATGAAGTCCCAGGAAAGCT
ATGAGATTCTTGTAAACTAAATGTGCATGCATGCTGTCTTCATTCGTACGCTGGTCAGAA
CTGTTACCCGTCAATTTAACCTGCATAGTTTCCCTCTTCTTCTAGGGGAGTATGAACACA
CACACACACACACACGTGCACACATGCCCTGAGCTCATTTTTAATCCTCGCAGCTCACTG
TGAAGGCAGGAGGAAGTTCCAATTAAAATTAAAATAAGCTCTTTTAACGGTCTCTTAAAT
TGACAACTGAACAATGATTTTCGAATTGGTATCTGTCAAAGGTCTCGGAAAATCCTCAGT
TGATAAGGCCCAACGCATCCAATTAGTAGCAGAGTAGGGCCTCAGCCAGTAATGATTTCC
AGGTCCCTTAAGATGTGGCGCGGACACTTATTGCAAATTACTGACAAAGAGCCCTGCTGT
ATTGATGAGGGGGAGAACAGCCAAGTCTCCGTGTTCCCATCAGGTGGACGAGTACCAAGA
GGGGTCTGAAGGAGAGCCCGGGTGTCTCTCCCTCTCTCTCCCTCtctctaactctctgca
gccataatgtggcct
>NODE_2404_length_419_cov_5.460620
ATCAGCACACGACTCAGGGGAGACAAGAGAGAAGAAGCAGGCAGTAAATCCATTGGAGTC
CACTGATAGCGCCTGTTTGCACAGCCACTGCCGCTTCCTTTGATCAAATGGCTGGGGGAG
CGGGGGGTCGTGTGGCGCTGCCGAAGGTCAGCTATATATTACACTCCTAAAAGTGATTAC
TGAAATTCTTAAGTGAAACCATTCTGCTGCCAGGGTGTGCTCTAATCCCCTGCAGCGTTG
TCTGGGCCGGGGCTGGGGCCGGGGCCTCTCTGTGGATCTGTGCGCCCAGCACTCCGTTTC
CCCTTCCCCACTTGTGTTTTCTATCATCAGAGCAGGCCTAAAAAGAGCCCCTACATGGAA
ACATGGCCTATCCAGTTGCAATATCAACTGCTGGGGCTCGGAGGAGAGAGAGAGAGAGAG
CGAGAGAGGAAAGGTAGTGTCAGGAAACAGAAATATGCACACACTTCAAAGGCTGGAGCA
GCAAATTAAGGGTTAGGCATTGGACACGACAGTAAGTGGCCTTTACATCAGAAACAGGGT
AAacaatgtctggattgtgtttc
>NODE_2405_length_685_cov_12.918248
AGTCAGTGATGTTGTTCATATTTCATATGTTTTGCGTCCGTACGGACCCGTTCTCACTGT
CTCCCTCTGTATGAAATCATTTACTGTTTGTTTTCTATACAAGTTCGACTTTCTCATCCC
ATATCCTTGAGTGCATTTATGTGGATGCAAGACACATGCAACTTCACACGCAAACACTGT
AAACATGCTCACACACCGCACAGAGACTCATCACTTAATCTATCAATCTCGTGTCTCTTT
TCCCCGTCTCGTACTTACCTTCTCCCTACCTTTTTCACTCCGGCACTCAGCCTCGCACAC
AACCAACGTGCTCCACATAATACACACAAGCACGGAAACGCACACAGGCACGCACACACA
AGGTAGCTTGGTTGGTGGGGGCCATGGCTGCAGCTCTTCTGCGCAGTCCCAGAGTGGCTC
CCGGGGCTCGGCTGCCAGTTGTTTGCCAGCGTCTCCGGGTGGAATTCATTCAAATTAAAG
CAGTGGAATGAGGCCCGAGTCCCAGAATGCCTCGTCCCTCTCCTTCATCAGCATTCCGCC
GATGAGAGTAATTAAAGCAGAAATTAATTCTGCTGTAAGCAGAGGAGCCACAGAATAACT
GATATTAGAGGCTGGATGATGAATGCTTGGCATCAAGGGAGGTCTCAGGGGAGGAAGGGG
AAATTCACAGATCTCTTTTTCTTTCTTTCTTTCTTTCTTTCTTTCTTTCTTTCTTTCTTT
CTTTCTTTCTTTCTTTCTTTCTTTCTTTTTCTTTCTCCTTTTCTGTCTGTCTTCCTGTCT
TTTATTTTCTAACATTTGGCTTTTCCTCTTTTTTTTCCCTCTCTCTGCc
>NODE_2408_length_186_cov_3.483871
AGGATAAATATGAAGGCAAAAGCTGTTTGAAGTCACGTGGAGAAGAAGAATTCGCAGGAG
ACTGCCGTTTTCAAAAATGTGCTTTTCAGCCCGGGAAAGGCTGTTTGAAGCATGAAAAAC
AGCAAAGTCGCATCTTTTGAACCTGAATGTTTACAAACATGTTTTGGCTTTAGAATGTGT
TGAAATAGGATAAATATGAAGGCAAAAGCTGTTTGAAGTCACGTGGAGAAGAAGAATTCG
CAGGAGACTGCCGTTTTCAAAAATGTGCTTTTCAGCCCGGGAAAGGCTGTTTGAAGCATG
AAAAACAGCAAAGTCGCATCTTTTGAACCT
>NODE_2409_length_297_cov_1.410774
TCATGTCTGCCATAAAACAATAGTCAGGTGCACAAGATAATACCTCGACTTGTCCGACCG
AGGCCGCAGAAGCACCGCCGCCCTCAGATAAACTCGTGTTTCAGCACAGAACAAGAGGCA
ATCGAGGAGTGGCTGGAGAGGGGAGGGCGACGGAGGAGCGACACGAGGAGGGATGGAGGG
AAGGAAAGCTGTTGATAAAGGAAAAGGCAGCAAACGGCCGCCCCGAGGAGATGAAGAGGA
GAAGGCAGGAGGAGGGAGGGGATGTATAGGGGAAATCGTTTTTGAAGGAGTGGACTGTCG
GCCAGCCTGGAGGGAGAAATAGATGTGTAAACAAACACTGGCTGCACGGATAAACAAGAG
AGAGGACGGAGGGAGGAGGGAAAGATGGAAGCAGGAGTGGGAGGAAGGCACCGAGTGAGA
AAACAAGCTCGACCATGTGTt
>NODE_2412_length_145_cov_21.634483
ATGGAGACCCACTTTTGGAGGCCCTTTAGGGCCACCGGTGCACGGGCACGACCTCCTGTG
TCCTACTGCCCTCTCTCCAAATTGTGCTCCAAATCGACCAAATTTTAGGTTCAGCTAAGT
CTTTTTACTATTTCCCATCCAATTCTACCATCCCATCATAGGCCTTTGTTGGGGTGCCCT
GTCGCGACGTTTCGGCCCTTCTTGGGCCTTCTTCAGGCGAGGGTCACCCATGAGTCAGAG
CCCCTTCTTGGGGTTGCTTCTCCGTCCGCTGTCTGTGCTTGACTGAAGT
>NODE_2413_length_534_cov_6.147940
ATTCACTCTGAGATGTATGGTCCAATGTTAAGCAAATGGGCAGAGAAATGGTGACCCACT
GAATCCATTATTTCTCATTCTATTTCCATTGTCTCAAAGCCTGCCTTATGTGCCCAAAGT
GTCTTTAAAGACATGTTAAGAGAAAAGAGCTCTCTGCCTTGGAATGAGCTAACTTAATTA
TCATAGCAACTGGCAGTGCTCTTTAACATGTCAATGGTCCTTGGCCTGCATGCATAATTT
TGCTGTGTTATTGTGGTGGCCTCTGCGTTTCTCACTGACAAAAAACCCAAACCACAGGCA
CGGGGGCCTATTGTCATGGGCGCATCCATCTGGATCAAGGCCATTAGAGGATATTTGCAC
TTCCTCTGTGGCTCCTGGCTCTTTTTGACATGCGGCAGAAGGAGAAGGCATCACCCACCA
GTGCAGGGCCAATTGAGGTGTAGATTGACCAGAGGGACAGTGAAGAAGGGCAGTCAGCAG
GGCAGCACTCCTGTCAAATCCAGTGATGGACACCCATGTGGCAGCTGCTAGTTGGCCTGC
GGTTTCTGGGGTCCCACTGCAATTGATGGGACATGACGAGGCAGGCACCCCGGTTTCACT
CTTTTGTCCCGAGGGATGTTGGAGGGTGTATCAGAATGTCAGAGGCTCTTGGCTGCAGCA
CACTTCTGGTGTcaactg
>NODE_2417_length_463_cov_9.898488
GTGTGAGGGAGAGAAACTGTGTGAAGGCACGTCACATCACACTGTCAAGACAGGCCCTTC
CTTTCTCCCCCATGCACTTGGAGAGGCTGGCAGTTACCCAGTCCTCCATGAGCACACGCC
GTGGACTGGTTCTGAACTGGTTCCCTCACTTGGGGCTAGCCTGGGACCAAACCCGCGTCA
CCTCTAATTAGGGGAGGCGCCCAGGCACAGGCATAACGAGCTGATGAATAATTAGAATTG
GAGGAAATTGTGCAGCCAGGGTGGCAAATCTGGAGGGACAAGTGCTGAAAACAAGGCAAG
CAGCATTAAGTCCACAGTCAGTCAAATCTGTGAACTTGGCCAGCGGCGTTAACACTAGGC
CTGTGTGAAGAGGAATAAAGCTCCAGCACTGGTGGCCAGCCAAGGCCACAGTCAGACCCC
CAGGGTCGATTAAAGGAACAAATAAGATGTGGGTGATAAATGAATCCATAAATTGCCAGC
CATGAATATTAATTCCTTGCTGCTCTGGCACTGTGAGAATGCTAAACCACGTGCAAAAGG
GTGCAGagtgttgataccgtgatactatgtcaccatttttgaggcagcatgtcagaatcc
caataaa
>NODE_2447_length_626_cov_8.057508
TTTATATTTATACGTCTGGAACCATTCCCTTACCTTTCACCTTTCAAAATATATAATATA
TATCATATTAGAGTATATAAAATATAGAATCGGTACAATCCCTTTTTTTTTTTTTATACC
TCCAGAGTACTTCTTAAGTATAGCAACAACTGTTGTAAATAACAGTTGGTGTGCAATGGT
AACAATTTCTCATTTTTAAAGATTTGTTGGTATGTCATTTGAAAACATGATGAATATTCT
TAAAAATAAGTTCTGACTCTTTAGTGACTTTGACCGATTTAGTCCAGTGCAATGAATGAC
CCTCAAAGAACATTTTTTTTGTTTGTTTTTTTTTGTTGTTTTTTTTTTTTGTTTAATTTA
TCTGCCCAAGCCTCCAAGAGCTGAATGTTATATAAAATGTTCACTGAAAACTGAAAACTA
TGCTTTCAGACCCACATTTTTGCATAAGGTTTCATCACAAAGCGGTAGTAAGTGGAGGGA
GGGTGTGGACGGAGTGGCTTTTTAGAACTACACAAACTTATCACAGGTTATATTGAACCA
GAACGACTGTTTATAACATTCTATTAAGACTAAACTTTATTGAAAAAGATCTAAAGATTT
CATTTTAACAAGACAAGAAAAAAGCAATAGCAAATTTAACTATTAACTAGGTTATGCATA
GCGAGTAACTGTTTCTAGTAATAAGGGAAGAGCGTCCCCCAACCCTCCAGACATTTTTTT
CAGTtttcttgacttttagatttttttatattgtaattttgatatattgg
>NODE_2449_length_405_cov_8.108642
TTGGATGAGATTTGATTGATTTAATCAGTATTTTGAATAACAGCTGGTGCGTCAGTTGCA
CTGCAGAAGTGGGATCCAGCTTTTTAAATCATTTATAGCAGCAAAAACAACTGCATTTAG
TTGGAATAATGTTATGTTTCGGTCACCACTTGGCGCACAGAGGGGCTGCCAGTTTCCTCG
TCTGGGTGCTGCTGAGCGGCTGCGTTTGACCACGCAAGGGCTCCGCGCTGTCTCCTAGTT
CCACCTTAAATGCGTTTTGGCCCCGCTTGCTCCCTGTAGTTTAGGTTTTTTGTCCTCCCG
CAGCAGCTGTCACCCTGCATTACTCGCAGTCAGCTAAATGAAACATTATTCTAAACATAT
GCATCGTAATCAGTCCGGTCACACTTACAAGAACACGCGTTAATAAGGCAATCAATCACT
CTGGAACAAGCAAGTTGTTCTGTAACAGCTCATAAACAGTGTGTAATGAAGAATTGGAGG
TTAGCATGACACGGCGCTGATCAGATAATCAATGTCAAAGATGCGATGAATGTCAGTAAA
TGTAGTTTt
>NODE_2452_length_353_cov_2.668555
CACACACTCCCTCCCTCTCCCGCTCTGTCTCTACTTTACTGACCCCTTTAGGATCCCCGC
GAAGCCGTTAAACCGTCACTTGCTTTCTAGAATGTGAAATATATAGTACATTGTCAACTC
CCCAAAACCATAAAACTAACTTTATGGACCCCACGTGACCAGAGGAGAGCCAGTGAGAGG
TATCAGTCTGAGGCCAGGCCTGATCTTTACGATCCAACTTGGAGATAAAAACCCTCATCT
GTTTGACATGTAAATGTCAAAGCTGCCTTCTTTTTTATAGTTTGGCCCAAAGCAGAAGGG
GGTTAGCTTTAAAAAAATATCTCAACACACATACACACACAGAAGAGGCAGGAGATAGAG
GTTGTGTCCAGATGAGGCTCGAAGCTGGACCTCGTCCCCCCCTATGAGCTCAGAAACAAA
GCCGTGTATGAGCAGGGAAACTGCAGCACCATcagccggtgagtttaaaagttcagttgg
ttgtttacagttggaaa
>NODE_2453_length_307_cov_1.390880
CCTACAAGTGGTTCAAAGATTCCTCCATCATGTTGTTCCTCAACAAGATAGACTTACTGG
AGGAAAAAATCATGCAATCACACTTGGTCGACTACTTCCCTGAGTATGATGGTAAGTGCT
TTACACCTGGCAAAGAACATTTGGATGGCTTAATTGAGCGTTTTACTTTCTTCATTCATT
CAGATTGCACTGACAAAAGAAAATGCCACAAACTTCCTATAACAGATTAGAAGTTCAGCT
CATAAGCAACTACTTGGTCTGACACAGCTGACATGAGCTGATATAAACTACTAGTTATAC
CACACCAAGTGCGGCTATACCAGCATGTATTGAGTTGATAAAAGGTGTTTTCAGGGCTTA
TAAattcagattgttctatttctttctctgcacttagtctcaggtcatgttcttgagctt
ttatgtaactcctgaaagtcctacagtgact
>NODE_2461_length_422_cov_16.912323
CAAATTTACACAAAATTTAAAGAAGAAGAATCAGAAATCACGAGCAAACCGAGCTCCTTT
AAGGTACTTTTCTGGCGAATGTTTTAGTTTTAATCGATTTTTAAATGAATCTACGAGCAG
AATGTGTTTAGTTTTTAATACGCGTGATGTATATGTGGGCAGATCGCGATATGGTTTTGA
GATGGACATTTTTTGCAGTGCACGGAGAGGATTTTACTATGTGCGCAGCCAGACCCCGCC
TGCTCGCTGCGCGTCACTGGCGAGTAGTGTGGACGCGGAGTCACTCCCCTGCCTACTTTT
AATAGCTTTGTCATGTGATGGAAAGCAGTTGTAAGACAGGTGCCCTCGGTTCATTCTCGG
CGAGGGGCAGCAGTTGCCTGTGTGAGAGCGAGTGGGAAGCGTGTGTGGATTTCTTTTTTA
CTTGATTTCTTTCTTTTTTTTTCTTTTTTTTTTTTTTCCTTTTTTTTTGGTAATTTTTTC
GGACCGTCATTCAGTTGGCTGGATGGCGTGGGACAGGTGTAACCAGGACTCGGTGTGGAG
AGAATTAGAGGTGAGCGCatctaaaa
>NODE_2462_length_447_cov_8.176734
GATATGAAAAATGAATGCAGTTAAAACAAACATGCAAGGAGGGAGGCACATGAACACAAA
CAAACACACACACACTTTTTGTTGTGAGCTTTTTCAGATGTCCAGGCTTGATCTTTGGGT
GGATTCAGAGGGGTGGGGCCCTCTTTTTCCTTTTTAGCGGTGGTTTTCAGCCGCCAAGCT
CACCCGCTTTTGGCCGGTCAATTGTGACACTGTGTGTGTCAGTGAGCAGGGGGTCTCCTG
GTAGTTGTGCGTGTGTGTGATAGTGTGTGTCCGCTTCACACATTGACTGTGAAGCTGCAG
CAGTATAACAGCGGCTGCTGCTCCGGGGTCCCGGCGGTATTGGCCTAGCCCGCAGTCTCT
CTTGGCTAACTCATGTTTCATTCTTTGGCAATTTGCCCTAATGAAGTCCCGCAGGAGCCC
CTCAGACCTCTGTTCTCTTTCCATATTTAATCATGTTATTTTAATCTGGGGGATGAGCTA
ACGCCTCTTTCTCCTGCTGTGTCTGTGTGTGTGTGTGTGTGTGTGTGTGTGTGTGTGTGT
GTGTGTGTGTGTGTGTGTGTGTGTGTGTGTGTGCACGCGGCAGGTCattac
>NODE_2463_length_304_cov_12.351974
CAAACAACAAAACAAAGTGATCACTACATTTATTTTACCTGTGAGGCTTACCGTTGGCAA
AGTTTGCCAAGGAAATAAACTGGTTTCCATGTGTTTGTTTGTGACAGCCTAGACGTGAGT
GGTGGAGACATAAATCATGTCAGATTTATTTTTCCTCTCAACTTGGAACATAGTTCTCTT
CCCTGTAGAATTCAGAACTGATCATTAACCTTTCCTTTAGTTCCTTCCCTTGCCTGGTCA
CATTTCCTCTCTATTTGGTTCCTGGCCCCATATGCCACTTTCCTATTTCCTGCCTGCAGA
CAGCAGGGAGTAGCTCTATTATCACCTTCCTAGAGCTGTCTTTGAATGTGAGAGGCAATT
CCATTTCACTCAGCCATGGGGAGGGGTAGGAGGAGGAGGAGGGGGGGGGGAGGGAAGCAC
ACCATAGAGCACACAGAAATTGGTTTAG
>NODE_2467_length_145_cov_3.889655
GAAAGGCTGTTTGAAGCATGAAAAACAGCAAAGTCGCATCTTTTGAACCTGAATGTTTAC
AAACATGTTTTGGCTTTAGAATGTGTTGAAATAGGATAAATATGAAGGCAAACGCTGTTT
GAAGTCACGTGGAGAAGAAGAATTTGCAGGAGACAGCCGTTTTCAAAAATGTGCTTTTCA
GCCCGGGAAAGGCTGTTTGAAGCATGAAAAACAGCAAAGTCGCATCTTTTGAACCTGAAT
GTTTACAAACATGTTTTGGCTTTAGAATGTGTTGAAATAGGATAAATAT
>NODE_2472_length_878_cov_4.031891
TTTAGAACTGGGGTCTATGGGAGCCAGAGCTTTTTGGAGCCAGCACCTGTCGGACGTAGC
GGTACTGCAGCTTTTTGACACTTCCGGGTTGGCTTCATTTTTCAGGGCCGGTTGCTACGT
CCATCTTTCTTATACAGTCTATGGTTTAACCCTTTGGAGTCAACTGACTCACGTCCAAAT
CACGACCGATTCATGATGACGTCGCTGTGAGACTCGGCCTCGTTGAGTCTCGGTTTCAAC
TTGGGTCGAAAGTGCAGACTTTAAACTATACACCAATTTTTAAATTGTGTTAATAGGCCA
AGTAAAACCAGAGTTATGGTTAATAATTTACGCCGTGTTTTTTCCCGAAGATTGTCCCGT
TAGGCGCGCGTTTTACGCAGGAATAAATGGCAAAAATGGTCGATTCTAAGGAAAGCGCTC
GCGAGCAGAAAGTGCTTGCAAGCAACAACAAAAAAGCAAAAACTGTGACAACCCCTTTTC
TATTGGTGGAAAAAGAGTGCACATCAACCAATCAAAAGTACACTAAGGCAACGCGCGGCA
TGAAGTTGCTACGGCAGGAAAGGAAGAAGTTGTGGGATTGACGGCGGTTTATGAGAAACA
GCGACAGTGACAGCGAGTTTTGCCATCGGATTTATTTTTGACATTTAGCGAGTTTTGAGT
GTTTAGTCAGTGTGCCCTGTAGTTGGTTTAGCGTGTGGTGTATTTTGTTTAGTGTGTAGT
GTGGTCGTTTTTTTGTAGAAACAAAAACATGGCATGTCATAGTGACATCTGGTTGCTTTG
AAAATAGTTGTACATACTTGTCCTAAAAACGCCTGAGGAATTGCCTGCATTTTAATGTTA
ATAGTTGCTAAATTTTTACATAAGATTTTGAAATGTACAAATTATATTTGAATTCTAAGT
TGTAAAAATGGTTTGTTAAACATGTTTGTGGTTTTCACACTAAAAAATGTCACTTTTTCC
TACTCGGATTTTATGTTTTTTGTGTGGTTTTGCGTCCAAAGTGTTACTATAGTATATCAA
AA
>NODE_2473_length_693_cov_12.569985
ATTAGGACCAACATGTCCACGCACACCTCTATATACACACACACACACAATTTCTGCCTT
TCACACTGGCCCACTCCCACACCTGTGTCCAGATGATTACGGGGCCATAAAGTGCCCTCT
GACTCCATCAGCACAAAGGTAATCCTGTCGCTCCAGAAAAGAATCACCAGGCCTTTTTCT
GCTTTCTTACTCAAACATAATTCTCCCCATTTGGCATTTTGACATCATATCTTCAGTCCC
CTCCTCACTCACCCTACCGCAGTTTTCTTTCTCTCTACCTGGCCAAAACCACGCCACAAT
AACTTTATTTTATTTTTCTCCCTCGCTCCAATGGACAACATTTCAACCCTTACCTCTCCA
TTCTCTTTTTAATGTGTTTTTTGTCCTCCCCTGCCTTTCTTCTTTCTTTTTTTCCCTGAC
TTCCAAGGTCAGACAGGACAAACAATGCCACTGGTGTCTGTCTGAATGTGGCTCACTACC
CACCACCACTGCCGTTGTTGCCTTGGCAACGCACTAACCATTAATTTTCAATTAAAGCAG
ACAAAGAGATGACAGCTCAGGGTCCATGGAAGATGTCAAGAAGCAGTATTAATATACGAC
AAGTGAGCATAATTGTGTGTCCATTTTCCTCAGCTCTCATCTATGCTATCAGTGAAATGT
GAAAGCAGCAGATAATTTGAGGGTGTGGGAGACGCCGGCCACTGTTTTCTTTTAACCAAG
ACGCCTCTGATGTATCTTTCTGAGAAATATGGCATTCATCATTACTGTTATGAATATTTT
GTCAGGGATGTTATTATTTTCATTAtcactctatcaaaaaagatgctatttcacttg
>NODE_2500_length_486_cov_7.954732
TGTGACAAATTTGGAAAAGTTCCCTCGAGTTAAACCTCGATGAATTCAACAGGTCCTCTT
GAATGAAAGCTTCTAGTTTTTTACTCACCTTGCTGTGGCGCTGGGGGCTTTGTGGGGGTC
CTTGGCCACTAAACAGGCTTCAGGGGCCGGGCGTCCCCTTTGCGCACGGGGCTCCTGAGC
TATTCCCCGAGAATTGGCTCGACTTTTCAAGCTGTAAACTTTATTAGGGCCGAATCTGGC
TCTCTGACATTTGGGTGCTAAATGAATGGGGGTTTTGTCTATGAATTAGATCGTAAAAAT
CATCCGAAGAGCGGCCAGATAGGCTCACTGGCCATAAACGGTCACGTGGTAGCCATTAAA
GTAAGTTTTATGGTTTTGGGGAGTTGACAGTATATTGCACATAACATATAATCGCACTGA
CGGCGAGGCTTCGTCTGACTCTCTCTTTGCAGGCTGTAAGTGTTACTTGACCGGTACAGA
CCATCTCTGTTGCTCAGTCTGCCTCAGTGTGGACCGGGCGCTCTCCGGGATGAGGACCGC
GTCTCTGGGTAAGTTTCACCAGACTAGCCGGTTGCCTGAGAATAGCCAGCCTGTGTTAAA
CAGCCTTATTATTGTATtcgctccctctat
>NODE_2510_length_569_cov_8.124781
GCATGTGAGGTTTTCTGTTAGGTTTACCCTGCTGGTCACTACATCTGGGTCTCGTGCCCT
TTTATTATGATGAAGAAGAATATGACTGGGGCTGCTTAGGTTTCGACATTTCTTAATTCA
AGTTTAATTCAAAGGAGGATATGAAAAATCTACTCATTATCCTCTTTGCCATCTTAATGC
GTGGCACTGTGAGTGCGGGTTTGTTTGCCTCCGTCTCTGAAAAGCGCAGGATTTCAGATG
TTAACCTCTTTGGACACCTCCATTAATGAGCGTTTAAATGCGACTCTATGGTAAGGGTTG
AGCTTTAAGTAGCACAGAATGAAAAATGATTTGTATTGATGCAAATCGTGTGTACGGAGT
GAATTATACACAATTACCCATCAATACTGGCCAGTCTTGCCCACCCTCACCAACAAGATG
TGGTTAACAGGCAGAAAATAAGATTGAAATGGTGTGTAAAGAGTTGAAAATGAATTTCAA
TGCTGCATTTGTCCACAATTACCCCGTCGTTCACACGTGTTTTATTGGGAGTTTTTTTTT
TTTTCTTCTTCAAATATTTCTCAAAGCAGATTGGAAACATTCTTGGTATTACCCTCTTTC
TTCAGAGAAGAAAGAATTAAGGATTTTGTGACAAAAAAGAGATTTTCTCTCCTGCTGGAG
CGACGGAGGATAACATGGAGGCTCACAGCGTGTTTGATTGTTAATcgtggcac
>NODE_2511_length_337_cov_5.471810
TGCATTGACTAAATACATTTTGCTTGAACTAATAAGAGGATTTCTTTCTCCAGCTGAGTA
GAATAATTTAAGGAGGAGAAATGCTCCCTCCCACTTTCATCCTCCTGCTTCCTTATTGTC
TTGCCTGAGCGTTCCTTTCTTTCCGACATCCTCCAACACCGTGTCTCTCGTGTTCTTTTA
CCTTCCTCCTCTTCCTAATCCCTCCTTCTTACAACCTCGCCACCCGTCTCTCCCTCCCTG
TTCTTCCTGTGTCCCCTCCTCTCTCCCCTGCTGCTCCCCTCATGCTGGTGTCATTCTGTT
CCTCAGGGTAACATAGACGCAGGAAGTTGGTAGATAAGCCAGGATTTGAGCTCCGATTAT
CCGCCTGCCTGACTCCCTCGCTCTCCCTGCCTCCAACCACAAGGCCAGATTGGCCTGAAT
CCTATTTTTAGGTTGCAGCCAAAGAGACAATCCTTTTCCTTTCCTGGATGTTTTttgacc
a
>NODE_2519_length_694_cov_6.168588
GTGATGAATGTCTGTTTCACTGACGCCCTCGAATGCATCAAGTGCATTAAAGCCCATTTC
AGGCCGCACTGCTTGAGAGGTCAAGGCATATGGGAATCTGACAGATATCATGAACATGGC
TATAACTCCTATCTTTTACACTTAAATTCTGGAGCCATAATGCATTGGACTTTGAGAGTT
ACCCCAAGGCTCACTAGCCGTGTGAGTCATTGACATACCAGTGACTCTGACTGCACAGTC
AATTACCCATCTACCTTTCATGGGACAGGAGTGGAAGACAGGGAATGAGTTCATCCATGC
ATTCAACCTACAGCAAGCCATGCCTCTATCGGAGGTGAAACCCATATGCAGAATGGAGAG
ACAAGAGGATATTGGGTTATTTTTTTTTCCTATGTGGAGAATAAAGGTTAATAACAGTCC
TTTCCTGTGTCATATTTGACATGACCAGTCATCGCAGTAATTACAATCATTACACTCCAA
AGGATGTCTAGTTATCCCTCTTAAACACAGGCCGCACAAAAGAAATCAATTATTCAATCA
GAGCTCTCCCATTCATCCCTGCCTGAGTTCACTTAATTTTGGGCCTGGGTGAATCTGCCG
CAAATAAACCCCACGACCGGAGAAGAAAAGACGAACAGGCCCCTAATTTGTACCCTTTCA
GGCGGTCAATCACTTTTCAAAGGAATGCAAGCTTATTCTGACAATCAGGCCGACGTGAAT
GGGAATGGGTTTCATCTGCTACTTTACATAAGTTATCTGGTGATAAAGAGGGCAGAAGAA
GAGAGGGAGGGGTGAactttctgttgccaagtgcagcctgtggccccctcctctctcg
>NODE_2526_length_145_cov_1.703448
TGTTTGAAGCATGAAAAACAGCAAAGTCGCATCTTTTGAACCTTAATGTTTACAAACATG
TTTTGGCTTTAGAATGTGTTGAAATACGATAAATATGAAGGCAAACGCTGTTTGAAGTCA
CGTGGAGAAGAAAAATTCACAGGATACAGCCGTTTTCAAAAATGTGCTTTTCAGCCCGGG
AAAGGCTGTTTGAAGCATGAAAAACAGCAAAGTCGCATCTTTTGAACCTTAATGTTCACA
AACATGTTTtggctttagaatgtgttgaaataggataaatatgaaggca
>NODE_2527_length_361_cov_7.451524
AAGATGATTGTATTCAGGAGAATTAGGCCTAAGCTTACCTCATAGGAAATAGTTTGGGCA
ACGGCGCGCAGGGCACCAATTAGTGCATACTTTGAGTTGGATGCTCAGCCGGAGCCTAGA
ATTGAATAGACCGCTAGGCTGGAGAGAGCAAGGATAAATAGGATGCCCAGGTTGAGGTCC
GCTATCGGGAAGGGGAGGGGAAGGGGGGCTCAGAGGGTGAGTGCGAGGGTGAGTGCAAGC
ATGGGTGTAAAGAGGAATAAAACTGGGGAGGCTGTGGAGGGGCGTACGGGCTCTTTTAAA
AAAAGTTTTAGTCCGTCTGCGATGGGTTGGAGGAGGCCATAGGGACCAACGATGTTGGGG
CCCTTTCGTAGTTGCATATAGCCCAGGACCTTTCGTTCTACGAGAGTAAGGAGGGCCACG
GCTAGAAGGATAAAGACAATTAGGATCAGGGGGTTAAGAATAAGAGCAGTAAGTGTTGAG
GTCATAATTAAGAAGAGGATTTGAa
>NODE_2528_length_345_cov_10.023189
AGCTTTGCAGCAATGATCAAAAGGCCAAAATAGCGTATGATTGGAAAGAAACCTAATTGC
CTTTCAAACCTCTGTGGCACGTTCTATTTATTAATCTGAAAATGCTTCCAAATCTTGGGG
ATAATGAAAATCTCTTTTATAAATATGTATGCAGTGAAGTCACAACATAATAGGGGCCTG
GTGAAAAACAGGAGGCAGCAAGGCGGCTGAAGGATGAGGCGCAGGCCCTGCAGAAACGAA
TGTTCCCCCAGCAGAAATTGGTTTAATTAATAGGACATTTTACATAATGATTACAGTGTA
ATTGCACCGACTAGCAGAGTGTCATTAAATATATCCTTGCTCCTTTACAACACCCTCCAG
CTAAAAATAATGAGTTACATTGGAAATCACTATGCAACAGGTTCATAAATAACATTTAAG
CCCATACAAGGCAAGTACTTATAAATAATAAATATTTGCCTTTTGTAATTGAAGAAAAAA
TGACTGCCt
>NODE_2549_length_392_cov_9.165816
GGCAGCCCTCTCAGCCATGTCAGGGACAGCTTCGTCGAGGGTGGCAGCCGGGGAAAATGA
TGATGATGAAATTAAAATTCTGCGCCTGGCAGAAGGGGCTGCCGCGATTTCACTGGCGGC
TGTGCGCATCGATCTGTTCCAGCATTTGACTTTCAACCATGACAAAACTGTGGGCAAATT
AATTGTTCTCCAGGATATTAGGCATCAGAGTCCATTAATCCTCTCTGGAGCGCCACGCCG
CATGAATACTAATCGTCTTTCCAGGCAGCCGTCTCATCCCTTGCTCCCTTCTCTCTTTCT
CCTCTCTTTTTTTCTTCTTCCTTATCCCTCTTCTTTCCTGACTCTTCTTTTGCTCTTTAC
AAATATTCTCTGCTCTGTTGTTTCTTTACTTACTCTCTCTCTTTTTCTCGTTGCTGTCTC
AAATGTTTTTTTCCCAGTCTGTGTAGGTTTTATCTTCCAGTCTCTGCCCCTAAAaaactg
acaacaaagctggtgttgttttatctgggagctttttcaaagacaagtggaaaaaa
>NODE_2550_length_145_cov_1.944828
GAGAGCGGAGGGCGGCTTCATGCTGCGTTCGGATCATGCCACAGCACCAGTTCTGGGCTC
TTCCCTCTTCGCTCGCTTCCACTGAGGGAATCCTGGTTAGATTCTTTTCCTCCTCTTATA
GAGATGCTCAAATTTCAGCGGGGGCGCGCAGTCGGTACCGGGGGCCGAGCGCACCGGCGG
CTCAGAGAGCGAAGGGCGGCTTCATGCTGCGTTCGGTTCATGCTGCAGCGCCAGTTCTGG
GCTCGTCCCTCTTTGCTCGCTGCAACTGAGGGAATCCTTGTTAGTTTCt
>NODE_2563_length_897_cov_19.123745
GCACATCGGCTCAGTGGAAACTCTGTTGCTGTAGCTACAGCTGGAGCGTGCAAGAAAAGA
GGCAAGGCGGCGGGGGACAGGGGCAAGAGGAAAGGTGGAGGACTTGGTGGAGGATGGGTG
GAGGAGGGAGGAAACCAGGACTGAGAGATGTAAAGAAGTAAAAGGAATGAGGTGATAAGT
TTGGAACACAATGAGGAAGAGGGAAAGTGAGACAAAGAGAGGTAGTGCGTGGCAAAAGCG
GTTACACATTGTGCAGCAGACAGACAGACAGGCTGGACAGAGGTAATGAATGCAGTTATT
AAATTGTTTCAGCGGCAAAGAGGTCTATTCTTATGCCATTATAAAGGGAACAATTTATCC
CCACTGATCGGCCCTGTCTCCTTTCTCCTCGCTCACTTTGATCTGCCAGCATATTGCCTT
GATGTGTCCTATTCAATAGCGAATCTGGGGCAATTTTAATGCTTTTGTACCTCGCCACCG
CTCCACTTCTCCCTCCCTGTTTAAAAATAGCTGTTAATTATAAGTGCAGTTTAAATGTCT
CTAGTGACCCAGAAATGCAGGTTGGAGTGAGAAGAAGGGATTGAGCATCTCCAAGTTTAA
AAAGAGCGAGACACTATTTCTCTCCCTCTTTATCATGCTTTCTTCAATCTCTCTTTTCTC
CTCACACCCCCTTACCACTTCTTTGTCTTCTCCAATCACCTCCCCTCCGATTCTACTTCT
CCATTCCTTTAGTGTTCCTCCACATTTCTTTTTCCTCCATCTCTCGCTCTCTCTGTCTCC
TCTGTGGTGTTTCTTCGGCTCGGTGGGAGTGAGCAGGGCCAGAGGATAGGGGATTCAGTT
CTTTCTCTCCAACACACCAGAGAACTGCAGTGAGACATCGGAGACCATGGTTGTGAAACC
GCTTCAGTCTGCAGATTGTATGTGCGTCACGCCGAGTCTTTGTATCTCTCTCCCCAACTT
CCTCCTCTTATGCAGCCGcaggagtgggatgttgaaaggaaaggcatgtgaaggtgcgct
aggtagcacagtacgaggcag
>NODE_2564_length_650_cov_7.892308
CTTATTTTTTTTCCTCATATTCACCACATTTTCTTAATCATCCACCCCTTTCTCAATCAT
CCACCCCACCACCCAGCCGCTCAGTGCTTTCCCATCCTCAAATTCCCTCAAAGTTTCAGA
TGCTCACAATTCTACAATGCCCAGATGCTGTCCTTTGGCCCTTTACCCCCCTCAACCCAG
AGCTATCATTCATAACCTTTCTGTGGAGCTGGGAGTGAAAGAGGTGGGATAAGGGAGAAA
GAGGGGGAGCGGAGAGCAACATGGCAGCTTATTTAGAAGACTTCCTTTATTGGAACATGT
GCAAGCAGTTCACTCACAAAGGACTTAAATAGGATATTTTCTGTTCCCTATAGTTGCTTT
CCCCTTTTAAGTGCCGAGGCAAAAAAAGTAAGTTTACAACTCCCTCCTCAATGGGGGCTC
TTCACTCTCAGGTTGCGGGGACCTGAGTGACCTAGGAAAGTTAATTAGGAGGCGAACAAA
GAGCGAGCTGGAGCAGAATGCCTCGCCTCTCCTCCAGCCAAAGATGTCATCCATTAATTA
GGAAAATCTTTAAGGTGGCCTTATTGAATTTACAGAAAGCCCCGTGGTTGGCGGGCAACA
GTTTTTTGATCAAGCCCTGACTCAAACAATGCCTTTCTGGGGGTTAAAAAAGAAGAAGAA
GGGAGGAGATTGGTGGTAGAAGACGAGAGGGAGAAAGGGAAAAGGGGGGGAGAAAAAGAA
ACGTATGGGTCTGCGGCGCAGTACAGTTTAATGGGGGGGctgctgattgtgacagctcag
attcacatgggtat
>NODE_2565_length_682_cov_7.907625
CCTGGTTGGACTGTAATGGTAAGCACAAGGTCAGACTGGTCACCAAGCATTCAATGGGGT
TTTTACCAGACATGTATTGAAACCCATCTGTGGTACAACTAGGTACTGAGGTTGTTAACG
TTTTTATCGGTGGTCTTCAACCCTGGTCATGGTGAGATTAGTTCAACTCCACCACAGTAG
TGAGATATTTTAAGCTGGTGGTGATGCCACAGTGGATACTGCCACAGTACTGTCTCTTTG
GACAACTGAATGGTGCCATCTAGTACAAAAACACCATTCTGGTATATAAGTGCAATCAGC
TCTTCAAGACCAGAGTTGCTGAATCACAGTTTGTAGTCACAGCAGGGGATGAACTGAGGG
GCGATGTGGGGCTAAACAGTATATTAACTGTGTGTTGTTCTCATTGCCACTGCAGCCGCC
AATCTGTGATGGCTATTGGCCAGAGCTGGCTGGCAGATGATGATGGTTATGATACATCTA
CACCCTACTACCACAGCTCAGTATATGGTTGGTATAATGGGTTTGTATGATGGGTAAGAT
TTCTTTCCACCCTCCATCTCCTACATAGGGAAGAGGAGCTACGTTCAATGGGTAAAGCGT
GTTCTTGAAGGCCCTAAAAAGCTTTTAGTGAAATTACTGCTACTTGGATATTAGGCTTTG
ACCATTGAACGCACCCCTGACCACTAGTCTATGAAACGTTGCCCAATGATTCTGGCCTTT
ATGTTAAAGCCACCTCACTTTACGAAGGGTTCATGTTTCTAAAGACTTCAGATATCCAGA
TACTTGGTTAGACATCAGTCAGTCCCATCAGCTGGAGTTTGTTAtt
>NODE_2575_length_359_cov_2.938719
TACATATCCTCTGTTTCATGCCGTCAGAGACTGGCAATAACAAAAGGCACACTATGTGTT
CATGAATCATCCAGTGGAAGTATTCCAGTCTAAAGCACATCTCCCCCTATTTACAGTGTC
CCAGAGGGGCGGGGGTAAGTACCTCAAAAAGGCCGACCAAGTTTGACATCTGATCTACTC
AGAGATAATGTTTTTGAAGGCAAGCTTGATATGAAGAGGCCAGAGTCCTTTGTAACTTTA
AGTGAGAAAATTTGACTCAATTCCTGGGCTACATTGCTCCAAAACCTTGCAATCAAACGA
CACTCCCAGAAGCAGTGAATGTATGTCCCAACAGACAGTTTACATTTGATAGGGGAGAGG
TCCGGTTATCCATCTTATTAAGAATGAGTGGTGTTATGTGGGATCTATGGAGTATCTTAT
ATTGCAGGCATGTCCAAAGTGCGGCCCGCGGGCCAAGTGCGGCCCGTGTTCAAATTTCCA
ccggcaaatgtaaaaagtccaag
>NODE_2579_length_641_cov_13.737909
TACAAATGGACCAGAATAGAGATAGAATTAAGATACTGTACCCACACTATGGAAGTTACA
GTTTTTTCTATTTACCCTCAAATGTGAAATGTTATAACTTGTACAGTGGTTTTACAGTCA
TGTTTTAAAATTTGATAAACACTTCACTTACTTTAAAATTTGGATTTTCTTGTAAACAGG
GAATGGAGGCAATAGTGATTTTAGGGTTAGTTGAGCCCAATAGTGACATGAGGTAGCGAA
TTAGCAGGACGTGAAGCACCATAGGAACTCCTAACCTCTTGATAGGCGCCTCACAATCAA
AGTCATTAGCCAGTGTAATAAAGGGCCTGAGATACAGCCATTCTTCAACAGCCTAACTCT
TTTATAACCAACAGATTAAAGTTGATTGGATTAAAATGACATTCTGCCCGTCTGACCTTG
GCGGCAGCAGTTAAGTTCATCCAAATTAAATTTCTCCGTAATAAAGATGATTCATTTGTT
GCCTGACGTAGTAAATATAAAACAGAAAGAAAAAGGAGAAAAGATTAAGTGACACACGTC
AGTGCACACGTGCACAAACGCACACTTGTGCAGACACGTACACACGCATGCGATGACACG
AATATACCCATGCGTGCACTCACACAGCTTTGTTGGAGCTGGCAAGCACCTGGGTGCACA
CGCAAGACCACAGAGACACCCATCTGAGTTAACCTCAAACTTAAAACATGTCGTTTAAAT
CCTTATGTTGAGGTTAAAAAATACATTGCAAAGACTATGAAGATTGTAACATTATcggtt
gctca
>NODE_2580_length_510_cov_10.821568
AAAAAATTAACCGTAGGACCTTTACTTGTAAAGTTGTATTTTTTAAACTGCAGCATTGCC
ACTGATCTTAATGCTTTTTTTATGTTTTATTTTTTGAAGATTTCTGTCCACACACTTTCT
GCGGCCTGCGTATGAGTTCATGCATTAGCCGTCTGCTGCCCCGGCCCAACATCCCCTGCT
GGCTCCCTCAGAGCAGCTTGGCTCGGGCCGGTGGCTTCAACCTGCAGGCAGCCATAGGAC
AGCCCAAGCGGAGCTGTCTGCCACTCCTGTGCTTCATTAGGAAACAAAATATAAGGTTTC
CACTCCATTAGGAATGACTTTAGGAGTGAAAGCACATAAGACGCCGACTCACCTCATCAA
CAATGCATTGCAATAACGGCTGAGGATGAATGAGAGTGAGCAGAGAGGGGAGAGAGAAAA
CAGCATTAGCCTGTATACAATGTCTTTACAGCAGAGTGGGAAGGAAAAAAAATCATTAAT
GCAATAAAATGTGGTCAGATTAATCAAATGCCTCAAACTCTTATGAAAATATTACAGGCA
GAGAATTTTCTATTACATCTAATGGTATCTAATCTAATACTGGCAGTTAAGGGCTTGGGC
ATCTATTTATTGTGAAACACAATTTAGGAAGTTTAAAGGGAGGCAGTGAAgcat
>NODE_2581_length_336_cov_1.532738
GACACGACTTTTTTTAGTGCACAGCGCACGGTCACTGCTTTTGATTGCAGCCTTTGCTTG
TTTTTAATGTATGCCGGTGCAAAGCGTTCTTTGTGTTTTTTGAACGAGGTTGTGTTCAGT
ATCAACAGTGTTAATGAAGAGTCTTTTCCACACATTGCCACACATTAGTAAAACACGGTT
ATGAGGGATTTGCCGCTCCCATCCCTCTGGAGCTTTCTGTCTGTCTCTTTGTATTTCTTT
CTCCCATCTTTTCCCCTCCCTTCCCCTCTCTTCGTCTCTCCTCCTCCTCTTCTCTCTCCC
ACCCCATCTTTCGGTCTCTCCCCCTCCTTTTGCTGGCATCAAAGAGGTGCATAACCTGAA
ATGAATGCACGTGTTAATCACCATCTCCTAAGAATTAGATGATCTCCAACCACTCTGACA
ATTCATGTGCAAAAGAGAGCTCTCAGTATTCATAAGCACCGCGCCGAGCATTTACAtgga
>NODE_2583_length_588_cov_11.454082
TTCCTTTAATTGTTAGCGCAAATTGGCCTTCTCAGCATCAGCTTAGCGACACGGGAACCC
AAACAAGCTTGTATAATGCATTGGCCACCGCTGGCACTGTAGCTAGCTTGAGTGGCTAAA
AAGAGAAAAGGCTGGTTGTTGTCTCTTCTGCTCTGTACTGGCATTACTATTTTACAAGCA
AGCAGGCTCATTACAGAACCATATGCTTGGTAACGATGAAAGCTGTGGGTGCATCCCTTG
TATGAGCTGGGATGCTTAAATTATTAAATACACCACCGAGGCTTGATTCAGATGTGGCAG
GCAGCCCAGTTCTCTCTCGCACGCACACACACATACACACACGCAGAAATGAATAAAGGC
ATAGGGAAAAACTTCAAACACCTTTCCTGTGCATTTAGTGTAATGAACAATGCCTTAATT
GAGATTGGCTAATTACCCAATTTCAAGATAATTAATATGATCCTAATTAGCATATGTAAA
TGGGACGTTGCATAATTGAGAATCCCTGTTTTGAATTAGATGGCTCTAAAGTGAACCCGC
ACGTGAAAAGGTACAAAGCAGCTATTAAGAGTTTGATGCCGCATTAAAACAGGCCATCAT
TCAATGTGCACTGATGAAATGCTCAGCCTCACGCAGATGTTCAGAAACATTATGGAATGT
CGTTGATTATTGTTGATATGTTTTTGGGACACTGCTAATTAGAAGTCATTACCTACTTAT
CACTtttgtgcc
>NODE_2584_length_685_cov_10.334307
CGTTACATAAACCATAACTGACACATGAGGCCCACGTATGGTACATTGGTGCGATAATTT
GTCCAGATGTAGCAGACCTTAAATCACATCTTAGGCGTGGATGAACACAAAAGGTCCTTC
ATGAATGAGGGAGGATGTGTCAAAACAAAGGCTCTGCCAAATCACTGAAAACACTCTGCT
CATTATTTGGCATTGTTTGCAAAAAATACGAGTCTAGACTTCTATGATACTTGCATGCAT
TACACTGAAAGCTAGGAGGGTTATCGGCATAACAGGCTCACCCACAATCCCCAGATTCAC
AAAGGGAATGATTGTGGCTGGAATGTGGTGTGTTCCCAGGAAGACTAGAGAGGGCCATCA
CAAAAGGAAAACCCACACGGTGGGCACTTTTTCTTCTGCCATGTACAGGAAGCGAAATGA
GAACTATCAAGTTTGACACTATTCACAGGGCCTTCACGGGGCCCTACAATACCTGGCTGG
GCAGACAGAATGCCGGGCTTAAGAAAGGGGGGAAAACGGCTGGCAAAGTCTCCGTCACGT
GAAAGCGTGTCGATATTTCTGACACCTCCAGGCTACGTGCCAAATAAAGAGCATAGGGGC
TTGTCGCTGTGGGGCCGCTGGGCCCACCAGAATGCTGAAAGCTGGTACCCCTAATGCTCC
AACAGAGACCTGGGGTGGAAGATTTCTGTGTAAACAAGAAAGAAATCTCGCTGTGTTTAA
GTTTGGAAAAACTGCAGGAAATAACGAGCAATCAAAAAAGGCAGAAAAGCATTAAGAACA
TGGTTTCCTTGGGAGGGAACGGAGGTGtgaaatgcctctaaatcaaata
>NODE_2587_length_547_cov_2.978062
GCTGCTCCACGCTGCTCACTCGCTCGCCTCAGCGTAAATTACAACGCGGTGACGCTACGC
GGCGACGTAAAAAAAATAAAATAAAAAAGTACCGGTACCAGACAAGCGCAGAATAGTATT
GTTTTAAATGCCTCAGTACCGCGGAACCAAAATAGCACCGGTATACCGAACAACCCAACT
CTGGACTGGCGAAGCATCAAAGTTCAGAGGGCCGCCACGGACACGCCCTTTGACGAAACA
CACACTTTTCACCATGAGTCATCAACTACATCTTGAGGCTCACGTCACCACATTTGAGGT
TAATCCGGTCAACCGGCTCATAATAGCACATAAACGTGTAAAGCATGATCTTTTCTGTTG
CCAGCAGGTGGCGCTATGTCTGTGAATGGATATTGGCATATGGATGTGATCAGGCCAGGA
CTGTGATCAAGCATGTGAAGTTTGCGGCAGATTGGAGGATGTACACGGTCGTTAGACACG
CTTCCTCTTTGATGGCGAATGATCACAATTCAGAGGGCCGCCATTGCCGCGCCCTTAGAC
TTTTGCAGAGCCTTTTGATAACTTTTAATCACCAAGCCCTGTTGTATGTGCTGGTCACAT
TTGAGGCGTGTAGGAGATAACCCCTGGGAGGAGTTCGCTCTTGAATatggcaaaaatcac
aaaaaatcgcacaattaattcaaaatggcgg
>NODE_2591_length_710_cov_14.390141
CAGAGTTTAACCCAGTCCAGTCCTTAATGATCTATCTGTCTGCCACCCGCACAATGGCCC
ACACCGCTGTTCGCTTTCATTTACAGAGTGCCAGTCTCTGAACTCCCCTCATCAGCCCTT
TGTTCCTGGCTGTTTCATGTTTTTTTGGGGAGTTGAATGGCGTAGCTGTGTATGGGATAC
TTTTGAGCGAGTGGTTTAGAGAGACAGCTAGAGCAGGAATTTTCCAGTGCAATACATTAT
GAAGATTTCACTTTCTGCCTTTGATTCTGCACTGACAGTTATCCTTCAGCCCTCCTTTAA
AGTCCCACTTTCAATCCCTAATGGCTGTCATGTCGCTGCGCTCTCTGGACTCTTACTCAA
AGTGTCATTGGCATAATGGTCGGCAGCCGTTGGCCTCTTTTGATCATCCATGCTGTGTGC
GAGAGCAACTGGAGCTGAAACAGTGAGGTGTATGAGGTGTCTGTGTGTGCGCGCACTGCT
TGCGCCTCTGCTCGGCTGCCACTCCCAGGCAGAGCTCCACGACCGGAAATCTAAAATTCA
CTTTCAAATAGTTTTCCTCCTGTTCTTGGTGCCTAATAGCCAAGCAGTGGAAAGTGTGTG
TGCATGTGTGTGTGTACTCATTAAAAGGATAACACAGGTTTCTACTGTATCAGCATCTCG
GGCTCGGCCCAGTTTGGCACTCCCTCAACGGGTCTGCATACTCCAACAAAGGGATGAAGG
GCCGCAAGAGAGCCAGCGAGAGCAGGAGCGAAAACTGTTGTGTGTGTGTGTGTGTATGTg
tgtgtgtgtgtgtgtgtgtgtgtgtgtgtgtgtgtgacggtgagctgaggccttggacag
agccaaagtcgagt
>NODE_2594_length_247_cov_9.931174
GCTGCGGCATGAACCGAACGCCGCGTGAAGGCGCCCTCCTCTCTCTGCCCCGCCGGTGCG
CGCGGCCCGCCTCGCGGGGTACCCCCGGTCCCGATGGCGCTCCTCCGCTAAATTTTGAGA
ATATTAATAAGAGGAGGAAAAGAATCTAACCAGGATTCCCTCAGTGGCAGCGAGCGAAGA
GGGAAGAGCCCACAACTGGTGCTGTGGCATGAACCGAACGCAGCATGAAGCCGCCCCCGC
TCTCTGACCCGCCGGTGCGCGCGGCCCGCCTCGCGAGGTGCCCCCGGTCCCGATGGCGCT
CCTCCGCTAAATTTTGAGAATATTAATAAGAGGAGGAAAAGAAACTAACAAGGATTCCCT
CAGTGGAAGCGAGCGAAGAGGGAAGAGCCCA
>NODE_2597_length_145_cov_4.344828
ATCCTATTTCAACACATTCTAAAGCCAAAACATGTTTGTAAACATTAAGGTTCAAAAGAT
GCGACTTTGCTGTTTTTCATGCTTCAAACAGCCTTTCCCGGGCTGAAAAGCACATTTTTG
AAAACGGCTGTCTCCTGTGAATTTATCTTCTCCATGTGACTTCAAACAGCGTTTGCCTTC
ATATTTATCCTATTTCAACACATTCTAAAGCCAAAACATGTTTGTAAACATTAAGGTTCA
AAAGATGCGACTTTGCTGTTTTTCATGCTTCAAACAGCCTTTCCCGGGC
>NODE_2599_length_468_cov_8.380342
GGAAGAGTTTAAAAAACAAACTCCCTCCACATTCTCCCTCATTTGCACACCTCTGGTAGC
AGCTGCGCGCTATATTCCACAATAACAAAAGTGTGTCAGTAAACGTCCGCGTGTGTGATC
TGCGTAGTGAGTCGAGGTATGTGTGTACATGTATGCTTATCTGTGGCTCCGCTCAACAAT
CAACCAACCCCCCACTCCGATACACACACCCACACACACAAGGCTACTTCAGAAGCCGAG
CCGCAGACAGGGTGAGCAGATCAATCAATTACATCTCTGCTCCAGCAATCAAACAAGGTT
ATTATCAGGCAGCAGCTCACCGACCTGGAAAGGCCTGGCCAATCAAAGGCTGCTGTGATG
TGGGGGCTGGCACTCGCTCATGTGACAGTAACACAGAGTGGCAGCTCATGTTGTCAAGGG
ATAGAAGGATGGAAAGAGGTAAGACAGACAACTGAGGCTGAATTCAAAGCAAAAAACAGA
AGGATGTGTGTGGAACAGGAAAAAAACAATATCTGTAAATCACCCATCTCTGGCAATCTG
TCTTCACCTTGACATTGCTCAGAGGACAAGAGAAGATAAGAAAAGCACAATACAgcgctt
tgtaaatgcagt
>NODE_2607_length_145_cov_2.593103
TAGAATGTGTTGAAATAGGATAAATATGAAGGCAAACGCTGTTTGAAGTCACGTGGAGAA
GAAAAATTCACAGGAGACAGCCGTTTTCAAAAATGTGCTTTTCAGCCCGGGAAAGGGTGT
TTGAAGCATGAAAAACAGCAAAGTAGCATCTTTCGAACCTTAATGTTTACAAACATGTTT
TGGCTTTAGAATGTGTTGAAATAGGATAAATATGAAGGCAAACGCTGTTTGAAGTCACGT
GGAGAAGAAAAATTCACAGGAGACAGCcgttttcaaaaatgtgcttttc
>NODE_2608_length_600_cov_14.533334
ATGGTGCTGTAAGTTTTAGAGCAGGGCTTTTTCTGACTTTGCTCCTGGTCAATCCATTTG
CAGATTAGCTCTTGCTTTATGGGCTGCCGCATGTATCTTAAAAACGCCCCCGCGGCTCCG
TGAGGAGCAGAAGCGATGTTCACATTGAGGTTCATGGAGTTGTAGCTGTGGAGAGAAGAC
GGTCCATAGTGCTCTGGCCTGTGCCCGAAGTGCTCTGGCCTGCCGTAGATGTCCCCCGGT
ATACCCAGGCGCATCTGCCCATTGAGGGCATGGTGGTGGTGGGCACCTGGGGACGCCTGG
TCGTGAAGTCCAGTGAAAAGTGAATGGGCCCCACTTTCCGTGTGCCCATAAGCACCTGTT
GGGGAGATGAACATGCCATGGTGATGAGGGGAGGAGGCGGAACTATGCTGGTCGCCAAGT
GCATGCATAGCAGAGGCTGAGAGTTCTCTCCTGAGGATGAAGTCCCTGCTGCTTGAGTAG
CCTGAGTGGGGGTGAGCCACGGGGAAACCAACTGTGGTCTGAGCAGAAGTGAAAGATGCC
GCGGTCTGGGCTTCGGGATGGCTCTGAATGTGCTGAGATGGGCTAAGTTTGAGAGCATTT
GTCTGTGCCATGTGCTCTGGTCCAAATGGAGTGAGTGCCACTCCGGGGTCGTTGCCCAGC
TCCCCAGGGTGGAGGTGGGCATGGTGGGAgagagggtgatgcccccctagccccgggaag
cctgtcatattctgatgaggaagg
>NODE_2609_length_427_cov_15.918033
TTTTCCCCTCATTCTCCCCCCTCTGTCTCTTGTCCTTCTCTTTTATTGCTTTGTACAGCA
AAGCACCATTACTGATCCCTTCCAAAGCACAAACTAAAAATCTATCCCGTTGTCATTTGC
TGCACCGTGCCATCTATCATCGGGGGTGCTTGGCAGCGTCTCCATACGAGAGAGGAGGTG
CTGGAACAGGAGGCAGAGTCAAGGACTTTCACGCGCAACAAAAAACTTGTCACAATTATT
TATGGCTCTTGCTGGGACACATAATAGGACACATCAAACTGCTGTTTTTTTGTGTGATGA
GCGCCCTCACATCGCTGGCTCCCTTGTCGAAGTGGGTCACAGGCATCTCTTGCCTTACAC
ATACAATTTCCAAGACAATGGCGGAGCACTTGGGGAAGTGACAGTGACAAATACTGGAGC
CCCCACGGAAAGCTGGGCAGGCTGTTACATGAGTGATTGCGCCAATAATCATGCGGAGTC
GTCACGTGTCTGTGGAGCAAGAGGGAGATGGGCAGCAGGGGTGGCAGGGGGTGGGAAGAG
ACAGAGCGGgagagaaagggaggcagggaga
>NODE_2619_length_336_cov_12.782738
AATATGAGCGTATCACAGCAACCTGACACCAAATCTGGGCTATTAGTGATGTTTCGTCAA
GCTGCAATCAAATTAAAATGTGTTTCTCAAATAATTTTTTTTGAATACAAGGCTTATTTG
CCACAATCTAACATAAAACTGTTATTTTTCACATCAAACCTTGAACAGACCAGTATTATT
TATGACATGGTATAAACTTTGTTTTCTGCTGCCTGATTGCTGAAGCCCAAGCCTTGACAC
TTGTGATGTACTCTGCCAAGAACATTAAGTATCCGAAAGTGATAAAGCTTCAATTTGCTA
GACCATTAGACTAATTACTGCAATAATTAAGTAACTACTTGATTAGAACTAATGGGTACC
TAATTATCCAGGAAGAAAGGATCAGGTGGTAATTTATAGAGTCAAGCTGATGTCTTCTGA
CTTAGCAATGCCGATTACCAAACATAAGGGACTGAAACTGGTGAGAACAAAAAAAAAAAA
>NODE_2620_length_627_cov_5.677831
TGCTGACGACTTGATACTGCAAAGTTCTATCTATTTTTTTTCCTTCTTCTTTTTCTTCTG
CCGTAGCAAATTTGTTTTCAGGCTCCATAAAATAGCCTTTTCTTATTTCAAGCAGCAGTG
TATGCAGTGGAAAATCTTTCACATAATATATCCTTAAAAGCACATTACTGTGTCCCATAC
ACCGTTAAGAGTTAAGAACACAGTTAATATTTACAGTTGAAAAAAATGGGAGAAAAGGAA
AGGATTTTGCCAGGGAATAAAACACCCCCACCCACGTATACACACTCACTCTCAGTGCAG
CAGTTGAACAATTGCTATTCACAATCCTATCCTTAATGCCTAAGACCAACATAAAAGAGG
GGAGTTTAAGAATATAGGGATAAGCCCTTTCAGCTTTTCTAAGTCTTAAGGCTGGTTTAT
GCTCCATGAATACTGAGCATCGGCAGCCAGTGCTGTTGCCACTCTAAATAGATATTACAA
TGATTTGGGAACAATGCATTCGACTGATTCCCTCAGACACAAAAATACATATATGTGTAT
ATATAGTGAATAGGAGGCAAACATTAGCGCTCCCTGACAATACAAGCATTTTTGATGTAG
AAGGGTAGAGCAAGATTAATGTCTGAGCGAGAGAAAAGGCGAGATACCACTTTGGGTGTT
TGCTGGGAAAGCTGCAGCGGGAAGATGCTTTGAGAGTCTAAATCCCCCCCCGAGTACAAT
GCAGGGCTGCTGATACAACCAACAGACACGGGGTCACCTCCCctcagggag
>NODE_2624_length_473_cov_4.076110
GTTCTTTTTCTGATTTATTTAGGGGGGATATTAGTGGTGTTTGCGTATTCGGCGGCGTTG
GCCGCTGAGCCCTATCCGGAGGGTTGGGGAAGTTGACCGGTATTGGGGGTTATGGTTGTT
TATGTGTTAAGCGTAGCGGTGGCGTCTAGCTTGTTCTGAGAAGGTTGGCATGAGGGCTCT
TGAGTGTCGGCTGATGAGTTTAGTGAATTTTCGGTGTTTCGGGGGGATGTGGCGGGAGTT
GCTCTAATATATTCAATAGGGGGTGGTGTCTTAGTGATGGGAGCTTGGGTGCTTCTTCTA
ACTTTGTTTGTAGTCTTAGAGTTGACTCGAGGGTTGAGTCGGGGGGCGTTGCGTGCTGTT
TAGATGAGTAGGAGGAGTATTGCCAAAGAGAGAGTAAAAAAGAACAGGGATAGATATGTT
TTAATTATCCCTTGTTGGAGGTCGTTGGTGGTTGAAATCAAGGGAGTGTTGAGGGAGGCT
GTTGCTTTTGGTCCGGACTTTTCTAGTCAGGTTTGGTCTAGTATTTGGGTGGCAACTGCT
TGTCCTAAAACCAGGCTTAGCTTAGGGGTGGCGCGGTGAATAATTGTTGGGAAGAACCCT
AGCATGTTGGAAAAGTG
>NODE_2626_length_690_cov_7.950725
CTGATTATCGGAAGTAATCATGAACCTAATTCAGTTTTGATTTCATTTCTATGGGAGATG
CAGGCACTATGTGTGTAATATATGTCTGTGTTTATGTCGGTCTGAGGGTTTGAGACTGAG
TGCATGTGTGTTGTGTGACCGTGTGTATGTACATGTACTATGTGTCTGGATGTCTGGATA
TCTGCATGTGTGTGCGTGCATGTTAGTCGTAGGCTCAGAGGCATAGCGTGGGTCTGCATG
AGGGAGTGTGGTGGCAGAGCACTCCTCTGATAGGCCAGATCCAGGGTGCACTGAAGCCTT
TCGCATATATATGGAATTTTTGAATATCTAAACCATTATTTAGCATCCAAATCAGTTCTG
CTTGTCTGACTGATGGACAATTTCAGTGTGACCCCGGTCTTTTTGCATGTGACCTATACT
GTCGGGATTCTTGCATATTGTTTGGATGTTCACGTTGACTCCTCTCCCGTTTTTCTCTTT
GATCCTTTTAGCATGCTCTTTGTGTCGGAATTCATGAAATATTCATAGCTGGACTGTGGC
TTTTCCATATCTTTATGTACAATTATTGGCAGCCGTCCTGTTATGTCGAGCCATCTTAAT
AGTAGGTATTGGGCTCGGTTAAGTGTGACTTCAGATTTTTCTGACAGTTTAGCTGGTCTG
TGTTATGAATTGATAAGGCGGGGCATTATATTTGCAGATTGTGCAGCGTGGTTGCCTTTT
TAGCCTACCATTAATATTGATAAACGCAAATAATGTGTCTCACATGAGAGAATAAATATC
AGCACTGGAATATAAAATATGGAAAatgcattattattattattaatatatgtt
>NODE_2629_length_145_cov_1.579310
GGCATGATCCGAACGCAGCATGAAGCCGCCCTCCGCTCTCTGAGCCGCCGGTGCGCGCGG
CCCCCGGTACCGACTGCGCTCCCCCGCTGAAATTTGACCATCTCTATAAGAGGAGGAAAA
GAATCTAACCAGGATTCCCTCAGTTGCAGCGAGCGAAGAGGGAAGAGCCCATAACTGGTG
CTGTGGCATGAACCGATCGCAGCATGAAGCCGCCCTCCGCTCTCTGACCCGCCGGTGCGC
GCGGCCCGCCTCGCGgggtaccccccgtcccgatggcgctcccccgcta
>NODE_2643_length_495_cov_8.365657
GTAGAGATGGTAGGAATAAGTGAGAGAGGACAATGCGATTTATGTTTTTGATTTAATGCC
AAAAAGACAGAAATCCCCTCCGAACACACACACACAGAGAAAAATCCAGAACATGTGGAG
CTTTTATTGTGAAAAGACAGTCATTTAGGACCATATGGACGTGTGCGACTTTTTCTGTTT
AGTCCAGGCTTGTGTTTCTCTGATAATGTCTCTGTACGCATGCAGGATTATCCATGAAGA
TGGCTTTTCTGGGGATGATGTGAAGCAGTATAAGCCTGTGGTCTACAGCAACACCATCCA
GAGCTTGGCAGCCATTCTTCGAGCCATGGACTCACTGGGCATCGAGTTTGGAGACAAAGA
CCGAAAAGTTAGTCTTACCTTTACTCTCCAGATGTGATAGTGCTGAAGCAGGTCTGTATT
GATATAAATCGCAGTCTGTTTGGTTCACGACGTCTAGTTGACGTCTCTCAGGGGACTGGA
TTGCAGTAAATCTGTTTTAAGAAGTCAGCCTTGGAAATATTTGACTTTGTGATTGGTTTG
TAGTATCCATTTAAAGAAATCATTGAGTATAATGGTTTAACATAATTTAAAATGCCACAA
Taccacctaagcagatgataaataataagtatacagata
>NODE_2644_length_145_cov_2.537931
AAACATGTTTGTGAACATGAAGGTTCAAAAGATGCGACTTTGCTGTTTATCATGCTTCAA
ACAGCCTTTCCCGGGCTGAAAAGCACATTTTTGAAAACGGCTGTCTCCTGTGAATTTTTC
TTCTCCACGTGACTTCAAACAGCGATTGCCTTCATATTTATCCTATTTCAACACATTCTA
AAGCCAAAACATGTTTGTAAACATTAAGGTTCAAAAGATGCGACTTTGCTGTTTTTCATG
CTTCAAACAGCCTTTCCCGGGCTGAAAAGCACATTTTTGAAAACGGCTG
>NODE_2661_length_145_cov_7.793103
GTGACTTCAAACAGCGTTTGCCTTCATATTTATCCTATTTCAACACATTCTAAAGCCAAA
ACATGTTTGTAAACATTAAGGTTCAAAAGATGCGACTTTGCTGTTTTTCATGCTTCAAAC
AGCCTTGCTGAAAAGCACATTTTTTAAAACGGCTGTCTCCTGTGAATTTTTCTGCTCCAC
GTGACTTCAAACAGCGTTTGCCTTCATATTTATCCTATTTCAACACATTCTAAAGCCAAA
ACATGTTTGTAAACATTAAGGTTCAAAAGATGCGACTTTGCTGTTTTTC
>NODE_2686_length_483_cov_2.004141
CATGTTGTTATCTGTGCAGCAGCACCTGGTCAGCTTTGCTGCTTTTTCATTGAAGTTGCT
AAACTACTACTTGTACAAAAGAAATAGTACAAAACATGATGATTGATGATGCAGGTGCTA
ATAATGTCTAAACAATCTCTTCATGTGAGATTGCAGAATCTTGCATCCACGGTCCACCTG
CCCCTTGATTTTTTTAAATTTTAAATCTCATTTTCATGAGTAGGCTGGTTTGGAGGGTGG
GCATCATTAGATATAAATTAGATTGCTGTGGGTTGCCAAGGGTTGCCATGGAGGAGACAT
ATCTGTGGGGTTACCAGGCAGGGGGAGCAGTGTGTGGCAGTGCCGGGTGGGAGGAGTGGG
TGGATGAGCTGGAAGGTTAGAAGACATGGAGTTGATTACTTTGGGTTGCCATGGTGGAGC
AGACTAATACGGCAATATCCAGCTGGTTTTCTTTGGCTGCGGCATGAATGGGAGGGTGAC
GAGGATCTTGAAATGAACATTAGATTGGTTTAATTTTCCAGTAGTGCAAAGCCATCTGCT
AGCGTGAACACAGTTAAtaagcaagctttttgcttgtttgggttttcctccttgattttc
aattgaccccctagttggatgcatatt
>NODE_2688_length_147_cov_18.040817
AAAGAAACTAACAAGGATTCCCTCAGTGGAAGCGAGCGAAGAGGGAAGAGCCCAGAACTG
GTGCTGTGGCATGAACCGAACGCAGCATGAAGCCGCCCTCCGCTCTCTGACCCGCCGGTG
CGCGCGGCCCGCCTCGCGGGGCCTTCCCGGTCCCGATGGTGCTCCCCCACTAAATTTTCA
GAATATTAGTAAGTGGAGGAAAAGAAACTAACAAGGATTCCCTCAGTAGCCGCGAGCAAA
GAGGGACGAGTCTAGAAATGCGCTGCGGCATGAACTGAACGCCAGGTGAAG
>NODE_2689_length_435_cov_5.956322
GACCCCTGTTTTAAGTGGGTAGCAGGTAATTGCTGAGGCGGTGTTACCCATCAGCCTACA
AGTCCATGTGTGCCTTATGTGTCATCTCTATTTATTATATTCTGCACGCTCCCTGGGCCT
TGGTAATCAATTTCACAAGGATACAGGGCTGATATCAGCTGCCGTGCACATTATGAGGCG
AGCCCTCCTCTTATCAAGTGCAGAATTGCCGGCTAGAGGTCATGAACAGATAAACAGGGA
TGTAACACAACTCCCCCACTCACCTGCCCCCCAGTGAACACAAAGGTGGGAAGGTGATGT
TGTGAGGGGGGTACAAAGAACAAAACACCCAGCAAGGAAAAGGTTGCGACCCTTGTAAGG
TGCCTCTTGTTACGCCCGACCTTCAGAATTTCATCATCAGTGCTTCTGTCTGCTTAATAA
TTCGGAAGCTCCCGTCTCATCTCTCTCTTGAGTCAGCGTATGTGGGTGTGTGCATGTTTG
TGTGCGGTGGGgttatgaggcctgcagacaccctctctctgattatctccaagcactctt
tgcagacctttatagaccaaccacaactccatcaatcat
>NODE_2695_length_449_cov_8.930958
ATATGCACTGAAATAATGCTGGGCGGAAATGACAAATGACCCAAATAAGTGACGTGGCTG
CTGTGTATCATTATGACTCCTGCCTGTCGACCTGCTCGCTCTCTCTCTGCTCTGCAGCTC
CGTGCTCAGAAACTGTTGAGCAGTTTTAATTATGTATATAATCAGGTTGGGGTCAACATA
TTTCATGCCAAAAGAATGATGCGTATTTAATGACTCTAATACATTACCATCTATTTGCAA
TCTCATTGACGGAGTGCTTGTGAGTTTAACTACCATTAATCAGCATCAAGGTTTGTCTAT
CTGGAGAAAAATAGATTAAGGGAGGGATTTTTTTCATATGGCGCATTACAAGAGATCCAC
ATTGTCCTAGTTAAGAGCTATGCAGAGCAGGCTGATAGATAATGGTCACCTCGAGGCTGC
CTAATAAAGCATGTTAAAGGACTTAGGAGCACGACATTACTGAGTGTAGTTTTTACAATA
CAAGATGTATTGGCTTAATATAGTTACTCACTGATGCTTACCTGACTAAATGCCCCTCAC
ACACAATCAAGGCTGGCTGTAATCAGTTATGTCGGAGAGGACAAGCATGTTTt
>NODE_2696_length_484_cov_9.611570
CATATATTTTTTTGTCCTGCTGGTAAATTTAGCATTTGAGTGACTATGTATTCCCCCTAA
AAGCAAAGTTATGCGATGAGAACACTAGACCTAACATGCCAATGTATTACGCTCCTGGCG
GGCAGCTGCAGAACAGGCAAGCGTGTACAGGCAATGTCAGCACTCATCCCCTGTTGCGAC
ACGGTACCTGCTCATACTTCTCCAGCTCAGTGTGGTAGATACTGCGAATCTGGCTCAACT
TGCTTTTGTAGTCGGAGTGCTCCAGTGAGCTGTCGGGTGACATCCCTCCCGAGCTGGTGG
CAGCAGACACAGCAGCAGCAGCCCCGCCGCCCTTCTCCGGCCCCGCTACACCCTCCGCCA
GCAGCATGTTGTCCAATCGCACTAGCTGAGGGTCCTGAGGCTCCTCCTCCTGCGCGTTCC
TCATTGATAGGCCTGTCAACACAATGAACGTTAGCGTCTTTTGGTTTTGTGGATGAAACG
TCTGCAGAAGACCCTCAACCTCCCATCCACTTGAACTGTAGCCTGTATAACTGATGAATT
TAAGTTTTCTGTTAACTTTTATTTTGATTTGCCctgctatttcaaacgctcagccaatga
aaatcatgacaaactttgctacagattt
>NODE_2703_length_145_cov_1.972414
CACATTCTAAAGCCAAAACATGTTTGTAAACATTAAGGTTCAAAAGATGCGACTTTGCTG
TTTTTCATGCTTCAAACAGCCTTTCCCGGGCTGAAAAGCACATTTTTGAAAACGGCTGTC
TCCTGTGAATTTTTCTTCTCCACGGGACTTCAAACAGCGTTTGCCTTCATATTTATCCTA
TTTCAACACATTCTAAAGCCAAAACATGTTTGTAAACATGAAGGTTCAAAAGATGCGACT
TTGCTGTTTTTCATGCTTCAAACAGCCTTTCCCGGGCtgaaaagcacat
>NODE_2706_length_298_cov_2.882550
AAATTGATATTTTTTGGTGTAAAAACCACAAACATGTTTAATGAATCATTTTTCTAACTT
AGAATTCAAATATAACTTGTAAATTTCAAAATCTTGTGTAAAAATTTGGCAAACAGCTAC
ATTATTTACAACTATTCACATTAAAATGCAGACAATTCCTCAGGCGTTTATAGTCCAAAT
TTACCCCTGGTGGACAAATAAAGGATATTCTATATTTAATATTTTATAAGTATGTACAAC
TGTTTACAAAGCACCCAGATGTCACTATGACATGCCACACAATCTATTTGTGCCACTTCA
AAAAACAGTCCAGAGGACAGGAACTGTTTTGTTGTTGTTTTTGTTTGTTTGTCCATTTTT
GTCCCTACACAAAAACGAATACACTACACACTAAACAAAACACACCACACGCTAAACCAA
CTACAGGGCACACTAACTAAAC
>NODE_2711_length_628_cov_6.851911
CTTAATATCTTGTATTTAGGCCTTCAGGGGCAGTAATCTGTTGTCTGATCTGCCTGGTAC
ATTTCTTGAGACATTTGCTGAAGATCATGAAATTGCATGAGTAATACAATACAAATCTGC
TTCTTTTATTAATTTCTTTGCAGCAGATTACAAGATTTGCAGAGATTTGATCTGACCCTC
TACCACTATTGTAGGTGGCCTTGACATTAAAGTCAAAATGAGAACTTTAAATAACCATTC
CCACCAGGATCAGCTTTCTCTTTTTTTCACAGCAAGTGCTTTTGGAGTAGATGTAATGCT
CATATAGTCTGACACAAGAGAGAAAAAAACAGGAATACAAGGGTCTCTCAGTTAATGTAT
CATCATCTGAGTGGGTTTGGATTGGAGTTATTAGAGTATTTCACTTCATTGCATGACCTC
CTGTTCCTCCTCAGATCATGAATCCTATTCATTACCCAGTCCTTCTGGAGTGCCCGCCTT
TATAATATTACTCAATTTATATTCTGAAGCGGGCTCCTGGGAGAGCGATCAGCGCTCCGA
AACAGCGACCCCCCTATAACCCAATCACAATATTTAAAGGGCAGCAAAGAGCTTTTTAAT
GCGCGTCGTAGATAACCATTTAAAGTGGATTGCTTTGGTTTAATATGACCTTAACAGGCT
GGCAGTCACATGTGAAGAATGAATAAGCTAATAGGAgagacgacagggagaaagaatgaa
atcaaaaagcagaatatgagagatttgtttcaatgctagctggcctcttgac
>NODE_2712_length_614_cov_9.299674
CCAAAAAACATGCACATTCTTTTTCTTTCCACTACAGCGGACCACTTGAAGAAAGCAGCC
GCTAGTCACTCCCTAAAAGACCCGAAAAACAACCACCAACTACCAGCCAAAACTATCAAG
AATGTCCGCTTACCCTTTTTCTTTTATTCGCTCGCCTTCTCGACTGTCTTGAATTCGTAT
GTAGATATTTTAGTAAAAATTGGTGATAGCTCATGTTAACCATTGTTCAGTCTTGACGGC
TGAATGTGATTTTACGGAAACTCCCGGCGGTGTTTATATTGAGGGAGAGGCCAACCGAAC
TATGCATGGGAAGGTAGTTTCGACGCAACCTAACAGGGGCGAGATTGAGTGACGTTCCAA
CTTGCCAATCAGAAGAGCGTAGCTAAGATCTTTTCCTTGGCGACATCCAATAGAGAGTCT
AGGAATCACTACTGGGGCGGGGCCTAGCGTCGTATCTGCTGGTTGTTCTCTCCAGCCTGT
ATAGTTTGTACGAGCAGCAATTGTGATGCAGTCATAAGACGGCCAGGACGAATTTGGGGC
GTATGGGAGTCACATGAAAGGAATGATGCAATGCTTGGCAACCAATTTCTAGCTGGGGAT
AACACCAGCAGAATCAGAACATGTTTTATTAAACAGTGTTGGCTCTAACAAAAATCTAAA
AATATACATATATGCATGGATATCTAATGTCGAAGAATTGTTTGTTTCCGGAACACAAAA
GCTGAATCGATTTTCTTACGAATTGTTTTTATCGTGGT
>NODE_2713_length_209_cov_18.799044
GAGGAGGAAAAGAAACTAACAAGGATTCCCTCAGTTGCAGCGAGCAAAGAGGGACGAGTC
CACAACTGGCGCTGCAGCATGAACCGAACGCAGCATGAAGCCGCCCTCCGCTCTCTGACC
CGCCGGTTCGCGCGGCCCGCCTCGGGGGGCCTCCCCGGTCCCGATGGCGCTGCCCTGCTG
AATTTTGAGAATATTAAACAGAGGAGGACAACAAACTAACAAGGATTCCCTCAGTTGCAG
CGAGCAAAGAGGGACGAGCCCAGAACTGGCGCTGCTGAATTAACCGAACGCAGCATGAAG
CCGCCCTCCGCTCTCTGACCCGCCGGTGCGCGCGGCCCGCCTCACGGGGCCTT
>NODE_2714_length_635_cov_12.647244
ATCTATATTAAGGGGATTTGGGGCTGCTGCTCGGCACTTCAGCCCTCACTGACTCCCGGT
GTCGGTTCGCTCTCCTCGCAGGTGGATGCTTACGGAAACATCCTCCTCACCACGCTGGAG
ATGAACAACGAAGTGATGCCTTCTGACGTGGGGAGCAGCGTCAGTGACTCTCGGAATTCG
GTCATGTCCTTCGACAGCTCCGGGGTCCAATTCAGGAAGCCCATGGCGCCCCGCGATGGC
TTCAGCCACCACTCGCTGGATCGGAGCGCCATGCGGAGCCGGGCCAACTGTCGGCTACGA
CGACGCTCCTCCAAGCTCAAGTTGAAAATCCCAAACCTGTCAGATGTTAGCACCATTGAC
AAGTGGTCCCGGGTCATTTTCCCTATCACCTTTGGATTTTTCAACCTAATCTACTGGTTG
TACTATGTGAATTGATGTGCATCCCACTAGGAATCATGGGCCATATTTTGAGAGCACATT
AAATTGGCTTTGATACAGTTCCAAAATATGTATACACATATACAAGTTGAACATATGTAT
ATGCATATTTCTATATATTATATTTATATATACACGTGTGAAATCTGAAGGACCTTTCTG
CTGTACAAAGTATTAATAGGATGACTTGAATGTTTAAGAATAATTGTGAGAGAAGAATTT
CAAGGCTTTGAGTTTCTTTTTCCTCCTGAAACAAACAAACAAACAAACAAACAAACAAAc
aaacaaacaaacacgagatcccaccaggggtttttggaactaaagactgcatgatattt
>NODE_2715_length_511_cov_14.636008
TGTTCGACATTTCTCTCCTGCAGCGAATTGGCCCCTATTAGCTAAGCAGCAATGACCCGG
TTTGTATTTGCACGCTCTGCTTTCTTACTCCTATCTTTAGGGTCCTTGTAACGCTTCTCT
GACTATCTCTCTCTCTCTCTCTCTTTCTGTTTCACCACTGTCACACTTTACATCTATTCT
CTCTCTCTATCTCTACTTCTGTCTCGCTCCCTCCCTACTACACAGTGATTCGGTGTACAG
TACCCTCTGTCATTCTGTGCTGGCATGGTGCTTGTGCAACTGGGACTGCATTTTTCGCTG
AAGAGGCACATCGATAATAGCGCAGGCAGCTCTCTTCTTTCTGTCTTTCCCACTCTCTCC
ATCCCCCCCTTCTGTCTCTGAAGCACTGTGGTGAGCAGGCCCAAACTCCTCTAACCTCCA
CAGTGTCAGGTCGCCTCTCCTCAACATAATGAATGTGCTGTGTGAACCAGTCAGACAGGA
TGAGCCACCAAATAGAGAGCAAAATAGTGGTGCACCTGCAACATTTATGCATAGCAACAT
AATAATAACTAAAGGCATGTTTTTCTTCAATTAAAACTGTATTTAACAGTTGACATGGCT
AATTTGCAAGTAAATTAGGTTTTAAAATCATGAATAAACATAAgtaaagtataaa
>NODE_2716_length_655_cov_7.919084
CACTCCACTTTAACTAGTGCAGAAGTGTAGTCTTTTGTCTCTTTTAAGACATTTTTTAAA
TTGGGTAAGGGCCATTAAGAGAAAAAGCACCAATCAGCTTTTACAGTCATTCGTCTTTAT
CAAGCGCAAGGGAGCTCAAACAAAAACCTACTCAGGTTGTAAATGGTCGAAATGTCAATT
AGAAAAAAAAAATCATCATTAGGTTTATTACTCAAATTAACAGTTGCTCTCAACCATTTA
AATCATTGTTGGTGTTCGCCGTTAAAAGGGAGCAGTTTTTTTTCTTTTCTTTCAGTCTTA
GTAGTCAGACACATCTCCCTTTGGACTCTGACGGAGTGATTTTGGAGGTATTATATTCAT
GAGGGGTTCCAGTAATTGGATTAAATTGGTTCCAGAATGTAGCAATTTATATTATAATAT
CCCATTACTTCTAATACTGTTCTTAATTAATTAGCCTGATTTTTTTTGGTCCGTGTTCCT
GATAAGTTAAGTTGGCTCAGGAGGAGGTCCGTCCCATGGTGACGTCTCGTCGAGTTACAT
CAGTCACACACACCTGGACACGGCACACAAGGTGGAGGAAAACCTCGCTGAGAAAATGAC
CTTCATCTTTGCTGGAATTGAGGAAGAGGAAGAGGATTTGGATGCAGATTTTGATAAACA
CACAAAGCTTTGCTTACAAAGGAAGTGTAAACTGATTTATTCCCTAGAAAACatgcattt
tgtacgctttgtgtgtgtgtgtgtgtgtgtgtgcgtgtgtgtgtgtgtgtgtgtgtgtgc
gcgcgttttcaccgacagg
>NODE_2719_length_863_cov_4.949015
ACTTCTGCGTGCATGGACCAGAGAACAGAGTTAGCATCCAGTAAATATTAGCTTTCATGT
GAATTAGCGATGCTAACCGAGCTAGCTGAGCAGTCGTAGCCTGGTTAAAGTTAAACGTAG
CAGCGTTAAGATAACAGTGTTTGTGTTGGTTCGTGTCATCAGCTCAGGCGTGTTGTGTTG
CTGTAATGTGGTACATTGAGGTAGCAAAACTGTCCGTGGAGACGCTGGTTCACGTTAACG
CAACGTTTAGGAAACTTGAACGTGATTGAAACAGTAACGCTGAGGTTCTACATTGTCAGT
GGTGCTAATATCTGCTGTCTGATGTTTAACTGGATAAAGCAGTTCATCTACACTCTGATG
TTAACGTGCCGCTGTACAGCCGGTGGTTTAACGACTGGCTCGCATGTTGTAGTACTTCTT
ACTGCACTGTAGATTGTAGAATAAACATCCAGAATATGACCAGAGTAGTGACTGACACTA
CAGTTAAATAGAACATTTAAAATGCAGCACAGATCAGCTGCTCCCCTCAGCGTGAAGCAG
CTACAGGCCTTTCTTTCTGTCAGTGCTTTATAAACTATACATATAAAATAGGAAACGCTT
CCAGGGTTAATTGAAATGAACCTCTGCTGTTGATGCCGATGCTGTGATGTCTCTCGTCAT
CTCAGGTGTGTCTCATATTCACTGAAGATCTTCTGAGTGAAGCCAACGGAAGGAAAACCT
CATCTGGAGCTGTTCATGTGGTTGTGGAGAAGGAGCCTGAATGGACGTCATCCTCAGTGA
ACCACTTCCAGTCTAGCTTCACTTACTGAAGGACAGACCAGCTCTGTCAGCAGTTTATTA
TTCTCTGCTAGGGTTCACAGGTTCCATTTCCTGCCTTTAACTTCATCTCTGCTGTTGTTG
CATATGTAGAATACGGAGAGCACGTTGCTGTCATTTATAGCAGATATGCAGCGTTGAAAC
ATCAACGCATTCAGGACAAGCGCTTCATTAATACCTTTATCGCACAt
>NODE_2725_length_145_cov_3.986207
AACATGTTTGTAAACATGAAGGTTCAAAAGATGCGACTTTGCTGTTTTTCATGCTTCAAA
CAGCCTTTCCCGGGCTGAAAAGCACATTTTTGAAAACGGCTGTCTCCTGTGAATTTTTCT
TCTCCACGTGACTTCAAACAGCGTCTGCCTTCATATTTATCCTATTTCAACACATTCTAA
AGCCAAAACATGTTTGTAAACATTAAGGTTCAAAAGATGCGACTTTGCTGTTTTTCATGC
TTCAAACAGCCTTTCCCGGGCTGAAAAGCACATTTTTGAAAACGGCTGT
>NODE_2750_length_616_cov_14.327922
TGAATGCCTGCACCTGACATGACACAGATTTTCCTCTTCGAAACGCTTAAATCACCCCTC
ACCCCTTTTACTGCACCTCAGATACCATCATAAATGTTTTAGAACCAGCAGTACAATATG
GAAACAAAGAAAGGATAAATACTCAACTCCCTGCAATGGGAATAAGGCCCCAAAATATGT
TTTGGAAACATAATCAGCATCATAGCAGCTCTGTGTGTCTGTTTACATTGTGGCCGCCAT
CGCTCCCCTCTCCTCCAACAAACAAGAGAATGGGGGTATGGAGGAGAGGAATAATAATAA
AAATAGAAGAAGAAGGAATTATATTTTGCATATTATTTTAAGTAACTGTTCAAACTTCAT
TTCAGAATGGTAATCCACAAAACAAATATGTAGCCGCATATTTTAAAAGGGAGGCTCCGC
TCGCTTCAATTTCCTATTGTGATGTTACGCCGTGTGTTTGCTCTTTGTGTCTGTTTGAAT
TGATTTGCGCAGCTCGGCAGACAAGGGCTGAATGCTCAGACCAAGAATCCATAATTTCAT
ATGATCTGATAGTTCTGCAGTATTACATTGATTTTTTCCCTCTCCCTCTCCCTCTCTTTG
GTGCTGGTGTTAACAAACAAGCTGAGGTACCTGTGCTCAAGGATCCAGAGGAGAACAAAA
AGAGGTGTTTTGTTCGGGCTAAGGTGATAATGTGGAGACAGGGACATGTTTGTTTGAGGA
AGGGGATATGTTTGTTATGTGTTGTTTTATGAGGacgtac
>NODE_2755_length_557_cov_10.712747
AGAGAGTAATAATGAAGTTTGCGAACTAGAGCCGTGTTGTGACAGATAAACAGCAAGTCG
GCGTCATCATCTCCTAATTTCATTCCTTCATTTGGACAAACATAAGTAATATATAGCATT
AATTACCCTATTTAGCAGATAGGAACCTCATTGGCTTTTTAAATGCTGCATTAAATACAT
AACTCATCTCTTCCCTCTGCAATTAACATCAGAACATCACACTCATTTCCATTTTAATGA
CTTCCCAACAATACGCCACCTTTGATGATAAGGCAACATAATGTCAACTTCATTCTGAGC
TGGCAGTGAATGTGTAATGAACTTAACGTGATCATTAGTGCTGTTAATTATCTTTCTAAT
ATGAGGACACAGATATGATTATGGAAACTGCATTCGCTGATGAAATAAATCTCTGGGAGG
ATTGCACTGAAGCTTGACTGAGGACACAGTCTGCCTATCTTTCTCTATATTCTCATTCAT
TACCTACAGTAGGCTTTAAAACTCTTTTTTTTTTCCCCCCGTTCAATAAAAGTAGATATC
TGAGACCCAGAAACTATGCTCAGTGCTCTGTAGAAATGCATTACTATAGATCCAGTGATT
GAAAAGAGACTCCCCATAAGCTCATGACTTGCCCAATAAAGGTCATAAGTTGATGATCCA
GAAATTAATTAAAGACTCTTGTTTCttcatgaggatggatg
>NODE_2756_length_522_cov_10.312261
CCTGCGAAAGCCAGCTGGGGGCATCTTGGCACACGCTCAGCGAGGCACATTAAGTCGGCC
TCACCCTGCATGGAACCTTTTGTTCAGCAGAATCCTGCCTGACCTGCATCCCCCCTCTTA
CTCACGGCGCCTCCCACCGCACTCGGCTCATCAGCAAACACCTAATGAGCCTGCGTCAAG
AAAACAGACCCCCAGCTCAACCTGCCCGCTCCCCGCCCCCACCCGGCTCTCGAGGGGCGC
GGAGACGGCACTTTACAAGGACTGATGATGCTGCAAAGACCACAATAATGATAATTAACT
TGCTGAATTTAGAAGATTATGCTGTTAATTAGTTGCAAAATAAAGATAAGTAATATAGTA
GCAGATGGTTGAATAACACCCATGAGATGGAGGGTTATTACACTGATGAGGTTTCCATGG
CAGAGATGAAATATGAATCTGACTGGCTTTTCCCTCTTTCTATGGGCCATTCCAAGAGAA
TAATATCTTGTTTCTGCCAGAAGAGCTTCTGGAAGGGTATTACACGATAAACTAATTTGG
TAGATAGATTGGCCTGGCAAAGGTAGTTGTTAGAATAATGTGGTCCTCTGTTTTCTCATG
TAAATGTATTCCCTCTCACTTTGTTATTGCTTTGAAAGGCTCATTCACTTTcaccttgtt
tgctca
>NODE_2757_length_145_cov_3.234483
AAAACGGCTGTCTCCTGTGAATTTTTCTTCTCCACGTGACTTCAAACAGCGTTTGCCTTC
ATATTTATCCTATTTCAACACATTCTAAAGCCAAAACATGTTTGTGAACATGAAGGTTCA
AAAGATGCGACTTTGCTGTTTATCGTGCTTCAAACAGCCTTTCCCGGGCTGAAAAGCACA
TTTTTGAAAACGGCTGTCTCCTGTGAATTTTTCTTCTCCACGTGACTTCAAACAGCGTTT
GCCTTCATATTTATCCTATTTCAACACATTCTAAAGCCAAAACATGTTT
>NODE_2760_length_611_cov_16.255320
TAAATGACTTGACTCCTGAATACATTTCTGCAGTAATACTTGACACCGCGGTGCTTATAG
TGTGCAAGATGAAAACAGGATGTGTTTCTAAGCAGATTTAACAATGCAAAATGCATAAAG
TGTGAGGTCATCACTCCGAGAGAATGGAGTGTGTAAAAAAGAGAATACGAGCCTGCGAGG
TCACAGAAATAAAGATAAATGTGAGTACCAACAGCAAGGCTATGGCAATGGAGCTAATAA
GAAACTGTTTTATCTTTTTACAATTTAAATTGTAACCTTGAGCCCACAGCCAGCCACACA
GGCTCCCGGTAGAATCATAATTCTGGCAAGGGGGAGCAGTTCTAGGTGTGGGTGCATGGG
CCACAGCATTAGCTCTCTGAGTGAAATATATGGCAGTGACGCCTCTCGGCCCCATCCACA
ATCAATTGGATTCTTTTCCTTTAATATTTACTTGCAGCGATGAGATGCTCGTCTGCATGG
TGATGAACAGTCTGCCACTGGCGTTTGAAGGTGACCTGTCAGTGAGTATGGACAAATCTC
TCGCTCGCAGAAATGTAGAAAATAAATCATTAGGGGCAGGCAGTCAGACAGGGGCCTCTC
TCCCTCCCTCACTCTCCTCGGATTTAAATCAGCTCAGATTTATGATTTGAATTAATGCTT
CGTTTGGTCAAAGGAATGGTCGCAGAGACAAATGATGTTTGGTACTGAAACCATCCTAAT
ATTGATTACTGGGTGTCGCAGCAATCTCTTGTTTa
>NODE_2763_length_779_cov_11.290115
TGAGAGAGAAAAAAAAAAAAACACGCAGGATTTTCACCCTTTTCTACGACCAGTTTAGAT
CTGATGTGTAACAATAAGTTGAGTGCACTGTTTGGCCTCTTTGTGTTGGGACGAACTTTG
TTTTACTTTTTTTTGTGTTACAACTGTGCGTGTGTGTGGGTGTGTAAGACTTGTGCGTAT
GTGTTTGTTCTTTCTCTTTTGTAAATTTTGGGTAATTTCGAGTTTGACTGCGGCTCACCC
CCGTCTCTTCCTGTGTGTCTTGTGTAGGGCTGTTAGTGCAAGACCTTACTGACACCATAT
TAAGTTCATATGCCTATAAGTCCCACTACCTTCTGACTGAGTCAAATCGTGCTGAGTTGA
AATTACCTATGATTCCCTCTCCTTCGTCAGCTACCAAAAAGAATGTTGGGAAAGGTAACT
GAACAGTTTTTCTCTTTCTCCTTTGTCCCACTGGTCTGTGTTTGTGTTGTGCCTGCTCCC
ATTCTGATTTAGTTTCCCTTTTTTTTTTTGCACACATCTTTCATTTCAAAGCCTTGAGGT
GCAAAGTTAATTAACTGATTAAACATGCAGTTAATTTTAATGCAGAGTGGCGCAAAGTAA
CTTCAGCCGAGTTCCCTAACACATTAACAGATAACACTGGGCCTCATGCAAGAACGTTTT
TGTATTCTGGGTCAGATTCCCAAAACTAAACCTGTTGTAATTTGGTCTTTTGACATGTCA
CATTGGAAAAGCACAGGTGTAAATGTTATTCTTTTAAGCCGTTTCACCATCAGGGTCCTG
GTATTGTGCCTGCTGGCTCTCTGCCACACTGTCATGGCCGACTGAGACGCTTGAATAGAG
CAGAGCCGTTGTTAATGTTATTAGTGACACCTGCGCTTTTCCCACTATGACAAGTTGAAA
TGTCTGCTGTGAAAAAgacttgc
>NODE_2764_length_339_cov_4.793510
ACACAAGAAGGGGTGAGTGGGACTGGGGAGCAGATGGTGACATTCCACATGACCAAACTG
ATCAATCAGCATGCTGGGACGCAGGTGCAGCACAGGCGGGCAGCACCACACCATCTATTT
CACCATCTACGGGGCACAAACACATGGGCACCAATCGTGGCACCCTGAGGGTCTGCATGC
TCCTCCGTCCCGCTGCGCCAAGGTTGATGACATCAGAGTTTCCCATCCGCTCTTCCACAG
GACGCCAAGAAAAAGGAGGGAAAAAAACACTGTATAAAATCTGCAATAACAGCCCGGCCT
GGGAAAAGGTTGTGTAAGTGACGTCAAAGCCAGGGACTCCCATATTTCACCCTCATACCA
AACTGATAAGCCAGAGGAAAACAAGTGGACAAAAGCACCTTGAGTGATTTTTGGGTTCTG
ATAACAGTATTTAAGGGGTAAAATGACTAAAAttacttccttactgcgggcacattcttg
att
>NODE_2770_length_687_cov_8.957788
AAAATGGCAGGCAGATATAAATGAATATTCCTCACCTGTCTGCTCATGTTGACTCCTCTT
GTTTGGATTTCACAGTGGGGGAAAAAATAAAGGCGTATATTTACTTTTAATTGAAAGGAA
ATTAAAGACGCATCCACATCCGCATGTGACAAAGGAAGATCACAAGGCTTGGGAGTGATG
ATAGCTTTTGTTTAAGATGGATTTCATAAAGAAAACCCCCCACTGATAATGATGAAAAAA
AAATCTTGGACATTTCTCCAAATACAATTACCTCGGCATCACCTGATTCAATCAAATGCA
TTTGCATTCTGTTTGCATGCAGTGTTCCGTGAACCGGTAAACAAGGCAGGCAGAATAAAT
CTGATGTGTTTTCATGCTTATGGTTGCTCTTCTGTTTGCTACATTTTATTCTGAGTATTT
GAATTTTTATGAATTGATAAATAACTGCACAAACATACGCATAGCTGTGTGGATGGATGT
TGTAAAGATGGAGGGGCATATTTTTGCAAACCAAAAAAGAAAAACGGAGAATGTTAGTTC
ATGTTTTGAGACAGATGTTGTTTGGCCAGCAAGCATGGAGATTAATATTTGACTGTGTCT
GATGTGTACTTAAGAATGTATCAAAGAAGATGCATCATTTTGGGGCCTACCAGAGGATGT
TGCAGCTGGCGCGATGACAAAAAGCATAAGGCCACACTTGGCAACAGTCAGTCATATACT
TACAGCCTTGATAGTTGGAGAGAAATGTAGTGATTACACCACAGTCTTGTTCCCTTCTAA
TCCCTGACCTTCTTTCTCCCTGGACGCTTGGACCCTAAGTCTGCGTATAAa
>NODE_2771_length_564_cov_11.241135
CGTTGCCACTCAAATCATGACAGCCGAATGGACACAGAGGGAAAGTTTGGTTCTGTTTCT
CGCTCTTCCTTATCTGCCTCTTACAACAGAAAAAACAAGCAAATCCCATGCACTTGGGGG
GGAAAACGACACGCAACAATAGCATCCACCAATAGCGCTGTCAAACAACGCCATCTCTCT
CGGATGTTAAAAGCTTTAAGAGCTGAGGCCTCTGTGACATCCATAGCCTCTGGATGTCAA
AGATGGTTGAAGACTTGAGAGCAGGCCTCTGTTTTAAAAATACTGTGTGTGGGTGTGTGA
GTGCGCACATCTCGGAGCAGCAAAAGTGACATTTGAGGGGCACTTTACAGAAGCCAGCGG
TTGCTAGGGATCTTCTGTATCACCTAAAGAGCCTTTGTCAGTCATTGGAAAGCTGTCACC
TTTCGGGGGGCCGATACGGTAGGGGGAGCCGGCTGACAGGTAGGAATTAATGAGAGGTGT
ATGACAGCAGACCTCAGTGCTCTTGTGTATGAGTGTGTGTGTGTGTTTGAGAGTGTGTCC
ACATGCGTGCGAGTGAGGTCCTTTGTCTCAAGAGGATGAACCACCTTCTTTGTCATCCTG
ATGGGGGAAGAAGAGGAAGAATAATGTTAGAGAGACACAGAAAGAAGATTCAAGAGATGT
TTTTTTTTGTTAGTATTTTGAGACAGATAAACCTTTCacatttttgat
>NODE_2773_length_564_cov_13.721631
CCCACCTACCTGCTCTCCCACTCCCCCCCCCAACGCCAGTGTGCTGCGACCTTCAGAGGG
GTGTCATTACTCCCTGACCCATTTGACGATCCCCTCATGTGGAATGTGCATATGCCGAAT
CGCTGTGGATCTGCACAGTATGGGGTGAGGTGAAGTACTTACAGAAATATGACTTGACAC
GCTTTATCAAATGGGGAAAGATGAAGACGAAACAGCTGCTGGTGCTGTCGTAAGCAATCT
GGCCGTGATTGAATAAAAGTGTCAGGAAAAGGGCCGCTTGATGGTCTTTTGTTCTCCCCC
ATCCAGCTTGATGTTAGTTTGAGCTGTCAGGAGGGAATCACAGCTGGGTGATTTATCAAT
ACTTGGAGTGACCTTGTAGCCACGCTGTTGTGTGTATGTATGAGTGTGTGTGAGACACGG
AGCGAGTGTGTATGTGTGTGTGTCTGTGTGCGTGTTTGTGCGCACGCTCGTATCTGTGTG
TGGCTCTCATGGATTAAAAAAGACACAAAGTGGAATATTTTCAAAATAGTTGGCACACAT
AGACAAAGACTTGGCTTGACTTGGAACAAAATTCGCTCTTCTCTTAAACACAGTAAGTGG
ATTGTTCTGCCAACACGATAAGGGTATTTTTCTCAACATCAgagcactcaaagtaccacc
agcaaatgtttgggagaagagtgtctcttttaactaactctgcttttg
>NODE_2779_length_842_cov_3.497625
TAAGCACAGCACATTATCACGAACACACCATCCCCCTCTGGGAAGCATGGTGGCGGCAGC
ATCATGATGTGGGGATGCTTCTAGGCAGCAGACCCTGAAAGGCTGGTAAAGGTAGAGGGT
AAAATAAATGCAGCAAAAATATAGGGACATCCTGGAGGACCACCTGATGCAGTGTGCAAG
ACAACGGAGACCTGGGAGATTTGTTTTCCAGCAAGAAAATGACCTGAAGTATACAGTTAA
AGCTACAAAGAGGTGGTTAAAGACAAAGTAGTTGCTCTGGAGTGGCCAAGTCAGAGCCCA
CACCTCAATCCAAATGACAATGACAATGACTGGACGTAAAAAGGGCTGTTCACTCTTGAC
CGCCATGTGACCTGACAGAGCTTGATTGTTTTGGCAAAGATCAGGGCAAAAATAATAGCG
TCCAGACTTGAGACCTATCTGAGCAGGTTCTATGCTGTAATTGTGGCCAAAGGTCCATCT
ACTAATTGCTGACTTGAAGGAGGTAAATACTTGTGTGATTAATTATTAATGTTTTATATT
TTTAATAAATTGACATTACTTTAAATAATCTATTTTTTTTATTTAACATTAAAGAGTCCA
TTTTGGTCAATCACTGTTAAAAAAAGCCAAATTATATTGACCAGGATTCAATGTTGAAAA
GCAATAAAAGAGGAAAACTTCCAAGGAGAGGGAAAACTGTTTATAGGCACTCTACCTGTG
AGAATAACTTACATTGACAAAATGATGTCAGTGGTTTCATATAGCATTACTCAGCAGCGT
TTATTCAAACACATACATTTTACAGAAGGGTTCATGCTTTGTCCTGCCAGAGGGCCAATT
TTACCAAACTTTGGGATTTATATTCCTTTCAGATTAATACTGTCACAGTTACAAAATGCA
TGCAGACAATGACCTGTCAGATGTATGTGTTTACCTGGCTGGGAAGCTGTATAAAGGTCC
TCCTGAAGAAAAGGCATAGAGTtcat
>NODE_2796_length_510_cov_10.921569
GAGATACATGTTGAACATGAGGTTTCCTCCGCAGTCCTGTCTCATTGTGTTCACTTGTTC
AGAAAGGGTTGGATTTCATTTCGTTGGTGGCGGAGGAAAAGATTTTTATTAAACTTTATC
TCATAACTGTGATCTGGAATAAATGCGGGTGGACAGATTGAAGTTTCCAGGCAACTGTCA
CTGGCCCCCATCTCTGAGACAATATTCAGACAGCAATTTCCCCTGGTGCATTGCTTTAAT
TAAAAGAGCAATTTACCTCTGTCAGCCCGCCTGGTGCCCACAATAAAAAGAGGCCGATAG
AAATTCGGCCCTTATCAATCCACCATCACAGTTTAATAAAGTTTCCGCGTTAAGATCTGA
GTTTCTATGGTGAATTGAAGTGTTTGACATGGAAACCAGTTCAGATCCTCCTCACTTTTC
CGCCTCTTTACCTCTCGGCAAACAACAAAGACCTATTTCATGTTGGAAAAAGAATATTTA
CCTTGAAAGACACGCCTCAGTGCACATGAGAAAACAGGAACATTTCATCCCTCCTAACCT
CCTCTCTGTGGGTTTAAGGTTATATGGCCTCAATCTGAGGGTAATGAGGTCGTAACTTTA
AAACCATGGCTTCTGATGCTCACTGACGTTATCATGCGCTTCTCATATGTTTCt
>NODE_2798_length_630_cov_7.734921
CACATGACAGAGAGATAAAGAAAAGAAAAAAAAAAGAATAACTTTAAATTGATTTGGCAG
TGCAGGACTTTGAGCATCCTTTATAGAACACTGTTTAAAAGACTTGAGAACTCATCCCCG
CTGTCTGTCGAGGTGATCTTATATAGACCTATCTGGAGGAAGGGGAGCTTAAAGACTTGA
ATGTGGTAAATGTTGCAAGGTAACTTCAAGTTGTTATGTGCAATACTTCTTTTGAACCTT
TTTCCAGATAAAGACTCTTTGCAATGTAATTCTTTAATGCCATTTTTAATTGCAGACATT
TAATTAAAGAAGATGTTAATATGTTTTTCACAGTCATTTTCTACTGTTATTGTAATCCTT
TTCATGCTGGTGTTTGTAAAAAAGAAAAGAAATCAAACTATTTGTACTAATATAAATAAT
TGAAGTTATTTTTAAAACATTAAAGGTTTTGTGCTCATTTGCTTATTTTGTTTATTTTAA
GCTACTGTGATTGATTGCATTGTAATTATTAGGTCAACAATGTATTTAGCTGTTTATTGG
TATATTTTTAATTGGAATGTATAATTGATTTTTATAATTTTGATCAGATTTTTGTTATAT
TTTTGAGGTGAAGCTTTTAATATGTTAAAGTGTCTAGTTTTTACTAATTGCTATATTGTG
CTCCACAATATATGGTTCACATTTTCTGAAGGAAAATAAATATTTAAATATTTGTCTGTT
AATGATGTTACTTAATGGCAAGATTTCAATAGTTTTTAACtgtgtatgggaagg
>NODE_2803_length_653_cov_9.301684
TCAATTATCTTTTCTTGTTGATAACTAATCATTAATTATGTAATACACTGTAGCCGTAGC
TTATGGAAGGGAAGTGCAGCCGACTTAACTTTGGGCAATGATAGTCAGACATATTTTGCA
ATCAAATCCAAGTTAATTTAATGGGATATCATTTTGGCAAAGCAACAATGTTTTTGGTCC
TGGATCTGAAAGTGCTCTTGCAGTGACACATGCAGCTATCTATGGGTTGGCATGAATCAC
TGAGCAAGTGGGGTGGGGGGTCCACCCGGGTTGGCACAGCACACTGGGCCTGTCAGAAAA
AGCGGGAGGGGTGCACATTCTTCACCTCCCCCAGAATGGCACCTTCCAAAGCGGATCCCC
TGTCTACCCATTCCCCAGGCCCCAGATAAGAAGCTCATCCGTCATCCACTGGGGCCGCAT
TAAATTTTAACTCTGGTTACCGAGTGTGGCCATTCAAACTTTTATCTCAAACCTTCTTTA
TCTTCTTTTCATTAAGTTCTCAAGCACTAATAGCCCTGCGAGTCTCCGCCGGGGTAAGGA
TGATGTTCTGAATAATGAAAGCTCATTATTTCTCCACAGAATGCTTGTTAATTCAAATGA
TGATATTAAAACTATAGTAGCCCTCAGCAGTCGGGTGATTTCTAGCATACTTTATCATGT
ATCAATATATACTCTGTTTGTCAAAACTGCCCCGAGCCTGGGCTGACATTCTCCTCCCGA
GGAGTGGAGTGCTTCAGCAGGCCTGCAATACTCTAAGGTGACAACTGGCAGAGTTTGTGC
CTTtaggaaagtggggg
>NODE_2805_length_521_cov_3.735125
ATTATGAACTAACAGGATTGGAAACCGTACTTTAGTGAGGCAAGTATATTGAGTACACGT
TACATTTTAGCAGCTGAAACTACATTATCAACAACTGCAACTCATATAAAGTCAAAGTGA
TACTTTACAGTGTTATTCATGTTCAATTTGAATTTTGCATTTTAAAAAATGTTCAACAAA
AATACAGTAAACTCTGAGAATTCTCACATGGGTTGCTAAAGAAGTGGCTAAAGAATAAGG
CAGACACATGTGCAGCATTTATAAATCTTATTATTCAACAATATTCACATTACAACATCA
ACACTGCTCTGCTAGTGACAGGTTCTAATAATCCCAATATATTGTATAGTTACTTTGTAA
TACATTATCGAGGCACTTCCAGTAAGTCTGGCAATAGAGGAGCTACAGTATTGTGTCTAA
ATTACAAAACAGTAAAAATAAATATTTTTCTAAAAGTTTTTTTTGTCATAATATACTTTT
GAATCTGTACAGTATATATTTTTTTTATACAAAGTCAAACAATATCTAGAAATAAAATGT
CATATTCCACTTAAACAAATACTGGTGAAtcacacaatttccccatcctgtaggtattgc
tacatgtgttaagtgcaagatactggagagaagaaaagaactgagtctgtgaagcgcctg
ctata
>NODE_2807_length_293_cov_4.027304
TTTACGTCTCACATTTGGTGGAATAAAGACACGTTAAGTTTTGCTTTTAGCTGATGTAGC
ACTCTTGGTTTTGTGTTTCATATTTATTTCTGCAATGTGCCTCAGGTGTTGGCCAGGAAT
TGAAAGTGTTTACATTTTGTATTTTTTGTGTCCTTACAGAAATGATGGAAGATTCTCATT
TTAACTCATCGTATTTCTGGTCTCCTGTTCCCACTGTGCCAGGACAGGTAAGACGAGACT
TTTCAATCAGCTGACGTGAACAAGAAACTCCAGTGAGCGGGGGCTTAATTTAGGGCAAAT
TATTTCACCCAGTAACTCTTCAAGATCTGAAACTTCACACTGATGCTGATTTTGAAACTT
TACATTACTACACAAAGAGGACTGCGCTTAACTTAATGAGAACGTCTCCTCTCTCTTcac
agatcgagaatgccatg
>NODE_2810_length_771_cov_5.125811
GCTATCTTCATTTTCGTCATCTCCGTGAGCCACGTTTGACTTGTTCGCAGCGAGCAGTAG
CAAAAACGGAGCAGTTCGTGATGTTGCTCAAGTGTTTTTCACACGCTTTTGCCGTGGAAA
ATATTTGTCTGTGAGTAGCATAAGTGCACAAGCATCAAAATACGTAGTCTACAAGTAGTG
TCTTAGACGTTTTCTGCTGCCGTCACTGAGCTCATGATGAGGGCTGTTAGCGGTTACCTT
GTGTAGCTAACTTTGCTAAAGTTCAGTATCTGCTTTAATGTGCGCTTGTGTTATTGGTAC
ATGGCAGATTTATATTTTATTTCATGTTTATGTAGTGTGACTGTGATTCTGTAAATGCTT
CTGTACTTATTTTATTTTCTCTGACTTTTTCAGTTTTACAAAAAGAAAAATGAATGTATG
AACAAGCTACCAAAGACCAGTAAACCTCAAGAAAGGCAAACCTTGTGTGTTTATCGAAGG
AGTCTGGGTGGAAAATAGAAAATAGCGGAAAGAGTGAAAAACATTCCAAAATAACGCTCG
GTGCTGCGGAGCAACTAGAGAGGCGGCCGTCTCCTACAGCGCCCTACAGCGATCGAGCAG
TGCGTCTTCGATGACCTAAGGGGTCCCGTGACATTCCTGGAGACGTTGCCAGACCACGTT
GACACCTGCTGTGGGACTGAGGACGTGCACTGCACGGATTCTCTTTGCCTGTTCAGACGA
TTCAGGTCCCAGCCACTTTGTCAACAAGTCCAATTCTTCCCTGGCTGTGAGATTCAAGTC
CTTAGTTGCACTTATAAAAGAGGCTTTCCATGACCAATCATTTTCAGGTTTATCATCAAA
CTGTAGAAGACCAGCGCTCACCATTTCTCTCCGCCGCATGAGGTATCTTGCAAAGTCTTC
GTGTGCGCCTTTTGa
>NODE_2813_length_865_cov_8.354914
TATATTACTCCCTATTCTTGATCCTGAGTCTTTCCACAAGACTAAATGTGGGATTATAAA
ACAGCAAAGCTATCAACATCCCCAGCCACCCCAGCACCTCCCCTCCTTCCGTCTACGGAG
AGAAGATGAAAGGCTTTTTTATTCTCTGCTGTATTTGAGCACCTCCACTCTCTCCTCCAA
CCCAGCCCTTTCCCAGCCCTCTTCCAGTTTAATTACTCTTGATTATTCCCGATTCCGTCT
TGTCTGAGAGATGTTCACCTCCGAAACAAAGACACACTCACACAAGGCACAGAAAAGCGG
AAAGAAGAGAGACAAAACATTCACCAGATATCAAATTTGCATGAAAATAAGCCACACTGT
TCAGCCGGCAAAAAGTGGATTGAAATGAGGACTTGCCAAGAGCGTGGTGGTATAATTAGC
ATTTGACCAAACAAACGAGCTTCAACAGAGCTATAATTAAGCAGGCCTGTAATTAAGTGT
ATGCCCTTTATCATAATGATCGTGGTTAAAATGGTGTGATGGCTGCCAGTTGATTATTAA
TGGTGTAACCCCGTCCTGCATGCATCCTGCACTGGAATCAAGGTGTCACGACTGTCAGGC
TAGAGAGCAGCCCTTTGTTTATAAAATACATTAGGGCCCAAATTAACACAGGGTGACAAG
AGACACAAAGCCTCTCGTTTCCAGACTGAAGGGAAAACTGCAGCTGCTCGGCTTCATTAT
AAAACTCCAAATCTGGAGGCACAAAACTTGCTGCAGTTGGCTTCGACAGGAGCCCCAAAT
ATCAAGAGGCCAAGCTTCCAACTGGTGTTCTTTTACCCGCAAGTCCATCAGGCCGCTGGC
ACAGGAAAAGGAACTCATAAATGTAAGCCGAAGCTTTTCATGAGTCATCGTTTGGGAGCT
GACACTCCTTTTGGCCTTTCCTGTTCACAGCAATATTTAAAAGTACGAAATTCTAAAATA
Tccctcactttgacacttgtgtgacttgctttcctttctcggttattac
>NODE_2830_length_596_cov_5.659396
CCCTTTTTAAAAGTTAATGTGCCGGGGCCAGGATATATGCTGGAGGCGCGACAACCAGAA
AATTGCAGCCCCCTCCCCTCCAACCTTCCCCCTCGTTTCTTTCTCTCCCCTCTTTCTCTT
CCACTCGCGCACACACACGCTGTGCGTTATACTCTCCTGAGTGTATCCCTCGCTGTGAAC
AAGCCCTGGAGCATGTGTGCTCTCTGTTCCGTGACACACCGCCTTTCAATCAGACCTCAT
ATCACACACACACGCGTGCACACACATGCACACGGAGGCGTAACCGCACACGCAGCCACG
CACATGTGGAGGCTGTCGAGCACACCCAGGACATGACGAGAGGGTCAGCAAAGCAATAAA
GATTGTAGAGCGCTGTCCGAGGTGCTAAATTCACTCAATAATGGGAGCGCTGCCTCTGTG
TTAACCTCCCATTACTAGCACTATCTGGGTGGGAGGCGGAGAGGAAGGGAGGGAGGGAGG
GGAGAGACGGAAAAGAGGGGAGACCAGAGAGGAGGCCTGCTTGAGGTGATTGAGAGATGT
AGAGGCCCTAGGAAGGTAAGTGGTTCTTTAGTATGTATGCACCGCTCCTCGCTTCCTTCT
CCCTACTTTTCCTCGACGCCCCATGCCTCCCAGGGATTGCTAGATAGGTAGATGGATGGA
TGAAGGGAAGGAGGGGATGAAGGGGGAggaggaggaggaggaggaggaggaagagagggg
ggaggaggggaaatgaggaa
>NODE_2840_length_494_cov_9.032389
CAAAACTATAATACATACTAAAAACTAGATGATCCAATTCTGCATGCCAACTGCATTCCT
CGGTTTTAGCTACACAGCCGAAATAACTGTGAAAAATGTCCCCTTGGTCTGACTTTTATT
CCTCACCTTATTCCCAATGTCATTCATTTGCCACTGAAGGTAACAAGCCTTTTCCACTCG
GTGCTCTGTAACGGCAGACCTTTAATAGCCATTTCCCGGTGTGGCGAGGGGAGAGAGGGG
GAACATGTTTATTTGTGTGTCTGCACATGCTTCTCCAGCGATTCTCTCTGCTCCACTCAC
CCAGCTGCTGGCTGGAGGAGTGATTCATGGGCCTGACAGATGCCTGGTGCAGCTGGATCT
GTCCTTGATCATCCCAAAAGCCTGGACAGCACTGTCATTCACCATTGCCCAAATTATCTC
TGTATTGACTGCAGAACCCTCTGTGACAGCGCCGTAATGGCTAATTACCCAGGATGCTTT
GGGTACTTTTAAACCCCAGAGTGTTCTCTTGCTGTCTTGCCATGCGGCTGCTGCTGCTGC
TACCGTGTCGTGTCGTTCTGAGGGCCACTGTTTTCTCTGGCCCCACCTGAGCGCCACAGT
CTGAGGATCCCGGAGCAAAACGTCAAGAGAAACAAAgg
>NODE_2861_length_440_cov_4.968182
AGAGGAGCAGAGGACAACATGTGATCTTTGACTTGTTCCCTTGCACTATATCCCTATCGT
TATATATTTCCTTCACGTGGTGTCATGCGTGAATCGCCCCATGACCACGAAACCCACCTA
CAACCACAACTACATCAACTACAACCAACACCACCCTCCTCCTCCCTCCTCATCTACCTG
TGCCGCCCGACGCCATGGCTGCGGTTGCCCCTGAAATCCCCCCTGTCCCCTTCGGTCGTG
TTGTGACCTGCTGATGGCCGCTTGGGTGCGAAAACAGCGGAGCGACAGCCGGACACGGGC
ACTGAGTGTGAGGGACGACGAGGAAGGGCACCTGATCTGTCGGAGTGGGGACGTCCTGCA
AGAGAGATGTACTCACTGCCACTACTCTATCGTAACCCTTCTCCATATGAGTATTAAAGC
ATAGAGCATTTACATGACATGGGAGTGCCTGATGATGATGCCTTGCTAGAATGCTCTCCG
CTCTAGCTGAAATAGCAGGGTGGAATGCACGAATGTTGAAGATTTTGAGAGGGACTTTAG
ATAAATTCTGCTTTTTGTTGTAGGATTTTAAGCTGttgagcatt
>NODE_2872_length_380_cov_1.684211
CAGTGCAGTGATGTTTAAGCTCTAGGTTGCCCTTTTTTTGTCGGCAGGCACTTGTGGACT
CCCTGTCTGTGCTGGTGGAGCAGGAAAGGGAGGATTCTGAGGAGCGGTTGAGACAACTAA
AGGAGGAGATGGAGGAGATGCTGGGAGAGCTTGCTGTCATGGAGGAACAGGAGCAGAGGA
GGCAGGAGGTGGCAGAGAAGACTGAGGAGGTCCTTCAGAAGCTGCAGGAGGAGAACAAGG
AGATGGAGACGCAGCTGAGTGATACAAGGGCACTTTTGGAGAGGTGAGCAACCAATGGCC
AAAAACACAGATAGTAAAGGTAAAACTTTAACCACAAGTTGTCAAGAGTTATACTTGGAT
GACATATGTCTTACTTGTTACTAGGGTTGTTCGGTATACCGGTACTATATTGGTACCGTG
GTACTGAGACATTTAAAACGATACTCTACTGCGCTTGGCTGGTACCGGTactttttattt
ttatttatttacgtcgccgcgtagcgtcacggcgttgtaatttg
>NODE_2884_length_496_cov_6.687500
ACACCAATCCTCACAGCAACTCAGGTTATATATAGGTTACAGCTCGGTCCTGGCGAGAGG
TGGGTAAGATCGATAAATCTGAACGAGATGCGCGCATTTGTACCCTCCCCTATTACAAAC
ACACACACACACACACACACACACACATTGAGATGCACCCACACACACAGTCAGTCACCC
ACCCTTCCCCCTGTCTTCACCTGTCTGTAGAGGTAAACACATGCATTTAAATCAGTTGTG
GGGTGCCGTGGTAACAAAGACAAATGATGTTGTATGTAATATTTTTCTATTAACATAAAG
TAATATAAAGTGAAGGGCAGTGGTGTATGGAGGGAGTTAGGGGCTAATGTCCCGTATCAG
ATGTGGACAATGTCAGGGCTGCATACTGAGCAGTCTGTGTCCTTCTCCCCTGCTGTGTGT
GTGTGCGTGTCCTGCTCTTTCACAGGGCGAGAAGGCAGTGACACACCGAGCTGCCAACGC
TTGTATTATTCCCACTGCCTTATTAACCCCTCTGCCCTCGCCCCTCTCTCCTCACTCTCT
TTTCTGCTCTCTCAGAGGAACTGAATGTATATCTAAACCGGCCTGAGCTCCTCTTcagcc
acctcttggtttactgtcacggccaactgcacgtacccaa
>NODE_2912_length_459_cov_12.283224
GCGTGTGCGCGCCAGAGTGCATATGTGTGTTTGTACTTGCCTTATGTATATTTGAATATA
TTTACGTCTTTGTGTGTCTTTTTTGTACATGAAGCAGGCAAAAAAAGGCCATGTCATTCT
TCCACAACTTAATCAGGAGCTACACACAGGAGAGGGCTGCTGCAGCATGGACCTCCCTGA
TCATGTTAATGAGGTCCCCTGGCTATGCAGTCATCGAAGTATAATTGACTTGTTCGTCTC
TTATCTTCCTAATAGACACTCTGACCCAGAGCACGTTTATTTCGCTATGAGAAATGTCAA
GAAGGATTGGAAGTTTCTTCAGTGTGCCCATTAAAACTGAAGGCATGCCACCCTGTCTCC
AGCCAGCCAGGGCTGCCATTGGCTCCCTGCCTCATTATGCAGATGCCAAACGTAAATAAA
TGATTTGCAGATCACTGCTGCCCCCACCATTCTCCCCCTGCTCTCGCCCTGTCCCTCTTC
CCAAAACTGTAGTCTTCTCTCTTCTCCCAGGACTGGAAAGGAGGACAGGAAGGAGGGAGG
GAGGAGAGGAAAACATGAAAACCGTCCAGGGAGCACCATGACactttgtctctctggagc
aaa
>NODE_2913_length_675_cov_6.312593
ACTTCAGTCTCAAAGGCCTCTTATATAAGGACTTGGGGGTTCTCTTGCCTCTTTTCTCCT
CTTGATGGGTATTTTTTTTACAAGTAGGCCTCATGCTAGACAAAAGCGTTTAAAAATTGG
TGATTGCTTTCATCCGCTTTAATTACATTCAGAAATGGCATTTCTGCCACATAATACACC
CCTATTGTTTCAGAATTATCTGGCTTGGGGAGTAAAATCTACAATATTTGACGATGCTCC
CGAGCTAAATCGCCTCTTGAAATTGAAATATGCTGCCGAAATACAAAATAAAAAGCCAGC
CTTTGCTGCTGATATACTGGAAGCTCCTTGGCTTTCTGCAGAATGCTATTATTATGCATA
TCCAGGTAGAAAGTTAATTAACCCAAAGCTTAAGCTAATTATGGTAGCAGAATGCTATCA
ACCAAACGCTTTCAGTCTGACAGCTGTCCAGAATTTCATTTGCTAATCATTTGTCTTTTG
CCGGAGCATATGGTACATTTCCCCGCTATCACAGCAACAACAAACAGATGAAAATCATTA
ACTAAAAACAATGTGCAATGTGAAAAATCAGACACAGATTTATAAGGCTTTGTGTCAGAG
AAAAAAGGGGGATTTATGGCCTGGGAAATATAATGATAATTTTTGGTTTTAGCCACTTAG
GATTTTAGGCAGATCACGTGACCCAAGTGTGCAGGGAATTCAGATGCACAAATATATTGT
TTATATCTATATGCAAATGAGACAGAATGTTTATCCGTGTAAAATTAATTACAATTTTCT
ataggagcatatgcaaagagcttgttcgaaacaattttt
>NODE_2916_length_391_cov_9.352942
TACATATGATTGACATTAACCAGATCCTTCTTGTAACACATGGCATCCTTGAATATTTTT
TGGTTTTGCTTCGAATAGTAATAGTTTTCCTCTTGATTAAAAAATGAAAACCAAATGTGT
AAAAACACAAATAAATGAATAAACAAATAAATAATGCATCTCATAAGGCTACAATAAGAA
AGTAAAATGATGTTCCGAACCTGGAACCACTTAGCGTGGCGCAGAGCAGCCAGAGCGTCA
AGGCATTTTTGCCTGTCCAAGACGTCCGCTGGGTCTTTCACCATACCCGAGGTTACATCT
AAAAATGGATTTGAAGTGTCAAAATGGTGATGAGGAATGGGTGTTTGACCAGGTCAGCAA
GGCTGGCAAAGAACAAACACATTGCCACACATACCAATATTCCATGACAACCTACAATTG
GTTGCTTTTTTTGTAATTTTGAAAATGTTACTGACATTACAAAAAACTGCCTATACAAAC
AAACACACTGTCAAAGTAAGTGGGTAAatacagattgtcagtgtactgcatgttc
>NODE_2917_length_734_cov_3.532697
CCCCCAATTGTCTATATGCCTCTCTCATGTATTGTTCCCTACTTTGGATTATCACTGCAC
TTCCCTTGTCCGCTGGCTTAATTATGATATGTTTGTTCTGTCTCAATTCCCGTAGTGCTC
CTACCTCCTCTTCTGTTATATTTGGTTCTTCCCTACGGTTTTTAAAAAATTCCTTATACA
GAAGTCTATCCCCCTCTATCAATGAAATTATTTCTGCTGGCATTTTATCCACGTGTGGCG
ACCAAGTTGAAGGAGGTATAAATGGCCTTGGATTATTCCCTTCTGTTCCCTGGAAATGTA
TTGCCAATTTGATTTTCCTATGATAATGTTGTATATCCATCATTAATTGTCTTTTCCTGT
TTTCCTGTAAATTAAATGTAGGTATGAATGTGAGTCCCCTGTTCAACAAGTCAAATTGTG
CCTGTGACGGCCTAAAATTCTTTGCAAGGACCCACACATTCTGACATATAAGGGGTCCTA
CCCCCTGAGAATCCCCTCCTGGAAGGCTTAAGGGGACCCGCAGTTTAAATAGGTAGTCCA
ATGTACCAACATTGCCCGTGCTGTATCCCTTGTCCAATGAATATGATCCACTCCCGTGCG
AAAATCAGCCCCTGGTAGTGGAGGAATAAAGGGCATTGTTCTCCCAATGTAGTCATTAAG
TTGCATTAGGGCCGCCCTCTCCTTTCTCGGCAAGTCTACTGAAAAATTGACTTGCGGGAT
CCAAATTTCCGCATAGGGAAACCTTTTCTTAGCAGCTCTGAAAGCTCCCTGCATCTGCTT
TATAGTCGTCTCTTTTGTCTTCTGAGATCGACAATTAATGCCAAACGACAACACCAGTTT
TTCCACCCCGACAAGGACCGTTGCTTTGGATATCACGg
>NODE_2934_length_481_cov_9.085239
TAAGAAACGTCGTCGCAGCTGTTAATCTTCGCAAGACTGTGTGGATGATGTCGCATATAG
ACCTCGACGGCTCTTTGGCCTTTTGCCTCAAATCTGTACTTCAGATTCACTAATCCGATG
TGGGGAAACATCACAGAAAAGGTGACGGAGAGAGGTGGATGTGTGGATACTCGTACCTCT
TCATGCTAGATGTGAGGTTTGCTGTGTGTGTGTGTGTGTGTGCTGTGGAGAAGAGAAAGG
AAGGGGGGGAGCGAGGCCGTGCGTGAATGAGGAGGGTGAGGTGGGGGTGTCTAATCCAGT
CCCAGTGTGAAACTGTTGACATTTGTTCTTTTTTTCCCTTCATTATGTGACTGGGGCTGT
TTTGCGCTGGATTAGCTACAAATCTCCCATGCAGCACATTCAGCATGCCACTAGTAGTTT
AACTTCATTAATAATGGATGAAGAGATTGTAATCCAGGAGTAAGAGAGCATGCAAGAATA
CCATACGCAGGGAGAGAGACCGGCAGGGAGAGAGGGCGCCCCTCTTATAAAAAGAGATTT
TTCTTTTTTTTTCCAGGACAGTCCTGTGATGGTGATACTGATTACTCCTACCTACATGTA
ATattgcatcaatacctttgtctcg
>NODE_2937_length_678_cov_10.464602
CAACTAATGATGCAATATATCTGACCACAATTAACAAAAGATAGAGGATTGTAAAAACAG
ATTCCGTCTTTCTGTCTTCAGTCTTTCTCGCCACCTAGAAGGAATAAGATAAATCTGTGT
TGCTTAAACCCCTGCTCCTCCTACCGGATTAAAAATTCATAAGATTTATTGAATTGGTGT
GGAAATCCCAAAATATATGCAATTTGATCAAGTGGGGATTAAAAGTGTCATTGTGCTTGT
CAATAAGGGTTGGTGGCGACGTGGCAGTATCACATTGACTCTTGCGTATTAATACTCAGT
GTCCTATTGGGCCATCAGCTGATTGTTTGGAATGTAAATGATGCTGCTGATGGCTCCAGT
GACTGATGGCTTAAATTCCAATTAATCAATTGCTTCATCAGTTTCCCTAATTCAGATCAA
ATATCTCCTGAGTGCACACTCTTCTTTCAGTGGTATTAGAAGAAATAAATGCTCTGGAAG
TAATTTTCATCAATCTCGTGTACATGCCAATATCCCTCACAAGCCCGGTCCAGGTTGAGG
ACTTAATGTCTTAAGTGTGTGTACGTGGGTGTGTGTGTGTGCGTGTCGAAGAGGGATTTG
CATATTAGGAAGGAATGTAAGGAATTAAAATAGGGCTACATATTTGTGTGGACTTACTTA
CTTATTTCTATTTATTTAGCTTTATAGTTGCCAAGTCTAAGTAGAAGACTGAACTCAAAC
GTTTTTAATATTCCAGCCTTGCTTCCTGCGTGCAGTGTCTttaggtttccttttgtggca
ctgagatcatgataaaatgctcttcgacgcattcagcctttg
>NODE_2944_length_555_cov_12.787388
GTCTCCTCTAAGATCCTCTCACAATTGGCTGCTGAAGAAAACTGGCTTGACTAGCTCGGT
TCAGTATCCCTGTTGATCTATGTTATCACGTCTCATTACACCAATCGCATTTGACAGAGA
GTTGAATAGCAGATGCATACTTTCAAATGTATATATCACTGACAAGCATCTTTCATGCTA
GTGATCATATTGATTTTTAAAGCGAGACTGTTCCTCATTGTGTATGTGTGTCCTAATCTG
AGAAATGAATGATAACCTCTTCATCACTCTACCCCCTGAGTGTTCTTACTGGAAGCCATA
TTGATTTTGTTAGTCTGAGAGTCCTTGCATTGCATGGCCTTTACCTCAGGGACAAATCTA
ATTGTTTATCTCTGGACAGACTTCTGCCTTTACTCCCTTCTGTCTCATTATGTGCCAAGA
TTTGTCAAGTCAAGTCTCTCCACACTCTCAAATCGCGCTTTACAACATGTCGTTCGGCAG
AACACTACAGATGGCTTACTTATCAACAGACCCTCCCACATGGAATGCTACAAACATGAC
AGCACAACACACTTGCAAAAATATACACAAACTGACATACAATGTAATCACACTCTGGAG
ACGCGATTACACATACTGACACAAAACATGAATCACATTTTTTAAGAAACACTGATTTTT
GAGATTATAGTGTAAGCCTTCCTGAGTAAAAATtataag
>NODE_2953_length_712_cov_12.766854
CTGGTAGGCCTTCTTATGACATTTCACAAAGCTGGGCCTATGGATGTGGTGGGGAGTTAT
CACCTAGCTGTCAGCAGCTAGAAATATCTGAGAAGAACACTTAGGAATCTGTACTGGCTA
TGTTGAATGTTGCATCTGTGGGTTTTAGAGCAATAAGTACAGTCGAGGCACCGTCTTTTC
CTGCCTCCTTCTCCTCTGTGAGGTCCTGTTGTCTTAGCAAAACGCATCCTGCTTTGGTGT
GATGGTAAACCCATGCGGTGTGCTGTCCACCAGAGAAACCTGGGGCATCTTGGGATAGCA
GGAGAAAGATTGGTAGAAAACCCATTTCTGAAGTGGATTTGTGCCCTTGTAATCCTGATT
AATTTTGACCCGTTGTGCTCATTTTAAACAGAGCATTACAGTAAGCGTGAACACAGCAAG
CTCCGGGGCGAAACCAGGAGCTTAGCGGCTTTGGGAGGCTTAGCTGCAGATGGCATTTTA
AGCCGGACTTAATAAATTGTTTCCATTAAACTTACCGGCCCACACATACTGGATTAGACC
AGTGGAACAAAGGAAGAGGAGAGCGTGCAGACGAAGAGGAGGGGGGGAAAAAAGCACACA
GAACTGCCATCATGCACATCTGAGTCTGTTAACATCTCTCTGAGGCCAAATGAAAGGTGA
AGATGAGGTTACTGTAGTGTTAAGGGAGAGAGAAGCTTTTGGACATGAATGCAAAATGCA
CTCACTTTAGATCTCGTGCTCGACAGGGATGTTGGACCAATTTGCTTAAATGACATAGAA
GTAAACAAACAAAAAAGATGCATAAACCATTTAGCTTGGcagtggatttagggcttatcc
tctgactgtttatata
>NODE_2971_length_312_cov_2.291667
TAGCCAACTACACAGGGGGACTGATTCAGTCTAATAAAATCTAAAGCTCCTCATAAACTG
CTAACTAGACATTGAGGGCAGAAGCTGACAAACACAAAAACTTCAGAATATATAATGAGT
CTTGCATGTGGTACAAACTCAAAATCATTTTTTAATGAATTAGGCCATCTTCCTGTTTTA
AAACTAATCGTGCGCCACTCGCCAGTTGGCGTTTTTGGGCAGAGAGGAGGCAGGACAGTT
GGCAGTCAGTATGGGCTGGTATGAATTCTCACTTCCATGAGGCTTTTTGTGATCCCAGAC
AGCAGACAGTGTCATCATCATGTCTCTCGCCCATCTGTCTCCATCTCCACTAGTCATCAC
CCACTGAGTCTGATGAGCTGAGGTTTTCTGACAGCATTTATGGCACAAGCCGGAGTGAca
ccaagtcacgctgccaatagtaagagagcatcttac
>NODE_2983_length_663_cov_11.024133
TTTGGGAGACTTGTCAGAAGACTTTGAATAAACCCCTGGAGGAGCGAGATAAAACCTTCC
TTTTCTGCGGGAGAATTGCCATGATGCACGTCCAAATTTCTTGATTACAAGACGAAGGAG
GGGGAAAAAAATAAAACCTTGAATGAAAGCCTGCGCTGAAAGTTTTCAGTTTGCTGATAT
AACAGTCAAGTGTGTCTATAAGTCTACTTAAAACGCTTAGGTATCAGTGGAGACAGCTGC
GACACCCTCGTCTTATGATTCTGTCGAGACAGTACACTATCAAACCTTTCATACCGTTCC
CAAGCTACATTTCCGGTGACAAAAGCTTTGCGAAAGCCTCCTGAAGGATTCATCTATATC
CTAATATTTCCAATCCAATTTAACTGGAGCAGCCGGAGTGGTCTGAGCACTAGTTTACCA
ATCTTTGCTTTCCAAGACTCTGTGTGCTGAAGGCTTGAGGGGTTCAATCAATGGCGCTTT
GATCTCGGCTGGAACCATAATTATTTAACATTGTTACAAGGATTTCTCTAATCCATCCTA
CCATTAAATCCCTTTTACACCCTCATCTTCTGCAGCCTAATCTGCATCTGGGTGCTCCGT
TTGTGTCTCTCCCTCATTTCGGCTCGCCCCTCCTTCCTTGACGACACCCTGACTTTATAA
TGGACTTGGGTGTCGAGTTAGAAAATGCCTTGTTTACTGAGAGCAACCTGACTGAACTGT
GCTCAAATGGACTGTTGCTGTGCAAGAATTTAAAAGTTTTCCTTTTGCATTTGTGCTGAA
GTTTCAGTTTAGTTcagtaggagccaa
>NODE_2984_length_1183_cov_3.612003
TAAAAACAATTAATATGTATACATTTTGAGGTTTCTAAGATCGTTATACTTTATTGAAGG
CGTTGATTTTTTTTTGACAGCAGTGTGATCAAACAGCTCAGATGTTAGAGGAACATTTAA
TTGTGACTTCAGCAATTCATATCAGACAATTCATCTTTGGAATAAAGTTGAAAAATATTT
GATTGCAAAAACACTTAAATACACAAGAACTGTATATAATAAATATAGCAATTAATAAAC
AGTAAGAGTTCATTTTATAACAGGACTAAAGTCTCTTACAAAACAGACCACAGATGCAGA
ACATGGTTCCTCTCCTCCTCCTGATGTTCTTTAGTGGAGCTGATCAGCCTCCAGCTTCCA
TTAACAGCATTGTGCTGCTAAAGATGCTCCGTCAGAAGGTCCAGGGCGGAGCTGCTGATG
TTCTGTGGAGTCTCCCAGCAGTCAGGGAGGACCTGCCTTATCCAGCCGTCCCTCCAGTAA
AATATAGCTTCAATGTTATTTTTAATGCACAGTTACAGTCATAGGAATAGAACAAGGTTG
TACTACAGGTAATGAAAGCAAGAGAATAATTCAGACGTACAAAGCCAGCGATCAGTACAA
CATTAAATAACAATATAAAGTTCCAACATTAACTTTAACTTCTTCCAAATCGATTTGCCT
GTGAGCAATAAACAAATTACACGGTGAGGCCAAGTGTGACCGTCAGATACACGTAATACT
ACTTATATCCCTGTTTACCGCTACAGAACCGTCAGAGCCAGCGGCAGATTTCAGAAAGTC
TTGCCGACATGAGGCTGCTCTCGGCGGCTACTGTGAGCGCTGACCGCCGTCACAGCTGTC
AAACTGGGACACTCACATCTCCGAAATCGTTGGAGCAAAGTTTTATGCAGGCTTTATCTT
GATAAATTGAGCCCATATTTGACGTTTATACAACTACTTTCTCGCCTAAAATAATCTTAA
AACTACATTTTGTATGCCAGTGTGTGTATAATGACAATAAAAAGCATTCTATTCTATTCT
ATTCTAAAAACCGCGGCTAAGAGAATTGATTTCCTGTTAAAAAAGACAGACTGTGCTCCT
GTCCAATCAGCGACGAGCGTGTCATTGGCAGCACGTCCAATCAGTGACGACCCCTGCCGT
CAGTAGGTACCTACCTTTTCCGTTGTGACTGTGGCTTATTTGTAGCGTTGTGTGAATTTT
GTAGCGTTGTGGCGTTTTTGTAGCGTTGTGCACTTCAGGGCCACCGTAAAAGACCAGTAA
ACCTCAAGAAAGGCAAACCTTGTGTGTTTATCGAAGGAGTCTGGGTGGAAAATAGAAAAT
AGCGGAa
>NODE_2985_length_442_cov_5.658371
TAGGCGTCGGCATGAAGAATAGACAGATGTCCGGAGCAAAGACAGAATGACATGCATATT
CACATTGTTGCCCTGATTCTGAATAAAGGCTTTCGACATCATACAACAAAACAACTCGAA
CCAAACGATAAATCGTGCTTTACATTCATTGGATTGATACCGACTATCTTAAGCTAGTTG
ATGTGCTAAGTAATAAGAAAGATACTTTGCCGAGAAGCTTAGATAGAGGGAAGCTCTCGT
ACAAGAGCCTTAAGAGAGAAGCAGGAGGTAAAACGTTGCTAACTGTTCATTTAGCCCTGG
CTAAGTGGTCAGGGACGCTGGACAGGTGAACTCTATTCTCCCCACTGGCCCTGCAGGGGT
GTGTGTGTTGTGTGTGTGTGTGTGTGGACTGTAACAGAATTTCTCTAGTCCTCTGGGCCC
TGGTGCAAAGCAGAGAATAAATGGTGGAGGTGGCAGGCCAGGACAGAAAAATCAATGCCT
GCTTATACAGACATGACACACCAGCAGCCAACTGCATTCTGTGTGTGTTGTATGTGTGTG
TGTGTGTGTGTGTGTGTGTGTGTGTGTGTGTGTGTGTGTGTGTGTA
>NODE_2991_length_1479_cov_4.497633
AGCAGAGCTCGACCTGTCCTCTCTGCCTCACTGTCCATGTCCCTCTGTAGGTGGACATAA
AGAGAACGGACGGTGTCCATGGCTGCACAGGCCACTGAGGAGCGCAGGTTTTTAACCTAG
AGAGCAAGAATGAACATCAGCAGTCAGTTATCATACTTGTAGCACAGATGTACTGGAGTG
TGGACACTCACAGACACACGTGGACAAAGAAGAGCAGCAGGAAAAGAGGCGGAGGAAAAT
GTCTTCAGTACCTCTTCTGTCACAGCCTGACAGACTTCATGCAGTTTCAGCTTCAGTGTT
TCTGGATGGTGTTGTGCCAGAGCTCGGACACATCGCAGCCCTTCAACCTTCTTCATCCTG
TGTTAAAAAACAGTTATTCTACTGTCCTGCACTTTGAAGCTCCAACAAGTTCTGTCTCTA
TACTGAGCTGTGTAAAGTCGCTGCTGACAGTTTGTCAAGTCACTGAACCGATTAAAGAAC
CAAACACAGATTAGAACTAATTTACAATCAACTATCTTCTGCAGCCGACGCAGCTTAAAC
ACAGTGAAAGTAAAAAGTCTTTGGCATTGCAGGTAGAAATTTGTCTCCCGTGTGCAGTTA
GAGTCTCACCAGTCGTCTGAGTTGAGCAGTTTGAAGCACTGAGACAAACTCTCTGCAGGG
TTAGATAGCGTCTGCAGCTCCTCCTGGTTCTGCCTCTCTGCTGTCTGGAACCTGCAGGNN
NNNNNNNNGGAGTGAGAGGTGCCACTACAGGGTTTCTTGTAGTCGGTGCCGGGAGGCGGG
GCAACAGGGCAGCAGAGTTACCCAGTAGGTTCTTGACTCTCTCTATGACCACCTCCATCT
GATATTTAGCCGTCAGGAGTCTATATCCACCGGCTACTTCTTTGTCTGCTCAGATTAAGA
TCCAAATATTTAGCACTTTTTATTTGTTTACATCCAAAAATGTATAAAACTGAAACACTA
CAAATTTCTACTTGTCCTGAAATAATCTGTCATCAATATGGACTTAACTCTGGCTGGAAA
ACACATTTAGGTTGATTGAAACTCAGTTGTAGGTTTAAACGTCGGCAGTTGTGCTGCTCT
GACTGATCAATTTGTCTGTTGAAGAACTGACCTGCTCCACCTGGCTTCGGCATCATCACA
GGGAGACGGTTCACTCTTCTTTTGGGTAGAGGAGTTGATGGTGGAGAGGGAGGGACTGGA
GTGGAGATGAGCGAGATGGACCTCAGCTCAGAGGGAGTGTGCGTGTCCACCGAGCTGAGG
GTGTCCTCAGAGCTCACAGAAGCTGCTGGGCTGGAGATCTGGTCTCTGCCTGCATTCAGC
TCATCCACTTGCCTGTCCCATGTGTCAGGACTCTTCTGGTGTCTCTGCGTCTCCTCCGTG
TCCTCCCTGGTCAAACTAAAAGGACTGGTCGATGAAATCGGTCTCAGCCTCCGTCCTCGA
AGCGATGGTGCAGGCCTGCATCTGAGAGCAGCTGGGGGCTGAGGAGAAGGGAGGGGGTCC
TGCTGGCTGCCGAGTCCCAGTCTCCGCAGCACAGAGTTGGTTCGTGCTAACTCTGCAGCA
CACAGCCTCTCTGCTTGAAGAAGGAGAGCCTCCCTCCTAGCCTTCTCGAAGGCCACGGCC
ctg
>NODE_2998_length_673_cov_8.860327
ACGACTATTTAATGTAGAATCTCCAAAACTCACAAATGCAGTGTGACCAAATGTTCCAGA
GATGTACCAGTATACTAAACAGGCTATATATCTCGCTCTCCTCTCCAAACAGAAATAGAT
TTCACTGAATTGTTTGATAAATTTGGTCTAGGTTTTCCAGCCATCCTTATTGGAGCTCCT
ACTGTTTTTCTGGCTGTTGGTGGCCTAAGCCCTAATCACCCTCTGTTCCCTCAGAGGCCA
TAAATTACTCCGATGAGATGGTGCTTTGTGTTCCTACTGCTGGGGAGCGGGGCGAATTCA
CAGCGCCATATTTTGACAACCCGTACTTTAAATCATTGTTTTATGACAGATGGGAAAACT
TCTGCACTTTCACCGGCCTGATTTATGTTCATTTGGGTCTGGAGGACACTATAATTTGCA
AGTAATGTGAAAACAGATGGATAGAGAGATACCAAAGGGTAAGACTGACCTATACATTCT
CAGTGCAGCTTGCAAATGGCATCCATATGCCGCGAGAACTCTTCCAGTTACATCTCCATT
ACCCGGTGTGTGTGTGTGTGTCTGTGTGCACATATGTTTGTATGTTTGGCTCGTGCATGT
TTGTTCTGTTGAAAAGGGGGAAAAAAGCTGAAGGAAAATGGGGAAGAAGCCTGTGAAAAT
TTAGTACTGAAGCAGGTTTTTGTTGAAGGGAGTTAGACATTCTACCAAATCATCTGGAGC
ATTTATCAACtacaaaatcatagtataatatgttacatgtacacaaggcttgttttattg
ctgatctaatacgcaagtgacagcaattcatttggag
>NODE_3022_length_520_cov_4.157692
TTGAAATAGGATAAATATGAAGGCAAACGCTGTTTGAAGTCACGTGGAGACGAAGAATTC
GCGGGAGACAGCCGTTTTCAAAAATGTGCTTTTCAGCCCAGGAAACGCTGTTTTGAAGCA
TGAAACACAGCAAAGTCGCACTTTTTGAACTTTAATGTTCACAAACATGTCTTGGCTTCA
CAATGTGTTGAAATAGGATTAATATGAAGGCAAAAGCTCTTTGAGTCACGTTGTGCAGAA
AAATTCAGGGGAGACAGCACTTTACAAAAGTGTGCTTTTCAGCCCGGGAAACGCCGATTT
GAAGCATGAAAAACAGCAAAGTCGCACTTTTTGAACTTTAATGTTCACAAACATGTCTTG
GCTTCAGAATGTGTTGAAATAGGAAAAAAATGAAGGCAAAAGCTGTTTCAAGTCAAGTGG
TGAAGAAAAATTCACAGGCGACAGCACTTTACAAACGTGTGCTTTTCAGGCCAGGAAACG
CTGTTTTGATGCATGAAAAAGAGCAAAGTTGCACTTTTTGAACCTAAATGTTCACAAACA
CATATGAGCTTCAGAATGTGTTGAAATAGGATAAATATGAAGGCAAAAGCTCTTTGAGTC
ACGTTGTGCAGAAAAATTCAGGAGAGACAGCACTTTACAAAAGTGTGCTTTTCAGCCCGG
GAAA
>NODE_3026_length_178_cov_2.185393
CGGAGGGCGGCTTCATGCTGCGTTCGGTTCATGCCACAGCACCAGTTCTGGGCTCTTCCC
TCTTCGCTCGCTTCCACTGAGGGAATCCTGGTTAGATTCTTTTCCTCCTCTTATAGAGAT
GCTCAAATTTCAGCGGGGGAGCGCCATCGGGACCGGGGAGGCCCCGCGAGGCGGGCCCCG
GGCACCGGCGGGACAGAGAGCGGAGGGCGGCTTCATGCTGCGTTCGGTTCATGCTGCAGC
GCCAGTTCTGGGCTCGTCCCTCTTTGCTCGCTGCAACTGAGGGAATCCTTGTTAGTTTCT
TTTCCTCCTCTGTTTAATATTc
>NODE_3033_length_548_cov_13.883212
TTTTTAGCCGGTGGTGCTTGCGTGGAGCTGTCACTTGTTTTCCTTTGGTAGACTCCAAGC
AGCCCGCTCGGCCCGCCGCAGCCTTGTTAGGGTTTGCATGGCACAGTGTACCGGTGGTAA
TCTCCGTGTGTAATATCAGCTAGGTTTCCCCCACAACAGGCCATATCTATCTAGTTTCCT
CTGTCACAGAAATAGGTTTATCTACACCCTCTTTTCACACTCCCTCTCGTACCCCCCCAC
CCCTTCCTGTGTTTGCGAAGGAGGGGGGGATATTATGCTAAGCCCCCAGCGTTAGTTTTT
ATGTTGCCATAGCAGCCTTGCTCCCACAGGGTTGTGACCTCAGATGATTACAGTACAAAG
CCTATTGGGTCTTGAAAACCTCTTTGAAGATGAAAAGTCTTTGATGGTTTGTATTTATGC
AAATCTCTCAGATATGATTTATCCAACTGAGATTGAATGGAGAGATGATTAAAATTGCCC
CTATTTTTGAAATCCTTCAATGGAGGCCCACTCTTTCAGTTTCGAGAACAAGAGTGGTGA
GTGTGAGCGCGGGGGTTATTTTGCTCTTCATTTAGAAAAATAGTAGCGCTGTACCTGAGG
TTATTTATAACCGTCTTTTTTCCTGGTGTGTCAAAGAGGGAGAAAAAGGAGAGGAAGggg
gggacacggaggtagacatttctactctgagc
>NODE_3037_length_513_cov_11.095516
ATTCTAAGCAAGGCTCTGAGAAAACGTCTGTGTTATAATCCAGGGATTTGAATAATCAGG
TTGAAGATAATGGGCTGGGCCGGCCTGGGCGTAAATAGAGAGCATCCACTCATCCTCCCA
GTGCTGAACTTAATGAACTTTTAATTGATGCGGTTTTGCAAGTCCTTTTGTCATGCAACA
GAAACAAGCCTCTCTGCTGATGGGCCTGTTTTCCCGACTGGCTTCAGATTGGTTTACAGC
AGGCCCTAAGTACCATGTAGTTAGTTTCATGTGTCATATAAAATCTGCCCAGGCACAACG
ACGCCTGCAACTAAAACCTTAAGTGCATCCACAGGAATCACTCACCGGCTTTGCACTTCC
GTCTTAAGGAAGGAGGAGAAATTCAATCACTGCCGGCTTGACACACCGAAGATGAGGCAC
GTGTTCCTGCTTTTAGTTGTTTCAAAGAACACTCTGGCAGGGCAAGCTGGGATTTCTGTT
TGTCTGAATAACATCCCTGATATGACCAGATCCTGAGTCACTCAATATGTCAGCCCGTGT
TGTTTCCCAGCCCGCGAGTTGTGATGCATAGATAGAGATATACCCCTGTGAGCCAGGTCA
TCTTTATTCAATGATTCGCTTATTTAAATCAAATGTGCCTGATCTgtatctgacaca
>NODE_3038_length_300_cov_1.416667
TTTATGTTTTGCGGTGGTTTTAGGTCCTTTAGGGGTTTATTTGTGGTTATTTTGGGCCCC
TTTCTGGTCTTTTTTGTCGCTTTATGTCATCTAGTGTCTGTCTGTGGTTGGTTTGCAGTC
GTTTTATTTCTTTTGTGGTTGTTTTGTGTCTCTTTATAGACAGTTTGTGTCGTCTTGTGG
TCGTTTTGCAGTGGTTTAATGTGTTTTAAGGGCTTTATTGTGTCTCTTTATGGTCATGTT
CAGTCTCTTTCTGTCCCTTTTTTCACCATTTCGTATCTTTTTTAGTTGTTTTGTGTCTTT
GTGGTCAATTTAGTCTCTTTCTGTACCTTTTACATCTCTTTGTGGTGTCTGCAATCATTT
CGTGGCTCTTTGGAGtcatatttttttgttttttttgcatttgttttgtgtctctgttgt
tggtttgtgacactttgtgcttgt
>NODE_3040_length_775_cov_7.343226
TCTACATGGCTGCCATTACCGGTAGATGTCTTTCCTCGTTTTAAATGTTTTTTTGGGTGA
AACAACCCTTTACGTCAGATTCACCATGTTGCTGTGGGGATACTACACCCTGACCTTTAG
CTGTCCCCCCCATCGTGTCATGACTGAGACACTGTACTCCCGTTTACCACCAAAGTCACC
CAGCCAGTCAACCTGTGTTGCCATTTGGTCTGTGTCACTCTGAGCAGCCATTTGTCCTCT
CCTGTCCCGCTCTCCTCCCACAGATTGAAGTAGTCAACACCTTCAAGAGTGGCACCTCCT
TTCAGGGGGCGGGGGCTCTGAGACGCCAATCATCCACCACCAGCCAGACCCAGGATGTAA
CCAATGTTTCTAGTCCTAGTCACGTGTCCTTGTCCAATGCCCTTTCCTCTCCTACAAGCA
CTACTGCTGCTACTGCTCCTCCCACTACTGGCCGTGAGTCAGAACTCTGTCAGTCTGCTT
CTCTGCTCTCTTTGCTTCAGGGGTGCCATCCTGTCATGAACAAAAAGTTCTTTTTCTCTG
CTTATTATTATTTTTAAACAAATCACCACAGCAGTCTCCGTTTTGAGGTTGGCATCTCTG
AAGATTTTCTCTCTTGCTATCTGCCTTTTTTTTTCATTTTCTCTCTTTCTTCTGTCTTTT
TGTTGTTCATACTGGATTTCAAATTCATCTTGATATCTCCTCCCATGGTTGGGTGTACTG
TCCTCTCATTGGTGAATGTGTGTTTGTTTCCCCAGAGTGCTAGGAGCGCAGGACTAAGGG
TGATACCCACGGCGTGACATTTCAGGTTGTGAGTTTGTCTCCCTCTGCTCATCCCTCCCA
TCCGTCATCCCATCCCTCAGTCCTCTCATTTTAATGtcttgacagacattggtgtgaact
aattccaatcaactcacca
>NODE_3067_length_1093_cov_4.826167
GTAATGATAATGAGGGTGGGGATTAGGGTGGCTTCAAATATGACGTAGAATATAATTATC
TCGGTGGCGCCGAAGGCTATGATTAGGAAGATTTGAAGGGATGTCAGTAATGTAATGTAT
ATTCGTTGTCGGTTGATTGGTTCGGAGGAGGTGTGGCTCTGACTTGCAAGGATTATTAGG
GGGAGGAGCCAGCAGGTAAGGACAAGGAGGGGGGTTGAGAGGGGGTCTGTTGCTATATAC
TGGTTTATAGAGCATCAGCCTGACTCTAATGATATGTTAAACCATGTTAGGCTGGCGAAT
GCAATAATTAGGCTATAGATCAGGGCAGAGGATCAAAGTTGCTTTGCGGGGGCAAACCAG
GTGGTTGGGATAAGCATGATCGTAGGAATAAGGATTTTTAGCATTGTAGTAGGTTAAGGT
TTTGGAGTCGATCAGTGCCGTGCGTGCGTGCGGTGGCAACTAGTAGGGCCAGTCCTGCGC
TCGCCTCACAAGCTGAGAAGGCCAGTAGGATTATGGGGGAGGCTGAGAAGCTTGTGGAGT
CTAATTGAAGTGTTCATAGAGAGAGGGCGATGAATAGTGAGAGTATTATTCCTTCTAGGC
AGAGGAGGGCGGAGAGGAGGTGTGTTCGATGGAATGCCAGGCCCGCTAGTCCTAGGATAA
AGGTTGATGAAAAAGCAAAATGGGTAGGGGTCATAAGGTAATTGTGGAGTCTAACCACAA
GTTTTTGAGCCGAAATCAAAGGTTTTTATTAAACTAATTACTTATTCGGCTCATTCAAGT
CCGCCCTGAAGTCACTCATAGATTAGGCCCAAGGTTAGGAGGATAAGGACGGCAAATGCC
CAGGAGAATGTTAATAGTGGGGAAGATAGTTGATCTCCTCAGGGAAGGGGGAGGAGGAGG
GCAATTTCTAGGTCGAAGAGCAGAAATAGGATGGCAACGAGGAAGAAGCGTATTGAGAAT
GGTAGGCGAGCGGAGCCTAGTGGGTCAAAACCGCATTCGTAGGGAGAGAGCTTTTCGTGG
TCGGGGTTAATTTGGGGGAGTCAGAAAGAAACAAGAGCTAGAATGGTAGAAAGTGCAAGG
GCAATTGTGATCACGGCTGAAATCAGATTCATTATCTTTCCTTGGGGTTTAACCAAGACT
AGGTGATTGGAAGTCACATGTACTGGCTTTAATACTAGAAAGATTATGAACCTCATCAGT
AAATAGAGATATAGAGGAATAGTCAgacgacgtctac
>NODE_3071_length_704_cov_9.430398
ATTCTTAGGCTTTTATTAACATCATGGACTGCACAACAACAGCTACAGAATCTATTATTC
ATTAAGTGTAACCAATATAAAATTTAAAACAGTCTGGGCTTTTTTGTGGAATTATGTAAG
GTCAGCATAATTTTCTGCCTATTACTAATATCTATATCATCTTTTCCTTAGTCAGCTCTA
TTTAAATATGCAATCATTTACAGCTTTTGACTATGTGTGTGCACACCCAATTTCCAATAT
TCCTCTAGTAGACTTTTTATGCTGACATCAATGGCAAGCTATTAAAGACAGTATTTCATT
ATTGGTTCCTCTTCCCCAGTGGTTATTTACAATCCCATATATACTAAGCACTGATATTAA
AGGAGACCATTTTAATGAGGTGCTATCTGCCACGGCAATATGTCTTTCTCCGAATGAGAT
TGTGTTTAAAGATTTTATCAAGAAATGGCTGTTCGGCAGGGTTATGTTTTGTCCATGAAA
TATGCATTTCATATCTCTTTCATTTCATTAACATAATTTAATTTGTGCTTTGCATTCTGT
GCATAATACATATTTGATTTACAAAACAAATATTTCCATTAGAAAATGAATTTCATGCGC
GGAAAAGGCAGAACTGAAAGATGTATTGTAAGGAAATAAGAAAAAAAGGAATTGTATTAT
CTTTGACTCAGAAAAAAAAATCCTTGGCAAGGAGAAATACACTCAATAGATTTTTTATAT
GTGAGTGTGTGCGTGTCTGAGGGAGTTTATGTGTGTTCTGCATGTGTGTGTGTATactgc
tatccatgcatgtttgtgtagactgtatgtaaatgtgcattatagaagcaatgaaagctg
agggtata
>NODE_3074_length_744_cov_3.955645
CTTATGAGATGTTGAATACTTGGTATATCTTGGGTGAGGGATTTACTTTTGTGTCTACAG
ATTCTTGGTTCATGTGTACGTCCGGTTTATGTACTAAAGCCGATGTACTCAAGAATAATA
TGTTATAAATCCATTATTATGTACTGGTATCATAATGTATTGGTCAATATCTATTCATGG
TGATAATACATATATGTACATGGTCGTACATATGTGGCGGAGTTCGGCAGAGAATAGTTT
AGTTTAGAATCTCAGCTTTGGGAGTTGGAGGTAGGGGTTCAAATCCCCTTTCTTTGAAAG
CAGGAGGAGGGAGTTAAACCCTCGACATTCAGTTTACAAGACTGGCGCTCTAACGCTGAG
CTACTACTGCATCGTCAGTCGAGGATTTTATTCTCGAATCAGCTTACTATAGGGGTCAAG
ACAAGGAAGAGGAAAAAGTAGAGGAAGGAGGCAATTTGGCCGATGATGATGAAGGGGTGT
TCGACAGGCATGCCCCCAATTCATGTGAGAATTGCAACGTCAGCAATTAGGACTCAGAAG
AGGAATTGTGTAAAAGGTCGGAATGTGAGGCTTCGTTGTTTGGATGTGTGGAGGATGGGA
ACCAGTATGAGCACTAGAATCGATGCTAGGAGTGCTAAGACACCTCCTAGCTTGTTGGGG
ATTGAGCGGAGGATGGCATAGGCGAATAGGAAGTATCACTCAGGCTTGATGTGGGGCGGG
GTAACTATTGGGTTGGCGGGGGTAAAGTTGTCCGGGTCTCCTAAAAGGTTAGGTGAAAAT
AATGCCAGAGATACAAGGGCAATTAGTAAGGCTGCGAAGCCTAAAAGGTCTTTATAGGAG
AAGTAGGGGTGGAAGGAgattttgtctgcatctgaatttatgcctgtt
>NODE_3076_length_145_cov_8.703448
GTTCGGTTCATGCTGCAGCGCCAGTTCTGGGCTCGTCCCTCTTTGCTCGCTGCAACTGAG
GGAATCCTTGTTAGTTTCTTTTCCTCCTCTGTTTAATATTCTCAAAATTCAGCGGGGCAG
CGCCATCGGGACCGGGGAGGCCCCCCGAGGCGGGCCGCGCGCACCGGCGGCTCAGAGAGC
GGAGGGCGGCTTCATGCTGAGTTCGGTTCATGCCGCAGAGTCAGTTCTGGCCTCGTCCCT
CTTTGCTCGCTGCAACTGAGGGAATCCTTGTTAGTTTCTTTTCCTCCTC
>NODE_3089_length_425_cov_5.280000
CTCTACTCTGCAAGCCTCGCTGTATAATTAACCTCAAATGGCAAAAAATGATGTTGATAA
ATTACACAAGCAGAAGGGGAAAAAACAAGCCTATCACTCGCATGAAAGCCGAGAGAAATG
TGTGGGTATATTCTCAACTCCAAAGTCAGGGAGGCGAATGGAGAGAGAGAAAGAGAGAGA
GAGGGAAAAAAATAATGAGGGCATAATTTTAGAGAACTAATTATTTCTATTTGTCTTTTG
TCACACTTCTCTAATTCTGCGATATTAACACAGTCTGTGTTTATTAATTGCTTTTACAGT
GTTTTGAATCGGGTCCAAGAGGGAACGTGGCTCTTTTCACAGGCAGGCAAGCTACTGGGA
CTGTACCTCGCCAGTACTGCCTGGCAACGGTGCACATGCGAATATCTTCCCCCAGTATCT
TCTCTGGTTCCCTGCCGCTTCCCACTCGATGTGTTCGGCAAGTTTACACGACCCTGTGCA
CAGAGATAAAGTTCTTTGTTGCAAGATTAAACATCAAAACAGTTAAAGTGAAATTAAAAT
TAAATGAATGAATGTCACTGAAGCAAAAa
>NODE_3090_length_670_cov_9.774627
AAAATATCTCAACACCATGAAAACCAAAGGCTTAGCAGTGAGCAAATCAGCCCTTTGTCT
TGTTCAATTCAAATCAAAGGATAACCAGGAATGTTTGTTTGACAACAGCATTTACAATGC
ATTGTTCTGAAGCCCAGAGCCTCCCAAACAAAGACAGATAGGCTTTAAACAAGTCATTTA
ATTAGCACCGGATCCCCAGCTTTGGCTGCGCCAACCAATTATACATTCCTGAGGCATGTG
CAGGTCCTATTTCACAGGAGCGAGAGGCAGATCCTCTCCAGCCCTGTCTCTTACAGTACA
TCTCTCCCCTTCCATTTAAGAGAAGGTAAATAGCCCAGACAGACAGCTTCATTAGCCAGC
GTCTGAAGAGCGCGGGGCCGATTGTCGCTTAAATAGTGCGCTTTTACTGCAGGCCCAGCC
AGCGACCTCCGATCAATTACAGCTGACATTATTGTTTGTCGGGAGCTTTTTTCCTGGACA
GAGGGAGTAAAAAACGAGATCAGGCCTGAGCTTTGGCTGGAAATGTAATCTTCCCCCTCT
CTTTGGTTCTTTCGCTCCACAAACAATAAATCATTCAGTTGAAGAGATAATAAAGTGCCA
AGTAGGAGCTAGTTTAATTTTTGTCAGGGGAAATCTGTCCACAACAGAGTTAAGGGTAAG
GGGCTGGCTGCTTTCCTCATACCATTTTCAATGACAATGGCTTAGTTCCtttttttctta
tttccctctgtagggttagatggccagagaggctgaagttgtgttttgatgaagattaac
tgcagcacaaatcactgcaagttatcattttttg
>NODE_3091_length_558_cov_2.845878
AACTTTTCTGAGAGCTCTATTCTAAATGTTAGGGATAATAATAAACATCACATTTACTGG
ACAGCTCTAGATAATAGACTAGACTGAAATATAAGCTCAGTTTATACAGAATGATGTATT
ATTAATATAACCAACAATAAATACAGTAAAAATGGCTTCACTTCAACCAGCTACAAATCA
AAATGCTGCATCAAAAACACTACTCCTATATTATAATGTGTACAACAATAAACACGTAGT
TGTAGTACTTCTCAAATTCTCATATTGGTCACTTTTAATTAAATACAACATGTGAAAACT
ATTTATTTAACTAATTTACTAAAGTCCAAGTTTGCCAATTTGCAATTACAGTAGGTCCAT
TCTCTGCTGCTTCAGAATTGAGTATTCTTCTTTTGTTTACTTCTTACATTTATTTTATTT
AACAGTTGTAAATACAAGTTTGCACATTCAGATTTTACACACAAAATAATATTCTTCATT
TTGTTGTTGTCCCAACAAACACAAAGATTTAGAGAAGTTATTTCAGTTGCAACATTAATT
GTAGTTTAGAAAAGTGAGGTGTATTATTCAGATGTTACAGAGCCAAACCAGCAAAATCCA
AACTAGCTAAAGTCATCTGAGTAAGTACTTACCAATGGCGTTCACTGCTGGAGCTCAAAT
ATAAGCCcgcttctccaagcttataataacagctgctcccgt
>NODE_3103_length_496_cov_3.758065
GACTTGCGACCCCTCCACATGTCCCATGGACTACATGAGTGTAAGGAGTGTGACCAAGTC
TTCCCCGATATCCAGAGGTAAGAGGAGAGCAGATACATTCAAACACATAATTTATTTTGG
GTGATTTTTGCTGCACATATCTGACTTTTTAATAGATGCATGCAGTTATACGACACAAAC
AAATCTTATCATGAAGTGATAGATTCTTATTGTTGGCTTATTTTCTGTGCTTCCTGCAGC
CTGGAGGCCCACACTCTGTCTCACTCCGAGGAGCGGGAATACAAGTGTGACCAGTGTCCC
AAGGCCTTCAACTGGAAATCAAACCTAATCCGACATCAGATGTCACATGACAGTGGCAAG
CACTACGAATGTGAAAACTGCTCAAAGGTAAAGTGATGACTTTTGAAGGGGTTATTTAAC
AAATGAGACTTTTTGTGTCACACGTCTGCCTTTTCTTTAATTGCGTATTTTTTTAGAGGC
AGATGGTAACTCCCCTGTGTGTCTGTGTGGTTCCTTCCCCCAGCAGGTGTTCACAGACCC
CAGTAACCTACAGAGGCACATTCGCTCTCAGCACGTTGGGGCTCGTGCCCATGCCTGCTC
TGACTGTGGCAAGACGTTCGCAACGTCTTCGGGCCTCAAG
>NODE_3104_length_651_cov_5.626728
GTTCGAACACGGGAGGACAACAATGGGCCCCGAGCGAGGTCTCTCAATCACCGTTTTATG
GAGGTGAGTGATGCTCTGCGAGGCCTATCAGCTTTGTTGTGATGTCGTACACACCAGGTA
GACTCGGTCAATACTAATTACGCCGAATGCAAACACCAGGTCGGGGTGAAACGGTCAGAG
CCATAATCACGCGGCGGCGTCTCCTTGTTTTGGCAACTCTCATTAGCAACCTGCAACGGG
GAGGAGGAAATGTGGAAATGACGCCGTTACGTGGAGGCGATCTGGATGTTGGTCTGCCTC
CCTCAACCCCACCTCCCTCCCTGACCCTGGCCTGACCCTGGCCTGTCACAGGATTGCTGC
CCTTTGTGTCATGCCTCTCCATGCTGACTTTGGAGTGGAGATTGCAGGTACAATGTGGAT
TGTTCTCAGTGTGTTTTCAAAGATCAGAATAACAATGGCATTTGCTCAGCTCACTCACTC
ACGCTCATTGATCACTTGTCCTCTCTTTCTCTTGGCTCTCTGATCACATCAACTCTGCCT
CTGCCCCTTTTCTGACGGCAGTTTCACTCCAAACAAAACTAATCCGACTCTCTAACATCG
GAGCGCCTTAAATTTCCCCCCCGGACCGATATTTTCTGCATGCAAAGCAACTGGGATCTT
ACTGGGAGGCGAAGCGCTGGTCAGGGGGTGATGCGGCGAGCTGTGAGACAGCAGCGGGTT
GATGCCGTGGGTCGGCGCAGTGATGGCGTCCATGGCCAGCttctgcctgaaggcttcctc
tttgcggcggttggc
>NODE_3107_length_646_cov_8.594427
TTCATAAAGAGAAATGGTGTCTAGACAAAAAAGTCATTTATATAACACTAGCAATTGAAA
TGAATGAAAATGGGGTTTGCACAATACCGTATTTACAATGGTTATTAAGTCATTTAATTA
ATTAGGGTCATGTAGCATTTAAAAATTAGGTAAGAACTCTTAGTAGAGAATAAGCAAATA
ACAGCTATTTCAAATTGACAATATTAACACAAAACAGTCATCTAGAAAAATGAGAGAAAA
AAAACAACAACTTGAACTACAAGCTTAAGAGCTATTACATTAAAAATGATGCACCAAAAT
CTACTAATACAATAATCCATATAATCTGTGTAAAAAGCATGTAGAAAAAACACCTGATGC
AGTTTGCTGATACAGTCATTGACCAGTTATGAGAGGTATGAAGGATTTCACAGGTAGATA
AGTGTGAGAAAGTCCGCACTGGTGACTCAGGGATGGGGGCCCAGGCCCCTGCATACACTC
ACTTCACTTGAATGTGAACTATGGCCTCTGCAAGTTCTAAGGCAAATATCGGAGGTGCAC
TTGTATCCATGTAATGCTGACCCATCCCAAAAGTTGGATTAAAGACAAGGTGAGGAAACT
CATTCTTTGTTTCTTACACAACACCAAAAACCAGTCCAATTGAACCGAGCGATTTTTTTA
CATGGCAAAAATTGATCAAACATGACATGACACCTATTTGTAAacatattccatttttag
attttactcaatgatctcagcctgcgtgttcaagcaggataccagattttcgttttcttt
cagtaaagtc
>NODE_3123_length_294_cov_8.649660
CTAGGAAGTTTTGATGAGGAATTGACTGCAAAAGGTAAAGATTTGACGCGAGAAGTACAG
CGAGAAAGAGGAGAAGAAGAAAGATGGCAGTATGGCTGTGTTGGCAGGATGGGGGTGGGT
GCCTATCGGCGGCTGCTCCTTCCTGAAACGTGGCCACCCGAGCCTGCCTGGGCCCTGGAT
GCACATGTGGAACAGTTTACTGTAATGGAACTCTAAATTAGTGGTGGTTTGAAGCTGCCT
GCAGCAGTAGGGTGTAATTAACTGGCTCTGTTGAAAGAGAAAGAGCCAGAAAGAGAGGCA
GGGAGGGAGCCAGAGCCCTGGAAAAAGGCATGGGGTGAGAGGTGCGTGTGTGTGTGTGTG
TGTGTGTGTGTGTGTGTGTTAGAGGGTGCTCtcacacatgtgacgtgtggagtttttgag
tgcttgattgcatgtgta
>NODE_3155_length_296_cov_1.415541
TTCAATCTCAAATTATAGCGTTTGATACTGAAATTATAGGAAATGGAAACAGATGCAGCT
ATGCTACTCCATATGATATGCTAAATCACACTGCCGTATGCCAAGTTCATTACCAGGAAG
CAAGAATCAGCTACAATGAGAGTTTAGCTTGTATTAACAGCATGCCACCAATTAAAAAAC
GTTTGCTTATTCTCACTTTTTCATCTTTTAACAATGCTTTGTCCCCTTGTCACTTGATGC
TGGTGCCTTTTCCCCCCAATTTGGCTGATTAGAAAGTTAGAAAAGCAGGTCCATTGGTTT
TACACTGTCTGTAGGCCTATAGATTTTCCAATTTCTTGATGTTAAAGGTAAGTGCTTCTC
TTAAAAACGTATGTGACTGGGCCCGCTGAGAATGCCAATctgcaaaaaggttccactgtc
agaaacctggcaacccagcc
>NODE_3160_length_788_cov_14.285533
AAAATCTTAAAGGACCGCGGAGATAAATTACAGGACAATAGGTAATAAAGAAACTCAGCA
TCTCAAAAGCTGTGTCCACGTTCAGTTTTTTAACAAACCTCTTGCTGCTGTGCTTGTTGG
TGCAGAACCATGAATGCATGTAAAATGTAACTATTGTAAGCACTTGAAGTCATGACAGCT
GTCTATAAGCATCAGGGACATGTCTATTGGCCAACTTGACCCTTGTTAGAAAACAAAACA
AATACAAAAAGAGAATACTGCAGCCTGGGACTGCCGAGCCGGGTCACTGGAGATTTTCCA
GACAAACGCCGCACAGGGGAGGGGAGGGGAGGGGAGGAAGAATAAAAAGGACAGGCTCAG
AATCTCATTTTAACAGACCGCACACAATCTGGGCTCCCACAGAACTATCTCTGCCTGACC
GCTTTCTATTTATCCCTTATCAGTGTTTACCAACCGCTAGTTTTCTTTCATTCACACTGT
GAGGCAGTTCTCTTACTATCAGTCAACAGCTGACACCGTGGAACAGCCTCAAAGGCAAGA
GGAAGGGATCAAAACTAAACCAAAGCTGTTTAAACAATACAACAGAGGAAATAAATTCAT
AAATCCTAATTCTTCCCAACCCACAAGGGTATAAGCAGATCCTTTATAGTTAGGCCAACA
AACAAAACCACAGCCAATGAGGTACATTACAATCAAGGTAAATTCTGAAATATATTTAGA
AAAAAGAAAGGCGGAAAAAAAATCCCATGTAATATTAATTGGGAACATTTCATAGTCTTG
CCCTGTCAGGCAAATATAAGTATTCACTAAAAGGCTTTTTTTTGTTGTTGTATTTTATTG
TCTTTTAAGAAAAATCCCACCTGAGTCGACATTGTTAACATTTTTAGATCATTTCGTCGT
ATCGTgctgacaagctggacaatatgagagac
>NODE_3177_length_473_cov_10.511628
GTTTTTTCTTTCTTTCTTGCTTACTTGCTTTCTTTTTCCCTCCTCCCTCTTTCAGTGTTC
CTGCAGATTCCCCTGCTGTCGGCTCTCGTCACATTCCCCAATCTGTTAGCCTTCTGATAC
CGGGGCCAGACTTGAAAGGAAGTCTTAAGGACGAGAGCTTATACACTGTGCCAGATTTTG
TTAAATAACTACGAGATGTTGGTGCCAATTCATCGGTAATTGTCCCTTCTGGCACAGTCT
GTTGAAAGTCCTGGAGAAGCCTAAGCTCAAGATCACTGCAAGTGTTAATCTTCTTATACT
TAAGGTATCAGGTTTTCTTTTGATGTCGCTAAACATGTTGACTCCTATCTCAGCGCAGAA
GGCAATCCAGACATAGCTATGAGCGAGATGGGGGTTTGTCTGCCTTCTTCTTCCAAGAAT
CTCGTGGTTTGTGTGTTCCTCTCCTAGCATTCATTACGGTGCTAAAATAAAGCAGCAACA
AAATGAGAGGGAAAAAAAAGAAACAGGAAGAAAGGGATTGATTCTGCACTAATTGTCCTT
TCCTTAgcgcaatttggcttgctcttgttcggtgtaaaatggcctgatttatttttaatg
aggcgaaatcctatttc
>NODE_3205_length_552_cov_13.014493
TTTCAGTATGTTTTATTGCAAAAACACAACAGGCAAGAGCATTTTAAAACTGAGATGATT
TACATGGTAATGTCTACAGTTTAATAAACATGAGTTCTAACCACATTTAATGTAGAATAC
AGGGCTGGAATGACCATATGTATAATTACCTCACTAAAAACAAAGCATTTACAAGAAAAA
GAAAAACAACAAAAAAAGAAAAATCAAGGAGGACGTGTTCGCCGGGTAATCTGCCATCTA
TGTGAAACACTTTCAAACCAAGGAAATTTAAGATCTTCATCAAGGCGTCTGCATCCAAAC
ATTTAACAAAGGATTTTGTTTCGACAAGGTAGCATTTACTTTATGTCCACTTCACATTAC
TGGCCCTGTGCAGAAGAAATACATAGAAGATACATTGCATGTTAACAGCAGAAACAGTGG
ACTCAGCTTCCCAAAATAAAAAGCTAAAAACCTGTGTAGGGAGGAAGTAGTTTTTGGTTA
AGTTTTTGCAGCTGCTGCAGTCACTCGAGCCCTGTGGAAACCTGAGGAGGGAAGGAGGGT
TATGGTACAAATCGACTGAGTGTAAGTGAATGTGGAGGGCAGATTCTTATCGGGGGTGTA
CCTGAGGGGCTTGTGGTGCTGCACCCATCGACTGAGGGTTGGCGGTGCCGTAGTACGCAG
CCTGCTgccggtagtactccgcccaggcagcgctgt
>NODE_3223_length_145_cov_3.165517
AGGCTGTTTGAAGCATGAAAAACAGCAAAGTCGCATCTTTTGAACCTTAATGTTTACAAA
CATGTTTTGGCTTTAGAATGTATTGAAATAGGATAAATATGAAGGCAAACGCTGTTTGAA
GTCACGTGGAGAAGAAAAATTCACCGGAGACAGCCGTTTTCAAAAATGTGCTTTTCAGCC
CGGGAAAGGCTGTTTGAAGCATGAAAAACAGCAAAGTCGCATCTTTTGAACCTTAATGTT
TACAAACATGTTTTGGCTTTAGAATGTGTTGAAATAGGATAAATATGAA
>NODE_3232_length_745_cov_3.246980
AAACTGACTTATTCCCCTCATGATTGGAGCCCCCGACATAGCCTTCCCTCGGATAAACAA
CATAAGTTTTTGACTCCTTCCCCCCTCTTTCCTTCTCCTGCTTGCATCCTCCGGTGTCGA
AGCAGGGGCAGGAACAGGATGGACCGTCTATCCCCCACTTTCAGGCAATTTAGCCCACGC
AGGAGCTTCCGTGGACCTGACCATCTTCTCCCTTCACCTAGCCGGCATTTCCTCTATCCT
GGGAGCAATCAACTTTATCACTACAATCATCAATATAAAACCGCCTGCCATCTCTCAGTA
TCAGACCCCCCTCTTCGTATGGGCTGTGCTCATCACCGCCGTCCTTCTACTCTTATCCCT
TCCCGTATTAGCTGCCGGAATCACCATGCTTCTAACCGATCGAAACCTAAACACCACTTT
CTTTGACCCTGCAGGAGGAGGGGACCCTATTCTTTACCAGCACTTATTTTGATTCTTCGG
ACACCCAGAAGTTTACATCCTTATTCTCCCCGGGTTCGGCATAATCTCACACATCGTTGC
CTACTACTCCGGAAAAAAAGAACCATTCGGATATATAGGCATGGTCTGAGCAATGATAGC
TATTGGCCTTCTAGGCTTCATCGTATGAGCTCATCACATGTTTACAGTTGGGATGGACGT
AGATACTCGCGCCTACTTTACATCTGCCACTATAATCATCGCCATTCCTACCGGTGTGAA
AGTTTTCAGTTGACTGGCGACCCTGCACGGAGGTGCTATCAAATGGGACACGCCCCTTCT
ATGAGCCCTCGGTTTCATTTTCCTCTTCACAGTAGGAGGCCTGACAGGAATCGTCCTTGC
CAACTCCTCCCTAGACATTGTTCTTCATGATACATACTACGTAGTAGCc
>NODE_3237_length_419_cov_2.921241
GGTATTTGGATGATATTTTTGGTATTTGGGATGGAACGACAGAACAATTTCACAATTTTG
TCAATATTCTTAATACGCATGATTCATCAATCAAGATTAAATATGAGGTCAATTGGTTTC
AAATAGATTTTTTGGACACGACAGTCTACAAGGGTCCCAACTACCAAAAATCCCAAACAT
TGGATATAAAAGTTTTTTTCAAAAAAACGGATACCCACGCCTTGTTGTTTAAAACTAGCT
TTCATCCTAAGCATACGTTCAGGGGCTTAGTGAAGGCACAATTGATTAGATTTCAACGGA
TATGTACGCAACAAAAGGATTTTTGGGAAGCGGTAAAGATTCTCTTTGAAGCCTTGAGGA
AACGGGGCTATTCTAGGAGTTTTTTAAGGAAATGTCTACAAACATTCCAACAGGACAATA
AAAGGGACAAAAGGACAAAACGTCTTATTCCACTAGTGACAACTTATTCAACGGATAGTA
AAATCATTAACCAAAGAATTAAGCAGAATTTCTGCACACAGATTGGAAAGGTCAAATTAC
TACCAGATCATGACATAATAGTg
>NODE_3238_length_731_cov_13.491108
TTACATAATTTTTTTTTAAACACAACAAATGTCATTGTTTTTATATTATGGCTCTTGCAG
ATGGCTACTTTCACTCAATTTTAAAAGAAAAATATGTTTTAGAAAAAGGGACAGAGTTTT
AGACACGTTTGGAAAAATGACTGTCATTTCTTTTGAGAAATATACATATCCTGCTGTCAG
CTAGCATAGTTGACAGTTTATCCTTGAGCAAAAAAAAATCTAGTGGATGGGAATAAGCTT
GGCATAATGCATGAGCGTTTGATGGTTTCTACAGTTAACTCTAAAGGAGAAGTGGGAGGC
GAGATTCTGAGCATTTCTCCCTTTTATCTCCTTCACAGGTGTCAAAATGGAAGAGAGCCT
CCCTCCTGGCACCAGCTTGAAATGCACAATCTGTAACTACACGGCAGATTCTCTTATTAC
ATTCCAGCATCACATCATGTCTCACCTGTCACAGGCGGCCTTCAGATGCAATCACTGCCA
TATCAGCTTCCAGAGCCACAGGGAACTCTTACAGCATCAGGACTTACATGGGCACGGCAG
CAAACTTCACAGGGAAGGCGACGGCACCGAGCATTCCCCCAGGGGTCCTGAGGAAAGCCT
CCAGCAGCAGCAGCAGCAGGCCCGCGCTGAGCTGGCCAACAGGAAGGATGCTCTGCTGGG
AAGTCCCAAAGGGGCCCTCAACAAGGAGACCAGCACAGACGGAGAGGCTGACAAGGCTGA
GAAGAAGCCCATGCTGTCTGTTCAGAAGGGAGAGGCCCACCCAGGCAGCAAAGCCAGTTT
TTCTTACACTAGGATCAAGTCTGAGCCCTCCAGCCCCCGACTGGCCTCCTCCCCTGTGCA
GCATAACATGCCTACATTTCCCATGGGCCCCTTct
>NODE_3242_length_757_cov_7.507266
TTTATGCTGCCTGCCCCATTGCCCTGAGAACACCACATGAGCTATTTATTTCTCAGACTA
TTATTATTATACTATTAATAAATAACAACGCAACAAGAAAAAGGGAACGACTGGAAAAAG
GTGAATTAATATTATTATTGTTTTGTTTTTATTTTTTAGTATTTTAGTGGTTGCTTTTAA
CAACATTCATTAACTGACTTAAAGATTATTGAATATTTAATGTAATTGTAGCATTGTGTT
TGTAAAGAGAAAAAAACCTAGTGAGTTGTGTTTCTTGACTTGTGGATTACCAGTGAAGTG
GGCAATCTAGTGCTAATATATATGAGGTCTTTTTTTAAGGATTCTTATTTTGCGACAGCA
ACAGCAGTCATTATAAATGTTCATTTTAGCATCACCTGTCTTCCGTTGTCTTATTCTTCA
CCTTCCACCACACTCTGCATCATCACAGTAACACATCGCAAGTCTGGGGGTGGGACCGAA
TGTGCGTGCGCGAGGCGAGGTGAGCGTGTTTGTCGTGCGCGAGAGTTAACAAACCTGTGT
GTTCATTTGTGTGTCTATGCAAAACAACGGTACCTGTGTGGGTGAATGTGTGCGTGGCTT
GTGCATGAGTGTGCGTCTGTGTAGGTGTGTGTGGTGTGTCTGTGGGTCTGCGAGGGCGGG
GTTCGGGGTGGGTGTTCTGTCCAGTGTCCACCAAAAGCTAAAACCTGTCAGGCTTCCATA
CTTTCCTGATGGAACCTCCTGACGTTATAGCTGCAAACCCTCATCATGTGATCTGACTCA
ACTCGACTGTCCATAACCCCTTcagtcacctgaccaaccaaatcaaccaatcactgtcca
ccactaccgccttcccctgcgccatcctttgctgcacaccacgtcagccccatgtgatgt
t
>NODE_3244_length_521_cov_5.190019
ACGCGTCACGTCAACAATCACTTTCTAAATTTAGTAGCAATCAGAGCCATCGCAGCCCCC
TTTTTTTTTTCTTCTCCCCCTCCAAGTCATTAGCTTATTTTAGGTACCGTTCATCCGCCA
CTTTTTCAAAAACAAAGTTTCGCATTTTCTTTTCAATTCTCCGACTCCGAGGCTCTCTCC
CCCTCCTTCCCCTTCCTCCCTTCCTCCCTTCCTCCCCCCTCCTCCTCCTCTGCTCTGATT
TCAGCATGCTAATTTAGTCGGCGCTCCTCAGCATGATTCCCTCGCTCTCTCTCCCATTCT
TGCTGCGATTCTGCTCCCTCCCCTCTGGGACCTGAAGATTAATATTCCTGGGCCCAACAA
GATAATTACTGATACTAATTAGACATGATTATGTGAATTTGATACACTTATTACTCTAGA
TAATGAGTAGGACATATTATCCTAACAAGCACCCGTGCCGCTTAGTTTACTTTACACACG
AGCCACACACTATATTTTCTGTTATTGTCACCTCAATCAGAAACTGATATTCTCTTGTAA
TTATTGAATAAAAGGCCTTGACGTGTGGTACCTGTAAGACGAGAAAAGCAGAAAAACCTC
TCTTAGTGTCTGTGTGAATTATTTTTACTGCAGTTTGTGCAGCCTGTGTGTGTTTTATTG
CAATt
>NODE_3245_length_443_cov_9.934537
CATTCTATTATTTATACCCCTGGCTTGAAAGGGACTGTATTAACTTATAAGTTATAAGTA
GTTAGAAGTTACTTACTTTAAACTGGGAGGGTGGCGGGGGGGAAGTGGCGAGGAGACGAA
CCGACGCTCTGCTTAGCTGACTTCCCCCCAAATTGCTGACATAATTACATGAATGTAATT
TTTTATGACTCACAGAAAATCTTGGCATTTTCACTGAAGCAGATAATTAGACTTGGAATA
AAGCAGGGGCGGAATAATTAATACATCAAAACTAGATGAACTTTTTCTAATTATTTTTAT
TTAATCTCCATTCTAATTATTGTTCTAGTCGGCTGAGCGAGATTGCCTTTCTCATTCAGG
GTGTGAAATGCACCCGTAGCGCTCAATCCTCACCCAGTGAAATATCAACTAAGCGTGGAG
ACGGGAAATCACAGGGCGCTCGCCACTCTTCTTCTTCTTCCTCCTCCTCCCCCCCTCCAC
CTCCACCACCTCTCACTCTCTCCTTCCTCCTCCTCTGATTGAACTGTAATTTAAATTTCT
CCATTGCCAACAAACAATTTACATACACCTGCCAGACTCTTAtttat
>NODE_3251_length_516_cov_7.494186
AGTAAAAAAGAGCAGGCAGTTGAAAAGTGCTCGCTGTTCCCTGTATTTCATTTTAATGTC
ATTCTCTCTCTGTGTTCCACTCGCATATTAACCTTCACCATCCAGCCTGTTGCTGACTTG
CCTACTGGGAATATCAACACAAACTCCCTACATTTGTGTGTCAAGGGTGGGTGAGTAGCT
CATGTCTCAAAAGTGGTGTGTGGGGGTTTGCACACATGTTGCAAGTCCAATTTTACTGTC
ATTCTCTGCTTCCTGAAACTCTATGATAGGGAGCAGCCTGGCTACCATGGGCCTGCGAGG
GTTAATCTAGCACCGAGCCAGATCACCTCAGGGGAACCTGCCTGGAAAATGGGTTAATAA
AGGTCATCCCCCAAAATAAACACTTTACAGAATGTTTCTCCATTCATCCCTCCTTAAAAT
CAACTCGCAATAAAACGGGTCTGGGTGCAATTACTGCCGCTGCATTGGGGCATGAAATCA
ACCTGTCCCATGTTCTGGCTGAGGTCTGCTATGATCTCCACTTTTTCAGCCTATGCTGCT
CCCCCTGTAGACCCTTTCCAGGAGTAGTTGCACCCAGCTTCTCTCAGCGCTAGCACGCCA
AACCTACTTAAAACAACTTTATTGATCTGTCCAGAGGTGCAAAGCTAGACTGAAAACTAa
>NODE_3253_length_358_cov_1.402235
CTTTCCTTTCCTTTTCTTTCCCATTTATTTCACTTAACTTATTTAACTGTTCTTCTTTTG
TCTCCTCTCTTTTCATTTATTTCTTTCTCTTCTCCTTATTTGTGCTTTCCCCTTCTCGAC
CTCTTTCCTTTCTGTTGACCTTTGCCTCTCCTACTTTTCTCCCCTTTCTTTCTTCATGTT
TCCTCTCCTTGCCTTTCTTCCTCCAATTATTTTCCTGCACTTCATTCCTGTCATTTTCTC
TCCTCTTTCCCTTCCCTTTTTTCCTCTTCCCTCACCTCCCTTACTTGCTTTGCTTTTCCT
TACCTCTCTTCTCTCTTGTCTTCCATGAACTCCCTTCTCCTCATTTCCACTCCTCATTCT
GTTTCTCTTTCCTCATTTGCAGTCTTATTCCATCTCCTTTATTTCCATCTCTTTCCTTCT
atacacctctcctcagcttactttcccctatcttcttccttttccacttttctctcattt
ctcttttgttgtttcctctcca
>NODE_3254_length_502_cov_5.545817
CTTACAGGTTCTAAATGGATTTTGTTTGCTCGTCATGGTCTTAGTATTTTAGTTTTATTA
TGTTTATTGTACTTTTGTTTTTGTTTTTTTAATTTAATTGATATTTTTCTTGTTTTTTAC
TCTATAGTTGTTGAAACTTGTCGCCTATCTTCTAAGATTCACAGCCCAGAAGCTCCATAA
GTAACCCGACTTACCTCCATGCCCAGCCGGATGTCCTCCAGCACGCCGTCCACCACGTGG
ATGCCCACGTCCTCCTGGTAGGCCACCAGGCCGGCCAGCAGGTTGGCCACGCAGTGGATG
CTGTTGTACTTGACGTTCCAGATGTTGACCATGCAGCAGATCAGGTAGCTCTTCACCTCG
GGGTCCTGCCAGGGCAGCTTCCTCATCTGCCGGAGCACCTTCTCCGTGGTCACCTTGGAC
AGGTCTTTGTAGAGCAGCTTGCGGATGTACTCCTGCAGCGGAGGCCTCTTCTTCTTCACC
GTCTTCTCCATGGGCGGAGGGTTGCAGTAGTAGTAGGCGTTCTCCACCATGGTCACGTAG
CGGGCGTCCAGGTGCTGCGCCTGCTTCTTGCGCATCATTTGTTCCTGGAGAGGATTCGAC
AGAACACCAGTTACATACAGTGTCTAACTCGTTCAGCACTGTGTgg
>NODE_3255_length_681_cov_7.058737
TTTAATAATGGTGTAGAATATTATCAGACAGTGAACACGCTGATAACGAGCCTTGTGCTT
TGACTGTTTGACAACTCAATCTTTCACTGCCGTTTACTCTGCCTAACGCCACGGCAGCAG
ACAGTCATTCTTCTATAAGAATTGCTTGTGCCAGTGGTTAAACAAGAGACATTTTGATGA
ATATTTTCCATTTGTTTAGTGAGCTTTGAGCTAAAATTAGACGGCCATCCCTTCCCTCGA
CAGGACAGCAGTGACTTTGGTTTCCCCGCCAGGCCAGTCCAACGCTCACACACACCAGTT
CCAGGGAGGGAGGGCTGGTGCGGGAGTAATTTCAGCGGATTGTGAGCGGACAGTAGCTCC
GCTGGGAGAGCTGGCAATCATGGGGGAAACAATGTTTACATCGATCAGCTGTCAGGAAGA
TTTATGGCCTCATTTTGCTGTAATGGAGAATTAGTGGGGAGATTATCAGCGACTCAACAC
CACTGCTTGTTACCCGTGTCCAGGCCTGGCAATTTGTCTCTCCCCAGGAGCAGCCCAAAC
ACTTGTGACAGCACCAGCACTTGCCCTAATTCAATCAAGAGAAAATGTTGGAATTAATTT
GTTACAAGAAAATTTAAATATGTTCCAGTTGAGCAGTGGCCTACAGCCACTCGAAAAAGC
AAAGGGGAAAGAGAGAAGGGGAGAGAAAGCATCTGATTTATTGTGCTGGGTAAGATATTG
ATCCAGTTCGATCCTGGCCTGCGCGCAGAGGGTTTAATGTGTAATAATTTTCAATTTAAA
GCTCCTTCTCAAGATcatggctgtgaagagaggagaggtgaaagc
>NODE_3264_length_336_cov_10.779762
TTCAAATAAGGATTTATCGTCTGTGTTTGGTACTGAGTGGTGACCTTACCTAAGGTTTGG
GTCTTTATGGTTCTTTTTTATTACCACCGATATGTTCCTGTTTCCATATAGTGCATTTTA
AATGATTTTTTTTTATTTTTTATTGTAGGAGTGCATCCTGGTAAGGACAGCATCCCCTCC
CCTCCTCCTTCCTCAAAGATATAGCAGAAGTGACTGGCTTGTCGGGCTTGAAGAATTGTT
TAATTTCAGGGCCCCGGCGTTTCCTGAGGTGAGGTCCGCATTGGCTGCTAATAGAGATCT
AATTGATGGGCCGAGTCCCGTTTCCGTGCTCTCTCTCCTTTTATTGCGCCCCGGCGTCTG
CTGTAAAATAGGTCTGTAATCAGATTCCGCCTATTCCTCCTGGAGCAGGATGAGAGCTCA
GGGCTGCCGAGAGAAAGAGATGGGGCAAAAAAAAAAAAAAAGAAAAGAAAGAGAGAAAAA
>NODE_3278_length_362_cov_3.345304
CATTGTAACACATTGTCCTAAGACAGGACGTCGCTCTCAGACCAAAGCTTTTCTTGTGCT
TCCTCAAGGTTCCTTCACTCGCACAGTGGGAGGCTGAGCTTTCAGGTGTCAGGCTGCTCC
ATTGTGTCATCAGCCCCCACTTTGGGTGTGGGAGGCAAGAAACTTTGCCTGCTTTTAAGA
TTGGGCTTTAAACTATGCTCTTTGATAAAGCCTACCGTTAATGCTGGCTCAGAAACTCTT
CATCCTTCCCTTAGCTAGGTTGTTATAGGTTCAGACTGTCCTGGGACTCCCTTTTTGCAT
TAAGCACCACTCCTCTTCTTTCCTTCACACACTTATATGCCACCATTGCATGTCGCTCTC
TTTGTGTCCTGTCTTTTCCACAGTAACAGGCCTCCCCGGTCCCCACAGTCTGTAATATTC
TCTTACCTATTGTTTGTTCTCCATTTGCCACGCCAAACTTTGACCTACTTCTATAGCGTG
ACATTTTCACTTGCTCCTTCAGAttg
>NODE_3281_length_398_cov_4.422111
CCTACACCATGACAACCCCCTCCTCCTCCTCCTCCCCCCTTTTGCCTTCTTGATCCCTCA
TCCCACCGTCCCTCCCAACACACAGACACACACACACACACACACACACACACACACACA
CACACAGTGCTGTTTGGTGGAGATCAGAAGCCCAGCTCGGAGGCCCCACACCTGGGCATG
TTTGCGGAGGAAGCGGGCCCTGGGCGGGCTGCGCTCCATGCGCCTGTCGACTGGCTCCAC
CAAGTCTGGCCAGCTGTGCTCCTGGCCTGGCCTCGCGCTGTGGGGGCTGTGCAGCTGGGA
AAGGCATGTTTCCCAAAAGAGGAGAAAAAAAAAAGGACAGGGAGGGGAAGAGGGAGGGAG
GGAGGACATAGAGAAGAGAAAAAGAGAGAAAAAAGGGCTTTAGGTTATTTCGAGCTCATT
ACACATTCATCCCTGAGCTCTTCTAAAGCATCTCCTTTTATATGAAAAAAACATTCTGAG
CTAAGCTGGTTAATACCTTGGAAGTGTTTGAATTCATTAttagatttttttttttttttt
tt
>NODE_3282_length_583_cov_2.890223
TATATATCATCATACATCATACATATAAAAATACATACAATATAAAAAATTAATTTTTTG
GTCGGAGGAGGAATATGGATGAGGGCTGGACAGTGGTACGGTATGGCAGGGGGCGCCGCC
GTGACCGCCAGCCAACGGGGGACTGGGGTCCCGGGGACTTCAATGGGCGGACGGACAGCG
CACCACCCTTCTCCTTCGGGAGGGGGAATGTCCCCTATCCTTACCCTAACCAATCCCCTA
ACCCGATCTGGGACCCTAACCCTAATCCTACCCCTGACTTTACTAAACCTAATCCTGGCC
AATCTTAACCCTAGCCCTAAAATTTGATCCTAACCCTAAACCCCAGCCCCTTCTTTTGCT
AAACCTGACCCTAATTTTAACCCCACCCCCTTACCTTTTTAGAGGAAATTGATTATTCAA
AAATGTATAATTCACGTTTATAATTCATATTTTATAATTCATAACTGGGGTTAGAAAATT
CATGTTGGAGGTGTAAAATTCATATTGGGTTCTAAAATTAATAATTTGGAGTTAAGAAAT
TCGTATTTTGTTAAAAAATTAAGGATTGGGTTTGTAAAATTCATATTGTGTTGAGAAATT
GATAATAGGGGTTAAAAATTCATATTGTGTTGAGAAATTGATAATAGGGGTTAAAAATTC
ATATTGGTTGGGTAAATTCCATAAATacattaaattttcattaaaaaactatttaaaaac
taattaa
>NODE_3283_length_699_cov_11.374821
TTAATCACAAAAAATACACAGTTACATTTCCATACGCTAACATTTAGACTTGTTAAAAAA
TGAGGGCAGCGCCTTCCTGTTTTTTCTCCTCTGACTTTTTAATCAAATAATTTATAAACT
CTATAAATAAATGTAGAGAGAGGCGAGGGGGAGAAAAAAAAGTATAAAGGAGGAGAAAAA
ATGGACGGCGAGTTCAAAACAGCTCATCAAAAACCAAACATCTCTATATATCTGGCATGG
CACCCAGCTACTGCGTCATTATATTAATTTGTGAGAGGTGCAGTGAAAATTACACTGTAT
GAAAAATGGCTGGAAAATTTAAATGATACAAACTCATCTTATTAGCGGTGAAACATTAAA
AAACAAACAGGCCCCTCTGTGTCCCGCTAATTTGTCTTGGGATGAAAGGCGTTTGATGGA
TGGATCTTACCTTATTCATAAGCGAGGATAAAAGAGATGTATTCCCTGGTACAGGGTGTC
CGTTTGATTCATTACTGGAACAAGGAAAATGAACAATGTTTAGTCAAGATTTGCATGAGA
ACAGTAAATATTACTATTTATCACGCAAGGTGTGCCTGTATAATGAAGAAGAAAAATGCT
GTCTTCTTAAGAAATAAGATGTACTGTGAGTTGGAGGGAAGATTGGAGTTGAAGGTTTAT
GTAAACATCCTGATCACACAAAAATGGAGAAATATATTGGGGATTTTATAATTGTATGCA
CATTTAAATAAATGAGGTATTTCTGATAAACAAATGTGAATATGTGCCAAACATGTAGAA
ACCATCTATCATTTAGAGAAACCTTATTTCCTTGTTGATTTATTTAgcagatgtattaat
taa
>NODE_3296_length_374_cov_3.008021
TAAACACACACAACGTCTGTGCATGCGCCCACACACACACACACACATGTGCACGCACGC
ATACCAGCAGACATGTACTTCTCATGTTTAAAGTATGCAGTTTTTGTGTGTGTCAAGAAA
AGTGAGAGGAGGTGGGGAGGTGGTGGGGGGGAACAAGCGAACGGAGAAGTGGGACAAGAG
AGAGTCAGAAAGAGGGAGAGAGAGTTGAGCCACAGAACAACGCTGCTGCGAGCAGCTGTG
GCACTCCCAGATTTCCCCCTGATTGCTTTCAGCTGGTACTTGAACCCTGGGCCTTTTGGG
TTTTGGAGGCCAGCCCAGACCCCACAATCCCCCCAGCACCCCATCCAGCTGCCTGACCCC
TCCCTGACCCCGCACCGAGGATAGGAAAATACGAGCCGTGCCAAGCCAGAGAGACTCTTT
TATTTTGCCTGCTGGCATGCTGCCGGTGACCAGGGCTTACATAATGGGAAACATAGCAGG
ACCCAGGAGAAACAGCCCCTTGCCCCCCTTTTTCTttt
>NODE_3298_length_510_cov_11.970589
CATTACATAATTTTAGCAAAAAAAAAAAAAAAAGCGCTTGTACCCTGATTGTGTAACTGT
CATGTTGAAACACACTCCTGGTGGCAGCAGTGTCTTTGGCTCAGCGTGTTTTACAGGATG
ACTCACAGTCTGATGGACAGGCAAATCGATATTTTGACTTTGGCCACTGGATTTCCTCTT
GCAGGAGGAGCGACGGTAATGGAAGAGGACTGTAAATAAGTGGAAGGTTCTTGACAAATG
AATCCATTAACATTTGCCTGTGTCGCCTGGCGAGCAGATTTGCTGTTTTATGGAGCAGGA
AAAAAGAGCTAGTAAATCTGAGGGCGCTGTAAGGGTGAGGAGCTGAGAGCAAGCTGGGGA
ACACATCTCCCATGATGCAGCACTTTATCTCCCTCCCAAATGGCATCTTTATCTGCCTAA
ATTAAGTTTTGATTCCTTGCCACATACGGAGCTGCAAATCACTTTTAATACTGATATCAA
GAGCAGCAGTAAAGTGTGCCCAAAGCGATGGAAAGCAGCTTTATTGTGGTGGCACATAAC
TGCCGCCACCGCCATTCACTGTCTCTCTGTGGCTCACAGTTGTAAAAAaaaaaaaaaaaa
tctgccccaaaccactgctttgtgtgcaaatcatattatgccatttgtcataat
>NODE_3299_length_371_cov_1.520216
TTTTGGATACTATTGCTCCTGCCAAGGTTAAAATGGTTAACAATAGGCAAAAGGCACCTT
GGAGAAATGAAGATTCGGTCAGGGCACAGAAAAGGGAGTGCCGGAAAGCCGAACGGAAAT
GGCGCAAGTCAAAGCTCCAGGTTCATTTTGAGGTATACAAAGAAGTGCTTTGTGTGTTCA
ACCAGATTTTGCGTGGAGCAAGGGAGAAGTATTTCTCTGAAATCATCGCAAACTGCAGAA
ACAATTCTCGTGTTCTGTTTGCCACAGTAAACAGATTGACTAACCCTCCAGTTTCACTGC
CCTTAGAACTAATTTCTACATCTAAGTGCAATGAGTTTGCAATATTTTTTAATGACAAAG
TCCAAGGCATTAAAAAGGCCATAATTTCCACAACACAAATGGCAACCCTGCCACCAGATA
AACACCTTGAGCTGACACATTTCACACCTGTTACTGAcaaaacaatcaaagaggttatct
ccggtctgagttcatgtacatgctgccttgatgaa
>NODE_3300_length_622_cov_10.377813
AACATCCATACATGCATAAAATATAAAGCCCTCCACTGGCAGCACACACAGCACCTCTCC
AACACAGCCTATAGCCTACATCACATCCACAGCACATTGCGCGCAGACACAATGTAATAT
TTCCTTACCCCTCTCACTGTACCGGCATATCCTGAGCGGAGAAATGCCACACAGTCTTTT
TTCACACAAGCTTTGTCAACATCAGCCTCATCAGACATGGGTCTCGATACTGAGTTTCTC
AAGTAGCCACTGAGTCCAACCCTTCTCCAAGCAATGCGTTGCCAAGACCAAACAGCAAGC
ACGACTATTTAACTGGTAATCATCCCCCTTTCTATTGCTGTGTGTTTTCCATTGCTACTT
ACCATTTTCCCCCTACGCTGTCCTGGAGATAGAAGTGTCTTAATATCCACTCACTCCAAC
AGATGCTGGTAGGTAATGTGTCTTGTTTGAAGTCATCATATGAGAACTTCTGCTGTGCTC
AGTAGATCGCCCACCACTTCGCTGACTTATGAATCTAATAACCCTTTGCAATATCGGCGT
GCTTAAACTCTCTTAGGCAACACCTTGGTGGCTCTACAGTAAAAGACAAATATCAACAAG
CCGGGCTTGTCAGAAAAAGCTTGTACAGATATACGTAACACCCTCGCCCGGACAACGCCA
TTAGGGGTCTTACGTGATTGAAATAAGCGACGGCGGCACAAGTTTATGGGGGGATACTAG
TTCCTGACTGATCGCTCGTTCACCGCCTCAGATCTTTAAAATCCGc
>NODE_3308_length_377_cov_8.578249
AACCCAACCATCTCCCTTTTCCTCTTTCTTTTTACTATAATGCCTGAATCCAATTGCGAA
GTGACATTTTCTATGGTTACTGGTGCCTTTTCTTTATTTTTTTCTCTCTTTTTCTCTCTC
CTCTGGCTGTGTTGTGTTTTATTTCCTCTGGGCTTTCTCCTGTCACGCTGTCTGATTCTT
TGCAGATGGATGTAGTGAGTGCGTTCCAGAGTGGAACTTCCTTTCAGGGGGCTCTAAGGC
GGCAGGCCTCCAACTCCAGCCAACAACAGCACGATGTAACCAATGTTTCTAGCCCTACAC
ATGTAGCCTTTTCTACTACTACCACTACTGCCACTGCCGCCAACACCGCTTCTGCCACTG
TGGGGTGTGAGTGCGTGTTCTCCTCTAGTGCATGAGACTTTTTTATTTCTTCTTCTCTTC
TAACATCTTCCTCCTCCACTCTACTTCTCACCTAACGTTGACACTTTTACTCTCTCATGC
TTCTCCTAATGTTCCCCTCTGTTTTCTTCAAcaacaacaaa
>NODE_3309_length_591_cov_12.258883
CGTGATCCGACCATCCACTATACCACCGCTGTGAGCCTTTTAACCACAGCAGAAAAAAAT
TACTATTGATCTTCAAATGGCGATAATTGAAAAGATCAAAAAGATTAAACAAAAAAATCG
AGAATGTGCTGACTTACCATGTTATGCTCCTTTTTTGTTGTAAGTTTTTGTTTAAATAAA
AAAAAAATATTTGCTCAAAGATGCAGCATTGGAGGTGTCAAATTTTTGTAGCCGTCTCTT
GATCGTATTACTTCCACAGTCCTGGTTTCCAATGCGTCTGAACTTTTTCCCTTTCTCTTT
TATTTTGTTTGTGGTACCTAGCCTTTTTTTCCCCTGCTTAAGACTTTAAAAGCCTTCAGC
TCAGTAAAGCAGCACAAATTATCTTGCCACCTTGCTCAGCTCTGATGCTTTGGCCGCTAA
CTTTGGAAGGCCCTTTACTACTGCATCAAAATTAGCATTGTCAAAGCAGTTAATGAATAT
TAATATTGTATTTGTCATTGGAGCTGGCCCATTGCTGAACTCCAAGTCATCCATCAGGGA
CAAGATTAAGCACACAATTATTTCTGACTGACAGGGACCAAATCTGGAAGATTTTTTTTT
TTCCTCCAACAATTTAAAGAAAAAGACACAACATCATCTTAAGGTACCTCCCATGAGACG
AGACAAGATTAATACACTTTTAATGAAGCAAGATTTCATGGTGCATGAACAGCAGGAACC
TCAAGAAAAAAAAgg
>NODE_3313_length_167_cov_2.359282
AAAAATGTGCTTTTCAGCCCGGGAAAGGCTGTTTGAAGCATGAAAAACAGCAAAGTCGCA
TCTTTTGAACCTTAATGTTTACAAACATGTTTTGGCTTTAGAATGTGTTCAAATAGGATA
AATATGAAGGCAAAAGCTGTTTGAGGTCACGTGGTGAAAAATAATTGACAGGAGACAGCC
GTTTTCAAAAATGTGCTTTTCAGCCCGGGAAACGCTGTTTGAAGCATGAAAAACAGCAAA
GTCGCATCTTTTGAACCTtcatgtttacaaacatgttttggctttagaatgtgttgaaat
aggataaatat
>NODE_3325_length_367_cov_4.326975
GCCCCCATATGACTGAAACTTTGACGATTTTTATAAAATTCACTATTGATTTATTGTCAG
ATTGGCCACCTGATCTCTGGGTTTGACCATAAAACCTAACGAAAAATAAAATCCTGAGCT
GTAGGAGAGCTGTATTTCGTGATCTGTGTTGAACCCTGTTTAGAACTGGGGTCTATGGGA
GCCAGAGCTTTTTGGAGCAGCACCTGTCGGACGTAGTGGTATTGCAGCTTTTTGACACTT
CCGGGTTGGCTTCATTTTTCAGGGCCGGTTGCTACGTCCATCTTTTATACAGTCTATGTT
CACACTCGGTGCTCCTGTTGGCGGCCTTGAATTGGCTCAACAGCGCCGCCTGCTGTCGTG
GAGGGCGAATTACAGGAAATTTCTTAGAAAGTTTACTGGCATTTGTGTGTGGATCAGCAA
GGCGGAAAGTCAGTGCCAAAAGTCACGTGACAGTTTTTCATAGTTGTAGAATTGTTTTTT
GTACTTGAAGGGTTTtgttttgtacttgaaa
>NODE_3331_length_1032_cov_7.581395
TACATAGTTGTGCTAACCCGTGTATCTTTATAGGTCATTTCCCACTAAACGTCATCAAAA
AAAAAAGAGAGAGGAAACCCTCCAGCTTCACACTATTGGGTTTCATTCATTTGATTTGAT
TTGACATATCATGCTTCTGTGCCTTGGCAATAAGGACACAACATTGCAGCATATTGGCAA
GCTCATTTGCTTTTCATAGTGAGCGTCATGTCCAAAAAAAAGTGTCCCCTGGGATAAACA
CGTGTACGGGGACTGCGGGCTCGCCGCCCCAGCAGCAGGTGGCCCATTGCTGCCTAATGA
ACACCGCAATCTGTTACTATCGCAGCAGTGCTTTTCACCAGACAATTAGGCGACTAAGCA
TGTCATTATTCCAGGCCAACAAGAAGAGCCTCTTCTCTAATTTCATCTTTTCATTCCTGT
TTACTCACCCACACTCCCCTCATTAACGAGAGATTTTCCAGTCCATGCTAATTGGTTTCA
ATAACATTCATTTTAGTTGAAAGGAAACGATTCTGTTAATTGAGGAGCGCAGAGAGAGGA
GAGAGGGAGCGAGGAGGGGAAAAAAAAGAGGGGCTTCTTTTCATTTTCAAGTGCGTCCAT
GAGATGACGCTTTTGAAAAAGCGCTCTACAGGTTCAGAGCTAATGAAATTAAGTGATGCC
GGCCGTGGCAAAAAGGAAAGCCTAAATTAAAAGCAATTTATTTTCATTGAGGCATGTGGC
ACTGTTCGGGCACAATTAATGGGCTGAGCATAGACACAGAGATATGGAGAGAGAGAACAA
AAAAAAAGAGACAAAGATACAAAGAAATGACTGGTGGCACAGATGAGTCAAGAGAGAGCA
AAGTCTAGACCTGGACAGATTAACTGTAATGATTTcNNNNNNNNNNCTCATTTGCTTTTC
ATAGTGAGCGTCATGTCCAAAAAAAAGTGCCCCCTGGGATAAACACGTGTACGGGGACTG
CGGGCTCGCCGCCCCAGCAGCAGGTGGCCCATTGCTGCCTAATGAACACCGCAATCTGTT
ACTATCGCAGCGGTGCTTTTCACCAGACAATTAGGCGACTAAGCATGTCATTATTCCAGG
CCAACAAGAAGAGCCTCTTCTCTAATTTCATCTTTTCATTCCTGTTTACTCACCCACACT
CCCCTCATTAACGAGAGATTTTCCAGTCCATGCTAa
>NODE_3340_length_782_cov_10.122762
CAGTTAAACAATTACATGGTTAGATTTTCAGGTAGTATTTTAGGAATCAAAGTTAACATT
AATTGAGTGTCATTTCGTAAGATGTTATAAAGGCTAAACTTGCCCTAGAAACTGCACATC
CTTCAACCGAGAACTTAACCAGATGTTCCGAAAGCAGAAAAATCCCCCTTAAGAGTTACA
TTTAAAGATGATAGCAGTGATATCTGTATTCTTTATTTAAGTATAAAATGATTTAATGCT
ACCACGATGTCCGGTAAGCCTGTCAGCCAGCAAGTTTCATTTTTATGATTGTATAAGCCA
GAGGGCCAGCAAGCTTTTCAGTCACAACCCATCAACTCAACCTGTGTGATGGTATCTGCA
AGTTTTTCTGGAGGTGGGTCAAATCTAGCTTAAAAGTCGGTCCCCTTCACATCCAATTCA
CCGTCACATTCTTACCTACAGGCAACCTCTGCTGAGCCCCGGTCATTAATCAAAGCGGAG
TGCTGTCCTGACCTCAGCCCCTTCCCTTTGAAGTGCTCTGTCCTCTGCAGCATGAGGAAA
TCATTTGCTGCCTGATTCAATGAGCCATCAGTCGAGCCAGCAGACCTAATGACATGTGAG
AATATTAACCTCCTACCACCAAGAGTGCTGCTGCTTGGGAAGCAGTCTATTATTCATCCA
AGGTTTTACTCAAACCCCTTTTTCACAGCCCTGCCTCCCAGTTAAACCCTCCTACAAAAG
CTGTAGGCATGAAGCCATCCAGCGCTCAATTCAGATATTAATCCAGTTATTCAAGTCTTT
ATGCGGATTGAATGCTACATTTCAGCAAACAACTTCTTCAATGTAAACAAAAGGTCCATt
ctgatgataaaattcatgaagttattgttttcaggtcctgtgtgccacatttctaattat
ttacagtttgcgaacactaaatatga
>NODE_3346_length_386_cov_12.743524
AAAAAAAAAAAGAAAAGTTAAAAAAAATAATAAATCCGTAGATGCACTTATTGTACATGT
GGCTAGGTTAGTAGGTTTGACTTCAAGTTCTGACTGCCTTACAATGTTTGGGCAGGTGGT
TCTGAAAGACATAGAAAAGACTTTTGGGAGAAGACATAATGAAAAACAATAAAGGATTGT
AGAATAATATTGAACAATTCTGAAATTGCAGTTCTTTTGATGCTTGTGATTATTGCAGAT
GTACTTTAGAGAAATTTCATTGAAAAGATATGACTCTGATGTTAATTCTGTAGAATAGCA
ATGTATACCAAATGTAATCTTTCCAATGCTATGAAGAATTTATACATGAAATTGATATGC
AATAAAACCTGTGTGCTTTTTAAATGAGACGTTCGATGTGTGTTTTTCTGAGCTGTCGGT
GAATGAAGCTGATCATTGAACACTAACTAAAGAAGACGAGTCTTTTCCCCCTCAGGTTAT
AGTTTGTTATTTGGAACCAGCGAAAGCTAAAATAGTAAATCATTTAATCa
>NODE_3347_length_727_cov_8.026134
CTGAAGTGTGGTGCTGACCAGGGTCCTGAAATGTGTTCTGGCTGATAACTGAAGAAACCA
TGTAGGCCTAAATATGGGACTCGAAATCTGCAAAATCTAGTTGAAGTTTATACATAACAT
TGTCTCTACGGTGGAAATGAGAGTGATTTTCATTCAGTTATTTAAGCAATCATCAGAGGA
AGGAGAGGAAAGGCGCTGACAGGAGGCAGAGACACTTCAGGCCTGCACTCTTGTCAGAGT
TGTCTAGACCAAATATTGGGATAAAGTTATCAACCGTTATTTGATTTCAATTTTCTCCAC
GCACCTCGCCGAGGTCATAATAACAACTTTATTTTCAGTGGTGCATAAATTAATTACGCG
CATTTAATAACTAAAATATCATTATATTCCCCCTTTAATAACATAAACGCTGCACGCCAG
GGAAACCCTTAATAGCGCGGGGCCCTGTAACTGGCCATTATCCGCCTGTAATGATATTAC
AGAACCAATTACGCGCCATTAGAAGGGATTTTCTGCACTTTATGTGGTTTAGTCCAATCC
CGCACTCCTCTTCTAAATTTCAGCTGCTTCTCGAAGCCTCATTTTGCTTCCACCTCAGAG
ACGCATGGCGTCTGCGCTCTGCCGTCCCAGATGCGCTTTAAAACTAATTGAAAGGGTCCC
GCAGCAGATCATTTATCTGAGGAAGCGAAATAAATCGCAGGACCCCTTGCTGTGAACAAA
ATCAAAAATTTGGCCTTGTGAGTGTTCTACATGCGCAACCCCTTGTAAAGTGGACCCCCT
AACACACCCTGACGAGCAATTAACCCACCCGACAGTCAATCTAAAACCCAAAAGCAGTCA
TCCTCCTTTTTTTAATATATGAAAggaccaa
>NODE_3353_length_396_cov_1.075758
CCACAGAAGACATCACCGTCACCCGTTTTCACGTACGACAACGCCACATGTTGGAGGAAA
CCTGAGCGGAAGCTTTGAAGGAGGTTTGAGACGGAAGAGAATAATAACTTTATGTCTGTG
GCAGCTTTTAAAGACAGTTTAGAGTCAGGGCAACGAGTAAAAGAAGGAAGCTGATGGAGA
GCGTTGAAGAACAGAAGGCCGATCAGCCCAGACAGACGGAGACCCAAGAGGGAGGCAGAA
GTGTAGAAACAGAGTTAAACATGGTGAAAGACTTTCAGAATGAATCAGAACAACACCAGA
TAGAATAACGACGTCCAAGTAAACACAACGACCAAGTGGAGTGAAGGGAAAAGGAGGGTA
AAAGCATAAAGACAGACGGTGATGTGACAGATTCATGCCTTAAAAACCAACGTTTCACTT
CCTTCTTTTGCTTTTATCAGTTTACAAGCTTCCAGATTAGAGTCCTTCTAGAAAAACACC
AGAAGAGAAGACCTCAAGCACCGTCTGAATGAAACATGCTGGATCCTGGTTCTGTTCTTC
>NODE_3360_length_175_cov_2.251429
TCAAAAGATGCGACTTTGCTGTTTTTCATGCTTCAAACAGCCTTTCCCGGGCTGAAAAGC
ACATTTTTGAAAAGTGCTGTCTCCTGTCAATTTTTCTTCACCAACTGACTTCAAACACCT
TTTGCCTTCATATTTATCCTATTTGGACACATTCTAAAGCCAAAACATGTTTGTGAACAT
TAAGGTTCAAAAGATGCGACTTTGCTGTTTTTCATGCTTCAAACAGCCTTTCCCGGGCTG
AAAAGCACATTTTTGAAAAGTGCTGTCTCCTGTCAATTTTTCTTCACCAACTGACTTCAA
ACACCTTTTGCCTTCATAT
>NODE_3361_length_458_cov_2.002183
ACCCCTGCGAATTCCCCAAATGTGGGAATCTCGACTGCATAATTTATGTTGGTGGGGGAC
TGCGTTCGCGCTCTCCCCTCATTCACCTGTGAAAGAAAGCCTGACAGCGAGGCTGGCTGC
TTGTGCGTGCGGGCCCAACGGTTGGCTGGCTGACTGACAACTGTTGCTTGTAGCCAAGCG
TGTGCTGCAGGCTCTGAGGTTGTTCTTTGGGAAAAAACCTTGGTGCTAGCCATTGAGTGC
ACAACCAGGATTGCTCAGTGCAAAACGGGAAGTCCCTCAACAGTCGAATCCTATAACAGC
ACGACTAAAGGATGGATCAGGTGTTTATGAGCCGGCCTTTACTGCAAGCTGTATCAAAGA
GCATAGTTACAAAGTATACAAAGTACACAAAGTGTCTGACTCCCGAGCCCAAACTGGGAG
CTGATTCTAAAACAGAGCAGCCTGAGAAGTGACAGCGCTGCTTCTGGAAACTGCAGGAAC
CTGCGGGAAAGGCAACTCAACCTGTTGTCTCAGAGTTAAGTACTCTCTTAGGATGATATG
GTGCAATGGGGTCTTGAGGATTCAATGGAACTTGCTAATTAGGAGCTTTGTATGTGAGAT
Gc
>NODE_3362_length_556_cov_8.343525
AACCACACAGGCCTACATTCTGAATAATTAGACTTTTTATAAACAGGATTTAAAAAAAGC
AGTCAGACCTGGGTCATTCTACACTGAAGGACTAAGATGCGCGATCATGCGCGTAAAACA
GCATGTAAAGAAAATACGCAGTGTAAGCTGTAAAAACAAACAAACAAACAAACATTAAAA
ATACTGTATGCAAACTGCCTGGAGCATCCAGTGCGCTTACCTAGACTGGAGGGGGGCTGA
ATGTGTTGCCAGCGTTAAGACAGCGCGCAGAGTTAATGAAATATCTCCAAATGGGAGTCA
GGAGTGCGTGCAGAGATAAGCCTGATGTGGTTTATATACCCAGAAAGCAAGTGCTCCTCT
TCTCATATTGTCCAAGAGCGTTTGCATAGCTGGCCAAGTGGCTCTGCTCTTGCTGACTCG
CTAACATTGCATTGTGTTTGTTTTCCCCTTGCTATGACGTGAGACAAAATATTGGCCATA
TGTTCATCGGCAATAAATTGTTCTTGAGCGCAAACACAGCTCCCCGAGGACGGTGCTTTT
AACCCACACTGCTGGTTTTCTCTCTCCGGGATGTTTTAGGGACACCAAACTATCTGCTGT
ATCATGTAGGTACATGATAATGTTACAAcaacctgtttaagagataattgtacgcgtgtg
gaagcgccgctggttgatcttttatactgtgacctattat
>NODE_3363_length_145_cov_4.889655
TGTTTGAAGCATGAAAAACAGCAAAGTCGCATCTTTTGAACCTTCATGTTTACAAACATG
TTTTGGCTTTAGAATGTGTTGAAATAGGATAAATATGAAGGCAAACGCTGTTTGAAGTCA
CGTGGAGAAGAAAAATTCACAGGACACAGCCGTTTTCAAAAATGTGCTTTTCAGCCCGGG
AAAGGCTGTTTGAAGCATGAAAAACAGCAAAGTCGCATCTTTTGAACCTTAATGTTTACA
AACATGTTTTGGCTTTAGAATGTGTTGAAATAGGATAAATATGAAGGCA
>NODE_3367_length_713_cov_10.422160
CAGCAAGACGAGCAGGAGATTTATGTCAGCGCGACTGTCAATCATGGACGGTGGACAGAC
AGCGAAAGTCAAAGACGGCAAACCAAAGGGGCGGCCGGCGTCGTGCTCCATCTCTCATTT
CAGCCCGCTCGCTCGCTCTCTCTCCATCTTGTGGCCATATGAATTAGTGTGGTGAGAGGA
GAGAATGAAGAAGGTGGGAGGGGAGGATGGGGAGTGACGGGAAACAGACGGGTATAATAT
TCTCATCACTCTTCACTCTGCAGTCGTTGGTGAGGAGCGTGGCCCAGGGCACTCAGCGGC
CCAGCCAGCCGCCTCGCAGACCCTGCAAATATTCCTAAACCTCAATTTTTCATATTTCCC
TGTATGCATAAGGAGATGAAAAATCATCCGATCATTTGTATTGTCTGACTGAGGTTATAC
ACAAATATTAGTTTATCTACCGCACCTAAGATTGCCTCCCTAAGCAAGACGGATTGGTCT
TTTGGAGAGGGCAATATTCCCGGGGAACATATTCAGTCCATCTTTTATGTGCTGCATTTC
ACCGAGCAGCAGGTATGAGTTCCATCTCCAGACAGGCTCGATAAAGCTAAACACCCGATA
GAGACACTGCTTATTACACACAATACGCTTTAATTGCCAGACAATTTTCGGCTGGGTAAA
ATTTATAGTTTTCAAAACTGATCTCATGCAAAGAGGCTTGATACCTAATATTCATATTCT
CCACACATTTACTCAACACTTGGCTAAAATGAATATTAAAGCAAAACAAGCAAAGGAATC
AATTTGATGTGAGAGGAGGGGGAAAAGAGAGAGAGGAAAAAAAACTCTTTAAATCACAAT
CTCAATTgatttccgtt
>NODE_3368_length_369_cov_3.769648
GCACAGACAGACACATAGGACAGATATGCACACACACACTCTCTCTCTCTCTCTCTCTCT
CTCTGTCTCTCACACACAGCTGTTTGGATGTGGGTTGGCTCTCACAGAGATGTAAATCGG
TTGCAGATCCATACTGGCCCAGGGCTCATTCACTGATCTATTTTCTGCTCAGCTGGCTTT
AAATGAAGTTAAAATGACTCATTAAAACACCCACAAGCTTTGGGAACTCTGAGCGCTACA
GCCTAAATGTGGTCCTCTTTCAACTCTTACGATGCCTCTATACACAGACACTGTGCCACT
GTTCCCAGTGCTGCACACAAATAACAAAAAAGCCCCAATCTGTTCATTTCTAAAAACAAC
AATTTTTGAAAACAAACTGTTACAGTTTTGGAACGGTGCGTTTTGTTACACAGCACAAAA
ATAAAACTTggtttggggagtagtcttgcatagtagtaacagtgaaacagtgttgtagat
cctgatgttgtgtgacgctgtccagtgcgttgt
>NODE_3370_length_771_cov_12.412452
TTTTTAAACTCTTCATATGTAAGCATTGAACCTCCTCCCCTCCTCCCCTTCCCTACCTAT
TTGCCTACCTACCTACCTACCTACCTACCTACCTACCTACCGCTTCATTTTGTAAGCTAC
ACACTGATACTGATCATTTTCATTTATTTTGTTTTGTTCTTTTGATTTGCTTTGGGGGAT
TTATCATTTGTTTGGGGATTAACACTCTAACAGGGATTTTGGCACTTCTTCATCGCTTCT
TGCTTCTTGGCTTTGGTTTTTTGCTCAAACGCCAAGAGGGGCTGAAGGTCTGGTCATTTG
GGCTTCTCATTAACCTGCTGCTCACTGTTTGTCCCCTTGTCACTTGTGTTTTAGAGAAAG
ATGAGGCTGCAATTGAGAGCTCTGAGTTCAATGCCACGTCAGTAGCTGATGTGGACAAGC
GGGTGAAACGGCGGCTACTTATGGGTAACTCTTTTCTTCCTCTTTCTATGTGTTGCCATG
GCGCTTGTGCTTGTATCCCAGACTCTATTCCTCTCCGTTCCTTCTCGTTCTCCTCTTTCT
GTCTTTATTTTGTTTAAGAAAAAAAAAATTGTAAACTTTAGTGCCCACTGTGTCAACTCC
CACAGTTGCAACTATATCTAACGTGATGAAAAATGACTAAAAACGGTCACAGTTTCTTTA
AACCCTTTTCACCTAACTGTACCTACCAAATTTCTGGATGGCTCTAAGGTTTTCTCAGTG
ACTAACATTTACTTTCCCAGTTACACCTTACTCCAAGTGTTTTGTGTACATTACTCTCAT
TTGTGATTACCCATTTTACAGAAACAGGACACCTTACTAGCAAAACAAAAACCCAGCAAA
GGTCGTAGACCTGACATGTCCAATGAGTAATTCCATTAATTCAATTCAGTTTAATTTTTA
TAGCGCAGTtcacaa
>NODE_3377_length_636_cov_7.845912
TTTACCAAAAGCCAGATGCACAAGACAGGATAAAGGGACAGCAACAGAGCGAGGCATTTA
ATGCACGGCACCGAAGCCATAACACTAAGTAGATGCTGCCCACTTAAATCTTTACATTCT
TCATTCACTTTAGCTCACCAAACACGACAGTCCCCATAGGCGAGTAATGAATAATCATTA
GCAAAAGGTCCACAAATTATTGATGTAAAATAAGCAATGATTCTTTTTTTTGTTTCGCAA
TTTATTGCCATTAACAAGTAACTTGCAATCCAATAAATGTCAGCATGGCTTTCAGTTAAT
TAAAGGGAAAGATATTATACAGTAATGCAGGGTGGCGTTTATATCTCGATTTCCACAGAC
TGCAATTTACTGCTGAGCCTTTATTTGAAGGGACCCACAAATAATGGCTATTAAGCCGTC
AGGGGATGGACAGGGGATCACATTAATGAAATTAGATAAGGTGGAATGGTGATCTACACA
GCCTGGACTCTGGAGACACACAAACCCGCACAGACATGCCGCACATGAGCATGACAAATT
AGGACTGCATGCTGTTTAGTTTCCTTTTTCCGTTTCGTTTTTTATTCCCCTGACCTGCTC
GGCATGTGTGTTTCCATTTTCTTCCGTCTTACCTTCACCTTTTCTGCACTTTGTCCCGGC
ACCAACCAGAGCCCGGCTAGGTGTTCAACATGAGGGCCTGTCAGCTCATCAGggaaagtt
tccctgtttgtcctgagcactgtaggcagccagtcactccatcaaccccgccatcaacac
>NODE_3379_length_285_cov_8.347368
GGAAAGGCTGTTTGAAGCATGAAAAACAGCAAAGTCGCATCTTTTGAACCTTAATGTTCA
CAAACATGTCGTGGCTTTAGAATGTGTTGAAGTATGATAAATATGAAGGCAAAAGCTGTT
TGAAGTCACGTGGTGAAGAAAAATACAAAGGAGACGCCGTTTTCAAAAATGTGCTTTTCA
GCCCGGGAAAGGCTGTTTGAAGCATGAAAAACAGCAAAGTCGCATCTTTTGAACCTTAAT
GTTCACAAACATGTCTTGGCTTTAGAATGTGTTGAAATAGGAAAAATATGAAGGCAAAAG
CTGTTTGAAGTCACATGGTCAAGAAAAATTCACAGGAGACAGCCGTTTTCAAAAATGTGC
TTTTCAGCCCGGGAAAGGCTGTTTGAAGCATGAAAAACAGCAAAGTCGCATCTTTTGAAC
CTTAATGTT
>NODE_3380_length_842_cov_6.634204
GTGTGCCTGTATTTCAGCCTGCATACAGTGACGAGTATGGAGGTTGATTGCAAAGCCCAC
ACAACTGAGAGTGGAACCTGATTAACCTTACAGTGACTCCAGAAGCATGTGACCAACCGC
TGCTTCCCCTCCTCTCCAGCCCATAGCCCAGGAAAGAGATGTTGAACTTAACCTCTGCAA
CAGTGATGAATTAACAATAGAACAATTCAATGCCCCAGTAATTACAAAACACTTTGGACA
CGGCAACATTTTTCAACTCTGCCACACAGGTTTGTCGGTATTGGTGGCTTTCACCTGGAA
TGTTGGGGCTCTTTGCTCTTCCTAACTTTGTTTTCTCTGACGCAGATTAGATCTGCCACC
CCATTACAGATTCATTTTCCTAATTTTTCATGTCTGCGCCGCGCCCCATCTGCACAGGGC
TGATAATTGTGGGGACCAGCCCTGGTGATTAACATCAGCAGAATTAATTACGCCCGCCAT
TAAGGCTCCAGGTTGCACACAATGATCAAGAGAAATTAACTTTCTCCCAGGCCCCTAAAT
CATCTCACCTTCAAGTGGAGTGATGGCAAAGAGACAGGCCCGGAGTCCTGGACCCCGCTC
AGCACCTTCTTAACCAAACATGAGGTGCGCATCCTGCCTCCCACCGAGGAGATTATAGCT
GCGGCTGATGGGTATCAATTACGCCACCTTATGTGGTGGGATGAGCGAGAGGTGTCCAGG
GTCTGGTGACTAATGGACCTGGGTTGGAGCCACCCTGCAGCTGGAGACCAGGGAGCTGAC
TGTTTCTCTGGCCAGGGAGTACCCGCCAGATGCTGAGAGGCTCAGTTCACCGGCCTGACA
CACAGGTATATATCTGCACACCACATTTGACGATGCACTCTGGAGTAAGGTTGGCCATGT
GATTGTGGGTTAGCCAGAAACTGACGAGGAAAAAAAGATTTTGTCACCTTAGTCATGCAG
TCACAGGGCTAGATCAgtttgttttc
>NODE_3382_length_512_cov_5.791016
GCAGTTTGCGCTATCCTTTGGGGTAGGGGGGTTGGGGCCTGTTTCCACACAGGCACAGTA
CAAATGGAGCCTGGGAGACTTGAACTGTATCCTTATCCTGCTTTTATAGAGTCATCGGAG
GAGAAAGATGCCGCCGCCGCCGGAGAACGAGACGCCGCCGAGTGTGACACCAACACGGAG
GTCAAAGGTCGCCGGGATCTCCTCATCCTTACATCACTTTAATAAAAAATCGGCGACTGC
GTTTTGCTCCACAAAGGCGTCTCTCCCGTCTATCAGGTTGGCTGCCTTACCCGACCGGCT
CCTCCTTCCTTTCCCTCCCCCGGCTGATCTCTCCTTCCATCCCCAGAGGGGGTGAGGGAA
GTGGGGAGGATTTTCGTGCTGCCGGGGGCGACAGGCTCTCTGTGCCATCCACTTACACAA
ACGGCAGGATCAGCGCTCCACACAAGAATAATTAGAAGATAATGGGTAGTAATGCGGCCC
GATCTGTCCCGATTATCTCCTGGCACCGACCGGCACAGCGCCATCTGGTGCCAGATCTCG
GGGCAGCGGCTGCTCTGCCACATGAAAAGAAGGTGGGCTTAGGCTTAATCTCACACCCCA
TTCTGTTATTGACTGTCTGTGCGGTGCTGTATTCAAAAgtgagtgtgtgcgcggca
>NODE_3383_length_145_cov_2.013793
ATTTCAACACATTCTAAAGCCAAAACATGTTTGTAAACATTAAGGTTCAAAAGATGCGAC
TTTGCTGTTTTTCATGCTTCAAACAGCCTTTCCCGGGCTGAAAAGCACATTTTTGAAAAC
GGCTGTCTCCTGTGAATTTTTCTTATCCACGTGACTTCAAACAGCGTTTGCCTTCATATT
TATCCTATTTCAACACATTCTAAAGCCAAAACATGTTTGTAAACATTAAGGTTCAAAAGA
TGCGACTTTGCTGTTTTTCATGCTTCAAACAGCCTTTCCCGGGCTGAAA
>NODE_3384_length_621_cov_8.154590
ACAACAAATCACATGTCACTTCGAATCCCATTTGTGAAAGTTAAGACAGGAAATCTAAAC
CCAGTTTCACTTCAACAGAAAGAGGGGAGATCTCCCTCCGAGGAACTCGACTAGACTCCT
CCTGTTCGTGATCACAGTGGCCAGCGAGCTCTGCTTCAGCTCTGAGGGACTCCTGCTCTA
TGGTAATCATATCCTATTTGAATAATGAGGCAATACCGCCACTCCTGCTGCCCATTCTCC
CTGCATCCTTGACTGGAGTCTTTGATAGACACTAATTCTAGCTCCATCTATAAAGCTCCT
CTCATGCATTTTTAATAGAATCTATTACTTTAGGATTAAATTATAAAAGACTGTCCTCCT
TAAATTTTTAATAGTTTGCATAATTGGTATCAGGGCCTGAATGCGAACCATAAAAACCCA
GTTTGTACAGGACTGAGCTGCAGAACGAGTCAGGCAAAACCGCACAACACTGTTGCGCAT
AAACGACACCGATGGCAATATGACTCTATCACATACAAGCGCACATCTGCACATGCTCAC
GCACGCACATGTGAGCACGGCCATTATAGCTTTGGTTTCACTGTCATGGGGAATAAGGTG
GTGTGAGCTCTGAATGAAGGGGACAATAAGGTCAGGGAGCATGAGAGTTGCTTTTGGCTG
CTGAGTCTCTAAAGGAGCCTGAGGCAGGAGGAGTCACCTGATGGAAACAGGAGACATGAA
CCAGGTGTCCACAGACACCTGCTGCCACTGATGTcaacttgcgag
>NODE_3385_length_615_cov_8.047154
TAGCTGAAACATGGACAAGTCTTCTGGAGACCTGGTGGTGGGAGCGCTGTTCGCCAGGAG
CAGAGGGCGATCAGCGAAGTTTGGCAGGAAGAAATGGGAGGGATAAAGCTCTAAAGGGGA
TCTGAAAACCATGGAAATGACCTGAGAGAGAAAGAAAATTATCGAGAAAAAGGAAAAACC
GAAAAATACGGCAAGTAAAAAAGATTGAATGATTCAATGGCTATCGCCTAATGACACCAG
CCTCATAATATCTCCCCCCTAAATCCGCCGTTGAGTGTAGCATTGAAACATTTTGTTTCC
CTTTTCTATTGGTCTTCTTGGTGTCGTTGTAGCGTTGTCATGGCAGCCCTGCCAATCACT
GTCAAGCGTGCCAATCATTAGCCAGTACGTAGCGCGAGGCTTTCACCACTTGTGCAGCAC
GCACGGGGGGTTATCAGAGTCTCCGATCTCCACAGCAACCCTCCCACCGCACCGCGCGCA
TCAGGCACAAGCCAATGCTCGCCTATCTGCTGAATGGAATGAGCAATTAGAGGGTGGAAT
ATTATTGCGATCTTAACGAGGCTCGTTAAAGCTAAAGAAGATATGTAGACTGGAGATGCT
TAGCAGAGACGGGCGGGGAGGGAGGGAGGCAGAGGGAGCTTTAAATGGGTGACAAATGGA
CAACCAATGACTGCAACTCGGGAATACACGTTTTGAATAGAAGCGAGTCAATTTGCACAT
TATTTTCGCATAGTTTTTCCTGTAGTAGCTACTTTTTTA
>NODE_3386_length_464_cov_5.601293
CGGAGGCTCAGGAGGGCAGCAGCCCGTCACCCAGCCCGCCCGGCTCTGCTCGGCCCGGCC
CGGCCAGCCGGCTCAAGCAGGGGTCTGAGGGAGAGACACACAGAGGGGCAGGGAGGGAGA
GGGTGAGGGAGAGGCTGGGACGGCCGGGGAGGGAGGCTTACCCACATCTGATCCAGCTGA
CGGGGGCCATATGGCAGCTGCTAGCCAGATAAAGAGATTAAGACTAGGAGGGAGTGCGAT
TACAGCTGTCTAGCCAATTCAGGCAGCTCAAATCTGCAACTTCTAAATTAGTCTCCTCTA
CTCCAGCCGACAGGAGGGGGAAAAGTGGGTAGAGTAGACCGCACATGCTTTCAAGTAATT
TTACAGCCGCTTAGAATTAGCAGAAATTTGAAAAAGCATTAAATAATCAGGATTAAATGT
AATCTTTTTGACATTTTTGCTCTTTTATCAACTGAAATATGCATTGTTTTCTTTTTTAAA
TTAGAAAATTACCACTTTTTTCAAATTATTTTTTAAATTACTCAAAAAACGACGATTTAA
AAAACTAGTTTCTCGTTTtgcattctattaacaagtgtcccaaacaaattgcctgacaac
acaaaaag
>NODE_3387_length_294_cov_4.404762
GGTGTCGCGATGAACACCGAAGCACCACTGGGCAAATGGTGTTTGAGAACATGTCTGGCC
AAGGGTGGAAACACTACTAACTTGGCTAAACACCTGAAGGACAAGCACCCAGACCTGCAT
AAGGAGTTCAAAGAATGACAGGTAATAACTTATGTACCCATGAAAAAAAGCCACATTCAG
TGCTAAAAGCAAGCAATGCCAGCCCCCTTCACTCCACAAAAGTAGCTCTGGAAAAAAATT
AAAGCTGCATTGCAATTAGCTACCACTTTCTCTGGTTTAAATGGCCTATTTATATTATAT
TATAAATATCCATCCATCCATTCTCTATACACCGCTTAATCCTCTACTAGGGTCGCGGGG
GGGCTGGAGCCTATCCCAGCTGACTTAGGGCGAAGGCAGGGGACACCCTGGACAGATCGC
CAGTCTATCGCAGGGCCA
>NODE_3399_length_308_cov_2.707792
ACACACACACACACACAAACGAAGGATAAATGGACCCAGTAGCAGGGAGGTCTGACAGAA
TGCCTTTTCACACCTGGCTGAGCCCAGCGGAAGGTGACAGAGTCACATCTCCCAAAGCGA
ACACACACACACAAACACACACACACACGCACGCACACACCTTCTCACATTGGGGAGTTC
AGGGTCATAAGCAGCATCATGAATAAAATGAGGCTGTCTTAAACAGAAGGAGCCCTGTGT
ATGCATGTGTGTAGGTGTGTTTGTGAGTGTGACAGTGTGTTTGTGTCTGTGCGGGCCCCT
AACCCCCATGCCAGTTTGGATCTGTAACGACCTTCTGTTCCCAGTGCTTAAATGGCTTAA
ATACTTCAATTAGACCTGGGTCACAATCCTCCACCCGTTAAAGCACACCGTCACACACAC
AAGCGCACACATGGAAACGGAACGACGACAAa
>NODE_3402_length_293_cov_4.767918
AAAGACTACGGTGGCCCTGAAGTGCACAACGCTACAAAATTCACACAACGCTACAAATAA
GCCACAACGCTACAAAAACGCCACAACGCTACAAAAAAGCCACAGTCACAACGGAAAAGG
TAGGTACCTACTGACGGCAGGGGTCGTCACTGATTGGACACGCTGTCAATGACAGGCTCG
TCGCTGATTGGACAGAAGCACAGTCCGTCTTTTTAAACAGGAAATCAATACTGCTTACTG
AAGCAAGGGCTGTTTCTCAATACCAAGTACGCAAGTCCGGACTACAAGTCCGTACGCAAG
TCCGTACTTGCGTACTTGGCAGTACGGACTTGCAAGTACGGACTCCTGAGAACGGGAGAA
CGCATCGCAGTTAATGTGCAATTGGGGCAGCAGCGGACTTGAAGACGTCCCCACCTCGGC
TCATCTACTATGATTAt
>NODE_3408_length_658_cov_7.758358
AGATCATCAGTAATTAACACGCTCAGTGATCTCCTCTGCGTTAAAGGGGGATCCTCTGTT
TAGTCCTCTATCGCGCACGCTCGGATTTCTTGCCCTAATCGAAACATAACAGACCAAAAC
TGTAAGATGTATGCATAAAGAGGTCCTTTTTTTTTGTTGCCATTTTATAAGATTTCTGCA
CAAAGCCCAGTGCTGATAATAATGTTTTAATTCCCCTGAGAGGCAGTAGGTCTGCTCTGA
TGCTGCCAGTGGTGTTAATGGGGCAGGAATGCAGGACGAGTGCTTTCCCACGCTGTTGGT
TTTCTTCTGCCGGGTGCGTTTGAGATGAGGCTCTGGGCTGGCTCGGCTCTGCTAATGCAG
CCAGAGTGCAGACAAATGGAAAGTGACACTTGTGTGTGTAGAATGGTATTTGTGGTGACG
CTTTGACTACAGATAATAAAGTGTTCGCCCTGAGGTGATTTTGCCCGGCAAGCACCCCAG
ATGAAACTCACTTACTCAGAGAGGGAGACAGAAGAGACGGAGAGGGGGTGAGGAAACGGA
GAGAGAGCGAAGCAAGAGAAGAGTACAAAGAAATATAGACGGGAGGTAAAGAGGATGAAT
AGGAAAGACAGCAGAGAAAAGATCCAGAGACATGTAGAGGGAGATTCAACCGTTTGTAAT
TTCAGTGCTTCATGGGTCAGAGGTTATCATTGTTGTTTTTAGGAGTGGTGGATTTTACAG
GTCAGAAAACTGAGATTTGTCCTTTTTACTGTCGCTTATTTTAAGGATacatcacgtaat
ttttttgcagtttttatcagag
>NODE_3410_length_479_cov_9.235909
AGGACAAAAGCGCCGCTCTGCTCGCCGCGCCTTCATCTGGGGACAGACACACATAAAGAG
AGATATTTAGAGAGAGGGGAGGGAATGGTGGTGGGGGGGAAGAAATCCTCCACTAATGTG
ACAGAGAATTCTCCAAAAAAATCATCATTGTGTGCTCTTGCACTGCAAAGCAGATTCTGT
ATCACTCCATAATTTTCTTTTTTCTCGAGCAAGTGCAATAACTTAATCTTAAAGGCAAAA
CGTGGACATGAGGGCCATTTCGAAACATGTTGTAGATAAATGTTAATCACATTAGCATTT
CCCAGACTTCCGTAAATCTCCATAAATAGCATGCTGAGGTTGATCCCTCTTTTTTGCCCA
TTGAGGCAAAATTACAGTTGATGAATTGCTTTTGCCATGCATGTAGGCTAATGAAAGCTT
TGCTCCTGGGCCTTCCTTAACAAAGGCTCATAATTTTTCCACTTTCCACTAAAATAAGAA
CCTGTTCCACTTTTAATTAATAGTTTTACCCTCTCCTATTCAGGACTGTATGCATAGTTT
CAAATTAATTTTTTAGGTGAGGCTTGGTTATTAATActgtagaaacaaccccttttgtgt
taaagtaacagggaggtaatgtt
>NODE_3412_length_160_cov_3.756250
ACACATTCTGAAGCCAAAACATGTTTGTAAACATTAAGGTTCAAAAGATGCGACTTTGCT
GTTTTTCATGCTTCAAACAGCCTTTCCCGGCCTGAAAAGCACATTTTTGAAAACGGCTGT
CTCCTGTGAATTTTTCTTCACCACTTGACTTCAAACAGCTTTTGCCTTCATATTTATCCT
ATATCAACACATTCTAAAGCCAAAACATGTTTGTAAACATTAAGGTTCAAAAGATGCGAC
TTTGCTGTTTTTCATGCTTCAAACAGCCTTTCCCGGGCTGAAAAGCACATTTTTGAAAAC
GGCt
>NODE_3415_length_145_cov_2.089655
TGAAAAGCACATTTTTGAAAACGGCTGTCTCCTGTGAATTTTTCTTCTCCACGTGACTTC
AAACAGCGTTTGCCTTCATATTTATCCTATTTCAACACATTCTAAAGCCAAAACATGTTT
GTAAACATTAAGGTTCAAAAGATGAGACTTTGCTGTTTTTCATGCTTCAAACAGCCTTTC
CCGGGCTGAAAAGCACATTTTTGAAAACGGCTGTCTCCTGTGAATTTTTCTTCTCCACGT
GACTTCAAACAGCGTTTGCCTTCATATTTATCCTATTTCAACACATTCT
>NODE_3418_length_314_cov_3.184713
AGCCGTTTTCAAAAATGTGCTTTTCAGCCCGGGAAAGGCTGTTTGAAGCATGAAAAACAG
CAAAGTCGCATCTTTTGAACCTTAATGTTTACAAACATGTTTTGGCTTTCGAATGTGTTG
AAATAGGATAAATATGAAGGCAAAAGCTCTTTGAGTCACGTTGTGCAGAAAAATTCAGGA
GAGACAGCACTTTACAAAAGTGTGCTTTTCAGCCCGGGAAACGCTGTTTTGAAGAATGAA
AAACAGCAAAGTCGCACTTTTTGAACCTTTATGTTCACAAACATGTCTTGGCTTCAGAAT
GTGTTGAAATAGAACAAAAATGAAGGCAAAAGCTCTTTGAGTCACGTTGTGCAGAAAAAC
TCAGGAGAGACAGCGCTTTACAAAAGTGTGCTTTTCAGCCCGGGAAACGTTGTTTTGAAG
CATGAAAAACAGCAAAGTCGCACTTTTTGAACCTTTAT
>NODE_3430_length_720_cov_10.836111
ATAAAACTGCACCCGTCCTCCCCACTGAAGCAACTCTCTGAAAGCCTTGAGTTATATTCC
TGTAATTAGCTAAGTATCCACACCGGCTCTCTCGCACACAGAGCTCTCGCACGAGTCCCT
GTCGACTCGCTCATCCCCGTGGATACGATGCAATCAAAAAAAAAGAAAAAAAAACAGCAA
CACGGGGGAGAAAAAATCAACGCATCAAAAAACAAACTTTAAACAATGACCCTACTTCTC
AGCTGCAACTTTTTCCCCTTACACCTAGCATTTTTTCTTCTGTCACGAGTATAAGGGGCA
AGAGCGATGCATCCCTTTTTTCCTCTTCCAAGGATAATGATTTACAAAATGCCTCTCATC
AAAGAATTCATTAACAACGAACGTTAATTAAAAAATAAATGAGTAAACATCAATATCAAA
TCTCAGCACTGTGGAAGGGAATACATTATGCAGAGTAATGATGTTTGAGAGGGGCTTCAG
CACCTCTGTGGGACTCTTTTAAACCCCTTACCTCTTAGGCAGTTGCTTATTTTGCAACCC
TTTGTTGTTTAACAACAAAGAGAATGGGCTCTCATAATGTTATATTAATCAGCGGATTAA
TATTTCAATTTGATTTGCTTTATAGTTGAGGTGCTGTTGGCATTTCCATTTTCCCTCCAT
ATGTGCAGCGATGTTAAGTGGTATCATTACCATTTTCTACCTGGGGGTTCGGGGAGATAA
CAGGCACCAGTGATAGCTCTATTCTGTGGAGGGAGAGGGAGGTTTTTGGGGGGCGCTCAT
GCATTTTTAAAGGTCCGTGTTTGGTGTGCCTTCACATCCATTATTCTCAAATGTTGCATG
CAAAcagctgagtcacagcctttc
>NODE_3439_length_294_cov_2.778912
CCAGTATGCGCGGCCCGCCTCGCTGAGCCCCCGGTCCCGATGGCACTGCCCCGCTGAATT
TTGAGCATATTAAACAGAGGACGAATTGAAACTAACAAGGATTCCCTCAGTAGCGGCGAG
CAAAGAGGGACGAGTGTAGAAATGCGCTGCGGCATGAACCGATCGCGGCGTGAGGGCGCC
CTCCTCTCTCTGCCCCGTCGGTGCGAGCGGCCCCCGGTCCCGATTGCGCTCCCCCACTGA
ATTTTGAGAAGATTCATTAGAGGAGGGAAAGAAACTGACAAGGGATCCCTCTGTAGCTGC
AAGCAAACAGGGACGAGCCCAGAACTGGCGCTGCAGAATGACCCGAACGCCGCATGAAGG
CGCCCTCCTCTCTCTGCCAGCCGGTGCGCGCGGCCCCCGGTACCGACTGCGCTCCCCCGC
TGAAATTTGAGCATATTa
>NODE_3444_length_152_cov_2.861842
ATGTTTACAAACATGTTTTGGCTTTAGAATGTGTTGAAATAGGATAAATATGAAGGCAAA
AGCTGTTTGAAGTCACGTGGAGAAGAAAAATTCACAGGAGACAGCCGTTTTCAAAAATGT
GCTTTTCAGCCCGGGAAAGGTTGTTTGAAGCGTGAAAAGCAGCAAAGTCGCATCTTTTGA
ACCTTAATGTTTACAAACATGTTTTGGCTTTAGAATGTGTTGAAATAGGATAAATATGAA
GGCAAAAGCTGtttgaagtcacgtggagaagaaaaattcacaggagacagccgttt
>NODE_3454_length_478_cov_6.629707
ATTAAAGAGAGGCAGCTGCCAGAGCATTAGTGTCCAAACCCTAAGTAGAGAGGCAGACAT
AAACAAGCATGACAGTTGGTTTTTGGGATGCGAGGAACACTGATTGACAGTGCTCTGTCG
GCCGGATTAGAGACGTTCATTTCGTCCTGAACTCAATTATATTTTACAAAGGCTGACATC
CCCAGTTAATTGCAGCCTTTCCACATGAGGGAATTATTTGCACTTCTCAATTCCCTGGCC
ATGTGTACTCTGTTCCGCATGTACAGGCTTCATCTAATATGTGGAAATATTGCAAATTAG
ATCAGAAAAAAAAGGAAAAGAAAAAAAAATCTGGGAAAGGGAAAAAAAAACTTAGGGAAG
TGTCGAGGGGCAGAAAGCAGTGAAATACTGGTACAACTTCAAGAGAGAAGCGTCTGGGTG
AGTAGTCTGCCTCGGTCTCTCAAGTGTGTCTGGATCTTAGCTCTGAGACAGCTTAGTTCA
GAGACAGATCCAGAGTGACAGCATTGTGATGATTGACACGGTGATGAAGAGAAGAAGAGG
AGAGGAAGAGAGGAGAAAAAGGTTGTGCAGCGCCACTGGCTGCACCGTAATGAAAATGTG
agtcttgcccatggaaggatgt
>NODE_3455_length_465_cov_9.165591
AAACACACAGATTTTCAGCGCTGCCTTAATGTAAAGTCTGACGTCTGTTAATGTTTTTTT
TTTTTTTAGCATTTCATTAGTCCAGACTAAAAGAGACCGAATGACGGAATGCAGCAGTGT
GAGATTTTTCCGTATTTTTTGTTTAGCATTTGGTGGGTGTTGTCACTTTCGGGTTGGGGG
CATGCAGCGGGGAGTCGAGAGACACCCCACACCTCACGCTGAGTCCCCCCTGGTGCTGCC
CCCTCTCATCTACGAGAAGAGTCTTCTTCTCCCCTGCTAAGTTTGCAAAGTCCAATTTTC
AGCTAATATGGAGGTCGCAACAGCAGGCGCAGAGGGCGTAGTAGGACATAATGGCTATGG
GATTGTAAATATTGGTTTTAGAGAGACACAATTGGAGGGCAAGCGGAGAGAAATTTCCAT
AGAGTATGTGCTAGCACCATTGGAGGCCTTGGTGCAGCAGAATAGATTTTCCATTCTAGT
GTGTCACATTAGATTTTCGGAGGTGCTCAGTGGCAGGTACATGTCATTAGTAACACTTTA
GCACAGTAATGAACCTTTTTATTTATCCGGTGCTTCTCtcatgaatgaataaggagctgc
tccccaact
>NODE_3465_length_368_cov_4.524457
GTTATTGCCCCAGGGACCGCAGGCCTCAGCAGCTCTTCCTCCAAACAAATTTGCTGTAAC
TTTATCTGCAATTGGGCCCTGAATTGGGAGCAAATAGAGGCAGCTTTGTGAAGCTCGGGG
AAGGGCGAGGGCAGCGAGCTGGGGGTTGTTGGGGAGGCAGGGGAAATGATACCGGGCTCT
TTTATGTCAGGCAAAGTAGGACTCTTATCAGGAAGAGAGCCCAGACAAGGGAGCTACTTC
TAGAGGAAACTGGAGCACCTATCACCTGCTTTGCATTTAGATAAAAATTCACCCTGCTGA
AATAAAAAAGGGAAAAAAAGCAAAGACAGGTACAGAAGCAACTATTGGAGTGTGTGTGTG
TGTGTATGTGTGTGTGTTTGCACATGTCTGTCTGGCAGTTTGATACACACACAGTGTGGA
GACGCCATAGCAGTCTGTGGTACGCACCACTCCAGGTCTCTTTAAATTGCTCCTTTGACT
CTTCTTCAAAGAACCCGTCTAACTTTTAAAAg
>NODE_3477_length_145_cov_1.965517
TTGCCTTCATATTTATCCTATTTCAACACATTCTAAAGCCAAAACATGTTTGTAAACATT
AAGGTTCAAAAGATGCGACTTTGCTGTTTTTCATGCTTCAAACAGCCTTTCCCGGGCTGA
AAAGCACATTTTTGAAAACGGCTGGCTCCTGTGAATTTTTCTTCTCCACGTGACTTCAAA
CAGCGTTTGCCTTCATATTTATCGTATTTCAACACATTCTAAAGCCAAAACATGTTTGTA
AACATTAAGGTTCAAAAGATGCGACTTTGCTGTTTTTCATGCTTCAAAC
>NODE_3478_length_174_cov_2.488506
ATGTTTTGGCTTTAGAATGTGTTGAAATAGGATAAATATGAAGGCAAAAGCTGTTTGAAG
TCACGTGGAGAAGGAAAATTCACAGGAGACAGCCGTTTTCAAAAATGTGCTTTTCAGCCC
GGGAAAGGCTGTTTGAAGCATGAACAACCGCAAAGTCGCATCTTTTGAACCTTCATGTTT
ATAAACATGTTTTGGCTTTAGAATGTGTTGAAATAGGATAAATATGAAGGCAAAAGCTGT
TTGAAGTCACGTGGAGAAGGAAAATTGACAGGAGACAGCCGTTTTCAAAAATGTGCTTTT
cagcccgggaaaggctgt
>NODE_3479_length_566_cov_7.597173
CAAAACAGCGGCACATTTAAGAAGCATAGTGGGAAAAATTCCACCAATCTGTTTTGCATT
CGCAGCACCAACACTTAGACCAAAGGTTTTCACAGCTTTTGTTGGTTTTGTATTTTTTTC
TCTCTCCTTTGGAAGCAGAAGTCCTTTGATTCTCAAGTCTCTCTGTAAAAACATTAAAAA
AGATAATCCATTGGATCTAATTGACACAAAGCCCTCCTTCCCCCCTCCTCCCTTGCCTCT
ATCCTCCGCCTATGGCCCTCATTTCTTCTGAGAAAGGCCAAGTGTTTTTGTCCTGTAAAT
ACCACGGAGCAGAGACAAAAAAGACGTCTTTAAAATGCAGTCTACAATCCATTACACATA
TTCCCCCTGCATATCCATTCAGTAATTATTCATTAGAAAACATTTAACGTCACAGTGAAT
TTCACACTAGGCAGTCGAAACACAATAGAGGAGATTTGGCCTATTTTGGGGTGAGGAGTT
GGGGAGGGGTTAGCTGTACAGAGGAAGGGTGAAGGCGAAGGACGGGGGAGGAGGGGAGCA
GTATTTGTCTGATCTGAGAACCTCTGAAACGGGGCCGTCTTGAGACAACGGGGACAGACT
AAATAGTGCAGTAACGGTCTGTGCCCCGCTGCTTGCTGTGACACTCATTTAGTGTGCTTT
AGTGTGCCCCGAGGGCAAACAATAGAGGCTTGTTCTTAGCAATCCtgcgc
>NODE_3481_length_493_cov_6.144016
ACTCCCACCCGGGCTCCTCGGACGACCAGCCTCACCCCAGAAACACCCTGGTTCCACTGG
ACTGCCCTCCGCTGTCCTCCGCGCACCTCCACAGCCCGCCCCTCTCCCTGCCGCCCTCCT
CCACCTCCTCCTCCATCCCTCCGTCCTCCTTGTCCCTCTCCGGCGCCTCCTCCTCCTCCA
ACCCGCTGCTCCACTCCCAGTCTCTCGCCGGGAGCTCCCACCTCCTGCCCAGCGCCATGC
AGCAGCACATGGACCTACAGAGCGACGCCCTCAAGTCGCTGGACCCCCACTACAACTTCA
ACCACCCGTTCTCCATCACCAACCTCATGTCCAACGAGCAGAAGATGGACCTCAAGTCCT
ACCAGGACCAGGTGATGGCCTACAACAGTTACACCAGCGGCTCCCCCATGGCGGCCAAGC
AGATCTACGACAGCCCGGGTCCGGCCACGATGGACTCCGGCGCTTATTACCAAACTCTGT
ACAGCCGCTCGGTGCTCAACGCCTCCTAATGTGGACGCTCACACCCGTCCGCAGAGGCGA
GCCAAGATGGAGACTCCTGTTTCTAAAATGGACACCCAAGCTCTCGCTATCTTCCTCTTT
CCTTCCCCTCTCTGGCTCGCGTCCAGCGGCCTTcgca
>NODE_3490_length_452_cov_6.280973
TACTGATAAAACTAACAAATAGAGATGGATTTAGGGGGAGAAAAGAGTAGTTAATGAATG
ATGAATTAGAGATGAGGGGAAACATCATAAATTCTGACAAGGCGCTGTTGTCTGCTGGAT
GATAAACAGCACTGTTGGATGGAATCTGCCTCTCTGTGTATCTCTCAGACGCTGGCTGCC
ACTTTATCTCTTCCATCCTGCTAGATTACACCTCCAGGGTTCAGGTGGGAATCAATCATT
GCTATTATTACCTGAAGTCACCAGATGCATCTATCACCACTAAGGTTACCATAACCTCAA
TATTAACAGAGGAAAAGCCCCTCTAATAAACAGCAGAAAGGATGGGCTGGCTGGTGGGAT
TTCATCTTCCTTTCACTTTTAATAAGGCACTCAGAGGAATAAAGATTACAGGCCATATTT
AGCATGCAGAACAAATCAGGCTCTTCCAGGCTCTTCCTCTCCTCCGCTTCTCATTCTGGT
TAGTCATTAAGACTGAGGAGGAGGAGGAGGGGGGGTTCTAGTGTGGAGAGGCGTTCCCTG
GTTCAGCAGTCATGCTGCCGCTCTCTGTGTTCTCCTACTGCCTGCAGCTGCTGTTa
>NODE_3515_length_347_cov_11.668588
GAACAACGATTACAGAGGGGGGAGGGCGAAGAGAGAGGAGGCAAACAATAGAGAATCAAA
GCATAATAATATTCCTAAATGAAGAGGGAAATGTTGCTCCGCTCATTTTATTAATCAGAC
TGTCAATTTCACCCAAGAGGCCAAACCCAAGAGCAATCTAAAACAGACTCAGAGATCAAC
CCAGGGACAAGCACCTCGCTCCTCACTCCTCTCTTCCTCTCCACTTGGATATTATTCGTC
TGACCGAAGGCCGCCTCCATCATCAAGTGACAGCCCTCTCCTATTTATTTGCTTATAAAC
CTGTTACAATAAATGATCATTGGAGCAACGTCAGCCGAGCATTTTAGCAACGAACAGCAA
CCACTTTTTGATGAATGACATTTCTGCTGCTGCTGGGGAGGATGCACGGCTCATTCTGAG
CAGTCGCTCGTCGATTGCATTCAGATTCTTTtcatttttgcgtcttgcttataaaaagct
ttagagacagt
>NODE_3517_length_457_cov_2.540481
TTCATATTTTTCATTATTCTCTAGTCTGAAAGAATCTATTTTTGTATTTAATGCTGTGGT
TCAACAACCAACATCCATTTGCTTCCATGCTTTTGTTCATATTTTCCAGCTGTTTCTGTG
CAGCTGCTGCTACCTCTTCACTGACATTTACATGCTCAGCACTATTCACCATCTCCTTCT
GCAGCACACAGAAAGAAAATGACAAATACATTTCACACATGTCACTGGTGCCATGGAAGG
TTCTCCAAGTGCAGAAAAAATTCATAACATCTGGTTTTCACAGAAGTTCCACAAGAGGGG
AGCAAAGTTGCCCCTTGTTACACGACAGCAGTGACAGGCAAATTAAATCCGTCTGGCAGA
CAAAAGAAATTCTCCTCCCACTGACCAGTTGTGTATTCTTCTCTTCAATGATGTCTTTGC
TCTTGATGTGGTGTATTTTGTAATGATGGCAGAGCTTCTGTGCAACACTGGTTTTCCCCA
CAGCTGGAGGTCCAACCAGTAGGATTCTAACTGGCTACATAACAGAAAAAAAAGAAAACc
tggttcataaagcagtcatgatatttactcaggtactttctgctgcatgtatacgtatat
t
>NODE_3521_length_342_cov_2.453216
GCACTGTCAGTGCTTCGGTCCCTAATGATAATAATAATAACAATAATCATAATAATTCCT
TGCATTCCAATAGGGTCCTACGCACTGTCAGTGCTTCGGTTCCTAATAATAATATTATTA
TTAATAATAATAATAATTCCTTGCATTACAATAGGATCCTACGCACTGTCAGTGCTTCGG
TCCCTAATTAACAGGATAGTGAGAAATAAGTGATGCATACTAATGTGATTTATGCAAGCG
CAGTTTCACTACCTTTTCAGAGTGCACAGCCCGAGGGCCACAGTTCAAGGACGAGAAGAT
GTTGGAGAAAGACAAACCTCCGGGGGTGCTCCGCCCAAGACCGAGCCACTCCCGGACAGG
GGGTCGTCAGGCTCAGAGAGGACTTTGAACCCTCCTGCGCTCCCTCCAGAGGAGGGCAGG
TGAGTTGGGTACCCAGAGGCTGGTGCCAGATGCCCGAGCATCCGCGCTGGAGTTTGAGGT
TTCGAg
>NODE_3540_length_719_cov_5.904033
ATCCTTCTTTTCCTGTGCTCCAGATGTGGTAGAGTACAGTTTACCATATGTAAACCATCC
TAACACTTACAGAACATCTCATATCGGATTGAAAGGGGGCCACGTAATGTGTCACTAAAG
GTTACCATAATGCCTACATGGTGTCTGCGCCTCAAAGCCATTCAAAGTTCTTTTGCTTTT
CTCCAGGGAGAAATTTGTAGTCATACAGTACTAAAAAAGACAGTGATAAAAAGACGATAC
TGCCTCGGCTCATTAAAATGTATGTGGCATCTTACTCTTTAGTGAAAGCCTTTTCTTGTC
TGTGTATGTGTGTGAACCCAAAAAGAAGCAAATCAATGTAAGAGAATCTGATTGATATTC
ACTTCAGAGGGTGGAAGTGGGAGAGCCTGGGCTCACCATGGCACTCTGTGGGCTTTTGTT
CCTGGCAGGTTGGACAGGCCTTCACTGTGAGGATGACATTAATGAGTGCCTTCCACAGCC
CTGCAACCAGGGGATATGCATTCAGAATGATCCAGGCTACGGCTACACCTGTTTCTGTCG
TCCTGGATTTGTGGTGAGGCTCCCCACCTTATTCCCCTTATCCATCTCTTTTTGGTTTTT
TCTGTCTAACCTTTATCCTCTTGCACCCTTGATTCTTTTGTGGCACTAATTAGCTGAATT
GTTAAGATGTGTGATCACCTTTTTCATTGTCGCTTGTGGTCTAATCATGTCTTATTCTCT
TTATTATAGCAGGAAAATCTGAGGCTTCTCAGACAATGTGACGTTTTCTATATTTGTTAT
TACATTATATGAACAACTTCAACCCCAAAagttaatcagaattatcaataataataatta
caccaacaataagcttacatact
>NODE_3557_length_463_cov_4.894168
TGTCTAACTTTCATGTGCATACTCCAATCTCCATAAAACTTCACACGTTTGATTACAATG
CTGGCCTGATCACATCCATATGCAAATATCCATTCACAGTCATAGTGCCACCTGGTGGCA
AAAGGAGATGCACTTTGATGTAGTCCTGTAAGACCGTTGATCATTTCAGCGTCAAATTTG
GTGACATAAGCCTAAACACAGTGAAGATGACTCACGATGACAATTGTGCACTTCTGTTAA
ACGGCGTGTCCGTGGGGACCTCGCGAATGTCGATTTTTCATCATGAAAAATGAAATTTTT
ATATCTCAGCTTCAGATCATTGAATCTGGCCCAAATCGCACATGATTGACAAGAGTCTAT
GTCTGAAGACATCCACAGTGTAGAATTGAGCCATTGTCATAGCGCCACCTATTGGCAACA
GGCAGTTTGAGGCATTTACATGCATGTGCCATTGCTCCAAGCATTGTGACATCATCCTTG
AAATTGGTCAGCTGAATCTCCCCACCTTGGCAATGCTACAGTGTGAAGGTTTTGCTTTTT
CATGCAACGCTGTTGCCGTGGCAACGCATTGTTGCTGTGACAGGGGAAGGACTTTTTGAC
AGCTTAG
>NODE_3563_length_617_cov_7.870340
CCAGTGAACTTTGTGACCTATGGGCTTTCCATGTGACCCCACCAATAAGAAATGCCTTAG
GTAATTTGAATCAAGCGGAGGTGTGTCACTTTCAAACAGACTCGGCTGAATAGGCCTGCT
GGAGCAGCGCACTGCTCCCCTGACCAGATGTGTGGGGCTGTTTTTTTTTATTAAAGGAGA
AGCTGATAGTTGCAGGTGCAAGGCTGACATGAGGGCCAGCTTTGCAGGCCTTCATAAAGG
GGATATCCATTGCCTGTGTTTAATCAGAGCCAGTGGGATGGGATGGGATTCATTGCTCTT
TGATGGAGAGCACTGTTATGAAGATGGACAGTCACTTTGCTCTCTAAGTGAAACCATCGT
TTAGCCTCAATTCCCAGAGAAAAGGGCCATTTGTTATCCACAGGGGAGTGCAGCAGGGGT
GGTTATGCTAGGTGGAGGCTGCATGCATTTTCCACACAATTACCGTGCATAGGCATACAT
TTATGGTCAGAGAAAACTGACTATGCTAAAGCCAAAGTGACATACAATATAGACTTTGAA
TATCCTTCCCTATAATATCAACAGAGCAGGAGTAAAACCGACACACTGACACACACACAC
ACCTGTGCACGATCTGCATGTGTGCCTGCGCATACATCATCACTCGTGTTTGTCGGCTGC
TGGTGTATATTCACACAAAGTCATAGGGAAAGCGTTACATCACATTATTGAACTGGAACG
CCAATaatggataaatctgcaaaattccttaataagatcat
>NODE_3564_length_577_cov_6.232236
ATTAGTTACTTTACAGAAAAGGATTTTCCATAAAATGGCACATGATAAATTGATGAGTTA
CAATGTACTGCTGATGATTCCCTTTGGCTTGTTTTAGATGTTGATGATTTGTTAGCATTT
GTTCCCATCTACAGTTTTCCAGTGGTATCGCTTAAGTAACTGTTCAAGTCCCCAAAAGAT
AAAATAATCCAATATTTCACAAACAGCTGAAGACTGGAGCAAATGCAAGAACACGTTTAT
CTGAAGATTGTTTTTTTTCTCCTGTCTTCTATCAAATTCTCCCAACCCCTCACATTTGTC
TGATGGTCCTTTAATGGGGGTCCAAGCCCTATGTTGGGAACCACTGGACTAAACTAGTAT
ATAAATCCTCTGTAATGGGTTTATTCAAAACAGGAACCCACCAAAAAAAAAGCCATTAGT
TACAAGTTACGAGTGATTTTAACTTAACGGTGACAGCAACCAAATCACAACCCAAATCCA
GAAGTCAACAAGAAGAAAAAGGATGACTGGATATGTGTGTGTACAGGTGGATTCATTTGC
ACACAAAGAAGAAGTTGATATGGAGGATTAAAGTACGCTGTAAGTAGAGGGAGGTGAGCA
GGTGAGATTGGGTTTGGATCAGAACAAGATAAGATGGCTTTATTGTCTTGCACAGTGTAA
ATGTAAGGGAAAGGCCTGGTGGAGGTGGTGATCAGGGTTCTGCTGGATCAGAGTGACTGT
C
>NODE_3565_length_675_cov_4.742222
TTTTGTGGATTTTCCATTAACTTTTGGAAGTTGGAAAAGAGCCACCCCCGGGGCCGAATA
ATCCAGATTGTGGGCGGGGTTAGGGTTAGGCATAGGGGTTCCCTGGTTAGGGTTAGGGGA
ATGGTTAGGGTTAGGGTTCCCAGGTTAGGGTTAGGGTTAGGACAGCAGGGTGGACAGGAG
GCGGCACTGGCGAGTTAGGTGAAGGGTATGGAGCCCCCATCCTCCGATGGAGACCCACGT
TTTTGGAGGCCCTTTAGGGCCACCGGTGCACGGGCACTACCTCCTGTGTCCCACTGCCCT
CTCTCCGAATTGTGCTCCAATTGTGACCAAATTTTAGGTTCAATATTTACTATTTCCCAT
CCAATTATCCATCCCTTCATAGGCCTTTAATGGGGTGCCCTGAGTCAGAGCCCCTTCTTG
GGGTTGCTTCTCCGTCCGCTCTCTGTGCGTAACTGAAGTCTCCCTGCTCTAATTCTTGTT
TCCTTCCTTTTAGGTTGCGGTAAGTATATTTCTCCTTTTAGGTTCCAGGTAAGTATCTTT
TTCCCTTCTAGATTGAGGTAAGTATATTTTCCCTTCTTAGGTTTCCGCTAAGTACTTTTT
GTTTTTTAATTTTTGAATAATTTCCCACACCCAATGTTTTTTGGCTTTTGTAAGAGTTTT
TTCTCTTTTTTCCGAGTTTTTGTGGATTTTCCATTAACTTTTGGAAGTTGGAAAAGAGCC
ACCCCCGGGGCCGAATAATCCAGATTGTGGGCGGGGTTAGGGTTAGGCATAGGGGTTCCC
TGGTTAGGGTTAGGGGAATGGTTAGGGTTAGGGTTCCCa
>NODE_3598_length_399_cov_1.496241
CATGAGACACAAATGGAGTGGTTTGGACTCAAAAACGGGATTTTTGCTTCAGCAAAAGAA
AGAAGAAGCATTCAGTCCTAAGAATACCAAGCCAACAGTGAAGCATGATGGGAATGTGAT
GATTTGGGGGTGTTTTTAAGCCGATGGGCTGGCAATTAGTGGCATCGTAAGAAAACAGGA
CCACATTTAGGATTCTGGAGGAAAACATCAGGCAGTCTGCAGAAAATGTGGCCTTGGGCG
GATTTGAACCTTCCAACAAGACAATGATGTAAAACACACGGCCAAAGTGGTGAACACAAG
TGAATCCCGTCAGGAATTTGTGGAAGGAACTGAAGACCAGGGAGGCGGCAGGGCAGGCTT
TACTGTCAAAAACCTGGAGAGCATCACAAAGAGGAGTGGAACAAAATCCCAGGGAGACGT
GCACAAAGACTGTTAGCCATTATACGCATCATTTAATCATCTGTGGTGGCAAATGGAAGC
TTTGACATTACTGAGAAAGGGTCTAAAtgactctacatatggcgtgtttaataaaaatgg
aaa
>NODE_3604_length_697_cov_14.197991
ACAACGGGCTTTCCAAAACAATAAGTGGCATGAGGAACAGATGTGAAAATTCATAGAGAC
TTGATAGATGCACTTCTGCTACAGAATGCAGTCCATTAAAGACACAATGTGAGTGGGTAC
TGTAAAAAGGTAAATGGTAAGGCTCTTTAAAGTAGTCAGGGATGACCCTCAAAACGTGTG
TGTGAAAGTAATGTTAATTATAAAGTAGTATAATACTTGAAAATGAGGGTTTTTTCCATT
TGCTAGTTATGTGCATTGGCACTTAAAGCCAATACAGTTCAACAAAGCTATGGATGGCGT
TTCAGGGATGCTGAAGGCCATTTTTGCTCTGTCCCATCCTTACCAGCTGTATTTGTTCTC
TTCAATAAATTCAAAGTAGCCCCTTCCATGTTCCTCCCGGCGTCTCTTAACACCCTTCTT
ATTCTTCTGATCAGCATTCGTGTCTTTGTCCGCATCCCCTTTGAAAATAGAACAAAGATA
TAGAATGAGGTGCTCCTTTTTGTGAGAGAGAGAGGTCGGACTGGCAGTGGGGTTCTGGCC
CACAAAGCCCGTTCATTAGTTACATTGTGTCGACCATAATCATCAAAATTAAGGCTACTA
AGAGGCAACACCTCATAATTAATAAATAATTAATATAAAACAATACAGTCATACTCCACA
AATTGTAACAGCTCTTAAAAGACCAGGTAGTAATTACAATAGCAGCTGGCCCAAATGAAC
ATTGTGAACAGTGTTTGCTGGGGCTGGAAAGAACAAGTCTCTGCAAAGTAAAGGGCCATT
AACCCTGCAATAAAGGGCCTAAAATATAATGTTGTCAGTGAgcttcagatacaagtctat
t
>NODE_3605_length_145_cov_2.324138
GCGTTTGCCTTCATATTTATCCTATTTCAACACATTCTAAAGCCAAAACATGTTTGTAAA
CATGAAGGTTCAAAAGATGCGACTTTGCTGTTTTTCATGCTTCAAACACCCTTTCCCGGG
CTGAAAAGCACATTTTTGAAAACGCCTGTCTCCTGTGAATTTTTCTTCTCCACGTGACTT
CAAACAGCGTTTGCCTTCATATTTATCCTATTTCAACACATTCTAAAGCCAAAACATGTT
TGTAAACATTAAGGTTCAAAAGATGCGACTTTGCTGTTTTTCATGCTTC
>NODE_3606_length_846_cov_5.443263
AAGAACAACAAAACTGCATTAGTCGGGGAAAACGAATGCAGGCTTAGTACATTTTTGCCA
GACATGACACCGGAGTATAAACGACACACACCACTCTAGTACAAACATTTGCTGCTACGC
AAAATCTCCACGCTAATCAAGGGAAGTCTTTGGTGCATTTTCTCCCTTCTACATCTGACA
GATCGTAATTGGGGCCTTTTTTCCACTTCCTAAGATGCTGCCTGAAACCTGTGATGCAAC
AGTGGGAGCCATACCCTCGCCGCCTTTCAAATCAACAGTGGTGTCAAAACAGAGCCCTGA
GGAACCCCCAGTAGAGCATGGCTCACTAGACCCCTGTAGAGATTTGAAGACCACTTTGGA
ACTCTAATCCACTCAAAATGTGCTGATAATTTTCCTTGCCAGGACACTCTCTGCCTGGTG
TCACAAGAGTGGCCTCCCGGGAGCAGATCAGCCAATGATAACAAAGTAGCCAGATGTCTG
GCGCTGGCAGAATCCCAGAAGCCAGACAGCGGCACGCAGCAGCATCCGCTGTGGGCCACA
GATCAAAGATACCTGAGAATTACTTATGGGCACAAAATATGTGTTGCTTACTCTACAGTT
CCCATTAATAACAATCTGGGAGAATTTGTATTTCTAATTAACTCTTTTCTTTCGGCATAC
AAAGTGCTGTAGGTTGTCTAAGGCTGCAGCAGCAATTTTTCTGTGGCAACTGCGAGTCGA
CAACAGGAAGTCGGATGCAGCGCTGTCTGAAGGAGCCAGATCAGCTTTAAATGCAGTTCT
GAGGCTCAGAACACCCCCTGACTTGCCTCAATAAACAAACAAACTGTGTAAGAGTCAGCT
TATTTAGATTTAATCATGCTGCACGGTGCCTACTTAGACTGGTCCTTGATGCATACCTcg
aaagctgtaggtgttgacattgaacctgttcaaatgagatttaaattttattagtagctt
gaatttgttttgtttttttgtttttggatt
>NODE_3616_length_145_cov_4.634483
TTTGAAGCATGATAAACAGCAAAGTCGCATCTTTTGAACCTTCATGTTCACAAACATGTT
TTGGCTTTAGAATGTGTTGAAATAGGATAAATATGAAGGCAAACGCTGTTTGAAGTCACG
TGGAGAAGAAAAATTCACAGGAGAAAGCCGTTTTCAAAAATGTGCTTTTCAGCCCGGGAA
AGGCTGTTTGAAGCATGAAAAACAGCAAAGTCGCATCTTTTGAACCTTAATGTTTACAAA
CATGTTTTGGCTTTAGAATGTGTTGAAATAGGATAAATATGAAGGCAAA
>NODE_3626_length_521_cov_3.462572
TGGAGGGGGGCCGGCCCCCTTTCCCCTCGGCAAGACCGGTAATGATCCTTCCGCAGGTTC
ACCTACGGAAACCTTGTTACGACTTTTACTTCCTCTAGATAGTCAAGTTTGATCGTCTTC
TCGGCGCTCCGCCAGGGCCGTGACCGACCCCGGCGGGGCCGATCCGAGGACCTCACTAAA
CCATCCAATCGGTAGTAGCGACGGGCGGTGTGTACAAAGGGCAGGGACTTAATCAACGCG
AGCTTATGACCCGCGCTTACTGGGAATTCCTCGTTCATGGGAAATAATTGCAATCCCCAA
TCCCTATCACGAGTGGGGTTCAGCGGGTTACCCGCGCCTCTCGGCGAAGGGTAGACACAC
GCTGATCCGCTCAGTGTGGCGCGCGTGCAGCCCCGGACATCTAAGGGCATCACAGACCTG
TTATTGCTCAATCTCGTGTGGCTGAACGCCACTTGTCCCTCTAAGAAGTTGGACGCCGAC
CGCACGGGGGCCGCGTAACTAGTTAGCATGCCGGAGTCTCGTTCGTTATCGGAATTAACC
AGACAAATCGCTCCACCAACTAAGAACGGCCATGCACCACCACCCACAGAATCGAGAAAG
AGCTATCAATCTGTCAATCCTTTCCGTGTCCGGGCCGGGTGAGGTTTCCCGTGTTGAGTC
AAATt
>NODE_3630_length_463_cov_7.956803
AAAAAAACTTGTCATCCGGTTATGGTCTGTGCGCAAAAAAAACTGCAATGGTTTGCGCCA
TAGAGCCAATGCAGCCGTGCATGAATTGAAGTGAGGCTAGAGGCTAAATTAGCAGTTAGA
TTCCCAAAGCGACTAAATGACAAAGAGTGCGAGGCTGCTGTGATGGACTGTACGATAAAG
GTAAGTGTCTGGCTTGTTTTTGACGCCGCCGGTGGAGCTGACAGGCGGCCACCCACACCA
GAGTCTGCGGAGTGAGAGAGGCGAGGCGGTGATGCGAGCTCCCCACTCTTTCCTTCTTGT
ACAAAATTTCCTCTTCCTTCCCGTTCGTGGTTGTATGTCGGCTCTATAATAACACAACTA
ACCACTACATCTTTACACTCAGATAAAAATTGGTGGCCGCTTAAAAGCTGCGCGTAAAAG
CGCGTTTTCAATCGTTTTGAGGTGTTTTTTCTCCCACCTAATTGCTGCGTTTAATCGTCC
CGCACAATCCACGGAACCGCAAACAAAAATAAGGCACCAAGAGTGAAACTGCGGCACATT
TCAGCGGGCTGACAAACCGTTTGTTTCTTTAAGGAAGAGTCAGTTAACGCAGGGAtgcag
cgcttca
>NODE_3632_length_495_cov_8.991920
AAAAAAAAAAAAAAAGGCAAAGAAAGGGAGGGAATGAATGCATTTTCTTCTTATCTATCT
GTCTTTCACTCTCTTTCCCCAGTGAGAGAGACAGAAGGGAATAAATGGCTCCCCTCTCCT
CTCCTCTCTCCTCGGTGTGGGCTGACAGCGCAGCAGATGGTGGTTTAAGCAGTGAATTTA
TGAGCGCCACAATCTTAATGTTGCAGAAAGAAAAGAAAAGGACTCGCATCAAACGCCACT
GACAAATGCACTTGCTAATATTAATGCACTCCTCATTCATCCAATATGCTGCCTAATTGC
TTTTCTGTACACAGTAATATGGCACCTGCTGCTCAAGTCCGGCGCTCGCGTCAGGAGAGG
GGAGATCGAGGAGGGGGTGGGGGGGCGGACGTGGAAGTAGAGAGAGATGAGAAAGAAAGT
GTCTCTCGCTCTCTCTTTCTGTCTTTCTCGCTCCCTTTTTTCTGTGATGGATGCAAGGCT
GTGGATCATGCGCCAGACCTGTCAGTGTTCCTAATTAAAATTTTATACTTACAGGCTCAG
GGAAAAAAAAAAAGGTGGAAAGCACTCAGTAAACAATCAGTTATGAGAGGAGAGGAAGGG
AGAGGCCATCACAGACACACTCGCGCAATGCGACAcact
>NODE_3633_length_490_cov_3.300000
CATTGTATGTCTCTCGAATATCAATGAACCATACACACACGCACACACGCACACAGTTTC
ACACTCTCACACACACACACACACACACACACACACACACGCACACACGCACACAGTTTC
ACACTCACACACCGGGGCCTCAGAGGTCAGAGAGTGAGTCAATCATCTAAACCGTTGCGA
CGACACAGTCTGAAAAAAGGAGTAAGTGTGTGTTTTTGTGTGTGTGTGTGTGTGTGTGTG
GGGGTATGCATCTTTATGCTTGTGTGTGTGCGTGTGTGTGTACACGCTGAGAGCAGGGGG
CCGGCAGCTGTCAGGGGCTAGGAGCAGCAGGCACTAATGAAGCAGATGAATAGTGCAAAA
ACTCCCAAATACAAACAGGACAGTTGACATTTTTCATCTGTCAAAAGCAGAAGATGCATG
AAAATACGATGGGGTCTTGTTTAACCCTTTGCCTCCCGGTGTCAAAAGCTGGCTGGTTTT
CTTCTTTTTCCTCTGTCTGCTTCTGTCTCGCCGCCTTTTCCTCTCTCGCTTATTGAGAAA
TTTGTGTTTTTGCACCATGTAACCCTTACATAAAAATGTACACACTGTGCCATGTAGAGC
ACTAAGAGGTGTATGTATATTTGTTATGAAGCAa
>NODE_3636_length_383_cov_2.689295
TCCTACTATTACTCTCTCTCTCGCTCTCTCGCTCTCTCTCTCTCTCTCTCTCTCTTCGTT
CTGTGTTATTTCGTTTTGCTTCAGCAGGACACCTCCATGGTTTGGGAGGGGCTGGGCGGC
ATCTGTCCGCCCTGCGAGCCCTGCGACAGGGTGCGGGAGCGAGAGCGGGACCCATCCATG
GAGTAGGAGGAGGACAGGGAGGTGGTGCGGGAGCGGGACAGGCGGGTCATGCAGGAGGAG
GCCACTGTGGAGAAACGAAGAGAAAGAAATGCACAGTGAGATTACATTTAGAAACTGGAA
AGCAATGCACAAAGTACAGAATATATCAATTATAACACTATGATTACTGTGCATTTTTCT
TATTGCCATCAGTCACCTTAAAATACCAGAATGAACAATGCATAAGTCCATTTCTCAAAA
CTTTCCAACTTGATGTTATCACTGTAAAAATTCTTTTAAAAAAaacaacaacaaagacag
taaacaggggatttattagggactattttcaacagcggaagtataca
>NODE_3639_length_321_cov_1.320872
TTTATTATTGCCCTTTAATAAAAGTATTTCTTATCTTATTACTTAACTAAACAGTGAAAT
AATCAACAGAATACTCTGCAAAGCTTTTCACCACATCTTGACTAAATTGGGAAAACACTG
CTGTCACCTCTAAACACCTATTTTTGTCAGAGTTCTAACTGTAATCTGAGCCCACACCTA
ATGACACAGTGAAGTACAGAGTCCAAGTTTGAGATAAGCTCTGTGTTTTGGCCTCTGCAT
CTCTAGATACTCCTCCAGAAACACCCTGCAGTAAATTCTCATTGCTTCTTTTTCTCTCTC
TTTTCCTGTTTCTCTTTGCGTCTCTGCTCATTCCTACAAAATGGAGATTTCCACCACCAA
GCCACAAATGTGAttgaaaggtcagaaggataagctggagattacacagatcaccatcac
acataattactgacactgtaaattaaacttcctctcacttcctca
>NODE_3648_length_664_cov_8.245481
TATCATTATAAAAATGACAATGGGTTTTTGTTTCTGTTGTGGACAGGAGTCTATTTTTAT
CTTACAGTGTAAGCTTATGCTCCTGATTATGCTTTTTCCCCCCACTGACTGTAGCCTGTC
ATGTAGATTATTGGACTTCCATTGTCCCTCCATCCCTTTCCAAATGGGAGCAGAGAGGAT
GAGTGTTGTCATTACAGACAAGCAAGCAAGGTGAACCTTTCCTAGACTGGGGACCTTTTC
CTGGTACGCAGAATTGGAACAGCCCCTCATTGCACCTCCCCATAATCCCTGGCATTTTGT
TTTGATGCACCACAGCATGAAAATGAGAGAATATGGCAATGTTATGGCATTTGAAGTCAA
TATGTATTATAAAATCAATCTAGATGAAGATCTGCCCATCCCTCTAATTAGACGGGGTGA
CTGGAGATTGATTTTTAATTGCAAAAGTAATTACATGGAGCAGATAGCCAGTGACATTTG
ATTATCTAGGTGATTGATTAAAAGGCCTGGCTGCTGGGGCAGACTGTCAGCCAGCTGAAT
CCAGACAAAAGAGAAAATTAAAAAAGTTGTCCCGTTTGTAATCACGAATTTCAAGGGTGA
AATTACAAAGCCAAACATCCCCTTGGAGAAGCCCAGCATCCTTCCACTTTGCGCCTGTCT
GCCCTCCTATCTCACCCCTGCCGTCACAACACCCACAACGCAAGACCTCTGTGACACGCT
AAAAAGGGGAAAACAATGATGTGAAAAATGAATTGAGGAATTGTTCTGTTACAGACAGCC
TGGTGCGTAAATGACGGCTGCATATATc
>NODE_3649_length_145_cov_1.137931
CACATTTTTGAAAACGGCTGTCTCCTGTGAATTTTTCTTCTCCACGTGACTTCAAACAGC
GTTTGCCTTCATATTTATCCTATTTCAACACATTCTAAAGCCAAAACATGTTTGTGAACA
TTAAGGTTCAAAAGATGCGACTTTCCTGTTTTTCATGCTTCAAACAGCCTTTCCCGGGCT
GAAAAGCACATTTTTGAAAACGACTGTCTCCTGTGAATTTTTCTTCTCCACGTGACTTCA
AACAGCgtttgccttcatatttatcctatttcaacacattctaaagcca
>NODE_3652_length_582_cov_9.285223
ACTCCAGAGCGAACTGGACAGTAGCCATAGTATTAACTCAAGCTGATGAACCGGAATGAA
CAGTAGAACTTAAAGCACAAGCTTTTTAATGCATGTCCTTCTCAGGTTTTCCTATGTGTA
TGTGGGAGTAGCTCTGTAGATGTGTTTAATATGATGCTGTACCTTCTTGAATATTTCAGA
TGTTTCTTTGCTGCTGAAAAAATGTTGATTATTAACCTGCCAGTGAAAAAGGGAAGTGGC
CATCTTTGTACAACACACTGCTGTTTTGCTGTAACCGCGCAATGTTTTATGATCTTGAGT
ATTTTATAGAAAAGTAGAAGTATGTATCAATAATATGAAAGCAATAGCTAAATCATAATG
AAGAATAACATGATCAGTGAATATTGTGGAAAATCTTTAGATTCACTCTGGGTGGATTTT
GTACTGTATTTATTACTAATGATGATGCAAAAAGTTGCATAGCTTAACCCAAACTGTTCT
GTCTCTTTTTTATTTATTGTCTTGTATATGATCTTTTTGTATGTGTTTTTCAAATAAACT
GCCTAAAATGCTGAGAACTAATCTGATTTATTGTGTTTTTTGCTGACTTGTTACCTAAAA
AACTCTTCTGAAGCAACAAATAcagaatcatatacctatttaaattacacgtgttggctg
tgtcattgtctgtttcagcttatacggtcggttttaaagtcataagaatttgtagaaatg
tataag
>NODE_3656_length_145_cov_4.503448
TATAAGAGGAGGAAAAGAATCTAACCAGGATTCCCTCAGTGGCAGCGAGCGAAGAGGGAA
GAGCCCATAACTGGTGCTGTGGCATGAACCGAACGCAGCATGAAGCCGCCCTCCGCTCTC
TGACCCGCCGGTGCGCGCGGCCCGTCTCGCGGGGTACCCCCGGTCCCGATGGCGCTCCCC
CGCTAAATTTTGAGAATATTAATAAGAGGAGGAAAAGAAACTAACAAGGATTCCCTCAGT
GGAAGCGAGCGAAGAGGGAAGAGCCCAGAACTGGTGCTGTGGCATGAAC
>NODE_3694_length_145_cov_3.386207
AGCCGTTTTCAAAAATGTGCTTTTCAGCCCGGGAAAGGCTGTTTGAAGCATGAAAAACAG
CAAAGTCGCATCTTTTGAACCTTAATGTTTACAAACATGTTTTGGCTTTAGAATGTGTTG
AAATAGGATAAATATGAAGGCAAAGGCTGTTTGAAGTCACGTGGAGAAGAAAAATTCACA
GGAGACAGCCGTTTTCAAAAATGTGCTTTTCAGCCCGGGAAAGGCTGTTTGAAGCATGAA
AAACAGCAAAGTCGCATCTTTTGAACCtgaatgtttacaaacatgtttt
>NODE_3714_length_404_cov_1.735149
CTCCTAAAACTTCTAAAACTTACCTTGAAAAGCTTTCATACAATCATAGGATTTATCTCC
ACCAGGAGAACCCAACTTACCCACCGGGTAACCAAAATTGCTTTTAGACAGCCACTAAAA
AAAGAGTTTAGCAACTCTACACGATTGGCCCTGGGACACACCCCGAGGCTTGATCAACCT
CGGGCGGACCTTCCTCAGGTGAGAGTGTCTAGTGATAATGGTCGAAACGCTCGATGATCC
TGGGGTCCACTACTGATGATGTGTACCCACAATTCGGACATGCAGGTGTCCTAAAAATAG
GACCTAAAAACCTTAGAACATGGGGCGGGAGTCCTCTGACAACCCAAACTTAGTCCTATC
TCCAAAATCAAGACCCTCAACCAGACAGATGGCCACCATCACGGACATCCGTACGGTTAG
AGTCTTTTAACAGCACTCTAATAACCTAACCCAATTTGGTTGTCCTAACCTTAACCCTAA
TCTCGACTCCTTCCCTAAATTCACCTCTTACACCTAGCCCTAACCTAGACCTAGACCTAA
CCCTAACc
>NODE_3721_length_771_cov_8.103762
[truncated: 162,504 more chars]
