# Supplementary material for: Multilocus molecular systematics of the circumtropical reef-fish genus Abudefduf (Pomacentridae): history, geography and ecology of speciation
Source: PeerJ. 2018 Aug 14;6:e5357. doi: 10.7717/peerj.5357 (PMC6097498; doi:10.7717/peerj.5357)
Supplement: Data S1 [file peerj-06-5357-s013.zip › Data Supplement/assemblies/Abudefduf-luridus-112560.contigs.fasta]

>NODE_1_length_696_cov_10.214081
AACGTGGGCTGTGGAGGCTTGTGCGAACAGATGGGAGGAACCAGCATAAAATAAAGTTAA
ACTAGAACAGAATGACTATGCAAGTGGCGTGGCCGCCCTTTGTTTGCTAGGAAGGTGATC
CTCAGCAGCTGGGGATGATGGAACGCATGATTAAAATTACCAGAGGGAATGATTAATATC
TCCTTAAAGCACACACTTCCAGCATATCAATCATCTCATTACACTGGAAAAGTTAATTGT
GTGAGGGGAGGGTTGGGGCCCCTGAACCATGAAAAAGTAGCCCACCCCTCGACATGTTTA
CTTACACAACAGAACAGACCCAATAACTCCATGTGTTCTGTACTGTGTTGTGAGAGTTTC
AACTGTTTCCACTGAAACGGGCCCCTCTCAGCAGGGGACTTAACAGTAACTGCAATTTTT
ACGAACTGGCAAAACTTTGTTTGCTGTGGAACAATCAAAAGGTGTAGGCTGAGTGGTTAT
AGAGCTCACATATGATGTTAAGCAATGCTAAATGCACCTTTCGGCAGGGATGCAAAAATT
TGCATTAAAAATGTACAGTAGTTGCTGCAGTGCCTCACCACATTCTGCCCTCACCCCTGT
GCACACTCGTGTTAATAACACTCATGAAAATGGTTGAGTGCCATATATTAGTGGGATATT
TTGTTACATTCCGGATTTCATAAATGGAGAGGCCATGAACTGTTGGGCTGTTTAATTGAA
TTGAGATTAATTTCCTGGTAGCCTTGATTTCCTGTAAGATTTGTGTAATTAAAGGACGCA
GGCTTCAACTTTTAGggggcggcaaagaaacaaagtgacgtcagtgaagtcccgcatgtg
>NODE_97_length_648_cov_11.509259
CGAACCGAGGAGGAAGAGGTGGCGAGAGTGACGAAAAGGGAGGGACGAAGTGGCTGGGGG
AGGCAGGGTAGGTGAGGAGAGGAGAGGGTGAGGAGGTAAAGGGGGGGGGAGGTTCTGCAC
TGAGCCTCCCGGTAAGACAGAATTGGGCATTGTCGCCAAGCAGAGTAGAGCAGAGCTAGC
CCCCATTCTGTTGATCTGAGCAGGATCCCGGAGAAAACAAAACTGCATTGTTCCCCGCAG
ATGGAAGCCAGTGTCTCCTGGGTAACAGCATTAATCTCCCCTTTTCTCCTGCTTCCTCTC
TTGTCGGGGCCATAATCGGTGGGCTCCTTTCAGCAGCCGAGCCAGCCTCAAAGCCCAGGC
TCCTAACTAGCCTCCTAATTAGCTGCAATTACAATGAAGACAACATGATGAGATAATAGA
AATTTGCAAAATAATGACATACCACGGGAAAATATTCCTCCTCCCCAAGCACCATTTTTT
TCCCTCCGGGAGAGGCACAATGGAGAGCCGGGGCCCTTTTCTGAAAGCGGGGAGCTCAGA
AAAAATGGTGGCGCATTATGTGGCATAGAACCCTATTGTCTGCCTTCTGGTTGCTTCAAT
CAACAGGCCATTGTCTGGCTGCTTAAATCAAAATGACTCAAATACGGGCTCCGTAATGAT
GCCCTCTCAGCACCGCATACTGAACACAGAGACAGACTGAGGGAGCGAGCAGAGGAGAGG
AGGAAGAAACAGGAGAGGAGAGGAGGAGGAAAGAGGAGAGGAGCTAATCGTGTGACACAG
GAGTGAaataat
>NODE_197_length_740_cov_15.832433
AAAAGCTGGCTTACATCACATTACCAGCAATAAAACGTTACTAAAGGTTCCGGAAACGCA
GTCTATTAAATATGTATGTTCCAAGCCACTTAAAGCGTTCTTACAAGTTAGAAGAATAGG
CTTCGGTATATGAACACATTTTCTAAGTTGTGCCAGTCCTTTTATTGCTTAACTGAAAAA
AAAGAAACGTAAAATGTAGTTTTACAGTTTATATATGGCATTTATTGCAATGAATTCAAG
TCTTTTATCATTTAGGACGAGGCAATTGTAGCTGTTGCTGTCCTTCTAATTGTCGATGCA
TTGTGATTTGATGCTGGATTAAAAAGGTGCAGAAACGCCGCCCGATCTTGATATCTAGCC
TCAGTTACCAATCTGTCACCTCTCTGTGTGCCTTCCCAACAAAATGAAGTCTATAAACAG
AGACCACTGAATGTTCTTTTGTCATTCAGTTGATAAGGGGACGGTGCTACTACTAAGGCC
TGAGGACTAATGAATCTCCACTCCATTACCGCTGAATCGGACAGATTGCTCTCCCGGAGA
AATGAATTGAGTTTTTTGTATTTGTGAGATCATTCTCCCTCCATTAACTGCTCTTTATCC
CGTCTCTTCATCACAGGCAAATCAGGTTAGGCAGCCATGATTAGCTGGGGTGGCCTCCCT
TTTTAAAAGGTAATTGGGTTTGGCGGCTCAGCTGATAGTGCCATTAGGACCAATAAAGGC
TGGGCTTGGCTCATCGAGTGAAACAGATTCTTCAGCAGCAGATGGCAGACGGAGGGAGAG
GGCTCTGATGCATTGAGGCCGAAAACAAAGTTTGTGTAACCAAAGTAGTTTGGGGGCATC
CTCTCCTCTCCATGCACATGCCCCCACCGCTTCCACCCCAGCCA
>NODE_236_length_923_cov_5.471289
CTGTCACAAACAACACTTATATTTACAAAGAGTGCCAAACCTACAACATGACAAGTAAAA
ATAAATAGTTCAAAACAAGTAACTTGTGGAACAGGCAACAGACAGATTCTGTTTTTTTTT
CTTCTGTAAAGCTCTATTGATGTATAAAATAAAAATTTGCTGATTATGGCTTTGAAACAA
AACCCAATGGTCCCTGTCCAGACCTGGTGTCTGTATATGAGATTATGAGGCTGTGTTGAT
TCTATCTTCCTAATCCCCCGTAGCTTTCCATAGAGAGAGGACCACAGAAACTCCACAGGG
ATTAATTTACCATTCACAGATTAGAGATATGGTCTCCAATATCATCATCGAGGACAAGCA
CCGAGAGGAAGGGCTCAACAATTGGAGCAATGAGAAGAGAGGGAACAGAGAGAAAGAGAG
AGAGAGACATAAACAGACGGAAAGAAAGACAAAGATGAAAATGAATGCACACAGAGAGAC
AACCTTCTTTCCTACAGCACCATGCTTTAATGTCGTAGCTCGAAGACAAGAACATTAGAC
CTCATTCCACCTCCTCATCTGGGCCTGAAAAAGCCTGGGCTGAAAATCTTAATTAATTGT
CCAATAGTGCTGTGGGGTCATTATGCATTGCAATAAAGAAGCGTGTAATTATGAGATTTA
ACAGCCATTACCAAGGCCAGGAACTCATATGTCATCATCAGCAACCAAGCCAATGGTTTG
GTACGGCTATGTGTGTGGCTTGATGGACAGCACACACTCACAATACATACACACATATGT
ACATATTGCATTGTGGGTATATAGTAGTTGGACTTACAAGACAGAAATGTGTCTCCTCTT
GTATAAGCAAACAAACAGTCGTATACATGTGCATGCAGACAAATAGGGAAAGACAAACTG
AAGAAAACGCATACAGGCAAGCACACACTCCATACACACACTCCACACACACACACACAC
ACTCAAGCCCatcagtctcacccagacaataaggcagccagctgtgatagcagcctgcag
atgaaacatcccatcaagattaaatagacacaaaaatccacatatta
>NODE_242_length_758_cov_26.552771
CTGTCCAAGGCCTCAGCTCACCGTCACACACACACACACACAACAGTTTTCGCTCCTGCT
CTCGCTGGCTCTCTTGCGGCCCTTCATCCCTTTGTTGGAGTATGCAGACCCGTTGAGGGA
GTGCCAAACTGGGCCGAGCCCGAGATGCTGATACAGTAGAAACCTGTGTTATCCTTTTAA
TGAGTACACACACACATGCACACACACTTTCCACTGCTTGGCTATTAGGCACCAAGAACA
GGAGGAAAACTATTTGAAAGTGAATTTTAGATTTCCGGTCGTGGAGCTCTGCCTGGGAGT
GGCAGCCGAGCAGAGGCGCAAGCAGTGCGCGCACACACAGACACCTCATACACCTCACTG
TTTCAGCTCCAGTTGCTCTCGCACACAGCATGGATGATCAAAAGAGGCCAACGGCTGCCG
ACCATTATGCCAATGACACTTTGAGTAAGAGTCCAGAGAGCGCAGCGACATGACAGCCAT
TAGGGATTGAAAGTGGGACTTTAAAGGAGGGCTGAAGGATAACTGTCAGTGCAGAATCAA
AGGCAGAAAGTGAAATCTTCATAATGTATTGCACTGGAAAATTCCTGCTCTAGCTGTCTC
TCTAAACCACTCGCTCAAAAGTATCCCATACACAGCTACGCCATTCAACTCCCCAAAAAA
ACATGAAACAGCCAGGAACAAAGGGCTGATGAGGGGAGTTCAGAGACTGGCACTCTGTAA
ATGAAAGCGAACAGCGGTGTGGGCCATTGTGCGGGTGGCAGACAGATAGATCATTAAGGA
CTGGACTGGGTTAAACTCTGAGCAGAGGACTACTGGTAAGCAACTCTAGCACTGCACCTC
TGTTTCCCCCAGCTTAGATCCcgctgacaaatgtgactgaaccagtatggcagcacaatt
aa
>NODE_279_length_432_cov_3.300926
TGAAAATACAACCCCTGTAATGCTGTGGTCTGCTCAGCCTTCAGGAGACATATTGATGCA
CAGTTATTTTGGTCAATAAGTCCTTCTGAGCAGAGGCCATCCTTATCCTTGAGACCGACT
ATATGTGAAAAATGAGAAAGGGATGAGACCATGCATTCTAATGTGTCTATGGCACGGTAT
CTTAAAGGAAGGAAGAAGGAAAGAGGAAGAGGCAGAGTGTGTGCAGAGGGAGAGAAAAGG
GAGAGAGAGAGGGAGAGATGCACTTCCTCTAACCCCATTTCAGCCTCACTAATGCAGTTG
TTAACAATAAACCATACCATTGGTTATATTGAAATACAACACCTCCAAGCCAGAGCGTAA
TGGCTTCATTGAAATACGACACAGGCTGACCTCTACGATCACGACATAAAATCTAAAATG
AGGAAATTTTGTATTCACACATTTTCATGATCACAGATGTTAACATTTCTCCCCGTTTGA
ATGCCAAAGAAAAGCCCATCCCCATCTCAAAGATATAGATGTGTCGCTGATGTGTGTTGC
CAAGAcactgggaatgaaaggggacatatccataat
>NODE_310_length_1009_cov_8.139742
CAATTAGCAAATTAGGTTTAATTAGTAAACTCGTCAAGTTTCCAATTTAAGAAAAAAAAA
AGATCAACAGATTATTTATGCAAATTAATACATAGACAATTTCAATGTAACAATATAAGA
TCTCACTTAAATACAAAAATCCCAAATTTAGCACACAAAAGGTATATATATCTCATACGA
CAGCTACATGATAATATCAACTGATAGAAGATGTTTTGAACTCAGTGTAGTTCCTCCATT
AATTGCAAAGTGCAGCCGGGGCCTCCCACCCCCTGCAGCTCATATTGCATCTCTCTCCAG
CACACCTCTAGGAGCATGTTGTCCTTGTTGTGCTGCTGCTGCGTGGGGGCCTCTGGAGAT
AAATTATGGATGCAACGCAAAAGCTGTAAAATTTGTTGTATCTTCTATTATCTTCATGTT
AAAGGCCACAAAAGCTCTTCAGTGAAGTCAGCCATTAAGAAATGACAGGTATTGCTATCA
GGCTTCTTTATAGGCTATTACCTGCAATGACAGCAGCTGCTGCTGCACCACTGTACGGCC
TATCACATTATTTGCAGCTAAAGTCAGCTACTGTGTCATTTTGCCTCATTTTCTTGACAG
TGCTATCATAAATCCATTGGGCTGCAGGGGAAACTGTCGACTACCTCGATTATCTTCATA
GCCTGAATGAATTCTGAAATGTATGTAACAGGCAATGACTGTTATGGATCAGGAGCCAGG
GCCATATTCTCACTAACTCTCTCTCTCTCTCCTTCCTTGTATCTCTCTCAGGTGATGTGC
TGATCGAGGGCTTGAGGGCTCAGATATGCGCATAAAACTGAGTAAAAGAGGCGAACTTTG
AAGCACACAGTGACAGCTCATGACTACTGACGTCAGCTCCATTTCTTAAGATATTCTAAA
GACACTGAATGGTCAATGATAGGATCCTCTTCTTTCACGAGGGGCAATATTAAAGACAAA
AGGTAACTGGTACAGTGCACACACAAAAAATACAAATTACTGCATTTTAAAAAGGAAACT
GCTTCAATCATCATCTATTTCATGGTAACATGTTTATTGAATGTTGTGTATCCTAGCAGA
ACTACACAGTGCAATACAGTACCTGTAAGaacaagattgtgatttgccccacaggtgacc
ttcgacacatggt
>NODE_314_length_145_cov_4.606896
AGTCACGTGGAGAAGAAAAATTCACAGGAGACAGCCGTTTTCAAAAATGTGCTTTTCAGC
CCGGGAAAGGCTGTTTGAAGCATGAAAAACAGCAAAGTCGCATCTTTTGAACCTTAATGT
TTACAAACATGTTTTGGCTTTAGATTGTGTTGAAATAGGATAAATATGAAGGCAAACGCT
GTTTGAAGTCACGTGGAGAAGAAAAATTCACAGGAGACAGCCGTTTTCAAAAATGTGCTT
TTCAGCCCGGGAAAGGCTGTTTGAAGCATGAAAAACAGCAAAGTCGCAT
>NODE_316_length_392_cov_11.000000
TTTCTCCCCCCCCGTCTCATTCCGTCTCCCCCCTCTTTCTCTCTCTGGCTCTTTAAACCA
TTCCATCTTTATAGCTGAGCCAATCAATGGCAAACCAGTGTCTATTGTCTGTTCTGTGCT
CAGGCCACTGCCCTGCTACAGCACCCCCCATTACAGAAATGTTTCTTCCCATCAGTGCCT
TTACTTATCACTTCCCGGGTGACATTGAACTTCCTATGCCCCGGCCGCCGAGACACATCT
CTGAACTCACACAATTACTCTTCATCCCCACTAACAATTTAGTAATGAAGTATTGATTTC
CAGATTCCTCTCTTATGGATGATATTAGATTTTGTTTGATAAACTGTGCCTGGGCCTCTA
ATCTGCACTGTCCCTTTTCCCACTGTCTGTAGAACAAAGTGCCACTGGAGAGATAATGAC
CAGGGAACATCGATGAACTCATTTCATCAATTTGTAACACTTGACAATGAAAAAGGGCAG
GCATTTTTCAAGCAGCaatgtcaaagtttattgctctgggtacggtcttattggaa
>NODE_317_length_791_cov_11.946902
GATTACGGTTAGTTTCCTAGCTGTAGGTTTCCTCTTAGGCTCAGCTGATGGGCGAATGTA
TTGATGCATTAGCCTGAGGTTTAAAACGGCGACATTTGACAAAGCATGCTCAGGTTTGCA
ATGAAACGGGCTGAGGCATTGAACGGGTTTTGCCAACTTGAAATTATTTGTTCAATTATC
TTCAGGTCGAAGGTGGTGTTTCAGCGCATTATATCAAAACAGGAAGGCTGTTGGCCATTT
CAACAGTTGTTGTCCTCAGTCTATTGCTTTTGGTGTTTCGGAGGAATTCCAACAAGGACA
GGCTAAGAAGTCTTTATTTCTTTTTTTAAAAAAGACTCGAGCTTGCTTTTTGTAGACCTG
TACCATATTGTGCTGCTGAGGTGCTGGGGGAAGGCTCAGGACTGGCAGTCTGAGCTCACT
GTCACCGGCCGCCCTACTTGTGTTTCTGCTCTAAACCCCCATTGTTCTCTCGGCTTCTCT
CCCCTTGGTGTGTGTCGTCTCTGGAATCTGATTTGTAGTGGGTGAGGTAACGTACGTGGA
ACACTTAATGGACGCAGAAGGCAAATCGAGGGTAAGTGCAAATACATACAAATAAAACAT
ATGAATAAGCCTAGACAAACCTGTGTTTGTCAGCTGTGGTTTCTTTATTTACATTGTCGG
GAATTGTTCAGATTCAGAAACCTGGTGGAGTGTGTGAGATGGTGACATGCCGGAGGCGTG
TTTTATTTGGTGTCGTCTGTGGCACTGACTTGAGGCCATCCTGAAGGGTTGATGCTCTTA
AAACAGGACTTCAGCTTCCTTCGTAGCCAATCCTGTGGATTGCAGTAGCTGACAATGTCC
CTTTTGGTTGCTGGATTTGCTCCTTATGATCTAATGGGTCTTAGTCTGCAGGAGGTTGTT
ACAAGgctgttagatggttgttaaatataactcat
>NODE_325_length_877_cov_8.384265
GTAAGAAAAACATCACTAAGTTACTGCGTCCCCTCTTCTAAATAAATAGACACAAAATAC
AGTTGGTTGAGAAACAGAAGGACCACTCACCCCTTTACTATCCTAATAACTCCCAAGAAA
ACCTTCCTGCAGCTTTTCTGAGCTCTGTAATATTTAGTTTGAGCTCTTGGCTGGGTTTTA
AATGCGTACTTGGCGCGAAAGAAACGCCTTTGTTTCATTGGCACAAATTGATATTGAAAT
TGATACAGGTGATCTCAGTATTACAATGCTTTTACAGAAACGGAACCCTTAATATCCTTT
TTTGTAAATTAACCCATTAGCTTAAACAGGAAAGATTCTTGTGAGTGTATTAAACCGAGG
ACATCCCCTCTGTTCCTGGCTAGTTGTTGGACCCTCAGTTGGGCCAAAGCCTTGCTACAG
GGGCTGCTCCATGTCTCAGGGGTTCACCGAGTGGTTGAAAAAACAAGACTGTGATTAGAT
TAAATAATTAAAAGATTTTCATTTAACAAGACAAACAGAACACAGGCAGTAAAGGCATAA
CATCTAGCACACAGCATGTATGTTTATACACTTCAATTAGTTAAATATAGCAGTGCATTC
TTTGACTATGGAGAACGTTTCCAAATCGTACTTCTAAAGCTGTTTTTCTATTTGTCCCCC
TTTTAAGAAACGAAATGGTGTAACCACAATTTTGGCAAACTTAAAATCTTTTAAACTTGC
AAATATAATGAAATAAACCATAAATATACACAAAACATACTTTATACGAGGCAATAATAA
TAATCATAATAAATAGTTTTTAAGTTAACAATAAGTTAAAACTACAAGCTTAAAGTCGCC
CAAATAATACAAGTTTGTTGGCGCTATTTTGAATTTTTTCTGTTTAAATTATTTTATGTT
GCAACAAAAGCTACCACAGACTTTACAAACacaattgaacacagtttgattgaaataaaa
aaatctaactaagtctaaaatctgcatacactgtaaaaactgcaactaattaaataatgg
a
>NODE_326_length_644_cov_19.083851
CTACCTCCTACCCCTTGCCCCCATCTCCCTCTCTCCCCCTCTCTCTGTCTCTCTCCTCTC
CCCCCATCCCTGTTCTCCCAGAGTCTTTTGTCATTTCATGTTTCCTTTGTTTTATTTACA
CCTTTGCATGTTGTTTTTTCTGTTTTTCTTTCTGTTTTTATCCCACACCTGTAGGGGACA
GTCAAAGGGGAAAAAGAAAAACTATTGAGCAGGCATTTATGTCCGAGCCGACACACACCT
TATCTGAGAGGCAAAAGAAAATGGTGCGCTTTGGGGGACACTCATTTGAAGAGGACTTGG
CATGGTGTGAACCGCAGGTTAAAGACTCGGGAGTTGATACGTGCAGTAGCACAACCCTAA
ACGAGGAGCATAGCCATAGTGAGAAGGTACTGAGACAATCTAGCCTGCATTTTGTTATTA
TTATTATTATTATTTATGACCTACCCATCCAGTCTTTGTTTGCTCTCTGTCACTAAGTGT
AAATAGGTGAGATGTTTGTTTTTTTGGGATTTTATTTGACGTTGTATAAATTGATTTCTC
TTGCGATTTCGTTCCTTTTTGTTCAGTTACTTTTGGCTCCACCTTGCTCGGTGTTGCCGA
AAAAGTCTTTTGGGGACACCCTCTTTGCTTGCTACTTGTACTTGCTGTTTTGCTCCCCAA
ACAGAAACTACACACCTTACAGTAGTTGTAACAGAAGAGCATTGACACACAACCTCTCTG
TTTGTCATGGCACACAGGAATGTGGGTCTCTCCTAGTTGCATGCTCgttctcctccgtat
gttgtgtt
>NODE_364_length_589_cov_15.920204
GCAGGCCTTGTGCTCCTGCTCAGAGAAACATGTGGCTCTGATGTTAATTGAAATTTGTCT
AATGAAGTAAAGTTAAGAAAGAGAGAGAGACACGTAGGAGGAGAGATAGGGAGACAAAGA
GAGGGCAAGGAAGAGAAGTTAAAAAAAAAACAAAAAAAACACAGAAAGCTTCAACTTTCT
TTAATTATGTTTACCCAACAGGCTTTGCTTCCTCATTTAAATAGCATAAACATCTGGCCG
TGGTGAGCCACTAGCATGGCGGCAGTAGTCAAGCAAATCTTGTGGAAAATAATGAAATTA
GATCCCTGGTGCTGCGACAGTGGAAGGGCAGAAGACATCCGCTCCATGTTAATAAAATTG
CCATGAATGAGTGAATACAATTAGGAAATTGTCAGTGGTGGCAGTGAACTTTTGTAACTC
ACCGATGTTTGCATCATTCGATTAAGGCAGCAATTTGGACTTGTTTATTTGCGGCTGTTG
TGGCTTTTATTAATTGTGACCCGGCAGTGATTGGCCTGCGATTAAACCAGTCACATATGA
TGTGGCTGAGGGTGAGGGATGGATTGGTGGGCAGGCTGATGGCAGACGGTTTTTTTTATT
GTTGTTTATCTCAGTGAATGCATGTCGAGGAGGACGGAACTTGTTTGTGTGTGTTCATTG
TGAGTTTGTATGTGTGTGTTTGGATATGCACGATGCTCAACCTTTGAATTAGGGCAGTGA
TTACATCTGGTTt
>NODE_372_length_824_cov_10.718447
ACCATCAGAGCTGTATTGGATTTCCCCACCTTTCAAAATAAAGAGACAAATTTCTCTCAG
TTCCCCTCTGGATCCCACAGGAAGAATCACATTATTTTTCTAGACAGCCCAGAAGCCTGT
ACCCTTTACCTGCCCCCTTTTCAAAGAGTCCCCCATAGAACTCTGAGCACTGTGGAATTT
TAGTACTTAAGTTATGCATTTTTAAATGCCAAGTAAATCTCCAAAAAGGTGTATTATTTT
TTTCTACTGCATTTTTCTACATGTAAAAAAAAATAAATAAAAATATGTGTGGTGTGTATA
TGTACTATAATCTGTATTACGTTAATCTGTGTATTGTTGTATTATCCAAGCATTATAAAT
GGTAATGGTTAAAAATGTGAATGTTGTTACTGTAAAAGATGACTGTTTTTCCCCTCCTCA
AAGTGAATGGTTTCTAACCTTGTGGACCTGTTACAATCTAGGTGCAATGGCTACTAAAGT
GAGACGGCATGACACGCGGGTCCATCCTTACCAAAGGATTGTGACCGCTGACAGAGGTCA
GTTTAGTCTCTGAGCTACACTTTGCTATTGACTGATGCATTTCAATGATTATTATGCCTA
ATATGCCTCAATGCCTTAGTTGGGAATTTGTACATTGTCTGTATTGTTTTTTTTTTTTTG
TTTTGTTTTTTCTTTCCCCTACCACCTTTCCTACCCCATACATCCACACACCAGCTAAAT
GGTTGATTGTGGTATGCACATTTTGTTTACATTTAGTACTTAACATATACCGTATATGTA
GACTGTGTATATGTCAAAGCTCAGGCAAAAGTGATCTTAAGAGGTTTTGGTTTATGCAGC
TGTGAAGCCAGGACAGGTAGTTCTTTGCAGGCAGTGTTGAAGGTGTTTAATGACATTCCT
CTgatgtgagattagagcctaaaatggggcaggcttgttcccatacatgatttatctcct
cggctcat
>NODE_383_length_707_cov_15.619519
TTTGAGACTGTTTGAACTTCTTTCAACAATCTATAACCTACATCGTCCTCTTCTTCTCCC
TGTATGTTTGTACACAGAGTATTCCCTGAATAGCGCAGACCTGTCCTCCCTGTCCGGCTT
CAACAGTGGCAGCTCCCTACACCTCGGCTCCATGAGCGGGTGGCAACAGCAACACCTTCA
AAACATGCAGCATTCAGCCCTCGGCCAGCTAGGGTGAGTGCACTGAACTTCTTTTGAGGT
GTCGTTGGCAAACGCATGATGTAACACATAAGTTAATATTTTTTTGAGATGCCACACTCG
GATATCTAAGACTCCTTCACTGTTGTCAATCTGCACTTGCAAGGTCCAACACAAATGACA
CCTCACGAGTGTGTGTGTACGCGCACTTGCATGCAAGTCACTTTGTTTCTTGCTCTGTAA
CTCTGTAACCTCTTGCGTTTCCTCTCTTTCCAACAGAAATTGCTCTAGCTCTCACTTATG
TCAGGGTTCAAATCTCTCCCTGCCCTCTGCTCAAAGCCTGCACATCAAGTCCGAACCTGT
TTCTCCTCCTAGAGATCGCACCAGCAGCACACCGGGGGGCTACGGTGGTGGGGTACCACC
TCCCCAGAACCCCTCGTCCCGCCAGGACTCGGGACGCTCCCCTGTTGATAGCCTGAGCAG
TTGTAGCAGCTCCCACGAGGGCAGCGACCGCGATGAGCACAGGAATGAGTTCCACTCACC
TCTGGGACTGGCCCGGCCCGCCCTGGACGAGCGCGAGAGCCCCTCCATCAAACGGGTGCG
CCTGTCAGAAGGATGGGCGACATGATAGCTCTGTCCTGTCCCCCGGCAGTGCCCCGAgtt
gccctgatccc
>NODE_396_length_521_cov_7.788867
AACACGGCTGCATAAAAATCAGATTCTGCTCGTTTTTCTAGCTCATACATGCTAGTGTTT
TTATTTAGTCAATATAAAGACTCTGGGATGTCTACATACTTAATTTCTGTATTGATACCG
TAATGCAGAAATTAAATCTTGCATTAAGACATGAATGGACGGCCTTTTTTTAAATGTACA
GGCCTGCAAAAATGTCATTTGTGCACCAGGAACAGACAAACAACAGCCCTGCACCTGTCC
GATGAGCTGCACGATGAAGTCCACCACCAGCTTGGAGTCCTTGTTGAACATTCCCTGCCA
CAGCTTGTCCACCACCCGCTGCGTGAAGTAGAAGACGTTGTTCACCAGAATCTGATAGCT
GCCACCGCTGCTGAGCGGCAGAGACGCATCTTCACCTGGAGGGAGACCAGCAGCGAGACA
GAGGGAGTCACACAACCTTCAGAGGATTCACAGTCTATCATGAAACAGATTCATCAACTG
AGATAAAAGCTGCCCTTTATGGATGGAATATTATGCCTTCATTAACAGAAATTACCTTGA
AGATTGAACAGAAGAGCGATATGCTGAGTTAAATAGGTTTTTGTGCAAAGTCTAACAGTA
TGTAGGCACATGTGTCCCACTGTAgtggatatataacccaagcagtctcgtaaaaggtga
ctgca
>NODE_399_length_828_cov_9.821256
AAATTCACATCCCCCTTTAACGTCGCTCTAATCTGATTACTGCTGGGCTAATGGCTCTCC
TTCTGCTCCTCCCAGACGCTCTGCCCAGACCTTGGAAAACACACCACACACACACACACA
CACACACACGCACAGTGTTCGGGGTGTGTGCTGCTGCAGAGGCGCTACATCTGCAGAGTA
TGGCAGAAGGGAAAAGAGCTGAGAGAAAGAGAAAAAGGGAGAAGTTGGTGTACGGTGTTT
ATATGCATGTGGGTGAGTGTTTTTGGGGGGGGTGAGGAGGAGGGAGGAGGGTAGAGGATC
AGCAGCCAACTCCACTCCGAAACCCTCCCCTCACTCTCCCTTTCTCTTCCCTGCAATACC
TCCTCCTCCTCCTCCTCCCCCCTCCCCTTGAGTAAATCTATAGGGAGGGAAGGCAGAGAC
AGGTGCATTTCTCCACAAATTGAGTTAGCCAAGACATGCCACATCCAATTGGGCTAAATT
GATGTGAGAGTTTGTGATGTCTGCCGTGGGTATTACAGCAAAGGTCAGTGTGCCGAGACA
ATGACATCAATCTGGTCCACGTGGCCGAGCGCTCGGGCCCCCACCAGCCCCCTGATTCAG
ATGCAAACCTGCAAACACAGGCAGGGGAAGGAGAGGGCGGACGAACGCTGGTTGCAAACT
GGTGGGCATTTTGTGATTAGACGCTAAACAAGACCTGGACACAGTCTGGCTGGCGGGGAT
AAATACACAATAGATCAAAAATGATGATTGTTCTGAGTATAACGCATTTAAAAAGTCATC
ATAAGGTGTCCTGAGACGTGTAGACAGAAACTCAATGACATTCAGATTAGGCTTCTTGTA
TGAACATTACTCAGCAATACAACCACTTTACAGCATTTTTCTTTTTCATAGTCcatctgt
gagagcctaagaaaaaataagctgcatgtttctgtgtttaattgagcagcgtttaacttc
taacaaataaaa
>NODE_404_length_785_cov_13.024204
GAGGTGCTTGTAATTGAAAATGAGTGCCACTTTACAAAAGTAAACAAAAATTGTCTTCAG
CTGCAAATGTGAAAGAGAGCAAGGAGCAGTTTCCAGATTTCTACTAATGATCAGAAACCT
TGTTGTATTTTCATTAGTTACCAAAAAAAACAAACTATAATACATACTAAAAACTAGATG
ATCCAATTCTGCATGCCAACTGCATTCCTCGGTTTTAGCTACACAGCCGAAATAACTGTG
AAAAATGTCCCCTTGGTCTGACTTTTATTCCTCACCTTATTCCCAATGTCATTCATTTGC
CACTGAAGGTAACAAGCCTTTTCCACTCGGTGCTCTGTAACGGCAGACCTTTAATAGCCA
TTTCCCGGTGTGGCGAGGGGAGAGAGGGGGAACATGTTTATTTGTGTGTCTGCACATGCT
TCTCCAGCGATTCTCTCTGCTCCACTCACCCAGCTGCTGGCTGGAGGAGTGATTCATGGG
CCTGACAGATGCCTGGTGCAGCTGGATCTGTCCTTGATCATCCCAAAAGCCTGGACAGCA
CTGTCATTCACCATTGCCCAAATTATCTCTGTATTGACTGCAGAACCCTCTGTGACAGCG
CCGTAATGGCTAATTACCCAGGATGCTTTGGGTACTTTTAAACCCCAGAGTGTTCTCTTG
CTGTCTTGCCATGCGGCTGCTGCTGCTGCTACCGTGTCGTGTCGTTCTGAGGGCCACTGT
TTTCTCTGGCCCCACCTGAGCGCCACAGTCTGAGGATCCCGGAGCAAAACGTCAAGAGAA
ACAAAGGCATAATGCTCTCTTTTCCCTGAATTATACAGCAATGTAACCAAACTGTTTTTT
TTCGTagtgtcagtgagagagacacacacagaatttcacagagggaaacatgaacataaa
ctgctgtttacggtttgtctgtttctcta
>NODE_405_length_583_cov_14.602058
ATTAGGTTTGGTTTGGTTTCGGTTTGGTGTGTGCAGACTAAAGCCATCACCCCAGTCTGT
CTCTGCCCTTGCCAAGTTGTTTGCCAAAACGGGGAAAGATTTGGGAAAGAAAGTTAGAGA
GAGAAAAGCTGTGGGCTGTTTTAGCCCACCCCCTCTCAGTTTGACCAGGGTCCAGCCGAC
AGTCACCCAGCTCTTGTGGGTTTAGTGAATTGAGAAGACACTTCTTGTGTGGATTTTTCA
ATTCTTCAACATGTCATTTGGCTGGGAGTGCTATTGTCCCCTGCCCCTTTTCTCCCTGCT
CCTTCTGCCGAGACGAGTCGTGTCATCCCCTCGTGATCAGCACTTTTGTTGCCTTTGTTT
TTGGCCCTACCTCAGAAGTCCATCTTGTCTTTTATGTCCCTGCCTTTCATGCATAAGGGA
ACAGTTGTGGCCTGTTGTGGGGCTGTTCCACTGCATTTCCACCAGTGGGGTTTCCTTTCA
TTCTCTTCAAAGTACTACAATGGGGCTCTGAAGGCCTGAATGGCCAATGCAGAGTGCACA
ATCCTACAGAGCCCGCTCATTTTGTTTTGCCAGAGTCAATAAAAATGCTAAGTTAAAAGC
TAACCCCCTTATGCCCTCCTCGAATGGACCGACTTGTTTGACCTTTTTAAGCTCCCCTCT
CAATTAACTTTTAATGATAAATTCATAGATTTTTTTCCCCCCTAGCTGTCATCTAAAGTG
CATTATt
>NODE_406_length_301_cov_4.631229
CTTCCGATCTCGTAATTGCCACAGGTAGGATGGCTGAGTTTTCAAGCGGTGGTTTGTAGC
CCCATAAACAGAGGTTCAAATCCTCTTCCTATCAAGCCCTGAGGTGTTTTTCATATTAGA
TTGCAAATCTGAAGAAGTAGGCGAGAGTCTGCCGGGGCTTTCCCCGCCTTTTTTTTCGAA
AGGCGGGGGGGGGTAGATGGATGCTCGCTGGCTTGAGCGCTTAGCTGTTAACTAAGAGTT
TGTAGGATCGAGGCCTACCTATCTAGGGAAGGCTTTAGCTTAATTAAAGTGTCTGTTTTG
CATGCAGAGGATGTGGGGTAGTGTCTCGCAAGTCTTATCAGGGGCTGGGAGGTTTTCACT
CCCGTTTAGGGCTTTGAAGGCCCTTGGTTTGAATACTATCCTAAGCCCCTTAGATAGCCA
TTAATGCTGCCATGGCAGGGGTAAg
>NODE_432_length_941_cov_15.984059
GTGCTACCCTGCAGCAGTGGACCCCTCCTTCCACGCCTCTCAGCTATTCCTCCCCCCCTC
CACCCGCCCTCCATTCAACAGTGCACATCTGCTACTTTCCTCTGGGTTCTTTTTGAGCAG
CCTCGATTCACCTTGAGGACACAACGGGCTTTCCAAAACAATAAGTGGCATGAGGAACAG
ATGTGAAAATTCATAGAGACTTGATAGATGCACTTCTGCTACAGAATGCAGTCCATTAAA
GACACAATGTGAGTGGGTACTGTAAAAAGGTAAATGGTAAGGCTCTTTAAAGTAGTCAGG
GATGACCCTCAAAACGTGTGTGTGAAAGTAATGTTAATTATAAAGTAGTATAATACTTGA
AAATGAGGGTTTTTTCCATTTGCTAGTTATGTGCATTGGCACTTAAAGCCAATACAGTTC
AACAAAGCTATGGATGGCGTTTCAGGGATGCTGAAGGCCATTTTTGCTCTGTCCCATCCT
TACCAGCTGTATTTGTTCTCTTCAATAAATTCAAAGTAGCCCCTTCCATGTTCCTCCCGG
CGTCTCTTAACACCCTTCTTATTCTTCTGATCAGCATTCGTGTCTTTGTCCGCATCCCCT
TTGAAAATAGAACAAAGATATAGAATGAGGTGCTCCTTTTTGTGAGAGAGAGAGGTCGGA
CTGGCAGTGGGGTTCTGGCCCACAAAGCCCGTTCATTAGTTACATTGTGTCGACCATAAT
CATCAAAATTAAGGCTACTAAGAGGCAACACCTCATAATTAATAAATAATTAATATAAAA
CAATACAGTCATACTCCACAAATTGTAACAGCTCTTAAAAGACCAGGTAGTAATTACAAT
AGCAGCTGGCCCAAATGAACATTGTGAACAGTGTTTGCTGGGGCTGGAAAGAACAAGTCT
CTGCAAAGTAAAGGGCCATTAACCCTGCAATAAAGGGCCTAAAATATAATGTTGTCAGTG
AGCTTCAGATACAAGTCTATTTCATTAAGGAGGGCAAGTCTATTGTTGTCATGCAGGGAA
ACAGGAGACCTACTttagacctggactaagccccctccccaatatgttgttacacttacc
taggt
>NODE_433_length_555_cov_16.785585
CTTCCTCCATTCTTTCATACAAAATGTTATTGAAGTTGCCTTTTGTTAAAAACAAATGAG
TTGTCACCATCGCTTGGCCGGCGTTCCACTAATTTACAATTTTCTTTTTTCTTTTTTCTT
TTTTTTTTTTTACAAAGATTTTACTTACTCACAGGAACACACTTCAGTTTAAAAAACTGT
TTATTTTCACTTATGCCACTGTCCTTTTCACAAGCAAAAATGTTTTCTTTTTTCCTAATG
AATTGAATTTTGTGCATTTTGGCAACAATGCTCGTGGTGTACATGTGCATTCTCGCCCAC
TATAATCTGCACTGATTTGGTATATTTTTAACGATGTAACTAAGCAACAAACGTAATTGT
CCCTTTCAAAAGCTTTTGTTAGGCCCTCTAACACAGTCTAATACATAATTAGGCATAATG
TCTACAGCTCATTATAGTACACATGTGTGTAGTTAAATGGACCAGGAGAGTAGCTCACTG
AATTGTGTGGATTCATTGGAAATGGAATTTATTTGTTTCCTGGGTTCATATTACATTACA
ATTATCTAACTAATTCACTGGGCATCATCAGTTTTCCTTTTGTTGTTATGTATTCCAGAT
ACTTTTTTAAATCACTGATTGACTGCTGTATATTTTTCCCTATTTAAGCCCGATATTCGG
TCGAGTTaccttaaaacaaaacgcaatccggccagaatt
>NODE_434_length_304_cov_1.404605
CCCGAGTGTCCAAAACATACGGCCGTAGGTCTGATGACATGACTACAAAGTCGATCATTG
ACCTTTGGCCTAAGGTACTCTGGTACCAGGTACACTTATGAGCAACCTTATGTTCGAACA
TGGTGTTCGTTATGGCCAATCCATGACTAGCACAGAAGTCCAATAACAGAACACCGTTCG
GGTTCAGATCGGGCAGGCCGTTCCTCCCAATCACCCTCCTCCAGGTTTCTCCGTCATTGC
CCACGTGAGCGTTGAAGTCCCCCAGGAGAACTATGGAGTCCCCAGGCGGCACCCCTTCGA
GGACACCACCCAGTGACTCCAAGAAGGCCGAGTACTCCGAACTGCTGTTCGGTGCATAAG
CACAAACAACAGTcagagttttcccctctgcaacacgcagtcgcagagaggcgaccctct
cgttctctggggagaactccaacagagc
>NODE_444_length_1034_cov_13.457447
CCACAGTAGCACAACTTGGAAGCAGGAGGGGGTAAAACTTGAAAAGTTGTCTGTTGCCAC
TTCAATTTGAAGGATTTGGGTTCAAATCTTGATAAATAATAGATAAAAAGGTTATCTAAG
AGTTTAATTAAGACAGCTCACCACTCTTTTCTCCCTCCATCAGTGTTACAGTCTTACAGT
ATGGTGGGCGGATGACTTACTTCCATGACAGCCAATATCTAATCTTCCAATCTATTGTGA
GGCATCGAAACTACAGCACTTGTGTATATTAGTTAATAGCTGTATGGGCGTTTTGCGTAT
GCGTAACCAGCTGCGGATAAGCAGCAGAGTGTAAAGTCTTAAATCCTGGGTTTTGGGTGG
CTGCAGATGCCACAGGCTTAATAGGCTAGATGGGAAGTACCTCCTCATAAAACAACACAT
AACAAACATATCCCCTTCCTCAAACAAACATGTCCCTGTCTCCACATTATCACCTTAGCC
CGAACAAAACACCTCTTTTTGTTCTCCTCTGGATCCTTGAGCACAGGTACCTCAGCTTGT
TTGTTAACACCAGCACCAAAGAGAGGGAGAGGGAGAGGGAAAAAATCAATGTAATACTGC
AGAACTATCAGATCATATGAAATTATGGATTCTTGGTCTGAGCATTCAGCCCTTGTCTGC
CGAGCTGCGCAAATCAATTCAAACAGACACAAAGAGCAAACACACGGCGTAACATCACAA
TAGGAAATTGAAGCGAGCGGAGCCTCCCTTTTAAAATATGCGGCTACATATTTGTTTTGT
GGATTACCATTCTGAAATGAAGTTTGAACAGTTACTTAAAATAATATGCAAAATATAATT
CCTTCTTCTTCTATTTTTATTATTATTCCTCTCCTCCATACCCCCATTCTCTTGTTTGTT
GGAGGAGAGGGGAGCGATGGCGGCCACAATGTAAACAGACACACAGAGCTGCTATGATGC
TGATTATGTTTCCAAAACATATTTTGGGGCCTTATTCCCATTGCAGGGAGTTGAGTATTT
ATCCTTTCTTTGTTTCCATATTGTACTGCTGGTTCTAAAACATTTATGATGGTATCTGAG
GTGCAGTAAAAGGGGTGAGGGGTGATTTAAGCGTTTCGAAGAGGAAAATCTGTGTCATGT
CAGGTGCAGGCATTCATtaacatctcccgttaaaagga
>NODE_445_length_809_cov_10.142151
GTTTGTGTGTTTGTGTGTGTGTGTGTGTGTGTGTGTGTGTGTGTTTGTGTGTGCGCGTGT
GCCAGAGTGCATATGTGTGTTTGTACTTGCCTTATGTATATTTGAATATATTTACGTCTT
TGTGTGTCTTTTTTGTACATGAAGCAGGCAAAAAAAGGCCATGTCATTCTTCCACAACTT
AATCAGGAGCTACACACAGGAGAGGGCTGCTGCAGCATGGACCTCCCTGATCATGTTAAT
GAGGTCCCCTGGCTATGCAGTCATCGAAGTATAATTGACTTGTTCGTCTCTTATCTTCCT
AATAGACACTCTGACCCAGAGCACGTTTATTTCGCTATGAGAAATGTCAAGAAGGATTGG
AAGTTTCTTCAGTGTGCCCATTAAAACTGAAGGCATGCCACCCTGTCTCCAGCCAGCCAG
GGCTGCCATTGGCTCCCTGCCTCATTATGCAGATGCCAAACGTAAATAAATGATTTGCAG
ATCACTGCTGCCCCCACCATTCTCCCCCTGCTCTCGCCCTGTCCCTCTTCCCAAAACTGT
AGTCTTCTCTCTTCTCCCAGGACTGGAAAGGAGGACAGGAAGGAGGGAGGGAGGAGAGGA
AAACATGAAAACCGTCCAGGGAGCACCATGACAATTTGTCTCTCTGGAGCAAAATAAATA
ATACATAGGTAGTAATTATAATAAGACATGTCCCTGACTTGAAAACCTGGCGAAGCGCAT
TGATGTTGTTACAGCTACGTATGTCTCCTGGCTTTCAGGACCCATCAGAATCAAACGGGG
CTGTGTGTAATGTGGAAGGACCAAGAGGCAAGATGCGTAAGCGGGCGCCAGGCGAGGGCG
AACCAGTGACTGTGGTCACACGCTTGTGGATATGAGGGAGAACATCTGTGCATATCAGCA
GCCTACCGTCCCTGCATGTCCACCAtgtcttctcgagccagtcgcagagccac
>NODE_446_length_602_cov_12.024917
AAATCCTAAAAGACGATGATCAGTAGTGTTTTCTCAGCTCTTGCCTCTTCTGTTCTCCTG
TAGATTTTTTAATATTCATCCCTTCTGGGATTGAACATCTTTGCTTGATTCCTTTCACAT
CATCTTCTCTGTAAATCTGATCAATTATTTGACAACAACCCTAACAGCATAAGCCTAAAA
TAGTTTCCCTACAACCACAGCCGTTCCACACTCTTGGAATGAGGTAAAAGTAGGTAGATT
TTGTAGACCAAAATTTTGCAGCATCAGCATTTCAGTACTACACACTGATGTTGAAACTTG
ACATATTCAGTGTGTCAACCAGTGGAGGAGAGGATACATGGAAAGGAAACAAACTTAAGA
TGACTGAAATGCAGCCATGCATGGTCCAGTTTTACTTGACAGTAAGAAAGAAAGAAAAAA
AAGAGGAGGAGGACAGGTGTTTTCTAAGTGTGTTGCTTTTTAATTACAGAAATAATGGAC
GATTCCCATTTCAACTCATCATACTTTTGGTCTCCCGTCCCCACTGTACAAGGACAGGTA
GAGACAAACTCATTGTTGGAATTGTCTTGAAATACACATGGTATAGTGGTATGTGCTATG
GCAAAAGATACCCGGAAGCGATTCTCACTTTGACTGTTTCTGGAAATACTTTAAAGATCA
CATAATACCAGACCGTGATTTGACCCTGAAAATGTTGTTGATAACACCACCCAATAATGT
TCTCTTAGTTGGTGAAGTTGACTTAa
>NODE_473_length_426_cov_13.812206
CCCCCCTCTCCCTCTCTCTCGCTGTCTTTCCGTGAAATTGCTAAAGCTTTACCGGGGCTG
CATGTGAATATAGCTTATAGTCTGGGTTGATTTGAGTGAGTAGGAATGATTCCTCTCCTT
TTTTTTTTTTTTTTTTGGAATAAACGAAACGCGTCTCTTTTTAGGACCAAGCGGCCCTCT
CGACCTCCATGCTGGCTCTGGCAAGGTACCAAGTAGCACAAGTGCCGACTAGCCAATGGG
GTTCAGGGGGAGGTCCCTGAGCTCTGACCAGTCAAACACACTCTCCTTCCTTATATGGCA
GCTGATCTCCATGGTAACGTGTGCTAAGTTGCAGCAGTCGTGTCAAAGTTCACTATATAG
AGAGCTCAGTGAGCTGATCAGAGAGAAAGCATTCTGCCAGCCCGGCTCCTACCAATCGCA
AATCACTTCCTAACCTCCGCCTTTTTAACATATTTGATCACTTTGATTCCCTACTCCTTT
TTCCTATTATTTTTCAGTGCACGGAGGAGGTTTGCAGGTTGTGATCTTTGTTTTTTTTTT
TTTAGTTGTTTTGTTTTACTGCTTTCGCTt
>NODE_479_length_576_cov_7.260417
TCTTCTTGAACCGGTATGGGTCACGGAAGACCACTTTGGCCAGGGGAGCACCACGGCCGG
GGTCATGGATGATATCCTGAGAGCAGAACGGCGCAGGAAAACAACGTTTACACTCCGCTT
ACAACAAACGGCAAGATTACGACACGTCAGAGTCGACAAGTTACCTTCACAATCCCCTTG
ATGTAACCATGGCGTTCAGCAAAGTCAACGTGACGGAGTTTAGCGGCGCCTTTTCTGTGC
TTGACGTGGGCTTTGAACACGGAGCCCGCACCTTTTCTCTGTCCCCTGATCACACGTCCC
ATCGTGTACTGAAACAAATGACAGCATTAGAAATCTTAAATTAGCACTTTTACATACACT
TTATTATACACTAGGGCTAAATGATTAGGAGAAAATGACCGAATTGGATTTAAAAAAAAA
ACAAAAAAAAACGATGCTGCAATACAATTTTGTAAAGTAGAACTTGAGGTCCTTATTTGC
CATGTAATTTAAAGTTTAAAATGTCAAGAATGGCTAAATTGCTGTCTTTATCAATTGTGA
CCTTTTAAAGTAGTTATCAATTATTTGTTTAGCCCCGTTAAACACAGTAAAAATTAATTC
CTGTATCTCTATCACAGCAGCTtaaaatttgaaaaccatcaatgtcatttgtctacagaa
cctctcaggatcatatataagtgattgaatgaacacaacctggacccacaagctacaacc
>NODE_480_length_374_cov_22.104279
TTTTTTTCATATCTGTGTGATTTCTAAAAACATACCTGTTGTAGCTGCAGAGAGAGAGAG
CGAGAAACTGAGAGGTGAAATATTTTTTCAAGAACGTGCTTCTTTTTTTTCTTTTCTCCA
TGACAGCAATGTGCTGTTGTTTGGATTTCACATGATTGATGCTTGACTTAATCCAGTGCT
CTTTGCGCCTTCCCAGGAGGGTGAGGCGGTCTCTTTGTGCTTTTCTGTCCCATGTGAAGC
AAACCAAAGCGGGAGAGTGAGGGTCATAGCTATTCGGCAGGGTACCAGATCCTTCCCACC
GGCACATCTGCATGTGAAATCGCCATTTCACCCCTCCACACTCCCTAATTGTTGCTAAAA
TTATTTGTGAAATTGCCTTCCACCAGGAGTGTTTTCCACGGCAATTGTCACACAATTTTA
TATGCACGGTGGGCCCACAGAGTTGACACATGCACCTCTTCTTTTCTGCCATATGTGCTC
TTTCTATTCGGGTTTAATAGTAGCGCATTATTTTTTTT
>NODE_481_length_885_cov_5.579661
GAGACAGCACTTTACAAAAGTGTGCTTTTCAGCCCGGGAAACGCTGTTTTGAAGAATGAA
AAACAGCAAAGTCGCACTTTTTGAACCTTTATGTTCACAAACATGTCTTGGCTTCAGAAT
GTGTTGAAATAGAACAAAAATGAAGGCAAAAGCTCTTTGAGTCACGTTGTGCAGAAAAAC
TCAGGAGAGACAGCGCGTTACAAAAGTGTGCTTTTCAGCCCGGGAAACGTTGTTTTGAAG
CATGAAAAACAGCAAAGTCGCACTTTTTGAACCTTTATGTTCACAAACATGTCTTGGCTT
CAGAATGTGTTGAAATAGGAAAAATATGAAGGCAAAAGCTGTTTCAAGTCAAGTGGTGAA
GAAAAATTCACAGGCGACAGCACTTTACAAACGTGTGCTTTTCAGGCCAGGAAACGCTGT
TTTGAAGCATGAAAAAGAGCAAAGTTGCACTTTTTGAACCTAAATGTTCACAACCACATC
TGAGCTTCAGAATGTGTTGAAATAGGATTAATATGAAGGCAAAAGCTCTTTGAGTCACGT
TGTGCAGAAAAATTCAGGAGAGACAGCACTTTACAAAAGTGTGCTTTTCAGCCCGGGAAA
CGCTGATTTGAAGCATGAAAAACAGCAAAGTCGCACTTTTTGAACCTTTATGTTCACAAA
CATGTCTTGGCTTCAGAATGTGTTGAAATAGGAACAATATGAAGGCAAAAGCTCTTTGAG
TCACGTTCTGCAGAAAAATTCAGGGGAGACAGTGCTTTACAACAGTGTGCTTCTCAGCCC
AGGAAACACTGTTTTGAAGCATGAAACACAGCAAAGTCGCACTTATTGAACTTTTATGTT
CACAAACAAATCTTTGCTTCAGAATGTGTTGAAAAAGGAAAAAAATGAAGGCAAAAGCTG
TTTGATGTCACGTTGTGCAGAAAAATTCACAGGAGACAGCACTTTACAAAAGTGTGCTTT
TCAGCCCGGGAAACGCTGTTTTGAAGAATGAAAAACAGCAAAGTCGCACTTTTTGAACCT
TAATGTTCA
>NODE_482_length_672_cov_15.614583
ACGATTGAAAGCAGCTCAAAAACAGCTACCAAATGGTCCATGTGGTGGAATTGTTTTCTC
AGCAGCAATAAACTAGGCTTAAATACCTCCATCACCATCTAATAATGAATGCAAAGGCCT
TGGTACCTATTCAGTAATTCTGTCAGAGGGAAATAATAAGAAAGGAGGAGGTGAGCAGGA
TCAAAAGTTTGTTTTAGACCGATAAGAACAGCAGAAAGAGCAGATATCCTTCAGCTGTGA
GCTGGTGACACGAGTTAAAGGAAAGCACTGATCATCTTTGAGGGACATGGCATTCTCTAA
TTTATAACAGTGGCATGCCATCATAATAATAAGGAATAGGATCTGTCATGGTGTCTAGCT
GGTGCTTTTATTAGACCGATGGGAGGTCTCTGTGCCTCTCCTTTCTGTGTTGTAGTAATG
AAAGTTACAGCACGTTCTCGCCCAGCCAAAGGTTGGCCCTGCCTAATGAAAACAGATGAA
GCAGAGATAAAGTGTTTGCCGACATTAAGGGACTCATTTATCACCGTTAGCCCCCGAGCT
ATAGAACACCTTGGTCTGGAGCTCTCCTTTAACAGGCCCTGCCTCACAGCACCCCGGTGG
CACACTGCAGCCTTCCAGCCACATGCACACCTCCATCTTTACCCTTCTTTCTCTTTCATT
CGTTGCATACTTCACTGCGCGCTCACCGAAGATGTTACTGTTTACATCTGTACATACACA
CCGGTCTCGTTCGCAGGGTTTCATTGAAGTTAGAGTGAGGTTTTAGCACCAAAAAAATAG
AGTTTTAGcggaacctttatcaaatctaaaggattt
>NODE_499_length_689_cov_18.873730
AGATGAAGAGAATGAGCGTGCCGCTTAGGAAATGTCACACTGGGAAGATTTGCAGGTTTT
GATCCTAGCAAATTAATGCAAAACCCCAGTGCAAGTATTTGATTTGGGAAAACTTTGGGA
GCAGACTTGTCTCTTAATAATAATTATTGGGTTTACATTAATTTCCTCCCCTATTCTCTT
CCACAGGAGAGCTGATCACCACTGCTTGTGAGCTGGGGGTAAGTATTAGCTGTATTGTTT
AATCAATTCACTCATTAACTCTTATAAGCATTAAGGAAGTTTAATTAAGCATGGGCAGAA
AGCAGATTAATTTACTTTCAGTCCACAGGTTTTTTCCCCTTCTTTTCTATACACTTATTT
TACTAAGTTGCAAGTAGAGAATGCTATAATTTGCAACCCGTTTTTCAAATCCAATTAAAG
TCAATGGTAAGGCGATGGCTTTTGTAGGCTTTGCCTTATGTACGGTATAAGGCTTATTAT
ATCCACCCCTCTTTTTTGTGTGTGTGTGTAAGCCGCGAAGAATGAACTAAATCGGGTTAA
CAGTTATAATAAGTTTTATTATTTAATAAAGTTTATTACGCCGCTGTGATCCTTTTAGGG
AGGCTGTGTCGGTGTCACTATGCCAGTAATCCTGCCGTTAGTGCTGCAGTCCGTGTGGCC
TGCCTGTCTGCCTTTCAGGCCTCCCCAGGGCCTCGCAGGCCATCCCTGGGCCCCAGGCTG
CTGGCCCCCCCTTCTGATCCCCAGAGCTCCAGAGTTCCGATTCCCTTTGCTCCCTGTGGC
CTGTATCCCTCAGCTGTCCTGTAGCTGCATCCACTCGTGTCGGCCGCACAGTc
>NODE_501_length_431_cov_2.097448
ATTCATTTTCCATCTCTTCATTCTGGGTTTTTACTTCAGACAGTATACTCATCATACCGT
CCTGTTGTCTTTGTACCATCTCAGTGTAAGAAGCCATGATGTCTTTCTGACCATCAAGTG
CTGCAAGCCTTTGTTCCAATACAGTGTGTACGTGTAGTGCCGCTTCACTGTTTTGTTGTA
GTCTGTCCATTTTGTGTTTGATGTCCTCACTCATCCTTTCATTAAGCCCCTGAAGTTTTC
CTTTCAGACGTTCTATTGACTCCAGTCTTTTCTTGAGTTGATCCTCTTTCATTTTCAGCT
CAGACCTTTCTCCTTCCATTCTTTCTGATTCATTCAACATGACTTCTCTCGCTCTCTCAA
TATCAGCCTTACTCTGAATGACCTCTTCTTTTTCTTCTCTCATGGTTTTCATGGCAGTTT
CAATCTCTTCTTCCTTCTCTTTGAGACGATTCTTCTGAACGTCCAGTTCCTCTCTTTCTA
CCAGCACTTTGTTCTTGATCATTTCCAGTTCTTGTGTTTGTCTCCTGAACTCATCATCCT
TGAGTTCATGGTCTTGTTGTTTCAAGGTTATCATA
>NODE_505_length_546_cov_9.463370
AGTCGCATGCTTCTTTTGGTGCAGTGAGGTCATGTCATTTTACTCCTTTTGAACACACGT
CACACAGGAGTCACAGATCACACCCTTTTCAGTACAGTAGTACGCTGTAGGAAACTGCTG
TATTATGAGTTTTTAAGAGGTCAGATATGTTCTTTGTGTGCTGACCTCTCCCTCTCGGTC
TCACAGAGCGAAGTGCGTGCCGTGTGGACCAGATCTCAGGGGCGTACGGCTGGTGGGGGG
AGCGTACCCTTTTCCTAACCTCCCTCCACTCCTGTCGCACCGAGAACTATGTCCCGGGAC
TGCACCTGCTCACCTTCCAGCACCCCCGCAACGACTCCCAGCCTGACAAGGTACGGAGTC
CAAATCTTAAATAAAAACTGTACGACTTATGATTGTAACAACTTCCCTCTCTGCTTACAC
TTATTCCTCCTTCCTTCCTCCAATATTGCTTTGACCCCACTGCAGTTTTCCAACTTGAAT
ATTATGATTGTGTCGCTTATTGTTCATTCCTCCTTTGTGCTCTCGACTTTTTAATCTCCT
GACTCCAATGGTCACTTCTTTTTTTTGCTATCTCTGTTGGTTTTGCATAGAAAAGATTCC
TTTTTTTTTTCAGCCATGCTGTTAAACTTATGGAGCAGTTTTTAGAGAATAGTGCTTCTG
TTGATGTTTTTCCACTtccatccaccctcc
>NODE_512_length_727_cov_9.660248
GCCACAGTGTGTCTGTCTGTCTGTGTGTGTGCGCACACAAGGCAACAATGCGATCCGCAC
ACAGTGAAACAAACCCTATTAAAAGAATTTCAGGGGTCGTTTCGAATCTGGCTCTGTGAA
ATAGCTCACGCCTGAACCAGCGACTGATTTCATGTGCCTATTTGATTGTTTAGTGTCCCT
TTATCTGTGGTGATGTCATCAAAATGAGGCCCCACACTCGAGCAGCACCTCACTGGCTTT
ACAGTTTAAGCAATCCCCGCCACATCGGCTGAATACTGGAGAGGATAACGATAATGATGA
TGGAGGTTATCGTGGAGTAATTACTGTGCATGGAGGATTCCACGCAGTGTGAATGAGTAA
AACACCCAAGCGAGAGAGATTGAAAGAGGGAATGAGGAAGCAACGTTGAAGGGGAGGAGG
TGTGGGGGGTTGTATCTCTAAATGTGTCGCTTGATTGAAGTGCGTAAGGTTCTGAGCTAA
TTACATCCAGAACCGCAGCCTAGGAACAGATGCCACACTTGTGCATCAATAAATGCTTAT
AAGTAACTTATTTAGGGCTGCCTGCCATGCAAGGAAATGGCATGACTTAAAGCACAAGTG
CCCAGGGGCTATTCCCCAGCTCTTTGTCTTGTCATCCTGCATCTTTTAAATCTATTCACC
GCTTCAAAACAACACAGGCAGACAGCAGGGCATGGCAGAAAAAAAAAAAGAGTAGAGGAA
GGGGAAGAAAAAAAAAAAGATACAAATATTCACACTTTGCAGACAGTATTATGTTTGCCG
TTTGGGTTGTCTGGCATCAAAGATATGCTGTCTTCTCTTAGATTTGTGAGTCGTAAAGGA
GTGGTAAGAGCGCTGTTTTTAAGGCCAAGCt
>NODE_536_length_390_cov_23.235897
GGGCGCCCTCCTCTCTCTGCCCCGTCGGTCCGAGCGGCCCCCGGTCCCCATTGCGCTCCC
CCGCTGAAATTTGAGCATCTGTATTAGAGGAGGAAAAGAAACGAAAAAGGATTCCCTCAG
TTGATGCGAGGGACGAGGGACGAGCCCAGAACTGGCGCGTCGGCATGAACTGAACGCCGC
GTGAAGGCGCCCTCTTCTCTCTGCCCCGCCGGTGCGAGCGGCCTGCCTCGCTGGGCCCCC
GGTCCCGATGGAGCCGCCCCGCTGAATTTTGAGCATATTAATAAGAGGAGGAAAAGAGTG
AAACAAGGATTCCCTCAGGAGCGGCGAGCACAGAGGGACGAGGCCAGAACTGTCTCTGCG
GCATGAACCAAACTCAGCATGAAACCGCCGTCCGCTCTCTGAGCCGCCGGTGCGCGCGGC
CCGCCTCGCGGGGCCTCCCCGGTCCCGATGGCGCTGCCCCGCTGAATTTTGAGAATATTA
AACAGAGGAGGAAAAGAAACTAACAAGGATTCCCTCAGTTGCAGCGAGCAAAGA
>NODE_537_length_674_cov_12.821959
AAAAACTGCAAAAGGTACAGAAAGCTTAATAGTGAGATGGGTTGTGCAAAGTTTAGCTTA
GCACCACTGACCTCTAGTAAAAAACCTCCACCGGGGTCAAAAAGTGGGAGTTTAATTCCA
ACAATTTGATTTACCTTAAAACAAATTCAATTCAGATCAGATCAGTGCTACTTTTGACTC
ATGCAAACTTAAGAGAACATCTGCACAGCTTGCCAATTTTGAGGCTAATAACCAGATAAA
ACCGGACTCATGGAATGTGGTGGAGTCCAGTTGGAGCGGGAAAAGTATACTGCATTTCAT
ACAAATTGTTTGGAGACACGAAGTCAAGGCTTACCCAAGTCTGGCTTTAGCTCAGTAGGC
AAGCTTAATTTCCGTGACATCTTTGCTGGAAAAAAGAGAACATCCCTCTTTACAAACACA
CGTCTAAGCTAACACACGATGCCATGCAAAGCTAGATCACTAGCATTGGACTGGGACTGT
GCATAAAGCCAAAGTACACAAAATGACATAAGGCTGTGGAACAAGTGCCAGGGGGTTGTT
TTATTGACTATAGGAGCCAAAATGCGTTACACAGAAGAAGACACTGCATAAGGAGTCAGA
GACAACTCTGTATATCACAGAGGCATGCTGTGAAGGACAAAACAAAAGAGGTGACCTCTG
GTCGCACAATGCCCTGAAAGAAAGGACTAGTAAGACACATCAAAACTGCACGGCCATTCA
GGACCTTCATGCCAAAGGAGCATGCATCAAGAACAAGGAAGTAACAAGGAACAGAAAATA
ATGAACAAGAGATGGAAGAAGATGGCGAGAAAGAtggt
>NODE_538_length_145_cov_2.965517
GCTTCAAACAGCCTTTCCCGGGCTGAAAAGCACATTTTTGAAAACGGCTGTCTCCTGTGA
ATTTTTCTTCTCCACGTGACTTCAAACAGCGTTTGCCTTCATATTTATCCTATTTCAACA
CATTCTAAAGCCAAAACATGTTTGAAAACATTAAGGTTCAAAAGATGCGACTTTGCTGTT
TTTCATGCTTCAAACAGCCTTTCCCGGGCTGAAAAGCACATTTTTGAAAACGGCTGTCTC
CTGTGACTTTTtcttctccacgtgacttcaaacagcgtttgccttcata
>NODE_539_length_593_cov_12.580101
TTTTTTTTTTTTTTTTTTTTTTTTTAAACCACGATAAAAACAATTCGTAAGAAAATCGAT
TCAGCTTTTGTGTTCCGGAAACAAACAATTCTTCGACATTAGATATCCATGCATATATGT
ATATTTTTAGATTTTTGTTAGAGCCAACACTGTTTAATAAAACATGTTCTGATTCTGCTG
GTGTTATCCCCAGCTAGAAATTGGTTGCCAAGCATTGCATCATTCCTTTCATGTGACTCC
CATACGCCCCAAATTCGTCCTGGCCGTCTTATGACTGCATCACAATTGCTGCTCGTACAA
ACTATACAGGCTGGAGAGAACAACCAGCAGATACGACGCTAGGCCCCGCCCCAGTAGTGA
TTCCTAGACTCTCTATTGGATGTCGCCAAGGAAAAGATCTTAGCTACGCTCTTCTGATTG
GCAAGTTGGAACGTCACTCAATCTCGCCCCTGTTAGGTTGCGTCGAAACTACCTTCCCAT
GCATAGTTCGGTTGGCCTCTCCCTCAATATAAACACCGCCGGGAGTTTCCGTAAAATCAC
ATTCAGCCGTCAAGACTGAACAATGGTTAACATGAGCTATCACCAATTTTTACTAAAATA
TCTACATACGAATTCAAGACAGTCGAGAAGGCGAGCGAATAAAAGAAAAAGGGTAAGCGG
ACATTCTTGATAGTTTTGGCTGGTAGTTGGTGGTTGTTTTTCGGGTCTTTTAGGGAGTGA
CTAGCggctgctttctt
>NODE_545_length_1234_cov_4.379254
GCTCAATTTATCAAGATAAAGCCTGCATAAAACTTTGCTCCAACGATTTCGGAGATGTGA
GCGTCCCAGTTTGACAGCTGTGACGGCGGTCAGCGCTCACAGTAGCCGCCGAGAGCAGCC
TCATGTCGGCAAGACTTTCTGAAATCTGCCGCTGGCTCTGACGGTTCTGTAGCGGGTAAA
CAGGGATATAAGTAGTATTACGTGTATCTGACGGTCACACTTGGCCTCACCGTGTAATTT
GTTTATTGCTCACAGGCAAATCCATTTGGAAGAAGTTAAAGTTAATGTTGGAACTTTATA
TTGTTATTTAATGTTGTACTGATCGCTGGCTTTGTACGTCTGAATTATTCTCTTGCTTTC
ATTACCTGCAGTACAACCTTGTTCTATTCCTATGACTGTAACTGTGCATTAAAAATAACA
CTGAAGCTATATTTTACTGGAGGGACAGCTGGATAAAGCAGGTCCTCCCTGACTGCTGGG
AGTCTCCACAGAACATCAGCAGCTCCGCCCTGGACCTTCTGACGGAGCATCTTTAGCAGC
ACAATGCTGTTAATGGAAGCTGGAGGCTTATCAGCTCCACTAAAGAACATCAGGAGGAGG
AGAGGAACCATGTTCTGCATCTGTGGTCTGTTTTGTAAGAGACTTTAGTCCCGTTATAAA
ATGAACTCTTACTGTTTATTAATTGTTCTATTTATTATATACAGTTCTTGTGTATTTAAG
TGTTTTTGCAATCAAATATTTTTCAACTTTATTCCAAAGATGAATGGTCTGATATGAATT
GCTGAAGTCACAATGAAATGTTCCTCTAACATCTGAGCTGTTTGATCACACTGCTGTCAA
AAAAAAATCAACGCCTTCAATAAAGTATAACGATCTTAGAAACCTCAAAATGTATACATA
TTAATTGTTTTTATATTAAAACGTAAAGAGGCAGAGCTGTGTTGTTGTTTTTTTATTTAA
TTTCCTTATTTTTCATGGTAAAGATAATCATAGTAGATGAGCCGAGGTGGGGACGTCTTC
AAGTCCGCTGCTGCCCCAATTGCACATTAACTGCGATGCGTTCTCCCGTTCTCAGGAGTC
CGTACTTGCAAGTCCGTACTGCCAAGTACGCAAGTACGGACTTGCGTACGGACTTGTAGT
CCGGACTTGCGTACTTGGTATTGAGAAACAGCCCTTGCTTCAGTAAGCAGTATTGATTTC
CTGTTTAAAAAGACGGACTGTGCTTCTGTCCAATCAGCGACGAGCCTGTCATTGACAGCG
TGTCCAATCAGTGACGACCCCTGCCGTCAGTAGGTACCTACCTTTTCCGTTGTGACTGTG
GCTTATTTGTAGCGTTGTGGCTTTTTTGTAGCGTTGTGGCGTTTTTGTAGCGTTGTGG
>NODE_550_length_583_cov_16.379074
CCTCCCAGAGCTGAACCTAATCCAGAGTCAACTCTCCTTATCCGTGTACAATCTCATAAC
CATCGACACAGATCTTATCAAAAGTTATTAATGTTGAAGTTGGACTTCCTCACTCCCATG
TTACCATCTCGTCTGGACCAATCCTGCTCCACGGTGCGTGGTGTCATGGTAACCGTGGGA
AACGCTTGGTCTCTGTTTAATAAACGTGGTCGGACCGGAGCGAGGGTCCCATATTGACCA
CTCAAGAAGAGATTAAACGCTGGTGACATTTCCGAGGTGGAATTTGCAATTTCCACAAAT
ATGAGGGCGTCCTCGAGCCCGGCATGACAGCACATAAAATCAATACAAATAACCTGAATC
CCTAATACCTTGATCCCTGTTAGTGGAGGGATGCATTACAACTAAGACACTGGGAAGTGG
GAGACACAGCTCTCCGTAACCCCCCCTCCACCTCCACCAGCACCACCAGCAGGCTCACTG
CTGATTCCTATCGACTGTCTCCAGGCCAAACACAGACGCAATAACAATTAGGTGGGATAC
TGGCCCAATTCTCTCCCTCTCACACAAACACACACATATGTCGGGAAACACACAACGCTG
CATACATCTTTTTAAAAAAATGGACAAATATAATAAAAAGCATATCGGCTTTTCATATTT
TGCTGTTTTCTGTGGGTCCGACATACAAACATAAacacgggaagaagcgttcgggaacca
ttagaaa
>NODE_587_length_985_cov_15.986802
TTGTTCTGATTTTAGTCAAAATGCTAAGGTGGTAGGCCGTAAAAGTCATTATGAATTTAG
ATAATTTCGGTTTTTAATTTATTGGATGCTACACTTGATTAAGCCACATAGCTTCATTTT
ATCTCTAAGGGCAACATCTATCAGTTCAATTTTTGCCAAGTATGTGTTTCATATTTGGCT
GAAGGGGTGGGTTTTTCATCGAATGACATTTAATTTATCACGCCTTGGAGGAAATGATTA
ACTACATCAGGGCCTTAGTTTTTAAACTGCTGTTTAATTAATGTTCTATGAATATACTGT
ATGAGTAATCCACTTGCCAACTCACTATGTGACAATAAAACAAACAGACCCACAAAACCC
AATTATGTTCTATATTCAAAGTAAATACTCATAAAGAAATGGGAAATTTATCTTCCTTGT
TCATATGTAGCAATAGAGAATGAGTAGGAAAAATAATAATGCAAAACATTTCCACTTAAA
AGGTGCAGTACAAGAGAGAGCATGCATGATGAAATTAAGTTTAGTTAACAAAATAAAGTA
AAGAAACATAACTATTGTATTACCAGTTTGTGCCATAAATTTAGCAGATTCAGCTTGCTC
CTGCAGGGCCTTTGTGTCATGAACTGATCTTGGCCGCTGACTTTTTACTGTATGCTCTCC
GATCATTCCATATTCTATGGGACAAAATAGAGGTTCATATGAAAGCTAGGCTTAAACATG
ATCTTCTGAGAACAAAAGCTTATTACATACTGTTTTCAGGATGTTTGAAGCAACTGCAGT
ACATGGCTAGAAACAAAGACCACACAAGTTTGTATTTAATTTGTCCTTCTTTTTTTTTTT
TCTTCTCTATGGCATAGAACAATGCAACGAATTTATAAGGGTGAGTTGGAAGTATTAATT
GAGCTTGAAAGCACAGCGTAGACACATAGCAAACATGCAGATAAACTCACATTGTTGGTT
TTTTTTGTTGTTCTTTTAAGACTCTAACACTTCATCAGACCAGCTCCCTCCCTCCCACCC
TTCTGCACACCCCGAAAAGAAAAACAAAAATAAATGAAAGTAAAAATGTGTAAGCCATCA
GAAAGCCACAGaggagggggtcatggacataacatgctattgatctacg
>NODE_594_length_690_cov_14.578260
ATTGTTAACTTGAGTTGATCCCCCTCCATCAGATGCAGGTTTAAGAAAAGCCGAGAAAAG
GCGAGTACAGGGCCATAATTGATGGCTCAAAGTGTAAGCTTTCTCTCTGAGGGTCTGCTC
AGGTCCTGATCCCCTGGCCTCAACCTGAAACAATCACTCTTAGTTAACGACAACACTTCA
GCTATTGACAGCGTGATCCCGTAAAGCAGACACTTCAATCAACAGAGCAGCCGGAGGAGG
TGTTGTGTTGGAGGAGAATAAAAGAAGGAGGGGGGGCATGGGGACGGATGAAATCAAGAA
GTAAATAAATGAATTGATGAATGAATAATAGAGTGGCCAGCTAGTGGCCTCTTGGAGCAG
CAATGCAGTATTAATAACTGACTCTTACTGTTCGTCTCTGTGTCATCACTGATACTCTTA
GGTGGACCATGGCCAGCATAACACACTGCTGATCTGTACATTCGATCCGGATTACGTACT
TTCTTCAGTCCTTCAGGAGGCAAAGAGAAAAGTAGAGAAAATCGAGGAAAAGAAGCATTC
TCCCAGCCTGTGATAGCTAAACAAATCTCCCCATGCAAGCAACATCAACAGAAACTACAC
AGTATGTTGAAATACATTTAAAACACACAAGAGCTGTTGGGCAAAATATGATGGGAATAA
TATTAACATTCTAATACAATAAGGCTAATAAATCACATTGAATTTGTCTGCTTTCTATTT
AAAACAGTGAAGTTCTCCACAAGCTGAATATTTTTGTCCCTTCAAGAGAAATGGCCGGTA
ATGGGGGTCACTGTAGCACTTTCTTGGTTTGATACGGGTCAGTAAcacttctta
>NODE_596_length_624_cov_6.020833
ACGTGGGAAAAATTCACTATTAGCCGAGCAGTCGGCGACACAGCAGACTGTTGATGCCTT
ACAGGATGTTGCAACAGGATGTTGACTGGGAACAAGTGCGGCGATTTACTGGAAAGTCAT
CCAACAGCAGGAAGAAGGTGAAAAGAAAGGAGAAAAGGCGAGTAATGCAGGGCCAGAAGA
AAATAAAAAGAGAGGAAAGGCAGAAAGAAAAAGGTTGAATATCGGGGTAAAAAGCAGGGT
GAAAGAGGAGTGAGAGGAGGAGGAAAGAGGTGGAAAGTGGTGGAGAAGTTAAACAGAGAG
AGACACTAGTTCCAACAGCAGACATCCTCGGTGTTGTTTGTTTTGTGTGAAAGTGAATGA
TAAAAGAGGCATGAAATCAGCAGAGAAAGGCAAGACAACAGCAAGGGTCCAGAGCCCTCC
ATCACGGCTCATACAGCTCCACAGTGGCGGCTCGCACAATAGGCCCCAACTACTGACAAC
CTCCACCTCCTCCCCCACCTCCACAGCTGTGTGTGTGTGTGTGTGTGTGTGTGTGTGTGT
GTGTGTGTGTGTGTGTGTGTGTGACCGGTAAATAATTAACTTATTCTGCTCTGCTGACCA
GGACTTATGAGACCAGTCATGAGTAGCTGGGAGATCTATCACTGCAGCCAAACTCACTTC
TAATTAAATAATTATATATCCGCTGATTTAGGATTCATTTCTATCAAAACATGTAAAAAA
TTAAGTCATttctagaaacaaacacaaacccaaaaatgtaggttttta
>NODE_597_length_806_cov_9.148884
TTAATTTGCACATAGTGGAATAATGGCAGCCAAAGTGTTTTTATTCTAATTAAAAATAAA
TTCCTGCATAAATTCTTGAGAACAAAATGAAAACATTTTTTTTTGTTGCAAGAACGGCTC
CATTCATTCAGTTAGTCATTTCCACTTATTTGTGAATCACTCTGTGCTTGCTTGGTCGCT
TTGCAGTGCTTCTTATTCTCCGTTTTGAGAGCGAGAGGGGGGGAAAAAGGAGGCTTAATG
ATGAGGAAAAGCACTGTTTTGTTTGCACTACATGGTGTGAATTATTTGGGCGTGAGAGGG
TGACCAACAAGAAGTAGCCGTCAGCCCTCTGAGAACGAGCAGCGACGCATACACCCAGCA
CTCCGCCTCCCACCCGCCCCAACCACCTACACCACCCCTCGACAAATGCTCAGCGGTCGT
GAACTACATTGATCCGGGGTATAATTCTCTATGAAATTGATGGATGAGGGCAGCCATTGA
CAGAAAGGGTAAAGACCACTTTGAGATGTCCCCTGTGAATAAGTATGATGGAAAATAGAT
TGTTGAAGAAGATTTATGTTTGTTCTCCGCTGCCACAAGAGAGGGCCACCCCCCCAGCCT
CTGTACCCAGCCTGGCTCTGACCAATCAAACATGTCATTGTGGTCAGATTAAACTCACTG
GCTCTATTCAGCTGCCAACTCGGTGACAATTAGCTCATTCTCAAGATGCAAAAAAAAGGA
CAGAACCAGCATTCTTTTTCACAAAGGCATTCCATCTCTCTGTTGCTCTTATGACAGGTG
ATGCTGTGGGATGTCACACTGGAGTTAAACCTCCTGGTATTGATCTCCTTACAGCAAAAA
ACAGATTTATAATTATATTAAATAAAAACAGTTTTTTTTTCTATTTGCTTACATTTTCCt
caaatatcttacacgtagcgtaacattaaagtaacgcaaacattctgaag
>NODE_643_length_562_cov_14.067616
GGAAAGAGGGATAAAACTGGATGTGGGTGGGGGGGGAAGGAGGAAAAAAAATGCATGAAA
CATGAAACTCTGCAAATTTGACTTATAACAAGCAAAATTACACCCTGCTGTCATTTAAAT
TATGGCTGCCCTCTATAAAGGTGTCTTTTAGGTGCATTAATTGAATTCGGCACTATTTCC
CAATAATAATCTGTAAAGTTCAGCCGTCCATCCTTCATGAGATCCCTGCCGCGTACCAGA
GGAGTATCTATTTCAGTGGCTTAATTTATTTTCATGATTCGCCGATAATGACGGCCATGC
AGGCTGTACATCAGAATTAACCTTCATTTCACTGAGGTATATTACGATGACAGTCCCCGA
CACATTTCACCTACACAAAGGGCATTCTCTCCCTCTCTCTCTCCCCCTCTCTTCCTCTCA
CTTTCTCCCCCTGCCTCCTCTGTCGCTGCCCCTGCTGTATAATCATCCTCGGCAGACCAA
GATTGTTTGATAGCCGATTAATTTTCATAGGAAATCAAGTGGCCAGCTCTTTCTCTCTAT
CGCTCTTTCTTTATTTCTCCCTCTTACATCTCTTCCTCCCCCCCCCTCCAAACACATACA
CTCGCTTCTCtccaacaatggcgaacagcgcttgtgcttggtgactttttctgtcaatta
ggtattttatttaatctcatctcactttttttttctctaataaatt
>NODE_659_length_772_cov_14.708549
CCCCCCCCACTTTCCTAAAGGCACAAACTCTGCCAGTTGTCACCTTAGAGTATTGCAGGC
CTGCTGAAGCACTCCACTCCTCGGGAGGAGAATGTCAGCCCAGGCTCGGGGCAGTTTTGA
CAAACAGAGTATATATTGATACATGATAAAGTATGCTAGAAATCACCCGACTGCTGAGGG
CTACTATAGTTTTAATATCATCATTTGAATTAACAAGCATTCTGTGGAGAAATAATGAGC
TTTCATTATTCAGAACATCATCCTTACCCCGGCGGAGACTCGCAGGGCTATTAGTGCTTG
AGAACTTAATGAAAAGAAGATAAAGAAGGTTTGAGATAAAAGTTTGAATGGCCACACTCG
GTAACCAGAGTTAAAATTTAATGCGGCCCCAGTGGATGACGGATGAGCTTCTTATCTGGG
GCCTGGGGAATGGGTAGACAGGGGATCCGCTTTGGAAGGTGCCATTCTGGGGGAGGTGAA
GAATGTGCACCCCTCCCGCTTTTTCTGACAGGCCCAGTGTGCTGTGCCAACCCGGGTGGA
CCCCCCACCCCACTTGCTCAGTGATTCATGCCAACCCATAGATAGCTGCATGTGTCACTG
CAAGAGCACTTTCAGATCCAGGACCAAAAACATTGTTGCTTTGCCAAAATGATATCCCAT
TAAATTAACTTGGATTTGATTGCAAAATATGTCTGACTATCATTGCCCAAAGTTAAGTCG
GCTGCACTTCCCTTCCATAAGCTACGGCTACAGTGTATTACATAATTAATGATTAGTTAT
CAACAAGAAAAGATAATTGATGCCCACAGGAGTTGGTAGTTTAAGTGAAGACAGATCAGC
AAAggctagaaaaaagtaaaatatttcaaaaaaaatgtaaaaatcctctcatctgttcta
gcccatctctttaatt
>NODE_674_length_370_cov_8.067568
AAAGACGGAGCGCTTTCCAAGATGCACACATATGCACCACACACTCTGAAACACATACAC
ATGCAATCAAGCACTCAAAAACTCCACACGTCACATGTGTGAGAGCACCCTCTAACACAC
ACACACACACACACACACACACACGCACCTCTCACCCCATGCCTTTTTCCAGGGCTCTGG
CTCCCTCCCTGCCTCTCTTTCTGGCTCTTTCTCTTTCAACAGAGCCAGTTAATTACACCC
TACTGCTGCAGGCAGCTTCAAACCACCACTAATTTAGAGTTCCATTACAGTAAACTGTTC
CACATGTGCATCCAGGGCCCAGGCAGGCTCGGGTGGCCACGTTTCAGGAAGGAGCAGCCG
CCGATAGGCACCCACCCCCATCCTGCCAACACAGCCATACTGCCATCTTTCTTCTTCTCC
TCTTTCTCGCTGTACTTCTCGCGTCAAATCTTTACCTTTTGCAGTCAATTCCTCATCAAA
ACTTCCTAGGATTTTGTTCCCCCGCCATTTCTGA
>NODE_676_length_754_cov_9.786472
TTTTTTTGCTGGAAACTTCTAATAAGAGCAAGCAGGTAGGATGATATAGTGAGAGGAGCC
AGAACATAGTTGTCTGGTGCCTCATTAACATCCCCAGTTCATTAGGAAGAGGCTTCTTTT
CCTGTCATCTTTTTACAATGTGCCAATGTTGTGTGGCCTTTAAGGTAATTAATAATGAAT
TAATTAACCAAATTAATTCGTAGGTTAGAGACGTTGTTCTGTAGTGAGGCCAGTCAGTTT
GGATTTGGGCCCTGATGGGTGAGGCCCTTTACAAGCTGATGTTGTTCATGTTTCTGACAG
TGCCAGCCCCCTGTCTAAAAGCCCTAGCAAGTGCCATTTGTCTCCGGGTTAACAGAAAGA
CGAGATATAGGGCGGGCTGAATTATTTAAGCTCCCACAACACATGCACTTTTGCTTTTCA
AGCATGAGTTATAATTTAATTAGAAACTTCTGGTGCGTTGCTGGCTATTTAAATATTAAA
ATCTTCCGCTGATCACATTGGATTAGCCATCCCTGTGAAATTCCCTGAGATGTCAGTTGT
TGTCTTTCTGTCTCCTCTCTCTCTCTCTCTCTCTCTCTCTCCCTCTTCTCACTCTCGCCG
CTTTCTTGCATTTCCATCAGCGTTTTCTGAACTCCCGCGCTCACAGATTGTTTGTCGACT
CCTCCATTAGAGACAAAGGAGCCGCCATGGACCTTTGGGAGCCTTAATGGGGGCCAGCGT
GCACGAGTGTGTGAACACAGAGCTGACCTGATATGAATAAAAAGAAAGAGGTTATCTCAT
AATCAGGTCTGGACGGGAGGATGATAACATTAGGCTTCCTCCCCTGACAGTAGTAAAACC
AGGGGGTGGTGGTCGGGGTGTGTCGTTGACTTTCTGTCGCCATGTCGAGCtccgtttc
>NODE_677_length_723_cov_12.662518
ACTTCGATCACCTGACGTTCAACCAACAAAACTATGCATTGACAGGGGTAAAAAGGAACG
TAATATCACTTGAACCGAGTAATTCTCTATAGTGTTTGTGAGTTCAGAAGGACCATCAAA
TTTCATGTAAAATAAGCTCTCATGCAGGAGGAGACACTCATATTTTATGTCTAATTCTGG
AGGAGAAGATGTATTTCTTACTTCCCCAGGAAGCATGATTGGTGTGTGTCTGTGTATCAT
GATGAGATCACTTGGCGGGGCTGAGGATAAAATGTCGCTTAGGATAATGTGATTGCCCTT
AAGGTACAAGGAGGTGAATTATATTCCCTGATTTATAATCTGAAAATTAAAGACTCACTC
ATTTTCTAATTTAATTCCACCTTCAATGGAACAATGTTCACTCTGAGCCAAATTGGCGAA
TAATGTTACTAATTCAGATGCAGATGTAATTTCTATTCGGGGGGCTGCGGCGCGTGGTGA
TGAACGAGTCCCGGATGGATCGTTGCCACTCCTATCTCCCCGTCTCGACAATTCCCCAGC
AGTTGTGATAATAACCTGAGCAATAAAGGAGGGATAGGCAGTGCTACCCCGTTCCACTCC
TCATACCCCAAGTCATCTGATACTTCATCTAATAGTATTTCTGTCCTTTCCTGTGCCACT
CTGTCTTAGGGCAGCTGACACTGCGCTCCTCCATACAGGAAAACAGAGTACGGTGAATAT
TATAGATGTAAAACTGCATTAACATGAAGACTCTTAATAACCTGCATAATTACTGCTGCC
TTCTGCAATACAAAAAAGTCATTGCAATAAATCTGCTGTTAAAAACTTGATTGAATGCAG
GGTAAATGTCAAGGTAATTAtgaggcg
>NODE_679_length_330_cov_4.975758
GTTAGGAAACGGCCTATGAGAGGAGGCCGGGCATGTTCCACCAGGGATGATTTATGATTT
TTTAAGAAGCTATTGCACAAAGCACACTGTTGTTGGATGCTAACTACAACAGATATCTAA
ACTATACCTGCCATGTGGCGTTTTAATTTTAGGCATTTATTGAGAGCTTTGACTTCACTC
TTTCTATCTCCTCAGAGTAGCTGCTCTGGAGAGAATCTGGACAGAGGAGAAGATTCATGA
TGTTGAATGAATGCTTCAGTGAAAACTTTTGCAAATAAATACTGAAAACATATATGATAT
TCCATTTTTTGTCTCAGAACAGACTTTTCCCCTCTCATCTAAGTGTATCCAGCGCAGGTT
TAATGCATATTTCAGCAAGCCCAAGCAGGGTGCCTTAGAATTACCACTTTACTTGTGGGC
CCTGAGGCCTTGGAGCCGACTTTGACATCAAGAGAATATGTTTGGGAAAAGGAA
>NODE_680_length_677_cov_19.450518
GGCGGCACCCATCCGGCAACCCTCCGCACGGTCACCCCCGTTTCCTTTCCTCCCGGTAGT
CCGCGCTGGGTTTCGATCCGGCAGCCGGTGCGTTGTGGTCGGCGTGCAGCCCCCGCGCAG
CCCCGCTGTCTGTCTGGAGCTCCGCTGTCTTCTCTCCGCTAGCCCTGCAACAAGAAAAGC
CGTTTATGGCGACACACAATGTGAAAAGGGGGCCGATTTAAAAAGGAGAAGAATGCAAGC
AAGAACAACAAAAGTCAGTTATAGCAAAGTCTATGCCTCTCCTCTCCTATCTTCCACCCC
CTAGCTTAGCCCACATAATGAGCAGGAAAAAGCTTTATATTTTGTTCACTGGGTATTCAC
AGATAATTTGAAGCCATTGTTTCTGCCACAGATGGTTCTTTTTAATACAATAACGGTGCT
CTTTGTGAATAGCGAGCCCACAATAAAAATCTAAAGCGTCCTCCTGAATAACCATTTTGT
TCTCTCTTGTATAGGCCGAACAAAAGCGCCAGTGAGGTAATGGCCTGCCTTATTGAAAGC
CTCAGAATGGGGATTTGATAAAGATTTTTTTCGCTCCTTTTTCTTTTTGCAAAGTACACG
GCAATGTCAAAGAGAAACTGACACGGGATGAAAAGGAAAAAGGCTCGAAAAAGTGCTTGC
CGGTGCAGATTGCAAAGATTATTATTATTATTATTATTATTATTATTATTATTATTTACG
TTTCTTAACTTTGTGCCAAAGTCAGATGTGAGGGGCTGTTTTGGGGGCTGCAGCAGAGCA
GGTCAGGTGCAGGCATGTTATGGATTTTACAATGGAGCTTa
>NODE_694_length_521_cov_24.664108
TCCTGAACCCCCGTGCAAAGTTATCAAGCTATAGCCGTGGAGGAGCTTGAGCGCCAGCTA
GTGGCAGTCGAGTTTCACTGCCAAGATAGTCCTCACCAAACACATTAATCATGACCAGGG
GAGTGTAAAATTCAATCGGCTCCTTCCATCCATTTCATGTGAAGCAGACTGAAGGCCGGC
CTTGTAGTGCCTGAGAAAGGAAGGATGAAAAAAGGGGGAAAAAAGAAAAAGGAGCTCCCT
ACACTTCATCAGAACCCCTACTTCATAACAAATGGAGTGTCTCTCTGGCGGAGGAGTGCC
ATCAGAAACACGCTTTCTCTCTATCCATTTAATTCCGGCAGTGGAGGAAGGGTCAGGGAG
GGAGCAGTGGGTGCGTGTTCTTCTCTCCGCTCGCCGCTTCCCCAGTCACACAGTAAACTA
CCTTTTAGGAATTGTTTCTCAATAAGAAATGATCAGTCCATTTATCTGCACCAGGCGGGC
CTGTCTCCTCACCCAGACCTCCAATATTTTTCGTTTGACCTGATCAGGGCTATAAACTAG
ACCGAGACACTTTCAATTTGTCACCCGAGGAGGCCTCTGCAAGTCCCAAGCTACTGATTG
CATCCTCCCTCCCAAATGTAAAAATTCCTCCCATGCTTGAAACCTCTTAGATTTTTTTTT
ATCAT
>NODE_698_length_628_cov_15.122611
AAGGAGCAAGAGAGGGTGACACAGTTTTAAAATGCCCTATCTTTTGGCCATCCCCGTTTT
TCAATGGAATAAAGAAAACTCAGCCCCTTTCTTCTCCTCTTTTCTTCCTCCACTTCTTTT
TTCTCCCTCCCATCCTCCTATCTCTCACACCGCTTTTCTCTGAAAAAATTCTCATGAATG
ATTTATATGTGTCTTGTTATCAGCAACGATTTCTATAGACCCCAACGCATTCACCAAGAC
ATTTGTGGCGTAATTGTTAATTTTAATGCCATAATGGCTTCAGATGGGAGCTCTGATTAG
ACATTTATTACACAATTAAATGAAACATACTCAAGAATCACAAAAGCCTTCCGTAATTAT
TTCAGGCCATTAATAAAATGGGCATTAAATTATATTGGACACAAAAGAGAAGTGAAATAG
ATTTCCATTAGAGCAATAGAGGCAGAGAGGGGTAATAGATCCTGCCTGAATTCACTCTGA
AATTAATTGTTGCCCAGCCTATTTCCACACACAGTGGAATAAATGAATGAGAAAAGAGAG
GAAGAGAAGAACGAGTTGGTGGCCGAGAGAGTGAGGGGAGGGGGTTACATTAAGAGCCTC
TGATAAAAAACCTTTTGTTTGACGTACTACAATGGACCCTCAATTCAAGAGAGAGAGAGA
GGGAGAGTCGGACCAATTTCAATCTTACTCTGGCCGTCCAGACTTCTGACTCGAGGTTAT
ATCCTCTTTTCAAGTTTGCTTTTGAATAAACAGctatcaaagatctacctgc
>NODE_699_length_325_cov_1.310769
AAGTTTGCCCTTAATCTGCACAAATGATCTTGCTGAGATCAGATATCACTTTTACAAGGG
GAGCCTGTTGTTCTCTGACAGCCAAGTGGGTGAGAGACCTCCAGCTAAGCTGTCAACAGC
AAAGTGACTTTGAAGTGGAAGTGGAGGTCTTGGAGTTTCCTTACGCACACACACACAAAA
GCATTTCCTCCACCTTTTCCATGCCTCGGCTTTCTATTGTTTCATGTTCTTTCTCCTCCT
CCTGTTTCTATTTTATATTTTTACCACTTCTTTTGTACTTTCACTATTACTATTCCTCTC
AAATTCTTTCCCAGTCCTTTTATTTCCTTTCCCCTCCTTTTCTTTCCTCCCTTTTCTTTC
CCTCCCCATCCTTTCTTTTCCTTTTCTTCTTCCTTTCTTCCATTCTATCCCTTTccttgc
ccacactcccttagcctgtgactgatgccacattaccactcagtggacc
>NODE_713_length_632_cov_11.697784
CTCTGGTTCCTTATCCGGGAACTACCTCTTACTCTGCTATTGGGCCACTGGGTCACGTGG
TAAAAGTAACTTTACAGGGCTGCTCGCAAGTAGGAGGGCTTTATGGAGCAGAAAAACGAC
AAAGCTAGAAAAATTATTTTCCACTCCAGAAATTAATGATCATGAGCTCGTATTTGATGG
AGTCTAACTACATTGATCCGAAATTTCCTCCATGCGAGGAATATTCGCAAAATAACTACA
TCCCTGAGCATAGTCCAGAATATTACAGCCGCGCAAGGGACTCTGGCTACCAGCATCACC
ACCAGGAGTTATATCCTCCGCGGGCGAGCTACCAAGAGCGCCAGTATAACTGTGCAAGCA
TCCCCGAACCTGACACGCCAAGGGGACATGGAATACCCCATTCTGCGCACCTACTGACAG
GGAAAGGGCAGCCTGCTTCATGTGAAACCCCACAGTTGTCCATGTCCCCCGCCACCCCAC
CGGCCGCAACCTCCGCCTGCAACCAAGCTACCCCGGAGCATCCAAACAGCACAGCCTCCT
CCAAACAGCCTGTGGTGTACCCATGGATGAAGAAAATTCACGTCAGCACTGGTAGGCAAC
TTGTGTGTTTATGTTCCCTGCACTCCTCATGCTCCTCTCTCCCCTTTTTTCCCTCCCTTT
ATCAGTCCCTCTGACTCCCATCTCGTTGCCAGCccctgctccgatagcagggaagccttt
gaaatggcacaattgaggcggatttacgactcggcattggtaattacacccaccat
>NODE_714_length_665_cov_9.565413
TTTGGGTTTTAGATTGACTGTCGGGTGGGTTAATTGCTCGTCAGGGTGTGTTAGGGGGTC
CACTTTACAAGGGGTTGCGCATGTAGAACACTCACAAGGCCAAATTTTTGATTTTGTTCA
CAGCAAGGGGTCCTGCGATTTATTTCGCTTCCTCAGATAAATGATCTGCTGCGGGACCCT
TTCAATTAGTTTTAAAGCGCATCTGGGACGGCAGAGCGCAGACGCCATGCGTCTCTGAGG
TGGAAGCAAAATGAGGCTTCGAGAAGCAGCTGAAATTTAGAAGAGGAGTGCGGGATTGGA
CTAAACCACATAAAGTGCAGAAAATCCCTTCTAATGGCGCGTAATTGGTTCTGTAATATC
ATTACAGGCGGATAATGGCCAGTTACAGGGCCCCGCGCTATTAAGGGTTTCCCTGGCGTG
CAGCGTTTATGTTATTAAAGGGGGAATATAATGATATTTTAGTTATTAAATGCGCGTAAT
TAATTTATGCACCACTGAAAATAAAGTTGTTATTATGACCTCGGCGAGGTGCGTGGAGAA
AATTGAAATCAAATAACGGTTGATAACTTTATCCCAATATTTGGTCTAGACAACTCTGAC
AAGAGTGCAGGCCTGAAGTGTCTCTGCCTCCTGTCAGCGCCTTTCCTCTCCTTCCTCTGA
TGATTGCTTAAATAACTGAATGAAATCACTCTCATTTCCACCGTAGAGACAATGTTATGT
ATAAACTTCAACTAGATTTTGCAGAttttgagtcccatatttaggcctacatggtttctt
cagttatcagccagaacacatttcaggac
>NODE_728_length_749_cov_27.209612
ACTCTTTAAAAAAAGTCAAACAATTGACAATGTAGTTGCACAAAAAGCACTTAATTGTCA
ATAAAGCGTCGTTTACATCGACAAGCTGACATGCTAAACCAAAACGGTGTGTTTTCTCCT
CTGGGTGAAGCCACATCTCTCAGCTGCTTGTTAAATTTCACTCACACACCTGTTAAAAGG
TGAGCTAACGCCGGGGAGCCGATGCAGCGTTAGCTAGCACGAAACACGGCTACAGAGAGC
ACACCATGTTGGTTTAAAGTCAAACACTGGACTCTACAGGTAGACACTATGCCACAAACA
CTCTGGCTACACAAGAAACCGTACAACGAACAAAGGGGTCAGAAAGGTCCGTACCTTTTT
CTCATGTAGATCCACAATTTGCCACACCAAGAGAATTATTTCCCTCTCATCCGAACCCAG
TTTACCCCCATTTGCACCAGCTGTTGCCCCAAAGAACACCACCAGAGTATCACTGTGCGA
AGCCATCAGGGACCACAAGGGTAAAAACTACAATTAAAGCAAAGATTAAAATAAAAATAA
CACGAGGGTTCACCTTTTTCCAAGTGATAAGAAGAGCGAACAAAAGGGCTGGAAACTCAA
TTGAGATAAACGGAGAGAGAAAAAAGGGGGAGAGATTATTTTCAGAGGAGCCACGGAAGA
GTTTGCGGTCAGAGACTCTACCTGTTGCTGTACTTGAGTGTGTTCTATCCAGAGATACTG
GTTTAACTGGTAAAGAAGGGTGGAAATCCGTGTGTCTTTCACACGAGCTCCATAACAAGC
CCCGGAGTTTTTTTTTTCTCCTCCTCTCCTTTCTGTTTTTTTTCCCgagttacctgtgtg
gctcggcctctgcgcgagacgagtcagagcggcggcgtctattggctggtttg
>NODE_729_length_561_cov_11.204991
GCAATTGTCTGCAGAGAGCGTCGAGACAAAGCCATTACTTCCAATGTCTCAAAAAGATGG
CATTGTTATTTTCTGATTTTGAAACATTTCAATTAAGCCACTGATGGAGATAATAAACAT
AATGGTGTGAGACTTGCACTGTTTTCTTTTGTCTTGTCACGTCCATTTTCAGGACGGTTA
CTGCTGTTAAACCAGAGGTGCATCACAGGGAGGTTTGGTCCCAGAGGTAGGCTGGTGTAT
ATGTGTGTGTCTAAGTGTGTGTGTGTGGTTCGCTATCCTCCAGAGCCCCCGTTCCCTCCT
CAAACCTTCGTCTTTCATTCAACGTCTAGTCCTTTCAAAACAAGGTGAAGTTCAGCAAAG
TTTCTCTGCAGAGATGATCAAACAGTCACATCACTAATGGCGATGGGTGACAGGGCCAGT
GAATACAGATCAGCTTTAATTGTGGTGGGTCTTACTGCCACTGTCTGTCAATCTGAGCCT
TTGAATTGGCGAAAATTTGCTCTGTTCATTCTGTTAAATGATGTATCCAATTAAATGCTT
TAGAATTCATGATCTTCAGTGAAGGTTAAATGAAAGCAGTTACTCCTGTCAGTAAGGTGA
TTAAAAGCTGCCTACATCAGACACATTTTGTGCAAAAATTTAAATTTGGGACTAAAgcat
gaatctttattcattatgtgcagtcctgctctataaatgtccagc
>NODE_730_length_2365_cov_5.245243
TGAAACTACTGACATTTCTACTCACTGCCAGTTAGTCCTGGTACTGAGACACATTGACAG
AACCCATGATGTCCAGGAGCGTTTTTTTGAGTTTATTAAGCTCTCCAATGCCGGCGCGGA
CGCCATCGCCGGTGCCTTATTGGAAAGGCTGCACACCATCCTTCCTCAGGGGCAAGAAAA
TAAACTGATCGCCCAGGCCTATGATGGGGCATCAGTGATGAGGGGTGCCACTGGAGGAGT
TCAGCGTAAGGTCCAGGACACCTATGGAAATGCTTGCTATGTTCACTGTTATGCCCACCA
GTTAAACCTAGTAATGCAACAAGCAACGTCCCACATCCCACAGATCAGTCACTTTTTTTC
CTGATATCAGGGGATTTTCTTCCTTTTTTTCCAAATCCAGCAAGAGAACCGCAGTCCTCG
ATGAGGCGGTGGCGCATCGCCTTCCAAGTGCGTCGGCAACACGTTGGAACTTCAACAGTC
GTGCTGTTAGCACAGTGTACGAGCACAAGGCTGATCTGGTGAAGTGTTTTGAGACCATCC
GGAACAGAGCTGAATTTGACGGCCCTACCAAGAGAGAGGCTGGCGGCTATGTGAGAATGC
TGGAAGATGAAGCTTTCTGTTTTTTCCTGGCCCTCTTTCACAAAATAATGCCACATGTGG
ACATGCTGTATAACCAGCTGCGGAAAAGAAACATCGATTCTGTCTACATCTCAGGAATCA
TCCAGAGATTCATTGACAGCATGCAGGCTATCAGGTAAGCTATGCATCTGTGCACAGTGT
TAGCCAAATGTTAATTCTCTTTGAATAGACTATATGTAGCCCTTAATGTTTATCTCTCAT
CTTGTTAAAACAATGAATTTATCTGTAATGTTTAGATTCATTTGAAATGCTCAAATACGG
TGACTTAATTTTATACAGTCTTGGGCTTATATATCTTATATATTAACCAATTTTCAGTAA
TGACTTTTGAAACTTACGTATTGTTTCTGTATTACCAGGGAGGAGATTCCTTCTCTAGTT
GAGGGTCAGGAGTACAGGGAACCTGTACAGGAGCCACCCACAAAGAAACGGAGGACATTG
GGAGAAGACGGGCAACACCATTTGGCATCGGAGGTAAGCACTTGCAGCTGCCACCTTGTG
CCACAACTTATCACCACACTGGCCATTTGAAATAGTGCTACTGACTGAAATATACAGTGT
CATGTTGTGATATGAATATATAGAATAAGCTATATTGGCTCATTACACAATTATAGCTGT
TCAGGAAAGTAAAGGAGAATTATAGCTTATTGTTTCAAATAAAATGTCAAAACCTAATTC
TTACCTGTTTTTAAAAATGATATGACATGATATTTTATCCATCATGTCATAGGTGTGTGA
CACCATTACCTGCCATGCCAAGGAGAGGTTTTCCTTCACCAAACACCTGGTCAGCGCCAC
TCTGCTGCAAGGAGACTTGTTCCCACAACACAACAAGAAGTTCCCAGATTCAGCACTGGA
TGCCACGGTGGAAGCCTATCCCTCACCGGACAAGGCCAGACTTAAAACAGAGCTGTCCCT
GATCTGCAGCAACGAGGAGTTCCAGAGTTGCAGTGGTGCACTGGCTCTCTTTCAGGTTTT
GATGGAGAATAACCTTCAAGACACCTTTACAGAAACTGTATGTCTTCTCAACATCCTCAT
CACCACACCAGTGACAACGTCAGAATCAGAGAGGCGCTTCTCAACTTTAAAGAGGATAAA
AACTTTCCTTAGGAATACTATGGCACAAGATCGCCTCAATGCTCTGGCTATGCTCTCCAT
AGAGAAAAAACTAACACGAGACATCCCTGATTTCAACACCAGAGTCATTGAGAAATTTGC
CACTCAGAAAGACAGACGAGCAAAGTTCCTGTACAAATAAGAACTGTCCATCCCTCCACT
CACTCATCATATTACACTCACCTTAGAAACACAAACATACCCTTCTTTCCCTCACTCACT
CTGTTGATTTGTATAGATTCAGCTGATCATACCCTTTGATTGTTGTTAATTATTGTATTT
GATACCCTTTTGTAAAGCACGCATGGAGCATTATACAATTGAAAACTGTTCATATACTGT
GAAACTGGTGATTTTGAGAAGGAGATTAAATCATTACTGTTAAATTGTATTTGTAGTCTG
ACTGTTGATTTGAAGTCACATCAGCCCCACCAAGAATATTTTTCACCAGCCGCCACTGGT
TGAAAGCGGGGAGCTCCGACAAGAACTCCGTGTCGGAGACGAGCCGATCAGTACGGTACA
ACGCACTTGTGAGTACGTCCAACAGCAGTCTGAGCTGGTCTTCACAGAACTGCCTTCTAA
ACAATTAAAAATGGAGTCTGACGAGAGAAGAATAGTCACAGAAATACCCGACACTAAAAC
TTTCCACTGTATTCAGAACAACACACAGTCACCCCATAAAGACACTGAAACAGAACCAAC
GAGCATTGTGAGCAACGCTTACCCTCATAGTaccccaaagcacacaacc
>NODE_731_length_922_cov_9.212582
TGCCACCTGCTCCGGGGCGAAGTTGAGGGTCGGTAGCTGAAACATGGACAAGTCTTCTGG
AGACCTGGTGGTGGGAGCGCTGTTCGCCAGGAGCAGAGGGCGATCAGCGAAGTTTGGCAG
GAAGAAATGGGAGGGATAAAGCTCTAAAGGGGATCTGAAAACCATGGAAATGACCTGAGA
GAGAAAGAAAATTATCGAGAAAAAGGAAAAACCGAAAAATACGGCAAGTAAAAAAGATTG
AATGATTCAATGGCTATCGCCTAATGACACCAGCCTCATAATATCTCCCCCCTAAATCCG
CCGTTGAGTGTAGCATTGAAACATTTTGTTTCCCTTTTCTATTGGTCTTCTTGGTGTCGT
TGTAGCGTTGTCATGGCAGCCCTGCCAATCACTGTCAAGCGTGCCAATCATTAGCCAGTA
CGTAGCGCGAGGCTTTCACCACTTGTGCAGCACGCACGGGGGGTTATCAGAGTCTCCGAT
CTCCACAGCAACCCTCCCACCGCACCGCGCGCATCAGGCACAAGCCAATGCTCGCCTATC
TGCTGAATGGAATGAGCAATTAGAGGGTGGAATATTATTGCGATCTTAACGAGGCTCGTT
AAAGCTAAAGAAGATATGTAGACTGGAGATGCTTAGCAGAGACGGGCGGGGAGGGAGGGA
GGCAGAGGGAGCTTTAAATGGGTGACAAATGGACAACCAATGACTGCAACTCGGGAATAC
ACGTTTTGAATAGAAGCGAGTCAATTTGCACATTATTTTCGCATAGTTTTTCCTGTAGTA
GCTACTTTTTTATCTTTCCATCAGCCCATTCATTTTTTTTTCTTCTCTTGTGCGAGGGAA
AGCAATGCGTTAGAGTCTTCTAGCTAGATTTTATTTTATTTTTTTCAAATATGTTATCGC
TTTCTTGTTTTCTAAAATATCAGACACAGCCCTGTAATCGTTTGGCTTTTGCCCCGGAAT
CGTCGGTGATTTTATTTTACCAAAAAAAAAAGAAAAAGAAAGAAAGcaatttttatgaca
tgatccgagcttgacttcactcgggctcgctggtgtgtgtggtcac
>NODE_732_length_619_cov_12.749597
ACACTTCTGCATGTTTTTCCCTCCAAATCACACACACACCAAATCCAGAGCAGCGTGCCC
TGATTAGCCTCATAACACGCAAAAATGAACAGGAAAAAAAAAAAAGAGAAAACCTCACAG
CAACAGATATCATTACGACTGATACCTCCAGTAGCTTTTACCCTCGCAGTTGCTTCTCCT
TTTTAAAACCGCCCAGCTGATTTTGTCTCCTCTCTACCCCCTTTGTAGATAATTGGAACA
ATCCCACTGATGCCCAACTCTGCAGGGCCCTCCAGCCAATCAGGGGGTGGCAACCCAGCA
CTGCAGGTACAGCCAATTACACCTCAGCTTCTGACCAACGCTCAAGGCCAGATCATCGCC
ACGGTGATCGGCAATCAGATCCTGCCTGTCATCAACACCCAGGGAATCACGCTGTCACCA
ATCAAGCCTGGACAGCAGGTAACATATACACTCAGAAACACACAAAGGAAGACAGCTTGT
AGAGCAGCTTATTACATTCTTAAACTCCAAAAATGATCAAGAGCAGTTGTTAAAACTGTT
GAATGAGCAACACCTAGTGGAGTCAGACTAGAGCCTTGTTTATTCATGAAAGCAATACTC
CAGCACTGCTAGCCAGGTCTGTTTTATGCTAAACACCTCCTATTTTTCCCGCTTCAACGC
TCATAACGCTCATTTGCATCATTCCCCCTTGGAAAATTGTAGTATTTGGTACAATTGTTC
ACAATGTGTGTGTgtgtgtgtgtgtgtgtgtgtgtgtgtgtgt
>NODE_733_length_713_cov_14.995792
ACAAATTGTATGTTTACAGCCAATGTGTGAGGTTGCGGCTATGATTAAGACATCATTGTT
GTGGTACAAAATAACTAGCACTTCACGGGGTCAAGGTTAGTTTTCATGCCATGGTTTACC
TGAACTTTCCCCCTTTCCATTTGAGACAGCTTTCAGAAGCTTTGATCTGCCACACTGCAA
GCTCTCTGCCTGCAGAAGACTACTTATCTATTCAGCGTGGAGTTGCCAGCAGCCCTTTAA
GAATCGAGTTATGCTAAACAGAGGTTGATTTAAACCAGAGGTTGACCTCTGACCTTAGCT
TAGAGGATAATGTCCCAGGCAAGGAGAGCAAAGTCCTGTTACCGTCCATGAATCAGGCCC
CCACCGACATTATTTCAAAATTGCTTAGTTGCATGGAACTCCCTTTAGTGCTGAACGGAC
TTTCATAAAATTGATTTTCTGAGTACACCCTTTTAGCAGCTATAAGCTTGAAATATGAAC
CCTTCATTGCTGAAAGCATTTCATTTTTTGCCCCTGTGACTAATGATCCAGGGAAGAAGT
GTGTTTGAAATTCTCCTCGGCAGCCATTTCCATAATTAAACACTGCTAATTATAGAGCTT
TGGCTGACTTTAAACAAACAGGCACAGTTGCCTAGCATGCTTTCACGCCTTCCATTTGGA
AATTTATGCAAATTGTACCCATATCGTGTGTTTTCTTAGATGAAACTGACAACATTAGGA
CACGTTGCTCGTGCTCACAAAGATCAGACACCAACACAGAGAGAAATGCTGAGGAGAAAC
Tgacaagccagtggtggtttgaaggaaataccctgcacaggtatgatgttctgcacaatg
aggatcaaagcacgcac
>NODE_736_length_361_cov_2.767313
AACAATCAGAGGACATGTTCACTTACCCCTCCAAACATCAGATAGCCATTTAAAACATGG
GCTGCAACTTTTTGCAGGTTCAGTGGAGCACAACAATGGTGACATCTAGTGTCAGCGCTG
AGGACTTCTTTCCTCGTGTTCATTTCATGCACTGAAGATCCCCGACTACAGACCAATGAC
ACTGTACGTTTTACTACACTGATAGTGACGAGCACACACTGTCCAGTTCTCATCCCCAGG
ATTTACCTTTAATACTGACTTCTATAAATCAGACTGTCTTTAGCCATTAAAAAAATCCAA
TAAAGAACGGACTAGTATTTTTGCACACTAATGACCAAAGAAAATCACTGTATCAGAGAC
AAACATTTTTTCTTTTATCAACAATAGCTAACTCGGGTGTCACCTTTTTCTTCTTCTTTG
CAATAGCACATTGTTTgaaaccatcatatctgattatattctgttaaatcaagcatttaa
aaaaaaaaaaaaacctcattatctt
>NODE_767_length_585_cov_20.064957
AGGCTTTTTAGCCGGTGGTGCTTGCGTGGAGCTGTCACTTGTTTTCCTTTGGTAGACTCC
AAGCAGCCTGCTCGGCCCGCCGCAGCCTTGTTAGGGTTTGCATGGCACAGTGTACCGGTG
GTAATCTCCGTGTGTAATATCAGCTAGGTTTCCCCCACAACAGGCCATATCTATCTAGTT
TCCTCTGTCACAGAAATAGGTTTATCTACACCCTCTTTTCACACTCCCTCTCGTACCCCC
CCACCCCTTCCTGTGTTTGCGAAGGAGGGGGGGATATTATGCTAAGCCCCCAGCGTTAGT
TTTTATGTTGCCATAGCAGCCTTGCTCCCACAGGGTTGTGACCTCAGATGATTACAGTAC
AAAGCCTATTGGGTCTTGAAAACCTCTTTGAAGATGAAAAGTCTTTGATGGTTTGTATTT
ATGCAAATCTCTCAGATATGATTTATCCAACTGAGATTGAATGGAGAGATGATTAAAATT
GCCCCTATTTTTGAAATCCTTCAATGGAGGCCCACTCTTTCAGTTTCGAGAACAAGAGTG
GTGAGTGTGAGCGCGGGGGTTATTTTGCTCTTCATTTAGAAAAATAGTAGCGCTGTACCT
GAGGTTATTTATAACCGTCTTTTTTCCTGGTGTGTCAAAGAGGGAGAAAAAGGAGAGGAA
GGGGGGGACACGGAGGTAGACATTTCTACTCTGAGCTTTTGCACTCTCTTCTCTCTCTCT
Ctctctttt
>NODE_796_length_895_cov_9.683799
TTCCTTCACTGTGTATCTCTGTCCTTCTTTCTGTCTGTCTGTATCTCTCCCTCTCCTCCT
TTCCTTGCTGCCTATGATGATGTGACAAGGCTGCTAAGCAGATATATGCAGCCGTCATTT
ACGCACCAGGCTGTCTGTAACAGAACAATTCCTCAATTCATTTTTCACATCATTGTTTTC
CCCTTTTTAGCGTGTCACAGAGGTCTTGCGTTGTGGGTGTTGTGACGGCAGGGGTGAGAT
AGGAGGGCAGACAGGCGCAAAGTGGAAGGATGCTGGGCTTCTCCAAGGGGATGTTTGGCT
TTGTAATTTCACCCTTGAAATTCGTGATTACAAACGGGACAACTTTTTTAATTTTCTCTT
TTGTCTGGATTCAGCTGGCTGACAGTCTGCCCCAGCAGCCAGGCCTTTTAATCAATCACC
TAGATAATCAAATGTCACTGGCTATCTGCTCCATGTAATTACTTTTGCAATTAAAAATCA
ATCTCCAGTCACCCCGTCTAATTAGAGGGATGGGCAGATCTTCATCTAGATTGATTTTAT
AATACATATTGACTTCAAATGCCATAACATTGCCATATTCTCTCATTTTCATGCTGTGGT
GCATCAAAACAAAATGCCAGGGATTATGGGGAGGTGCAATGAGGGGCTGTTCCAATTCTG
CGTACCAGGAAAAGGTCCCCAGTCTAGGAAAGGTTCACCTTGCTTGCTTGTCTGTAATGA
CAACACTCATCCTCTCTGCTCCCATTTGGAAAGGGATGGAGGGACAATGGAAGTCCAATA
ATCTACATGACAGGCTACAGTCAGTGGGGGGAAAAAGCATAATCAGGAGCATAAGCTTAC
ACTGTAAGATAAAAATAGACTCCTGTCCACAACAGAAACAAAAACCCATTGTCATTTTTA
TAATGATATAGGGGTATATAGGAGAACATTGGTTTCTAATACAATATTGACATCTTAACA
TGTGTTATCTGGGGGATCTATTGTAGCTCCAGAGGTGTCtccggaggtgtcttctcgcac
catgcatcatgacatccag
>NODE_797_length_782_cov_10.406650
GCCCCTATCATTTGCATAATTACAATGTTTTCCTGAAGCATGGGCAGTATAGAAATTGTA
AATAGTAGTGGACTCACTGTCTCTCCTTAGTGGAAGTCATATTTAAATGGAGAGCGCCTG
TTCTGCTGGCCAGGCAGCCAGGCTCAGGCAAGAGGTCCCAATCAGCCAGCCTCACAGACT
GCTCATTCAATAGGATTTAAAAAGCCAACTGTGTGGAGAAATGAGAGTTTTGCCCCCCAA
ATCATATGGAATTACAGTGCTGGTTGCATATGGGGGGAGCCAGTGGCAGGCACAAAAGCC
CACAGGAAGCTGCTATTTCTGTGTGTTTTATTAACCCAACCAAGCAATTTAATTCTTTTG
TTCGGGGGAGTTCTACTTCATTGATTAACAAAAGCGGGGATATAATTTTTTCAGCCCCTT
TTGAAAAGCCTGAAATGTCAAGCCTTTTAAAGGAGATTATTCTGCCTGTGTGCGATGAAT
AGAGCCCAGAGTAACCTTTTGTCTACAATTAAATATTCCAGCATAAATATAAAAGAAAAT
CAGAGATGGGGAAGATTGAGTCAGGAGAGATTGGAGAGGTAGATCCTCTGCCCGATAGTG
GCAACAGCCTGGCTCTAATTAGATATGCCAGGCGGGCTGTGAGCAGTCACTCTCCACAGC
ACGCCGAGAGAGGAGGCAGCCTGAGAGAGGAGGACAGAGGAAACCTATCTGCTCATCTGT
CTGTCCAGCGCCTTCCTCTGGGCATCCACAAGGTATTTCAGGAGACTTTGTTTTGTTTTG
TTTTCCGCTGTTATTTGTTTTCCTGACATCTTTGCTGCCGGAGAGGAAAAGTCTAAAAGG
CAATGCCTTCTGGGAACTGCATAAGCAGATAGGGCTGAATAGgaataataataataaaaa
aaagttgtgaggttgtttatgattct
>NODE_798_length_945_cov_10.648677
AGTAGTTGTAACTGTAGCAGCACTAATTCTCGCTGTGGTTTCGAATGCATACAAGGGTTA
GGGTTAGCCTAACCCTAACCCACACAACTGACAAAGCGACAAAACGGAAAAAGAGCGCGC
ACATCCACATTTGCATTTAAACTACATGCAAACAAACTGAGACGTGCGTTTGTCAACATC
AAATGCTAACTCCTAACTTGAACTTGAAAGAGTTTAGGTCACTTTGCACAAAATACGAGA
TGTTGGATTTCTGTAAAATGAGCGCTGCTGACTTTTCTCAGAAACCCACAGCATCAAAGT
CAGAAATCAAAATAAAGCAGAGTAACTTTGTGAGTAAAGGGACGGGGTTGGTCTCATTTC
TTATTTAAAATCAGCTCCATAATTTGATCTTTGTAAAACTTAAGTTGCTGCAGGTGTTCG
GCAGGAGGAATGATAGCCTTAGGGCTTGGAGCTACCGTGAGGCCCCGCTGAGATTTCCCA
TCATCCCTACAGTCTGGCAGCAGCTTTTCAAACAGCGCCCCTTCTGAAGTTGCCCTTGGT
TCTACATGTGTAGCAGTAATTATGAATGAGGGGGACTAAGATCTGTACAAAACCATCAAA
CATTTTACAGCTTGCTGCTATTGTTATAAAGATCAATAGACACAGTATCAGTCCTGGTTT
TGAAGGAGAGGTGGTGCTGTACATTTTCCCTCGCATACTTTCTCTCTTTCTTTCTTTCTT
CCTTTCTTTCACTCTCCCTCGCTCATGTCCCCTCTCATTTCTCTTTTCTTTCTCTCTCCA
CTCTCTCTCCCTATACAGAGCCAGTGTTGCACATCCGTTTTAATTGCCGTTTGTAGGGTT
CTGTGATGTGAGCTGCTAAAAGACACCCGTCCTGTAAAAGAGCAGGAGATGGAGACAGAG
AGAGGAAATGAAACATATTCACTTCAGTGCTGGCTGGTTGTATAGCAAGGGCCAAGGCCA
AACTTCAAGCGCCGTGTGTGTAGGCAGTATATTGTATGTATGTGCGTGTACATGTGCagc
acatgcctcacaccttataatgcttaagtgtgatgtgttcctatgtgtatgtgtgtgtgt
ggacataat
>NODE_799_length_689_cov_19.478954
TTTCTCTCTCTTTAAAAAAAAAAAAAAAAAGTATCTCTGCTCTCAATCTCACACACAAAG
TCCTGAAAGTCTTTTCCTTCAGTAGATGGTCTTCACAAGCCATTTGCCACTTCCAAAATG
GCACCTCCCCGTGGTACATCAATGTACAAGTTCTTCTCTCTGACCTATGATTTTTCTATG
ATGAATCCTGTCTTTCTTTGCCAGTAGAGTACAGAAAAAGTTCTTATTCTCTTTCTCTCT
CCTTTCTCTCTCCTGTAGTACCTTTATTTACGTACCCTGTTAAATCTAATTTGATTCTTC
TTCCAAAGCCCCCAGCCTCTATCTACTCGTACTAATGCTTCTTCTTTCTAATCTTATTTG
CATTCATATTATCCACCCAGGTGGTACACCAATAAGAGGTAAGAGTGCTGAACTGACGTT
CACAGAATGAAAATAATACAAATTCATTCTTGCTGTCAACCCATCCATTCACTCGAATCA
CCTCCATTTTTGTCCTGTTTACCAAGACCAAATCCCATTATGTTCATACGGACCTTCCTT
CTTATTTGTCCTGTTTCGTTGACTAAATTCGTATTTCATCTTTTTTGTCTATGCTTTATT
TCCTCCTTTGTATTCTTGTTTCAAGAGCCTGTTTAGCTCAGTTGTGATATGCTTGCCCTG
GCTCAAATAAGCATATCCAATGACAATTATTTTTTAAACTATACTTTTACGTTCATTTTT
GTTTTCTTTTTGGCCATAGCGAATCATGTGTCCCTCTTTTTGTCCAACTAAAACAACCAA
GCATTTTTCCCCCTTAGCTGTTCTTGTTCAGCACTAAAAAAAAAAAaatgcac
>NODE_801_length_756_cov_10.949736
AGTTTGTGGGGGTGGAAATGGACACAGAGATAATTATCCAACATGTAAAAATGGATTATG
AGTTACACCACAGATGGAGGGAAACAAGTTACACGGGGAAGGAAGCAATTAAATAGCCAT
GAGCCGGACCCAACCCTGCGCAACATCTGCCGAGACCAGTATTCAGCACTCCACAACTGA
CAAATTAGTGTAATGGACTAATAGGGACGGATAGAGGGAGCGAATACAATAATAAGGCTG
TTTAACACAGGCTGGCTATTCTCAGGCAACCGGCTAGTCTGGTGAAACTTACCCAGAGAC
GCGGTCCTCATCCCGGAGAGCGCCCGGTCCACACTGAGGCAGACTGAGCAACAGAGATGG
TCTGTACCGGTCAAGTAACACTTACAGCCTGCAAAGAGAGAGTCAGACGAAGCCTCGCCG
TCAGTGCGATTATATGTTATGTGCAATATACTGTCAACTCCCCAAAACCATAAAACTTAC
TTTAATGGCTACCACGTGACCGTTTATGGCCAGTGAGCCTATCTGGCCGCTCTTCGGATG
ATTTTTACGATCTAATTCATAGACAAAACCCCCATTCATTTAGCACCCAAATGTCAGAGA
GCCAGATTCGGCCCTAATAAAGTTTACAGCTTGAAAAGTCGAGCCAATTCTCGGGGAATA
GCTCAGGAGCCCCGTGCGCAAAGGGGACGCCCGGCCCCTGAAGCCTGTTTAGTGGCCAAG
GACCCCCACAAAGCCCCCAGCGCCACAGCAAGGTGAGTAAAAAAACTAGAAGCTTTCATT
CAAGAGGACCTGTTGAATCCATCGAGGTTTAACTCGAGGGAACTTTTCCAAATTTGTCAC
AGCTCAcgcaagtgacttcaagattttccagccaaaaagcaaactctgagtcttctgtcg
>NODE_802_length_845_cov_18.602367
ATGAGACACCACATTGCCTTTGCTCACTGAGAAACCTTTGGCACAAGTAGGACATTCTTT
GTCTAAAGTTAGAAGTGGTCTGGCTGTTAATTAATCCATCATAAATTGATTTTGATCTCT
CCAGTGTTTGATTGAAGGCACTAATACACATTTGATAGTGAAAAGTCCTTTGAGAAAAGC
AGTCGCTGATCCAGTGTTTAAGTTTTTGGCTCGCTGTCAGACAGTGTCCTTAACAGCTGA
AGTGAGTCTTGAAATTTTTATTGCAGACGTTGACTGCATATTTGCATTTTAGAAGTTCGT
CTGTGTGCGGTAGAAAATCTAGAACAATTGTTGGCCTGTCACTTCAGCTTTATCTTAAAA
AACTTACAAAGGTTTTCCTCCTTGCCATACACGGCTGCTTGGGTAATGCTGCCTCCTGTG
TCTGCAGACGTATTTTTCTAAAGGTGTGTGTGGCACATCTGTGCAGCTATTGTTTATTCA
TGGAGTAAACCCTTTGAAATGTGTTAAGATACTTCCCACTCATTATAAAAATCCTGCCAC
CCATGGATTAGGACTTTGATGTCACCAATCCTGCTTCAAAGGCTTCTTTCACTGCTATTA
ATCACAGTTTAGCCTCTGAAGATATAGCCAGAGAAAACATTTGGACATCTTGTGCAGAAA
CTTTGAAATGTTCAGACTGTCTTGCATATGCTATGTTCATATCCTTTCCGCTGTGTGTGG
GGCTGTTGGACTGCTGTGCACGCAGCTGCACTCTCGAGTCCATGGGATTCAGCTCAGATT
TAGGCTCCCTCTGAACCGTCTTTTATACTGTGTTGCTGCATGAACACTAACATAGTAGTG
CAATGTTCACTTTGTTTCCCTTTTTTTTTCTTGAATAGGGAAAAACAGACCCTCAAAGTG
TTTACTACAACTTAGTGTTTAATAGTTCACTCTCAATAATAATTTGCGTACTATATTACA
TGGGGCAGTGCAAACCTTCTCTAagcctt
>NODE_803_length_649_cov_11.993836
AATGGCTGAATAAATGCTCACGGTGTGCATACCACTAAAACATTAAGATCTGTGCAACTT
TGTGTTATTAGCCGTGACTCAGGTCGGGCTCCTCTTGAGTTCTGCTGTTTTAGTGATCTA
AAAAGTCCGTCATTCACACCCACCGAAACAAAAGCATCAGGGGGAGGCGAGGTATCTTAT
TTTTCAGTGGTCACAGAACAATGTCCCCCCGTTCTGGATTTATCTTGAGCCGACACTAGA
AAGGTGATTATCACTTGTTTGTTTATTCTGTTTAAAAAGAAAGAAAAACAGCATTTGAAA
AGCCAAAGTGGCTTTGGCGTTAATGATTACTTCTCCAAGCCATAACATGAAGGGCACAAA
TCAAAGCCTTGGCACTGACAGACACACACGCATACGCACACGTCGTCTTCTGCGCACACA
GACACACACACACACGCACACACACAAAACCCCTTCCTTGGACTGATTACATTTTGCAAG
AAGATTTAATTAAGGAATTTTTAATGAGGCTTCTGCTGGCACTGCCAAGAACTGTTTTGA
TATTTGCGCTGCATAATGCATAAAATTTGTCTAAACATCTCGGCAGTTGATGCACGGGGA
GGTTGCAGATAAGCCCAGATACAGTTTCAATTTCCGTGTTGGGGTTGAGAAAAAAAAAGA
GAAAGGAAAGAAGAGGAGGAGGAAAAAAATGGAAAAGGAGGGCTCATAAAAAGGGCAAAT
GTACCACCGAGAGGGGAGGTAGAAGTGGGGGAGGGCCCTATTTAGAGCCAGGGCTAATGA
GTGCACACATACt
>NODE_814_length_744_cov_10.666667
AACTTTGGATCGCAACAGGGTCACTATTTTTGAATTTAAATGTGGTCACACATACCTCCC
TCCCAGCCCCTCAGCTGAGAGAAAAGGCAGACATTTTGAATATTAATGAAAAAAATAGAG
AAAAGAACAAAGAACTGAATTGAGACTCTCCTTTTTCAATTTCCCTTGTTAGCCTCCTGC
TGCATTCCCCCTATAGTTTTTTTCCTTCTCTTTTTTTTCTCTCCAGATGAATTTTATGAT
ATTTTCCTCCCCTCCCCACTCCATCTCTCCCTCTTTCTCGCTCTCTCACTTCTCGGCAGT
TTTCCCCAGACAGGTTCCACAGTGTTTTAGAGGGGATGGATTTAATTGCTCTGTGGGGAT
TGGTTGGCTGTGCCGGGCTCGGCTGTTTAATTAGTGTACCCTGCCGGGATTGGTTTAATG
CTTCATGATCTTGAAATTGTCTGATTGTTCAGCCCTCTGGGGACTCTCCCTGCCTACGTA
GGCCAGCAGGTTTAGCTAAACATTGCTCCAGGCTTTTGCTGTATGCGGCAGCAGGAACAG
TATGCCTAAGGAACCAGAATCTGGCTGAAGTCGGGGGTCAACTTATGTGACGAACCGGTC
AACATGCATGTGATTTGGACAGTTTTCTGATTCTCCTGAGTGCATGACTGCAGGAGATGT
GTACAGACCACACAGGAATGTATACCCTTACAATCCTTCATCTCAGCTTGATGCTGTATG
GAAATGATCCAATTGACTATTAATGCAGTACCAATATTTAGACTGCAATAGTGTATGATA
AGCAAGCATATGATTTTAGCTGCAGCCAAGCAAAATAATTTGCTATGCATGTGGTTCTGT
GTTTGCCCCACACATTTTCCACATTTTTACTTAGTTTGTctgaatgga
>NODE_824_length_517_cov_4.009671
CTCGGCACGGACCTGGGAAACAAACAATACTGACTGATATAAGATAACTTATCAGCCATA
AGCCCAGTGAAGACATAAATGTTCAAGTCATGACTATAGTGTTTCATGTATTAAAAAAGA
CTCATAAAAGGATTTTCTTAGTTTACAGTTGTGTAGTCCAATAAACCAAATTAAATAATT
CAGAATATCAGTATAAACCCTGCCACGGCCAGATGTTTTGAGGAATTTGCGCACATTTTG
TGAACATTTCGAGAAAGAGAAATTGAGTCAGATCTTGCAGCAGTATCATAGTAATTCTTT
GTTTTCCAGCATGTTTTCTGGATTCAGTGAACAGCTGCTGCCCACCTTGCTCCACTTCTC
CCTCCAGTTGGCTGTGCAGTCTGACCACCACCTCATGGTCTTCTCCATCTGAGCTGCTCT
GGCCCGAGCCTCCTCCAGCTCTCTGAGCCTCAGCTCCTCCCGGCTCTCCCAATCAGCTCC
AGCTCCCTCACTCATGGCCCCCAGAGAGCCCAGCCCAAGGCCTCCCAGCCCGGGCGACAG
CAGCAGCGGGGGGCTGGAGCTGGGTGTTCCTCCGGTAGGGCTGGGGGTGTGGGTGAGGCT
GTCTGGGGAACGAATCCCCCTGTCAGATCCCAGACCCAggctgcatagcaggccacctcc
a
>NODE_825_length_477_cov_2.790356
GTGAGTTAACCATAAGTGCTTGGGACTTTGTTTATCAGGGATTGAAGACAACATGCAGTG
ACTGCTATATACAGATATGCTTTATGGCTGTAGTAACTCTGTAACTGTAGTTTAATGTAA
TCTGGTAACTGTTTTGTATTCTCTGATGTTCTGGTATTCTGGGCCTGACATACGTAGGAG
CTAAAAACTGAAGTTGTTCAATGCATTTTTTAAGGCTGTCCTTTTTTACACACTCAGTGG
CTTACTTGAAAAAGCATTTTCAGACTGGCTGTGGTGTCAGTTGTGCTTCTGCTGGTGCTG
CTTGTGCAGGCGTTGCTTCTGCATGTGTGGCTTCAGCGGCTGCAGCTTGATGGGGTGCCA
CTTGTGCAGGCGTTGATTCGGTAGGTGTCGCTTCAGCGGGTGCCGCTTCTGCGGGTGTTG
CTGGGGTCACTGGAGCAGACTGGATGGCAGCCACTGATGACATATCATCAGGGTTTTCAG
TAGCTGGGGCTCTAAAAAGTCATCTATTGGCGACTGGAAGTGTGTTCGCCTGCTGCTCCA
ATGTGCCCTGAGCCTCCAGATCTGACAGCCTCCTGGTCACTGCCTCCagcgcaactttca
gggcatccagcatggaggtta
>NODE_826_length_916_cov_13.843886
GCGAGGTATCTCAAATCACCGTTTTATGGAGGTGAGTGATGCTCTGCGAGGCCTATCAGC
TTTGTTGTGATGTCGTACACACCAGGTAGACTCGGTCAATACTAATTACGCCGAATGCAA
ACACCAGGTCGGGGTGAAACGGTCAGAGCCATAATCACGCGGCGGCGTCTCCTTGTTTTG
GCAACTCTCATTAGCAACCTGCAACGGGGAGGAGGAAATGTGGAAATGACGGCGTTACGT
GGAGGCGATCTGGATGTTGGTCTGCCTCCCTCAACCCCACCTCCCTCCCTGACCCTGGCC
TGACCCTGGCCTGTCACAGGATTGCTGCCCTTTGTGTCATGCCTCTCCATGCTGACTTTG
GAGTGGAGATTGCAGGTACAATGTGGATTGTTCTCAGTGTGTTTTCAAAGATCAGAATAA
CAATGGCATTTGCTCAGCTCACTCACTCACGCTCATTGATCACTTGTCCTCTCTTTCTCT
TGGCTCTCTGATCACATCAACTCTGCCTCTGCCCCTTTTCTGACGGCAGTTTCACTCCAA
ACAAAACTAATCCGACTCTCTAACATCGGAGCGCCTTAAATTTCCCCCCCGGACTGATAT
TTTCTGCATGCAAAGCAACTGGGATCTTACTGGGAGGCGAAGCGCTGGTCTGGGGGTGAT
GCGGCGAGCTGTGAGACAGCAGCGGGTTGATGCCGTGGGTCGGCGCAGTGATGGCGTCCA
TGGCCAGCTTCTGCCTGAAGGCTTCCTCTTTGCGGCGGTTGGCGAACCAGTTATAGACGC
GCACTTCAGTGACCAGGTTGGAGCCGAGGCCCTGAGCTTTGGACGGGGAGACGCCTCTCT
GCAGACACTCGGCTCTGCGGGAGACAAGACAAGATAAAGGGTTTAACACTGTCTTGGTTG
ACATGTCTGCAGCAGGGAGCCAGGTGAGGTTGATCTACCTGTTGCACTCCTCCACCAAAG
CCTCCCTCTCCTCCTTGCTGGGGTTCTTCTGCctctcgtaggcctggtacaggatctgct
gggacgccggaccccatttgaagcggttgcgtctcctttt
>NODE_827_length_756_cov_15.937831
AGCCTAGAGGCCCTTTAATCATACTAGATATACAAACAGCTGCTATGCAGGCTGGAAAGC
AGCTAAACATACTTGACTGGTCAAAAAGCCAGTAAATTACATTGACAGAATGACACATGT
AATTAAAAGAATCCATGCCGCTTTTACCTTTTGCGCTTCACACCTACAGTGGCACAACGA
CGAGAGCCGGCAACTCCCACCCCGCTAATTACCATTATCAGTGAAATGGTAGGGTTTGAC
TCATTAGTTCCATGTGCATTTAATTAGAGGCAGGCTGAAATTGGATTTAACTTATTACTT
TTTCATGGATCACTTTCTTGTCATCACTTCAAATTGGATTGCAGCCCCAGGTAACTAATT
ATGCCAGCCGCAGGATCAGGAGTGGAGAAATAGGTAATTAGGAACAACACTGTCGGACCC
TCGCTGATAGTCCACCAGCACCAAGGTGGGGGGAGGGGAAATTGATGCTCGTTTGTGGCG
TTGCACACGAGTCTGGCTGGTTAACTACACCTCATTGCAAGGGATCCTAGGTATGCATCC
ACCTCCTACAGGGGATTATGTGGCACTCAGCTGGGCAGTAGATGTTGTGTCAACATGGTG
TCTGTGCTATCTGTGTAATGCCCAGATTATGCTTGTTTCCCATCCGGGATTGTGTCTGAG
ATTGTTCTCCACTATTCATGTCACCGGTACAGTTTGAGGTATGGCCAGCAGCCAGCAAAA
GTCCGCTGTGTGGACACTGCTTGAATGACATTGACTGGTTTTTGTAGTTCATCTGCTCCG
ATCATAATGAGAAAACCTGAATGGCCAGTTTGAGGAGAGGCAGGTGGATAACGTAAGAAA
GTAAtgatgcagttaacaaatgtaactatagcagggagcattatgcctgaagagaagagt
>NODE_839_length_875_cov_12.918858
TAATGTGTATACTATCGGTTCTGCGGAACCAGACAAAGGCACAGAGAGCAGTTCGCACAT
TTGCATGAGTTGGAGGTCTCGTCGTAATGGTTGGTTAATGGAAATCAAATAACAACCTAC
GGAATACAGTCAGCAGTGTGTCCTTGTACAGGTGTATGTGTGTCTATGTGTGTCTGTGTG
TGTGCGCGTGTCAGCAATGGACTCGCAAGTGAAATAGCATCTTTTTTGATAGAGTGATAA
TGAAAATAATAACATCCCTGACAAAATATTCATAACAGTAATGATGAATGCCATATTTCT
CAGAAAGATACATCAGAGGCGTCTTGGTTAAAAGAAAACAGTGGCCGGCGTCTCCCACAC
CCTCAAATTATCTGCTGCTTTCACATTTCACTGATAGCATAGATGAGAGCTGAGGAAAAT
GGACACACAATTATGCTCACTTGTCGTATATTAATACTGCTTCTTGACATCTTCCATGGA
CCCTGAGCTGTCATCTCTTTGTCTGCTTTAATTGAAAATTAATGGTTAGTGCGTTGCCAA
GGCAACAACGGCAGTGGTGGTGGGTAGTGAGCCACATTCAGACAGACACCAGTGGCATTG
TTTGTCCTGTCTGACCTTGGAAGTCAGGGAAAAAAAGAAAGAAGAAAGGCAGGGGAGGAC
AAAAAACACATTAAAAAGAGAATGGAGAGGTAAGGGTTGAAATGTTGTCCATTGGAGCGA
GGGAGAAAAATAAAATAAAGTTATTGTGGCGTGGTTTTGGCCAGGTAGAGAGAAAGAAAA
CTGCGGTAGGGTGAGTGAGGAGGGGACTGAAGATATGATGTCAAAATGCCAAATGGGGAG
AATTATGTTTGAGTAAGAAAGCAGAAAAAGGCCTGGTGATTCTTTTCTGGAGCGACAGGA
TTACCTTTGTGCTGATGGAGTCAGAGGGCACTTTATGGCCCCGTAATCATCTGGACACAG
GTGTGGGAGTGGGCCAGTGTGAAAGGCAGAAATTGTGTGTGTGTGTGTATATAGAGGTg
>NODE_840_length_823_cov_4.204131
CGCCCAGCCAGCTTCTACTGTAGCCTACATGTGAGGTGTTTAGGGAACATTAGGAAATTG
TAGTGTCTACCCACAAACAGATGTTCAGCCAGCGAGGTGTCTTTTGCAGTTTTATTTATA
TTTAGCCTCAAGGAGATGCTCTGGATTCAGGTAAGGATTATTTTAGGCCTCGTTTTGGTG
CAGATTTTTACATTAGCGGGAATGCAGTAAAATATGGAAGTGAAATCAGAGTTCTGTTTG
TTTAAATGTGAATCGTGATCTTAATACTGATGAAAAAATACTGATCAAATGAATCATGAT
TAGCACTGTGTCCATACTCGTGCAGCCCTACTAAAGTAAGAAATCTCTCTCTGACGTCTG
GACAAAATCGTCTCTGGATGGATGAGGCTGGGAGTCGGTGCTTCCTACCTGTGATCGGTG
GTTTCTTGTACTGGGCGCTCTTCAGGTGCTCCTCCACCAGTTTGGGCGTCACACAGATGA
CGTGTTGACCTTTCCAGTATTTCACCATGTTCAGCGACTGCAGCGTGCTGATGATGTCAC
TCTGCGTGATGCTGGTCATCTGACTGGAGAAACAGCCTCAAAATCAGAGATGTCGGCAGG
GACATTTTGAGTAAAATCACCAGCACCAAAATAATAAACCTCCCTTTTCCTTTTCCCAGG
CATTATAGTTAAAACAACCACATCTTTTATAAAACAAGTCATGTTAAATTTTATTTGAAT
AATTCTAAAAGCATGTTATATCTATCTGCTGCAAAGCTATTTGTACTCAGTATGACTTTT
CCTTCATCTGTCTCAGTGCATTACAAGGTGTCACTGCACTATAAACAAACCCGTTAAGTA
TTAGATAAAAAGCCAAGAAATCACCATCACTGCAAtaccaaaaaaaacatacaatttcct
cagtttttaccattttctcttgtactctgacgcagcctgacgtttaaaatgatccctaac
tttgcac
>NODE_857_length_678_cov_13.530973
AAAAAAAAAAAAAGGCAAAGAAAGGGAGGGAATGAATGCATTTTCTTCTTATCTATCTGT
CTTTCACTCTCTTTCCCCAGTGAGAGAGACAGAAGGGAATAAATGGCTCCCCTCTCCTCT
CCTCTCTCCTCGGTGTGGGCTGACAGCGCAGCAGATGGTGGTTTAAGCAGTGAATTTATG
AGCGCCACAATCTTAATGTTGCAGAAAGAAAAGAAAAGGACTCGCATCAAACGCCACTGA
CAAATGCACTTGCTAATATTAATGCACTCCTCATTCATCCAATATGCTGCCTAATTGCTT
TTCTGTACACAGTAATATGGCACCTGCTGCTCAAGTCCGGCGCTCGCGTCAGGAGAGGGG
AGATCGAGGAGGGGGTGGGGGGGCGGACGTGGAAGTAGAGAGAGATGAGAAAGAAAGTGT
CTCTCGCTCTCTCTTTCTGTCTTTCTCGCTCCCTTTTTTCTGTGATGGATGCAAGGCTGT
GGATCATGCGCCAGACCTGTCAGTGTTCCTAATTAAAATTTTATACTTACAGGCTCAGGG
AAAAAAAAAAAGGTGGAAAGCACTCAGTAAACAATCAGTTATGAGAGGAGAGGAAGGGAG
AGGCCATCACAGACACACTCGCGCAATGCGACACACTGAGGCACACACAATCCAATTTTA
AATACAGCATCATACACTGAAAATCCTTGGACTTTATTAGAGCTTAACAAGGCCATCTTG
CCCGCAGATCAAACCCGAAATCCAGAAGGGCCTGAAAATCAGCGAGCCGCCCACCTTTGT
TACAAAAAAAAAAGAAAAACTCTTTCATGGGcgcttgtggac
>NODE_858_length_973_cov_13.639260
TTGCAATCCAGACTGGTTTCCTGAAGAAAGGAGAGTTGGATTCAAAGGAGAGGATGGGTG
CAAAATATTGAATTTGAGGGAACCAGTGACCAGTCGTCCAAAATATTGCTTGGAGCACAG
TAGGTGAGCGATGGTCTTTATCTCAGTACCAGGGTGGCTCATTTATTTTGTTGATGGATT
GTTTATCAGTCCGGCAGAATAGACGTGTATTTGAGTAGCTGGAGGGAAGTTTAGAGGGGT
TTTATGCAGCAGCGCTGTAGAACAGCCATGTACATCCCCTTCAGCCAACTGACCTCGTCG
GGTCATCAGGACTTAAGTAAGAGTGAAAGTCGCTTTAAATGGAGCGAGGCTCCCAGGGAC
CCAGCCTTGGCTGAGCAGCTGCTGCCAGCCGGCGACTATTACTTTTCCAGGGGCTGACTT
TGATGTTTTAACAATCCATACATATTGATTCAGACTGATAATAAACAATTTGATTAGCCT
CTTTCTATAGGCTGTCATTTCAATCACTTTCAGAGCTCCGATGGAGTGGAAGTGAGGGGC
CGTGGAGGGAGGGAGGGATCAGAGGAGGGCTGGAGGGATGGAGAGACAGAGAAAGCGGCC
AAAGCTGAAAGAGAGGGTGGAGGGCCGGAGCCCCCTCCTCAGACAGAAAAAGGAATCCAG
CCCTGATTAGGCCTCTGCCTTTGGTGAATTGGACAAGACAGCTGAGCTGCCAGGTTATTA
ACTCCCTCAGAAAATTCTCAGCCCTCTCTCAGGCCGGCCTGAATACTGCGATCTGGATCG
ATAAGCAATCTCCGGTGTGTACCAAATGCCTGCTGGATTCATTTGTCTCCCAGCACCCTC
TCCCTCCACTGGACAATACACCTGCACAACTGAGCCCCTCACCCCCGGCCCCTCCTTCCC
CCTTCTTCCCCGAGTGCTGTTCTCACTCTCTCCTCTCCCTCTTTCTTCCTCACCCTCCCT
CCTTCCTCACCTCTCTCACGTTCACTCACTGGAGTCTCTGTCACTTTTTAAATAATGACC
CTGGGGCTGAAGGAACAACTGCCTACCTCTATTTCATCACGGTGAGtccctctcctgcag
gccggggcgaccaagctgtctgggagagcgagagcag
>NODE_860_length_935_cov_9.211764
CATTATTTATGATCCGCACAACTTTTATAGTGACAATATGCATACTCTTGCGAGGCAGTC
TGTTTTGTAATCGCGTAATCAGAGTGGGGAAATTGCTATTTCATAGCCGCGCAGCCTTTG
TTCGCTGCGACAAAAGAAAGGCGACTGTATATCTGGATCAACTTTTTCGGACTTTTATTG
TACAACAACCTTTGCATAACAACTATTTTTCTCAAGCGTTGCCCGAGGCACTGCGCATGC
GCGCTGGCTGCTCGCTGTCACTAAGACATTTTTCTTCACGTTGGAAACTGTCACTGGTGA
CGTCAATCACAGAGCTCTGACCAATTAGAGCGCAGGGTGATTGTTTAGCTCCACGGGCTG
CAGCGCCTACCATGAATCTCTATTCAGTATCAAAGCGTCCTGCTGCTGCCTCTCAACCGA
ATGGGATTCCATGTAGTCTGCAGATAGACTTAACTTTAAAAAGTTTTTTTTCTTTATTTT
TCATTGCGATTAAAATATATTTGTCATCATCATTATTATTTTGCCTGCTGTCAAGTTATT
CTAAAATTAGGAAGTAATGAGCGTGGATGCATTGGGAAGCCCCGTGATGGACCCTACGTT
TTCCAAACGGAACACGGCGCTGAGATTAGTTGACTTGGCAGGGGCTCACCACCATCACCA
TCATCACCACCATACCCCTCAGAGCGTGACAGGCTTCCCGGGGTTCAGCAGCCATCCACA
CTCAATGGCTCACTCGCACCCTGGGGAGATTACTGCGGAACCCCGCCTGGGGCCGAGTCC
ATTCGGGCCAGAACACATGGGGCACTCCGCGGCCCTCAAAATCAGCCCAGCCCATCATTA
TCCCCACCACCATCACCACCACCACAATCATCATATGGCAGGCCACAGTGAAGTGGTCTC
CAGTCAAACGGGAGCTTTTGGCCCGGTTCAGGCGACATCGGTCCCGTATTCTATGTCTCA
CACGGCCCAGGCTTTATCCGCAGGTAGGGATTTCCTCATCCGGAGAGATCTGACAGCTCA
AGCCATGCCCGTACTGACTGACCAGACTGCTGGttcagcctctcaccacggaatgtttg
>NODE_861_length_866_cov_10.145496
CTGGTATCGAATTCTTCACCATTGCAAATTGTTGTCATGGAGATCTGGAAAAAGCCGCTG
AGGGGATGCGATATTTCTCCCTACGCGATGATTTTTTTTGCGCGTTGGCCAAACACCTAA
GAAAACGCAGTAGTGCGCATAAACCAAAAATGAGTGCAAATTCTGCTGAAACATGCGTGC
AGCCCAACTCCACACCAAAGTTGAGTTTTTAAACACAGATACCCGTCATACCCTCCCCAA
GAGTGATGTCAGCTGTAGGATTTGGTGAGTTGGGGTGGGGTGGGGGGGATCTAAAGAGTG
CATAACCATGGAAAGGGGCTTGAACGCTCAAGAATCTTGTCTTTCTGTTTGCCCCCTCAA
TCGAGCGACACAAAGGCTGAATTACTCATTCAAACCTCGCGGGACAAAGGGAAAGGAGCT
GGATAGCACTCCTGCATTTGTAGTCAAACATTTAGAGACTTAAATCGAGTCGTCATGAAG
GAGAAAGAGTCGGACAAAGCCCATAGAATTGCCATCAGCAAACATTTTCCTGTGTCATAT
TATGGGGTCTCCATGGCTCCCTCTGGCCCGCGGACAATAGCACAAGTTTGCACACTCGAA
TACTGTCACCCTGCCAACGGCAACAAGGGCCCAAAACAGGACAATCCCCCAGAGAAAGCA
TGGGCTCCGCGGGGAAGGTTGCAATAGAGGAGGAAAATGGGACTTGTGAAATGCTAATTG
AGCTTCATCCCCTTATTGAAGTGGAAAAAGAGCACCTATCGTTCCCCTGAACCGCAGCAG
CAGAGGAATGAGATGTGAGGAAGCTGTTTGTCTGGTGAGTACACCTCGTGTCCTGAACCA
GTCTAGGAGAGAGGTTCTTTGAGAAAAAAAAAAGAAAAAAAAATCTGCAGTCTATATCAA
GGCTACAGGCCATTTATTCGGAGAGAGCTGCAGGCTACGTGATGGATTGCCTCattcact
cagtttggggttgtgtgaggagagtcctgcagatctgtgtgctcttggct
>NODE_870_length_579_cov_9.533679
TTCATTTATTTATTTATTAACATGTTGTGACTTGATAATGTATCTGTTCAGCCATTAATG
AACAAAACATCTTTACAAGAAAGCCAGAACTTGATGTGATTCAATTTTAGCCATCCATAT
CGGTATGAAATTCTGCCAGAGGATTCCCCCCCCTGCCAGAGACAGTGATGCTCTATTCAA
AGTCAAAAAGTGCTCTGGCAAGGACAACAGTTTTATCCCTGTCTTCATAACAAAACACAA
ATTCTACATAAATTCCCTCTCTAAGGGCTCTTTAACCCTTTTCCCCTTCCCCATGCTCAA
TTAGGTTTGGTTTTATTATTTATTTATTGTATATTTAAAGGCAACTAACACTGGGAAGTG
TAATAAAATGTACAGTGGGGGGATTAGGAGCAGCTCTTTAATCTCACGCTTCTGATAATA
CTGCATGGGCTGATTGATTAGTTTTTCAGGAAGCTTATGTCAGAAAAACCTAATCCGTCT
TTGGATTGTGCCAGCCTTGTAAGGTTTTCCGCGCTGCCACTTTATCATGGCGGCGAATTA
CAGAGCTGCTGGGCTGTGATAAGGTCCCCGTCTCTTTTACAGACCCCACCGCCCAACCCC
CGGCACCCCCCCCCCTTTCCCTCTGGACAATAAAAAAAAAATTGTGTTTATATTCTTCAC
ATCCCTGCTCTGCCTGGTCTTCACATCAACCTCTCCCAGGATTTGCCTTGTAAGAAAGag
ggg
>NODE_871_length_723_cov_7.760719
CCTGCTTTCCGTTTCTGTTTCTCTCCCAGCCACGGTGCTCCCCCAGCCCACCCCATAACC
CCACGCTCCCCTCTTAGAGCTGCAAGGCACAGGGCTGTGCTTTATTTCTCTGCTCATTTT
TCTCGGAGATTGGTACCTTCACACGCAGATCCATACCATGCTCCTGTGCAGTGCAGGCGG
CGGTGAAGAAAGAGGGTTATATTTTCCCCTTGAGTTAGGACACCTCATGACAAATGATAA
TGGATAATCAATAAAGTGGGAAATATGAGGCAGCAAACTTTATGAAGCCAGGAGACATAT
TACTCCCCAACAACACTGGTTTCCCTTAACAAAGTCACTACTCGACTGTGCCTAATAATC
TGAAGGAAAATCAAAGGACCCGCAACCACATCAGCAATATTGGCAACTTATTCCACTTTA
ATGGCATTTTGATTGATTTTTTCCCTCTTCCTAATGGTCGTTTTATAGATTTGACGCTGC
TTCTGCAAAACAGCAGTGTGTAATAAACCTCCCCGAAGGCAAACGTTAGCCATTAAAGCT
CTTGTCTTACTAGCGCTCATAATTGGAGGTTGACCACCACCACATTTTGGTCTCTCACAT
AACACACACTTCGAGGACGAGCCCTCTCTCTCCTGTGCCTCCCAAGCCCTTTGATATTTT
TGGTGGATGGCCACAATAAGTGATAGGATCCCTTTCTCCGGCTCTTTTTGAGCGATGGGG
TTAAAAATAGCCATAAAGAGGTGACCTTGGCGCTGACATTGTGGAATTTCAGCCAAGCAT
TGACCTGATGAAAATGGAAGGCCAGGCTGCTAATAAATCAGGATGCTTTTAAAATGAGTT
TACCCTAATGCTCATTCATCACGGGct
>NODE_872_length_488_cov_1.918033
ATCATCGCCTTCATCCTCCTCCTCCTGGTTGTCCACGTCTTCGATGATGGACTGCAGTAG
TGACCGACGTGACGCCACGGAGGTGTTTCCTCCGACGCTCCTTCTGGACCTCAGAGGGGT
AAAACCAGATTTCGGGGTGGAACCAGATTTTGGCGTTGAAGCTCCGAGCGCCTGGAAAGA
GTTCTCGAGTTGCCCGTTTATCAGCTGCTGCTCTTCATCGTCATCTTCTTCCTCACTATC
ATAAATCACTGCTGCCCTCTTCCTCCTGGTGGCCATGATGGAATCGTCCAGCGACTCGTC
CATGCTGGCGGCGTGGCTGACGTTCACGCTCTGCCTGGAAGCTTCTCTCTGCTGCCGCTC
AGCCAGAGACTTATTGACGTCGAAGCTTCCCTCCATCTGCAGCTGAGACAGCAGCCGCCG
CTCTTCGGCTTCGGTGTCCGGATCATCGTGATCCGAGAGCATGTCGCTGTCGTCCAGCTG
TAACTGGAAGTTCCCGTGTAAGGACTCGAGGCCGGTGCTGACTCTGGACGATGTGTCTCC
TTTGAAGCTCGAGTTGGAAGCGTGCAGGACAGAAAGTCTTTTGTTTTGCGGAGGTGAGac
gtgattatgaccgaagtccatctcggagtcgg
>NODE_873_length_418_cov_7.923445
TATATATAGATCCATAGATAGATATTTATGATTGATATACACAAAACTCTGTTCAGGGTT
CAACCAGTGGCAAAAACTTTGTGCCGAAAATAATCACGTTGAGTGGATTTTAGAAAAAGG
GCCGAGAGAAAAATGCCATTTAGCATTCAAGATTTCCATTTGGTCGCCTGAAAGAGACTT
AACGCCAATTGTCCCTGCTGGTCATCTCACAGGATGGAATGCAAATGCGGAGGTCTATAG
GGCCTGGTGCGGGAAAGCCATTGATTTGAGATGAATACAGTGGCTACTCTCAGGCCCTTC
ACAGTTATTAGGACTAATAGAGAAACATAAAATAGTGAGAGAGAGAAGCACGGATCGGCA
CAAATGCTCTAAATAGCTGGCTACTCCACAGGCCTCTCGGAGAGTTTGGCTTGCAATTTG
CATTCCTTTGTGTGACAACTTGTAATCCTCCCCTCAGCATGCCAAGAAACACACAACAGA
TTTATTGTCCCAGTCAACAAATCGTTTAGGTCATCCCAAACCTATTACTGCCTAATGCAG
TGGGAGCCTCCCCCCCCCCCCC
>NODE_874_length_732_cov_12.326503
CATAGGTCCTGTGGCCAGACTGGTATAATATGCCAAGTCAATTTGCATATTATCACTACG
CATTTTTTGGCTTTTTGCGTGTTGTTTCACTCCATGTAGCCTCAACAAACAAACCCTCCT
CCTGACCTGAACCCTAACCTGAACCATTTAGTTCTAATGTTGCAGAACAACATGCAAAAA
CATTAAAACGTGTAGACATGACACACAATACACGCCTTAAGTGGCACGTTATTTCTGTAA
GCCTATTTCTGGACGGACACATAGATGCAGTGACGTCACAAGTCCGAACAACCCTTGGGA
CTGAAGGCCATCAGAGTTCTCATTCTTTGTCTCAGTGACCTGCATGTCTCTTAAAAAGCT
CCCACTCCCACAGCCAAGAACCGGCAGTTTTAGAAACCCTGGTGTCTCATCTTAGCCCTG
CTCTTCAAACAGGCCTGCATTGATTAACTCAGGGGGCTTTCTCTGCTATCCACCTATTAA
TTATATGGCCTTCATTAACACTGGGCTGATGAATGGCCTCTGCTGGAAAGGCGAGTTAAG
AGGAGGTGTTAACACAGCACCTGCCTGCACTCATGTGGCCACTTATTAACCAACAATGAC
CTTCCACATCATAAACCCACTGGCCGGCTATTTGCTGTCTAATAAACGGAGCCCCTCTCT
CTCTCTCGGCCCCCCTCTTCCATGCATGGACCCCCTTTACTTGAGCCCCTCAGAGTTTAT
TGTTCTGGAGGAAAAAAAAAAAAATAGATGCCTGTAAACTTGGGACACCTGGAATCAACT
AAAATACAGATCCATGGGACCAAAAAGGAGTTAAGTAGCATAGGTGGTTAATGGATTGAT
GAGGAGCCTCTCCACAAGCCCTGTGAAGAGAAGACa
>NODE_875_length_310_cov_2.335484
AAAAAAAAGAATAAATGCAGGAAATTTCTGATGTGAATATAAGTGATTCAGAGGTCGTCT
TTATGGTGTGTAGTCCTCACAGGTTTTCAAACGTGAGGAGTTTAAAAACTACAAACATGG
CTGCCTTAATCAGCAGACTAACACACACAGCTATTGCACTGACCTGCTGACACCATGATG
GACAGTTTATCCACTGCAGAGGCTCACCTCTGGATCTGTCCTCTCTCCTTTTCTCTCCCA
ACATGGACGTTTTCTTTCTTCATGGTGACATTTCTCTCTCCCTCTCTCTCCCCCTTCTCC
TCACCCTTTATCTTCAGTTCTCATCCTCTGGTCTTTCTTTATTTGTCTGTACTGCTGTCT
GTCACCCTTTTTATTCCTTTATTACTGTCCTAAAAGCCTACCAGATTCTTGTATTGAAGT
AGTTAAGCTTCAACaaaaaagataaatacaaaca
>NODE_876_length_924_cov_12.450216
CTCTCAGTCTGTCGAGGAAGGGAAAGTCGAGAAAATGACCGCCAGACAGCATTTTGTGTA
ATTTCTCAGAAAATTTCAGTAATGTATCCTGCCAGCGCCCGTTCCGGTTCGGGATTCTAG
CGCAGCCACAGATTATAACACATCAATTTATTGTTGGTTTTTGTTACATGTGTTTTGAAA
TCTAAACACAAAGCAAGAGTATAAAATCACTCTGGCTATCTTTCACAAATAATTCTCCAG
ACTCATATCTACTCTTTGTTTTATACACTATGTAATAATCACAGATCATAGTTCTGGCCA
TACATTCATCCATCCATCCCTCTGGTCATGGCCAACACGATACTGTTCTATACTGTGCTC
TGCTTCTTCGATGCCTTGGCAGCAAATTAAGTTAAAGCCTGCGTGGAAAAAAGAAGCCCT
TAAATGTTGCCATATGCAGGATTGCATGGGAACTTCCTGAGGAACACATGTTGTTCTGGG
TCTCTTGGAGAGGTGTTGAGTCTGTGTAGTCTATAGAGTGCGACTCAGTATGGTGGACCA
CTCAACGCCGGCAACAGAAAAACAGCCATTTACAATGTACCATAATATTTTGGGGAAAAT
GTCACATTTAAGACTTGTCAGTTCTGAACGGGTCAGCGGTTGTTAAATGCGATGGCCATA
TTACATGGGGACAATCAGCTCCGACTAAACGCTGAATGTGCTGACATGTTTACACTTGAT
ACTTTTGTGGACTACATCTCTTCCTTTTTTCACATAGAATAGCTGCTTTCTTAATTCTCA
CAGTTTGCGAAACCTAATCTGTTTCTACAATCTCGATGTCATTTCATGGCTGGATAAACA
AAATGGAGATTTTGGCAATATTCACTTTTAGGGAAATCAGAATCCAGCATTGCTGTAAAA
TCCACAAGAAAAAAACAAAACCTCATGTTGGATTGGCTTTGTAGTCTTTCATATGTCCTT
GCTGGCTTTTGTTTTGTGTCTTTAAACAGCAACTTAAATCCTGTCTTGAGGGTTATGATA
AGAATATTAACACAtgctgtcatcaaagtaatactaaacgtgtgtctc
>NODE_877_length_363_cov_6.782369
GAGCTACCCCCTATGAGGAGTTAACCCCCAGGAAACAAACACTTAACGCAAAATGGCGGA
CTTCCTGTTGGATTGACGATATGGCTGCCACTGACTTTTTTGTGCAGGCCGACATACTGC
ATATGCCTCCCAAATTACATGGATGTAGGGGAAACGTGCTGCCTGTGGTAGACGTTACAA
AGGTGTCAAAATTGTAGGGGGCGCTATGGAGCCATTTTGCCAGACACATGCACAATGCCC
ATAAAATATAAAATTTTTGGCCGGTGCTGATATGTGTGCAAATTTTCATGAGTTTTTGAG
CATGTTTAGGCCCTCAAAAACGGGTCTGTTCCGTCCGACAAATAATAATAATAATAATAA
TAATAATAATAATTCCTTGCATTACAATAGGGTCCTACGCACTGTCAGTGCTTCGGTCCC
TAATAATTCCTTGCATTACAATAGGGTCCTACGCACTGTCAGTGCTTCGGTCCCTAATAA
TTCCTTGCATTACAATAGGGTCCTACG
>NODE_878_length_153_cov_42.026142
ATGAAGCCGCCCTCCGCTCTCTGAGCCGCCGGTGCGCGCGGCCCCCGGTACCGACTGCGC
TCCCCCGCTGAAATTTGACCATCTCTATAAGAGGAGGAAAAGAATCTAACCAGGATTCCC
TCAGTGGCAGCGAGCGAAGAGGGAAGAGCCCATAACTGGTGCTGTGGCATGAACCGATCG
CAGCATGAAGCCGCCCTCCGCTCTCTGACCCGCCGGTGCGCGCGGCCCGCCTCGCGGGGT
ACCCCCCGTCCCGATGGCGCTCCCCCGCTAAATTTTGAGAATATTAATAAGAGGAGG
>NODE_881_length_973_cov_13.242549
ACGAACTGAGTGACAATAAGCAGGAGACACGTCTGAATTTCATAAACTGCTGCACAGACA
ACATGTTGCATGGACATTTCAAGAAGTTTAGATTACGGAGAAAGAAAAGAAAACACACAT
AAGGGTAAAGACAAACTGAGGGCACTTAGCGGGCAGCATGTGGGGATGGAGGATGCTTAA
ATCTGAGGAAATCTGTGTAAGCTTATTGTGATGGGCAAATGGGATAGCCCATCTCCTATG
GTACATCCCATGAACCTAAAAAACCCTAAATAAAACATCAGTATTAAGTTTGGTCTATCA
CCAGAAGCTGCATTAGGTCTCTCCTCAGTTTGCTCCTTAATTCCATCAGAGTAATCCCAC
GTTATTGCCCTCTAACAGTACCCTAAACGGAGAATAAAAAGTTTGCTCCCCTCTAGCAGT
GTATTACCAGGAAACAACAGGCCCTCTCCTCATTAAGTTATAGATATAAATGCTCCAAAG
CATGAAATTACCCCCGAGCCTCCCTCTCCAAATAACCTGGTTTGCAAACAAATGATCCGA
GCACAAGCAGTAAAAGGCAGATTATTAAAATAATAGGAGGGATTTAAATTTGCATCCACA
GAACAATTCAGCAAAGGACTGTGCAATTACTCCTCCCCTCCTCCTCCCCTTTTCATTCCA
CCTTTCTACTGGCAAGCCCAGTCCCTCGCACTTATGTGTCCATCTGTTCTTTCTAAGAAC
CAGAAGCAGACATTGGTATCTTTAAGTGTGTCAGTGTTAGTGTTAATGTGGTCAAATAGA
GGAGTATGCGCGCTTCTCTGGTAGTGTCGGGTATTATTGGTGAAGTTAATGAAAACCACA
ATTAATTTACATACTCATAGTGGCTTGTTCTACTCGGCCCTCGCCCTAAGAGTGCATTTC
TCTCTTCCTATGATAAATATCTAACTTTATCCTCAGACAATAACAGTCCCTCCTCCTATG
CTGGAGTAAATGGGGAGCGATGAGAGAGTGAGGTGAGCAAGAACGGACGAGGCAAAGGGT
GCTCAGGTCTGCATTACCTCTGAGTTATGGCCTCCATTTGCATCTCAATCAGCCTCTTTG
GAGAGCCCACCACcttgataacacccccatcacacca
>NODE_882_length_892_cov_19.637892
TAGATTTCTAAAACATGCTAAAAGTTTTGTTACAACCCAACGAAGATAAAATTCAAATTC
TAAGAAATTGGTCAGATAAAGATGCAGATTTGACCCAAGGGCCAGGTTTGATGACTTTAA
CTGTCATTCCTCAAAGTCAGTGTTATTACGGAGACCATACTGTCACTGCCAGGCTTATAG
AAATTAAATGAATGACATTATTATCATGCTTAAAGCATTGGGGGAAGTGTATGCATGAGC
ACGTCAGGCCTGCATTTCAAAGAGGAAATCTTTAACATAAACATTAGCATTTTGTGAAAA
CAACTGAGTAATTAGTTTAGGGCATAATAAGCTGGGGAAGGCACACAATGAAAGAAAGCA
TTCTGGCTTTAAAATGAATAAAAATTGATTGTGTCCCAATAAAAAACGAATTGGCAGAGT
GTTAACTGGATTCCACATAAACGTCTGTAGCAGTCCCTGGCCGCTTTATTGTGTGCTAAT
GCAATAGAGAACACTTAGCAATAAATGCTCCTCTCTGATGAGCTCACAGAGGCTTTCCAA
GATGGCCTGATGAAATTGTAAAAATTAGATTTGAGCTAGCTGCTAATGACTCCTAAAACA
AAGGAAAATCTCCAAATAGAATTAGCCTGCCCTCTTCTTCTCTAAATACATCATATGTAA
ATTACTGTCATTTGGAGAAATATGCTTGCCTGGAAGGTAAAGCCTTCATTAGAGATCTCA
GTAGGTTTGGGACTCGAACTAGAACTCCTCCAGGACATTTAAAAAGTTTGAGAACTGAGA
GAAGGTAAAGATATTGTTCACTCATGGCAGCAAATCAGAGATATGACTAAGGAATTTATT
TTTGATTATTTTAGTCAAACCAGATGGATTTCGTTCCAAAGCTGAGGGCATAGATAGCTG
CTATGAGAAACACATACTGTATGTGTAAAATTTCATCGCCATAATCCACATTTGTATTCA
ATTTGAAATCTGCAAACAGCACGCTCACTTACAATATCTGTAGTGCACCACTTCATTAAT
gcacagccacagacac
>NODE_883_length_308_cov_1.240260
ACTCATCATATCGTTGTTTGCGCTTTTTGTATGTTCTTTTTGCAACCATGATTTAACCAT
CGGGCTGCACGGTGACTCGGTGGTTAGCACCGTCGCCTCGCAGCTAGAAGATCCCCGGTT
CGCCTCCCAGTAGGATATCTGGTATCTTTCTGCGTGGAGTTTGCATGTTCTCCCCGTGCA
GCGTGGGTTCTCTCCGGGTTCTCCGGCTTCCTCCCACAGTCCAAAAACATGCTGAGGTTA
ATTGGTGATTCTAAGTTGTCCGTAGGTGTGAATGTGAGCCTGAAAACAGGCAGCCACATG
TGAATTAAACCACATCAGCTCATCAATGAAGAGTGTTTAAACTGGAGtttaaagtgtcac
agttgacaataatccaggtttcacgttaatccaactcaccctgcaggggagaagtttggc
ttgcatgatttcctcaaacataagaagataaa
>NODE_884_length_555_cov_17.200001
CCCCTACACATGTGTTTTACTGTGTTTTGTAGGATTTAGTTGTAGCACGTCTTCTATATA
TTTCTGAGCTCGGCCTGTTTTGTAATATGTTTGTCAGTATCCCTAACATATTTTATACTG
TTGTATAGTAAGTTACGCTAGAAGTGCTTGATTAAATCAACCACAGCCAAGAGATGAGTC
AAATCCTGTGTTTACTATATTTTGATTTGTGAAACTGACTCTGTTCTAGTTGTTTTAAAT
GTTTGTGCAGTCAACACTTTCACTTTCTGTGTATACCTGGTGTCAAATCTCTGTCTCTCT
CCTTTCTTCCTCAGTCTCAGGGCTCACCATACTCAATGAGCGGACAGCGCAATGTCAGAG
CGCTCTGGGCAAACTGCAAAGGGGAAGGAAGGCAAAACCAAGTATGCGTCTCTCAACCTG
TTTGATACATACAAAGGAAAGAGCCTTGAAACACAAAAGCCTGTTGGTGAGTATCTCGGT
TCTGTCACACACAAGCTTTTGCAACATTCATCGCGTGTGATTGACCTATCTGTCTTATTA
TGCAGGAGTACAAAAGATGCCAGATGTTGTTGTTTTGCCATTAAAGATGTACAGCTTGTT
TTGTAATTAATTAGATGTAGCATAAAAAAACAGATGTGCTTGGCCACAGTTGTATTTGGT
TTTGTGATTAAAATTGCTGTGTTGTGGTGTATcctgcca
>NODE_906_length_365_cov_6.150685
ATCCCTCATCCCACCGTCCCTCCCAACACACAGACACACACACACACACACACACACACA
CACACACACAGTGCTGTTTGGTGGAGATCAGAAGCCCAGCTCGGAGGCCCCACACCTGGG
CATGTTTGCGGAGGAAGCGGGCCCTGGGCGGGCTGCGCTCCATGCGCCTGTCGACTGGCT
CCACCAAGTCTGGCCAGCTGTGCTCCTGGCCTGGCCTCGCGCTGTGGGGGCTGTGCAGCT
GGGAAAGGCATGTTTCCCAAAAGAGGAGAAAAAAAAAAGGACAGGGAGGGGAAGAGGGAG
GGAGGGAGGACATAGAGAAGAGAAAAAGAGAGAAAAAAGGGCTTTAGGTTATTTCGAGCT
CATTACACATTCATCCCTGAGCTCTTCTAAAGCATCTCCTTTTATATGAAAAAAACATTC
TGAGCTAAGCTGGTTAATACCTTGGAAGTGTTTGAATTCATTATTagatttttttttttt
ttttttaatttttaaaaagtcttgcacag
>NODE_907_length_581_cov_12.395869
TGGGAAAAATCTCCTTTGCACGGCTACAACAGGACAAAGCAGCGTGCAGTGGCGGAAAAA
AAAAAAAGAGGCAGTCATTTTTTCTTCAATTACAAAAGGCAAATATTTATTATTTATAAG
TACTTGCCTTGTATGGGCTTAAATGTTATTTATGAACCTGTTGCATAGTGATTTCCAATG
TAACTCATTATTTTTAGCTGGAGGGTGTTGTAAAGGAGCAAGGATATATTTAATGACACT
CTGCTAGTCGGTGCAATTACACTGTAATCATTATGTAAAATGTCCTATTAATTAAACCAA
TTTCTGCTGGGGGAACATTCGTTTCTGCAGGGCCTGCGCCTCATCCTTCAGCCGCCTTGC
TGCCTCCTGTTTTTCACCAGGCCCCTATTATGTTGTGACTTCACTGCATACATATTTATA
AAAGAGATTTTCATTATCCCCAAGATTTGGAAGCATTTTCAGATTAATAAATAGAACGTG
CCACAGAGGTTTGAAAGGCAATTAGGTTTCTTTCCAATCATACGCTATTTTGGCCTTTTG
ATCATTGCTGCAAAGCTCGGCGCATTTATAAGTTGAGAATTTGCCTTTTTTCGCTGCATT
CAGTTAAACGCTGGATCCTATTTCAATAAGGTCTCATGTTTACCGGATTGGTTGCTCAAT
AATTGTATTGCAGAAGGATGCATGACtaactagaagagctagtaatacatctctctctta
ataat
>NODE_920_length_311_cov_1.372990
CTATCCTCAAAACTGCAATGAAGACCCTTAAGATCTCCTGCAGTTTGCAAGCAAAGCTAA
TAGATCTGTGGACGATTGCCATCAATTTAGCTTGGCAAGACATCCTGTCGCACCATGAAA
GTCCCAACACCTTTACACAAGTTTTATTCATCGATATCGGCTTTGCATTGTTCCTTACTT
ATGGCTAAACTGGCAAAACTCATTCCATCATTGCTCTCTCAGTGGATCTACAACTTTGAG
ACCAAATGGAAGCAAATCCTCATGGTGGGCAGCCTGACCTCAGGTCATCTGTTCCTCAGC
ACTCCTGCCAGGGGTGCAGCCAAGTTGTGGCCTGGGTGGCCTCGGCCACCTCGGACTAAC
TTCTGAccacccttgtggttacccaacacaactagtagtaaggcccttcagtgtatatgt
gtgagaaatttgtgtatgtgggttacagcactaat
>NODE_921_length_870_cov_12.844828
ATTATATATTTATTAATTGATTAATTTATCTGTGTAATTTATGTATTTATTTGTTTCATT
GTCTGTGTATTTGCGTGATTCTGGTACAGGGAGGGGGGCGTTTCTGAGCAAAAGGGAACA
AAGCGACTAGTGGAGAGGCTCTTCCAGTAGTCCACTGCACTGAGAGAACTTTTAGTACGT
TTGTGCTTTGTACCAATATATCAAAATTACAATATAAAAAAATCTAAAAGTCAAGAAAAC
TGAAAAAAATGTCTGGAGGGTTGGGGGACGCTCTTCCCTTATTACTAGAAACAGTTACTC
GCTATGCATAACCTAGTTAATAGTTAAATTTGCTATTGCTTTTTTCTTGTCTTGTTAAAA
TGAAATCTTTAGATCTTTTTCAATAAAGTTTAGTCTTAATAGAATGTTATAAACAGTCGT
TCTGGTTCAATATAACCTGTGATAAGTTTGTGTAGTTCTAAAAAGCCACTCCGTCCACAC
CCTCCCTCCACTTACTACCGCTTTGTGATGAAACCTTATGCAAAAATGTGGGTCTGAAAG
CATAGTTTTCAGTTTTCAGTGAACATTTTATATAACATTCAGCTCTTGGAGGCTTGGGCA
GATAAATTAAACAAAAAAAAAAAACAACAAAAAAAAACAAAAAAAAAAAATGTTCTTTGA
GGGTCATTCATTGCACTGGACTAAATCGGTCAAAGTCACTAAAGAGTCAGAACTTATTTT
TAAGAATATTCATCATGTTTTCAAATGACATACCAACAAATCTTTAAAAATGAGAAATTG
TTACCATTGCACACCAACTGTTATTTACAACAGTTGTTGCTATACTTAAGAAGTACTCTG
GAGGTATAAAAAAAAAAAAAAGGGATTGTACCGATTCTATATTTTATATACTCTAATATG
ATATATATTATATATTTTGAAAGGTGAAAGGTAAGGGAATGGTTCCAGACGTATAAATAT
AAAGGAAATTGGATTTTTTTTTGTTTGTTGTTAagacttgaaaacatgaaggag
>NODE_922_length_328_cov_2.457317
AATACACTTTATGCTTTAATAACCCCCTGACAGCGTACAGAAGTCATCCGCGGACCTCCT
GGCACATGTACCTGCAGAAAAAACAAGCCGTCTTCCAGCAATAATACATCAAGATTCCTT
TAAATGAGTCTTAACATGTCTCCGACTCCACCTTTCGTGACCTACCTCAGACACGAAAGG
TTAATCCATGACAGGGTTAAAAACTTATCTGGCCTTTCTGGTCACATAACATCCCAATTA
CTTTAACAATCTCACAGTGAATGGAGGTGGTGGTGGAGGTGGTGGGGTGACCAAAGAGAT
GGGAGAGAAGAAAAATACAATAGATAAAAGTCTGTCTCAGAGTAAAAGATAAGTTCTTAT
CTTAATCTAATGACTCCACAGCCTTAATTTGTCAGACCTGGCTTGCCTGGAAGGAAAGAA
AAAAAGGAGAGTTTCTGTACACAGTGTTAATAAGCGACATCTCTCAAGTCTc
>NODE_923_length_635_cov_10.530708
AGCGCTTTAACTGCTCAATCACAAATGTGATTTGATTTCATTTTAAGTCAACAAACAAAT
GCACAAAGCTGCAAATAAAAAAAACTTCTTCCCTAAACTACCTTAAAAGTTATCCTCACC
ACTTTTAAACTGCAGTTTTCAACTAAGTGCAAAGATACTCAAAAATATGATTTGCCATAA
AGAGCATGAATATTTGTGATGTAGCCAGTGGTAAAAAATCCTTTTGGGGATTTCGATATC
TAAAAGAGAGAGGTTTATACATTAGCGCTGTAGTTGCAAAACACTGTTGATATTCAAATG
ATTATTGTGCAAAATCTGGGATAAGCTTCTGTGTGAGAGCTCTTCTAAGTGCCTACAACT
ATTGCTAATTCCCCTCACCATTGTGGGCCGAACAAAGGCCTTAATCCCATTTCACTTTTG
CAGAAGGCTGGGGCTATTTTCCCTCTCATAAACCAACAACACTCCCCCAAGCCAGAGCTG
AGAGGTTCTGAGAAAGGGGCCAGTGTGTGTATACTTCAAGGCTTTTTTGTCCAACTTGGC
TAGTGCTCTGCATAAACTTTTAAGTGGTCCCAGTAGGCCTCAAACACCTTTTGGCAGAAA
AAATAAGCTACCACAAACTGTAAAAAGGAAACCAAACACTCTCTTAACCTGGACAATACA
AAAGAAAATATATGAAGTCTTTTATTACTCAGACTGGGTCTGGGCTGCAAAGAGTTAACA
CGTTTTTTTCATGCACTAGTAAAGGAACTTTCAttcttctgaaagcagctctctttctc
>NODE_924_length_290_cov_34.186207
TCCTCCTCTAATACAGATGCTCAAATTTCAGCGGGGGAGCGCAATGGGGACCGGGGGCCG
CTCGGACCGACGGGGCAGAGAGAGGAGGGCGCCCTCACGCGGCGATCGGTTCATACCGCA
GCCCCAGTTCTGGGCTCGTCCCTCTTTGCTCCCTGCAACTGAGGGATTTCTTGTTAGTTT
CTTTTCCTCCTCTTTTTAATATGCTCAAAGGTCAGCGGGGATGCGCCATCGGGACCGGGG
GCCCAGCGAGGCTGGACGCGCGCACTGGCGGGGCAGAGAGAGGAGGGCGCCTTCACCTGG
CGTTCAGTTCATGCCGCAGCGCATTTCTAGACTCGTCCCTCTTTGCTCGCGGCTACTGAG
GGAATCCTTGTTAGTTTCTTTTCCTCCACTTACTAATATTCTGAAAATTTAGTGGGGGAG
CACCATCGGGACCG
>NODE_948_length_716_cov_11.449720
GTGCAAACATGTGGCGAAGGATATCACACGTCTGTGTTTTTTTTCTTCACAGCATGTCTT
TGTACTGTATGTTCAAGAGTATCTTTATAATGCTGGAATGAGCCGCTGCTGTCCCACAGT
GCAAGAGTCGCTTAATGTTTCATAAACGTCATTTGGAAGTAATTCAGTAAGCACCCTCAT
GAAAAAGAGATGAAATACAGATTGCCATTGGGTATATTAACACCTGTCACATCAGACCAA
TATCATATTGCATTGGTGTAGTTACCCAGCTTTCTATTATTTTCTCGACTCCCAAAACGT
CACCTTGGCCTCTCAATCTACAGATGTAATTACCTCATCAAATAAACTATCAACAAAGCT
CCTAAAACAGGATTTGTGGAAGTGGGGGAAACAAAACAAAAAAAAAACAAAAAAAAAAAG
AGAAACATATCATCACGCCCAACATACTGTATGTGAGATGTGTGACGCTTAGAAGTCAGG
GGAGCAAAGCCTTGAGGGCATACAATCAATATTACATTTTCCATTGCCACCTTCATAGCT
ATTGTAAATGGCTTGTGTCAAAAATAATAACAGGTTGTATCAGGAACCTTGGGTTTGCAA
TTTCGCTCCTAGTGCTTGGAGGCCCCGTCTGCTCTCCCTCCCTTACCCCAGCACCACTGG
GTGTTAATGACGCCGTGGTGGCAGACACTTCTCACACCACGACTGACTTTTTTTTCTCCC
CCTCTCTGCCCATTCTTTATCTCTTTACTCCTGACAGTTCCGAGAACTGCAGGGAAAATG
TGTATGTGTAAGAAAACGCTTACTACTAGAGATGATTAGCCCTTTGTGCATGTTTCGGCG
CTCAGCCAGTAGCATAGtat
>NODE_949_length_687_cov_12.960699
GTGTCTCAGAAGTTTTAGGGTTCTTGTCATTGTTCCTCGATGCGGATTTTAAAGATCTGA
GGCGGTGAACGAGCGATCAGTCAGGAACTAGTATCCCCCCATAAACTTGTGCCGCCGTCG
CTTATTTCAATCACGTAAGACCCCTAATGGCGTTGTCCGGGCGAGGGTGTTACGTATATC
TGTACAAGCTTTTTCTGACAAGCCCGGCTTGTTGATATTTGTCTTTTACTGTAGAGCCAC
CAAGGTGTTGCCTAAGAGAGTTTAAGCACGCCGATATTGCAAAGGGTTATTAGATTCATA
AGTCAGCGAAGTGGTGGGCGATCTACTGAGCACAGCAGAAGTTCTCATATGATGACTTCA
AACAAGACACATTACCTACCAGCATCTGTTGGAGTGAGTGGATATTAAGACACTTCTATC
TCCAGGACAGCGTAGGGGGAAAATGGTAAGTAGCAATGGAAAACACACAGCAATAGAAAG
GGGGATGATTACCAGTTAAATAGTCGTGCTTGCTGTTTGGTCTTGGCAACGCATTGCTTG
GAGAAGGGTTGGACTCAGTGGCTACTTGAGAAACTCAGTATCGAGACCCATGTCTGATGA
GGCTGATGTTGACAAAGCTTGTGTGAAAAAAGACTGTGTGGCATTTCTCCGCTCAGGATA
TGCCGGTACAGTGAGAGGGGTAAGGAAATATTACATTGTGTCTGCGCGCAATGTGCTGTG
GATGTGATGTAGGCTATAGGCTGTGTTGGAGAGGTGCTGTGTGTGCTGCCAGTGGAGGGC
TTTATATTTTATGCATGTATGGATGTTCCTTTTTttttttttttttaagag
>NODE_950_length_1335_cov_5.686142
TTGTTTATGGTCGTCTAATAAATATATATTATATAGATATATAAAGTAAACACCCCAAAA
CAAATTAAATTCAGCAATGAAATCAATGAGTCCCAAACGAAATCACAAAGAAATCAAAAC
TAAATCAATCAATCAATCAAATCAAAAAGCCCCAAAAGTGTGCGCTAGTGCAACGTTTCA
GCCCGATTACGGGCCTTCCTCAGGCTAGCACACAAAAGCTCTGCTGTGTTGCTCTGCTGA
GAGGGAGAGATGTTACCTCTTCGAAAGTCTCAGTAGAAGTGAGCTGTTGGGGCATGTTCT
GGAAATATAGAGGGCTAAAGGTGCACTGCTTGCTATGGAGTTAGAATCGTGCCAAAACCC
CACAAACACACAAAACATGTTTTACTCACGCCCAGCGATTCACAAACAAACTCAGTGTGG
TTTGCAAATACAAAACATCATTCACAAACTAACGCATTTCGTTTTGCAAATAAGAAATGT
ACCCATCAAACAAATACATCGTGATTCAGAAACTAATACAGCATGTTTAACACATACAAA
GAAACATATTTCTTCAACTACAAAAAAATATCCTTCAAGCACAAACTAAAATCTTTCAAG
TACAAAACAAAACCCTTCAAGTACAAAAAACAATTCTACAACTATGAAAAACTGTCACGT
GACTTTTGGCACTGACTTTCCGCCTTGCTGATCCACACACAAATGCCAGTAAACTTTCTA
AGAAATTTCCTGTAATTCGCCCTCCACGACAGCAGGCGGCGCTGTTGAGCCAATTCAAGG
CCGCCAACAGGAGCACCGAGTGTGAACATAGACTGTATAAAAGATGGACGTAGCAACCGG
CCCTGAAAAATGAAGCCAACCCGGAAGTGTCAAAAAGCTGCAATACCACTACGTCCGACA
GGTGCTGCTCCAAAAAGCTCTGGCTCCCATAGACCCCAGTTCTAAACAGGGTTCAACACA
GATCACGAAATACAGCTCTCCTACAGCTCAGGATTTTATTTTTCGTTAGGTTTTATGGTC
AAACCCAGAGATCAGGTGGCCAATCTGACAATAAATCAATAGTGAATTTTATAAAAATCG
TCAAAGTTTCAGTCATATGGGGGCGTGGCTATTTGATTGACAGTCTGCTCTGGAGTGATT
GACAGGTGGTCTGGAGGCAGCCCCGACTCTCGTTCACCGTAAACTCAGGTCTCATCCTCG
TTTGGATTTACTTCTGACATGTCGTTATTTATCCGTGGAGTAGCAGCACATTTTCCACAG
TTTTACTGTCCGCTGGCTTGTTTTAACCAGTTTTCAGTTCACCGCGATTCGGACTTGTTC
TACCAGCAGACACCGAAAGGATCCGTTCGGTGAGTAAATGTTTATTTTCTTGTCGGTGCC
ACTTTTAATGCACTTTATATGCAACTTTAGACTCAGATATAATGTGTGCAGCAAACTCTA
GAAGTTGGTCCGTTTACTTCTGCGTGCATGGACCAGAGa
>NODE_953_length_687_cov_14.569141
ATTTTAAACAGATGCCACGGGCTTTGCACTGCACCCAAGAAAATAAAGCAGCTCTTATTT
TCCCTCTGAAGAACATACTCAGAGTAATAGTAAACAGAGGGAAAATGTTGATCTCACAAC
AATCCCTCTTTGTGTGTAATACAGCTTTACTACTTGAAAATGGATGAGGTTTGAATCAGC
AAAATGTTCATAGAACAATTGCAGTAAGATAAAGGGGCTTTGGTAAGTCCAAATATGAAT
CATGCATAAAGACAGAAAATAGACTTCCACCATTCATTCTAGTTAGAGGACATGAGTTAG
TGTTATACTTTACAAATGCTATATGTAGCTATCAGTGCACCAGTAAAATAGGTCAATAGA
TTGTGTGTGTGTCTAATCTTTGATCAGATGGTGTTCTCATCCAGGGCTATTAATGTGCTG
ATCCACTAATTGGGAGAGCTTGCTCTCTTAATGCAATGGCCTTCTAAATGTGTCCGTCCC
AGTAATTTAATAATGGCCATTTCATGCTACTCTGACTTTTCAAACAGCTTGCTCGGGGCA
GCTACAGGGACTGGTTATTGATTGAAACTCCGAGGCTGCCTGGGCTAGGCTGTGGGTGAG
AGAGACTGATCAGCCTGCTTCCCAGAGTCCAGATGCAACCACAGTCCAACCCCCTCCCAC
CCCAAACACACACACACACACACACACACACACGCACATCTCCACATGCTACTCGTAAAC
ACACAAACATGAAACATTGACTCACAAACGACAAGTGAATACTCACACATAAATTTGCAG
ATTCCACTGAGATCCTCCGCACCAGGCTTGATCAGTAGAGCActgacgaga
>NODE_972_length_573_cov_21.921467
AAAACCACCCCAACTTACCAACACAGGAGGTTTCAGTTTGTTTTATTGCAAAAACACAAC
AGGCAAGAGCATTTTAAAACTGAGATGATTTACATGGTAATGTCTACAGTTTAATAAACA
TGAGTTCTAACCACATTTAATGTAGAATACAGGGCTGGAATGACCATATGTATAATTACC
TCACTAAAAACAAAGCATTTACAAGAAAAAGAAAAACAACAAAAAAAGAAAAATCAAGGA
GGACGTGTTCGCCGGGTAATCTGCCATCTATGTGAAACACTTTCAAACCAAGGAAATTTA
AGATCTTCATCAAGGCGTCTGCATCCAAACATTTAACAAAGGATTTTGTTTCGACAAGGT
AGCATTTACTTTATGTCCACTTCACATTACTGGCCCTGTGCAGAAGAAATACATAGAAGA
TACATTGCATGTTAACAGCAGAAACAGTGGACTCAGCTTCCCAAAATAAAAAGCTAAAAA
CCTGTGTAGGGAGGAAGTAGTTTTTGGTTAAGTTTTTGCAGCTGCTGCAGTCACTCGAGC
CCTGTGGAAACCTGAGGAGGGAAGGAGGGTTACGGTACAAATCGACTGAGTGTAAGTGAA
TGTGGAGGGCAGATTCTTATCGGGGGTGTACCTGAGGGGCTTGTGGTGCTGCACCCATCG
ACTGAGGGTTGGCGGTGCCGTAGTACGCAGCCTGCTGCCGGTAGTACTCCGCCCAGg
>NODE_973_length_999_cov_15.665666
TTCTGAAGAATTTTGGAAGTACAATATTTAAAACATTTAGTTTGATGTCTTTGGTTCAAC
TGGATCTGACTTTGTAGCCATTGGCAGCATCTCCTTGTTCCACTATTGCCAATTTGGGAC
AGAGAACCACAACCTCGCCCAGAAAATTAACACACTGCTGGCAACCGCCGCCTCCAGCTG
CTGAAGCTGAGGTGTTTCCAGGTGCAGAATACAGAGGCGTTTGTCCCAGATGTGCACCTG
GATGTTAGTCTCAGTCCCTGTGGCATTCTGGTTGAGGAGACTAAAAGGCAGGCAGCTTAT
CCCTTGTTCTGGCAGGGCACCTAAGTAAGATTCTTTTTTCTCAATTCTCCCCAGACACAC
CATCCTGAGAAGCCACTTTTTCCTACCACAGGAAGCCCAAGAGAACACTATAGGTAGCAG
TCTGACAGGCAAACTGAACCCTGGCCTTTTATATCCTGCCAGGTTTGAGAAGTTGGACAT
CACCCCTAAAAGCGCCCAGAAGATTAAGCCCGTTCTGGAGCGCTGGATGGCCGAGGCTGA
AGCCCGCCACCGATCCGGCATGCAGAACCTGACTGAGTTTATCGGCAGCGAGCCTTCGAA
AAAACGCAAGCGGAGGACCTCTTTCACCCCGCAGGCGCTCGAGATCCTCAACAGCCACTT
TGAGAAGAACACACACCCCTCCGGACAGGAAATGACGGAAATAGCCGAGAAACTGAACTA
TGACAGGGAGGTGGTGCGCGTCTGGTTCTGCAACAAGAGGCAAGCCTTGAAAAACACAAT
AAAGCGTTTGAAACAGCCCGAACTCGGCGCGGCTGCACCAATGGACCCTCTCACTGATTC
TCTAGAGGAGCTGCCCAAATGAACGAGCTCTCCGACAAAACAGTGGAGTGGAAAAGTGGC
AGCCATTAAAAACAACAAAGGTGGATGAACTCCTCTTGAAATGAGAACTGAAACATGTTC
CCAAGTCACCTGGATGGACAGTCCTGAGTTTGCAAACAAAAACTATGTGTTGTCAGTGTG
ATTAACCACAGTTATGTAAATGACCTTGGCGAAACCAAAAACACGAAAAAAGAGATTAAT
ATCTGAGAATTATGTAAAAACATACGGTGTGCTGTTTCAAAGAGTTTTAGATTCtggcct
tac
>NODE_974_length_680_cov_13.557353
GCTTTAGGGAATTGTTTGGCCATTTCCACTATGCCCCAAATAAACTTGGATGTTCTCCAT
CCATCAGGTGACTACATGGAGAGCTGACCTGTCATAAATTCACTCGGTGGGGATGATGAC
AGGGCTGGAGCCAATCTTCATGAAAGAATAAAAAAATGGCACAAGGTTCCCATCCCCCCG
CTCCCTGAGCCCCCTTCCAACCCCAACTCACCCTTTACCCTCACTACCGGAGCACCCTCG
CTCCCTATCTTCCTGCCTATCTCTCTGTCTCTGCACCTACCAGGCTTTCTCTCTCCCTCT
CTTTCTCACCCCCTTTTCTCTCCATGGGTAAGCAGGTAATCATGAGCTGTCACAGAAAGG
TGACCCATTAATGTGATGGATACGGTGTGAAAAACAAATGGTGTGAAACGTGTGGATTGC
TGTCCTTACTGCACCTTGGCCTTTTGTTCTGTCATATCAATATCCACACAGGGCCTCATT
ACACCGCTGCACTACACAATGAGTGGAGCGCCAGGGTCAAGACTGCGCCACGCTCCCTTT
GACTGGCTCCGACTGGGCTTTTCAGCTCAACCTCACCCCAAAGGACTCCCAGGTAAACAG
GAAGAGGGGCAGCCTCTGGAGCCAGAGACAGCGCACATCATCCCAGACTAAATAAGCAAC
CCCCCCACCAGTAGTTCGGGATCCATCAGGGGCCTTGACTCTGTTTCTTCTGTACGCTTA
CAGACAAAACTGACAATAGTCGCGTGGAGAAATCATTGCACCAACTCCTCTTTTTTGTCC
AGTTTAGTTTATTAGAATTTTAGCTTTGCACTTGgagagttaaa
>NODE_975_length_847_cov_19.991735
GTGACTCTACTCAGCGTTTTGAAAAAAATCTTAAAGGACCGCAGAGATAAATTACAGGAC
AATAGGTAATAAAGAAACTCAGCATCTCAAAAGCTGTGTCCACGTTCAGTTTTTTAACAA
ACCTCTTGCTGCTGTGCTTGTTGGTGCAGAACCATGAATGCATGTAAAATGTAACTATTG
TAAGCACTTGAAGTCATGACAGCTGTCTATAAGCATCAGGGACATGTCTATTGGCCAACT
TGACCCTTGTTAGAAAACAAAACAAATACAAAAAGAGAATACTGCAGCCTGGGACTGCCG
AGCCGGGTCACTGGAGATTTTCCAGACAAACGCCGCACAGGGGAGGGGAGGGGAGGGGAG
GAAGAATAAAAAGGACAGGCTCAGAATCTCATTTTAACAGACCGCACACAATCTGGGCTC
CCACAGAACTATCTCTGCCTGACCGCTTTCTATTTATCCCTTATCAGTGTTTACCAACCG
CTAGTTTTCTTTCATTCACACTGTGAGGCAGTTCTCTTACTATCAGTCAACAGCTGACAC
CGTGGAACAGCCTCAAAGGCAAGAGGAAGGGATCAAAACTAAACCAAAGCTGTTTAAACA
ATACAACAGAGGAAATAAATTCATAAATCCTAATTCTTCCCAACCCACAAGGGTATAAGC
AGATCCTTTATAGTTAGGCCAACAAACAAAACCACAGCCAATGAGGTACATTACAATCAA
GGTAAATTCTGAAATATATTTAGAAAAAAGAAAGGCGGAAAAAAAATCCCATGTAATATT
AATTGGGAACATTTCATAGTCTTGCCCTGTCAGGCAAATATAAGTATTCACTAAAAGGCT
TTTTTTTGTTGTTGTACTTTATTGTCTTTTAAGAAAAATCCCACCTGAGTCGACATTGTT
AACATTTTTAGATCATTTCGTCGTATCGTGCTGACAAGCTGGACAATATGAGAGACATTA
TAcacaacgcaaacattttattatgattttt
>NODE_985_length_965_cov_9.850778
CCGAGCCCAGCTGTGCCGTCTACGAGGCAGACCGCAGCACGGCACCTATTCTGTCTAAGC
CGCTGATAGACCTCTGGAGACTGTTGTGACAAACCCTCTGGAAGGACTCAGCAAACAGCT
CCTCACCTTGAGGACTTCTTCCTTCATCTATTCGTGTGAACGCTCAGCTGAAATGATGAC
AAGGTGCAGAGGTGCACGAGGTGAGCTATTGTTGTGGTGTGTAGGACGTGTTGTGTTGTG
TCGTATGCATGCATCAGGCAGTCACTTAAAGAAGTGCTTGCCGTTCCTGTGAATTAACGA
GCAGTTGGGAAGAACAGGCCAAGGCGGTGCCATCTGTAAATGTCACAGGCACTGCTTGCT
CATTTTACACATCATTAAAGCCAATATTCCTAACCTGTATCAGAGCAATCAGGAGCAGGC
CATTACTGCGACAGGGGCCCCGGGGGAACCACGACCAAACTCAGAAAGAAAAGAGCAGTG
AGGAAGAGAAAGATAGAGCACACTCTTTATCTCCCCGACACACTCACACACACACTTCTG
CACACGCCTACATGCACACGCACAAACAAACAAGCAGCACACCTTCTAAGAATAAACAAA
CACATGAAATCAGCACCAATACCGCTACCCTAATAGCTAGTGCATTTAACAGCAGAGCAC
GATGAAAANNNNNNNNNNACACACACTTCTGCACACGCCTACATGCACACGCACAAACAA
ACAAGCAGCACACCTTCTAAGAATAAACAAACACATGAAATCAGCACCAATACCGCTACC
CTAATAGCTAGTGCATTTAACAGCAGAGCACGATGAAAACAGGGCCAATTATACATGTAT
CTGTGGGCAGTGTGTATAGAGCCCAAATGAGAATCTTGTTATTCCTTTCCCTCCATACTG
TGGCGCTCAGAAAGCTAAGCCATTACAAGAGTGGAGGCTCCAGGGACAGCTTTCGGAAAT
GAGAGCGAGTCGGGGAGTGACAAAACAAAGTATTGAGATAAACACCCACCATTAGTACAG
GCAGTTAAACATCCATTTCCTAATCCTCAGCTGGACTCCAGAGGATATTAACCCTTAGtt
tactaaggtgcaggacaataggagaccgg
>NODE_991_length_902_cov_17.766075
ACTTGACAGGTGCACCTGCAAACCGGGCATGTTTTCCAGCCAGCGCAGCGACCGAGGTGG
CGCGCGGACGTCTTCATTGGCTCCGATGGCTAACCGGCACGAGCGGCGGCGGCGAGGGCT
CGGAGGCCGGCTGGCTGCCGCCGCTGTGAGGGGACGAGAACAGAGGGTTGTGGGGGTTGT
ATGACAGCAGCACTGGGGAGAGAAACACAGTTCAGGGGCCTTTTTCCAAGAGTGGTAATC
AGGCGGAGGGGGATGAAAAAGGCTGATTTTCAGGGAATTAGCATGATAAGCGAGAACACA
AAATCAATCCTCGTCCTCAGCCGAGGCCTCCTCTGATTACTTTGAACTGTCAAAAAATGG
CAGAATCAAATCGAAAGTGCTCGAGGTTAGGGGAGTGATTTGTTCAAGAAGAGATCGCTA
GAGCAATTGACACAGCTCTTGAGACAATAATTGGGTTATCAAAGAGAAAACAGTTCAAGT
ACCACGGGGGTGAAAGCTTATTTGCATTGGATTTTCATACGGAGAGACACACCTCTTCTT
TGCAGCCACTGTTTTTTTTATCGCTCGCTATACTTGAGGGGCGAGTTGACACGGGGATTG
CATCATTATCATCCAAAAGTTTGTTGCCATGTGCGCGCCGCATGATTAGCAAGTGGCTTG
TGTGTGCGATTCCAGTTGAAAGTGCGTCTCTTTACAGTCTGTGCAGGCGTGACAGTTTAT
TATACTTCCTGGGAATATGAACTTCAGAGGAGGAATGCTCGCAAACAGAAGGAGTTTTGC
ATCAAAGCGGGGAGAAAAAAAAAAAGTTTACTCTTTGAAACATTGCTCGTCTCGTGTTAA
GCGACAAAGCTCGGCGTTCTGCCTCTAATAGCTGAACCGAAGATATCTCGCACTCTGGGC
AAACTTATTGATCTCTGCAGCGCCACACGTCGCAGCTAAACTTATGAACTCTCGCTTTTT
GTTTCTGCAAATATGCAGGTTTTAGTTGTAGTTTGGCTAATTAgactcaatacgttacac
tgtgcgatcattatttaggaacttaa
>NODE_1003_length_145_cov_3.820690
TGTCTCCTGTGAATTTTTCTTCTCCACGTGACTTCAAACAGCGTTTGCCTTCATATTTAT
CCTATTTCAACACATTCTAAAGCCAAAACATGTTTGTAAACATTAAGGTTCAAAAGATGC
GACTTTGCTGTTTTTCATGCTTCACACAGCCTTTCCCGGGCTGAAAAGCACATTTTTGAA
AACGGCTGTCTCCTGTGAATTTTTCTTCTCCACGTGACTTCAAACAGCGTTTGCCTTCAT
ATTTATCCTATTTCAACACATTCTAAAGCCAAAACATGTTTGTAAACAT
>NODE_1012_length_369_cov_4.281843
CATACATCCCAGGTGCTCAAATCAAATTGTGCACCACTATTTCTATCTTCCATGTTGTGT
TCAGGTGACAATTTGTTCCAGCTAATTGGAAATTTTGCATTGGCTCTCCTTGCAAAATAC
ATCAGCCTATCATGAATGACACTGATGTGATAAGCACGGATTCCGTAAGCCGCCACTGTT
ATTTCAAGCCAGGAAGGCTTGAGCATAAAGTTGACAGCTGCAACAGTGTTCAGAAATAGT
TAGTTGATAACCATCCACGGGGTAATGAAACTTCCACCTTTGATGAGAAGTTGAAAAGAG
AGTGTTTCACTGTTGGCTTGGCAGAACATTAGACATGGCTGCAGGCAGGCAGGGGCCGGC
GAGGGATCGTGCTGTTTTAATAGGGCTCATCCAGAGGTGACGAGAGCACTGCATGCACTG
AACTGGAGGTGTGAGCTGGGGCTGCCAGTACATATCTTTTGTCTTTCATTATCTTTATTT
CCTTATTATTTTAAATGGCCGGTGTGTGTGTGT
>NODE_1013_length_532_cov_20.750000
CGGAAAAAGAAAGCAAAAGCCTCCTATTCTCTCTCCCCCCCCTCCCTCTGTCTCTGCCCC
CTCTCTCTGTGTGTCTCTTGTCTTTCTCTCCCTCTCTCTACCACTCTCCCTCTCCCTCCA
CAGTTCAACACTGATTTGACTGCTAGCATAATTTTGCAGAGGAGACTATTTGCAGATGCA
GCAGAGTTATCAATCCGAACAGACACACAATCCGGGTCCAATGTCACTTCTCCTCATTAT
GTTAATGGTTAATACATGCAAATGAAAACATTCCGGCAATTTGATTTCTTTGAAGATAGT
TTGCATATTGTCTTAGCCATAATGATGGTACACTTTCTCCCCAGCTTCGATTTATGCAAG
GCTAGTTAGTTCATTTTTATCAGCTCTGAGTTCATTTCTAGGGCTACTGGAATGTGTTTT
CCCCTTCCCCTCACTATTTAACTAATTAGGATTCAGGTACCATAAGCAGATTTTTCACGC
TATTGGTGTTTTTCTTAATTAAGAAACAAATGAATTCTCCCCAGCAAAATAGATGGAACA
ACGGGATAGGGTGCCAGGGGCCAGATGCGGCGCTTCTTAATTAGAAGTCACTCCATTGTC
TGAGGTTTTTTAATGAAGCCCCAATCTAAATGGATATCAAAAAAGCTTCTAGTGAAGAAA
AAAAACACACACACAC
>NODE_1022_length_150_cov_10.920000
AACTCATGAAAATTTGCACACATATCAGCACCGGCCAAAAATTTTATATTTTATGGGCAT
TGTGCATGTGTCTGGCAAAATGGCTCCATAGCGCCCCCTACAATTTTGACACCTTTGTAA
CGTCTACCACAGGCAGCACGTTTCACCTATATCCATGTAATTTGGGAGGCATATGCAGTA
TGTCGGCCTGCACAAAAAAGTCAGTGGCAGCCATATCGTCAATCCAACAGGAAGTCCGCC
ATTTTGCGTTAAGTGTTTGTTTCCTGGGGGTTAACTCCTCATAGGGGGTAGCTC
>NODE_1024_length_551_cov_17.938293
GTGAAAATTCAACTGCACCTTCCTCGGCTAATGCAGAAGGGATTTAGCTACAAATCGTGG
GTGTAAATCAACTTAGTTGCTGTTTCATTAAAAATTCACACCACGTCGTTGCATGTAAAT
GTTAACCACCGTGAGCTGTTGTCTGGGATGCTTCTCTTACACCTTCTTTTTTGGTTAAAA
TGGATGAGATAGATTCTGTGGGAAAGGCAGGGAGACAAAAGCGTGAAAGATGTGTGTATC
CATTCACAGCTCCAGAGGACCTTCATTACAGAGCAAGCAGGTCCTGTCAACGTCTTTTCA
TTACATGGTCCCATATATCCACCCCTGGTGTCCAAACGGTCCGCTCTGTCGCCTGTCAAG
AAAAGGCACTCTCGGGGAAAGTCCTCCTATCTCCTCGATCCCCCTCACCACGCCTGATTC
CAGACTGTGAGGCGGGAGAGGCCAGGCAGAAAGGGAGGAATCGTGTTTGCCATCAACAGC
TCAAGAGAGTAGCATGGCAGCAAGATTGATGACACCCTCCCTGAAAGTAACAAAAGAACT
CCTGTGCACGAGGGCCCGCTTATGGGGCTTGATAGAGTTGTCATCCTCTTAATAAACAGC
TCTGATATGTCAGCGGCAGTGGCAGCGGGGACTGCACCACGCTCACCCACCAAGCCATGG
GCAGGACCACCTACTGGCATCGCAGCGCACACATC
>NODE_1025_length_873_cov_15.445590
TCTAATGAGTTTTACACATGGCTGAGTGGTGAATAATCACCCAGTGATTTCTGACCCAGA
ACTCCTCTTCACACCCCCTCCTCCCCTCATTTTTCTCACTTTCTCTCTTTCTCACTCACT
TGCAGCAGAGGACCAGACACTTGGTAGTTCACAGAAGAGGTAACGGAAATCAATTGAGAT
TGTGATTTAAAGAGTTTTTTTTCCTCTCTCTCTTTTCCCCCTCCTCTCACATCAAATTGA
TTCCTTTGCTTGTTTTGCTTTAATATTCATTTTAGCCAAGTGTTGAGTAAATGTGTGGAG
AATATGAATATTAGGTATCAAGCCTCTTTGCATGAGATCAGTTTTGAAAACTATAAATTT
TACCCAGCCGAAAATTGTCTGGCAATTAAAGCGTATTGTGTGTAATAAGCAGTGTCTCTA
TCGGGTGTTTAGCTTTATCGAGCCTGTCTGGAGATGGAACTCATACCTGCTGCTCGGTGA
AATGCAGCACATAAAAGATGGACTGAATATGTTCCCCGGGAATATTGCCCTCTCCAAAAG
ACCAATCCGTCTTGCTTAGGGAGGCAATCTTAGGTGCGGTAGATAAACTAATATTTGTGT
ATAACCTCAGTCAGACAATACAAATGATCGGATGATTTTTCATCTCCTTATGCATACAGG
GAAATATGAAAAATTGAGGTTTAGGAATATTTGCAGGGTCTGCGAGGCGGCTGGCTGGGC
CGCTGAGTGCCCTGGGCCACGCTCCTCACCAACGACTGCAGAGTGAAGAGTGATGAGAAT
ATTATACCCGTCTGTTTCCCGTCACTCCCCATCCTCCCCTCCCACCTTCTTCATTCTCTC
CTCTCACCACACTAATTCATATGGCCACAAGATGGAGAGAGAGCGAGCGAGCGGGCTGAA
ATGAGAGATGGAGCACGACGCCGGCCGCCCCTTTGGTTTGCCGTCTTTGACTTTCGCTGT
CTGTCCACCGTCCATGATTGACAGTCGCGCTGACATAAATCTCCTGCTCGTCttgct
>NODE_1026_length_833_cov_15.228091
TGGTTACGCGTATGTACGTTACATAAACCATAACTGACACATGAGGCCCACGTATGGTAC
ATTGGTGCGATAATTTGTCCAGATGTAGCAGACCTTAAATCACATCTTAGGCGTGGATGA
ACACAAAAGGTCCTTCATGAATGAGGGAGGATGTGTCAAAACAAAGGCTCTGCCAAATCA
CTGAAAACACTCTGCTCATTATTTGGCATTGTTTGCAAAAAATACGAGTCTAGACTTCTA
TGATACTTGCATGCATTACACTGAAAGCTAGGAGGGTTATCGGCATAACAGGCTCACCCA
CAATCCCCAGATTCACAAAGGGAATGATTGTGGCTGGAATGTGGTGTGTTCCCAGGAAGA
CTAGAGAGGGCCATCACAAAAGGAAAACCCACACGGTGGGCACTTTTTCTTCTGCCATGT
ACAGGAAGCGAAATGAGAACTATCAAGTTTGACACTATTCACAGGGCCTTCACGGGGCCC
TACAATACCTGGCTGGGCAGACAGAATGCCGGGCTTAAGAAAGGGGGGAAAACGGCTGGC
AAAGTCTCCGTCACGTGAAAGCGTGTCGATATTTCTGACACCTCCAGGCTACGTGCCAAA
TAAAGAGCATAGGGGCTTGTCGCTGTGGGGCCGCTGGGCCCACCAGAATGCTGAAAGCTG
GTACCCCTAATGCTCCAACAGAGACCTGGGGTGGAAGATTTCTGTGTAAACAAGAAAGAA
ATCTCGCTGTGTTTAAGTTTGGAAAAACTGCAGGAAATAACGAGCAATCAAAAAAGGCAG
AAAAGCATTAAGAATATGGTTTCCTTGGGAGGGAACGGAGGTGTGAAATGCCTCTAAATC
AAATATTCAAACGAACTGTATTGAGATTAATGTGAATCTTTTCCATCTCTGGAGTGATTT
CCTCCATTTATGAAAGTGTCTTTCCTGTGACCACATTGTTCGCTGAGAAGCTGCGACTTA
TTACTTTCTCCACTTtt
>NODE_1031_length_410_cov_3.878049
GGCGGCCCTCCTACTCGTCGCGGCGTAGCCCTCGCGGCTCCCGTCGCCGGCGACGGCCGG
GTATGGGCCCGACGCTCCAGCGCCATCCATTTTCAGGGCTAGTTGATTCGGCAGGTGAGT
TGTTACACACTCCTTAGCGGATTCCGACTTCCATGGCCACCGTCCTGCTGTCTATATCAA
CCAACACCTTTTCTGGGGTCTGATGAGCGTCGGCATCGGGCGCCTTAACCCGGCGTTCGG
TTCATCCCGCAGCGCCAGTTCTGCTTACCAAAAGTGGCCCACTAGGCGGCTCGCATTCCA
CGCCCGGCTCCAAGCCAGCGAGCCGGGCTTCTTACCCATTTAAAGTTTGAGAATAGGTTG
AGATCGTTTCGGCCCCAAGACCTCTAATCATTCGCTTTACCAGATAAAACTGCGAGACTC
TGAGCGCCAGCTATCCTGAGGGAAACTTCGGAGGGAACCAGCTACTAGATGGTTCGATTA
GTCTTTCGCCCCTATACCCAGGTCGGACGACCGATTTGCACGTCAGGACCGCTACGGGCC
TCCACCAGAGTTTc
>NODE_1032_length_919_cov_6.397171
TTAAAACATAACATTATGACAGAGGTTTTCATTTGTGTTGCAGATGTACTGTATATCAGT
TCTAAATTTGTTATTTGTCTCCTTAATTATTAATGACTGGTATCGGCCCCTAGTTAAAAG
TGAACTATGGCTTCTTTGTACCCAGCAGTAAACAACAGTTTATACAATATAAAACTGGGC
AGAGCAGGGGTGGTAAAAATAGCAGCTACTGTAAGTAACAGTGGCTCTCTTTGAAAATGC
TTGTGAGCCAGTGGAGTGTTATGTAATATTTTCAAGTACTCTTGTCTTATTTGGTGTACA
CAGTCTATAAGGGATTACCCTGCTCACTCTCCCCTCATAATCTGCTCATGATGACGTTAT
ACTGCAGCTCCTGGGCTCCAGTTCTCGCGAGGTTATGGAAAACAATCCAGACGCCCTCTC
TCTCGCTCTCGGTCCCCCCTCCTCCCCAGCCCTCCCTTCCCACGCCCCAGTGCGCTGTGG
GATAGTGCCACTATAAAGTATATCCTCTCTCGGAGAAAGATAAGAAGCCCGAGACAGGAG
GGGGATGAAGATGGCGGACGCCAAGCAGAAGAGGAATGAGCAGTTAAAGCGATGGCTGGG
CTCGGAAACGGACCTGGAGCCTCCTATTCTGAAAAAGAAGAAGACGAAGGTGAAGTTCGA
TGATGGCGCCGTGTTTCTGGCCGCCTGCTCAAGCGGCGATACCGAGGAGGTGCTCCGAAT
GCTTGACCGGGGCGCTGACATCAACTACGCCAATGTAGACGGTCTCACCGCCCTCCACCA
GGTTTGTGTTAGCCTGCTGTAGGTGTTAATGTCTCCATAAGACACAAATATCGGTCTGCT
GCTAGCAACTGCTCGCCCTGGAACACCTGTCAAATGGAAGCCATTCTCATCCCGTTGTTT
ACCTACCTAGCACACTCGTCCTTTTCGACGCAGAGTAGGGATGAACCCGCTGGCTTCTGC
CTCAGCTTAGTTATGTAGTAAACAGCGCTAACCCTGCATACACTTTTCACAGTgcaataa
gtaacaaagttaaacgcttcgctttcaggactaatggcacttt
>NODE_1060_length_674_cov_15.721068
ATAATGAGCAGTGCAAATAATTCAAGTAGTCTGAGAGGGAAAATGCCTATCATCTTTCAG
TGTCCAAGATTACTGTCACTGTGTCACTTAGTATCAGAGCTGTGAGCCAAAAAAGTTTGT
CAACCACTGCTGCACACAGTAAACCATTATAATTGTATATGGTACATGGAGTTCCAGTTC
TTGATGATTCCCAACACTGTAATTCAGACAATTAGCCATGTAGAACACCAGTGTTTATTG
TGTGCTGTAAATATTCAGTCCACCGTTCTACTAATGCAGACATAAGGGTGCTTCACTATT
GCTCCAACTGCAGGAGGCAAAAAGTCACCTCAGGTCGATGGCACTCAGCCTGTAAACAGG
GCTTCCCGTAAAATCAATGATCTTCAGTAGGAGCTATCAGTCTGTGGAACAGAAATAGCC
ATGGCTGTGTTGCGTCTAAGGCAGGGACGTACAGTGCTGTGTGTTTGCTTGAGTGTGTGC
GAGTAGAGCGGGCTGATCACTGGCATGTCTGGGAGTATTTCTCAAAGATAGCAGAACTGA
AGCATGCAGCTTTGTCATGCATGCAGCTAGGTGACGACTCAGAGAAGACTACAGCTTACA
AATGTCATAAATATACTTTTTTATGTGTGCTTTATGCATCAAACTAGTGCTAAAGCAAAT
ATATAACTTAGAGCTAAAATAATCCTTGCTGATTATAATATGAGAAAACTCAAATACCCA
GGAGGCAACATGCTGATTGTTTTAGTTTCACAGCACTCAATTTTAGTAAGCATTTTGCAC
TAGCAATACTGGCCAGAGAAGGCAAAATTGATTTGTTt
>NODE_1062_length_601_cov_16.000000
GACATAACATATGGGAGACGTGGTTTAGCACCGAGCTCTGGGTCACAAATTGTAGGGAAT
TTGTTGTTCGCAGTAGTTTGCTTTCTGAATGCGCATGCCTTTACCGTTATAGCCCTTCAG
ATGTCGGATAATGCACTTTTTTTTTATTTTTTATGCGCTATTCTAAATGGAAATGAAAGT
GACAGAAATTCCCTCCAATGTCTGATTCCAAATCCCAGTATGAGGCGAAACCTAGGTAGT
GAAATTAGGGGAGAAAGCTGGGGATGAGGAGGAATGTGGAGCTGTCAGTCAGTCAGTCAG
TGGGAAGGGGGATTATGCAGAGCTCAGAGCAGTAATTGAACACCATCGGGCCCGCCCTCA
TTTACATCTCAGCCTTCTGCCGGCTTTGATTGGCAGCTGTACATGAAATGCCACATCAGT
TGAAAGTATGTTGTGAGCTGGCACTAACAATCCTGTGGCTCCGGGGAGACCTGCCATATT
GTAATTTGGTTATCAGGCATGAAGGAAATAATTCTAAGTGCCAGGAAATGTGAGGCAGAA
TAAATGCTTCATTGCTGCAAGTTGCCCAGGGTGACAGTTCTTATTTAATGTACAAGAGCG
TCCCGTTGCCTGTAGATTTGGGGAGCAGAGAAGGGGAAAGGAGATGTAAACTAGGAGGTG
GAGAATTTTCACAAAGGTGACGGGGAAAATGGGAACCTGCAGCGAAAACAAAACAAATAC
AGATAATCAATTAAAAAAAAAAAAa
>NODE_1085_length_155_cov_4.838710
ACAGCGTTTCCCGGGCTGAAAAGCACACTTTTGTAAAGTGCTGTCTCCTGTGAATTTTTC
TGCACAACGTGACATCAAACAGCTTTTGCCTTCAGTTTTTTCCTTTTTCAACACATTCTG
AAGCAAAGATTTGTTTGTGAACATAAAGGTTCAAAAAGTGCGACTTTGCTGTGTTTCATG
CTTCAAAACAGTGTTTCCTGGGCTGAGAAGCACACTGTTGTAAAGCACTGTCTCCCCTGA
ATTTTTCTGCAGAACGTGACTCAAAGAGCTTTTGCCTTCATATTGTTCCTATTTCAACa
>NODE_1086_length_519_cov_14.296724
TTACTGAAATTTTCATCTTTTATATATCCGAGCAAACTTTAACATAAATGCATTATTTAC
GGTACACTACCTCAACAAAGAGAATCCATGTATGGATCTTTATTTCAAGGTGAAAGAGAA
GTCAAACACTCTTGCAGTTTATAGATCAAATCATAACTATATTGACTGGGGAGTTTTTTA
TATAAAAGAAGCAACAACAAAGTACATAAATAAAGTCATTACCAGAGCTTAGAACAGAGG
CACCCGATTTTCTCTTTTATCCTGCAACAACAAAAAGAAGAAGAAGACAGAGGAGGAAGA
AATAACAAAAAAAAAAGAGAGAGAGAAAGAATTGCACAGAGGCTTTTCTTTTCTTTAAAA
TGCTGCATTAGGTCTTTTCCTGCAGTCAGTTTTCATAGTTCAAAGCTGGCAGTTCAATAA
ATAGCTGGAACTGGCACATCTCTGTTCTTGCAAAAAGAAATCAATGTTAATCCTATTACC
GGCAGTTATCACCTAGCCCAGAAACGGTGGCAAGTAAGGAAAAAAAAAAACTGAGATGTC
AAAGCGGGAAGGGGAGAGAGAGCGAGAGAAAGGGAGAGAGAGAGCGAGTCACCCTTCATT
CACTTTCAAACACAGTTTTGATAATTTACTTCTGTAGAAGAAGAAGAAGGGAGGCGGGAG
GAt
>NODE_1087_length_672_cov_12.004464
ACGAAAATCTGGTATCCTGGTTGAACGCGCAGGCTGAGATCATTGAGTAAAATCTAAAAA
TGGAATATGTTTACAAATAGGTGTCATGTCATGTTTGATCAATTTTTGCCATGTAAAAAA
ATCGCTCGGTTCAATTGGACTGGTTTTTGGTGTTGTGTAAGAAACAAAGAATGAGTTTCC
TCACCTTGTCTTTAATCCAACTTTTGGGATGGGTCAGCATTACATGGATACAAGTGCACC
TCCGATATTTGCCTTAGAACTTGCAGAGGCCATAGTTCACATTCAAGTGAAGTGAGTGTA
TGCAGGGGCCTGGGCCCCCATCCCTGAGTCACCAGTGCGGACTTTCTCACACTTATCTAC
CTGTGAAATCCTTCATACCTCTCATAACTGGTCAATGACTGTATCAGCAAACTGCATCAG
GTGTTTTTTCTACATGCTTTTTACACAGATTATATGGATTATTGTATTAGTAGATTTTGG
TGCATCATTTTTAATGTAATAGCTCTTAAGCTTGTAGTTCAAGTTGTTGTTTTTTTTCTC
TCATTTTTCTAGATGACTGTTTTGTGTTAATATTGTCAATTTGAAATAGCTGTTATTTGC
TTATTCTCTACTAAGAGTTCTTACCTAATTTTTAAATGCTACATGACCCTAATTAATTAA
ATGACTTAATAACCATTGTAAATACGGTATTGTGCAAACCCCATTTTCATTCATTTCAAT
TGCTAGTGTTATATAAATGACTTTTTTGTCTAGACACCATTTCTCTTTATGAAATAAAGA
AACATGCATATCACGTCTtgtgcattgtggatgttt
>NODE_1108_length_762_cov_11.855643
CCTCAAATGGGATTATGACCTTCTGTTGTGCAGGCAAGTAAACTGTTAGAGTTGTCAACA
TCCAAGAGACAAACATTAAAGATTTATGTCGGTAAACAATTTATTTTCTCATCACACTAA
ATCAGTGCATAATGTGTCTTATGTAGGAATATAACTCTGAGTATACAAGTTGGTGCCATT
TTTTTCTATAAGCAATATGAGATTTTTTGAGGGAAATAATGCCCATTGCTGTGGGGTGAG
TGATGTAATCAGTGGACCTGTGTGACCATATAGTCAAGGAAAGGCACTAGAAGGGTAGAA
AACAAAGAAAGAAGGAGCAGAAGCAGAGTGCCTGGAAGGAGGGCAGAGTGTTGGGAGGGC
GGAGATAGAGAAATGGGGGACGGTGGTATTTAGTATGCACGGCCAAGCTGCCCCATCTGC
TTAGCGCAGCAGTCCCTGTCGTATAACTGTCTACAGGCCGTGGGCCACATAAAGAATGTC
TCAGATTTGATGTAATTCCGCAAAATTAATGACAGCTTTACTCGGTATGGGCCGTGAGGG
AATGATTAGTGTTTGATCGTCCATCTGATCAGTTCCCTTGGCTGGCTGCAGAGAGATGCT
CCACTATATACCGGTATGCTGCCTATGGCAAGCACACATGCACACACAGATACACCTATC
CCAGCATAATTCCTGGGCCCCAATGCTCTAGTTTATGTTTGGGTTCTGGTTTCTGTTTCC
CTCAACAAAGACAACCAATATCTTGTTAAAATCTCTGTGCTGTGACACTTCACATCAAAA
TGAACACCTACTGATGGGCTGCATGCCGGTCCCACTGGTGATGTGATTGTGTACAGGGCA
CTTTTATATCAGGCTGtgcggtatttcaagggaaagtgggccaaccagcatccaatttag
agaact
>NODE_1109_length_731_cov_9.701778
TAGCCATTTTTGCCCTGATGCTCACTTTCTTTCTGCATCTTGTTTTACAGAGACACCATT
GTGTAATGGTGGCTTATAAAAGAGGATGAACATTAACAGGGTTGTGTCCCCGGGACTTTA
ACCACTCTTCCTTCACTGTGTCTGTCTGCTGGTGCACTATGGAGGCTTGAGAGAGCCAGT
GGTCCAACCAGGCTTGCGGAGGCATGTGGAGACTCACTACTAAGTTTACACATATCGGGC
CTTAGAAAAGTCTTATTAACAGCAGCTGCAGGCAGTAGGAGAACACAGAGAGCGGCAGCA
TGACTGCTGAACCAGGGAACGCCTCTCCACACTAGAACCCCCCCTCCTCCTCCTCCTCAG
TCTTAATGACTAACCAGAATGAGAAGCGGAGGAGAGGAAGAGCCTGGAAGAGCCTGATTT
GTTCTGCATGCTAAATATGGCCTGTAATCTTTATTCCTCTGAGTGCCTTATTAAAAGTGA
AAGGAAGATGAAATCCCACCAGCCAGCCCATCCTTTCTGCTGTTTATTAGAGGGGCTTTT
CCTCTGTTAATATTGAGGTTATGGTAACCTTAGTGGTGATAGATGCATCTGGTGACTTCA
GGTAATAATAGCAATGATTGATTCCCACCTGAACCCTGGAGGTGTAATCTAGCAGGATGG
AAGAGATAAAGTGGCAGCCAGCGTCTGAGAGATACACAGAGAGGCAGATTCCATCCAACA
GTGCTGTTTATCATCCAGCAGACAACAGCGCCTTGTCAGAATTTATGATGTTTCCCCTCA
TCTCTAATTCATCATTCATTAACTACTCCTTTCTCCCCCTAAAtccatctctatttgtta
gttttatcagtaaggttaggatgaaaaataccttt
>NODE_1110_length_1000_cov_18.957001
CATTGCACATCTTCATTGTGGGGCCTGCAGCACATCGGCTCAGTGGAAACTCTGCTGCTG
TAGCTACAGCTGGAGCGTGCAAGAAAAGAGGCAAGGCGGCGGGGGACAGGGGCAAGAGGA
AAGGTGGAGGACTTGGTGGAGGATGGGTGGAGGAGGGAGGAAACCAGGACTGAGAGATGT
AAAGAAGTAAAAGGAATGAGGTGATAAGTTTGGAACACAATGAGGAAGAGGGAAAGTGAG
ACAAAGAGAGGTAGTGCGTGGCAAAAGCGGTTACACATTGTGCAGCAGACAGACAGACAG
GCTGGACAGAGGTAATGAATGCAGTTATTAAATTGTTTCAGCGGCAAAGAGGTCTATTCT
TATGCCATTATAAAGGGAACAATTTATCCCCACTGATCGGCCCTGTCTCCTTTCTCCTCG
CTCACTTTGATCTGCCAGCATATTGCCTTGATGTGTCCTATTCAATAGCGAATCTGGGGC
AATTTTAATGCTTTTGTACCTCGCCACCGCTCCACTTCTCCCTCCCTGTTTAAAAATAGC
TGTTAATTATAAGTGCAGTTTAAATGTCTCTAGTGACCCAGAAATGCAGGTTGGAGTGAG
AAGAAGGGATTGAGCATCTCCAAGTTTAAAAAGAGCGAGACACTATTTCTCTCCCTCTTT
ATCATGCTTTCTTCAATCTCTCTTTTCTCCTCACACCCCCTTACCACTTCTTTGTCTTCT
CCAATCACCTCCCCTCCGATTCTACTTCTCCATTCCTTTAGTGTTCCTCCACATTTCTTT
TTCCTCCATCTCTCGCTCTCTCTGTCTCCTCTGTGGTGTTTCTTCGGCTCGGTGGGAGTG
AGCAGGGCCAGAGGATAGGGGATTCAGTTCTTTCTCTCCAACACACCAGAGAACTGCAGT
GAGACATCGGAGACCATGGTTGTGAAACCGCTTCAGTCTGCAGATTGTATGTGCGTCACG
CCGAGTCTTTGTATCTCTCTCCCCAACTTCCTCCTCTTATGCAGCCGCAGGAGTGGGATG
TTGAAAGGAAAGGCATGTGAAggtgcgctaggtagcacagtacgaggcagaggcacagag
tatacctgtggggaagagaaggggctgtgcagggacctgaggtgtgcacctggggggtgc
agtg
>NODE_1120_length_145_cov_1.979310
TTAATGTTTACAAACATGTTTTGGCTTTAGAATGTGTTGAAATAGGATAAATATGAAGGC
AAACGCTGTTTGAAGTCACGTGGAGAAGAAAAATTCACAGGAGACAGCCGTTTTCAAAAA
TGTGCTTTTCAGCCCGGGAAAGGCGGTTTGAAGCATGAAAAACAGCAAAGTCGCATCTTT
TGAACCTTAATGTTTACAAACATGTTTTGGCTTTAGAATGTGTTGAAATAGGATAAATAT
GAAGGCAAACGCTGTTTGAAGTCACGTGGAGAAGAAAAATTCACAGGAG
>NODE_1121_length_822_cov_15.417274
CGGCCTGAGCATTGGAGCCTCCTACCAGCGTCGCTCTGGAGGGGAGATAAGGCTGCAGAC
GGCTATTTATTGTACATTTTAATTAAGTGCTTGTTAACGCTAGTTATCTTAACAGTCACA
AAATTACCGTTGTAATGCATTTAGTTTGAGGAAAAATGGAGAGGGTTGGAGCACTTTATG
AAAGCTGGCACAGCTTGCCTTCATTTGAAATCACAGGATAAATTCAGAGGAGGCGGATGC
CACAATGATCTAAGCTCAGGCACTAATGGTTATTTAATATGGCCATCAGCGGTCCCAAGT
CCCCAGCATACGGCACTCGCACAATAGCCTCCAAACCCTCTTTAACACTTATTTGAGATG
ACAGGAAAAATGAAACCGTTTGTGCTTTCAATGGAAAAGCAATCATTGGTACATTATACT
CCGCTTGCCCTATCATGCTAATGCCGGGTAAAAATGTCACCAAATGTATTTAAAGGCCTG
ATGGAGTGTTGCCGTTTGATTCCTGCTGCCTGCCTGATTAATAAAAACCTTCAATTTGTA
TGTAAATGCAACCTGGGGCTCATATCATCTGCACACCTGCACCTGGAGAAAAATAATAAA
CTCAAGTTTAATGTGGCAATTATGAGAGTTTATGGGGATTGTGGGGAAGAGGGCGGCAGA
GGAGAGGCTGGCTTGATGAGAGGGCTCTCAGAGGGGAGTGGGCCGACCCGGACCAGCCCG
CTACAGGAATGACCTGATGCACGAATATAACCTCGGCTTGCAGAGCTTACCACAACATGC
ATGTTTGCACAACACAGGATGGTAGTAGGGATTCATGCAGTTCACTGATGTTTTGTTAAA
AACAATTATTGCTTGGTTTGTATCAGCTGCTGTATGATGGACTGTTTATTTttaaactgc
taaacacagtagtagaaaagaatatgcaggatcatgtgtctttgttttatggtgatagag
aacttg
>NODE_1122_length_495_cov_12.535354
AGACGACATGCGCATTTCTGCATCTCCTTGTGTTTATGTATGTGTGTGTGCACCATTTGG
AATGTGTGTGAACACATGTTTATGCATGCGTGTCAGCCTGAGCCTGTGTGCGTGTGTGTG
TGTGTGTGTGTGTGTGTGTGTGTGAGAGAGTGTGTTTGTGTCTTAGAGGGCCATTTGGAC
TGGCTAAGACATCTGCTCCATCATACGTCAGGGGCCTGGTGTGACATCTGGGGAATATAC
TGTATCCTGCCTTGCAACATTACACACAATTTACTGCTAAAGGTCATTATGTACCCGTTA
ATCCACTTTTAATTGATATCAGTGCAAACAGCACAACCTCCCAGCCACATGACAGATCAC
TGCCGCCACAAAACCAGGAAATTGCTATATGGGAGTTAAAAATAGAATGGTAAACTTTTT
GTTGTGGTCTGTCTTCACTTTGTTGAACTACTGTGGACATTTTGACCCGGACAAACAGCG
ACTGGTAGTTGGATAAGAACTGCGCCACTGTGACTTCCTTAGCTTTGAGTTGAAAACTAG
AGCACATAAACATCTAAGTGACACCTTTGTGGCTATAAATCATCCTTCTCCTGATTGCTA
tactgagatctgcgcctccgcagtatgtttgcactttat
>NODE_1143_length_774_cov_11.511628
TTTATCTGTCAATCAGATCCGAGCAAACTCAAATACTTCACTCCCTAGTTGGCTTTGCGT
CACCAACGCTCACTGAGCGTGCATAGTTTGTTTATTAAAACTAACAGTGACCATCTAAAA
ATGTTCCCAGCTGCTTAAATTTTCCTCCTCCTCCACCTCTGGGCTGGCGGCGTCCTCTTC
CACACCTCCTGTCTGTATCGAGCCGCCATCACTTCACCAGGAGGTGTCACGGCGAGATCC
GGGCAGATTTTATCTATTATGGGAGGGCGTGATTCATGGAGGCGGAGGCAGCTCAAGGAA
AACCAATCCTGTGACACTTTTCCCCCCTGCGCTGTACACAGGGCAGCAGCAGCTACAGAA
GGACAAGGCAGCGGCAGCCGGTCGCCCCTGACAACCGTGATAAAATGGCCTTCCTTAACT
AAACTCGTAAAGCACAGGGCGATAAAACTCAATCTTCTGTAAAATCCAATTAAGTCATTA
TCTGACTGATTGTATCTTTAATTGAAAACAGAAGTGACAGTAAATTTCTGTGATATATCA
GGATCAATCGATACTGCCGTACAATCTGGTCTCAAGAGGTGATTTATAATGTCAAAGCCT
TATAGGTAACTCCACATTCTTCTCTCTAAAACCACTGGTGGATGAAATTAAGAGTAAGTG
CGTTTCATAAAAAAACAAGATGGTCACGTTATTGATTACAACAGATGGGGCAGAATCCAA
TGAATGTTCCCACAGCGCGGCCGAAAGAAAATACAAGTAATTTTCTTTGTCTGTTTTATA
TTGTTGTTCCCAGCACACCATCACATTTACACTCCATCACTTAGAGCATTTTTATTTCCC
TAAAACTTGTAGCGACATAAactccaaagctccaaattacttttgttgctgtcttattca
aacacaaacacaaataaa
>NODE_1162_length_145_cov_7.227586
CATATTTATCCTATTTCAACACATTCTAAAGCCAAAACATGTTTGTAAACATTCAGGTTC
AAAAGATGCGACTTTGCTGTTTTTCATGCTTCAAACAGCCTTTCCCGGGCTGAAAAGCAC
ATTTTTGAAAACGGCTGTCTCCTGAGAATTTTTCTTCTCCACCTGACTTCAAACAGCGTT
TGCCTTCATATTTATCCTATTTCAACACATTCTAAAGCCAAAACATGTTTGTAAACATTC
AGGTTCAAAAGATGCGACTTTGCTGTTTTTCATGCTTCAAACAGCCTTT
>NODE_1163_length_669_cov_9.116591
GCACGCATGCACACACAGATCCTGCTAACAGCTAATTCAAACATTCCCCCCTCCCGATAA
ACCTGGCATTCATTCTCTTTTAATAACATTAATACCATTAGTCAAAATCCATAAATCTCA
GTAGGCTGCATACATGTTCTTTATCTCTTATAAAAACTGCTAAAAAATGATGTGATGTAT
CCTTAAAATAAGCTACAGTAAAAAGGACAAATCTCAGTTTTCTGACCTGTAAAATCCACC
ACTCCTAAAAACAACAATGATAACCTCTGACCCATGAAGCACTGAAATTACAAACGGTTG
AATCTCCCTCTACATGTCTCTGGATCTTTTCTCTGCTGTCTTTCCTATTCATCCTCTTTA
CCTCCCGTCTATATTTCTTTGTACTCTTCTCTTGCTTCGCTCTCTCTCCGTTTCCTCACC
CCCTCTCCGTCTCTTCTGTCTCCCTCTCTGAGTAAGTGAGTTTCATCTGGGGTGCTTGCC
GGGCAAAATCACCTCAGGGCGAACACTTTATTATCTGTAGTCAAAGCGTCACCACAAATA
CCATTCTACACACACAAGTGTCACTTTCCATTTGTCTGCACTCTGGCTGCATTAGCAGAG
CCGAGCCAGCCCAGAGCCTCATCTCAAACGCACCCGGCAGAAGAAAACCAACAGCGTGGG
AAAGCACTCGTCCTGCATTCCTGCCCCATTAACACCACTGGCAGCATCAGAGCAGACCTA
CTGCCTCTCAGGGGAATTAAAACATTATTATCAGCACTGGGCTTTGTGCAGAAATCTTAT
AAAATGGCAACAAAAAAAAAGGACCTCTTTATg
>NODE_1164_length_145_cov_1.944828
GGGAAAGGCTGTTTGAAGCATGAAAAACAGCAAAGTCGCATCTTTTGAACCTTAATGTTT
ACAAACATGTTTTGGCTTTAGAATGTGTTGAAATAGGATAAATATGAAGGCAAACGCTGT
TTGAAGTCACGTGGAGAAGAAAAAATCACAGGAGACAGCCGTTTTCAAAAATGTGCTTTT
CAGCCCCGGAAAGGCTGTTTTAAGCATGAAAAACAGCAAAGTCGCATCTTTTGAACCTTC
ATGTTTACAAACATGTTTTGGCTTTAGAATGTGTTGAAATAGGAtaaat
>NODE_1165_length_836_cov_14.953349
CACATACATTTCGCAATGGGGGAGCAAGAGAGCACAGCACCAGAGCTGTAGTCAAATTTC
ACTGGTGTCAAATTAATTTCCGTGTTATCTGGAAATTCAATTAGAAAGGACCCCCCCTCA
CTCCACTCCCTCCTTCCCTCCTTTGTGAGTAAGAGAGTGTCGGACATCCCGGCGTGACAG
ATTACACTGCTCAGAGTGCATATCAGGCCGAAGTGTTGAGGCCCACTAATCCGCCCTCTA
ATTCTCAATTAGTGTAAAATGAGCCCATAAATCACGCAGACAGGCCGATCGATGGAAACG
TTGTTTTAGGAGTGATTGGCAGCCTCCCCAAAGGTTACTGTTTAAGTTGGTTTAAGGTTA
CAGCTCTCTCCAGGCTGCAGGCAGGCTGTGTGTGTGTGTGACTGTGTTGGCTTGGCTTGT
GGTTGGGAGGGCTGGGGGGGTCGAACTCAATCTATATGATGCAGGGCCTCGGTCCTTTGG
GGATACAGCAGAGGGACAGCACCAATTTTTAGCCCATCAGCCGTCCAATTTTTCTCCTTT
TCATACCTGCTGTAGTAAATGAGAAACAAATTAAATTTCACCCCACTATCTCCACAGAAA
CCATTTAAATCCTTTATGGAAACCAAATTGTCCCCAGACAAATCGCCCCTGGTTCTGTGG
AAATACACTATGGCGCTGCAACCGAAATAAATTTGTGTCACTCTGGATATGGCTTTGTCT
GTAATGCCATTCATTGGAGGATCCTGGTGAAAGAGAGAGGGAAATAAAATAAGGGGCACT
TTTGGAGGAACAAAAGGGGTGAAAAAGACCCCAGCTCCCCATTCTCTCTTTTTTCTTTTT
TTTTACTCTCCTCTCCATCTCTCTCTGTCTTTCCTTCCTTCTCCCTTGCGCCCACTTTTC
CCCTGCGTGGTGTTATTAATTTTCGGCCAGAGTTTTTGCATTCATGAGGTTGAGATTGAA
ATGGAAATGAGGGCTGGCTg
>NODE_1203_length_1303_cov_4.136608
TGAGGTTAATGCGGTCAAATATAAGTGTAAAACATGTATTTTCCCATTGCCAGCAGGTGG
CACAATTTGACTGTGAATGGATAATGGCCTGAGAATGTCATCAGGGCAGGACTGTGATGC
AACATGTGAAGTTTGAGGCAGACTGCAGAGGAGCAGACAGCACTTGCTCTGTACTAGTGC
TGTCACGATACCAACATTTTGGTATCGATACCGGTACCACCATGTAATTCAATACTTTCG
ATACTTTACGATACTTTTCAAAATAAAAAGAGAACACAAAAAAATGTCATTTTTTCTTGA
AAATCTTAGCACTATATCTATGCATCAGTAAATAAAATAAAACACCACAAAGACAGGCTT
TTCTAATGCACAGACAACACAATTTTAAAATAAAAAATAAAATGAAGGTGATACATTTGT
CATTCAAGCTGAGGCTTTAATTATCTTGAGATACATAACCTAAATTTTTTTTTAATTAGA
TACAGCCTGTCTTAAGTAGGACCAATGTCTTTAAATGGCATGTTACTACGCTGTAGTCTT
TATAACATATTAAATGGCTAAAATAAAATATTTTCATATTATATTCTTTTATATTATTTA
TAATAATAATATTTCCAATAGGGGCTGCAAGGTGGCGCAGTGGTTAGCACTGTCGCCTCA
CAGCTAGAAGGTCCCCGCTTCACGTCCCGGTTAGGGCGCCCGAGATCTTTCTGCGTGGAG
TTTGCATGTTCTCCCCGTGCAGCGTGGGTTCTCTCCGGGTTCTCGGGCTTCCTCCCACAG
TCCAAAGACATGTTGAGGTTAATTGGTGATTCGAAATTGTCCGTAGGTGTGAATGTGAGT
GTGCTTGTTTGTCTCTATGTGTGGCCCTGCGATAGACTGGCGATCTGTCCAGGGTGTCCC
CTGCCTTCGCCCTAAGTCAGCTGGGATAGGCTCCAGCCCCCCCGCGACCCTAGTAGAGGA
TTAAGCGGTGTATAGAGAATGGATGGATGGATATTTATAATATAAAATAAAATAATATAA
ATAGGCTATTTAAACCAGAGAAAGTGGTAGCTAATTGCAATGCAGCTTTAATTTTTTTCC
AGAGCTACTTTTGTGGAGAGTGAAGGGGGCTGGCATTGCTTGCTTTTAGCACTGAATGTG
GCTTTTTTCATGGGTATATAAGTTATTACCTGTCATTCTTTGAACTCATTATGCAGGTCT
GGGTGCTTGTCCTTCAGGTGTTTAGCCAAGTTAGTAGTATTTCCACCCTTGGCCAGACAT
GTTCTCAAACACCATTTGCCCAGTGGTGCTTCGGTGTTCATCACGACACCGTGCTCATTT
GTTTTGAAGCCAAAGTACTTTCATATGGCACTTCACGCACCTGTTTTTTCTGCGAGTTGC
AGCTTGGTGGATATTGCAGCAGCTGCCATTGtttcccttctcctgtctctctccctctct
ttctctc
>NODE_1212_length_145_cov_2.358621
CAGCCGTTTTCAAAAATGTGCTTTTCAGCCCGGGAAAGGCTGTTTGAAGCATGAAAAACA
GCAAAGTCGCATCTTTTGAACCTTAATGTTTACAAACATGTTTTGGCTTTAGAATGTGTT
CAAATAGGATAAATATGAAGGCAACAGCTGTTTGAAGTCACGTGGTGAAGAAAAATTCAC
AGGAGACAGCCGTTTTCAAAAATGTGCTTTTCAGCCCGGGAAAGGCTGTTTGAAGCATGA
AAAACAGCAAAGTCGCATCTTTTGAACCTTAATGTTTACAAACATGTTt
>NODE_1214_length_492_cov_15.451220
CACTGCATTCTTTGTTTCATTTCTTCCCCTCCACCGCTCTTTTCTTTCTCTCTCTATTTG
TCTTGCTTTTTTTTTTTTTTTTGCTTTTTTTTTTTTTCTTTCCGTGAAACTGTTGAGCTG
GTAAGTTCAATGCAGAGGCACGTATGCACTCTGGAAAGGTAATCTAGAAGCCAGTTGAGC
CATGACAAATAGGGACAGCTGGCCTAATTGAATCATTTGAGCTAAGACAGCTCAACTTGG
TTATCCCCTCTGCAGCCCACACTGATATTAGTGCAGGAATCATTAGCCATGAAATCATGT
CTGCTCTCTCTGACTGCATCCTTTATGACATGACAGCCAGCCCAGCCTGTCTCTTTCACT
CTCACACCAAAAAGAGCCCTTCATCATAAACAGGCAGAGATGGAGGCAGCCAGGACTGAG
TAGGATGTCTCTTTGTCTTTTTCTGAATGCTTGTTCTTATTAAAGTGTTTCACCAGATGT
CATGTACAGTGCATTGTGCTTAAATCAAGGCATCACTGTACAACTAAATCGCAAAAAACA
TGCAGCTTCATCCCATTTTTCTGCAGCGATTTCAGTATCACGGTAATGTTTTATGAAAAA
AAAAGAAAtcctttctgggacttcgggttcaagaat
>NODE_1215_length_730_cov_11.765754
ATTTGGCTAGGGGGAAAATTCTGAAAAACTGGTCAAGTGAACCGAAAACTGTCTACATGG
CTGCCATTACCGGTAGATGTTTTTCCTCGTTTTAAATGTTTTTTGGGTGAAACAACCCTT
TACGTCAGATTCACCATGTTGCTGTGGGGATACTACACCCTGACCTTTAGCTGTCCCCCC
CATCGTGTCATGACTGAGACACTGTACTCCCGTTTACCACCAAAGTCACCCAGCCAGTCA
ACCTGTGTTGCCATTTGGTCTGTGTCACTCTGAGCAGCCATTTGTCCTCTCCTGTCCCGC
TCTCCTCCCACAGATTGAAGTAGTCAACACCTTCAAGAGTGGCACCTCCTTTCAGGGGGC
GGGGGCTCTGAGACGCCAATCATCCACCACCAGCCAGACCCAGGATGTAACCAATGTTTC
TAGTCCTAGTCACGTGTCCTTGTCCAATGCCCTTTCCTCTCCTACAAGCACTACTGCTGC
TACTGCTCCTCCCACTACTGGCCGTGAGTCAGAACTCTGTCAGTCTGCTTCTCTGCTCTC
TTTGCTTCAGGGGTGCCATCCTGTCATGAACAAAAAGTTCTTTTTCTCTGCTTATTATTA
TTTTTAAACAAATCACCACAGCAGTCTCCGTTTTGAGGTTGGCATCTCTGAAGATTTTCT
CTCTTGCTATCTGCCTTTTTTTTTCATTTTCTCTCTTTCTTCTGTCTTTTTGTTGTTCAT
ACTGGATTTCAAATTCATCTTGATATCTCCTCCCATGGTTGGGTGTACTGTCCTCTCATT
GGTGAATGTGTGTTTGTTTCCCCAGAGTGCTAGGAGCGCAGGACTAAGGGTGATACCCAC
GGCGTGACATTTCAGGTTGTGAGtttgtctccct
>NODE_1216_length_507_cov_14.546351
CTTTGGCCTTTTGCCTCAAATCTGTACTTCAGATTCACTAATCCGATGTGGGGAAACATC
ACAGAAAAGGTGACGGAGAGAGGTGGATGTGTGGATACTCGTACCTCTTCATGCTAGATG
TGAGGTTTGCTGTGTGTGTGTGTGCGCTGTGGAGAAGAGAAAGGAAGGGGGGGAGCGAGG
CCGTGCGTGAATGAGGAGGGTGAGGTGGGGGTGTCTAATCCAGTCCCAGTGTGAAACTGT
TGACATTTGTTCTTTTTTTCCCTTCATTATGTGACTGGGGCTGTTTTGCGCTGGATTAGC
TACAAATCTCCCATGCAGCACATTCAGCATGCCACTAGTAGTTTAACTTCATTAATAATG
GATGAAGAGATTGTAATCCAGGAGTAAGAGAGCATGCAAGAATACCATACGCAGGGAGAG
AGACCGGCAGGGAGAGAGGGCGCCCCTCTTATAAAAAGAGATTTTTCTTTTTTTTCCAGG
ACAGTCCTGTGATGGTGATACTGATTACTCCTACCTACATGTAATATTGCATCAATACCT
TTGTCTCGGGTTGTAATTTGCCTGAAACCCGCAAAGGTAGGGGTGTGTAATCGAATACGT
GGAAGGGTGAATAAAAGAGGAGGAGGTGGGGGGGGGACTTCGGAAGTCTCt
>NODE_1217_length_508_cov_17.314960
TTTTCTTTTTTTTTTCCCACTTGTCTTTGAAAAAGCTCCCAGATAAAACAACACCAGCTT
TGTTGTCAGTTTTTTAGGGGCAGAGACTGGAAGATAAAACCTACACAGACTGAGAAAAAA
ACATTTGAGACAGCAACGAGAAAAAGAGAGAGAGTAAGTAAAGAAACAACAGAGCAGAGA
ATATTTGTAAAGAGCAAAAGAAGAGTCAGGAAAGAAGAGGGATAAGGAAGAAGAAAAAAA
GAGAGGAGAAAGAGAGAAGGGAGCAAGGGATGAGACGGCTGCCTGGAAAGACGATTAGTA
TTCATGCGGCGTGGCGCTCCAGAGAGGATTAATGGACTCTGATGCCTAATATCCTGGAGA
ACAATTAATTTGCCCACAGTTTTGTCATGGTTGAAAGTCAAATGCTGGAACAGATCGATG
CGCACAGCCGCCAGTGAAATCGCGGCAGCCCCTTCTGCCAGGCGCAGAATTTTAATTTCA
TCATCATCATTTTCCCCGGCTGCCACCCTCGACGAAGCTGTCCCTGACATGGCTGAGAGG
GCTGCCACATCCCGACAGGCATGGCGCGTACACACACACACACACACACACACACACACA
CACACACACACACAGTGAACACACAAACATGCAGCACACACTTGCATATaca
>NODE_1218_length_1111_cov_13.682268
AGCAGGAAAGATGCAGTGATGGGATTGATTAATTTACTTCTTAAACTGTCAAAGCAGAGG
AGCCGGTGATGAGAGAACCATTTCAAATATTCAAAGGGGCGAATGTTCTTGTGAAACATC
TATTAATCATGGAGATTTTGGCCAGGCAGATGAATTGTGGTGTCGGCTTTCTATGCACGC
TGCCACGGAATCATTAGCCACTACATTCGCTCGAGCCAGAACAGACATGGAGGCTAATCA
GCAGCTGTAATGGACACACTTCATAATTGTCAGTCTTTTGCGGCATGGTAAGGAGACTTA
AGCTGGGGGAAACTGAAGGCATACCATGAAGGCAGCTTTGATCGCATGAGCTGAGAAAGT
GATGTGCCTATATTCTCATTATTTTACCTCGAGACTTGTGTCTAAAGAATACAGAGGATT
TCCAACATTTAATACCACAGTATTTTCAAACTACAAATGTCGTCCTATTCTTACAGTTAC
TGAAGCGAAGTCAGTTCTCTATAATTAAGGCAACTTTATAGGCACTGTTCCCTGGCGAGC
GTATGTACGAGTACCTGTGTTAGATGTTTCATCTTTATTAGCCAGAGCATGGTAAGCCTA
GCTCTTCATGCACTAATCCCCAGCTAAAGAAACAGCTTTCAAGGAATTAACATCAAAAGT
AAAGCTTTGCGTGCCGGCGGGGGAGCTTTCAACAGAGCCTGCCTCAACTATCTCCTAAGT
ATTTTCAGAGCCTCGGGGATGAAGTGGAAGTTAAGTTTAACTTGCTCTGTGTTCTTCTGC
AAGTCTTTGACCTTGTTCTCAGGTCTCTTAATAATCCCTGATACGTTTGAATCCGTACAG
CGTTTGCGGCATTTCCATGAGGCACTGCCAGAGGGTGAGGATTTTTCACTGGGGCCCATT
GCCCATTCTTCTCTTTACCCATTATTCCTGTGATCAGCAGGTTAGGCTACAAGCAGTTGA
GGTTTTGGATCAGCATCTGACAGACAGAGCTACCTACAGTACTGAACTCGGTGCACTGCA
AATCTGCGAATTTCCATACACGTTGCATGCATCCATTACGGGCAGCTCAGTGTGCCGTTG
AAATAAGCCTCCAAATTGAAGTCGTAGTTATTGCACTGTTAATTGAAATATCTGCGTTCG
GCAAGCGACAAatgagcttacatgtttttatgtctttgttttcttattaatattgccaaa
cctacacagaaaaatgcctcggtggcaccatgttccatccgtttaagcaacactg
>NODE_1219_length_675_cov_8.896297
TAAAAAAAAAAAAAAAGACTTGAAGAAAAAGTCTTGAGGAGCCAAAGTCTGGAGGTTTTA
TTTGAAGTTTGAAGAAGCCCTTCTTGGACTGTTGAGAAATTATAACCACGTTGTTGTTTC
TCAGTTTATCCCACCACATATCTGCGCACTTACCTTGTGTATCTGTATGCATGTATGTGT
GTTCCTAAGTGATGCCATCCTCTCGTGCCCACCCACCCCCCAAATCCCCACCCATGCAAA
TTAGAACTTCACACACGTCGCTGCAAGCTGCCGGGTGCTCTGTGATTTCACACGACCAAT
TAAGGCCCTCTTGGCAGTTGTGTGAACAGTTTCATTAGAGGAGATAATATTGCAAAGTGA
AATGATAAGCAATCATTATGATTAATGCCCAGACATTACATTGCTCGTTAATGAGGTGTA
AATGATCTCATTATTTTTTGAAAGAGTACAGATTAGATTAAAGTGGAGTGGACAGCGCTC
CTTGGTGTTCAGACAAGTTAGTGTTAATTAGGCCCAATCTCCAGGAGCAAATGAGCCGCA
ACCCTTTGGTAAACAATTAGGCTTCCATAGCCCGGGGCTAGATGGACAAGGATAGGCAAG
TGAATGGATAGATCACCGGAGAGATGGATGTTGAGGGAGTGTTAAAATCTGAATCGGATT
CATTGTTATGTATCCGTGCAAAATGAGACAAATTATGTTTTGTCTCGTACTCAACAACAG
AGCAAATATTTGAAGTTGATATTAGGCTTTTATTAAATAAAGTGCTGTTCACCCATGAGa
ggatgcgatttcttttttgagcaatgctgcctaacatcc
>NODE_1220_length_1125_cov_8.980445
TTGAGATAAGTTGAGAAAGAAGACTCACTGACGGATAAATAAAAAGCAAGAGCAGATAAA
AGGTCGACTTTTGTCACATACACCTATAAAAGTCTTGTGTGAAGGGAGCATGGTTGCTTA
CGGCCATACCAGCCTGAACACGCCCGATCTCGTCTGATCTCGGAAGCTAAGCAGGGTCGG
GCCTGGTTAGTACTTGGATGGGAGACCGCCTGGGAATACCAGGTGCTGTAAGCTTTATCC
GTCCTCAACACAGCACCACGCTGCTGCTTTACTGGGGACACAGCTGGCAAATACAACTTT
ATTTAGAAAGCACATTTCAAAACAACAACACTTGAAGCACAGTCTTCCACAAATAAAATA
GGAAACCACAAGACTGTACTACCAACGGAGATTAGTGGTTAATCCAGCTATGTTGTGCCT
AAAGGGAAGGTTTTCAGTGTCACCAAGGTGTCTCTCCTTTGACGTGCTACATCTCCATGG
TCACTTACGGGTTTTTTGCAAATATCTCGAGAACAGTGCGTCCTAGAAGCCTGGAAACAC
GACCGGTCCCCCATAATTCGACCCTTCTGAACACGCCAGTCTTGGTCCCGAGTCTCTACG
ACCTTCCGGTCCCGAGATACACCAAAAAGGACACAAAAAATCACAAGTCCCGCCCACTTC
CCGACGCCGCACAGACTCGGGGGTGGGACCATTGGAAAGCCCTCGCCGAGATAAAAAGGC
TTACAGCACCTGGTATTCCCAGGCGGTCTCCCATCCAAGTACTAACCAGGCCCGACCCTG
CTTAACTTCCGAGATCAGACGAGATCGGGCGTGTTCAGGCTGGTATGGCCGTAAGCAACA
GTTCAGGGAACAAAGCCACTATTTATGGAGGCAAACTGGAACCTTTACCCTGGAGTTGAC
ACTACTGAAAACTGCCTTTACTAATATCTCAACTCATCTATCAACACACCAAAAGAATAC
TATATCAGAGTGCCATGTCATGTATAATATAGCAAATGAAATACAATAAACATGACATAC
CACAATAAAACAATACAGTAAAGTATTTATGCATCAAATAAAAAGTACTTTGTCAAATTG
AGCAAAATAAATAGAAAATATATATTAAATTCATTGGCGTAAGTCAAATGTAAAGCATAA
AAGGTGTTGAGATAAGTTGAGAAAGAAGACTCACTGACGGATAAATAAAAAGCAAGAGCA
GATAAAAGGTCGACTTTTGTCACATACACCTATAAAAGTCTTGTGTGAAGGGAGCATGGT
TGCTTACGG
>NODE_1221_length_166_cov_1.951807
TGTATAATATAGCAAATGAAATACAATAAACATGACATACCACAATAAAACAATACAGTA
AAGTATTTATGCATCAAATAAAAAGTACTTTGTCAAATTGAGCAAAATAAATAGAAAATA
TATATTAAATTCATTGGCGTAAGTCAAATGTAAAGCATAAAAGGTCTTGAGATAAGTTGA
GAAAGAAGACTCACTGACGGATAAATAAAAAGCAAGAGCAGATAAAAGGTCGACTTTTGT
CACATACACCTATAAAAGTCTTGTGtgaagggagcatggttgcttacggccataccagcc
tgaacacgcc
>NODE_1233_length_145_cov_16.179310
CTAAACGAAAAATAAAGGCAAAATTACGAACCTACAACCGCATCCCCGGAGTGACCAGTA
GAGTTAGCAGGGCTGGCAGTAGTGCGAACGAGCTTCTCAGCTGCTTAGCAGAAATTCACC
TCCGAGTCCATGTTGCGAGTGAGATGCTGGTAAAGTTCTGCGTTCTCCGTTCTGTTGCCA
TGGCACCGACGCCTTCGAAAGAAAACAAAGACAAATACAAGAATGAAATCCACCATCACT
ACACATATGAATGCACACAATAAATGCAAAAGTACAATGGAAATCAAAA
>NODE_1260_length_399_cov_1.922306
CCCACGACTTGTTTTTTTTATTTTTTTTTTTTATCTCTTTATCTTCATCCTCCTTCGCTG
CTGCTTCTTGATTTCCGGTTGCTGTTTGAACCCTAATTTTCCGGCTCCACATGTACTTTT
CTTCCTGCCTCCGTCTCTCGTTTCCCTCCCACTTGGCTGGAGTCGCTCTAAAAATAAAAA
CCTCTCAGACGCTGATTGATTGGAGGCTCTCAGGACTCCCGTGGTGGGCGAAGGAAGGAA
GAAAGAGCGAAGTAAAGGCAGAATGGAGGTGATGGAAGGAGGAGAAGTGGCTGTAATTGG
CTTCGTTCAGGGAGGAAAATGAAACGATACGATGCAAAACAAAAGAGGACGAGAGGCTGG
AAACTGGGGAAAACAAAGAAGTTTGCCAAGAACAGAAGGAAACGATGAAGTGACAGAATT
GTCGCAGAGCCGCCAAAATAGTCTGTCAAATTTCTTTGTATTCTCTTTTCATTCTTCACC
TCTGGTTCTCGGTTTCTTTTGAGTTTAAAATGATTTTTTTTCATGTTGTGATCCAGGTGT
GTT
>NODE_1261_length_813_cov_20.200493
TCTACAGAGAGAGGGTGAGAGAGGAAGGGGGGAGAAAGAGAGAGACGGGGAGGTAAAAGA
GAGAGGGAGGGAAGGGAAAGAGGAGAGGAGAGGAGGGGAGGACAGAATGCAGAGTGATTG
CAGTCGTATTGAGGCTCCAGTTCGGGCTGAAGACGCTCTTTTGAAACATCTATCTTTGTT
AACTGTATCGTGCCTCCGAAAATAAATCCATCTCTGCAGCTGTCCACCCTTCCATCTTTG
TCCAAGTGCTTTACTTTAATACTTTTATCACCGCAAATTACAGTCTGCACAAGCAAGCTC
CGTGTTTAATATTCCCTCGCTCAAAAGAGAGTTAATTGTATATTGCATGCACTCTTTCTC
CCCGGGCTCCCTCTCTTTCTCCATTAGTCACTGCTGCACGCACACACAAGTACACACAAA
CATGCAGATGCCCGGCAATACCACATGCCCCCTCAGTGTGTGTATGTGTGTGTGCAGAGC
TGGGTGTTGAGCGCATCGACTGAGTATCGATCCCACCACTCACCTCCCTGCAGTCAGCTC
TTGTCCTACATAGCATGCCCTGTCTGATTTCTCCCTTAATGGCTTTTATCCAGCTCCAAT
CTTTATTTAAACTGAAAAGTAGGAATTAGCACCCACTTCTATCCTAGTCTCTCTTACCTT
TTCTTTTCACTGTCATCTCGGAGTGGGTATCGGCAAGTATCGGTCCATTGACCCTCGCTC
CCTTCCTCCCCTGGCTATGATTGCCTTCCCCACTCAGAAAAATGCGCGTTACTTGCATTC
CTCCTCAGTGTTCCTTATATGCGTCATATACAGATAAGATGCCGCGTGTAGCCGCGACAG
CAAATGCTGTTTATTTCTATTATTGATAAAGCTGCCTGGCGCTTTGTCGATTCATTGACT
GAgagttcggtccataaaatgtcagaaaacggtgaagaatgcccgtcatgagcttga
>NODE_1262_length_672_cov_19.465775
CGTACACCCCACCCTTAAAAAAAAAAAAGAAAAGAAAGGAAAAATGTACCTCTGCCTCCT
TCTCTCAGTCAAGAGACTCCACTCCATAACAGCAGGCCCTAATTTCTCTTTCCAGTCATG
GAATATGATAATTTTCTTATTTGCAAGAAATATCAATTGCTCAAGGCGGACACATAATCA
TTGGGGAGGAAAGGAGAAGCTACCTGTGTAATGTGCTTAACTGGCTAACCCATTTAGCCG
CAGGCGCTGTTTGAAAATGAGAAAGTGCTGATGGTCAAAATCAATTTTCCCTGTGTCCAA
ATTACTCCCTGCCCGGCTTAGAATTTCACCTAAATGGCCAAACCTTAAAACACTGATACT
AATTCTATCATATTAGAGCCTGGTCATATAGTTGAAGTTATTGCTAATGCTATTTTGCTG
TATTTATTGATGTAGCGAGATGACTCGAAGGCCAGGGAGCAAAGAGTTCTGTTACTGCCT
TTGTGTTTGTGTGTAGATGCATATCAGTACAGCTCAGTGCATGAAATGCAATGCAGCCAT
CAGGATTTAACAGTCTTTTAAGATGTTTGCTGCTTGGGGGTTCACAAATTTCATAATCAA
AACTCCAGGAAAAACTCCTCAACAGTCGCATTTTCTGCATTATGCAATGTTGAAAGCTTC
ATGGAGAGTAAAACCTTTAGCTGCCCCTAAACAACAGATGACAATCTTTATTTTCTCTGC
TCCTTCTTTTCTTGGTAAGTGCTCGGAAAGAAGTTTATTTTTAATGGTAATggcttaaga
aatttcgcggcattccgtcctaattatactcaacac
>NODE_1270_length_332_cov_15.936747
ACAAGACCAAAAAAAAGAAGAAAAAAAAAAATGCAACAAGCCACCACAATAGTCTGCTGT
GAAAGCAGCAAAGACCCCCACTGTTTGAGTAATATGGGAAACATAAAGCACACACAGAGA
GAGAAAAGGGGTCTTAGTGGGAGAGTGGGGAGCTTTGGTTGGAGAAATGACCTACCCTTC
CCTGTCAGCACTAGTGGATGGGGCGGGGGCAGGGACAGTGACCGTACCCACATTATCCAG
CCTGATCTGAATGGTGGTACCTAAGGGGCTCCTCAGGTACCTTCTCTCGATGTTGCGCTC
CAGATCAGCCAGACGTGTCACTGCAATGTCCAGCGGGTTGTCCGGGTGACGCATCACCCC
GCCCTTCTCCCCCCGCTCCTCCGGATGCTCCTTGGAGTCCTTGGAGTCCTTGGAGTCCTT
GTCTCCCGCGTTGGCTGATGCCGGCGTCGATTTGGTGGGGGGCTTGTGCTCGTAAt
>NODE_1271_length_671_cov_11.828614
TGAGAGTGTAGATTTTTTTTTATTTTCTTACTTTTTTATTATTTAAGAGAAATCCAAGTT
TCAATTTGTGGAAAAAAATATCAGGGAAAACTCAAAGGAAGGAGGGGGGGGGGCTCTTTG
TTAATTGTATTTTTCTCTTAGATGAGACAAACCGAGGCGCATGTTGTAAATGTTTTTGTC
TGTTCTACCGAGATTGCAAATATCTTTTTTGCACAGAACTCACTATGCTTTTTTGCACAG
TTTCAAGTCGCTTATTAGAACTTAACCCCTGATTACACGCACCAAGGCGATTTAAATCTG
ATTATCAAATTAGGAGACTTTGAGACAAATCCTCTTAGATCTGATACTGTTGACTGGAGA
GGGAAAATGGATCTCCACACCCGTCACGTAGGTAACGATGCTGTCCTGAAAGGGAGTTTT
AAACCGTATTTGACAACAAATGCAGCTGCCCCGCTATTTCAGAAGATATTAAAGGAAAAT
GAATGCAAATCTGTGTGCAGGAGCCATCTGGACGTGGAGAGAGGGAGTCAGCTGCTCCAC
ACACTGAGGCGCGGAGCCTGAATCCGTCTCAGCTCATTCTGTGGGATCATCTGCGTGGTG
GGCTTACACCGTGGAAAATGCGCTCTTCATCATTAGGTGAAATGTTACCATCAAAATAAA
AAGAAAATGCTGATCCCCGTTTGTTTTAGTGGTTGCATGCATGAAAACTTTGCACGGGAG
TGGAATTAGGAGGCTTAGTCACATTTTCTCATTACTCCCCCCCCccaaccccccctccca
caaaaaaaaaaattctgtttctcagctgcatgatg
>NODE_1277_length_145_cov_2.455172
TAGGAGACTGCAAAATTAGACATGAAAAGCCAACAAACCCAAGGCCTCCCTGGGAGCAAC
CTGTCTTTTGATTTCCATTGTACTTTTGCATTTATTGTGTGCATTCATATGTGTAGTGAT
GGTGGATTTCATTCTTGTATTTGTTTTTGTTTTCTTTCGAAGGCGTCGGTGCCATGGCAA
CAGAACGGAGAACGCAGAACTTTACCAGCGTCTCACTCGCAACATGGACTCGGAGGTGAA
TTTCTGCTAAGCAGCTGAGAAGCTCGTTCGCACTACTGCCAGCCCTGCT
>NODE_1278_length_545_cov_15.234862
GGGGGAGCAAAGGAGAAGAAAGGGGAAGGGGGGGTGGGGGGGGAGAAACAGAGAAAAAAG
ACAATATTGTGCTGCCTCTCTCCTTAATCAAATAAAGTGGTGTAAAAAAAATAAATAAAA
AAAAAACACGCACACACACACAAAAGCATTTCCTTCCCTCTGAATTTCTCCTTGAATTAT
ATGCCATCACTAGTGTGTGTGATTGCGGAATATTAAATTAAAGTGGGATAAGTCCGCACC
GAGGCGGGCTGCGTCCAATCCGCAACTCATTTCCCCTGTTGTAGCACCGCATCACTGCGC
TCCTCTCTTTTCAATGACAATGTGCCAAATCTGGGCATTTTGAAAACACTTTCCATATGC
TATTATCGGATCGCTACTGAGCAAGAGAAAGACAGAAAAGAAGGAAAACGGAATGCTTTA
TACCAAAGGTACCACGAGTCTACATTTTTATGTATCTTCTCTTTCACTGGCTTATTATAC
TTTATGCTTTTGGGGGAATTTAAAAAAGAGGTAAGAGGAGGTAAATTTGAAGTTTTTATA
ACGATTGTGTATTTATGGACCGTTGCTGGATGGCTTTAGGGCTGAGTGTGAAAATGTCGA
GAGAGTTTATGTTGAGCATCTATGGGCAAAAAAAAAAAACTTAATTTGTCTCACTGTCGT
TGTTTTTTTTTTtcttcttcttcttttct
>NODE_1289_length_704_cov_13.607955
ATTTGGTGTGTCTGCAGTGGAAAGAGCTTTAAATAGAGCCACAAAGTTTTAGGTAAAAAA
AAAACAAAAAACGATGCATGGATTCTTCCAAAAATTTGTTTCTCCATCTCTCTTTCTTCT
TTTTCTTTTCTCTGCTGAGGCTTTGACAAACTCTCAGTTTCAAAATGCAGCGCTTGTTGA
TCAAGAGTACAGACATCTTTGACTTGAACGTCGGGTAATGAGAGAAATTAGCACAAATGC
TCTAAGTAATAGTTCCTGATTTTTTTTTTTTCACTCACAAATTATTTTTCAACTTGTTTT
TGTATCTATGCATAAATTAAAAAATCGGCTGAAATTTATTATTCATCTGAGATGTGATTA
ATATGCAAAATTATGCAAATTAAGATGCAATTAGGCTCCAATTCTCTAGTGGAATTTTCC
ATTATAATTTAATACAAAGTAACAGAGTAATTGGTGTCACGTGTAATTACGGTTACTCAA
GTGCACTTTCAGGCATGCAAATGATTTGCTATATGTTGGTTATCCTATGCAAATGTACCA
TGTGGTGTTTTAACAAGTTGAGGAAAACACAATGAGTGCGTGGTTACCCAGTGGGGTTGG
AACAAGGTAAAGACACCAGGGTGTGTTTTTTAAATGAGAGAAGCTGGAAAACTTTCAGTG
CTCAGATTATCACCAGTTAAGACTTCCAGTTACTTTTTTCCCCCTCCCCTCCTTTTTGAA
TTTTTGATGAATGGTGGAGAGGCGCAGACTTTCATCCGTCACCGATCGATTAATGAGAGA
AAACTGGTTTTTGGATGTGACTTGGGACTCGAGTTtggaggcaaaaagaggtggtttcca
acatgaaa
>NODE_1290_length_357_cov_1.198880
AAGGAAGAAAAAAAGGAGAAAAAACCCCAATATCCTCCACATGTCATGTTACAGGCAGTA
TTGACAATGTCTGTTGCACTGACCGAGCAGAGCTGTGCACATATATGAAAAATTACAGAT
GGCTGGACGTTAGATATTAATTATTGTTTCAATGATCCTTATTCATTACAACATGGCACC
TTTTCTGGAACTGTGCTAAATAATAAAAGTTAAGTAATGACTAATGTATCACATTACTTT
TTCTCACTAACTTACTTTTGCTGCTGGGTCCTCAGTCCGATCATTTATGGCATGTTGTCT
TTATTTATACAGCACATTTTAAAACAACAGATGTTGAGCCAAAGTGCTTTCCAACAGAGA
AAAAAGATCCATGTTATAAATTTACCTAAAAAGTTTAaatgttatggctgcaaattcaca
atattatttatgatagaaagttagcagactattttaaataataaggtgaagaccccacaa
tattatttattatataaattt
>NODE_1292_length_303_cov_1.693069
CCCCTACCTGATGCAACCAACTAAAACAGGCAAACGGGCATAGTATTGTACGCTTTAGAG
AACAGCATGTTAAGATGGCAGAGCCCGGTTTTTGCAAAAGGTCTAAGCCCTTTCAACAGA
GGTTCAAATCCTCTTCTTAATTATGACCTCAACACTTACTGCTCTTATTCTTAACCCCCT
GATCCTAATTGTCTTTATCCTTCTAGCCGTGGCCCTCCTTACTCTCGTAGAACGAAAGGT
CCTGGGCTATATGCAACTACGAAAGGGCCCCAACATCGTTGGTCCCTATGGCCTCCTCCA
ACCCATCGCAGACGGACTAAAACTTTTTTTAAAAGAGCCCGTACGCCCCTCCACAGCCTC
CCCAGTTTTATTCCTCTTTACACCCATGCttgcactcaccctcgcactcaccctctgagc
cccccttcccctccccttcccgatagc
>NODE_1293_length_306_cov_2.303921
TATTCTAAGGCTCATACAGCTTTAAGAGTCCCTTAATTTTCACGGTAAGTTGTAGAATTA
GGTTTGGAGAGCGTAAAATGCATTTAAAACAACTCATCTTGGGAACCATTCGAGTCTGGT
AAATACACATTTCAAGCCTTGTGACTCTACGGCTCGTCAAAATAAATCTGTAAAAGAGAG
TTCTCCTGAGAGTCATGAGCCCTTTCCCTTGGCTTCCTTCCACCCCTCCCTCCTTCCTTT
GCATGCTCGCCCTCCTTCTCCAGCCCTGTCCCTCCCTCTTCCTCATGACACGAGTGTGAC
CTCGACATGTTAGAAACTGCTCCGGCTGCAGAGTTGGGTCTTTCTATACACTCTTGCATT
GGTGTGAAAGTAATACCCCTGCTGACTTCGCAAGACGTATGTAACAAAGCCTCGAATCTG
TGTCGAGATCATGGCCGTttggctgccggc
>NODE_1294_length_280_cov_6.214286
CTGTTTGAAGTCACGTGGTGAAGAAAAATTCACAGGAGACAGCCGTTTTCAAAAATGTGC
TTTTCAGCCCGGGAAAGGCTGTTTGAAGCATGAGAAACAGCAAAGTCGCATCTTTTGAAC
CTTAATGTTTACAAACATGTTTTGTCTTTAGAATGTGTTCAAATAGGATAAATATGAAGG
CAAAAGCTGTTTGAAGTCACGTGGTGAAGAAAAATTCACAGGAGACAGCCGTTTTCAAAA
ATGTGCTTTTCAGCCCGGGAAAGGCTGTTTGAAGCATGAAAAACAGCAAAGTCGCATCTT
TTGAACCTTAATGTTTACAAACATGTTTTGTCTTTAGAATGTGTTCAAATAGGATAAATA
TGAAGGCAAAAGCTGTTTGAAGTCACGTGGTGAAGAAAAATTCACAGGAGACAGCCGTTT
TCAA
>NODE_1312_length_520_cov_11.707692
TCCTGGAGGAACTGGCCGTCCTGGAACCCATGTTTGGGGCAGGTGCCTCGATCGCCCCTG
GCTTAGGGCAACAACCTGAGTTGTATCAACTCCAATGTCATCCATCGCCACAGTGCTTCC
ACAAAGGTAAGAATCTGTCTCACTTTTATCTCACGTTCCGTTTTTAAAATAAGATGACAA
ATCATTCTCTGAAAATGCACCACTAACGTCCTCTTTCTCTCTTCTCTATTTTTTTGTCTT
CCAGATGGGAGTGGAAGTGTTCCTCCGTTCTAAAATAAGTCTGTGACTTACTTCATCAAG
TATGGCATATTGTCATATTTTGTGGAGCCAATTTTACTGAAAAGTAAAAAATAATTAAGT
GTATAAATATACATAATGTATATACAACTTAAGGACTTTAACTCCTACATGTCACCTAAG
AACAAAGATTGGCTTTATATTTTTGTTCAGTCATTTATCTGTATACTACTACAAAACTGG
TGCAACATTTACATGATGGTGCAACTACATGGACCCACAACTGACTGGGTTCTGAGTCCA
TGTGGTGTCTGTCAGCTTCTCTGTTACATGAGCTTCAGATATGATCAGACAGAGAAACCT
CTCTGAACTTCTAAGCGTTGTTTAACTTCCAGACGCGCATTTGTATTCACTCGTAgtgaa
aaat
>NODE_1313_length_844_cov_9.954976
TTCATCATATATTCAAGTGCAAAAACCCAGAATTTCTCATGTCGTCCCATGTCCGGTGAA
AATTCGCGCCACTTTTTTCACACTTTTTAAAAGGAAAGGGGACAAAGCCGTGAAAACCTT
GCATCTTTGTGAAACACCTTTTTGATCTCCATGAGTGGCCTACGAAATAGTAATAATTAA
TTAATAATGCATACAGAAAAGCTTTTGAAAGTTTGGGCAGCATTTGGTCCCCATGTTTCA
GAAGAACAGTGCATACTGAGATCCTTTTTTCCTTTCATCTCTTTCCCAGTAAAGGCAAGA
GAGGGGCTTATCCCTTCTGTTTCCTCACGACTTCCTCTCTCAAATTCCTGGCCTATTACA
CAGCTCTCACATACCAGAAACAAGATGCCTTTTTATACTGTCAACCTTTTCATCTGAAAT
GTAAATTAATTCTTACTCAGTGTGCCTTGACGAAGATCAAAGTGGGCACATTAACCTTCC
CGGCCCCACCCCCCCTCCTTGGAGCCTCTCACTGGAGGACAAGGGAGGGTGCCAAAAGGG
GCAGGAGAGAGGAGGGCAGGGGGAGGAGATTTGGCATTGTTTCCCCTGGCTCTCCTAAGG
GCTGCCCTCATCTGGCACATGGAGCATCTCAGTCGCCTGCACACCTTGTGTAAATGTCCT
CCATTAAACCCTTGTAAATTCAGCTGCAGCATGGGTAAACATGGTTTCGTTGTGAGGAAA
GCCTCTCTGTCGCCGCTGTCTTTCTTTTTAGAGAAGTGTGTTTGTGTGTGGCCGCCGGGG
TTCACGGGGGGAGAACCTGAACCTGACATAAGTGGGGCCTCAGCCCCCCGGCGGAGCACT
CCAGCACATTCACATTGTGTGTTCTCTGCAGCTTATAGCCTTTGAGGTGGGCTGCATTTG
CATTCTGAAAATAAACAGATGCCTTTCAAATGTATGAGcctggtggcttctcagatctca
gcggggcctgggagacatgctcaccatc
>NODE_1314_length_760_cov_19.546053
TGACAAGTCCTACTGGGTGGAGGAGAGAGAGAGAGAAAAGAATAGATAGATGGAGAGAAA
GACAGAGAGAGTGAGTGTCAGAGAAAAATATTCAGCTTGTATAGAAATATACAAGGGGGG
ATGGAGAAAATTATTGAGGGAACGAGGTGAGGGGGAGAGGGAGTACTGCACATATAGAGG
AGAGAGGAGCACACATCAAGGAGACATGAGAGAGTTAGGGAGGAAAGAAGAAAGGAGAGG
AGAGGAGATATGATTACCAAGGAAACAGCAAGAAAAAAAAATTCCTGCTGGGGAGAAAGA
GACAGAGCGTGTGGAGTAGACAAAGAGGAGAAAGAGCATGGGGGGAAGAAAGGGAGTGGG
AGGACAGAGAGACACAGAGAGAGAGACAGAGAGAGGAGAGGATAGAATGAATGCTAACAG
GGAGCCCAAACCCAGTACTGAGGCTTTATCCTTCACAGGCGGAGGAGCAACAATCGCAAA
CACATTTTCTCTCGCCCTGGCCCTAAGAGAGATAAAAAAGCAATTTGTATTCTATTCCTA
TTCAGCGTCGCTTGGCCTGTTTCTCTGCCTGCATATTTGTAAACACAGCTTTGTCAGAGC
AGCTTAATCTTCCCAACACAAACACAGACTACAGGAAGGAGGGGCGAGAAAGGGCGAGCA
GGGAAGAACGGTGATGAGGGGGGATAGGGTAAAGGACGAGTAAGAGAGAGAGGAGCAGGG
TGAAAAGGGTAAGAGGGCGAGGATGGGGAGGGGAGGTCTGAGGAGCAACGGAGGGTCAGA
TGAGAAGTCGGTCAGGGCATCGAGGATCAGAACTCGTTTCCGTCTCTGCTGCCACAGGAT
GTCTCCGTGTCAAACTCTGAAAGACCCACTATGTGACATAAAAACACACACATACACcgc
atcg
>NODE_1340_length_766_cov_11.595301
TGGCATTGAAAATGGAAAAGTTCACAGCACCATCACAGTGACAGCAGAAAAATATATTCA
ACATGTCAGTATAATTCAGGGTGTCAGTAAAACCTGATGCTCTAAACAGGAGCAAACCTC
CCCTTTTAAATAATTGATATTTTCTGATTAAATGTGGCAGTTTGGAGATAATGAATTCTT
TATAGTGTGCCTTGAGCAACTCAACAGCTTTGCCCTGCATGACAGCTTTATGGGGCGTCT
TTTTGCCCAAATTTTGAAAGTTTAACCTATGTAGATCAATGTGCTTCCTTAAAAGAGTTT
AATAAATTAAAGTGCAGAGGGCTTTTTTTCCTCAGCGAGCAGAAAAAGCTGATGAGACAG
GTTTAGTTTAATCTCAGGCAATAGAAGTCATTAACCATTCTCCCAGGAATTAAAATATAG
CTTGCCCTTTTCTTCTCTCACTTATCATTAGCATCACTTTAATCTCCCCGCGTTTCACAC
TGCTATTTTAATCATTACTTACTGCCTTTTGACAACTGAAGAACATGGCTTCTCCCCGCT
CAGGCAATATCCTGATTTTAGCTGACAAAATGTAGGACATCATTTAAAAATATCTAAATT
TCCTCTTCCTTTTTTATTCTTCTAACTTCCACTCTTTAGACCCCTGAATGTCTGTCTATT
TATATCAAAGAAAGCACAAAAGAGGAGAGGAGATTGAGTGGACGACATTCAAAATGTAAT
TTGAGTTGGCTGCAAGGGTAACAAAATGTATAATACGGTTTATTTGTGCCTGTCATGTTA
TTCTAATAGATGGTGAACTTCACATATCGCTCTATGTGGGTCATTGTAGGGTGTTGGGGG
TATATTTGTCTGCCCTTGAATCAATGAACATTTACAACAGAAACCACGTATCTCCAGAAC
AGAATATAAa
>NODE_1341_length_806_cov_18.414392
ATTATTATTTTATTTATTTATTCATCATATTATTCTAGACGATCTGAATACAACAGAAAC
ACGCACAAAGTTTAATGATAAAATGCTGTTGTTTGAGCGTTTACATAAGAGGGACGCGTC
TAAAATGTCACGTAAAGAAAGGAGGGAGAAAAAAAAGGTAATATTATGAGTCAGTGGTGA
TATTTCAGTGCACTGATAACATCATTTGAACTTTGATTAATGCCCATGTTATAATCTCAG
GTTGCTGGATGTAAGAGCAACGTTTTGCCTTCAGAACAACAAATTTATACAAAATGTTGA
AGCACGTCTTTGTGGAAAAGTGTTACAAACTAATGAGGTACATTCATTTTTACAGAATGT
AATCTATAGTGTTTGGGAGTTGTTTGTCTCAATAGGCTGTAGTAATCAAAAGTAATGAAC
CTATTATGAGCAGGACCTCTGAGGGCCCGGCGTGGCATTAAGAGTGTGGCACATAAAAGG
TTTATTAAAGGAAATTAAGGTCCATCACTGCCACACCTGCTCCCCTATTATAAATGTATG
ACAGGTCAGTGCCTTCAATCACAACAGCAAACGAGAGAGAGGAGTCATGTTTCCCATTAC
CAGGGAAAAGTAACAGCATATCCTATGACTCACAGATTTCACTGGCCTGTGACCACTATA
CGCCACCATCAGCCTGGAATAATTATGTTTAATAGGTTTTATTTGGGACCCACAAGCAAC
AGCCAGCGAGAGTGGATGGATTTTAGCAACTATTTTTGTCTAAACACACACTGTGAGGTG
CTGTCCGTACTTTAATGTCATTATTTAGTGTCATTACATTTTTACTCACCTTTGAAACTT
TTTCTCCTAACATTATACTTCACGTGTTTGCATATCACTGGtattttaagagctctttgt
gatgttgttgttgcacaaaaaaaaaaaaatagatttaaaggcttgatgac
>NODE_1354_length_806_cov_14.037221
ATAAACAATGCGCTTTGCATTGAAAACGGACAGAATGCAGATGTGTCACTCTTACAAAAG
GATAATCTTCAGGATGGTGGATTAAGCCAGCTTTTGGATTATAACGCAGAAATGGAAAGG
TACAGGTCTTTTGCAAACTTTTATAAAACCAATGGGGCATTTCCACAGACTGCAAAGATT
GCCCGCATCACGACGCCCATTTTTCCCAGTGCTAGAATTGGTATGTCCCCTTGGAACTGT
GATAACGCCATGCTCTGGGGAAGGAAATCAGCGGCAATAAACCCTAATAGGACCAGCATG
CATAGAAATGACTCCCAGAGGCCGGGGAAGCCTGGCGTGCCGCCAGAGACGCTGCAAATG
GCAAATAATAATTTCCTCTCTACCTTATCCCCCGAACACTGCAGACCTTTAGCAGGAGAA
TGCATGAACAAGCTGAAATGCGGCGCTGCTGAAGCAGAGATAATGAATCTCCCAGAACGC
GTTGGAACTTTTTCCGCTATTCCGGCTTTAGGGGGCATCTCATTACCTCCCGGGGTCATC
GTCATGACAGCCCTTCACTCCCCCGCAGCCTCAGCAGCCGTTACAGACAGTGCGTTTCAA
ATTGCCAATCTGGCAGACTGCCCACAGAATAATTCCTCAGCATCCAGTGGAAACCCAGCG
AAGAAGAAAAGGAAAAGGTGTGGGGTCTGTGCACCCTGCAGGCGGCTAATCAACTGTGGT
GTCTGCAGCAGTTGTCGGAACCGCAAAACGGGCCACCAGATCTGCAAATTTAGGAAATGC
GAGGAGCTGAAGAAGAAGCCAGGCTCATCGCTGGAGGTGAGCACCAGGGCTCTGCTTCCC
CTTCTTTTATTATTATCCCCTTGCACTCCAAAGCATTAACCTTTTCATCCAGTCACGTTC
TAAGCCCTTGAAAATTGTTTCCATGCCCACCCATGCctgaacttcccccc
>NODE_1355_length_461_cov_5.362256
GGGCCCGCTTATGGGGCTTGATAGAGTTGTCATCCTCTTAATAAACAGCTCTGATATGTC
AGCGGCAGTGGCAGCGGGGACTGCACCACGCTCACCCACCAAGCCATGGGCAGGACCACC
TACTGGCATCGCAGCGCACACATCCGTGGGTGATCTCTCCAGATGGAGGCCCCCGTGGGC
GTTCGCGGGGTGATTACTGGAGAAGAATAAATAAATGACAAAAACATCCCTGTCTCTTGA
TTTCATTGCTGTGAAAGAGAGGCTGCAGGTGAATTATGCAATAATATCTGTGAAAATATA
TTAGAATTCATCCTGGTTTTGGTGGAACGGTAAGATAATGTGTGCATTTTATCATTTAAA
CCTTTTATGAGACGGGAAGGCAACAGGTTTTCACTGTGAGGCTGATTCCACGATATTTAC
AGCAGGTACACGTAAGACTGAATCAGCGTTACGCCTGACAAGAACAAACCTGACATAAGC
CAGCACAAAACAGCAACTTCCCTGTGATTGACATTCATCTACTTACTCCGCTATTTTTAT
TTAAATCACATTCACATTGAACGTGGCTTGATATTTTCGTTAACATTATGATTAGAAGTT
taaca
>NODE_1356_length_1078_cov_10.814471
CTGCATCAGAGACCTTTTTGAAAGTATTAAAAGTGACTGCGTGAGATTAGACGCCACCAT
TTCATTGCATTGCTCTGAGCTCCACTCTTGATTTATGCTGCCTGCCCCATTGCCCTGAGA
ACACCACATGAGCTATTTATTTCTCAGACTATTATTATTATACTATTAATAAATAACAAC
GCAACAAGAAAAAGGGAACGACTGGAAAAAGGTGAATTAATATTATTATTGTTTTGTTTT
TATTTTTTAGTATTTTAGTGGTTGCTTTTAACAACATTCATTAACTGACTTAAAGATTAT
TGAATATTTAATGTAATTGTAGCATTGTGTTTGTAAAGAGAAAAAAACCTAGTGAGTTGT
GTTTCTTGACTTGTGGATTACCAGTGAAGTGGGCAATCTAGTGCTAATATATATGAGGTC
TTTTTTTAAGGATTCTTATTTTGCGACAGCAACAGCAGTCATTATAAATGTTCATTTTAG
CATCACCTGTCTTCCGTTGTCTTATTCTTCACCTTCCACCACACTCTGCATCATCACAGT
AACACATCGCAAGTCTGGGGGTGGGACCGAATGTGCGTGCGCGAGTCGAGGTGAGCGTGT
TTGTCGTGCGCGAGAGTTAACAAACCTGTGTGTTCATTTGTGTGTCTATGCAAAACAACG
GTACCTGTGTGGGTGAATGTGTGCGTGGCTTGTGCATGAGTGTGCGTCTGTGTAGGTGTG
TGTGTGGTGTGTTTGTGGGTCTGCGAGGGCGGGGTTCGGGGTGGGTGTTCTGTCCAGTGT
CCACCAAAAGCTAAAACCTGTCAGGCTTCCATACTTTCCTGATGGAACCTCCTGACGTTA
TAGCTGCAAACCCTCATCATGTGATCTGACTCAACTCGACTGTCCATAACCCCTTCAGTC
ACCTGACCAACCAAATCAACCAATCACTGTCCACCACTACCGCCTTCCCCTGCGCCATCC
TTTGCTGCACACCACGTCAGCCCCATGTGATGTTCTCCATCGATAACATACTACTGTCAC
AATCTACTGTTACATGCCGACAGATCTGGGGATAAATACGTCCGCTTTTGGTTTTTTTTG
CTAACCGCTGGTGTTTTCACCTGTAACAAATTCAACAAAGCGCTCCTTAAATTCAGACAA
GCGTGCCTCAGGTTGTTTGAATTTTAAAAGGTCGGTTCATCCAAATCCAACGTTCGGGTT
TTGAGCTATCTGTCTGTAATTt
>NODE_1363_length_801_cov_10.779026
CGCCGTTGTTGGAGCTGGATATTTACTAATGAAGGGTGAACTGGAAAATGACTAAAGGAG
ATAGTAAACAAAGTTACCGCGCACACATACACTGAACGCGCTCATACACGTGCGAGTGTG
TTAATATAGTTAAGCTGGTGGAAGCCGGCGTCCATGCATGTGTTTGTGTGCATCTCCTCC
TCCCTCCCCACATCACCAATGTATCTGGGCCTGCTGTAAAGAGATGGGGAGAATGTGGGC
GGATGGGGGATTGGAGGCGGAGGCTGGCAGCAGGGCAGTTGGCCGCTGGTGCAGAGAGAG
AAAGAGCGGGGAAGGGAGTCGGGGGGGAGAGTGGAGAGGAGGTGGGGGTACAGCGGAGAT
AAATCATTAGAGAGCAGGTTATTGGAAATGCAGGGAGATAAAAGAGTGAAGAAGCCAGTA
ATTGCCTTAAAGATCAGACTACAAAGCATTACTTTGGATTTTACAAGGCCAGCCAGCAAC
AAAAGAGCAGTAATTTATGAGCTCAGTGTAAAAGAATAGCATAATTACATTAAAAATTAA
TGCTAATGAGGGCTAAAATGGGGAAGGTGGTTATTATGAAAGTTTGTATTCATCTTCCCT
GGGTTGAATGATGGCTAGTGGCTTGATTAATGGCTTAATTTCTATCAATTAGCAGGAAAA
AAAAATCTCCACTGAGACAGGCCTAAATTGAGCATTGAATTACACATCTTTACCACGGTG
CAGGGAGAGAGGTAGGGGGGCAGAAGAGGGAAAGGCACTTTATTGAAACCTGGGAAACCA
CAAGATGTTCCTCTGTGAGAGCATGTACGTGCACATGTGAAAGCCAGGCATGGGACGCAG
AACTTAAATGTTAGATGTTTATCCTGATGTatacgaagaaaggaggtttgtgtcacggtt
aggtttgcagcagactgatttggtgcttaaagaaacggccattaa
>NODE_1369_length_617_cov_11.606159
AGAGGAGTCCTGAAGGGTTGTGTGACAGCCAGCTATCCACAATCAGTGTTCGTTAGCAAT
TAGAGTATGTGGCAAAGATTGTCCTGTAATGACAGGTAGTCCTGCTCTGCTTGGGTCTAG
TGGTGCTTGCCTTTGGATCTTTTCGAGATTCTCTCTCTATTTATTTTTGCTTGTGGCCAG
TAATGTGTTTTATTTTGTTTTTCTTGCTTTTGTTTTGATTTCCCCCTCTTACATTTTTTT
GTCCTGTGCTTCGTGGTTTATCAGATTGAAATGGCGATTGAGACGCTCCAAAAATCTGAG
GGTTTATCCAGTCAGAGAAGCTCGCTGCTCAACAGCCATGTAAGTTGCTTTTACGAATGC
TTGCCCTCGGCTAACCTTAACTTTTGCTAAGCTCACACTCTTGCTGTTCTGCCTCTTTCA
AATCGCTGTACATTTGAGTTTGGTGTGGTGCTTGCCGTTTTTGCTGCTGGTTTTAATTGT
TACAAATGCTTTAAATTTACTGGCTGTTATAGAAGCTTTTGCAGAGCTGTGAAGCAGCAG
CATAAATTTTACTGGCTGTTGGCCTAAGGTCTTTCCACGGACCAGTGTGTGAATCTCTTT
AGTTAATAAGCATTTGTTCCCCCTTTTAGCTCCAGTGGCTGTTGGACAATTATGAGACAG
CAGAGGGAGTAAGTCTACCACGATCCACCCTCTACAATCATTATCTGCGCCACTGCCAGG
AGCAGAAACTGGACCCTGTCAATGCAGcctcttttggcaaa
>NODE_1376_length_1557_cov_4.789981
CAAAAAAGTTGTACAGTCCTGCTTTCTTACATACGGACCATCTCCAAACTGTAATCATTT
ATTTCACAGTCAGATCTAGAAAAAGTAATTTATGCATTCATTTTCTCATGTCTTGGTTAC
TGTAAGTTCTATCTCTGCGATATCAACCAAAGTCATTAGCTGTGTTCGAAATCATCCACT
CATTCCCTATTCCCTACTCCCTATCTAGGGACCATTATATAGTGAACTATGTAGTGAACT
ATGTAGGGAGCACCTCGGCAAACGAACATTTCGGACACTACTGGAGCTATTAATTATGTC
GCTCGCTAGCCGCGATTTGTGCCGCAGCAGCGTAGCGCAAACACATCAAATTCACAGTTT
ACTACGTAGCTAAGAAGTGGGTCACATCAAATTTAACAAAACATAATCGGGAAATTACTC
ACATTTTAATTTCTAGTTTCCGCGCTCTCGTTCGTCTCGTTCGCATTTCCTTTCACGCAA
TGCATGATGGTCCATATTGCTGGTTAGTGACCATCGGCTGAATGAAGCTCAGTTCAGTTC
ACGTCTCTGTTCTCCGGTTCAGTATCAGACTGTGGACTGTTTTAACAGCTTCTGTTCATT
TCACTGAGAAAAGCATGTGTTGAAATGATTCCTTCTCTTTCAGGAACGGTGACGTTCCTG
AGGTCTGGGGTTTTTTGGGGAAACTGAACGGTTTGTACTACATTTTCACACTGATTTAGA
GTTGTCAAAACTGTTCAAATATAGAATTAATGCTGTTCTATTCATTTTTCTTTTACCGGG
TAAGACTATTTCCGGTTTCACTGTCCGTGACCTTGCGGGCAGGAAGTGACCGTTTTGTTT
TTTTCCGGAGAAGAAGAAGAGAAGAAGATGGCGGTCGGCCAAGCGTGAGACGCGCGTTGG
AGGAAAAAGGAGACTTGAATGTTTGTGCATCTTTTCTGGGTTTTTGGATCGTGTTTAGTT
TAAGACTGTTGACGAACTATTCGCTCGCGCTGCCGCGCTGAGCGTGCGCTATCCGCGGCT
TCAGAAGAGTGTTTTCCCGAGCGGCGGGAGCGAGCGAGCGTGTTAGCTTAGCTCGCGAGG
CACGCACTTTGTTCTGTTTTTCGCCGACGTGCCGAGAGCGGGGAGCGCTGCCGGATCAGT
GCGGACGCTGCCTGTGCTGAGGAGAGTCTGCCAGCTGAAGGAGAGCGAGGATCCGGCTGT
CAGCCTGTGCTGTGCTGCGGAGGGAAACCTTTTCACTGGCCGGGAGTCGTCCCGGGTGGT
ATGAGTCGCTGCGGTCCTGGAAACCCGGCGAAAGCCGTCTTTCATTCACTCTTCAATGAG
CTCCAACGAAAAGCGCGCCACGAACATCAACTTCAGCTGACTGTACAAAGGTAAAGAGAG
TGCACTCAGCTTGACAGACTACATGTAGTAAATCCCGGGTCCATTTTATTTGCACACATT
TATTATTTTTTTCCATTTAAACAAATTGTTTAAATCATTGTCCTTTATTCATTGTGTGGT
TTATATGGTTTCTATTTCTTGTCATGCATACACCTTGAGTTGTGGGTTAGTGAAATGTGA
ATGTTATTATTCCAATGTGTACCTGGTAGCCTCAACTTCAATACCTGGTTCCATAGGTGA
GAACCATATGTCACCCTAGACAGTTTCTGTCTCTCTCACCATGTATTTAGTTGTGCTTTC
TTAAAGGGGGTAACTACTTTA
>NODE_1377_length_833_cov_16.746698
CGTCGCAGTACCCGACATCAAAATAATAGTCCGTACAATAGTAAACACAAGATGTTGCAG
TGGTGAGGACCACATATGGAGGAAAGAGAAAAAAAAGCAAACCGCTATGTTAAACGAGCT
AGACATAAAGAGCAGGGTGTGAACAGGTGTGGGCTTGAGCTGGTCAGCAGACATTATGAG
AGCAGAGAGACAGGAGAGCTTGAGAGACTAGTGAGTCACGGGGGCATCTCTACAGAGAAA
AGCTTGGTATCCTCCAACAGAGGAAACAGGCTTAGTGGTTGGAGGATAGATCTTTTTTTT
CCTTGCCACAGTTAATTTTCAAATCTCCAACATCCTATGGCTGTCTGTTTTTCTTCTTCT
TCTTTCTGTTTTTTCTGCTTTCATTCTTTTCTTTTAAAATGAAACTGGAGCTGGGGCGGT
GATAGTGATAGATGGCTCAGCGCTCTAACACTTTATCCAATCCGGCGCAGATTTCATCCA
ATAAAGAATCACTTGTGCACTCTCAAACTAAATGGAAGTCAGGCAGCGGAGAGAAAGGGG
CTGCCGTGTGTTTCTGAGCTGCGAAAATCAAATTTTCTTAAAGCTGCCGCAGCAGTGGCT
GGCGGAAAAGGCAGCAACAGCCATGACTGGCCAGGGCCACAACGTCTGCACACACAATTT
AATCCATCACAGAGCGCCTGACACCATATCAATCAACCTTTCATCAGTATGCCCCCCACC
CCCCAAAAAAGGAAAAAAAAAACAATATTTCTATTCAATCACCTCTGACTGAACCAGGCC
TGCAACCCAATGACCAACGGGGAGGACCACAAAACTCCAGCTGGTTCAAAAATCTTTTCG
CATGAACACAAGCATAAAGTAGAACACATGCACTCTGTGTGGAGCCTCAAGTGCCGATTG
CTTAAAATGTTAATATCATTACCCCAGAGATTTGACTTTTATTAGACAATGACGCACCGT
CAAATcgtctgtccttc
>NODE_1396_length_785_cov_13.915923
GAGATAAAACCTTCCTTTTCTGCGGGAGAATTGCCATGATGCACGTCCAAATTTCTTGAT
TACAAGACGAAGGAGGGGGAAAAAAATAAAACCTTGAATGAAAGCCTGCGCTGAAAGTTT
TCAGTTTGCTGATATAACAGTCAAGTGTGTCTATAAGTCTACTTAAAACGCTTAGGTATC
AGTGGAGACAGCTGCGACACCCTCGTCTTATGATTCTGTCGAGACAGTACACTATCAAAC
CTTTCATACCGTTCCCAAGCTACATTTCCGGTGACAAAAGCTTTGCGAAAGCCTCCTGAA
GGATTCATCTATATCCTAATATTTCCAATCCAATTTAACTGGAGCAGCCGGAGTGGTCTG
AGCACTAGTTTACCAATCTTTGCTTTCCAAGACTCTGTGTGCTGAAGGCTTGAGGGGTTC
AATCAATGGCGCTTTGATCTCGGCTGGAACCATAATTATTTAACATTGTTACAAGGATTT
CTCTAATCCATCCTACCATTAAATCCCTTTTACACCCTCATCTTCTGCAGCCTAATCTGC
ATCTGGGTGCTCCGTTTGTGTCTCTCCCTCATTTCGGCTCGCCCCTCCTTCCTTGACGAC
ACCCTGACTTTATAATGGACTTGGGTGTCGAGTTAGAAAATGCCTTGTTTACTGAGAGCA
ACCTGACTGAACTGTGCTCAAATGGACTGTTGCTGTGCAAGAATTTAAAAGTTTTCCTTT
TGCATTTGTGCTGAAGTTTCAGTTTAGTTCAGTAGGAGCCAAATTGTGACAAGGTTCAGC
TTAAATTTAAAAAATTGGGACAATTACTCAGTAACTGTTAATTAGAATTGAACTGAATTA
AAGCTAAACTGAACTGACTGGATATAAATCCGATAGCTGTTACGGTCCCACCTTCATTTT
AGTGTtttgccatgttcccaataagtttc
>NODE_1397_length_467_cov_10.841541
AAAACAAAACCCAAAAAAAAAGGCATGGCGCTGCAACATCTGGTCTTCACTGCAGGTAAG
TGGTTAATTTGCATAATGTATACAGGTTTTTAGGATTTTTTCCCTATTTTTTATTTTTTA
CTAAACAGCATTTCCTTTTTTTTTTATAAACCAGAAAAAACTAAACTCTACAGAGAAAGT
CCCCTACCCGCAGTCTTTCGCTGCCGATAGAGTTTGACATCAAGCTGTACAGCGCAGTCG
AAAACATACTTACATCTGAGCTCATTTACAGGTACAGCCATAATCAAGGCACAAAGATCT
ACAAGTAGATTTGTTTTTCTTTCAATTAAGTTGTACAAAATAATATTACATTTTACAGTC
TGTACAGGATAATTCAACCTTGCACAGTGTACAAGTTAACAAAAAACGAAACCAAAAAAA
AAAAAGAACAATACATTTTTCTCTCCCGTCCCCCCACCCTCCTCCCCATCAGTATCTCTA
AGCTAAAAGGATGGTTTGTGTGGAAAAAAGAACAAAAAACAAaaaaaaaaaaaaaaaaaa
caggaggcaggtccgagtccgtggaggcagcagggctaaggtgcagagagctcagtccct
tttccttcatt
>NODE_1401_length_592_cov_8.048986
GTAGCGAATGTGACAAAGGTGTTGTAGCCCCGAGCAGCCCACTTGACCCCGGCTGCTTTG
GGTGAGAACGTGGACGTCTTCTCGGAAAAGTGTTGATCCCGTTTCAACACTTGGCTCTTT
ATTGTCAGTTACAATATGGAGTCGAGCATCAGCGGTGAAGGCTGCAGCGGCTCGGTGCAG
ACAGACATACCTCCATCTCACTGGCGTCAGACATCAGCTCAGTGATTGGTGGGCATATTG
TTCGACTCGGGGACTTTTTTTTTTCATCATTAGCCTGCACTGCATGGCAAACGGGCGCCG
TGGCCCCTTTTTTTTTTCCCCCTCTTCCCCCCTTACAGGCGGCAGTATCACAGCTCTGAT
CTGTCACCCTTCGCTTGCCTTAATGTGTGAAAGCAAGACGTGTTGCGCCTATTAGCACTT
CTTGGCAAGGCTGGCATGCTGATCCCTCATCCCCGGGGAGCCCGGCAATATGGTGCCGCA
TGGTGACCGCCCGCCAGCCCTGGCTCCCGCTGTCACAACACATCACACATCCCCAGCAAC
CAGCGCCGCCGCCGCCGCCTCCTCCGCCACCACACCTCCATCACTGTGGCGGCGTGAGTG
ACAGCAGCCGGAGCCAGGGGTCCTCTGGGTGGAATTAAAAACTTTTAGGGAGAGGGGACT
GTATTTTTTAATTATGGTTGGGTTTTGGTTCAATGGGGAGAGCGTGGGTCAAATATAACT
CAGATTAAGGCttcca
>NODE_1402_length_839_cov_17.967819
ATATACATTATACATATAGAAAAAAAAAAGAAAGAAAGGCTACAGTGAATTATAAAAGAA
AAGATGGCAGTCAAGTTGTCAGACCAAAAGAGACTCATGACAGAAAAAAGCAGCTAGTCC
TGCTGTTAAAGAGGATACAAGGAGAGAGTCAGTCAAAGAGTAGCAGAGGGAGAGTGAGAG
CAAACGGGGCTCATTTTAAGAGGGCACACTATGTTCGGCCCCCTGTCTCTTAATCCTGGG
CGTTTGTCGCGGCTAATTATGGTGGACAAGCCTCTTTATCGAACCTGCTCCTGCCATCAG
CATTAGGATGCATGAGCTGCGCCTGTTGTTTTAAACGCTCTCATTAACCACACAAATCAG
TGCTGTTGACAGAGTGCTTTTGAATTAAGCGTCTCGCCCCCACCGCCGCGCGCCAATGCT
TGCAGGGCCCAGGACAAGGAGCAATTTATAACACCATTAGCCACACTCGCCGAGGTTACA
GGCATCAAAATTGTTCCCGTCTAATTATTCTTAATGGATACAGGGAGGGAGCGACGCTCA
GGACAGCTTTTTCATTAGCCCTCAATCAAGAGGGTCGGGGGAGAGAGGGGTGGGCCAAAT
GTACTGCTCAGGCAAACGGGAAATCAAAAATAATCGTGTTTGCTTTTTTCATAATACAAC
ACGAATGCATAGATGGAGTGGGGGGTGGCGGAGAGAGGGTGGGTTAAGAGATGCAGAAAG
AAAAAAGAAGCACTGCTCTTGACATTAGAAAAAATCTTACTGTTGTCTAGTCAAGACACA
CATACACTGAGAAGTGACAGTTCATTTGCTTTTACTGCCTTGTCGACTAATGGCAGAGTA
AACTTACGCTGTGATAGATTTCTAAGACATGGTTATTGGTTAATGAATAGAGAAGCGAAG
TTCAACAGGAAAACATTTGATTGTTCAGAGAGGGGAGTCGCTGATGAAGTTTCGCCTGTG
TGCACTCATGTGCCATTGGTcat
>NODE_1413_length_146_cov_1.739726
TTCAAACAGCCTTTCCCGGGCTGAAAAGCACATTTTTGAAAACGGCTGTCTCCTGTGAAT
TTTTCTTCACCACGTGACTTCAAACAGCTTTTGCCTTCATATTTATCCTATTTCAACACA
TTCTGAAGCCAAAACATGTTTGTACGCATTAAGGTTCAAAAGATGCGACTTTGCTGTTTT
TCATGCTTCAAACAGCCTTTCCCGGGCTGAAAAGCACATTTTTGAAAACGGCTGTCTCCT
GTGAATTTTTCTTCACCACGTGACTTCAAACAGCTTTTGCCTTCATATTT
>NODE_1414_length_540_cov_5.322222
CATACAAATGGCCATTTACAAACACACCAGAGAAAAAAAGGAAACAATGACTGAAGTTGG
AAATAGAAAAAAAAAACAGATAAGTTTTTGTTCCATAAAAATTTAACACCGGGCACTTTA
CAGAGGTCCATTTTTTTCTGTCTTTCCATCGTTGTTCTCTCTTCCAAGTCCTCGTTTGAA
TGTGCCTAGAGCTACATAACAGCACACTGTCCCACTGGAAAAACAAAGCCCAGACGTCCC
AAGGCTCTCCCAGAGTCTCTCTCTTTCGTTCCTTCCTTCCTTCCTTCCTCCTCTCCTGTC
TGTTGCCTCTTCTCAACCCTCTCTCGCCGTCTCTACTCTCCTGTGCCGTGTATGTGTGAG
GAGCACTGCCGGAGGGCGATGGTGGAGTGGGTGGTTACAAGGTGAAGTAGCTCTTCTCTC
TACTGTAGTCTTGACCAGTACTGAGACATGTCAGGCTCGCTCCCTGGGACTTGGACAGGG
ACAGACACTCCAGGAGAGATGAGTCCTGCCGAGACAAAAAGAGAAAGACATGAGCACAAA
AACATAACAGAAACAACAACAGCAACAAAAAAAAAGCCCCAGAAGTCTACATGCTAAATT
AGATGCACCATGCACAGTTAGTGTGACAGCTAACACGGGTTAGCCTTATAGCACAGAGCA
TTGTACTTTAAATGCTtgcaaaca
>NODE_1440_length_769_cov_16.911573
TTGAGTGTAACTACCTTTAAATAAACAGCCAAATTTAGGGAAATTATTTTGCATAGAGAA
TGCAATCTCTAATTTCTACCAGGAGGTTATATTAAACCTGAAACAAGCCAAAAGCAGGAG
CTGGAAAACAAGCAAGCAAAGAGCAACTCAGAGATGCAGTCTGCTCTGTTTGAGTAAGGA
TGAGATTATATTGGATTAAAGGGGATTTTTGCAATGCAAATGAATGCACCTCAAATCAAT
AAGGCCTGTTCTACTCAATATACAAACTAATTAAGAGGTAATACAATCAAACCTGAATAA
AATAGATTGTGCAGCTTCCTCAGAAAGAAATCCAATCAAACCTTTTTATGTGAAAAGATA
AAATCTAAAGCGATCTTTCTTTGTACGAATAATGACCTCGGCTTTGTGTCCATTTAATAA
GGAAAACTTGTCTTAAGAGGTTACGCTCAATGTGCATATTCTAATCAATATGAATTACAT
AGGGTTTTATCTATGTTATCTGCTCCAGACTGCTAAGCTAATTAATGTTTTATCGAGTGT
TTTAACTCAATTATTTCGCAAAGTCAAAGAGGTTCAACACAATTTTCTATGAGCAGCCGG
AACATTTTCAGTGGAGAGGAAGCAGTTGAGTTGTGCAGCTTTTAAAGGAGACACAACTAC
CAGAAGACATGTTAAGAAAAGTATTCACTTCAGATGTGTGATGTTTCTTTGTTGTTTTTT
TTTCAAAGAATTGGTGCTGCTATCTGTGTATGACTGTATGCTTGTAGAGCTCCTTGCCTC
TCTGACATGCTGTTAGATTTGTGTTGGATTTGCTGGGTATcgctggtaaagtttggacgg
gtccccccctcctcttgcgcttcattccagctgattgctcattttctaatgttaatggtg
ctaggctggggct
>NODE_1443_length_1045_cov_12.958852
CAATAACTTTGTTGTCTCTTCTCTCCTCTGCGTCTCTGGCTTGATCCTCAGGGAACGGGC
AGCCGGCTTCAGCCAGCCAGTTCGGTCTGGTTCAAGTGAAGCAGGAGCCGCTGGACGCAA
ACTCCGGGGCCTCGCAAGACTCCACGCAGGAGCACAGCCTGGACCTGAGCAAGAAAGACC
ACAGGTAAACCACCGCATGGTAAACCAAGGGTTAATTCAAAATGCACAATGTTAATTAAT
ACATCTGCTAAATAAATCAACAAGGAAATAAGGTTTCTCTAAATGATAGATGGTTTCTAC
ATGTTTGGCACATATTCACATTTGTTTATCAGAAATACCTCATTTATTTAAATGTGCATA
CAATTATAAAATCCCCAATATATTTCTCCATTTTTGTGTGATCAGGATGTTTACATAAAC
CTTCAACTCCAATCTTCCCTCCAACTCACAGTACATCTTATTTCTTAAGAAGACAGCATT
TTTCTTCTTCATTATACAGGCACACCTTGCGTGATAAATAGTAATATTTACTGTTCTCAT
GCAAATCTTGACTAAACATTGTTCATTTTCCTTGTTCCAGTAATGAATCAAACGGACACC
CTGTACCAGGGAATACATCTCTTTTATCCTCGCTTATGAATAAGGTAAGATCCATCCATC
AAACGCCTTTCATCCCAAGACAAATTAGCGGGACACAGAGGGGCCTGTTTGTTTTTTAAT
GTTTCACCGCTAATAAGATGAGTTTGTATCATTTAAATTTTCCAGCCATTTTTCATACAG
TGTAATTTTCACTGCACCTCTCACAAATTAATATAATGACGCAGTAGCTGGGTGCCATGC
CAGATATATAGAGATGTTTGGTTTTTGATGAGCTGTTTTGAACTCGCCGTCCATTTTTTC
TCCTCCTTTATACTTTTTTTTCTCCCCCTCGCCTCTCTCTACATTTATTTATAGAGTTTA
TAAATTATTTGATTAAAAAGTCAGAGGAGAAAAAACAGGAAGGCGCTGCCCTCATTTTTT
AACAAGTCTAAATGTTAGCGTATGGAAATGTAACTGTGTATTTTTTGTGATTAAAATGGA
CACTGTCTGAGTCATATATCTTATCCGACTGGTACAAATGTGCCAGGTGGTTTCCATCAC
ATACATGACGTAATGGCAGATCAGACTCCCATTTTTATTTTTtctttac
>NODE_1446_length_145_cov_2.586207
AAAAGATGCGACTTTGCTGTTTTTCATGCTTCAAACAGCCTTTCCCGGGCTGAAAAGCAC
ATTTTTGAAAACGGCTGTCTCCTGTGAATTTTTCTTCTCCACGTGACTTCAAACAGCGTT
TGCCTTCATATTTATCCTATTTCATCACATTCTAAAGCCAAAACATGTTTGTAAACATGA
AGGTTCAAAAGATGCGACTTTGCTGTTTTTCATGCTTCAAACAGCCTTTCCCGGGCTGAA
AAGCACATTTTTGAAAACGGCTGTCTCCTGTGAATTTTTCTTCTCCACg
>NODE_1460_length_750_cov_15.474667
TGTAATATTTAAATGTGACAATCAGTGAAAAGGCTGGTGACATGGCTCGTTCAGTAACCG
TCGGGGAAGTCTTTCATTTCAAAATGAGCAACCGATAATGTTACAATCTTCATAGTCTTT
GCAATGTATTTTTTAACCTCAACATAAGGATTTAAACGACATGTTTTAAGTTTGAGGTTA
ACTCAGATGGGTGTCTCTGTGGTCTTGCGTGTGCACCCAGGTGCTTGCCAGCTCCAACAA
AGCTGTGTGAGTGCACGCATGGGTATATTCGTGTCATCGCATGCGTGTGTACGTGTCTGC
ACAAGTGTGCGTTTGTGCACGTGTGCACTGACGTGTGTCACTTAATCTTTTCTCCTTTTT
CTTTCTGTTTTATATTTACTACGTCAGGCAACAAATGAATCATCTTTATTACGGAGAAAT
TTAATTTGGATGAACTTAACTGCTGCCGCCAAGGTCAGACGGGCAGAATGTCATTTTAAT
CCAATCAACTTTAATCTGTTGGTTATAAAAGAGTTAGGCTGTTGAAGAATGGCTGTATCT
CAGGCCCTTTATTACACTGGCTAATGACTTTGATTGTGAGGCGCCTATCAAGAGGTTAGG
AGTTCCTATGGTGCTTCACGTCCTGCTAATTCGCTACCTCATGTCACTATTGGGCTCAAC
TAACCCTAAAATCACTATTGCCTCCATTCCCTGTTTACAAGAAAATCCAAATTTTAAAGT
AAGTGAAGTGTTTATCAAATTTTAAAACATGACTGTAAAACCACTGTACAAGTTATAACA
TTTCACATTTGAGGGTAAATAGAAAAAACTGTAACTTCCATAGTGTGGGTACAGTATCTT
AATTCTATCTCTATTCTGGTCCATTTGTATTCTAACTAGGGAATATTTCGCTAt
>NODE_1471_length_653_cov_15.705973
CCCACATCATCACGGTGTATTCTCACTGTACGCTACCGTTTGGAGAGTTCTGTCATACCC
AAACAATTAGACGACATTGTAAAGAGAGAAGAAGCAGAAAATAGCAACAATGCTTTACAG
CAGGCAGGCAGGCAGAATCATTATTTAAATATAGAAAATGCATGCAAGGCAGGGCGCTGC
AGCCTTACTTACTCTGTGCGCCGCGCTGAGTCTCCGCAGTTTAATTACAAGCGCTAATTT
CCAGTCGCACATAGTGTCAAAAAACCTGCGACTATTTCTCAGAGATTCCCTTTAACAAGT
GGAAACTTAGTGTCCTCCTGCACCATTTTATACATGATGAGCCGTCAGTAATGGGATTAT
TAAACAAAAACGTTTCAGGCGCTGGCGTTAACCTTTTTTAATGCCTAATTAGGTTTTGCA
AAGAAATAATTAGATTCTACAGTGCTTACACTGCCTATATTTTCAAATGGCATCTGCAGC
AAACACATCATCCTGCGACACTCGTGCCAATAATCTGCGGATATATGCGCTACAGTAGCA
GTCAGATGTAAGATTTTAAAACATGTTGGGACCAAATAAGGTGCACTTAAAGCTAAAATA
ATTATCCAGCACAGGCTATAGGACAACCTGCAGCAAGAACATAGTCTGGTCAACTGCGCC
CCCTTGTGGTGAGTTTACTAATACAGCCGGAGAGCGTTTGGGGGTGAAAGCAAATAAAGA
GATATCCATACCAGTCTGTCAATCTTATTATCtaattagaatatcagaaaatttaacatt
ttttatcaaagcagcac
>NODE_1476_length_668_cov_5.944611
GAGACTAATCTGGGGATGCTGTATAGCGTTGTATTATCTCAGAGGACAATTGTCCCTGAG
ATCTAAATTCTGCTGCCTGTATGAATAAGCTCCGGGACCGACCCACTCCCGTCGAAGCCA
AAGTAAGGGATAATAAACCCGAGAAAATGATGGACGCCCATGGAGGAAAGGACAATGACG
GGAATGGACAGGATGGGACATAGGAGAGGGAACACCATTATAAATTGGTCTTGCGGTGAA
CAGTCAGGATGGGGACATGGAGGATGGATTTATGGGACAAGTTGATTTGGACAATGGGAC
AAAATTGAGGATATGGACAAAATTGGACAACCGGGACCCTAACCCTAATTTGTGGGGGGG
GAAGAATGCTTATGAGACGTTAATACTTACCTGGAAAATACCTAAAAAAAAGAAAAATTA
ATACCTACCTGGAAAAAATTAATACCTACCTGGACTTACCTGGATCCTCCTGGTTGGACC
TGTAAAAGAAAGGGAAAAATTAATAATTAATTATGGGCAACAAAAAGATAGGAAAATCAA
TTGGGACATTATACTTACCTGGAACCTGTGAAAAAAAGAAAAAAACCTAGAAAGGAAAAA
ACCTAAAAGAGAAAAACAAGTTAAATTAGAAATTGGAAAATGCAGGAAACTCTGGGGGTA
TAAAAGGAGACGCAGGGAGTTTGAGAGCATTTTGTTTGGGGAAAGCAAAGGGGAAAGAGC
TCCTGAATGGAACTCAATTAGCTGAGTGTGCCACGCCTGATGAAGGCCCAAGAGGAGGCC
GAAACGTCGCGACGGCACACCAGGGGGCCCTG
>NODE_1477_length_532_cov_9.406015
CACACACACACACTAACACACGGGGATCTGGGGGATATATAGGGGTGTGGTAGAGCTAGT
GATGGGGCTCTGCTTTGATGCCCAGTGGGAGATTACAGGGCCAAGAAGCAGAGATAAAAG
TACAACCAAAACACAGGTAGCTGCTCTTGCTTATGCCTTACAAACACATTCGCACATACA
CTTACACACATCCACAACACATGTTCAGAGTACACCAAGGATGCGCACACGCAGACACAC
ACCTACATACACACTAACATCTAATGGCTAGTCAGTGACACTGAGGTCTTAGCCCCTGTC
TGCCAGTCCTCATTTGTTTCCCAGCCCCTCCTATGTGTGTGTAGCAGTAGCACTTGCTAC
TGGGTGTCTTGTTACTCCTCAGAAGGTCTATTGATTTAACTCTTGCCACAATCTATAACA
CTATTGTCTTGCCTTAAGTGTCTCATCTGTACAATTCACTGGCAGGAGTCTATACATCAA
AAACCCCGCCTGCTTAAGGATATTGGTATTCTGCAACATGCTGGGAATACCTTTTTTTTT
TTTCTCTGTGAATTTCACATTTCTTGCACACTCAACCTTACTTTTTTAAAGCGAAGATGC
TTGCAGCTAGGCATAACACAGCCTAGTACAGGTTTATTTTTACTACTGTTGTGTTTATGA
AGTCAATATTTTATTc
>NODE_1478_length_553_cov_12.282098
TCCAAAAACTTCCGAAAAAGCGCTGGAAAAGTGTGGGTTTCTCATCTGTGAAGGTGCTGC
AGCCGGGTTCATGAACACAGGTCTTTTCTAACAAAATCTTTCTGCATTTGCTTCTTTCCT
CCTCTTCTTCCTCCTCCTCCTCCTCCTCCTTCTTCTGGGACTTCATCCTTCTTCAACCTT
CTCTCACCTCTGACCTCCGACCTCTTGACCTCACACACCTGCTCAGATGGTCTTCCCTAA
GATCAATCATGGCTTTCTTTCCGCTGACCAGCAGCTCATAAAGCGACGGCTCATTAAGGT
AGTGGGTTGTGTCCTCTTTCTCTCTGTCTGTCCGTCTGTCTGTCCACGGTGCCAAGTCTC
AGCCAATCACTTCTCTCTGGCCGGTTTGCATGCAAGCCTTCAGACAGACCTGTCACAAGC
ACTCTCATACTCTGTTATTGTTAAGCGTAATATGGAAATTTCCTTTTTTTGTTGTTAAAA
AAAAGCAAGCTTTTATTAAGGTAAAATGAATTACTGTCCTGGCACTCCTCAAAGAACTTT
CCCTACAATTTAGATTGCTGAATATTTTCTTAGAATTCCTTATAATCCAGTGTAATAACG
GACCACACATTTTCAGTATTTTTTCCCCCAGTGATTATTGTAGCTCTTTTTTTTTAAATG
CACAGTCTTTGTTCAACTCATTTCGgattgcatgcat
>NODE_1479_length_544_cov_20.301470
TTTACTTTTAATTGAAAGGAAATTAAAGACGCATCCACATCCGCATGTGACAAAGGAAGA
TCACAAGGCTTGGGAGTGATGATAGCTTTTGTTTAAGATGGATTTCATAAAGAAAACCCC
CCACTGATAATGATGAAAAAAAAATCTTGGACATTTCTCCAAATACAATTACCTCGGCAT
CACCTGATTCAATCAAATGCATTTGCATTCTGTTTGCATGCAGTGTTCCGTGAACCGGTA
AACAAGGCAGGCAGAATAAATCTGATGTGTTTTCATGCTTATGGTTGCTCTTCTGTTTGC
TACATTTTATTCTGAGTATTTGAATTTTTATGAATTGATAAATAACTGCACAAACATACG
CATAGCTGTGTGGATGGATGTTGTAAAGATGGAGGGGCATATTTTTGCAAACCAAAAAAG
AAAAACGGAGAATGTTAGTTCATGTTTTGAGACAGATGTTGTTTGGCCAGCAAGCATGGA
GATTAATATTTGACTGTGTCTGATGTGTACTTAAGAATGTATCAAAGAAGATGCATCATT
TTGGGGCCTACCAGAGGATGTTGCAGCTGGCGCGATGACAAAAAGCATAAGGCCACACTT
GGCAACAGTCAGTCATATACTTACAGCCTTGATAGTTGGAGAGAAATGTAGTGATTACAC
CACAGTCTTGTTcccttctaatccctga
>NODE_1483_length_602_cov_9.382060
CATTTCACGACGAGGATGTAAAAATATACAATCTAGTGCTTTTCTGAACATAAACAGTTG
TAGCCAGCCAGCAGGGGGCATTTGTTCTTTGCAGTAACCAACTATTCTGGAGGAAATCAA
CCATCCAGATTACAGCCTAACCTAGCCCTTTGTGTGGGGGATAGAGGTTGAACGGTGGTG
AGCGGGGCGGCCGGAGGAGGGAGGGCTGGGAGCGAATTCTTGTCCAAACATTCTGCACGC
GGATTTGTATTCATTGCACCCCTGCTGCTATTGATATCATTACGCAGGGTGCTCATGCTG
TGAGGAAGGGGGCTGGGACTGGCAACGGGGAGGTCATGGAGCTGCAGGCCCTAACGAGAA
GTGACACTGGCTCCAGGTCGGCCAAGCATCCACCGGATTTCAATGGGAGCCGCACTTTCC
CAGTCAGCGCATTAGATCAAAGATCATTACCTGCTAATCAAAACACATGAACATAAGGGC
TTCCCTTCTTCCCCTCTTCTCTTGCTTCTCTTTAGCTGAGCTGAGGCTTAGGAGGAGATG
CACCGGGAGATGAGGGAGGAGACGGCACCAGCTACTGGACTGGATGGACCTCCATTGCCC
CACGAAAATAGAAGACACCAACTCCTTTAGTTTCAGGACTCATTCCAGAAATCTTGATGC
AGCCTTTACCAGCTATTAACTAACTTTATCAAGAAATACTGGTATAAGATGTGCTAAATC
AGAACAAGTTACAAATTCACTGCTGt
>NODE_1484_length_715_cov_19.737062
AAAGTTGAGGTGAAATAATGATATATTCAATCCCCCGAGATTGCTCTGTAAACATATTGT
GTTTCTCAGGTCTTCTTCACTTTTACTAGTGATTTCGATTCCCAAGATGCCACCCAAGAC
ACACCACTCAGCCTAAACTCAGCAAAGAACAGTTGGAGAGGAAATAACGTGGGGCTGTAC
ATGAAAAATAAACCCAGTATGATAAACTTGTCAAATGTGTTTCCATCAGTCTCATCTTTT
CTCCCATTTCTAACAGCTCGAAAGTGAAAAAAGCCTTAAGCAAAATGTTACATTTCATCA
TTTTTCCATTCTTTAATTTTCACCACAAAGCCTGACATGTTTTAAGAGGTGCAACCTAAT
ATTGCCTGAACTCCAGGACCTACCACAAAGATCTCTGGGTAAATGGGAGGGAAGGAAGTG
CACAGACAGGAGGACGGGCGTGGATGGAAAAGTGCGCAGTAACTTGGCTGCAGCACACCC
TTAAGTAACAACACATGGCAGTGGAGGAATTCCACATTCACGGACACTCTACATGAGCGA
GGATGGGAAAGGCTGTCCAGGTTGCTTTGCACCAAGCGGCCGACCAGTTCCGAATGGGAA
GCTGATAAGGCTCTGCCATACCTAATTCCTTTCCATGTTCTCATCCTGGGTAGGCATCAC
AATGGGCATGATTCATGGGGGTAATTCCGCCAGCTACTGACTTGGCTCCTGTCTGCATTT
GGGAAGAATGTGACCTCACAATATGCCTCTTTCAGACCCATCCCTGTCTGACTTCGACCA
GCCTCTCCTTGAAGCCCTCTTCTGTTAGAGGCTGCAGAGTGaagacaagggaatgtagca
gaaaggcaaggaagagggg
>NODE_1496_length_145_cov_43.599998
GGCTCGCCGCCCCAGCAGCAGGTGGCCCATTGCTGCCTAATGAACACCGCAATCTGTTAC
TATCGCAGCGGTGCTTTTCACCAGACAATTAGGCGACTAAGCATGTCATTATTCCAGGCC
AACAAGAAGAGCCTCTTCTCTAATTTCATCTTTTCATTCCTGTTTACTCACCCACACTCC
CCTCATTAACGAGAGATTTTCCAGTCCATGCTAATTGGTTTCAATAACATTCATTTTAGT
TGAAAGGAAACGATTCTGTTAATTGAGGAGCGCAGAGAGAGGAGAGAGG
>NODE_1505_length_986_cov_16.679514
CAGCTTTATCCTCAGCTCCACAACATGCCTAGAATTCTGAAAATTCACACCAAATAAACT
TTTAGGATGGCTGGCGTGTGCTTCACAAAAATTCTGTTCCATCCTGAATAAGATGAATAT
ATACAGAGCAAGAAAGGGTTGCATAGTGCAAGGGGAACTATCCAGAGACATCATGCAATA
TGTTAATCACTCTACAAGAGGGAGGGCAAGGGGGCACGTATTCTGTGGGTGTTATACAAC
CAAACAGAAACCAAAACAACTCAGCAAAACACCACCGAAAAGTTGTCTATGGAAATTAGA
CAAACAAGCAGCTGCAAAACCATCAAGGGAAAATGCTCAAGGTTTTCCTCTTCAGTTGGC
GGTCATACACGTTTTGTTTCTCCATCACCTCTTCGCCCCCTTTCTTTTTTAGCCTTAATT
GCAGTTTACAGGGAAAGGGTAATCACTTGTGAAACAGGGCGTGTTATTTTCTCGCCCAGA
GTGTGAATCCTAAGCAGGCCAATCGCCAGCTCTATCGCTCCATCTCTCCGCTGGCTGAAT
CCTAATGGCTGGATGGAGAGAAGGAGCGCAGGGAGCGGGGAGAGAGAGAGGCTGACAGCG
GGGCTTGACATGGGCATTAAATCATGCCCCGAGGAATCCTCCATCCACGGGCTCCTGACA
GCCGCGCTGTCATCACGGCCAGGCCACTTCCTATGCCTCTTGACAACACTGGAGCAGAAT
TAGTCAGAGCATCAGATGTAAATTGGCGCTGTTCAAGGATGATAATGAGCACCAAGATAC
ATGTCGGTGTCACTGACGGGACGCCATCATGATTGGCTGTCCCTCACACCGTGCTCCATT
AGGTCTAATGGTATTCAGGCCAGGTATGGGCTGAAGGCGGGAGCAGGGGGGGGAGCAGCG
ATGGACAGGGAGAAAGTTTTCTGTTGTGATCAGTTTGTTCCATCTGTGCGTATTGGTTTC
TGTAAGACTCTGTGGCCAGAGAAAGGGGACATTGACACAGGGTCCAGGCAGCCTCTGGGT
TCAGCTGTCCACTTGCTGACATGTTGTCTCAAACACACAGCCCCTACGCTCCTCTCTCAA
AGTTTGAAacacaaagcaacagttactgtggattcatttgttcacgcatc
>NODE_1506_length_1074_cov_5.274674
AGTCTCCTAACTTTATTTCTACATTTGTCCGCTTCATCACGACGATGAATAACACTGTTG
GAGGCTCTGAGCCCTCACATTTATTACAGTCAGGTACACTTTTATAGCAGATTTATTTAT
TTATTTAGAACTTACGCCCTCACAGTTATTCCAGTCAAAGTACACTTTTATAGTAGACAT
TTCATTTCAAACTTTTCATTTAATTTAATTTAATTTTAACTTAATCTTTCAATGACTCGG
CTAAATTCACATCATACAGGCGCTTTACTTTCATATATTGAAGCACGTCAGCTTCCGTCA
TATCGCTTTCAAAATACATACTCTACCAGAGACAGATATGTAGTTCCATTTAAGTATAAA
GTGTAATGTTTTACCGTGTGTTTGTGTCTTACGTCCTCTTAGTGAAATCCATCTGTACAC
ATTAGCCTGTAAGTGGGATTTAGCGCTAGCTAGCTAGCTCGCTANNNNNNNNNNCTAATT
GTATTTAATTTTAACTTAATCTTTCAATGACTCGGCTAAATTCACATCATACAGGCGCTT
TACTTTCATATATTGAAGCACGTCAGCTTCCTTCATACCGCTTTCAAAATACATGCTCTA
CCAGAGACAGATATGTAGTTCCatttNNNNNNNNNNtaacttaatctttCAATGACTCGG
CTAAATTCACATCATACAGGCGCTTTACTTTCATATATTGAAGCACGTCAGCTTCCTTCA
TACCGCTTTCAAAATACATGCTCTACCAGAGACAGATATGTAGTTCCATTTAAGTATAAA
GTGTAATGTTTTACCGTGTGTTTGTGTCTTACGTCCTCTTAGTGAAATCCATCTGTACAC
ATTAGCCTGTAAGTGGGATTTAGCGCTAGCTAGCTAGCTCGCTAGCTTTCCCACTTGCCC
TGAATATTATTGTTCATGCTTTGTAAAGTCTAAACGAAAAATAAAGGCAAAATTACGAAC
CTACAACCGCATCCCCGGAGTGACCAGTAGAGTTAGCAGGGCTGGCAGTAGTGCGAACGA
GCTTCTCAGCTGCTTAGCAGAAATTCACCTCCGAGTCCATGTTGCGAGTGAGACGCTGGT
AAAGTTCTGCGTTCTCCGTTCTGTTGCCATGGCACCGACGCCTTCGAAAGAAAACAAAGA
CAAATACAAGAATGAAATCCACCATCACTACACATATGAATGCACACAATAAATGCAAAA
GTACAATGGAAATCAAAA
>NODE_1521_length_1502_cov_12.799601
CTAATTCTTGGCAACGTAAACAAATCACAATGTCTTGAGGAATGTGATATAGTAATTTAA
ACTGGGCGCAAATGACTGATCAGATTTTTTTTAATTGTTTACAAGGTCATGAATATGTTC
AATAAATAGACTGTAGTATCACTTTTACTGTATAAACTTCATCTTTTTTTACATGCAGTC
CATAAAATTTTCATTTGACGGAATAATTTACCCTGTTATGTATATATACAAATAGATATT
TTCTCTTTATTCTCTTTTTTAAACTCTTCAATAAAATCTATACATTTTATACACTATCTC
CCTCTTTTAATGGTCAATGTGCATACACATGAAGTGTCTATCCTTATAAACCGCCAGCCA
ATCTTCTTTTTGCTATCCATGGTAAGTGCTCGCACGTAGGACTGGGTTGTCCTGCATTGG
GAATTATAATGCCGCTTGTCTATTCCTCTGCAGCCCTCCTTTGTGTACCCCATGGGGTTG
CATTTGGTCTCATAAAAGTATTGCTTCAGTTGGCCATTGGGGACAGGGACCTTTTCCATG
ACGGTAACTGTCTGCCCAGACATGTCTATTGCCGTCTTTTTATCCACAGCTGTCACCCAC
TGGCTAATACTGTCACACACACTGAGCTCTCCGCGCCGCGAGGGATCGGAGTGTCGCCGC
ACCCTCATGGACATATTAGCAGCATCCAGATAGTTTTTGTATTCCTCCAGAAGAAAGAGC
AACGGCGGCTCCAAAGGCACTTGGTTGCTGATCATCACCCGCGAGTCGTACAGGTCGACA
TCCTTGGTCTCTGAGGCGACCACAGACGACGGGCCCCCACCTCCCTGGCTCTTATCAGCC
CCCTGTCCCAGCTGCGCCGCCTCGCCCTCCACCTCCAGCAGCTCCTCTATCACCTGCTCA
AATGTGTCTGTGAGTGAGGGCAGTTCCCCGCGCTGGCCTGGCCCGCCGCCACTCTGTGGA
GTCCCGTGGCCTCGTGCGGCCGTCGCAGCAGCGCCCAAGTAGCCTTCCGTCCGATGGCCC
CGCATGCCCGGGGCATCTCTCAGGGGCGCAGCTCTCATGCAACTGAAGTATGAAATAACC
ATAGTAAGGAACAGGATGGTCATCACTCTTCTAACCTGGTGGAACTGGAGAGGGGGAGGG
AAAGAGAAAGAGACAAAAAAAAAAACAAGAGGGAAGGAGGGGGGAGGAGAGAGGACGGGA
CGGTTAGTCAAAGTGCATTTTCAACAAAGTTAGCTTATTCTTGACCCATGATGCACCATG
TGAGCCTCTCCTCCTTTTAACACCCTCCACTCTTTGTTTGCGAGCCAAAAAGAGAGCCAG
TAGCTTTGGAATAATCACAACATGTTTTTTTATTAAACTGATATTGGCACTGTGTCATCA
GTGTTGTCAAATTGTTTGCAAACTGTAATCATTCTGTTCCTATGTGAGGTCTGGCTTAGA
TTTCAATTTGTTGGCAGCAATGCACAAAAGCTGTGCTGAGCATCAGAGAGACTGCTTATT
ACAAAAGATAAGATTACACAAATAGATGTCAAAACATCCTTAAAGGCTTGCtattattca
tgagcgcttgctttttttttagttttttgtttgactggcatgttaaactgcacagtttat
ttctagcgtgtgcagggatgtgtaat
>NODE_1522_length_603_cov_26.184080
TGGTACGATGCCCTGCGGCAGCACTTTAATATGACACATATAGAAGCACCTTTATTTTGG
CTCATAACCATTTCGTATTTGCAGACATTTTTAAATGGAACCTAATGAAATCATCATTTA
ATTGGTCAGATGACTTGCCACGTAACAATGCTGTTACATGTACATATTCTCAGGCAGCCT
CGTAAATGCCAGCAAAGGTAACTGAATAAACTTCAGCACTAAACAGCATCATTTCCGAGC
GGAGAGACAGTTCCAAACAGAGTTCCACTTTCAGAAGCCACCCATTACTTGTAGAATGAC
TTCTTTGTGTAGCTACCTGGGCTCCGGGTTTATTTTTACCCTCCCTATGTCCCTCCTCAT
TCTTTAGCAGCTTCAGGAGATGGCGTTAGTTTGGCTTCATCTCTGACAAAAGATAAATGA
GCTCTGGGTCTGTGGTGATCCACTATGGCTGCCAGGGGGTTCCAAAATAGCAAACTATTT
TTCATATGGAGCGAAGTGATATGGAGTGCGATGCAGCAGGCGCTAACATTTACCATATCA
TAGTATGCGGGAATACATTTCATTCTTACTTTTTTCTTTCTTTTACTTTCAACTTTCTCT
TCCTATTGGAAGGGTGAGAGCTGTGGCAATTAAAATTGATCAAGAATATGCGGAAAGCAA
GTTGGTTATTTACAGAGTTTGTGGTTTCAAAAAAGGAGACTCATCAGTACAAAAATATTA
AGTCGTTACCCAGGTAGAAATTATTGa
>NODE_1523_length_441_cov_4.859410
ATCATCACTGCTTGTCAGCCTGGGGCTTTGGGCACCGGTGTCAAGCTGTTTTGCATACTC
CTGTCTGCGCTAAATGTTTTTTTATTTTTTTATTTTTTAATTGTCCGTACCAGTATTTTG
AGACAGCGCTGTCCTGCAGGGTGTATTCACCCCAACAGACTAATCTAATACTACATCCCT
CCAGCTCAGGAGATGGCTTGATGATTTTCTCATCAACAGTAACGTCTTGGTTTCGTCCAC
TTTTCAGTGGCTGAAAGGGCAAACATTGGATTAAAAGCTTCTTGATTTGTGCAACAATTT
CTAACCGGCATACATATCTGCATGCAAGTGTTGATGAGGGAATTGGAAGTCCAATCTTCC
TGATAACGGCAGGTGTGTTTGGAGTTGTAACTGTAGGTGGGGCGAAGTAGATTTCCCGAC
CCCACCTGCACTTCTCCTAAATCTATCCTGCCTCCTTGTGCCTGTCTTGTCTTTCTCCAT
TTCTCTCTGAGTGTGTCCGACCTGGCAAGCTTCCTTCTCTCTTTGTTCCACAGTGACAGT
CCTGATGGCAAATTGATTTCGACTGTGTGAGAACAGACATACAGA
>NODE_1524_length_808_cov_14.936881
TATCATATTTAGTGTTCGCCAACTGTTAATAATTACAAATGTGGCACACAGGACCTGAAA
ACAATAACTTCATGAATTTTATCATCGGAATGGACCTTTTGTTTACATTGAAGAAGTTGT
TTGCTGAAATGTAGCATTCAATCCGCATAAAGACTTGAATAACTGGATTAATATCTGAAT
TGAGCGCTGGATGGCTTCATGCCTACAGCTTTTGTAGGAGGGTTTAACTGGGAGGCAGGG
CTGTGAAAAAGGGGTTTGAGTAAAACCTTGGATGAATAATAGACTGCTTCCCAAGCAGCA
GCACTCTTGGTGGTAGGAGGTTAATATTCTCACATGTCATTAGGTCTGCTGGCTCGACTG
ATGGCTCATTGAATCAGGCAGCAAATGATTTCCTCATGCTGCAGAGGACAGAGCACTTCA
AAGGGAAGGGGCTGAGGTCAGGACAGCACTCCGCTTTGATTAATGACCGGGGCTCAGCAG
AGGTTGCCTGTAGGTAAGAATGTGACGGTGAATTGGATGTGAAGGGGACCGACTTTTAAG
CTAGATTTGACCCACCTCCAGAAAAACTTGCAGATACCATCACACAGGTTGAGTTGATGG
GTTGTGACTGAAAAGCTTGCTGGCCCTCTGGCTTATACAATCATAAAAATGAAACTTGCT
GGCTGACAGGCTTACCGGACATCGTGGTAGCATTAAATCATTTTATACTTAAATAAAGAA
TACAGATATCACTGCTATCATCTTTAAATGTAACTCTTAAGGGGGATTTTTCTGCTTTCG
GAACATCTGGTTAAGTTCTCGGTTGAAGGATGTGCAGTTTCTAGGGCAAGTTTAGCCTTT
ATAACATCCTACAAAATGATACTCAATTAATGTTAACTTTgattcctaaaatactacctg
aaaatctaaccatgtaattgtttaactggaaataggctggagtgggaattaa
>NODE_1525_length_951_cov_12.312303
CATGACCGTAGTTTATTCATCTTTTTTTGGAGTATAACCACTTTTTGATACATCTCATGA
GTGAAAACTGAAACCTCCCATATTGTGTTTAGATATTTTATGTTTCGATATCTTTAATAA
TACATGTTCCATGTTTGGCATTGTTGTTCATGAATAGCAGTGCTGTGAAATGTAATGTTT
GTTTTCCATCACGATACTAATACTATGAATGATTCAGGCTGCTACACTGCACTCCACTTA
AACAATCACGCCTGACCTGAATGCTGATGAGAGAGAAAAAACAAAACACGCAGGATTTTC
ACCCTTTTCTACGACCAGTTTAGATCTGATGTGTAACAATAAGTTGAGTGCACTGTTTGG
CCTCTTTGTGTTGGGACGAACTTTGTTTTACTTTTTTTTGTGTTACAACTGTGCGTGTGC
GTGGGTGTGTAAGACTTGTGCGTATGTGTTTGTTCTTTCTCTTTTGTAAATTTTGGGTAA
TTTCGAGTTTGACTGCGGCTCACCCCCGTCTCTTCCTGTGTGTCTTGTGTAGGGCTGTTA
GTGCAAGACCTTACTGACACCATATTAAGTTCATATGCCTATAAGTCCCACTACCTTCTG
ACTGAGTCAAATCGTGCTGAGTTGAAATTACCTATGATTCCCTCTCCTTCGTCAGCTACC
AAAAAGAATGTTGGGAAAGGTAACTGAACAGTTTTTCTCTTTCTCCTTTGTCCCACTGGT
CTGTGTTTGTGTTGTGCCTGCTCCCATTCTGATTTAGTTTCCCTTTTTTTTTTTGCACAC
ATCTTTCATTTCAAAGCCTTGAGGTGCAAAGTTAATTAACTGATTAAACATGCAGTTAAT
TTTAATGCAGAGTGGCGCAAAGTAACTTCAGCCGAGTTCCCTAACACATTAACAGATAAC
ACTGGGCCTCATGCAAGAACGTTTTTGTATTCTGGGTCAGATTCCCAAAACTAAACCTGT
TGTAATTTGGTCTTTTGACATGTCACATTGGAAAAGCACAGGTGTAAATGTTATTCTTTT
AAGCCGTTTCACCATcagggtcctggtattgtgcctgctggctctctgtcacactgtcat
ggccgactgagacgc
>NODE_1532_length_805_cov_12.198758
CACACTCCACCCTTGACTGCCTCGTTATTCCTTTAATTAATCAGTTCTCATCAACGGCAC
CCTCTCATTCTTTCAAGGGCTCTACATCCCGCTATTTACTGCCTCCATTTTCCTCTAGCA
ATCCTGCATGTGTTTCTTTTATCATTTCGGAAGGCTTTCACCTCCCCCAAAAAGTCCCTC
CGTCCTCCTGCCTTCTCTGCCTGGGACCCCTGTCTGATTATTATGCCATTAAGCCTCTCC
TCCTCTCCTCTGAAAGAGCAGCAGGGTCCCTCTCCAATCTAAAGAAGTCCTGGGTTTTTT
TCCCCTCCTTTCCCTGAAATTACCCGGCGACGCGTGCCTGAGTTTCTAATTGGCATGCCC
GTCCCTGGAGACGGCCCCCTCCCTTCTTCCTAATGAAAAGCCTCGGCCTTAATTACACTT
TCCAAACGCTGATTGTTATTGACAAAACTCCTGTGGCTCGGACAAACGACGGCAGATTAG
CTCCATTACAGGCAGCCCTCCAAGAAGAGAAAGAGAGGGATTTCAAATCGACAATGCAAA
GTGAGGGGGGAAAAAGAGGAGCTTTCAATTTTTTTTTCCATGTACCTTGCTCTTAATTGT
TTGGGCCATTGCTCCACTTAAGATGTCTCTTTCTTTCCCGATGCCTCTTTTCTGTTCCAT
TGTGTTGCCGTCAGTGTACTTTCAGTGAGGGGACAAAAGCCCAGTTATGTTACTTGAGAG
AAAATGTTCATCTTTTGTCAATAGACAGGATTGCTGATGGCAGCATGAGTAAACATGAGG
ATTTGGCCTAATGCTTTTGTTTGCCTGCAAAAGGTACATAGACTGTCTAAAGCTGATAGG
GCCGTAAGGTCCAAAATCAACACCTAGCATCAAGACAGACAGCCTGCTCTCTATATAATG
CCTGCAATCATTTGCTGATGAAAAGTTACTGAaaacgatggatgaaaga
>NODE_1533_length_166_cov_52.801205
CGGCCCCCGGTACCGACTGCGCTCCCCCGCTGAAATTTGACCATCTCTATAAGAGGAGGA
AAAGAATCTAACCAGGATTCCCTCAGTGGCAGCGAGCGAAGAGGGACGAGGCCAGAACTG
TCTCTGCGGCATGAACCGAACGCAGCATGAAGCCGCCCTCCGCTCTCTGAGCCGCCGGTG
CGCTCGGCCCGCCTCGCGGGGCCTCCCCGGTCCCGATGGCGCTGACCCGCTGAATTTTGA
GAATATTAAACAGAGGAGGAAAAGAAACTAACAAGGATTCCCTCAGTTGCAGCGAGCAAA
GAGGGACGAG
>NODE_1538_length_784_cov_23.269133
CATATTTTTGTGATGCATTAACAATGGCTGCTGCGAGTGTGTGCTCCACAGCATTATACC
AAGGGACAGATCAAGGTGGGGTTTGGATGAAACAGCATGAAGTAACAAAACGTAATACTG
GTTCAATTGGCATCCATCAGTTTCGTGTTCAGTCTTGTCAGAGCGTGGAAAATGGACTTA
ACTGACTTTCTATGTGACATTTCACACTAAATCAAGTGCTGCACCTGTCATCCTTCATGT
TTAACAGTTAAGCAGTCCATTATTGTTATCTTCACCCAAATATTTCTCTGCACACTAAAG
AGAAAAGTTTCCTTTAATCCCCCAGGCGTTAGTCTTGGATTTGTGTTGTTCTGCAAGTCT
GCGACATCATCCGAACCCCAGGAGCCTCTTGCTCAGTCTTGACGGATCCTCACTCTGCTG
AAGCCCAATACTGTTCTTCATCTTGTGTTGTCACAACCCCCCTGCTACCTTGATTCACTC
TTGGTCGTTGGCTAGGTTTTGGATTTATTACTTTCGAGGCCGAACAATCAGTGGACCAGG
CTGTCAACATGCATTTTCACGACATCATGGGCAAAAAAGTGTGTAGTTGTAGTTTTATTT
TACCCTTAAGATCAAACAGAGGCTTGGGCGATGGAGCGAGAACTACACTATGATGCTGTG
CAATTGCTTAAATCTAAGTTTCTGGTGGCTTCCTATTAGCGAGTGCAGCATCATACACAG
CACAAATTCAGCCTCTGACATCTTAAAATAATCAGGCTACTAACTTGATTTACTTGTCTT
AATTTTTTAATCGCACTACACACTGCTGTCACACCTTATGCTTTCATAGTTTCTAAATGC
ACTCATCCTTCAATTGCTGTTATATTACAGTTTTTATTGTCGCCCAAGGCTTTGTTTAAA
CTGACCACTCCTTTAGGATGTCTGAAGt
>NODE_1539_length_484_cov_5.648760
GGGCAAGCATTATCTAACAGTTATTGGTTTTTGTTTATTTCCTGTCTTAAACCTCCTGCA
AATTATTGATTTCCTGGAGGATGGCATGTTTAAGTAAAAGCGCTGTGAAGCCTTGTGCTC
CACTCAGGGCTACTCTTATTGAATCGCAGGTCAGAGTTTACTGTTGTCACTTGCTAGAAG
GCGAATGAAAAGCTAAATGTAGCTGCTGAGCATGTACAGGGCACCTCCACAGAGCACAGA
TAAACACTTCGCTGGTAGGCCTTCTTATGACATTTCACAAAGCTGGGCCTATGGATGTGG
TGGGGAGTTATCACCTAGCTGTCAGCAGCTAGAAATATCTGAGAAGAACACTTAGGAATC
TGTACTGGCTATGTTGAATGTTGCATCTGTGGGTTTTAGAGCAATAAGTACAGTCGAGGC
ACCGTCTTTTCCTGCCTCCTTCTCCTCTGTGAGGTCCTGTTGTCTTAGCGAAACGCATCC
TGCTTTGGTGTGATGGTAAACCCATGCGGTGTGCTGTCCACCAGAGAAACCTGGGGCATC
TTGGGATAGCAGGAGAAAGATTGGTAGAAAACCCATTTCTGAAGTGGATTTGTGCCCTTG
TAATCCTGATTAATTTTGACCCGTTGTG
>NODE_1567_length_654_cov_7.133028
AACAGGATTGGAAACCGTACTTTAGTGAGGCAAGTATATTGAGTACATGTTACATTTTAG
CAGCTGAAACTACATTATCAACAACTGCAACTCATATAAAGTCAAAGTGATACTTTACAG
TGTTATTCATGTTCAATTTGAATTTTGCATTTTAAAAAATGTTCAATAAAAATACAGTAA
ACTCTGAGAATTCTCACATGGGTTGCTAAAGAAGTGGCTAAAGAATAAGGCAGACACATG
TGCAGCATTTATAAATCTTATTATTCAACAATATTCACATTACAACATCAACACTGCTCT
GCTAGTGACAGGTTCTAATAATCCCAATATATTGTATAGTTACTTTGTAATACATTATCG
AGGCACTTCCAGTAAGTCTGGCAATAGAGGAGCTACAGTATTGTGTCTAAATTACAAAAC
AGTAAAAATAAATATTTTTCTAAAAGTTTTTTTTGTCATAATATACTTTTGAATCTGTAC
AGTATATATTTTTTTTATACAAAGTCAAACAATATCTAGAAATAAAATGTCATATTCCAC
TTAAACAAATACTGGTGAATCACACAATTTCCCCATCCTGTAGGTATTGCTACATGTGTT
AAGTGCAAGATACTGGAGAGAAGAAAAGAACTGAGTCTGTGAAGCGCCTGCTATAGTAGA
TTAAAAAAAAAACAAAAAAAAACAAAACATCTTGTTTATCTTGCTTTAAAGGTGGTGAAC
AAAAAAGTTTGTTTTGGTTTCCTTTGTGACAAACAAGGAAAGCTGAGAATATAGCATTCA
AACGAtgtatacatacat
>NODE_1591_length_786_cov_14.011451
CAAACACAAACTCAGTCGGTCACCGGACTGCCATTCCCCGATCCTAAATTAACCCTTCGT
CCGACACACACAATCCCCACAAATCTGCAACGCATAGACCTGCACACACACACACACGAC
ACACAAGTTCACTTGATGGTGCAGATACACAGAACTAGTAAAGCCATTGCACACAGTTTG
CTACTTCTGGTTCAGAAACGGTGTTAGAGTACAGTACTGACAGTCATGCGATCACAACTG
CAGGCCCCATTCTTACATCTTAATAAATGTGCCTTTTGATTTGAGTAATCAATAACTTAT
GATTTCTAAGTAACTCTGTATTAAGTACTCTTTACTTTTTTGGTTATTGATTTCTGCCAA
TGTGCATATTTTCAAATGTACGTATTTATTAGTTTCAAAGTAATTAATGAGATATTACCT
GTTTATTTATTTATTGAGATATTTATTCTGATTCTTTATTTTTTTGAGACAGGTTTTTAT
CTTCTGTGCTGTCTTACTTCTGACTTTGTGCCAATGTGCTGCTTTGAGGTGTTACATATC
GTGGGTTTGTATCATTATTAAACCCTCACTCTATATTTTAAATCGGTGTTTTCTTCTCTC
TCGCGCGTGCATGTCATTAACTCACTGTGCCTTTTCCTAAACGCTGTTGCATTCTTTAAG
TGTTCCACGGCGATATCTAAGGAATCCAAAAACATTCGGTCTGTAAATGTGCTCTTTTGT
TAAACAAAGATTTATTTCTTGCCTTTGAATAACACCATTTTGTAGAAATTATTTTTGAGA
GAGTAGTTTTTACAAATGTGAATATTTCCTTTTGGAACAGAACTTGCAGCAAATACATCC
AGTGGCCAGTAGAGGGAAGCAACGGCACTTTAATAAAGATCTTCAAGTAcaaaaagggaa
gaagaaggaacactagtgatcagtcatttg
>NODE_1614_length_862_cov_9.959396
AATTATTATAACATGTATTGGATTGGAATGAAGCTGGCTGGTCTTACTATTATTATTTCA
TTTCGTGCTCTCACTGGCCTTACCCCATGCCCTCCACAGTGTACCCCATAACTCCAGAGC
GAACTGGACAGTAGCCATAGTATTAACTCAAGCTGATGAACCGGAATGAACAGTAGAACT
TAAAGCACAAGCTTTTTAATGCATGTCCTTCTCAGGTTTTCCTATGTGTATGTGGGAGTA
GCTCTGTAGATGTGTTTAATATGATGCTGTACCTTCTTGAATATTTCAGATGTTTCTTTG
CTGCTGAAAAAATGTTGATTATTAACCTGCCAGTGAAAAAGGGAAGTGGCCATCTTTGTA
CAACACACTGCTGTTTTGCTGTAACCGCGCAATGTTTTATGATCTTGAGTATTTTATAGA
AAAGTAGAAGTATGTATCAATAATATGAAAGCAATAGCTAAATCATAATGAAGAATAACA
TGATCAGTGAATATTGTGGAAAATCTTTAGATTCACTCTGGGTGGATTTTGTACTGTATT
TATTACTAATGATGATGCAAAAAGTTGCATAGCTTAACCCAAACTGTTCTGTCTCTTTTT
TATTTATTGTCTTGTATATGATCTTTTTGTATGTGTTTTTCAAATAAACTGCCTAAAATG
CTGAGAACTAATCTGATTTATTGTGTTTTTTGCTGACTTGTTACCTAAAAAACTCTTCTG
AAGCAACAAATACAGAATCATATACCTATTTAAATTACACGTGTTGGCTGTGTCACTGTC
TGTTTCAGCTTATACGGTCGGTTTTAAAGTCAGAAGAATTTGTAGAAATGTATACGATAA
TTTATTATCTCCTAAGTCTCAGTAATTTATTATTGAGATAATTTTTCTATTCAGTACATA
GGATGGTCAAAACCTTTTAAAAACTCATTTTAAAGATCTTTTATCATAAATTTGTGAAAT
TAACATTCTGCCTTCAAACAAATcctgtaaatccaagacagactta
>NODE_1615_length_821_cov_16.071863
CGCAATTAGGAGGAAAAACTGAGATTGTTTTGCAAGCGGCGGACTGCATATGCATTGTGC
GGTGAGTCAGTCCATTTAGCTGCTTGACTGGAATGGTCCTGTTCAGTTTGACAGATCAGA
AGAGGAAAAAATATCTCAACACCATGAAAACCAAAGGCTTAGCAGTGAGCAAATCAGCCC
TTTGTCTTGTTCAATTCAAATCAAAGGATAACCAGGAATGTTTGTTTGACAACAGCATTT
ACAATGCATTGTTCTGAAGCCCAGAGCCTCCCAAACAAAGACAGATAGGCTTTAAACAAG
TCATTTAATTAGCACCGGATCCCCAGCTTTGGCTGCGCCAACCAATTATACATTCCTGAG
GCATGTGCAGGTCCTATTTCACAGGAGCGAGAGGCAGATCCTCTCCAGCCCTGTCTCTTA
CAGTACATCTCTCCCCTTCCATTTAAGAGAAGGTAAATAGCCCAGACAGACAGCTTCATT
AGCCAGCGTCTGAAGAGCGCGGGGCCGATTGTCGCTTAAATAGTGCGCTTTTACTGCAGG
CCCAGCCAGCGACCTCCGATCAATTACAGCTGACATTATTGTTTGTCGGGAGCTTTTTTC
CTGGACAGAGGGAGTAAAAAACGAGATCAGGCCTGAGCTTTGGCTGGAAATGTAATCTTC
CCCCTCTCTTTGGTTCTTTCGCTCCACAAACAATAAATCATTCAGTTGAAGAGATAATAA
AGTGCCAAGTAGGAGCTAGTTTAATTTTTGTCAGGGGAAATCTGTCCACAACAGAGTTAA
GGGTAAGGGGCTGGCTGCTTTCCTCATACCATTTTCAATGACAATGGCTTAGTTCCTTTT
TTTCTTATTTCCCTCTGTAGGGTTAGATGGCCAGAGAGGCTGAAGTTGTGTTTTGATGAA
GATTAACTGCAGCACAAATCACTGCAAGTTATCATTTTTTGTCATCAAAATAAATTactg
ctctc
>NODE_1617_length_631_cov_8.876387
AGAGGAGAAATTATAAATAAATAAATAAATAAATAAACAAAAAAGAAAACAAGATGGACT
TGAAAGGGGATAGAAAAAGTCTGTTTCAGTGAAGGGGGATGACTGCGGTGGTCCCAGCGG
TCCCCACAGGGACCTGGGGGCGAGTCTCAGCCTTGTCATACTCCGCTCTTCTCCTCCTCC
ACTCTGCACACCAGCTCCAGCCTCCCCTCCACCACCCCTGTTCTGCCCACGGAAAACGTC
GATAGCAGGCTGCCGGTGCCGAGGTCTCTGGTGGACACTAGCTCATTCTCCCGGCATCGA
CAGGCCCGCCAAATCAATATTTAGTTCCCCACTAACAAGCTGCCTCGGGGTCTGAGCCAG
AGAGAGAGAGTAAGAAAGAGAGGGAGAGTGAGAGAGAGAGGAATGCGGGACAGTGGAGGA
TGGCAGAGAGACAGAACAGGGACTGAGAGCTGTCCAGCTAGAAGGGAAAAACATGGATTC
AGTAGAGTGTTGTGTGTGTGTTAGTGTGGGAGGGGGAGAGGAAGGTGGAAAGGTCAGAAG
AAGATCTGGGGAACAAGAGAACAGTGTCTGGTGTGTGTCGTGGTGCGGAGGCGACGCATG
AGTGCCTGCGGCAGCCGCTGACAAGAACACAGACAAGACACACATACATACTCGACACTC
TCAATCATACACATATCACAGCGAGCAGACGTTGACAGCACTCGAGCAAAGCTCCAGCAG
AGCACTCACAGATGAGTGGCTGTGTGCACACAAAGACTCCAACACACAGTGAGGa
>NODE_1643_length_364_cov_1.651099
GCGCAGGCATTAGCACTAGCAACCACCGTGCTAATAGTAGCGCAAGCAACTACCGTGCTA
ATGCTGCTATTAGTGTTAGCGGCGCAGGCATTAGCACTAGCAACCACCGTGCTAATAGTA
GCGCTAGCAACTACCATGCTAGCGCCGCAGGCATTAGCACTAGCAACCACCGTGCTAATA
GTAGCACTAGCAGCTACCGCGCTAACCACGGCTCTGCTGAAGAAGAGGTCTATTCTCTGT
TTAATCGTGGAGCAAGTCAAACAGATTTAGCAGGGTGTCTCTTTTGTGACAGCGATGCAA
TACAACTAAATATGGCGGATTCTGAAGATTTAATTCAGCTTTCTGCAGCTTTCAGCTGTT
CAAGTGAAAGTGAAAGTTAAGTCAAAAAACAGCGCCAGTTTTCATTCCATATATTCAGAG
TTTCATTCAatatattcagactttcattatatatattcagagtttcattccatatattca
gagtttcattatatatattcagagttca
>NODE_1644_length_587_cov_15.483816
GGGGGGGGGGATAGAGACAGAAAGACAGAGAGCAGGTCGGTGCTTAAAGCTAACAGGTAA
CCTTTCTGTGCACCTAGGACAAAGGCAGGGGGAAAAAGAAAATGTCAAATTAAGAGAGGC
CAGGCAGAGAGACGTGGCTGCCATATTTGTGTGAAAGCCCAGTGCTGTTGGCAGCAGAGA
TGGCTGCTTTCTGATTCATCTGGGGCCGTATGGCAAAGCTTTGTCAGTCTGTGCGAGGTA
TAAATAATTCAGGGTGAGAGATGGCAATTACAGGGCCCTGCACAACCAAAATGAATATTT
TATAAGGACTAAAACTGCCCTGGAATGAATCACACACATGGAGTCACACACACATACACA
CACAAGTGTAAGTGAATGTGCGCACACGCACACATGCGCCCAAACACACACACAAAGGTA
GCACATATGAACCCTTGGCATTGCTGTTGTATTGTTGACAATATAACTATTATATTATAT
AAACTGCTTTTGCGGGTTAATCATTTTTAATATTCTTGTGTACATATGTGATTTCTTACA
ATATTTAGTTAAGGGGTGTAGCATAGTTTCTGTTTTCTTATTCTGTTACAATAAATGTAT
TTATCACCATAAACAAATATACCTGTTTAAGATTTTTGTAAACTAGTCAgtgtgcccatg
tgaaatactttagagaaaaagcgaaaataaaagcaaaaagtgttgtaaatagatagcaaa
gatctacacaa
>NODE_1647_length_573_cov_14.118673
GAGGAAGAAAAAAAAATCCACCGAGAAGCAGTAGACAATTAGCAACGATGTCAATAAGTC
AGCATGATTAACATTCGGATCACTGGGATGTAAATACTCAAAGAAACACATGCTGCACTC
CTACAAGCCTCCTTTCTAAGCAGCGCCTTCATGCGATACAGTGCATGAGCAAGGGGGTCG
CACACACCGGGCTTGCTGACAAGCCTTTTTTATGACATTCATCAAAGCCATCTGCCATTT
TCCGCTCAATTAATTTGTTATGGGAAGTGGGATCAATTAAGTGCGCACCGTAATGGCTTT
ATATCCTTGTTTCCCTTTTATAGCCCAATATTTTCTGTGCTCCACTCTGGCATGAAAAGG
CAAAATCGATATCCCCAGCTATTTTCCCCTCCCGTGGACTAATTTGTTTTTGCCACTCTC
TTCCTGGCATGATAAACTGGCTGTAATGAGGGGTTAGGGCGAGGGGACAGACTAAACATA
AACCCGCACTCAAGCCAACAAGCGAAGTGGGCGCGCTTTTTTTTTTGCCAATGCCGAATT
AAGGACGACCAGCTCTCGATCGAGCGAGATCTCATCCGGATGTCGGAGCGACGCCGTTAG
CCGCACTTAACTAAAAGACAAAGGAGTATCAAGAGGGATTGACCTTCGCCCTGTTATCAT
CTGACACATTGGTCACCCGCAGAGACAGTGAGTGgcttaggcgatgataaggacgac
>NODE_1648_length_580_cov_15.751724
AAAAAAAAAAAAAAAAACGACTCCATGTTCCTGGTGTTTTTCTGCAGGTTTGCAGTGAGA
GCATTAGCAGTTAAAGCCCCTGTGCCACGATTAACAATCAAACACGCTGTGAGCCTCCAT
GTTATCCTCCGTCGCTCCAGCAGGAGAGAAAATCTCTTTTTTGTCACAAAATCCTTAATT
CTTTCTTCTCTGAAGAAAGAGGGTAATACCAAGAATGTTTCCAATCTGCTTTGAGAAATA
TTTGAAGAAGAAAAAAAAAAAAACTCCCAATAAAACACGTGTGAACGACGGGGTAATTGT
GGACAAATGCAGCATTGAAATTCATTTTCAACTCTTTACACACCATTTCAATCTTATTTT
CTGCCTGTTAACCACATCTTGTTGGTGAGGGTGGGCAAGACTGGCCAGTATTGATGGGTA
ATTGTGTATAATTCACTCCGTACACACGATTTGCATCAATACAAATCATTTTTCATTCTG
TGCTACTTAAAGCTCAACCCTTACCATAGAGTCGCATTTAAACGCTCATTAATGGAGGTG
TCCAAAGAGGTTAACATCTGAAATCCTGCGCTTTTCAGAGACGGAGGCAAACAAACCCGC
ACTCACAGTGCCACGCATTAAGATGGCAAAGAGGATAATGAGTAGATTTTTCATATCCTC
CTTTGAATTAAACTTGAATTAAGAAATGTCGAAACCTAAGCAGCCCCAGTCatattcttc
ttca
>NODE_1650_length_895_cov_16.770950
GGAGGTTTAGGTTTTATTTCGTGAGCTAAGCCCTGTCGTCTCCATTCTAGCAACACTTCC
TCATTCATGTCAGCCCCATGGTGTTACTCAGTTAGGAATTATTTTTCAGAATATACTAAA
TTTTGAAAAGATATATCTCTCCCCCGTGCCTCCCCTGTTCTCTCATTCTTTTGCTCTCCC
TGTCTGTTTCTCTCTGTGTCTTACAAACACACACACACACTGCAACATGCATACAACCAG
ACATGCACAACCCCTCTTAAAACCGGTTCTCCCCCCATAGCAATTTTGTCAGAAGTTGAC
AATGTCTTGATTTAGTTGTCTGGCTGTTCCGGCCAGTTTTCCCTGCTGCGCTAATGTGAA
CAGGACATCCCGCTGGGCACCAAAGAATACCACTTCACGGCAGCCGCATAGCTGGCAGCT
TTTATTTATGGCGCTACCGAAATGAATGGGTATTAGTGTCCAAACATTTCACCATGCTCC
TGCAGCCACACACAAAAGCCACTGATTTCCAGCAAATCTGCACTTATTTTATTCAAGAAG
ACTAAAGCTAGGGAGAGGGGAGAGAGACAGACAGACAGAAAGAGAGGGAGAGAGAAAACA
TTTATAATGACTTAAAAGACCTCAAAAGAAGAATGGGAATAGCGTTTGAAAAGGATTTAC
GAGAAAGAAATCGAAAAAGAACAAAAATGGCCCCTCTATTTCACTGCATTTTTGTCAGAG
TTGAAAATGGAAAATATCTATATCCCTAAAATGACTCAACTTTAAGTGCTTATATTCACA
CACACACACACAAAAAAAATGCACTTCCTCCGCAATCACCCAGTTTTTAGTTGCTGTGTT
TTGCCCGGTATTACAAAGCATTGTATTTTATAGGACTATACTAAGAATGGAAAAGTTATT
TTATCACTGCTAAAATTGTCAATTGAAAGTGTCTTCACAAATCACTCCTGCTACCATTTT
GCAATCCGGGCTGCCTACTGTCTTGTTAACCTATGaattttaagtggagggttcccatta
gatagcagtggcgctgctg
>NODE_1662_length_548_cov_20.868612
CCTTTTTTTTCTTGAGGTTCCTGCTGTTCATGCACCATGAAATCTTGCTTCATTAAAAGT
GTATTAATCTTGTCTCGTCTCATGGGAGGTACCTTAAGATGATGTTGTGTCTTTTTCTTT
AAATTGTTGGAGGAAAAAAAAAAATCTTCCAGATTTGGTCCCTGTCAGTCAGAAATAATT
GTGTGCTTAATCTTGTCCCTGATGGATGACTTGGAGTTCAGCAATGGGCCAGCTCCAATG
ACAAATACAATATTAATATTCATTAACTGCTTTGACAATGCTAATTTTGATGCAGTAGTA
AAGGGCCTTCCAAAGTTAGCGGCCAAAGCATCAGAGCTGAGCAAGGTGGCAAGATAATTT
GTGCTGCTTTACTGAGCTGAAGGCTTTTAAAGTCTTAAGCAGGGGAAAAAAAGGCTAGGT
ACCACAAACAAAATAAAAGAGAAAGGGAAAAAGTTCAGACGCATTGGAAACCAGGACTGT
GGAAGTAATACGATCAAGAGACGGCTACAAAAATTTGACACCTCCAATGCTGCATCTTTG
AGCAAATATTTTTTTTTTATTTAAACAAAAACTTACAACAAAAAAGGAGCATAACATGGT
AAGTCAGCACATTCTCGATTTTTTTGTTTAATCTTTTTGATCTTTTCAATTATCGCCATT
TGAAGATCAATAGTAATTTTTTTCTGCTGTGg
>NODE_1663_length_1042_cov_7.974088
AATTGGATCAGTTCCTAAAGGCTCTTGGAGATGCTGCAGGCCAGTGAGCGTGTTGGGCTG
CTATAAAGGCAACAGTAGGACATCGGCCAGTAGTTCACACTTGTTGGAGTATACTGGTGA
GGCTGTGAAGATGGATTCTTTCTTGAGTATACGGTACTGTCTGTATTTCTCATCTTTTTA
ATGAATGTGAGACAATGGCACTGTATTCTTTGCTCGATACCATTTTTTGTTTTTTAGGGG
GTTTTTTTGCAGCATGCATTGTCCTCTATTACTTGCAGCTATAAGGATTAAAAATTCACT
TTTGCAAACAACAAAACAAAGTGATCACTACATTTATTTTACCTGTGAGGCTTACCATTG
GCAAAGTTTGCCAAGGAAATAAACTGGTTTCCATGTGTTTGTTTGTGACAGCCTAGACGT
GAGTGGTGGAGACATAAATCATGTCAGATTTATTTTTCCTCTCAACTTGGAACATAGTTC
TCTTCCCTGTAGAATTCAGAACTGATCATTAACCTTTCCTTTAGTTCCTTCCCTTGCCTG
GTCACATTTCCTCTCTATTTGGTTCCTGGCCCCATATGCCACTTTCCTATTTCCTGCCTG
CAGACAGCAGGGAGTAGCTCTATTATCACCTTCCTAGAGCTGTCTTTGAATGTGAGAGGC
AATTCCATTTCACTCAGCCATGGGGAGGGGTAGGAGGAGGAGGAGGGGGGGGAGGGAAGC
ACACCATAGAGCACACAGAAATTGGTTTAGGTTTACTTCTTATAGTCGAATGTAAGACTA
CTTTTGCTTTTCTGCTCGTTTTGCCCAGATTTTAGGATTATACGTGGTGGAGCCAATGTG
CAGGTTTTTGTAGCATAGTTTCAAATCAGAGCAAAGGTTAAGTGCTGTGTATCATGTCTG
GTTGTTGTGTGAACACTTTATCCTCAACTCCATTTAGAAGTCACCTTTTGAAATATTAAC
AATCCTAAACCAGTTATATTACTCTGCTGTGAAGCTGTGCTAAACATATCCAATATGTCT
CTAATGCTTTCCCTCTCAAGTGTGCTCTCTACATTTTGCGACATTTTACTCGAAGCCTGT
Gttatttttgggcttccctaagtcttattccagcttttatcagcgtctagttctttggaa
tggtagggctcttgacaatattgctcctggataaattaaacatgag
>NODE_1664_length_1197_cov_3.047619
ACAGTTGTCAGTCAGCCAGCCAACCGTTGGGCCCGCACGCACAAGCAGCCAGCCTCGCTG
TCAGGCTTTCTTTCACAGGTGAATGAGGGGAGAGCGCGAACGCAGTCCCCCACCAACATA
AATTATGCAGTCGAGATTCCCACATTTGGGGAATTCGCAGGGGTCAGCTAGCCAGAGTGC
AATGGCTGGGCCTCGCCCTGGGTGAACCACCTTCTTGATCATGGTATCTCCCCTGCCAGG
TAAGTATGAATTGGGATGGGTGGAGTCAGGGGCCCCCTTTCCAGACACAGCACCCTGGCT
CATGGTGCCTGAAAGGCACAATTCCACAGTCCAAGCCCAGCAGCGACTGCACCACAGCAT
AAATGCAGCCCATGCAGCCACTCAATGCAGGCTATGTTTTTTTTTCCCGCAGCAAGAGTT
CTTTCCAAGCTCTTCATGACAAAGCTCTATTGTTTCTGTAAGACACCATTGTAACACATT
GTCCTAAGACAGGACGTCGCTCTCAGACCAAAGCTTTTCTTGTGCTTCCTCAAGGTTCCT
TCACTCGCACAGTGGGAGGCTGAGCTTTCAGGTGTCAGGCCGCTCCATTGTGTCATCAGC
CCCCACTTTGGGTGTGGGAGGCAAGAAACTTTGCCTGCTTTTAAGATTGGGCTTTAAACT
ATGCTCTTTGATAAAGCCTACCGTTAATGCTGGCTCAGAAACTCTTCATCCTTCCCTTAG
CTAGGTTGTTATAGGTTCAGACTGTCCTGGGACTCCCTTTTTGCATTAAGCACCACTCCT
CTTCTTTCCTTCACACACTTATATGCCACCATTGCATGTCGCTCTCTTTGTGTCCTGTCT
TTTCCACAGTAACAGGCCTCCCCGGTCCCCACAGTCTGTAATATTCTCTTACCTATTGTT
TGTTCTCCATTTGCCACGCCAAACTTTGACCTACTTCTATAGCGTGACATTTTCACTTGC
TCCTTCAGATTGGCTGGTGGCAAAGAGGTTGATCACCATTGACATTCAGCACTTCTTCCC
AGTCCACTTGTGCATGGCAGACTGGCAAAGTGGCACAAAGCAAACCTTTATATCAAAGAC
CAGTTCCGGAATGCCTTTATGATGTCATTGTCAACAATTGAGCTTCCAAAATATGCGCAT
GAGTTACTTTTTTTTATTTATTTATTTATTTTTTAGTCAAAGTAAGTCCACCCAAATACG
AAAAGCAACTTAAGACATTAAGTAACTGTACTTCACCAGAGTGACCTaatacgatcattg
cattatctccttgaaatggtgacattatatgatttacactgcattgattgtattaaattc
tttgcatggcaacgactacac
>NODE_1667_length_302_cov_2.245033
GTAAAAATGAAACTGGGAAGGAGACACAATGCAGAGGTTGTCTTGACACAATCACACAGT
GTCTGAATGAAAGCTAACACCACACACACACACAGGCACAGACACACAAATGCACAGATT
GTTTCTCTTTGGCCCATTTCTGCTCTAAGTTTAGCAGACGACCCACCGAGGGGCCTCTGC
AGTCTGATGCTTTTCCTGCTGCTGCTCTTGTTTGTCCCCTGGTCCTTGTAGAATGGTAAT
AGTTCCTTCTCCGTGTGTGTGTGTGTGTGTGTGTCTCGAAGAGTTAGGCTAAGGAGACTA
AATAGGGTGCCTGGAGGAAAAGGGTGAGTTCACAAAGTAAGTGGAGGTACTGTAGTCTGG
CTTTTTATATGCGTGTCTGGGCAGCTGAGGTGAAGCGAAGTCGATGAATATTAAAGCGGC
AGGTataaatacgtacgacatataga
>NODE_1668_length_714_cov_10.971989
AGGCACAAACCCTGCTTTGGGTCATAAACACCTCCGCCTGTCTCCCCTCCTCTTTTCTCC
TCCACAGAGGTGAGTTGGGTTTGCACTCTGTTAATCTTTCACTACAGGCCCGCTCGTTTT
TACACTGGCCCACTGGAGAACAGAGGAGGAGAATGAAAGAGGGGTAGTAAAGGACAAGAG
TGGATAAAAGAGCAGGAAGAAAAAGCCATAGAGAGGGCCAGATGGGCACCTTCACAGTCC
ATTTATCAAACCCAATGTGGCCCTCCCCTCCCCTCCCTGCTGCTCTCATGTCCTAAACCC
CCATGTAATTCTGTAATGATTTTCATTATCATATAATGACCTTACAAAGCCTACAGCAGT
TTGCATGGTCAGTACAAAACTCGCAGCTGTTCGCTTCCATGTTTGCTCGCCGGCTGTGAC
AAAGCTTTTTTTGTTTTTTGTTTTTTTTTTCTTTGGGCCAGAGCAGTGACCTCTAGGCAT
TAGAAGGTCAGCATAAGGTCGTGTCATCCAAGAGGTTCAAAGCGTACATTCTGTCAGCAT
ACAGACTGAAGACAGCATGAAACCCCTTGTTACATTTCTCCCACACAGAACTATAGAAGA
ACGTTGGATTTGCTGTGTATGTATTTCCAGCGTGAATGCTTCCTCACCTGTAATTGCACA
GATGTGAAACATGATGTATGAATTTTTAAAACCTAAAACCTCCCTGGTGCCATTGGGATG
TGCCATTTTCTATCCTAATAGGCCTGCTCCCAGGAGGTTGTGTCTTGCTCTTCAATCCGC
ACTTCCTGTGTGGCATACAGAACGGCTCGGCTGCGGTACagtcacccacccacataataa
tccatctatttccagggt
>NODE_1672_length_868_cov_14.338710
GCCACCACTTGGCACTCCCCCTCCTCTCCCCTCACTCCTCTTCACTAATTATAGGTCAAG
CACTCTTTTTGTAAATTATAAAACCTTTGTTCTTATCAAGAAAACAGAGCAAAAAAGAAC
GATACCGTGGAAGGAAGAGGAGCGGGGAAGACAAGAAAAAGTATATGAAAAAAAGAGGAG
GGAAATGGTGTAAAAATAAGAAAGGGGGGGAAATTTTTCAATTATAAAACCAAGCTAATT
TGGTATGACCAGCGACTGTCATGCATGGTGACGGAGCTCCATTATGCAGTCATTTGAGCT
CTTTCAAATTAGTTATGTTAATGTCCTGCGTGTGAATGTAACACTTGGATGGGACAAGAT
TTCAGCAATTAATTTCTACAGTCAGCGGAGAGACAAGCAAATTTATTTTCCCCCTCTCAG
GGAATTGGTGGTGGAGGGAGTGAGGAGGGGAGAGAGCATTCTGGAGCAGGGAACAAGCTA
AACACAAGACCTAAATAAAGCCTGAACAATGGGAGCCAATGCCTCCTCATTCATTCAATT
GACAATGTTTTGCAGCTTAAACCTGTTTTATTAATTATGTTTGACATTTCCTTAATTAGT
TTCATTTACACCAAATCAATCCCTGCTGCTGTACAGCGTCATTTATCATTTTAAAAAATT
TGCATAGCCAGTGCTGACTTTTTCTACTTAATTATACATTAAAAGTGTCAGCCGCGCTTG
CTGCCTGGCATTATCTGAGGCAGAAAGGTTTGTGGCTGGACGGGGGTGGCATTAATCATC
AGGGCGGGCGCGGGCAAGGGGTGCTCCCGGTCGCCAGCGGGAGAGCCGAGTAGGGCTTCT
CATTTTCTAAGCTTGATGCTTCCGGGGCCATGGTGACCTCAATGACCTACGGGGAGAGGC
AGACAAATCAACGACCTCCAGCCCTaaaaacaactacatcttgtttacaaatcacagtga
taggaaggagggagcgtaaccaggaaaagaaaaacctggaagatgtaaagcc
>NODE_1673_length_460_cov_9.430435
AAAAAAAAACGCAAATCAGATGCCACCTTGAGCCAAAACCTTTCCAGTCTCGCGCACTAC
TTAAGATTGTACCACATGCTCAAAAATTTCTTCACAGCCCACAGGGGAAGGTCTTTCTGT
TAAGACAATCGAGGAAGTTCTTTATCTCTTAACAATGTAATTTTAGGGTCTTTCTAGGAG
TGAAACGTGAGACAGTCAAACAATAAATCACATCCCTGTTTAGAGCAGGCGTCTGGCACG
ACTGGCCGGCTTCAGCTCCCCAGACCACCACCTCCTCCACTGCCGCCTCCTCCTCTCCTC
TCATGCTCTCCATCCCTCATGCCTGTTAAAGGCTTGTCCTGCAGGGCCTGGATGCACTTG
TGTGGTACAACAACAGAGAAACCGCCCAAAGCTCTTAACAGCTCTTCCTCTCCACTTCCT
CCCTCCCTCCATCTCCACACTGCTACCACCACCAGCTCCTCTCTCCCTCTCCACTCTGCT
CTGTCTTTCCCAGCTGCACCGGCGAGCTGTTCCGTATGAACTGCTGCCAGCTGAAAGCCT
GCTACTCCTGTGAGATTGCTATTACTCAGTGCAAGCAGGGCTCTGCGTAGCCAAAGGGCT
GCTC
>NODE_1677_length_532_cov_14.556391
ACACACACACACACACCGGGTAATGGAGATGTAACTGGAAGAGTTCTCGCGGCATATGGA
TGCCATTTGCAAGCTGCACTGAGAATGTATAGGTCAGTCTTACCCTTTGGTATCTCTCTA
TCCATCTGTTTTCACATTACTTGCAAATTATAGTGTCCTCCAGACCCAAATGAACATAAA
TCAGGCCGGTGAAAGTGCAGAAGTTTTCCCATCTGTCATAAAACAATGATTTAAAGTACG
GGTTGTCAAAATATGGCGCTGTGAATTCGCCCCGCTCCCCAGCAGTAGGAACACAAAGCA
CCATCTCATCGGAGTAATTTATGGCCTCTGAGGGAACAGAGGGTGATTAGGGCTTAGGCC
ACCAACAGCCAGAAAAACAGTAGGAGCTCCAATAAGGATGGCTGGAAAACCTAGACCAAA
TTTATCAAACAATTCAGTGAAATCTATTTCTGTTTGGAGAGGAGAGCGAGATATATAGCC
TGTTTAGTATACTGGTACATCTCTGGAACATTTGGTCACACTGCATTTGTGAGTTTTGGA
GATTCTACATTAAATAGTCGTAGCCCGGGACATGTGATGTATTGGTCAGCTGAGGTGCCC
GAGGCCAAATCAAATATACAAAGAGACGTTcttggattttaaacaacgtattcgtgtaaa
tgatgtcaccgcgtct
>NODE_1678_length_744_cov_10.356183
GATATCCTTCTTTTCCTGTGCTCCAGATGTGGTAGAGTACAGTTTACCATATGTAAACCA
TCCTAACACTTACAGAACATCTCATATCGGATTGAAAGGGGGCCACGTAATGTGTCACTA
AAGGTTACCATAATGCCTACATGGTGTCTGCGCCTCAAAGCCATTCAAAGTTCTTTTGCT
TTTCTCCAGGGAGAAATTTGTAGTCATACAGTACTAAAAAAGACAGTGATAAAAAGACGA
TACTGCCTCGGCTCATTAAAATGTATGTGGCATCTTACTCTTTAGTGAAAGCCTTTTCTT
GTCTGTGTATGTGTGTGAACCCAAAAAGAAGCAAATCAATGTAAGAGAATCTGATTGATA
TTCACTTCAGAGGGTGGAAGTGGGAGAGCCTGGGCTCACCATGGCACTCTGTGGGCTTTT
GTTCCTGGCAGGTTGGACAGGCCTTCACTGTGAGGATGACATTAATGAGTGCCTTCCACA
GCCCTGCAACCAGGGGATATGCATTCAGAATGATCCAGGCTACGGCTACACCTGTTTCTG
TCGTCCTGGATTTGTGGTGAGGCTCCCCACCTTATTCCCCTTATCCATCTCTTTTTGGTT
TTTTCTGTCTAACCTTTATCCTCTTGCACCCTTGATTCTTTTGTGGCACTAATTAGCTGA
ATTGTTAAGATGTGTGATCACCTTTTTCATTGTCGCTTGTGGTCTAATCATGTCTTATTC
TCTTTTTTATAGCAGGAAAATCTGAGGCTTCTCAGACAATGTGACGTTTTCTATATTTGT
TATTACATTATATGAACAACTTCAACCCCAAAAGTTAATCAGAATTATCAATAATAATAA
TTACACCAACAATAAGCttacatactatcttgcatcacatgtttgttt
>NODE_1680_length_151_cov_1.874172
GGACAAATATGAAGGCAAAAGCTGTTTGAAGTCACGTGGAGAAGAAAAATTCACAGGAGA
CAGCCGTTTTCAAAAATGTGCTTTTCAGCCCGGGAAAGGCTGTTTGAAGCATGAAAAACA
GCAAAGTCGTATCTTTTGAACCTTAATGGTTAGAAACATGTTTTGGCTTTAGAATGTGTT
GAAATAGGATAAATATGAAGGCAAAAGCTGTTTGAAGTCACGtggagaagaaaaattcac
aggagacagccgttttcaaaaatgtgcttttcagcccgggaaaggctgtttgaag
>NODE_1688_length_822_cov_9.148418
AAGTCCAAGCTGGCCTTACATTCAGAAATAACACAAGTTCTTAAACTATTGACTGCACTG
AAGCAGTAGACTTCAAAAGGTCCTTCTGACCTGTTTGCTGAGGAGCCTCAAACCAAGTTT
TTTTTTTCTTCTTCTCCTTTCCCTCCCCAGTACTATGCGTTTCATTATTAATATGTTTTT
TCTCAAGTTTCTCTCTGACCCAGGACATTAAATAAAACATTGTATGGTTCATGAAAGATT
ATGAAAGAGCAGAACGTAAGCAGCAGGAGGTGTAAACTCAGCACAATTCATTCTGGTATA
TAATGTCAATGCCAGCAACCCCCCTCTCACCCTACCTCCATGCCCTGCAGGCATATTGGC
GGAACTACCAATGGATGCTAAGCTTTTTCCGACAAAGCTCCGAAGATAAAGTATCTTCCT
TTTATCCCTTCTGCAAATCAATTCTGGGCCTTACAGCAAAATCCCATAAAATAACTTCAA
ACACCACTACTTACTCCAAAAATTTGTATTATGGCTATATCTCTTTGAACCCTTACCAGT
GAAGTTTTGGAGGAAAATGATTTAAGTGTTATCTGCTAAGACATCAGCATGTCAGCACTT
CACCTCAGTTTTTCTTCACATGTCAACCTGAACCTTGTATTTCTCTCCTTGTGTTTGGTT
TTTGATTGCTTCTAACCATCCAGGCCTGGTGATAAATACAAATGCTGCTTGTAAACTTAA
TGGCTGTAGTAAGTGCAAACAAGATGGTATGAAGCCCTGCTGGTGCTTCGTGCTCACTCA
GCTGCTGAAATATTCATTCCCTTCACTCTTCTTCAACAATATGATAGAAACTGGGGCTGA
TAAGACAAGTACCTGAAGAGCAGTCAGTCAGTGTGATTACTGAAGAGGCTGCACTGACTG
CTTGATTAGCTTCAACTAAACAGAGGCAAAGAGCTCACTATCAATTACTGTATAGTATAT
caatta
>NODE_1689_length_458_cov_14.305676
AAATAATTGATAAATCAATTTTCTTGACTAGAACACCAAATAATGAAGCAATGCAATTCT
TATCAATTACATTTTCGTCTTAATTGTTGACTTCACTTAGCACAAAGCAGCACAGCGAAA
CACCATGCCATTTTTCAATTAAAAGGTCCAGATGTTTTTGGAGGCTTCAGTAGACACAGG
CAGTTGTGAGAAATGCTTTATCTGCATTGTAATAATCACTAGAACATCAGCTCCAGGCTG
CATTTACATACTCATGTTTTATTCCAGCCCTCTTTCTAATGCACCGCTTAATTATACTGA
GCGCAGACAATGTCAGACCCCCATAGCCCCAAATTTATTATTGCACTGTGTGAAGCTGCA
ACCATCAAACCTAGTGTCCCTCATCACAACACACCACACTCATCACTACTTTCACTCTAC
GAAATACATATCATGCCCTCTGTATGGAACACATATCACATTTGCTGGTTTTAATCACAT
CAAGTGAATAAAATTAATAGCACGGATGGCAAAATTCAAACTGAAGTCACACCTCAGTCT
GATGTTCCTTCCCTTATCCGTGTAAAGTCTTCACTACTTAACTGTGCTGCAGTatatcgc
at
>NODE_1690_length_520_cov_13.994231
ACCAAATGAATTACTTCCACAAAAGCTGTATAGCAACCCTCTGTCTGTTTCTGTATATAT
ACGTGTGTGTGTGTGCGCGCGCGCGCGCGTGTAGTCTATACCGGATTAAATGGCACCTCG
TCTTAAATGGCACCTCGCCTCGTTTCCCCTTTCCTTTCATCATCAGCAAAATAAAGATTA
GGCCTACAGAGGAGATTGTGCAGTCTCGCCTTTAGAGGCGCAAGGGATCTTCATTCCTCC
CGCCTTTGTGATGATATTGATGATGATGATGGCCAAGTGGACAGTTTGATTTTTGTGTGG
CGAGCTAGTTATAAAGAATCAATATTATATCAAGGGGGTAACTTTGGTGATAAAGGACTT
CAGCCACTGTGGCTATTCATCATAAGTCTGTAGCAAGCAGATAGGTCAAAAGAAATTATA
TTGCTCTAAAGAGTGTGTCTCCTTATCTCTCAGTACCAGGGGGAGTGGAGGACACGCCGA
TCGATACAGTAGCTGCCGTATACTCCTTGCAATTATCAATAGCTGATTTTGTCTTCCTGG
GGGCTGCATCTATTAATACCAGATAATAACAGCCTTTTGGACATAACTTCAAAAGGGGGG
ATGATGGAAGGAGAAGGAGAGGGAGAAGAAAGCAGAAAGTTTGCTCACAGGACgaccttg
ttgt
>NODE_1696_length_145_cov_16.848276
GAGGAGGAAAAGAAACTAACAAGGATTCCCTCAGTTGCAGCGAGCAAAGAGGGACGAGTC
CACAACTGGCGCTGCAGCATGAACCGAACGCAGCATGAAGCCGCCCTCCGCTCTCTGACC
CGCCGGTTCGCGCGGCCCGCCTCGGGGGGCCTCCCCGGTCCCGATGGCGCTGCCCTGCTG
AATTTTGAGAATATTAAACAGAGGAGGACAACAAACTAACAAGGATTCCCTCAGTTGCAG
CGAGCAAAGAGGGACGAGCCCAGAACTGGCGCTGCTGAATTAACCGAAC
>NODE_1698_length_595_cov_24.747900
AAAAAAAAATGTTCAAAAGCAGAGTTAGTTAAAAGAGACACTCTTCTCCCAAACATTTGC
TGGTGGTACTTTGAGTGCTCTGATGTTGAGAAAAATACCCTTATCGTGTTGGCAGAACAA
TCCACTTACTGTGTTTAAGAGAAGAGCGAATTTTGTTCCAAGTCAAGCCAAGTCTTTGTC
TATGTGTGCCAACTATTTTGAAAATATTCCACTTTGTGTCTTTTTTAATCCATGAGAGCC
ACACACAGATACGAGCGTGCACACAAACACGCACACAGACACACACACATACACACTCGC
TCCGTGTCTCACACACACTCATACATACACACAACAGCGTGGCTACAAGGTCACTCCAAG
TATTGATAAATCACCCAGCTGTGATTCCCTCCTGACAGCTCAAACTAACATCAAGCTGGA
TGGGGGAGAACAAAAGACCATCAAGCGGCCCTTTTCCTGACACTTTTATTCAATCACGGC
CAGATTGCTTACGACAGCACCAGCAGCTGTTTCGTCTTCATCTTTCCCCATTTGATAAAG
CGTGTCAAGTCATATTTCTGTAAGTACTTCACCTCACCCCATACTGTGCAGATCCACAGC
GATTCGGCATATGCACATTCCACATGAGGGGATCGTCAAATGGGTCAGGGAGTAATGACA
CCCCTCTGAAGGTCGCAGCACACTGGCGTTGGGGGGGGAGTGGGAGAGCAGGTAGGTGGG
TGGAGGAGGCGGGGTGGGG
>NODE_1699_length_303_cov_1.600660
ACCACCACTACTACTCCTACTATAAAGTTATTTATTGTTTCCATCCATGCACTCACGCAC
AGCTCTGGCTGCCGTCCATCCCCATCGCAGCAACCAGCAGTCGGGGTTTTCCTTCCCTGC
TTTCTCCCCCCCTTCAGCCCCGCGGCTTAGTCGGAAATTTGCAGCCACGAAGCAGGAGTG
GACTAGTCTAAAGTTGCCCAGAAAGTGATGCAGGGGCCGACTAGCTTTAGCCAGCTAGCC
TATAGGCCGAGACAAAGAGAGGAGGCCGCCTCCAGAGCCCCCAGAACAGCTGATGAGCCA
AAATTTTGAGTGGAAGAGGAGGCTTGAGGGGAGAGAGAGAGAGAGAGAGGGGGAATTTCA
CATGGAACCAGGACTCCAAATACAAAACAGTGCAGATGAGTGCTTTTCCCAGGTTGGATG
atgtgaaagtttggagggaaggatgga
>NODE_1700_length_466_cov_11.944206
CCGCAAATTAGCTATGTGGGGATGTAAACAAGACACCTGTCCTCTGTGTCCTTTTTGATA
ACTTTAAATGATGCGCTTTGAGTATCCTCCCACATTCGTCACGACAATTACTCTACATAT
CTAAAGCTGTGTGATCCAAAACCGAGCAACTGGTTTTGGGCTGTGTGTGGCGTCCTGTCC
GGTCCAAGATCCCCATGTAATAGGATTCCTCAAAGCTGCAGATGGATGGCAAATCTAGGC
GGTTTCATCTACTAAAAGAGGGCATAAATCACTAGCGGAGGAAGCGGGGACGAGGCAGGG
GTTATCACCAGTCTGCCTCCCTCATGAGAGCTTTGCATTAAAGCATTAGTGAAATTAATT
CATCTTTCATAAGAGGTTTGAGCAGTATCTGTGATCTATGATAACAACCAATTTCTCACT
ACGGAGGGGCCGGCGGAGGAGGGAGGGAGGGAGGCAGGAGAAAAAAAAATACTCTGCGAC
CCTGATAGACTACACAAATCTGCTCTTTTTAAATGGGCTAACATTATCTGGAGTGCTGCT
CTCTGGAGCATCATCCCAGATTCATATCCCAGCCGGGAAAGAGGCATAAATCACAGTGCA
AAACTTTTCt
>NODE_1710_length_739_cov_14.221922
CAAACAGTAAAATGATAAACTTCCTGACTTCAACATTTAAGATTTTAGCTCATTAGTAGT
GTAAAGGGCATCTCAGTTCAATTTATACAGCATCGCTGCAAAGGTGAACAAGGTAGTGCT
TTCTTCAATCCATTTCTTTTACTGTATATGTACTTCACAAACCCCCTCCATCTTCCCTGG
ATCTCTCTCTCTCTCTCTCTCTCTCTCTCTCCCCTTTCGTCTTTCGTCTCTGGGAGTATG
GGTGCATGTCAAGTGATTGTTGAATTGAAATATTGATGTGGAGTATCAAAGCGTGGCGTA
GCACTCCTGTGTTTCCAGAACTAACCACGAAGCGCTTTGATCAGATACTCCTGTGATCTG
ACTTCTGAAGTTGTTAAGAGTGCTGGAAAACAAAATGCAAACAAACTTCAAGTGCTCTTG
GTATTGATAAAAGTTTTCTTTGACAAGTGGAGATGCGTGCTGTCTGCCTGTGTCTGCCCA
AGACTGGAGATTTTGGGGTTTTCGAACATGCTAATGGACATGAGATGAGGGAATTATTAT
AGTTTTCTGCTTCTCTCACACCTCGCAATGTAAACTGTGCTACAGGGGTGGGAATCACTA
CTGAATCACGCTGTGATATTCAGGTACTCAAATAGCGATGCAAAAATATTGTAATTCTCT
GATTTATGTTTTCATTAGAATTTGTTAGAATTTAGAACTTTATTTAATTGGGAAACTAAA
AAGCTTAATTAAGACATGTGTGAATGATAACACCTTAAACAAATTCCCTTCTTGCAATGG
AAGCAGCTTTGCTTATAGACAAAAATAAAGGATTTGCTGTTCATTTGCATGGGTTTTGGG
GGGATATAAATACtcttctacaccaaatcatacgtattaattg
>NODE_1711_length_630_cov_14.619047
AACATAACATCTAACACGTGGCTGTCAGTCACTGCAGACCCGTACCGAGACGCACTCAAG
GTCAAATACCTGTAGGAAGGTCATGAACGAACAGGATAAAGAAATATGGTGGAGTCAGGG
TCAGTGATGCCCATTACCTTTCCTTTGTCCCCTACAAATGAGTATCATTCACCTGATTAT
CTATTATCATGTTATTGGACGTAAATTTAACAAGCTGTTGAGAGCGCTGGAAAATCAATA
CCTTTTAAATGCTGTTTATGTGTGATTAACGGTTAATATCCTCACAAATTATTTAATATA
ATAAGGTCATTTGTCTTTCACATGAGCCCGGTACCCTGCAAAGAATAATAGAATAATAAA
TGAGGACACTAGTGAAGAGGAGATTTCTGATGCTTTCCCCGGCTCCGTTTTATTACCCAT
ATCCTCTTTACAGCTACAAAGCTGCACTATGGTTATTTTATGCAAGTCATAAAATTAGGC
TGAGATGGAATTAGCAGACTCGGGGCTCTTTATAGGTCAAGCCGGTAGTTTATGAGCCCA
CGACTCCCTGGCACTATTGTCAGGAGGCTAGTTAGAGGGGTCTTTAAGCATGATTTAATA
TGTCCATGCCTTGGAAAATAGTTAAATAGCTAATTAAATGGAGGAGTTAATTTACATATT
AATTGACCTTCCAGTAATATTTATATTGATACCTACATGAGGATCCCTTGTCTTCATTGC
CTTTCATCATAGTTAGTCTGAGCAAATATGGTGTAACTTTTTTTGTTTAAactc
>NODE_1718_length_451_cov_3.490022
AGTTACCGTACCTCCGGATCCCTCCCCCTGGATCTCTCGTCTGGATCTTCAGCCTGCCCT
CGCCTCACGAGCTTCCTGGATGTCATCCCCCACACTCCTCCCTGGCCCACAGATTTCCCG
ATCGCTCTCTCCCTACCCTGAGCTTTCAGCTAAGTTTGAGCCTAGCCTTATCTCGCAAGG
TACGTGTAATTCTCTCCTGGAGTGTCACTATCTTGTTAGGGTTTCACTAGTGTGTGGTTC
AGATCTGTAGCTTAAATCTAATTGTTACCACCAGTGTGTTCCCTGCTCCACTTCTCCCTC
CTTCTTCACATAGTTCCCCCTGTTCATTTTACCTTTTGTTCATGCACTGTGTAAATAAAC
ACTTTCTGTATTGAATTTTGCCTGCTGTGTTCTTTGTCTGTGTATGGGTTCCTTGTTAGC
TGTGACACGACGGGCATCATGCTTCATGCAGCCAAACACCATGAGTTGTATATGGTGGAC
TCATGAACACCTTTAATAATTCCTATAAGCCTTTAGCCATTACTCTGGTTCTTTTTTACC
TAATTAGGCACCCTATTGTGCTTTTGCAGCCGtctcagctgggagtccacagcac
>NODE_1724_length_145_cov_3.579310
CTTCAAACAGCCTTTCCCGGGCTGAAAAGCACATTTTTGAAAACGGCTGTCTCCTGTGAA
TTTTTCTTCTCCACGTGACTTCAAACAGCGCTTGCCTTCATATTTATCCTATTTCAACAC
ATTCTAAAGCCAAAACATGTTTGTGAACATGAAGGTTCAAAAGATGCGACTTTGCTGTTT
TTCATGCTTCAAACAGCCTTTCCCGGGCTGAAAAGCACATTTTTGAAAACGACTGTCTCC
TGTGAATTTTTCTTCTCCACGTGACTTCAAACAGCGTTTGCCTTCATAT
>NODE_1728_length_766_cov_18.541775
TTCTCCCACTGTTTTGGCCCACTAACAGGCCCCTGGCATCGCACGCCAGCCAGACCACCC
TGACCGCCCTCCTCAAGCCAGCAATCCAACCAGTCAGGCTCAATGTGGCTTTACTTACTG
CCACGACGACGACACCTCGCATTGCCCCACTTCCACCTTAAGAGAATGAGTAATCAACAT
ACTGGTAGACATTTGCAGACTGTCAGTCAAATCCAGGACTCCGCTACGCTATCAGTCCTC
CGCCCGTCACCAAACCCTCCTTTCCTTCCTTCCTCTCCTCTAATACCAATTTAAATCGTT
CAACGTGCCTTTTCTCCTGCTGCCATTATTCAAAAAGATCATAATAGTTTTCCCTGTGCC
CAAAGCACAAAAAATCAATTATTTCCCCACAAAGACTTGAAAGTACTTAGCGCGGGCCTG
CGAGGGGAAAAGCTGTGGGTTATATCAAATTGAAACTGCACTCATTACACAGGCACACAA
TTAGTTACCTCTGGTCTGCCTGCCGCTCTTTAATTTCCGAAACGGCATATCTGTATTATA
ACAGAAACAAGCATGCAAATGCTATTGTTGGGGATTTAGAGAAATCAATAGGACGGCTGG
CGAGAGGCGTTTGGTGGCGCTGTCACTCAAAATCTGCTGCCGGCGACTGATAAAGGTCTG
AATTCAAATTAGCGCCAAAGCCGGCCAGTGACATCAGAAGTGACATCCAAAATAAAAGGG
ACGGCTTCATGATATATGTAATTATTCTCCTCGCATTTGCGCTACATTTTTTTTTTCTTC
GCTCTCCCTCCTCTTTTCTCCCCATCCCTCATTCTCTCTTTCTCCTCATTGTGTGTACTT
GTGTAACTGTGTTTTGCATAAAGGGATTAGGAGTGCCTTAATGAGAAACTGTAATTGTTT
TTTCAGCCTc
>NODE_1729_length_771_cov_13.447471
ATCTATCTGCTTGTATGGCCCGGAACCGCTGTGTGCTCTAATTCAGCAGTGCAGTGAAGA
TTTGCCCCCAAAATTTGACTCGATCAGATGCCGCGCAACAACACGAGGGAGGTATGAGGT
ATATTCTAATTGAGCAAATTTTCCTTGAAGTCACGGGAGGCACTTTTTTTTTATGTTTAT
ATAATAAGGAAGTCGCAAAAAGACATATACTTTTACTCTCCTAGTCTGTATTTCCCCTTA
TGTAGGCAAGATGTTTCCAGATAAGCACTATTAATCATTCCTCTGCATCTGTTCGTTCTT
GTACACTTTCACCTGAAAAGTCTTTGCACTCGGAAAATAACGCTTCTCCTCGCAATTGCC
TGACACATTATCTCATTAAAATGTACAAAGAAAACTCCTTCTCTTTATCTCTGATAATCT
AATTAGCATCAGCCAGATGGTTTAATAAGGGATATCGGCGCCGTTTAGCCTCCCAAACGG
CCCGCTGGAGGAGAACAGTGGAGGAGGCTCCTCTCCACTCTCCTCTTCACTCTGAATAGC
TCTCCAGGGTTCACATTATTGCTTCCTCTGCCTGAGGCGAACCACTCCAACTCAGGAGTT
TAGGGAGGATGAATGCATCCAGGAGAGAGACATGCTCAAAGTGAATCAAATAGGCAGAGA
TGTTGGATACTGCTGGGAATGTTTTAAACCAAATAATGGCAGATAACTGACTTCACCTTT
AGTTCCCCCAAGGAGCGAGAAACATTTCAGATTATGCTTTAAATCTTTCTGAGATATATC
AGTCTGTTCGGTGTGTGTTTAATTGTTGCCTAGGTAACATTGTACCACTCCTAAGATGGT
CTGTGCTTAGGTGATGTGAATTTTACATCATGAAAGCACAAAAGACTTGCATagtaaagc
agtttagaacaagtt
>NODE_1749_length_655_cov_8.758779
CATCTAACTTAATCAATTCATTAAAATTCAAATCCCAAAAATACACAATTTAGAAAGACA
ACATGAAAGCACACATCTGAGAAGCTGAAACAGAATATTTACCATTTTTCATTTTGGCTA
AACAAAGTTATCAAAATTCATCAATTGATTAATTGTTTCAGCTCTAGTCTCATTTTAAGT
AAAAATCTCTAGAAAAGAATATTTTACACCATGTCAAGAGTTTATTTGACAGTATTTCAG
AATATCTTTCAGTAAACAAGTTTTTTGTTTTTTAGCAAAATGTAATATATCAGTACTGTC
GCATTTCATAAAAATAGTTGTTCACGTCTTTGAAACTACAGTATCAATGATACAGTAAAC
CATATTTGTAGGAATACAGCTGTACAAGGTGAATAGTACACAATTAACACTACACAGTTA
TACTTGATCTCAATGGGGGATTCATGAACGTGCCATCCTTCACAGGTTCCAATAAGCAGT
TTTTTTTTTTTTTTGTTCCTGTATACAAAATCAGTCACAGCAGGCAGAGGGACGGCCTGG
ATGGAGACAGAGGGCTGGGTGACAAATTCTTTCACCTTTTCTGAACTTTGAACATTTGCA
CATACAGTAAACACATTTCTACAGCCTAATGGCATGTTGTCATGCTCCTCGCTAACATGT
TAACCAGTTTATCACATGAACCACAGTCCAGTCAGCTCAGAAACATCCAGAGCACGGTTT
CCTGCGGCTCAGTCAGTCCTGGTGATGCTCGatacatgaggtcttgctagtgtcccagtc
tgcaggtgcattgctttgc
>NODE_1750_length_236_cov_16.360170
CGCGCGCACCGGCGGGTCAGAGAGCGGAGGGCGGCTTCATGCTGCGTTCGGTTCATGCCA
CAGCACCAGTTATGGGCTCTTCCCTCTTCGCTCGCTGCCACTGAGGGAATCCTGGTTAGA
TTCTTTTCCTCCTCTTATAGAGATTGTCAAATTTCAGCGGGGGAGCGCAGTCGGTACCGG
GGGCCGCGCGCACCGGCGGCTCAGAGAGCGGAGGGCGGCTTCATGCTGCGTTCGGATCAT
GCTGCAGCGCCAGTTCTGGGCTCGTCCCTCTTTGCTCGCTGCAACTGAGGGAATCCTTGT
TAGTTTCTTTTCCTCCTCTGTTTAATATTCTCAAAATTCAGCGGGGCAGCGCCATCGGGA
CCGGGGAGGCCCCGCGAGGC
>NODE_1773_length_693_cov_14.235209
TTCTGAAGTTATTCTTGTGGTTTGGTCCTTACTGTTCTAATTTTTCATTAGGCCTTTTGT
TTTCAGCGTGCTGAGAGGAGAGTTTCAGACAAGCGAGGTTGCGTGCTGGATGAAGAGTTA
AAACAGGGAGGGTTGTAAAAAAAAATAAAAAATAAAAAATTATTCAAGTGCTTCAGGGGG
GAGGAAAGGAAGGTATTTATACGAGCCATGCGATGGAATCGTGTGTTTACCCCCTGACAT
AGATGTCAGACATCTTCTCTCCTGTCATGAAAGCATCGTCCTCTAGAATTACGTCATCAG
TGTTCCAAATAACAACACGAAGCTCAAAGCTAGACACCAGCAGAGCATTGACCAGAGAGG
AGAGAAAGGACGACAGACAGACAGGAGACACACCACAAACAGAGAGACGCGACACAAACA
CGCACACAGAAAAAATGGAAACAAAACAAAACAAAAAAAATAATGGTTAACTGCAAACAA
AAAATCCACACACAGCTTACACCCACGGGATGAGGCTTGGCCGCCCCGTCCCGCTGTACC
TACCCCCTGACAAATATGTCACTGGACTTTTCCCCAGTGAAGTAATCATCGTCCTCCAGT
ATTACTTCGTCTGTATTCCAAATAATCACCCTGAGCTCATATCTGGTAAGGGGGGGAGGA
AGGAACACATACACACATAGTTGGACTTATATTTGACATTAATAAAGAGCTAACTATTCA
AAAAGACTCACCATCATTTAACCCAGGGATAAAACTACATTTTCTGTTGAAAGAATTTTG
ACACTGTAAAAGAAATGTATATCTGTCCCTCTGAATTTgcattggttttatagtttt
>NODE_1777_length_571_cov_21.541157
AAGCGGTATGATAACTCAGAATGTCCTGCTGTAATTATGGTATTCATGAAAAGATGAAAT
TGAGTGCAGACTAAATCTGTAGCTGCAGGCAAAATCAACAGCTTGGCATTACTCCGTGAC
CCCTGCCTATCTTGAGGATACGGCAAACATACCAAAACTTTGCTGCTTTTTTTCATCAGT
CAAGAGTGAGGGAATGAAGTGCATCGATTGCTTGTGATTATTAACTAGACTGAGATAAGC
CCTCTCCTTATTATGCAGATTACTGAGGCTCCCCGCTCCAGCATATTGTACAGATGCAAG
GGAGCAGCTGCTCTTACAGATGGTGGGTACACGGATCTATCATTATGCCTCCATTGTCTC
CACTTCAATTGTTTGGGGGACAACAGAACTGCATCAAAGAGGAATCCGACTGCAATGAAT
TAAGAAAGAGAAACGAAAACCATCAACTAAATTTATACACCGGAGGCCGTGGAATGGAGA
GGAGCGTAAAGCTGGAGCTATTTCATATATACAACCATGGAGTCACCCAGTCATGTATAC
TGTAGCCAAATCTGTTGGATGCAGCACTGTGCACTAAACATATGTTGCTTTTTTTTTATT
AACAAACATAATAATTCAGGATTCCGATATTAATTCAGATTTTTTTAAAAAGCTTTTTAG
CAACTAAACAAATAGATTAATGAATAGATTAACTTAAACActcaaaaaatatgga
>NODE_1778_length_737_cov_17.522388
ACATTTAATGAATATATATTTTATCTTCCCGTGCCAGTTATCGGAATGTCCTCCCCGTTC
CGAGAAATGGCCGTCCTGGGACTCTTTTGAACAGGCCTTTTTTCCTTCGACTGGCACCTG
TACGCCAATCACACTCACTGCAACCGGCCCACAATCTCCCCTTGTTTTTTCCTCTTCGCT
CTCTGTCTTCAATATGGTTCATGGATTAATAATTCATGGCCAGTTATTAGGGCCAGTTCA
ATAGGAGATCTGCTGATGGAGGGTCGGCGCTCGGCGAGCGTGCCCGGAGGGATGCTGCGT
GTTGTTGTGTCAGCCCCCATCTGCCAGAATGCAATAAGGCAAACAATGGAGGCCTTGATT
TCCACCAGCAGGCCCATAATCTTTAAATGGCTATTAGCTGAAGAGTGCAACCAGTCAATA
ACCGACAAAATCCTTTTAAAAGCTTCTCTCTCTCTCTCTTTCTCTCCTTCCCCACTCCTC
TCAAGCTCTCTCTTTTTATCTGCCTCTCGCTCTCTTTCTTCTCTCTTGTTCCTGGTCAAA
TTGGGACACAGTTGCTACTATAAAACTCTTATCATGAGCGTTTTAATGCCAGCAGAGGCA
GGAGGAACAGCTACCAGCGGTGGTGGTCAAAATGAGGACAACTGAGGTCAACATCCATTT
TTGGGAATTATTCTACTCCATCAGTACCATTGTTGATGGTGTGTGACCTCAGCTGACATG
TATTTGTTGCCTTGAGCTGGAACGACTTCTATGTTCACTTACAAAATAAAATTCGAACGT
GCCACATTTTTATTGCAAAataaagttcacgttttctcagtgcaggaactgagctacgcg
gaggtgaagacgaacattctctcccgtccagcgctgttccg
>NODE_1789_length_703_cov_8.517781
TGAGAGCAGGAGAACCAATCGCAGTCGTCGATAATGCAGCCCGTGTACTGGCTTCCTGCA
GTAGCGTTTACATATGCTCTGCTCTCTCTCAAACACACACACGAGCACACAGCAGGCGAC
GGCCGGCGAAATCTTCCGTCACTCTAGCGCTGCCGCAGCAAGAGTCCAGCCAGCCGGCCG
GGCTCGGGGTCGTGGTGTGGCTGGCCAGGCGCCAGGACGTGTGCAGGGTCTACGCCGTGG
CACTGGCCCTCGCAGGCTGGCAGCATTGAGGAGCGTAAAGGCATTCAGTAGCGTGAATGT
CCCTTTGTCTCAGAGCAGCGTGCCAGGCTAGCTCTAATGAGGCAGCTCTTTGTGGCAGGC
CTCTCAACATCAAGTGGGCTGGTGGACTCATTAACCTGACTACTGCAAATAAAGCAGGCA
GGCACAAGAGACGCCTATGATAGCACACTTAAGGCCCTGCTGAATCCCTCCACCACCACC
ATCATCCCTCCACCTCCTCCCTCTCCTCTTTTCCCTTCAGTCTCTCAGGCTTCCCAGGGC
TCCTCTGGCCTATTTCAGGTGTCCCAAATAAGGGATGGGGGGTGATTTCCACTTTCCTTA
TTCTGTCTCCTTCATACCTTGAGCTTTAATCAGTTTTTGGCTCCGTACTGTAACCTGGTT
TTTGCTGAAAAATGAATGAACTAGGTTTGCTTGGTCCCATGGAGCAGATGTAGTCAGTTT
GTGGAAGTGCCACCTACTTGCAAAGCATTTTTAGAAAATGTTCATATATTTATCCGCTGC
CATATTTCTCTTTGTGGATATCTCAATGagctcgttgaggcttctttgttgcggtggaga
acattta
>NODE_1790_length_1207_cov_7.599006
TATCACCAGCAATTACAGTACTAATACAAACAGATGCTTGGGGAAAGACATCTGCTTAGA
GAGATGAGACAACTAGATTTCCAGTCAATAGAGTGAAGAAAGCCCTCCTCTCGCTGACCC
TCAACAGAGGTATTTGTATTCATGTGAGACCCAGAGGCAAATATACAACAGTGCACATGA
AACACACACAAATACGAAAGCACACAGATATTTATTGCCACTTGAAGAGCAATTAATTTG
TAATAATGCCTGTATCAGAGGGGATAACATGGCCATTTCCCACCCCCATCCATTTACTAA
CAAACAGTTCAAGTCTAAAGGGAAGCTGATGTATTGCTTTACTGTAAATAACCTGTTTAT
CCAAGAAAATGTATCAAATTTAACAATTTAAAATGGACCACATAGACATAGTTATTTAAA
TTCAGTAAATTCAATCATTTTCTTCCACTTGAAATTTTAACAGACTTTATCTGTGACATT
CCTCACCCCTTTATTGGCTTTACTTTCTCAGATGACCTCTTTGTTTCAACATATTTGACC
AGGAGACCAAAaNNNNNNNNNNAGGAGCAGAGAATGGGCTTAGGCTTCTATAAACAAATC
AACACATCTATCACCCTGGGCCTCCTGTAAGGGCCATTGGGTCACTGGTGTGTTTGCACC
GATCCCATCACTCACTCAGAGTCGACAGCCTGGCCATTCCCAACCAACCACGGTCTGCTT
TTCCAATCCAGTCAACAAAGCCCAGGCCCTGGCACTGTCTGTTTAGCTAGAGGGGAAAAC
TGTCAGGAAAAGTAAGACGAATGAGCTGCCCTGATTGACTATTTCCTTAGATACTGAATC
AATGGGCTTATTATCACCAGCAATTACAGTACTAATACAAACAGATGCTTGGGGAAAGAC
ATCTGCTTAGAGAGATGAGACAACTAGATTTCCAGTCAATAGAGTGAAGAAAGCCCTCCT
CTCGCTGACCCTCAACAGAGGTATTTGTATTCATGCGAGACCCAGAGGCAAATATACAAC
AGTGCACATGAAACACACACAAATACGAAAGCACACAGATATTTATTGCCACTTGAAGAG
CAATTAATTTGTAATAATGCCTGTATCAGGGGGGATAACATGGCCATTTCCCACCCCCAT
CCATTTACTAACAAACAGTTCAAGTCTAAAGGGAAGCTGATGTATTGCTTTACTGTAAAT
AACCTGTTTATCCAAGAAAATGTATCAAATTAAACAATTTAAAATGGACCACATAGACAT
AGTTATTTCAATTCAGTAAATTCAATCATTTTCTTCATTTTCTTCCACTTGAAATTTGAA
CAGACTTTATCTGTGACATTCCtcacccctt
>NODE_1791_length_353_cov_3.467422
ATCTCCACGCCGCTCATTGGGCTCGATTACTGTATGTCCTGCAGATCTTTGATGTGCTGA
AGTTCACACAGAGCGTTCTTTTTTTTTTCTTTCCTTTCTCCCCCCCTCTCCTTGTCTTTT
CTGTCCATGTCATCAGCTGCGATTGTCTCCAGCGAGCAGAACCCCGTCATCATCATCGCG
GTGGTGGCCGTGGCGGGGACCATCATCCTGGTGTTCATGGTGTTCGGCTTCATCATCGGG
AGAAGGTACGCTCTCGCGGGCCCCATTGACTCTCCGCTCCTGTGAGTCTGCGCTTGTCAA
TTAGCCTTTCTGTCACTCACAGGCCTCCACGTCTGTGGAGTCGTCACACGCGCACACACG
TGCACTCATCATCTCGTGGCATGCTGTGCTAATGGGTTGTGATGCATCATTTTCCCCCCC
AACAAATTTTTTATTTTTTTTTAAAGCTATTTCTGCAGAGCCATAATgagacaagtactc
cagcgtgagaaagcttt
>NODE_1792_length_180_cov_7.894444
ACAAACATGTTTTGGCTTTAGAATGTGTTGAAATAGGATAAATATGAAGGCAAACGCTGT
TTGAAGTCACGTGGAGAAGAAAAATTCACAGGAGACAGCCGTTTTCAAGAATGTGCTTTT
CAGCCCGGGAAAGGCTGTTTGAAGCATGAAAAACAGCAAAGTCGCATCTTTTGAACCTTA
ATGTTTACAAACATGTTTTGGCTTTAGAATGTGTTGAAATAGGATAAATATGAAGGCAAA
CGCTGTTTAAAGTCACGTGGAGAAGAAAAATTCACAGGAGACAGCCGTTTTCAAAAATGT
GCTTTTCAGCCCGGGAAAGGCTGT
>NODE_1802_length_857_cov_14.028005
AAAGACAAGACGGAGCGCCACGGAGGTCATCCATTGGTTATTTACCCAGAGCTAATGAGG
CAGAAAACAGCATTAACTTAATTCTCCTCTCATTCCACGTCTCCCCTTTCATTCCTCCTC
TTTCCTCTCCTCCTTTCACTATCAGGGAAACGGTACTTAAGCGACTTTGCTCTTGGCTGT
GATTTGAAAGTGAACACTGGTGTTCTGTGAAAGGTGGCAAATACGCGAAGAGCACGTCTA
GAATTTTCATAAAAGATCTGCTCAAAGGCCTCTTGTCAGCTAAAACGACCCATTAAAGAA
GTGGGGAGCAGGGGAAATGCATTTTCCAAATTGAACGGTGGGATTTACAGTCGGTTTAAC
GTCGCTGACCCCTAACACGCTAATGTTTGGTTCGTGTCATCAGCCGTCCCTCCCCATCTT
TTATCACCTCCATTGTCGAGCTATCTATTTAATTGAAAGAAGTTAATTGAATGAAAATGA
TCAACTAAGCTTGTATTAATATTGCTAATGGAACTTTCTTCTTGGCCATGTTTGGAGAAC
GATGTCACGCTGGAGTTTGGGAAAGGCCCATTAAGGTTTGCACTTAACCCGATGGGCTAA
TTAAGGAATGCTTATTCATTCCCAGAGTCAGGGGGTAGGTCTGCTCCAAACCCATCGCCA
CGGGCCTTTTACAGCATTTTGCACTTGCCATTATTGCGGACTCTGGTTGCCTCCCGGTGA
TTGGCTGAGATTGATAGTCGCTCTATGAAAATGACGTGCTTTAGAAAAGAACATTTCGAT
TGAAATAATCCAGCTGGGGTATTATATGGAAACTGACTGGCTGTAACTATTATGGTGGAC
ATATCACATCTTCATGCAATGACATGTGTGAGATTATGCAGTAGCTGACTGGATCCTGCC
ATAGCAACAGGGGAGCCTCTTATGAACAGTTGAAGGCTGCTGAAATGTTTCCTGAGGAAG
CCTGTTACTCctaagatattagtcccactgtgtcatttttg
>NODE_1805_length_7193_cov_5.853052
TATAACAAACCATGAAGACAAAAAAATGTCCAAGCAACTCTGTAAAAGGATTTTTGAAAA
GTCAAAGTCAGGGGATGGATGGACAAGAACATTTCCAATACACTGAATATTACGTGGAGT
AAAGTTAAGTCCATCATTAAGTAATGGAAAGAAAATGGCACATCTGCCCTAAAAACCGAG
TGACCGTACAAGAAAGAGACTAGAGAGAGAGGCCACTAAGACACCTATGACTCCCCTGTA
GGAGTCATAAGCTTCAGCAGCTGATGTGGGAGAAACTGTGCATGCAACAACTGTTGCCCA
TGTTCTTCACTAGTCAAGAGAGAGGCAAAGAGAAAGCCACTTCTGGTATTAAATCTCACC
AGAAGGCATGTGGAAGCCTCTGAAGTCAACTGGAAAGAAAGGTTGTTGTTTTGATGAGAC
TAAATGGAGCTTTTGGCCATCAGATTGCACACTAGGTTTGGCAGACACTAAGCACGGCAG
ACACTAAGCACAGCACATTATCACGAACACACCATCCCCCTCTGGGAAGCATGGTGGCGG
CAGCATCATGATGTGGGGATGCTTGTAGGCAGCAGACCCTGAAAGGCTGGTAAAGGTAGA
GGGTAAAATAAATGCAGCAAAAATATAGGGACATCCTGGAGGACCACCTGATGCAGTGTG
CAAGACAACGGAGACCTGGGAGATTTGTTTTCCAGCAAGAAAATGACCTGAAGTATACAG
TTAAAGCTACAAAGAGGTGGTTAAAGACAAAGTAGTTGCTCTGGAGTGGCCAAGTCAGAG
CCCACACCTCAATCCAAATGACAATGACAATGACTGGACGTAAAAAGGGCTGTTCACTCT
TGACCGCCATGTGACCTGACAGAGCTTGATTGTTTTGGCAAAGATCAGGGCAAAAATAAT
AGCGTCCAGACTTGAGACCTATCTGAGCAGGTTCTATGCTGTAATTGTGGCCAAAGGTCC
ATCTACTAATTGCTGACTTGAAGGAGGTAAATACTTGTGTGATTAATTATTAATGTTTTA
TATTTTTAATAAATTGACATTACTTTAAATAATCTATTTTTTTTATTTAACATTAAAGAG
TCCATTTTGGTCAATCACTGTTAAAAAAAGCCAAATTATATTGACCAGGATTCAATGTTG
AAAAGCAATAAAAGAGGAAAACTTCCAAGGAGAGGGAAAACTGTTTATAGGCACTCTACC
TGTGAGAATAACTTACATTGACAAAATGATGTCAGTGGTTTCATATAGCATTACTCAGCA
GCGTTTATTCAAACACATACATTTTACAGAAGGGTTCATGCTTTGTCCTGCCAGAGGGCC
AATTTTACCAAACTTTGGGATTTATATTCCTTTCAGATTAATACTGTCACAGTTACAAAA
TGCATGCAGACAATGACCTGTCAGATGTATGTGTTTACCTGGCTGGGAAGCTGTATAAAG
GTCCTCCTGAAGAAAAGGCATAGAGTTCATCTGTTTGGGGTCTCTGGCTGGGTAGAGAAA
CTCCCCTGAACTGCTGCTCAGCTGGTACAGACGAGGAGTGAAGTTAAACCTGCCAGGATC
TGAGGGTCAAAGGTGAAAAAAATATATATATAAAAAAAGGAGACACTTGTAAAATCACAC
CATTCAAAGTCTGCCAGTATTTATAGTCGTGGAAAGTAATTACGTACGTTTACGTGAACG
CTGTACATTTTTGCGTTCCACTTTTACTGTACATTAATTGGGGGTCCTTGTACTTGATTA
CTACCTTACGGTTGTACTGCACAACATTTTAAAGGGAAACATTGACATTTTTACTCCATT
TCATTAACCTGACAGCTACAGTTTATTAGTTACTTTACAGAAAAGGATTTTCCATAAAAT
GGCACATGATAAATTGATGAGTTACAATGTACTGCTGATGATTCCCTTTGGCTTGTTTTA
GATGTTGATGATTTGTTAGCATTTGTTCCCATCTACAGTTTTCCAGTGGTATCGCTTAAG
TAACTGTTCAAGTCCCCAAAAGATAAAATAATCCAATATTTCACAAACAGCTGAAGACTG
GAGCAAATGCAAGAACACGTTTATCTGAAGATTGTTTTTTTTCTCCTGTCTTCTATCAAA
TTCTCCCAACCCCTCACATTTGTCTGATGGTCCTTTAATGGGGGTCCAAGCCCTATGTTG
GGAACCANNNNNNNNNNNNNNNNNNNNNNNNNNNNNNNNNNNNNNNNNNNNNNNNNNNNN
NNNNNNNNNNNNNNNNNNNNNNNNNNNNNNNNNNNNNNNNNNCAAGAAGAAAAAGGATGA
CTGGATATGTGTGTGTACAGGTGGATTCATTTGCACACAAAGAAGAAGTTGATATGGAGG
ATTAAAGTACACTGTAAGTAGAGGGAGGTGAGCAGGTGAGATTGGGTTTGGATCAGAACA
AGATAAGATGGCTTTATTGTCTTGCACAGTGTAAATGTAAGGGAAAGGCCTGGTGGAGGT
GGTGATCAGGGTTCTGCTGGATCAGAGTGACTGTCCGGAACTCTTTCTGTCTTTGAATCT
GGACATCTTTCTCAAATAAAACCACATTTTCAGCTCTACACAGCAGCAGCCTGAATAGAA
ATATTAGTTTTTTTTTATTCAAATCCACTTCTTTTCATGAGATTGTCCTTGTCTGCACAT
TTGGAACATGGAATGTTTCAGAGTTCTAACTTATCTGCCCAGGTCTCATTGTGACATCAC
ATAGAACACTGAAACTAGTATATATACAGGCCCTTTAACCTGCTGCTGGCACAAACACAC
TTATTTGGTTGGGCGTAGAGGCACGTTTGTTTGATTCTTCAGCGAAAGTTTAGTAAAAGT
CGAGGATTGTAATTTCTTCTCTCAGTTCTTGAGAAACACAAAGATGTTCAGAGGTAATGA
TAATGTAAGTACAAAGCCCTGTTTAATTCTCTGAACTGTCTGCTGTTCATATCTAAACGT
TTTTTAGCACACAGAGCATCTGATCACTTTACCTGACTTAAAACTGTAACTAGTCGCCGA
AATACTGTTGCAGTATGTTACATTTACTCTGATTAAATTGTAAATATTGTTACATTTTAA
ATTAAACGGTCATTGTTTGGGAATTGATGCTACTAAACTATAACCACATCTCACCACAAG
AGGATTTACCTCCTTTTTAGAATATACAGTGGGAACTCCAACTGATATTTGGAATTTTAT
TTATTCAGTGTACTTAGTGTGGACTTCCTTATATTTTGTGTTACATTACAGATAATATCC
TGTAGAGTAACGATGAAACATCCTACATTTACACAAAGCAATATGGTTTGCCTTCTATCA
GTTTGTGTTTCCGGTTCTGCATCTAAGCCAAAGGTTATACATTTAACCATGAAAGCATAC
AGCTAGCCGCTACACTGTGATAGAGAGCATGAAACAGTAACTCAGCATTAATAAAACTGT
GACCTTTATGTTGAATTTAAAAAAGCAGATTCAAGGCAGTCAGGTTGTCTGCCTCTGTCC
AAAGTAAATGCAGTTTATTTTTATGATTTTTATTCCTTCCATTACCAGCCTTCATCTGAG
CTTTCAACTGCTACTAAAATGTTGAATTAATTCAGTAATTCTTACATCCTCTAACAAGCA
TTTCAACCGTGTGGTGCTGGAGTGAGTGTGACAGTGTAACACTTGCACTTAAAGCTAAGA
ATTCGGTCTATTTGACAAACTCAAGTCAAACTAGTTGCAAAATAATGTCGTAATATTTGA
ACTCAATTGATTTCACAGTAGAAACGGCTTTGCTTTTTCATCACAGAGTATCACAAAGAG
CCACCAGAGTCCAGAGTGTCCTGGTGTCCTCAACAGCCACTCCAGGGCCGTGGCCTTCGA
GAAGGCTAGGAGGGAGGCTCTCCTTCTTCAAGCAGAGAGGCTGTGTGCTGCAGAGTTAGC
ACGAACCAACTCTGTGCTGCGGAGACTGGGACTCGGCAGCCAGCAGGACCCCCTCCCTTC
TCCTCAGCCCCCAGCTGCTCTCAGATGCAGGCCTGCACCATCGCTTCGAGGACGGAGGCT
GAGACCGATTTCATCGACCAGTCCTTTTAGTTTGACCAGGGAGGACACGGAGGAGACGCA
GAGACACCAGAAGAGTCCTGACACATGGGACAGGCAAGTGGATGAGCTGAATGCAGGCAG
AGACCAGATCTCCAGCCCAGCAGCTTCTGTGAGCTCTGAGGACACCCTCAGCTCGGTGGA
CACGCACACTCCCTCTGAGCTGAGGTCCATCTCGCTCATCTCCACTCCAGTCCCTCCCTC
TCCACCATCAACTCCTCTACCCAAAAGAAGAGTGAACCGTCTCCCTGTGATGATGCCGAA
GCCAGGTGGAGCAGGTCAGTTCTTCAACAGACAAATTGATCAGTCAGAGCAGCACAACTG
CCGACGTTTAAACCTACAACTGAGTTTCAATCAACCTAAATGTGTTTTCCAGCCAGAGTT
AAGTCCATATTGATGACAGATTATTTCAGGACAAGTAGAAATTTGTAGTGTTTCAGTTTT
ATACATTTTTGGATGTAAACAAATAAAAAGTGCTAAATATTTGGATCTTAATCTGAGCAG
ACAAAGAAGTAGCCGGTGGATATAGACTCCTGACGGCTAAATATCAGATGGAGGTGGTCA
TAGAGAGAGTCAAGAACCTACTGGGTAACTCTGCTGCCCTGTTGCCCCGCCTCCCGGCAC
CGACTACAAGAAACCCTGTAGTGGCACCTCTCACTCCAGCTCCCCCTCCAAAACCCTCCC
CACCGAAGAGAGCAACTCGTGGGAGGTCTGTGCATCCTGCAAAGACCACCAGTGGAGACC
AGAAGACAGACGTCACCTGCAGGTTCCAGACAGCAGAGAGGCAGAACCAGGAGGAGCTGC
AGACGCTATCTAACCCTGCAGAGAGTTTGTCTCAGTGCTTCAAACTGCTCAACTCAGACG
ACTGGTGAGACTCTAACTGCACACGGGAGACAAATTTCTACCTGCAATGCCAAAGACTTT
TTACTTTCACTGTGTTTAAGCTGCGTCGGCTGCAGAAGATAGTTGATTGTAAATTAGTTC
TAATCTGTGTTTGGTTCTTTAATCGGTTCAGTGACTTGACAAACTGTCAGCAGCGACTTT
ACACAGCTCAGTATAGAGACAGAACTTGTTGGAGCTTCAAAGTGCAGGACAGTAGAATAA
CTGTTTTTTAACACAGGATGAAGAAGGTTGAAGGGCTGCGATGTGTCCGAGCTCTGGCAC
AACACCATCCAGAAACACTGAAGCTGAAACTGCATGAAGTCTGTCAGGCTGTGACAGAAG
AGGTACTGAAGACATTTTCCTCCGCCTCTTTTCCTGCTGCTCTTCTTTGTCCACGTGTGT
CTGTGAGTGTCCACACTCCAGTACATCTGTGCTACAAGTATGATAACTGACTGCTGATGT
TCATTCTTGCTCTCTAGGTTAAAAACCTGCGCTCCTCAGTGGCCTGTGCAGCCATGGACA
CCGTCCGTTCTCTTTATGTCCACCTACAGAGGGACATGGACAGTGAGGCAGAGAGGACAG
GTCGAGCTCTGCTGCTGAAAATCGCACAGGCGTGTGGAAACGCCTTTGTTCGGCAGCAGG
CCAACGTGGCCCTGGAGGCTCTGGTGNNNNNNNNNNNNNNNNNNNNNNNNNNNNNNNNNN
NNGACTGAGGTAAGAGCACAGAGGAGGATCACGATCTATGAACAAGTGTAGTAGCAGCAG
CAATCAAAAGAAGTCAAATCAAACATAGTTAGTATATTTGGTTGTGTTTGTCCTTCCTCA
GCCACCTGAGCACTGCAGTAAGAGCCAGCACTGCTCAACACCTCCACCTGCTGGCTGACA
GACTGGGAGCGGCTGCAGTCCTGACAGCAGGGCAGATCTTCAGCCAGCGCTTCCTTACTG
CTGCCAGGAAGATGTCTGTGGATGCTGCTGCTGAAGTCAGGTCAGTTCTCACTGTAGTTC
ACTGAAGTCAGACCTGCTGCTTTCTGCTTTGTGTGTCTTCTTTGTTCAATCTGTGTTTCC
ACACTAAAGTGCTAAATAAGAAACCTGTATCTGTACAGGCCTCATGGACAAGCCATCCTC
CAGGAACTGGCCCTCCACAAGGACTTCAAGAAGCTGTGGCAGAAGACTGTGGTGGAAAAA
GATGGCTGCTCACTGGAGAAGGTCCTGAGGAATGTGGTGAAGAAGCAGACAAGAGGAGGC
AGCATGGTGCTGCATTGAGGAGCACTGTCGGTTCACAGTTTAAAGCCGGCTCAAGATCCC
TTTGGACTTACGGCAAATTAGGACATTGGAGGAGGAAAGATGGGCATTTTAAAACATTTT
AGGGTTTGGGTTAGGGTTGGGTTAGGGTTGGGTTAGGGTTAGGGTTTAGGATTAGGGTTT
AGGGTTAGGATTAGGGTTAGAAGCAAAAGTCCCGCGAGGGACAAAGTTCCGACCTCGAAG
CGAGGCCGGAGGTGCACGGGCACTCCGTCCCCGAGACCCGTCGCCACGGCCCCAGCTCTT
GTCTTGTCCGCGTCCACGTTGTTTATATGTCACCCGTGTCCACCCATCCTGTCTGTCCTG
TCTATCGTCACTCATCCCTCTGTCTCTCCAATTGTCTTGTCTCCCTCTGTTCCATCCATC
CTGTCTCATGTCCTGTCGTCCTCTGTCCCTACTACCGTTCCAAAAGTCCTGTCTCCCCCG
TCCTCTGTCAAAATAATCCCCTCTGTCTCCGTACCAGTTGTTGTCCCAAAATCCCTTATC
TTGTCCCCTGTATCCCATGTCTATGTCTATGTTCGATACCGGGTCGCCTTTGCTATGATT
AATCAATGTTTTATAGTTCGTCTAATAAGTATATAATATTTAGATATCTAATAATCAAAT
ATATAAATGAAATACCCCAAAACAAAAGAAATTAGTAATGAAATCAATGAAGCCAAAATG
AAATCACCATGAAATCAATGAAATAAAAAAGAAATCAAAACCAAATCAAACAAATTCAAA
AAGCCCCAAAGAATGTCTGCTAATCGGCTACATTTCGGCCCAAATACGGGCCTTCTTCAG
GCTCGCACACAACAGCAAGCTCTGTCTGTTGGCTCTGCTAAGTGGGAGAGATGTTGTCCC
TTCGACCGTCTGAGCAGAAGTGAGCTGTTGGGGCATGTTCCTTACACATACAGGGTTTTT
TAACTGGTTATTTAAATGGGGTTTTTAGAATAGGTTTTGTAAATAGTGTTTTTAAATAGT
TTTTTATAAAAGAGTTTTTAAATAGGTTTTTAATTAGTTTTTAAATAGTTTTTTAATGAA
AATTTAATGTATTTATGGAATTTACCCAACCAATATGAATTTTTAACCCCTATTATCAAT
TTCTCAACACAATATGa
>NODE_1809_length_517_cov_16.152805
TTAAAGTGTATTGCGCTCACCTGCCCAAGTCCAATCAGGGGCCTGCGCTGATTGCAGCAG
CTTGCAGCAGACAAGAGATGGAGGGAGGGGGGGGCTGGAGGCGGGTGGGAGGCTGAGGGC
TCTGTTGCTGGTGAAGTGACACTGCGGTGAAGCCGTGGCAGGGCGGCAGTGAAGCTGCAG
GCCCGGGGAGGATCCAGCTCAGCTTGCCTCTCCACTCCTCTCTGGCCAGACGGGGTGAAT
CAATCATCTCCAAAGATGTCAGCATCTGCCCAAGCAATTTCAGATTGGAATAAATGGCAG
ATGGGGATGTTGTTCCCTCTGTTTAATCAGTTCCACCAAATGTGGTTTTATCTCTTATAA
AATGAAACCATCTGTAGCACGTAGGTGTAAGGATCAAGTGAGGGAGGACGGAGGGAGAGG
GTGACAGAGGGAGAGAGGAGAGATGTGCGTGTGTTTGGAGTGTGCGCGCATATGTGCATG
TGTATGCTTTTTAATGTGTGTGTGTGTGTGTGTGTGTGTGTGTGTGTGTGTGTGTGTGTG
TGGTGACGGAGGGCAGAGAGAGATGGAACACTTGTGAAACAGAAGCAGAATAGTGGGAGT
GAAATAGGAAAAAAAAGAgaagcacttatacattataaagagggaaaatgtaatcttact
g
>NODE_1810_length_216_cov_14.032408
TGCGTTCGGTTCATGCCGCAGAGACAGTTCTGGCCTCGTCCCTCTTCGCTCGCTGCCACT
GAGGGAATCCTGGTTAGATTCTTTTCCTCCTCTTATAGAGATGGTCAAATTTCAGCGGGG
GAGCGCAGTCGGTACCGGGGGCCGAGCGCACCGGCGGCTCAGAGAGCGGAGGGCGGCTTC
ATGCTGCGTTCGGATCATGCCACAGCACCAGTTCTAGGCTCTTCCCTCTTCGCTCGCTTC
CACTGAGGGAATCCTGGTTAGATTCTTTTCCTCCTCTTATAGAGATGCTCAAATTTCAGC
GGGGGAGCGCAGTCGGTACCGGGGGCCGAGCGCACCGGCGGCTCAGAGAGCGAAGGGCGG
>NODE_1811_length_474_cov_24.476793
AGCAAAAAAAAAAAAAAAAGCGCTTGTACCCTGATTGTGTAACTGTCATGTTGAAACACA
CTCCTGGTGGCAGCAGTGTCTTTGGCTCAGCGTGTTTTACAGGATGACTCACAGTCTGAT
GGACAGGCAAATCGATATTTTGACTTTGGCCACTGGATTTCCTCTTGCAGGAGGAGCGAC
GGTAATGGAAGAGGACTGTAAATAAGTGGAAGGTTCTTGACAAATGAATCCATTAACATT
TGCCTGTGTCGCCTGGCGAGCAGATTTGCTGTTTTATGGAGCAGGAAAAAAGAGCTAGTA
AATCTGAGGGCGCTGTAAGGGTGAGGAGCTGAGAGCAAGCTGGGGAACACATCTCCCATG
ATGCAGCACTTTATCTCCCTCCCAAATGGCATCTTTATCTGCCTAAATTAAGTTTTGATT
CCTTGCCACATACGGAGCTGCAAATCACTTTTAATACTGATATCAAGAGCAGCAGTAAAG
TGTGCCCAAAGCGATGGAAAGCAGCTTTATTGTGGTGGCACATAACTGCCGCCACCGCCA
TTCACTGTCTCTCTGTGGCTCACAGTTGTAAAAAAAAAAAAAATCTGCCCCAAACCACTG
CTTTGTGTGCAAATCATa
>NODE_1812_length_583_cov_21.867924
ATCTTGTGCACTTGGCCAAGTGTAAGTAATTTCTTTGATAGTATTTTGCTCATCTCTATC
AGCTTACACTTTATCGCTTAACTTATCATCAAATATACACCCTTACACTCACATGCATCT
GTGCATGCACGCCGCGCACACACATGCACGCACACACGCATGCACACATATACTTTCCTC
CGTCTGGTGGGGAGTCTGGACTGCTCCGACTGACTGCGCCTCACTGCCCTTGTGCAGTGG
TGTGCCAGTTGTGCCTTCCCCCATCGCTGTGAATGCCACCATCTGGTGTGCCACGTGGAC
ATCATAATCTCCCCTTAATTACATTAGCAGTGCAATCAGTTACTGCATTACAAGGCCGGG
CGAAGAGCTTTTAAATCTTGGAGGAAATCATAAATAATTGCACTAAGTACCCAGCGCCAG
ATGTGCGTGCCAACTTGGCTGGCATGAGATAAATAGTAACCTCAACAACGGTGTTCAGTA
TCCAGTCTGCAAACATTTTTTGGGCAGTATGATCCCCGCGTCCTTTGCTCTCATCCCCGT
CCTCGTCCTTTCCCTTTGGATTCTCTCACTTTGTGTGTTAAAGCACACAGAGAGGTTGGG
CTCCTCAGACTGTATACAGTCTCACCTGTTGCTGTAGTATTTCCCCGCTGCAGTGTGACT
GATGGCATCCGGGAAACTGTTTGTAACAAGgtgtttcaccgcgtcaccattcagtccatt
actacgc
>NODE_1815_length_483_cov_12.956522
GACACCAATATTGCTTGCCGTTGCCACTCAAATCATGACAGCCGAATGGACACAGAGGGA
AAGTTTGGTTCTGTTTCTCGCTCTTCCTTATCTGCCTCTTACAACAGAAAAAACAAGCAA
ATCCCATGCACTTGGGGGGGAAAACGACACGCAACAATAGCATCCACCAATAGCGCTGTC
AAACAACGCCATCTCTCTCGGATGTTAAAAGCTTTAAGAGCTGAGGCCTCTGTGACATCC
ATAGCCTCTGGATGTCAAAGATGGTTGAAGACTTGAGAGCAGGCCTCTGTTTTAAAAATA
CTGTGTGTGGGTGTGTGAGTGCGCACATCTCGGAGCAGCAAAAGTGACATTTGAGGGGCA
CTTTACAGAAGCCAGCGGTTGCTAGGGATCTTCTGTATCACCTAAAGAGCCTTTGTCAGT
CATTGGAAAGCTGTCACCTTTCGGGGGGCCGATACGGTAGGGGGAGCCGGCTGACAGGTA
GGAATTAATGAGAGGTGTATGACAGCAGACCTCAGTGCTCTTGTGTATGAGTGTGTGTGT
GTGTTTGAGAGTGTGTCCACATGCGTGCGAGTGAGGTCCTTTGTCTCAAGAGGATGAACC
ACCTTCTTTGTCATCCTGATGGGGGAA
>NODE_1816_length_783_cov_9.020434
GGCATCACTTGCTCGGCAAGAATATGGCAGGGGAAAAAAAATCCTGAATACCTACAAAAA
AATAAATAAATAAAAAAAACAGCCAAGAAAGGACACTCGTACTACACTGACTCATTTTTA
TTATAATCCAGGTTAGTGTGCAACTGGATTTTCAAGAGGCCACTTATTGCAGCACATGCT
GTAGGTCATCTGTAAAAAAAATAAAATAAAGCATTTCAAGTTCACACCCATATCATGTGC
TGGTTCCAGTAAGGGGCCTTAACCATCGTCGACAATACTGGAAATATAGATGCACAGATT
TCATTTCACCATTGCTGTGTGTGAAAGGCTTTTATCCAATGTAGCATCTAAATGTAGAAG
GGTTTGTAGTAAATCAATTTTTTTTTCACAACAATTGCCACCAAACTAAACTATCTGTTC
TACTTATTTCTAAAAAAGCATTGACCGTCAGGGCATAGCCAATATGGAGGTTAATCCATT
CTAGTGTCTATACTATGGGATGCTTATGGAAGCATATTTGCTTAGGGCAGCCATGCAAAT
TATTACTTACTGCCCTGTAAGCTGATAACACAAATTAGATACCCATTAAAGTTGAACAAT
GTATATAGAATGAGAAAAGATTGCAAGTGATACCTGAAGGGATGCTTAAGTCATATGGCA
CTAAAATATGCCTCATGCTTGCAAACTTCAAAAGTGAAGAGATGTTTATCCTTGGGATTG
GAAGATGCATAATAGTAATCTCATATGCACAGAGGCAGCTGCCAGGTGGAGGATAGCACA
CTGCATGTTTATGAATAGAAATCATTACAGGGACTGGGGAGCATACCGGCATGGACCAGT
GACACAGAACTTTTTTATCATCTACCCAGTGCACACTGCAGTACTTAAAAGTTCATGTGT
CAAAATGTTTAGTACAGTAaggcatta
>NODE_1821_length_508_cov_22.665354
TCACACACCGCACAGAGACTCATCACTTAATCTATCAATCTCGTGTCTCTTTTCCCCGTC
TCGTACTTACCTTCTCCCTACCTTTTTCACTCCGGCACTCAGCCTCGCACACAACCAACG
TGCTCCACATAATACACACAAGCAGGGAAACGCACACAGGCACGCACACACAAGGTAGCT
TGGTTGGTGGGGGCCATGGCTGCAGCTCTTCTGCGCAGTCCCAGAGTGGCTCCCGGGGCT
CGGCTGCCAGTTGTTTGCCAGCGTCTCCGGGTGGAATTCATTCAAATTAAAGCAGTGGAA
TGAGGCCCGAGTCCCAGAATGCCTCGTCCCTCTCCTTCATCAGCATTCCGCCGATGAGAG
TAATTAAAGCAGAAATTAATTCTGCTGTAAGCAGAGGAGCCACAGAATAACTGATATTAG
AGGCTGGATGATGAATGCTTGGCATCAAGGGAGGTCTCAGGGGAGGAAGGGGAAATTCAC
AGATCTCTTTTTCTTTCTTTCTTTCTTTCTTTCTTTCTTTCTTTCTTTCTTTCTTTCTTT
CTTTCTTTCTTTTTCTTTCTCCTTTTCTGTCTGTCTTCCTGTCTTTTATTTTCTAACATT
TGGCTTTTCCTCTTTTTTTTCcctctctctgccccaatcctgctttcttttt
>NODE_1822_length_664_cov_12.134036
GTTATTGAGAGCAAGACAGTTACTAAGAGGGGAACATTCGGTCTGGCCTGTTTTCCTGGT
TTTTGGAACTGAGGCAGCCAATCAAGTGAGAAGGATTCTCTTTTAGTTTCTCAGCTGGAT
TTCCACGTTGCTGCTATGTCCCAGCATCCTCACTGACATCAAGTGCAAAGTTATGTGTTG
AAGCTTCTGTAAATACGTTCAGATGTGGAAATACAAACTCCCTCGCAAAGAAAATGTACA
TAAAGCTCACACAAGAAGTCCATCATGGCCAGGGGACAAAATGATAGTGTTTTTATAAAT
ATAAATATATATCGGGTTTGACAACCTTCGGACTGTTACATGCACTTTCTTGGAAAGTTG
GAAGATCTTTATGGGTCCAGTTTCTCTACACTTTAATACCTACTAACAACTAAGATACTG
TAATTCTTTACTCTAATAATCAAATACATCAGTTTTCCAAAAGAAACAATGTGTGTTTGT
GTGGTTTTATTTTAATCGTGTCGCAACAATTTTCCAAACATTTTTGAAAAGAGCAGAAAT
AAAAATGAAACATGTCTTTTTGACTTTTGCGTGATCGCTGCTGGTTGCGCTGCTCTGCTC
TGTCCGTGCGCGCTGACGCACAGCACTGGATGCAGTCACTGATGAATTAAGACATGGTCG
CAGTTTTGAACATAGTTTCCTTTGCCAGCCTTTGAACGCACAGATGAATGGCTAATCCTC
GGAATCAAGCGGATTcgaggctttttacgcgtcaaggaaaagcttcactcgtcaaattta
tttatacacccataaataagattgtaat
>NODE_1846_length_858_cov_17.319347
CACGACACTCATCCATCACAGCCTAACCGATTGCATCCCTCTGAAGGCTCAACACGCTAA
CACCATTAGCTCTACTGCTGGGCATCTAACTAGCACATCACTCACACAGCTACATGCTAA
CAGCATTACGGCTAATGCTGCCCCTCTAACTAACACATCCGTCACAGAGCTAGAAATCCT
ACGGCTCTACAGAAACACGTGGAACCGCACTGTCTCTCCCAGACAATCACCCACATTATT
TTGCCTCTGTTACTTTTGTTGCTCTGTGGCTAATACCCTCATTTGTCTCTGAAGATGCGG
AATGCCACTGAAAGAAAGCTGTTTTGATTCTGTTTTCTTCTGCCCACAACAGATTTGGGC
ATACAGTTGAATACGCGAGACTCTGTGAAGGGAGCCATTCAAATTCGATTATGATTTCAT
ATTTCACAAAGACAGTACACCACGAGGATGATTTTTAATTAGAACCAGAATCAGTAAAAA
GAATGGGGCATGGAGACAATAAAATGAGGAATGCATTCATCCATGGGATGATTCTTATTT
AAGATCTGTGCCAATGTGCTAACAGCATTAATGAAGTTATAAAGAATTATGAGGGGAAAT
CAAATTTGCCTCGCCACTTGAGCGCCACTAAAATGCCAAACAATAAACTACCAGATTGCA
AATTAGATCAGTAAAAATATCAAACACATTGCGGTGCAGGAAAATCCATAATTGCATTTA
GTGCCTGGCCTCTCCTGGGGGAAGAGACACTAAAGATCATCAGCAGGCTACACGGGAGCC
GCTATTGACAGAGCGGTAAAAATCGACAGGCTAACTAAATAAACACTCCAGGCTCCATTA
AATATTCAACGGCTGAGATTTGACAGTCTAGCGTGCCTGCCTCTCCCCATTGCCTCCATT
GGCTTCTCTCTGCAGCACATCTTCCTCCCCGTCTCCCCTCCTCCTGCACACCTCCCCCTC
CCGCTCCTCCTCCCCCCCTCTTCTCTTCCCCCTCCTCTCCac
>NODE_1850_length_667_cov_16.385307
CATTGTGGAAAGCAAGGACAGAAATTTTAATGACTTTAATGAGTATTAACGTGCACTCGC
AGAACTGGGTCTGTTCTGTAAATACACGGTTATCAAGTTTATCCATTTGTTGTGCTGGAA
TAAATGACAGTGCTAGTCAGTGAGAATAATTAGAGCAATCACAGTGTTATTGCCCAGACA
GGCTACTACATTTCATTCCATAATGACATCATTACCTCAAGTTAATTATGTGTCTTGCGA
GGTGACACGTTTGATTAAACACATGAATGCGCAAACAAATCAAAAAATTAGCCGTGGAAT
GGCACACTAAATGGGAGGATTTTTAATGGTGGAATTGTCATTTTGTTAGTTTGCCTCTGT
TCTCAGGTGCAACTGTGAAGGACAAATGCGTTTAGGACGAGAGACAGAGAGAGAGTTGCC
TCTACAGTGCAAAATCTAAGGTGAAAAGGAAGCCAGACACAAAGGGTTAAGAAGCACAAA
CAATAACATTTCAGGAGCAGATGTCCTTGAGGCAAAACCAAGGACAAGGCAATTGCTAAT
CTTGTATTCCCAGCATGATCAAATCACCAGGCAACAGATATAAATAAAAGGACAGGAAAT
GAGGAATTCACATTCAACGGTGTCAGCAGCGAAATGAAGATTCATGGTGAAGAGCCCCGG
TGAAGGCGGCAAAAATTAACTGCAAATAAAAGGGACAGACGGCCTCCAAAGTCCAGCGTA
TAAAGTAGGCTTGGTGGGAGAAAAACACACACACACGCTAGATAGGGTCTAGTAGATGGT
GGCTGGGGCTGAGGCGAATGGGCTGCACTTt
>NODE_1851_length_651_cov_14.654378
CCCAGCGCAGACTGGCCACGTGAGAGCGGAATGATCAGCAGGTGAAAACCACACAGGCCT
ACATTCTGAATAATTAGACTTTTTATAAACAGGATTTTTAAAAAAAAGCAGTCAGACCTG
GGTCATTGTACACTGAAGGACTAAGATGCGCGATCATGCGCGTAAAACAGCATGTAAAGA
AAATACGCAGTGTAAGCTGTAAAAACAAACAAACAAACAAACATTAAAAATACTGTATGC
AAACTGCCTGGAGCATCCAGTGCGCTTACCTAGACTGGAGGGGGGCTGAATGTGTTGCCA
GCGTTAAGACAGCGCGCAGAGTTAATGAAATATCTCCAAATGGGAGTCAGGAGTGCGTGC
AGAGATAAGCCTGATGTGGTTTATATACCCAGAAAGCAAGTGCTCCTCTTCTCATATTGT
CCAAGAGCGTTTGCATAGCTGGCCAAGTGGCTCTGCTCTTGCTGACTCGCTAACATTGCA
TTGTGTTTGTTTTCCCCTTGCTATGACGTGAGACAAAATATTGGCCATATGTTCATCGGC
AATAAATTGTTCTTGAGCGCAAACACAGCTCCCCGAGGACGGTGCTTTTAACCCACACTG
CTGGTTTTCTCTCTCCGGGATGTTTTAGGGACACCAAACTATCTGCTGTATCATGTAGGT
ACATGATAATGTTACAACAACCTGTTTAAGAGATAATTGTACGCGTGTGGAAGCGCCGCT
GGTTGATCTTTTATACTGTGACCTATTATTCCTCACACGGGGCTCTCTAATAAATCGCTT
GGTAAccaagaagca
>NODE_1855_length_630_cov_1.988889
GGACGAGGAGATCCTCCGGGACTGTTTCCAGTCCACTGACTGGAACGTTATGTTGGACTC
CTTTGGGGAAGATATTGAGGGCTCCACCCACTGCATCACGGACTATTTGAACTTTTGTTT
GGATGCAGTGATTCCTGTTAAAACAGTACAATGCTTTCCAAATAACAAACCCTGGATAAC
CAGCGAGGTGAAAGCTGTGCTGAACAGAAAGAAAAGGGCCTTCAAAAACAAAGATCCTGA
GGAGATGAGGAGAGCACAGAGGGAACTTAAGATCTGCATTAAGGAGGCTAAGGATTCCTA
CAGGATGAAGCTGGAGAGGAGACTGCAGGCCAACAACATGCGTGAGGTTTGGAAGGGGAT
GAAGATCATCACAGGTTGTAAGTCAGGCAGCGCTGCAGCCGAAGGGAGCAGGGAGAGAGC
AAACCAATTTAACATCTTTTTTAATCGGTTTGACTCAACACCTGCCTCCCCACCCACCCA
CCTCCCTGCTCCAGCTCCCCTATCCTGTCCACCTCCTCCTCCTCCCTCCTCTGACTTCGC
CATCCCCTCCATCTCCTTCACCATGGACCAGGTCAGACAGGAGCTGAGGAGACTCCGCCC
CAGGAAGGCAGCCGGTCCAGACAGGTTGTGTCCGAGGCTGCTGAAGGCCTGTGCTGCAGA
GCTGGCTGAGCCCCTGCACCACATCTACAACCAGAGCCTGCACTTGGGGAAGATCCCATC
CCTCTGGAAAACCTCCTGTATCATTCCGATACCGAAGAAGGGACGACCCAGTGa
>NODE_1856_length_291_cov_5.701031
AGTAATCGTCGGGGACAGAGGTCGTTGTCCGACGCGGTGGACCGGGACTGTAGGTCTGTG
CTCAGAGCTGCGCTCCGTCCACCGTCAGGACAGAGCGAGGAGAGACACTGGCTGGATGTC
CAGGTGGGACAAGACGTATGAGCTTCTGGAGGCTGGTCTGTTGTGTGTTTAGAGGCAGGT
TGTGGCTGAAGATGTGATGTGATTGTTTGTGGCTCCAAAAGTGTGACAAGTTAAAGTGAG
TGATGTGAGATTGATAAGTGACAAGATGAAGTTGGAAAGTGAAGAATGAGAATAAAATCC
TATTTTATTTGAGTGAATATGTGTGATGATCATGTGTAGATGTGCGATGGAAATGTAAAA
AGTCCAAGCATTGAAGGTAAAAAAAAAACTAATGTAACCAGGTGGTAAATAAAGATAATT
AAACAAGTAAAAACC
>NODE_1858_length_833_cov_16.289316
TGGAGGCCCACACTCTGTCTCACTCCGAGGAGCGGGAATACAAGTGTGACCAGTGTCCCA
AGGCCTTCAACTGGAAATCAAACCTAATCCGACATCAGATGTCACATGACAGTGGCAAGC
ACTACGAATGTGAAAACTGCTCAAAGGTAAAGTGATGACTTTTGAAGGGGTTATTTAACA
AATGAGACTTTTTGTGTCACACGTCTGACTTTTCTTTAATTGCGTATTTTTTTAGAGGCA
GATGGTAACTCCCCCGTGTGTCTGTGTGGTTCCTTCCCCCAGCAGGTGTTCACAGACCCC
AGTAACCTACAGAGGCACATTCGCTCTCAGCACGTTGGGGCTCGTGCCCATGCCTGCTCT
GACTGTGGCAAGACGTTCGCAACGTCTTCGGGCCTCAAGCAGCATAAGCACATCCACAGC
AGTGTCAAGCCCTTCATGTGTAAGTCACTAAGACCCTACCTATGTAAGTCTCTTCAGTAC
ATTATAATAATAACAATAATAACGTGCTTTGACTTGCCTTTAATAGAAAAACTCTGATGT
TTTTGCAAAAATACGCTTCTTGAGAATTGAGCTTGTTATGTTCTACAGGATTTTCACATG
AGATTATATAGTAGCTGTGTGGCAATACAATTTCTTTTAAGACAAGAGTCATGTAGTTTT
TCCTGCATCAGCACTCTCACACACTGCTGATATGGTAATAACAACATTTAAACTAGCGTG
CCATTTCATTCAATCCCACTTGGTCTAACCTCACTGTTGCCTGTCACAGTGCGCCAGCCT
GATCTACTGTTGACGCTACAGCCAACAGGCTTTGTTTTCTTCCTTCGTTGCTTTTTTCCT
CTCCTGCGCACACACATTTTCGTCCGTGCTCCTCAGCAAAACGCTAATTCCTGCAAGACA
CATTTTGACCTTTCGCACTTTCACCACCTCACACAAGAGATCGGATCTCCTTCCCCTAAA
GCATTATGAccttcacc
>NODE_1875_length_591_cov_13.230119
TTTTCAGCCATATGTCAACATAATTCATTTCCGTGTGTGACAGCTCCTTACAGTAAGACA
CTGTGGGACTAGTAGTTCTCAAAACCGTGTTTACATAACCAGGAGCTCGTGCTAACCACC
GTTTTCTGCCTCTAAAGTCATACTGCGGTAAAGACTGCCGCGGAAGTGATGCAGGTCAGT
TCATCCGAAGAGAAATAATTTACTTGTAATTTGACAAGTTGTTTCCACAAGTAGGGTAGA
TTAGGTTAAATAAAATGACAATATTTTTACAAATGAGCTAAGCGAGGCATAGGAATAAGC
ACCTATGAGTGCAGAGACAACACTTTGTCATCATGCTTCTCATTGTGACATCTGAAAAGA
CCCACAGGTGCTGTAGAAAGTGACTGTGTTGTCATATTTCATTTAGGCATCCTTCTGCAA
AGCTGTAATTGCCTAATTAGCTTGTTAATTAGGAGATTAGCATTTACTGATAGAGTGGCT
TGCTCTGTTGTGATGAGAGTAATACAGATTAAGTGAGAAGTTATGGGTGCATGAGTTCAC
AATTTTGCCGTCCACAAAGGGGTCGCAAATCATTAAAAGATTTGCGAAATCGCTGCGAGT
ATTACATCTGAAGAGGACGCTTGTCTTTTCCTTCCTGCCTTGTATCAGAATTGGTGCTGA
GGAGGACGGTGAAAGAATGTAGAAGGCAGCCTGTCACATGGCAGCGAGCATCCCTCCTGG
TCTGAGTGTCGCCTg
>NODE_1876_length_846_cov_13.609929
TGTTCTGAATCCCTTGCTGTCTATGTTTCTGGTCTTTGAATTAGATATTGACTTGGTCTG
AATACTGTGTTAATGCAGACTAACTGGACTAACGCGTTACAGGGAATTTTGATTAATGAC
ACCAGATTTCTTTGCTTCAGTAAAACAACAACAAGCCTAATTGTTAATGATTCCTCTGTT
GGCTCTTGCCACTTCTATGGGTTTCTTGTGTGTTGGCTTACAGCTTGAAAAATATATATT
TATATCCACTACCAAAGCTGGGAACTGAGAGTGCTGTAGATGTCATTGATGATAATGCAA
TAAAAAGCATTTTGGGGGTATCTCCACCTCTGCACTTAGCCTCTTGGCAGTGGTTTGATC
AAGACAGAATAAGCTTGTGACTTTTCAATTCCAGCCATAATTTGTTTCGATATTACATCT
CCTGGATAGAGCAAGTGATGGAATTTTTCCTATCTGAGACAGAGGCAGTGGGGAAGCTGA
CGATGTCCCATAATAGGTTATCACCAACCATATCTTTTGCAAAATAGAAACCCAACACAT
GTACATCTGTGGCCTAGTGTCAGAGCCTTAAATATACATCAGAAATGCATTAAATTTGCT
GATTGCTATTCTTTTCCAACAGCGTGTCAAGCCCCAAATTTATTTTTGTTTCGTGGCTTC
CCGATTACTTTGAATTGCCAGTAGTCTCTCTTGACATTGACGGCTTTGAAGGAAGTGACA
ACATTAAATTTATTTTCTGCGTGCATATGTGTGTGCGAGCGTATACGACCGGACGATGTA
CCCGTGTTTTCTCTTAGATTGTTTGAGGTCCATCGCAGAGAGCCCAGCCCTTTCATATTG
TATGTAATTTACTGGAACCACATATAGCAACAGCGGTACTGCTGAAAACTGATCGGATGT
CTGGAGCACCGTTGCCTCTCACAGGGGGAAAGGGAAAAAAAAAAAAGAAGAAGCTCTATT
TAGTTGCGTTTCTAAAGGAATATCCTTGTc
>NODE_1877_length_549_cov_9.823315
GATCATTCCATGCGGTTGAGTGTCAGAATACAGCAGAAGCAGCAACCTCACATCACGATT
TTCTTTGTTTTAATATATATTCTCTGAATGCTTGTGTAGGTGTAAATGTACTATACACAT
AATAATACCAGCGTGTTTTGTATACACATGCATGGGAGCATGAAATGAGTTGGTCTCCTT
GATAGATGTTATATATCGACGCGCCGAGGCACCATGTGTGCGAAGACGTTCACGGATGCC
CACACACATTCACACAGATGCCTGGTGTCACCTATAGTGGTATCATCCCTTACAGTCAGG
CAGGGATCATCATTGCACCTGCTAATTACCATCTCCAGCTGGAGAGTTAAATGGAGATCT
GTTCTATGTCTGACCTTTGACCCCATGCTCTTTATGTGACGCACTTCAAACCCTGTTTGG
GGCTGGCTGGGCTGGGCCTTAATGAGGCCCCATGTCTGCCCTCTGTGGGCTGTGCGCCTT
GGATGCCCTGCTTTCATCCCCGACCATCTTCCCTTGATGTAAATTGAAAAGATCACAGCT
ATGGGGAGAAGACCTGTACTGGAAAGGCCTCTCTGCATAGATTATGAATATCATAACTCA
ACATTTTTTTCCCTCCTCTCCCCCAACCACCCACTCCCCTCTCCCCCCCTGCCACCCCTT
CCCTGTACAATGCTATAGTTCTAATTGGaccca
>NODE_1878_length_452_cov_8.891593
GTGTTCATGTTGACTAAAATAATAATTTGCTTTGGCTGTCTCCTTCCATCCCTGCATCCA
CACCTCTCCTCTCTCTTATGGTACTACAGCTTCCGTGCACAACGGAAATGTCCTTGAATG
AATAAAAGCGAAGCGGAGGAGAGGAAAAAAGTAGGTGAGTGGAGCTGTAGTGGAGGAAAA
AGAAGAAGACGGAGGGGTGAGTGTACAAAGAGAGAGGCAGAGGAGATAAGGGAGGGATGA
AGAGAGGAGGAAAAGGAGGCAGAGGGCGGAGGCGTGCGAAGCCCAAAGCCCAGCCCTGTG
TTGGGAGAGGAGGGGAAGGAGGGGGAGGAGGAGGCCCAGTAAATCAGCCAGCCTCTTGTC
AACACCTCCCACCAGCTTCCCCCCAGGGGCTTCTGAAGCCACTGAGCTGAGAATAACAAA
TGGCCGTCATTGGCCAGGCAAAAAGCTGTGATTATAATTATCACATCCCACACTGACCTT
GCATAAACCTTAATCCTTCTCCAATGGAGCATTTAAATAGGCTGCCAACAGCGACAGAGA
TGAGGGGCGAGGGAGGGGAGGGAGGGGAGGGAGGGGAGGGAGGGGAGGGGAGGGAG
>NODE_1879_length_714_cov_19.008404
TAGCTGTTCCCTCCATGGCGCAGCCTCCGGTGAACTAGCTCTGACATTTTAGCCAGAATC
TCAGAAGCCTGCGGGACTACTGAAATGTCTTGGGAGAAAGCAAACTGAGACAAGAAGGGG
CCCATGGGAAATGTAGGCATGTTATGCTGCACAGGGGAGGAGGCCAGTCGGGGGCTGGAG
GGCTCAGACTTGATCCTAGTGTAAGAAAAACTGGCTTTGCTGCCTGGGTGGGCCTCTCCC
TTCTGAACAGACAGCATGGGCTTCTTCTCAGCCTTGTCAGCCTCTCCGTCTGTGCTGGTC
TCCTTGTTGAGGGCCCCTTTGGGACTTCCCAGCAGAGCATCCTTCCTGTTGGCCAGCTCA
GCGCGGGCCTGCTGCTGCTGCTGCTGGAGGCTTTCCTCAGGACCCCTGGGGGAATGCTCG
GTGCCGTCGCCTTCCCTGTGAAGTTTGCTGCCGTGCCCATGTAAGTCCTGATGCTGTAAG
AGTTCCCTGTGGCTCTGGAAGCTGATATGGCAGTGATTGCATCTGAAGGCCGCCTGTGAC
AGGTGAGACATGATGTGATGCTGGAATGTAATAAGAGAATCTGCCGTGTAGTTACAGATT
GTGCATTTCAAGCTGGTGCCAGGAGGGAGGCTCTCTTCCATTTTGACACCTGTGAAGGAG
ATAAAAGGGAGAAATGCTCAGAATCTCGCCTCCCACTTCTCCTTTAGAGTTAACTGTAGA
AACCATCAAACGCTCATGCATTATGCCAAGCTTATTCCCATCCACTAGATTTTTTTTTGC
TCAAGGATAAACTGTCAACTATGCTAGCTGACAGCAGGATATGTATATTTCTCAAAAGAA
ATGACAGTCAtttttcca
>NODE_1880_length_481_cov_3.214137
CAAAAACTCTTGGTGCAAATCCAAGTAGCAGCTATGCACCATACCCCCCTCATAATAACA
TCCAGCCTAATCATTATTTTTACTCTTCTTCTATACCCCCTCCTCACAACCTTAACCCCC
GTCCTCCAGAAAAACGACTGAGCCCTCTCCAAAGCGAAAACAGCCGTGAAACTAGCCTTC
TTCACAAGCCTGTTTCCTCTATCCCTATTTCTAACCGAGGGCGCGGAAACGGTCATTACC
AACTGAAGCTGAATAAATACCCACACCTTTGATGTAAACATCAGCCTAAAATTTGACTTC
TACTCAATCATTTTTACCCCTATTGCCCTTTACGTCACATGATCTATCCTTGAATTTGCT
TCCTGATATATACACACCGACCCATTTATAAACCGCTTCTTCAAGTACCTACTAATCTTC
CTCATCGCAATAATTATTCTGACCACGGCCAACAACATATTCCAGCTTTTCATTGGTTGG
GAAGGCGTTGGCATCATATCCTTCCTCCTAATCGGCTGGTGATACGGCCGAACAGACGCC
AACACTGCAGCTCTCCAAGCCGTTATTTACAACCGAATCGGGGACATCGGTCTTATCTTC
ACAATAGCCTGAACCGCAACAAACc
>NODE_1881_length_738_cov_14.346884
ATTTTAAATACTGATTTATGTCAATTGTGTCACTTTTAATTTCGACATATTCTGGATACA
TCTGTTAGTAAATCTTTACTCTATACCATAAGTAACATTTTAGGATTTTAGCTCACCACC
AGAGCAAATTTTAATCTCAGACAAAGGCAGTGTAGTATGACACACCAGAGACAAGATGAG
CTATTGCTTTAGCAGTTTCAGGCATAAATGACATTGACTTCTGGGAGATGGAACTCTTTA
ACATGCTCTGCACCAACTGAGTCACATCTGCCGTTGACAAACAGCTAAGGAGTAACCTGA
GTCTATGTTCTCTTTACTGGCAATTTTTACATTTTATCATTGAAGTCAATGAGCCAATCT
GCAATTTACGCCGTGGAGAGCGGGATGAGTGTATTCAGAACCCGGTCACACACCCAATCT
CCTACTAAAGAGCAGCGATAATGTAATAATGCCTCACTGATGTGCCAGGCAGTAATGGTG
CTGAACATCTCCCATTCATCCAACACTACCTGATCATTGCTTTAACGGAATAATACATTA
CGGCTGGAAATAGCTGTAAACCTCCAACTTTATCTTGGGAATGTGCACTCCTTTTTACCT
CAGGAAACGTTCCTGTCCCTCGGTAATAAAAGGCAGAGCTATCAGGATGAAATGAAAAAG
AGATTGAAACCCTTCTGTCTCTGTCAGGCAATGCACAGATATACAGAGTATGGCCTTCTT
GCTATTTTGTAGCCTACAGGCTGTTTGTATTATTATGAAAATAGGTATTATGATCTTATG
TTTTCTCCAGGAAGAAAATGAAATATTGAACATGGCTGCTTTTTTCCCTTATGACTgtaa
agtaggtttgattgaccgttatttctctctgtttcttatccc
>NODE_1882_length_476_cov_7.224790
GTGATATCCCATCATAAGACCAGAAACAACCACTTTTATTCCAGTCATCTCTTTGGTTTG
TCCCTTTGCTTTTAGTCCACATCTGTACCAAAACACTGACCCATTATAACCCCATCCCTC
CTGCCCACACACACAGTCCCCCGGCCTTAAGGAAGGCCCGACTTACTCTGATAGGATGTA
CGGATCCTTTTCTTTGAATCTGAATAAAAGTTAGACAGGCCACGCATGCAAAACTCTGTC
AGGCAGGCCCGCATGCCCACACCAGCAGCCACAGAGTCACCAAAAGGTGGAAGGAGGAGG
AGAAGAGGGAAGGAATGAGTGGTAAATAGGATGGCAGGGTAGGAATAAAGAGTGAGAAGT
ATAGGTGAGGATTGAAGGCAAAGGAGGGATGAGAGAGGACAGAGAGGCGGGAATGAGAGA
GAGCGAGATGGCAATGTAAGCGAGGTAGGACGGTGGTGGAATGGTAAAAGGAGAGAAATG
AAAGAAATAAGGTTAGGAGGGAAAGAATGTGAAGAAAGGAAGGACGGATGAGGAAATAAT
AGTGTTACGACATTTTAGGAGGGAAGAAAGGGATTaaggaggggagggagggaaggggag
agagaagaacacacaggctt
>NODE_1888_length_804_cov_8.488806
CTTGAAACACCTTTAGATAATTGTAAGGACACCTCTTTCACTTGTGTAGCCGACGTATTC
TGTGTCTAGAAACCCAAAGTTTCCCCTTCCCCCGGTGTGTTGATAAAAAACACAAGCTGA
GAGTCCTCAACTGTCATTGTGAATCTGCCCCCCAGTGTTACATCCTGTCTTTCATTTCTC
CCTGCCCCATCCCTTCCCCTGCAACAAAGGTTGTCTGCTAGTAGCCAACTTGTGTTGCCA
AGAGCACAGATAAAGTTTCCACCTTCAAACGTTTTGTAGGAACTAAAAATGTCCTCCTAG
CTCAGTGTTATAGCAGGTGTTACACAAACATGCTAGAAAAGACTTTTACTAGATCATATT
TGAAAGATAAAGAGTATCTTATCGAGAGATAAAAACGAAACCTGGGGGATATAAGGCGAG
CTTCTCTAACTTTGTTATAATTAATTGTATACCTGTGTATGTAAATATAATGCATTCCTA
TTTTGCAGTCAAGAACAAAATACTATTTGTAATATAGAATAAACTTTATTATGAAACCAA
GCATTTCATGATTGTTGTTGCTCTTTGTGTCCGTTTGCAGACAGTTTGGAGGCTAATTGA
CCTGCGCTGACATATATTTGAACGATGCCATTTCTGACGATCAAAGTTTGAGCTAAAAGA
CGACACTGCAATCTGAAACATTTAACCCCGACCCTCCTGTGAGGTTCACATTTAATGACA
AACATTTAAAGCTCCAGTCAACCTTCAAGACGTCTTCGCAAGTCTGCTGTGGGTGGAGCT
TTGCTGACAGTTCAAGGAAGTCACCAAAATCCAATTAGACACTTGGTGAGCACAAAATAT
GGCAGTtgttaggcgctaacaagtgcaacacaagcagcacgggagacatggagaggtgtc
cgtcaagcaagctttgtatttacccaccaagcctcggcatcaggtaaa
>NODE_1902_length_406_cov_3.568965
GGAGCGGGTCGCGCCCGGCGGTTGGGCCGGGCGCTTGACGCCAGAAGCGAGAGCCCGCTC
GGGGCTCGCCTCCCCGCCTCACCGGGTAAGTGAAAAAACGATAAGAGTAGTGGTATTTCA
CCGGCGGCCGAGGCCTCCCACTTATTCTACACCTCTCATGTCTCTTCACAGTGCCAGACT
AGAGTCAAGCTCAACAGGGTCTTCTTTCCCCGCTGATTCTGCCAAGCCCGTTCCCTTGGC
TGTGGTTTCGCTAGATAGTAGGTAGGGACAGTGGGAATCTCGTTCATCCATTCATGCGCG
TCACTAATTAGATGACGAGGCATTTGGCTACCTTAAGAGAGTCATAGTTACTCCCGCCGT
TTACCCGCGCTTCATTGAATTTCTTCACTTTGACATTCAGAGCACTGGGCAGAAATCACA
TCGCGTCAACACCCCCCGTGGGCCTTCGCGATGCTTTGTTTTAATTAAACAGTCGGATTC
CCCTGGTCCGCACCAGTTCTAAGTCAGCTGCTAGGCGCCGCAGCTGGGGAGATCCAGATC
GGAAGAGCAc
>NODE_1903_length_416_cov_8.206731
GTTCAGTACTGACTGTAATTCAGACATCTTACCCTTTGTCACGCTTGGCATCTTTCACAT
ACTTTTTACAACATATTGAATTAGCTTTCTATAGCTTAAATACACATACACACTAATGTT
TAGCTAAATACATTTTGCCCTCCTACCCCTTCCTCTATCTCTTTCTCTCTCTTCCTCGTT
TTCCCTCTCTCCCTCCAGCAGATAAAGCCAATCTTGGGGCTGGCTCCTGCCACAAAACGT
TCTGTAATAGTCTAATTGTGGCTAATGGTTTGTGCAGCTAATTAAAGTGTATGAATTACA
ATAATCAGTCAGCCGCATGGAGGCCATGCCGCCTCACGCTGTTCCTCCAAGCGTGGAAGG
CCAAGACCAAAGAAGGGGGAGTGTAGTTGGGGGTTGGGTAGTAAAGAAAAAGGTGAGATG
AAAGTGATGAAGAGGAGGGCAGACAAATGCTTGAAACAAAATCCCGAAGCCGTTTGATTG
CATCAACATGAATTTATGTACCAGAGACAGAGCAAAGATGGACGCGAGGGATGTTGCAAG
CAGAAAAGAAAACAGGATAt
>NODE_1908_length_293_cov_5.365188
ATCTCCACTACAAATAGGAAAAAGAGGCTACAATTTGCACGAGCTCACCAAAATTGGACA
GTTGAAGACTGGAAAAATGTTGCCTGGTCTGATGAGTCTCGATTTCTGTTGAGACATTCA
AATGGTAGAGTCAGAATTTGGCGTCAACAGAATGAGAACATGGATCCATCATGCCCTGTT
ACCACTGTGCAGGCTGGTGGTGGTGGTGTAATGGTCTGGGGGATGTTTTCTTGGCACACT
TTAGGCCCCTTAGTGCCAATTGGGCATCGTTTAAATGCCACGGGCTACCTGAACATTGTT
TCTGACCATGTCCATCCCTTCATGACCACCATGTACCCATCCTCTGATGGCTACTTCCAG
CAGGATAATGCACCATGTCATAAAGCTCCAATCATTTCAAATTGGTTTCTTGAACATGAC
AATGAGTTCACTGTACT
>NODE_1910_length_602_cov_14.514950
AGTTTTTGAAGTAAGAGCGCGCCCCGTGACAGAGATGTAACACCGCGGACGATATCCGCT
CACCTCTCCCTGTTAACACCATGTGGTAAAAGCTATTTTATTGTGAAACGCACAAAAGTT
ATCCCCCTCTCAGTACAGCGCCTCCTCTCTCAGTGGGTACAGGGGCTTAACAAAGAAAAC
ATCACTGCCTTTCAAAGAGCACATTTTGACCTTCTAGACAGCTAGTTGACAGGGTTCTGC
TCTAGCAATGCAGGATTCAAACCAACTCTGATCCATAACAAATTTCCTTCCTGGCGTGGA
GGGGCCTGATAGGTTTGTGAAAAAAGCGTCAAAAGCTAATGGCAACTCGCACGGCCGCAC
ACTTACCTCCACAACAAAGGCCCCCATTCACTGTTGTCATGGTGCAGGCGCCAGAGCGAA
TGAACTCTTCATGCTCCATCAACAATTTAGTTAATTAGCTCATTTGTAATTGGCCGGCTT
TGTTGCCTGGATGTTAGTGGGGGGACATCAAAGGAAGAAGGTGTTTGCAGCACTGCCGAT
TACAGGTTATCACATTGCCACTCACTGAGAGTCTCTCTCTCTCTTTCTCTCTCCCTCCCT
CTCTCTCTCTCTCTCTCTCTCACTCTTTCCCTGGTTCCCTGCTCTCACACAGAGAAGAAA
AGAAAGGGAAAGCTTTAATTTGAATATTCTAATTAGATTTGTAATTAACTGTGAAATAAC
GATCTGGCGAGTGTTTTTCATGGGCt
>NODE_1924_length_728_cov_9.684066
AAAGGGGGAAAAAAATCAAGAATGTGCCCGCAGTAAGGAAGTAATTTTAGTCATTTTACC
CCTTAAATACTGTTATCAGAACCCAAAAATCACTCAAGGTGCTTTTGTCCACTTGTTTTC
CTCTGGCTTATCAGTTTGGTATGAGGGTGAAATATGGGAGTCCCTGGCTTTGACGTCACT
TACACAACCTTTTCCCAGGCCGGGCTGTTATTGCAGATTTTATACAGTGTTTTTTTCCCT
CCTTTTTCTTGGCGTCCTGTGGAAGAGCGGATGGGAAACTCTGATGTCATCAACCTTGGC
GCAGCGGGACGGAGGAGCATGCAGACCCTCAGGGTGCCACGATTGGTGCCCATGTGTTTG
TGCCCCGTAGATGGTGAAATAGATGGTGTGGTGCTGCCCGCCTGTGCTGCACCTGCGTCC
CAGCATGCTGATTGATCAGTTTGGTCATGTGGAATGTCACCATCTGCTCCCCAGTCCCAC
TCACCCCTTCTTGTGTGAATGCCAATCACTGGCAGGAAGATAGTTATTTAAGCCATGTCA
AATCAGGCGCAGGACGATGAGCAATATGCCAACAACACTTGAAATGTGTGTTGCAGGCGT
ACGCGCACAACCGCATATCTCGCAATAAAAGGACAACCATTCAAATGGCAAAGAGCTGCA
TGCTTTACATGTTTAATTAGCTCCTCTGCTCCTCACTTATACACTCAGCAAAAATTTAAT
TTGAACCAGTGATGGTGTGACTGCACGAACATGTGTTTTTGCTTGTTGGCATATAAAAGT
CTTTATTTTATTTTGAgcacggctccttatttatttctcctccatcccctccagttgctc
tttttttggcctcttaatggccgactacgtat
>NODE_1943_length_497_cov_12.219316
CAAATCTGCATTTGTGAGCACAAAACATGTACTGTAAAAGACAACTGCGGTGCTTTTGGG
TAAAGGGTGGATGCTGCAAGTTGTTTGTGCGTATGTGCCTGCACGGATGTGTGAGTGTTT
GTATGCCTGTGTGTGTGTGTGTGTGTGTTATGTGACAGCAGACCTCGCTAAGGACTAGCA
ATCACTCCATTCAGCATCTGCTGCCACACAGCTCATATTGTCATTCCCCAGTTTAAAGGA
ACCTTGAGCGGCTTCAAAGATCTTTTCAAAGCCTTAATCCTAATAGGTCGCGGTTTGTTC
TGTCACATCAAAAGGGGGAGAGAGGCGGTGGGGGGAATAATGCATCGGGGCTGGCAGAGA
TTCTTAAGGGTGGAAGATTGGCAGAGGATTTGCAGTACGGGGAGGACCGAAATCTGAAAT
ATCGGACACAGAATGCCTGCTGTAATAGATATGAAATAGGTCTTCTCAACAGCATGAAAG
GCTGACATTTCCAGAAAGTTTGTCATGAGAAGGCCCTTTTATTCCCCTTCGTCTATCTGC
GTTTGTACTGCCACCATGTCCATAGTGGAAATTCGCAAGTGTCACTCTAACGGGTTATAG
AATAAGATTGGACATTTAAGATTTTTTTTTTTCCCACCTCt
>NODE_1944_length_605_cov_10.535537
TGAATGCAAAACAGAATAACACGATGGGACAACATGTAATCTGAAAGTGTAATTTATTAA
ACATCCTGTTGAATTTTAATGGCCATCACTTGTAAAGTTGACTTGTTTTGGGGATTCGAG
CTGCGGGGAAAAAAAAAGGAAAAAGATATTTTTTTATCACACTACATTAATGTCAACGCT
GTCGTCACACATAACATACACGACCAGAAATGACGGCGCTGACAGGACTCGGTGTGTGTA
CGTGTGTGTGTGTGTGTGATCAGCCAGGAAGAGCTTTTGTCCTTGGGCTGAGAGGGCACC
TGGCTCCTCTTCCTGTCCTTGTGATCTCTCTGTTCCCTCTCTCCCGTGCCGCTCTATCCT
TTCTCTATCTGTCTCTTCCTCTCTTCTCCCAGCTCGGATCCCTTCATCCCCCCATCTCGC
GCTCTCCCTCTCCTCTGCCCAAGGCGATGCCGTCCTGCAGGCTTTGATCAGGGGGCCAGG
GAGGAGAGAGGAAGTGGGTCAGAAAGTTGTGCTGGAGACTGCAGGAGAACAAGGCTGGAA
TATCGAGTAGGTGAGGCTGGGAGAGAGAGGGAGAGATGGGGTAATCTAGTGAGAAAGTGA
TAGAGCGAGAGAGGGTGAGATAGTGGGAGAGGTGGGGGGGAGGAAAAAAAAGAGGGAGGG
GATGGGTAAAGAGGAAGGGAGGAGGGGTGAAATGGGGCAACCGTGAGAGGTAGAGGGAGG
GGAGGAGGGGAGGGGGGCTGCCTGAACTA
>NODE_1947_length_602_cov_14.764119
GATATGGAATTTTTGTTTCAAGTTTTCTGTAAATGAAGTGATAATAATGAAACATAGTCC
TATAGGCTTTTAAGTCTTAAGTATTTTTATTTTATTTCGTACAATTTATTTAAGGAAAGA
AACAACATAGTACAGTAACTGGTAGCATGAATGTTGGTATGTGTGGGTGTGCGTTCTTGG
TGGCCTTGCCTGTGTGCTGCATTTCTGCCTGTTTACCCGTTAGAGGGGTTAGTTCCCTGA
TCCGTGAGAACTCTGTAAGTGTCTGCCTGGTTGATTAACTCCACATCGCAGCACAACGTC
TTACCCCTCACTGCATAAATGGGCTTTAATTGAGGGAGCTGGCTCCTTAGCAGGGAACCT
CTTTCACTCTGTGTCGATTAAAACGTCATTTTACAGCCAAAAAAGAAACACGTTCCCAAT
CACTGCCCTTGAATTATTGTTCTGTAGCTCGAGGCTTGTATTTTAAAGTCACTGAATAAT
TGCAATCAGATTATTCTAATCAAGTGCTGGAACAGTAATTACAGGTTGCAGTCATTTAAG
CTGCCCTGGAAGTCCCATACACACTGCTGGTGTGCATATTAAAAGTTTATGTCGCAGGAG
ATAAATTTAATGAAGAGGATTGTAATCTTTCAGCTACTTTTAGATAGGTTTCACACGTGT
TTGAGGACCTCAGTCTCAGCCTTCGGAATAGCTATGCCAGAGCCATTTATGGTAGATATT
TTTCGTACCCTGCGCCATtctccacc
>NODE_1953_length_658_cov_17.434650
CACTTTCATGAGAGCTCTATTATCAGATATGCTGTATTTGATATCTCGGATATTTCTTCT
TATGATGTGTCTATAAACTGTCGTTAAAATCAAATAGGCAGCAATGAATCTTGTTTGGGG
GTTTTTTTTCTGCACTTTTAAAAAAAACTTTCTTTCGTTTTACAAATCCAAAAGCATCTT
TTTGTGATTCAAAAATATCAATTCTTTCTATAATTTAGACTGTACTTGTGAATGTAAGAT
TTTCGATGCAGAACTGTAAAAATAATGGGACCCATTTAGCACACAAAGTAGCCTGTGCCA
CCTATCATAAGGCTCAGTTATAATAGATTGTAATTCACGTTCTGAAGACATTGGTTGTAA
TGCATCCCAATTTGAAGCACTTTGGCTTGCCCTTCCCCCACCCATAAACACGCACGCTCC
CTTTCTCTCCTCTCTGGGCCTCCTGAGGTTGGTGTCTCTGCGTTAGGACTCTATTGTTGC
CTACTGCTGGATAATGCCCTTATTAATTGTACCTCTTTGTAAGGTGTCAGCTGTAGCCTC
AGATTGAGATGGATGGATCTCTGGAGTCTGCTCCCTGGCCCTCCACAGACGCTCTATCTC
TGCACAGCACACAGATGCAACAGTGAGTGCTGCCACACTATGACTAAAAGCTGAGATAAA
AAAACAGCCATTTTAATTATTCCACCAAAAAAGAAAAGACGAAAAAAAAAGAAAAAAAGA
AACATGTTTCCAAAGTCGAAGAATTGTCACCgctaaggtgagttagcatgtgatgtgttt
caattatctgagtatctgagca
>NODE_1956_length_249_cov_2.016064
CAGCGTTTGCCTTCATATTTATCCTATTTCAACACATTCTAAAGCCAAAACATGTTTGTA
AACATGAAGGTTCAAAAGATGCGACTTTGCTGTTTTTCATGCTTCAAACAGCTTTTCCCG
GGCTGAAAAGCACATTTTTGAAAATGGATGTCTCCTGTGAATTTTTCTTCTCCACGTGAC
TTCAAACAGCGTTTGCCTTCATATTTATCCTATTTCAACACATTCTAAAGCCAAAACATG
TTTGTAAAAATTAAGGTTCAAAAGATGCGACTTTGCTGTTTTTCATGCTTCAAACAgtct
ttcccgggctgaaaagcacatttttgaaaacggctgtctcctgtgaatttttcttctcca
cgtgacttcaaacagcgtttgccttcatattta
>NODE_1960_length_362_cov_2.146409
CGCTAAGCTAAAATATCTGTTGAAACTCCGGCTGGGAAAAAGCAAAATCCAGCGGTAGTG
GAAACAGGAGGATTAAAACGGCCACAGAACAAGCCTCCGTTTGTGGGGAGAAGACACCCA
CAGATAACTTTCTGAATGGCCGCTTACGCTTCTCCTTTTCTCTCCCCATCCTGACATAGG
AGAGGAGAGAAAAAGGACTAACAAGATGCACATTTTACATTGAAAACTGTTATTGTTCCC
CTCCTAATCTGGCCCACCATCTGAGAGGAGGGCTGCGCTAAAGAGCGAAGGGTTTTAATG
GGAGGACGACAGCCAACTCAGGGCCAGGGGAGGAGGGGGAGGTGGTGGTGGTGGCGGGGG
GCTGGTCTTTGGCTTTAAGGAGGGGATCAGTTGGGAAGTGTAGAATGGATGTTTCTTTTT
CGCTCTGGGGGGAACTTTGTATTTGACTGTTGTTTGTATCTGTCTTTCAGTGGCCTGATC
CCCGTGGGCTGAGACAgagagatgcc
>NODE_1961_length_537_cov_12.443203
AGTGTGTGGGAACCACATAGGGAGAAATCCCTGGCTGATCCCGGCCAAGACACTTTGTTT
TTCTACCCTCCGCTCCCTCCCCTTCCCTCCCACTCTTTCTGTCCATCCATTTTTGGGTTT
TCATTTTTATTCATAGGGTGATCGGGGTGGAGGGAAGGGTGTCAAGAAAGCAGGGGGCAG
TTTGTGTGGGTGTGTGCGTGTCGGAGGAAGGGATTGTCAGTCGGCTGATGCCAGTGGATG
TAGGTGCAGGCCTCAGACCAGGCCTGCCAACAATAGCCACAGTGTTGTTTGGGTAGTTGC
GTCCAGGACTCTTGGACATTCTTCCCATGTCAGTATAATCACTACTGGGAGGTAGCTCCA
TTACGGATTACCATATCATTAATAGTATCCATGACTTTTGTTCAAAGGCTACTTGTGTAA
TGTTGCCTTGTGGATGACGGCTAATCCGCTGAGCTGCAGCTGTAGGAAAGAAGAGGGGTA
GATCCCACCATCAGTCTCTCTCTGCCTCACACACACACACACATATAGACACACACACAC
ACATACAAACACATATAGAGGCATCTCTCTGTCTCAGCCCACGGGGATCAGGCCACTGAA
AGACAGATACAAACAACAGTCAAATACAAAGTTCCCCCCAGAGCGAAAAAGAAACATCCA
TTCTACACTTCCcaactgatc
>NODE_1965_length_601_cov_3.633943
TCATCAGTCCATAACACCTTCTTCCAGTCTTCAGTAGTCCATTGGCGGTGTTTCATGGCC
CAGGCAAGCCTCTTTTTCTTATTCTGATGTCTCAGCAATGGCTTCTTTGCTGCAACTCGA
CCTATCAAACCTGCAGCTCCAAGTCTTCTCTTCACAGTTGAAACTGAGACTTGCTTACTA
CGACCACTTTTAAGCTGTGCTTGAAGCTGTTGTCCTGTGAGCCACCTATCACGCAAGCTG
TTGACTCTCAGAAACTTGTCTTCTGATTCTGTTGTTGCTTTGGGTCTGCCAGACCTCTTC
CTGTCAGAATTTGGCCCAGTTTCTGAGTGCCTTTTGATGGTGAAGCAAAATGTACTCACT
GACACCTTGACTTTCTTTGCAATTTCTCTGTAGGAAAGACCAACATTTTTAAGTGTTATG
ATGGTCTGTCTCTCTTCTATTGTTAATTGCCTTTTCCTTGCCATTTTATAGCAACACACT
ACTTTCTGCAGTACAGTACTGTTCAAATAATGCTCAGGAGGGTATGGCACCACCAAATCA
AATCAAACCACCACAATGTGTTCCAACACTACTTTTATGCAGACAGAGGGGGTTATAAGT
AATCAAGAAAAGTTGGGACACCTGTAGGAATTGGTAGCACCAGGTTTCAAGGCTTAACCA
ACCTCCATTGCTGCAGAACAGCTTTATGTTGTTGACCCATTTCTTGTCCCCTGAAAAAGG
CCTTTTCGTATAATACTGAAATGTa
>NODE_1966_length_826_cov_19.989103
CTTGTGAAATTACAAAATTCCTCCGTTAAAAATAAACATGTGAGCAGAAGTCCGGGGCTC
GATGAAGAAGACAACACGCTGCTAGCTGTGTTTCATGGCTCTACAGTGCAGAGCAGGCCA
TATATCTCCAGCGTATTATCAGGATGACTCCTGCTGGCCACCCTGTCACAGGAGAGTGCT
TGATATAAACAAGAGATTGCTGCGACACCCAGTAATCAATATTAGGATGGTTTCAGTACC
AAACATCATTTGTCTCTGCGACCATTCCTTTGACCAAACGAAGCATTAATTCAAATCATA
AATCTGAGCTGATTTAAATCCGAGGAGAGTGAGGGAGGGAGAGAGGCCCCTGTCTGACTG
CCTGCCCCTAATGATTTATTTTCTACATTTCTGCGAGCGAGAGATTTGTCCATACTCACT
GACAGGTCACCTTCAAACGCCAGTGGCAGACTGTTCATCACCATGCAGACGAGCATCTCA
TCGCTGCAAGTAAATATTAAAGGAAAAGAATCCAATTGATTGTGGATGGGGCCGAGAGGC
GTCACTGCCATATATTTCACTCAGAGAGCTAATGCTGTGGCCCATGCACCCACACCTAGA
ACTGCTCCCCCTTGCCAGAATTATGATTCTACCGGGAGCCTGTGTGGCTGGCTGTGGGCT
CAAGGTTACAATTTAAATTGTAAAAAGATAAAACAGTTTCTTATTAGCTCCATTGCCATA
GCCTTGCTGTTGGTACTCACATTTATCTTTATTTCTGTGACCTCGCAGGCTCGTATTCTC
TTTTTTACACACTCCATTCTCTCGGAGTGATGACCTCACACTTTATGCATTTTGCATTGT
TAAATCTGCTTAGAAACACATCCTGTTTTCATCTTGCACACTATAAGCACCGCGGTGTCA
AGTATTACTGCAGAAATGTATTCAGGAGTCAAGTCATTTATTACAGTAAGTGAATCaaaa
cctcaattta
>NODE_1979_length_620_cov_7.103226
TGAGCGCTTCTTATAATCATGATATCGAATGCGTGCGCGAGCCGAGGGAATTGAAAGCTC
GCCACATATCGTGCAAGGTTCCTTTTCATTGAGCGAAAATACTGATCTGTAGTCCGTGCA
GTATGTAGTTGATTTGGTGTTTAGCTGTGCGTGACACGTGTGTTAAGTTGGTATATCAGC
TGTATCAGTTCTCCGGTATCACTGGCTGGGCCGGGTGGCTGTAGGGGGATGAAGGCTGAG
GGCACTAAGTGGGCGACAGGCTGGGCCAAGACGGGATTTGTTTTCAGCCTGCTCATTCAA
GCCCATTCACTCCTTTTCCCCTCGCAGAATAGGACCCTTTGATGGAGGAGATATTTAGTT
CTCATGCGGCTGGTTTGGCACAGACTGGAGCTGGGGCTTATTTGAAAGGGATCTTCCTGC
CCCCGTTGCCTCCAACCCCCCACCTCCTGTAGGCGAGCGGAGGGGAGCAGAGCACGACAG
ACAGACAGCCCCACAGCAGCCCACCCACACTAAATTAATTCTGACAAGGAACTTAAGATA
ACGTCAAAGCGCTGACTAATCGCAGGATTGGGTTTCTGTAAGTCAGGGAGCTGTGAAATG
TGCCATCATATCTAATAAAAGACCTCCAGTTGCTCCCTTTCTCTCTCAGCAGTGGTGAAG
GTTGGGGGGGCGGGGGGGGAAGTGCGGTTGTGGTGTCGACTGTCTAGCTGAACTGGTCTG
AAAAACAATTAAATTTCACTTCAGCAGTGAAAGTGCAAGTGTGT
>NODE_1986_length_823_cov_15.907655
ACCAGCGCTGGCCACACAGGGGAGGCTGTGGCACAGCTATGTCTCAGTCCATAACCGAAA
TGTTAGAAAGACAGGCAACCAGTATCGTTGAAAGTATTAGGGAATTGTGTAGCCCATGAC
ATCCTTTGATTCAAGGCTCTTCCTCGCATATCAAAGCTCACGCGCTGGGCCTGTTCTGTT
TAGGGAGGTGTGAGAGCACTGTGAGAGGATTTGGGAGTGCAGATGCGTTGTGGCTTCACT
CTGTTGTAACCCACAATGGAGCCACCTCACACCCCCAAAGGGCTTCCACTTCAAGAGCCC
TGCCTTTGTTCAAAAATGTATTTGTTCTCTTATTCTTTTTGGGAACTATGTAAAACAAAA
AAGAACGAATGGCGAAGAGAACCATTCTCTCTCCCCCAGCCCTGCAACCCCATCCCACTA
CCACCTCTCTGTCTCTCTCTCCCCCTGTCTCACTGTACCTTGCTCTCCCTCTCTGGTAGT
GCATATTTTGCTGGAGATGCTAATGATCTCCCCCCGCTGTATTCTGATGCAAGGTCTGTC
TACACTTTTCCCTTTCATCCACATACAAATGTGCTCTTATTGCCTCTTCGCCCTCGGGCC
TTTTAAGATGCCTTTTTGAAATATGCCGTTTGATAAGCACATCATTGGCCAAGTCCCTGC
AGTGATTAGAGCTCTCTTTAATGTGAGCAAGTTAGAGAGTGAATGAGGGGCTCCGGGGCC
GGCAGCTATCCATTCTCTTCTGCCCTCACCCCTTGACATCTCCCGGGCCACTGGGGAGAA
CCCAGTGTCGGGTGTAGGACGACCCAGAGCCCAGCTTAGCACATAGACACTGCTGGCCGT
CCTCCATCTTTCATCTCCACATGGAGATTAAGCACAGGAGAAATGACACTGGAGGATCGC
CTTCATAAAGACATGGTACTGTATGCTGGAAGGCTAGATCCCTGCACTTTATCACAGGAA
TGTGACa
>NODE_2006_length_145_cov_4.137931
AAGGCTGTTTTAAGCATGAAAAACAGCAAAGTCGCATCTTTTAAACCTTAATGTTTACAA
AGATGTTTTGGCTTTAGAATGTGTTGAAATAGGATAAATATGAAGGCAAACGCTGTTTGA
AGTCACGTGGAGAAGAAAAATTCAGAGGAGACAGCCGTTTTCAAAAATGTGCTTTTCAGC
CCGGGAAAGGCTGTTTGAAGCATGAAAAACAGCAAAGTCGCATCTTTTGAACCTTAATGT
TTACAAACATGTTTTGGCTTTAGAATGTGTTGAAATAGGATAAATATGA
>NODE_2007_length_971_cov_13.615860
ATTTATAACCAAGAGGTCAAAGGTCAAATGAAACATCAGAGGGTCGTCTATCTGTCCCAC
CTGTTAGACATCAAAGAAAAACCAGCCGCACTGCTCACAGCAACTGGCATTTAAAACAAT
TAAGTTTCCTGTCAAGTCCCTGTGATGAATTATCCGGAAGCTTTACCCGCTGTAATTCTA
AATCTTCCCAACAAGTGCCTTTGTTGTAGAGAAATTAATGAAAACAAGATTGTCTTTCAT
AGGAGCTGATCTAACAGCGCGACAGCCAGCTGCTCTTCTTTGGGAATAAAAACAGTCAGC
ATTAAACACAGCTCACACAAAATACTTTTTTTTCCACCACTCGTGTGGAAAACAAATCAG
GCGGCAGGCGCAGTGGCCATCTGTTTTGTTATTTGATATGTGTGAATACATGTTGTAATG
ACTTTGTTTGTGAATCACTCTGCGCGGCAGAACACACGAGAGCTCTCGAAGTGCTGGAGT
GTTCAAAGCTAATCATATAATTGGACACAATAGTCGATGACAAATGGAGACGCTTGGAGC
CAGCCAGCTGGGGAAGTGAATATGTAATCATTGTAAAATCATATCATTTTTGCATATTTG
AAGACAGCTTAATAGAGTTTGCGTGTCAGCACACTATCAAATGATGATCAGAGACAGTGT
TGCTGTATTTGTTTTCCAAACCGCGCTTTGTTGGACTATTTATCTCTATCGTGATTAAAA
GTGTTTCTCAAGAGTTTGTCTCCTATTGGTTCATTTGTGTTTCATTATGTTGTGAATGTT
GGAACAGATTTGGGACAAATGACCCCTCTGAATTAAAAAGAAGTACTATAATGCAGAAGT
AAACAGCCTACAGCAGTGATTCCAACCAGGGGCACTTCTGCTCCAGAAGGTACTTCTGCA
GTTGCCGGGGGGTACACATGGAAGGATGGTAAAGAAGCTCATCTATTAAAAAGACAAAAA
TTATAACTAAACAGCAATTTATTTCCAGACATGGAAACACCTGACTGCCATGTGTTGCAA
TGGAGAGTGTGAGGAAACAGGTTAGCAAAAAGTAAATTGCTGGAACTTGACAAACCGTGG
AAATGCAGTCCTTCTGCCACTCCAAGTGATGCCag
>NODE_2008_length_145_cov_1.124138
CAGAGAGAAAGAGAGAGAGAGACATAAACAGACGGAAAGAAAGACAAAGATGAAAATGAA
TGCACACAGAGAGACAACCTTCTTTCCTACAGCACCATGCTTTAATGTCGTAGCTCGAAG
ACAAGAACATTAGACCTCATTCCATCTCCTCATCTGGGCCTGAAAAAGCCTGGGCTGAAA
ATCTTAATTAATTGTCCAATAGTGCTGTGGGGTCATTATGCATTGCAATAAAGAAGCGTG
TAattatgagatttaacagccattaccaaggccaggaactcatatgtca
>NODE_2013_length_1236_cov_4.032362
GCCCCCTTTCCCCTCGGCAAGACCGGTAATGATCCTTCCGCAGGTTCACCTACGGAAACC
TTGTTACGACTTTTACTTCCTCTAGATAGTCAAGTTTGATCGTCTTCTCGGCGCTCCGCC
AGGGCCGTGACCGACCCCGGCGGGGCCGATCCGAGGACCTCACTAAACCATCCAATCGGT
AGTAGCGACGGGCGGTGTGTACAAAGGGCAGGGACTTAATCAACGCGAGCTTATGACCCG
CGCTTACTGGGAATTCCTCGTTCATGGGAAATAATTGCAATCCCCAATCCCTATCACGAG
TGGGGTTCAGCGGGTTACCCGCGCCTCTCGGCGAAGGGTAGACACACGCTGATCCGCTCA
GTGTGGCGCGCGTGCAGCCCCGGACATCTAAGGGCATCACAGACCTGTTATTGCTCAATC
TCGTGTGGCTGAACGCCACTTGTCCCTCTAAGAAGTTGGACGCCGACCGCACGGGGGCCG
CGTAACTAGTTAGCATGCCGGAGTCTCGTTCGTTATCGGAATTAACCAGACAAATCGCTC
CACCAACTAAGAACGGCCATGCACCACCACCCACAGAATCGAGAAAGAGCTATCAATCTG
TCAATCCTTTCCGTGTCCGGGCCGGGTGAGGTTTCCCGTGTTGAGTCAAATTAAGCCGCA
GGCTCCACTCCTGGTGGTGCCCTTCCGTCAATTCCTTTAAGTTTCAGCTTTGCAACCATA
CTCCCCCCGGAACCCAAAGACTTTGGTTTCCCGGACGCTGCCCGGCGGGTCATGGGAATA
ACGCCGCCGGATCGCTAGTTGGCATCGTTTATGGTCGGAACTACGACGGTATCTGATCGT
CTTCGAACCTCCGACTTTCGTTCTTGATTAATGAAAACATTCTTGGCAAATGCTTTCGCT
TTCGTCCGTCTTGCGCCGGTCCAAGAATTTCACCTCTAGCGGCACAATACGAATGCCCCC
GGCCGTCCCTCTCAATCATGGCCCCAGTTCAGAGAAGAAAACCCACAAAATAGAACCGGA
GTCCTATTCCATTATTCCTAGCTGCGGTATTCAGGCGACCGGGCCTGCTTTGAACACTCT
AATTTTTTCAAAGTAAACGCTTCGGACCCCGCGGGACACTCAGCTAAGAGCATCGAGGGG
GCGCCGAGAGGCAGGGGCTGGGACAGACGGTGGCTCGCCTCGCGGCGGACCGTCAGCTCG
ATCCCGAGATCCAACTACGAGCTTTTTAACTGCAGCAACTTTAAGATACGCTATTGGAGC
TGGAATTACCGCGGCTGCTGGCACCAGACTTGCCCTCCAATGGATCCTCGTTAAAGGATT
TAAAGTGTACTCATTCCAATTACAGGGCCTCGAAAGAGTCCTGTATTGTTATTTTTCGTc
>NODE_2018_length_733_cov_5.125512
GTGAAGCCAAATGAGTCCAATCAGTTGGTCAAACTCCAGGCATGTCTGAAGGACATAAAG
GCCTGGATGACCTGTAATTTTCTTCACTTAAATTCAGAAAAAACTGAGGTTATTGTATTT
GGCCCTAAACACCTCAGAAACACATTATCCAACCAGATAGTTACTCTAGATGGCATTGCC
TTGGCCTCCAGTTCTACTGTAAAGAACCTTGGAGTTATTTTTGACCAGGACATGTCATTT
AACACACATATAAAACAAGTTTGTAGGACGGCCTTCTTTCATCTTCGTAATATTGTAAAA
ATCAGGAACATCCTGTCTCAGAGTGACGCTGAGAAACTAGTCCATGCATTTATAACTTCT
AGACTGGACTATTGTAATTCCCTATTATCAGGATGCCCCAATAATTCTCTTAAAAACCTC
CAGCTGATCCAAAATGCTGCAGCCAGAGTTCTGACAGGAACCAGTAAGAGAGATCATATC
TCTCCTGTATTAGCTTCTCTTCATTGGCTCCCGGTAAAATCCAGGATAGAATTTAAAATC
CTGCTTCTCACTTATAAAACTCTAAATCATCAAGCTCCATCTTATTTGAACGACCTTATT
ATACCATATTTTCCTAACAGAGCCCTTCGCTCTCAGACTGCAGGTCTACTTGTGGTTCCC
AGAGTTTCCAAAGGTAGAATGGGAGGCAGAGCCTTCAGTTATCAGGCTCCTCTGTTGTGG
AATCAGCTCCCATTTTGGGTTCGTGAGGCAGACACCCTCTCTACTTTTAAGATTAGGCTT
AAGACTTTCCTTTTTGATAAAGCTTATAGTTAGGGCTGCTCAGGATCACCTGAGCTGTCC
CTTAGTTATGCTGCTATAGGCTTAGACTGCCGGGGGa
>NODE_2036_length_873_cov_13.951890
GAGAGAGGCTGTCATGCCCATCACTGCCCCAGCAGGCCCGCCAATCACATACAGGCAGGC
CCACGCTGAGACAAGGCCACAGAAAACAAGCAAACAAGACAACAATCGACAACAATCTTT
AAACACGCTTGTCATTCTCCTCTGAGAGATTTCCATTTCAGCTACTTAAGCGGCACATGA
AAACACGACAGCCATTGCCAACGATCTCTAAACACAACTCTGGTGTTCTCCCTCCTCGGA
GAGATTACAGATTTCCAGCCATTTAGCAGAGAATGAGAGGCGTCTGCAGATTGAGGGGAT
TGGTGCAGCACACGTTGGTGTGTCGCAGCCTGACTGGGTTGAGCGCAGTGTGCCATGTCA
TTTTTGGGCGCGCTGTTGCTCAACATCAAGAGAAATCGATGGCGTCTCCACAGGGGCAGG
GAGGCCTATGGAATAGAGGAGCTTCTCAGGTCTGTTTGAACTCATTTTCTTTTCTGGGCG
GTTGCCCCCTCGCTCAGCCCCCTAAGGCATCTCCCTCACAGCAGGCCCTGACAGCTTGAC
ACATTGACAGCTGCCGCTGAATGACAACTGATTTGTACAAATTTCAAGCCTTATAAATCT
ACCTGTCACAACAAGAGCATAAAAGAGCTCGGACCCAGCAGGTAATTCGGAAGTGGTGGG
GGAAGAAGAAAAAAAAGCCTGCTTCCTCCTCCTCCTCCTCTTCCTCACTGCTGACAGCCC
AGTCTGAGAGGGAAAAAGAAATAGATAGGAGATAGAAAGTAAAGAAAAGACAACATGGCT
CTTTTTTCTTCTCCTGCCAGTATACCGTGATCCTTTCCTCAGGTCCACTTTGAATAAGAA
CTGGCAAAAACCATTTTCTTGCCATCGGGTGATCAATTCTCTCATTGAGAGATTATAAAG
ATGGAAAAAGAGAAAGCGTAATTCTGtttaacaccaacattaaagaagaccacctgctac
tcacaggattatcacgttagtctgcttttcaaagctctcgctgggtaaatgagcagg
>NODE_2037_length_1123_cov_12.486197
GGCTCTGGAGCAAGGCAGCTTCCCAGCCCCCTCTTGGCCGTCACTCCACTTGCACACCAG
CTCATGCTTGACTGTTTGCTTAGAGCACCTGAGGAAAGCGTCGCCTCCTCCACGCTGAAT
TGCCATGTTCAGGGGTTTGTACAGACCCAGGAACTGTGTGACAAGCTGCTGGCTGTTTCC
CTTGGGGCTGATGGCTTGGCCATAAGGGTGAGTCCGGGTGAGGAGGTCGCCAGGTAGACC
CAGCATCATCTGGCTGCCGAGATCTCGGGATGCGTCGGTGGAGGCGTGGGCCTGCTCCTG
ATAACTTGAGAAAAAAGTATGGCTTCTGTTGTCTCTGCAGCCAGGAAAGTCACGATACCT
TCCAATCCCGCCATGTTGGTTAGCTCTTGATGCCAGTTGATCAGTGACGGGTGGCATGCC
GGCTCCAGAAAGATTGGCTCCAATGATAATGCCCCTAGGGCTGTGCTCTAAACGGTGACT
AGGGTATCCAGAGTCTGAAAAATTGGGAACCGAATGGTCAACATATGCACTGGACCTCGT
CTCAGGGTAGTCTCGCAAATTGTGCGAGGGGCAGAGTTTTAAGGAACTGCCAGTGGGGTG
TCCCATGTGCTCTCCTGCCAAAGGTGGCAGCACCACGCTGGGTTCAGTATTGCTCTCCCC
GGGGTTGACGCAAGAGAGAGGGCAGCCACTAAACCTCGAAAGGCTTGTCATGTTTTGTTG
TGAGTTTGGCTATGAGTTTGCAAAATCAAACCAATTCAGCACTCAGGATACACCTAGAAA
TTCTGTTTCCCATTTTCCTTGTTGTATATCATCTGCATGTGAAATTCTTGGCCGTGAACT
TCGCAGAAGTAGGAACCAGACTCAATTTCGTTAAAGTTGGTGTGAGTCCCATGCCGTTCA
CTTTGCCCTCTTGATTTGTGGCAATAACCGTGGTAGTAAAAATGCTTCGAAACAGGCCAT
GGTGCAATATAAAAGCACAGCAGGCAAACCTGCTTTTAAAAAGGGAGCTTTGGGATTGGT
TGGAATGCGCGGTGATTGACAGGCGCTGGGTTTGTTTTAAAAGGGACACGCAGGCGTTCA
CTGCACGACTCCGTTTTCAAATATCGCAGAGAAAATGCTTTGAAATGTGCCGCGATACTC
CCAAATATTGCTGCCTCTTTAACTTCAGGCGCCTTCTCATAAGACCCCTTCTCTAAAACC
TCTGCATAGGAAAAAAaaataatgtacaagttaatgcgtaatactgatcatctggtggaa
gtcaagt
>NODE_2047_length_643_cov_14.171073
CACTGTGCTGAAGCCAGGGCACGGAAGGCTTCGGCTACCAAGTGAGGATGGGACTGGATC
ATTGACTTCCAGCCTGCAGTCTCCATTATATCTGTAGCATGACTGTAAGCACAGGCAAAA
TGAAGTTAACACTCACACATGATAATCTGCACATTAAAAATCAATAAACATAAATGAGAT
TGTAATGACAAAGCAAATAAGGGGGGATTTGATTTGTGAGTTGCATGGTAAACTTGAAAA
GGGTCATTAGAGCTTTCTGTGCACATGCACAAACATAAAAACGAGATGGCGGGATTGGAA
AGCCTTCACACTGTGAATACAACAGCCATAAATAAGTTCAACATTTCAAGGTGTCCTGTA
ACACCGCACTACATCAGCTGAAAGAAAAACTTCCAATAGCGACCACCTCCCTTCTTTTTA
AAATTCTACAAATATTCCATTTCCAGGGTTTATCCAAGTATGAGTCTATTAATAACTTGG
ATACAAAGATATGGAGCTTCAAACTGAAAAGGCAAATAGCACTCTGTCTGCCTGGGCTAA
AACAATGAATTCTAATGCATCTGGTTGGGGGAAGAGATAAGAGTGTGTTATTAATCTTGT
GTCACATATATCAGCTAATTACATACTTGCTATTCCAGTTCTTTCCATCTTTACAGCCCA
GCTGTCTCAGGACACTGCACCTATGGCAAGGAGATAAAAAGGTAAGCATTCAGGGCTGGT
AAACAGAAATGGCAGCAGGAATTTATCACTGGAGTTTTTTTTTTTTTTTTTTTTTTTTCT
CTTTTTT
>NODE_2051_length_628_cov_15.240446
GCTAGAGTTACAAGGTAAAGAATTACGAATGCTGTGTTCTTCCTATTTTCCACCTAGTAG
CATTAAGTATAGTGTATCTTTGCTTTGGGGTTTTTGGTAAATTGAATGCTTTATAACACA
AACTGCATATATATATATATATATTTCTGATTGTTTTGTTGTCATCTGCATTTTTTTCAT
TTGATCTGACATTTATTCAGTTTAAGGTCGAAAATGACAGTGGCGTTCCCTTATGCTAAC
ACTCCTTCATATTTGCTGTGCAAAGGGGAAGAATCAAAGTGAGAAAGAGAAAGGAAGAGG
AAAAATTAAGGACTGCTATTCCTGTTTTTGTCTCTCAGGTGAGTGAGACTGAGATCAATG
GCCAGTTTGAGTCAGTTTGCGAGTCCGTTTTTAGTGAAGTAGAATCCCAGGCCATGGAGG
CCTTGGACCTGCCTGGTTCGTTCCGCACTCGAAGCCACAGTTACCTCCGTGCAATTCAGG
CTGGTTATTCCCAAGATGACGACTGCTTGCCTTCAATGACATCCTCCACTGTCACTTCAA
CTCTCAGATCCACAACAGGTAAAACAACCCCCCCAAATGAGAGAGGGCTTAGTTACATAT
CCTCATACATCCTATACATGCGCACAAACTTGACATACCTACATATGTACAGTGGGGAAC
CCTTGAGCTGCAGGGATGCCAGGCTGAATGATTCCAGTTTTTTCTTTGGAAGCTACGGTG
TGCGTGTGTTTGTTTTTGCCACTGCACTCtcccaaatgctcagatgaatttg
>NODE_2052_length_518_cov_7.924710
TTCCCCCTCGTTTCTTTCTCTCCCCTCTTTCTCTTCCACTCGCGCACACACACGCTGTGC
GTTATACTCTCCTGAGTGTATCCCTCGCTGTGAACAAGCCCTGGAGCATGTGTGCTCTCT
GTTCCGTGACACACCGCCTTTCAATCAGACCTCATATCACACACACACGCGTGCACACAC
ATGCACACGGAGGCGTAACCGCACACGCAGCCACGCACATGTGGAGGCTGTCGAGCACAC
CCAGGACATGACGAGAGGGTCAGCAAAGCAATAAAGATTGTAGAGCGCTGTCCGAGGTGC
TAAATTCACTCAATAATGGGAGCGCTGCCTCTGTGTTAACCTCCCATTACTAGCACTATC
TGGGTGGGAGGCGGAGAGGAAGGGAGGGAGGGAGGGGAGAGACGGAAAAGAGGGGAGACC
AGAGAGGAGGCCTGCTTGAGGTGATTGAGAGATGTAGAGGCCCTAGGAAGGTAAGTGGTT
CTTTAGTATGTATGCACCGCTCCTCGCTTCCTTCTCCCTACTTTTCCTCGACGCCCCATG
CCTCCCAGGGATTGCTAGATAGGTAGATGGATGGATGAAGGGAAGGAGGGGATGAAGGGG
GAGGAGGAGGAGGAGGAGGAGGAGGAagagaggggggaggaggggaaatgaggaaagtgt
ga
>NODE_2054_length_850_cov_9.011765
AATTGGCCTTCTCAGCATCAGCTTAGCGACACGGGAACCCAAACAAGCTTGTATAATGCA
TTGGCCACCGCTGGCACTGTAGCTAGCTTGAGTGGCTAAAAAGAGAAAAGGCTGGTTGTT
GTCTCTTCTGCTCTGTACTGGCATTACTATTTTACAAGCAAGCAGGCTCATTACAGAACC
ATATGCTTGGTAACGATGAAAGCTGTGGGTGCATCCCTTGTATGAGCTGGGATGCTTAAA
TTATTAAATACACCACCGAGGCTTGATTCAGATGTGGCAGGCAGCCCAGTTCTCTCTCGC
ACGCACACACACATACACACACGCAGAAATGAATAAAGGCATAGGGAAAAACTTCAAACA
CCTTTCCTGTGCATTTAGTGTAATGAACAATGCCTTAATTGAGATTGGCTAATTACCCAA
TTTCAAGATAATTAATATGATCCTAATTAGCATATGTAAATGGGACGTTGCATAATTGAG
AATCCCTGTTTTGAATTAGATGGCTCTAAAGTGAACCCGCACGTGAAAAGGTACAAAGCA
GCTATTAAGAGTTTGATGCCGCATTAAAACAGGCCATCATTCAATGTGCACTGATGAAAT
GCTCAGCCTCACGCAGATGTTCAGAAACATTATGGAATGTCGTTGATTATTGTTGATATG
TTTTTGGGACACTGCTAATTAGAAGTCATTACCTACTTATCACTTTTGTGCCACTACTTA
AGCAGGAATGAAAACAATCTTGGTTGCCGGAATTGCCATTCATGTACAAAAACCGGCGGT
GTGCACATTCAGCATTCAGCTCATCTGTGTCCTTGGAGCTTTGTCAGCAAAAGTGTTCCT
GCAGCCAAGACGTTCTCAATAAGATGGTACGGTTATTATTATGGAAAATGCATATTTGGC
CGTGTGCGTTGCTAATCAATTATTGCAAATGCCGCAGTTAAAAACATACATTCTTGTCAG
TATCTGcacctgtgtcaagcattgattgactggc
>NODE_2076_length_742_cov_17.300539
AATTTGTCCAAGAGGCCTTGCTCATTCAGTTTTAAAACTGCCAGGTTAACAGCATTTCTT
GAAACGATAAAACATAACTTGTAAGAAAATGCACAGGTCCGTGAGAAATCTAATGCAAAG
TAATACTTGTATAGGCATCATAATAATAGGTGATGGTAGTGAGACTACCACGGTCAAAGC
AGGGGCTTATGCACAGAATGCTATCTGTTAATCAGAATGGTCTAGGAAAGGACAAATTGT
TTAATAATTTAAGGAATACGGAGAGATAAGAAAAGGCTCATATAAGGTAGAGACAGTGTT
AAATCTTGGAAAAGGTGGCATGAAGGGTTACGTAGTTTAGAACTGAAGTGTGCGGGATGG
GGACACTTGTCATTGAGAAGAAAAGTAACAACAACAAACATCATGCAATTAACATTCGTC
ACAAGTGACAGCGCAGCTTTTAAAGGCTAAATTGAAAAACCATTGAACTGTTAAATTAAA
AGTGACAACACAACAGTCAGGTAGGACAGCACACGGGACAGAAGGAGAGATCGAAGGAGA
GAGAAAAGCAACAGTAAGAGAGACACAAATATGAAATGATTGTTAGCTTTAAACCTTATT
ATCTGGATTCGATTCCTCAACTATAAAATAGCAACTCTTAACACATTTACGAAAATACTG
GAAAAATATTATCATTAATTAACCTTTGTATCCAAGTGCATTGAAAAGCATACTACCGTT
ACCTCTGTGTCCATTTAAAAATAAAAAAAAACAAGAGGAGGAAGAGAAGAGAATGATAAC
AGGGGGACATCAGGGTAGGTGGAATACTATAACAACATGGGGGATATTGTTATATTATTC
CACCCACCTTAATGCTGAGCCTTTGGGCGTCGCCACACCGTATCCt
>NODE_2077_length_564_cov_12.597518
CCTTCCTGTTCCTTTCTACTTCTTTTCTCCTCTGCTGTTTCTCCCTCTCTTTGTCTGTTG
CTTTTTGTCCCCTTTTTAAGTTAGTATATAGGACCAGATGGGAGGCAGCACGTGGCAAAG
AGCTGTCCTTGTTGTTTGATGATGTCATCAGTGTCGTTGTTCCTCAGCAGACGTTCTTTC
TCTGAAGAGAAAAAAGCCAGCAGTTTCTTCATTATTTTCTTTTTGTTCTCTATTTGTCTC
TCAATCTTTCTCCTGTTTTTTGTAAATGACAACAAAAAAGACCTGCCTTTAAATGTTCAG
GACGTTTTCAGTCACACTTGAACAGGTTTTTAAAGACCTCAGTAGGTGAGCTAGTTTTAC
CCTTTTTGCCCTTTGAAACTGCAGATTTTTTGGAGAATTTGTAATCCCGTCTTGATTAAA
GATTGAGTGGAATTCTAGATGTGATGAATTTTGTCATATCTTCTCATTTTTTTTTCTTTT
ACATGAGTGTACACTTAGTTGTTCAGAATATTTGGGACCATTAAAATGATCTTTGCTGTA
AGATGTCCTATTACCATTTGTCCTAATAACTCAGTGTTTCTTTGCTGCATCTTACTTTTC
ATTGATCAGTCACGGGTTCCTCGCCACCACATAAAGACGGTCTTATATTTGTAGCACAGA
CAGTTCTGTTGGATtcaccgtggttccacaaactataagaacacacaa
>NODE_2078_length_820_cov_11.328049
GTTATTGGTGGGGACACGGGGTGAGGGGTATTGTTGAGGAGAGGGGTGAGAGCATTGGGG
GTGCGGGGCTGACAGGTGGAAAAAAACACTCTCATCTGACTAGCCTCCTCTATCCTTCCA
TGGGGCCCCGTATGAGCAAAGTAATGAAGTCCAAATTACAGCGCAGGATTGCTAAGAACA
AGCCTCTATTGTTTGCCCTCGGGGCACACTAAAGCACACTAAATGAGTGTCACAGCAAGC
AGCGGGGCACAGACCGTTACTGCACTATTTAGTCTGTCCCCGTTGTCTCAAGACGGCCCC
GTTTCAGAGGTTCTCAGATCAGACAAATACTGCTCCCCTCCTCCCCCGTCCTTCGCCTTC
ACCCTTCCTCTGTACAGCTAACCCCTCCCCAACTCCTCACCCCAAAATAGGCCAAATCTC
CTCTATTGTGTTTCGACTGCCTAGTGTGAAATTCACTGTGACGTTAAATGTTTTCTAATG
AATAATTACTGAATGGATATGCAGGGGGAATATGTGTAATGGATTGTAGACTGCATTTTA
AAGACGTCTTTTTTGTCTCTGCTCCGTGGTATTTACAGGACAAAAACACTTGGCCTTTCT
CAGAAGAAATGAGGGCCATAGGCGGAGGATAGAGGCAAGGGAGGAGGGGGGAAGGAGGGC
TTTGTGTCAATTAGATCCAATGGATTATCTTTTTTAATGTTTTTACAGAGAGACTTGAGA
ATCAAAGGACTTCTGCTTCCAAAGGAGAGAGAAAAAAATACAAAACCAACAAAAGCTGTG
AAAACCTTTGGTCTAAGTGTTGGTGCTGCGAATGCAAAACAGATTGGTGGAATTTTTCCC
ACTATGCTTCTTAAATGTGCCGCTGTTTTGGGCTCGCCGAGGCCATTTGCACAGTGTGTT
GTGTTTGGTTGGTGCGTCAGCTCAAGGGAACTATGGGCCGCTAGCCAAGGTCCCTGTGTG
ttgg
>NODE_2089_length_510_cov_20.392157
TTTTTCAGGGATTTTTTTTTTTTTTTTTTTAGGTGTGATGAGACAAAGGAACAAAGGATG
CCTTAGAGGAGAGGTTGCCTATATGCCTGGAAACCTCTTCAAAGCACACCGCCAAATGGA
TCTAACGCCTCCCCCTGCCACCTCTAGATCATGATACTTGGCTGAAGCTATTCCGCTATC
TTTATGATCCCTCCTCCATCTATGGCGAACTATAGCCATGCAGGGGACCACACCATCTTG
CAGAATGTCTCTCCTCTCGCCACGTTCCTCAAACTGACCTCTCTGGGTTTCATCATCGGA
GTCGGCGTGGTCGGAAACCTCCTGATCTCCATCCTGCTGGTCAAAGACAAGAGCCTGCAC
CGAGCGCCCTACTATTTCCTGCTGGACCTGTGCGCCTCCGACATCCTGCGCTCCGCCATC
TGCTTCCCCTTCGTCTTCACCTCGGTCAAGAATGGATCTGCCTGGACCTACGGCACGCTG
ACCTGCAAGGTGATCGCCTTCCTGGGTGTGCTCTCCTGTTTCCACACGGCGTTCATGCTC
TTCTGCGTTAGCGTCACGCGCTACCTGGCCATCGCACATCACCGTTTCTACACCAAGAGG
CTGACTTTCTGGACGTGTTTGGCCGTCATCTGCATGGTGTGGACGTTGTCGGTg
>NODE_2092_length_718_cov_12.504178
TTCTGGCTAACCCACAATCACATGGCCAACCTTACTCCAGAGTGCATCGTCAAATGTGGT
GTGCAGATATATACCTGTGTGTCAGGCCGGTGAACTGAGCCTCTCAGCATCTGGCGGGTA
CTCCCTGGCCAGAGAAACAGTCAGCTCCCTGGTCTCCAGCTGCAGGGTGGCTCCAACCCA
GGTCCATTAGTCACCAGACCCTGGACACCTCTCGCTCATCCCACCACATAAGGTGGCGTA
ATTGATACCCATCAGCCGCAGCTATAATCTCCTCGGTGGGAGGCAGGATGCGCACCTCAT
GTTTGGTTAAGAAGGTGCTGAGCGGGGTCCAGGACTCCGGGCCTGTCTCTTTGCCATCAC
TCCACTTGAAGGTGAGATGATTTAGGGGCCTGGGAGAAAGTTAATTTCTCTTGATCATTG
TGTGCAACCTGGAGCCTTAATGGCGGGCGTAATTAATTCTGCTGATGTTAATCACCAGGG
CTGGTCCCCACAATTATCAGCCCTGTGCAGATGGGGCGCGGCGCAGACATGAAAAATTAG
GAAAATGAATCTGTAATGGGGTGGCAGATCTAATCTGCGTCAGAGAAAACAAAGTTAGGA
AGAGCAAAGAGCCCCAACATTCCAGGTGAAAGCCACCAATACCGACAAACCTGTGTGGCA
GAGTTGAAAAATGTTGCCGTGTCCAAAGTGTTTTGTAATTACTGGGGCATTGAATTGTTC
TATTGTTAATTCATCACTGTTGCAGAGGTTAAGTTCAACATCTCTTTCCTGGGCTATGGG
CTGGAGAGGAGGGGAAGCAGCGGTTGGTCACATGCTTCTGGAGTCACTGTAAGGTTAATC
AGGTTCCACTCtcagttgtgtg
>NODE_2095_length_371_cov_3.105121
ATGTGTCTCTGTCTTTGCTCAGCTGGAGGGAAACTCTGCTGCTCAGGTTTCGTTTTCACC
GGTGAGTGATCACAATGAAACCACAAATTCACACCTATTTTTTAGTGACATTGTGCTTAA
ATAATAAATCATTTTTGTCCTTTCTGTTATTGTCAGTCCTCGTGGAGTCCCTACAAGTGG
TTCAAGGATGAGCAGCAGAGGAGGCAGGAGGCGGAGAGTAAAGTGGCATCTTTAACGAAA
CAGGTTCATCTTTGCATTTTTGATTTTTCAGAACTTCTTTTTGTTAGGTTTCATTCCTAC
CGCCCACATGGTTGAAGCGACAAACCTGACATCCTCCAAACAATCAGAACCTGGCTTTCA
TGCATACCAGGATTCTCTGCACGCTAAATTAAACTAAAAGTCTGCGATGTTGTctccttt
tattcttcttttccatccacatgaagctcctgcaggagagaaccatcagaaaagaagaat
cacaaaacctgaagatgaagctgcacattcatttt
>NODE_2096_length_841_cov_8.328180
TAAAGCCAAAATGACCGTATTCACATATTACACAACTGCCAAGCACACTGTCACAACCGC
GCATACTTTTCTGCCAAAGAAATGTAAACAAAAACTTTATCTGGCCTGGACAAAATGTAC
CTGTGCACGGCTCTAAAGTGCAACAGTAAAACAGTGACATTTCATATAAAACTCAGTGTA
ATGTCTTTAAAATGGGCCTTTACAGATACCCACACATACAAGCTGCTGGTCTAACCCCCT
GTGATGCAGAGTGTCCAGTCTTTTTTTTTCTTTTTCTTTTTTTTTTTAGAAAGAGAGAGA
GAAATGTGTTTTGAAAGTAGAGTGGCAAGTGGCGTCCACTGTGTGTTCTTTTAGACGGAT
CAATAGCTCAGTGTGTGAGAGAGTGTCTTAAGAGCTGTTGTCTTGTGCTTTCAGCTGTGG
CAGACCTGTTAGTGCTACAGAGGGGAGCTGCGCGCCCCTGCCTCTGTACCAGCAGTGGCC
TGAGGGGGGCTTTTAGTCCAAACACAAATGTCAACCACACATAGACTATTAGTGTTTAGT
GCAGTTATTAAATGGACTTTATTTGTCCTTTAGGAGGCTAAAAGGCGCACTTAAAGGGGA
CCTGCGTGACAGCAGGGCAATTTGCGAGTTTGGTAACTTAGGCTCGCTCATTGCAGACAC
ATGAGTACAGATAAGTGTAAAAGGAGGAAAGGCTGTAATGCACTGAGCAGGGAACAGTGT
GTGTGTGTGTGTGTTTGTGGTTTGTGTGCACACGTGCTTGTGTGTGTGCGTGAGTCTGTG
GCAGTGTGTGTCCCTGAGTGTGTCTGGATTGAAACACACAGAGTGAGTGTATGCTAAAAG
GCACTTAGGCCATAACATATCTCACTGGGGTCTGGTAGCAACGTTTTTGTGGTCAGAGGC
TTTTTAAAAGGTTAATGTtaatctataccaaacaaagcccatgaggagcttttacagctg
tggacagttgagtgaaatgggcttt
>NODE_2097_length_226_cov_6.442478
TTCATTTTTGTTCTATTTCAACACATTCTGAAGCCAAGACATGTTTGTGAACATAAAGGT
TCAAAAAGTGCGACTTTGCTGTTTTTCATTCTTCAAAACAGCGTTTCCCGGGCTGAAAAG
CACACTTTTGTAAAGTGCTGTCTCTCCTGAATTTTTCTGCACAACGTGACTCAAAGAGCT
TTTGCCTTCATATTTATCCTATTTCAACACATTCTGAAGCTCAGATGTGTTTGTGAACAT
TTAGGTTCAAAAAGTGCAACTTTGCTCTTTTTCATGCTTCAAAACAGCGTTTCCTGGCCT
GAAAAGCACACGTTTGTAAAGTGCTGTCGCCTGTGAATTTTTCTTCACCACTTGACTTGA
AACAGCTTTT
>NODE_2114_length_145_cov_3.606897
CTATTTCAGCACATTCTGAAGCCATGACATGTTTGTGAACATTAAGGTTCAAAAGATGCG
ACTTTGCTGTTTTTCATGCTTCAAACAGCCTTTCCCGGCCTGAAAAGCACATTTTTGAAC
ACGTCTGTCTCCTGGGAATTTTTCATCTCCACGTGACTTCAAACAGCTTTTGCCTTCATA
TTTATCCTATTTCAAGACATTCTGAAGCCAAAACATGTTTGTAAACATTAAGGTTCAAAA
GATGCGACTTTGCTGTTTTTCATGCTTCAAACAGCCTTTCCCGGGCTGA
>NODE_2120_length_563_cov_6.184725
TCAGAGCTCACACCACCTTATTCCCCATGACAGTGAAACCAAAGCTATAATGGCCGTGCT
CACATGTGCGTGCGTGAGCATGTGCAGATGTGCGCTTGTATGTGATAGAGTCATATTGCC
ATCGGTGTCGTTTATGCGCAACAGCGTTGTGCGGTTTTGCCTGACTCGTTCTGCAGCTCA
GTCCTGTACAAACTGGGTTTTTATGGTTCGCATTCAGGCCCTGATACCAATTATGCAAAC
TATTAAAAATTTAAGGAGGACAGTCTTTTATAATTTAATCCTAAAGTAATAGATTCTATT
AAAAATGCATGAGAGGAGCTTTATAGATGGAGCTAGAATTAGTGTCTATCAAAGACTCCA
GTCAAGGATGCAGGGAGAATGGGCAGCAGGAGTGGCGGTATTGCCTCATTATTCAAATAG
GATATGATTACCATAGAGCAGGAGTCCCTCAGAGCTGAAGCAGAGCTCGCTGGCCACTGT
GATCACGAACAGGAGGAGTCTAGTCGAGCTCCTCGGAGGGAGATCTCCCCTCTTTCTGTT
GAAGTGAAACTGGGTTTAGATTTCCTGTCTTAACTTTCACAAATGGGATTCGAAGTGACA
TGTGATTTGTTGTGGTTTAAAGCACTCTgtcgttgaaataccctttgtcttgttgggttt
ctcctccctgttgtttcactcgagattgtttcttgtccttgctgaaa
>NODE_2121_length_723_cov_9.810512
ATTTTGATGTTAATGATGTCTGCAGAACTGCAGCGTCACCCCTGTGATTTAATCAAACCT
AATTTGGGTCAGTCCATTTTGGCTGCAGCTGAGCACCTCAACATCATCATTACGCTCCTT
CAACCCAACCTCTGCGCTCACCTCGCCTCGCCTCCTCGGACTCACGGACGAGCCTGCCAG
GCCACAAACAGCTGCTCGTCATCTGTCTTGTCACAACCTGTCCTGCTTTCGGACATGGGC
TCACACATTTTTCGAGTTTTGGTTCTGAATTTCACCATGATCCGAATCAGAAATGAGACT
TTGTGTTTAAGATTTCACTTCCAAGCTCTCTCTGCCTGTGGGACCTGCTCCTTGGGCTTT
TCATCAGCTGCCATTTTCGACGGCATGCAGTAATTTCATGGCTCATTGCAAGCGCTGAAA
ACCTTTGAAACTGCAAATGTTAACTTTGCCTGGCCTGGAGCCATTTAGGAAGCGATTAAT
TTAGCAAACAGAAGTGAGCCACTTTCTCCTCCTAGCCTGCGCATAATTTTTTGGGGCTTC
TATCTGTATTTGAGTAAGAGTGAGCAATGTAATGACGGTTCCTGTAATTGTGGCAGTGTG
AAAATGGTTCCTACCTCAGCCCCCACTATCTCACTCATCTCTCCTGGCTGAGCCTCGACA
GCCTCGTACAGTGAGAGCACACGCAGATTGAGAAGAGGTGGAATCACTTACAACATGCTT
GACCTTATTTCTTGTTGCGAGTTGTTAAAGCGTGTTAAAAGAACATGTTTGTTTGCAATT
TCAGCACCTTGCCGAGTGACGCCGTGCACATATTTGCAAGCCACTGACTGAACAGGCATT
TTCTGATCATGACtgctccatatcttt
>NODE_2122_length_321_cov_14.878505
CTGTGATGAGATATGACAACAGAAATGATGAATAGAATACTTATCTTTAGGTTTTATAAT
GAAATTACATAGTTGTGCTAACCCGTGTATTTTTATAGGTCATTTCCCACTAAACGTCAT
CAAAAAAAAAGAGAGAGGAAACCCTCCAGCTTCACACTATTGGGTTTCATTCATTTCATT
TGATTTGACATATCATGCTTCTGTGCCTTGGCAATAAGGACACAACATTGCAGCATATTG
GCAAGCTCATTTGCTTTTCATAGTGAGCGTCATGTCCAAAAAAAAGTGCCCCCTGGGATA
AACACGTGTACGGGGACTGCGGGCTCGCCGCCCCAGCAGCAGGTGGCCCATTGCTGCCTA
ATGAACACCGCAATCTGTTACTATCGCAGCGGTGCTTTTCACCAGACAATTAGGCGACTA
AGCATGTCATTATTCCAGGCCAACAAGAAGAGCCTCTTCTCTAAT
>NODE_2127_length_424_cov_1.603774
TCACATTTCGAACCACTCATCTGCGGTTCTATTAGGAAAAACAGAAACAGCTAAGCATTT
TCGTCAAAATCACTTCATTCTACAAGTCTTTTTTAAAAATTTACTAAAAATAAAGCATTT
GCTAGAGTCAGATTCTGTAAAAAAAAAACAAAAATTCTGAACTTCTCTGTGCAACAGAAA
AGCCATCAATGACTCAGTTGTGACCAGCAGTCAGGTGACTAAAATTTAGAGTTTTCAGGT
GAGTAGCAGGCAGTGCTTACAAAGAGCAGAGACGAGTGAGGAAATTATTTTAAAATGTTT
CACATGGGGATTGCAGCTTTTTACTATTTTTTTACTATTTTAATAAATAATCAAAGAAAT
GCACACGTGTTTGTGTTTATTTTGCATCTCTTGTTGTTGGTTTGCATCTTGTAGTTTGTA
TCTATTTGGGGCCATTTTTGGTTCTGTCTCTTGGTGGTAGTTTTTGCATGTGTGTGTTTT
TATTAGGTTTGCATCTAATTTTGGGTAATTTTTTTTACTGTTTTTTTGCATCTTTAAGTT
gatatttgtgtgtatttctgtacatttt
>NODE_2128_length_534_cov_17.307116
TATGGTATGCTGGTAATTACAGAATTAATAGTTCCAAGAAAGTTTCGACTGCACAACACG
AGTCCCCCATTAGTCTCCCCACCGACCACTTGAAAAGCCACAGAGCGACAAAAAATATTG
CTGAGAACAGGAGCGGCAGATGAGCGCAGACTGATGAAACAGACTAACAGACTAAGTTAG
ATGAGAAAAAGAGTGTTAAAGTAGCAAAGAGGGAAAAGGCAGAGAAGCGAACAACACAAA
GAGACAGAGAGAGAGCAGAGGGGGGAAAAAAAAGAAGATGGCACTATGATATAGAACAGA
TTGTGCTGATTCTACTCTCTCTCTATCCGCCTTCCATCAGTGCCCCCATTCCTCAGCCAG
ACACTTTCTTAAGCTAAACTAAATGGGCTAATTAATCTGGGCTAATGGTGGGTGACAGCA
AATATGCTAGCACAATTATCACCCTATTAAAGATTCATATTCCAACCCATAATTGAAAAT
GAAAAGGTGGGGTGCAGGGAGGATGGGTGGGAGTCTGCGCCCCCCGGCCCCCCCCACACA
CACATCCAGAACCACATCTTCTAAATTGTTACTTCTGCAGTTCATGACGCAGTGTGATTT
TATGGCTCCAGACGTTTAATTATTGGGATTGGGCAATAGTGGGTAAATGAATTACAGACA
ATTTATCTAAGCATAAAa
>NODE_2151_length_929_cov_9.617868
TGGAACACCATGTGCCTCGAAATAAATATCTGTGAGGTAGTTATTTTGCGATTCTTCCCG
GTTGCGATAATAAGACCAACAGTGAATGAATCAAATAGCAATAAAACTATATAAAGAATT
CATATTACATTCAAATTCCCTTGTTAGAGCAAACAATGTTTTCACATTTCTAAGGCGGCA
ATTTGGCTGGAAAGAAAGAGCATAATGAATACAACTGCTTTCAAAAGTACCTCATGTTTG
TAAATGACAGGGTGCTTTGCTGTGAATTTTTATGGCTATAATTGTCTGAAAGCTGCATTT
ACAAGTAAATACAATGCCACCATAGTGCTGATAATATTTAGTCAGTTCTGACCGCTTTCT
GTGAAGCATATTAATGCAACTTTGATCACCGTGTGCTTTTCCAGTAGCAATTCTTCAGTG
TTAAAAGGGGTGGGGTTTGAGGATTGTGACAAAGTGCGGGAGGGAGTGGAGGTGCATTGG
TACAGCGGGTTCCCATCCCGCTTTTGGGCAATGATCTTACCTTGAATGTGGACATGGCTG
GGTCCCTGCTATACCTGTCTATGGTGTGGAACTTGGACGAGTGGTTGAGCTCATGGTACA
GCTCAGAATGTCTTTTGCGAGTGTGCATCACTTTCTGGAAGGGAAGAAAGGAAGGGACAG
CAAAAATGAAGCAAATAGAAACAAACAAAAAAAAAAGCAAAAGGAATGGAGGGAGGGGGG
AAGCAAGGTAGGGGCAGGCAGGGGAATGGGTAAAAGGCTTGAGGGACTGCAGTGATGCCA
GCCATGAAAAGGGGTTAGAGAGGGACGCCGACAGATCGATCGATTGCTGGCTCATGCTCA
TCCATCATCCACTTCCTCAGTCTTTAAGAATTTGGCAACTGGGAGTGCTACAGAGCAGTC
CTTTAAATGAAAATTTGGTGAAAATGACTGACAAAGATGCCATTGTTGCAGACTGGTGCC
TGCTAACTGGTGGTCCTGTAAAGTCAGGGTTTTGTCAAAGCCATTAAACGTCTAACAGAC
GGACTGGAATTTAACTCTTGACCTAGTGCAGGAAAATTTGacaaaaaactgcc
>NODE_2153_length_680_cov_18.902941
TGATTTCAGGATTTGGCTTATCATATAAAAAATAAAAAAAATAAAAAATAAAAAAAAGCA
CAACTCCTAACTCATTTAGATCAAAGGAACTGTGAATATAATCTTCAAGATATTATCTTA
AAAGCACTTGTAACCAGCCTTATCACATAACAACGACACCTGTCTACCCATGTTTCCCAT
AGCTAATAGCTGCAAGCACTGAGATCGGCCTGAAAGGGTTAAGGGCATTGTTCGCTTATC
ATGTGATAGGGACATTTTTTATGCAAGAGCGAGCCCTGATTAGAGGGTGAGTTTTAATGA
CAACTAATTAGCCAACCTCTTTAGCCTTGGCATAATGATCAAACGAGCTGTCATCGGGTA
CCTGATACAATGATCCTCTCACTCTTGATATGATATTTTATTCCTCTGCAATTATGCAGC
CCCCACTGCACCACATGTGTTTATTGCCTCAAGCACACATGTCAAATTAAAGAGCAGCTT
ATGCACCTGATATTTAATTATTGCCTGCTGCACCACCATGCACAATGGGAAAATGTCAAA
GCCAGCCATCTACAGTACTTCAAGCAGCAATCGGTACGCTGAGATCACCGAGTGCTCGTG
CACATACACAGACACACAGATAAGAATTTGAATATTGAATATGAATGGAAACATCTTCCA
GCTCGTCTATGCTCAGTTGGCTCTTTATACCTCCCTTTGTCACTGTAAAGAGAATTTGGT
ATTGCTTGCCAAAAGCTCAAAACTAATGTTTGCTTACAATATGAAAATATAACAAAACAT
TTTCAGCTATATTGTAAAAAAAATAAatgaatcattatcatgta
>NODE_2154_length_437_cov_13.828375
AATCTCCCATTGCATTCTATTATTTATACCCCTGGCTTGAAAGGGACTGTATTAACTTAT
AAGTTATAAGTAGTTAGAAGTTACTTACTTTAAACTGGGAGGGTGGCGGGGGGGAAGTGG
CGAGGAGACGAACCGACGCTCTGCTTAGCTGACTTCCCCCCAAATTGCTGACATAATTAC
ATGAATGTAATTTTTTATGACTCACAGAAAATCTTGGCATTTTCACTGAAGCAGATAATT
AGACTTGGAATAAAGCAGGGGCGGAATAATTAATACATCAAAACTAGATGAACTTTTTCT
AATTATTTTTATTTAATCTCCATTCTAATTATTGTTCTAGTCGGCTGAGCGAGATTGCCT
TTCTCATTCAGGGTGTGAAATGCACCCGTAGCGCTCAATCCTCACCCAGTGAAATATCAA
CTAAGCGTGGAGACGGGAAATCACAGGGCGCTCGCCACTCTTCTTCTTCTTCCTCCTCCT
CCCCCCCTCCACCTCCACCACCTCTCACTCTCTCCTTCCTCCTCCTCTGATTGAACTGTA
ATTTAAATTTCTCCATTGCCAACAAACAATTTACATACAcc
>NODE_2155_length_577_cov_14.327557
CTTGCGACTGCTATCTGCTGCCTGTACAGTATGTGGCATGATAATACACCGAGTTTGTCC
AAAAGAAAGTTTGTTCAGACTCTGACTGTTTATCCGGTGCCAGACAGAGGCACCTCATGT
AGAAAAGGTAAAAGTAGTTCTGTCCACCTCTCATTCTTGCCAAAAAAGTTCAGCCACTGA
GCCACGGCATTAACTTGTATTCTAACAAGATTAAAATATATTCGTCCTGGGGATTAGCAT
AGTTAGGTGTCCTTTTGCCTCTTTTTTTTCCTGCACTGGTGCGGTGACAGTGGGCTTTGA
TCTGTGTTGCGAGGCAAGAGTCCTGGCTTGGACCTAGCCATTCGAGTGCCAAGTGTGAAA
TTGGCCTGATGTCATCCCCATTCTTCACCTTTTACATCTTTCACCACTTTAATTATGTTT
CCGCCACAAAGCCCAGGCACCTCTGAGCAGATTCCACTCTGGCTGGAGGAAGCATTTAGA
AACTGTGGGTAAATGACACAGTAGGGGAGGGGGAGGATGGTAGGAGAGGTCATAGCAGGA
TGGGGCCCTTTTGTGTGTGGAGGTAGACATTGATACTTTCCTGATGTATCCTGCACTCAC
TTCCATTTTTACAGCATGAGAACTCTCTGGAATACTCGGGGAAAATAACTTTTATTCCAT
GCATTTTTTTTTttctttctccagtttctgcatcctattccagatagattttatttctcg
g
>NODE_2156_length_796_cov_12.347990
AAATGAGGGGAATTCTATTTGCTGCTGCACTTGCTGATGATCACAGACCAAATGCCTCTG
ACAATAATATGGATGGCTGCTTTAAACTTACTTGTAAATGCTGGTAAAATATACAGTAGA
GTAGAAAAAATGAGCATTTCTGCGTGTGCCTAATATGTAAGGAAGACGCAATAAATAAGG
GGTGAAGCTGAAATCTTTTGCATGTTATTCAGAAAAATAAAGAGATGAGACAAAATAGCA
CGGTGATCTAAAATATTATCTCTTCAATCATATCCTTTTCCCCAGATATCTTCATTTCCC
CCCCTCAACCTCCCTCCCTTTCTCTGTCAGTTAGTCTGGCAAACAATCCCCTTGTTAGCA
AACTGTTAAGACAGCCGCTTGGTACACAAATTGCGCTCGACCAAGCGAATTTGTTTTGCA
AGGGTGACCTGTTTAATCATCTCATTTTCTTTGGCGGACATTTATTCATCTGGTTTCCAC
GGTTACAGAGAACATTAAGGGGCTACAGTAATAAGGCTGGAGAGTCAAACAGGTAATAAA
AAAATTAACGCCATTTTCCAGCAGCCGAGGACAGTGGGTGAAATGAATCAAGGGAGAGGA
GAGGGAAGCAGCGGGGGGAAGCGGGGCGGGGTGGGGTGGGCTCCAATATTGTCCAAACAA
TAAGCCTTAGCGGTTATTTTACTCTGTAGATCAGGTGGTGCTGTTATGGACATGACACTT
TGGGCACAAAGCAGGAGAGATAAAGCTTTTAAAGTGGCCCTGCTCCTATTTTTTTATTGT
CATTTAGCGATTGCATATCAGAACAATTAAAAAGTTAGCTTGAGATATCTATTAACTTTG
CTCTCTGTCTCTCTCTTTTTTTATTTttattttatttctcccagtgcttcggtagaggaa
agataattttcacttctggcaatgcaatgtgtcaataaca
>NODE_2157_length_310_cov_1.380645
CCAATCACAGGGGTTTTTATTTCCAACTCTCACTGCATGTAAGAAGTGCAAAACCACCAG
TGAATGTTGACTTTTAGCTTGAACACGTGCTCGTGTAGTGGGAGTGCCTTAGAAGAGAGA
GGAAAGAGTTGCAAAAGGAGGGCTGCACATTGTCAAATTCTGGTGTTTTATTTATTCAGC
TATTTTATTTTATCGCCTTTTCCAGATTTGTGAGTTCCTGTCTTAGTCAACACAACCTAT
CCAAACTTCAACTGACTGAGGCACACCTACTCACTAAATCTAAGACAGACGCCACATGAT
GTCAAATTTCGCATCCCTGCACTGGTTATAATTTTACTGACTACCTCAAAGGCACACtag
gggctgacgcctgatttcatctccaacacgctagtctgatatgagcctcaatgcagcatg
agagcctcaaacaaaagtgtgttagtattcctcg
>NODE_2160_length_803_cov_13.097136
TACACACTCTGGCTTCATATGCAGGCTTGGATGTCCGCAGAGCAGCGGCTCGCCAGGAGG
CTTGTGCACTCATTCTATTTTCGAGCATTTGCATAGGCAAATATTCAACACTGCAATATG
TATTGTTGTGTTGTTGTGTTTTTATTGTCGCCATGTCTGCCTCTTTATTAGAATGCAACA
GACTTTGAACTCCAGCAAGCAGCATTTAGGATTCTTAGACACAGTGTTTTGTTTGTGGAC
AGCCTGTATTTTCTCAGGGCTTTGGATTTTATCTGTGTTTCAGAGGAGATGGACTGTTTC
TCTTGCTGGAGAGCCTCACCCACATAACTTTGGCAGTAAACAAGTTAGTTGATTGGTTTT
GCTTTATATACTGTGATTTAATAAGGAAAACACCAACGTAAGCCAGTCCGAGCAGCGTCG
GTGGTACCAGTGCCATGCTTTCCATTGGTTCCTGTTTACATGATGCCCACAGGACACGCG
GTGATTGGTGGCTCCTCACACGTGACCAGGCAACTTTGTACATTTGACAGGGAGTAGGAG
GGTTTTGTGGAGATCAGAAAAACGACAGCGCGATAAAAATTAGTATTGTTGCACTTCACA
AATTAATGACCATGAGTTCCTACTTGATAAACTCCAACTATATCGAGCCTTCCTTTCCTC
CATGCGACGAATATCAGCAGAGCGGATACATCCCCAACCCCGGAGATTACTACGAGCGGC
CAAAAGATACGGGCTTCCCCCATCACGACGAACCATCCTATCCGAGGTCAAACTACACAG
AATCGGGATACGATTACGGTAACGTCCCCGCCGCCGGACTCGACGATTTCAGCGACGGGC
ATCACGCACAGCCGCAGCCGGTTCCACAAAGCCACGGTCCTCGCCTCACCGCGGCCCCAG
ACGGTGGCGCAGGGGCAAATGCCAGCAAAGACtgcagcctcgccggt
>NODE_2170_length_690_cov_9.205797
TTTACACCCAAAACTCTCACATTTGAACCTCTCCGCCCTGCCTGTCTCCGCCGAACACAT
ACATAAACACACACACACACACAGGCACGCAGAGGGAAAGAAATGTTTCACAGAGTGTCT
CACCCTGCAGAGAAAATAAGAAATAACCATAACTCCTTCCACTGCCAACCTGCCCTGCAT
GACCCCTGTTTTAAGTGGGTAGCAGGTAATTGCTGAGGCGGTGTTACCCATCAGCCTACA
AGTCCATGTGTGCCTTATGTGTCATCTCTATTTATTATATTCTGCACGCTCCCTGGGCCT
TGGTAATCAATTTCACAAGGATACAGGGCTGATATCAGCTGCCGTGCACATTATGAGGCG
AGCCCTCCTCTTATCAAGTGCAGAATTGCCGGCTAGAGGTCATGAACAGATAAACAGGGA
TGTAACACAACTCCCCCACTCACCTGCCCCCCAGTGAACACAAAGGTGGGAAGGTGATGT
TGTGAGGGGGGTACAAAGAACAAAACACCCAGCAAGGAAAAGGTTGCGACCCTTGTAAGG
TGCCTCTTGTTACGCCCGACCTTCAGAATTTCATCATCAGTGCTTCTGTCTGCTTAATAA
TTCGGAAGCTCCCGTCTCATCTCTCTCTTGAGTCAGCGTATGTGGGTGTGTGCATGTTTG
TGTGCGGTGGGGTTATGAGGCCTGCAGACACCCTCTCTCTGATTATCTCCAAGCACTCTT
TGCAGACCTTTATAGACCAACCACAACTCCATCAATCATTTGCCCCGCCGTCTTACTCTT
CGGGCTGACCCATGTCCCACCTCACCACTGCTGGGCTAATattatctaaagctg
>NODE_2171_length_624_cov_14.073718
TCTTCTCACTCACGGACTGTTCTTGTTAGCTCGAGACCGAGTGAGTAATTCAATAAGTCA
AGTATTCATTTATTACTTTCCTTTTCAATCATGGGCATTTTTTTTAACTTCCCCCATCCA
CCTCCACACTGAGAGAAAAAACAAAAAACAAAAGTGATACGAGTTCTGCAACTTCCATCT
GTGGCAGCACTCGTTGTCTTACTGCAGCTTAATTACAAAATATTGGCGCCGTTTTCTGTA
AAGATTACTCACTGTAGGAGGCTCTACGTAATTTGGACCGGAGGGTTTGTCACAGAAAAT
AATACAATGCAACTGGGCTTTCTGTATTAGATTTCCGCTTTTAGCCTCCTTGACATTTCA
AGCTGCATGAACTAATACATCTGTTATTTGTTGATCATTTGATTATTAACATACTTCACA
AACCAAATCAGCTGCCCTGCTGGAGACACAGATACAGCTCAGCAGACAGTCTGGGTTTTC
TCGCCTGCCACGCACAAACACACTCGCAAAGATGCACAATTCAGCCCTCAGTGATAAAGG
AAAGCGGGGAAAAAACATTCATCTTCCCCTCCTTTGAGCGTATGAGCACTCTGACACCGG
CATGGAACAAAGCCCGTCATCACATTCTAATCTCGAATTTCAGGGCTTTTATTTCACCCA
AATGCCACCCTGCTGGCCTTGTGAATTATTGACAGACTGACACCAATGCGAAAGGACACA
TAAAAGAGGCTAAAAGCTCCGGCCCTGGAagagcttgtcctctcctat
>NODE_2172_length_1641_cov_5.658135
TCCTCTGTCCGTCCCAAATCTGCAGAACAGCGGAGGTAAAGACAAAAATGGGGATGGGGT
TTGTGCTCAGTAAGGGCGACACCAATCAGTTTTCAAAAAATCCTTGATCGGCCCTGGTCC
TTATGACTGAAATGTGACAGGGACATCCTTCATGTTTTTTGATCTACCTGTTTGTTCTGG
CTAACCACTGCAGGATCTACATTACCTGGACCATCAACAACTGCTGGATCAACAACAACA
GGTGCATCAACAGCAACTGGTGGTTCGACAGCAACTGGATCAACAACAACAGCAGCCGTC
AGTACAACAACACGTGTTCCTTCTACTACAGAAGTTTCCTCAGCATCTGTGCTCCTCCGA
GCAACTCTAGAAGAACCGTTTGTATTAGAATTCACTGATAGAAACAGCAGACAATTTCGG
AGTCTGGAGGAAACCACCAGACAATTCGTAAGTACACTGTTGAAATGAGCTTTTTCAATG
GTTCCTGTGTTTTCGACTCGTTTTCTCACAAAACCTACTCATATCTTGGTATCTGCTTAC
CTCCCACAGTGCGATCGGGTCTACTTTGCTGAATTTGGGGTCCTTTTCATCGGCACTGTT
GTCAGAAGGTTTCGGTAAGTTTTTCTCGTTTGGGGTCCAAGTGACTTTCTTTGTCATGGT
CATTGATGTTATGGTGTTTTCAAGTGAATTGTGACATAAAAGACAAATTTATACGGAGGC
AGGAGTTTTCAGTGTTTAATGAGACATATGCTTTCTTTGGATACAGCCCAACTCCAGGCA
ACGGTGGCATAATTAATACTAGAGCAGTGGTGAGGCTTGTGTTCAATAGTTCTGCGGCAC
CTGCACAACTTCCAACTGCTGGTGCTGCTGCACAAGCCTTGGTGGACGCTGTGTCCAATC
CCAACAACACCTTCAACATCAGCATTCAAGCCGACTCCGTCCGAGTTCTTCGTAAGTAAA
GCGCAGCTCTACACTTGACTTTGGAAGGTGTTCCATCAAGTAATACGTAGTACTTCATGT
ATCATTCATGTGCAACTGCCCGTGTCAGGAGTTAGCGTTTCTTTTTCTTTCGTTCACCAC
AACAGTGCCCTGTTTAATCACCAAATGAGCAGTTGCTTGCTATGAATTTGTCAATTGTAA
GGGAGGTATGAATTTCAGCCCAACAGAACAAGTCTTGTCTCATGGCTTACTACAGTTAAA
GGTGGGGTGTAAAAGTGGTCATCCTCCTGTTAGCAATACCACTCTTCCTTTCCATGTTAT
CGTTGACACCTTTCGTGATCCAAGGACGCGCTCAGTCAGCGGGGATCTCCACATTACCTA
GTAGAGAGTATTGCTGGGGTTTACCTTGCAACGGGCCCACCATGTGTTCAGAGCTGGTGT
ATTAAAGACAAGGTGTGATGGATTAGGACCACGGTCCGATAGTGTCAGAGGCATGTGTAT
CTGATCTGTCCTTCGGACTGACTTAGAAAATGCCTTATGATGTGGCTGTTGACTAATATG
GGGACATCAGGACAGGACAAGTGCCCACTCGTGTCATTTGATGGATGGTATGAAATATTG
ATTGATGGCACTGCCCTCTGATGATCAAGGAACTTACATAAAATGTGCAACCCTCGTGTC
CTGGTACAAACTCTCCCCTTTTCCTCTGTCCGTCCCAAATCTGCAGAACAGCGGAGGTAA
AGACAAAAATGGGGATGGGGTTTGTGCTCAGTAAGGGCGACACCAATCAGTTTTCAAAAA
ATCCTTGATCGGCCCTGGTCCTTATGACTGAAAtgtgacagggac
>NODE_2173_length_527_cov_11.290322
CAAATTGGTTCCAAAAAATAAAAAAAAAGTGAAGGTTTTTGTAAGATAATTGTCAAGGTG
ACATCAAACTAATCAGGAAATATTTCACTTGCAAGAAAAAAGGTCAGCTATAAATAAAAG
CATTCACAGTATAATTGCAATAAAACACACACAGGCTGCACAAACTGCAGTAAAAATAAT
TCACACAGACACCAAGAGAGGTTTTTCTGCTTTTCTCGTCTTACAGGTACCACACGTCAA
GGCCTTTTATTCAATAATTACAAGAGAATATCAGTTTCTGATTGAGGTGACAATAACAGA
AAATATAGTGTGTGGCTCGTGTGTAAAGTAAACTAAGCGGCACGGGTGCTTGTTAGGATA
ATATGTCCTACTCATTATCTAGAGTAATAAGTGTATCAAATTCACATAATCATGTCTAAT
TAGTATCAGTAATTATCTTGTTGGGCCCAGGAATATTAATCTTCAGGTCCCAGAGGGGAG
GGAGCAGAATCGCAGCAAGAATGGGAGAGAGAGCGAGGGAATCATGCTGAGGAGCGCCGA
CTAAATTAGCATGCTGAAATCAGAGCAGAGGAGGAGGAGGGGGGAGGAAGGGAGGAAGGG
AGGAAGGGGAAGGAGGGGGAGAGAGCCTCGGAGTCGGAGAATTGAAAAGAAAATGCGAAA
CTTTGTTTTTg
>NODE_2176_length_725_cov_18.758621
CAAGACTGTTACTATTATTTTGAGATATTAGGGGTGGAAATAATGCAATGTTTGGAAGAT
CCATTTAATGAATTTATCATAATTTACCTTACTTGCTTAAAAAAAAACGGCTTCTCTCTG
CACCCCAGTCATTTTCACACAGTTCCCAAAATGATTGAAAACATAAAGAGACACAGGAAG
GCAGTTGGAATAATTAATAAAAAACAGCACAGCAACAGTAGACGCTGTAATACACTGTAA
CAACACTAATGCTGTCGCTACAAAAATATTGTATTATGATGACAGTAGATGTGAGAGCAA
ACATATAATGCCAGGAGCTTCTTCATTACATAGACAGAAAAAGTTGCCACCGTTTCAATG
GAAACAAACATTGCTTTGGGCCCCTTTGTAAACAGCACACAGCTGCTATTTCGAGTGATG
GGAGCTCCACCTTGTCACAACAATTCCCTTAAAGAGGAACAGTTTAATGTCAACAATATT
TTCTCCATCTGCCTGCTCATGAAAACCTTCCAATCCACAGGGAAAATGTTTCTCCCATTC
CAAAAGGAAAAGCACAATAGAGGAAGATGAACTGATAACATCAAGCGCCGATCGCAGTCA
AAGGCGCGGTATTAGCCTGCTGGAATGAGAGCTTTTGGTGGCACACATCCATCTGTTCAC
TTTTGCATTTTTCAAAGAGGTGTCATGCCTTCCGTTATTTCGAAATTTCTATGCAATTTT
CACAAGGAACTCCTCGGAGCGCCGCGCCAGCTGACTGATTTGCATGGCCACATTTGCAGT
AAAACGGAGGTATTCCACCTGCCAGGCTCCGGCGCCTTCTTCTGAGAAGTTtgatcgctc
gctggtaatctgattgggagagatccatc
>NODE_2177_length_845_cov_12.732544
TCCTTTATCCTGTAGGTTGTGGTGTTTGGGTGGTGTTTTCAACACTGAGAGCCGAAGGTT
GGTAAATGTGTAATAAGATAAACCTCATCTTTGCTGTGTGTGTCTCAGTATCTTCTCATC
AGTGTCTGTAAATACTTGTATGCTCACGGTGCGTATGCATTCATGCATTAAGGTGAGCTC
CTGGCTTAAGTCCAAAGACTGTCAGAAGCCTGTTTGTGCATGTGTGTGTGGTGCTGTTTG
GTAGAAATGACACTGGCCGGCCATGTAAAAGTGTGTCTGACAAGGGGAGCGACGGAGTCA
GCGCTTTTTTTTCCTCCCTCCTCGCCCCCCGCTGTTCAATCCATCCAGCTGCTGTCACCA
CAGGGGAGCAGACAATCTATCAAGGCATCGGGATGCATTCTCCTCACCTGCGCCGCGCCT
TTAATGAACAGCCAACATGATCCCGGCTGACAAGCAGGAAATGGATGTAATAAAGATTGT
TTCTGCATGCTCTTTGCATCCCTGATAAATCACCTCGCTGTGCAACAGATACGGGAGCCA
CATGGAAATTTGATTTCACACGGCAAGGGGGAGGAAGAAGAGAGCAGTGGGGGGAAAAGA
GAGCTGCTAGTGGCAGGGTCACTCTATTTTATTCCTCTTTTTCTCCAGTGGAGCAGTGGA
GCAAGATGTGTGGGGGTTGAATGGAGGGACTGTTTTGTTTTTTTGTGCTATTTTTTGTGT
TTGCTCTTACTTATCCCTCTAACACTCTGTTAAGCCTGGAACATGCCTCCGTCCCTTTAA
GTTTAAAACCACAACAGATGATGTGTGCAGATGTTCACGTAGGTGTCAGTCATCGTAATT
GGACACAACATTAATGTGTGCACTAGGGGGCAGGGCGGCATTCACCAAAACCACAAAACA
CAGGAAAAAGGGAAGGAACCTGAAGATGAAAACCTATtttcatagcaagaaaatacaact
gctaagctaaaataaataatcaaaatgaa
>NODE_2181_length_638_cov_10.128527
TGCTCTAAGCAAACAGGCTACCATAAGAGCTGGCTCATGTAGATCACATCTAAGTAACTT
TAAGCACTGCCACCTCGTGAGTTATTTTTTATTAAACACACACAGTAGTTGCACAGTTCC
AGCGGCCAGCAGGAACACAGCTGGAGCAGAAGCACATGCTCTATCATTTTTTCCTTACAA
ATGATGTAAAAATGGCCCATTATGGCGAGGAACAAAGAGGATGGGCCCCATGTTAGAGCC
AACCCCTCACTGATGCCCTAGTGACTCGGCCAGCCACTCTCCCAAGGCCTACTCCTTGAT
TAAATGCATAATCCACTACTCCCCATCCCCAATGATTTAGTGTGCCTTTAAATCAGCTTG
CGCACACATAAAAACCTCAAATAAAAATCACCAAGAAAAACCATTGCACTCTAACTGTTC
TATTAAAATGATACCCAGCCCAGCCTTTCTTCTCTGCAATAGCGTTTATTCCACATGAAT
GCATATCTTCATTTTTTTTCATAGGTATGCATATAAAATATTTAAAGTTTAAAATGTCAC
CGTTGAAACATCAAATGCAGGAGTCTCTCATTAATCAGCATGGATTGAGGTTCTCTTTTA
AGGTTATAACCCTTTGAAAGAGCAAAAATTACATTTTTGACCTTGAAGATGAGACAAACT
CATAAACGTAAAATAATTTGCAGTTTAAAGGGGAAAGAGATATCGGTTACCTCAGCCAGC
AGTGCTCTGGGTTGTCAGGGGGAGACCAAACAAGTCTCATTTTCATATTTACATCCAAgc
tg
>NODE_2196_length_481_cov_15.232848
TACATTTCCCCACCTCGACACCCCCTTTTTGCTCCTTGTCAAAACTCTTCCTCCACCTGT
CACAACATGTGTGCACCCCGACACCCACCGCCCTCTTCTTCCTCCTCCTCCTCCTCCTCC
TCTTCCTCGCCGTCGCCCCCCCCCTCCCTCCCCTGCCTCCCCTGCTGCCAGTTTTTAACT
ACACTCCACTCTGGCCTCTGCTCTACTTGTTACAGCCCCAACACGAGTGCAAACAATCAA
AGTCTTTGGGAACGCTAAAATATGCATGGCTATCCGTGACAGACAGATAAAGCAGGGCAA
TTAGCCACGTAATCCTAGAGCATCGTACGGAATAGTCCGCCTCAGCTGTCCTCCCTCCCC
TCCTTCCCTTTACTCTCTTGGTCTCCATTAGTTAAATGTACTCTGTGTGTCGGCTCCCCA
TCAAATCAAGTAACACTTCCCCTAATTGGCTTATAAATAATACAGCAGGGCCTGCATTAT
AATTTCATCAGTGGTAAACATTGCGGGGGCAGTTGGTAAAGAACCTATCCCTCATTAATT
TCTTAATTTGGGTAGATGGAACGAAGGGGAAGTGAGGGAACGAAAGGTGGAGAAAGAGGG
AGAGATGTGGAGAtcggatgaacgg
>NODE_2232_length_458_cov_3.589520
CCGACCGCCATCTTCTTCTCTTCTTCTTCTCCGGAAAAAAACAAAACGGTCACTTCCTGC
CCGCAAGGTCACGGACAGTGAAACCGGAAATAGTCTTACCCGGTAAAAGAAAAATGAATA
GAACAGCATTAATTCTATATTTGAGCAGTTTTGACAACTCTAAATCAGTGTGAAAATGTA
GTACAAACCGTTCAGTTTCCCCAAAAAAACCCCAACAGTGGAATTTAACTGGCAAACACA
TTGAATGCAATATTAATTATGGAAAAAAATATGCATGCACCACCATATTTTACAAGTAAA
TATTTTGCAAAGAGAATAACATAACTACGGTGGCCCTGAAGTGCAAAACACTACAAAATT
CAGACAACGCTACAAAATTCACAGTCACAACGGAAAAGGTAGGTACCTACTGACGGCAGG
GGTCGTCACTGATTGGACGCGCTGCCAGTGACACGCTCGTCGCTGATTGGACAGAAGCAC
AGTCTGTCTTTTTTAACAGGAAATCAATTCTCTTAGCCGCGGTTTTTAGAATAGAATAGA
ATAGAATGCTTTTTATTGTCATTATACACACACTGGCATACAAAATGTAGTTTTAAgatt
at
>NODE_2272_length_640_cov_12.318750
TGGAGGGACAGCCCATTCCCCTCTACACATCAGCTCAGCTTTGTGTCAACCATCCATCTC
TCATCCTCCCCTCCGCTTCCTCCTCTCTCCCGGTTGCCATCTTTATCAGCCTTGACGCAC
TCTCTCCCTCTCTCTCTCTCTCTCTCTCTCTCTCTCTCTCTCATCTCCTTCTCTCCTTTG
CTCTCTCCCTCTCTGTCTCTCAAGCAGCCGGTAACTGAATGCACAAATTACTCTCCCCTC
CACCTTTAACTCCCACTAAATCTTTCCCCTTTTCCACTTTGCTGAGCCGGGATATTTTAT
TCCTCCATCAAATATGCATCCCATTAATTAAGTTAAATTACTCCTGACTGCCAAATATCC
CCTGCCCCGATGGGTGTCAACACAGAAATGCATGACTGTGAACCTGCAATGACACGGCCC
CAACACTTAAACATGAGTTACAGCCTTTTCCAGCTCCATCCATGGGCAGATTACCAGACA
CTTTGGGCTGCTGAAATTAAGCGCCGTTCGCTCCTTCCCCTCCACCCAGCTTTTTAATAA
GTGCACAATGGATGACACTCGCACTTCTGACAATGAGAGGACTGATATTTTAATTACACC
CCTTTTTTCATCTGCCTTCCTCTTCATCTTTTAATTGCTGTTGTTAATCACTCATTAACT
TCCCTCTCTTTATTTTTTTTCCCCTCCTACAATATACCTATGACATGATTAGCTCTATAG
AATGGATTGTTCAGCAACATTTTTAAAATAACTCAACTACTTTATAGGATAAAGTTTCCA
cttc
>NODE_2273_length_670_cov_9.253732
TGTACAAAGGCACACAGACTTACATGCAAATACATATGCACACACTACACACACACACAC
ACACACTTACCCACGCAAAGTGCTCTCTCTCTTTCACACAAGCACCCAGCAAGCAAACAA
GCACACAGATGAGGCACTACAAGCTCAAAATCCCTTTATTACCACTCGTTGTGGAGAGGG
TGCAGAAGTGGCCCACCAAGTGCTCCCCTCTCTGTATATAAACCCTTAAAGCCTTGTCCC
ACACCCAATGAAAGGCCACTGCAATCTGTAAGCAACCCTGTTCCCATATGGGCCAGCCTG
CCATGGGCCTCGTTTGCCTTTGTCCTGTGGCTCTCTGAGGGCCAAGCCCTGCACGCCCCA
GCCTAGCTCCAGGCATTTATTAAATATGCACCTTCCAGTCGCTGTGAAGAAAGATCCCAA
CCAGCTAATCTCATCACAGACTGGGGACCCTCCACATATGTAAATCTACATCTGTTCCCC
TTCAAAGAGAGAGATTCTCCAGGATTATCCCGCACACAGACCCAGACGCATACATATACA
CACATGGAAATGTGCTCACACACAAACACACATAAGTACTCTCTCCCACATGGCCACTGC
CAATCAAGAAGTACGCCCTCTGCCACATGTACTAGTCTGCCATCCACAGACTCCAAACAT
ACCCTCCTTTATCAATTAGCTTTAGGACAAGCAATGGCCAAGAAATTGCTCTTTGTGTCA
TTGCTTTGTGTTTTCCTTGGTGGGAAGTGACAAGGCAAAGCCCTACAAAACCTGctcctc
gcctaaaggctatggctggcatttggatgttggg
>NODE_2294_length_145_cov_18.972414
ACCGAGCCCAATACCTACTATTAAGATGGCTCGACATAACAGGACGGCTGCCAATAATTG
TACATAAAGATATGGAAAAGCCACAGTCCAGCTATGAATATTTCATGAATTCCGACACAA
AGAGCATGCTAAAAGGATCAAAGAGAAAAACGGGAGAGGAGTCAACGTGAACATCCAAAC
AATATGCAAGAATCCCGACAGTATAGGTCACATGCAAAAAGACCGGGGTCACACTGAAAT
TGTCCATCAGTCAGACAAGCAGAACTGATTTGGATGCTAAATAATGGTT
>NODE_2295_length_429_cov_17.454546
AAAAACGGGAGAGGAGTCAACGTGAACATCCAAACAATATGCAAGAATCCCGACAGTATA
GGTCACATGCAAAAAGACCGGGGTCACACTGAAATTGTCCATCAGTCAGACAAGCAGAAC
TGATTTGGATGCTAAATAATGGTTTAGATATTCAAAAATTCCATATATATGCGAAAGGCT
TCAGTGCACCCTGGATCTGGCCTATCAGAGGAGTGCTCTGCCACCACACTCCCTCATGCA
GACCCACGCTATGCCTCTGAGCCTACGACTAACATGCACGCACACACATGCAGATATCCA
GACATCCAGACACATAGTACATGTACATACACACGGTCACACAACACACATGCACTCAGT
CTCAAACCCTCAGACCGACATAAACACAGACATATATTACACACATAGTGCCTGCATCTC
CCATAGAAATGAAATCAAAACTGAATTAGGTTCATGATTACTTCCGATAATCAGTTAGAA
TTTAATTTCTCGGGCTGGAAACGGGGGGGGAAAAAAAGAAAAAAAAAGAACTTTATGCTA
ACACCCTGGTGTGCAAATGAGACAGCGTGGGTg
>NODE_2296_length_590_cov_14.438983
TCCCGTTCGAATCCACAAGCCTTTTCAACTGGAGCTTTAACAGGAGTTTTTCTTGCTGTT
CTCGCTCTTTGTTAGTTTTATATTGAATCGCTGTTCTGCCGAGTTCCTGACAAACAATAA
AACTTTTGATTTTAAATTTCTATTTTTTCCTTTCACTCGATTCAGATTCTATTTACATGC
GGCTGTGCGATAGCCTCGGTGGAATTTACCAGTGCAGTTAATCCACTCTGATGGTCTAAC
AGGGATTGTCTGCACAGTATCTCTGCAGCCAAATCATACAGTATGAAACTGCATCAAATG
AACAGATGGCAGTGACACGAATTAAAAGCACAGAACAATAGTAGAATATAAACCAGAAAT
GACACCCAAAGTGGCTGTTGATTTATAGCCGTGGCGAGTTTGGTACTGGGCTTCCATGTA
TATTAGTGCTACAAATCTGGGTCCATTTAGCAGGGAGATGCTCATACATACATCACCGAC
TCCTGCTCCAAGCCAAGGTCAGTCCTTATTGCATCAATCTTTTCAACAGAGGCTACTCTA
CACAGCAGCAGTTTTGTAACTGTCGCAGCTGTAATGGAATCTTTTTTCTCGCGCTTCATC
TTTCTCTTATCACATGAAATATATATTCAACTTCTCTTCTTTCCCTCATTCTCCTGATTC
TTTTTATTTTATCTGTAAAACATTCCCGGGGACCTCATTCCTTTTCTGGGGGACACACTC
CAAGTAGCACAGAt
>NODE_2300_length_611_cov_14.171849
ACTCACATGTGAAATGAGGTTGTAAGGTTGTGCACAAAGGAAACGGGGCACAATAGAAGA
AACATGCAGCCTCGGATGTAAAATAATGTATGAAAATATTGCACAAAATTTGAAATTGTT
TTCCTAGTATGACCCCTGAAATATATTTTCTAGAATCTACAGGCAGCTTTTAAGACCAGA
AAATATAAAAAAAAAAAGAAAATGGCAACTCCTAGAGAAGTCCGTCATCACTTAGCAAAT
TCCGCTCTCTGTCCGTTTTAATAAGCGAGACTATGAGATAAACGTATTTTTTTTAAAGTG
CCACTTTATTACAAAAGTATAAACTTGACTGACATTTCATGAATAGTAATCTTGATATAA
AACATTACAATCTTTTGCACTTAGCACTTAATTACACGCTTTTGAGTACAAGACCCTGTA
GTCTGAATAGCAAACACACAACATTAGCTGCCACATTTAACTTAGCAGGGCTTTCCAAGA
ACACACCGTAGCTTCATGGCTTCAAAAAACAAGAAACAGAATACACTGAAATTTACATTG
CAGCTGTTTTGCAGTTTTGTGTCACAAGATAAGTCATTCCAAAACACAATTGAACATAAT
AGAAAAAGATAGATTTTCTTGACACTGATGATATATTTATTATTTCTTTCTCTTTTGTCA
TGTACATACACGTTGCATCAACATACAGTATAATCACATTGTTTGCTGGGGATATTTGGT
CAAATGAGATCGTCGctattgttcaggatttggat
>NODE_2301_length_649_cov_23.027735
GTGTTTACATTAATCAACCAAGCTACCACTTGCAAGGCCACCTCCAAGAGGGAAGATGTG
CGGCCAAAGCAAATTCAGCATCTATTCGAATAACAATGGAAGTGATTGGAGCTAACAACC
CAAATCACTAGGCGCGAGGATTTGAAACATATGTCATGTTGTTGCGCATCAGTGATAAAA
ACTAATAACAGTATTCCCTGACTGCATTGTATGAGTGAGAGTCAGACACAAAGCCTTAGC
AGAGCGCAGCTCCCCCGTCGCCCCCATCCCGCAATGTCAGATATATCAGCAATGCTAATG
CCCAGGCAGCATCCTGCGCCGCTCGCCCTGAACCACTGGAAAGACAACCATTTAGGCTTT
AAAAGACACACATAAACAAAAAAGGAAGGAGGAGATGAAAAGAGAGGAAAAATGAAAGAA
AATGCAAGAGGGAGAGAGGAAGAAAGAATGAAGGGAGACTGGGGTTGAGGTGGGGGGCGA
AAGAGGAAGTCAATTACGTATTCTGAACCTGGCCGATGTAGTCCTCAGGGATCTGCCTCC
GCACCTCAGGATCTGTAAATAATTGACAGATAATATTAATTGGCTTTGGATTAGTGAGCA
AGCTCAGTATCACACATTAATATTTGATCAGAGGATGATAGGGACCCTGGCAGGGGATCC
GAAGGGGCAGCTGAGGCTGTTTTGTTGATTAGGCCAGAGAAGGGAGGAGACGGAGGCAAG
TGGTAGCAGTAGCAGCAGCAACAGCAACAACAGCAGCTCCAGACATACACACACACACAC
ACACACACACACA
>NODE_2304_length_328_cov_2.079268
AAAAATGTGCTTTTCAGCCCGGGAAAGGCTGTTTGAAGCATGAAAAACAGCAAAGTCGCA
TCTTTTGAACCTTAATGTTCACAAACATGTCTTGGCTTTAGAATGTGTTGAAATAGGATA
AATATGAAGGCAAAAGCTGTTTGATGTCACGTGGTGAAGAAAAATTCACAGGAGACAGCC
ATTTTCAAAAGTGTGCTTTTCAGCCCGGGAAAGGCTGTTTGAAGGATGAAAAACCACAAA
GTCGCACTTTTTGAACCTTAATATTCACAAACATGTCTTGGCTTCAGAATGTGTTGAAAT
AGTAAAAAATTGAAGGCAAAAGCTGTTTGAAGTCACGTGGTCAAGAAAAATTCACAGGAG
ACAGCCGTTTTCAAAAATGTGCTTTTCAGCCCGGGAAAGGctgtttgaagcatgaaaaac
cacaaagtcgcactttttgaaccttaatgttcacaaacatgtcttggcttca
>NODE_2305_length_1291_cov_4.430674
ACTTACCCGGTGAGGCGGGGAGGCGAGCCCCGAGCGGGCTCTCGCTTCTGGCGTCAAGCG
CCCGGCCCAACCGCCGGGCGCGACCCGCTCCGGGGACAGTGGCAGGTGGGGAGTTTGACT
GGGGCGGTACACCTGTCAAACGGTAACGCAGGTGTCCTAAGGCGAGCTCAGGGAGGACAG
AAACCTCCCGTGGAGCAGAAGGGCAAAAGCTCGCTTGATCTTGATTTTCAGTATGAATAA
AGACCGTGAAAGCGGGGCCTCACGATCCTTCTGACTTTTTGGGTTTTAAGCAGGAGGTGT
CAGAAAAGTTACCACAGGGATAACTGGCTTGTGGCGGCCAAGCGTTCATAGCGACGTCGC
TTTTTGATCCTTCGATGTCGGCTCTTCCTATCATTGTGAAGCAGAATTCACCAAGCGTTG
GATTGTTCACCCACTAATAGGGAACGTGAGCTGGGTTTAGACCGTCGTGAGACAGGTTAG
TTTTACCCTACTGATGATGTGTTGTTGCAATAGTAATCCTGCTCAGTACGAGAGGAACCG
CAGGTTCAGACATTTGGTGTATGTGCTTGGCTGAGGAGCCAATGGTGCGAAGCTACCATC
TGTGGGATTATGACTGAACGCCTCTAAGTCAGAATCCCGCCTAGACGTGACGATACCGTA
GCGCCGCGGATCTTCGGTTGGTCCCGGATAGCCGGCCTCGGCCGGTGCGGAGAGCCGCTC
GTGACAGGGCTGGGGCGCGGCCGGACGATGGTCGCCCCTCTCCTGCCTCGCATCGCATGT
TTGTGGAGAACCTGGTGCTAAATCACTTGCAGACGACCTGATTCTGGGTCAGGGTGTCGT
ACGTAGCAGAGCAGCTCCCTCGCTGCGATCTATTGAAAGTCATCCCTCGATCCAAGCTTT
TGTGTGGCCGAGGGCGCGCGGGCCCCCTCCCCCCCACACAACCGGCCGGGGCCCTTGGGT
ACCAGGGGCGCCAGTCGCTCAGAGTCCAAGCCCTTCCTCATTCTCTCGGTCCCGCTCTTA
ATCCAGCCTCCTGCTCCTGCCTCATTTCTTTTTTTCTTTTTTTTTTAAACATTCATTCAT
TTATCATGTACTGAAGATAATCAAATATGATAAGACAGAGTTAAATTATCCCCAATGGGA
AATTCTTGTGTTACAGCAGAACAAACATACACTATGACACAACAAAGAAGAAGGAAAGCT
ACTTTTTAAAAAAACAACACACACACACACACACACACACACACACAAATTGTGACAAAA
AAGCATAAATAAGTTTAAAATCAATCATCTTGCTTGCACAAGCACACGCACCCTTTGTTA
ACACATCTGTACAGATCATAGGCTGTATAAGAAAGATGGACGTAGCTACCGTGACGTCAC
CGTTTCGGCTGGAAATCGCTTTCACTGCTGTTCCTCCCAATGTGCAGGGGAGCAg
>NODE_2317_length_394_cov_5.725888
CTAGGAGTGCGACTGACAGCAAACCTTACAGCCGGCCACCTTCTCATTCAACTAATTGCT
ACTGCGGCCTTCGTCCTCCTTCCACTAATACCTACAATTGCCATCCTGACAGCCACCCTC
CTCCTCCTCCTAACACTTCTAGAGGTTGCCGTGGCTATAATTCAAGCTTACGTATTCGTT
CTCTTACTAAGCCTCTACCTTCAAGAAAATGTCTAATGGCTCATCAAGCACACGCATACC
ATATAGTAGACCCCAGCCCCTGGCCCCTCACAGGGGCAGTTGCCGCCTTGCTAATGACAT
CAGGCCTAGCAATCTGAATACATTTCCACACCACAACACTAATAATCATAGGTACAGCAC
TTCTTCTCTTAACAATATATCAATGGTGACGAGATATCATTCGAGAAGGCACATTTCAAG
GCCACCACACACCTCCTGTACAAAAAGGTCTCCGTTACGGAATAATCCTATTTATCACCT
CCGAAGTCTTTTTTTTCCTTGGGTTCTTCTGAGCCTTCTACCACTCAAGCCTCGCACc
>NODE_2318_length_764_cov_14.316754
AAGCTGGTCTCCCTCTGAAGTGCTACCTCTCTTTCTTTCTCTCCTTCTCCCTCCCTCGTT
CCCTTCATCTCTCCTTCTGTCCTCTTTGGACTGTACCGTGACCTTCACTGGCGTTCCACC
TGCAGGAAGCCATGTTTGATTCTCTGTCCGCCGAGACGCCTGCTTGACAGCAGAATGGTG
TCATAGGACCGAGTGGAGGAATTTCTCTTTCTCTGTCATCATTAAGGGGCTTCCCCCTAT
GGTGAGGGGGATGAAAAGTACGATTTAATGTTCTCTGGAGAGTGGCAGCAGAAGAAAAGC
TCAAAGCCCTGCATGCTGGTTTCTGAGTGGGTCACTCCAGCCCTTGCAGCGAATGGGATG
TCCCTGAGGAATTTGCCATAGACTGGCCTGAAAGGATGGGGATTAAGACCCTTTTAAGGA
TGGAAATGTAACAAAAGGAGCACTTTTATGATGTAGCAGCATAAAATGAGGGGGTCCATT
GTGTAACTGATTGCAAAAGATCTTTGAAACAGGCGGCCCTACACTGCATGCTCGCCTGGC
CCAGTGGGCTTTAACGGCTTGTACAAAATGACTTGTCTACATTAGGGACAGAGTGGCTCT
CGTTTAGGAGGCAATGTAGAAGATTATTGGTTTGTTTCTATTTTCACTCTTTGCTCCTCC
CTCTCTCTGCCTCTCCATCATTCACTCTGTCCTCTCTGTCTGCTATCAACGCTGGACTGA
AACGAGCGACGGAGTCCCAGTGAAAGTTGGGTAATTTAGAGTGAGAGAGAAGGTAATTAG
CATGCCCTCAGGCGTGGCTAAGCTCGAATAGGAGGCACTAGTATAGTTTAGATGtgaatg
ggaaacaccatgcttggttttgaggcaatagcgaccagattctttgactatgctcaaagc
aaaagcca
>NODE_2323_length_145_cov_4.468966
AGACAGCCGTTTTCAAAAATGTGCTTTTCAGCCCGGGAAAGGCTGTTTGAAGCATGAAAA
ACAGCAAAGTCGCATCTTTTGAACCTTAATGTTTGCAAACATGTTTTGGCTTTAGAATGT
GTTGAAATAGGATAAATATGAAGGGAAACGCTGTTTGAAGTCACGTGGACAAGAAAAATT
CACAGGAGACAGCCGTTTTCAAAAATGTGCTTTTCAGCCCGGGAAAGGCTGTTTGAAGCA
TGAAAAACAGCAAAGTCGCATCTTTTGAACCTTCATGTTTACAAACATG
>NODE_2326_length_752_cov_12.591755
TCATGGGTAACGGGCAGGGTCGAGGGGTGGGGATTTAGAAGAACTTCAAACAGGGTCATT
AGGCTGTTGGCTGAGATCTGCGCCCCTCTTACCCAGGGAGGGAAAAGCTAGAGAGGGGCC
TGAGATAGCTGGGCAGAGAGAAAGACTGAGAGAGAGAGAGAGCGAGAGAGAGAGAGGGCT
AAGCTGCGGCTAGCAGCAGTGTCCAAGGGTCTCCACCGCGGTCCGACCTGCCAGTGGGGC
GGTCATCCAAGCGGGCTCTAATTCACAGTGACACCAATTATGATTAATCTCATCACTTTA
GGAGAGTAGGCTTGTCAAGGCCCTAATTAAGTGCGCTGTCCCCCCTATATGTGCAGACAG
GATCAACAACACATTATATTGTCATAATGGGCATCACAATCCACGAGTCTATTTTTGTGT
TGCCTAACTTTTTAACGGCAAAAGTCCTCTGGAGGAAAGAGAAGAACGTGAATAAAGAAG
CAGAATATTATCCACGCCGAGGTGACGTCACGTCTTTGCCTCCGCTCGCGTTCCTTATTC
CGATCACCCAGCTCTCTGATTAGAGTGTTCAGTCCTACTCTGGGATGCTGCATTTCATTT
CATATTTGATAATTGAGACAGATGATGTGACATAATCACAAGCCAGTGACACGTTGACCT
AACATGAGGTAAACAACTCGCTGAATAACAACGACACAAATGAATATCATTAAAGGAGTC
ATCTGAGAACCATATGTCAGCATGCTGGATTCTCACCATTACACCTCATTAACATGGTAA
CATATGCTGGCTCCCAAGCACAGGAAAAAGAAACACcaccgtttgtcatctgccaaaccg
gaaccccccgtttctccgcatcttcttcttcttttttttttaaagcataattttcg
>NODE_2327_length_381_cov_12.713911
ATATTTTCTTCGCTATGAAATAACGGCACAGACGCAGGCCTGTAGTCAAAGTTAAAAGCA
ACTTACTGCAGCAGCTCTCAGTCCTCCGCACCACCCGACTACACAGTCCGGAGAAAGGTA
CTGCATCCTCACTGCCACAAAGCCCTTTCTTCCTCCGATAAGGGGAAGCCAGCAGCTGCG
ATTCCGGACAGTTAAGATTATATATGATGTGTATATATCGAAGGTTTGTCAGCTCTTCCA
GGCCATAAAACCCACTTAAATGACACCACGTGCTTCCCATGCACCATTCACAGGCCCTGC
TTGGGGCAATTGGCATATGTAACCTTGTAAACTTTAAAATACCCTAAAAGAAAGACATAC
AAAAAGGGATTGAATACATTGTCCACGCATAGGTTAGGCCTAACAGAGCGCAGAGAAAGT
GGACGCTGCGCTGACCGGTTCACATAACCGTCAAGGAAGTTCAATAGGAAGCTATTAGTT
TGAGAGGTGAGTTGATTTTTATTTTCTTTAAGTAGTGCTAGAGAg
>NODE_2328_length_756_cov_9.305555
TGAACAAATGTGATGACTTTAAGTGAAATAGCCACCTGTCACGAAATGTTTCAGTCTTAG
AGCAGTGTCATAAGTTGTGCTAAGCAGTTAGATGACATGAGAGGAAATTCTTTATAAACC
TGCAGGCTAACATTACCTCCCTGTTACTTTAACACAAAAGGGGTTGTTTCTACAGTATTA
ATAACCAAGCCTCACCTAAAAAATTAATTTGAAACTATGCATACAGTCCTGAATAGGAGA
GGGTAAAACTATTAATTAAAAGTGGAACAGGTTCTTATTTTAGTGGAAAGTGGAAAAATT
ATGAGCCTTTGTTAAGGAAGGCCCAGGAGCAAAGCTTTCATTAGCCTACATGCATGGCAA
AAGCAATTCATCAACTGTAATTTTGCCTCAATGGGCAAAAAAGAGGGATCAACCTCAGCA
TGCTATTTATGGAGATTTACGGAAGTCTGGGAAATGCTAATGTGATTAACATTTATCTAC
AACATGTTTCGAAATGGCCCTCATGTCCACGTTTTGCCTTTAAGATTAAGTTATTGCACT
TGCTCGAGAAAAAAGAAAATTATGGAGTGATACAGAATCTGCTTTGCAGTGCAAGAGCAC
ACAATGATGATTTTTTTGGAGAATTCTCTGTCACATTAGTGGAGGATTTCTTCCCCCCCA
CCACCATTCCCTCCCCTCTCTCTAAATATCTCTCTTTATGTGTGTCTGTCCCCAGATGAA
GGCGCGGCGAGCAGAGCGGCGCTTTTGTCCTACCGGAGTGTCTCTCTCGAAAATGTGAAC
TGTTCCACGGATTAGCTGAGCAGAGATTTATTtaatgcatcctcatagagttttgttgaa
atctattttgggatatggagcttgccaagctctaagcctggtaatatatgcctgctacag
>NODE_2329_length_859_cov_9.691502
GTTGCCACTTGTATTTACATGGCAACCACCTCTGAAGGTACAATCCATCAGAGCTTTGCC
TTTACCTTATGTGAGGCCGACGCCATTACCCCACAATTTTTTACTTTAATTACGACGTTA
TGGCTTACTTGCTCGCAAGGTTACAACAAAGAATAAATCAAACTTCATTAAAAGTCTCAG
TAACTCAACGCATGAGCACACAAAATCATCACAGAACCAACCAGATTATATTCCAAACTA
ACTCCATGCATCTCATAAGGAGGTTGTTTTCCTTTTTCATATTTCATAAATATGAACCAG
GGTGGTTTGTGTCTGTGCCTGTCCATTTATTACCATAAAAATCAGCTGACTGAAGTATCT
CACTATCTGTGGAGGCAATTAACTGTTTTGAGAGAATGCGTAATACGGGACTTTGTAATG
GTATCATTTGGAGTCAAGGCACAGATGCGCCGTGCGGAGCCATACTGTAATTAGAGAGAA
ACGCTGTACAGGTTTTCCACTAATTAGCAAATTATGCTGAAAATAGCATCAAGCTAATTA
ACAGTTATTATGGCATTTTTGAAAGTATGACTTTAATTAGCAAAGTCCTGACGCAGGCAA
TTTCAAACTCGTCTCTGAGAAGATGAGGAAGAAAAGAAGGGAAAAAAAAAACATGGGGCA
TGATCAAGAAGATACCCAGATTATTATGATGCTGTCAAAAACTAAAGGAAGGGGAGAAAA
AAAGCAGGAGGGGAAAAGAGAGACTGAGTGAGTGAGTGAGGGAGGGAAGGGAGGAGGAGG
AGGCGGAGGAGGAGGAGAACCGGGGGGGTAAAGCTTTTGTGTGTTGTGTCTGAATCTCCA
TCCAAATGAGGGGACATGTGTGCTGTGCCATGTTGCCAAGAGGAGCCCTGAGCCGTGTGC
CCAGTGTCAGGTGGCAGCGGCTCACCCCTCAGCTACCAGGCGAAGACGAGAGTGAGCTCA
GCTGGTGCCCACagccactcacttattctactccgctgcacat
>NODE_2330_length_670_cov_5.492537
AATATGATGCATTACATCCACAGGCAAATTGGCTTCTGTTATTTGACGGTGAATGAGTAC
TGACTGAAAAGCTTCTAGTGCTGTTTTCTTAATGACAAAGATGCCACTCTTAGTTTTAAA
CTATCAGAGGTTAACTGCTACTTCTCATACAACCCCGGTTTATCAAAAATGAACTGTTGC
AGCCTCGTGTGCATACCTGCAGCCACATGTGCACACTTACACGCATGCATGCTGTTGGTC
AGTGGTATGTGGAGCAGGTCTTGAGGTCTCCTTTATGACAGAATGTACCATGAGAGCTCA
AAGCCCCACCGTGTCACAAACTACCGCTGGCCCACCCCACCCTTCTCTAGCATTTACCTC
TGGCCTGTTAAAAATGATATCAGCTCATGGAGGGCAAGCATTAGCATTTGCATTTTATTG
GAAGCACAGAGATTTAGAGCAGAGGATATATCAGCTCTGAGCAGACAGAATTAGTTAACA
ATGCATTACCTGCCTTTTATGGCAGCTATAACTCTTTTCCCCTGGTGGGGAGAGGAGATG
AAGGGAGGAGTGGGGGTGCGGCGGCGGCGGCGGTGGTGGTGGTGAAGGGGAAACACAGCC
AGCAGAAGGTTGGTGGTGAGAGCTGTGTGGTGCAGTAGAGGGGGGCATTCCGAACGAAGA
AGCTTTGTCTGTGGCGCTTTACTGCACATTAAGTGTGATAGCCGCCCAAATTAGAGCATC
GCATCGCAATCACCTTCACACAGATCAGTGCACTGTGCTGAGAGATGATGAGCCAGTCGT
CGCTGCAGACatttttatctgactgcaacaagga
>NODE_2332_length_677_cov_14.797637
GATTACGGCATTTTTCTGACTGCATAGAAACACTCTGGTCTCTCCCGGCCAAGCATCTAC
ACGTGTATTTGACAGAGAGGGATACAGCGCTGCAGACATTGAATCATGACTCCCATATTT
TATCCATAAGTTAAAGCCATATGGGTGCCATTGTACTATCAAAGGATAAAAAAGAACAAA
GGATTTATATAGTCTTTTTGATCGAAGTCTCGCTATATGGAAGTAGTATATTTTCTGTTT
TTCGCACACACAAACAGACATAAGCACGTGCAAACACACACATGCAGTGACAGCCACGGC
CAATCGATTTGCCACGCTCTCTCTCCACAATGCTGACGATGCTCGAGTGGACGGGCTCCT
GGTTGCTTGGTTCACAGAAAAGGGTCCCTCAAATGAATGTATTTTTACCTCTTGCAGGAC
AATGTCGGATAGGGAAGTAAATAATTAAAGGAAAGGGACCCTTTTTGACTGCATCAACCC
TGCCACTGCTGGTAAGCTCTACTATCCATTGTGACTCCATTTTTGCCCGTCCTGCTAAGG
ATGACCTTTTTTTCCTTTTCTTTTTTAAATTTTTGTTTTGTTTTACACACATGTGCCCTC
CCTGCATGGAAACCCTTCACATTAAAGGCACTGAGTGTTTGCATATTTTTCCTCATTTGA
TTTAAGTGCTGACCTGATATGAGAGGAGCAGGCCTTGTGTATGTCATATCTGACACTGGT
CATTGGTTGCTTAAGTTTCCTTTCTGTGTTATGCAGTGTTGTTGTGACAAGTGTACCGTG
ggtcccccttttcctagtcttacttggcaactgtgaaattg
>NODE_2333_length_885_cov_14.780791
AGAACGCAGCACGTGCAGTAGTTGAATGTGTTTTGTGTTTTTACCATCATATGTATCAGA
TATTTTAAACCAAGCACAAAACTTTAGTTGAAGTCCTAAAATGGATTTTGTGGTTCTTTT
ATTAGTTTTGGATACGAGCAGCAGTTGCTGGCTTTGCCTTTGGGGTTTGCAAGGGTTGCA
CCAGCAGAATTGTATTCTTTGGTAACATAGTGTGAAAAGTTTGGTCTCCCGCAAAAAAAA
GTTCCTTGCGATCCTTCTTTACATGCACGATCTTTGATTTCTGACGATGTAAGATCAAAT
TGAGCTGCAAGTGTGCTCCCTCTCTGCCTTTCATGCTGCTTCAATATCACGGCGTGAAAA
AACAAAGAAGGCAAAGACTGAGGGAAATCTGAAGCGTTCTGCCACTCAACATCCCCCAAT
CCCAAACAACAGCGTCTCACTGCCACTACAAATACATTAGAAATCAATTATTTATGGAAC
AGAGTCAGGGCCTCTTTAATCTTTTCCTTTTATCCAATTAAATTGTCTAACCATTCTAAG
CCTCCATAGCTCACAGGGAATGTGCTTCTTTTTTTTAAGAAAAAAAGAAAAGAAGAAAAG
ATTTTTCTCTTCAGTCCTTCTTTTGACTTTCGATGTAACAGAGAAGAGACACTTCTGAGG
CTTGAAGAATGAAAGGAAAGAAAGTGAGTAAAGTGTAAATGAACTCCCCCTCCCGCCCCG
TCACCATTGCATTGGTTCTACAGGAAGTATTTGAAGTTTTGATATCAAGACTCTGGTTCC
ATTCCCCGCGCAAAGGGACGCTGGGGAGCGGTGAGGCCTTTCATGATTCCTTTATGCCCA
GCTGAAATAGTTCGAAAGTATTTGGGATCATCTCCACAGGGGTAAATACGATGTTGCTTC
AATTGCTGTCCTGTATTATTCAAGAAGTCAATTGAAGTAGTGTCTCAAAATTGAAAATGC
TTAtttccaacgcagacgtatgaaattattgatgtgaagcctcgtaaaacactctgcact
cgtctctgt
>NODE_2334_length_513_cov_2.898635
TTTCCCCCCCCCCCCCGACCCCACGAAAGCTGTGACACAAACTGGGATTAGATACCCCAC
TATGCCCAGCCATAAACTTTGATAGACCCTTACACCCACTATCCGCCCGGGTACTACGAG
CACCAGCTTAAAACCCAAAGGACTTGGCGGTGCTTTAGATCCCCCTAGAGGAGCCTGTCC
TAGAACCGATAATCCCCGTTTAACCTCACCCTCCTTTGTTTCTTTCCGCCTATATACCGC
CGTCGTCAGCTTACCCTGTGAAGGTCTGATAGTAAGCGAAATTGGTTCAGCCCAAAACGC
CAGGTCGAGGTGTAGCGGATAAGAGGGGAAGAGATGGGCTACATTTCCTGCCCCAGGAAA
CACGGATAATGCACTGAAACGCACATTTGAAGGAGGATTTAGCAGTAAGTAGAAAATAGA
GTGTTCTACTGAAACTGGCCCTAAAGCGCGCACACACCGCCCGTCACTCTCCCCAACCCA
ACATAAAAACCTATACCTAAAAATCCACGCCCAAAAAGGGGAGGCAAGTCGTAACATGGT
AAGTGTACCGGAAGGTGCACTTGGAAAAATCAGGGTTTAGCTAAGCATAGATATAGCGTC
TCCCTTACACTGAGAAGTCCCCCGTGCAAACCGGGTTGCCCTGAAAcccaatagcta
>NODE_2335_length_619_cov_6.038772
AGAAAACGTCTTTTTAATCATGAACATCTTTGAAAAGTTATTTTCAGGCCGAAGCCTCGT
AACTGTTCCATCGATTTTAAACATCTGAAAACTGGATGAGTTTTATTTTTACAACAAAAA
GAAGACGTCTGACCTGAAAGCTGAAGAAGTTTTTCATGTCTCAGAGTTTATTTATTCAAG
TTTTATTACAGTAATAAGAGTAAACAACGAGAAAGAAGAGACTCTGTGGCCAAAAGTATG
CGGACACCTGCGACCAGCACCTTTCAGGTCCAGAACTAATGAGCTGTCCGCATACTTTTG
GTCGTGACGTTATTTTGCACATATTTTTTTTTCCATTTCAAATGAACCGATGTTTTTGTC
ATTCAGGGTCGACTTTACTACGTCCGAGTGTCGGCTTATAACATGAAGGGTTGGGGTCCT
CCTGCCTCCTCCCTGCCTCCATCTGCTGCTCCGTCCAGTAAGTTCTCTTTTGTCACCTTT
TTTCTGTTAATAGCTTCAGTGACTCTGCAGCCTGCAGAACTTCTGCAAGTCTGAACGTCT
AAAACTGAACTTCAACCTGTTTCTGAGCTTCACATCTGTTTCCACCTGATTTTATATTCC
TGTATTTAAATCACTTCTCACAGAAACAAGGTTAATGCAGGTTTCTATGCAGTTATAAAG
TCTGCAGTTCGTTTTTAGTCTTTTACAGGTTTGAATAAGTTTTGAGAAACTGGTCTAATT
AGTCCACTCAGCACCTTTGactagtgttcagcacaaataacca
>NODE_2336_length_463_cov_5.611231
ACTTCTGCGTGCATGGACCAGAGAACAGAGTTAGCATCCAGTAAATATTAGCTTTCATGT
GAATTAGCGATGCTAACCGAGCTAGCTGAGCAGTCGTAGCCTGGTTAAAGTTAAACGTAG
CAGCGTTAAGATAACAGTGTTTGTGTTGGTTCGTGTCATCAGCTCAGGCGTGTTGTGTTG
CTGTAATGTGGTACATTGAGGTAGCAAAACTGTCCGTGGAGACGCTGGTTCACGTTAACG
CAACGTTTAGGAAACTTGAACGTGATTGAAACAGTAACGCTGAGGTTCTACATTGTCAGT
GGTGCTAATATCTGCTGTCTGATGTTTAACTGGATAAAGCAGTTCATCTACACTCTGATG
TTAACGTGCCGCTGTACAGCCGGTGGTTTAACGACTGGCTCGCATGTTGTAGTACTTCTT
ACTGCACTGTAGATTGTAGAATAAACACCCAGAATATGACCAGAGTAGTGACTGACACTA
CAGTTAAATAGAACATTTAAAATGCAGCACAGATCAGCTGCTCCCCTCAGCGTGAAGCAG
CTACAGGCCTTTCTTTCTGTCAGTGCTTTATAAACTATACATATAAAATAGGAAACGCTT
CCAGGGT
>NODE_2339_length_511_cov_12.021526
CCTTTTTATTACCACCAATCGTTCCAGACCTCTGACCTCGAATAAAAATCAGATGAGGAT
CTTTGAGTATTAAGTTTTAAAACCTTTGGTTTGACAAATCTTAAATTTGAAAAGTATATT
TTGCATGAAAGGACACATGTAAGTGTGTAGTCATGACATAACCACGTGTTAAATGCCGTA
AGATACCAGATTGCTAATCGTTCTGTCAGTCTGCAGGAGATGCGATATGCATCTGCATGG
TAATGATTATTTTTAAATTGATTCCACAAATTCTTTGGAGAACTCAATTCATTTGTCTTT
TTAATAATGCAAAATTTAATAATGAATCCAATTTGCTTCTCCTCAGTGGCCCCCTGGATT
ATCCTAGGATGCAGAATACCATCCTGGCATCTAAATGTCTTCAATACAAGATTAACAATT
GACAAAGGGTTGCGGGTTGCAGGGTGATTATTGGCTGCAGGCGGAGATTAAAGCAAAGCA
GCAGCACAGCTGACAGTTTGGTTATCTCTTTTGGACTAAATGAAAATCATGGCCTGAATC
CATCAAAGGAGATTAGGAAAATGTGAGCCCATTACTGATGTCCTCTCACAGGTTGGTGTG
TCTGTATATGTCTGTTTTCTTTTTTTTTTTTTTTTTTTTTTTTTTTTTTTTTTTT
>NODE_2349_length_514_cov_3.918288
GTAATCAAACTGAACGACTTAACGCCGGCACTTATTTCCTATTCTACACTCTAGCAGGCT
CCCTCCCCCTCCTTGTAGCCCTCCTCCTCCTCCAAAACAGCACAGGCACCCTCTCACTCT
TCACCCTCCAATACGCCACCACAATAGAACTCCCCTCCCATGCCGATAAACTCTGGTGGG
CCGCCTGTTTATTAGCATTTTTAGTAAAAATACCCCTCTATGGGGCCCACCTTTGACTCC
CCAAAGCCCACGTTGAAGCCCCCATTGCAGGTTCTATAATCCTTGCAGCCGTCCTCCTAA
AACTAGGCGGCTATGGGATAATACGTATGATAATTATACTTGAGCCCCTTACCAAGGAAC
TCAGTTATCCCTTTATTATTTTCGCACTGTGAGGTGTGGTCATAACCGGCTCAATCTGCC
TACGCCAAACCGACCTAAAGTCCCTCATCGCTTACTCTTCCGTAAGCCACATGGGCTTAG
TAGCAGCAGGCATCCTCATCCAAACACCCTGAGGCTTTACTGGAGCCCTAATTCTTATAA
TCGCCCACGGACTGACATCATCAGCCCTATTCTGCCTGGCAAACACCAACTATGAACGTA
CCCATAGCCGAACCATGGTCCTGGCCCGAGGTCTTCAAATAGTGCTCCCCttcataac
>NODE_2350_length_807_cov_16.323420
TTCCTCGAATAGTATTACTTTATGCTCGCTACATACACATTAAAAATTAAGTTTCACGAC
ACAAAAACACTGATAATGGGCCGGTACTTTATTTACATGCTGCAAAATGTGAGATGCCAT
TGCCACTGAATGCTGCCGTTTTTGCTGCTGTGTCATGGTTGTTAACAGAAGACAGGACAC
ATGGCTTTATTTGTATGCCTAAATCCCTACATGCTTTAATTACTGGACTACCAAGCATTA
AGTGGAAAATTCATCATTCAACATCTACTGACCTAGCGCACAAATAATCAGAGAGAGAAT
GAACAGATTCATTAAATTATCAGAATATGATTAAATCACTGAGCAAATAGAAAATGTATG
ATATAGTAAGAAAAAAGCTGTAAAATATTATAGTTTACAATAATTATTCACATTCAAAGG
CTTTACATCTCAATACATACACAACATGGCCCCTGAACATGACTTCAATCCAAATATGAT
TCATATATTAGAATTTAAATAACACAGAATGAACTATAGGCTAAACAATAGCCATCAAAT
AACCTTATACAAGAATAAAAATACAAAAACTGTATCCTAATATCATTGCATTACTTGCTT
CAGATTTTAATAATACATCATCTGTACATCACAGTTCTAGTCAGTTACAAGCCAGGTAGA
GTATTTCATACACAATGTAACCGACTGCCATCGACTTGATTCAAACAATTTTTCTAACTA
GAGCAAAACACTTCTCTAGTGTTTCCTCGACTTTATAGACAGATACAGCAATTTCATCGG
TTATTTGGATCAGATAGATATCCTTTAACTGACATCCAACCACATCGAGCCCTGGGCCCC
AGGGCCGGAGGGTCCTATTCACCTATACTCCAGTCACACACTGCACACACAGACTCAGCT
GAAGGAAGAGGAcctttggaaaggaccttaaggtactatgtcaaaaattaa
>NODE_2362_length_506_cov_5.247036
TGCTTCTGTGGCTCTATTTGAAGCGCTTCACACAGGTGTAATGAAAATTTATTGGAGCTG
TTGATCCGGAGGAGCAAAGAAAAGTAGAGGATTTGTAGCGTGTGATTGTAATGTAGGATT
TCCATCTGCCTTTCTCCTTTTTTTTGCTTACAGTGTGACAGGTAAGGTTAGCCACGATGA
CCGGTATGGTGAGGCTTTGCTTCAGTATTTCGAGTTTTGACAAAAGGCCAATCGACTAGC
AGCTATAAATATTTTAGTGTATATCTTGTAGTAAGAAAACTTCCTGTTTTTAACATTTTG
AATTCATGACTTCAAATGAGTTAAGACTTTTGGGCTGCATGAGCCTAAGCACCAAAATCT
GTTGTTCTGCTGAAAAAGGCACTTTTCTCCTTGAAATATTCTCATGTGTATCACATACAG
TACAATAGGATACATAAAATTTCAGCAAAGTTGTTTTTTCGTTGCTGTAATTTAACTACA
TCTACTGCGCTCACACAAGCCTGTGAGGAAGACAGCTAGATCCCTGGACTATCTGTTTCA
TTTTGATTCTGTGTGCTTTTTGGCCAGCGGGCATCTCATCACCCTTTGTTGTTCACACAG
CACACTAATTTTTTTCAGTGTCATCTGCCGCACAGtctgtgtcttctcac
>NODE_2364_length_457_cov_2.973742
AGGCCGGAGCAGCTGAGCGCCGCGGTCTGGAGCTGAACGTGGATGCCAGGCTGAATAGTG
AGGCAGAGGCTGGTGTTGCTGGCAGGCTCGAGATAAGAACCTGTGGCACAAGAAGTCCAC
TGGAAAACAACACTGGAATAAGGTTTGGATGAGGCGATACTACCATTATTGAATGAGTTG
GCGAAGACTGGAGGGTTGAACCAGAGTTTTATGCAACAAGACGTGGAATAATTGCCACCA
GAGAAACTAGGCCAGCCACGCCCAGGCAGATGGGGAGACAAAAAAACAAGGGATGGGAAA
ACAAAAGAGATACAAGGAGAGGGACGAGGCACTGTCAGGACAACCCGGCCTCCACAAAAT
GAGCTTCTGATACAACAAAACTACATTCTCAATTATGTTTTAAGTTAATTTAGTTTTGAA
ATAAACTTATTCTCTCACCTGTGACGTGGAAAGACATCCAGTTTAAAGTTTAAAACACAG
AATCTGCACAAGGAGGCAGGAGGAAGGATGGAGGCATAACTCTGGTTACTTtaggcacca
aaactatgcggtttggtttaggataatatcacaccttggttaagattagacacaacaact
a
>NODE_2375_length_880_cov_15.320455
ACATAACCTTTCCATTCAATCAGCGGTTCAAACTGTCTCCCACTACTGCAAATCATTCTG
TTTCTAGCTAGTCAAGTGTAGCGCAGAGTCAAAAAGCCCTCTATCAAAAATAGATAAAAA
TATCTTTCACTGTATTGACCAACAGGCAGAAAACTACATCACAATTTCTGAAATAAAACG
GATACTTTTATACCATCACAGGGCTTTTGAAAATCAAAATGATCTGAACCCGCAGCTATG
CATTACCCATCGCTGTCCGTGCAATATGTATATTTATGAAAATAAGTGGTAAAACTAGCG
CAACAGTACAATGCCGACGTCAAACAAAAGCTCGTCAGTAATGTTTTATACAAATCCACT
GATATAATAATTATACTATCCCCAGTCCTTAGTGGAGGTTGATTGTTCTTGCTGTGAGCT
AACACACTTAATTGTAGTATGCAAATGAGAGCAATTACAAAGCTTTTAGGTGAAGAGATG
ACAGCTGAGGTTGGTTCTATTGGGGGCCTCACCCAAACAGTTGTCATGGAAACCACATAG
AGTAACGCAACTGTCAAACGGATATAATCTCATGATATGTCCAGAAATTGCCTCCTCTCT
ACTTTGTGCTCTCAAAACCGATCCATATGAAAGGGAGATTCTTTGATTACTGAACAAATT
GTCAATTTGTGTTTTGCAAAGGAAAAGAGGGCTCATTTGAGGAAAGAGAAATGTTGGAAT
GGATTCAATTTCCAAACCAACACTTCATAAAAATGTAAAATATGCTCACAGACACAGTCC
GAAATGCTTTGAGCATTTTATTGTAGTGTCAGTAATTAGTCACGTGCAGCTAAAAGGAAT
TTCCGACAATTATTTTTATAGTAGTCACTCAGCACACACATCTTTTTGTGCTGTGAAGTC
GGTGGCTTGAACAAACATGCCTTCACTTAACATCTGTTCTAAGTAAGCAATAGTCTATat
gctattgatttgtgacagttttggttactgtagatcaaacggactttcacacaggctgca
ctcg
>NODE_2378_length_571_cov_3.094571
ATTTCACGTCCGAACATCACTTTGGGTTTGAGGCCGCTGCTTGATACTGACACTTTGTAG
ACGTCGTCTGACTATTCCTCTATATCTCTATTTACTGATGAGGTTCATAATCTTTCTAGT
ATTAAAGCCAGTACATGTGACTTCCAATCACCTAGTCTTGGTTAAACCCCAAGGAAAGAT
AATGAATCTGATTTCAGCCGTGATCACAATTGCCCTTGCACTTTCTACCATTCTAGCTCT
TGTTTCTTTCTGACTCCCCCAAATTAACCCCGACCACGAAAAGCTCTCTCCCTACGAATG
CGGTTTTGACCCACTAGGCTCCGCTCGCCTACCATTCTCAATACGCTTCTTCCTCGTTGC
CATCCTATTTCTGCTCTTCGACCTAGAAATTGCCCTCCTCCTCCCCCTTCCCTGAGGAGA
TCAACTATCTTCCCCACTATTAACATTCTCCTGGGCATTTGCCGTCCTTATCCTCCTAAC
CTTGGGCCTAATCTATGAGTGACTTCAGGGCGGACTTGAATGAGCCGAATAAGTAATTAG
TTTAATAAAAACCTTTGATTTCGGCTCAAAAACTTGTGGTTAGACTCCACAATTACCTTA
TGACCCCTACCCATTTTGCTTTTTCATCAACCTTTATCCTAGGACTAGCGGGCCTGGCAT
TCCATCGAACACACCTCCTCTCCGCCCTCCTCTGCCTAGAAGGAATAATACTCTc
>NODE_2393_length_821_cov_12.779537
TTAAGTCCCTTCTTCCATCTTTCCAGTGCACCTGTCAGAAAACAGTCGATTTGGAAGAGA
CAGGAAAAAAAAAAGAAGCATGATAAGCTCCCCCATACAATATATTGAGATGAGACTCCA
AATTGTTAATAAAAAAGAAAGAAAAGAAAGAAAAGGAAACACAAAATCCTAGAGGCCTCA
TCAATCATTGGAGGCGGTGGAGGGAGAGGGGGGGGACTCCATAGCTTGAAGCCCTGCTCT
GGTTTTGTCATTGACGAAAAATGGCTTTCCATAGAAAAATGAGCAAGATCACACGCACAC
ACCCAGGTCCTGTATTGATTTTTATGGCGGATGGTGGGGCTGGTGGGTAGTGGAGGCAAT
GCTCTCAGAGCAGATGTCTAATGGTGTTTAGAGACTCTCCACTTTATCAAGCCAGGCCAG
CACTGACAGTTAGATGCTGGAGGGCAATTAAAATTAAAGCCTGCCTGATTAGAATATCAT
ATTCATCTGGATGGTAATTACTATGTCTGGCTCCGTATAAATAATTAATTATGCAAAACC
CATGCAGCTGCCACTGGCTAGAGTTAACTGACTTTCTGTCAACGTCTCACAGTTCTAGAA
AGGATAAAGAGATTTGGGAAATAAGCTCTTTAGCCGCTATCTGGAAGCCCGCTGGGGTGT
GCATGCAGCGCCCATTGAAACAGTGGCAGCCTGCCCTCTGTGTGCAGGTGGCTTCAGCAA
GACATTGTGGGGTTTTTCCTTTTGAAGACGTATTTAGTTGAAAAAGAGAATGCTCTCTTT
ACGGACGTCCTCTTTCTTGTGCCATCTGACTCCTTAGCTCACACGCGGCTCTTGTCTCAC
CCGGTGACATGGTCGGTCTTCTCTGTTATTTATCTTTTTTCATAAGTTAGCGCGCGTGAA
CTCCTGTGACAAGATTTTCTCGTCTTTCATTTTGACTGttgccaaaacatgaagtggaga
ctcag
>NODE_2408_length_843_cov_13.506524
CCGGAGTATAAACGACACACACCACTCTAGTACAAACATTTGCTGCTACGCAGAATCTCC
ACGCTAATCAAGGGAAGTCTTTGGTGCATTTTCTCCCTTCTACATCTGACAGATCGTAAT
TGGGGCCTTTTTTCCACTTCCTAAGATGCTGCCTGAAACCTGTGATGCAACAGTGGGAGC
CATACCCTCGCCGCCTTTCAAATCAACAGTGGTGTCAAAACAGAGCCCTGAGGAACCCCC
AGTAGAGCATGGCTCACTAGACCCCTGTAGAGATTTGAAGACCACTTTGGAACTCTAATC
CACTCAAAATGTGCTGATAATTTTCCTTGCCAGGACACTCTCTGCCTGGTGTCACAAGAG
TGGCCTCCCGGGAGCAGATCAGCCAATGATAACAAAGTAGCCAGATGTCTGGCGCTGGCA
GAATCCCAGAAGCCAGACAGCGGCACGCAGCAGCATCCGCTGTGGGCCACAGATCAAAGA
TACCTGAGAATTACTTATGGGCACAAAATATGTGTTGCTTACTCTACAGTTCCCATTAAT
AACAATCTGGGAGAATTTGTATTTCTAATTAACTCTTTTCTTTCGGCATACAAAGTGCTG
TAGGTTGTCTAAGGCTGCAGCAGCAATTTTTCTGTGGCAACTGCGAGTCGACAACAGGAA
GTCGGATGCAGCGCTGTCTGAAGGAGCCAGATCAGCTTTAAATGCAGTTCTGAGGCTCAG
AACACCCCCTGACTTGCCTCAATAAACAAACAAACTGTGTAAGAGTCAGCTTATTTAGAT
TTAATCATGCTGCACGGTGCCTACTTAGACTGGTCCTTGATGCATACCTCGAAAGCTGTA
GGTGTTGACATTGAACCTGTTCAAATGAGATTTAAATTTTATTAGTAGCTTGAATTTGTT
TTGTTTTTTGTTTTTTGGATTTTTTTTTCCTCAAATTTTATCCTAAAACAAAGGAggcag
aactttatctgcaaagaccaggtcagt
>NODE_2412_length_748_cov_9.895722
AACACATTTAATTCTGCTTTCTGATTAAAATAACTCATTGCTCAATCAAACATATCTACA
GTCTTTCAAAAAAAAAAAATGCTGGAGTTAATGGGAAAAGAGTGTGACAAGTCCTTTTTT
ATAAGTGTGAATTACACAGTACCATCACCACAATGTATAGCCTACAGTATGTGTTAATAA
TACGTGATGATAACCTATAAAATGCTGACAGAAAATGGGGTTCATTCAGAGGCACGGAGA
CTGGCAAACAGATAAAAAAGGAAATGTGTGGCATTAATTCCGGGCCTCTATTTATCCCAT
TTCCTATACTCTCTTTATGTATCTAATATTTCTAATTTACCACCGTCCAGGAAAAGTGAC
ACAAGAAGCCATAAATTCCCTTCTAATTCCAAATAATTCCGATTACATGGACGAGTAGTT
TTCAATCAGAAAGATAATCTGGATGATAGATGGTGGGATAATTGGCTGTCTCTGCCACGT
AAATATTGTGTCGTTCTATTAATCTTGCCGAATGAAGTGTCAAGCTGTCACTCATTCGTC
AAACTGAATTAGGAAATATAACGAATAAATAAATGCATGCGGGTGGCAGTGGAAATGTGT
GTTTCCGCGTGTCTTTCCTGTGCGTATGTGTTTGTGTGCGAGAGATGAGATGAGATGAGA
GCAGGGAGTTGCAGTGGTCCTGAGTCAAAGGAGGAGACGGGAACAGAAGAGGAGAGAGAT
GAACGTGGTGGCCGACGTGAGCTTTAGTGCATTTTTTTTTAGAGTAAGTGAAAGACAGAT
GGAGAGGGAAAAGAGCGTAAAACAGAAATGTTATGTCTGTATGGAGAGAGAATAGAGGAA
GGACAGCACTTTTAGCTTtacctccccttcagcacgtataaaatcatctgga
>NODE_2413_length_710_cov_10.256338
ACATCGTTTTGTCTAAAGTTCATTCATCAAAAAGCTGCATATTTTGAAAAGGGTAAAAGC
CCACACACACACCCCTGTCAGGGAAGCGCAAAGGCTAGATACTATAGATTACTTTAATCC
CCTGCCAGATATAAAAAGGATAATTACATATTTGTGGTGGAGGCTGTGTGGTGAAAAAAT
CAATACAGCCTTTTTTGTATGACACTTCATTAGTGTGAAAAAATCTTGGAGCTGAGAAGA
ACTGCACTGCAATTAAATGGTTCTGCTACCTTAGACTTTGTAATGGCTCTATATTATTAT
CCAGTTTATTTGAAATAGTGGTTGCACTTGTGGAGTAATTGGAAACCATTGATTATGTAC
TTTTATGTCTACACTCTTGCACATCATTATGGAGAGAAGCAATAGTTAGTTAGCCTCTCT
AATGAAGCACTAATTGCACTAAGTAGGTTAAGATGTTAGTCAAACTGCACTCAACTGAAA
TCACAACACAAAGACTTCCAATTAATCTGCATACTCTGACTAGCAGATGTTGTTTTGGAC
TCCATATCTTGCAGCTTTTATTTGCTTTGTGTCTGATCCTGTTGCGTAAATAGAAATTGT
ATTTGTATCAGTCCATTGGCAGCAGATGAAATTGATTGGGAAGGGGGGGAAATAAGGGGC
GACTGGGGAAAAAAAAATCTAAGGTGATGGAATATAAAGTGGCCACTTTGCTGCTGTTTT
CAAGAGGAGGACTATCTGTAATGTAGATTTCCTTCTGATAATGTCAGCGGTgtaacactg
gctggtaattgtacaggagtgcccgtgaactcatatcactgtgttaacatttatttaagg
atgtgagacccttg
>NODE_2434_length_819_cov_13.356532
ACAATGTCAGAAGAAAGTGACCCAACTGCTGCATCTATCCATCTTTGAAAGCCTGTGGCC
TAATGAACAGTCTGCGAGCACGGAGAAAGTGTTTTTAAGTAATGGTGAACACATGGTGGT
TGAATATGTTTGCTCAAAGCAGTGTCCGGTTCGACTCGTCTGTTTCCCACCATGGGGAAC
TTGACGTGTGGAAATAGAGGCTCCATGCATGGTTGCCATGCATTGGCCCTTACGTTTCGC
ACATGTAGGTAAACAATCCCGCCTTGTCTACTGAGAGGCCTGCGTTTATACATGGGTGCA
AAACATGTGTTGCAGCCAAAGTCGCATCAAAGGTCACTAAGCTATGCTTTGAACACTTCA
AAGCTGGGGGATGAGACTGTAGCTTTTAAGTTTTATGGCAGGTGTAAGCAGGGGTTGCTG
ACCAGCCCAGGGTGGTCTGCTCCCTGGTCTGCAAGGGGCTGCTGGTGGTTAGCATGGTAG
AGGTGGTGGTGGTGAGTCGGGGGCAGGGAGATACCCTACCGACCAGGCTGTGTCCAAAAT
GTCTTCATGCAGCACGCCACATTTGGAGTCCTTGGATCTGAAAGGGTTCCTGGGAGCAGA
CTGGACACAGGCAGACGTCCACTTCAAGGGTCTCTGGTTTCAGAGGACCTCAGCAGGGTA
CATCTAAGGCCTGTCTCAGTCCCATTTGGAAACAGATACATTGGCAGAGAGGAGTGAAGG
GGCCAAAGCCTGATGACCATACCACAGAGTGACCACAACGCTGCACCCTCCCCTGACAGA
CCAGAAACAGACCCTATAGCAAGTTCAAAGGATCCAAAAAGGTCTTGCCAAAGTTCATTT
GCCGGAGTTCATTCATCTCAGCACCTGATGTGGTTCACTGCTTCTTGTTTCGTCAGGCAT
TTCAGTTTAAATGCGAAacttcaaaggtggtgagattattaggggttcttattaaaaatg
aat
>NODE_2439_length_850_cov_8.384706
CTGTTGGAAGTCTGTCGGATGATGAATTTGACTAATATATAGCATGCTGCTGTTGCAAAA
GGTGACCCGTCACTAAAGCCTCATAAAGAGGATTAAAAACCCTCAGCAAACACGCACACA
GCGCAGCACATCAACAAATATTGCAGTTCAGTTTTCTTTTCCGTCGTTGTGTTTAACAGG
AGAACATCACCGTGCAAGCAAAATGGAGCGCTGAATAGTAATACTTTTCGCCTTAAATGC
AGCCTGATGGAATGTTCTCAGTGCAATAAATTTCGCCGAACACATTCTTTACCAAAAGCC
AGATGCACAAGACAGGATAAAGGGACAGCAACAGAGCGAGGCATTTAATGCACGGCACCG
AAGCCATAACACTAAGTAGATGCTGCCCACTTAAATCTTTACATTCTTCATTCACTTTAG
CTCACCAAACACGACAGTCCCCATAGGCGAGTAATGAATAATCATTAGCAAAAGGTCCAC
AAATTATTGATGTAAAATAAGCAATGATTCTTTTTTTTGTTTCGCAATTTATTGCCATTA
ACAAGTAACTTGCAATCCAATAAATGTCAGCATGGCTTTCAGTTAATTAAAGGGAAAGAT
ATTATACAGTAATGCAGGGTGGCGTTTATATCTCGATTTCCACAGACTGCAATTTACTGC
TGAGCCTTTATTTGAAGGGACCCACAAATAATGGCTATTAAGCCGTCAGGGGATGGACAG
GGGATCACATTAATGAAATTAGATAAGGTGGAATGGTGATCTACACAGCCTGGACTCTGG
AGACACACAAACCCGCACAGACATGCCGCACATGAGCATGACAAATTAGGACTGCATGCT
GTTTAGTTTCCTTTTTCCGTTTCATTTTTTATTCCCCTGACCTGCTCGGCATGTGTGTTT
CCAttttcttccgtcttaccttcaccttttctgcactttgtcccagcaccaaccagagcc
cggctaggtgttcaacatgagggcctgtcagctc
>NODE_2440_length_749_cov_8.886516
TGCTTTGATCATACCATCCCATGACATATCCATCGTCAGCTTTTCAACTCCTCCAGGAGT
GGGCATAGCCTAATTGGTGCTACGAGGAATAAATCAAAGCAGAAAACAGGACTTGTTCCA
AACACAGCTCATAATGCACTAAAAAACACCCTCTCGTGTTTCCTGCAACTGTCCAGTGAG
TTTACATGCCACCTCATGTTACATTTTTTCAGCGCTGCCGCAGCTGATGTATGGCTGTTA
AAGAGTAACTGTGATTCAACATTACACAGCCATCCTGTGAGGTACCTGTGCTGCTCTCTT
GGTCCTTATTCTAATCTTATTTAACAGTCTCTGCCTGACACGCAATTCAATGCAGGCCCC
CAGATTGGAGAGTTTCCAAACAATCCTGAGCTCACCCAAGCTTGGAATTGGTTTTCCGTG
GAACATCTCCCTCCTCCCTTTGGGCACTTTACCAATTTGACCAAATTTGTTCCATCACTG
GTTCTAAGTACCAGAAGTGTTTTCTGCCCACACTTGGACTCGTTTCTGCAATTTGCACAT
TCTTTGCAGAACATTAACAGCTTTGTCAGGGGCTGAGCTACCAGCTGCTGTGCTGTGGGG
GCCCGTGTTTCAGGGGATACTCAAAGGAAATTTGTCACAAAACACTAACAACTCATCACT
TCCTATCTGAGGCACTCCTAAATATGCAGGGCAAGCCAGTCCTATTAAGCATCTATAATC
AGTATACAAACACTGTATGAATGACTTGCAACACAGGACAGCAACTATAATGCAGTTATA
AGCAGATATAACAACATTATAATAACGTATTTGAAAATGACGACCCTCCTTATGTAAAGA
TATTGTTAATAtttgtgtatttacagctgcatatgattgcgcacatccagttt
>NODE_2447_length_738_cov_14.079946
CAGCACTGGCCTTGGTTTAGACAGGAGAAGGAGCAGCATAGTCCTAGTACATCATTCTAA
ACTTCTCCCACACTTCAACTCCCGTCTCCTGATTGTGGTACTCTTTCCATTGTCTTTGAC
ACAAAAAAGTTTGTTTATATATGCATGTATATATATGTATATACATATATGTATGTATAT
ATATATAAACACATTTTTAATCGCTACAGCACCTTTTCCCATGGGGCAACAGTGTCAATA
CCTCGCACATGGTACATGGCCGTGCCAAAGAAAAAAAGAAATAAAAACAATATATTGGTC
AGGATATTTATCTTTTTTTCCCTAAAATTGGCATTTGACATGATGATATTCTATTGCCGT
CTGGGGGAGGGAAGGGACAAAGGTTCTTCTTTTGAGTTTATATTCAAGTTTTCTCCTTTT
TTCGTGTATAATTTCTTCTTTTCCTGTTTAAAAAGAGTTCACACTTTTGTGATTTGCGTG
TGCTGCTCTTCATCAAAAGGTTCATTTTCCGGATCAGAGTCAGTGGTGTCAGAGTATCGA
TAATGGTCTGGCTCATTGTCGCTAACGTCCGGGGTGACGGATGTTGAAGTGCTAGCCTCA
GAATTCGAAGGCTCCTCCACGGTTTTCGTAAAATACAACTTCACCTGGAAATCGAGACAA
CTAGCTTCAGTGTGTGGAACGAATAATCAGAAACAAGAATCATCAATTGCTGTCTGGTGC
ATCTTCTGTACAGTAATCATAGCTAAAGACTCACCGATTTGACAGCAAAGCAGTCAACTT
ATTTAACAACAGTTCTTCACTTTGTGCAATTAATAACTCATGTGAATCTGAACCCCAACA
GCTTCTTTCACTGCTTAccttgaagtttggcgagaagtagcg
>NODE_2448_length_364_cov_1.175824
TGTCAGTATTTACTGCCACCTCTGAAAAGTATTTACACCCAAAGCCGAGACTTTCTTCAC
ACTTCATCACTTTGGGTTGAGTGTTGTTAGAAGCATGTAATCAGAGTCCTGCTGCTATTG
AATGTTAGCAGCGACAGCAGCTCCCAGTTGATGTTAGAGTTTGAAAATCCGAGTTTATCT
TTAGCATAATCAGATAGCTAGTTAAATTGGACAGTTGCCAGACACCTTTTTCACAGCTTT
AAGTGAAACTGTAGGGAGGTGCGCTTGTTTCACACAACCCCTAATCCAGACCCATGAGCA
ATCAACAACCATAAATCCATTTTTATTAAAAAGTAGGAAGTTCACCTGGCCAACTAACTC
TGTAGTACAGCAAATATACAATACATTTTCTGACAGTTAAACTCAATGTACCTCATATTT
GCCTTATTGGTTAATGTTTTTaatcaaatatattattaattgaaattatgtgattagctg
ttaatcattaacatccctaaatagcaat
>NODE_2449_length_493_cov_14.519270
TTTTTTTTCTCCGCTCATTCAACTACCTGTGCATCCATTGAGCTCACGCACAATCGCTGT
GAACAATTGTAAGACGTGAGCCAACAGTCCTCAACGCTTCCTCGTGACAGCGTCAACAAC
CTTTTTCCTGTGTCGCTCTGCCTCCCTCTCTCCTCAATGGCAAAGTCAAAATGGCAAAGC
CCTCCAATCACATTACTGTATACCCGGGAACATTTAAATGCTAATGTTATAAGCTCACAT
GCCTAATATGATAAGCTGACAAGCTTATTATAAGCTCTGAAGTTTTAAGAGTTTCTTCCA
TTAGTTATCACAGGAGGCATTAAATTGCATCGCTGCACTGTGCCAGAAGGTATGGAGTTA
AATTCTCCTGCAGAAGAGATTATTTTGGCAGCCTTCTGACAGCACTATACAGTGGCAGGA
TTGTACATAATGGTTTGTCAAGAGACAGGGAGGTGCACAGGGAGTGGTTCCAGCTCGATG
TGTATGTGTGCGCGCACGTGTCTTATCTACTGGTTTGTTCGGTATATGTGGCTATATAGA
GGATAGTCTATTCGATGGAGAGCTGCACCACAGCTGCATTTCCTGTCATCCTTCCACTCC
CTCAgtcctgataacctataaagcaacagacagcatt
>NODE_2457_length_938_cov_9.592751
GACAAGACATTTAAGAAGCTAAACCCAGAGAAAATGACGAAAAATATTTTATTATATAAT
TTATAAATTATATAATTATTATTCTTTTAACTGATTTATTGTTGCAGCTATAATGAAAAT
ATGAAGTCAAACTGTTCAAACTGTTTTGAAATCTGATCCTTAATCCTAATTCTCATCAAG
CTCACAGTAACTGTACCTGTGCTGATATCAGAATCAGTTTGTCCCAAAAAATCAACTCAT
AAGGAGATCAATTTTGCCACTGCTGGGAAACTTTTTGTTTCTATGCTCAGAGTCATGTGG
GTGTGCAGCTGATCTACAGGGGAGCTGACCTCCAATTAAATATGTTTGAATATCCCTAGT
AGTATTAAGCTTGTTCTTTACTCTTGCTACTCACTGGCCCTAAATGAATAAGTGTGTTTG
TGTCTGGGTGTGTAAGCGTGCTGTTTATGTGTGCGGGAGGCGCATCTGTAGCATTCGTAC
AACTGTTGTGTGTGCATGTAGGCATAGATAGCGTGAACCGGGTGTGTGTTATGTGTTTAG
GTTTGGGGATTTTAGTACAGCAGAGGGAGGGGAAAAAAGAATTGTAAGAAGAACATCCCC
GGTCTCACAGCAACTTCAAAAGCTCTCCTTCCCCAGGATATTAAGCGACTGTGATGAAAA
ATTTAGCAAGCGTTAAATAAGCTGCTTTGAAGTGATCTGTTTTGGCTCAGCAGTCTCCAA
ATTTCCGTAGCCCCTCTGCAATAGCCATCTTACTATAGAGGGGAAATAAAGGAACAGTGT
GTTAAGTGCAGCAGTTGTGGGGGACCTGGCTGGTTGGCAGAGGACTTGCCAGCAGTAATT
GGTGCAGCCAAAGACATGAAGGCACTACTGCTGCAACTGTCCCCTTTTGTCGTTCTCTGG
ATCTTTTTCTCCCTGTTTCACCTCTCCCTCCCCGAAGGCTCTTTTTTGCTGAGCCCCGTG
AGTCGCAGGCAGACAGATGTTCCTCATATGTTCTCTCTGAAAAGAGATTTTTTTTTCTAA
ACTTGcgcgtgggtgtaacacaaatgtaacacagcggtgacaccaggaagtcagaggtta
ct
>NODE_2458_length_594_cov_16.011784
TTGGAGAAAAGAAAAGAAAAGAAAAAAAAAAAGAAACTTCTAAATGAAACCTCTCTCCAA
ATCCCAAATGAGAGGAAATTACTCATCAAGTGATTATGAAACTGTTGGCATTATAGAAAT
CAGAGTGAAAGAATAGAGTCAGGAGGGACGAGAGGGAGGGGGTTGGCAATTTGTTCTCAA
TGGACAGCGGATGAAGAGGTGGCAAGTTAAAGTCTCCAATCTGAAGGGTCTCCTTGTAAA
GCTAATTCCAGTTAATGGCCAAGGAACAAGCCTCCACTAACCCCACTGTATCTGACATCC
TGGCTCCAGGTAATCAGGCTGACATTAATGCAGGCTCCAAAAGAGACACCTCGTCATCAG
GAATTTTCCTCATTGGCACCGAAAATGCCAGGCTGCACACCTCTGACTGCGTGGCCCCCA
CATCTATTAACCTTATTGATTTGGAGCCCTGCTGAGCCCCTCCAGAGCTCCCGCCCCCCT
GCTGCTGGACTGAAGTGGATCAATCCTACGCCGGGGGCCACAACTCGATAACAACCCAGT
GCTCCGAGACTCCTGTTTACAACCTGAAATGAATACACACATAGATGCTGCTCTGTATAT
TCACTGCTCATCTGCCGACGCTTCCTGGTGAAAGTTTTAATAAGTGTTAATTATACCTAT
TGAAAAATGACAGTGTAATAACTTTACTGCAACATCCACCCATGTCCAGTTGTGGTTTCA
TAAACAGATGCATATtaa
>NODE_2460_length_167_cov_5.275449
AAACATGTTTGTAAACATTAAGGTTCAAAAGATGCGACTTTGCTGTTTTTCATGCTTTCA
AACAGCCTTTCCCGGGCTGAAAAGCACATTTTTGAAAACGGCTGTCTCCTGTGAATTTTT
CTTCTCCACGTGACTTCAAACAGCTTTTGCCTTCATATTTATCGTAATTCAACACATTCT
AAAGCCAAAACATGTTTGTGAACATGAAGGTTCAAAAGATGCGACTTTGCTGTTTTTCAT
GCTTCAAACAGCCTTTCCCGGGCTGAAAAGCACATTTTTGAAAACGGCTGTCTCCTGTGA
ATTTTTCTTCt
>NODE_2464_length_736_cov_14.611413
TAAAACTTACTTCTTGCTCTGATCATCGTGTCCGTTTGCATGAGAGGATTTGTTCTCATC
CTAAGCAAGGTTGATAGAAGAACATCATGAGGACGTAGATGAAACATTTCAAGTCGTCAA
GGTAAAGGGGGTGGGGTGGGACAAGAGAAAATGCAGAATATATTCAATTAATAATAATAC
AAACTTCCTACTGTCATGTCTGGACAGTGTCCTTCCACCACCCCAATAGCTTCCCATCCC
ACTCCTGTTTTTTCCTTTACAAAGCTGCTCAGTACTTAATGCAACAAAGCAAAGATAAGG
GAGAGTGTCCAACATATTAGCTCAGTTCAGGAAGCTTTGACAATAGTCAGGTCATCTCCA
CCATTCCCCTTCTAATAGGTCGTACCAATGCCACTATTTGTGCCTAATCATGTGACCACG
TATGGCCCACAGCCACTAAAAGAGATCCTGTGTGGTTGGTGTCAGTCCAGTGATCTTCAC
CCATTTTCGTTCTTGGACTGTAAGAGCTCGATGCCACCTCTGTCACACATCTTGCCCTGA
AGCAAACAGGGATTCACACTTCTTAGTAATATTGATGCCCAAGAAAATAAAAAAGATTAA
TTCATCCACGTGTTACACTACCATAATCTTTAGTTTGCATTATTAAATACTACTTATAAC
CTTTTGCCTTAAGAAGGAATTATTAACTACTGAAAATGAATCATTTTATAATACAATGAT
GCTAGAAAGAAATATCTATTTTACAGTCATTCTAGTAATATATCAATATCTGTGGTGTTG
TGTAGCATGCAATAATCAAGATGCTGATTCACAGTACAGTTGACTCAGGCAAAGAGGCAG
TATTCATATttacaagcaagagaagaagacttttctcctg
>NODE_2465_length_625_cov_5.585600
ACAGCGTTTCCCGGGCTGAAAAGCACACTTTTGTAAAGTGCTGTCTCCTGTGAATTTTTC
TGCACAACGTGACATCAAACAGCTTTTGCCTTCAGTTTTTTCCTTTTTCAACACATTCTG
AAGCAAAGATTTGTTTGTGAACATTAAGGTTCAAAAAGTGCGACTTTGCTGTTTTTCATG
CTTCAAAACAGCGCTTCCCGGGCTGAAAAGCACACTTTTGTAAAGCACTGTCTCTCCTGA
ATTTTTCTGCAGAACGTGACTCAAAGAGCTTTTGCCTTCATATTTTTCCTATTTCAACAC
ATTCTGAAGCCAAGACATGTTTGTGAACATAAAGGTTCAAAAAGTGCGACTTTGCTGTTT
TTCATGCTTCAAAACAACGTTTCCCGGGCTGAAAAGCACACTTTTGTAAAGCGCTGTCTC
TCCTGAGTTTTTCTGCACAATGTGACTCAAAGAGCTTTTGCCTTCATTTTTGTTCTATTT
CAACACATTCTGAAGCCAAGACATGTTTGTGAACATTAAGGTTCAAAAAGTGCGACTTTG
CTGTTTTTCATTCTTCAAAACAGCGTTTCCCGGGCTGAAAAGCACACTTTTGTAAAGTGC
TGTCTCCTGTGAATTTTTCTGCACAACGTGACTTCAAACAGCGTTTGCCTTCATATTTAT
CCTATTTCAACACATTCTAAAGCCAAAACATCTTTGTAAACATTAAGGTTCAAAAGatgc
gactttgctgtttttcatgcttaaaacagcctttccggggctgaaaagc
>NODE_2483_length_692_cov_10.950867
CTACTGTTGGAGCATTGCTTTCAGTCCCTCCTCTACACACATTTGACGTCTGATGTCTCT
ACTGTGTGATGGGACACTGAAACAACCCGTAAGGAAAATTGAATGAACTGAATACCATGC
ATTTTTATCCAAAAAAAAACCTGGTAAACCGGTAAATTGGCCTCGCTGCTAACCTTGTCC
TCTTTCATTGGTATCAGAGGTGTTTCCCCATGTTCAAGCAGGCTAATATGAGCGTATCAC
AGCAACCTGACACCAAATCTGGGCTATTAGTGATGTTTTGTCAAGCTGCAATCAAATTAA
AATGTGTTTCTCAAATAATTTTTTTTGAATACAAGGCTTATTTGCCACAATCTAACATAA
AACTGTTATTTTTCACATCAAACCTTGAACAGACCAGTATTATTTATGACATGGTATAAA
CTTTGTTTTCTGCTGCCTGATTGCTGAAGCCCAAGCCTTGACACTTGTGATGTACTCTGC
CAAGAACATTAAGTATCCGAAAGTGATAAAGCTTCAATTTGCTAGACCATTAGACTAATT
ACTGCAATAATTAAGTAACTACTTGATTAGAACTAATGGGTACCTAATTATCCAGGAAGA
AAGGATCAGGTGGTAATTTATAGAGTCAAGCTGATGTCTTCTGACTTAGCAATGCCGATT
ACCAAACATAAGGGACTGAAACTGGTGAGAACAAAAAAAAAAAAAAAGAAGAGGAAATGC
CATTTGAGTGTTTACCTAGCCCCTGTAGCTAAGGCAAACAGTTTGTTAGTATCACATCAC
ATGAGTGGATTGTTGATGATTGTTAATGAAACAAGATACACATCAATACATTATGc
>NODE_2486_length_145_cov_3.565517
TTGAAGTCACGTGGAGAAGAAAAATTCACAGGAGACAGCCGTTTTCAAAAATGTGCTTTT
CAGCCCGGGAAAGGCTGTTTGAAGCATGAAAAACAGCAAAGTCGCATCTTTTGAACCTTA
ATGTTTACAAACATGTTTTGGCTTAAGAATGTGTTGAAATAGGATAAATATGAAGGCAAA
CGCTGTTTGAAGTCACGTGGAGAAGAAAAATTCACAGGAGACAGCCGTTTTCAAAAATGT
GCTTTTCAGCCCGGGAAAGGCTGTTTGAAGCATGAAAAACAGCAAAGTC
>NODE_2492_length_649_cov_13.130971
ACTTAAGCAGAAGCATAACACTGCAGCATGCTCTTGCCCTGTTTCTCTCCTTTCTCTTCT
CTCTGCGTCTCACTCTCTCTCGCTCTCTTGCCCTTTCTCCATCTCTTTGCCCCTCTTCCT
CTCTGTCTTCCTGTATTTTCTTCTCCCCCCTCTCCGTCCTACTTGTTAATTATTTGCTTT
ATTTTGTCAGCGAGCTGATGAGTGACTTCAAAAGACGGATGGAGCTGGACTCAAAATACA
AAAATGGCTTCCTCTCTGTTGTCTTAGACAATAATTATGATTTGCCAGTTAAGCCTAGAC
TACAGCAGAGGGATTGTAGTTTAAAGCAGAGGCTTTGGTGCAAAAAATGCATTTATAGCC
CTTTGTGAGGCTCCTCATTATGTGTGGGCCCGATTCATTAAGTAATTGGTTTGCAGTTGT
TTACATGAGTATTAAGGCCTTCTATTCAGGGCCTTTGAGAGATACATTGTGCAAATGTTG
CATGTTATGAATGCAGAATGAGAGGCGGGGGGCCAGTCCTATTGGCCAAACACTGCACTC
GGCTGAAAAGCGAGAGAAAAGCACTGGGTGCTGCTTTGCATAGCAATGACTAGGGCCTTA
ATAAGCTTTACAGATTAAATACATGCAGTCTATACAAGATGCAAAGAGATACTCTTAACA
CATTTATATGTGCTCATTTCACTATTATGGAGTTTGAGAGAATTGGGGTCTTTCATATTC
TTTTTTCTCTCTCTCTCTCTCTCttccttgctctctcccacacagtgtttttcagcgaga
tacttttatggaa
>NODE_2533_length_428_cov_5.242990
CGTGTCACACAGAAAGCCTCGTGAGTCATTGTGCTCAGGCTGCTCCACTCATGCCTCTGT
CTCAGTGGGGCTGAGTAATCCATGCCACCTCTTCCTGTGTTAGGAAACGGCCTGTGAGAG
GAGGCCGGGCATGTTCCACCAGGGATGATTTATGATTTTTTAAGAAGCTATTGCACAAAG
CACACTGTTGTTGGATGCTAACTACAACAGATATCTAAACTATACCTGCCATGTGGTGTT
TTAATTTTAGGCATTTATTGAGAGCTTTGACTTCACTCTTTCTATCTCCTCAGAGTAGCT
GCTCTGGAGAGAATCTGGACAGAGGAGAAGATTCATGATGTCGAACGAATGCTTCAGTGA
AAACTTTTGCAAATAAATACTGAAAACATATATGATATTCCATTTTTTGTCTCAGAACAG
ACTTTCCTCCTCTCATCTAAGTGTATCCAGCGCAGGTTTAATGCATATTTCAGCAAGCCC
AAGCAGGGTGCCTTAGAATTACCACTTTACTTGTGGGCCCTGAGGCCTTGGAGCCGACTT
TGACATCAAGAGAATATGTTTGGGAAAAGGAA
>NODE_2534_length_608_cov_25.177631
CTAGTAAAAAAAAAAAAAAAAAACACTTCAGACTTGTCATTGTATTGTGATCACATATTT
CTGTTGTGACTATGTAGCGAGCTATCCAAGGTTTCCTTCTGCTGGAGTTGGACTGTATGA
GACCAAGCCAGACCTAGCAGTGCGATACTGTATATAACATTGGTGTTGACTGTATTTAAT
AATGTTCATGACTGTTATCTTCTTCTATAATATTCTATACTATGGGTAACTGTTTTGTGG
CTTCACTGGCCTGCTGCGTGGGGCTGGCTAACGTTTGGCTAACGTTGAAGAAACATTCAG
ATGGACTACGTGCACTGCGTCTATATGCACTTTGATTTATCAGGGAAATTTTATTAATGT
TTTGTAAATGTTTCATATGACACTTAATGTGCCATTCCAGTTTTTACATCATCATGGAAA
TTATGTATTTTATTTAAACAGCAAATATCATTTATGTACTTCATGGGGTTTATTTTTGTT
TTTGTTTTTGTTTTTTTCAATCGGTAAACAGATTGACTGGTTGATTTCCAAGTAATCAAG
TGTTTTACCAAAGTGACTGTGAACTTGTAACTTTCGATACAGTTGAATTATTTTTCTTAA
GAAAAAAATATATCTATATATTGAGCAGGGGGCAGGGGGGGGCGTACATCTCATTGTTTT
AGTTCCTGTCATTCTCAACAGCAAAGTTGTATCAATAAAAATGTTTTAAAAAGTGTGATC
Tttctgtcaccaggaatgttcacttgttagat
>NODE_2538_length_675_cov_4.893333
TTAAAGAAGTGAAAGCACAGCACCTACATGAGCGAGGCCCTAAAAATGACTCTGGGAGGT
TTTCGTGGGTGCAGGGCAGGGGGATGGAAACCGGCCGATCTCTGCTCCGTGAGAGGAAGG
CGGAACTTTCGGAACATTCCTTCAAACACCCAGGAGTTGTTGGCGGGAATGTGTTAACTT
TCAGCTTTCAAAGTAAGGATCTTTTTTTTTGTTTTTCAACTGAAATTAAAAGATCCACTT
ATGAATGTCCACTTTTTTTGTGCCTTTGTATCTTCCCGAAGTCACACAAAACAGTGCAGG
GCAAAGGGTTAAGCATGTAATTCATCAAAATAAAATTAATAACGAGAGAGTCTTCCTCTT
GGAAAGAGTTGGGAAAAAAAAATGTTTGCTGCCAACTTGCCTGTGGTGACAGTAAACATT
CCAGAGCCGGGCTGGAGTTTGGACTTGCCATTATCTGCCACAGCTGTGACAACGCCTGTT
GGCTGCAGGTTTGTGGCTGGCCACACTGTGTTTACCTGGAAATGAATCTGAAAAGCGGCT
GGACTGGGAAGGCACACAACCCAGCTAAATAAAAACTGAGAGTGGTCATTGCAACGAGAT
GCAGTGGGAGGGAGTCCAAAGTTATTGCACTGGCCCCAGTGGGTCAGGGCGCAAACACAG
GCGTAAACGCACTAAGGATATCCTCAAATACGCACCTTTTGATATTGAGAGGAATGTGGC
GAGGAATGCCATTCGatatgttttatgttgactgtatccagggcattgcagattcaatac
ttggctcttgtcatgttaaaagagcctatgttgaccgct
>NODE_2539_length_669_cov_16.748878
ATTGCACAGTTGTACATGCTACTAAATTCTAAGCTCGATGACTTTAACCCACTGCCACTC
TCCTAAACCCATCACAGTCTTGCTAGTACCGGAGCTTGGCAATGATTTTCAGAATGTTAT
ATTAGGGGGGGGATGCCTGCTGTCCCCACAGCAGTGGTAGTGTTAGTCAGTTGATATTGC
ATATTTGGTTGTTGATGCAGATTGTGCTGCAACAGATAAAGTCAATTCCAGGAAGCAACC
TTTTTCACCAAAGTCAAGCATAGCTGTAAGACTTCTCTGCTATCTGAAAAATAGGTTTGA
ATTGCATGCAATTTGTGGCAGGCAGAGCACTCCAATGGAGGGAGGCTATTAGTGAAATGC
CTTGCCACTGTCTCTTTAAATGCCAATAAATTCCCATCATTACAGAATCTGGCAGTTTTC
CTCCCTGTCTGCAGCCTGGGTCTTTATCTCGCTCTGCCTCAGTCTCTGAGCATGTAGATC
TGGCCCAGTTAGATTGTCATACTTAACAAACATTAATGATTAATTTCCTCCACTGAGTCA
AATGGGGCTAAAGGGATGACTCGATTCATCTTATCGCACCACAAATTAGCATTTCCCCAT
ATTCTCCAGCATCAACTGTGCATTAAAATTCCACATTTACCATTCTGGGCACTGGCAGCT
GTGGTGAAAGAGCCAAGGAGATCTTCCTCCTATGTTGCTGGAGATTTTGATTACTTCTGT
GTTATACAAAATAATTAATTCTGCCACTTTCTGCTTGTTACTGTACATGTCTGACTGCTC
TAAGTCAAATTACTCACTCAGGGGTTATttgaa
>NODE_2545_length_188_cov_12.239362
CAGCGTTTGCCTTCATATTTATCCTATTTCAACACATTCTAAAGCCAAAACATGTTTGTA
AACATTAAGGTTCAAAAGATGCGACTTTGCTGTTTTTCATGCTTCAAAAAGCCTTTCCCG
GGCTGAAAAGCACATTTTTGAAAATGGCTGTCTCCTGTGAATTTTACTTCTCCACGTGAC
TTCAAACAGCGTTTACCTTCATATCTATCCTATTTCAACACATTCTAAAGCCAAAACATG
TTTGTAAACATTAAGGTTCAAAAGATGCGACTTTGCTGTTTTTCATGCTTCAAACAGCCT
TTCCCGGGCTGAAAAGCACATTTTTGAAAACG
>NODE_2566_length_978_cov_10.946830
CAGCCCACTGCACACTGTCTCGGAGATATTGTGGAAGTAATGAAAGGGTGAAATGTGTCG
GAAATGTACTGGACAAGAAAAGAGAAGAAAATGAAAGCTTCTCGAAAAGCATTTTGAGGT
TTTGAGATGCCGTGTCCAGCTCCTCTGGGAGGGGTCAGGTAATGCTGTCAGAACCGCAAA
GCACAAAACATGACAGAGGCTGAGGCTAAAAACAAATCGCTGTGTCTAACGGTCGATGAT
CGCCGCGTTGTTAGCCACATGCCTATGCGATCATGTGAAATCTCCTCGACACCGTGCCTC
TTGCTGTAATGCTAATGGCTCTGAAAAGAGAGTTAATCACTGCTGCACAGTTAGCCACAT
GCTTGCCTCTTGCAGCATGGTCGGTGTGTTCCAGGGGTTAGCAAAACACTGGTGTAACAC
ATGATCGCTCTTTATGAGGCTGGGGCCTGCAAGAGAGAGAGGGGGCCCACAGACGATGCT
AAAAAGACGGTAATGACAGCCATTCACCGCAATCCAATTATGCAAAAGGGAGTCTAAACA
ATTCCATCATCCCCTAAATTAGATTGTCCTAACGAGATAAAGGCACCAATTAATCCTGAA
TTAATTTCTACAGCTCATTTTCCCCAGAAAACACTCTAATATGCAAATGCCAGCGAGAGG
CAGAGAGGCATCTTTCTGCAGGGGTTTACACCACCTCTGCGTGTAAGCTTCTGTTTCTGG
GTGAACTTCTGAACCTGGGCACATATTACGAAGATAAAATGAAGGAATATAACAATGTCA
CAGCTCAGGTGTAGCACTAAAGAGAAGCTGTTTAAGGGTAAAGGCAAATGTCTCCCTTAT
AACTCATTATAGTGCTGCCATTAGTGTAATGGAAAGCACATTGAAGCCAAAGCGAAGTCA
ATATTGGCAGCTAGGCTTAGTTGATTAAATGTAAGGAGCTCAGAAGATTCAAATATTTAA
GGTATGACTGTTTGATGGTGCTCGTTTCTGTGCAGAGAAATAAAAACGTGAATATTTTGG
TCATTTCTGACCTTCTTACCGCCTTATTTTACAGTATGTGATGTTCGTGGATGCATTATA
AAACAACGGGCCTCTGTGGGCACAAAAAAAAGCACTATACCt
>NODE_2567_length_834_cov_18.665468
ATCATTGTCTTGCTCAAATTGCATAATTGTGAAACAAAAAGACAAATACAAATCATCATC
AGCTCTGGATTGCTATGCATTAAGCAGATACATCATTTGTTGTTTTATGATTATCATTTT
CATGTTGATTTTACTTAAAAATGCTTCTTTCTTTGACAGGTACATTCCAAATTGTAAAGA
GGCACAGACAGATTACATACATAAAGGAAATGTAAGTAACAGAATATCAATGACCATTTT
CTTCTGCCTTCCTTTAGCTGTGTATGTAAAATGCTGCTCTTCTACAAAGCAGCTTTAACC
CAGATTATTCTTTGGGAATTTTTTGAGTCCTTGAGACAAAAGAGTTCTCTTGCTCCAACC
TCCATCTCAGCGGAGAAGACAGGGTGGTACAGGAACGAGAGAATCAAAAGGCTGGAAATT
CACGGCTGAGAATAAATGCTCGCTCTTCCCTGAGGTGATTTGTCTTTGCGCTCCTCTTTC
TACAGATGTTAGACCCCTTTTTTAGTAAAGACCTGAGGTTCTTTGGTAGCACTTTGATAT
CCTGCTCGGATTCAATATGTGAAATAGAAGAGCCACTCCGTGACTTGGAGCACATCACAG
TCTTTGAAGTCTGATCCAATTTTTGCTGCTCACCATTTGATGTTGAAAGGATGAAATGAG
GAAAATGTACAGTTTTTGCCAGTAACTCTGCTGAGCATATGTAAGATTAAAAAAGCAAAA
TCCTTTGGAGGATGTACTTAGAAATGTTAAGCAGATTAATACTTTCCTATAGCTCTTTTA
TTCAAAGATAAAATTAAATATGAGAGGAAGTCTGTATGTGCTGTTTTTTACCCTCACAAT
TAAGTCAGTGTGGTGCTGTTTGCTAGGAGGTAGGGCTAGTAAAGGGGGATATGCAATTGC
ATTAGCATTTGATTAACATTGCAAAGCACATTAATGGGTTTGAGTTATATGAgtgccaaa
ttgtaaattgtaaataaa
>NODE_2568_length_145_cov_1.420690
TCAACACATTCTAAAGCCAAAACATGTTTGTAAACATTAAGGTTCAAAAGATGCGACTTT
GCTGTTTTTCATGCTTCAAACAGCCTTTCCCGGGCTGAAAAGCACATTTTTGAAAACGGC
TGTCTCCTGTGAATTTTTCTTCTCGACGTGACTTCAAACAGCGTTTGCCTTCATATTTAT
CCTATTTCAACACATTCTAAAGCCAAAACATGTTTGTAAACATGAAGGTTCAAAAGATGC
GACTTTGctgtttttcatgcttcaaacagcctttcccgggctgaaaagc
>NODE_2570_length_145_cov_4.772414
ACTTCAAACAGCGTTTGCCTTCATATTTATCCTATTTCAACACATTCTAAAGCCAAAACA
TGTTTGTAAACATTAAGGTTCAAAAGATGCGACTTTGCTGTTTTTCATGCTTCAAACAGC
CTTTCCCGGGCTGAAAAGCACATTGTTGAAAACGGCTGTCTCCTGTGAATTTTTCTTCTC
CACGTGACTTCAAACAGCGTTTGCCTTCATATTTATCCTATTTCAACACATTCTAAAGCC
AAAACATGTTTGTAAACATTAAGGTTCAAAAGATGCGACTTTGCTGTTT
>NODE_2572_length_516_cov_17.620155
CCCTCTTCACCATCGATGGATCTTTTTTTTTTTTTTTTTTTGTTTTTCCCCTCATTCTCC
CCCCTCTGTCTCTTGTCCTTCTCTTTTATTGCTTTGTACAGCAAAGCACCATTACTGATC
CCTTCCAAAGCACAAACTAAAAATCTATCCCGTTGTCATTTGCTGCACCGTGCCATCTAT
CATCGGGGGTGCTTGGCAGCGTCTCCATACGAGAGAGGAGGTGCTGGAACAGGAGGCAGA
GTCAAGGACTTTCACGCGCAACAAAAAACTTGTCACAATTATTTATGGCTCTTGCTGGGA
CACATAATAGGACACATCAAACTGCTGTTTTTTTGTGTGATGAGCGCCCTCACATCGCTG
GCTCCCTTGTCGAAGTGGGTCACAGGCATCTCTTGCCTTACACATACAATTTCCAAGACA
ATGGCGGAGCACTTGGGGAAGTGACAGTGACAAATACTGGAGCCCCCACGGAAAGCTGGG
CAGGCTGTTACATGAGTGATTGCGCCAATAATCATGCGGAGTCGTCACGTGTCTGTGGAG
CAAGAGGGAGATGGGCAGCAGGGGTGGCAGGGGGTGGGAAGAGACAGAGCGGGAGAGAAA
GGGAGGCAGGGAGAGAGAGGGAGAATATGAGTGTGTGTGAATAAGACAGGGAGGAGCTGg
>NODE_2578_length_525_cov_10.622857
AGGGGAAAGCAGCCCATACATGGCCAGCTTTTATTGAGTTACTATAGTAATGTAAATGGA
TTAAAACCAGTGCTCAGCTATAGTGAGTCCCAATGAGTGAGCTAAATGATTCACTACTGG
ATTTAGGTCCTCCTATAATTGAATACAGCATACACTGTGTATTGGAGGCAAACTGTGATC
AGTGTCATTTATGACTGGACTGTCTGACTTCGCTCTGGACATATTGCTTAGACAGAAGGA
TGGAGCAGCAAAGGAAGAAGGGATAATTAGATGAGTGCAGATGGGTAAAAAACTAAAACA
GTCACAACCTGCTGTGTTCTCCATGTGCCTGTTGTGTGTTTTCTTGCGGGTTGCCAGGTT
CTGCGTACTGTATGCATTTTGTTGTTTCCTCCCGTCCAGGTCGCCAGCCATGGGGAACCT
CATTAAGGTCCTTGGCAAGGATTTAGAGAACTGTCCACATTTTTTCCTGGACTTTGAAAG
TAAGTGAGCGCCAGGGTGTGTGCACGTGTCTGTGTGCTTGAATTGTGAGTGCATGTGTGT
GGAGCGGAGGTGTGCAGTGGGAGGTCGGCGCCTGGGGTCAGGGGAGGCGTGTTTGGAGGC
GAGCTGCTGAGCTGTTGATGGTGTGATGGAGTGTTGCTGAGGGTGTGGTTTGTCATTatc
agacactct
>NODE_2579_length_385_cov_6.592208
ACCGCAATTTGCAGCAGCCCCGAGAGGTAGAAATCATCAGCAATGTCGCCAAATGCAACA
GTATACCATTTGACAGCAAAATTGATGAAACTCCAACATCACATAAATTGAGTTAGGAAA
TTATTTAGCAGCTATTGATTGCGCTTCAGTATTGTGTTTTTGTTTTTTTTCCAAGTTCAG
TCTGCTATGTGGCCTAGCAACACGCTCTGTGAGGCAGTCTGGCTGCAGTTGCAAGCAGGA
GGAGAGGCGAGGCGAGGGGTTGTGAAGTTATCTGTAAAATCTTGTGAATAGAAGATATCT
CCCTGGTGTGGTCACAACCTTAACCACAGTGTCATCCCTGTGAAGCTCTGTCTGCCGCAC
TTCTTCATAATAGGCTTTCATCCCTCCAACCGCTGCAGTCTCACCTCTCCCTCTCCGGCT
ATGGTATTTCCCTGTTATTGCTCTATCAGTCattttttctctgtagccaaaactccatgt
ttctgtctccaagcactttgttacaatgtcctgtctatcaatatttcat
>NODE_2580_length_553_cov_8.316456
ATTATACTGACTAGTCTGAGAAATAGGATTTCGCCTCATTAAAAATAAATCAGGCCATTT
TACACCGAACAAGAGCAAGCCAAATTGCGCTAAGGAAAGGACAATTAGCGCAGAATCAAT
CCCTTTCTTCCTGTTTCTTTTTTTCCCCTCTCATTTTGTTGCTGCTTTATTTTAGCACCG
TAATGAATGCTAGGAGAGGAACACACAAACCACGAGATTCTTGGAAGAAGAAGGCAGACA
AACCCCCATCTCGCTCATAGCTATGTCTGGATTGCCTTCTGCGCTGAGATAGGAGTCAAC
ATGTTTAGCGACATCAAAAGAAAACCTGATACCTTAAGTATAAGAAGATTAACACTTGCA
GTGATCTTGAGCTTAGGCTTCTCCAGGACTTTCAACAGACTGTGCCAGAAGGGACAATTA
CCGATGAATTGGCACCAACATCTCGTAGTTATTTAACAAAATCTGGCACAGTGTATAAGC
TCTCGTCCTTAAGACTTCCTTTCAAGTCTGGCCCCGGTATCAGAAGGCTAACAGATTGGG
GAATGTGACGAGAGCCGACAGCAGGGGAATCTGCAGGAACACTGAAAGAGGGAGGAGGGA
AAAagaaagcaagtaagcaagaaagaaagaaaaaacaaaggagacaaagaagcaaacaaa
gaaacaatcatatcactcagtagacattttatttcct
>NODE_2583_length_610_cov_6.468853
CGGGCAGGCAGGACGGCAGGAAGCAGCACAGGCTGAGGATGATCGCAGTGAGCCACTGAC
CGGAGACACACGCATCCTGCACCGCGATCATTATGTCCATCACAGCTGCGCTTTCCGTCG
CTTTTCCTCCGAGTGTTCTGGTAGCAGAGAGCGGCGCGGGGAGGGGGGGTCGGCCCGGCA
AACAACGCGCTTTGTGTCCGCACTTTTCCGCCTCGGAGCCCCGTGAGGAAGAAGCGCGCC
TCCGTCCAGTTCCCCCGGTTTCGCTCGGCTGGATGTGGAGCTGCGTGCGCGGGGAAGTGT
GCTCTCCAGTGGCTCGCACACCATCTAGTGAGGAAATGCGATGTAAAATGGGAGCAGACC
TAGAAGCAGACAACCCCCAGGCTCTGATCCTGTTGCCATGCGGCCGTTTCCCGGGCAACC
CGTTCCCAGTGGCTCGTGATGGAGCAGTAAAACCGGTAGGTATCGATACAACCCAGGAGC
AATTAAAGATATCGACCCGAGAACCTCCCCCTATTTATAAGGAAATGAACATTTGGAGGG
AAGCGGAGCCGCGCGGCGGTGACGCAGGAGCATCCCGGAGGGAAACTCTGGGAAACTGTG
CGAAGAATCATGTTAAATCACAATTTGTGCACTTTTACAGGAGGAGAAATACACAACTCG
GGCTTTATTATCAGTCCCCGCAGAGAGATTTGGCTGTACGAGAGTGATTTTTCATTAAGC
TGGaaaccccaacacacacacacgcaccaggaga
>NODE_2584_length_634_cov_9.752366
GTCATAGCATTCATTTGTCTAACAGTAAAAGAAGTAGGAGAGGATTATGAATATTGTTGC
TGGGCAATTAGAATTATTATTTTTTTACTGCATAAAACAGTCGCTAAAGAAAGTGGGTAA
CAAATAAATCTGTAGCAAAGTTTGTCATGATTTTCATTGGCTGAGCGTTTGAAATAGCAG
GGCAAATCAAAATAAAAGTTAACAGAAAACTTAAATTCATCAGTTATACAGGCTACAGTT
CAAGTAGATGGGAGGTTGAGGGTCTTCTGCAGACATTTCATCCACAAAACCAAAAGACGC
TAACGTTCATTGTGTTGACAGGCCTATCAATGAGGAACGCACAGGAGGAGGAGCCTCAGG
ACCCTCAGCTAGTGCGATTGGACAACATGCTGCTGGCGGAGGGTGTAGCGGGGCCGGAGA
AGGGCGGCGGGGCTGCTGCTGCTGTGTCTGCTGCCACCAGCTCGGGAGGGATGTCACCCG
ACAGCTCACTGGAGCACTCCGACTACAAAAGCAAGTTGAGCCAGATTCGCAGTATCTACC
ACACTGAGCTGGAGAAGTATGAGCAGGTACCGTGTCGCAACAGGGGATGAGTGCTGACAT
TGCCTGTACACGCTTGCCTGTTCTGCAGCTGCCCGCCAGGAGCGTTATACATTGGCATGT
TAGGTCTAGTGTTCTCATCGCATAACTTTGCTTTTAGGGGGAATACATAGTCACTCAAAT
GCTAAATTTACCAGCAGGACAAAAAAATATATATGCGAAACATTGTTCTGATTATggt
>NODE_2589_length_751_cov_6.649800
ATTGAGAGAGTGCAGCACATAAATATGTTAGGGCAGCACTATCAGCCGGTCAGTTTACTG
GGGGTGATCGATGATGGTCCCGGCACACTCGCCCAACAAACATCTTAAGCGGATGCGGTT
TTTGCTTAATTGGGAGCTTTGCAGCTCAGATTCCGACTTATTTGATGTTGATGATGAAGT
CCCAGGAAAGCTATGAGATTCTTGTAAACTAAATGTGCATGCATGCTGTCTTCATTCGTA
CGCTGGTCAGAACTGTTACCCGTCAATTTAACCTGCATAGTTTCCCTCTTCTTCTAGGGG
AGTATGAACACACACACACACACACACGTGCACACATGCCCTGAGCTCATTTTTAATCCT
CGCAGCTCACTGTGAAGGCAGGAGGAAGTTCCAATTAAAATTAAAATAAGCTCTTTTAAC
GGTCTCTTAAATTGACAACTGAACAATGATTTTCGAATTGGTATCTGTCAAAGGTCTCGG
AAAATCCTCAGTTGATAAGGCCCAACGCATCCAATTAGTAGCAGAGTAGGGCCTCAGCCA
GTAATGATTTCCAGGTCCCTTAAGATGTGGCGCGGACACTTATTGCAAATTACTGACAAA
GAGCCCTGCTGTATTGATGAGGGGGAGAACAGCCAAGTCTCCGTGTTCCCATCAGGTGGA
CGAGTACCAAGAGGGGTCTGAAGGAGAGCCCGGGTGTCTCTCCCTCTCTCTCCCTCTCTC
TAACTCTCTGCAGCCATAATGTGGCCTCGCTGTGTAGCTCATATACGGCCCCCCTGCTGA
CATGGACTCTGAGAGACCAGCCTCTCTTGACATGAGCCCCAGCTCAGGGAAAATGCTAAT
GCTAACATGAGGGAGGTGTCAGGAGCGGATCATCAATAATGTCTGCAAGTTTACt
>NODE_2590_length_643_cov_16.575428
GTTAGGGCTCTATGTTTCATTAGACTGTATTAGGAAAGCGAATATTCAAATAGGATTTTT
TTTTTGTGTGTGTGTGTGTGTCAAGTTGTTCTTTGATTGTCAGACAGTCCTTCTGCCAAT
TATTAATTGTCAATGAGATCTTGAAATAGTGTTTAATGATAAACCGTATCTGCTTATTTA
TCCTATCGCGACACACTGCAGCTTTGTAGCAATAAAGAGCACACATTGCTTGGAAAGCAA
GAGGAGATATGATTGAAATAAAGACAAAATAAGATAAATAACAATGGCAAAGACTGCTTA
AGAAACCCAGTCATTCTATACATAGAATTCAAGAGCCGTATTTATCCGAGAAAGGCGTGC
AAATCTATGTAAGTATCTCCACTGTTTGCATAATAGATTAGAAATTAGCATTTTTGTTCA
TTTTCCATGTATGCACAGTGCCTGGAAGAATAACACTCCATGCATATCAGATCAGCCTGC
CTACAATTTTGCGCAGTATATTATTTGACAATCTAAAATGTGTAATTTGCATGAAATTGC
TTAATTAAAACACAGTCACTGGGGGTATTAATTTCTTTGTCTGACAGTGGAGTGTAGTGA
GGGGAGAGCAGGGGAGATGTAAAACGCTGTCAGATAGCGCTGTCACAGAGGCAGAAAGGA
AATTCTGCCACTTTTTTTTTTTCGTTTCTCCCCCCCCTCGTCTCTCTCTCTCTCTCTCTC
CTAACGGCACAGAGCGATGAGAGAGGATAACGCCTGCCCAGCTAATTTGGGTTATGGTGG
TAAACGg
>NODE_2591_length_788_cov_15.256345
ATTTTCTTTCAAGGATGCAGTCGTATCCTCAAAATACCTTTAGCCTCTGCCCTTTTGATT
AGTTGTGTTCAATTTACAAGCTGGTTCGAATGAGGAACTCACCTTGCTGCTCCTCAAAAG
CGGCCCACAACAGGTGGATGGCCGGTTTCTTGGGCAGGTGGATGGTACACGCCTTCTTGT
AGACATGTCTCACACCATCAGTGCTGTAGCCCTCTAGATATTTTGCATACTTCAGAGTGA
AAAAGAGAAAGCGAGTTGGAAGAGATGCAGGAGAGGACAGAGACAAAGAACAGAGGAGAA
AGAGAAAAGGCAAAAGAGACAACACATTTTAAACCTAAATTTTCAGTTGACAGAAACAGT
GAATTTCTTCATTGACAAGATCGTTTTTAGAAATTTTCTGTGTAAACCCATCAGCACCTT
CATGGAACCAATTAGATAAGTTTCTGTAAGGTAGTGGGAGACGAAGAAGATGCAACGTAG
TAGTTGGCAAATGCTGCAGTCAAATCTTGTGTGGCAAGCTGGCCATCCCCTAATACAACA
GATACAGTCACATATCAACGTTACACGCAAAGAGAGTGCAGGACGATTTACTGTGTCGAT
GTGATATCATCGTTGATGGGGGGAAGTGCAGGGAGGTAGCAGGAGTGAGAGAGAGGATAA
AGGTGGCGTTACCTTGATCCAGAACTCCTCGTAGAGTGCACAGGCGATGAGGCATCGTTC
AAAAAGAACAACCACGCGCTCCGGAGTCCCGTTTTCGATTTCAAAGTCCAGGTACTCCTT
CCAGTTGTTGAGCTGCGTCTTCTCTAAGGCTTTCACATGGAAGTACGGTCTCTTAATCTA
AAAACAAAATGTAAACTCATTAGTTGGATGATACTCGATAAGGCCAAGACtgaacatatt
ctaaacaatatggaaaaacctaccccttcctc
>NODE_2592_length_832_cov_8.764423
ATTTCTCCGTTCTCTGTGCGCTCGTAGCGTGACTTCTTCTTAGGCATCTTCTTTTTGCCC
TTCTTGCCAGCCTCCTCGGCCGTGCCGCTGCCTCCGCCAGTGCTGCCATTGTCGTTGTCC
TCGTCTTCGCTGTGCTCGCTCTCTGCATAGTTCTTGGCCCCGCCCTCCAGCGTACAGCTG
CGTCGGGGCCTGGAGCTCTCACTTTCACGGTCTCCCCGGTCCCCGTCCTGCCGGCGGGAC
TTCCCGGCCTCTCTTTTGTCCCGGTCCCTATCTCTGTCCCTGTCCCGCTCTTTCTCCCGT
TCCTTCTCTTTGTCGGCCGTCATGATCCGCCACGTGCCTTCCTCAGTCCTCTCACGGCTG
GGCCTCCGTGAAAGGTAGACTGTGAGCCTGGGCTTCAGTCTTCTGAATTTACCAGTCAAA
TCCAGGGAAAATTTGGCCACACCAACAACCCCAGTGTTTCAGAAAAGCTGTGAATGAGAA
GAAAAAGGACACTCAACATAAGCTTGCGTCAATAACCATCATCTTCACAATACAGAAGCT
GCATGTTCTCAGTTAAACGGCTGTTTTGTACGGCAGAAGATCTTTTGTGGGTGAGAAACA
CAAGATTAGTGCCTGGAGATGAGGCAGCTGTGCTGACTCTTCTCAACATCACAGTAATTG
TTGGCATTCTCCTCCACAACTATGTATACTCCAGAGAGCCCTGAGCAGCTTTATCCAAGA
ACCGAATCTTCTAACTTCCTGCTCAAACGTATTTTCATTCTTTCAGAGAGGTGCTAAAAC
AGAGTTATTAAAGGGTAAAAGAGAAAAGTAGGAAGACGAGTGCAGCGGGTAAGGGGAAGC
CGTAACTGAATAAGGTACTGCCGTATTGAAGATGAGGCATGCAGCCAatacaattactca
gagataatgtactgagggttttgtcgctgtttttctggtttgtaaggccacaggaaagat
gtagcaatgacagagt
>NODE_2593_length_1009_cov_14.706640
GGAACGTGTAGGAAGTAAGTGCCGCACACTGATAGTAGATTTATGTTAATTTATGTTCAA
CCTTTCCAGTGTGTTACTTTATTCCATAATAACTGTCAGAAAGAAGTTAAAGAAACGTTC
TGATGAGCCTTTCGCTCTCCTCTTCCTCGTTTAGAGCGATGACTGACGTGCTTGAAATCA
CTGAACTCTTCACTCCTTAATGAGAGATAATTCCAAACTCAACTTCTTTGCTCTTGTTTT
TGTTTTTTTTTCCTTTCATGAATACAATATATTCATTCAATTAACTATTGTAGACAGCAG
AAACTTGTTAAATTGAAATATAGTCAATCAGTGCTAACAACCGCTCACTGAGAATCGCTG
TGATGTGGATGATCTTCCTGATTCTGTTGTTTTGACTACAGCAGCTCACGATGCATCTTT
TGAGTTTTTGATTGGTCTTTCAATGGAGTTCAGTCTTTTTCCCTCTGTGGCCTCAGCAGG
GAGCGAAGTGGTGTGTGGAAGCATGTCATCCCCTGATTTCCTTTTAAAAAGCCGACCCTG
ATGCTTTTAAATGCATCATCAAGGCAATGGGCTGTCCAAGTCGGTTACAAGTTAACCAAA
TAAACACTGACAATGAAATTAATAATGCATATTGTTTGCGAATGCCTCAGCTGGATGATT
TGACTGATGTATGCAAAGATGGTAATTTATTGAAAGTAAATTCATGTAATTGTGCAGCGG
AACTTGATGAAGCAAAAGAAGGTGTCAGCACGGCTTCCATCATCATCAGAAGAAAGAAAT
CATTAAAGAGCAAAAACAAATCCAACTTCAAAGGACGGTGCAGAACAAACACTTATTTTA
TGGATGTGTTTCATTTAGACCAAAGTTCAGAACGGCTGTTATGGTAAATATGTCAGATTT
GTTGTTAGTTGTTTGTGGATGTGATAGTTTTGGTTTATTTATTTTTCGCACAGTCCACAG
GGATGTAAATGCTCACTCTGCACATATCAAAGTAGTCAGTGTAAATTTGATTTGAAGATC
AGGGGGAACAAGAGCTAAAATGTAGTTGTCATTGTCGAGACACATTTCCACAATGAGAAG
CTCAAGTGGCAAGGCaatcagagcgcccaacttggtaacaatagtttacaactagactgt
ctgtttactaatt
>NODE_2594_length_532_cov_10.988722
TTTCGAACAAGCTCTTTGCATATGCTCCTATAGAAAATTGTAATTAATTTTACACGGATA
AACATTCTGTCTCATTTGCATATAGATATAAACAATATATTTGTGCATCTGAATTCCCTG
CACACTTGGGTCACGTGATCTGCCTAAAATCCTAAGTGGCTAAAACCAAAAATTATCATT
ATATTTCCCAGGCCATAAATCCCCCTTTTTTCTCTGACACAAAGCCTTATAAATCTGTGT
CTGATTTTTCACATTGCACATTGTTTTTAGTTAATGATTTTCATCTGTTTGTTGTTGCTG
TGATAGCGGGGAAATGTACCATATGCTCCGGCAAAAGACAAATGATTAGCAAATGAAATT
CTGGACAGCTGTCAGACTGAAAGCGTTTGGTTGATAGCATTCTGCTACCATAATTAGCTT
AAGCTTTGGGTTAATTAACTTTCTACCTGGATATGCATAATAATAGCATTCTGCAGAAAG
CCAAGGAGCTTCCAGTATATCAGCAGCAAAGGCTGGCTTTTTATTTTGTATTTCGGCAGC
ATATTTCAATTTCAAGAGGCGATTTAGCTCGGGAGCATCGTCAAATATTGTAGATTTTAC
TCCCCAAGCCAGATAATTCTGAAACAATAGGGGTGTATTATGTGGCAGAAATGCCATTTC
TGAATGTAAttaaagc
>NODE_2595_length_979_cov_9.441267
ACATGATGTGATTTGCAGTTGCATGCAAAGTAGATAGTGACTCTGCAAAGCCTTGCTAAA
GCCATCAGATATACACATCATAGCGTTGACACTTGGCTGGTGCTTTTTGTCTATCCGTTT
TGTTATAAAGCCCCAGTTACAGTGTTCATTTGATGCTGCTCAGTCAACACAAGTCTCACA
CTGGCTCAGGCAGAGCAGAGAGAATCAGCATGAGGGTGGATTGATTTTTGGCTGGGTGCG
GACAGTGAGCAAGAGACAGTGGGCCTCCAGACAGAAGCTTGGCTGGACTCTGTGAAGACT
GGAGCCTTCTGTGAGGTTGCCTGCCCCACCACATGGAGTGCTCCAACAGTGACCCTGCGC
AAACTGGCAACTGCCAACCGTCTGCTTCCGTCTGCTTGGCATATTTGGCCATTTAGTGGG
CGCTTGTGAAGATCAAATGGGTTAAGATCGCCCCTCTTAGTGAGCGGGGAAAAAAGAACA
TCAAAAAGGTGTAAATTTCACTTCCCCACTTTTGATTAAGTCAAGCATGAAAAGAAATGT
AATACTCTCAAGTGGCAAGGGTTTACACTATTGATGCTGTTACTTCTGCTTCAGGAGGCC
CAATCAGCCGACAGGGAGCTGAGTAAACTCGCCCTGAGTTTTAGGGGAGGCCAGATGGAG
GGCTTTTGCTGTGCCTGAAAAGACAGCTTAAGAGCTCGCCTCCTCAATCCCACTCAATAC
TGACTGTGTGAAATCCTGGCCCTGGCTAACCCCCCAACCCACCCGCCTTCTCCAAAGCTG
GTGGCTACCACCATATGGGCTTGTTTAAAAACTCCCACAGGCTGGTACAAAGCACAACAA
CACAGTTTTCATATCAAGTACTCTCTCAAAGAGGCCCCCCCTCTGACTCCTTCCCTTCCG
ATTCCAAAGGCTGTCACGGGTTCTGCTCTGATTAATAGTTGGTGTTGGCCGTCTGTTTTG
GCAGATCATTTTGTGCGATGATTAATATGAATTTGCCAGCTCAATCCAGATTTCATATGT
TGCTAAAGGAGCTGCTGACGGACTGGATGTTTGccttttcacctgcaaaaaaaacacccc
caaatatcgcagagatattagtggggtgacccttcagactaac
>NODE_2596_length_653_cov_21.709036
TAAAACAGAGATATGCACACACTGCACATGCTCTGTCACTGACCCATATAGGTGTGGATT
ATGTCTCAGTGAAAGATCGCTTTGTATTTTTCGTTATTGTATGTGGAACATGGCTGCAGT
ATTGTTCAAGCTTTAAAAGTTTGCATGAGAAAAGTTGTGCTCTGAAAGAGAACAAGGATA
AAAAATTAAGTTCTGATTACAATTACGGGACGTGACACTTAGCTGATTTCAAATCAGCAA
GGCCAAATTTCACAAAGCCTGTCAATGGTGGCAGCAAGCTCGCCAGATCCCTCCCCAATC
AAAAGTTTGCTCTATATAATTTTACGCAATCAGATTTCTCCACAGTCATCCAGTGCAATC
AGGTAATCAGAGGGGAGCATTAACAAGACAAATGGGGTTTAAAAAGTGGGTGCACTCTGT
TTGCAGGAACTTCCTATGGAGAAGCCCCCTCCTCTCCTTGATTACTCCTATCACCCTCAT
ACAGCGCAACATCCCCCGCTAAATAGCTTTCTACTACAGTACAGGCAGTATGTGCAGTAG
GAACAAATGTGATTGACTTTACACGTAAAATTTGACAGGTAAATTAACCTCTTAGGGCTA
TTTATGTCAAGTGACTAACTGCCCAAACTTCACTGAATGAGCCATATTGTATACAGTTAG
TGGCACCGCTGCCTTTTTCACACCTTTCATTATCGGTGAAATACTGTGATGCAGATTGCA
CAGTCAGGGACTCTTTGTGCCAGGATACATTTTCACTCCATGTGTGCAGATGTTCCAtgg
atgtatgttgactgggt
>NODE_2600_length_989_cov_13.066734
AAACATGCTGTTCTATCCCTCGTTATTTCCTTCTCCTCAAAGAGACAAGGTCAAAGAGTC
CTGTAAAAGTACTTTAAACTCAATTCAACTATGTTGTCTGAGTGTTTCTTTTCAACCCTT
TTGTCAACGACTGCTTCATTAATGCTGTTTCCTTCCTTTATGCTTAAACATTTGCAGCCA
GATGGACGGATTTTATGGTATTTTTATCTGTTTCGGCTCGTGCATACACACACAGGACAC
TCTAACAGCTTATCAATGTGCATGTAAACTGCTCTTTTCTCCATATCTATTTGCATAAGA
TGAGAGAGCTACATAGCTGTAACCAAATTATTACTTTTTTCCCCCCCTTTTACCCCTCAC
CCAAAAGAGGAGGCGAAGAGGGGAAACTGTAACTACCCTGATAGTGGTGTTAACACCCAG
CCAAGCTCCTCCACTCCCCCCTCTGTTCTCCCCTCCTCTCCCTCCATCTTCTCTCTCCTC
CCCTGTTACCCTGGCCTATCAGTGCGGAGCAGTGGTCTGTGAAGAAATTCCCAATATCTA
AATTTACACACTGTATCAATCTTGTTTAATAGACTGGAAAGCTTATAGCCGCCATGGCAA
GCCGGCAGAGAGGGCAGCGGTGATAAATTGTCGGTGTGCAGGCGACAGCCGCCCGTGATG
TATAATGAAATATTTATGATTTATCCCAGCTAATAAACTGAAATGAAGTGCATGATGTAT
GGGAACAGATGGGCCCTCTATTGATGCTGAGGTGGAGAGGCAAGAGGGGGAAGAGGAGAC
GGGAAGATAGGTGGAGAGAAGAAAAAAAGGAGATGTGATGAGAGATGTTTGAAAGGTAGT
GAGATAAAAATGAAGGGTAAGCATGGGACTGAAGAATCCAAAAACATAGTTGTTTGTGTT
TGGCATTCGCTGGAACAGGAAAAGCGGTAAAAAGTGAGCATATTAGTAAGATGGATAGAA
GGATCCAGGGTTAGAGTAGAGAACTAATGAGATTAAATGATGGAATAGAGGACAGACAGA
AGTTGGCAGTAAAAACAGACCACCAGCAAAATATAATCCTTCTCCTACAGTGCTTCATCG
TGCTGATTTCAGGTACGGCGGGCACCGTTGTTTTCTTTTATTGACtccatatt
>NODE_2601_length_590_cov_17.210169
ATAGAAATAAGTAAGTAAGTCCACACAAATATGTAGCCCTATTTTAATTCCTTACATTCC
TTCCTAATATGCAAATCCCTCTTCGACACGCACACACACACACCCACGTACACACACTTA
AGACATTAAGTCCTCAACCTGGACCGGGCTTGTGAGGGATATTGGCATGTACACGAGATT
GATGAAAATTACTTCCAGAGCATTTATTTCTTCTAATACCACTGAAAGAAGAGTGTGCAC
TCAGGAGATATTTGATCTGAATTAGGGAAACTGATGAAGCAATTGATTAATTGGAATTTA
AGCCATCAGTCACTGGAGCCATCAGCAGCATCATTTACATTCCAAACAATCAGCTGATGG
CCCAATAGGACACTGAGTATTAATACGCAAGAGTCAATGTGATACTGCCACGTCGCCACC
AACCCTTATTGACAAGCACAATGACACTTTTAATCCCCACTTGATCAAATTGCATATATT
TTGGGATTTCCACACCAATTCAATAAATCTTATGAATTTTTAATCCGGTAGGAGGAGCAG
GGGTTTAAGCAACACAGATTTATCTTATTCCTTCTAGGTGGCGAGAAAGACTGAAGACAG
AAAGACGGAATCTGTTTTTACAATCCTCTATCTTTTGTTAATTATGGTCAGATATATTGC
ATCATTAGTTGCTTTTAATTATACATTCTATGCCATACAGTTCTGCTAATGCtccacagc
catgcctagtaccc
>NODE_2602_length_145_cov_13.137931
GGGCCCGCTTATGGGGCTTGATAGAGTTGTCATCCTCTTAATAAACAGCTCTGATATGTC
AGCGGCAGTGGCAGCGGGGACTGCACCACGCTCACCCACCAAGCCATGGGCAGGACCACC
TACTGGCATCGCAGCGCACACATCTGTGGGTGATCTCTCCAGATGGAGGCCCCCGTGGGC
GTTCGCGGGGTGATTACTGGAGAAGAATAAATAAATGACAAAAACATCCCTGTCTCTTGA
TTTCATTGCTGTGAAAGAGAGGCTGCAGGTGAATTATGCAATAATATCt
>NODE_2603_length_680_cov_14.207353
TGCTGTGCAAAATTATACTTGTGAATCTAAAGGCTGAGGTTTGTTTGTGAGAAGCTCTAC
GAGAATAAACACTGCAATCCTATAAGACCTCAATCAATCTTATCGGGTAGTAGGCTGGAT
TTGCATGATAAAAACAATCAAATTTGTGGTTTTGAGAGATGATTGCTCATGGTATCCGGC
ACCAACTGCTTTTCACAGCTAATGCTAATGCATTATCCACAACTGCAAGAGCAGCATCAT
ACACTGGCTTCAGAATCCATTAATAGTATATTCCTATTGAAAAAGAAATCTCAAGCACCA
TAATGTTACTCCATCAGCTTATCCTGTTTCAGCAAAGCAACACTGTGCACTGAAAATACA
CCATCACTGACAGAGAGAGCCTAATCCAGTGATTGGTTTTACCTTATCACACAACTTAAG
GAGTGTACACTTCTAAGCTGACGGATTGAACCTCTGTTCGATACAGGTTTGCAAAACTGA
ATCTGTTGAGCCTCCAAGATTTGATATGGGTATTTAAAGCTCTGCGCGGCATTAACCGCA
GAGCACAACAAATAGCCTGCCTTTTAACAGGGCTAGGGAATCCCGGGGCCAGTTGGGATG
CAAATTGAAATGATCCAAGAGTGGATTGAGAAGGTGAGGGTGGGCTTGGATGGGGCTGTG
GAGGGTGGATGTGGGAGTGGTGAGGAAAGACGGCTGTAGGAATGTGGGAATGAGACGAGG
TGGTATGAGGCTTGCGGTGAGGGCTGGCAAGGTTTTGAGGAGTTAGCTGTGATTAGCCTC
AAACACTGACTTATGACTTGagtgacaacagtttcgcaacaaat
>NODE_2611_length_315_cov_2.853968
CCAACAAACAGTTTAAACCCACCCCCAACCTCCCCTCCCACCACTTTTCCAACATGCTAG
GGTTCTTCCCAACAATTATTCACCGCGCCACCCCTAAGCTAAGCCTGGTTTTAGGACAAG
CAGTTGCCACCCAAATACTAGACCAAACCTGACTAGAAAAGTCCGGACCAAAAGCAACAG
CCTCCCTCAACACTCCCTTGATTTCAACCACCAACGACCTCCAACAAGGGATAATTAAAA
CATATCTATCCCTGTTCTTTTTTACTCTCTCTTTGGCAATACTCCTCCTACTCATCTAAA
CAGCACGCAACGCCCCCCGACTCAACCCTCGAGTCAACTCTAAGACTACAAACAAAGTTA
GAAGAAGCACCCAAGCTCCCATCACTAAGACACCACCCCCTATTGAATATATTAGAGCAA
CTCCCGCCACATCCCCCCGAAACACCGAAAATTCACTAa
>NODE_2614_length_651_cov_8.933948
ATCCACTTCAACAAAGAGGAGCTCCATCAGGTTGGACGGGTGGCCAGAATCTTTTAACAA
GCTCGTCCCCATGAAAAGAAGCCCGCTCCATTCTGAATTCATAAAGGCCAGCTACCATTT
GTCAATTTGAATATCAAAAGGGGCTAGCATGGGGCCCCTTGACTGTTAAAGGCACACTCC
CATAGCTTCTACGAAGCAGGTGTGTGATGATCAATTATTAAGGATCCCACTCTGGTTACT
CTTAGTGGGAGGTGGAATTGGGGATCTGGGGGTTTGTGGTGGTGGGAGAACATCTTTCTG
TGTTGGACCTGGATGGGGGAGAGACAGTGGAGAAGGGAGAGGGAATACTATTTACATAAA
ATTAACAGTTCAAAAGAATGAGTTCACACACCAATCAAACTTGTTAATTGACTGTCAATG
GTGTGTCCCTGAATATACAACACAACTACATTATTCATCTTAGGCCTTGACAGGGAAGAC
AGTCCAATTTGCATGGGCGTTCTAAACGTGATCAACAACCACAAAGCCACATGCATTTTT
AATAGGCCAGAGATGGGATCCTTTAATATTCATAAGGGTCAAACAATTGCATATGACATT
AAACTTTCTATAACAAGGTAAGTATTTTTCAAATGCTAGCCTTAGCAGTCTAAATGGCCC
ACAGAGAAAAGGGGAAATGTGCTGTCTTCCAGTAGTGAATCAATGCTACATACTCACATT
GGTttatttctgttctttcatttcttaataatatctcatatttgctgagttagttaattg
aaatatgattaaaga
>NODE_2615_length_290_cov_1.472414
ACTGTTTGAAGTCAGTTGGTGAAGAAAACTTCACAGGAGACAGCTCTTTTCAAAAATGTG
CTTTTCAGCCTGGGACAGGCTTTGTGAAGCATGAACAACAGCAAAGTCGCATCTTTTGAA
CGTTAATGTTTACAAACATGTTTTGGCTTTAGAATGTGTTGAAATAGGATAAATATGAAG
GCAACACCTGTTTGAAGTCACGTGGTGAAGAAAACTTCACAGGAAACAGCACTTTTCAAG
AATGTGCTTTTCAGCCCGGGAAAGGCTGTTTGAAGCATGAAAAACAGCAAAGTCGCATCT
TTTGAACCTGAATGTTTACAAACATGTTTTGGCTTTAGGATGTGTTGAAATAGGATAAAT
ATGAAGGCAAACGCTGTTTGAAGTcacgtggagaagaaaaattcacaggagacagccgtt
ttcaaaaatgtgct
>NODE_2616_length_439_cov_10.275626
GACATATTATTCACTATTTACTCATCTTATTTTGAAAATCCTGAAAATAATGGGCTCCTC
TGGCCGTTATCAGGGTTGATTGGCCACATCTGATCATTATCATTCATAATACGCCATAAA
ACAGTGTAATTTCTCTCTTATATGACACTGTATCCTCACTGCCAAGGTGTTGTGGATTTC
CCCAGCCCTGGAAATTTAGATCTAACCGATTCAGGAAAAAATAAAACAGGCTCTATTCTA
TATCATTTACCTCTCGAAGCATTTTACTAAGCAGCAACTTGGAGAGAGAAACCTTGTGTT
TCTTCCTCCTGGCTCCTTCCTCACTACCTCTCCCGGTTGATCTGATTATTTTTCCCTTCA
CGTTTTGTCCCAATAGCAAATTACCAATTCTATGAATTGCAAAGCAGCCTCAGAGACGCT
GAGGGGTAGAGAGAGAGAAGGGGGGGCGGTGGTGGTGGTGGTGGGGGGGATGCGAAGATT
GAAAGGGATCTTTGCAAACACAATCACGTTCTTAAATGGAAATGCGGGGCTTTAAACAAA
TCTTACATCTCTCCCGTTCCATTCGCCTAAAACTCTGCAATCA
>NODE_2617_length_781_cov_11.731114
GCTGAGCAGAGGAGAGCAGATCAAAGGAAATACACGCACAAGCCATGATATAAAAAGCAA
CTGACTTTATTCAGGGGCTAGTAAAAAAAAAAGAAGAAAAGGAAAAAAAGCATATGCTTT
AGTAGACACAGACATGCAAAGCATTTCCATTCTTGCAGACTTCGTGTGGGTGAGTGAGTA
ACACTCCCTGCTCGCGTGGCAGGAAAAGGAGAATGCTGGATTGGTCAGGGCAGGGAGAGA
TCCTTGTCGGTGACAGCGTCGCTCCAGCGAGCTCAAAACCACAGTAACACAGCCGAACAA
TCCAAACACACCCCACCAATTTTTAATTTCTTCCATTAGAATTAATTATGAGGCCGAAGG
CAATTTGTGTACCCTGTGTTTAAGACTGCCTACTGGATTAATTAAAAACTGGATGCTGGA
AAATTAATGTGTGAATTGTTATGCCTTGCTATAATGAGCCATCCCATGCTATTACATAGT
AGTGTACTATACGATCACCTTCAGGCCTCTGAACACACAAGGTTCATTAAAGAGCACAAA
CCTAGGCACAAGTCAACTTAAAGAATGCCGACCTCAGCACATATTCAACAGAGCACACGC
GAGCAGCGAGACATTTAAATTTTCACCCAAAATACAACAAGGTGAGGAAGTCTGGCTTAA
TGACTTGGAAGAAAAACACATCTGTAAATAAATGACCTCTGTAACCTCCACTTAAACCTG
ATAAAACAAGATAGAAGAGTAAAAGTTGCTGCGATGTCAATTCTGGCTCCGAAATTGCTC
GCAGCTTAAAAGAAAGCAAAACACATCGGTTGTTTTTGGCCCAGTGTTCCCCTGTCTAAT
AGAGTGTGAAGTACAGTAACGTTGTGCAATAcgaggcaaaactcttggctctgtccccaa
tgtactggctccgggctgcacaata
>NODE_2621_length_857_cov_6.525087
AAAGCCACACTGTAGACATAAAACATGAGCTAAAAACATAAAATTGTTATTATATGCAAT
AACGTATTGCTGTTCTCTGTATCGCTGTGTCGAGGCAACCTTTTACTACCGCATGTACAC
TCTTCCATTAAAGTTGTCTACATAAGGAAGCACAACACAAGCTGTAAATGCTTCAGAGTA
TGCAAACACACGCCCACACGTGTGTGCGCTTGTGCGTTTCAGTGTGTCAGTGTGTGTGTG
TGTGTGTTGCTGGTGGCACGGCTTCAGGATTGTGTCGAGGCTGTCTGTAATAAATGTGCC
CAGGCGAGTGGGCCCAAAAAGATATATCACAAACAGGAGGGGAGGCAGAGTGCACAGGGA
GAGGAAGAGGATGGAGCGGAGCGGAGTGGGAACAGAAACGAAAGAAGAGGAGAAAGGAGA
TGGGGGAGAAAAGGGGAGGATCGATTGGTAAGGAAAAAGAAAAAGGGGGGCAAGGGGCTG
TTTCTCCTGGGTCCTGCTATGTTTCCCATTATGTAAGCCCTGGTCACCGGCAGCATGCCA
GCAGGCAAAATAAAAGAGTCTCTCTGGCTTGGCACGGCTCGTATTTTCCTATCCTCGGCG
CGGGGTCAGGGAGGGGTCAGGCAGCTGGATGGGGCGCTGGGGGGATTGTGGGGTCTGGGC
TGGCCTCCAAAACCCAAAAGGCCCAGGGTTCAAGTACCAGCTGAAAGCAATCAGGGGGAA
ATCTGGGAGTGCCACAGCTGCTCGCAGCAGCGTTGTTCTGTGGCTCAACTCTCTCTCCCT
CTTTCTGACTCTCTCTTGTCCCACTTCTCCGTTCGCTTGTTCCCCCCCACCACCTCCCCA
CCTCCTCTCACTTTTCTTGACACACACAAAAACTGCATACTTTAAACATGAGAAGTACAT
GTCTGCTGGTATGCGTGCGTGCACATGTGTGTGTGTGTGTGTGTGTGGGCGCATGCACAG
ACGTTGTGTGTGTTTACATGTGTGTGTTtacgactgtgtaa
>NODE_2632_length_593_cov_14.384485
TGGCCTATGAACCAGTGGCTGAATGTACGTGATCAAGTGACACATTTTTGTGGCAAAGGA
GAACTCATATCTCAAGTGGAAAACACACAGATTTTCAGTGCTGCCTTAATGTAAAGTCTG
ACGTCTGTTAATGTTTTTTTTTTTAGCATTTCATTAGTCCAGACTAAAAGAGACCGAATG
ACGGAATGCAGCAGTGTGAGATTTTTCTGTATTTTTTGTTTAGCATTTGGTGGGTGTTGT
CACTTTCGGGTTGGGGGCATGCAGCGGGGAGTCGAGAGACACCCCACACCTCACGCTGAG
TCCCCCCTGGTGCTGCCCCCTCTCATCTACGAGAAGAGTCTTCTTCTCCCCTGCTAAGTT
TGCAAAGTCCAATTTTCAGCTAATATGGAGGTCGCAACAGCAGGCGCAGAGGGCGTAGTA
GGACATAATGGCTATGGGATTGTAAATATTGGTTTTAGAGAGACACAATTGGAGGGCAAG
CGGAGAGAAATTTCCATAGAGTATGTGCTAGCACCATTGGAGGCCTTGGTGCAGCAGAAT
AGATTTTCCATTCTAGTGTGTCACATTAGATTTTCGGAGGTGCTCAGTGGCAGGTACATG
TCATTAGTAACACTTTAGCACAGTAATGAACCTTTTTATTTATCCGGTGCTTCTCTCATG
AATGAATAAGGAGCTGCTCCCCAACTGTGCCcagccgtgagaagcagacagaggaggcag
agagagagagaggggga
>NODE_2636_length_416_cov_6.591346
TTTCTGTGATGTTACAGCACAGTAGCTGCCTCGAAGGTCACCTGCATAATGTCTTGTCCT
CAGGGGAAACAAATTTTAATCTGGTGTTCCTCATGCCCAAAGAATAAATTAGTGAACTTT
CTGTCTGGTGGATACTGTGATCTCTCATGTGTTTAGGGTGATGCAGATCGGGAAGGCCCT
GCAGGATCAGCAGTGGCTGTTTGAGAGCCTGATGGTGCAGGTGGAAGAGAGGAGGTCTGC
TGTGGAGAACAATGCCAAACAAATAGAGGACAGGTTGGTCTCAACTCACACAGAGTCATA
ATCACAGTCCCAGTTCGGAGCAACGCCAGTCAATAATTTAACAGTGTGAAATATAGCAAG
CTAATGAATAAATTACTGTCTGAAATGCTGCTTTCTTCTGCATTTGGAAGAGACATTTTT
CCCCCCCTTCTGTCTTTGTAGACTTCATGGAGTAAAGATTGCACACAGGAAGGCAGAGAA
CCAGATTAAAATGGCAAAGATGATTATGATGAACGAGCTTAACAAACGAGCCAACCTATT
AATAGAGCAACTGGAGGTAA
>NODE_2642_length_380_cov_5.405263
ATTATTATTATTATTATTATTATTATTATTATTATTCTCCGCGTTTTTGTAATGTGTTTT
TGAGGGCCTTTTTAATTTTCCATCCTTCGCCATCAAAGAGGAAGTACTGTCTAACTTTCA
TGTGCATACTCCAATCTCCCTAAAACTTGACACGTTTGATTACAGTGCTGCCCTGATCAC
ATCCATATGCAAATATCCATTCACAGTCATAGCGCCACCTGGTGGCAAAAGGAAATACAC
TTTGATGTAGTACTGTAAGACCGTTGATCATTTCAGCGTCAAATTTGGTGACATAAGGCT
AAGCACAGTGAAGATGACTCACGATGGAAATTGTGCACTTCCGTTAAACGGCGTGTCCGT
GGGGACCTGGCGAATGTCGATTTTTCTTATTTCTTAGTTCTTATTTCAGTAAAAAAAGAA
ATAAAGAAAAAAGCAGAATATAGTTTATACAAGGGTTTTTTTGTTCTCCGTTTTCAATTT
TTCCCCCCCTCTCTTTTAGGGTTAACCCTAACCCTTTatatttc
>NODE_2645_length_831_cov_15.635379
TCTGTGTTTACATACCAGGTTAGATGAGTGATGGCCTGTTACAGAAAGGAATGTTAGGCA
CAAGGCCACTGACGTCTACACACATGCTCATCTTCTTTGCCAATGCAGTTGCTAAAACAA
GGAAGAGGGTTGTGTATACATTTGCCAGCGTGTGCTTCAATTGTTATTCAGAAACCGAGC
CTTAATCATAAAGTATGAGCATAAAGCATATCTCATCTGATGTTGTTTTATCCCTTTGAT
AGACTTATTAACAAAAGAAAACATTCATAGATGTACAAAGAGGCGAGATTGTGATTTGTC
TTGATACATCTTTTTTTCTGTATGATTTCCATTGTATTATTCTTAAACTAGAGGGATTTG
AATATAAATTGAAAGCCTCAAGCCCTCTCCCTGAAGCTAAACTGTAAATAATAACTCTAA
ACTTTTTTCTAATCTTTGGTAATTGAAGCAAATGGGTTTTGCGGAAAGAGATTTGTCGCA
GGGAAACGTACATACATTTTTTTTATTTACGAGGAGGCGAGGGCTGAGCAGTGTAATGAG
TGAAAATGCATGCTTAATTTAAATGGCGAGTGTGTCTGTTAGGGAATGCATTAGAGTCTG
CAGAAGAAGCGTAAGACATATTAATTGACAGACAGGAACCGCTGTCTCCGAGGTTGATAC
AAGTAATTTATTACTTCAGAAACGAATGCCACCGCCAGAATGTGCTTCATTAATTTCAAA
TTTAGTTTTAATTTCAAGCTGTTGCCCCTTGAGAAGAATAAGGTGGCAAGTTCTGTTTGA
AGAGACATTTTTCCTCTCTCCCTCACTTCATCTTTCTCTTTCCATCCTCCATCTCTCTCT
CTCTGGCTGTCTCTGATTTTTTGCAGTACAGAACAAAGACCTGGGGGTGGAGGGAGAAAG
GGAGGGTGTGGTGACTAGATTCCAATTTGAAAACAATATCAGTGCAACAGTGGGAAGTTA
GAACAGAATTACAGt
>NODE_2653_length_620_cov_14.130645
AGCAGCCCCCCCATTAAACTGTACTGCGCCGCAGACCCATACGTTTCTTTTTCTCCCCCC
CTTTTCCCTTTCTCCCTCTCGTCTTCTACCACCAATCTCCTCCCTTCTTCTTCTTTTTTA
ACCCCCAGAAAGGCATTGTTTGAGTCAGGGCTTGATCAAAAAACTGTTGCCCGCCAACCA
CGGGGCTTTCTGTAAATTCAATAAGGCCACCTTAAAGATTTTCCTAATTAATGGATGACA
TCTTTGGCTGGAGGAGAGGCGAGGCATTCTGCTCCAGCTCGCTCTTTGTTCGCCTCCTAA
TTAACTTTCCTAGGTCACTCAGGTCCCCGCAACCTGAGAGTGAAGAGCCCCCATTGAGGA
GGGAGTTGTAAACTTACTTTTTTTGCCTCGGCACTTAAAAGGGGAAAGCAACTATAGGGA
ACAGAAAATATCCTATTTAAGTCCTTTGTGAGTGAACTGCTTGCACATGTTCCAATAAAG
GAAGTCTTCTAAATAAGCTGCCATGTTGCTCTCCGCTCCCCCTCTTTCTCCCTTATCCCA
CCTCTTTCACTCCCAGCTCCACAGAAAGGTTATGAATGATAGCTCTGGGTTGAGGGGGGT
AAAGGGCCAAAGGACAGCATCTGGGCATTGTAGAATTGTGAGCATCTGAAACTTTGAGGG
AATTTGAGGATGGGAAAGCACTGAGCGGCTGGGTGGTGGGGTGGATGATTGAGAAAGGGG
TGGATGATTAAGAAAATGTggtgaatatgaggaaaaaaaataag
>NODE_2654_length_367_cov_1.833787
CTAACACAGAACCCTGTGGAACTCCATAACTAACTCTGCTGCGGGTGGAAGAATCATCAT
TAATGTGAACAAACTGGAATCTGTCTGACAGATACGATTGAAACCAGTTTAGTGCAGTTC
CTTTAAGTCCAATAGCATGTTCTAGTCTCTGTAATAAGATGCTGTGATCCACTGTATCAA
ATGCAGCACTGAGATCCAGCAGAACCAGTACAGAAACTAGTCCATTGTCTGAGGCTATGG
TTGTTCTCATTTGCTTTGCCTCACCCTCCCTCCCTCTTCTTCTGCCTCTCTTCTTCCTCT
CTCCTCTTAGGACTCTCTTACAACTCTATCAGCTCAGCTCATCAGCACACAAAAATCTGC
CTGAAAGGTTTCTGTCATGGGATTTCTCTTAATCCTCCCGACTACCAGAACTGTgcaagt
gtcacatacatgtcctacagtaagaagtccagtatttctctacagtgttgtatcggagtc
gacatgggaaggaggagagaaaacacataag
>NODE_2667_length_714_cov_16.770308
AGTATGTGAGTACTTGAGTAAATGTACTTGGTTACAGGCAGTAACACTGACACAGGCTCA
AAACAAGCTTTTGCAACTTGGCAAATTTAAAACAGTCTGTTTTTAGCTGTGAGTTTTCTG
GTGTGTATTATTTTTCTCATATTATTGTATTAATTTATACTTTTAACTGTAGGATCAAAC
ATCTCTAAATGATAAAGTGAACAGCTAAACAGTGTTAACACCCAAACAAAGTTACCGCCT
CACACCCATGCCGGGAGTCCAAAGTCAGCCACACAAGCATCAATATTTTACAATCCCTCA
AGAATCCTCTTTAAAGATGCAATCAATGCCTCCTATTCATTATCTATGTGTATGTCTTCT
AGGTATGGCCTTTGTCATTAAGCAATAATTCTCCCCTCCACAGTCCCACATTACTCTGCT
GCTCCATACTTTTACAAATGCCTCGGGGCTATAAATACTAATGAAATCTCTTTGCTTAAT
TTGATTTTGCTGGTACACTTGCAGTTATGGCTGAACTTTCCCACGAGAGAGGCTGATTGA
ACACTTTCAAGTCCTTATGGAAGCAGGAAAACATTCCAAAGAGCTGGGGAGATCATTTCC
ATAATTACCCCGATTGGCAGCCTAATGACCTTCTGTGACAATAAAAAGATCTCTTGTTAA
TTCCATTTCTGTCGCTGACATTCAAGAGATTCCTATCTTACATGTTTGAGGGTTCACAAG
ATAACAAGTGTACTTTTTTTCCCTCCCGTTTTCAGCGAGCAAAAGAGCAGCCCCATTCAG
CTCTGCTCTCCCCCCCACCCCCCACCCCACCCCACCCCACCCCACCAACCCACTGCAGTG
ATGTGGCTCTGCTctgct
>NODE_2668_length_593_cov_19.333895
CAACCATTCGTCCAAATGCACACATCTCCCCTGTGTAACAGCACACCGAATGTCCTGCTC
TTACACCATCAGCAGCATCAAAAAGAAGAATCTATATTCTCCCCTCTGTCTTTTTTTCAT
TTGAGTGACTATGAGCAGGAGCAGCAGCAGCAGCAGCAGCAGCAGCAGCTGCAGCCTCTC
TCCCTGCTCGTGCTCAGTCGGGGTAAGGCAATAGGTTTAGCAGGCGAGGAGGCGAGGCAG
ATTTATGGTGGTGGATGTGACCTCTGGGGCCGTAACACGGTGATGGGTGAGTGGCTCTCA
ACGGTAAGCTACTGGCACTTGACAAAGTGCCCGAAGCAGAATGAATTTACTTCTCTTTTC
CTCAATCATCAAGCAGCCACTGCCCTGACCCCCATCCTGACTGCTATAACAAGATCTCCC
ATCTCACAAGGGCCTGAAAAATTTACTGTCACATCTACTTTTCAATGAGCTCAAGTGAGC
ACTTCTTTCACCTTCAGCGGAGCAGGTGCTGGTGTAGAGGAGGGCTAACCTGCCCCAGTG
TGTGTTTGTGTGTGCGTTTTATGTGTGGTATATACGTGTGTGTGGATGTGAGTGAGAGAG
AGAGAGAGAGAGATGAACATACATGGAGAAATTTTTGTACACACATGTAAGCTGGTCTCC
CTCGCTTGCTCCCTCACCCACCCCTGAGTCACCCAAAGTCAGTGTCTTAGCCACAAACAC
CCTCACAAACACAGACa
>NODE_2669_length_718_cov_11.470752
ACTCCGCATTCACCTACGACCGCTCTCTCAAATCTTCTCATCTAGATGAAAACATTCTCA
TTCAGCCCTCTTTCCTTTCTTCTTTCTCCTCGCCGAGTCTAATCTTGTAAGCCATTATTT
TTCTATTTCCCCTCTCTGTCACTTTGCATTATTTTTGCTGCTGTAATTCCTATTCGTCCC
TTCTGGAATCTTCCTGTCCTGCTTTGTCCTCGGGTCTAATCCGGACTTTCTGCCTGTTTT
CAGTCCCCGGTCCCCATTCTCAGCGGGGTTCAGATGGAATAGCCATGCATGACGCCCCTT
CTATGGCAACCACACCTCCACAGGAAGGCAACGCCGACTTTTCGGATGGGCAGAGAAGGC
CTTTGAGAAGCTGGCAGCAGAAGTAAATCCTTCTCTAAGGAACAAGGAGAATTAGCAGGG
AGCAGTGGACTAGGGATTTAACCCTACCCCTCTCCTTTGAAAGGCACAGTCAGTCCCACT
CCTGCGGCTAGCCACAATCAAACAGAGGAGGAGTGGGGAGGTGGCAGCGGGGAGAGGAGA
ACACAAACTCCCTGAATGACACAAGCAGTGGATTGTGGAGGAGCCTAATCCCACTTTAAT
ACCTTTCCAAGTTCAGCTGCTAAAGAATGCTCTTTAAAACAACACCACTGTGTGAGCAGT
GAAGGTTGACCAGGGGGAGGCACGCCATTCAACCTCCCCAACATTACCTGATTAGTGGTT
TGAGGACCAGGCCTCTGGGCCAGCATGCCAACAGGAGACAGAGTGGAAGATGTAAATGAT
GATTTTATATATAGAAAAACACATCAACAGGGGCCGGTGATGACATTAGCcggaaaggag
accacacatctctcggtgagga
>NODE_2672_length_832_cov_10.979568
GACCTTTAAGATGTTGATACCAGATGAGTATTGTCGGGCACTGCAAAAAATATTTCAAAG
TCAGGAGGAAGGAAGCGAAAGGGACAGATGCTGAGCAAGTCCTGAAAGAAGTGCAGGATG
GGGTAAAAGCAGCACCAGAATAAACGCATATCTATTTCATACCAGTTCAGACAGAATAGT
CTGCCATATGTAAATAGGGGTTCAATAATGAATGCACTTCCCCTGCTTTTATTTGCTTTA
AGCCCTCACAGTCACACACACATTGGCACCATGCGAGACACAAATTAGAGAGCGTTTTAA
AGGAAATATTCAAAGAGCAGCCTGCCGCCGGAATATCAGTTATTATTTTTGATGTTGCAA
TTTCTGACACTTTGATGCAATCAGTGAGTAGCCCCGGCATTCAGCCCTCTCCAGGGAGAG
AGCTGTCAGGAGTGAGGAGCCGGTGGGTAGATAATTATGGGAGATCAAACCTCGCTAGTT
AGTAGGCAGGAACGGGAGGCAAATGCCAAAAACCAGCCAATGTTTCGCAAACGCTTGTTC
AAGGATATCCTAATTGCTATAAGTGGTTCCTTCAGGACTGGCACTTCAAACACTGCCTGC
TGCATGATGTCATCTCCCTGGCTCCCCTTCACACTTACAATAGGCAAATTAAGGAAGAGG
GCACAACAAAACATACCAGAGGATAGTGTCCTTCCTCTGTCATGACATGTGAACCACATC
AGTAGCAAATGGGCGCACATGCTGCATATGTACGTATGTATATGCAAACACAATGAGACA
AGCGCCCAGATTTAGTCAAGCAGACAAAATATTCTTTCAGTTTGTTTGTTTTCTTCATAT
GGGCAATGCATTGTGGTTACTTTTCAACTTTTTTTATGCTGATATCAATGGAAATACATG
ACACAACTTCACATACCGCAATTAATATAgaacgcaggctaatttatatgcagaacacaa
caagtacacccatact
>NODE_2675_length_673_cov_11.803864
ATGGAGGAAGCCTAATGTTGGATATTGTTCCTAAGATTTCAAGTCAAATTTTAATTTACT
GATTTCTACTCCTTAAGGGTTTAAACCCCCTATTTTTGAAAACAATTTGATATTAATCTT
CAAAACATTCCTCTAAGAAAGTCCTGTAAGTCTCCAGCTGTGTGCAGTAAATGGCACACA
GTGTGATAGTCTACCTGTAGCTGAAAATACATTCCCTGCCTGAGGTGCCTACCTTTCTGA
GTCTTTTACAGTGTTATACTCCGAACCATTCCAGTACCACCCGGTGCATGCTGTTGTACT
CCTGATGCACTCAATGCATGGAGAATATTAATCTGTCTCAAGTCTGTGTTGACCTGTTTC
TTTGGAGACAAAAACAAGAAAGCAACAGGTGTAGTATTACCAGTGAGGAACACCAAAACA
TTTTGTCATGGATTTAGTGCTGCAGTGTACTCAGAACGTTCTCTGTTTTTCAACTGAAGG
TTATGAAAAGCCTTGGAGCCTTAACAGCATGTCTGGCATGAGCGGGGATGCCTCTGGAGT
GTCCTCCGTGTCCGCCCTGCCCTGCAGCCCACCCTGTCTAATGCAGCACTCACATTCTCC
CATCCCATCCATTATGTAGCATGGTTGAGTAGCAGACACAATGCCATTGGAAGGCCAGTC
CACACTCCTCCTCCTTATCTTTCCTGTCAGATTTTGTTTTGACACTTGCCTTCGCTCCTG
CATTTTTTTCTTCATTTTTGTTTCTTTATTTCTTTGGAAAACTGTATCTTAACTGTGCTT
ATACAAGCTTCCCAAGTGTTCGCCTTGGGTGTGTCAt
>NODE_2679_length_763_cov_8.385321
AAATGCTATTAATAAATACAACAACCTTCCCATACACAGTTAAAAACTATTGAAATCTTG
CCATTAAGTAACATCATTAACAGACAAATATTTAAATATTTATTTTCCTTCAGAAAATGT
GAACCATATATTGTGGAGCACAATATAGCAATTAGTAAAAACTAGACACTTTAACATATT
AAAAGCTTCACCTCAAAAATATAACAAAAATCTGATCAAAATTATAAAAATCAATTATAC
ATTCCAATTAAAAATATACCAATAAACAGCTAAATACATTGTTGACCTAATAATTACAAT
GCAATCAATCACAGTAGCTTAAAATAAACAAAATAAGCAAATGAGCACAAAACCTTTAAT
GTTTTAAAAATAACTTCAATTATTTATATTAGTACAAATAGTTTGATTTCTTTTCTTTTT
TACAAACACCAGCATGAAAAGGATTACAATAACAGTAGAAAATGACTGTGAAAAACATAT
TAACATCTTCTTTAATTAAATGTCTGCAATTAAAAATGGCATTAAAGAATTACATTGCAA
AGAGTCTTTATCTGGAAAAAGGTTCAAAAGAAGTATTGCACATAACAACTTGAAGTTACC
TTGCAACATTTACCACATTCAAGTCTTTAAGCTCCCCTTCCTCCAGATAGGTCTATATAA
GATCACCTCGACAGACAGCGGGGATGAGTTCTCAAGTCTTTTAAACAGTGTTCTATAAAG
GATGCTCAAAGTCCTGCACTGCCAAATCAATTTAAAGTTATTCTTTTTTTTTTCTTTTCT
TTATCTCTCTGTCATGTGCATCCTGCAGAGGTCTGCGAATGGGGAAGCGAGGAGATCAAC
ACGTGGGGGGAGGGTAGAGGGGAGGAGGGTGAGGtgagagagtgggtttggggtgtcctt
aacaact
>NODE_2691_length_374_cov_1.973262
TCTTGTTTCCTTTCCTTATACCGTTCTTCTCTCTTTTTCCTTCTCTTTCCTTCCTCTTAC
ATCCTCTTTCTGTTCAACCTATCTCCACTTGCCTTCTCTCTTGTATTTTCCTCCCCAACC
TCATTCCTCCTTCCCTCTCTTCTATCATCCCCTATATTCTATTTTTTTCTTCCTACTCTC
TCCCTACCTTTCTCACTCATCTGTTCTCTACTATCCTTTTCTTTCTTGTTTCCTTTCTCT
CTTTCCTCTCTTGTCTTCTCTCCCCATCCTGTTATGTCTCGTCTTTTTTCCTCCTCCTTC
CTTACACTTTCCTCTCCTATCCCCTCCCTTCCTCCTCTTCTTCCCTTTGTCTTCTCCTCT
CCCCTCTTATTTCCTATTATCTCCTTCCCTCTCCTGTCTCTCTCCCTCCCCCCGCTCTCT
CTAGCTCTTCCTATGACTTCCTTGGGAAACCTGTCTTATTAcctcagtgggatccataaa
gggaacagggatgtgtgatcaggctaatgataattaaa
>NODE_2695_length_809_cov_10.253399
AGCATATTGCCTTCTGTATTATAGAAAACAAAGAGAGCAGTCTGGTTGCTTGAGAGGGAT
TTAATTGTAAGTGCTGAATTCAAAGAGCAGATAAAGACACACAAACGGGCCAAACCCCAC
CTAGCTGAAAGCCCGAAACTGAGTGGGGGGAACAGGATCCGGGGCCAACTCATTTTCAGT
GTTAAGAGCCAGAGCAACACAGCTAATCCGCATTGTCAAGCGGGGGCAAGCATGCAGACA
TGGATAAGACCACATCCTGAGCATCCGTGTCCCCAAGGCACAAGCACCCAGCTCTTGCTG
GATGGGAAGTCATTTGTGAAGTCCTTTGCAACAGCCAGTCAAAGAGGTTAATTGAAAAAT
TCCTTAATGTCATTACAACAGAACTAGATTAACCCAGAGCTAATTCACTTTATTGTTCTG
AAGAGAGGGGACTCAGCGCTGAACTCCAGAGCAAACGTGAAGCCCAGAATCAGGGGTGAG
GTGTTGTTTTTAAAGGGCTATGCCAGTTTAATTAAGATAGGGAACATTATTCACTGCTCT
GCATGGTTGGAAGGAGCAAAATGGTAGCGCCATATAAATGCAGCTCTGGTGCCTCTTAAA
TCAAGGTGGCTTTTATTTAGGCGGTTGAATATGTAAACATTTCCGAAGCTCTCCGCGATC
CTGCTGTGCAATGTTGCTTCTGATATTGTTTGTTGCTGTATGCGCCACTGGGGCCTCAGA
CATAATCTGTTTGGGTCTTAACATTTGCTCTCCCTGTTTTCCTCATCAGGAGGTGTTACT
GAAGAGGGCGGCCGATCTCGTCGAAGCCCTGTATGGAATGCCCCACAACAATCAGGTCTG
CATCCACACAACTGCTTTCAGCATGCTTATACCTCTGCTAAGTAAGAAACAATTGAAAAT
TTACTGATAGTATCACCAAAGGGTATTTTCACCACTATAtctggagcaatgta
>NODE_2716_length_371_cov_6.619946
CAGAAATGAGTGTAAGGTTCAACATAATTCACACTACAAACCAGCACTGTTTTACTGGTT
GCTTAATACTACATTACACACACAAAAAAAACAATTCACCCTAAAAATAAAATAAATAAA
AAAAACCTCAAGAATTGGACGCAACAACACTTGCACTGGCTTTACTGCTAGAATGGCGTT
ACTGCTTCTAATGTATCATTGCTACACTGAAATACATTCAGATTGTTCCGCTTCTCAGTC
ATTTTAAAAAATTCAAAATAGCACACAAGACAGAGAAAGCTAAACTCAAGAGCACTGCCC
ACATACCTTCAGTGCCATTGGGTGTCATGGAATTGTTACTGATGTGCGAGTTGTCAAGGT
TGGGACCATTAGGAGATTCACTGCTTCCACTTACTCGGCTGTGAGGACTGGCTAAATCCT
GCATTTCCATAGACCTGACGAGACACACACACACACACACACACACACACACACACACAC
ACACACACACACACACACACACACACACACACACA
>NODE_2717_length_301_cov_16.431894
AAAAAAAAAGAAAAAAAAAAAAAGAAAGAAAAAAGGGGGTGGGGGAGGGAAGGGGGGGAC
ACAAGAAAAAAAAAAGGCACGGGCGCCCAGTCAGTCTTCACAACAAGGGTAGAAGAGAAG
AAAGAAAATAGTCACCTGGCATTCTCTGTTTCTCCAGCTCATGCTGTGAGGGTTTTCTAC
GTGGGGACTCATTGGTGGTGGTAAGAGAGTTGCCTGTGACAAAGTGCCAATCAGAATCCC
CGAATGAGGCTGGCAATACATGATTGGTTGGTTGAATGATATCAACAGGCTGGTATCTAA
AGACAAGAGAGAACCAAGAGTCATCCCAGCAGAAAACACACACACTCTTGCCCTCTATTA
GAAAGTCAATGCACAACTGGCATATTTGTTACATATTTTGGAGACACCATCATCGCTGGA
GACTTTTTTTTTTTTTTTAATCTTA
>NODE_2721_length_335_cov_3.931343
GGAGATGGATAAAATAAAGGAGAAAAATGAGGAAGCAGGAAAAATAGAAAACAAACGAGA
AAGAGGAAATTGGAGGAGCAGGAAAAGAGGAAGGATGGACTATGGATGAGATGAAGGAGA
GGATGAGGAGGAAAATAAGGATAAAGAAAGGGAGGAAGAAAAGAGGGAGATGGAAAGAAA
GAGGAGAAAATAAAGGAGGAGAAAGAGGACAGATAGAAGATGAATAGAAGGAAAATGAGG
AGAAATAGAGGAGAGGGATAAGGAGGAGAAATAAGAGGAACAGAAGATGAGGAGAAAGAA
GAAAAGAAGAGGAGAAAAGGGAGATAGGAGATGGATAAATTAAAAGAGGAAAACAGGGAG
GAATAAGAACGAATAGAAATTAAAGGAGGAGGAGAAAGAGGAGAAATAGAATACGAGGAG
AAATGAAAGGGAGTAGAGATGAGGAGGAGGAAGAgaagatagaagctggaataaataaa
>NODE_2727_length_544_cov_17.419117
ATCAGTTTTGTATTTTTTATGTCTTAATTTGTTTTATTTGATTGTCATGCTTATTCACAC
GTGTACAATAATTGTAACCATGGGAACCAAACAAGCTTTACAATTATGTAAACAAAATGA
GATGAGTATTTTTATATAGTTGACACATGATTAAATAATGAATTGCTTTCTTCTCACTAG
TACCTTGCACTTACCACATGTACTAAGGAAGAATATGTCCAAATACACAGTATTTGTGAA
CGTAAAATAATTAATTTCCTTGCAGGTTGATGCTCCATTTTGTACAATATACATATATGC
TGTACAGTAAAGAAATTTTAAAACTACAAAAACTCTTTTAGATATACATTATTTATTTTT
ACCATTTTGTAATTTAGACACTATACTGTAGCTTCAATATTGCCAGACTTACTGGAAGTG
CCTATATTGGTATTATGTATCATACAGTGAATATATTTGAAGATCATTAGACGTTGTCAC
AAACTGAACCATGTGGATGTTGTAATGTGAATACATTGAATTACAAGATTACAATTTCTG
TGGTATCCTTGTGTCGGTATTGTGTTTATTTTGCTTTTTTTTTTTCAATGAATCTGCTTT
ATATTAGAATCTTTAAAGATAAAACACTCCGAAATTATACAGTTTCCTGCTAAGTTCTCA
GTGTAGTGTTTCATCAAGCCCCTCTttg
>NODE_2737_length_753_cov_14.379814
TTAAATTGTAACATTGTCAGTAAAATTAAGAATAAAATAAATGTCCTTGAGGAAATGTAT
TTTTTGTTTATTCTGTATTTTTTTGGGTCCATCATGAACTGAAGGTTGCCTGTAACTCTT
TATATTTCCCTCTACTCTACTGCTGATCTTTGGTGGTGCATTTGCTGTGTAATTTGCACC
CTTCATTTGCATCTGACAGTTATTTATCATTCAGAGGGTATATTTGTGTGCCTAAATAAA
TTGCCATGGCAAGATGAATTTCAACCGTAATTTGTTATTGTCATTTTAAGGGGGCACTCG
ACACGTAAATGTTGGTTAAAACAAGCAATTTCAAACAGAGTGCTGGAAGAAAGTGAGAAC
TGTATTTTTTTTTTAACGACCACTTGCAAAAATAAATTTAACAGGCGACAATTTACCTCA
AAAGTGGTTTTCGGGTTAATGATAATAAAGGAGCAATTAATAGTGTTTTGTTTCAATGGG
AAAGTGAATTAGGACTTTGTACGTAACACAGTTAATCACACAAAAATCTAACAAAAATCA
AAAATGAAATATTTATTACAGCATTTGTGACTGAACACCTTTTAAACATTACGTCACAGT
CCTCATACAAGTATTTAATGTATTTTTGACAAAGCTTAAGGGAGACGGCATCTTATCATC
TAGTGAGGAACACGTGCTGAAAAAGGAAGGAATTCATGGACATACAATATCAATGCCACA
GCAGATCTGAAACTAGCAAAAACATTCTTTTTCAATTGAGGTAAACACATAGAATATCTA
ACATGAAACAATTAATAGACTGAACTCTGTACGAAGTTTGTTACAATATTCTCTCAGCTT
TTTTTTCCCTCCAAAAGCATTGAGTTCATAATTTAAGTTTTTTTTTTTTTCCTTTTT
>NODE_2738_length_495_cov_3.076768
CGTACCACTCCGTTATGCAGGATTAAATGTTGAGGCTCACCTGCTGTGTGTTTGATTCTC
TTTCAAGCTAATGTGAACTCAGGAGGCTGGCTAGATAATACGTTGTTTCCAGGGGTGGTG
TGAACATTTAAAGAATGTTTTGAGCGCTGGTGAATCTATTACTCTAACCTTCGTAATTTT
GCTTTGCTCTTCTGACAGATCTGCCTCCAGGTTATCCTTACCAGTCCATCACTGCCCCAT
TTGGCTCATCATTCCCCCCGTATCACATCCCAACGCCCACAAGGGAAAACACGGAGGCTG
TCCGACCACATCGTTCCTGCTCTCCTGCCTCAGCTGCCCCTTTGCCCCCAGCCCACCTTC
ATCCAAGGCCTCATTCGAGGCCTCTGGACGCAGATATCAAGCCACAGAAACTAGAACCTT
CAAAGACAGGAGCTTTTCTCAAACAGGAACCTGGTGTGGAACAGCCTCAGCTTGACATGA
CACCAGAACCGCTCGGTCCCCTTCGGCGGAGCTGCAGCCCCGTCCGAGCCAGTGAAGACA
GAGAAGAAGACGCTCTGAAGCCCCAgcctcaaccgctacctctgcgcgtccccagtcctc
caccgcaactgggcgaaggattggtagtcagggaggaag
>NODE_2739_length_357_cov_18.005602
GAAATCACGTTTATATGTGAGGATCATTAATGCCAACTGATAAACACACAGCAAAAACTC
ATTCTGTTTCTGCTTTTATAACAACCCATCACACACACACACACACACACACACACACAC
ACACACGCACGCACGCACACACACACACACACACACAAAAATTATCCCGCGCCAGACCAA
AGAGACAGATGACACCCAGCATGAAGCTAAAGCCAAATCTGTAAGCATCCGCTGCGATCC
AGCTGGCTAGCCCTAGGGTACCTGTCTCTGCGAAGTGGAATCAGCGTCACCCCCGTGAGC
TGTCAAATTAGCTCACAGGGCTGGAAATGCTGAAGAGATTTGGCCCCTCGTTGTGGAAGA
GCAAAAAGAGGGGGGGGGTTGAAGGGAGGGTGGTATTAAAAAAATGTTATTAATTCATCC
TCCTGTTGGGGAAAAATGGTTAAACTTCCAGCAACATGCGTCAGAAAAGGTGGACTTATT
AGTGTGAACCTGTGGAGGGgg
>NODE_2771_length_642_cov_11.968847
CAATCACTGGATCTATAGTAATGCATTTCTACAGAGCACTGAGCATAGTTTCTGGGTCTC
AGATATCTACTTTTATTGAACGGGGGAAAAAAAAAAAAGAGTTTTAAAGCCTACTGTAGG
TAATGAATGAGAATATAGAGAAAGATAGGCAGACTGTGTCCTCAGTCAAGCTTCAGTGCA
ATCCTCCCAGAGATTTATTTCATCAGCGAATGCAGTTTCCATAATCATATCTGTGTCCTC
ATATTAGAAAGATAATTAACAGCACTAATGATCACGTTAAGTTCATTACACATTCACTGC
CAGCTCAGAATGAAGTTGACATTATGTTGCCTTATCATCAAAGGTGGCGTATTGTTGGGA
AGTCATTAAAATGGAAATGAGTGTGATGTTCTGATGTTAATTGCAGAGGGAAGAGATGAG
TTATGTATTTAATGCAGCATTTAAAAAGCCAATGAGGTTCCTATCTGCTAAATAGGGTAA
TTAATGCTATATATTACTTATGTTTGTCCAAATGAAGGAATGAAATTAGGAGATGATGAC
GCCGACTTGCTGTTTATCTGTCACAACACGGCTCTAGTTCGCAAACTTCATTATTACTCT
CTTTTCTGTCTGTAATATTTATATAATCTCCCCTCAAATTACTCCTTTATTTCTTTTTCT
GCACAACTTCTCATTTGGATAGGCAGTCAGTCATTCAGAGAAACAGTTTTCATTCTCCGG
AGGGCTTGTCGAAGTTTGTTGTCAActttttacgcatgggtttattctgaaattatctca
aatttt
>NODE_2781_length_569_cov_3.056239
CAGCCTGCCTGCCTGCCTGCCCTACCTACCTACCTACCTACCTACCTACCTAGCCTCACC
CCGCCGTTTCCTCTCGGGCTACCTGGTTGATCCTGCCAGTAGCATATGCTTGTCTCAAAG
ATTAAGCCATGCAAGTCTAAGTACACACGGCCGGTACAGTGAAACTGCGAATGGCTCATT
AAATCAGTTATGGTTCCTTTGATCGCTCTACCGTTACTTGGATAACTGTGGCAATTCTAG
AGCTAATACATGCAAACGAGCGCTGACCCCTCCGGGGATGCGTGCATTTATCAGACCCAA
AACCCATGCGGGGTTTGCCCCTCGGGGCGCCCCGGCCGCTTTGGTGACTCTAGATAACCT
GGAGCCGATCGCTGGCCCCCCGTGGCGGCGACGTCTCATTCGAATGTCTGCCCTATCAAC
TTTCGATGGTACTTTCTGTGCCTACCATGGTGACCACGGGTAACGGGGAATCAGGGTTCG
ATTCCGGAGAGGGAGCCTGAGAAACGGCTACCACATCCAAGGAAGGCAGCAGGCGCGCAA
ATTACCCACTCCCGACTCGGGGAGGTAGTGACGAAAAATAACAATACAGGACTCTTTCGA
GGCCCTGTAATTGGAATGAGTACACTTTAAATCCTTTAACGAGGATCCATTGGAGGGCAA
GTCTGGTGCCAGCAGCCGCGGTAATTCCAGCTCCAATAGCGTATCTTAAAGTt
>NODE_2782_length_890_cov_17.965168
AAATATGTTAAAAGTGGCCTCCCTTTACATACACATAAGCTTTATTCTATGTGTATTCAT
AAATATATACATGTCTGTGTGGTGCTATATGTTGTCGGCAAATGTGTAATAATGTGCGTA
ATATGTGCACATCAAAATGAGTCATTAAGGAATAAAGAGCAAAAAAAGGAGAAGAAAATA
CAAAAGAAGAAGAAAAAAAAAGCTCATCATGGTCTCGATAAGTGAAAAATAATACTGTTA
ATCTCTTGTCACAGTCGTGTACCTTAATCTCATTGCACTTCATATACTGATTAAGTCGCA
GAAATGGCAACAAAAAAAAAGAGGGGGAAAAAAGAAATAAGAGGGATAAATAAAAGAACA
ACGATTACAGAGGGGGGAGGGCGAAGAGAGAGGAGGCAAACAATAGAGAATCAAAGCATA
ATAATATTCCTAAATGAAGAGGGAAATGTTGCTCCGCTCATTTTATTAATCAGACTGTCA
ATTTCACCCAAGAGGCCAAACCCAAGAGCAATCTAAAACAGACTCAGAGATCAACCCAGG
GACAAGCACCTCGCTCCTCACTCCTCTCTTCCTCTCCACTTGGATATTATTCGTCTGACC
GAAGGCCGCCTCCATCATCAAGTGACAGCCCTCTCCTATTTATTTGCTTATAAACCTGTT
ACAATAAATGATCATTGGAGCAACGTCAGCCGAGCATTTTAACAACGAACAGCAACCACT
TTTTGATGAATGACATTTCTGCTGCTGCTGGGGAGGATGCACGGCTCATTCTGAGCAGTC
GCTCGTCGATTGCATTCAGATTCTTTTCATTTTTGCGTCTTGCTTATAAAAAGCTTTAGA
GACAGTTATTTAGACACAGTCGCTGAGTTGCATGCGGATTTAGCTCCGACACAACTCATT
GGTGCTCCAGCCCCCTGGACAAGCGTGGTGGTGGTGGTGGTGCTGGTGCCGGTGGTGTTT
TTATTTTTTCCACCCCCCCTTTTTTTTTGCGCGGCTTAATGATGGAGAGGATAAGAAAAG
AGATGATATTGATg
>NODE_2783_length_916_cov_16.993450
TCACACAAGTGTCAAAGTGAGGGATATTTTAGAATTTCGTACTTTTAAATATTGCTGTGA
ACAGGAAAGGCCAAAAGGAGTGTCAGCTCCCAAACGATGACTCATGAAAAGCTTCGGCTT
ACATTTATGAGTTCCTTTTCCTGTGCCAGCGGCCTGATGGACTTGCGGGTAAAAGAACAC
CAGTTGGAAGCTTGGCCTCTTGATATTTGGGGCTCCTGTCGAAGCCAACTGCAGCAAGTT
TTGTGCCTCCAGATTTGGAGTTTTATAATGAAGCCGAGCAGCTGCAGTTTTCCCTTCAGT
CTGGAAACGAGAGGCTTTGTGTCTCTTGTCACCCTGTGTTAATTTGGGCCCTAATGTATT
TTATAAACAAAGGGCTGCTCTCTAGCCTGACAGTCGTGACACCTTGATTCCAGTGCAGGA
TGCATGCAGGACGGGGTTACACCATTAATAATCAACTGGCAGCCATCACACCATTTTAAC
CACGATCATTATGATAAAGGGCATACACTTAATTACAGGCCTGCTTAATTATAGCTCTGT
TGAAGCTCGTTTGTTTGGTCAAATGCTAATTATACCACCACGCTCTTGGCAAGTCCTCAT
TTCAATCCACTTTTTGCCGGCTGAACAGTGTGGCTTATTTTCATGCAAATTTGATATCTG
GTGAATGTTTTGTCTCTCTTCTTTCCGCTTTTCTGTGCCTTGTGTGAGTGTGTCTTTGTT
TCGGAGGTGAACATCTCTCAGACAAGACGGAATCGGGAATAATCAAGAGTAATTAAACTG
GAAGAGGGCTGGGAAAGGGCTGGGTTGGAGGAGAGAGTGGAGGTGCTCAAATACAGCAGA
GAATAAAAAAGCCTTTCATCTTCTCTCCGTAGACGGAAGGAGGGGAGGTGCTGGGGTGGC
TGGGGATGTTGATAGCTTTGCTGTTTTATAATCCCACATTTAGTCTTGTGGAAAGACTCA
GGATCAAGAATAGGGAGTAATATATGTTTGTATAAAAGTCAAACTTCAACTTTGCTTTTT
CTTACTTTTTTTTtccgcagctctggatgacgtgcccttt
>NODE_2791_length_145_cov_5.448276
TTTATCCTATTTCAACACATTCTAAAGCCAAAACATGTTTGTAAACATTAAGGTTCAAAA
GATGCGACTTTGCTGTTTTTCATGCTTCAAACAGCCTTTCCCGGGCTGAAAAGCACATTT
TTGAAAACGGCTGTCTCCTGTGAACTTTTCTTCTCCACGTGACTTCAAACAGCGTTTGCC
TTCATATTTATCCTATTTCAACACATTCTAAAGCCAAAACATGTTTGTGAACATTAAGGT
TCAAAAGATGCGACTTTGCTGTTTTTCATGCTTCAAACAGCCTTTCCCG
>NODE_2792_length_730_cov_17.843836
CGACTACACACGCACACGCACACACACACAAAAAAACCCCGACTTTCTCTCCAACCGAGT
CGTCTGGACCAAACTGGACTAAAAGGAGAAACGGTGGGGGGAGATCCGCTCTTTCCAGGT
CATTCACGAGGCGCTCTCCACATTATATCCCATGATCTACCATAGCGACGTTCTCGCAGA
CCTTGAAAGCCCAGCCGAAAACCTTGACGAAACTGGAAATATAGTGCGAGAAGCGAGGGG
AAAAACTCACTGGTACAATCTTCTCCTCAAGCGATCCTCCCAAAAGTTGTCCTCGTATTT
CATGCGTGCGCCCGGTCGGTCTAATGGATGATCGCCATCTTTCCTGCTTCTCCTTTGCTG
CAGCTGCAGATGACCTGAGATCCGTCTGTCTCTGAATAATGAGCAACCACACAGACAAGG
AAGACAATCTGCAAAGCAGGCTACACAAAGAAGTTTGGGAGACTAGCAAGCACCAGAGGG
TGCACAAGAGTTTACGATGAGACGAGGGAGCATCAGCAGGATGGACAACGTCTATGCCTG
AGAAGCTCATCCTTCATCTAGACTGAAGGCAGATAGTGTGCAAAGCCTTATCAGCGGCTC
AGACCACCACCAGATACATGCGGCCGCCGTGAATTTTATATAGGCATGAATACTATGTCT
GTGCCACGTCATGAGGTTATCTGCAGTTCACTTTGGTGCTGGTGATGCTGCTTCACACCT
CAACCAGACACACAACCACATACATAGAGACATGGACAAATAGGTCGGTTTTACAATGCA
CAATTAAAACACCCCATCATGTTGCAAAAATAAATGCATTAAAATATGCTTAGAATAAAT
ATATGTATATATATATATTTTTAATCACTAGACc
>NODE_2796_length_515_cov_19.528156
TACAGTAAATTGATGCTTTGACACAGCAGGCAGGTGATGCATTATGACTTTTACTGGGAT
GTGTACGTGCACACACACATGCACATATTTACAATGGATGTCAGTGGTTGATGATTTGAA
GATAATTACAGTGTATTTATTTTCTCCTGCTCTTCCCTCTGTCTCTCCCTCCAACTCCCG
CCCCTCCAGATTGTGAAGTCGAGCCTCTAGCAGTGTAGTGCTGAAGGTGTGTTTGTGCTG
TTATGCCCTCTGGCTTGGCTGCCAGCTTACTCCCACTGATCTGAGCCAGAAGGCAGACTG
CCGAGGAATACCGATCACCTTGCCCAGACCGAATCCTTTGAGCTCTCTCTGGCATCTTTC
CCCCTTCTGCCAGTTTCCTCCTCTGCTCCTCTCTTCCCCCTTCTGAAGTTGACAACAAAG
ACATCCTCAGGGTCCTCCTTGATGTGAGACCCACTCTTGATCTTTTTTCCCTATGTTTTT
GTACCTTATAGTTGCACTACTTTCATATTCCGCTAGCACAATATTTACACACCAGAAGAC
AAAGAAACAGGGGTCTTTTCATGTAGAAACCCCTGCCAACATGTTAATCACCTGAAGACC
TGCAGTGGTCATGTTGGCCCGGCAGAGGCAGGACATTAGTGAGACACCTCTGCACACTG
>NODE_2801_length_588_cov_10.321428
CCCCGCCCTCCCACCTTCACACTTTCTTCCCCCCAAACTTCCCCCTGGCCCGTGATACTC
TTAACCCCCCAGCCTTGGAGCTCCTAGCCCGGCCTCAGCTCGTCCCTCTCCCTGCCTCTC
CTCCAGCCTGCCTTTCCCTCTACTCTGCCTCCCTTAGCCCCAGCCTTCTGCTCAGTGTTC
AAGGGGAGAGCCAGCTAGGAATGCTGTGGCTCTAGACGTTTTGTCCAAGCCCTAGGTCTC
TTTCACTGAGGCAAGATTAGTTCATACAAAAACTCAACAATACACCACTGAAAGCCATTG
TTGATATTCAACATTTTTCACATAGCGGAGCAGAATAGACAATGCGGCAGCCGGGAAAGC
CCGAAGCGGACTAGCAGGGTTGATGGCTGATGGTATCTCAGCTGAGCGAGGCCTTAATCC
CTTTTATACACACACACTCACACAAGTATACACACTCTCAACAGCCTGGAGACAGCAAAA
TCAATACTGCTCGCTCTGTCTCTGTGTGTGGATCAGTGGGTGGATGAGTGTGATACGGAG
AAAAAAAGAGAATAGTACTGTTTGTACCTACGTGCGTGTGTGTGATGTCGGACTGTCTTG
GCACATAAGCATTCTCAGATCTTTGTACATAAAGGATTTCTCAAGGTTCTCTCGCACAGA
AACTGGCTGAAGCAACATGACGACAAGTTTACTTTGAATAAATGaaaagcaagggagact
tactgttgaaat
>NODE_2802_length_560_cov_15.746428
TAATTACTTATAATTTTTTACTCAGGAAGGCTTACACTATAATCTCAAAAATCAGTGTTT
CTTAAAAAATGTGATTCATGTTTTGTGTCAGTATGTGTAATCGCGTCTCCAGAGTGTGAT
TACATTGTATGTCAGTTTGTGTATATTTTTGCAAGTGTGTTGTGCTGTCATGTTTGTAGC
ATTCCATGTGGGAGGGTCTGTTGATAAGTAAGCCATCTGTAGTGTTCTGCCGAACGACAT
GTTGTAAAGCGCGATTTGAGAGTGTGGAGAGACTTGACTTGACAAATCTTGGCACATAAT
GAGACAGAAGGGAGTAAAGGCAGAAGTCTGTCCAGAGATAAACAATTAGATTTGTCCCTG
AGGTAAAGGCCATGCAATGCAAGGACTCTCAGACTAACAAAATCAATATGGCTTCCAGTA
AGAACACTCAGGGGGTAGAGTGATGAAGAGGTTATCATTCATTTCTCAGATTAGGACACA
CATACACAATGAGGAACAGTCTCGCTTTAAAAATCAATATGATCACTAGCATGAAAGATG
CTTGTCAGTGATATATACATTTGAAAGTATGCATCTGCTATTCAACTCTCTGTCAAATGC
GATTGGTGTAATGAGACGTGATAACATAGATCAACAGGGATACTGAACCGAGCTAGTCAA
GCCAGTTTTCTTCAGCAGCCAATTGTGAGAGGATCTTAGAggag
>NODE_2806_length_499_cov_14.679358
CAGGAAAGGTTAATTTTGAAGGGAGCTTGAATGACTGGGAACTTGGGGAGGGAGGTGGCG
AGAGGGGAGGGGGGGGAGAGAAAGTGAGGCAGAGAGAGAAATGGGAGGGCAGGTGGTGGC
GGTATGAGGTGGTGGTGGTGGGGGGGTCTGCACGAGAAGCATTGGGCGTCAAGGAAGAGA
AGGGGCGAGAGAGGGATGGAGGGGAGGGAGCGAGGGAGGGAGGCAGTTATTAAAAGCGAT
TGCATTGCCTCCCGGATGTCTCAGGAGAGCAGAATCAGTGGAGATGTTAAACCTTGCTTG
ACACCCCAGTTGGATAATTGTGGGTGTGGGAGCTAATCAGCGGAAGATGTCTCCTCAATT
TAAATCTTGTCAGTTAGTGAAGATTAGGCCCTCCTGTCCCGGCCACCATTAGCTTTGTTG
CATGTCAATGCGCCGGTGAGGGTGTCCGCCTGGTCCGGCAGCAAGGGTAAAAAAGGCGAG
CGTGATGGAAACCAGCAGATTTATTCCAGCTAAAACCAGTATGCCATCTTTAAAAAAAAA
AAAAAAAAAGAAGAAGCCATATAAGGGGGGAAAAGGGAATTTATGCAGCCTTTTTGAAAA
AGCATTTGTTACTACTGACCTAACagggggaccctgtggaata
>NODE_2811_length_945_cov_13.496296
AAAAAAAATATTGACTGCAGCCACTTGAAGGATTTAGATTTATTAAAACATTTCAATGAC
AGTCTAAATCAACATGAAGAATGTCTAAAAGACTGTCGTGACTTATTTTGCGGTACACAT
GACTTGAATTGTTCTTACCCTTAACATTTTGCTTTTCTGTATGACCTCATTTCAATTTGT
GACCCCGGCACTGCAGACTACAACTATAATGACCAGTGTTGCCAGTGAAGATGGTGCCTT
TTTGCTGCCTGCTCTTACTGCAGGCTCTGTGTGTGTGTGTGTGATTGCCGTGCGGCTGGA
TTCACAAGGAAGGGCATAAACTTGGACTGGAGGACAATGCATTAAGACTGCTGGTCCCTA
TGCCTTAGATTTGGCACAGGTTAGGTAGAGGCATGAAATGCATATTGTTTGTGTTCATTT
GAATAAGGACAAATGTCAGATTTCCATGGCTCCAGGCAGCCTGCATGTTAGATGATCAAC
TCTTTTGGGCCCCTGGATGTGGGGTCATCAGTAGCGCTTCCAGGTCACTGTCACTGCATG
CCGGTTTGGGGCCATAATTGACCTTTTGACAGAGCACAGGGAGACAGCCTTTCTCTGAGG
GCAGGAATAATCACTTTAGATTTACTTGTGGCTGTGCTCATGTTTGCTAATTAAAATGTT
TGTTATTATAAAAACTCAATTTGTGATCTAAGAAAATATATTTTATAATTATTTGTTTTA
TGTTTTAACTGTTGTGGTGTAAAAATATGACTGTTAAAATAAGAAAACAACAGATGAAAT
TAGACAAAGACTACTGACTTGCCTTTGAACTTTTCTCGCTTATGAAAATATATTTATTGT
CTTAAGCTACATCTATTATATCACAATGAAATCTTTGACCAGTGCGGCTAAGGACATGGC
ACAAGTTACTGCTGCACACCAGTCTTTGCTGACGTTTTCCACGACTAAATGTGAGAAAGG
CAAAGCATTCTTTTTATCTGTTTAGTTAACATTTTTGTTATGTGTGAACAAATGAGTCAG
TGCTTCCCATGGGATACTGTAAAAGTGCcatcattccctgttgttctggtgtgtgtgtct
gcaaagaaa
>NODE_2821_length_303_cov_2.300330
TCAGAGGGAGGTGTTGCAGATGGGACTGAAGTGCAGGATAAAGAATCAGCGCGAGGCTGA
AGATCATCTCCCTGTAAGAAAGACACAAGGTTTCACCAGTCTAGCAACTTGGAAGTCATT
CACTTTTAAAGCATATTGGTTTGTGTCATTTCTGGGTTCCTTGGTTCCAGTGGAGCTTTT
TGTCAGACTCAAACATATCATTAAAAATGAGCTTCAACCAAGCAGCAACACTGAGGACTG
TAAAATGTAGCCACCAGGGACGTACCAACAAATCCAGTTCCTTGAATGCCCACTTGAAGC
TGGTTCCAAAAGTGAGCCAGTCTCCATCGACCTCTATGTTAAAATGTCCAACTGTACAGC
AGGAATAAACATGTAGAACATGCCTACGACAACAAACTGTTTTCATCTCCTCAGCTAATA
CTCCCATTCATGACAGCTGTacagggg
>NODE_2822_length_285_cov_6.336842
CAAACACCTTTTGCCTTCATATATATCCTATTTCAGCACATTCTGAAGCCAAAACATGTT
TGTAAACATTAAGGTTCAAAAGATGCGACTTTGCTGTTTTTCATGCTTCAAACAGCCTTT
CCCGGGCTGAAAAGCACATTTTTGCAAACGGCTGTCTCCTGTCAATTTTTCTTCACCACG
TGACTTCAAACACCTTTTGCCTTCATATTTATCCTATTTCAACACATTCTATAGCCAAAA
CATGTTTGTAAACATTAAGGTTCAAAAGATGCGACTTTGCTGTTCTTCATGCTTCAAACA
GCCTTTCCCGGCCTGAAAAGCACATTTTTGCAAACGGCTGTCTCCTGTGAATTTTTCTTC
ACCACGTGACTTCAAACAGCTTTTGCCTTCATATTTATCCTATTTCAAGACATTCTGAAG
CCAAAACAT
>NODE_2829_length_302_cov_1.403973
CATCTGGGTGAGAAGTGAAATTACCAGTGAAGTTGTACTCGAATGTTAAATGAGAGAAAT
GTTCCTTTATCTGAGTTGTTGGGGTTAGACAGGTGGAAGGCAGCTGTCATGATCTAAAAC
AGAAAAGGTGGTAATACAGCTGAGGGCTCTGGCTCACTCTGAGGTTATATTGTCATTGTT
CAGTAAGAGAAAAAGCAACAGGGAGGGAGGAGGTGGGACAGGGCGGGGCTCCTGGAAGAT
GACTGGAAAACTTCAGGCACATGAAGGTGGAGCTCATTGTTGGAAAGGCAGCTTTGTCGA
TATTACTCCACCCCCTTCTCTCTCTGCCCCCTCCCAATGCACACACAGATACGGTTTTCC
TATATTTTCTCCACAGCCTATCATGTAATAGTAGAAACATAtgcgcactggtgtgctgac
atgtgcgcgggccctgggtccacagg
>NODE_2830_length_325_cov_1.809231
AGGCATCTCTCCCATTAAATGTGTGGGTATTGTGTATGGATTACAATAGCTAAGAGGAAC
CCAGGGACAGCTTAACCGTTAAGAGAGAGTGAGAGGAAGAGTCTATAAAAAGCACCGAGA
GTGGCTGAGGTTTTGTCGGGAGACGCATGCTTGCTTTCCCACCTGGTGAGGAGAGGAGAG
GGTTTTAGGGAAGAACTCGCTGTCATGAATATTACATGCGGAGGAGAGGAGGCAGGAGGA
AGTAGCCAACTCCAGAATAGAACATTCCTGTATATTAGATTACAGTACAATGATTCCTTA
GAGGGAAACTCTTGATTAACTTGTACCAAGTGTGTCTAGCAATTAGTTACACTCTGCAGT
GGGTAATCCATTGGTATCAGAATGacttagtaatgatatgtaattaaaagatgaatgaat
atgttactcacgtgtaatacaaattggatctcgagcgcactttgaaaac
>NODE_2837_length_311_cov_2.717042
AAGAGAGAGAGAGGAAAAAAAGACGCCAAATATGTCTAACAAAGTCAGATTTGCACCCTG
TGATGCTCTCTGAGGTAAAAGGTTCATCCTAATCAGGCAGCACTGCACCCACAAACACCT
CACCCTCTCCCTCTCTCTCTCCCCACTTCTCCCCTCCCTGCACACGCGCTTGATTGATGG
CCTTATTAACTGGAGTTCTTGTAAGTGTGACCGAGCTGATTAAAATGCATATGTTTGGAA
TAATACACCGTTTAAGCCTCCCGGGTCGGGCCGAAACCACAAGGCAGATTTATGTAAACT
ATCAGCCGGTGTCTTTAAGCCTGATAGGGACACAGGTCATGCAGGAAAATGGCTCAGGTT
TGTGCGTAATAAAACCGCGCCGTAAAATAAAGATGAACGGATCGGTCTGACTgaatattc
aaaaggtgcagtctctgagtttcatagtggctttt
>NODE_2839_length_483_cov_24.300207
TTTTTTTTGTTGTTTGCGAAACTTCTGAGGTAGAAGTTTGGTTTTGTGGCAAAGAAAGAA
TTTTTTTTTTTTCAAAAAAAGAGGAAAACCTTGGGAGTTGATCATGTGGGGGTTGGGAGG
TGGTAAAGAAAAAAAAAAGAAATATCTAGCATTAGTGAGGAATGGTGGGTTAAATCACTT
ACTGAAGATTTTTAATGACATTTCAGTGTTCCTCGTATAATTACTCTTCATCCGAGATGG
GCCGTAATGCTGTTGGACAGTCGCGGTTCAGGCTCGCTAGCTCGCTTCATTAGCGTGTCA
TTCCTATTTCACATCAGAGGCTTTAATTGTAATGCTGAATATGCACAGCTCTCCACAGAA
GCCTAATCAAAGTGGATCCACTTGTATTATTAATATCAGAAATCAGCCCGCTTGCTATTT
TTTTATAAATAAAAGAATACAGACGCATAAATCAGCTGTCATTTATTAGCATGGCCCTGG
CATATCCGCCAGACATGCAAGTAGAGCAACCCCACCCCATCTCCGTTCCCTCCCTGCATC
ACTCATCAAGATTTAAAAAGAATGAAAGACGGAGGGGAGAAAAGAAGAAAAAAAGAAAGA
AAGCTGCATTAAATATACATACTAATt
>NODE_2842_length_403_cov_15.081886
CCATCGCGTTTGCGTAGCCTGGCGCAATGCTACGCTCACGCCCCGCCTGCCATTAGCGCT
CCGTATGTAGCTGTAATACTGAACCGTGACCAGTCCACTGCTGTAGTCCTGTACAAAGCG
GTCGCACCTACAGTAATGTCAGTGTGCCTGCAACGCTCTGCCACGCTGCGGCCCCAAGCA
GCTGAGCGGCCGAACCGAGCGAGTGCAGACCACGCTGATGGTACTGTAGCTTCATTTACT
GATGACAGCGTTTTGTTTCTGGTGGGGCTCCTCAGTGTAATGGACCAACTATAGATGGGT
TTGTTTGTTCTTGAGTGAGGAGGACCATGCAGTTCCTACAGGGACTTAACATTAGTTCCA
TTGAGTGAGTCGACCATCTGCCCACCATTAACCCCAGAACCCTCCTTCTCTTTACAGGCT
GGACAATTTGCTTAATATGGCCTATGGCGTAAAGAGGTAATTAAAAACTTCACCCAATGC
CAGATGTCCATGTTGACTCAATGATTTTTCAATATCCTTTTTTTTTTTTTTTTTTTTTGT
TTTTTTT
>NODE_2844_length_757_cov_15.558784
ATATAATTTTTTCCCCCCACACGTAAACAGTTTTCTTAGAAAGCTGTTTTCTTTTGAGAC
AAGTTGCCACACATGATTTTCAATGCAGCAATGATTTTAACATTTGTGCTGAATTATATC
AACAAAGTATGTGGTGGTGTAATGTAAAGCACCAGTATACAGACTGCATGTTTGTGTTAT
GCTGTGTTTTCATAACTGGGGTCAGACACATGCAGCCCACCCAGTCTGTTGAAGGGCCTT
TGTAACTAAAACATCATACACATCCTGTGGTGCCTTTTAATACCTATTAGGCTACTCGGG
CTCATATATTTTTTTCCTTTTTTCCTGCATAATGTTAATGAAAGTCATTTTTCAGACATT
ACAAGTGCAATGATTTGCAGTTAACCCATGCAAACAAGAGAAATAGTGGGCAAACTGTTG
TGACATTCATTGTATATAATGAAATCTTAATATGGTGCATATTTAAGTGAAAGGTTAGCA
ACATAAAGGGCAAATGGATTGCCTGGCAATGAATTTTAAGCAGCTATTGATTTTACACTA
CAAGCTACCTCTTCCCTGAATGATAATTTTGAAATGGCACACTGCTTATCTTAAAGCTGA
TCTGACACAACAGGACACCAGAAATACACAGAATATTAAGGCAAATACAGACGGATAAGT
AACGCTCTTGTAGATGATGCACCACTCTCATTCCACTTAACGAGAATACATAATAAGTGC
TGATGTGCTCTCCAAAATTGAGCTGATGCGAATACATCTAAGGGCAAACGGGTAATTGTG
ACAAAAACTTTGCAAAGTAAAACTAAGAAAACTTTCATTTAATGTAACTACTAAGTAGGG
TGACAGAAGGACGGACAAAACAAAAGCACAAATATCTAATAAATTATAAtctattaatta
a
>NODE_2845_length_524_cov_17.440840
ATCTCATTATCCTTTGAACCTTTTCACTGTTAATGCCAAATGCAATTTGTATTCTGAGGC
CAGGCAAAAAGCTCTAAACTGATTATCCCAATTTGAACCGTGGCAGTCCTAGATATTGTT
GAGTCTGAAAGGGCCATCTAGCTGGTGAATGGGCTTCTCATATGCCTTCTGAGTTTCATG
ACACAATGTTGCGTCTGCTTTGCAAGGGATAAATTAAGCGTGTGAAAGTCTAAGCAAAGC
CCTCATTTTCCAGTTAATCAAATCTTCCCCTAATCAAATTAGCGCACATAATTCCTCTGG
ATGCGTGGTACAAAAACAGCATTATCCCCCTCTCCGGAGCTGAAAGGCAGGGAATCAGCG
TGGTGCCTCTCTCTCCTCTGCATGAGCAGCTCTCAATGGAAGAGGAGGGCCGGGGTGAGA
TGGGGGGTGGAGGAGACCAGGGGCAAAGGGGGAGGGCATGGCTCTTCCCAGTGGCCTAAC
AGAGAAAGGCAAGGCCGGGGTAAACTTTGGCAGCGTTTAAGTTCCCAGCTCATTAAAAAG
CCTGGCTCAGTGGCCACCTCCAGGGAGCACTGAAGCGTTGGCTAATGAGGTACTTGTTTA
ATTTTCTTTCAAAGGGCTGGGCATCTGTGACACCCCCCCCCAAACCCCACACCCCCTCCC
ATTTCTCc
>NODE_2848_length_407_cov_3.351351
CTACGAATATACAGACTATGAGGACTTAGCATTTGACTCCTATATAATTCCTACAACAGA
CCTCACCACTGGCCAGTTTCGACTTCTAGACGCAGACCATCGCATGGTAGTCCCCGTTGA
ATCTCCCGTCCGCATACTAATCTCTGCCGAAGATGTCCTACACTCGTGAGCAGTTCCATC
CCTCGGGGTTAAAATAGATGCCGTCCCCGGCCGCCTAAACCAAGCAGCTTTCATCGCATC
TCGGCCCGGTATTTTTTACGGCCAATGCTCTGAGATCTGTGGGGCAAACCACAGCTTTAT
GCCCATCGTAGTAGAAGCCGTTCCTCTAGAACAATTCGAAACCTGATCCTCCTTGATACT
TGAAGACGCTTCGCTAAGAAGCTAAACAGGGCATAGCGTTAGCCTTTTAAGCTAAAGATT
GGTGACCCCCAACCACCCTTAGCGAACATGCCACAACTCAACCCCTCCCCCTGATTTGCC
ATCCTCGTATTCTCATGACTAGTTTTTCTAGCCATCCTTCCCCCAAAAGTCCTAGCACAC
ACTTTTCCAAa
>NODE_2849_length_372_cov_2.873656
GTGGGAAATTCTTAAAGAAAACAATGACTTTCATGTTTTAAAATAGAGCGTATAAAGACT
CACAGCTGAAAGTGCCTCTGGGCTTTTAGGGGAGTTAGTTTAGGTAGAGGCACTTGCTCT
TTGAAAGAAGCTTTTCCCTCAGAGGACTCACACAAAGTTGAAGTGACCCAGTTTCCCCAC
TTAAGGCCCTGTCTGTGTATGGTACTGAAATAACTGTGCGTCTGTGTCTTGTGCATTCTC
CAGGGACTGACATGGCGGTGTTCTGTCTGCTGTGTGCAAAGCGCTTCCAGACCCAGAAGG
CCCTGCAGCAGCACATGGAGGTCCACGCAGGCATGCACAGCTACATCTGTAGCCACTGCG
AGCGCCCCTTCCCGAGCCACACTACCCTCAAAAGACACTTGCGCTCGCACACGGGTAAGA
GACGGACCGTTTGAACCGTCGCTACCGTCGTCTACGGTGTCACCTCCTGTCAGAAAAcac
gcacatgttggtgtcaaacgcatgcatatgttggaa
>NODE_2860_length_582_cov_16.582474
CAAGCTAATGCGCACAGATAGACGGGTTTTTTGACTGTTTATTTGCTGAAAATCGCCACG
GAGCAGCTTTTTAAAGGGGTCAGACCACAGCGCTGTAGGTTGCACATCACCAACACATTG
TGGCTACATGCAGCCGGGTTGGAGCAGATTTCCCAGCCCGTTTAGAGGTGTATTGTAGTC
TTAAAAGCCCCGAGGGTGATGGTGGTTTATCCCCCGGAGGAAAATCTAACTGTCCCGTGA
ACCCTGACGGCTTTTTTCGGCGATCTAGTCTGCAGGAGAAGGCAACAGAGACTGGCGTAT
GCTACAGATTTCCTCTGCTTATCCGGCTCCCAGTTTTTCCACCGTATTTTCTCAGGCTGC
TTGTCATTGCCTGGACTCGGATCCCGGAATCTTCATGATTTGCGGACACCATGCTCGTTT
TTTAGCCGGGAAACCCTCTTTTCGTCCCGCATGTTTAGGACCAAACGATCGGGGCTCGTC
CGGCGACTCTGGAGGAGCCGTGCGCCCGTGGAGGGCGACGGGGAGGCGGATAGAGGGACG
CATGGCTCCGGGGGCTGCTGCATGGGCAAAACGACAAAGGTGGCCAAGTCCAACGCAGGG
TCCGAGGCTGAATTGAAGGCGTTGACCCACTCGATACTGAAAAAGATCAAAGAGAAACAA
TTAGAGGtgcttttgcaggcggtggagtccaaggggggtgcccgaagcccctgcttgctc
ctgccc
>NODE_2875_length_145_cov_3.220690
ACAGCCTTTCCCGGGCTGAAAAGCACATTTTTGAAAACGGCTGTCTCCTGTGAATTTTTC
TTCTCCACGTGACTTTAAACAGCGTTTGCCTTCATATTTATCCTATTTCAACACATTCTA
AAGCCAAAACATGTTTGTAAACATGAAGGTTCAAAAGATGCGACTTTGCTGTTTTTCATG
CTTCAAGCAGCCTTTCCCGGGCTGAAAAGCACATTTTTGAAAACGGCTGTCTCCTGTGAA
TTTTTCTTCTCCACGTGACTTCAAACAGCGTTTGCCTTCATATTTATCC
>NODE_2878_length_526_cov_16.404943
CGTGTCTAGCGTGTCTCTTTGTGCACAAACACCGTGCCCTTTTACCTATCAGAATGATTG
TCCCGCCATTACGCGATTTAATGGTAAAACACACATACTCTTAATCCGCCGCTGCCAGGC
TTACAGTCGACGGGAGAGAGAGAGAAAGAAAAAAAAAAGAACATAATTATCCAGTTTCTC
ATCTGTTTGCACAAATAGGACAGAAAAACCCCTCAAAAACTGCTCAACGCTATGGTAATT
TGCCACAGAGAAACATTGGAAAACAAATGTGTTCAGGAAATGTAGATGGGTTTTTAAGGT
CTGAAAGCCACAGCTGCTTGGCAAGCAGGAGCTGGCTCCTTTTGTCTTTTATCTTCTTCT
GTAATGTGCACAGGTGCTGCTTAATTCAATTGGAGAACGTTGCCATGGTTTTACATTAAT
ATATTTCCATGTTACCATTACGACTGTTGTCATGGAGATGATAGGACCTATTTGAACTGA
AAGCAGTGATGGTTTTATGGGGGTACTGCTCTCTCTCTCCCTCCTCTCTCTCTCTCTCTT
TTTCTCTCTCACTTTCTCTTTCATTTGGTTGCTCCATGTCAAGTCACATGGTATGCAACC
AGATTTAAGGCTTGACTTCACTGTTCATTCCCCCCCTTCTTCTTCTTCTTCTTTTTTTTT
TTTTTTTTTT
>NODE_2879_length_767_cov_6.520209
ACATTATTTACATTTAAACCTCAGCCGGGGCATGTTGCTCTCAACGTTTGTGCATCAGTG
CGTTAAGAGGCAAGCTGAAAATTCGTTGCAAAAACATTATTAGAAATGTATACTAATTTT
TTTATTTTCCATGTACCAACTGTGACATGTATCATATGCTGATATATTCTTTGGCAGTCC
TGAAGTCGGCTAAATTTCACAGGTTGTTTTCGTTTGCCCTAATCTTGCAAGTATCCCAAC
TCCCCTTTAAGGGTGGGGGTCTCGGTGATTTAAGCCAATGATATGACTCGGTGTTCTGCA
GGAAAAAACGGTGGCATGTGAGGCAGTGGGTCTTTAAAGGGCTGCTCTGCCCCTGCTCGC
AAGCCCAATCTCGTAGGACTTGTTAGCGTATCACGTGCCAGATTCTTAATGAAGTGGACA
CACAGGGGCCTCGTGTGCGCATGCGCTTGGTGTAAAATGTAGTTGGAAATGAGGTGTCCG
TCTTGGAGTAGTCGACTTTTAAAAAGCATCGGCAGCCCGTGATATGACGACTTCGCTGGT
TCTGCATCCACGCTGGGCGGACACCTTGATGTACGTTTATGAAAAAAGCCCGAATGAAAA
CAACCAGAATAAAAGCCAAACAATGGAGGGACTGAGCAGTAATTGCCCTGCGACCCACTG
CAGGGACCTGATGTCGCACCCCGCGCTGGGACGACATTCTGGCACCATAGCGACCCACCA
GGGCTCCGTCTACTCGGATATTTCCTCTCCAGACACCGGCCGGCAGTGTCCCGCTCCTCA
GACTTCATCCAGCGCATCTTTGAGTTACGGTTATCCCTTTGGAAACCCATATTACGGCTG
TAGATTATCTCATTCGCACAACGTGAACTTGCAGCAGAAGCCTTGCTCGTACCATCCCGC
AGAGAAAtatg
>NODE_2883_length_895_cov_3.090503
CCGTCTTTTATTAATGAACCCTTACATCTTGACCATTATACTCTTTGGTTTAGGCTTAGG
AACAATAACCACTTTTGCAAGTACACACTGACTCCTCGCCTGAATAGGCCTCGAGATTAA
TACTCTCGCAATCATCCCAATCATAGCCCACCACCACCACCCACGAGCAGTTGAAGCCAC
CACCAAGTATTTCCTCACACAAGCGACTGCAGCCGCCATACTCCTCTTCGCAAGCACCAC
AAATGCCTGACTAACGGGCCAATGAGACATCCAACAAATGACCCACCCCCTTCCCATCAC
CATAGTTACCCTAGCTTTAGCACTAAAAATTGGACTAGCACCAATACATGCATGACTCCC
CGAAGTACTTCAAGGACTTGACTTGACAACTGGACTAGTCCTCTCCACCTGACAAAAGCT
CGCCCCCTTCTCCCTACTTCTCCAAATTCAGTCCCCCTCCAACTCAACAATACTAATCAC
GCTAGGCCTTGTCTCCATTCTTATCGGTGGGTGGGGAGGATTAAACCAAACTCAACTCCG
GAAAATTCTTGCATACTCCTCGATCGCACACCTAGGGTGGATGACTCTCATTATACAATA
CTCCCCCTCCCTCACATTTCTAAGCTTGATAATATACTTCGTTATAACATCCTCAACATT
TTTAATTTTTAAACTAAGCAAATCCACCAATATCAATGCACTGGCCACATCTTGGGCAAA
AATACCCATAATTACGGCCCTGACCCCCCTTGTTTTATTATCCCTAGGAGGCCTTCCACC
ACTCACCGGCTTTATACCAAAATGACTTATTCTCCAAGAATTAACCAAGCAAGGCCTAGC
CCCAACTGCTACCCTAGCCGCCCTTTCAGCCCTCCTAAGCCTCTACTTCTACCTACGACT
CTGCTACGCCATGACCCTTACAATATCCCCCAACAACCTCTCCGGAACAACCCCTTGACG
CCTCCCCTCCTCTCAACTGACCCTCCCCCTagccattttaacctccacaacaatctgcct
gcttcctcttacccctgcc
>NODE_2884_length_538_cov_10.713755
CTGTGAAAGTGATCACATCTTTATGGCTCCCGTCACTGCTCTTTACAGATCTGTTTCCCA
GAGGTATTTGATGTGGAGAGCCAAAGCAGGAGGAAGTGTGGGTCTGCAGCCCGCATGTTA
ACAATGGCTCTCCTCAGACCCCCCGGCCCAGGCCCAGCCAGTCATGAAACACCATGGAGA
TGTTATTGACCTCAAGGTTAACTCTCCTCAGGTAAGCCTGGGAGATAATGGACAAAGAGC
AGTTCTTTTACAGGTGGAGTGACACGGCATATCCGCGCTGCGCAACTCCTCTCGCATTGA
CAGATTTTCTAATTCACTGCAGATTCCCATAAAACTGGGTGGCCAGGGCCCGCTCTACCC
AACAGAGGGCCCATTCATGCTGGGTGGGATAGGGGGCCTGGCCAAATTAACCTGGATTAA
TTTAAAGGAGCAAAGGGTCCTTACATCCGAATAAAATGAAGATCAATAAATTAAATGTCC
GGGTCAGGATGTCAAGTTGCAGCGATGATCGACTTGCGTACAGAAAGTTACGTTCTTTGG
CTCAGGCTGGGCTCAAGAAAAAAAAAAAAAAAAACATAGAGAGAGAGATCCTTAATTACT
TTATTCcaaggaagagaagtgcttccatgcgtctctctttacatgctagagttgcgctct
tataaacacactcatgtcagaa
>NODE_2898_length_407_cov_17.958231
TATATATATATATATATATATATATATATATGTGTGTGTGTGTGTGTGTGTATATCCCTC
CCACCCTGCTACGATACAGTAACTGCTGACCCCGGACACAGTGCCATTATGGCAGACGAG
GCAGGGCTCCCCTGGCAGCGGCTGGGGCGGCTGGTTGCTAGGTGGAGAGACATTACCGCG
GGCCTCTGCAATAATTTATCCTAAGAGCGCGGCGAGCCGTCATGTAGCCCCTGACAGAGA
GCTGCAGTACTTTATCAGCCTGCCTGTAAATCAGCCATGTGTGGGTGCAGACGGCAACAT
TGTTTGATCTCTTTCAGACACTCTAATAATCTGCTCCCCTCTGATTGATACCTTCACACA
ACAAAGCACATTACACCAGCAAACCACAGCAGCCATCAGTGTGTGTGTGCACACGCGAGT
GTGTGCGTGCATGCGCTAACGTCTGCCTGCATGAAAAGTGTCCAGGCGTGTGTGCGTATG
TGTGTGTGTGTGTCTTTCTGGTGGTCATCAGTATTgacagtggccacgggagggagaggg
aagggatgaat
>NODE_2914_length_295_cov_10.911864
AACGTGGATTTGGCTTTTAAACGGTTAACGTGTCCAGTTACAAGTATTCTGGTTAATACA
AAACTAGAATGTATTCATTTTTAAGCTCTAGGTTAAAGGTTAGATCTAATGTGCATCAAC
GTATATGGCTCTTAATTGGAATGCATTTCAGAATGTGTAAACTTTCACCCAATCAGATAC
AGACGATTGGGGGTTTTCATCTTAATCTGTAAGACTGATTGGTTCTGTGCATGTACGTGT
CTGAGGCTCTACTTCCAGCGAGCATAATGTGTGTGCATGTTAATTTGTGAATGCGTGTCT
GTCGGTCAGTCAGAGCGCCAGCAGCGAAGGCGAGTTCAGGGAATCAGATGACTGCTCGCT
ACTGCTGTTCCGCTGGTTGGCACTGACCCCGCAGGCTCCCTCTGGGTAGGTGAACACAAA
TGAAGATGTGTATGAGGTG
>NODE_2921_length_145_cov_9.558620
ATTCCCTCAGTGGAAGCGAGCGAAGAGGGACGAGCCCAGAACTGGCGCTGCGGCATGAAC
CGAACTCAGCATGAAGCCGCCCTCCGCTCTCTGCCCCGCCGGTGCGCGCGGCCCGCCTCG
CGGGGTGCCCCCGGTCCCGATGGCACTCCTCCGCTAAATTTTGAGAATATTAATAAGAGG
AGGAAAAGAAACTAACAAGGATTCCCTCAGTGGAAGCGAGCGAAGAGGGAAGAGCCCAGA
ACTGGTGCTGTGGCATGAACCGAACGCAGCATGAAGCCGCCCTCCGCTC
>NODE_2924_length_496_cov_12.493952
CTCTCTCTCTCGCTCTCGCTCTCTCTCTCTCTCTCTCTGACATTCACTCAGTCCCTGCAG
TCTTATTGACCTTGGTTCCTTCTCATTTGCATCCACCATTTTTCATTCTTCGGAATATGG
CGTTGGGGGACTTTTCCATCATTAAGTGAATTTACAGCGATTTCCTTATGTGTTTTCTCC
AAGGGATTGGGTTATGAGATGCACATTAAATATCCATTAATACCTCATTATCCCACTGAT
AAGATTACCATGATAATGAGGCAGAAATTCTAATTGTTTCACTTCTTGTTGTGCCACTCA
TTTAATCATCCACCTGAAAGACAAGTACTGTGCGCCCCTACCTTGAAGACTGTAAACACG
GACAGCGGGATAGAGCTCTCCCACTGCCAATGAGAGCCCTGCCCCCGCCAACAGCAGCAC
ACACTGTTGCCTGGGTGCTGGCATGCATGCCTGCTCATGGCGTGTGTGGGCCATGAAGTG
GAAGCATTACGTACCAGGGGGTGCATCTACCACAGGTTGACTTTTTGGTCACGAGCCTTG
GATGCTAACtcccactcacacctgctagctcttttccccctcctctgcattcttccgcct
tgttaagccgtggcctcccaaatggagatggagggacact
>NODE_2926_length_442_cov_6.552036
ACCTATATTTCCTACACCTGTTTTTTTTTTTTTACATTGGTTTTCAGTACAGGCATGTAC
TATATCTCTGCTAACCCTGTAGAGAATTTCACCAGGTTTGTTCAACACGAAGCCTTTATG
AATTGCCGGTACCATTACATTTAGCTATCGAATATCTTATAATGTGAATGTTAAGAGTAT
CTCCAACACATTTTGACTGGAAATCTATAGAGGTCGTCTTCCCTTGTCAGTGCTGATCAA
ACTGCACTCCGACGCTGCCCCATCTCTATCTCCATCTCCAGCCAGTGGCATCTGTTCCAA
CCTGCCAGACAAGAGAAAGATAGAGAGAGGGAGGGATAGAGAGAACTTAATTTCTAGCAA
ATTAATTTCCCATCCACGCCTCCAGAGCTTACTAGCTCGTTCGCTAGCTGCTGCGGCCGC
TGCTGCGTGTGTCTGCTGAGTCGGAGCCTCATGCATAATGCATCAGGTTTAATTGCAAAC
CCAGAAACTAATGACTTTGGACTGGTTAACAGCAGGGGAGCCATACATCTCGAGCAAACT
GAATGAAAAATCAGCTCAGAGGAGAGAAAAAAAGGAGCCTAGCCCC
>NODE_2930_length_752_cov_7.345745
AATCTATACATTGACCTGGTCAGACAGTAAAGTTCCAACATCCAGCATGCATATGAATGT
GTGCATAAAGTTTATTAGGCGACAAAGCACATTATGTATTATTTAATTGTTGTCTTTGGA
AACACTTCCTGTGTATGTGTGTCAGTCTGCCATCAGTCTGTGACACTGTGACACCAGACT
TCCTTTCTGTGCTCCACCAGAACAAACTGCACCTACAGCTCTGGCACTTCAGCAGGCCTG
TCTGCCTGCCACTGGCAGGGTGAAAGGCTGTCGAGTGGTGACGGAGAGCAAGAGGTAGAG
AGACATACACAAAGAGAGAGAGGTAGAGGTAGGCTGGGGGCGAGGGTGGGGGGCTGTTGA
AGTTGAAGCCTGTTCTTTTGTGGCGCCCTGCCTTCTGATCATTTACATCAAGTTGACATT
CGGAGAGTTTACTCTGGGGTCTGTAATTGTATTCTTTCGCCAGTTCTGCATTGCCAACCG
TGAAAATGGAATCTTATCAACCCTGACCAATTTTTAATGTACAAAATGAATTGGCAGGGG
TTCAAAAAAAGGGGGAGCTACAATTCAAATCAGGTGAATGATACAGGGCAATTTTTTTTT
ACAGTGAATGATTGAGCTGCCCACCACCCCCCTTGCAACCTCCCACCATCTTATCACCCC
CTGCTTTCAACTATCATATTATGCTGGATTTATTTTTCTTTCAAAGGAAGGGCAAGCTTG
GGAGGGGGCAACTCTAGCTAAAAATACGTGTGTATGGGTTTCTGCGTGTGTATTCATGCA
TGCTTGTATGTATGCGGATATACATAGCGGTGCTGATACTGTATGTGTGCATGTTTCTGT
GTATGGTGATGCGGGTTAGGAGGCGcttggaggaaatgtttcagcacaacggaaca
>NODE_2941_length_709_cov_10.777151
ATGTCTAAAAATGAGAAATAGACTACAAGTCCAGAAAACGTGCCGCATTTTAAGAAGGCA
CTCAAATGCAATATCACCTATGCACAGCTAAAGTTAACCTCATTTACACAGAAGAGCCAC
ATTTGACCAAGAGTGATTTTCATGACTTGAGTCTCATCCATTAAATCGTACCTCTCTGTC
TCGACACTTACCCACTCTCCACCCCCACACAGCTATGCTGTATCTAAATGGTAATAACGC
AGCATCTCAATATGATATTTCCCCACTCCTTCATTGCATATTGTTGGTTGCATATTGTTT
TTCTTTTTTTGTCCTACTGTGGTTACTGCTTAGGGCCCTGCAAAGCCCTGGCCAGCAGCT
TTGTCAGGATGCTAAATGGAGGGCCGTGAGTTTAAAAACTTAAAGAGGCAGTGAAATATT
AGCCAATGTGGGTGAGGAATGAGTGGCTGAGAACCGCAGCGTGTCAGTGTTAAATGGTCG
GACTCGGATGCATATAAGTTAGTCCAAGCATGAAGGGCAGTGGGACGCTCGCGTGGAAAC
GATGTCCCCTCCCCTCCTTCCCATCCCTCACCTCCTCCACAGACGCACATTCACACACAT
ACACACTCGTACTGTCACACCCCACCCACACAGCTTTTAAGCAAGGAGCCCATCAGAAAC
TTGTCATTTCTCTCATTCACTCCGACAGCCTTGAGACACAATGCAGACTTACCTCTGTGT
TGTACACCCCATATATCAGAAAGATGAACAGGCCCTGCAAACACAGACAAAGAAAGAAAG
AGAGAGAGAGAGAGAGAGAGAGAGAGAGAGAGAGAGAGAGAGAGAGAGAGAGAGAGAGAG
AGAGAGAGAGAGA
>NODE_2962_length_306_cov_1.803922
GCTTACAGACTGTGAAGTTATAAGTCAAATCTGCACATTTTAAACATATCAGACATTATT
CGTACCATGTCACTACATCTGTGCCCCCTGTGCTTTTCTTTTCATCTTTTCTCCATCCTC
AGTCTCATCATTACACATCCTCTGTTCTTCTTTTTTTGTTTAAACTCAATTCTTCATCAT
TCAGTACAGTATTTACAGATCTTTGTTTCCCCAGCATCTCTTTCTGACCTTTCAGTCTTT
AGTTGATTTCCATTTCTTCAACCTTTCTCAGGTTTACTCACTACATTTCCTTTTCAAAAC
ACAGTGTTCCCTTTATTTACTGTAAAACTAAATGTATTGGATAAGTGAGTCAACAAGATT
Aaatgataaaattgctacatgtgtatttgtgataaaacatgtggctgataaaaaccttag
ctgcagccttgagtatcagtaatacaatgc
>NODE_2963_length_718_cov_9.522285
AGTACACCGTAGGCCCAAGTGTAATGCACCAACAGAGCTAACCGAATGATAAAACATGAA
GATTTACAATATATTAATTGCAAGACAGCGCATATCAAAGTGGCCGTTAACTACCTGAGG
TCAATGTCATACTGTCTAATTAACCGGGCAGCGGCTGTGTGGTCCTACATGGCTGTGGAA
GGTGGAGAGAGCAGCCGATCTCACACCCCCCCCACCACCCTTTACCCACCTTTTACTTCC
TCCCATTCAGAGGCACGCACGCACTCGCTGTCTGAGTTCTTGCATAGAACACTCTGAGAC
ATTCCATTTGCATGCCCGCCCCATCAAGCTGGATGCACTCAGACTGGTAATAAAAGGCAT
TGACCCCCTTAACCTTTATGAATTACAATTTGTGCCTGCAGCACGTCCTGTCAGAGGCCT
CAGAAAAGCAGGCACCTCAGCCGGGGTGTGTGCGTGTTGTTTTGCAGTTGTTAAGGAGAG
GGGAAAAGGTTTTTACAGCTCCTCGTCGGAGCTTCTGACAAGCAGGGAGGAGGCGGTCTG
ACAGCAGAAGCAGGGTAGGGAGGGACTGCAGCGCTGCTGATGGCTCCATGCTAATCTCTA
TCCCTGGATGCTGCACGAAACTACTGAGGCTCCTTTCTTTGTCAGGACCAGAGATACACA
GCCTGTAGGGCTACAGTTCATCTGTGTTCTACCTGTGATCTCTTCCTCCTGCACAGTGAA
GTAAACCTTTCTAAATGTGTCTGTGTGGACGGAGAGAGAAACCAGGAAATTAGGTCCAAG
TACAAGATGAGAACACTTGTTGATTAGTTTAGGAAATATAACTGACacacactgacttac
gggagataagagctgcaaaaca
>NODE_2970_length_338_cov_3.565089
TACCTGTTAACGGTTTCACGCCCTCTTGAACTCTCTCTTCAAAGTTCTTTTCAACTTTCC
CTTAAGGTACTTGTCGACTATCGGTCTCGTGCCGGTATTTAGCCTTAGATGGAGTTTACC
ACCCACTTTGGGCTGCATTCCCAAACAACCCGACTCCGAGAAGACCGGACCCCGGCGCGA
CGGGGGCCGCTACCGGCCTCACACCGTCCACGGGCTGAGCCTCGATCAGAAGGACTCGGG
CCCCCGATCGGCGCCGGGCAAGCGGTCTTCCGTACGCCACATTTCCCGCGTCCGCCTGTC
GGACGGGGATTCGGCGCTGGGCTCTTCCCTCTTCGCTCGCCGCTACTGAGGGAATCCTTG
TTAGTTTCTTTTCCTCCGCTTAGTAATATGCTTAAATTCAGCGGGTCGTCTCGTCTGATC
TGAGGTCGTAGTCGAGGCGATCCGTGGCCCCCCCCCCGCCTACAGGAGGAGGAGGAGGGG
Gg
>NODE_2978_length_611_cov_2.158756
CTGTCACCAATAGGTGGCGCTATGAGTATGACTCAGTTTTACAGTGTGGATGTCTTCAGA
CGTGACTCTTGTCAATAATATTCCATTTGGCCCAGATACCATCATCTGCAGCTGAAATAT
AAACATTTAAATTTTCATGATGAAATATCAACATTCGCCAGGTCCCCACGGACACGCCAT
TTAACGGAAGTGCACAATTGTCATCGTGAGTCACCTTCACTGTGTTTAGGCTTATGTCAC
CAAATTTGACGCTGAAATAATCAACGGTCTTACAGTACTACATCAAAGTGCATTTCCTTT
TGCCACCAGGTGGCGCTATGACTGTGAGTGGATATTTGCATATGGATGTGATCAGGGCAG
CACTGTAATCAAACATGTGAAGTTTTAAGGAGATTAGAGCATGCACATGAAAGTTAGACA
GTACTTCCTCTTTGATGGCGAAGGATGGAAAATCAGAGGGCCGCCATGGCCACGCCCTTT
GAGTGTTGCAGAAGATGTTAGTAACGTTTCATCAGTCAGGTCTACTGTATGTACTGGCCA
AATTTGAGGTCTGTAGGAGCTACCCCCTATGAGGAGTTAACCCCCAGGAAACAAACACTT
AACGCAAAATAGCGGACTTCCTGTTGGATTGACGATATGGCTGCCACTGACTTTTTTGTG
CAGGCCGACATACTGCATATGCCTCCCAAATTACATGGATATAGGTGAAACGTGCTGCCT
GTGGTAGACGTTACAAAGGTGTCAAAATTGTAGGg
>NODE_2980_length_590_cov_11.306780
ACGTACACACACACATCACACACGTCTACACACATACACATTAAACAATACTCTAATTAC
AACATTTATAACTCCCCCTTGCCTCCTGCGTCTCCCCAACCCCCAGCCCACAAATCTGTG
AATCTGGAATTGAATTTAGCCCAAGTTGAGGGCTGCGCTGGCATGAAAAGACTATTTGAT
TAGAACGGCAGTTGTTTCATTTGTGGTGCAGCAGATTGCAGAGCCTCTCTATCCGGTGTG
CAATCTGTATTCATTACTCGGTGTAAAAGGATGATCCATGTCCTGACACCAGGCTCATCA
TTTCATGCAGATGCACAGCAGCTCCACAAGGCCCTTACCAAGTCACCATAAAATGCCTCC
TGCTGAAACCTCAGCAGCACTCCTCTCCTTTCTGCCCTGCTTACCACTTTCTCTCTCCTC
CCTGGTTTCTTGCCCCCCTCGCCTCTAAAATGCTAGCTTATCGTGCTTTTTTATCTGCGT
CTGCGAAAGGAGTGAAACTGTGATAAATGGACGAGTAGTTGGCGAGTTTGATGTTACTTT
TCTTTTAGATTTACAGTAAATTGCAGCTCAAAATTGATCAGAAATATTAAATTAATAAAC
ATATAATACAATTAGCTGTGTTAATATTCCATTTAACTGTTCCAATATTACAGGAAAAAG
AAATATATtagcgagagcagtctttctaaagagccactgatctctgaaaagagcagctta
cagcacctcactcc
>NODE_2982_length_348_cov_14.747127
AAAAGAAAAAAAAAAAAAAAAATTATATAGATATATTTTTCAAGAAAAAAGTTAGTGCTC
TCGCATTCGTAAATGAAATGCAGCTGTAGATCGAATGGCCTCACAACTCCCCGCTGTCCG
CACCCCCCTTCCTCCTACTCCCTCTAAGATTGGGCAGACACAGGGGGTGGTGTGTGAGTG
TGCGAGTGTGCGTCCATGTCTCTGTGTGTATTTGTGTGTCCAACTCCTTTGTGACCGCTT
TCTTGAACCCGAACCCTCCCTGCACAGAGGGAAATGGCGGACTGTGGCAACGACAGGGCA
GTTTTACAGTGCACCGGGCTGAATGTTAAACTTATATTTAATGTATGACATTTCACACAA
ATCATCCGGCCACAGACATGACCCTGGGGTATTCCGCAGATTGCTTTTTCAGTGCCTCAG
CAACTGTGGAATTATTCGTCCCAGAGAGAGAGAGAGAGAGAGAGACAGAGAGAGAGAGAG
AAAGAGAGAGAG
>NODE_3000_length_733_cov_16.867666
CAGGTCTACAAAACACACACACACACACACACATGCACAGACACGCACATACTGAAAGCT
CTCGTCTTTCCATCTGGTAAAGTGGGCTGTTGTGATTGATTTGTGGATTTGCTCCCTCTT
TTTTTCTCTCCATTTAAGTGAAATAATGTATGGAAGCAATCTGGCGACAGACATTTTGGA
AAATCTATTTGAAATCATTTCAGTTGAAGCCATGGCAGTTTGTCTTCTTAGCGGAGAGGA
GCAAAGTATAATTGTCTGCAGTCTAGTAAAACACAGTATAACTGCCATCACACTTGACTG
AGCTTATAGCCAGCTAGTCCCATGGCCTCTAGAAGATAGAGCAGTTAATGTTCCCTTTTA
TTTTAGAGGATATGTCACTTGTATCGCAGATTTATACCATGATACAGCAATTTTGTCCAA
ACAGATGGATAATGGTGTCACCAGCAAAAAGCCCTGTTTTTATTGAGTTTAGAGCATATT
GTTTAGATAGGGGACTGTGTTGAACAGCTCCGCCAGCCCTTTCTCTCTTTATCTCTCTAA
TCTTGCCAGTATTAGATTTGATCATTTTTGTTTGAAGGAGGAAAATGTGGCTGTAATGGT
TTCCTAATAGCAAACACAGGGGATACAAATCCAGGGACCCTGTTCTGTAGTGCTTCCATA
AGCACCACTGATTTATAGAGGTCTTTATGACAGAAAGGAAAATGATCTGCTGCAGGTATA
AATCAGGTGAGGAGTAGGAAATTGAACTTAGATATCATCTTGTCAGATGCTTAATGCTCT
TCCTCCTGTCACATTCGATAGGACCAATTTGGAGAATCCTGCAGAGGTAAAAAGAAGACA
ATTaacaatgacagtgtggtaatagatgaagctataa
>NODE_3001_length_324_cov_1.774691
AATGCTTTTTGAATAATTATGTTTGAAGTGAAGGGATTTTTCAGTTTCTTACACTGTGTA
AACAGTCACATCTCAGCTAGTTCAAACGTTGGAGATTTTATTCAAATGTGCGTTTGCCTG
ATTTAGCATACACACAAATACTCCACACTTTCCACAGACACAGCCTGGAGACATTTGTTG
CATTCATGTCAGGTCCATGTCCAAACATCAGCATATATTTCAACTTGTAATGCATTTTGG
TAAGTCTGTTAAATTTCCCCCATTTCTCCAGATCAAATGAGAAAAACAACCCAGCAAGGC
TGATTTAAGATGTCTAATAGTTTATATTTCACATTTCAGAACATTAAATCCTCATTCTGT
CTGTATCTAACATAAACCGCAGCACAAAATAGCTTTGCTGTTTCACTTTCTTCCTCCCTT
TGTTTCTCTCTCTCtgccgtttaaaggcacaccgatctgacaacggac
>NODE_3007_length_304_cov_2.546053
ACAAATGACTTCCTTACTTAGCTCTGACAGTAAATTTACATGTCATTTTAGGTGTCTCAT
TTCCTCGATGTAAAACACCTTTTCATGAAGTTATATTAGATGGGGTTTTTTCAGCTCAGA
CTGTTTGATTCTTATGTTGTTGTGGGTGTATGTGTGTCAGGATACATCAAGCACAGCTAA
ATGTGAATGTTTGCACTCTTCTGCACCGTTCCCCTCAAAATACAAAAATTATAATGCGGG
CATGAACATTTTATCACAGTGGAAGTAAAGAGTGAAAGCAAAGGACTGCAGGCCCAGGAC
TGAACATAGCAAATAAAAAACCCACCTTGACCTTTCAAATAACCCCTGAGTGAGTAATTT
GACTTAGAGCAGTCAGACATGTACAGTAACAAGCAGAAAGTGGCAGAATTAATTATTTTG
TATAACACAGACGTAATCAAAATCTCCA
>NODE_3008_length_451_cov_5.381375
TGTGTGTCTGTTTTTTTATTTCCCATCCCCAAACGAGAACTCACTGAGAGCGTCACACGG
GCACGGCGGGGTCAGTGACCGCGCACGCCGCCTGTTTATCTGTATGAGAGGTCCTCGGGA
GCGCGCCCCCCCTGGCCGAGGAAGGTGAGCGAGTGTCTGGAGGGGAGGACTCGGGAGCGC
GACCAGCCGAGGGATCGATCGGATTAAACTCGATTTGAGTGAAATTAACACAAAGGAGAG
AAGAGCAACGCACACTAGTCGGCGAGGTCGCGGATGCGAGACACGCCGGAGAAATATTTC
ATGAAAAACAAAAGAAACTTGAACTTTTTTCATCTGTTTATTTATATTTCAAACTGAAAA
AGGACCACGGTGGATTTTTTTTTTCAAGCAAGCGGAGATACTAACCCTACTAACGAGGAG
TTGATTTGATAAAAAGCCCGAAGTGACCGAGCTTGCTGGGTAAGCTAACAAATGCCCCCT
TTTTCAATGAATGCATTTAATTTTTTTTCGagtagatttcagcacgagtgtgatggtttc
gtagtagcccccggctctgaattaaaacccgtttatattctctgtgaatagtaag
>NODE_3016_length_508_cov_5.645669
TCGAGCGAGCTGAATTTAAAACCCGGCTTCTGTTTCCTTTTTGTGTTGTCAGGCAATTTG
TTTGGGACACTTGTTAATAGAATGCAAAACGAGAAAGTAGTTTTTTAAATCATCGTTTTT
TGAGTAATTTAAAAAATAATTTAAAAAAAGTGGTAATTTTCTAATTTAAAAAAGAAAACA
ATGCATATTTCAGTTGATAAAAGAGCAAAAATGTCAAAAAGATTACATTTAATCCTGATT
ATTTAATGCTTTTTAAAATTTCTGCTAATTCTAAGCGGCTGTAAAATTACTTGAAAGCAT
GTGCGGTCTACTCTACCCACTTTTCCCCCTCCTGTCGGCTGGAGTAGAGGAGACTAATTT
AGAAGTTGCAGATTTGAGCTGCCTGAATTGGCTAGACAGCTGTAATCGCACTCCCTCCTA
GTCTTAATCTCTTTATCTGGCTAGCAGCTGCCATATGGCCCCCGTCAGCTGGATCAGATG
TGGGTAAGCCTCCCTCCCCGGCCGTCCCAGCCTCTCCCTCACCCTCTCCCTCCCTGCCCC
TCTGTGTGTCTCTCCCTCAGACCCCTGCTTGAGCCGGCTGGCCGGGCCGGGCCGAGCAGA
GCCGGGCGGGCTGGGTGACGGGCTGCTGCCCTCCTGAGCCTCCGCCGAcggc
>NODE_3020_length_729_cov_13.790123
AAGTAAACTTTTGTGGCTTAAAAAGAAGGAAAAGAAAAAGGCAAAGTCTTGCAAGGCAAA
TATCACACAGCGCTGATTCACCGTGTGACCAAACACTGAGCCCAAGTTGAGACTAATGAA
GTCTTTAATTTGGTTATAGTTTATTAATGTCAGAGACACTCCGCCATTAATCATATTATA
ACGCCCCTGAGTGTGCGTGTGCTTGCACTAATGTGTGTATAGCCTGTGTGTGTGTGGATG
TGTGTCTCTTTGCGAGTGTGTTTGAGCATATGTCTGTGTGTTTGTATGGGCCCTTGCATA
TGTGCACGCGTATGTGCGTACATGTGTGTGAGAGACAAGTGTGCGGCTCTCCACCAAGCA
ATAATATCGCATACATTTTAAAGGACCGTCATTATCGCCGTGGGTTACCCTGCAGCCCCC
CATCACAAACCCCACAAACCATTTTCATTCCAAACTCATTAATATGCAAACTTATTCAAA
TGAGATTGTAATTAAGCATCTACTGAGTGGGAACCCTTTTCATGATAATTTATGATAAAC
TCCTCGCCACCTTTGATTGAGATTGATTTTTGGCGCAGGCAAGCCGACCTGAATACAAAG
CTACACCTGAGAGACCTGGAGGGAGAATAACACTTTTAAAACAGCAAACTTATTTCATGG
CTGATTGTGCCACAATCATCTTGGAGGAGTAACAAAGATCTATTTGAATAATGCATTCCC
ACTGTGCTGGTGATGTGCTCAGCCTAAAAGAAAAAAGAAAAAAAACGAGGAAAAAAACTG
GGCATATCTGTTCTTGGCATCAAGGTGACAAAGTGATGTGTGTGACTGTGTGTCTGTGTT
TTATAATGGAAGGTAAACCAAGCATAActcagt
>NODE_3021_length_412_cov_10.791262
CAATTCCCCCTACTAATGGCTCTGTTAGGTAGAACTGGGCCTCCTGGGTCAGAGAAGGAC
AGAAAATAGCCAGACGGCAAAAAGCGCCCTACACCCTTGTCCGTTTTTTTATTTTTTTTT
TTCACTTCAGATAAACGAGGGAACTAGAGAGAAAGAGAGACACACAGAGAAGGGGAGAGA
TGGCAAGAAGGAGAGAGTGTGTATGTGAGCGAAGAGGAAATGAAGTGGCAATAAGTGCAG
CCAAAGGGGAAATGCTCTTCACCGTGAGTTTAATACATCAGACTGGGGATTTGGCAGCCC
GCCACACAGCAATTGTTTACCTTTTTGCTCACTGGCTGCATCTGTTCTGTTTTGTAAACG
GCACTAAACTATTCGCCCGTAAACACCGGAATCAATAACAACTGCTAAGGGAATTCCCTT
ATCCCGCCCCTCCCTCTCTTTCCCTCCCTCTCTTCCCCATGTTTTCATCCCTATCCACCA
CCCCTTTTCCTTCCCCTAGATCTCCTCCTCTCTCCCCTCTCTCTGTTCCCTGTCAGTCAA
GAgcagtgtgtgtgtg
>NODE_3049_length_145_cov_4.951724
TCAAACAGCGTTTGCCTTCATATTTATCCTATTTCAACACATTCTAAAGCCAAAACATGT
TTGTAAACATTAAGGTTCAAAAGATGCGACTTTGCTGTTTTTCATGCTTCAAACAGCCTT
TCCCGGGCTGAAAAGCACATTTTTAAAAACGGCTGTCTCCTGTGAATTTTTCTTCTCCAC
GTGACTTCAAACAGCGTTTGCCTTCATATTTATCCTATTTCAACACATTCTAAAGCCAAA
ACATGTTTGTAAACATTAAGGTTCAAAAGATGCGACTTTGCTGTTTTTC
>NODE_3050_length_355_cov_4.676056
GTTTTTGTCACTTGCTTGGTTGCCAGGCACAGGAATAAATCAGACCACTATCAGCTGCTG
CCTTGATAAGCTGCCTTATCTCATTAGGTTCCACATCAAAGTTAATCAGAGATGGGAATA
GTAATTGGGCGACTAGACAATGCCACAGATCATGGGGCTTTTGTAGTGTATGTCATCTCC
AAAACATCAGCAGACTGGGGCTGGAAGATAGGGTGCATCTGCTGGAGAGAGGAGGAAAGA
GGAGTGTGTGTAGAGGGGGGTTGGTGGGAGTGAGAGCTGGGAGTGAGTGTGCATGATGAG
GAGCAGGGGGTGAGAGAGCCTGAGAGAGAGAGAGAGCGGGAGAGAGAGAGAGAGCGAGGG
GATGAGAGGGGAAAGGAGTAATGGCAGAGGCATAACAAGCAAGCTGCTCAGAATTAATGA
GCTTACTCAATAAGAAAAGAATAACCAATCAGTGTGTGTTGGGCAAATATAATTTGGGAA
TAATTGCTTGATTGCTTTT
>NODE_3051_length_742_cov_12.905661
AAAGGAAATCTAAATGAAAGGTGAAATGATAGTTGGTCGTTGTGCTTTGCTGCACCTTGT
ATAGACTGTAGGGATGAGGAGTGAGGTGTTTTTGTTCAAGGCAGACTGGAATACATTGAT
AAAGAAAGTAGTTGGCAGACTTTGATTTTTTAATAACCCTCCACCTCACCTCACCCACAC
ATGGTTACACACACTTGGGTGATGCTAATGTTCAGATCAGCAAGCAATGGTTTTGTCTCC
TTCCTCCAGGCATTAAACCTTTCCAGTGTGACCGCTGTGGGAAAAAGTTCACACGGGCCT
ACTCCCTAAAGATGCATCGGCTGAAGCACGAAGGTAAACGCTGTTTCCGGTGCCAGATTT
GTAGCGCCACATTCACGTCCTTCGGTGAATATAAGCACCACATGAGGGTCTCCCGACACA
TAATCCGCAAGCCGCGGATTTATGAGTGCAAAACGTGCGGCGCCATGTTCACCAACTCTG
GCAATTTAATTGTACACCTGAGGAGTCTGAACCATGAGGCATCCGAACTAGCAAACTACT
TCCAGAGCAGGTGAGGAGTTTGGGGGCGCCGACCCCCATCATTTACTCAGATCTCACCTG
GATCAGAAAATAACTTCAGTTTAGATTCTAATATCTGAATTTCATTGGATCGTTGTCGTG
GCTTTGGTTGTGTAGAATTGTTTTTGAGATGATTGCAATTGATTTGAATGCTCAAATCAA
ATGTACCTGAAGTATTTGACTGTTTTTATTTTGGAATCTTAATTTCACTTGTTTAAAACA
ATTTTTTGACATTTGGGGAAGTAGGCTTTTTTAATGTCTTATGACAGTTGAATGAGAAGA
ACAATACCACTCtcatgtctatatggtaaatttgaagctactgcca
>NODE_3059_length_445_cov_7.204494
GATAAGCAATTTTACACACCTCTGAATAAGACACTGAACTGCCAAGATTTGTACTTTTTT
TAATACTTTGGCAAAAAGAACTCACTATCTATTTGTTTATAAATAACCCAAAATGACACA
CAGGAACACAGACGAGCACAATGCTCGTTCAGTAAGAAGCTGGAACCTGTTTTACCAGAG
AACACTGGTTTGTGTGGTGGAGCGTGTGCTGTGAGTGACGGTGGAGGTACTGTATATATT
GTGGAGAGTCTGGGCAAAGCAGAGCGAGCAGAGAAGCAGAGGGGAGGGAAGCTGGCAGTG
ACTGAGAAGATGAGGATTTGACGGCAAGGTGACAAAGAGTTCAAACAAAATGAGGCTTGT
AGATTAGCAGCACTCCCCTCAGTGACAGGTGTCATCTCTTGGGGCAGTCTGTCACTCTGC
CTGCTGCCACTCTTTATATAATATGAAGAGAGAGAGAGGAGAGAGGAGGAGAGGCAGCAG
CACTTGCACCTCACCAGGCACGGCCTCGCCTGCTCTACCTGCCAGTAACCGAGATTAAAT
CCTAAGTGGCAGAAGGAGAGTGTAATGAACAAAAGTtaagcaaatgttt
>NODE_3060_length_933_cov_13.347267
CTGTATCTTCCCTCTCTCCTGCTATCATTCCCCTGTTTTCTCTTGTTTTCTTTGCCCTCA
CCCCCAACTTCCTACCACCCCGTCCCCCTCCTTTTGTATTTATTGCTGTATTTATTTCTG
CTGAAAAGCCAGTCTAGTTCATTTGCTAGTCGGCTGGGCAGAGCAGGGCTCCTATTCTTA
GGCTTTTATTAACATCATGGACTGCACAACAACAGCTACAGAATCTATTATTCATTAAGT
GTAACCAATATAAAATTTAAAACAGTCTGGGCTTTTTTGTGGAATTATGTAAGGTCAGCA
TAATTTTCTGCCTATTACTAATATCTATATCATCTTTTCCTTAGTCAGCTCTATTTAAAT
ATGCAATCATTTACAGCTTTTGACTATGTGTGTGCACACCCAATTTCCAATATTCCTCTA
GTAGACTTTTTATGCTGACATCAATGGCAAGCTATTAAAGACAGTATTTCATTATTGGTT
CCTCTTCCCCAGTGGTTATTTACAATCCCATATATACTAAGCACTGATATTAAAGGAGAC
CATTTTAATGAGGTGCTATCTGCCACGGCAATATGTCTTTCTCCGAATGAGATTGTGTTT
AAAGATTTTATCAAGAAATGGCTGTTCGGCAGGGTTATGTTTTGTCCATGAAATATGCAT
TTCATATCTCTTTCATTTCATTAACATAATTTAATTTGTGCTTTGCATTCTGTGCATAAT
ACATATTTGATTTACAAAACAAATATTTCCATTAGAAAATGAATTTCATGCGCGGAAAAG
GCAGAACTGAAAGATGTATTGTAAGGAAATAAGAAAAAAAGGAATTGTATTATCTTTGAC
TCAGAAAAAAAAATCCTTGGCAAGGAGAAATACACTCAATAGATTTTTTATATGTGAGTG
TGTGCGTGTCTGAGGGAGTTTATGTGTGTTCTGCATGTGTGTGTGTATACTGCTATCCAT
GCATGTTTGTGTAGACTGTATGTAAATGTGCATTATAGAAGCAATGAAAGCTGAGGGTAT
ATTGCATAAAGTTTAGTGCAATATAACTCAGATTGATTTACATGGCTtgcatagggg
>NODE_3075_length_434_cov_9.785714
TGGTGCACGGGGCCTCGGAGCCGAAGTCCCCGACGGTCACGAGCTGCTCCCTCTCGAGGC
CGCCGCTGTTGACGGGCCACACATCCAGCACTTTGACATTCACACTGTAGGGCTCCCGGG
AGGAGACGTTCTCCGGGGAGGAGCGCACCTCGCCCTCGATGACCACGGCGGATCGGTACG
CCTGGTCCTGGAGGGAGTTGAGACTCGGGGCGTAACAGGCGAAGGAGACCCCGATGACCA
GCATGGAGAAATGCACTGGATCAAGCCTCATGCCGTCAGCCTGTGCTGTGCTGCAGTGCT
GCTGGGCGGCGGAGCGAGCTGGAAGAGAGAGACGGCGGCGAACGGGCTCCGGCGGCAGAG
CGGGCAGGGCAGAGCGGCAGACCTTGTGGAAGTGTCCATGCCATCTGTGTCTGCCGCTGC
TTTCCCCATACGGCTGCTGGCGTCGGATGGGGGGGACACACACCAGCCTAGGAACCGGGA
ACGGCCCGCTTGTGCATGCTTAAAAATGTGATTGCTGCATTCTCCTTCACCAGCCACCCT
CCCCCTCTGATCTCCCCCTTTTCCTGAAAggcaaaaca
>NODE_3080_length_535_cov_6.495327
AAAAAAAAAATCCAGACATTATGTATTGATGTCAGCTCGATTTTATTTACATACAATGAA
AATGATTTATTTTCTTGAAGAGGTAGAGAAAGCGGACTTGGGAGAAAGAAAAGAAGAGAA
ATGGTCTGTCAGGCCGTTGAGAATAGAAGTTTAAAATGCCTTGAACTATTCACCACTGAG
ATGGCTAATCAGTATTGAGGCTCCGGGGCAATCGGGCAGCTTTTCAATGTGGTTTTCCCT
TTCATCTCAATCGGGATGGAGGCGCTCAATTAAAAGCCTATCAGTTTGTAAGTAAATCAA
CGCCTATCAAAGTTGTCACATCAAACAAAACGATTATTATTGCAACCCGCCTCTGCCATT
AATCTCTTTCTGTGGTAATCTGCTTGACAGGTCAACTTGGAGAGCAAGAAAACCTGGAGT
GGACAGTGAAGGGGGCCAAAATATGTTTTCGTGAAAAAAACACAAGTAGAAAATAAAAAA
AAATAATGTGTGCTTGAGTCCAAAATCTCCTGCAAAGGCAACGTGGGGCGAAGGCTGGAG
TGAATAAAATAGAATAAAACATTAAATCCACAAGGTGAAAAGCAGAATTCGCTGCAACAA
TTTTACAAAtaaaacttacacaagagtaaaaaataagccacttttcagctaacagggggg
gaaaaaatcagcttatatt
>NODE_3085_length_542_cov_12.199262
TTGATAAATAAATGACTAATCGTTTACAAAAAATGATTAATTTTCTAAGCCACTAATGGT
TTCAACACTAGATGTGTGTAACAACCTGTTACCGGTTGCTTTGACATTTTGCTGTCGAAA
TGCATGCACCTAATCATGCAGTTTAGACAGTGAGGCACGAGTCCAATAAAACAATGCCTT
TGACCCGACTCTGCCAAGTCTGAATGGCCCCGTCTTTTCCTCATCTTTCTGCCCCTTTCC
ACCACAGAGAAGTGTAATATTGTGCCATGCTTTTAATTGCAGAAATACATCCTTCCCCTC
ATTATGAGAAGCCGAGAGGACAAGAAGCATCTGCAGAGGATGGAAAGCAACATTGCGGCA
ATGAGTGGCACGCTGACACAGACAGGTGAAGATTAATATCTTCATCACTTTCTCCCTCCT
TAACATTTTCCCTCATTTATCTGTCGCCAAAATCGGGGGGCCCCGCACGTTTTTAACAAA
TGACGCCGCTGTCATTTCGCTTTAATTTGAAATTGCTTGTTTACTGTCAGGCTCGGGCTC
AATTAATTACGTTTCGCTGAAAAGCTCTTAACCTCGGAATATTAATGAGGAGTTGGGAAA
TGACAACTTTTCTTTCTCCCCCCCTCCTCACCCACCCATCCCCCCTCTCACTCCCCCCCC
CTCCCTCTTTCAATccgtctctctct
>NODE_3087_length_145_cov_1.751724
AAACATTAAGGTTCAAAAGATGCGACTTTGCTGTTTTTCATGCTTCAAACAGCCTTTCCC
GGGCTGAAAAGCACATTTTTGAAAACGGCTGTCTCCTGTGAATTTTTCTTCTCCACGTGA
CTTCAAACAGCGTTTGCCTTCATAGTTATCCTATTTCAACACATTCTAAAGCCAAAACAT
GTTTGTAAACATTAAGGTTCAAAAGATGCGACTTTGCTGTTTTTCATGCTTCAAACAGCC
TTTCCCGGGCTGAAAAGCATATTTTTGAaaacggctgtctcctgtgaat
>NODE_3089_length_504_cov_7.984127
TTTGTCAGCTCCTACCTCTGCACTCTTGGTATATTTACGGCTTTGATGCGTCTACTCCTT
ATCCCCGTATTCCCTGCCTTTTCCTGAGGAGCAGTTACCCTTCCCAGTGCAGGAGAGATG
AAGGGAGGGGTGGTCGGGGGGGGGGCCGGGGCCCACACTCAGGCCAAAGGGCTACTGTGG
CTTTAAGTGTGCTCCTTGTGTGGCCAGAGCAGCCATCGCGCTGATGCAAAGTGACAGGGA
CAGATGTGACATATCGGTTCCGACACACTTCCATACCACCAGTCACAGGCTCGGGGTGAC
TCACATTCCCCTGCTCTGGTCCTGTCCCCCCGCTGCAGGACAACACAACGATGCTCGAAT
GAACCTCGCCATCGCCCTCACTGCTGCCAGGTATGGGGCTGCCATAGCCAATTACACTGA
AGTGGTGCACCTACTGAAGAGGGCAGACCCTCAGACGGGGAAGAAGAGGGTCTGCGGAGC
GCACTGCAGGGATGTGATCACAGGTAAATCCAACAAAAGCTGCTTCCTTCCTTCCTGCCT
CACTCTATTCCCACTCTCTCTACCCCTCACAACAGGGGCCCTCCCAGCACcccttactca
gtgctagtttgcacatagtcattgcacatctaatgcaggggcttttaa
>NODE_3090_length_970_cov_9.330928
TGGCGATATTCTATTGTGCTTTGAAAAAGGGCTTTTGAAATGCATTAGCACTACACACTT
TCTGAAGAAAGACCGAGCACGGATTTGAAACACAGCGTCGCAACAAAAAAAGAGAGAAAG
AAAAATAATAAATAAAAAAACGGGATGCAATCATTTTTTTTTAAAGATTCGCCCGGCCCC
TTTGAGATCTCGCTTTCATTGTTTGCTGACGACTTGATACTGCAAAGTTCTATCTATTTT
TTTTCCTTCTTCTTTTTCTTCTGCCGTAGCAAATTTGTTTTCAGGCTCCATAAAATAGCC
TTTTCTTATTTCAAGCAGCAGTGTATGCAGTGGAAAATCTTTCACATAATATATCCTTAA
AAGCACATTACTGTGTCCCATACACCGTTAAGAGTTAAGAACACAGTTAATATTTACAGT
TGAAAAAAATGGGAGAAAAGGAAAGGATTTTGCCAGGGAATAAAACACCCCCACCCACGT
ATACACACTCACTCTCAGTGCAGCAGTTGAACAATTGCTATTCACAATCCTATCCTTAAT
GCCTAAGACCAACATAAAAGAGGGGAGTTTAAGAATATAGGGATAAGCCCTTTCAGCTTT
TCTAAGTCTTAAGGCTGGTTTATGCTCCATGAATACTGAGCATCGGCAGCCAGTGCTGTT
GCCACTCTAAATAGATATTACAATGATTTGGGAACAATGCATTCGACTGATTCCCTCAGA
CACAAAAATACATATATGTGTATATATAGTGAATAGGAGGCAAACATTAGCGCTCCCTGA
CAATACAAGCATTTTTGATGTAGAAGGGTAGAGCAAGATTAATGTCTGAGCGAGAGAAAA
GGCGAGATACCACTTTGGGTGTTTGCTGGGAAAGCTGCAGCGGGAAGATGCTTTGAGAGT
CTAAATCCCCCCCCGAGTACAATGCAGGGCTGCTGATACAACCAACAGACACGGGGTCAC
CTCCCCTCAGGGAGACAATGGAAGCACAACAACAAACTGGAGTGAGGAAGCACCGGGGAC
TGTGGCGGCACAAAGGCGTCGAGAGGAAGGCGCAGAAGAAGAAGGGGGGGAGAGAAAAAT
GCAATTTGCCAGCATTTTCTATCATGATTATTAt
>NODE_3091_length_397_cov_17.790932
TGGTGACTTCCAAAAAAATGCATGTTGTACTATAAAGCTTTAACAGCTTGGATCTCATTT
CAACATGAATCTGTTACATTGGCTATACGCACATTACATTATGATTACATACATTTCAAA
GAATTTGTCCGTCATTTTTCTCCATAAACCTTCACGTCGTGGATGTGAGTTAATTTGGAC
TCCTGGATCGCAATCTGCCAACCTTAGGGCACCCAAAGTGCCTACTAGCTCCCCTATCAA
AACAATCATCAGCTGAAGGAGGTTATCGTTGAGCTGGGCTATCTGTCACCCGGCCACCGG
CAGCCAGCGGGACACAAGGGCCATTTAATTAGGCCTACTGCTCCTCTCTGGTGTGAAAGA
CTCTCAGGCCCCTTTGATTCCCTGCTGCTCTCCCAGCAGGAAGTGGTTGGTGATAATTGA
CACAGGATTTCCTTGTTAACCAGCGGCAGACTCTGTGGATTAAAGTGACAGAGATCTCCA
GAAGAAAGTGGGGAGTAGATAAGGGGGAGGGGAGGAGGTGCAGGGGGGGAGTGGCGGGGG
G
[truncated: 342,976 more chars]
