# Supplementary material for: Multilocus molecular systematics of the circumtropical reef-fish genus Abudefduf (Pomacentridae): history, geography and ecology of speciation
Source: PeerJ. 2018 Aug 14;6:e5357. doi: 10.7717/peerj.5357 (PMC6097498; doi:10.7717/peerj.5357)
Supplement: Data S1 [file peerj-06-5357-s013.zip › Data Supplement/assemblies/Abudefduf-luridus-hoefleri-STRI-X-6512.contigs.fasta]

>NODE_1_length_365_cov_82.841095
ATTTTGACATCTACTAACTTTGTCTCCTCCTAATCGCCATCGCTTCTCTTTTTCCTCCCC
CCCATGAGGGAAAGACTTCTTCGGTTTTGACGCATGAAAACGGCTTTACGTGGCACAGAA
GAAGTGAATGAAAGATGATGCATGCCACTTAAAATGCCTGAGGGAGCAAGTGTAATCTAA
ATTGGATATAGAGGCTATTATTACACAACATTATGCGTTGTGGTGGACTAATTGCGCGGC
TGGATGAGTTAAACAGTCAGTTAATGTCGAGTGGCGGACAGGTTTCTGGAGCGCACAAGG
TCAGCTGCGCTGCTCCCAAGCCTTTAGTGGTGTACAGAAAAATGCTTGAAGTATTCATGG
GATTTTTAACCATTCTAAATCTGTGTCCTAAACCGATTAGTTGACACCAATTTTTCTTTG
ATGTATTAGCTGAGGGCTTTTGCCACTTGGAAGCCAATTGAAATTCAAAACAGTTTTCGC
TCCAAATGCTTTGGGGAGATCTGCTGCAA
>NODE_2_length_375_cov_9.474667
ATGTGGCCTTTCTTGTGCTGTGATCGTGTAGGCACAGCTGCCCAACAGCTGTGTCTCCAT
TTCCTTGTTGCAGTCAGATAAAAATGTCTGCAGCGACGACTGGCTCATCATCTCTCAGCA
CAGTGCACTGATCTGTGTGAAGGTGATTGCGATGCGATGCTCTAATTTGGGTGGCTATCA
CACTTAATGTGCAGTAAAGCGCCACAGACAAAGCTTCTTCGTTCGGAATGCCCCCCTCTA
CTGCGCCACACAGCTCTCACCACCAACCTTCTGTGGCTGTGTTTCCCCTTCACCACCACC
GCCGCCGCCGCCACCCCCCCACTCCTCCCTTCATCTCCTCTCCCCACCAGGGGAAAAGAG
TTATAGCTGCCATAAAAGGCAGGTAATGCATTGTTAACTAATTCTGTCTGCTCAGAGCTG
ATATATCCTCTGCTCTAAATCTCTGTGCTTCCAATAAAATGCAAATGCTAATGCTTGCCC
TCCATGAGCTGATATCATTTTTAACAGGCCAGAGGTAAa
>NODE_3_length_360_cov_55.424999
CGCTTTGAGTATCCTTCCTCGTTCCAACAATTACTCTACATATCTAAGGCTGTGTGATCC
AAAACAGAGCAACTGGTTTTGGACTGTGGCGTCCTGTCCGGTCCAAGATCCCCATGTAAT
AGGATTCCTCAAAGCTGCAGATGGATGGCAAATCTAGGCGGTTTCATCTACTAAAAGAGG
GCATAAATCACTAGCGGAGGAAGCGGGGACGAGGCAGGGGTTATCACCAGTCTGCCTCCC
TCATGAGAGCTTTGCATTAAAGCATTAGTGAAATTAATTCATCTTTCATAAGAGGTTTGA
GCAGTATCTGTGATCTATGATAACAACCAATTTCTCACTACGGAGGGGCCGGCGGAGGAG
GGAGGGAGGGAGGCAGGAGAAAAAAAAATACTCTGCGACCCTGATAGACTACACAAATCT
GCTCTTTTTAAATGGGCTAACATTATCTGGAGTGCTGCTCTCTGGAGCATCATCCCAGAT
TCATATCCCAGCCGGGAAAGAAGC
>NODE_4_length_396_cov_71.580811
ATTACTACACATTGTTCCAAGTGTAGGAGAAAGAGAATTTCACATGAATGCTGAAAGGAG
AAGATAGAAAGACTTTTTGCAATTAGAATACATACTGTAAAATACATAAACAAGGCTCAA
TAATGTCTACCTGGGTAACAACTTAATATTTTTGTTCTGATTAGTTTCCTTTTTTGAAAC
CACAAACTCTGTAAATAACCAACTGGCTTTCCACATATACTTGATCAATTTTAATTGCCA
CAGCCCTCACCCTTCCGAAAGGAAGAGAAAGTTGAAAGTAAAAGAAAGAAAAAAGTAAGA
ATGAAATGTATTCCCGCATACTATGATATGGTAAATGTTAGCGCCTGCTGCATCGCACTC
CATATCACTTCGCTCCATATGAAAAATAGTTTGCTATTTTGGAACCCCCTGGCAGCCATA
GTGGATCACCACAGACCCAGAGCTCATTTATCTTTTGTCAGAGATGAAGCCAAACTAACG
CCATCTCCTGAAGCTGCTAAAGAATGAGGAGGGACATAGGGAGGGTAAAAATAAACCCGG
>NODE_5_length_539_cov_97.367348
GTATGCAGAGAAATATTTTTGTGATGCATTAACAATGGCTGCTGCGAGTGTGTGCTCCAC
AGCATTATACCAAGGGACAGATCAAGGTGGGGTTTGGATGAAACAGCATGAAGTAACAAA
ATGTAATATTGGTTCAATTGGCATCGATCAGCTACATGTTCAGTCTTGTCAGAGCATGGA
AAATGGACTTAACTGACTTTCTATGTGACATTTCACATTAAATCAAGCGCTACACCTGTC
ATCCTTCATGTTTAACAGTTAACGAGTCCATTATTGTTATCTTCACCCAAATATTTCTCT
GCATACTAAAGAGAAAAGTTTCCTTCAATCCCCCAGGCGTTAGTCTTGGATTTGTGTTGT
TCTGCAAGTCTGCGACATCATCCGAACCCCAGGAGCCTCTTGCTCAGTCTTGACGGATCC
TCACTCTGCTGAAGCCCAATACTGTTCTTCATCTTGTGTTGTCACAACCCCCCTGCTACC
TTGATTCACTCTTGGTCGTTGGCTAGGTTTTGGATTTATTACTTTCGAGGCCGAACAATC
AGTGGACCAGGCTGTCAACATGCATTTTCACGACATCATGGGCAAAAAAGTGTGTAGTTG
TAGTTTTATTTTACCCTTAAGATCAAACAAAGGCTTGGGCGATGGAGCGAGAACTACACT
ATGATGCTGTTTAATTATTAAAT
>NODE_6_length_303_cov_91.528053
TGACATTTCAGTGTTCCTCGTATAATTACTCTTCATCCAAGATGGGCCGTAATGCTGTTG
GACAGTCGCGGTTCAGGCTCGCTAGCTCGCTTCATTAGCGTGTCATTCCTATTTCACATC
AGAGGCTTTAATTGTAATGCTGAATATGCACAGCTCTCCACAGAAGCCTAATCAAAGTGG
ATCCACTTGTATTATTAATATCAGAAATCAGCCCGCTTGCTATTTTTTTATAAATAAAAG
AATACAGACGCATAAATCAGCTGTCATTTATTAGCATGGCCCTGGCATATCCGCCAGACA
TGCAAGTAGAGCAACCCCACCCCATCTCCGTTCCTCCCTGCATCACTCATCAAGATTTAA
AAAGAAGAAAAGACGGAGAGGAGAAAAGAAAGAAAAAAAGAAAAGAAGCTGCATTAAATA
TACATACTAATTCCACTGTGAAGTAAt
>NODE_7_length_510_cov_4.966667
ATCACATAAAAAACTCATAAGCTCACTAAAAGAGCCCCTCCCGCGGTAGTGCAGACTTTC
CACCCTCAGTGATGAGTGACAACAACAATAACAAAATTACAAAATATTAAAAGTGATTAT
GGATAAATAGGGAGACACATTAAAAACAATGAAGAGCTACAAATAATAAAAACAATAAAA
AAGCAAGACAAAAAGTTAAATACAGTTAAATACAACAAAAAGTTAAATAATACAAATGAA
GAGAATTACAATGTAAACTTGCAAGAGGCAATAAAACAATGAAAAGCAAGACATGATACA
AACAATGAGAGTTAGAGATAATTAAAACAATGACACTGATGCTCCGTTTACATGGACTAC
CAATGTTATGACACACTGATGCTCCGTTTACACAGACTACCAATGATATGAGTCTAACAC
TGAATGCTCCATTTTACTGGGCTCTCAGTATTAACACTCAACATTGATAATCTATATGCG
AGCTACCAGAATGACACTGAACACTGATCATCCACAATGCGAGCTCTCAGCATTTATTGT
TTTAATACCCCTGACCCAAATGTTTTTTAATTGAACTGATTCTGTTGTGAACAAAATATT
TCACAGCTTTCCAGTCTCTTTTATTATCCCTCAGAATCTTGTTTTCAAGTAAGa
>NODE_8_length_834_cov_55.778179
TAAAGCAGCATTATATGGAAATATTCCTGCTCCTCAGTATTATAGTACTTCAGTAAATGT
GCTCAGTTACAGGCAGTAACACTGACACAGGCTCAAAACAACCTTCAGTAACTGGCTAAA
TTTAAAATAGTCCGTTTTTAACCATGACTGTTTTGGTGTGTTTTATTGTTGCTCATATTA
CTGTATTAATTTCTACTTCTAACTGCAGGATCAAACATCGCTGAATGATCAAGTGAACAG
CTAAACAGTGTTAACATCCAAACAAAGTTACCACCCTCACACCCATCATGCCGGGAGTCC
AAAGTCAGCCACACAAGCATCAATATTTTACAATCCCTCAAGAATCCTCTTTAAAGATGC
AATCAATGCCTCCTATTCATTATCTATGTGTATGTCTTCTAGGTATGGCCTTTGTCATTA
AGCAATAATTCTCCCCTCCACAGTCCCACATTACTCTGCTGCTCCATACTTTTACAAATG
CCTCGGGGCTATAAATACTAATGAAATCTCTTTGCTTAATTTGATTTTGCTGGTACACTT
GCAGTTATGGCTGAACTTTCCCACGAGAGAGGCTGATTGAACACTTTCAAGTCCTTATGG
AAGCAGGAAAACATTCCAAAGAGCTGGGGAGATCATTTCCATAATTACCCCGATTGGCAG
CCTAATGACCTTCTGTGACAATAAAAAGATCTCTTGTTAATTCCATTTCTGTCGCTGACA
TTCAAGAGATTCCTATCTTACATGTTTGAGGGTTCACAAGATAACAAGTGTACTTTTTTT
CCCTCCCGTTTCCAGCGAGCGAAAGAGCAGCCCCATTCAGCTCTGTCCCCCCCCCTCCAC
CCCAAACCCACTGCGGTGATGTGGCTCTGCTCTGCTGTGAAAGGGACCCTGCTTGTGCCT
GCACGGCTCGTCCACCCTGCCCCAAAGTTGGATAATTTATGGGCCTGAGGGAGATTATAA
AGATGGATCTTTGAGGCa
>NODE_9_length_461_cov_72.568329
TTTGTTTTTGAGTTAGTGTGGTCAAACACGAAGGGAACATGTATAATAGTTGTTGGAATG
CAAGTACATTGTGATTTAATAGGAAATGACAATGAATAATAAGGACTAATTATCTACGCA
AGTATTTTGTCTTGAAGTATCTAAATTTCAATCTAACTACTGCTTAGAATTGCTTAACTA
TATAATATAAAAAGGCAACATGCAGAAATTGCTCAAAATTTCTTTGATTTGGAGATTCAG
ATTAATAATTGAGATCAAATGACTGTATCATACAACTTGGATATGATTATTTTAGATTTT
ATAGATTTTTTTGTGAAACTGGCAACTCGAGTCGAATTTAAGGATTAGTTTTGGTACTTT
AATCAATCACAGAACACTTCTTCATCATAACCCATCACTCACACGTGTTTGTTGTATCCT
GCAGACCCAGATCCAGTACCTCAAGCAAGTCCAGCAGCCGAGCGCGGCCCAACTGCGGTC
ATCCATGGTGGATCCGGCCATCAACTTGTTTTTCCTCAAAATGAAGGCTGAACTGGAACA
GACTAAAGACAAACTGGAGCAGGCCCAAAATGAACTGAGTGCCTGGAAATTTACACCTGA
TAGGA
>NODE_10_length_560_cov_80.908928
TTTATCACAGACTTAAAGTCATACGCCCGAATCTGATGTGAGGTCCAGCATTGCTACAGA
GGCTATAAACTCTATAAGGGAGCGAGAAGGGGAGAAGCGGTATGATAACTCAGAACGTCC
TGCTGTAATTATGGTATTCATGAAAAGATGAAATTGAGTGCAGACTAAATCTGTAGCTGC
AGGCAAAATCAACAGCTTGGCATTACTCCGTGACCCCTGTCTATCTTGAGGATACGGCAA
ACATACCAAAACTTTGCTGTTTTTTTTCATCAGTCAAGAGTGAGGGAATGAAGTGCATCG
ATTGCTTGTGATTATTAACTAGACTGAGATAAGCCCTCTCCTTATTATGCAGATTACTGA
GGCTCCCCGCTCCAGCATATTGTACAGATGCAAGGGAGCAGCTGCTCTTACAGATGGTGG
GTACACGGATCTATCATTATGCCTCCATTGTCTCCACTTCAATTGTTTGGGGGACAACAG
AACTGCATCAAAGAGGAATCCGACTGCAATGAATTAAGAAAGAGAAACGAAAACCATCAA
CTAAATTTATACACCGGAGGCCGTGGAATGGAGAGGAGCGTAAAGCTGGAGCTATTTCAT
ATATACAACCATGGAGTCACCCAGTCATGTATACTGTAGCCAAATCTGTTGGATGCAGCA
CTGTGCACCAAACATATGTTGTTTTCTTTATTAACCAACAGATa
>NODE_11_length_646_cov_34.190403
CCAACTTCTCTTCTTCCACTTTGTCTCAACGCTTTGCTGCTTCGATAAATAATGTTGAAT
TTTCTGATATTGTAATTAGACAAAAAGAAAGACAGACGTATATAAAACGTGCAGCTTCAT
TTGCTATTCTTTCCCAACGCTCTCCTGCTGCAGTGGCAGATCCACCACAAGGGGGCGCAG
TTGCCCAGACTATGCTCCTTGTGCAGGTTGTCCTATAGCTTGCGCCGGATAATTATTTTA
GCTTTAAGTGCACCTTATTTGGTCCCAACATGTTTTAAAATCTTACATCCGACTGCTACT
GTAGCGCATATATCCGCAGATTATTGGCAACGAGTGTCGCAGGATGATGTGTTTGCTGCA
GATGCCATTTGAAAATATAGGCAGTGTAAGCACTGTAGAATCTAATTATTTCTTTGCAAA
ACCTAATTAGGCATTAAAAAAGGTTAACGCCAGCGCCTGAAACGTTTTTGTTTAATAATC
CCATTACTGACGGCTCATCATGTATAAAATGGTGCAGGAGGACACTAAGTTTCCACTTGT
TAAAGGGAATCTCTGAGAAATAGTCGCAGGTTTTTTGACACTATGTGCGACTTGGAAATT
AGGGCTTGTAATTAAAACTGCGGAGACTCGGCGCAGCGCACAGAGTAAGTAAGGCGCCGT
GGCTTGCATGCGTTTTCTCTGTTTAAATTATGATTGTGCCTGCCTGCTGTAGCGTGTTGC
CACTGTTTTCTGCTCTTTCTTTTTCCTCTTTGCAATGTCGCCTTAATTGTTCGgactctc
caaacggctg
>NODE_12_length_581_cov_24.889845
ATAAGCGGCTTGCGGAGAGCCTAATGCAGCCCTGCAATAAACAAAATTACAGATCAGCTT
GGCTTCGTTTCACATTACTAGAGCCGCAAAAGCTGATTTCCTGTTTATCTAGATGGGAAG
ACAGGGGAGAGCTAAGGCGTAATTTTTTCCCCCCTCACTTTGCATTGTCGATTTGAAATC
CCTCTCTTTCTCTTCTTGGAGGGCTGCCTGTAATGGAGCTAATCTGCCGTCGTTTGTCCG
AGCCACAGGAGTTTTGTCAATAACAATCAGCGTTTGGAAAGTGTAATTAAGGCCGAGGCT
TTTCATTAGGAAGAAGGGAGGGGGCCGTCTCCAGGGACGGGCATGCCAATTAGAAACTCA
GGCACGCGTCGCCGGGTAATTTCAGGGAAAGGAGGGGAAAAAAACCCAGGACTTCTTTAG
ATTGGAGAGGGACCCTGCTGCTCTTTCAGAGGAGAGGAGGAGAGGCTTAATGGCATAATA
ATCAGACAGGGGTCCCAGGCAGAGAAGGCAGGAGGACGGAGGGACTTTTGGGGGGAGGTG
AAAGCCTTCCGAAATGATAAAAGAAACACATGCAGGATTGCTAGAGGAAAATGGAGGCAG
TAAATAGCGGGATGTAGAGCCCTTGAAAGAATGAGAGGGTGCCGTTGATGAGAACTGATT
AATTAAAGGAATAACGAGGCAGTCAAGGGTGGAGTGTGAGACGGCCCTCTCTAATGAGAA
GAAAa
>NODE_13_length_380_cov_111.868423
TCAAGTTTCTGCTCAAACGTTGCACAAAATGTCTTGAGCATCTGAAATGCAAATGAGCGC
ACGCTCCAATCCGCCGCTGTTACGGGAAGTTTAGGATAACATCATTTGAACTTTGATTAA
TGCCCATGTTATAATCTCAGGTTGCTCGATGTAAGAGCAACATTTTGCCTTCAGAACAAC
AAATTTATACAAAATGTTGAAGCATGTCTTTGTGGAAAAGTGTTACAAACTAATGAGGTA
CATTCATTTTTACAGAATGTAATCTATAGTGTTTGGGAGTTGTTTGTCTCAATAGGCTGT
AGTAATCAAAAGTAATGAACCTATTATGAGCAGGACCTCTGAGGGCCCGGCGTGGCATTA
AGAGTGTGGCACATAAAAGGTTTATTAAAGGAAATTAAGGTCCATCACTGCCACACCTGC
TCCCCTATTATAAATGTATGACAGGTCAGTGCCTTCAATCACAACAGCAAACGAGAGAGA
GGAGTCATGTTTCCCATTACCAGGGAAAAGTAACAGCATATCCT
>NODE_14_length_483_cov_21.215321
TAATGGAAAATTCCACTAGATGCAATTAGGCTCCAATTCTCTAGTGGAATTTTCCATTAT
AATTTAATACAAAGTAACAGAGTAATTGGTGTCACGTGTAATTACGGTTACTCAAGTGCA
CTTTCAGGCATGCAAATGATTTGCTATATGTTGGTTATCCTATGCAAATGTACCATGTGG
TGTTTTAACAAGTTGAGGAAAACACAATGAGTGCGTGGTTACCCAGTGGGGTTGGAACAA
GGTAAAGACACCAGGGTGTGTTTTTTAAATGAGAGAAGCTGGAAAACTTTCAGTGCTCAG
ATTATCACCAGTTAAGACTTCCAGTTACTTTCCCCCCCCCTCCCCCTCCTTTTTGAATTT
TTGATGAATGGTGGAGAGGCGCAGACTTTCATCCGTCACCAATCGATTAATGAGAGAAAA
GTGGTGTTTGGATGTGACTTGGGACTTGAGTTTGGAGGGAAAAAGAAGTGGTTTCCAACA
CGAAACTGTTGCCTCAGTTGACACAATTCACAAGAAGTGCGAGAACCCCACCTTCGCCAC
CACCAACCCCTCCTCGCTTCCGTCAGAGCTTTCTTGTGTCTTCATTATAACTGTGCCCTG
TTTGATCAATGACACTGCAAATGTCac
>NODE_15_length_493_cov_63.334686
GGTTATTTCATACTTCAGTTGCATGAGAGCTGCGCCCCTGAGAGATGCCCCGGGCATGCG
GGGCCATCGGACGGAAGGCTACTTGGGCGCTGCTGCGACGGCCGCACGAGGCCACGGGAC
TCCACAGAGTGGCGGCGGGCCAGGCCAGCGTGGGGAGCTGCCCTCACTCACAGACACATT
TGAGCAGGTGATAGAGGAGCTGCTGGAGGTGGAGGGCGAGGCGGCACAACTGGGACGGGG
GGCTGATAAGAGCCAGGGAGGTGGGGGCCCGTCTTCTGTGGTCGCCTCAGAGAGCAAGGA
TGTCGACCTGTACGACTCGCGGGTGATGATCAGCAACCAAGTGCCTTTGGAGCCGCCGTT
GCTCTTTCTTCTGGAGGAATACAAAAACTATCTGGATGCTGCTAATATGTCCATGAGGGT
GCGGCGACACTCCGATCCCTCGCGGCGCGGAGAGCTCAGTGTGTGTGACAGTATTAGCCA
GTGGGTGACAGCTGTGGATAAAAAGACGGCAATAGACATGTCTGGGCAGACAGTTACCGT
CATGGAAAAGGTCCCTGTCCCCAATGGCCAACTGAAGCAATACTTTTATGAGACCAAATG
CAACCCCATGGGGTACACAAAGGAGGGCTGCAGAGGA
>NODE_16_length_746_cov_12.895442
CTTTGCAAAACTGCAGTATTGCTGTTTTCATGCTCAGCTTATCGCATGCTGAAAAGTCCA
GTTTTTCTGAATTCTCTCACAAAAAGTCACCTGAAATCGTTTTTACTGTCATATTCATCG
TATTTGAACACATTGTGAAGTCAATACATGTTTGAAAACAGTGTCCCTGAAAAACGCCAG
TTTTGTTGTTTTCATGCCCTGAAACAGCTTTTCATGCGCTAAAACGGCCTCTTTTTCCAA
ATGGTGTGCAGACTGAATTACCTCAAATGAAATAATTTGAAACAGCGTTTGCCCTCATAT
TTATCCTGTGTCAACAAATTGTAGTGAAGTCATTCCGTTTTTAAACATTGTCTTTGACAA
CCTGCAGTATTACTGATTTCATGCTCTGAAACAACGTTTGGCATGCTGAAAAGGCCAGTC
GATAGTTGTCGACTGAATTCCCTCACAAAAAGTAATTTGAAATGGCGTTTACCTTCATAT
TTATCATATTTCAACCGATTGTGAAGTCAAAACATGTTTGTAAACATTTTCTTAGATAAA
CTGCAGTATTGCTGTTTTTATGCTCTGAAACAGCTTTTCATGCACTGAAAAGGCCTCTTT
TGCCACAAAATGTGTTCACCGAATGATATCACACAAAGTCAATTAAAACTAGTTTTGGCT
TCATATTTATCATATTTGAACACATTGTGAATTAAAAAAATGCTTGTACACATTGTCTTT
GAACAACGGCATTCTTGCTGTTTTCATTGTCTGAAACAGCGTTTGGCATGCTGAAAAGGT
GACCTTTGCAAAGTGTTCACTGAATTCCCTCCGAAACAGTCACTTGAAACAGCTTTTCTC
TTCATTTTTTTCATATTTTAACACTTTTTGAAGTCAAACCATATTTGTAA
>NODE_17_length_459_cov_79.189545
ATTACTTAAGAGAAATCCAAGTTTCAATTTGTGGCAAGCATAAATTAATTAATTAAAAAA
AAATACCAGGGAAAAGTCAAAGGAAAGAGAGGGGCTCTTTGTTAATAGTGTTTTTCTCTT
ACATGAGACAAACCGAGGCGCATGTTGGAGATGTTTTTTTGTCTGTTCTACCGAGATTGC
AAATATCTTTTTTGCACAGAACTCACTCTGCTTTTTTGCACAGTTTCAAGTCGCTTATTA
GAACTTAACCCCTGATTACACGCACCAAGGCGATTTAAATCTGATTATCAAATTAGGAGA
CTTTGAGACAAATCCTCTTAGATCTGATACTGTTGACTGGAGAGGGAAAATGGATCTCCA
CACCCGTCACGTAGGTAACGATGCTGTCCTGAAAGGGAGTTTTAAACCGTATTTGACAAC
AAATGCAGCTGCCCCGCTATTTCAGAAGATATTAAAGGAAAATGAATGCAAATCTGTGTG
CAGGAGCCATCTGGACGTGGAGAGAGGGAGTCAGCTGCTCCACACACTGAGGCGCGGAGC
CTGAATCCGTCTCAGCTCATTCTGTGGGATCATCTGCGTGGTGGGCTTTACACCGTGGAA
AAT
>NODE_18_length_502_cov_28.677290
CTTTATTTCTCTGCTCATTTTTCTCAGAGATTGGTACCTTCACACGCAGATCCATACCAT
GCTCCTGTGCAGTGCAGGCGGCGGTGAAGAAAGAGGGTTATATTTTCCCCTTGAGTTAGG
ACACCTCATGACAAATGATAATGGATAATCAATAAAGTGGGAAATATGAGGCAGCAAACT
TTATGAAGCCAGGAGACATATTACTCCCCAACAACACTGGTTTCCCTTAACAAAGTCACT
ACTCGACTGTGCCTAATAATCTGAAGGAAAATCAAAGGACCCGCAACCACATCAGCAATA
TTGGCAACTTATTCCACTTTAATGGCATTTTGATTGATTTTTTCCCTCTTCCTAATGGTC
GTTTTATAGATTTGACGCTGCTTCTGCAAAACAGCAGTGTGTAATAAACCTCCCCGAAGG
CAAACGTTAGCCATTAAAGCTCTTGTCTTACTAGCGCTCATAATTGGAGGTTGACCACCA
CCACATTTTGGTCTCTCACATAACACACACTTCTAGGACGAGCCTTCTCTCTCCTGCGCC
TCTCCAGCCGTTTGATATTTTTGGTAGATATCCACAATAAGTGATAGGATCCCTTTCTCC
TGCTCTTTTTGAGTGATGGGGTTAAAAATAGCCATAAAGAGGTGAc
>NODE_19_length_403_cov_17.119106
ATAAGCTGACAGCCTACTCCCAATTGGTGCTTTGACGCAAAACTCCACATTAAAATATCT
AAGTATTTATGGACAAAATTTCTTTCTTAGCAAAAAACCATGCTTTCAGGACTATGTATT
CTATCTATGTCTAATGCTATTATATATCATGCAAACCTCAAAGTTAGCTACAACCTTTAA
AAATAGGGCAAAGAACACACAAGGACATCTTCAGACAATAAACAATTTTTTCAGCAAAGA
ACCATGGCCTCAGACTTGGAGGTGAATATTTTTTATCCCAGCTGCTTTGTTCTCCGCAAA
CCCACTCAGTGCTTGCTGCTGAAGGGGACTAGATTCACCCTTCATCCTCACCCTGAGGGT
GAGGATGAGGCCAATGTTGCGTGAGTTGTAATAAGTTAAATAGATGATCCATCCACAGGA
CAGAATGGTGGCAACGAGGAGCCAGATGAAATTCGAGTTGTGCTTGGTAAGAAAGTCACC
CAGGTGATTATAGCCAATGTATGTATATATATATATATATATATATATATATATATATAT
ATATATA
>NODE_20_length_360_cov_68.802780
ACACTGAAGGATTCAGATGCGCGTCCATGCGCACAAAACAGGCAGAAAATACACAATGTG
AGCTGTAAAAAACCAACAAATAAACAAACGAATGAATAAAATGCTGTATGCAAAGTGCCT
GGAGCATCCAGTGCGCTTACCTAGACTTGGAGGGGGGCTGAATGTGTTGCCAGCGTTAAG
ACAGCGCGCAGAGTTAATGAAATATCTCCAAATGGGAGTCAGGAGTGCGTGCAGAGATAA
GCCTGATGTGGTTTATATACCCAGAAAGCAAGTGCTCCTCTTCTCATATTGTCCAAGAGC
GTTTGCATAGCTGGCCAAGTGGCTCTGCTCTTGCTGACTCGCTAACATTGCATTGTGTTT
GTTTTCCCCTTGCTATGACGTGTGGCAAAATATTGGCCATATGTCCATCGGCAATAAATT
GTTCTTGAGCGCAAACACAGCTCCCCGAGGACGGCGCTTTTAACCCACACTGGCAGTTTT
CTCCCTGCGAGATGTTTTAGGGAc
>NODE_21_length_585_cov_29.511110
ATGTTGCTGTGTTGTGCCTTTTTATACATGTAAGAGTTTTACTATGACTGTGTGTGAAAA
TACATCACCAGCAGGCGAACACAAGTGAGTGATGATGTATGCACAGGCACACGTACAGAT
CATGCACAGGTGTGTGTGAGCGTGTTTGTGTGTGTCGGCTTTACTCCTGCTCTGTTGGTA
TTAGAGGGAAGGATATTCAGAGTCTATATTGTATGTCACTTTGGCTTTAGCATAGTCAGT
TTTCTCTGACCATAAATGTATGCCTATGCACGGTAATTGTGTGGAAAATGCATGCAGCCT
CCACCTAGCATAACCACCCCTGCTGCACTCCCCTGTGGATAACAAATGGCCCTTTTCTCT
GGGAATTGAGGCTAAACGATGGTTTCACTTAGAGAGCAAAGTGACTGTCCATCTTCATAA
CAGTGCTCTCCATCAAAGAGCAATGAATCCCATCCCATCCCACTGGCTCTGATTAAACAC
AGGCAATGGATATCCCCTTTATGAAGGCCTGCAAAGCTGGCCCTCATGTCAGCCTTGCAC
CTGCAACTATCAGCTTCTCCTTTAATAAAAAAACAGCCCCACACATCTGGTCCAGGGAGC
AGTGCGCTGCTCCAGCAGGCCTATTCAGCCGAATCTGTTTGAAAGTGCCACACCTCCACT
TGATTCAAATTACCTAAGGCATTTCTTATTGGTGGGGTCACATGGAAGGCCCCCAGGTCA
CAAAGTTCa
>NODE_22_length_521_cov_84.067177
CTTACTGCCACGACACCTCGCATTGCCCCACTTCCACCTTAAGAGAATGAGTAATCAACA
TACTGGTAGACATTTGCAGACTGTCAGTCAAAATCCAGGACTCCGCTACGCTATCAGTCC
TCCGCCCGTCACCAAACCCTCCTTCCCTTCCTTCCTCTCCTCTAATACCAATTTAAATCG
TTCAACGTGCCTTTTCTCCTGCTGCCATTATTCAAAAAGATCATAATAGTTTTCCCTGTG
CCCAAAGCACAAAAAATCAATTATTTCCCCACAAAGACTTGAAAGTACTTAGCGCGGGCC
TGCGAGGGGAAAAGCTGTGGGTTATATCAAATTGAAACTGCACTCATTACACAGGCACAC
AATTAGTTACCTCTGGTCTGCCTGCCGCTCTTTAATTTCCGAAACGGCATATCTGTATTA
TAACAGAAACAAGCATGCAAATGCTATTGTTGGGGATTTAGAGAAATCAATAGGACGGCT
GGCGAGAGGCGTTTGGTGGCGCTGTCACTCAAAATCTGCTGCCGGCGACTGATAAAGGTC
TGAATTCAAATTAGCGCCAAAGCCGGCCAGTGACATCAGAAGTGACATCCGAAATAAAAG
GGACGGCTTCATGATATATGTAATTATTCTCCTCGCATTTGCGCTACTTTTTTTTTTTTT
TTTTC
>NODE_23_length_638_cov_41.079937
ACATGTAACATACTATACTATGACACTGCTGTTGATAAATGCTCTGGATGATTTGGTAGA
ATAGCCAACTCCCTTCAAAAAAAATCTGCTTCAGTACTAAATTTTCACAGGCTTCTACCC
CATTTTCCTTCAGCTTTTTTTTTTTCTCAACAGAACAAACATGCATCAGCCAAACATACA
AACATATGCACAGACGCACACGCGCAGGCACACACACGAACACACACAAAGGGTAATGGA
GATGTAACTGGAAGAGTTCTCGCGGCATATGGATGCCATTTGCAAGCTGCACTGAGAATG
TATAGGTCAGTCTTACCCTTTGGTATCTCTCTATCCATCTGTTTTCACATTACTTGCAAA
TTATAGTGTCCTCCAGACCCAAATGAACATAAATCAGGCCGGTGAAAGTGCAGAAGTTTT
CCCATCTGTCATAAAACAATGATTTAAAGTACGGGTTGTCAAAATATGGCGCTGTGAATT
CGCCCCGCTCCCCAGCAGTAGGAACACAAAGCACCATCTCATCGGAGTAATTTATGGCCT
CTGAGGGAACAGAGGGTGATTAGGGCTTAGGCCACCAACAGCCAGAAAAACAGTAGAAGC
TCCAATAAGGATGGCTGGAAAACCTAGACCAAATTTATCAAACAATTCAGTGAAATCTAT
TTCTGTTTGGAGAGCAGAGCGAGATATATAGCCTGTTTAGTATACTGGTACATCTCTGGA
ACATTTGGTCACACTGCATTTGTGAGTTTTGGAGATTCTACATTAAATAGTCGTAGCCCG
GG
>NODE_25_length_553_cov_8.455696
GTCTGGTCAGTCAGTACGGGCATGGCTTGAGCTGTCAGATCTCTCCGGATGAGGAAATCC
CTACCTGCGGATAAAGCCTGGGCCGTGTGAGACATAGAATACGGGACCGATGTCGCCTGA
ACCGGGCCAAAAGCTCCCGTTTGACTGGAGACCACTTCACTGTGGCCTGCCATATGATGA
TTGTGGTGGTGGTGATGGTGGTGGGGATAATGATGGGCTGGGCTGATTTTGAGGGCCGCG
GAGTGCCCCATGTGTTCTGGCCCGAATGGACTCGGCCCCAGGCGGGGTTCCGCAGTAATC
TCCCCAGGGTGCGAGTGAGCCATTGAGTGTGGATGGCTGCTGAACCCCGGGAAGCCTGTC
ACGCTCTGAGGGGTATGGTGGTGATGATGGTGATGGTGGTGAGCCCCTGCCAAGTCAACT
AATCTCAGCGCCGTGTTCCGTTTGGAAAACGTAGGGTCCATCACGGGGCTTCCCAATGCA
TCCACGCTCATTACTTCCTAATTTTAGAATAACTTGACAGCAGGCAAAATAATAATGATG
ATGACAAATATATTTTAATCGCAATGAAAAATAAAGAAAAAAAAAACTTTATAAAGTTAA
GTCTATCTGCAGACTACATGGAATCCCATTCGGTTGAGAGGCAGCAGCAGGACGCTTTGA
TACTGAATAGAGATTCATGGTAGGCGCTGCAGCCCGT
>NODE_26_length_865_cov_64.552605
TTGTTGCTGCATGCAGTGTTACTTAAATGGATGGAATATGGTGCCACAAAGGCATTCTTC
TATGTAGGTTTGGCAACACTAATAAGAAAATAAAGACGTAAAAACATGTACACTCATTTG
TCATTAGCTGAATGCAGATATTTTAATTAGCAGCCCAATAACTACGACTTCAGTTTGGGA
GGCTTATTTAAACAGCACACTGAGCTGCTCATAATGGATTCATGCAACGTGGACGTATAT
GGAAATTCACAGATTTGCAGTGCACCGTGTTTGGTACTGTAGGTAGCTCTCTCTGACAGA
TGCAGATCCAAAACCTCAACTGCTTGTATCCTAACCAGCTGATCACAGGAATAAGGGTTA
AAGAGAAGAATGGGCAATGGGCCCCAGTGAAAAATCCTCACCCTCTGGCAGTGCCTCATG
GAAATGCCGCAAACGCTGTACGGATTCAAACGTATCAGGGATTATTAAGAGACCTGAGAA
CAAGGTCAAAGACTTGCAGAAGAACACAGAGCAAGTTAAACTTAACTTCCACTTCATCCC
CGAGGCTCTGAAAATACTTAGGAGATAGTTGAGGCAGGCTCTGTTGAAAGCTCCCCCGCC
GGCACGCAAAGCTTTACTTTTGATGTTAATTCCTTGAAAGCTGTTTCTTTAGCTGGGGAT
TAGTGCATGAAGAGCTAGGCTTACCATGCTCTGGCTAATAAAGATGAAACATCTAACACA
GGTACTCGTACATACACTCGCCAGGGAACAGTGCCTATAAAGTTGCCTTAATTATAGAGA
ACTGACTTCGCTTCAGTAACTATAAGAATAGGACGACATTTGTAGTTTGAAAATACTGTG
GTATTAAATGTTGGAAATCCTCTGTATTCTTTGGACACAAGTCATGAGGTAAAATAATGA
GTATATAGGCACATCACTTTCTCAGCTCATGTGATCAAAGCTGCCTTCATGGTATGCCTT
CAGTCTCCCCAGCTTAAGTCTCCTTACCATGCCGCAAAAgactgacaat
>NODE_27_length_416_cov_17.733173
TTTTCTAAGAGAAGTCAGAGTTCAAAAACAGTCTGCCAAACAAGCAGCATCATTACTTGG
TTGCCAACTTGGATCGCCGGCTTTGAACACAAGACCAGACACAGTGATGATCTGTTTTAT
GGGCCACATAAGGACTGAAATATGAACACTTAAAGCTACTCGCACAAACAAACGCAGGCA
TAACAGTAAATCAATCAAGAAAAATCATACGCATACACCCATGTGGCCACCCCAAAACAA
CGACGCACACCTCCCTCGCCACGTACGCACACATTTATTTGTGCACGGCACTAAGTGGAT
ACATTAGACAAGAAGGTTGAATTGACAAGCCTATAACTTTAGAGCCAATAAACGCTAAGA
GGCACCACAGTGAAAGGAGACCAGATCCAAGCTGCTCTGTCGACAACCTGGCCAAAACGC
TGGAGCTGCTGGTAGGGCCCAGCAAATAAAGGGTGAAGCTTTTAGGCAATGAGCAGCAGG
TGATCTCAGCTTTTCTGCAAGTCCTAATGCTCCTAAAAGCCTCTCTCCCTGGTTCTGTAA
TTGGGCATCAGTAGTTAATT
>NODE_28_length_750_cov_29.410667
CAATGTGTGTCTCGGTTTCTTCTCATCATTGTCTGTAAATACTTGTAAGCTCATGGTGCG
TCTGCGTTCATGCATTAAGGCGAGCTCCTGGCTTAAGTCCAAAGACTGTCAGAAGCCTGT
GTGCGTGTGTGTGCGTGTGTGCGTGTGTGTGCGTGCGTGTGTGTGGTACTGTTTGGTAGA
AATGACACTGGCCGGCCATGTAAAAGTGTGTCTGACAAGGGGAGCGACGGAGTCAGCGCT
TTTTTTTCCTCCCTCCTCGCCCCCCGCTGTTCAATCCATCCAGCTGCTGTCACCACAGGG
GAGCAGACAATCTATCAAGGCATCGGGATGCATTCTCCTCACCTGCGCCGCGCCTTTAAT
GAACAGCCAACATGATCCCGGCTGACAAGCAGGAAATGGATGTAATAAAGATTGTTTCTG
CATGCTCTTTGCATCCCTGATAAATCACCTCGCTGTGCAACAGATACGGGAGCCACATGG
AAATTTGATTTCACACGGCAAGGGGGAGGAAGAAGAGAGCAGTGGGGGGAAAAGAGAGCT
GCTAGTGGCAGGGTCACTCTATTTTATTCCTCCTTTTCTCCAGTGGAGCAGTGGAGCAAG
ATGTGTGGGGGCTGAATAGAGGGGCTGTTTTTTTTGTTATTTTTTGTGTGTATGCTCTTA
CTTCCCTCTAACACTCTGTTAAACCTGGAACATGCTTCTGTACCTTTAAGTCTAAAACCA
CAACAAACGTTGTGTGCAGATGTTCACGTAGGTGTCAGTCATCATAACTGGACATAGCAT
TAATGTGTGCAGTAAGGGGCAGGGCGGCATTTACCGAAACCACAAAACACAGGAAAAGGG
AAGGAATCTGAAAATGGCAACGTATTTTCAGAACAACAAAatgcaactactaag
>NODE_29_length_316_cov_26.958860
ATTATTAAGCAGACAGAAGCACTGATGATGAAATTCTGAAGGTCGGGCGTAACAAGAGGC
ACCTTACAAGGGTCACAACCTTTTCCTTGCTGGGTGTTTTGTTCTTTGTACCCCCCTCAC
AACATCACCTTCCCACCTTTGTGTTCACTGGGGGGCAGGTGAGTGGGGGAGTTGTGTTAC
ATCCCTGTTTATCTGTTCATGACCTCTAGCCGGCAATTCTGCACTTGATAAGAGGAGGGC
TCGCCTCATAATGTGCACGGCAGCTGATATCAGCCCTGTATCCTTGTGAAATTGATTACC
AAGGCCCAGGGAGCGTGCAGAATATAATAAATAGAGATGACACATAAGGCACACATGGAC
TTGTAGGCTGATGGGTAACACCGCCTCAGCAATTACCTGCTACCCACTTAAAACAGGGGT
CATGCAGGGCAGGTTGGCAGTGGAAGGAGTTATGGTTATA
>NODE_30_length_333_cov_26.549549
ATTAGGAGGAAAACTGAGATTGTTTTGCAAGCGGCGGACTGCATATGCATTGTGTGGTGA
GTCAGTCCATTTAGCTGCTGGACTGGAATGGTCCTGTTCAGTTTGACAGATCAGAAGAGG
AAAAAATATCTCAACACCATGAAAACCAAAGGCTTAGCAATGAGCAAATCAGCCCTTTGT
CTTGTTCAATTCAAATCAAAGGATAACCAGGAATGTTTGTTTGACAACAGCATTTACAAT
GCATTGTTCTGAAGCCCAGAGCCTCCCAAACAAAGACAGATAGGCTTTAAACAAGTCATT
TAATTAGCACCGGATCCCCAGCTTTGGCTGCGCCAACCAATTATACATTCCTGAGGCATG
TGCAGGTCCTATTTCACAGGAGCGAGAGGCAGATCCTCTCCAGCCCTGTCTCTTACAGTA
CATCTCTCCCCTTCCATTTAAGAGAAGGTAAATAGCCCAGACAGACAGCTTCATTAG
>NODE_31_length_145_cov_1.710345
CAACCAATTATACATTCCTGAGGCATGTGCAGGTCCTATTTCACAGGAGCGAGAGGCAGA
TCCTCTCCAGCCCTGTCTCTTACAGTACATCTCTCCCCTTCCATTTAAGAGAAGGTAAAT
AGCCCAGACAGACAGCTTCATTAGTCAGCGTCTGAAGAGCGCGGGGCCGATTGTCGCTTA
AATAGTGCGCTTTTACTGCAGGCCCAGCCAGCGACCTCCGATCAATTACAGCTGACATTA
TTGTTTGtcgggagcttttttcctggacagagggagtaaaaaacgagat
>NODE_32_length_445_cov_60.294380
GTCACTGAATATGAGTACCACTTTACAAAAGCAAACAAAAATTGTCTTCTGCTGTCAGTG
TGAATATGACTGAGAGCAAGAAGCAGTTTCCAGATTCCTGATATTGACAGGAAACTTTGT
TGTATTTTCATTAGCTAACAAAAAAACTATAATACATAATAAAAACTACATGATCCAATT
TTGCATGCCAACTGCATTCCTCGGTTTTAGCTACACAGCCGAAATAACTGTGAAAAATGT
CCCCTTGGTCTGACTTTTATTCCTCACCTTATTCCCAATGTCATTCATTTGCCACTGAAG
GTAACAAGCCTTTTCCACTCGGTGCTCTGTAACGGCAGACCTTTAATAGCCATTTCCCGG
TGTGGCGAGGGGAGAGAGGGGGAACATGTTTATTTGTGTGTCTGCACATGCTTCTCCAGC
GATTCTCTCTGCTCCACTCACCCAGCTGCTGGCTGGAGGAGTGATTCATGGGCCTGACAG
ATGCCTGGTGCAGCTGGATCTGTCCTTGATCATCCCAAAAGCCTGGACAGCACTGTCATT
CACCATTGCCCAAATTATCTCTGTATTGACTGCAGAACCCTCTGTGACA
>NODE_33_length_702_cov_60.296295
CTTTTTTGCCACAAATGAATGTTTACTGTGTTTCTGGCAAATATTTCTGTGAGGCTAAGC
CCTTTATAATTCATTACTTATCCATCCATTAACCATCCATTAACCATCCATTACCTTTTT
GGTTTTCAGAGGGTGATGGGTAGAGGAAGGTTGCTCACCTTCGACAGGTCACTTTAGTAA
TTGGATTTTGAATATGGCGCCTACGCCACAATCATCAGGTATGCCTCCACGGTAATGGCT
CTGTCAAACTAATTAACTTCTACAGTTTGAGTGAAGCTAACGAGATGCGAACAGGCATCA
GAGGAAGGCCAGGCTCTACAGGTGATAACCCTATTTGGCAGTGACATTTTTTAGTGTAAA
GTCACAGTGGCGGTGATGAGATCAAAGGCAGAGAGTCCCCCATTGGGTCCAATTAGAACT
ATAGCATTGTACAGGGAAGGGGTGGCAGGGGGGAGAGAGGGGAGTGGGTGGTTGGGGGAG
AGGAGAGAAAAAAATGTTGAGTTATGATATTCATAATCTATGCAGAGAGGCCTTTCCAGT
ACAGGTCTTCTCCCCATAGCTGTGATCTTTTCAATTTACATCAAGGGAAGATGGTCGGGG
ATGAAAGCAGGGCATCCAAGGCGCACAGCCCACAGAGGGCAGACATGGGGCCTCATTAAG
GCCCAGCCCAGCCAGCCCCAAACAGGGTTTGAAGTGCGTCACATAAAGAGCATGGGGTCA
AAGGTCAGACATAGAACAGATCTCCATTTAACTCTCCAGCTGGAGATGGTAATTTTTCTT
TTGCCTGGCTGGGGTGCAGCCTCAGCAACTTTGTTGTGCTCCTTCGGAGGCTATGGGTTA
AGTGAG
>NODE_39_length_779_cov_39.283695
CTCGGCTCTCCCGCTGGCGACCGGGAGCACCCCTTGCCCGCGCCCGCCCTGATGATTAAT
GCCACCCCCGTCCAGCCACAAACCTTTCTGCCTCAGATAATGCCAGGCAGCAAGCGCGGC
TGACACTTTTAATGTATAATTAAGTAGAAAAAGTCAGCACTGGCTATGCAAATTTTTTAA
AATGATAAATGACGCTGTACAGCAGCAGGGATTGATTTGGTGTAAATGAAACTAATTAAG
GAAATGTCAAACATAATTAATAAAACAGGTTTAAGCTGCAAAACATTGTCAATTGAATGA
ATGAGGAGGCATTGGCTCCCATTGTTCAGGCTTTATTTAGGTCTTGTGTTTAGCTTGTTC
CCTGCTCCAGAATGCTCTCTCCCCTCCTCACTCCCTCCACCACCAATTCCCTGAGAGGGG
GAAAATAAATTTGCTTGTCTCTCCGCTGACTGTAGAAATTAATTGCTGAAATCTTGTCCC
ATCCAAGTGTTACATTCACACGCAGGACATTAACATAACTAATTTGAAAGAGCTCAAATG
ACTGCATAATGGAGCTCCGTCACCATGCATGACAGTCGCTGGTCATACCAAATTAGCTTG
GTTTTATAATTGAAAAATTTCCCCCCCTTTCTTATTTTTACACCATTTCCCTCCTCTTTT
TTTCATATACTTTTTCTCGTCTTCCTTGCTCCTTTTCCTTCCATGGTATCGTTCTTTTTT
GCTCTGTTTTCTTGATAAGAACAAAGGTTTTATAATTTACAAAAAGAGTGCTTGACCTAT
AATTAGAGAAGAGGAGTGAGGGGAGAGGAGGGGGAGTGCCAAGTGGTGGCGGCAGAGTCA
GATCCTTAGTCCTGGTAATGAtactggagaccttgtggcccccagggaggcagaagaata
atgggatgggctatttttatggg
>NODE_41_length_294_cov_132.275513
TATACCTCTTCATGCTGGATCTGAGGTTTGCTGTGCGTGTCTCGGCCTGCGTGTGTGTGT
GTGTGTGTGTGTGTGTGCTGTGGAGGAGAGAAAGGAAGGGGGGAGCGAGGCCGTGCGTGA
ATGAGGAGGGTGAGGTGGGGGTGTCTAATCCAGTCCCAGTGTGAAACTGTTGACATTTGT
TCTTTTTTTCCCTTCATTATGTGACTGGGGCTGTTTTGCGCTGGATTAGCTACAAATCTC
CCATGCAGCACATTCAGCATGCCACTAGTAGTTTAACTTCATTAATAATGGATGAAGAGA
TTGTAATCCAGGAGTAAGAGAGCATGCAAGAATACCATACACAGGGAGAGAGACCGGCAG
GGAGAGAGGGCACCCCTCTTCTAAAATGAGATTTCTCTCTCTCTCTTTTTTTTCCAGGAC
AGTCCTGTGATGGTGATA
>NODE_42_length_544_cov_112.808823
GCACAAATCACATGGAGAGGGCCGTCCAATCAGAGCGGCTGGCTAATGGTTAGTGCTGGA
ACTGCACACAAATACATGGAAAATAAAGCAGTGTTGTGCGCTGCCACTTTAAGGAAACAG
TAACAGTAAAGTGTAGAAAAAAACTTTAGCAGCAAAAACTAATAATTGCAAAGCAGCCAA
TTAAATTGTGCGGGAGAGATGAAACCGCTCATATTTCCCCTGGTAATTTCATGCTCTAAA
CTCGCTTCCGTGCGCACATAAAAAGAGGAGAGAAAATATCATTTCAGAAGCTGACAGAAC
TCATTGTTCGTGGAATTTTAAATTCAAAAAAGTTAATAAAGGCGAGTGCGAGATGAAGGG
AATTTGCATTTCTCAGATTAACAGCATGTAGAGCAGCGGCGGCGCGCGCAGCCTCAGGTC
ATCATTTAAGAAACCTTTGCATATTTTATTTAAGAGTGGCCCGGTTTGGAGCGTAATAAG
ACAGACAGATAATGATTAGAAGGTCGGGCCTGCAGGGCACAGCCGGGCTGGGCGCTGTAA
CGCTCTAATACCCAACACACACACGTACACACACACACACACAAAGCACAGCACAGCACA
GCCTGTGCCGGCTCCTCTAATTGGCTGCTGATGGTTTATGAAATGTTTTCCAAAGGTTTT
ATTATTGTTGTTGTTGTTGTTGTTGTTG
>NODE_43_length_572_cov_5.307693
TATCACAAACAGGAGGGGAGGCAGAGTGCACAGGGAGAGGAAGAGGATGGAGCGGAGCGG
AGTGGGAACAGAAACGAAAGAAGAAGGCGAAAGGGAGATGGGGGAGAAAAGGGGAGGATC
GATTGGTAAGGAAAAAGAAAAAGGGGGGCAAGGGGCTGTTTCTCCTGGGTCCTGCTATGT
TTCCCATTATGTAAGCCCTGGTCACCGGCAGCATGCCAGCAGGCAAAATAAAAGAGTCTC
TCTGGCTTGGCACGGCTCGTATTTTCCTATCCTCGGCGCGGGGTCAGGGAGGGGTCAGGC
AGCTGGATGGGGCGCTGGGGGGATTGTGGGGTCTGGGCTGGCCTCCAAAACCCAAAAGGC
CCAGGGTTCAAGTACCAGCTGAAAGCAATCAGGGGGAAATCTGGGAGTGCCACAGCTGCT
CGCAGCAGCGTTGTTCTGTGGCTCAACTCTCTCTCCCTCTTTCTGACTCTCTCTTGTCCC
ACTTCTCCCTTCTCCGTTTGCCTGTTTCCCCCCCACTCCTCTCACTTTTCTTGACACACA
CAAAAAACTGCATACTTTAAACATGAGAAGTATATGTCTGCTGGTATGTGTGTGAGCACA
TGTGTGTGTGTGTGCGTGTGTGTGTGTGGCCGCATGCACCAGTGTTGTGTGTGTTTACTT
GTGTGTGTTTACGACTATGTAAGTGGGGTCACTGAAAAGACAAAAggaatagaaac
>NODE_48_length_576_cov_31.977430
TGGATATTCTCTGTTGCATAAGCATTAGCATTTATGCATAAGCATAAAAAAACAACCTGT
GTCCCGGACTGAAACATGTAAAATCCATTTTTATGTCCTGTTTTCTTTTCTGCTTGCTAC
ATCCCTCGTGTCCGTCCTTGCTCCGTCTCTGGTACAGAAACTCATGTTGATGCAGTCAAA
CGGCTTTGGGATTTTGTTTCAAGCGTTTGTCTCCCCTCCTCTTCATCACTTTCATCTCAC
CTTTTCCTTTAGTACCCAACCCCCAAGTACACTCCCCCTGCTTTGGTCTTGGCCTTCCAC
GCTTGGAGGAACAGCGTGAGGCGGCATGGCCTCCATGCGGCTGACTGATTATTGTAATTC
ATACACTTTAATTAGCTGCACAAACCATTAGCCACAATTAGACTATTACAGAACGTTTTG
TGGCAGGAGCCAGCCCCAAGATTGGCTTTATCTGCTGGAGGGAGAGAGGGAAAACGAGGA
AGAGAGAGAAAGAGACAGAGGAAGGGGCAGGAGGGCAAAATGTGTTTAGCTAAACATTAG
TGTGTATGTGTATTTAAGCTACAGAAAGCTCATTCAATGTTGTAAAAGCCCAAAAGTATG
TGTAAGATGCCAAGCGTGACAAAGGATAAGATGTCTGAATTACCAGCAGCACTGAACAAC
AACCAAGTAAGACTGAGCTCTCGTTCGTTGCATCCATGTTCAAGCTCAACGAGATCCTCa
>NODE_49_length_862_cov_73.784225
TTAACCCCCCTCCCCAGTATAATAGTCATCTAGGTAAGTGTAACAACATACTGGGGAGGG
GGGTTAATCCAGGTCTGGGTAGGTCTCCTGTTTCCCTGCATGACAACAGTAGACTTGCCC
TCCTTAATATAATAGACTTGTATCTGAACCTCACTGAAAACATATATATTTGAGGCCCTT
TATTGCAGGGTTAATTACCCTTTATTTTGCAGAGACTTGTTCTTTCCAGCCCCAGCAAAC
ACTGTTCACAATGTTCATTTTGGCCAGCTGCTATTGTAATTACTACCTGGTCTTTTAAGA
GCTGTTACAATTTGTGGAGTATGATTGTATTGTTTTTATATTAATCATTTATTAATTATG
AGGTGTTGCCTCTTAGTAGCCTTAATTTTGATGATCATGGTCGACACAATGTAACTAATG
AACGGGCTTTGTGGGCCAGAACCCCACTGCCAGTCCGACCTCTCTCTCTCACAAAAAGGA
GCACCTCATTCTATATCTTTGTTCTATTTTCAAAGGGGATGCGGACAAAGACACGAATGC
TGATCAGAAGAATAAGAAGGGTGTTAAGAGACGCCGGGAGGAACATGGAAGGGGCTACTT
TGAATTTATTGAAGAGAACAAATACAGCTGGTAAGGATGGGACAGAGCAAAAATGGCCTT
CAGCATCCCTGAAACGCCATCCATAGCTTTGTTGAACTGTATTGGCTTTAAGTGCCAATG
CACATAACTAGCAAGCGGAAAACCCTCATTTTCAAGTATTATACTACTTTATAATTAACA
TTACTTTCACACACATGTTTTGAGGGTCATCCCTGAGTACTTAAAGAGCCTTACCATTTA
TCCTTTTTACAGTACCCACTCACATTGTGTCTTTAATGGACTGCATTCTGTAGCAGAAGT
GCATCTATCAAGTCTCTATGAATTTTCACATCTGTTCCTCATGCCACTTATTGTTTTGGA
AAGCCCGTTGTGTCCTCAAGGTGAATCGAGGCTGCTCAAAAAAAAa
>NODE_50_length_535_cov_63.824299
ACCCCTCTCTGAGAAGAACTCAAAGTAGCTCTGATTCCAGTGAAGAGGAGTCTGTCCCTC
TAGTGTGCATATTACTGCATCTCATCTTGCTTATTGCTGCCTAGAGTGCTATGACAACCG
AAGTGAGAATAGATTTAATCTCTCCAGCCCTGCTAATAATACTATGCTACTGGCTGAGCG
CCGAAACATGCACAAAGGGCTAATCATCTCTAGTAGTAAGCGTTTTCTTACACATACACA
TTTTCCCTGCAGTTCTCGGAACTGTCAGGAGTAAAGAGATAAAGAATGGGCAGAGAGGGA
AAAAAAGTCAGTTGTGGTGTGAGAAGTGTCTGCCACCACGGCGTCATTAACACCCAGTGG
TGCTGGGGTAAGGGAGGGAGTGCAGACGGGGCCTCCAAGCACTAGGAGCGAAATTGCAAA
CCCAAGGTTCCTGATACAACCTGTTATTATTTTTGACACAAGCCATTTACAATAGCTATG
AAGGTGGCAATGGAAAATGTAATATTGATTGTATGCCCTCAAGGCTTTGCTCCCCTGACT
TCTAAGCGTCACACATCTCACATACAGTATGTTGGGCGTGATGATATGTTTCTCCTTTTT
TTATTTTGTTTTGTTTCCCCCCACTTCCACAAATCCTATTTTAGGAGCTTTGTTGATAGT
TTATTTGATGAGGTAATTT
>NODE_51_length_484_cov_22.152893
ATTGCATTATAATGACACAAGGCTGTTGATGCAAACATGCAACACACTCTTTGTGTTTAT
TTGTTTGTAGTCTGGAAAGCCACAGCAGGTAATGGGAAGTAAACTATCAAAAAAAGCTTT
TTGAACACTTCCACCAATCGAACACAAACACATCCCATTCACAGAAACTATTCCTCTACA
GACTGGTGTCTGTGATTCACAGGTCAATTCCTCTAGCATCAAACACTGAGCAAACAAGGT
GAAAGTGAATGAGCCTTTCGAAGCAATAACAAAGTGAGAGGGAATACATTTACATGAGAA
AACAGAGGACCACATTATTCTAACAACTACCTTTGCCAGGCCAATCTATCTACCAAATTA
GTTTATCGTGTAATACCCTTCCAGAAGCTCTTCTGGCAGAAACAAGATATTATTCTCTTG
GAATGGCCCATAGAAAGAGGGAAAAGCCAGTCAGATTCATATTTCATCTCTGCCATGGAA
ACCTCATCAGTGTAATAACCCTCCATCTCATGGGTGTTATTCAACCATCTGCTACTATAT
TACTTATCTTTATTTTGCAACTAATTAACAGCATAATCTTCTAAATTCAGCAAGTTAATT
ATCATTATTGTGGTCTTTGCAGCATCAT
>NODE_52_length_373_cov_2.131367
GTTGCTTCACCGGTTACGTCAGATGGACTGAAGGGAAGGACGGAGTGAAGCCTGAAGACC
ACGAAGGAGGAAAAAGTGAAGGAAAGAAAGGGGGGTGGGGGTGGCATGGAGGAAGGAGAG
TGAAGAAGATAAAACTATGTGATGATGAAGAGCAGCGGGAAAACAAGAAGAGATGGATGA
AGAAGGATGGAAAAGGGTTAAAAGGAAGGAACAGAGGAGGAGAAGGAGGAGGAGGAGGAG
GAGGGCAGCAAAGGGAACGTGAGGAAGAACCAAGAGAGGAACGAGTGAAGTCTGCTTTCT
GTCTCTGGATATTTGCAGCTTTTAGGCCGACATCGGTAAAAAATGACCTCATGATGTCGG
CATCTGGACGTATCGGCTGAAACTCCCCCTCAGAAGAAACTTCGACCTGACGGAGTCTGA
ACGCCACGGCCGAGTCTGACCCAGTTCATTCACTGCGATCTGGTCCAAGTTCAGAGCCGC
ACCTACAGCTACTCAACTTACTGATTAACCTGCTGAt
>NODE_53_length_651_cov_22.608295
AACTGATGCCTCCTCGCTTTTTGCCAAGTGCAAAGGTAGACTGAGATGTTTGTGTGTGTA
TGACAGGTGTCCCAGAGAGCACCAACATCTCATCCAGAGGTAAGCTCCCTTCTTGTCTAC
TATCTCCCCATGCCCCACCTCCTTGCTACCAAAACTACTACACTACCCTGTTTTGACTTT
TCATCCTTTTGTCTCGGACAGAGTTATCCTGCACCGCTCCCAAACCTCATCCAGTTTTGT
TCTTTTCTTTTCTTCTATTCGTTTTGTTTTACGTATCCTGTTTTGTTTTGTTTTATTATT
TTTTTTCTTTTCTTTTCCTGTTGTTGTTGTTGTCGTTGCGTTTGTGTTTGTTTCGGGTGT
GGGCTGTGTGTGTGTGTGCGCGCGTGCGTGTGTCTGTCTGTGTGTGTGTATTCTCTCCAG
CTGCCTCCGTTGATTACGGTTCCTTTGCAGACAGATGCAGCACCTGGCTAGAGCTGCTTA
GGCTGAAAGCTCACACCATAAGACGAGGATCAGTTAAGACAAGTAGGAGGACACAGTCTC
TAGCACACTCTGGTGATCATACCCACAAATACAGAACACAGTCTCACAAAGCAATCACAC
ATGCTCACGTACACGCACACACCCCTCCATGCATGCCGCTGGGGGGCGGAGCATTGGAAA
TCAAGCACTGGCTTTTTTTTTTAATCTAGAGTGTGAAAGTTGAAGCCCCGCCCCTCAGAG
GGATCCACAATCAGCAGCTTGGCATTAAATGCCTGGAGCAGCGGTGACCATGATTACAAA
TTAGAAGGAAGTTAt
>NODE_54_length_627_cov_42.904305
ATAACATCTGGTGCAAGAACTAGAGGGATTGTCTTGGACTAAAGCAATGAGGCAAAACCA
TGTGAGGCAACAATTCAAACATGTTAGGGCAAACAAACATATGTTCAAACCAGTATATTT
ACTTTTAATTGAAAGGAAATTAAAGACGCATCCACATCCGCATGTGACAAAGGAAGATCA
CAAGGCTTGGGAGTGATGATAGCTTTTGTTTAAGATGGATTTCATAAAGAAAACCCCCCA
CTGATAATGATGAAAAAAAATCTTGGACATTTCTCCAAATACAATTACCTCGGCATCACC
TGATTCAATCAAATGCATTTGCATTCTGTTTGCATGCAGTGTTCCGTGAACCGGTAAACA
AGGCAGGCAGAATAAATCTGATGTGTTTTCATGCTTATGGTTGCTCTTCTGTTTGCTACA
TTTTATTCTGAGTATTTGAATTTTTATGAATTGATAAATAACTGCACAAACATACGCATA
GCTGTGTGGATGGATGTTCTAAAGATGGAGGGGCATATTTTTGCGAACCAAAAAAGAAAA
ACGGAGAATGTTAGTTCATGTTTTGAGACAGATGTTGTTTGGCCAGCAAGCATGGAGATT
AATATTTGACTGTGTCTGATGTGTACTTAAGAATGTATCAAAGAAGATGCATCATTTTGG
GGCCTACCAGAGGATGTTGCAGCTGGCGCGATGACAAAAAGCATAAGGCCACACTTGGCA
ACAGTCAGTCATATACTTACAGCCTGGATAGCTGGAGAGAAATGTAGTGAt
>NODE_55_length_901_cov_30.458380
GTTTTAATTAGTCATTTTGTTTATTTCACGGCCACACACACACAAAAAAAGCCCGTCTGT
AAATATGTATTACTGTTGTGCAGCAGCAGCGGGCCTACACCTTTCCCTCCGCCGGTTGCC
TTACTACTTTAAATCTCACAACAAAGCCCGTGTTTGAAGACTGAGGGGAGAGCACACTGC
ATCAGTTGCAAATCTTGTCTTTAGAGTTTTTATTTTTTTCCGAGTTGCTCTTTGTTGATT
GTAACTAGGGCATCTATATTGCCATGTTTCTGCTCAGCTCACAATTAAAACATTTTTTCC
CTCCCTTTCTCTCTTTCTCTCTCTCTCTCTCTCTCTCTCTCTCTCTCTCTCTCTCTCTCT
CTCTCTCTCGCCGCTGTCTTTCAAAGGCTGATGTGGAGTGCACATAATTATGCATATAAA
CATAGTGGCTTAATTATCTCTCACAACATCAGTGACAATGTAATTAACAAACATTGCAAG
ATCAATGAGAGAAACTGCGACCTTCAAAACATTTAACTCCTCACATTGAGGCATCGTGCG
GATTTCCTATCAGTGCAAAACCCCAGAATACTTTTCCTAGATAATTTAGATGTCGCATTA
GAGCCCTCGTAAGCCAGTCAATGGAAAAAAACCAATGAATAAAAACTATGAAAGCAATGA
CAGAGATGCTCATAGCGATGGATCAAACAGGCTTGACCATGACTTCCATTTGCAATTCTG
GGTTCACTGTAAAAGGTTATTGTTCATTTCAAGCTATTTCAAAGCCCCCTCTATTTACTG
CCTGTTAATTAACCAACCAAACAGCGAGGAAGTTTGAAGCGCGTAGAGTTTTGTTTCGTT
TTGTTTTTTTTAATATGACAAATTGCTCCAAACTAATGCACATAATGTCATTTATTTAAA
GCAAGTGTTTATTAacagaccagtgtccatttgaacaaaagacacttcaactaattcacc
gacgcaaacataaatgacattttaaaatgaatcctactgttcaaaactcaactgcaactt
attaagacatgttttttaaccaaat
>NODE_56_length_594_cov_59.000000
TTTATGTTTTCTCATATTGTAATCAGCAAGGATTATTTTAGCTCAGAGTTATATATATTC
ACTTTAGCACTAGTTTGATGCATAAAGCACACATAAAAAAGTATATTTATGACACTTGTA
AGCTGTAGTCTTCTCTTTGCATCAACTAGCAGCATGCATGACAAAGCTGCATGGTTCAGT
TCTGCTATCTTTGAGAAATACTCCCAGACATGCCAGTGATCAGCCTCCTCTACTCGCACA
CACTCAAGCAAACACACAGCACTGTACGTCCCTGTCTTAGACGCAACACAGCCATGGCTA
TTTCTGTTCCACAGACTGATAGCTCCTACTGAAGATCATTGATTTTACGGGAAGCCCTGT
TTACAGGCTGAGTGCCATCGACCTGAGGTGACTTTTTGCCTCCTGCAGTTGGAGCAATAG
TGAAGCACCCTTATGTCTGCATTAGTACAACAGTGGACTGAATATTTACAGCACACAATA
AACACTGGTGTTCTACATGGTTAATTGTCTGAGTTACAGTGTTAGGAATCATCAAGAACA
GGAACTCCATGTACCTTATATAATTAGAATGGTTTGTGTAGCAGCGGTTGACAAACTTTT
TTGGCCCGTGACTCTGAGACTAAGTGACGCTGTGACAATATTTCTGGACGCTGAAAGATG
ACAGGCATTTTCCCTCTCAGACTGCTTGAATTATCTGCACTACTTATTATTGATGAAGTA
AAAtagctaattagtata
>NODE_57_length_745_cov_36.456375
CACTCCACTGTTTTGCCGGAGAGCTCGTTCATTTGGGCAGCTCCTCTAGAGAATCAGTGA
GAGGGTCCATTGGTGCAGCCGCGCCGATGTCGGGCTGTTTCAAACGCTTTATTGTGTTTT
TCAAGGCTTGCCTCTTGTTGCAGAACCAGACGCGCACCACCTCCCTGTCATAGTTCAGTT
TCTCGGCTATTTCCGTCATTTCCTGTCCGGAGGGGTGTGTGTTCTTCTCAAAGTGGCTGT
TGAGGATCTCGAGCGCCTGCGGGGTGAAAGAGGTCCTCCGCTTGCGTTTTTTCGAAGGCT
CGCTGCCGATAAACTCAGTCAGGTTCTGCATGCCGGATCGGTGGCGGGCTTCAGCCTCGG
CCATCCAGCGCTCCAGAACGGGCTTAATCTTCTGGGCGCTTTTAGGGGTGATGTCCAACT
TCTCAAACCTGGCAGGATATAAAAGGCCAGGGTTCAGTTTGCCTGTCAGACTGCTACCTA
TAGTGTTCTCTTGGGCTTCCTGTGGTAGGAAAAAGTGGCTTCTCAGGATGGTGTGTCTGG
GGAGAATTGAGAAAAAAGAATCTTACTTAGGTGCCCTGCCAGAACAAGGGATAAGCTGCC
TGCCTTTTAGTCTCCTCAACCAGAATGCCACAGGGACTGAGACTAACATCCAGGTGCACA
TCTGGGACAAACGCCTCTGTATTCTGCACCTGGAAACACCTCAGCTGCAGCAGCTGGAGG
TGATGGTTGCCAGCAGTGTGTTAATTTTCTGGGCGAGGTTGTGGTTCTCTGTCCCAAATT
GGCAATAGTGGAACAAGGAGATGTTGCCAATGGCTAGAAGTCAAGGTCCATTCGAACCAA
AGACATATCAAACATCTAACTAAATGTTTTAAATACTGTACTTCCAAAa
>NODE_58_length_568_cov_47.823944
CTTGCCGCAGTAGATGAACTGTCCAGTGTGGATGCCCTCAGCAGCAATGAAGAGCTCTGT
CCTCTTCTTGAACCGGTATGGGTCACGGAAGGCCACTTTGGCCAGGGGGGCACCACGGCC
GGGGTCATGGATGATATCCTGAGAGGACAGACGGGCGCAGGGAAAACAACGTTAATGCTC
CACTTACACTAAATGGCAAGACTAAGATGCGTCAGGGTCGACAAGTTACCTTCACAATCC
CCTTGATGTAACCATGGCGTTCAGCGAAGTCAATGTGACGGAGTTTAGCGGCACCTTTTC
TGTGCTTGACGTGGGCTTTGAACACGGAGCCCGCACCTTTTCTCTGTCCCCTGATCACAC
GTCCCATCGTGTACTGAAACAAACGACAATCAGGGTTAGAAATCTTAACTTGGCATACAC
ACTTCAATATCACACACTAGGGCCAAATGATTAGAAGGAAATGACTGAGATGTTTTAACA
GATACTGCAATACAATTACTGCAAGTAGAACTTCAGTTCTTTGTTTGCCATGCAATAGAT
TTAAAATACACGACGACGCATTACAAAAAGTCTAAATGTCACAAGTACACTAAAATTACA
TTACAGCATTACTCTAAATGGTCAAACCTCTAACCAGCAGTCTTTATTATATTATAAAAT
AAATTTGCTATTAAACAAAAacttgtttagcaaatttattttataatataat
>NODE_62_length_568_cov_75.582748
ATCACTACCTGGTTGTGCCCAGACAGCACATCTACAGCTGCTTCTCATTGCACAAAGGAC
ACATCAAACTTGGTCAGTTAGAAAATGGATACAAAACTGTAAATCCTCTCTTTTACTGCT
TTAGCCGTCATGTTGTCAATTCACCAAAGTCAAGCATAGCTGTAAGACTTCTCTGCTATC
TGAAAAATAGGTTTGAATTGCATGCAATTTGTGGCAGGCAGAGCACTCCAATGGAGGGAG
GCTATTAGTGAAATGCCTTGCCACTGTCTCTTTAAATGCCAATAAATTCCCATCATTACA
GAATCTGGCAGTTTTCCTCCCTGTCTGCAGCCTGGGTCTTTATCTCGCTCTGCCTCAGTC
TCTGAGCATGTAGATCTGGCCCAGTTAGATTGTCATACTTAACAAACATTAATGATTAAT
TTCCTCCACTGAGTCAAATGGGGCTAAAGGGATGACTCGATTCATCTTATCGCACCACAA
ATTAGCATTTCCCCATATTCTCCAGCATCAACTGTGCATTAAAATTCCACATTTACCATT
CTGGGCACTGGCAGCCGTGGTGAAAGAGCCAAGGAGATCTTTCTCCTATGTTGCCGGAGA
TTCTGATTACTTCTGTGTTATACAAAGAATAATTAATTCTGCCACTTTCTGCTTGTTACT
GTACATGTCTGACTGATCTGAGTGAAATTACTCACTGAGGGGTTATAGATCG
>NODE_63_length_888_cov_35.231983
CCGGTTTTGCCCCGCCGCTCTCCTGGGCAAAACCGGTAATGATCCTTCCGCAGGTTCACC
TACGGAAACCTTGTTACGACTTTTACTTCCTCTAGATAGTCAAGTTTGATCGTCTTCTCG
GCGCTCCGCCAGGGCCGTGACCGACCCCGGCGGGGCCGATCCGAGGACCTCACTAAACCA
TCCAATCGGTAGTAGCGACGGGCGGTGTGTACAAAGGGCAGGGACTTAATCAACGCGAGC
TTATGACCCGCGCTTACTGGGAATTCCTCGTTCATGGGAAATAATTGCAATCCCCAATCC
CTATCACGAGTGGGGTTCAGCGGGTTACCCACGCCTCTCGGCGAAGGGTAGACACACGCT
GATCCACTCAGTGTGGCGCGCGTGCAGCCCCGGACATCTAAGGGCATCACAGACCTGTTA
TTGCTCAATCTCGTGTGGCTGAACGCCACTTGTCCCTCTAAGAAGTTGGACGCCGACCGC
ACGGGGCCGCGTAACTAGTTAGCATGCCGGAGTCTCGTTCGTTATCGGAATTAACCAGAC
AAATCGCTCCACCAACTAAGAACGGCCATGCACCACCACCCACAGAATCGAGAAAGAGCT
ATCAATCTGTCAATCCTTTCCGTGTCCGGGCCGGGTGAGGTTTCCCGTGTTGAGTCAAAT
TAAGCCGCAGGCTCCACTCCTGGTGGTGCCCTTCCGTCAATTCCTTTAAGTTTCAGCTTT
GCAACCATACTCCCCCCGGAACCCAAAGACTTTGGTTTCCCGGACGCTGCCCGGCGGGTC
ATGGGAATAACGCCGCCGGATCGCTAGTTGGCATCGTTTATGGTCGGAACTACGACGGTA
TCTGATCGTCTTCGAACCTCCGACTTTCGTTCTTGATTAATGAAAACATTCTTGGCAAAT
GCTTTCGCTTTCGTCCGTCTTGCGCCGGTCCAAGAATTTCACCTCTAGCGGCACAATACG
AATGCCCCCGGCCGTCCCTCTTAATCATGGCCCCAGTTCAGAGAGAAAACCCACAAAATA
GAACCGGAGTCC
>NODE_64_length_481_cov_37.596672
TTTTCTTTTAAAATTGAGTGAAAGTAGCCATCTACAAATGTCATTGTTTTTATATTTTGG
CTCTTGCAGATGGCTACTTTCACTCAATTTTAAAAGAAAATCTGTTTTAGAAAAAGGGAC
AGAGTTTTAGACACGTTTGGAAAAATGACTGTCATTTCTTTTGAGAAATATACATATCCT
GCTGTCAGCTAGCATAGTTGACAGTTTATCCTTGAGCAAAAAAAAAATCTAGTGGATGGG
AATAAGCTTGGCATAATGCATGAGCGTTTGATGGTTTCTACAGTTAACTCTAAAGGAGAA
GTGGGAGGCGAGATTCTGAGCATTTCTCCCTTTTATCTCCTTCACAGGTGTCAAAATGGA
AGAGAGCCTCCCTCCTGGCACCAGCTTGAAATGCACAATCTGTAACTACACGGCAGATTC
TCTTATTACATTCCAGCATCACATCATGTCTCACCTGTCACAGGCGGCCTTCAGATGCAA
TCACTGCCATATCAGCTTCCAGAGCCACAGGGAACTCTTACAGCATCAGGACTTACATGG
GCACGGCAGCAAACTTCACAGGGAAGGCGACGGCACCGAGCATTCCCCCAGGGGTCCTGA
GGAAAGCCTCCAGCAGCAGCAGCAG
>NODE_66_length_321_cov_50.862926
GCCAAACAGATAGAGGACAGGTTGGTTTCGACTCAGTCAGAATCACAGTCCCAGTTCTGA
GTAACGCCAGTCAATAATTTAACAGTGAGAAATATAGCAAGCTGATGAATAAATTACTGT
CTGAAATGCTGCTTTCTTCTGCATTTGGGAGAGACATTTTCCCCCCCTTCTGTCTTTGTA
GACTTCATGGAGTAAAGATTGCACACAGGAAGGCAGAGAACCAGATTAAAATGGCAAAGA
TGATTATGATGAACGAGCTTAACAAACGAGCCAACCTATTAATAGAGCAACTGGAGGTAA
TTACTTTCTCATTCTTTCTTTCCTTCTTATCGTTCAGCCAGCCGTGAATGTACATGCAAA
GAATCTGTAACTGCCATGATGTAATCAGCCCTGAAAGCAAGCAAACGAGAGCCAATGATA
ATCTGTCAAAGTTGCTTAAACCAACATCTTAGGGACTCCATCTGT
>NODE_67_length_491_cov_40.623219
ACACACACACACACACACACACAAACATGCAGATGCCCGGCAATACCACATGCCCCCTCA
GTGTGTATATGTGTGTGCGCAGGGCTGGGTGTTGAGCGCATCGACTGAGTATCGATCCCA
CCACTCACCTCCCTGCAGTCAGCTCTTGTCCTACATAGCATGCCCTGTCTGATTTCTCCC
TTAATGGCTTTTATCCAGCTCCAATCTTTATTTAAACTGAAAAGTAGGAATTAGCACCCA
CTTCTATCCTGGTCTCTCTTACCTTTTCTTTTCACTGTCATCTCGGAGTGGGTATCGGCG
AGTATCGGTCCATTGACCCTCACTCCCTTCCTCCCCTGGCTATGATTGACTTCCCACTCA
GAAAAATGCGCGATACACCACTGCGTTACTCGCATTCCTCCTCTGTGTTCCTTATATGCG
TCCTATACAGATAAGATGCCGCGTGTCGCTGCAGCAGCAAATAGTGTTTATTTCTATTAT
TGATAAAGCTGCCCGGCGCTGTGTCGATTCATTGATTACGAGTTCGGTCTATAAAATGTC
AGGAAATGGTGAAGACCGTCACGAGCTCGAGTTGACATCTGCAAATGTCTTCTTGTATTC
AACCAAAATCCAGTGAAATCTGAGATTAtaataat
>NODE_68_length_377_cov_41.087532
ATCAGCGACTCCCCTCCCTAAACAATCAAATGTTTCCCTGATGAACTTCACTTCTGTGTT
CATTAACCAATAACCATGTCTTAGAAATCTATCACACAGCATAAGTTTGCTCTGCCATAA
GTCGTCAAGGCAGTGAAAGCAAATGAACTGTCACTTCTCAGCATATGTGTGTCTTCACTA
GACAACAGTAAGAATTTTTCTAATGTCAAGAGCAGAGCTTCTTTTTTCTTTCTGCTTCTC
TTCACCCACCTTCCCTCCACCACTCCCCTCCATCTATGCATTCGTGTTGTATTATGAAAA
AAGCAAACACGATTATTTTTGATTTCCCGTTTGCCTGAGCAGTACATTTGGCCCACCCCT
CTCTCCCCCGACCCTCTTGATTGAGGGCTAATGAAAAAGCTGTCCTGAGCGTCGCTCCCT
CCCTGTATCCATTAAGAATAATTAGACGGGAACAATTTTGATGCCTGTAACCTCGGCGAG
TGTGGCTAATGGTGTTATAAATTGCTCCTTGTCCTGGGCCC
>NODE_69_length_664_cov_48.259037
CTTATCCCAAAAGGCGCAACAGGTGTCAAGTGCAAGAAGCAGAACAGGAGAAAAGCACCT
GACGACCGTCTCAGCTTTCCCTTTTGGCAAGATAAAAAAGCCATCCCAGCGAGGCAGAGT
GAGGCTCTGAACATGAGATCAATGGAGCATATTTAAAAGACATTAGAGAGCAGTCCTCCT
GTCACATTCCTGTGATAAAGTACAGGGATCTAGCCTTCCAGCATACAGTACCATGTCTCT
ATGAAGGCGATCCTCCAGTGTCATTTCTCCTGTGCTTAATCTCCATGTGGAGATGAAAGA
TCGAGGACGGCCAGCAGTGTCTATGTGCTAAGCTGGGCTCTGGGTCGTCCTACACCCGAC
ACTGGTTCTCCCCAGTGGCCCGGGAGATGTCAAGGGGTGAGGGCAGAAGAGAATGGATAG
CTGCCGGCCCCGGAGCCCCTCATTCACTCTCTAACTTGCTCACATTAAAGAGAGCTCTAA
TCACTGCAGGGACTTGGCCAATGATGTGGTTATCAAACGGCATATTTCAAAAAGGCATCT
TAAAAGGCCCGAGGGCGAAGAGGCAATAAGAGCACATTTGTATGTGGATGAAAGGGAAAA
GTGTAGACAGACCTTGCATCAGAATACAGCGGGGGGAGATCATTAGCATCTCCAGCAAAA
TATGCACTACCAGAGAGGGAGAGCAAGGTACAGTCAGAGAGGGGGAGAGAGAGACAGAGA
GGTGATAGTGGGATGGGGTTGCCGGGCTGGGGGAGAGAGAATGGTTCTCTTCGCCATTCG
TTCTTTTTTGTTTTACATAGTTCCCAAA
>NODE_70_length_500_cov_17.628000
TTTCAGAAGAACAGTGCATACTGAGATCCCTTTTTCATTTCATCTCTTTCCCAGTAAAGG
CAAGAGAGGGGCTTATCCCTTCTGTTTCCTCACGACTTCCTCTCTCAAATTCCTGGCCTA
TTACACAGCTCTCACATACCAGAAACAAGATGCCTTTTTATACTGTCAACCTTTTCATCT
GAAATGTAAATTAATTCTTACTCAGTGTGCCTTGACGAAGATCAAAGTGGGCACATTAAC
CTTCCCGGCCCCACCCCCCCTCCTTGGAGCCTCTCACTGGAGGACAAGGGAGGGTGCCAA
AAGGGGCAGGAGAGAGGAGGGCAGGGGGAGGAGATTTGGCATTGTTTCCTCTGGCTCTCC
TAAGGGCTGCCCTCATCTGGCACATGGAGCATCTCAGTCGCCTGCACACCTTGTGTAAAT
GTCCTCCATTAAACCCTTGTAAATTCAGCTGCAGCATGGGTAAACATGGTTTCGGTGTGA
GGAAAGCCTCTCTGAATACATAAgaacacggatttacaatgagaggtcagtacttagtta
cagccctcagcttctcctctttgacttacaaatcatgtataaataatgaatgttttgcat
gatttcagataagctttgctgcttccttaaatgtttcaaagcat
>NODE_71_length_499_cov_67.112221
GTCCTTTATTATACTGGATTGTAAGAAATTCTAAGAAAATATTCAGCAATCTAAATTGTA
GGGAAAGTTCTTTAAGGAGTGCCAGGACAGTAATTCATTTCACCTTAATAAAACCTTGCT
TTTTTTTAACAACAACTAAAAAAGAAATTTCCATATTACTCTTTAACAATAACAGAGAGT
GTAAGAGTGCTTGTGACAGGTCTGTCTAAAGGCTTGCATGCAAACTGGCCAGAGAGAAGT
GATTGGCTGAGACTTGGCACGGTGGACGGACAGACAGACAGACAGATGGACGAGAAACAG
AGAGAGAGGACACAACCCACTACCTTAATGAGCCGTCGCTTTATGAGCTGCTGGTCAGCG
GAAAGAAAGCCATGATTGATCTTAGGGAAGACCATCTGAGCAGGTGTGTGAGGTCAAGAG
GTCGGAGGTCAGAGGTGAGAGAAGGTTGAAGAAGAATGAAGTCCCAGAAGATGATGAAGA
AGAAGAAGAAGGAGGAAGAGGAAGAGGAGGAGGAAAGAAGCAAATGCAGAAAGATTTTGT
TAGAAAAGACCTGTGTTCATGAACCCGGCTGCAGCACCTTCACAGATGAGAAACCCACAC
TTTTCCAGCTCTTTTTCGGAAGTTATAGATCGGAAGAGCACAC
>NODE_72_length_534_cov_41.840824
AGCCATGAAATGTCATCAAGATTGTAGAAACAGATTAGGTTTCGCAAACTGTGAGAATTC
AGAATGTGCCAGCAAAGCAGCTATTCTGTGTGAACAAAAAGGAAGAGATATAGTGCACAA
AAGTATCAAGCGCAAACATGTGAGCACTTTGACATTCAGCGTTTAGTTGGAGCTGACTGT
CCCCGTGTAACATGGCACAACGTATACAACAACCGCTGACCTGTTCAGAATTGACCGGTC
TTAAATGTGACATTTTCCCCAAAATATTATGGTACACCGTAAATGGTTGTTTTCTGTTGC
CGGCGTTGAGTGGTCCACCATACTGAGTCGCACTCTATAGACTACACAGACTCAACACCT
CTCCGAGAGACCCAGAACAACATGTGTTCCTCAGGAAGTTCCCATGCAATCCTGCATATG
GCAACATTTAAGGGCTTCTTTTTTCCACGCAGGCTTTAACTTAATTTGCTGCCAAGGCAT
CGAAGAAGCAGAGCACAGTATAGAACAGTATCGTGTTGGCCATGACCAGAGGGATGGATG
AATGAATGTATGGCCAGAGCTCTGATCCGTGATTATTACATAGTGTATAAAACAAAGAGC
AGATATGAGTCTGGAGAATTATTTGTGAACGATACCCAGAGTGATTTTATACTCTTTGTT
TTTGTTTAGATTTCAAAA
>NODE_73_length_765_cov_17.192158
ATTATTTTCTCATTGTAAAAAGAAACACTTCATTGAGTTGTTTTAGTGCTCTACCTACAG
CACAGCCAGTGTGCAGATGGAGAGCCGGGGGGTCTCTATGCAACAACACAGAGGAAAGAA
GCGAAACACAATCCAGACATTGTTTACCCTGTTTCTGATGTAAAGGCCACTTACTGTCGT
GTCCAATGCCTAACCCTTAATTTGCTGCTCCAGCCTTTGAAGTGTGTGCATATTTCTGTT
TCCTGACACTACCTTTCCTCTCGCTCTCTCTCCTCCGAGCCCCAGCAGTTGATATTGCAA
CTGGATAGGCCATGTTTCCATGTAGGGGCTCTTTTTTGGCCTGCTCTGATGATAGAAAAC
ACAAGTGGGGAAGGGGAAACGGAGCGCTGGGCGCACAGATCCACAGAGAGGCCCCGGCCC
CAGCCCCGGCCCAGACAACGCTGCAGGGGATTAGAGCACACCCTGGCAGCAGAATGGTTT
CACTTAAGAATTTCAGTAATCACTTTTAGGAGTGTAATATATAGCTGACCTTCGGCAGCG
CCACACGACCCCCCGCTCCCCCAGCCATTTGATCAAAGGAAGCGGCAGTGGCTGTGCAAA
CAGGCGCTATCAGTGGACTCCAATGGATTTACTGCCTGCTTCTTCTCTCTTGTCTCCCCT
GAGTCGTGTGCTGATACATACTGAAACCCAGTTTCATCTTACAGAACCTATTTTTCTCCC
AGTACTAATTTACGGGCCAGATCATGACTTGAGGGAACTTAAAGGAGGCGGAGgaggacg
agggaatggagagaaggagggagggggaggctcaggaggcctcagggaaggggagagtgt
agaggtgggagcagctcgggggccttatccactgcctgctgactgggccgagcagagcgg
ttctcatca
>NODE_74_length_452_cov_2.000000
GACACTCATTTACGAATATAAAACTTTAAATGTGGTGATGAAACAAGAATCGACCAAGAA
ATGGACTTTCTGCATGTGATTAAAAATTCATAGCATGCTTAGTTGACAGGGGCAGTTTAG
GACACACTCACACCAACAGCGGGCTCAAAGTCTGTTCAGCTAGACTTAGCAGTAACCGTT
CAGCAGCTTCTGATTGAAGTTGAAGACTGAGTTTCCAGGCCTGCAGGCTGCCAGGCTGGT
CAGGTGCAAGGCTTGTGGCTGGGTGACTGCCACAGGGTAGCACCACTCCTCCCTCAGCCC
CTGATCTGCCCAGCGTGCACAGGACTTAGGGCAAAAGCCGGGGATTATCTCCACTGCACT
TCCACCTCTACCACCCACTGCCTCCTCGCAGTGCAACATTATGCAGTACTTCACCTCCTC
CCTTCCCCTCTACTCCCCTCTCCTCTAACCTGTAACTGCAGAACACCAGACAGGACACCC
ACATGCAAACGAAGTTAAACATGTATTAACAGTAATAAATGTTTGCCAACGGTGCTTGAA
CACTTGTGATTTATTGTTCTTTATTAGTTAAATCTCCCGTGACAGACCGGAAACAa
>NODE_75_length_416_cov_53.692307
CTTTATACTTTACCACCTCTACATTCCTGGGGGAGTTAGATTAAACTACCTATTATTAGA
GCATGAAAAGGTTCAGGTACACATTAATGCAGCAATAATTATTGTCAAATTTTGGTTTTT
AAAACCAGAAACTTGTCATTGTATATCCTTTCCACTGCCTATAGAGGCGCATAAAAGGTT
ACTCACACACACAAATACTTCACAGCACTTTCTAAGAAAAATATACACTTACAAAATATG
TTACAAATTGGCACACAAAAAATATACAAGATTTTGTAGTGTCAAGAGTTCATTAAGATT
CCTTCTGGTAACAACTCTAGACAGTATATATAAAGCTCGGTAATCTTTTAATGAAAAGAG
CAAAAGTAATTCCAACCAGTGTCAAAGAATCATGAAGTGAATACATCAAACATAACATTA
TAATATACATTCATAAAGAGGGTTAGGTACCTAATCTATTTTGCATTTCTTTTTTTGTTA
ACTCTGGGAAAACAAAACAAAATAAAAAATCTGAACGAAACAGAAAAGAAAAGAAAACAa
ttgtcagcttttttattttg
>NODE_76_length_749_cov_35.550068
ATCAGTCAACAAATAGCTGTTAATACATAAATATTAACAATATCTCTATATAAGGAGTGT
TATCATTTTTAAATGCATTATTAAAATGTTGTTATTTCTGCTTATAACTGCATTGTAGTG
TGTTATCTTGGGTAATAAACCATTTATTAGGTGTTTATATACCGATTGGATCGGCTTGCC
CTGCATATTTAAGTGTGCCTATGATAGGAAGTGATGAGTTGTTAGTGTTTTATGACATTT
TTCCTTTGAGTATCCCCTGAAACACGGGCCCCCACAGCACAGCAGCTGGTAGCTCAGCCC
CTGACAAAGCTGTTAATGTTCTGCAAAGAATGTGCAAATTGCAGAAACGAGTCCAAGTGT
GGGCAGAAAACACTTCTGGTACTTAGAACCAGTGATGGAACAAATTTGGTCAAATTGGTA
AAGTGCCCAAAGGGAGGAGGGAGATGTTCCACGGAAAACCAATTCCAAGCTTGGGTGAGC
TCAGGATTGTTTGGAAACTCTCCAATCTGGGGGCCTGCATTGAATTGCGTGTCAGGCAGA
GACTGTTAAATAAGATTAGAATAAGGACCAAGAGAGCAGCACAGGTACCTCACAGGATGG
CTGTGTAATGTCGAATCACAGTTACTCTTTAACAGCCATACATCAGCTGCGGCAGCGTTG
GAAAAATGTAACATGAGGTGGCATGTAAACTCACTGGACAGTTGCAGGAAACATGAGAGT
TTTTTTTAGTGCATTATGAGCTGTGTTTGGAACAAGTCCTGTTTTCTGCTTTGATTTATT
CCTCGTAGCACCAATTAGGCTATGCCCACTCCTGGAGGAGTTGAAAAGCTGACGATGGAT
ATGTCATGGGATGGTATGATCAAAGCAGAAAGATGAACAGAGAGAAaaaggaa
>NODE_77_length_322_cov_1.515528
CTGTGTCCAGGCCTGCTGCTTTTCTCGTCCTGCGAAGCTCCCCTATAACCTGCTCCTCTC
TGATGGTGGGAGGGGACATGAAATAAGGTGGGATTCTCCATCCCGTCAGAGCTAAGAGAG
AAGAAGAGGTAGGGAGCATGGAAGAGAGTGAGGAAGTAGGGAGAGGGGTGGAGATGGTGG
TGGAAGTGGTGTCACATTGATTAAAAAAGTCATTGAGTTCATTTACTCTCTCCTTGTCCC
CCTCAACCGTAACACCGCTCTTCTGTTGTTGCTGCTGACGGTGACTCAACCAGTAATTTT
TTTAGGGGGAAAATGCTTCCTTCTTCCCTTCTCCTCTCTCTGCCACTCCCAATGACAAGC
CAGCCTGCTCTGTGCATTATTGTGATTTTTTTTTGTGAGTAAAATAGTAGTTTGTGActt
tttgtaagagataatcttctgattgttaatcagtctaatcagtaaa
>NODE_78_length_461_cov_26.726681
GTTTTTTTTTGTTCTATTTTGGTGTAATTGAGAGCAAGACAGTCACCAAGAGGGGAACAT
TCGGTGTGGCCTGGTTTCCTGGTTTTTGGAACTGAGGCAGCCAATCAAGTGAGAAGGATT
CTCTTTTAGTTTCTCCGCTGGATTTCCACGTTGCTGCTATGTCCCAGCATCCTCACTGAC
ATCAAGTGCAAAGTTATGTGTTGAAGCTTCTGTAAATACGTTCAGATGTGGAAATACAAA
CTCCCTCGCAAAGAAAATGTACATAAAGCTCACACAAGAAGTCCATCATGGCCAGGGGAC
GAAATGATAGTGTTTTTATAAATATAAATATATATCGGGTTTGACAACCTTCGGACTGTT
ACATGCACTTTCTTGGAAAGTTGGAAGATCTTTATGGGTCCAGTTTCTCTACACTTTAAT
ACCTACTAACAACTAAGATACTGTAATTCTTTACTCTAATAATCAAATACATCAGTTTTC
CAAAAGAAATTGTGTGTTTGTGTGCTTTTATTTAATCGTGTCGCAACAATTGTCCCCATT
TTTGGGGGAGGATTGCAGAAATAAAGATGAAACACCTTTTTTTTTTTTTTTTTTTTAATC
TTTTT
>NODE_81_length_216_cov_3.282408
TTACTCCTCTTATTCCAGGGTTTGCTCTCACCGATACTGCTAGAACCTCTAAAAAGATAA
TGAACAGTAATGGGCTCAGTGAGCATCCCTGTCGTGTTCCACGAGTCAGATTAAAGAAAG
GGGAGATTATTCTATTTGTCATCACTGCTGCTTTTGGTTCTGTATACAACATTTTTATCT
GTTTAATGAACTTAGAGTTGAAGCCAAAATGGGATAGGTGGAGAACAGAAATTGCCACTA
CACCCTATCAAAGGCCTTCTCTGCGTCCAGAGATATGGCAGTTATAGGAGCTTCTTGGGA
TTGATTCAGCCACATTAAGTGCATTAAGAGTCTAACATTATCAGTTGAAGTTCTATTTTT
>NODE_82_length_494_cov_35.461540
GGCCCCCTATTAGCTAAGCAGCAATGACCCGGTTTGTATTTGCACGCTCTGCTTTCTTAC
TCCTATCTTTAGGGTCCTTGTAACGCTTCTCTGAGTCTCTCTCTCTCTCTCTCTCTCTCT
CTCTCTCTCTCTCTCTCTCTCTCTCTCTGTTTCACCACTGTCACACTTTACATCTTTTCT
CTCTCTCTATCTCTACTACTCTCTCGCTCCCTCCCTACTACACAGTGATTCGGTGTACAG
TACCCTCTGTCATTCTGTGCTGGCATGGTGCTTGTGCAACTGGGACTGCATTTTTCGCTG
AAGAGGCACATCGATAATAGCGCAGGCAGCTCTCTTCTTTCTGTCTTTCCCACTCTCTCC
ATCCCCCCCTTCTGTCTCTGAAGCACTGTGGTGAGCAGGCCCAAACTCCTCTAACCTCCA
CAGTGTCAGGTCGCCTCTCCTCAACATAATGAATGTGCTGTGTGAACCAGTCCGACAGGA
TGAGCCACCGGGTAGAGAGCAAAATAGTAGTGCACCTGCAACATTTATGCATAGCAACAT
AATGACAGCAAACTGAGTGATTACTATAAAATAGAAAGGCATGGGTTTTTTTTTGTTGTT
Aaaactgtactaaacagttgaaatggctaattgcaaag
>NODE_83_length_419_cov_59.990452
GCGACTAGTGGAGAGGCTCTTCCAGTAGTCCACTGCACTGAGAGAACTTTTAGTACGTTT
GTGCTTTGTACCAATATATCAAAATTACAATATAAAAAAATCTAAAAGTCAAGAAAACTG
AAAAAAATGTCTGGAGGGTTGGGGGACGCTCTTCCCTTATTACTAGAAACAGTTACTCGC
TATGCATAACCTAGTTAATAGTTAAATTTGCTATTGCTTTTTTCTTGTCTTGTTAAAATG
AAATCTTTAGATCTTTTTCAATAAAGTTTAGTCTTAATAGAATGTTATAAACAGTCGTTC
TGGTTCAATATAACCTGTGATAAGTTTGTGTAGTTCTAAAAAGCCACTCCGTCCACACCC
TCCCTCCACTTACTACCGCTTTGTGATGAAACCTTATGCAAAAATGTGGGTCTGAAAGCA
TAGTTTTCAGTTTTCAGTGAACATTTTATATAACATTCAGCTCTTGGAGGCTTGAGCGGA
TAAATTAAAAAAAAAAAAATAACAAAAAAAAAAATGTTCTTTGAGGGTCATTCATTGCAC
TGGACTAAATCGGTCAAAGTCAC
>NODE_84_length_558_cov_37.399643
GGGGGGGGGGTGGTAGAGGAAGAAAAAAAAAAGTGGCAGAATTTCCTTTCTGCCTCTGTG
ACAGCGCTATCTGACAGCGTTTTACATCTCCCCTGCTCTCCCCTCACTACACTCCACTGT
CAGACAAAGAAATTAATACCCCCAGTGACTGTGTTTTAATTAAGCAATTTCATGCAAATT
ACACATTTTAGATTGTCAAATAATATACTGCGCAAAATTGTAGGCAGGCTGATCTGATAT
GCATGGAGTGTTATTCTTCCAGGCACTGTGCATACATGGAAAATGAACAAAAATGCTAAT
TTCTAATCTATTATGCAAACAGTGGAGATACTTACATAGATTTGCACGCCTTCCTCGGAT
AAATACGGCTCTTGAATTCTATGTATAGAATGACTGGGTTTCTTAAGCAGTCTTTGCCAT
TGTTATTTATCTTATTTTGTCTTTATTTCAATCATATCTCCTCTTGCTTTCCAAGCAATG
TGTACTCTTTATTCCGACAAAGCTGCAGCCGGCGCGATAGGATAAATAAGCAGATGCGAA
GTTTATCATTAAACACCGTTTCAAGATCTCATTGACAATTAataattgggagaaggactg
tctgacaatcacagaacaacttgacacgcgcacacacacaaaaaaaatcctatttgaata
ttctctttcctaatacagtctaatgaaacatagagccctaac
>NODE_85_length_351_cov_14.663817
GGGGGGGGCGGAGGGGGGAGGCGAACCGACGCTCTGCTTAGCTGACTTCCCCCCAAATTG
CTGACATAATTACATGAATGTAATTTTTTATGACTCACAGAAAATCTTGGCATTTTCACT
GAAGCAGATAATTAGACTTGGAATAAAGCAGGGGCGGAATAATTAATACATCAAAACTAG
ATGAACTTTTTCTAATTATTTTTATTTAATCTCCATTCTAATTATTGTTCTAGTCGGCTG
AGCGAGATTGCCTTTCTCATTCAGGGTGTGAAATGCACCCGTAGCGCTCAATCCTCACCC
AGTGAAATATCAACTAAGCGTGGAGACGGGAAATCACAGGGCGCTCGCCACTCTTCTTCT
TCTTCTTCTTCTTCTTCTTCCTCCTCCTTCCTCCTCCTTCCCCCCCCCCCCTcctccacc
accaccaccaccacctctcactctctcttcctcctcctctgattgaactgtaatttaaat
ttctccattgccaac
>NODE_86_length_383_cov_1.477807
CTTTTTAGTTTTTTATTCAAGTTGTTTTTGTGTAGTTACATTTACATGCATGTACACTAG
ATAAATAGCTTCTCTCACACCTGGACAATATGTCCTTAATGTACTTTTAATTTAGACATA
CAGTTCCTTAAAAAGCAAAGACACTCTAGATACTCTAGACTCTCTTGCTTTTATGAATGT
AGCAGTATATAAACAGAGTAGAGACCCACATGTGCTCTTAAAATATGTCAACGTTAACGA
CTTCAGATTGTACAGGGGATGTTCTCCATCAGCAGAGTCTTAAGTATTCATGTCACGAGT
TTTCTTGTTGTTCCACAGAAACTTGGACACTCAACACTTTCCAGTGCTCGACAAACAGAG
CCAGGAGCTAAAAATGGACGATATTTAGAACATTCTCACATTTGGCTGCGGAAATAAATG
GTAAatgatccacactcagcttttttaaacttacggtccaaagcactttacagtgtgctt
ctcatttacctgttcacaaacacacgcacaccaatggtggtagtaaa
>NODE_87_length_507_cov_82.725838
CCAGAATCAGTAAAAAGAATGGGGCATGGAGACAATAAAATGAGGAATGCATTCATCCAT
GGGATGATTCTTATTTAAGATCTGTGCCAATGTGCTAACAGCATTAATGAAGTTATAAAG
AATTATGAGGGGAAATCAAATTTGCCTCGCCACTTGAGCGCCACTAAAATGCCAAACAAT
AAACTACCAGATTGCAAATTAGATCAGTAAAAATATCAAACACATTGCGGTGCAGGAAAA
TCCATAATTGCATTTAGTGCCTGGCCTCTCCTGGGGGAAGAGACACTAAAGATCATCAGC
AGGCTACATGGGAGCCGCTATTGACAGAGCGGTAAAAATCGACAGGCTAACTAAATAAAC
ACTCCAGGCTCCATTAAATATTCAACGGCTGAGATTTGACAGTCTAGCGTGCCTGCCTCT
CCCCATCGCCTCCATTGGCTTCTCTCTGCAGCACATCTTCCTCCCTGTCTCCCCTCCTCC
TGCACACCTCCCCCTCCTCCTCCCCTCCTCTCTTCCCCCTCCTCTCCACTGTGACTCCTG
ACAGCAATAAATGATGCGGTGCCTGAGGGCGCTGCTCCAGTGGGAGACCTGGGAGGATAG
AGCAGGAGAGCAAAAGAAATAAAGGGGAGACAGCCTATGACCAATGGCTAt
>NODE_88_length_732_cov_22.744535
ATTTCATTCGGCTGATGATATTCATTTGAATGGCGATGAATGATTCATGTCAGGGGTGGC
GTGTGAAAACACTCGGCAGTGCCATGACCCCATGTTAGCTGCTCTAATGCACTCACAGAC
TGCTACTTGACTAAATTCCATTAATCCTCAAAGAAGCTTAGCCATTTTTGCCCTGATGCT
CACTTTCTTTCTGCATCTTGTTTTACAGAGACACCATTGTGTAATGGTGGCTTATAAAAG
AGGATGAACATTAACAGGGTTGTGTCCTCGGGACTTTAACCACTTTTCCTTCGCTGTGTC
GTCTGTCGGCTGGTGCACTATAGAGGCTTGAGAGAGCCAGTGGTCCAACCAGGCTTGTGG
AGGCATGTGGAGACTGTCTACTAAGTTTACACATATCAGGCCTTAGAAAAGTCTTATTAA
CAGCAGCTGCAGGCAGTAGGAGAACACAGAGAGCGGCAGCATGACTGCTGAACCAGGGAA
CGCCTCTACACACTAGAACCCCCCCCTCCTCCTCCTCAGTCTTAATGACTAACCAGAATG
AGAAGCGGAGGAGAGGAAGAGCCTGGAAGAGCCTGATTTGTTCTGCATGCTAAATATGGC
CTGTAATCTTTATTCCTCTGAGTGCCTTATTAAAAGTGAAAGGAAGATGAAATCCCACCA
GCCAGCCCATCCTTTCTGCTGTTTATTAGAGGGGCTTTTCCTCTGTTAATATTGAGGTTA
TGGTAACCTTAGATTACTGAAGGCTGCAGGTAACAATTATTCTAATTGTGAGTTAATCTG
TCATCAAGATGACGTCTTCAAACGTCCTGTTTTGTCCATGGCCCAAAGATGTTTGCTTTA
CTGTGATAGAAGATGAAATAGACCAGAAAATATTCA
>NODE_89_length_370_cov_116.113510
TAAAGCTTTTTATAAGCAAGGCGCAAAAAATGAAAGGAATCTGAACGCAATCGACGAGCG
ACCGCTCAAAATGAGCCGTGCATCCTCCCCGGCAGCAGCAGAAATGTCATTCATCAAAAA
AAGTGGTCGCTGTTCGTTGTTAAAATGCTCGGCTGACGTTGCTCCAATGATCATTTATTG
TAACAGGTTTATAAGCAAATAAATAGGAGAGGGCTGTCACTTGATGATGGAGGCGGCCTT
CGGTCAGACGAATAATATCCAAGTGGAGAGGAAGAGAGGAGTGAGGAGCGAGGTGCTTGT
CCCTGGGTTGATCTCTGAGTCTGTTTTAGATTGCTCTTGGGTTTGGCCTCTTGGGTGAAA
TTGACAGTCTGATTAATAAAATGAGCGGAGCAACATTTCCCTCTTCATTTAGGAATATTA
TTATGCTTTGATTCTCTATTGTTTGCCTCCTCTCTCTCCGCCCTCCCCCTCTGTAATCGT
TGTTCTTTTATTTATCCCTCTTATTTCTTTTTTT
>NODE_90_length_780_cov_23.971794
ATTTCCTCTCTGTCCATACAAGATTGATCACGGAACCAATCCTTTCTACCGCTGTAATTT
TCATATTTAATGAGCGTGACTCCAAAACTATTACACTAATTAGTCAAATCTCACATATCG
GTAATGATGCTCGCAGTAATTAATATTGTATTTAATTAAAAAATGACCCATTTCAATGGC
TTGCATGCAGGCGTTGCTGGTTGGTTTGCCTGCGGGTAGGAGGGGATGTTATGAGGGGGT
GTGTGTGGGGGGAGGATGGGGGTTGGGCTGTTGGACAGCACAGTGGAGATGGATAGAGAG
CTAGAAGAGATGTGGAGAGGTGGGTGGGTGGGTAGGGGGGGGCAGACAGGTGTAGGTGCT
GTGAGTGGCTCTCCCTCTAGCTGTGCCATTGCAGATTTCCAGTTTCCTGCAGCATATGTC
TGCGTGGTTAGCATGTGCTCGAAACCCCCTCTTTCTTTCACTGGAGGCAGCCAGCCTGTG
TGATTTATGTGGGGCCCCTGTTCCACTGTGCATACACTGGAAAATCTCCAGTTTACACAA
GAATTGCCTGAAAAATGAGATCTGTGACTACATTCTTTTCATTAGCGGCTTACGCTAGCG
TGGAGCCTGGGAGCCTCTGAGCTCCTAATGATGCACACGCAGGCCCGTAGCCTCCCAGCT
GCTCTCCGGCTCTCATTACCTACAACATTCATGTCACAAACACTCTTATTTAATTTCCAC
AACAATTAAAAAGGAAAACAGTTGCTAAACTTGCGCTGCTTGAGGCAGCTGAGAGCTGTG
TGTTCAATGGCTCAAACCAAATGTTTGTGCAACAAATACACACACACGCACACACACACA
CACACACATACACACACACACGCAGTACAACAGACATTTTGATGTTGGGCTATAAAGAGA
AActaaaaacaacagctatatttt
>NODE_91_length_401_cov_39.127182
CTTACTGGTACCAACCACTAGTACCATTAGAGACTGGACAATACAGCATTAAAACAGTTT
CTTTTGCAATGTTATTTCACATTTTCGAGAGAGACACTCCGGTAGGACAAAAGCGCCGCT
CTGCTCGCCGCGCCTTCATCTGGGGACAGACACACATAAAGAGAGATATTTAGAGAGAGG
GGAGGGAATGGTGGTGGGGGGGAAGAAATCCTCCACTAATGTGACAGAGAATTCTCCAAA
AAAATCAGCATTGTGTGCTCTTGCACTGCAAAGCAGATTCTGTATCACTCCATAATTTTC
TTTTTTCTCGAGCAAGTGCAATAACTTAATCTTAAAGGCAAAACGTGGACATGAGGGCCA
TTTCGAAACATGTTGTAGATAAATGTTAATCACATTAGCATTTCCCAGACTTCCGTAAAT
CTCCATAAATAGCATGCTGAGGTTGATCCCTCTTTTTTGCCCATTGAGGCAAAATTACAG
TTGATGAATTGCTTTTGCCATGCATGTAGGCTAATGAAAGCTTTGCTCCTGGGCCTTCCT
TAATT
>NODE_92_length_296_cov_28.591217
TTCACACTAATAAGTCCACCTTTCCTGATGCACGTTGTTGGAAGTTTAACCATTTTTTTC
CCAACAGAAGAATGAATTAATAACATTTTTTTAATACCACCCTCCCTTCCTCCCCCCCAC
TCTTTTTGCTCCTCCACAACGAGGGGCCAAATCTCTTCAGCATTTCCAGCCCTGTGAGCT
AATTTGACAGCTCACGGGGGTGACGCTGATTCCACTTCGCAGAGACAGGTACCCTAGGGC
TAGCCAGCTGGATCGCAGCGGATGCTTACAGATTTGGCTTTAGCTTCATGCTGGGTGTCA
TCTGTCTCTTTGGTCTGGCGCGGGATAATTTTTGTGTGTGTGTGTGTGTGTGTGTGTGTG
TGTGTGTGTGTGTGTCCGCCCTGACATCATGTGCCTGAGCAGTTTGTGCCTGGCAGGCCT
TGTCTGTCCAGGTTGGCCAT
>NODE_93_length_473_cov_27.082453
ATCACAGTGCTTTGTGACAATTTGACTGAATGCAGCATGACGGCACATCCAAGCTGTACT
CGTAAACTGCGTTTAGCAAAGCAATGCACCTGCAGACTGGGACACTAGTAAGACCTCGAG
CACCGAGCATCACCAGGACTGGCTGAGCTGCAGGAAAACGTGCTCTGGATTTTTCTGAGC
TGACTGAACTGTGGTTCACGTGATAAACTGGTTAACGTGTTAGCGAGGAGCATGACAACA
TGCCATTAGGCTGTAGAAATGTGTTTACTGTATGTGCAAATGTTCAAAGTTCAGAAAAAG
GTGAAAGAATTTGTCACCCAGCCCTCTGTCTCCATCCAGGCCGTCCCCCTGCCTGCTGTG
ACCGATTTTGTATACAGGAACAAAAAAACTGCTTATTGGAACCTGTGAAGGATGGCACGT
TCATGAATCCCCCATTGAGATCAAGTATAACTGTGTAGTGTTAATTGTGTACTATTCACC
TTGTACAGCTGTATTCCTACAAATATGGTTTACTGTATCATTGATACTGTAGTTTCAAAG
ACGTGAACAACTATTTTTATGAAATGCGACAGTACTGATATATTACATTTTGCTAAAAAA
CAAAAAACTTGTTTACT
>NODE_94_length_473_cov_48.232559
TGTGACTTTGTGTGATATAATTCAGTGAACCACTGTGTGGCAAAAGAGGCCTTTTCAGGG
CATGAAAAGCTGTTTTAGAGCATGAAAACAGCAATACTGCAATTTTTTAAAGACAATGTT
TCCAACGAGGTTTTGAGTTCACAATGTGGTCAAATGTGATTAATATGAAGGCAAATGCTG
TTTCAAGTGAACATCTGTCAGGAAATTCTGTGGACACCCCATTTGGTAAAATTGACCTTT
TCAGCATGCCAAACGCTGTTTCAGAGCATGAAAACAGCAATACTGCAGTTTTTTAAAGAC
AATGTTTCCAACCAGGTTTTGAGTTCACAATGTGTTCAAATGTGATAAATATGAAGGCAA
AAATTTCATCTCCTGGATTGAGCAAGTGATGGAATTTTTCCTATCCGAGACAGAGGCAGT
GGGGAAGCTGACGATGTCCCATAATAGGTTATCACCAACCATATCTTTTGCAAAATAGAA
ACCCAACACATGTACATCTGTGGCCTAGTGTCAGAGCCTTAAATATACATCAGAAATGCA
TTAAATTTGCTGATTGCTATTCTTTTCCAACAGCGTGTCAAGCCCCAAATTTATTTTTGT
TTCGTGGCTTCCCGATT
>NODE_95_length_366_cov_2.729508
GTTTGACCTGGTGACCTGTGGGATCCTGCGTCGATGTTTTCATACCTTCAGATTGTTTGT
GACTCAGTGTGTAAAAGGAGACCACAGACCTGGGACCAGGTAAACCGGCTGAGAGTTCAG
GTGTCTGTTTGCGTCCCGGTTCGGTCACAGTGCAGGAGTTCAGTCCAGAGTCTCCGGTTC
ATCACAGTCACTCAGGAAGTCCAGGACGGCTGCATGCAGAGAGTCCAGGCAGGAGGTGCA
GCAGCAGCTACGAGGTGTTGAGTAGCGGTCTGGGGTACACCCCCTGGTAGTAGGAGGCCT
CCAGAGACTCCATGGTCCTGCCCCCAAGGCCAGATGCCCCGCTGGCATTGTAAGAGGAGT
ACTGCAGTGCCTCGTAGGCCTTCAGGTCCAGTTTGTGCTGCTGCTCTGAGGACGACATGA
GGTTGTTGATGGAGAACGGGTGGTTGAAGGAGTAGTGCGGGTCACCTTTGATGTGTAGCT
GGGACTCGTGGGCCATGGAATGCGGGGGca
>NODE_96_length_532_cov_65.445488
ATTACTATTGATCTTCAAATGGCGATAATTGAAAAGATCAAAAAGATTAAACAAAAAAAT
TGAGAATGTGCTGACTTACCATGTTAGGCTCCTTTTTTGTTGTAAGTTTTTGTTTAAATA
AAAAAAAAATATTTGCTCAAAGATGCAGCATTGGAGGTGTCAAATTTTTGTAGCCGTCTC
TTGATCGTATTACTTCCACAGTCCTGGTTTCCAATGCGTCTGAACTTTTTCCCTTTCTCT
TTTATTTTGTTTGTGGTACCTAGCCTTTTTTTCCCCTGCTTAAGACTTTAAAAGCCTTCA
GCTCAGTAAAGCAGCACAAATTATCTTGCCACCTTGCTCAGCTCTGATGCTTTGGCCGCT
AACTTTGGAAGGCCCTTTACTACTGCATCAAAATTAGCATTGTCAAAGCAGTTAATGAAT
ATTAATATTGTATTTGTCATTGGAGCTGGCCCATTGCTGAACTCCAAGTCATCCATCAGG
GACAAGATTAAGCACACAATTATTTCTGACTGACAGGGACCAAATCTGGAAGATTTTTTT
TTTCCTCCAACAATTTAAAGAAAAAGACACAACATCATCTTAAGGTACCTCCCATGAGAC
GAGACAAGATTAATACACTTTTAATGAAGCAAGATTTCATGGTGCATGAACAGCAGGAAT
CTCAAGAAAAAAAAAA
>NODE_99_length_1023_cov_34.897362
GTCACAAATATACACAAGTGCATTTTCTTTGTGAAAAGATGATTACAACTTGTGGAGTGA
CGCAATCCGAGGCCATAAGACTGAAGAGCCAATTCCCTCTTCCAGGGCTGGACGTATCCG
GACCCCCAGTCAGAGCGGGAGGACCTGGTGTATTACGAGCACAAGCCCCTCACCAAATCG
ACGCCGGCGTCAGCCAACGCGGGAGACAAGGACTCCAAGGAGCATCCAGAGGAGCGGGGG
GAGAAGGGCGGGGTGATGCGTCACCCGGACAACCCGCTGGACATTGCAGTGACACGTCTG
GCCGATCTGGAGCGCAACATCGAGAGAAGGTACCTGAGGAGCCCCTTAGGTACCACCATT
CAGATCAGGCTGGATAATGTGGGTACGGTCACTGTCCCTGCCCCCGCCCCATCCACTAGT
GCTGACAGGGAAGGGTAGGTCATTTCTCCAACCAAAGCTCCCCACTCTCCCACTAAGACC
CTTTTTCTCTCTCTGTGTGTGCTTTATGTTTCCCATACTTCAGTTAAAGAAAAGAGTGAA
AATATAGTAAGTTTGCCAGCAGCCTGTAAATCACAAACTCTATTCTGCTCTGAGCGCATT
GAAACTGAATTTCTGATCTTTTCAGATTGAATTTTTGAACGCACCCAAAGCTAAACAATC
AGCAGCTTAAATGTTATTTTTTTACCTCAATTGAAAAAGAATGTTTTTGCTAGTTTCAGA
TCTGCTGTGGCATTGATATTGTATGTCCATGAATTCCTTCCTTTTTCAGCACGTGTTCCT
CACTAGATGATAAGATGCCGTCTCCCTTAAGCTTTGTCAAAAATACATTAAATACTTGTA
TGAGGACTGTGACGTAATGTTTAAAAGGTGTTCAGTCACAAATGCTGTAATAAATATTTC
ATTTTTGATTTTTGTTAGATTTTTGTGTGATTAACTGTGTTGCCCACAAAGTCTTACCTC
ACGTTCCCACCTGAAGGAAACACAACTAAGTGCTTCTTGATGATCATTAATCAGGAAACA
AGTTTGGAGGTGAATTTTTGCACGTTAAATGGTGGTCGTGAAAAAACAAAAACAAAATac
agttctcactttcttccagcactctgtttgaaattgcttgttttaaccaacattaagtgt
ggagtgccctctttaaatgacagtaac
>NODE_100_length_585_cov_39.357265
CTGACTTTACAAAGCACAGTAGAGCTGAAGGCTCACTGCAAGAGTTGGATTTTAATTTTC
TGTGGGTCCATATCTCCATGTGACCCCGTTCACATTACACATAGTCATTTAATCCCTTGT
TATTATAAAGAATACCGACTGCAGCCAATTTAAGGATTTAGATTTCTTAAGAATTTTCAG
TGATAATCTGAATCAAATAAAGAACGTCTAAAAGACTGTCATGACTCATTTTGCAGTACA
CACGACTTGAATTGTTCTTGCCCTTAACATTTTGCTTTCCTGTATGACCTCATTTCAATT
TGTGACCCCGGCACTGTAGACTGCAACTGTAATGACCGGTGTTGCCAGTGAAGATGGTGC
CTTTTTGCTGCCTGCTCTTACTGCAGGCTCTATGTGTGATTGCCGTGCGGCTGGATTCAC
AAGGAAGGGCATAAACTTGGACTGGAAGACAATGCATTAAGACTGCTGGTCCCTATGCCT
TAGATTTGGCACAGGTTAGGTAGAGGCATGAAATGCATATTGTTTGTGTTCATTTGAATA
AGGACAAATGTCAGATTTCCATGGCTCCAGGCAGCCTGCATGTTAGATGATCAACTCTTT
TGGGCCCCTGGATGTGGGGTCATCAGTAGCGCTTCCAGGTCACTGTCACTGCATGCCGGT
TTGGGGCCATAATTGACCTTTTGACAGAGCACAGGGAGACAGCCTTTCTCTGAGGGCAGG
AATAATAGA
>NODE_101_length_804_cov_47.616917
CTCACTTGCTTAATCTTTTAACACCAGCACCTTAGGTATGGATATTTCAAAGAGCTTTAG
GGAGGTGACCAGCTCTGCCTAGTTCAGGTCAAGCGAAGGGACCACAGAGTTTTGCTTTTC
TCTCTCTTTTTTTAAATATCTCTGCTCTCAATCTCATATACAAAGTCCTGAAAGTCTTTT
CCTTCAGTAGATGGTCCTCAGAAGCCATTTGCCCCTTCCAAAATGGCACCTCCCCGTGGT
ACATCAATGTACAAGTTCTTCTCTTTGACCTATGATTTTTCTATGATGAATCCTGTCTTT
CTTTGCCAGTAGAGTACAGAAAAGTTCTTATTCTCTTTCTCTCTCCTTTCTCTTTCCTGT
AGTACCTTTATTTACGTACCCTGTTAAATCTAATTTGATTCTTCTTCCAAAGCCCCCAGC
CTCTATCTACTCGTACTAATGCTTCTTCTTTCTAATCTTATTTGCATTCATATTATCCAC
CCAGGTGGTACACCAATAAGAGGTAAGAGTGCTGAACTGACGTTCACAGAATGAAAATAA
TACAAATTCATTCTTGCTGTCAACCCATCCATTCACTCGAATCACCTCCATTTTTGTCCT
GTTTACCAAGACCAAATCCCATTATGTTCATATGGACCTTCCTTCTTATTTGTCCTGTTT
CGTTGACTAAATTTGTATTCCATCTTTTTTGTCTATGCTTTATTTCCTCCTTTGTATTCT
TGTTTCAAGAGCCTGTTTAGCTCAGTTGTGATATGCTTGCCCTGGCTCAAATAAGCATAT
CCAATGACAATTATTTTTTAAACTATACTTTTACGTTCATTTTTGTTTTCTTTTTGGCCA
TAGCGAATCATGTGTCCCTCTTTTTGTCCAACTAAAACAACCAAGCATTTTTCCCCCTTA
GCTGTTCTTGTTCAGCActaaaaaaaaaatgcacagatgctgtggaat
>NODE_102_length_581_cov_40.979347
CGGAATACAGTCAGCAGTGTGTCCTTGCAACGCATACACCTTACAGGTGTATGTGTGTCT
CTGTATGTGTGTGTGCGTGTGTGTGCGTGCGTGCATGTCAGCAATGGACTCACAAGTGAA
ATAGCATCTTTTTTGATAGAGTGATAATGAAAATAATAACATCCCTGACAAAATATTCAT
AACAGTAATGATGAATGCCATATTTCTCAGAAAGATACATCAGAGGCGTCTTGGTTAAAA
GAAAACAGTGGCCGGCGTCTCCCACACCCTCAAATTATCTGCTGCTTTCACATTTCACTG
ATAGCATAGATGAGAGCTGAGAAAAATGGACACACAATTATGCTCACTTGTCGTATATTA
ATACTGCTTCTTGACATCTTCCATGGACCCTGAGCTGTCATCTCTTTGTCTGCTTTAATT
GAAAATTAATGGTTAGTGCGTTGCCAAGGCAACAGCGGCAGTGGTGGTGGGTAGTGAGCC
ACATTCAGACAGACACCAGTGGCATTGTTTGTCCTGCCTGACCTTGGAAGTCAGGGGAAA
AAAAGAAAGAAGAAAGGCAAAGGAGGACAAAAAACACATTTAAAAGAGAATGGAGAGGTA
AGGGTTGAAATGTTGTCCATTGGAGCGAGGGAGAAAAATAAAATAAAGTTATTGTGGCGT
GGTTTTGGCCAGGTAGACAGAAAGAAAACTGTGCTAAGGTGACTGAGgaggggactgaag
atatg
>NODE_103_length_567_cov_26.049383
TTTACTCAGCTCAGGGGTTACATAAACAAGAGCAGCTAGCCTACAGGTAAGACCCACAGG
AGACCAGCCAAGAGAGAGAGAGAGTGAGAGGCAGCGCCAGTCTCTTACCTTGGCATTCCC
CAGGTGTTGTCGCCGTTGCTGGAGCTGGATATTTACTAATGAAGGGTGAACTAGAAAATG
ACTAAAGGAGATAGTAAACAAAGTTACCACGCACACATACACTGAACACACTCGTACACG
TGCGAGTGTGTTAATATAGTTAAGCTGGTGAAAGCCAGCGTTCATGCATGTGTTTGTGTG
CATCTCCCCCCCACCACCACCACCACCAATGTATCTGGGCCTGCTGTAAAGAGATGGGGA
GAATGTGGGCGGATGGGGGATTGGAGGCGGAGGCTGGCAGCAGGGCAGTTGGCCGCTGGT
GCAGAGAGAGAAAGAGCGGGGAAGGGAGTGGGGGGAGAGTGGAGAGGAGGAGGGGGGGTA
CAGCGGAGATAAATCATTAGAGAGCAGGTTATTGGAAATGCAGGGAGATAAAAGAGTGAA
GAAGCCAGTAATTGCCTTAAAGATCAGACTACAAAGCATTACTTTGGATTTTACAAGGCC
AGCCAGCAACAAAAGAGCAGTAATTTATGAGCTCAGTGTAAAAGAATAGCATAATTACAT
TAAAAATTAATGCTAATGAGGGCTAAAATGGGGAAGGTGGTTATAGATCGG
>NODE_104_length_404_cov_8.945544
ATGTGCAATGACTATGTGCAAACTAGCACTGAGTAAGAGGTGCTGGGAGGGCCCCTGTTG
TGAGGGGTAGAGAGAGTGGGAACAGAGTGAGGCAGGCAGGAAGGAAGCAGCTTTTGTTGG
ATTTACCTGTGATCACATCCTTGCGGTGCGCTCCACAGACCCTCTTCTTCTCCGTCTGAG
GGTCTGCCCTCTTCAGTAGGCGCACCACTTCAGTGTAATTGGCTATGGCAGCCCCATACC
TGGCAGCAGTGAGGGCGATGGCGAGGTTCAGTCGAGCATCGTTGTGTTGTCCTGCAGCGG
GGGGACAGGACCAGAGCAGGGGGATGTGAGTCACCCCGAGCCTGTGACTGGTGGTATGGA
AGTGTGTCGGAACCGATATGTCACATCTGTCCCTGTCACTTTGCATCAGCGCGATGGCTG
CTCTGGCCACACAAGGAGCACACTTAAAGCCACAGTGGCCCTTTGGCCTGAGTGTGAGCT
CCCCCGACCGCCCCTCCCTTCATCTCTCCTGCACTGGGAAGGGTAGCTGCTCCTCAGGAA
AAGGCATG
>NODE_105_length_623_cov_56.174961
ATATCTATATCACTTAAAGTTGAGTCATTTTAGGGATATAGATATTTTCCATTTTCAACT
CTGACAAAAATGCAGTGAAATAGAGGGGCCATTTTTTTCTTTTTCGATTTCTGTCTCGTA
AATCCTTTTCAAACGCAATTCCCATTCTTCTTTTGAGGTCTTTTAAGTCATTATAAATGT
TTTCTCTCTCCCTCTCTTTCTGTCTGTCTGTCTCTCTCCCCTCTCCCTAGCTTTAGTCTT
CTTGAATAAAATAAGTGCAGATTTGCTGGAAATCAGTGGCTTTTGTGTGTGGCTGCAGGA
GCATGGTGAAATGTTTGGACACTAATACCCATTCATTTCGGTAGCGCCATAAATAAAAGC
TGCCAGCTATGCGGCTGCCGTGAAGTGGTATTCTTTGGTGCCCAGCGGGATGTCCTGTTC
ACATTAGCGCAGCAGGGAAAACTGGCCGGAACAGCCAGACAACTAAATCAAGACATTGTC
AACTTCTGACAAAATTGCTATGGGGGGAGAACCAGTTTTAAGAGGGGTTGTGCATGTCTG
GTTGTATGCATGTTGCAGTGTGTGTGTGTGTGTGTGTTTGTAAGACACAGAGAGAAACAG
ACAGGGAGAGCAATAGAATGAGAGAACAGGGGAGGCACGGGGGAGAGATATATCTTTTCA
AAATTTAGTATATTCTGAAAAATAATTCCTGACTGAGTAACACCATGGGGCTGACATGAA
TGAGGAAGTGTTGCTAGAATGGAGACGGCGGGGCTTAGCTCAAGAAa
>NODE_106_length_665_cov_74.075188
TAGGTAGGGAAGGGGAGAAGAGAAGGGTTAAGGCTTACCTGTCTCGTTTTAAAAACTCTT
CATATGTAAGCCTTAACCCTTCTCTTCTCCCCTTCCCTACCTATTTGCCTACCTACCTAC
CTACCGCTTCATTTTGTAAGCTAAACACTGATACTGATCATTTCATTTATTTTATTTTGT
TTTGTTCTTTTGATTTGCTTTGGGGGATTTATCATTTGTTTGGGGATTAACACTCTAACA
GGGATTTTGGCACTTCTTCATCGCTTCTTGCTTCTTGGCTTTGGTTTTTTGCTCAAACGC
CAAGAGGGGCTGAAGGTCTGGTCATTTGGGCTTCTCATTAACCTGCTGCTCACTGTTTGT
CCCCTTGTCACTTGTGTTTTAGAGAAAGATGAGGCTGCAATTGAGAGCTCTGAGTTCAAT
GCCACGTCAGTAGCTGATGTGGACAAGCGGGTGAAACGGCGGCTACTTATGGGTAACTCT
TTTCTTCCTCTTTCTATGTGTTGCCATGGCGCTTGTGCTTGTATCCCAGACTCTACTCCT
CTCCGTTCCTTCTCGTTCTCCTCTTTCTGTCTTTATTTATTTATTTATTTTTAAAAGTAA
ACTTTGGTGCCCACTGTGTCAACTCCCAAAGTTGCAACTGTATCTAACGTGATGAAAAAT
GACTAAAAAAAGGTCACAGTTTCTTTAAAACCTTTCCACCTAACTCCACCTACCAAATTT
CTGGATGGCTCTAAGGTTTTCTCAGTGActaacatttactttcccagttacacctcactc
aaagtgtttgtgttccattaccctctctt
>NODE_107_length_340_cov_47.173531
TACGCAATGCAAGCTGAAACTGGTGACAAGACAAGGGTAAATTCAGAAGGTGGTGCTCGC
TCTAAGCCTTTTTTTTCGTCTCTCATTCTGTCTCCCCCTCTTTCCCTCTCTGGCTCTTTA
AACCATTCCATCTTTATAGCTGAGCCAATCAATGGCAAACCAGTGTCTATTGTCTGTTCT
GTGCTCAGGCCACTGCCCTGCTACAGCACCCCCCATTACAGAAATGTTTCTTCCCATCAG
TGCCTTTACTTATCACTTCCCGGGTGACATTGAACTTCCTATGCCCCGGCCGCCGAGACA
CATCTCTGAACTCACACAATTACTCTTCATCCCCACTAACAATTTAGTAATGAAGTATTG
ATTTCCAGATTCCTCTCTTATGGATGATATTAGATTTTGTTTGATAAACTGTGCCTGGGC
CTCTAATCTGCACTGTCCCTTTTCCCACTGTCTGTAAAACAAAGTGCCACTGGAGAGATA
ATGA
>NODE_108_length_603_cov_55.920399
GGCTGTTGTGATTGATTTGTGGATTTGCTCCCTCTTTTTTTCTCTCCATTTAAGTGAAAT
AATGTATGGAAGCAATCTGGCGACAGACATTTTGGAAAATCTATTTGAAATCATTTCAGT
TGAAGCCATGGCAGTTTGTCTTCTTAGCGGAGAGGAGCAAAGTATAATTGTCTGCAGTCT
AGTAAAACACAGTATAACTGCCATCACACTTGACTGAGCTTATAGCCAGCTAGTCCCATG
GCCTCTAGAAGATAGAGCAGTTAATGTTCCCTTTTATTTTAGAGGATATGTCACTTGTAT
CGCAGATTTATACCATGATACAGCAATTTTGTCCAAACAGATGGATAATGGTGTCACCAG
CAAAAAGCCCTGTTTTTATTGAGTTTAGAGCATATTGTTTAGATAGGGGACTGTGTTGAA
CAGCTCCGCCAGCTCTTTCTCCCTTTATCTCTCTAATCTTGCCAGTATTAGATTTGATCA
TTTTTGTTTGAAGGAGGAAAATGTGGCTGTAATGGTTTCCTAATAGCAAACACAGGGGAT
ACAAATCCAGGGACCCTGTTCTGTAGTGCTTCCATAAGCACCACTGATTTATAGAGGTCT
TTATGACAGAAAGGAAAATGATCTGCTGCAGGTATAAATCAGGTGAGGAGTAGGAAATTG
AACTTAGATATCATCTTGTCAGATGCTTAATGCTCTTCCTCCTGTCACATTCGATAGGAC
CAATTTGGAGAATCCTGCAGAGGTAAa
>NODE_109_length_744_cov_22.682796
CATGTAAGCTCCAAAATGATTCCTGGAAGGCAGCACATGCATACACGGCCCCCTTCACTC
TGTCAATCCATGTTTAATCACTTCCATAGAAATTTCCACTGGCCTGCCATGCCATTTTCT
CTCATATCCACCCCCCCCTCTCACCACCCAATTTCTCTGGTGGCTTTTTGAAGACTTAAG
TTCCACACTTTTTTTCCCCCCCTCTTTCTTACAAGTCAAATCCTGGGAGAGGTTGATGTG
AAGACCAGGCAGAGCAGGGATGTGAAGAATATAAACACAATTTTTTTTTTATTGTCCAGA
GGGAAAGGGGGGGTGCCGGGGGTTGGGCGGTGGGGTCTGTAAAAGAGACGGGGACCTTAT
CACAGCCCAGCAGCTCTGTAATTCGCCGCCATGATAAAGTGGCAGCGCGGAAAACCTTAC
AAGGCTGGCACAATCCAAAGACGGATTAGGTTTTTCTGACATAAGCTTCCTGAAAAACTA
ATCAATCAGCCCATGCAGTATTATCAGAAGCGTGAGATTAAAGAGCTGCTCCTAATCCCC
CCACTGTACATTTTATTACACTTCCCAGTGTTAGTTGCCTTTAAATATACAATAAATAAA
TAATAAAACCAAACCTAATTGAGCATGGGGAAGGGGAAAAGGGTTAAAGAGCCCTTAGAG
AGGGAATTTATGTAGAATTTGTGTTTTGTTATGAAGACAGGGATAAAACTGTTGTCCTTG
CCAGAGCACTTTTTGACTTTGAATAGAGCATCACTGTCTCTGGCATGGGGGGGAAAAAAA
CCTCCGGCAGAATTTTACACCAATACGGCTGGCTAAAATTGAATCACATCGATTCGGACT
TTCTTGTTAAGATTTTTTTGTTCATTAACGGGTgaacagatacattat
>NODE_112_length_690_cov_42.575363
GTTATGTAAGTTGAAAAAGTAAGTTGAATAATTGTAGCATAATAGAAAACAATGCGAGAG
CCACTGGATCAGTTGTACACTGCTTTGAATTCTGTCTTGCAAAAAAAATAGGACTATGAC
ATACAGTACAGTTGGTTCAAGTGAAATATATAACCTTGTCTAATTAGACTGCGACACGAT
ATGCTTCGCAAAGTAATTGCCGTTGTGTCCCTGTCAAGCTGTCTCATTATCAGCGCAAAT
TGGATGGATCTCTCCCAATCAGATTACCAGCGAGCGATCAAACTTCTCAGAAGAAGGCGC
CGGAGCCTGGCAGGTGGAATACCTCTGTTTTACTGCAAATGTGACCATGCAAATCAGTCA
GCTGGTGCAGAGCTCCAAGGAGTTCCTTGTGAAAATTGCATAGAAATTTCTGAATAACGG
AAGGCATGACACCTCTTTGAAAAATGCAAAAGTGAACAGATGGATGTGTGCCACCAAACG
CTCTCATTGCAGCAGGCTAATACTGCGCCTTTGACTGCGATCCGCGCTTGATGTTAGCAG
TTCATCTTCCTCTATTGTGCTTTTCCTTTTGGAATGGGAGAAACATTTTCCCTGTGGATT
GGAAGGTTTTCATGAGCAGGCAGATGGAGAAAATATTGTTGACATTAAACTGTTCCTCTT
TAAGGGAATTGTTGTGACAAGGTGGAGCTCCCATCACTCGAAATAGCAGCTGTGTGCTGT
TTACAAAGGGGCCCAAAGCAATGTTTGTTTCCATTGAAACGGTGGCAACTTTTTCTGTCT
ATGTAATGAAGAAGCTCCTGGCATTATATGTTTGCTCTCACATCTACTGTCATC
>NODE_113_length_923_cov_8.190682
AAATCCAGTCGTGAAATTTCCTCGCTCCTAAATATTCCACAGTCAACTGTCAGCTCTATT
ATAACAAAATGGAAGCGTTTGGGAACAACAGCAACTCAGCCACGAAGTGGTAGGCCACGT
AAAGTGACGGAGAGGGGTCAGCGGATGCTGAAGCGCATAGTGCAAAGAGGTCGCCGACTT
TCTGCACAGTCAATTGCTACAGAGCTACAAACTTCATGTGACCTTCAGATTAGCCCAAGT
ACAGTACGCAGAGAGCTTCATGGAATGGGTTTCCATGGCCGAGCAGCTGCAGCCAAGCCA
CACATCACCAAGTGCAATGCAAAGCGTCGGATGCAATGGTGTAAAGCACGCCGCCACTGG
CCTCTAGAGCAGTGGAGACGCGTTCTCTGGAGTGATGAATCACGCTTTTCCATCTGGCAA
TCTGATGGACGAGTCTGGGTTTGGAGGTTGCCAGGAGAACGGTACATTTCAGACTGCATT
GTGCCGACTGTTAAATTTGGTGGAGGAGGAATTATGGTGTGGGGTTGTTTTTCAGGAGCT
GGGCTTGGCCCCTTAGTTCCAGTGAAAGGAACTTTGAATGCTTCAGGATACCAAAACATT
TTGGACAATTCCATGCTCCCAACCTTGTGGGAACAGTTTGGAGCGGGCCCCTTCCTCTTT
CAACATGACTGTGCACCAGTGCACAAAGCAAGGTCCATAAAGACATGGATGACAGAGTCT
GGTGTGGATGAACTTGACTGGCCTGCACAGAGTCCTGACCTGAACCCGATAGAACACCTT
TGGGATGAATTAGAGCGGAGACTGAGAGCCAGGCCTTCTCGACCAACATCAGTGTGTGAC
CTCACCAATGCGCTTTTGGAAGAATGGTCAAAAATTCCTATAAACACTCTCCTCAACCTT
GTGGACAGTCTTCCCAGAAGAGTTGAAGCTGTAATAGCTGCAAAAGGTGGACCGACATCA
TATTGAACTCTATGGGTTAGGAATGGGATGGCACTTCAGTTCATAGTATGAGTAAAGGCA
GGTGAGCGAATACTTTTGGTAATATAGTGTATATCCTGTTTAGTCAG
>NODE_114_length_390_cov_46.935898
TAGCAGGCTGCATGCGGGGCAGCAGGATGCTTAAATCTGAAGAAATCTGTGTAAGCTTAT
TGTGATGGGCAAATGGGATAGCCCATCTCCTATGGTACATCCCATGAACCTAAAAAACCC
TAAATAAAACATCAGTATTAAGTTTGGTCCATCACCAGAAGCTGCATTAGGTCTCTCCTC
AGTTTGCTCCTTAATTCCATCAGAGTAATCCCACGTTATTGCCCTCTAACAGTACCCTAA
ACGGAGAATAAAAAGTTTGCTCCCCTCTAGCAGTGTATTACCAGGAAACAACAGGCCCTC
TCCTCATTAAGTTATAGATATAAATGCTCCAAAGCATGAAATTACCCCCGAGCCTCCCTC
TCCAAATAACCTGGTTTGCAAACAAATGATCCGAGCACAAGCAGTAAAAGGCAGATTATT
AAAATAATAGGAGGGATTTAAATTTGCATCCACAGAACAATTCAGCAAAGGACTGTGCAA
TTACTCCTCCCCTCCTCCTCCCCTTTTCATTCCACCTTTCTACTGGCAAGCCCA
>NODE_132_length_145_cov_179.903442
CAACCAATTATACATTCCTGAGGCATGTGCAGGTCCTATTTCACAGGAGCGAGAGGCAGA
TCCTCTCCAGCCCTGTCTCTTACAGTACATCTCTCCCCTTCCATTTAAGAGAAGGTAAAT
AGCCCAGACAGACAGCTTCATTAGCCAGCGTCTGAAGAGCGCGGGGCCGATTGTCGCTTA
AATAGTGCGCTTTTACTGCAGGCCCAGCCAGCGACCTCCGATCAATTACAGCTGACATTA
TTGTTTGTCGGGAGCTTTTTTCCTGGACAGAGGGAGTAAAAAACGAGAT
>NODE_133_length_317_cov_19.845427
AAAAAAAAAAAAAAAAAAAAAAAAAAAAAAAAAAAGGAGTGAAAACAAAGGGCACTTTCT
GAAACATCTTAAAGTAGAGTAGTGAGGCGTGACATTCCCAGGGTGACGGGACACAAAAGC
TGAGGTCATGGGGATGAAAAAGAGAATCAAACAGCCACTTTCACACGTCTGCCCTCCTCT
GCTGCGCCCCCCGAACACAATAGGAAACAAATGTTGTTAAAAGAGGATCGATGCCATTCA
TCCTAAAGCAGCGAATGATAGCCAAACAATATTGTCACAGTGAATCGAGTTGAGATATGC
TGCCACCCAGACCTACGGAGAGGTGGAGAGGAGCTGCTATTCAGGGAACGATTAGGGGGG
AACTTAAGCTCAGAGTGCTGCTGCTTAGAACGCAGGGGAACATTTATTGTCAGGGCTCAA
GTTTGGAGAGAAAAAAAaaaagaagattaattaatcaaaat
>NODE_134_length_664_cov_41.234940
GTTGAAAAGAAGCCTCTCTTTTTTTTCCCCTCCTCGCTCCCTCTCTCCTCTCTCTGCGCT
CCTCAATTAACAGAATCGTTTCCTTTCAACTAAAATGAATGTTATTGAAACCAATTAGCA
TGGACTGGAAAATCTCTCGTTAATGAGGGGAGTGTGGGTGAGTAAACAGGAATGAAAAGA
TGAAATTAGAGAAGAGGCTCTTCTTGTTGGCCTGGAATAATGACATGCTTAGTCGCCTAA
TTGTCTGGTGAAAAGCACCGCTGCGATAGTAACAGATTGCGGTGTTCATTAGGCAGCAAT
GGGCCACCTGCTGCTGGGGCGGCGAGCCCGCAGTCCCCGTACACGTGTTTATCCCAGGGG
GCACTTTTTTTTGGACACGACGCTCACTATGAAAAGCAAATGAGCTTGCCAATATGCTGC
AATGTTGTGTCCTTATTGCCAAGGCACAGAAGCATGATATGTCAAATCAAATGAAATGAA
TGAAACCCAATAGTGTGAAGCTGGAGGGTTTCCTCTTTCTTTTTTTGATGATGTTTAGTG
GGAAATGACCTATAAAAATACACGGGTTAGCAAAACTATGTAATTTCATTATAAAACCTA
AAGATAAGTATTCTATTCATCGTTTCTGTTGTCATATCTCATCACAGAGCTCTTATTGCT
GCttttgaggcctagtttgtaaagagtgtgagggttgagagagggataatgggcctctaa
ttgcagcgtggatcaggttgggagggggtggtgttctcccagcatttatccccctccatg
aaatatttaatggctcgccgggagaaac
>NODE_135_length_316_cov_34.325951
CACAAGAGAGAAAAAAACAGGAATACAAGGGTCCCTCAGTTAATGTATCATCATCTGAGT
GGGTTTGGATTGGAGTTATTAGAGTATTTCACTTCATTGCATGACCTCCTGTTCCTCCTC
AGATCATGAATCCTATTCATTACCCAGTCCTTCTGGAGTGCCCGCCTTTATAATATTACT
CAATTTATATTCTGAAGCGGGCTCCTGGGAGAGCGATCAGCGCTCCGAAACAGCGACCCC
CCTATAACCCAATCACAATATTTAAAGGGCAGCAAAGAGCTTTTTAATGCGCGTCGTAGA
TAACCATTTAAAGTGTATTGCTTTGGTTTAATATGACCTTAACAGGCTGGCAGTCACATG
TGAAGAATGAATAAGCTAATAGGAGAGACGACAGGGAGAAAGAATGAAATCAAAAAGCAG
AATATGAGAGATTTGTTTCAATGCTTGCTggcctcttgac
>NODE_136_length_326_cov_1.481595
TTTACAAATCGCCCATAACAATTCTGTTTATACAAGAGCGCTGTAGTAAAGTGTTGGTGT
GTGCGCACATGCATGTGGGTTGTCTAAAAGTAACTTGTTTCCTCACTCACCATATTAAAA
TCTGAACAGTTGTATTCATGATTCTACTTCAGGCAAGATCTTCCTTTACTGCCATTATAA
ATTAATTTCAAGGTTGTGTAATTTCAACATACATTACTGTTATGCAACTAGTTTGTGGTT
GCAGGTAGAACAGAATCACCACATATTCAGAAACCTGCTGTTGTGTTGGGTCCTAACATC
AAATCATTTGTAAGGCTTGTTTCATAGTCACAGAACCTCATGGCCATGAAAATAGAGTCC
CTCATCTGAACATCAGAACATTTCAAGTATTTTGATGAACAGTGTacacataggtgactg
agagccacatcatagcaccaactcaaaagattctacaaatttaatatcat
>NODE_137_length_798_cov_44.457394
TTCGTCATACACACTTTAATTTTGCAACATTTTAAATTCATATTGTTAACTTGAGTTGAT
CCCCCTCCATCAAATGCAGGTTTAAGAAAAGCCAAGAAAAGGCAAGTACAGGGCCATAAT
TGATGGCTCAAAGTGTAAGCTTTCTCTCTGAGGGTCTGCTCAGGTCCTGATCCCCTGGCC
TCAACCTGAAACAATCACTCTTAGTTAACGACAACACTTCAGCTATTGACAGCGTGATCC
CGTAAAGCAGACACTTCAATCAACAGAGCAGCCGGAGGAGGTGTTGTGTTGGAGGAGAAT
AAAAGAAGGAGGGGGGCATGGGGACGGATGAAATCAAGAAGTAAATAAATGAATTGATGA
ATGAATAATAGAGTGGCCAGCTAGTGGCCTCTTGGAGCAGCAATGCAGTATTAATAACTG
ACTCTTACTGTTCGTCTCTGTGTCATCACTGATACTCTTAGGTGGACCATGGCCAGCATA
ACACACTGCTGATCTGTACATTCGATCCGGATTACGTACTTTCTTCAGTCCTTCAGGAGG
CAAAGAGAAAAGTAGAGAAAATCGAGGAAAAGAAGCATTCTCCCAGCCTGTGATAGCTAA
GCAAACTCCCCATGCAAGCAATATCAGTAACAGAAACTGCACAGTATGTTGAAATACATT
TAAAACACACAAGAGCTGTTGGGCAAAATATGATGGGAATAATATTAACATTCTAATACG
ATAAGGCTCATAAATCACATTGAATTTGTCCGTTATCTGGTTAAAAAAAGTGAAGTTCAC
CACAAACTGAATATTTTTGTCCCCACAACAAAAATGGCCTGTAATAGGGGTCACAGTAGC
TCTGGCTTGGTTTGATACGGGTCAGTGAAACTTCTTGTTGTATCAATGGTAAACTGGATG
AATCAATACAATCAATCAGTGGAGTCCGTGCAAAgcagtcag
>NODE_138_length_504_cov_13.206349
GTTACTTATTTTTAGAAATGTGGAAGACTTTGCCATCACCTAGACTCGAAGAGCTCAGAA
AAGCCAGACTAAACACCTGCGCCACGAACTGAACAGAATCGCAAGTACTCCAGAGTCCCT
CTACTGTGTCCTGTTAGATTATAACACATCATTTGACTTCATCTGCAGACTCCAGCAGGA
ACAAAGGTTGTCAAACACAATTTAGAATGAATAAATCATATTTGCCTGTATACCAGCGGA
CACTTTTACAGTGGGCACTCTAATTTAGTATTTTGGGCTGTTCTTGTTTCTTGTTGTCCT
GTGGCGGGCAGAAAGGCTGTGACTCAGCTGTTTGCATGCAACATTTGAGAATAATGGATG
TGAAGGCACACCAAACACGGACCTTTAAAAATGCATGAGCGCCCCCCAAAAACCTCCCTC
TCCCTCCACAGAATAGAGCTATCACTGGTGCCTGTTATCTCCCCGAACCCCCAGGTAGAA
AATGGTAATGATACCACTTAACATCGCTGCACATATGGAGGGAAAATGGAAATGCCAACA
GCACCTCAACTATAAAGCAAATCAAATTGAAATATTAATCCGCTGATTAATATAACATTA
TGAGAGCCCATTCTCTTTGTTGTTAAACAACAAAGGGTTGCAAAATAA
>NODE_141_length_648_cov_32.632717
AATTTCATAGCTGCAGAATTTGAGGAACAACAAAACTGCATTAGTCGGTAAAAACGAATG
CAGGCCTAGTGCATTTGTGCCAGACATGACACCGGAGCATAAACGACATACAGCACTCAC
ACACTAGTGCGAACATTTGCTGCAACGCAGAATCTCCACACTAATCAAGGGAAGTCTTTG
GTGCATTTTCCCCCTTCTACATCTGACAGATCATAATTGGGGCCTTTTTTTCCACTTCCT
AAGACGCTGCCTGAAACCTGTGATGCAACAGTGGGAGTCGTACCCTCGCTGCCTTTCAAA
TCAACAGTGGTGTCAAAACAGAGCCCTGAGGAACCCCCAGTAGAGCATGGCTCACTAGAC
CCCTGTAGAGATTTGAAGACCACTTTGGAACTCTAATCCACTCAAAATGTGCTGATAATT
TTCCTTGCCAGGACACTCTCTGCCTGGTGTCACAAGAGTGGCCTCCCGGGAGCAGATCAG
CCAATGATAACAAAGTAGCCAGATGTCTGGCGCTGGCAGAATCCCAGAAGCCAGACAGCG
GCACGCAGCAGCATCCGCTGTGGGCCACAGATCAAAGATACCTGAGAATTACTTATGGGC
ACAAAATATGTGTTGCTTACTCTACAGTTCCCATTAATAACAATCTGGGAGAATTTGTAT
TTCTAATTAACTCTTTTCTTTCGGCATACAAAGTGCTGTAGGTTGTCTAAGGCTGCAGCA
GCAATTTTTCTGTGGCAACTGCGAGTCGACAACAGGAAGTCGGATGCAGCGCTGTCTGAA
GGAGCCAGATCA
>NODE_142_length_308_cov_25.055195
GGGGATGGCCTGCCTTTCCTGGCTGGCTCTCCTCCCTTCTCTCCCTCCCGCTGCCGCACG
CACGCTTCTGGGCTACCTGGTTGATCCTGCCAGTAGCATATGCTTGTCTCAAAGATTAAG
CCATGCAAGTCTAAGTACACACGGCCGGTACAGTGAAACTGCGAATGGCTCATTAAATCA
GTTATGGTTCCTTTGATCGCTCTACCGTTACTTGGATAACTGTGGCAATTCTAGAGCTAA
TACATGCAAACGAGCGCTGACCTCCGGGGATGCGTGCATTTATCAGACCCAAAACCCATG
CGGGGTGGCCCCTCGGGGCGCCCCGGCCGCTTTGGTGACTCTAGATAACCTCGAGCCGAT
CGCTGGCCCCCCGTGGCGGCGACGTCTCATTCGAATGTCTGCCCTATCAACTTTCGATGG
TACTTTCTGTGCCTACCATGGTGACCACGGGT
>NODE_144_length_542_cov_34.511070
GACATAAACAGTTGCAGCCAACCAGCAGGGGGCCTTTGTTCTTTGCAGTAGCCACCTATT
TTTGTAGAAAATCAACCATCCACATTACGGCCTAACCTAGCCCTTTGTGTGGGGGATAGA
GGTTGAACGGTGGTGAGCAGGGCGACTGGAGGAGGGAGGGCTGGGAGCGAATTCTTGTCC
AAACATTCTGCACGCGGATTTGTATTCATTGCACCCCTGCTGCTATTGATATCATTACGC
AGGGTGCTCATGCTGTGAGGAAGGGGGCTGGGACTGGCAACGGGGAGGTCATGGAGCCGA
AGGCCCTAACGAGAAGTGACACTGGCTCCAGGTCGGCCAAGCATCCACCGGATTTCAATG
GGAGCCGCACTTTCCCAGTCAGCGCATTAGATCAAAGATCATTACCTGCTAATCAAAACA
CATGAACATAAGGGCTTCCCTTCTTCCACTCTTCTTTTGCTTCTCTTTAGCTGAGCTGAG
GCTTAGGAGGAGATGCACCGGGAGATGAAGGAGGAGACGGCACCAGCTACTGAACTGGAT
AGACCTCCATTGCCCCATGAACATTGGAAGACACCAACTCCTTTACTTTCTGGACTCATT
CCAGAAATCTTCCTGCAGCCTTCACCAGCTATTAACCAACTTTACAAGAAATATGCTATA
ATATATGCTAAATCAGAACAAGTTAc
>NODE_145_length_578_cov_53.133217
AAAAGCAAGGGTATGGGCAGATCCTAAATCCTTAAGCTACAGCACTGTTAATGTGTTTAT
ATATAAACAGTCAGAGGATAAGCCCTAAATCCACTGCCAAGCTAAATGGTTTATGCATCT
TTTTTGTTTGTTTACTTCTATGTCATTTAAGCAAATTGGTCCGACATCCCTGACGAGCAC
GAGATCTAAAGTGAGTGTATTTTGCATTCATGTCCAAAAGCTTCTCTCTCTCCCTTAACA
CCACAGTAACCTCATCTTCACCTTTCATTTGGCCTCAGAGAGATGTTAACAGACTCAGAT
GTGCATGATGGCAGTTCTGTGTGCTTTTTTTCCCCTCTTCTTCGTCTGCACGCTCTCCTC
TTCCTTTGTTCCACTGGTCTAATCCAGTATGTGTGGGCCGGTAAGTTTAATGGAAACAAT
TTATTAAGTCCGGCTTAAAATGCCATCTGCAGCTAAGCCTCCCAAAGCCGCTAAGCTCCT
GGTTTCGCCCCGGAGCTTGCTGTGTTCACGCTTACTGTAATGCTCTGTTTAAAATGAGCA
CAACGGGTCAAAATTAATCAGGATTACAAGGGCACAAATCCACTTCAGAAATGGGTTTTC
TACCAATCTTTCTCCTGCTATCCCAAGATGCCCCAGGTTTCTCTGGTGGACAGCACACCA
CATGGGTTCACCATCAACACCATGGCAGGTTGCATTTAGCTGAGACAACAGAACCTCAGA
GA
>NODE_146_length_371_cov_3.175202
TTTGGAAACAGAGTTATTGGATTATTTTGTAATATATTCCTGACTCATTTCGGTCTTAAC
TGTGCATCCGTCACAAGTTTTTGGGCCACATGAGAAATTTATCTATAGGACGACAAGCAT
GCAGTGCGGTGTCACATCCTCTCTGTGATATAGGTCAAAGTTACAACTTTTTTCTTCTCT
TCTCTCCAACAAGAGAAAAAGGAGAGAGATAGAGAGGGAGAGGGAAGGAAAGGTGGTGGT
GGTGGTGGTGGGTGCAACAGATTCAGATATCAGCTGTCTGTTTTACCCCTGAGAAAAGCT
CAATGAATCATACAACTGCAGAGGACTCATTGATGACAACTCCCTGTTTTCTTTTTTCTT
TTTTTGGGGGGGTTAAAACAAATGTGAGTACACATTCTGACAAATGCAAATGACAATATA
GTGCAGAAACTCAGCTGTGCATCAGCCGTAGGTTAGCCTCTCTCTCTATATATaaacccc
acaccttagtgagctcatattgtcagtgttgtttc
>NODE_147_length_696_cov_56.015804
TTTATTATACTGAACATGTCTGTATCTCCATAACTACACAAAAAAACAAAATAAAAAAAG
TACATTTACCCAATAACAGTGTTGCTAATTATGAAAAATGAAGATGTACTTTTAATAATC
ATTTATCCCTACTTAACATTAATTAAATTAAATTTCATGATCTCCAAAAACGTAATTTTA
GAGTTTAGTTGAATAGTTACACCACTGGCTGGTGTAATGCTGGTAATTACAGAATTAATA
GTTCTGAGAAAGTCTCAACTGCACAACACGAATCTCCCATCAGTCTCCCCACCGACCACT
TGAAAAGCCACAGAGCGACAAAAAATATTGCTGAGAACAGGAGCAGCAGATGAGTGCAGA
CTGATGAAACAGACTAACAAACTAAGTTAGATGAGAAAAAGAGAGTTGAAGTAGCAAAGA
GGGAAAAGGAAGAGAAGCGAACAACACAAAGAGACAGAGAGAAAGCAGAAAAAAGATGGC
ACTATGATATAGAACAGATTGTGCTGATTCTACTCTCTCTCTATCCGCCTTCCATCAGTG
CCCCCATTCCTCAGCCAGACACTTTCTTAAGCTAAACTAAATGGGCTAATTAATCTGGGC
TAATGGTGGGTGACAGCAAATATGCTAGCACAATTATCACCCTATTAAAGATTCATATTC
CAACACATAATTGAAAATGAAAAGGTGGGGTGAAGGGAAGATGGGTGGGAGTCTGTGCCC
CCAACTCCCACACACACATGCAGAAACTCAGCACCACATCTTATGAATTGTTACTTCAGC
AGTGCATGATGCAGTATGATTTTATGGCTCCAGACGTTTAATTATTGGGATTGGGCAAAA
>NODE_148_length_414_cov_14.386474
GATTGATTCAGCCACATTAAGTGCATTAAGAGTCTAACATTATCAGTTGAAGTTCTATTT
TTCATAAAACCAACCTGGTTGGGGTGAATGATACTTGGTAAAACCAATTGTAGGCGTGTC
GCCAAAATTTTTGTGACAACCTTACAGTCAAGATTAAGCAGACTTATAGGTCTAAAATTG
GAAGGATCTGCTGCATCTTTACCTGTTTTGGGAATTAGTGAGATTACAGCTTCATTAAAG
GGGAAACATTGTCTTTAAAAAACTGCAGTATTGCTGTTTTCATGCTCTGAACCAGCTTTT
CATGCCCTGAAAAGGCCTCTTTTGCCACATAGTGGTTCACTGAATTAGATTCACACAAAG
TCACTTGACACAACTTTTGACTTCATATTTATCATATGTGAACACATCATAACATGAAAA
CGTGGTTGGAAACATTGTCTTTGAAAAACTGCAATATTGCTGTTTTCATGCTCTGAAACA
GCGTTTGGCATGCTGAAAAGGTCAATTTTACCAAATGGTGTGTCCACAGAATTTCCTGAC
AGATGTTCACTTGAAACA
>NODE_153_length_190_cov_173.994736
GGAGAAGACAAAGAAGTGGTAAGGGGGTGTGAGGAGAAAAGAGAGATTGAAGAAAGCATG
ATAAAGAGGGAGAGAAATAGTGTCTCGCTCTTTTTAAACTTGGAGATGCTCAATCCCTTC
TTCTCACTCCAACCTGCATTTCTGGGTCACTAGAGACATTTAAACTGCACTTATAATTAA
CAGCTATTTTTAAACAGGGAGGGAGAAGTGGAGCGGTGGCGAGGTACAAAAGCATTAAAA
TTGCCCCAGATTCGCTATTGAATAGGACACATCAAGGCAATATGCTGGCAGATCAAAGTG
AGCGAGGAGAAAGGAGACAGGGCCGATCAGTGGG
>NODE_155_length_436_cov_17.580275
AAGGCAAATGCTGTTTCAAGTGAACATCTGTCAGGAAATTCTGTGGACACACCATTTGGT
AAAATTGACCTTTTCAGCATGCCAAACGCTGTTTCAGAGCATGAAAACAGCAATACTGCA
GTTTTTTAAAGACAATGTTTCCAAACATGTTTTGACTTCACAATGTGTTCAAATGTGATA
AATATGAAGGCAAATGTTGTTTCAAGTGACTTTGTGTGATATAATTCAATGAACACACTA
TGTGGCAAAATTGGCCTTTTCAGCACGCCAAACGCTGTTTCAGAGCATGAAAACAGCAAG
ACTGGTGTTTTAAAAAAACAATGTTTACAAACATGTATTGAGTTCACAATGTGGTCAGAT
TTGATAAATATGAAGGCAAATGTTGTTTCAAGTGACTTTATGTGATATAATTCAGTGAAC
CACTGTGTGGCAAAACAGGCCTTTTCAGGGCATGAAAAGCTGTTTCAGAGCATGAAAACA
GCAATACTGCAGTTTTTTAAAGACAATGTTTCGAACCACGTTTTCATGTTATAATGTGTT
CACATATGATAAATATGAAGGCAAAAGTTGTTTCAAATGA
>NODE_156_length_559_cov_15.688730
AACACTATGGGGTTAAGTTTCAGTCCAGTTTTCATGAAGTTGCATCACAAAATTGTGACC
TTGATTGAAAAGATCTAGTTAATCATTGTCAACTTTTATGGGAAGCTCAAACCTTATGTC
AAACCAAAACAAGAGAGATATATTGGCATGATAAGACATGATGCTATCAGTTGTCTATAT
TTGCTTTTGAAGATAGTAAATGACTGCCTTGATTTTGATTTTGACTGTGTTTTTTTCTGC
ATCCACTGGAGCTGCTGGAATTTTTGTCTTTCTGTTTTTTTATAAGGATGTTGACTCTGA
TGACCTCAGTTGGCAGCAAAGCCTCAGTTGTTGATTTTACTAAAACGGAAAAATATCTGA
GAAAATATCATTTCATTTCATTACATTTTACAAGTTGTATTTAATATTATTTCCCAATGT
AGAACACTTCGATTGAATAATTGGCTAATTTAACTGGATTCCACATAAACGTCTGTAGCA
GTCCCTGGCCGCTTTATTGTGTGCTAATGCAATAGAGAACACTTAGCAATAAATGCTCCT
CTCTGATGAGCTCACAGAAGCTTTCCAAGATGGCCTGATGAAATTGTAAAAATTAGATTT
GAGCTAGCTGCTAATGACTCCTAAAACAAAGGAAAATCTCCAAATAGAATTAGCCTGCCC
TCTTCTTCTCTAAATACATCATATGTAAATTACTGTCATTTGG
>NODE_157_length_592_cov_39.733109
ATTATGGAAGTGGCTGTGAGTTCAGACTAATAACGCTCTTGTTCAGGCTGTTTGTGGCGT
ATGGCAGCGTGATGCGTGAAAAAATGAGGTAGTAACTGTTGCTTTATGTTTCAAACTTTG
GGGCTGTAGGATAGAGACAACATGTCAGCAAGTGGACAGCTGAAACTAGGGGCTGCATGG
ACCCCGTGTCAGTGTCCCCCTCTTCTCTGGCCACACAGTCTTAAAGAAACCAATACGCAC
AGATGGAACAAACTGATCACAACAGAAAACTTTCTCCCTGTCCATCGCTGCTCCCCCCTG
CTCCCGCCTTCAGCCCATACCTGGCCTGAATACCATTAGACCTAATAGAGCACGGTGTGA
GGGACAGCCAATCATGATGGCGTCCCGTCAGTGACACCGACATGTATCTTGGTGCTCATT
ATCATCCTTGAACAGCGCCAATTTACATCTGATGCTCTGACTAATTCTGCTCCAGTGTTG
TCAAGAGGCATAGGAAGTGGCCTGGCCGTGATGACAGCGCGGCTGTCAGGAGCCCGTGGA
TGGAGGATTCCTCGGGGCATGATTTAATGCCCATGTCAAGCCCCGCTGTCAGCCTCTCTC
TCTCCCCGCTCCCTGCGCTCCTTCTCTCCATCCAGCCATTAGGATTCAGCCAGCGGAGAG
ATGGAGCGATAGAGCTGGCGATTGGCCTGCTTAGGATTCACACTCTGGGCGAGAAAATAA
CACGCCCTGTTTCACA
>NODE_158_length_438_cov_51.990868
GACAAGCCTTTCGAGGTTTAGTGGCTGCCCTCTCTCTTGCGTCAACCCCGGGGAGAGCAA
TACTGAACCCAGCGTGGTGCTGCCACCTTTGGCAGGAGAGCACATGGGACACCCCACTGG
CAGTTCCTTAAAACTCTGCCCCTCGCACAATTTGCGAGACTACCCTGAGACGAGGTCCAG
TGCATATGTTGACCATTCGGTTCCCAATTTTTCAGACTCTGGATACCCCAGTCACCGTTT
AGAGCACAGCCCTAGGGGCATTATCATTGGAGCCAATCTTTCTGGAGCCGGCATGCCACC
CGTCACTGATCAACTGGCATCAAGAGCTAACCAACATGGCGGGATTGGAAGGTATCGTGA
CTTCCCTGGCTGCAGAGACAACAGAAGCCATACTTTTTTCACAAGTTATCAGGAGCAGGC
CCACGCCTCCGCCGACGCATCCCGAGAGCTCGGCAGCCAGATGATGCTGGGGCTACCTGG
CGACCTCCTCACCCGGACTCACCCCTATGGCCAAGCCATCAGCCCCAAGGGAAACAGCCA
GCAGCTTGTCACACAGTTCCTGGGTCTGTACAAACCCCTGAa
>NODE_159_length_507_cov_34.942802
CCCTCTCTCTCTCTCTCTCTCTCTCTCTCTGTGCGTGTGTGTGTGCGTAGTCTATACCGG
ATTAAATGGCACCTCGTCTTAAATGGCACCTCGCCTCGTTTCCCCTTTCCTTTCATCATC
AGCAAAATAAAGATTAGGCCTACAGAGGAGATTGTGCAGTCTCGCCTTTAGAGGCGCAAG
GGATCTTCATTCCTCCCGCCTTTGTGATGATATTGATGATGATGATGGCCAAGTGGACAG
TTTGATTTTTGTGTGGCGAGCTAGTTATAAAGAATCAATATTATATCAAGGGGGTAACTT
TGGTGATAAAGGACTTCAGCCACTGTGGCTATTCATCATAAGTCTGTAGCAAGCAGATAG
GTCAAAAGAAAAAAATGCAGAGATTTCTGTCAAATCTGGTAACACAGACTCGATGCCTTC
GATGCTTCATGTTGTGCATAGTCATCCCCCATAGATCTTGATCACTGAATGTATAATGAC
TTCTATTGGGGACTTTAATATAGGTGAATTTGGAAGTGTGTCAATATTTGTGAACATAGA
AGTCAGTACATGTAATTAAACAAATGGAGCAACTGTAAAAATGGATTCACTAAGTCATGT
TGGATTTATTAAGTACATGTCTATTTTTGTACAGGAGAAAGTCAAGGTCAa
>NODE_160_length_634_cov_23.487381
TTTCCACACAGGCACGGTACAAATGGAGCCTGGGAGACTTGAACTGTATCCTTATGCTGC
TTTTATAGAGTCATCAGAGGAGGAAGATGCTGCTGTTGCTGCAGAGGAAGAGGACTTTGC
TGCGCGTGACACCGACGCGGAGGTCAAAGGTCGCCGGGATCTCCTCGTTCTTATGTCACT
TTATTAAAAAATATTAATGGCGTCTCTCCCGTCTATCAGGTTGGCTGCCTTACCCAACCA
GCTCCTCCTTCCTTTTCCCTCCCCCGGCTGATCTCTCCTTCCATCCCCAGAGGGGGTGAG
GGAAGTGGGGAGGATTTTCGTGCTGCCGGGGGCGACAGGCTCTCTGTGCCATCCACTTAC
ACAAACGGCAGGATCAGCGCTCCACACAAGAATAATTAGAAGATAATGGGTAGTAATGCG
GCCCGATCTGTCCCGATTATCTCCTGGCACCGACCGGCACAGCGCCATCTGGTGCCAGAT
CTCGGGGCAGCGGCTGCTCTGCCACATGAAAAGAAGGTGGGCTTAGGCTTAATCTCACAC
CCCATTCTGTTATTGACTGTCTGTGCGGTGCTGTATTCAAAAGTGAGAGTGTGTGCGTTC
GCATGTGTGTCAGGCTGTGTCTGCCCCTCAGAGATGGCGGATATTTATCACAGAGAAAAA
GTGAGATTGCATTTATATTACATGTATAGGTGACAGCCGGTGTTGCCGAGTGTCTTGGTG
ATCGACAgtaaagcagagtgttgttgagagccggtgtgagtttctgcagagctgttac
>NODE_161_length_529_cov_30.493383
TCCCAATGAAATAAAGTTCTAAATCCTAACAAATTCTAATGAAAACATAAATCAGCGAAT
TACAATATTTTTGCATCGCTATTTGAGTACCTCGATATCACAGCATGATTCTGTAGTGAT
TCCCTCCCCTGTAGCACAGTTTACATTGCGAGGTGTGAGAGAAGCAGAAAACTATAATAA
TTCCCTCATCTCATGTCCATTAGCATGTACGAAAACCCCAAAATCTCCAGTCTTGGGCAG
ACACAGGCAGACAGCACGCATCTCCACTTGTCAAAGAAAACTTTTATCAATACCAAGAGC
ACTTGAAGTTTGTTTGCATTTTGTTTTCCAGCACTCTTAACAACTTCAGAAGTCAGATCA
CAGGAGTATCTGATCAAAGCGCTTCGTGGTTAGTTCTGGAAACACAGGAGTGCTACGCCA
CGCTTTGATACTCCACATCAATATTTCAATTCAACAATCACTTGACATGCACCCATACTC
CCAGAGACGAAAGACGAAAGGGGAGAGAGGGAGAGAGGGAGAGAGAGAGAGAGAGAGATC
CAGGGAAGATGGAGGGGGTTTGTGAAGTACATATACAGTAAAAGAAATGGATTGAAGAAA
TCACTACCTTGTTCACCTTTGCAGCGATGTTGTATAAATTGAACTGAGATGCTCCTTACA
TCACTAATGAGCT
>NODE_162_length_687_cov_43.599709
GTTGGTTGTTGTGCATTGTTGTACCTTGTAGAGACCTTAGGGATGAGTAGTAAGACATTC
TCGTTATAGGCATGCTGGAATACATTGATAAAGAAAGTAGTTGGCAGACTTTGTGATTAC
ATTAACCCTCCACCTTACCTCACCCACACACGGTTACTAACACTTGTCTGATGCTAATGT
TCAAATCAGCAAGCAATGGTTTTGTCTTCTTCCTCCAGGCATTAAACCTTTCCAGTGTGA
CCGCTGTGGGAAAAAGTTCACACGGGCCTACTCCCTAAAGATGCATCGGCTGAAGCACGA
AGGTAAACGCTGTTTCCGGTGCCAGATTTGTAGCGCCACATTCACGTCCTTCGGTGAATA
TAAGCACCACATGAGGGTCTCCCGACACATAATCCGCAAGCCGCGGATTTATGAGTGCAA
AACGTGCGGCGCCATGTTCACCAACTCTGGCAATTTAATTGTACACCTGAGGAGTCTGAA
CCATGAGGCATCCGAACTAGCAAACTACTTCCAGAGCAGGTGAGGAGTTTGGGGGCGCCG
ACCCCCATCATTTACTCAGATCTCACCTGGATCAGAAAATAACTTCAGTTTAGATTCTAA
TACCTGAATTTCATTGGATCGTTGTCGTGGCTTTGGTTGTGTAGAATTGTTTTTAAGATG
ATTGCCATTGATTTGAATGCTCAAATCAAATGTATCTGAAGTATTTGACTGTATTTATTG
TGGAATTTTAATTTCACTTGTTTAAACCAATCTTTTGGGGAAGTAGCATTTTACATTTAT
TATGACGGTTGGATGAGAAAAacaataccactctcatgtctatatggtata
>NODE_163_length_485_cov_49.556702
CTTTGCATATCCTTAGGTGTTTTCCATTTGTAAAACTCCCCATGTGCCTTATAATCTACA
GCTGTAGGACTTTGATATTCTGTATGTTGACCTGACGTTCAACCAACAAAACTATGCATT
GACAGGGGTAAAAAGCAACGTAATATCACTCAACCAAGTAATTCTCTATAGTGTTTGTGA
GTTCAGAAGGGCCATCAAATTTCATGTAAAATAAGCTCTCATGCAGGAGGAGACACTCAT
ATTTTACGTCTAATTCTGGAGGAGAAGATGTATTTCTTACTTCCCCAGGAAGCATGATTG
GTGTGTGTCTGTGTATCATGATGAGATCACTTGGCGGGGCTGAGGATAAAATGTCGCTTA
GGATAATGTGATTGCCCTTAAGGTACAAGGAGGTGAATTATATTCCCTGATTTATAATCT
GAAAATTAAAGACTCACTCATTTTCTAATTTAATTCCACCTTCAATGGAACAATGTTCAC
TCTGAGCCAAATTGGCGAATAATGTTACTAATTCAGATGCAGATGTAATTTCTATTCGGG
GGGCTGCGGCGCGTGGTGATGAACGAGTCCCGGATGGATCGTTGCCACTCCTATCTCCCC
GTCTCGACAATTCCCCAGCAGTTGTGATA
>NODE_164_length_760_cov_19.276316
ATGTGTAATAAGCTGAGGCTATAAATTTGCACCGACAGTCGAAAAAGCACAATAACAGCA
GAATCCATAGCCATAAAAAATAAAATCAGATGCCACCTCGGGCCAAAAACTTCCCAGTCT
CATGCACTAGTTAAGACTGTACCACATGCTCAAACACTTCTTCACAGCCCACAGGGGAAG
GTCTTTCTGTTAAGACAATTGAGGAAGTTCTTTATCTCTTAACGATGTAATTTTAGGGTC
TTTCTAGGAGTGAAACGTGAGACAGTCAAACAATAAATCACATCCCTGTTTAGAGCAGGC
GTCTGGCACGACTGGCCGGCTTCAGCTCCCCAGACCACCACCTCCTCCACTGCCGCCTCC
TCCTCTCCTCTCATGCTCTCCATCCCTCATGCCTGTTAAAGGCTTGTCCTGCAGGGCCTG
GATGCACTTGTGTGGTACAACAACAGAGAAACCGCCCAAAGCTCTTAACAGCTCTTCCTC
TCCACTTCCTCCCTCCCTCCATCTCCACACTGCTACCACCACCAGCTCCTCTCTCCCTCT
CCACTCTGCTCTGTCTTTCCCAGCTGCACCGGCGAGCTGTTCCGTATGAACTGCTGCCAG
CTGAAAGCCTGCTACTCCTGTGAGATTGCTATTACTCAGTGCAAGCAGGGCTCTGCGTAG
CCAAAGGGCTGCTCTCCGAGCTGTAGATCTCCATGTTGTGACTTGTCAACACGGGAAAAA
TCGTTACCAAGGCTGAGGCACTTCCATTCCACACAGAGGGGGTTCTGATTGCGACCAGGC
AGACAGGCAGGTACTGTACTGGAGGTATTAGGATGACTGCCATTGCCTGATTTTGTGCTG
CAGAGGATTCTCTGCTGAGAAAGAAGGCACTTTGAAATTATTAGATAACTGACATCAAGa
aaaa
>NODE_170_length_517_cov_48.874275
GTGTGTTGTGATGAGGGACACTAGGTTTGATGGTTGCAGCTTCACACAGTGCAATAATAA
ATTTGGGGCTATGGGGGTCTGACATTGTCTGCGCTCAGTATAATTAAGCGGTGCATTAGA
AAGAGGGCTGGAATAAAACATGAGTATGTAAATGCAGCCTGGAGCTGATGTTCTAGTGAT
TATTACAATGCAGATAAAGCATTTCTCACAACTGCCTGTGTCTACTGAAGCCTCCAAAAA
CATCTGGACCTTTTAATTGAAAAATGGCATGGTGTTTCGCTGTGCTGCTTTGTGCTAAGT
GAAGTCAACAATTAAGACGAAAATGTAATTGATAAGAATTGCATTGCTCCATTATTTGGT
GTTCTAGTCAAGAAAATTGATTTATCAATTATTTACAGGTCACAGAGCAGAGGCCATGCA
TTTCTGTTTTCATTGCATCATCATCTCGGAACATACAGCACCGAGCCGAGAGCATCTCTG
GAGCTGCTCCACATGAAATCAATCATAACATGCATATTATGCTCAAAACTAAttactttt
tttgtgctggtattagtatacatgttgaaccggaatgcatggtttggttctttactcgtg
tagctgtttaattatagcccatgttaaatgtgaaatgatgagagaaagaagaaaacaaga
a
>NODE_171_length_357_cov_21.414566
GTTGTTTCAGAGCATGATGACAGCAATACTGCAGTGTTTCAAAGACAATGTTTCCAAACA
TGTTTTGAGTTCACAATGTGGTCAAATGTGATAAATATGAAGGCAAATGTTGTTTCAAGA
GACTTTGTGTGATACAATTCAGTGAACCACTATGTGGCAAAAGAGGCCTTTTCAGGGCAT
GAAAAGCTGTTTCAGAGCATGAAAACAGCAATACTGCAGTTTTTTTAAAGACAGTGTTTC
CAAACATATTTTGAGTTCACAATGTGGTCAAATGTGATAAATATGAAGGCAAATGTTGTT
TCAAGAGACTTTGTGTGATACAATTCAGTGAACCACTATGTGGCAAAATTGGCCTTTTCA
GCACGCCAAACGCTGTTTCAGAGCATGAAAACAGCAAGACTGGTGTTTTAAAAAAACAAT
GTTTACAAACATGTATTGAGTTCACAGTGTGGTCAGATGTGATAAATATGAAGACAAATG
GTGTTTCAAGTGAACATCTGT
>NODE_173_length_508_cov_46.572834
TACACTACTTGCTCTCATTTCCATCTTGAAAAGACTTAATGTGTCTCCAATTTGACTCTG
CAGGATTCATAATACAGTTTAATTCTGTATCTTTTCTGAAGGAATCGGTTAAAGATGCAA
ATTATATTTCTCGCTCCTTGGGGGAACTAAAGGTGAAGTCAGTTATCTGCCATTATTTGG
TTTAAAACATTCCCAGCAGTATCCAACATCTCTGCCTATTTGATTCACTTTGAGCATGTC
TCTCTCCTGGATGCATTCATCCTCCCTAAACTCCTGAGTTGGAGTGGTTCGCCTCAGGCA
GAGGAAGCAATAATGTGAACCCTGGAGAGCTATTCAGAGTGAAGAGGAGAGTGGAGAGGA
GCCTCCTCCACTGTTCTCCTCCAGCGGGCCGTTTGGGAGGCTAAACGGCGCCGATATCCC
TTATTAAACCATCTGGCTGATGCTAATTAGATTATCAGAGATAAAGAGAAGGAGTTTTCT
TTGTACATTTTAATGAGATAATGTGTCAGGCAATTGCGAGGAGAAGCGTTATTTTCCGAG
TGCAGAGACTTTTCAGGTGAAAGTGTACAAGAACGAACAGATGCAGAGGAATGATTAATA
GTGCTTATCTGGAACCATCTTGCCTACATAAGGGGAAATACAGATTAGGAGA
>NODE_174_length_298_cov_42.362415
CAATTAAATGAAACATACTCAAGAATCACAAAAGCCTTCCGTAATTATTTCAGGCCATTA
ATAAAATGGGCATTAAATTATATTGGACACAAAAGAGAAGTGAAATAGATTTCCATTAGA
GCAATAGAGGCAGAGAGGGGTAATAGATCCTGCCTGAATTCACTCTGAAATTAATTGTTG
CCCAGCCTATTTCCACACACAGTGGAATAAATGAATGAGAAAAGAGAGGAAGAGAAGAAC
GAGTTGGTGGCCGAGAGAGTGAGGGGAGGGGGTTACATTAAGAGCCTCTGATAAAAACCT
TTTGTTTGACATACTACAATGGACCCTCAATTCAAGAGAGAGAGAGGGAGAGTCGGACCA
ATTTCAATCTTACTCTGCCCGTCCAGGCTTCTGACTCGAGGTTATATCCTCTTTTCAAGT
TTGCTTTTGAATAAACAGCTAt
>NODE_175_length_388_cov_26.670103
AAGGCTTTACATCTCAATACATACACAACATGGCCCCTGAACATGACTTCAATCCAAATA
TGATTCATATATTAGAATTTAAATAACACAGAATGAACTATAGGCTAAACAATAGCCATC
AAATAACCTTATACAAGAATAAAAATACAAAAACTGTATCCTAATATCATTGCATTACTT
GCTTCAGATTTTAATAATACATCATCTGTACATCACAGTTCTAGTCAGTTACAAGCCAGG
TAGAGTATTCCATACACAATGTAACCGACTGCCATCGACTTGATTCAAACAATTTTTCTA
ACTAGAGCAGAACACTTCTCTAGTGTTGCCTCGACTTTATAGACAGATACAGCAATTTCA
TCGGTTATTTGGATCAGATAGATATCCTTTAACTGACATCCAACCACATCCAGCCCTGGG
CCCCAGGGCCGGAGGGTCCTATTCACCTATACTCCAGTCACACACTGCACACACAGACTC
AGCTGaaggaagaggacctttggaaaggaccttaaggtactatgtcaaaaaa
>NODE_176_length_680_cov_24.002941
ATTTTGCCACATTTTCCCAGCTGAAAATGGAGCGTCATTAAGTTCTTGTCCCCACTTTGG
TTTTTTGAATGAGGTTTTAAATGAGCCCCATTTCTCTCACGTCGATTACACGTCAGTTTT
CTAATGACAAAACAAATCAGAATTTAGCTCAAGCACTTAATCTCAAGTCATCATCTCTAT
TTAAGATCAAAACATCTGATGAGTAGATTATTTTCCCCCAATGCTCGATGAGGATCCCTC
GCTCCAGAAGCCCCCTTTTAGGAAGTGTTCCCATGTTTGACAGCATGCCAGTCTCAACAA
AGGGGAAATGCTGAGTTCCCTTTAATAGATCTATATTCATTTTCAAATGAGTTGATTAGC
CAGCACAATGTCATTGGATTCAGGGGCCCATTACACATTTATGATGGTAAATTACTGAAC
ATTTACAATCCAAATGAAATTTCATGAGGAGGGGATATTGAAAAAATGAAGGGAGAGAGA
CGCTTTGCGTTCATCCCTGTAGCCTTGCCTCATTGCATCTCTCTTCCTCTCCCTCCCTCT
CTGTCTCTCTCCCTTTCCCCCCCCCACTCTCTTTTCGTCTGTCTCTCACACTCTCTCTCC
ACTCTTGTCTGTTTCTCTCTCACATATCACATCAGTGCCCCCTGTGGTCCAACTGGGCAT
CACATAAGGGTCTGCAGCCGTGCTCACTCGCACACATTGACATTTAGGGAAGTGTGCTGT
TTTCATACTGCCATTCAAATAACACTGGCTCATCTACAAGTAAGGTTACGGGCAAATATT
CGGCGATGGCTGTTTTCACTTTAAAAAGTGGGGAgatgcggcgg
>NODE_177_length_367_cov_52.656677
TCCGTGGAGGAGCCTTCGAATTCTGAGGCTAGCACTTCAACATCCGTCACCCCGGACGTT
AGCGACAATGAGCCAGACCATTATCGATACTCTGACACCACTGACTCTGATCCGGAAAAT
GAACCTTTTGATGAAGAGCAGCACACGCAAATCACAAAAGTGTGAACTCTTTTTAAACAG
GAAAAGAAGAAATTATACACGAAAAAAGGAGAAAACTTGAATATAAACTCAAAAGAAGAA
CCTTTGTCCCTTCCCTCCCCCAGACGGCAATAGAATATCATCATGTCAAATGCCAATTTT
AGGGAAAAAAAGATAAATATCCTGACCAATATATTGTTTTTATTTCTTTTTTTCTTTGGC
ACGGCCATGTACCATGTGCGAGGTATTGACACTGTTGCCCCATGGGAAAAGGTGCTGTAG
CTATAAAAATGTGTTTATATATATATACATACATATATGTATATACATATATACATGCAT
ATATAAACAAActtttttgtgtcaaagacaa
>NODE_178_length_376_cov_125.726067
TTCAAGAGACACACTAAAATATTTATAGCTGCTAGTCGATTGGCCTTTTGTCAAACCTCG
AAACACTGAAGCAAAGCCTCACTATACCGGTCATCATGGCCAACCTTACCTGTCACACTG
TAAGCAAAAAAAGGAGAAAGGCAGATGGAAATCCTACATTACAATCACACGCTACAAATC
CTCTACTTTTCTTTGCTCCTCCGGATCAACAGCTCCAATAAATTTTCATTACACCTGTGT
GAAGCGCTTCAAATAGAGCCACAGAAGCAGAAACTAATTACTTTCTAATTTATTGACTAA
TGGCCACAGCCCTGGGAGACAGCTGCAATTGTTCTAACAGTCCTGCTGCTCCGACTGCAC
TCAGGTCCACTTTAGATTCATAACCAAAATAATTTATCATTACAAGCACATTAAATTGAA
CCGTATAGACCATAACAGTGGTAATTTATATCATTTTGTTGTTAGGGATGCTTTTCCCTC
CCCTGTCTTGAAAgcatgcaatctaggcgataggattcgt
>NODE_179_length_516_cov_19.118217
TTCTCAAGCATACAACAACTTCACTCAAATTTAAGCAAGAAGGTGGGGATGGAAAGTCTA
TGTCATAATAAGTCAAGGAGCAAATGAAAAGTAGCAAATAAAAAAAACAAAAGAAAAGCT
CAAGCAGACAGTTTGATAAAAGACAGTGTGGTGAACTCAATGTTAGCATTAGACAGATAG
GTAACTCTGCTAAAACGAGCATGCAGAAGGACTGTGCGGCCGACAGGAGTGGACAGACAT
GAAGCTACAGGACAGTTGAGGGATACAGGGCGCAGGGAGCAAAGGGAAGCAGAACTCTGG
AGCTCTGGGGATCAGAAAGGGGGGCCAGCAGCCTGGGGCCCAGGGATGGCCTGCGAGGCC
CTGGGGAGGCCTGAAAGGCAGACAGGCAGGCCACACGGACTGCAGCACTAACGGCAGGAT
TACTGGCATAGTGACACCGACACAGCCTCCCTAAAAGGATCACAGCGGCGTAATAAACTT
TATTAAATAATAAAACTTATTATAACTGTTAACCCGATTTAGTTCATTCTTCGCGGCTTA
CACACACACACAAAAAAGAGGGGTGGATATAATAAGCCTTATACCGTACATAAGGCAAAG
CCTACAAAAGCCATCGCCTTACCATTGACTTTAATTGGATTTGAAAAACGGGTTGCAAAT
>NODE_180_length_294_cov_1.061224
ATCATCTTGTAAATTCCGTGGACAGATAACAGTCTTATCTCTTCATTTCTTCAAAAATAA
AAATCCCAGCTGCAGCGTGAAGGCTGGATCTTGAAATCTGAATGAGAAATGAGGATAGGA
ATTGTATGTTTCTCTCTTCTCCACTAAGAGGCACTATTGCCTCATTAATCTACTGCACCT
ATCAAACATGAGCTTAATGAGTCCAAACTTTCACTGTTTGCAGAAATATGTCAAACTTGG
ACCCAAGCTGTTTCCTAGCAACACATTTCAGCATAGGACACTTCATCTAACAATGCTTGT
tactgaatgaatgcattatgcaaatatattttttaatcaaggcaatgaatcagactgagg
acaaaaactttctgacataggggagtgggacacctgagcagagagcattgcattatttca
ccccacatggctgatgta
>NODE_181_length_477_cov_38.064991
AATGAAATATCTCGGTATCAAACTTTCTGAGGACATAGACAAAATAGTGGCACTAAACTT
TAATCCTTTACTTCAAAAGATAAAAACAAACCTTGACAAATGGGGAAAATTAAAACTAAC
ATTGTGGGGAAAAATTAATGCCATAAAAATGATAGTCACCCCACAGTTCAACTATGTGGC
AATGATGCAACCAATTAAGATACCATCCACCATTTTTAGACAACTGGATGATGTAATAAA
ACAGTTTCTGTGGGCTGGGAAAAGACCACGAATAAAACTGAGAAAGTTATGTGCACATAA
AGAGAAAGGAGGCCTGGGCCTCCCAGATCTTAGACTGTATTATTTAGCTTTTGAGATGGC
CAAAATAGCAAGGTACTGGCAAACTACAGAGGCTGAAGCAGCCTGGATGGAGGTAGAAAA
GGAGATATGCTTGCCTTATCAACCCATAGAGGTATTGTCACAAAAAATATCTAATATTAC
AAATCCAATACTTTTACACTCAAAGGATGTCTGGAGCAGAGTACATAAAATGTTTAAACT
TAGACATACTTTACAAAAATATTCATCATTGTGGCATAATCCTGATGTTTGTATTGGGAA
GAAATCTGTGTATTGGAAACA
>NODE_182_length_548_cov_6.114964
TTTCAGAGCATGAAAACAGCAATCCTGCAGTGTTTCAAAGACAATGTTTCCAAAAATGTT
TTGAATTCACAATGTGGTCAAATGTGAAAAATATGAAGGCAAATGTTGTTTCAAGTGACT
TTGTGTGATATAATCCAGTGAACCACTATGTGGCAAAAGAGGCCTTTTCAGGGCATGAAA
AGCTGTTTCAGAGCATGAAAACAGCAATACTGCAGTTTTTTAAAGACAATGTTTCCAAAC
ATGTTTTGAGTTCACAATGTGGTCAGATGTGATGAATATGAAGGCAAATGGTGTTTCAAG
TGAACATCTGTCAGGAAATTCTGTGGACACACCATTTGGCAAAATTGACCTTTTCAGCAT
ACCAAACGCTGTTTCAGAGCATGATGACAGCAACACTGCAGTGTTTCAAAGACAATGTTT
CCAAACATGTTTTGAGTTCACAATGTGGTCAAATGTGATTAATATGAAGGCAAATGCTAT
TTCAAGTGAACATCTGTCAGGAAATTCTGTGAACACACCATTTGGTAAAATTGACCTTTT
CAGCATGCCAAACGCTGTTTCAGAGCATGAAAACAGCAAGACTGGTGTTTAAAAAAAACA
ATGTTCACAAACATGTTTTGAGTTCACAATGTGGTCAGATGTGATAAATATGAAGGCAAA
TGGTGCTTCAAGTGACTTTGTGTGATATAATA
>NODE_183_length_909_cov_29.744774
TTTCCTTACAAAGCAGGGAACTGATCGAAACTAAAAGTACTGTTATTTGTTTTTTCTCCA
GCGGAGACAGAGCAATCATCCAATGACATTCACAAAGTATTTACTATCATAAACAGTAAT
TCTGTTCTAACTTCCCACTTTTACACTGACAAATTTTCAAATTGGAATCAAGTCACCACA
CCCTCCCTTTCCCTCTCCACCCCCAGGTCTTTGTTCTGTACTGCAGAAAATCAGAGACAG
CCAGAGAGAGAGAGATGGAGGATGGAAAGAGAAAGATGAAGTGAGGGAGAGGGGAAAAAT
GTCTCTTCAAACAGAACTTGCCACCTTATTCTTCTCAAGGGGCAACAGCTTGAAATTAAA
ACTAAATTTGAAATTAATGAAGCACATTCTGGCGGTGGCATTCGTTTCTGAAGTAATAAA
TTACTTGTATCAACCTCGGAGACAGCGGTTCCTGTCTGTCAATTAATATGTCTTACGCTT
CTTCTGCAGACTCTAATGCATTCCCTAACAGACACACTCGCCATTTAAATTAAGCATGCA
TTTTCACTCATTACACTGCTCAGCCCTCGCCTCCTCGTAAATAAAAAAATGTATGTACGT
TTCCCTGCGACAAATCTCTCTCCGCAAAACCCATTTGCTTCAATTACCAAAGATTAGAAA
AAAGTTTAGAGTTATTATTTACAGTTTAGCTTCAGGGAGAGGGCTTGAGGCTTTCAATTT
ATATTCAAATCCCTCTAGTTTAAGAATAATACAATGGAAATCATACAGAGAAAAGATGCA
TCAAGACAAATCACAATCTTACCCCTCCGTACATCTATGGATGTTTTCTTTTGTTAATAA
GTCCATCAAAGAGATAAAACAACATCAGATGAGATATGCTTTATGCTCATACTTTATAAT
TAAGGCTTGGCTTCTGAATAACAATTTAAGCACACGCAGGCAAATGTATACAGAACCCTC
TTCCTTGTTTTAGCAACTACACGGGCAAAGAAGATGAGCATGTGTGTAGACGTCAGTGGC
CTTGTGCCGAACATTCCTTTCTGTAACAGGCCa
>NODE_184_length_369_cov_14.783197
TGGGGAAGAGAGGGAGGGAAAGAGAGGGAGGGGCGGGATAAGGGAATTCCCTTAGCAGTT
GTTATTGATTCCGGTGTTTACGGGCGAATAGTTTAGTGCCGTTTACAAAACAGAACAGAT
GCAGCCAGTGAGCAAAAAGGTAAACAATTGCTGTGTGGCGGGCTGCCAAATCCCCAGTCT
GATGTATTAAACTCACGGTGAAGAGCATTTCCCCTTTGGCTGCACTTATTGCCACTTCAT
TTCCTCTTCGCTCACATACACACTCTCTCCTTCTTGCCATCTCTCCCCTTCTCTGTGTCT
CTCTCTTTCTCTCTTGTTCCCTCGTTTGTCTGAAGTGAAAAAAAAGGACAAGGGTGTAGG
GCGCTTTTTGCCGTCTGGCTATTTTCTGTCCTTCTCTGACCCAGGAGGCCCAGTTCTACC
TAACAGAGCCATTAGTAGGGGGAATTGCATGTGTCTGACATGGCCGAAAACCAATTAtta
gacactttctaccaaatgatgcccaagtctttg
>NODE_185_length_340_cov_4.026471
AGCAGTTGTAGAATTGCTGCCTCACCATTCAGTGTCTTCTTCCTATCTGCATAAATCATC
CTACATCACGCCAATATAAAACCATCAGCTCAAGGCCAGAGGCTGGTATTAAGTATCTAA
CATCAAAGGAAAGCTGGGAACATTTAAAAGCAAAGGAGAAGGGGGAAATGTGCAAATTGA
ACAAAAGGATAGGGAAAAAAAATACACTCAAATGCAATTTATAGGGCCGTGGAAAAAAGG
AGATGAAAAAGAGCAGGGAGATCACCAGTTTATCTCGATACGGATCATGGCACAAGAATC
TAATGCCATCAAGTGGGAGTGGTTGTTCAGTGGAGGAGTACTGAGAAGCCTCAGGGAGCC
TCAGATTGCAAAGCTTGATACAGTATTTGTCATGTGGCTGGGTGACAAGGGCACAGACAT
CTGCTGACATCTCCTATCAGTGGCAGGTAGCAAATGACAAATGGCTTTTGGTGCAGCTGG
TTAt
>NODE_186_length_480_cov_103.106247
CGATCTATGACTTTTGAAGGGGTCTATTTAACAAATGAGCATTTTTGTGTTTGAGCAAAT
GTCAGCTTGTATTTTTTTTACATTTTTTAGAGGCAGATAGTAACTCCCCTGTGTCTGTGT
GGTTCCTTCCCCCAGCAGGTGTTCACAGACCCCAGTAACCTACAGAGGCACATTCGCTCT
CAGCACGTTGGGGCTCGTGCCCATGCCTGCTCTGACTGTGGCAAGACGTTCGCAACGTCT
TCGGGCCTCAAGCAGCATAAGCACATCCACAGCAGTGTCAAGCCCTTCATGTGTAAGTCA
CTAAGACCCTACCTATGTAAGTCTCCTCAGTACATTATAATAATAACAATAATAACATGC
TTTAACTTGCCTTTAATAGAAAGATCTGATGTTTTTGCAAAAATACACTTCTTGAGAATT
GAGCTTGTTATGTTCTACAGAATTTTCACCTGAGATTATATCGTGACTGTGTGGCAATAT
AATACACTTCTTGAGAATTGAGCTTGTTATGTTCTACAGAATTTTCACCTGAGATTATAT
CGTGACTGTGTGGCAATACAATTTCTTTTAAGACAAGAGTCATGCAGTTTTTTTCTgcat
cagcagtctcacacactgctgata
>NODE_187_length_383_cov_1.921671
TTGACGTTCCCAATTAGATTCTGATTTCCCCAGGAGACCCCATGTAGAAATATTGTGATA
AAATGAAAGCCAAAATTACAGTTATGATAATATGTTGATTAATATTCACTGAAAAGAAAG
AAAGAAAGAAAGAAAGAAAGAAAGAAAGAAAGAAAGAAAGAGCATGACAGAAAAAGAACA
AACCATAGAAAAAGAAAACAAGAACAATGAAGAAAAGAACAAAAAAACAGGAAATAGAAA
AATGCAACACAAAGAAAGGAAAAAATGAAACAAAGAGAAAGAAGAAAAAACGTGGCAGAA
AAAGGATGAAAGGAAATCGAGAAATAAAGCAAGAAAAAACAAGCACAGATGATCAAGAAA
GGAAAAAAAGGAAAGAAAAAAGAAAGAAAGCAATAAAACAAAGAGTTCTCTCAGTCAAGA
CATTATTAGAAAAGTGTCAGTGCATATCCCCTGTCCAAAGAAAGAaagaaaaaaagcaag
aaagaaccaaattacaagaaagaaaagaaagacagaaagaaagagaa
>NODE_189_length_417_cov_21.455635
TTAGCTGGGATAAATCATAAATATTTCATTATACATCACGGGCGGCTGTCGCCTGCACAC
CGACAATTTATCACCGCTGCCCTCTCTGCCGGCTTGCCATGGCGGCTATAAGCTTTCCAG
TCTATTAAACAAGATTGATACAGTCTGTAAATTTAGATATTGGGAATTTCTTCACAGACC
ACTGCTCCGCACTGATAGGCCAGGGTAACAGGGGAGGAGAGAGAAGATGGAGGGAGAGGG
GGAGAGAACAGAAGGGGGAGTCGAGGCGCTTGGCTGGGTGTTAACACCACTATCAGGGTA
GTTACAGTTTCCCCTCTTCGCCTCCTCTTTTGGATGAGGGGTAAAAGGGGGGAAAAATGT
GCAGGAATAATTTGGTTACAGCTATATAGTTCTCTCATCTTATGCAAATAGATATGGAGA
AAAGAGCAGTTTACATGCATGTTGATAAGCTGTCAGTGCGTCCTGTGTGTGTATGCACGA
GCCGAAACAGATAAAAATACCATAAAATCCGTCCATCTGGCTGCAAAtgtttgagcgtaa
aggaaggaaagcgcattaatg
>NODE_190_length_895_cov_15.003352
GTAATCTGCTGCACAGCCTTACTTAAAACAAAGCTTTTTTTTTAGCGTCTGTGTGTTTGG
TGGGAACTCAATAATAAGCGGGCCCACATGTGCTTAAAAAGGCCATTCAGTCAGTGGCTT
TAGTACAACGACATTGGAGTCTTTTGGCACTTGTACAGTACATGAACATGTCCTTTAGTT
TGACAAAATGACACAACCATGTACATGCATGAAAGACAAGCAGTAGCAAAGGCAGTCTCT
TGAGAGATCAGTCCGTGATGGTGGACTATGATCAGAGATAGAGTATTCAGAGTCCATATC
GCTGCATGCCGAGCAGGTAGGCCCCACTCTGGCTCTCTCGCTCAACGCAATCCTCCACCC
ACCAACCGCTACTGTCCACACCGACACCACCAGCAGCAGCACCCAGGATGGACGGAAGGA
GGAAAGGAGGGACCCGGGGAGGAAGAGAGGACAGAAAGGAGGGATGAAACTGGCCTCTTC
CATTCGGAGAAGGGGTGTGTGTGGAGGCAGAGGAGAAGAGGTGGAGATAAGTGGACAGGA
GGGAGGCTAAGAGGAGGGAATAGATGGGGAGGAAGAGGCCCCTGTGCTATCCGGAGCTGT
CTGTTTCTGTCTGTATGTCTGTTCTCACACAGTCGAAATCAATTTGCCATCAGGACTGTC
ACTGTGGAACAAAGAGAGAAGGAAGCTTGCCAGGTCGGACACACTCAGAGAGAAATGGAG
AAAGACAAGACAGGCACAAGGAGGCAGGATAGAGTTTAGGAGAAGCGCAGGTGGGGTCTG
GAAATCTACTTTGCCCCACCTACAGCTACAACTCCAAACACACCTGCCATTATCAGGAAG
ATTGGACTTCCAATTCCCTCATCAACATTTGCATGCAGATATGTATGCTGTTTAGAAATT
GTGGCACAAATTGAGAAGCATTTTATCCAATGTTTGTCCTTTCAAACAACAAAACCAAGA
CGTTACTGTTGATGAGAAAATCATCAAGCCATCTCCTGAGCTGGAGGGATGTAGTATTAG
ATTAGTCTGTTGGGGTGAa
>NODE_195_length_424_cov_43.841980
TTGTGGATGCCCAGAGGAAGGCGCTGGACAGACAGATGAGCAGATAGGTTTCCTCTGTCC
TCTTCTCTCAGGCTGCCTCCTCTCTCGGCGTGCTGTGGAGAGTGACTGCTCACAGCCCGC
CTGGCATATCTAATTAGAGCCAGGCTGTTGCCACTATCGGGCAGAGGATCTACCTCTCCA
ATCTCTCCTGACTCAATCTTCCCCATCTCTGATTTTCTTTTATATTTATGCTGGAATATT
TAATTGTAGACAAAAGGTTACTCTGGGCTCTATTCATCGCACACAGGCAGAATAATCTCC
TTTAAAAGGCTTGACATTTCAGGCTTTTCAAAAGGGGCTGAAAAAATTATATCCCCGCTT
TTGTTAATCAATGAAGTAGAACTCCCCCGAACAAAAGAATTAAATTGCTTGGTTGGGTTA
ATAAAACACACAGAAATAGCAGCTTCCTGTGGGCTTTTGTGCCTGCCACTGGCTCCCCCC
ATATGCAACCAGCACTGTAATTCCATATGATTTGGGGGGCAAAACTCTCATTTCTCCACA
CAGTTGGCTTTTTAAATCCTATTGAATG
>NODE_196_length_464_cov_34.275864
TACGCATCTGCTATTGTGTTGTTAAAACCTGTCATGTGCCTCGGGCTCACTGTCATCTGC
AACAAGAATAACAAAGACGGGGAACAAAAAAGAAAAAAAGAGAGAGAAAAAAAAAATCCA
GACATTATATATTGATGTCAGCTCGATTTTATTTACATACAATGAAAATGATTTATTTTC
TCGTAGAGGTAGGGAGAATAAGCGGACTTGGAGGGGAAAGAAAGGAAGAGAAATGGTCTG
TCAGGCCGTTGAGAAAAGAAGTTTAAAATGCCTTGAACTATTCACCACTGAGATGGCTAA
TCAGTATTGAGGCTCCGGGGCAATCGGGCAGCTTTTCAATGTGGTTTTCCCTTTCATCTC
AATCGGGATGGAGGCGCTCAATTAAAAGCCTATCAGTTTGTAAGTAAATCAACGCCTATC
AAAGTTGTCACATCAAACAAAACGATTATTATTGCAACCCGCCTCTGCCATTAATCTCTT
TCTGTGGTAATCTGCTTGACAGGTCAACTTGGAGAGCAAGAAAACCTGGAGTGGACAGTG
AAGGGGGCCAAAATATCTGTACATAAGTAGAAAATAAAAAAAAAACTAAACGTGTGTTTG
AGTCTAAA
>NODE_199_length_497_cov_23.460764
CTTTTTTTTTCTTTTTTATGCACTTGTCTTTGAAAAGGCTCCCAGATAAAACAACACCAG
CTTTGTTGTCAGTTTTTTAGGGGCAGAGACTGGAAGATAAAACCTACACAGACTGGAAAA
AAAACATTTGAGACAGCAACGAGAGAGAGAGAGAGAGAGAGAGAAGGAGAGAGAGTAAGT
AAAGAAACAACAGAGCAGAGGATATTTGTAAAGAGCAAAAGAAGAGTCAGAAAAGAAGAG
GGATAAGGAAGAAAAAAAGAGAGGAGAAAGAGAGAAGGGAGCAAGGGATGAGACGGCTGC
CTGGAAAGACGATTAGTATTCATGCGGCGTGGCGCTCCAGAGAGGATTAATGGACTCTGA
TGCCTAATATCCTGGAGAACAATTAATTTGCCCACAGTTTTGTCATGGTTGAAAGTCAAA
TGCTGGAACAGATCGATGCGCACAGCCGCCAGTGAAATCGCGGCAGCCCCTTCTGCCAGG
CGCAGAATTTTAATTTCATCATCATCATTTTCCCCGGCTGCCACCCTCGACGAAGCTGTC
CCTGACATGGCTGAGAGGGCTGCCACATCCCGACAGGCATGGCGCGTACACACACGCACA
CACACACACACACACACACACACACACACACACACACACAC
>NODE_200_length_447_cov_88.704697
TTAACCAGTATTTTTGCAACACACTAAAATAATCAATAAAAAAGAAGAAGATTTTTCATC
ACTGCTACGGATACTGTGCTCAGATATTCAGATAATTGAAACACATCACATGCTAGCTCA
CCTTAGCGATGACAGAAGTAGGGTTTTTTCACTTTGGATGTTTCATTCTTTTCTTTTTAG
GGTGGAATAATTAAAATGGCTGTTTTATCTGAGCTTTTAGTCATAGTGTGGCTGCACTCA
CTGTTGCATCTGTGTGCTGTGCCGAGATAGAGCGTCTGTGGAGGGCCAGGGAGCAGACTC
CAGAGATCCATCCATCTCAATCTGAGGCTACAGCTGACACCTTACAAAGAGGTACAATTA
ATAAGGGCATTATCCAGCAGTAGGCAACAATAGAGTCCTAACGCAGAGACACCAACCTCA
GGAGGCCCGGAGAGGAGAGAAAGGGAGCGTGTGTGTTTATGGGTGGGGGAAGGGCTGGCC
AAAGTGCTTCAGATTGGGATGCATTACAACCAATGTCTTCAGAATGTGAATTACAATCTA
TTACAACTGAGCCTGCTGATAGGTGATGTGGGCTACTTTGTGTGATTATTT
>NODE_201_length_610_cov_31.850821
TTCAGAATGTTAGTAAAACTTTGCTTTTCTACATTTTTTCCTGAGGAACAGCTTAGAGAA
ATACCACAGCTTTTACTGTGTAAGAGAAAACAGCTGAGCTATTTCAGATATATCCCTGAC
ACAGATATAAGTAAAAAAACAAAAAAAGACAACAACAAGAAAATGTCAATAACCCTGTTC
CTTCATTTCACTGTAAATCACCTGCCAATAAAAGACTCCAACCACCTTGTTTGATCTACC
ATGCACTAAACAGTAATTTTATGGCCTTCTTTGCTTCTCTCACTGAACTTTTCGGTTCAA
CTCCTCACCACCCACTAGCCCTTACCCAGGGTGCCTGTGCAGAGGCAGTTGTGAGTCCGG
GGAGGTGGCTTAGTTTGGTGGCTGTCCAGAATCTGTTGCACTAGCTGCTCCACTGAGAAG
CCAGAGCTGCTGTTCCCATTGCTGCAAGTCCACTTGATGCCATGAACTGCCGGGAGAGAG
GAGGAGACAGAGATGTCAGCCAGCCCAACAGACCACCAGCCACGCCAACCCCCCGCCCCA
CCCACTGCCCTCTCTGTCTGCCTGCCAGCATGCCTTATCCTGCTCACTGAACAACTCTCT
ACAAAAGTGATAAAACAGAGAAATTAAGATTTCTGTTTTTCCCTGAAGGGAAACAAACAA
TCCATGGATCCCATGAGTAAAATGCTAATATGGTTTAATTAGTACAATTTAAGTGGCATT
ATCGTTAGTTTTATACGTATTCTGATAATGCGTa
>NODE_202_length_535_cov_71.297195
TGAGAGAAGCACCGGATAAATAAAAAGGTTCATTACTGTGCTAAAGTGTTACTAATGACA
TGTACCTGCCACTGAGCACCTCCGAAAATCTAATGTGACACACTAGAATGGAAAATCTAT
TCTGCTGCACCAAGGCCTCCAATGGTGCTAGCACATACTCTATGGAAATTTCTCTCCGCT
TGCCCTCCAATTGTGTCTCTCTAAAACCAATATTTACAATCCCATAGCCATTATGTCCTA
CTACGCCCTCTGCGCCTGCTGTTGCGACCTCCATATTAGCTGAAAATTGGACTTTGCAAA
CTTAGCAGGGGAGAAGAAGACTCTTCTCGTAGATGAGAGGGGGCAGCACCAGGGGGACTC
AGCGTGAGGTGTGGGGTGCTTCTCGACTCCCCGCTGCATGCCCCCAACCCGAAAGCGACA
ACACCCAGCAAATGCTAAACAAAAATACAGACAATCTCACACTGCTGCATTCCATCATTC
GGTCTCTTCACGAGCATACTAATGAAATGCTAATAAAACATTAACGGACGTGAGACTTTA
CATTAAGGCTGCGCTGAAAATTTTCTACTTGAGATATGAGTTCTCTTTTGCCACCAAAAT
GTGTCACTTGATCACGTATATTCAGCCACTGGTTCATAGGCCATGCAAATaagcctgaca
gcagcacttaaccagtaac
>NODE_203_length_373_cov_24.026810
ATTTTTATTTTTCTTGCTTTTGTTTTTATTTCCTCCTCTTACATTTTTTTGTCCTGTGCT
TCGTGGTTTATCAGATTGAAATGGCGATTGAGACGCTCCAAAAATCTGAGGGTTTATCCA
GTCAGAGAAGCTCGCTGCTCAACAGCCATGTAAGTTGCTTTTACGAATGCTTGCCCTCGG
CTAACCTTAACTTTTGCTAAGCTCACTCTCTTGCTCTTCTGCCTCTCTCAAATCTCTGTA
CATTTGGGTTCGGTGCTTGCTGTTTTTGTTGCTGGTTTTAATTGTTAGAAATGCTTTAAA
TTTACTGGCTGCTATAGAAGCTTTTGCAGAGTTGTAATGCAGCAGGATCAAGTTTACTGA
CAGTTGGCATAAGGTCTTTGCAAGGACCAGTCTGTGACTCTCTTTAGTTAattaatcatt
gtggttaataacatatatgagaactgcaaaacaaaggaacaaaaattctaacttcccata
atgcagaaaagttgtaaatatttgcatctgcgaagct
>NODE_204_length_298_cov_3.885906
ATCACCTTTCAGTGTTTGCGTGTTACGATACCACGAGTAGTGAGCGTCAGTCATCCAGCC
TCCATCCCAGGCTTGTTTTCACTGCGCCGGATTACAGGTGTCAGCAGTCGACCTGCCCAC
CCAAAGGCACCAAGCAGCTGAGAGATATTTGGCATGCAGCTTATTATGCCGAAAGAAGCA
GCCCACGACACATTGTTTTCTGCAGTAGAGTGGCATGGAGATGGATTAGAAATTCCTCGC
TTTCCCTGCATGTATTTTTCTGTATGAACATACGCTCATTATTCTAATACTTCATCCCCC
ATCCGGCCCTAAAGGTCCCACAGGAGTCAGAGGCAGCACATACGCTGCCTCATTTTCCCT
ACTCAAGGGAATCACAGTGACAAGAGGAAGAGTGCTGAATTTATTGCCATCTCCATATGA
TTTTTCCATTTCAGGAAGAAAt
>NODE_205_length_224_cov_15.053572
ACTGAATTATATCACACAAACTCACTTGAAACAACTTTTGCCTTCATATTTATCATATGT
GAACACATTATAACATGAAAACTTGTTTGGAAACATTGTCTTTTTTTTTTTAATTCAAGT
TTTTATTGAACTTTTCGAAGGCTTGGTACATGGTGCACTTAAAAAAAACTTAATATGTCT
CCATACAGGAACAGAAAATATATGATTGACAATTAACTCCGGTGACAGACTTAGCACAGT
TTTATCTCCAAAACAGTCGTACATCTACATCATATAGACATGTTGCCGAGGTATACAGGA
TATCATGATCCCACTTGGGTGAGGTACAACAAAACAGGAAAACCAGAATACTAGTGGGGG
TCGTTATC
>NODE_209_length_707_cov_21.521923
ATGACTTCCACCGCCAAGAAGCTCAGATGCTGAGGAAAGAGACAGAAAGAGTATGAGAGA
AGAGGACAGTAAAGACGGGCAGAAAACAGAGCAGTCACGGAAAATAAAACCATTCAACTT
TTTGAGTACAGACGACAATGGACAAACCCTTAATGACAAAAACGCCACAGCAGAACTCAA
CAAAAGAGCCAGAGAATGAGAAAAGAGGCAGAGGAAACTAGGAGGAAAGAATTCTTTAGG
CCTCTTGACAAACATGTCAATCATTTTACCCTAACTGACACACACACATACACACACTTG
CACTTTCACTGCCGAAGTGAAATTTAATTGTTTTCCAGACCAGTTCAGCTAGACAGTCGA
CACCACAGCCCCACTTCCCCCAACCTTCACCACTGCTGAGAGAGAAAGGGAGCAACTGGA
GGTCTTTTATTAGATATGATGGCACATTTCACAGCTCCCTGACTTACAGAAACCCAATCC
TGCGATTAGTCAGCGCTTTGACGTTATCTTAAGTTCCTTGTCAGAATTAATTTAGTGTGG
GTGGGCTGCTGTGGGGCTGTCTGTCTGTCGTGCTCCACTCCCCTCCGCTTGCCTACAGGA
GGTGGGGGGTTGGAGACAACGGGGGCAGGAAGATCCCTTTCAAATAAGCCCCAGCTCCAG
TCAGTGCCAAACCAGCCGCATGAGAACTAAATATCTCCTCCATCAAAGGGTCCTATTCTG
CAAGGGGAAAAGGAGTGAATGGGCTTGAATGAGCAGGCTGAAAACAAATCCCGTCTTGGC
CCAGCCTGTCGCCCACTTAGTGCCCTCAGCCTTCATCCCCCCACAGCCGCCCGGCCCGGC
Caagacgggat
>NODE_210_length_390_cov_1.466667
GAAACTGAGAACAAGAAACAAAGGAAAAAAGAGAAACTAATTGTAGGAAATGGGCAGATG
GGAAATGAACTCAAATGAAAAGAATGTAGTGCTGCGTTTTAAAACCCCTGGGCTATATAG
TGTCAAGGGCTGTCATCAGCATGATTGAAGCCACTCCTTAATCTGCAATGCTAATTAGAA
AGCAGGCTTATGTGATTGCAAAGTTTAAGTATCAATGACCCCGGGCTATGTAGGGAGCAA
CCAAGTGTGGAGACTGTTGTTAACAATGCATTTTCACTTGTTTGATTGGCTTCTGCGGGA
AGGGAGAGAAAAATGAATAATTAAGCTAAATGGGAAGCCGATGACCAATAACAAAGATAC
AATGAGTGTAGCTTTCAATTACATGCAACACGAAGGCAGCGCGGGCCAATGCAGATCCTA
GTGTGAGAGAGAGGATTGGCGCTCGGCTAGATTTGATCCCCctcaaagccagcagccgtt
aagaatctgagataaagctgcatgtgtttcaaaatagctttttttaggggggga
>NODE_211_length_437_cov_23.402746
ATAACAATGGATCACAGCGCTGCAGCACAGGCTCAATCACTATAGGATAACATCAGGTGA
TACAGGCTGCACAAGACTATATCTTTCCTCCGCTGAACCTGAGCTAAACGGAGTTTATCT
AGAAATGAGTTTATCTGGAAAAAGTACTGTATTCGTTGTTACTGTATTCCCCTGTTGTGG
TGATATTTACAGAGCTGAGTGGGTACAGGTGGAAACAAGCAAATAATCATGTAGCTAAAA
GACACCCCACCCCACCACACCACTCCCAGCACATTATTCCGTAGGAGCAGACAAATAGTG
GAAGGAGGGACGTCAGGAAATAGTATTGCTTTGAAGCCCATAACTCTATTCTGGAGAAAA
GAAGCATCACAGTGTTATTCCACATCCTCAGATATAAAGGGAAAAAACATAATAACTTCT
CGATAGCCTGGATCTCCACTGCCCTATACTAGCTCTCCCCCTTCGCCCGCCCACACCCCT
GCCTCATCCACCATACACCCACTTCTCCTGCCTCAATCTTTGGTTTCAAAGGAAGCGAAT
CAGCCAGAAGGACAGAAGGTTATGCATTAGTACTGGTCATT
>NODE_213_length_805_cov_18.998758
TACTTGCACACATAAATCTATCGCTCCAATATCCAGCATTCATATAAATGTTTGCATAAA
GTTTATTGAGCAATATATTATTTAATAGTTATATTTAGAGGTCAAAGTTCATTTAAACAC
TTCCTGTGTATGTGTGTCAGTCTGCCATCAGGCTTTGGCACTGTGACACCAGACTTCCTT
TCTGTGCTCCACCAGAACAAACTGCACCTACATCTCTGGCACTTCAGCAGGCCTGTCTGC
CTGCCACTGGCAGGGTGAAAGGCTGTCGAGTGGTGACGGAGAGCAAGAGGTAGAGAGACA
TACACAAAGAGAGAGAGGTAGAGGTAGGCTGGGGGTGAGGGTGGGGGGCTGTTGAAGTTG
AAGCCTGTTCTTTTGTGGCGCCCTGCCTTCTGATCATTTACATCAAGTTGACATTCGGAG
AGTTTACTCTGGGGTCTGTAATTGTATTCTTTCGCCAGTTCTGCATTGCCAACCGTGAAA
ATGGAATCTTATCAACCCTGACCAATTTTTAATGTACAAAATGAATTGGCAGGGGTTCAA
AAAAAGGGGGAGCTACAATTCAAATCAGGTGAATGATACAGGGCAATTTTTTTTACAGTG
AATGATTGAGCTGCCCACCACCCCCCTTGCAACCTCCCACCATCTTATCACCCCCTGCTT
TCAACTATCATATTATGCTGGATTTATTTTTCTTTCAAAGGAAGGGCAGACTTGGGAGGG
GGCAACTCCAGCTGAAAAATACATGTGTGTATGGGTTTCTGCGTGTGTATTCATGCATGC
TTGTATGTATGCGGATATACGTAGTGGTGCTGATACCGCATGTGTGCATGTTTTTCTATG
CTTATGGGGCTGTGGGCTAGAAGACACTTGGAGGAAATGTTTCAGCAAAATGGAGCAGGG
GCTTAACTTCCCACATATTCATAGgcacctcgaaggtgagtgagataat
>NODE_214_length_335_cov_62.564178
CTACCATCCTCCCCCTCCCCTACTGTGTCATTTACCCACAGTTTCTAAATGCTTCCTCCA
GCCAGAGTGGAATCTGCTCAGAGGTGCCTGGGCTTTGTGGCGGAAACATAATTAAAGTGG
TGAAAGATGTAAAAGGTGAAGAATGGGGATGACATCAGGCCAATTTCACACTTGGCACTC
GAATGGCTAGGTCCAAGCCAGGACTCTTGCCTCGCAACACAGATCAAAGCCCACTGTCAC
CGCACCAGTGCAGGAAAAAAAAGAGGCAAAAGGACACCTAACTATGCTAATCCCCAGGAC
GAATATATTTTAATCTTGTTAGAATACAAGTTAATGCCGTGGCTCAGTGGCTGAACTTTT
TTGGCAAGAATGAGAGGTGGACAGAACTACTTTTACCTTTTCTACATGAGGTGCCTCTGT
CTGGCACCGGATAAACAGTCAGAGTCTGAACAAACTTTCTTTtggtcaaactcggtgtg
>NODE_215_length_591_cov_14.981387
TTTATCTCTCACTCCCTTCCCCTCCTTTTGCCTCCCCTCCCGGAGAGTTGAGGCCATTGT
CGGGCTGAGCGGTGTTGGGTTCTGTTCTCCTGCTGCTGCCAGCTCTCCCCACGGCCCCTG
CAAGACAAGGCTGTTATTGCCCCAGGGATCGCAGGCCTCAGCAGCTCTTCCTCCAAACAA
ATTTGCTGTAACTTTATCTGCAATTGGGCCCTGAATTGGGAGCAAATAGAGGCAGCTTTG
TGAAGCTCGGGGAAGGGCGAGGGCAGCGAGCTGGGGGTTGTTGGGGAGGCAGGGGAAATG
ATACCGGGCTCTTTTATGTCAGGCAAAGTAGGACTCTTATCAGGAAGAGAGCCCAGACAA
GGGAGCTACTTCTAGAGGAAACTGGAGCACCTATCACCTGCTTTGCATTTAGATAAAAAT
TCACCCTGCTGAAATAAAAAAGGGAAAAAAGCAAAGACAGGTACAGAAGCAACTATTGGA
GTGTGTATGTGTGTGTGTGTTTGCACATGTCTGGCTGGCAGTTTGATACACACACAGTGC
AGAGACGCCATAGCAGTCTGTGGTACGCACCACTCCAGGTCTCTTTAAATTGCTCCTTTG
ACTCTTCTTCAAAGAACCTGTCTAACTTTTAAAAGTTTTAAAGTCGGGAGTTCGTCTTTG
CCCACAGCAAGGGACAGCTTTGAAAGATATACTTTCACATTTTACTGCTCTCCTGAtttc
caaaatgaatgatag
>NODE_216_length_145_cov_109.144829
ACTGCCCTATACTAGCTCTCCCCCTTCGCCCGCCCACACCCCTGCCTCATCCACCATACA
CCCACTTCTCCTGCCTCAATCTTTGGTTTCAAAGGAAGCGAATCAGCCAGAAGGACAGAA
GGTTATGCATTAGTACTGGTCATTGCTCAAAGAGTGAGCGTTATAAATAATAAAGGCTTG
TGAAGGACACAAGGGCTGTGGGATGCATCTCTGGTTCACGCCACACAAGTCAAAGACAAG
ACTGTAATTTCTATTCCGAAAATGTGACCCTTGCAGCTTCAATTACATC
>NODE_217_length_491_cov_61.869656
AAATGAAACATTTAATAAAATGTTTGACTTGTGTATAATGTCCCTCATATCGTCTAGCTT
GTTGGTGGTACACGACAAAATGATCTAAAAATGTTAACAATGTTGACTCAGGTGGGATTT
TCCTATAAAGACAATTAAACACAACTGAAAAAGCCTTTTAGTGAATACTTATATTTGCTT
GACAGGGCAAGACTATGAAATGTTCCCAATTAATATTACATGGGATTTTTTTTCCGCCTT
TCTTTTTTCTAAATATATTTCTGAATTTACCTTGATTGTAATGTACCTCATTGGCTGTGG
TTTTGTTTGTTGGCCTAACTATAAAGGATCTGCTTATACCCTTGTGGGTTGGGAAGAATT
AGGATTTATGAATTTATTTCCTCTGTTGTATTGTTTAAACAGCTTTGGTTTAGTTTTGAT
CCCTTCCTCTTGCCTTTGAGGCTGTTCCACGGTGTCAGCTGTTGACTGATAGTAAGAGAA
CTGCCTCACAGTGTGAATGAAAGAAAACTAGCGGTTGGTAAACACTGATAAGGGATAAAT
AGAAAGCGGTCAGGCAGAGATAGTTCTGTGGGAGCCCAGATTGTGTGCGGTCTGTTAAAA
TGAGATTCTGAGCCTGTCCTTTTTATTCTTCCTCC
>NODE_218_length_430_cov_15.500000
TATATGACACGAATTGCAATGAATGCAAGTCTTTTATCATTTAAGAAGTGACAAGTGTAG
CTGTTGCTGTCCTTGTAATTGTTGATGCATTGTGATTTGATGCTGGATTGAAAAGGTGCA
GAAACTCAATCTTGATATCTAGCCTCAGCTACCAATCTGTCACCTTTCTGTGTGCCTTCC
CAACAAAATGAAGTCTATAAACGGAGAACACTGAATGTTCTTTTGTCATTCAGTTGATAA
GGGGACGGTGCTACTACTAAGGCCTGAGGACTAATGAATCTCCACTCCATTACCGCTGAA
TCGGACAGATTGCTCTCCCGGAGAAATGAATTGAGTTTTTTGTATTTGTGAGATCATTCT
CCCTCCATTAACTGCTCTTTATCCCGTCTCTTCATCACAGGCAAATCAGGTTAGGCAGCC
ATGATTAGCCGGGGTGGCCTCCCTTTTTAAAAGGTAATTGGGTTTGGCGGCTCAGCTGAT
AGTGCCATTAGGACCAATAAAGGCTGGGCTTGGCTCATCGAGTGAAACAGATTCTTCAGC
AGCAGATGGCAGACGGAGGGagagagctctgatg
>NODE_221_length_298_cov_2.419463
ATAGGTAGATAATTTTAGTGGGTTTCCCAAAATGGCCTTGCGTAGTTGACATCATGTGTA
CAAAGCTCAGTGTTGCTTAGACTTTTCAGATTGTTTTCTTATTTTTTTCTATTCACATTA
AGTATTGAAATGTTTACTTTAATAACTAAACCTTGTTTCATCTTGTTTGTAGGCTCAGAC
CAGAGTTAAGCTCAACTTCCTGGATCAAATAGCAAAATTCTGGGAGCTCCAAGGCTGCAC
TCTGAAAATTCCTCACGTGGAAAGAAAAATTTTGGATTTATATCAGCTGAATAAGGTGTG
CAAGTCCCTGCTAGTTGTATACTTGCTATATTTTAACACGATTTAACACGCCTTTTTTTT
TTAAGCATATGAATATGTGATACCGTTGTACACATGAGAGCACAATCTAAACACATACCT
TTTTGCTTTTCAAGTTGGTAAa
>NODE_222_length_451_cov_4.266076
GTTGTTTCGTTTCTTCCTTCTGACACCATCCATTCATGCGCTACACCATGCGTAAGCATT
GATTCATATGTGATTGGTCACATAATTCACAGTCTCAGGGGGCATTTCATCGCTGACAGA
CAAGCTAATCTAAAATCCCCCAATTTACAAATGAAAATCCCACCATCCAATTGAGCTAAT
AGAGGGACTTGAATGGGATAATAAGATGTGGTGTAATACTGTGTAAAAAGCCTGTAATGT
TGTGTTGGTGTAAGAGCCTGTGTGACTGGATGTTTGACTGTTTGCAGTGATTACAGGGGC
CTGCGGGCCTGGCGACGGCTCTGTGGCTGGGACAGGGAGCTTCTCCCTGGGCAAGGAGAT
ACGCCTGTCTGCCCCTTCTGCTGGAGCTACAGGGACCAGGATGTCAGGAGGGAGAGTGCT
CCCTGTGAGCGCTCTCCCTCTCTCTCTTTCCCTCTCTTTCACTCTCTGTCTCTTCCTGTA
TGTGTCTCTCTGCCTCTCGTTCCCGGTCTTGCTGGGTCTGTACTATTGCAGTGCTTGCAG
ATGTGCACAAACAAGGGAGGATTAAAGCAAAACGAATCTAAACAGACAAatggaa
>NODE_223_length_465_cov_20.739784
TTGTTCTTACATTTTTACAAGGCCAATGAAGGAAAACGCTGAAAATCATCAAAGGTGTCT
TTGTGTTTCCGTCCTGTAACACTGTAAGAGGAGGGGGGGAAAAAATCAGGAATGTGCCCG
CGGTAAGGAAGTAATTTTAGTCATTTTGCCTCTTAAATACTGTTATCAGAAGCCAAAATA
ACTCCGGTCAGGCTGAAATGTGAAGGTGCTTTCGTCCTCTTTCTTCCTTATCAGTTTTAG
TATCAGGGTGAAACATGGGAGTCCCTGGCTTTGACGTCACTTACACAACCTTTTCCCAGG
CCGGGCTGTTATTGCAGATTTTATACAGGGCTTTTTTTCCCTCCTTTTTCTTGGCGTCTT
GTGGAAGAGCGGATGGGAAACTCTGATGTCATCAACCTTGGCGCAGCGGGACGGAGGAGC
ATGCAGACCCTCAGGGTGCCACGATTGGTGCCCATGTGTTTGTGCCCCGTAGATGGTGAA
ATAGATGGTGTGGTGCTGCCCGCCTGTGCTGCACCTGCGTCCCAGCATGCTGATTGATCA
GTTTGGTCATGTGGAATGTCACCATCTGCTCCCCAGTCCCACTCACCCCTTCTTGTGTGA
ATGCCAATC
>NODE_224_length_481_cov_39.883575
TAGCTACATCAATAAATACAGCAAAATAGCATTAGCAATAACTTCAACTATATGACCAGG
CTCTAATATGATAGAATTAGTATCAGTGTTTTAAGGTTTGGCCATTTAGGTGAAATTCTA
AGCCGGGCAGGGAGTAATTTGGACACAGGGAAAATTGATTTTGACCATCAGCACTTTCTC
ATTTTCAAACAGCGCCTGCGGCTAAATGGGTTAGCCTGTTAAGCACATTACACAGGTAGC
TTCTCCTTTCCTCCCCAATGATTATGTGTCCGCCTTGAGCAATTGATATTTCTTGCAAAT
AAGAAAATTATCATATTCCATGACTGGAAAGAGAAATTAGGGCCTGCTGTTATGGAGTGG
AGTCTCTGGACTGAGAGAGGGAGGCAGAGGTACATTTTTCCTTTCTTTTTTTTGTTTTTA
AGGGTGGGGTGTACGTATCAAATGTCGAAAGCTATATTGGAATTGGGGCGCTGTCAGGCC
TCATCAATAAAAATATACAGTGATAGACTGTAAGTGGTGGAGGGGGGACATGGAGGGATG
GAGGGGCGCTGAGACAGAACGACTGGCTTTGACTCTGAAGCAGAAAGAGCTGGGAACATA
TACAGTAGGGTGTGTCTTAAGAAAg
>NODE_225_length_290_cov_1.051724
ATTCTCCTGCAGATCAACTTTTCTTCTCATTTAACGCTACCCCTGCTGAAGCAACACACA
AACACATAGGCATGATTTTATTCGTAACCTCTTTAATTCTATCATGTTGGTGATTTAACT
AAGACTTCAGGAGCTTTAACTATAGAGGAAATCTGGCAACTTGTTGATGCTGCTGCTCAG
AAGCAGAATAATGACAAACAATCCTTGCCTACGTTAACTGTCAAGATTACATTTGACCTT
GCTAATATTCATTTCTCACCTCCTGCTGAATCCTGTCCTGTTGAGCAATTATGGCCTCGT
catatgcgaggcagttcactcctgtaaaagaagggtgacatatttataaggcttcaggat
acgatatttaaatgatggactactagaccaccatgatggcacagcttgcgcaaggcctga
gaagaaagtataaa
>NODE_226_length_302_cov_1.384106
TTTAACTGATCCACAACATTTTCTCAAACTACAGTGAAACTCTGTTATTTTTTTTAAAAA
ACATTCTTCTTAGTTCTGATTCTAAGCCACAAGTACACTTTACTATCTAGAGTTGGCTAA
CGTGATCTCTGGGGAGAGAGAAGTCTCCTTGAGGCCTGAAGAGAAATGAGATACAGGGAA
AATGGGTTACAGTTTCTCAGGAAAAACCATCTACCAGGAGGAGGACAAAGAGAGCAAGAA
AATGAAAAAGAATTGGAGGGAGGAATAGAGTGTTCGGAAGAGAAAGACGGAGAGGGAGAG
GAAAGCATCTTCACTGTGCCATCAGGTATAATTTCTGCACTCATAGTGAAAAGTGTCAAA
AAGCCAGAGAGGACAGCAGGCAAGATGAGAAGCTGGAATCCACACGTGTGAGTGTGCGAT
GGGAGTGGCTTGCAACTCAGTAATAa
>NODE_227_length_534_cov_48.529964
GAATGATCATGTGAAGGCTTCTGCATGGTCATTGCAAGCATTATCGTTGAAATGTGTTAC
TAGGACAGAGGTATTAACAAGCATGGCCATCAACAGTCATACATGAAAATGGTTTCAAAT
AGCAAGGAAACTTAAATGGACAAACACAGTTTTAAAGCTTTAAAAAAGGGGGATATCTCT
CTCTCTCATTAAATCATAAGTCACCAGTACATACGATCCTTTGGCCAACCTCTTCATTCA
CTAACACTGAAGGATGGAACGGATGGAGCCAAAAAGCGTGCAGTTGGGGGGAATTTATGA
AAACCTCGTTCCCTACCCCCTAAATTTTTACACTTTCGATCCCATATACGTTGTAACCTT
CCTTATAAGTTGCAAAATTCTGTGAATTCTGCGAGGAAGTTGGGTTAATATTCTGTGCAT
TCTTTGCCACCTTCATTCGTTTCGCCTCGGCTCGGGACTTGTAACAGAACTCAATCAAGG
CCACCAGCATGGCCAAACCGAGTCCTCCGACCAGAATGTAGAAGACCCCAGCCACGTTGC
TCAGGCTGAGGGCGCTCGTCTTCTCCTGCGAAATGCACACGAGACGGGGGTCAGCGGCGG
GGCAAAGGCGAAAGGTCAAAAGATTGTAAATAAATAAACAAATAAATAGCTAGATAGATA
AATAattaaataaataaa
>NODE_228_length_854_cov_10.481265
AAAGTAGATAGTGACTCTGCAAAGCCTTGCTAAAGCCATCAGATATACACATCATAGCGA
TGACACTTGGCTGGTGCTTTTTGTCTATCCGTTTTGTTATAAAGCCCCAGTTACAGTGTT
CATTTGATGCTGCTCAGTCAACACAAGTCTCACACTGGCTCAGGCAGAGCAGAGAGAATC
AGCATGAGGGTGGATTGATTTTTGGCTGGGTGCGGACAGTGAGCAAGAGACAGTAGGCCT
CCAGACAGAAGCTTGGCTGGACTCTGTGAAGACTGGAGCCTTCTGTGAGGTTGCCTGCCC
CACCACATGGAGTGCTCCAACAGTGACCCTGCGCAAACTGGCAACTGCCAACCGTCTGCT
TCCGTCTGCTTGGCATATTTGGCCATTTAGTGGGCGCTTGTGAAGATCAAATGGGTTAAG
ATCGCCCCTCTTAGTGAGCGGGGAAAAAAGAACATCAAAAAGGTGTAAATTTCACTTCCC
CACTTTTGATTAAGTCAAGCATGAAAAGAAATGTAATACTCTCAAGTGGCAAGGGTTTAC
ACTATTGATGCTGTTACTTCTGCTTCAGGAGGCCCAATCAGCCGACAGGGAGCTGAGTAA
ACTCGCCCTGAGTTTTAGGGGAGGCCAGATGGAGGGCTTTTGCTGTGCCTGAAAAGACAG
CTTAAGAGCTCGCCTCCTCAATCCCACTCAATACTGACTGTGTGAAATCCTGGCCCTGGC
TAACCCCCCAACCCACCCGCCTTTTCCAAAGCTGGTGGCTACCACCATATGGGCTTGTTT
AAAAACTCCCACAGGCTGGTACAAAGCACAACAACACAGTTTTCATATCAAGTACTCTCT
CAAAGAGGCCCCCCCTCTGACTCCTTCCCTTCCGATTCCAAAGGCTGTCACGGGTTCTGC
TCTGATTAATAGTTGGTGTTGGCCGTCTGTTTTGGCAGATCATTTTGTGCGATGATTAAT
ATGATTTTGCCAGCTCAATCCAGATTTCATATGTTACa
>NODE_229_length_543_cov_45.530388
GTCAGCAAACGATGGGCCTTTGAGGAAGGGGTAGGTGTTGTGTTTTCTCCACATTGCTCA
AAATATGTTCAGTCTTGACTTTATTGTCAAACTAATTTATTTATTTATGTATTTTTTACA
GATAAAGAGACCATACTTCCATGTCAAAGCCTTAGAGAAGTCGCAGCTCAACAACTGGAA
GGAGTACCTGGACTTTGAAATTGAAAACGGGACTCCGGAGCGCGTGGTTGTTCTCTTTGA
ACGTTGCCTCATCGCCTGTGCACTCTACGAGGAGTTTTGGATCAAGGTAACGCCACCTTA
ATCCTCTCTCTCACTCCTGCTACCTCCCTGCACTTCCCCCATCAACGATGATATCACATC
GACACAGTAAATCGTCCTGCACTCTCTTTGCGTGTAACGTTGATATGTGACTGTATCTGT
TGTATTAGGGGATGGCCAGCTTGCCACACAAGATTTGACTGCAGCATTTGCCAACTACTA
CGTTGCATCTTCTTCGTCTCCCACTACCTTACAGAAACTTATCTAATTGGTTCCATGAAG
GTGCTGATGGGTTTACACAGAAAATTTCTAAAAACGATCTTGTCAATGAAGAAATTCACT
GTTTCTGCCAACTGGAAATTTTAGTTTAAAATGTGTTGTCTCTTTTGCCTTTCTCTTTCT
CCTCTGTTCTTTGTCTCTGTCCTCTCC
>NODE_231_length_843_cov_30.521946
ATTACTCCTCAGACACTGGCACCAGGCCCTAGTGACTATACATAGACCTGCACATGAAGG
TAGCAGAATAAGAGAGCTGTTGAAGTGGTCCCAAGTCTTCATTTTCAGAGTCCTGTGACA
TTTTCTTTTCCATTTAACACTCTCATCTGTGCTCCACTGATCAAGCCTGGTGCCAGGGAT
CTCAGCGGAATCTACAATTTATGTGTGAGTATGCACTTGTCTTTGGTGAGTCAATGTTCC
ATGTTTGTGTGTTTACGAGCAGCATGCGGAGATGTGTATGTGTGTGTGTGAGTGTGTGTG
TGTGTGTTGGGGTGGAAGGGGGTTGGACTGTGGTTGCATCTGGACTCTGGGAAGCAGGCT
GATCAGTCTCTCTCACCCAGAGCCTAGCCCAGGCAGCCTAGGAGTTTCAATCAATAACCA
GTCCCTGTAGCTGCCCCGAGCAAGCTGTTTGAAAAGTCAGAGTAGCATGAAATGGCCATT
ATTAAATTACTGGGACGGACACATTTAGAAGGCCATTGCATTAAGAGAGCAAGCTCTCCC
AATTAGTGGATCAGCACATTAATAGCCCTGGATGAGAACACCATCTGATCAAAGATTAGA
CACACACACACAATCTATTGACCTATTTTACTGGTGCCCTGATAGCTACATATAGCATTT
GTAAAGTATGTCCTCTAACTAGAATGAATGGTGGAAATCTATTTTCTGTCTTTATGCATG
ATTCATATTTGGAACTACCAAAGCCCCTTTATCTTACTGCAATTGTTCTATGAACATTTT
GCTGATTCAAACCTCATCCATTTTCAAGTAGTAAAGCTGTATTACACACAAAGAGGGATT
GTTGTGAGATCAACGTTTCCCCTCTGTTTACTATTACTCTGAGTATGTTCTTCAGAGGGA
AAATAAGAGCTGCTTTATTTTCTTGGGTGCAGTGCAAAGCCCGTGGCATCTGTTTAAAAT
GAGATtgaaaggcacgctgtagcaaac
>NODE_232_length_348_cov_74.908043
AATTTACCATAACAGCCGTTCTGAACTTTGCTCTAAATGAAACACATCCATAAAATAAGT
GTTTGTTCTGCACCGTCCTTTGAAGTTGGATTTGTTTTTGCTCTTTAATGATTTCTTTCT
TCTGATGATGATGGAAGCCGTGCTGACACCTTCTTTTGCTTCATCAAGTTCCGCTGCACA
ATTACATGAATTTACTTTCAATAAATTACCATCTTTGCATACATCAGTCAAATCATCCAG
CTGAGGCATTCGCAAACAATATGCATTATTAATTTCATTGTCAGTGTTTATTTGGTTAAC
TTGTAACCGACTTGGACAGCCCATTGCCTTGATGATGCATTTAAAAGCATCAGGGTCGGC
TTTTTAAAAGGAAATCAGGGGATGACATGCTTCCACACACCACTTCGCTCCCTGCTGAGG
CCACAGAGGGAAAAAGACTGAACTCCAGTGAAAGACCAATCAAAAACTCAAAAGATGCAT
CGTGAGCCGCTG
>NODE_233_length_543_cov_45.994476
CTGATGTGATAATCCTATGAGAAGCAGGTGGTCTTCTTTAATGTTGGTGTTAAACAAAAT
TGCACTAACTCTTTTTCAGTCTTTATAATCTCTAAATGAGAGAATTGATCACCTGATGGC
AAGAAAATGGTTTCGCTGGTTCTTATTCAAAGTGGACCTGAGGAGTGAATCACGGTATAC
TGGCAGGAAATGAAAAAGAGCCATGTTGTCTTTTCTTTACTTTCTATCTCCTATCTTTTT
CTTTTTCCCTCTCAGACCGGGCTGTCAGCAGTGAGGAAGAGGAGGAGGAGGAAGCAGGAT
TTTTTTCTTCTTCCCCCACCACTTCCGAATTACCTGCTGGGTCCGAGCTCTTTTATGCTC
TTGTTGTGACAGGTAGATTTATAAGGCTTGAAATTTGTACAAATCAGTTGTCATTCAGCG
GCAGCTGTCAATGTGTCAAGCTGTCAGGGCCTGCTGTGAGGGAGATGCCTTAGGGGGCTG
AGCGAGGGGGCAACCGCCCAGAAAAGAAAATGAGTTCAAACAGACCTGAGAAGCTCCTCT
ATTCCATAGGCCTCCCTGCCCCTGTGGAGACGCCATCGATTTCTCTTGATGTTGAGCAAC
AGCGCGCCCAAAAATGACATGGCACACTGCGCTCAACCCAGTCAGGCTGCGACACACCAA
TGTGTGCTGCACCAATCCCCTCAATCT
>NODE_234_length_532_cov_46.462406
CGGACCCCCCCACCCCTTCCTGTGTTTGCGAAGGAAGGGGGGATATTATGCTAAGCCCCC
AGCGTTAGTTTTTATGTTGCCATAGCAGCCTTGCTCCCACAGGGTTGTGACCTCAGATGA
TTACAGTACAAAGCCTATTGGGTCTTGAAAACCTCTTTGAAGATGAAAAGTCTTTGATGG
TTTGTATTTATGCAAATCTCTCAGATATGATTTATCCAACTGAGATTGAATGGAGAGATG
ATTAAAATTGCCCCTATTTTTGAAATCCTTCAATGGAGGCCCACTCTTTCAGTTTCGAGA
ACAAGAGTGGTGAGTGTGGGCGCGGGGGTTATTTTGCTCTTCATTTAGAAAAATAGTAGC
GCCGTACCTGAGGTTATTTATAACCGTCTTTTTTCCTGGTGTGTCAAAGAGGGGAGAAAA
AGGAGAGGAAGGGAGGGGGGACATGGAGGTAGACACTTCTACTCGGAGCTTTTGCACTCT
CTTCTCTCGCTCTCTCTCTCTCTCTTTTTTTTGTCTGGCTTTGAAAGGAAATATCTGACG
GAGGGGGCTTTTGTGTGTTTCCAGATGATAGATTTAGGAATTTGGGCTACCCCACTGGCA
GTCCAGGGCTAGCTGTGAACTGGTCTgttggaaaaaattggaatgctttggtcttcaaag
aattaaacttggtttt
>NODE_235_length_569_cov_24.265377
TTAACTATCTGGAAAGATGGACTAACTTATGTAACCACCAATTAGGAAATCACAAACAAT
CCCTTCAGAGGGAGTTGGAGAATTTTAATGAGGTTTAATGGCTTGTTGATTGGTTGGTAA
GGTTTGTTTAGAGAGGTACACAGGGCAGATGTGCCGGGAAGAGTTTAAAAAACAAACTCC
CTCCACATTCTCCCTCATTTGTACACCTCTGGTAGCAGCTGCACACTATATTCCACAATA
ACAAAAGTGTGTCAGTAAATGTCTGTGTGTGTGATCTGCATCGTGAGTCGAGGTATGTGT
GTACATGTATGCTTATCTGGAGCTCCGCTCAACAATCAACCGACCCCCCACTTCAATACA
CACACCCACACACACAAGGCTACTTCAGAAGCCGAGCCCCAGACAGGGTGAGCAGATCAA
TCAATTACATCTCTGCTCCAGCAATCAAACAAGGTTATTATCAGGCAGCAGCTCACCGAC
CTGGAAAGGCCTGGCCAATCAAAGGCTGCTGTGATGTGGGGGCTGGCACTCGCTCATGTG
ACAGTAACACAGAGTGGCAGCTCATGTTGTCAAGGGATAGAAGGATGGAAAGAGGTAAGA
CAGACAACTGAGGCTGAATTCAAAGCAAGAAAACGAAGGATGTGTGGGGAACAGGAAAAA
AACAATATCTGTAAATCACCCATCTCTGGCAATCTGTCTTCACCTTGACATTG
>NODE_236_length_448_cov_8.837053
TTCGTCTCAGTGCGTAAAGACAAACCGGGGAGACATGCGCGTAAAGTGAGCAAACAAACC
AGCGATAAGACACTTTCCTGATACTCACCTGAAGCACAGTCTTCATGGTGACAGGAGAGA
CGATGGTGGTGCAAATCTTCTCGCCGTTACGCGTCACCTGGCCCATGATGAAGAGCATCG
GCGTAGCGAGCGCGAAGGACGTGATCCACATGGCGCTGATGAGCTTTTTGGTGCGGCTGC
GGGACATGATGCTCTTGGCCTTGAACGGGTGGCAGATGGCCATGTAGCGCTCCACGCTCA
GGCTGGCGATGTTGAGAGCCGTAGCGTAAGAGCAGCTGTCCCGGAGGAAGTAGTAGCCCC
TGCACACGGCGTCCCCGAACACCCACGGGTGGTGGAACCAGATGAAGTTGTAGAGCTCGA
TGGGCATGGAGAGGACGAGGATGAGCAGATCGGACACTGCCAGGCTGGCCAAGTGGTAGT
GCACGGTGCTCTGGAGGTTCTGCAGGGTCTTTTTGGTCAGCAGGGTGTACAGGGTGATGG
AGTTTCCCAGAGAGCCCACAGCGAACAGAGCCACGTAGATGACAGTGACTAt
>NODE_237_length_443_cov_43.327312
TTTTATTGTAGCAACTGTGTCCCAATTTGACCAGAAACAAGAGAGAAGAAAGAGAGCGGG
AGGCAGATAAAAAGAGAGAGCTTGAGAGGAGTGGAGAAAGAGAGAAAGAGAGAGAGAGAG
AAAGAGAGAGAGAGAGAGAGAGAGGGAGAGAAGCTTTTAAAAGGATTTTGTCGGTTATTG
ACTGGTTGCACTCTTCAGCTAATAGCCATTTAAAGATTATGGGCCTGCTGGTGGAAATCA
AGGCCTCCATTGTTTGCCTTATTGCATTCTGGCAGATGGGGGCTGACACAACAACACGCA
GCATCCCTCCGGGCACGCTCGCCGAGCGCCGACCCTCCATCAGCAGATCTCCTATTGAAC
TGGCCCTAATAACTGGCCATGAATTATTAATCCATGAACCATATTGAAGACAGAGAGCGA
AGAGGAAAAAACAAGGGAAGATTGCGGGCCGGTTGCAGTGAGTGTGATTGGCGTACAGGT
GCCAGTCGAAGGAAAAAAGGCCCGTTCAAAAGAGTCCCAGGACGACCATTTCTCGGAACG
GGGAGGACATTCCGATAACTGGCACGGGAAGATAAAATATATATTCa
>NODE_238_length_313_cov_15.872205
AATGGCTCAATAGCGCCACCTGTCACATATGGAAAAATGGGCCCTGGCGTCACTTTTCAC
CTGCACCTCCAAAATTCAACGCACATATGCGGCGTGCCTAGATACACCTCACAACCACAT
ATAAGCATGCCAAAAATACAAGTGACTGTCCGCCATCTTGATTAAAAAAAGGCGTTTTTT
TTCACAACTTTTGGCGGGTCAAAATAGCCTTAACATGGGCCGATCGGCCTCAAACTTTAC
ACGTTGCATCGCAGTCAGGCGCTGATCTAAGCCACATGACGATAATGACTCTCGGTCGTA
GCGTCACCTGCTGGAAACAGGAAGTAGCATGTACTTGCTCCGATCGGCCTGAAACTTTAA
ACGTTGCATCACAGTCCGGTCCTCATCGCAACCATATGATAATAATACCTCTCAGGAATA
GCGCCACCTGCTGGAAACAGGAAGTAGCATGTGCTTG
>NODE_239_length_145_cov_96.179314
ACTTACACAATACAACATATTACATAGATACTATTACACACCATCTAGATTGTATAGGAT
GAAGCTACTGGGTGATGATCTATGTTGGAAATGCAAAGAGGAAACAGGAACTTTCCTCCA
CTGCATGTGGGAATGTGTTCCAATCAGAGCTTTTTGGACTCAGATTCTAGATATCATAAG
TAACTGGTTTGGAACAGAAATCCCCCCAAATCCAGAGCTTTGTCTACTGGGGGATAAATC
TCAGTTGCCTAATATGACCAAAAGTAACTTGTCTATAATTTCAGTGGGT
>NODE_240_length_411_cov_23.034063
GATCTATCGTACTGGACATTTAGTAATTTCTGAAATAATAAAGCAATGAAACCTGCATGT
TTTCATTAACAGTGCCAAGGATCACAATATGTACTGACGCTCACGTGTTTTTAAATGCTT
TTTAATGTAAAATTGCAGGTGTTCACAGATCCCAGCAACCTTCAGCGCCACATCCGCTCC
CAGCACGTGGGGGCTCGCGCTCACACGTGTCCTGAATGTGGCAAGACCTTTGCCACCTCG
TCAGGCCTCAAACAGCATAAGCACATCCACAGCAGTGTCAAACCCTTTATCTGTAAGTAA
GAGCTTTGGAAGTTAATGATCGCCTTATTCATGACAGTTCATTATTTATTTGACCCTTCT
TCTTCAGTGCAGTGTGTTTTTTTTCTATGTACAGCAATGTGTTTACGTCTTCTGAGCCAA
ACACACAGGTCCAGGGATCCAATTTTTATTACTATTCATTTTGATTGTATACTGTAAATA
ACTGAGCCTGTTTACCTAAGCACCTCTTTGTCAAACTGAAAACATtaacacatactttaa
attagtaaaactaac
>NODE_241_length_335_cov_9.056716
ACGCAGGGACACAGTCGCGATGGTATGGAACGGGCAGTGGTTGAGGGGGCATCTGGGTAA
AGTGGAGCCAGACAGACAGAAGGAACGGGGCGGTGGCAGGGTCATCTGGGTGAAAAGGAA
GGGCACAAGCCAGACGGAGGGAAATGGGCACTGATGGGAGGGTCTGTCTGGGGATGGAGA
GAGGGAGACAGATTGAAAGGAGATGGGAGAGAGCGGGACAGAGAGGGAGGCAGGAGGGGG
CATCAGGACATAAGAAAGAAAAATGTGGTAAGAGACAGCAGGGGAGATGAGAGAATGAAG
AGAGTCACGCACCTGACTGTATCACTGTTTATGACAAAAAAAAGAAGAAGTATAAAAGGA
CTAAGGTCTAGAACTGCAGCTCTCTATCCTACCAACCAAACTCCATTTAAAAAATTTAGG
ATGCCAAAAAAAAGCAAAATTCTGGTACATTTTACTATTAGGCTGCACTATTTGCAAat
>NODE_242_length_356_cov_1.606742
GCGAGCAAGCAGGCAGGCAAGCAGGTTGGGGGGTTGGGGGGGGAGAGTGGAGAATAAGTG
GTGAACAGGGAATGGGCTGCATGTGTGAGAGATGATGCTGGGGGGGAGGAGGAGAATCAT
GGGGGCAAAGGAGGGAGAGGAGGTAAAGAGGGAGGAGGGGAGACGGTGGTGGGGGGTGCA
AGCAAGAAACATGTTTTGAAATATTAATCCGTGGTTCTGGCCGTGGGCTGGTGCACAGAG
ATGAAAAAACGCAGGGGAACCTTTGAAGCGAGGGAATGTTCCCTGAATTTGTGAGGCAGG
CGCTGCACAGACGGCCATGTTGGTGGGGAACAACTAGGGCAGGTGCAATGTTTCTGAGAG
CCCTCATCTCCACTCTATCCCATACGGCTTATTGGTGCAGCGTGTATTTAGAGTGCTCCC
TTTTCCCAGCCCTGACACAAATGAGATGAGTGTGGTACAGTCTCTTAATCCCCCAGTGCC
TTGTAAAGCCTTTgaaagga
>NODE_243_length_607_cov_28.593081
CTGAGGGATTTCTACTTTTAACAACATAAAAATATTGTGTTGAAAAAACAGGCACAAAAT
ATGCTAGAAGCTAAAAATTGCTAAGAACAAGCTCTTTGCATATGCTCCTATAGAAAATTG
TAATTAATTTTACACGGATAAACATTCTGTCTCATTTGCATATAGATATAAACAATATAT
TTGTGCATCTGAATTCCCTGCACACTTGGGTCACGTGATCTGCCTAAAATCCTAAGTGGC
TAAAACCAAAAATTATCATTATATTTCCCAGGCCATAAATCCCCCTTTTTTCTCTGACAC
AAAGCCTTATAAATCTGTGTCTGATTTTTCACATTGCACATTGTTTTTAGTTAATGATTT
TCATCTGTTTGTTGTTGCTGTGATAGCGGGGAAATGTACCATATGCTCCGGCAAAAGACA
AATGATTAGCAAATGAAATTCTGGACAGCTGTCAGACTGAAAGCGTTTGGTTGATAGCAT
TCTGCTACCATAATTAGCTTAAGCTTTGGGTTAATTAACTTTCTACCTGGATATGCATAA
TAATAGCATTCTGCAGAAAGCCAAGGAGCTTCCAGTATATCAGCAGCAAAGGCTGGCTTT
TTATTTTGTATTTCGGCAGCATATTTCAATTTCAAGAGGCGATTTAGCTCGGGAGCATCG
TCAAATATTGTAGATTTTACTCCCCAAGCCAGATAATTCTGAAACAATAGGGGTGTATTA
TGTGGCAGAAATGCCATTTCTGAATGTAATA
>NODE_244_length_576_cov_70.314240
CACTGTGTGGTAATTGATACACTGTATAGTAATTGATAGCGAGTTCTTTGGCTCTTTGTG
GTTGAAGCTAATCAAGCAGTCACTGCAGCCTCTTCAGTAATCACACTGACTGACTGCTCT
TCAGGTACTTGTCTTATCAGCCCCAGTTTCTATCATATTGTTGAAGAAGAGTGAAGGGAA
TGAATATTTCAGCAGCTGAGTGAGCACGAAGCACCAGCAGGGCTTCATACCATCTTGTTT
GCACTTACTACAGCCATTAAGTTTACAAGCAGCATTTGTATTTATCACCAGGCCTGGATG
GTTAGAAGCAATCAAAAACCAAACACAAGGAGAGAAATACAAGGTTCAGGTTGACATGTG
AAGAAAAACTGAGGTGAAGTGCTGACATGCTGATGTCTTAGCAGATAACACTTAAATCAT
TTTCCTCCAAAACTTCACTGGTAAGGGTTCAAAGAGATATAGCCATAATACAAATTTTTG
GAGTAAGTAGTGGTGTTTGAAGTTATTTTATGGGATTTTGCTGTAAGGCCCAGAATTGAT
TTGCAGAAGGGATAAAAGGAAGATACTTTATCTTCGGAGCTTTGTCGGAAAAAGCTTAGC
ATCCATTGGTAGTTCCGCCAATATGCCTGCAGGGCATGGAGGTAGGGTGAGAGGGGGGTT
GCTGGCATTGACATTATATACCAGAATGAATTGTGCTGAGTTTACACCTCCTGCTGCTTA
>NODE_245_length_587_cov_50.870529
GTGGGCAAGAGATTTTCTATTAACACAAGGGGAGAGGAGTTAAAGGGGTTGTAGGCTATG
TGAAGACCAGTTTCTTGAACAGAACTGCCCCGATTTAACACCACCCCCCTGAACGAAGCT
CTGTGCAAAGTTATAAAGCCGCAGCCATGGAGGAGCTTGAGCGCCAGCTAGTGGTAGTGG
AGTTTCACTGCCAAGACAGTCCTCACCAAACACATTAATCATGACCAGGGGAGTGTAAAA
TTCAATCGGCTCCTTCCATCCATTTCATGTGAAGCAGACTGAAGGCCGGCCTTGTAGTGC
CTGAGAAAGGAAGGATGAAAAAAGGGGGAAAAAAGAAAAAGGAGCTCCCTACACTTCATC
AGAACCCCTACTTCATAACAAATGGAGTGTCTCTCTGGCGGAGGAGTGCCATCAGAAACA
CGCGTTCTCTCTATCCATTTAATTCCGGCAGTGGAGGAAGGGTCAGGGAGGGAGCAGTGG
GTGCGTGTTCTGCTCTCCGCTCGCCGCTTCCCCAGTCACACAGTAAACTACCTTTTAGGA
ATTGTTTCTCAATAAGAAATGATCAGTCCATTTATCTGCACCAGGCGGGCCTGTCTCCTC
ACCCAGACCTCCAATATTTTTCGTTTGACCTGATCAGGGCTATAAACTAGACCGAGACAC
TTTCAATTTGTCACCCGAGGAGGCCTCTGCAAGTCCCAAGCTACTGATTGCATCCTCCCT
CCCAAATGAAA
>NODE_246_length_304_cov_1.516447
GTGATGAATGAGTTCACTAATGCAAAGCCATCCATTGAAATCACTTGTTGCCTGTTGTAA
AAGTCTATACCTGCACACACTCTGGGAAATGTTACTCAGTTGTTGTCTAAATATGCAATC
AGTTCTAAATCTGGTGTGTTTCGGTCGAGTCAGTTCACTATCCCTTATCCTTCCCCTCTC
TGCCCCCCTCTCCCCCTTCCTCTCCTGCATCCTTTCACCTTGTTCTAGCCCCACAACCAC
TCCACCAGAGCTCCCTCCTAAGTCTTTCTAATTTAACAGTGCACTCCAGCCAGGGCCTCT
TGTGGCCACAAGGTCCTCTCCTATTGTCTAGATGAAAAGAGGGGAAAAACAGAGTTGGGA
GGTCCTCGAGGGAGCGATGGCGAAGAGGGAGACGGAAGCAGAAAAGAGGGTgataaaaat
gaaatttgtgcgtcacttgattgagcat
>NODE_247_length_897_cov_33.948719
CTCCTCAGCCATGTCTAACATAAACAATGCGCTTTGCATTGAAAACGGACAGAATGCAGA
TGTGTCACTCTTACAAAAGGATAATCTTCAGGATGGTGGATTAAGCCAGCTTTTGGATTA
TAATGCAGAAATGGAAAGGTACAGGTCTTTTGCAAACTTTTATAAAACCAATGGGGCATT
TCCACAGACTGCAAAGATTGCCCGTATCACGACGCCCATTTTTCCCAGTGCTAGAATTGG
TATGTCCCCTTGGAACTGTGATAACGCCATGCTCTGGGGAAGGAAATCAGCGGCAATAAA
CCCTAATAGGACCAGCATGCATAGAAATGACTCCCAGAGGCCGGGGAAGCCTGGCGTGCC
GCCAGAGACGCTGCAAATGGCAAATAATAATTTCCTCTCTACCTTATCCCCCGAACACTG
CAGACCTTTAGCAGGAGAATGCATGAACAAGCTGAAATGCGGCGCTGCTGAAGCAGAGAT
AATGAATCTCCCAGAACGCGTTGGAACTTTTTCCGCTATTCCGGCTTTAGGGGGCATCTC
ATTACCTCCCGGGGTCATCGTCATGACAGCCCTTCACTCCCCCGCAGCCTCAGCAGCCGT
TACAGACAGTGCGTTTCAAATTGCCAATCTGGCAGACTGCCCACAGAATAATTCCTCAGC
ATCCAGTGGAAACCCAGCGAAGAAGAAAAGGAAAAGGTGTGGGGTCTGTGCACCCTGCAG
GCGGCTAATCAACTGTGGTGTCTGCAGCAGTTGTCGGAACCGCAAAACGGGCCACCAGAT
CTGCAAATTTAGGAAATGCGAGGAGCTGAAGAAGAAGCCAGGCTCATCGCTGGAGGTGAG
CACCAGGGCTCTGCTTCCCCTTCTTTTATTATTATCCCCTTGCACTCTAAAGCATTAACC
TTTTCATCCAGTCACGTTCTAAGCCCTTGAAAATTGTTTCCATGCCCACCCATGCCTGAA
CATCCCCCCGGTTTCTCAAATCTGCCTACCCGCCTAGCCTAATTGGCAGTAAttaggggt
gtttgtgcggagcgcaagctg
>NODE_248_length_627_cov_68.547050
ATGTCTTGTTACGCTGCACACACATTCGCACACCTAATCTAACTATTCAGAACCCCTAAA
GAATTTCAATTTCCTACACAAGATACCTGAGAAACATCTAATTACACGACTCAAGAATGA
TTGAAGACTGTAGTAATGGACTGAATGGTGACGCGGTGAAACACCTTGTTACAAACAGTT
TCCTGGATGCCATCAGTCACACTGCAGCGGGGAAATACTACAGCAACAGGTGAGACAGTA
TACAGTCTGAGGCGCCCAACCTCTCAGTGTGCTTTAACACACAAAGTGAGAGAATCCAAA
GGGAAAGGACGAGGACAGGGATGAGAGCAAAGGACGTGGGGATCATACTGCCCAAAAAAT
GTTTGCAGACTGGATACTGAACACCGTTGTTGAGGTTACTATTTATCTCATGCCAGCCAA
GTTGGCACGCACATCTGGCGCTGGGTACTTAGTGCAATTATTTATGATTTCCTCCAAGAT
TTAAAAGCTCTTCGCCCGGCCTTGTAATGCAGTAACTGATTGCACTGCTAATGTAATTAA
GGGGAGATTATGATGTCCACGTGGCACACCAGATGGTGGCATTCACAGCGATGGGGGAAG
GCACAACTGGCACACCACTGCACAAGGGCAGTGAGGCGCAGTCAGTCGGAGCAGTCCAGA
CTCCCCACCAGACGGAGGAAAGTATATGTGTGCATGCGTGTGTGCGTGCATGTGTGTGTG
CGGCGTGCTTGCACAGATGCATGTGAGTGTATGGGTGTATATTTGATGATA
>NODE_249_length_649_cov_27.363636
AGTGAGAACCACCGGTACCATCAGCACAAAGGGAGAATTTCCCTCCATTTCAGAACCAAA
GGCACCGAGGGGCACAAAGTGAGAGAATTTCCCTCCAAGAAAGAAGCGTAGGTACCAGGG
GCACAGAGAACATTTGAAATCTATGTGACAAGCATGGGTACCAGGTGCTCGATGGCAAAA
TTTCTCTACAAGTTACAGTCATGGTAACAGGGGCAGGGAGGGAAGGCACAGGCCAGGGTT
TGGGTGTAAGGGATTAAGAATTAAAAGGTTAAAGTTAGCTAACCCTAACCCGAAACCTAA
CACTAGCCCTAACCCCATCCCTAACCCAAAACCTAACTCTGTTGGGTATTCCCCTAACCC
AATCTAGCTTGTGCCTGTTTGGCTGATATTAACTATTTGTTTTGCCTTTTTAATTGGTAT
TTTTTATTATTTATTTATTTATTTATTTATTTATTTATTAATTATTCCATTACTATTTAT
TTTTTTTAATAACACAGGAGATATTAGCATCATTACCTCCAATTCAACTCAACATAGTGG
TCACCCAACCTACTCCTTGTGTGAGTATATAACAAGGAGAAGGTAAGAATCCTTGGGCCT
GGTGTGCACGCTTTAGTCTACAAAATACAAACAATATTATCTTCAGACTTCCCTGAAAAT
TACCACCAAATGCCAGCGAAGCCCTCTTTCTCTCTCTCGCTCTCTCTCGCTCCCTCCCTC
CCCGCTCCTTCCATCTCTCTCACCCCCTCTGCCCCCCACCCCCGACAAACATATCCCCCC
TCTCCCCCGCAAt
>NODE_250_length_450_cov_19.422222
ATTTCGGTACAAAATTCCATTCAAAAATGTGCTTCAACAGCTGGTAGTGTCTACTTTATT
TAAAAATGATTTTCATTTAATCACTTTTAATCCAGGTGATAGATGGGCACTGCAGCAGTT
CAGCTCTTTTTGCTTCCAAATGCAAGTCCAAGTCTAAAATGAAATAGGAACAGGCAGGAA
CATTACCTGCATATGCGGTCAAATTAATATGTTAAACTGTGGAGAGGAAGCTAATGGAGT
CACTGTGTGCTTTGCTTAAAACACAGATAAGTACACACTGCACATGCTCTGTCACTGAGC
CATATAGATGTGGATTATATCTCAGTGAAAGGGCGCTTTGTATTTTTCCTTATTGTATGT
GGAACATGGCTACAGTATTGTTCAAGCTTTAAAAGTTTGCGTGAGAAAAGTTGTGCTCTG
AAAGAGAACAAGGATAAAAAATTAAGTTCTGATTACAATTACGGGACGTGACACTTAGCT
GATTTCAAATCAGCGAGGCCAAATTTCACAAAGCCTGTCAATGGTGGCAGCAAGCTCGCC
AGATCCCTCCCCAATCAAAAGTTTGCTCTATATAATTTTACGCAATCAGATTTC
>NODE_252_length_293_cov_86.965874
TGATTTCAAATCAGCGAGGCCAAATTTCACAAAGCCTGTCAATGGTGGCAGCAAGCTCGC
CAGATCCCTCCCCAATCAAAAGTTTGCTCTATATAATTTTACGCAATCAGATTTCTCCAC
AGTCATCCAGTGCAATCAGGTAATCAGAGGGGAGCATTAACAAGACAAATGGGGTTTAAA
AAGTGGGTGCACTCTGTTTGCAGGAACTTCCTATGGAGAAGCCCCCTCCTCTCCTTGATT
ACTCCTATCACCCTCATACAGCGCAACATCCCCTGCTAAATAGCTTTCTACTACAGTACA
GGCAGTATGTGCAGTAGGAACAAATGTGATTGACTTTACACGTAAAATGTGACAGGTAAA
TTAACCTCTTAGGGCTATTCATGTCAAGTGACTAACTGCCCAAACTTCACTAAATCAGCC
ATATTGTATACAGTcag
>NODE_253_length_322_cov_2.661491
GTGCCACAAAATCGCCCCAGAGTTGGTGCACGAAGATCTTTCCCGTCGTAGATCTCCAGA
TGGTCGTACGCGCACTCCAGATGAGCCACCATGTCTACCTCATTAAAAATCTGCAAGTCA
TTCAGAGTGAAATTTAACGAGACAGGAATGCTGCAAGAAATAGCTTTTCAGAGCTTTAAC
TTTGGTCACAACATACAAGTTTAATTCGATGCCCCGGGGTCGTGGACAGAAACCAGGTGC
AGGCCTTCTTGCTGGGATACTTGTCAGGCCAGTTAGGGCTGCTGATGGTGCCTGAGACAC
TGTTCACAACATGATCGCAGCCCGCTTAAGAAAAACAAATCAGAAAACAATAAAACTTGC
ATCACATCAAAGATCTCATCACTTCCTCTTCCTCAGCCCATGTTTCCTCTGGGTTATTTG
TCTTTAAATAGGCATTCATCAAAGGCAGCACAACCAAAAGTGAAAg
>NODE_254_length_703_cov_27.672831
GTTATGTATTCTCTTGCCAACGATATGTGATTTGCAACAATTTATGTTACGTTCAACAGT
TTGATCAAAACAAGCAATTTGGTGCTGCAATATAAGATTAAAATAAAAAAAAAAAGTGTC
TCCAGCGATGATGGTGTCTCCAAAATATGTAACAAATTTGCCAGTTGTGCATTGACTTTC
TAATAGAGGGCAAGAGTGTGTGTGTTTTCTGCTGGGATGACTCTTGGTTCTCTCTTGTCT
TTAGATACCAGCCTGTTGATATCATTCAACCAACCAATCATGTATTGCCAGCCTCATTCG
GGGATTCTGATTGGCACATTGTCACAGGCAACTCTCTTACCACCACCAATGAGTCCCCAC
GTAGAAAACCCTCACAGCATGAGCTGGAGAAACAGAGAATGCCAGGTGACTATTTTCTTT
CTTCTCTTTACCCTTGTTGTGAAGACTGACTGGGCGCCCGTGCCTTTTTTTTTCTTGTGT
CCCCCCCTTCCCTCTCCCATCCCCTTTTTTCTTTCTTTTCTTTTTTTTTTCTTTTTTTTG
TTTTTGGTTTTCCTCGCTCTCCTTTCTTGCAGAGCATGACCTCCTGAGGCAGGAGCTGAA
CAACCGCTTCCTGGTTCAGAGTTCAGAGCGGGGCCGGGGGCCGTCCGCTTCGCCGCTGGC
CCCTGTGTCACTCCTGAGGGCCGAGTTTCACCAACACCAGCACATGCACCAGCACCAACA
CACCCACCAGCACACCTTCACGCCCTTCCCCGCCAGTCTGCCCCCGGCCGCCATCCTCAC
CCCGCCCACCGCACCCCCCATGGTGCGTACCCAAGCCAGAAATGTGAGGATAAGTAAAAA
AAAatac
>NODE_255_length_145_cov_8.613793
GGGTGGGAGACCGCCTGGGAATACCAGGTGCTGTAAGTCTTCTTTGACTTTCTCTTTATA
ACCCACACAGGATGCTGCTGCTCCTCTATCTGTGCACTCATCGTGGTTGCTTTGTGTCTG
TCTTTATATGTCCACTTTATGTCTCTTTGTTTTTCACAGTCATACATCAACATGTGCACA
CTATCCACACGGTGAAGAATCTGCACCAAGTGCTGCCTCAGACTGTCAAATCCAGATAAA
TGGACCAACCCCTGAACCCCCCAACCAAGCCTCCAACCAAGCCTCCAAC
>NODE_256_length_412_cov_5.024272
TTTGTTTTTCACAGTCATACATCAACATGTGCACACTATCCACACGGTGAAGAATCTGCA
CCAAGTGCTGCCTCAGACTGTCAAATCCAGATAAATGGACCAACCCCTGAACCCCCCAAC
CAAGCCTCCAACCAAGCCTCCAACCAACCAGCCAACCAAACAACCAACCAACCAACCAAC
CCTGCAACCAAGCCTCCAACCAACCAGCCAACTAGCCAACCAGCCAACAAACCAGCCGAG
CAACCAAGCAACCAAGCAACCGGTTAAAAGTGCTGGGTGGTGAAAATGCTTTCCATAGAA
CCCATTGCAGTGTGTAAAATGATCAAATTTTAACTTGTGTTTTTAGCCTTATGTTGAGTA
TTTTGTGTTGATATATGAATAATATGTTGTGGCGTCATGTTTTAAGGCTGTCTCCAGTGA
TTGAGCCGCACCGTCCTGTGCAAGTTGTGAAGAGAAGCCAAAAGGCTTACAGCACCTGGT
ATTCCCAGGCGGTCTCCCATCCAAGTACTAACCAGGCCCGACCATGCTTGGCTTCCGAGA
TCAGACGAGATCGGGC
>NODE_257_length_766_cov_40.231071
ATTCCTTTGCTTGTTTTGCTTTAATATTCATTTTAGCCAAGTGTTGAGTAAATGTGCGGA
GAATATGAATATTAGGTATGAAGCCTCTTTGCATGAGATCAGTTTTGAAAACTATAAATT
TTACCCAGCCGAAAATTGTCTGGCAATTAAAGCGTATTGTGTGTAATAAGCAGTGTCTCT
ATCGGGTGTTTAGCTTTATCGAGCCTGTCTGGAGATGGAACTCATACCTGCTGCTCTGTG
AATTGCAGCACATAAAAGATGGACTGAATATGTTCCCGGGGAATATTGCCCTCTCCAAAA
GACCAATCCGTCTTGCTTAGGGAGGCAATCTTAGGTGCGGTAGATAAACTAATATTTGTG
TATAACCTCAGTCAGACAATACAAATGATCGGATGATTTTTCATCTCCTTATGCATACAG
GGAAATATGAAAAATTGAGGTTTAGGAATATTTGCAGGGTCTGCGAGGCGGCTGGCTGGG
CCGCTGAGTGCCCTGGGCCACGCTCCTCACCAACGACTGCAGAGTGAAGAGTGATGAGAA
TATTATACCCGTCTGTTTCCCGTCACTCCCCATCCTCCCCTCCCACCTTCTTCATTCTCT
CCTCTCACCACACTAATTCATATGGCCACAAGATGGAGAGAGAGGGAGCGAGCGGGATAA
AATGAGAGATCGAGTACGACACTGGCCGCCCCTTTGGTTTGCCGTCTTTGACTTTCACCG
TCTGTCCACCCGTCCATGATTGACAGTCACGCTGACATAAATCTCCTGCTTGTCTTGCTG
CACTTTATTGTCCCTCCCACCCTAAACCAACACCCCTGCCACCGCTGCCAACTCCAACTG
TCGACACAAGCCCTCTCTTCAACCTCTGTCCCTCGGCTCTCACGCTGCTAAAAACTTCAT
ATTGGGTTAg
>NODE_259_length_819_cov_21.957266
CTTAGGATCCAGGAAGAAATCAGACTGTCTTTCTTCGCTAACTTATAACTGTCCAACTGA
TGCCGGTAAACGTTGCCAAATATCCGACATCAGTACTGATCAACCCTCGATAGTTGCCCT
TCCTCTGTATTTCAGTCATTTCTCGGCTGTGCCTTTTTTTCTGTCCATGTGCTCTTTGCA
ATGAGGTGCATAAAAATGAGACATCAGATGCAGTTTCCTCATCATATTCCTGGTTTGTAG
CACCTCGGGGTGTAATTGTAATAAAATCTTTATTAGTTCCGCCCTGGGTAGCTCCACTTG
CATCCCCTTAAAACCAATAGATGCCCAGTGAATTACTTAGATAATTGTAATGTAATATGA
ACCCAGGAAACAAATAAATTCCATTTCCAATGAATCCACACAATTCAGTGAGCTACTCTC
CTGGTCCATTTAACTACACACATGTGTACTATAATGAGCTGTAGACATTATGCCTAATTA
TGTATTAGACTGTGTTAGAGGGCCTAACAAAAGCTTTTGAAAGGGACAATTACGTTTGTT
GCTTAGTTACATCGTTAAAAATATACCAAATCAGTGCAGATTATAGTGGGCGAGAATGCA
CATGTACACCACGAGCATTGTTGCCAAAATGCACAAAATTCAATTCATTAGGAAAAAAGA
AAACACCTGAAAGTAAAATATGCTGAAATTAAAAACCTGAATCATCCTCAGGTTAAAAAT
GAGTTCTGCATGTCATTCCATGTTGCAGGTGAGTAAAACTGCATCTGCAGCGCAATCCAG
TCACTGAGCATGTATGGTAAGGACCCACAACAAAAGACAGTAGTTAGAAGGTGAAGGTGT
AAAAACAAAAGTCACACCTGTTCTGTTTGTATTATCCTTAAACTAAGAACCACAGGAAGC
CATAAAGCAGGTGCtgacgtcatgttaaatcatgtcacattaaaagtggatagaggatgt
gag
>NODE_260_length_411_cov_2.484185
GTTTGTCGAGGTCCCCAGGAGGCTTTGTTCGTCCTTTGTGACACGGGGGTGGAGGTTGTC
GGTTCTTCGGGGGCCAGTGCGGCAGTTGAATGGCAGTTGTTGTGGCTGCTCCATGGTTGC
TGGGAGGGGAAGTGAGGGCGAGAGGGATCCAGAAGTGGTTGTTGGCAGGTCTGGGTCCTG
GATGGCGGGTCCGGAATATATTTCTTGGCTGTGTATATTGGTTGGGTTGAAAGCTGTAGA
GGTCGTCCAGATGCCCTTTTAACCTTTGGTGGAAGTGGTCGAGGAGGGCAGGTCTGCGTG
GCCCTGGCAGTTGGTGGTGTGGGTTGTCTAAATGCGTGTGATGGTTGCTTGGTTATTGTT
AAAGAGGATGCCGGAGGGGGAGGAATGTGGGAAATTGGGCTTCTATGGTGGTCATTTCAT
GCCCTGAAAAGGCCTGTTTTGCCACACAGTGGATCACTGAATTATATCACACAAAGTCAC
TTGAAACAACATTTGCCTTCACATTTATCACATTTGACCACATTGTGAACTCAAAACATG
TTTGGAAACATTGTc
>NODE_261_length_316_cov_1.401899
GTTTACTGTTAGCTGCAACTAAGCGTCCTATAGGTCACAGCTGATCAATCATAACGGATC
AATAAAGTTATTAGTCTTTTTGTGTTACCTTCACATCCTGCTGTTTTCACTCTCATAGTT
AATGTTCCAGCAGATGGAATGAAAGAACCTTGTAGATCTTCTTCTCACTGTTTGTGTCTT
TACCTTCCAGCTCTGGTCTGGATCATTGAGAACATCTGGTCTGATGTGGACAGAGCTACA
GAGAACAAGAACATTCAGCTGTGGTTGTCTGAGATGAAGTACCTTCTCTCCTTCTTCATC
CATGTGAGGAAGAGCCGCACTGATGTCCTCCTCATCCTTCCAGTTCTAACAATAATGCTG
CTCTACAGATTCAGCTCCTCTGTTCATAATACACACTTGTCTTGTGACCGTTAAATATTC
ACACGTCACACTTCACTGTAAGCTGTTCAACACATCATTa
>NODE_262_length_330_cov_1.803030
AGGCTGGTGTTGTGTCTCCAGGAAGTTCCTGTCAGTGTGTATCTAAGGATGGATCCATGT
TTACTGACGTAAGCACTGAACAGAGGAACTGATGATTTATGAGCATGAAGATGATGTCAA
AACTATTTCGATGACTCTTTGGGTTCGTTTGGTTTTAATGAGTTTCCACATGAAGACGAC
ATGAAGCAGCTTGTAGCTCTGCTCATAGAACACCAGGTTCTGGTTCCTACCAATGAGTCC
ACATCAACATCTAGTCTGAACATCTAAACACTGGAACCTTGTCTGGTCACACTTTAACAC
ATCAGGTTCTACTGATGTTAGAGCCTCAACAGGTGGAGAGATGTGGACCACAGACTGTAc
gttagtagaaccatggatccatcatagatagacactgacaggaactctatggagacacaa
catcagcctggttggaacattttgcacattttttcattttcaaggtgcagtaaa
>NODE_263_length_517_cov_22.899420
AAGAAAAATAAAACTGCTACCTTTAGCCACTCTTGCTTTTTTACTCTGTAGAGAGAAACC
ATTTGAAGTTGAAGTTCTGTATGAATACACTTTAGAATCGTTGTCGGTTACACCGCACTC
TTCTGCATGCTAAGCCAGGTGAATTTTCTCTTTGATAACCCAATTATTGTCTCAAGAGCT
GTGTCAATTGCTCTAGCGATCTCTTCTTGAACAAATCACTCCCCTAACCTCGAGCACTTT
CGATTTGATTCTGCCATTTTTTGACAGTTCAAAGTAATCAGAGGAGGCCTCGGCTGAGGA
CGAGGATTGATTTTGTGTTCTCGCTTATCATGCTAATTCCCTGAAAATCAGCCTTTTTCA
TCCCCCTCCGCCTGATTACCACTCTTGGAAAAAGGCCCCTGAACTGTGTTTCTCTCCCCA
GTGCTGCTGTCATGCAACCCCCACAACCCTCTGTTCTCGTCCCCCTCGCAGCGGCGGTGG
CAGCGGCGGCCGGCCGGCCTCCGAGTCCTCGCCGGTCCTTGTGTTGGTTAGTTTTCCTTC
CTAACCCCCTACTTCTTAAATTTCCCTcaaggccaatttattcacttcctctccctcgtc
acacttttcagccatctctatgcatccattccaccctgtcccttcctcaccagcttcctc
c
>NODE_264_length_549_cov_63.025501
TATATTTCTGATTGTTTTTTTGTTGTCATCTGCATTTTTTTCATTTGATCTGACATTTAT
TCAGTTTAAGGTCGAAAATGACACTGGCATTCCCTTATGCTAACACTCCTTCATATTTGC
TGTGCAAAGGGGAAGAATCAAAGTGAGAAAGAGAAAGGAAGAGGAAAAATTAAGGACTGC
TATTCCTGTTTTTGTCTCTCAGGTGAGTGAGACTGAGATCAATGGCCAGTTTGAGTCAGT
TTGCGAGTCCGTTTTTAGTGAAGTAGAATCCCAGGCCATGGAGGCCTTGGACCTGCCTGG
TTCGTTCCGCACTCGAAGCCACAGTTACCTCCGTGCAATTCAGGCTGGTTATTCCCAAGA
TGACGACTGCTTGCCTTCAATGACATCCTCCACTGTCACTTCAACTCTCAGATCCACAAC
AGGTAAAACAACCCCCCCAGAAGAGAGAGGGCTTAGTTACATATCCTCATACATCCTATA
CATGCGCACAAACTTGACATACCTACATATGTACAGTGGGGAACCCTTGAGCTTCAGGGA
TGCCAGGCTGAATGACTCCAGTTATTTTCTTTGGAAGCTACGGTGTGCGTGTGTTTGTTT
TTGCCACTGCACTCTCCCAAATGCTCAGATGAATTTGCTTGTGTGGTACTTTGCATGACT
CATGCATCATTAGCCAAGCTTCTGATTGGTCAc
>NODE_265_length_507_cov_26.702169
TTGGTCCCATGGATCTGTATTTTAGTTGATTCCAGGTGTCCCAAGTTTACAGGCATCTAT
TTTTTTTCCTCCAGAACAATAAACTCTGAGGGGCTCAAGGAAAGGGGTCCACGCATGGAA
GAGGGGGGCCGAGAGAGAGAGGGGGGCTCCGTTTATTAGACAGCAAATAGCCGGCCAGTG
GGTTTATGATGTGGAAGGTCATTGTTGGTTAATAAGTGGCCACATGAGTGCAGGCAGGTG
CTGTGTTAACACCTCCTCTTAACTCGCCTTTCCAGCAGAGGCCATTCATCAGCCCAGTGT
TAATGAAGGCCATATAATTAATAGGTGGATAGCAGAGAAAGCCCCCTGAGTTAATCAATG
CAGGCCTGTTTGAAGAGCAGGGCTAAGATGAGACACCAGGGTTTCTAAAAGTGCAGGTTC
TTGGCTGTGAGAGTGGAAGCTTTTTAAGAGACATGCAGGTCACTGAGACAAAGAACAAGA
GCTCTGATGGCCTTCAGTTTCAAGGTTTGTTAAGACTTGTGACGTCACTGCAACTGCATG
TTCATCCGAAATAGGCTCACAGAAATAACACGTCACTTAAGGCATGTTTTGCGTGTCATG
TCAACACATTTTATGGTTTTTGCATATTATTCAGTGGCATTAAAAtgacat
>NODE_266_length_325_cov_39.203075
ATGCCCAAGCCCTTAACTGCCAGTATTAGATTAGATACCATTAGATGTAATAGAAAATTC
TCTGCCTGTAATATTTTCATAAGAGTTTGAGGCATTTGATTAATCTGACCACATTTTATT
GCATTAATGATTTTTTTTCCTTCCCACTCTGCTGTAAAGACATTGTATACAGGCTAATGC
TGTTTTCTCTCTCCCCTCTCTGCTCACTCTCATTCATCCTCAGCCGTTATTGCAATGCAT
TGTTGATGAGGTGAGTCGGCGTCTTATGTGCTTTCACTCCTAAAGTCATTCCTAATGGAG
TGGAAACCTTATATTTTGTTTCCTAATTTCCAAGGAAGTTTACATCTGTAGCAAATGTAG
TGCATTCCAAAACCTTTTACCAGGAAAGAATGGAGGGCTTTGTTCTTTCTAATATAGGTA
TGAGAATCTAGCCATTCAGTCAGTGTCCATGGTTCATGGTTGTCAGTTt
>NODE_267_length_948_cov_25.177216
TTGAGGGTCACCACATTCATGCCACATATCAAATCCCCTTTGAATGAGATCAGTTCCCTC
CTGTCAGAGCCCATTAGATCCGTCCCACAGCCCCAGTGGCCAGCTGACAGGGGAGAAACC
CTAGCCCCAGCCTAGCACCATTAACATTAGAAAATGAGCAATCAGCTGGAATGAAGCGCA
AGAGGAGGGGGGGGACCCGTCCAAACTTTAGCAAAGATACCCAGCAAATCCAACACAAAA
TGTAAGTAAGAGTGTATGAGAGAGGCATGGAGCTCCACAGACACATAAAATAATGTGCCT
CACAGATAGCTGCACCAACCCTTGAACATCTGAGCTGAATACTTTTCCAAGATTAAAACA
CGTCTTCTGGTAGTTGTGTCTCCTTTAAAAGCTGCACAACTTGACTGCTTCCTCCCCACT
GAAAATGTTCCGGCGGCTCATAGAAAATTGTGTTGAACCTCTTTGACTTTGCGAAATAAT
TGAGTTAAAACACTCGATAAAACATTAATTAGCTTAGCAGTCTGGAGCAGATAACATAGA
TAAAACCCTATGTAATTCATATTGATTAGAATATGCACATTGAGCGTAACCTCTTAAGAC
AAGTTTTCCTTATTAAATGGACACAAAGCCGAGGTCATTATTCGTACAAAGAAAGATCGC
TTTAGATTTTATCTTTTCACATAAAAAGGTTTGATTGGATTTCTTTCTGAGGAAGCTGCA
CAATCTATTTTATTCAGGTTTGATTGTATTACCTCTTAATTAGTTTGTATATTGAGTAGA
ACAGGCCTTATTGATTTGAGGTGCATTCATTTGCATTGCAAAAATCCCCTTTAATCCAAT
ATAATCTCATCCTTACTCAAACAGAGCAGACTGCATCTCTGAGTTGCTCTTTACTTGCTT
GTTTTCCAGCTACTGCTTTTGGCTTGTCTTCGGTTTAATATAACCTCCTGGTAGAAATTA
GAGATTGCATTCTCTATGCAAAATAATTTCCCTAAATTTGGCTGTTTATTTAAAGGTAGT
TACACTCAATTTCTGTGTATTTCATGTGGAGAGTGGTATGTTGTGCGCTGTAATTtatac
gtcgagtgtaat
>NODE_268_length_763_cov_22.765400
CCTCTCCTCCATCCGTGCTCCAGAGATGAAGGGATGTAGCGCCTGCCTCTCCTTGTTCCT
CCTTTCTCCCACTCCCTTTGCCTCCTCTCCTCTCTCTTTCTTGGCCAGGGGTTAAACTGC
TGCACTCTAACCTCGCTGGCAATGATTTCATTCACTCAGTTTCTCTCGCTCACTCTCATC
TCAGAGAGAGATTTATTTCACAGTATGTAGTGGATTAGGCCCCCCTCGTCTGCCCCTGGA
CAAAAGCATTGTTTTAGCACTAGCCTGTTCGCTGTAACTGGAGGAAGCTACCACTACTAA
GCGTCCACAATACGGCCATTGTGGACACAGGGCTAGGAGGACCCTGCCTCGGAGGCCGTC
TAGACTTTGAGCCCGGGCCGATTGGAGAAACAGGGGGAGAAAATCCCATCAGGCAGTGGA
GTGAAAGTTAACTAAGGTAACCTGCTGTGAACCTGATGAAGATGTCAAGCCAACATATGG
CAAAAAATGTCTATTGTCAGAACAAGGAGCTTTCTTCCCTCTGAGGGAGGGGATGGTAGA
GGAGGAGGAGATGAGGGGTGGCTAAAGAAAACTAGGGGGGTTGCACAACCTAAAGGAAGG
AATAACTGCAGTGGTCATCGTTTTACTTCTGGATCAGTAGTCTTATTCTGGCCGGGAGGA
GGCCCAACCCCTCTACTCACAATTAAAGGAGTAAGCAGATTAACTGGCATCTTTCAAAGG
CCAGCAGAAAGAAAAACTCACTCAAAGACGTTTAATACATTTTTTCCCCCTTTGCCTATC
AAGTCTCGCACTGCACACGGCAAATGGCATTACATTTCATGCTGATTTAGTGAGCAGAGG
TTTGGAGAAAAGAGAAACTTCTTAAACTGTGATATGGTCCTTAAGTTTACTAATACTGAT
TGGTCAc
>NODE_269_length_417_cov_48.496403
AAATTAGGAACACTGACAGGTCTGGCGCATGATCCACAGCCTTGCATCCATCACAGAAAA
AAGGGAGCGAGAAAGACAGAAAGAGAGAGCGAGAGACACTTTCTTCCTCATCTCTCTCTA
CTTCCACGTCCGCCCCCCACCCCCTCCTCGATCTCCCCTCTCCTGACGCGAGCGCCGGAC
TTGAGCAGCAGGTGCCATATTACTGTGTACAGAAAAGCAATTAGGCAGCATATTGGATGA
ATGAGGAGTGCATTAATATTAGCAAGTGCATTTGTCAGTGGCGTTTGATGCGAGTCCTTT
TCTTTTCTTTCTGCAACATTAAGATTGTGGCGCTCATAAATTCACTGCTTAAACCACCAT
CTGCTGCGCTGTCAGCCCACACCGAGGAGAGCGGAGAGGAGAGGGGAGCCATTTATTCCC
TTCTGTCTCTCTCACTGGGGAAAGAGAGTGAAAGACAGATAGATAAGAAGAAAATGCATT
CATTCCCTCCCTTTCTTTGCCTTTCTTTCTTTCGTTCTTTCTTCTTTTTTTTTTCGCTCC
ACAGGGAATGCGGAatgtgta
>NODE_271_length_145_cov_48.151726
TGCACTTAATGTGGCTGAATCAATCCCAAGAAGCTCCTATAACTGCCATATCTCTGGACG
CAGAGAAGGCCTTTGATAGGGTGTAGTGGCAATTTCTGTTCTCCACCCTATCCCATTTTG
GCTTCAACTCTAAGTTCATTAAATGGATAAAAATGTTGTATACAGAACCAAAAGCAGCAG
TGATGACAAATGGAATAATCTCCCCTTTCTTTAATCTGACTCGTGGAACACGACAGGGAT
GCTCACTGAGCCCATTACTGTTCATTATCTTTTTAGAGGTTCTAGCAGT
>NODE_272_length_773_cov_29.494179
GAAACTAAACTCTGCTCCAGTCATTATTTCTTCTTGTGTTAAACGTAAGTACGTCCTTTG
ACCATTTTTTAATGCTTCAGATGACTGCCTTCCTGGAAAACTGTTTAACACATTACTGAA
AGTTACTCGTGCACAATAAGAAAAGCTAGAATCAATTCAGTCAATGTGCACACTGTTAAT
AAACTGCAGCTGATGGGACTGACGGATGTTTCACAGATTATCTGGATTTCTGCTGTGTTC
GCTGCCCTCATGACTCCCACACAGTTAAGTCTTTGCTGTAGCAAACATGAGCTCCACATA
AACCGAGGTGGCTTTAACATAAAGGCCAGAATCACTGGGCAACATTTCACAGACTAGTGG
TCAGGGGTGCGTTCAATGGTCAAAGCCTAAGATCCAAGTAGCGGTAATTTCACTAAAAGC
TTTTTAGGGCCTTGAAGAACACGCTTTACCCATTGAACGTAGCTCCTCTTCCCTATGTAG
GAGATGGAGGGTGGAAAGAAATCTTACCCATCATACAAACCCATTATACCAACCATATAC
TGAGCTGTGGTAGTAGGGTGTAGATGTATCATAACCATCATCATCTGCCAGCCAGCTCTG
GCCAATAGCCATCACAGATTGGCGGCTGCAGTGGCAATGAGAACAACACACAGTTAATAT
ACTGTTTAGCCCCACATCGCCCCTCAGTTCATCCCCTGCTGTGACTACAAACTGTGATTC
AGCAACTCTGGTCTTGAAGAGCTGATTGCACTTATATACCAGAATGGTGTTATTGTGCTA
GATGGCACCATTCAGTTGTCCAAAGAGACAGTACTGTGGCAGTATTCACTGTGGCATCAC
CACCAGCTTCACATATCTCTCTACTGTGGTGAAGCTGAACTAATCTCACCATGACCAGGG
TTGAAGAccaccgataa
>NODE_273_length_525_cov_2.049524
CACATTACATCTCTGCAATTACAGAAGTCTGACAGAATGTCTGGAGGCATTCTTCCTCGT
GTAGTGTCGCTCTAATGGAAAAAGCAGCATCAAATGCAAATGGACCGAGCACAAAGTTCT
TAAATTGGCAAAGTGGCGAAGCTCGCATTATAAATATTAATAAATATTTTCGTTAATGGA
CAGCAGCGTTTTAGAAATCAGCACTTCTCCACCAACTTTCCACTCAGAAGGCGTTTTATG
TGTCTCAAGGTTACACTTCGTCTGCAGAGTGGGCGCTCTGATTGCATTGTACACCGGTGA
GTGAAATGACAAGAGAGAAGGGAAAGAAAAAAAAAGCAGAACTAGCCAAAAGGAAAACAA
AAAGATGAAAGGCAAAGTTTTTTCTGTCTCTTTACAAAATACTTAACTGCAGACGTCGGT
GCAGGTCCTTGGAGATAAAACAGAAGTTGCACAAATTGGAGACAAATCAGAAATGGGGAG
AAGATGGCCGCACGGATACTTCAGAAGCACAAAGTCTGAGTTAAATTTTGAGTGTTCATT
TGATCTCACATCCTTTGGTATTCGCCTATGAAGGACATCACATGATTTTTGATAGTCTGC
GCAGCTCATTATCCCAGACGAGTGGCTGAGCATCTAACGGTGATAAATTACAAAAGCAAT
AAAGGTCAc
>NODE_274_length_535_cov_34.480373
TTCAGGGTGTCAGTAAAACCTGATGCTCTAAACAGGAGCAAACCTCCCCTTTTAAATAAT
TGATATTTTCTGATTAAATGTGGCAGTTTGGAGATAATGAATTCTTTATAGTGTGCCTTG
AGCAACTCAACAGCTTTGCCCTGCATGACAGCTTTATGGGGCGTCTTTTTGCCCAAATTT
TGAAAGTTTAACCTATGTAGATCAATGTGCTTCCTTAAAAGAGTTTAATAAATTAAAGTG
CAGAGGGCTTTTTTTCCTCAGCGAGCAGAAAAAGCTGATGAGACAGGTTTAGTTTAATCT
CAGGCAATAGAAGTCATTAACCATTCTCCCAGGAATTAAAATATAGCTTGCCCTTTTCTT
CTCTCACTTATCATTAGCATCACTTTAATCTCCCCGCGTTTCACACTGCTATTTTAATCA
TTACTTACTGCCTTTTGACAACTGAAGAACATGGCTTCTCCCCGCTCAGGCAATATCCTG
ATTTTAGCTGACAAAATGTAGGACATCATTTAAAAATATCTAAATTTCCTCTTCCTTTTT
TATTCTTCTAACTTCCACTCTTTAGACCCCTGAATGTCTGTCTATTTATATCAAAGACAG
CACAAAAGACGAGAGGAGATTGAGTGGACGACATTCAAAATGTAATTTGAGTTGGCTGCA
AGGGTAACAAAATGTATAa
>NODE_275_length_990_cov_27.763636
ATAACTAATCATTAATTATGTAATACACTGTAGCTGTAGCTTATAGAAGGGAAGTGAAGC
AGACTTAACTTTGGGCAATGATAGTCAGACATATTTTGCAATCAAATCCAAGTTAATTTA
ATGGGATATCATTCTGGCAAAGCAACAATGTTTTTGGTCTGGGATCTGAAAGTGCTCTTG
CAGTGACACATACAGCTATCTATGGGTTGGCATGAATCACTGAGCAAGTGGGGTGGGGGG
TCCACCCGGGTTGGCACAGCACACTGGGCCTGTCAGAAAAGGCGGGAGGGGTGCACATTC
TTCACCTCCCCCAGAATGGCACCTTCCAAAGCGGATCCCCTGTCTACCCATTCCCCAGGC
CCCAGATAAGAAGCTCATCCGTCATCCACTGGGGCCGCATTAAATTTTAACTCTGGTTAC
CGAGTGTGGCCATTCAAACTTTTATCTCAAACCTTCTTTATCTTCTTTTCATTAAGTTCT
CAAGCACTAATAGCCCTGCGAGTCTCCGCCGGGGTAAGGATGATGTTCTGAATAATGAAA
GCTCATTATTTCTCCACAGAATGCTTGTTAATTCAAATGATGATATTAAAACTATAGTAG
CCCTCAGCAGTCGGGTGATTTCTAGCATACTTTATCATGTATCAATATATACTCTGTTTG
TCAAAACTGCCCCGAGCCTGGGCTGACATTCTCCTCCCGAGGAGTGGAGTGCTTCAGCAG
GCCTGCAATACTCTAAGGTGACAACTGGCAGAGTTTGTGCCTTTAGGAAAGTGGGTGGAA
GGAGGGATGAAGGCAGTGATGGGGAGACGGATGAAACTCAAAGAGCCGTCATTGTGCTCC
CATGTCTATTCGACATTTTTCCATCATGCACACACGAATACCCAGCTCCCCCCTCGTCGC
ACACACACCCATGCACGAATACACTCACATCTGTCATCCTCATCTGTCTTGCCTGATATG
TGCACATGTGAGCAGACATTAGCGCATATTCACGCAAGTTCATATAACAACACGCACAAG
TGTGCATGCACAtgcgcatacacaagaatacccatggccattaacctttaaatataccac
tctagtattttatcttcaagacatgagttatgcccaaagatgttagtctaataa
>NODE_276_length_620_cov_26.037096
AAAACCAGCGCTTAGCTCTTGTGACTCCCAATGAGTGAGCTAAATGATTCACTCCTGGGT
TTAGGCCCTCCTATAATTGAATACAGCATACGCTGTGTATTGGAGGCAAACTGTGATCAG
TGTCATTTATGACTAGAGTGTCTGACTTTGCTCTGGACATATTGCTTAGACAGAAGGATG
GAGCAGCAAAGGAAGAAGGGATAATTAGACGAGTGCAGATGGGTAAAAAACTAAAACAGT
CACAACCTGCTGTGTTCTCCATGTGCCTGTTGTGTGTTTTCTTGCGGGTTGCCAGGCTCT
GCGTACTGTATGCATTTTGTTGTTTCCTCCTGTCCAGGTCGCCAGCCATGGGGAACCTCA
TTAAGGTCCTTGGCAAGGATTTAGAGAACTGTCCACATTTTTTCCTGGACTTTGAAAGTA
AGTGAGCGCCAGGGTGTGTGCACGTGTCTGTGTGCTTGAATTGTGAGTGCATGTGTGTGG
AGCCGAGGTGTGCAGTGGGAGGTCGGCGCATGGGGTCAGGGGAGGCGTGTTTGGAGGCGA
GCTGCTGAGCTGTTGATGGTGTGATGGAGTGTTGTTGAGGGTGTGGTTTGTCATTATCAG
GAACTCTTTAGTCCCACTCTCAGCCCGATCATGTTCTACATACGGATGTACGTTCCAAAG
ACAAATGCAGTGATGCAAAGAAGCATCAGTACGAATCACAAACAAATCACTCTAGCTGTT
CATTTCATGGGATTGAATTTGAGAATGAAttaaaatgacctcaa
>NODE_277_length_509_cov_8.294696
TGCAGAGCCAAAAACTGATTAAAGCTCAAGGTAAGAAGGAGACAGAATAAGGAAAGTGGA
AATCACCCCCCATCCCTTATTTGGGACACCTGAAATAGGCCAGAGGAGCCCTGGGAAGCC
TGAGAGACTGAAGGGAAAAGAGGAAAGAGAGGAGGTGGAGGGATGATGGTGGTGGTGGAG
GGATTCAGCAGGGCCTTAAGTGTGCTATCATAGGCGTCTCTTGTGCCTGCCTGCTTTATT
TGCAGTAGTCAGGTTAATGAGTCCACCAGCCCACTTGATGTTGAGAGGCCTGCCACAAAG
AGCTGCCTCATTAGAGCTAGCCTGGCACGCTGCTCTGAGACAAAGGGACATTCACGCTAC
TGAATGCCTTTACGCTTCTCAATGCTGCCAGCCTGCGAGGGCCAGTGCCATGGCGTAGAC
CCTGCACACGTCCTGGCGCCTGGCCAGCCACACCACGACCCCGATCCCGGCTGGCTGGAC
TCGCAGGCTGCTACAGCGCTGGAATGATGGAAGGATTCGCCGACGGTCGCCTGCTGTGTA
TTAGTGTGTGTGTTTTGGAGAGAGCATATGTAAACCCTACTGCAGGAAGCCAGTAGATGT
GCTGCATTATCGATGACTGCGATTGGTTTtcctgctctcggggtgtgtgagac
>NODE_278_length_235_cov_2.595745
CACAATGTGGTCAAATGTGATAAATATGAAGGCAAATGTTGTTTCAAGAGACTTTGTGTG
ATATAATTCAGTGAACCACTGTGTGGCAAAAGAGGCCTTTTCAGGGCATGAAAAGCTGTT
TCAGAGCATGAAAACTGCTAAACTACAGTGTTTCAAAGACAATGTTTCCAAACATGTTTT
GAGTTCACAATGTGGTCAAATGTGATAAATATGAAGGCAAATGTTGTTTCAAGTTACTTT
GTGTGATATAATTCAGTGAACCACTGTGTGGCAAAATAGGCCTTTTCAGGGCATGAAAAG
CTGTTTCAGAGCATGAAAACAGCAATACTGCAGTTTTTTAAAGACAATGTTTCCAACCAG
GTTTTGAGTTCACAATGTG
>NODE_281_length_599_cov_31.480801
TGACCATATAGTCAAGGAAAGGCATTAGAAGGGTAGAAAACAAAGAAAGAAGGAGCAGAA
GCAGAATGCCTGGAAGGAGGGCAGAGTGTTGGGAGGGCGGAGATAGAGAAATGGGGGACG
GTGGTATTTAGTATGCACGGCCAAGCTGCCCCATCTGCTTAGCGCAGCAGTCCCTGTCGT
ATAACTGTCTACAGGCCGTGGGCCACATAAAGAATGTCTCAGATTTGATGTAATTCCGCA
AAATTAATGACAGCTTTACTCGGTATGGGCCGTGAGGGAATGATTAGTGTTTGATCGTCC
ATCTGATCAGTTCCCTTGGCTGGCTGCAGAGAGATGCTCCACTATATACCGGTATGCTGC
CTATGGCAAGCACACATGCACGCACAGATACACCTATCCCAGAATAATTCCTGGGCCCCA
ATGCTCTAGTTTATGTTTGGGTTCTGGTTTCTGTTTCCCTCAACAAAGACAACCAATATC
TTGTTAAATTCTCTGTGCTGTGACACATCACATCGAAATGAACACCTACTGATGGAATGG
ATGCCGGTCCCACTAGTGATGTGATTGTGTACAGGGCATTTTTATATCAGGCTGTGCGGT
ATTTCAAGGGAAAGTGGGCCAACCAGCATCCAATTTAGGGAACTCAGAGGTCACACTATG
ACCTTTTACAAGATATGCTTTATGGCAGCAGTGATTGGAATTGGGTATTAGTTTTTAAAA
GAGATGGGGAATGGATTGGGAAt
>NODE_283_length_449_cov_48.354122
GTCACCTTTCAGTTTGGCTGTCTTGATGTAACACTGAACTTTTTTTGTACTTGAAAGACT
GTAGATGTATTTTGTGTTTCATAGCAACTCATCCCAAGTCAAATAACGTGGTTCCTTTTG
GATTGCACTCAATGAGCCTGCATTGTCTCTGCGTTTGCAAACAGCATGCCGGTTATCTTA
AGAGATTTTGCTTCTGTGAGCAGCAATTTGGGATGTTTTGCTGACAGAAGCTGCTGAACT
TGCCTAGAAAAGTGGCCATAGGAGCTCCATCACACTCAACCTCTGCACCATAGTAGTCTG
CAGGGACACGGATCAGCACTAAGACAGGTTCATGTCTGTTTCTTCTCGACCTGCCATGAC
ATAGCCTGGCTGCACCCGCCACCCCACCACCTCCTTCGCTAGTCCACCCCACCTTAGAAG
ATAAATACCTGGAGGTGAAAGCTTGCCGCACATTCCTTTTCCCAAACATATTCTCTTGAT
GTCAAAGTCGGCTCCAAGGCCTCAGGGCCCACAAGTAAAGTGGTAATTCTAAGGCACCCT
GCTTGGGCTTGCTGAAATATGCATTAAACCTGCGCTGGATACACTTAGATGAG
>NODE_284_length_418_cov_16.497608
CAAATACCAAAAAAACAGAGTTATTATTAAATATAATTATAATTGTCTTGTGTTTTTTTG
CTCTAGGGAGATCAATCCCAGGAAGTTTAACTTCAGTGTGATGTCCCACAGCATCACCTG
TCATAAGTACAAGAGAGAGATGGCATGCCTTTGTGAAAAAGAATGCTGCTTCTGTCTTTT
TTTGCATCTTGAGAATGAGCTAATTGTCACCGAGTTGGCAGCTGAATAGAGGCAGTGAGT
TTAATCTGACCACAATGACATGTTTGATTGGTCCGAGCCAGGCTGGGTACAGAGGGTGGG
GGGTGGCCCTCTCTTGTGGCAGCGGAGAACAAACATAAATCTTCTTCAACAATCTATTTT
CCATCATACTTATTCACAGGGGACATCTCAAAGTGGTCTTTACCCTTTCTGTCAATGACT
GCCCTCATCCATCAATTTCATAGAGAATTATACCCCAGATCAATGTAGTTCATGACCGCT
GAGCATTTGTCGAGGGGTGGTGTAGGTGGTTGGGGCGGGTGGGAGGCGGAGTGCTGGCTG
TATGCGTCGCTGCTTGTTCTCa
>NODE_285_length_456_cov_14.469298
ATTTGCAACTATAGCGTAAAAATAATTCACTTTCAAATAGATGTTGTTCTGACACTAAAA
GGTTGAGAGGACAAAGGTTCTGTTGTGGAAAACAACACATTTCCCTGATTTCCTCGACAA
TGCTCTCTCATCTTACAGGTATCACACGTCAAGGCCTTTTATTCAATAATTACAAGAGAA
TATGAGTTTCTGATTGAGGTGACAATAACAGAAAATATAGTGTGTGGCTCGTGTGTAAAG
TAAACTAAGCGGCACGGGTGCTTGTTAGGATAATATGTCCTACTCATTATCTAGAGTAAT
AAGTGTATCAAATTCACATAATCATGTCTAATTAGTATCAGTAATTATCTTGTTGGGCCC
AGGAATATTAATCTTCAGGTCCCAGAGGGGAGGGAGCAGAATCGCAGCAAGAATGGGAGA
GAGAGCGAGGGAATCATGCTGAGGAGCACCGACTAAATTAACATGCTGAAATCAGAGCAG
AGGAGGAGGAGGGGGAGGACGGGGGGAGAGCGCCTCGGAGTAGGAGAATTGAAAAGAAAA
TGTGAAACTTTGTTTTAGAAAAAGTGGCGGATGAATGGTACCTAAAATAAGAGAAAAAAa
>NODE_286_length_322_cov_5.145963
CAGACTAAAAAGCTTAGGCTTTAGATTTTCATGGATTTCAAAGTTATCCTGGATGCTAGT
TGTTATTTCGGTGAGCTATGTGAAGAAGGTGTAAATTTCCCAAATTATTTTTAGATTTGC
GCTAAAGACAAAAAGCTAATCATTAATAAATGATTACTACAAACCTAGTTGGTGTAGTTT
TAGCTGAATCATTAAGACTAGACTAACATTTTCATGTGAAATGTGTATTTTTAACTTTGG
TATATATTTTTTTATTCAACATTAACAAAAGTCCTTGATGTTTCAATTTGAAAGAGTCCA
GTTGCGGGCTGAGGCTGAGAGGCCATTGAGGCTAAAGATGACTGGCTAAGATGACTGCCT
GTCCCGTTTGGCCTTGGCTTTCACCTTACAATGTGTGTGTGCCCTTGCCCCCCCCTTGAT
CCTTGGCTGACCTAACCGGAAGCCATGATGACAGCAGCCTTTTGCC
>NODE_287_length_450_cov_134.111115
GTGACTATGTTTCATTTCCTCTCTCTGTCTCCATCTCCTGCTCTTTTACAGGACGGGTGT
CTTTTAGCAGCTCACATCACAGAACCCTACAAACGGCAATTAAAACGGATGTGCAACACT
GGCTCTGTATAGGGAGAGAGAGCGGAGAGAGAGAAAGAAAAGAGAAATGAGAGGGGACAT
GAGCGAGGGAGGCCAAAAGAAAGGAAGAAAGAAAGAAAGTGAGAAAGTATGCGAGGGAAA
ATGTACAGCACCACCTCTCCTTCAAAACCAGGACTGATACTGTGTCTATTGATCTTTATA
ACAATAGCAGCAAGCTGTAAAATGTTTGATGGTTTTGTACAGATCTTAGTCCCCCTCATT
CATAATTACTGCTACACATGTAGAACCAAGGGCAACTTCAGAAGGGGCGCTGTTTGAAAA
GCTGCTGCCAGACTGTAGGGATGATGGGAAATCTCAGCGGGGCCTCACGGTAGCTCCAAG
CCCTAAGGCTATCATTCCTCCTGCCGAACACCTGCAGCAACTTAAGTTTTACAAAGATCA
AATTATGGAGCTGATTTTAAATAAGAAATGAGACCAACCTCGTCCCTTTACTCA
>NODE_288_length_318_cov_2.289308
GATGACTTTCATATCATGCTGCCTGTATTTTAATGGGAAACACTGTGGCTCTTTACAGTG
TCACAGACAGTATTTTTGAGTCTGGATTTCAACATCGGTCAAGTGAATTATGACGCTACC
CCCCTACACTAACTCCACCCAGTCTGTCTGGCTGCAGCTGCATGTGTCTGTTATTGTCAA
ACTATCCTTATGAGGACCAGTGTAAGTTTTAGATCAGCACAGTGAGGACATTATGGAAAA
GTGAGGACATTTTGGTGGGTTCTCACTTTCTCACGCCCCTTCAAAGGCTTCTTTCAGGGT
TAGGATTTGGGGCAGCCATGGCTCAGGCGGTAGAGTGCATTGTCCAGTCTATGTATGGTG
AGCGGTTCTGAACCTGGCCCTCTAATGTGTCCTTGGGCAAGACTCTGCACAGAAAACACA
AGATTGTAAAGGAAGGTGCTCTgcagaacctggataagtgac
>NODE_291_length_703_cov_44.083927
GTGTAGTAGTTAGATAAGCAGAAAGGAAATCTAGAAATAAATAAAGTGGATTACGTCCTC
TGAAAGCTCCATCTTTGCCCTACAGCCGACTGGGTACCTCTCCTGTCTGCATGATAATGC
TTTTGTCAAGGCTTGTGACCCAGTTGGTACAAAGCGGGAAATTACGTCATTTGCAAATAT
GCTTTTATTCCATGATAGTGTATAATTGTACAAATGAAATGAGATTATCTCTCTAGTCCT
CCACAAACAGCCATGCAGCTTTATAAGGGGGGATTGGAAAAGACTGATAATTTGCCAAAA
AAACCCATGGCGTGGAAGCATGTACTCAACCTTGGGCCCAGGTTATTTTAAGGAAAGCCA
ATCTTTGATCAGCCAAGCTGAAATGGCTAAGATAAGTGGGAGCTACATCTCGCGGCAGGA
CCGCGCACCAGTCTGATATTGCTATTTCCTCCCTGGTTTCTCAAGAGCGGTAAATAGCTG
CTGCCCCCGCCACTCCCCCCCCCTGCACCTCCTCCCCTCCCCCTTATCTACTCCCCACTT
TCTTCTGGAGATCTCTGTCACTTTAATCCACAGAGTCTGCCGCTGGTTAACAAGGAAATC
CTGTGTCAATTATCACCAACCACTTCCTGCTGGGAGAGCAGCAGGGAATCAAAGGGGCCT
GAGAGTCTTTCACACCAGAGAGGAGCAGTAGGCCTAATTAAATGGCCCTTGTGTCCCGCT
GGCTGCCGGTGGCCGGGTGACAGATAGCCCAGCTCAACGATAACCTCCTTCAGCTGATGA
TTGTTTTGATAGGGGAGCTAGTAGGCACTTTGGGTGCCCTAAGGTTGGCAGATTGCGATC
CAGGAGT
>NODE_292_length_470_cov_40.457447
TTCCGATCTGTCACCAGACCCTGGACACCTCTCGCTCATCCCACCACATAAGGTGGCGTA
ATTGATACCCATCAGCCGCCGCTATAATCTCCTCGGTGGGAGGCAGGATGCGCACCTCAT
GTTTGGTTAAGAAGGTGCTGAGCGGGGTCCAGGACTCCGGGCCTGTCTCTTTGCCATCAC
TCCACTTGAAGGTGAGATGATTTAGGGGCCTGGGAGAAAGTTAATTTCTCTTGATCATTG
TGTGCAACCTGGAGCCTTAATGGCGGGCGTAATTAATTCTGCTGATGTTAATCACCAGGG
CTGGTCCCCACAATTATCAGCCCTGTGCAGATGGGGAGCGGCGCAGACATGAAAAATTAG
GAAAATGAATCTGTAATGGGGTGGCAGATCTAATCTGCGTCAGAGAAAACAAAGTTAGGA
AGAGCAAAGAGCCCCAACATTCCAGGTGAAAGCCACCAATACCGACAAACCTGTGTGGCA
GAGTTGAAAAATGTTGCCGTGTCCAAAGTGTTTTGTAATTACTGGGGCATTGAATTGTTC
TATTGTTAAttcatcactgttgcagaggttaagttcaacatctctttcctgggctatggg
ttggagaggagtgg
>NODE_293_length_447_cov_8.659955
CTGACTGCCAGTGTGTGGATCTGGCTCGCTGAGATTTCATGCCAGTGTAAAAATTGGCTG
AGGGTCTGGTTCAAATCAAATTGGACATAAGCACCCACAACACCATCTGTTAGGGAAAGG
CAGTGGAGTGAAGGGCAGAACTCTGTATTCAGATAAATGGATTTTCAATTTATTAAATTG
TTGACTGACACCCTTGTAAATTTTCTCTTTATGTGCCGCGGCCTATTCTTAGAACCGCCG
CGTTTAATGGAAACATGTTGCTATACGTCCCTACAAGCCCTAATATTAGAACAAGAGCTC
CCGCTGCATCTGTTGTTTGGATTTTTTAGGGTTTTTTTGCACCAAACAGGGAATTTGTTG
ATTTTTAATTTTTTTGTCCCCCTAAAAAAAACTTTAAAATCAAACCCCCCGTTAGGTGGG
GGGTTTTTTTGTTTGTTTTTTTGGCACGTTGCTTTCACGTTTAACAGGTGTGTCACCCCG
AAATGTGTTCGGCGGCGACAATCTTGTGATTTCTGCAGCGCTTCGGGGGGAGGACCATAT
GTCCCCTGTCGCCTCACCCTGGAAAactcgctgcacaaggtggataataac
>NODE_294_length_465_cov_5.337635
AAAAAAAAAAAAAGCCTGACAACTCTTAGCGGTGGATCACTCGGCTCGTGCGTCGATGAA
GAACGCAGCTAGCTGCGAGAACTAATGTGATTTGCAGGACACATTGATCATCGACACTTC
GAACGCACCTCGCGGCCCCGGGTTCTTCCCGGGGCCACGCCTGTCCGAGGGTCGCTGTGC
CATCAATCGGAGACCCCCTCGTCTCCGCGGCTGGGGCGGTCGCAGGCGGCCCGCCTTCGT
CCCCCTAAAAGCAGACCTGTCGGGACGCCCGGAGCGGTGTGGCGGTGCTCGCGCCTCCTA
CTCACGCCCCGGGTGGGTCTCGCCTCCTATCCCTCTCCCTGTCTCGCCCTCCCCGAGGGA
GGAAGGGGAGCGCCTCTCCTTCCGCGGAACACCCCCTTGCGCTTAAAAGAAGGCGGGGAC
CTTCCTCCGTCGCCAGGGGTCTCGTGCGCGCGGGAGAGCGATATGCGGCGAGGCCACCCC
GGCCTCCGTATCCGCTCGGAGCACCCGGTCCGCCGCGGCGCGGACCGACTCCTCGACCGC
AGACCTCGGATCAGACGAGACGACCCGCTGAATTTAAGCATATTACTAAGCGGAGGAAAA
GAAACTAAc
>NODE_295_length_293_cov_1.006826
GTCAGGAGGTAGACACAGTCTCTATAGGATAATGAGAGGGTGACAACTGTAAGGAAGCAG
CAGAGATGTGTGTAAGACTGCTACTCTGCTTCCTGGTGTCACCTCTGGACTGTCAGGGGT
TTGGCTTCCTAATAATTTTTTTCATATTTCTACATAAGAGAGCCACACCTTCCAAAGTGG
GATGTGTGCCATCAAGTTTTCCCCAAAAACTTCCAATTGTCTAAGAAGCCCATAATGTTT
TCAGGACACCACTTCGACAGCCAGTGGCTGAAGTTAAGAAGGCATGCAGTTATACGTGTC
atcactgatcagatttggtaggggtccagagaaaactacagagctggacattgttgtagc
aaatttgcacagtgattcaacattaattttggtcacctccaactgccttaactggatgcc
attataaccgatgtgaa
>NODE_296_length_643_cov_26.295490
GTTCCAATTCTGATTCTCTCTGTCAAGCCTTCTAGTTTGTCAATTTTTAGGGACGCTGGA
CCTTTGACCAACTGGCCGCTCTCTGTCTCGGAAGGGGCAAAGTGCAGTGTACCCAGTATA
GGGGCAAAGGGGAGGGGCTCTACCTCCTGTTAACGTCAGAAAAGAAAAGTAGACCTTTTT
AGGCTCTCAAACTAAAGCATCCATTTGAGTTGAAGCAACCATGGAGAGACAACCTCCCAT
TTGATACAGCCAATAGTCCCTTAATAAATTACATTTTTTCACATTAGGGGTTTCTTTTTG
TGATGTTTTAGTCACGTTATAACGCATTCCACAATACAGTTTTTCTGGTGTGGTTTAACT
TTTAAGTAATTGTTGAGTGCTGGGCCGTGCAAAACCATATTAACTGGGAGGTTGAGAGCG
TTTGGTGGTTCTCCAGTGGAGGGGTCCCCCTCCCCTTCCCCCTCCTGCCTGTGGTTTGGG
AAGGCTGCCTGTGTTCCCCCTGGCCGCCTGACAGAACTCCCCTTGGTCAAACTGTACCTT
GTCTTCTTATTCCACCTGCCAATAGAAACGCTTTCAGTCAACGATCCCCCGGATGTTCTG
GACAGGCAGAAATGCCTAACTGCCTTGGCTTCTCTACGCCACACTAAGTGGTTCCAGGTT
TGGACCTTGTCTTTATTTGTCTCTAAAACAGAAGTAGTTTTCAGTTTGGTTTTATGCTGT
TTGTTCTTTTGTCTTTTATTTGGGCGTTCCATGTGTTTTTTCTTTATTTACTCTTTCGAA
GTGTACC
>NODE_297_length_440_cov_13.652273
TTCACTTGACAATTCTATGGAAACACAGCTATGGACATCTGATGTCCCTAAAGCTGCAAA
TCAAACCAGCTACTGTGAGCATAGCAGCAAAGACACGAAGAAGGGAATGAAGGAGGAGAT
TGTGTATAAAGATTTAAAGAAGTGCAGGAGAAAAACAAAAGCGGTTTACTAATAGCAGCA
GCCTCTGTAAACAGAAAACAACACGGTTTTTTAATATTTAATAGGAGTTTAATGTAAAAG
TTGCAACCCTGCAGCTGAAATTTGATCTTTACTGCAAAAAAGTGCCGTAAAACAATCAAT
AATTCCCCATTAGCATCTGCCCTTGCTATTGACGAAACAGAGACAAACCTTTGGAGCAGA
CGAAGCACCAGCTGACGTTGACGTGACTGTGGTGGCTGTAGCCCTTCTTGGCGTGGAAGT
GGTTGGTGCAGATGATGGCAGTGTTGGTGATCATCTCGCTTCCCGCAGCCACGCACTGGT
CGCCGACGTGATACGCCACCGGGCAGCGCAGGCAACGCATCAACCTCCCTGCAGCACAGA
GCGAAGGGGAAGGAGACAAGATTACACAAACAAAACTGACAGAC
>NODE_299_length_628_cov_48.611465
ATTGCAAAGTACAGCCGGGGCCTCCAACCCCCTGCAGCTCATACTGCATCTCTCTCCAGT
ACACCTCTAGGAGCATGTTGTCCTTGTTGTGCTACTGCTGCGTGGGGGCCTCTGGAGATA
AATTATGGATGCAACGCAAAAGCTGTAAAATTTGTTGTATCTTCTATTATCTTCATGTTA
AAGGCCACAAAAGCTCTTCAGTGAAGTCAGCCATTAAGAAATGACAGGTATTGCTATCAG
GCTTCTTTATAGGCTATTACCTGCAATGACAGCAGCTGCTGCTGCACCACTGTACGGCCT
ATCACATTATTTGCAGCTAAAGTCAGCTACTGTGTCATTTTGCCTCATTTTCTTGACAGT
GCTATCATAAATCCATTGGGCTGCAGGGGAAACTGTCGACTACCTCGATTATCTTCATAG
CCTGAATGAATTCTGAAATGTATGTAACAGGCAATGACTGTTATGGATCAGGAGCCAGGG
CCATATTCTCACTAACTCTCTCTCTCTCCTTCCTTGTATCTCTCTCAGGTGATGTGCTGA
TCGAGGGCTTGAGGGCTCAGATATGCGCATAAAACTGAGTAAAAGAGGCGAACTTTGAAG
CACACAGTGACAGCTCATGACTACTGACGTCAGCTCTATCTCTTAAGATATTCTAAAGAT
ACTGAATGGTCAGTGATAGGATCCTTTTCTATTATGATGGGCCATATTAAAGAAAAAAGG
TAACTGGTACTGTGGGCATAAAAAatacaaatgactgcattttttaaaagaa
>NODE_300_length_396_cov_35.080807
ATGACAATTAACTCTGTCCGCTTCCCTCTATCCTCCCTCCCCTGTTTTGATACAAATATG
GCTGCATTTGCACAAGCGAAAAAGACAAAGCAAATTATGTAGCTGATAGATTCATCCTTT
GTTTCTAACTTTAGTTTGGTTTTGAATTCCATCTGGATTTTTTATTTTTCTCCCCTCTAT
TTTCTTTTGGTTTTGTTTATTTCTCCTCAGTCTCTGGACTAAATATGTAGCTTTGATACT
AAAAGAGGTCATTGTCTTTTTCCCATTTCGCTGCGGAGAACATTCCTTTCTCCTTTTTTT
CTTTTTTTCTTTCTTTCCTTTGTTTTGTTGATATTGCATACGTGTCACTGATTGAAATGG
AAGGTAGGTAATGCTTTGCCTACGCACGTGATCTTTATGCAGATGAGAATGTGACAAGCA
CCCTAGCCTGAGTGACGTCAATGTTTCTCTCTCTCTCTCTCTCTCTCTCTCTCTCCCTCT
CTCTCTCTCTCTTTCTCTCTCTCTCTCTTTCTGTTGTTTACCAATGGTCTTTAACCAAAT
>NODE_301_length_333_cov_1.669670
ATGATGATGCCAAATCATGTTGCCTTGGCAGGCTTTTTGTCAAAAGCTTGTCTCTGAAGC
TTTTCCATAACCAACTACGGCGTCAAAAAAAATTTGTAAGGCGGGAAACAAATCAGTATT
GGTGTTTATGAAAAATGCCACTGTCAGCAATTCTCTTACCCCTACTGTCCTTCTTTTGCT
TTTCTTTGCTTCTGTCTGTTTTGCAGAAAGCAATCCGTGTCACGACCTTCATGCAACGAC
TGAAGAATTCAGAGGCGCTGACTGACAGTTCAGCTGAGGCTCAGGGCGGTGAGGAGGCAG
GAGATGGTGAAGGGGGTGTTTCCCAGGGGACAAGCGATGAGGGAGATAAAGGGACGAGTG
ATGGAGGGGTGACGTCAAGTAGTGTGTCTTTAGAGGTAACTGTTGAGAacacgccaccag
gtgtggaccaagatgaggggacaactaaggtaggagaaaaacagggagagggaaaaa
>NODE_302_length_495_cov_20.919191
TTGTCCATATCCGTTGGCCTCCCCCTATTAGAGTTTAATAGTGAGACTGAGCTGGCCAGA
ATTTTTGTAGAGACAGGAAGCAGGCACCAGTGGATTTTTTTCTACTTTTAATGTTTTTTT
GTTGTTTGTTTGTTTTTGTGGTGGCTGCTATTTTTTGTTATTGTGTGTTTACTGTATGAA
TCACTATATGAGCTCCTAAACTAATTAAATTCCTCTGTGCATCGGTAATGGGAAGCTAAG
AGATATAATTGTTGTCATTTTCATGCCATCCTTTTAATTACTTTCTGGTTCCATTTCATT
CCATTTGAATTGACAGCCTGATCAACTTTTAATTGCCAGTTTTTGCAAACAGCTTATCAG
CCTGTTCCAAGCCTGCATGCAGAGTACTAAATGACCTGGTCAAACACACTCACAAACACA
CAAACACGCAGCAAATCCCAGAGCAAATGGATACACGTGCACACTGAGCACACACATGCA
TACCAACCCTCCGCACCAGATGCATGGTGGAGTTTGACAGAGTGAGATGCGGATGCAGCA
AACAGGAGGCCCATTCATTTCCCTATAGAACAGCAGCAGCAGGAAGAAGAGGGGGAGAGG
GCACAAAGCAGGGAGAGGAGGGAGAGCTGGGAGTACGAt
>NODE_303_length_564_cov_26.280142
ACTTTAGCTCTAAGGCGTACTTATTGCCATCCTTTTCAGTGGAGTATAAGATCCATCTTT
GTCCTTGGGACATTTGCTACTAGAGCTGGTAGATTTGAACAAGATTTAAGAGCTATAAAA
AAAAATATGAGAGGCAAAAAAAAAAGGAGAGGGATATGGATTGAGACGGAGAAGTAGCAG
GCTGATTACAAGGTGTCAAAATTGCCAGGAGCAAGAAGGTGAAAGCAATCAGGGGTGAGA
AGAGTGCAGCATTCGTGAGGGGCAACTAATTATCCATCTCATTTGTGGAGAGAAGCATTT
GAGGCAGCTCTAGCCCACTGAATGGTGACAGATTGGTGCGGAGGAGAGGGGAGGTGTTAG
AACAATGGAGCCCAGCTCACCATCATTACTGCATGCTAATCAGCAGTGCTTCTGCACCAC
CAGTCGGTGCTGCAGAGAGTTCGGGGAGACAGGGAAGTCACCGGCTACAGGGGACTATAG
TCCGGAAGAGAGGGAGGAAACGGATTCGTGGTTTATCTGCTGGCGCTCTACCACTTCTTA
TTTGAGCGTGTAGGTTATCCAACAGAGACTGATCTCTGTGGTCCGTGTTATCAGCTTGTA
CTTACAAGATGATTACACTGGGAGTGTTGAGAGTGTTTTTCTGTACATTGAGTGGAATAT
TAGCTCACTGTGTGgtgtaatgcacagtatacatgtggggaacatcat
>NODE_304_length_909_cov_23.224422
TTAACTGGGAAGCGAGAAGACCCACTTGACTTTGGCTGCATTGGGTGCCAGCCGGAGCGC
CCACCCGACTATACACACACACACACACACACGCACACACACACACATAAAAAAACCCGA
CTTTCTCTCCAACCGAGTCGTCTGGACCAAACTGGACTAAAAGGAGAAACGGTGGGGGGA
GATCCGCTCTTTCCAGGTCATTCACGAGGCGCTCTCCACATTATATCCCATGATCTACCA
TAGCGACGTTCTCGCAGACCTTGAAAGCCCAGCCGAAAACCTTGACGAAACTGGAAATAT
AGTGCGAGAAGCAGGAGGGGAAAAAAACTCACTGGTACAATCTTCTCCTCAAGCGATCCT
CCCAAAAGTTGTCCTCGTATTTCATGCGTGCGCCCGGTCGGTCTAATGGATGATCGCCAT
CTTTCCTGCTTCTTCTTTGCTGCAGCTGCAGATGACCTGAGATCCGTCTGTCTCTGAATA
ATGAGCAACCACACAGACAAGGAAGACAATCTGCAAAGCAGGCTACACAAAGAAGTTTGG
GAGACTAGCAAGCACCAGAGGGTGCACAAGAGTTTACGATGAGACGAGGGAGCATCAGCA
GGATGGACAACGTCTATGGCTGAGAAGCTCATCCTTCATCTAGACTGAAGGCAGATAGTG
TGCAAAGCCTTATCAGCGGCTCAGACCACCACCAGATACATGCGGCCGCCGTGAATTTTA
TATAGGCATGAATACTATGTCTGTGCCACGTCATGAGGTTATCTGCAGTTCACTTTGGTG
CTGGTGATGCAGCTTCACACCTCAACCAGACAGACACACAACCACGTAGACACATGCATA
GAGGTGTGCATAGATAAACAGATGGATTTTTACAATGAAAAACACACCACAATGATGCAG
AACAAACACATGGAAATATGCCTCTAATAAAAataaatatatattaatatatattttaca
atcaccaagccctttattttgcactttctataataaaccaccagttccccgacagtctcc
ggtcgatcatctgttttcagataaaagcgtcac
>NODE_305_length_492_cov_2.341463
TTGTCTTTACTCAGATGTGTTCACTGAACCAGATGACCCGCTGTTCCCTTTGGCGGTGCT
TCAGTCAGTTGGTGTGGCTCTGACTTATGTGCCTATACAGCAGCTAAACCAAAACTCCCT
GCCACCTCGGTTCATAGCTGACCAAAAGACAAACCTGCCAGAACCTCTTCAGACGCTCCT
CAACACTTTTTGCCCTCTGATGCTGTTTAAGGCCAGGCCTCTTCAGATCGCTGTCTACCA
CTTGTTGGAGAAGTAAATATTTTGTTTGGTAATATTTTTCATTGGGTGATGCTCTTTTAA
TTAACTGAAGTTTCTGCTAAAAACTGTTTAAGCACCGTGTCATACTCAAAGTATTATTTC
TGAAATCCCGAGTCCCCTGTCCCCAATGGCACAGATCAAATCCTGCTGAAGAAAAGATAT
AAAACAAGGAAAAATTATCTGCAGGTGGCTCGGTGTAAATAGCACACTGCTATTTCAGCT
AACATGGATGAAATACCTGAACTGTCAAAACAGAACAACCCCTCATTTGTTATATAGAAG
ACACCTGGTCGGTTTCATAGAGAAGGAGGAAACATGAGATTCTGTAAatggagccaaagt
ctggttcaactgtacctgatgctgagatctggtcat
>NODE_306_length_145_cov_96.531036
ACTGGCGTTCCACCTGCAGGAAGCCATGTTTGATTCTCTGTCCGCCGAGACGCCTGCTTG
ACAGCAGAATGGTGTCATAGGACCGAGTGGAGGAATTTCTCTTTCTCTGTCATCATTAAG
GGGCTTCCCCCTATGGTGAGGGGGATGAAAAGTACGATTTAATGTTCTCTGGAGAGTGGC
AGCAGAAGAAAAGCTCAAAGCCCTGCATGCTGGTTTCTGAGTGGGTCACTCCAGCCCTTG
CAGCGAATGGGATGTCCCTGAGGAATTTGCCATAGACTGGCCTGAAAGG
>NODE_307_length_382_cov_35.704189
TGAAAAGTACGATTTAATGTTCTCTGGAGAGTGGCAGCAGAAGAAAAGCTCAAAGCCCTG
CATGCTGGTTTCTGAGTGGGTCACTCCAGCCCTTGCAGCGAATGGGATGTCCCTGAGGAA
TTTGCCATAGACTGGCCTGAAAGGATGGGGATTAAGACCCTTTTAAGGATGGAAATGTAA
CAAAAGGAGCACTTTTATGATGTAGCAGCATAAAATGAGGGGGTCCATTGTGTAACTGAT
TGCAAAAGATCTTTGAAACAGGCGGCCCTACACTGCATGCTCGCCTGGCCCAGTGGGCTT
TAACGGCTTGTACAAAATGACTTGTCTACATTAGGGACAGAGTGGCTCTCGTTTAGGAAG
CAATGTAGAAGATTATTGGTTTGTTTCTATTTTCACTCTTTGCTCCTCCCTCTCTCTGCC
TCTCTATCATTCACTCTGTCCTCTCCGTCTGCTATCAACGTTGGACTGAAACGGGCGACA
GAGTCCCAGTGAAAGTTGGGTAATTTAGAGTGAGGGAGAAGGTAAt
>NODE_308_length_394_cov_11.192893
TTAAAGAGGGGAAGGACAGAGTTCCACCAAGGGCTCCGTGGATAAAACTGCACCCGTCCT
CCCCACTGAAGCAACTCTCTGAAAGCCTTGAGTTATATTCCTGTAATTAGCTAAGTATCC
ACACCGGCTCTCTGGCACACAGAGCTCCCGCACGAGTCCCTGTCGACTCGCTCATCCCCG
TAGATACGATGCAATCAAAAAAAAAGGCAGCAACACGGGAGGCGAGGGGGGAGGAAAAAA
TCAACGCATCAAAAAACAAACTTTAAACAATGACCCTACTTCTCTGCTGCAACTTTTTCC
CCTTACACCTCGCATTTTTTCTTCTGTCACGAGTATAAGGGGCAAGAGCGATGCATCCCT
TTTTTCCTCTTCCAAGGATAATGATTTACAAAATGCCTCTCATCAAAGAATTCATTAACA
ACGAACGTTAATTAAAAAATAAATGAGTAAACATCAATATCAAATCTCAGCACTGTGGAA
GGGAATACATTATGCAGAGTAATGATGTTTGAGAGGGGCTTCAGCACCTCTGTGGGAC
>NODE_310_length_492_cov_12.717480
TTTACTACATAACTAAGCTGAGGCAGAAGCCAGCGGGTTCATCCCTAGTCTGCGTCGAAA
AGGACGAGTGTGCTAGGTAGGTAAACAACGGGATGAGAATGGCTTCCATTTGACAGGTGT
TCCAGGGCGAGCAGTTGCTAGCAGCAGAGCGATATTTGTGTCTTGTGGTGACATTAACAG
CTACAGTAGGCTAACACAAACCTGGTGGAGGGCGGTGAGACCGTCTACATTGGCGTAGTT
GATGTCAGCGCCCCGGTCAAGCATTCGGAGCACCTCCTCGGTATCGCCGCTTGAGCAGGC
GGCCAGAAACACGGCGCCATCATCGAACTTCACCTTCGTCTTCTTCTTTTTCAGAATAGG
AGGCTCCAGGTCCGTTTCCGAGCCCAGCCATCGCTTTAACTGCTCATTCCTCTTCTGCTT
GGCGTCCGCCATCTTCATCCCCCTCCTGTCTCGGGCTTCTTATCTTTCTCCGAGAGAGGA
TATACTTTATAGTGGCACTATCCCACAGCGCACTGGGGCGTGGGAAGGGAGGGCTGGGGA
GGAGGGGGGGCCGAGAGCGAGAGAGAGGGCGTCTGGATTGTTTTCCATAACCTCGCGAGA
ACTGGAGCCCAGGAGCTGCAGTATAACGTCATCATG
>NODE_314_length_335_cov_1.564179
ATTTGCTCTGACAGCGATCCGCCGCTGTCTTGAGAGTCTCGCTTCAAAAGAATCAGCTCC
CCTCCCCAAAAAAAATGACCTGCAGTCCGCTGGGGGTTGGGTTCAGAGAGGGGGGGAAAC
TCCTGACAGATACATTTGAATGATCAAAAAATCTGTTCAGTGGGAAGATTTTCTGCCAAA
TGTCCATTAAATAGATTAACGTCATGTGAGTGGATCAGCTGGACACCCAAATATAAGCCA
GAGACAGAGAGCAATTACTGTCTTGCACAGAGAAGAGATTGGGAACAATGGCGCCTCATT
TATAAGGGAAACGTGATCCAGTGCTGGGAGCCTTTAGACGGCTGACTGTCGAattgtttt
gtttcctgcgtgtctgagtatctcctgcgtccatcatgctgccggtgtggaccaatgtga
ggttcttcctgacagtaagggcgggcaggtttcagtttggggacatatttgtgtgtgaa
>NODE_315_length_643_cov_43.080872
GGCTAATCACAGCTAACTCCTCCAAACCTTGCCAGCCCTCACCGCAAGCCTCATACCACC
TCGTCTCATTCCCACATTCCTACAGCCGTCTTTCCTCACCACTCCCACATCCACCCTCCA
CAGCCCCATCCAAGCCCACCCTCACCTTCTCAATCCACTCTTGGATCATTTCAATTTGCA
TCCCAACTGGCCCCGGGATTCCCTAGCCCTGTTAAAAGGCAGGCTATTTGTTGTGCTCTG
CGGTTAATGCCGCGCAGAGCTTTAAATACCCATATCAAATCTTGGAGGCTCAACAGATTC
AGTTTTGCAAACCTGTATCGAACAGAGGTTCAATCCGTCAGCTTAGAAGTGTACACTCCT
TAAGTTGTGTGATAAGGTAAAACCAATCACTGGATTAGGCTCTCTCTGTCAGTGATGGTG
TATTTTCAGTGCACAGTGTTGCTTTGCTGAAACAGGATAAGCTGATGGAGTAACATTATG
GTGCTTGAGATTTCTTTTTCAATAGGAATATACTATTAATGGATTCCGAAGCCAGTGTGT
GATGCTGCTCTTGCAGTTGTGGATAATGCATTAGCATTAGCTGTGAAAAGCAGTTGGTGC
CGGATACCATGAGCAATCATCTCTCAAAACCACAAATTTGATTGTTTTTATCATGCAAAT
CCAGCCTACTACCCGATAAGATTGATTGAGGTCTTATAGGATTGCAGTGTTTATTCTCGT
AGAGCTTCTCACAAACAAACCTCAGCCTTTAGATTCACAAGTATAATTTTGCACAGCATA
TGGTGAa
>NODE_316_length_569_cov_10.488577
ATTTGCTGCAGTGAATGACACAGAATGACACTTTTCAGACTCCGAACACCAGCCTGTGCG
CTTCAGTGGAGCTGACATGTAACGACACTATAGTCTACCGAAGGCCCTCCCCTTCAACCA
CTGTAATTTGAGGCTCAACTACCACCATCGTGGTGGTGGTAGAAAAAAAAATTAAAGTTA
AAAACTTCACTTCTGGCATTCCTCGGCCACCTTCCGAGGCGCAGACCGGCTTCCATGCCT
CTCCGGGAAACGCTTCTTTCGGGCGACGGAACGCGGCGTGGAAACCCAAACGCACCGAGG
GGTTCGGCTCTCAGCGAGCCTCCCCTGAAGTCGGAGATGCACACATGAGGTCTGTCTGCC
TGGGTGGTCTCTCTACTTTAGTGAGCTGTTGCTAAGCAGCTAATAATAGTCGTGTTTGCT
GAGTAATTTTTGCCCTTCTGGAACCAATCAGATGCGAGAAAGTCCTGCGATCTGACAGCC
CCAGAGGCGGGATCTCCAGTCTTTTTTTTCCTCCTTTCACCCCTCCTCCTTCTCTGCCTC
CAAATGGAGAGAGGTCTTTTTCTCCTCTTCTATTGAATCTCAGAGTTGGCCGTGACGCGC
GGCCCAGGGGAAGACCACATAGATCTCACCAGAATGCTACGACCATCGAGGTTTCTCACC
CGACGACTCGTGTATGGGAATCACTCCGTGCGCCTCGCTTTTTGAGAGAAAca
>NODE_317_length_594_cov_26.774410
GTTTACACGTGACAGAAATTGACAAATGTATTCCACATAAAAGCAAAGTTATGTGATGTG
AACACTAGACCTAACACGCCTATGTATTATGCTCCTGGCGGGCAGCTGCAGTAGAGGCAA
GCATGTACAGGCAATGTCAGCACTCATTCCCTGTTGCGACACGGTACCTGCTCATACTTC
TCCAGCTCAGTGTGGTAGATACTGCGAATCTGGCTCAACTTGCTTTTGTAGTCGGAGTGC
TCAAGTGAGCTGTCAGGTGACATCCCTCCCGAGCTGGTGGCAGCAGACACAGCAGCAGCA
GCCCCGCCGCCCTTCTCCGGCCCCGCGACCCCCTCCGCCAGTAGCATGTTGTCCAGTCGC
ACCAGCTGAGGATCCTGAGGCTCCTCCTCCTGTGTGTTCCTCATTGATAGGCCTGGCAAT
ACAATAAACAACTGTGTTGTGGATGAAATGTCTACAGCAGACCCTCAACCTCCCATCTAG
TTGAATTCTAGTTTCCTGTTTACTTTTGTTCAAATTAGCCGTGCTATTTCAAACCTTTAG
CTAATACAAACCGCAAAAAATATTTCCTAAAGATGGAATTATTACACTTTCTTTAGCGAC
TGTTTTGTGCAGTAAAAATCACAAATtaaaaatttcccagcaaaaacattcacaatcctc
tcctactgttacataaaggaatgctatcactttaaggatgttttctcttgttgtcaaggt
tgcacgatatttgaaaaa
>NODE_318_length_296_cov_5.327703
ATTAGACCGCTCGCAAACACAGCCAGCCTGTGAATAATGAATAGGGGATGAACACTGCTC
TAAACAATAGAGGCCCCAGTGGCCGTGCTGCAGCTGTTCGGATGGCTCCCAGCATGCACT
TCACTCCTGGGCAGTCCGTGCCTTTATACCTTCTAATACAGTAGCACACAGAGGCCACAC
CTGCTGTCCCTGTGGCTGCCCTGGGCCCTCCAACACCAACGCCACACAGCCAATAAAAGA
AATATGAGCAGGATGTAGCGGGAGGGCAAACACACACATCCACGTACACACAGCGCTCCC
ACTCTCTCTGTGAAGAATGAGGATATACGAGCACACAAAATCCAACTCTATTTGTCTCTA
CTACCCCCCTCCCTCCATCTCCATCCTTTCCCTCCGCACTCTCTCTACATCTCCCCACGG
CAGAACTGACTAAAAGTAAt
>NODE_319_length_513_cov_13.109161
TTTTCGTAGGAAAGGTTAATTTTGAAGGGAGCTTGAATGACTGGGAACTTGGGGAGGGAG
ATGGTGGTGGTGGATGGGTGGGAGGGGGGGGGCTGCAGAGGGAAGAGAGGCAGAGAGAGA
GAAATGGGAGGGCGGGCGGCGGCGGCGGCGGTGGTGGTGGTGGTATGAGGTGGCGTGGGG
GGGTCTGCACGAGAAGCATTGGGCGTCAAGGAAGAGAAGGGGCGAGAGAGGGATGGAGGG
GAGGGAGCGAGGAAGGGAGGGAGGGAGGCAGTTATTAAAAGCGATTGCATTGCCTCCCGG
ATGTCTCAGGAGAGCAGAATCAGTGGAGATGTTAAACCTTGCTTGACACCCCAGTTGGAT
AATTGTGGGTGTGGGAGCTAATCAGCGGAAGATGTCTCCTCAATTTAAATCTTGTCAGTT
AGTGAAGATTAGGCCCTCCTGTCCCGGCCACCATTAGCTTTGTTGCATGTCAATGCGCCG
GTGAGGGTGTCCGCCTGGTCCGGCTGCAAGGGTAAAAAAAAAAGGCGAGCAGTGATGGAA
ACCAGCAGATTTATTCCAGCTAAAACCAGTATGCCATCTTAGAAAGAAGAAGAAGGGGGG
AAAGGGAATTTATGCAGCCTTTTTGAAAAAGCATttgttactactgacctaacaggg
>NODE_320_length_736_cov_63.747284
GTCACTTTTTATTTCAACATATTCTTGATACATCTGTTTGTAAATCTTTTCTCCATGCTA
TAAGTAACATTTTAGGATTTTAGCTCACCACCAGAGCAAATTTTAATCTCAGACAAAGGC
AGTGTAGTATGACACACCAGAGACAAGATGAGCTATTGCTTTAGCAGTTTGAGGCATAAA
TGACATTGACTTCTGGGAGATGGAACTCTTTAACATGCTCTGCACCAACTGAGTCACATC
TGCCGTTGACAAACAGCTAAGGAGTAACCTGAGTCTATGTTCTCTTTACTGGCAATTTTT
ACATTTTATCATTGAAGTCAATGAGCCAATCTGCAATTTACGCCGTGGAGAGCGGGATGA
GTGTATTCAGAACCCGGTCACACACCCAATCTCCTACTAAAGAGCAGCGATAATGTAATA
ATGCCTCACTGATGTGCCAGGCAGTAATGGTGCTGAACATCTCCCATTCATCCAACACTA
CCTGATCATTGCTTTAACGGAATAATACATTACGGCTGGAAATAGCTGTAAACCTCCAAC
TTTATCTTGGGAATGTGCACTCCTTTTTACCTCAGGAAACGTTCCTGTCCCTCGGTAATA
AAAGGCAGAGCTATCAGGATGAAATGAAAAAGAGATTGAAACCCTTCTGTCTCTGTCAGG
CAATGCACAGATATACAGAGTATGGCCTTCTTCCTATTTTGTAGCCTAAAGGCTGTTAGT
ATTATTATGAAAATAGGTATTATGATCTTATGTTTTCTCCAAGAGAAAAATGAAATATTG
GACATGGCTGCTTTTTTCCCTTATGACTGTAAAGTAGGTTTGATTGACCGTTATTTCTCT
GTGTTTCTTATCCCCGCCAATTCTTCTTTCCTTGACAAAt
>NODE_321_length_292_cov_4.613014
ATCAGTTTAATATCTGATATGTCCTCGATATGAGGGCTACATATTAAACGGATTTTTAGC
GCTGGGAGCCGAAAGAGGGGCTTGCCCCGTTCGCTCCACGCATCGACCCGGTACTGCAGT
GCCGCCGGGAACGGTGCACCCTCCTCTGGCCTTGTGAAATGAAAAAAGCTCTAGCATAAC
CTGTCAGGCTGGGACGTTTCAACCCACAGCTGTCAAACGTAGCAGGCGGCACGAGCCGTT
TCTGTGGCGTCGTCACAAGCTTACACGGCTCATAGCTCATTTTTTGAAGAGAGAATGGTT
TTGCTCTTGGGTGCGGGCGGCAAGGCTTTTTCCTCACGCTGTCAGGGGCCCCAGTCGGAT
ACTTCAGCACGTGTCTCAGCCAGTTGGAAAAAGAAGAGAAGGGGGCACGCTGAGTTGTCA
GCGATATCATGGTTTC
>NODE_322_length_828_cov_34.851448
TTAAGTCCCCTGCTGAGAGGGGCCTGTTTCAGTGGAAACAGTTAAAACTCTCAAAACACA
GTACAGAACACATGGAGTTATTGGGTCTGTTCTGTTGTGTAAGTAAACATGTCGAGGGGT
GGGCTACTTTTTCATGGTTCAGGGGCCCCAACCCTCCCCTCACACAATTAACTTTTCCAG
TGTAATGAGATGATTGATATGCTGGAAGTGTGTGCTTTAAGGAGATATTAATCATTCCCT
CTGGTAATTTTAATCATGCGTTCCATCATCCCCAGCTGCTGAGGATCACCTTCCTAGCAA
ACAAAGGGCGGCCACGCCACTTGCATAGTCATTCTGTTCTAGTTTAACTTTATTTTATGC
TGGTTCCTCCCATCTGTTCGCACAAGCCTCCACAGCCCACGTTGCACGTTGACAAGCTGG
GGAAGCAGTGTGTGGGTGGGTGATTGTATGAGTGTGTCTGTGTGCATGTATGTGTGTAAA
CTTTAGAAACACAGGCATCTTTGAAATGGTAAATCTAATCCTCCAGGTCCGTGACTAGTT
GGTACACCGCCACCAGCCACCTCCACTAACACGTACAATAATGCATACAAACAGCGGGCA
TGCAAACACACACACAGTCTCTTGCAGACACAATCAACGTGACACACTTACTGAAACACA
CAGAAACGTACACGCAAGCACATATACCACATGGTGTGGGCAATATGTCAGAGCAAAGCA
TAAATTGGCATTTGAACCAGTCACTATTATTGGAAGTATGAAGAAATGCTGCAGGGAAGA
TTTGTTTAGATGACAAACAACTTGGAAACTCTTTCTCTCCCTTGACTGCCTTGAAAGTCA
aagagacttatatattcccaaaacactgattagttcatgttgagtgcctccattgtgctg
tactgtatgtctgaattgttgttccgtgtttttacccaaggctatgcaagatttggaagg
gtattctgcaat
>NODE_323_length_145_cov_14.344828
TGATAGAAGAGGCATTGGTGAGCAAAAGTTATTAAAATCCTCCGCAAAAGTCTGAGGGCG
TGGCCGTGGCGGCACCACAAAGTTGGACATTCGTCATGAAACAGGAAGTGAGTGTAAATA
GCCTGAACGTGGTCCGATCGGCCTGAAACTTTACACGTTGCATCACAGTCCGGCCCTCAT
CGCAGCCATATGATAATAATACCTCTCAGGAATAGCGCCACCTGCTGGAAACAGGAAGTA
GCATGTACATGCTCCGATCGGCTCCAAACTTTGCGTGCGCATCATACAC
>NODE_325_length_514_cov_35.501945
CACATCGCAGCACAACGTCTTACCCCTCACTGCATAAATGGGCTTTAATTGAGGGAGCTG
GCTCCTTAGCAGGGAACCTCTTTCACTCTGTGTCGATTAAAACGTCATTTTACAGCCAAA
AAAGAAACACGTTCCCAATCACTGCCCTTGAATTATTGTTCTGTAGCTCGAGGCTTGTAT
TTTAAAGTCACTGAATAATTGCAATCAGATTATTCTAATCAAGTGCTGGAACAGTAATTA
CAGGTTGCAGTCATTTAAGCTGCCCTGGAAGTCCCATACACACTGCTGGTGCGCATATTA
AAAGTTTATGTCGCAGGAGATAAATTTAATGAAGAGGATTGTAATCTTTCAGCTACTTTT
AGATAGGTTTCACTCGTGTTTGAGGACCTCAGTCTCAGCATTCGGAATAGCTACGCCAGA
GCCATTTATGGTAGATATTTTTCGTACCCTGCGCCATTCTCCTTCGGCCCCCTCAGTCCT
CTCAGTCAACCAAGCCCAGGCAATGGTACCAAACAGTTCTCCCAATAGGACTAGACGCGT
TTCCTCCTACTCATCTCCCCCCACTGATAACCTCATCTGTGCCCAGGTCTGGATTTCATG
TCAAAGCAAACGTTAGGTGActtagtgctgtgccaagctgtcagagaggcatgagaat
>NODE_326_length_436_cov_57.665138
AAGAGAAAAAAGCCAGCAGTTTCTTCATTGTTTTCTTTTTGTTCTCTATTTGTCTCTAAA
TCTTTCTCCTGTTTTTTGTAAATGACAACAAAAAAGACCTGCCTTTAAATGTTCAGGACG
TTTTCAGTCACACTTGAACAGGTTTTTAAAGACCTCAGTAGGTGAGCTAGTTTTACCCTT
TTTGCCCTTTGAAACTGCAGATTTTTTGGAGAATTTGTAATCCCGTCTTGATTAAAGATT
GAGTGGAATTCTAGATGTGATGAATTTTGTCATATCTTCTCATTTTTTTTTCTTTTACAT
GAGTGTACACTTAGTTGTTCAGAATATTTGGGACCATTAAAATGATCTTTGCTGTAAGAT
GTCCTATTACCATTTGTCCTAATAACTCGGTGTTTCTTTGCTGCATCTTACTTTTAATTG
ATCAGTCACGGTGCCTCGCCATTACAGAGAGACATTCATATATTTTTAGCACAGACAGTT
CTGTTGGGTCCAACATGGTTCCACAAACTACCACAAAACACCAGATTTTGAAAACTGAAG
AGTAATTCAACATCACAGTAGCGTATATTTGAATAGTGAa
>NODE_327_length_789_cov_26.825094
GTGACATTCATAGTACAGGACTTGTGTGATTGCGTGTTATTATATCGCACTATTGCTATT
TTTAGTCAGATACAGGATCTAAATACTTCCTCCACTACTGCTCAGAACTCAGAATAACAA
ACTTACAGTTCCACTGTCAACATCTCTTACCCTCCTACTTTCCCCCCCATTCTCTTTCCA
GTTTTCTCCCTCCGAGCTTTTGCCATCGCATCCATGTCTTTTATCACAATTTTGACCCAC
AGAAAGGAATTCTCACAAGATATCAAAACAAAAATCTATATTTAATATGAGAGCAATTAC
AAAGCAAAGTTGGCTGCACAGGGCTGTTGTCACCAGAGCGCGTGTTTTTCATCAAATAGG
TCATTAGACGATGATGGATGTAAACCTATAAAGTATCTAAACTGGACCTTTTAACAAACC
ACGAGCAACACTATCATTTCTCTAATAGAACCTGCTGACCGTGTCATTCCCTCCTGCCAT
TTGTCATTTTTCCTTGTGAAATAATCAATATCTGGGCGCTTTGAAATAAATAATATAAAA
GTCATAGTAACCTACCCGAGGAGCAACAAAAATAGACTTATGGAGCACTCAGAAGGCCTA
TATGGCCTCAGGCCAGTGTCTGCTGCATGTTTCTAATCAATGCATAATATGAATTGTGTT
TTTTAGAGCACAGACTACAGGATTTTAGTTTGCACCGCTTCTTTTCAAGCTTACCATCTG
CTGTGTTGCTTCCACTATGTTGGACGGATCTCACAGTACCAGAGCAGTATGTGTTAGTGG
GCAATGCAATGATGTCTGTGCAGGCCAATTATGATAAATGTCCACAAGAAGTAACGGTAA
atacaagtctttgcattgttttaatgacaaatattcagccctgtatatgagcatgggtta
ggaaggttggtaaagaaattgtgagatacaaat
>NODE_328_length_606_cov_24.694719
GGAGCCAATCTTCATGAAAGAATAAAAAAATGGCACAAGGTTCCCATCCCCCCGCTCCCT
GAGCCCCCTTCCAACCCCAACTCACCCTTCGCCCTCACTACCGGAGCACCCTCGCTCCCT
ATCTTCCTGCCTATCTCTCTGTCTGCACCTACCAGGCTTTCTCTCTCCCTCTCTTTCTCA
CCCCCTTTTCTCTCCATGGGTAAGCAGGTAATCATGAGCTGTCACAGAAAGGTGACCCAT
TAATGTGATGGATACGGTGTGAAAAACAAATGGTGTGAAACGTGTGGATTGCTGTCCTTA
CTGCACCTTGGCCTTTTGTTCTGTCATATCAATATCCACACAGGGCCTCATTACACCGCT
GCACTACACAATGAGTGGAGCGCCAGGGTCAAGACTGCGCCACGCTCCCTTTGACTGGCT
CCGACTGGGCTTTTCAGCTCAACCTCACCCCAAAGGACTCCCAGGTAAACAGGAAGAGGG
GCAGCCTCTGGAGCCAGAGACAGTGCACATCATCCCAGACTAAATAAGCAACATCCCCCC
ACCCCCAAGTAGTTCTGTATCCATCAGGGGCCCCGACTCTGTTGCTCCTACATGTTTACA
GACAAAACTGACAATAGTCGCGTGGAGAAATCGTTGCACCAACTCTTCTTTTTGTCCGGT
TTACTTTATTTGAATTTTAGCTTTGCACTTGGAGAGTTAGAGTTTTCATTTCAAGGGAAC
CTGGACGTCActtgtatgtctaaaagttag
>NODE_329_length_477_cov_57.932915
GTGATTTACTGCAGTGTATACAGGGACTGCATCCAACAAAATATCTGGGAGCAGGGAATA
ATCGCTTTGTAGCCTGCTGCTGCATTTATCTGGACACAGGTATATTTTAACCACCGGGTG
TTGACAGTGTTGACTATTAGCCAGCAAATAAATTATTCAGCACTTACAAGAGGGGAAAAA
TGGGAAAAATCTCCTTTGCACGGCTACAACAGGACAAAGCAGCGTGCAGTGGCGGAAAAA
AAGAGGCAGTCATTTTTTCTTCAATTACAAAAGGCAAATATTTATTATTTATAAGTACTT
GCCTTGTATGGGCTTAAATGTTATTTATGAACCTGTTGCATAGTGATTTCCAATGTAACT
CATTATTTTTAGCTGGAGGGTGTTGTAAAGGAGCAAGGATATATTTAATGACACTCTGCT
AGTCGGTGCAATTACACTGTAATCATTATGTAAAATGTCCTATTAATTAAACCAATTTCT
GCTGGGGGAACATTCTTTTCTGCAGGGCCTGCGCCTCATCCTTCAGCCGCCTTGCTGCCT
CCTGTTTTTCACCAGGCCCCTATTATGTTGTGACTTCACTGCATACATATTTATAAAAGA
GATTTTCATTATCCCCAAGAT
>NODE_330_length_533_cov_6.350844
CTCCTCCGAGCCCGACCGCCGGTCGGGAGCGGCGGAGCGCCCGGAGGTTTTTGTTTACGT
CTTTACCGACAACTCCTTGTCACTGAAACCCGTTGGCCGTAGGGCGGGCGGGCGGCAGGC
AGGGTGTGGGGCGCGACGGCCCCCTCCCCCGCTACGCCACCCTCTCGCCCAAAAACAAAA
AGCTAAAAAAAAAGCCTGACAACTCTTAGCGGTGGATCACTCGGCTCGTGCGTCGATGAA
GAACGCAGCTAGCTGCGAGAACTAATGTGAATTGCAGGACACATTGATCATCGACACTTC
GAACGCACCTTGCGGCCCCGGGTTCCTCCCGGGGCCACGCCTGTCTGAGGGTCGCTTTGC
CATCAATCGGAGACCCCCGCGTCTCCGCGGCTGGGGCAGTCGCAGGCGGTCCCGGCCGCC
TTCGTCCCCCTAAGAGCAGACCTTTCGGGACGCCCGGGCGCGGCGTAGCGGTGCTCGCAC
CTGCCTACTCCCGCCCCGGGTGGGTCTCGCCTCCCTCCCTCCCTCCTCTCTCTCCCTCTC
GGGGGAGAAAGGGGAGCGCCTCCCCATCCGCGGATCCCCCCTGCTTGCGCGAGCCGGGAC
GCGGCTGCCGGTGGACGTCCTCGTCTCTCCGCGCTGACCGCGTCGCcctcgtgcgccaaa
aagctgggggacccctc
>NODE_331_length_400_cov_10.562500
CAACATGCTCATCCACAAAATGTCCCTGCAAGTTGCTCAAATTACACCTCACACTGAGGC
CATTAGCGCTACTGCAGCTTCTGCTGTGTTTAAAAATGTGACTGTAGGAGCTCTACTGTT
ACTTTAAGGCACACGATTGCACGATAATCCACATGTAGGCTTCAAACTTCATGCTCACCA
TTATCTCAGTGTATACTTCAAAAGAACCTTGTCTTTCAGGGCAGGAACTGGAAACAAAAT
GGAAGCAAAATGACAGCTTTGCGGTGGCTGCTTGATCTTGTACCGTAAGGTAATAGGCTA
CATACAGAAAAAGGTAGAGAGAGGGAGAAAGCCTAGATTTGTCCTCTCCAGAGACAGAGG
ATTGGAAGCACTAACAGCTGTGATTTACATCAGGAGGAGAGTACACGACAACAACGCTTT
GTTTTTCTAGTCACCACATGGGATGTACTGCACCAGTGAGTGGTGGGCTTACACCTGCAG
TGTTACAGCAGGTTTAAAAAGGCAGCACTCTGAAAATTGTTTGTAAGGACAATTTCAAAA
GAAT
>NODE_337_length_145_cov_1.200000
CCTGGAAATGCCACCTGCCCCACCTAATTTGGCTATGCTGAAGACGCCGGTCTAGGTCCC
GAGTCTCTACGACCTTCCCGTCCCGAGATACAGCAAAAAATCACAGGTTTCTCCCACTTC
CTGATGTCGTAGAGACTCGGGAGTGGGCTCAGTGCGATCGCGGCGGCAGCAAATGGGGGG
GTAGACACAAGTTTCATGTCTCTAGCACTAACGGTTTTCCCAAACCCAGGCCGAAACCCT
AACCctaacccaaacccttgctgcgttatgcactgcccattgtcagtga
>NODE_339_length_575_cov_4.918261
ATAATGAATTTCGGTAATAGCGCCACCTGCTGGAAACGGGAAATGTGAGCTAACAAGCTC
CCATTGGCCTGAAAATTGGCACGTTTCATCAGACTCCCGCCCCGATGGTGTACGTACGAT
GACTGACGGTCTCGGTCGCGGTCCAGCATAGGATGACTGACAGTCTCGGTCGCGATCCAG
CGAGAAGCGAGGACCCGACAAATGCTGCTTGCAGCTTTAATTATACTTTCTTTTACCGTC
TTTTCAAACGCATTTTTGGGGACCTGAACATACTCGAAAACGCATGAAATTTGTCGCACA
CATCAGACCCGGCGAAAAATTTGATATTTTGGAGGAAATACAGACATCAGTGGAAAAATG
GCTCAACAGCGCCACCTCAAAAGTTAAGAATCTACAGCCCCTGAACAATATTTCACCTAC
AGCTACGAAAATCGGTACACATATGTAACACACCAAGACGCACAAAAAAGTCTCTTGGAC
AGATGTCCAAAACTCAACAGGAAGTCGGCCATTTTGAAAAAAAGAGCGGATTTTGGCTGA
TTTTGGGCCAAAATTACACATTTTCCAGAGCGAACTCGTCTCAGGGGGTTCTTCCAAATC
ACATGAAATTTGGCAAGTTGATAGAAGAGGCATTGGTGAGCAAAAGTTATTAAAATCCTC
CGCAAAAGTCTGAGGGCGTGGCCGTGACGGCGCCGCAAAGTTGGACGTTTCGTCATGAA
>NODE_340_length_435_cov_36.335632
GTCTTGCGCCGGTCCAAGAATTTCACCTCTAGCGGCACAATACGAATGCCCCCGGCCGTC
CCTCTTAATCATGGCCCCAGTTCAGAGAGAAAACCCACAAAATAGAACCGGAGTCCTATT
CCATTATTCCTAGCTGCGGTATTCAGGCGACCGGGCCTGCTTTGAACACTCTAATTTTTT
CAAAGTAAACGCTTCGGACCCCGCGGGACACTCAGCTAAGAGCATCGAGGGGGCGCCGAG
AGGCAGGGGCTGGGACAGACGGTAGCTCGCCTCGCGGCGGACCGTCAGCTCGATCCCGAG
ATCCAACTACGAGCTTTTTAACTGCAGCAACTTTAAGATACGCTATTGGAGCTGGAATTA
CCGCGGCTGCTGGCACCAGACTTGCCCTCCAATTGATCCTCGTTAAAGGATTTAAAGTGT
ACTCATTCCAATTACAGGGCCTCGAAAGAGTCCTGTATTGTTATTTTTCGTCACTACCTC
CCCGAGTCGGGAGTGGGTAATTTGCGCGCCTGCTGCCTTCCTTGGATGTGGTAGCCGTTT
CTCAGGCTCCCTCTCCGGAATCGAACCCTGATTCCCCGT
>NODE_341_length_294_cov_2.632653
AGAAATAATCCAAATTTATGCCGGTCTCTTCCGTTTCAGTGCTCTACAGCGACTTGTTTT
CAAGGAGCTTGTTAAAGAGTTCAGTGCTCTCCTTCCTCCTCACATTCTTCCTCATCTCAG
ACCAGACCACATCCTTTAGTGTTGCACATACATGTATCCGCTCTTCTCGGGGAGGAGCGC
TCAAAGCGTAACGCGAAATTTATCGCGAAAACCTGTGAACTGGATCATCATACTTCAAAC
ACCACTACTTTACAGACTCAAGTCCCTACACTACGTATACTATTCTGCTGTTCCGGAAAA
GAGGAAGTGAGACTGAACGTGGAACAAAAGCCAACTATTCATGAAGTGCACTTCTGAATA
TTTAATTATCTGGAGGTACATTTGCAAAATTGCAGCCCAAACAGAGATTACATTTCTTAC
ATTTCTTCCTCTGGTATa
>NODE_342_length_410_cov_34.404877
GTCAAATCTCTCTCTCCTTTCTCCCACAGTCTCAGGGCTCACCATACTCAATGAGCGGAC
AGCGCAATGTCAGAGCGCTCTGGGCAAACTGCAAAGGGGAAGGAAGGCAAAACCAAGTAT
GCGTCTCTCAACCTGTTTGATACATACAAAGGAAAGAGCCTTGAAACACAAAAGCCTGTT
GGTGAGTATCCTGCTTCTGCCATCCCCAAAGTTAACTCACACCCAAGCTTTTAAATTTTG
TTGTATGTGTACCTGCAATGAGAATGAAGGCATTAGATTTGGTTTGGTTTTGCAACATAT
GTCTTGTTTGATGGGTTGAAATATCTGTCCTATTATGCAGGGGTGCAAAAGGTTCCTTCA
AAATTTGCATTGTTTTCCAGTAAAGATGTACAGCTTGTTTTGTAATTAATCAGATGTAGC
ACAAAGAAAGAGACATGCCTAACCACTGTTGGATTTGGTTTTGTGATTTTAAAATTGCTG
TATTGTATCCTGCCACCAGTTGCTGCAACTTTGATGCATTATCCTACTGTCtctctaata
gctctcttgctgat
>NODE_343_length_678_cov_32.538349
GAGACTAATGAAGTCTTTAATTTGGTTATAGTTTATTAATGTCAGAGACACTCCGCCATT
AATCATATTATAACGCCCCTGAGTGCGCGTGTGCTTGCACTAATGTGTGTATAGCCTGTG
TGTGTGTGTGGATGTGTGTCTCTTCGCGAGTGTGTTTGAGCATATGCCTGTGTGTTTGTA
TGGGCCCTTGCATATGTGCACGCGTATGTGCGTACATGTGTGTGAGAGACAAGTGTGCGG
CTCTCCACCAGCAATAATATCGCATACATTTTAAAGGACCGTCATTATCGCCGTGGGTTA
CCCTGCAGCCCCCCATCACAAACCCCACAAACCATTTTCATTCCAAACTCATTAATATGC
AAACTTATTCAAATGAGATTGTAATTAAGCATCTACTGAGTGGGAACCCTTTTCATGATA
ATTTATGATAAACTCCTCGCCACCTTTGATTGAGATTGATTTTTGGCGCAGGCAAGCCGA
CCTGAATACAAAGCTACACCTGAGAGACCTGGAGGGAGAATAACACTTTTAAAACAGCAA
ACTTATTTCATGGCTGATTGTGCCACAATCATCTTGGAGGAGTAACAAAGATCTATTTGA
ATAATGCATTCCCACTGTGCTGGTGATGTGCTCAGCCTAAAAGAAAAAAGAAAAAAAAAA
CTGGGCATATCTGTTCTTGGCATCAAGGTGACAAAGTGATGTGTGTGAATGTGTGTCTGT
GTTTATAATGGAAGGTAAACCAAGCATAACTCAGTTTACCCAGTGTTTTATTGGAAGGAT
TACAACCTTAGCTGACTAAAAGTGACACTTTGCAGAAGTAAt
>NODE_344_length_519_cov_53.551060
GTAACTGTCTTAAATTCATGAAAATGCAGAGATGGCAATTACAGAACTATATAGTGCAAA
GATTTTAGCCATGTCTTGGTTTTGCTTTGAATGCAGGTGAATAGTTTTCTCCTAATTGTA
AATATGAATACTGCCTCTTTGCCTGAGTCAACTGTAATGTGAATCAGCATCTTGATTATT
GCATGCTACACAACACCACAGATATTGATATACTATTAGAATGACTGTAAAATAGATATT
TCTATCTAGCATCATTGTATTATAAAATGATTCATTTTCAGTAGTTAATAATTCCTTCTT
GAGTCAAAAGGTTATAAGTAGTATTTAATAATGCAAACTAAAGATTATGGTAGTGTAACA
CGTGGATGAATTAATCTTTTTTATTTTCTTGGGCGTCAATATTACTAAGAAGTGTGAATC
CCTGTTTGCTTCAGGGCAAGATGTGTGACAGAGGTGGCATCGAGCTCTTACAGTCCAAGA
ACGAAAATGGGTGAAGATCACTGGACTGACACCAACCACACAGGATCTCTTTTAGTGGCT
GTGGGCCATACGTGGTCACATGATTAGGCACAAATAGTGGCATTGGTACGACCTATTAGA
AGGGGAATGGTGGAGATGACCTGACTATTGTCAAAGCTTCCTGAACTGAGCTAATATGTT
GGA
>NODE_347_length_323_cov_41.808048
CCCACCTACCTGCTCTCCATCCACCACCCCCCACCCGCCCCAACGCCAGTGTGCTGCGAC
CTTCAGAGGGGTGTCATTACTCCCTGACCCATTTGACGATCCCCTCATGTGGAATGTGCA
TATGCCGAATCGCTGTGGATCTGCACAGTATGGGGTGAGGTGAAGTACTTACAGAAATAT
GACTTGACACGCTTTATCAAATGGGGAAAGATGAAGACGAAACAGCTGCTGGTGCTGTCG
TAAGCAATCTGGCCGTGATTGAATAAAAGTGTCAGGAAAAGGGCCGCTTGATGGTCTTTT
GTTCTCCCCCATCCAGCTTGATGTTAGTTTGAGCTGTCAGGAGGGAATCACAGCTGGGTG
ATTTATCAATACTTGGAGTGACCTTGTAGCCACACTGTTGTGTGTATGTATAAGTGTGTG
TGTGTGTGTGTGTGTGTGTGTGTGTGTGTGTGTGTGTGTGTGTGTGT
>NODE_348_length_300_cov_1.893333
ATCATCAAGGCCTGTTATATATACTGGCCAAATCTGAGGTCTCTTGGAGTTATACCCTAT
GAGGAGTTTACACTTGAAAATGATCAAAAATGCCATAAAATGTCACAGTTAATTAAAAAT
CGCGGACTTCCTGTTGTTTTTAAAATATGGGTGCCTGGACTTATTTTGTGCTCCCTGATG
AGCTGTATATGCCTATCAAATTTTGTAGATGTTAAAAATCCTGGCCATAGCAGATGTTAC
AAATTTTGCAGGGGGTGCCATGGAGCCATTTTACCAAACACACTTATGTAAGTCCCATAA
AATATAAAAATTTTCATAAATTTtaatgtgtgtgcaaatttttaagagtttttgagcatg
tttaggccctcaaaaatgtgattcttgtcaggggaaaataattgtttgggttccaatagg
gtcctacatacttttagtgctcag
>NODE_349_length_489_cov_45.715748
CTTTGGCACAAATAGGACATTCTTTGTCTAAAGTTAGAAGTGGTCTGGCTGTTAATTAAT
CCATCATAAATTGATTTTGATCTCTCCAGTGTTTGATTGAAGCCACTAATACACATTTGA
TAGCACAAAGTCCTCTGAGAAAGACAACCGCTGATCCAGTGTTTAAATTTTTTGGCTCGC
TGTCAGACGTTGTCCTTAACCACTGACGTGAGTCTTGAAATTCTATTGCAGACGTCGACT
GCATATTTGCATTTTAGAAGTTCGTCTGTGTGCGGTAGAAAATCTAGAACAATTGTTGGC
CTGTCACTTCAGCTTTATCTTAAAAAACTTACAAAGGTTTTCCTCCTTGCCATACACGGC
TGCTTGGGTAATGCTGCCTCCTGTGTCTGCAGACGTATTTTTCTAAAGGTGTGTGTGGCA
CATCTGTGCAGCTATTGTTTATTCATGGAGTAAACCCTTTGAAATGTGTTAAGATACTTC
CCACTCATTATAAAAATCCTGCCACCCATGGATTAGGACTTTGATGTCACCAATCCTGCT
TCAAAGGCTTCTTTCACTGCTATTAATCACAGTTTAGCCTCTGAAGATATAGCCAGAGAA
AACATTTGGACATCTTGTGCAGAAACTTTGAAA
>NODE_350_length_628_cov_13.460191
GTTGGGTAGTAGAGAATAAGGTACATGGTTAATTTGAAACTGTGTGCAATAAAACAATCA
TCGAACTGACTATAGATATAGTACACTGATATCATGTGGTTTTGAGTGCCAAAATATTTC
CTTTCAGATGGAAGAGCAACAATTTCTACCAGCATTGATACTAATTTTAAGTCAAGCAGC
ATTCCCAAATAGTCTGATCTGCACAAGGGTATTGCATTCGTGAAGGATGGGCCTAACTGT
ATCAGAGCGTCTGTATCTGTGTGGGGCGAAGTCTTGAGGGCTGGATAATGTAATATCCCC
TTCCCTCCTCCCCCTCCCCCTGCACGTTACCCCACGGTGTGTGTGCCCAAGGCAGTGGGC
GCCCTGGCTCCTGTGACTAGTGGGTTTGCTCCCTTCAGCAGCACCACTCATCTCCCTCTT
TAATGTCATTTAGCTGCAGGGTGGCCAGCGCCTCACTCGCCCATTAATCCCATTCCAAAT
GCCATAACATTTCCCAAAAAGCCCCTGCTTCTTAAAGCCGATAATTAGAATGTCTATTTA
AAGTTCACCGCTCTCCCTTGCCGTTATCAATTAAAAGCCGTTTAAAGGAGATCGGTGGCA
ATAGTCAACAAATTAAATCTCTTCCTCACTCTTTGACGTTAAGTCTAGAATGCATAATAG
GGGTCAAAAAAGGCCCCCTGAATAGAGAGCAAAATTTTAAATTTCCAAACTGTTCTGCTG
AGGAGAGGAGCTGCTGTAAGTCACTGCTGCTGACTGCAGAAACAGTatttag
>NODE_351_length_480_cov_20.814583
GTCACTTCCCACCAAGGAAAACACAAAGCAATGACACAAAGCAATTTCTTGGCCATCGCT
TGTCATAAAGCTAATTGATAAAGGAGGGTACGGTTGGAGTCTGTGGATGGCAGACTAGTA
CATGTGGCAGAGGGCGTACATCTTGATTGGCAGTGGCCATGTGGGAGAGAGTATGTATGT
GTGTTGTGTGTGAGCACATTTCCATGTGTGTATGTGTATGCGTCTGGGTCTGTGTGCGGG
ATAATCCTGGAGAATCTCTCTCTTTGAAGGGGAACAGATGTAGATTTACATATGTGGAGG
GTCCCCAGTCTGTGATGAGATTAGCTGGTTGGGATCTTTCTTCACAGCGACTGGAAGGTG
CATATTTAATAAATGCCTGGAGCTAGGCTGGGGCGTGCAGGGCTTGGCCCTCAGAGAGCC
ACAGGACAAAGGCAAACGAGGCCCATGGCAGGCTGGCCCATATGGGAACAGGGTTGCTTA
CAGATTGCAGTGGCCTTTCATTGGGTGTGAGACAAGGCTTTAAGGGTTTATATACAGAGA
GAGGGGAGCACTTGGTGGGCCACTTCTGCACCCTCTCCACAACGAGAGGTAATAAAGGGA
TTTTGAGCTTGTAGTGCCTcatct
>NODE_352_length_673_cov_31.062407
AGAGAGAGAGAGAGAGAGAGGGCTAAGCTGCGGCTAGCAGCAGTGTCCAAGGGTCTCCAC
CGCGGTCCGACCTGCCAGTGGGGCGGTCATCCAAGCGGGCTCTAATTCACAGTGACACCA
ATTATGATTAATCTCATCACTTTAGGAGAGTAGGCTTGTCAAGGCCCTAATTAAGTGCGC
TGTCCCCCCTATATGTGCAGACAGGATCAACAACACATTATATTGTCATAATGGGCATCA
CAATCCACGAGTCTATTTTTGTGTTGCCTAACTTTTTAACGGCAAAAGTCCTCTGGAGGA
AAGGGAATAACGTGAATAAAGAAGCAGAATATTATCCATGCTGAGGTGACGTCACGTCTT
TGCCTCCGCTCGTGTTCCTTATTCCGATCACCCGGCTCTCTGATTAGAGTCTTCAGTCCT
ACTCTGGGATGCTGCATTTCATTTCATATTTGATAATTGAGACAGATGATGTGACATAAT
CACAAGCCAGTGACACGTTGACCTAACACGAGGTAAACAACTCACTGAATAACAACGACA
CAAATGAATATCATTAAAGGAGTCATCTGAGAACCATATGTCAGCATGCTGGATTCTCAC
CATTACACCTCATTAACATGGTAACATATGCTGGCTCCCAAGCACAGGAAAAAGAAACAC
CACCGTTTGTCATCTGCCAAACCAGAACCTCCTGTTTCTCTCATCTTCTCTTTTTTTGAA
GCATCATTTTTGTGGTGCTTAGTCTAAAGTAGTGGTGTGATTAAGAAAtttcaagtgtct
gtccacatattggtgcacacacaaccataatgcacac
>NODE_353_length_454_cov_5.376652
CTTTGCAAGACGAGGACAGATCAAGTCATCATAATCGCTGAAAGCTGCTACGCAGTAGTA
ATGAATTATTGCTGAGGCTTCAGTGAAGCTAACGCTTCGGTTCTGTGTGTTCAGGACATC
GGCGTGAACGAGGAGCCCAGCGCAGATCAAACGGACCTGTCAGCCAGCCCTCCCCTGCCC
TACGTCCCTCCGCCGCCCCTCTCTCTGGCCGACATCACCGCCCAGGAACCGCAGGACGGA
CTCGGCCACTCCGACGTCTCCGAGAGCCTCACCAACCCCGTGGAGGAAGGAGACGACCGG
GAGGGGAGCGCCGGCTTCGAGTTTGACGACAAGGAGGAAGAAGAGGTGGAGGACCTGTCA
GCGGAGAGCATGGAGCAGCAGAACGGGGAGAAGCGAAGAGAGCAAGGTCTGGAAGGAGAA
GAGTGTAATTCAGACCAAGGTATGTCAAGAACATAATGTTCAGGAAAGTGTTTAATGAAA
AGATCTTTGATTTTTTTAAAGTCTCACCTTAAATATGATTCACAAAAACGAAATATTTGG
TTTATAAACTTATCAGGGCTGTAGTAGTCGCTCAGCCCTTTCAATCCCAAGTAAttat
>NODE_355_length_301_cov_8.528239
ATCACTCCCAAATATTGTCTGGTAAAAGCAAGAATAACGTACACGTTTAGGTGCATGTGC
TGGAAGTTTCACTATCATATGTTTTACTTATATTACTGACATTTGCTCACATTATTTGCA
ACCTGATTTAACCATTAACTGGTGTCAGTTTCTGGGCCACTAACAGGCCCACTCAGTTCT
GCTTGTCTGCATTATCACAGTTTGGGGGAGAAAGTAAATTATAATGAAGGGCTATATAGT
CCAATTACTGATAAAAGCAGCCAAGTGCGCTCCTTGTAATTTTATCAGACTAAATTAAAT
ATTACAGTTAAAACTTTACATAGCCATGTAGTCCATGCTAAATTATCTGATTAAATGAAA
TACTAAAAATAAACACCTACAAAAGTGAATTATTCACATTTGCAAGACGTAGAATAATAT
ACATAATCCAGTATttaataataat
>NODE_356_length_594_cov_37.488216
ATTTTCATCCCACATTGAGAAAACAGCCCAGTGCACACTGTCTCAGAGATATTGTGGAAG
TAATGAAAGGGTGAAATGTGTCGGAAATATACTGGACAAGAAAAGAGAAGAAAATGAAAG
CTTCTCGAAAAGCATTTTGAGATTTTGAGATGCCGTGTCCAGCTCCTCTGGGAGGGGTCA
GGTAATGCTGTCAGAAGCACAAAGCACAAAACATGACAGAGGCTGAGACTAAAAACAAAT
CGCTGCGTCTAACAGTCGATGATCGCTGTGTTGTTAGCCACATGCCTATGTGATCATGTG
AAATCTCCTCAACACTGTGCCTCTTGCTGTAATGCTAATGGCTCTGAAAAGAGAGTTAAT
CACTGTTGCACAGTTAGCCACATGCTTGCCTCTTGCAGCATGGTCGGTGTGTTCCAGGGG
TTAGCAAAACACTGGTGTAACACATGATCGCTCTTTATGAGGCTGGGGCCTGCAAGAGAG
AGAGGGGGCCCACAGACGATGCTAAAAAGACGGTAATGACAGCCATTCACCGCAATCCAA
TTATGCAAAAGGGAGTCTAAACAATTCCATCATCCCCTAAATTAGATTGTCCTAACGAGA
TAAAGGCACCAATTAATCCTGAATTAATTTCTACAGCTCATTTTCCCCAGAAAACACTCT
AATATGCAAATGCCAGTGAGAGGCAGAGAGGCATCCTTCTGCAGGGGTTTGCACCACCTC
TGCATGTTGGCTTCTCTT
>NODE_357_length_541_cov_52.584103
TTCCGATCTTTTATCATTAAAAGTTAATTGAGAGGGGAGCTTAAAAAGGTCAAACAAGTC
GCTCCATTCGAGGAGGGCATAAGGGGGTTAGCTTTTAACTTAGCATTTTTATTGACTCTG
GCAAAACAAAATGAGCGGGCTCTGTAGGATTGTGCACTCTGCATTGGCCATTCAGGCCTT
CAGAGCCCCATTGTAGTACTTTGAAGAGAATGAAAGGAAACCCCACTGGTGGAAATGCAG
TGGAACAGCCCCACAACAGGCCACAACTGTTCCCTTATGCATGAAAGGCAGGGACATAAA
AGACAAGATGGACTTCTGAGGTAGGGCCAAAAACAAAGGCAACAAAAGTGCTGATCACGA
GGGGATGACACGACTCGTCTCGGCAGAAGGAGCAGGGAGAAAAGGGGCAGGGGACAATAG
CACTCCCAGCCAAATGACATGTTGGAGAATTGAAAAATCCACACAAGAAGTGTCTTCTCA
ATTCACTAAACCCACAAGAGCTGGGTGACTGTCGGCTGGACCTTGGTCAAACTAAGAGGG
GGTGGGCTAAAACAGCCCACAGCTTTTCTCTCTCTAACTTTCTTTCCCAAATCTTTCCCC
GTTTTGGCAAacaacttggcaagggcagagacagactggggtgatggctttagtctgcac
acaccaaaccgaaaccaaaccaaac
>NODE_360_length_145_cov_47.786205
ATGATAAGCTGTTACAGAAATTTAATTTGGTGGGAAAAGGCAACTTTTGGAAATTCTTAC
AAATAAGGAGCTGTGTTATCTCAAAGCCATATAATATTTTGGATAACATGGTGATAGATT
ATATGAGACTCCCAATTGCAAAACGAAAAGCCTCACAATTTTACAAAATTGCTAATTCTT
CTCTCAGCGATGACTCTAATCAGTTAAAGATGGTTTGGCAAAGGGACTTAGGTGGAGAGA
TCGAAACCGATAGATGGGGAATAATTTTGGCTGATTGTGGTAAATATGT
>NODE_361_length_728_cov_24.017857
TTTACTTCCTAATCAACACTTCCACTCATAGGGAGGTCAGCTGAGCAGGCGCACAGTGCC
CCGAGCGCTGCTTTGAACTTAATTAAGCAGCTTTAAACACAGCCGAAAAGATTCATTAAT
ACACTGGCAAGATGAGCAGCTAGATGAGAACATGGCCCCTCAACAGAAGAGATTCAGCTT
CGGATGGCTGTTGAACCCACATGGGTCAACATCGAGGGCGCGTTGATGGAGGTCCCGCAA
GGACTGCCAAATCCTTTAGATTTGATAAAGGTTCCACTAAAACTCTCTCTTTTTTTTGGC
ACTAAAACCTCTCTCCAACTTCAATAAGCCGTGCGAACGAGACGGCGCGTATGTACAGAT
GTAAACAGCGAAAAACCGCCGGTGTGAAATATGCGGCGAATGAAAGAGAAAGAAGGGTAA
AGATGGAGGCGTGCATGTGGCTGGAAGGCTGCAGTGTGCCACCGGGGTGCTGTGAGGCAG
GGCCTGTTAAAGGAGAGCTCCAGACCAAGGTGTTCTATAGCTCGGGGGCTAACGGTGATA
AATGAGTCCCTTAATGTCGGCAAACACTTTATCTCTGCTTCATCTGTTTTCATTAGGCAG
GGCCAACCTTTGGCTGGGCGAGAACGTGCTGTAACTTTCATTACTACAACACAGAAAGGA
GAGGCACGGAGACCTCCCATCGGTCTAATAAAAGCACCAGCTAGACACCATGACAGATCC
TATTCCTTATTATTATGATGGCATGCCACCGTTATGAATTAGAGAATGCCATGTCCCTCA
AAGATGATCAGTGCTTTTCTTTAACTCGTGTCACCGTCTTTCAGCTGAAGGATACCTGCT
CTTTCTGCTGTTCCTATCGGTCAGAACCAAAc
>NODE_363_length_362_cov_83.218231
TTTATTACACCAAAAGCTAAATAAAACATAGCACCAACTTGTCAAGCTAATATATCTCTC
TACGCTCAAGTCAGAACATATTTATCTTAAAACTTTAAAGAACAGCTGCATTTCATCAAA
CGGGAGCTTGGCCTTAAAACAGCGCTCTTACCACTCCTTTACCACTCACAAATCTAAGAG
AAGACAGCATATCTTTGATGCCAGACAACCCAAACGGCAAACATAATACTGTCTGCAAAG
TGTGAATATTTGTATCTTTTTTTTCCCTTCCTCTACTCTTTTTTTCCTGCCATGCCCTGC
TGTCTGCCTGTGTTGTTTTGAAGCGGTGAATAGATTTAAAAGATGCAGGATGACAAGACA
AAGAGCTGGGGAATAGCCCCTGGGCACTTGTGCTTTAAGTCATGCCATTTCCTTGCATGG
CAGGCAGCCCTAAATAAGTTACTTATAAGCATTTATTGATGCACAAGTGTGGCATCTGTT
CCTAGGCTGCGGTTCTGGATGTAATA
>NODE_364_length_534_cov_15.747191
TTTTTTACAAACACCAGCATGAAAAGGATTACAATAACAGTAGAAAATGACTGTGAAAAA
CATATTAACATCTTCTTTAATTAAATGTCTGCAATTAAAAATGGCATTAAAGAATTACAT
TGCAAAGAGTCTTTATCTGGAAAAAGGTTCAAAAGAAGTATTGCACATAACAACTTGAAG
TTACCTTGCAACATTTACCACATTCAAGTCTTTAAGCTCCCCTTCCTCCAGATAGGTCTA
TATAAGATCACCTCGACAGACAGCGGGGATGAGTTCTCAAGTCTTTTAAACAGTGTTCTA
TAAGGATGCTCAAAGTCCTGCACTGCCAAATCAATTTAAAGTTTTTCTTTTCTTTTTTTA
AATCGCTCTGTCATGTGCATCCTGCAGAGGTCTGCGAATGGGGAAGCGAGGAGATCAACA
CATGGGGGAGGGTAGAGGGGAGGAGGGTGAGGTGAGAGTGGGTTTGGGGTGTCCTTAACA
ACTTAATAGTTGAGAAACATTTGGTGCACACCACAACAATTAATTTTAATAGCTAATTCA
TGTACTTGTCATTTTCTCTTTTTTTTtcttgtcatgcatgctaagattagttgacagaac
ataacggccaatataggagcttaaaagtaaaggtcataaaaaaagatactgaaaatagcc
tttggcttttagggttac
>NODE_365_length_636_cov_42.045597
TGAAGAGACATGAGAGGTGTAGAATAAGTGGGAGGCCTCGGCCGCCGGTGAAATACCACT
ACTCTTATCGTTTTTTCACTTACCCGGTGAGGCGGGGAGGCGAGCCCCGAGCGGGCTCTC
GCTTCTGGCGTCAAGCGTCCGGCACCCGCCGGGCGTGACCCGCTCCGGGGACAGTGGCAG
GTGGGGAGTTTGACTGGGGCGGTACACCTGTCAAACGGTAACGCAGGTGTCCTAAGGCGA
GCTCAGGGAGGACAGAAACCTCCCGTGGAGCAGAAGGGCAAAAGCTCGCTTGATCTTGAT
TTTCAGTATGAATACAGACCGTGAAAGCGGGGCCTCACGATCCTTCTGACTTTTTGGGTT
TTAAGCAGGAGGTGTCAGAAAAGTTACCACAGGGATAACTGGCTTGTGGCGGCCAAGCGT
TCATAGCGACGTCGCTTTTTGATCCTTCGATGTCGGCTCTTCCTATCATTGTGAAGCAGA
ATTCACCAAGCGTTGGATTGTTCACCCACTAATAGGGAACGTGAGCTGGGTTTAGACCGT
CGTGAGACAGGTTAGTTTTACCCTACTGATGATGTGTTGTTGCAATAGTAATCCTGCTCA
GTACGAGAGGAACCGCAGGTTCAGACATTTGGTGTGTGTGCTTGGCTGAGGAGCCAATGG
TGCGAAGCTACCATCTGTGGGATTATGACTGAACGCCTCTAAGTCAGAATCCCGCCTAGA
CGTGACGATACCGTAGCGCCGTGGATCTTCGGTTGGTCCCGGATAGCCGGCCTCGGCCGG
>NODE_366_length_474_cov_63.997890
CTTACACACATCCATAACACATGTTCAGAGTAGACCAAGGATGCACACACGCAGACACAC
AGCTGCATACACACTAACATCTAATGGCTAGTCAGTGACACTGAGGTCTTAGCCCCTGTC
TGCCAGTCCTCATTTGTTTCCCAGCCCCTCCTATGTGTGTGAAGCAGTAGCACTTGCTAC
TGGGTGTCTTGTTACTCCTCAGAAGGTCTATTGATTTAACTCTTGCCACAATCTATAACA
CTATTGTCTTGCCTTAAGTGTCTCATCTGTACAATTCACTGGCAGGAGTCTATACATCAA
AAACCCCGCCTGCTTAAGGATATTGGTATTCTGCAACATGCTGGGAATACTTTTTTTTCT
CTGTGAATTTCACATTTCTTGCACACTCAACCTTACTTTTTTAAAGCGTAGATGCTTGCA
GCAAGGCATAACACAGTCTGGTACAGGTTTATTTTTACTACTGTTGTGTTTATGAAGTCA
ATATTTTATTTCACAATATCATATAGCAGTGGTGTAGAGCAGAAGTTATATTTTAGTTTT
TTGTCGATCTGTTGGGACATAGATGAAAAATTCTGCCTCATAGTGGCATCCTGGAAAAAA
Attacattctcaggttag
>NODE_367_length_301_cov_1.411960
ATAACAGATATTTAAGATATTTCTTTGCAACTTGACACTATTTTGCCTTCTGTTTTCCCA
CTTTCCTAATATCTGACTCAGTTTTATCAAAGAAGGTTCTAAAAGTACAAATGAATGTCA
GAAAGAAAGCTAAAAAAAAAATAAAATGGAGCGAAGTAAGAAGCTTCAAACTGTCATAAA
AAATACAATGCGTGTGTCTTGCATTCTCTAAGCATCCATGCTACTACACTTGGAAACAAA
ATTGCCCCTTGAAAATAAGAGAGAGGAATTAACTAGAGGCTCTCTGTTGCTGTCTGAATT
CCCAGAGATAGATGCAGGGCTGCCTGGTGGTGAAGAGTCAACCTCTACAGGCGCCTCCTC
TTTCACCTTCACgtctgatggtgtctgaaggctcatgtccaaagccccagagttggcagc
agggagctgagaagtgagaaaaaat
>NODE_368_length_783_cov_56.757343
ATCATTTTAAGAAGACTCCTTGAAAAAAAGTCTACAGGATTTAATTTCCCTGATATGGAA
AGTTATATTCTTGTTGATTTATGAGCCTGCCACTAATGCTTGTTGAAAAAATATTCTGAA
CTCAGACTGAAACTCAGTGGAAAAGGTAGCAGTTGTATGAAAACAATAAATATCAACATT
ACTAAATCCCATGATAATGATTCATACATTTTTACAATATAGCTCAAAATGTTTTGTTAT
TTTTTTCATATTGTAAGCAAACATTAGCTTTGAGCTTTTGGCAAGCAATACCAAATTCCC
ATCACAGTGACAAAGGGATGTATAAAGAGCCAACTGAGCATAGACAAGCTGGAAGATGTT
CCCATTCATATTCAATATTCAAATTCTTATCTCTGTGTCGGTGTATGTGCACGAGTAGTC
GGTGATCTCAGCGTACCGATTGCTGCTTGAAGTACTGTAGATTGCTGGCTTTGACATTTT
CCCATTGTGCATGGTGGTGCAGCAGGCAATAATTAAATATCAGGTGCATAAGCTGCTCTT
TAATTTGACATGTGTGCTTGAGGCAATAAACACATGTGGTGCAGTGGGGGCTGCATAATT
GCAGAGGAATAAAATATCATATCAAGAGTGAGAGGATCATTGTATCAGGTACACGATGAC
AGCTCGTTTGATCATTATGCCAAGGCTAAAGAGGTTGGCTAATTAGTTGTCATTAAAACT
CACCCTCTAATCAGGGCTCGCTCTTGCATAAAAAATGTCCCTATCACATGATAAGCGAAC
AATGCCCTTAACCCTTTCAGGCCGATCTCAGTGCGTACAGCTATTAGCTTTGGGAAACAT
GGGTTGACAAGTTTGACATTGCTCTGAATTTTCACAAAATCAGGATAAGATGAGCCACTG
TTGTCGGTATGTGATAAGGCTGGTTAt
>NODE_369_length_361_cov_2.013850
ATAACTAACCTACAATTGTTTAGCAGTTATAAGCCTGATTTGCGCACTACTCAGTCATGT
GCATTACTTAGATCAATAGCATCACTAATGCATCATAACAAATATGTTATTTTACTCCTA
AGCAAAATATTGCCTTTTTTTGCAAGCGAGCATTTCCACTCCAGCAAAAAATAATAATAT
TCAGTGTGAAAATCGCACCTCATAGATGGTGAGTTTGCCTTTGAAAATAGCCAGGAAATG
GCGAGGCTCCTTTCCCATGACCACTCTGACCTGCACCGGGGCTCCATTGTACTTGTTATC
AATATTGACAGCCTGGTAGGCGCATGCTGTGATCTCATCTGTGGTGGCATGGCGGCCCTG
ATGTGAAACAGACATGAATCAGTTTAATACAGTTTGGCAGAGGCAGAGAGAGAGATACAC
AGGAATTGAGATGACACTGACCTGCCACATGTAGAGGATGTATTGCTGCCGGTGTGATCT
TTGATATGAGTACAACACcaaatag
>NODE_371_length_470_cov_2.414894
CTTAGCAACATTAAAGCTGCAAACAGTCAGACTAGTACTTTAATACAAACACTACATATC
ATCCTCGAATGATATGTAGTCCTAGTCTTATGTTCAGGCCACTCTAAGAGTACATTAAAA
CCCATAAATATATGTGCTGCATCTGAGATTAATTAAGCAATTACATGTCATGATTTTCCA
TGTATTGATGCTAATGTGTGAATTACGTACGTACGGTGTATTCTCAGTGACAGTTTGTCT
GCGTATTGAGCTGTGGCTGTAAATTGAACAGTTTTTCAGTGAGGTTCTGCAGGATGGAGG
TCAGAGCAGCTGCTTTCTGTCATTACATGGTTCAGTAAACAACAGTAAAGCTGCAGGTCA
ACAGTGAAGGGTGGAAACACACACACACACACACACACACACACACACACACACACACAC
ACACTCCACGTTTAAATCTGTCCTTGCTGATGCGTTCAAGGACTCCGTGACTGATGGGAT
TTAAGAGTCGGCTGCTGACGGATGTTTTCAGAGAGCTGTGTCTGTTTTAGAACCTGTTCT
GTTGGAGGCTGATTCTAAAGTCTGTGGCTCTTCATGCTTCTCAGGATTCGTTCACACTAA
TATCAgtatttcca
>NODE_374_length_333_cov_44.333332
TTATCTTCTAGGACTGTGCTTAGCAGTTTAAATCTAAACTGTCCAACATACAGCAGCTGA
TAGGAATACAAACCAAGCAATAATTGTTTTTAACAAAACACCCGTGGACTGCCTTAATCC
CTACTACCATACTGTGTTGTGCAAACATGCTTGTTGTGGTAAGCTCTGCAAGCTGAGGTT
ATATTCGTGCATCAGGTCATTCCTGTAGCGGGCTGGTCTGGGTCGGCCCACTCCCCTCTG
AGAGCCCTCTCATCAAGCCAGCCTCTCCTCTGCCGCCCTCTTCCCCACAATCCCCATAAA
CTCTCATAATTGCCACATTAAACTTGAGTTTATTATTTTTCTCCAGGTGCAGGTGTGCAG
ATGATATGAGCCCCAGGTTGCATTTACATACAAATTGAAGGTTTTTATTAATCAGGCAGG
CAGCAGGAATCAAACGGCAACACTCCATCAGGCCTTTAAATACATTTGGTGACATTT
>NODE_375_length_543_cov_12.489871
TCACAATAGTTCAACTCTACAACACATTATTTCACACATTCAGTTAATCCCTGGAATGCT
GCTATTACTACAATTTAAAGCCAAACAAAAATAATTTTCCCTCTATTCTAACATTTTTTG
GTCTTCCTTGGGTGGTGAGGCCTGTAATCTAAAGCCACTAGCAAAGAGAAGTGATAACTG
AGGATTAGCCCAGTGTACCATTACAGCTCCAGTGGTCCTACTCTGGCAGTCGTCTGTGTC
GGCTGGAAACATGGGCCTGTTTCCATGAGAGCTGTCGGCTGCTTGTTTTACCTCTGCTTA
AAAGGCTCCCTACCCCACCACCACTGCAAGTCTAACAGTACCACCATGCATGGGTTCTGT
TGGTACCAATACCAGGACTCCTTGATCGAGAGACAAGTAGAATTGGTAATGTAAAGTTTT
GTGCCAGTGAAGAAGAAGAAGAAGAAGAGAGGATGACGACTGAGGTCTCTTGGGTGTCTT
ACTCTTCCTCTGAGCTGCCCGCCTGCCTGCCTGCTCTAATTTTAGCTGTGGAGCTGTGAG
CAGCATAGTGATGACGGCCATCTTTACTCTCCACTAAAAGGCATCTGTGGATGCCAAAAA
GGCAGGCTAAACCTGGATGGCCAAACAGTCATTGTGACTAAgtgaatctctgctccccac
acactaactgttcccacactgtaaaat
>NODE_376_length_851_cov_8.672151
AATATGAAGGCAGACACTGTTTCAAGTGAATGTCTGTCAGGAAAGTACGAGGACACACCA
TTTAGTAAAATTGGCCTTTTCGGCATGCCAAACGCTGTTTCAGGGCATGAAAACAGCAAA
ACTGCCAGTTTTCAAAGACAATGTTTAAAATCATGTTTTGATTTCATATTTTGTTAAAAT
ACGATAAATATGAAGGCAAATGCTGTTTCAAGTGAACATCTGTCAGGAAATGCCGTGGAC
ACACCATTTGGTCAAACTGGCCTTTTCAGCATGCCAAACGCTGTTTCAGAGCATGAAAAC
AGCAAAACTGTGGGTTTTCAAAGACAATGTTTTCAAACATGTTTTGACTTCACAATATGT
TCAAATATGATAAACATGAAGTCAAAAGTTGTTCAAGTGAATTTGAGACAGGAAATTCAG
TCTACACAACATGTGGCAGAAAGTACTTTTTAGCACATGAAGTTGCACATGAAGTTTGTA
AACATTTTTCAAAGAAAATCTTTACAAACACACTTTGAATTCACAGTGTGTTCAAATATG
ATATATATCAAAGCAAAAGCTACTTCAGCTTACTCTGCGTGAGGGAATTCACACAAAAGT
GGTACTATCAGCATGCGAAATGCTGTTTCAGAAAATGAAAACAGTAATACTGGAGTTTTT
CAAAAACAATGTTCACAAACACTTTTTGACGTCACAACTTGTTCTGACATGATATATGTG
AAGGCAAACGCTCTTTCAAGTCACTTTGTGTGAGGGAATTCAGTGGACAAATTATTTGGA
AAAAATGGCCTTTTCAAGGTATCAAACGCTGTTTCAGAGCATGAAAATAGCAATACTCAA
GTTTTCAAAACACAATGTTAATATAGCGGTACTAACTATCAATCACTAAGGCCACTGTAG
CAACAATAAGATGTTGAATATGTTTAAGTGCCCAAATTTATGTGGCCTATCTCCATAGAA
CAATTATCAGTATGTGGGCTTTCTCTGTGACATTA
>NODE_377_length_586_cov_50.742321
ATAATAATACCTTTTCCATATTTTATATTCCAGTGCTGATATTTATTCTCTCATGTGAGA
CACATTATTTGCGTTTATCAATATTAATGGTAGGCTAAAAAGGCAACCACACTGCACAAT
CTGCAAATATAATGCCCCGCCTTATCAATTCATAACACAGACCAGCTAAACTGTCAGAAA
AATCTGAAGTCACACTTAACCGAGCCCAATACCTACTATTAAGATGGCTCGACATAACAG
GACGGCTGCCAATAATTGTACATAAAGATATGGAAAAGCCACAGTCCAGCTATGAATATT
TCATGAATTCCGACACAAAGAGCATGCTAAAAGGATCAAAGAGAAAAACGGGAGAGGAGT
CAACGTGAACATCCAAACAATATGCAAGAATCCCGACAGTATAGGTCACATGCAAAAAGA
CCGGGGTCACACTGAAATTGTCCATCAGTCAGACAAGCAGAACTGATTTGGATGCTAAAT
AATGGTTTAGATATTCAAAAATTCCATATATATGCGAAAGGCTTCAGTGCACCCTGGATC
TGGCCTATCAGAGGAGTGCTCTGCCACCACACTCCCTCATGCAGACCCACGCTATGCCTC
TGAGCCTACGACTAACATGCACGCACACACATGCAGATATGCAGACATCCAGACACATAG
TACATGTACATACACACGGTCACATAACACACATGCACTCAGTCTCATACCCCCAGACAG
ACATAAACAC
>NODE_378_length_500_cov_22.927999
TTCACCGTCTATTCAAATAACAATGGAAGTGATTGGAGCTAACAACCCGAATCACTAGGC
GCGAGGATTTGAAACATATGTCATGTTGTTGCGCATCAGTGATAAAAACTAATAACAGTA
TTCCCTGACTGCACTGTATGAGTGAGAGTCAGACACAAAGCCTTAGCAGAGCGCAGCTCC
CCTGCCGCCCCCATCCCGCAATGTCAGATATATCAGCAATGCTAATGCCCAGGCAGCATC
CTGCAACGCTCGCCCTGAACCACTGAAAAGACAACCATTTAGGCTTTAAAAGACACACAT
AAACAAAAAAGGAAGGAGGAGATGAAAAGAGAGGAAAAATGAAAGAAAATGCAAGAGGGA
GAGAGGAAGAAAGAATGAAGGGAGGCTGGGGTTGAGGTGGGGGGCGAAAGAGGAAGTCAA
TTACGTATTCTGAACCTGGCCGATGTAGTCCTCAGGGATCTGCCTCCGCACCTCAGGATC
TGTAAATAATTGACAGATAATATTAATTGGCTTTGGATTAGTGAGCAAGCTCAGTATCAC
ACATTAATATTTGATCAGAGGATGATAGGGACCCTGGCAGGGGATCCGAAGGGGCAGCTG
AGGCTGTTTTGTTGATTAGGCCAGAGAAGGGAGGAGACGGAGGC
>NODE_379_length_306_cov_13.705882
ATAACTTGCAGTGATTTGTGCTGCAGTTAATCTTCATCGAAACACAACTTCAGCCTCTCT
GCCCATCTAACCCTACAGAGGGAAATAAGAAAAAAAAGGAACTAAGCCATTGTCATTGAA
AATGGTATGAAGAAAGCAGCCAGCCCCTTACCCTTAACTCTGTTGTGGACAGATTTCCCC
TGACAAAAATTAAACTAGCTCCTACTTGGCACTTTATTATCTCTTCAACTGAATGATTTA
TTGTTTGTGGAGCGAAAGAACCAAAGAGAGGGGGAAGATTACATTTCCAGCCAAAGCTCA
GGCCTGATCTCGTTTTTTACTCCCTCTGTCCAGGAAAAAAGCTCCCGACAAACAATAATG
TCAGCTGTAATTGATCGGAGGTCGCTGGCTGGGCCTGCAGTAAAAGCGCACTATTTAAGC
GACAATCGGCCCCGCGCTCTTCAGACGCTG
>NODE_381_length_492_cov_69.302849
ATAATGATATAGTCAATCCCCCGAGATGGTTCTGTAAACATATTTTATTCCTCAGGTCTT
CTTCACTTTAGTCGTGATTTCAAATCCCAAGATGCCACCCAAGGCACACCACTTTGCCTT
AACTGTGCAGCGAACAGTTGGAGAGCAAATAGCGTGGTGCTGTATATAAAAAATAAACCC
AGCATGATAAAACTTGTCAAATGTGTTTCCATCACTCTCATCTTTTCTCCCCTTTTCTAA
TAGCTCGAAAGTGAAAAAAGCTTTAAGCAAAATGTTACATTTCATCATTTTTCCATTCTT
TAATTTTCACCACAAAGCCTGACATGTTTTAAGAGGTGCAACCTAATATTGCCTGAACTC
CAGGACCTACCACAAAGATCTCTGGGTAAATGGGAGGGAAGGAAGTGCACAGACAGGAGG
ACGGGCGTGGATGGAAAAGTGCGCAGTAACTTGGCTGCAGCACACCCTTAAGTAACAACA
CATGGCAGTGGAGGAATTCCACATTCACGGACACTCTACATGAGCAAGGATGGGAAAGAC
TGTCCAGGTTGCTTTGCACCAAGCGGCCAACCAGTTCCGAATGTGAAGCTGATAAGGCTC
TGCCATACCTAATTCCTTTCCATGTTCTCATCCTGG
>NODE_382_length_654_cov_24.055046
GTTATCCAACATGTAAAAATGGATTATGAGTTACACCACAAATGGAGGGAAACAAGTTAC
ACGGGGAAGGAAGCAATTAAATAGCCATGAGCCGGACCCAACCCTGCGCAACATCTGCCG
AGACCAGTATTCAGCACTCCACAACTGACAAATTAGTGTAATGGACTAATAGGGACGGAT
AGAGGGAGCGAATACAATAATATGGCTGTTTAACATAGGCTGGCTATTCTCAGGCAACCG
GCTAGTCTGGAGAAACTTACCCAGAGACGCGGTCCTCATCCTGGAGAGCGTCCGGTCCAC
ACTGAGGCAGACTGAGCAACAGAGATGGTCTGTACCGGTCAAGTAACACTTACAGCCTGC
AAAGAGAGAGTCAGACGAAGCCTCGCCGTCAGTGCGATTATATGTTATGTGCAATATACT
GTCAACTCCCCAAAACCATAAAACTTACTTTAATGGCTACCACGTGACCGTTTATGGCCA
GTGAGCCTATCTGGCCGCTCTTCGGATGATTTTTACGATCTAATTCATAGACAAAACCCC
CATTCATTTAGCACCCAAATGTCAGAGAGCCAGAATCGGCCCTAATAAAGTTTACAGCTT
GAAAAGTCGAGCCAATTCCCCGGGAATAGCTCAGGAGCCCCGTGCGCAAAGGGGACGCCC
GGCCCCTGACGCCTGTTTAGTGGCCAAGGACCCCCACAAAGCCCCCAGCGCCTCAGCAAG
GTGAGTAAAAAAAAAAAAAACTAAAAGCTTTCATTCGAggggacctgttgaattcaaaga
ggtttaactggagggaac
>NODE_383_length_646_cov_23.817337
TTGCCCTCGGGGCACACTAAAGCACACTAAATGAGTGTCACAGCAAGCAGCGGGGCACAG
ACCGTTACTGCACTATTTAGTCTGTCCCCGTTGTCTCAAGACGGCCCCGTTTCAGAGGTT
CTCAGATCAGACAAATACTGCTCCCCTCCTCCCCCCTCCTTCGCCTTCACCCTTCCTCTG
TACAGCTAACCCCTCCCCAACTCCTCACCCCAAAATAGGCCAAATCTCCTCTATTGTGTT
TCGACTGCCTAGTGTGAAATTCACTGTGACGTTAAATGTTTTCTAATGAATAATTACTGA
ATGGATATGCAGGGGGAATATGTGTAATGGATTGTAGACTGCATTTTAAAGACGTCTTTT
TTGTCTCTGCTCCGTGGTATTTACAGGACAAAAACACTTGGCCTTTCTCAGAAGAAATGA
GGGCCATAGGCGGAGGATAGAGGCAAGGGAGGAGGGGGGAAGGAGGGCTTTGTGTCAATT
AGATCCAATGGATTATCTTTTTTAATGTTTTTACAGAGAGACTTGAGAATCAAAGGACTT
CTGCTTCCAAAGGAGAGAGAAAAAAATACAAAACCAACAAAAGCTGTGAAAACCTTTGGT
CTAAGTGTTGGTGCTGCGAATGCAAAACAGATTGGTGGAATTTTTCCCACTATGCTTCTT
AAATGTGCCGCTGTTTTGGGCTCGCCGAGTCCATTTGCACAGTGTGTTGTGTTTGCTTGG
TGCGTCAGCTCAAGGGAACTATGGGCTGCTAGCCAAGGTCCCTCTGTGTTGACGCACCAA
GCAAACACAa
>NODE_384_length_803_cov_22.480698
GTTCTCAGAAACACTGTTTTGTTTGTGGACAGCCAGTGTTATCTGAGGGCTATGGATTTT
ATCTGTGCTTCGGAGGAGGCGGACTGTTTCTCTTGCAGGAGAGCCTCACCCACATAACTT
TGGCAGTAAACAAGTTAGTTGATTGGTTTTGCTTTATATACTGTGATTTAATAAGGAAAA
CACCAACGTAAGCCAGTCCGAGCAGCGTCGGTGGTACCAGTGCCATGCTTTCCATTGGTT
CCTGTTTACATGATGCCCACAGGACACGCGGTGATTGGTGGCTCCTCACACGTGACCAGG
CAACTTTGTACATTTGACAGGGAGTAGGAGGGTTTTGTGGAGATCAGAAAAACGACAGCG
CGATAAAAATTAGTATTGTTGCACTTCACAAATTAATGACCATGAGTTCCTACTTGATAA
ACTCCAACTATATCGAGCCTTCCTTTCCTCCATGCGACGAATATCAGCAGAGCGGATACA
TCCCCAACCCTGGAGATTACTACGAGCGGCCAAAAGATACGGGCTTCCCCCATCACGACG
AGCCATCCTATCCGAGGTCAAACTACACAGAATCGGGATACGATTACGGTAACGTCCCCG
CCGCCGGACTCGACGATTTCGGCGAGGGGCATCACGCACAGCCGCAGCCGGTTCCACAAA
GCCACGGTCCTCGCCTCACCGCGGCCCCAGACGGTGGCGCAGGGGCAAATGCCAGCAAAG
ACTGCAGCCTCGCCGGTGAGGTTTATCCCGGCGTAGCGAAGGGCAAGGAGCCGGTGGTCT
ATCCTTGGATGAAAAAGGTCCACGTTAACACCGGTGAgttatcgtcacggttaaatagca
gaaccactgagaaacaaccactggaacacacgcaagcctattgaggcagcactagtagca
gcccttacaacagcaatttacgactatcgagcagcagggtcggtaat
>NODE_386_length_439_cov_32.908882
ATGACCCTGTGTTTCTGCAGAAGACTAATTCATCCCCTCCCTCTCCCTCCCGTGGCCACT
GGCAATACTGATGACCACCAGAAAGACACACACACATATGCACACACGTACACACACACA
CAGACACACACACACACACGCATGGACACTTTTCATACAGGCAGACGTTAGCACATGCAC
GTACACACTCACATGTGCACACACACACCGATGGCTGCTGTGGTTTGCTGGTGTAATGTG
CTTTGTTGTGTGAAGGTATCAATCAGAGGGGAGCAGATTATTAGAGTGTCTGAAAGAGAT
CAAACAATGTTGCCGTCTGCACCCACACATGGCTGATTTACAGGCAGGCTGATAAAGTAC
TGCAGCTCTCTGTCAGGGGCTACATGACGGCTCGCCGCGCTCTTAGGATAAATTATTGCA
GAGGCCCGCGGTAATGTCTCTCCACCTAGCAACCAGCCGCCCCAGCCGCTGCCAGGGGAG
CCCTGCCTCGTCTGCCATAATGGCACTGTGTCCGGGGTCAGTTAACTTTTACTTGCCAAA
CTATAAAATCAGGTGGTATTTGCCAAATGCCATGGTTCCAAAA
>NODE_387_length_313_cov_1.785942
GACGCCAACAATTGTGACTACGAGCAGCGTGAGCGCTTCCTGCTGCTCTGTGTCCACGGA
GACGGACACGCCGACAGCCTCGTCCAATGGGAGATGGAGGTGTGCAAGCTGCCCCGCCTC
TCGCTCAACGGAGTCCGCTTTAAAAGGATTTCGGGAACGTCCATCGCCTTCAAGAACATT
GCCTCCAAGATCGCCAACGAGCTCAAGCTGTAGACACACAGAGACAGATGGAGAGACAGA
CAGGTGGAGACGGACAGAGAGACAGAAAGAAAGAGGTGGAAACAGACAGAAAGAGAGAGA
GATGGGTAGGAACCGATGGAGGGAGGTAGACTGTGAGAGACAGGTGAAGGTGGTGATACA
CAGAAAGACACTGGTATGTAGACAGACGGCTTGTTTGTAAGTTTTCCAGTTTCTTGCGTT
GATTTAAATAAGCATCCGCAGGACCTAACAGAGTGAt
>NODE_388_length_368_cov_1.899457
ATGACCCACTTCTCCCTCACAGATGCAAGCATTCACACACATACACTCGCACACAACCAA
AGGGCATGTCGTTACATCTGACACCATTTCTAAGTTAACCGCCACTGATGAAGGTAAAAT
GTCACCACTCAGCTTCTTGCGAGAGGATAGGGATGGCTAGAGTATGTAATAAATGAGTGC
AGGGACCTTTTACTTTCTCTCTATCAACTGTTGAAGGAGAAAGAATCAAGGATGCATGGA
GTCTGACTCCATGGATCATTTCAGAAAGACACCGCTGTCTCTGGGACATCAGTGACTTCA
GCAGGGGCACAAGCTGAGAAACTCATTTTCCACAGGTTACTTTATTTTCTGTGCATTCAC
AGAATTTACATCCAGTGAAATAATATCCCACTGTTATATCATAActgtgggctttgacac
ctgaatggaatgacaaatgaatagatgcagagctactctttcattgttcagctgttcaga
gcttgtgttgattgagtggtattttgccaaat
>NODE_389_length_356_cov_28.994383
GGGAGGGAGGGATGAGAGGAAGGCTGGAGAGATGGAGAGACAGAGAAAGCGGCCAAAGCT
GAAAGAGAGGGTGGAGGGCCGGAGCCCCCTCCTCAGACAGAAAAAGGAATCCAGCCCTGA
TTAGGCCTCTGCCTTTGGTGAATTGGACAAGACAGCTGAGCTGCCAGGTTATTAACTCCC
TCAGAAAATTCTCAGCCCTCTCTCAGGCCGGCCTGAATACTGCGATCTGGATCGATAAGC
AATCTCCGGTGTGTACCAAATGCCTGCTGGATTCATTTGTCTCCCAGCACCCTCTCCCTC
CGCTGGACAATACACCTGCACAACTGAGCCCCTCACCCTCCGCCCCTCCTTCTCCCTTCT
TTCCCGAGCGCTGTTCTCACTCTCTCCTCTCCCTCTTTCTTCCTCACCCTCCCTCCTTCC
TCACCTCTCTCACGTTCACTCACTGGAGTCTCTGTCACTTTTTAAATAATGACCCTGGGG
CTgaaggaacaactgcctac
>NODE_390_length_608_cov_26.850328
CTGAACAATAGCGACGATCTCATTTGACCAAATGTCCCCAGCAAACAATGTGATTATACT
GTATGTTGATGCAACGTGTATGTACATGACAAAAGAGAAAGAAATAATAAATATATCATC
AGTGTCAAGAAAATCTATCTTTTTCTATTATGTTCAATTGTGTTTTGGAATGACTTATCT
TGTGACACAAAACTGCAAACAAGCTGCAATGTAAAAATTTCAGTGTATTCTGTTTCTTGT
TTTTTGAAGCCATGAAGCTACGGTGTGTTCTTGGAAAGCCCTGCTAAGTTAAATGTGGCA
GCTAATGTTGTGTGTTTGCTATTCAGACTACAGGGTCTTGTACTCAAAAGCGTGTAATTA
AGTGCTAAGTGCAAAAGATTGTAATGTTTTATATCAAGATTACTATTCATGAAATGTCAG
TCAAGTTTATACTTTTGTAATAAAGTGGCACTTTAAAAAAAATATGCTTTATCTCATAGT
CTGGGTTATTAAAGCGGACAGAGAGCAGAATTTGAAGTGACGACGGACTTCTCTAGGAGT
TGCCATGTCCTTTTTTATATTTTCTGATCTTAAAAGCTGCCCGTAGATTCCAGGACATAC
ATCTTAGGGGTCACTGTTTGAAAAACATGGAGTATTCTCATACATTATGTGACATCCGAG
GCTGCATGTTTCTCCTATTGTGCTCTGCCTTCTTTTGTGCACAACCTTACAACCTCAttt
cacatgtgagtgtgtgtgtgtgtgagtgtgag
>NODE_392_length_594_cov_12.929293
TGGAGGAGAGGGAAAAAAAGTGGGCGAGTGGAGCTGTGGATGGGGGGAGAGAGGAGAAGA
CAGAGGGGTGAGTGTACAAAGAGGAAGACAGCGGAGATAAGGGAGGGATGAAGGGAGGAG
GAGGAGAAGGAGGCAGAGGGCGGAGGCATGCAAAAGCCCAAAGCCAGGCCTGTGCTGGGA
GAGGAGGGGAAGGAGGGGGAGGAGGGGAAGGAGGGGGAGGCCCAGTAAATCAGCCAGCCT
CTTGTCAACACCTCCCACCAGCCTCCCCCCAGGGGCTTCTGAAGCCACTGAGCTGAGAAT
AACAAATGGCCGTCATTGGCCAGGCAAAAAGCTGTGATTATAATTATCACATCCCACACT
GACCTTGCATAAACCTTAATCCTTCTCCAATGGAGCATTTAAATAGGCTGCCAACAGCGA
CAGAGATGAGGAGCGAGGGAGGGGAGGCACGGGGAGGGAGGGGAGGTGAAGTGGGGAAGG
CAGGAGAAGGAGGCGTGCGGCGAGCACTGGAGAGGGAGCCGAGACAAATGTAAAGACAAG
GAAGTGGAAAGAAGAGGGAGCCGGGAGGGTGAAGCGAGTCGGCGGGAAGGGGGAGGTGGA
AGGAGGAGGTGAAGCCGAGAGAGTTAGCGGGAGTAGAACGGGGGTGAGGTGAAGCGGCGG
GTGAGTGATGAGTGTAGCGAGTGCAGTGGTTCAGCGGCGGCACACCTGGAGGTTCAGCAG
TTCAACACGAGGAGTAAt
>NODE_393_length_659_cov_22.009104
AGTTTGGAAATTATAACTACACTGTTGTCTGTCCAACACGACTTCTCAGTTCATCCCACC
GCATATCTGTACACCTTACCTTGTGTATCTTTGTGCATGTATATGTGTGTGTTCCTAAGT
GATGCCATCCTCTCGTGCCCACCCACCCCCCAAATCCCCCACCCCACCTCCCACAACCCA
CCCATGCAAATTAGAACTTCACACACGTCGCTGCAAGCTGCCGGGTGCTCTGTGATTTCA
CACGACCAATTAAGGCCCTCTTGGCAGTTGTGTGAACAGTTTCATTAGAGGAGATAATAT
TGCAAAGTGAAATGATAAGCAATCATTATGATTAATGCCCAGACATTACATTGCTCGTTA
ATGAGGTGTAAATGATCTCATTATTTTTTGAAAGAGTACAGATTAGATTAAAGTGGAGTG
GACAGCGCTCCTTGGTGTTCAGACAAGTTAGTGTTAATTAGGCCCAATCTCCAGGAGCAA
ATGAGCCGCAACCCTTTGGTAAACAATTAGGCTTCTATAGCCCCGGGCTAGATGGACAAG
GATAGGCAAGCGAATGGATAGATCACCGGAGAGATGGATGTTGAGGGAGTGTTAAAATCT
GAATCGGATTCATTGTTATGTATCCGTGCAAAATGAGACAAATTATGTTTTTTCCCGTGC
TCAACAACAGAGCAAATATttgatgttgatatttggctcttattaaataaagcgttgttc
accctgataggatgctgttctctttttgagtgctattgtcttaagcactcaaatctgaca
gcactcttatctgacaagctgat
>NODE_394_length_321_cov_7.884735
ATTACACTGGACTCAAACACACATAAAAGGGGAAAGTGAATGAATCTTCATAAAGTATTA
CACAAAGAAGACGCGAAAGAAATTGAAATATATAATTTAACAAGAATAACTATAATTTTA
CATAGGTGTACACATTTAAGAAGACTACAGTGCTGTGATAGAACCAGGCTATATATTATA
CAAAATAAAAAGGCAGAGGTATATTTTGATGGGAGAAAATTAACAGAAATCTGGGAAACA
AATAAAGAGTGCCCCTGTACAGGATTAAACAGCACTAAATGTCCAAAGGAAGATTGCACT
GAAAGCATACCCTTACAGTAGAATCAAAAATGGGGAAAGGAAACAGTAAGTGTCAATCTA
GAGAAGCATTGCAATGCAAAGATTGGAAATATATTGAAAAGAAAGACCCGCAAAAAGTAA
AATACCTTGAAAAATGGATAAAAAAGTACAACTTTAATGGTAAAa
>NODE_395_length_341_cov_68.187683
TTTGCTTAATTGGGAGCTTTGCAGCTCAGATTCCGACTTATTTGATGTTGATGATGAAGT
CCCAGGAAAGCTGTGAAATTCTTGTAAACTAAATGTGCATGCATGCTGTCTTCATTCGTA
CGCTGGTCAGAACTGTTACCCGTCAATTTAACCTGCACAGTTTCCCTCTTCTTCTAGGGG
AGTATGAACGCGCACACACACACATATGTGCACACATGCCCTGAGCTCATTTTTAATCCT
CGCAGCTCACTGTGAAGGCAGGAGGAAGTTCCAATTAAAATTAAAATAAGCTCTTTTAAC
GGTCTCTTAAATTGACAACTGAACAATGATTTTCGAATTGGTATCTGTCAAAGGTCTCGG
AAAATCCTCAGTTGATAAGGCCCAACGCATCCAATTAGTAGCAGAGTAGGGCCTCAGCCA
GTAATGATTTCCAGGTCCCTTAAGATGTGGCGCGGACACTTATTGCAAATTACTGACAAA
GAGCC
>NODE_396_length_323_cov_3.693498
GTCTCCTTCAGGCTGGAGTCCCTTTCCACAAACCGAACTCCTTCATTATTTCTTGTGTCA
CCCCCCTCTACACTTGCCTTTATTCTGGTTCACTCCAGTTTATTTAGAATTTTAAGGCGC
TCACCAGTAGCTCCGTGAAAAGACATGGATAAAATGGGGAGCGGAAAGAAACCAGCCCAT
GAAAAGCTGGAGCCTGATTAAGTGTGTGAATAATGTCGCCACGGTGCGTTATGTAAATTC
CCGATGAAGACGCGTCAGTATGTGTGGCTGGGGGATGGAGGTGGGTGGTGGTGGTGGGGG
GCGCCATCTCCTTCAATTAGCACAAGAACGCACCTTCATCAGGAGCTTTCTTCCAATAGC
ACAGCTGCTGGTAGCCGCCGTCCACGCGCTCTCATGACCGCTGCCACGAGCAGCCAAATC
AAAGTGATTAATTCACGGGGATTTCTGTGCGTGTAGAAATTACCCAg
>NODE_397_length_309_cov_1.375404
TTAACTTGGACTATGGTCTAACAGTAGTAATATTTGAAAATGTTACATTCATACAGTTAG
GAGTCTTGGGTTATGGGTTTGCCTACATTCAGTCATTTAGATAGCTTTAAATAAACGTAG
CGATTTTACAGCTGTGGGCCAAGTAGGTGTAACCTTGTTAAGTTAATGTGAAACATTTGT
TTTTTCTCTGTTGGAAAGCACTTTGGGTTAAAGTCTGTTGTTTAAATGTGCCATATAAAT
TACAATGACTTGACTTGACTATTGTTGCTATAAAAATACGTGGCTTTGAGGCTTTAAGCT
GCCATTATGGGCTCTGTCACCACAGGTGCAGAGTCAGTTTTTCACATtttgatttcaaaa
gctccccttgttaatggagaggatgtgttagtcgttaactcaccttgtggtagccacatg
gtgagttaacgactaacacatcctctccattaa
>NODE_398_length_298_cov_1.533557
GTTACCTGATAAGGCTGGTGAGTTTAGAGAAATGAGAATGAAGAAAACTTTCACTCTCTC
TCTCTCAACCAGTCAAACTTGTCTTGCCGTTGGCCTCTTCTCCCTAACCCTTCCTACCAC
CCCCAACTTCCCCCGTATGCCACTCTTCTCTTGAGCCTTTCATCCATCCAGCCTTGCATT
TGCAGCACCAAGCTTCTCCTCAGCCTTCAGCCATCTTCTCTCCATCTCAGTCTTCATTGT
TCTTGCAGTAAATCCTCTTAAACTTTTTTTATATGGATCCCGGGTTTTGCTTTCAGGGCC
caaattctcattgaagataatactatctgtgacgcacactcaatccagaatttacagcag
ctctccagcttgtctcgctcgggtcttaaaacaaatgttaatttcttcatcaccaaaaat
atcatgaatcacattaaacgaa
>NODE_399_length_471_cov_5.295117
GAACTCCCGCCTACGCAGTGCCTCCTACTCATCTCCTCTACAACGCAATGCCAACCTCTA
CACAACTGTCCTCTCACCCCCTGAAGTAGCAGCACCTCCTGCTCCCTCTGTACTTTCTTC
CCCGCGGTTCTCTTCTTCTATGCTTACCTCTCAACTGCGTAATGCTTCCTTTGCTTCGCC
TTTTCAGCAACATCTCTCCCCTCCATCTTCTGCCACACCTGCTCCTCCTCCCACCATACC
TCAACAAGGAGGTATTAGAGGTAGCTCCTCATTTCTCTCTGGTGGACTGCGGACTGCCCA
GATCCAGGGATCTATGTTCAAGCTTCCAGGTGGCACTTTGACAATGTCCCGGGGCCCAGC
TGAGCCTCCGGCAACCACTGATGGTGTTAGTGGTGGTGGGAGGCTGTCACCTTCTGTGCT
CTCCAATGCCCTACAGAACCCGAGTCTACGTCAGGCCACTTATCGACTACCTGATGGCTC
ACTGGTCACCAGAACTGAACCTGCTGAGCAGATCTCAGGTCCTTCACCCTTCTCTTCCCC
TATGTTGTCCTCTGCATTGCTCAATCCCAGTTTACGACAAGCCACATATCGTTTGCCTGA
TGGTACTCTTGTAat
>NODE_400_length_349_cov_54.962749
TTATTTCATTATATTTGCAAGTTTAAAAGATTTTAAGTTTGCCAAAATTGTGGTTACACC
ATTTCGTTTCTTAAAAGGGGGACAAATAGAAAAACAGCTTTAGAAGTACGATTTGGAAAC
GTTCTCCATAGTCAAAGAATGCACTGCTATATTTAACTAATTGAAGTGTATAAACATACA
TGCTGTGTGCTAGATGTTATGCCTTTACTGCCTGTGTTCTGTTTGTCTTGTTAAATGAAA
ATCTTTTAATTATTTAATCTAATCACAGTCTTGTTTTTTCAACCACTCGGTGAACCCCTG
AGATAAATGGAGCAGCCCCTGTAGCAAGGCTTTGGCCCAAGTGAGGGGCTTTTTAAATAC
CACATGCTGTGCATACATCAGGCCTTTGCTACATTAACTCAGGAGGGAGACATCAGGGCA
AATGCATGGGATAATATTGTCCCCCTTTTTAAAGACTGGGCTCAAAAGTActttaaagtg
cagaaactcaaca
>NODE_401_length_420_cov_34.892857
GCTGTTAAATGCACTAGCTATTAGGGTAGTGGTATTGGTGCTGATTTCATGTGTTTGTTT
ATTCTTAGAAGGTGTGCTGCTTGTTTGTTTGTGCGTGTGCACGTAGAAGTGTGCAGAAGT
GTGTGTGTGTGTGTGTGTGTGTGTGTCAGAGAGATAAAGAGTGTGCTCTATCTTTCTCTT
CCTCACTGCTCTTTTCTTTCTGAGTTTGGTCGTGGTTCCCCCGGGGCCCCTGTCGCAGTA
ATGGCCTGCTCCTGATTGCTCTGATACAGGTTAGGAATATTGGCTTTAATGATGTGTAAA
ATGAGCAAGCAGTGCCTGTGACATTTACAGATGGCACCGCCTTGGCCTGTTCTTCCCAAC
TGCTCGTTAATTCACAGGAACGGCAAGCACTTCTTTAAGTGACTGCCTGATGCATGCATA
CGACACAACACAACACTTCCTACACACCAAAACAATAGCTCACCTTGTGCACCCCTGCAC
CTTGTCATCATTTCAGCTGAGCGTTCACACAAATAGATGAAGTGAGGAGTCCTCAAGGTG
AGGAGCTGTTTGCTAAGTCCTTTc
>NODE_410_length_389_cov_58.686375
TTGTTGCCCGTGGTGCAGTCCCTAACAGAGAAGAGAACAGAAACACAACAGATAAGCTCT
GGTTATTTTATTTATTTTTTTAATCACTGCTAGAGAAAGTCGTAAAAGTCAGTCTTTTGT
GTACTGATGTGAAGTTAATCTGATTTTAATTTAATTATACGAGTTAGTTGCGGAGGGCAC
AGGCATTGGGGTGTTTGTTGTAAGAATGTTCTGACATTGGCGCAGGTATGGGGCAGCTAG
CATGTTAATTAATGATGAAGATCCTGACAATATGCAGAGGCATGACAGCGTTAAGCCAGT
CGGCTGCTGCTTCCTTTGCATATTAATAGATCCTTCATTATTATTTAATATGACAGCTGC
TCCAAGGGCTACCATCAGACCTTGTCTCTGTTATTTGCTGTTTTGTGCTCCCCATGTGAC
AGTGCCATGCTATTCTCTATTTGTTGAAATGTTCCCTTTTCTGTTCTCTCACTGGTGTGG
CTCTCTACATGCGACCGTGATGTGCTGTTTGTTTTGTGCTCAGGAGGATTCTG
>NODE_413_length_574_cov_23.719513
GTAGGAGGCTCTACGTAATTTGGACCGGAGGGTTTGTCACAGAAAATAATACAATGCAAC
TGGGCTTTCTGTATTAGATTTCCGCTTTTAGCCTCCTTGACATTTCAAGCTGCATGAACT
AATACATCTGTTATTTGTTGATCATTTGATTATTAACATACTTCACAAACCAAATCAGCT
GCCCTGCTGGAGACGCAGATACAGCTCAGCAGACAGTCTGGGTTTTCTCGCCTGCCACGC
ACAAACACACTCGCAAAAGATGCACAATTCAGCCCTCAGTGATAAAGGAAAGCGGGGAAA
AAACATTCATCTTCCCCTCCTTTGAGCGTATGAGCACTCTGACACCGGCATGGAACAAAG
CCCGTCATCACATTCTAATCTCGAATTTCAGGGCTTTTATTTCACCCAAATGCCACCCTG
CTGGCCTTGTGAATTATTGACAGACTGACACCAATGCGAAAGGACACATAAAAGAGGCTA
AAAGCTCCGGCCCTGGAAGAGCTTGTCCTCTCCTATTGCCATCAACAGGGAGACAAACTC
TGCTAATGCTCCACTGGAAGCTCACGGTAACTTTGAGACTGAAGTACCAACATATGATTC
CTGACCCACAGCTGCACTATACGGCAGAGAtattcagtgcggcgctgcctctttggtctg
aataagagcctttagtacaattgcaaggacgccaaggcaaagctgtgaattatctgat
>NODE_415_length_156_cov_4.301282
CCTATACCAATCAACTCAGAGCGGCCTGAAACGCGCTCTCAAGTGCCTTCTGCGGGAACT
TATCTTGGATTCAGCGCTTCCACACTTGCTGCGAAATGCACTGCCCATTGTCAGTGAATG
GGAGAACGTTTTGGCCAATATCTCTGGAACCAGACATGCTAGACACCTGGAAATGCCACC
TGCCCCACCTAATTTGGCTATGCTGAAGACGCCGGTCTAGGTCCCGAGTCTCTACGACCT
TCCCGTCCCGAGATACAGCAAAAAATCACAGGTTTCTCCCACTTCCTGATGTCGTAGAGA
>NODE_416_length_641_cov_13.759750
ATTTTATAGCAAAGTTGATTACAGTAAGTATGGCCACAAACCAGAGCATATTTCACTCTC
AAGCGCACGCCGTTATACACACTGTGTGTTTGATGTGCAGGGTCTCCACATCTCTCTCCG
CCAGAGCAGTAAGTCTATAAGTGAGGACATGGAGGTTAAAGGAGAGAGTCTCTTTTTAGG
CTGGCGCTCTGTGACTTATTGGTTTAGGCTGCAGTAGATCATAGCTATGAGCAGCAGCAT
ACAGATGGTTCTGGCTGATAAACACCCTCTGAGGCAGCCAGCACCGACTCTTTTGTGCGA
GCCCTCACCTCCTCATAAGGTAGGGGGTTTCCTGCACCTGTGCACACTCTCTGGAGTGGT
CGTGCATGCAAACATAATGCACGAAAACAGAAAAAAAAAGTGAAAACATGTGCATACATA
CACACCCACGCACATACACAACCCTGCATCTGCAGTTGTGTGTCTCATTTGCCATCAGTG
GAGCATGTTGTTATCCTCTGCTCAGCGCTCTCTCATGAAATGTAGGGCAGGGACAACAAC
AGGTGCCTGTGCGGGCGACAGCCTGCAATGCCTCCTGGGCTAAATGCTTCACACTCGCTT
CATTTCAACATGCGACAGCCTTGTAAGGATTAATTATTTCCCCTGGGGATGGAAGAATAT
GCTTTTTCCCTTCCTGAGAGCAGGAGGCTATGTGCACTCACAAGCACATGAAACAGCTTA
CAGTAAATGAACAGAGAAACCTGGGCTAGCGCTGTTTTTACAATAAGTCAGGAAAAAAAA
AAAAC
>NODE_417_length_376_cov_1.936170
GTCACTTATGTGATCTCCAAGCTGTATGTCAAACCCCAGAAAATGCATTTTCATATCCTC
TACATATATATATTCAACTTAAAAAAAAAACAATCCTGCCACCAATGCATTTACAGTAGT
TAAATTTTCATTACAATTATTTTGCCTGCTTTCAAAGTCTGCTGAATTAGAGAAGATTAG
ATAAGACTTCCAGGATAATTTTGGAGCAGCACAGGGGATAAAAGAGGACAGCATGGACAG
CATTGCTACAAACAGAACAAAATTAAACAATGTGTTGGAGATGGGCCCGGAAAAGACAGA
CGCCTGCTACTGTGCACTTGTTTGTCTAATCAGTAAAGCATATCTCTGTACAATCATACC
CTGAACTTTACGGAGCTGTGCAGCGCTGCGGGGAAGCGAGAGGTGGTTTGGATATACGAA
ATGTGAAAACCTGTCAGCTGAACTGTTCAACTGTCTAATGGAGTATGATGTAAAAGCGTA
CTCAGATGAATTTGTGTCCTGTTCAATGGGCATCTGACAt
>NODE_418_length_484_cov_5.811984
CAGCATATAGAAAAAACAGAAGCCTCCAATCATTCCTCACCAGATCCCGTTTTACCGACC
ATAGACCCACATTCCAACTCCAACACGCTCACCACTACAAAAATAGAAAATTCATCCGCA
ATCCACACACAAACAAAGACTTCCCCACCTTAGGCTCTCTCTCTATCACCACTACAAACG
TCATCTATATCATTACATGTACACTTTGTCAGAAACACTATATAGGTGAAACAAAACACT
CCATTCACACTCGTCTATCCCAACACCTATACAACATTGGGGAAGGTCGACTCCACACTC
CTTTGGTTGAACACTTTCAAACCCATTCCACCACCCACCTCATAATATCAGGCCTTGAGA
ACAATGACCATTGGACAACAGGACAGAGGAAGAGAGCAGAGAAGATCTGGATCTACAGGC
TTGGGACCACCACACCCGGCGGGCTAAATGACAATTAGCTCGCCCCATCATTTTCCCCTC
CACCCCTTTTCTATTTAATGTATTTTATTTTATTTATTATATATTTTTTATTTATTTATT
TTATTTATTTATTTATTTATGTATTTATTTATTTTCTTATTTATTTTCTTACTCATTTAC
TATTTCTTTATTTTATTTATCTAAAAAT
>NODE_419_length_535_cov_30.506542
TATTAGCAACGATGTCAGTAAGTCGCCATGATTAACATTCGGATCACTGGGATGTAAATA
CTCAAAGAAACACATGCTGCACTCCTACAAGCCTCCTTTCTAAGCAGCTCCGTGCAATAC
AGTGAATGAGCAAGGGGGTCGCGCACACCAGGCTTGCTGACAAGCCTTTTTTATGACATT
CATCAAAGCCATCTGCCATTTTCCGCTCAATTAATTTGTTATGGGAAGTGGGATCAATTA
AGTGCGCACCGTAATGGCTTTATATCCTTGTTTCCCTTTTATAGCCCAATATTTTCTGTG
CTCCACTCTGGCATGAAAAGGCGAAATCGATATCCCCAGCTATTTTCCCCTCCTGTGGAC
TAATTTGTTTTTGCCACTCTCTTCCTGGCATGATAAACCGGCTGTAATGAGGGGTTAGGG
CGAGGGGACAGACTAAACATAAACCCACACTCAAGCCAACAAGCGAAGTGGGGTCGCTTT
TTTGCCAATGTGCTCGCTGAATCCAAGAGAACCTGATCTTAATCGAACGCAATCTCATTT
GGATGTCGGAGCAACGCTGTTACCCACACTTAACTAAACGCGGAGGAGTATCAAGAGGGA
TTGACCTTCGCCCTGTTATCATCTGACACATTGGTCACCCGCAGAGACAGTGAGTGGCTT
AGGCGAGGGTGGGGGTGAt
>NODE_420_length_565_cov_40.591152
ATGGGTTGTGCAAAGTTTAGCTCAGCACCACTGACCTCTAGTGAAACCCCCAACGTGGTC
AGAAAATGGGAGTTTAATTGCAACAATTTGATTTAGCTCAAAATAATTTCAATTCAGATC
AGATCAGTGCTACTTTTGACTCATGCAAACTTAGGAGAACATCTGCACAGCTTGCCAATT
TTGAGGCTAATAACCAGATAAAACTGGACTTATGGGATGTGGTGGAGTCCAGTCGGAGTG
GCGAAAGTATACTGCATTTCATACAAATTGTTTGGATACACGAAGTCAAGGCTTACCCAA
GTCTGGCTTTAGCTCAGTAGGCAAGCTTAATTTCCGTGACATCTTTGCTGGAAAAAAGAG
AACATCCCTCTTTACAAACACACGTCTAAGCTAACACACGATGCCATGCAAAGCTAGATC
ACTAGCATTGGACTGGGATTGTGCACAAAGCCAAAGTACACAAAACAACAAAAAGGCTGT
GGAACAAGTGGCAGGGGATTGTTTTATTGGCTATAGGAGCCAAAATGTGTTACACAGAAG
AAGACGCGACATAAGGAGTCAGAGGCAACTCTGTATATCACAGAGGCATGCTGTGAAGGA
CAAAACAAAAGAGGTGACCTCTAGTTGCACAAGCCCTGAAAGAGAGGTCTGGTAAGACAT
ATCAAAACTGCCATTCAGGTCCTTCATGCCAAAGGAGCATGCATCAAGa
>NODE_422_length_739_cov_21.619757
CTCCCCCTCTTTTGGTAAAATAAAATCACCGACGGATCCGGGGGCAAAAAGCCAAACGAT
TACAGGACTGAAATTTTTAAAGGAAAACAAGAAAGCGATAACATGATAGGAAAAAAAGAA
AAAGAAAACACATGCAGCTAGAACACTGAAACGCCTCGCACAAGAGAGAGAGAGAGAAAA
AATGAATGGGCTGATGGAAAGATAAAAAAGTAGCTACTACAGGAAAAACTATGCGAAAAT
AATGTGCAAATTGACTCGCTTCTATTCAAAACGTGTATTCCCGAGTTGCAGTCATTGGTT
GTCCATTTGTCACCCATTTAAAGCTCCCTCTGCCTCCCTCCCTCCCTTCCCGTCTCTGCT
AAGCATCTCCAGTCTACATATCTTCTTTAGCTTTAACGAGCCTCGTTAAGATCGCAATAA
TATTCCACCCTCTAATTGCTCATTCCATTCAGCAGATAGGCGAGCATTGGCTTGTGCCTG
ATGCGCGCGGTGCGGTGGGAGGGTTGCTGTGGAGATCGGAGACTCTGATAACCCCCCGTG
CGTGCTGCACAAGTGGTGAAAGCCTCGCGCTACGTACTGGCTAATGATTGGCACGCTTGA
CAGTGATTGGCAGGGCTGCCATGACAACGCTACAACGACACCAAGAAGACCAATAGAAAA
GGGAAACAAAATGTTTCAATGCTACACTCAACGGCGGATTTAGGGGGGAGATATTATGAG
GCTGGTGTCATTAGGCGATAGCCATTGAATCATTCAATCTTTTTTACTTGCCGTATTTTT
CGGTTTTTCCTTTTTCTCGATAATTTTCTTTCTCTCTCAGGTCATTTCCATGGTTTTCAG
ATCCCCTTTAGAGCTTTATCCCTCCCATTTCTTCCTGCCAAac
>NODE_423_length_668_cov_43.513474
CTTACTTTAAAAAAAAATAATTCACTAAAACACGTCGGCCACCACGTTCCTCTCTCTCTC
CTCTTCTGTACCCGTCTCCTTCCTCGACCCAGGACCCCTGCAACGCTCTGCTCTCCTCTC
ACCATCTCATATCTCGCACACAAACACATACACACAAGAAACACACGCGGAAACACACAT
TTCCACTGCCACCCGCGTGCATTTATTTATTCGTTATATTTCCTAATTCAGTTTGACGAA
TGAGTGACAGCTTGACACTTCATTCGGCAAGATTAATAGAACGACACAATATTTACGTGG
CAGAGACAGCCAATTATCCCACCATCTATCATCCAGATTATCTTTCTGATTGAAAACTAC
TCGTCCATGTAATCGGAATTATTTGGAATTAGAAGGGAATTTATGGCTTCTTGTGTCACT
TTTCCTGGACGGTGGTAAATTAGAAATATTAGATACATAAAGAGAGTATAGGAAATGGGA
TAAATAGAGGCCTGGAATTAATGCCACACATTTCCTTTTTTATCTGTTTGCCAGTCTCTG
TGCCTCTGAATGAACCCCATTTTCTGTCACCATTTTATAGGTTATCATCACATATTATTA
ACACATACTGTCGGCTGTACATTGTGGTGATGACGCTGTGTAATTCACACTTATATAAAA
GGAGTTGTCACACTCTTTTGCCATGAACTCCAGCATTTTTGCTGAGAGAATGTAGATATG
TTTGGTTGAGCAATGAGTTATTTTAATCAGAAAGCAGAATTAAATGTGTTCAACTTTgca
gacagtaatgtatcgatcttatcaacagagat
>NODE_431_length_377_cov_10.559682
TACCTTGTACATCTTCTTCAAATTTAAACGGACATTTTAATTGAATGAAAATGTCCTTTG
CAGGAGCCTGTCACTGGGACACTCTTGCACATGATGTGATATGATCCCATTTATTGTCAC
TCGTGTCTTACCGTGTCACTCGTGTTTTCATGTTGTGGCTCAGGGTGAAGCTACAATTAG
TACCTTGTTGGGTATCACTGGCTCTTTGCCGTTGAGCTGGACAAAGACACACAAAAAGAC
ACTCAAATGATGGTGATGACGGATAAAAGACCTGATGGTGGTGGAGGCCCCTGCTTGCGG
CCACACCACCCTAAACGTGCCCGATCTCGTCTGATCTTGGAAGCCCAGCAGGGTCGGGCC
GGGCCTGGTTAGTACTTGGGTGGGAGACCGCCTGGGAATACCAGGTGCTGTAAGTCTTCT
TTGACTTTCTCTTTATAACCCACACAGGATGCTGCTGCTCCTCTATCTGTGCACTCATCG
TGGTTGCTTTGTGTCTGTCTTTATATGTCCACTTTATGTCT
>NODE_432_length_304_cov_3.720395
CTTACCACGAAGGTGGTGGCTGGGACGACCGGCCTAATGGGCTGCTGTTCTCGGCAGAAA
GGCACGCTTACTCTGGTTTCTCTTCATAACGCACAAGTCTTTCGCCTTTTACTAAAGACT
TCCGTGGAGAGGGACTCCAACGAGTTTAGTCTATTTTTGGCCGGCTTTGCCGTCTGGCGG
AGCCGTGTGTGTTTGTTGAAAGCAAAGGTGTCAAGCTGTGCTTGACAGATCCTTGAGGGG
GGCTTGTGGGCGGAGGCGCAAAGCAGAGGCCACTTTTGCAGCCCGTGACAAACAGTGCAC
CAGCACAAGCGGGAACTGTGGCGGTGGGAGGCCCCGGGCAGTGAACGCTCAGGGGACATC
GCTTCTCGGCCTTTTGGCTAAGATCAAGTGTAGTATCTGTTCTTATCAGTTTAATATCTG
ATATGTCCTCGATATGAGGACTACATAt
>NODE_433_length_712_cov_41.821629
CTGACTTCTAGTGCAACAAGTAAGTTTGCCCCCCTTCAGAATCACATCTCATTATATTCT
CAGTGTCATTTCTGAACACAACTCCTCCCAGTGCTGAACCTAATCCAGAGTCAACTCTCC
TTATCCATGAACAATCTCATAACCATCGACACAGATCTTATCAAAAGTTATTAATGTTGA
AGTTGGACTTCCTCACTCCCGTGTTCCCATTTAGTCTGGACCAATCCCGCTCCGTGGTGC
ATGGTGTCATGGTAACCGTGGGAAACGCTTGGTCTCTGTTTAATAAACGTGGTCGGACCA
GAGTGAGGGTCCCATATTGACCACTCAAGAAGAGATTAAACGCTGGTGACATTTCCGAGG
TGGAATTTGCAATTTCCACAAATATGAGGGCGTCCTCGAGCCCGGCATGACAGCACATAA
AATCAATACAAATAACCTGAATCCCTAATACCTTGATCCCTGTTAGTGGAGGGATGCATT
ACAACTAAGACACTGGGAAGTGGGAGACACAGCTCTCTGTAACCCCCCCTCCACCTCCAC
CAGCACCACCAGCAGGCTCACTGCTGATTCCTATCGACTGTCTCCAGGCCAAACACAGAC
GCAATAACAATTAGGTGGGATACTGGCCCAATTCTCTCCCTCTCACACAAACACACATGT
GTCAGAAACACACACACTCACACAAGACTACATACATCTAATACAAATGGACAAATATCA
TAAATAGCATGTCGGTTTTTCATATTTTTTTGTTTTCTGTGTGTAAGATATACAAACATA
AACACAAGAAGAGGCATTCGGCCACCATTAGAAACTATTAAATGCCACACAacatgattc
acaaagccgacataaa
>NODE_434_length_311_cov_12.565916
TTTACTGGAAAGTCATCCAACAGCAGGAAGAAGGTGAAAAGAAAGGAGAAAAGGCGAGTA
ATGCAGGGCCAGAAGAAACTAAAAAGAGAGGAAAGGCAGAAAGAAAAAGGTTGAATATTG
CGGTAAAAAGCAGAGTGAAAGAGGAGTGAGAGGAGGAGGAAAGAGGTGTAAAGTGGCGGA
GAAGTTGACCAGAGAGAGACACTAGTTCCAACAGCAGACATCCTCGGTGTTGTTTGTTTT
GTGTGAAAGTGAATGATAAAAGAGGCATGAAATCAGCAGAGAAAGGCAAGACAACAGCAA
GGGTCCACAGCCCTCCATCACGGCTCATACAGCTCCACAGTGGCGGCTCGCACAATAGGC
CCCAACTACTGACTACCTCCACCTCCTCCCCCACCTCCACAGCTGTGTGTGTGTGTGTGT
GTGTGTGTGTGTGTGTGTGACCGGTAAATAATTAA
>NODE_435_length_327_cov_2.186544
TGTTCTTTTTCTCATCCTCCCTTTCCCTCCCTCATACGTTCCTTCCCCTCACTCAAAGAA
TTTGTATTTTTCTTTCTTTCCCTGCCAAACATTCCCATTGCTTTTTTATATTTGTGCATT
TGCCTTCTAAATTGCAGAGTTTTCTTGGATTTGTGCTTCTTGATTTTTTTTTACCTGTGT
GTGTGTAAAAGATTGAAAAATGAAAAGGAGAAGGAAGAAAAAGAACAAAGAAGGGAGGAA
AAAAAAGATGGGGAAGCTGGGTTCGGCATTTAGGGTCAGGTTCAGTGTAAATCTCTCAGC
CTTGTAAATGTGGAGAGCAGAGAGAATGTAAAttgacctctgaccttagcttagaggata
atgtcccaggcaaggagagcaaagtcctgttaccatccatgaatcaggcccccaccgaca
ttatttcaaaattgcttagttgcatggaactccctttagtgctgaacggac
>NODE_436_length_300_cov_1.073333
GTCACTCTGAGTGACAATGTAAAGAGGTGGAGGTCAGCGGGGACCGGCTACCTTTGCCTC
TTTCATTTCCTCCGGGGTGAAGCGTGAGTTCCCTCCTGCCTCCTCGTCTCAGGCCGAGAG
ACCCCTGATGGGACCCAGAGAGAGGTCAAGCCACAGCGCAGACACAGAAACCTCTGTAGA
AGAATTCTGCACATACCAAACTCAGTGCACCCGCAACAGGACCAATGCACTTGGTCCCCT
CTCTCCTGTGACACAACAGTGAGGAAGCAATAGTGGAAATTTAGTTTTGAGCCTTTCGTG
TTGATGGCATCCTATAAATGATGACGTGCTGCTGTTTTTCTGATTGTTTCAGGGTCGCTG
CCAGAGCACTGCTCTTTGAGAATGCCTCCTCCTCACAGTCCGCAGCAGTTGGAAGGTGCT
GCATCTACATCGGTTTAAGCTAAt
>NODE_437_length_298_cov_1.734899
GTAACATATGTCACATTACAGATCTTGGACACTGGGGGTGTAAGTAACATCGGAAAGTAA
CATCGGAAAAGTGGTCTATGTGGTTTGTTTTATATACAGCATAATTTTTCCTTAAAGAAA
AATGGGTCTGGGTTCTTATGGGTTAACCGCTTGAGTTTGGTCTGAACACCTGCTTAAAGT
AGTAAGAAAATCCTCAAATACCTACAGCTGAGGTGGTGTTGTTTGGGGTGTGGGGTGATG
TGAAACCAAATATTTGACTCAGCTTTACCTTACATTTTACTTTAGATTACCTATACATTC
CCAAATGTgatacagtgcggtacttacttgtagtacaaaaatattggaacgtatgtgtta
cagactggttcagagactcatgtgcgaggcaactaaacacagcaaacagacggtttgaca
atacttattagcagaatgtcag
>NODE_450_length_504_cov_55.767857
AATGATGCTAATTTAGATTCACACAACCAATAATCCTTTCTTGTGTTAATTTTGGTACAC
TTAAATCGCACAACTATCAAGAGCATTATTCCTCTCTTTTGATGATGCAGACTCAATTCT
AATCAGACTCCATGGGAAGAAAAATGAAATATTATTAAGTATGATTATTCTAAGCAAGGC
TCTGAGAAAACGTCTGTGTTATAATCCAGGGATTTGAATAATCAGGTTGAAGATAATGGG
CTGGGCTGGCCTGGGCGTAAATAGAGAGCATCCACTCATCCTCCCAGTGCTGAACTTAAT
GAACTTTTAATTGATGCGGTTTTGCAAGTCCTTTTGTCATGCAACAGAAACAAGCCTCTC
TGCTGATGGGCCTGTTTTCCCGACTGGCTTCAGATTGGTTTACAGCAGGCCCTAAGTACC
ATGTAGTTAGTTTCATGTGTCATATAAAATCTGCCCAGGCACAACGACGCCTGCAACTAA
AACCTTAAGTGCATCCACAGGAATCACTCACCGGCTTTGCACTTCCGTCTTAAGGAAGGA
GGAGAAATTCAATCACTGCCGGCTTGACACACCGAAGATGAGGCACGTGTTCCTGCTTTT
AGTTGTTTCGAAGAACACTCTGGCAAGGCAAGCTGGGATTTCTGTATG
>NODE_451_length_338_cov_55.213017
GTTAGGAGGTAATTTCTCTCTAGCACTACTTAAAGAAAATAAAAATCAACTCACCTCTCA
AACTAATAGCTTCCTATTGAACTTCCTTGACGGTTATGTGGACCGGTCAGCACAGCGTCC
ACTTTCTCTGCGCTCTGTTAGGCCTAACCTATGCGTGGACAATGTATTCAATCCCCTTTT
TGTATGTCTTTCTTTTAGGGTATTTTAAAGTTTACAAGGTTACATATGCCAATTGCCCCA
AGCAGGGCCTGTGAATGGTGCATAGGAAGCACGTGGTGTCATTTAAGTGGGTTTTATGGC
CTGGAAGAGCTGACAAACCTTCGATATATACACATCATATATAATCTTAACTGTCCGGAA
TCGCAGCTGCTGGCTTCCCCTTATCGGAGGAAGAAAGGGCTTTGTGGCAGTGAGGATGCA
GTACCTTTCTCCGGACTGTGTAGTCGGGTTGGTGCGGAGGACAGAGAGCTGCTGCAGTAA
GA
>NODE_452_length_868_cov_23.827188
TTATTCTCAGCTTGAAAGGCTATTTTGTGTCGAAGGCCTGATGTTAATTAGGGAACAATG
ATTTAATATTTCACGCTGTCCTACCCTGCCCACTGACACTGTTCTCAGCAGCCCCGCCTC
GCTATCTCAGCTTCACGGCACAATAACAAATCAACAACAGCAAAAAAAAGAAAAAAAGTC
ACACTACACTGGCAATACATAACACCACCGAGACAAAGAATCTTCATTGTTTCAGGGTTC
CTATAAATATCTAGAGGTTATGCTAATAGATATGGGACATAGCAGAATGATTAATGTGTG
TGTTGTGTGAGGGAGAGGAACTGTGTGAAGGCACGTCACATCACACTGTCAAGACAGGCC
CTTCCTTCCCCCCCCCATGCACTTGGAGAGGCTGGCAGTTACCCAGTCCTCCATGAGCAC
ACGCCGTGGACTGGTTCTGAACTGGTTCCCTCACTTGGGGCTAGCCTGGGACCAAACCCG
CGTCACCTCTAATTAGGGGAGGCGCCCAGGCACAGGCATAACGAGCTGATGAATAATTAG
AATTGGAGGAAATTGTGCAGCCAGGGTGGCAAATCTGGAGGGACAAGTGCTGAAAACAAG
GCAAGCAGCATTAAGTCCACAGTCAGTCAAATCTGTGAACTTGGCCAGCGGCGTTAACAC
TAGGCCTGTGTGAAGAGGAATAAAGCTCCAGCACTGGTGGCCAGCCAAGGCCATAGTCAG
ACCCCCAGGGTCGATTAAAGGAACAAATAAGATGTGGGTGATAAATGAATCCATAAATTG
CCAGCGATGAATATTAATTCCTTACAGCTCTGGCGCTGTGAGAATGCTAAACCACGTGCA
AAAGCATGCAGAGTGTTGATACCGTGATACTGTGTCACCATTTTTGAGGCAGCATGTCAG
AATCCCAATAAATGATTGACAGTCATATTTGGCTGCAAGTGCTGTTCTCACTTCCAACAC
CCATGCTGGGGTGAAATTAGCCTAGCCGCTCTTTATTTGTAAAAGAAgtcaa
>NODE_454_length_349_cov_20.733524
TTGTGTTTTCTTCTCTTTTTTTTTTGTTCACAACAGATTTTTCACTACGAGTGAATACAA
ATGCGCGTCTGGAAGTTAAACAGCGCTTAGAAATTCAGAGAAGTTTCTCTGTCTGATCAT
ATCTGAAGCTCATGTAACAGAGAAGCTGAGACACCACATGGACTCAGAACCCAGTCAGTT
GTGGGTCCATGTAGTTGCACCATCATGTAAATGTTGCACCAGTTTTGTAGTAGTATACAG
ATAAATGACTGAACAAAAATATAAAGCCAATCTTTGTTCTTAGGTGACATGTAGGAGTTA
AAGTCCTTAAGTTGTATATACATTATGTATATTTATACACTTAATTATTTTTTACTTTTC
AGTAAAAGGTGCTCCACAAAATATGACAATATGCCATACTTGATGAAGTAAGTCACAGAC
TTATTTTAGAACGGAGGAACACTTCCACTCCCATCTGGAAGACAAAAAATAGAGAAGAGA
GAAAGAGAACGTT
>NODE_455_length_683_cov_3.172767
GGGACAAACTTCAGTGGCTTCATGAAAGGATGAGCAAGGACATAAAACACAAAATGGACA
GATTACAACAAAACAGTGAAGCTGCACTACACTTACACACTGTCTTGGAACAGAAGCTTG
CAGCACTTGATGGTCAGAAAAACATTGTGGATTGTTACACTGAGATGGTACAAAGACAAC
AGGTCGATGTGATGAGTTTACTGTCTGAAATGACGACCCAGAGAGACCAGATGGAAAATG
AATGGAAGCAAAAGTTTGAGGACGACAAACAACATCTGATGAAACTGAAGGCAGAGTTGA
AACAAGACAAAGACAACGCCAATACAATGATTGAGATGATGAACAAAGAGAAGGTGGACT
TGGAGGTGGTGAGATCTGACATCCTGAAACAAACTGACTTACTAGAACGAGACAAACAGG
ATATGAAAGCTGAGAAGGACAAGTTGGAAATCACAAAGGCTCAACTACAAGAGAAGGAAG
AACATGCAGACAGTTTGTTTGATGAAATCAACAGAGAGAAAACCAAAATGAAAGACTTGA
ACCTCCAGCTCCAAACAGAACAGAAGAGGCTTGAGGAAATGATGAATATGATGACCTTGA
AACAAAAAGAACATGAAGTGAAAGATGATGAGTTCCAGAGACAATCACAAGAACTGGAAA
GTATCAAGAGAAAAGTGCTGCTGGACAGAGATGAACTGGAAGTTCAGAAGAATCATCTCA
AAAAGAAGGAAGAAGACATTGAAGCTGTCATGAAGACCTTGAGAGAAGAAAAAGAACAGG
TCAGTCAGATAAAGGCTGATATGGAGACAGAGAGAAAAGTAATGCTG
>NODE_456_length_477_cov_37.631027
ATAAGATCAGGACAAGAGCAACAAGATTACATTTGAATACATTTATCATTCTGAACCATT
ATACGCAAGAATTTATTGAAATGGACAAAACAAACCAATCACAAAGTCAAATATTTCCAA
GACTGATTTCTTAAAATAGGTTTTCGACTAGCCAGTCCCCTGAGGGACATCAACTAGACA
TCATGACACAAACAGACACTGGGATTTATATCAACACAGATCTGCTTCGGCACTAAAGGT
AAAGGTAACACTAACTTTTCGGTCTTTGTCTCCGAACTCAATGCCCAGTGAGTCCATGGC
TCGAAGAATGGCTGCCAAGCTCTGGATGGTGTTGCTGTAGACCACAGGCTTATACTGCTT
CACATCATCCCCAGAAAAGCCATCTTCATGGATAATCCTGCATGCGTACAGAGACATTAT
CAGAGAAACACAAGCCTGGACTAAACAGAAAAAGTCGCACACGTCCATATGGTCATATTA
CCTGCAGTGTCTCCCAGTTAACGCAGCGGACCCATAAAAAAATTCAAATTGTTAAAGAAC
TGTGGCTTTATTTGGGATTTTTACTTTAGGCATCAAGTCAGCTGGTTAGCTAGTGTTAGA
GCATCAAACACTGCATGAAat
>NODE_457_length_298_cov_1.087248
TTGACCTTCAAAAGTGAAAACGAAAATAGTACAGGTAAACAAACAACAACTCCAGCCCAC
CCCAAAAATGTGTAGTCATTTTAGTAAAGTGACTAAAAAAGCCTCAGAAATTGATAAGAC
CCTCCCATTCAGGTTTGTCATCTTGAAAATGGCTGTGAAGTAGAAAAGAAATAAAGGATG
ACAAGGTTAACTGAGGCTTTTTCACACCACCGTGAAGTTGTAGCACATTTTTTGGACAGA
GAACCATAATGTCTGGTGTTGCAAAATCAAAGACAAAAGCACAAAAGCTGCCTGAGGGAG
ttttgttatgagctccctgagaaatttatttgatactttatgatgctcttttatggcatc
ctcattggcagataacacataaatatggtgctcttgcttacagtggtcatctaaagtaaa
atacataaataagaaatgtaaa
>NODE_458_length_382_cov_2.405759
TTGTCATAGTAATCTGGCCCCGTCTCTCTGCCCGTAGTCACGATATAACAACCGAGCAGC
GGCGGCGCACCGGGACAATAGAGGTGTGTTTCTCCGGGGGGATCGATACGACACGGCTGC
AAAATGGGGGTGAGTTGTTTGTGTTTTGCTAAAATATCCCGGTGCGGGGTGATGCAATGA
AAGGTGGATGATTCCGACTCGTGAAAACGACGAGATGGGTAGAAAAGAAAGAAAGAAAGA
AGGAAGGAGGGGAGGGAGGGAGGGAAAGGAAGAGAGACCATGGTGGATGGATGTAGCTAA
AGGTGTTTGGCTGCGGTAGCCGTTTAGCTAACACTTGCTACGTTAGCCTTCACACACATA
CAACGCTGTAAATGGCATTTTGAGCCTTAGTACTGCATTGTCCTTGCCGCTGTGCACTCT
TAACTTCTCCTGTGTGTTGTGACATTGTTAGCCTGCTAGCTGCGTTAGCCGCCAAGGAAT
GCCATAGGAGCAAATGGCGAGTGCTCTGCTAGCTATTAATGCTAAt
>NODE_459_length_718_cov_17.980501
GGTCTAGATATAATGGTGATGGCCCCTGGGTGGTACTCCTTTGAGGGAGAAAGAGGAGAT
TAGAGTGGAGGTGTGAGCTCGCAGTAAGATTACATTTTCCCTCTTTATAATGGATAAGTG
CTTCTCTTTTTTTTCCTATTTCACTCCCACTATTCTGCTTCTGTTTCACAGTGTTCCATC
TCTCCCTGCCCTCCGTCACCACACACACATACGCCGAACACACACGCATACACACACATT
AAAAGGCATACACATGCACATATGCGTGCACACTCCAAACACACGCACATCTCTCCTCTC
TCCCTCTGTCACCCTCTCCCTCCGTCCTCCCTCACTTGATCCTTACACCTACGTGCTACA
GATGGTTTCATTTTATAAGAGATAAAACCACATTTGGTGGAACTGATTAAACAGAGGGAA
CAACATCCCCATCTGCCATTTATTCCAATCTGAAATTGCTTGGGCAGATGCTGACATCTT
TGGAGATGATTGATTCACCCCGTCTGGCCAGAGAGGAGTGGAGAGGCAAGCTGAGCTGGA
TCCTCCCCGGGCCTGCAGCTTCACCGCCGCCCTGCCACCGCTTCACCACAGTGTCACTTC
ACCAGCGATAGAGCCCTCATCCTCCTCCCCCCCTCCACCACCTGCAGTCCCCCATCCCTT
GTCTGCTGCAAGCTGCTGCAATCAGCACAGGCCCCTGATTGGACTTGGGCAGGTGAGCGC
AATACACTTTAATCATCGGGCCAGTACATGCCAGATCATCCCGTCTGTATGGGTGTGTGA
CTGTGTGGCGGCTGAGTGGGAGGGTGATCTGTGTCGGTGCCTGGATGCATTAAAGGGCTG
GTTCACCCAGATTACAAAtaaa
>NODE_460_length_489_cov_52.032719
TTTTTTTTTTTTTTTTTAAAGACAAGAGAGAAAACAACAGTAACAACTTTGTCCTCCTCT
TCTTTCTTTTTCTCTCTCCCTCTCTCTCTTTCTTTCTTTGTCTGTGTTTGCAGGGCCTGT
TCATCTTTCTGATATATGGGGTGTACAACACAGAGGTAAGTCTGCATTGTGTCTCAAGGC
TGTCGGAGTGAATGAGAGAAATGACAAGTTTCTGATGGGCTCCTTGCTTAAAAGCTGTGT
GGGTGGGGTGTGACAGTACGAGTGTGTATGTGTGTGAATGTGTGTCTGTGGAGGGGGTGA
GGGATGGGAAGGAGGGGAGGGGACATCGTTTCCACGCGAGCATCCCACTGCCCTTCATGC
TTGGACTAACTTATATGCATCCGAGTCCGACCATTTAACACTGACACGCTGCGGTTCTCA
ACCACTCATTCCTCACCCACATTGGCTAATATTTCACTGCCTCTTTAAGTTTTTAAACTC
ACGGCCCTCCATTTAGCATCCTGACAAAGCTGCTGGCCAGGGCTTTGCAGGCCCTAGGCA
GTAACCACAGCAGGACAAAAAAAGAAAAACAATATGCAACCAACAATATGCAATGAAGGA
GTAAGGGAAtatcatactgagatgctgcattat
>NODE_461_length_372_cov_58.774193
TTTCTTTTTTTTTTTTCCCGTGAAACTGTTGAGCTGGTAAGTTCAATGCAGAGGCACGTA
TGCACTCTGGAAAGGTAATCTAGAAGCCAGTTGAGCCATGACAAATAGGGACAGCTGGCC
TAATTGAATCATTTGAGCTAAGACAGCTCAACTTGGTTATCCCCTCTGCAGCCCACACTG
ATATTAGTGCAGGAATCATTAGCCATGAAATCATGTCTGCTCTCTCTGACTGCATCCTTT
ATGACATGACAGCCAGCCCAGCCTGTCTCTTTCACTCTCACACCAAAAAGAGCCCTTCAT
CATAAACAGGCAGAGATGGAGGCAGCCAGGACTGAGTAGGATGTCTCTTTGTCTTTTTCT
GAACGCTTGTTCTTATTAAAGTGTTTCACAAGATGTCATGTACAGTGCATTGTGCTTATA
TCAAGGCATTACTGTACAGATGAATCGCAAAAACATGTACTTCCATCCAATTTTTCTGCG
GCTATCAGTATCAGGGAACGCTGTATGAAAAAAAAt
>NODE_462_length_324_cov_1.663580
ATTAGGGCATTGACAGCTTAAAAGGCACACGCAAGGACAATAAATACCCATAAAACATAA
TCCACAAACTGAACAGTATGTTGCCACGGGAACACACATACTGTACCCACACATGCATCT
CAATTGCCCTTTGCATTTTCTGCTTGCTAGCCAATCCATTTTCTCCTTCTCATCTCATTA
ATATCTGTCCACTTCCAATCCATTACTTCATTTGTCTTCCACTCTCGCCCTCCTCTCTCG
TTCTCCACGGTAATAAAGCGAGCTGAAGCAGTTTCTCCGTCACTCCCCTTTTCTCGCTTC
ACCCCCCCATCCCTCCTCCACCGCGATCTTTTGCTCTCGTCCCCTCCGGAACGCTGTATT
GTTGAGTACTTGTTGTTCTCTACGGCCTCTATCTCCCTGGAAAcatcttctctttctttc
tcttctcttctaatcctgtctgccttatctcctaaactttcttgcgtc
>NODE_463_length_511_cov_10.046967
TGTTTTTTTCTTTTGTCTGTATGTGTGTATGTGTGTGTGCATATTTTTATTTTGGCCTGA
CTAATCCGCATGCCTCTCGCTGGTTCCTGTCCTAACAGGGGGTGTCATTTGATCAAGTCA
ATAATCTGCTGATTGAACCTGCTCAAATTGAGGAGGAAGAGGTCTGTACCTACTCTTTCC
CGTCCAATCTGTCTCTCTGTCCCTCACTCACCCACTCATTTATCCACTTGAATTCAGAAG
TGGAGACAGAAAATTCACTTTTAATCCGAACCAATCACTAGGGAACCCCTAACCACAACT
CATTTACCAGACGGCCTGTGTGGCAGAACCTGGATACAGGACTGAAGGAGACATTTTATC
TGTTAACTTCATTTTTTACTGGACAGCTGGAGTGTTGACACTGTGGTAGCAAACATGTAG
GATGATTTAGACTAATATATTCACTGATAATGTGCAAAGCGACAGCATTTTCACATCATG
CGATTGCAGCAACCCTTTTTATTTCCCTGCTTGTAGGCTGCAGCTCTTTTTTGTTGATAC
AGGAAAAGGTTAAGCTTAAGCActtgcatgtttactctcatatatcctccagagaagcct
gttacacgggattatgtttaatctttgccatttgtttgtccatccattgaataaa
>NODE_466_length_296_cov_7.314189
TTTAGGAAGTCTCCATCTTGAAGCTCACCTCTGCGGACGGGCGTCCACGTTAGGAGGCGT
TCAGCACCGAGCGGCTGTACAGAGTTTGGTAGTAAGCGCCGGAGTCCATCGCGGCCGGAC
CCGGGCTGTCGTAGATCTGCTTGGCCCCCATAGGGGAGCCGCTGGTGTAGCTGTTGTAGG
CCATGACCTGGTCCTGGTAGGACTTGAGGTCCATCTTCTGCTCGTTGGACATGAGGTTGG
TGATGGAGAACGGGTGGTTGAAGTTGTAGTGGGGGTCCAGCGACTTGAGGGCGTCGCTCT
GTAGGTCCATGTGCTGCTGCATGGCGCTGGGCAGGAGGTGGGAGCTACCGGCTAGAGACT
GGGAGTGGAGCAGCGGGTTGGAGGTGGAGGAGGCGCCGGAGAGGGACAGGGAGGACGGAg
ggatggaggaggaggaggag
>NODE_467_length_327_cov_57.079510
GACTTGGGGGGCATCGTAATGCTGCATTGCCGGGGGATCAGGGCAACTCGGGGCACTGCC
GGGGGATAGGACAGAGCTATCATGTCGCCCATCCTTCTGACAGGCGCACCCGTTTGATGG
AGGGGCTCTCGCGCTCGTCCAGGGCGGGCCGGGCCAGTCCCAGAGGTGAGTGGAACTCAT
TCCTGTGCTCATCGCGGTCGCTGCCCTCATGGGAGCTGCTACAACTGCTCAGGCTATCAA
CAGGGGAGCGTCCCGAGTCCTGGCGGGACGAGGGGTTCTGGGGAGGTGGTACCCCACCAC
CGTAGCCCCCCGGTGTGCTGCTGGTGCGATCTCTAGGAGGAGAAACAGGTTCGGACTTGA
TGTGCAGGCTTTGAGCAGAGGGCAGGGAGAGATTTGAACCCTGACATAAGTGAGAGCTAG
AGCAATTTCTGTTGGAAGGAGAGGAAACGCAAGAGGTTACAGAGTTACAGA
>NODE_468_length_388_cov_6.992268
GATCTCTAGGAGGAGAAACAGGTTCGGACTTGATGTGCAGGCTTTGAGCAGAGGGCAGGG
AGAGATTTGAACCCTGACATAAGTGAGAGCTAGAGCAATTTCTGTTGGAAGGAGAGGAAA
CGCAAGAGGTTACAGAGTTACAGAGCAAGAAACAAAGTGACTCGCATGCAAGTACGCATA
CACACACACTTGTGAGGTGTCATTTGTGTTCAAGTGAAGATTGAAAACAGTAAAGGAGTC
TTAGATATCTGAGTGTGGCATCACAAAAAAACCCAAAAACCGTATGTGTTACATCATGCA
TATGCCAACAACACCTCAAAGTAAGTTCAGTGCGCTCACCCTAGCTGGCCGAGGGCTGAA
TGCTGCATGTTTTGAAGGTGTTGCTGTTGCCACCCGCTCATTGAGCCAAGGTGTAGGGAG
CTGCCACTGTTGAAGCCGGACAGGGAGGACAGGTCTGCACTATTCAGTGAATACTCTGTG
TACAAACATAAAGAAAGAAGACACAATGTAGATtatagattgttcaaagaag
>NODE_469_length_642_cov_18.643303
TGTAAGCGTGCTGTTTCTGTGCAGGAGGTGCATCTGTAGCATTCGTACAAACTCTTGTGT
GTGCATGTAGGCACAGATAGCGTGAACTGGGTGTGTGTTATGTGTTTAGGTTTGGGGATT
TTAGTACAGCAGAGGGAGGGGAAAAAGAATTGTAAGAAGAACATCCCCGGTCTCACAGCG
ACTTCAAAAGCTCTCCTTCCCCAGGATATTAAGCGACTGTGATGAAAAATTTAGCAAGCG
TTAAATAAGCTGCTTTGAAGTGATCTGTTTTGGCTCAGCAGTCTCCAAATTTCCGTAGCC
CCTCTGCAATAGCCATCTTTACTATAGAGGGGGAATAAAGGAACAGTGTGTTAAGTGCAG
CAGTTGTGGGAGACCTGGCTGGCTGGCAGAGGACATGCCAACAGTAATTGGTGCAGCCAA
AGACATGAAGGCACGACTGCTGCAACTGTCCCCTTTTGTCGTTCTCTGGATCTTTTTCTC
CCTGTTTCACCTCTCCCTCCCTGCAGGGTCTTTTTGCTGAGCCCTGTGAGTCGCAGGCAG
ACAGATGTTCCTCATATGTTCCCTCTGAAAAGAGATTTTTTTTTCTTGACTTGCGCGTGG
GTGTAACACAAATGTAACAGCGGTGACACCAGGAAGTCAGAGGTTACTCTCGGGTCTTGA
CTCAGTTATATTTTTTGTCCTTAATGACTTTCCCCATGGAACATGTGTTTATAGAGAGAT
ATATCCTTTtaacacccgcctctcttatgcgtgtgtgtaggtttttccttcacaggatca
ggtaat
>NODE_470_length_781_cov_24.536491
ATCCACCTGCCTCTCCTCAAACTGGCCATTCGGGTTTTCTCATTATGATCAGAGCAGATG
AACTACAAAAACCAGTCAATGTCATTCATGCAGTGTCCACACAGCGGACTTCTGCTGGCT
GCTGGCCATTCCTCAAACTGTATCAGTGACATAAATAGTGGAGAACAATCTCTCACAAAA
TCCCGGATGGGAAACAAGCATAATCTGGGCATTACACTGATAGCACAGACACCATGTTGA
CACAACATCTACTGCCCAGCTGAGTGCCACATAATCCCCTGTAGGAGGTGGATGCATACC
TAGGATCCCTTGCAATGAGGTGTAGTTAACCAGCCAGACTCGTGTGCAACGCCACAAACG
AGCATCAATTTCCCCTCCCCCCACCTTGGTGCTGGTGGACTATCAGCGAGGGTCCGACAG
TGTTGTTCCTAATTACCTATTTCTCCACTCCTGATCCTGCGGCTGGCATAATTAGTTACC
TGGGGCTGCAATCCAATTTGAAGTGATGACAAGAAAGTGATCCATGAAAAAGTAATAAGT
TAAATCCAATTTCAGCCTGCCTCTAATTAAATGCACATGGAACTAATGAGTCAAACCCTA
CCATTTCACTGATAATGGTAATTAGCGGGGTGGGAGTTGCCGGCTCTCGTCGTTGTGCCA
CTGTAGGTGTGAAGCGCAAAAGGTAAAAGCGGCATGGATTCTTTTAATTACATGTGTCAT
TCTGTCAATGTAATTTACTGGCTTTTTGACCAGTCAAGTATGTTTAGCTGCTTTCCAGCC
TGCATAGCAGCTGTTTGTATATCTAGTATGATTAAAGGGCCTCTAGGCTGCTGAgtatac
agcgcaggcatcttcatccagaggcaggggtgggcggtgctgggttgagggggtttgggg
ggcacccctgttggagatataaaac
>NODE_471_length_401_cov_3.224439
ATTTCGTTTGTAACATGGCCAGAAATTGCCGGTATTGAGACAGCGCTACATTTTAGTGAT
TGCAGTTCCCACAGCTGTGGCCACAGGAATGCAGCCTGCCCTCCTTGCCTCCTTCCTTCC
CTCTCCGTCTCCCCGTCTATCTCTCATTCAAGTCATCTCTCGTTTCCTCACCTCTGTGCC
TACCCCTCGTTCTCTCGCTCTTTCTGTCCTGAGGCGATGACTCTGGCTCTTCTGGGAAAT
CTCTGATTAACACTGAGGCCTTTTTTAGAAGGCCCTCTTTTCCCTCCCTTTCCTCTCTTC
TCTCTAGCGTTCAACATGCCCCTGAGGTTTGGCTAGCATCAGTCAGACCTCTGGAGGGGG
CTCTGCCTGGCTCAGGAGGAGGACCCGAGATAGACTCTCTGTTGTACGAAAATGTGTGAT
GATGACAAACATTATTCAACTTCAACAGCCCTTTGCTTACTGAATGTCCATCCCCTTGTG
GCTACTATGGCTTTGAACCGAGAATTAAAGACCGAAGAAGCAAAtttaggtcgtacaaag
gacac
>NODE_472_length_753_cov_36.366535
TTAAGTGATATGTAGCAAATGTAGCAAAAATAAACACCTCCATGCACAAAAGTTCAACAT
CACACACAAGCCTACAGCCTTGGCCACAACACTGTACTTCCAAATAACGTTACAATATTA
AGATCTACGTTTTTTACCCAGTCAGTAACACAATACAGGCAGGTGTAGTGAATCTAAGGA
GTTTCTTTCCAACATCCAAAGGTCAGAAAATCCACAGTGAGATAGGATTCCCCACTACTA
AGATATTGGAGGTAACATTTCCAGTAAAGCAGTTCTACAAAATGAGTTTTATTTAACAAC
CATCTAACAGCCTTGTGACAACCTCTTGCAGACTAAGACCCATTAGATCATAAGGAGCAA
ATCCAGCAACCAAAAGGGACATTGTCAGCTACTGCAATCCACAGGATTGACTACGAAGGA
AGCTGAAGTCCTGTTTTAAGAGCATCAACCCTTCAGGATGGCCTCAAGTCAGTGCCACAG
ACGACACCAAGTAAAACACGCCTCCGGCATGTCACCATCTCACACACTCCACCAGGTTTC
TGAATCTGAACAATTCCCGACAATGTAAATAAAGAAACCACAGCTGACAAACACAGGTTT
GTCTAGGCTTATTCATATGTTTTATTTGTATGTATTTGCACTTACCCTCGATTTGCCTTC
TGCGTCCATTAAGTGTTCCACGTACGTTACCTCACCCACTACAAATCAGATTCCAGAGAC
GACACACACCAAGGGGAGAGAAGCCGAGAGAACAATGGGGGTTTAGAGCAGAAACACAAG
AAGGGCGGCCGGTGACAGTGAGCTCAGACTGCCAGTCCTGAGCCTTCCCCCAGCACCTCA
GCAGCACAATATGGTACAGGTCTACAAAAAGCAAGCTTGAGTCTTTTAAAAAAAAAA
>NODE_473_length_896_cov_18.560268
TTGTCCCGCCTTAGGTCAGCGGGTCAACAGTTGGAGATTAATGGCACTGAAAGGAGCTTA
GAGGAGAAGGAAAGAAAGAAACAAGTCACTGTAATATTAGAATAATACCACCATAATTGT
TAATATTTGGTTTTTGGCACGTTTTACTTTAATATTTCAGACTATAGGGTCGGTAACGGG
CTGTTTCTTATTCTTATTGTTTTAGAAAAATCCCAAATTGCATTAATGTATTATTCAACT
AAGGATTTATCGTCAGTATTTGGTTCTGAGTGGTGACCTTACCTAAGGTTTGGGTCTTTA
TGGCTCTGTTTTATGTTCCTGTTTCCATATAGTGCATTTTAAATGATTTGTTTTTATTTA
TAGTAGGGGTGCATCCACGGTAAGGACAGCAGCCCCTGCCTCCCTCCCTCCTTCCTCAAA
GATACAGCAGAAGTGACTGGCTTGTCGGGCTTGAAGAATTGTTTAATTTCAGGGCCCCGG
CGTTTCCTGAGGTGAGGTCCGCATTGGCTGCTAATAGAGATCTAATTGATGGGCCGAGTC
CCGTTTCCGTGCTCTCTCTCCCTTTATTGCGCCCCGGCGTCTGCTGTAAAATAGGTCTGT
AATCAGATTCCGCCTATTCCTCCTGGAGCAGGATGAGCGCTCAGGGCTGCCGAGAGAAAG
AGATGGGGCAAAAGAAAAAGAAAAAAGAAAGAAGAGAGAAAGAGAGGAGGGGGGGAGAAA
AAATCGTTATTAAAAAAGTTAAGCCTTGAGTAAAAATTCAACGCACTGTTGAGGCTTGAT
GAAAAAGAAAGAAAGTCAGCTTTAACATACAAACCGGCCTCATTCTGGGTTTCTTTACAT
ATCCCTGTAGGAACTTCCGGTGTGGCACTCATCAGTGGCTGCTGTCATCTGTCAGAGTAG
TCCTTTATTCCTTTGGGGATTTATGGGTTTGCAGTATTTTTTTTACACTCAAACCTTCTT
CTACAATTCAAACTTATAAGATTAATATAGATCCTCCAGAAGAGGATCTATATTAATCTT
ATAAGTTTGAATTGTAGAAg
>NODE_474_length_566_cov_36.575974
ATCTTGATGGGATGTTTCATCTGCAGGCTGCTATCACAGCTGGCTGCCTTATTGTCTGGG
TGAGACTGATGGGCTTGTGTGTGAGTGGTTCGTGTGTGTGCTTTCCCATTTTCTTCAGTT
TGTCTTCCCCTATTAGTCTGCATGCACATTTCTACAACTGTTTGTTTGCTTATACAAGAG
GAGACACATTTCTCTCTTATAAATCTAACCACTATATACGCACAATACAATATGTACATA
TGTGTGTACATATTGTGAGTGTGTGCTGTCCATCAAGCCACACACATAGCCGTACCAAAC
CATTGGCTTGGTTGCTGATGATGACATATGAGTTCCTGGCCTTGGTAATGGCTGTTAAAT
CTCATAATTACACGCTTCTTTATTGCAATGCATAATGACCCCACAGCACTATTGGACAAT
TAATTAAGATTTTCAGCCCAGGCTTTTTCAGGCCCAGATGAGGAGGTGGAATGAGGTCTA
ATGTTCTTGTCTTCGAGCTAGGACATTAAAGCATGGTGCTGTAGGAAAGAAGGTTGTCTC
TCTGTGTGCATTCATTTTCATCTTTGTCTTTCTTTCTGTCTGTTTATGTCTCTTTCTCTC
ACTCTCTCTGTTCTCTCTGTTCTCTTTGCTCCAATTGTTTAGCCTTTCCTCTCGATGCTT
GTCCTCGATGATGATATTGGAGACCATATCTCTAATCTGTGAATGGTAAa
>NODE_475_length_479_cov_8.730689
TGTGTGTGTGTGTGTGTGTGTGTGTGTGTGTGTGTGTGTGTGTGTGTGTGTGTGTGTGAG
GCAGAGAGACTGGTGGTGGGATCTACCCCTCTTCTTTCCTACAGCTGCAGCTCAGCGGAT
TAGCCGTCATCCACAAGGCAACATTACACAAGTAGCCTTTGAACAAAAGTCATGGATACT
ATTAATGATATGGTAATCCGTAATGGAGCTACCTCCCAGTAGTGATTATACTGACATGGG
AAGAATGTCCAAGAGTCCTGGACGCAACTACCCAAACAACACTGTGGCTATTGTTGGCAG
GCCTGGTCTGAGGCCTGCACCTACATCCACTGGCATCAGCCGACTAACAATCCCTTCCTC
CGACACGCACACACCCACACAAACTGCCCCCTGCTTTCTTGACACCCTTCCCTCCACCCC
GATCACCCTATGAATAAAAATGAAAACCCAAAAATGGATGGACAGAAAGAGTGGGAGGGA
AGGGGTGGGAGCGGAGGGAAGAAAAACAAAGTGTCTTGGCCGGGATCAGCCAGGGATTTC
TCCCTATGtggttcccacacactgactggagctccgctctccctctcggcccggttcatc
ctttctcctcacggccaagagaa
>NODE_476_length_588_cov_7.845238
TCAGATGTGATAAATATGAAGGCAAATGGTGTTTCAAGTGACTTTGTGTGATATAATTCA
GTCAACCACTGTGTGGCAAAAGAGGCCTTTTTCAGGGCATGAAAAGCTGTTTCAGAGCAT
GAAAACAGCAATACTGCAGTTTTTCAAAGACAATGTTGACAATCATGTTTTGACTTCACA
ATGTGTTTAAATATGATAAATATGAAGGCAAAAGTTGTTTCAAGTGACTTTGTGTGATAT
AATTCAGTGAACCACTATGTGGCAAAAGAGGCCTTTTCAGCGCATGAAAAGCTGTTTCAG
AGCATGAAAACAGCAATACTTCAGTTTATCTAAGAAAATGTTGTCAAACATGTTTTGACT
TCACAATCTGTTGAAATATGATAAATATGAAGGTAAACGCCATTTCAAATTACTTTTTGT
GAGGGAATTCAGTCGACAACTATCGACTGGCCTTCTCAGCATGCCAAACGTTGTTTCAGA
GCATGAAATCAGTAATACTGCAGGTTTTCAAAGACAATGTTTAAAAACGGAATGACTTCA
CAATTTGTTGACACAGGATAAACATGAGGGCAAACGCTGTTTCAAATTATTTCGTTTGAG
GTAATTCAGTCCGCACAGCATTTGGAAAAAAAGGCCGTTTTAGCGCATGAAAAGCTGTTT
CAGGGCATGATAACAACAAAACTGGCGTTTGTCAGAGACACTATTTTCAAACATGTTTTG
ACTTCACAATGT
>NODE_477_length_577_cov_49.162910
CTCTTTTTTTTTTTTAACATTTTAGTCAGATGACATCACCACGTTGAGGCGCACACTCGT
CTCAGCATGACTGATGTCCTCGCTATTTACAGCAAAGTCCCAAAACACTTCAAAGGCATC
CTCAAAAACATGCTTGTCCTCTTCGACATAACTGATTACAGCCAGCCTTGATTGTGTGTG
AGGGGCATTTAGTCAGGTAAGCATCAGTGAGTAACTATATTAAGCCAATACATCTTGTAT
TGTAAAAACTACACTCAGTAATGTCGTGTTCCTAAGTCCTTTAACATGCTTTATTAGGCA
GCCTCGAGGTGACCATTATCTATCAGCCTGCTCTGCATAGCTCTTAACTAGGACAATGTG
GATCTCTTGTAATGCGCCATATGAAAAAAATCCCTCCCTTAATCTATTTTTCTCCAGATA
GACAAACCTTGATGCTGATTAATGGTAGTTAAACTCACAAGCACTCCGTCAATGAGATTG
CAAATAGATGGTAATGTATTAGAGTCATTAAATACGCATCATTCTTTTGGCATGAAATAT
GTTGACCCCAACCTGATTATATACATAATTAAAACTGCTCAACAGTTTCTGAGCACGGAG
CTGCAGAGCAGAGAGAGAGCGAGCAGGTCGACAGGCAGGAGTCATAATGATACACAGCAG
CCACGTCACTTATTTGGGTCATTTGTCATTTCCGCCCAGCATTATTTCAGTGCATATAAA
t
>NODE_478_length_335_cov_7.576119
ATCACCACCGTTAGATGAATTTTATTTAAATGTGTCTGACTGAGAAACGTGTCAGGGTTT
GTGTTCCTCTTTAAACTCCATAAGAGCAGATGGGAGCTGCAGACGAGTGAAAAATAAGAG
AAAAATAATAAGTGGATTTGGCCGCCCACCATTTTGCAGAGGGACTTGGCGTCCTCGGAG
AACTTGTCGGAATATTCCTCCTCCACCTCCCTCACCAGCCGCTCCACTTCCTCCCTCTTG
ATCTTCTTCTTCCTCTGCTGGAAAGGCGACTGGCCCTCGATCATCTCGTACAGCAGGCAG
CCCAGCGCCCACCAGTCGGGGCTGAAGGTGTACCGTTCGTTCTTCACCACCTCCGGAGCT
GCAGGAGAAGCAGCGTTTGGGTTTAAAAACACAAATCCTAAAACATCTGCAGTGAAATGA
GTGATGTGTTTAACTCCAGTGCTGCTAACACCCTGTAATATACGACATTAttaagtaaa
>NODE_479_length_162_cov_53.438271
AAAAGCCTCACAATTTTACAAAATTGCTAATTCTTCTCTCAGCGATGACTCTAATCAGTT
AAAGATGGTTTGGCAAAGGGACTTAGGTGGAGAGATCGAAACCGATAGATGGGGAATAAT
TTTGGCTGATTGTGGTAAATATGTGAGAGAGGCAAGAGGTAAACTTACACAATACAACAT
ATTACATAGATACTATTACACACCATCTAGATTGTATAGGATGAAGCTACTGGGTGATGA
TCTATGTTGGAAATGCAAAGAGGAAACAGGAACTTTCCTCCACTGCATGTGGGAATGTGT
TCCAAT
>NODE_480_length_464_cov_36.450432
TTTCCCATCCACGCCTCCAGAGCTTACTAGCTCGTTCGCTAGCTGCTGCGGCCGCTGCTG
CGTGTGTCTGCTGAGTCGGAGCCTCATGCATAATGCATCAGGTTTAATTGCAAACCCAGA
AACTAATGACTTTGGACTGGTTAACAGCAGGGGAGCCATACATCTCGAGCAAACTGAATG
AAAAATCAGCTCAGAGGAGAGAAAAAAAGGAGCCTAGCCCCTAATTGATGAATAATTGAA
GCGGCGAGCTACAGGGCATAATTGTGACATTTTGTTTCAATCAATTTCCAAGTGGTGTGG
GCGAAAGTGCACTTAAAGGGAAAAGGCAGTGACAATGAATGAGAAAGAAAGAGAGAGATA
GAGCGAGCGGATGGTGGTGGAAATGGACGTTGTGTCTTCAGTCATCGCAGTGACATTTTC
TGGGGCAAAAGACTGGACTCGACAGAATGACTTTTCTCTCTATCTCGCTCTCACTTTGTA
GGTTTTCTGTCAAACTCCTGTAATGCCATTGTTAGGTCACTTTGTCATCCTGGCCAATGA
GTCCGTATTCTTTTAAAATTATGTCTATTGTTCAttttcactctccttattcacttttaa
aaagaaag
>NODE_481_length_510_cov_5.749020
GTTAGTGTGCAGTCATGGTGTGCCTAGCCTTTGAGAAAGAAAAATAAATGAGAGAGAGGA
GAACATAGACAGAGAGAGAGACTTACTTCTTGTCCTATCCTGTGTAGCATGCCGGTAATG
CTTAGACATGGTTTACTTTCAGTGGAAAGGCCACTCAAAGCCTGCCCCTGCCTAAAAATA
TCCATTCTTGATCTCTTTGATGGAAACTGTGACTCTGCCTAATGACTGCTGTAAAGTTAT
GAACAAGTGATGAGAGGCTGGACGAGAGAGAGATGAGAGAGTGATGGGAAAGGGGTGAGA
GAGGGATGAGAGACAGATGGGTGGGGGGAGTATCAACGGAGGGTGAGACAGGGAGGGAGT
GTGGGGTGAGGATAGGACATTATTGGTCAGCATGTGACACATCTGTGTTAAACACGTTTT
TAGTATTTTTTCTCATGAAGCCACATACGATGATGTTCTCTAAATGAAATGTATTTGGAG
TCAGGGGACATTTTGTCTGAGGGTTTAAACTAAAACATATTTTATCTCATGCCCTAATGA
AAAACACAAGTTTTACATGCAAAGCTTTGCAACCAGAAAAAGGAGGCAAAAATTCAACAT
CCATGTGTTCAACTGCCCTCCAAATATGCACTGTCAGTGTAAtttactactgag
>NODE_482_length_786_cov_23.064886
ATAACATCAGTAACAATTAGTCAAAATCCATACGCCTCAATAAGCTGCATTCATGTTCTT
CATGTCTTATCAAAAAAATCAGCCGAATAGACGTGATATTTCTTTAAAATCAGCCATAGT
AAAAAGGACAAATCTCAGTTTTCTGACCTGTAAAATCCACCACTCTCAGAAACAACGATT
GTAACCTCTGACCCGTGACGCACCGAAATTACAAACGGCTGAATCTCCCTCTACATGTCT
CTGGATCTTCTCTCTGCTGTCTCTCTTATTCATCCTCTTTACCTCCTGTCTATATTTATT
TGTACTCTTCTCTTGCTTCGCTCTCTCTCCGTTTCCTCACCCCCTCTCCGCCTCTACATC
CCCCCTCTCCATCTCTTCTGTCTCCCTCTCTGTCTTTTCTGTCTCCCTCTCTGTCTCTTC
TGCCTCCCTCTCTGAGTAAGTGAGTTTCATCTGGGGTGCTTGCCGGGCAAAATCACCTCA
GGGCGAACACTTTATTATCTGTAGTCAAAGCGTCACCACAAATACCATTCTACACACACA
AGTGTCACTTTCCATTTGTCTGCACTCTGGCTGCATTAGCAGAGCCGAGGCAGCCCAGAG
CCTCATCTCAAACGCACCCGGCAGAAGAAAACCAACAGCGTGGGAAAGCACTCGTCCTGC
ATTCCTGCCCCATTAACACCACTGGCAGCACCAGAGAAGACCTACTGCCTCTCAAGGGAA
TTAAAACATTATTATCAGCACTGGGCTTTGTGCAGAAATCTTATGAAATGGCAAAAAAGA
GCAGAGTTTATGCAGACATCTTATTATGTTACGATTAGGGCAAGAAATCCTAGCGTGCAC
CAAAGAGGACTAAACAGATGATCCCCCTTTAACTCAGAGGAGATCACTGCGCGTGTTAAt
tactgatgatctagcggagtgtctggcaaa
>NODE_483_length_357_cov_1.773109
CTTTTCTTGGGTGTTTGTCAGCTCCAGGGCAGCCACATAATAAAACATGGGACCTCCGCA
GTGCCTACATCTATATCAGTCTGCATCTCTGGCCTTCCCATCTCTTCCTGATTATCTATT
TATTTCCCATTCCCCCTCTCATTCTATCTCATTCTGCCTGCAATTCTCTTACCTCTCACT
CCCTCCATTTAAATCAACACAGGGCCAGAGAGGTTGTTGAAGACCACTTTAATCTTTTTC
TTTTGAGACAGTTTTTTTCTATAAGCCTCTATTGGTAGGCAGCCAGCGACTGCTGAGTCT
TGTTAGCTGTATCCCCTCTCGAGACTATTTAATGTGTTGCATTGCTATTCAGTAGCCAAG
CAGAGGGAGGGGGGTGATAGAGGAAAGTATGGGAAAGGAGAAATACTGAGTGTATAGGAC
AGCTTGTCCCCTGAAGCCTTATGCAACAGCGAGGAATAGTGATGGTCATTTGCACTTGTT
TGTCCTCTCTCATCCTATTGt
>NODE_484_length_305_cov_1.026230
ATCATCTTTAGTGAAGGGCTGTTGACCAACAATCTCAAATTACTGATGGATCAACATCCA
GATTTCAACTTTCCTAAGTACTTCGAATACATCTCGATCACATGAGCTTAAAAGCTGAAG
GTTTAAGATTATTCATGACCTTAAAGTAAGTGGTCCAACAGTTCTAATGGTAAAATCGAC
ATCACAGCCTGTTGTGTTTTAGCCAAATGTACAACAAAGCTGGAGGTAACACTAGCAAGA
ACTGAACTCTGGTAGAGGGAAACTGAAGCATGCTAACAAATGTCAAGTGAGCAAGCTGTA
gctaactgatgtgcagctgaggagtccagctcagaccaatgaaatctgaaacgtcctacc
atggccaccgtacagagaacaaatacttgggatttagaaaagatcatgacctgaactgca
gcatcactctacttgtttagctcgacaag
>NODE_485_length_338_cov_1.600592
TTAATTAAAATTGAAAACTCAGCCACAAGTTTTCAGAATGTTGTCACCGACAAACAAACC
AATCTAACCTGGGGATAAATCAATCAGTTAATGGAGGTCACATATATTAGATTCTCTTCT
GGTGTCTAACAAAATAGAAAAGTGCTAAATGTGATAATACCACTAATAATAACAATGATA
AAAATTACAATAATAACAACTTTATTTATAGTGCATCTTTTAAAAACAGAGTTTACAAAG
TGCTTTGGGCATAAAAGAAAAGAAGGATGCTCCGGAAACAAAGAAGGCCAGTCAGTCCAA
ACAAAAGGAGAAAGACCAAAGAGGCAAAAGTGGGGAGCTATAGTTAACATGGTATGAATC
AATacaacaacaccagataaaataataacataagcaaaaatggcatatccaagtaaggag
ggagaacaagtggaataaaagaaaatagaggctaaaaccatgaaaacaaagctggaagta
aa
>NODE_486_length_527_cov_13.990512
GTTCTCTCTTCCAAGTCCTCATTTGAATGTGCCTAGAGCTACATAACAGCACACTGTCCC
ACTGGAAAAACAAAGCCCAGACGTCCCAAGGCTCTCCCAGAGTCTCTCTCTTTCGTTCGT
TCCTTCCTTCCTTCCTTCCTTCCTTCCTTCTCTCCTGTCTGTTGCCTCTTCTCAACCCTC
TCTCGCCATCTCTACTCTCCTGTGCCGTGTATGTGTGAGGAGCACTGCCGGAGGGCGATG
GTGGAGTGGGTGGTTACAAGGTGAAGTAGCTCTTCTCTCTACTGTAGTCTTGACCAGTAC
TGAGACATGTCAGGCTCGCTCCCTGGGACTTGGACAGGGACAGACACTCCAGGAGAGATG
AGTCCTGCAGAGTCAAAATGAGAAAGACATGAGCACAAAAACAAAACAGAAACCAAAAAA
AAGCCCAAGAAGTCTACATGCTAAATTAGATGCACCATGCACAGTTAGTGTGACAGCAGT
TAGCCTTATAACACAGAGCATTGTACTTTAAATGCTTGCAAATAGGTAGACGAGCATGGG
GCCGCAATGAGTCACAATGCTCTGCACATGGTTGCTCAGTAAAATGCTTGCAAGCTCGAT
AAATTGAGGCTTTGGCAATGGCATTTAAACAGAGAGAGTACAACAGCAAATGAatcaaat
taattagcaat
>NODE_487_length_315_cov_1.831746
GTTACATCCTCTTTTTTTTTAAACTGTCTGTCACGGCTCACAGCCAAAACAAACTTATAC
TATTCAAATAAGGAGATTTAATGAAACTTACATTAAACTCTGAACTGTGCAGTGGGTTTA
TGTCAGCAGCTGTTGGAGAGCGCCTCTATAGTGTCGCTTTGACATCAAGTTATAATTCTC
AACCTAATTAGTGTGGCACGGTACACCAGTACAAGAAAAGTATTGTGATACCTTGCAAAT
AAAAATGATCTAAACCCTCTTTTTATTCATACCAATACTTTAATTGATTATTTTTCGTTC
TGACAACTTAGCGTTGATGACCATCCACTGTTTGTGGATGAGGCAGACACACAAAGGGAC
ATGTGCAATTATTTCGCTTACCTATCTTGCCAACAGTCATTGCGGACTTGTTCAAAGGAT
TCAAAGCGTTACAGGTTAAAAAACGTGACATAACATAAc
>NODE_488_length_305_cov_4.157377
ATTACAAGCAGAGTTTCAAATCCACTTCCTAAATCTCCTACTACATACTGCCCACCTCCT
CGCTCCACAGTCCCTCCACCATCCAGTCCAGCCCTCTCCTCCAGACTGGGTTATCAGCCA
GAGTCTGCCTCAACAAAAATGTTCTCTCATCCTCAGAATCATCCATCAGCTCCAGCCTCT
GTCCCTCAGTCCATTGAAGAGGCTCTTGACAAGCTCGATGCTGAGCTGGAGGGACACATG
CAAGCTGAGGAAAGGAGGAAGAGGGGCAGAGAGGAGCAGGAGAGAAAAATAAGAGAAGAG
GAGAGACTAAAGAAAGAATGGGAAATGCGGCAAAAGTTGGATGAGGAGAGGAAGAGGAAG
GAGATGGAAAGGAGGGACGAGGAGAGGAAAAAGCGAGAAGCGGAAAGGCAGGAGGAGGAG
AGGAGAAGGAGAGAATGGGAGAAACGAGa
>NODE_494_length_145_cov_1.675862
CTTTGAAGTCAAAACATGTTTGTAAACATTGCCTTCAAAAGTCAAAACATGTTTGTAAAC
ATTGCTTCTGAAGTCAAAACATGTTTGTAAACATTGTCCTTTAAAGTCAAAACATATTTG
TAAACATTGTCGTTGAAACTCTGCCGCAGTGCTGCTCTAATGCTCTCAAACAGCGTTTCA
GGCGCTGAAAAGTCCACTTTGGCCAAACAGTGTCTCCTCTCAGTATCTTGACACAATGTC
ACATGAAACAGCTTTTGccttcatatttatcatatttgaacacactgtg
>NODE_495_length_582_cov_47.364262
TTCCTGCTGGGGAGAAAGAGACAGAGCCTGTGGAGTAGACAAAGAGGAGAAAGAGCATGG
GGGGAAGAAAGAGAGTGGGAGGACAGAGAGACACAGAGAGAGAGACAGAGAGAGGAGAGG
ATAGAATGAATGCTAACAGGGAGCCCAAACCCAGTACTGAGGCTTTATCCTTCACAGGCG
GAGGAGCAACAATCGCAAACACATTTTCTCTCGCCCTGGCCCTAAGAGAGATAAAAAAGC
AATTTGTATTCTATTCCTATTCAGCGTCGCTTGGCCTGTTTCTCTGCCTGCATATTTGTA
AACACAGCTTTGTCAGAGCAGCTTAATCTTCCCAACACAAACACAGACTACAGGAAGGAG
GGGCGAGAAAGGGCGAGCAAGGAAGAACAGTGATGAGGGGGGATAGGGTAAAGGACGAGT
AAGAGAGGGAGGAGCAGGGTGAAAAGGGTAAGAGGGCGAGCATGGGAAGGGAGGTCTGAG
GAGCAACGGAGGGTCAGATGAGAAGTCGGTCAGGGCATCGAGGATCAGAACTCGTTTCCG
TCTCTGCTGCCACAGGATGTCTCTGTGTCAAACTCCGAAAGACCCACTGTGTGACATAAA
AAacctgtagacgacaggaaacctggacaaaccacacataaagagaagtttccattagtt
gtgcccagattgttttaggtttttggttgtcaggaaggagaagaaaacttaccctggcat
agtgac
>NODE_496_length_307_cov_1.703583
ATTTCATGATAAAACTCTAAAAACACAGACAACTGTCGTGCCCTCTACCTCCAGCGCCAG
GTAGTGGCAGCCTTCTCTCTCCCCTTGTGGTCAGGTGTAACCGGTCAGTAATCAGCTCAG
GAGGCGCACAGGTGATGGGTGTGCCAGCTGCATGTACTCTCCCTGACAGATAAAAGCCAC
ACGCAGACCATTACTGGACATTGGGCTGTTGAACAGTCTGTCAGTTGGCCGATTCTTTTC
CGTCTAGCTCCGTGTTCTGAGTTAGAACCTTCCACCCACCTATGTGTGCCTTGCCAGATC
CATTTGCCTGCTGTCAACATAACCTGGATCTTCCCAGATTCCCGCATCATTTCCCAAAAC
CTGCCCACTCCAGTCTCCCTGACGTTCCACACCATCTCTGCCAATGCTTCAGTTAAGTTC
TGAGCCTTATCCTGAGGCAGTCTGTGAGTTa
>NODE_497_length_829_cov_31.364294
GTAAATTTATATATGTTCTGCAAACCTTATCTCCTGTAAGTCAGTCTGTGTCAGTTATAT
TTCTTAAACTAATCAACAAGTGTTCTTATCTTGCACGTAGACCTAATTTTCTGGTCCACA
CAAACAGATTTCGAAAGGTTTACTTCGCTATGGAGGAGGAAGAGATCAGAGGTAGAACTC
AGATGAACTGTAGCCCTACAGACTGTGTATCCCTGGTCCTGACAAAGAAAGGAGCTTCAG
TAGTTTCGTGCAGCATCCAGGGATAGAGATTAGCATGGAGCCATCAGCAGCGCTGCAGTC
CCTCCCTACCCTGCTTCTGCTGTCAGACCGCCTCCTCCCTGCTTGTCAGGAGCTCCGACG
AGGAGCTGTAAAAACCTTTTCCCCTCTCCTTAACAACTGCAAAACAACACGCACACACCC
CGGCTGAGGTGCCTGCTTTTCTGAGGCCTCTGACAGGACGTGCTGCAGGCACAAATTGTA
ATTCATAAAGGTTAAGGGGGTCAATGCCTTTTATTACCAGTCTGAGTGCATCCAGCTTGA
TGGGGCGGGCATGCAAATGGAATGTCTCAGAGTGTTCTATGCAAGAACTCAGACAGCGAG
TGCGTGCGTGCCTCTGAATGGGAGGAAGTAAAAGGTGGGTAAAGGGTGGTGGGGGGGTGT
GAGATCGGCTGCTCTCTCCACCTTCCACAGCCATGTAGGACCACACAGCCGCTGCCCGGT
TAATTAGACAGTATGACATTGACCTCAGGTAGTTAACGGCCACTTTGATATGCGCTGTCT
TGCAATTAATATATTGTAAATCTTCATGTTTTATCATTCGGTTAGCTCTGTTGATGCTTT
ACACTTGGGCCTGCGGTGTACTCTTTCATTTTACATTCTGCATTAGCAGAAATTCTGCGC
AAGTAGTGAGAAATTAAACATCTGACATATGGTAAttttactttgaagctcgctctttct
gcacatacataat
>NODE_498_length_384_cov_2.505208
TTCACCAGCAATGCCACCACACAATAGAGATCCCATATTGTGCCCTGTTTTAGCATGTAT
ACACACTTTCTATCCCTTCTAACTTTGTCTCTGTGCAATTATTTGACATAGAAATATTAT
CAAATTTAAAGCTAACATATTATTTTTAACTGATGTGTATGACGACTTTGTCAGATGATG
TTAATGCAGTTATAAAATCAGGAATTTAGCAACACAGAGCTGCAGTTTCAGATATGATTT
GACTGCTGATTAAAATGTTGTCCTAATGCGCTGTGCTTCAGTCCATATTTAATACTTGTT
TTGCTGTCAGACAACAGAAAGAAAAAAGTGTGTAAAAAAGAATCCAGGATATTATTGGGA
ATTTGGTATTAAAATCAAAATTAAGTAAAGGTGAGTATAGACAGGAGGAGAGACATAGAC
AGATGACAGACACCAGCTGAGTTTAGGTTGCACTGAAGCACAGCTCGCAACATAAAAATG
GATTTTTACCATATAAGACCTTTAATTACTAAATCTATAAATCTGAAa
>NODE_499_length_422_cov_19.424171
GTTGTGCTGTCATGTTTGTAGCATTCCATGTGGGAGGGTCTGTTGATAAGTAAGCCATCT
GTAGTGTTCTGCCGAACGACATGTTGTAAAGCGCGATTTGAGAGTGTGGAGAGACTTGAC
TTGACAAATCTTGGCACATAATGATACAGAAGGGAGTAAAGGCAGAAGTCTGTCCAGAGA
TAAACAATTAGATTTGTCCCTGAGGTAAAGGCCATGCAATGCAAGGACTCTCAGACTAAC
AAAATCAATATGGCTTCCAGTAAGAACACTCAGGGGGTAGAGTGATGAAGAGGTTATCAT
TCATTTCTCAGATTAGGACACACATACACAATGAGGAACAGTCTCGCTTTAAAAATCAAT
ATGATCACTAGCATGAAAGACGCTTGTCAGTGATGTATGTATTTGAAAGTATGCATGTGC
TATTCAACTCTCTGTCAAATGTGATTGGTGTAATGAGACGTGATAACATAGATCAACAGG
GATACTGAACCAAGCTAGTCAAGCCAGTTTTCTTCAGCAGCCAATTGTGAGAGGATCTTA
GAGGAGACAGCATTTGGGAATGATAt
>NODE_500_length_158_cov_36.202530
CCCTGATTTCCATGCCCCTGGTACCCCAGCTTCCTGCGCCCCTGGTACCCCTGGTTTTTC
ATGCCCCTGGTATTCCTGGTTCTCACGCCCCCGGTAACCCTGATTTCCATGCCCCTGGTA
CCCCAGCTTCCTGCGCCCCTGGTATTCGTGGTTTTCACGCCCCTGGTACCCCAGCCTCTT
GCGCCCCTGGCACGTCTGATTTTACTGCCCTGTTACCCCCTGATACTGTCGACCCTGGTA
CCCCAGGACACCCCACACCTGCTGCCCCTGGTACCCTCGACACTGGTGCACCTGTTAGGA
AG
>NODE_501_length_155_cov_69.129036
GCCCCTGGTACCCCAGCCTCTTGCGCCCCTGGCACGTCTGATTTTACTGCCCTGTTACCC
CCTGATACTGTCGACCCTGGTACCCCAGGACACCCCACACCTGCTGCCCCTGGTACCCTC
GACACTGGTGCACCTGTTAGGAAGAATTGGCAGAAGCTCCACCAACTAGGAACGGCCATG
CACCACCACCCACGGTATCGAGAAAGAGCCATCAATCTGTCAATCCTTTCCGTGTCCGGG
CCGGGTGAGGTTCCCCGCGTTGAGTCAAATTAAGCCGCAGGCTCCACTCCTGGTGGTGC
>NODE_504_length_296_cov_1.020270
ATTATGTTCTAGAATAAACACGCTGACAGTCACAATAAAAACTACGATTTAAAAATAAAA
CGGAGCGGAACGGCGGGTGGAGAGGGTCAGAAGTCCTCCAGGAAAACCCTTTGAGTTATT
AGACGTTCCTTCTACAACTTCTACTCCTCTATCTGAGGTTCCTTCAGGAATCCTATCAGC
AAACGGGGTTCCTTAAGTGTCGCCAGAGTTCCTCGCGGATCTACAACTGCTGTTCTAATA
GAGCACATCAGAACAAACTGGCTCTATAGAGGGACTTCTGCGTTTCTAGTGGCCACTGTT
gaatctcctccacacttggtaaaaggagagcagcgtcttcccatcttcttatcatctgca
cgtctgttgctcaaaggctcctcggcagagacaccaaaccacgttaataaacatcaaccc
acaatcatcagcatcaaaac
>NODE_505_length_360_cov_1.044444
GTTAGCTAAAGCATTTAGTAGGTAAAACCTTGACAAAGTATTTTAAGTTAATATATACAC
TACCAGTCACAATTTGGACACAGTTTCCCATTCAATTGAATGGGAAAGTGTGTCCAAACT
TTTGACTGGTAGTGTATATATTTTTTTATTATCATTCATCTTTATCTTTTCTGAAAGATC
TCCCTCCTTTCCAATTTTCACTAACAATTCCCAGTACATACTGTATTTCTAGGTCTGACA
AGAGTGATGAAAGGGGATAGGCTATTATTCAAGGGCTTCATAACAGATGAAATCCTGAGA
AATTGAAAATTGAATGGATCCCCTTTAGCAGGTATGGTAATTAAAAGTTAATGGAAAAAT
TGTGAGAGTACAGACATGGCCGTAGTTGTCAGGTGGAACACATTACAACATAATAATTCA
CTTTGGGAGGTCACAGCAGAGCCTtctggaggtgtcggggatccgaatcagtgaaacatc
tgtaggaggtgcccatttgataac
>NODE_506_length_380_cov_11.594737
GTCATTTCGCTCCCTCGTCTGTCTAAAACTGGCACTTTTGTTGCATTCCAAGAGGTTGAT
AAATCAATCCATCAAAAAATTCTTTGCGGTGAAACTCAATCAAGAAAGGTCATGTCGGCG
GGAAAAGAACAGATTAAATTAGCATTGAATTAGACATGGAAAGTGAGCTCTGTCAAAACC
ATCACTGTGCTCAGCACAATTAGAATATGTTAATTATGCATTTCATTAAGGGGCCTCAGC
GCTCTTTGAATGTGAGATGAAATGTCACTGGTGTAGGCAGCCGAAAAATGGAAGATTGCC
AGGCACAACTTTCTTTGTGCAATGTGTGACACCTTCATTAACATCAGGGATTGCTAGTCT
GATTAGACTTTTTGTATTAATTTAAGCCTTTAGGCTTTCAAATGCTATGCCTTTTTTCTC
CATTTTGATGTGGCAGCTCAGACCCTTCTCCATTTCCAAGCAGATATTGTCTATGGTTCA
ATTCTTTGTTTAAATTCTCCGACATAATGCCATGACATTGGACg
>NODE_507_length_343_cov_1.702624
TTTTCCATTGTGGTGATATTGTAGTTATGGGTCTCAAACGACACGTCTGGATTGATGTTT
CTGTTGGGAGAAGTGAGTCACAGTAAGTAAAAGTAACTGAAATGGCTTACAGGAAAATGT
GGATGTCTATTAATATTCGTGTACCTGAGTGTGTGTTCTGCTGCTTCCACCTTACTTAAG
CCTGCCTGGTGAGGCTGGAAGAACAGTCGGTTCATATTAGCCAGCTCGACTTTATCATAG
TCGAAGAGGAGCAGCTACAAAGTGAAAAAAGGCAACAGGTAAGTGCACAGAAAAGCAAAG
GAAGTACAGATTGATGTGGAGGGAAATCAGGAAAATGTGGAAAATAATGGGAACGTTTGT
ATTACCTTACCAATGCCACATCTAGTGAGCATTTCAGCAGTCACACTGCCAACTCCCCCG
ACACCAACTACAGCTACTGTGAATGTCCGGATTTTctgtcaacaaatttgaagacagtta
ttcatcc
>NODE_508_length_455_cov_9.905495
TCCTCTGAGAGAGCAGAAAAGAGAGTGAGGAGAGAGGGGTGAGGGCAGAGGGGTTAATAA
GGCAGTGGGAATAATACAAGCGTTGGCAGCTCGGTGTGTCACTGCCTTCTCGCCCTGTGA
AGGAGCAGGACACACACACACACAGCAGGGGAGAAGGACACAGACTGCTCAGTATGCAGC
CCTGACATTGTCCACATCTGATACGGGACATTAGCCCCTAACTCCCTCCATACACCACTG
CCCTTCACTTTATATTACTTTATGTTAATAGAAAAATATTACATACAACATCATTTGTCT
TTGTTACCACGGCACCCCACAACTGATTTAAATGCATGTGTTTACCTCTACAGACAGGTG
AAGACAGGGGGAAGGGTGGGTGACTGACTGTGTGTGTGGGTGTGGGTGTGTGTGTGTGTG
TAATAGGGGAGGGTACAAATGCGCACATCTCGTTAAGATTTATCGATCTTACCCACCTCT
CGCCAGGACCGAGCTGTAACCTATATATAACCTGTGTTGCTGTGAGGATGGGTGTTGAGT
GTGGGACCCTGACATCAACCTGCCATCACCcacatctccagctctgtactctacactgg
>NODE_509_length_302_cov_1.884106
ATCACCAAACAAAATCAACATGTTTAAAAAGAGGAGGTTTGGAGGTTAGATGGGCTGTTT
TTTAATCATAAAGTGTCTTAGCTGCTCTCATTGAGAAGATCTACATACTCTAAGATGTAA
GCAGCTAAATAAAAAATCCTTGTTGCATCATTCTGAAGCGTCACCAGTCATTTAGGACGT
GCTGCACATCTGTAGCACCTCTAAAATCACACCAACACCCACAAAGATGTGGCTTTTTTT
GCCACCTAACCTAACATTTCTAGATAGGATACACCCGTGTTTCCTCATTTAAAGCTTCTC
CAGAAGCCTCCTCGTCTACTCGAGATGCATTTTCGTAACTGAAGGATCCTCCATGATGGT
GGAATGATTTATGGGCCAAGGAGGAGAGAGGGTGCAGGGAAagataaattatcatcatga
aaaaacacattcaagcctgaggtaac
>NODE_510_length_657_cov_48.622528
AAAATGAGACTTGTTTGGTCTCCCCCTGACAACCCAGAGCACTGCTGGCTGAGGTAACCG
ATATCTCTTTCCCCTTTAAACTGCAAATTATTTTACGTTTATGAGTTTGTCTCATCTTCA
AGGTCAAAAATGTAATTTTTGCTCTTTCAAAGGGTTATAACCTTAAAAGAGAACCTCAAT
CCATGCTGATTAATGAGAGACTCCTGCATTTGATGTTTCAACGGTGACATTTTAAACTTT
AAATATTTTATATGCATACCTATGAAAAAAAATGAAGATACGCATTCATGTGGAATAAAC
GCTATTGCAGAGAAGAAAGGCTGGGCTGGGTATCATTTTAATAGAACAGTTAGAGTGCAA
TGGTTTTTCTTGGTGATTTTTATTTGAGGTTTTTATGTGTGCGCAAGCTGATTTAAAGGC
ACACTAAATCATTGGGGATGGGGAGTAGTGGATTATGCATTTAATCAAGGAGTAGGCCTT
GGGAGAGTGGCTGGCCGAGTCACCAGGGCATCAGTGAGGGGTTGGCTCGAACATGGGGCC
CATCCTCTTTGTTCCTCGCCATAATGGGCCATTTTTACATCGTTTGTGAGCAAAAAATGA
TAGAGCATGTGCTTCTGCTCCAGCTGTGTTCCTGCTGATCGCCGGAACTGTGCGACTACT
GTGTGTGTTTAATAGGAAATAACTATATCATGAGGTGGCAGTGCTTAAAGTTACTTAGAT
GTGATCTGCATGagccggctctcatgataggctttttgcttagagcacaacatatgattg
tttctgatcattttgcagata
>NODE_511_length_517_cov_59.551258
CTTACTTGTAAATGCTGGTAAAACATACAGTAGACCAGAAAAAAAGAGCTTCTCTGTGTG
TCTCTAATAAAGAAGGGGCAATAAAGAAAGGGCCAAGTTGAAACCTTTTTGCATGTTGTT
ATGAAAAATAAAGAGACAAAACAGCGCGGTGATCTAAAATATTATCTCTTCAATCATATC
CTTTTCCCCAGATATCTTCATTTCCCCCCCTCAACCTGCCCTCCCTTTCTCTGTCAGTTA
GTCTGGCAAACAATCCCCTTGTTAGCAAACTGTTAAGACAGCCGCTTGGTACACAAATTG
CGCTCGACCAAGCGAATTTGTTTTGCAAGGGTGACCTGTTTAATCATCTCATTTTCTTTG
GCGGACATTTATTCATCTGGTTTCCACGGTTACAGAGAACATTAAGGGGCTACAGTAATA
AGGCTGGAGAGTCAAACAGGTAATAAAAAAATTAACGCCATTTTCCAGCAGCCGAGGACA
GTGGGTGAAATGAATCAAGGGAGAGGAGAGGGAAGCAGCGGGGGGAAGCGGGGCGGGGTG
GGGTGGGCTCCAATATTGTCCAAACAATAAGCCTTAGCGGTTATTTTACTCTGTAGATCA
GGTGGTGCTGTTATGGACATGACACTTTGGGCACAAAGCAGGAGAGATAAAGCTTTTAAA
G
>NODE_512_length_459_cov_10.477124
TTGGTAAACAGGTAAATTGGCCTAGCTGCTAACCTTGTCCTCTTTCATTGGTATGAGAGG
TGTTTCCCCATGTTCAAGCAGGCTAATAGGAGTGTATCACAATAACCTGACACCAAATAT
AATCCGCCCCCTCCTCTCTGGGCTATTAGTGATGTTTTGTCAAGCTGCAATCAAATTAAA
ATTTATTTCTCAAACTATTATTTTTTTTATTACACAGCTTTTTATTTGCCACAATCTAAC
ATAAACTTGTGTTATTTTCACATCAGACCACGAACAGACCAATATTATTTATGACATGGT
ATAAACTTTGTTTTCTGCTGCCTGATTGCTGAAGCCCAAGCCTTGACACTTGTGATGTAC
TCTGCCAAGAACATTAAGTATCCGAAAGTGATAAAGCTTCAATTTGCTAGACCATTAGAC
TAATTACTGCAATAATTAAGTAACTACTTGATTAGAACTAATGGGTACCTAATTATCCAG
GAAGAAAGGATCAGGTGGTAATTTATAGAGTCAAGCTGATGTCTTCTGACTTAGCAATGC
CGATTACCAAACATAAGGGACTGAAACTGGTGAAAACAAAAAAAAAAGGGGGGGGGGGGG
GGG
>NODE_513_length_305_cov_40.111477
GCCATGCCTCTATCGGAGGTGAAACCCATATGCAGAATGGAGAGACAAGAGGATATTGGG
TTATTTTTTTTCCTATGTGGAGAATAAAGGTTAATAACAGTCCTTTCCTGTGTCATATTT
GACATGACCAGTCATCGCAGTAATTACAATCATTACACTCCAAAGGATGTCTAGTTATCC
CTCTTAAACACAGGCCGCACAAAAGAAATCAATTATTCAATCAGAGCTCTCCCATTCATC
CCTGCCTGAGTTCACTTAATTTTGGGCCTGGGTGAATCTGCCGCAAATAAACCCCACGAC
CGGAGAAGAAAAGACGAACAGGCCCCTAATTTGTACCCTTTCAGGCGGTCAATCACTTTT
CAAAGGAATGCAAGCTTATTCTGACAATCAGGCCGACGTGAATGGGAATGGGTTTCATCT
GCTACTTTACATAAGTTATCTGGTGATAa
>NODE_514_length_386_cov_46.919689
CTCATGTAGATCCACAATTTGCCACACCAAGAGAATTATTTCCCTCTCATCCGAACCCAG
TTTACCCCCATTTGCACCAGCTGTTGCCCCAAAGAACACCACCAGAGTATCACTGTGCGA
AGCCATCAGGGACCACAAGGGTAAAAACTACAATTAAAGCAAAGATTAAAATAAAAATAA
CACGAGGGTTCACCTTTTTCCAAGTGATAAGAAGAGCGAACAAAAGGGCTGGAAACTCAA
TTGAGATAAACGGAGAGAGAAAAAAGGGGGAGAGATTATTTTCAGAGGAGCCACGGAAGA
GTTTGCGGTCAGAGACTCTACCTGTTGCTGTACTTGAGTGTGTTCTATCCAGAGATACTG
GTTTAACTGGTAAAGAAGGGTGGAAATCCGTGTGTCTTTCACACGAACTCCATAACAAGC
CCCGGAGTTTTTTTTCCTGCTCTCCTTTCTCTTTTTTTTTCCCGAGTTACCTGTGTGGCT
CGGCCTCTGCGAGAGAGGAGTCAGAGcggcggcgtctattggctggtttg
>NODE_515_length_202_cov_2.495049
TGTGATAAATATGAAGGCAAATGGTGTTTCAAGTGACTTTGTGTGATATAATTCAGTGAA
CCACTATGTGGCAAAAGAGGCCTTTTCAGGGCATGAAAAGCTGTTTCAGAGCATGAAAAC
AGCAATACTGCAGTTTTTTAAAGAGAATGTTTCCAAACATGTTCTGAGTTCACAGTGTGG
TCAGATGTGATAAATATGAAGGCAAATGGTGTTTCAAGTGAACATCTGTGAGGAAATTCT
GTGGACACACCATTTGGCAAAATTGACCTTTTCAGCATGCCAAACGCTGTTTCAGAGCAT
GATGACAGCAACACTGCAGTGTTTCAAAGACAATGTTTCCAAACAT
>NODE_521_length_460_cov_11.347826
AATAAACACAATACTGACACAAGGATACCACAGAAATTGTAATCTTGTAATTCAATGTAT
TCACATTACAACATCCACATGGTTCAGTTTGTGACAACGTCTAATGATCTTCAAATATAT
TCACTGTATGATACATAATACCAATATAGGCACTTCCAGTAAGTCTGGCAATATTGAAGC
TACAGTATAGTGTCTAAATTACAAAAATATCATGAGACTTTCAGAATCTTTGTTTTTAGA
ATAAAGCTTTTTTTATACAGAGCTACAGTCAGTCTGTCTTTCTGATCACCTTCCCCTTAA
GTATCATGTTATTGTCCCCTGTTGTGTAAAGCTGTATACTTGCCATGTCTCAGTAGCAAC
AGCAGCAAGACTCAGACTGGTGCATTAATGTGATGTTACGGCATCTAGAGAAAATGATCA
GCCCTATACAATGTGTAGCCTCTAATGACGTGCAGGCACAACACACACCTTGGCCTTTGA
TGTATTTTGGTGATTTAACTAGAATTGCAGTATTTTACATATATAACAAGAATCCAAAAG
CAGTTTCTTCCATTGTTGACAAAAATTTTAATTGAAATATTTTctattgatggaaattca
aaat
>NODE_522_length_333_cov_1.708709
ATTAATTACCAAAGGGCACTTTCTGCTGTCCGTGGAGCATTTCAGACGGAAGCTACAGTT
TTATGAAGTCGCTTCGGGACGGCTGCGAGGAGGATTTAGGGTTCTCTTGAAGCTGCTGCT
GATGGAGTCGACCGTTGGCCACAAACGCGCCCGCTAATGACTGAGTTTTTGAGTTTTGTT
GACCTTCCTTCGGGAGCCTGGAAGTCTTCGGGGAGGTTTATTCTTGTTAGACACGGCAGA
AATCACATCTTCGACACCCTGAGGTAAGAATTTGCTGATTTAGCTTGAGCTAACGTGTGC
ATCTAGTGGTTGGTAGTGGTGTCTGTGTGCACGGCTAAGCTAACGGTTAGCGTGTTTAGC
TAGGGCTAACTAGCCTTAGCTTTCCTCCTCTGTTTGATGTAATGTTGGCTGGATGCCGGA
AGATTTTATTAGTATTATTGCTATTTTTTTAAATTGCCTTTCGAGCTGTGACCTAAc
>NODE_523_length_326_cov_1.098160
TTCGCCAGCAGTAATAAAAGCTCACATTACTGATAATACAAAGTTCTTCCTTTCTGAAAA
CTTTTAACAATGTTGTGTTCCAAACAAACATGTCATCGTTTAAATAAAAGATACATTACA
CGTCCAGACTTTATTTTACTTATTGGTGCAGAATACTGATGTAAACAGAAATCAACTTGA
ACTTAAAATACATGCAAACTCTGCTTTATGCACAAACGCACCTCTGCATGTTTCCTGTGA
GAATCTCTCTGCATGCATTTCCAATCAGCCTCTATGTTGTCTTTTTTTTTTTTTTTGCAT
CAGCAGCAGACAAATTTTCTTCAAAAATGTGCATCCAACCATGAACAAAATGTGACTCAC
CTCAGTAAACGACGACCAACTTCTCAGCCGCTTCTCACTTGATAAATTCTTTAGGGGAGA
GAATTTTATATGTATTTTTTTTAAGATACTTTTTTcttccccctacaaag
>NODE_524_length_489_cov_24.897751
CTAGTTTTGTCCCCAAGATCAATTGCCTTGGTAACACAACCAGAGAGAGAGGGAGGGAGG
AGGGGGGGGGGGATAGAGAGAGAGAGAGAGGGAGAGAGAGAGAGCGAGGGAGGGAGAGAG
AGAAAGAGAGAGAGAGAGAGAGATTTGTGCCCACAATGGCGACTGTAGGTATGCTAAATA
CCTCTGGTTCCTTATCCGGGAACTACCTCTTACTCTGCTATTGGGCCACTGGGTCACGTG
GTAAAAGTAACTTTACAGGGCTGCTCGCAAGTAGGAGGGCTTTATGGAGCAGAAAAACGA
CAAAGCTAGAAAAATTATTTTCCACTCCAGAAATTAATGATCATGAGCTCGTATTTGATG
GAGTCTAACTACATTGATCCGAAATTTCCTCCATGCGAGGAATATTCGCAAAATAACTAC
ATCCCTGAGCATAGTCCAGAATATTACAGCCGCGCAAGGGACTCTGGCTACCAGCATCAC
CACCAGGAGTTATATCCTCCGCGGGCGAGCTACCAAGAGCGCCAGTATAACTGTGCAAGC
ATCCCCGAACCTGACACGCCACGGGGACATGGAataccccattctgcgcacctactgaca
gggaaagggcagcctgcttcatgtgaaacccca
>NODE_525_length_433_cov_45.674366
TATTACATTGCTCACTCTTACTCAAATACAGATAGAAGCCCCAAAAAATTATGCGCAGGC
TAGGAGGAGAAAGTGGCTCACTTCTGTTTGCTAAATTAATCGCTTCCTAAATGGCTCCAG
GCCAGGCAAAGTTAACATTTGCAGTTTCAAAGGTTTTCAGCGCTTGCAATGAGCCATGAA
ATTACTGCATGCCGTCGAAAATGGCAGCTGATGAAAAGCCCAAGGAGCAGGTCCCACAGG
CAGGGAGAGCTTGGAAGTGAAATCTTAAACACAAAGTCTCATTTCTGATTCGGATCATGG
TGAAATTCAGAACCAAAACTCGAAAAATGTGCAAGCCTATGTCCGAAAGCAGGACAGGTT
GTGACAAGACAGATGACGAGCAGCTGTTTGTGGCCTGGCAGGCTCGTCGGTGAGTCCGAG
GAGGCGAGGCGAGGTGAGCGCAGAGGTTGGGTTGAAGGAGCGTAATGATGATGTTGAGGT
GCTCAGCTGCAGCCAAAATGGACTGACCCAAATTAGGTTTGATTAAATCACAGGGGTGAC
GCTGCAGTTCTGCAGAGATCATTAACATCAAAATGAt
>NODE_526_length_300_cov_2.000000
TTTAGTTGACTAAATTCAGCCATTCCAGCTGACACACGCACGCACGCATGCATGCACATC
CAGTCACACCCACAGAGAGGGAGAGAGGGGAAGAGAGACAGGGAGCTAAGTAGAGGTGGG
GGCAGGGGGCCTGACACATAATGAAGCTGCCATCGCTGAGCCTAGCTCTGCCACTATAAT
GAAAAGCTTGCTCAGAAGAAATCATTGGACTTGTTGTGTTGCTCTATAGTAAAATATTGC
GATGTCTCTAAGGTGCCCCGAGATGATTTACTTTGTGAACTGGCAAAATATAAATAAAAC
TAAAttgaatggaatacatttaaatgctgaatacatacaatgagcaaaactgttgatcag
gcccagtgctttagcaccttgaacttgaaataaaatgatggctaatagacagtctcagct
ttaatttgaggaggcctacatgaa
>NODE_528_length_479_cov_31.225470
ATTACCTTTGGACCCAGATAAAAGCAGCTGTGTACATTCAGAAACTGTGACATACCACTT
TTTGGCAGGCGACCACTTTTTGGCAATGACACTCCACACATAAAGGAAATAAACGCTTTT
AAAAAAAAAAGTCAAACAATTGACAATGTAGTTGCGATAAAGGCACTTAATTGTCAATGC
AGCGTGGTTTACGTCGACAAGCTGACATGCTAAACCAAAAAGGTGTGTTTTTCTCCTTCA
GGTGAAGCTAAAGCTTTCCGCTGCTCGTTACGTTTCAGTCGCACACCTGTTAAAAGGTGA
GCTAACGCCGGAGAGCTGATGTAGCGTTAGCTAGCATGAAGCACGGCTGCAGAGAGCACA
CCATGTTGATTTAAATGTCAAACACTCTTCTTCTACAGGTACACACTACGCCACAAACAC
TCTGGCTACACAAGAAACCGTACAACGAAGGAAGGGGTCAGAAAGGTCCGTACCTTTTTC
TCATGTAGATCCACAATTTGCCACACCAAGAGAATTATTTCCCTCTCATCCGAACCCAGT
TTACCCCCATTTGCACCAGCTGTTGCCCCAAAGAACACCACCAGAGTATCACTGTGCGAA
GCCATCAGGGACCACAAGGGTAA
>NODE_529_length_304_cov_1.588816
ATGAGTTTTAATTTACATATTCTTGTATATAAATCAGTACACATTTTTTTTCACAGATCA
AGGGTTTCTTTCTAGAAACAATTTTGCACAAGTTTTTCACAATCACACGAGGAGACCTGC
TTTACAGACTGAGTCTTAGGAGACTAGAGTGGTAGACATGAGAGAGATGAGACAAAAAAG
ACAAATCCAAAGCAGCACTTTTGAAAGACTCACTCGTTTTTGATGCCTTCCACAATACTT
GTGAGCCACGTCTGGTCCACAGCAGCCAAACTGTTCGGAGGAGACAGGAAGAAGGCCAGC
ACCACAGCCATCCAGCCCAGGCCAGCCATCTACACAGATCAGAGTGAACAGCAGAGTGGT
TTTAACAAGCACATGAGAAACTATTGTAATATTAATTAACCAAGAGTATGACAAACTTAA
AAGTAGCTTATTCTCAGATGAGTGTTGc
>NODE_535_length_419_cov_12.747017
ATTCTATCACCAAACTGTCGCCGTTTTTGAGTTATCCTCCCCCAAAAAGCACGCGTTCCT
CACAAACTTGCACTCTGAACGTGTGAAATCTCAGCACAGCCTGTGTGGGCCCGCAGTGGA
AACCTCAAGTCCGTTTACTGTCCCGACACCAAACTGTCTGCTCCCCAGCCATGGTTTGTG
TCCCTCCCAACCTCCCAAGCTGCTCGGAGAAGGTATAAAGCTCCAGAAGTGCACAGAGGC
TGAATAGACCGGGGGGCCAACAAAGCGCTGGAGCTGTGGGGCCCCGGCCATGCAGGGTCT
GTGTTTGCAAGTCTCCGGTGGTTGAGACGAGGCGGTGCATGTGGCTTGGGGCAGGGGAGG
GGGCTCCCACTGCATTAGGCAGTAATAGGTTTGGGATGACCTAAACGATTTGTTGACTGG
GACAATAAATCTGTTGTGTGTTTCTTGGCATGCTGAGGGGAGGATTACAAGTTGTCGCAC
AAAGGAATGCAAATTGCAAGCCAAACTCTCCGAGAGGCCTGTGGAGTAGCCAGCTATTTA
GAGCATTTGTGCCGATCTGTGTT
>NODE_538_length_504_cov_1.533730
AATACTATAAAATACGTCTTAATACTATAAAATCTGTCTTAATACTATAAAATACATCTT
GATACTGTAAAATACGTCTAAATACTATAAAATACATCTTAATACCATAAAATGTGTTTT
AGTACTATATAATACATATTGCCACTGGAAGATATGTCCATAAAATACATCTTGATACTA
TAAAATCTGTTATGACACTATAAAAATTAACACTACAGTATTAAATATCATAAACTTCTC
CTTACTAACAGGTTACATGCCACAGGCTTGTAAAGTTGCTACAATAAACCCACTTCTTAA
ACAAGCCAACTCTAGACCCAGGTGTTTTAGCCAACTATAGACCTATATCCAACCTTCCTC
TTATCTCTAAAATTCGTGAAAAAGTTGTTGTAAACCAATTATGCTATTGTCTGCATAGAA
ATGGTTTGTCTGAAGAGTTCCTGGGTTTCAGTCAGGATTTAGAATCCATCATAATTCAGA
CACAGCACTGGTGAAAGTCACCAATGATCTTCTTATAGCTTCTAGTGGACtagtttccat
acttgttctactgaatctcagtgctgcatttgatacggttgatcacagcatcttattaca
gagactggaacatgttattggacttaaatgaactacactaaattggtt
>NODE_539_length_341_cov_24.240469
ATGACTTTGAGCAACACGTAGAACTTCAAAAACAACTGACGGTATAATTCTCCCCATTGT
TTGCATGTATAAAATTAAGAAGATTATTTTTGCCTTGACTGGAAAGAATTCCAAAAGAAA
AAGCGCATTACAAGTTCTATAGGTGGGCATCTGTGGTGAAAATAAATTGAATTTCAGTAT
GCATCTGTTTTAGTTATACACTTTCTTTAAGTTCCGGAATAATTTTCAAAAAAAATGTGC
ATGTCTCGTATGCACTCCATAACCAATATCAATAAGCCTTTCATGTAGAGCTAACAAAGA
GGCATCACATCTCCTGGCACGGACACGGTTGGTGTTGTTGAGATGTAATTGAAGCTGCAA
GGGTCACATTTTCGGAATAGAAATTACAGTCTTGTCTTTGACTTGTGTGGCGTGAACCAG
AGATGCATCCCACAGCCCTTGTGTCCTTCACAAGCCTTTATTATTTATAACGCTCACTCT
TTGAG
>NODE_540_length_190_cov_4.236842
CACCATTTGGCAAAATTGACCTTTTCAGCATGCCAAACGCTGTTTCAGAGCATGAAAACA
GCAATACTGCAGTTTTTTAAAGACAATGTTTCCAACCATGTTTTCATGTTATAATGTGTT
CACATATGATACATATGAAGTCAATTCACAATGTGGTCAGATGTGATAAATATGAAGGCA
AATGGTGTTCCAAGTGAACATCTGTCAGGAAATTCTGTGGACACACCATTTGGTAAAATT
GACCTTTTCAGCATGCCAAACGCTGTTTCAGAGCATGAAAACAGCAATACTGCAGTTTTT
TAAAGACAATGTTTCCAACCATGTTTTCATGTTA
>NODE_541_length_701_cov_14.804564
ACTCTTTCGCCCTGGTAGACAGTTCTTCCGTGGGCAGCGCTGTGCTGGGCTCGGCATATT
TCTCTGCGGGATGGTACGAGCAGGGCTTCTGCTGCAAGTTCACGTTGTGCGAATGAGATA
ATCGACAGCCGTAATATGGGTTTCCAAAGGGATAACCGTAACTCAAAGATGCGCTGGATG
AAGTCTGAGGAGCGGGACACTGCCGGCCGGTGTCTGGAGAGGAAATATCCGAGTACACGG
AGCCCTGGTGGGTCGCTATGGTGCCAGAATGTCGTCCCAGCGCGGGGTGCGACATCAGGT
CCCTGCAGTGGGTCGCAGGGCAATTACCGCTCAGTCCCTCCATTGTTTGGCTTTTATTCT
GGTTGTTTTCATTCGGGCTTTTTTCATAAACGTACATCAAGGTGTCCGCCCAGCGTGGAT
GCAGAACCAGCGAAGTCGTCATATCACGGGCTGCCGATGCTTTTTAAAAGTCGACTACTC
CAAGACGGACACCTCATTTCCAACTACATTTTACACCACGCGCATGCGCACACGAGGCCC
CTGTGTGTCCACTTCATTAAGAATCTGGCACGTGATACGCTAACAAGTCCTACGAGATTG
GGCTTGCGAGCAGGGGCAGAGCAGCCCTTTAAAGACCCACTGCCTCACATGCCACCGTTT
TTTCCTGCAGAACACCGAGTCATATCATTGGCTTAAATCACCTAGACCCACACCCTTAAA
GGGGAGTTGGGATACTTGCAAGATTGGGACAAACGAAAACAACCTGTGAATTTTAGCCGA
CTTTAGGACTGCCAGAGAGTATACCAGCATATGATACATGTCACAGTTGGTGCATGGAAA
ATAAt
>NODE_542_length_581_cov_46.707401
GTTATTATTATTATTGATAATTCTGGTTAACTTTTGGGGTGGAAGTTGTTCTTGTAAGGT
CGGAACAAATACGGAAAATGTCACATCTTAGAAGCCTCCCATTTTCCTGCTACGATAAAG
AGACTTAGATTAGACCATAAGCAACAATGAAAAAGGTGATCAGACATCTTAACAATTCAG
CTAATTAGTGCCACAGAAGCATCAAGGGTGCAAGAGGATAAAGGTTAGCTAGAAAAGACA
AAAAACAGGTGGATAAGGGAAATAAGGTGGGGAGCCTCACCACAAATCCAGGACGACAGA
AACAGGTGTAGCCGTAGCCTGGATCATTCTGAATGCATATCCCCTGGTTGCAGGGCTGTG
GAAGGCACTCATTAATGTCATCCTCACAGTGAAGGCCTGTCCAACCTGCCAGGAACAAAA
GCCCACAGAGTGCCATGGTGAGCCCAGGCTCTCCCACTTCCACCCTCTGAAGTGAATATC
AATCAGATTCTCTTACATTGATTTGCTTCTTTTTGGGTTCACACACATACACAGACAAGA
AAAGGCTTTCACTAAAGAGTAAGATGCCACATACATTTTAATGAGCCGAGGCAGTATCGT
CTTTTTATCACTGTCTTTTTTCGTACTGTATGACTACAAATTTCTCCCTGGAGAAAAGCA
GATGAACTTTGAATGGCTCTGAGGCGCAGACACTATGTAGGCATTATGGTAAcctttagt
gacac
>NODE_543_length_560_cov_22.926786
CTGGCGTGTCTCTTTGTGCACAAACACCGTGCCCTTTTACCTATCAGAATGATTGTCCCG
CCATTATGCGATTTAATGGTAAAACACACATACTCTTAATCCGTCACTGCTAGGCTTACA
GTCGACGGGAGGGAGGAGAAAAAAAGAGAGAAAAGAACATAATTATCCAGTTTCTCATCT
GTTTGCACAAATAGGACAGAAAACCCCTCAAAAACTGCTCAACGCTATGGTAATTTGCCA
CAGAGAAACATTGGAAAACAAATGTGTTCAGGAAATGTAGATGGGTTTTTAAGGTCTGAA
AGCCACAGCTGCTTGGCAAGCAGGAGCTGGCTCCTTTTGTCTTTTATCTTCTTCTGTAAT
GTGCACAGGTGCTGCTTAATTCAATTGGAGAACGTTGCCATGGTTTTACATTAATATATT
TCCATGTTACCATTACGACTGTTGTCATGGAGATGATAGGACCTATTTGAACTGAAAGCA
GTGATGGTTTTATGGGGGTACTGCTCTCTCTCCCTCCTCTCTCTCTTTTTTCTCTCTCAC
TTTCTCTTTCATTTGGTTGCTCCATGTCAAGTCACATGGTATGCAGCCAGATTTAAGGCT
TGACTTCACTGTTCATACCCCCCCCCCCTTCTATTTTTTTTTTCATACTGATTCGAACTC
AGTATTGCTGGAACAGAAGATGCATTTCAATCTTACCTGGCAAc
>NODE_545_length_491_cov_33.521385
GTTACATCTTATGAAAGATTATTTCACAAAATCGTAAAAAGCAAATGAGTAAAAGTTATT
GGCAGAAGAGTATGAGAGATCAAAAGCAACAGAGCAACAGGCAATGATGTAAACACAAGG
AAAAGAGTGGGGTTAGCCTGTGGTAGAAGTAGAACAGTGCTTTGTCTGCAACTGAGATGA
CCCATGCAGAGTGGCATGTGCCAATGTTTTCTAGTCTAGGATATGATGACACACCCAAGG
AGAACACTTGGGAAGCTTGAGTATAAGCACAGTTAAGATACAGTTTTCCAGAAAAGTAAA
GAAATAAAAATGAAGAAAAAAAAAATGCAGGAGCGAAGGCAAGTGTCAAAGCAAAATCTG
ACAGGAAAGATAAGAAGGAGGAGTGTGGACTGGCCTTCCAATGGCATTGTGTCTGCTACT
CAACCATGCTACATAATGGATGGGATGGGAGAATGTGAGTGCTGCATTAGACAGGGTGGG
CTGCAGGGCAGGGCGGACACTGAGGACACTCCAGAGGCATCCCCGCTCATGCCAGACATG
CTGTTAAGGCTCCAAGGCTTTTCATAACCTTCAGTTGAAAAACAGAGAACGTTCTGAGTA
CACTGCAGCACTAAATCCATGACAAAATGTTTTGG
>NODE_546_length_302_cov_1.039735
CTTATTTCATCGTCCTCAGCTGCTGCTGTCGTTATTTAGGTGTGTTTCATTGGCAAAGCT
CACGCAGCGTCAGTTTGCTTTGATGCTGTGACTCCGGAGAATTATTTCTCAATGCTAACG
CTACTTGTTGCTGCAGACAGCAGCAGAAGCTCCATGTTGCAATTTTGGCATCTTGCAAAA
ACTAGGATTTAAACCTCAGAAGTGTTTGGCAAATAGCCAATCGGATCGCAATGAGGCAAC
GGGCAGCTGAGGTCAAACTTGTGCCGTCTGCTTCCATTGCAAAAGGCTCCGCGTGCATAT
atatatatcccccatattcgagacgcgtaacattgcgtccatgatgcgatccctacatag
caacttctggagccacaagccgttaaaacaccattctagagctattctatccagcccctg
gcattaggctgtagaataatgacaaa
>NODE_549_length_739_cov_27.200270
ATTATGTTAATGTCTTGTGGCCCGCATGCTCAGGACCAGCAAGCCGCCATTCGCAGCGGG
CCACAAGACATTAACATAATTTTATATAACACAGGCACCCGCACTGGAAATTTAATACAT
CTCAGCAAATACGAGACAGCCGTTTTGCATAATTTTTTTTCTCATTCTCCACCTTGCTTT
CGCTCTCCCTTCTAGCTCTATCTGTCCTCGTTGCATGTCTCTCTCCTGTCTCATCTCCGT
CCTGTCTCCCTCTCTCTCTTGCTGCCACTCTCCTTTGCCCCCACACCTCCCCCCCTCCAC
AACCACCCCTCTTTCCTCACCCCATGGTGCTGCTCTCACTAGGAGAGGGGAAGTTCATTA
CCTCAGCTAAATCAGAATTAGTCCCTTCATTTTGACGGGGCGAACTTCATTAGAAAGGCC
CTTCCTTAATCCAGCAGGGAGAACTGATGAATCTACATGGGGGCAGTAATTTGCTTCACA
CAGCAAATTCAGCCACTTCCTCCACACTGTCTCCCCCTTTCCTTTTCGCTGTCTTTCTGG
CTTTATGTACTTATGGTTACATTTTTATTAGATCTACAACAAAAAACCTGAGAAAGGAAA
ACACCTGCATATAATTAACTAATGGCAGCAGAGATGGTGTAAAGAATGAGTTATGCTGTT
TGGAATGTCCCGTCTCCCCAACAGACTTCAGGCTCTCTGGAGCAGCCATAGCTGACTTGG
CTGACACTCAAACACAGGCTGAGTGAGCACGGCCGACAGAAGGCTGGGTCTGCGGGCCTG
AGGTAACTATTCAGGCTGATTTTATAATGTCATGATTATGTTCTGGAGGTTTAGGATACA
CAAATCTTTCCAGTGCACATGATTAcaccatcaaatggaaaat
>NODE_550_length_419_cov_1.615752
ATCAACAAACAGACTATAAGGCTTTAATGTTTTAATCAGAAGATCTGGCAGATCTCTGGC
AGTGATCATGGCCATACGGAGTTAAACAAGCAGTAAAATTTTAAAAACTATGTTAAATCT
CACAACAAACCACTAGAGGGCAGCAGGTTTTGGCGTATTGGTGTAGTTTGGTCGGTTCTC
TCAGTGGGTGATGTTCTTTTCCAGCATCATTTCAGTTCACTTCACTCACTGAATTTACCT
CCTCGTAAGAAGCAATTGGTAGAAAGCACTAGTAAAGGAAAATGGACTGCACCCCCATAT
GTGATGGAAAATTGGAGTACAATGCATTTTTAAAGTAGAAGGACATAAAAGGAGGGATAC
AAAATTAAAGTGCTACAGGAAAAAATTTAAATTATTGTTGAGCAGAAAATGAAGTCTGTT
TTGGATTAGAGAGCAAAATTGCCATTACATAGCGCTATATGAGAGGTCCCTTTATTGGGG
TCTTGGTCACGCTTTGCACTGTGGGTAATGTAGGCAGCCAGGAATCTGATAAtcatggga
aatgtagtgaggaactatgtaat
>NODE_551_length_491_cov_9.769857
GACGCCCCGTCTCTGCCCCAGTTGCCCGGCGACGGGCTCCGTGGTCGGGCAACTGGGGCA
GAGACGGGGCGTCTTGGTCTCGCCGCCGAGGAGGCACCGACGAACCGGAGGGGCCTCCCC
GCTCCGGTTCTCTCAGTCGGGGCCGCAGACGTGAGGCAGGCACGCCAGGTCTGGAGGAAC
CGGCCACCAGGAGCACCCGGCACTGGGGACGGGACCGGCGGGGGCCCTCCAAAGGCGTGC
CGTGGGTGCCGGTCGATCGGGCTGGCAGGCGGGATGTTCCCCGCCCCGTGTCTGATGGGA
AGGTTTCAGGGGATGGTAGGCAGGTGGCCTGCACCATATGCAAGTCATTTCATCGCATAA
AGAACTTTGAAAGGCCTCCCTCAAAAGTCCTTCAAAAATACCGTTTCCTACAAACCTGCT
GGCACTGTCTTGGCTCGCCCGGGTGTTTGTGTGCTGACCGGCCGAAAGGCAGTGAAAGGC
CAGCGCGCGCCAGAGAGAGAGAGAGAGAGAGAGAGAGAGAGAGAGAGAGACCTCTCTCCC
CCTCACTCTCTCTCTAGCCTCTCAAGGTTTAGCCTCTTCACGGTATATCCTTGGTACCCC
TGGTACCCTTGACTCTGACACCCTTGGTACCCTTG
>NODE_552_length_489_cov_35.192230
TTTTTTCTATTTTTAGTGCCTATAGTTAATTTTTCTGTAGTTTTTTATGTGTCTGTTGCC
TCACAGTTACCCATCTAACAAATCCACCGCTCATGTACTGTGAGTTTTTAAATGTTACTC
CGGCACCTGGCTGACAGACGGCATCAGCCGCTCATGTTTGCTGATGAGGTCACGTGAGAG
CCGGCGGTCATGCCTGCCAATCTGCCAGCATCTCCTGTGTTTTCTCCTTTCCCTGCACTG
TATGGGCTTTTCCCCTCACCTCCCTTACACCCACCCACCCCTTTTGGCGCGCCATAATAT
TTCTTCCCCCTCTTTTCAGTGCACAATAAATGACTGCTGTTATGGACCGCTGGTAGACTG
CATCAAACAGTATCCTATCCCATAAAATTTTAAGCCTGAAATTGACGAGGAGCTATTGAA
GGGGATGAGATGTGTCTGGCTTCACCTGACATAAAAGTTCTGCTTCACAGAGGAAGTGTT
TCATCCTGCCTGCCATCCCACTATCACCGATACAGGGGGCTGTAAGGCGATGGAGGGAAG
AGGAGGAGGAGAAGATAGGCTGATCTAAATGCATCTCCATGTGCATGCAGTGGATCAGAC
CCAATGTTCTATGATGCAGGAAAAAAATGATCA
>NODE_553_length_475_cov_80.863159
TAGACATCCCCACGGGTCTCCGCAAGACAAAGCCCGGCGAAAATGAACTTGTTTGAAGTC
ATTAAAAACGGGGAGAAAGAGGATGAGATGCGGGCAATGTCACATCTCAATATTCCGACT
TTGTTCCATTGCGCAGGCTCGTTTTGGAGAAGTGAGATTTAGCGAACAGGAGACGGATTT
AGAGAGAAAATCCCTCACATTTATCTACATTACACAGACATTTTCAACAGGAAACAGCTG
GGGCAGCATTTGCCTCCTACTCGTCCTAAGTTATTCATTAAGGATTTTGGGCACATATTC
AAATAACGTCATTTCTCTTTTTTCTCAGAACGGGATTGAATTTTGATCTCTCTAAGACTT
GGTTAGTAGTTCAGATCAAGATAGAAAAAGCGGTGCTGCCCCACCAGCAGCAGCTCTCAC
TCACACAGCACACTATTTTATGCCCTGAAAGCCCGTGAAGGAGAAGTTAAAGACGAGCTG
GAGGTTGTGATATGACTCCTGGTCGTCGTGCGTAATTTGGCACCGTGTAGCTCTGCAGTC
TCTCCAGCGTCTGAGCTGATTAACGCTAAAATAAATCATTAAAaacacttttccacttac
ttagcacagtgctcctgac
>NODE_554_length_451_cov_23.574280
CTCAGTAGGCGCCTGTCGGTGAAAATACACGCGCGCGCACACACACAACATGGATTGTAC
AACATGCATGTTTTGTAGTGTATAAATCTGTGCACACTTTCCCTTCCTAGCTGTGTGTGT
GTGTGTATCAAAATCCACATCCAAGTCCTCCTTCTCTTCCTCAGTTCCAATAAAGATGAA
GGTCATTTTCTCAGTGAGATTTTCCCTCACCTTGTGTGCTGTGTCCAGGTGTGTGTGACT
GATGTAGCTCGGCGAGACGTCACCATGGGACGGACCTCCTCCTGAGCCAACTTAACTTAT
CAGGAACACGGACCAAAAAAAATCAGGCTAATTAATTAAGAACAGTATTAGAAGTAATGG
GATATTATAATATAAATTGCTACATTCTGGAACCAATTTAATCCAATTACTGGAACCCCT
CATGAATATAATACCTCCAAAATCACTCCGTCAGAGTCCAAAGGGAGATGTGTCTGACTA
CTAAGACTGAAAGAAAAAAAAAACTGCTCCCTTTTAACGGCGAACACCAACAATGATTTA
AATGGTTGAGAGCAACTGTTAATTTGAGTAATAAACCTAATGATGATTTTTTTTT
>NODE_555_length_383_cov_1.838120
TGTTAGTTTAGTTTATATCCTTTTTGAAGTTAGTTGGGTTAATGTTCCGTCTTTAGTTTT
GGGGTTTTGTAATGTCATGTATTTTTGCTTCGTTCTTGTACTTGGTTAGATTAGCAATGT
CATTCAAATAAAAGTTGCATTTCCACAGCAGCCACCGAGGTGCTGGAGTCATACAGGGAG
AAAGCATTCATAGAGGCAATGATACCAATTTATCAACTGCTAGCAGCCACTGAAATCACA
AAAAAATGCAGCTGCATGATATCTTGGGTTTTCAGTCAAGGGTGGCACTCCTGCCTTTTC
TAACTATAAAAACTTACACTGTTTTCATTTTTTCCCTCTCTTCACCGACACCTATACAGC
AGAAAGATCCTTCTTGTTTAGGGGTTGTTGAAAGTCATTCTGGGAACCTGAACTGAAgca
aaagaaaatgaggcacactgaaggaaaaaaggtaacccgcaaatgtaaattacaatactt
agtcagacaaaaaaataaaacaatacgactgcacagattgatgaaac
>NODE_556_length_161_cov_10.658385
GTCTGAGGGCGTGGCCGTGGCGGCACCACAAAGTTGGACATTCGTCATGAAACAGGAAGT
GAGTGTAAATAGCCTGAACGTGGTCCGATCGGCCTCAAACTTTACACGTTGCATCACAGT
CCGGCCCTCATCGCAGCCATATGACAATAATGAATCTCGGTAATAGCGCCACCTGCTGGG
AACAGGAAGTATCCTGTACATGCTCCGATCAGCTCCAAACTTTGAGTGCATTTGGATCCC
ATACTTTAACATACAGCTATGAAATTTGGTACACACATGTAACACACCAAGACGCACAAA
AAAGT
>NODE_557_length_576_cov_55.145832
GTCACCATTTGGCCCCTACTGTGCATTACCTCAAACTTCAGTACAAATGCAGAGAAAAAC
TCAGAAATTCTTGCTCAGCAACAGTCCATTTGAGCACAGTTCAGTCAGGTTGCTCTCAGT
AAACAAGGCATTTTCTAACTCGGCACCCAAGTCCATTATAAAGTCAGGGTGTCGTCAAGG
AAGGAGGGGCGAGCCGAAATGAGGGAGAGACACAAACGGAGCACCCAGATGCAGATTAGG
CTGCAGAAGATGAGGGTGTAAAAGGGATTTAATGGTAGGATGGATTAGAGAAATCCTTGT
AACAATGTTAAATAATTATGGTTCCAGCCGAGATCAAAGCGCCATTGATTGAACCCCTCA
AGCCTTCAGCACACAGAGTCTTGGAAAGCAAAGATTGGTAAACTAGTGCTCAGACCACTC
CGGCTGCTCCAGTTAAATTGGATTGGAAATATTAGGATATAGATGAATCCTTCAGGAGGC
TTTCGCAAAGCTTTTGTCACCGGAAATGTAGCTTGGGAACGGTATGAAAGGTTTGATAGT
GTACTGTCTCGACAGAATCATAAGACGAGGGTGTCGCAGCTGTCTCCACTGATACCTAAG
CGTTTTAAGTAGACTTATAGACACACTTGACTGTTATATCAGCAAACTGAAAACTTTCAG
TGCAGGCTTTCATTCAAGGTTTTATTTTTTTCCCCCTCCTTCGTCTTGTAATCAAGAAAt
>NODE_558_length_299_cov_1.020067
ATTTGGTTACACTAAGGTTTACACTGGGAGTGATGGCCGAGCAGGGAAAGACACAGGGGG
AGAGAGGGGGGAGATAAGCAGAGGGGGGGAGAGTCCAGCCTTAGAAATGTAATTGTAAAT
TGTAATGGAGCCCTTCCATCCATCCATCTATCCATCAGTCTGCAGGAGATGTAGCCCTAG
TTTTGTCAATAATAATAATAATAAATTAACCACTACTCTTTCCCTCAATAACATTTCTTA
TTACAATGACAGAATTGTGGTTACATTATCCTCCATGCCATACCTGAACATATGTAAATT
aatcatgtcatatgggtaaacttcctaaggcaaacacggatttctgaaaaaaagtttcgt
tgcaattcttttaatagctggagaatattaaataaatacacacaaacaaacgagcccagg
aacacttaaacaaagcaggtgac
>NODE_563_length_298_cov_1.046980
CTAACATGAGTGAGGACAGTCCGAGCCAACAAAGGCTCAACACAACAGGGCAGGTGGTGA
GATGTATATGAAAGAACAACCAGTAGCAGTCAAGGAGCTGGGGAGATGAAGATGGGGCAG
TTTGTAGACAGCATGGGGTAGCTTATGTAGCAGCGAGATGAAGCCAGCTTGCACTGCAGT
GAGGTGCCGACAGGTAGGTAAGCACAGTAGCACAACAGTCAATCAATGCAGAGCTTGACC
AGACATGAGCTGTGCTGAAGTCAGAATCAATCAAAGATGCCATCAGTGCAAAGAAATGCA
gaactaaggctcatgtggagaagaggcgaacagacactgtcagtgtcgactcacatccta
tccagatgatgtggactggtgtctccattgcgaccattgctgatagaaatgaaggaccaa
agtgtaaagagcaagacctaag
>NODE_565_length_313_cov_2.070287
CTTATTCTGTAAGTGGTCATCATTGCCTAGCTTATTTTATTGGCTTATTTCAGGTATGGC
TTGTTGTTTAACTGAGTTGGACGGTATAGCTGGATTTAAAATTTTAGCTTCTCACAGATG
TACTGCATACAGCGTTAGGTTATGTGGCGGATGGTGATTAGCAGAGAAACCAAAAACATT
TGAGGTCATTCAAGAGAGGCCTGCACTGATTGTTTTCTGTGTATCTGCTAGCAGACAGTA
CCAAAACACTGGTGATGTCTTATAATACGTCGTCATCGGTTGAAGCCACAGCATACAGTG
CTATTCTATTATTCAGCCCTGGACACATATCACTGCTTCAGTGTCAGTTATCGTGGCTCT
TCCTGGCTATCATTGTTTTATAACTTAAAAGGGATATCAGTATTGGCTCAAAAAATGTAA
CATAGACCCTAAATAGTACAGACATTTCAGTGCTGAc
>NODE_566_length_525_cov_26.546667
TGCAAGCATGAGGCATATTTTAGTGCCATATGACTTAAGCATCCCTTCAGGTATCACTTG
CAATCTTTTCTCATTCTATATACATTGTTCAACTTTAATGGGTATCTAATTTGTGTTATC
AGCTTACAGGGCAGTAAGTAATAATTTGCATGGCTGCCCTAAGCAAATATGCTTCCATAA
GCATCCCCATAGTATAGACACTAGAATGGATTAACCTCCATATTGGCTATGCCCTGACGG
TCAATGCTTTTTTAGAAATAAGTAGAACAGATAGTTTAGTTTGGTGGCAATTGTTGTGAA
AAAAAAAAAGGATTTACTACAAACCTTTTTACATTCAGATGCTACTTTGGATAAAAGTCT
GGCACGCATAGCAATGGTGAAATGAAATCTGTGCATCTATATTTCCAGCATTGTCGACGG
TGGTGAAGGCTTCTTACTGGAACAACCACATAATATGGGCATGAACTTGAAATGCAATAT
TTTTTACTGGTGAACTACAGCATGTGCTCTAATAAGTGGCCTCTTGTCCTTCTGAAAATC
CAGTTGCCCTCTAACCCGGATTACAATAAAAATGACTTAGTGTAGCTATGTGTGTCTGGT
CTttactgctatcgctggattttttgttgttgtaggtttttagacattcttccctaccat
attcttaag
>NODE_570_length_573_cov_43.165794
CTTTTAATCACGATGGAGATAAATGGTCCAACAAAGCGCGGTTCGGAAAACAAATACAGC
AACACTGTCTCTGATCATCATTTGATAGTGTGCTGACACGCAAACTCTATTAAGCTGTCT
TCAAATATGCAAAAATGATATGATTTTACAATGATTACATATTCACTTCCCCAGCTGGCT
GGCTCCAAGCGTCTCCATTTGTCATCGACTATTGTGTCCAATTATATGATTAGCTTTGAA
CACTCCAGCACTTCGAGAGCTCTCGTGTGTTCTGCCGCGCAGAGTGATTCACAAACAAAG
TCATTACAACATGTATTCACACATATCAAATAACAAAACAGATGGCCACTGCGCCTGCCG
CCTGATTTGTTTTCCACACGAGTGGTGGAAAAAAAAGTATTTTGTGTGAGCTGTGTTTAA
TGCTGACTGTTTTTATTCCCAAAGAAGAGCAGCTGGCTGTCGCGCTGTTAGATCAGCTCC
TATGAAAGACAATCTTGTTTTCATTAATTTCTCTACAACAAAGGCACTTGTTGGGAAGAT
TTAGAATTACAGCGGGTAAAGCTTCCGGATAATTCATCACAGGGACTTGACAGGAAACTT
AATTGTTTTAAATGCcagttgctgtgagcagtgcggctggtttttctttgatgtctaaca
ggtgggacagatagacgaccctctgatgtttcatttgacctttgacctcgtggttat
>NODE_571_length_511_cov_29.694715
ATTGGGTTGGCAATGCAGAGAAATGGAGCAAAGCGTTTGTGCTGGATTTATCCTGTCAGG
ATGTCACCGACTGGAGGCATCATGGGCCTGTGATGGGAAAACAAACGAAGGGGAATGATT
GTGTAATTTACCTGCTGCTCTTTAAACGGAATAAATGTGGAGCAGCAGCATTTCTGCTGC
TCGTCCTGGATACAGTTTAAGTCAAAGGCTGCTTCGTGTCTAAGACAGAACTTGAATACG
CACTAGCCTTTCCAAATGTGACAGAAACGTTTTCTCTCGCAAATTTAAGCTCTTCTCTAT
GATAAAATGAGAGTGATGATAAAAGGGAGAATGGGCAGTGCCGCCTCTTGCGGCGTGGGT
GGGGCTGACAAGAATAGACTACATTATGCAGTTCATTTAGTTAACAAGTGAAATAATGGG
GAAGCGTGCAGTGGGAATGCCGAGAGAAAGGCACAAAACCCTATTGAGAGCTCTTGGCCG
CTTACAGCGTAACCGTCACATGGCCGAACCGAGTCCACGGCGCCTATTTAAGGAGCGGCT
GTGCGCCTTCAGCACCACTTCGCTGTCCACCGTCCCGAGGAGAGCACACACACTGAACAC
AGCCGCAGTACGCACCGGCTTCGACTTGAACCGCGCCGAGCAACAAGTTTGCAAC
>NODE_572_length_496_cov_43.429436
ACCCACAATCCCTGGATTCACAAAGGGAATGATTGTGGCTGGAATGTGGTGTGTTCCCAG
GAAGACTAGAGAGGGCCATCACAAAAGGAAAACCCACACGGTGGGCACTTTTTCTTCTGC
CATGTACAGGAAGCGAAATGAGAACTATCAAGTTTGACACTATTCACAGCGCCTTCACGG
GGCCCTACAATACCTGGCTGGGCAGACAGAATGCCGGGCTTAAGAAAGGGGGGAAAACGG
CTGGCAAAGTCTCCGTCACGTGAAAGCGTGTCGATATTTCTGACACCTCCAGGCTACGTG
CCAAATAAAGAGCATAGGGGCTTGTCGCTGTGGGGCCGCTGGGCCCACCAGAATGCTGAA
AGCTGGTACTCCTAATACTCCAACAGAGACCTGGGATGGAAGATTTCTGTGTAAACAAGA
AAGAAATCTTACTGCGCTTAAGTTTGGAAAAACTGCAGGAAATAACGAGCAATCAAAAAA
AGAAAGAAAAGCATTAAGAATACGGTCTCCTTAGGCGGGAGTTAAGGTGTCAAAAACCTC
AGAGTCAAATATTCTTATCAACTGTATTGAGATTAATGTGATTTTTCCATCTTTGTAATA
ATACATGCATTTataaaggtggctttgctatgttaaacac
>NODE_573_length_1014_cov_8.287969
TTTAGGTGTTGACATTTCCATAGTGGTTAGAATAATGTGGCAGATACACTGCTTTGTCAG
TCTTCAGTACAGAAAAAAAAAATTGGGCATCGGTATCACCCAAATACAGTAAATGGAGGA
TGAATTTTAGTTCCCACCCCAGTGATCCTGCTCTAGGCTCTGGAAAAAAAAAGACAATGA
TGCAAAAGATAAAACAAAGAAAAGCAACTACATCCTCACTGTGTGTTGGAGTCTTTGTGT
GCACACAGCCACTCATCTGTGAGTGCTCTGCTGGAGCTTTGCTCGAGTGCTGTCAACGTC
TGCTCGCTGTGATATGTGTATGATTGAGAGTGTCGAGTATGTATGTGTGTCTTGTCTGTG
TTCTTGTCAGCGGCTGCCGCAGGCACTCATGCGTCGCCTCCGCACCACGACACACACCAG
ACACTGTTCTCTTGTTCCCCAGATCTTCTTCTGACCTTTCCACCTTCCTCTCCCCCTCCC
ACACTAACACACACACACAACACTCTACTGAATCCATGTTTTTCCCTTCTAGCTGGACAG
CTCTCAGTCCCTGCTCTGTCTCTCTGCCATCCTCCACTGTCCCGCATTCCTCTCTCTCTC
ACTCTCCCTCTCTTTCTTACTCTCTCTCTCTGGCTCAGACCCCGAGGCAGCTTGTTAGTG
GGGAACTAAATATTGATTTGGCGGGCCTGTCGATGCCGGGAGAATGAGCTAGTGTCCACC
AGAGACCTCGGCACCGGCAGCCTGCTATCGACGTTTTCCGTGGGCAGAACAGGGGTGGTG
GAGGGGGGGCTGGAGCTGGTGTGCAGAGTGGAGGAGGAGAAGAGCGGAGTATGACAAGGC
TGAGACTCGCCCCCAGGTCCCTGTGGGGACCGCTGGGACCACCGCAGTCATCCCCCCTTC
ACTGAAACAGACTTTTTCTATCCCCTTTCAAGTCCATCTTGTTTTGTTTTTTGTTTATTT
ATTTATTTATAATTTCTCCTCTCCTCTCTATCTGGCGGTTTCCTCTCACTGTCGGATTTT
TAAAAGCATATTGTCATATCAAGTGGACAACAGGCTCCGTCTTTTTTGTGTTTTTGTCTT
TTTTCTGGAGGCTGGCGGGGCATTTCACATGTGAGGAGATCAGAGGAAGTCCCGATAAAG
ACTCTCGTTGTTGGTTAa
>NODE_574_length_521_cov_59.368523
TTTACATAACCAGGAGCCTGTGCTAAGCGCTGTTTTCTGCTCTACCTGTAAAATCACACT
GTGGTAAAGTGATGCAGGTCAGCTTATTCGAAGAGAAATAATTTACTTGTAATTTGACAA
GTTGTTTCCGCAAGTGGTGCAGATTAGGTTAGATAAAATGACAATATTTTTACAAATGAG
CTAAGCGAGGCATAGGAATAAGCACCTATGAGTGCAGAGACAACACTTTGTCATCATGCT
TCTCATTGTGACATCTGAAAAGACCCACAGGTGCTGTAGAAAGTGACTGTGTTGTCATAT
TTCATTTAGGCATCCTTCTGCAAAGCTGTAATTGCCTAATTAGCTTGTTAATTAGGAGAT
TAGCATTTACTGATAGAGTGGCTTGCTCTGTTGTGATGAGAGTAATACAGATTAAGTGAG
AAGTTATGGGTGCATGAGTTCACAATTTTGCCGTCCACAAAGGGGTCACAAATCATTAAA
AGATTTGTGAAATTGCTGCGAGTGTTGCATCTGAAGATGACGCTTGTCTCTTCCTTCCTT
CCTTGTATCAGAATTGGTGCTGAGGACGGTGAAAGAATGTAGAAGGCAGCTTGTCACATG
GCAGCGAGATCCCTCCTGGTCTGAGTGTCGCCTGTATCATCCCCTGTTGCTCGGGGAGAT
TGGAG
>NODE_575_length_145_cov_13.786207
GAAGGCAAAAGTTGTTTCAAGTGAGTTTGTGTGATGTAATTCAGTGAACCACTGTGTGGC
AAAAGAGGCCTTTTCAGGGCATGAAAAGCTGTTTCAGAGCATGAAAACAGCAATACTGCA
GTTTTTTAAAGACAGTGTTTCCAATCATGTTTTGAGTTCACAATGTGGTCAGATGTGATA
AATATGAAGGCAAATGGTGTTTCAAGTGACTTTGTGTGATACAATTTAGTGAACCACTAT
GTGGCAAAAGAGGCCTTTTCAGGGCATGAAAAGCTGTTTCAGAGCATGA
>NODE_576_length_482_cov_16.605808
ATCAGCGAGGCTTGCTGCGGAGTCCTGGCCTGCTTTCACCTCTCCTCTCTTTACAGCCAT
GATCTTGAGAAGGAGCTTTAAATTGGAAATTATTACACATTAAACCCTCTGCGCACAGGC
CAGGATCGAACTGGATCAATATCTTGCCCAGCACAATAAATCAGATGCTTTCTCTCCCCT
TCTCTCTTTCCCCTTTGCTTTTTCGAGTGGCTATAGGCCACTGCTCAACTGGAACATATT
TAAATTTTCTTGTAACAAATTAATTCCAACATTTTCTCTTGATTGAATTAGGGCAAGTGC
TGGTGCTGTCACAAGTGTTTGGGCTGCTCCTGGGGAGAGACAAATTGCCAGGCCTGGACA
CGGGTAACAAGCAGTGGTGTTGAGTCGCTGATAATCTCCCCACTAATTCTCCATTACAGC
AAAATGAGGCCATAAATCTTCCTGACAGCTGATCGATGTAAACATTGTTTCCCCCATGAT
TACCAGCTCTCCCAGCGGAGCTACTGTCCGCTCACAATCCGCTGAAATTACTCCCGCAAC
AGCCCTCCCTCCCTTCCTCTCCTCCCTGGAACTGGTGTGTGTGAGCGTCGGACTGGCCTG
GCAGGgaaaccaaagtcactgctgtc
>NODE_577_length_585_cov_1.483761
ATATTGAAGTCTGGCATTTTGCTGGCAAACACTGTGTGCAGTTTGTAAATTGGGAAAATG
TGCAGAATCACATCGCGAACGAGTATCCACAAGAGGCGCGTCATTTTTTTACACAGGCAC
ACATATGCTCAGGAAAGCTGTCAGATTTTCCTGCAGGAATAAATGTACCCCTCAGAGGTA
ATGGTGGTAATTAGGGAGAATCAAAGAGCCGACAGAGATGAGGGCAGAAAATGAGGAGAC
AGACGGGAACAGAATAAAGAGACAAATGAAAGAGAGGTGAGCTGAAAAATGCTAAGCAGG
TTGGAGGATGGTGCAGAGTGAAGGTGCAGGAGAACAGGTGGGAAAGTGAGAAAGAGCAGA
GCGAGGTGCGCACACTTTGCCTTTCTGCTCAGTCAGCAGAGAAACTGAGATGAGAAAAGA
AGGTGCAAAGAAAGACGGCGGCTTGTATGTGAAACGAAGTGAGAGATGCGACAATAAAGG
AGAGACGGTAAATGTAGGGGAGAGAAGAGAGAAGTGTGACATCAGGAAAAAGAGACGACT
GCTGAGGCTTCAGGATTTGTACTGGATAGAATATCCAACATTAGACAGCTACATCCAACG
CTGTGACGCATGTTGCTCAGAAGGGGGTCGCTGTTACACaaccgcttatgctttcgctga
ggtttgactggcacaagcttcatgagagcgccatcgatccatctaccggagtattaatgt
gtctgtgtt
>NODE_578_length_305_cov_1.609836
ATTACATTTCACATTACATGTAAAATACGACTGCAGCATCACAGCAAGCTTTGCTATTCC
TTTCCATCTCCGAATAAACTCCTTGGCAGTCTAACTGTCCCGTGAGCATTAATCATCCTT
CAGGACTGACATGCATCCCGAGTTGAGACAGTCCTGAGGATGCACTGCTGAAGTGGCTCT
TGAATCCCCTCTGAATGTGCGTCTCCACATCCAGACCCTGGGCCCGTCTCTCCTGGAGGG
GCAGGCGAGGGTACACGGCCGTTGGAGCCGGGTAGGAGGACCGCCAAGGTAGTAGGAGAT
CATTACGCACCGCCGAATGATTCAGGTGCGGAACTAGCCAGTTTCGAGGTGGGTAGGAGA
GGGTGGAGGTATGGTGGGGTGCGTCAGGTGTGGGCAgtaaagctgggaggtaggaggacg
cctctcgtcggacgtccatctctgctgac
>NODE_581_length_571_cov_12.059545
TGTGATAAATATGAAGGCAAATGTTGTTTCAAGAGACTTTGTGTGATATAATTCAGTGAA
CACACTATGTGGCAAAAGAGGCCTTTTCAGGGCATGAAAAGCTGTTTCAGAGCATGAAAA
CAGCAATACTGCAGTTTTTTAAAGGCAATGTTTCCAAACATATTTTGAATTCACAATGTG
GTCAGATGTGATTTCATCAAAATAAAATTAATAACGAGAGAGTCTTCCTCTTGGAAAGTG
TTGGGAAAAAAAATGTTTGCTGCCAACTTGCCTGTGGTGACAGTAAACATTCCAGAGCCG
GGCTGGAGTTTGGACTTGCCATTATCTGCCACAGCTGTGACAACGCCTGTTGGCTGCAGG
TTTGTGGCTGGCCACACTGTGTTTACCTGGAAATGAATCTGAAAAGCGGCTGGACTGGGA
AGGCACACAACCCAGCTAAATAAAAACTGAGAGTGGTCATTGCAACGACATGCAGTGGGA
GGGAGTCCAAAGTTATTGCACTGGCCCCAGTGGGTCAGGGCGCAAACACAGGCGTAAACG
CACTAAGGATATCCTCAAATACGCACCTTTTGATATTGAGAGGAATGTGGTGAGGAATGC
CATTCGATATGGTTTATGTTGACTGTATCCAGGGCATTGCAGATTCAATACTTGGCTCTT
GTCATGTTAAAAGAGCCTGTGTTGACCGCGTCTTTCATTTATCAAACAAGGTGAc
>NODE_582_length_301_cov_1.036545
TTTACCTGTATGCATACACGGTTCTATGTACAGCATGCATGTGCCTTCGTCTTACTCTGC
AGTCCCCACTCTGCACGCCACTCCATGTATTCTTCAGCTCTGTTAATAGCTGGCTGCTGG
AGCAAAATAATTGTCATTTTCCAGCCAGTGGGTCTAAAGTCATACAACATAATGAAATGT
ATAAAAAAGAGGGGGAAATGGCAGACAGGAGGCATGCTAAATCAAATGTAGAGAGATCTG
AATAATTTAAGGCACAGGAAGGCGAGAGGAGGAGGAGGAGGTGCAAATGGAAAGATGTTG
aaaagtatcatttaggttgacagcgctatgtgctaatgtgtgtgcatctatgagggcagt
gcaatatgcacagtggtggggaatggagaaataaatatgacaatataaggcgtggatctg
tgctggctgttaagcaagtgcaaat
>NODE_583_length_248_cov_4.693548
GTTTTCCCAAACCCAGGCCGAAACCCTAACCCTAACCCTAACCCTAACCCTAACCCTAAT
TCCAGACCTTACGGCTAGGGTTGGCCCATACTACAGGACCCAAAAAAGTGTCACTACAAA
CCTATACCAATCAACTCAGAGCGGTCTGAAACGCGCTCTCAAGCGCCTTCTGCGGGAACT
TATCTTGGATTCAACGCTTCCACACTTACTGCGATATGCACGTCCCATTGTCAGTGAATG
GGAGAACATTTTGGCCAATATCTCCGGAACCAGACGTGCTAGACACCTGGAAATGCCACC
TGCCCCACCTAATTTGGCTATGCTGAAGACGCCGGTCTAGGTCCCGAGTCTCTACGACCT
TCCCGTCCCGAGATACAGCAAAAAATCACAGG
>NODE_587_length_722_cov_37.398891
CAATGAACTGTTGCCCGCTCATGTCACATAAGGTTTAAATGATAAAATGCACAGATTAGC
TCACCAACCCACTTAAACCAGGATGAATTCTAATGCTTCTCACGGATATCATTGCATAAT
TTACCAGCCTCTCTTTCACAGCAAGGAAATCAAGAAACAGGGATGTTTTTGTCATTTATT
TATTCTTCTCCAGTAATCACCCCGCTAACGCCTACAGGGGCCTCCATCTGGGGAGATCAC
CCACGGTTGCGTGTGCTGTGATGCCAGTAGGTGGTCCTGCCCATGGCTTGGTGGGTGAGC
ATGGTGTAGTCCCTGCTGCCACTGCTGCTGACATATCAGAGCTGTTTATTAAGAGGATGA
CAACTCTATCAAGCCCCATAAGCGGGCCCTCGTGCACAGGAGTTCTTTTGTTACTTTCAG
GGAGGGTGTCATCAATCTTGCTGCCATGCTACTCTCTTGAGCTGTTGATGGCAAACACGA
TTCCTCCCTTTCTGCCTGGCCTCTCCCGCCTCACAGTCTGGAATCAGGCGTGGTGAGGGG
GATCGAGGAGATAGGAGGACTTTCCCCGAGAGTGCCTTTTCTTGACAGGCGACAGAGCGG
ACCGTTTGGACACCAGGGGTGGATATATGGGACCATGTAATGAAAAGACGTTGACAGGAC
CTGCTTGCTCTGTAATGAAGGTCCTCTGGAGCTGTGAATGGATACACACATCTTTCACGC
TTTTGTCTCCCTGCCTTTCCCACAGAATCCATCTCATCCATTTTAACCAAAAAGGAAGGT
GTAAGAGAAGCATCCCAGACAACAGCTCACAGTTAACATTTACATGCAACGACGTGGTGT
GAATTTTTAATGCAACAGCAACTAAg
>NODE_588_length_336_cov_1.848214
TACTGTATAATGAGTGCTTGCCAAAGCTGCTTTTTGTCACATTCCATTCACTCAGACTGT
ATGCAAACAAGGTTAGAGTGGATGCAGGCAGGACAATAAAGTAGACTGACAGCTGCAGAG
AAACCCAGGGAGCATAAACAAGTAGCTGCTGCACGCCGAGGCTGTTAAATAACCGGTTTA
AATTCACAACCCGCTAACTGAATTAACCTAACCGAGGCAGATTAGCATAGCCATGAATTT
CCATATAACATTTTTATTGAAGCTAGCGGTAGTGGGAGCTGGATGCTAAACTCAAGGTTA
AAGCTCTCCTCATGCATTAATCTCATTACTTGAGCGAAGCCGGCCAGAGGCAGGCTTGGC
TGGAGACGATGCTGGAAAATGACAACGAATCACTGCACAGTGTGCAACAGGAATAAAAGC
TGAGAGCAAGTTTATGTGGGGTTGGAAAAACTGAGCAAATGGGTTTTGTACTGTGGTAAt
>NODE_591_length_454_cov_3.112335
AACAGGTCCTGACATAGCAAAGAACATTAGTGGTGTAAACCTCCACATCCTGATTTAAAA
AAAACAAAAAAAACAAAAAAAAACAAATACCACTTGGTGCACTAAATACAGTTCTGCAGT
TGTAGAGATGCTTCTTTGACAATTAAATTTAAAATTGATAAAAACTGCAGCAGTATATGA
TCGGAAAATCAAAACTTAGTTGATAAAGTTTAAGTATTAGAGAAATGGGATTACTTATCC
AGTGCAGGCTGGATGCAGGCTGGATGCAGGCTGGCAACCAGCAGGATTACAGTGGTGGAT
TGTCTTTTGTCTGGCAGAGACCGACTGAATGAGCTGATTAGTGTAGCTGTTTTCAATTTT
GCAATCAGGCAGGCTGCAGGCAGGCAGAGAGAGACAGAGAGAAAGAGACAGGGAGAGCGA
GACAGAGAGAGAGCAAGACAGAGAGAGAGCGAGACAGAGACAGAATGAATGGGAGAGACA
ACGAAGGGGAGAGACAGAGGCAGAGACAGAACCAGAGAGGGAGGAAGGAAGAAGGGGAAG
TCAGGCAGGGGCAGAACAGGGATCCTGAcaagtgtggtttcatttgatagaaatgaaa
>NODE_592_length_584_cov_2.609589
TTTCCAACCAGGTTTTGAGTTCACAATGTGTTCAAATGTGATACATATGAAGGCAAATGT
TGTTTCAAGAGACTTTGTGTGATACAATTCAGTGAACCACTATGTGGCAAAAGAGGCCTT
TTTCAGGGCATGAAAAGCTGTTTCAGAGCATGAAAACAGCAATACTGCAGTTTTTTCAAA
GACAATGTTTCCAACCAGGTTTTGAGTTCACAATGTGGTCAAATGTGATAAATATGAAGG
CAAATGCTGTTCCAAGTGAACATTTGTCAGGAAATTCTGTGGACACACCATTTGGTAAAA
TTGACCTTTTCAGCATGCCAAACGTTGTTTCAGAGCATGATGACAGCAATACTGCAGTTT
TTTAAAGACAGTGTTTTCAATCATGCTTTGACTTCACAATGTGTTCAAATATGATTAATA
TGAGGTTAAAAGTTGTTTCAAGTGACTTTGTGTTAAATCATTCAGTGAACACACTATGTG
GCAAAAGAGGCCTTTTCAGCGCACGAAAAGCTGTTTCAGGGCATGAAAACAGCAGTACTG
CAGTTATGCAAAGACAATGTTTACAATCATGTTTTGATTTCATAATTTGTTCAAATATGA
TAAAAATATGAAGGCAAATGCTAGTTCAAGTGAACATCTGTCAGGAAATTCGGGGGACAC
ACCATTTGGTCAAACTGGCCTTTTCAGCATGCCAAACGCTGTTTCAGGGCATGAAAACAG
CAAAACTG
>NODE_593_length_308_cov_1.012987
ATGACTTCCTAGGACTTGGGAGAAGACAGAGAGAGGGAGAGCGATAGAAGAGAGGAGAGA
ATGAGGGTTTGGAGAAGGAGAAAATAGATAAATAAGAGAACTCTGGATTTGACAGAGGGA
GGACAGGGGAGAAAAGCTGGTGCAGGGAAAGGAGAGGAAAGAAGGGATTACAAAGAATAA
ATCAAGAACAAAGCAGAGAAAACAACTGCTACAAAAGCATGTCTGGGCTGTGTGCGCCTG
TTCCCCAGCCTTGTCTCTGCATAGTCAAAATCCCTGTTAGACAACAAAGGCGAAGGCTAG
tcattgtatttcctggatacagaagagcttggcaaattaaagctgcatcagggagggaga
ctgagagagacacagtggcttaattctgttcctatggcagcagaggcttcctcactgctg
gaccgcagttaataactggtaactttgattaa
>NODE_596_length_531_cov_67.210922
GTGTTCACACAACAACCAGACATGATACACTGCACTTAACCTTTGCTCTGATTTCAAACT
ATGCCACAAAAACCTGCACATTGGCGGCAGTCTCTATAATCCTAAAATCTGGGAGCCAAA
CAGCAAAAGTAGCCGTACATTCGACTATAAGAAGTAAACCTAAACCAATTTCTGTGTGCT
CTATGGTGTGCTTTTTTCCCTCCTCCTCCTACCCCTCCCCACGGCTGAGTGAAATGGAAT
TGCCTCTCACATTCAAAGACAGCTCTAGGAAGGTGATAATAGAGCTACTCCCTGCTGTCT
GCAGGCAGGAAATAGGAAAGTGGCATATGGGGCCAGGAACCAAATAGAGAGGAAATGTGA
CCAGGCAAGGGAAGGAACTAAAGGAAAGGTTAATGATCAGTTCTGAATTCTACAGGGAAG
AGAACTATGTTCCAAGTTGAGAGGAAAAATAAATCTGACTTGATTTATGTCTCCACCACT
CACGTCTCGGCTGTCACAAACAAACACGTGGAGACTAGGTTATTTCCTTGACAAACTTTG
CCAATGGTAAGGCTCATAGGTAAAATAAATATCGTGATCAATTTGTTTTGCCGTTTGAAT
TTTTAATCCATACAGCTGCAGGACCgagaggacgatgcatgctgcaaataaaaaggtgta
gagcaaagaatacag
>NODE_597_length_315_cov_1.936508
GTTTGCAGACAAAAGGAGATGTATTCAAACAGGGAGGTCTGTCTGCAAACCATTTCATCA
CAACTTATTCTCGCTGATCTGTATCACATATTTCTTCTCTTCAAAAAAATAAATACATTA
GCTGAAATTATTTTCACTAAAACAGTTTTAGAAGTAGAAATGGACATACTCTGAGTAAGC
TAGGATTTATGTTTGTATCAAACTGATGTAACCTCAAACTACAACATCTAAATTCTAACG
GACACAAGACATAAGGTATACTCTAAAAATGTGGCACGTTGGGCTTCAAAATGATACAAA
GCGCAGGGCTGATTACAGAGAGTTTTGCACCAGTGGGGAATAAGAGAGGACCTCCTGTGC
AAGCTGTATGGTGAAAGGGGCACCATGGTGCACAATCTATCAGGGTTTAAAACAGCActc
agacaagggaggtacagatggcgccatgacaaggtgaca
>NODE_605_length_510_cov_50.941177
ATTTCTGTAACAGCTTATCATATGACAAAAACACACCACCTTCAAATAGATCATTAATGG
TGCTTAATCCTCTAGAGTGCCAGTGTTTCCAATACACAGATTTCTTCCCAATACAAACAT
CAGGATTATGCCACAATGATGAATTTGGCCAGGCCCCCTATCCCACCCAGCATGAATGGG
CCCTCTGTTGGCTAGAGCTGGCCCTGGCCACCCAGTTTTATGGGAATCTGCAGTGAATTA
GAAAATCTGTCAATGCGAGAGGAGTTGCGCAGCGCGGATATGCCGTGTCACTCCACCTGT
AAAAGAACTGCTCTTTGTCCATTATCTCCCAGGCTTACCTGAGGAGAGTTAACCTTGAGG
TCAATAACATCTCCATGGTGTTTCATGACTGGCTGGGCCTGGGCCGGGGGGTCTGAGGAG
AGCCATTGTTAACATGCGGGCTGCAGACCCACACTTCCTCCTGCTTTGGCTCTCCACATC
AAATACCTCTGGGAAACAGATCTGTAAAGAGCAGTGACGGGAGCCATAAAGATGTGATCA
CTTTCACAGGAAAGAGCAGACACTGTACTAGTTTGTCTTCATTGTGGTTAATATAAACGC
TTCATTTCTTTAAATGAAGTTGCAGCATCAGGGTAGGTTCTCCCAGGAcgtaat
>NODE_606_length_378_cov_32.579365
ATCACGGCCCCCTTAATAAGTGAGTGATGCTGCGGATTTCTGAATGGACAAACTGCGCAA
AGGCAGCCGTGCTTCGTGGCGAAGGTTACGCCATAAGATGCTGTTGGCTTGTTAACCTTT
CAATTAAGGAAATGTGCGCAGCATGCGCATCTAAATGCGCTCCTATAGCTTTGTGCGGTA
ATTACAACATTTGGATCGACCCGCTATTGATGACAACAGGTTGACTTGCCCCGCAGAACG
CACGAGAGTAATTGCTTAAAGGTAATTGTGGAGAAAAAAATAATGCGCTACTATTAAAGC
CGAACAGAAAGAGCACATATGGCAGAAAAGAAGAGGTGCGTGTGTCAACTCTGTGGGCCC
ACCGTGCATATAAAATTGTGTGACAATTGCCGTGGAAAACACTCCTGGTGGAAGGCAATT
TCACAAATAATTTTAGCAACAATTAGGGAGTGTGGAGGGGTGAAATGGCGATTTCACATG
CAGATGTGCCGGTGGGAAGGATCTGGTACCCTGCCGAATAGC
>NODE_607_length_541_cov_10.597042
ATGACTACACTCAGCTGAGATTGGACAGGCTAATCAGGCCGTGATTTGACTTGCCTGTCC
AATCGCATGCCTCTTTTGGTGCAATGAGGTCATGTCATTTTACTCCTTTTGAACACACAT
CACACCAGAGTCACAAATCACACCGTTTCAGTACAGTAGTGCGCTATAGGAAACTGCTGT
ATTATGAGTTTTTAAGAGGTCAGATATGTTCTTTGTGTGCTGACCTCTCCCTCTCGGTCT
CACAGAGCGAAGTGCGTGCCGTGTGGACCAGATCTCAGGGGCGTACGGCTGGTGGGGGGA
GCGTACCCTTTTCCTAACCTCCCTCCACTCCTGTCGCACCGAGAACTATGTCCCGGGACT
GCACCTGCTCACCTTCCAGCACCCCCGCAACGACTCCCAGCCTGACAAGGTACGGAGTCC
AAATCTTAAATAAAAACTGTACTAGTTGTGATTGTAACAGCTTCCCTTTCCTCCTTCCTT
CCTCCAATATTGCTTTGGCTCCACCACAGTTCTCCAATTTGACTATTATGATTGTATCAT
TTATTGTTCATTCCTCCTTTGTGTTCTTTGCTTTTTAATGTCTTGACTCCAGTTCTTCTC
TTTTTTACTTTCTCTGTTTGTTTTGCATAGACAAGgttctttttttcaactacgctgttg
aacttgtggtgcagttttcagagaa
>NODE_608_length_296_cov_1.385135
GTGACCGTCACAGGCCTCACTGGACCAGTCTATGCTGCGTGAAGGTGAGCTCTCTAAATT
TAAACCTACAAAACAAAGATATCTTCACTGCCCCGATCAGAAATATCCCAAATTCCTCAC
TTCTCCTCCTCCTCCTCTTTCTTCTTCAGATCTCGTCTCCCTCGTTATGTAGCTGTACAG
TACCTATGCATATACTTTTGTTGTTACTTGATGATTATTATTTACTGCATTAGAACTAGA
TTTGCACTTTTTGAGGATGAGTAAAGACAAGAGCCTGAACACTCTGATGTGACAGTTATT
ATCGTTCGCCCAGACCGACAGATCCACCTCAGGTGTAGATTTCGCCTATTTCGAGTGCTT
TTTGGTGATCCATATTCACAAGCatattcctgctctctttgtcatgacagataaaaacag
tactcgcagtgaaaggtcat
>NODE_609_length_524_cov_27.864504
TTTGTCAATTTGAATATCAAAAGGGGCTAGCATGGGGCCCCTTGACTGTTAAAGGCACAC
TCCCATAGCTTCCACGAAGCAGGTGTGTGATGATCAATTATTAAGGATCCCACTCTGGTT
ACTCTTAGTGGGAGGTGGAATTAGGGATCTGGGGGTTTGTGATGGTGGGAGAACATCTTT
CTGTGTTGGACCTGGATGGGGGAGAGACAGTGGAGAAGGGAGAGGGAATACTATTTACAT
AAAATTAACAGTTCAAAAGAATGAGTTCACACACCAATCAAACTTGTTAATTGACTGTCA
ATGGTGTGTCCCTGAATATACAACACAACTACATTATTCATCTTAGGCCTTGACAGCGAA
GACAGTCCAATTTGCATGGGCGTTCTAAACGTGATCAACAACCACAAAGCCACATGCATT
TTTAATAGGCCAGAGATGGGATCCTTTAATATTCATAAGGGTCAAACAATTGCATATGAC
ATTAAACTTTCTATAACAAGGTAAGTATTTTTCAAATGCTAGCCTTAGCAGTCTAAATGG
CCCACAGAGAAAAGGGAGAATGTGCTGTCTTCCAGTAGTGAATCAATGCTACATGCTTAT
GTTGGTTTatgtctgttcatttgattcttaataatatttgatatttgctgccataattca
aaagttaa
>NODE_611_length_452_cov_38.413715
TGCGAGTTTTGTACTGACCATGCAAACTGCTGTAGGCTTTGTAAGGTCATTATATGATAA
TGAAAATCATTACAGAATTACATGGGGGTTTAGGACATGAGAGCAGCAGGGAGGGGAGGG
GAGGGCCACATTGGGTTTGATAAATGGACTGTGAAGGTGCCCATCTGGCCCTCTCTATGG
CTTTTTCTTCCTGCTCTTTTATCCACTCTTGTCCTTTACTACCCCTCTTTCATTCTCCTC
CTCTGTTCTCCAGTGGGCCAGTGTAAAAAGCGAGCGGGCCTGTAGTGAAAGATTAACAGA
GTGCAAACCCAACTCACCTCTGTGGAGGAGAAAAGAGGAGGGGAGACAGGCGGAGGTGTT
TATGACCCAAAGCAGGGTTTGTGCCTGACTTGGCAAACCCTGTCCTCCCATCTCTCAGTG
TGGGCCGGTAGGAGAGTAGGCAGCCATTGACCTTTGGCATCAGAAACAGTTGGACAGCTC
AGGATGTGGGAATCGCCGTAGTTTTGAGGCGCTGGGGTGGTAATACGTTACAAGCTTTGA
AATTGTCCTTTTCATTTGTGCCACAGACCTTGCTCCCCACAGATTAGTTTAGggaa
>NODE_612_length_663_cov_26.069382
ATGCGTAATAGGCCTATGGCCCCTCGCCAAAGAGGGAGTTAACGGTGGATAACACAAACA
CGTGAATATGGATGTGTCCCAGAAGTTTTATGCTTCTGTCATTGTTCCTCGATGCGGATT
TTAAAGATCTGAGGCGGTGAACGAGCGATCAGTCAGGAACTAGTATCCCCCCATAAACTT
GTGCCGCCGTCGCTTATTTCAATCACGTAAGACCCCTAATGGCGTTGTCCGGGCGAGGGT
GTTACGTATATCTGTACAAGCTTTCCCTGACAAGCCCGGCTTGTTGATATTTGTCTTTTA
CTGTAGAGCCACCAAGGTGTTGCCTAAGAGAGTTTAAGCACGCCGATATTGCAAAGGGTT
ATTAGATTCATAAGTCAGCGAAGTGGTGGGCGATCTACTGAGCACAGCAGAAGTTCTCAT
ATGATGACTTCAAACAAGACACATTACCTACCAGCATCTGTTGGAGTGAGTGGATATTAA
GACACTTCTATCTCCAGGACAGCGTAGGGGGAAAATGGTAAGTAGCAATGGAAAACACAC
AGCAATAGGAGAAAGGGGGGATGATTACCAGTTAAATAGTCGTGCTTGCTGTTTGGTCTT
GGCAACGCATTGCTTGGAGAAGGGTTGGACTCTGTGGCTACTTGAGAAACTCAGTATCGA
GACCCGTGTCTGATGAGGCTGATGTTGACAAAGCTTGTGTGAAAAAAAAAGACTGTGTGG
CATTTCTCCGCTCAGGATATGCCGGTACAGTGAGAGGGGTAAGGAAATATTACATTgtgt
ctgcgcgcaatgtgctgtggatgtgat
>NODE_613_length_417_cov_19.357315
GGAGTTAAGACTGAATCAGCTGTTCACACAGCCTCTCACATACACACAGACACGATGCTC
AGACGTGCACAAAAGCTCAATTTGCACGGTAGCAAACACACTTTTTTTGCACACAAAAAC
ACTCACACACCTAAAGAGGGGGCTATGCCTCCGGGGGCCACGTCAGTTACCTGCTGACAC
ACAGGCTAGTGATTGATGAGACGCCGGGGGCGCTGGAGTAGACTTTGTCAGCTGCTCATA
ATTTATACATCTTATCTCCATCAGAAGAAAAGACAGAGTGCCGCGTTGTGTATATGGAGA
TGAAAACACTGGGCTTGTTTAGGCAGCGGTGACAGGGTAGCTGCTAGCTGTTAGCCGCGG
CGCAGAGTGAAAACTCAGATTGCGATCTGTTAGCTTTCTCACCAGGTCCCTCTGTGGCCA
GAGCCTTCACTCTCTACCTGTGATGAATCCTCTGACTGTCAGTCATTTCCACTCACTTTC
ATTGCCTCTCTcgcgctgtctctcatgtttcccctctctctttgtgtctcccttttcttc
tctctgtctcactctcttgtg
>NODE_614_length_389_cov_28.334190
TTTCCCTTTTCCCTCCCTCCCTCCCTCTCTCTCTGTCTTCTGCTCTTGTGGGGAATGATG
GGAGTTGTTTAGTGACAAATAAGTAACCCATTCGTCGTCTTCCTGCATTATTGTCATGCT
TCATCTTTCCCTTCCTTGTATTTTTTTTGCTTCCTCTCTTTTCCCACTCTCACTCACTCT
CTCTCTCTTTTCGTTCTATGTTATTTCGTTTTTTTGCTTCAGCAGGACACCTCCATGGTT
TGGGAGGGGCTGGGCGGCATCTGTCCGCCCTGGGAGCCCTGCGACAGGGTGCGGGAGCGA
GAGCGGGACCCATCCATGGAGTAGGAGGAGGACAGGGAGGTGGTGCGGGAGCGGGACAGG
CGGGTCATGCAGGAGGAAGCCACTGTGGAGAAAAGAAAGAAATGCACAATGAGATTACAT
TGTGTAGAAAGTGTAAAACAATGCAGAAAGGTGTAAATTTCTAAAGGATAAAGCTGACGT
TAAAGAGCATTTTTATTATTGCTTTTAGTCACATTAAAATATATAaaaataaa
>NODE_615_length_386_cov_2.930052
GGTTGAAATTGCAGCCACACTGTAGAGCTTTCTTTCTGACATTTCCCATTCGCCGAGCTG
GTTCTGATAGATTTAGTCATTCCTGGCGCCAGACGAGGGTGCCGGATCGGTGATGCAACT
GAAAAGTCTGTGCAGCAGCGAGGAGGAGATGGAAACACAAACAGAAAGGTGACAAAAAAG
GAGGCGACAACAGAGCCGAGAGGGGAAGGTGAGAATATTAAGAGCAAGCGAGTTTTCCTC
GGGTCGAGGCGAGGCTGGAAACTGTGCTGACAGTAGCAGCTCAGACTGTCAAAGGGCAGA
AACCAGAGGAGGCAGGAGGGCAGAGAGAGAAAGAGGTGGCAGCTCGGGTTGAGAGGAAGG
TAAAGGAGGCTGCAAAGGTTGGAAACAGTGGCTCATTTCCCTGCGACAGTAGCAGATCTG
AGCAAAGAGCCTGTCAGAGGAGTGAGGGGAACAGCAGAGGAGGGAGTAAATAAAAAGGAG
GCGCTGGCAGCCAGTCGGTGGAGGCGGAGGACGGAGGGGAGGCTGGAAAg
>NODE_616_length_308_cov_2.613636
GGGGAAGTCTGACCAAAGTGTTCGACCTCTTCCTGCATTACGATCAGCTCAGGAAGTTGA
AGTAGAAACAAAGGGGAGGGCTGACACTCAGAAACATATTTTCCCTTTGCCTTTTAGTTT
TTCCTTATTCAGTCCTACTCCGATCAACAGGAGCAAGAAAAGGGGGGCAGAGAGGAGGCG
GGGTTTTAGATGGAGCTGAGAGAAGCACAGCAGTCAAATAGTCAATCTGTGGAAATATGA
TGGAGGCCAGCGTTGTTTCCCAGGACACAAGGTGAGTTTGTGAGGGGTCTGTAACAATGC
GGCTGAGTGAGAATACAGTGCAGGAGCTGTATTCTGTCCAGGCACGGGACGTCGTAATGG
TCCCGGCAGGGAGTGGGAGTCGGGGGTCGAAAGCCACACAGCCAGAGcaggaaaaacaga
tgtgatgactcactgactaatatataggtcag
>NODE_617_length_406_cov_18.423645
CTGTTGCTTTCTTCATTTTCTTTTTATCTCCTTCTACTCGTTTAGTTCAGGCAGCCCCCC
TCCCTTACCTCCCCTCCCTCTACCTCTCACGGTTGCCCCATTTCACCCCTCCTCCCTTCC
TCTTTACCCATCCCCTCCCTATTTTTTCCTTCCTCTCCCCCCCACCTCCCACTATCTCAC
CCTCTCTCGCTCTATCACTTTCTCACTAGATTACCCCATCTCTCCCTCTCTCTCCCAGCC
TCACCTACTCGATATTCCAGCCTTGTTCTCCTGCAGTCTCCAGCACAACTTTCTGACCCA
CTTCCTCTCTCCTCCCTGGCCCCCTGATCAAAGCCTGCAGGACGGCATCGCCTTGGGCAG
AGGAGAGGGAGCGCGAGATGGGGGGATGAAGGGATCCGAGCTGGGAGAAGAGAGGAAGAG
ACAGATAGAGAAAGGATAGAGCGGCACGGGAGAGAGGGAACAGAGAGATCACAAGGACAG
GAAGAGGAGCCAGGTGCCCTCTCAGCCCAAGGACAAAAGCTCTTCCTGGCTGATCACACA
CACACACACa
>NODE_618_length_792_cov_33.486111
TATGACTTCTAATTAGCAGTGTCCCAAAAACATATCAACAATAATCAACGACATTCCATA
ATGTTTCTGAACATCTGCGTGAGGCTGAGCATTTCATCAGTGCACATTGAATGATGGCCT
GTTTTAATGCGGCATCAAACTCTTAATAGCTGCTTTGTACCTTTTCACGTGCGGGTTCAC
TTTAGAGCCATCTAATTCAAAACAGGGATTCTCAATTATGCAACGTCCCATTTACATATG
CTAATTAGGATCATATTAATTATCTTGAAATTGGGTAATTAGCCAATCTCAATTAAGGCA
TTGTTCATTACACTAAATGCACAGGAAAGGTGTTTGAAGTTTTTCCCTATGCCTTTATTC
ATTTCTGCATGTGTGTATGTGTGTGTGCGTGCAAGAGAGAACTGGGCTGCCTGCCACATC
TGAATCAAGCCTCGGTGGTGTATTTAATAATTTAAGCATCCCAGCTCATACAAGGGATGC
ACCCACAGCTTTCATCGTTACCAAGCATATGGTTCTGTAATGAGCCTGCTTGCTTGTAAA
ATAGTAATGCCAGTACAGAGCAGAAGAGACAACAACCAGCCTTTTCTCTTTTTAGCCACT
CAAGCTAGCTACTGTGCCAGCGGTGGCCAATGCATTATACAAGCTTGTTTGGGTTCCCAT
GTTGCTAAGCCGATGCTGAGAAGGCCAATTTGTGCTAACAATGAAAGGAAAGTGAAAAAA
AAGAAAAGTAAAAATCACTGGAAGAAGCAACAGACAGAAGATGTCAAATGCAGTTTTCTC
CACCCAAAACAAACAGTGTACCTGGGTGGAGAGGAGATTTAACTACTGCTGTAAACTGAC
TCACAGCTGTGAATTTGCATCTGCAGCCAAGGCAAATATGTTAtcatgcttcctgactgc
ttgacatcttttgtatgaagcataaatatatgtatt
>NODE_619_length_494_cov_51.481781
TCTTTTTTTTTCTCCCCTTCCTTTAGTTTTTGACAGCATCATAATAATCTGGGTATCTTC
TTGATCATGCCCCATGTTTTTTTTTTCCCTTCTTTTCTTCCTCATCTTCTCAGAGACGAG
TTTCAAATTGCCTGCGTCAGGACTTTGCTAATTAAAGTCATACTTTCAAAAATGCCATAA
TAACTGTTAATTAGCTTGATGCTATTTTCAGCATAATTTGCTAATTAGTGGAAAACCTGT
ACAGCGTTTCTCTCTAATTACAGTATGGCTCCGCACGGCGCATCTGTGCCTTGACTCCAA
ATGATACCATTACAAAGTCCCGTATTACGCATTCTCTCAAAACAGTTAATTGCCTCCACA
GATAGTGAGATACTTCAGTCAGCTGATTTTTATGGTAATAAATGGACAGGCACAGACAAA
AACCACCCTGGTTCATATTTATGAAATATGAAAAAGGAAAACAACCTCCTTATGAGATGC
ATGGAGTTAGTTTGGAATATAATCTGGTTGGTTCTGTGATGATTTTGTGTGCTCATGCGT
TGAGTTACTGAGACTTTTAATGAAGTTTGATTTATTCTTTGTTGTAACCTTGCGAGCGAG
TAAGCCATAACATTGTAAttaaagtaaaaaatgtggag
>NODE_620_length_313_cov_2.757189
TTTTCATGAAATAACTTGTGTTTTTTGTCTATTTGCAGTGCAGTGAGCTCTCCTGGCCAC
CATAGATTCCTCAGTCCAGTTTCATAAATTTGCATGTGTATAAACAGAAAAACTTATACA
GTTATTATAATTAAAATTGTCTGTAGCAGAAATAAACAATGATATGACTGCAGTTAAAGC
TAGAAGTTCAAACTGCAAGCATCTTGGCTCCTGCATATGCCTCATATTGATCAGAGGATG
ACAAAGCTTCACATCCTAATAAATCAATCTCATCTTTATGCAGTATGGCAAGGTCTGGAC
GAGTGCCAGACACTTCAAACAAGATTTGTTTGTCTATTGGAAGTGCTGTCAACAACCTTG
CAACATTCAAGTCTGCCCAAATGCAATGTGACTCACCGAGCAGGGATGGCACTGATGGGC
TTCTTGTAGATGGTGATgagtttatccagcaccacat
>NODE_621_length_461_cov_10.609545
TTTATTCAGAGAACTTTTGAGGAGATGCCTAAGTGATCCCTTTACACGCTCTCAGCTGCC
TCGCCTGTACTCTGGTAAATGTGTCAGCCCTATAGAGAAATAAGCCTTCCAGAAGAGTTT
CTTCATTGTTGAGGTAATTGTCTCCTCTTTGACAGGCACATTCATCAGTGGCTTAATGGT
CAATCAAAAGTTGGCAGGCAGAGTGTTTTCATTCTTTCCTATCCACTACATTAGGAATAC
TTAATCAAAATGTCTCCCGGTAATGGCTGTGAAGAGTTCATGACTGACTGATCCGTTGTC
TGTGCCGATAGAAAATTAACAGCTCGGCACTGGAGAGATGTGGGCCTGCAGATAAACAAA
TTGTGCATTAATATTTCATCTTCAAGACCTGGGATGTGCTATCAAGCGGTGGAATATTCC
TGGGCTGTGTTGTCATTTTTCTCGCGTTCTTTTTTTCCTCCCTCTCTCTCTCTCTCTCTC
TCTCTCTCTCTCTCTTCCTCCTGTATTCTTGAAGGCTCTTTGCAGCTGTAACTCATTTCA
CTTGATGACTTTACTGGGGTTACAGAGAGTGACGACAAATTGATTACCTGGCAGAGCAAG
AATGG
>NODE_622_length_348_cov_6.436781
CTTACTATTGGCAGCGTGACTTGGTGTCACTCCGGCTTGTGCCATAAATGCTGTCAGAAA
ACCTCAGCTCATCAGACTCAGTGGGTGATGACTAGTGGAGATGGAGACAGATGGGCGAGA
GACATGATGATGACACTGTCTGCTGTCTGGGATCACAAAAAGCCTCATGGAAGTGAGAAT
TCATACCAGCCCATACTGACTGCCAACTGTCCTGCCTCCTCTCTGCCCAAAACGCCAACT
GGCGAGTGGCGCACGATTAGTTTTAAAACAGGAAGATGGCCTAATTCATTAAACATGATT
TTGAGTTTGTACCACATGCAAGACTCATTATATATTCTGAAGTTTTTTGTGTTTTTCAGC
TTCTGCCCTCAATGTCCATTTAGTAGTTTATGAGGTGCTTTAGATTTTATTAGTCTGAGT
CACCCCCACTGTGTAGTTAGCAAAATGTGCACACCACAGTTATCAGTGACATTTGTattt
cagatatgtgac
>NODE_623_length_300_cov_1.823333
TTGACTAATGAATGCGGGTCCTGTCCAGTTGGCCAGGAGCAGGAGGATGATGACAGCCAG
GTTTAACAATACAGACATTTAGTAGAGCTGTTATGTACTGGTGTGTGTGGGTGTGAGCTT
GGGAGGTGTTCTTCATTTGCAGGCTTACAGGATTATAAAGTGAGCAAAACTAAAATTATA
GCTTTCCATGTTGCTCTCACTGACTGAAATTCAGTTTGATAACATTTGCAATGGCTGAGA
TCTTCTTTTTTTTAAACTTTCAGTAGGTAAATCTTTTTTTCAGTTGGGTTTCACTACATT
GTTGATGCAGTGTTTCAAGTTTCTGTGTTTATTCTTTTGTCTTGAGTTCTCTTTGGGGGC
TTTTACTTGCAAATAGGTTGGAGGGAAAGGGTCAGAAGTCCTAGGGTCAAGGGTTATAGC
TCATACAAGACTGTAACTAGTGAa
>NODE_624_length_320_cov_1.637500
AAGGCGTCAAACTTACAAATGAAACTTAAAACAAAAAAATCGAAGGTTAAAATTAAACCG
GCTCCCAGAATAAAGTCTTCCAACAGAGAATCTTCCTGCCCTTGAGCGTCGACAGGAGCA
TTCATACAAACATCTTTGAGATCAAAAATAACCACAAAGAAAAACAGCACAACCCACTTA
AAGAACACGTTCTGTGTGATTTGAATTTAATAACAGTTTTATAATATAAACATGAAAATC
CCAGTAATACCGGGATTATCCTTTAATGGTACAGTAGATACAGTCAAGTGTATATTGTGT
CTAGCTGGTTTAAAATAAATGTAACAGAGATTCTTCTGGAGATAAACCAAATTTATTACA
GTTATGGCTGCATTTCAGACAGTGTTCAGCAAGTTAGGACCGATTACTGAAACTACAGTG
TTTGCGAAGCATGTTAATTCTGTAATTattttaacaaaagttat
>NODE_625_length_383_cov_1.477807
GTTTGCACACTTGCTTTGATCTGTGTGACAGCATCACTACAATACAGTCTTTACTATGAG
CGCAAAAACAGGTTTGATCTCTTAACATGATCTACATTTGATTTGACACAGTTTCCTTGA
AAACATATTATCTTGTGAATTGTGGTTACCCATTGTCTCATAGTGTTGTCAAGGAAAAAA
ATAATACTTTGTGAAGCTGTGATGGTACATCAGAGCAGCAACAGTGATTGTCCCATGGGG
TCACCCATGTCAAAATGTAAAGCCCTCAGTGCCGCTGCTATGAATTGAAGCATACATGTA
AATTGTACTAAAGGCCCACAGGAACAGTGGCCAAACTACAGCACATATGATACACACACA
GACGATAACTTGAGAGATTCAAACAGGCTGTCACTCACATGACCTCCTCATACAGAAGAC
GGACCTACAAACACTGCACCACACcaacaaccaaaccccccagtgtggtcattctaacac
cagtattactagcactgtcttgctcctactctacccctcctccaaac
>NODE_626_length_326_cov_1.671779
TTATCTTACTTTTTGTTTCAGTGCCATCTTGATATAGTTGTAGTAAGCTGCAAAAATTCG
TAAGACTGCCTGCAACAAATTTCCCTTTTGGGACATTAAAGTTTATCTCATCTTATCCTA
AGATAACACTGTCTTTATTTGTGACAGGAGAAGCTGATGACTCCAGTGCCAGTGTAGAAA
CAGAGGAAAAGGAGGCAGAAGCCACTGCTGAGGAGGAGGAAGAGCAGAAGGAAGAGGAAG
AAGAGGAAGTGCAGGAAGGAGCGGCAGAAGAAAAGGAGGAAGAAGTTGAGGAACGTGAGC
AGGAAGCAGAGAAGGAGCGAGAGGAGGCAGAAGAGGACAGTGGCATCCTGAGCGATAAGG
AACGGCAAAATGAGGAAGTGAACGAGAAGGACAACTGCTCGGCCTCCAGCATCTCCTCTG
CCAGCAGCACTCTGGAGAGGGAGGAGAGGGGGAGCAATGAGAATGGTGAa
>NODE_628_length_425_cov_1.600000
ATTGCCTTCTTTTTCAGAGGGGCAACAGTGTCGACTGATGTACACAGAAAAGCTGCAGTC
CCATCAGCCAGATTATCCACTTGTGTGGGACTAACAGTAGAGGAGCTTTCTGTTGTGTTG
GCATTGAAGTAAATTTACATATGATAAAAATGAAGTCAAAAGTTGTTTCAAGGGACTTTG
TGTGATATCATTCAGTGAACACACTATGTGGCAAAAAGGCCTTTTGAGCGCATGAAAGCT
GTTTCAGAGCATGAAAACGGCAAAACTGGTGTCTGTCAAAGACAATGTTTTCAAACATCA
CAATTCACAATGTGTTTAAATATGATAAACATGAAGTCAAAAGTTGTTCAAGTGAATTTG
AGTCAGGAAATTCAGTCTGCAACAACATGTGGCAGAAAGGACTTTTTACCACATGAAGTT
GCACATGAAGTTTgtaaaacattttgactttgacttcacagtgtgttcaaatatgatata
tatcaaagcaaaagctacttcagcttaatctgcgtgagggaattcacacaaaagtggtct
tatcagcatgccaaatgctgtttcagaat
>NODE_629_length_300_cov_2.066667
CTACAGTTCAGATGGAAATACAGTTTAGTCCAAACAAAGCCACCAAAGTCTGAGTTTCAG
AGGTTCTGACTCGTATCGCAGGAAGACCAACGGAGGAAACAGAGACGAGCTGCTGAGCCA
ACAACATGACATCACTTCCCCTTAGACCTACAGCAGGGATGACATCATTTCCTTTCACTG
CCTCGTATCTGCAGATTGTTACACAGAGCTGCTCCGGCACTGATAAACACTGGACACTGT
GAAAAAACAGACGCTAAAAATGTTCAAAAACTGTAAGAAAGCTGAAAATAACAGCAAAAA
TCTGTCAAAGTGTGAGAGCTTTATCTGATTTAGACTTTTTAGAGTCTTTGTGAACACGGA
TTTGTGATGTGGCTGCTGCTTTACGTGTAAACTATTTTACAATTAATTCCCCGTAATTTA
TCAAACAGGAAAAAGCTGTAAAAc
>NODE_630_length_507_cov_14.710059
ATCCTTCCGCAGGTTCACCTACGGAAACCTTGTTACGACTTTTACTTCCTCTAGATAATC
AAGTTCGATCGTCTTCTCGGCGCTCCGCCGGGGCCGCTGGCCGACCCCGGTGGGGCCGAT
CCGAGGACCTCACTAAACCATCCAATCGGTAGTAGCGACGGGCGGTGTGTACAAAGGGCA
GGGACTTAGTCAACGCGGGTTGATGACCCGGCGCTTACTGGGAATTCCTCGTTCATGGGG
AAAAATTGCAATCCCCAATCCCAATCACGAGTGGGGTTCAGAGGATTACCCGCGCCTCTC
GGCGAAGGGTAGACACGGGCTGATCCGCTCAGTGTGGCACGCGTGCGGCCCCGGACATCT
AAGGGCATCACAGACCTGTTATTGCTCAATCTCGTGTGGCTGAACGCCACCTGTCCCTCT
AAGAAGTCGGACGCGACCGCGCGGAGGGCCGCGTGACTATTTAGCAAGCCGGAGTCTCGT
TCGTTATCGGAATAAACCAGACAAATCGCTCCACCAACTAGGAACGGCCATGCACCACCA
CCCACGGTATCGAGAAAGAGCCATCAATCTGTCAATCCTTTCCGTGTCCGGGCCGGGTGA
GGTTCCCCGCGTTGAGTCAAATTAAGCCGCAGGCTCCACTCCTGGTGGTGC
>NODE_631_length_343_cov_20.827988
GCTCCACCAACTAGGAACGGCCATGCACCACCACCCACGGTATCGAGAAAGAGCCATCAA
TCTGTCAATCCTTTCCGTGTCCGGGCCGGGTGAGGTTCCCCGCGTTGAGTCAAATTAAGC
CGCAGGCTCCACTCCTGGTGGTGCCCTTCCGTCAATTCCTTTAAGTTTCAGCTTTGCAAC
CATACTCCCCCCGGAACCCAAAGACTTTGGTTTCCCGGACGCTGCCCGGCGGGTCATGGG
CATAACGCCGCCGGATCGCTAGTTGGCATCGTTTATGGTCGGAACTACGACGGTATCTGA
TCGTCTTCGAACCTCCGACTTTCGTTCTTGATTAATGAAAACGTTCTTGGCAAATGCTTT
CGCTTTCGTCCGTCTTGCGCCGGTCCAAGAATTTCACCTCTAGCGGCACAATACGAATGC
CCCCGGCCGTCCCTCTTAATCATGGCCCCAGTTCAGAGAGAAAACCCACAAAATAGAACC
GGAGTCC
>NODE_632_length_393_cov_1.450382
TTGAGCCCGTTATAGAAATTCTCAACTGCAACTCTACCAAATGTGATGCAAAAGAAATGA
AGCACAACAAATGCTACCTCCATTATAGTCTTACTAGTTCCACTTTGTCATTGAACGTGC
CACACTCTGCAAACTTTTAAAAAGGAATGCAAGATTTATTTTCCCCAAAACCTTACAGAT
ACAAGACAGTTTAGCAATAGATTTGTTGAGTTTATGCAGAAAGATGACTTACATTTATTC
TTTTTTCAAAAACAGTTTTTCTTAACTCATGTTAAAATGTGGCCAGATTCCAGAGAGTCG
TTGACGACAGAGACAAAGCCAGACCTGGCAGATGCAAGGACATTTTTAAAAATAGATGTT
GGTAAAATGTCAAGGGGATTCAGGGACGGTTTAATACGAACAAATGTGAGCTGTATTGTA
AAGTGCAGTGCAGGGAGACAGTAAAACAAGCTTAGCATTCACCAACAACATTAAAAACAT
TGAACATTGGTAAAGCTACTTTTTATTTTAGAGTGGCTGTGAAGGTGTTGTCATAAt
>NODE_633_length_291_cov_8.281787
TAGAGGTCTTGGGGCCGAAACGATCTCAACCTATTCTCAAACTTTAAATGGGTAAGAAGC
CCGGCTCGCTGGCTTGGAGCCGGGCGTGGAATGCGAGCCGCCTAGTGGGCCACTTTTGGT
AAGCAGAACTGGCGCTGCGGGATGAACCGAACGCCGGGTTAAGGCGCCCGATGCCGACGC
TCATCAGACCCCAGAAAAGGTGTTGGTTGATATAGACAGCAGGACGGTGGCCATGGAAGT
TGGAATCCGCTAAGGAGTGTGTAACAACTCACCTGCCGAATCAATTCAGTAAGTATGCTT
TGATATGTTATATATAGAAAAACTGGACACAAAGTGCTTTCATAATATTCAAATACATTG
CATTTGTATTATTCAGTATTTTTACCAGTACAATGGGTCAAATGACTGTACAATTATCag
gatttacatactgac
>NODE_634_length_685_cov_37.708031
GAAAAAAAAAAAAAAAAAAAAGGGAAACTAAGTCAGAATGGGAGCAGGCACAACACAAAC
ACAGACCAGTGGGACAAAGGAGAAAGAGAAAAACTGTTCAGTTACCTTTCCCAACATTCT
TTTTGGTAGCTGACGAAGGAGAGGGAATCATAGGTAATTTCAACTCAGCACGATTTGACT
CAGTCAGAAGGTAGTGGGACTTATAGGCATATGAACTTAATATGGTGTCAGTAAGGTCTT
GCACTAACAGCCCTACACAAGACACACAGGAAGAGACGGGGGTGAGCCGCAGTCAAACTC
GAAATTAGCCAAAATTCACAAAAGAGAAAGAACAAACACATACGCACAGTCTTACGCACC
CACGCACACATAGTTGTAACACAAAAACAAAAAGTAAAACAAATTCGTCCCAACACACAG
AGGCCAAACAGTGCACTCAACTTATTGTTACATATTAGATCTAAACTGGCTAAAAGTCGC
AGAAAAGGGTGACAATCCTGTGTTTTCTCTCTCATCAGCATTCAGGACAGGCGTGATTGA
TTAAGTGGAGTGCAGTGTAGCAGCCTGAATCATTCATAGTATTAGTATTGTGATGGAAAA
CAAACATTACATTTCACAGCACCGCTATTCATGAACAACAATGCCAAACATGGAACATGT
AATATTAAAGATATCTAAACATAAAATATCTAAACACAGTATGTGAGTTTTCAGTTTTCA
CTCATGAGATGTATAAAAAAaagtgattatactccaaaaaaagtttaaaaactacagtca
tggagggcgatctggtcccactgatgctctagtgtgaaggtaaagtaag
>NODE_635_length_332_cov_1.478916
GTAACTACTGGCTCATTGACTTCCAAGCTTAGAGAAAAGATGTTCAATCAGTCAATGTGT
GGATGGACTAAGGAATCAGGAATAGTTTACTAAATGCGCATGTGCAATGTCACCAGTGAC
GGACTGGAAGCTCTACAGTGAGTACAGAATCTCTCTGACAAGACCTGAGTAAGCTAAATT
TACATTTGGATTGTAAATCACAGAAAGATGTTATGTTGATATTTTCCAACTGGCAAGGCA
AGCACAAGTCAAAGATTGTTTGTGTGGAGGCGGACTACAACTAAAGATATTGTAGTTCAT
TGTACTTAGGTCTTCGACTGTATAATCTGCTTAGGTCTGACAGAAAGGACTGAATGTGAG
GTGAATCAGGCTTTTAGCTGTAAAccagcataaagaacatcctctacggttgtgaggtga
cccagaggactagttcacctacacatggtgttattttctcctcactgaaagtattt
>NODE_636_length_499_cov_6.122244
GGAGGACGGAGGGTTATCAATCTCCACGCTGCTCATTGGGCTCGATTACTGTATGTCCTG
CTGATCTCTGATGTGCTGAAGTTCACACACAGCGTTTCTTTTCCTGTCTTTTCTGTCCAT
GTCATCAGCTGCGATTGTCTCCAGCGAGCAGAACCCCGTCATCATCATCGCGGTGGTGGC
CGTGGCGGGGACCATCATCCTGGTGTTCATGGTGTTCGGCTTCATCATCGGGAGAAGGTA
CGCTCTCGCGGGCCCCATTGACTCTCCGCTCCTGTGAGTCTGCGCTTGTCAATTAGCCTT
TCTGTCACTCACAGGCCTCCACGTCTGTGGAGGTGTCACACGCGCACACACGTGCACCCA
TCATCTCGTGGCATGCTGTGCTAATGGGTTGTGATGCATCATTTTCTCCACATCAAGCCC
CACCAACTTTTTTTTTTAAAGCTATTTCTGCAGAGCCATAATGAGACAAGTACTCCAGCG
TGAGAAAGCTTTGGCTCTGCACTCCTTGTGTTATCAGCGTGTACGATCCTGAGTGCAGGA
CAAGCATGGTTTTTTCTCTATTTCTTTTCTACCATCACAAAGCACCACGTCTATTGTCAG
ATAAtaccgtcttcatctgtgttttcatctgcacggaagaaat
>NODE_637_length_511_cov_14.863013
ATCACAATCACTTCCAGGTCACATAGAAAGGCTTGAAAATTCAATTACAGACTGTAATCT
CTTAATCTTCTCACTTGCACAGTTGCGTGTAGAGGGGGCACAGCATGCATGAGACGTAGA
ATACAAAGTCCATACATGACTTTGCATGAAAATCTGTCTCCTGCGTGCAGCACACCGAGT
CTGCTTTGGGCTGCTTCAGGAAAATGTGTCCCGTCCCACAATGTAAGCCGTTCAGAACTT
ACATTTTGCTGAGTGCGATAAGTCTGCGGACTACAATTCGAGTCTGGCGCTGAGCCAAAC
ATCCTCGAAGAGTCTACTCTAATATCTGATCTATTATAAATTCTTCTGCCTTCAGCGACA
ACAACAACGAGTACATGAAGAGGAACTGTTCGCTGCCTTTGAGAGTAACAGGGAATGTTT
AATTCATTCTAGTACATGCAGCCCTTCAACATGTCGATGGTGTGGGTTCGACTGTCAGAC
CAAGAATAGAGTGTAATATCATAGGCGGAGTGAACGGGTCATTTTGTACCTGTCCGATGA
GCTGCACGATGAAGTCCACCACCAGCTTGGAGTCCTTGTTGAACATTCCCTGCCACAGCT
TGTCCACGACCCGCTGGGTGAAGTAGAAGACGTTGTTGACCAGAATCTGATAACT
>NODE_638_length_390_cov_8.164103
CTGAAAGGAGGGCAACATACGGCGGCCAGAGACGCGCTATTGTCCCCTTGTCCCTCTCTT
TTAATAGGCCTCTTCATTTCCAATCAATCCTGCTAAATGCAAGTTTAATAGCTTTTCAAT
AGCAGCTTTTCCCCCCAGAGGGTAGCTGGGATTTTCTCTCTCTCCCTCTCTCACCCCTTT
TCTCTCCCCCCTCTTCTTTCTCACTCCATTCTCTCGAGTTTGTTGAAAAGGGGGCTTCCG
AGGTTGTTGGCAGTGTTTATTCCGCACTCAATTACCCACTTCATCTCAGGGTGCACCGTG
GACTGAACCTTACCCCTCGCCTTCCCTCACCCCTTTTTGCACCCTCCCGCCTCTGTCACC
CAACAGCACAATTAGAGCCGCCAAACAGTGAGCTCATCAGGAACGTGAGTTCTCCGCAAA
CTCCAGACCGTTGCGGGTTCTCAACAACCGCCTCAAAGCCTCATTTTTTCACATGCGCCC
ATTGTCTCTCCGTCTCCATCTGGGGCGTTAatagatagttgagcagggagaaag
>NODE_639_length_579_cov_13.875648
TCTTTTCAGTGGTTTGAATTAAACTTGTCGTCATGTTGCTTCAGTCGGTTTCTGTGCCAG
AGAACCTTGAGACATCCTTTATGTACAAAGATCTAAGACTGCTTATGTGCCAAGACAGTC
CGACAGCACACACACACGTAGGTACAAACAGTACTATTCTCTTTTTTCTCCGTATCACAC
TCATCCACCCACTGATCCACACACAGAGACAGAGCAAGCAGTATTGATTTTGCTGTCTCC
AGGCTGTTGAGAGTGTGTATACTTGTGTGAGTGTGTGTGTATAAAAGGGATTAAGGCCTC
GCTCAGCTAAGATACCATCAGCCATCAACCCTGCTAGTCCGCTTCGGGCTTTCCCGGCTG
CCGCATTGTCTATTCTGCTCCGCTATGTGAAAAATGTTGAATATCAACAATGGCTTTCAG
TGGTGTATTGTTGAGTTTTTGTATGAACTAATCTTGCCTCAGTGAAAGAGACCTAGGGCT
TGGACAAAACGTCTAGAGCCACAGCATTCCTAGCTGGCTCTCCCCTTGAACACTGAGCAG
AAGGCTGGGGCTAAGGGAGGCAGAGTAGAGGGAAAGGCAGGCTGGAGGAGAGGCAGGGAG
AGGGAAGAGCTGAGGCCGGGGTAGGAGCTCCAAGGCTGTGGGTTAAGAGGATGACAAGCC
AGGGGGAGATTTGGGGGGGAGAAAGTGTGAAGGTGGGAGGGCGGGGTGGAAAGGTGTGGG
AAA
>NODE_640_length_352_cov_16.727272
ATTTTAAACAGGCACCAGTCATAGTCAGTCATAGGTAGGTTGTGGGGGCATAATAGTATC
TATTATGATAGTCGATTAAAAGCATCTAGATTATGTGGAGCACTGACAAAGAGTAAAACA
GGTTGGAACTATTAAAGTTCTGCTATGTAGAAATCAAATGGTTGGATAACACATGAAGTA
TGACTGAAAGAAAGCTGCATGTGCTTTTTTAACCTTTTGCAGTAGATGACTTAATTTGCA
AAGGGAAAGCCGGTCTCCCTCTGAAGTGCTACCTCTCTTTCTTCCTCTCCTTCTGCCTCC
CTCATTCCCTTCATCTCTCCTTCTGTCCTCTTTGGACTGTACCGTGACCTTCACTGGCGT
TCCACCTGCAGGAAGCCATGTTTGATTCTCTGTCCGCCGAGACGCCTGCTTGACAGCAGA
ATGGTGTCATAGGACCGAGTGGAGGAATTTCTCTTTCTCTGTCATCATTAAGGGGCTTCC
CCCTATGGTGAGGGGG
>NODE_641_length_447_cov_8.308724
ATTACGCTGGTTATTTTTTATTGCAAACTTCCCTCACAGTTTCAGTTTAATGATTTTCAA
ATAAACACCCAAATCAGCATCCCAGTGCGTTTAGCAAACCCGTGTGTTTTTTTGTTTTGT
TTTATTTTGTTTTATTTTTTCCCAGAGAGAGCGAAAAAAAAGGGGGAGAAAGAGAGACAA
AGTTGTGCGGTGTTGGTAGAATGAAAGAGGAGTCTGGTGGCAGGAGTGTAGAGGAGGCAG
CATATGGCTGTAGAAAGAGCACAGCTGGAGGTAGCATCTCCATCTGAGGATGATGTCAGA
GCAGCTGACAGGCTGCCATCCACCCCACCTCCTCCTCCTCCTCCATCCCTCCACCGCCTC
CACCCCTCCCCAGTCCTTTATTGTGAGTCTCAGCGGCAGCCTGGGAGAGTTAGTGCTGTG
TATGTGTGTGTGTTTGTGGCTGCCGATCAGCGCCAGTTAGGAGGAGGAGGAGGAGGTGGA
GGAAGAGGAGGAGGGAGGTGGTATCTCGTTCCCCCTCCAACATCTCCTCCACTTTGCATC
TGTCCCTCGCAGTTTGAACAGCGTGTTTTTTTTTTTGCCTGCCTGCCTCCc
>NODE_642_length_339_cov_3.008850
GTTTTATTTGGAGAAAAGGATGGAGAAAATAAACCTAGTTGTTGTGTTTTTTTTAAAAAG
AGGGAGAGTGAGAGAAGTGTGAATAGGTCAAAAGACGTGGTGGGAGTTTTTTGAGAGAGT
GGATGGGGATTGGAAGAAAATTTTGGAAAAAGATGAGAAAAGAGCTGTTCGAAATGGAAA
AAGGGAATGGAGGTAGACAGAGGTGGTGCGTTTTGGAAACAGGATGAGGGAAGGGAGGGA
ATAGTAAAAGTAAAGAACAGTCAAGGGCTAATTATAGGACAATGAATGAAGGCAGGGATA
GTACATGGAAAAAAGTGTTTAAGCAGAAAAAGATCCTTTCATCTTCCAACTTTAAAGTAT
TCATCCTTTCCTGCCTTAATCTATTCCTACCTGGCTAGTCCAAAATTAATTTAATTGATA
AAAAAAGTGTCAGGATTCAGTTTTAATTGTTGAAAGCAGTCATGTTggagaaaaagaagt
aat
>NODE_643_length_336_cov_3.773809
GTAACTGTCCTGCTTTCAATACTTTAGTTTGTGTTACAACAGCGTAACCTGTTAAGGTTT
TCCCTTGTTCGTTCTTTTTTGATGATCCATCAACATAAAGAACTTCCCCTTTTCCTAAAG
GTTGGTCTTTTAGATCACTTCTGCATTTAGCCATTTTTTCAGCTAACTCCTGACAGTCAT
GCTTTGTACCATCATCTGGTAGTGGCAATAATGTGGCTGGGTTCAAGGTTGTACATCTCT
CAATTGTTAAGTGAGGTTGTGATAATAATGTTGACATACAAGATAGGTGTCTAGCAGGTG
ACAAAAATGTCATGTTCGTCTGTAGGAGGAGCGCAGAAACTGCATGTGGAACTCTAAGTG
TTAGTGGATGGAACAGTACAATTGCTGCACTAACTTCGACTGCCATAGATGCTGCAATTA
CTGCTCGAACACAGTGAGGCAATGCACATGCCACGCTATCCAATTTGGATGAGAAGTAAg
>NODE_644_length_458_cov_17.106987
CTCGAGCTATGCTATTAATACTAGGGAAAAGGAGAAATCAAATATTAATCCTTCAACGTC
CACCTGAAATTGAAAAAAAAAAGTGTGGACTTACCATTTTGTTATTGATTTCATGAAAAT
GAATTTCACAGACTTTCTCTACGATGTCTTCACTCTCAAAAGTTATGAAACCAAATCCTA
TGCAGAGAGAAACAGAAGGGAGGGGAGGGAGAAAAAGAGGGAGAATATAAGTTAGTGGTG
AGCCTTAACAAAACTTCAGTAACTAAAAGAAAATGCACCACAAGATGGAATATTATCGTG
AGGCAGATCCAGGAACTATGCGACTACATCTGTGGAGATTGGCTTGGGCATGGAAAAGAA
CAAGTGAACAAGACAGACATTGTCCTCTTTAAATCAGGAATATGATGAAATCTGCCACAT
TATTAAGGGCACTCAAGGACCTCTTCTACAAAGAGAAGATGGAAAAACAGCACAAAGCTC
ATTTAATGAGATTCAGGGAACTAGGGCCCAGCATCTGAATTTCATTAAATGCATTTTGTG
TTCTTTTTATTGAAAtctcactgtataacaagccctcatttttatgttaatacaggcctt
ag
>NODE_645_length_644_cov_21.159939
GTCAGAGTTTAATGGTAATATCTCACCCTGCCTTGGCCTCCAGGGCGATGACTTTGTGCT
GTTGATTAGGCCTAGCATTATTCACAACCAAATTACTGCTTTGTCCACCCTCCCACAAAG
TCCTCAGCACAGTGTCCCTCCATCTCCATTTGGGAAGCCGTGGCTTAACAAGGCGGAAGA
ATGCCGAGGAGGGGGAAAAGAGCTAGCAGGTGTGAGTGGGAGTGAGCGTCCAAGGCTCAT
GACCAAAAAGTCAACCTGTGGTAGATGCACCCCCTGGTACGTAATGCTTCCACTTCATGG
CCCACACACGCCATGAGTACACACGCATGCCAGCACCCAGGCAACAGTGTGTGCTGCTGT
TGGCGGGGGCAGGGCTCTCATTGGCAGTGGGAGAGCTCTATCCCGCTGTCCGTGTTTACA
GTCTTCAAGGTAGGGGCGCACAGTACTTGTCTTTCAGGTGGATGATTAAATGAGTGGCAC
AACAAGAAGTGAAACAATTAGAATTTCTGCCTCATTATCATGGTAATCTTATCAGTGGGA
TAATGAGGTATTAATGGATATTTAATGTGCATCTCATAACCCAATCCCTTGGAGAAAACA
CATAAGGAAATCGCTGTAAATTCACTTAATGATGGAAAAGTCCCCCAACGCCATATTCCG
AAGAATGAAAAATGGTGGATGCAAATGAGAAGGAACCAAGGTCAATAAGACTGCAGGGAC
TGAGTGAATGTCAGAGAGAGAGAGAGAGAGAGAGAGAGAGAGAGAGAGAGAGAGAGAGAG
AGAGAGAG
>NODE_646_length_833_cov_16.036015
GTTACATGCTGGGATCAGGGGAAAGAGGTGATGAATCTGTCAAGACAAGTTCCCAGCTCT
AACTCTAATGTTTAGCTAATGATTGCCGGCTTAGGCTCAGAAAGAGAGCAAAAAGTTGAG
GAAATGACTTGTTAGCACGGTTTTGATACGTCCAGGACTCCGCATTCACCTACGACCGCT
CTCTCAAATCTTCTCATCTAGATGAAAACATTCTCATTCAGCCCTCTTTCCTTTCTTCTT
TCTCCTCGCCGAGTCTAATCTTGTAAGCCATTATTTTTCTATTTCCCCTCTCTGTCACTT
TGCATTATTTTTGCTGCTGTAATTCCTATTCGTCCCTTCTGGAATCTTCCTGTCCTTCTT
TGTCCTCGGGTCTAATCCGGACTTTCTGCCTGTTTTCAGTCCCCGGTCCCCATTCTCAGC
GGGGTTCAGATGGAATAGCCATGCATGACGCCCCTTCTATGGCAACCACACCTCCACAGG
AAGGCAACGCCGACTTTTCGGATGGGCAGAGAAGGCCTTTGAGAAGCTGGCAGCAGAAGT
AAATCCTTCTCTAAGGAACAAGGAGAATTAGCAGGGAGCAGTGGACTAGGGATTTAACCC
TACCCCTCTCCTTTGAAAGGCACAGTCAGTCCCACTCCTGCGGCTAGCCACAATCAAACA
GAGGAGGAGTGGGGAGGTGGCAGCGGGGAGAGGAGAACACAAACTCCCTGAATGACACAA
GCAGTGGATTGTGGAGGAGCCTAATCCCACTTTAATACCTTTCCAAGTTCAGCTGCTAAA
GAATGCTCTTTAAAACAACACCACTGTGTGAGCAGTGAAGGTTGACCAGGGGGAGGCACG
CCATTCAACCTCCCCAACATTACCTGATTAGTGGTTTGAGGACCAGGCCTCTGGGCCGGC
ATGCCAACAGGAGACAGAGTGGAAGATGTAAATGATGATTTTATATATAGAAAAACAcac
caacaggggccggtgat
>NODE_647_length_392_cov_38.237244
CTTCCATTGTCTCCCTGAGGGGAGGTGACCCCGTGTCTGTTGGTTGTATCAGCAGCCCTG
CATTGTACTCGGGGGGGGATTTAGACTCTCAAAGCATCTTCCCGCTGCAGCTTTCCCAGC
AAACACCCAAAGTGGTATCTCGCCTTTTCTCTCGCTCAGACATTAATCTTGCTCTACCCT
TCTACATCAAAAATGCTTGTATTGTCAGGGAGCGCTAATGTTTGCCTCCTATTCACTATA
TATACACATATATGTATTTTTGTGTCTGAGGGAATCAGTCGAATGCATTGTTCCCAAATC
ATTGTAATATCTATTTAGAGTGGCAACAGCACTGGCTGCCGATGCTCAGTATTCATGGAG
CATAAACCAGCCTTAAGACTTAGAAAAGCTGAAAGGGCTTATCCCTATATTCTTAAACTC
CCCTCTTTTATGTTGGTCTTAGGCATTAAGGATAGGATTGTGAATAGCAATTGTTCAACT
GCTGCACTGAGAGTGAGTGTGTATACGTGGGTGGGGGTGTTTTATTCCCTGGCAAA
>NODE_648_length_296_cov_2.175676
GTTGACAATTAATTTCTCAGTGTGACCCTTAGTTCTCATGCACAGCGCATATATATAATC
TACAGCCCACAGCATATCATTCTTACCGGCAGACTGTTGCTCAGGTAGCGGGCGACTAAA
AGGGGTGTCAAATTGATGTCAAGATAGAGGCATATTAAAGGGCAACAGCCAAGAGCAGAC
AAGCATCCATTTTAATTACACGCTTCAGTCAGAATGGATCAGATGTTGCTAGGAGGAGCA
CCCAGCGTGGAGAGGACGCTTGAATACTTAAACGTAACGAGAACGTTGATGGAAAATATT
GTGGAGCTTGTGCAGCATAAACTGAAAATAGGACGGGAGACGGAAAAAGTGCAAAAAACA
GAAAAGCGGCACGGAGACATCAAAAGGGTGGCGAAGATGTGGAGAAGTTGTGTAATGTGT
GGGTGTGCGGTCctggtgac
>NODE_649_length_299_cov_13.946488
CTCATAATAGGCTGTTTCTGCGGCTCCTAACGGGACAAAATGACGAACCTGAGAGATACA
TGTTGAACATGAGGTTTCCTCCGCAGTCCTGTCTCATTGTGTTCACTTGTTCAGAAAGGG
TTGGATTTCATTTCGTTGGTGGCGGAGGAAAAGATTTTTATTAAACTTTATCTCATAACT
GTGATCTGGAATAAATGCGGGTGGACAGATTGAAGTTTCCAGGCAACTGTCACTGGCCCC
CATCTCTGAGACAATATTCAGACAGCAATTTCCCCTGGTGCATTGCTTTAATTAAAAGAG
CAATTTACCTCTGTCAGCCCGCCTGGTGCCCACAATAAAAAGAGGCCGATAGAAATTCGG
CCCTTATCAATCCACCATCACAGTTTAATAAAGTTTCCGCGTTAAGATCTGAGTTTCTAT
GGTGAATTGAAGTGTTTGACATG
>NODE_650_length_301_cov_1.764120
TTGACTCCTAATAGACTCTAATACAAACGAGTAGGGTATGTCTGCAGAGCCGGAGGCTGC
ACTCTCAGACCTGCACTCTTAGACCTGCACTGTCAGGGCTGCACTCTTCTTCCACGGCCG
TATTTTTGCAGCATTTTTTGTAGACCACCTACCTCAGTAGAGTGCAAAACACATGGTTAA
AGTTCGCGACTTGCTGTGTTAACGGGGCATGTCACCAATAGTATGTCACTCAAAATATAC
TGACAATTTAACGGGTTAATTTAAGACGTATTCCACATTGATTTTGGCCCCAGTTGGTAT
TTCTACAGAAGCGGGAGCTGCACTTTCAGGAACACAGAGAGTATTCCACACAAACTACTA
CTTCAGGTCCTACCGATAATTTTAAAGGTTTAATTCACCCAAATAGTATTTTTTTTAACT
AACAAGTTAAGATTTTAAAGGTTTa
>NODE_652_length_145_cov_1.351724
ACATGTTTGTAAACATTTTCTGTGACAATCTGCAGGAGTGCTGTTTTTATGCTCTCAAAC
AGCGTTTCGGGCGCTGAAAAGTCCACTTTGGCCAAACGCTGTCTCCTCTCACTATCTTGA
CACAATGTCACTTGAAACAGCTTTGGCCTTCATATTTATCATATTTGAACACACTGTGAA
GTCAAAACATGTTTGTAAacattttctgtgacaatctgcaggagtgctgtttttatgctc
tcaaacagcgtttcgggcgctgaaaagtccactttggccaaacgctgtc
>NODE_653_length_304_cov_1.934211
AAAACCAGGGGCCGGACTGGGTCCTGGATTAGCTGTCACAGCTCCGGACAATAAGCACCA
TAAGGCTCATAACTCACATCTTTGGCTTAACATCTCATTTCACATGTAAGTGGGATGTTC
TGCTGTGGCTGGATGGAAAAAGTTTATGTAGATTTAAAATGAATTTGTGCTTTTGTTGGG
CGGCAGGAAAAATTGGAGTCCTTCCTGGGTGGTGTTAGTTGGGAACAGTCTGGTGTTCTT
TAAGGATCCTAAATCACAGACACCTTCCAGCTGGGTGAGAGCTCACACAGACTCTGTGTT
TAATGATTTTAGTCCAGGTAATTTTTCTAGAAAAAAGACACATTGTTTGTTTGTTTGTTT
GTTTGTTTGTTTTACCCAAAATTACTTGTGTTCAGATCCCTCAGTCAGCTCTTCTGAGCC
GTCTTTTTGAAGTGCAGATGTCAGTTTt
>NODE_654_length_649_cov_28.129431
TAAACCACAACAAATCACATGTCACTTCGTATCCCATTTGTGAAAGTTAAGACAGGAAAT
CTAAACCCAGTTTCACTTCAACAGAAAAGGGGGAGATCTCCCTCCGAGGAACTCGACTAG
ACTCCTCCTGTTCGTGATCACAGTGGCCAGCGAGCTCTGCTTCAGCTCTGAGGGACTCCT
GCTCTATGGTAATCATATCCTATTTGAATAATGAGGCAATACCGCCACTCCTGCTGCCCA
TTCTCCCTGCATCCTTGACTGGAGTCTTTGATAGACACTAATTCTAGCTCCATCTATAAA
GCTCCTCTCATGCATTTTTAATAGAATCTATTACTTTAGGATTAAATTATAAAAGACTGT
CCTCCTTAAATTTTTAATAGTTTGCATAATTGGTATCAGGGCCTGAATGCAAACCATAAA
AACCCAGTTTGTACAGGACTGAGCTGCAGAACGAGTCCGGCACAACCACACAACACTGTT
GCACATAAACGACACCAGTGGCAATATGACTCTATCACATACAAGCACACATCTGCACAA
GCTCACGCACGCACATACGAGCTCGGCCATTATAGCTTTGGTTTCACTGTCATGGGGAAT
AAGGTGCTGTGAGCTCTGAATGAAGGGGACAATAAGGTCAGGGAGCATGAGAGTTGTTTT
TGGCTGCTGAgtctctaaaggagcctgaggcaggaggagtcacctgatggaaacaggaga
catgaaccaggtgtccacagacacctgctgccactgatgtcaacctgtgagcacaacact
caccagggcaaac
>NODE_655_length_303_cov_1.036304
ATGACCAATTTAAATCTCTGAACATAACGTGCTCCGGACCAGGTTAGCTCCACAGTGTAC
GTTACCATGGAGATATAACCAGGTAAAAAGAGAACCACATTCGTGGTACTGAAAACTCTG
ACTTGAGGCTCAACATACCTCGCTAACTCACTAATCTGGCTTCGCAATACAGCTCTCTGG
CGACTTAGTACGTCAGTTTTTACTGTTTATTGACAAAATTTCCCTGTGCAGTTACCCACT
GTTGCAGGCTCATCTTATTTAGATGTTTTCATATCATTCAAAAGGCATTATCAGTGCACT
acattgtcatatttatgagtctgtatggatctcctccaccttctagtgggctcagcaggc
cattagcacctcatttaaggcccgtaaagccacaattgagcacctacaaagaggaacaaa
actcatcatttggactctggaggggat
>NODE_656_length_310_cov_1.745161
TTGTTATCGTTGGGCAGGCTGAGGTCAGTTTTGACTGCTTTATATGTGGTATACAGATCA
GAAGTTAAGTTGAATGATTCTGACAGGTCCTGGCAACAGTACTGGACGGGAAAGAAGAAA
AGAAAAAGTCCTGATTCACTGACTTGCTGTTTTTCAGACTTTTTTGTAAAATTAATGCTG
GCAAGAGTGCAGCTTCGACAGTCACATAAACAAAACACAAGTGAAGCCTTTCTACTGAAG
AATAAACACTAAAATGTCAGACTAAATCTCACATATACTACATCTTTTCACTCCTCCTTT
CTGTTGCACTAAATTTCATCTGGGGATCAGAAAAATAAATTTATTTATTATGCATTTGTG
TGTGTTTTGTGTCAGCTGGAAGCCTGAGGTTGGGACGACAGAAAAAATAACAGAGCTAGA
ATTGAGAAAACTGGTTGATTAACAGAGAAATAAt
>NODE_657_length_791_cov_14.322377
GTGGTCAGATGAGATAAATATGAAGGCAAATGGTGTTTCAAGTGAACATCTGTCAGGAAA
TTCTGTGGACACACCATTTGGTAAAATTGACCTTTTCAGCATGCCAAACGCTGTTTCAGA
GCATGATGACAGCAATACTGAAATCAACCGCCTAAATAAAAGCCACCTTGATTTAAGAGG
CACCAGAGCTGCATTTATACGGCGCGACCATTTTGCTCCTTCCAACCATGCAGAGCAGTG
AATAATGTTCCCTATCTTAATTAAACTGGCATAGTCCTTTAAAAACAACACCTCACCCCT
GATTCTGGGCTTCACGTTTGCTCTGGAGTTCAGCGCTGAGTCCCCTCTCTTCAGAACAAT
AAAGTGAATTAGCTCTGGGTTAATCTAGTTCTGTTGTAATGACATTAAGGAATTTTTCAA
TTAACCTCTTTGACTGGCTGTTGCAAAGGACTTCACAAATGACTTCCCATCCAGCAAGAG
CTGGGTGCTTGTGCCTTGGGGACACGGATGCTCAGGATGTGGTCTTATCCATGTCTGCAT
GCTTGCCCCCGCTTGACAATGCGGATTAGCTGTGTTGCTTTGGCTCTTAACACTGAAAAT
GAGTTGGCCCCGGATCCTGTTCCCCCCACTCAGTTTCGGGCTTTCAGCTAGGTGGGGTTT
GGCCCGTTTGTGTGTCTTTATCTGCTCTTTGAATTCAGCACTTACAATTAAATCCCTCTC
AAGCAACCAGACTGCTCTCTTTGTTTTCTATAATACAGAAGGCAATATGCTCTATGAAAA
CCCTCTCCTCCTTTTAGAGTGCATTTAATCTGACAAAGGCAAGTTGCAGACATGGCTGTT
GCGTGTGTTTTTAAAATGCTCGCTCGTTGTCACCTGCTGTAGAGCAGAGATTTGTCGACT
GTGCTGTTAGAACCCTGGTTAaaagcaatgcaaat
>NODE_658_length_601_cov_53.941765
GTAGCAAAGGGAGTGACAGAAAATATAGAGAAGCAGAAAATGGATAGACTGAGTGAGAGA
GAGAAGAGAGAGAAGGAGCAGAGAATGGGCTTAGGCTTATATAAACAAATCAACACATCT
ATCACCCTGGGCCTCCTGTAAGGGCCATTGGGTCACTGGTGTGTTTGCACCGATCCCATC
ACTCACTCAGAGTCGACAGCGCGGCCATTCCCAACCAACCACAGTCTGCTTTTCCAATCC
AGTCAACAAAGCCCAGGCCCTGGCACTGTCTGTTTAGCTAGAGGGGAAAACTGTCAGGAA
AAGTAAGACGAATGAGCTGCCCTGATTGACTATTTCCTTAGATACTGAATCAATGGGCTT
ATTATCACCAGCAATTACAGTACTAATACAAACAGATGCTTGGGGAAAGACATCTGCTTA
GAGAGATGAGACAACTAGATTTCCAGTCAATAGAGTGAAGAAAGCTCTTCTCTCACTGAC
CCTCAACAGAGGCATTTGTATTCATGTGAGACCCAGAGGCAAATCTACAACAGTGCAAAT
GAAACACGCACGAATACTAAAGCACATAGATATTTATTGCCACTTGAAGAGCAATTAATT
TGTAATAATGCCTGTATCATGAGAAATAACAGGGCCGTTTCCCATCTCCATTCATTTACC
AATAAACAGTTCAAGTCTGAAAGGAATCAGATGTATTGCTCAACTCTAAATAACCTGTTT
ATTCAAGGAAACCGGTGAAActaaa
>NODE_659_length_164_cov_4.542683
TTGTTTCAAGTGACTTTGTGTGATATAATTCAGTCAACCACTATGTGGCAAAAGAGGCCT
TTTCAGGGCATGAAAAGCTGTTTCAGAGCATGAAAACAGCAATACTGCAGTTTTTTAAAG
ACAATGTTTCCAACCAGGTTTTCAAGCTGTAATGTGTTCACATATGATAAATATGAAGGC
AAATGCTGTTTCAAGTGAACATCTGTCAGGAAATTCTGTGGACACACCATTTGGTAAAAT
TGACCTTTTCAGCATGCCAAACGCTGTTTCAGAGCATGAAAACAGCAATACTGCAGTTTT
TTAAAGAC
>NODE_660_length_238_cov_14.088235
AGTATTGCTGTTTTCATGCTCTGAAACAGCTTTTCATGCCCTGAAAAGGCCTCTTTTGCC
ACACAGTGGTTCACTGAATTACATCACACAAACTCACTTGAAACAACTTTTGCCTTCATA
TTTATCATGTGTGAACACATTATAACATGAAAACCTGGTTGGAAACATTGTCTTTAAAAA
ACTGCAGTATTGCTGTTTTCATGCTCTGAAACAGCTTTTCATGCCCTGAAAAGGCCTGTT
TTGCCACATAGTGGTTCACTAAATTATATCACACAAAGTCACTTGAAACAACATTTGCCT
TCATATTTATCACATTTGACCACATTGTGAACTCAAAACATGTTTGGAAACATTGTCTTT
GAAACACTGCAGTGTTGCTGTC
>NODE_661_length_491_cov_5.698575
TGTGGCAAAAGAGGCCTTTTCAGGGCATGAAAAGCTGTTTCAGAGCATGAAAACAGCAAT
ACTGCAGTTTTTTAAAGACAATGTTTCCAACCAGGTTTTCATGTTATAATGTGTTCACAT
ATGATAAATATGAAGGCAAAAGTTGTTTCAAGTGACTTTGTGTGATATAATTCAGTGAAC
CACTGTGTGGCAAAACAGGCCTTTTCAGGGCATGAAACGCTGTTTCAGAGCATGAAAACA
GCAATACTGCAGTTTTTTTAAAGACAGTGTTTCCAAACATGTTTTGAGTTCACAATGTGG
TCAGATGTGATAAATATGAAGGCAAATGGTGTTTCAAGTGACTTTGTGTGATATAATTCA
GTCAACCACTATGTGGCAAAAGAGGCCTTTTCAGCGCATGAAAAGCTGTTTTCAGAGTAT
GAAAACAGCAATCCTGCAGTGTTTCAAAGACAATGTTTCCAACGAGGTTTTGAGTTCACA
ATGTGGTCAATTGTGATAAATATGAAGGCAAATGCTGTTTCAAGTGAACATCTGTCAGGA
AATTCTGTGGACACACCATTTGGTAAAATTGACCTTTTCAGCATGCCAAACGCTGTTTCA
GAGCATGAAAACAGCAATATTGCAGTTTTTCAAAG
>NODE_662_length_668_cov_12.344312
ACAACTTGAAGGAGAACAAGACTTGATCTCAACTGAAAACACACTTTTGACAGCTCAATC
TCAACCACTAAAGAAGCGGCAAGAACTCAGACCTAACATGTCATCGTGGTCAAGCTCAGA
TGCCTCAGCTGCATCAGGTAAGAGCCTACATGCCTGGAAACCTCTTCAAAGCACACCGCC
AAATGGATCTAACGCCTCCCCCTGCCACCTCTAGATCATGATACTTGGCTGAAGCTGTTC
CGCTATCTTTATGATCCCTCCTCCATCTATGGCGAACTATAGCCATGCAGGGGACCACAC
CATCTTGCAGAATGTCTCTCCTCTCGCCACGTTCCTCAAACTGACCTCTCTGGGTTTCAT
CATCGGAGTCGGCGTGGTCGGAAACCTCCTGATCTCCATCCTGCTGGTCAAAGACAAGAG
CCTGCACCGAGCGCCCTACTATTTCCTGCTGGATCTGTGCGCCTCTGATATCCTGCGCTC
CGCCATCTGCTTCCCCTTTGTCTTCACCTCGGTTAAGAATGGATCTGCCTGGACCTACGG
CACACTGACCTGCAAGGTGATCGCCTTCCTGGGTGTGCTCTCCTGTTTCCACACGGCGTT
CATGCTCTTCTGCGTCAGCGTCACGCGCTACCTGGCCATCGCACACCACCGTTTCTACAC
CAAGAGGCtgactttctggacgtgtttggccgtcatctgcatggtgtggacgctgtcggt
ggcgatggcgttcccgccggtgctagacgtagggacgtactctttcatccgggaggagga
ccagtgcaccttccagcaccgttccttcaggg
>NODE_663_length_424_cov_49.841980
TTTTCTCCCCAGCCGCCCCCTATTTCCCCCCCTTCCCAATCAATTTCATCTGCTGCCAAT
GGACTGATACAAATACAATTTCTATTTACGCAACAGGATCAGACACAAAGCAAATAAAAG
CTGCAAGATATGGAGTCCAAAACAACATCTGCTAGTCAGACTATGCAGATTAATTGGAAG
TCTTTGTGTTGTGATTTCAGTTGAGTGCAGTTTGACTAACATCTTAACCTACTTAGTGCA
ATTAGTGCTTCATTAGAGAGGCTAACTAACTATTGCTTCTCTCCATAATGATGTGCAAGA
GTGTAGACATAAAAGTACATAATCAATGGTTTCCAATTACTCCACAAGTGCAACCACTAT
TTCAAATAAACTGGATAATAATATAGAGCCATTACAAAGTCTAAGGTAGCAGAACCATTT
AATTGCAGTGCAGTTCTTCTCAGCTCCAAGATTTTTTCACACTAATGAAGTGTCATACAA
AAAAGGCTGTATTGATTTTTTTCACCACACAGCCTCCACCACAAATATGTAATTATCCTT
TTTATATCTGGCAGGGGATTAAAGTAAT
>NODE_664_length_741_cov_16.076923
ATTCCTCCAATGATATTTGTAATGCATGCACTATATACGCGCAATGAGATATTGTAATGC
CGGGAAATGGTAAAGAAATATATTTCATTCACCTGCTATATAACAAATCCAGGAAACAAG
TGCTGGTGGTGGATTTTAACCTTGAGTGCCATGCAGAAGGCAGTATTCTAAAACGGCTCG
GACTCAATTGGTCTCTCAGTGGAAATTCTAAACATTCAATAAAAAAAAGGAAGAGGTGGG
AAAAAAAATCTTAAATGTCCAATCTTATTCTATAACCCGTTAGAGTGACACTTGCGAATT
TCCACTATGGACATGGTGGCAGTACAAACGCAGATAGACGAAGGGGAATAAAAGGGCCTT
CTCATGACAAACTTTCTGGAAATGTCAGCCTTTCATGCTGTTGAGAAGACCTATTTCATA
TCTATTACAGCAGGCATTCTGTGTCCGATATTTCAGATTTCGGTCCTCCCCGTACTGCAA
ATCCTCTGCCAATCTTCCACCCTTAAGAATCTCTGCCAGCCCCGATGCATTATTCCCCCC
ACCGCCTCTCTCCCCCTTTTGATGTGACAGAACAAACCGCGACCTATTAGGATTAAGGCT
TTGAAAAGATCTTTGAAGCCGCTCAAGGTTCCTTTAAACTGGGGAATGACAATATGAGCT
GTGTGGCAGCAGATGCTGAATGGAGTGATTGCTAGTCCTTAGCGAGGTCTGCTGTCACAT
AACATACACACACACTCACCCTCACACACAGGCATACGAACACTCACACCTCCGTACAGG
CAAATACGCACAAACAACTTGCAGCAACCACCCTTTACCCAAAGCACCGCAGTTGTCTTT
TACAGTACATGTTTTGTGCTCACaaatgcagatttggttcatcac
>NODE_665_length_306_cov_2.993464
TTAGTCAATAAAGTTAATTAACAATGTTAGAGAGCCTCCACAACACTATCATTCACATGA
AACTGGACCAAACACAAGTTGATGTAATGAGATGACAAGTCAGCAAACTCAGTGAAACCG
TTTGTTTAGTATGCAACAAAACTGCAATGCAACGTTAGAAAAAACATTGAGCATCTTTTC
ATCCTTACTCCCATTTATCAGGATGTTTAATAGACTTTTCCTTCAACATGTTATCAGGGG
AGAGCGCGGACGCAGTCCCCCACTACCAGAAATTATGCAGTCGAGATTCCCACATTTGGG
GAATTCGCAGGGGTCAGCACAACCGGAGTACAATGGCTGAGCCTCGCCCTGGGTGAACCA
CCTTCTTGATCATGGTATCTTCTCTGCCAGGTAAGTATGAGTTGTATAGCTCACACACAG
CAGCctcattcacatacaaacccagctgac
>NODE_666_length_314_cov_1.780255
ATTACAAATTTTATCCCAGCGTAGCGAGCAACAGAAAAAAAATTGAATTTTCTGTGAAGC
GCATTATCAACAGAAAGATAAAAACACTTCAAGCGCCGGCGAAAGATTAAATTTAAGCCG
GGCAGGGAGAACAAATGTGTGTAATACTGGTCTGCAGCGACGCCACCTGTAAGTCTCTGC
TTCCTGGACCAGCATTTTTCTAACTTGAGTTTATCAGTTTATGTGCTATCTGGTATAAAG
GTTGTGTGCTTCCCTCTGTTATTCATGTGAGTCGAAAGGTCCTGGGTATCTCTTTGCTAT
AAATGGAAGACTCTGATCTCTTTCGACTGGAGCTTCTACTCCATCCGACTCTTTAAGATC
AATCAAACAGGCTGTGACAGGAGAGcttcctcaacacatcctacattttttgactaattg
cataatcggagtctgtcagctttttggtccccagcgac
>NODE_667_length_310_cov_1.680645
ATTATCTATATGTTAGCTAAGAGGCAAGGGCAATTGTATGCATTCTAGCTAATGATAAAC
ATTACATATAAAATCCATCAAAATAAGAAACCATTAAAGAATTTAACATCTACTCAATGA
AAGAAAAAGGATTTCAGAATCTCTTCAGGGTCTTTTAGTACCGTAAAGTGTGTAAAAAGA
TGGACATCACCACTGTGACATCACTGATTGGTTTGTGGACTCCTATTCTAGAGTTTGGTT
TTGGCCAGCTTTTAAAATGTCCTGCGAGAAGAGAGGGATGGATCTTGCTAAGAAGCTTAC
AGAGGAGCATATCCTGCTTTCTCATTTATTTTCCTCAAAATGGGACCATAAGTTAAAAAA
TGACCATCATGTTGTATCAAAGAAGACTTGAAACTAATGATTGCGACCATAAACTCATTA
GATAAATGTTTACTGAGGTAATAAATCAAGTAAg
>NODE_668_length_461_cov_10.919740
GAAAGTAAGTGCCGGGAGCTGACGAATGGAGACGATAAGAGAGAGAGAGAGGAAGAACAA
AAATGGAGAGAGCATTTATTATCAGGTGTGGTCTCGGAGGTTATTATCCTCCTCAAACTT
TGCATAACTTCTCATTGGTCACTGGTCTATAAATAACCTTCTGTACTTCCTCCAACATGC
GCTCAAGCCACAAAGAGGTTTGGGGACAGAGGAGGGGATATTAAACCCTCTTCCTCTCCT
TCTTCGCCTTCCCTCCTCCGTCTCTTTGCCCACCTTCGGCCTCCGCCTCTCCTCCAGTCC
CTCTCTTCCTCGCCCTCACCGGGTTTCACTTGGAGCTCATGGTGTAGCAGCCATGTGGGT
GCCACTGCATGTCACGGATGCGCCTGATGGACTGCATCTGGGGGCAGCGGGCGCCAAACT
CGTTGAAATGCCTGAACTCGCCCTTCTCCAGCAGGAACTGGCTGCCACGGTAGCCAGGGA
ACTGGTAACCCACCCAACTGGGGATTGAAATAGAGGGACAAATAGGGAAGAGAGAGGATT
ATAAGGTCGCAGTGAATCAAAATTTATTCACAAAAGGAAAAACTCTCAAGGATGGATCAA
GGTTc
>NODE_669_length_403_cov_1.875931
CCATGTGCCATGGCACGCTAAACATCTGAGCACTTCTTCCACCACTTGCTGCAGTACATT
AGCGTGCCATGGCACATGGATTGAACGCCGGTGACCTAGAAAGAGATCATTCCAGGTTTA
ACTGGCCCGGCCACTGGCTCCCCTGTGACTTTAACTCTTCCTCTCCCCACATCAGCACTT
TTTGTTTGCGTCTCTTTTATGTCTCTTGCCGCTGAGTTTATTTTGGATGCTGAATATTGC
CCTTTTCTAATAAGCATCCATAATTTATTGGTGGCTCTGAGGCAATGGCGGATGAGAGGG
GAAGGGAGGGGAGGGGGGGCGGAGGGCAGTGATAGGAAGAGACTGAAGCATTAAGCTCGA
GATGATGATAATTTTTCACCTCCCACAATCTGACACCTGCTATGCTCCTCCTACTCATTA
CCTCTTTGCTTTATTTTTCTGTTCGCTGCATGTATGTTTTGCACAGTGTTCACAGGTGTG
CATGCCGGAGCgtgtgcacacacacacacttacttctttcttgcgacacagactgcactt
tagtcac
>NODE_670_length_291_cov_1.250859
ATCACTAAAACTACACTTCCTGCTCTGAATCAGGTGTTTTAATTCGTCACAAGAAAACGC
ATAAGACTTACTGATGTGATACTGGTGTTCCTGCAAAACAGTGTCACAGTAATTGTTTGG
GTAGAATATTTACACATCGGGATGCAATTACTGTCATTAAAATGAATAATCCAAGAAAAG
AACGAAGCGCGATGCAAATCCCTGGTAAAAATTTTTTTTCAACAGATATATTGCTGCTGG
GAGGTTTGTGTTGTTTCCCATAATAAAAGGGATTTTTAAAAAAGTAAGAGACAGATAGTG
GAAGGAGATAACAATGCCACTTGGAATGCACAGTCTACAGCtgacaagtcagactaggcg
gctctgaacaggttcacacatgtaacaccatatttcacttaaactggcttctctccattg
gcacccagttagaat
>NODE_671_length_145_cov_13.813793
ACTGAATCCCCTATCCTCTGGCCCTGCTCACTCCCACCGAGCAGAAGAAACACCACAGAG
GAGACGGAGAGAGCGAGAGATAGCGAAAAAGAAATGTGGAGGAACACTAAAGGAATGGAG
AAGTAGAATCGGAGGGGAGGTGATAGGAGAAGACAAAGAAGTGGTAAGGGGGTGTGAGGA
GAAAAGAGAGATTGAAGAAAGCATGATAAAGAGGGAGAGAAATAGTGTCTCGCTCTTTTT
AAACTTGGAGATGCTCAATCCCTTCTTCTCACTCCAACCTGCATTTCTG
>NODE_672_length_312_cov_8.105769
ATTACCAATTCTATGAATTGCAAAGCAGCCTCAGAGACGCTGAGGGGTAGAGAGAGAGAA
GGGGGGGTGGGTGGGTGTGTGTGTGTGTGTGTGGTGGTGGTGGTGGTGGGGGGGGGATGC
GAAGATTGAAAGGGATCTTTGCAAACACAATCACGTTCTTAAATGGAAATGCGGGGCTTT
AAACAAATCTTACATCTCTCCCGTTCCATTCGCCTAAAACTCTGCAATCAGGCGCATGTT
CCGCTCCTTCTAAAACAGGAGCTTTTTTGGAAGGTTTTTCAGGCGCAACAGTCCCATTTT
AATCATTTACCTGAAAGCAATGTTTTGCCTTTTTTATCTCTGCCGCGTGTTTGTTTGTTG
TCATCTTCCCCCCCATGCGACTATTCTCTTTCTATTTACAGGACGACTCAACTCCGGTGT
TCATTTTAATCCGGGACTACATGACTAAAAGGTAAg
>NODE_673_length_785_cov_8.735032
GAAAATAACTCCAAGGTTTTTTACAGTAGAGCTAGAGGCTAAGGCAATGCCATCTAGAGT
AACTATCTGGTTAGATAGTGAATTTCTGAGGTGTTTAGGTCCAAATACAATGACCTCAGT
TTTGTCTGAATTTAAATGAAGAAAGTTACAGGTCATCCAGGCCTTTATGTCCTTCAGACA
TACCTGGAGTTTGACTAACCGATTGATTTCATTTGGCTTCATAGATAAATATAACTGGGT
ATCATCTGCATAACAATGGAAATTTATGCAGTGCTTCCTAATAATATTTCCTAAGGGAAG
CATGTACAACGTAAACAGTATTGGTCCTAACACAGAGCCCTGTGGAACTCCATAACTAAC
TTTGGAACGGCTGGAAGAATCATCATTAACATGAACAAACTGGAATCTGTCTGATAAATA
TGATTTAAACCAATTTAGTGCAATTCCTTTAAGTCCAATAGCATGTTCTAGTCTCTGTAA
TAAGATGCTGTGATCAACGGTATCAAATGCAGCACTGAGATCCAGTAGAACAAGTATAGA
TACTAGCCCACTGTCTGAAGCTATAAAAAGATCATTGGTGACTTTCACCAGTGCTGTCTC
TGTACTATGATGGATTCTAAATCCTGACTGAAACTCTTCAGACAAACCATTTCTATGTAG
ATAATCACATAATTGGTTTGCAACAACCTTTTCCAGTATTTTAGAGATAAAAGGAAGGTT
GGATATAGGTCTATAGTTGGCTAAGACACCTGGGTCTAGAGTAGGCTTTTTAAGAAGTGG
CTTTACTATAGCAACTTTAAAAGCCTGCGGTACGTAACCTGTTAGTAAGGACAGGTTGAT
GATATTTAACACTGTACTGTTAATTAATGGAAAAATTTCCTTGAATAATCTAGTGGGAAT
AGGGTCCAACATACATGTTGCTGGTTTAG
>NODE_674_length_373_cov_7.710456
TTTCATATCTACAATTACCCACGCCGATGTTTCTCCTCAAAGCTGAACAGGAGAAAAAAG
ATTTTCATCGGACATGAAAGGGAAAGGAAGGAAGCAAACATCTGTGGGTTGGAGATGGAA
ATAAAGTCATTATTATTAGTTTTTATTTTGGTGCCCCCCCATCCTCCTGCCTCCCTCTGC
CTCCTTCTGGCTCTTAGCATTTCACTCCCCCATTTCAGGATGGGAGTACATGGCCGGGTG
AATGGTTTAGTTTCCTGCAAAAGCCACAGCACAGAAAACGAGATCTTTCCTGCTTGGGTT
AGCCTACCCTGCTTTGTTCTTTCCAAAGAGTCGCCTGTGCTTGCACCTGAGCTGCTGGTC
CAATGCAGCAAGTACCTACAGGTTAGGATTTCCAATCGTCCGCGGCGTCATCAGTTCCCA
CTAATAATTGACTCATAATTCACAAATAGTGGACAGCGcagccaaagactgcaacttgga
atttttcttttaagatgagttgattgtgaaagagaag
>NODE_675_length_305_cov_1.616393
TAACCAAGTGCAGAGAGGAAACATACAAATGCATGGAGAGAATATGAAAAATAAACATTA
AAAAGGCCTAAACTGCCCAGAATCAAACCTAGAGCTTCTTACTGTGAGGTGCACTGCCTC
ACTCTGGAATCTACCTACTTTATATTCAAGACAACGGTCAAATGATGAAGAGGATGATGA
AGAAGGCGAGGAGGAGGAGGAAGAGGATGAGGAGGAGGAATGCTCAAATGGGAGTCCTGG
TGATGAGGAGGCAGGGGAGCCGCTTACCAATGGAGTTGGAGAAGAGAACCACAGTAACAC
CAGCCAGATCAATGAAGAATGGCATTCAGGTAGGAGGGGATGTCATGGGCTTCGGAAATT
ATAAGGCCAGATCATTTTTTTTAGCTAAGTTAATTAATCATTTTCATGTCAGAATTTGCA
TTAGGTTACTCattttgctcttaacaaag
>NODE_676_length_147_cov_2.204082
AACATTGTCTTTGAAACACTGCAGTATTGCTGTCATCATGCTCTGAAACAGCGTTTGGCA
TGCTGAAAAGGTCAATTTTACCAAATGGTGTGTCCACAGAAATTCCTGACAGATGTTCAC
TTGAAACAGCATTTGCCTTCATATGTGTCACATTTGACCACATTGTGAACTCAAAACCTG
GTTGGAAACATTGTCTTTAAAAAACTGCAGTATTGCTGTTTTCATGCTCTGAAACAGCTT
TTCATGCCCTGAAAAGGCCTATTTTGCCACACAGTGGTTCACTGAATTATa
>NODE_677_length_533_cov_16.258911
CTCATTGAGGTTTAATCTGGTCATGGCAACTTAGCATCTAGTATGGAGAGTGTGAAGGTG
TGAGGGTGTGTGCGATTGTGTGTGTGTGTGCCCGGTGAGTGTGCACATACGTGTGTTTGC
ATTTGAGGAGGGTGTGGAGGAAAGAGATAGACAAGCCAGTCATTCTCCTCCTGCCCCCTC
CCTCTCCCCATCCATGTCAAGAACCAATCACGTGTGAAAACTTGCCTTAACTTCCCTTGC
CTGTGTGACTACAGCGTCAGAGAGTTTGACAGATCTGTGCGCCACGGAGGCGTCTCCCAG
CCATTTGGCATGCCATGCGCGTCTGGTGCGCTGGAGACTGCCTGTCAAACGCCTATGAGT
CGGTGGCGCAGCCAGGGACCCTACGGAGCGCCAGATGGGCCATTAAGGTAGTATTAATGT
AGATGCCATCGCTTTTCTCCTCTGACTGGGACATGCTCTCTCGAACTGCGAGCAGCTGCT
GCCATTTACTAGGACAGCTTCCTGCTAACTTTGGCCAACTGGCATCACTACTGACTGGCT
CTCAATGTAATGATACACTTTTTCTTCTTACTATACCTGTGATTTTTTTCTCTTTTCCCA
CTGCCCTCCCTTTCCAGAGGTTTTAACAGGAGTGTGCTGAAAACTTCCAGCTTTTCCTGC
TGCTCAAGAGCTATAAa
>NODE_678_length_332_cov_2.677711
TTATTTGTTGAAATGCCCTTGGTTAGAAACAAACAGTGCATATCTGTTTTAAGCTACAAT
GAGGCTTAGCTGTTCTGTAAGACTCCACTGTACTGATCTCATCTTTTTGTTTAATAGTAA
TGTAGATCCTCCTATGAGTTGTTGTCACTGCAGGTCTCTCTGAAAGTTGTGGAGGAGTTG
AAATTAGTCTCTATACTCTTTTCAGGTGGTCCTTTACATTATTGTGTCTGCTGCTTGTGG
AGGCCTCAACTGGCCTACATGTGTCAAATGAGAGGAGAGAGGGGATAACAGAGCGGGAGA
TAAAAGAAAAAGGGACGAGGGGGAGAAGTGCTTGTTCAACTCTGCACGCTAATGGACACA
AAAGGAAATACAGCGTTTCTTACTTTACACCTCTTGCTTCAACATCGTTGGAAGACAGAT
GCTGCTTCTCCTCCTCCTGCCTCCTTCCTTGCCCCCACTTTGAGAGTTAGCACATA
>NODE_679_length_448_cov_56.323662
GTTTTTTTCACAGGTATAATTACCACTTATTAAAACTTGTATCAGGGAGTGTCGGCAGAT
GAGCAGTGAATATACAGAGCAGCATCTATGTGTGTATTCATTTCAGGTTGTAAACAGTAG
TCTCGGAGCACTGGGTTGTTATCGAGTTGTGGCCCCCGGCGTAGGATTGATCCACTTCAG
TCCAGCAGCAGGGGGGCGGGAGCTCTGGAGGGGCTCAGCAGGGCTCCAAATCAATAAGGT
TAATAGATGTGGGGGCCACGCAGTCAGAGGTGTGCAGCCTGGCATTTTCGGTGCCAATGA
GGAAAATTCCTGATGACGAGGTGTCTCTTTTGGAGCCTGCATTAATGTCAGCCTGATTAC
CTGGAGCCTGGATGTCAGATACAGTGGGGTTAGTGCAGGCTTGTTTCTTGGCCATTAACT
GGAATTAGCTTTACAAGGAGACCCTTCAGATTGGAGACTTTAACTTGCCACCTCTTCATC
CGCTGTCCATTGAGAACAAATTGCCAACCCCCTCCCTCTTTTCCCTCCTGACTCTATTCT
TTCACTCTGATTTCTATAATGCCAACAGTTTCATAATCACTTGATGAGTAAt
>NODE_680_length_291_cov_18.463917
TTCATGCCCAAGTTTGAAAAAAAAGAAAAAAAAGTTAATTTCACTGTCTTGGAAAGCACC
ATGTGGGAAAGACTCTTAATTGCTTCATAACAAATATACATATACTTCTTAGTACTCTAC
AGGGCACAGTGTGTACATTTCTATGTAAGGGTTAGATGATGCTATCCAAAAAAATTATTT
TTCAATATGCGAGAGAGGAAAAGGGGGTGAGACAGAGGCAGACAGAGAAAAAGAAGAAAC
CCAGCCAGCTTTTGACACCAGGAGGCAAAGGGTTAAACAAGACCCCATCGTATTTTCATG
CATCTTCTGCTTTTGACAGATGAAAAATGTCAACTGTCCTGTTTGTATTTGGGAGTTTTT
GCACTATTCATCTGCTTCATTAGTGCCTGCTGCTCCTAGCCCCTGACAGCTGCCGGCACT
AATGAAGCAGATGAA
>NODE_681_length_307_cov_1.322476
ATTACACAGTGCATGTACAGTACTTGTTGTGTTTGTGTTTATGTGTGTCAGTGCTGCTGC
TGTCGGCCATGATGACCTGCAGGGGTCAGAGGTCAAACCTGCTGTTTCACCTGCAGAGAG
GCTGCAGAGGAGAGACGTGGGCGAAAGAGGTGAGACAATACGGACAAAAAGAGAGATAAG
ATGGCAAAAAAACACAACAACACCTGACATCTGTGTTTCTGATTGGCTGCAGTCTCTGCA
GGTGGACGTGTAAATGGACACGCCCACCAGCCCACAGATAAGAAAGGGGCGGGGCCACAA
GGTGGAGGCGACAGCTCGTCAACACAACAGAGCAGCGAGTTGGAGACCACTAGTTTCTGT
TCATCTGAGGAAGACTCGGGAGGAAGGTTGGACATAcaaacacatactaatagtacacaa
ccacacacacacacacacacacacatactaa
>NODE_684_length_297_cov_1.279461
AAGACTACCTTGTTTAAATTCATATTCCCCTATCATTTCTACCGAACCACTACAGCTACT
GTCGCAGTGCCCGGGGCTGTCGTCATCATCCCCAACACTCTCCTCTTTCCTCCTTTTTCT
TGGGGCTATTTCTGACACACTAACTTTAGTACCATATGGATTGTAGGCAACGTGCTCTGG
GACTCCTGGGCTGCGCTCACCAATCTTAATACCTAGAGTAGATGCTAAATTCTTAGGCAT
GTGTCCATAGCCTTCAGAGTCTCCTACATGGCCTTCATTGGTTGAATGTTCAAATGCACT
CTGTCTTGTGAGTCTGGGatggcctggcgggtagaacacatcatctgatgccaccatgtt
atcgaaggattggctgcctcgaatcccttggggaacactgaggataggaggggaagaagt
tggcatggaattactcctaat
>NODE_685_length_341_cov_2.281525
CTAATCACTGAGCTGAGTGGGAGAGATACAGAGACATGGGGAGCAGGAGGGAGAGAGACG
GAGAAGGGGAGAGGTGTAATGAGTAAGTGCGAGGGGGAGCGTGCATGCACACCAAGACAT
TGCGCACACACACACAGACCAGCCTACATGAATTCGCACTGTAACAAGGTCATTTTGTGG
CCTGCCCAAGTAAATAAAGTGCAAGAGAGAGAATGTGGCAGGAGCAGAATAAAAATGGCT
CAGCATTTACTGGCTAATTATCAGCCGGAGGAGGCGAGAGAGAGAGGCGAAGGAGGACGG
ATCAGCGCGCACGCACACACAAACGCCGAGATAGAGGAACAGAAAGATGGAGCGAGCCAG
AGAGATTTTGCATTCAAAGACTAGACGCTGCAAATGGAGAGAAACACAacatcaatatat
cttgtgctgtgaggaaaataagtacaataactccataaacaaggtgttactattcaattg
tgcag
>NODE_686_length_145_cov_6.151724
CACTTGTATTTTTGGCATGCTTATATGTGGTTGTGAGGTGTATCTAGGCACGCCGCATAT
GTGCGTTGAATTTTGGAGGTGCAGGTGAAAAGTGACGCCAGGGCCCATTTTTCCATATGT
GACAGGTGGCGCTATTGAGCCATTCAGTCACTGATGTGTGTATCTACCGTCAAATATCAA
TTATTTTGCCGTGTATGATGCGCACGCAAAGTTTGGAGCCGATCGGAGCATGTACATGCT
ACTTCCTGTTTCCAGCAGGTGGCGCTATTCCTGAGAGGTATTATTATCA
>NODE_688_length_290_cov_1.058621
TTTTATCCATAAGCTGTTTTCCTAAGTATTCTCCAGACAGTTTATTGGGTAAAGCTGCCA
AATCCGGTGAAATCAGATGCAACAGCTCAGCCACAATTTTTTTCTTTACAAAAATATTAA
TGTTCAGTTTTGATTCTCTCGGCAACAATGGAATTAAATATAACTGTATTAGAATAGTAG
TTTATACAGTCCACTACATAATTATACTGTATGTGACAATGTGGGGCAGAGCTGCTCGAC
AGAGCTTGTGTTAAATGGTACAGGTGCTGCTAGAACAGGCTACAGTGTATAATATAGTGT
actgtatatcgatatgccgatcgaatatgtgattgtataattttattcacctgcttgaag
ggaacagaattgtaagtgcgtgcacattttacaacaggtctcccacaagactgcttctca
tatactgtcataaa
>NODE_689_length_166_cov_3.385542
AGGCCTTTTCAGGGCATGAAAAGCTGTTTCAGAGCATGAAAACAGCAATACTGCAGTTTT
TTAAAGACAATGTTTCCAAACATGTTTTGAGTTCACAATGTGGTCAGATGTGATAAATAT
GAAGGCAAAAGTTGTTTCAAGTGACTTTGTGTGATATAATTCAGTCAACCACTGTGTGGC
AAAAGAGGCCTTTTCAGGGCATGAAAAGCTGTTTCAGAGCATGAAAACTGCTAAACTGCA
GTGTTTCAAAGACAATGTTTCCAAACATGTTTTGAGTTCACAATGTGGTCAAATGTGATA
AATATGAAGG
>NODE_697_length_493_cov_2.567951
TTCTTTTATGCCCGACTGGATCCACTGCTGTGATTGATGCAGCTTTGCTCTCTCCTCCTG
TAATGCTCCGATCTCTCGGGAGAAGTGGTCATTGGGGTAGGAACTGGCCTGGCACGGTAC
TGCAGGTGGAGGCTGTGCTAAGTTGTCCCATGCTGCAGGGGTTCTCCGGAGGCAACTGGG
GGCTAGCTGAGGAATCTCGGAGTGAGCAGCATTCCCATAGAAGCGTTGGGAGAAGGGTGT
CTGGAAGGGGAGGGGCTGAGCTAGATACTCTTGAGGGGGTGATGATGCTCTTGCTGTACC
TGGGGGTGACAAGTCTTGTTGCTGATACCCCACATAATCCACTTCATAGTCCTGTAGTCT
GGGAGGAGGCCGGGTTTGTCTCTTCGGTCTCACAGCTCTCTCTTCTACTTGGTCCATCTT
AAATACAGTTATCCGGCTCGAAGGACCAAAATGTTGGGGAGGTGATGACAGGAGGGCTAG
TTCGTTAAGGGGCTAACTGTAGACAAGATGGTGTGTCGGTCAGAACACAGGGATAAAGAG
ACTGGATCCAGTATGTCACTCAGTGGTCTTTACTGCAGCTGATATTCAGGAACATATTTA
CATTGATCTGGTGGCAGTCTGAAACAAtaaaccaaat
>NODE_714_length_335_cov_1.695522
ATTACTCTGACAGCAAAAAAGGGAATCATGAAATGTAAATCGAAAAATGTCTAAATTTGG
GAGAAAACAACAATTTTAAAAAACAACCTACAACAGGACCATTTGTCCAGTGGGCAAGCC
CTGGCCCATTGTTCTTGGTTGGGAATAGCCCGAAGGAACAACATGGGGCTATTGCCCAGT
GGGCCCGCCACCCGCAGGCCTGGGCACTGAGGTCGGAAGCAATGCAGACTGGGTAGCAGG
CGAGGGCGGGCATCTGGGCATACCGATTCCTGATGGATGATGGAGCACCTTGAGGGAGAA
CTGGTTACAATGTGAGCACTACTCTGTAGACTCGAGGGCAGCTTGGGCATGTTTCAGACT
GCCACACATCACACATTTGGTTAGATGACCACATTATGTTCTTGTAATCATTTTCAGTGG
CTTGTTAAGACATTATCTCACTGCCTGTGTGCTGGTGTTTTTTTCTCCCTGaatagaag
>NODE_715_length_366_cov_6.355191
CTTACCATGATAAAGTAGTTCTTAAAACATGTTTTTTCACGCAGAAAGAGAAAGACACAG
AGCGGGGATAGAGGAAGAAGCGACCTATTTTAAGACCAGTGTGTAATTAATCATAAGCTA
GCAGCCAGCATTAAGAGAGGAAAGAAATGTATGATAGCTCCCTCTGTGACTCTCCGTCCC
TCCCTAGCTGACTTTTTTCCCCCCTCTCATTCAGCCCATCGCTCTCTCTCATACTTGTGC
TTCTCTGTACTAAATTTTAATTTGTATCCTCTCCTCCCGTCTTTCCCATGGAACAGGGCC
CCTCTCTCTCTTCCCCTTTTCTCTCCCTCGCTCTCCCTCTCTCTCTCTCACGCTTTTTTT
TAATCAGTTTTTTTCGCTTGCATATTAATTTTGTGCTTGCACACACATACGCGCAATCGT
TCCTCATTAACAGCAAAATGCCATCTAAAGAAATAACTGCCCCGATGTGAatgaggaacg
attgcgcgtatgtgtgtgcaagcacaaaat
>NODE_716_length_513_cov_7.717349
ATGAGTGTGTGTGTGTGCGCGCGTGTCTGTGTGTGTGTTTGTGTCTTAGAGGGCCATTTG
GACTGGCTAAGACATCTGCTCCATCATACGTCAGGGGCCTGGTGTGACATCTGGGGAATA
TACTGTATCCTGCCTTGCAACATTTCACACAATTTACTGCTAAAGGTCATTATGTACCCG
TTAATCCACTTTTAATTGATATCAGTGCAAACAGCACAACCTCCCAGCCACATGACAGAT
CACTGCCGCCACAAAACCAGGAAATTGCTATATGGGAGTTAAAAATAGAATGGTAAACTT
TTTGCTGTGGTCTGTCTTCACTTTGTTAAAGCACTTTGGACATTTTGACTCGGACAAACA
GCGACTGGTCGTTGGATAAGAAACGCGCCACTGTGACTTTCTTTGCTTTGACTTGAAAAC
CTAGAGCACATAAACATCTAAGTGACACCTTTGTGGCTATAAATCATCCTTCTCCTGCTT
GCTGTACTGAGATCTGTGCCTCTGCAGTATGTTTGCACTTTATGTTGCATGCAGGGATTT
CATCTGGCTTTGTGTGAATTGTGACAGCGCCATAGAAACAATTAAAGATAAATACTCCAG
ACCTGTACAGAGGGGCTGTTAAAATGGCTTAATAGATATGACATATTGGAAGACGAa
>NODE_718_length_428_cov_5.871495
CTGCCCATCATGCTGTGTGTTGCTTGTGATGTAGTGGCTCTTTATCTTGCCAGCGCTGCA
TGCTAAAGGTCATGTCCTTGGCATAGCTGAATACACTGAGGCTCAGTGGTGCCTACTCAC
AGCAGCAATAGGTATTTATTTACGAGTTTATCTCCGTTAGTGTTCTTCGACCCTGAGCCA
GAAGAAGGGCTTCCTCTGAGTTTAGTGCAGCTTGTCATCACCTCGGAGGATAGTAATGAT
GAGTTATCTTTGGGTAGAGTAGCTGGCCCCTGGCACCTAACCCCCGTGCTGCAGCTCCAC
CCCTCAGTTCCTGTCTTGCAGAAGAGGACAGTTATTTCTGGGTACCAAGGTTAGGCTGAA
TCTGGGGTGAGATTCAGCAGAGGTATGTCCTGGCAGAAAGTCCAGGACACAGGAAGATAG
TATTGGCTCTTTAGCAGCCAGAATGTTTCACGGTGGCAGTAAAGCAATCTTCCCTGTATG
TGAGTGTAAGTGACTTTAAATAAGGTCTGGGAGCCATTTGAAGACTGTGTAGAGTGCGCA
ATTGGCTTGTGGGGCCATCACCGAGAAGTGAt
>NODE_719_length_313_cov_1.514377
TTAACCCGCAGAAACAGAAGCACGCATGGACACACATATATCCTACAGTAACATCTAACC
TCCAATGTGCACCTTCTAATCAAACATCTGGAAACTGTTAAAAAAAAATCTCTCCCTGTG
TCTCTCTCTCACCCAGTTGTCGGCACGAGAGCCCGTGATGAACCGCCTCCTTGGGTTGGC
GTGTCTGTCATCGTGAGAGGCTGAACCGCCTTGTCTGTCAGCACAGATGAAAGGGCGTTT
ATCAGACTGGTGGGTTTTAAACATGCCCTACATAGTTTATATTGAAATGATTATGATAGA
CAGGCACGACAGGGCACATCCCCTTGGCTTTAGAGTGAGGTGAACGCAGACAGTGAGAGA
GAGGgaggaggagagagagctgtctgtctttatcaagcaatttagtggcacattagatga
ggccacctcacagcgtggcacttatcttgccgctaac
>NODE_720_length_599_cov_6.121870
TTTTTCAAAATGGCCGACTTCCTGTTGACTTTTGGATACGTGTGCAAGAGACTTTTTTGT
GCGTCTTGGTGTGTTACATGTGTGTACCAAATTTCATAGCTGTATGTTAAAGTATGGGAT
CCAAATGCACTCAAAGTTTGGAGCCGATCGGAGCATGTACAGGCTACTTCCTGTTCCCAG
CAGGTGGCGCTATTACCGAGATTCATTATCGTCATATGGCTGTGATGAGGGCCGGACTGT
GATGCAACGTGTAAAGTTTCAGGCCGATCAGACTACGTTCAGGCTATTTACACTGCACTT
CCTGTTTCATGGCGAATGTCCAACTTTGTGGCGCCGTCACGGCCACGCCCTCAGACTTTT
GCGGAGGATTTTAATAACTTTTGCTCTCCAATCCCTCTTCTATCAACTTGCCAAATTTCA
TGTGATTTGGAATAACCCCCTGAGACGAGTTCGCTCTGGAAATTTTGTGGTTCTGGACAA
AGTGATTCTGTTTCCAGCAGGTGGCGCTATTCCTGACAGGTATTTTTATCATATGGTTGC
GATGAGGGCCGGACTGTGATGCAACGTGTAAAGTTTCAGGCCGATCGGACCACGTTGAGG
TCATCTTTCAGTGCACTTCCTGTTTCATGGCGAAACATCAAAGTTTGCGGTGCCGCCACG
GCCACGCCCTCAGACTTTTGCGGAAGATTTTAATAACTTTTGCTCACCAATGCCTCTTCT
ATCAACTTGCCAAAtttcatgtg
>NODE_721_length_613_cov_10.518760
TTTGTGTGATACAATTTAGTGAACCACTATGTGGCAAAAGAGGCCTTTTCAGGGCATGAA
AAGCTGTTTCAGAGCATGAAAACAGCAATACTGCAATTTTTTAAAGACAATGTTTCCAAC
CAGGTTTTGAGTTCACAATGTGGTTTGACATACGCTTATGTTAATTGTCCTTCTTTTTCC
TCTTCCACAGCTTTTCTGAAACACTGGGGTTGTTGGTGTGGCCAAATTTTCCCTGGATTT
GACTGGTAAATTCAGAAGACTGAAGCCCAGGCTCACAGTCTACCTTTCACGGAGGCCCAG
CCGTGAGAGGACTGAGGAAGGCACGTGGCGGATCATGACGGCCGACAAAGAGAAGGAACG
GGAGAAAGAGCGGGACAGGGACAGAGACAGGGACCGGGACAAAAGAGAGGCCGGTAAGTC
CCGTCGGCAGGACGGGGACCGGGGAGATCGTGAAAGTGAGAGCTCCAGGCCCCGACGCAG
CTGCACGCTGGAGGGCGGAGCCAAGAACTATGCAGAGAGCGAGCACAGCGAGGACGAGGA
CAACGACAATGGCAGCACTGGTGGAGGCAGCGGCACGGCCGAGGAGGCCGGCAAGAAGGG
CAAAAAGAAGATGCCCAAGAAGAAGTCACGCTACGAGCGCACAGAGAACGGAGAAATCAC
GTCTTTCATTACAGAGGACGATGTTGTTTACAGACCCGGAGGTAAGTCCTGGTCACGGCT
AATCTAATTGTGCGAGCAGGTCAGCCGCACTTATTAg
>NODE_722_length_145_cov_3.800000
TCATGCTCTGAAACAGCTTTTCATGCCTTGAAAAGGCCTCTTTTGCCACATAGTGGTTCA
CTGAATTATATCACACAAAGTCACTTGATACAACTTTTGACTTCATATGTATCATATGTG
AACACATTATAACATGAAAACATGTTTGGAAACATTGTCTTTAAAAAACTGCAGTATTGC
TGTTTTCATGCTCTGAAACAGCGTTTGGCATGCTGAAAAGGTCAATTTTGCCAAATGGTG
TGTCCACAGAATTTCCTGACAGATATTCACTTGATGCCTTCATATTTAT
>NODE_723_length_318_cov_2.459120
TTTTTATAAGCTAGAACACATATCATGATGGTTGAGTAATATGCACATTATAAAGGGAGG
CAGAAATTTCATCACTTTAAGGCAGACAAGAATTGTTTTTCGTAGAACATAAATAATAAA
CATGTAATCTTGATATACTCTATCCCAGCTGACGTAGAGTGAAGGTACTTCCTGGACAGG
TCGTAAGTCCATCCCAAGGCCAACACAGAGAGACAAGACACCATGTATGATCACATGCAA
ACCAAAGGCCAATTTAGAATCATCACTTCACCTAGTAGGTATGTCTTTAGACTGTGGAGA
GGCCACAGTACCTGAACATGGAAACGACACACAGCTAATTACATTGCTGTTTTATTGCAC
GGCTGTTTTCTGCCTGAATCCTCCCTAATAAAAATATGCTAAAAAGAGTGGTATGATGGG
ATGTATgacttggtgttacttagtgtctatttctaatgttac
>NODE_724_length_458_cov_7.563319
ATTTCCAGAGCGTGAGAGACTCTAAGAAAACTCTGAGTGACGATGATTGACGTCCAAGCT
ATATCGGTCCGGTATTGCCGCGCCACCCCGCCACCCTCTAGCCCCCCATCCTTTCGGACG
ACAGCCCCCGCTTGCTGTTCGCTTCCGTCTGATGCCCAAATTAACCTTCTGGGCGAAGTG
AAGGAGGCCCAAAGCAGCCTAATCAGAGGCTGATTATGGCGGCGGCGGCTGGCTAAAGGG
TCAGGGTAATTGTGCCATCAGAGGCCTGATTGTTTTCAATCAGACGGGCGGCCGAGTGAC
AGCTGGGGGATTGGGGCCCTGATGGAGCCGCGGTGGGCCTAATCAGAGAAGAGAAGAGGA
GAAAAGAAAGAGAGGGAGAAAGAACTGAGGAGGTGGAAAGGGGGGGTGGTGGGAGTGGTG
CGGGGGCTGATTGGTGCAAATGAACAGTCAAAACGGCAAGTCCCCACCCTGCTACTGCCG
CTTCACTCCACAATCCCTGCAGTTCATCACATGCACGCTTCCATGGGATGCATGGACTGA
CAGCATCTTGTGCAGTCAGAAACAGTCCTTCACATGGCATATCCTCATTTATTTaaacaa
ac
>NODE_725_length_480_cov_45.585415
TTCAGGGGCCAGTAAAAAAAAAAAAAAAGCATATGCTTTAGTAGACACAGACATGCAAAG
CATTTCCATTCTTGCAGACTTCGTGTGGGTGAGTGAGTAACACTCCCTGCTCGCGTGGCA
GGGAAAGGAGATTGCTGGATTGGTCAGGGCAGGGAGAGATCCTTGTCGGTGACAGCGTCG
CTCCAGCGAGCTCAAAGCCACAGTAACACAGCCGAACAATCCAAACACACCCCACCAATT
TTTAATTTCTTCCATTAGAATTAATTATGAGGCCGAAGGCAATTTGTGTACCCTGTGTTT
AAGACTGCCTACTGGATTAATTAAAAACTGGATGCTGGAAAATTAATGTGTGAATTGTTA
TGCCTTGCTATAATGAGCCATCCCATGCTATTACATAGTAGTGTACTATACGATCACCTT
CAGGCCTCTGAACACACAAGGTTCATTAAAGAGCACAAACCTAGGCACAAGTCAACTTAA
AGAATGCCAGCCTCAGCACATATTCAACAGAGCACACGCGAGCAGCGAGACATTTAAATT
TTCACCCAAAATACAACAAGGTGAGGAAGTCTGGCTTAATGACTTGGAAGAAAAACACAT
CTGTAAATAAATGACCTCAGTAAc
>NODE_728_length_314_cov_41.598724
TATTAATCAGGCAGGCAGCAGGAATCAAACGGCAACACTCCATCAGGCCTTTAAATACAT
TTGGTGACATTTTTACCCGGCATTAGCATGATAGGGCAAGCGGAGTATAATGTACCAATG
ATTGCTTTTCCATTGAAAGCACAAACGGTTTCATTTTTCCTGTCATCTCAAATAAGTGTT
AAAGAGGGTTTGGAGGCTATTGTGCGAGTGCCGTATGCTGGGGACTTGGGACCGCTGATG
GCCATATTAAATAACCATTAGTGCCTGAGCTTAGATCATTGTGGCATCCGCCTCCTCTGA
ATTTATCCTGTGATTTCAAATGAAGGCAAGCTGTGCCAGCTTTCATAAAGTGCTCCAACC
CTCTCCATTTTTCCTCAAACTAAATGCATTACAACGGTAATTTTGTGACTGTTAAGATAA
ctagcgttaacaagcacttaattaaaatgtacaataaa
>NODE_729_length_462_cov_17.047619
GTCTTGCGCCGGTCCAAGAATTTCACCTCTAGCGGCACAATACGAATGCCCCCGGCCGTC
CCTCTTAATCATGGCCCCAGTTCAGAGAGAAAACCCACAAAATAGAACCGGAGTCCTATT
CCATTATTCCTAGCTGCGGTATTCGGGCGACGGGGCCTGCTTTGAACACTCTAGTTTTTT
CAAAGTAAACGCTTCGGACCCCGCGGGACACTCAGCTAAGAGCATCGAGGGGGGCGCCGA
GAGGCAGGGGCTGGGACAGACGGTGGCTCGCCTCGCGGCGGACCGTCAGCTCGATCCCGA
GATCCAACTACGAGCTTTTTAACTGCAGCAACTTTAAGATACGCTATTGGAGCTGGAATT
ACCGCGGCTGCTGGCACCAGACTTGCCCTCCAATGGATCCTCGTCAAAGGATTTAAAGTG
TACTCATTCCAATTGCAGAGCCTCGAAAGAGTCCTGCATTGGTATTTTTCGTCACTACCT
CCCCGAGTCGGGAGTGGGTAATTTGCGCGCCTGCTGCCTTCCTTGGATGTGGTAGCCGTT
TCTCAGGCTCCCTCTCCGGAATCGAACCCTGATTCCCCGTTACCCGTGGTCACCATGGTA
GGCACA
>NODE_730_length_315_cov_3.977778
TTTACTTTTAAACTGATCGTTAATAAATAAGTCAACCAGCTGCTGAGTGACTTGTTGGAA
CAAACAGAACGAATCACAACTACAAACTGTTTACTGCTCTTCCTTCCCTATTTCCTCACT
TTGCTTTCTCTCTTTCTTCTTCTTTGTCCCTCCATCCCCTCTCGGCTTCCCTCCCCTCGG
TCCTCCGTCCTCCAGGTGAAAGAGCTTCTTTCTTGGGCATCTCTCGTGCAGCTGCTGCCT
CCAGTAAACCCCTCCGGCTGCTCGAGGCTCCTTCGAACAAGCGGTTATGTGTCGGCTGGG
ATTTTACGTAACCTGGCAGCAGGTTGGAGATCCAAACATTACAAGGTTCAATCCCGCATT
GCTCTACTGCATAAAATGCTAATGGGATGCTAGCGGCCAGCCTGGGGATGCTAgttgcta
tcataggaatgctagctagagattatgacagatgctaat
>NODE_731_length_303_cov_2.033003
ATTTTATTATTTTCACCTCGAGAGCGGAAGGATCAACACCATGTCTGGTAGTCAAAGTGT
GAGCACCAAGACAAGATTATATTTATAAGGCGTCTAGTAAATAAATGTTGTCAGTCCCTC
CAGTTTGCCTCACGAATCCCATAGTTGTTGATGTTAACTGGAGTACTGTAAAGGCATGGT
GCATGTCCAAATTATAGCGGAAGCCATAACATAAAAATGTAAACTTTCCAAAAAGGACAG
CTCCCTTTAGCTCATAAAGGCTGTAGAGAGCTGTAGTCAAGACGTCCTCTCCAGGCTTCT
GTAAGTTGGTGCATCTGTCATTCAGCTTTTTTGAAATTGGTCTCTCTAAAAAAACAAAGC
TCATGTATGGAGTTTACTGTCCATATTGTAAAGCACATCAAGTCCACTACAGTGATttct
atttgagctcaacaaaacataaataac
>NODE_732_length_504_cov_1.837302
ATAATTCTTATAGGCTTGTAAAGCAGGGTGGCTATCTAGTTGTAGAGGGGGTTGAGGAAT
GGCAGAAGTAAATGTCTTCATATCTTAACCGCATACTTTACCCCTCGAAGTGTATAACAA
ACACAAAACACGATATGAGACCTTCAATGAATATTTGAAAATAGTGAATAATCACAAATT
CTCTGGGATCAAGGTGACATCTTCAGGTTGCCTGTTTGGTCCAATGAACTGTCCAAAACT
TTCCACAGAGCATTACTTAGCATTGTGGGTAGTCCGGAACAGTGGCCACGGTTCCTTTGA
CACATGCATCTACAGCCTGTTCAACCTTCTGTCAGGACTTAAAAGACATATTGCACGTCT
GGGAGACAAAGACGGACAATAGTTTGCAGTTCATGGTAATTAATATTCATTTCATAATCT
GTAATGTTTATTGCTCAGATTATGTTGTAATTTTTTCATACACATTAACAGAAAAGTAGC
TAAAAAGCAAAATCTCTGCCTTTACTGGCCATTTTTCGCTCATACATGATCCCCTAACat
cagtcaaaaacccctgagcaccgtctgaattaaagcaaatacttcagtaaattatcaagt
ctgaaaaccaaccccgaaacatgagtgcttttgtttattaaatataaa
>NODE_733_length_336_cov_1.342262
TTTTCACAGGTGCAGAACTTTATATTACTGTACAAAATGAGCACACAGCAAATGTGACAG
GAGTAAAGAGGGTTGTATGGTGGATGTAAATGCAGCAAAGAGTATAGGCTACGCTTTGAT
CTCAACAGCTCAGCTACTTCATGACATTTATATCTTGGCTTCAGAAAATGGCATGTCATA
TCAATGAGACTGCCTTTAGCAAGTTGTATCTACAGATTACACCTTCACACATCCTTTCCT
TTGCAACTGCACTTCAGTTCTTTCCTCATATGAATATAAAACCATCAGAGCATGTAAAAC
CTTTATGGAACTTCACAAAGAAAATACTATCTAGCCaaagaaaataatgcacatttgtat
tatgggactgggtatcagttaaatttttctatactacaaacaatgaatgtttttatttag
gaaagtatcacactttatttctatcctagcaccagcagctgtacaaggacattttataaa
>NODE_734_length_268_cov_6.395523
ACACCTGGAAATGCCACCTGCCCCACCTAATTTGGCTATGCTGAAGACGCCGGTCTAGGT
CCCGAGTCTCTACGACCTTCCCGTCCCGAGATACAGCAAAAAATCACAGGTTTCTCCCAC
TTCCTGACGTCGTAGAGACTCGGGAGTAGGCTCAGTGCGATCGCGGCGGCAGCAAATGGG
GGGGTAGAAACAAGTTTCATGTCTCTAGCACTAACCGTTTTCCCAAACCCAGGCCGAAAC
CCTAACCCTAACCCAACCCCTGGCTGCATTATGCACTGCCCATTGTCAGTGAATGGGAGA
ACGTTTTGGCCAATATCTCCGGAACCAGACATGCTAAACACCTGGAAATGCCACCTGCCC
CACCTAATTTGGCTATGCTGAAGACGCCGGTCTAGGTCCCGAGTCTCTACGA
>NODE_735_length_436_cov_6.112385
CTTCCAACTGCTGATAATGTTGCACAAGCCTTAGTGGACGCTGTCTCCAATCCCAACAAT
ACCTTCAATGTCAGCATTCAAGCCGGCTCCGTCCAAGTACTTGGTAAGTAAAGCGTAGCT
ATGCACTTGACTTCATGTGGTATTCAATCAAGCAATACATCATACTTGATGTGGAAGAAT
GCTCTTTGGCCTATCCACAATGTCACTGCTGTTTCTTTCCACCACATTATTCAAACCTTT
CCGGAACCCATGACGACCTGCTGGAATGATGAATAGTTTGCACTCATAATTTGAGCAATA
GAGAGTTTAGCTGAATAACAAGATGTGACTACAACAGACAGAAGATAAAGAATGTGCATG
CCAGAAAATTTCTCATATATTATCTGTAGCACCTGGTTACACTACCAGGGAAAGCGTCAT
ACTGTTTAATGCTCTAGTGACCCAAGGAGGCATTCGGTTATTGACCGGGTCGTTCCATGT
TGGCTTGACCAGAGTGTAGCAGGGCCACCATGACAAGGACCACCACTGGGTGATGCCTCT
TCCCAGTGGCGGTTATATTTGTAATCTGTCCTTGGGGCCc
>NODE_736_length_492_cov_27.101625
CTGTTGTAATCAATAACGTGACCATCTTGTTTTTTTATGAAACGCACTTACTCTTAATTT
CATCCACCAGTGGTTTTAGAGAGAAGAATGTGGAGTTACCTATAAGGCTTTGACATTATA
AATCACCTCTTGAGACCAGATTGTACGGCAGTATCGATTGATCCTGATATATCACAGAAA
TTTACTGTCACTTCTGTTTTCAATTAAAGATACAATCAGTCAGATAATGACTTAATTGGA
TTTTACAGAAGATTGAGTTTTATCGCCCCGTGCTTTACGAGTTTAGTTAAGGAAGGCCAT
TTTATCACGGTTGTCAGGGGCGACCGGCTGCCGCTGCCTTGTCCTTCTGTAGCTGCTGCT
GCCCTGTGTACAGCGCAGGGGAGAAAAGTGTCACAGGATTGGTTTTCCTTGAGCTGCCTC
CGCCTCCATGAATCACGCCCTCCCATAATAGATAAAATCTGCCCGGATCTCGCCGTGACA
CCTCCCGGTGAAGTGATGGCGGCTCGATACAGACAGTGGGCGTGGAGGAGGACGCCGCGA
GCTCAGGGGTGGAGGAGGAAAACTCGGGACATTTTCAGATGATCAATAAGTGAACTGGGC
GCGCTCGATGAGCGTCGGCGATGCAgagtcaactga
>NODE_737_length_338_cov_1.707101
TTTAGCTGTATTGTATAATGGTCCCGAGGTTAGGTGTATAGTTTCTCATTTGGAGGCTAC
AGCCAGAAGACTAAGTCCAATTCCATCATACTGGCAAATAATGAAAGTGAATGAGGGCAA
TTCTTGGACTTGTAAAAGGCTGAGCATGCAAATAAAACCTCACAAAACAGAGTCTCATAA
GGACAGCTGGTTATGCACAGAGCATGGGCGTCAAACACACTGAAATACACTCATAAGTAC
ACACGCTGTATATTACACATACAGTCCCAGGGTTTTCCCCGGGGCTATAATTATATGACC
TCTCGTTTTCACATGAACTCCTCAAAGCACGTCAGGGAGCCACACTAATTAGTTCCATCA
AGTCTGAGCAGCTCTGGGCAAAAAAAAACTGAATCAAGTAAATTCTAGAAGTAACTCTAA
TACCTTTTTCTAATaacgacagtagcagtaatcgtagcaagcaagtaccttctgacacaa
aa
>NODE_740_length_790_cov_30.664557
ATTACATCACCTCATCCTCCTGCTCTCGTTGTTCTTCTTGTGTGGTGTAATTGACAGAGT
TGAGATTGCAGGCCATGCCGCCACCAGTGGAGGCCCGAATGACAAAAGGAGTGAGTTGTT
ATATATATATATGTATTCCAAAGTGACTCGGTGTGATCAGGGCCTTAAAGGGTTAAAATC
TGTGCTACTTGGAGTGTGTCCCCCAGAAAAGGAATGAGGTACCCGGGAATGTTTTACAGA
TAAAATAAAAAGAATCAGGAGAATGAGGGAAAGAAGAGAAGTTGAATATATATTTCATGT
GATAAGAGAAAGATGAAGCGCGAGAAAAAAGATTCCATTACAGCTGCGACAGTTACAAAA
CTGCTGCTGTGTAGAGTAGCCTCTGTTGAAAAGATTGATGCAATAAGGACTGACCTTGGC
TTGGAGCAGGAGTCGGTGATGTATGTATGAGCATCTCCCTGCTAAATGGACCCAGATTTG
TAGCACTAATATACATGGAAGCCCAGTACCAAACTCGCCACGGCTATAAATCAACAGCCA
CTTTGGGTGTCATTTCTGGTTTATATTCTACTATTGTTCTGTGCTTTTAATTCGTGTCAC
TGCCATCTGTTCATTTGATGCAGTTTCATACTGTATGATTTGGCTGCAGAGATACTGTGC
AGACAATCCCTGTTAGACCATCAGAGTGGATTAACTGCACTGGTAAATTCCACTGAGGCT
ATCTCACAGCCGCATGTAAATAGAATCTGAATCGAGTGAAAGGAAAAATAGAAATTTCAA
ACTAAAAGTTTTATTGTTTGTCAGGAACTCGGCAGAACAGCGATTCAATATAAAATTAAC
AAAGAGCAAGAACAGCAAGAAAAACTCCTGTTAAAACTCCGGCTGAAAGGCTTGTGGATT
CAGATTGGATGTTTTCCAGAAAGCTGTTCCTGAa
>NODE_743_length_303_cov_3.244224
CCTCATTCTCAAACAAAAGAACGGGGGACAGCTGGTGTGGCATGTTGTCCAAAACAACCT
CTGGGATGCAATGAGTTCTATATCACAGTAGGTTGTGTGATGTCACTGGTGATGGTGTCA
CAGTTGACAATGTTGACATCATCCCAGACTTGCCATTGAAGGAGAGACAGACACAGAGGA
AAATCTCATCATTTAAGGGAATACACTGAAAATACAGCGTTCCTGCATAGGTTGTTCTAT
TCAAATATGTGACTTATCTTGTGAAGTTGGTTGCAGAGTAACAGCTTGCTGACTGTGATT
TTCAGAACCAGACCCAGGTCCTCCATCCAGTATTTTCATCGCCACCAATTTGACATCACA
ATGAGCGACGACACGGAACACGGAACACGCCACCACTGTGACATCACAATGAGCCACAGT
GGTGGCGTGTTCCGTGTTCCGTGTCGT
>NODE_744_length_145_cov_1.786207
GGTACAAAAGCATTAAAATTGCCCCAGATTCGCTATTGAATAGGACACATCAAGGCAATA
TGCTGGCAGATCAAAGTGAGCGAGGAGAAAGGAGACAGGGCCGATCAGTGGGGATAAATT
GTTCCCTTTATAATGGCATAAGAAAAGACCTCTTTGCTGCTGAAACAATTTAATAACTGC
ATTCATTACCTCTGTCCAGCCTGTCTGTCTGTCTGCTGCACAATGTGTAACCGCTTTTGC
CACGCACTACCTCtctttgtcttactttccctcttcctcattgtgttcc
>NODE_745_length_540_cov_37.555557
GTCATGTTTTGAATAAATGTTCTTCTTTTTGTGTAGTTCTACAACAGCAACAACTTCAAT
TAGGAACAGTTTAGGTTTCAGCAGTTTGTCTGAACACAGAAGATTGAAGGTGATGCTATC
TATAAATGACTGAAAAAGGGGGAAAAAACAGGCTATATTTTTCTCATCTCTCATACCACA
CACAACCTCCTCCTTTCTTCTTCCCCCACACCATCGTGGCAGGAATCCTTTGTCAGAGGT
GTTCATCTGGAACAACTTTGCCACACTTGTTTTCATGTTCTTTTAGATTACAGGGCAGCT
GGCCCCAGCTTTGAAGCTCCCCTCTCCCTTTGTCTCTGTGCAATGCACTCTGGTAATTAA
CTTTGTCCTTCTTTTATTTGTTCCAGTCACTCGCAGTCCACTCTTCTGAGCATCTTCTCC
CTGGAGTACCAGGTTAGAAGTTTTCTTCCTTTGTGAGCCCTGACAGGTGCCTAATTGAAT
GATGAATGTCCCTTTATTTCTTTGTAATTGAACTGCCAGCTTTCTGATTGGTTTGGAGGA
TGCCCCCCCACCATACCTCCCGTTTATTTCACACACCCCCACCTCCACCCCTTCCTCCTC
GTCACGTTCACGTTGAGGGCCTTTGCCTGCCTGAGCCTCAGTGGATGTCTGCCAAGCCTT
CCCATCCATCTGTCTAATAACATC
>NODE_746_length_310_cov_2.070968
ATTATAATTGGTTAATCTGTATTCAAACACTGTAACGTACCTCAGGAGGGAGCAAAAAGA
GGAGGAAGGAGGAGGAGGGTTGGAAAGGTAAAAGCATGTAAAGAGAAAAACAGGCATAGA
GGGGAAAGAGGAAGAGGCAGGGAGAGAGAGCAGTAAAAAAGTCACAGAGGAAAGAAAGCA
GCAAGAAAAAAGGAAATAAAGTGATAATGTTTCCAGCAGCATTGGATGTGTGAGGGAGAG
GAGATGAATGGAGGAGGCGAAGGAAGGAGCGTAGGTGTAGAAGGGGATGGAGAAACAGCA
TTCCTGACTGCACAGTTTCAGAGCAGGACGAGGAAGAGGGAGTTAATCTGAAATCCAGAT
GCCTTCAGGGACCAACAGAGGGTCAAACTAATCCACACATTCAGAGCTCCATCCCCTCAT
TCACCAGCAGGACTCTTTACAAGTCAGCAAACAc
>NODE_748_length_649_cov_8.454545
ATGTCCATCACAGCGGCGCTTTCCGTCGCTTCTCCTCCGAGTGTGGTGTTAGCAGAGAGC
GGCGCGGGGAGGGGGGGTCGGCCCGGCTGACGACGCGCTTTGTGTCCGCACTTTTTTCCG
CCTCGGAGCCCCGTGAAGAAGAAACGCGCCTCCGTCCGGTTCCCCCGGTTTTCGCTGGGC
TGGATGCGGAGCTGCGTGCGCGGGGAAGTGTACTCTCCAGTGGCTCGCACACCATCTAGT
GAGGAGACGCGATGCAAAATGGGAGCAGAGCTAGAAGCAGACAACCCCCAGGCTCTGATC
CTGTTGCCATGCGGCCGTTTCCCGGGCAACCCGTTCCCAGTGGCTCGTGATGGAGCAGTA
AAACCGGTCGGTATCGATAGAACCCGGGAGCAATTAAAGGTATCGACCGGAGAGGCTCCC
CCCGTTTAAGGAAATGAACGTTTGGCTGGAGATGGACGCTGGGTGCCGGTGACGCAGGAG
CATCCCGGAGGAGAACTCTGGCCAAGTGTTGGGAAGACTCGTTCAGATCAGAGTTAGTGC
GGTTTCACGGGATGACACATCAACAACACAACTCGGGCTTTATGATGAGTCCCGCAGAGG
GCTGGGGAACCCCCAACAAGCGCACACAAAGAGAAAGTTTGCTCTAAAGCAGCAGCCTGC
TGCTCTGTGCTGCTCTAAGCCCTTTGACTTAACCTACATAACACTTAacacactgtaacc
atggaaatgacacagatttggggggtgatgcgttggactgatgccaccgaagtacagcac
aaaaaaaacacaa
>NODE_758_length_307_cov_1.022801
AAAACCAGTGATCTTGTGTGTGTGTGAAAAAGAGAGAGAAGATATGATAAAGGACTAAAG
AGATGATCAGCGCCCTTCAGATAAAACACACGATGAGCGCTGCATAAACTGTAAAGCCAC
ACTAACGCTAGATTTTCCCCCTCAGTAAAACCTCTTCCCTTACCTACCATGTTGTCTCCA
TGTTGACATTTAAAAACATATGAAGTTTATTTTGCTTTACCAAACACTTTTATATATACT
AACCAGAGAAACTGATAATTCAACACACATTACAATAAATTTTGTTTGCTGATAGACATC
gtggtacatgctataacttacttattttacaaaaactgtaaaaaacccgacatcaacgtg
cacaatgtttctccaaacgtccactggtgttgcaaacagtgaaataaaatgtaggctcaa
aatattacagatattcagctgtttacatctc
>NODE_759_length_399_cov_1.072682
ACTCTGAAGTTAAGTGAAGGAATGTTCTTCAGACTAAGAGACTAAAACTGAGCTTCTTGG
ACATAAGACTAGAATCTATGGTTGGTGGACACCAAACACTGCACATCATCATGAACACAC
CTACTGCAATGGGAAGCATGGTGGTGGCAGCATCATGATGCAGGATGCATCTTGGCAGTA
GTCCCCGGAAGCCTTGTAAAGGTAGATCTTAAAATGAATGTGACAAAGTATGGAGAATTT
CTGGAGGAAAACCTGATGCGGCCTGCAAGAGAACTGTGGCTTGGGAGAAGATTTGTTTTC
CGGCAAGACAAAGCCCCAAAGCATGTATCCATTCAGTGTGCCCTGTGCACATTCCATGTT
GTGCATTTTCCTGCTTGTGAACAGGGCAGGGGGAAAGAAAGTGAGCAGTGGAAGTGGGAG
AGTAATGTGCCAAATTAAATCTGGCACAAAGTTAAGTGTATAAGTAACCTAACTACCCAT
ATATCAACAATGTTTGTCCAGAATGTCTAAATGCAGTGTTATAGAGAACTCGTTGAAGCT
AAT
>NODE_764_length_322_cov_7.357143
GTAACCTGTGAAACATAGAAAGTGCTCCACAGCTTAAAATCCTAAAACGAAAACCAGAAT
TTATCTAAAGTCCCTCTAAAAATCTTCAACATTCTTGCATTCCACCCTGCTATTTCAGCT
AGAGCGGAGAGCATTCTAGCAAGGCATCATCATCAGGCACTCCCATGTCATGTAAATGCT
CTATGCTTTAATACTCATATGGAGAAGGGTTACGATAGAGTAGTGGCAGTGAGTACATCT
CTCTTGCAGGACGTCCCCACTCCGACAGATCAGGTGCCCTTCCTCGTCGTCCCTCACACT
CAGTGCCCGCGTCCGGCTGTCGCTCCGCTGTTTTCGCACCCAAACCGCCATCAGCAGGTC
ACAACACGACCGGAGGGGACAGGGGGGTTTCAGGGGCAGCCGCAGCCATGGCGTCGGGCG
GCACAGGTAGATGAGGAGGGAGGAGGAGGGTGGTGTTGGTTGTAGT
>NODE_773_length_403_cov_1.913151
ATCAGGGAAGGTAAATAAATTGAGTGTTTTTCCTCCCATGACAACAACAGCTGAGAGATG
CCACTTAACAAGGCAAACCGAGTCCCAAACTGCTCCAAAGAGCTGTGCAGTTGACAGCCC
TCTAGTTTGAGAGTGTGAGCTATATCACTGACAAACAACAGAGTGATGAGAATGACCATG
CATGCTCGATCTTTCCAAAACATACAAAGAACCAACATGGTGGCTTTGCTTGGAGACTGG
AACATAATGCGCAGTACCAAGCTGTATATTAACAAACAAGATGGAGATGATGGTAGACTG
GTGAATGGGCGAGGGGCGCAGTTGAGGACAGTGACAATGCTTGTGAAACCTCAATGGGCT
TGTGGGAGCGTACCTGCTTCTTCTGCAGTAGGGGCATGTGCGTGCCCTGCAGGGGGAGGA
AGGCAAGGGGAGAGTCAGACAGAGCGGGAGGTGGGCGCTCATCAGGGGGTTAGGTTACAT
AATCCATGTGGATGTATGTTTACTGAACTATTTACTGTATACTCATCAAGACACTGCTCT
TGACAAt
>NODE_774_length_438_cov_20.383562
GCGACTTGTACCCCTCATTGTATATGGTGGCTAGACCCTAGCAAAGGGATACTTTACAGT
GTTATCCAATGACAATTTGAACTTCGTAATTTAAAAAATGTTTGACTTGAATATAATAAA
CCCAAGGTGAGGCTCTTCCCATGAGTTGCTGGAGAAATGGCTAAAGGACAACACAGACAC
ATGTGCAGCATTTATAAATCTTATTATTCAACAATATTCACATTACAACATCAACACTGC
TCTGCTAGTGACAGGTTCTAATAATCCCAATATATTGTATAGTTACTTTGTAATACATTA
TCGAGAGGCACTTCCAGTAAGTCTGGCAATAGAGGAGCTACAGTATTGTGTCTAAATTAC
AAAACAGTAAAAATAAATATTTTTCTAAAAGTTTTTTTGTCATAATATACTTTTGAATCT
GTACAGTATATATTTTTTTATACAAAGTCAAACAATATCTAGAAATAAAATGTCATATTC
CACTTAAACAAATACTGGTGAATTACACAATTTCCCCATCCTGTAGGTATTGCTACATGT
GTTAAGTGCAAGATACTGGAGAGAAGAAAAGAATTGAGTCTG
>NODE_775_length_297_cov_1.306397
AATGTTGTAAACGAGATGTCTGCAATAAATCGACCCACTGCTTTTTTGTGCTCCTCAGTC
CATGACTCCTCAGTTACACCAGAAATAGCCACACAACGGATAATCAACTTTGGACACATG
GGGAGAGAAAATAAGAGGTCCAAGGACAAAAGAGAGGAAGGAAAATTATTCACACTCGCC
TCCAAAAGTATTGGAACAATGAGGCCAACTAAAAAGAGCATGAAAACGTGAATGAATGAA
TGAAGACTGTCCCGAAACAACTAGTAACAAGTTTGTTTATATCAAATGAATGAGTGAAGC
CAGTGTAGTGCATGAGGTCATTTTACTTGTTTTAGTCAAGgtccactatgaagtaaatta
gttatgtttttgcagagtacaaagtgtaagaaaaactcatttttgagtgtggggcttgat
cgaatattttagcaaacatat
>NODE_776_length_483_cov_11.834369
AACCAGACAGCCTCTTGCTGCATTCCCCCTATAGTTTTTTTTTCTTCTCTCTTTTTTTTT
TCCAGATGAATTTTATGATATTTTCCTCCCCTCCCCACTCCATCTCTCCCTCTTTCTCGC
TCTCTCACTTCTCGGCAGTTTTCCCCAGACAGGTTCCACAGTGTTTTAGAGGGGATGGAT
TTAATTGCTCTGTGGGGATTGGTTGGCTGTGCCGGGCTCGGCTGTTTAATTAGTGTACCC
TGCCGGGATTGGTTTAATGCTTCATGATCTTGAAATTGTCTGATTGTTCAGCCCTCTGGG
GACTCTCCCTGCCTACGTAGGCCAGCAGGTTTAGCTAAACATTGCTCCAGGCTTTTGCTG
TATGCGGCAGGAGGAACAGTATGCCTAAGGAACCGGAATTTGGCTGAAGTGGGGGGTCAA
CTTATATGACGAGCTGGTCAACATGCATGTGAAGTGGACAGTCTTCTGATTCTCCTGAGT
ACTTGACTGCAGGAGATGTGTACAGACCTCACAGGAATGTGTACCCTTACAGTCCTTCAT
CTCAGCTTGATGCTGTATGGAAATGATCCAATTGACTAttaatgcagtaccaatatttag
actgcgatagtgtttctgtatgataag
>NODE_777_length_300_cov_1.656667
TTTTTTTAAACTGGCTAATACTGTACGGCCGTGATTCCCCAAAGCCGCACACCCTCTCCA
CTTCCCGATTCCCAGACTATAAAAAAGTGTATGTGAATAGAAGAAGTGTCACCTGATGGG
ACCTAAAATCTCAACGGCTTTTCAGATCCTCATCAATGCTATTGTTAGACAGACCTCTTC
CTGCTGAAGGCATTTCCAGGGTTACTGCTTTGGAGGCTTGTTCTTGTAAATCTTACCACA
AGAGACAGTTATGATATTTCTAAATGACCCACTATGTTTAGCAATTTTAGCTCATGATAT
ttagtgtaagctggatatctgactgtaaatagttaaatcaaggagaaaatgagcaaaaga
cctaccgagaagtggaaatgaaaatttgagtggaatttttaaatggaaaatgtgtagaaa
tcctgtgtgtaaatgtggagtaac
>NODE_778_length_314_cov_7.187898
ATTATATTGTAGTTCATGAGGTTTGCATACTGCTGGATGTCATCTTTGCACGGTCTTTAC
AGCGAGCCGCCTTGAAGCAAATGAGACGAATCCAGCAGTGAGAGCGACAGGCAAAGCACT
GACACACAGGGATTCAAACAGTCTGATGCAAACACACAGAATCAAGACAGAGCATCTAAC
AGGCAGGCAGTGTGAAGCCAGTGAGGGGTGGTCAGACACATACAAAACTATGTGGCTTCA
TGCATTAGCCATCAGAGCAGCAGCAGTAGCAGCAGCAGTACCTGAACAGAGCCCCCCAGC
CGCTCAGCCGTGAGGTGCGACCCCAGAGTCTCCTTATTGGTCACGGGAGTGGGCTGAGAC
TCACTTCCTTTGGGCTCAGGCGACTTGACGCAAAGAGCAAAAAGGGTTGAGGCAGGTGGT
TGTGAAGTGGTGAGaaggggggaaggggagggggtgaa
>NODE_779_length_292_cov_1.263699
ATAACTTTATTTATATAGCACCTTTAAGAACAGAGGTTCACAAAGTGCTTTGACAATAAA
ACAAATAAACATACAAATCAAGACAGACATGAGGAGACTAGGTAAAGCAGGCAATAAAAT
AGTATCAAAAATGATAAAATAAATTAGTGAATATTAAGCAAGAGGGTTAAAATCGAATTA
AGAAATAAAAATGACCTCACACAGGATTAAAAGAGAGCACATAAAAAATAGACAGAACAT
AATAATATGGAATAAAATAACAAGTAAATAAATAAATAAGTAAATAAATAGAACACTAAA
AATAAGTAAaaaaaataagtaaggacgacagttaggctacatactgagttcacatgaaaa
aatgagactttgggactcatcacgtcacagtaggtcattttgactggatttaactaaaaa
gattactgcaggtatt
>NODE_780_length_698_cov_17.068768
ACCAGCCCAACTGTAAGATCCCCTACCAGGACCAGCCTCAGCAGGGCTCAGGGCAGCTCC
CTCCAGTGCAGGCCCAGCTCCCTCCCCAGACCTTACAACCTCCTGTCTCCATTGTGGGCT
TGACTGTGAAGGAAGACTCTTTCTATCTGCCTCCTGCCTACACAGCCCATCCGGCCTCCA
CACAGTCCCAGCCTCCGGTTCAGCAGCAGCAAGTCCAGCCGCAGCCTCAGCCCGGATTAA
TGCAGGAGGTAGAGTTTTCTAGTTCTTTCTATGGCTCAAGTGAGCCAGCACCTGGTGGGC
CATGCCTTATGGCCAGCGACAGTGGTGGTGGTGTTAACCATGACGATGTGGCCATTGGCA
GCTACAACACCTCATACACATCTTCATTTGTGTTCACCTACCCAGAGGGAGCCTGCGGGG
TCAGTGCCAACCAGCGGAACAGCAGTAGCGAGCAGTCATCTGATTCCCTGAACTCGCCTT
CGCTGCTGGCGCTTTGACTGACCGACAGACACACGCATTCACATATTAAGACACACACAC
AGTATGCTCGCTGGAAGTAGAGCCTCAGACACGTACATGCACAGAACCAATCAGTCTCAC
AGACTGAGATGAAAACCAACAATCGTCTGTACCTGATTGGGTTAAAGTTTACACATTCTG
AAATGCATTCCAATTAAGAGCCATACAAATAGTTGCACATTAGATTGAACCTTTAACATA
GAGCTTAAACATGAATAAATTCTTGTTTTGTATTTAACCAGAATACTTGCAACCGGACAC
GTTAAGCCTTTAAAAGTCAAGTCCACGTTGCCGATCTTAAGTGCTCTGAATTAACAGATT
Aa
>NODE_781_length_345_cov_1.663768
ATATATTTAAAACATATAGTTGTGCACCCTGCCAGGCTTTACAAAAGTGGAGTGAGGCTA
TGAGTGTGTGCTTCCTGTTGGATATGGTTTAAACATCTGTTCCCAGCAGGCCCTCTGTTC
CCTCTGCCATTAAATGTTAGTTTGTCCCACGTTTAATCCTATTCGCTGAAATGTATCTGC
CTATCAGAAATGTTTTAAAACCTTTTTTTGGTTAACTCGAAAACATTTGTTAATCTTTGC
TTGGAACACGATTGACACCGTGTTTCATGCAGATTATACAATTATGAACGCGTGTGTATT
TTATATAAGCAGAAACAATCCTGCACAGTAGAAGTGCGTGTCTTACACCACAGGTACATC
ATATCAGCTCTACTCTGGTTGGACTTTGGAGCATCTTTTAGCATAAATATGTATAATAAT
GACTTGTAATAACTGTACTGTGAACAGAAAAGCTACTTTGTCAAGGTGATCTGAGGGTGA
AAAGGAAAt
>NODE_782_length_481_cov_13.671517
GTTAGTGCCGGCTCTGCCACCGATGGAGTTTGTGGGCCAGCAGGAAAAGACCGAGCTGGA
TTTACTATTTACGCCACAGTACTGCGGCGGCGTGCGTCCTCCCCAGCCAGACGGGTCTGC
GTAATAGCCAAGAGGCCGGTTGGAGCAGCCTGCAGTCGGCAGGGGAAGAGCCTTAACTCC
GGCCGCTGCGTAGGACAGCAAGGTGGCCGCGTTACCGGCGAAATCAGCGGCGTCGTATGC
CGAGGCAGCAAAGTCCAGTCGGTTGTTGGCAGGGGTGACAAACCATCGCTGCGGGGGGGT
GGCAACAGTGGGCTCCTCGGTTTGCTGCGGGGATAGCAAGCTGTTGCCGAGTGGGACGCT
GCGCTCCGTGCCAGGACCAGTCCCCACGCCAGGGTGAAAGCGAGATTTGGCATAAGTGCT
GACAAATTGGTCCTGCAGGAAAGAGCTAGGCATGGCATATCTCGCACCCGGCACGATCTG
TGAACGCGGAGAGTCACCCGGTGATGGAGTTAGGCGGTCAATGTCGCAGCCTGTGTAGAC
ACTGAAAAGATGGAGAGACAAACAAAACAATTCAGAAACTAAACCGTGCGCTCCAGTCGG
TTCTCTAAAAAAAAAAAAAAAAAAT
>NODE_783_length_311_cov_1.003215
CTGACGACTTGCAAGGTTTTTGCAAGTGTGAGAAAGAAAACATGGCAATGGCAATTAAAG
CCCCTGTGTTCAGGATGAGAAAATGTTTGACTTTGGTGACTGTCAGGGGAATAAAAAAAA
GAGAGTGGAGCATGTTAATAATTCTATGAAAGGGAATCTGTGAAGTGCTACAGGCCCAAT
GAAAATACCCACCTCTAAGTTCTTAAAGGCCTCATGAAAGGTTCTGAATCAGCGGAAAGA
TAAATTTATTACTGCTCTTTTAATGCAGGAAGTAAATGACATGTTTAATCTCTGCCATGG
ATTCAAGGTCTTTTTCTGCTTTTCTGCATATGTATATGTGTGTGTGTGCGTGCTTAAAAT
GCCATAGTATCACTGCAAGTGTATGCATATTTATTGGCTTTGATACAGCTTGTGAGGGTG
TTGAAGGTGTTTACATGTACGCCTGTATGTGTAAT
>NODE_784_length_353_cov_1.645892
ATTGTTCGGCTCCAAAGTATGATTGCCCACATTACTGCCTACTCCCTGCACAGTGCACCC
TGTTAAATAATTCTGGACACATAGTTAAATAATTTTGTTCCAAAACTCTAACAAAGATCA
TATCAGATGGGGCGCTTTGGAACAAGCGCTAATGAAATGGGGTCTTTGGTCTAATGTGTA
TTTAAATGGATTTTCTTGATGTGAAAACATTTGGCGATTCCTCATTTAGACACCGAGCAA
TATTGCTGCTGAAGCGGCAGAAGTAAAACTGCACTGTGCTGCTGAATATGGGACAATCTG
CTAGCCGGGAGCTGGAACAAAAGTTGGGCTTTTGATGGTGCCGGTCTTTTCTGGCATTAA
CCTGTTGGAGGCTGTCTTGCAGATTTAATCCActaaccagtctggaggtataaattgcca
gcggaaatggcatgagtgccgacagtgggatggagtctgaacaggtcagacacagatgtg
attgggaacttgatcaa
>NODE_792_length_298_cov_4.973155
GTTTGGGGCAATAAACTGCAAACAAACATTTCTCAAAGCCGATCCAAAGCTGGACACGAC
TACAAACAGCCTGCAGACTGAAACCCGGTTGAAGCTTCTGCTCTGGGACGTTTCTGAGAG
CAGTCGTTTAGATTCAGGAAGGTTAAATGAGCTGCAGAAACAGGTTGAAGTTCAGGTCCA
GAGCTTCTGGAAGCTGCAGAGTCACTGAAGTCTGAAACACCAAAACACACAGAGGGTAAA
GTAAAGGCGAGGACTTACTGGACGGAGCAGCAGACGGAGGCAGCGAGGAGGCAGGAGGTC
CCCAACCCTTCATGTTGTAAGCCGACACTCGGACGTAGTAAAGTCGACCCTGAAAGACGA
CAACACTTTTAGACACACTGCTGTTGTGTTGTTGCTGTTCACTGTGAGGAAAGCTGCACT
GAGACGTTCCACACATAAAACc
>NODE_793_length_380_cov_1.652632
ATTAGTCAGGTTCCAGTGAAGAGGGCATTGAAGAAATGAAGAATGGAAAAGCAGTTGGTC
CTGATAATACACCGCAGAGGTATGAAAGTGTCTACAAGAGGTGGCAGTAGAGTTTCTGAC
TAGGTTGTTCAAAAAGGTCTTAAAGAGTGAGAAGATGCCCGAGGAGTGGAGAAGTGTGCT
GATGCCGATTTTTAAGAACAAGGGAGATGTGCAGAGTTGTGGCAACTAGAGAGGAATAAA
GTTGATTAGCCATACAATGAAGTTATGGGAAACAGTGATGGAAGCTACACTAAAGGCAGA
AGTGAGCAATTGTGAGCAGCAGTATGGTTTCATGCCAAGACAAAGTACTACAGATGCAGT
ATTTGCTTTGAAGATGTTGATAGAGAAGTACAGAGGTCAGATGGAACTGCATTGTGTCTT
TTACATCTCACGAAAGCATAGGATAGGGTGTTGAGAGAGGAACTGTGGAATTGCATGAGG
AAGTctggagtggcatagaaatatgttagggttgtgcaggacat
>NODE_794_length_277_cov_4.985559
TATAATGTGTTCACACATGATAAATATGAAGGCAAAAGTTGTTTCAAGTGAGTTTGTGTG
ATGTAATTCAGTGAACCACTGTGTGGCAAAAGAGGCCTTTTCAGGGCATGAAAAGCTGTT
TCAGAGCATGAAAACAGCAATACTACAGTTTTTTAAAGACAGTGTTTCCAATCATGTTTT
GAGTTCACAATGTGGTCAGATGTGATAAATATGAAGGCAAATGGTGTTTAAAGTGACTTT
GTGTGATACAATTTAGTGAACCACTATGTGGCAAAACAGGCCTTTTCAGGGCATGAAAAG
CTGTTTCAGAGCATGAAAACAGCAATACTGCAATTTTTTAAAGACAATGTTTCCAACCAG
GTTTTGAGTTCACAATGTGGTCAAATGTGATTAATATGAAGGCAAATGCTGTTTCAAGTG
A
>NODE_795_length_338_cov_1.911243
ATTCCCTTTCCAAACACTCTTTGATGAGAACAACCCATTTAACTTCAAGAAAGCTCCGCA
GAACCAGGCTCAGGGAGGGCAGCCATTTGTCTCCACTGGTTGAGGTGAAGGTAAAGGAGA
AAGAAACTTATATCAGAAGGAAATCAGACAAACAATACACATAATACGCGACATACAATG
ATGGTCTATAAATATGTGGAAGAAAAAGGGGGGATAGTGAAGGAGAGGTGCTCGATGCAT
TATAGCAGGCTCCTCAGCAGTGTTGGCTGATAGCAGCAAAACTTAGCAATTGTTCAGGGT
CACCTTAGCCAGCTCTAACCATAAATTATATATAACTAAATATAATTGGCTCTCAACACA
AAATGCAAGTGAAGCTGAAAGGAATGTGATAAGTTTTGCAGACTAATTTAAATAAAGACC
TGATGCTGAGGggcatggatatatggatatgcaatacttctacatagtagttcatctaat
ag
>NODE_796_length_145_cov_3.324138
ACTTACACAATACAACATATTACATAGATACTATTACACACCATCTAGATTGTATAGGAT
GAAGCTACTGGGTGATGATCTATGTTGGAAATGCAAAGAGGAAACAGGAACTTTCCTCCA
CTGCATGTGGGAATGTGTTCCAATTAGAGCTTTTTGGACTCAGATTCTAGATATCATAAG
TAACTGGTTTGGAACAGAAATCCCCCCAAATCCAGAGCTTTGTCTACTGGGGGATAAATC
TCAGTTGCCTAATATGACCAAAAGTAACTTGTCTATAATTTCAGTGGgt
>NODE_797_length_599_cov_25.602671
AAGACAGAAAAATACTACTTATTTTTCTGGTAAGCTGTCACAGAGGGAACATAAAACAAC
ATGCTGTAAAGTGGTTTACTGCTGAGTAATGTTAACGCAAGCAGCCTACTGTGAATGTCT
GTAATCAAAACGACCATCATTTCCGACGCACTGTGTGTCTGTCCCCTCAGCCAGACTGTG
TGGAGGTCTTGTTTAGTTTCTAATCACAAAATGCCCACCAGTTTGCGACCGGCGTTCGTC
CGCCCTCTCCTTCCCCTGCCTGTGTTTGCAGGTTTGCATCTGAATCAGGGGGCCGGTGGG
GGCCCGAGCGCTCTCGGCCACGTGGACCAGATTGATGTCATTGTCTCGGCACACTGACCT
TTGCTGTAATACCCACGGCAGACATCACAAACTCTCACATCAATTTAGCCCAATTGGATG
TGGCATGTCTTGGCTAACTCAATTTGTGGAGAAATGCACCTGTCTCTGCCTTCCCTCCCT
ATAGATTTACTCAAGGGGAGGGGGGAGGAGGCGGAGGTATTGCAGGGAAGAGAAAGAGAG
AGTGAGGGGAGGGTTTCAGAGTGGAGTTGGCTGCTGATCCGCTACCCTCCTCCCTCATCC
GCCCTCCTCCTCCTCCTCCTCTTCACCCCCCCAAAAACACTCACCCACATGCATATAAAC
ACCGTACACCAACTTCTCCCTTTTTCTCTTTCTCTCAGCTCTTTTCCCCCTGCCATACTT
TGCAGATGTAGCgcctctgcagc
>NODE_798_length_717_cov_8.698745
TATACATATTTTCCTCATGTTTTAGAGAGCGTGGTGTGGTGAAAAACAATTGCGGTGAGT
GCGGATGGACTTGTCAGTGTAGTTATGGAGCCCCCTTTAAGCAAGAGGAATCCGGCGATA
AGATTAGCGGATTTGGCAGCGACTCAACCCCTTCCTCATCAGAATATGACAGGCTTCCCG
GGGCTAGGGGGGCATCACCCTCTCTCCCACCATGCCCACCTCCACCCTGGGGAGCTGGGC
AACGACCCCGGAGTGGCACTCACTCCATTTGGACCAGAGCACATGGCACAGACAAATGCT
CTCAAACTTAGCCCATCTCAGCACATTCAGAGCCATCCCGAAGCCCAGACCGCGGCATCT
TTCACTTCTGCTCAGACCACAGTTGGTTTCCCCGTGGCTCACCCCCACTCAGGCTACTCA
AGCAGCAGGGACTTCATCCTCAGGAGAGAACTCTCAGCCTCTGCTATGCATGCACTTGGC
GACCAGCATAGTTCCGCCTCCTCCCCTCATCACCATGGCATGTTCATCTCCCCAACAGGT
GCTTATGGGCACACGGAAAGTGGGGCCCATTCACTTTTCACTGGACTTCACGACCAGGCG
TCCCCAGGTGCCCACCACCACCATGCCCTCAATGGGCAGATGCGCCTGGGTATACCGGGG
GACATCTACGGCAGGCCAGAGCACTTCGGGCACAGGCCAGAGCACTATGGACCGTCTTCT
CTCCACAGCTACAACTCCATGAACCTCAATGTGAACATCGCTTCTGCTCCTCACGGAGCC
GCGGGGGCGTTTTTAAGATACATGCGGCAGCCCATAAAGCAAGAGCTAATCTGCAAATGG
ATtgaccaggagcagagtcag
>NODE_799_length_145_cov_29.213793
TTCAAGTGACATTGTGTCAAGATAGTGAGAGGAGACAGCGTTTGGCCAAAGTGGACTTTT
CAGCGCATGAAACGCTGTTTGAGAGCATAAAAACAGCACTCCTGCAGATTGTCACAGAAG
ATGTTTACAAACATGTTTTGACTTTAAAGGACAATGTTTACAAACATGTTTTGACTTAGG
ACGCAATGTTTACAAACATGTTTTGACTTTTGAAGACAATGTTTACAAACATGTTTTGAT
TTCAAAGGACAATGTTTACAAACATGTTTTGACTTAGGACGCAATGTTT
>NODE_800_length_308_cov_4.428571
ACTCAGGACCATTATCCATACACTATACAACAAGAAATACATCACAGCTAAACAAAGAAA
CTACCTGCTTGGACCAAATGACCCACGACCCCGCTATTTCTATCTTTTACCCAAAATACA
CAAAGAACCCCGGACCTGGACCATCCCCTTTGAAGTTCCTCCCGGCAGACCGATTGTTTC
AGACTGCAACAGTGCCACCTATCACACCTCGCAATACATTGAACATTTTTTGGGGCCCCT
CTCCACTCAACACCCCAGTTACATCAAAGACACCTACCACTTTATAGAAATCATCCGACC
CATGGCTGTCCCCAATCATTCTTATCTCTTCACAATAGACATTGATAGCCTCTACACTAA
CATCAATACTCAACTAGGACTACAAGTACTCAAAAAAATATTCAAAAAAACCCCTGACCG
GAACAGACCAGACCAGGAATTACTACAGTTAa
>NODE_801_length_316_cov_1.901899
ATATCCCAAGAATCCAGTTTTAAAGCAAAGTTCTGCAAATCGTGATTTGTAAGCATCTTG
GTGATCCTCCTAGAGAGAACCTGCATTGTTACAAGAAGTTGGGTGGCTTCCTTCAGCTTG
TATCTGCAGGGAAACTGTAAGATGAAAGGTGAAGTTGAACCTAACACGCTAATTTTCCAA
CTGTATCCACACCGCCAAGCACTGGTTGTGTGATCCATATTTAATTAAAGCTGAAGTGTC
TGCTACAATAACCTCTGCTGATTAGTGGGAGAAATTTCAGAGCCCTTTTCTCTCCAATTC
ACATTTTGGGGATGACCCTACCACACATTGGGAGGGAGGAACTGTGATTAGTAAGTTAAT
CACTTCCTGGTTTCAGATCAGTGCAGACACTAACATGTAGCATGTAGTGTAGTAATAAAG
GCAGTCCTGGGTTAGTACCTCTCTCCCAGCATGAAGTTGt
>NODE_804_length_525_cov_20.171429
GTAACCATCAACCTAAAGCACACATTTCACTCAGCCCAGTGCATGAACAAGGCTTTATTC
ACCCTGCTAACTATGCTATAGTTAAAATATACATCATATGGATCATATAACATTTATAAC
TGCCCTTGCTTAACAGACTCAAAGGAGTGGCCCTCCTTCTGCAAAGGACATACTGCTGGA
CATGACTGGAATAGGGGAAGCTCTGTATATGGCATATAGGTTATATCCCATAAGACCAGA
AACAAACATGTTTATTCCAGTCATCTCTTTGGTTAGTCCATTTGCTTTTAGCCCACATCT
GTATGGCAATCATCTCCACCAAAACACTGAGCCATTATAATCCCATCCCTCCTGCTCACA
CACACAGAGTCCCCCAGCCTTAAGGAAGGCCCGACTTACTCTGATAGGATGTACGGATCC
TTTTCTTTGAATCTGAATAAAAGTTAGACAGGCCACGCATGCAAAACTCTGTCAGGCAGG
CCCGCATGCCCACACCAGCAGCCACAGAGTCACCAAAAGGTGGAAGAAGGAGGAGGAGAA
GAGGGAGGAATTTGTGGTAAATGTAACGGAGGGGAAGGAATAAAGAGTGAGAAGTGTAGG
TGAGGATTGAGGGCAAGGAGAGATGAGAGAGACAGAGAGGTGGGAATGAGAGAGAGAGat
ggcgatgta
>NODE_807_length_316_cov_1.544304
AATGGATGAAGAAGTGGCTGGTGTGAGCTCCATGGGGAGGTGAGCAAGGCAGCTGGAGGT
CAGGGTGTACAAGATGAATCTGCTCCGTTCAAAGCCCTCTCCAGAGGGCAAACAAAGAAA
TAGAGAATTTGATCGGTATTTCTGACAGTGTGTGTGTGTGTGTGTGCGCGCGTGAGAGAG
TGAAGAGTGAGTCTGAAAAGACAGATTATGTGTTTATTTGTTTACACTGCCTCCAAGGTC
CTGTGCTGTCTTTGACCATCACTCCATTTTTTGTTAAACTTCCCTCTCTGTGCTTAACTC
TTACTCCTGCCTTCTACTTACCCTCCCTCTGTCAAAGCTGCTTTGACTGTTTCCTCCGTC
CACTCACCCCCTCCATAACGCCTTTAAAATCAGCCTTTAATCAGCAACCACTACATTACA
TTCACCCCTGAAGCTACTCTTGGATCTGTCTTGGTCTATc
>NODE_808_length_333_cov_1.759760
CTGGTAACAAAGTTCCACTTGAAGGATGCATCCTCGCTGCCTCCTCCCAGTGAGACGTAT
TTAGAGAAGCTGTTGTTGCTCCTTCCTCCTCCTCCTTGTTCACTCACCTCTCCCTCAGTG
ACCTGCCCATCCTGGTTCTCCTCCCCTCCGGCCTCCGTCATCCCTTCCTCAACCTGCTCT
GCTGCCTCATTTGTAGCAGCAGCGGCAGCTGCAGCTTCCGCCTGCTTCTTGGCAGCCCAG
TTGGTGGCAAAGCTATCCCAGAATCCTGTACGCCTGGTGGGTCGAGGAGGAGGCTCCTCC
GGCTTTACTGCAAGTGGACTGAGAATTCAGATGAAGTAATGGCTGCTTTGACTTTGGATT
CATCGTTGTCAACTAATTGTTAGGTGCGCTGATTaaagactttactccagtgctttacac
attagtcatactgactggtattgaaacagatctgagttaaagcaacagtttgggaat
>NODE_809_length_540_cov_42.859261
TATAACTAGAACACACTCTAACTCCCAGATGTCCAGTAACCTTTCTGTGGGCTCAGTGAT
TAACACACCATGTCCATTAGACATCCAAACAAGGCCAGCTGTAAATTAACAGATCATGGT
GCCTCCCCCCGCCTCGCCTCTCCACAGATGGTTGGTGGGGCTCCGCTGGGCAGGGAAACT
GATTGGTCCAATTCTTCCTCACAGGGAGACATCCATGAGGATTTCTGCACTGTGTGCAGA
CGCAGTGGCCAGTTGCTCATGTGCGACACGTGTTCTCGTGTTTATCACCTGGACTGCCTG
GATCCACCCCTGAAAACCATTCCTAAAGGCATGTGGATCTGTCCAAAATGTCAAGATCAG
GTAACCGCAGCAGCCGAGACTGATCCTGAGTCAGGGGGAAGGGGGTACCGCAGTCCAGAG
AGGAGCCTCTCAGGGCCTGTAGCTGTACTGTAGGACTGTTCAATCCTTTGTAAGCATATA
CATGATGCAGTATTGTTTTTTTGTGCTTCTGTCTCATTCATTGTGTCAGTAAAGAttggc
atctcacatccatccactccattgcttgtcccttctcggccccaccacagggtggcggct
caatttgtcttcctcaagtctttttcttcccccgagtctcagcctctatgacaactccga
gcttctctctgcagatcctgaaaa
>NODE_810_length_500_cov_27.764000
CAGTTGACACCAGAAGTGTGCTGCAGCCAAGAGCCTCTGACATTCTGATACACCCTCCAA
CATCCCCCGGGACAAAAGAGGGAAACCGGGGTGCCTGCCTCGTCATGTCCCATCAATTGC
AATGGGACCTCAGAAACCACAGGCAAACTAGCAGCTGCCACATGGGTGTCCATCACTGGA
TTTGACAGGAGTGCTGCCCTGCTGACTGCCCTTCTTTACTGTCCCTCTGGTCAATCTACA
CCTCAATTGGCCCTGCACTGGTGGGTGATGCCTTCTCCTTCTGCCGCATGTCAAAAAGAG
CCAGGAGCCACAGAGGAAGTGCAAATATCCTCTAATGGCCTTGATCCAGATGGATGCGCC
CATGACAATAGGCCCCCGTGCCTGTGGTTTGGGTTTTTGAAACGCAGAGGCCACCACAAT
AACACAGCAAAATTATGCATGCAGGCCAAGGACCATTGACATGTTAAAGAGTACTGCCAG
TTGCTATGATAATTAAGTTAGCTCATTCCAAGGCAGAGAGCTCTTTTCTCTTAACATGTC
TTTAAAGACACTTTGGGCACATACGGCAGGCTCTGAGACAATGGAAATAGAATGAGAAAT
AATGGATTCAGTGGGTCACCAAAgtgtctttaaagacatgttaa
>NODE_811_length_850_cov_37.569412
ATTTTTAGCTATATTGAAATATACAATTTAATATTTTGTCCTAATCATAGAAATTATCAC
TTTCACTGTTTGCCAACTGTTAATAATTAAAAATGAGGCACACAGGACCTGAAAACCTTT
TATGAATTATAGAACTGGGACGGACCTTTTGTTTACATTTAAGAAGTTATTTGTTAGAAT
GTAGCGTTAAATCCATACAAAGACTAGAATAACTGGATTAATATCTGAATTGAGTGCTGG
ATGGCTGCTTGCCTACAGCTTTTTTAGAAGGGTTTAACAGGGAGGCAGGGCTGTGAAAAA
AGGGGTTTGAGTAAAACCTTGGATGAATAATAGACTGCTTCCCAAGCAGCAGCACTCTTG
GTGGTAGGAGGTTAATATTCTCACATGTCATTAGGTCTGCTGGCTCGACTGATGGCTCAT
TGAATCAGGCAGCAAATGATTTCCTCATGCTGCAGAGGACAGAGCACTTCAAAGGGAAGG
GGCTGAGGTCAGGACAGCACTCCGCTTTGATTAATGACCGGGGCTCAGCAGAGGTTGCCT
GTAGGTAAGAATGTGACGGTGAATTGGATGTGAAGGGGACCGACTTTTAAGCTAGATTTG
ACCCACCTCCAGAAAAACTTGCAGATACCATCACACAGGTTGGGTTGATGGGTTGTGACT
GAAAAGCTTGCTGGCCCTCTGGCTTATACAATCATAAAAATGAAACTTGCTGGCTGACAG
GCTTACCGGACATCATGGTAGTATTAAATCAGTTTATACTTAAATAAAGAACACAGATAT
CACTGCTATTGCCTCTAACTGTAAGTCTTAAGGTGAATTTTCTGCTTTTGGAGCATCTAG
TTACGTTCTCAGTTGAATGACGTGCAGTTTTTAAGGCAAGTTCAGCCTTTATAACATCTT
ATTAGGTGATACTCAAATATTGCTAACTTTGATTTCCACAGAAAATCTAACCATGTAATT
GTTTGACTGGAAataaactcgagtgggaatcaaa
>NODE_812_length_586_cov_26.259386
GTAAGAGCACGCCCCGTGACAGAGATGTAACACCGCAGCTGATATCCGCTCACCTCTCCC
TGTTAACACCATGCGGTAAAGTCTATTTTATTGTGAAACGCACAGGAGCTATCCCCCTCT
CCGTACAGCGCCTCCTCTCTCAGTGGGTACAGGGGCTTAACAAAGAAAACATCACTGCCT
TTCAAATAGCACATTTTGACCTTCCAGACAGCTAGTTGACAGGGTTCTGCTCTAGCAATG
CAGGATTCAAACCAACTCTGATCCATAACAAATTTCCTTCCTGGCGTGGAGGGGCCTGAT
AGGTTTGTGAAAAAAGCGTCAAAAGCTAATGGCAACTCGCACGGCCGCACACTTACCTCC
ACAACAAAGGCCCCCATTCACTGTTGTCATGGTGCAGGCGCCAGAGCGAATGAACTCTTC
ATGCTCCATCAACAATTTAGTTAATTAGCTCATTTGTAATTGGCCGGCTTTGTTGCCTGG
ATGTTAGTGGGGGGACATCAAAGGAAGAAGGTGTTTGCAGCACTGCCGATTACAGGTTAT
CACATTGCCACTCACTGAGAGTCTCTCCCTCTCTCTCTCTCCCTCCCTCTCTCTCTCTCT
CTCTCTCTCTCTCTCTCTCTCACTCTTTCCCTGGTTCCCTGCTCTCACACAGAGAAGAAA
AGAAAGGGAAAGCTTTAATTTGAATATTCTAATTAGATTTGTAATTAACTGTGAAATAAC
GAtctggcga
>NODE_813_length_639_cov_20.704226
GTTACAGGGTACATATATATACAGCAGTGTTATCAAAGCAATATGGAAGATGTGGTTTTG
GTGTCTTTTTTTTTGAAGAATACAGGGGGAACATTAGGAGAAGCATGAGAGAGTCAAAGT
GTCAACGTTAGGTGAGAAGAAGAGTGGAGGAGGAAGATGTTAGAAGAGAAGAAGAAATAA
AAAAAAGTCTCATGCACTAGAGGAGAACACGCACTCACACCCCACAGTGGCAGAAGCGGT
GTTGGCGGCAGTGGCAGTAGTGGTAGTAGTAGAAAAGGCTACATGTGTAGGGCTAGAAAC
ATTGGTTACATCGTGCTGTTGTTGGCTGGAGTTGGAGGCCTGCCGCCTTAGAGCCCCCTG
AAAGGAAGTTCCACTCTGGAACGCACTCACTACATCCATCTGCAAAGAATCAGACAGCGT
GACAGGAGAAAGCCCAGAGGAAATAAAACACAACACAGCCAGAGGAGAGAGAAAAGAGAG
AAAAAAATAAAGAAAAGGCACCAGTAACCATAGAAAATGTCACTTCGAAATTGGATTTAG
GCATTATAGTTAAAAGAAAGAGGGAAAAGGGGATGATTGGGTTTAAAGGCACTGATCGGA
GGGAGCTGACTCCAAAGTCTGACCTCACTTTCACTCTTCTCTCTGCAGAATCCTTCCATA
CTTCCAACTACAGCCATGCCAATAGTCTTTGAACAATCAGCTGCACTATCGTGCTTTCCA
TCCAATCCAATTCACTTGCTTCTCATCAGTACCTTCAAActagttgggttttagcagaaa
gat
>NODE_814_length_311_cov_1.009646
ATTATTAAGGTCAGGATAAATATGTTGAAACAGAATTGTGAACTCTGTGAGACATCAGGG
TTTTTATCGAAGTGCAGTTTGCCTCATCGGCTTTTAACATTCACTTGTTTTATATCATGA
GAAGGGATTCTGTGTAAGTCTGAGGTGACGGATTGAGAAGCAGTGATTTGGAAAACGCAC
AGAGCACCAAATTGTGGCGTTTCAGTTTTTCAGAAAAGTAAAAAAATACCCTAAATGGAA
GGCTGTAGGAACCGAATAAAAGGCTGGAAGTGTCACACTCCACCTCAGCTGTTTAATATT
tgacttcacaaagccaaactatgcctaatccagctgtctagactaagtgaggctataata
gaacttgctccattttaagcagttcaacctgcaacttacaataaaatcgatcccgaacaa
cagaactcactccagctttagaattcttaaagaag
>NODE_815_length_659_cov_16.520485
CTTGCAACGTTCCGCCTCTTTTCTGTGACTCCTCTGGCACCACACCTTGCAATCAGGCCA
CTGAAAAGTAGAACGCCAACGTCGCTGCTAGTGGTGTGAACACAGAATTACTGTCGAGCT
CCTGAGAGGACGTCATCAGAGGCACAATGGTCAGTAGGCAGCGGGCTCTTGGGCCCCTGT
GGGGGTTACAGGCTCCCAAGTGAGAGCTCTGTGGACTCCCAGCTGTTCTATGCAACATGC
TGAACAGTAGGGGGTCGCCCTGTGTTTGTTTAAAACTAACAGGAGTCCCATTAAAGCCCT
GACTCCCCTCATTTAGGACTGCCATGGGGACACAAAGGACAGCCCTGGGAAGCGGCACGT
TGCAAGGGACACCAATTATTGAGGCGAGGACACAGGCCAGCTTGTTCGTGCTCAGGGACA
TGTCAACTCGTTGGACGACCCCCTCCGTCAAACCCATTGACCAGAGCGCATGGAGAGGCA
TCTTAATTGGTGTTGGGCAAACAGATTTTGTCACAAAGTTGCAAAGGAAGCTAAGTAGCT
GAATGTTCACATTGTCCAACCCCTGACCTGAGCTTCAGGGGCCGTTCCGAGACATCATTA
TGCTCCATTACTTTGAGTAATCGTCTCAGACTCGTCCTATACCGCAGCAGGAAATCCAGG
ACAGCAATTAAAAGCAATATTCTGGCAATAAAGACAGTGTAAATAAAAAGTGAGCCCTTT
TCTCTGTGTACAGTGATATGATAGTGGCGAGGGGTAAGATTTGGCACAGAAAGGAGCTGG
TAATGTCCTTTAGCTGGACAAAG
>NODE_816_length_419_cov_1.763723
ATTTAAACACATTGTGAATTAAAAACATGCTTGTCCACATTGTCTTTGAACAACGGCATT
CTTGCTGTTTTCATTGTCTGAAACAGCGTTTGGCATGCTGAAAAGGCGACCTTTGCAAAA
TGTTCACTGAATTCCCTCAGATACAGTCACTTGAAACAGCTTTTCTCTTCACTTTTGTCT
TATTTAAACACTTTTTGAAGTCAAACCATATTTGTAAATGTAACTCCCATTAATTTAACC
AAACACAAATGTATTGCACTAAAGAGTAAGAATATATTGGTAGCATTTGAAAAGTTGTCT
AAACATAACACAGACAGGATTCAGGATGCAAATAGCAGCTGTCATTTGTCCAATCACCTC
TGACATACTCAGTTCCTAAATGCAGCCCTTCAATAATCCAAGAAATAATCCAGTCAGCGT
CAAGATTTGTCACAGCAATGTACAACTTAGTGATAAATATACACAGTTTCTCAAAAATAG
GGCTGCACTGACAGGCATGTACTGCCCCTGCAGTCAGTACTTTGTCTTAAGTCTAAAACA
GCATGTTCTGCATTATTTGTAAt
>NODE_818_length_680_cov_4.092647
AATGTCACAGTACTCACAGCGAACTTCAGAGCGTCTTTCATCACCCTGGAGCTGATCATT
GGCTGAGTCTTTGCCATTCAGGCTATTCTTTAATCCATTCCAATGGTACTCTTCCGTTTC
CTTCCACGTCTCTCTGCTTTTGCTGTCCATTTTAAAGCACTGGAGATCATTTTAGCCGAG
CAGCCTGTCGTTTTCTGGACTTTTTTATACGTTTTCCCCTCTCCAATCAAGGTTTTAATC
AAAGCACGCTGTTCTTCTCAACAATGTCAGGAAGGACCCATTTTTCTCAGGTTTTCACAG
ACAAATGCATGCACAACATGTGCTGGCTTCATCCTTAAATAAGGGACACCTGATTGACAC
CTGTTTCTTCACAGAATGAATGATGGTACTCAACTCCACACTGCTATTATTTTGAACACA
CCACTTTCAATTTATAATTCAATTATGAAGACTCAAGAGCATACACATTATGAATGTTGG
GTCTGTTGCTTTTCTATGACTCTACTACATCTGCTGGTGAATTATTTGCCATGGTGTGAT
ATAATGTCTACCAAAACCAGTGATTGATATATGAAGACAAATGGATCCATATTTTTAGTA
CTTTACAAAAAATGAAGACAAATGAATGTTGGGCTGTTAAAAAAATAGCAGTAACTCCAT
TTTTTATTACAAACTGAAATATGTACAAAATAAACTGAAAAAAAATGTGTAGGATTTAGC
ATTCCTGTGAATCACTGAACTAATATTTCATTGCATAACCATGTTTCTGAGAAGTgtttc
acactggtgttgcatggagtccttcaacttgtggcaccagtgaa
>NODE_819_length_356_cov_2.674157
TTTATCATATTTGAACACATTGTGAAGTCAAAGCATGATTGAAAACATTGTCTTTTCAAA
ACTGCAGTATTGCTGTTTTCTTGCTCCGAAACAGCTTTTCTTTCACTGAAAAGTCCTCTT
TTGCCACATAGTGTGTTCCCTAAATTATATCTCACAGAGTCACTTGAAACAACTTTTGCC
TTCATATTTATCATATTTGAAATCATTGTGAAGTCGAAGGATGTTTGTAAACATTGTCTT
AGAAAACCGGCAGTTTTGCTGTTTTCATGCCCTGAAACAGCTTTTCTTTCGCTGAAAAGG
CCTCTTTTGCCACAAAGTGTGTTCACTGAATGATATCACACAATGTCCATTGAAACAACT
TTTGGCTTCATATTTATCGCATTTAAAACACATTGTGAATTAAAAACATGCTTGTAGACA
TTGTCTTTGACACACACCAGTTTTGCTGTTTTCATGCTCTGAAACAGCTTTTCATGCACT
GAAATGGCCTCTGTTGCCGC
>NODE_823_length_382_cov_4.285340
ATCACTGTAACGGCGAGATTTGTTTCTAGGTTTAATATTACCGTGCCTTGGGTTAAAATA
CGACCATAGTGCAATATTTTGGAAGTTTTTCCTCCATTTAACGCACTGAAAAAAATATAA
AAACCCCGGAAAACAAAACAAAATACTCCATAAAACTCCTTACATAACCTACAGGTGTTG
GGTATGGCTTAGTGTGGTGCATGGTAAGATGTACGCCAGGGTAAAACAATGAGGGAATGC
ATATGTAAAGGTGTGTGAGACTAGATTTGTCCACTTCATCTGCGCATACATACCCACGCA
AAGATGCACCACGACACACACACAAGGGGAGAGTGGGGGTGTAAAATTATGCCGCGTTAG
CTGGCATGCAGCGTTAGTGCTAATGAAGCTCTCAGTCCACATAGGCTGATAATTTGCTGA
TGTCTCGATACGTCTGCCAGAGAGATCTCAAGCACAGTTGAATACTGAAGCAGGTGCAGC
CTGTGGTGGAGGTGTATTATTAACTGAGGGGGTTTTATATTGTTAt
>NODE_824_length_307_cov_3.228013
TTCACTGCAGTGGATCCATCTCTGGACCTTAGTATGACCCGTAGTTTGTTCTCCTCTTCT
TCCAAACACACCGATAGAACCAACGGGCCCAGAGATGGATCCACTGCAGTGAATGAGTGA
TGGTACTGGAGGTAGCAGGAGATAAACCATGAGCACCAGAGCAGGAGGAACATCAGATAC
TTCTGCAGTAGGTTAAAGTATACGTACTCTAGAGCGGAAGAACTCCTGGTAGTTTCTGGC
CTCGCCGTCTCTCTCCATGATGTCGTAGCGTTCTGGATCCAGGCCATGGTGGGAGGAGGT
GGGACTGACATCGACCAGCCTCTCCACGGGAGGGTCGGTCCAGTAACCTCCAGACTTAGA
CAGCAGGATCAGTGGAAGTTCTCCACCGATGGTCAGGAGCTGAGACTGAAACAGACTCCA
GGTGAAGCTGAACACTGTTTATTGTGGTGAc
>NODE_825_length_722_cov_15.056787
CAAACCAGTGATTCAACATTCAGTGAAGAAACATACTTCTCTTTCTAGCTATAGTCTATT
CTATATTCTAGCATATTCATGACATATTTAATCATCAAATGTGCATCTTGCAAGAGATTG
CAGTATCTTCTTTCACTTACAACTTTGATCGTCAGAAATGGCACAGTTCAAATATAGGTC
AGTACAGGGCAATTAGCCTCAAAAAGGACACAAAGAGTAAAAACAATCATGAAATGCTTG
GTTTCATAATAAAGTTTATTCTATATTACAAATAGTATTTTGTTCTTGACTGCAAAATAG
GAATGCATTATATTTACATACACAGGTATACAATTAATTATAACAAAGTTAGAGAAGCTC
GCCTTATATCCCCCAGGTTTCGTTTTTATCTCTCGATAAGATACTCTTTATCTTTCAAAT
ATGATCTAGTAAAAGTCTTTTCTAGCATGTTTGTGTAACACCTGCTATAACACTGAGCTA
GGAGGACATTTTTAGTTCCTACAAAACGTTTGAAGGTGGAAACTTTATCCGTGCTCTTTA
TCCGTGCAACACAAGTTGTCGACTAGCAGACAACCTTTGTTGCAGGGGAAGGGACGGGGC
AGGAAGAAATGAAAGACAGGATGTAGCACTGGGGGGGCAGATTCACAATGACAGTTGAGG
ACTCTTAGCTTGTGTTGTTTATTAACACAGGGGAAAGGGGGTAACTTTGGGTATCTAGAC
ACATAatacgttggctacacaagtaaaaggggtttccttacaattatctaaaggtgtttc
agccatatgtttatttaatatgaatgccagttaacgggttacgaaatgaatgcttagtcc
tctcattttccagaaacaggtattat
>NODE_827_length_385_cov_37.740261
TATGACTAAAAGGTGTCCGAAATAATCACAGTTTATAAATGTCAACAGTTTAAGTTGAGC
TCAGTAACCCTGAGTCTCTGACGAGGCTTTAGCCGACGGCTCTGATTCTCATGTTTGTTT
GTGCAGTCAGATGACCAGCATCACGCAGAGTGACATCATCAGCACGCTGCAGTCGCTCAA
CATGGTGAAGTACTGGAAAGGTCAACACGTCATCTGTGTGACGCCCAAACTGGTGGAGGA
GCATCTAAAGAGCGCCCAGTACAAGAAGCCACCGATCACAGGTAAAGAGGCTCCGAGCAG
CAGCCTGATCCGTCCACAGACCGCTTCCACCCACTGCTAATGACGTCACTTCTTCACAGA
GAGATCCTGGCTGTAGTCGGACTGAACGAGGATGAACAAAATGCTGATTATGATTAATTT
GATCAGTATTGAGATCGTGATTCAAATTTAAATAACAGAGAGCTGCTCTCACTGCCATGT
TGGGCTACATTCCTGCTAAAGTACAAATAAAAatagtctgttcctgaat
>NODE_830_length_309_cov_7.741100
CACTTATAAATCACCCCCTGCTCACTCCGTCTCCTCCAAAACCTCCTCTTGCCTTATCGC
CGCTTTCCCACAAAAATCCTGCGTTTTTCTGTCGCTGCCGAACACACACGAGTGCAGCCT
TTTGGAACATGAGAGAGACGAAAGGGGAGGGGAGGAGGTGGGATTTGGGAGAGGGAAGGA
GGAGAGAGGCAGGGAAGGAGGAGAGAGGCAGACGCCAGGGACCAGCAGCAGAAAGAACTG
CAGAGCAACGGCCTGCTGGCTAGCTGGGGCATTAGCTCCTAGCAACAGAAACAGGGTGTG
TGACTCAGAGCTCTCTGAGACGACAAACCTGCAGATAACAAAAATAACAGCAACGACGTG
AGGTGCAAGAATATCATGAAGAGCCGGAAAACATTTTGCACTGCCGTAACAGTAGCTAAa
aaaaaaaactgactgcaactctttgcaacagaa
>NODE_832_length_362_cov_2.654696
ATTTGGTACACACATGTAACACACCAAGATGCACAAAAAAGTCTCTTGCACACGTATCCA
AAAGTCAACAGGAAGTCGGCCATTTTGAAAAAAAGAGCGGATTTTGGCTGATTTGGGGCC
AAAATCACAAAATTTCCAGAGCGAACTCGTCTCAGGGGGTTATTCCAAATCACATGAAAT
TTGGCAAGTTGATAGAAGAGGCATTGGTGAGCAAAACTTCTTAAAATCCTCCGCAAAAGT
CTGAGGGCGTGGCCGTGGCGGCGTCACAAAGTTGGACATTCGCCATGAAACAGCAAGTGA
GTGTAAATAGCCTGAACGTGGTCCGATCGGCCTCAAACTTTACACGTTGCATCACAGTCC
GGTCCTCATGGCAACCATGTGATAATAATACCTCTCAGGAATAGCGCCACCTGCTGGAAA
CAGGAAGTAGCATGTACATGCTCCGATCGGCTCCAAACTTTGCATGCTCATCATACACGG
CAAAATAATTGATATTTGAACGTAAa
>NODE_833_length_304_cov_1.953947
GTTACATCTGACATGGAAATGGAAAATTCAGCGATTCCATGTTTGGGTAAACTTTGAGGT
TACGTTTCTTTTTTAGTTCAACTGTAATTCATTGAATTTCTCTGTAAACATGACATCTAA
TTTCTGCAGAGGTGATTTCCTCTTTTGGCTAGATTTATTGGTTCTACTCCCACTGGGCCG
CAGATGTTGCTCCAAACAATTCAACACATTTGAATTATGTCATTAGAAAGAGCAACTTTT
GCACATTTTCCAGGTGCAACAACTCAATAGAATTTAACAGTAATCACTCTGAGCTTGTTA
TTTCTCACCGAGTCTGAGCTGCCTCTGAAGGAGTCCAGGCTGTTTTGGGTGCAGGAGGAT
TTTCGCAACACCTCCTCATCTGTGATATGGCCATCGTTAGTGCTAGCGCCTGAGCTCCCA
TGAGCCTCTTCAAACTCTTcctggtcat
>NODE_834_length_468_cov_7.141026
ATAAGAACTCCTAATAATCTCTCCAGCTTTGAAGTTTCACATTTAAACCGAAATGCCTGA
CGAAACAAGAAGCAGTGAACCACATCAGGTGCTGAGATGAATGAACTCCAGCAAATGAAC
TTTGGCAAGACCTTTTTGGATCCTTTGAACTTGCTATAGGGTCTGTTTCTGGTCTGTCAG
GGGAGGGTGCAGCGTTGTGGTCACTCTGTGGTATGGTCATCAGGCTTTGGCCCCTTCACT
GCTCTTTGCCAATGTATCTGTTTCCAAATGGGACCGAGACAGGCCTTAGATGTACCCTGC
TGAGGTCCTCTGAAACCAGAGACCCTTGAAGTGGACGTCTGCCTGTGTCCAGTCTGCTCC
CAGGAACCCTTTCAGATCCAAGGACTCCAAATGTGGCGTGCTGCATGAAGACATTTTGGA
CGTAGCCTGGTCAGTAGGGTATCTCCCTGCCCCCGACTCACCACCACTACCTCTACCATG
CTAACCACCAGCAGCCCCTTGCAGACCAGGGAGCAGACCACCCTGGGCTGGTCAGCAACC
CCTGCTTACACCTGCCATAAAACTTAAAAGCTACAGTCTCATCCCCCAGCTTTGAAGTGT
TCAAAGCATAGC
>NODE_835_length_424_cov_13.910378
TTTATTTTGCTTTTATCTGTTTAATTGGCTGGTCTGATAGCACATTTATTTACAGCTGTG
TATGATTTAGAAAAACAGCAAACCTAGCACCAGGAAATATTTAATACTTCTGCTTAATAA
TAATAATAAAAAAAAGACTGATCGGTTCTAAAAAAACGATTAATTTTCTATCCCACTAAT
GGTTTTAGCACTAGAAGTGTGTATCAACCTGTTATCAGTTGCTTTGACATTTTGCTGTAG
AAATGCATGCACCTAATCATGCAGTTTAGACAGTGAGGCACGAGTCCAATAAAACAATGC
CTTTGACCCGACACTGCCAAGTCTGGATCGGTCCGTCTTTTCCTCATCTTTCTGCCCCCT
TTCCACCAGAGAGAAGTGTAATATTGTGCCATGCTTTTAATTGCAGAAATACATCCTTCC
CCTCATTATGAGAAGCCGAGAGGACAAGAAGCATCTGCAGAGGATGGAAAGCAACATTGC
GGCAATGAGTGGCACGCTGACACAGACAGGTGAAGATTAATATCTTCATCACTTTCTCCC
TCCTTAACATTTTCCCTCATTTATCTGT
>NODE_836_length_298_cov_2.436242
AACAGGCATCGTTTTACAAATATTTTGGGTTGTTTTCACTGTTTTTACAGTTTCTGAATG
CTACAGTAGTCCATCGTTTTTAACACATATTTTTTCTGGCACTCTTGCCGCCACATTTTC
ACAGTTTCACACACCACTGTGACACTGGAGTGACTACCTGTACTTTTAGAAAAACATCTC
AGTGGGAAACTAACAATTGACTGACAGCAAAGCAGCTTCTCCAGTCTGCGAAGAGAACAA
CACGAACAGGCAAATAAGAAAACCAGTCAAAGTACAAGATAACAGAAAGGACATACTGAG
ACAGACATCAAGACTGAAAACAGACTGAGGTACTACAGCTGAAATCTACAAACTGTTCAA
TGGCGAGTCACAATTTTTGTAGCATGGTAACGATGGTAATTTTGAGGCAACTCAAAGCAG
ATCGTTATGGTTACATAGTGAc
>NODE_843_length_306_cov_1.990196
GTTGTTGATTTGTTTCAGAGCGAGCCCTCTGACGGTACAGATAGTTGGGGTTAAGCTTGG
AGGTAAACGTCTCACATGTCTTGTTCCAGATACTCCATCAGTGAAGTCCTCTGAGGCCCT
GGCTGCTTCCATTCTTGTGCTGACTCTGAACCCTCTCCTCTTTTGTCTCACATATATCCT
GTACTGTAGGCTAGGCCTTGTTCAATGGATACCTGCTCATTACTGAGAAGTCCATACTAA
AGAAACATATAATAAAGCTGTACAATTAACAAAAGGCAACTCCTGTGTGCATTTGTTCTT
TACTCGCCTTTAGCTTTCAGCTCTATCAACAGCTGAGCAAGTGCTTCAGGCTTGCTAGAA
AGAACATGAGAAAGGCCTGATGCATAAAGAGAGCAGATTCTTTGATCAGATGAGATCAAG
AAAGATTTGTTCAGCATGTttggtgtaaac
>NODE_844_length_507_cov_16.625246
GTCTGTCAGTTTTGTTTGTGTAATCTTGTCTCCTTCCCCTTCGCTCTGTGCTGCAGGGAG
GTTGATGCGTTGCCTGCGCTGCCCGGTGGCGTATCACGTCGGCGACCAGTGCGTGGCTGC
GGGAAGCGAGATGATCACCAACACCGCCATCATCTGCACCAACCACTTCCACGCCAAGAA
GGGCTACAGCCACCACAGTCACGTCAACGTCAGCTGGTGTTTCGTCTGCTCCAAAGGTTT
GTCTCTGTTTCGTCAATAGCGAGGGCAGATACTAATGGGGAATTATTGATTGTTTTACGG
CACTTTTTTGCAGTAAAGATCAAATTTCAGCTGCAGGGTCGCAACTTTTACATTAAACTC
CTATTAAATATTAAAAAAACGTGTTGTTTTCTGTTTACAGAGGCTGCTGCTATTAGTAAA
CCGCTTTTGTTTTTCTCCTGCACTTCTTTAAATCTTTATACACAATCTCCTTCTTCATTC
CCTTCTTCGTGTCTTTGCTGCTATGCTCACAGTAGCTGGTTTGATTTGCAGCTTTAGGGA
CATCAGATGTCCATAGCTGTGTTTCCATAGAATTGTCAAGTGAATTTGAAGATTTTTTTA
TTAGGAGAAATTGTGTATTAAGCTTGTTGCCGGTAActactttggagctaa
>NODE_845_length_303_cov_2.158416
CTCCCAATTCATGTGAAAGGTCCAATTTTGACCCGGGAACAACAGAAACATAATAAAGTA
CACCAGCGGCGAGGTTTATAGTGATGGGTTTGAGGCTCTTGAACAAGGACAAAAAATCTA
GAAAAATCAAGGATAAAAGACAATCTAAAAAGAATTGACATGTCCTCCAGAACAGGGACT
AGAGGGGCTCACCTGAGGTATTCAGTAAGGTTATATATTAATGGCACAAATGGTGAAGTA
GAGGAAAATGAACCAAGGCTATGTCTAGGAGGAAAATTACTGAATTAGAGACAATTCAAA
GAACTGAAACTGATGCAAACACATTCATAAACATTTAAAATAGGAGAATTAATATTGAAT
TAAGTGCAGTGCAatggtatgataagtgtttgtgacacaacatgtagaacagtagataat
acaggtatggacttttttatttaccca
>NODE_846_length_336_cov_1.883929
GAGGAGGTACCAATTAATAGAACGTAAGAGGACCCGGTGATTTATAATTAACAAGCATGC
GGGTTATAGTAAACATAACACTCAGTGTAATAGCCCAGGAGAGAGACGGGAAGTGGAGAA
AGAACTGAGGAGGAGGAGGAGGATGAGGAGGATGAGAAAAAAACGGGTGTTGATTTGTCC
CTTGGTGGATGAGCGGAGTCCTTGTGGCTGACGGGAGCTGTCTAAAGCGGCTAAATGAAT
AATCATCTGTGAGTTAGACTGGAGACAAACGCTTAACGAGGATGATGTGAACCTCACTGA
CATGAGGGGGCTGAGAGAGAGCGACTGACAGAGAGAAAGACAGCAGCAAGCAAACATACT
TGCCTCTGAAATGAATGGCATGCACATTATAATAGCGATGAAGTTGCTTTACTCAACAGG
CCGTAGCCAGCCTCCTCTGTAAGGTTGAGTAGTTGTTTGTCAGTATTTCTAAAAgggcaa
>NODE_847_length_404_cov_3.762376
TTAACTTTTGCCCGTTTGTAACAAAGGAAAATGCAGTCAAGAGTAAATGTTTGAGAGATC
AAACTGCTGTGACTACATACATGACTAGATGTGGCTCAGTGCTGCACGACTGAGGACATT
TTTCTGTAACTTTTCCTAATTTTCCAGGTATGTGAAGACGACTGCCAACGCCACAGTGGA
CCATCTGTCGAAATACCTCGCACTGCGCATTGCCCTGGAGGACAGAGGGAGCGACAGAGA
GGCGGAGGACAAAGGAAGAGAGGAGGCAGGAGGGGAGGAGAAAGGAGCCGAGGGAGGAGG
TGACACAGCCGGAAGTGGAGAGGGAACAAGTCTGAGCAACATCAGTGAGAAACAGTACAC
CATCTACATCATGACGAGGGGAGGACAGTTCTCTGTGAGTAGCGAAACCAACCCACCTTT
AACTGATTCAGCGGTAAATAAGTTATTTTACCGCTATTCATGGCTTTTAGCTCATTAttt
taatggtaaactagctatccagctacttttagctaagcttaatcttgtatctattattgt
tagctata
>NODE_848_length_210_cov_5.680953
CAAACTTTGAGTGCATTTGGATCCCATACTTTAACATACAGCTATGAAATTTGGTACACA
CATGTAACACACCAAGACGCACAAAAAAGTCTCTTGCACACGTATCCAAAAGTCAACAGG
AAGTCGGCCATTTTGAAAAAAAGACCGGATTTTGGCTGATTTTGGGCCCAAATCACAAAA
TTTCCAGAGCAAACTTGTCTCAGGAAGTTATTCCAAATCACATGAAATTTGGCAAGTTGA
TAGAAGAGGCATTGGTGAGCAAAAGTTATTAAAATCCTCCGCAAAAGTCTGAGGGCGTGG
CCGTGGCGGCACCACAAAGTTGGACATTCGTCATGAAACAGGAAGTGAGTGTAA
>NODE_849_length_497_cov_23.726358
GAAGAAAATTAAAGCAACAGCTCTCAAGTGCATACACAAATGAGGTTGCTGACATCAGTG
GAAGGGGGATGTCTACTTCACTGAGCGGCAGAGGGGAATCAACAGATTTGGCTTCCAATC
GAAGACTGGGGAAAAAAAAAAAAAACAGACATATACAGACACACCAACCTGTGAGAGGAC
ATCAGTAATGGGCTCACATTTTCCTAATCTCCTTTGATGGATTCAGGCCATGATTTTCAT
TTAGTCCAAAAGAGATAACCAAACTGTCAGCTGTGCTGCTGCTTTGCTTTAATCTCCGCC
TGCAGCCAATAATCACCCTGCAACCCGCAACCCTTTGTCAATTGTTAATCTTGTATTGAA
GACATTTAGATGCCAGGATGGTATTCTGCATCCTAGGATAATCCAGGGGGCCACTGAGGA
GAAGCAAATTGGATTCATTATTAAATTTTGTATTATTAAAAAGACAAATGAATTGAGTTC
TCCAAAGAATTTGTGGAATCAATTTAAAAATAATCATTACCATGCAGATGCATATCACGT
CTCCTGCAGACTGACAGAAAGATTAGCAATCTAGTATcttaaggtctttagcacatggtc
atgtcatgacgaggcacttctatgtgtccttccaatgtaaa
>NODE_851_length_348_cov_3.821839
TTCATACATTATACAATAAGAAATACATTACAGCCAAACAAAGAAACTATCTGCTCGGAC
CAAATGACCCACGACCCCGCTACTTCTACCTGTTACCCAAAATACACAAAGAACCCCAGA
CCTGGACCATTCCCTTTGAAGTTCCTCCCGGCAGACCGATTGTTTCAGACTGCAACAGTG
CCACCTATCACACCTCGCAATACATTGAACATTTTCTGGGGCCCCTCTCCACTCAACACC
CCAGTTACATCAAAGACACCTACCATTTTATAGAAATCATCCGACCCATGGCTGTCCCCA
ATCATTCTTATCTCTTCACAATAGACATCGACAGCCTCTACACTAACATCAACACTCAAT
TAGGAATACAAATACTCAAAAAAATATTCAGAAAAAACCCCGACCGGAACAGACCAGACC
AGGAACTACTACAGTTAATTGAACTCTGTCTAAACTGCAAcgacttacacacaaatcaaa
gtgcatactaag
>NODE_852_length_493_cov_4.367140
GTTTGTTGGAGTAAACCTCACTTTCTTTCCGCAACACTTCCTTGGCTTAGCTGGCATGCC
ACGACGATATTCTGACTACCCAGACGCCTACACCCTGTGAAATACAGTCTCATCTATTGG
ATCCCTTGTATCTCTAGTAGCAGTTATTATGTTCCTCTTCATTATTTGAGAAGCCTTCGC
AGCTAAACGTGAAGTTCTATGAGTTGAACTAACCTCAACAAATGTTGAATGACTACATGG
CTGCCCTCCTCCCTACCACACCTTTGAAGAACCTGCATTTGTTCAAATCCAACAAACTTG
GCAAGAGCACAAAACTCATACAGCCATTCCTGCCTAATTTTCTAACGAGAAAGGGAGGAG
TCGAACCCCCATAAATTGGTTTCAAGCCAGTCACATAACCGCTCTGTCACTTTCTTCATA
AGACACTAGTTAAACCGCTAATAACACTGCCTTGTCAAGGCAGAATTGTGGGTTAAACCC
CCGCGTGTCTTGCATTAATGGCCCATCCCTCCCAACTAGGATTTCAAGACGCAGCTTCCC
CTGTAATAGAAGAACTTCTTCATTTCCATGACCACGCCTTAATAATTGTATTTCTCATCA
GCACCCTAGTTCTTTACATCATTGTTGCTATGGTAAc
>NODE_853_length_357_cov_5.100841
CTTCATATTTATCATAGTTGAACACATTGTGAAGTCAAAGCATGATTGAAAACATTGTCT
TTTCAAAACTGCAGTATTGCTGTTTTCATGCTCTGAAACAGCTTTTCATGCGCTGAAAAG
GCCTCTTTTGCCACATCGTGTGCTCCCTAAATTATATCACACAAATTCACTTGAAACAAC
TTTTGCCGTCATGTTTATCATATTTGAACACATTGTGAAGTCGAAGGATGTTTGTAAACA
TTTTCTTTGCAAAGCTGCAGTCCTGCTGTTTTCATGCCCTGAAACAACTTTTCATGCGCT
GAAACTGCCGTTTTGCCATATAGTGTGTTCACTGACTTATGTCACACAAAGTCACTGTGA
TCAACAAATAACAGATGTATTAGTTCATGCAGCTTGAAATGTCAAGGAGGCTAAAAGCGG
AAATCTAATACAGAAAGCCCAGTTGCATTGTATTATTTTCTGTGACAAACCCTCCGGTCC
AAATTACGTAGAGCCTCCTAc
>NODE_855_length_699_cov_20.466381
GTTTCCCGCAGAGGAAAAAGAGCAGGCAGTTGAAAAGTGCTCGCTGTTCCCAGTATTTCA
TTTTAATGTCATTCTCTCTCTGTGTTCCTCTCACATATTAACCTTCACCATCCAGCCTGT
TGCTGACTTGCCTACTGGGAATATCAACACAAACTCCCTACTTGTGTGTCAAGGGTGGGT
GAGTAGCTCATGTCTCAAAAGTGGTGTGTGGGGGTTTGCACACATGTTGCCAGTCCAATT
TTACTGTCATTCTCTGCTTCCTGAAACTCTATGATAGGGAGCAGCCTGGCTACCATGGGC
CTGCGAGGGTTAATCTAGCACTGAGCCAGATCACCTCAGGGGAACCTGCCTGGAAAATGG
GTTAATAAAGGTCATCCCCCAAAATAAACACTTTACAGAATGTTTCTCCATTCATCCCTC
CTTAAAATCAACTCGCAATAAAACGGGTCTGGGTGCAATTACTGCCGCTGCATTGGGGCA
TGAAATCAACCTGTCCCGTGTTCTGGCTGAGGTCTGCTATGATCTCCACTTTTTCAGCCT
ATGCTGCTCCCCCTGTAGACCCTTTCCAGGAGCAGTTGCACCCAGTTTCTCTCAGCTCCA
GCATGCCAAACCTACTTAAAACAACTTTATTGATCTGTCCAGAGGTGCAAAGCTAGACTG
AAAACTAAATAAATAGAACCATTTTATGTCTACTGAGCTTTTCTAAAAGTGCAAGTGCAG
AAAGTGTATTATAGAAGAATAGAAAAGTATGTAATTCTTCCAAAAGTAATTCTGTAAAAT
CTGCTGTTGCTGAAGAaaaataaatggccaaggagactgcgacaaatgtccttaaataaa
aca
>NODE_856_length_366_cov_1.508197
TTTGGCACAGACAGCGAGCGGTAAGTGTCACGAGAGGAAATGTGAGATAGCATGAGAGGT
AAATGATACATCGCCTGTACAATCGAGCTCATACAGTCACAGGCACACGTGTGGAAACGC
ACACCGGAGCTTTCAACCTTTGCTCAGGTTACTATAAAACATGCATTCGAGGGATCTGAT
GAGCTGAGGGGGAGAGAGCAATAAATGAGGGGAGGAAAAAAGAGGTTAGCCTGTAAAACT
GTTAGGTTAGACTGATGTTTGTCTTACCGTGCTGACCCTGAGTGGGTACAAACAGCGTGA
ACCACCAACGGTTGTGTAGGAAAAGAACCTTAACCTAATTACAGCCATGTCGTGAAAAGC
ACCCTTCTGCATTTTTGATAAGTCACAACCAAGGAAACCTGAGAGAAATGTTAAAGAATG
CGTCAAAGAGTTTTCTCCTCGTATCTATGGGGAGCACCCGTATCGCTGCTGATGcacacc
gaagccaaatggctgtctggctgtggtaag
>NODE_857_length_355_cov_1.890141
TAATTAATAGCAAGAGATCTTGTGATTTGGAGATATGACCACAAGTCTGTGAGGTTGCAG
AACTCTTTCGAAGACATATACTCTTTGAAATCTTTCCAGCCTGCGAGCGACTGTGACTTC
ACCAGAGGTTATTCTAACAGATGTAGGGTGAGATTTAAGAGAGCTAAGGAATATTTTGAA
GGATGCAACAATCAATACTCTTTCATTTGACCATCAGAAGACTCAGAATCAATATTTTCA
ACATTAAAATGATTGTCAGGCAGCAACACAACCCTTTAATACTTCTTATAAAAGCCAACG
TTTCATCCCTGCCCTTTGGCTGATTTATTTCTGCTCAGTGTGGTGTCTGTCAAAGTCCAA
CTCTCAGACCCCACCAGGGGGATGTTTTCATCATATGTGAcaattttatccacatacacc
atgacgctaacactttaagtctggaaaaagtcttatagtaccatgtacgcattttagcat
ggttgcgcctaatgggaat
>NODE_858_length_145_cov_4.600000
TCCAGTGATTGAGCCGCACCGTCCTGTGCAAGTTGTGAAGAGAAGCCAAAAGGCTTACAG
CACCTGGTATTCCCAGGCGGTCTCCCATCCAAGTACTAACCAGGCCCGACCATGCTTGGC
TTCCGAGATCAGACGAGATCGGGCTTTCTCAGGCTGGTATGGCCGTAAGCCGTAGGCTCT
GTAACAAACAAGTGTTTTATACATGCTGTTGCAAGGCGTGTGTTCTTCTGTTTTTACCTT
GTACATCTTCTTCAAATTTAAACGGACATTTTAATTGAATGAAAATGTc
>NODE_859_length_572_cov_8.812937
CCATCTGTTTGTCAGCATAAAGTTCATGGTCCAGTTGTGTTACTGCCACCATCAGGAAGA
ACACACAAACTACCACCTGCTGCTGAGAGACCATTGGTCAGGATGGTCAAGAGTCAACCA
AGAACCAGCAGAAAGCAGGTCTGCAATGAACTAGAAGCTGCTGGAACACAGCTGTCAGTG
TCCACAGTGTTCTACATCAACATGAGCTGAGAGGATCCATGAAGAAGGAAGTTCTTCCTC
TAGAAGCAGAACCTTAAAGCTCCACTGAAGTTTGCTGCTGATCACATGGACAAAGAAAAG
GCCTTCTGGAGGAAAGTTCTGTGGTCAGATGGAACAGAAACTGATCAGAGATCTGTTTGG
AGGAGAGAAGGTGAGGCCTTTAACCCCAAGAACACCAAACCTACCATCAAGCATGGAGGT
GGCAGTATCATGCTCTGTGGAACTGGAGCTTTACACAAAGTAAATGGAACAATGAAGAAG
GAGGATCACCTCCACATTCTTCAGGAGAACCTAAAACCATCATCAGAAGGTTGATCTTGG
ACACAGTTGGATGTTCCAACCAGACAATGAGCCCAAACACACATCAGAGTGGTAAAGAAA
TGGTTCCATCAGGCTAGAATGAAGGTTCTAGACTGGTCTCCACAAAGTCCTGACTTAAAC
CATCAAGAACCTGTGGACTGATGAAGGAACAAGTCTGAGTCAGAAAGACAACAAGT
>NODE_860_length_149_cov_9.765100
GCATGAAAAGCTGTTTCAGAGCATGAAAACAGCAATACTGCAGTTTTGAAAAGACAATGT
TTTCAATCATGCTTTGACTTCACAATGTGTTCAACTATGATAAATATGAAGGCAAATGCT
GTTTCAAGTGAATATCTATCAGGAAATTTTGTGGACACATCACTTGGTAAAATTGTCCTT
TTCAGCATGCCAAACGCTGTTTCAGAGCATGAAAACAGCAATCCTCCAGTGTTTCAAAGA
CAATGTTTCCAAACATGTTTTGACGTCATAGTGTGATCAAATGTGATAAATAT
>NODE_861_length_372_cov_5.346774
TTTACTTTTTGTTGGTTAAAAAATGCATGCCTGTGCCAGTTGTTGGTCAACTACTAATGT
GTTTGTGTAATGTCTTTCTGTCTATCTTTGTTTCTCCCTTCCTTTATTTTCTTCTCCACA
TTAGAGTGCGCCTGTCGCTATGCAGGTGGGTGAGGGTCAGCAGGTGCAGATTGTCCAGGC
TGCCGCAGCCCAGGGTCAAGCTCAGACAGCTCAAGCCCAAGGCCAGACCATGCAGGTCAT
GCAGCAGATCATCACAAATACAGGAGAGATCCAGCAAATCCCGGTAAGGTATTCCAGTAA
GCTGGTAAGGGCAAGGAGTGGACATAGGGGAGGGAGAAGGTGGAGCTGGTGAAGCAGCAA
AGCAAGGAGAAGCAGAAGAAAGATTGTCAATCTCATTTGTGTTTGCTTCATGACATGGCG
TTTGCCGTTGTCGTGCTGGACAAACATGATGTGAATCTTTTATCGTTTACTGTTTAATGG
GAGGCAAGACACAACACCTCAGTTTTAGAAAgttaa
>NODE_868_length_453_cov_2.682119
ATTTTCTATTACATCAAATAATGCTACATTCATCTGAGGTTGCATATATGATATGAGTAA
AGCTATTATAAGAAAATAATTCAGAGACATACGTACTATTTTAATTTTGCTGTTTGGCTT
GATGTGATCATCATTTATGAATCTTCCAAGTCTTGCTGTATGCTTACTGCCATCAACACT
GCATGGCGAAAGATTTTATCAGTTTTAAACCATTTAACAAAATACAACAATTACCTTAAG
TTAGGACATTTATTGAAATTTATTTCATCTTACCAGAAAGATTGTCCCTGGAAGCAGTAG
AAGTACAGAAATGCGGCCTCGTCAGCTGAGTACTCTTTGAACAGTGCTTCTCCTTCAGAT
CCAGTCATGTGTCTTCCAACATACTCGAGCAGGAATTCTCCTTGTTCAATGTTTTCAGTG
GCAATCACTCCATAACCTGATTAACAGATAAGAAATAGGAAAAAAATTAATGTTATGATA
CAAGTTTAGTAAATGTGTTGCTGCATACCAGGCACACCCAACAGAAAATAGCTCAGCAGT
TACACTATCAACAATACTTTGACACCTTGTCACTGTAAATATTAGGATAAAAGTAAg
>NODE_872_length_304_cov_1.430921
AATGCACATTGGAGAAAAACAGAGGTGGGTTGAGTCGCCAAAGACTGTACTCAAGTAAGA
ATAAAAATTACTTCAAAATAATATTACTCAAGTAGAAGTAAAAAGTAGTAACCAAAAAAA
TTGCTCAAGTAAGAATGAAATGACCAAGAGAGGCAGACTGTGGTTGAGACTCAGAAAAGC
ACAGAAGAACAGAAATTGAAACAGTTCTGATGAGACAAGCTCAGGTTCTCAGTGCACAGT
TGGAGGGATGGAACAGTCAATGCCAGGTTTGGATTCAAGCAAAAACTGGCTCAAACTGAG
ACAGGTACATGCACTGGCTCAGAATCAGGCCCCGGCTGGAAAGTGGCCCCAAGCTCTGAC
AAAGAGCATGTATCCTGACAGAGAGACAAGAAGAGGCTAGAGGACAGAAATGGAgtctga
cagatatatatatatttagggacagaaa
>NODE_873_length_357_cov_10.179272
ATTCATTCTTAACATGCAAGGCTTGCACTGATGTCACTGGTGTGTGCCTTTATGTGGCTT
TGTTTTTATTATACACATTTTGCTGACATTATATTTAAACCATGAATGAGCGTCAGGTTC
CTCGCTAACTGTGAGTAAACATCCATGGGGTTTTTCTCTGAATGCACTGATGCCCAGTGG
GGTGAGGAACTCCCTTGGGAATCCTGATCTATAAATAACTCCGTCTGTGTGATCCATATT
GTTAGCCTGATCACGGGAGAGGGGGATGAGAGGAAGGAGGGAGGGGTAGAGTCAGGGGAT
AAAGGGACACAGAGAGGGATGGATGAATAGATGAGGGAGGGAGAAGAGGAGGCGATGGCT
GATATTTCAGCAGCTTTGTTTGTGTAGGTTCTCAGTGAGTCCAGCCAGATTTCACTTCAT
TGTGCCTATATTAGAAAACGCTAACAACTGTACGGGATTTTCACAAAGTAAACACAATTT
CCTCTCTGGACATCAACAGAG
>NODE_874_length_339_cov_1.053097
ACGTGCCTCAGAACCAGTCTTTCAAAGCACTTCATCACAATTGAAGTGAGAATCACAGGT
CTGTAATCGTTCAGGCTGCTGACCAACTGCCTCTTGGGGATGGGCATGATAGAGGCAGAT
TTTAGGCAGCTGGAGACTGTGCAGGCATCCAGTGAGAGGTTAAAAATGGTGGTAAAACCT
CTGCTAGCCGGTCCGCACAGCCCCTCAGTACCCTCCCCTGGATACCATCAGGACCAGCCA
CCTCCTGACCTCCTCTGTGCTGCAGTGAGGGCCAGGTTGTCGGCGGGTAGCAGCAGCATA
GGGGCATCCTCCTCCTCTTTTACTTCAAACCTTGCGTCTGCTAAAAGTCTATTGAGAGGA
CTCtgatatatacatgtgccgtacgttggtatcagtgtattctgggcatgcacacggagc
atctgtacagctgcccttgtagtgtagttgcaaactcttgtgtatttgggtagatggaga
cat
>NODE_875_length_310_cov_1.758065
GAGACTAGGCAAAGCAGGCAATAAAATAGTACCAAAAATGATAAAATAAATTAGTGAATA
TTAAGCAAGAGGGTGGTGAAAGCAAAGTTAAATTGAATCAAGAAATAAAAATGACCTCAC
ACAGGTTAAAAAGAGAGCACATAAAAAATAGACAGGACAATAACAATTAAATAAATAAAT
AAATAAATAAACAAATAAATACATAAATAGAACACTAAAAATAAGTAAGGACGACATCAC
ACCATAGGCAGCTAAAAGGGAGAGAGCCTTAATAAGAATAAAATAAATAAATCAAGAACA
CTAGAACAAGTTAGAGGTAAAAGCAAACTACAAATAGAAGCAAGTCTGTGAGGTTGCATA
ATAAGAGTAAAGTAAAATAAAGCAATCAAGTAAATCAATAAAACACTGAAACTAATTTAA
AGCAAGTCTGTAAAAGTGGGTTTTAAGAAGTGAt
>NODE_879_length_227_cov_4.872247
TAACCCTAACCCAAACCCTTGCTGCGTTATGCACTGCCCATTGTCAGTGAATGGGAGAAC
GTTTTGGCCAATATCTCCGGAACCAGACGTGCTAGACACCTGGAAATGCCACCTGCCCCA
CCTAATTTGGCTATGCTGAAGACGTCGGTCTAGGTCCCGAGTCTCTACGACCTTCCCGTC
CCGAGATACAGCAAAAAATCACAGGTTTCTCCCACTTCCTGATGTCATAGAGACTCGGGA
GTAGGCTCAGTGCGATCGCGGCAGCAGCAAATGGGGGGGTAGACACAAGTTTCATGTCTC
TAGCACTAACGGTTTTCCCAAACCCAGGCCGAAACCCTAACCCTAACCCAAACCCTTGCT
GCGTTatgcac
>NODE_880_length_671_cov_4.815201
GTCTCAGGGGGTTATTCCAAATCACATGAAACTTGACAAGTTGATAGAAGAGGCATCGGT
GAGCAAAACTTATAAAAATCCTCCGCAAAAGTCTTAAGGCGTGGCCGTGACGGCGCCACA
AACTTGTACATTCGCCATGAAACATGAAGTGCACTGTAAATAGCCTAAACGTGGTCCAAT
CGGCCTCAAACTTTACACGTTGCATCACAGTCCGGCCCTCATCACAACCATATGAAAATC
ATACCTGTCAGGAATAGCGCCACCGACTGGAAAGAGGAAGTATCCTGAACATGCTCTGAT
CAGCCCCAAACTTTGCATGCATTTGGATCCCATACTTTCACATACAGCTACCAAATTCGC
TACACTTATATAACGTGCCGACACGCACAAAAAAGTCTCTTGCACACATATCCAAAACTC
GACAGGAATTCGGCTATTTTCAAAAAAACGTTGGATTTGAGCTGATTTTGGGCCAAAATC
ACACAATTTCCAGAGCTATCTCTTCTCAGGGTTTTTTTCCAAATCACATGAAATTTGGCA
AGTTGATAGAAGAGGCATTGGTGAGCAAAAGTTATTAAAATCCTCCGCAATAGTCTGAGG
GCGTGGCCGTGGCGGCGCCACAAAGTTGGACATTCGCCATGAAACAGGCAGGGAGTGAAA
ATAGCCTGAGCGTGGTCCGATCGGCCTCAAACTTTACACGTTGCATCACAGTCCGGTCCT
CATTGCTACCACATGACAATGATACCTCTCAGGAATAGCGCCACCTGCTGGAAACAGGAA
GTAGCATGTACTTGCTCCAATCGGCCTCAAACTTT
>NODE_882_length_452_cov_14.243362
CTTATCTTCCCCTAATCAAATTAGCGCACATAATTCCTCTGGATGCGTGGTACAAAAACA
GCATTATCCCCCTCTCCGGAGCTGAAAGGCAGGGAATCAGCGTGGTGCCTCTCTCTCCTC
TGCATGAGCAGCCCTCAATGGAAGAGGAGGGCCGGGGTGAGATGGGGGTGGAGGAGACCA
GGGGCAAAGGGGGAGGGCATGGCTCTTCCCAGTGGCCTAACAGAGAAAGGCAAGGCCGGG
GTAAACTTTGGCAGCGTTTAAGTTCCCAGCTCATTAAAAAGCCTGGCTCAGTGGCCACCT
CCAGGGAGCACTGAAGCGTTGGCTAATGAGGTACTTGTTTAATTTTCTTTCAAAGGGCTG
GACATCTGTGACACCCCCACCCCAAACCCCACACTCCCTCCCAGTTCTCCCCTCAGCCTT
AAACCCCCATGCCTCATCTTTTTTCTTCAAACCCCACACAAAGCCCATCTATCAATAGGC
CGCAGGGTTCTCTCTGGTTTGATGAAGTGTCTCTCATTGAATAAGGCAGATAATACATTT
GGAGGAGTGCAGAAcaatcgccattaactctgatctctccctctgaacagtcaaag
>NODE_883_length_383_cov_3.167102
TTAAACATTAAAAAGACAAAACATTTCATTAGAAAATTAAACAAAAAATACAATTAAACT
AAGAATATCAAAACATTTAATAAAACATCAGAAGAAACAAAACATGAAACAGGAAATTAA
ACAACAAAAAAATACAATGAAGCATTTACAATAAAATTAAACTAATAGATGATAAAACAT
TTCAAAAGAAAAACCTTGAAAGATAAAAGATTTAATCAAAAGATTAAACATTGGGAAGGA
AAGAAAATTTTCAAACTTATAAAACTTTGAAAAGCCAATAAAACATTTGAAAACGGCAAT
AATGAAACATTAAAAAGGCAAAACGTATAAAAAGAAACAAACATTACAAAAAACAAAACA
TTTAATTAGAAAATTTAACTTTTAAAAATTCAAAACAATTAGGAGTTAAACATTAAAAAA
GACAAAACTTTTCATTAGAAAATTAAATACAAAATACAATGAAActattaggaacatcaa
aacatttaattaaaacatcagataagacaaaacattaaataggaaat
>NODE_884_length_320_cov_6.053125
CTCGGAAGGGCGAACACTCCGACTGCTATCGATAATGAACACGAGGTCCGTGGGTCGGGT
TTTGCACAAACCTGCCGCTACACAGAGAAAAAAATATTTATTACGCAATCCCATCTTAAT
GGCTCTTTAATATTTTACAGATTCATAAAATATTTATTATATTTATCTAAAAAGTTGGAT
GGAGTTAAAGAAACTGAGAAGGGGGAGGTGTGGGAGGAGCATAGGAAGAAAGGGGGTAGT
GAGAGGGAGAGAGGAGGGGTGGAGGTGATGGAGGCTGGTGAGATGTATATGTGAGGAAGT
GGGTGGAATGAGAAAAACAGGATGCAAGGAGGCAACAAGGGTGGAGAGAAGGAAAGGTGC
TTGCAGGGATGGAGAGAGGCTTAACCAGAAAAACAAGGGTGGAGGACAAAAAAGATCCAA
TGACCTGCTTTAAGTATATTGAAATAACCTCTTACACAAATata
>NODE_891_length_327_cov_1.712538
GTTGCTTTGTGTTTAACTGAAGCGTGTTCAGTGGATCCACCCCAACGGTGGTTTACATTC
CATCCACTTAGAGCAGATCCATACCCGGAAAAATGGTGACAGAATTTTCTTTGGCATGAA
TTAAGGCAGAAATTTATCAGCATCACTCTGTGTTACTGCATATCTTTTTTCTTGAATACA
TCATTTTAAAGCACAAAAACACCCCGCGGCCACAGCTGATCCAACAAAGCCTTCAACTGG
GACTTTGCCTTCAGTATTTTTGGTGGACAAATCTGGAGTAAATCTGCCCAATAGTACTTT
CTGTGTGTCTCCAACTGGAGAGTTGGCACCTAAGCACAGCCAGTCCAATAAACAAATATT
GGCCACAGTGGATGAAACCCTGTGAGGACTGGCAGACTGTATATTTAATTGTGAGACAGG
ATACTGGACAAAtagattgatgatttgctattttcacacagtccttggaat
>NODE_892_length_145_cov_1.772414
CACGAGTGACACGGTAAGACACGAGTGACAATAAATGGGATCATATCACATCATGTGCAA
GAGTGTCCCAGTGACAGGCTCCTGCAAAGGACATTTTCATTCAATTAAAATGTCCGTTTA
AATTTGAAGAAGATGTACAAGGTATAAACAGAAGAACACACGCCTTGCAACAGCATGTAT
AAAACACTTGTTTGTTACAGAGCCTACGGCTTACGGCCATACCAGCCTGAGAACGCCCGA
TCTCGTCTGATCTCGGAAGCCAAGCATGGTCGGGCCTGGTTAGtacttg
>NODE_893_length_690_cov_14.473913
ATCAGCCTCCAAGCGCCCTGGTATCGAATTCTTCACCATTGCAAATTGTTGTCATGGAGA
TCTGGAAAAAGCCGCTGAGGGGATGCGATATTTCTCCCTACGCGATGATTTTCTGCGCGT
TGGCCAAACACCTGAAAAAACCCGCAGTAGTGCGCATAAAGCAAAAATGAGTGTAATTCT
GCTGAAACATGCGTGCTCCCAAACTCCACATCAAAGTTGAATTTTTCAAACACAGATAGC
CGTCATAGCATCCCCAAGAGTGATGTCAGCTGTAGGATTTGGTGAGCTGGGGTTGGGGGG
GGGATCTAAAGAGTGCATAACCATGGAAAGGGGCTTGAACGCTCAAGAATCTTGTCTTTC
TGTTTGCCCCCTCAATCGAGCGACACAAAGGCTGAATTACTCATTCAAACCTCGCGGGAC
AAAGGGAAAGGAGCTGGATAGCACTCCTGCATTTGTAGTCAAACATTTAGAGACTTAAAT
CGAGTCGTCATGAAGGAGAAAGAGTCGGACAAAGCCCATAGAATTGCCATCAGCAAACAT
TTTCCTGTGTCATATTATGGGGTCTCCATGGCTCCCTCTGGCCCGCGGACAATAGCACAA
GTTTGCACACTCGAATACTGTCACCCTGCCAACGGCAACAAGGGCCCAAAACAGGACAAT
CCCCCAGAGAAAGCATGGGCTCCGCGGGGAAGGTTGCAGTAGAGGAGGAAAATGGGACTT
GTGAAATGCTAATTGAGCTTCATCCCCTTATTGAAGTGGAAAAAGAGCACCTATCGTTCC
CCTGAACCGCGGCAGCAGAGGAATGAGATGTGAGGAAGCTGTTTGTCTGGTGAg
>NODE_894_length_326_cov_1.653374
GTGACTTGGAAACTGACAATATGTTTCCACAGTGATTTAGTAAATAATCATTCTAGCAGT
GTGCATGATACCCCAATGTGCCCTCCTCCCACACCCCACTGTTTATCTTCCACTGAGACA
GGCCTGATTTATCTGTAAATTCACAGCGGGGGGATGAAGGATCATGGCAGAAAGTAGATC
CCAGCAGGGTGAGGTACTGCCTCTGACATGTTGGCTATAAATCCAGAAATACAATCTTCC
ATGCTGTAGAGCTTAGCATTTTTCAAAATGTCACATATAAGCTGTCAATAAATGTCTTCT
GTGACAAAAACTTCTGAGGAAGATGACACAACACGCACAATCGGAACAATGGCACATGGA
GGACAAATGCTGTGATCGGAGAGCAATGTTCTGTTTCTGAATGCAATTAATTTACAGCAG
TACGTGAATGAAAAAGCTTTTGTATTTCAGTTCCTCTTTATGAAAAAAAg
>NODE_896_length_304_cov_1.592105
TTGTCCTGCTGGACCGCAAATCTGTTGTAGCTGTAAAACATTCCACTTGTGACAGCTTTG
TTTCAACTTGTGATTTGCATTTTTCATACAGCTCTGAGGCGGCAACGAGAGACAGATAAG
GGCGTAATAATATTACATTCTGCTACAAGCAACTGGATTATGTTTTTAAAACCTTAATTG
GTATCATGTCTGCAAGGTGAAAAGTTATCACATCAGTGATTGTCTTTGCAGCTTGCAAAG
TTTCTCATGTAGTGCATCACTGACAAAGGCACCTGGAAGAGCTTTTTGCTTTGGATGGCA
TTCAGATTTCTTGCTTGTCATACAAAGCTTTGTAGAGCTGATTTAAATGGTGAAGCTAAA
TGCCCAAACCTTTCTTCCTTGCTAGTGCTTCTCTGCTGTTCCTCACTCATTTTGCTGTTT
ACATGTGGAGGCTGCATATCAACAAAAc
>NODE_897_length_162_cov_2.759259
TGAAGGCAAATGTTGTTTCAAGAGACTTTGTGTGATATAATTCAGTGAACCACTGTGTGG
CAAAAGAGGCCTTTTCAGGGCATGAAAAGCTGTTTCAGAGCATGAAAACTGCAATACTGC
AGTGTTTCAAAGACAATGTTTCCAAACATGTTTTGAGTTCACAATGTGGTCAAATGTGAT
AAATATGAAGGCAAATGTTGTTTCAAGAGACTTTGTGTGATACAATTCAGTCAACCACTG
TGTGGCAAAAGAGGCCTTTTCAGGGCATGAAAAGCTGTTTCAGAGCATGAAAACAGCAAT
ACTGCA
>NODE_901_length_325_cov_7.941538
AAGTGACTTTGTGTGATTTAATTCAGTGAACCACTATGTGACAAAAGAGGCCTTGTCAGC
GCATGAAACGCTGTTTCAGAGTATGAAAACTGCAAAACTGCAGTTTTTCAAAGACAATGT
TTCCAACCAGGTTTTCATGTTATAATGTGTTCACATATGATAAATATGAAGGTAAAAGTT
GTTTAAAGAGACTTTGTGTGATATAATTCAATGAACACACTATGTGGTAAAAGAGGCCTC
TTCAGCGCATGAAAAGCTGTTTTCAGAGTATGAAAACAGCAATCCTGCAGTTTTTCAAAG
ACAATGTTTCCAAACATGTTTTGAATTCACAATGTGGTCAAATGTGATTAATATGAAGGC
AAATGCTGTTTCAAGTGAACATCTGTCAGGAAATTGTGTGGACACACCATTTGGTAAAAT
TGACCTTTTCAGCATGCCAAAAGCTGTTTCAGAGCATGAAAACAGCAAt
>NODE_902_length_299_cov_1.210702
TTTATCTTAAAAAAATTATTCCAAAACAGTGAACAAAATAAGAGCATGGTCCAGTTCTAA
AATAACAGATGGACTATTCCTAAGGGCTCAGATCAGATGCAGTGCATTAGAAAAGCAACA
ATCAGTCAGTGACGATATAGTGCCATGGCTGCTGCACCAACTTGGTACAATTTTATCACC
AAAAAATTCAACTTTTACAATGTAGCTTAGAGCAGTGCAAGCTCTGGCCATTTATGATTA
ACTGAGTAATTACACTATGTGTCATTAAAGCTCCTGTGTTTTCGTGTGTCCTAACAATGT
TTCCTACAGTTGTGGCACTATCTGTGATGACAGATTGTAGCTTAGAGTTATAGTGCAACA
GTTATCTGTCATGCTTCATCTGACTTCACTGTTTATCAAACTTTTCCAGCTCTTTCATAA
AGATGAGATGGTCCTCTGGCGAC
>NODE_904_length_296_cov_1.043919
CTGCCTTTTTTACAGTATGACATTGTTTTGATATTGTCATTTGATATGTTGCGATTGGAT
AGTATCAGTTCTAGCTGCTCTCTGTCATAGGAGCAAAAACAAACATTCTAACATTTTGCA
ACTTAGTTCACAGTTGTGTTTTAGGACATCAACTTATAAGCTTTAGGGCAATTTAATCAA
AGAAATAAACATTTGAGGGAAAGGCTGTGGAATACCTGGAAATACATATTGAAAATAATT
ATACAAGTACAAAAAGAAAAAAATCTAGAATCAGCATTTAACATGTACATTACATAAGGa
caacacaggcacattaaacaagcagaagcaaaattatcattcaagcttaaactgttgtaa
ggttaaaaaaaatagtcaaacttaaggaagacgtttttccatgtatgcattcttaaggaa
atcctatgcgtgaatgcaat
>NODE_909_length_406_cov_15.618227
TTTTATAACTTGGAAAAGCAAAGTGCAGTTTTCATTTAAAAAGATGAGGACTTCAAACAT
GCACCAGAGCAAGATGGGAGCAAATTCACTTTTTTTTTTTCCAGTTCATCAAAGCCTCCA
CCGGCTAATCCCTTTCTTATATAAATAGCTCTTTTGGTGGAGAGGGTAGCTGCCGCATAG
AGCTCTAACCCTTCTGTCCCTGAAGCTACAGCCAGGATAAGCTGTGTGTTGGATTGGCAC
ATCGGGCTGCCTGGGGCCTGCTGCTGTGCTGGCCGCCAGTACAGATGGAGGGCAGGGCTG
GGCAATGCCAGCTTGTCAGTCGGATTAAAACGACTCATTTATTCACTGAAGTATCGTGCA
AAGCGACCGGGCCAAAGCGGGGTGAGGCAAAAGGGGGAGAGGAGGGTCGAGCGGCGGCGA
GATGGGGGCAGCCTGGATATGAGAAAGGGTCCTCTGCTCTCTGGCCCCTCAGTCCCCCCG
[truncated: 1,571,625 more chars]
