# Supplementary material for: Multilocus molecular systematics of the circumtropical reef-fish genus Abudefduf (Pomacentridae): history, geography and ecology of speciation
Source: PeerJ. 2018 Aug 14;6:e5357. doi: 10.7717/peerj.5357 (PMC6097498; doi:10.7717/peerj.5357)
Supplement: Data S1 [file peerj-06-5357-s013.zip › Data Supplement/assemblies/Abudefduf-margariteus-STRI-X-6123.contigs.fasta]

>NODE_1_length_607_cov_11.433278
GAGAACGGCTGCTACCTGCGGCGACAGAAACGCTTCAAGATCGAGGACAAGATGGCGAAG
AAGGCCGGCAAGAGCCAGGAGCTGGGTTCAGGGAAAGGAGGCCACAGCGAGCACCTGGTG
GAGGACCGGAGCCCCACGGGGGGATCAGAGGGAGCCGACTCCGCCCACTCAGACAACTCC
CACCCGGGCTCCTCGGACGACCAGCCTCACCCCAGAAACACCCTGGTTCCTTTAGACTGC
CCTCCGCTGTCCTCCTCACACCTCCACAGCCCGCCCGTCTCCCTTCCTCCATCCTCCTCC
TCCTCCTCCATCCCTCCGTCCTCCCTGTCCCTCTCCGGCGCCTCCTCCACCTCCAACCCG
CTGCTCCACTCCCAGTCTCTAGCCGGTAGCTCCCACCTCCTGCCCAGCGCCATGCAGCAG
CACATGGACCTACAGAGCGACGCCCTCAAGTCGCTGGACCCCCACTACAACTTCAACCAC
CCGTTCTCCATCACCAACCTCATGTCCAACGAGCAGAAGATGGACCTCAAGTCCTACCAG
GACCAGGTGATGGCCTACAACAGCTACACCAGCGGCTCCCCTATGGGGGCCAAGCAGATC
TACGACAGCCCGGGTCCGGCCGCGATGGACTCCGGCGCTTACTACCAAACTCTGTACAGC
CGCTCGGTGCTCAACGCCTCCTAACGTGGACGCCCGTCCGCAGAGGTGAGCTTCAAGATG
GAGACTTGCGTTCCTGAAATGGACACCCAAc
>NODE_2_length_525_cov_11.529524
CTCTCTTCTTTCTTTTTTCTTTTTCTTTTGCCCCATCTCTTTCTCTCGGCAGCCCTGAGC
GCTCATCCTGCTCCAGGAGGAATAGGCGGAATCTGATTACAGACCTATTTTACAGCAGAC
GCCGGGGCGCAATAAAGGGAGAGAGAGCACGGAAACGGGACTCGGCCCATCAATTAGATC
TCTATTAGCAGCCAATGCGGACCTCACCTCAGGAAACGCCGGGGCCCTGAAATTAAACAA
TTCTTCAAGCCCGACAAGCCAGTCACTTCTGCTGTATCTTTGAGGAAGGAGGGAGGGAGG
CAGGGGCTGCTGTCCTTACCGTGGATGCACTCCTACTATCAATAAAAAAAATCATTTAAA
ATGCACTATATGGAAACAGGAACATAAAACAGAGCCATAAAGACCCAAACCTTAGGTAAG
GTCACCACTCTGAACCAAATACTGACGATAAATCCTTAGTTGAATAATACATTAATGCAA
TTTGGGATTTTTCTAAAACAATAAGAATAAGAAACAGCCCGTTACCGACCCTATAGTCTG
AAATATTAAAGTAAAACGTGCCAAAAACCAAATATTACCAATTATGGTGGTATTATTCTA
ATATTACAGTGACTTGTTTCTTTCTTTCCTTCTCCTCTAAGCTCCTTCCAGTGCCAttaa
tctccaact
>NODE_3_length_876_cov_13.836758
CTGTGTGAACAACAAAGGGTGCCCGCTGGCCAAAAAGCACACAGAATCAAAATGAAACAG
ATAGTCCAGGGATCTAGCTGTCTTCCTCACAGGCTTGTGTGAGTGCAGTAGATGTAGTGA
AATTACAGCAAAAAAAACCCAAACAAAACAACTGTGCTGAAATTTTACGCATCCGACTTT
ACTCTATGTGATACACATGGGAATGTTTCACGGAAAAATAGTGCCTTTTTCAGCAGAACC
ACAGATTTTGGTGGTTATGTTCATGTACTTCTCACCAAAAGTCTTAACTCACTTGAAATC
ATCAATTCAAAATGTTAAAAACAGGAAGTTTTCTCACTACAAGAGACACACTAAAATATT
TATAGCTGCTAGTCGATTGGCCTTTTTGTCAAACCTCAAAATACTGAAGCAAAGCCTCAC
TATACCGGTCATCATGGCCAACCTTACCTGTCACACTGTAAGCAAAAAAAGGAGAAAGGC
AGATGGAAATCCTACATTACAATCACACGCTACAAATCCTCTACTTTTCTTTGCTCCTCC
GGATCAACAGCTCCAATAAATTTTCATTACACCTGTGTGAAGCGCTTCAAATAGAGCCAC
AGAAGCAGAAACTAATTACTTTCTAATTTATTGACTAATGGCCACAGCCCTGGGAGACAG
CTGCAATTGTTCTAACAGTCCTGCTGCTCCGACTGCACTCAGGTCCACTTTAGATTCATA
ACCAAAATAATTTATCATTACAAGCACATTAAATTGAACCGTATAGACCATAACAGTGGT
AATTTATATCATTTTGTTGTTAGGGATGCTTTTCCCTCCCCTGTCTTGAAAGCATGCAAT
CTAGGCGATAGGATTCGTCTCCAGGCAGTCGTTGTATGTGGCAGCTTCACTTTGTTCTTC
AAAGAACTCTTTGTTTTGTGCCTCATTCACCATTTGTTGGACTTTATGCTAGAAACTAGA
CAGAAAAGAGTGTGCTGCCTGTTTTTGAATTTAGATAAGAAtaagcagatgtttctgtgt
>NODE_4_length_826_cov_9.170702
GTAACATTATAAGATTTCACTTAATAAGAATAAAAACATCTGATGCATGCTAATCTTTTT
TTTCTAGATTTTTGTCTTCCATAGTTTTAACCTGAATCCTAACCAATGTTTTGCTTTTTT
TTCTCCATAATGCTTTTGTCTTGCATGTACATCCAGGTGAGAAGCCTCATCAGTGCAGCA
TCTGCTGGCGCTCGTTCTCCCTGAAGGATTACTTAATTAAACATATGGTGACACACACAG
GGGTGCGAGCCTACCAGTGCAGCATCTGCAACAAGCGTTTCACCCAGAAGAGCTCTCTCA
ACGTCCACATGCGGCTGCACCGTGGAGAGAAGTCCTATGAGTGCTACATCTGCAAGAAGA
AGTTCTCACACAAGACCCTGCTGGAGAGGCACATGGCCCTGCACAGCACAGCCAGCGCCA
TCACAGGGCTGCCGGTCAGTGCAGGTACCCCGGGCCCTGTCTCCATTCCCATGCCTATGG
CTGTCCCTGAGCCTGGAGCTGGAGTGGTGGCCCTCGCCATGCCAGTAAGTGGAGGTGCTG
GAGTAGGGGCTGGGGTTGGAACAGGAGTGGGTGTAGCTGCAGAAGCGAGTTGCCAAGAAG
GGACCACCTACGTGTGCTCCGTCTGCCCTGCCAAGTTCGACCAAATGGAGCTCTTCAATG
ACCACATGCGAATGCATGTCTCCGATGGATAAGTACAAATAGATAAACTTCTTTCAAAAA
GAATGACAAATGAAATGGCACTAGATTTTCCTTTTCTTATTTTGAGGTATGAAGAGTAAT
GAGTATAGACACTGGCACATTAAGTTTCCCAAAAAAAAGATTTTTTTTTTTCTGTTGTTC
TAAAAGAAAAAAAAGATGGTGGCCTTAAGGCTTAGTAGTTTGATATTGATCTACTGGATG
GATCCTAACTACAGGCCTCTAAATGTATGCTTTCCTAAAATACTGATTTATGTGTTGAAC
ACTACCgaaa
>NODE_5_length_759_cov_16.474308
GCCTGTGCTGCCTTCTGCCACTGGCGGCAGTGGCCATTTATCATCATCCGCTGTCAGCCG
TGGAAAGCAGCAGTGACAGTGCGAGTCAGCAAACATTTAGCACACGCAGCCGCACTACAC
GGGGAAATTATTATTGTCAGAATAATAATGGTTTAGCATAATTTATTACAGGTCCACCAA
ATAAGCAGGGGCTAGATGTTATTAGACAGATGGATGGGAAGGCTTGGCAGACATCCACTG
AGGCTCAGGCAGGCAAAGGCCCTCAACGTGAACGTGACGAGGAGGAAGGGGTGGAGGTGG
GGGTGTGTGAAATAAACGGGAGGTATGGTGGGGGGGCATCCTCCAAACCAATCAGAAAGC
TGGCAGTTCAATTACAAAGAAATAAAGGGACATTCATCATTCAATTAGGCACCTGTCAGG
GCTCACAAAGGAAGAAAACTTCTAACCTGGTACTCCAGGGAGAAGATGCTCAGAAGAGTG
GACTGCGAGTGACTGGAACAAATAAAAGAAGGACAAAGTTAATTACCAGAGTGCATTGCA
CAGAGACAAAGGGAGAGGGGAGCTTCAAAGCTGGGGCCAGCTGCCCTGTAATCTAAAAGA
ACATGAAAACAAGTGTGGCAAAGTTGTTCCAGATGAACACCTCTGACAAAGGATTCCTGC
CACGATGGTGTGGGGGAAGAAGAAAGGAGGAGGTTGTGTGTGGTATGAGAGATGAGAAAA
ATATAGCCTGTTTTTTCCCCCTTTTTCAGTCATTTATAGATAGCATCACCTTCAATCTTG
TGTTCAGACAAACTGCTGAAACCTAAACTGTTCCTAATTGAAGTTGTTGCTGTTGTAGAA
CTACACAAAAAGAAGAACATTTATTCAAAACATGACAAaattgcagataaattgaagaca
ttc
>NODE_6_length_379_cov_20.620052
GGAGGTGGTACCCCACCACCGTAGCCCCCCGGTGTGCTGCTGGTGCGATCTCTAGGAGGA
GAAACAGGTTCGGACTTGATGTGCAGGCTTTGAGCAGAGGGCAGGGAGAGATTTGAACCC
TGACATAAGTGAGAGCTAGAGCAATTTCTGTTGGAAGGAGAGGAAACGCAAGAGGTTACA
GAGTTACAGAGCAAGAAACAAAGTGACTCGCATGCAAGTACGCGTACACACACACTTGTG
AGGTGTCATTTGTGTTCAAGTGAAGATTGAAAACAGTAAAGGAGTCTTAGATATCTGAGT
GTGGCATCTCAAAAAAACCCAAAAACCGTATGTGTTACATCATGCATATGCCAACAACAC
TTCAAAGTAAGTTCAGTGCGCTCACCCTAGCTGGCCGAGGGCTGAATGCTGCATGTTTTG
AAGGTGTTGCTGTTGCCACCCGCTCATTGAGCCAAGGTGTAGGGAGCTGCCACTGTTGAA
GCCGGACAGGGAGGACAGGTCTGCACTATTCAGTGAATACtct
>NODE_10_length_505_cov_22.790098
GGAAACAGAGGAAAAAAGACAATATTGTACTGCCTCTCTCCTTAATCAAATAAAGTGGTG
TAAAAAAAACACGCACACACACACACACACACACACACACACACAAAAGCATTTCCTTCC
CTCTGAATTTCTCCTTGAATTATATGCCATCACTAGTGTGTGTGATTGCGGAATATTAAA
TTAAAGTGGGATAAGTCCGCACCGAGGCGGGCTGCGTCCAATCCGCAACTCATTTCCCCT
GTTGTAGCACCGCATCACTGCGCTCCTCTCTTTTCAATGACAATGTGCCAAATCTGGGCA
TTTTGAAAACACTTTCCATATGCTATTATCGGATCGCTACTGAGCAAGAGAAAGACAGAA
AAGAAGGAAAACGGAATGCTTTATACCAAAGGTACCACGAGTCTACATTTTTATGTGTCT
TCTCTTTCACTGGCTTATTATGCTTTTATGCTTTTTGGGGGAATTTAAAAGAGGTAAGAG
GAGGTAAATTTGAAGTTTTTATAACGATTGTGTATTTATGGAGCGTCGCTGGATGGCTTT
AGGGCTGAGTGTGAAAATGTCGAGAGAGTTTATGTTGAGCTTCTGTGGGCTAAAAAAACT
TCATTTCTTTCGCtgttgttgttgttgttgttgttgtttttcctacgtt
>NODE_11_length_164_cov_63.579269
AACCCTAACCCTAACCCTAACCCTAATTCCGGACCTTACGGGTAGGGTTTTCCCCATACT
ACGGGAGCCAAAAAAGTGTCACTACAAACCTATACCAATCAACTCAGAGCGCTCTGAAAC
GCGCTCTCAAACGCCTTCTACGGGAACTTACCTTGGCCTCAGCACTATGACCACTGGCTG
CGTTATGCAGGTCCCATTGTCAGTGAATGGGAGAACGTTTTGGCCAATATCTCCGCAACC
AGACGTGCTAGACACCTGGAAATGCCACCTGCCCCACCTAATTTGGCTATGCCGAAGACG
CCGGTCTC
>NODE_13_length_580_cov_13.701724
TGTTTGTGTGGTCTTCTCTTGGCCGTGAGGAGAAAGGATGAACCGGGCCGAGAGGGAGAG
CGGAGCTCCAGTCAGTGTGTGGGAACCACATAGGGAGAAATCCCTGGCTGATCCCGGCCA
AGACACTTTGTTTTTCTTCCCTCCGCTCCCACCCCTTCCCTCCCACTCTTTCTGTCCATC
CATTTTTGGGTTTTCATTTTTATTCATAGGGTGATCGGGGTGGAGGGAAGGGTGTCAAGA
AAGCAGGGGGCAGTTTGTGTGGGTGTGTGCGTGTCGGAGGAAGGGATTGTTAGTCGGCTG
ATGCCAGTGGATGTAGGTGCAGGCCTCAGACCAGGCCTGCCAACAATAGCCACAGTGTTG
TTTGGGTAGTTGCGTCCAGGACTCTTGGACATTCTTCCCATGTCAGTATAATCACTACTG
GGAGGTAGCTCCATTACGGATTACCATATCATTAATAGTATCCATGACTTTTGTTCAAAG
GCTACTTGTGTAATGTTGCCTTGTGGATGACGGCTAATCCGCTGAGCTGCAGCTGTAGGA
AAGAAGAGGGGTAGATCCCACCACCAGTCTCTCTGCCTCACACACACACACACACACATA
TAGACACCCACACATACAAACACATATAGAGGCATCTCTCTGTCTCAGCCCACGGGGATC
AGGCCACTGAAAGACAGATACAAACAACAGTCAAATACAAAGTTCCCCCCATAGCGAAAA
AGAa
>NODE_14_length_1014_cov_13.473372
CACTCTGCTGAGGTACAAGGCTAGATGTGATTCTGCAAGTATGGTCCTAAATTGGTAGAG
TGTTGTCACAGCATGATTTATTATACAGAAACAAGAATATATAAATGTATAACAAAATAA
ATAGTGAACTTTTCCTGTCACGAAATATACTAATTAGCTATTTTACTTCATCAATAATAA
GTTGTGCAGATAATTCAAGCAGTCTGAGAGGGAAAATGCCTGTCATCTTTCAGCGTCCAG
AAATATTGTCACAGCGTCACTTAGTCTCAGAGTCACGGGCCAAAAAAGTTTGTCAACCGC
TGCTACACAAACCATTATAATTATATAAGGTACATGGAGTTCCTGTTCTTGATGATTCCT
AACACTGTAACTCAGACAATTAACCATGTAGAACACCAGTGTTTATTGTGTGCTGTAAAT
ATTCAGTCCACTGTTGTACTAATGCAGACATAAGGGTGCTTCACTATTGCTCCAACTGCA
GGAGGCAAAAAGTCACCTCAGGTCGATGGCACTCAGCCTGTAAACAGGGCTTCCCGTAAA
ATCAATGATCTTCAGTAGGAGCTATCAGTCTGTGGAACAGAAATAGCCATGGCTGTGTTG
CGTCTAAGACAGGGACGTACAGTGCTGTGTGTTTGCTTGAGTGTGTGCGAGTAGAGGAGG
CTGATCACTGGCATGTCTGGGAGTATTTCTCAAAGATAGCAGAACTGAACCATGCGGCTT
TGTCATGCATGCTGCTAGTTGACGCAAAGAGAAGACTACAGCTTACAAGTGTCATAAATA
TACTTTTTTTTTATGTGTGCTTTATGCATCAAACTAGTGCTAAAGTGAATATATATAACT
CTGAGCTAAAATAATCCTTGCTGATTACAATATGAGAAAACATAAATACCCAGGAGGCAA
GTTACTGATTGTTTTAGTTCCACAGCACTCAATTTTAGTAAGCATTTTGCACTAGCAATA
CTGGCCAGAGAAGACAAAATTGATTTGTTTGTAGTATCAATTGCCTCCTTTGTTAATAGA
CCTGAAATAGAACCTTGAAAATGATTTTACCCTTTATGCAACACCATCAACTTGTGTTAA
TCCATTCCATGTTGCAGAACGgaaagaaaattatataagataaagcagcagtgaaatcac
agtgcagaactgtatgtt
>NODE_15_length_499_cov_14.060121
GATCACATCTAAGTAACTTTAAGCACTGCCACCTCATGATATAGTTATTTCCTATTAAAC
ACACACAGTAGTCGCACAGTTCCGGCGATCAGCAGGAACACAGCTGGAGCAGAAGCACAT
GCTCTATCATTTTTTGCTCACAAATGATGTAAAAATGGCCCATTATGGCGAGGAACAAAG
AGGATGGGCCCCATGTTCGAGCCAACCCCTCACTGATGCCCTGGTGACTCGGCCAGCCAC
TCTCCCAAGGCCTACTCCTTGATTAAATGCATAATCCACTACTCCCCATCCCCAATGATT
TAGTGTGCCTTTAAATCAGCTTGCGCACACATAAAAACCTCAAATAAAAATCACCAAGAA
AAACCATTGCACTCTAACTGTTCTATTAAAATGATACCCAGCCCAGCCTTTCTTCTCTGC
AATAGCGTTTATTCCACATGAATGCGTATCTTCATTTTTTTTCATAGGTATGCATATAAA
ATATTTAAAGTTTAAAATGTCACCGTTGAAACATCAAATGCAGGAGTCTCTCATTAATCA
GCATGGATGGAGGTTCTCTTTTAAGGTTATAACCCTTTGAAAGAGCAAAAATTACATTTT
TGACCTTGAAGATGAGACAAACTCATAAACGTAAAAtaatttg
>NODE_16_length_581_cov_19.191050
GGGAGGAATTGGGGAGAGAGACGGAGGGGAAAGTCAGATAAAAGTAGTTAAAAGAAGGAG
AAACGGAGAAGGTGTGGGGGGGGGGGGCAGGTTTGAAGGAACAACAGGAGAGTGACTGAC
CAAATACTCAGCGACAGAAGGAGAGAGGAAGACGGATGCAGAGAGGGAGAAAGAGAGAGG
GGGAGAATATATATGCGGTGGCCAGTGTTGTGAGACAAGGCAGGTTGCTGTCACTTTAAA
AATGACTGTAATAAAAGTGACCGTCGGAAGATGGATCTGGTGATTTTGGCTTGCTAATCA
GTCATCTGTGAAGAGGACCACAGCCCAGATTCAGCGGCCGCCTGACACCTCTTGATTGAT
GCCTGTGCCCGATAAAAAAGGCCCATTAACTGTCCTCCTATTAAACTGGGTGAAATGGCA
AAAAATGCTCCTCTCTCCCACTCTGCTCCTCTGATCTCTCTTTCATTTAAACCATATACC
TTTTATATTTTCTCCCCCTTTTCTTCCTCCTTATCAGTCCTCACTGTTAAGGTACTCTGC
TCTTCCTACAGTTATTATTGACATCGTGGGAGAGTGTGGGAGTAGATGTTAATCAGCAAG
GCCTACTCGTGTTTGCGTGTGTGTACTTGTTCCCGTGGCCACCGGATGTCACATACTGTA
TTTGAGTGCGGCCGTCCCGCTCGGATCAATAGACAAATAGTCAACGTTTcagctggtacc
tgcgt
>NODE_17_length_738_cov_13.914634
TTCTTGCTGTTCTTGCTCTTTGTTAATTTTATATTGAATCGCTGTCCTGCCGAGTTCCTG
ACAAACAATAAAACTTTTGATTTTAAATTTCTATTTTTCCTTTCACTCGATTCAGATTCT
ATTTACATGCGGCTGTGAGATAGCCTCAGTGGAATTTACCAGTGCAGTTAATCCACTCTG
ATGGTCTAACAGGGATTGTCTGCACAGTATCTCTGCAGCCAAATCATACAGTATGAAACT
GCATCAAATGAACAGATGGCAGTGACACGAATTAAAAGCACAGAACAATAGTAGAATATA
AACCAGAAATGACACCCAAAGTGGCTGTTGATTTATAGCCGTGGCGAGTTTGGTACTGGG
CTTCCATGTATATTAGTGCTACAAATCTGGGTCCATTTAGCAGGGAGATGCTCATACATA
CATCACCGACTCCTGCTCCAAGCCAAGGTCAGTCCTTATTGCATCAATCTTTTCAACAGA
GGCTACTCTACACAGCAGCAGTTTTGTAACTGTCGCAGCTGTAATGGAATCTTTTTTCTC
GCGCTTCATCTTTCTCTTATCACATGAAATATATATTCAACTTCTCTTCTTTCCCTCATT
CTCCTGATTCTTTTTATTTTATCTGTAAAACATTCCCGGGGACCTCATTCCTTTTCTGGG
GGACACACTCCAAGTAGCACAGATTTTAACCCTTTAGGGCCCTGATCACACCGAGTCACT
TTGGAATACATATATATATAGCAAAATCAAAATTTTAAAATGCATTACGCAAAAAATGGA
TTTgtcccatttataggacaacttgagtcaatgacaagacatttattcaaatccttccac
ttccctctgctgcatatattattcacaatgtcatttcccaaa
>NODE_18_length_413_cov_24.215496
CTGCCGAGGATGATTATACAGCAGGGGCAGCGACAGAGGAAGCAGGGGGGAGAAAGTGAG
AGGAAGAGAAGGGGGAGAGAGAGAGAGAGAGAGAGAGGGGAGAGAATGCCCTTTGTGTAG
GTGAAATGTGTCGGGGACTGTCATCGTAATATACCTCAGTGAAATGAAGGTTAATTCTGA
TGTACAGCCTGCATGGCCGTCATTATCGGCGAATCATGAAAATAAATTAAGCCACTGAAA
TAGATACTCCTCTGGTACGCGGCAGGGATCTCATGAAGGATGGACGGCTGAACTTTACAG
ATTATTATTGGGAAATAGTGCCGAATTCAATTAATGCACCTAAAAGACACCTTTATAGAG
GGCAGCCATAATTTAAATGACAGCAGGGTGTAATTTTGCTTGTTATAAGTCAAATTTGCA
GAGTTTCATGTTTCATGCATTTTTTTTTCTTTCCTTCCTTCCATCCCCCCCATCCCGTTT
TATCCCCCCCCCCCTTTTTCCTTTTTTTTTCCTGTTTGCTGAGGATCTTCTCAGTGCAAG
AAAATTCCTGAAAAGAc
>NODE_19_length_500_cov_12.484000
TGCAGGAGTGTGTGTGTGTGTGTGTGTGTGTGTGTGTTTATAGCACTTGAGCAGCAGGAA
AAGCTGGAAGTTTTCAGCACTCTCCTGTTAAAACCTCTGGAAAGGGAGGGCAGTGGGAAA
AGAGAAAAAAATCACAGGTATAGTAAGAAGAAAAAGTGTATCATTACATTGAGAGCCAGT
CAGTAGTGATGCCAGTTGGCCAAAGTTAGCAGGAAGCTGTCCTAGTAAATGGCAGCAGCT
GCTCGCAGTTCGAGAGAGCATGTCCCAGTCAGAGGAGAAAAGCGATGGCATCTACATTAA
TACTACCTTAATGGCCCATCTGGCGCTCCGTAGGGTCCCTGGCTGCGCCACCGACTCATA
GGCGTTTGACAGGCAGTCTCCAGCGCACCAGACGCGCATGGCATGCCAAATGGCTGGGAG
ACGCCTCCGTGGCGCACAGATCTGTCAAACTCTCTGACGCTGTAGTCACACAGGCAAGGG
AAGTTAAGGCAAGTTTTCACACGTGATTGGTTCTTGACATGGATGGGGAGAGGGAGGGGG
CAGGAGGAGAATGACTGGCTTGTCTATCTCTTTCCTCCACACCCTCCTCAAATGCAAaca
cacgtatgtgcacacacacacacacacacacacacacacacaca
>NODE_20_length_620_cov_15.041936
AATAGCGACGAACTCATTTGACCAAATGTCCCCAGCAAACAATGTGATTATACTGTATGT
TGATGCAACGTGTATGTACATGACAAAAGAGAAAGAAATAATAAATATATCATCAGTGTC
AAGAAAATCTATCTTTTTCTATTATGTTCAATTGTGTTTTGGAATGACTTATCTTGTGAC
ACAAAACTGCAAACAAGCTGCAATGTAAAAATTTCAGTGTATTCTGTTTCTTGTTTTTTG
AAGCCATGAAGCTACGGTGTGTTCTTGGAAAGCCCTGCTAAGTTAAATGTGGCAGCTAAT
GTTGTGTGTTTGCTATTCAGACTACAGGGTCTTGTACTCAAAAGCGTGTAATTAAGTGCT
AAGTGCAAAAGATTGTAATGTTTTATATCAAGATTACTATTCATGAAATGTCAGTCAAGT
TTATACTTTTGTAATAAAGTGGCACTTTAAAAAAAATATGCTTTATCTCATAGTCTGGGT
TATTAAAGCGGACAGAGAGCAGAATTTGAAGTGATGACGGACTTCTCTAGGAGTTGCCAT
GTCCTTTTTTATATTTTCTGATCTTAAAAGCTGCCCGTAGATTCCAGGACATACATCTGA
GGGGTCACTGTTTGAAAAACATGGAGTATTCTCATACATTATGTGACATCCGAGGCTGCA
TGTTTCTCCTATTGTGCGCTGCCTTCTTTTGTGCACAACCTTACAACCTCATTTCACATG
TGAGTGTGTGTGAGTGTGTGTGAGAGTGTGTGAGtgtgtgtgag
>NODE_21_length_886_cov_16.983070
GGAGGCGCGTCCGGTCGCGGGAAGGCCCCTCGGCTGGTTCAGTTTGGGCCCGAGGAGGGG
AAACGGTGGGGGGAGGTGCCCCGCCGCTCTCCTGGGCGAAACCGGTAATGATCCTTCCGC
AGGTTCACCTACGGAAACCTTGTTACGACTTTTACTTCCTCTAGATAGTCAAGTTTGATC
GTCTTCTCGGCGCTCCGCCAGGGCCGTGACCGACCCCGGCGGGGCCGATCCGAGGACCTC
ACTAAACCATCCAATCGGTAGTAGCGACGGGCGGTGTGTACAAAGGGCAGGGACTTAATC
AACGCGAGCTTATGACCCGCGCTTACTGGGAATTCCTCGTTCATGGGAAATAATTGCAAT
CCCCAATCCCTATCACGAGTGGGGTTCAGCGGGTTACCCACGCCTCTCGGCGAAGGGTAG
ACACACGCTGATCCACTCAGTGTGGCGCGCGTGCAGCCCCGGACATCTAAGGGCATCACA
GACCTGTTATTGCTCAATCTCGTGTGGCTGAACGCCACTTGTCCCTCTAAGAAGTTGGAC
GCCGACCGCACGGGGCCGCGTAACTAGTTAGCATGCCGGAGTCTCGTTCGTTATCGGAAT
TAACCAGACAAATCGCTCCACCAACTAAGAACGGCCATGCACCACCACCCACAGAATCGA
GAAAGAGCTATCAATCTGTCAATCCTTTCCGTGTCCGGGCCGGGTGAGGTTTCCCGTGTT
GAGTCAAATTAAGCCGCAGGCTCCACTCCTGGTGGTGCCCTTCCGTCAATTCCTTTAAGT
TTCAGCTTTGCAACCATACTCCCCCCGGAACCCAAAGACTTTGGTTTCCCGGACGCTGCC
CGGCGGGTCATGGGAATAACGCCGCCGGATCGCTAGTTGGCATCGTTTATGGTCGGAACT
ACGACGGTATCTGATCGTCTTCGAACCTCCGACTTTCGTTCTTGATTAATGAAAACATTC
TTGGCAAATGCTTTCGCTTTCGTCCGTCTTGCGCCGGTCCAAGAATTTCACCTCTAGCGG
CACAATACGA
>NODE_22_length_985_cov_10.554315
TTGTTTCTCTTTAATAACATCAGTAACAATTAGTCAAAATCCATACGCCTCAATAAGCTG
CATTCATGTTCTTCATGTCTTATCATAAAAATCAGCTGAATAGACGTGATATGTCCTTAA
AATCAGCCATAGTAAAAAGGACAAATCTCAGTTTTCTGACCTGTAAAATCCACCACTCTC
AGAAACAACAATTGTAACCTCTGACCCGTGACGCACCGAAATTACAAACGGCTGAATCTC
CCTCTACATGTCTCTGGATCTTTTCTCTGCTCTCTCTCTTATTCATCCTCTTTACCTCCT
GTCTATATTTATTTGTACTCTTCTCTTGCTTCGCTCTCTCTCCGTTTCCTCACCCCCTCT
CCGTCTCTCCATCCCCCCTCTCCATCTCTTCTGTCTCCCTCTCTGTCTTTTCTGTCTCCC
TCTCTGTCTCTTCTGCCTCCCTCTCTGAGTAAGTGAGTTTCATCTGGGGTGCTTGCCGGG
CAAAATCACCTCAGGGCGAACACTTTATTATCTGTAGTCAAAGCGTCACCACAAATACCA
TTCTACACACACAAGTGTCACTTTCCATTTGTCTGCACTCTGGCTGCATTAGCAGAGCCG
AGCCAGCCCAGAGCCTCATCTCAAACGCACCCGGCAGAAGAAAACCAACAGCGTGGGAAA
GCACTCGTCCTGCATTCCTGCCCCATTAACACCACTGGCAGCACCAGAGAAGACCTACTG
CCTCTCAAGGGAATTAAAACATTATTATCAGCACTGGGCTTTGTGCAGAAATCTTATGAA
ATGGCAAAAAAGAGCAGAGTTTATGCAGACATCTTATTATGTTACGATTAGGGCAAGAAA
TCCTAGCGTGCACCAAAGAGGACTAAACAGATGATCCCCCTTTAACTCAGAGGAGATCAC
TGCGCGTGTTAATTACTGATGATCTAGCGGAGTGTCTGGCAAACACAACACCAGCGGGTA
GTTTATGTCCGCTTTGAGCCACAAAGGAATGCAGGCCAGCAGCAGCCATGTCAGGCCTTT
TGTAGGACAACCGTGCACCAAACAAACACAGAAACTGGGGCAACATGTTTACCTCACACT
ACGCACTGCACTTCATAAACAAAACGGCCAAACAAAAAGAATGAGCTCc
>NODE_23_length_776_cov_5.850515
TTGATTTGCAAACAATTCAGACCACCTGCTGGCATGCACAGTGACAGCCTACACAGACCA
GAAGGCAAATTTTGGGTGTTATTTCCCAAACTGAAGTGCATTTCTTGAGTTCATCCGGGG
TTCCTCCTCCACCCCTCCAAAAGTAATGGATGCATTTGTAACCCATTATTTATGTTTGAA
AATGGATATTTCATTTATCTTAGCAGAGCATCCTTTCACTTACACGTCTAAAAACCAATA
AAAGGATTGCGGCAGAGACATAAATTGCTCTGTCTGACTGAATCCATGTTGTGCTGCTAA
TGTACTCAAATTAACTCAACTGTAAATTGTCTCCTTTGGATGTCTGTCTAGCTAAAAGTT
CGCTATATGATTCATGATTCAGATTGCTTTTAACAGTTATTGGCTAAGCAATATGGTAAA
TGTACAAGGTGATGCAAATGGCATTAGTGGGAAAGGATGCACAGGAGCATGTAATGCAGT
CAATACTACATTAACTACTGATGCCCAATTACAGAACCAGGGAGAGAGGCTTTTAGGAGC
ATTAGGACTTGCAGAAAAGCTGAGATCACCTGCTGCTCATTGCCTAAAAGCTTCACCCTT
TATTTGCTGGGCCCTACCAGCAGCTCCAGCGTTTTGGCCAGGTTGTCGACAGAGCAGCTT
GGATCTGGTCTCCTTTCACTGTGGTGCCTCTTAGCGTTTATTGGCTCTAAAGTTATAGGC
TTGTCAATTCAACCTTCTTGTCTAATGTATCCACTTAGTGCCGTGCACAAATAAATGTGT
GCGTACGTGGCGAGGGAGGTGTGCGTCGTTGTTTTGGGGTGGCCACATGGGTGTATGCGT
ATGATTTTTCTTGATTGATTTACTGTTATGCCTGCGTTtgtttgtgcgagtagctttaag
tgttcatatttcagtcctta
>NODE_24_length_938_cov_11.659915
GTAACATTGCAGGTTTAAGAATTGTAGATTAGCGAGCTTTTTTGGCATCGAAAACTTTTG
GCAATTATCTTTGTTGATATTGAAAACATGTTTTCATGATGAGAAAAAAAACAAAACATA
TTTACTTGCTGAGAAAGATTTCAACTAGCCAGTTTTTCTAACATCATTAGACAGATTTTG
ATAATTAACTGTGTGTGTTTCACAAGGCAAATCCCCTGACATGCAGAGAAGGATAGAGAA
ACAGACAAACCGTAAACAGTAGTTTATGTTCATGTTCCCCTCTGTGAAATTCTGTGTGTC
TCTCTCGCTGACACTACAAAAAAAAAGAGCTTGGTTACTTTGCTGTATAATTCAGGGAAA
AGAGAACATTATGCCTTTGTTCCTCTTGACGTTTTGCTCCGGGATGCTCAGACTGTGGAG
CTCAGGTGGGGCCAGAGAAAACAGTGGCCCTCAGAACGACACGACACGGTAGCAGCAGCA
GCCGCATGGCAAGACAGCAAGAGAACACTCTGGGGTTTAAAAGTACCCAAAGCATCCTGG
GTAATTAGCCATTACGGCGCTGTCACAGAGGGTTCTGCAGTCAATACAGAGATAATTTGG
GCAATGGTGAATGACAGTGCTGTCCAGGCTTTTGGGATGATCAAGGACAGATCCAGCTGC
ACCAGGCATCTGTCAGGCCCATGAATCACTCCTCCAGCCAGCAGCTGGGTGAGTGGAGCA
GAGAGAATCGCTGGAGAAGCATGTGCAGACACACAAATAAACATGTTCCCCCTCTCTCCC
CTCGCCACACCGGGAAATGGCTATTAAAGGTCTGCCGTTACAGAGCACCGAGTGGAAAAG
GCTTGTTACCTTCAGTGGCAAATGAATGACATTGGGAATAAGGTGAGGAATAAAAGTCAG
ACCAAGGGGACATTTTTCACAGTTATTTCGGCTGTGTAGCTAAAACGGAGGAATGCAGTT
GGCATGCAAAATTGGATCATGTAGTTTTTAGCATGTATTATAGTTTTTTTGTTAGCTAat
gaaaatacaacaaagtttcctgtcaatatcagggatctggaaactgcttcttgctctcag
tc
>NODE_25_length_903_cov_11.596899
ATCTCCTGTAAGTCAGTCTGTGTCAGTTATATTTCCTAAACTAATCAACAAGTGTTCTTA
TCTAGCACGTAGACCTAATTTTCTGGTCCACACAAACAGATTTCGAAAGGTTTACTTCGC
TATGAAGGAGGAAGAGATCAGAGGTAGAACTCAGATGAACTGTAGCCCTACAGACTGTGT
ATCCCTGGTCCTGACAAAGAAAGGAGCTTCAGTAGTTTCGTGCAGCATCCAGGGATAGAG
ATTAGCATGGAGCCATCAGCAGCGCTGCAGTCCCTCCCTACCCTGCTTCTGCTGTCAGAC
CGCCTCCTCCCTGCTTGTCAGGAGCTCCGACGAGGAGCTGTAAAAACCTTTTCCCCTCTC
CTTAACAACTGCAAAACAACACGCACACACCCCGGCTGAGGTGCCTGCTTTTCTGAGGCC
TCTGACAGGACGTGCTGCAGGCACAAATTGTAATTCATAAAGGTTAAGGGGGTCAATGCC
TTTTATTACCAGTCTGAGTGCATCCAGCTTGATGGGGCGGGCATGCAAATGGAATGTCTC
AGAGTGTTCTATGCAAGAACTCAGACAGCGAGTGCGTGCGTGCCTCTGAATGGGAGGAAG
TAAAAGGTGGGTAAAGGGTGGTGGGGGGGTGTGAGATCGGCTGCTCTCTCCACCTTCCAC
AGCCATGTAGGACCACACAGCCGCTGCCCGGTTAATTAGACAGTATGACATTGACCTCAG
GTAGTTAACGGCCACTTTGATATGCGCTGTCTTGCAATTAATATATTGTAAATCTTCATG
TTTTATCATTCGGTTAGCTCTGTTGATGCTTTACACTTGGGCCTGCGGTGTACTCTTTCA
TTTTACATTCTGCATTAGCAGAAATTCTGCGCAAGTAGTGAGAAATTAAACATCTGACAT
ATGGTAATTTTACTTTGAAGCTCGCTCTTTCTGCACATACATAATTAACAGGGCAGTTAA
GAGGCTTAGACCAGGCCAGGTACAGTATAAccaaaatgggctttcagcattttatcttca
ggtttactgtctggcagatatcaagca
>NODE_26_length_758_cov_14.878628
GATTAGTTCACCTTCACCACAGTAGAGAGATATGTGAAGCTGGTGGTGATGCCACAGTGA
ATACTGCCACAGTACTGTCTCTTTGGACAACTGAATGGTGCCATCTAGCACAATAACACC
ATTCTGGTATATAAGTGCAATCAGCTCTTCAAGACCAGAGTTGCTGAATCACAGTTTGTA
GTCACAGCAGGGGATGAACTGAGGGGCGATGTGGGGCTAAACAGTATATTAACTGTGTGT
TGTTCTCATTGCCACTGCAGCCGCCAATCTGTGATGGCTATTGGCCAGAGCTGGCTGGCA
GATGATGATGGTTATGATACATCTACACCCTACTACCACAGCTCAGTATATGGTTGGTAT
AATGGGTTTGTATGATGGGTAAGATTTCTTTCCACCCTCCATCTCCTACATAGGGAAGAG
GAGCTACGTTCAATGGGTAAAGCGTGTTCTTCAAGGCCCTAAAAAGCTTTTAGTGAAATT
ACCGCTACTTGGATCTTAGGCTTTGACCATTGAACGCACCCCTGACCACTAGTCTGTGAA
ATGTTGCCCAGTGATTCTGGCCTTTATGTTAAAGCCACCTCGGTTTATGTGGAGCTCATG
TTTGCTACAGCAAAGACTTAACTGTGTGGGAGTCATGAGGGCAGCGAACAAAGCAGAAAT
CCAGATAATCTGTGAAACATCCGTCAGTCCCATCAGCTGCAGTTTATTAACAGTGTGCAC
ATTGACTGAATTGATTCTAGCTTTTCTTATTGTGCAGGAGTAACTTTCAGTAATGTGTTA
AACAGTTTTCCAGGAAGGCAGTCATCTGAAGCATTAAAAAATGGTCAAAGGACGTACTTA
CGTTTGACACAAGAAGAAAtaatggctggagcagagtttagtttctactactgttattta
tt
>NODE_32_length_629_cov_12.995231
AGCGCAGGGAGGTTTGGTCCCAGAGGTAGGTTGGTGTGTGTGTGTGTGTGTGTGTGTGTG
TGTGTGTGTGTGTGTGTGTGGTTCGCTATCCTCCAGAGCCCCCGTTCCCTCCTCAAACCT
TCGTCTTTCATTCAACGTCGAGTCCTTTCAAAACAAGGTGAAGTTCAGCAAAGTTTCTCT
GCAGAGATGATCAAACAGTCACATCACTAATGGCGATGGGTGACAGGGCCAGTGAATACA
GATCAGCTTTAATTGTGGTGGGTCTTACTGCCACTGTCTGTCAATCTGAGCCTTTGAATT
GGCGAAAATTTGCTCTGTTCATTCTGTTAAATGATGTATCCAATTAAATGCTTTAGAATT
CATGATCTTCAGTCAAGGTTAAATGAAAGCAGTTACTCCTGTCAGTAAGGTGATTAAAAG
CTGCCTACATCAGACACATTTTGTGCAAAAATTTAAATTTGGGACTAAAGCATGAATCTT
TATTCATTATGTGCAGTCCTGCTCTATAAATGTCCAGCACAGTCGCTCTTAATCACCTTG
TTCATTTTAAATCTCACTTTAGTCCTTTTTATTAAAAGGCATCCTGGTATTTAAATTACA
GTGTTTTACATATTCTGATTAAACTGAAGCTGATTCAAAGAACTTTCCCCACAGTCAATA
GGCATTTTTAAAAAGAGGTTTTTTTTAAAAAAatactgcaaatccatgtttgttatggta
aaaaacaggaggtctgaacctttcaaaacattttcttaatagccagccagctt
>NODE_33_length_1279_cov_13.010164
AGACAATGTTTACAATCATGAATTGACTTCACAATGTGATCAAATGTGATAAATATGAAG
GCAGACGCTGTTTCAAGTGACTTTATGTGATATAATACAGTTACTTCTTAAACTGTCAAA
GCAGAGGAGCCGGTGATGAGAGAACCATTTCAAATATTCAAAGGGGCGAATGTTCTTGTG
AAACATCTATTAATCATTGAGATTTTGGCCGGGCAGATGAATTGTGGTGTCGGCTTTCTA
TGCACGCTGCCACAGAATCATTAGCCACTACATTCGCTCGAGCCAGAACAGACATGGAGG
CTAATCAGCAGCTGTAATGGACACACTTCATAATTGTCAGTCTTTTGCGACATGGTAAGG
AGACTTAAGCTGGGGAGACTGAAGGCATACCATGAAGGCAGCTTTGATCACATGAGCTGA
GAAAGTAATGTGCCTATATACTCATTATTTTACCTCATGACTTGTGTCCAAAGAATACAG
AGGATTTCCAACATTTAATACCACAGTATTTTCAAACTACAAATGTCGTCCTATTCTTAT
AGTTACTGAAGCGAAGTCAGTTCTCTATAATTAAGGCAACTTTATAGGCACTGTTCCCTG
GCGAGTGTATGTACGAGTACCTGTGTTAGATGTTTCATCTTTATTAGCCAGAGCATGGTA
AGCCTAGCTCTTCATGCACTAATCCCCAGCTAAAGAAACAGCTTTCAAGGAATTAACATC
AAAAGTAAAGCTTTGCGTGCCGGCGGGGGAGCTTTCAACAGAGCCTGCCTCAACTATCTC
CTAAGTATTTTCAGAGCCTCGGGGATGAAGTGGAAGTTAAGTTTAACTTGCTCTGTGTTC
TTCTGCAAGTCTTTGACCTTGTTCTCAGGTCTCTTAATAATCCCTGATACGTTTGAATCC
GTACAGCGTTTGCGGCATTTCCATGAGGCACTGCCAGAGGGTGAGGATTTTTCACTGGGG
CCCATTGCCCATTCTTCTCTTTAACCCTTATTCCTGTGATCAGCTGGTTAGGATACAAGC
AGTTGAGGTTTTGGATCTGCATCTGTCAGAGAGAGCTACCTACAGTACCAAACACGGTGC
ACTGCAAATCTGTGAATTTCCATATATGTCCACGTTGCATGAATCCATTATGAGCAGCTC
AGTGTGCTGTTTAAATAAGCCTCCCAAACTGAAGTCGTAGTTATTGCGCTGCTAATTAAA
ATATCTGCATTCAGCTAATGACAAATGAGCGTACATGTTTTTATGTCTTTATTTTCTTAT
TAGTGTTGCCACACTGTTGAAGGCTTACATAGAAGAATGCCTTTGTGGCACCATATTCCA
TCCATTTAAGTAACACTGCATGCAGCAACAACTCTGTCTCCCTGCATCTCTATCCTTTCA
GATTTGCAGATGAACTGAGCCaacaagtgtgttgaggttatat
>NODE_34_length_817_cov_16.652388
ATAAAGAACAGCGATTTCTTAAAGTGCCTATAGATAATGTAGAACCCTCCAAGATCAAAC
AGTAGGTCCTTATTTGACCTGTATGGTGCATTTTTGAGCTTATGCATGTATCCTATGCAC
TTGGCGTAGTGTCAGTAATTTTGTTGATGGTATTTTGCTCATCTCTATCAGCTTACACTT
TATCGCTCAACTTATCATCAAATATACACCCATACACTCACATGCATCTGTGCAAGCACG
CCGCACACACACATGCACGCACACACGCATGCACACATATACTTTCCTCCGTCTGGTGGG
GAGTCTGGACTGCTCCGACTGACTGCGCCTCACTGCCCTTGTGCAGTGGTGTGCCAGTTG
TGCCTTCCCCCATCGCTGTGAATGCCACCATCTGGTGTGCCACGTGGACATCATAATCTC
CCCTTAATTACATTAGCAGTGCAATCAGTTACTGCATTACAAGGCCGGGCGAAGAGCTTT
TAAATCTTGGAGGAAATCATAAATAATTGCACTAAGTACCCAGCGCCAGATGTGCGTGCC
AACTTGGCTGGCATGAGATAAATAGTAACCTCAACAACGGTGTTCAGTATCCAGTCTGCA
AACATTTTTTGGGCAGTATGATCCCCACGTCCTTTGCTCTCATCCCTGTCCTCGTCCTTT
CCCTTTGGATTCTCTCACTTTGTGTGTTAAAGCACACTGAGAGGTTGGGCGCCTCAGACT
GTATACTGTCTCACCTGTTGCTGTAGTATTTCCCGGCTGCAGTGTGACTGATGGCATCCG
GGAAACTGTTTGTAACAAGGTGTTTCACCGCGTCACCATTCAGTCCATTACTACAGCCTT
CAATCATTCTTGAGTCGTGTAATTAGATGTTTCTCAGGTATCTTGTGTAGGGAATTGAAA
TTCTTTATGGGTTCTGAATAGTTAGGTTAGGTGTGCGAATGTGTGTGCAGCGttacaaga
c
>NODE_35_length_471_cov_21.974522
CTTTCAATGGATTTCCAATGTTTGTTTAAAGCTGTGAAATTCAAAATAATAATAATAATA
ATAATATTAATAATAATAATAATAATAATAATAAAAGGAGGAGAAATAAAACAAAACAAA
ACCCCCCAAAAAAAAGGCATGGCGCTGCAACATCTGGTCTTCACTGCAGGTAAGTGGTTA
ATTTGCATAATGTATACAGGTTTTTAGGATTTTTTCCCTATTTTTTATTTTTTACTAAAC
AGCATTTCCTTTTTTTTTATAAACCAGAAAAAACTAAACTCTACAGAGAAAGTCCCCTAC
CCGCAGTCTTTCGCTGCCGATAGAGTTTGACATCAAGCTGTACAGCGCAGTCGAAAACAT
ACTTACATCTGAGCTCATTTACAGGTACAGCCATAATCAAGGCACAAAGATCTACAAGTA
GATTTGTTTTTCTTTCAATTAAGTTGTACAAAATAATATTACATTTTACAGTCTGTACAG
GATAATTCAACCTTGCACAGTGTACAAGTTAACAAAAAACAAAACCAAAAAAAAAAGAAC
AATACATTTTTCTCTCCCCGTCCCCCCACCCTCCTCCCCATCAGTATCTCTAAGCTAAAA
GGATGGTTTGTGTgg
>NODE_43_length_576_cov_11.939236
AAATATTTAATACTTCTGCTTGATAATAATAATAAAAAAAAGACTGATCGGTTCTAAAAA
ACGATTAATTTTCTATCCCACTAATGGTTTCAACACTAGAAGTGTGTATCAACCTGTTAT
CAGTTGCTTTGACATTTTGCTGTAGAAATGCATGCACCTAATCATGCAGTTTAGACAGTG
AGGCACGAGTCCAATAAAACAATGCCTTTGACCCGACACTGCCAAGTCTGGATGGGTCCG
TCTTTTCCTCATCTTTCTGCCCCCTTTCCACCAGAGAGAAGTGTAATATTGTGCCATGCT
TTTAATTGCAGAAATACATCCTTCCCCTCATTATGAGAAGCCGAGAGGACAAGAAGCATC
TGCAGAGGATGGAAAGCAACATTGCGGCAATGAGTGGCACGCTGACACAGACAGGTGAAG
ATTAATATCTTCATCACTTTCTCCCTCCTTAACATTTTCCCTCATTTATCTGTCGCCAAA
ATCGGGGGGCCCCGCACGTTTTTAACAAATGACGCCGCTGTCATTTCGCTTTAATTTGAA
ATTGCTTGTTTACTGTCAGGCTCGGGCTCAATTAATTACGTTTCGCTGAAAAGCTCTTAA
CCTCGGAATATTAATGAGGAGTTGGGAAATGACAACTTTTCTTTCTCCCCCCTCCATCCA
CCCACCCACCCATCCTCTCTcactcccccctccctccctccatccgtctccccccccacc
>NODE_44_length_819_cov_17.410257
ATTTAAAAAAAAAAAAATGAAACATTTAATAAAATGTTTGACTTGTGTATAATGTCCCTC
ATATCGTCTAGCTTGTTGGTGGTACATGACAAAATGATCTAAAAATGTTAACAATGTTGA
CTCAGGTGGGATTTTCCTATAAAGACAATTAAACACAACTGAAAAAGCCTTTTAGTGAAT
ACTTATATTTGCTTGACAGGGCAAGACTATGAAATGTTCCCAATTAATATTACATGGGAT
TTTTTTTCCGCCTTTCTTTTTTCTAAATATATTTCAGAATTTACCTTGATTGTAATGTAC
CTCATTGGCTGTGGTTTTGTTTGTTGGCCTAACTATAAAGGATCTGCTTATACCCTTGTG
GGTTGGGAAGAATTAGGATTTATGAATTTATTTCCTCTGTTGTATTGTTTAAACAGCTTT
GGTTTAGTTTTGATCCCTTCCTCTTGCCTTTGAGGCTGTTCCACGGTGTCAGCTGTTGAC
TGATAGTAAGAGAACTGCCTCACAGTGTGAATGAAAGAAAACTAGCGGTTGGTAAACACT
GATAAGGGATAAATAGAAAGCGGTCAGGCAGAGATAGTTCTGTGGGAGCCCAGATTGTGT
GCGGTCTGTTAAAATGAGATTCTGAGCCTGTCCTTTTTATTCTTCCTCCCCTCCCCTCCC
CTCCCCTCCCCTGTGCGGCGTTTGTCTGGAAAATCTCCAGTGACCCGGCTCGGCAGTCCC
AGGCTGCAGTATTCTCTTTTTGTATTTGTTTTGTTTTCTAACAAGGGTCAAGTTGGCCAA
TAGACATGTCCCTGATGCTTATAGACAGCTGTCATGACTTCAAGTACTTACAATAGTTAC
ATTTTACATGCATTCATGGTTCTGCACCAACAAGCACAGCAGCAAGAGATTTGTTAAAAA
ACTAAATCTGGACACAGCTTTTGAGATACTAAGTTTCTTTATTATCTTTTGTCATAtaat
tta
>NODE_45_length_1856_cov_15.116919
GCGACTCTGGACGCGCGCCGGGCCCTTCTCGCGGATCTCCCCAGCTGCGGCGCCCGCTGG
GGTCCCGTTCGCGCGGGCCCCCCGGCGGGTTGCCTCGGCTGGCGCCTAGCAGCTGACTTA
GAACTGGTGCGGACCAGGGGAATCCGACTGTTTAATTAAAACAAAGCATCGCGAAGGCCC
ACGGGGGGTGTTGACGCGATGTGATTTCTGCCCAGTGCTCTGAATGTCAAAGTGAAGAAA
TTCAATGAAGCGCGGGTAAACGGCGGGAGTAACTATGACTCTCTTAAGGTAGCCAAATGC
CTCGTCATCTAATTAGTGACGCGCATGAATGGATGAACGAGATTCCCACTGTCCCTACCT
ACTATCTAGCGAAACCACAGCCAAGGGAACGGGCTTGGCAGAATCAGCGGGGAAAGAAGA
CCCTGTTGAGCTTGACTCTAGTCTGGCACTGTGAAGAGACATGAGAGGTGTAGAATAAGT
GGGAGGCCTCGGCCGCCGGTGAAATACCACTACTCTTATCGTTTTTTCACTTACCCGGTG
AGGCGGGGAGGCGAGCCCCGAGCGGGCTCTCGCTTCTGGCGTCAAGCGCCCGGCACCCGC
CGGGCGTGACCCGCTCCGGGGACAGTGGCAGGTGGGGAGTTTGACTGGGGCGGTACACCT
GTCAAACGGTAACGCAGGTGTCCTAAGGCGAGCTCAGGGAGGACAGAAACCTCCCGTGGA
GCAGAAGGGCAAAAGCTCGCTTGATCTTGATTTTCAGTATGAATACAGACCGTGAAAGCG
GGGCCTCACGATCCTTCTGACTTTTTGGGTTTTAAGCAGGAGGTGTCAGAAAAGTTACCA
CAGGGATAACTGGCTTGTGGCGGCCAAGCGTTCATAGCGACGTCGCTTTTTGATCCTTCG
ATGTCGGCTCTTCCTATCATTGTGAAGCAGAATTCACCAAGCGTTGGATTGTTCACCCAC
TAATAGGGAACGTGAGCTGGGTTTAGACCGTCGTGAGACAGGTTAGTTTTACCCTACTGA
TGATGTGTTGTTGCAATAGTAATCCTGCTCAGTACGAGAGGAACCGCAGGTTCAGACATT
TGGTGTATGTGCTTGGCTGAGGAGCCAATGGTGCGAAGCTACCATCTGTGGGATTATGAC
TGAACGCCTCTAAGTCAGAATCCCGCCTAGACGTGACGATACCGTAGCGCCGTGGATCTT
CGGTTGGTCCCGGATAGCCGGCCTCGGCCGGTGCGGAGAGCCGTTCGTGACAGGGCTGGG
GCGCGGCCGGACGATGGTCGCCCCTCTCCTGCCTCGCATCGCATGTTTGTGGAGAACCTG
GTGCTAAATCACTTGCAGACGACCTGATTCTGGGTCAGGGTGTCGTACGTAGCAGAGCAG
CTCCCTCGCTGCGATCTATTGAAAGTCATCCCTCGATCCAAGCTTTTGTGTCTGGCCGAG
GGCGCGCGGGCCCCCTCCAGCCGACACGGCCGTCCAGGGCCCTGGGGTACCAGGGGCGCC
TGCCTCTCTGCCTGCGGGAGGGCCCTTGAGGGCTCCCTCTCGCTCTCTCCACCTCTCTTC
CATAGCCCTCCAACCCACGCTCTCCTGCCCGAGAGTCCCACTCTCGAGTCCTCCGATGGC
CCGGCTAAGCACCGAGCGCACAGCACAGCACAGCACAGCACAGCACAGCACAGCACAGGG
TTACCAGGGGCGCGGGCGATAGGGGGTACCAGGGGCACGGATGGCTGGGCTGGATGGCTA
TTTTTTTCCTCATTGTGAGTGCTCTTTCGTTGGCTGGAGCCGACTGGGGGGGGGGTGTGG
GCCCTTCTCCTAACCGTAGCCCTAGCCCAGGGGGATGGAGGGAGGATCTTCCCCTAAGTT
AGAACCAGAGGTATAGAGGGAGCGTTCCCCCCTCTGAACTGCAAGCAGGCAGGCGGGCGG
GCGGGCAGGCAGGCAGGCACGCAGGGAGACAGAATTTGTCCCCCGCGttaggcctacggg
taccaggggaatggaagtag
>NODE_46_length_1028_cov_18.693581
GTTGCTCTGCATAGCTGCCTGCTAACATTCTGTTGTTACATCTCTGTTTTTAAATTCAAT
TTTCAAACGATTCTCAAAAATTAAATACATTACCTTGAACTGACAAAGACAAACTGCAAA
AATACTCCTCTAAACACACATTACCCTGTGACTCTGAACAACAAACTCTAAATGCACACA
TGCAGGCTCTAATTCCACAGCCATAGAAAAATATACCTCCTTATAAATATATATACATAC
TTATATTCCATCTATCCTTCCACACATAAACACACAACACAACCATTTGTCCAAATGCAC
ACATCTCCCCTGTGTAACAGCACACCGAATGTCCTGCTCTTACACCATCAGCAGCATCAA
AAAGAAGAATCTATATTCTCCCCTCTGTCTTTTTTTCATTTGAGTGACTATGAACCGGAG
CAGCAGCAGCAGCAGCAGCAGCAGCAGCTGCAGCCTCTCTCCCTGCTCGTGCTCAGTCGG
GGTAAGGCAATAGGTTTAGCAGGCGAGGAGGCGAGGCAGATTTATGGTGGTGGATGTGAC
CTCTGGGGCCGTAACACGGTGATGGGTGAGTGGCTCTCAACGGTAAGCTACTGGCACTTG
ACAAAGTGCCCGAAGCAGAATGAATTTACTTCTCTTTTCCTCAATCATCAAGCAGCCACT
GCCCTGACCCCCATCCTGACTGCTATAACAAGATCTCCCATCTCACAAGGGCCTGAAAAA
TTTACTGTCACATCTACTTTTCAATGAGCTCAAGTGAGCACTTCTTTCACCTTCAGCGGA
GCAGGTGCTGGTGTAGAGGAGGGCTAACCTGCCCCAGCGTGTGTTTGTGTGTGTGTTTTA
TGTGTGGTATATATGTGTGTGTGCATGTGTGCGCGTGAGAGAGAGAGAGATGGACATACA
TGGTGAAATTTTTGTACACACATGTAAAGCTGGTCCCCCTCACTTGCTGCCTCACTCACC
CCTAAGTAACCCAAAGTCTGGGTGTCTCAGCCACGCAAATCCTCACAAATGCATCCACAC
GCTAGAATGTGCAAAATATAAGATAACAGAAAAAAGATAGACAAAGACACAGAAAGACAT
ACAAATGTTTCATTGTCAGTTGCCCACAAACAAGAAATCTCACACACCCTCTCTAACACA
CACACACACACACACACACACACACACACACA
>NODE_47_length_657_cov_13.322679
ATATCAATGTAAATTATACTTGTATAGTATACTAAAAATGGGTGATTTAGCAAAAATTCC
AAACTTACTTCTTGCTCTGATCATCGTGTCCATTTGCATGAGAAGATTTGTTCTCATCCT
AAGCAAGGTTGATAGAAGAACATCATGAGGACGTAGATGAAACATTTCAAGTCGTCAAGG
TAAAGGGGATGGGGTGGGACAAGAGAAAATGCAAAATATATTCAATTAATAATAATACAA
ACTTCCTACTGTCATGTCTGGACAGTGTCCTTCCACCACCCCAATAGCTTCCCATCCCAC
TCCTGTTTTTTTCCTTTACAAAGCTGCTCAGTACTTAATGCAACAAAGCAAAGATAAGGG
AGAGTGTCCAACATATTAGCTCAGTTCAGGAAGCTTTGACAATAGTCAGGTCATCTCCAC
CATTCCCCTTCTAATAGGTCGTACCAATGCCACTATTTGTGCCTAATCATGTGACCACGT
ATGGCCCACAGCCACTAAAAGAGATCCTGTGTGGTTGGTGTCAGTCCAGTGATCTTCACC
CATTTTCGTTCTTGGACTGTAAGAGCTCGATGCCACCTCTGTCACACATCTTGCCCTGAA
GCAAACAGGGATTCACACTTCTTAGTAATATTGACGCCCAAGAAAATAAAAAAGATTATT
CATCCACGTGTTACACTACCATAATCTTTAGTTTGCATTATTAAATACTACTTATAACCT
TTTGACTCAAGAAGGAATTCTTAACTACTGAAAATGAATCATTTTATAATACAATGATGC
TAGATAGAAATATCTATTTTA
>NODE_48_length_830_cov_13.501204
TCCACTGATCAAGCCTGGTGCCAGGGATCTCAGCGGAATCTACAAATTTATGTGTGAGTA
TGCACTTGTCTTTGGTGAGTCAATGTTCCATGTTTGTGTGTTTACGAGCAGCATGCGGAG
ATGTGTATGTGTGTGTGTGTGAGTGTGTGTGTGTGTTGGGGTGGAAGGGGGTTGGACTGT
GGTTGCATCTGGACTCTGGGAAGCAGGCTGATCAGTCTCTCTCACCCAGAGCCTAGCCCA
GGCAGCCTAGGAGTTTCAATCAATAACCAGTCCCTGTAGCTGCCCCGAGCAAGCTGTTTG
AAAAGTCAGAGTAGCATGAAATGGCCATTATTAAATTACTGGGACGGACACATTTAGAAG
GCCATTGCATTAAGAGAGCAAGCTCTCCCAATTAGTGGATCAGCACATTAATAGCCCTGG
ATGAGAACACCATCTGATCAAAGATTAGACACACACACAATCTATTGACCTATTTTACTG
GTGCCCTGATAGCTACATATAGCATTTGTAAAGTATGTCCTCTAACTAGAATGAATGGTG
GAAATCTATTTTCTGTCTTTATGCATGATTCATATTTGGAACTACCAAAGCCCCTTTATC
TTACTGCAATTGTTCTATGAACATTTTGCTGATTCAAACCTCATCCATTTTCAAGTAGTA
AAGCTGTATTACACACAAAGAGGGATTGTTGTGAGATCAACGTTTCCCCTCTGTTTACTA
TTACTCTGAGTATGTTCTTCAGAGGGAAAATAGGAGCTGCTTTATTTTCTTGGGTGCAGT
GCAAAGCCCGTGGCATCTGTTTAAAATGAGATTGAAAGGCACGCTGTAGCAAACTTTAGT
GTGAGTCGCTGAGTAATAGAGTCACTCCAAGCTCAGTGAcccgctctagttaggtatata
tcaagaccatatcccatcccaaatgattaaaaataaaaatacaacatggggaaattcaca
tccattactatgtg
>NODE_49_length_780_cov_16.703846
GAGACACGTGGCTGAATCTCCTACAGGAAACTATTGTCCCGACACAACGGCAGGTGATGC
GTTATGACTTTTACTGGAATGTGTACACGCGTACACCCATGCACATATTTACAATGGCTG
TCAGTGGTTGATGATTTGAAGATAATTACAGTGTATTTATTTTCTCCTGCTCTTCCCTCT
GTCTCTCCCTCCGACTCCCGCCCCTCCAGATTGTGAAGTCGAGCCTCTAGCAGTGTAGTG
CTGAAGGTGTGTTTGTGCTGTTATGCCCTCTGGCTTGGCTGCCAGCTTACTCCCACTGAT
CTGAGCCAGAAGGCAGACTGCCGAGGAATACCGATCACCTTGCCCAGACCGAATCCTTTG
AGCTCTCTCTGGCATCTTTCCCCCTTCTGCCAGTTTCCTCCTCTGCTCCTCTCTTCCCCC
TTCTGAAGTTGACAACAAAGACATCCTCAGGGTCCTCCTTGATGTGAGACCCACTCTTGA
TCTTTTTTCCCTATGTTTTTGTACCTTATAGTTGCACTACTTTCATATTCCGCTAGCACA
ATATTTACACACCAGAAGACAAAGAAACAGGGGTCTTTTCATGTAGAAACCCCTGCCAAC
ATGTTAATCACCTGAAGACCTGCAGTGGTCATGTTGGCCCGGCAGAGGCAAGACATTAGT
GAGGCACCTCTGCACACTGCCTCCTATTTGACCAGAGCCTCAAGATATCTTGCAGGTTGT
ACAAGAGTACATGAGTATCTATCTATCTATCTATCTATCTATCTATCTATCTATCTATCT
ATCTATCTATGCTTTGGGCACACACTGCTCTGTCATCAGTGCACCGTCCAATAGGACTCT
ACATCACTGTGCAGCTTTCTCGGCTTACCCCaccccaccccacccgtcaagcccccccaa
caccccaccaccaaccccctgctt
>NODE_50_length_735_cov_15.212245
GTATCGAATTCTTCACCATTGCAAATTGTTGTCATGGAGATCTGGAAAAAGCCGCTGAGG
GGATGCGATATTTCTCCCTACACGATGATTTTCTGCGCGTTGGCCAAACACCTTGAAAAA
ACCGCAGTAGTGCGCATAAAGCAAAAATGAGTGTAATTCTGCTGAAACATGCGTGCTCCC
AAACTCCACATCAAAGTTGAATTTTCAAACACAGATAGCCGTCATAGCATCCCCAAGAGT
GATGTCAGCTGTAGGATTTGGTGAGCTGGGGTGGGGGGGGATCTAAAGAGTGCATAACCA
TGGAAAGGGGCTTGAACGCTCAAGAATCTTGTCTTTCTGTTTGCCCCCTCAATCGAGCGA
CACAAAGGCTGAATTACTCATTCAAACCTCGCGGGACAAAGGGAAAGGAGCTGGATAGCA
CTCCTGCATTTGTAGTCAAACATTTAGAGACTTAAATCGAGTCGTCATGAAGGAGAAAGA
GTCGGACAAAGCCCATAGAATTGCCATCAGCAAACATTTTCCTGTGTCATATTATGGGGT
CTCCATGGCTCCCTCTGGCCCGTGGACAATAGCACAAGTTTGCACACTCGAATACTGTCA
CCCTGCCAACGGCAACAAGGGCCCAAAACAGGACAATCCCCCAGAGAAAGCATGGGCTCC
GCGGGGAAGGTTGCAATAGAGGAGGAAAATGGGACTTGTGAAATGCTAATTGAGCTTCAT
CCCCTTATTGAAGTGGGAAAAGAGCACCTATCGTTCCCCTGAACCGCAGCAGCAGAGGAA
TGAGATGTGAGGAAGCTGTTTGTCTGGTGAGTACACCTCATGTCCTGAACCAGTCCCGGA
TAGAGGTTCTTTTttaaaaaaaaaaaaataaagaaatat
>NODE_51_length_610_cov_14.119672
TTTCTGAATGCACATGCCTTTACTGTTATAGCCCTTCACATGTCAGATAATACACTTTTT
ATGCACTGTTCTAAATGGAAATGAAAGTGACAGAAATTCCCTCCAATGTCTGATTCCAAA
TCCCAGTATGAGGCGAAACCTAGGTAGTGAAATTAGGGGAGAAAGCTGGGGATGAGGAGG
AATGTGGAGCTGTCAGTCAGTCAGTCAGTGGGAAGGGGGATTATGCAGAGCTCAGAGCAG
TAATTGAACACCATCGGGCCCGCCCTCATTTACATCTCAGCCTTCTGCTGGCTTTGATTG
GCAGCTGTACATGAAATGCCACATCAGTTGAAAGTATGTTGTGAGCTGGCACTAACAATC
CTGTGGCTCCGGGGAGACCTGCCATATTGTAATTTGGTTATCAGGCATGAAGGAAATAAT
TCTAAGTGCCAGGAAATGTGAGGCAGAATAAATGCTTCATTGCTGCAAGTTGCCCAGGGT
GACAGTTCTTATTTAATGTACAAGAGCGTCCCGTTGCCTGTAGATTTGGGGAGCAGAGAA
GGGGAAAGGAGATGTAAACTAGGAGGTGGAGAATTTTCACAAAGACGGCGTCAAAATGGA
AACCTGAAGCAAAAAAAAAAAAAAAAAAAAGATAGATAACAGATAATCAATAAAAAGTCA
TTATGCATCATTTTTGgttcatgctttgtcagagtaaaatcgcagcaacagatgctcacc
cagactatttgtgttttagccctatttttaggct
>NODE_52_length_627_cov_15.622009
AATCTGGGTGAACCAGCCCTTTAATGCATCCAGGCACCGACACAGATCACCCTCCCACTC
AGCCGCCACACAGTCACACACCCATACAGACGGGATGATCTGGCATGTACTGGCCCGATG
ATTAAAGTGTATTGCGCTCACCTGCCCAAGTCCAATCAGGGGCCTGTGCTGATTGCAGCA
GCTTGCAGCAGACAAGGGATGGGGGACTGCAGGTGGTGGAGGGGGGGAGGAGGATGAGGG
CTCTATCGCTGGTGAAGTGACACTGTGGTGAAGCGGTGGCAGGGCGGCGGGAAGCTGCAG
GCCCGGGGAGGATCCAGCTCAGCTTGCCTCTCCACTCCTCTCTGGCCAGACGGGGTGAAT
CAATCATCTCCAAAGATGTCAGCATCTGCCCAAGCAATTTCAGATTGGAATAAATGGCAG
ATGGGGATGTTGTTCCCTCTGTTTAATCAGTTCCACCAAATGTGGTTTTATCTCTTATAA
AATGAAACCATCTGTAGCACGTAGGTGTAAGGATCAAGTGAGGGAGGACGGAGGGAGAGG
GTGACAGAGGGAGAGAGGAGAGATGTGCGTGTGTTTGGAGTGTGCACGCATATGTGCATG
TGTATGCTTTTTAATGTGTGTGTGTGTGTGTGTGTTCGGCGTATGTGTGTGTGGTGACGG
AGGGCAGGGAGAGATGGAACACTGTGAAACAGAAGCAGAATAGTGGGAGTGAAAtaggaa
aaaaaagagaagcacttatccattataaagagggaaaatgtaatcttactg
>NODE_53_length_788_cov_19.446701
TTCCACCTTTGATGAGAAGTTGAAAAGAGAGTGTTTCACTGTTGGCTTGGCAGAACATTA
GACATGGCTGCAGGCAGGCAGGGGCCGGCGAGGGATCGTGCTGTTTTAATAGGGCTCATC
CAGAGGTGACGAGAGCACTGCATGCACTGAACTGGAGGTGTGAGCTGGGGCTGCCAGTAC
ATATCTTTTGTCTTTCATTATCTTTATTTCCTTATTATTTTAAATGGCCGGTGTGTGTGT
GTGTTTTTTTTCTTCACTAGAAGCTTTTTTGATATCCATTTAGATTGGGGCTTCATTAAA
AAACCTCAGACAATGGAGTGACTTCTAATTAAGAAGCGCCGCATCTGGCCCCTGGCACCC
TATCCCGTTGTTCCATCTATTTTGCTGGGGAGAATTCATTTGTTTCTTAATTAAGAAAAA
CACCAATAGCGTGAAAAATCTGCTTATGGTACCTGAATCCTAATTAGTTAAATAGTGAGG
GGAAGGGGAAAACACATTCCAGTAGCCCTAGAAATGAACTCAGAGCTGATAAAAATGAAC
TAACTAGCCTTGCATAAATCGAAGCTGGGGAGAAAGTGTACCATCATTATGGCTAAGACA
ATATGCAAACTATCTTCAAAGAAATCAAATTGCCGGAATGTTTTCATTTGCATGTATTAA
CCATTAACATAATGAGGAGAAGTGACATTGGACCCGGATTGTGTGTCTGTTCGGATTGAT
AACTCTGCTGCATCTGCAAATAGTCTCCTCTGCAAAATTATGCTAGCAGTCAAATCAGTG
TTGAACTGTGGAGGGAGAGGGAGAGTGGTAGAGAGAGGGAGAGGAAGacagagagagggg
gcagagacagagggagagcgagggggggagagaagaggaggcttttgctttctttttacg
ttttatcagggagctctgtgcaaacctgctgc
>NODE_54_length_694_cov_22.785303
CACCCTGTGTGTGCTTGTTCATTCACCCACTGTTTTGGCCCGCTAACAGGCCCCTGGCAT
CGCGCGCCAGCCAGACCACCCTGACCGCCCTCCTCAAGCCAGCAATCCAACCAGTCAGGC
TCAATGTGGCTTTACTTACTGCCACGACACCTCGCATTGCCCCACTTCCACCTTAAGAGA
ATGAGTAATCAACATACTGGTAGACATTTGCAGACTGTCAGTCAAAATCCAGGACTCCGC
TACGCTATCAGTCCTCCGCCCGTCACCAAACCCTCCTTCCCTTCCTTCCTCTCCTCTAAT
ACCAATTTAAATCGTTCAACGTGCCTTTTCTCCTGCTGCCATTATTCAAAAAGATCATAA
TAGTTTTCCCTGTGCCCAAAGCACAAAAAATCAATTATTTCCCCACAAAGACTTGAAAGT
ACTTAGCGCGGGCCTGCGAGGGGAAAAGCTGTGGGTTATATCAAATTGAAACTGCACTCA
TTACACAGGCACACAATTAGTTACCTCTGGTCTGCCTGCCGCTCTTTAATTTCCGAAACG
GCATATCTGTATTATAACAGAAACAAGCATGCAAATGCTATTGTTGGGGATTTAGAGAAA
TCAATAGGACGGCTGGCGAGAGGCGTTTGGTGGCGCTGTCACTCAAAATCTGCTGCCGGC
GACTGATAAAGGTCTGAATTCAAATTAGCGCCAAAGCCGGCCAGTGACATCAGAAGTGAC
ATCCGAAATAAAAGGGACGGCTTCATGATATATGTAATTATTCTCCTCGCATTTGCGCTA
CTTTTTTTTTTTTTTTTCCCTTTTCGCTCTCCCTCCTCTTTTCTCCCCGTCCCTCATt
>NODE_55_length_466_cov_21.555794
GAATGATTCCTCTCCTTTTTTTTTTTTTTTTTTTAGAATAAACGAAACGCGTCTCTTTTT
AGGACCAAGCGGCCCTCTCGACCTCCATGCTGGCTCTGGCAAGGTACCAAGTAGCACAAG
TGCCGACTAGCCAATGGGGTTCAGGGGGAGGTCCCTGAGCTCTGACCAGTCAAACACACT
CTCCTTCCTTATATGGCAGCTCATCTCCATGGTAACGTGTGCTAAGTTGCAGCAGTCGTG
TCAAAGTTCACTATATAGAGAGCTCAGTGAGCTGATCAGAGAGAAAGCATTCTGCCAGCC
CGGCTCCTACCAATCGCAAATCACTTCCTAACCTCCGCCTTTTTAACATATTTGATCACT
TTGATTCCCGACTCCTTTTTCCTATTATTTTTCAGTGCACGGAGGAGGTTTGCAGGTTGT
GATCTTTGTTTTTTTTTTAGTTGTTTTGTTTTAGCGCTTTCGCTTTTTTTCCTCCTTCTT
CTTCTTCTTCTCACCAAAAAGGAGGGAGAGAGTTTGTCTTCATATTCCAAGCTCTGAAAA
CATTCAGCTGCGCGCTTTTGCTGGCGCTGTACCTCACAAGGAGAAAAAGGAAGAAgccgc
gatttttttt
>NODE_56_length_330_cov_2.860606
TGGCGGAATCATTTCCTTAAATTTTGTTACTACATTACCAGATAAACATCTGCTGTAGTG
GAACTTTTTGGTTAAAACATCATGGTCAATTATTGTAAATGCAAATGTTATTAAAAAATG
ATCAGACAAAATAGAGTTTTGTTGGAAAACAGTAAGATGTTCAATTTCTATGCCATATGT
CAAAACAAGATCGAGGGTATGGTTAAAACTGTGAGTTGGTTCATTTACTTTTTGAGAAAA
ACCAACTGAGTCTAACAATAAGCTAAATGCAGAGTTGAGGCTGTCATTCTCATCATCTAC
ATGGATATTAAAGTCACCCACTATAATGACTCTATCTGCACTGAGCACTAAATCAGCTAA
GAACTCTGAGAATTCAGTTAGAAACTCAGAGTAAGGAGCAGGTGGTCGATATACGACAAC
TAACAGAATTGGTTTTTGTTTATTACAATTCAAGCGCGTGAGACTAAGACTAAg
>NODE_57_length_598_cov_23.578596
AAAAAGGCAGCGGTGCTACTGACTGTATACAATATGGCTGATTTAGTGAAGTTTGGGCAG
TTAGTCACTTGACATGAATAGCCCTAAGAGGTTAATTTACCTGTCACATTTTACGTGTAA
AGTCAATCACATTTGTTCCTACTGCACATACTGCCTGTACTGTAGTAGAAAGCTATTTAG
CAGGGGATGTTGCGCTGTATGAGGGTGATAGGAGTAATCAAGGAGAGGAGGGGGCTTCTC
CATAGGAAGTTCCTGCAAACAGAGTGCACCCACTTTTTAAACCCCATTTGTCTTGTTAAT
GCTCCCCTCTGATTACCTGATTGCACTGGATGACTGTGGAGAAATCTGATTGCGTAAAAT
TATATAGAGCAAACTTTTGATTGGGGAGGGATCTGGCGAGCTTGCTGCCACCATTGACAG
GCTTTGTGAAATTTGGCCTCGCTGATTTGAAATCAGCTAAGTGTCACGTCCCGTAATTGT
AATCAGAACTTAATTTTTTATCCTTGTTCTCTTTCAGAGCACAACTTTTCTCACGCAAAC
TTTTAAAGCTTGAACAATACTGCAGCCATGTTCCACATACAATAAGGAAAAATACAAAGC
GATCTTTCACTGAGATATAATCCACATCTATATGGCTCAGTGACAGAGCATGTGCAGTGT
GTACTTATCTGTGTTTTAAGCAAAGCACACAATGACTTCATTAGCTTCCACTCAACAGTT
TAACATATTAatttgaccgcat
>NODE_58_length_805_cov_32.151554
GTAAACAGTCAGAGGATAAGCCCTAAATCCACTGCCAAGCTAAATGGTTTATGCATCTTT
TTTGTTTGTTTACTTCTATGTCATTTAAGCAAATTGGTCCGACATCCCTGACGAGCACGA
GATCTAAAGTGAGTGTATTTTGCATTCATGTCCAAAAGCTTCTCTCTCTCCCTTAACACT
ACAGTAACCTCATCTTCACCTTTCATTTGGCCTCAGAGAGATGTTAACAGACTCAGATGT
GCATGATGGCAGTTCTGTGTGCTTTTTTTCCCTCTTCTTCGTCTGCACGCTCTCCTCTTC
CTTTGTTCCACTGGTCTAATCCAGTATGTGTGGGCCGGTAAGTTTAATGGAAACAATTTA
TTAAGTCCGGCTTAAAATGCCATCTGCAGCTAAGCCTCCCAAAGCCGCTAAGCTCCTGGT
TTCGCCCCGGAGCTTGCTGTGTTCACGCTTACTGTAATGCTCTGTTTAAAATGAGCACAA
CGGGTCAAAATTAATCAGGATTACAAGGGCACAAATCCACTTCAGAAATGGGTTTTCTAC
CAATCTTTCTCCTGCTATCCCAAGATGCCCCAGGTTTCTCTGGTGGACAGCACACCACAT
GGGTTCACCATCACACCATGGCAGGTTGCATTTAGCTGAGACAACAGAACCTCAGAGAGG
AGTAGGGGCAGCAAAAGACGGTGCCTTGACTATACTTATTGCTCTGAAACCCACAGATGC
AACATTCAACATAGCCAGTGCAGATTCCTAAGTGTTCTTCTCAGATATTTCTAGCTGCTG
ACAGCTAGGTGATAACTCCCCACCACATCCATAGGCCCAGCTTTGTGAAATGTCATAAGA
AGGCCTACCAGCGAAGTGTTTATCTGTGCTCTGTGGAGGTGCCCTGTACATGCTCAGCAG
CTACATTTAGCTTCTCATTCGCCTTCTAGCAAGTGAcaacagtaaactc
>NODE_59_length_655_cov_12.464122
TGACCTGTCATAAATTCACTCGGTGGGGATGATGACAGGGCTGGAGCCAATCTTCATGAA
AGAATAAAAAAATGGCACAAGGTTCCCATCCCCCCGCTCCCTGAGCCCCCTTCCAACCCC
AACTCACCCTTCGCCCTCACTACCGGAGCACCCTCGCTCCCTATCTTCCTGCCTATCTCT
CTGTCTCTGCACCTACCAGGCTTTCTCTCTCCCTCTCTTTCTCACCCCCTTTTCTCTCCA
TGGGTAAGCAGGTAATCATGAGCTGTCACAGAAAGGTGACCCATTAATGTGATGGATACG
GTGTGAAAAACAAATGGTGTGAAACGTGTGGATTGCTGTCCTTACTGCACCTTGGCCTTT
TGTTCTGTCATATCAATATCCACACAGGGCCTCATTACACCGCTGCACTACACAATGAGT
GGAGCGCCAGGGTCAAGACTGCGCCACGCTCCCTTTGACTGGCTCCGACTGGGCTTTTCA
GCTCAACCTCACCCCAAAGGACTCCCAGGTAAACAGGAAGAGGGGCAGCCTCTGGAGCCA
GAGACAGTGCACATCATCCCAGACTAAATAAGCAACATCCCCCCACCCCCAAGTAGTTCT
GTATCCATCAGGGGCCCCGACTCTGTTGCTCCTACATGTTTACAGACAAAACTGACAATA
GTCGCGTGGAGAAATCGTTGCACCAACTCTTCTTTTTGTCCAGTTTACTTTATTtgaatt
ttagctttgcacttggagagttagagttttcatttcaagggaacctggacgtcacttgta
tgtctaaaagttagctctt
>NODE_60_length_602_cov_12.990033
AATGATGCTTCAAAAAAAGAGAAGATGAGAGAAACAGGAGGTTCTGGTTTGGCAGATGAC
AAACGGTGGTGTTTCTTTTTCCTGTGCTTGGGAGCCAGCATATGTTACCATGTTAATGAG
GTGTAATGGTGAGAATCCAGCATGCTGACATATGGTTCTCAGATGACTCCTTTAATGATA
TTCATTTGTGTCGTTGTTATTCAGTGAGTTGTTTACCTCGTGTTAGGTCAACGTGTCACT
GGCTTGTGATTATGTCACATCATCTGTCTCAATTATCAAATATGAAATGAAATGCAGCAT
CCCAGAGTAGGACTGAAGACTCTAATCAGAGAGCCGGGTGATCGGAATAAGGAACACGAG
CGGAGGCAAAGATGTGACGTCACCTCAGCATGGATAATATTCTGCTTCTTTATTCACGTT
ATTCCCTTTCCTCCAGAGGACTTTTGCCGTTAAAAAGTTAGGCAACACAAAAATAGACTC
GTGGATTGTGATGCCCATTATGACAATATAATGTGTTGTTGATCCTGTCTGCACATATAG
GGGGGACAGCGCACTTAATTAGGGCCTTGACAAGCCTACTCTCCTAAAGTGATGAGATTA
ATCATAATTGGTGTCACTGTGAATTAGAGCCCGCTTGGATGACCGCCCCACTGGCAGGTC
GGACCGCGGTGGAGACCCTTGGACACTGCTGCTAGCCGCAGCTTAGCCCTCTCTCTCTCT
CTCTCTCTCTCTCTCTCTCTCTCTCt
>NODE_61_length_450_cov_19.713333
CTTCTTTGCATCACTGCATTTGTCTTTGCAACGTACATACGTATGTATAACATGATCGGG
CTGAGAGTGGGACTAAAGAGTTCCTGATAATGACAAACCACACCCTCAACAACACTCCAT
CACACCATCAACAGCTCAGCAGCTTGCCTCCAAACACGCCTCCCACTGCACACCTCGGCT
CCACACACATGCACTCACAATTCAAGCACACAGACGCGTGCACACACCCTGGCGCTCACT
TACTTTCAAAGTCCAGGAAAAAATGTGGACAGTTCTCTAAATCCTTGCCAAGGACCTTAA
TGAGGTTCCCCATGGCTGGCGACCTGGACGGGAGGAAACAACAAAATGCATACAGTACGC
AGAGCCTGGCAACCCGCAAGAAAACACACAACAGGCACATGGAGAACACAGCAGGTTGTG
ACTGTTTTAGTTTTTTACCCATCTGCACTCGTCTAATTATCCCTTCTTCCTTTGCTGCTC
CATCCTTCTGTCTAAGCAATATGTCCAGAGCAAAGTCAGACACTCTAGTCATAAATGACA
CTGATCACAGTTTGCCTCCAATACACAGCGTATGCTGTATTCAATTATAGGAGg
>NODE_62_length_846_cov_19.099291
GTCTGCTTCGGGGCAGCAGCAGGTTGGTTGGGGTGAACAGTTGGTTTGGTTATGGTTGGG
TTGTCGTAACAGCCTTGCCGATTACTCTGCACTATGGTACCCGATTGTGGTGACATCGAG
GCTGACCTTGGAGTCACCTCCCCCGCTGCCGCACTCTCCCTTGTCGTACCACCATTTGTT
TTTCAATTTGTCCAAGAGGCCTTGCTCATTCAGTTTTAAAACTGCCAGGTTAACAGCATT
TCTTGAAACGATAAAACATAACTTGTAAGAAAATGCACAGGTCCGTGAGAAATCTAATGC
AAAGTAATACTTGTATAGGCATCATTATAATAGGTAATGGTAGTGAGACTACCACGGTCT
AAGCAGGGGCTTATGCATAGAATGCTATCTGTTAATCAGAATGGTCTAGGAAAGGACAAA
TTGTTTAATAATTTAAGGAATACGGAGAGATAAGAAAAGGCTCATATAAGGTAGAGACAG
TGTTAAATCTTGGAAAAGGTGGCATGAAGGGTTACGTAGTTTAGAACTGAAGTGTGCGGG
ATGGGGACACTTGTCATTGAGAAGAAAAGTAACAACAACAAACATCATGCAATTAACATT
CGTCACAAGTGACAGCGCAGCTTTTAAAGGCTAAATTGAAAAACCATTGAACTGTTAAAT
TAAAAGTGACAACACAACAGTCAGGTAGGACAGCACACGGGACAGAAGGAGAGATCGAAG
GAGAGAGAAAAGCAACAGTAAGAGAGACATAAATATGAAATGATTGTTAGCTTTAAACCT
TATCATCTGGATTCGAATCCTCAACTATAAAATAGCAACTCTTAACACATTTATAGAAAT
ACTGGAAAAAATATTAGCACTAATTAACCTTTGTATCCAAGTGCATTGAAAAGAATACTA
CCGTTACCTCTGTGTCCATTAAAAAAACATAAGAAGAGGAAGAGAAGAGAATGACAACAG
GGGGACATCAGGGTAGGTGGAATACTATAa
>NODE_63_length_536_cov_16.904850
CACAAGAAAAAGATTTTAAAAAAAAAAAAGAAAAGAAAAAAAAAAGATGTTTCATTTTTA
TTTCTGCAATTCCTCCCCCAAAAATGGGGACAATTGTTGCGACACGAATAAATAAAAGCA
CACAAACACACAATTTCTTTTGGAAAACTGATGTATTTGATTATTAGAGTAAAGAATTAC
AGTATCTTAGTTGTTAGTAGGTATTAAAGTGTAGAGAAACTGGACCCATAAAGATCTTCC
AACTTTCCAAGAAAGTGCATGTAACAGTCCGAAGGTTGTCAAACCCGATATATATTTATA
TTTATAAAAACACTATCATTTCGTCCCCTGGCCATGATGGACTTCTTGTGTGAGCTTTAT
GTACATTTTCTTTGCGAGGGAGTTTGTATTTCCACATCTGAACGTATTTACAGAAGCTTC
AACACATAACTTTGCACTTGATGTCAGTGAGGATGCTGGGACATAGCAGCAACGTGGAAA
TCCAGCGGAGAAACTAAAAGAGAATCCTTCTCACTTGATTGGCTGCCTCAGTTCCAAAAA
CCAGGAAACCAGGCCACACCGAATGTTCCCCTCTTGGTGACTGTCTTGCTCTCAATTACA
CCAAAatagaacaaaaaaaaaacaacaaagaagattgagggaaaagaatattgaagtaaa
caaaaagtagaaagtacaat
>NODE_64_length_302_cov_25.334436
GCCCAACAAACACAAAACAAACACCGCATGAAAAGGAGCTCGGTGTTATTCCGTGAGCTG
TCCTGCACAAATGTCGCACCAGCTAGCTTGTACACTCACACTGTGTGTGCCTGTGTGTGT
GTGTGTGTGTGTGTGTGTGTGTGTGTTTGTGTGTGCGCGCGTGCAGGTTTTACAGTCAGG
CTCAATACACGCATGCCAGCGCACACACTCACACAAAGCAACACAAATCCATACTAGCCA
CAGGCTCCTCTCCAATCTATTTTCTGCTCAGCTGGTTTTAAATGAAGTTATTATGACTCA
TTAAAATGCCCACAAGCTTGTGGAAGTCGGCCAATTACGATTTAAATTTAGCCTCCTGCT
CTCACAACCTTATCTCCCCCCTGTACAACCAACCTCTCATCTCTGCCTCTGCTTTTTTTT
TTCTTCCTTTTTTTTTTTTTTTTTTT
>NODE_65_length_793_cov_18.452711
TACTGTGGGGACTCTCCTGACCGCTTGAAAACACTATTTTTTGCCTTACAAATAAGACAT
ACAAAGTTGTGGCAACATATACAAGCGATAACAGATGTATCACTGTTATGCTGGAGGCAT
GATCATGACACTGAAACTGTTTGCACTCTAACAGTATCCCACTGTACCTCAGCCCAGAAC
TCAGCATAGATGTCGTTGGCTGTGAGTCGTGTGATTGGCCATTGCTTGGTAACAGAACAC
AGGTCACATGCTGTCATCATCAGACCAATCACACGGTCCCTGGAGGGGAGCAAAGCCTCG
TTATATCCATGTGGAGAAACTCAATGTGCTGTTCATGCACGCCAGGTTTGCTTTTCTCTG
TATTCGCAGCTATGAGAACTGGTTTGAATCCAGACCTGACCTGTGCACCTGTGTGAGTCA
TGGTCTGACCTGTGCGAGTGGTTGTTAAAGTCCAGCACACCCGAGGTGAGCAGCTCCGAC
AGCTGGTGGTGGTTGTTGAAGTACAGGGCGAGGTCCGTGGCAATGATGGCCTTTCGGATG
ATCTCCAGCACCTGCTCGTACTCGCTGGAATTCAGGTTGGAGAAAATATTGTGCCCTTCC
AGCTATGAGAAACAAAGAGATCAATAAAAAAGCAAAAGCTCCACTTATGAGGCGTTCAGC
TCAGCTAGACTACAACAGGTTGTAATCGCAAGTTCATCTCAGGCCAGCAGATCCTGGACG
TTACAGAAGAGAACAATCAGAACTAAATCATATGATCCTTTCAGTGGACGTATAATTGAC
AGTGTGTGTGTAAGTATTAGTTTTTAAAAAAGTATACTGGTAATTTAAGTATTTCTACCT
TAAAGTAAACTGATGTATCTGCTTGTCATACAGTTTTGAGTGTGTGTGAAGGAAGTTCAA
AGATGTGCTTCTAAACACATTATGCCCAATAGAAAac
>NODE_66_length_508_cov_16.279528
TTTTATGCACTTGTCTTTGAAAAAGCTCCCAGATAAAACAACACCAGCTTTGTTGTCAGT
TTTTTAGGGGCAGAGACTGGAAGATAAAACCTACACAGACTGGAAAAAAAACATTTGAGA
CAGCAACGAGAGAGAGAGAGAGAGGGAGAAGGAGAGAGAGTAAGTAAAGAAACAACAGAG
CAGAGGATATTTGTAAAGAGCAAAAGAAGAGTCAGAAAAGAAGAGGGATAAGGAAGAAAA
AAAGAGAGGAGAAAGAGAGAAGGGAGCAAGGGATGAGACGGCTGCCTGGAAAGACGATTA
GTATTCATGCGGCGTGGCGCTCCAGAGAGGATTAATGGACTCTGATGCCTAATATCCTGG
AGAACAATTAATTTGCCCACAGTTTTGTCATGGTTGAAAGTCAAATGCTGGAACAGATCG
ATGCGCACAGCCGCCAGTGAAATCGCGGCAGCCCCTTCTGCCAGGCGCAGAATTTTAATT
TCATCATCATCATTTTCCCCGGCTGCCACCCTCGACGAAGCTGTCCCTGACATGGCTGAG
AGGGCTGCCACATCCCGACAGGCATGGCGCGTACACACACGCACGCACGCACACACACAC
ACACACACACACACACACACATACACACACGATAAAACAGTGAacacacaaa
>NODE_67_length_864_cov_11.819445
ATCACATCAAAGATATGGAGAAGTCATGATCAGAAAATGCGTTTTCAGTCAGTGGCTTGC
AAATATGTGCGCGGCATCACTCGGCAAGGTGCTGAAATTGCAAACAAACATGTTCTGTTA
ACACGCTTTAACAACTCGCAACAAGAAATAAGGTCAAGCATGTTGTAAGTGATTCCACCT
CTTCTCAATCTGCGTGTGCTCTCACTGTACGAGGCTGTCGAGGCTCAGCCAGGAGAGATG
AGTGAGATAGTGGGGGCTGAGGTAGGAACCATTTTCACACTGCCACAATTACAGGAACCG
TCATTACATTGCTCACTCTTACTCAAATACAGATAGAAGCCCCAAAAAATTATGCGCAGG
CTAGGAGGAGAAAGTGGCTCACTTCTGTTTGCTAAATTAATCGCTTCCTAAATGGCTCCA
GGCCAGGCAAAGTTAACATTTGCAGTTTCAAAGGTTTTCAGCGCTTGCAATGAGCCATGA
AATTACTGCATGCCGTCGAAAATGGCAGCTGATGAAAAGCCCAAGGAGCAGGTCCCACAG
GCAGAGAGAGCTTGGAAGTGAAATCTTAAACACAAAGTCTCATTTCTGATTCGGATCATG
GTGAAATTCAGAACCAAAACTCGAAAAATGTGCAAGCCCATGTCCGAAAGCAGGACAGGT
TGTGACAAGACAGATGACGAGCAGCTGTTTGTGGCCTGGCAGGCTCGTCGGTGAGTCCGA
GGAGGCGAGGCGAGGTGAGCGCAGAGGTTGGGTTGAAGGAGCGTAATGATGATGTTGAGG
TGCTCAGCTGCAGCCAAAATGGACTGACCCAAATTAGGTTTGATTAAATCACAGGGGTGA
CGCTGCAGTTCTGCAGAGATCATTAACATCAAAATGATTATGGTGGAACAGTTTGACTTA
GCTGAACCCAACCGGTTCACCAGCAGTCTGGCGCTAGAACACTGCAATTTGCATATTGAC
AGCAATAAGCTTTAAGCATATCCAAttacaactaaaacacaaaggaac
>NODE_68_length_468_cov_21.061966
TGTCTAAGCCTCTGAAGGACCTCTGGAGACTGTTGTGACAAACCCTTTGAAAGGACTTAG
CAAACAGCTCCTCACCTTGAGGACTCCTCACTTCATCTATTTGTGTGAACGCTCAGCTGA
AATGATGACAAGGTGCAGGGGTGCACAAGGTGAGCTATTGTTTTGGTGTGTAGGAAGTGT
TGTGTTGTGTCGTATGCATGCATCAGGCAGTCACTTAAAGAAGTGCTTGCCGTTCCTGTG
AATTAACGAGCAGTTGGGAAGAACAGGCCAAGGCGGTGCCATCTGTAAATGTCACAGGCA
CTGCTTGCTCATTTTACACATCATTAAAGCCAATATTCCTAACCTGTATCAGAGCAATCA
GGAGCAGGCCATTACTGCGACAGGGGCCCCGGGGGAACCACGACCAAACTCAGAAAGAAA
AGAGCAGTGAGGAAGAGAAAGATAGAGCACACTCTTTATCTCTCTGACACACACACACAC
ACACACACAATTCTGCACACTTCTACGTGCACACGCACAAACAAACAAGCAGCACACCTT
CTAAGAATAAACAAACACATGAAATCAGCACCAATACCACTACCCTAATAGCTAGTGCAT
TTAACAGCAGAg
>NODE_69_length_734_cov_14.147139
AATTTTTTCTTTTTTTTTTTTTTTTTTTTTTTTTAAAAGTAGATTATTTGATATAGTGGT
GCATTTTTGTGCATTTTATTTTGTAGTTCTCGTCGTGGATGCGACTTTGTTTTATTCGTG
TACATTTATTTATTTATTCAATTATTTATTCATTTATTTATTTATTTATCTAGCTATTTA
TTTATTTATCTACAATCTTTTGACCTTTCGCCTTTGCCCCGCCGCTGACCCCCGTCTCGT
GTGCATTTCGCAGGAGAAGACGAGCGCCCTCAGCCTGAGCAACGTGGCTGGGGTCTTCTA
CATTCTGGTCGGAGGACTCGGTTTGGCCATGCTGGTGGCCTTGATTGAGTTCTGTTACAA
GTCCCGAGCCGAGGCGAAACGAATGAAGGTGGCAAAGAATGCACAGAATATTAACCCAAC
TTCCTCGCAGAATTCACAGAATTTTGCAACTTATAAGGAAGGTTACAACGTATATGGGAT
CGAAAGTGTAAAAATTTAGGGGGTAGGGAACGAGGTTTTCATAAATTCCCCCCAACTGCA
CGCTTTTTGGCTCCATCCGTTCCATCCTTCAGTGTTAGTGAATGAAGAGGTTGGCCAAAG
GATCGTATGTACTGGTGACTTATGATTTAATGAGAGAGAGAGATATCCCCCTTTTTTAAA
GCTTTAAAACTGTGTTTGTCCATTTAAGTTTCCTTGCTATTTGAAACCATTTTCATGTAT
GACTGTTGATGGCCATGCTTGTTAATACCTCTGTCCTAGTAACACATTTCAACAATAATG
CTTGCaatgaccatgcagaagccttcacatgatcattcgcatcgtgcattgtgttaccca
tagacgtcacacttggttctcatcgacattctcatgtt
>NODE_70_length_592_cov_13.640203
GAAATGGACATTTCCGTGCTGCAGCAGGTGGAGGAACTGGAGAGGAAGGTCACCGCAGCC
AGCCTACAGGTCAAGGTGAAATAGAAACACATGATCACAAATATACACAAATGCATTTTC
TTTGTGAAAAGATGATTACAACTTGTGGAGTGATGCAATCCGAGGCCATAAGACTGAAGA
GCCAATTCCCTCTTCCAGGGCTGGACGTATCCGGACCCCCAGTCAGAGCGGGAGGACCTG
GTGTATTACGAGCACAAGCCCCTCACCAAATCGACGCCGGCGTCAGCCAACGCGGGAGAC
AAGGACTCCAAGGAGCATCCAGAGGAGCGGGGGGAGAAGGGCGGGGTGATGCGTCACCCG
GACAACCCGCTGGACATTGCAGTGACACGTCTGGCCGATCTGGAGCGCAACATCGAGAGA
AGGTACCTGAGGAGCCCCTTAGGTACCACCATTCAGATCAGGCTGGATAATGTGGGTACG
GTCACTGTCCCTGCCCCCGCCCCATCCACTAGTGCTGACAGGGAAGGGTAGGTCATTTCT
CCAACCAAAGCTCCCCACTCTCCCACTAAGACCCTTTTTCTCTCTCTGTGTGTGCTTTAT
GTTTCCCATATTACTCAAACAGTGGGGGTCTTTGCTGCTTTCACAGCAGACTATTGTGGT
GGCTTGTTGCATTTTTTTATTTTTTCTCCTTCTTTTTTCTTTTTTTTTTTGGTCTTGTGC
TTTTTTTCaatgggag
>NODE_71_length_377_cov_1.214854
TTTTCTCTTGTCAGTGAGTCCGAGCATCGCTGTGTAATATAGCTTTTATTCCTCCGCTGC
GTGTTTGGTCGACACCAGCGGGGAAAAGAAACACCTGATTTGTATCGTTCCGTTTCTCTC
GGTCTGCCGAGGTCGAGACCTTATCAGACGACCTGAGGCGCCAGAGAGAAACACTCAGAT
TCATATATTTCAGCCGGCATCTCTGCTGCTCTTCCACTTCAGTCGCTCGGTTTTTCACCA
CTCTGCCGTTTGGTTCACATCCTCTTCGTCATCGGCCTCTCGAGTTTCGTCTGCCCAGTG
ATTGCTGTATAAAAAGCAGAGAGGAAATGCAGTCAGTGCATTTTGGGAAGCGGGAGAAAG
GAGGCTTTTGTTTTACGTTTGACCAGAGAGTCCAAACTGGCGTCATCCGATCGCTAAAGT
Caagaaccgcagtggttccgtgttgcagatgttcttttaatgacttctcccaagatgcag
tttctgattcgagcagtgttgtgacttaatgcgacaaaaat
>NODE_72_length_578_cov_7.536332
AGCTGTTTGAGAGCATGAAAACAGCAATACTGCAGTTTTGCAAAGACAATGTTTACAATC
ATGTTTTGACTTCACAATGTGTTCAAATGTGATAAATATGAAGGCAAATGCTGTTTCAAG
TGAACATCTGTCAGGAAATTCTGTGGACACACCATTTGTTAAAATTGGCCTTTTCAGAAT
GCCAAACGCTGTTTCAGAGCATGAAAAGAGTAAAACTGCCATTTGTCAAAGACAATGTTT
ACAAACATGTTTTGACTTCACAGTGTGTTTAAATATGATAAATATGAAGTCAAAAGTTGT
TTCAAGTGACTTTGTGTGATATAATCCAATAAATACACTATGTGGCAAAAGAGGCCTTTT
CAGCGCATGAAAAGCTGTTTCAGAGCATGAAAACAGCAAAACTGCCGGTTTTCAAAGACA
GTGTTTTCAAACATGTTTTGACCTTACAATATGTTCAATTATGATAAATATGAAGGCAAA
TGCTGTTTCAGGTCAACATCTGTGAGGAAATTCTGTGGACACACTATTTGGTAAAATTGG
CCTTTTTAGCATGCCAAACGCTGTTTCAGCGCATGAAAAGCTGTTTGAGAGCATGAAAAC
AGCAATACTGCAGTTTTGCAAAGACAATGTTTACAATCATGTTTTGACTTCACAATGTGT
TCAAATGTGATAAATATGAAGGCAAATGCTGTTTCAAGTGAACATCTGTCAGGAAATTCT
Gt
>NODE_73_length_503_cov_10.431412
GAGCTCCTAAGAGGACGTCATCAGAGGCACAATGGTCAGTAGGCAGCGGGCTCTTGGGCC
CCTGTGGGGGTTACAGGCTCCCGAGTGAGAGCTCTGTGGACTCCCAGCTGTTCTATGCAA
CATGCTGAACAGTAGGGGGTCGCCCTGTGTTTGTTTAAAACTAACAGGAGTCCCATTAAA
GCCCTGACTCCCCTCATTTAGGACTGCCATGGGGACACAAAGGACAGCCCTGGGAAGCGG
CACGTTGCAAGGGACACCAATTATTGAGGCGAGGACACAGGCCAGCTTGTTCGTGCTCAG
GGACATGTCAACTCGTTGGACGACCCCCTCCGTCAAACCCATTGACCAGAGCGCATGGAG
AGGCATCTTAATTGGTGTTGGGCAAACAGATTTTGTCACAAAGTTGCAAAGGAAGCTAAG
TAGCTGAATGTTCACATTGTCCAACCCCTGACCTGAGCTTCAGGGGCCGTTCCGAGACAT
CATTATGCTCCATTACTTTGAGTAATCGTCTCAGACTCGTCCTATACCACAGCAGGAAAT
CCAGGACAGCAATTAAAAGCAATATTCTGGCAATAAAGACAGTGTAAATAAAAAGTGAGC
CCTTTTCTCTGTGTACAGTGATATGATAGTGGCGAGGGGTAAGATTt
>NODE_74_length_782_cov_13.177750
TTCACACATGATCCCAGCATGATGACTTATGCTCACATAGAGACAATCAGGTAGTTGCTT
GTTTTTATTCATTACAAAGCGTTAAAGTGGAAGAATATATGCAGATTTTTAAATTATTAT
TTTTTTTTTTACACGTTAGCTGAAAAGTGTCTTTTTTACTTTTGCGTAAGTTTAAAATGT
AAATTGCTGCAGCGGATTCTGCTTTTTACAATGTGGATTTAATGATTTATTTTATTTTAT
TCACTCCACCTTTCACTCCAAACCGCCTTTGCAGGAGATTTTTGGACTCAAACACACGTT
TAGGTTTTTTATTTTCTACTTATGTACAGATATTTTGGCCCCCTTCACTGTCCACTCCAG
GTTTTCTTGCTCTCCAAGTTGACCTGTCAAGCAGATTACCACAGAAAGAGATTAATGGCA
GAGGCGGGTTGCAATAATAATCGTTTTGTTTGATGTGACAACTTTGATAGGCGTTGATTT
ACTTACAAACTGATAGGCTTTTAATTGAGCGCCTCCATCCCGATTGAGATGAAAGGGAAA
ACCACATTGAAAAGCTGCCCGATTGCCCCGGAGCCTCAATACTGATTAGCCATCTCAGTG
GTGAATAGTTCAAGGCATTTTAAACTTCTTTTCTCAACGGCCTGACAGACCATTTCTCTT
CCTTTCTTTCCCCTCCAAGTCCGCTTATTCTCCCTACCTCTTCGAGAAAATAAATCATTT
TCATTGTATGTAAATAAAATCGAGCTGACATCAATATATAATGTCTGGATTTTTTTTTCT
CTCTCTCTTTTTTTTTCTTTTTTGTTCCCCGTCTTTGTTATTCTTGTTGCAGATGacagt
gagcccgaggcacatgacaggttttaacaacacaatagcagatgcgtacagccaaaatgg
acagggttctgtgtggagggatcacc
>NODE_75_length_969_cov_19.436533
GTCTGTGCGTCAATGTGTATACTATCGGTTCTACAGAACCAGACAAAGGCACAGAGAGCA
GTTCACACATTTGCATGAGTTGGAGGTCTCGTCGTAATGGTCGGTTAATGGAAATCAAAT
AACAACCTACGGAATACAGTCAGCAGTGTGTCCTTGCACCGCATACACCTTACAGGTGTA
TGTGTGTCTCTGTATGTGTGTGTGTGTGTGTGTGCGTGTGTGTGTGTGTGTGTGTGCGTG
CGTGCATGTCAGCAATGGACTCACAAGTGAAATAGTATCTTTTTTGATAGAGTGATAATG
AAAATAATAACATCCCTGACAAAATATTCATAACAGTAATGATGAATGCCATATTTCTCA
GAAAGATACATCAGAGGCGTCTTGGTTAAAAGAAAACAGTGGCCGGCGTCTCCCACACCC
TCAAATTATCTGCTGCTTTCACATTTCACTGATAGCATAGATGAGAGCTGAGAAAAATGG
ACACACAATTATGCTCACTTGTCGTATATTAATACTGCTTCTTGACATCTTCCATGGACC
CTGAGCTGTCATCTCTTTGTCTGCTTTAATTGAAAATTAATGGTTAGTGCGTTGCCAAGG
CAACAGCGGCAGTGGTGGTGGGTAGTGAGCCACATTCAGACAGACACCAGTGGCATTGTT
TGTCCTGTCTGACCTTGGAAGTCAGGGGAAAAAAAGAAAGAAGAAAGGCAAAGGAGGACA
AAAAACACATTAAAAAGAGAATGGAGAGGTAAGGGTTGAAATGTTGTCCACTGGAGCGAG
GGAGGAAAATAAAATAAAGTTATTGTGGCGTGGTTTTGGCCAGGTAGACAGAAAGAAAAC
TGTGCTAAGGTGACTGAGGAGGGGACTGAAGATATGATGTCAAAATGCCAAATGGGGAGA
ATTATGTTTGAGTACGAAAGCAGAAAAAGGCCTGGTGATTCTTCTCTGGAGCGACAGGAT
TACCTTTGTGCTGATGGAGTCAGAGGGCACTTTATGGCCCCGTAATCATCTGGACACAGG
TGTGGGAGTGTGAAAGACAGAGATTGTGTGAGTGTGTATAGAGGTGTGCGTGGTCAtgtt
ggtcctaatgtttacaaatccatcagcgtggac
>NODE_76_length_950_cov_19.422106
TTCAGCCCCAGGGTCATTATTTAAAAAGTGACAGAGACTCCAGTGAGTGAACGTGAGAGA
GGGAGGAAGGAGGGAGGGTGAGGAAGAAAGAGGGAGAGGAGAGAGTGAGAACAGTGCTCG
GGAAAGAAGGGAGAAGGAGGGGCGGAGGGTGAGGGGCTCAGTTGTGCAGGTGTATTGTCC
AGCGGAGGGAGAGGGTGCTGGGAGACAAATGAATCCAGCAGGCATTTGGTACACACCGGA
GATTGCTTATCGATCCAGATCGCAGTATTCAGGCCGGCCTGAGAGAGGGCTGAGAATTTT
CTGAGGGAGTTAATAACCTGGCAGCTCAGCTGTCTTGTCCAATTCACCAAAGGCAGAGGC
CTAATCAGGGCTGGATTCCTTTTTCTGTCTGAGGAGGGGGCTCCGGCCCTCCACCCTCTC
TTTCAGCTTTGGCCGCTTTCTCTGTCTCTCCATCTCTCCAGCCTTCCTCTCATCCCTCCC
TCCCTCCACGGCCCCTCACTTCCACTCCATCGGAGCTCTGAAAGTGATTGAAATGACAGC
CTATAGAAAGAGGCTAATCAAATTGTTTATTATCAGTCTGAATCAATATGTATGGATTGT
TAAAACATCAAAGTCAGCCCCTGGAAAAGTAATAGTCGCCGGCTGGCAGCAGCTGCTCAG
CCAAGGCTGGGTCCCTGGGAGCCTCGCTCCATTTAAAGCGACTTTCACTCTTACTTAAGT
CCTGATGACCCGACGAGGTCAGTTGGCTGAAGGGGATGTACATGGCTGTTCTACAGCGCG
GCTGCATAAAACCCCTCTAAACTTCCCTCCAGCTACTCAAATACACGTCTATTCTGCCCG
ACTGATAAACAATCCATCAACAAAATAAATGAGCCACCATGGTACTGAGATAAAGACCAT
CGCTCACCTACTGTGCTCCAAGCAATATTTTGGACCACTGGTCACTGGTTCCCTCAAATT
CAATATTTTGCACCCATCCTCTCCTTTGAATCCAACTCTTCTTTCTTCAGGACACCAGTC
TGGATTGcaaatgaggtcaggctgatgaatgagtcagctgaagggatcaaattggtttga
gatggacattgtag
>NODE_77_length_920_cov_13.242392
GTGTGATGGGGGTGTTATCAAGGTGGTGGGCTCTCCAAAGAGGCTGATTGAGATGCAAAT
GGAGGACATAACTCAGAGGTAATGCAGACCTGAGCACCCTTTGCCTCGTCCGTTCTTGCT
CACCTCACTCTCTCATCGCTCCCCATTTACTCCAGCATAGGAGGAGGGACTGTTATTGTC
TCAGGATAAAGTTAGATATTTATCATCGGAAGAGAGAAATGCACTCTTCGGGCGAGGGCC
GAGTAGGATAAGACACTGTGAGTATGTAAATTAATTGTGGTATTCATTAACTTAAACAAT
AAAACCCAACACTACCAGGGAAGTGCACATACTCCTCTATTTGGCCACATTAACACTGAC
ACACTTAAAGATACCAATATCTGGTTCTTAGAAAGAACAGATGGACACATAAGTGCGAGG
GACTCTGGGCTTGCCAGTAGAAAGGTGGAATGAAAAGGGGAGGAGGAGGGGAGGAGTAAT
TGCACAGTCCTTTGCTGAATTGTTCTGTGGATGCAAATTTAAATCCCTCCTATTATTTTA
ATAATCTGCCTTTTACTGCTTGTGCTCGGATCATTTGTTTGCAAACCAGGTTATTTGGAG
AGGGAGGCTCGGGGGTAATTTCATGCTTTGGAGCATTTATATCTATAACTTAATGAGGAG
AGGGCCTGTTGTTTCCTGGTAATACACTGCTAGAGGGGAGCAAACTTTTTATTCTCCGTT
TAGGGTACTGTTAGAGGGCAATAACGTGGGATTACTCTGATGGAATTAAGGAGCAAACTG
AGGAGAGACCTAATGCAGCTTCTGGTGATGGACCAAACTTAATACTGATGTTTTATTTAG
GGTTTTTTAGGTTCATGGGATGTACCATAGGAGATGGGCTATCCCATTTGCCCATCACAA
TAAGCTTACACAGATTTCTTCAGATTTAAGCATCCTGCTGCCCCGCATGCAGCCTGCTAA
GTGCCCTCAGTTTGTCTTTACCCTTATGTATGTTTTCTTTTCTTTCCCAGTGATCTAAAC
TTctgaaaatcttcatgcaacatgttgtccgcacagcgctttat
>NODE_78_length_719_cov_15.372740
TACATGATTTTGCATGCAGGCATGATTTTTACATTTGTGCTGAATTATATCAACAAAGTA
TGTGGTGGTGTAATGTACAGCACCGGTATACAGACTGCATGTTTGTGTTATGCTGTGTTT
TCATAACTGGGGTCAGACACATGCAGCCCACCCAGTCTGTTAAAGGGCCTTTGTAACTAA
AACATCATACACATCCTGTGTTGCCTTTTAATACCTATTAGGCTACTCAGGCTCATATAT
TTTTTCATTTTTTCCTGCATAATGTTAATGAAAGTCATTTTTCAGACATTACAAGTGCAA
TGATTTGCAGTTAACCCATGCAAACAAGAGAAATAGTGGGCAAACTGTTGTGACATTCAT
TGTATATAATGAAATCTTAATATGGTGCATATTTAAGTGAAAGGTTAGCAACATAAAGGG
CAAATGGATTGCCTGGCAATGAATTTTAAGCAGCTATTGATTTTACACTACAAGCTACCT
CTTCCCTGAATGATAATTTTGAAATGGCACACTGCTTATCTTAAAGCTGATCTGACACAA
CAGGACACCAGAAATACACCGAATATTAAGGCAAATACAGACGGATAAGTAACGCTCTTG
TAGATGATGCACCACTCTCATTCCACTTAACGAGAATACATAATAAGTGCTGATGTGCTC
TCCAAAATTGAGCAGATGCGAATACATCTAAGGGCAAACGGATAGCTGTGATAAAAATTT
CTCAAGGGAAAAAGTAAGACTATGAAAAGTTTGACACCTAGTTTCATATAATGTATCTAC
CAAGTAAGGTGAGCGAAGCTAAAAACCTTAATAGCTGTGCTGACTGAAActaggcactaa
tctcaatcagttgctgtctatta
>NODE_79_length_565_cov_12.469027
ATCATGTGCACTGGAAAGATTTGTGTATCCTAAACCTCCAGAACATAATCATGACATTAT
AAAATCAGCCTGAATAGTTACCTCAGGCCCGCAGACCCAGCCTTCTGTCGGCCGTGCTCA
CTCAGCCTGTGTTTGAGTGTCAGCCAAGTCAGCTATGGCTGCTCCAGAGAGCCTGAAGTC
TGTTGGGGAGACGGGACATTCCAAACAGCATAACTCATTCTTTACACCATCTCTGCTGCC
ATTAGTTAATTATATGCAGGTGTTTTCCTTTCTCAGGTTTTTTGTTGTAGATCTAATAAA
AATGTAACCATAAGTACATAAAGCCAGAAAGACAGCGAAAAGGAAAGGGGGAGACAGTGT
GGAGGAAGTGGCTGAATTTGCTGTGTGAAGCAAATTACTGCCCCCATGTAGATTCATCAG
TTCTCCCTGCTGGATTAAGGAAGGGCCTTTCTAATGAAGTTCGCCCCGTCAAAATGAAGG
GACTAATTCTGATTTAGCTGAGGTAATGAACTTCCCCTCTCCTAGTGAGAGCAGCACCAT
GGGGTGAGGAAAGAGGGGTGGTTGTGGAGGGGGGGAGGTGTGGGGGCAAAGGAGAGTGGC
AGCAAGAGAGAGAGGGAGACAGGACGGAGATGAGACAGGAGAGAGACATGCAACGAGGAC
AGATAGAGCTAGAAGGGAGAGCGAAAGCAAGGTGGAGAATGAGAAAAAa
>NODE_80_length_294_cov_4.071429
ATGGCGGAGGAACGCAAACACTAAAAATAAAAAGAGACACCAAACACGTCGAACAAAGTC
TGTAGATCTGCACCCTCTGAGGTAAAAGGTTCATCCTAATCAGGCAGCACTGCACCCACA
AACCTCTCTCCCTCTCTCCCCCCCGCTCTCTTCTCCCCTCCCCTGCACATGCGCTTGATT
GATGGCCTTATTAACTGGAGTTCTTGTAAGTGTGACCGAGCTGATTAAAATGCATATGTT
TGGAATAATACACCGTTTAAGCCTCCCGGGTCGGGGCGAAACCACAAGGCAGATTTATGT
AAACTATCAGCCGGTGTCTTTAAGCCTGATAGGGACACAGGTCATGCAGGAAAATGGCTC
AGGTTGGTGCGTAATAAAACCGCGCCGTAAAAATCAAGATGAacggatcggtgtgactga
atattcaaaacctgcagt
>NODE_102_length_971_cov_11.908342
GTTGGAGAAATACATACACAACATGGGGGCATTTTACAAGCGCAATTAGGAGGAAAACTG
AGATTGTTTTGCAAGCGGCGGACTGCATATGCATTGTGCGGTGAGTCAGTCCATTTAGCT
GCTGGACTGGAATGGTCCTGTTCAGTTTGACAGATCAGAAGAGGAAAAAATATCTCAACA
CCATGAAAACCAAAGGCTTAGCAATGAGCAAATCAGCCCTTTGTCTTGTTCAATTCAAAT
CAAAGGATAACCAGGAATGTTTGTTTGACAACAGCATTTACAATGCATTGTTCTGAAGCC
CAGAGCCTCCCAAACAAAGACAGATAGGCTTTAAACAAGTCATTTAATTAGCACCGGATC
CCCAGCTTTGGCTGCGCCAACCAATTATACATTCCTGAGGCATGTGCAGGTCCTATTTCA
CAGGAGCGAGAGGCAGATCCTCTCCAGCCCTGTCTCTTACAGTACATCTCTCCCCTTCCA
TTTAAGAGAAGGTAAATAGCCCAGACAGACAGCTTCATTAGCCAGCGTCTGAAGAGCGCG
GGGCCGATTGTCGCTTAAATAGTGCGCTTTTACTGCAGGCCCAGCCAGCGACCTCCGATC
AATTACAGCTGACATTATTGTTTGTCGGGAGCTTTTTTCCTGGACAGAGGGAGTAAAAAA
CGAGATCAGGCCTGAGCTTTGGCTGGAAATGTAATCTTCCCCCTCTCTTTGGTTCTTTCG
CTCCACAAACAATAAATCATTCAGTTGAAGAGATAATAAAGTGCCAAGTAGGAGCTAGTT
TAATTTTTGTCAGGGGAAATCTGTCCACAACAGAGTTAAGGGTAAGGGGCTGGCTGCTTT
CTTCATACCATTTTCAATGACAATGGCTTAGTTCCTTTTTTTCTTATTTCCCTCTGTAGG
GTTAGATGGGCAGAGAGGCTGAAGTTGTGTTTCGATGAAGATTAACTGCAGCACAAATCA
CTGCAAGTTATCATTTTTTTGTCATCAAAATAAATTACTGCTCTCTTTTTAATCATTTTA
AAAACATTCAATCTTTTttttttttgggtgggggctgtgtgtgtgtgtgtgattctttta
agtaacagacctaccgtcagccgtgcggtttggtt
>NODE_103_length_145_cov_41.717243
ATTTCACAAAGACAGTACACCACGAGGATGATTTTTAATTAGAACCAGAATCAGTAAAAA
GAATGGGGCATGGAGACAATAAAATGAGGAATGCATTCATCCATGGGATGATTCTTATTT
AAGATCTGTGCCAATGTGCTAACAGCATTAATGAAGTTATAAAGAATTATGAGGGGAAAT
CAAATTTGCCTCGCCACTTGAGCGCCACTAAAATGCCAAACAATAAACTACCAGATTGCA
AATTAGATCAGTAAAAATATCAAACACATTGCGGTGCAGGAAAATCCAT
>NODE_104_length_439_cov_25.938496
CATTAATGAAGTTATAAAGAATTATGAGGGGAAATCAAATTTGCCTCGCCACTTGAGCGC
CACTAAAATGCCAAACAATAAACTACCAGATTGCAAATTAGATCAGTAAAAATATCAAAC
ACATTGCGGTGCAGGAAAATCCATAATTGCATTTAGTGCCTGGCCTCTCCTGGGGGAAGA
GACACTAAAGATCATCAGCAGGCTACATGGGAGCCGCTATTGACAGAGCGGTAAAAATCG
ACAGGCTAACTAAATAAACACTCCAGGCTCCATTAAATATTCAACGGCTGAGATTTGACA
GTCTAGCGTGCCTGCCTCTCCCCATCGCCTCCATTGGCTTCTCTCTGCAGCACATCTTCC
TCCCTGTCTCCCCTCCTCCTGCACACCTCCCCCTCCTCCTCCCCTCCTCTCTTCCCCCTC
CTCTCCACTGTGACTCCTGACAGCAATAAATGATGCGGTGCCTGAGGGCGCTGCTCCAGT
GGGAGACCTGGGAGGATAGAGCAGGAGAGCAAAAGAAATAAAGGGGAGACAGCCTATGAC
CAATGGCTATTAACCAAGGACTGAGACAGGGCCCTATGACATc
>NODE_105_length_383_cov_1.718016
CACACGTGAGGACTGGCAAAAAATTTGATATTTTATGGGAGTTGGACATGCATGTGGCAA
AATGGCTCAACAGCGCCACCTGCAATGTTGCAACGCATGGAACAACCACCACGAGCCGCA
GTTTTCACCTACATCTAAGAAATTTGGCATACACATAAAGCATATCAAACCGCACAAAAA
AGTCAATGACAGCCATACTGTAAAACAAACAGGAAGTCCGCCATTTTGCATTAACGGTGA
CATTTTTGGAATGAACTCCTTCTAGGGGGTAATTCCCACAAAGCTCAAATTTGGCCAGTA
TGTACAACAGACCTTGTTGATGAAAAGTTATCAAAATTTTCTGCACTACTCAAAGGGCGT
GGCCGTGGCGACCCTCTGAATTTGGATCCTTCGCCATGACAGAGGAAGTGCTGTGTAACT
CCTCTGTACATGCTCCAATCTGCCTCAAACTTCACATCTTTGAACACAGTGTGTCCCTGA
TCACATCCATAtgcaaatgtccattcacagtcatagcgccacctgct
>NODE_106_length_502_cov_17.187250
CTATTAATCTGCTACCGCCATGCATACATACGTGTGCGTGCGTGTGTTTCTGTGTGTGTG
AATAAAGGAATCGGTGTGAGCATGCGGAAGAGACTGTGTAAAAGGTTATGTTTAGCGTAT
GCGATAACATTTTTGCCATGTCTATGTTTCTGCGTACTTGTTTGCATGTGTGTGTTTGTG
TGTAAATGTGCTCCAAATCCAGATCGGGCACACATACGAACGTGTACACGCACCACTCTG
CCATCCGCCAACAACAGCCGGCGCTGAAGGGAGCTGAAGGGTGCTTGGAAATTAAGGTTA
TTACACAAATTGAGCCATATGGTCTAAATATTTCAGAGCTGAAATTTACTAGGCAATAAA
AATGGCCCCTACCTCGGTAATGGTGTAAATTACAGCTTAACCACCAGCGCTAATGATGTC
CTTCTGTACGCCCCGTAACCAACCGTACATGAAGGACACATTGTTTAAAAAATACCCCAG
GAAAAGCGAAAGAGAGCGAGAGAGGGAGAAAGAGGAAAAGGGAATAAGGGATGCGGATGG
AGGGATGAACAGAGGTAAGGAGGAACTGAAAGAGGTGAAGAAAGTGGAGAGTGAGGAAAC
AACAGTGAGGAAGAAAGAGAGAAGGAGAGAGAGAAAAAGAGAGTGa
>NODE_107_length_524_cov_18.295801
CTTTTTATCTCCTTCTACTCGTTTAGTTCAGGCAGCCCCCCTCCCTTACCTCCCCTCCCT
CTACCTCTCACGGTTGCCCCATTTCACCCCTCCTCCCTTCCTCTTTACCCATCCCCTCCC
TATTTTTTCCTTCCTCTCCCCCCCACCTCCCACTATCTCACCCTCTCTCGCTCTATCACT
TTCTCACTAGATTACCCCATCTCTCCCTCTCTCTCCCAGCCTCACCTACTCGATATTCCA
GCCTTGTTCTCCTGCAGTCTCCAGCACAACTTTCTGACCCACTTCCTCTCTCCTCCCTGG
CCCCCTGATCAAAGCCTGCAGGACGGCATCGCCTTGGGCAGAGGAGAGGGAGCGCGAGAT
GGGGGGATGAAGGGATCCGAGCTGGGAGAAGAGAGGAAGAGACAGATAGAGAAAGGATAG
AGCGGCACGGGGAGAGGGAACAGAGAGATCACAAGGACAGGAAGAGGAGCCAGGTGCCCT
CTCAGCCCAAGGACAAAAGCTCTTCCTGGCTGATCACACACACACACACACACACACACA
CACACACTCACACACTGAGTCCTGTCAGCGCCGTCATTTCTGGTCGTGTATGTTATGTGT
GATGACGGCGCTGACATTAATGTGTTGTGATAAAAAATATctttttttttctgcagctcg
aatcccca
>NODE_108_length_794_cov_11.769522
AGCTACGATAGATCCCCCAGATAACACGTGAAGATGTCAATATTGTGTTAGAAGCCAGTG
TTTTCCTATATACCCCTACATCATTATCAGAATGACAATAGGTTTGGTTTCTGTTTTGGA
CAGGAGTCTATTTTTACCCTACACTGTAAGCTTCTGCTCCTGATTATGCTCTTTTTTTTC
ACTGACTGTAGCCTGTCATGTAGATCATTGGACTTCTATTGTCCCTCCTCCCTTTCCAAT
GGGAGCAGAGAGGATGAGTGTTGTCATTACAGACAAGCAAGCAAGGTGAACCTTTCCTAG
ACTGGGGACCTTTTCCTGGTACACAGAATTGGAACAGCCCCTCATTGCACCTCCCCATAA
TCCCTGGCATTTTGTTTTGATGCACCACAGCATGAAAATGAGAGAATATGGCAATGTTAT
GGCATTTGAAGTCAATATGTATTATAAAATCAATCTAGATGAAGATCTGCCCATCCCTCT
AATTAGACGGGGTGACTGGAGATTGATTTTTAATTGCAAAAGTAATTACATGGAGCAGAT
AGCCAGTGACATTTGATTATCTAGGTGATTGATTAAAAGGCCTGGCTGCTGGGGCAGACT
GTCAGCCAGCTGAATCCAGACAAAAGAGAAAATTAAAAAAGTTGTCCCGTTTGTAATCAC
GAATTTCAAGGGTGAAATTACAAAGCCAAACATCCCCTTGGAGAAGCCCAGCATCCTTCC
ACTTTGCGCCTGTCTGCCCTCCTATCTCACCCCTGCCGTCACAACACCCACAACGCAAGA
CCTCTGTGACACGCTAAAAAGGGGAAAACAATGATGTGAAAAATGAATTGAGGAATTGTT
CTGTTACAGATAGCCTGGCGCGTAAATGACGGCTGCATATATCTGCTTAGCAGCCTTGTC
ACATCATCAtaggcagtaagaaaagcaggatagggaga
>NODE_109_length_315_cov_4.149206
AAGTCAAAACATGTTTGTAAACATTTTCTGTGACAATCTGCAGGAGTGCTGTTTTTATGC
TCTCAAACAGCGTTTCATGCGCTGAAAAGGCCACTTTGGCCAAACGGTGTCTCCTCTCAG
TTTCTTCACACAGTGTCACCTTGAAACAGCTTTTGCCTTCATATTTATCATATTTGAACA
CATTGTGAAGTCAAAACATGTTTGTAAACATTGTCATTTGAAATCAAAACATGTTTGTAA
ACATTGTCTTCAAAAGTCAAAACATGTTTGTAAACATTACATCCTAAGTCAAAACATGTT
TGTAAACATTCTGCATTGAAATCAAAACATGTTTGTAAACATTGTCTTCAAAAGTCAAAA
CATGTTTGTAAACATTACATCCTAAGTCAAAACATGTTTGTAAACATTTTCTGTGACAAT
CTGCAGGAGTGCTGTTTTTATGCTCTCAAACAGCGTTTC
>NODE_110_length_714_cov_25.581232
GTAATCTGGCCTGTTGGACTTTAGGCCAGTGGGTAGGGATGACAACAGGGGGGTGAGTGG
GTTAGAAGATGCTGTGTGTGTGTGTGTTTTTATGTCACACAGTGGGTCTTTCGGAGTTTG
ACACAGAGACATCCTGTGGCAGCAGAGACGGAAACGAGTTCTGATCCTCGATGCCCTGAC
CGACTTCTCATCTGACCCTCCGTTGCTCCTCAGACCTCCCTTCCCATGCTCGCCCTCTTA
CCCTTTTCACCCTGCTCCTCCCTCTCTTACTCGTCCTTTACCCTATCCCCCCTCATCACT
GTTCTTCCTTGCTCGCCCTTTCTCGCCCCTCCTTCCTGTAGTCTGTGTTTGTGTTGGGAA
GATTAAGCTGCTCTGACAAAGCTGTGTTTACAAATATGCAGGCAGAGAAACAGGCCAAGC
GACGCTGAATAGGAATAGAATACAAATTGCTTTTTTATCTCTCTTAGGGCCAGGGCGAGA
GAAAATGTGTTTGCGATTGTTGCTCCTCCGCCTGTGAAGGATAAAGCCTCAGTACTGGGT
TTGGGCTCCCTGTTAGCATTCATTCTATCCTCTCCTCTCTCTGTCTCTCTCTCTGTGTCT
CTCTGTCCTCCCACTCTCTTTCTTCCCCCCATGCTCTTTCTCCTCTTTGTCTACTCCACA
GGCTCTGTCTCTTTCTCCCCAGCAGGAATTTTTTTTTTCTCGCTGTTTCCTTGGTAATCA
TATCTCCTCTCCTCTCCTTTCTTCTTTCCTCCCTGACTCTCTCATGTCTCCTTGATGTGT
GCTCCTCTCTCCTCTATATGTGCAGTACTCCCTCTCCCCCTCACCTCATTCTCTCAATAA
TTTTCTCTGCCCCCCCCc
>NODE_111_length_470_cov_2.451064
CCAGAGCTAGAAGGAAAGAAAACAGAGGAAAAATTAGACATGTCTAAAAAAATGTGTGTG
CACAAAGGAAAATAACTTAAAAAATAGCAGAGTGAGGCCATGCCGTTTTGGCACTAATGG
AATGACAAAGGTAAATGATAAATGAATTAAAATTTATGCGGATGAAGCCCTTGGTCTGTC
TGTAACTCAGTCATGACCTTTAACCTACATTATCTCAGGAGGAGATGACACAGACCTGGC
CTGCTGAACCACCTGCTGCTCAGCAAAGAAAAGAGAGCCTCCTGCTGGACATTTAAATTT
ACTGCAGTCTAAAACCCCATACTTCCTGCTCTCTGTGTGTTAGGAAGAGAGTCTGGGTAA
AATATGCAAATTAGGCACACACATTCTCCCCAAACCCGGACCTTATCAACAATATTAAAC
GAACTCAACTTAATAAAAACCCTTAAAACACCAAATACAACCTTCAACAAACAAGAGGAC
GCAATTTTGAAGAAAAAATGTTTTATTGAAAAAAaagtttgaaacacaaaaccgtgactg
tggatgcaggtaataacctttaacacccgatgtacaaagtcagttctgaatgacaggtag
tatcactctgacca
>NODE_117_length_485_cov_16.781443
GTCGCCATACTTTTTTTTAAAGCTAAAATGAGTATCAGTGGGGATTAATATGCATTAATT
AAATTGACTCTGTTTCCTTTAATGAGAGGGAAAGGATTTGATGTTAATGCTGTTGATCTC
ACGGAGGCTTCAATCCACCTAATTAACCAGTATTTCTGCAACACACTAAAATAATCAATA
AAAAAGAAGAAGATTTTTCATCACTGCTACGGATACTGTGCTCAGATATTCAGATAATTG
AAACACATCACATGCTAGCTCACCTTAGCAATGACAGAAGTAGGGTTTTTTCACTTTGGA
TGTTTCATTCTTTTTTTTTTAGGGTGGAATAATTAAAATGGCTGTTTTATCTGAGCTTTT
AGTCATAGTGTGGCTGCACTCACTGTTGCATCTGTGTGCTGTGCAGAGATAGAGCGTCTG
TGGAGGGCCAGGGAGCAGACTCCAGAGATCCATCCATCTCAATCTGAGGCTACAGCTGAC
ACCTTACAAAGAGGTACAATTAATAAGGGCATTATCCAGCAGTAGGCAACAATAGAGTCC
TAACGCAGAGACACCAACCTCAGGAGGCCCGGAGAGGAGAGAAAGGGAGCGTGTGTGTTT
ATGGGTGGGGGAAGGGCTGGCCAAAGTGC
>NODE_118_length_757_cov_18.770145
AAGTTTAGCTGCTATACACGGCGCTGCAGAGATCAATAAGTTTGCCCAGAGTGCGAGATA
TCTTCGCTCAGCTATTAGAGGAGTTTTGTCACTTAATACGAGACAAGAAATGTTTTCGAG
AGTAAACTTTTTTTGTTGTTTTTTTTTTTCTCTCCTCCAGCTTTGAAGCGAAACTCCTTC
TGTTTGTGAGCGTTCCTCCTTCTGAAGTTCGTATTCCCAGGAAGTATAATAAACTGTCAC
GCCTGCACACACTGTAAAGAGACGCACTTTCAACTCGAATCTCACACACACACACACACA
CACACACACACACACGAGCCACTTGCTAATCATGCGGCGCACACATGGCAACAAACTTCT
GGATGATAATGATGCAATCCCCGTGTCAACTCGCCCCTCAAGTATAGCGAGCGATAAAAA
AAACAGTGGCTGCAAAGGAGAGGTGTGTCTCTCCGTATGAAAATCCAATGCAAATAAGCT
TTCACCCCCGTGGTACTTGAACTGTTTTCTCTTTGATAACCCAATTATTGTCTCAAGAGC
TGTGTCAATTGCTCTAGCGATCTCTTCTTGAACAAATCACTCCCCTAACCTCGAGCACTT
TCGATTTGATTCTGCCATTTTTTGACAGTTCAAAGTAATCAGAGGAGGCCTCGGCTGAGG
ACGAGGATTGATTTTGTGTTCTCGCTTATCATGCTAATTCCCTGAAAATCAGCCTTTTTC
ATCCCCCTCCGCCTGATTACCACTCTTGGAAAAAGGCCCCTGAACTGTGTTTCTCTCCCC
AGTGCTGCTGTCATGCAACCCCCACAACCCTCTGTTCTCGTCCCCTCGCAGCGGCGGTGG
CAGCGGCGGCCAGCCGGCCTCCGAGTCCTCGCCGGTCCTTGTGTTGGTTAgacccaataa
a
>NODE_119_length_874_cov_11.545767
AACATCACATGGGGCTGACGTGGTGTGCAGCAAAAGGATGGCGCAGGGGAAGGCGGTAGT
GGTGGACAGTGATTGGTTGATTTGGTTGGTCAGGTGACTGAAGGGGGTTATGGACAGTCG
AGTTGAGTCAGATCACATGATGAGGGTTTGCAGCTATAACGTCAGGAGGTTCCATCAGGA
AAGTATGGAAGCCTGACAGGTTTTAGCTTTTGGTGGACACTGGACAGAACACCCACCCCG
AACCCCGCAGACCCACAAACACACACACACCGAAACAGACACACGATAACACACACACAC
ACACACACACTTACCCACAGGTACCATTATTTTGCATAGACACACAAATAAACACACAGG
TTTGTTAACTCTTGCGCACACTCACGACAAACACACACGCGCGCACACACACACGCCTCG
ACTCACACAAACACACATTCAGTCCCACCCCCAGACTTGCGATGTGTTACTGTGATGATG
CAGAGTGTGGTGGAAGGTGAAGAATAAGACAACGGAAGACAGGTGATGCTAAAATGAACA
TTTATAATGACTGCTGTTGCTGTCGCAAAATAAGAATCCTTAAAAAAAGACCTCATATAT
ATTAGCACTAGATTGCCCACTTCACTGGTAATCCACAAGTCAAGAAACACAACTCACTAG
GTTTTTTTTCTCTTTACAAACACAATGCTACAATTACATTAAATATTCAATAATCTTTAA
GTCAGTTAATGAATGTTGTTAAAAGCAACCACTAAGATACTAAAAAATAAAAACAAAAAC
AATAATAATATTAATTCACCTTTTTCCAGTCGTTCCCTTTTTCTTGTTGCGTTGTTATTT
ATTAATAGTATAATAATAATAGTCTGAGAAATAAATAGCTCATGTGGTGTTCTCAGGGCA
ATGGGGCAGGCAGCATAAATCAAGAGTGGAGCTCAGAGCAATGCattgaaatggtggagt
ctgacctcgcactgttttaatactttcaacacggtctctgatgcagcggcggaaatgt
>NODE_120_length_415_cov_1.373494
CATATACCCACACAGATGCATTATCATAAAGAAGAGGCCTGCAATTACTTATCATGGGAG
AAAAAGAGTTTCAAGCCTCGAGCCAGACGAAGATGGAAGCCCTGTGGTATTGTAAACACC
TAGATCGGGAAGCTATTTGAATGGAGCCCATCTGAGTATTGGGGTAAATTAGGTATTAAT
TCTGTGCAATGGGACTTGCATAGCAAGTCACGTTGACGGCGGCTGGCGACGAAATTAACA
AAATAATGAGATTTCCACAAAGAGAAAGGGCAAAAGAAGCGGATGGAGGGGACAGATGAA
GGAGAAAGCAGTGAGACGGACAGGAAGAAAGATGAAAAAAACGGGGGGGAAAAAAGAAAG
ATGTCATTTTAGAAGCGAAGGGAAGATAGGTGTGGAAAATGAGGAGGTAAATGCAGTGAG
AGAAAGGGCAGGAAGGGAGTCATAAACCGCATTTATAAACACGTCTCtatagtaaccaac
tggtaatttcactagtgggagcacaggggaggaggaaggggggacaaactgggccaccat
ttaccagcattgctagaat
>NODE_121_length_865_cov_13.112139
GTTCACAGTGATAAAACTAGCCTGTCCATAAATTTGTAGTAAGTGAAGTGTACGAGAAGT
TTTGCATGGCTTGTTACCCTAAAAAATAAAAATGCAATTGGGGGTTATTCAGTAATTTGT
TCAGTATGTTAGTAAAACTTTGCTTTTCTACATTTTTTCCTGAGGAACAGCTTAGAGAAA
TACCACAGCTTTTACTGTGGAAGAGAAAACAGCTGAGCTATTTCAGATATATCCCTGACA
CAGATATAAGTAAAAAAACAAAAAAAGACAACAACAAGAAAATGTCAATAACCCTTTTGC
TTCATTTCACTGTAAATCACCTGCCAATAAAAGACTCCAACCACCTTGTTTGATCTACCA
TGCACTAAACAGTAATTTTATGGCCTTCTTTGCTTCTCTCACTGAAGTTTTCGGTTCAAC
TCCTCACCACCCACTAGCCCTTACCCAGGGTGCCTGTGCAGAGGCAGTTGTGAGTCCGGG
GAGGTGGCTTAGTTTGGTGGCTGTCCAGAATCTGTTGCACTAGCTGCTCCACTGAGAAGC
CAGAGCTGCTGTTCCCATTGCTGCAAGTCCACTTGATGCCATGAACTGCCGGGAGAGAGG
AGGAGACAGAGATGTCAGCCAGCCCAACAGACCACCAGCCACGCCAACCCCCCGCCCCAC
CCACTGCCCTCTCTGTCTGCCTGCCAGCATGCCTTATCCTGCTCACTGGACAACTCTCTA
CAAAAGTGCTAAAACAGAGAAATTAAGATTTCTGTTTTTCCCTGAAGGGAAACAAACAAT
CCATGGATCCCATGAGTAAAATGCTAATATGGTTTAATTAGTACAATTTAAGTGGCATTA
TCATTAGTTTTATACGTATTCTGATAATGCGTAATCACAACACTCATGTTTTCATAACAA
AATATAAACTTCATTTTTCCTTTGCGCCTTGTTTTCTTTCCTTAGTTCAATATTGAATAG
TTGCTCTTCTGTTGTAACCCTTAACCCTAATGTCAAGccatctgtattg
>NODE_122_length_628_cov_13.097134
GCCCGTGCGGGTGGTGCGGCGAGTGCACGGCGTAGGGGAATAAAGGTGGGTTGTTCTCGT
TCCCTTTGTCGTTGGCCTCCCTTAAAATCAAGGAATCCACGAGAAAAGACCTCGGCATGG
TTGCAAACTTGTTGCTCGGCGCGGTTCAAGTCGAAGCCGGTGCGTACTGCGGCTGTGTTC
AGTGTGTGTGCTCTCCTCGGGACGGTGGACAGCGAAGTGGTGCTGAAGGCGCACAGCCGC
TCCTTAAATAGGCGCCGTGGACTCGGTTCGGCCATGTGACGGTTACGCTGTAAGCGGCCA
AGAGCTCTCAATAGGGTTTTGTGCCTTTCTCTCGGCATTCCCACTGCACGCTTCCCCATT
ATTTCACTTGTTAACTAAATGAACTGCATAATGTAGTCTATTCTTGTCAGCCCCACCCAC
GCCGCAAGAGGCGGCACTGCCCATTCTCCCTTTTATCATCACTCTCATTTTATCATAGAG
AAGAGCTTAAATTTGCGAGAGAAAACGTTTCTGTCACATTTGGAAAGGCTAGTGCGTATT
CAAGTTCTGTCTTAGACACGAAGCAGCCTTTGACTTAAACTGTATCCAAGACGAGAAGCA
GAAATGCTGCTGCTCCACATTTATTGCATTTAAAGAGCAGCAGGTAAATTACACAATCAT
TCCCCTTCGTTTGTTTTCCCATCACAGGCCCATGATGCCTCCAGTCGGTGACATCCTGAC
AGGATAAATCCAGCACAAAcgctttgctccatttctctgtattgccaaccca
>NODE_123_length_1048_cov_21.750954
TCTCTCTCTCTCTCTCTCCCCACTCCAGTTCCACCAGGTTAGAAGAGTGATGACCATCCT
GTTCCTTACTATGGTTATTTCATACTTCAGTTGCATGAGAGCTGCGCCCCTGAGAGATGC
CCCGGGCATGCGGGGCCATCGGACGGAAGGCTACTTGGGCGCTGCTGCGACGGCCGCACG
AGGCCACGGGACTCCACAGAGTGGCGGCGGGCCAGGCCAGCGTGGGGAGCTGCCCTCACT
CACAGACACATTTGAGCAGGTGATAGAGGAGCTGCTGGAGGTGGAGGGCGAGGCGGCACA
ACTGGGACGGGGGGCTGATAAGAGCCAGGGAGGTGGGGGCCCGTCTTCTGTGGTCGCCTC
AGAGAGCAAGGATGTCGACCTGTACGATTCGCGGGTGATGATCAGCAACCAAGTGCCTTT
GGAGCCGCCGTTGCTCTTTCTTCTGGAGGAATACAAAAACTATCTGGATGCTGCTAATAT
GTCCATGAGGGTGCGGCGACACTCCGATCCCTCGCGGCGCGGAGAGCTCAGTGTGTGTGA
CAGTATTAGCCAGTGGGTGACAGCTGTGGATAAAAAGACGGCAATAGACATGTCTGGGCA
GACAGTTACCGTCATGGAAAAGGTCCCTGTCCCCAATGGCCAACTGAAGCAATACTTTTA
TGAGACCAAATGCAACCCCATGGGGTACACAAAGGAGGGCTGCAGAGGAATAGACAAGCG
GCATTATAATTCCCAATGCAGGACAACCCAGTCCTACGTGCGAGCACTTACCATGGATAG
CAAAAAGAAGATTGGCTGGCGGTTTATAAGGATAGACACTTCATGTGTATGCACATTGAC
CATTAAAAGAGGGAGATAGTGTATAAAATGTATAGATTTTATTGAAGAGTTTAAAAAAGA
GAATAAAGAGAAAATATCTATTTGTATATATACATAACAGGGTAAATTATTCCGTCAAAT
GAAAATTTTATGGACTGCATGTAAAAAAAGATGAAGTTTATACAGTAAAAGTGATACTAC
AGTCTATTTATTGAACATATTCATGACCTTGTAAACAATTAAAAAAAATCTGATCAGTCA
TTTGCGCCCAGTTTAAATTACTATATCACATTCCTCCAGACATTGTGATTTGTTTACGTT
GCCAAGAATTAGAAAATGAAGGAAGAAAAAAAAAACACAGGCAAGGAATGAg
>NODE_128_length_436_cov_8.334863
CTTATGGTCCTGGATTTACTTTCAGAGAGCTCGTGGCCACAGATGAGAAAGTTTCGGAAA
CTTTGCAGCAGACAAAATTCTGAAGAAGACAGACTCGTCCACGGGCTCTTTTCATCAGCT
GTCGTCATCGCCTGCTAAGACAAAGCTCCCCTCCTTCCAATTACAATAGTCTGTTAATAT
TATATTGACTAATTTCAGATGAAGTCGGGCGCTGGCACTAATCAGCCTATTATGAAAATC
CCTCCATCAAGATTTTCTGCTTCTCTCGCGCCGTAACTTTTTGTTTGTGTGAACCATATG
TCCCAAATTAATAAAGCCAGGCGGTATACTGAGGCCTCTTCACTCTGTCACCGCTCGTCA
CAGTAGGATTGGCCTCAAACTTATTCTCTCCCTCCCTCTCTGTCTCTTCCTCTCTCCCCC
TCTATCTGCTCTCCCTCTCTCTCTCTCTCTCTCCCTCTCTGTTCTTTCTGTTTTCACGCA
AGTGTCCCAGTTAAGAAATTGCTTACATCCCACTCAGTCTGGGGCTGGATTGAAATTTCC
CATAGGGTATGTACCAATATGCAGAGAGCACACTTCGACA
>NODE_129_length_373_cov_1.477212
GTTATTATTGAAAAGTTAAATTTACTGGTTAGGCTTAAGTCAAATTTAATGGTTAGTTAA
ATGTAATGGTTAGGCTTCAAAGTAGTAATGCAGACTGGTTCTTGTAGAAATCGCTAAGTA
TTTCTTATAACAAAAAGGAAAAGTAATGAAATTATATGTGTTTGTCAGAAGAGGCCCCAG
GACCAAGTTGCAGGCCATCTTCATTAACACATGTGAATGTGATGCAAGATGAAGGTGGGA
AATACACAACACAAACATAACTGTAGTCTGTAGGTATAAAACAATTTTTAATTCTCAATA
TTCAATGCAGGTGAATCTGTAGTAGCAGAGACAGCACAGGGAGTTGAAGATATTCAGGGA
GATGACGATACACAGGGAGAAGGAGAACGAGAGATGCAGGGAGATGGAGAACAAGAGACA
CAGGGAGATGGAGAGACGCAGAGAGATGGAGAGATgcagagagatggacagatgcagcgg
gataaaggcactcggggacacagaagtgaagagcttg
>NODE_130_length_685_cov_21.108028
GTATCTATTTTAAGGGGATTTGGGGCTGCTGCTCAGCATTTCAGCCTTTGCTGACTCTTG
GTGTCGGTTCACTCTCCTCGCAGGTGGATGCTTACGGAAACATCCTCCTCACCACACTGG
AGATGAACAACGAAGTGATGCCTTCTGACGTGGGGAGCAGCGTCAGTGACTCTCGGAATT
CGGTCATGTCCTTTGACAGCTCCGGGGTCCAATTCAGGAAGCCCATGGCGCCCCGAGATG
GCTTCAGCCACCACTCGCTGGATCGCAGTGCCATGCGGAGCCGGGCCAACTGTCGGCTAC
GACGACGCTCCTCCAAGCTCAAGTTGAAAATCCCAAACCTGTCAGATGTTAGCACCATTG
ACAAGTGGTCCCGGGTCATTTTCCCTATCACCTTTGGATTTTTCAACCTAATCTACTGGT
TGTACTATGTGAATTGATGTGCATCCCACTAGGAATCATGGGCCATATTTTGAGAGCACA
TTAAATTGGCTTTGATACAGTTCCAAAATATGTATACACATATACAAGTTGAACATATGT
ATATGCATATTTCTATATATTATATTTATATATACACACGTGTGAAATCTGAAGGACCTT
TCTGCTGTACAAAGTATTAATAGGATGACTTGAATGTTTAAGAATAATTGTGAGAGAAGA
ATTTCAAGGCTTTGAGTTTCTTTTTCCTCCTGAAACAGACAAACAAACAAACAAACAAAC
AAACAAACAAACACGAGATCCCACCAGGGGTCTTTGGAACTAAAGACTGCATGATATTTT
TGCTATAAAAAAGGAGAAAAAAAAAAGAAAAAACGAGAAAAaagaggaa
>NODE_148_length_404_cov_25.673267
CCCCTTAACCCCATCTCTCTCTCCCCCCCCTCTCTCTGTCTCTCTCCTCTCCCCCATCCC
CGTTCTCCCAGAGTCTTTTGTCATTTCATGTTTCCTTTGTTTTATTTACACCTTTGCATG
TTGTTTTTTCTGTTTTTCTTTCTGTTTTTATCCCACACCTGTAGGGGACAGTCAAAGGGG
AAAAAGAAAAACTATTGAGCAGGCATTTATGTCCGAGCCGACACACACCTTATCTGAGAG
GCAAAAGAAAATGGTGCGCTTTGGGGGACACTCATTTGAAGAGGACTTGGCATGGTGTGA
ACCGCAGGTTAAAGACTCGGGAGTTGATACGTGCAGTAGCACTACGCTAAACGAGGAGCA
TAGCCATAGTGAGAAGGTACTGAGACAATCTAGCCTGCATTTTGTTATTATTATTATTAT
TATTATTATTATTATTTATGACCTACCCATCCAGTCTTTGTTTGCTATCTGTCACTAAGT
GTAAATAGGTGAGATGTTTGTTTTTTTGGATTTTATTTGACGTTGTATAAATTGATTTCT
CTTGCGAt
>NODE_149_length_590_cov_18.128813
AGCTCACCACTGAAAATAGACACACTATGTCATTCTTCAATATGAGTGAGACACATAACA
GAGACAGGACTGTGCACATCCTATAACTGTCCTTCTCTGCAGGTCTACAAAAACACACAC
ACACACACACACACACACACACACTGAAAGCTCCCGTCTTTCCATCTGGTAAAGTGGGCT
GTTGTGATTGATTTGTGGATTTGCTCCCTCTTTTTTTCTCTCCATTTAAGTGAAATAATG
TATGGAAGCAATCTGGCGACAGACATTTTGGAAAATCTATTTGAAATCATTTCAGTTGAA
GCCATGGCAGTTTGTCTTCTTAGCGGAGAGGAGCAAAGTATAATTGTCTGCAGTCTAGTA
AAACACAGTATAACTGCCATCACACTTGACTGAGCTTATAGCCAGCTAGTCCCATGGCCT
CTAGAAGATAGAGCAGTTAATGTTCCCTTTTATTTTAGAGGATATGTCACTTGTATCGCA
GATTTATACCATGATACAGCAATTTTGTCCAAACAGATGGATAATGGTGTCACCAGCAAA
AAGCCCTGTTTTTATTGAGTTTAGAGCATATTGTTTAGATAGGGGACTGAGTTGAACAGC
TCCGCCAGCTCTTTCTCCCTTTATCTCTCTAATCTTGCCAGTATTAGATTTGATCATTTT
TGTTTGAAGGAGGAAAATGTGGCTGTAATGGTTTCCTAATAGCAAACACAGGGGATACAA
ATCCAGGGACCCTg
>NODE_150_length_717_cov_10.919107
GGCATTACAGCCCGTGATGAATGAGCATTAGGGTAAACTCATTTTAAAAGCATCCTGATT
TATTAGCAGCCTGGCCTTCCATTTTCATCAGGTCAATGCTTGGCTGAAATTCCACAATGT
CAGCGCCAAGGTCACCTCTTTATGGCTATTTTTAACCCCATCGCTCAAAAAGAGCAGGAG
AAAGGGATCCTATCACTTATTGCGGCCATCTACCAAAAATATCAAACGGCTAGAGAGGCG
CAGGAGAGTGGAGGCTTGTCCTAGAAGTGTGTGTTATGTGAGAGACCAAAATGTGGTGGT
GGTCAACCTCCAATTATGAGCGCTAGTAAGACAAGAGCTTTAATGGCTAACGTTTGCCTT
CGGGGAGGTTTATTACACACTGCTGTTTTGCAGAAGCAGCGTCAAATCTATAAAACGACC
ATTAGGAAGAGGGAAAAAATCAATCAAAATGCCATTAAAGTGGAATAAGTTGCCAATATT
GCTGATGTGGTTGCGGGTCCTTTGATTTTCCTTCAGATTATTAGGCACAGTCGAGTAGTG
ACTTTGTTAAGGGAAACCAGTGTTGTTGGGGAGTAATATGTCTCCTGGCTTCATAAAGTT
TGCTGCCTCATATTTCCCACTTTATTGATTATCCATTATCATTTGTCATGAGGTGTCCTA
ACTCAAGGGGAAAATATAACCCTCTTTCTTCACCGCCGCCTGCACTGCACAGGAGCATGG
TATGGATCTGCGTGTGAAGGTACCAATCTCTGAGAAAAATGAGCAGAGAAATAAAGCACA
GCCCTGTGCCTTGCAGCTCTAAGAGGGGAgtgtggggttatggggtgggctgggggagca
ccgtggctgggagagactgaa
>NODE_151_length_812_cov_19.344828
TCTAATCAAAAAATCCATAATGTCTTCAATGATGTGAATTTTATTTCATATGGCAGCGGG
ATATGTTAACATCATGTATCCTAACATACATGACAAATGCCAGCAGAGGAACAAAGCATG
ACAAAGAAGATGGGCTATAATTGAATCAGAAGGAAAATGTGCCGGTGTTAGTGACAGTGG
GGGAGAACAACATTTAGACTATTGGTAGTTGAAAAAATGCCGTGGCCTACCACTAACCTT
CACATCCATATTAAAAGCAAGGTGTCACTGCATGCAAATTAGAAGTAGCCGGGTAAAGCA
CTGTTAATGAACCCAGCCATTGAACTCCATACAGCAGGCTTGTCGTTAGATAGGTGCGCC
ATAAATAGTCCATTTGGCCGAGAGCCAGAGGGAGAAGCTAAGGCAGAGTTACTAGCAGTA
GGATAGGGCCTTTATTGTGTTATGACAGACAGAGGGGACGATCAGACAGGATAGAGATAT
GGGCTTTCCTTTCCAGATTAATTAAAGAAAGGATCAATTAACAGTGATGAAAACCATGGC
AGCATACTGACTAGCTGATAGGCCAATCAAGCCTTGAAATGCAGAGTAGTTGGCATGTTT
TATCTCTCCAAACTTAATTGCAATTTTCCAGAGGGAATGACGTGATCAAAATGGAGGGGT
GAAATTAGCTCCACGTGAATAAAGTATTTATTTGATGCATTTGTTCTGTGATTTCAGGAC
TAAGTACGCATTGTATTCATATAGGGGACATTTTTCGTCATGCACACAGAAGTTTCTCTT
TCCACAATTTATTCTCCCCCTGCTCACCTTTTTTATGGTAATTGTGAACGCTGTTCCACT
CCTCAACATTAGCTTTTGCTGAGTAGCAAAATGCCTTGGCTGAGGACTATTTGCCCCACA
CTGCCCAATCATGCCAGATGCATGTGGTTATACAATATGGAGCGTTCATGAATTAa
>NODE_152_length_647_cov_20.522411
ATGCACATGTACACATACTGCAGTTAAGGAATGCAAAGGGAAAGAAATAACACAATGAGG
AAAGAAAAAAAAAATCCACCAAGAAGCAGTAGACAATTAGCAACGATGTCAGTAAGTCGC
CATGATTAACATTCGGATCACTGGGATGTAAATACTCAAAGAAACACATGCTGCACTCCT
ACAAGCCTCCTTTCTAAGCAGCTCCGTGCAATACAGTGAATGAGCAAGGGGGTCGCGCAC
ACCAGGCTTGCTGACAAGCCTTTTTTATGACATTCATCAAAGCCATCTGCCATTTTCCGC
TCAATTAATTTGTTATGGGAAGTGGGATCAATTAAGTGCGCACCGTAATGGCTTTATATC
CTTGTTTCCCTTTTATAGCCCAATATTTTCTGTGCTCCACTCTGGCATGAAAAGGCGAAA
TCGATATCCCCAGCTATTTTCCCCTCCTGTGGACTAATTTGTTTTTGCCACTCTCTTCCT
GGCATGATAAACCGGCTGTAATGAGGGGTTAGGGCGAGGGGACAGACTAAACATAAACCC
GCACTCAAGCCAACAAGCGAAGTGGGGTCGCTTTTTTGCCAATGTGTTCGCTGAATCCAA
GAGAACCTGATCTTAATCGAACGCAATCTCATTTGGATGTCGGAGCAACGCTGTTACCCA
CACTTAACTAAACGTGGAGGAGTATCAAGAGGGATTGACCTTCGCCCTGTTATCATCTGA
CACATTGGTCACCCGCAGAGACAGTgtgtggcttaggcgagggtgggggtgataaggaca
acgtcgagaca
>NODE_153_length_451_cov_22.880266
GTCATCCATTGGTTATTTACCCAGAGCTAATGAGGCAGAAAACGGCATTAACTTAATTCT
CCTCTCATTCCGCGTCTCCCCTTTCATTTCTCCTCCTTCCTCTCCTCCTTTCACTATCAA
GGAAACGGTACTTAAGCGACTTTGTTCTTGGCTGTGATTTGAAAGTGAACACTGGTGTTC
TGTGAAAGGTGGCAAATACGCGAAGAGCACGTCTAGAATTTTCATAAAAGATCTGCTCAA
AGGCCTCTTGTCAGCTAAAACGACCCATTAAAGAAGTGGGGAGCAGGGGAAATGCATTTT
CCAAATTGAACGGTGGGATTTACAGTCGGTTTAACGCCGCTGACCCCTAACACGCTAATG
TTTGGTTCGTGTCATCAGCCGTCCCTCCCCATCTTTTATCACCTCCATTGTCGAGCTATC
TATTTAATTGAAAGAAGTTAATTGAATGAAAATGATCAACTAAGCTTGTATTAATATTGC
TAATGGAACTTTCTTCTTGGCCATGTTTGGAGAACGATGTCACGCTGGAGTTTGGGAAAG
GCCCATTAAGGTTTGCACTTAACCCGATGGGCTAATTAAGGAATGCTTATTCATT
>NODE_154_length_145_cov_13.255173
ATGATCAACTAAGCTTGTATTAATATTGCTAATGGAACTTTCTTCTTGGCCATGTTTGGA
GAACGATGTCACGCTGGAGTTTGGGAAAGGCCCATTAAGGTTTGCACTTAACCCGATGGG
CTAATTAAGGAATGCTTATTCATTCCCAGAGTCAGGGGGTAGGTCTGCTCCAAACCCATA
GCCACGGGCCTTTTACAGCATTTTGCACTTGCCATTATTGCGGACTCCAGTTGCCTAACG
GTGATTGGCCAAGATTGATTGTAGCTCTATGAAAATGACGTGCTTTAGa
>NODE_155_length_675_cov_16.714073
CTCCAATTTCACAGTTGCCAAGGAAGGCTAAGACAGCGTGGACCCACGGTACACTTGTCA
CAATAACACTGCATAACACAGAAAGGAAACTTAAGCAACCAATGACCAGAGTCAGATACG
ACATACACAAGGCCTGCTCCTCTCATACCAGGTCAGCACTTAAATCAAATGAGGAAAAAA
ATATGCAAACACTCGGTGCCTTTAATGTGAAGGGTTTCCATGCAGGGAGGGCACATGTGT
GTAAAACAAAACAAAAATTAAAAAAAAAATAAAATAAAAAATAAAAAAGGTCATCCTTAG
CAGGACGGGCAAAAATGGAGTCACAATGGATAGTAGAGCTTACCAGCAGTGGCAGGGTTG
ATGCAGTCAAAAAGGGTCCCTTTCCTTTAATTATTTACTTCCCTATCCGACATTGTCCTG
CAAGAGGTAAAAATACATTCATTTGAGGGACCCTTTTCTGTGAACCAAGCAACCAGGAGC
CCGTCCACTCGAGCATCGTCAGCATTGTGGAGAGAGAGAGAGCGTGGCAAATCGATTGGC
CGTGGCTGTCACTGCATGTGTGTGTTTGCGCGTGCTTATGTCTGTTTGTGTGTGTGCGAA
AAACACAAAATATACTACTTCCATATAGCGAGACTTTGATCAAAAAGACTATATAAATCC
TTTGTTCTTTTTTATCCTTTGATAGTACAATGGCACCCATATGGGGTTAACTTATGGATA
AAATATGGGAGCCATGATTCAATGTCTGCAGCGCTGCATCCCTCTCTGTCAAATACACGT
GTAGATGCTTGGCCGGGAGGGACcggagtgtttctgtac
>NODE_156_length_758_cov_13.613457
TAGTCCTTGCAGTATGTAGTTGATTTTGTGTTTAGCTGTGCGTGACACGTGTGTTAAGTT
GGTATATCAGCTGTATCAGTTCTCCGGTATCACTGGCCGGGCCGGGCGGCTGTAGAGGGA
TGAAGGCTGAGGGCACTAAGTGGGCGACAGGCTGGGCCAAGACGGGATTTGTTTTCAGCC
TGCTCATTCAAGCCCATTCACTCCTTTTCCCCTTGCAGAATAGGACCCTTTGATGGAGGA
GATATTTAGTTCTCATGCGGCTGGTTTGGCACTGACTGGAGCTGGGGCTTATTTGAAAGG
GATCTTCCTGCCCCCGTTGTCTCCAACCCCCCACCTCCTGTAGGCAAGCGGAGGGGAGTG
GAGCACGACAGACAGACAGCCCCACAGCAGCCCACCCACACTAAATTAATTCTGACAAGG
AACTTAAGATAACGTCAAAGCGCTGACTAATCGCAGGATTGGGTTTCTGTAAGTCAGGGA
GCTGTGAAATGTGCCATCATATCTAATAAAAGACCTCCAGTTGCTCCCTTTCTCTCTCAG
CAGTGGTGAAGGTTGGGGGAAGTGGGGCTGTGGTGTCGACTGTCTAGCTGAACTGGTCTG
GAAAACAATTAAATTTCACTTCGGCAGTGAAAGTGCAAGTGTGTGTATGTGTGTGTGTCA
GTTAGGGTAAAATGATTGACATGTTTGTCAAGAGGCCTAAAGAATTCTTTCCTCCTAGTT
TCCTCTGCCTCTTTTCTCATTCTCTGGCTCTTTTGTTGAGTTCTGCTGTGGCGTTTTTGT
CATTAAGGGTTTGTCCATTGTCGTCTGTACTCAAAAAGTTGAATGGTTTTATTTTCCGTG
ACTGCTCTGTTTTCTGcccgtctttactgtcctcttctctcatactcgttctgtctcttt
cc
>NODE_157_length_520_cov_18.671154
AAAATTCCTGTCTAGGCCAAAAGCTCCCTGGGAAAAATACAAGATGAAATTGAAAAAAAA
ATATAAAAAAATTATATAGATATATTTTTCAAGAAAAAAAAGTTAGTGCTCTCGCATTCG
TAAATGAAATGCAGCTGTAGATCGAATGGCCTCACAACTCCCCGCTGTCCGCACCCCCCT
TTCTCCTACTCCCTCTAAGATTGGGCAGACACAGGGGGTGGTGTGTGTGTGTGAGTGTGT
GTGTGTGTGTGTCCATGTCTCTGTGTGTATTTGTGTGTCCAACTCCTTTGTGACCGCTTT
CTTGAACCCGAACCCTCCCTGCACAGAGGGAAATGGCGGACTGTGGCAACGACAGGGCAG
TTTTACAGTGCACCGGGCTGAATGTTAAACTTATATTTAATGTATGACATTTCACACAAA
TCATCCGGCCACAGACATGACCCTGGGGTATTCCGCAGATTGCTTTTTCAGTGCCTCAGC
AACTGTGGAATTATTCGTCCCAGAGAGAGAGAGGGAGAGAGAGAGGGAGAAGGGGGGAAA
AAAAAGCCTTTGAGTTTGGCGAAATGATCGCCCTCTCACTGCTCTGGCCATCCCAGACTG
GAAGCTCTCTCTCTCTCTCTCTCTCTCCCTCTCTCTTTTCTCTGTGATATCATGATCGCA
GGGC
>NODE_158_length_792_cov_16.020203
CCAGTAGTGGTCATCAAGCTGCTGCAACCCATTCAGATCTACATTAGAGCCTTAAAAAAT
GATTGTTACTGAATGCAAACAAAACCCAACAATAAAAATAAATAAATAAAAATAACTTCC
TTCTAATTTGTAATCATGGTCACCGCTGCTCCAGGCATTTAATGCCAAGCTGCTGATTGT
GGATCCCTCTGAGGGGCGGGGCTTCAACTTTCACACTCTAGATTAAAAAAAAAAGCCAGT
GCTTGATTTCCAATGCTCCGCCCCCCAGCGGCATGCATGGAGGGGTGTGTGCGTGTACGT
GAGCATGTGTGATTGCTTTGTGAGACTGTGTTCTGTATTTGTGGGTATGATCACCAGAGT
GTGCTAGAGACTGTGTCCTCCTACTTGTCTTAACTGATCCTCGTCTTATGGTGTGAGCTT
TCAGCCTAAGCAGCTCTAGCCAGGTGCTGCATCTGTCTGCAAAGGAACCGTAATCAACGG
AGGCAGCTGGAGAGAATACACACACACACAGACAGACACGCACGCGCGCACACACACACA
CACAGCCCACACCCGAAACAAACACAAACGCAACGACAACAACAACAACAGGAAAAGAAA
AGAAAAAAAAAATAAAACAAAACAAAACAGGATACGTAAAACAAAACGAATAGAAGAAAA
GAAAAGAACAAAACTGGATGAGGTTTGGGAGCGGTGCAGGATAACTCTGTCCGAGACAAA
AGGATGAAAAGTCAAAACAGGGTAGTGTAGTAGTTTTGGTAGCAAGGAGGTGGGGCAAGG
GGAGATAGTAGACAAGAAGGGAGCTTACCTCTGGATGAGACGTTGGTGCTCTCTGGGACA
CCTGTCATACACACACAAACATCACAGTCTACCTTTGCACTTGGCAAAAAGCGAGGAGGC
ATCAGTTCCTTGTTCTTGTCAcccagcatgtgttac
>NODE_159_length_1141_cov_10.378615
CTCTGGAGCAAGGCAGCTTCCCAGCCCCCTCTTGGCCGTCACTCCACTTGCACACCAGCT
CATGCTTGACTGTCTGCTTAGAGCACCTGAGGAAAGCGTCGCCTCCTCCACGCTGAATTG
CCATGTTCAGGGGTTTGTACAGACCCAGGAACTGTGTGACAAGCTGCTGGCTGTTTCCCT
TGGGGCTGATGGCTTGGCCATAGGGGTGAGTCCGGGTGAGGAGGTCGCCAGGTAGCCCCA
GCATCATCTGGCTGCCGAGCTCTCGGGATGCGTCGGCGGAGGCGTGGGCCTGCTCCTGAT
AACTTGTGAAAAAAGTATGGCTTCTGTTGTCTCTGCAGCCAGGGAAGTCACGATACCTTC
CAATCCCGCCATGTTGGTTAGCTCTTGATGCCAGTTGATCAGTGACGGGTGGCATGCCGG
CTCCAGAAAGATTGGCTCCAATGATAATGCCCCTAGGGCTGTGCTCTAAACGGTGACTGG
GGTATCCAGAGTCTGAAAAATTGGGAACCGAATGGTCAACATATGCACTGGACCTCGTCT
CAGGGTAGTCTCGCAAATTGTGCGAGGGGCAGAGTTTTAAGGAACTGCCAGTGGGGTGTC
CCATGTGCTCTCCTGCCAAAGGTGGCAGCACCACGCTGGGTTCAGTATTGCTCTCCCCGG
GGTTGACGCAAGAGAGAGGGCAGCCACTAAACCTCGAAAGGCTTGTCATGTTTTGTTGTG
AGTTTGGCTATGAGTTTGCAAAATCAAACCAATTCAGCACCCAGGATACACCTAGAAATT
CTGTTTCCCATTTTCCTTGTTGTATATCATCTGCATGTGAAATTCTTGGCCGTGAACTTC
GCAGAAGTAGGAACCAGACTCAATTTCGTTAAAGTTGGTGTGAGTCCCATGCCGTTCACT
TTGCCCTCTTGATTTGTGGCAATAACCGTGGTAGTAAAAATGCTTCGAAACAGGCCATGG
TGCAATATAAAAGCACAGCAGGCAAACCTGCTTTTAAAAAGGGAGCTTTGGGATTGGTTG
GAATGCGCCGTGATTGACAGGCGCTGGGTTTGTTTTAAAAGGGACACGCAGGCGTTCACG
GCACGACTCCGTTTTCAAATATCGCAGAGAAAATGCTTTGAAATGTGCCGCGATACTCCC
AAATATTGCTGCCTCTTTAACTTCAGGCGCCTTCTCATAAGACCCCCTTCTCTAAAATCT
CTGCATAGAGGGGTGGAGGAGGAAAAAGAAAAAAGAAAGAGAGAATGTACAAGTTAACGT
Gcaatgctgatcatgtggtagaagt
>NODE_160_length_820_cov_17.154879
AGAGCAAGAGCACTGGAAGAGGGGCAACCGACAGAGGGAACTAGGTGGGGGCACTTGTGC
TTGTTGGAGTGAGCATGTTGTGTGTTACTCGTTGAGAGTATGACAATGTGAGAATTCATT
GTGAATTAATCTGTTAATTCAGAGCACTTAAGATCGGCAACGTGGACTTGACTTTTAAAG
GCTTAACGTGTCCGGTTGCAAGTATTCTGGTTAAATACAAAACAAGAATTTATTCATGTT
TAAGCTCTATGTTAAAGGTTCAATCTAATGTGCAACTATTTGTATGGCTCTTAATTGGAA
TGCATTTCAGAATGTGTAAACTTTAACCCAATCAGGTACAGACGATTGTTGGTTTTCATC
TCAGTCTGTGAGACTGATTGGTTCTGTGCATGTACGTGTCTGTGGCTCTACTTCCAGCGA
GCATACTGTGTGTGTGTCTTAATATGTGAATGTGTGTGTCTGTCGGTCAGTCAGAGCGCC
AGCAGCGAAGGCGAGTTCAGGGAATCAGATGACTGCTCGCTACTGCTGTTCCGCTGGTTG
GCACTGACCCCGCAGGCTCCCTCTGGGTAGGTGAACACAAATGAAGATGTGTATGAGGTG
TTGTAGCTGCCAATGGCCACATCGTCATGGTTAACACCACCACCACTGTCGCTGGCCATA
AGGCATGGCCCACCAGGTGCTGGCTCACTTGAGCCATAGAAAGAACTAGAAAACTCTACC
TCCTGCATTAATCCGGGCTGAGGCTGCGGCTGGACTTGCTGCTGCTGAACCGGAGGCTGG
GACTGTGTGGAGGCCGGATGGGCTGTGTAGGCAGGAGGCAGATAGAAAGAGTCTTCCTTC
ACAGTCAAGCCCACAATGGAGACAGGAGGTTGTAAGGTCTGGGGAGGGAGCTGGGCCTGC
ACTGGAGGGAGCTGCCCCGAGCCCTGCTGAGGCTGGTCCtggtaggggatcttacagttg
ggct
>NODE_161_length_448_cov_31.381697
CTCTCTCTCTCTCTCTCTCTCTGTTTCACCACTGTCACACTTTACATCTTTTCTCTCTCT
CTATCTGTACTACTCTCTCGCTCCCTCCCTACTACACAGTGATTCGGTGTACAGTACCCT
CTGTCATTCTGTGCTGGCATGGTGCTTGTGCAACTGGGACTGCATTTTTCGCTGAAGAGG
CACATCGATAATAGCGCAGGCAGCTCTCTTCTTTCTGTCTTTCCCACTCTCTCCATCCCC
CCCTTCTGTCTCTGAAGCACTGTGGTGAGCAGGCCCAAACTCCTCTAACCTCCACAGTGT
CAGGTCGCCTCTCCTCAACATAATGAATGTGCTGTGTGAACCAGTCCGACAGGATGAGCC
ACCGGGTAGAGAGCAAAATAGTAGTGCACCTGCAACATTTATGCATAGCAACATAATGAC
AGCAAACTGAATGATTACTATAAAATATAAAGGCATGGGGTTTTTTGTTGTTAAAACTTA
ACTTACTTAATAGTTGAATGGCTAATTGCAAAGAAATGAGATTTTAAAATCAGGAAAAAA
CATTAGTCAAATACAAAAAAAAAATTGCTAAAACAtccaaaattatacagca
>NODE_162_length_826_cov_9.698547
AAACTCGGGTAGAAGGCAAACTCTTTCGCCCTGGTAGACAGTTCTTCCGTGGGCAGCGCT
GTGCTGGGCTCGGCATATTTCTCTGCGGGATGGTACGAGCAGGGCTTCTGCTGCAAGTTC
ACGTTGTGCGAATGAGATAATCTACAGCCGTAATATGGGTTTCCAAAGGGATAACCGTAA
CTCAAAGATGCGCTGGATGAAGTCTGAGGAGCGGGACACTGCCGGCCGGTGTCTGGAGAG
GAAATATCCGAGTACACGGAGCCCTGGTGGGTCGCTATGGTGCCAGAATGTCGTCCCAGC
GCGGGGTGCGACATCAGGTCCCTGCAGTGGGTCGCAGGGCAATTACCGCTCAGTCCCTCC
ATTGTTTGGCTTTTATTCTGGTTGTTTTCATTCGGGCTTTTTTCATAAACGTACATCAAG
GTGTCCGCCCAGCGTGGATGCAGAACCAGCGAAGTCGTCATATCACGGGCTGCCGATGCT
TTTTAAAAGTCGACTACTCCAAGACGGACACCTCATTTCCAACTACATTTTACACCACGC
GCATGCGCACACGAGGCCCCTGTGTGTCCACTTCATTAAGAATCTGGCACGTGATACGCT
AACAAGTCCTACGAGATTGGGCTTGCGAGCAGGGGCAGAGCAGCCCTTTAAAGACCCACT
GCCTCACATGCCACCGTTTTTTCCTGCAGAACACCGAGTCCTATCATTGGCTTAAATCAC
CTAGACCCACACCCTTAAAGGGGAGTTGGGATACTTGCAAGATTGGGACAAACGAAAACA
ACCTGTGAATTTTAGCCGACTTTAGGACTGCCAGAGAGTATACCAGCATATGAGACATGT
CACAGTTGGTGCATGGAAAATAATAATAATGATACAAAAAGAAGAATACATTtctaataa
tatttttgcaacgaattttcagcctgcgtcttgacgcaccggtgcacaaactttgggagc
gacatgatcc
>NODE_163_length_678_cov_12.650442
TTTTCAGCCATATGTCAACATAATTCATTTCCGTGTGTGACAGCTCCTTACAGTAAGACA
TGGTGGGACTACTAGTTCTCAAAACCATGTTTACATAACCAGGAGCCTGTGCTAAGCGCT
GTTTTCTGCTCTACCTGTAAAATCACACTGTGGTAAAGTGATGCAGGTCAGCTTATTCGA
AGAGAAATAATTTACTTGTAATTTGACAAGTTGTTTCCGCAAGTAGTGCAGATTAGGTTA
GATAAAATGACAATATTTTTACAAATGAGCTAAGCGAGGCATAGGAATAAGCACCTATGA
GTGCAGAGACAACACTTTGTCATCATGCTTCTCATTGTGACATCTGAAAAGACCCACAGG
TGCTGTAGAAAGTGACTGTGTTGTCATATTTCATTTAGGCATCCTTCTGCAAAGCTGTAA
TTGCCTAATTAGCTTGTTAATTAGGAGATTAGCATTTACTGATAGAGTGGCTTGCTCTGT
TGTGATGAGAGTAATACAGATTAAGTGAGAAGTTATGGGTGCATGAGTTCACAATTTTGC
CGTCCACAAAGGGGTCACAAATCATTAAAAGATTTGTGAAATTGCTGCGAGTGTTACATC
TGAAGACGACGCTTGTCTCTCTTCCTTCCTTCCTTGTATCAGAATTGGTGCTGAGGACGG
TGAAAGAATGTAGTAGGGAGCCTGTCACATGGCAGCGAGATCCCTCCTGGTCTGAGTGTC
GCCTGTATCATCCCCTGTTGCTCGGGGAGATTGGAGGAAATGACCGAGCAGACGGTGCCA
GAGACATTACTAACCCAATTATGAACAGTCTTTCATCTGGTt
>NODE_164_length_880_cov_26.080683
ACGTTTCCTTGAGTGTTATTACTTCGTGCGTGTTACATACACATTTAAAATTAAGTTTCA
CAACACATACACACAAATAAAACGCTGATAATGGGCCGGTACTTTATTTACATGCTGCAA
AAATGTGAGATGCCATTGCCACTGAATGCTGCTGCTGTTTTGCTGCTGTGTCATGGTTGT
TAACAGAAGACAGGACACATGGCTTTATTTGTATGCCTAAATCCCTACATGCTTTAATTA
CTGGACTACCAAGCATTAAGTGGAAAATTCATCATTCAACATCTACTGACCTAGCGCACA
AATAATCAGAGAGAGAATGAACAGATTCATTAAATTATCAGAATATGATTAAATCACTGA
GCAAATAGAAAATGTATGATATAGTAAGAAAAAAGCTGTAAAATATTATAGTTTACAATA
ATTATTCACATTCAAAGGCTTTACATCTCAATACATACACAACATGGCCCCTGAACATGA
CTTCAATCCAAATATGATTCATATATTAGAATTTAAATAACACAGAATGAACTATAGGCT
AAACAATAGCCATCAAATAACCTTATACAAGAATAAAAATACAAAAACTGTATCCTAATA
TCATTGCATTACTTGCTTCAGATTTTAATAATACATCATCTGTACATCACAGTTCTAGTC
AGTTACAAGCCAGGTAGAGTATTCCATACACAATGTAACCGACTGCCATCGACTTGATTC
AAACAATTTTTCTAACTAGAGCAGAACACTTCTCTAGTGTTGCCTCGACTTTATAGACAG
ATACAGCAATTTCATCGGTTATTTGGATCAGATAGATATCCTTTAACTGACATCCAACCA
CATCCAGCCCTGGGCCCCAGGGCCGGAGGGTCCTATTCACCTATACTCCAGTCACACACT
GCACACACAGACTCAGCTGAAGGAAGAGGACCTTTGGAAAGGACCTTAAGGTACTATGTC
AAAAAATTAAAAGCATTATGATAATACATATTGCTAAAACAAGAGCACAAGTTAAATCAA
Tcgc
>NODE_165_length_290_cov_9.124138
TGTGTGTGCTTTTTTCCCATCCCCAAATGAGAACTCTCAGAGAGCGTCACACGGGCACGG
CGGGGTCAGTGACCGCGCACGCCGCCTGTTTATCTGTATGAGAGGTCCTCGGGAGCGCGC
CCCCCCTGGCCGAGGAAGGTGAGCGAGTGTCTGGAGGGGAGGACTCGGGAGCGCGACCAG
CCGAGGGATCGATCGGATTAAACTCGATTTGAGTGAAATTAACACAAAGGAGAGAAGAGC
AACGCACACTAGTCGGCGAGGTCGCGGATGCGAGACACGCCGGAGACGTATTTCATGAAA
AGCAAAAAAAAAAACTTGAACTTTTTTCGCCTGTTTATTTATATTTCAAACTGAAAAAAA
GGACCACGGTGGATTTTTTTTTCTTCTTCTTCTTCTTCTTCTCAAGCGAAGCGGAgatac
tagccccactaacg
>NODE_166_length_1426_cov_17.365358
TGCCCCCGGCCGTCCCTCTTAATCATGGCCCCAGTTCAGAGAGAAAACCCACAAAATAGA
ACCGGAGTCCTATTCCATTATTCCTAGCTGCGGTATTCAGGCGACCGGGCCTGCTTTGAA
CACTCTAATTTTTTCAAAGTAAACGCTTCGGACCCCGCGGGACACTCAGCTAAGAGCATC
GAGGGGGCGCCGAGAGGCAGGGGCTGGGACAGACGGTAGCTCGCCTCGCGGCGGACCGTC
AGCTCGATCCCGAGATCCAACTACGAGCTTTTTAACTGCAGCAACTTTAAGATACGCTAT
TGGAGCTGGAATTACCGCGGCTGCTGGCACCAGACTTGCCCTCCAATTGATCCTCGTTAA
AGGATTTAAAGTGTACTCATTCCAATTACAGGGCCTCGAAAGAGTCCTGTATTGTTATTT
TTCGTCACTACCTCCCCGAGTCGGGAGTGGGTAATTTGCGCGCCTGCTGCCTTCCTTGGA
TGTGGTAGCCGTTTCTCAGGCTCCCTCTCCGGAATCGAACCCTGATTCCCCGTTACCCGT
GGTCACCATGGTAGGCACAGAAAGTACCATCGAAAGTTGATAGGGCAGACATTCGAATGA
GACGTCGCCGCCACGGGGGGCCAGCGATCGGCTCGAGGTTATCTAGAGTCACCAAAGCGG
CCGGGGCGCCCCGAGGGGCCACCCCGCATGGGTTTTGGGTCTGATAAATGCACGCATCCC
CGGAGGTCAGCGCTCGTTTGCATGTATTAGCTCTAGAATTGCCACAGTTATCCAAGTAAC
GGTAGAGCGATCAAAGGAACCATAACTGATTTAATGAGCCATTCGCAGTTTCACTGTACC
GGCCGTGTGTACTTAGACTTGCATGGCTTAATCTTTGAGACAAGCATATGCTACTGGCAG
GATCAACCAGGTAGCCCAGAAGCGTGCGTGCGGACGCGGGAGGGAGAGAAGGGAGGAGAG
CCAGCCGGGAAAGGCAGGCCACCCCCGAAACCCCCCCACCCGACGTACCGCGACGCGAGC
GTGGACTGCGCGGCACCCGGTCGGGACCGGGTGCGAAGCGTGGCAGAAGAGAATGACGGG
CGTGGGGCCCTGTGCTTTTTGGCTGGAGAAATGGCCGTGTTGTCCGGAGAGACATCCGGC
GCCTGAGCGGGACGCGGTCCCCGCCACCTCCTGAGAGGGGGGGCGGTCGGGGCCGACGAA
CCCGGCGACGGGCTCCGTGGTCGGGCAAACTGGGGCAGACGGGGCGTCTCGGTCTCGCCT
CTGAGGGAGAGGGGCCGACGACCGGAGGAGCCTCCCCGCTCCGGTACTCTGAGTCGGGCC
ACAGAAGAAATTGCGGGCCTGCCAGGTGTGGAGGAACCAGCCGCCTGGAGCGCCCGGCGC
TGGGGCCGGGGCCGGCGGGGGCCCTCCGACGGCATGCCACGAATGCCAGTCGGTCGGCGG
GCGAGAGATCCAAAGCCGTGTGAGCTCGGAACCGTTCCCTGTAATCCTGCTGGAAAAGTG
CCGGCGTCACCGCGGCGTGAGTTCGAGAGGATGGGAGAGAGAGGGAGAAAGGCTGAAGGC
TCCACACAGG
>NODE_167_length_323_cov_1.978328
ATAATGGAATGCATGACATGATTTGTTTCAAGTTTAGGATGAAGGCCAATTAGTTTAACA
AGTACGAGACAAATCTTGTTTGACAAAAGTTGATGTCAGGGCATGTGAAACTTATCCACT
GGGAGATATTTTGTTAGCTGGAGGCAGACTCTGCTGAGACACACAGACACCGATATACAC
ACAAAAGAAAAGTATTGCTCATGGGCCCCGCAGTTTTCAATCCACTTCTGGATTCACATC
CAGGAACACATCTTTTTATAACATTCAGGAGCAAAAACCTGAAAATATTTCTGCAGTTTG
GTTATTCTGTTGCTATGTTTCTCAGATTCCCATTTGAATTTTCGTTAACAAGCATAAACA
GGAACCAGCAGCATTGCTGGCAGTTCTAAATGACTCCTTGGACTGCCTCCAAGAACAATT
CCTGGaaaatctttttgactttggatatttctccttttttttatctt
>NODE_168_length_724_cov_13.991713
TTTTCTTCTTCTCCTTTCCCTCCCCAGTACTATGCGTTTCATTATTAATATGTTTTTTCT
CAAGTTTCTCTCTGACCCAGGACATTAAATAAAACATTGTATGGTTCATGAAAGATTATG
AAAGAGCAGAACGTAAGCAGCAGGAGGTGTAAACTCAGCACAATTCATTCTGGTATATAA
TGTCAATGCCAGCAACCCCCCTCTCACCCTACCTCCATGCCCTGCAGGCATATTGGCGGA
ACTACCAATGGATGCTAAGCTTTTTCCGACAAAGCTCCGAAGATAAAGTATCTTCCTTTT
ATCCCTTCTGCAAATCAATTCTGGGCCTTACAGCAAAATCCCATAAAATAACTTCAAACA
CCACTACTTACTCCAAAAATTTGTATTATGGCTATATCTCTTTGAACCCTTACCAGTGAA
GTTTTGGAGGAAAATGATTTAAGTGTTATCTGCTAAGACATCAGCATGTCAGCACTTCAC
CTCAGTTTTTCTTCACATGTCAACCTGAACCTTGTATTTCTCTCCTTGTGTTTGGTTTTT
GATTGCTTCTAACCATCCAGGCCTGGTGATAAATACAAATGCTGCTTGTAAACTTAATGG
CTGTAGTAAGTGCAAACAAGATGGTATGAAGCCCTGCTGGTGCTTCGTGCTCACTCAGCT
GCTGAAATATTAATTCCCTTCACTCTTCTTCAACAATATGATAGAAACTGGGGCTGATAA
GACAAGTACCTGAAGAGCAGTCAGTCAGTGTGATTACTGAAGAGGCTGCAGTGACTGCTT
GATTAGCTTCAACCAAAAGGAGCCAAAGAACTCACTATCAATTACTGTAcagtatttcaa
ttactatacagtatatcaattaccatac
>NODE_169_length_976_cov_16.261271
GTCAACATCCAAGACACAAACATTAAAGATTTATGTGGGTAAACAATTTATTTTCTCATC
ACACTAAATCAGTGCATAATGTGTCTTATGTAGGAATAAAACTCTGAGTATACAAGTCGG
TGCCATTTTTTTCCTGTAAGCAATATGAGCTTTTTTGAGGGAAATAATGCTCATTACTGT
GGGGTGAGTGATGTAATCAGTGGCCCTGCCTGACCATATAGTCAAGGAAAGGCATTAGAA
GGGTAGAAAACAAAGAAAGAAGGAGCAGAAGCAGAATGCCTGGAAGGAGGGCAGAGTGTT
GGGAGGGCGGAGATAGAGAAATGGGGGACGGTGGTATTTAGTATGCACGGCCAAGCTGCC
CCATCTGCTTAGCGCAGCAGTCCCTGTCGTATAACTGTCTACAGGCCGTGGGCCACATAA
AGAATGTCTCAGATTTGATGTAATTCCGCAAAATTAATGACAGCTTTACTCGGTATGGGC
CGTGAGGGAATGATTAGTGTTTGATCGTCCATCTGATCAGTTCCCTTGGCTGGCTGCAGA
GAGATGCTCCACTATATACCGGTATGCTGCCTATGGCAAGCACACATGCACGCACAGATA
CACCTATCCCAGAATAATTCCTGGGCCCCAATGCTCTAGTTTATGTTTGGGTTCTGGTTT
CTGTTTCCCTCAACAAAGACAACCAATATCTTGTTAAATTCTCTGTGCTGTGACACATCA
CATCGAAATGAACACCTACTGATGGAATGGATGCCGGTCCCACTAGTGATGTGATTGTGT
ACAGGGCATTTTTATATCAGGCTGTGCGGTATTTCAAGGGAAAGTGGGCCAACCAGCATC
CAATTTAGGGAACTCAGAGGTCACACTATGACCTTTTACAAGATATGCTTTATGGCAGCA
GTGATTGGAATTGGGTATTAGTTTTTAAAAGAGATGGGGAATGGATTGGGAATTTGAGAG
AAAAATTGATCCATTGGATGGATTGCTGGAGTTGGACAAGTGGAATATCTCTCCTCCTTT
TAATTCAGCCCCACCTCAGCGGGCCCAACCCCCATTCTTTCCTCCTCTTGGGCTGCTGCG
TTTACaagcgaagggggcattctgttttacaagtgagcct
>NODE_170_length_430_cov_11.755814
CTGTGGATGGGGGGAGAGAGGAGAAGACAGAGGGGTGAGTGTACAAAGAGGAAGACAGCG
GAGATAAGGGAGGGATGAAGAGAGGAGGAGGAGGAGGAGGAGAAGGAGGCAGAGGGCGGA
GGCATGCAAAAGCCCAAAGCCAGGCCTGTGCTAGGAGAGGAGGGGAAGGAGGGGGAGGAG
GGGAAGGAGGGGGAGGCCCAGTAAATCAGCCAGCCTCTTGTCAACACCTCCCACCAGCTT
CCCCCCAGGGGCTTCTGAAGCCACTGAGCTGAGAATAACAAATGGCCGTCATTGGCCAGG
CAAAAAGCTGTGATTATAATTATCACATCCCACACTGACCTTGCATAAACCTTAATCCTT
CTCCAATGGAGCATTTAAATAGGCTGCCAACAGCGACAGAGATGAGGAGCGAGGGAGGGG
AGGCACGGGGAGGGAGGGGAGGTGAAGTGGGAAGGCAGGAGAAGGAGGCGTGCGGCGAGC
ACTGGAGAGGGAGCCGAGACAAATGTAAAGACAAGGAAGTGGAAAGAAGAGGGAGCCGGG
AGGGTGAAGCGAGTCGGCGGGAAGGGGGGGTGCg
>NODE_171_length_885_cov_20.407909
AAATCATCGTCAGCTCTAGATTGCTGTGCATTAGGTAGATTCATAATTTGTTTGTTTTGT
GATTATCAACTTCATGTTGATTTTGCTTAAAAATATGTCTTTCTTTGACAGGTTCATTCC
AAAGAGTAAAGAGGCACAGACAGATTACATACATAAAGGAAATGTAAGTAACAGAATATC
AATGAGCATTTCTTCTGCTTTCCTTTAGCCGTGTATGTAAAATGCTGCTCCTCTACAAAG
CAGCTTTAACCCAGATTATTCTTTGGGAATTTTTTGAGTCCTTGAGACAAAAGAGTTCTC
TTGCTCCAACCTCCATCTCAGCGGAGAAGACAGGGTGGTACAGGAACGAGAGAATCAAAA
GGCTGGAAATTCACGGCTGAGAATAAATGCTCGCTCTTCCCTGAGGTGATTTGTCTTTGC
GCTCCTCTTTCTACAGATGTTAGACCCCTTTTTTAGTAAAGACCTGAGGTTCTTTGGTAG
CACTTTGATATCCTGCTCGGATTCAATATGTGAAATAGAAGAGCCACTCCGTGACTTGGA
GCACATCACAGTCTTTGAAGTCTGATCCAATTTTTGCTGCTCACCATTTGATGTTGAAAG
GATGAAATGAGGAAAATGTACAGTTTTTGCCAGTAACTCTGCTGAGCATATGTAAGATTA
AAAAAGCAAAATCCTTTGGAGGATGTACTTAGAAATGTTAAGCAGATTAATACTTTCCTA
TAGCTCTTTTATTCAAAGATAAAATTAAATATGAGAGGAAGTCTGTATGTGCTGTTTTTT
ACCCTCACAATTAAGTCAGTGTGGTGCTGTTTGCTAGGAGGTAGGGCTAGTAAAGGGGGA
TATGCAATTGCATTAGCATTTGATTAACATTGCAAAGCACATTAATGGGTTTGAGTTATA
TGAGTGCCAAATTGTAAATTGTAAATAAATGAATACAACATCTACATGACTAAATTGAAA
AAACGCATTACAGAGCTTGCTTTAACTTGTATCTATtcatccagtgctttcattgacatt
gctcttctg
>NODE_172_length_1105_cov_8.009954
TTGGGCCAATGCTGAGTGGGATAGAAACTGACAGGCTCATTAACACAGTGGATACACAGC
CTACGGCCATATGGACAAACTGGGAGGACTGGGAATATCCCGCCAATCCACCAGCCACTT
AAAGCACACTAATTGGACCCACATAGATTGCACTAATGATTCAACAGCAATAGTTAAACA
CCAATGTTGTCCATATCCGTTGGCCTCCCTCTATTAGGGTTTAATAGTGAGACTGAGCTG
GCCAGAATTTTTGTAGAGACAGGAAGCAGGCACCAGTGGATTTTTTTCTACTTTTAATGT
TTTTTTGTTGTTTGTTTGTTTTTGTGGTGGCTGCTATTTTTTGTTATTGTGTGTTTACTG
TATAAATCACTATATGAGCTCCTAAACTAATTAAATTCCTCTGTGCATCGGTAATGGGAA
GCTAAGAGATATAATTGTTGTCATTTTCATGCCATCCTTTTAATTACTTTCTGGTTCCAT
TTCATTCCATTTGAATTGACAGCCTGATCAACTTTTAATTGCCAGTTTTTGCAAACAGCT
TATCAGCCTGTTCCAAGCCTGCATGCAGAGTACTAAATGACCTGGTCAAACACACTCACA
AACACACAAACACGCAGCAAATCCCAGAGCAAATGGATACACGTGCACGCTGAGCCCACA
CATGCATACCAACCCTCCGCACCAGATGCATGGTGGAGTTTGACAGAGTGAGATGCGGAT
GCAGCAAACAGGAGGCCCATTCATTTCCCTATAGAGCAGCAGCAGCAGGAAGAAGAGGGG
GAGAGGNNNNNNNNNNTGTGCACGCTGAGCCCACACATGCATACCAACCCTCCGCACCAG
ATGCATGGTGGAGTTTGACAGAGTGAGATGCGGATGCAGCAAACAGGAGGCCCATTCATT
TCCCTATAGAGCAGCAGCAGCAGGAAGAAGAGGGGGAGAGGGCACAAAGCAGGGAGAGGA
GGGAGAGCTGGGAGTACGATGGAGATAGCAACGAGTGAGGTAATCCATCACTTCATCCAT
AAGCACCTGCTGAAGTAGCATACAGCTTTGTGAGACCAAAAATCTTAAATCTCATTTCTA
TTAACATTATACATCTAATTCCTTAAGGGGAAAAACAGTTTACTGTAATTTAATGTATTT
AGCATTAATATGGACATTTTGCTATTGCTGATTTTTCTTCTAATAAAATGAAAATAGATG
TGTTGAgcagtgttattacctacttagttgttcactcacttactgtgaa
>NODE_173_length_406_cov_3.445813
TATACCCCTACATTTTTATTAATGAGATCACACTGTCACAGATTATTAGACATTTAATAG
CCTTAACATCAGGATCCAATGATTGCCTTTAGCCCACATTTATCCCTGAACTTCACATTT
AAACATACAGCATGTGTACTGCGGTTTTGCATTTAATGACTTCAGTCAGTCTGCACATTA
CTGAAATTATAATTCCTCCTAATTTTATGTATTTTACGCAAATACACACAATTTTGCTCC
TCCGGTCTCTAGCTTGTGTTCATATTTAACTACCACGCCGTTGTTTTTCGAGCAGAAAAA
TCTGGAGCACATCCCCGCACTACATTTCTTATTCCACAGGGTCCCCCTGTTAGGTCAGTA
GTAACAAATGCTTTTTCAAAAAGGCTGCATAAATTCCCTCTCCCCCCTTCTTCTTCTTTC
TAAGATGGCATACTGGTTTTAGCTGGAATAAATCTGCTGGTTTCCATCACTGCTCGCCTT
TTTTTTTTTTTTTTACCCTTGCAGCCGGACCAGGCGGACACCCTCACCGGCGCATTGACA
TGCAACAAAG
>NODE_174_length_898_cov_19.674833
CCCGCAGCTTTGGTTGCTAAATTGAGGTTTTGATTCACTTACTGTAATAAATGACTTGAC
TCCTGAATACATTTCTGCAGTAATACTTGACACCGCGGCGCTTATGGTGTGCAAGATGAA
AACAGGATGTGTTTCTAAGCAGATTTAACAATGCAAAATGCATAAAGTGTGAGGTCATCA
CTCCGAGAGAATGGAGTGTGTAAAAAAGAGAATACGAGCCTGCGAGGTCACAGAAATAAA
GATAAATGTGAGTACCAACAGCAAGGCTGTGGCAATGGAGCTAATAAGAAACTGTTTTAT
CTTTTTACAATTTAAATTGTAACCTTGAGCCCACAGCCAGCCACACAGGCTCCCGGTAGA
ATCATAATTCTGGCAAGGGGGAGCAGTTCTAGGTGTGGGTGCATGGGCCACAGCATTAGC
TCTCTGAGTGAAATATATGGCAGTGACGCCTCTCGGCCCCATCCACAATCAATTGGATTC
TTTTCCTTTAATATTTACTTGCAGCGATGAGATGCTCGTCTGCATGGTGATGAACAGTCT
GCCACTGGCGTTTGAAGGTGACCTGTCAGTGAGTATGGACAAATCTCTCGCTCGCAGAAA
TGTAGAAAATAAATCATTAGGGGCAGGCAGTCAGACAGGGGCCTCTCTCCCTCCCTCACT
CTCCTCGGATTTAAATCAGCTCAGATTTATGATTTGAATTAATGCTTCGTTTGGTCAAAG
GAATGGTCGCAGAGACAAATGATGTTTGGTACTGAAACCATCCTAATATTGATTACTGGG
TGTCGCAGCAATCTCTTGTTTATATCAAGCACTCTCCTGTGACAGGGTGGCCAGCAGGAG
TCATCCTGATAATACGCTGGAGATATATGGCCTGCTCTGCACCGTAGAGCCATGAAACAC
AGCTAGCAGTGTGTTGTCTTCTTCATCGAGCCCCGGACTTCTGCTCACATGTTTATTTTT
AACGGAGGAGTTTAGTAATTTTACGGAAAAATAAGGACCGACTTACAGGAGAGCGTGATT
ACGGAATTatttaacattccaa
>NODE_175_length_411_cov_2.523114
GGGGGTAATTCCCACAAAGCTCAAATTTGGCCAGTATGTACAACAGACCTTGTTGATGAA
AAGTTATCAAAATTTTCTGCACTACTCAAAGGGCGTGGCCGTGGCGACGCTCTGAATTTT
GGATCCTTCGCCATGACAGAGGAAGTGCTGTGTAACTCCTCTGTACATGCTCCAATCTGC
CTCAAACTTTAGATGTTTGAAGAACGTGTGTCCCTGATCACATCCATATGCAAATGTCCA
TTCACAGTCATAGCGCCACCTGCTGACAATTTGTTTTACATTTTGGTCCACTGTCGTTAG
CCGGTTGCTCATATTAACCTGAAATGTGGTGACATAAGACTTGAAGTCTTGATGATTATT
GGTGAAGAAAATGGTGAGCTTTGGTCAAAAGGGCGTGTCCGTGACGACGCGGCGAATTTT
ACCTAGATTTCAAATGCTTATATCTGAGCTTCCAAATCATCCAATCTGGCCCAAATTGCA
CGTGCTGGACAACACACTGTCTGTGAAGACATCCACATTCAAAAATTTAGTCAAAGTCAT
AGCGCCTCCTATTGg
>NODE_176_length_1017_cov_18.687315
GTTCCCTCACCCCACGGTGCTCAAGTCCTACCACTGCCAGCTAGAGCTTATCTGCAGATT
AGAATCACCAACCTGAGCTTAGTTTTGTCATAAACTGAACTGAGTGATGATCTGTCCTCA
CATGTTTGTTACTCACTCACTGACCCACCACTTACTCACTTGCTTAATCTTTTAACACCA
GCACCTTAGGTATGGATATTTCAAAGAGCTTTAGGGAGGTGACCAGCTCTGCCTAGTTCA
GGTCAAGCAAAGGGACCACAGAGTTTTGTTTTTCTCTCTCTTTTTTTAAATATCTCTGCT
CTCAATCTCATATACAAAGTCCTGAAAGTCTTTTCCTTCAGTAGATGGTCTTCAGAAGCC
ATTTGCCCCTTCCAAAATGGCACCTCCCCGTGGTACATCAATGTACAAGTTCTTCTCTTT
GACCTATGATTTTTCTATGATGAATCCTGTCTTTCTTTGCCAGTAGAGTACAGAAAAGTT
CTTATTCTCTTTCTCTCTCCTTTCTCTTTCCTGTAGTACCTTTATTTACGTACCCTGTTA
AATCTAATTTGATTCTTCTTCCAAAGCCCCCAGCCTCTATCTACTCGTACTAATGCTTCT
TCTTTCTAATCTTATTTGCATTCATATTATCCACCCAGGTGGTACACCAATAAGAGGTAA
GAGTGCTGAACTGACGTTCACAGAATGAAAATAATACAAATTCATTCTTGCTGTCAACCC
ATCCATTCACTCGAATCACCTCCATTTTTGTCCTGTTTACCAAGACCAAATCCCATTATG
TTCATATGGACCTTCCTTCTTATTTGTCCTGTTTCGTTGACTAAATTTGTATTCCATCTT
TTTTGTCTATGCTTTATTTCCTCCTTTGTATTCTTGTTTCAAGAGCCTGTTTAGCTCAGT
TGTGATATGCTTGCCCTGGCTCAAATAAGCATATCCAATGACAATTATTTTTTAAACTAT
ACTTTTACGTTCATTTTTGTTTTCTTTTTGGCCATAGCGAATCATGTGTCCCTCTTTTTG
TCCAACTAAAACAACCAAGCATTTTTCCCCCTTAGCTGTTCTTGTTCAGCACTAAAAAAA
AAATGCACAGATGCTGTGGAATCACGCAGGCATGCTGAAGACAACATTGCCTCTCCTCTG
CTTttttctcccaaagaattc
>NODE_177_length_484_cov_17.551653
TCAGATTGCCAGATGGAAAAGCGTGATTCATCACTCCAGAGAACGCGTCTCCACTGCTCT
AGAGGCCAGTGGCGGCGTGCTTTACACCATTGCATCCGACGCTTTGCATTGCACTTGGTG
ATGTGTGGCTTGGCTGCAGCTGCTCGGCCATGGAAACCCATTCCATGAAGCTCTCTGCGT
ACTGTACTTGGGCTAATCTGAAGGTCACATGAAGTTTGTAGCTCTGTAGCAATTGACTGT
GCAGAAAGTCGGCGACCTCTTTGCACTATGCGCTTCAGCATCCGCTGACCCCTCTCCGTC
ACTTTACGTGGCCTACCACTTCGTGGCTGAGTTGCTGTTGTTCCCAAACGCTTCCATTTT
GTTATAATAGAGCTGACAGTTGACTGTGGAATATTTAGGAGCGAGGAAATTTCACGACTG
GATTTGTTGCACAGGTGGCATCCTATGACAGTTCCACGCTGGAATTCACTGAGCTCCTGA
GAGCGGCCCATTCTTTCACAAATGTCTTGTTTCACAGTCTGCATGCCTGAGTGCTTGATT
TTATACACCTGTGGCCAGGCCAAGTGATTAGGACACCTGATTCTGATCATTTGAATGGGT
GAGCGAATACTTTTGGTAATATAGTGTA
>NODE_178_length_260_cov_6.476923
AGAAGGCGCTTGAGAGCGCGTTTCAGACCGCTCTGAGTTGATTGGTATAGGTTTGTAGTG
ACACTTTTTTGGGTCCCGTAGTATGGGCCAACCCTAGCCGTAAGGTCCGGAATTAGGGTT
AGGGTTAGGGTTAGGGTTAGGGTTTCGGCCTGGGGTGAGGGTTTGGGAAAACGGTTAGTG
CTAGAGACATGAAACTTGTGTCTACCCCCCCATTTGCTGCCGCCGCGATCGCACTGAGCC
TACTCCCGAGTCTCTACGATGTCAGGAAGTGGGAGAAACCTGTGATTTTTGGCTGTATCT
CGGGACGGGAAGGTCGTAGAGACTCGGGACTGAGACCGGCGTCTTCGGCATAGCCAAATT
AGGTGGGGCAGGTGGCATTTCCAGGTGTCTAGCACGTCTGGTTC
>NODE_182_length_857_cov_16.567095
GCGTGAAAACTAGGCAGCAACATCCTTCGGTTCAAAGGGTTAACACAGAGTTTGATTGCA
AGCGTGTTTACCGCCAGCCTGCCACAGCCATGTAAGCATTCCTTTGTCTGTCTGGGTGTT
ACATTTTCACAAGCAGTAATTGCTTAAAGTGAGACGTATTCTGGTGAGTGGATGCCTAAA
TGAAAATATATTTTCACCCTGTTTTCAATCAGTCTGAAACAGACAGTTAATGGTCGCTTA
ATCCCCTGGACAAATCTCCAGCTCCCTGCTCTGACAATGAAGCCAATAAAAAGCTTCCAA
AAAATACATTCTCAGTTGTTTTCTTTTTTACTAATTTCTCTTTTTTTATTATTTCTTTTT
GTCTTTACCTCGTCTATTTCTCATGAGTTTTCTCTGATAGTGATCCTGTTAAATTAAGTG
CCTGGGCTTTATCCAGAGCCCTCTCACCGTCACTCCTTTAATTTAGTCATTATAATTAAC
CATTAACTGGTGTCAGTTTCTGGGCCACTAACAGGCCCACTCAGTTCTGCTTGTCTGCAT
TATCACAGTTTGGGGGAGAAAGTAAATTATAATGAAGGGCTATATAGTCCAATTACTGAT
AAAAGCAGCCAAGTGCGCTCCTTGTAATTAGGTGCCAGTATCCCTCCCTCCTTCTCTCTC
TCCTTCTCTCTCCCTTTCTTGTAGTGACATGTTGGAAGGGAATATATGCTTAATAGCTAT
TTTTATTACTGTTAACCTCTTAGTCATGTTCTTAACCCAGCGACTTTCAATCACAGAGAC
AAGGGGATGCCACAGAGAGACCTTATCTCACAAACAATCATTTTATGTGCTCTGCGTGGC
TGCTACACAAAGTTAACTGATAGACGCGGGAGTGTTGGGAAACACGAAAAGAAAGGAGCC
AAGTATTAAGGAAACCAAAGGAAAAGAGAAGTAAATGAAGGCAAGGGAGGAGTGAAGGAT
TGtaggacagcgagaggaaacaggcagcagcgtatccttct
>NODE_183_length_590_cov_11.703390
CACTCTGAAACACATACACATGCAATCAAGCACTCAAAAACTCCACACGTCACATGTGTG
AGAGCACCCTCTAACACACACACACACACACACACACACACACACACACACACACACACA
CACACACACACACACTTCTCACCCCATGCCTTTTTCCAGGGCTCTGGCTCCCTCCCTGCC
TCTCTTTCTGGCTCTTTCTCTTTCAACAGAGCCAGTTAATTACACCCTACTGCTGCAGGC
AGCTTCAAACCACCACTAATTTAGAGTTCCATTACAGTAAACTGTTCCACATGTGCATCC
AGGGCCCAGGCAGGCTCGGGTGGCCACGTTTCAGGAAGGAGCAGCCGCCGATAGGCACCC
ACCCCCATCCTGCCAACACAGCCATACTGCCATCTTTCTTCTTCTCCTCTTTCTCGCTGC
ATTTCTCGCTTCATATCTTTACCTTTTCCAGTCCATTCCCCATCAAAACTTCCTTGGATT
TTGTTCCCCCTTGCCATTTCTGACCCATCCCACGTCTCCTCACCATAATCATGTCCTTAC
ACCCAATCCTCCCCCCCGCCTCCCTCCACCCGCACCCCGTCTTTATCCTTCTACTGCTTA
TACAACTTGTACCATGACCCTGTGCAGCGGTTCCACTGTGTGGCTAATGCACAAAAACAT
CACTAAAGATTTCACAGTGggcctaatgggagaagaggtacagactggaaaaacaaaact
gccagcaacgcaca
>NODE_184_length_799_cov_16.770964
ATCACAGCTATAAATTAAGTCACCTTTAGGGGTATCCGTCTTTCTCATCCACAGGGTTAC
AGGTAGATAGCTGAAGTAACTCTGGGTGCAGAGCTGCAGGATAGAGAGGAATTTGAATTA
TGACAAATGGCATAATATGATTTGCACACAAAGCAGTGGTTTGGGGCTGATGTTTTTTTA
CAACTGTGAGCCACAGAGAGACAGTGAATGGCGGTGACGGCAGTTATGTGCCACCACAAT
AAAGCTGCTTTCCATCGCTTTGGGCACACTTTACTGCTGCTCTTGATATCAGTATTAAAA
GTGATTTGCAGCTCCGTATGTGGCAAGGAATCAAAACTTAATTTAGGCAGATAAAGATGC
CATTTGGGAGGGAGATAAAGTGCTGCATCATGGGAGATGTGTTCCCCAGCTTGCTCTCAG
CTCCTCACCCTTACAGCGCCCTCAGATTTACTAGCTCTTTTTTCCTGCTCCATAAAACAG
CAAATCTGCTCGCCAGGCGACACAGGCAAATGTTAATGGATTCATTTGTCAAGAACCTTC
CACTTATTTACAGTCCTCTTCCATTACCGTCGCTCCTCCTGCAAGAGAAAATCCAGTGGC
CAAAGTCAAAATATCGATTTGCCTGTCCATCAGCCTGTGAGTCATCCTGTAAAACATGCC
GAGCCAAAGACACTGCTGCCACCAGGAGTGTGTTTCAACATGACAGTTACACAATCAGGG
TACAAGCTTTTTTTTAAAACCAAAGTTATGTAACGGACTATAAGTAAGACACGAGATTAA
TCACATTTGCAATGGTTTTACATTTTAAAAAATCACACACGCCATTTAATGCTAATCTCT
AGTGATGTGATGAAATGCATATTACTGAtcaacagcaccgaaagctttatttattaatct
atttgtcttgtttgtttatgtgttgtcttatttactcctatca
>NODE_185_length_345_cov_29.026087
GGAGTGAAACGTGAGACAGTCAAACAATAAATCACATCCCTGTTTAGAGCAGGCGTCTGG
CACGACTGGCCGGCTTCAGCTCCCCAGACCACCACCTCCTCCACTGCCGCCTCCTCCTCT
CCTCTCATGCTCTCCATCCCTCATGCCTGTTAAAGGCTTGTCCTGCAGGGCCTGGATGCA
CTTGTGTGGTACAACAACAGAGAAACCGCCCAAAGCTCTTAACAGCTCTTCCTCTCCACT
TCCTCCCTCCCTCCATCTCCACACTGCTACCACCACCAGCTCCTCTCTCCCTCTCCACTC
TGCTCTGTCTTTCCCAGCTGCACCGGCGAGCTGTTCCGTATGAACTGCTGCCAGCTGAAA
GCCTGCTACTCCTGTGAGATTGCTATTACTCAGTGCAAGCAGGGCTCTGCGTAGCCAAAG
GGCTGCTCTCCGAGCTGTAGATCTCCATGTTGTGACTTGTCAACACGGGAAAAATCGTTA
CCAAGGCTG
>NODE_194_length_16668_cov_9.288037
AATATACCCCCCTCGGCTTTTTTGCGTAAACCCCCCTACCCCCCTAAACTCCTAAGATCC
TTAACACTCCTGAAAACCCCCCCGGAAACAGGAAGAACCCTAGAAAATTTTTTATACACC
CCCAAGTGTTTTATTTACACTATTATAATAATGCATCCACAAATTACTGACTAATATAGT
AACACACTATTATTTTGCTAAATGGACATTTATATTTACATTATTAACAATTTACAAAAC
ACACACTATAAAAAGTTTATATTTATATTATTATAATATTACACATGCTAGCGTAGCTTA
ACTAAAGCATAACACTGAAGATGTTAAGACGGACCCTAGAGTGGTCCCGCAAGCACAAAG
GCTTGGTCCTGACTTTACTGTCAGCTTTAGCTAAACTTACACATGCAAGTATCCGCACCC
CCGTGAGAATGCCCCACAGTTTCCCGCCCGGAAACAAGGAGCCGGTATCAGGCACAACTA
ACCTAGCCCATGACACCTTGCTTAGCCACACCCTCAAGGGACTTCAGCAGTGATAAACAT
TAAGCTATAAGTGAAAACTTGACTTAGTTAAAGCTAAAAGAGCCGGTAAAACTCGTGCCA
GCCACCGCGGTTATACGAGAGGCTCAAGTTGACAGACAACGGCGTAAAGAGTGGTTAAGG
AACTTACTAAACTAAAGCCGAACGCCCTCAGAACTGTTATACGTTTCCGAAGGTAAGAAG
CCCCACCACGAAAGTGACTTTATTTCCCCCGACTCCACGAAAGCTGCGGAACAAACTGGG
ATTAGATACCCCATTATGCCCAGCCCTAAACTTTGATAGATCATTACACTCACTATCCGC
CAGGGTACTACGAGCATTAGCTTAAAACCCAAAGGACTTGGCGGTGCTTTACATCCACCT
AGAGGAGCCTGTTCTAGAACCGATAACCCCCGTTAAACCTCACCCTCCCTTGTTTTTTCC
GCCTATATACCGCCGTCGTCAGCTTACCCTGTGAAGGTCTAATAGTAAGCAGAATTGGTA
AAACCCAAAACGCCAGGTCGAGGTGTAGCGAATGAGAGGGGAAGAAATGGGCTACATTTC
CTAAACCAGGAAATACGGACAATATACTGAAACGTATATTAGAAGGAGGATTTAGCAGTA
AGCAGAAAATAGAGCGTTCCGCTGAAACTGGCCCTGAAGCGCGCACACACCGCCCGTCAC
TCTCCCCGAGCTAACATAGACATGTACTTAAAAACCGATACCTGCAAAGGGGAGGCAAGT
CGTAACATGGTAAGTGTACCGGAAGGTGCACTTGGAAAAATCAGAGTGTAGCTAAGACAG
AAAAGCATCTCCCTTACACTGAGAAGTCACCCGTGCAAATCGGGTCACCCTGACGCCCAA
TAGCTAGCTCACCCCCACAAAACCAACATCCTCCTATTAATAACCCCTAATACACTTTGA
CATAGAAACAAACCATTTTTCCTCCTTAGTACGGGCGACGGAAAAGGAACCTGAAGCAAT
AGAGAAAGTACCGCAAGGGAAAGCTGAAAGAGAAATGAAACAACCCAGTAAAGCACCAAA
AAGCAGAGACACAACCTCGTACCTTTTGCATCATGATTTAGCCAGTACACCTTAAGCAAA
AAGAATTTTAGTTTAATACCCCGAAACTAGGTGAGCTACTCCAAGACAGCCTAATCAATA
GGGCGCCCCCGTCTCTGTGGCAAAAGAGTGGGAAGAGCTTTGAGTAGAGGTGACAGACCT
ACCGAACCTAGTAATAGCTGGTTGCCTGGGAACTGGATAGAAGTTCAGCCTCACAAGTTC
TTCCCTCACCCTGTCTAACTGGCCTATTCCTGAGACCATAAGAAATTTTGAGAGTTAGTC
AAAGGGGGTACAGCCCCTTTGAAACAAGAGACAACTTTTCCAGGAGGATAAAGATCATAA
TAATTTTAAGGCAAAATGCTGTGGTGGGCCTAAAAGCAGCCATCCTGATAGAAAGCGTTA
AAGCTCAAGCATTAACTAAACCCCACAATACTGATAACAGATCTAAAACCCCTAAACCTA
CCAGGCCGTTCCATGCCTCCATGGAAGCGACCATGCTAATATGAGTAATAAGAGAGCCCA
AACTCTCTCCCAGCACATGTGTAAATCGGAACGGACCCCCCACCGAACCTTAACGATCCC
AAACAAAGAGGGCAGTGAGTAAAAAACCAAACAACAAGAAAAACACCCACTTCAATACCG
TTAACCCTACACCGGAGTGCCAACAAGGAAAGACTAAAAGAGAAAGAAGGAACTCGGCAA
ACACACAAACAAGCCTCGCCTGTTTACCAAAAACATCGCCTCTTGAAAAAATAATATAAG
AGGTCCCGCCTGCCCTGTGACCACATGTTTAACGGCCGCGGTATTTTGACCGTGCAAAGG
TAGCGCAATCACTTGTCTTTTAAATGGAGACCTGTATGAATGGCACGACGAGGGCTTAAC
TGTCTCCTTTTTCCAGTCAATGAAATTGATCTCCCCGTGCAGAAGCGGGGATATAACCAT
AAGACGAGAAGACCCTGTGGAGCTTTAGACACTAAGCCAGATCTTGTCAAACACCCCCAC
TAAAGGATCGAACTTATTGCAACCTGGCCTGATGTCTTTGGTTGGGGCGACCTCGGGGAA
ACAAAAAACCCCCGCGTGGAATGGAAGAACGCTACTTCCAAAACCAAGAGCCACCGCTCA
AATTAACAGAATTTCTGACCAATTACAGATCCGGCTCAACGCCGATCAACGGACCGAGTT
ACCCCAGGGATAACAGCGCAATCCTCTTTTAGAGCCCATATCGACAAGAGGGTTTACGAC
CTCGATGTTGGATCAGGACATCCTAATGGTGCAGCCGCTATTAAGGGTTCGTTTGTTCAA
CGATTAAAGTCCTACGTGATCTGAGTTCAGACCGGAGTAATCCAGGTCAGTTTCTATCTA
TGCTATGATCTTTTCTAGTACGAAAGGACCGAAAAGAAAAGGCCAATACTACAAGCACGC
CTTACCCTCACCTAATGAAAACAACTAAAATAGGTAAAAGGGCATGACCCCCTGCTCAAG
AAAATAGCATGTTAAGGTGGCAGAGCCCGGCCATTGCAAAAGACCTAAGCCCTTTCCACA
GAGGTTCAAATCCTCTCCTTAACTATGATTTCAGCACTTATTACCCTAATCCTTAATCCT
CTTATCCTTATTGTATTTGTCCTCCTAGCCGTTGCTCTCCTTACCCTCGTGGAACGAAAG
GTTCTGGGCTACATACAACTCCGGAAGGGTCCAAACGTAGTTGGACCCTACGGACTTCTA
CAACCCATTGCAGACGGATTAAAACTATTCATAAAAGAACCCGTACGCCCATCAACATCC
TCCCCCATCCTCTTCCTATTTACACCTATACTAGCCCTCACCCTGGCCCTCACCCTCTGA
ACTCCTATACCTCTCCCCTTCCCAATAGCAGACCTCAACCTAGGCATTCTATTTATCCTG
GCCCTGTCAAGCCTAGCAGTCTATTCAATTTTAGGCTCAGGCTGAGCATCAAATTCAAAA
TACGCACTAATTGGAGCCCTACGAGCAGTCGCCCAAACCATCTCATACGAAGTGAGCCTC
GGACTAATTCTTTTAAATGCCATTATCTTCACCGGAGGCTTCACCCTTCAAACCTTCAGC
GTAGCCCAAGAAAGCACATGACTAATCTTACCAGCTTGACCCCTAGCTGCAATATGATAT
ATCTCCACACTAGCAGAGACTAATCGAGCACCATTTGATTTAACCGAAGGAGAATCAGAG
CTTGTTTCAGGCTTTAATGTAGAATACGCAGGAGGCCCATTCGCACTCTTCTTCCTGGCA
GAATACGCTAACATCCTCCTAATAAACACACTTTCAGCCACACTCTTCCTAGGAGCCTCC
CTTTCCCACACCTTCCCTGAATTAACATCAATAAACCTAATAACTAAAGCAGCCCTCCTT
TCCGTTGTTTTCCTCTGAGTCCGAGCCTCCTACCCCCGATTCCGGTACGATCAATTAATA
CACCTCATCTGAAAAAACTTCCTTCCATTAACACTAGCCCTAGTAATCTGACACTTATCA
CTTCCCATCGCACTCACTGGCCTACCCCCTCAACTTTAACCTTGGAGCTGTGCCTGAAGA
AAAGGGCCACTTTGATAGAGTGAATTATGAGGGTTAAAGTCCCTCCAACTCCTTAGAAAG
AAGGGACTCGAACCCTACCTGAAGAGATCAAAACTCTTAGTGCTTCCACTACACCACTTC
CTAGTAAAATCAGCTAATTAAGCTTTTGGGCCCATACCCCAAACATGTTGGTTAAAATCC
TTCTTTTACTAATGAACCCTTACATCTTAACCATTCTACTTTTTGGTCTAGGCCTAGGAA
CAATAACAACCTTTGCAAGCTCACACTGACTGCTTGCCTGAATAGGACTCGAAATTAATA
CCCTTGCTATTATCCCTCTCATAGCCCAACATCACCATCCGCGAGCAGTCGAAGCCACCA
CCAAATACTTCCTTACCCAAGCGGCAGCTGCCGCCATGCTACTATTTGCAAGCACTACAA
ATGCCTGACTGACAGGACAATGAGATATTCAACAAATAAGCCACCCCCTCCCTATTACAA
TAATTACCCTGGCTCTCGCACTGAAAATTGGTCTGGCCCCAGTCCACGCATGACTCCCAG
AAGTATTACAAGGACTAGACCTGACAACAGGGCTCATCCTCTCAACCTGGCAGAAACTAG
CCCCATTCTCACTCCTCCTTCAAATTCAACCCTCAAACTCAACGATACTAATTTTACTAG
GGCTGGCCTCCACTCTTGTTGGGGGATGAGGCGGACTAAACCAGACACAACTACGAAAAA
TCCTTGCCTACTCTTCAATTGCCCACCTAGGTTGAATAATTCTAGTCATCCAATTCTCCC
CATCTCTGACACTACTTACACTGATCATGTACTTTATTATGACATTTTCAACATTTCTAG
TTTTCAAACTAAACAAATCAACCAATATCAACTCACTCGCCTCCTCATGATCAAAAATAC
CAACAATTACATCTCTCACCCCCCTTATTCTCCTCTCTTTAGGAGGACTTCCCCCACTCT
CTGGCTTCATGCCAAAATGACTAATTCTTCAAGAATTAACTAAACAAGACCTACCGCTAA
CAGCCACAGTAGCAGCCCTATCTGCCCTCCTCAGCCTTTACTTCTACCTACGACTCTGCT
ACGCCATAACCCTTACCATATCCCCCAACAACCTTGCCGGCACCACCCCTTGACGCCTCC
CTTCCTCCCAACTGACCCTGCCCCTAGCTATTTCTACCTCCGCAACAATCTGCCTCCTTC
CACTTGCCCCAGCCGCAATAGCACTAGTAACCCCCTAGAGGCTTAGGATAGCATTAAGAC
CAAGGGCCTTCAAAGCCCTAAGCGGGAGTGAAAATCTCCCAGCCCCTGATAAGACTTGCG
GGACACTAACCCACATCTTCTGCATGCAAAACAGACACTTTAATTAAGCTAAAGCCTTAC
TAGACAGGCAGGCCTCGATCCTACAAACTCTTAGTTAACAGCTAAGCGCCCAAACCAGCG
AGCATCCGTCTACCTTTCCCCGCCCGCCTAGAAAAGGGCGGGGAAAGCCCCGGTAGGCGA
CTAGCCTACTTCTTCAGATTTGCAATCTGATATGTAAAAACACCTCAGGGCTGGCAGGAA
GAGGACTTGAACCTCTGTCTATGGGGCTACAAGCCACCGCTTAAAAACTCAGCCATCCTA
CCTGTGGCAGTCACGCGTTGATTTTTCTCGACCAATCACAAAGACATCGGCACCCTCTAT
CTGGTATTTGGTGCTTGAGCTGGAATAGTAGGCACAGCCCTAAGCCTTCTTATTCGAGCA
GAACTTAGCCAACCAGGCGCTCTCCTCGGAGACGACCAAATTTACAACGTAATTGTTACG
GCACATGCCTTTGTAATAATTTTCTTTATAGTAATACCAATTATGATCGGAGGGTTTGGA
AACTGATTAATCCCCCTTATGATCGGCGCCCCCGACATGGCATTCCCCCGAATAAATAAC
ATGAGCTTCTGACTTCTTCCTCCATCATTCTTACTTCTTCTTGCCTCTTCCGGAGTTGAA
GCAGGTGCAGGAACAGGCTGAACTGTCTACCCACCACTATCGGGCAACTTAGCTCACGCA
GGAGCCTCTGTTGACTTAACTATTTTTTCCCTTCATCTAGCAGGTGTATCCTCAATTTTA
GGAGCCATCAATTTTATTACTACCATTATTAACATGAAACCTCCTGCTATTTCTCAATAT
CAGACCCCCCTTTTCGTATGAGCCGTACTTATTACGGCTGTGCTTCTGCTTCTTTCCCTC
CCTGTTTTAGCCGCCGGAATTACAATACTTCTAACCGACCGAAACTTAAACACCACATTC
TTCGACCCAGCTGGGGGAGGAGATCCCATTCTTTACCAACATTTATTCTGATTCTTCGGC
CACCCAGAAGTTTATATCCTGATCCTCCCCGGATTCGGAATAATCTCGCACATTGTTGCC
TACTACGCTGGTAAAAAAGAACCATTCGGTTATATGGGCATGGTTTGAGCAATGATGGCT
ATCGGTCTCCTAGGGTTCATCGTATGAGCCCACCACATGTTTACAGTCGGAATGGATGTA
GACACTCGTGCCTACTTTACATCTGCCACCATAATTATTGCCATTCCTACCGGAGTTAAA
GTTTTCAGCTGACTAGCAACTCTGCACGGAGGGGCCATCAAATGAGATACCCCCCTATTA
TGAGCCCTCGGGTTTATTTTCCTCTTTACAGTAGGAGGCCTAACAGGAATTGTCCTTGCC
AATTCCTCACTAGATATTGTCCTACATGACACCTACTACGTAGTAGCCCACTTCCATTAC
GTGCTGTCAATGGGAGCTGTCTTCGCGATTGTTGCTGCCTTCGTTCACTGATTCCCCCTG
TTCTCAGGCTATACTCTTCACGAAACATGAACTAAAATCCACTTCGGGGTTATATTTGTT
GGAGTCAACCTCACCTTCTTCCCGCAACATTTCCTTGGCCTAGCTGGCATGCCACGGCGA
TACTCTGATTACCCAGACGCCTACACCCTGTGAAATACAGTCTCATCTATTGGATCCCTT
GTATCTCTCGTAGCAGTAATTATGTTCCTTTTCATTATCTGAGAAGCCTTCGCAGCTAAA
CGTGAAGTTCTTTGAGTTGAGCTAACCTCAACAAATGTTGAATGACTACATGGCTGCCCT
CCTCCCTACCACACCTTCGAAGAACCTGCATTTGTTCAAATTCAACAAACTTGGCAAGAG
CACAAAACTCATACAGCCATTCCTGCCTAATTTCCTAACGAGAAAGGGAGGAGTCGAACC
CCCATAAATTGGTTTCAAGCCAGTCACATAACCGCTCTGTCACTTTCTTCATAAGACACT
AGTTAAACCGCTAATAACACTGCCTTGTCAAGGCAGAATTGTGGGTTGAACCCCCGCGTG
TCTTGTATTAATGGCCCATCCCTCCCAACTAGGATTTCAAGACGCAGCTTCCCCTGTAAT
AGAAGAACTTCTTCATTTCCATGACCACGCCTTAATAATTGTATTTCTCATCAGCACCCT
CGTTCTTTATATCATTGTTGCTATAGTAACCACTAAATTAACTAACAAGTTTATTCTAGA
TTCACAAGAAATTGAAATTATTTGAACAATTCTCCCTGCCCTCATCCTCACCCTTATCGC
ACTCCCATCCCTTCGCATCCTGTACCTTATGGACGAAATCAACGACCCTCACCTCACGAT
TAAAGCCATAGGACATCAATGATACTGAAGCTACGAATATACAGACTATGAAGACCTAGG
ATTTGACTCATACATGATTCCTACACAAGACCTGACAAGCGGACAGTTCCGGCTTCTAGA
TGCAGACCACCGAATAGTAGTTCCAGTTGAATCCCCAATCCGTATATTAATTTCCGCCGA
AGACGTTTTACACTCATGAGCAGTACCTTCCCTTGGTGTAAAAATAGACGCAGTCCCCGG
CCGACTAAATCAAGCAGCCTTTATTGCATCTCGACCTGGTGTGTTCTACGGACAATGCTC
TGAAATCTGCGGAGCCAATCATAGCTTCATACCAATTGTTGTAGAAGCCGTTCCCCTAGA
ACAGTTCGAAACCTGATCCTCCCTAATACTTGAAGACGCTTCGCTAAGAAGCTAAATAGG
GTCTAGCGTTAGCCTTTTAAGCTAAAGATTGGTGGCCCCCACCCACCCCTAGCGAGTATG
CCACAACTCAATCCCGCACCCTGGTTTGCCATCCTAGTGTTTTCGTGGTTAGTCTTCCTG
ACCGTTATTCCTCCTAAAGTTTTAGCACACACTTTCCCTAATGAACCTACCCCTCAAAGC
ACAGAAAAACCCAAAGCAGAATCTTGAAACTGACCATGACACTAAGCTTCTTTGATCAAT
TTATGAGCCCCACATACCTAGGAATCCCACTGATAGCCCTAGCCTTAGTCCTGCCCTGAG
TCCTCTTCCCCAAACCTACATCTCGATGATTAAACAACCGCGTACTAAACCTGCAAGGCT
GATTCATTAACCGCTTTACCCAACAAATTTTCCAGCCCCTAAGCTTAGGGGGCCACAAAT
GAGCTGCCCTGCTCGCATCCCTTATACTCTTCCTTATCACCCTTAACATGCTAGGCCTTC
TCCCCTATACCTTTACCCCTACCACCCAACTCTCACTTAACATAGCCTTTGCAGTCCCTC
TCTGACTGGCAACCGTCATTATTGGAATACGAAACCAACCAAACCACGCCCTAGCACATC
TTCTACCAGAAGGAACCCCAACCCTCCTGATCCCTATTCTTATTATTATCGAAACCATTA
GCCTATTTATTCGTCCATTAGCCCTAGGCGTACGATTAACAGCTAACCTTACAGCCGGCC
ACCTACTAATTCAACTAATCGCTACCGCCGCCTTCGTCCTCCTACCTCTCATACCCACAG
TGGCCATCCTAACATCGGCACTATTACTAATACTCACACTTCTAGAAGTTGCCGTCGCTA
TAATTCAAGCTTACGTATTCGTCCTTCTACTGAGCCTCTATCTACAAGAAAACGTCTAAT
GGCCCATCAAGCACACGCATACCACATAGTAGACCCAAGCCCTTGACCACTTACAGGCGC
AGTCGCCGCCCTGCTAATAACATCAGGTCTAGCAATCTGAATACACTTCCACACAACGAC
CCTAATAAGTCTAGGCTTAATCCTTCTTCTCCTAACAATATACCAATGATGGCGAGACAT
TGTCCGAGAAGGCACATATCAAGGCCACCACACACCCCCTGTACAAAAAGGCCTCCGCTA
CGGAATAATTCTTTTCATCACCTCCGAAGTGTTCTTCTTCCTAGGATTCTTCTGAGCCTT
TTACCACGCAAGTCTTGCACCAACCCCTGAATTAGGCGGCTGCTGACCCCCTACAGGTAT
TACCACTCTAGACCCCTTCGAAGTACCCCTACTTAACACAGCAGTCTTACTCGCCTCTGG
AGTAACGGTAACCTGGGCCCACCACAGCATTATAGAAGGCCACCGAAAACAGGCCATCCA
ATCCCTCACCTTAACCATCTTACTTGGCTTCTATTTTACCTTCCTCCAAGCCATAGAATA
CTATGAAGCCCCATTCACAATTGCAGACGGAGTCTATGGTTCGACCTTCTTTGTCGCCAC
AGGCTTCCACGGCCTACATGTAATTATTGGATCCACATTCCTTGCCGTCTGCTTGCTACG
ACAAGTCCAATACCACTTTACATCCGAACATCACTTCGGCTTTGAAGCCGCCGCTTGATA
CTGACACTTCGTAGACGTAGTATGACTTTTCCTCTACATCTCTATCTACTGATGAGGTTC
ATAATCTTTCTAGTATTAAAGCTAGTACATGTGACTTCCAATCACCTAGTCTTGGTTAAA
ATCCAAGGAAAGATAATGAATTTAATTACAACTGTAATTACAATCGCCATTGCACTCTCA
ACCATCCTGGCCATTGTCTCTTTCTGACTTCCTCAGATAAGCCCCGACCATGAAAAACTC
TCACCCTATGAATGCGGCTTCGACCCTCTAGGATCAGCCCGACTTCCATTCTCCATACGT
TTTTTCCTCGTAGCCATTCTATTCCTTCTTTTTGACCTAGAAATTGCCCTTCTCCTCCCC
CTCCCCTGAGGAGACCAACTATCCTCCCCCCTACTTACATTCACCTGAGCATTCGCTGTT
CTTATCCTCCTAACCCTGGGCCTAATTTACGAATGACTTCAGGGCGGCCTAGAGTGAGCT
GAATAGATAGTTAGTTTAAGAAAAACCTTTGATTTCGGCTCAAAAACTTGTGGTTAAAGT
CCACAATTGTCTAATGACCCCCACTCACTTTGCTTTTTCATCAGCCTTCGCCCTAGGCCT
AGCAGGCCTAGCATTTCATCGAACGCACCTCCTCTCAGCACTTCTCTGTCTAGAAGGTAT
GATACTCTCCCTGTTTATTGCCCTTTCTCTATGGACGCTACAACTAGACTCCACCAACTT
TTCGGCCTCGCCCATGATTCTACTAGCCTTCTCTGCCTGCGAAGCTAGCGCCGGTCTAGC
ATTACTAGTTGCCACCGCCCGAACCCATGGTACTGATCGCTTACAGAACCTCAACCTCCT
ACAATGCTAAAAATCCTCATCCCAACCATTATGCTTATCCCAGTTACATGAATTACCCCC
GCTAAACAACTATGAGCCACAACCCTCGCCTACAGCCTAGTTATTGCGTTGGCCAGCCTA
ATCTGATTTAATATCACATCAGAGACAGGCTGATCATTTATTAACCAATACATGGCAACA
GACCCACTATCAACCCCCCTACTAGTCCTAACCTGCTGGCTCCTACCCCTAATAATTCTT
GCAAGCCAAAACCACACCTCCTCCGAGCCCGTAAACCGTCAACGAATGTACATCACACTA
CTAACATCCCTACAAATTTTTTTAATTCTAGCCTTTAGTGCAACCGAAGTAATTATATTT
TACGTTATGTTTGAAGCTACCCTAATTCCCACTCTTATTATTATTACTCGATGGGGTAAC
CAAACTGAACGTCTTAACGCAGGCACCTACTTCCTGTTTTACACACTAGCAGGCTCTCTC
CCCTTGCTTGTCGCCCTTCTCCTCCTCCAAAACAACACAGGGACCCTATCACTCCTCACC
CTTCAATACGCCCCAGCAATAGAACTATCATCTTTTGCTGACAAATTCTGGTGAGCTGGC
TGCTTAATCGCATTTCTGGTAAAAATACCCCTCTACGGCGCCCACCTTTGACTCCCCAAA
GCCCACGTTGAAGCCCCTATTGCAGGCTCAATAATTCTTGCCGCCGTCCTCCTAAAACTA
GGAGGCTACGGAATAATACGAATAATAATTATACTAGAACCGCTAACAAAAGAACTCAGC
TACCCCTTTATCATTTTTGCACTCTGAGGAGTAATTATGACAGGTTCCATTTGTCTACGA
CAAACTGACCTTAAATCCCTCATCGCTTACTCATCAGTAAGCCACATGGGCCTAGTCGCG
GCAGGCATCCTCATTCAAACACCCTGGGGATTCACGGGGGCCCTAATCCTTATGATTGCC
CACGGACTGACATCTTCCGCACTCTTCTGCCTAGCTAATACTAACTACGAACGAACCCAC
AGCCGAACTATAGTCCTAGCCCGAGGCTTACAAATAGTTCTTCCACTAATAACTTGCTGA
TGGTTTATTGCTAGCCTTGCCAATCTAGCCCTCCCCCCTCTTCCAAACCTAATGGGGGAG
CTGATAATTATCACCTCTCTATTCAACTGATCCTGATGGACCCTCGCATTAACAGGAACC
GGAACACTCATCACCGCCGGCTACTCACTTTACATATTCCTAATAACCCAACGAGGCCCC
ATCCCAGCCCACATCATCGCCTTAGACCCCACCCACTCCCGAGAACATCTGCTCATAGTC
CTGCACCTCCTCCCCCTAATACTTTTAATCCTAAAACCAGAACTAATTTGAGGCTGGACC
GCCTGTAGACTTAGTTTAACAAAAACATTAGATTGTGATTCTAAAGACGGGGGTTAAAAT
CCCCTTGTCCACCGAGAGAGGCTCGGCAGCACCGAAAACTGCTAATTTTCGTCACCTTGG
TTAAACTCCAGGGCTCACTCGCCCAAAAGCTTCTAAAGGATAACAGCTCATCCGTTGGTC
TTAGGAACCAAAAACTCTTGGTGCAAATCCAAGTAGCAGCTATGCACTATACTCCAATCA
TAATAACTTCAAGCCTAATCATGATCTTTCTCCTCCTGCTTTACCCGGTCCTAACCACCC
TAACACCCACCCCTCAAAAGGACGACTGAGCCCTTACCAAAGTTAAAACAGCAGTCAAAC
TAGCCTTTTTTATTAGCCTCCTCCCCCTATTCCTATTCCTCAACGAAGGCGCAGAAACAA
TCATCACCAGCTGAACTTGAATAAACACCTACACCTTTGATGTCAACATCAGCCTAAAAT
TCGACTTTTACTCAATTATCTTCACTCCTATTGCCCTTTATGTCACATGATCTATCCTTG
AATTCGCCTCCTGATACATACACGCAGACCCCTTCATAAACCGCTTCTTTAAATACCTCC
TAGTATTCCTCATCGCAATAATTATTCTAGTGACAGCTAACAACATATTTCAACTCTTCA
TCGGATGAGAAGGCGTAGGAATTATGTCATTCCTCCTCATCGGTTGGTGATACGGCCGGG
CAGACGCCAATACAGCAGCCCTACAAGCAGTGCTCTACAACCGAGTTGGAGATATCGGAC
TTATTTTTACAATAGCATGAGTCGCAACTAACCTAAACTCTTGAGAAATACAACAAATAT
TCGCCGTATCCAAAAATATAGACCTTACCTTTCCCCTCCTGGGCCTCATCGTTGCTGCAA
CCGGCAAATCAGCCCAATTCGGACTTCACCCATGACTCCCCTCCGCCATGGAGGGCCCTA
CGCCGGTCTCTGCCCTACTGCACTCCAGCACAATAGTCGTAGCAGGCATCTTCCTTCTCA
TCCGACTCAGCCCTTTAATAGAAAATAACCCTACAGCCTTAACCACCTGCCTATGTCTGG
GAGCACTCACCACACTATTTACCGCAACCTGTGCCCTTACTCAAAACGACATCAAAAAAA
TCGTCGCATTCTCAACATCCAGCCAACTGGGACTAATAATAGTTACCATCGGCCTCAACC
AACCCCAGCTGGCCTTTTTACATATCTGCACCCACGCTTTCTTTAAAGCCATACTTTTCC
TATGCTCAGGCTCTATTATCCACAGTCTTAACGACGAGCAAGACATCCGAAAAATGGGAG
GAATACACCACCTCACCCCCTTCACATCCTCATGCCTGACTATTGGCAGTCTAGCCCTCA
CAGGCACACCCTTCCTGGCTGGCTTCTTCTCCAAAGATGCAATTATCGAAGCATTAAACA
CATCCTACCTCAACGCCTGAGCCCTAGTCCTTACCCTTCTAGCCACCTCCTTCACTGCCA
TCTACAGCCTCCGAGTAGTTTTCTTCGTATCAATAGGCCACCCCCGATTCAACCCACTAT
CCCCCATCAACGAAAACAACCCCACCGTAATTAACCCTATCAAACGTCTAGCCTGAGGAA
GCATCATCGCTGGCCTTTTAATTACCTCTAATATTATTCCCCTAAAAACACCTGTAATAT
CCATACCCCCTATCCTAAAACTAGCCGCTCTCGCCGTAACAATCATCGGAGTCCTTACTG
CCCTAGAACTAGCCTCGCTAACCAGCAAACAATTTAAAGTCACCCCCAACCTACCAACAC
ATCACTTTTCTAACATGCTGGGGTTCTTCCCAGCAATCATTCACCGCCTCCCCCCCAAAC
TAAACCTCATCCTTGGACAAACCATTGCAGCCCAAATAGTCGACCAAACCTGGTTAGAAA
AAACAGGCCCTAAAGCAATTACCTCACTAAACATTCCCTTAGTAACAACCACAAATAATA
TCCAACAAGGAATAATTAAAACATACTTATCCCTATTCTTCTTCACCCTCGCCCTAGCAA
TGCTCCTCCTTCTAGTCTAAACGGCACGAAGCGCCCCACGACTCAACCCCCGAGTTAACT
CCAAAACTACAAATAAGGTTAAAAGCAAGACCCACGCTCCTATTACTAACATCCCCCCTC
CCATAGAGTATATTAGAGCAACTCCTGCAATGTCCCCCCGAAACATTGAAAACTCCCCAA
ACTCATCAGCCGACGCCCAAGAACCCTCATATCAACCTCCCCAAAACAAGCCTGAAGTTA
ACACAACCCCTAAGACATAGACCAGTATAACCCCCAAAACCGGTCAACTTCCCCACCCCT
CTGGATAAGGCTCCGCGGCAAGTGCTGCAGAGTACGCAAATACAACTAACATCCCGCCCA
AATAAATCAAAAATAAAACCAAAGATAGAAAAGAACCACCATGCCCAACTAAAACACCAC
ACCCTATGCCAGCAACCATAACTAAACCTAACGCAGCAAAGTAGGGAGACGGATTTGAAG
CAACAGCAGCCAAACCTAAAATTAATCCAAACAAAAATATAAACATAACGTAAGCCATAA
ATTCCTGCCAGGACTCTAACCAGGACTAGTGGCTTGAAAAACCACCGTTGTTATTCAACT
ACAAGAACCTTAATGGCCAATCTCCGAAAAACCCACCCCCTACTTAAAATTGCAAACGAT
GCACTAGTAGACCTTCCAGCCCCTGCTAATATTTCCGTCTGATGAAACTTTGGCTCACTA
CTGGGACTCTGTCTAGCCGCCCAACTCCTCACAGGCCTCTTTCTCGCCATACACTATACA
TCAGATATCGCCACAGCCTTCTCATCCGTCGCCCACATCTGCCGTGACGTAAACTACGGA
TGACTAATCCGGAACATACATGCTAATGGTGCATCCTTCTTCTTCATCTGCATTTACCTC
CACATCGGACGAGGCCTCTACTACGGCTCGTACCTCTACAAAGAAACATGAAACATCGGA
GTAATTCTTCTTCTCCTAGTAATAATGACTGCTTTCGTAGGCTATGTCCTCCCATGAGGC
CAAATATCGTTTTGAGGGGCCACCGTCATTACTAACCTTCTATCAGCCGTCCCCTACATC
GGAAACTCCCTAGTCCAATGAATTTGAGGCGGCTTCTCAGTAGACAATGCCACCCTTACC
CGATTCTTCGCCTTCCACTTTCTATTTCCATTTGTAATCGCAGCCATAACCCTTGTTCAC
CTGATTTTCCTACACGAAACCGGCTCAAACAACCCAACAGGTCTTAACTCAGACGCAGAC
AAAATTTCCTTCCACCCCTACTTTTCCTACAAAGACCTCCTAGGCTTCGCAGCACTCCTA
ATCGCCCTCATCTCATTAGCCCTATTTTCCCCGAACCTCCTAGGAGACCCAGACAACTTC
ACCCCCGCCAACCCTATAGTCACACCCCCTCACATCAAACCAGAATGATACTTCTTATTC
GCCTACGCCATCCTACGTTCAATTCCTAATAAACTAGGCGGAGTCTTGGCCCTCCTAGCC
TCTATTCTTGTGCTTATAGTAGTACCTATTCTCCACACATCAAAACAACGAAGCCTAACA
TTCCGACCCTTCACACAATTCCTATTCTGGCTCCTAATTGCAGACGTTATGATCCTTACC
TGAATCGGAGGCATACCAGTCGAACACCCCTTTATCATCATCGGCCAAATCGCATCATTC
CTCTACTTCTTCCTCTTCCTTGTCCTAACCCCCACAGTAGGATGACTCGAAAATAAAGTC
CTTGAATGACAATGCAATAGTAGCTCAGCGCCAGAGCGCCGGTCTTGTAAACCGGACGCC
GAAGGTTAAAATCCTTCCTACTGCTTCAAAGAAGGGGGATTTTAACCCCCGCCCCTAACT
CCCAAAGCTAGGATTCTAAGTTAAACTATTCTTTGCCGAGCTACGCCACATAGCCCTTTT
ACGTACATATATGTAATNNNNNNNNNNNNNNNNNNNNNNNNNNNNNTTATATATAAATTG
GATCAAGAACATAAACTTAAATAACCACAAGTGAACTTCTTGAAACCATTAAAACATTAG
TTTAGTAATATAAATCTATAAATAAGACATAATACATAAAATTTAATTGTGACATAAAAA
TTATTTACGCATAAATTACTGTCCATTAATCACTATACAATATCTAAAGAACATACCGTA
ATATTCAACATTAAATGAAGCAATAAACATCTTAATGTAGTAAGAACCTACCATCAGTTG
ATTTCTTAATGCATACTCTTATTGATGGTCAGGGACAGTGATTGTGGGGGTCGCAATTAG
TGAATTATTCCTGGCATTTGGTTCCTATTTCAGGGCCATTGATTGATAACATTCCTCATT
CTTTCCTTGACGCTTGCATAAGTTAATGGCACACAACATTAAACTCGTTACCCACCATGC
CGAGCATTTTTTCCAGAGGGTCACTGGTTCCTTTTTTCTTTGGCTTTATCAACTGGCATC
TCACAGTGCATGAATAAGCCCAGTAAGTAAGGTGGAACATTTACCTTGAAAACAATTATT
AATAGTTCAATGTTCTAAGACCTTGACTTATGAAGTACATAACTGATATCAAGAGCATAA
ATAGTGAAAACGAGCCCTAAAATACTCAATATACCCCCCTCGGCTTTTTTGCGTAAACCC
CCCTACCCCCCTAAACTCCTAAGATCCTTAACACTCCTGAAAACCCCCCCGGAAACAGGA
AGAACCctagaa
>NODE_195_length_696_cov_22.926723
AAATTACTATTGATCTTCAAATGGCGATAATTGAAAAGATCAAAAAGATTAAACAAAAAA
ATTGAGAATGTGCTGACTTACCATGTTAGGCTCCTTTTTTGTTGTAAGTTTTTGTTTAAA
TAAAAAAAAATATTTGCTCAAAGATGCAGCATTGGAGGTGTCAAATTTTTGTAGCCGTCT
CTTGATCGTATTACTTCCACAGTCCTGGTTTCCAATGCGTCTGAACTTTTTCCCTTTCTC
TTTTATTTTGTTTGTGGTACCTAGCCTTTTTTTCCCCTGCTTAAGACTTTAAAAGCCTTC
AGCTCAGTAAAGCAGCACAAATTATCTTGCCACCTTGCTCAGCTCTGATGCTTTGGCCGC
TAACTTTGGAAGGCCCTTTACTACTGCATCAAAATTAGCATTGTCAAAGCAGTTAATGAA
TATTAATATTGTATTTGTCATTGGAGCTGGCCCATTGCTGAACTCCAAGTCATCCATCAG
GGACAAGATTAAGCACACAATTATTTCTGACTGACAGGGACCAAATCTGGAAGATTTTTT
TTTTCCTCCAACAATTTAAAGAAAAAGACACAACATCATCTTAAGGTACCTCCCATGAGA
CGAGACAAGATTAATACACTTTTAATGAAGCAAGATTTCATGGTGCATGAACAGCAGGAA
TCTCAAGAAAAAAAAAAGGAGAGGAATATAGAAATATTGACTCGATTTTAACCATTTTCT
GAGGATCGCATTTATAAATTACAACAGATTTTGATGACAGGAGACAAAATTTTAACTCAA
AGAGCGTCCTCTTTTTTTTTCTTTTGATGAACTACAACAGATTTATTCTCCTTGATTTTt
>NODE_196_length_870_cov_23.935633
ATTCAACAGTGCACATCTGCTACTTTCCTTTGGGTTCTTTTTTTTTTTGAGCAGCCTCGA
TTCACCTTGAGGACACAACGGGCTTTCCAAAACAATAAGTGGCATGAGGAACAGATGTGA
AAATTCATAGAGACTTGATAGATGCACTTCTGCTACAGAATGCAGTCCATTAAAGACACA
ATGTGAGTGGGTACTGTAAAAAGGATAAATGGTAAGGCTCTTTAAGTACTCAGGGATGAC
CCTCAAAACATGTGTGTGAAAGTAATGTTAATTATAAAGTAGTATAATACTTGAAAATGA
GGGTTTTCCGCTTGCTAGTTATGTGCATTGGCACTTAAAGCCAATACAGTTCAACAAAGC
TATGGATGGCGTTTCAGGGATGCTGAAGGCCATTTTTGCTCTGTCCCATCCTTACCAGCT
GTATTTGTTCTCTTCAATAAATTCAAAGTAGCCCCTTCCATGTTCCTCCCGGCGTCTCTT
AACACCCTTCTTATTCTTCTGATCAGCATTCGTGTCTTTGTCCGCATCCCCTTTGAAAAT
AGAACAAAGATATAGAATGAGGTGCTCCTTTTTGTGAGAGAGAGAGGTCGGACTGGCAGT
GGGGTTCTGGCCCACAAAGCCCGTTCATTAGTTACATTGTGTCGACCATGATCATCAAAA
TTAAGGCTACTAAGAGGCAACACCTCATAATTAATAAATGATTAATATAAAAACAATACA
ATCATACTCCACAAATTGTAACAGCTCTTAAAAGACCAGGTAGTAATTACAATAGCAGCT
GGCCAAAATGAACATTGTGAACAGTGTTTGCTGGGGCTGGAAAGAACAAGTCTCTGTAAA
GTAAAGGGTAATTAACCCTGCAATAAAGGGCCTCAAATATATATGTTTTCAGTGAGATTC
AGATACAAGTCTATTATATTAAGGAGGGCAAGTCTACTGTTGTCATGCAGGGAAACAGGA
GACCTACTCAGACCTGGATTAACCCCCCTCCCCagtatgttgttacacttacct
>NODE_197_length_1102_cov_13.205989
ATCACATGCTGAATGATAATAGGCCCAAGCATGTTTCTTTTAAATGCTAAGCATCGTGAC
ATGGTGATAATTGTGTTGACAAGAGTGCAAAGCAAGTACTGGGCAGGAAAACGCACAAGG
ACATTGTTCAGAACTGAGAAGTCAACAAAAAAATTTAGAGGAACAAAAGAAAATGTCAAA
ACTACTCAAGTTCTCTATCACCATCAAAACAAAGACACATGATACCGTATTATCTTCTAC
GACTGTGCTTAGCCGTTTAAATCTAAACTGTCCAACATACAGCAGCTGATAGGAATACAA
ACCAAGCAATAATTGTTTTTAACAAAACACCCGTGGACTGCCTTAATCCCTACTACCATA
CTGTGTTGTGCAAACATGCTTGTTGTGGTAAGCTCTGCAAGCTGAGGTTATATTCGTGCA
TCAGGTCATTCCTGTAGCGGGCTGGTCTGGGTCGGCCCACTCCCCTCTGAGAGCCCTCTC
ATCAAGCCAGCCTCTCCTCTGCCGCCCTCTTCCCCACAATCCCCATAAACTCTCATAATT
GCCACATTAAACTTGAGTTTATTATTTTTCTCCAGGTGCAGGTGTGCAGATGATATGAGC
CCCAGGTTGCATTTACATACAAATTGAAGGTTTTTATTAATCAGGCAGGCAGCAGGAATC
AAACGGCAACACTCCATCAGGCCTTTAAATACATTTGGTGACATTTTTACCCGGCATTAG
CATGATAGGGCAAGCGGAGTATAATGTACCAATGATTGCTTTTCCATTGAAAGCACAAAC
GGTTTCATTTTTCCTGTCATCTCAAATAAGTGTTAAAGAGGGTTTGGAGGCTATTGTGCG
AGTGCCGTATGCTGGGGACTTGGGACCGCTGATGGCCATATTAAATAACCATTAGTGCCT
GAGCTTAGATCATTGTGGCATCCGCCTCCTCTGAATTTATCCTGTGATTTCAAATGAAGG
CAAGCTGTGCCAGCTTTCATAAAGTGCTCCAACCCTCTCCATTTTTCCTCAAACTAAATG
CATTACAACGGTAATTTTGTGACTGTTAAGATAACTAGCGTTAACAAGCACTTAATTAAA
ATGTACAATAAATAGCCGTCTGCAGCCTTATCTCCCCTCCAGAGCGACGCTGGTAGGAGG
CTCCAATGCTCAGGCCGGCTGTTCCCCAGCTCGTTTGCAGATTAATTGCTTTTCTGTCTG
GCGAAGCCTGCCTCTTCTGCAGCCAGATCGTAAATAGccagatagg
>NODE_204_length_528_cov_24.185606
CCGCTCTGAACTCTGAACCAGGAAGCGGTTGTTCAGCTCCTGCCTCAGGAGGTCATGCTC
TGCAAGAAAGGAGAGCGAGGAAAACCAAAAACAAAAAAAAAGGAAAAAAAAAAAGAAAAG
AAAGAAAAAAGGGGATGGGAGAGGGAAGGGGGGGACACAAGAAAAAAAAAGGCACGGGCG
CCCAGTCAGTCTTCACAACAAGGGTAAAGAGAAGAAAGAAAATAGTCACCTGGCATTCTC
TGTTTCTCCAGCTCATGCTGTGAGGGTTTTCTACGTGGGGACTCATTGGTGGTGGTAAGA
GAGTTGCCTGTGACAATGTGCCAATCAGAATCCCCGAATGAGGCTGGCAATACATGATTG
GTTGGTTGAATGATATCAACAGGCTGGTATCTAAAGACAAGAGAGAACCAAGAGTCATCC
CAGCAGAAAACACACACACTCTTGCCCTCTATTAGAAAGTCAATGCACAACTGGCAAATT
TGTTACATATTTTGGAGACACCATCATCGCTGGAGACACTTTTTTTTAAATCTTATATTG
CAGCACCAAATTGCTTGTTTTGATCAAACTGTTGAACGTAACATAAATTGTTGCAAATCA
CATATCGTTGGCAAGAGAATACATAACTCCGTTGAGGGTGCAGCAGACTTGGGACTGAGT
GCACCATTTTTc
>NODE_205_length_718_cov_8.071031
GTTAGGGCAGCACTATCAGCCGGTCAGTTTACTGGGGGTGATCGATGATAGTCCCGGCAC
ACTCGCCCAACAAACATCTTAAGCGGATGCGGTTTTTGCTTAATTGGGAGCTTTGCAGCT
CAGATTCCGACTTATTTGATGTTGATGATGAAGTCCCAGGAAAGCTGTGAAATTCTTGTA
AACTAAATGTGCATGCATGCTGTCTTCATTCGTACGCTGGTCAGAACTGTTACCCGTCAA
TTTAACCTGCACAGTTTCCCTCTTCTTCTAGGGGAGTATGAACGCACACACACACACATA
TGTGCACACATGCCCTGAGCTCATTTTTAATCCTCGCAGCTCACTGTGAAGGCAGGAGGA
AGTTCCAATTAAAATTAAAATAAGCTCTTTTAACGGTCTCTTAAATTGACAACTGAACAA
TGATTTTCGAATTGGTATCTGTCAAAGGTCTCGGAAAATCCTCAGTTGATAAGGCCCAAC
GCATCCAATTAGTAGCAGAGTAGGGCCTCAGCCAGTAATGATTTCCAGGTCCCTTAAGAT
GTGGCGCGGACACTTATTGCAAATTACTGACAAAGAGCCCTGCTGTATTGATGAGGGGGA
GAACAGCCAAGTCTCCGTGTTCCCATCAGGTGGACGAGTACCAAGAGGGGTCTGAAGGAG
AGCTGGGTGTCTCTCCCTCTCTCTCCCTCTCTCTCCCTCTCTGCAGCCATAATGTGGCCT
CGCTGTGTAGCTCATATATAGCCCCCCTGCTGACATGGACTCTGAGAGACCAGCCTCTCT
TGACATGAGCCCCAGCTCAGGGAAAATGCTAATGCTAacacgagggaggtgtcaggagcg
gatcatcaataatgtctgcaag
>NODE_206_length_596_cov_20.471476
CAGCCACATGAAAATACTACAGCTTGTTATTACACTCGACGTATAAATTACAGCGCACAA
CATACCACTCTCCACATGAAATACACAGAAATTGAGTGTAACTACCTTTAAATAAACAGC
CAAATTTAGGGAAATTATTTTGCATAGAGAATGCAATCTCTAATTTCTACCAGGAGGTTA
TATTAAACCTAAGACAAGCCAAAAGCAGTAGCTGGAAAACAAGCAAGTAAAGAGCAACTC
AGAGATGCAGTCTGCTCTGTTTGAGTAAGGATGAGATTATATTGGATTAAAGGGGATTTT
TGCAATGCAAATGAATGCACCTCAAATCAATAAGGCCTGTTCTACTCAATATACAAACTA
ATTAAGAGGTAATACAATCAAACCTGAATAAAATAGATTGTGCAGCTTCCTCAGAAAGAA
ATCCAATCAAACCTTTTTATGTGAAAAGATAAAATCTAAAGCGATCTTTCTTTGTACGAA
TAATGACCTCGGCTTTGTGTCCATTTAATAAGGAAAACTTGTCTTAAGAGGTTACGCTCA
ATGTGCATATTCTAATCAATATGAATTACATAGGGTTTTATCTATGTTATCTGCTCCAGA
CTGCTAAGCTAATTAATGTTTTATCGAGTGTTTTAACTCAATTATTTCGCAAAGTCAAAG
AGGTTCAACACAATTTTCTATGAGCCGCCGGAACATTTTCAGTGGGGAGGAAGCAGTCAA
GTTGTGCAGCTTTTAAAGGA
>NODE_207_length_544_cov_40.295956
AAGCAATAAAAGCAACAACAACAACAACAACAACAATAATAAAACCTTTGGAAAACATTT
CATAAACCATCAGCAGCCAATTAGAGGAGCCGGCACAGGCTGTGCTGTGCTGTGCTTTGT
GTGTGTGTGTGTGTGTGTGTGTGTACGTGTGTGTGTTGGGTATTAGAGCGTTACAGCGCC
CAGCCCGGCTGTGCCCTGCAGGCCCGACCTTCTAATCATTATCTGTCTGTCTTATTACGC
TCCAAACCGGGCCACTCTTAAATAAAATATGCAAAGGTTTCTTAAATGATGACCTGAGGC
TGCGCGCGCCGCCGCTGCTCTACATGCTGTTAATCTGAGAAATGCAAATTCCCTTCATCT
CGCACTCGCCTTTATTAACTTTTTTGAATTTAAAATTCCACGAACAATGAGTTCTGTCAG
CTTCTGAAATGATATTTTCTCTCCTCTTTTTATGTGCGCACGGAAGCGAGTTTAGAGCAT
GAAATTACCAGGGGAAATATGAGCGGTTTCATCTCTCCCGCACAATTTAATTGGCTGCTT
TGCAATTATTAGTTTTTGCTGCTAAAGTTTTTTTCTACACTTTACTGTTACTGTTTCCTT
AAAGTGGCAGCTCACAACACTGCTTTATTTTTCCATGTATTTGTGTGCAGTTCCAGCACT
AACCATTAGCCAGCCGCTCTGATTGGAC
>NODE_211_length_592_cov_24.542231
AAAAAAAAAAGGGAGGGGGAAAAAAAGAAATAAGAGGGATAAATAAAAGAACAACGATTA
CAGAGGGGGAGGGCGGAGAGAGAGGAGGCAAACAATAGAGAATCAAAGCATAATAATATT
CCTAAATGAAGAGGGAAATGTTGCTCCGCTCATTTTATTAATCAGACTGTCAATTTCACC
CAAGAGGCCAAACCCAAGAGCAATCTAAAACAGACTCAGAGATCAACCCAGGGACAAGCA
CCTCGCTCCTCACTCCTCTCTTCCTCTCCACTTGGATATTATTCGTCTGACCGAAGGCCG
CCTCCATCATCAAGTGACAGCCCTCTCCTATTTATTTGCTTATAAACCTGTTACAATAAA
TGATCATTGGAGCAACGTCAGCCGAGCATTTTAACAACGAACAGCGACCACTTTTTTTGA
TGAATGACATTTCTGCTGCTGCCGGGGAGGATGCACGGCTCATTTTGAGCAGTCGCTCGT
CGATTGCGCTCAGATTCCTTTCATTTTTTGCGCCTTGCTTATAAAAAGCTTTAGAGACAG
TTATTTAGACACAGTTGCTGAGTTGCATGCGGATTTAGCTCCGACACAACTCATTGGTGC
TCCAGCCCCCTGGACAAGCGTGCTGCTGGTGGTGCTGCTGCTGCTGGTGGTGGAGGAGGT
GGTGGTGGTGGTGTGTTTTTGTTTTTTTCCAACCCCCTCTTTTGCACGGCTTAATgatgg
agaggataagaaaaga
>NODE_212_length_965_cov_14.383420
ATCACATACAGGCAGGCCCACGCTGAGACAAGGCCACAGAAAACAAGCAAACAAGACAAC
AATCGACAACAATCTTTAAACACGCTTGTCATTCTCCTCTGAGAGATTTCCATTTCAGCA
ACTTAAGCGGCACATGAAAACACGACAGCCATTGCCAACGATCTCTAAACACAACTCTGG
TGTTCTCCCTCCTTGGAGAGATTACAGATTTCCAGCCATTTAGCAGAGAATGAGAGGCGT
CTGCAGATTGAGGGGATTGGTGCAGCACACATTGGTGTGTCGCAGCCTGACTGGGTTGAG
CGCAGTGTGCCATGTCATTTTTGGGCGCGCTGTTGCTCAACATCAAGAGAAATCGATGGC
GTCTCCACAGGGGCAGGGAGGCCTATGGAATAGAGGAGCTTCTCAGGTCTGTTTGAACTC
ATTTTCTTTTCTGGGCGGTTGCCCCCTCGCTCAGCCCCCTAAGGCATCTCCCTCACAGCA
GGCCCTGACAGCTTGACACATTGACAGCTGCCGCTGAATGACAACTGATTTGTACAAATT
TCAAGCCTTATAAATCTACCTGTCACAACAAGAGCATAAAAGAGCTCGGACCCAGCAGGT
AATTCGGAAGTGGTGGGGGAAGAAGAAAAAAAGCCTGCTTCCTCCTCCTCCTCTTCCTCA
CTGCTGACAGCCCGGTCTGAGAGGGAAAAAGAAAAAGATAGGAGATAGAAAGTAAAGAAA
AGACAACATGGCTCTTTTTCATTTCCTGCCAGTATACCGTGATTCACTCCTCAGGTCCAC
TTTGAATAAGAACCAGCGAAACCATTTTCTTGCCATCAGGTGATCAATTCTCTCATTTAG
AGATTATAAGGACTGAAAAAGAGTTAGTGCAATTTTGTTTAACACCAACATTAAAGAAGA
CCACCTGCTTCTCACAGGATTATCACATCAGCCTGCTTTTCAAAGCTCTCACTGGGTAAA
TGAGCAGGCTCTTTTTACGGTATTTAAACACTATCCAATACTGctgtagtgcccctacca
ctccacccccgcttctcttctctaggtaatggcagacctggcgggcaaggcctatagctg
caataaatcctcctctggagtatatctta
>NODE_213_length_805_cov_21.926708
CAAACTGGGCTGAGCCTGAGATGCTTATACAGTAGAAACCTGTGTTATCCTTTTAATGAG
TACACACACACACACACACACACACACACACACACACACACACACACACACACACACACA
TACTTTCCACTGCCTGGCTATTAGGCACCAAGAACAGGAGGAAAACTATTTGAAAGTGAA
TTTTAGATTTCCGGTCGTGGAGCTCTGCCTGGGAGTGGCAGCCGAGCAGAGGCGCAAGCA
GCGCACGCACACACAGACACCTCATACACCTCAGTGTTTCAGCTCCAGTTGCTCTCGCAC
ACAGCATGGATGATCAAAAGAGGCCAACGGCTGCCGACCATTATGCCAATGACACTTTGA
GTAAGAGTCCAGAGAGCGCAGCGACATGACAGCCATTAGGGATTGAAAGTGGGACTTTAA
AGGAGGGCTGAAGGATAACTGTCAGTGCAGAATCAAAGGCAGAAAGTGAAATCTTCATAA
TGTATTGCACTGGAAAATTCCTGCTCTAGCTGTCTCTCTAAACCACTCGCTCAAAAGTAT
CCCATACACAGCTACGCCATTCAACTCCCCAAAAAACATGAAACAGCAAGGAACAAAGGG
CTGATGAGGGGAGTTCAGAGACTGGCACTCTGTAAATGAAAGCGAACAGCGGTGTGGGCC
ATTGTGCGGGTGGCAGACAGATAGATCATTAAGGACTGGACTGGGTTAAACTCTGAGCAG
AGGACTACTAGTAAGCAACTCTAGCACTGCACCTCTGTTTCCCCCAGCTTAGATCCAGCT
GACAAATGTGACTGAACCAGTATGGCAGCACAATTAAAGCTAATGGATCACACTCTGCGA
CAGTTAGAAAGAGGACTCAAACTTTTTCCAATAGCAGCAGCAGACGCTTTGTCACTAtgc
gtccaaaatatagctttgtgtgtttaaaattgctgccatacttcaaaat
>NODE_214_length_382_cov_4.130890
ACAACCCTAACCTTAACCCGAACCTTAACCCTCCACACCCTCCCCAGACTAAGCATAGCT
CTGACACAACACATATACACACACCTGGTAAACAACTCACCCCTACTTCACCACCACATC
TGATTCCACTCATTTCCACTTACTCACATCAAATCACAGCCCTTCATTTCACAATTAAAC
AAAACTTTGCCATATTACAGTCCCAGCACCCGGCCTTTCACAATCATAAAGTCATTTCAG
CTTACAGGAAAAACAGGAGCCTCCAGTCAATCCTCACTAGATCTCAGTTCACGGACCATA
GACCCACACCACAACTTCAATACAGTCACCATTACAAAAACAGAAAATATATCCACAACT
CACACACTGGTAAAGACTTTCCCACTATAGGCTCTCTCTCCATCACTACCACCAATGTCA
TTTACATCATTACATGCACACTCTGCTATAAACACTACATAGGGGAAACAAAACATTCCA
TCCACACCCGTTTATCTCAACATCTGTACAACATTGGGGAAGGTCg
>NODE_215_length_320_cov_1.996875
TATACGACTATTATGGCAGCTAACACAGTGTTTTGCATCCGCTGCTCCCTGACATTCACC
CATGGCACCGGTGCCGTGCTGTTTAATTGGGTAAAGCAGGCAGGTTTGTTGGTGTTGTTG
TGTGAGGTCATGTCACCGTTATCCTCTTCTCCTCGGATCTCTCTGTTTGCTGTTTCCTGA
CGCCTCACTAACTGCCTCTAATTAATCTGGCTGCTTACAACTCGACTCTGCCGCCACTGC
TGCTCACCTACTCCTGTCTTCTCACCTCTCTCTCTCTCTCCCTTTTCTCCTTCCCTTCCC
CTTTCTTTTTCTTCTCTGTATTTGTGTGTTTGTGTATATGTGTGTCCACCTTCTCCTTTT
TTCTCTACCAATGGCTAACATTGGTACTCTCAGGGCTTTGGGTTTGTAACTTTTGAAACA
AGCACAGATGCTGATCGTGCACGGGAGAAACTAAACGGTACAAt
>NODE_216_length_470_cov_32.119148
TGTATGGCACATATTTATAATTTCATATGAACGTGCATCCAATTATAAAATCCCTAATAT
ATTTCCCCATTTTTGTGTGATCAGGATGTTTACATAAACCTTCAACTCCAATCTTCCCCC
CAACTCACAGTAGATCTTATTTCTTAAGAAGACAGCATTTTTCTTCTTCATTATACAGGC
ACACCTTGCGTGATAAATAGTAATATTTACTGTTCTCATGCAAATCTTGACTAAACATTG
TTCATTTTCCTTGTTCCAGTAATGAATCAAACGGACACCCTGTACCAGGGAATACATCTC
TTTTATCCTCGCTTATGAATAAGGTAAGATCCATCCATCAAACGCCTTTCATCCCAAGAC
AAATTAGCGGGACACAGAGGGGCCTGTTTGTTTTTTAATGTTTCACCGCTAATAAGATGA
GTTTGTATCATTTAAATTTTCCAGCCATTTTTCATACAGTGTAATTTTCACTGCACCTCT
CACAAATTAATATAATGACGCAGTAGCCGGGTGCCATGCCAGATATATAGAGATGTTTGG
TTTTTGATGAGCTGTTTTGAACTCGCCGTCCATTTTTTCTCCTCCTTTATACTTTTTTTT
TCTCCCCCTCGCCt
>NODE_217_length_1076_cov_12.329926
TGGAGGGCTCTGCTAAGATCACACCTAACAGATAGCTGGACGTACTGTACTGTAAACATT
ACAGGATATGCTGCGACGGCTGCGATTATTCATCAGAGTTATTTATTAGCGTTCATTAAC
ACAGAGCCATTTCAAAGACAAACCTTCAGCCAGCAGTAATAGCCATGTCATCAAGCGGTC
TTCCATTTTTGCAGAGGAACTGTTTTATCATTGCACTTATCTCTGTCAGGATGCAAATGT
ACCGGACGATTGATCGAAGTGACCACAGAGGAAGACTTTACGCAATGCAAGCTGAAACTG
GTGACAAGACAAGGGTAAACTCAGAAGGTGGTGCTCGCTCTAAGCCTTTTTTTTCCTCTC
TCATTCTGTCTCCCCCTCTTTCCCTCTCTGGCTCTTTAAACCATTCCATCTTTATAGCTG
AGCCAATCAATGGCAAACCAGTGTCTATTGTCTGTTCTGTGCTCAGGCCACTGCCCTGCT
ACAGCACCCCCCATTACAGAAATGTTTCTTCCCATCAGTGCCTTTACTTATCACTTCCCG
GGTGACATTGAACTTCCTATGCCCCGGCCGCCGAGACACATCTCTGAACTCACACAATTA
CTCTTCATCCCCACTAACAATTTAGTAATGAAGTATTGATTTCCAGATTCCTCTCTTATG
GATGATATTAGATTTTGTTTGATAAACTGTGCCTGGGCCTCTAATCTGCACTGTCCCTTT
TCCCACTGTCTGTAAAACAAAGTGCCACTGGAGAGATAATGACCAGGGAACATCGATGAA
CTCATTTCATCAATTTGTAACACTTGACAATGAAAAAGGGCAGGCATTTTTCAAGCAGCA
ATGTCAAAGTTTATTGCTCTGGGTACGGTCTTATTGGAAGCCAGACATCTTGAGCAGCAT
TCAGTTCTAATTTATGGGCCCCAATGTGCCAGTTACTTTTAAAGGAAATGTTTGGATACT
GGGAGGATATTAGTGTTGCACCTGGGTTGTCTGATTCTCAGGGCCACCGGGGATTCATGT
GTCATGTTAGAAAATACAAAAACAGCAGAAGAGAGGCTGAGACTCAAGCTATTTGCAATG
CAAGAAAATGCTGCTTAGGACATAAATCACACTGAGATGTTACATGCAAGTCACACATGC
GTGGATGCGAGGGCCAAGTAAACGCTTGAATTCTAATGTTCTTGCTTAAAGTGTTTtctg
agaatattaaacatgcctta
>NODE_218_length_820_cov_12.080488
AAAGCCATCAGATATACACATCATAGCGATGACACTTGGCTGGTGCTTTTTGTCTATCCG
TTTTGTTATAAAGCCCCAGTTACAGTGTTCATTTGATGCTGCTCAGTCAACACAAGTCTC
ACACTGGCTCAGGCAGAGCAGAGAGAATCAGCATGAGGGTGGATTGATTTTTGGCTGGGT
GCGGACAGTGAGCAAGAGACAGTAGGCCTCCAGACAGAAGCTTGGCTGGACTCTGTGAAG
ACTGGAGCCTTCTGTGAGGTTGCCTGCCCCACCACATGGAGTGCTCCAACAGTGACCCTG
CGCAAACTGGCAACTGCCAACCGTCTGCTTCCGTCTGCTTGGCATATTTGGCCATTTAGT
GGGCGCTTGTGAAGATCAAATGGGTTAAGATCGCCCCTCTTAGTGAGCGGGGAAAAAAGA
ACATCAAAAAGGTGTAAATTTCACTTCCCCACTTTTGATTAAGTCAAGCATGAAAAGAAA
TGTAATACTCTCAAGTGGCAAGGGTTTACACTATTGATGCTGTTACTTCTGCTTCAGGAG
GCCCAATCAGCCGACAGGGAGCTGAGTAAACTCGCCCTGAGTTTTAGGGGAGGCCAGATG
GAGGGCTTTTGCTGTGCCTGAAAAGACAGCTTAAGAGCTCGCCTCCTCAATCCCACTCAA
TACTGACTGTGTGAAATCCTGGCCCTGGCTAACCCCCCAACCCACCCGCCTTTTCCAAAG
CTGGTGGCTACCACCATATGGGCTTGTTTAAAAACTCCCACAGGCTGGTACAAAGCACAA
CAACACAGTTTTCATATCAAGTACTCTCTCAAAGAGGCCCCCCCTCTGACTCCTTCCCTT
CCGATTCCAAAGGCTGTCACGGGTTCTGCTCTGATTAATAGTTGGTGTTGGCCGTCTGTT
TTGGCAGATCATTTTGTGCGATGATTAATATGATTTTGCCAGCTCAATccagatttcata
tgtt
>NODE_219_length_690_cov_23.462318
GAGTGTTTAGTCTTAAATCCTAGGTTTTGGGTGGCTGCAGATGCCACAGGCCTAATAGAC
TATATGGGAAGTAGCTCCTCCTAAAACAACCCATAACAAACATATCCCCTTCCCCAAACA
AACATGTCCCTGTCTCCACATTATCACCTTAGCCCGAACAAAACACCTCTTTTTGTTCTC
CTCTGGATCCTTGAGCGCAGGTACCTCCGCTTGTTTGTTAACACCAGCACCAAAGAGAGG
GAGAGGGAGAGGGAAAAAAATCAATGTAATACTGCAGAACTATCAGATCATATGAAATTA
TGGATTCTTGGTCTGAGCATTCAGCCCTTGTCTGCCGAGCTGCGCAAATCAATTCAAACA
GACACAAAGAGCAAACACACGGCGTAACATCACAATAGGAAATTGAAGCGAGCGGAGCCT
CCCTTTTAAAATATGCGGCTACATATTTGTTTTGTGGATTACCATTCTGAAATGAAGTTT
GAACAGTTACTTAAAATAATATGCAAAATATAATTCCTTCTTCTTCTATTTTTATTATTA
TTCCTCTCCTCCATACCCCCATTCTCTTGTTTGTTGGAGGAGAGGGGAGCGATGGCGGCC
ACAATGTAAACAGACACACAGAGCTGCTATGATGCTGATTATGTTTCCAAAACATATTTT
GGGGCCTTATTCCCCTTGCAGGGAGTTGAGTATTTATCTTTTCTTTGTTTCCATATTGTA
CTGCTGCTTCTAAAACATTTATGATGGTATCTGAGGTGCAGTAAAGGGGTGAGGGGTGAT
TTAAGCGTTTCGAAGAGGAAAAtctgtgtcatgtcaggtgcaggcattcattaa
>NODE_220_length_466_cov_4.051502
TTCTGATTACGACAACCCCAGTTCACACGGCTGCTTTATTACTGTAGCATGAGAACACAC
TTTACTATCAGGGCATACCATCTATAGGTTCAGTATAATGACATGAAGAATATGACAGAG
AGCGGCTGAAAGAGTAGTGTTCTTACATGATTGTCCAGAGGTTTGCTGGTAATTGTATTT
GTTAGGAGTTAAATGCTGCTCAATTAAAGACAGAAAAATACAGCTTATTTTTCTGGTAAG
CTGTCACAGATGGAACCTAAAACAACATGCTGTAAAGTGGTTTACTGCTGAGTAATGTTA
ACGCAAGCAGCCTACTGTGAATGTCTGTAATCAAAACGATCATCATTTCCGACGTACTGT
GTGTCTGTCCCCTCAGCCAGACTGTGTGGAGGTCTTGTTTAGTTTCTAATCACAAAATGC
CCACCAGTTTGCGACCGGCGTTCGTCCGCCCTCTCCTTCCCCTGCCTGTGTTTGCAGGTT
TGCATCTGAATCAGGGGGCCGGTGGGGGCCCGAGCGCTCTCGGCCACGTGGACCAGATTG
ATGTCATTGTCTCGGCACACTGACCTTTGCTGTAATACCCACGGCAGACATCACAAACTC
TCACATCAAT
>NODE_221_length_685_cov_12.178102
TTAGGCTTCTCTCCTTAAAGCATGAACCAGCTTTTCAGTGTAACTCTCGAGGCTGATAGC
AGGTGTTGCTAAATCTTCTTGGCACTCTGCTTTAATCAGTTGTTTTTGTAATGAAGTGGG
GCTTTTTCACAGTACACGATAGTTGTTCCAAGTGGATCTTTGTTAGAGGAATCCTGAAGG
CTTGTGTGACAGCCAGCTATCCACGGGCAATGTTCTTTAGCATTTACAATATGTGGCAAA
GATTGTCCTGAAATGATAGGTAGTCCTGCTCTGCTTGGGTTTAGTGGTGCTTGCCTTTGG
ATCTTTTCTCAACTCTATTTATTTTTGCTTGTGGCCAGTAATGTGTTTATTTTTATTTTT
ATTGCTTTTGTTTTTATTTCCCCCTCTTACATTTTTTTGTCCTGTGCTTCGTGGTTTATC
AGATTGAAATGGCGATTGAGACGCTCCAAAAATCTGAGGGTTTATCCAGTCAGAGAAGCT
CGCTGCTCAACAGCCATGTAAGTTGCTTTTACGAATGCTTGCCCTCGGCTAACCTTAACT
TTTGCTAAGCTCACTCTCTTGCTCTTCTGCCTCTCTCAAATCTCTGTACATTTGGGTTTG
GTGCTTGCTGTTTTTGTTGCTGGTTTTAATTGTTAGAAATGCTTTAAATTTACTGGCTGC
TATCGAAGCTTTTGCAGAGTTGTAATGCAGCAGGATCAAGTTTACTGACAGTTGGCATAA
GGTCTTTGCAAGGACCAGTCTGTGACTCTCTTAAGTTAATAAGCATTTGTTCCCCCTTTT
AGCTCCAGTGGCTGTTGGACAATTATGAGACAGCAGAGGGAgtaagtct
>NODE_222_length_145_cov_14.834483
TCCAGTGATTGAGCCGCACCGTCCTGTGCATGTTGTGAAGAGAAGCCAAAAGGCTTACAG
CACCTGGTATTCCCAGGCGGTCTCCCATCCAAGTACTAACCAGGCCCGACCATGCTTGGC
TTCCGAGATCAGACGAGATCGGGCGTTCTCAGGCTGGTATGGCCGTAAGCCATAGGCCCT
GTAACAGACACGTGTTTTATACATGCTGTTGCAAGGCCTGTGTTCTTCTGTTTTGACCTT
GTAGATCTTCTTCAACTTTAAACAAACATTTTAATTGAATGAAAATGTC
>NODE_224_length_621_cov_12.289855
ATTTTCATGGATTTCAAAGTTATCCTGGATGCTAGTTGTTATTTCGGTGAGCTATGTGAA
GAAGGTGTAAATTTCCCAAATTATTTTTATATTTACGCTAAAGACAAAAAGCTAATCATT
AATAAATGATTACTACAAACCTAGTTGGTGTAGTTTTAGCTGAATCATTAAGACTAGACT
AACATTTTCATGTGAAATGTGTATTTTTAACTTTGGTATATATTTTTTTATTCAACATTA
ACAAAAGTCCTTGATGTTTCAATTTGAAAGAGTCCAGTTGCGGGCTGAGGCTGAGAGTCC
ATTGAGGCTAAAGATGACTGGCTAAGATGACTGCCTGTCCCGTTTGGCCTTGGCTTTCAC
CTTACAATGTGTGTGTGCCCTTGCCCCCCCCTTGATCCTTGGCTGACCTAACCGGAAGCC
ATGATGACAGCAGCCTTTTGCCAATAGACCAGGGGTGATGGTGAGGATTGCCATTGGTTT
TTATGTTGACAGCAAACATAAGTGGATCGGCTCTAGTAAAGAACTTACAATCTAAAGAAA
TGCTGTAAGTGCAAAACTGGAAAAGAAAATTTCAGACTGACACCCGGTAAAGTAACATTA
TCAATTGCCAAAAGATTGGTGTATTCTTTACACCCCTCTTGACCGCAACCTATGTGGATG
CCTCCTTTCTGTTTGTGTTGCAgggttcagaggtcttgaaagaacatcactgtccatttg
tttatgcagctaaagcatcacagtgtgatgtactggagtaagaca
>NODE_225_length_909_cov_14.071507
GGTGAAAAACAAGCCAGGGCTCCAAATCTTGTTGAAAGTATAAATCAGCGCGACTCAGAA
ACACGGTGGCTACAATTCATAAATATGCTGGAAATGTTGGTGCAGCTGACCCGCTCTTTG
CAGATAGAGCACCGCGTCCTCTGTTTCAGGATAAAAATGTCTGGAAAAAATAAAACAAGC
TTCAGAAACAAAGCCACTAATGACATTTAAGTCTCATTTGAATCGGTTCAGTGTCAACAC
CTACAGCTTTCGAGGTATGCATCAAGGACCGGCCTAAGTAGGCACCGTGCAGCATGATTA
AATCTAAATAAGCTGACTCTTACACAGTTTGTTTGTTTATTGAGGCGAGTCAGGGGGTGT
TCTGAGCCTCAGAACTGCATTTAAAGCTGATCTGGCTCCTTCAGACAGCGCTGCATCCGA
CTTCCTGTTGTCGACTCGCAGTTGCCACAGAAAAATTGCTGCTGCAGCCTTAGACAACCT
ACAGCACTTTGTATGCCGAAAGAAAAGAGTTAATTAGAAATACAAATTCTCCCAGATTGT
TATTAATGGGAACTGTAGAGTAAGCAACACATATTTTGTGCCCATAAGTAATTCTCAGGT
ATCTTTGATCTGTGGCCCACAGCGGATGCTGCTGCGTGCCGCTGTCTGGCTTCTGGGATT
CTGCCAGCGCCAGACATCTGGCTACTTTGTTATCATTGGCTGATCTGCTCCCGGGAGGCC
ACTCTTGTGACACCAGGCAGAGAGTGTCCTGGCAAGGAAAATTATCAGCACATTTTGAGT
GGATTAGAGTTCCAAAGTGGTCTTCAAATCTCTACAGGGGTCTAGTGAGCCATGCTCTAC
TGGGGGTTCCTCAGGGCTCTGTTTTGACACCACTGTTGATTTGAAAGGCAGCGAGGGTAC
GACTCCCACTGTTGCATCACAGGTTTCAGGCAGCGTCTTAGGAAGTGGAAAAAAAGGCCC
CAATTATGATCTGTCAGATGTAGAAGGGGGAAAATGCACCAAAGACTTCCCTTGATTAGT
GTGGagattctgcgttgcagcaaatgttcgcac
>NODE_226_length_364_cov_13.607142
TTAAAAAAAAAAAAAAAAAAAAAAAAAAAAAAGGAGTGAAAACAAAGGGCACTTTCTGAA
ACATCTTAAAGTAGAGTAGTGAGGCGTGACATTCCCAGGGTGACGGGACACAAAAGCTGA
GGTCATGGGGATGAAAAAGAGAATCAAACAGCCACTTTCACACGTCTGCCCTCCTCTGCT
GCGCCCCCCGAACACAATAGGAAACAAATGTTGTTAAAAGAGGATCGATGCCATTCATCC
TAAAGCAGCGAATGATAGCCAAACAATATTGTCACAGTGAATCGAGTTGAGATATGCTGC
CACCCAGACCTACGGAGAGGTGGAGAGGAGCTGCTATTCAGGGAACGATTAGGGGGGAAC
TTAAGCTCAGAGTGCTGCTGCTTAGAACGCAGGGGAACATTTATTGTCAGGGCTCAAGTT
TGGAGAGAAAAAAAAAAGACGATTAATTAATCAAAATTGcaaaaatattttgtcaaagcc
tcagatttttatttttttttttggaaca
>NODE_227_length_393_cov_1.625954
CTCTCCCTCTGCGGACGTCATGTCTGGTCCTGGCTGGCAGGAGTCCTGGCCTGGAGGAAC
CACCTCTCTATAATCAATTTCCCTCCCTTTTACTCCTCTTCTGTCTGTCCTGTCTTTCAC
TCAGTTCCTCTGCCTTTCTCACATCATATTTCTGTCATCAGTTCTCTCCCTCTTTTGCTC
CTTTCTTCTCTTAAATGTTTCCTTTTCTCTCTCTCGTTCATCTCTTTTCACTAGCTCCCT
TCTTCTTCTGTCTCATTTAGGTCTACTATTCTTGTTTTCTTTAATTCGTTTCTGACCCTT
GTCCTTTTTGTCCCTTTGCCCCCTCTTCCCAAATCCACAGTGTACCCTGCTTTCACCATC
CCCTTTGTCTTTAACCCTTTGGCCATTTTTCTTTGTATACGTCATACCAGACCACCAGGT
CAGTCTAAGGACTACTGGGTCAGACTTGCTATATACCGTCACAAGGACGAGCACAAACTG
TCAGGGCTCAGTTCCCCTGGGAGAGCCCACTCTTACAGAAAATGTCTTCTCCTTTAg
>NODE_228_length_1083_cov_7.705448
TCGCCCTCAGAGAGGTGTTTGGCACATGAATTAAAGTGGCTCATCTGATAAGAGCGGAGG
CTAGTGAAGGTAGAGGCTGAGTAGAGTTGTGGCGCTGCCGTTAAAGCTGGCATGTTTCTG
ATTTCACAGGCCCCTCAGGTGGCAGGATCGTATTAACAGCCTTGTTGTCCTCGACTTCAG
CTAATATTCAGGTCAAGACTTAAAGTGATAGAGACCTTAAACACATCCATTCAAGTAAAT
ACAGAAAAAAACAGCACTAATCAAAATGACCACAGCTAAACTAACGCCTTACTGTACTAA
ACATTTCGGCACATCAACTTTTAAGTACTGCAGTGTGCACTGGGTAGATGATAAAAAAGT
TCTGTGTCACTGGTCCATGCCGGTATGCTCCCCAGTCCCTGTAATGATTTCTATTCATAA
ACATGCAGTGTGCTATCCTCCACCTGGCAGCTGCCTCTGTGCATATGAGATTACCATTAT
GCATCTTCCAATCCCAAGGATAAACATCTCTTCACTTTTGAAGTTTGCAAGCATGAGGCA
TATTTTAGTGCCATATGACTTAAGCATCCCTTCAGGTATCACTTGCAATCTTTTCTCATT
CTATATACATTGTTCAACTTTAATGGGTATCTAATTTGTGTTATCAGCTTACAGGGCAGT
AAGTAATAATTTGCATGGCTGCCCTAAGCAAATATGCTTCCATAAGCATCCCCATAGTAT
AGACACTAGAATGGATTAACCTCCATATTGGCTATGCCCTGACGGTCAATGCTTTTTTAG
AAATAAGTAGAACAGATAGTTTAGTTTGGTGGCAATTGTTGTGAAAAAAAAAATGGATTT
ACTACAAACCTTTTTACATTCAGATGCTACTTTGGATAAAAGTCTGGCACGCATAGCAAT
GGTGAAATGAAATCTGTGCATCTATATTTCCAGCATTGTCGACGGTGGTTAAGGCTTCTT
ACTGGAACAACCACATAATATGGGCATGAACTTGAAATGCAATATTTTTTACTGGTGAAC
TACAGCATGTGCTTTAATAAGTGGCCTCTTGTCCTCCTGAAAATCCAGTTGCCCTCTAAC
CCGGATTACAATAAAAATGACTTGGTGTAGCTATGTGTGTCTGGTCTTTACTGCTATCGC
TGGATTTTTTTTGTTGTAGGTTTTTAGACATTCTTCCCTaccatattcttaagcaggaac
tgataccaagcctgggcagtgaaggac
>NODE_229_length_145_cov_39.344826
TGAACGATAAGAAGGAAAGAAAGAATGAGAAAGTAATTACCTCCAGTTGCTCTATTAATA
GGTTGGCTCGTTTGTTAAGCTCGTTCATCATAATCATCTTTGCCATTTTAATCTGGTTCT
CTGCCTTCCTGTGTGCAATCTTTACTCCATGAAGTCTACAAAGACAGAAGGGGGGGAAAA
TGTCTCTCCCAAATGCAGAAGAAAGCAGCATTTCAGACAGTAATTTATTCATCAGCTTGC
TATATTTCACACTGTTAAATTATTGACTGGCGTTACTCAGAACTGGGAC
>NODE_230_length_967_cov_11.828335
GAACTGAATCCTGTCCTACTCCACTTGCTTTGATAGTGGACCACCATGTTATAAATAATG
TATTAAAGGATTTACAATGCAGAGAAAGAGAGCTGCTTTCAGAAGAATGAAAGTTCCTTT
ACTAGTGCATGAAAAAAAAAACGTGTTAACTCTTTGCAGCCCAGACCCAGTCTGAGTAAT
AAAAGACTTCATATATTTTCTTTTGTATTGTCCAGGTTAAGAGAGTGTTTGGTTTCCTTT
TTACAGTTTGTGGTAGCTTATTTTTTCTGCCAAAAGGTGTTTGAGGCCTACTGGGACCAC
TTAAAAGTTTATGCAGAGCACTAGCCAAGTTGGACAAAAAAGCCTTGAAGTATACACACA
CTGGCCCCTTTCTCAGAACCTCTCAGCTCTGGCTTGGGGGAGTGTTGTTGGTTTATGAGA
GGGAAAATAGCCCCAGCCTTCTGCAAAAGTGAAATGGGATTAAGGCCTTTGTTCGGCCCA
CAATGGTGAGGGGAATTAGCAATAGTTGTAGGCACTTAGAAGAGCTCTCACACAGAAGCT
TATCCCAGATTTTGCACAATAATCATTTGAATATCAACAGTGTTTTGCAACTACAGCGCT
AATGTATAAACCTCTCTCTTTTAGATATCGAAATCCCCAAAAGGATTTTTTACCACTGGC
TACATCACAAATATTCATGCTCTTTATGGCAAATCATATTTTTGGGTATCATTGCACTTC
AAAAGTTTAAAAGTGGTGAGGATAACTTGAAAGGAAGTTTAGGGAAGAAGTTTTTATTAT
TTACTTTAGTTGTGCTGCAAGCTTTGTGCATTTCTTTGTTGGCTCAAAATTAAATAAACT
CTTATTTGTAGTTAAAGCTCAGCGTCTTCTATTCAAGGTACAACACTAAAATAAATGTCT
ATTTAGGCATCTGTCAGATTTTCCATTTCCCAGTAATTCTGTATTTCTATGAATTTATAG
CAGTATTTTTAATGGAGACTCCCAGCGTTGCTGTCTAATATTTGCATTTCACTGAAAAAA
CAACTTAAAGGACGTTATTACGTAAATACTAGAAGAAACTTTTTTATTCGCCGTCTTTTT
AGCTGAccttccctgacataaaaacagccat
>NODE_231_length_514_cov_12.939689
TGTCAAGCCAATATTACACACAGAATTAAAGTCATTGTCTTCCATTGTCTTAAAGCAAGC
ATCCCCCTCTTGACATCCCATCTCATGAAAACCCAGCTATAGTAATGACCTGCCGCGTGC
GCACACACACAAACACACACACACACGCACACACACACAGACACAGCAGGAGAAAGAGGC
GTTAGCTCATCCCCCAGATTAAAATAACATGATTAAATATGGAAAGAGAACAGAGGTCTG
AGGGGCTCCTGCGGGACTTCATTAGGGCAAATTGCCAAAGAATGAAACATGAGTTAGCCA
AGAGAGACTGCGGGCTAGGCCAATACCGCCGGGACCCCGGAGCAGCAGCCGCTGTTATAC
TGCTGCAGCTTCACAGTCAATGTGTGAAGCGGACACACACTATCACACACACGCACAACT
ACCAGGAGACCCCCTGCTCACTGACACACACAGTGTCACAATTGACCGGCCAAAAGCGGG
TGAGCTTGGCGGCTGAAAACCACCGCAGAAAGAAAAAGAGGGCCCCACCCCTCTGAATCC
ACCCAAAGATCAAGCCTGGACATCAGAAAAAGCTCACAACAAAAAGTCTGTGTGTGTTTG
TGTTCATGTGCCTCCCTCCTTGCATGTTTgttttaactgcattcatttttcatatcgg
>NODE_232_length_728_cov_13.384615
CAAATGAAAATCCCACCATCCAATTGAGCTAATAGAGGGACTTGAATGGGATAATAAGAT
GTGGTGTAATACTGTGTAAAAAGCCTGTAATGTTGTGTTGGTGTAAGAGCCTGTGTGACT
GGATGTTTGACTGTTTGCAGTGATTACAGGGGCCTGCGGGCCTGGCGACGGCTCTGTGGC
TGGGACAGGGAGCTTCTCCCTGGGCAAGGAGATACGCCTGTCTGCCCCTTCTGCTGGAGC
TACAGGGACCAGGATGTCAGGAGGGAGAGTGCTCCCTGTGAGCGCTCTCCCTCTCTCTCT
TTCACTCTCTTTCACTCTCTGTCTCTTCCTGTATGTGTCTCTCTGCCTCTCGTTCCCGGT
CTTGCTGGGTCTGTACTATTGCAGTGCTTGCAGATGTGCACAAACAAGGGAGGATTAAAG
CAAAACGAATCTAAACAGACAAATGGAATTAGAGTGATGGGTGTCGGTGGGCTGGTTCAC
AGTGATAAACATAATGATGCTCAGTATGTGTGTGTGTGAGTGTGTGTGTTCCTGTGTCTG
GGGGATTATCAGTGGTTAGGTGTGTGGTGTGTATGGCTGGGTGACTGCTTCTGGGTTTCT
TTGTGTGTTTGCCTATCTGTCTATGTTTTTGTAATTATGTGTGTGTATATTTACTCTGTC
TCTAGTTGTGTGTTTGATAAATGAGTTATTCCATATTGCCTCACAAAAACAAGTCTCTGC
GCCCTCTGCATGTCTGTGGATGTGTTTCTGTGTTTATGTCAGGCTTGTAATTTTTTCTTA
TTGTTTATGTTTGTACTGTGCAGCTGCTACTGTCACCTGCATGTATCTAGCGGGCATCAA
AACTCTCCACCCAATATTGGTGTAActagaaa
>NODE_233_length_1413_cov_10.623496
CCCAACCGCGTCGCGCCGCCCAGGGCGGGGATCGGCCCACGCTGGCGCGCAAGGGGTCAG
CGGCGATGTCGGCTACCCACCCGACCCGTCTTGAAACACGGACCAAGGAGTCTAACGCGC
GCGCGAGTCAGAGGGTGGAGCAAACCCCGAGGCGCAATGAAAGTGAGGGCCGGCGCACGC
CGGCTGAGGTGGGATCCTGGGCCCCCCGTGGGCACCCGGGCGCACCACCGGCCCGTCTCG
CCCGCCGCGTCGGGGAGGTGGAGCTTGAGCGCGCGCGATAGGACCCGAAAGATGGTGAAC
TATGCCTGGGCAGGGCGAAGCCAGAGGAAACTCTGGTGGAGGCCCGTAGCGGTCCTGACG
TGCAAATCGGTCGTCCGACCTGGGTATAGGGGCGAAAGACTAATCGAACCATCTAGTAGC
TGGTTCCCTCCGAAGTTTCCCTCAGGATAGCTGGCGCTCAGAGTCTCGCAGTTTTATCTG
GTAAAGCGAATGATTAGAGGTCTTGGGGCCGAAACGATCTCAACCTATTCTCAAACTTTA
AATGGGTAAGAAGCCCGGCTCGCTGGCTTGGAGCCGGGCGTGGAATGCGAGCCGCCTAGT
GGGCCACTTTTGGTAAGCAGAACTGGCGCTGCGGGATGAACCGAACGCCGGGTTAAGGCG
CCCGATGCCGACGCTCATCAGACCCCAGAAAAGGTGTTGGTTGATATAGACAGCAGGACG
GTGGCCATGGAAGTTGGAATCCGCTAAGGAGTGTGTAACAACTCACCTGCCGAATCAACT
AGCCCTGAAAATGGATGGCGCTGGAGCGTCGGGCCCATACCCGGCCGTCGCCGGCAACAG
GAGCCGCGAGGGCTAGGCCGCGACGAGTAGGAGGGCCGCCGCGGTGCGCACGGAAGCCTA
GGGCGCGAGCCCGGGTGGAGCCGCCGCGGGTGCAGATCTTGGTGGTAGTAGCAAATATTC
AAACGAGAACTTTGAAGGCCGAAGTGGAGAAGGGTTCCATGTGAACAGCAGTTGAACATG
GGTCAGTCGGTCCTAAGGGATGGGCGAACGCCGTTCGGAAGCGCGGGGCGATGGCCTACG
TCGCCCCCGGCCGATCGAAAGGGAGTCGGGTTCAGATCCCCGAACCTGGAGTGGCGGAGA
TAGGCGCCGCGAGGCGTCCAGTGCGGTAACGCAAGCGAACCCGGAGAAGCTGGCGGGAGC
CCCGGGGAGAGTTCTCTTTTCTTTGTGAAGGGCAGGGCGCCCTGGAATGGGTTCGCCCCG
AGAGAGGGGCCCGTGCCCTGGAAAGCGTCGCGGTTCCGGCGGCGTCCGGTGAGCTCTCGC
TGGCCCTTGAAAATCCGGGGGAGATGGTGTAAATCTCGCGCCAGGCCGTACCCATATCCG
CAGCAGGTCTCCAAGGTGAACAGCCTCTGGCATGTTAGATCAAGGCGGGTAAGGGAAGTC
GGCAAGTCAGATCCGTAACTTCGGGATAAGGATTGGCTCTAAGGGCTGGGTCGGTCGGGC
TGGGGTGCGAAGCGGGGCTGGGCTCGAGCCGCGGCTGGGGGAGCAGTCGCCCCGtcg
>NODE_234_length_713_cov_8.363254
AATTTAGAGGGTGAGAGAGAGAGAGAGAGAGAGAGAGAGAGAGAGAGAGAGGGGAGAGAA
AAAAACTTGTCATCCGGTTATGGTCTGTGCGCAAAAAAAAACTGCAATGGTTTGCGCCAT
AGAGCCAATGCAGCCGTGCATGAATTGAAGTGAGGTTAGAGGCTAAATTAGCAGTTAGAT
TCCCAAAGCGACTAAATGACAAAGAGTGCGAGGCTGCTGCGATGGACTGTACGATAAAGG
TAAGTGTCTGCTTTGTTTTTGACGCCGCCGGTGGAGCTGACAGGCGGCCACCCACACCAG
AGTCTGCGGAGTGAGAGAGGCGAGGCGGTGATGCGAGCTCCCCACTCTTTCCTTCTTGTA
CAAAATTTCCTCTTCCTTCCCGTTCGTGGTTGTATGTCGGCTCTATAATAACACAACTAA
CCACTACATCTTTACACTCAGATAAAAATTGGTGGCCGGTTAAAAGCTGCGCGTAAAAGC
GCGTTTCCAAACGTTTTGAGGCGGTTTTTTTTCCCCCCCTCTCCGTCTAATTTGCTGCGT
TTCATCGTCCCGCACAATCCACGGAGCCGCCAACAAAAATAAGGCACGAAGAGTGAAACT
GCTGCACATCTCAGCGAGCCGACAAAAGCGTTTGTTTCTTTAAGGAAGAGTCAGTTAACG
CAGGGATGCAGCGCTTCGGGGCAGGTGTCCCTGAAGGCGCCGCGGATCAAACCGGAGCAG
GAGGACCGTCGGATGACTGGTATTTCACATTTCACACAGTTTACAGCTTCACCTGCCGAT
GCTCTCCCGAccatcacacacccggtcgaggctccgcatgccttcagagcggcggtgtga
aggcctccgcgcttcac
>NODE_235_length_750_cov_16.905333
AATGCAAATTTTTGCATTCCTGTTGAAATGTGCATTTAGTATTGTTTAGCATCATACTTA
TGCTTTATAACCACTCAGCCTACACCTTTTGACTGTTCCTCAGCAAACAAAGTTTTGCCA
GTTCGTAAAAAAATTCCAGTTACTTTTAAGTCCCCTGCTGAGAGGGGCCTGTTTCAGTGG
AAACAGTTAAAACTCTCAAAACACAGTACAGAACACATGGAGTTATTGGGTCTGTTCTGT
TGTGTAAGTAAACATGTCGAGGGGTGGGCTACTTTTTCATGGTTCAGGGGCCCCAACCCT
CCCCTCACACAATTAACTTTTCCAGTGTAATGAGATGATTGATATGCTGGAAGTGTGTGC
TTTAAGGAGATATTAATCATTCCCTCTGGTAATTTTAATCATGCGTTCCATCATCCCCAG
CTGCTGAGGATCACCTTCCTAGCAAACAAAGGGCGGCCACGCCACTTGCATAGTCATTCT
GTTCTAGTTTAACTTTATTTTATGCTGGTTCCTCCCATCTGTTCGCACAAGCCTCCACAG
CCCACGTTGCACGTTGACAAGCTGGGGAAGCAGTGTGTGGGTGGGTGATTGTATGAGTGT
GTCTGTGTGCATGTATGTGTGTAAACTTTAGAAACACAGGCATCTTTGAAATGGTAAATC
TAATCCTCCAGGTCCGTGACTAGTTGGTACACCGCCACCAGCCACCTCCACTAACACGTA
CAATAATGCATACAAACAGCGGGCATGCAAACACACACACACAGTCTCTTGCAGACACAA
TCAATGTGACACACTTACTGAAACACACAGAAACGTACACGCAAGCACATATACCACATG
GTGTGGGCAATATGTCAGAGCAAAGCATAAattggcatttgaaccattcactat
>NODE_236_length_145_cov_27.165518
GTGGCATGCCGGCTCCAGAAAGATTGGCTCCAATGATAATGCCCCTAGGGCTGTGCTCTA
AACGGTGACTGGGGTATCCAGAGTCTGAAAAATTGGGAACCGAATGGTCAACATATGCAC
TGGACCTCGTCTCAGGGTAGTCTCGCAAATTGTGCGAGGGGCAGAGTTTTAAGGAACTGC
CAGTGGGGTGTCCCATGTGCTCTCCTGCCAAAGGTGGCAGCACCACGCTGGGTTCAGTAT
TGCTCTCCCCGGGGTTGACGCAAGAGAGAGGGCAGCCACTAAACCTCGA
>NODE_237_length_689_cov_15.907112
TAATTTTTTCTCAGGAAGGCTTACACTATAATCTCAAAAAACAGTGTTTCTTAAAAAATG
TGATTCATGTTTTGTGTCAGTATGTGTAATCGCGTCTCCAGAGTGTGATTACATTGTATG
TCAGTTTGTGTATATTTTTGCAAGTGTGTTGTGCTGTCATGTTTGTAGCATTCCATGTGG
GAGGGTCTGTTGATAAGTAAGCCATCTGTAGTGTTCTGCCGAACGACATGTTGTAAAGCG
CGATTTGAGAGTGTGGAGAGACTTGACTTGACAAATCTTGGCACATAATGAGACAGAAGG
GAGTAAAGGCAGAAGTCTGTCCAGAGATAAACAATTAGATTTGTCCCTGAGGTAAAGGCC
ATGCAATGCAAGGACTCTCAGACTAACAAAATCAATATGGCTTCCAGTAAGAACACTCAG
GGGGTAGAGTGATGAAGAGGTTATCATTCATTTCTCAGATTAGGACACACATACACAATG
AGGAACAGTCTCGCTTTAAAAATCAATATGATCACTCGCATGAAAGATGCTTGTCAGTGA
TGTATGTATTTGAAAGTATGCATGTGCTATTCAACTCTCTGTCAAATGTGATTGGTGTAA
TGAGACGTGATAACATAGATCAACAGGGATACTGAACCAAGCTAGTCAAGCCAGTTTTCT
TCAGCAGCCAATTGTGAGAGGATCTTAGAGGAGACAGCATTTGGGAATGATATTTTCACA
CCCCCAGATAAAAccataatggagcatgagccatagacagagtgggcagtcccttcgcgt
tgcatcccctctcaggccctgcccagacttgcaggtctaatctaacatctcac
>NODE_238_length_1217_cov_16.607231
GTGTGTGTCTGGCCAGCCACGGGCTAAATTATTATTTGAGGTTAAAAATTATTAGCTGTC
CATTAGTAAATTATTTACCAGACCAGGATGATTCATTAATAAAGTATAATTTTACCACAG
CTATTGTACAATCATTAACAATGACCAATGGCACACAAGTGCACATCGGCGAAACTTAAT
CAGCGACTCCCCTCCCTAAACAATCAAATGTTTTCCTGATGAACTTCACTTCTGTATTCA
TTAACCAATAACCATGTCTTAGAAATTTATCACACAGCATAAGTTTGCTCTGCCATAAGT
CGTCAAGGCAGTGAAAGCAAATGAACTGTCACTTCTCAGCATATGTGTGTCTTCACTAGA
CAACTGTAAGAATTTTTCTAATGTCAAGAGCAGAGCTTCTTTTTTCTTTCTGCGTCTCTT
CACCCACCTTCCCTCCACCACTCCCCTCCATCTATGCATTCGTGTTGTATTATGAAAAAA
GCAAACACGATTATTTTTGATTTCCCGTTTGCCTGAGCAGTACATTTGGCCCACCCCTCT
CTCCCCCGACCCTCTTGATTGAGGGCTAATGAAAAAGCTGTCCTGAGCGTCGCTCCCTCC
CTGTATCCATTAAGAATAATTAGACGGGAACAATTTTGATGCCTGTAACCTCGGCGAGTG
TGGCTAATGGTGTTATAAATTGCTCCTTGTCCTGGGCCCTGCAAGCATTGGCGCGCGGCG
GTGGGGGCGAGACGCTTAATTCAAAAGCACTCTGTCAACAGCACTGATTTGTGTGGTTAA
TGAGAGCGTTTAAAACAACAGGCGCAGCTCATGCATCCTAATGCTGATGGCAGGAGCAGG
TTCGATAAAGAGGCTTGTCCACCATAATTAGCTGCGACAAACGCCCAGGATTAAGAGACA
GGGGGCCGAACATAGTGTGCCCTCTTAAAATGAGCCCTGTTTGCTCTCACTCTTGCTCTG
CCTCTCTGTGACTGACTCTCTCCTTATATCCTCCTTAACAGCAGGACTAACTGCTTTTTT
CTGTCATGAGTCTCTTTTGGTCTGACAACTTGACTGTCATCTTTTCTTTTATAATTCACT
GTAGCTTTTCTTTCTTTTTTCTATATGTATAATATATATGTTTCCAAGGCAGTAGAAAGA
TTTAGGGTTCTCTGGGGCAGGGGCTGCTCGCAGGGATACAAGTTGTCTTCTCACAGGATC
TCACATTTTCTCCCGCTGAAGAGTCAACCTTTTTCTTTACTGATCTTCGCTACAATTTTT
TTCTTCCTCTTTTTATTGAACTGCTCTGTCTCTGCAGCACAACTGTTCAATCTTTATTTA
TTCTCCTTTTTTATTTTTACCTCCCTCTGCAATGTGTTGCt
>NODE_239_length_927_cov_10.261057
CTTGTCAAAAGGTTAGCGCGCTCTGTAATTGATACTAAATTTGTCATGATGTGGATAGCA
CAGTTCAAGTGGTTTGGTGTACCTAAGAGTTGCGTTGCTCTCAGCCCCAGTTTGTCATTG
CTGTGCCGCCACCAGTCCATGCATAAAATTAGGCGACCATGCTCATTGACATGGAGTATC
TCTTCTCTATTTATCCCGCTCGCCCGATAAATAAAGTGTGTTTTTGTTGTTGCCCGTGGT
GCAGTCCCTAACAGAGAAGAGAACAGAAACACAACAGATAAGCTCTGGTTATTTTATTTA
TTTTTTTAATCACTGCTAGAGAAAGTCTTAAAAGTCAGTCTTTTGTGTACTGATGTGAAG
TTAATCTGATTTTAATTTAATTATACGAGTTAGTTGCGGAGGGCACAGGCATTGGGGTGT
TTGTTGTAAGAATGTTCTGACATTGGCGCAGGTATGGGGCAGCTAGCATGTTAATTAATG
ATGAAGATCCTGACAATATGCAGAGGCATGACAGCGTTAAGCCAGTCGGCTGCTGCTTCC
TTTGCATATTAATAGATCCTTCATTATTATTTAATATGACAGCTGCTCCAAGGGCTACCA
TCAGACCTTGTCTCTGTTATTTGCTGTTTTGTGCTCCCCATGTGACAGTGCCATGCTATT
CTCTATTTGTTGAAATGTTCCCTTTTCTGTTCTCTCACTGGTGTGGCTCTCTACATGCGA
CCGTGATGTGCTGTTTGTTTTGTGCTCAGGAGGATTCTGACTTGCCAGTGCGTCTATATG
AGAAAAGTGTCTGAATCTAAAGGTGACTTTGAAAGAATATATGAGGCTGGATTGTTTTGT
TTGCATAGTAATGAATGCAGATTAGCACTGAGTGGGATTGGTCTTGTTGACGTTTAGACT
TCTAGTGGCTTAATAGACTTGTTGTTGGGCGCCAGCATCTCCCTGGCTTCCCTATTACAT
CCATTGTATTGAGGTGTGTGTTATGTGGATATGACAATTGATCTGGTGAGATGAAACAAT
TATCAGAACAAAGATTTCGATTTATGGAGTGTGTCACTTAGTCAAAgacag
>NODE_240_length_375_cov_13.554667
CCCATGGATTAGGACTTTGATGTCACCAATCCTGCTTCAAAGGCTTCTTTCACTGCTATT
AATCACAGTTTAGCCTCTGAAGATATAGCCAGAGAAAACATTTGGACATCTTGTGCAGAA
ACTTTGAAATGTTCAGACTGTCTTGCATATGCTATGTTCATATCCTTTCCGCTGTGTGTG
GGGCTGTTGGACTGCTGTGCACGCAGCTGCACTCTTGAGTCCATGGGATTCAGCTCAGAT
TTAGGCTCCTTCTGAACTGTCTTTTATACTGCTGTATGAACACTAACACATTAGTGCAAT
GTTCACTTTGTTTTCCATTTTTCTCAAATAAGGAAAAAGAACATTACCCACAGAGTGTTT
ACTGCAACTTAGTGTTTAATAGTTTACTCTCAATAATCATTTGCTTTCTATATTACATAA
GGCAGTTCAAACCTTCTCTAAACCTTaaataagtcatgatatgagaacgtctaaacgtct
cctggctctgcttttgcattcaacaggaaatcttgcgac
>NODE_241_length_315_cov_8.396826
GTTATATCAGCCTACTGAGGGCTCCAGAAGGTGGAGCAGATCCCTAGTGCTCCATATGTA
TGAGAATGACATGTTACGATAATGGCTATTTAATGGGCAGATGACATCCGAAACCTTAGA
CTTAGCAAAGTTCCTGCACTGTCTCAAAACAAGCTATTACAACTGTTACCACAGGCTAAA
TACTAGCCCTCACGACAAGTCCACTGATCTTCATGTATTCATATTTACGGTGTCTTTATT
AAACGTCTTCTACCAACCTACACAGGAAAAGAAAAAGGGATTTTAAATAAGCTTATCATA
ATCACCCGTTCGCCCATTTCTTCTGCTTTCTACTTATCAAACATAAAACAGACTGAGAGA
CTTATATCTCTGGTTTACATTTTCACTCTGCCTCATTGTGTGTGACACCCCTCCTCTCCT
CTCACTTTCTGTCCCTCCTCATCCCCCCTCTCTCCCCCC
>NODE_243_length_494_cov_18.502024
CCAATGATATCCCTCAATCACACATTAAAACACCTCTCATTTACTTCTGTTATTGTTGCT
CCAACTTCTCTCTCTCTCCCTCTCTCTCTCTCTCTCTCTCTCACATGCTGTACCCATTCT
TCTTACTTTGAAACATCCCTCTCTTATCACACCTCTCCTCCTTTCCTCCCCCTCTCTTTC
TCTCTCTGGCTGTCTCTATCTATCTTCCCATCCCCCTTGGTGTTTTTCCCCCTCCCTACA
ATCAATGTGGCTTTTAAGATGCCTATCGATTTGTTCCCCTAGACAGGCCCAGCGCGCTGG
GGCGACACTTTGATTGCTGGGCCAGTAATTACTGTTATTATTTATGCATCTGGGCAAAAT
GGCAGGACTTAACATTCACAGTACAAGAGGCCACAGGCAATCAACAGAGGTGAGCACCTG
GAGAGGGAGAGAGGGCCGGGCGAGCGAGGAGGAGAGAGAGCAGCATTGGCCCTGTGAGAG
TTGCACTCCAGAGATGAGCGCGAAGAGTGCAGTCAAAGATATTCACACTCACACACACAC
AAACACGCACACACACTCCTGGGAGGGGATATGAAAGCATAAGCAGAAGACAGGCACATG
TGTGCAAATGCACTTGTATACAAAGGATTACTCTAGTg
>NODE_244_length_1002_cov_14.085829
CATTCAGGGTTTATACACACTCAGGCTTCACATGCAGGCTTGGATGTCCGTGGAGAAGCG
GCTCTCCAGGAGGCTTTGTGCCCTCATTCTATTTTCCGATCATTTGAATAGGCAAATATG
TAACACTGCAATGTGTGCTGTTTGTTTTTGTTGTTGCCACGTCTGCCTCTTTATTAGGAT
GCAACACATTTAGAACTCCAACAAGCAGCATTTATGATTCTCAGAAACACTTTTGTTTGT
GGACAGCCAGTGTTATCTGAGGGCTATGGATTTTATCTGTGCTTCAGAGGAGGCGGACTG
TTTCTCTTGCAGGAGAGCCTCACCCACATAACTTTGGCAGTAAACAAGTTAGTTGATTGG
TTTTGCTTTATATACTGTGATTTAATAAGGAAAACACCAACGTAAGCCAGTCCGAGCAGC
GTCGGTGGTACCAGTGCCATGCTTTCCATTGGTTCCTGTTTACATGATGCCCACAGGACA
CGCGGTGATTGGTGGCTCCTCACACGTGACCAGGCAACTTTGTACATTTGACAGGGAGTA
GGAGGGTTTTGTGGAGATCAGAAAAACGACAGCGCGATAAAAATTAGTATTGTTGCACTT
CACAAATTAATGACCATGAGTTCCTACTTGATAAACTCCAACTATATCGAGCCTTCCTTT
CCTCCATGCGACGAATATCAGCAGAGCGGATACATCCCCAACCCTGGAGATTACTACGAG
CGGCCAAAAGATACGGGCTTCCCCCATCACGACGAGCCATCCTATCCGAGGTCAAACTAC
ACAGAATCGGGATACGATTACGGTAACGTCCCCGCCGCCGGACTCGACGATTTCGGCGAG
GGGCATCACGCACAGCCGCAGCCGGTTCCACAAAGCCACGGTCCTCGCCTCACCGCGGCC
CCAGACGGTGGCGCAGGGGCAAATGCCAGCAAAGACTGCAGCCTCGCCGGTGAGGTTTAT
CCCGGCGTAGCGAAGGGCAAGGAGCCGGTGGTCTATCCTTGGATGAAAAAGGTCCACGTT
AACACCGGTGAGTTATCGTCACGGTTAAATAGCAGAACCACTGAGAAACAACCACTGGAA
CACACGCAAGCCTATTGAGGCAGCACTAGTAGCAGCCCTTACAACAgcaatttacgacta
tcgagc
>NODE_245_length_830_cov_33.656628
AAATAAATTCTTTTTTTTTAAAAAAAGTCAAACAATTGACAATGTAGTTGCAATAAAGGC
ACTTAATTGTCAATGCAGCGTGGTTTACGTGGACAAGCTGACATGCTAAACCAAAAAGGT
GTGTTTTTCTCCTTCAGGTGAAGCTAAAGCTTTCCGCTGCTCGTTACGTTTCAGTCGCAC
ACCTGTTAAAAGGTGAGCTAACGCCGGAGAGCTGATGTAGCGTTAGCTAGCATGAAGCAC
GGCTGCAGAGAGCACACCATGTTGATTTAAACGTCAAACACTCTTCTTCTACAGGTAGAC
ACTACGCCACAAACACTCTGGCTACACAAGAAACCGTACAACGAAGGAAGGGGTCAGAAA
GGTCCGTACCTTTTTCTCATGTAGATCCACAATTTGCCACACCAAGAGAATTATTTCCCT
CTCATCCGAACCCAGTTTACCCCCATTTGCACCAGCTGTTGCCCCAAAGAACACCACCAG
AGTATCACTGTGCGAAGCCATCAGGGACCACAAGGGTAAAAACTACAATTAAAGCAAAGA
TTAAAATAAAAATAACACGAGGGTTCACCTTTTTCCAAGTGATAAGAAGAGCGAACAAAA
GGGCTGGAAACTCAATTGAGATAAACGGAGAGAGAAAAAAGAGGGAGAGATTATTTTCAG
AGGAGCCACGGAAGAGTTTGCGGTCAGAGACTCTACCTGTTGCTGTACTTGAGTGTGTTC
TATCCAGAGATACTGGTTTAACTGGTAAAGAAGGGTGGAAATCCGTGTGTCTTTCACACG
AACTCCATAACAAGCCCCGGAGTTTTTTTTTCCTGCTCTCCTTTCTCTTTTTTTTCCGAG
TTACCTGTGTGGCTCGGCCTCTGCGAGAGAGGAGTCAGAGCGGCGGCGTCTATTGGCTGG
TTTGTAAAGGTGAGGGCGGGACTATGAGGTGAGTGCTGTAATCTGATTGGTCATTTCTGT
TGAATcaggaagta
>NODE_246_length_322_cov_16.906832
CCCCCCTCTCTCTGCATGCCCACAGCCCAGCAGTAATTCTGTGTTTATCAACTCTTTATT
ATGGCCCCTCGCATCATCATTTACAATGGTAGCATCTGCTCATTGCCTAGCCCGAGCATG
GGGCAAATTGCTTTTATAGGGAAAAAACAGCCAGTGAGAGGACTCACACACTCACAAATA
TACACACACACAGCAGCGGCTGCGCACAAATCAAGAAACCGAGCCCCGGCCTATTTACAG
CGGTTGTTAACTCTCCTGGCAGAATCACACACAAACACACAAACACTTCACTTCTTCTAA
CAGGATCAAATGATTAGCTGGCCACCATCGGCGAATCAAAATGAGTCCCAAACCCAATGA
GGGAGCAGTTTTGATTTTCCTTTTATTTTTTTTTGAACATCTACCTGACGCTGCGATGTG
AAAAACAAATATCACATCTggccttggagctctaatttctgcgttt
>NODE_247_length_294_cov_1.448980
AGTTTTTGTAAGTTAGAAAATTCAGGAAATGTAACCTTTGCCTTTCTTTTTTTTTTTTTA
AAGATTTATAGCATTATAATTTCCTTATTCTGCCAAAAAGAGAGTTTTAAGTTCTGTCTG
CTTCTTACCACGCTTTATATTGCAGTGAAAAAGGAATCCACAGTGAGTATAAATTTAATT
TAACAGGGGCAAAAAAAAGAAAAAACACTTTTTGGGGTTCAGAGGGTGAAAGTGTTTTAA
ACACTATCATACATTTCATTTACTAAAAAAAGGCTAAGAGACATTCATTGAACCAAACTT
CCTTCACTTTCTTTTGATTAGGTGGCAATCATTATCCCATTCCGAAATCGGCATGAGCAC
CTGAAACAATGGCTTtattatctccatcctatattgatgcggcagcagttggactatggt
gtctatatcatcaaccag
>NODE_248_length_665_cov_13.151879
AGCGTTCAGCTCTGCGGAGTACATCCAAGCTGTGGGTTCTGGTAGCAAATGTGACAAAGG
TGTTGTAGCCCCAAGCAGCCCACTTGACCCCGGCTGCTTTGGGTGAGAACGTGGATGTCT
TCTCGGAAAAGTGTTGATCCCGTTTCAACACTTGGCGCTTTATTGTCAGTTACAATATGG
AGTTGAGCATCAGTGGTGAAGGCTGCAGTGGCTCGGTGCAGACAGACATACCTCCATCTC
ACTGGTGTCAGGCATCAGCTCAGTGATTGGTGGGCATATTGTTCGACTCTGAGACTTTTT
TCATCATTAGCCTGCACTGCATGGCAAACGGGCGCCATGGCCCCTTTTTTTTCCTTCCCC
TTTCTCCCCCCTTACAGGCGGCAGTATCACAGCTCTGATCTGTCACCCTTCGCTTGCCTT
AATGTGTGAAAGCAAGACGTGTTGCGCCTATTAGCACTTCTTGGCAAGGCTGGCATGCTG
ATCCTTCATCCCCGGGGAGCCCGGCAATATGGTGCCGCATGGTGACCGCCCGCCAGCCCT
GGCTCCCGCTGTCACAACACATCACACATCCCCAGCAACCAGCGCCACCGCCTCCTCCGC
CACCACACCTCCATCACTGTGGTGGCGTGAGTGACAGCAGCCGGAGCCAGGGGTCCTCTG
GGTGGAATTAAAAACTTTTAGAGCGAGGGGCAGCTAAAGTGAAGTGTATTTTTTAATTAT
GAGGGCTATAGTTGGGTTTTGGTTCACTGGGGAGAGTGTGGGTCAAATATAACTTAAATT
AAGGGTGAGATCACACAtccaggatgacc
>NODE_249_length_883_cov_13.198188
GAAGAAGGAACATCCATACATGCATAAAATATAAAGCCCTCCACTGGCAGCACACACAAG
CATCTCTCCAACACAGCAGCCTATAGCCTGCATCACATCCACAGCACATTGCGCGCAGAC
ACAATGTAATATTTCCTTACCCCTCTCACTGTACCGGCATATCCTGAGCGGAGAAATGCC
ACACAGTCTTTTTTTTTCACACAAGCTTTGTCAACATCAGCCTCATCAGACACGGGTCTC
GATACTGAGTTTCTCAAGTAGCCACAGAGTCCAACCCTTCTCCAAGCAATGCGTTGCCAA
GACCAAACAGCAAGCACGACTATTTAACTGGTAATCATCCCCCCTTTCTCCTATTGCTGT
GTGTTTTCCATTGCTACTTACCATTTTCCCCCTACGCTGTCCTGGAGATAGAAGTGTCTT
AATATCCACTCACTCCAACAGATGCTGGTAGGTAATGTGTCTTGTTTGAAGTCATCATAT
GAGAACTTCTGCTGTGCTCAGTAGATCGCCCACCACTTCGCTGACTTATGAATCTAATAA
CCCTTTGCAATATCGGCGTGCTTAAACTCTCTTAGGCAACACCTTGGTGGCTCTACAGTA
AAAGACAAATATCAACAAGCCGGGCTTGTCAGGAAAAGCTTGTACAGATATACGTAACAC
CCTCGCCCGGACAACGCCATTAGGGGTCTTACGTGATTGAAATAAGCGACGGCGGCACAA
GTTTATGGGGGGATACTAGTTCCTGACTGATCGCTCGTTCACCGCCTCGGATCTTTAAAA
TCCGCATCGAGGAACAATGACAGAACCATAAAACTTCTGGGACACATCCATATTCACGTG
TTTGTGTTATCCACCGTTAACTCCCTCTTTGGCGAGGGGCCATAGGCCTATTACGCATTA
CGCACAACTGGTCATTCAGATGCTTTCGAGCGATGCACAGCAGGTCGGTGTTTTAACCCA
AAAAACAACAACAAAAACCCCTGAaatacacatttacagcgcccctgtgtctgcctgtca
agttctc
>NODE_250_length_466_cov_7.049356
CTTTGGCCGCTGGATGAAAAATAAGTTAATTAATTTCCTGCCCGGGAGTCTCATGAATTG
CAGTAACTGATTATCCATTGCTTTGCCTTCTCTAGAGTAAGATGCTCTCTTACTATTGGC
AGCGTGACTTGGTGTCACTCCGGCTTGTGCCATAAATGCTGTCAGAAAACCTCAGCTCAT
CAGACTCAGTGGGTGATGACTAGTGGAGATGGAGACAGATGGGCGAGAGACATGATGATG
ACACTGTCTGCTGTCTGGGATCACAAAAAGCCTCATGGAAGTGAGAATTCATACCAGCCC
ATACTGACTGCCAACTGTCCTGCCTCCTCTCTGCCCAAAACGCCAACTGGCGAGTGGCGC
ACGATTAGTTTTAAAACAGGAAGATGGCCTAATTCATTAAACATGATTTTGAGTTTGTAC
CACATGCAAGACTCATTATATATTCTGAAGTTTTTTGTGTTTTTCAGCTTCTGCCCTCAA
TGTCCATTTAGTAGTTTATGAGGTGCTTTAGATTTTATTAGTCTGAGTCACCCCCACTGT
GTAGTTAGCAAAATGTGCACACCACAGTTAACAGTGACATTTGTATTTCAGATATGTGAc
tttcttttgc
>NODE_251_length_748_cov_15.415775
AAGAGTGAAAATAGAAACAAACCAATAATCTTCTACATTGCTTCCTAAACGAGAGCCACT
CTGTCCCTAATGTAGACAAGTCATTTTGTACAAGCCGTTAAAGCCCACTGGGCCAGGCGA
GCATGCAGTGTAGGGCCGCCTGTTTCAAAGATCTTTTGCAATCAGTTACACAATGGACCC
CCTCATTTTATGCTGCTACATCATAAAAGTGCTCCTTTTGTTACATTTCCATCCTTAAAA
GGGTCTTAATCCCCATCCTTTCAGGCCAGTCTATGGCAAATTCCTCAGGGACATCCCATT
CGCTGCAAGGGCTGGAGTGACCCACTCAGAAACCAGCATGCAGGGCTTTGAGCTTTTCTT
CTGCTGCCACTCTCCAGAGAACATTAAATCGTACTTTTCATCCCCCTCACCATAGGGGGA
AGCCCCTTAATGATGACAGAGAAAGAGAAATTCCTCCACTCGGTCCTATGACACCATTCT
GCTGTCAAGCAGGCGTCTCGGCGGACAGAGAATCAAACATGGCTTCCTGCAGGTGGAACG
CCAGTGAAGGTCACGGTACAGTCCAAAGAGGACAGAAGGAGAGATGAAGGGAACGAGGGA
GGCAGAAGGAGAGGAAGAAAGAGAGGTAGCACTTCAGAGGGAGACCGGCTTTCCCTTTGC
AAATTAAGTCATCTACTGCAAAAGGTTAAAAAAGCACATGCAGCTTTCTTTCAGTCATAC
TTCATGTGTTATCCAACCATTTGATTTCTACATAGCAGAACTTTAATAGTTTCAACCTGT
TTTACTCTTTGTCAGTGCTCCACATAATCTAGATGCTTTTAATCGACTATCATAATAGAT
ACTATTAtgcccccacaacctacctatgactgttttggtgcctgtttaaaat
>NODE_252_length_859_cov_16.582071
CTTTGTTTCTTTTCTCCAGTGTATCAGGGTTAGGACCAAGACAAGCTGCTGATGGGAAGC
TCCACATGGGCTGCAAGCCCATTTAGTCTGCCTTCTCTCATTTCTGCCTATTGTCAAATT
GAATGTACTTCTCTGAGTTCATAGATTTTTTTTTTCTCTTTCTTTCTCTTTTTGTTTTCA
AAATGTGCCACTGTTGAGCTGCCTCATGTTAATGGTGCTAAGAAAGCTGACAATTGTTTT
CTTTTCTTTTCTGTTTCGTTCAGATTTTTTTTTTTTTTTGTTTTCCCAGAGTTAACAAAA
AAAGAAATGCAAAATAGATTAGGTACCTAACCCTCTTTATGAATGTATATTATAATGTTA
TGTTTGATGTATTCACTTCATGATTCTTTGACACTGGTTGGAATTACTTTTGCTCTTTTC
ATTAAAAGATTACCGAGCTTTATATATACTGTCTAGAGTTGTTACCAGAAGGAATCTTAA
TGAACTCTTGACACTACAAAATCTTGTATATTTTTTGTGTGCCAATTTGTAACATATTTT
GTAAGTGTATATTTTTCTTAGAAAGTGCTGTGAAGTATTTGTGTGTGTGAGTAACCTTTT
ATGCGCCTCTATAGGCAGTGGAAAGGATATACAATGACAAGTTTCTGGTTTTAAAAACCA
AAATATGAAAGTATCAACAGAAAACTAGAAATATTTACATTTTGTTGGGAGTTTTGTAAT
AAGACCATGATCTTGTTGTGAGAGTGTTGTGTTACTGTGCAAAACACAAATAAGCAAAGA
AAAAAAAATGAAAACTTGGAAAAAAAATATAATTTGTGAACAATTTGCTGTTTTATAGAT
TTTCATGTAAATTATTTGAGTATTATTTTGTTTTTTGTTTTGTTGTAACTGTTGCAAAGG
TTTTAAATATTTGTGATCAAGCCTGTATGGTGATAATGTAATATTGGTAACTTGCTGAGT
TTTGTAATAATGTTTATGGAGTAAATATACAAATTAAAATaag
>NODE_253_length_497_cov_9.965795
CTACAAAAACCAGTCAATGTCATTCATGCAGTGTCCACACAGCGGACTTCAGCTGGCTGC
TGGCCATTCCTCAAACTGTACCAGTGACATAAATAGTGGAGAACAATCTCTCACAAAATC
CCGGATGGGAAACAAGCATAATCTGGGCATTACACTGATAGCACAGACACCATGTTGACA
CAACATCTACTGCCCAGCTGAGTGCCACATAATCCCCTGTAGGAGGTGGATGCATACCTA
GGATCCCTTGCAATGAGGTGTAGTTAACCAGCCAGACTCGTGTGCAACGCCACAAACGAG
CATCAATTTCCCCTCCCCCCACCTTGGTGCTGGTGGACTATCAGCGAGGGTCCGACAGTG
TTGTTCCTAATTACCTATTTCTCCACTCCTGATCCTGCGGCTGGCATAATTAGTTACCTG
GGGCTGCAATCCAATTTGAAGTGATGACAAGAAAGTGATCCATGAAAAAGTAATAAGTTA
AATCCAATTTCAGCCTACCTCTAATTAAATGCACATGGAACTAATGAGTCAAACCCTACC
ATTTCACTGATAATGGTAATTAGCGGGGTGGGAGTTGCCGGCTCTCGTCGTTGTGCCACt
gtaggtgtgaagcgcaaaaggtaaaagcggcatggattctt
>NODE_254_length_1134_cov_9.388889
GACCCAGAGCCGGTCGCGGCGCACCGCCGCGGAGGAAATGCGCCCGGCGGGGGACGGCCG
GCGCCGGGGAGAGGTCCCACGAGGGGATCCTCCCGCACCGAGCGGCCGCCCCTGGCCCGC
CGAGTTGAATCCCCCGGGCGGACTGCGCGGACCCCACCCGTTTACCTCTTAACGGTTTCA
CGCCCTCTTGAACTCTCTCTTCAAAGTTCTTTTCAACTTTCCCTTAAGGTACTTGTCGAC
TATCGGTCTCGTGCCGGTATTTAGCCTTAGATGGAGTTTACCACCCGCTTTGGGCTGCAT
TCCCAAACAACCCGACTCCGAGAAGACCGGACCCCGGCGCGACGGGGGCCGTTACCGGCC
TCACACCGTCCACGGGCTGAGCCTCGATCAGAAGGACTCAGGCCCCCGATCGGCACCGGG
CAAGCGGTCTTCCGTACGCCACATTTCCCGCGTCCGCCCGTCGGACGGGGATTCGGCGCT
GGGCTCTTCCCTCTTCGCTCGCCGCTACTGAGGGAATCCTTGTTAGTTTCTTTTCCTCCG
CTTAGTAATATGCTTAAATTCAGCGGGTCGTCTCGTCTGATCTGAGGTCGTAGTCGAGGA
GTCGGTCCGCACCGCGGCGGACCGGGGGCCGCGGCCTCCCTCACGAGGAGTGGGGGGGGG
GCTCGCGGGCTCTGAGCGGACAGAGAGGCCGGGGCGGCCTTGCCACCCGTCGCTCCCCTG
CGCACGTGACCCCGGCCCGCGGAGGGGTCCCCCAGCTTTTTGGCGCACGAGGGCGGCGCG
GTCAGCGCGGAGAGACGAGGACGTCCACCGGCAGCCGCGTCCCAGCTCGCGCAAGCAGGG
GGGTTCCGCGGATGGGGAGGCGCTCCCCTTTCTCCCCCGAGAGGGAGAGAGAGGAGGGAG
GGAGGGAGGCGAGACCCACCCGGGGCAGGAGTAGGCAGGTGCGAGCACCGCTACGCCGCG
CCCGGGCGTCCCGAAAGGTCTGCTCTTAGGGGGACGAAGGCGGCCGGGACCGCCTGCGAC
TGCCCCAGCCGCAGAGACGCGGGGGTCTCCGATTGATGGCAAAGCGACCCTCAGACAGGC
GTGGCCCCGGGAGGAACCCGGGGCCGCAAGGTGCGTTCGAAGTGTCGATGATCAATGTGT
CCTGCAATTCACATTAGTTCTCGCAGCTAGCTGCGTTCTTCATCGACGCACGAGCCGAGT
GATCCACCGCTAAGAGTTGTCAGGCTTTTTTTGCTTTTTTGTTTTTGGGCGAGAGGGTGG
CGTAAGTGGGGGGGGGGC
>NODE_255_length_291_cov_1.467354
ATTTTATTTAAGAAAAAGTCCCAATGCGCCTATTGTATTTTTTAAATGTGAGAAAAGAGC
ATATACTGCTTGTCACTTTAAATTTTGCAATATAGTTTTAACTTTTTCATTGTATTGTCA
AAACAAACAGGAAAGATGGTGGTGAAAAGTACCATCATCTTAATGAAAATTTACTCTAGT
AAGGTTTTGGGCTTGGGTTTAGTCTAAGGTCATAACCCAACAATATTAACCAATATCCAA
GAAACGTTTTCTCATATCCAACAAGAAAACTCAAGTTTCAGTGAAGGCAGCAAGGTTTAT
TATTGTTATAGTGTGAACTCCCACCTCTCAGATATCAATAATCCCAACATTTCAGTGGTG
AAAAAAGAACTAGAAATGCTGcatagctgctcactacactgaatctgtttcagaagaaac
taccatcaatctgag
>NODE_256_length_848_cov_19.021227
TTGTGGCGTATGGCAGCGTGATGCGTGAAAAAATGAGGTAGTAACTGTTGCTTTATGTTT
TAAACTTTGGGGCTGTGAGATAGAGACAACATGTCAGCAAGTGGACAGCTGAAACTAGGG
GCTGCATGGACCCCGTGTCAGTGTCCCCCTCTTCTCTGGCCACACAGTCTTAAAGACACC
AATACGCACAGATGGAACAAACTGATCACAACAGAAAACTTTCTCCCTGTCCATCGCTGC
TCCCCCCTGCTCCCGCCTTCAGCCCATACCTGGCCTGAATACCATTAGACCTAATAGAGC
ACGGTGTGAGGGACAGCCAATCATGATGGCGTCCCGTCAGTGACACCGACATGTATCTTG
GTGCTCATTATCATCCTTGAACAGCGCCAATTTACATCTGATGCTCTGACTAATTCTGCT
CCAGTGTTGTCAAGAGGCATAGGAAGTGGCCTGGCCGTGATGACAGCGCGGCTGTCAGGA
GCCCGTGGATGGAGGATTCCTCGGGGCATGATTTAATGCCCATGTCAAGCCCCGCTGTCA
GCCTCTCTCTCTCTCCCCGCTCCCTGCGCTCCTTCTCTCCATCCAGCCATTAGGATTCAG
CCAGCGGAGAGATGGAGCGATAGAGCTGGCGATTGGCCTGCTTAGGATTCACACTCTGGG
CGAGAAAATAACACGCCCTGTTTCACAAGTGATTACCCTTTCCCTGTAAACTGCAATTAA
GGCTAAAAAAGAAAGGGGGCGAAGAGGTGATGGAAAAACAAAACGTGTATGACCGCCAAG
TGAAGAGGAAAACCTTGAGCATTTTCCCTTGATGGTTTCGCAGCTGCTTGTTTGTCTAAT
TTCCATAGACAACTTTTCGGTGGTATTTGCTGAGTTGTTTTGGTTTCTGTTTGGTTGTAT
AACACCCACAGAATACGTGCCCCCTTGCCCTCCCTCTTGTAGCGTGATTAACATATTGCA
TGATGTCTCTGGATAGTTCTCCcttgcactat
>NODE_257_length_985_cov_6.797969
AAAGCCAATGATGCATCTTCAGCAATATTCTCCAGAGAAATTAATTATTATTGCCCTCAC
AGGGCTGTGCATGGGTGTGTGTGTGTTACAGTGAGACAGTGGACGTCTGCTGAGTGTCTC
CTCTGCATACCAGAGCCCTGCTGAAGAGCACCGGCCCTCTGCAGTGATGGGTCGTAGCCC
AGGTGATGAACTTCTGAATGTGGTCCAGCTGGCCACATATCTCTATTGCCCCTTGCAGCT
GGTCCTCCAGACGCTGCTGGAAACCCTCGGAAATCTTCTGCAAAGGAATTATAAAAAATG
CGTTTAATTACTGGCGCACAGTGGCTGAACTGTGGGCTAATCAACAATGCTCTTCCTTGA
CAGATGTAGTCCCTAAGATGTTGGTTTAAGCAACTTTGACAGATTATCATTGGCTCTCGT
TTGCTTGCTTTCAGGGCTGATTACATCATGGCAGTTACAGATTCTTTGCATGTACATTCA
CGGCTGGCTGAACGATAAGAAGGAAAGAAAGAATGAGAAAGTAATTACCTCCAGTTGCTC
TATTAATAGGTTGGCTCGTTTGTTAAGCTCGTTCATCATAATCATCTTTGCCATTTTAAT
CTGGTTCTCTGCCTTCCTGTGTGCAATCTTTACTCCATGAAGTCTACAAAGACAGAAGGG
GGGGAAAATGTCTCTCCCAAATGCAGAAGAAAGCAGCATTTCAGACAGTAATTTATTCAT
CAGCTTGCTATATTTCACACTGTTAAATTATTGACTGGCGTTACTCAGAACTGGGACTGT
GATTCTGACTGAGTCGAAACCAACCTGTCCTCTATCTGTTTGGCATTGTTCTCCACGGCA
GACCTCCTCTCCTCCACCTGCATCATCAGGCTCTCAAACAGCCACTGCTGATCCTGCAGG
GCCTTCCCGATCTGCATCACCCTAAACACACGAGAGATCATAGTATCCACCAGACAGAAA
GTTCACTAATTTATTCTTTGGGCATGAGGAACACCAGATTAAAATTTGTTTCCCCTGAGG
ACAAGACATTATGCAGGTGACCTTCGAGGCAAGCTACTGTGCTGTAACATCACAGAAAAC
aaaagggtatgaatacttaatgaacgttaggccggccaagggtagtgta
>NODE_258_length_839_cov_16.209774
GTATGGATGGATTGGACGCAGGTTCAGTCTGTGGTTGCTGAGACGTATCACTCCTAATGC
CTGCGTGTAATAGATCTTTACTGACTGCTTTGCACGGACTCCACTGATTGATTGTATTGA
TTCATCCAGTTTACCATTGATACAACAAGAAGTTTCACTGACCCGTATCAAACCAAGCCA
GAGCTAGTGTGACCCCTATTACAGGCCATTTTTGTTGTGGGGACAAAAATATTCAGTTTG
TGGTGAACTTCACTTTTTTAAACAGATAACGGACAAATTCAATGTGATTTATGAGCCATA
TCGTATTAGAATGTTAATATTATTCCCATCATATTTTGCCCAACAGCTCTTGTGTGTTTT
AAATGTATTTTAACATACTGTGCAGTTTCTGTTACTGATATTGCTTGCATGGGGAGTTTG
CTTAGCTATCACAGGCTGGGAGAATGCTTCTTTTCCTCGATTTTCTCTACTTTTCTCTTT
GCCTCCTGAAGGACTGAAGAAAGTACGTAATCCGGATCGAATGTACAGATCAGCAGTGTG
TTATGCTGGCCATGGTCCACCTAAGAGTATCAGTGATGACACAGAGACGAACAGTAAGAG
TCAGTTATTAATACTGCATTGCTGCTCCAAGAGGCCACTAGCTGGCCACTCTATTATTCA
TTCATCAATTCATTTATTTACTTCTTGATTTCATCCGTCCCCATGCCCCCCTCCTTCTTT
TATTCTCCTCCAACACAACACCTCCTCCGGCTGCTCTGTTGATTGAAGTGTCTGCTTTAC
GGGATCACGCTGTCAATAGCTGAAGTGTTGTCGTTAACTAAGAGTGATTGTTTCAGGTTG
AGGCCAGGGGATCAGGACCTGAGCAGACCCTCAGAGAGAAAGCTTACACTTTGAGCCATC
AATTATGGCCCTGTACTTGCCTTTTCTTGGCTTTTCTTAAACCTGCATTTGATGGAGGGG
GATCAACTCAAGTTAACAATATg
>NODE_259_length_820_cov_22.524391
GTTGTTTCCAGGGACTTCAGGATGCTGCGAGCCTCCTCTACGTTTCCTGTGCAAAAGAAA
AAAGTTAAATATTATTAGCCTGGCCAGACTCCAATGAAATTATACGCAATCTTCTTTTAA
GTTCCTCCCCTTTTGGTTTGTACTGTTCAATTTACATGCTGGTTTAACTTTGGCACTCAC
CTTGCTGCTCCTCAAAAGCTGCCCACAACAGGTGGATGGCCGGCTTCTTGGGCAGGTGGA
TGGTGCAAGCCTTCTTGTAGACATGTCTCACACCATCAGTGCTGTAGCCCTCTAGATATT
TTGCATACTTCAGAGTGAAAAAGAGAAAGCAAGTTGGAAGAGATGCAGGAGAGGACAGAG
ACAAAGAACAGAGGAGAAAGAGAAAGGCAAAAGAGACAACACATTTTAAACTAAAATTTC
CAGTTGGCAGAAACAGTGAATTTCTTCATTGACAAGATCGTTTTTAGAAATTTTCTGTGT
AAACCCATCAGCACCTTCATGGAACCAATTAGATAAGTTTCTGTAAGGTAGTGGGAGACG
AAGAAGATGCAACGTAGTAGTTGGCAAATGCTGCAGTCAAATCTTGTGTGGCAAGCTGGC
CATCCCCTAATACAACAGATACAGTCACATATCAACGTTACACGCAAAGAGAGTGCAGGA
CGATTTACTGTGTCGATGTGATATCATCGTTGATGGGGGAAGTGCAGGGAGGTAGCAGGA
GTGAGAGAGAGGATTAAGGTGGCGTTACCTTGATCCAAAACTCCTCGTAGAGTGCACAGG
CGATGAGGCAACGTTCAAAGAGAACAACCACGCGCTCCGGAGTCCCGTTTTCAATTTCAA
AGTCCAGGTACTCCTTCCAGTTGTTGAGCTGCGACTTCTCTAAGGCTTTGACATGGAAGT
ATGGtctctttatctgtaaaaaataaataaataaataaattagtttgacaaagtcaagac
tgaa
>NODE_260_length_322_cov_2.099379
ATTTGCAGCATCGCAGCCCCCGGCTGTAGCTGCTGCCATTTCCCAGGATGCATTTGGGGG
ATCGTGGAGGAGGAGGAGGTGGTGGTGGTGGGGGGGCATCAGGGAGGTGGTGGAGGGGCT
TATTAATGGGACATCGCAATCTTTTAGCTCCGTCACAGTGGAAATGCACTCAGAGCTGCT
CCTTTACATTCAGCCCGGTGTGTGTGGTGCAATAAGAAGAAAAGGAAAGCAGCACTTTGG
CTGCTGATGTTCAGTTAAAACGTGTTTCTGGAAAAAAGAAGGAAGAAAAACAGACACTTT
GGTCCAGAACTGCTCAGAGAAACTCAATTAAAATGCATTAAGAGTCATGAATCAGTGCAG
CCAGGTAACGACATTAAACAGAGTCAGACTGGAAGCAGTCtgaggatgatgtgtagcttt
acgacacgcagatacttcagacagacagacgtgcaactatttgtat
>NODE_261_length_550_cov_26.067272
GTTACTCAGTCAGGAATTATTTTTCAGAATATACTAAATTTTGAAAAGATATATCTCTCC
CCAGTGCCTCCCCTGTTCTCTCATTCTATTGCTCTCCCTGTCTGTTTTTCTCTGTGTCTT
ACAAACACACACACACACACACACTGCAACATGCATACAACCAGACATGCACAACCCCTC
TTAAAACTGGTTCTCCCCCCATAGCAATTTTGTCAGAAGTTGACAATGTCTTGATTTAGT
TGTCTGGCTGTTCCGGCCAGTTTTCCCTGCTGCGCTAATGTGAACAGGACATCCCGCTGG
GCACCAAAGAATACCACTTCACGGCAGCCGCATAGCTGGCAGCTTTTATTTATGGCGCTA
CCGAAATGAATGGGTATTAGTGTCCAAACATTTCACCATGCTCCTGCAGCCACACACAAA
AGCCACTGATTTCCAGCAAATCTGCACTTATTTTATTCAAGAAGACTAAAGCTAGGGAGA
GGGGAGAGAGACAGACAGACAGAAAGAGAGGGAGAGAGAAAACATTTATAATGACTTAAA
AGACCTCAAAAGAAGAATGGGAATTGCGTTTGAAAAGGATTTACGAGACAGAAATCGAAA
AAGAAAAAAATGGCCCCTCTATTTCACTGCATTTTTGTCAGAGTTGAAAATGGAAAATAT
CTATATCCCTAAAATGACTCAACTTTAAgtgctt
>NODE_262_length_675_cov_11.717037
GAAAAATAGGAATTTGATCTTTAGGCTAAAGGACATCTTTCATCCACTGCTTTCAGTAAA
TTTTCATCAGCAAATAATTGCAGGCATTATATGGAGAGCAGGCTCTCTGTCTAGATGCTA
GGTGTTGATTTTGGACCTTATGGTCCTATCAGCTTTAGACAGTCTATGTACCTTTTTGCA
GGCAAACAAAAGCATTAGGCCAAATCCTCATGTTTACTCATGCTGCCATCAGCAATCCTG
TCTATTGACAAAAGATGAACATTTTCTCTCAAGTAACATAACTGGGCTTTTGTCCCCTCA
CTAAAAGTACACTGACGGCAACACAATGGAACAGAAAAGAGGCATCGGGAGAGAAAGAGA
CATCTTAAGTGGAGCAATGGCCCAAACAATTAAGAGCAAGGTACATGGAAAAAAAATTGA
AAGCTCCTCTTTTTCCCCCCTCACTTTGCATTGTCGATTTGAAATCCCTCTCTTTCTCTT
CTTGGAGGGCTGCCTGTAATGGAGCTAATCTGCCGTCGTTTGTCCGAGCCACAGGAGTTT
TGTCAATAACAATCAGCGTTTGGAAAGTGTAATTAAGGCCGAGGCTTTTCATTAGGAAGA
AGGGAGGGGGCCGTCTCCAGGGACGGGCATGCCAATTAGAAACTCAGGCACGCGTCGCCG
GGTAATTTCAGGGATAGGAGGGGAAAAAAACCCAGGACTTCTTTAGATTGGAGAGGGACC
CTGCTGCTCTTTCAGAGGAGAGGAGGAGAGGCTTAATGGCATAATAATCagacaggggtc
ccaggcagagaaggcaggaggacggagggactttttggg
>NODE_263_length_311_cov_2.173633
CGCAGAGGCGCGTTTTCACAGCAAAACAATAGCTATAAACTACTCTGGCAAAACGGAGTT
CGTTGTTCTCATCACTGTTTTTGTTTGTTAGAGACATACATAAAACAATTATTTATCAGT
AAAGTGAACAGGACGCATCAGGAAATTGGAATTAGTACTTTACAGAAGGACGCAGGTGCT
GAGAGTGATCAGGCTTCATCATTATGGAAGAAAATGCTCGTCGAGACGCACAGCGTCCAG
AGGACTCCGGAGAGGAGTCCAATCCGGCCAACCTGCCTCTCCTCCAGCCACCTGGCAACC
AGCAGTCCCACAGGATCACAAACTTCTACATCGACAACATTTTGAGACCAGACTTCGGCA
GAAAGAGGAAGGATGGAAGGACTTTGGTTCGGGAGGGAGACAGTTTGGGAGTGATCATAC
GAAGAGAGGAGCTGACAGGGAgaaaggcttccaaa
>NODE_264_length_607_cov_17.970346
CTGCAGTGCTATGTGTGATTTTGCTCATCTCTTTACTGCATAATTTCCAGGCAGCTCTGA
GTGACAGAGGGTCTCTGCATGTGAGGTTTCCCAGTAGCTTTATCCTGCTGGTCAGTTCTT
CTCGGTCTTGTGCACTTATATAATAATAAAGGCGAATATGGCTGCGTAGGGTTCCACATT
TCCCGATTCAATTTTAATTCAAAAGAGGATGTTACAAATCTACTTTGCTCATTATCCTCT
TTGCCATCTTAATGCGTGGCACTGTAAGTGCAGGTTTGTTTGCCTCCCTCTCTGAAAAGC
GCTGGATTTCAGATGTTAACCTCTTTGGACACCTCCATTAATGAGCGTTCAAATGCGGCT
CTATGGTAAGGGTTGAGCTTTAAGTAGCACAGAATGAAAAATGATTTGTATTGATGCAAA
TCGTGTGTACGGAGTGAATTATACACAATTACCCATCAATACTGGCCAGTCTTGCCCACC
CTCACCAACAAGATGTGGTTAACAGGCAGAAAATAAGATTGAAATGGTGTGTAAAGAGTT
GAAAATGAATTTCAATGCTGCATTTGTCCACAATTACCCCGTCGTTCACACGTGTTTTAT
TGGGAGTTTTTTTTTTTCTTCAAATATTTCTCAAAGCAGATTGGAAACATTCTTGGTATT
ACCCTCTTTCTTCAGAGAAGAAAGAATTAAGGATTTTGTGACAAAAAAGAGATTTTCTCT
CCTGCTGGAGCGACGGAGGATAACATGGAGg
>NODE_265_length_303_cov_1.412541
TCACACTACGGGAAATAATAGTATTTGTTTTGCACTGATAGCAGGACACAGTCAGCTCAA
AGACATTTCATTCCACATTTTTCAAACACCTCAAGTGTATTGAGTTTTACTGGAGGGGTG
AGAAAAAAAAACAACAGGAAAATATAGTGGAGGGTCCTTTGCTGCCGCCACCCTTCCTTG
AACAAGCTGTCAGTGGACTAGAAAGATGAAAATTACATTGGAGCCTTACATCTTTCCAGC
CTCTAATGGACCACTGAGCCCAGAGCTGGCCCCAGCATTCCTTATGCAGGATCACAATAC
TCTAAGCTTTGATCACTTTTAGATCAAAATGTTGTATATGGGTACACTGTTTAAGTGCTG
TGGTCATATAGCCCTCGTTTTAAAAGGATTTCCACAGTTGgttttatgacaacttccttc
tctttcattgtcataacagtaggacaa
>NODE_266_length_589_cov_16.499151
CAATTGGGAAAACGCTGTGTGTGAAAGGAGCGCTTTTTTTTGTTTTGTGTTTTTTTTGTT
TTGTGTTTTTTCTTTTTTTCTTTTTCCGTCTCCACGCAGAAACACAGCATTAAGATAGCA
ATCGCTAATTTTCGAGCAGCCTCGGCACACAAACAACATGCAAGAGGAAGACGAGGGTGA
GGGGAGGAGGGGGGAGGAGGAGGATGAGGAGGAGGAGGAGGAGGGGGCGGGGATGGAAAG
AAAGAAAGAAAGGAAAGAAAAAAACCGACACAAAACGAAACAACAAGGAAAGTTTTTCTG
CGACTTTCTCGAATGTCGCTCCAGATTTTGCCCTTCATCGTTCTTTCACAATGTCGCGCC
CTCTCCGCTGCTATTTCTGACTGCCAGTGTGTGGATCTGGCTCGCTGAGATTTCATGCCA
GTGTAAAAATTGGCTGAGGGTTTGGTTCAAATCAAATTGGACATAAGCACCCACAACACC
ATCTGTTAGGGAAAGGCAGTGGAGTGAAGGGCAGAACTCTGTATTCAGATAAATGGATTT
TCAATTTATTAAATTGTTGACTGACACCCTTGTAAATTTTCTCTTTATGTGCCGCGGCCT
ATTCTTAGAACCGCCGCGTTTAATGGAAACATGTTGCTATACGTCCCTACAAGCCCTAAT
ATTAGAACCAAAGCTCCCGCTGCATCTGTTGTTTGGATTTTTTAGGGTTTTTTTTGcacc
aaacacggaattt
>NODE_267_length_926_cov_19.914686
ACAGTGCAACAAGAGCTTCTCTGGAGCAAGGGCCCTGGAAATGCACTTGAGCACCTCACA
CAGCGGTGAGTGTCAATGTCACAAGCCTAGAATTGGGGAAAAATCAGATTTTCCCCAAAC
AAATGTCATTGTTTTTATATTTTGGCTCTTGCAGATGGCTACTTTCACTCAATTTTAAAA
GAAAATCTGTTTTAGAAAAAGGGACAGAGTTTTAGACACGTTTGGAAAAATGACTGTCAT
TTCTTTTGAGAAATATACATATCCTGCTGTCAGCTAGCATAGTTGACAGTTTATCCTTGA
GCAAAAAAAAATCTAGTGGATGGGAATAAGCTTGGCATAATGCATGAGCGTTTGATGGTT
TCTACAGTTAACTCTAAAGGAGAAGTGGGAGGCGAGATTCTGAGCATTTCTCCCTTTTAT
CTCCTTCACAGGTGTCAAAATGGAAGAGAGCCTCCCTCCTGGCACCAGCTTGAAATGCAC
AATCTGTAACTACACGGCAGATTCTCTTATTACATTCCAGCATCACATCATGTCTCACCT
GTCACAGGCGGCCTTCAGATGCAATCACTGCCATATCAGCTTCCAGAGCCACAGGGAACT
CTTACAGCATCAGGACTTACATGGGCACGGCAGCAAACTTCACAGGGAAGGCGACGGCAC
CGAGCATTCCCCCAGGGGTCCTGAGGAAAGCCTCCAGCAGCAGCAGCAGCAGGCCCGCGC
TGAGCTGGCCAACAGGAAGGATGCTCTGCTGGGAAGTCCCAAAGGGGCCCTCAACAAGGA
GACCAGCACAGACGGAGAGGCTGACAAGGCTGAGAAGAAGCCCATGCTGTCTGTTCAGAA
GGGAGAGGCCCACCCAGGCAGCAAAGCCAGTTTTTCATACACTAGGATCAAGTCTGAGCC
CTCCAGCCCCCGACTGGCCTCCTCCCCTGTGCAGCATAACATGCCTACATTTCCCATGGG
CCCCTTCTTGTCTCAGTTTGCTTTCTCCCAAGACATTTCAGTAGTCCCGCAGGCTTCTGA
GATTCTGGCTAAAATGTCAGAGCTAGTTCACCGGAGGCTGCGCCATGGAg
>NODE_268_length_504_cov_11.621032
GTCTCTACGACCTCCCCTTCCCGAGATACAGCAAAAAATCACAGGTTACTCCCACTTCCT
GACGTCGTAGAGACTCGGGAGTAGGCTCAGTGCGATCGCGGCGGCAGCAAATGGGGGGGT
AGACACAAGTTTCATGTCTCTAGCACTAACCGTTTTCCGAACCCTCACCCCAGGCCGAAA
CCCTAACCCTAACCCTAACCCTAACCCTAACCCTAATTCCGGACCTTAGGGTTAGGGTTG
GCCCATACTACGGGACCCAAAAAAGTGTCACTACAGACCTATACCAATCAACTCAGAGCG
GTCTGAAACGCGCTCCCAAACACCTTCTGCGGGCACTTATCTTGGCCTCAGCACTTTGGA
ACTGGCTGCGTTATGCACGTCCCATTGTCAGTGAATGGGAGAACGTTTTGGCCAGTATCT
CCGGAACCGGACGTGCTAGACACCTGGAAATGCCACCTGCCCCACCTAATTTGGCTATGC
CGAAGACGCCGGTCTCGGTCCCGAGTCTCTACGACCTCCCCTTCCCGAGATACAGCAAAA
AATCACAGGTTACTCCCACTTCCTGACGTCGTAGAGACTCGGGAGTAGGCTCAGTGCGAT
CGCGGCGGCAGCAAATGGGGGGGTAGACACAAGTTTCATGTCTCTAGc
>NODE_269_length_599_cov_22.427380
CCCTCTTTTTAAAAACAATTTGATATTAATGTTCAAAACATTCCTCTAGGAGAGTCCTGT
AAGTCTCCAGCTGTGTGCAGTAAATGGCACACAGTGTGACATTCTACCTGTAGCTGAAAA
TACATTCCCTGCCTGAGGTGCCTACCTTTCTGAGTCTTTTACAGTGTTATACTCCAAACC
ATTCCAGTACCACCCGGTGCATGCTGTTGTACTCCTGATGCACTCAATGCATGGAGAATA
ATAATCTGTCTCAAGTCTGTGTTGACCTGTGTCTTTGGAGACAAAAACAAGAAAGCAACA
GGTGTAGTATTACCAGTGAGGAACACCAAAACATTTTGTCATGGATTTAGTGCTGCAGTG
TACTCAGAACGTTCTCTGTTTTTCAACTGAAGGTTATGAAAAGCCTTGGAGCCTTAACAG
CATGTCTGGCATGAGCGGGGATGCCTCTGGAGTGTCCTCAGTGTCCGCCCTGCCCTGCAG
CCCACCCTGTCTAATGCAGCACTCACATTCTCCCATCCCATCCATTATGTAGCATGGTTG
AGTAGCAGACACAATGCCATTGGAAGGCCAGTCCACACTCCTCCTTCTTATCTTTCCTGT
CAGATTTTGCTTTGACACTTGCCTTCGCTCCTGCATTTTTTTTTCTTCATTTTTATTTCT
TTACTTTTCTGGAAAACTGTATCTTAACTGTGCTTATACTCAAGCTTCCCAAGTGTTCTC
CTTGGGTGTGtcatcatatccta
>NODE_273_length_808_cov_17.051981
AGAGGATTGTGAATGTTTTTGCTGGGAAATTTTGAATTTGTGATTTTTACTGCACAAAAC
AGTCGCTAAAGAAAGTGTAATAATTCCATCTTTAGGAAATATTTTTTGCGGTTTGTATTA
GCTAAAGGTTTGAAATAGCACGGCTAATTTGAACAAAAGTAAACAGGAAACTAGAATTCA
ACTAGATGGGAGGTTGAGGGTCTGCTGTAGACATTTCATCCACAACACAGTTGTTTATTG
TATTGCCAGGCCTATCAATGAGGAACACGCAGGAGGAGGAGCCTCAGGATCCTCAGCTGG
TGCGACTGGACAACATGCTACTGGCGGAGGGGGTCGCGGGGCCGGAGAAGGGCGGCGGGG
CTGCTGCTGCTGTGTCTGCTGCCACCAGCTCGGGAGGGATGTCACCTGACAGCTCACTTG
AGCACTCCGACTACAAAAGCAAGTTGAGCCAGATTCGCAGTATCTACCACACTGAGCTGG
AGAAGTATGAGCAGGTACCGTGTCGCAACAGGGAATGAGTGCTGACATTGCCTGTACATG
CTTGCCTCTACTGCAGCTGCCCGCCAGGAGCGTAATACATAGGCATGTTAGGTCTAGTGT
TCACATCACATAACTTTGCTTTTATGTGGAATACATTTGTCAATTTCTGTCACGTGTAAA
CACCAAAAAAGGTGCTTTATTAGTGTAACAATGTGCACTAAACTCCTAGTTTGGTTTTCA
GATCTGTTGTGAATCACTCATGAGACACATAAATAGGTATTTCTTATAGCACAAACTAAA
ACCTCTCCTCAGTTGATAAAATAGCCTGATAGATTTGCTGCACATGTATAGAAACTCTCG
TTCGGCTCTATGTAAGTGAGCTAATTTACCGAAGCGCTAAACTTACCAGCAGGACAAAAA
CAATTATGCGAAACGCAATTctgattatagttgtaaaggtttgtagtgtata
>NODE_274_length_337_cov_11.442137
ATTTAGCTGCAGGGTGGCCAGCGCCTCACTCGCCCATTAATCCCATTCCAAATGCCATAA
CATTTCCCAAAAAGCCCCTGCTTCTTAAAGCCGATAATTAGAATGTCTATTTAAAGTTCA
CCGCTCTCCCTTGCCGTTATCAATTAAAAGCCGTTTAAAGGAGATCGGTGGCAATAGTCA
ACAAATTAAATCTCTTCCTCGCTCTTTGACGTTAAGTCTAGAATGCATAATAGGGGTCAA
AAAAGGCCCCCTGAATAGAGAGCAAAATTTTAAATTTCCAAACTGTTCTGCTGAGGAGAG
GAGCTGCTGTAAGTCACTGCTGCTGACTGCAGAAACGGTATTTAGTGAGATTTTTGGAAT
GGCTGTAGCATTATCTGATATCATTTGATAAAAGGAAAAATCTGATCCAGAAAAGAGGCC
AAgtgaggttatgattagcattatcaaagcttgggcaaaaggacagggagtccaactaac
c
>NODE_275_length_641_cov_19.021841
ATAAGTGAGTGATGCTGCGGATTTCTGAATGGACAAACTGCGCAAAGGCAGCCGTGCTTC
GTGGCGAAGGTTACGCCATAAGATGCTGTTGGCTTGTTAACCTTTCAATTAAGGAAATGT
GCGCAGCATGCGCATCTAAATGCGCTCCTATAGCTTTGTGCGGTAATTACAACATTTGGA
TCGACCCGCTATTGATGACAACAGGTTGACTTGCCCCGCAGAACGCACGAGAGTAATTGC
TTAAAGGTAATTGTGGAGAAAAAAATAATGCGCTACTATTAAAGCCGAACAGAAAGAGCA
CATATGGCAGAAAAGAAGAGGTGCGTGTGTCAACTCTGTGGGCCCACCGTGCATATAAAA
TTGTGTGACAATTGCCGTGGAAAACACTCCTGGTGGAAGGCAATTTCACAAATAATTTTA
GCAACAATTAGGGAGTGTGGAGGGGTGAAATGGCGATTTCACATGCAGATGTGCCGGTGG
GAAGGATCTGGTACCCTGCCGAATAGCTATGACCCTCACTCTCCCGCTTTGGTTTGCTTC
ACATGGGACAGAGAAGCACAAAGAGACCGCCTCACCCTCCTGGGAAGGCGCAAAGAGCAC
TGGATTAAGTCAAGCATCAATCATGTGAAATCCAAACAACAGCAGGTTTCTTTCATGGAA
GAAAAAAAAAAAGCAGGTTCTTTAACAAATGTCTCACCTCTGTTTGTGTCTTTCTTTGCA
GCTACAACAGGTATGTTTTTGAAAATCACACACATACACAAAAAGCTAATAATCCAGTTT
ttttt
>NODE_276_length_322_cov_1.559006
AAGTGTCATTGCATCAAGAAAAGAAAAAAAAAAAGATCAGACAAACAAGTGCAGTGAGAT
TTAACAGGTCCGGCTGTATGGATGAAGATGTTTTAGCTTTGTTGTAGAGGTGTCGGTCTT
ACTGTGACCCCTGCATGTCCTGTATGAAAAAGAACTAAATGGAAAAAAAAATCACAGTGT
CACCAACTTAACTTTCTATGTGGGTGAAAATAAGTGAGACTAAATAATGTCATATCTGAA
CACAGAAAGGTGAAAAAATGTTTGGAAAAAAAATTTCTCTGGACACTAAAGCCTCTTTTC
TTTGGAGTGGAATTACAAACAGCTGCATAGCAAACTAACATCAGGCTGATGAGGATAAAA
CACAGTAAACCTGCATGATGGAGCTGAACCACAAAAAAAACTGGATTATTAGCTTTTTGT
GTATGTGTGTGATTTTCAAAAACATACCTGTTGTAGCTGCAAAGAa
>NODE_277_length_640_cov_12.490625
CATAATAGGCTGTTTCTGCGGCTCCTAACGGGACAAAATGACGAACCTGAGAGATACATG
TTGAACATGAGGTTTCCTCCGCAGTCCTGTCTCATTGTGTTCACTTGTTCAGAAAGGGTT
GGATTTCATTTCGTTGGTGGCGGAGGAAAAGATTTTTATTAAACTTTATCTCATAACTGT
GATCTGGAATAAATGCGGGTGGACAGATTGAAGTTTCCAGGCAACTGTCACTGGCCCCCA
TCTCTGAGACAATATTCAGACAGCAATTTCCCCTGGTGCATTGCTTTAATTAAAAGAGCA
ATTTACCTCTGTCAGCCCGCCTGGTGCCCACAATAAAAAGAGGCCGATAGAAATTCGGCC
CTTATCAATCCACCATCACAGTTTAATAAAGTTTCCGCGTTAAGATCTGAGTTTCTATGG
TGAATTGAAGTGTTTGACATGGAAACCAGTTCAGATCCTCCTCACTTTTCCGCCTCTTTA
CCTCTCGGCAAACAACAAAGACCTATTTCATGTTGGAAAAAGAATATTTACCTTGAAAAA
CACGCCTCAGTGCACATGAGAAAACAAGAACATTTCATCCCTCCCAACCTTCTCTCTGTG
GGTTTAAGGTTATATGGCCTCAATCTGAGGGTAATGAGGTCGTAACTTTAAAACCATGGC
TTCTGATGCTCACTGACGTTATCATGGGCGCTCTTACTTCTCTGCTTCTTCTGGGCATCA
GGAGCAGTGGACTGTGTGGAGAATATATGGActttatggctctgcagggtctggtttgga
ctgt
>NODE_278_length_752_cov_11.140958
TGGGTAAATACAAAGCTGGCTTGACTGACACTTCTCCATGTCTCTTCTGTTGGTTTTGCT
GCACCTAACAACTTCCATATTTCTGTTCACCAAGTGTCTAATTGGATTTTGGTGACTTCC
TTCAACTGTCAGGAAAGCTCCACCAACAGCTGGCTTGTGAAGAGGCCTTGGAGGTTGACT
GGATCTTTAAATATTAATCATCAAATGTGCATCTTGCAAGAGATTGCAGTATCTTCTTTC
ACTTCAAACTTTGATCATCAGAAATGACACAGTTCAAATATAGGTCAGTACAGGGCAATT
AGCCTCAAAACGGACACAAAGAGTAAAAACAATCATGAAATGCTTGGTTTCATAATAAAG
TTTATTCTATATTACAAATAGTATTTTGTTCTTGACTGCAAAATAGGAATGCATTATATT
TACATACACAGGTATACAATTAATTATAACAAAGTTAGAGAAGCTCGCCTTATATCCCCC
AGGTTTCGTTTTTATCTCTCGATAAGATACTCTTTATCTTTCAAATATGATCTAGTAAAA
GTCTTTTCTAGCATGTTTGTGTAACACCTGCTATAACACTGAGCTAGGAGGACATTTTTA
GTTCCTACAAAACGTTTGAAGGTGGAAACTTTATCCGTGCTCTTTATCCGTGCAACACAA
GTTGGCGACTAGCAGACAACCTTTGTTGCAGGGGAAGGGACGGGGCAGGAAGAAATGAAA
GACAGGATGTAACACTGGGGGGGCAGATTCACAATGACAGTTGAGGACTCTTAGCTTGTG
TTGTTTATTAACACAGGGGAAAGGGAGTAACTTTGGGTATCTAGACACAGAATACGTTGg
ctacacaagtaaaagaggtttccttacaattatctaaaggtgtttcagccatatgt
>NODE_282_length_739_cov_22.755074
GACATCAAAGAAAAACCAGCCGCACTGCTCACAGCAACTGGCATTTAAAACAATTAAGTT
TCCTGTCAAGTCCCTGTGATGAATTATCCGGAAGCTTTACCCGCTGTAATTCTAAATCTT
CCCAACAAGTGCCTTTGTTGTAGAGAAATTAATGAAAACAAGATTGTCTTTCATAGGAGC
TGATCTAACAGCGCGACAGCCAGCTGCTCTTCTTTGGGAATAAAAACAGTCAGCATTAAA
CACAGCTCACACAAAATACTTTTTTTTCCACCACTCGTGTGGAAAACAAATCAGGCGGCA
GGCGCAGTGGCCATCTGTTTTGTTATTTGATATGTGTGAATACATGTTGTAATGACTTTG
TTTGTGAATCACTCTGCGCGGCAGAACACACGAGAGCTCTCGAAGTGCTGGAGTGTTCAA
AGCTAATCATATAATTGGACACAATAGTCGATGACAAATGGAGACGCTTGGAGCCAGCCA
GCTGGGGAAGTGAATATGTAATCATTGTAAAATCATATCATTTTTGCATATTTGAAGACA
GCTTAATAGAGTTTGCGTGTCAGCACACTATCAAATGATGATCAGAGACAGTGTTGCTGT
ATTTGTTTTCCGAACCGCGCTTTGTTGGACCATTTATCTCCATCGTGATTAAAAGTGCTT
CTCAAGAGTTTGTCTGCTATTGGTTCATTTGTGTTTCATTATGTTCTGAACGCTGAAGCA
GATTTGGGAGAAATGACCAGTTGGAATTTTCAAAAAGTCCTATTATACCGAAGTAAACAG
CCTACAGGGGCACCTGTACTCCAGAAGGTACTTCTGCAGTAGCCAGAGGGTATATATGGA
GGGACTGCGGAGaagctcatctcatatggaaactaaaagttac
>NODE_283_length_624_cov_19.275640
CTTTTTTTTTGGAGTATAATCACTTCTTTTATACATCTCATGAGTGAAAACTGAAAACTC
ACATACTGTGTTTAGATATTTTATGTTTAGATATCTTTAATATTACATGTTCCATGTTTG
GCATTGTTGTTCATGAATAGCGGTGCTGTGAAATGTAATGTTTGTTTTCCATCACAATAC
TAATACTATGAATGATTCAGGCTGCTACACTGCACTCCACTTAATCAATCACGCCTGTCC
TGAATGCTGATGAGAGAGAAAACACAGGATTGTCACCCTTTTCTGCGACTTTTAGCCAGT
TTAGATCTAATATGTAACAATAAGTTGAGTGCACTGTTTGGCCTCTGTGTGTTGGGACGA
ATTTGTTTTACTTTTTGTTTTTGTGTTACAACTATGTGTGCGTGGGTGCGTAAGACTGTG
CGTATGTGTTTGTTCTTTCTCTTTTGTGAATTTTGGCTAATTTCGAGTTTGACTGCGGCT
CACCCCCGTCTCTTCCTGTGTGTCTTGTGTAGGGCTGTTAGTGCAAGACCTTACTGACAC
CATATTAAGTTCATATGCCTATAAGTCCCACTACCTTCTGACTGAGTCAAATCGTGCTGA
GTTGAAATTACCTATGATTCCCTCTCCTTCGTCAGCTACCAAAAAGAATGTTGGGAAAGG
TAACTGAACAGTTTTTCTCTTTCTCCTTTGTCCCACTGGTCTGTGTTTGTGTTGTGCCTG
CTCCCATTCTGACTTAGTTTCCCTTTTTTTTTTTTTTTTTTTTGCACA
>NODE_284_length_807_cov_17.371748
ACTAGCCCCCTGCTAGCCCCTGCTGCTCTGCACCATACCCAGGCACCAGCATCCCAGCGG
CTGGTGGCCCATTGCTTTGCTCCCCCATAAAAATAGCCCATCCCATTATTCTTCTGCCTC
CCTGGGGGCCACAAGGTCTCCAGCATCATTACCAGGACTAAGGATCTGACTCTGCCGCCA
CCACTTGGCACTCCCCCTCCTCTCCCCTCACTCCTCTTCTCTAATTATAGGTCAAGCACT
CTTTTTGTAAATTATAAAACCTTTGTTCTTATCAAGAAAACAGAGCAAAAAAGAACGATA
CCATGGAAGGAAAAGGAGCAAGGAAGACGAGAAAAAGTATATGAAAAAAAGAGGAGGGAA
ATGGTGTAAAAATAAGAAAGGGGGGGAAATTTTTCAATTATAAAACCAAGCTAATTTGGT
ATGACCAGCGACTGTCATGCATGGTGACGGAGCTCCATTATGCAGTCATTTGAGCTCTTT
CAAATTAGTTATGTTAATGTCCTGCGTGTGAATGTAACACTTGGATGGGACAAGATTTCA
GCAATTAATTTCTACAGTCAGCGGAGAGACAAGCAAATTTATTTTCCCCCTCTCAGGGAA
TTGGTGGTGGAGGGAGTGAGGAGGGGAGAGAGCATTCTGGAGCAGGGAACAAGCTAAACA
CAAGACCTAAATAAAGCCTGAACAATGGGAGCCAATGCCTCCTCATTCATTCAATTGACA
ATGTTTTGCAGCTTAAACCTGTTTTATTAATTATGTTTGACATTTCCTTAATTAGTTTCA
TTTACACCAAATCAATCCCTGCTGCTGTACAGCGTCATTTATCATTTTAAAAAATTTGCA
TAGCCAGTGCTGACTTTTTCTACTTAATTATACATTAAAAGTGTCAGCCGCGCTTGCTGC
CTGGCATTATCTGAGGCAGAAAGGTTTGTGGCTGGACGGGGGTGGCATTaa
>NODE_285_length_336_cov_1.907738
GGACCACCAGCGAGAGGGCCAACGGTGCCTTGTCCTCTTTCGCCTCCTCCACACAGCGTT
CATCCTACTCGTCTACCAAAAAGAGTCGCAAAGAAAGAGAGCAGGAGAATGAGAGAAAGG
TGCAGGAGCTGACAGAGCAGAATGAGCGTTTGAAATCAGAGATTGAAAGACTGGGAGAGG
AAGTACAGAGGACACGAAGAGCCTTGATAGAGAGACTAGTCAACACCAGGAAATGAGGGG
GGAAAAAGAGACAGGATGAAAGACAGGAATAAGAGATGACAGGTCCTACAGAATTGGAAT
AAGCAGTGGTGGGGAAAGGTGTGATGTGGTAGTTATGAAATGCCTCTTAAAGAAGAACGG
AAACCAAAGATAAATTTTCTAAGTGAGTGGATTTTTGTGAAAGACAGAAAGGTAAAGATG
GCAAGAAGAAGGAAAGTGATGAAAGTCAAGACAAGAAAGGGCACCGAGAGAAAGGGCTGc
>NODE_287_length_335_cov_1.394030
ATCATGGAGTTAGAAGTAGGAGTTTGGACGTCCTCTTTGGTTGGCAGAGGTCCCCAGGTC
ACTCTCCTCGGTCTCTGAGGTTGTGGGGTGGAGGTGGCCGGTCCCATGGAGTCTTCTGGG
TGAGGGGGGGTTTGTATGGGCTGGGTGGACTGAAGTTGTTGCTGCGGTGATATATGTTGA
GTACTGAGTGGTTGTCCGGGGGTGTGTCGTGGCTTGATGGGGCCTCTCCTCGGGGGTGTG
GAACCAGGTTTGGATTGGTGATGAGGGAGGAATTTATGTATTGTGTAGATGGGTTGAGGT
GGTAGAGGCGTCTTCATGGAGGATGATTTGGTCGTGGATCTTGTTATTGTAGAGGTCTGC
TGTGTTGGTTCGCCGGATTGTCGGGTGCCCTCAGCAATGGGTGGCAGAGGATCAGGAAGA
AGGGGAGGTTTATGGAGAGCTTGTGGTTTGGATAGTTGTGGAAAttcttcttctgtgag
>NODE_288_length_750_cov_13.013333
CCTTTGCTGATCTGTCTTCACTTAAACTACCAACTCCTGTGGGCATCAATTATCTTTTCT
TGTTGATAACTAATCATTAATTATGTAATACACTGTAGCTGTAGCTTATAGAAGGGAAGT
GAAGCAGACTTAACTTTGGGCAATGATAGTCAGACATATTTTGCAATCAAATCCAAGTTA
ATTTAATGGGATATCATTCTGGCAAAGCAACAATGTTTTTGGTCTGGGATCTGAAAGTGC
TCTTGCAGTGACACATACAGCTATCTATGGGTTGGCATGAATCACTGAGCAAGTGGGGTG
GGGGGTCCACCCGGGTTGGCACAGCACACTGGGCCTGTCAGAAAAGGCGGGAGGGGTGCA
CATTCTTCACCTCCCCCAGAATGGCACCTTCCAAAGCGGATCCCCTGTCTACCCATTCCC
CAGGCCCCAGATAAGAAGCTCATCCGTCATCCACTGGGGCCGCATTAAATTTTAACTCTG
GTTACCGAGTGTGGCCATTCAAACTTTTATCTCAAACCTTCTTTATCTTCTTTTCATTAA
GTTCTCAAGCACTAATAGCCCTGCGAGTCTCCGCCGGGGTAAGGATGATGTTCTGAATAA
TGAAAGCTCATTATTTCTCCACAGAATGCTTGTTAATTCAAATGATGATATTAAAACTAT
AGTAGCCCTCAGCAGTCGGGTGATTTCTAGCATACTTTATCATGTATCAATATATACTCT
GTTTGTCAAAACTGCCCCGAGCCTGGGCTGACATTCTCCTCCCGAGGAGTGGAGTGCTTC
AGCAGGCCTGCAATACTCTAAGGTGACAACTGGCAGAGTTTGTGCCTTTAGGAAAGTGGG
TGGAAGGAGGGATGAAGGCAGTGATGGGGAGACGGATGAAACTCAAAGAGCCGt
>NODE_289_length_805_cov_9.103106
ATTAGCAGAATACCACCTCAGTAATTTTTAACCATCTTTCTCGCTATCTTCCATCTCTTG
TACATTATTTTCTGTTCCTTGTTACTTTCTTGTTCTTGATGCATGCTCCTTTGGCATGAA
GGACCTGAATGGCAGTTTTGATATGTCTTACCAGACCTCTCTTTCAGGGCTTGTGCAACT
AGAGGTCACCTCTTTTGTTTTGTCCTTCACAGCATGCCTCTGTGATATACAGAGTTGTCT
CTGACTCCTAATGCCGTGTCTTCTTCTGTGTAACGCATTTTGGCTCCTATAGTCAATAAA
ACAATCCCCCGCCACTTGTTCCACAGCCTTTTTGTTGTTTTGTGTACTTTGGCTTTGTGC
ACAATCCCAGTCCAATGCTAGTGATCTAGCTTTGCATGGCATCGTGTGTTAGCTTAGACG
TGTGTTTGTAAAGAGGGATGTTCTCTTTTTTCCAGCAAAGATGTCACGGAAATTAAGCTT
GCCTACTGAGCTAAAGCCAGACTTGGGTAAGCCTTGACTTCGTGTATCCAAACAATTTGT
ATGAAATGCAGTATACTTTCCCCACTCCGACTGGACTCCACCACATCCCATAAGTCCAGT
TTTATCTGGTTATTAGCCTCAAAATTGGCAAGCTGTGCAGATGTTCTCCTAAGTTTGCAT
GAGTCAAAAGTAGCACTGATCTGATCTGAATCGAAATTATTTTGAGCTAAATCAAATTGT
TGCAATTAAACTCCCATTTTTTGACCACGTTGGGGGTTTCACTAGAGGTCAGTGGTGCTG
AGCTAAACTTTGCACAACCCATTTCACTATGAAGCTTTCTGTAACTTTTGCAGCTTTCCT
TTTCTCTTCTATGTTCTTCATGTCTTTCTTTTCTCTGTCTGATTGGTTCCTGAAAATAGA
AAGATTAGAAAGAAAACTGCATTTTCTTCTTCAAGgctgtatggctttc
>NODE_290_length_926_cov_11.219222
ATGTTTTGGCAACAGTCAAAATGAAAAAATCATGTCATAAGAGTTTCTGCGTGGTAACTT
ATCAAAAAAGATAAATAACAGAGAGACAGACCGCGTCACAAAGTGAGACAAGCGCCGCGT
GTGAGCAAAGGAGTCAGATGGTACAAGAAAGAGGACGTCCGTAAAGTGAGCATTCTCTTT
TTCAACTAAATACATCTTCAAAAGGAAAAGCCCCACAATGTCTTGCTGAAGCCACCTGCA
CACAGAGGGCAGGCTGCCACTGTTTCAATGGGCGCTGCATGCACACCCCAGCGGGCTTCC
AGATAGCGGCTAAAGAGCTTATTTCCCAAATCTCTTTATCCTTTCTAGAACTGTGAGACG
TTGACAGAAAGTCAGTTAACTCTAGCCAGTGGCAGCTGCATGGGTTTTGCATAATTAATT
ATTTATACGGAGCCAGACATAGTAATTACCATCCAGATGAATATGATATTCTAATCAGGC
AGGCTTTAATTTTAATTGCCCTCCAGCATCTAACTGTCAGTGCTGGCCTGGCTTGATAAA
GTGGAGAGTCTCTAAACACCATTAGACATCTGCTCTGAGAGCATTGCCTCCACTACCCAC
CAGCCCCACCATCCGCCATAAAAATCAATACAGGACCTGGGTGTGTGCGTGTGATCTTGC
TCATTTTTCTATGGAAAGCCATTTTTCGTCAATGACAAAACCAGAGCAGGGCTTCAAGCT
ATGGAGTCCCCCCCGCCTCCAATGATTGATGAGGCCTCTAGGATTTTGTGTTTCCTTTTC
TTTCTTTTCTTTTTTATTAACTATTTGGAGTCTCATCTCAATATATTGTATGGGGGGAGC
TTATCGTGCTTCTTTTTTCATCTCTTCTAAATCGACTGTTTTCTGACAGGTGCACTGGAA
AGATGGAAGAAAGGATTTATAATATTTCAGGCCAATCATCTTGGTAGCATTCTGACTTAG
AGTAATATTTATTGAAGTTAAAGTTCATTTTTCCTGTGATTAAACAAAACCCACAAATCT
ATTTATGGTaaattcaatttttaaggtttccaaatgtgtgacacttaaat
>NODE_291_length_400_cov_36.959999
AACCCTAACCCTAACCCTAACCCTAACCCTAACCCTAATTCCGGAGCTTACGGCTAGGGT
TGGGCCCATACTGCGGGACCCAAAAAAGTGTCACTACAAACCTATACCAATCAACTCAGA
GCGGTCTGAAACGCGCTCTCAAACGCCTTCTGCGGGAACTTATCTCGGCCTCAGCACTAT
GACACTGGCTGCGTTATGCACGTCCCATTGTCAGTGAATGGGGGAACGTTTTGGCCAATA
TCTCCGGAAGCACACGTGCTAGACACCTGGAAATGCCACCTGTCCCACCTAATTTGGCTA
TGCTGAAGACGCCGGTCTCGGTCCCGAGTCTCTACGACCTTCCCGTCCCGAGATACGGCA
AAAAATCACAGGTTACTCCCACTTCCTGACGTCGCAGAGACTCGGGAGTAGGCTCAGTGC
GATCGCGGCGGCAGCAAATGGGGGGGTAGACACAAGTTTCATGTCTCTAGCACTAACCGT
TTGTCCGAAACTTCACGCCAGGCCGAAACCCTAACCCTAACCCTAACCCTAACCCTAACC
CTAA
>NODE_293_length_532_cov_18.949247
GACACACAAGTTCACTTGATGGTGCAGACATACAGAACTAGTAAAGCCATTGCACACAGT
TTGCTACTTCTGGTTCAGAAATGGTGTTAGAGTACAGTACTGACAGTCATGCGATCACAA
CTGCAGGCCCCATTCTTACATCTTAATAAATGTGCCTTTTGATTTGAGTAATCAATAACT
TATGATTTCTAAGTAACTCTGTATTAAGTACTATTTACTTTTTTGGTTATTGATTTCTGC
CAATGTGCATATTTTCAAATGTACGTATTTATTAGTTTCAAAGTAATTAATGAGATATTA
CCTGTTTATTTATTTATTGAGATATTTATTCTGATTCTTTATTTTTTTGAGACAGGTTTT
TATCTTCTGTGCTGTCTTACTTCTGACTTTGTGCCAATGTGCTGCTTTGAGGTGTTACAT
ATCGTGGGTTTGTATCATTATTAAACCCTCACTCTATATTTTAAATCAGTGTTCTCTTCT
CTCTCACATGTGCATGTCACTGACTCACCGTGCCTTTTTCCTAAACACTGTTTGAAAGTT
GTATTCTTTAAGTATTCCGCAGTGCTGTTGAAGGAATCAAAAAAAAAAAAAAAAAAAAAA
CACCACTCGatctataaatgtgttcttttggtaaacaaagatttatgttatttcttgcct
ttgaaatacaccatag
>NODE_294_length_892_cov_14.468610
GGGAGTTCAAGAGCTCTTCATTACAGCCTGTGCGCATCTGAGGGAAAGAGAAACAATGCT
TAGAGCCCACTGCACATAACCTTTCCATTCAATCAGCGGTTCAAACTGTCTCCCACTACT
GCAAATCATTCTGTTTCTAGCTAGTCAAGTGTAGCACCGAGTCAAAAAGCCTCCTATCAA
AAATGGATAAAAATATCCTTCACTGTATTGACCAACAGGCAGAAAACTACATCACAATTT
CTGAAATAAAAAAATAAAACGGACACTTTTATACGAGCATATGGGCCGTTGAAAATCAGA
AAACTGTGAACCCCTAGCTATGCATTACGCACCGCTGTCTGTGAAATATGTATATTTATG
AAAACAACTGGTAAAACTAGCGCAACAGTACAATGCCGACGTCAAACAAAAGCTCGTCAG
TAATGTTTTATACAAATCCACTGATATAATAATTATACTATCCCCAGTCCTTAGTGGAGG
TTGATTGTTCTTGCTGTGAGCTAACACACTTAATTGTAGTATGCAAATGAGAGCAATTAC
AAAGCTTTTAGGTGAAGAGATGACAGCTGAGGTTGGTTCTATTGGGGGCCTCACCCAAAC
AGTTGTCATGGAAACCACATAGAGTAACGCAACTGTCAAACGGATATAATCTCATGATAT
GTCCAGAAATTGCCTCCTCTCTACTTTGTGCTCGCAAAACCGATCCATATGAAAGGGAGA
TTCTTTGATTACCGAACAAATTGTCAATTTGTGTTTTGCAAAGGGAAAGAGGGCTCATTT
GAGGAAGAAGAAATGTTGGAATGGATTCAATTTCCAAACCAACACTTCATAAAAATGTAA
AATATGCTCACGCACATAGTCCGAAATGCTTTGAGCATTTTTTTGTAGTGTCAGTAATTA
GTCACGTGTGGCTAAAAGGAATTTACGACAATTATTTTTATAGTAGTCATTCGGCACACA
CATCTTTTGTGCTGTGAAGTCGgtggcttgaacaaacatgccttcacttaacatctgttc
taagtaagcaatagtc
>NODE_295_length_684_cov_15.951755
TCTTAGTTGTTTCCAACAGTGGAAGCTGCAAATCTGGATTCTTACTGATAGATTTTTATA
GCCATCCTCTGGACGAATGTCAAAACTATCGCACATGTCACGATGAGGTTTTTTTTTGAT
GTTGACATCTGAAGATGGAAAAAGAATGTCCGTTTGCTGCAGGTGGTCTAAGTTCTTCTT
TCCATCTTCACAAGTCAACAAAACTTCACATTTTAAGTTCTAATGTCTGCAGATTCTTCC
CAGAAATTTCCCAACGGCCAAAGTGACTCTTCATCCAGCAAGTAGTCAGTAGCAAGTAGT
TATTTTGGTTCTGGAATGGAAAAGACTTTTCTTCTGCGTTTACTGTTCAGGGATCAGTTT
CAGGCACTCACAGCTCACAAATGCACAGTAGACGTCTCATTTAAAAAGCACACAGGTTTT
ATTGCATATCAATTTCATGTATAAATTCTTCATAGCATTGGAAAGATTACATTTGGTATA
CATTGCTATTCTACAGAATTAACATCAGAGTCATATCTTTTCAATGAAATTTCTCTAAAG
TACATCTGCAATAATCACAAGCATCAAAAGAACTGCAATTTCAGAATTGTTCAATATTAT
TCTACAATCCTTTTATTGTTTTTCATTACGTCTTCTCCCAAACGTCTTTTCTATGTCTTT
CAGAACCACCTGCCCGAACATCGTAAGGCAGTCAGAACTTGAAGTCAAACCTACTAAACC
TAGCCACATGTACAATAAGTGCATCTACGGATTTATTATTTTTTTTACTTTTTTTTTTTC
CTCATTTTTTGATTTGATACACATTTCACAAATGGAcatcattatgac
>NODE_296_length_735_cov_15.391837
TTATATTCTGATGCAAAGCTTCCAGTAAATTATTGGAAGTAATCATGAGCCGTATTTAAT
GCTGATTTCATTTTTATTGGATGCAGACACTATGTGTATAATATATGTCTGTGTTTATGT
CTGTCTGGGGGTATGAGACTGAGTCCATGTGTGTTATGTGACCGTGTGTATGTACATGTA
CTATGTGTCTGGATGTCTGCATATCTGCATGTGTGTGCGTGCATGTTAGTCGTAGGCTCA
GAGGCATAGCGTGGGTCTGCATGAGGGAGTGTGGTGGCAGAGCACTCCTCTGATAGGCCA
GATCCAGGGTGCACTGAAGCCTTTCGCATATATATGGAATTTTTGAATATCTAAACCATT
ATTTAGCATCCAAATCAGTTCTGCTTGTCTGACTGATGGACAATTTCAGTGTGACCCCGG
TCTTTTTGCATGTGACCTATACTGTCGGGATTCTTGCATATTGTTTGGATGTTCACGTTG
ACTCCTCTCCCGTTTTTCTCTTTGATCCTTTTAGCATGCTCTTTGTGTCGGAATTCATGA
AATATTCATAGCTGGACTGTGGCTTTTCCATATCTTTATGTACAATTATTGGCAGCCGTC
CTGTTATGTCGAGCCATCTTAATAGTAGGTATTGGGCTCGGTTAAGTGTGACTTCAGATT
TTTCTGACAGTTTAGCTGGTCTGTGTTATGAATTGATAAGGCGGGGCATTATATTTGCAG
ATTGTGCAGTGTGGTTGCCTTTTTAGCCTACCATTAATATTGATAAACGCAAATAATGTG
TCTCACATGAGAGAATAAATATCAGCACTGGAATATAAAATATGGAAAAGGCATTATTAT
TATTATTATTATTATTATTATTATTATTattattattat
>NODE_297_length_484_cov_15.785124
CTTTGACACACCAGGAAAAAAGACGGTTATAAATAACCTCAGGTACGGTGCTACTATTTT
TCTAAATGAAGAGCAAAATAACCCCCGCGCCCACACTCACCACTCTTGTTCTCGAAACTG
AAAGAGTGGGCCTCCATTGAAGGACTTCAAAAATAGGGGCAATTTTAATCATCTCTCCAT
TCAATCTCAGTTGGATAAATCATATCTGAGAGATTTGCATAAATACAAACCATCAAAGAC
TTTTCATCTTCAAAGAGGTTTTCAAGACCCAATAGGCTTTGTACTGTAATCATCTGAGGT
CACAACCCTGTGGGAGCAAGGCTGCTATGGCAACATAAAAACTAACGCTGGGGGCTTAGC
ATAATATCCCCCCTTCCTTCGCAAACACAGGAAGGGGTGGGGGGGTCCGAGAGGGAGTGT
GAAAAGAGGGTGTAGATAAACCTATTTCTGTGACAGAGGAAACTAGATAGATATGGCCTG
TTGTGGGGGAAACCTAGCTGATATTACACATGGAGATTACCACCGGTACACTGTGCCATG
CAAACCCCAACAAGGCTGCGGCGAGCCGAGTGGGCTGTTTGGATTCGACCAAAGGAAAAC
AAATGACAgctccactggcttaaaagac
>NODE_298_length_509_cov_10.076621
TACACACACATTTACCCACGCAAAGTGCTCTCTCTCTTTCACACACAAGCACAAAGCAAG
CAAACAAGCACACAGATGAGGCACTACAAGCTCAAAATCCCTTTATTACCTCTCGTTGTG
GAGAGGGTGCAGAAGTGGCCCACCAAGTGCTCCCCTCTCTCTGTATATAAACCCTTAAAG
CCTTGTCTCACACCCAATGAAAGGCCACTGCAATCTGTAAGCAACCCTGTTCCCATATGG
GCCAGCCTGCCATGGGCCTCGTTTGCCTTTGTCCTGTGGCTCTCTGAGGGCCAAGCCCTG
CACGCCCCAGCCTAGCTCCAGGCATTTATTAAATATGCACCTTCCAGTCGCTGTGAAGAA
AGATCCCAACCAGCTAATCTCATCACAGACTGGGGACCCTCCACATATGTAAATCTACAT
CTGTTCCCCTTCAAAGAGAGAGATTCTCCAGGATTATCCCGCACACAGACCCAGACGCAT
ACACATACACACATGGAAATGTGCTCACACACAACACACATACATACTCTTTCTCCCACA
TGGCCACTGCCAATCAAGATGTATGCCCTCTGCCACATGTACTAGTCTGCCATCCACAGA
CTCCAACCGTACCCTCCTTTATCAATTAGCTTTATGACAAGCGATGGccaaga
>NODE_299_length_825_cov_24.932121
GACCGGGACCGGGCCAGGGCCCGCCGCAGAGCGCTGAGTGCAGGGACAGCTGCAGGGAAA
GCGGCAGGGAAAGCGACAGGGACTACCTCATCCTGACGCTCACGAAGAATGACTTGGACA
AGGCCAACAAAGACAAAGCTAACCGCTACTTCTCGCCAAACTTCAAGGTAAGCAGTGAAA
GAAGCAGTTGGGATTAAGATCCAAGTGAGATATTATTATTTTTGGAAAAACTGTTACTGC
TTTACTGTTAGTTTTTAACTAAGAAGATAATCCAAATGACCAATGATGATTGTGTTTCTG
ATTACCTCATGACACACACTGAAGCTAGTTGTCTTCATTTCCAGGTGAAGTTGTATTTTA
CGAAAACCGTGGAGGAGCCTTCGAATTCTGAGGCTAGCACTTCAACATCCGTCACCCCGG
ACGTTAGCGACAATGAGCCAGACCATTATCGATACTCTGACACCACTGACTCTGATCCGG
AAAATGAACCTTTTGATGAAGAGCAGCACACGCAAATCACAAAAGTGTGAACTCTTTTTA
AACAGGAAAAGAAGAAATTATACACGAAAAAAGGAGAAAACTTGAATATAAACTCAAAAG
AAGAACCTTTGTCCCTTCCCTCCCCCAGACGGCAATAGAATATCATCATGTCAAATGCCA
ATTTTAGGGAAAAAAAGATAAATATCCTGACCAATATATTGTTTTTATTTCTTTTTTTCT
TTGGCACGGCCATGTACCATGTGCGAGGTATTGACACTGTTGCCCCATGGGAAAAGGTGC
TGTAGCTATAAAAATGTGTTTATATATATATACATACATATATGTATATACATATATACA
TGCATATATAAACAAACTTTTTTGTGTCAAAGACAATGGAAAGAGTACCACAATCAGGAG
ACGGGAGTTGAAGTGTGGGAGAAGTTAGAATGATATACTAGGACTATGCTGCTCCTTCTC
CTGTctaaa
>NODE_300_length_688_cov_9.963663
CATCATACAGCGACCATATTCAACTCAGATGGAAGGAGGCGCTAAATGCCACATTTAATT
ATCCCAAAAGGTCCACCCTTAAAGAGTGAGCACCATTTTCAACCTAGGAGCTCATCAGTT
CAATCCCAACCTGATTGCATAAATAAGAAGGCATGAATAAGCAAGAAAGTGTAACAACAT
AAAAGCAGCACAGGGTGGATGAGAGCAACAGATCAGTCATTAGTAGACAGGTGCAGGCTG
CAGAACAAGAAAGACGTGAAGGTGTGCAGGAAACTAACCAAGGAAGGAAAAATTGGAGCA
AGACAAAGTGAGACAAAGGAGTTTAAAAAAAATGAAATTGCATGATGAAAAAATGTATTC
ATTGTTGAAAGCGAGAGTGAAGAGCAGGGGGAGGAAGGGAGGGAGAAGCAGAGCGGGTGG
GAGGAGTACGGTGCTAAGTAATGTATCCTGCCAGTTTTCATTGTGTCTACAACTGAAACT
GCTCCACAGAAGCAAGGAGGCTGTAATAGGATAAAGACTGTACTGCAGAGGGAGGACGAG
AGGAGGGGGCGCTGTGAGAACGGCGAAGGGGAGGGAGGAAGAGAGAAGGGAAAGCGATGG
TGAGAGAGGCAAACACGTGAACACAAACAGTCAGAAATCAATTATTGGTTGTGTAACCAG
GTTTTAACACTCCACTGATCAGTGATGTCGGGTTTGCCACCTCAGTAGCTTGTTGCAGCT
TCAGACTGCTCGAGGTTTTCTGCGGAGTGGATCTGCTGTAAGATTTTACTGCATTGTTAA
GGCAGGAGAGGGTCCATTTATAGTGAATAGTCCAGTAtttttaaacggagga
>NODE_301_length_810_cov_12.479012
CTGCAAATGTAAACTGGCTGTGAAATGTTGTCGTACTGCAGCGAGGCTCCACAGAATAAA
GCTGATGACGCAGTTGCAAAATGGAAACGTGAACTTTAGAGTTACATTTCAGGCAGTAAT
CAAGACATCTTACAAATGAAAAATGAAGTTTGTTTTCTAAGTTACCTCAGACGCATCGTT
TCTACACGGCAGGATATTTGTGTCATAAGTCAGAGTCATGTTGGTGTATCAGTCCTGATG
TATTAATGCCATCAAACTGTGGCTTTATAAGCTCAGTTTAGGCTGTTGGATTTACCTGAA
ATTTGATAGGCTTTTAATCACACTGAAGTTATTCTTGTGGTTTGGTCCCTTACTGTTCTA
ACGTTCCATTAGGCCTTCAGCGTGCTGATAGGAGAGTTTCAGACAAGCGAGGTTGCGTGC
TGGATGAAGAGTTAAAACAGGAAGGGTCATAAAAAAATGATTCAAGGGCTTAAGAGGGGA
GGGAAGGAGGGTATTTTGTACGAGCCATGCGATGGAATCGTGTGTTTACCCCCTGACATA
GATGTCAGACATCTTCTCTCCTGTCATGAAAGCATCGTCCTCTAGAATTACGTCATCAGT
GTTCCAAATAACAACACGAAGCTCAAAGCTAGACACCAGCAGAGCATTGACCAGAGAGGA
GAGAAAGGACGACAGACAGACAGGAGACACACCACAAACAGAGAGACGCGACACAAACAC
GCACACAGAAAAAATGGAAACAAAACAAAACAAAAAAAATAATGGTTAACTGCAAAAAAA
AAAAGTCCACACACAGCTTACACCCACGGGATGAGGCTTGGTGGCCCCGTCCCGCTGTAC
CTACCCCCTGACAAATATGTCACTGGACTTTTCCCCAGTGAAGTAATCATCGTCCTCCAG
TATTACTTCGTCTGTATTCCAAATAATCAccctgagctcatatctggtaagggg
>NODE_302_length_600_cov_12.651667
AATTGAAGTTTTGACAGCTGAGCTGCCATGATATTTTTGGCGTGGCTTTACCCTCTTTTG
ATGAGGCCAGATTTCAGACCCCTCATCTGTCCTTTTTCAATAGCCAGTCCAGACCCATTG
AATCCATAGAATGAAAAACTGAATGGAGGCGTGCACCAGCTCAGTTTGATTTAAATTAAA
CTTCCTCCATTCTTTCATATAAAATGTTATTGAAGTTGCCTTTTGTTAAAAAACAAATGA
GTTGTCACCATTGCTTGGCTGGTGTTCCACTGTTTTACAAATGTTTTTTTTCTTTTTTAC
AAAGACTTTACTTACCCACAGGAACACACTTCAGTTAAAAACTGTTTATTTTCACTTATG
CCACTGTCCTTTTCACAAGCAAAAATGTTTTCTTTTTTCCTAATGAATTGAATTTTGTGC
ATTTTGGCAACAATGCTCGTGGTGTACATGTGCATTCTCGCCCACTATAATCTGCACTGA
TTTGGTATATTTTTAACGATGTAACTAAGCAACAAACGTAATTGTCCCTTTCAAAAGCTT
TTGTTAGGCCCTCTAACACAGTCTAATACATAATTAGGCATAATGTCTACAGCTCATTAA
AGTACACATGTGTGTAGTTAAATGGACCAGGAGAGTAGCTCACTGAATTGTGTGGATTCA
TTGGAAATGGAATTTATTTGTTTCCTGGGTTCATATTACATTACAATTATCTAAGTAATT
CACTGGGCATCATCAGTTTTCCTT
>NODE_303_length_713_cov_13.798037
AGATTTCTTTGCCCCAAACAAAATGCTTGATCACTTGCGCTGTGTTTTGTTGGAGGCTGA
AATTCTAAAAAACTGGACAGGTAAACTTTAAACTGTCTATTAAACGGAATGGTTTCTCCT
TTTTTATTGATTTGGGTGAAACAACTCTTTAGGTCAGATTCATCATGTTGTTGTCGGGAT
ACTACACCCTGGCCTTTAGCTGTCCCCCTACCATTGTGTCATGACTGAGACACTGTACTC
CCTTTTACCACCAAAGTCACCCAGCCAGTCAACCTGTGTTGCCATTTGGTCTGTGTCACT
CTGAGCAGCCATTTGTCCTCTCCTGTCCCGCTCTCCTCCCACAGATTGAAGTAGTCAACA
CCTTCAAGAGTGGCACCTCCTTTCAGGGGGCGGGGGCTCTGAGACGCCAATCATCCACCA
CCAGCCAGACCCAGGATGTAACCAATGTTTCTAGTCCTAGTCACGTGTCCTTGTCCAATG
CCCTTTCCTCTCCTACAAGCACTACTGCTGCTACTGCTCCTCCCACTACTGGCCGTGAGT
CAGAACTCTGTCAGTCTGCTTCTCTGCTCTCTTTGCTTCAGGGGTGCCATCCTGTCATGA
ACAAAAAGTTATTTTTCTTCAATTATTATTATTATTTTAAAACAATCCACCATGGCAGTC
TCCGTTTTGAGGTTGGCATCTCTAAAGATTTTCTTTCTTGCTATCTGCCTTTTTTTTCAT
TTTCTCTCTTTCTTCTGTCTTTTTGCTGTTCATACTGGATTTCAAATTCATCTTGATATC
TCCTCCCATGGTTGGGTGTACTGTCGTCTCATTGGTGAATGTGTGTTTgtttccccagac
tgctaggagcgcaggac
>NODE_304_length_333_cov_2.456456
AAAGAGAAACCAAACAAATCCAAAGAATGCCTGGGCTCCATTGTTTTGAGCAGGCACTTA
GTAACAGTAGAAAGGAGCCAAAAACCTTTCTCTTTACTGGGAAAGACAAAAAAACCCTGA
CAGAACCAGGCTCAGGGAGGGCGGCCAGCTGCCTCGACTGGTTTGGGTGAGAGTGGGGAT
AAGGGGGGCAGGTGATAGCAGGGCAGAAGATGGAGAACAGACAAACAATAAAAATAGAAC
AATGAACATTTTGGAGGTCAGTGAGGCCAGAAACTGCGGATCGGAAACATGTAGCTCCAA
ATCCAGATAGAACAAACACATGACCTCAGGGGAGACACAGAGTTAGTGATATGTAATGGT
GATATATAACTGTATGGGAGAAAGAGAGAGGAAAGTAAAGGAGAGAAGCCCAGTGCATCA
TGGAAATACCCCAGCAGTCTAAACTTATAGCAGCATAACTAAgggacagctcaagtt
>NODE_305_length_637_cov_11.814756
GCTAAGAACAAGCTCTTTGCATATGCTCCTATAGAAAATTGTAATTAATTTTACACGGAT
AAACATTCTGTCTCATTTGCATATAGATATAAACAATATATTTGTGCATCTGAATTCCCT
GTACACTTGGGTCACGTGATCTGCCTAAAATCCTAAGTGGCTAAAACCAAAAATTATCAT
TATATTTCCCAGGCCATAAATCCCCCTTTTTTCTCTGACACAAAGCCTTATAAATCTGTG
TCTGATTTTTCACATTGCACATTGTTTTTAGTTAATGATTTTCATCTGTTTGTTGTTGCT
GTGATAGCGGGGAAATGTACCATATGCTCCGGCAAAAGACAAATGATTAGCAAATGAAAT
TCTGGACAGCTGTCAGACTGAAAGCGTTTGGTTGATAGCATTCTGCTACCATAATTAGCT
TAAGCTTTGGGTTAATTAACTTTCTACCTGGATATGCATAATAATAGCATTCTGCAGAAA
GCCAAGGAGCTTCCAGTATATCAGCAGCAAAGGCTGGCTTTTTATTTTGTATTTCGGCAG
CATATTTCAATTTCAAGAGGCGATTTAGCTCGGGAGCATCGTCAAATATTGTAGATTTTA
CTCCCCAAGCCAGATAATTCTGAAACAATAGGGGTGTATTATGTGGCAGAAATGCCATTT
CTGAATGTAATTAAAGCGGATGAAAGCAATCACCAATTTTTAAACGCTTTTGTCTAGCAT
GAGGCCTACTTGTAAAAAAAATACCCATCAAGAGGAGAAAAGAggcaagagaacccccaa
g
>NODE_306_length_514_cov_3.093385
TATAAACCAAATATTTCATTTTTGTGAATCATATTTAAGGTGAGACTTTAAAAAAAAATC
AAAGATCTTTTCATTAAACACTTTACTGAACATTATGTTCTTGACATACCTTGGTCTGAA
TTACACTCTTCTCCTTCCAGACCTTGCTCTCTTTGTTTCTCCCCGTTCTGCTGCTCCATG
CTCTCCGCTGACAGGTCCTCCACCTCTTCTTCCTCCTTGTCGTCAAACTCGAAGCCGGCG
CTCCCCTCCCGGTCGTCTCCTTCCTCCACGGGGTTGGTGAGGCTCTCGGAGACGTCGGAG
TGGCCGAGTCCGTCCTGCGGTTCCTGGGCGGTGATGTCGGCCAGAGAGAGGGGCGGTGGA
GGGACGTAGGGCAGGGGAGGGCTGGCTGACAGGTCCGTTTGATCTGCGCTGGGCTCCTCG
TTCACGCCGATGTCCTGAACACACAGAACCAAAGCGTTAGCTTCTCTGAAGCCTCAGCAA
TAATTCATTACTACTGCGTAGCAGCTTTCAGCGATGATGACTTGATCTATCCTTGTCTCT
CAAAGCTTTAAGTAAACTCTCGTTAAAAACAGCAAAATAAGTTGCTAGTTCTGGTACCAC
Actgaacaccggtgggttacagctcactttttaccttaaccgtaatactaagctttta
>NODE_307_length_844_cov_11.250000
AAATAGTTTGTTTGTGTCATGTATACAAGGCGGCGTCAACCACTGCAGTAGGAAGAAATC
AGTTGTGACAAATATAGGAGGAAAATGACAGTCTCTGCCACCAGTGAGCAGATTGACCTG
GAGAGAAATGGTGAAAGAGGGAAAGAGAAAATGAAGGAGAGAGGGAGAGGCAGGTGGTGT
CTGGCACTATTCAATTACCATCAGAGCTGTATTGAATTTCCCCACCTTTCAAAATAAAGA
GACAAATTTCTCTCAGTTCCCCTCTGGATTCCACAGGAGGAATCACATTATTTTTCTAGA
CAGCCCAGAAGCCTGTACCCTTTACCTGCCCCCTTTTCAAAGAGTCCCCCATAGAACTCT
GAGCACTGTGGAATTTTAGTACTTAAGTTATGCATTTTTAAATGCCAAGTAAATCTCCAA
AAAGGTGTATTATTTTTTTCTACTGCATTTTTCTACATGTAAAAAAAAAATATGTGTGGT
GTGTATATGTACTATAATCTGTATTATGTTATTCTGTGTATTGTTGTATTATCCAAGCAT
TATAAATGGTAATGGTTAAAAATGTGAATGTTGTTACTGTAAAAGATGACTGTTTTTCCC
CTCCTCAAAGTGAATGGTTTCTAACCTTGTGGACCTGTTACAATCTAGGTGCAATGGCTA
CTAAAGTGAGACGGCATGACACGCGGGTCCATCCTTACCAAAGGATTGTGACCGCTGACA
GAGGTCAGTTTAGTCTTTGAGCTACACTTTGCTATTGACTGATGCATTTCAATGATTATT
ATGCCTAATATGCCTCAATGCCTTAGTTGGGAATTTGTACATTGTCTGTATTGTATTTTT
TTTGTTTGTTTTCTTTTTTCCCCCCTACCACCTTTCCTACCCCATACATCCACACACCAG
Ctaaatggttgattgtggtatgcacattttgtttacatttagtacttaacatataccgta
tatgtagactgtgtatatgtcaaagctc
>NODE_308_length_839_cov_9.383790
GTTAGTGCCGGCTCTGCCACCGATGGAGTTAGTGGGCCAGCAGGAAAAGACCGAGCTGGA
TTTACTATTTACGCCACAGTACTGCGGCGGCGTGCGTCCTCCCCAGCCAGACGGGTCTGC
GTAATAGCCAAGAGGCCGGTTGGAGCAGCCTGCAGTCGGCAGGGGAAGAGCCTTAACTCC
GGCCGCTGCGTAGGACAGCAAGGTGGCCGCGTTACCGGCGAAATCAGCGGCGTCGTATGC
CGAGGCAGCAAAGTCCAGTCGGTTGTTGGCAGGGGTGACAAACCATCGCTGCGGGGGGGT
GGCAACAGTGGGCTCCTCGGTTTGCTGCGGGGATAGCAAGCTGTTGCCGAGTGGGACGCT
GCGCTCCGTGCCAGGACCAGTCCCCACGCCAGGGTGAAAGCGAGATTTGGCATAAGTGCT
GACAAATTGGTCCTGCAGGAAAGAGCTAGGCATGGCATATCTCGCACCCGGCACGATCTG
TGAACGCGGAGAGTCACCCGGTGATGGAGTTAGGCGGTCAATGTCGCAGCCTGTGTAGAC
ACTGAAAAGATGGAGAGACAAACAAAACAATTCAGAAACTAAACCGTGCGCTCCAGTCGG
TTCTCTAAAAAAAATGAAGAGATTTAGGTCAGCGAAGTCTACATCTCACCCAATTACAAG
TTTAGTTTGGACATGTCAGAAGTTTAAGACACGAGGTTTAGTGAAGGTGGAATAGCTGCA
GGGTTTGGAGAGAAAAAATGCGCATCAAATCTAGCGTTGGTGACAGCTCCAAATAGGCCT
TCTGCCTTTTACAAAGAAACAGGATAGAAGGTGCATGGCCCAAAACGTAGAATTAGTTAG
TTCCGCAGCTCTGTGTCTTAAATCCACAGTCTAATATTTGAATCATTAATCAGTGTGAGC
ATTTCCAGTGAAAAACAAGATGAATTCAAACGTGGAGCGCGCAGCtgcaacataaaacca
acattgcaacgaatatttggaca
>NODE_309_length_764_cov_14.051047
GTGATGTAGATAATGTTTTCTCTTTTTAGCTCAGCTCACAGAAAAGAACGCAGAACACAA
CCACTTTCACTCTGTCACACTCTGAATGAAAAAAAAAGAAGAAAAAGGGGGAGCACAAAA
TAACGACATGTCTGGCGTGTCTCTTTGTGCACAAACACCGTGCCCTTTTACCTATCAGAA
TGATTGTCCCGCCATTATGCGATTTAATGGTAAAACACACATACTCTTAATCCGTCACTG
CTAGGCTTACAGTCGACGGGAGGGAGGAGAAAAAAAGAGAGAAAAGAACATAATTATCCC
GTTTCTCATCTGTTTGCACAAATAGGACAGAAAACCCCTCAAAAACTGCTCAACGCTATG
GTAATTTGCCACAGAGAAACATTGGAAAACAAATGTGTTCAGGAAATGTAGATGGGTTTT
TAAGGTCTGAAAGCCACAGCTGCTTGGCAAGCAGGAGCTGGCTCCTTTTGTCTTTTATCT
TCTTCTGTAATGTGCACAGGTGCTGCTTAATTCAATTGGAGAACGTTGCCATGGTTTTAC
ATTAATATATTTCCATGTTACCATTACGACTGTTGTCATGGAGATGATAGGACCTATTTG
AACTGAAAGCAGTGATGGTTTTATGGGGGTACTGCTCTCTCTCCCTCCTCTCTCTCTTTT
TTCTCTCTCACTTTCTCTTTCATTTGGTTGCTCCATGTCAAGTCACATGGTATGCAGCCA
GATTTAAGGCTTGACTTCACTGTTCATACCCCCCCCCCCTTCTATTTTTTTTTCATACTG
ATTCGAACTCAGTATTGCTGGAACAGAAGATGCATTTCAATCTTACCTGGCAACCAACAG
ATTCAGGCGTAAAACGCACTTCTTATTTGCTGCGCGCTTCTGCTGTGGTGCAAAAatcca
agcattgt
>NODE_310_length_760_cov_13.980263
TGGTGATTGTCAATCCAGAATATATATATTTTTTCTTAATCAAGTAGTAAATACACATCA
TCCCCCCCGAGATAACAGTTAAACGTTTCCATTTGTGAGACTAAAGCAGAAGCAGAACAG
AAAACATGATGACACAGAGAAAACACCTTGACGCTAGAAGCGACCTGGTTACAGGGTACA
TATATATACAGCAGTGTTATCAAAGCAATATGGAAGATGTGGTTTTGGTGTCTTTTTTTT
TGAAGAATACAGGGGGAACATTAGGAGAAGCATGAGAGAGTCAAAGTGTCAACGTTAGGT
GAGAAGAAGAGTGGAGGAGGAAGATGTTAGAAGAGAAGAAGAAATAAAAAAAAGTCTCAT
GCACTAGAGGAGAACACGCACTCACACCCCACAGTGGCAGAAGCGGTGTTGGCGGCAGTG
GCAGTAGTGGTAGTAGTAGAAAAGGCTACATGTGTAGGGCTAGAAACATTGGTTACATCG
TGCTGTTGTTGGCTGGAGTTGGAGGCCTGCCGCCTTAGAGCCCCCTGAAAGGAAGTTCCA
CTCTGGAACGCACTCACTACATCCATCTGCAAAGAATCAGACAGCGTGACAGGAGAAAGC
CCAGAGGAAATAAAACACAACACAGCCAGAGGAGAGAGAAAAGAGAGAAAAAAATAAAGA
AAAGGCACCAGTAACCATAGAAAATGTCACTTCGAAATTGGATTTAGGCATTATAGTTAA
AAGAAAGAGGGAAAAGGGGATGATTGGGTTTAAAGGCACTGATCGGAGGGAGCTGACTCC
AAAGTCTGACCTCACTTTCACTCTTTTCTCTGCAGAATCCTTCCATACTTCCAACTACAG
CCATGCCAATAGTCTTTGAACAATCAGCTGCACTATCGTGCTTTCCATCCAATCCatttc
actt
>NODE_311_length_757_cov_12.574636
TACTAAAATTTTACAGCGTACACATTGAATAGGACCTGTAAAAGGGACAAGACAACACTT
GATGAGATAGAAAAGAAGCAGATAGAAAATTTCTTTTCATACTGACTGAGTTTTTAACAC
CATCTTACAGTCAAGAGACGAATTCAGCTTGTGCCTGCTCGAGCAGTTTAGCCTATTTCT
AAGACACCTGCTAGAATTACAAGATAAAGAATTACGAATGCTGTGTGTTCTTCCTGTTTC
CCATCTAGTAATGTCCAGAATACAGTCTATCTTTGTTTTGGGGGTTGTGGTTAATTGAAT
GCTTTATAACACAAACTGCATATCTATATTTCTGATTGTTTTTTTGTTGTCATCTGCATT
TTTTTCATTTGATCTGACATTTATTCAGTTTAAGGTCGAAAATGACACTGGCATTCCCTT
ATGCTAACACTCCTTCATATTTGCTGTGCAAAGGGGAAGAATCAAAGTGAGAAAGAGAAA
GGAAGAGGAAAAATTAAGGACTGCTATTCCTGTTTTTGTCTCTCAGGTGAGTGAGACTGA
GATCAATGGCCAGTTTGAGTCAGTTTGCGAGTCCGTTTTTAGTGAAGTAGAATCCCAGGC
CATGGAGGCCTTGGACCTGCCTGGTTCGTTCCGCACTCGAAGCCACAGTTACCTCCGTGC
AATTCAGGCTGGTTATTCCCAAGATGACGACTGCTTGCCTTCAATGACATCCTCCACTGT
CACTTCAACTCTCAGATCCACAACAGGTAAAACAACCCCCCCCCAGATGAGAGAGGGCTT
AGTTACATATCCTCATACATCCTATACATGCGCACAAACTTGACATACCTAcatatgtac
agtggggaacccttgagcttcagggatgccaggctgaatgactccagttattttctttgg
a
>NODE_312_length_443_cov_25.146727
GCTGACCTCAGTTGTCCTCATTTTGGCCACCGCCATTGGTAGCTGTTTCTCCGGCCTCTG
CTGGCATTAAAGCGCTCATGATAAGAGTTTTATTGTAGCAACTGTGTCCCAATTTGACCA
GAAACAAGAGAGAAGAAAGAGAGCGGGAGGCAGATAAAAAGAGAGAGCTTGAGAGGAGTG
GAGAAAGAGAGAAAGAGAGAGAGAGAGAAAGAGAGAGAGAGAGAGGGAGAGAAGCTTTTA
AAAGGATTTTGTCGGTTATTGACTGGTTGCACTCTTCAGCTAATAGCCATTTAAAGATTA
TGGGCCTGCTGGTGGAAATCAAGGCCTCCATTGTTTGCCTTATTGCATTCTGGCAGATGG
GGGCTGACACAACAACACGCAGCATCCCTCCGGGCACGCTCGCCGAGCGCCGACCCTCCA
TCAGCAGATCTCCTATTGAACTGGCCCTAATAACTGGCCATGAATTATTAATCCATGAAC
CATATTGAAGACAGAGAGCGAAGAGGAAAAAACAAGGGAAGATTGCGGGCCGGTTGCAGT
GAGTGTGATTGGCGTACAGGTGCCAGTCGAAGGAAAAAAGGCCCGTt
>NODE_318_length_1136_cov_13.583627
GTCATTACTCAGCTCTTTGAGCACCTCCCTCTCTTCGACCTCTCGTGCCCTGCACCATCC
TTTCTTCTATTTCTTGTCATCATCCTCACCCAATTTTGCTTCTGTCTCTGTGCCCACATT
TAAGGCAGCTTGTCTTGGAAACGTTGGACTCATATCACCCCTCCCTCTATTTCTTGCCTA
CCTCCTCCATCCTAACGTGAGGGAATCATTGCTGAGAAAGCGTTTGATATGGAAGACAGA
AACTCCATCGGCGACAACAGCAACGTCAACATCACAATTCAAATCCCCCTTAATATTCAC
CCCAACCCATTCCATCCCTAAAATCCCAAACCTGTCTCGTTTTAAAAACTCTTCATATGT
AAGCCTTGAACCTTCTCTCCTCCCCTTCCCTACCTATTTGCCTACCTACCTACCTACCGC
TTCATTTTGTAAGCTAAACACTGATACTGATCATTTCATTTATTTTATTTTGTTTTGTTC
TTTTGATTTGCTTTGGGGGATTTATCATTTGTTTGGGGATTAACACTCTAACAGGGATTT
TGGCACTTCTTCATCGCTTCTTGCTTCTTGGCTTTGGTTTTTTGCTCAAACGCCAAGAGG
GGCTGAAGGTCTGGTCATTTGGGCTTCTCATTAACCTGCTGCTCACTGTTTGTCCCCTTG
TCACTTGTGTTTTAGAGAAAGATGAGGCTGCAATTGAGAGCTCTGAGTTCAATGCCACGT
CAGTAGCTGATGTGGACAAGCGGGTGAAACGGCGGCTACTTATGGGTAACTCTTTTCTTC
CTCTTTCTATGTGTTGCCATGGCGCTTGTGCTTGTATCCCAGACTCTACTCCTCTCCGTT
CCTTCTCGTTCTCCTCTTTCTGTCTTTATTTATTTATTTATTTTTAAAAGTAAACTTTGG
TGCCCACTGTGTCAACTCCCAAAGTTGCAACTGTATCTAACGTGATGAAAAATGACTAAA
AAAAGGTCACAGTTTCTTTAAAACCTTTCCACCTAACTCCACCTACCAAATTTCTGGATG
GCTCTAAGGTTTTCTCAGTGACTAACATTTACTTTCCCAGTTACACCTCACTCAAAGTGT
TTGTGTTCCATTACCCTCTTTTGTGATTACCCATTTTACAGAAACAGGCCACCTTACTAG
CAAAACAACAACCCTGCAAAGGTTGTAGACCTAACTTGTCCAATGATCACAGAAGTGGGC
TTTAAAAGTTTTGCACTGTACTTTGCAGAATATTAGTCGCCCTGCTCCTTTCTACAGGAT
CATTTTTTAGGCTTTGTGTt
>NODE_319_length_312_cov_4.080128
CCTCCTCCTCCTCCTCCTCCACAGCTGTTGCTACTGCCGCCCAGCGAGCACCACTTTCCT
GCAGCAGACAGACGATCCAGAGGCTGGGGAGTCAGTAAAGACACAGCCCAGCCCGTCTCA
GCACAGCTCTGCACAACCAAGCTCAGCCACTTGAAGAGGCAGGGGAGGGGAGACACTAGC
GCACACAGCCAACGCTGCAACGCACACACACAACCACACAGACAAACACTCCTCCTCTCT
CTCTTTTTGCTTTCTCCCTCTCTCTCTCCTCTCTCTCTCTCTCTCACACTCTCTGGTGCT
CGGCTCTGCACAGCTCCTTTACTCATTCGCTGCTGATTCACTCGCTCACTCGCTTGCCTC
TCTTCTGCCAGTCGCTCTGCCTTGCTGTGTTCTGCCTGCCTGCCTGAGAATGGTCCAGCC
GGTGCCTGGGGGTCTGCTGTCGCGGCCTGTCTGAAt
>NODE_320_length_336_cov_1.223214
GAAAGAGATGTATTCTTCATGTAGCACACCCACTCGCTGGTGGGATTGTGTTGGAAAAGA
CAAAGACAGGAAGGTGAGGAGGAGCAGGAAGAAGAGATGAGAAAGAAGGAAGATGGGGAA
CAAAAGGGAAAAAGTGGGCATGAAATCTGGCTGATGTGGTGTCAGGCTTTGTGACCTGTA
ATCCGAGGGACAAGTCTGTGGAGTTGCCCCATCTTGTGGTCAGAGTTAACAACCACAGTG
AAGGCGACTCACTAACATGGAAAGATGGAAGAGATGAAAGAGGGAAGGGTAAATGATTTA
AATTATGATCAGGACACAAAGCGGTCGATCTGATTTGTGAAAAAGATGCAGCAAATATAT
TTGTAGCACATGACTTTAATTATCACGACACAGACAAGTTTCAatgtttcagtcatttct
gtccacaatctgactgaaggcatttacaggcacaaaaggcttcattacaaaacagtcttt
>NODE_321_length_749_cov_16.074766
TATGAGGATCAGGCAAAATTTAGAACACACAAATCTGGGGCCAAAAAACTGATTTGGAAA
TTTTTGCAGAAAGTGCAACACCACCAGAATCTGCATCTAACAGCTAGTGTACTCCGTTCA
GCTTCTTACCCTTCTTGCCGCAGTAGATGAACTGTCCAGTGTGGATGCCCTCAGCAGCAA
TGAAGAGCTCTGTCCTCTTCTTGAACCGGTATGGGTCACGGAAGGCCACTTTGGCCAGGG
GGGCACCACGGCCGGGGTCATGGATGATATCCTGAGAGGACAGACCGGCGCAGGGAAAAC
AACGTTAATGCTCCACTTACACCAAATGGCAAGACTAAGACGCGTCAGGGTCGACAAGTT
ACCTTCACAATCCCCTTGATGTAACCATGGCGTTCAGCGAAGTCAATGTGACGGAGTTTA
GCGGCACCTTTTCTGTGCTTGACGTGGGCTTTGAACACGGAGCCCGCACCTTTTCTCTGT
CCCCTGATCACACGTCCCATCGTGTACTGAAACAAACGACAGTCAGGGTTAGAAATCTTA
ACTTGGCATACACACTTCAATATCACACACTAGGGCCAAATGATTAGAAGAAAATGACTG
AGATGTTTTAACAGATAGTGCAATACAATTATTGCAAGTAGAACTTCAGGTCTTTGTTTG
CCATGTAATAGATTTAAAATACACAACGACGCATTACCAAAAGTCTAAATGTCACAAGTA
AACTAAAACTACATTACAGCATTAATCTAAATGGTCAAACCTCTAACCAGCAGTCTTTAC
TAATTATATTATAAATTTGCTATTAAAAAAAACTTATTTAGTGCAGTCACAAgcaaaata
actcctgtgtcaccatcacagcagcttaaatacaaaaaaaaagctttcatttt
>NODE_322_length_511_cov_3.639922
CTTGCGGCTCGAACTCACTTTTTATAGCACAAGATATATTCCTACACCTTCCATGTTACG
GTTTAACAACTACAGTGTCATGGTCTTGGGCTGTGTGTTTCACCTGCTTCTTATTAGTCA
CCTGTGTCTTGCCTCCAAATGAGTTATATATATATATATATACACACATATATATATATA
CATATATATATACGCATATATAGTCCTGCACTGTCCTTTGTTCTCCACCAGTTCATCCCG
TTTTGTTCTCCTTCTCCCACGCTGCCTGTTTTGTCGCCTGCTTGCCCTCCTGTTTGTTGC
CCTGTTTACTGCCCTCTTGTTAGACCTCCTGTTTACCTGCCCGAGTTCTTACCTGTGTTC
ACCTGCCTCCATTTAGCAAAATAAAATGAAGAACATGAATAAAATCCCTCACCAAACCTG
TGTGTGTAACGAACAGGGAGTACAGATATCGTCCTCCTTACTTACTATTTGTCATCGTGC
GGTGTTTGTGCTTCATAGAGGCAGGTAATTAAGTGAAACCCTTCAGTCTGGCAGCTGAAG
AGCCTGGTTCACCACTTAAACACTGACACACAGACATGCACACACAACAAGGTCTGATGG
ATGTCCTGTGTTTTATTGTCTTAATGTCCAGCtagacaagaaccctgtgcctaac
>NODE_323_length_957_cov_14.198537
AAACTTTGGCCAGCTTTTTTTCAACTGGCCAAAAGCTGTTGTAGTTAAAATTGTGTGCTT
TATCCTTTAGGTTGTGGTGCTTGGGTGGTGTTTTCAACACTGAAAGCCGAAGGTTGGAAA
CTGTGTAATGAGATAAACCTCATCTTTACAATGTGTGTCTCAGTTTCTTCTCATCAGTGT
CTGTAAATACTTGTAAGCTCATGGTGCGTCTGCGTTCATGCATTAAGGCGAGCTCCTGGC
TTAAGTCCAAAGACTGTCAGAAGCCTGTGTGTGCGTGTGTGCGTGTGTGTGCGTGCGTGT
GTGTGGTACTGTTTGGTAGAAATGACACTGGCCGGCCATGTAAAAGTGTGTCTGACAAGG
GGAGCGACGGAGTCAGCGCTTTTTTTTCCTCCCTCCTCGCCCCCCGCTGTTCAATCCATC
CAGCTGCTGTCACCACAGGGGAGCAGACAATCTATCAAGGCATCGGGATGCATTCTCCTC
ACCTGCGCCGCGCCTTTAATGAACAGCCAACATGATCCCGGCTGACAAGCAGGAAATGGA
TGTAATAAAGATTGTTTCTGCATGCTCTTTGCATCCCTGATAAATCACCTCGCTGTGCAA
CAGATACGGGAGCCACATGGAAATTTGATTTCACACGGCAAGGGGGAGGAAGAAGAGAGC
AGTGGGGGGAAAAGAGAGCTGCTAGTGGCAGGGTCACTCTATTTTATTCCTCCTTTTCTC
CAGTGGAGCAGTGGAGCAAGATGTGTGGGGGCTGAATAGAGGGGCTGTTTTTTTTGTTAT
TTTTTGTGTGTATGCTCTTACTTCCCTCTAACACTCTGTTAAGCCTGGAACATGCCTCTG
TACCTTTAAGTCTAAAACCACAACAAACGATGTGTGCAGATGTTCACGTAGGTGTCAGTC
ATCATAATTGGACATAGCATTAATGTGTGCACTAAGGGGCAGGGCGGCATTTACCGAAAC
CACGAAACACAGGAAAAGGGAAGGAATCTGAAAATGGCAACGTATTTTCAGAACAACAAA
ATGCAACTACTAAGCTAAAATAAATAACCAAAATAAATATTATTTTTTCTTTATCATAAA
AGTTAAGTTAAATAAAGTTaa
>NODE_325_length_516_cov_20.525194
AGAGAGAGAGAGTTGCCTCTACAGTGCAAAATGTAAGGTGAAAAAGAAGCTAGGACGCAA
AGGGTTAAGAAGCACAAACAATAACATTTCAGTAGCAGATGTCCTTGAGGCAAAACCAAG
GACGAGGCAATTGCTAATCTTGTATTCCCAGCATGATCAAATCACCAGGCAACAGATATA
AATAAAAGGACAGGAAATGAGGAATTCACATTCAACGGTGTCAGCAGCGAAATGAAGATT
CATGGTGAAGAGCCCCGGTGAAGGCGGCAAAAATTAACTGCAAATAAAAGGGACAGACGG
CCTCCAAAGTCCAGCGTATAAAGTAGGTTTGGTGGGAGAAAAACACACACGCGCTAGATA
GGGTCTAGTAGATGGTGGCTGGGGCTGAGGCGAATGGGCTGCACTTTGTCATGGAGACAG
GTGCTTTTATTTGACACCTAACAGGCTGCGCCCTGACTGGATATTCTAAAAATATGAGTC
TGCGCATGATCATCAGACTGTCTCGTTTTCCATTCATTTCACACCGTCATTTGTTACCAC
AAACACACACAGAAACCCCCTTTGACTTTGTCTGTTGGTCTGGAATGCTAAAATGAAATA
GAAAATGTGCTGGacggggatgctgcagtaaatgttaatgaagtttcatattcacaggtc
>NODE_326_length_854_cov_13.659250
ATTTGCAGTGTCATTGATCAAACAGGGCACAGTTATAATGAAGACACAAGAAAGCTCTGA
CGGAAGCGAGGAGGGGTTGGTGGTGGCGAAGGTGGGGTTCTCGCACTTCTTGTGAATTGT
GTCAACTGAGGCAACAGTTTCGTGTTGGAAACCACTTCTTTTTCCCTCCAAACTCAAGTC
CCAAGTCACATCCAAACACCAGTTTTCTCTCATTAATCGATTGGTGACGGATGAAAGTCT
GCGCCTCTCCACCATTCATCAAAAATTCAAAAAGGAGGGGGAGGGGGGGGAAAGTAACTG
GAAGTCTTAACTGGTGATAATCTGAGCACTGAAAGTTTTCCAGCTTCTCTCATTTAAAAA
ACACACCCTGGTGTCTTTACCTTGTTCCAACCCCACTGGGTAACCACGCACTCATTGTGT
TTTCCTCAACTTGTTAAAACACCACATGGTACATTTGCATAGGATAACCAACATATAGCA
AATCATTTGCATGCCTGAAAGTGCACTTGAGTAACCGTAATTACACGTGACACCAATTAC
TCTGTTACTTTGTATTAAATTATAATGGAAAATTCCACTAGAGAATTGGAGCCTAATTGC
ATCTTAATTTGCATAATTTTGCATATTAATCACATCTCAGATGAATAATAAATTTCAGCC
GATTTTTTTAATTTATGCATAGATACAAAAACAAGTTGAAAAATAATTTGTGAGTGAAAA
AAAAAACAGGAACTATTACTTAGAGCATTTGTGCTAATTTCTCTCATTACCCGACGTTCA
AGCCAAAGATGTCTGTACTCTTGATCAACAAGAGCCGCATTTTGAAACTGAGAGTTTGTC
AAAGCCTCAGCAGAGAAAAGAAAAAGAAGAAAGAGATGGAGAAACAATTTTTGGAAAAAT
CCATGCATCGTTTTTTGTTGTTGTTTTTTTTAACATAAACTTTCTGGCTCTATTTAAGGC
TCTTTCCACCGCAGACACActaaatgcactctacaatg
>NODE_327_length_297_cov_12.370370
CACACACACACACACACACACACACACACACTGCTGTTTGGTGGAGATCAGAAGCCCAGC
TCGGAGGCCCCACACCTGGGCATGTTTGCGGAGGAAGCGGGCCCTGGGCGGGCTGCGCTC
CATGCGCCTGTCGACTGGCTCCACCAAGTCTGGCCAGCTGTGCTCCTGGCCTGGCCTCGC
GCTGTGGGGGCTGTGCAGCTGGGAAAGGCATGTTTCCCAAAAGAGGAGAAAAAAAAGGAC
AGGGAGGGGAGGAGGGAGGGAGGGAGGACATAGAGAAGAGAAAAAGAGAGAAAAAAGGGC
TTTAGGTTATTTCGAGCTCATTACACATTCATCCCTGAGCTCTTCTAAAGCATCTCCTTT
TATATGAAAAAAACATTCTGAGCTAAGCTGGTTAATACCTTGGAAGTGTCTGAATTCATT
ATTAGAccatgtttatatgat
>NODE_328_length_769_cov_9.046814
CTATTAACATGGAAATATGATGCATTACATCCACAGGCAAATTGGCTTGTGTTATTTGAT
GGTGAGTGAGTACTGACTGAAAAGCTTCTAGTGCTGGTTTCGTAATGACAAAGATGCCGC
TCTTAGTTTTACACCATCGCAGGGTAACTGCTACTTCTCGTACAACACGGGCTTATCAAA
AATGTGCAGCCTCATGTGCGTACCTGCGGCCACTTGTGCACACTTACACGCATGCATACT
GTTGGTCAGCGGTATGTGGAGCAGGTTCTCGAGGTCTCCTTTATGACAGAATGTACCATG
AAAGCCCAAAGCCCCACTGTGTCACAAACTACCGCTGGCCCACCCCACCCTTCTCTAGCA
TTTACCTCTGGCCTGTTAAAAATGATATCAGCTCATGGAGGGCAAGCATTAGCATTTGCA
TTTTATTGGAAGCACAGAGATTTAGAGCAGAGGATATATCAGCTCTGAGCAGACAGAATT
AGTTAACAATGCATTACCTGCCTTTTATGGCAGCTATAACTCTTTTCCCCTGGTGGGGAG
AGGAGATGAAGGGAGGAGTGGGGGGTGGCGGCGGCGGTGGTGGTGGTGGTGAAGGGGAAA
CACAGCCACAGAAGGTTGGTGGTGAGAGCTGTGTGGCGCAGTAGAGGGGGGCATTCCGAA
CGAAGAAGCTTTGTCTGTGGCGCTTTACTGCACATTAAGTGTGATAGCCACCCAAATTAG
AGCATCGCATCGCAATCACCTTCACACAGATCAGTGCACTGTGCTGAGAGATGATGAGCC
AGTCGTCGCTGCAGACATTTTTATCTGACTGCAACAAGGAAATGGAGACACAGCTGTTGG
GCAGCTGTGCCTACACGATCACAGCACAAGAAAGGCCACATCAAAttacactggcctctg
tgatactcatgac
>NODE_329_length_601_cov_10.465890
CTCACTCTTCCATCCACACAACACAGAAAAAACATTTGAATTTTCCCTCAATGTTTCCTC
ACTGTTGAGGCGTTTGTGTGTTTTTTCCTCTTCTTATTTTTTTTCTTTTTTTTTTTAAAC
TCGAGTCACATCCGCAATCCCGCGGCCCTATAAGGAGCTTTCACGCTTTTTGGTTTGCTT
TAGATGTTTAATACCCCCTCTCTTTTGTGTCAGGGAGCTGGAGAGGCGTTAAGAAGCGCT
GATAAACCCCACTTAGATCCCTTCCTGGCCCGTCACCCTGGCCTGCCGGGCCGCTTTAGC
AGGGAACTGATCTGTGACGGCCTGCCACTCAAACTGAGCACTTCTGAAGGCTGACACAAT
GGAGTGAGCAACACACCAGAGGGCCGGGGGGTGGGTGGGGTAGGGGGATGGAGGGAGGGT
GAGGCAGAGGAGGGAGAGGAGGCCAAGAGGTGCCCTGAAAGAAGGCTAGAGGAGGGGCCA
GAGAGCATCTCCCTGTTATCTGTTCCCTCTCTTTCAGTTTATGCAGTTTCCCTCCTCCCT
CTTCTTGCTGCTTGATACTGTAGAGCTCGCGCTCTTTGACTGTTTGTCTTCTAGTCGGCA
GTAACACACACAAAAGCCCCTTCTCTGTTGTTTGTCTCTCTGTGGTCAGGGCTATCAGTC
TGGCAGCTAGAAATGAAAGATTGAATGAAGAGGCAAAGAGCTGGTTGGTGGGTGCGGTGG
GAGGGTTGAGGAccagataggaatc
>NODE_335_length_336_cov_2.860119
GTGGACCACAGGGATGGAAGGAATGCTGTTTTCCCAAGTTAGCCATGGGATTGGATAGCC
ACTAAACTCATCGCCAACATCACTGGACCAGAGAGAGAGGGAGAGAGACAAGACAGCACA
ATAGTTGGAATCAGTTAAAATCAAATATGTATGTGCAAGGCAATGATCTTAAAGAAAAGG
CTACAAATAATCTGTAAATCATTAAGTCAGTTATCAAGTAAATGCACATACTTACGTAAA
GTACTGATGCAATAGTGCCTATTGCAGCCTTGAGTGCAGTCCTGTCAGCATCAATCAGCC
AATTGTATGAGCTGATCATAGTATATGAATAACATAAAAGGTGAAACAAAACAAAACAAA
AAAGCATTTAGAGTATTATATTAAAATACATTTATTATATAAATTGGTGCTATTACTTGT
GAACTTTAGGATTTTAACTTGTGACAGAGTAACATAGTTTGTAGTTTGTGGTATTGTTAC
>NODE_336_length_708_cov_10.550847
CACACGCACATCCCACATGTCTACACGCATACACATTAAACAATACTCTAATTACAACAT
TTAGAACTCCCCCTTGCCTCCTGCGTCTCCCCAACCCCCAACCCACAAATCTGTGAATCT
GGAATTGAATTTAGCCCAAGTTGAGGGCTGCGCTGGCATGAAAAGACTATTTGATTAGAA
CGGCAGTTGTTTCATTTGTGGTGCAGCAGATTGCAGAGCCTCTCTATCCGGTGTGCAATC
TGTATTCATTACTCGGTGTAAAAGGATGATCCATGTCCTGACACCAGGCTCATCATTTCA
TGCAGATGCACAGCAGCTCCACAAGGCCCTTACCAAGTCACCATAAAATGCCTCCTGCTG
AAACCTCAGCAACACTCCTCTCCTTTCTGCCCTGCTTACCACTTTCTCTCCCCTCCCTGG
TTTTGCTAGCTGAGCCCGCTTCTGTCTCTGATTACTTTGTGACCAGAAATGACTGAGACT
GTGATAAATGGACGATTAGTTGGCAAGTTTCGTTTTACCTCTTTCAGATTCTGGACGCAC
TGCGCACATAAATCAGAAATATTAAATAAGTAAACGTATATTTTGAATACAGTTAGCTTT
GTTAATATTCAGTTTAACTGTTCCAACACAACAGGTAAAAGAAACAGTCCATATATTAGC
AATACCAGTCTTTCTAAAGCGCCGCTGATCCCTGAAAAGAGCAGCTTACAGCACCTCAGT
CCTCTTATTTCTCTCTTCATTCTTTCCACCATTGCTCTCCCCCCCCATTTCTTTTCATTC
CATGCTGTGCCTTGCAACCCTGTTTTCTCCATTCAAGGACTGCAAAGGCCTGCTGGCACC
CCGCCACCACCa
>NODE_337_length_306_cov_2.107843
GGGTTAACAAGAGCTGACGAGCAACTGTAATACAGAATGAGCTGTGACAAGGAGGACCAA
GGCAGGGTGAAAGAGTAACGGTAATAAAGGAGATGGAGGAGAGGGAGGGGATATGAACAG
CGTGGCATACAGGTGAAAGGCTGATCATAAAAATGAGAATGAGGGAAGGCACAGTGAAAC
GATATCAAGGAATGGAAGAGGGAGACAATAATGATGATGGAAGCAAAGAAGAGAAAACAG
GAAAAGAAAGCAAAAACAAACATCGGTTAAGAAGGACACAGAGTCTGACAGCAATAAGGA
CGATAGGGAAAGAAGAGAGACGGAGGTGAGAAGAGAGGGAACAGGTGGTAAGGAACAGAA
ATAGAGAAAGAAAAAGCAATATGAAGATGGAGAAGGAGATCAGAGCACAGGAAATAAATG
TGCGGAGAGAAAAGAAAAGGAAAAGCAGGg
>NODE_338_length_671_cov_11.078986
GACAGTGAGGCAAGAGAAAGGCAGACCACCCCTCAGATGGTCTGATTTACACTTCAGAGA
GACTGAACGAGAGAAAGAGGGGGAAATGAGGGACGGAGGATGAGAGAGTGAGAGATGCTG
TGCGGGAGAGAAATTAAATCAGTGGCTAAATTATTGCATGATTGTCCATTCCCCAAAGAC
TTGGGCATCATTTGGTAGAAAGTGTCTAATAATTGGTTTTCGGCCATGTCAGACACATGC
AATTCCCCCTACTAATGGCTCTGTTAGGTAGAACTGGGCCTCCTGGGTCAGAGAAGGACA
GAAAATAGCCAGACGGCAAAAAGCGCCCTACACCCTTGTCCTTTTTTTTCACTTCAGACA
AACGAGGGAACGAGAGAGAAAGAGAGAGACACAGAGAAGGGGAGAGATGGCAAGAAGGAG
AGAGTGTGTATGTGAGCGAAGAGGAAATGAAGTGGCAATAAGTGCAGCCAAAGGGGAAAT
GCTCTTCACCGTGAGTTTAATACATCAGACTGGGGATTTGGCAGCCCGCCACACAGCAAT
TGTTTACCTTTTTGCTCACTGGCTGCATCTGTTCTGTTTTGTAAACGGCACTAAACTATT
CGCCCGTAAACACCGGAATCAATAACAACTGCTAAGGGAATTCCCTTATCCCGCCCCTCC
CTCTCTTTCCCTCCCTCTCTTCCCCATGTTTTCATCCCTATCCACCACCCCTTTTCCTTC
CCCTAGATCTCCTCCTCTCTCCCTTCTCTCTGTTCCCTGCCAGTCAAGAGCAGTGTGTGT
GTGTGTGTGTGTGTGTGTGTGTGTGTGTTAGAGAg
>NODE_339_length_838_cov_19.414082
AACTGAGATGATTTACATGGTAATGTCTACAGTTTAATAAACATGACTTCTAACCACATT
TAATGTAGAATACAGGGCTGGAATGACCATATGTATAATTACCTCACTAAAAACAAAAGC
ATTTACAAGAAAAAGAAAAAGAAACAAAACAACAAAAATAGTGAAAAAAAATCAAGGAGG
ACGTGTTCGCCGGGTAATCTGCCATCTATGTGAAACACTTTCAAACCAAGGAAATTTAAG
ATCTTCATCAAGGCGTCTGCATCCAAACATTTAACAAAGGATTTTGTTTCGACAATGTAG
CATTTACTTTATGTCCACTTCACATTACTGGCCCTGTGCAGAAGAAATACATAGAAGATA
CATTGCATGTTAACAGCGGAAACAGTGGACTCAGCTTCCCAAAATAAAAATCTAAAAGCC
TGTGTAGGGAGGAAGTAGTGTTTTTGGTTAAGTTTGAGCAGCTGCTGCGGTCACGGGAAC
CCTGTGGAAACCTGAGGAGGGAAGCGGGGTTACGGTACAAATCGACTGAGTGTAAGTGAA
TGTGGAGGGCAGATTCTTATCGGGGGTGTACCTGAGGGGCTTGTGGTGCTGCACCCATCG
ACTGAGGGTTGGCGGTGCCGTAGTACGCGGCCTGCTGCCGGTAGTACTCCGCCCAGGCCG
CGCTGTAGTCCGGCTGGCCTCCGGGCTGAGAGGCTGCCGCCGCTGTTGCGGCCTGAGGGG
CCGCTTGACCTGCGGGGGGGAAACGAGAGCGAATCGTTTAGCGGAGGAAATAAGCTCGAG
GGGAACGAGAGCAGCATTTATGCAGAGGTCTGCACTGAGTTGGGGTTAGGTGAGGTAACG
TTAGGGTTAAGTTTGGGTTTTACTTCTTACATCCAGATCGTAACATAAGCTGGAGCGGCT
Ctggaacacgtgacggtaaaaaacaaaccaacgcacactaaagttaaagctaatatttct
gatactgcatagctgtctttag
>NODE_340_length_1060_cov_12.774529
TTTCAGATGACAGTAGTAGAAAACATGATTCAACTTGGGAGGACTATGAAACATTTCTCA
CCAGGGCTTCTAAATGTCATGTCGTCCCTTTGCATGTTATTGACACATTGCGTTGCCAGA
AGTGAAAATTATCTCTCCTCTCCGAAGCACTGGGAGAAATAATAAAAAAAAGAAAAGAGT
GCAAAGTTAATAGATATCTCAAGCTAACTTTTTAATTGTTCTGATATGCAATCGCTGAAT
GACAATAAAAAAATAGGAGCAGGGCCACTTTAAAAGCTTTATCTCTCCTGCTTTGTGCCC
AAAGTGTCATGTCCATAACAGCACCACCTGATCTACAGAGTAAAATAACCGCTAAGGCTT
ATTGTTTGGACAATATTGGAGCCCACCCCACCCCGCCCCGCTTCCCCCCGCTGCTTCCCT
CTCCTCTCCCTTGATTCATTTCACCCACTGTCCTCGGCTGCTGGAAAATGGCGTTAATTT
TTTTATTACCTGTTTGACTCTCCAGCCTTATTACTGTAGCCCCTTAATGTTCTCTGTAAC
CGTGGAAACCAGATGAATAAATGTCCGCCAAAGAAAATGAGATGATTAAACAGGTCACCC
TTGCAAAACAAATTCGCTTGGTCGAGCGCAATTTGTGTACCAAGCGGCTGTCTTAACAGT
TTGCTAACAAGGGGATTGTTTGCCAGACTAACTGACAGAGAAAGGGAGGGCAGGCTGAGG
GGGGGAAATGAAGATATCTGGGGAAAAGGATATGATTGAAGAGATAATATTTTAGATCAC
CGCGCTGTTTTGTCTCTTTATTTTTCATAACAACATGCAAAAAGGTTTCAACTTAGCCCT
TTCTTTATTGCTCGTTCTTTAAATATTAGAGACACACAGAAAAGCTCTTTTTTTCTGGTC
TACTGTATGTTTTACCAGCATTTACAAGTAAGTTTAAAGCAGCCATCCATATTATTGTCA
GAGGCATTTGGTCTGTGATCATCAGCAAGTGCAGCAGCAAATAGAATTCCCCTCATTTAT
GTGGCAACCAATCATTACTGCTAATTGTCCTTGAGGCCATCTGTATGGAATGGCTCGTCC
TCTATTGGTGTTGGAATGGTACTGGTCATGGATTTACTAGTCCAATAATGATActtaact
cctccatagtcagcgcaactacagtcacaactgcagtaataaatatgaaggaggttttct
tctc
>NODE_341_length_655_cov_12.436642
CTTTCCTTTCATTGTTAGCACAAATTGGCCTTCTCAGCATCAGCTTAGCAACATGGGAAC
CCAAACAAGCTTGTATAATGCATTGGCCACCGCTGGCACAGTAGCTAGCTTGAGTGGCTA
AAAAGAGAAAAGGCTGGTTGTTGTCTCTTCTGCTCTGTACTGGCATTACTATTTTACAAG
CAAGCAGGCTCATTACAGAACCATATGCTTGGTAACGATGAAAGCTGTGGGTGCATCCCT
TGTATGAGCTGGGATGCTTAAATTATTAAATACACCACCGAGGCTTGATTCAGATGTGGC
AGGCAGCCCAGTTCTCTCTTGCACGCACACACACATACACACACGCAGAAATGAATAAAG
GCATAGGGAAAAACTTCAAACACCTTTCCTGTGCATTTAGTGTAATGAACAATGCCTTAA
TTGAGATTGGCTAATTACCCAATTTCAAGATAATTAATATGATCCTAATTAGCATATGTA
AATGGGACGTTGCATAATTGAGAATCCCTGTTTTGAATTAGATGGCTCTAAAGTGAACCC
GCACGTGAAAAGGTACAAAGCAGCTATTAAGAGTTTGATGCCGCATTAAAACAGGCCATC
ATTCAATGTGCACTGATGAAATGCTCAGCCTCACGCAGATGTTCAGAAACATTATGGAAT
GTCGTTGATTATTGTTGATATGTTTTTGGGACACTGCTAATTAGAAGTCATTACCTACTT
ATCACTTTTGTGCCACTACTTAAGCAGGAATGAAAACAATCTTGGTTGCTGGAATTGCCA
TTCGTGTacaaaaaccggc
>NODE_342_length_784_cov_15.641582
ATTGCATGGAGGGCGCCTGTGTTCTAGGGGCATGCACAAATTGTATGTTTACAGCCAATG
TGTGAGGTTGTGGCTATGATTAAGACATTATTGTTGTGGTACAAAGTAACTGGCATTTCA
CAGGGTCAAGGTTAGTTTCCCTGCCATAGTTTACCTGAACTTTCCCCTTTTCCACTTTAG
TCTTTAGACAGCTTTCAGAAGCTTTGATCTGCTACACTGCATGCTCTCTGCCTGCAGAAG
ACTACTTATCTATTCAGTGTGGAGTTGCCAGCAGCCCTTTAAGAATCGAGTTATGCTAAA
CAGAGGTTGATTTAAACCAGAGGTTGACCTCTGACCTTAGCTTAGAGGATAATGTCCCAG
GCAAGGAGAGCAAAGTCCTGTTACCATCCATGAATCAGGCCCCCACCGACATTATTTCAA
AATTGCTTAGTTGCATGGAACTCCCTTTAGTGCTGAACGGACTTTCATAAAATTGATTTT
CTGAGTACACCCTTTTAGCAGCTATAAGCTTGAAATATGAACCCTTCATTGCTGAAAGCA
TTTCATTTTTTGCCCCTGTGACTAATGATCCAGGGAAGAAGTGTGTTTGAAATTCTCCTC
GGCAGCCATTTCCATAATTAAACACTGCTAATTATAGAGCTTTGGCTGACTTTAAACAAA
CAGGCACAGTTGCCGAGCATGCTTTCACGCCTTCCATTTGGAAATTTATGCAAATTGTAC
CCATATCGTGTGTTTTCTTAGATGAAACTGACAACATTAGGACACATTGCTCATGCTCAC
AAAGATCAGACACCAACACAGAGAGTAACACTGAGGAGAAACTGACAAGCCAGTGGTGGT
TTGAAGGAAATACCCTGCACTGGTATGATGTTCTGCACAATGAGGATCAAAGCAGTcacg
gcagaagtatcagatgattgagaatgtt
>NODE_343_length_935_cov_12.376471
TGGTGAGCATGTCCCCCAGGCCCCGCTGAGATCTGAGAAGCCACCAGGCTCATACATTTG
AAAGGCATCTGTTTATTTTCAGAATGCAAATGCAGCCCACCTCAAAGGCTATAAGCTGCA
GAGAACACACAATGTGAATGTGCTGGAGTGCTCTGCCGGGGGGCTGAGGCCCACTTATGT
CAGGTTCAGGTTCTCCCCCCGTGAACCCCGGCGGCCACACACAAACACACTTCTCTAAAA
AGAAAGACAGCGACGACAGAGAGGCTTTCCTCACACCGAAACCATGTTTACCCATGCTGC
AGCTGAATTTACAAGGGTTTAATGGAGGACATTTACACAAGGTGTGCAGGCGACTGAGAT
GCTCCATGTGCCAGATGAGGGCAGCCCTTAGGAGAGCCAGAGGAAACAATGCCAAATCTC
CTCCCCCTGCCCTCCTCTCTCCTGCCCCTTTTGGCACCCTCCCTTGTCCTCCAGTGAGAG
GCTCCAAGGAGGGGGGGTGGGGCCGGGAAGGTTAATGTGCCCACTTTGATCTTCGTCAAG
GCACACTGAGTAAGAATTAATTTACATTTCAGATGAAAAGGTTGACAGTATAAAAAGGCA
TCTTGTTTCTGGTATGTGAGAGCTGTGTAATAGGCCAGGAATTTGAGAGAGGAAGTCGTG
AGGAAACAGAAGGGATAAGCCCCTCTCTTGCCTTTACTGGGAAAGAGATGAAAGGAAAAA
GGGATCTCAGTATGCACTGTTCTTCTGAAACATGGGGACCAAATGCTGCCCAAACTTTCA
AAAGCTTTTCTGTATGCATTATTAATTAATTATTAGTATTTCGTAGGCCACTCATGGAGA
TCAAAAAGGTGTTTCACAAAGATGCAAGGTTTTCACGCCTTTGTCCCATTTCCTTTTAAA
ATGTGAGAAAAAAGTGGCGCAAATTTTCACCGGACATGGGACGACATGAGAAAATCAACG
TTTTTGCACTCGAATATATGATGAAGTTCACAAGAAAATTTCTTTACCTGACTGTATGCA
GACAGCGGCCTCTTCTCGTTCCTTTTTTATGTGCTTGAGGTTCTGCCGAGCAACATaac
>NODE_351_length_708_cov_9.341808
TGATGGCCCGGCTCAGCACCGAGCACAGGGTTACCAGGGGCGCGGGCGATAGGGGGTACC
AGGGGCACGGATGGCTGGGCTGGATGGCTATTTTTTTTCTCACTGCGAGTGCTCTTTCAT
TGGCTGGAGCCGGCTGGGGGGGGGGTGGGCCCTTCTCCTAACCCTGACCCTAACCCTAAC
CGTAGCCCTAGCCCAGGGGAATGGAGGGAGGATCTTCCCCTAAGTTAGAACCAGAGGTAT
AGAGGGAGCGTTCCCCCCTCTGAACTGCAAGCAGGCAGGCAGGCAGGCAGGCAGGCAGGC
AGGCAGGCAGGCAGGCAGGCAGGCAGGCAGGCAGGCAGGGAGACAGAATTTGTCCCCCGT
GTTAGGCCTACGGGTACCAGGGGAATGGAAGTAGAATTTCTCCCCCCAAGTTGGAACCAG
GCACACCAGGCAAATGGAGGGAGAGTTTCCCCTCTAAGTCAGAGCCACGGGTACCATGGG
CACGAAGGGAGAAATTTTTTAAGGAGACATTTTGATCTTTAAAATCTCAATGTTGTGATT
TTACTTGTCCTCGTGGTTTTATCACCAGCTGATGCACAATCAGATTATTTTCACAATGCA
AAGTGTTTTTTATTTTGTTGTTGTTGTTGTTGCTGCTGCTGCTGCTGCTGCTGCTGTTGT
TGTTGTTGTTGAAAAAAAAAAAAAGAAACATTTTTCTTCTTCTTTTTGTTCTTCTTCTTC
TTCTTCACATTGTTATTAGTATCATTGGTACTATTTGAATTTCCTTACAAGTAACAACCA
CCACTATTAAGGGCATGAAGGGAGAAATTCTTTGGGAGACATTTAATGTTTAAAATCTTA
AAGACTTTTGGC
>NODE_352_length_299_cov_1.428094
GGTGTAAAGCATGCCAGTACTGGGCAGTGGAGATGTGTTCTGTGGAGTGACAAATCACGC
TTCTCTGTCTGGCAAGCCAATGGACAAGTCTGGGTTTGGCGTTTGCCGGAAGAACGGTAC
TTCCTCACAACGCTCACAACAACTGATCAACAGAGCTACATGCTAAACGGTGTGGCAACA
AACGTGGCAAGGAAAACTCGCTGGCAATTTAACGTGGCTACAGCATACAAACACAGATGA
ATCCAATGAGTCTACACAAAACTCAATACACACTACAACAAAACTGGAACCAATACCAAC
ACAATCTACTTATCTGTCAGTCAAACAAGGGGAGAGCAGTCAGGGAATGTAGGCAGCAAA
GGTGTGTGCGGTGTGGAAGGAGGAATCCGAGGAATGTGCCATGACCGGCAGGGTTACaga
gcagtgggagaatggtggactgg
>NODE_357_length_342_cov_4.736842
TGGGCATCTAACTAGCACATCACTCACACAGCTACATGCTAACAGCATTACGGCTAATGC
TGCCCCTCTAACTAACACATCCGTCACAGAGCTAGAAATCCTACGGCTCTACAGAAACAC
ATGGAACCACACTGTCTCTCCGAGACAATCACCCACATTATTTTGCCTCTGTTACTTTGG
TTGCTCTGTGGCTAATACCCTCATTTGTCTCTGAAGATGCTGAATGCCACTGAAAGAAAG
CTGTTTTGATTCTGTTTTCTTCTGCCCACAACAAATCTGGGCATACAGTTGAATACGCAA
GACTCTGTGAAGGGAGCCATTCAAATTCGATTATGATTTCATATTTCACAAAGACAGTAC
ACCACGAGGATGATTTTTAATTAGAACCAGAATCAGTAAAAAGAATGGGGCATGGAGACA
ATAAAATGAGGAATGCATTCATCCATGGGATGATTCTTATTTAAGATCTGTGCCAATGTG
CTAACA
>NODE_358_length_1040_cov_22.865385
GCTATGTGAAGACCAGTTTCTTGAACAGAACTGCCCCGATTTAACACCACCCCCCTGACT
GAAGCTCTTTGCAAAGTTATAAAGCTGCAGCCATGGAGGAGCTTGAGCGCCAGCTAGTGG
TAGTGGAGTTTCACTGCCAAGACAGTCCTCACCAAACACATTAATCATGACCAGGGGAGT
GTAAAATTCAATCGGCTCCTTCCATCCATTTCATGTGAAGCAGACTGAAGGCCGGCCTTG
TAGTGCCTGAGAAAGGAAGGATGAAAAAAGGGGGAAAAAAGAAAAAGGAGCTCCCTACAC
TTCATCAGAACCCCTACTTCATAACAAATGGAGTGTCTCTCTGGCGGAGGAGTGCCATCA
GAAACACGCGTTCTCTCTATCCATTTAATTCCGGCAGTGGAGGAAGGGTCAGGGAGGGAG
CAGTGGGTGCGTGTTCTGCTCTCCGCTCGCCGCTTCCCCAGTCACACAGTAAACTACCTT
TTAGGAATTGTTTCTCAATAAGAAATGATCAGTCCATTTATCTGCACCAGGCGGGCCTGT
CTCCTCACCCAGACCTCCAATATTTTTCGTTTGACCTGATCAGGGCTATAAACTAGACCG
AGACACTTTCAATTTGTCACCCGAGGAGGCCTCTGCAAGTCCCAAGCTACTGATTGCATC
CTCCCTCCCAAATGTAAAAATTCCTCCCATGCTTGAAACCTCTTAGATTTTTTTCAATCA
TGCATACAGATGCTGTGAAATAATGCCTCATTCATGCTATTAATAATATTCTGAGAGATA
ATCCCATTTAAACATTAGGTCATAAACATAATGTCTATTTCTGTTAACGTATATAGTCAG
ATAAAATTAACGATTATTGTTTAGTAATGTATGATGTACACACAAGCTATAAGTTTATAT
CTTATCAACTATAATTGCGTCCCTGCATGTTGTTTTTTTCAAATATGCTTATTGTTGTCA
CTTTGCCAGTTAACTCCTACTGCCATGTTAATGACAGTGCTGAGCATAGACCTCAAAACT
CATGTGATACTCATGTCACCATTACACCACTGGACAGAAAGTGCATTATGGCCTGGTTAT
TGTtcaagaaaattaactgagaaaatgttaatgcatacaacaaccaaactgtctttgtct
ggccaatctagaaattaaatacctgaaaaatcagcatacctaat
>NODE_359_length_652_cov_24.177914
AAAGTCACATTTATCTCAGTAATTGGCCTCAGTGTTTAAGTGGATAATGTGGTTATCGCT
GCATTCTTTGTTTCATTTCTTCCCCTCCACTGCTCCTTTCTTTCTCTCTCTATTTGTCTT
GCTTTTCTTTCTTTCTTTTTTTTTTCCGTGAAACTGTTGAGCTGGTAAGTTCAATGCAGA
GGCACGTATGCACTCTGGAAAGGTAATCTAGAAGCCAGTTGAGCCATGACAAATAGGGAC
AGCTGGCCTAATTGAATCATTTGAGCTAAGACAGCTCAACTTGGTTATCCCCTCTGCAGC
CCACACTGATATTAGTGCAGGAATCATTAGCCATGAAATCATGTCTGCTCTCTCTGACTG
CATCCTTTATGACATGACAGCCAGCCCAGCCTGTCTCTTTCACTCTCACACCAAAAAGAG
CCCTTCATCATAAACAGGCAGAGATGGAGGCAGCCAGGACTGAGTAGGATGTCTCTTTGT
CTTTTTCTGAACGCTTGTTCCTATTAAAGTGTTTCACAAGATGTCATGTACAGTGCATTG
TGCTTATATCAAGGCATTACTGTACAGCTGAATCGCAAAAACATGTACTTCCATCCAATT
TTTCTGCGGCGCTATCAGTATCAGGGAACGCTGAAATGAAAAAATGAAAAAATATATATA
TTCAAGAATGTACCAGACATGTCGCTTTTGAAGAGATTTTTCTCAGTAAAACATTTTGAG
TCGCCTACTGTCACACTTCGTAGCCCTTAATGAGACACAATTACTTTCATTCCTGGAGAC
CATTTGCAAATAATgc
>NODE_360_length_796_cov_25.015076
AAATCAACCAAAAATTACAAACTGTTGAGGAAACCGTGGATCAATAGCATGTTATGTCCA
TGACCCCCTCCTCTGTGGCTTTCTGATGGCTTACACATTTTTACTTTCATTTATTTTTGT
TTTTCTTTTCGGGATGTGCAGGAGGGTGGGAGGGAGGGAGCTGGTCTGATGAAGTGTTAG
AGTCTTAAAAGAACAAAAACAAACACAACAATGTGAGTTTATCTGCATGTTTGCTATGTG
TCTACGCTGTGCTTTCAAGCTCAATTAATACTTCCAACTCACCCTTATAAATTCGTTGCA
TTGTTCTATGCCATAGAGAAAAAAAAAAGGACAAATTAAATACAAACTTGTGTGGTCTTT
GTTTCTAGCCATGTACTGCAGTTGCTTCAAACATCCTGAAAACAGTATGTAATAAGCTTT
TGTTCTCAGAAGATCATGTTTAAGCCTAGCTTTCATATGAACCTCTATTTTGTCCCATAG
AATATGGAATGATCGGAGAGCATACAGTAAAAAGTCAGCGGCCAAGATCAGTTCATGACA
CAAAGGCCCTGCAGGAGCAAGCTGAGTCTGCTAAATTTATGGCACAAACTGGTAATACAA
TAGTTATGTTTCTTTACTTTATTTTGTTAACTAAACTTAATTTCATCATGCATGCTCTCT
CTTGTACTGCACCTTTTAAGTGGAAATGTTTTGCATTATTATTTTTCCTACTCATTCTCT
ATTGCTACATATGAACAAGGAAGATAAATTTCCCATTTCTCTATGAGTATTTACTTTGAA
TATAGAACATAATTGGGTTTTGTGGGTCTGTTTGTTTTATTGTCACATAGTGAGTTGGCG
AGTGGATTACTCATACAGTATATTCATAGAACATTAATTAAACAGCAGTTTAAAACTAAG
GCCCTGATGTAGttaatcatttcccccaaggcgtgataaa
>NODE_361_length_801_cov_15.203496
ACATTACAAAGCACAGTAGAGCTGAAGGCTCACTGCAAGAGTTGGATTATAATTTTCTGT
GGGTCCATATCTCCAAGTGACCCCGTTCACATTACACATAGTCATTTAATCCCTTGTTAT
TATAAAGAATACCGACTGCAGCCAATTTAAGGATTTAGATTTCTTAAAAAATTTTCAGTG
ATAATCTGAATCAAATAAAGAATGTCTAAAAGACTGTCATGACTCATTTTGCAGTACACA
CGACTTGAATTGTTCTTGCCCTTAACATTTTGCTTTCCTGTATGACCTCATTTCAATTTG
TGACCCCGGCACTGTAGACTGCAACTGTAATGACCGGTGTTGCCAGTGAAGATGGTGCCT
TTTTGCTGCCTGCTCTTACTGCAGGCTCTGTGTGTGATTGCCGTGCGGCTGGATTCACAA
GGAAGGGCATAAACTTGGACTGGAAGACAATGCATTAAGACTGCTGGTCCCTATGCCTTA
GATTTGGCACAGGTTAGGTAGAGGCATGAAATGCATATTGTTTGTGTTCATTTGAATAAG
GACAAATGTCAGATTTCCATGGCTCCAGGCAGCCTGCATGTTAGATGATCAACTCTTTTG
GGCCCCTGGATGTGGGGTCATCAGTAGCGCTTCCAGGTCACTGTCACTGCATGCCGGTTT
GGGGCCATAATTGACCTTTTGACAGAGCACAGGGAGACAGCCTTTCTCTGAGGGCAGGAA
TAATCACTTTAGATTTACTTGTGGCTGTGCTCATGTTAGCTAATTAAAATGTTTGTTTTA
AGAAAAATTCAATTGGTGATCTAAGAAAACATATTTTCGAGGTTTTATTGGATGTTTAAA
TTGTTGTGGTGTAAAAAATATAATTGATAAAATAAGAAAATGAAAGAAAAAAATAAACTT
GCCTTTGAACTTTTCTTGCATTTGAAAAAAATATTTATTGTGTTa
>NODE_362_length_564_cov_18.918440
GCTAGACATCCCCACGGGTCTCCGCAAGACAAAGCCCGGCGAAAATGAACTTGTTTGAAG
TCATTAAAAACGGGGAGAAAGAGGATGAGATGCGGGCAATGTCACATCTCAATATTCCGA
CTTTGTTCCATTGCGCAGGCTCGTTTTGGAGAAGTGAGATTTAGCGAACAGGAGACGGAT
TTAGAGAGAAAATCCCTCACATTTATCTACATTACACAGACATTTTCAACAGGAAACAGC
TGGGGCAGCATTTGCCTCCTACTCGTCCTAAGTTATTCATTAAGGATTTTGGGCACATAT
TCAAATAACGTCATTTCTCTTTTTTCTCAGAACGGGATTGAATTTTGATCTCTCTAAGAC
TTGGTTAGTAGTTCAGATCAAGATAGAAAAAGCGGTGCTGCCCCACCAGCAGCAGCTCTC
ACTCACACAGCACACTATTTTATGCCCTGAAAGCCCGTGAAGGAGAAGTTAAAGACGAGC
TGGAGGTTGTGATATGACTCCTGGTCGTCGTGCGTAATTTGGCACCGTGTAGCTCTGCAG
TCTCTCCAGCGTCTGAGCTGATTAACGCTAAAATAAATCATTAAAAACACTTTTCCACTT
ACTTAGCACAGTGCTTCTGACTTGGATGGCCAATAAAAAGCGAAATAAAAAAAGGGGGGA
TACACGTGAAGTGGAGGGAATATGGAAAAATATGACATTTttattgca
>NODE_363_length_624_cov_22.644230
GTTGTTTTAGGAGTGATTGGCAGCCTCCCCAAAGGTTACTGTTTAAGTTGGTTTAAGGTT
ACAGCTCTCTCCAGGCTGCAGGCAGGCTGTGTGTGTGTGTGCGCGTGTGTGTGTGTGTGT
GTGTGTGTGTGTGTGTGTGACTGTGTTGGCTTGGCTTGTGGTTGGGAGGGCTGGGGGGGT
CGAACTCAATCTATATGATGCAGGGCCTTGGTCCTTTGGGGATACAGCAGAGGGACAGCA
CCAATTTTTAGCCCATCAGCCGTCCAATTTTTCTCCTTTTCATACCTGCTGTAGTAAATG
AGAAACAAATTAAATTTCACCCCACTATCTCCACAGAAACCATTTAAATCCTTTATGGAA
ACCAAATTGTCCCCAGACAAATCGCCCCTGGTTCTGTGGAAATACACTATGGCGCTGCAA
CCGAAATAAATTTGTGTCACTCTGGATATGGCATTGTCTGTAATGCCATTCATTGGAGGA
TCCTGGTGAAAGAGAGAGGGAAATAAAATAAGGGGCACTTTTGGAGGAACAAAAGGGGTG
AAAAAGACCCCAGCTCCCCATTCTCTTTTTTGCTCTTTTTTTTTTTTCACTCTCCCCTCC
ATCTCTCTCTGTCTTTCCTTCCTTCTCCCTGGCGCCCACTTTTCCCCTGCGTGGTGTTAT
TAATTTTCGGCCAGAGTTTTTGCATTCATGAGGTTGAGATTGAAATGGAAATGAGGGCTG
GCTGAGTGAGCAGtgaaaaaaaaagggggttgctagggtgggatcact
>NODE_364_length_678_cov_23.870207
GCTCGCCTTCTCGACTGTCTTGAATTCGTATGTAGATATTTTAGTAAAAATTGGTGATAG
CTCATGTTAACCATTGTTCAGTCTTGACGGCTGAATGTGATTTTACGGAAACTCCCGGCG
GTGTTTATATTGGGGTAGAGGCCAACCAAACTATGCATGGGAAGGTAGGTTCATCACAAC
CTAAACGTAGCGCGATTGACTGTCGTTCCAAGGGACCAATCAGAAGAGCGGAGCTAAGAT
CTTTTCCTTGGCGACATCCAATAGAGACTCCGGAAATTACTACTGGGGCGGGGCTATAGC
GCCGTTTCTGCTGGTTGTTCGCTCCAGTCTGTATAGTTTGTACGAGCAGCAATTGTGATG
CAGTCATAAGACGGCCAGGACGAATTTGGGGCGTATGGGAGTCACATGAAAGGAATGATG
CAATGCTTGGCAACCAATTTCTAGCTGGGGATAACACCAGCAGAATCAGAACATGTTTTA
TTAAACAGTGTTGGCTCTAACAAAAATCTAAAAATATACATATATGCATGGATATCTAAT
GTCGAAGAATTGTTTGTTTCCGGAACACAAAAGCTGAATCGATTTTCTTACGACTTGTTT
TTATCGTGGTTTAAAAAAAATAAAATAAAAAAATCCAGCCAATCCATTTAGCGCTTACTT
GCTCGTGACGTGGTTATCAATTGTGTTGCCAACCGCTGCTTTTCACCTGTCTATTGATTA
CAGGTGTTTGCCTAAAGTTCTTGTCGGTGACACTGGCGACGCGAGCGCCTGCTTTTACCC
CCTCAGGACAGCCCGGTGGGGGGGACTGAAATAACCCGCCCt
>NODE_365_length_743_cov_9.309556
GGCTCTTACTCCCACATTTTCTTCACTATAACTTTATCTTCCTGCTCCTCTCTCATCTTC
ATCCTTTATCATCTTAACATTCCTCTTCCAGGTATGGCATCTTCCTCGCGGCCTCTGCTC
AGCCTCCATCTTCCTCATCTTTCCCACACCTTTCCACCCCGCCCTCCCACCTCCACACTT
TCTCCCCCCCAAATCTCCCCCTGGCTTGTCATCCTCTTAACCCACAGCCTTGGAGCTCCT
ACCCCGGCCTCAGCTCTTCCCTCTCCCTGCCTCTCCTCCAGCCTGCCTTTCCCTCTACTC
TGCCTCCCTTAGCCCCAGCCTTCTGCTCAGTGTTCAAGGGGAGAGCCAGCTAGGAATGCT
GTGGCTCTAGACGTTTTGTCCAAGCCCTAGGTCTCTTTCACTGAGGCAAGATTAGTTCAT
ACAAAAACTCAACAATACACCACTGAAAGCCATTGTTGATATTCAACATTTTTCACATAG
CGGAGCAGAATAGACAATGCGGCAGCCGGGAAAGCCCGAAGCGGACTAGCAGGGTTGATG
GCTGATGGTATCTTAGCTGAGCGAGGCCTTAATCCCTTTTATACACACACACTCACACAA
GTATACACACTCTCAACAGCCTGGAGACAGCAAAATCAATACTGCTTGCTCTGTCTCTGT
GTGTGGATCAGTGGGTGGATGAGTGTGATACGGAGAAAAAAGAGAATAGTACTGTTTGTA
CCTACGTGTGTGTGTGCTGTCGGACTGTCTTGGCACATAAGCAGTCTTAGATCTTTGTAC
ATAAAGGATGTCTCAAGGTTCTCTGGCACAGAAACCGACTGAAGCAACATGACGACAAGT
TTAattcaaaccactgaaaagcaaggaagatttttttggggtgaaat
>NODE_366_length_477_cov_16.044025
ATAGGGGTTCAATAATGAATGCACTTCCCCTGCTTTTATTTGCTTTAAGCCCTCACAGTC
ACACACACATTGGCACCATGCGAGACACAAATTAGAGAGCGTTTTAAAGGAAATATTCAA
AGAGCAGCCTGCTGCCGGAATATCAGTTATTATTTTTGATGTTGCAATTTCTGACACTTT
GATGCAATCAGTGAGTAGCCCCGGCATTCAGCCCTCTCCAGGGAGAGAGCTGTCAGGAGT
GAGGAGCCGGTGGGTAGATAATTATGGGAGATCAAACCTCGCTAGTTAGTAGGCAGGAAC
GGGAGGCAAATGCCAAAAACCAGCCAATGTTTCGCAAACGCTTGTTCAAGGATATCCTAA
TTGCTATAAGTGGTTCCTTCAGGACTGGCACTTCAAACACTGCCTGCTGCATGATGTCAT
CTCCCTGGCTCCCCTTCACACTTACAACAGGCAAATTAAGGCAGAGGGCACAACAAAACA
TACCAGAGGATAGTGTCCTTCCTCTGTCATGACATGTGAACCACATAAGTAGCAAATGGG
TGCACATCCTGCATGTGTATGTATGTATATGCAAACACAAAGAGACAAGCGTCCAGATTT
AGTCAAGTAGACAAAATACTc
>NODE_367_length_941_cov_13.454835
GAGACCACAAAAGGCACATCATCCAGAGCTGTGAAAAAAGTAAGAAAAAGCAAAGTTGAA
GTTTGACTTTATACAAACATATACTACTCCCTATTCTTGATCCTGAGTCTTTCCACAAGA
CTAAATGTGGGATTATAAAACAGCAAAGCTATCAACATCCCCAGCCACCCCAGCACCTCC
CCTCCTTCCGTCTACGGAGAGAAGATGAAAGGCTTTTTTATTCTCTGCTGTATTTGAGCA
CCTCCACTCTCTCCTCCAACCCAGCCCTTTCCCAGCCCTCTTCCAGTTTAATTACTCTTG
ATTATTCCCGATTCCGTCTTGTCTGAGAGATGTTCACCTCCGAAACAAAGACACACTCAC
ACAAGGCACAGAAAAGCGGAAAGAAGAGAGACAAAACATTCACCAGATATCAAATTTGCA
TGAAAATAAGCCACACTGTTCAGCCGGCAAAAAGTGGATTGAAATGAGGACTTGCCAAGA
GCGTGGTGGTATAATTAGCATTTGACCAAACAAACGAGCTTCAACAGAGCTATAATTAAG
CAGGCCTGTAATTAAGTGTATGCCCTTTATCATAATGATCGTGGTTAAAATGGTGTGATG
GCTGCCAGTTGATTATTAATGGTGTAACCCCGTCCTGCATGCATCCTGCACTGGAATCAA
GGTGTCACGACTGTCAGGCTAGAGAGCAGCCCTTTGTTTATAAAATACATTAGGGCCCAA
ATTAACACAGGGTGACAAGAGACACAAAGCCTCTCGTTTCCAGACTGAAGGGAAAACTGC
AGCTGCTCGGCTTCATTTTAAAACTCCCAAATCTGGAGGCACAAACTTGCTGCAGTTGGC
TTCGACAGGAGCCCCAAATATCAAGAGGCCAGGCTTCCAACTGGTGTTCTTTTACCCGCA
AGTCCATCAGGCCGCTGGCACAGGAAAAGGAACTCATAAATGTAAGCCGAAGCTTTTCAT
GAGTCATCGTTTGGGAGCTGACACTCCTTTTGGCCTTTCCTGTTCACAGCAATATTTAAA
AGTATGAAATTCTAAAATATCCCTCACTTTGACACGTGTGTGACTTGCTTTCCtttctcg
gttat
>NODE_368_length_767_cov_11.970013
ATTAGGACTGCACAATGTTTGCATGACCTTAATATTAACACTACATGTAATATATCTGAG
GAAATTTTAAGCAAATACCAAAAAAACTGAGTTATTATTAAATATAATTATAATTGTCTG
CGTGTTTTTTTGCTCTAGGGAGATCAATCCCAGGAAGTTTAACTTCAGTGTGATGTCCCA
CAGCATCACCTGTCATAAGTACAAGAGAGAGATGGCATGCCTTTGTGAAAAAGAATGCTG
CTTCTGTCTTTTTTTGCATCTTGAGAATGAGCTAATTGTCACCGAGTTGGCAGCTGAATA
GAGGCAGTGAGTTTAATCTGACCACAATGACATGTTTGATTGGTCCGAGCCAGGCTGGGT
ACAGAGGGTGGGGGGTGGCCCTCTCTTGTGGCAGCGGAGAACAAACATAAATCTTCTTCA
ACAATCTATTTTCCATCATACTTATTCACAGGGGACATCTCAAAGTGGTCTTTACCCTTT
CTGTCAATGGCTGCCCTCATCCATCAATTTCATAGAGAATTATACCCCAGATCAATGTAG
TTCACGACCGCTGAGCATTTGTCGAGGGGTGGTGTAGGTGGTTGGGGCGGGTGGGAGGCG
GAGTGCTGGCTGTATGCGTCGCTGCTTGTTCTCAGAGGTCTAATGGCTACTTCTTGTTGG
TCACCCTCTCATGCCCAAATAATTCACACCATGTAGTGCAAACAAAACAGTGCTTTTCCT
CATCATTAAGCCTCCTTTTTTTCCTCACAACAGAGAATAAGAAGCACTGCAAAGCAACCG
AGCAAGCAGAGTGATTCACAAATAAGTGGAAATGACTGAATGAATGAATGGAGCCATTCT
TGAAAAAAAAAAAAAAGGTTTTCATTTTGCTCTCAAGAATTTATGCAGGAATTTATTTTT
AATTAGAataa
>NODE_369_length_565_cov_15.761062
TCTTTTCTTTTCTTTCTCTCTCTCTCTCTCTCTCAGCTCGAGGAGATTCGAGTTCCTCCG
TTCATCCGATCCCCGCGTCTCTCCCTCTTTCTCCACCTTTCATTCCCTCACTTCCCCTTC
GTTCCATCTACCCAAATTAAGAAATTAATGAGGGATAGGTTCTTTACCAACTGCCCCCGC
AATGTTTACCACTGATGAAATTATAATGCAGGCCCTGCTGTATTATTTATAAGCCAATTA
GGGGAAGTGTTACTTGATTTGATGGGGAGCCGACACACAGAGTACATTTAACTAATGGAG
ACCAAGAGAGTAAAGGGAAGGAGGGGAGGGAGGACAGCTGAGGCGGACTATTCCGTACGA
TGCTCTAGGATTACGTGGCTAATTGCCCTGCTTTATCTGTCTGTCACGGATAGCCATGCA
TATTTTAGCGTTCCCAAAGACTTTGATTGTTTGCACTCGTGTTGGGGCTGTAACAAGTAG
AGCAGAGGCCAGAGTGGAGTGTAGTTAAAAACTGGCAGCAGGGGAGGCAAGGGGAGGGAG
GGAGGGAGGGGGTGGAGGACGCGAGGAGGAGGAGGAGGAGGAGGAAGAAGAGGAGGGCGG
TGGGTGTCGGGGTGCACACATGTTGTGACAGGTGGAGGAAGAGTTTTGACAAGGAGCAAA
AAGGGGGTGTCGAGGTGGGGAAATGTAAAAAAATAAATAAAAATAATTt
>NODE_370_length_684_cov_14.377193
CAAAGGTTGTCAAACACAATTTAGAATGAATAAATCATATTTGCCTGTATACCAGCGGAC
ACTTTTACAGTGGGCACTCTAATTTAGTATTTTGGGCTGTTCTTGTTTCTTGTTGTCCTG
TGGCGGGCAGAAAGGCTGTGACTCAGCTGTTTGCATGCAACATTTGAGAATAATGGATGT
GAAGGCACACCAAACACGGACCTTTAAAAATGCATGAGCGCCCCCCAAAAACCTCCCTCT
CCCTCCACAGAATAGAGCTATCACTGGTGCCTGTTATCTCCCCGAACCCCCAGGTAGAAA
ATGGTAATGATACCACTTAACATCGCTGCACATATGGAGGGAAAATGGAAATGCCAACAG
CACCTCAACTATAAAGCAAATCAAATTGAAATATTAATCCGCTGATTAATATAACATTAT
GAGAGCCCATTCTCTTTGTTGTTAAACAACAAAGGGTTGCAAAATAAGCAACTGCCTAAG
AGGTAAGGGGTTTAAAAGAGTCCCACAGAGGTGCTGAAGCCCCTCTCAAACATCATTACT
CTGCATAATGTATTCCCTTCCACAGTGCTGAGATTTGATATTGATGTTTACTCATTTATT
TTTTAATTAACGTTCGTTGTTAATGAATTCTTTGATGAGAGGCATTTTGTAAATCATTAT
CCTTGGAAGAGGAAAAAAGGGATGCATCGCTCTTGCCCCTTATACTCGTGACAGAAGAAA
AAATGCGAGGTGTAAGGGGAAAAAGTTGCAGCAGAGAAGTAGGGTCATTGTTTAAAGTTT
GTTTTTTGATGCGTTGATTTTTTCCTCCCCCCTCGCCTCCCGTGTTGc
>NODE_371_length_946_cov_18.275898
GAGGAGTATGTTTGCAAGATTTTTTTTCCTCTCAGCTTAGCCCCTCTTCTTTGCCTTTCT
GCTGCATTCCCTTGTCTTCACTCTACAGCCTCTAACAGAAGAGGGCTTCAAGGAGAGGCT
GGTCGAAGTCAGACAGGGATGGGTCTGAAAGAGGCATATTGTGAGGTCACATTCTTCCCA
AATGCAGACAGGAGCCAAGTCAGTAGCTAGCGGAATTACCCCCATGAATCATGCCCATTG
TGATGCCTACCCAGGATGAGAACATGGAAAGGAATTAGGTATGGCAGAGCCTTATCAGCT
TCACATTCGGAACTGGTTGGCCGCTTGGTGCAAAGCAACCTGGACAGTCTTTCCCATCCT
TGCTCATGTAGAGTGTCCGTGAATGTGGAATTCCTCCACTGCCATGTGTTGTTACTTAAG
GGTGTGCTGCAGCCAAGTTACTGCGCACTTTTCCATCCACGCCCGTCCTCCTGTCTGTGC
ACTTCCTTCCCTCCCATTTACCCAGAGATCTTTGTGGTAGGTCCTGGAGTTCAGGCAATA
TTAGGTTGCACCTCTTAAAACATGTCAGGCTTTGTGGTGAAAATTAAAGAATGGAAAAAT
GATGAAATGTAACATTTTGCTTAAAGCTTTTTTCACTTTCGAGCTATTAGAAAAGGGGAG
AAAAGATGAGAGTGATGGAAACACATTTGACAAGTTTTATCATACTGGGTTTATTTTTTA
TATACAGCCCCACGCTATTTGCTCTCCAACTGTTCGCTGCATAGTTAAGGCAAAGTGGTG
TGCCTTGGGTGGCATCTTGGGATTTGAAATCACTACTAAAGTGAAGAAGACCTGAGGAAT
AAAATATGTTTACAGAACCATCTTGGGGGATTGACTATATCATTATTTCACCTCAACTTT
CCATCTAGGTTCATTCACAAGATGCTGTGAGCAGATAATCCCCCATGCGTGTGCTCTTTG
TGTCCTGGGCACAGATTCCTACATGATATGACAAATGAAGTGAATTTCATGGCGAACAaa
gaaatgtgtttgtcaagaaaaagagcaaaactctctaatagaaaacactcctcagcagaa
gtgtgtattg
>NODE_372_length_628_cov_14.144904
AACTTGAGTTTAAACAAAAAAAGTTACACCATATTTGCTCAGACTAACTATGATGAAAGG
CAATGAAGACAAGGGATCCTCATGTAGGTATCAATATAAATATTACTGGAAGGTCAATTA
ATATGTAAATTAACTCCTCCATTTAATTAGCTATTTAACTATTTTCCAAGGCATGGACAT
ATTAAATCATGCTTAAAGACCCCTCTAACTAGCCTCCTGACAATAGTGCCAGGGAGTCGT
GGGCTCATAAACTACCGGCTTGACCTATAAAGAGCCCCGAGTCTGCTAATTCCATCTCAG
CCTAATTTTATGACTTGCATAAAATAACCATAGTGCAGCTTTGTAGCTGTAAAGAGGATA
TGGGTAATAAAACGGAGCCGGGGAAAGCATCAGAAATCTCCTCTTCACTAGTGTCCTCAT
TTATTATTCTATTATTCTTTGCAGGGTACCGGGCTCATGTGAAAGACAAATGACCTTATT
ATATTAAATAATTTGTGAGGATATTAACCGTTAATCACACATAAACAGCATTTAAAAGGT
ATTGATTTTCCAGCGCTCTCAACAGCTTGTTAAATTTACGTCCAATAACATGATAATAGA
TAATCAGGTGAATGATACTCATTTGTAGGGGACAAAGGAAAGGTAATGGGCATCACTGAC
CCTGACTCCACCATATTTCTTTATCCTGTTCGTTCACGACCTTCCGACAGGTATTTGACC
TTGAGTAcgtctcagtacaggtctgcagtgactgacagccatgtgttagata
>NODE_373_length_514_cov_8.614786
CTGTTGAAGTGATCTACCCCTTATCATAGTGATTACATCACCCCAGGGAATACCAATGCC
GTGGTAAAATGTGTGAATCCATTTTTTTCCTTTAAATTACATACCACAGGAGTTTGCTGG
TAGAACATTTTGGATCATGGTCACTTTGTTCTATTCCCAGGGGAGATGTAATCATTATGA
ATTTCAGTAACTGATTGCACCGGTGGCTTTGTGTGTGTTTGGAATAGTTGAGACAAAACC
TCAGACCATGGGGATTTACTTTACATCCAGACTGTAACCGCTGCTTTCTGTCTCCCCCTC
TCACCTCCACCCCCAGTACGCTCTGGAGCGTTTAAAGGTCATGTGTGAAGAGGCCTTGTG
CAACAGCCTTTCAGTGGAGAATGTGGCCGACACCCTCATCCTGGCTGACTTGCACAGTGC
CGAGCAGCTCAAAGCACAAGCCATAGATTTTATCAACAGGCAAGTATCGCAAAAAGCAAA
AAAAAAACTCCAGTGATAAATTCCTGCTGCCATTTCTGTTTACCAGCCCTGAATGCTTAC
CTTTTTATCTCCTTGCCATAGGTGCAGTGTCCTGAGACAGCTGGGCTGTAAAGATGGAAA
GAACTGGAATAGCAAGTATGTAATTAGCTGATATATGTGACACAAGATTAATAACACA
>NODE_374_length_433_cov_3.348730
TGAAACATTGTGTAAGGTGTTTTCTAGCCAAGATCACATATGTTGTTGCCCCCCCCAACA
CTTGAATGACACCTGTCTGCCGTTGCTCACATACGCATGTTTAGCATCGAAAGCGCACAC
TCCGCCGCATGAGCAGGGCGCGAAAGTAAACACAAAGCGATTATTTCACACTCCTCTCCG
CAGTTTAATTATCACATGCTGCTGTAAAAGCATAAACAAGGCGAGCTCATTAACAGTGAA
TGCATCATGGTGACAGATCTTAGCTAGCTGCCAAACAGGGAGGGAGAGAGTGGAACAACT
TTAGACAATGTTAAATTACACTAATGAACTTGCTCTGCCTAATATTAGCGACTTCACCAA
ACATAGGGGGGGAAGAGGTGGCGCAGCGGCGGCGGGGAAGGGAAAGGAAAGAGGACGGTC
ATTTGTCATGTGGAGTTATCGCAGTGGGGTGAGGAGGGGGGAGAAAAGAAAAGGAGAAGA
gaggggaggaaaacataaaaacataaaaataaagtgaaataaaaaatgaatccaagcaca
aaaatgtattatttcttttttaagccgtcatcggctg
>NODE_375_length_815_cov_9.446626
GACAGCTTTTTAACGCTTCGGCACAATGAAACGAGCGTCAGTGGGCGTATCTGTTGTTCA
GTAAATAACACCGCAGCTGTCGGCGGCCCTCAAACGCATCACCCACGTTGCCGATGCCAC
GTTGGGATTAGCTGTGTTGAATGACGCCTTGTCACCGAGCAAAAGGGGGAAGCCGTGCCA
AGCAGCCAAACAGTTTACAGGACCCTCCGCCCCAAGTGGAACAAATAGAATGTAATTAAG
GCGAGATGAGAGCATGGAGGAGGTGTAGTTAGACATGGATGCACACACGCTAACATTCGC
AAACACGTTCGCTCTTTCCTGCCAATGCAAATGCTTCTTTGTTAGTTGTCGTTTAATACC
CAGAGAGAGCAAAATACCTTCCTTTTTTTTTGCATATTATGGAATTTGTCATGTTCAGTT
GGAGCTGTCATAGCTAGAACAGTGTGCGCTAATGTGTGTAATCTGCTTTGCAACACATCA
ATTATGATGGATATTGCTCCACCGCCATGCTTCCAGGGTTTTTATACAAGCCTGCAGGGG
AATCCGTCTTTTCTTGTTAGGCAACCTGTTTAGTAAATAATGATCCACTTTGAGCCCGGC
TGATGCCGTATAATGTGATGTGCGCGCCTGTGTGCACGCGAGTATGGCGCGCGGTGGTGG
CGCTTTGGTGCACAAGGATCAAGCCGACTAGATCAAAAAACACTTACGCGCAGGTTGGAA
TTCAATCATTCCTGTGCCGTGTGAAAACCCGACGTCACAGAGAAACCGAAGCTGCTTCTG
TGAGGAGCCCATATGTAGAAACTATAAGTATTATCAGTGTCTGGTAGGAGCATTTCCAGA
ACTGTCTACGCTAAAAGGAGACAGAAAAATAAACACTTAGATCCATGTCGAGCAAAATCT
GCATCTGATTCGGCCACTCTCTGTTTGCTCTCTAATtgactgtttttctacctttattt
>NODE_376_length_936_cov_12.310898
ACTCCACCTGAAATATGGAGTCAATAAAAGAAAACAACTGTTCCCACCTTACCTGAAATC
AACACGATGAAGCACTGTAGGAGAAGGATTATATTTTGTTGGTAGTCTGTTTTTACTGCC
ATCTTCTGTCTGTCCTCTGTTCCATCATTTAATCTCATTAGTTCTCTACTCCAACCCTGT
ATCCTTCTATCCATCTTACTAATATGTTTCCTTCTTCCCGCTTTCCCTGTTCCAGCGAAT
GTCAAACACAAACAACTATGTTTTTTGATTCCTCATTCCCATCCTTACCCTTCATTTTTA
TCTCACTACCTTTCAAACATCTCTCATCACATCTCCTTTTCCTTCTCTCCACCTATCTTC
CTGTCTCCTCTTCCCCCTCTTGCCTCTCCACCTCAGCATCAATAGAGGGCCCATCTGTTC
CCATACATCATGCACTTCATTTCAGTTTATTAGCTGGGATAAATCATAAATATTTCATTA
TACATCACGGGCGGCTGTCGCCTGCACACCGACAATTTATCACCGCTGCCCTCTCTGCCG
GCTTGCCATGGCGGCTATAAGCTTTCCAGTCTATTAAACAAGATTGATACAGTGTGTAAA
TTTAGATATTGGGAATTTCTTCACAGACCACTGCTCCGCACTGATAGGCCAGGGTAACAG
GGGAGGAGAGAGAAGATGGAGGGAGAGGGGGAGAGAACAGAAGGGGGAGTCGAGGCGCTT
GGCTGGGTGTTAACACCACTATCAGGGTAGTTACAGTTTCCCCTCTTCGCCTCCTCTTTT
GGATGAGGGGTAAAAGGGGGAAAAAAGTGCAGGAATAATTTGGTTACAGCTATATAGTTC
TCTCATCTTATGCAAATAGATATGGAGAAAAGAGCAGTTTACATGCATGTTGATAAGCTG
TCAGTGCGTCCTGTGTGTGTATGCATGAGCCGAAACAGATAAAAATACCATAAAATCCGT
CCATCTGGCTGCAAATGTTTGAGCGTAAAGGAAGGAAAGCACATTAATGAAGCAATCTTt
gacaaaagggctgaaaagaaacacttagacaacatagttgaactgagtttaatagactgg
>NODE_377_length_763_cov_12.695937
TCAGAACACCACTGAAAAGAAAGAGTATATGAGATTTAAACAAGCAGTACACCTAAAAGG
CCTTTTGAGGCCTAAATCGAAGCCTTTCAGCAAACATAGCTGTAACATTTGGATTTTCTC
AACTGTAGGCCTCTGTGTTTATTCTAACCTGAGAATGTAATTTTTTTCCAGGATGCCACT
ATGAGGCTGAATATTTCATCTATGTCCCAACAGATCGACAAAAAACTAAAATATAACTTC
TGCTCTACACCACTGCTATATGATATTGTGAAATAAAATATTGACTTCATAAACACAACA
GTAGTAAAAATAAACCTGTACCAGACTGTGTTATGCCTAGCTGCAAGCATCTATGCTTTA
AAAAAGTAAGGTTGAGTGTGCAAGAAATGTGAAATTCACAGAGAAAAAAAAAGTATTCCC
AGCATGTTGCAGAATACCAATATCCTTAAGCAGGCGGGGTTTTTGATGTATAGACTCCTG
CCAGTGAATTGTACAGATGAGACACTTAAGGCAAGACAATAGTGTTATAGATTGTGGCAA
GAGTTAAATCAATAGACCTTCTGAGGAGTAACAAGACACCCAGTAGCAAGTGCTACTGCT
TCACACACATAGGAGGGGCTGGGAAACAAATGAGGACTGGCAGACAGGGGCTAAGACCTC
AGTGTCACTGACTAGCCATTAGATGTTAGTGTGTATGCAGCTGTGTGTCTGCGTGTGTGC
ATCCTTGGTCTACTCTGAACATGTGTTATGGATGTGTGTAAGTGTATGTGTGAATGTGTT
TGTAAGGCATAAGCAAGAGCAGCTACCTGTGTTTTGGTTGTACTTTTATCTCTGCTTCTT
GGCCCTGTAATCTCCCACtgggcatcaaagcagagccccatcactagctctaccacaccc
ctatata
>NODE_381_length_686_cov_4.288630
GGGACGGCGGACGGCGAGAGTGATAGTGCATTTGGCCTCTCGCTGTGCCAAAGGATGACA
GAGCAAAATTAACCCCTCGGCGGTGGGGATAGGCTGGACAGAAATTGGTTTCACTTCTGT
CGCAGAGTGGGAATGATCTCACGGATGCATCTGCGGACTCGCGGTCGCCCTAAAAAATAA
ATAGCTCTGAGTGCGTAAAATAAAACCCGACACCGGCGCTGGATTATTTTATAACTTGGA
AAAGCAAAGTGCAGTTTTCATTTAAAAAGATGAGGACTTCAAACATGCACCAGAGCAAGA
TGGGAGCAAATTCACTTTTTTTTTTCAGTTCATCAAAGCCTCCACCGGCTAATCCCTTTC
TTATATAAATAGCTCTTTTGGTGGAGAGGGTAGCTGCCGCATAGAGCTCTAACCCTTCTG
TCCCTGAAGCTACAGCCAGGATAAGCTGTGTGTTGGATTGGCACATCGGGCTGCCTGGGG
CCTGCTGCTGTGCTGGCCGCCAGTACAGATGGAGGGCAGGGCTGGGCAATGCCAGCTTGT
CAGTCGGATTAAAACGACTCATTTATTCACTGAAGTATCGTGCAAAGCGACCGGGCCAAA
GCGGGGTGAGGCAAAAGGGGGAGAGGAGGGTCGAGCGGCGGCGAGATGGGGGCAGCCTGG
ATATGAGAAAGGGTCCTCTGCTCTCTGGCCCCTCAGTCCCCCCGCCCTCCTCATCCCACT
CTCCTGCCTTTTTTTTCGCCGGTTACTTAtctttctagggctgccagaagccattaccgc
agtgtacggaaggcggacggcagggtggcatctcctagtgcccgggtgac
>NODE_384_length_467_cov_16.496788
CTTTTATTCACCCCTCCACGTATTCGATTACACACCCCTACCTTTGCGGGTTTCAGGGAA
ATTACAACCCGAGACAAAGGTATTGATGCAATATTACATGTAGGTAGGAGTAATCACCAT
CACAGGACTGTCCTGGAAAAAAAAGAGAGAGAGAGAGCGAAATCTCATTTTATAAGAGGG
GTGCCCTCTCTCCCTGCCGGTCTCTCTCCCTGTGTATGGTATTCTCGCATGCTCTCTTAC
TCCTGGATTACAATCTCTTCATCCATTATTAATGAAGTTAAACTACTAGTGGCATGCTGA
ATGTGCTGCATGGGAGATTTGTAGCTAATCCAGCGCAAAACAGCCCCAGTCACATAATGA
AGGGAAAAAAAGAACAAATGTCAACAGTTTCACACTGGGACTGGATTAGACACCCCCACC
TCACCCTCCTCATTCACGCACGGCCTCGCTCCCCCCTTCCTTTCTCTCTTCCACAGCACA
CACACACACACACACACACACACACACGCAGGCCGGGACACGCACAGCAAACCTCAGATC
CAGCATGAAGAGGTATACACACACCTACCTCTCTccatcaccttttctgggatgtttccc
ccacatcggat
>NODE_385_length_742_cov_12.064690
GTGTAGACGAGGAGGTCGAGGTGAACAGAGGTGAAAACATTGATGCTTGTGTGTGTATTG
GTGTTTATTATGAAAATCACACATCGGTATAGTTGAAATGGGATTGCGCTGTTGACTGGT
GCTTTCATTATACCAACAAATCATGCAGTCAAATGAGAAAGTGACCAAAAATCGGAAAGG
TTTATCTGTCTCAGAATACTGAAAAAAATCTTCTTTCTGTGTCTGTCTCTAACATTATTC
TTCCTCTTCTTCCCCCATCAGGATGACAAAGAAGGTGGTTCATCCTCTTGAGACAAAGGA
CCTCACTCACACGCATGTGGACACACTCTCAAACACACACACACACCCATACACAAGAGC
ACCGAGGTCTGCTGTCATACACCTCTCATTAATTCCTACCTGTCAGCCGGCTCCCCCTAC
CGTATCGGCCCCCCGAAAGGTGACAGCTTTCCAATGACTGACAAAGGCTCTTTAGGTGAT
ACAGAAGATCCCTAGCAACCGCTGGCTTCTGTAAAGTGCCCCTCAAATGTCACTTTTGCT
GCTCCGAGACGTGCGCACTCACACACCCACACACAGTATTTTTAAAACAGAGGCCTGCTC
TCAAGTCTTCAACCATCTTTGACATCCAGAGGCTATGGATGTCACAGAGGCCTCAGCTCT
TAAAGCTTTTAACATCCGAGAGAGATGGCGTTGTTTGACAGCGCTATTGGTGGATGCTAT
TGTTGCGTGTCGTTTTTCCCCCCCAAGTGCATGGGATTTGCTTGTTTTTTCTGTTGTAAG
AGGCAGATAAGGAAGAGCGAGAAACAGAACCAAACTTTCCCTCTGTGTCCATTCAGCTGT
CATGAgttgagtggcaacggcgagcaatattggtgtcggctcgcac
>NODE_386_length_316_cov_1.553797
TCCTGTCTCTTGTTTGTACATCAGGTGATAAACTCTGCAGTGTAGAAGACTGTATTCCTG
GCACAGGAGTATATCTGCGACATGGCTACATATACTCCTCACTAGCAGGCTATGTGCTCA
GGAAAAACGAGGGAGAGGAGGTGAGGAGGCATGGTGGGTGAGGGTGGGGAGAGGTGGTAA
ACGCTTTCGAAGTAATGAGGCAGGAAGGAGTGCCTGAGCAAAAGTATTGTGCAATGTTTG
TGAACATGACTGAACCGAAATAGGTTTGTTCAGTCACTTTAGTGGAATCTACAAAGTGCT
GTAATTTGTGCGTCAAAACTGAACAGGTTTTGTGTGACCTTTGTGCACTTAATGTTTTTT
TTCTAGTTACCAGTGATCTCAGTTGTGAGAGAAACAGAAACGCAACTACTGCCAgatgta
ggagcaatagtcacctgcaaggtatggagtgcaatcacag
>NODE_387_length_680_cov_12.610294
TCTCCGTGTTTCCGTCCTGTAACACTGTAAGAGGGTAAAAAAATCAGGAATGTGCCCGCA
GTAAGGAAGTAATTTAGTCATTTTGCCTCTTAAATACTGTTATCAGCAGCCGAAATAACT
CTGGTCAGGCTGAAATGTGAAGGTGCTTTCGTCCTCTTTCTTCCTTATCAGTTTAGTATC
AGGGTGAAACATGGGAGTCCCTGGCTTTGACGTCACTTACACAACCTTTTCCCAGGCCGG
GCTGTTATTGCAGATTTTATACAGGGCTTTTTTTCCCTCCTTTTTCTTGGCGTCTTGTGG
AAGAGCGGATGGGAAACTCTGATGTCATCAACCTTGGCGCAGCGGGACGGAGGAGCATGC
AGACCCTCAGGGTGCCACGATTGGTGCCCATGTGTTTGTGCCCCGTAGATGGTGAAATAG
ATGGTGTGGTGCTGCCCGCCTGTGCTGCACCTGCGTCCCAGCATGCTGATTGATCAGTTT
GGTCATGTGGAATGTCACCATCTGCTCCCCAGTCCCACTCACCCCTTCTTGTGTGAATGC
CAATCACTGGCAGGAAGATAGTTATTTAAGCCATGTCAAATCAGGCGCAGGACGATGAGC
AGTATGCCAACAACACTTGAAATGTGTGTTGCAGGCGAACACGCATATCTCACAATAAAA
GGACAACCGCTCAAAGAGGTGTATGTTTTCTATGTGCATTTATCTCCTCTGCTCCTCACT
AACATACTCAGCAAAAACTGAATTTGATGCAGTGATGGTGCGACTGTGGGAACATATGTT
TTGGCTTGTTTGCATCTAAAAGTCTTTATTttattttgagcgcg
>NODE_388_length_496_cov_14.256048
AAAAAAAAAATAATCACAGTGCTTTGTGACAATTTGACTGAATGCAGCATGACGGCACAT
CCAAGCTGTACTCGTAAACTGCTGGTAACGTGCGTTTAGCAAAGCAATGCACCTGCAGAC
TGGGACACTAGTAAGACCTCGAGCACCGAGCATCACCAGGACTGGCTGAGCTGCAGGAAA
ACGTGCTCTGGATTTTTCTGAGCTGACTGAACTGTGGTTCACGTGATAAACTGGTTAACG
TGTTAGCGAGGAGCATGACAACATGCCATTAGGCTGTAGAAATGTGTTTACTGTATGTGC
AAATGTTCAAAGTTCAGAAAAAGGTGAAAGAATTTGTCACCCAGCCCTCTGTCTCCATCC
AGGCCGTCCCCCTGCCTGCTGTGACCGATTTTGTATACAGGAACAAAAAAAACTGCTTAT
TGGAACCTGTGAAGGATGGCACGTTCATGAATCCCCCATTGAGATCAAGTATAACTGTGT
AGTGTTAATTGTGTACTATTCACCTTGTACAGCTGTATTCCTACAAATATGGTTTACTGT
ATCATTGATACTGTAGTTTCAAAGACGTGAACAACTATTTTTATGAAATGCGACAGTACT
GATATATTACATTTTGCTAAAAAACAAAAAACTTGTTTAC
>NODE_389_length_145_cov_12.924138
TTCATTTTGGGTAAAAAACAATTATCAAAATTCATCAATTAATTATTTGTTTCAGCTCTT
GGCTCATTTTCAGTAAAAATCTCTAGAAAAGAATATTTTACACCATGTCAAGAGTTTATT
TGACAGTATTTCAGAATATCTTTCGGTAAACAAGTTTTTTGTTTTTTAGCAAAATGTAAT
ATATCAGTACTGTCGCATTTCATAAAAATAGTTGTTCACGTCTTTGAAACTACAGTATCA
ATGATACAGTAAACCATATTTGTAGGAATACAGCTGTACAAGGTGAATA
>NODE_390_length_743_cov_14.052490
TAGGATGGCACGATGGCACTTTATTACTGCAGCGCATCTCTGACAAATCCTGTAGTGTTT
ATTCACCGCGACACTAACTCATCCATGATAAAAGTCATTTTTTTACTACTAACCAATTTC
TAACCAACTAATGTACTAACATCCTAATTCTTCATCGTTGCTTTGGGTTTTTGTTTTCTG
TCCATCCTTATTAACAACCTTTTTTGTTCACTATTCTTTTGATTTCCTTTCTTCCCCTTT
TTCTGGAAAGCAATCAGGCATTGGACACGCTATGGTAAACAAACTACATTGTCTGGTAGA
TATCATTCTTATTGTCTTTTTTTTGGGTTTGCCGTGTGTCCCCTCCCTCTCTCTTCTTTT
ATTCGTTCTCTTTGAGTTCCATCCTAGACACTCTTATCAAAAAATGAGGAGATGGGTTTG
TATTACCAGGCAATTCTTTCTTCGCTTCTTCTCAATTTCCTCCCTGACCTGCCAACAACC
TCCTTCTTTACCCCACAATACCCCATCCTGTTTTTTTTCACTTTGGCTTTTACTTTTTTC
TCTTTGTTTTCTCCACATTACTGCAGATTTCCAACAAGTAAAATAATTGACTTCTTTGCC
TTTGTCAGGGCAACTTACTTTTTATTTTATTTTTTTCACACAAAAAGTCCCCATTTTTTG
TGAGGACTGTCGTCCAGAACTGACAGAAGCTTACCACAATCCCAAAGATGGTGACCTCGA
CACCGAGCCCTAAACGAGAAAAAATGGCAACCCTTAACCTTCATTGCGGGAGCTCTGACA
GTTGTTTCCAACTCACTATGGTgcatggcatgcccacacctcattgacctatcacctccc
aaactcatataacctcaaaccctgtcacccagaataaccactaacac
>NODE_391_length_670_cov_25.880596
GCTCCCTTCATTTACATTTGGCAGTTGTTAATCATTCAGACGGTATATTTGTGTGCCTAA
ATAACTAAACAAATTGCCCCGGCAAGATGAATTTCAACCATAATTTGTTACTGTCATTTA
AAGAGGGCACTCCACACTTAATGTTGGTTAAAACAAGCAATTTCAAACAGAGTGCTGGAA
GAAAGTGAGAACTGTATTTTTTTTTCTTTTTACGACCACCATTTAACGTGCAACAATTCA
CCTCCAAACTTGTTTCCCGATTAATGATCATCAAGAAGCACTTAGTTGTGTTTCCTTCAG
ATGGGAACGTGAGGTAAGACTTTGCGGGCAACACAGTTAATCACACAAAAATCTAACAAA
AATCAAAAATGAAATATTTATTACAGCATTTGTGACTGAACACCTTTTAAACATTACGTC
ACAGTCCTCATACAAGTATTTAATGTATTTTTGACAAAGCTTAAGGGAGACGGCATCTTA
TCATCTAGTGAGGAACACGTGCTGAAAAAGGAAGGAATTCATGGACATACAATATCAATG
CCACAGCAGATCTGAAACTAGCAAAAACATTCTTTTTCAATTGAGGTAAACACATAGAAT
ATCTAACATGAAACAATTAATAGACTGAACTCTGTACGAAGTTTGTTACAATATTCTCTC
AGCTTTTTTCCCCCCCCAAAAGCATTGAGTTCATAATTTAAGTTTTTTTTTTTCCTTTTT
TTTCTTTTTTTTCGTTTTAGGTTTTTTGGTGCATCAACCGTCAAATGCTTCTCCAGTGCC
ACAGAATCAACGTTTGTGTCAGTATTGTCCGTAt
>NODE_392_length_145_cov_50.751724
ACCTGATACAATGATCCTCTCACTCTTGATATGATATTTTATTCCTCTGCAATTATGCAG
CCCCCACTGCACCACATGTGTTTATTGCCTCAAGCACACATGTCAAATTAAAGAGCAGCT
TATGCACCTGATATTTAATTATTGCCTGCTGCACCACCATGCACAATGGGAAAATGTCAA
AGCCAGCAATCTACAGTACTTCAAGCAGCAATCGGTACGCTGAGATCACCGACTACTCGT
GCACATACACCGACACAGAGATAAGAATTTGAATATTGAATATGAATGG
>NODE_393_length_438_cov_5.835617
CTTATATAGATAAATTAAGTGCTCCAGCACATTTCAGCTACTCCAGCACAAATACATCAA
GAACTCCTGGATGTTTGATCATTTTAAGAAGACTCCTTGAAAAAAAGTCTACGGGATTTA
ATTTCCCTGATATGGAAAGTTATATTCTTGTTGATTTATGAGCCTGCCACTAATGCTTGT
TGAAAAAATATTCTGAACTCAGACTGAAACTCAGTGGAAAAGGTAGCAGTTGTATGAAAA
CAATAAATATCAACATTACTAAATCCCATGATAATGATTCATAAATTTTTACAATATAGC
TCAAAATGTTTTGTTATTTTTTTCATATTGTAAGCAAACATTAGCTTTGAGCTTTTGGCA
AGCAATACCAAATTCCCATCACAGTGACAAAGGGATGTATAAAGAGCCAAGTGAGCATAG
ACAAGCTGGAAGATGTTCCCATTCATATTCAATATTCAAATTCTTATCTCTGTGTCGGTG
TATGTGCACGAGTAGTCGGTGATCTCAGCGTACCGATTGCTGCTTGAAGTACTGTAGATT
GCTGGCTTTGACATTTTCCCATTGTGCATGGTGGTGCAGCAG
>NODE_394_length_498_cov_11.660643
TTCTGCATTGGAAGGACACACAGAAGTGTCTCGTCATGACATGACCATGTGCTAAAGACC
TTAAGATACTAGATTGCTAATCTTCCTGTCAGTCTGCAGGAGACGTGATATGCATCTGCA
TGGTAATGATTATTTTTAAATTGATTCCACAAATTCTTTGGAGAACTCAATTCATTTGTC
TTTTTAATAATACAAAATTTAATAATGAATCCAATTTGCTTCTCCTCAGTGGCCCCCTGG
ATTATCCTAGGATGCAGAATACCATCCTGGCATCTAAATGTCTTCAATACAAGATTAACA
ATTGACAAAGGGTTGCGGGTTGCAGGGTGATTATTGGCTGCAGGCGGAGATTAAAGCAAA
GCAGCAGCACAGCTGACAGTTTGGTTATCTCTTTTGGACTAAATGAAAATCATGGCCTGA
ATCCATCAAAGGAGATTAGGAAAATGTGAGCCCATTACTGATGTCCTCTCACAGGTTGGT
GTGTCTGTATATGTCTGTTTTTTTTTTTTTCCCCCAGTCTTCGATTGGAAGCCAAATCTG
TTGATTCCCCTCTGCCGCTCAGTGAAGTAGACATCCCCCTTCCACTGATGTCAGCAACCT
CATTTGTGTATGCACTTGAGAGCTGTTGCTTTAATTTTCTTc
>NODE_395_length_809_cov_12.070457
GAGAGTTAAGGTCTTGCTTTGATTATATACATTGTGGAATTGTCAAGGCAACCAATCTGT
CTGTTTAAATCTGTCACTCATCACAGGCAATAAAGATAACGCCATGTACCGCCATATCAA
CACATGCTATACCAGAAAAAACAACACCAAAACCTCTCTTGTATCCGCACCAGACACAAT
CATAAAGCAAGAAGGTACCTTTAATTACTGACAGCACACAACTTACAGGCATGAAGACAC
TTTTTATTACACCAAAAGCTAAATAAAACATAGCACCAACTTGTCAAGCTAATATATCGC
TCTACGCTCAAGTCAGAGCATATTTATCTTAAAACTTTAAAGAACAGCTGCATTTCATCA
AACGGGAGCTTGGCCTTAAAACAGCGCTCTTACCACTCCTTTACCACTCCTTTACCACTC
ACAAATCTAAGAGAAGACAGCATATCTTTGATGCCAGACAACCCAAACGGCAAACATAAT
ACTGTCTGCAAAGTGTGAATATTTGTATCTTTTTTTTCCCTTCCTCTACTCTTTTTTTCC
TGCCATGCCCTGCTGTCTGCCTGTGTTGTTTTGAAGCGGTGAATAGATTTAAAAGATGCA
GGATGACAAGACAAAGAGCTGGGGAATAGCCCCTGGGCACTTGTGCTTTAAGTCATGCCA
TTTCCTTGCATGGCAGGCAGCCCTAAATAAGTTACTTATAAGCATTTATTGATGCACAAG
TGTGGCATCTGTTCCTAGGCTGCGGTTCTGGATGTAATTAGCTCAGAACCTTACGCACTT
CAATCAAGCGACACATTTAGAGATACAATCCCCCCCCCCCCAACACATACACACACACAC
ACACCCTCCCCTTCAACGTTGCTTCCTCATTCCCGTTTTCAATCTCTCTCGCTTGGGTGT
TTTACTCATTCACACTGCGTGGAATCCTCCATGCACAGTAATTACTCCACGAt
>NODE_396_length_529_cov_18.491493
AATGGTATGGCTTACTCGCTCGCAAGGTTACAACAAAGAATAAATCAAACTTCATTAAAA
GTCTCAGTAACTCAACGCATGAGCACACAAAATCATCACAGAACCAACCAGATTATATTC
CAAACTAACTCCATGCATCTCATAAGGAGGTTGTTTTCCTTTTTCATATTTCATAAATAT
GAACCAGGGTGGTTTTTGTCTGTGCCTGTCCATTTATTACCATAAAAATCAGCTGACTGA
AGTATCTCACTATCTGTGGAGGCAATTAACTGTTTTGAGAGAATGCGTAATACGGGACTT
TGTAATGGTATCATTTGGAGTCAAGGCACAGATGCGCCGTGCGGAGCCATACTGTAATTA
GAGAGAAACGCTGTACAGGTTTTCCACTAATTAGCAAATTATGCTGAAAATAGCATCAAG
CTAATTAACAGTTATTATGGCATTTTTGAAAGTATGACTTTAATTAGCAAAGTCCTGACG
CAGGCAATTTGAAACTCGTCTCTGAGAAGATGAGGAAGAAAAGAAGGGGAAAAAAAACAT
GGGGCATGATCAAGAAGATACCCAGATTATTATGATGCTGTCAAAAACTAAAGGAAGGGG
AGAAAAAAACAGGAGGGGAAAAGAGAGACTGAGTGAGTGAGCGAGTGAGTGAGTGAGTGA
GTGAGGGAGGGAg
>NODE_397_length_296_cov_1.385135
GTCACATCTTGGTTGTTATACATATTTTGTGGTCGGTTTTCATCACATTTTCATTGTTTT
ATGTGTTTTCAAGTTGTGTTTTGTCACATTTTTGTCTTTTTACATTTATCTCAGTTTGTT
TTGTTTCTCAGTTTGTTCATCTTAGATCTTTGTGTGTCTGAAGCCCTGAAGATGAGTTAC
TGTGACTCTGATGAAGAATCTTCTGCAGCCAGTTTAGCTCAGAGTGATCGCTCCAAAGAG
CATCCTATACGTTTCAGTTCGGAACACAAACCTTCAAAGTAAGATGATCAATATGGTGTC
ATGCTCCACTGGTTGATGGTGGTGATACAAACACATAAATAGTTCTGATAGTTATTTGAT
GTTGTTTTGGTGGTTAttctgcatcacattttgatcatttcacatctttttgtggttgtt
ttgtttcctgtttttgtcct
>NODE_398_length_794_cov_13.730478
GATGATGTTTTCTCAGCTCTTGCCTGTTCTGTTCTCCTGTAGATTATTTGACATTCATCC
CTTCTGGGATTGAACATCTTTGCTTGATTCCTTTCACATCCTCTTCACTGTAAATACGAT
CAATTATTTGACAACAACCCTAACACCATAAGTAAATAGTGTCCTACAACCACGCCCATT
CCACATTACTGGAATGAGGTAAAAGTCGCTGAATTTTGCAGAACAAAATTTAACAGCATC
AGAATTTCAGTACTGCACACTGATCCTGAAACTTGACATATTCGGTGTGTCAACCAGTGG
AGGAGAGGATATACGGAAAGGAAACAAATTAAGATGACTAAAATGCAGCCATGCATTGTC
TAGTTTTACCTGACAGTAAGAAAAAAAAGAGGAGGAGGACAGGTGTTTTCTAAGTGTGTT
GCTTTTTAATTACAGAAATAATGGACGATTCCCATTTCAACTCATCATACTTTTGGTCTC
CCGTCCCCACTGTACAAGGACAGGTAGAGACAACCTTATTGTTGGAATTGTCTTGAAATA
CACATGGTATAGTGGTATGTGCTATGGCAAAAGATACCCAAAAGCGATTCTCACTTTGAC
TGTTTGTCGAAATATTTTAAAGAATACATAATACAAGACAGTGATTTGACCCTGAAAATG
TTGTTAATAACACCACCAAATAATGTTCTCTTAGTTGGTGAAGTTGACTTGACCTCATAC
AGAAGTTATTTGAGTAGGATTTGATGGGTTCATATGATCACTCCTGTCCCTCTCCTCTCT
CATCTTTTCAAACCTCTTTGTTCCTTTTTTTCATTTACTTTTTGCATCTCACCATGCCTT
CGTTCTCTGTTCTCTCCCATTGTCTTCTTCTTTTCCTTTCGCCTCTCCCTACACTAATCT
AACCCATCATCAACATATACACACCGTTCTtcccatac
>NODE_400_length_366_cov_3.557377
TGTGACAAACTTGCCCTCGGCAGCAGCAGAGGAAAGAATCTGGGTTTGGAAACGTTTCTA
AGTGCTGAATTGGAGGAATTCAGAGGTCACAACACTTATAATTCCCTCATCGAGCCCATT
TGCACAGCAATGTTGGAATGCCAAATATTCCATTCAACGCGAAATGAGCTGGGTCATCCT
GGAAACATTAGAGCCCCGAGTGGCATATAAAAAGAGTGAAGTATGAACATCTGAATGAGC
GCAAGACTTCATCTTCGCCTCCATACAAGCCAATGCCGAGCCCCCTCCTCCTCGTCCTCC
TCTCTGCCCGCTCATTATCCCTGTCACACGGGACCAGGGCCCACTTGGCACAGCCTTGTG
GACTTAATTGAATTAGACATACCCGCTTGTTTAGGCATTGTGTGGTGGCATGAGAATCTC
CCCGCCATCTCCATGAAGGCAGAAGAAAAGCGAGGGATCAGCAGCACTTGTCGGTAGATC
TGAGGGTTGGGGATTCTCAGGGATGGAAGg
>NODE_401_length_525_cov_11.615238
GGAAGGAGGGCAAAAAGAAAGAAAAATATGTTGGGAGTTGACATGGAAGGGACTAGACCC
ATGCTGGGTGTGTTTCAGACATGAAGTATGGTGATATGACTACACTCAGCTGAGATTGGA
CAGGCTAATCAGGCCGTGATTTGACTTGCCTGTCCAATCGCATGCCTCTTTTGGTGCAGT
GAGGTCATGTCATTTTACTCCTTTTGAACACACATCACACCAGACTCACAGATCACACCG
TTTCAGTACAGTAGTGCGCTATAGGAAACTGCTGTATTATGAGTTTTTAAGAGGTCAGAT
ATGTTCTTTGTGTGCTGACCTCTCCCTCTCGGTCTCACAGAGCGAAGTGCGTGCCGTGTG
GACCAGATCTCAGGGGCGTACGGCTGGTGGGGGGAGCGTACCCTTTTCCTAACCTCCCTC
CACTCCTGTCGCACCGAGAACTATGTCCCGGGACTGCACCTGCTCACCTTCCAGCACCCC
CGCAACGACTCCCAGCCTGACAAGGTACGGAGTCCAAATCTTAAGTAAAAACTGTACTAG
TTGTGATTGTAACAGCTTCCCTTTCCTCCTTCCTTCCTCCAATATTGCTTTGACTCCACT
GCAGTTCTCCAACTTGACTATTATGATTGTATCATTTATTGTTCATTCCTCCTTTGTGTT
CTTTGCTTt
>NODE_402_length_409_cov_20.256723
CGCATTCCCTGTGGAGCGAAAAAAAAAAAAAAGAACGAACGAAAGAAAGAAAGGCAAAGA
AAGGGAGGGAATGAATGCATTTTCTTCTTATCTATCTGTCTTTCACTCTCTTTCCCCAGT
GAGAGAGACAGAAGGGAATAAATGGCTCCCCTCTCCTCTCCGCTCTCCTCGGTGTGGGCT
GACAGCGCAGCAGATGGTGGTTTAAGCAGTGAATTTATGAGCGCCACAATCTTAATGTTG
CAGAAAGAAAAGAAAAGGACTCGCATCAAACGCCACTGACAAATGCACTTGCTAATATTA
ATGCACTCCTCATTCATCCAATATGCTGCCTAATTGCTTTTCTGTACACAGTAATATGGC
ACCTGCTGCTCAAGTCCGGCGCTCGCGTCAGGAGAGGGGAGATCGAGGAGGGGGTGGGGG
GCGGACGTGGAAGTAGAGAGAGATGAGGAAGAAAGTGTCTCTCGCTCTCTCTTTCTGTCT
TTCTCGCTCCCTTTTTTCTGTGATGGATGCAAGGCTGTGGATCATGCGCCAGACCTGTCA
GTGTTCCTAATTA
>NODE_404_length_414_cov_14.601449
GAGAGAGAGAGGGGCTCCGTTTATTAGACAGCAAATAGCCGGCCAGTGGGTTTATGATGT
GGAAGGTCATTGTTGGTTAATAAGTGGCCACATGAGTGCAGGCAGGTGCTGTGTTAACAC
CTCCTCTTAACTCGCCTTTCCAGCAGAGGCCATTCATCAGCCCAGTGTTAATGAAGGCCA
TATAATTAATAGGTGGATAGCAGAGAAAGCCCCCTGAGTTAATCAATGCAGGCCTGTTTG
AAGAGCAGGGCTAAGATGAGACACCAGGGTTTCTAAAAGTGCAGGTTCTTGGCTGTGAGA
GTGGAAGCTTTTTAAGAGACATGCAGGTCACTGAGACAAAGAACAAGAGCTCTGATGGCC
TTCAGTTTCAAGGTTTGTTAAGACTTGTGACGTCACTGCAACTGCATGTTCATCCAAAAA
TAGGCTCACAGAAATAGCACGTCACTTAAGGCATGTTTTGCGTGTCATGTCAACACATTT
TATGGTTTTTGCATATAATTCAGTGGCattaaaatgacatggaaacgggttaaggtaagg
gttgaggtgagggggagg
>NODE_405_length_754_cov_19.648540
GTGGTGAAATTACAGCTTTCTTAAGACACACCCTACTGTATATGTTCCCAGCTCTTTCTG
CTTCAGAGTCAAAGCCAGTCGTTCTGTCTCAGCGCCCCTCCATCCCTCCATGTCCCCCCT
CCACCACTTACAGTCTATCACTGTATATTTTTATTGATGAGGCCTGACAGCGCCCCAATT
CCAATATAGCTTTCGACATTTGATACGTACACCCCACCCTTAAAAACAAAAAAAAGAAAG
GAAAAATGTACCTCTGCCTCCCTCTCTCAGTCCAGAGACTCCACTCCATAACAGCAGGCC
CTAATTTCTCTTTCCAGTCATGGAATATGATAATTTTCTTATTTGCAAGAAATATCAATT
GCTCAAGGCGGACACATAATCATTGGGGAGGAAAGGAGAAGCTACCTGTGTAATGTGCTT
AACAGGCTAACCCATTTAGCCGCAGGCGCTGTTTGAAAATGAGAAAGTGCTGATGGTCAA
AATCAATTTTCCCTGTGTCCAAATTACTCCCTGCCCGGCTTAGAATTTCACCTAAATGGC
CAAACCTTAAAACACTGATACTAATTCTATCATATTAGAGCCTGGTCATATAGTTGAAGT
TATTGCTAATGCTATTTTGCTGTATTTATTGATGTAGCTAGATGACTCGAAGGCCAAGGA
GCAAAGAGTTCTGTTACTGCCTCTGTGTTTGTGTGTAGATTCATATCAGTACAACTCAGT
GCATGAAATGCAATGCAGCCATCAGGCATTAACAGTCTTTTAGGATGCTTGCTGCTTGGG
GGTTCACAAATTTCATAATCAAGAAAAATAGCCTTTAACAGTCACATTTTCTGGATTATG
TAATGTTGAAAGCTTCATGGAGAGTAATCCTTTAGATGCCCCCAAACAAcaaataact
>NODE_406_length_1013_cov_10.928924
TAAAAATAAGAAAGGAGTGGCATCTGAAATGCCTACAGTAGAAAGGAGCACAATGATTCT
TTGCACGAGAGGAAGCAGTGGCATGCACTCGCATACAAAGGGGAACAAGTGGTCTTTACA
TGGAGTGCAGCTGCTTATTAAGACTCACTCCTTCGTGCATTATTCCTTTCATCCCCACTC
AACCACAAAGTGATTTTACTTTGCCACTCACAAAGACAGCAAAAGATTTCTAATGAACAA
ATCCTTAATAAATGTTGCAGATCAGTCGCTTCCCCGCGAGTTATAATACAATAAACAGAA
CATTCCATAAAAGTATCTAACTGAAAAACACTGTGTGGGAGAGAGCAAGGAAGAGAGAGA
CACAGAGAAAAAAAAGAATATGAAAGACCCCAATTCTCTCAAACTCCATAATAGTGAAAT
GAGCACATATAAATGTGTTAAGAGTATCTCTTTGCATCTTGTATAGACTGCATGTATTTA
ATCTGTAAAGCTTATTAAGGCCCTAGTCATTGCTATGCAAAGCAGCACCCAGTGCTTTTC
TCTCGCTTTTCAGCCGAGTGCAGTGTTTGGCCAATAGGACTGGCCCCCCGCCTCTCATTC
TGCATTCATAACATGCAACATTTGCACAATGTATCTCTCAAAGGCCCTGAATAGAAGGCC
TTAATACTCATGTAAACAACTGCAAACCAATTACTTAATGAATCGGGCCCACACATAATG
AGGAGCCTCACAAAGGGCTATAAATGCATTTTTTGCACCAAAGCCTCTGCTTTAAACTAC
AATCCCTCTGCTGTAGTCTAGGCTTAACTGGCAAATCATAATTATTGTCTAAGACAACAG
AGAGGAAGCCATTTTTGTATTTTGAGTCCAGCTCCATCCTCCTTTTGAAGTCACTCATCA
GCTCGCTGACAAAATAAAGCAAATAATTAACAAGTAGGATGGAGAGGGGGGGAGAAGAAA
ATACAGGAAGACAGAGAGGACGAGGGGCAAAGAGATGGAGAAAGGGCAAGAGAGCGAGAG
AGAGTGAGACGCAGAGAGAAGAGAAAGGAGAGAAACAGGGCAAGAGCATGCTGCAGTGTT
ATGCTTCTGCTTAAGTGCAGGGCTTCCAGACCACTTGTGGAAGCAATAAAGCGCAAGAAG
TGACTGTGGTAAGTGGa
>NODE_407_length_526_cov_19.161596
TCTCTCTCTCTCTCTCTCTCTCTCGCCGCTGTCTTTCAAAGGCTGATGTGGAGTGCACAT
AATTATGCATATAAACATAGTGGCTTAATTATCTCTCACAACATCAGTGACAATGTAATT
AACAAACATTGCAAGATCAATGAGAGAAACTGCGACCTTCAAAACATTTAACTCCTCACA
TTGAGGCATCGTGCGGATTTCCTATCAGTGCAAAACCCCAGAATACTTTTCCTAGATAAT
TTAGATGTCGCATTAGAGCCCTCGTAAGCCAGTCAATGGAAAAAAACCAATGAATAAAAA
CTATGAAAGCAATGACAGAGATGCTCATAGCGATGGATCAAACAGGCTTGACCATGACTT
CCATTTGCAATTCTGGGTTCACTGTAAAAGGTTATTGTTCATTTCAAGCTATTTCAAAGC
CCCCTCTATTTACTGCCTGTTAATTAACCAACCAAACAGCGAGGAAGTTTGAAGCGCGTA
GAGTTTTGTTTCGTTTTTTTTTTTATATGACAAATTGCTCCAAACTAATGCACATAATGT
CATTTATTTAAAGCAAGTGTTTATTAACAGACCAGTGTCCATTTGAACAGAAGACACTTC
AActaattcactgacgcaaagataaatgacgttttaaaatgaatcctactgttcaaaact
caactgcaac
>NODE_408_length_549_cov_12.092896
TGGGACACTTGTTAATGGAAGAGAGAAACTAGTGATTTTTAAATCATTGTGCTTTTTGAG
TAATTAAAAAAACCAAAACGTACAATTTTGTAATTTAAGAAAAGAAAACAACGCATATTT
CAGTTAATAAAAGAGCAAATAAATGTCAGAAAGATCACATTTGATCCTTATTATTTAATG
CCTTTTTTAAATTTCAGTTAATTCTAACCGGCTGTAAAATTGCTTGAAAGCATGTGCGGT
CTGCTCTACCCACTTTTCCCCCTCCTGTCGGCTGGAGTAGAGGAGACTAATTTAGAAGTT
GCAGATTTGAGCTGCCTGAATTGGCTAGACAGCTGTAATCGCACTCCCTCCTAGTCTTAA
TCTCTTTATCTGGCTAGCAGCTGCCATATGGCCCCCGTCAGCTGGATCAGATGTGGGTAA
GCCTCCCTCCCCGGCCGTCCCAGCCTCTCCCTCACCCTCTCCCTCCCCTGTCCCTCTGTG
TGTCTCTCCCTCAGACCCCTGCTTGAGCCGGCCGGCTGGGCCGGGCTGAGCAGAGCCGGG
CGGGCTGGGTGACGGGGCTGCTGCCCTCCTGAGCCTCCGCCGACGGCTCCCTCCCCACCG
CCGCCACTGCCGTCTTTATTTTTAGCCATCTTTAAGGATTAGGATTGATGCTGTGACGag
cagggcacttacagtgattgtattgtaaatctt
>NODE_409_length_849_cov_19.134275
TCAAAAGAAACAATTTTATAGAGACGCAATGACATCATTTACACGAATACGTTGTTTAAA
ATCCAAGAACGTCCCGTTGTATATTTGATTTGGCCTCGGGCACTTCAGCTGACCAATACA
TCACATGTCCCGGGCTACGACTATTTAATGTAGAATCTCCAAAACTCACAAATGCAGTGT
GACCAAATGTTCCAGAGATGTACCAGTATACTAAACAGGCTATATATCTCGCTCTGCTCT
CCAAACAGAAATAGATTTCACTGAATTGTTTGATAAATTTGGTCTAGGTTTTCCAGCCAT
CCTTATTGGAGCTTCTACTGTTTTTCTGGCTGTTGGTGGCCTAAGCCCTAATCACCCTCT
GTTCCCTCAGAGGCCATAAATTACTCCGATGAGATGGTGCTTTGTGTTCCTACTGCTGGG
GAGCGGGGCGAATTCACAGCGCCATATTTTGACAACCCGTACTTTAAATCATTGTTTTAT
GACAGATGGGAAAACTTCTGCACTTTCACCGGCCTGATTTATGTTCATTTGGGTCTGGAG
GACACTATAATTTGCAAGTAATGTGAAAACAGATGGATAGAGAGATACCAAAGGGTAAGA
CTGACCTATACATTCTCAGTGCAGCTTGCAAATGGCATCCATATGCCGCGAGAACTCTTC
CAGTTACATCTCCATTACCCTTTGTGTGTGTTCGTGTGTGTGCCTGCGCGTGTGCGTCTG
TGCATATGTTTGTATGTTTGGCTGATGCATGTTTGTTCTGTTGAGAAAAAAAAAAAAGCT
GAAGGAAAATGGGGAAGAAGCCTGTGAAAATTTAGTACTGAAGCAGATTTTTTTTGAAGG
GAGTTGGCTATTCTACCAAATCATCCAGAGCATTTATCAACAGCAGTGTCATAGTATAGT
ATGTTACATGTACACAGACTTGTTTTATTGCTCATCTAATGTGCAAGTGACAGCTTTTCA
TTTGGATGTGATTAACGTGtagtagtttaatca
>NODE_410_length_446_cov_26.103140
TTACCTCAAACTTCAGTACAAATGCAGAGAAAAACTCAGAAATTCTTGCTCAGCAACAGT
CCATTTGAGCACAGTTCAGTCAGGTTGCTCTCAGTAAACAAGGCATTTTCTAACTCGGCA
CCCAAGTCCATTATAAAGTCAGGGTGTCGTCAAGGAAGGAGGGGCGAGCCGAAATGAGGG
AGAGACACAAACGGAGCACCCAGATGCAGATTAGGCTGCAGAAGATGAGGGTGTAAAAGG
GATTTAATGGTAGGATGGATTAGAGAAATCCTTGTAACAATGTTAAATAATTATGGTTCC
AGCCGAGATCAAAGCGCCATTGATTGAACCCCTCAAGCCTTCAGCACACAGAGTCTTGGA
AAGCAAAGATTGGTAAACTAGTGCTCAGACCACTCCGGCTGCTCCAGTTAAATTGGATTG
GAAATATTAGGATATAGATGAATCCTTCAGGAGGCTTTCGCAAAGCTTTTGTCACCGGAA
ATGTAGCTTGGGAACGGTATGAAAGGTTTGATAGTGTACTGTCTCGACAGAATCATAAGA
CGAGGGTGTCGCAGCTGTCTCCACTGATACCTAAGCGTTTTAAGTAGACt
>NODE_411_length_1006_cov_19.204771
CTTTATGAACAGGTTTGTAGTTAGAGAAGCTTCTTTCCCCCAAGAGTTTATCGTCACTAA
GATTACGGTTAGTTTTCTAGCTGTAGGTTTTCTCTTAGGCTCAGCTGATGGGCGAATGTA
TTGATGCATTAGCCTGAGGTTTAAAACGGCGACATTTGACAAAGCATGCTCAGGTTTGCA
ATGAAATGGGCTGAGGCATTGAACGGGTTTTGCCAACTTGAAATTATTTGGTCAATTATC
TTCAGGTAGAAGGTGGTGTTTCAGGGCATTATATCAAAATAGGAAGGCTGTCGGCCATTT
CAATAGTTGTTGTCCTCAGTCTATTGCTTTTGGTGTTTTGGGAGAATTCCAACAAGGACA
GGCTAAGAAGTCTTTATCTCTTTTTTTTTTAAAAAGACTCAAGCTTGCTTTTTGTAGACC
TGTACCATATTGTGCTGCTGAGGTGCTGGGGGAAGGCTCAGGACTGGCAGTCTGAGCTCA
CTGTCACCGGCCGCCCTTCTTGTGTTTCTGCTCTAAACCCCCATTGTTCTCTCGGCTTCT
CTCCCCTTGGTGTGTGTCGTCTCTGGAATCTGATTTGTAGTGGGTGAGGTAACGTACGTG
GAACACTTAATGGACGCAGAAGGCAAATCGAGGGTAAGTGCAAATACATACAAATAAAAC
ATATGAATAAGCCTAGACAAACCTGTGTTTGTCAGCTGTGGTTTCTTTATTTACATTGTC
GGGAATTGTTCAGATTCAGAAACCTGGTGGAGTGTGTGAGATGGTGACATGCCGGAGGCG
TGTTTTACTTGGTGTCGTCTGTGGCACTGACTTGAGGCCATCCTGAAGGGTTGATGCTCT
TAAAACAGGACTTCAGCTTCCTTCGTAGTCAATCCTGTGGATTGCAGTAGCTGACAATGT
CCCTTTTGGTTGCTGGATTTGCTCCTTATGATCTAATGGGTCTTAGTCTGCAAGAGGTTG
TCACAAGGCTGTTAGATGGTTGTTAAATAAAACTCATTTTGTAGAACTGCTTTACTGGAA
ATGTTACCTCCAATATCTTAGTAGTGGGGAATCCTATCTCACTGTGGATTTTCTGACCTT
tggatgttggaaagaaactccttagattcactacacctgcctgtattgtgttactgactg
ggtaaaaaac
>NODE_412_length_524_cov_8.414123
TGATGGAGTTGTGGTTGGTCTATAAAGGTCTGCAAAGAGTGCTTGGAGATAATCAGAGAG
AGGGTGTCTGCAGGCCTCATAACCCCACCGCACACAAACATGCACACACCCACATACGCT
GACTCAAGAGAGAGATGAGACGGGAGCTTCCGAATTATTAAGCAGACAGAAGCACTGATG
ATGAAATTCTGAAGGTCGGGCGTAACAAGAGGCACCTTACAAGGGTCACAACCTTTTCCT
TGCTGGGTGTTTTGTTCTTTGTACCCCCCTCACAACATCACCTTCCCACCTTTGTGTTCA
CTTGGGGGCAGGTGAGTGGGGGAGTTGTGTTACATCCCTGTTTATCTGTTCATGACCTCT
AGCCGGCAATTCTGCACTTGATAAGAGGAGGGCTCGCCTCATAATGTGCACGGCAGCTGA
TATCAGCCCTGTATCCTTGTGAAATTGATTACCAAGGCCCAGGGAGCGTGCAGAATATAA
TAAATAGAGATGACACATAAGGCACACATGGACTTGTAGGCTGATGGGTAACACCGCCTC
AGCAATTACCTGCTACCCACTTAAAACAGGGGTCATGCAGGGCAGGTTGGCAGTGGAAGG
AGTTATGGTTatttcttattttctctgcagggtgagacactctgtgaaacatttctttcc
ctctgcgt
>NODE_413_length_390_cov_2.353846
CGTTCCTCCTCCTCCTCCTCCTCCTCCTGTCCACCCTCCACCCATTAATGACGACCTTTA
ACCTCTGGCAGAAAGCAGCACCGTGACCCAGACTGACCTCCAGTGTTCGGCCTCACCCTC
TTCCTCCTCCAGCTTCCTGCTTCTCTGCCTTGTCTCTCTGGTTTACTTCACGCTGCACCG
AGGCCTCCTTCACTCCGTACCTGCCTCGTGCTACTAGAATGCTAATCCTGGGACTGCCCT
CCTCATCTCCACCCTCCTGTCTCCTCTCTGTCGCTGTCTGCTCCTCCTCTCTCGGCTGAA
GCTCACAGTTTTCCTGCAGAACCTTTCCTGTTTGGACTCATTCATTTTGTCTTTCGGAAT
AGTGAAGTTTTTAACACTCTTCTTGCAACGATGCTGGTTGACCAACACACAGACACACAC
ACACACACACACACACACACACACACACTCTAGCATCGTGGTGCATTGTGGGatagtgaa
tgttttggttgtttagtccttgaatggttctgcatgaggcagttcatccacgtt
>NODE_416_length_145_cov_23.386208
AAGACAGTCTGAACATTTCAAAGTTTCTGCACAAGATGTCCAAATGTTTTCTCTGGCTAT
ATCTTCAGAGGCTAAACTGTGATTAATAGCAGTGAAAGAAGCCTTTGAAGCAGGATTGGT
GACATCAAAGTCCTAATCCATGGGTGGCAGGATTTTTATAATGAGTGGGAAGTATCTTAA
CACATTTCAAAGGGTTTACTCCATGAATAAACAATAGCTGCACAGATGTGCCACACACAC
CTTTAGAAAAATACGTCTGCAGACACAGGAGGCAGCATTACCCAAGCAG
>NODE_417_length_348_cov_9.522988
CTCAGCAGATATAGTCACCTGTGACAATCCTTTATGGGCTGATAAAGTAAGGGAAGTCTC
TCAAGGAACAGTGCACTGACTTGGCGGAGGGTCTCCCCGGGGAGCAGGTGTCAGGGTTGT
CTATCAGAAGGCTGAAAGGAGAAAAGGGACGTGTTACCGGGCTCTATTGTATCCCGGTTG
TCATTGACTGATCGGGTCCATTTAGCTGGCTTTCACAGTGAATGAAACCACCTGAATAGA
TGAAAGCGAGACAGCCTTCCCGACAAACAAGGAGCCCTGGAATATTCATGGAGGATCTGT
GAGGAAAAGATTAATGTATTAGAAATTAAAATGGGGCCCGGACGTATGATCTTGCTCTAA
CACTTGGCCAGACCTGTGTCACCCGCCGCTAGCGCCTGAAGTCGGCACATGCCGCTGCCA
AGGTGGAGAGGAATCATTAAACACCCTGCCATTGTGTGAGCAGAATAATCAAACTTCACC
CCCCCCCCCCCC
>NODE_418_length_1089_cov_11.359045
GAGTGAAAGCAAAGTACTGCATGACCAGGACTTAACACAGCAAAAAAAAAAAACCCACCT
TGACCTTTTAAATAACCCCTCAGTGAGTAATTTCACTCAGATCAGTCAGACATGTACAGT
AACAAGCAGAAAGTGGCAGAATTAATTATTCTTTGTATAACACAGAAGTAATCAGAATCT
CCAGCAACATAGGAGGAAGATCTCCTTGGCTCTTTCACCACAGCTGCCAGTGCCCAGAAT
GGTAAATGTGGAATTTTAATGCACAGTTGATGCTGGAGAATATGGGGAAATGCTAATTTG
TGGTGCGATAAGATGAATCGAGTCATCCCTTTAGCCCCATTTGACTCAGTGGAGGAAATT
AATCATTAATGTTTGTTAAGTATGACAATCTAACTGGGCCAGATCTACATGCTCAGAGAC
TGAGGCAGAGCGAGATAAAGACCCAGGCTGCAGACAGGGAGGAAAACTGCCAGATTCTGT
AATGATGGGAATTTATTGGCATTTAAAGAGACAGTGGCAAGGCATTTCACTAATAGCCTC
CCTCCATTGGAGTGCTCTGCCTGCCACAAATTGCATGCAATTCAAACCTATTTTTCAGAT
AGCAGAGAAGTCTTACAGCTATGCTTGACTTTGGTGAAAAAGGTTGCTTCCTGGAATTGA
CTTTATCTGTTGCAGCGCAATCTGCATCANNNNNNNNNNTATTGGAGTGCTCTGCCTGCC
ACAAATTGCATGCAATTCAAACCTATTTTTCAGATAGCAGAGAAGTCTTACAGCTATGCT
TGACTTTGGTGAAAAAGGTTGCTTCCTGGAATTGACTTTATCTGTTGCAGCGCAATCTGC
ATCAACAACCAAATATGCAATATCAACTGACTAACACTACCACTGCTGTGGGGACAGCAG
GCATCCCCCCCTAATATGACATTCTGAAAATCATTGCCAAGCTCCAATACTAGCAAGACT
GTGATGGGTTTAGAGGAGTGGCAGTGGGTTAAAGTCATTGAGCCCAGAATTTAGCTACAT
GCAGAACTGTGCAATCCCATACGAATAGTGAAAAATACCAATGCTCCATTTTTCAGAAAT
TGCAACCTGTCTCTAGACTCTGGTCAGGAATAGCGTGCTCTGAGCGCCTTAAAGTCACAC
ACAAGAGATTGACATTTTCAAGGGCTTCCTTGGctgagacaatgctaaaagggggagaaa
aagccaatatgactttgttgctaccttgctcga
>NODE_419_length_876_cov_15.277397
GTGTCCAGGGAGAAAGAAGGTCAGGGATTAGAAGGGAACAAGACTGTGGTGTAATCACTA
CATTTCTCTCCAGCTATCCAGGCTGTAAGTATATGACTGACTGTTGCCAAGTGTGGCCTT
ATGCTTTTTGTCATCGCGCCAGCTGCAACATCCTCTGGTAGGCCCCAAAATGATGCATCT
TCTTTGATACATTCTTAAGTACACATCAGACACAGTCAAATATTAATCTCCATGCTTGCT
GGCCAAACAACATCTGTCTCAAAACATGAACTAACATTCTCCGTTTTTCTTTTTTGGTTC
GCAAAAATATGCCCCTCCATCTTTAGAACATCCATCCACACAGCTATGCGTATGTTTGTG
CAGTTATTTATCAATTCATAAAAATTCAAATACTCAGAATAAAATGTAGCAAACAGAAGA
GCAACCATAAGCATGAAAACACATCAGATTTATTCTGCCTGCCTTGTTTACCGGTTCACG
GAACACTGCATGCAAACAGAATGCAAATGCATTTGATTGAATCAGGTGATGCCGAGGTAA
TTGTATTTGGAGAAATGTCCAAGATTTTTTTTTCATCATTATCAGTGGGGGGTTTTCTTT
ATGAAATCCATCTTAAACAAAAGCTATCATCACTCCCAAGCCTTGTGATCTTCCTTTGTC
ACATGCGGATGTGGATGCGTCTTTAATTTCCTTTCAATTAAAAGTAAATATACGCCTTTA
TTTTTTCCCCCACTGTGAAATCCAAACAAGAGGAGTCAACATGAGCAGACAGGTGAGGAA
TATTCATTTATATCTGCCTGCCATTTTTTCCTTTTTTTTATTGTTGATGCTGATGATGTG
ATTCAACAGGCAACACTGTGCCTGCATGCCTTCATGCCTCCTATCAAACACACCCACGAG
TTTGTAACCGGAAAAAAATAAATAAATaaataaaggaagccagcttgtcttgttcagagc
tggatgggatagacaaacaaacacaaaacaagtgcagcacaacacaaactttacttcatc
>NODE_420_length_538_cov_10.702602
GATATATCTGTGGTCCTTCTCCACGGTGATGCACGGGGCCTCGGAGCCGAAGTCCCCGAC
GGTCACGAGCTGCTCCCTCTCGAGGCCGCCGCTGTTGACGGGCCACACATCCAGCACTTT
GACATTCACACTGTAGGGCTCCCGGGAGGAGACGTTCTCCGGGGAGGAGCGCACCTCGCC
CTCGATGACCACGGCGGATCGGTACGCCTGGTCCTGGAGGGAGTTGAGACTCGGGGCGTA
ACAGGCGAAGGAGACCCCGATGACCAGCATGGAGAAATGCACTGGATCAAGCCTCATGCC
GTCAGCCTGTGCTGTGCTGCAGTGCTGCTGGGCGGCGGAGCGAGCTGGAAGAGAGAGACG
GCGGCGAACGGGCTCCGGCGGCAGAGCGGGCAGGGCAGAGCGGCAGACCTTGTGGAAGTG
TCCATGCCATCTGTGTCTGCCGCTGCTTTCCCCATACGGCTGCTGGCGTCGGATGGGGGG
GGACACACACCAGCCTAGGAACCGGGAACGGCCCGCTTGTGCATGCTTAAAAATGTGATT
GCTGCATTCTCCTTCACCAGCCACCCTCCCCCTCTGATCTCCCCCTTTTCCTGAAAGGCA
AAACAAGACTCGTAAATTAGCCTCCTCTCGAATCCAGGGCTGAAACCTCTCTCTCCCTCT
CTCCCTTTCTCTTTCTCTCTCt
>NODE_427_length_199_cov_3.010050
AATGTTTACAAACATGTTTTGACTTAGGATGCAATGTTTACAAACATGTTTTGACTTTTT
AAGGCAATGTTTACAAACATGTTTTGATTTCAATGCAGAATGTTTACAAACATGTTTTGA
CTTAGGATGTAATGTTTACAAATATGTTTTGACTTTTGAAGACGATGTTTACAAACATGT
TTTGATTTCAAATGACAATGTTTACAAACATGTTTTGACTTCACAATGTGTTGAAATATG
ATAAATATGAAGGCAAAAGCTGTTTCAAGTGACACTGTGTGAAGAAACTGAGAGGAGACA
CCGTTTGGCCAAAGTGGCCTTTTCAGCGCATGAAACGCTGTTT
>NODE_428_length_448_cov_12.493303
CACACACATTCCCACAAATTGACACACTCACTTCTAACACACACACACACATACAGACAC
ACACACAGGAGAAAACAGTCTCTCTCTCTCTCTCTTGCTCGCTCAGCTGCTCTCCCTCCC
TCGCTCTCTCTCTCTCTCTCTCTCTCTCTCCCTCCCATCCACACACACACACCACTACAG
TATATCAGCGAGTGACTAGCGGAGAGCCAGAGGGGAGTGCAGAAATGAATGTGAAGATCC
TGACGCTGGTGATTGTGCTCTTGGTGTCTCTGCTGTGTTCTGCCAGTGCTGGTGAGTACA
AGAGCGGCCAGGCTTGTCGCTGGTCGTCTCCCTCTGCTTTCTATTTCTCTCTCTGTTTGC
CTTGGGCTTGTGCAGGCAGCTGTAGTTGATCAGTTACCCAGCATGGTTAGCCTTGTGTGG
GCTCTAAAAGGCAGGAATATCAGCACCTGGTTGTATACAGTACTGCACTGCAGTGGTTAT
ACTGTCTGCTATTGTACTGCCACAGCTTTTATGGTAAACTTGACTGTAGCTCAGATTGAT
CCTTTTCCCTCCCTGCCTCACCTTGATGTAAGACCtggagatgaaatgtgaa
>NODE_429_length_756_cov_2.931217
TTCTTGCTGGCCTGCACAGCAAAGTTGAGTCCTGCTGACAGCCCCCTGCTGAGGGCAGGA
ATCAATGACTTCAGTGTGATGTATTCCACACGCCAAAGCTGCACTCAGCTGTTCCTTGGG
CCTGCAGCTTTTATTAACCATGACTGCAAACCAAACTGCAAGCTCCTGGCTGGTGAGAGG
AATATTGCTTATGTTGAAGTGATTCGACCAATCTCACCAGGGGAAGAGTTCACATATTAC
TATGGTGATAGCTTTTTTGGGGATGAAAATGAAATGTGTGAATGCTGCACCTGTGAGAGT
AATGGAGAGGGTCATTTCAAACACTGGGGGAAGCAGCCTCACCCTGAAACAACAAAGGAT
ACTGTAAGACAAAAGTATTTCCCAAAGGAGAGATATCCTTGTCATCACAGAGAGAAGAGT
GGTGCAGGTCTAACCTGCAACACGATCGCAAATAGAAGGAGCAAGCAGACTTCAGGACCA
GCTCTGACAGCAGAGTCAAAAAGAAGAGTGTTCAGAACCCAGAAGAGACAGAGAGGAAGA
AGAAAGAGCCTTAAGTCTGAAGGTAACAGAAGCATGAGGGAAAGACTGTCAAAACTAATG
ATAAATTAAAAGTGAGGAAATGAAAGACTCAATCTGCTGGATGTGCTGTGTCAGAAAAAA
GTCAAAGAATTATGTTAGGACAAGATTGCTATTAAAGTATTAGAGCAGATGGCAAAGTAT
GTTTATAAACAACAACAGGTAAGCATGGAGAAGATAATGTCATTAAAGAGGCAAAGTGTT
GCTCATTCTGATTAAAACGTGAgaaacattcattgtgcttgcttttcatcaccgcttgta
agttgttttagcattcacctggaagctttaattgtttcagtttcctcccttttaattacg
>NODE_430_length_592_cov_9.680743
AACGGGATGAGAATGGCTTCCATTTGACAGGTGTTCCAGGGCGAGCAGTTGCTAGCAGCA
GAGCGATATTTGTGTCTTGTGGTGACATTAACAGCTACAGTAGGCTAACACAAACCTGGT
GGAGGGCGGTGAGACCGTCTACATTGGCGTAGTTGATGTCAGCGCCCCGGTCAAGCATTC
GGAGCACCTCCTCGGTATCGCCGCTTGAGCAGGCGGCCAGAAACACGGCGCCATCATCGA
ACTTCACCTTCGTCTTCTTCTTTTTCAGAATAGGAGGCTCCAGGTCCGTTTCCGAGCCCA
GCCATCGCTTTAACTGCTCATTCCTCTTCTGCTTGGCGTCCGCCATCTTCATCCCCCTCC
TGTCTCGGGCTTCTTATCTTTCTCCGAGAGAGGATATACTTTATAGTGGCACTATCCCAC
AGCGCACTGGGGCGTGGGAAGGGAGGGCTGGGGAGGAGGGGGGGCCGAGAGCGAGAGAGA
GGGCGTCTGGATTGTTTTCCATAACCTCGCGAGAACTGGAGCCCAGGAGCTGCAGTATAA
CGTCATCATGAGCAGATTATGAGGGGAGAGTGAGCAGGGTAATCCCTTATAGACTGTGTA
CACCAAATAAGACAAGAGTGCTTGAAAATATTACATAACACTCCACTGGCTCACAAGCAT
tttcacagagagccactgttacttacagtagctgctatttttaccttctctgctctgccc
agtgttatattgtata
>NODE_431_length_1079_cov_18.573679
ACATCTAAAGTTAACCTCATTTACACAGAAGAGCCACATTTGACCAAGAGTGATTTTCAT
GACTTGAGTCTCATCCATTAAATCGTATCTCTCTGTCTTGACACTCACCCACTCTCCACC
CCCACACAGCTCTACTGTATCTAAATGGTAATAATGCAGCATCTCAGTATGATATTCCCT
TACTCCTTCATTGCATATTGTTGGTTGCATATTGTTTTTCTTTTTTTGTCCTGCTGTGGT
TACTGCCTAGGGCCTGCAAAGCCCTGGCCAGCAGCTTTGTCAGGATGCTAAATGGAGGGC
CGTGAGTTTAAAAACTTAAAGAGGCAGTGAAATATTAGCCAATGTGGGTGAGGAATGAGT
GGTTGAGAACCGCAGCGTGTCAGTGTTAAATGGTCGGACTCGGATGCATATAAGTTAGTC
CAAGCATGAAGGGCAGTGGGATGCTCGCGTGGAAACGATGTCCCCTCCCCTCCTTCCCAT
CCCTCACCCCCTCCACAGACACACATTCACACACATACACACTCGTACTGTCACACCCCA
CCCACACAGCTTTTAAGCAAGGAGCCCATCAGAAACTTGTCATTTCTCTCATTCACTCCG
ACAGCCTTGAGACACAATGCAGACTTACCTCTGTGTTGTACACCCCATATATCAGAAAGA
TGAACAGGCCCTGCAAACACAGACAAAGAAAGAAAGAGAGAGAGGGAGAGAGAAAAAGAA
AGAAGAGGAGGACAAAGTTGTTACTGTTGTTTTCTCTCTTGTCTTTAAAAAAATAAAAAA
TAAAATAAAGATCAAAAGTAATGAGTGGAGCGACGCATAAGGGTTGATTTGTACTCTATC
CCAGCTACACAAAGCTGAAGTAGACTGTAGTGAAAAGTATTGAGAGAAGTAGGACAACTT
CTCTCTCTCAAACTGGGCCAACTCTGTAAGGCTCAGCTTGCATTTGTTTCGTCTACAATA
GTTCTGCTCCTCATTCTAGGCTGCACTAAGCCATCAAAGGCTCAAGCCCAAGGTTCCGCA
CAGCTGTATTGAAATAGAAAATCTCAAGTGCCTGTGTTCAGTCTGCATTCTTAGATACAG
AAACACAATATATAAATATATGATTTAGTACCAGCAGACACCCACATAATACAGGAAAAA
CAAAGTCCATTCATTCAAGAAACATATGCAATGGACACAAatacctttaaatgtgaaaac
aatgaaattattatcaacacaaa
>NODE_432_length_622_cov_15.213826
ATATTATTTCATACAATTTATTTAAGAAAAGAAACAACATAATACAGTAACTGATAGCAT
GAATGTTGCTATCTGTGGGTGTACGTTCTTGGTGGCCTTGCCTGTGTGCTGCATTTCTGC
CTGTTTACCCGTTAGAGGGGTTAGTTCCCTGATCCGTGAGAACTCTGTAAGTGTCTGCCT
GGTTGATTAACTCCACATCGCAGCACAACGTCTTACCCCTCACTGCATAAATGGGCTTTA
ATTGAGGGAGCTGGCTCCTTAGCAGGGAACCTCTTTCACTCTGTGTCGATTAAAACGTCA
TTTTACAGCCAAAAAAGAAACACGTTCCCAATCACTGCCCTTGAATTATTGTTCTGTAGC
TCGAGGCTTGTATTTTAAAGTCACTGAATAATTGCAATCAGATTATTCTAATCAAGTGCT
GGAACAGTAATTACAGGTTGCAGTCATTTAAGCTGCCCTGGAAGTCCCATACACACTGCT
GGTGCGCATATTAAAAGTTTATGTCGCAGGAGATAAATTTAATGAAGAGGATTGTAATCT
TTCAGCTACTTTTAGATAGGTTTCACTCGTGTTTGAGGACCTCAGTCTCAGCATTCGGAA
TAGCTACGCCAGAGCCATTTATGGTAGATATTTTTCGTACCCTGCGCCATTCTCCTCCGG
CCCCCTCAGTCCTCTCAGTCAACCAAGCCCAGGCAATGGTACCAAACAGTTCTCCCAATA
GGACTAGACGCGTTTCCTCCTACTCATCTCCCCCCACTGATAACCt
>NODE_433_length_682_cov_11.086511
ACTAACATCAGAGCGGCGCTGAAGGGGTGGAGATAGTAGCAAAGGGAGTGACAGAAAATA
TAGAGAAGCAGAAAATGGATAGACTGAGTGAGAGAGAGAAGAGGGAGAAGGAGCAGAGAA
TGGGCTTAGGCTTCTATAAACAAATCAACACATCTATCACCCTGGGCCTCCTGTAAGGGC
CATTGGGTCACTGGTGTGTTTGCACCGATCCCATCACTCACTCAGAGTCGACAGCGCGGC
CATTCCCAACCAACCACAGTCTGCTTTTCCAATCCAGTCAACAAAGCCCAGGCCCTGGCA
CTGTCTGTTTAGCTAGAGGGGAAAACTGTCAGGAAAAGTAAGACGAATGAGCTGCCCTGA
TTGACTATTTCCTTAGATACTGAATCAATGGGCTTATTATCACCAGCAATTACAGTACTA
ATACAAACAGATGCTTGGGGAAAGACATCTGCTTAGAGAGATGAGACAACTAGATTTCCA
GTCAATAGAGTGAAGAAAGCTCTTCTCTCACTGACCCTCAACAGAGGCATTTGTATTCAT
GTGAGACCCAGAGGCAAATCTACAACAGTGCAAATGAAACACGCACGAATACTAAAGCAC
ATAGATATTTATTGCCACTTGAAGAGCAATTAATTTGTAATAATGCCTGTATCATGAGAA
ATAACAGGGCCGTTTCCCATCTCCGTTCATTTACCAATAAACAGTTCAAGTCTGAAAGGA
ATCAGATGTATTGCTCAACTCTAAATAACCTGTTTATTCAAGAAAactggtgaaactaaa
caatttaaaatggacactatcgatacacttgtttaaattcagtaaa
>NODE_434_length_893_cov_12.393057
GAAGAGGCCTCATAGAATAATGACAATAACCTTAGTTAGTGGACTCAATTTGCAGTGATG
TCATATTTTCCAGCCTCCAAAGCGGCACAATATTGTGAATCACACTGACTTCTAGTGCAA
CAAGTAAGTTTGCAGCCCTTCAGAATTACATCTCATTATATTCTCAGTGTCATTTCTGAA
CACAACTCCTCCCAGTGCTGAACCTAATCCAGAGTCAACTCTCCTTATCCATGAACAATC
TCATAACCATCGACACAGATCTTATCAAAAGTTATTAATGTTGAAGTTGGACTTCCTCAC
TCCCATGTTCCCATTTAGTCTGGACCAATCCCGCTCCATGGTGCATGGTGTCATGGTAAC
CGTGGGAAACGCTTGGTCTCTGTTTAATAAACGTGGTCGGACCAGAGTGAGGGTCCCATA
TTGACCACTCAAGAAGAGATTAAACGCTGGTGACATTTCCGAGGTGGAATTTGCAATTTC
CACAAATATGAGGGCGTCCTCGAGCCCGGCATGACAGCACATAAAATCAATACAAATAAC
CTGAATCCCTAATACCTTGATCCCTGTTAGTGGAGGGATGCATTACAACTAAGACACTGG
GAAGTGGGAGACACAGCTCTCTGTAACCCCCCCTCCACCTCCACCAGCACCACCAGCAGG
CTCACTGCTGATTCCTATCGACTGTCTCCAGGCCAAACACAGACGCAATAACAATTAGGT
GGGATACTGGCCCAATTCTCTCCCTCTCACACAAACACACACATGTGTCAGAAACACACA
CACTCACACAACACTACATACATCTAAAACAAATGGACAAATATCATAAATAGCATGTCG
GTTTTTCATATTTTTTTGTTTTCTGTGGGTAAGATATACAAACATAAACACAAGAAGAGG
CGTTCGGCCACCATTAGAAACTATTAAATGCCACACAACATGATTCGCAAAGCCAACATA
AACATTCCTATTGATATTCAGACTGTGGAAAAGATATCTTTGGGAACACATTggccacac
ccgttgtgagtcatcac
>NODE_435_length_1021_cov_9.218413
CCTGCCATGAATTTTCACTCAAGCTCGCTGTGTACCAAAACCTCCCACATCTCCCCCAAA
ACCAGATGGAACAAGGCAGAGTAACCGCAAAAAGCAGCAGACTCTAGAGATTCTCCCTTT
CTTGAGTTATGAATTCACCATATGCTGTGCAAAATTATACTTGTGAATCTAAAGGCTGAG
GTTTGTTTGTGAGAAGCTCTACGAGAATAAACACTGCAATCCTATAAGACCTCAATCAAT
CTTATCGGGTAGTAGGCTGGATTTGCATGATAAAAACAATCAAATTTGTGGTTTTGAGAG
ATGATTGCTCATGGTATCCGGCACCAACTGCTTTTCACAGCTAATGCTAATGCATTATCC
ACAACTGCAAGAGCAGCATCACACACTGGCTTCAGAATCCATTAATAGTATATTCCTATT
GAAAAAGAAATCTCAAGCACCATAATGTTACTCCATCAGCTTATCCTGTTTCAGCAAAGC
AACACTGTGCACTGAAAATACACCATCACTGACAGAGAGAGCCTAATCCAGTGATTGGTT
TTACCTTATCACACAACTTAAGGAGTGTACACTTCTAAGCTGACGGATTGAACCTCTGTT
CGATACAGGTTTGCAAAACTGAATCTGTTGAGCCTCCAAGATTTGATATGGGTATTTAAA
GCTCTGCGCGGCATTAACCGCAGAGCACAACAAATAGCCTGCCTTTTAACAGGGCTAGGG
AATCCCGGGGCCAGTTGGGATGCAAATTGAAATGATCCAAGAGTGGATTGAGAAGGTGAG
GGTGGGCTTGGATGGGGCTGTGGAGGGTGGATGTGGGAGTGGTGAGGAAAGACGGCTGTA
GGAATGTGGGAATGAGACGAGGTGGTATGAGGCTTGCGGTGAGGGCTGGCAAGGTTTGGA
GGAGTTAGCTGTGATTAGCCTCAAACACTGACTTATGACTCGAGTGACAACAGTTTCGCA
ACAAATCGCAGCAGGGAATGCGTCGCCGCCGTGCTCCTTCCCACCTCCTCCCCGCCTCGC
ACAAAGGGTGACAGTCATTTGGTCAGCAAACAGGGGATCAAGGCTCAGCTCtgctctgtt
gtgtgtttgtgctgatgtgtggatgttagcagtttaagaggggtgagaggaggagcagat
cctgctcttaatcttccagttgcac
>NODE_436_length_713_cov_8.534362
ATGTAACGACACTATAGTCTACCGAAGGCCCTCCCCTTGAACCACTGTAATTTGAGGCTC
AACTACCACCATCGTGGTGGTGGTAGAAAAAAAATTAAAGTTAAAAACTTCACTTCTGGC
ATTCCTCGGCCACCTTCCGAGGCGCAGACCGGCTTCCTTGCCGCAGACTGCAGCTCCGCT
CCGGGAAACGCTTCTTTCGGGCGACGGAACGCGGTGTGGAAACCCAAACGCACCGAGGGG
TTCGGCTCTCAGCGAGCCTCCCCTGAAGTCGGAGATGCACACATGAGGTCTGTCTGCCTG
GGTGGTCTCTCTACTTTAGTGAGCTGTTGCTAAGCAGCTAATAATAGTCGTGTTTGCTGA
GTAATTTTTGCCCTTCTGGAACCAATCAGATGCGAGAAAGTCCTGCGATCTGACAGCCCC
AGAGGCGGGATCTCCAGTCTTTTTTTTCCTCCTTTCACCCCTCCTCCTTCTCTGCCTCCA
AATGGAGAGAGGTCTTTTTCTCCTCTTCTATTGAATCTCAGAGTTGGCCGTGACGCGCGG
CCCAGGGGAAGACCACATAGATCTCACCAGAATGCTACGACCATCGAGGTTTCTCACCCG
ACGACTCGTGTATGGGAATCACTTCGTGCGCCTCGCTTTTTGAGAGAAACTTCATTTTTT
TTAAGAGACACGGTGAATGCGGTGAAAGCGGCGGAGACCTCCGGATCACGAAATGTTGGG
ATGGAAGGCGCAGACTTTGACTCGCCGTCTCCAACAGGAGTATGAAGCCCTACTTCGCGG
GTGTGAGATCTCCGAGAGTGAAACTCtgttgccttgggatagcgctacacgctttcgggg
aaacactataaagtggg
>NODE_437_length_576_cov_13.421875
CACGCGTAAAGAACCAAACCATGCATTCCGGTTCAACATGTATACTAATACCAGCACAAA
AAAAGTAATTAGTTTTGAGCATAATATGCATGTTATGATTGATTTCATGTGGAGCAGCTC
CAGAGATGCTCTCGGCTCGGTGCTGTATGTTCCGAGATGATGATGCAATGAAAACAGAAA
TGCATGGCCTCTGCTCTGTGACCTGTAAATAATTGATAAATCAATTTTCTTGACTAGAAC
ACCAAATAATGGAGCAATGCAATTCTTATCAATTACATTTTCGTCTTAATTGTTGACTTC
ACTTAGCACAAAGCAGCACAGCGAAACACCATGCCATTTTTCAATTAAAAGGTCCAGATG
TTTTTGGAGGCTTCAGTAGACACAGGCAGTTGTGAGAAATGCTTTATCTGCATTGTAATA
ATCACTAGAACATCAGCTCCAGGCTGCATTTACATACTCATGTTTTATTCCAGCCCTCTT
TCTAATGCACCGCTTAATTATACTGAGCGCAGACAATGTCAGACCCCCATAGCCCCAAAT
TTATTATTGCACTGTGTGAAGCTGCAACCATCAAACCTAGTGTCCCTCATCACAACACAC
TACACTCATCACCACTTTCACTGTATGGAATACATATCATGCTCTCGGTATGGAACACAT
TTCACATTTTCTGGTTTTAATCACACCAAGTGAATAAAATTACGAGCTGGGATGGCAAAa
>NODE_438_length_346_cov_2.800578
GCTTCCATGAGGGCAGGCAGGTTCCTCCGCACCGCTGCTCCTTGTTGAGATGATCTTGTC
AATTGCGTTGAGTGACCAGTTGATCAATTCCATCTTGAGTCAGAGGTTTGGAAGATTCCA
GGCAGAGCGAAGCTCAGAGGAGGAGACGAAAAGACAGAAGCAGCAAGGAGGGAAACACGA
GGGAGGGAGAGACAGAGATAGGAGAGCTGGGAAAAGTGCGTCCTCCTCTCTCGAAGGCAG
GGCAAGAGAAAAAAAAAAGAAAAAAAGGGAGATTTAAATGACCAGAGATTTAAATGACCA
TTGCAAATATATACAGTATGTACAGTATGAATATTGTTATTGCACAGTTTTGAGGGCCAT
CATGGGGCTACTGCACAAGAAATTGAAGCAAGTGGCAGTGCAGATTTTAAGTGAATAGAA
TAAACATCATTAGCCATCAGGCCAGTCATGAGCCACTGCCTTTGACCAGGGTGTTGTATA
GCCTGATGGc
>NODE_439_length_466_cov_27.351931
AAAAGTGAAAGAAAAAAGAAGGGAGGGGTTTGGAGGGGGTGGTGGTGTGTGTGTGTGTAT
GTGTGTGTTGGGGGGTGGGGGGGACAAAGTGGTTTCACAGTGAGACATCACACACACAAA
CAGACACTTCCAGCAGAGAACATCACACTCCCATGTGCACATGCTCACTTGTTCACTCTG
AACACACACACACACAGTGGCACACATACAGTAGGGTAGAGGAGGCGGGAGGAGTGGGTT
AGGGGTTGTAAAAGGAGCCGTGTGCTATGTAATGGAGGGGAGGAATGGGTTTGCTCTGTC
AGACCGGGCCGTCACAACGGCTTTGTTTCATGTTTGATTTAATTGTCTCTCCCCTGACAG
GCCCATTCATCAATGGCTTTAATGGTCAATCAGAGACAGGCTGAGTGAGTGCTCCCATTC
TGTTTAGCCATAAGCTGGCCTGGGCTTTTATTTCATCAAAATGCCCCAGCCTAATGTACA
TGCTCACTGGCTCAGAGTGGCCGCGGGGAGCACATAAAGAATGACTGAAAGCTTTCTGAT
TTCAGATCAGTGAGAAGGATGTTTTTCTTTTTTTTTTTTTTTCCTTCTTCTTCTTTCTCC
TCCTCATCTc
>NODE_440_length_725_cov_12.922759
ACGCACCAATTACTATCCCCAGACAGTTACCCCTCCAAAAAAAACACACACACACACTGA
AATCAATGAGGACACAAACTGAACAATCAGCTGCAACTAGCTATCAACAATGGAGTGGAA
TATGCAAAAATGCCAATTAAATGTGTTAGCATACGCACAGTTTGTTTTTTTTGTTTTTTT
GTATGATATCCCAACATCTGTGGCATTAGCCATGGCTCTCTTTATGTAAAATAGAGACAG
GGAAATGAATACGCAATCTACCACTGTGTTTTCATCATTAGTGCGCTCCAACTCACGGCT
CTGCTGCCTTCCAAGCTGCCTGAGTGGGGAGCGAGAGGAACATTTGTGTGCCCTCGCTTG
CCAAATTAATTCTTGTCTTGACATCTTAATTCTCAGTTCTTGTGTGTGGTCAAATCAGCC
TACTATAGAAAAGCAATCAAGCAATTATTCCCAAATTATATTTGCCCAACACACACTGAT
TGGTTATTCTTTTCTTATTGAGTAAGCTCATTAATTCTGAGCAGCTTGCTTGTTATGCCT
CTGCCATTACTCCTTTCCCCTCTCATCCCCTCTCTCTCTCTCTCTCTCTCCCGCTCTCTC
TCTCTCAGGCTCTCTCACCCCCTGCTCCTCATCATGCACACTCACTCCCAGCTCTCACTC
CCACCAACACCACCCCCCCTCAACACACACTCCTCTTTCCTCCTCTCTCCAGCAGATGCA
CCCTATCTTCCAGCCCCAGTCTGCTGATGTTTTGGAGATGACATACACTACAAAAGCCCC
ATGATCTGTGGCATTGTCTAGTCGGCCAATTACTATTCCCATCTCTGATTAACTTTGATG
TGGAACCTAATGAGATAAGGCAGCTTATc
>NODE_441_length_208_cov_3.139423
ATGAAACGCTGTTTGAGAGCATAAAAACAGCACTCCTGCAGATTGTCACAGAAAATGTTT
ACAAACATGTTTTGACTTCACAATGTGTTCAAATATGATAAATATGAAGGCAAAAGCTGT
TTCAAGTGACATTTTGTCAAAATCTTGAGAGGAGACACCGTTTGGCCAAAGTGGCCTTTT
CAGCGCATGAAACGCTTTTTGAGAGCAGAAAAACAGCACTCCTGCAGATTGTCACAGAAA
ATGTTTACAAACATGTTTTGACTTAGGATGCAATGTTTACAAACATGTTTTGACTTTTTA
AGGCAATGTTTACAAACATGTTTTGATTTCAATGCAGAATGTTTACAAACAt
>NODE_442_length_1203_cov_10.133000
ATTCTTAGTACTCAGATGCAACAGACTTTGGTAAATAGTGTTTAGATTTGGTATGATCTC
TTTACTAAATCCCTCCTCGTGGGAGCCAAAATTTGGGCGACAGTCTGGTCTGGACGGCCA
GAATCTAAAACTCTTTGAAACAGCACACCGTATGTTTTTACATAATTCTCAGATATTAAT
CTCTTTTTTCGTGTTTTTGGTTTCGCCATTTACATAACTGTGGTTAATCACACTGACAAC
ACATAGTTTTTGTTTGCAAACTCAGGACTGTCCATCCAGGTGACTTGGGAACATGTCTCA
GTTCTCATTTCAAGAGGAGTTCATCCACCTTTGTTGTTTTTAAATGGCTGCCACTTTTCC
ACTCCACTGTTTTGCCGGAGAGCTCGTTCATTTGGGCAGCTCCTCTAGAGAATCAGTGAG
AGGGTCCATTGGTGCAGCCGCGCCGATGTCGGGCTGTTTCAAACGCTTTATTGTGTTTTT
CAAGGCTTGCCTCTTGTTGCAGAACCAGACGCGCACCACCTCCCTGTCATAGTTCAGTTT
CTCGGCTATTTCCGTCATTTCCTGTCCGGAGGGGTGTGTGTTCTTCTCAAAGTGGCTGTT
GAGGATCTCGAGCGCCTGCGGGGTGAAAGAGGTCCTCCGCTTGCGTTTTTTCGAAGGCTC
GCTGCCGATAAACTCAGTCAGGTTCTGCATGCCGGATCGGTGGCGGGCTTCAGCCTCGGC
CATCCAGCGCTCCAGAACGGGCTTAATCTTCTGGGCGCTTTTAGGGGTGATGTCCAACTT
CTCAAACCTGGCAGGATATAAAAGGCCAGGGTTCAGTTTGCCTGTCAGACTGCTACCTAT
AGTGTTCTCTTGGGCTTCCTGTGGTAGGAAAAAGTGGCTTCTCAGGATGGTGTGTCTGGG
GAGAATTGAGAAAAAAGAATCTTACTTAGGTGCCCTGCCAGAACAAGGGATAAGCTGCCT
GCCTTTTAGTCTCCTCAACCAGAATGCCACAGGGACTGAGACTAACATCCAGGTGCACAT
CTGGGACAAACGCCTCTGTATTCTGCACCTGGAAACACCTCAGCTGCAGCAGCTGGAGGT
GATGGTTGCCAGCAGTGTGTTAATTTTCTGGGCGAGGTTGTGGTTCTCTGTCCCAAATTG
GCAATAGTGGAACAAGGAGATGTTGCCAATGGCTAGAAGTCAAGGTCCATTCGAACCAAA
GACATATCAAACATCTAACTAAATGTTTTAAATACTGTACTTCCAAAATCCTTCATAAAT
CAACAGAAAAACAAAACAGGAATTACTCCCAAACATTCCATTTCTTTCCCCACAGGTGAT
AAAAACCACAAAAAAAAAGagaaagaa
>NODE_443_length_764_cov_20.028795
CCCCCTGCTCAATATATAGATATATTTTTTTCTTAAGAAAAATAATTCAACTGTATCGAA
AGTTACAAGTTCACAGTCACTTTGGTAAAACACTTGATTACTTGGAAATCAACCAGTCAA
TCTGTTTACCGATTGAAAAAAAACAAAACAAAAAAACCCATGAAGTACATAAATGATATT
TGCTGTTTAAATAAAATACATAATTTCCATGATGATGTAAAAACTGGAATGGCACATTAA
GTGTCATATGAAACATTTACAAAACATTAATAAAATTTCCCTGATAAATCAAAGTGCATA
TAGACGCAGTGCACGTAGTCCATCTGAATGTTTCTTCAACGTTAGCCAAACGTTAGCCAG
CCCCACGCAGCAGGCCAGTGAAGCCACAAAACAGTTACCCATAGTATAGAATATTATAGA
AGAAGATAACAGTCATGAACATTATTAAATACAGTCAACACCAATGTTATATACAGTATC
GCACTGCTAGGTCTGGCTTGGTCTCATACAGTCCAACTCCAGCAGAAGGAAACCTTGGAT
AGCTCGCTACATAGTCACAACAGAAATATGTGATCACAATACAATGACAAGTCTGAAGTG
TTTTTTTTCTAGATGCCATATGTGTCAATACCCTAGGCCCTTTGTAAACCCTTCCCAGTA
GTCGGACAATGGTCCAACATCACCTTGGTAGGTTTGATGGTTGGCGGGTGTGAGTTTGTT
AAGTTGGTTTGAAGCTGCCTCTATTCCGAGTGAAACTTTGAATGAGTAAAGCCATCTCTT
TCACAGATAAATGCCATTACATTCAATCCAAGATAAGGCATTGTTCATGTGATTAATGTT
CATCAAAAtaaaatgagatcatcggacgctcaaaaatcaaagcttatgaggtatttctgt
atctgatc
>NODE_444_length_556_cov_17.507195
TTTTTTTTTTTTTTTTTTTTTTTTTTAGGTGTGATGAGACAAAGGAACAAAGGATGCCTT
AGAGGAGAGGTTGCCTACATGCCTGGAAACCTCTTCAAAGCACACCGCCAAATGGATCTA
ACGCCTCCCCCTGCCACCTCTAGATCATGATACTTGGCTGAAGCTGTTCCGCTATCTTTA
TGATCCCTCCTCCATCTATGGCGAACTATAGCCATGCAGGGGACCACACCATCTTGCAGA
ATGTCTCTCCTCTCGCCACGTTCCTCAAACTGACCTCTCTGGGTTTCATCATCGGAGTCG
GCGTGGTCGGAAACCTCCTGATCTCCATCCTGCTGGTCAAAGACAAGAGCCTGCACCGAG
CGCCCTACTATTTCCTGCTGGATCTGTGCGCCTCTGATATCCTGCGCTCCGCCATCTGCT
TCCCCTTTGTCTTCACCTCGGTCAAGAATGGATCTGCCTGGACCTACGGCACACTGACCT
GCAAGGTGATCGCCTTCCTGGGTGTGCTCTCCTGTTTCCACACGGCGTTCATGCTCTTCT
GCGTCAGCGTCACGCGCTACCTGGCCATCGCACACCACCGTTTCTACACCAAGAGGCTGA
CTTTCTGGACGTGTTTGGCCGTCATCTGCATGGTGTGGACGCTGTCGGTGGCGATGGCGT
tcccgccggtgctagacgtagggacgtactctttcatccg
>NODE_445_length_444_cov_21.319820
AATAACTGGATTAATATCTGAATTGAGTGCTGGATGGCTGCATGCCTACAGCTTTTTTAG
AAGGGTTTAACAGGAAGGCAGGGCTGTGAAAAAGGGGTTTGAGTAAAACCTTGGATGAAT
AATAGACTGCTTCCCAAGCAGCAGCACTCTTGGTGGTAGGAGGTTAATATTCTCACATGT
CATTAGGTCTGCTGGCTCGACTGATGGCTCATTGAATCAGGCAGCAAATGATTTCCTCAT
GCTGCAGAGGACAGAGCACTTCAAAGGGAAGGGGCTGAGGTCAGGACAGCACTCCGCTTT
GATTAATGACCGGGGCTCAGCAGAGGTTGCCTGTAGGTAAGAATGTGACGGTGAATTGGA
TGTGAAGGGGACCGACTTTTAAGCTAGATTTGACCCACCTCCAGAAAAACTTGCAGATAC
CATCACACAGGTTGGGTTGATGGGTTGTGACTGAAAAGCTTGCTGGCCCTCTGGCTTATA
CAATCATAAAAATGAAACTTGCTGGCTGACAGGCTTACCGGACATCATGGTAGTATTAAA
TCAGTTTATACTTAAATAAAGAACACAGATATCACTGCTATTGCCTCt
>NODE_450_length_709_cov_14.541608
ATTCTCACCTTGAGCTCTCTAGTGACTGGTAATGGTCCGAGAGGAGCTGACGCTTTAAAA
AAAGACGCACATCATCAAGGTGTATTCTCACTGTGCGCTGCCGTTCGGAGAGCCCGAACA
ATTAGGCGACATTGCAAAGAGGAAAAAGAAAGAGCAGAAAACAGTGGCAACACTCTACAG
CAGGCAGGCACAATCATAATTTAAACAGAGAAAACGCATGCAAGCCACGGCGCCTTACTT
ACTCTGTGCGCTGCGCCGAGTCTCCGCAGTTTTAATTACAAGCCCTAATTTCCAAGTCGC
ACATAGTGTCAAAAAACCTGCGACTATTTCTCAGAGATTCCCTTTAACAAGTGGAAACTT
AGTGTCCTCCTGCACCATTTTATACATGATGAGCCGTCAGTAATGGGATTATTAAACAAA
AACGTTTCAGGCGCTGGCGTTAACCTTTTTTAATGCCTAATTAGGTTTTGCAAAGAAATA
ATTAGATTCTACAGTGCTTACACTGCCTATATTTTCAAATGGCATCTGCAGCAAACACAT
CATCCTGCGACACTCGTTGCCAATAATCTGCGGATATATGCGCTACAGTAGCAGTCGGAT
GTAAGATTTTAAAACATGTTGGGACCAAATAAGGTGCACTTAAAGCTAAAATAATTATCC
GGCGCAAGCTATAGGACAACCTGCACAAGGAGCATAGTCTGTGCAACTGCGCCCCCTTGT
GGTGGATCTGCCACTGCAGCAGGAGAGCGTTTGGAAAGAATAGCAAATGAAGCTGCACGT
TTTATATACGTCTGTCTTTCTTATTGTCTAAttacaatatcagaaaaatcaacactattt
atcgaagcagcaa
>NODE_451_length_759_cov_11.935441
ATAATTACATTTAAATGACATACAACAGTAACACAACTAAATAAAACTACCTGAACAAAG
GCAGAAGACTATATAAAAAAAAGAAATCTATTGAAATATATAACAATCCTACAACAGCAT
GCAGTTTCACCACACTATCTTTCAGTATACTATTTCTTACCCAGCACTCATTACATGATA
AGTTGCTACAAGGAGGCACCGTGACAAAGAGCCCATACACTGGATTGAGGCTGAAATGAA
GCCGGATGGAGTTGGGGTGGAGGTGTGTACAAAGGGGGTGAGTGGGCTCTGAATACAGCT
GGAGAGGTGAGAGGGACCTACTTGCAGCGTGGTTTGTTAAGAGCTGTTAATGTGCACATC
CCCTCATTCTGACAGAAGTAATCGCAGGGGTTGGCCAGCTCATCACAACGTTGGTTCTTG
AACCCTGACGTGCAGCTGCAAAACATTGTGTTGGGAGTGATAAAAGGGCCCAGAGAATGT
TGAACTGTTGGCTGCTTGATGAATGGAGACTGACACACTAAACCCTTTCAGCAGCTTCAG
TTATAAGATGGAGCAAGTCAGTGTTGTGTCTGCATCAAGCAAATTAGCAAAATAACTCAT
ATGAACACAGATCAACTACACTGCTCACCAAGTGAGGGGGCACATCTGCAAGGGAAGAAT
CTGTTACAGTGGTGTCACGTCTAAGATGTGTATTTTCTTGAGAAATAATAAAAAAGCAAT
TTTATTGCAGTCAATAGGTTTACAAACAAAACACCACAAAAATATCATTTATTAGTAACT
TTAAATAGTTGGGCATAGTGTAGATGTATGTCTAAAATATCAAAAGGTTTCACGTTTTAA
AAATACAATTATATATGTGCATTGGCAAAGATGCTGTGCTgtgaagatcacatcctacca
caa
>NODE_452_length_774_cov_4.781654
TTGAGCAACAACACAATCTGAGGCAGTGGGTAAAAGAGCACGCAGGATGTTCTCTTTGTA
GGATAAAGGGCACTGCTCCACTGCTTACAGTGAGCACATGTTCATAAAGGAACTGCGATG
CTATATTACTCTGTGAAGACTGTTGGTCCTTGTTCGCTGAATGATTACTGCACAGGAAGC
GTGTTTTGAATGACTAAAGCTGGCCTTCTGTTTGCCTAAATCTTGGGTCATAAATGTCTC
ATTCATGCACAGTGTAGTGTTATTTTTTCCCTCTGACACACATCCTCCTACAGGCTAACA
AAAACACAAGGCAGGATGAAGGGCACTTATTAGGTTTACATTTTCTGTCCACAAACCTAG
ACCAGGTACTTGAGCAGAAGTCAACGACTGCAGACATCAACATTTGCTTTTAAGATATTA
ATATTACACTGGATTGATTATGTGTCCTTGTCTGCTTGATTTTGAAGTTTGATCTTTTCT
CTTTCTTTCACTCTAACTCCTCTGTCTTTCCCACCTTTGGCTTTCTCTGAATCTCTTTTT
AGTGGAGCTGAAGCACAGCCAGAATCCAAGTGGGCCACTTTCTAACCCTTCAGCCACACC
TGCTCCCCTCTTTAACTTATTACAACCAATTAGATGATAGGTCATGGAGGGGATGGGCAG
CTGAGCGCAAGGAGATAACACTTTCCTGAATTATTCATCCCTCTACCGAGTCTCACCATA
CCTCTACTCCGCTCTCTCACTGTCCAGACGTCTCAGATCTTCTGCTTGTTGCTATTCTCT
CTTTGTTGTCTCTTCAGTATCTCTTAACACCCTCCACCCTGGAAGATCCTGTACCAGGAC
CCGGCCGTATCTGTTATTAAAATGCAAACCAGTGCCATTTTTAGAAGTTTGCAGAgcatg
gcacattcaatgaagagg
>NODE_453_length_758_cov_14.046174
CAGAAAAGAAAAGTAGACCTTTTTAGGCTCTCAAACTAAAGCATTCATTTGAGTTGAAGC
AACCATGGAGAGACAACCTCCCATTTGATACAGCCAATAGTCCCTTAATAAATTAAATTT
TTTCACATTAGGGGTTTCTTTTTGTGATGTTTTAGTCACGTTATAACGCATTCCACAATA
CAGTTTTTCTGGTGTGGTTTAACTTTTAAGTAATTGTTGGGTGCTGGGCCGTGCAAAACC
ATATTAACTGGGAGGTTGAGAGCGTTTGGTGGTTCTCCAGTGGAGGGGTCCCCCTCCCCT
TCCCCCTCCTGCCTGTGGTTTGGGAAGGCTGCCTGTGTTCCCCCTGGCCGCCTGACAGAA
CTCCCCTTGGTCAAACTGTACCTTGTCTTCTTATTCCACCTGCCAATAGAAACGCTTTCA
GTCAACGATCCCCCGGATGTTCTGGACAGGCAGAAATGCCTAACTGCCTTGGCTTCTCTA
CGCCACGCTAAGTGGTTCCAGGTTTGGACCTTGTCTTTATTTGTCTCTAAAACAGAAGTA
GTTTTCAGTTTGGTTTTATGCTGTTTGTTCTTTTGTCATTTATTTGGGCGTTCCATGTGT
TTTTTCTTTATTTACTCTTTCGAAGTGTACCTTCTGTAGTAATACTTGACGACTTGGATG
TTTGTTTCTTAGGAAACCTTTGTCATTACACTGTTGTAGAGTTGCTTTGCTCACTTAACA
GGTTCTATCGCAGTATCATTTTTAAAAAAACAGTTTGCTGCTTTTTAGTCCCTGAGTTCA
TTAGTTTTCTCACTTTGCTCAACAGTTGCCTAACTCAAATCCGTAAAATATCCGGGACTA
ATACATCATGTgtccaggtgcaatatttctataatgtcagtgttgctgtgagtgagttgt
tg
>NODE_454_length_950_cov_17.827368
GACCTAAATGGATGTTTTTCTGTTCTCTTTGTACTAAAACTTCCAAAACATGCCAAAAGT
TTTGTTATAGCCCAAAGAGTGTAAAATTAAAAATTGAAGACATACAAAAGATAAAGAGGC
AGATTCGACCCAAGGGTCAGGTTTAATGACTTTAACTGTAGTTCTTTAAAATCAGTGTTA
TTACTCAGACAGCTGTCACTGCCAGGCTCATAGAAATGAAATGAATGTCATTATTATTGT
GTTTAAAGCATAGGGGGAAGTGTATGTATAAGCACGTCAGGCCTGCATTTCAAAGAGGAA
ATCTTTAACATAAACATTAGCATTTTGTGAAAACAACTGAGTAATTAGTTTAGGGCATAA
TAAGCTGGGGTAGGCACACAATGAAAGAAAGCATTCTGGCTTTAAAATGAATAAAAATTG
ATTGTGTCCCAATAAAAAACGAATTGGCAGAGTGTTAACTGGATTCCACATAAACGTCTG
TAGCAGTCCCTGGCCGCTTTATTGTGTGCTAATGCAATAGAGAACACTTAGCAATAAATG
CTCCTCTCTGATGAGCTCACAGAGGCTTTCCAAGATGGCCTGATGAAATTGTAAAAATTA
GATTTGAGCTAGCTGCTAATGACTCCTAAAACAAAGGAAAATCTCCAAATAGAATTAGCC
TGCCCTCTTCTTCTCTAAATACATCATATGTAAATTACTGTCATTTGGAGAAATATGCTT
GCCTGGAAGGTAAAGCCTTCATTAGAGATCTCAGTAGGTTTGGGACTCAAACAAGAACTC
CTCCAGGACATTTAAAAAGTTTGAGAACTGAGAGAAGGTAAAGATATTGTTCACTCATGG
CAGCAAATCAGAGATATGACTAAAGAATTTATTTTTGATTATTTTAGTCAAACCAGATGG
ATTTCTTTCCAAAGCTGAAGGCATAGATAGCTGCTATGAGAAACAAATACTGTATGTGTA
AAATTTCATTGCTATCAACCACATTTGTATTTAATTTGAAATCTGCAAATAGCACGCTCA
CTACAATATCTGTAGTGCATCACTTCATTAACGCATAGCCACAGACACCAATATCATGTC
TCAGACAAAGTTAt
>NODE_455_length_378_cov_2.891534
GAATGCGCAGGAAGGAAGAACCAGCAAGCAAAAAACAGAAAACAGAAGTGAAAGAGAAGG
AGTAGGAAAAGGAGAGCAAGGGAGAAAGTGAAGAAGAGGGAAAAAGTTTCACATAGGAGG
ACCGAAAGAGGACTGGAAAGAAGATGAGAGGAGTGACGAAAGTGAAAATAAAAGGAGACA
TAAAAGAGATGGATACAGAGACAAGGAGGCTAAGAGGGAACGTGTGTGAAACACAGGGAG
ACAGGAGAATGAAATAACATCAGAGATACAGAAAGGGGTGGATATGAGACAACTATCTGT
GTGGGATGTGAGGGAAAAGAGGATAAAGAATTCGAAGAGGGAGAAAAAAAAGGCAGTGGA
TAGACAAGAGGCAGATTGGGAGATAAATGGATGCAGACGGAGACAAGAGCGGATGTGCAT
TGTGAGGGCAAAGATAGAAGAGATAGAAGTGTGTTGCTAACATTTTGATtcagattctgt
gtatcctgcggttatcaaagaaagaaattaactccactttct
>NODE_456_length_328_cov_1.304878
TGTCAAAACAAGCCAAAATATACTGACCATGGTTCAATGTTGAAAACCAATAAAAGGCGA
AAACTTAAAGGGGCATGAATATTTTTATGGACTCTCTTATGTTTGGGGTACATGTGTCTA
GGATAGACACATGTTGAATATACTGTACAAGAATCTAATTCTTTTCTTTTCAGGAAATGC
ATTTGACTTCGGTTGTCTCTGGTGGTGTGGTCAGCCGATGCTGTTACATTAAGCACATGA
GCCATAATATATTACAACAGCATGATAAAATAATGGCGATGTAAATTTACAGAAATATCA
TAGCTGGCACCTCCAGTGTCAGCTAGTTGGCAGCCTTTCTCCTTCTTTTCCTTTCCTTCC
CCCTTTCTGTGGGTGTGATTGCGGTGCGTGAGTGTGATCTTTACAGGTGGCACTGATTGG
CTGATTACctgattgtacgcacctgcagcggggagtggtcagctcattaacc
>NODE_457_length_334_cov_3.098802
ACAGCACACATTACTCACAAAACCCAAATTTTTCGGCTCCAATGCAAATCTCTGTTCAGT
AAATGGACTTTGTATTTCTTACAACATTACACTTGACTGTTTTGGTGTATTAAGAAACAT
TCTTTGCAAATGTGAACCTCCAGTTAGCTTTCAGAAAGACTAAAACCTGACTGGAACAGG
AGGTCCCAATCTGGATCTAATTTCCTCCTCTCTCCACCCTCAAGTGTCTCTCTCCCATGT
TACGCCCGTCTCCTTTTTCCTCCCCTCATCTGCACTTCTTTCGCCCTCTTGTTCCTCTCT
GCCTCTCCACAAGCTTTCTCCTCCCACCCTTTTCCTCCTCTTGCCACCCTTCCTTCTTTA
TTTCTCCTCCCCTCTCGAACTCTTTCTCTTCCCTTCTTACCTCTTCTCCAAACTTAACCG
CTTCCTCCCCTCTACTTGCTGTCCTCATTACCCCTATTATATCACCCCAACTGCTagc
>NODE_458_length_653_cov_8.977029
GTCAATGTGCCTGCAACACGTTGCTCCGGCGTTAGCGAGGCGGCGCTGCGGCCCGAAGCT
GCTCAGCGGCCGAAACCGAGCGAGTGCAGACCATACTGATCGTACTGTAGCTTCATTTAC
TGATGGTAGCGTTTTTTTTTTGTTTTCTTTTTTTCTGGTGGGGCTCCTCAGTGTAATGGA
CCAACTATAGATGGGTTTGTTTGTTCTTGAGTGAGGAGGACCATGCAGTTCCTACAGGGA
CTTAACATTAGTTCCATTGAGTGAGTCGACCATCTGCCCACCATTAACCCCAGAACCCTC
CTTCTCTTTACAGGCTGGACAATTTGCTTAATATGGCCTATGGCGTAAAGAGGTAATTAA
AAACTTCACCCAATGCCAGATGTCCATGTTGACTCAATGATTTTTCAATATCCTTTTTTT
TTTCTTTGTTTTTTTTTTTTTTTTTCCTCCTCCAGTTCTTTTTTTAGTTTACGTTTCCTT
GTATTTTTGCCGTCACTTTGCGTTTGACAATTCGTTCAAGGTCAGCTGCATTTTTGGTTC
TTTGATTTGTTTCTTGTTATTTATTTATTTATTTGTTTGTTTATTTATTTATTTCTCTCT
TCTCGTCAGCTTGAGTTGCCTTTAAAACCCTCCCCACCACTTAGAGGTGGCACAGAGCAG
AAAACAATCAGTCTTTGTTTTCAGTGGTGATGAATTTGCTTTGTTTTGATTATGACAAGT
GCTGGTGTTGTTTGGATTGTTTGGTTTTTTTGGGTTGTTTCTGTGTACTGGACGGATTTT
GTTCTCTGATGTAAAAC
>NODE_464_length_543_cov_2.593002
CACTATGTGACAAAAGAGGCCTTTTCAGCGCACGAAAAGCTGTTTCAGAGCATTAAAACA
GTAATACTGGAGTTTTTAAAAAACAATGTTCACAAACACTTTTTGACGTCACAACTTGTT
CAGACATGATATATATGAAGGCAAACGCTCTTTCAAGTCACTTTGTGTGAGGGAATTCAG
TGGACAAAATATTTGGAAAAAGTGGCCTTTTCAAGGCATCAAACGCTGTTTCAGAGCATG
AAAATAGCAATACTAAAGTTTTTAAAAGACAATGTTAATATAGCGGTACTAACTATCAAT
CACTAAGGCCACTGTAGCAACAATAAGATGTTGAATATGTTTAAGTGCCCAAATTTATGT
GGCCTATCTCCATAGAACAATTATCAGTATGTGGGCTTTCTCTGTGACATTAGGTATGCT
TAAGGAGAATACAGTTACAAGGACACATTTTTAGTAAAACAAATTAAGGATTACATTTAT
TTACATTTAACAATCTTCAGTGTAACTGATCACATATCATAAATGGCTTCAAGAACTCAT
TACTTAAAGGGAAACTAAATTCTTTTCATCAGGACCCAAGCCAGTAAGTATAAACAATTT
TAGTGCACTTTTATAGAAATAAGCAATCACAATAAAATGTCCCAGAAAAATTGAAAAAAT
AATGTGTGTGTGTGTGTGTgtgtgtgt
>NODE_465_length_365_cov_2.197260
GTGGGAGGTAAACAAACAAACATTAGCAGTGGCTACTACATCACACCAAACTCTGGTGAC
TATAGGACACTGGAAAGACTCCGTGCACCACTACACACAAACACGTCAACCCACACAGCC
GTGCACATGCATGACAGAATATGGGCATACAATGGAGAAATGAAAAGACAATCATGGATG
ACAGGGAGAAAGACTACATAAGGGAGCTTAAACTGAGAGAAGTGTGAGTGGATGTGAGGA
GATAGACGACTAAAAGGAAGGAGGAAAGAGGAGGGAGTGTGTGTGTGCGTGTGTGTGTCT
GTGTGTGTGAAAGATGCAAATAGAAAACAACAAGGCAGAAGTTGACGAAGCACAGTCACA
GGGAGAAAAGAGTTAGAGAGGAATAGGGAAATGAGGCAGAGTGACAGAGAAATGTAAAGC
TCTAAAAGGAGTTGAGAAAAACTGAGGCCTGAAAAAAGCTAAACAGACTTAATTGGCTGT
ACTGAtcatatttccactccaaatgtgac
>NODE_469_length_682_cov_22.788857
CTCACACACAAAGACCATATTTACAGGGTCAAAAGTAAAGGCTTGGAGTCTCTGGAGACT
GCTTTTTGTGTAGATCTTTACTATATATTTGCAACACTTTTTACTTTTAATTTTTCCCAA
AGTATTCCAGATGAGACACCGAATAGTTTACACAAACCTGAAACAGGTACAGTTGTTTAC
GGTGACACACATTTTTTTTCGTTACACGGTAAGAAAACAGAAGCTATGCTACAGCCCTTA
ACTAAATATTGTGAAAAATCACACGTAGCGACGAGAACATTACAAAGTATTAACCCACAA
AAGCAGTTTATATATTATAATAGTTATATTGTCAACAATACAACAGCAATGCCAAGGGTT
CATATGTGCTACCTTTGTGTGTGTGTTTGGGCGCATGTGTGCGTGTGCGCACATTCACTT
ACACTTGTGTGTGTATGTGTGTGTGACTCCATGTGTGTGATTCATTCCAGGGCAGTTTTA
GTCCTTATAAAATATTCATTTTGGTTGTGCAGGGCCCTGTAATTGCCATCTCTCACCCTG
AATTATTTATACCTCGCACAGACTGACAAAGCTTTGCCATACGGCCCCAGATGAATCAGA
AAGCAGCCATCTCTGCTGCCAACAGCACTGGGCTTTCACACAAATATGGCAGCCACGTCT
CTCTGCCTGGCCTCTCTTAATTTGACATTTTCTTTTTCCCCCTGCCTTTGTCCTAGGTGC
ACAGAAAGGTTACCTGTTAGCTTTAAGCACCGACCTGCTCTCTGTCTTTCTGTCTCTATC
CCCCCCCCACTACCTACATGACAGTCCACAGTGGGTGTTTTTTTTT
>NODE_470_length_727_cov_17.689133
GTAAATATTGATTGACCATGTTATTATTTGTATCCCACAGCTTCTTTACCAACCTACCTA
ACCCATGCTCATATACAGGGCTGAATATTTGTCATTAAAACAATGCAAAGACTTGTATTT
AACGTTACTTCTTGTGGACATTTATCATAATTGGCCTGCACAGAGATCATTGCATTGCCC
ACTAACGTTTACACCACACATACTGCTCTGGTACTGTGAGATCCGTCCAACATAGTGGAA
GCAACACAGCAGATGGTAAGCTTGAAAAGAAGCGGTGCAAACTAAAATCCTGTAGTCTGT
GCTCTAAAAAACACAATTCATATTATGCATTGATTAGAAACATGCAGCAGACACTGGCCT
GAGGCCATATAGGCCTTGTGAATGCTCCATAAGTCTATTTTTGTTGCTCCTCGGGTAGGT
TACTATGACTTTTATATTATTTATTTCAAAGCGCCCAGATATTGATTATTTCACAAGGAA
AAATGACAAATGGCAGGAGGGAATGACACGGTCAGCAGGTTCTATTAGAGAAATGATAGT
GTTGCTCGTGGTTTGTTAAAAGGTCCAGTTTAGATACTTTATAGGTTTACATCCATCATC
GTCTAATGACCTATTTGATGAAAAACACGCGCTCTGGTGACAACAGCCCTGTGCAGCCAA
CTTTGCTTTGTAATTGCTCTCATATTAAATATAGATTTTTGTTTTGATATCTTGTGAGAA
TTCCTTTCTGTGGGTCAAAATTGTGATAAAAGACATGGATGCGATGGCAAAAGCTCGGAG
GGAGAAAACTGGAAAGAGAATGGGGGGGAAAGTAGGAGGGTAAGAGATGTTGACAGTGGA
ACTGTAAGTTTGTTATTCTGAGTTCTGAgca
>NODE_471_length_601_cov_24.059900
ATTTAAATAAGCAAATCATTGAATAAAGATGACCTGGCTCACAGGGGTATATCTCTATCT
ATGCATCACAATTCGTGGGCTGGGAAAAACACGGCCTGACATATTGAGTGACTCAGGATC
TGGTCATATCAGGGATGTTATTCAGACATACAGAAATCCCAGCTTGCCTTGCCAGAGTGT
TCTTCGAAACAACTAAAAGCAGGAACACGTGCCTCATCTTCGGTGTGTCAAGCCGGCAGT
GATTGAATTTCTCCTCCTTCCTTAAGACGGAAGTGCAAAGCCGGTGAGTGATTCCTGTGG
ATGCACTTAAGGTTTTAGTTGCAGGCGTCGTTGTGCCTGGGCAGATTTTATATGACACAT
GAAACTAACTACATGGTACTTAGGGCCTGCTGTAAACCAATCTGAAGCCAGTCGGGAAAA
CAGGCCCATCAGCAGAGAGGCTTGTTTCTGTTGCATGACAAAAGGACTTGCAAAACCGCA
TCAATTAAAAGTTCATTAAGTTCAGCACTGGGAGGATGAGTGGATGCTCTCTATTTACGC
CCAGGCCAGCCCAGCCCATTATCTTCAACCTGATTATTCAAATCCCTGGATTATAACACA
GACGTTTTCTCAGAGCCTTGCTTAGAATAATCATACTTAATAATATTTCATTTTTCTTCC
CATGGAGTCTGATTAGAATTGAGTCTGCATCATCAAAAGAGAGGAATAATGCTCTTGATA
GTTGTGCGAtttaagtgtaccaaaa
>NODE_472_length_883_cov_9.349943
AATATCAAACATAAATTTGCTCTGATTTAATCCAGGTAGTTTTATGAGCGACCTAAGGCT
TTCACTGCTTCTCCCAGTTCTCAATCCTCATTTGTAACAACATAGTGTGACCAATCAGTA
TTAGTAAACTTAAGGACCATATCACAGTTTAAGAAGTTTCTCTTTTCTCCAAACCTCTGC
TCACTAAATCAGCATGAAATGTAATGCCATTTGCCGTGTGCAGTGCGAGACTTGATAGGC
AAAGGGGGAAAAAATGTATTAAACGTCTGTGAGTGAGTTTTTCTTTCTGCTGGCCTTTGA
AAGATGCCAGTTAATCTGCTTACTCCTTTAATTGTGAGTAGAGGGGTTGGGCCTCCTCCC
GGCCAGAATAAGACTACTGATCCAGAAGTAAAACGATGACCACTGCAGTTATTCCTTCCT
TTAGGTTGTGCAACCCCCCTAGTTTTCTTTAGCCACCCCTCATCTCCTCCTCCTCTACCA
TCCCCTCCCTCAGAGGGAAGAAAGCTCCTTGTTCTGACAATAGACATTTTTTGCCATATG
TTGGCTTGACATCTTCATCAGGTTCACAGCAGGTTACCTTAGTTAACTTTCACTCCACTG
CCTGATGGGATTTTCTCCCCCTGTTTCTCCAATCGGCCCGGGCTCAAAGTCTAGACGGCC
TCCGAGGCAGGGTCCTCCTAGCCCTGTGTCCACAATGGCCGTATTGTGGACGCTTAGTAG
TGGTAGCTTCCTCCAGTTACAGCGAACAGGCTAGTGCTAAAACAATGCTTTTGTCCAGGG
GCAGACGAGGGGGGCCTAATCCACTACATACTGTGAAATAAATCTCTCTCTGAGATGAGA
GTGAGCGAGAGAAACTGAGTGAATGAAATCATTGCCAGGGAGGTTAGAGTGCAGCAGTTT
AACCCCTGGCCAAGAAAGAGGGAGGAGAGGAGGCAAAGGGAGTGGGAGAAAGGAGGAACA
AGGAGAGGCAGGCGCTacatcccttcatctctggagcacggatggaggagaggggctgcc
ggtggct
>NODE_473_length_518_cov_11.793436
GTCACACTAACACACAACAAAATATTTCGTTCGCTATGAAATAAGTCGCAGGCCTGTAGT
CAAAGTTAAAAGCAACTTACTGCAGCAGCTCTCTGTCCTCCGCACCAACCCGACTACACA
GTCCGGAGAAAGGTACTGCATCCTTACTGCCACAAAGCCCTTTCTTCCTCCGATAAGGGG
AAGCCAGCAGCTGCGATTCCGGACAGTTAAGATTATATATGATGTGTATATATCGAAGGT
TTGTCAGCTCTTCCAGGCCATAAAACCCACTTAAATGACACCACGTGCTTCCTATGCACC
ATTCACAGGCCCTGCTTGGGGCAATTGGCATATGTAACCTTGTAAACTTTAAAATACCCT
AAAAGAAAGACATACAAAAAGGGGATTGAATACATTGTCCACGCATAGGTTAGGCCTAAC
AGAGCGCAGAGAAAGTGGACGCTGTGCTGACCGGTCCACATAACCGTCAAGGAAGTTCAA
TAGGAAGCTATTAGTTTGAGAGGTGAGTTGATTTTTATTTTCTTTAAGTAGTGCTAGAGA
GAAATTACCTCCTAACCTTGGGGCTACACCGGCGTCACACTGCTACTTGTGCtaaagctg
cagttggacacagatgcccggcaaactggcatggttttatgtcctttctgctggcagata
gt
>NODE_479_length_492_cov_11.315041
GTCTCTCAGTGGAAATTCTAAACATTCAATAAAAAAAAGGAAGAGGTGGGAAAAAAAATC
TTAAATGTCCAATCTTATTCTATAACCCGTTAGAGTGACACTTGCGAATTTCCACTATGG
ACATGGTGGCAGTACAAACGCAGATAGACGAAGGGGAATAAAAGGGCCTTCTCATGACAA
ACTTTCTGGAAATGTCAGCCTTTCATGCTGTTGAGAAGACCTATTTCATATCTATTACAG
CAGGCATTCTGTGTCCGATATTTCAGATTTCGGTCCTCCCCGTACTGCAAATCCTCTGCC
AATCTTCCACCCTTAAGAATCTCTGCCAGCCCCGATGCATTATTCCCCCCACCGCCTCTC
TCCCCCTTTTGATGTGACAGAACAAACCGCGACCTATTAGGATTAAGGCTTTGAAAAGAT
CTTTGAAGCCGCTCAAGGTTCCTTTAAACTGGGGAATGACAATATGAGCTGTGTGGCAGC
AGATGCTGAATGGAGTGATTGCTAGTCCTTAGCGAGGTCTGCTGTCACATAACATACACA
CACTCTCACCCTCACACACTCACACACTCACACACACACACACACACACACACACACACA
CACACACACACACACACACACACACACACACACACA
>NODE_483_length_589_cov_12.607810
AAAACAATATAGAACAGAACATCATTTTGTCTAAAGTTCATTCATCAAAAGGCTGCATAT
TTTGAAAAGGGTAAAAGCCCACACACACACCCCTGTCAGGGAAGCGCAAAGGCTAGATAC
TATAGATTACTTTAATCCCCTGCCAGATATAAAAAGGATAATTACATATTTGTGGTGGAG
GCTGTGTGGTGAAAAAAATCAATACAGCCTTTTTTGTATGACACTTCATTAGTGTGAAAA
AATCTTGGAGCTGAGAAGAACTGCACTGCAATTAAATGGTTCTGCTACCTTAGACTTTGT
AATGGCTCTATATTATTATCCAGTTTATTTGAAATAGTGGTTGCACTTGTGGAGTAATTG
GAAACCATTGATTATGTACTTTTATGTCTACACTCTTGCACATCATTATGGAGAGAAGCA
ATAGTTAGTTAGCCTCTCTAATGAAGCACTAATTGCACTAAGTAGGTTAAGATGTTAGTC
AAACTGCACTCAACTGAAATCACAACACAAAGACTTCCAATTAATCTGCATAGTCTGACT
AGCAGATGTTGTTTTGGACTCCATATCTTGCAGCTTTTATTTGCTTTGTGTCTGATCCTG
TTGCGTAAATAGAAATTGTATTTGTATCAGTCCATTGGCAGCAGATGAAATTGATTGGGA
AGGGGGGGAAATAGGGGGCGGCTGGGGAGAAAAAAAAATCTAAGGTGATGGAATATAAAG
TGGCctctttgct
>NODE_484_length_914_cov_15.553611
TCCCAATTACGGGCGCTGCAGCAGAACATATCACAGCACCGTCCAAAGTGACAGTCATTT
AGCAGCAACTCATCTGAGGGGAGGAAGTGGGAGATGGATGATAAGGAAATAAAAAATGAT
TTGCCAGGACCTGTTAGCCACTTCTCTACACAGGCCTGCCGCCCCCCCCAGCTCCTCCCT
GTCTTATTCACACACACTCATATTCTCCCTCTCTCTCCCTGCCTCTCTTTCTCTCCCGCT
CTGTCTCTTCCCACCCCCTGCCACCCCTGCTGCCCATCTCCCTCTTGCTCCACAGACACG
TGACGACTCCGCATGATTATTGGCGCAATCACTCATGTAACAGCCTGCCCAGCTTTCCGT
GGGGGCTCCAGTATTTGTCACTGTCACTTCCCCAAGTGCTCCGCCATTGTCTTGGAAATT
GTATGTGTAAGGCAAGAGATGCCTGTGACCCACTTCGACAAGGGAGCCAGCGATGTGAGG
GCGCTCATCACACAAAAAAACAGCAGTTTGATGTGTCCTATTATGTGTCCCAGCAAGAGC
CATAAATAATTGTGACAAGTTTTTTGTTGCGCGTGAAAGTCCTTGACTCTGCCTCCTGTT
CCAGCACCTCCTCTCTCGTATGGAGACGCTGCCAAGCACCCCCGATGATAGATGGCACGG
TGCAGCAAATGACAACGGGATAGATTTTTAGTTTGTGCTTTGGAAGGGATCAGTAATGGT
GCTTTGCTGTACAAAGCAATAAAAGAGAAGGACAAGAGACAGAGGGGGGAGAATGAGGGA
AAAACAAAAAAAAAGAAAGATCCATCGATGGTGAAGAGGGAAGAATGATGGCCGGTGACG
CATGATTTTTGGGCATTTTAGTACTTAGATTTATGAAATCAGGGTTAAAATGTGGTAGTG
GTGTGGTATTTGGCCACTCACAGCAAAAACATTGATAAATGCATGAAATACATTTCGTAG
TATTATATTGTCCACTATAACTGCAAAGAATAgtgttttcttctaaccataaaagaacaa
attgatataccccagtgcaactgcattgtttttgttgt
>NODE_485_length_809_cov_14.726823
TTCTCTCAGCTAGCCCTGCAACAAGAAAAGCCGTTTATGGCGACACACAATGTGAAAAGG
GGGCCGATTTAAAAAGGAGAAGAATGCAAGCAAGAACAACAAAAGTCAGTTATAGCAAAG
TCTATGCCTCTCCTCTCCTATCTTCCACCCCCTAGCTTAGCCCACATAATGAGCAGGAAA
AAGCTTTATATTTTGTTCACTGGGTATTCACAGATAATTTGAAGCCATTGTTTCTGCCAC
AGATGGTTCTTTTTAATACAATAACGGTGCTCTTTGTGAATAGCGAGCCCACAATAAAAA
TCTAAAGCGTCCTCCTGAATAACCATTTTGTTCTCTCTTGTATAGGCCGAACAAAAGCGC
CAGTGAGGTAATGGCCTGCCTTATTGAAAGCCTCAGAATGGGGATTTGATAAAGATTTTT
TTCGCTCCTTTTTCTTTTTGCAAAGTACACGGCAATGTCAAAGAGAAACTGACACGGGAT
GAAAAGGAAAAAAAGGCTCGAAAAAGTGCTTGCCGGTGCGGTTTGCAAAGATTATTATTA
TTATTATTATTATTATTATTATTATTATTATTAACATTTACGTTTCCTAACTTTGTGCCA
AAGTCAGATGTGAGGGGTTGTTGTGGGGGCTGCAGCAGAGCAGGTCAGGTGCAGGCATGT
TATGGATTTTACAATGGAGCTTAAATCCAGAATACATTAGCCTCCAAAGATCTGCTGTGG
ATTTAGCACAGTTTCATAATTTTGCACAGGGTGTGTCAAGTTGTGCTCCGTAGAATTAAG
TATTCAGGGTGCATATCCAGGGAGACTTGCAGAAAACCTCCTGTTTCTAATTCTACCCCT
CTCACTACAGTCACCCAGGAAATATTGCATGCCCTTAAAGCATTGATAAGGCACTGTGAA
ATGTCGTAAATGCATGGATGTTAATAGGGGGGAAATGAggatgactaatgtag
>NODE_486_length_663_cov_17.253393
TGTAAAGAAAAAAATAATAAAGAAAAAAAAATGGCGGGAATAAAAGTTATTTTCCCGACT
ATTCCAGAGGGTTCTCATGCTGTAAAAATGGAAGTGAGTGCAGGATACATCAGGAAAGTA
TCAATGTCTACCTCCACACACAAAAGGGCCCCATCCTGCTATGACCTCTCCTACCATCCT
CCCCCTCCCCTACTGTGTCATTTACCCACAGTTTCTAAATGCTTCCTCCAGCCAGAGTGG
AATCTGCTCAGAGGTGCCTGGGCTTTGTGGCGGAAACATAATTAAAGTGGTGAAAGATGT
AAAAGGTGAAGAATGGGGATGACATCAGGCCAATTTCACACTTGGCACTCGAATGGCTAG
GTCCAAGCCAGGACTCTTGCCTCGCAACACAGATCAAAGCCCACTGTCACCGCACCAGTG
CAGGAAAAAAAAGAGGCAAAAGGACACCTAACTATGCTAATCCCCAGGACGAATATATTT
TAATCTTGTTAGAATACAAGTTAATGCCGTGGCTCAGTGGCTGAACTTTTTTGGCAAGAA
TGAGAGGTGGACAGAACTACTTTTACCTTTTCTACATGAGGTGCCTCTGTCTGGCACCGG
ATAAACAGTCAGAGTCTGAACAAACTTTCTTTTGGTCAAACTCGGTGTGTATTATTAAGC
CACATACTGTACAGGCAGCAGATAGCAGACACAAGCCAGTGAAAGGCAAAGCAACAGTTT
TCATTAAGAAAAGCGATGGAGAAAAAAAACATCAGCCCCAGTGGCTGTGTCAGTGACCCC
GTCTGCATCcccactagggcacctaac
>NODE_487_length_304_cov_3.358553
CAGGGTGTGGTGCTGCAGAGAGTCAGGGAAAGAGAGAGGGAGAGATGAGGCTGAGATAAA
GAGGGATGAAAAAGTGTAAGAGTGGGAGGGATCAAACTGGCTGGATGGATGGCTGCTGTG
GGGAATAATATGTTGTAGGGGAGGAGAAGGTACACAGTAAGAATGAAGCAGTGTTGGATG
CAGGTGATAAATGGCAAAAGCTGTAGGCGGCAGCATGGCAAGGAAAGCCAGATGAAGGGA
AGGAGGGACGAGGCAAGGAGAGAAAGTGGTGAATGGAATACTGATGCAGAGTTGCCCTTC
CGCTTAAAATATATCATAATTAAATATGGCATTTTTCACACCTTTCTTTATATATTTAAA
GATTCCAGTTCTCtcttctgcattgttgtttattgtgaaagaatcagaaagtttgatgta
acacttgtaagttcaagaatcagctgaa
>NODE_488_length_145_cov_43.468964
CCTCTCTCTGCGCTCCTCAATTAACAGAATCGTTTCCTTTCAACTAAAATGAATGTTATT
GAAACCAATTAGCATGGACTGGAAAATCTCTCGTTAATGAGGGGAGTGTGGGTGAGTAAA
CAGGAATGAAAAGATGAAATTAGAGAAGAGGCTCTTCTTGTTGGCCTGGAATAATGACAT
GCTTAGTCGCCTAATTGTCTGGTGAAAAGCACCGCTGCGATAGTAACAGATTGCGGTGTT
CATTAGGCAGCAATGGGCCACCTGCTGCTGGGGCGGCGAGCCCGCAGTC
>NODE_489_length_331_cov_12.743202
AAGAGGCTCTTCTTGTTGGCCTGGAATAATGACATGCTTAGTCGCCTAATTGTCTGGTGA
AAAGCACCGCTGCGATAGTAACAGATTGCGGTGTTCATTAGGCAGCAATGGGCCACCTGC
TGCTGGGGCGGCGAGCCCGCAGTCCCCGTACACGTGTTTATCCCAGGGGGCACTTTTTTT
TGGACACGACGCTCACTATGAAAAGCAAATGAGCTTGCCAATATGCTGCAATGTTGTGTC
CTTATTGCCAAGGCACAGAAGCATGATATGTCAAATCAAATGAAATGAATGAAACCCAAT
AGTGTGAAGCTGGAGGGTTTCCTCTTTCTTTTTTTGATGATGTTTAGTGGGAAATGACCT
ATAAAAATACACGGGTTAGCAAAACTATGTAATTTCATTATAAAACCTAAAGATAAGTAT
TCTATTCATCGTTTCTGTTGTCATATCtcatcacagagctcttattgctgctttt
>NODE_490_length_469_cov_19.963753
ATGGCTGGCATCACTGCAGTCCCTCAAGCCTTCTACCCATTCCCCTGCCTGCCCTTACCT
TGCCCCCCCCCCCTCCATCCCTTTTGCTTTTTTTTTTAAGTTTGTTTCTATTTGCTTCAT
TTCTGCTGTCCCTTCCTTTCTTCCCTTCCAGAAAGTGATGCACACTCGCAAAAGACATTC
TGAGCTGTACCATGAGCTCAACCACTCGTCCAAGTTCCACACCATAGACAGGTATAGCAG
GGACCCAGCCATGTCCACATTCAAGGTAAGATCATTGCCCAGAAGCGGGATGGGAATCCG
CTGTACCCATGCACCTCCACTCCCTCCCGCACTTTGTCACAATCTGCTAACTCCACCCCT
TTAAACACCAAAGAATTGCTACTGGAAAAGCACACGGTGATCAAAGTTGCATTAATATGC
CTCAAAGGAAGCAGTCTGAACCGGTTAAATATTATTAGCACTGTGGTGGCATTGTATTTA
CTTGTAAATGCAGCTCTCAGACAATTATAGCCATAAAAATTCACAGCAAAGCACCCTGTC
ATTTACAAACATGAGGTACTTTTGAAAGCAGTTGTATTCATTATAGTCTTTCTTTCCAGC
CAAATAGCCggct
>NODE_491_length_352_cov_2.534091
TTTTTTTTATATAAACCAATGATGAATTTTCCTTTTTCCTTAATTACAAAATAGACAATA
AATCTGCCTTATACCAACAGGATTTTGTTTATTAGGGGGGAATATAGACAAAATGGGAAA
CTAAGGTTGGGGATAGGAAAGGTTAGGGTTAGGAAAGTTGGACAGGAAGGTTAGGGTTAG
GATAATGGAAGAGGAAGGTTAAGGTTAGGATAAGGGGGTTAGGGGTGGGTTTTTTTTCTT
TCCTTGTAATTGCTCTCCCTCCATAATCTATTCAAACTTCATTTGTTTGTCTGACAAATA
AACAAAAACAACAACAAAAACCCAGCAAAACACTGTGCAGTACTTTGAGTACATGATCAG
GCAGTACAGTTATAGGAACATTTTCAGAGGCAGGAGGTGATGTGGGGTTCCAATTGTGAG
TAAAAACCTGAAATAATCCTGATTGCTTGGAAGGACAAAGAGATGTTTGTTTTCCTGATG
AAGGCAAAAatgtttt
>NODE_492_length_663_cov_25.328808
AGATACATCCACTCCAAGGAAAAACCATTCAAATGTCAAGAATGTGGGAAAGGATTCTGT
CAGTCTCGAACTCTAGCCGTCCATAAAACCTTACACATGCAGGTAAGCTCAGAATATTAC
CACGACCTTAGCTGTGTGATGCGTTATGATCAGAATTCACCTGTTATGCCCTGTCTACTG
CATGCATGGGGATATTAAAAGGCCTCGCAAAACCACTGCGTTTGGCCTATTACCAATTTT
ATTTATTTATTTTTTTTAAATGAGTGAGAGATACTCACCACAGTGACTTAAGAATGACTA
CTATTACGCAGCAGTTTATTTAGATGATTGAAAGATATAACTGATAGACGTTCTATACAA
TTAAAGGGAATAATCCTTTGCTTGCTTTAAATCTAAACAGGAGTCTCCCCACAAATGCCC
CACATGCGGAAGAACCTTTAATCAAAGAAGTAACCTGAAAACTCACCTTCTCACCCATAC
AGACATCAAGCCCTACAGCTGTGGCCGCTGCGGAAAGGTGTTTCGGCGCAACTGTGACTT
GCGACGGCACAGTTTGACGCACAGCCCACATCAGGACTACTAGCCTGGACAGACTAACAA
AATAACAATGGACAAAACGCAGAAAGACAAATCAGCGACTTCCTTTTTTTTGTTTGTTTT
TTGTTTTTCTTTTTTTCTTTTTTTGGTTGTTTTGTTCAAAGACATTCTCCAAATCAGGAC
GCGTTTACTGCAGCACATTTTTACAGTGGAATTTTGATTGCACCTCAAAGTGGAACAGCA
GCGAACGGAGCCATGTCCAGTTTTCAc
>NODE_493_length_621_cov_13.028986
TATCAAATCAGATCTGACTGATGTGACACAGTTGCAGTCAAAAATCACATTCATCTTGCT
GCCGAATCAAAAACTAACACAAAGGTATTTTTCATCCTAACCTTACTGATAAAACTAACA
AATAGAGATGGATTTAGGGGGAGAAAAGAGTAGTTAATGAATGATGAATTAGAGACGAGG
GAAAACATCATAAATTCTGACAAGGCGCTGTTGTCTGCTGGATGATGAACAGCACTGTTG
GATGGAATCTGCCTCTCTGTGTATCTCTCAGACGCTGGCTGCCACTTTATCTCTTCCATC
CTGCTAGATTACACCTCCAGGGTTCAGGTGGGAATCAATCATTGCTATTATTACCTGAAG
TCACCAGATGCATCTATCACCACTAAGGTTACCATAACCTCAATATTAACAGAGGAAAAG
CCCCTCTAATAAACAGCAGAAAGGATGGGCTGGCTGGTGGGATTTCATCTTCCTTTCACT
TTTAATAAGGCACTCAGAGGAATAAAGATTACAGGCCATATTTAGCATGCAGAACAAATC
AGGCTCTTCCAGGCTCTTCCTCTCCTCCGCTTCTCATTCTGGTTAGTCATTAAGACTGAG
GAGGAGGAGGGGGGGGTTCTAGTGTGTAGAGGCGTTCCCTGGTTCAGCAGTCATGCTGCC
GCTCTCTGTGTTCTCCTACTGCCTGCAGCTGCTGTTAATAAGACTTTTCTAAGGCCTGAT
ATGTGTAAACTTAGTAGACAGTCTCCACATGCCTCCACaagcctg
>NODE_494_length_370_cov_19.254053
CGTGTTAAAAAAAAGCACAACTCAGGACTCATCTGGATCAAAGGAACTGTGAAAATACAA
GATATTATATCAGACATTTCCTGAAAAGCACTTACAACCAACCTTATCACATACCGACAA
CAGTGGCTCATCTTATCCTGATTTTGTGAAAATTCAGAGCAATGTCAAACTTGTCAACCC
ATATTTCCCAAAGCTAATAGCTGTAAGCACTGAGATCAGCCTGAAAGGGTTAAGGGCATT
GTTCGCTTATCATGTGATAGGAACATTTTTTATGCAAGAGCGAGCCCTGATTAGAGGGTG
AGTTTTAATGACAACTAATTAGCCAACCTCTTTAGCCTTGGCATAATGATCAAACGAGCT
GTCATCGTGTACCTGATACAATGATCCTCTCACTCTTGATATGATATTTTATTCCTCTGC
AATTATGCAGCCCCCACTGCACCACATGTGTTTATTGCCTCAAGCACACATGTCAAATTA
AAGAGCAGCTTATGCACCTGATATTTAATTATTG
>NODE_495_length_628_cov_20.812101
GTGAAAAATATATATTTATATCCACTACCGAAGCTGGGAACTGAGAGTGCTGTAGATGTC
ATTGATGATAATGCAATAAAAAGCATTTTGGGGGTATCTCCACCTCTGCACTTAGCCTCT
TGGCAGTGGTTTGATCAAGACAGAATAAGCTTGTGACTTTTCAATTCCAGCCATAATTTG
TTTCGATATTACATCTCCTGGATAGAGCAAGTGATGGAATTTTTCCTATCCGAGACAGAG
GCAGTGGGGAAGCTGACGATGTCCCATAATAGGTTATCACCAACCATATCTTTTGCAAAA
TAGAAACCCAACACATGTACATCTGTGGCCTAGTGTCAGAGCCTTAAATATACATCAGAA
ATGCATTAAATTTGCTGATTGCTATTCTTTTCCAACAGCGTGTCAAGCCCCAAATTTATT
TTTGTTTCGTGGCTTCCCGATTACTTTGAATTGCCAGCAGTCTCTCCTGACATTGACAGC
TTTGAAGGAAGTGACAACATTAAATTTATTTTCTGCGTGCATATGTGTGTGTGAGCGTCT
ACGACCGGACGATGTACCCGTGTTTTCTCTTAGATTGTTTGAGGTCCATTGCAGAGAGCC
CAGCCCTTTCATAGTGTATGTAATTTACTGGAACCACATATAGCAACAGCGTACTGCTGA
AAACTGATCGGATGTCTGGAGCACCGTTGCCTTTCACAGGATTAAAAAAAGAGCTCTATT
TAGTTGCGTTTCTaaaggaatatccttgtcgaatccagcacagtgcggacca
>NODE_496_length_606_cov_13.978548
GCCTCATGACATGCAAAAATGAGCAGCAAAAAAAGCTCACAACAACAGATGTTATTATGA
CTGATACCTCCAGTAGCTTTTACCCTCCCAACTCCTTCTCCTTTTTAAAACCGCCCAGCT
GATTTCGTCTCCTCTCTACCCCCTTTGTAGATAATTGGAACAATCCCACTGATGCCCAAC
TCTGCAGGGCCCTCCAGCCAATCAGGGGGTGGCAACCCAGCACTGCAGGTACAGCCAATT
ACACCTCAGCTTCTGACCAACGCTCAAGGCCAGATCATCGCCACGGTGATCGGCAATCAG
ATCCTGCCTGTCATCAACACCCAGGGAATCACGCTGTCACCAATCAAGCCTGGACAGCAG
GTAACACATACACTCAAAAACACACAAAGGAAGACAGCTTGTAGTGCAGATTATTACGTT
CTTAAACTCCAAAAATGATCAAGAGCTGTTTTTAAAACTGTCGAATGAGCAACACCTAGT
GGAGTCAGACCAGAGCCTTGTTTATTCATGAAAGCAAGATTCCAGCACTGCTAGCCAGGT
TTGTTTTATGCTAAACGCCTCGTATTATTTCCCGCTTCAACGCTCATAACGCTCATTTGC
ATCGTTCCCTCTTGGAAAATTGCAGTATTTGGTACGATTGTTCACAATGTGCGTGTGTGT
GTGTGTGTTTGCATGTTTGGAAGGTACTTGTCAGCCAACCTTTCAGACTCACTCTCAGCG
AGACTGCTAAACCCCTGCAGAGCccaaaaa
>NODE_497_length_733_cov_14.725784
GCCCCATTTCTCTCACGTCGATTACATGTCAGTTTTCTAACGACAAAACAAATCAGAATT
TAGCTCAAGCACTTAATCTCAAGTCATCATCTCTATTTAAGATCAAAACATCTGATGAGT
AGATTATTTTCCCCCAATGCTCGAGGAGGATCCCTCGCTCCAGAAGCCCCCTTTTAGGAA
GTGTTCCCATGTTTGACAGCATGCCAGTCTCAACAAAGGGGAAATGCTGAGTTCCCTTTA
ATAGATCTATATTCATTTTCAAATGAGTTGATTAGCCAGCACAATGTCATTGGATTCAGG
GGCCCATTACACATTTATGATGGTAAATTACTGAACATTTACAATCCAAATGAAATTTCA
TGAGGAGGGGATATTGAAAAAATGAAGGGAGAGAGACGCTTTGCGTTCATCCCTGTAGCC
TTGCCTCATTGCATCTCTCTTCCTCTCCCTCCCTCTCTCTGTCTCTCTCCCTTTCCCCCC
CCACTCTCTTTTCGTCTGTCTCTCACACTCTCTCTCCACTCTTGTCTGTTTCTCTCTCAC
ATATCACATCAGTGCCCCCTGTGGTCCAACTGGGCATCACATAAGGGTCTGCAGCCGTGC
TCACTCGCACACGTTGACATTTAGGGAAGTGTGCTGTTTTCATACTGCCATTCAAATAAC
ACTGGCTCATCTACAAGTAAGGTTACGGGTAAATATTCAGCGATGGCTGTTTTCACTTTA
AAAAGTGGGGAGATGCGGCGGATTGCGGCGAGAGGATGGATGTGTGGAGCCGAGGAGGTT
GTTCCCTCCTCTGTCTTTGGTGTAGagttacatgtaggttcaaacgtcctatagatccct
gagcaaacacctctcctctccaatcagcgctcagtac
>NODE_498_length_986_cov_14.958418
AGTGATTTCTGACCCAGAACTCCTCTTCACACCCCCTCCTCCCCTCATTTTTCTCACTTT
CTCTCTTTCTCACTCACTTGGAGAAGAGGACCAGACACTTGGTAGTTCACAGAAGAGGTA
ACGGAAATCAATTGAGATTGTGATTTAAAGAGTTTTTTTTCTCTCTCTCTTTTCCCCCTC
CTCTCACATCAAATTGATTCCTTTGCTTGTTTTGCTTTAATATTCATTTTAGCCAAGTGT
TGAGTAAATGTGCGGAGAATATGAATATTAGGTATGAAGCCTCTTTGCATGAGATCAGTT
TTGAAAACTATAAATTTTACCCAGCCGAAAATTGTCTGGCAATTAAAGCGTATTGTGTGT
AATAAGCAGTGTCTCTATCGGGTGTTTAGCTTTATCGAGCCTGTCTGGAGATGGAACTCA
TACCTGCTGCTCTGTGAATTGCAGCACATAAAAGATGGACTGAATATGTTCCCGGGGAAT
ATTGCCCTCTCCAAAAGACCAATCCGTCTTGCTTAGGGAGGCAATCTTAGGTGCGGTAGA
TAAACTAATATTTGTGTATAACCTCAGTCAGACAATACAAATGATCGGATGATTTTTCAT
CTCCTTATGCATACAGGGAAATATGAAAAATTGAGGTTTAGGAATATTTGCAGGGTCTGC
GAGGCGGCTGGCTGGGCCGCTGAGTGCCCTGGGCCACGCTCCTCACCAACGACTGCAGAG
TGAAGAGTGATGAGAATATTATACCCGTCTGTTTCCCGTCACTCCCCATCCTCCCCTCCC
ACCTTCTTCATTCTCTCCTCTCACCACACTAATTCATATGGCCACAAGATGGAGAGAGAG
GGAGCGAGCGGGATAAAATGAGAGATCGAGTACGACACTGGCCGCCCCTTTGGTTTGCCG
TCTTTGACTTTCACCGTCTGTCCACCCGTCCATGATTGACAGTCACGCTGACATAAATCT
CCTGCTTGTCTTGCTGCACTTTATTGTCCCTCCCACCCTAAACCAACACCCCTGCCACCG
CTGCCAACTCCAACTGTCGACACAAGCCCTCTCTTCAACCTCTGTCCCTCGGCTCTCACG
CTGCTAAAAACTTCATATTGGGTTAGTCTGCTGGTGTTACTgggccaaac
>NODE_499_length_691_cov_9.879884
GTTTAAAAAACAAACTCCCTCCACATTCTCCCTCTTTTGTACACCTCTGGTAGCAGCTGC
ACACTATATTCCACAATAACAAAAGTGTGTCCGTAAATGTCTGTGTGTGATCTGCATCGT
CAGTCGAGGTATGTGTGTACATGTATGCTTATCTGGAGCGCCGCTCAACAATCAACCGAC
CCCCCACTTCAATACACACACCCACACACACAAGGCTACTTCAGAAGCCGAGCCCCAGAC
AGGGTGAGCAGATCAATCAATTACATCTCTGCTCCAGCAATCAAACAAGGTTATTATCAG
GCAGCAGCTCACCGACCTGGAAAGGCCTGGCCAATCAAAGGCTGCTGTGATGTGGGGGCT
GGCACTCGCTCATGTGACAGTAACACAGAGTGGCAGCTCATGTTGTCAAGGGATAGAAGG
ATGGAAAGAGGTAAGACAGACAACTGAGGCTGAATTCAAAGCAAGAAAACGAAGGATGTG
TGGGGAACAGGAAAAAAACAATATCTGTAAATCACCCATCTCTGGCAATCTGTCTTCACC
TTGACATTGCTCAAAGGACAAGAGAAGATAAGAAAAACACAATACAGTTCTTTGTAAATG
CGTTTTATAATTTTTCTGGGTTTGAATGCGCAGTACATCCCTGTCATTTTTCCTATCTTT
ATTTGGCTAGATTACTTCCCTGAAAAATGCAGGAAATGACAGGAAAAAAGGAGACAAACA
GAGTGAGGGATGTGGCAGAAAAGCAGCACATGGTGAAAAcatctcttcattgtggttcac
taattctctcgctggctgcggctccctctggcattcatccgatgagcattaaggg
>NODE_500_length_804_cov_14.203980
TAAAGAAACAAAAGTTGGAGAAATTGCTTGCCCTACATCTGTCATTGTCATTGAGAGACT
GGCCATAATACTTTATTTATATTCTGTTCTGGAGATACGTGGTTTCTGTTGTAAATGTTC
ATTGATTCAAGGGCAGACAAATATACCCCCAACACCCTGCAATGACCCACATAGAGCGAT
ATGCGAAGTTCACCATCTATTAGAATAACATGACAGGCACAAATAAACCGTATTATACAT
TTTGTTACCCTTGCAGCCAACTCAAATTACATTTTGAATGTCGTCCACTCAATCTCCTCT
CGTCTTTTGTGCTGTCTTTGATATAAATAGACAGACATTCAGGGGTCTAAAGAGTGGAAG
TTAGAAGAATAAAAAAGGAAGAGGAAATTTAGATATTTTTAAATGATGTCCTACATTTTG
TCAGCTAAAATCAGGATATTGCCTGAGCGGGGAGAAGCCATGTTCTTCAGTTGTCAAAAG
GCAGTAAGTAATGATTAAAATAGCAGTGTGAAACGCGGGGAGATTAAAGTGATGCTAATG
ATAAGTGAGAGAAGAAAAGGGCAAGCTATATTTTAATTCCTGGGAGAATGGTTAATGACT
TCTATTGCCTGAGATTAAACTAAACCTGTCTCATCAGCTTTTTCTGCTCGCTGAGGAAAA
AAAGCCCTCTGCACTTTAATTTATTAAACTCTTTTAAGGAAGCACATTGATCTACATAGG
TTAAACTTTCAAAATTTGGGCAAAAAGACGCCCCATAAAGCTGTCATGCAGGGCAAAGCT
GTTGAGTTGCTCAAGGCACACTATAAAGAATTCATTATCTCCAAACTGCCACATTTAATC
AGAAAATATCAATTATTTAAAAGGGGAGGTTTGCTCCTGTTTAGAGCATCAGGTTTTACT
GACAccctgaattatactgacatgttgaatatatttttctgctgtcac
>NODE_501_length_742_cov_9.463612
GTTTTTATCTTTTGTCAAAAAACAAAACAAAACAACAAAAGATGTGTCAGCGCGTGTGAT
GTTTGTTTTGTCCCGTGATCCACATGGTATAATTGTATTCTGTGATCTGAATGCTGTCTG
TTGCTTTATAGGTTATCAGGTCTGAGGGAGTGGAAGGATGACAGGAAATGCAGCTGTGGT
GCAGCTCTCCATCAAATAAACTATCCTCTATATAGCCACATATACCGAACAAACCAGAAG
ATAAGACACATGTGCGCACACGCATACACATCTAGCTGGAACCACTCCCTGTCTCTTGAC
AAACCATTATGTACAATCCTGCCACTGTATAGTGCTGTCAGAAAGCTGCCAAAATAATCT
CTTCTGCAGGAGAATTTAACTCCATACCTTCTGGCACAGTGCAGCGATGCAATTTAATGC
CTCCTGTGATAACTAATGGAAGAAACTCTTAAAACTTCAGAGCTTATAATAAGCTTGTCA
GCTTATCATATTAGGCATGTGAGCTTATAACATTAGCATTTAAATGTTCCCGGGTATACA
GTAATGTGATTGGAGGGCTTTGCCATTTTGACTTTGCCATTGAGGAGAGAGGGAGGCAGA
GAGACACAGGAAAAAGGGGTGTTGATGCTGTCACGAGGAAGCGTCGAGGACTGTTGGCTC
ACGTCTTACAATTGTTCACAGCAATTGTGTGTAAGCTCTCATGGATGCACAGGTAGGTGA
ATGAACAAAAAAACTGTAAACTATAACAATAAACTCCCAGCTCCCTGCCATCAGAAGACA
TAAGACTGGATGAATTGTCAAATATTTGCTTACAGATATGAATGTAATCGAAGGTGTGTT
CATCTGTCTATTACTATAAATGTAActagaataatgtttcgtctaa
>NODE_502_length_337_cov_1.439169
GCATATTGATCATGACTGAACAGCCTTTTCAGTCCAGCCACAAATATTTAATTGGACTGA
GGTCTGGGCTCTGACTCCGCTACTCCTGGGTACTTACTTTCTTGTCTTTAAACCATTTCT
GTGTAGCTTTGGCTGTATGCTTTGGATCATTATCTTTCTCAAACATAAAACCTTCTCCCA
AGTCGAACTTCTCTTGCAGACTGCATCAGGTTATCCTTTAGGATTTCGTTATACTTTGCT
ACATTCATTTAACCCTCTACCTTTAGAAATCTTCCAGGGTCTGCTGCTAAGAAGCAGCCC
CGCTGCATGATCCTCCCCATCATCCTGCTCCAGGCAGATTTATGCATGTGCCATATTCCT
GCCATTCCTTAATGATGGATTGAACTTTACCCCAAgggatattcggtgacttggaaattt
cttgtatccatcccctgacttatgcttttgacttcacagagttgtttggagttttctttt
g
>NODE_503_length_762_cov_18.146982
GAGAAGCGGTATGATAACTCAGAACGTCCTGCTGTAATTATGGTATTCATGAAAAGATGA
AATTGAGTGCAGACTAAATCTGTAGCTGCAGGCAAAATCAACAGCTTGGCATTACTCCGT
GACCCCTGTCTATCTTGAGGATACGGCAAACATACCAAAACTTTGCTGTTTTTTTTCATC
AGTCAAGAGTGAGGGAATGAAGTGCATCGATTGCTTGTGATTATTAACTAGACTGAGATA
AGCCCTCTCCTTATTATGCAGATTACTGAGGCTCCCCGCTCCAGCATATTGTACAGATGC
AAGGGAGCAGCTGCTCTTACAGATGGTGGGTACACGGATCTATCATTATGCCTCCATTGT
CTCCACTTCAATTGTTTGGGGGACAACAGAACTGCATCAAAGAGGAATCCGACTGCAATG
AATTAAGAAAGAGAAACGAAAACCATCAACTAAATTTATACACCGGAGGCCGTGGAATGG
AGAGGAGCGTAAAGCTGGAGCTATTTCATATATACAACCATGGAGTCACCCAGTCATGTA
TACTGTAGCCAAATCTGTTGGATGCAGCACTGTGCACCAAACATATGTTGTTTTCTTTAT
TAACCAACAGATATTAATTCAGTACGCAGATATTAATTCAGATATGAAAAACAGCTTTTA
GCAAAATACGTACAGCTAAACAAATAAATGAATAAATAGATTAAATTAACACTCCAAAAA
TATCGAGCTAAAACCAACTTAAATTTTGATTGCATGCATACATCTCCTAATTAGTGTCAG
TTGAATAGCATCACAGCTTTTACTTTCAAATACTGCACATACAACAACTGATCATGCCTC
CAGAACATTTGATTTTAATCATATATGGAGTCATTCCACAAAGGCAACCGCAGAGAGGAA
GGAATa
>NODE_504_length_495_cov_19.995960
GGCGGTGATGAGATCAAAGGCAGAGAGTCCCCCATTGGGTCCAATTAGAACTATAGCATT
GTACAGGGAAGGGGTGGCAGGGGGGAGAGAGGGGAGTGGGTGGTTGGGGGAGAGGAGAGA
AAAAAATGTTGAGTTATGATATTCATAATCTATGCAGAGAGGCCTTTCCAGTACAGGTCT
TCTCCCCATAGCTGTGATCTTTTCAATTTACATCAAGGGAAGATGGTCGGGGATGAAAGC
AGGGCATCCAAGGCGCACAGCCCACAGAGGGCAGACATGGGGCCTCATTAAGGCCCAGCC
CAGCCAGCCCCAAACAGGGTTTGAAGTGCGTCACATAAAGAGCATGGGGTCAAAGGTCAG
ACATAGAACAGATCTCCATTTAACTCTCCAGCTGGAGATGGTAATTAGCAGGTGCAATGA
TGATCCCTGCCTGACTGTAAGGGATGATACCACTATAGGTGACACCAGGCATCTGTGTGA
ATGCGTGTGGGCACCATTGAACGTCTTCGCACACATGGTGCCTCGACACGTTGATATATA
ACATCTATCAAGGATACCAACTCATTTCATGCTCTCATGCATGTTTAtacaaaacctgct
ggtattattgtgtgtttactacatttgcacccacacagg
>NODE_505_length_605_cov_15.715702
GGGACAAAGTGCAGAAAAGGTGAAGCCAAGACGGAAGAAAATGGAGACGCACAAGCCGAG
CAGGTCAGGGGAATAAAAACGAAACGGAAAAAGGAAACTAAACAGCATGCAGTCCTAATT
TGTCATGCTCATGTGCGGCATGTCTGTGCGGGTTTGTGTGTCTCCAGAGTCCAGGCTGTG
TAGATCACCATTCCGCCTTATCTAATTTCATTAATGTGATCCCCTGTCCATCCCCTGACG
GCTTAATAGCCATTATTTGTGGGTCCCTTCAAATAAAGGCTCAGCAGTAAATTGCAGTCT
GTGGAAATCGAGATATAAACGCCACCCTGCATTACTGTATAATATCTTTCCCTTTAATTA
ACTGAAAGCCATGCTGACATTTATTGGATTGCAAGTTACTTGTTAATGGCAATAAATTGC
GAAACAAAAAAAAGAATCATTGCTTATTTTACATCAATAATTTGTGGACCTTTTGCTAAT
GATTATTCATTACTCGCCTATGGGGACTGTCGTGTTTGGTGAGCTAAAGTGAATGAAGAA
TGTAAAGATTTAAGTGGGCAGCATCTACTTAGTGTTATGGCTTCGGTGCCGTGCATTAAA
TGCCTCGCTCTGTTGCTGTCCCTTTATCCTGTCTTGTGCATCTGGCTTTTGGTAAAGAAT
GTGTTCGGCAAAATTTATTGCACTGAGAACATTCCATCAGGCTGCGTTTAAGAGGAAAAG
TATTACTATTCAGCGCTCCATTTtgcttg
>NODE_506_length_401_cov_24.276808
CTTTTCAGTGGAGTATAAGATCCATCTTTGTCCTTGGGACATTTGCTACTAGAGCTGGTA
GATTTGAACAAGATTTAAGAGCTATAAAAAAAAATATGAGAGGCAAAAAAAAGGAGAGGG
ATATGGATTGAGACGGAGAAGTAGCAGGCTGATTACAAGGTGTCAAAATTGCCAGGAGCA
AGAAGGTGAAAGCAATCAGGGGTGAGAAGAGTGCAGCATTCGTGAGGGGCAACTAATTAT
CCATCTCATTTGTGGAGAGAAGCATTTGAGGCAGCTCTAGCCCACTGAATGGTGACAGAT
TGGTGCGGAGGAGAGGGGAGGTGTTAGAACAATGGAGCCCAGCTCACCATCATTACTGCA
TGCTAATCAGCAGTGCTTCTGCACCACCAGTCGGTGCTGCAGAGAGTTCGGGGAGACAGG
GAAGTCACCGGCTACAGGGGACTATAGTCCGGAAGAGAGGGAGGAAACGGATTCATGGTT
TATCTGCTGGCGCTCTACCACTTCTTATTTGAGCGTGTAGGTTATCCAACAGAGACTGAT
CTCTg
>NODE_507_length_936_cov_12.242521
GTTGCAGACAATTATTGATCTTTGCGATATTCTCCAGCACTTAACCTTTACACTAGCCGA
ACGGGGTATGAAGTCCCTTATTGAATGTGTACTTTTATGTTCTTCTCTGGTGACAAGCCT
AATCAATAGTCCCCCTCCTCATTCTCATTAGAAGCAAGAGCTTCCAAGACTATCTTTAGC
CTGGAAATCTATCTGCTTGTATGCCCTGGAAGCGCTGTGTGGTCCGATTCAGCGGTGCAG
AGAAGATTTAACTACATTTTTTGACTTGATCAGATGCCGCCGAACAACTGCGATGAAGGT
ATTAGAGTTTTCTAATTGCCCAAATTTTCCTGGAAGTCAGGGGATGCACTTTTTAAATGT
TAATATAATAAGGAAGTCGCAAAAAGACATATACTTTTACTCTCCTAATCTGTATTTCCC
CTTATGTAGGCAAGATGGTTCCAGATAAGCACTATTAATCATTCCTCTGCATCTGTTCGT
TCTTGTACACTTTCACCTGAAAAGTCTCTGCACTCGGAAAATAACGCTTCTCCTCGCAAT
TGCCTGACACATTATCTCATTAAAATGTACAAAGAAAACTCCTTCTCTTTATCTCTGATA
ATCTAATTAGCATCAGCCAGATGGTTTAATAAGGGATATCGGCGCCGTTTAGCCTCCCAA
ACGGCCCGCTGGAGGAGAACAGTGGAGGAGGCTCCTCTCCACTCTCCTCTTCACTCTGAA
TAGCTCTCCAGGGTTCACATTATTGCTTCCTCTGCCTGAGGCGAACCACTCCAACTCAGG
AGTTTAGGGAGGATGAATGCATCCAGGAGAGAGACATGCTCAAAGTGAATCAAATAGGCA
GAGATGTTGGATACTGCTGGGAATGTTTTAAACCAAATAATGGCAGATAACTGACTTCAC
CTTTAGTTCCCCCAAGGAGCGAGAAACATTTCAGATTAGGCTTTAAATCTTTCTGAGATA
TATCAGTCTGTTCAGTGTGTGTTTAATTGTTGCCTAGGTAACATTGTACCACTTCTAAGA
TGgtctagcttaggtgatgtgaattttacatccggaaagcacaaaagacttgcatagtaa
>NODE_509_length_541_cov_17.347506
TTTTTTTTATTAATTTCTTTGCAGCAGATTACAAGATTTGCGGAGATTTGATCTGACCCT
CTAGCACTGTTGTAGGTGGCCTTGACATTAAAGGCAAAATGAGAACTTTAAATAACCATT
CCCACCAGGATCAGCTTTCTCTTTTTTTTTCCACAGCAAGTGCTTTTGGAGTAGATGTAA
TGCTCATATAGGCTGACACAAGAGAGAAAAAAACAGGAATACAAGGGTCCCTCAGTTAAT
GTATCATCATCTGAGTGGGTTTGGATTGGAGTTATTAGAGTATTTCACTTCATTGCATGA
CCTCCTGTTCCTCCTCAGATCATGAATCCTATTCATTACCCAGTCCTTCTGGAGTGCCCG
CCTTTATAATATTACTCAATTTATATTCTGAAGCGGGCTCCTGGGAGAGCGATCAGCGCT
CCGAAACAGCGACCCCCCTATAACCCAATCACAATATTTAAAGGGCAGCAAAGAGCTTTT
TAATGCGCGTCGTAGATAACCATTTAAAGTGGATTGCTTTGGTTTAATATGACCTTAACA
GGCTGGCAGTCACATGTGAAGAATGAATAAGCTAATAGGAGAGACGACAGGGAGAAAGAA
TGAAATCAAAAAGCAGAATATGAGAGATTTGTTTCAATGCTTGCTGGCCTCTtgacggct
gctgagaggagcatgatagagaatc
>NODE_510_length_1200_cov_16.130833
TTGTGGCACAGCTATGTCACAGTCCATAACCGAAATGTTAGAAAGACAGGCAACCAGTAT
CGTTGAAAGTATTAGGGAATTGTGTAGCCCATGACATCCTTTGATTCAAGGCTCTTCCTC
ACATATCAAAGCTCACGCGCAGGGCCTGTTCTGTTTAGGGAGGTGTGAGAGCACTGTGAG
AGGATTTGTGAGTGCAGATGCGTTGTGGCTTCACTCTGTTGTAATCCACAATGGAGCCAC
CTCACACCCCCAAAGGGCTTCCACTTCAAGAGCCCTGCCTTTGTTCAAAAATGTATTTGT
TCTCTTATTCTTTTTGGGAACTATGTAAAACAAAAAAGAACGAATGGCGAAGAGAACCAT
TCTCTCTCCCCCAGCCCGGCAACCCCATCCCACTATCACCTCTCTGTCTCTCTCTCCCCC
TCTCTGACTGTACCTTGCTCTCCCTCTCTGGTAGTGCATATTTTGCTGGAGATGCTAATG
ATCTCCCCCCGCTGTATTCTGATGCAAGGTCTGTCTACACTTTTCCCTTTCATCCACATA
CAAATGTGCTCTTATTGCCTCTTCGCCCTCGGGCCTTTTAAGATGCCTTTTTGAAATATG
CCGTTTGATAACCACATCATTGGCCAAGTCCCTGCAGTGATTAGAGCTCTCTTTAATGTG
AGCAAGTTAGAGAGTGAATGAGGGGCTCCGGGGCCGGCAGCTATCCATTCTCTTCTGCCC
TCACCCCTTGACATCTCCCGGGCCACTGGGGAGAACCAGTGTCGGGTGTAGGACGACCCA
GAGCCCAGCTTAGCACATAGACACTGCTGGCCGTCCTCGATCTTTCATCTCCACATGGAG
ATTAAGCACAGGAGAAATGACACTGGAGGATCGCCTTCATAGAGACATGGTNNNNNNNNN
NGGGGGAGAACCAGTGTCGGGTGTAGGACGACCCAGAGCCCAGCTTAGCACATAGACACT
GCTGGCCGTCCTCGATCTTTCATCTCCACATGGAGATTAAGCACAGGAGAAATGACACTG
GAGGATCGCCTTCATAGAGACATGGTACTGTATGCTGGAAGGCTAGATCCCTGTACTTTA
TCACAGGAATGTGACAGGAGGACTGCTCTCTAATGTCTTTTAAATATGCTCCATTGATCT
CATGTTCAGAGCCTCACTCTGCCTCGCTGGGATGGCTTTTTTATCTTGCCAAAAGGGAAA
GCTGAGACGGTCGTCAGGTGCTTTTCTCCTGTTCTGCTTCTTGCACTTGACACCTGTTGC
GCCTTTTGGGATAAGTAGGTTATATTTATACTGCTTGATTTccagcctcctcacaggtac
atttcacgtagattgcaacattta
>NODE_512_length_855_cov_12.819883
GTCATATCTGAAAACCCTGCAGCAGGCCAAGAGTCAACCTCTGCGTTGATGGTTTGATTT
TGGAGGGAGGGTCAGGTCAGTGAATAAAAAGTGTAGCTACAGAAGCAACAGCGTGGCAAG
TCAACATAATGAGAGCAATACAAGCAAGACAAACAGTCTTTGACTGCAGAAGTAGCACAT
GCAGTCACCTTTCAGTTTGGCTGTCTTGATGTAACACTGAACTTTTTTTGTACTTGAAAG
ACTGTAGATGTATTTTGTGTTTCATAGCAACTCATCCCAAGTCAAATAACGTGGTTCCTT
TTGGATTGCACTCAATGAGCCTGCATTGTCTCTGCGTTTGCAAACAGCATGCCGGTTATC
TTAAGAGATTTTGCTTCTGTGAGCAGCAATTTGGGATGTTTTGCTGACAGAAGCTGCTGA
ACTTGCCTTCAAGTGGCCATAGGAGCTGCATCACACTCAACCTCTGCACCATAGTAGTCT
GCAGGGACACGGATCAGCACTAAGACAGGTTCATGTCTGTTTCTTCTCGACCTGCCATGA
CATAGCCTGGCTGCACCCGCCACCCCACCACCTCCTTCGCTAGTCCACCCCACCTTAGAA
GATAAATACCTGGAGGTGAAAGCTTGCCGCACATTCCTTTTCCCAAACATATTCTCTTGA
TGTCAAAGTCGGCTCCAAGGCCTCAGGGCCCACAAGTAAAGTGGTAATTCTAAGGCACCC
TGCTTGGGCTTGCTGAAATATGCATTAAACCTGCGCTGGATACACTTAGATGAGAGGGGG
AAAGTCTGTCCTGAGACAAAAATGGAATATCATATATATTAACTTGCAAAAGTTTTCACT
CAAGTGTTCATCTGACAACATGATTCTTCTCCTCTGTTTGTCCATTAGTTGTACTGAACA
GATTCTCTATAGAGCGGCTGGTCTGAGGAAATAAATGGATTTTTCAGAAGCAATTAGACA
GAGTGAAGTCAAAGCACTCAATACCTGCCTAAAAttaaa
>NODE_513_length_466_cov_4.319743
ACTTGTCTCATTATGGCTCTGCAGAAATAGCTTTAAAAAAAAAAGTTGGTGGGGCTTGAT
GTGGAGAAAATGATGCATCACAACCCATTAGCACAGCATGCCACGAGATGATGGGTGCAC
GTGTGTGCGCGTGTGACAACTCCACAGACGTGGAGGCCTGTGAGTGACAGAAAGGCTAAT
TGACAAGCGCAGACTCACAGGAGCGGAGAGTCAATGGGGCCCGCGAGAGCGTACCTTCTC
CCGATGATGAAGCCGAACACCATGAACACCAGGATGATGGTCCCCGCCACGGCCACCACC
GCGATGATGATGACGGGGTTCTGCTCGCTGGAGACAATCGCAGCTGATGACATGGACAGA
AAAGACAGGAAAAGAAACGCTGTGTGTGAACTTCAGCACATCAGAGATCAGCAGGACATA
CAGTAATCGAGCCCAATGAGCGGCGTGGAGATTGATAACCCTCCGTCCTCCCCCCTCCTC
CACCATCTCCAAACCCACCCCTTCCCCTCTGAGAGAGAGTGGAGGAGGGACGCTTCTATT
TTTGAGCCGTCCTTATACACACGGCTCTACTGTTTCAGAAAGTGGGCTTAatagtcccag
acggcgacgg
>NODE_514_length_317_cov_2.712934
TTATCTTCTCTCTTGTCACCCGTTTGTCTCCTTTCACCTCCTCTTTTCCATTCTCCTCTC
TCCTGACCTCCTCTTTCACTTCATCCACCCTTTTATCACCTTGTCTCCCTTTTTCGCTCC
CCTCTAACCCTTTCTTTAGCCTTTTCCTCTTAGACCCTCTTCCCTTGTCTCCTTTTCTGC
CCTGTCATTACATCTCTTCCCTTCTTTTCTTCTTTCATGTCCTTTACTTTTACTGTCACC
TTTCCTGACTCCTCTCCTCACCACTCATGTCTTCGGATTGCCTGTCACGTTCTTGTCTTG
TCTCTTGCTTCCCCTTGTCTTGCACCTCTTCACTTGTCTTGCACTTATTCTCTTTTTTCT
GCCTTTTCTCTTCTCTCTGCACTCAGCTCCAACCATCTTTGATCTTGATCTTTTCTTTTC
TTAATCCACCTCTTCCTCATCTCCTCATCAAACCACTCACC
>NODE_517_length_329_cov_1.297872
AATGGCAACAGGGTAACTAGCGTGCCCTACAGGGGCTGAGACAGAAGCAGTAACAAACTC
TGAATACTAAACAAGAGCGAATAAACACAATGCAAACAAACTAGGGCATCCCCTAGGGAC
CAGGAAGACTAACCAGACAGAAGCACTAGAATACACTATCAACCGACTGAGAGACAAGAA
TGAAACTCAGGATCGGGAATGCGACATCAACTCTCAAACAGACATTGTCACTTTAGGCCA
ATTCCCACTACATTTGCTATACACTACTCTACTCTACTCTTCCTGAAAAAGGCACTACAC
ACAATCCAAACAGATTATACTGACTACAGTTGTCGAACACGCTAGACTAAACACTAAATG
TGCAATAGTAAATACAAATAATACAATAGCTACTGGGgggaaacacctgacagggctcaa
gtggagagtggggttaggacggcggcggacaggcagtgggggtagttgcagac
>NODE_518_length_459_cov_12.078431
AGTTGTATACAATTTTTGCACCTTGAATCGTCTCTAGCACTCCAAGACGCAACTGGGGAG
CTGATAAAATGTGCAATTTATATGCACTGAAATAATGCTGGGCGGAAATGACAAATGACC
CAAATAAGTGACGTGGCTGCTGTGTATCATTATGACTCCTGCCTGTCGACCTGCTCGCTC
TCTCTCTGCTCTGCAGCTCCGTGCTCAGAAACTGTTGAGCAGTTTTAATTATGTATATAA
TCAGGTTGGGGTCAACATATTTCATGCCAAAAGAATGATGCGTATTTAATGACTCTAATA
CATTACCATCTATTTGCAATCTCATTGACGGAGTGCTTGTGAGTTTAACTACCATTAATC
AGCATCAAGGTTTGTCTATCTGGAGAAAAATAGATTAAGGGAGGGATTTTTTTCATATGG
CGCATTACAAGAGATCCACATTGTCCTAGTTAAGAGCTGTGCAGAGCAGGCTGATAGATA
ATGGTCACCTCGAGGCTGCCTAATAAAGCATGTTAAAGGACTTAGGAACACGACATTACT
GAGTGTAGTTTTTACAATACAAGATGTATTGGCTTAATATAGTTACTCACTGATGCTTAC
CTG
>NODE_519_length_630_cov_17.709524
TAGAGAGCCCCGTGTGAGGAATAATAGGTCACAGTATAAAAGATCAACCAGCGGCGCTTC
CACACGCCCACAATTATCTCTTAAACAGGTTGTTGTAACATTATCATGTACCTACACGAG
GCAGCAGATAGTTTGGTGTCCCTAAAACATCTCGCAGGGAGAAAACTGCCAGTGTGGGTT
AAAAGCGCCGTCCTCGGGGAGCTGTGTTTGCGCTCAAGAACAATTTATTGCCGATGGACA
TATGGCCAATATTTTGCCACACGTCATAGCAAGGGGAAAACAAACACAATGCAATGTTAG
CGAGTCAGCAAGAGCAGAGCCACTTGGCCAGCTATGCAAACGCTCTTGGACAATATGAGA
AGAGGAGCACTTGCTTTCTGGGTATATAAACCACATCAGGCTTATCTCTGCACGCACTCC
TGACTCCCATTTGGAGATATTTCATTAACTCTGCGCGCTGTCTTAACGCTGGCAACGCAT
TCAGCCCCCCTCCAAGTCTAGGTAAGCGCACTGGATGCTCCAGGCACTTTGCATACAGTA
TTTTATTCATTCGTTTGTTTATTTGTTGGTTTTTACAGCTTACATTGTGTATTTTCTGCC
TGTTTTGTGCGCATGGACGCGCATCTGAGTCCTTCAGTGTAGAATAACCCTATTTTGACT
CCTTTTTAATTCAGTTTCTAAAGAAAGCGTACTTATTCAGATTGTAGGCCTGTGTGGTTT
TCACCtagtgatcattccactctcacatggccagtctgcgctggcttgcatgaa
>NODE_520_length_377_cov_1.925729
GTCAGGGTGAGGGGAAGGTCACGGACCAGGGACAGGGCTTCACTTCACTTCTCTCTCTTC
CCTCTCTATGCCCTTAAAACCATGAGGACAAGTAAAATCACAAGATTGAGATCTTAAAGA
TGAAAATGTCTCCTTAAAAAAATGTCTCCAATCCTTCGTGCCCATGGTACCCGTGGCTCT
GACTTAGAGGGGAAAGTCTCCCTCCATTTGCCTGGTGTGCCTGGTTCCAACTTGGGGGGG
GGGACACTCTCCCTCTCCCTCTCCCCCTCCCAACTTGGGAGGAGAAACTCTACTTCCATT
CCCCTGGTACCCGTAGGTCCAACGCGGGGGACAAATTCTGTCTCCCTGCCTCCGGTACGC
CTGCCTGCCTGCCTGCCTGCCTGCCTGCCTGCCTGCCTGCCTGCCTGCCTGCCTGCCTGC
TTGCAGTTCGGAGGGGGGGACGCTCCCTCTATACCTCTGGTTCTAACTTAGGGGAAGATC
CTCCCTCCATTCCCCTGGGCTAGGGCTAGGACTAGGGCTAg
>NODE_531_length_543_cov_3.147330
AGTGTGTAGTAGCTCAGGCAGTCGTGGACACACACCACCAAACACACTAAGCCTGCTGTC
CTGCCACACTGACAGATGCCACCCTCACTCTTGAAACGGTCTGAATGTTTCTGTGTGTGT
GAAGGAACAAGAAAGCAAATGCATCTTTGGGAGTTGGGTGTCTTTCTAACTGTCTGTGCG
AGCTGATGTTTATGTGTGTACTTGCTTGTCTGCACACATGCGTGTCACTTCCTATTTGTT
GTTGTGACGTGTTTTCCCTCGCCTCTATCTGCCACGATCCCCCAACATACCATCAGAGCT
TTGACAGACACATCACTCTCTGTGCTTTATAGCCACCAAGGAAACGAGGTAAACAAAGCC
TGAGAAAGAAAAAGCCATGTTTCTCTTTTATGGTCTACAATTTTTCACACCAATTTTTCA
GATTCTTTGAAGCTGCAAAGACATTTTCTCAACTAGGTTCACTGGACCCCTAGTGGTCTG
TGCCAGTGTTGCCAAATGAGCTATGTTGCCTAAGAGGTGACAGTGTCAGTATACAGATTC
GCTCAGCAGCTGCTGAGGTTTTGTAAAGGGCTTTATAGTCTGACTTTTCAGGCATGTTAC
ACAAGGTAGATATTTGTAGATATTTATGGTTTGGAATGAAATGTCTTCACTAATATTAaa
acacctgacagcacatttgtttatgat
>NODE_532_length_482_cov_16.927385
AGCACGTAGTAAGCTATACTGCTCGCTCAAGCATGACGGCTGGTAATGCAGGTTTGGATG
TAGCTCTGTGTGTGTCTCTTTGAGGGGGGGAAGCTCCCCTTCACTAATACCTACTACTCG
GATTACCACAGCGTCTTAAGTATTCAACCGGACTCATATTTTCCCTTTCTGCCTTTTTAG
CCAAATTGGCTGTCTTTACACTGTAAAGCAGCGATATAGCCCTCCTTACTAAGGGCCTAT
GGGGGATCCACGAAGAAGAACATTAAAATGCAGCGATAGCCTTGTTGCAAAGCTCCTCTC
TATTTCTTTCTCTCTCTTTCTGCAGCAAAGGCTTCTAAATCATCCAGCCTCCTCTATTAG
ACGGGAGACTTATTGAGGTAGAAACCATAAAAAATGAAGAAGGGAAATTTAATCCCTGAA
ATATTGATTTGCACATTAATATCAGATAGGCAGAGGGCAATCTAGCCGGGTGGAAATGAC
ACATTGTCGACCCCTAGGAGAGGCCCGAGCCAATCTTCTAGCTGCATGTGTCTTAGACCC
AGGAGTTATAGGACAGACTCAGCCCCTGTCTCCCTCTCTCTCCCCCTCTCTCTCTCTCTC
TCTCTCTCTCTCTCTCTCTCTCTCTC
>NODE_533_length_827_cov_12.752116
GTAACATCATTAACAGACAAATATTTAAATATTTATTTTCCTTCAGAAAATGTGAACCAT
ATATTGTGGAGCACAATATAGCAATTAGTAAAAACTAGACACTTTAACATATTAAAAGCT
TCACCTCAAAAATATAACAAAAATCTGATCAAAATTATAAAAATCAATTATACATTCCAA
TTAAAAATATACCAATAAACAGCTAAATACATTGTTGACCTAATAATTACAATGCAATCA
ATCACAGTAGCTTAAAATAAACAAAATAAGCAAATGAGCACAAAACCTTTAATGTTTTAA
AAATAACTTCAATTATTTATATTAGTACAAATAGTTTGATTTCTTTTCTTTTTTACAAAC
ACCAGCATGAAAAGGATTACAATAACAGTAGAAAATGACTGTGAAAAACATATTAACATC
TTCTTTAATTAAATGTCTGCAATTAAAAATGGCATTAAAGAATTACATTGCAAAGAGTCT
TTATCTGGAAAAAGGTTCAAAAGAAGTATTGCACATAACAACTTGAAGTTACCTTGCAAC
ATTTACCACATTCAAGTCTTTAAGCTCCCCTTCCTCCAGATAGGTCTATATAAGATCACC
TCGACAGACAGCGGGGATGAGTTCTCAAGTCTTTTAAACAGTGTTCTATAAGGATGCTCA
AAGTCCTGCACTGCCAAATCAATTTAAAGTTTTTCTTTTTTTTTTAAATCGCTCTGTCAT
GTGCATCCTGCAGAGGTCTGCGAATGGGGAAGCGAGGAGATCAACACATGGGGGAGGGTA
GAGGGGAGGAGGGTGAGGTGAGAGTGGGTTTGGGGTGTCCTTAACAACTTAATAGTTGAG
AAACATTTGGTGCACACCACAACAATTAATTTTAATAGCTAATTCATGTACTTGTCATTT
TCTCTTTTTTTTTCTTGTCATGCATGCTAAGGATTACAATAGGTGCTAGTTGGCAAGTTC
AAGAatatata
>NODE_534_length_887_cov_11.538896
TATTCAAACGAATCCTTTATTTTTATCTATAAGCTGCCATTGCATGAAGGGATTCCTTCC
GAGGTCTTATCATTCACACGTGTCTCAATTTAGCGATTTAGTTTCCCAATGAAATAAAGT
TCTAAATCCTAACAAATTCTAATGAAAACATAAATCAGCGAATTACAATATTTTTGCATC
GCTATTTGAGTACCTCGATATCACAGCATGATTCTGTAGTGATTCCCTCCCCTGTAGCAC
AGTTTACGTTGCGAGGTGTGAGAGAAGCAGAAAACTATAATAATTCCCTCATCTCATGTC
CATTAGCATGTACGAAAACCCCAAAATCTCCAGTCTTGGGCAGACACAGGCAGACAGCAC
GCATCTCCACTTGTCAAAGAAAACTTTTATCAATACCAAGAGCACTTGAAGTTTGTTTGC
ATTTTGTTTTCCAGCACTCTTAACAACTTCAGAAGTCAGATCACAGGAGTATCTGATCAA
AGCGCTTCGTGGTTAGTTCTGGAAACACAGGAGTGCTACGCCACGCTTTGATACTCCACA
TCAATATTTCAATTCAACAATCACTTGACATGCACCCATACTCCCAGAGACGAAAGACGA
AAGGGGAGAGAGAGAGAGAGAGGGAGAGAGAGAGAGAGAGAAAGAGAGAGATCCAGGGAA
GATGGAGGGGGGTTTGTGAAGTACATATACAGTAAAAGAAATGGATTGAAGAAATCACTA
CCTTGTTCACCTTTGCAGCGATGTTGTATAAATTGAACTGAGATGCTCCTTACATCACTA
ATGAGCTCAAATCAGGATTGTTGGAGTCAGGAAGTTTTATCAGCTTATCTTTCGTCTGGA
AACTTTCTGTCACAAACTTTAAACTAAAACAAACAATCAGTGTCACTTTTATATTCCATA
CATTCTCTGGATTCAGCACAGCCTCACTTACAGGTGTCTGTACTGAAACTAAAACACTTG
TCACAGACTGAAAATCTGAGCAGAGGAGGCGTTTCATGTTTTATCAAAGGAAAGTAGTAC
AGGAACTCTGc
>NODE_535_length_940_cov_11.031915
TTCATTTCATTCTAATGTCTCCATTCTGCTTTTTTTATGATTTAAGCTGCATTTTTTGGA
AGTGGCTGCGTTTACAAGCTGTAATACAAGTCTCTTAAAGGCCTAATAAATATGGAACTG
AATGAGATTCCTTTTTCTCTCTGTTCATCTTTCTGCTTTGATCATACCATCCCATGACAT
ATCCATCGTCAGCTTTTCAACTCCTCCAGGAGTGGGCATAGCCTAATTGGTGCTACGAGG
AATAAATCAAAGCAGAAAACAGGACTTGTTCCAAACACAGCTCATAATGCACTAAAAAAA
AAAAACTCTCATGTTTCCTGCAACTGTCCAGTGAGTTTACATGCCACCTCATGTTACATT
TTTCCAATGCTGCCGCAGCTGATGTATAGCTGTTAAAGAGTAACTGTGATTCGACATTAC
ACAGCCATCCTGTGAGGTACCTGTGCTGCTCTCTTGGTCCTTATTCTAATCTTATTTAAC
AGTCTCTGCCTGACACGCAATTCAATGCAGGCCCCCAGATTGGAGAGTTTCCAAACAATC
CTGAGCTCACCCAAGCTTGGAATTGGTTTTCCGTGGAACATCTCCCTCCTCCCTTTGGGC
ACTTTACCAATTTGACCAAATTTGTTCCATCACTGGTTCTAAGTACCAGAAGTGTTTTCT
GCCCACACTTGGACTCGTTTCTGCAATTTGCACATTCTTTGCAGAACATTAACAGCTTTG
TCAGGGGCTGAGCTACCAGCTGCTGTGCTGTGGGGGCCCGTGTTTCAGGGGATACTCAAA
GGAAAAATGTCATAAAACACTAACAACTCATCACTTCCTATCATAGGCACACTTAAATAT
GCAGGGCAAGCCGATCCGATCGGTATATAAACACCTAATAAATGGTTTATTACCCAAGAT
AACACACTACAATGCAGTTATAAGCAGAAATAACAACATTTTAATAATGCATTTAAAAAT
GATAACACTCCTTATATACAGATATTGTTAATATTTGTGTAttaacaggtattggttgac
tgatcatactgtatgcctttaacagcatatgattacacatgtcaagctttatattttaaa
caca
>NODE_536_length_750_cov_17.838667
GGTGTATATTATGTGAATTATGAGAGTAAATTCAAACTGTTGCCAGGTAAAGGTTCTGCA
GGATACCCAAGAAATTACGTCCTGGGAGAACCTACCCTGATGCTGCAACTTCATTTAAAG
AAATGAAGCGTTTATATTAACCACAATGAAGACAAACTAGTACAGTGTCTGCTCTTTCCT
GTGAAAGTGATCACATCTTTATGGCTCCCGTCACTGCTCTTTACAGATCTGTTTCCCAGA
GGTATTTGATGTGGAGAGCCAAAGCAGGAGGAAGTGTGGGTCTGCAGCCCGCATGTTAAC
AATGGCTCTCCTCAGACCCCCCGGCCCAGGCCCAGCCAGTCATGAAACACCATGGAGATG
TTATTGACCTCAAGGTTAACTCTCCTCAGGTAAGCCTGGGAGATAATGGACAAAGAGCAG
TTCTTTTACAGGTGGAGTGACACGGCATATCCGCGCTGCGCAACTCCTCTCGCATTGACA
GATTTTCTAATTCACTGCAGATTCCCATAAAACTGGGTGGCCAGGGCCAGCTCTAGCCAA
CAGAGGGCCCATTCATGCTGGGTGGGATAGGGGGCCTGGCCAAATTAACCTGGATTAATT
TAAAGGAGCAAAGGGTCTTTACATCCGAATAAAATGAAGATCAATAAATTAAATGTCCAG
GTCAGGATGTCAAGTTGCAGCGATGATCGACTTGCATACAGAAAGTTACGTTCTTTGGCT
CAGGCTGGGCTCAAGACAAAAAGAAGAAAAAAAACAAAATGGGAGAGAGAGATCCTTAAT
TACTTTATTCCAAGAAAGAGAAGTGCTTCCATGCGTCTCTCTTTACATGCTAGAGTTGCG
CTCCTATAAACACACTCATGTCAGAAAAGAATGCTCAttacttctctcatttgg
>NODE_537_length_313_cov_1.955272
AAAAAACGTGAAACTTAAATCACAGACGACAAAACTTCTCTTTCCTCTCCCAACTTCCTG
GACTTTCTTTAATCCTTACACCCAGCCTCCACTTTCCTTTCAGCATCTTATCCCTTCATC
TCAGCCGCTTCCTTTCTGCCCAACCTGATCCAAGCCTCTTTCTTCTTCTACCTCCACTAT
TCTGTCTCGTGATCTCATCCTCCTCCTTCTTTTCTCTCTCCTCTCATCCGTCTGAGAGTA
ATGTCACCTTCATTTCCAGCTGAGGACGCTCTGTGGAAACAGCACTAAGATGTCAGATTA
CACTGTTGTGCTTTTGAATATTCAATAAGTCGATCTGGTTTCGGTTCCCAGTTAACAAAA
ACGcttttacaaacaggaccactcggtgtttttagaggcactcaataagcacgatgcagg
ccattatttattctccacaaaaatggatgtgcggcat
>NODE_538_length_556_cov_14.670863
TAAATAGATGCCCAAGCCCTTAACTGCCAGTATTAGATTAGATACCATTAGATGTAATAG
AAAATTCTCTGCCTGTAATATTTTCATAAGAGTTTGAGGCATTTGATTAATCTGACCACA
TTTTATTGCATTAATGATTTTTTTCCCTTCCCACTCTGCTGTAAAGACATTGTATACAGG
CTAATGCTGTTTTCTCTCTCCCCTCTCTGCTCACTCTCATTCATCCTCAGCCGTTATTGC
AATGCATTGTTGATGAGGTGAGTCGGCGTCTTATGTGCTTTCACTCCTAAAGTCATTCCT
AATGGAGTGGAAACCTTATATTTTGTTTCCTAATGAAGCACAGGAGTGGCAGACAGCTCC
GCTTGGGCTGTCCTATGGCTGCCTGCAGGTTGAAGCCACCGGCCCGAGCCAAGCTGCTCT
GAGGGAGCCAGCAGGGGATGTTGGGTCGGGGCAGCAGACAGCTTATGCATGAACTTATAC
ACAGGCTGCAGAAAGTGTGTGGAAGTCTTAAAAAAATCTAAATAAAATAAGAAATGCAGT
AGTGGAAAAAGCATTGCGATAACAAGCAAAACTAGAATTTAAAAATATTACTAATTTTCT
TCTGCGAGTATTATCAGCAGAATCCAGATAatatcctttatgtggcacagttgactgaca
gggaccaaatttgaactgaattatattcattgtaaaattt
>NODE_539_length_614_cov_20.252443
CCTCCACCCACCAACCGCTACTGTCCACACCGACACCACCAGCAGCAGCACCCAGGATGG
ACGGAAGGAGGAAAGGAGGGACCCGGGGAGGAAGAGAGGACAGAAAGGAGGGATGAAACT
GGCCTCTTCCATTCGGAGAAGGGGTGTGTGTGGAGGCAGAGGAGAAGAGGTGGAGATAAG
TGGACAGGAGGGAGGCTAAGAGGAGGGAATAGATGGGGAGGAAGAGGCCCCTGTGCTATC
CGGAGCTGTCTGTTTCTGTCTGTATGTCTGTTCTCACACAGTCGAAATCAATTTGCCATC
AGGACTGTCACTGTGGAACAAAGAGAGAAGGAAGCTTGCCAGGTCGGACACACTCAGAGA
GAAATGGAGAAAGACAAGACAGGCACAAGGAGGCAGGATAGAGTTTAGGAGAAGCGCAGG
TGGGGTCAGGAAATCTACTTTGCCCCACCTACAGCTACAACTCCAAACACACCTGCCATT
ATCAGGAAGATTGGACTTCCAATTCCCTCATCAACATTTGCATGCAGATATGTATGCTGT
TTAGAAATTGTTGCACAAATTGAGAAGCATTTTATCCAATGTTTGTCCTTTCAAACAACA
AAACCAAGACGTTACTGTTGATGAGAAAATCATCAAGCCATCTCCTGAGCTGGAGGGATG
TAGTATTAGATTAGTCTGTTGGGGTGAATACACCCTGCAGGACAGTGTTGTCTCAAAATA
CTGATACAGAAAATTGAAAAATAAAAAAcggaaaacca
>NODE_540_length_670_cov_9.113433
ACAAGCTCTTCCCCATGAAAAGGGCCCGCTCCTTTCTGAATTCATAAAGGCCAGCTACCA
TTTGTCAATTTGAATATCAAAAGGGGCTAGCATGGGGCCCCTTGACTGTTAAAGGCACAC
TCCCATAGCTTCCACGAAGCAGGTGTGTGATGATCAATTATTAAGGATCCCACTCTGGTT
ACTCTTAGTGGGAGGTGGAATTAGGGATCTGGGGGTTTGTGATGGTGGGAGAACATCTTT
CTGTGTTGGACCTGGATGGGGGAGAGACAGTGGAGAAGGGAGAGGGAATACTATTTACAT
AAAATTAACAGTTCAAAAGAATGAGTTCACACACCAATCAAACTTGTTAATTGACTGTCA
ATGGTGTGTCCCTGAATATACAACACAACTACATTATTCATCTTAGGCCTTGACAGCGAA
GACAGTCCAATTTGCATGGGCGTTCTAAACGTGATCAACAACCACAAAGCCACATGCATT
TTTAATAGGCCAGAGATGGGATCCTTTAATATTCATAAGGGTCAAACAATTGCATATGAC
ATTAAACTTTCTATAACAAGGTAAGTATTTTTCAAATGCTAGCCTTAGCAGTCTAAATGG
CCCACAGAGAAAAGGGAGAATGTGCTGTCTTCCAGTAGTGAATCAATGCTACAGGCTTAT
GTTGGTTTATGTCTGTTCATTTGATTCTTAATAATATTTGATATTTGCTGCCATAATTCA
AAAGTTAATTGGAAGATGATTCAAGATTAGTCAATTGGTTCAAATTTAGTTCAATTTCTT
GTGTTTTCTCCATTTTTAAGAGTACAATTaacca
>NODE_541_length_805_cov_7.650932
CTTTTGGTCCTTTATAGAAAATGCACATTCTGGTGGACCAGGGCTTTATAAGCAGTCACA
AGCTCCACAGATACAACAAGCTCTCTGCAGAGACAGTAAGGCAGTTTTATGATCACCAAG
GAAACCACTCCACTTTCCATATGGCAGGTTTCTTTTTTGGAAAGAAAGTAAAAACATAAT
GAACACAAACTACGCATACTAGTTATTGTTAAAGAAAATAGCTGCCCTGTAAAAATCTGC
TCAGTAAAAATATTCAAACTGTTATCTTGTGGTTGTTGCTTTTTGTCGTTGGTTTGAATT
GTATTCTAGATCAGCTGGCTCATTAAGCTTTCAACAGTTATTGTATTTGATCCAGCTGGA
TCTCAGGGTAAAAAGAGGCGACATCTCAAAAGCACTGAAGCCAGCCTGCAAAGATGCAGA
ATAGAGATGAAAAAAAAAACACCAACAAAAAAACCCAAACTAAAGCAAACTCACAGAGTT
CGACAGCTACTAAGGCAACTTTTGCCAAATACAATATAAGCCCATGTATATTGCAACACA
ACTATATATTAATTTAATAAAATACACAATATAGCTTTTGTACACATAACAATTTGGCTC
AAATGCACAGAAATTGCAGTAAAATCAATAAAAATATGTCAATTTTTTGATGTAAAACAC
ATCTAAATTGGATACATTTACACATATAATGATATTATGTATAGTGATAATGTGAAGGGA
CATTTTCTTGTTTCTTTATATTTTTCGGATATTTATCTTCGAAACAATGGCAGTGTCCTT
TGCAGTTCTTTGAGTAAATACTCCGCTCTTGACCGTAACTCCAGGACACTTTTTGTTGAG
ATTCCTCATTTCTTTTTTTCTTACAAAATGTATAAATATTTTTGTTAATATTTGGACACT
ATACATTGATTCATACATACAGtcatctatatattcatatagatatcat
>NODE_542_length_588_cov_15.318027
ATTCCTCTTTGCCCTCAGGATGACTTGCAGTAAGTTTGGTGATCCTCTGTGTAGTGATAA
TCAGGTCAAACTGCATGCTCTCAAATACTTTTCATGCTGGAATAGATGCAAAATGAGTAG
CTTTCCTATCATCCTCAGCTGTTCACTGTATTTGTGTTAACACACTCAGCATGGATAAAG
TAGTAGTGGTAGGATCTAACACAGTGTACCCTTTTCCTTGACTGTTTTCTTTATCATTAA
CTCGCATGTTTTTCTTCTTGCCTTCCTGATTTGTGTGTGTCAATCTGCAGGTTCTACTGG
GACTTGATAATGCTCATCATGATGATGGGGAATCTAATCATCATTCCTGTGGGAATAACC
TTCTTCTCAGAGCAGACCACCACCACCTGGCTGGTCTTCAACGTGGCTTCGGACACCATC
TTCTTGGTTGACCTGGTCATGAACTTCAGAACGGGGATCGTCAACGAGGAGAGCTCCGAG
ATCATCCTCGATCCCAAGGTCATCAAGATGAATTACCTGAAGAGCTGGTTCGTCGTGGAC
TTCCTCTCCTCCATTCCAGTGGATTATATCTTTTTAATAGTGGAGAAAGGCTTTGACTCG
GAGGTTTATAAAACAGCCCGTGCCCTGCGAATCGTCCGCTTCACCAAGATCCTCAGTCTT
CTGCGTCTGTTAAGACTCTCCCGACTCATCAGATACATACATCAGTGGGAGGAGGTGTgt
atatgtttgtct
>NODE_543_length_701_cov_16.593437
AATTCACATGTATAATTAAAGTCTTAACTAGTAAAATCACCATTAGTGATTATATTTGAA
TATATAGACCTAATTTACTGTTGGACTGACAGACACTGATGACACAAACAAACGTGACTA
ACCGTGAGAAAACAAGAAAGCTTTGTTTATGATATTTATTGCTACGTATAAATGTTTCTA
ATGACAACCTTGCTATTTCAATTTGACAGTGATTCTAGGATTTTCAATTAAAACTGAGCT
TCAATTAACATGAAAATTAATTTTACTGACTGAGGCCATGTTTTATTTTTCCTCTTTCAG
CCACCATTCTGTCCTGTGGATGGATCATCTATTTAACTTATTACAACTCACGCAACATTG
GCCTCATCCTCACCCTCATCATCAACAGACTCTACAAGGATGGCTACATTCACATCGGTG
CGTTCATCAGGAGCTCTGTCACACAGTGATGAATAGCGAGGAGGAGCGCTGCCAAAGCTT
TGAGTTGAAGGCGTTAACTCAGTCTGCTGAATATTTCATGATGAGTCAGGTTCTCTCAGT
GATTATCTCCACAGAGTCTGAACAGCAAAGTGCACCCAATAGCAGATTGAATTTCTGTAG
ATAAATGGCACAGGAATTAATTTACAAAGCACCTTGAGGCCATAAATGCAAGTGTAACTC
TGGTGTTGTTATTTAGCGTGTGATTAGTTTCTTTCAAAACATTCAATTTCTCTACTAAAG
CGGAGTTCTTGTTGTACATGCTCTGTAATATAATCCCAAAGACTGTACACAGCAAAAATT
AAAGATAAAAAAAAAAAAAAAAAAGTAGTGACATATATTTTgtcactaaattgacaaatt
cacag
>NODE_544_length_860_cov_14.931396
TCCACAGCTGAGGTTTGCAGTGGTGTCTGGTGTATGTTGTGTGCATGTTGTCTCTCGGTC
TGTCGAGGAAGAGGGAGTTGAGAGAAAGTCAGTCAGACAGCATTTTGTACTGAGGCCGGT
TATTCTCAGAAAATTTCAGTCTTGCGTCCTGCCAATTCCCGTCCCCATTGAAACGTATCA
ATTTATTGTTGGTTTTTCTTACATGTGTTTTGAAATCTAAACAAAAACAAAGAGTATAAA
ATCACTCTGGGTATCTTTCACAAATAATTCTCCAGACTCATATCTGCTCTTTGTTTTATA
CACTATGCAATAATCACGGATCAGAGCTCTGGCCATACATTCATTCATCCATCCCTCTGG
TCATGGCCAACACGATACTGTTCTATACTGTGCTCTGCTTCTTCGATGCCTTGGCAGCAA
ATTAAGTTAAAGCCTGCGTGGAAAAAAGAAGCCCTTAAATGTTGCCATATGCAGGATTGC
ATGGGAACTTCCTGAGGAACACATGTTGTTCTGGGTCTCTTGGAGAGGTGTTGAGTCTGT
GTAGTCTATAGAGTGCGACTCAGTATGGTGGACCACTCAACGCCGGCAACAGAAAACAAC
CATTTACGGTGTACCATAATATTTTGGGGAAAATGTCACATTTAAGACCGGTCAATTCTG
AACAGGTCAGCGGTTGTTGTATACGTTGTGCCATGTTACACGGGGACAGTCAGCTCCAAC
TAAACGCTGAATGTCAAAGTGCTCACATGTTTACGCTTGATACTTTTGTGCACTATATCT
CTTCCTTTTTGTTCACACAGAATAGCTGCTTTGCTGGCACATTCTGAATTCTCACAGTTT
GCGAAACCTAATCTGTTTCTACAATCTTGATGACATTTCATGGCTGGATAAACGAAATGG
AGATTTTGGCAATATTCACCTTCAGGGAACCCAAAATCCAACATTGTTATAAAAACAGGC
TTTTTTTTTCATTTAAAAAAAaccctatgttggatttgaattta
>NODE_545_length_309_cov_1.938511
ACCGCCGCTGGCATCCAATGGAGAGGCAGGGTACACGGCAGAGCCCACCTCCGAGGGAGA
CGACGGACAGATGCAGCGGGTGACGAGCCTGTGACTAGGGCGGTGGTGATTGGGGCATAG
AAACCAGGGAGGAGGAGGAAGATGGCGATAATAACAACACATAGTGACGATCAAACCGAT
GGAAAACGATGATGATTGTGATGAAAAAGAGGATAATGATGATGGATGATAAAGGTAACA
GCAATGACAGCGATGGCTCCTCCCTGCTTCTATCTCCCGGTCACCACGAGACTTCCCCCC
TCTCCATGTTTTGTTACTTTTGTATGACTGTGATCCATTTATAACTCGTCCTCCTCTCCT
TCTCCTGTCTTTCCtgaaaacccctgctgtgttttcccattcacgagtactcattcttac
cgaccccgatgtttaagtttctatttgcttcat
>NODE_546_length_292_cov_1.465753
CTGCAGCCATAGAAACAATAAATATAATTACCACGCGCTTCATTTTCCTGAAGAACACAT
TCCAAGCAGATAAATTCATCAGCTGGTGCATCCATGAATGCCACTGAACTCTTCATTTAT
CATTGTTTAGGCAAAAAGGGCAAAATGTTTAAGGAGCTGTGACGTTCTCACCTCATATTT
TATTCCTTAATTGGATTTTATGAACAAATGGAACCATGCACAGCATTAGTTATTTCTGGT
TAAATACGTCGATATGAAGCCTGTCCACATACTATTGGTCAGATTGTACACGTGACCTCG
TCCTCAACCCCCTAAAACTGAAACTGAAGCTTGTATTGTTTCACTGTTGCAGCAGAAAGT
TTTCAGCTGTGTAGATTTTCTGCAGAACCACCAGAGACAAACTTATTTCCCGGTTCAGGT
CTTAACTcgcagtttt
>NODE_547_length_551_cov_8.794918
TTTTGATGGAGTTTCTGGAAAATTTAATGTTTCTTATTAAAGCTAAATCAGCAGCGAGGT
AAATAAACATTTGCTTAACTTTTGTTCATTACACTCTCCTTCTGCCACTTAGGATTTAAT
CGCGGTTACTGGCAGGTAGAGCATGTGAGTCCATGCCTGGTTAGGTGCAAGTGCTGCTGC
CTCTCCTCCTCTCTCCTCCTTCTCTCTCTCTCTCTCTTCATATTATATAAAGAGTGGCAG
CAGGCAGAGTGACAGACTGCCCCAAGAGATGACACCTGTCACTGAGGGGAGTGCTGCTAA
TCTACAAGCCTCATTTTGTTTGAACTCTTTGTCACCTTGCCGTCAAATCCTCATCTTCTC
AGTCACTGCCAGCTTCCCTCCCCTCTGCTTCTCTGCTCGCTCTGCTTTGCCCAGTCTCTC
CACAATATATACAGTGCCTCCACAGCACACGCTCCACCACACAAACCAGTGTTCTCTGCT
AAAACATGTTCCTGCTTTTATTGAATGAGCATTGTGCACGTCTGTATTCCTGTGTGTCAT
TTTGGGTTATTTATAAATGAACACATAGTGAGTACTTTTTGCCAAACTCCAAAAAAAAGT
AAAATCTTGGCAGTTCAGTGTCTTACTCAGAGGTGTGTAAAATTGCTTATCTGCCCCCAG
CGTATGAgaagatgaggcgtccttgttcaaatgtt
>NODE_548_length_982_cov_11.312627
AAGATAATTGTACTTGTCTTCTAATGTTCATCTTAATGTTATAGCGAAATATTCCCTAGT
CAGAATACAAATGGAGCAGAATAGAGATAGAATTAAGATATTAAGATACTATACTCACAC
TATGGCAGTTACTCTTTTTTATTTACCCTCAGATGTGAAATTCTATAACTTGTACAGTGG
TTTTAGAGTCATGTTTTAAAACGTAATAAGTATTTCACTTTCTTTACGGTTTAGATTTTC
TTGTAAACAGGGAACAGAGGCAATAGTGATTTTAGGGTTAGTTGAGCCCAATAGTGACAT
GAGGTAGCGAATTAGCAGGACATGAAGCACCATAGGAACTCCTAACCTCTTGATAGGCGC
CTCACAATCAAAGTCATTAGCCAGTGTAATAAAGGGCCTGAGATACAGCCATTCTTCAAC
AGCCTAACTCTTTTATAACCAACAGATTAAAGTTGATTGGATTAAAATGACATTCTGCCC
GTCTGACCTTGGCAGCAGCAGTTAAGTTCACCCAAATTAAATTTCTCCGTAATAAAGATG
ATTCATTTGTTGCCTGACGTAGTAAATATAAAACAGAAAGAAAAAGGAGAAAAGATTAAG
TGACACACGTCAGTGCACACATGCACAAATGCACACTTGTGCACACAAATATACATGCAT
ACGGTGACACGAATACACTCGTGTGTGCACTCACAAAGCATTGTTGGAGCTGCCAAGCAA
CTGGCTGCACATGCGAAACCAGAGAGACACCCGTCTAACTTAACCTAAAACTTAAAACAT
GTCGTTTAAATCCTTATGTTAAGGCCTGTAGAGATATCTTATCTCTTAAACAGACGTTGC
AAGACTATGAAGGTTGTAACATTATTGGTTGCCGTTTTGAAATGAAAGACTTTCCTAATG
GCTTCTGAACTGGCCATGTCAACAGCTTTTCAACTGATTGTCTTCTGCGCAGCCTCACCA
ACTGTCACATGTAAATACTGCAAGAAACACAGTGTTTGAAGGTGTTTTAATTTCTGTTGT
ACAAGCATaatggaaaaaaatgtgtaacaagagagttccacaaaatgtaaacaaacaaac
aaaaaaaaagtaaaactgttcattactgatgcaaagaaatcagtat
>NODE_549_length_389_cov_3.974293
TTCATGCATTCCCTTGTCATAAACTTAACCTCTTCAACAGACAGAGGCAAAGGGCAGACA
GGCCAGAAAAAAAGTACATATCACAAAGTATTGATGTCTCCTCTGTCTTTGTCAGACAAA
AGACGGTCCATCCCCCTTCCCCCCACCGTGTAATTTAGCCATAGTTCTCTAAACGCTTCC
TAATCAAACTTGGAATATGGAATACAGAATGAAGGGGATAGGGGCTTTGTGGCGGAAATA
TAATTATGGCCACATAAAGCTGGTGAAGGTGGAGAATGGGGGATGACATCAGACCAATTT
CACACCCAGGCCTCGGATGGCCAGGCCAAGCCTGGGCCTTGCTGCGCAACACTGATCAAA
GCCTGCTGCAGCCGCCCCAGAAGGTGAAAAAAGAGAGTCTTAACTATGCTAATCTCCAGG
ACAAATATATTTTAATCTTGTTAGAATACAAGTTAATGCTGCAGCCCAGTAACCAAACTT
TATGCTATAAGAGTAAGGACACAATAATACAaaatcacactttgtctcaaaag
>NODE_550_length_413_cov_1.554479
AAGTCACAAGAAATATGGTCATGTAAAAGCGATCTACTTCTCAGTGATATCACTTTAAGA
GATTAATGAAGCAGCAGTATTACACATAGAATGTCTTTGAATCGCTTTACTGTAAGGAGC
ATATTGGTTAGTTTTTGTTATGAATGGCTCCATATTTTATGTGTTTATGTGGGTGACAGC
GAGAGAGCAAGAGAGATAGAGAGAGAGAGAAAGCAAGACAGAGAAATCAAAGACTCAGGG
AAGGAGTCACCTGACAGGATGTCACATGTAACAACTTGAACGTTTGTTTCTTTCAGCACT
TTACATTATTGTACTGAGTCAAAGGAAGTAAAAGATGCCAAATTGTTGCCACACGCACAC
ATTTCCATTACATCAGAAGATATTATATTAACTTAAAATATTTTCCTCCTTGAGACAAAC
AACTACTTTCTTAATCCTAACCTACCTTGATCTTAacccaggaatttgacagttgaagga
tattagggaagtaatccccacagtggaactgtaacagccaagtacacacacacatttgtg
tgcgcacacacatttgt
>NODE_551_length_145_cov_2.220690
CTTCATATTTATCATATTTGAACACATTGTGAAGTCAAAACATGTTTGTAAACATTTTCT
GTGACAATCTGCAGGAGTGCTGTTTTTATGCTCTCAAACAGCGTTTCATGCGCTGAAAAG
GCCACTTTGGCCAAACGGTGTCTCATCTCAGTTTCTTCACACAGTGTCACTTGAAACAGC
TTTTGCCTTCATATTTATCATATTTGAACACATTGTGAAGTCAAAACATGTTTGTAAACA
TTGTCATTTGAAATCAAAACATGTTTGTAAACACTGTCTTCAAAAGTCa
>NODE_552_length_474_cov_19.314346
GTTTTATTCCATGTCGCTCCCGTACATTGGACGTACGTGATCCTCCGAGCGCATGAAGTT
TCCGATTATGTGGAGCCGTAATATTTTGGCTGCCAAAGCCCAGCCAGCAACTACATGGAA
GTCAGCGGCGTTTTTACGCATTTCACCCGAAAAGTCCGCGCTTCCAACCTCCGCCACGCC
AAATGCCCCCCGCTCCCCAATTTGTCCCCCTTTCTGTGATAAGAGCGCAGGAGAGCCCCG
TCCAGACCCATCCCTTTTCCTTTACTTTTTTTCTCCTCTCAATCTCTTACCTGCACTTCG
AAGCTCGTTCAAAAAAAAAGTGGCGACGGCGTTTCCACGGCTCCCCCTGCTTTCCCCCGA
CGAAGCGCGTTTTAGTTTGTTTCAGTATGTTCCTTTACTTTGTTCATTTCTCACTTCCAT
CTTCTTTTCATCTCATCAATAAACACACGCTGCAGCCTACCTTCATAGAGCAGCTCGGTT
CAAGTGTGCCCTCCCATTTTTTAACTATACATCGAGTACTTTGAGGGGTGGGGGGTGTGG
AGAAGGGGGGAGGAGGAGGAGGAGGAGGAGGAGGGTGGATGTGAGGTGGTAGTGGCGGCG
GTGGTGGTGGGGGTGGGG
>NODE_553_length_579_cov_15.355785
TTCAGGCGTATGTGTGTGTATATATATATATATATATATATATATACATACACACACGTG
TGTATGTATGTATGTGCGTGTGTGTGTGGGTGTGTGTGTGTGTATATGTGTGTGTATACA
TCCCTCCCACCCTGCTACGATACAGTAACTGCTGACCCCGGACACAGTGCCATTATGGCA
GACGAGGCAGGGCTCCCCTGGCAGCGGCTGGGGCGGCTGGTTGCTAGGTGGAGAGACATT
ACCGCGGGCCTCTGCAATAATTTATCCTAAGAGCGCGGCGAGCCGTCATGTAGCCCCTGA
CAGAGAGCTGCAGTACTTTATCAGCCTGCCTGTAAATCAGCCATGTGTGGGTGCAGACGG
CAACATTGTTTGATCTCTTTCAGACACTCTAATAATCTGCTCCCCTCTGATTGATACCTT
CACACAACAAAGCACATTACACCAGCAAACCACAGCAGCCATCGGTGTGTGTGTGCACAT
GTGAGTGTGTACGTGCATGTGCTAACGTCTGCCTGTATGAAAAGTGTTCATGTGTGTGTG
TGTGTCTGTGTGTGCGTGTATGTGTGTGTGTCTTTCTGGTGGTCATCAGTATTGCCAGTG
GCCACGGGAGGGAGAGGGAGGGGATGAATTAGTCTTCTGCAGAAACACAGGGTCATTTGG
AGTCTCTAAACCAATGACAGGCTAAcgggttcacaaaacgatcactggatgaaaggaggg
gca
>NODE_554_length_465_cov_12.537635
ATTTCAAAGCTTGTAACATATTACCACCCCAGCGCCTCAAAACTACGGCGATTCCCACAT
CCTGAGCTGTCCAACTGTTTCTGATGCCAAAGGTCAATGGCTGCCTACTCTCCTACCGGC
CCACACTGAGAGATGGGAGGACAGGGTTTGCCAAGTCAGGCACAAACCCTGCTTTGGGTC
ATAAACACCTCCGCCTGTCTCCCCTCCTCTTTTCTCCTCCACAGAGGTGAGTTGGGTTTG
CACTCTGTTAATCTTTCACTACAGGCCCGCTCGCTTTTTACACTGGCCCACTGGAGAACA
GAGGAGGAGAATGAAAGAGGGGTAGTAAAGGACAAGAGTGGATAAAAGAGCAGGAAGAAA
AAGCCATAGAGAGGGCCAGATGGGCACCTTCACAGTCCATTTATCAAACCCAATGTGGCC
CTCCCCTCCCCTCCCTGCTGCTCTCATGTCCTAAACCCCCATGTAATTCTGTAATGATTT
TCATTATCATATAATGACCTTACAAAGCCTACAGCAGTTTGCATGGTCAGTACAAAACTC
GCAGCTGTTCGCTTCCATGTTTGCTCGCCGGCTGTGACAAAGCTTTTTTTGTTTTCTGTT
TTTTTTTTT
>NODE_555_length_792_cov_20.051767
CAATTAGAATACATACTGTAAAATACATAAACAAGGCTCAATAATGTCTACCTGGGTAAC
AACTTAATATTTTTGTTCTGATTAGTTTCCTTTTTTGAAACCACAAACTCTGTAAATAAC
CAACTGGCTTTCCACGTATACTTGATCAATTTTAATTGCCACAGCCCTCACCCTTCCGAA
AGGAAGAGAAAGTTGAAAGTAAAAGAAAGAAAAAAGTAAGAATGAAATGTATTCCCGCAT
ACTATGATATGGTAAATGTTAGCGCCTGCTGCATCGCACTCCATATCACTTCGCTCCATA
TGAAAAATAGTTTGCTATTTTGGAACCCCCTGGCAGCCATAGTGGATCACCACAGACCCA
GAGCTCATTTATCTTTTGTCAGAGATGAAGCCAAACTAACGCCATCTCCTGAAGCTGCTA
AAGAATGAGGAGGGACATAGGGAGGGTAAAAATAAACCCGGAGCCCAGGTAGCTACACAA
AGAAGTCATTCTACAAGTAATGGGTGGCTTCTGAAAGTGGAACTCTGTTTGGAACTGTCT
CTCCACTTGGAAATGATGCTGTTTAGTGCTGAAGTTTATTCAGTTACCTTTGCGGGCATT
TATGAGGCTGCCTGAGAATATGTGCATGTAACAGCATTGTTACGTGACAAGTTATCTGAC
CAATTAAATGATGATTTTATTAGGTTCCTCTTAAAAATGCCTGCAAATGCGAAATGGTTA
TGAGACAAAATAAAGGTGCTTCTATATGTGTCATATTAAAGTGCTGCCTCAGGGCATCGT
ACCATCCAATTAATCATCCAAAAGGAAATACACCACTGGTGTATAACACTGGTGTATAGC
ACCACGACTGCTTTATAAATTAAATCACTTGATAttctgtttctgaaagagaaatactgt
ttatgtcttgtatgagcatataattatgacagtttg
>NODE_556_length_496_cov_18.756048
AAACAAGCAGACACTTTTTTTTCAAGTTGAAATGGTTAAAAAGTACAAATTTAGTCAAAT
TTAAAGACGGAGCTGTGGAGCAAAGCTGGAACCATGAGCGTAAAAGTCAGATCGAGATCC
TCTAATGTGTTTTTTTTTTCCCGGCGAATATTTTAGTTTTCACAGATTTTAAAAATGAAT
CTCCGAGCAAAATGTGTTTCTCTTTCAGAAAACTTGCTGCATATGTGGATAGATCGCGAT
CTGGCTTTTGAGTTGGACATTTTTTGCAGTGCACGGAGAGGATTTTACTATGTGCGCAGC
CAGACCCCGCCTGCTCACTGCGCGTCACTGGCGAGTAGTGTGGACGCGGAGTCACTCCCC
TGCCTACTTTTAATAGCTTTGTCATGTGATGGAAAGCAGTTGTAAGACAGGTGCCCTCGG
TTCATTCTCGGCGAGGGGCAGCAGTTGCCTGTGTGAGAGCGAGTGGGAAGCGTGTGTGGA
TTTCTTTTTTACTTGATTTCTTTCTTTTTTTTTCTTTTTTTTTTCCTTTTATTTTTTTGG
TAAATTTTTCGGACCGTCATTCAGTTGGCTGGATGGCGTGGGACAGGTGTAACCAGGACT
CGGTGTGGAGAGAATTAGAGGTGAGCGCATCTTAAAAAaa
>NODE_557_length_509_cov_18.512770
AGGCATATGCTTTAGTAGACACAGACATGCAAAGCATTTCCATTCTTGCAGACTTCGTGT
GGGTGAGTGAGTAACACTCCCTGCTCGCGTGGCAGGGAAAGGAGATTGCTGGATTGGTCA
GGGCAGGGAGAGATCCTTGTCGGTGACAGCGTCGCTCCAGCGAGCTCAAAGCCACAGTAA
CACAGCCGAACAATCCAAACACACCCCACCAATTTTTAATTTCTTCCATTAGAATTAATT
ATGAGGCCGAAGGCAATTTGTGTACCCTGTGTTTAAGACTGCCTACTGGATTAATTAAAA
ACTGGATGCTGGAAAATTAATGTGTGAATTGTTATGCCTTGCTATAATGAGCCATCCCAT
GCTATTACATAGTAGTGTACTATACGATCACCTTCAGGCCTCTGAACACACAAGGTTCAT
TAAAGAGCACAAACCTAGGCACAAGTCAACTTAAAGAATGCCAGCCTCAGCACATATTCA
ACAGAGCACACGCGAGCAGCGAGACATTTAAATTTTCACCCAAAATACAACAAGGTGAGG
AAGTCTGGCTTAATGACTTGGAAGAAAAACACATCTGTAAATAAATGACCTCAGTAACCT
GCACTTAAACCTGATAAAAGAAGATAGaggagtaaaagttgctgtgatgtcaa
>NODE_558_length_451_cov_4.430155
GACCTAAATCAATTGTCAGCCCACGCGACGGGGTGAGTGCCCCCTACTGGAGCTTGACCT
TAACAATCCTGTCTCTTGTTCAAAAAGGCCTGATAACAGAAAAAATAAAAAAAAGATTAA
ATTAGACCGCTCGCAAACACAGCCAGCCTGTGAATAATGAATAGGGGATGAACACTGCTC
TAAACAATAGAGGCCCCAGTGGCCGTGCTGCAGCTGTTCGGATGGCTCCCAGCATGCACT
TCACTCCTGGGCAGTCCGTGCCTTTATACCTTCTAATACAGTAGCACACAGAGGCCACAC
CTGCTGTCCCTGTGGCTGCCCCGGGCCCTCCAACACCAACGCCACACAGCCAATAAAAGA
AATATGAGCAGGATGTAGCGGGAGGGCAAACACACACACATCCACGTACACACAGCGCTC
CCACTCTCTCTGTGAAGAATGAGGATATACGAGCACACAAAATCCAACTCTATTTGTCTC
TACTACCCCCCTCCCTCCATCTCCATCCTTTCCCTCCGCACTCTCTCTACATCTCCCCAC
GGCAGAACTGACTAAAAGTAattatacatgtttaataacttcaaggactataaaa
>NODE_559_length_672_cov_14.724703
ATCTGATGTTGTTTTATCTCTTTGATGGACTTATTAACAAAAGAAAACATCCATAGATGT
ACGGAGGGGTAAGATTGTGATTTGTCTTGATGCATCTTTTCTCTGTATGATTTCCATTGT
ATTATTCTTAAACTAGAGGGATTTGAATATAAATTGAAAGCCTCAAGCCCTCTCCCTGAA
GCTAAACTGTAAATAATAACTCTAAACTTTTTTCTAATCTTTGGTAATTGAAGCAAATGG
GTTTTGCGGAGAGAGATTTGTCGCAGGGAAACGTACATACATTTTTTTTATTTACGAGGA
GGCGAGGGCTGAGCAGTGTAATGAGTGAAAATGCATGCTTAATTTAAATGGCGAGTGTGT
CTGTTAGGGAATGCATTAGAGTCTGCAGAAGAAGCGTAAGACATATTAATTGACAGACAG
GAACCGCTGTCTCCGAGGTTGATACAAGTAATTTATTACTTCAGAAACGAATGCCACCGC
CAGAATGTGCTTCATTAATTTCAAATTTAGTTTTAATTTCAAGCTGTTGCCCCTTGAGAA
GAATAAGGTGGCAAGTTCTGTTTGAAGAGACATTTTTCCCCTCTCCCTCACTTCATCTTT
CTCTTTCCATCCTCCATCTCTCTCTCTCTGGCTGTCTCTGATTTTCTGCAGTACAGAACA
AAGACCTGGGGGTGGAGAGGGAAAGGGAGGGTGTGGTGACTTGATTCCAATTTGAAAATT
TGTCAGTGTAAAAGTGGGAAGTTAGAACAGAATTACTGTTTATGATAGTAAATACTTTGT
GAatgtcattggatgattgctctgtctccgctggag
>NODE_560_length_756_cov_10.117724
CTTCTTTGATATCTTTAATATCCCCATGGATCTTCACAGAGAGATGTGTGGTCTCTTTTC
TGGCTAATGTTATCACCGGCCCCTGTTGGTGTGTTTTTCTATATATAAAATCATCATTTA
CATCTTCCACTCTGTCTCCTGTTGGCATGCCGGCCCAGAGGCCTGGTCCTCAAACCACTA
ATCAGGTAATGTTGGGGAGGTTGAATGGCGTGCCTCCCCCTGGTCAACCTTCACTGCTCA
CACAGTGGTGTTGTTTTAAAGAGCATTCTTTAGCAGCTGAACTTGGAAAGGTATTAAAGT
GGGATTAGGCTCCTCCACAATCCACTGCTTGTGTCATTCAGGGAGTTTGTGTTCTCCTCT
CCCCGCTGCCACCTCCCCACTCCTCCTCTGTTTGATTGTGGCTAGCCGCAGGAGTGGGAC
TGACTGTGCCTTTCAAAGGAGAGGGGTAGGGTTAAATCCCTAGTCCACTGCTCCCTGCTA
ATTCTCCTTGTTCCTTAGAGAAGGATTTACTTCTGCTGCCAGCTTCTCAAAGGCCTTCTC
TGCCCATCCGAAAAGTCGGCGTTGCCTTCCTGTGGAGGTGTGGTTGCCATAGAAGGGGCG
TCATGCATGGCTATTCCATCTGAACCCCGCTGAGAATGGGGACCGGGGACTGAAAACAGG
CAGAAAGTCCGGATTAGACCCGAGGACAAAGAAGGACAGGAAGATTCCAGAAGGGACGAA
TAGGAATTACAGCAGCAAAAATAATGCAAAGTGACAGAGAGGGGAAATAGAAAAATAATG
GCTTACAAGATTAGACTCGGCGAGGAGAAAGAAGAAAGGAAAGAGGGCTGAATGAGAATG
TTTTCATCTAGATGAgaagatttgagagagcggtcgtaggtgaatgcggagtcctggacg
>NODE_571_length_155_cov_4.445161
GGAGACACCGTTTGGCCAAAGTGGCCTTTTCAGCGCATGAAACGCTGTTTGAGAGCATAA
AAACAGCACTCCTGCAGATTGTCACAGAAAATGTTTACAAACATGTTTTGACTTAGGATG
CAATGTTTACAAACATGTTTTGACCTTTTTAAGGAAATGTTTACAAACATGTTTTGATTT
CAATGCAGAATGTTTACAAACATGTTTTGACTTAGGATGTAATGTTTACAAACATGTTTT
GACTTTTGAAGACAATGTTTACAAACATGTTTTGATTTCAAATGACAATGTTTACAAAC
>NODE_574_length_515_cov_6.464077
ACACACACGCTGTGCGTTATACTCTCCTGAGTGTATCCCTCGCTGTGAACAAGCCCTGGA
GCATGTGTGCTCTCTGTTCCGTGACACACCGCCTTTCAATCAGACCTCATATCACACACA
CACACACACACACACACATGCACACGGAGGCGTAACCGCACACGCAGCCACGCACATGTG
GAGGCTGTCGAGTACACCCAGGACATGACGAGAGGGTCAGCAAAGCAATAAAGATTGTAG
AGCGCTGTCCGAGGTGCTAAATTCACTCAATAATGGGAGCGCTGCCTCTGTGTTAACCTC
CCATTACTAGCACTATCTGGGTGGAAGGCAGAGAGGAAGGGAGGGAGGGAGGGGAGAGAC
GGAAAAGAGGGGAGACCAGAGAGGAGGCCTGCTTGAGGTGATTGAGAGATGTAGAGGCCC
TAGGAAGGTAAGTGGTTCTTTAGTATGTATGCACCGCTCCTCGCTTCCTTCTCCCTACTT
TTCCTCGATGCCCCATGCCTCCCAGGGATTGCTAGATAGGTAGATGGATGGATGAAGGGA
AGGAGGGGATGAAGGGGGAGGAGGAGGAAGAGGAGGGGAAATGAGGGAAGTGTGAGGCAT
TAGGACACGAACAGATCTGCAGCTGGAGTGAAACACTACTACAGGAgcacaactgaatc
>NODE_575_length_598_cov_8.678929
ATAATTCACACTACACACCAGCACTGTTTTACTGGTTGCTTATTGCCATATTAATAATAA
TTTTAAAAAAGCAGTGGTAATTCACCCTAAATAATAAATCAAGAATTTGGTCAAACAACA
CTTGCACTGGCTTTACTGCTAGAATGGTTTACTGCTTCTAATGCATTACTGCCACGCTGA
AATACATTCAGATTGTTCAGTTTCTCAGTAATTTTTAAAAAAAAATTCAATATAGCACAC
AAGACAGAGAAAGCTAAACTTAAGAGCACTGCCCACATACCTTCAGTGCCATTGGGTGTC
ATGGAATTGTTACTGATGTGCGAGTTGTCAAGGTTGGGACCATTAGGAGATTCACTGCTT
CCACTTACTCGGCTGTGAGGACTGGCTAAATCCTGCATTTCCATAGACCTGACGGGACAC
ACACACACATGCACACACCAAATCAAATTACACATATCGCTCTGGTTTCAGGGAAGGCAC
AGAGCTCTCATACTCAGCGCTGTGTACACAATATGCATATTCCGGTCGTGACAGTAGTAA
AATAATGAAGACACTACAATGTAAGAAAAAGTAAAGCATATAATCTAAAGCAAGTTTGCT
AATGGCAACCTTGCATATGATACTTTCAACAAAAAAATGCATTTTTATGAGATGCAAAAT
GAAATGGAAAAAAAATTATAGATGAAAATAATTAAAAAATAAAAGGCCAAAGGCAAAATG
TGAcacagaaacacagatgcac
>NODE_576_length_679_cov_12.536082
CCGTCCGTCACCGGTTCCCCTTTCCTTCTGATCTTCGGCGACTTTCTCCGGCCCTTTTTT
CTTACCTAATTATTTCAGTCCCGCGTCACATGATTAGCCCCTCTCCTCCTTCCTCCTCCT
CCTCCTCTGCTCTCCCGTTTCTTCCTCCTCTTCCTCTCCTCTCTCCCTCAATCTGTCTCT
GTGTTCAGTATGCGCTGCTGAGAGGGCATCATTACGGAGCCCGTATTTGAGTCATTTTGA
TTTAAGCAGCCAGACAATGGCCTGTTGATTGAAGCAACCAGAAGGCAGACAATAGGGTTC
TATGCCACATAATGCGCCACCATTTTTTCTGAGCTCCCCGCTTTCAGAAAAGGGCCCCGG
CTCTCCATTGTGCCGCTCCCGGAGGGAAAAAAATGGTGCTTGGGGAGGAGGAATATTTTC
CCGTGGTATGTCATTATTTTGCAAATTTCTATTATCTCATCATGTTGTCTTCATTGTAAT
TGCAGCTAATTAGGAGGCTAGTTAGGAGCCTGGGCTTTGAGGCTGGCTCGGCTGCTGAAA
GGAGCCCACCGATTATGGCCCCGACAAGAGAGGAAGCAGGAGAAAAGGGGAGATTAATGC
TGTTACCCAGGAGACACTGGCTTCCATCTGCGGGGAACAATGCAGTTTTGTTTTCTCCGG
GATCCTGCTCAGATCAACAGAATGGGGGCTAGCTCTGCTCTACTCTGCTTGGCGACAATG
CCCAATTCTGTCTTACCgtgaggctcggagcacaaccctccccccccgtccccggcccac
caccgccacctcctcaccctctcctcccctaccctgcctccac
>NODE_577_length_541_cov_20.876156
CAAACTATGCCACAAAAACCTGCACATTGGCGGCAGTCTCTATAATCCTAAAATCTGGGA
GCCAAAAAGCAAAAGTAGCCGTACATTCGACTATAAGAAGTAAACCTAAACCAATTTCTG
TGTGCTCTATGGTGTGCTTTTTTTTCCCTCCTCCTCCTACCCCTCCCCACGGCTGAGTGA
AATGGAATTGCCTCTCACATTCAAAGACAGCTCTAGGAAGGTGATAATAGAGCTACTCCC
TGCTGTCTGCAGGCAGGAAATAGGAAAGTGGCATATGGGGCCAGGAACCAAATAGAGAGG
AAATGTGACCAGGCAAGGGAAGGAACTAAAGGAAAGGTTAATGATCAGTTCTGAATTCTA
CAGGGAAGAGAACTATGTTCCAAGTTGAGAGGAAAAATAAATCTGACTTGATTTATGTCT
CCACCACTCACGTCTCGGCTGTCACAAACAAACACGTGGAGACTAGGTTATTTCCTTGAC
AAACTTTGCCGATGGTAAGGCTCATAGGTAAAATAAATATCGTGATCAATTTGTTTTGCT
GTTTGAATTTTTAATCCATACAGCTGCAGGACCTAGAGGACGATGCATGCTGCAAAAAAA
AGGTGTAGAGCAAAGAATACAGTGCCATTGTTTCACATTCATTAAAAAGATGAGAAATAc
agacagtaccgtatactcaagaaag
>NODE_578_length_565_cov_19.453098
CAACTAATGATGCACTATATCTGACCACAAATGCGCAAAAGATAGAGGATAGTAAAAACA
GCTTTGGTCTTTCTGTCTTCAGCCTGTTTGGCCACATAGAAGGAAACAGATAAATCTGTG
TAGCTTAAACCCCTGTGCCTCCTACAGGATTAAAAATTCATAAGATATATTGAATCGGTG
TGGAAATCCCAAAATATATGCAATTTGATCAAGCGGGGATTAAAAGTGTCATTGTGCTTG
TCAATAAGGGTTGGTGGCGACGTGGCAGTATCACATTGACTCTTGCGTATTAATACTCAG
TGTCCTATTGGGCCATCAGCTGATTGTTTGGAATGTAAATGATGCTGCTGATGGCTCCAG
TGACTGATGGCTTAAATTCCAATTAATCAATTGCTTCATCAGTTTCCCTAATTCAGATCA
AATATCTCCTGAGTGCACACTCTTCTTTCAGTGGTATTAGAAGAAATAAATGCTCTGGAA
GTAATTTTCATCAATCTCGTGTACATGCCAATATGCCTCACAAGCCTGGTCCAGGTTGAG
GACTTAATGTCTTAAGTGTGTGTTTGTGTGTGTGTGTGTGTGTAGAAGAGGGATTTGCAT
ATTAGGAAGGAATGTAAGGAATTAAAATAGGGTTACATATTTGTGTGGACTTACTTGCTT
ACTTCATTCTATTTATTTAGCTTTATAGCTGCCCAACTTAAGTAGAAGc
>NODE_579_length_2000_cov_4.837000
AGGAGCCTGATAACTGAAGGCTCTGCCTCCCATTCTACTTCTAGAAACTCTGGGAGCCAC
AAGTAGACCTGCAGTCTGAGAGCGAAGGACTCTGTTAGGATAATACGGTACAATAAGATC
TTTAAGATATGACGGAGCTTGGTTATTAAGACTTTTATATGTTAAAAGCAGGATTTTAAA
TTCTATCCTGTATTTTACAGGAAGCCAATGAAGAGAAGATAATACAGGAGAAATGTGATC
TCTTTTACTGGTTCCTGTCAAAACTCTGGCTGCAGCATTTTGTATTAGCTGGAGGTTTTT
AAGAGAGTTATTGGGACATCCTGATAATAAGGAATTACAATAGTCCAGCCTAGAAGTTAC
AAATGCATGGACTAGTTTCTCAGCGTCACTCTGAGACAGGATGCTCCTGATTTTTACAAT
ATTACGTAGATGAAAGAAAGCTGTCCTACAGATTTGTTTTATATGTAAGTTGAACGACAT
ATCCTGATCGAAAGTAACTCCAAGGTTTTTTACAGTAGAGCTAGAGGCTAAGGCAATGCC
ATCTAGAGCAACTATCTGGTTAGATAGTGAATTTCTGAGGTGTTTAGGTCCAAATACAAT
GACCTCAGTTTTGTCTGAATTTAAATGAAGAAAGTTACAGGTCATCCAGGCCTTTATGTC
CTTCAGACATGCCTGGAGTTTGACTAACCGATTGATTTCATTTGGCTTCATAGATAAATA
TAACTGGGTATCATCCGCATAACAATGGAAATTTATGCAGTGCTTCCTAATAATATTGCC
TAAGGGAAGCATGTACAACGTAAACAGTATTGGTCCTAACACAGAGCCCTGTGGAACTCC
ATAACTAACTTTAGAACGGCTGGAAGAATCATCATTAACATGAACAAACTGGAATCTGTC
TGATAAATATGATTTAAACCAATTTAGTGCAATTCCTTTAAGTCCAATAGCATGTTCTAG
TCTCTGTAATAAGATGCTGTGATCAACGGTATCAAATNNNNNNNNNNTGCATAACAATGG
AAATTTATGCAGTGCTTCCTAATAATATTTCCTAAGGGAAGCATGTACAACGTAAACAGT
ATTGGTCCTAACACAGAGCCCTGTGGAACTCCATAACTAACTTTGGAACGGCTGGAAGAA
TCATCATTAACATGAACAAACTGGAATCTGTCTGATAAATATGATTTAAACCAATTTAGT
GCAATTCCTTTAAGTCCAATAGCATGTTCTAGTCTCTGTAATAAGATGCTGTGATCAACG
GTATCAAATGCAGCACTGAGATCCAGTAGAACAAGTATAGACACTAGTCCACTGTCTGAA
GCTATAAGAAGATCGTTAGTGACTTTCACCAGTGCTGTCTCTGTACTATGATGGATTCTA
AATCCTGACTGAAACTCTTCAGACAAACCATTTCTATGTAGATAGTCACATAATTGGTTT
GCAACAACCTTTTCCAGTATTTTAGAGATAAAAGGAAGGTTGGATATAGGTCTATAGTTG
GCTAGAACACCTGGGTCTAGAGTAGGCTTTTTAAGAAGTGGCTTTACTATAGCAACTTTA
AAAGCCTGCGGTACGTAACCTGTTAGTAAGGACAGGTTGATGATATTTAACACTGTACTG
TTAATTAATGGAAAAATTTCCTTGAATAATCTAGTGGGGATAGGGTCCAACATACATGTT
GCTGGTTTAGAAGAATTAACTATTGACGTGAGCTCTGAAAGATTTACAGCAGAGAAGCCG
TCCAAGTATAAATCTGGTTCTATGGACGCTTCCAGAGCCACTGTACCTGAAGACATGGTC
CGGATTTTATGTCTAATATTTAAGACTTTATTTGTGAAGAAGGTCATGAAATCTTCACTA
CTGAGAGCTAACGGAACAGAAGGCTCCACACAGCTGTGACTCTTTGTCAGCCTGGCTACA
GTGCTGAACAGAAACCTAGGATTGTTCTTGTTTTTCTCAATTAAGGATGAATAATAAGCA
GTTCTTGTATTACGAATAGCCTTTTTATATTTGACAAAACTATCTTTCCAGGCTAGATAA
TATTTTTCTGAATTTTTTGAGCGCCACTGTCTTTCCAGTTTTCTTACATTCTGCTTTAAG
ATACGCAGTTGTTCATTATACCATGGAGCTATTTTATTAGAATT
>NODE_580_length_730_cov_14.338356
GTCACACACACCTCCCTCCCAGCCCCTCAGCTGAGAGAAAAGGCAGACATTTTGAATATT
AATGAAAAAAATAGAGAAAAGAACAAAGAACTGAATTGAGACTCTCCTTTTTCAATTTCC
CTTGTTAGCCTCCTGCTGCATTCCCCCTATAGTTTTTTTTTCTTCTCTTTTTTTTCCAGA
TGAATTTTATGATATTTTCCTCCCCTCCCCACTCCATCTCTCCCTCTTTCTCGCTCTCTC
ACTTCTCGGCAGTTTTCCCCAGACAGGTTCCACAGTGTTTTAGAGGGGATGGATTTAATT
GCTCTGTGGGGATTGGTTGGCTGTGCCGGGCTCGGCTGTTTAATTAGTGTACCCTGCCGG
GATTGGTTTAATGCTTCATGATCTTGAAATTGTCTGATTGTTCAGCCCTCTGGGGACTCT
CCCTGCCTACGTAGGCCAGCAGGTTTAGCTAAACATTGCTCCAGGCTTTTGCTGTATGCG
GCAGGAGGAACAGTATGCCTAAGGAACCGGAATTTGGCTGAAGTGGGGGGTCAACTTATA
TGACGAGCTGGTCAACATGCATGTGAAGTGGACAGTCTTCTGATTCTCCTGAGTACTTGA
CTGCAGGAGATGTGTACAGACCTCACAGGAATGTGTACCCTTACAGTCCTTCATCTCAGC
TTGATGCTGTATGGAAATGATCCAATTGACTATTAATGCAGTACCAATATTTAGACTGCG
ATAGTGTTTCTGTATGATAAGCAAGCATATGATTTTAGCTGCAGCCAAGCAAAATAATTT
GCTATGCATGTGGTTCTGTGTTTACCCCACACATTTTCCACATttttacttagtttgtct
gaatggatgtcttgtatttttgagggagctcttt
>NODE_581_length_506_cov_8.312253
TTACCTGATAAAATGGTATTGGCTTCAAAGTATTTCACACCTAAACCCAATTTCATTAGA
TTGTTGATTACCAAACACATCACTCTATTTGCCTTTTAATGTTGAGTCAATAAATTCATC
CCCCTTTTTAGAGTATACAGTGACTTAACATGCGATACACTGACAATCTGTATTTTCCCA
TTTACTTTGACAATGTGTTGGCTTGTACAGTCAGTTTTTTTGTAATGTAAGTAACATTTT
CAAAATTACACAAAAGCAACCAATTGTTTGGTTGTCATGGAATATTGGTATGTGTGGCAA
TGTGTTTGTTCTTTGCCAGCCTTGCTGACCTGGTCAAACACCCATTCCTCATCACCATTT
TGACACTTCAAATCCATTTTTAGATGTAACCTCGGGTATGGTGAAAGACCCAGCGGACGT
CTTGGACAGGCAAAAATGCCTTGACGCTCTGGCTGCTCTGCGCCACGCTAAGTGGTTCCA
GGTTCGGAACATCATTTTACTTTCTTATTGTAGCCTTATGAGATGCATTATTTATTTGTT
TATTCATTCATTTGTGTTTTTACACATTTAGTTTTCATTTTTTTTTAATCAAGAGGAAAA
CTATTACTATTCGAAGCAAAGCAAAAAAATATTCAAGGATGCCATGTGtt
>NODE_582_length_635_cov_11.651969
CACATGTCACTTCGTATCCCATTTGTGAAAGTTAAGACAGGAAATCTAAACCCAGTTTCA
CTTCAACAGAAAAGGGGGAGATCTCCCTCCGAGGAACTCGACTAGACTCCTCCTGTTCGT
GATCACAGTGGCCAGCGAGCTCTGCTTCAGCTCTGAGGGACTCCTGCTCTATGGTAATCA
TATCCTATTTGAATAATGAGGCAATACCGCCACTCCTGCTGCCCATTCTCCCTGCATCCT
TGACTGGAGTCTTTGATAGACACTAATTCTAGCTCCATCTATAAAGCTCCTCTCATGCAT
TTTTAATAGAATCTATTACTTTAGGATTAAATTATAAAAGACTGTCCTCCTTAAATTTTT
AATAGTTTGCATAATTGGTATCAGGGCCTGAATGCAAACCATAAAAACCCAGTTTGTACA
GGACTGAGCTGCAGAACGAGTCCGGCACAACCACACAACACTGTTGCACATAAACGGCAC
CAGTGGCAATATGACTCTATCACATACAAGCACACATCTGCACAAGCTCACGCACGCACA
TACGAGCTCGGCCATTATAGCTTTGGTTTCACTGTCATGGGGAATAAGGTGCTGTGAGCT
CTGAATGAAGGGGACAATAAGGTCAGGGAGCATGAGAGTTGTTTTTGGCTGCTGAGTCTC
TAAAGGAGCCTGAGGCAGGAGGAGTCACCTGATGGAAACAGGAGACATGAACCAGGTGTC
CACAGACACCTGCTGCCACTGATGTCAACCTGTGAgcacaacactcaccagggcaaaca
>NODE_583_length_643_cov_13.348367
ACTTCCTGGTGTCACCGCTGTTACATTTGTGTTACACCCACGCGCAAGTCAAGAAAAAAA
AATCTCTTTTCAGAGGGAACATATGAGGAACATCTGTCTGCCTGCGACTCACAGGGCTCA
GCAAAAAGACCCTGCAGGGAGGGAGAGGTGAAACAGGGAGAAAAAGATCCAGAGAACGAC
AAAAGGGGACAGTTGCAGCAGTCGTGCCTTCATGTCTTTGGCTGCACCAATTACTGTTGG
CATGTCCTCTGCCAGCCAGCCAGGTCTCCCACAACTGCTGCACTTAACACACTGCTCCTT
TATTCCCCCTCTATAGTAAAGATGGCTATTGCAGAGGGGCTACGGAAATTTGGAGACTGC
TGAGCCAAAACAGATCACTTCAAAGCAGCTTATTTAACGCTTGCTAAATTTTTCATCACA
GTCGCTTAATATCCTGGGGAAGGAGAGCTTTTGAAGTCGCTGTGAGACCGGGGATGTTCT
TCTTACAATTCTTTTTCCCCTCCCTCTGCTGTACTAAAATCCCCAAACCTAAACACATAA
CACACACCCAGTTCACGCTATCTGTGCCTACATGCACACACAAGAGTTTGTACGAATGCT
ACAGATGCACCTCCTGCACAGAAACAGCACGCTTACATACCCAGACACAAACACACTTAT
TCATTTAGGGCCAGTGGATTTTTTATCAGAGCAGTGAGAGTAAAGGACAAGTTTAATCCT
ACTAGGGATACTCAAAAATATTTACTTAGGGGTCAGCTCTCCTATAGATTAGCTgcagac
tcacatg
>NODE_584_length_343_cov_2.274052
CATAGACTGATCGGAGGTTACGTATGTTCCATGTGTTACTGATTTGTTTTGACAGCGTTG
CTCAGTGTATCCAGTTCACTGAAAGTCATCCCGGGCTTGTCCATTTGCCTGTAGCCTGGA
TTCATGGCCGGCAATGAATTTCTCCGTTGAAAGGTCTGAAGGAGAGAGTTAATGAAGTAA
AAATTAATGAAGCACGTGAGCACCACCATCTCAGGGCTGTAAGCTCCTCCATGCCCCATT
TATAATGTATGATCTCAATAAAATCAATCCAATGTACCAGTTCTTACTTAGGGTAAGAAT
AGATTTACAGATTACAGCCCTGTGTTCCCCTGGTCATAATTACCCCCACCATCACCACCA
CCACCTTCCCCTCCTACAGTCAGTAGTGCTGCTGGACTCCTTCAGAAATGTTAATGCGAA
GTTTCACAACACCGTGCACAGACAATGTCATCGGCCTCCTGTCAAATCTCTGAACATTCA
GCTCAGa
>NODE_585_length_302_cov_1.264901
GTTATCATAAAATTATTACTGCAGAAGGAGAAGCGAGGTAATGTGCTTTCAGGATGATTT
CAGGAGAGAGCGGGGGGGGGCAGCGGCAAAGCAAGGATGGAAAGGCCAGACTTTCCTGAG
GGGTTGAACGTGACTGTTTATCATGCAAACAGGCCAATTCTGGCTGCAGTTAGTGGATGA
AAAAACACTTGTGCAGCCAGAATCCATCAGTTGTCCTTTCAAGTTCGCTCACATTAATCT
GCATCTCCCTCAGAACACACATGAGCTACATGGAGAGCACTTTAAGTACTGTAGCTACTG
TACCTCAACACCACACTTGAAAGACAGAGGGAGCCACAGTTGATtacattctttcaaaaa
aagcagcagaatctcaggcagaggtcactgctgtgacagctaccaaggactctatactaa
accgcttaggtctaataggccattat
>NODE_586_length_599_cov_20.599333
AAAAGGAAAGGGTCACAGAAGAGAAATAGAGACACAAGAGAGTGAGACAGAGAGAAAAAA
AGGGAGACACAAAGAGAGAGGGGAAACATGAGAGACAGCGCGAGAGAGGCAATGAAAGTG
AGTGGAAATGACTGACAGTCAGAGGATTCATCACAGGTAGAGAGTGAAGGCTCTGGCCAC
AGAGGGACCTGGTGAGAAAGCTAACAGATCGCAATCTGAGTTTTCACTCTGCGCCGCGGC
TAACAGCTAGCAGCTACCCTGTCACCGCTGCCTAAACAAGCCCAGTGTTTTCATCTCCAT
ATACACAACGCGGCACTCTGTCTTTTCTTCTGATGGAGATAAGATGTATAAATTATGAGC
AGCTGACAAAGTCTACTCCAGCGCCCCCGGCGTCTCATCAATCACTAGCCTGTGTGTCAG
CAGGTAACTGACGTGGCCCCCGGAGGCACAGCCCCCTCTTTAGGTGTGTGAGTGTTTTTG
TGTGCAAAAAAAGTGTGTTTGCTACCGTGCAAATTGAGCTTTTGTGCACGTCTGAGCATC
GTGTCTGTGTGTATGTGAGAGGCTGTGTGAACAGCTGATTCAGTCTTAACTCCGCGCTGT
AAGAGACAAAAAAGAAAATGAAATACATACAACCCGCACACACCAGCTACTCACAAACAA
CTCCTGAGTATGTGTGTGAACTCAAGGTTTTACTGTTATACCTTGGGGTTATCTGATGTA
CTGATATACTCCAAAGAGAAAac
>NODE_587_length_889_cov_3.094488
AACGACAGTGTAATTGTAGCTTCTAAAATCAAGGACATCAGCGCAGGTTTACTTGCTGTA
TGTTATGTTCTGACTAATTCGGCAGCCTGCGGGTAAAGGTTTAATCTCTTGTTTCCCTGT
AGCCTGCTTATAATAATTTCACCCACCAGTGAAGGGAGTCACATGCAGATATCGTCTAAC
AGAGATTATGAGCAACATTATGTGGAGGGGATGATGCAGTTCACAGAGCATTAACTGGGT
CTTTTAGAAAATGGTGTGTGGATAACGATCCTCACAGCTTTAATGGACATGGTTTATTTT
ACAAAGGCAAAAGGACATTTCAGTTCCCTTGTCTTGGAAGTAGTGAAGTTCAGCACTACA
CTTCAAGGATTCTGTTAGTCCTTTACCAAATTTGTAGGTAGGTTCAGTTAATTCAGACAG
AGCAAGGGTAAAAATATTTCTGTACAAGCTGCATATATAATACTTGTGTGTGTGTGTTTA
AATATTGTTGACCATCAGATTTCTTACATAAGACCCAGTATTTACAGATTTATTTGTCAT
CCACTCTGAAACTTCCAGTTATTACTCCTTTGGTCACCATTGTTTTGTTTATTATTATTG
TTAGTATTATTATTAATGTGTTTATTTGATCTGGGACAGTCTCACACTCTGTCTGTACTT
TCTTCACACTCAGGGATCAGAGAGGAGGAGGACAATGGAATAAAACAAATGACCTAGCAA
AGCTGAGGAAGAGTTTTCTATGTGCAGACAATTTTGATTACATTTTTGCCTCAGTTGTGG
TCAATTTGTTAGTGGCTAAAATGAGTGATTTGTAAAATTAACTGATAATTCTGTCTCTTT
AGATAAAAGGAAAAAAAGAGTGTTACTAAGTTGTGGAAAATTGCTGTAACAATTGAACTT
CAAAAACCCTCTGCTGTGTCGCTGGTGAATTTAATCATGTATACATAATGGAGGAAAACA
GAATGCGTCCACATTCTCAATGGAGAagcgcaaatgtaacagcttcagggaattaatttt
cagtggacaatat
>NODE_588_length_487_cov_8.878850
AGGTCGTAGAGACTCGGGACTGAGACCGGCGTCTTCGGCATAGCCAAATTAGGTGGGGCA
GGTGGCATTTCCAGGTGTCTAGCACGTCTGGTTCCGGAGATATTGGCCAAAACGTTCTCC
CATTCACTGACAATGGGACGTGCAGAACGCAGCCAGTGTCATAGTGCTGAGGCCAAGATA
AGTTCCCGTAGAAGGCCTTTGAGAGCGCGTTTCAGAGCGCTCTGACTTGATTGGTATAGG
TTTGTAGGGACACTTTTTTGGCTCCCGTTGTATGGGCCAGCCCTCACCGTAAGCTCCGGA
ATTAGGGTTAGGGTTAGGGTTAGGGTTTCGGCCTGGGGTGAGGGTTTGGGCAAACGGTTA
GTGCTAGAGACATGAAACTTGTGTCTACCCCCCCATTTGCTGCCGCCGCGATCGCACTGA
GCCTACTCCCGAGTCTCTACGACGTCAGGAAGTGGGAGTAACCTGTGATTTTTTGCTGTA
TCTCGGCACGGGAAGGTCGTAGAGACTCGGGACTGAGACCGGCGTCTTCGGCATAGCCAA
ATTAGGTGGGGCAGGTGGCATTTCCAGGTGTCTAGCACGTCTGGTTCCGGAGATATTGGC
CAAAACGTTCTCCCATTCACTGACAATGGGa
>NODE_589_length_782_cov_13.728900
TTTTTACACTGTGTTTGACACACTGCATCTTTGATTGACATTTGCTGCCAAAGCATTATC
ATAATCTCCTAGCAGCAACCACAGTAGGAATCACACAAACATAAATCATAGAGGAGGAAA
AAATTCTTCACATCCACCTTGCGCAACAATGCCACTAGTTTTGCATTTTCTTCTGGAAAT
TTTCTGCCTTAGCTCAATTCCCTGCTACATTAATCTCATTATCCTTTGAACCTTTTCACT
GTTAATGCCAAATGCAATTTGTATTCTGAGGCCAGGCAAAAAGCTCTAAACTGATTATCC
CAATTTGAACCGTGGCAGTCCTAGATATTGTTGAGTCTGAAAGGGCCATCTAGCTGGTGA
ATGGGCTTCTCATATGCCTTCTGAGTTTCATGACACAATGTTGCGTCTGCTTTGCAAGGG
ATAAATTAAGCGTGTGAAAGTCTAAGCAAAGCCCTCATTTTCCAGTTAATCAAATCTTCC
CCTAATCAAATTAGCGCACATAATTCCTCTGGATGCGTGGTACAAAAACAGCATTATCCC
CCTCTCCGGAGCTGAAAGGCAGGGAATCAGCGTGGTGCCTCTCTCTCCTCTGCATGAGCA
GCCCTCAATGGAAGAGGAGGGCCGGGGTGAGATGGGGGTGGAGGAGACCAGGGGCAAAGG
GGGAGGGCATGGCTCTTCCCAGTGGCCTAACAGAGAAAGGCAAGGCCGGGGTAAACTTTG
GCAGCGTTTAAGTTCCCAGCTCATTAAAAAGCCTGGCTCAGTGGCCACCTCCAGGGAGCA
CTGAAGCGTTGGCTAATGAGGTACTTGTTTAATTTTCTTTCAAAGGGCTGGACATCTGTG
ACACCCCCACCCCAAACCCCACACTCCCTCCCAGTTCTCCCCTCAGCCTTAAACCCCCAT
GCCTCATCTTTtttcttcaaacccca
>NODE_590_length_800_cov_10.435000
GTCTACTTGATATGACAATATGCTTTTAAAAATCCGACAGTGAGAGGAAACCGCCAGATA
GAGAGGAGAGGAGAAATTATAAATAAATAAATAAACAAAAAACAAAACAAGATGGACTTG
AAAGGGGATAGAAAAAGTCTGTTTCAGTGAAGGGGGGATGACTGCGGTGGTCCCAGCGGT
CCCCACAGGGACCTGGGGGCGAGTCTCAGCCTTGTCATACTCCGCTCTTCTCCTCCTCCA
CTCTGCACACCAGCTCCAGCCCCCCCTCCACCACCCCTGTTCTGCCCACGGAAAACGTCG
ATAGCAGGCTGCCGGTGCCGAGGTCTCTGGTGGACACTAGCTCATTCTCCCGGCATCGAC
AGGCCCGCCAAATCAATATTTAGTTCCCCACTAACAAGCTGCCTCGGGGTCTGAGCCAGA
GAGAGAGAGTAAGAAAGAGAGGGAGAGTGAGAGAGAGAGGAATGCGGGACAGTGGAGGAT
GGCAGAGAGACAGAGCAGGGACTGAGAGCTGTCCAGCTAGAAGGGAAAAACATGGATTCA
GTAGAGTGTTGTGTGTGTGTGTTAGTGTGGGAGGGGGAGAGGAAGGTGGAAAGGTCAGAA
GAAGATCTGGGGAACAAGAGAACAGTGTCTGGTGTGTGTCGTGGTGCGGAGGCGACGCAT
GAGTGCCTGCGGCAGCCGCTGACAAGAACACAGACAAGACACACATACATACTCGACACT
CTCAATCATACACATATCACAGCGAGCAGACGTTGACAGCACTCGAGCAAAGCTCCAGCA
GAGCACTCACAGATGAGTGGCTGTGTGCACACAAAGACTCCAACACACAGTGAGGATGTA
GTTGCTTTTCTTTGTTTTATCTTTTGCAtcattgtctttttttttccagagcctagagca
ggatcattggggtgggaactaaaattcatcctccatttactgta
>NODE_591_length_887_cov_12.413754
GTACATAAATGCAATCTGCACAGTCTTACATACATTGAATTATGAATAGTGATGTCCTGG
TAAATACAATCTGAGCACCAGATGATCACAATAGAGACAACAGACCATCTATATGAACAT
AAAACTAATATTACTTCTGCAAAGTGTCACTTTTAGTCAGCTAAGGTTGTAATCCTTCCA
ATAAAACACTGGGTAAACTGAGTTATGCTTGGTTTACCTTCCATTATAAACACAGACACA
CATTCACACACATCACTTTGTCACCTTGATGCCAAGAACAGATATGCCCAGTTTTTTTTT
CTTTTTTCTTTTAGGCTGAGCACATCACCAGCACAGTGGGAATGCATTATTCAAATAGAT
CTTTGTTACTCCTCCAAGATGATTGTGGCACAATCAGCCATGAAATAAGTTTGCTGTTTT
AAAAGTGTTATTCTCCCTCCAGGTCTCTCAGGTGTAGCTTTGTATTCAGGTCGGCTTGCC
TGCGCCAAAAATCAATCTCAATCAAAGGTGGCGAGGAGTTTATCATAAATTATCATGAAA
AGGGTTCCCACTCAGTAGATGCTTAATTACAATCTCATTTGAATAAGTTTGCATATTAAT
GAGTTTGGAATGAAAATGGTTTGTGGGGTTTGTGATGGGGGGCTGCAGGGTAACCCACGG
CGATAATGACGGTCCTTTAAAATGTATGCGATATTATTGCTGGTGGAGAGCTGCTCTCAC
ACACATGTACGCACATACGCGTGCACATATGCAAGGGCCCATACAAACACACAGGCATAT
GCTCAAACACACTCGCGAAGAGACACACATCCACACACACACACAGGCTATACACACATT
AGTGCAAGCACACGCGCACTCAGGGGCGTTATAATATGATTAATGGCGGAGTGTCTCTGA
CATTAATAAACTATAACCAAATTAAAGACTTCATTAGTCTCAACTTGGGCTCAGTGTTTG
gtcacacggtgaatcagcgctgtgtgatatttgccttgcaagacttttcctttttcgttt
ccttcttttta
>NODE_592_length_649_cov_10.097073
ACGTGCGATTTAAAGAAGACAATGTGCCGCCACCTTCTTTGTAAGCGATGTAGGAATGAA
CGATAGCCAGGGTGCCAGGCCAGGGAATGGCTTCTTCTTTTTTCAGGATCTGCAGAGAGA
AGCTCGGAGTTGTCACAGAGGATGAGACTCGGGGGAAGAAAAAGACTTGAGGAAGACAAA
TTGAGCCGCCACCCTGTGGTGGGGCCGAGAAGGGACAAGCAATGGAGTGGATGGATGTGA
GATGCCAATCTTTACTGACACAATGAATGAGACAGAAGCACAAAAAAACAATACTGCATC
ATGTATATGCTTACAAAGGATTGAACAGTCCTACAGTACAGCTACAGGCCCTGAGAGGCT
CCTCTCTGGACTGCGGTACCCCCTTCCCCCTGACTCAGGATCAGTCTCGGCTGCTGCGGT
TACCTGATCTTGACATTTTGGACAGATCCACATGCCTTTAGGAATGGTTTTCAGGGGTGG
ATCCAGGCAGTCCAGGTGATAAACACGAGAACACGTGTCGCACATGAGCAACTGGCCACT
GCGTCTGCACACAGTGCAGAAATCCTCATGGATGTCTCCCTGTGAGGAAGAATTGGACCA
ATCAGTTTCCCTGCCCAGCGGAGCCCCACCAACCATCTGTGGAGAGGCGAGGCGGGGGGA
GGCACCATGATCTGTTAATTTACAGCTGGCCTTGTTTGGATGTCTAATGGACATGGTGTG
TTAATCACTGAGCCCACAGAAAGGTTACTGGACATCTGGGAGTTAGAGTGTGTTCTAGTT
ATTAATGGGCTAc
>NODE_593_length_921_cov_11.600434
CTTGTTCAATTATGCTCTAAAGAAAACGTGATGTGAGAAATACCATAAAAATGAGGGTGG
GAGAAAAAAAAAGAAAGAAAGAAACTTCTAAATGAAACCTCTCTCTCCAAATCCCAAATG
AGAGGAAATTACTCATCAAGTGATTATGAAACTGTTGGCATTATAGAAATCAGAGTGAAA
GAATAGAGTCAGGAGGGAAAAGAGGGAGGGGGTTAGCAATTTGTTCTCAATGGACAGCGG
ATGAAGAGGTGGCAAGTTAAAGTCTCCAATCTGAAGGGTCTCCTTGTAAAGCTAATTCCA
GTTAATGGCCAAGAAACAAGCCTCCACTAACCCCACTGTATCTGACATCCAGGCTCCAGG
TAATCAGGCTGACATTAATGCAGGCTCCAAAAGAGACACCTCGTCATCAGGAATTTTCCT
CATTGGCACCGAAAATGCCAGGCTGCACACCTCTGACTGCGTGGCCCCCACATCTATTAA
CCTTATTGATTTGGAGCCCTGCTGAGCCCCTCCAGAGCTCCCGCCCCCCTGCTGCTGGAC
TGAAGTGGATCAATCCTACGCCGGGGGCCACAACTCGATAACAACCCAGTGCTCCGAGAC
TACTGTTTACAACCTGAAATGAATACACACATAGATGCTGCTCTGTATATTCACTGCTCA
TCTGCCGACACTCCCTGATACAAGTTTTAATAAGTGGTAATTATACCTGTGAAAAAAATT
ACAGTTTAATAACTTTACCACAACGTCCACCCATGTCCAGTTGTGCTTTTAGGACCAGAA
ATGCATAAAAAACTAATTATACAATTAAATATGCGTCAAAGAAGTACAGTATATTAACCT
CTGCTCTCCTGTTCATTGATTTCTTCAGTGCAGTTAATTTGTACTAACAAAGTGCCCTTC
AGAGTAAATATTCTGCATCCAACACTTGAGGCAATCAGCATACTCTGCCCCACAATTGTA
CCCTTAAAGTTTAATCAATGCAAATTACATGTAACAAACTACCTAATATTTTGCATGGCA
CCATTGGGacaatggcttatcacttccacgtgaccgcacagcttt
>NODE_594_length_1036_cov_11.460424
ACCTGTAAGTGTTCGCAGCATGCTCCGCCTGTGGAAATTAACAGATAAACTGGGGAGAGG
AGGTGTGTGTGTGTTGGGTGGGAAGGATTGATCCTGACTGGTGAGGATGAAGGAGGAAGG
AGGGGAGGGGCAGAGTTGTCGGAGATCATGGGGTACGAAGATGACAAACGCGTAGACAGC
GTTGCGCTCAGCACGCCGTCACCAGGGCCAACCAGAGGGGGGGCAACCTGCGAAAGCCAG
CTGGGGGCATCTTGGCACACGCTCGGCGAGGCACATTAAGTCGGCCTCACCCTGCATGGA
ACCTTTTGTTCAGCAGAATCCTGCCTGACCTGCATCCCCCCTCTTACTCACGACGCCTCC
CACCGCACTCAGCTCATCAGCAAACACCTAATGAGCCTGCGTCAAGAAAACAGACCCCCA
GCTCAACCTGCCCGCTCCCCGCCCCCACCCGGCTCTCGGGGGGCGCGGAGACGGCACTTT
ACAAGGACTGATGATGCTGCAAAGACCACAATAATGATAATTAACTTGCTGAATTTAGAA
GATTATGCTGTTAATTAGTTGCAAAATAAAGATAAGTAATATAGTAGCAGATGGTTGAAT
AACACCCATGAGATGGAGGGTTATTACACTGATGAGGTTTCCATGGCAGAGATGAAATAT
GAATCTGACTGGCTTTTCCCTCTTTCTATGGGCCATTCCAAGAGAATAATATCTTGTTTC
TGCCAGAAGAGCTTCTGGAAGGGTATTACACGATAAACTAATTTGGTAGATAGATTGGCC
TGGCAAAGGTAGTTGTTAGAATAATGTGGTCCTCTGTTTTCTCATGTAAATGTATTCCCT
CTCACTTTGTTATTGCTTCGAAAGGCTCATTCACTTTCACCTTGTTTGCTCAGTGTTTGA
TGCTAGAGGAATTGACCTGTGAATCACAGACACCAGTCTGTAGAGGAATAGTTTCTGTGA
ATGGGATGTGTTTGTGTTCGATTGGTGGAAGTGTTCAAAAAGCTTTTTTTGATCGTTTAC
TTCCCATTACCTGCTGTGGCTGTACCTTTCCAGATTACAACAAAATAAACACAAAGAGTG
TGTTGCATGTTTGCATCAacagccttgtgtcattataatgcaattttaactttgctttct
gattgtagtttttctttttttactcatttaggattttttt
>NODE_595_length_879_cov_11.516496
ATCAGGTTTGCGTTTGAGAGACGTCTGCAGAGCTACGACTTCAAATTCAGTTGACTCTGC
ATCACCGACGCTCATCAAGCGCGTCCACTTCACTTATTGATCATCTGAAAATGTCCCGAG
TTTTCCTCCTCCACCCCTGAGCTCGCGGCGTCCTCTTCCACGCCCACTGTCTGTATCGAG
CCGCCATCACTTCACCGGGAGGTGTCACGGCGAGATCCGGGCAGATTTTATCTATTATGG
GAGGGCGTGATTCATGGAGGCGGAGGCAGCTCAAGGAAAACCAATCCTGTGACACTTTTC
TCCCCTGCGCTGTACACAGGGCAGCAGCAGCTACAGAAGGACAAGGCAGCGGCAGCCGGT
CGCCCCTGACAACCGTGATAAAATGGCCTTCCTTAACTAAACTCGTAAAGCACGGGGCGA
TAAAACTCAATCTTCTGTAAAATCCAATTAAGTCATTATCTGACTGATTGTATCTTTAAT
TGAAAACAGAAGTGACAGTAAATTTCTGTGATATATCAGGATCAATCGATACTGCCGTAC
AATCTGGTCTCAAGAGGTGATTTATAATGTCAAAGCCTTATAGGTAACTCCACATTCTTC
TCTCTAAAACCACTGGTGGATGAAATTAAGAGTAAGTGCGTTTCATAAAAAAACAAGATG
GTCACGTTATTGATTACAACAGATGGGGCAGAATCCAATGAATGTTCCCACAGCGCGGCG
GAAAGAAAATACAAGTAATTTTCTTTGTCTGTTTTATATTGTTGTTCCCAGCACACCATC
ACATTTACACTCCATCACTTAGAGCATTTTTATTTCCCTAAAACTTGTAGCGACATAAAC
TCCAAAGCTCCAAATTACTTTTGTTGCTGTCTTATTCAAACACAAACACAAATAAACATG
TTGAAAGCATGCAGTTTGAAATGAATCTCCATAAAACACAAACAATGTACAGTGCAGGAG
TGTACTAGTCAGCTTCACAAAGGcagaaaaagctggcaaaatctctactgagttgtttgt
ttg
>NODE_596_length_538_cov_9.568773
TTATCTAATCTCCAATGCAGTTCAATCATATGCTTGGTTTGTTTACATTCCTTTCATGTG
AAAGTTTTTTTTTTTCCTGACTTATTGTAAAAACAGCGCTAGCCCAGGTTTCTCTGTTCA
TTTACTGTAAGCTGTTTCATGTGCTTGTGAGTGCACATAGCCTCCTGCTCTCAGGAAGGG
AAAAAGCATATTCTTCCATCCCCAGGGGAAATAATTAATCCTTACAAGGCTGTCGCATGT
TGAAATGAAGCGAGTGTGAAGCATTTAGCCCAGGAGGCATTGCAGGCTGTCGCCCGCACA
GGCACCTGTTGTTGTCCCTGCCCTACATTTCATGAGAGAGCGCTGAGCAGAGGATAACAA
CATGCTCCACTGATGGCAAATGAGACACACAACTGCAGATGCAGGGTTGTGTATGTGCGT
GGGTGTGTATGTATGCACATGTTTTCACTTTTTTTTTCTGTTTTCGTGCATTATGTTTGC
ATGCACGACCACTCCAGAGAGTGTGCACAGGTGCAGGAAACCCCCTACCTTATGAGGAGG
TGAGGGCTCGCACAAAAGAGTCGGTGCTGGCTGCCTCAGAGGGTGTTTATCAGCCAGAAC
CATCTGTATGCTGCTGCTCATAGCTATGATCTACTGCAGCCTAAACCAATAAGTCACAGA
GCGCCAGCCTaaaaagagactc
>NODE_597_length_322_cov_1.698758
GATATACATATATATCATTTACTCAACAGGGGAGCGAGGCAAAGCGGAGGAAAAATACAC
AAAATGTCACTCAGACTGTCACCCTGATCTTTTCTGTTAAGACGCACGCAGACACATACA
CAGTGCAATGGCCATCTCATTTCCTCAGACAAGTGACATTTTCTCTCTCTCTTTTTCTGT
CTCTCCTTCTGCACTCCGTCACTGTGGCGATAAAATTAGCATTCCTTTCCTTCCTCCGCT
TCTCCCTCCCTCGATGCCTGGACATGAGGTGAGGACCACAGGGACAGAAGAAAGGAGAGA
AAGAGAAACAATAAGAAAGACTGGAACAAAAGAAGGCATTAAGAGAAAGAGGAAAACGCT
GGAGAGAGATGTGAAGACAACAAACGAACAGAGAGCAGAGAGTGACAGGCAGAGAAAGAA
AGAGGATGGTAAGACAAAGACGACAAAATACAATGGGAGAGGAGCa
>NODE_598_length_540_cov_6.874074
AGTTTATGGTTCATATAAAAATACTATGTGGTGCTTCTTTAATTACATTAGGTGTTTTTG
TGTGGAATCTACAGAACTAAATCTAATTTATTATACTGAACATGTCTGTATCTCCATAAC
TACACAAAATAAACAAAAAAAAGTACATTTATCCAATAACAGTGTTGCTGATTATGAAAA
ATGAAGATTTACTTTTAATAATCATTTATCCCTACTTAACATTAATTAAATTAAATTTCA
TGATCTCCAAAAACGTGATTTTAGAAAATGAGATTAGTTGAATTGTTACACCACTGGCTG
GTGTAATGCTGGTAATTACAGAATTAATAGTTCTGAGAAAGTCTCAACTGCACAACACGA
ATCTCCCATCAGTCTCCCCACCGACCACTTGAAAAGCCACAGAGCGACAAAAAATATTGC
TGAGAACAGGAGCAGCAGATGAGTGCAGACTGATGAAACAGACTAACAAACTAAGTTAGA
TGAGAAAAAGAGAGTTGAAGTAGCAAAGAGGGAAAAGGAAGAGAAGCGAACAACACAAAA
AGACAGAGAGAAAGCAGAAAAAAGATGGCACTATGATATAGAACAGATTGTGCTGATTCT
ACTCTCTCTCTATCCGCCTTCCATCAGTGCCCCCATTCCTCAGCCAGACACTTTCTTAAG
CTAAACTAAATGGGCTAATTAATC
>NODE_603_length_305_cov_1.403279
CCAAGAAAACAGGAGTAGACACACTGCCCAAATTTGTGTTGCGTGATTGCCACTTGTGAC
TGCAAAAACATACATTAAAACACATGCATAAACAGGGAGTTTGCATTATTAACATTTCAA
AGTGAAATCGATCTGACTGTTACCTGTTCTAATTCTGTTTTCTGCTATTTCCAGCCCATC
CTCGTTTCTTCAACCAGCTGTATGCTGGGATGGAGCCTTATTCAATGGTGGCAAGCTTCA
TTGTGGAAGCCCTCAAACCCAGTCTGTGAGTCACCCTTCTTACTGTAACAGAGAAATGTC
AGTGTATAAAATCCTACAGGATGTGAAGTCATGGTGTTGTCACGGTTTAGTATTATGCaa
acttgtgctctaagaaggagtgaaagagagagagactagactcacccctgaaaactgtag
ttgtcgtttcagtattctaagcatacaac
>NODE_604_length_398_cov_10.329145
TATCTGAAGCTCATGTAACAGAGAAGCTGAGACACCACATGGACTCAGAACCCAGTCAGT
TGTGGGTCCATGTAGTTGCACCATCATGTAAATGTTGCACCAGTTTTGTAGTAGTATACA
GATAAATGACTGAACAAAAATATAAAGCCAATCTTTGTTCTTAGGTGACATGTAGGAGTT
AAAGTCCTTAAGTTGTATATACATTATGTATATTTATACACTTAATTATTTTTTACTTTT
CAGTAAAAGGTGCTCCACAAAATATGACAATATGCCATACTTGATGAAGTAAGTCACAGA
CTTATTTTAGAACGGAGGAACACTTCCACTCCCATCTGGAAGACAAAAAATAGAAGAGAG
AGAAAGAGAACGTTAGTGGTGCATTTTCACAGAATGATTTGTCATCTCATTTTCAAAAAG
AAAAAAAAAAAGAAGAGATAAAAGAGAGACCGATTCTTACCTTTGTGGAAGCACTGTGGC
GATGGATGACATTGGAGTTGATACAACTCAGGTTGTTGCCCTAAGCCAGGGGCGATCGAG
gc
>NODE_605_length_302_cov_1.033113
TTCTGGTGTTATTTTGGTCTGTTGTCAAGTCAGTCACTGGCAGGTTATATTACATGCTGC
CAGACACAAAACTCAGCAGAGTGCATTAAAGGAAGAATTGGGATTTAACTGGCTTTATTT
TAACCAGTACGGATCCACTGAAACATGCCAGGATCAGCCCCAGTACCAATCCATAGTACT
GGCTTGTGACATGTCCAGTGAAATTCCTTGTTCATTTCCGGATGCACATCCAGGTCTCTG
AGCTACTTCCTCCTCCAGCTGCTACTGAGGTTTCCCCAGACATTTCCCAGCCAGATGGGA
CAGATAATCCCTCCAGCGTGGATCCGCCTCAGGGCCTCCTCACAGTTGGAtgtttctgga
atacctctacagaagatgatccagggctaaaccgtggcagtctgacacaatacattcatt
acaacagcactgatccatctgttgat
>NODE_606_length_509_cov_15.461690
CTCAGACATTAATCTTGATCTACCCTTCTACATCAAAAATGCTTGTATTGTCAGGGAGCG
CTAATGTTTGCCTCCTATTCACTATATATACACATATATGTATTTTTGTGTCTGAGGGAA
TCAGTCGAATGCATTGTTCCCAAATCATTGTAATATCTATTTAGAGTGGCAACAGCACTG
GCTGCCGATGCTCAGTATTCATGGAGCATAAACCAGCCTTAAGACTTAGAAAAGCTGAAA
GGGCTTATCCCTATATTCTTAAACTCCCCTCTTTTATGTTGGTCTTAGGCATTAAGGATA
GGATTGTGAATAGCAATTGTTCAACTGCTGCACTGAGAGTGAGTGTGTATACGTGGGTGG
GGGTGTTTTATTCCCTGGCAAAATCCTTTCCTTTTCTCCCATTTTTTTCAACTGTAAATA
TTAACTGTGTTCTTAACTCTTAACGGTGTATGGGACACAGTAATGTGCTTTTAAGGATAT
ATTATGTGAAAGATTTTCCACTGCATACACTGCTGCTTGAAATAAGAAAAGGCTATTTTA
TGGAGCCTGAAAACAAATTTGCTACGGCAGAAGAAAAAGAAGGAGGCAAAAAAAAAAAAA
TAGATAGAACTTTGCAGTATCAAGTCGTCAgcaaacaatgaaagagagatctc
>NODE_607_length_145_cov_21.758621
CTGTTTCAAACGCTTTATTGTGTTTTTCAAGGCTTGCCTCTTGTTGCAGAACCAGACGCG
CACCACCTCCCTGTCATAGTTCAGTTTCTCGGCTATTTCCGTCATTTCCTGTCCGGAGGG
GTGTGTGTTCTTCTCAAAGTGGCTGTTGAGGATCTCGAGCGCCTGCGGGGTGAAAGAGGT
CCTCCGCTTGCGTTTTTTCGAAGGCTCGCTGCCGATAAACTCAGTCAGGTTCTGCATGCC
GGATCGGTGGCGGGCTTCAGCCTCGGCCATCCAGCGCTCCAGAACGGGC
>NODE_608_length_374_cov_6.788770
ATTATTCCTTCCCATATTTTTACTCTTTCAAATGCATTTACATGTGCTAAGGTATTTCCC
CCGGGAGCACGACTCTAATTCAGGGGGTAAGATAAGCCATCAAAGTTAGTGACAGAGAGG
GCGTACGGGTGACTCAATGACAGGCTGAGTAGAAGACAGTCAGGAGAGCTGCCATGACTT
ATGCTCATACACACCCACACCAACACACACACACACACAAATAGCAGCACAATGACTTCA
ACTGTACAAGCCCGCACCTTTACTTCTCTGTATAAAGACGTTATTCCGCAGAAATGAAGA
GATAAAGAAGAAAGGTTATTTTGCAGCTCCACTGACAGCACATCAGCACACACCCCCACT
TATACAGTACATACGGTTTTGCACGTACAATGGCATTTTCTCCCCAACAACTGCTCTTGT
TTAGTATGCGCTTCCTTTGGTCTTGAGGAGGAATGATCCTCACTCTAATGAACTAGGGCC
TGCCACTTGAATGTAAAACAGGATTTAACCCGTCTTCA
>NODE_609_length_399_cov_7.423559
GTTGCATGCCGGTCTGAGACACCTGAGGCTGTCGGTAGGCTCCCAGTGGAGAGGTTAGGT
TCCCTGCGCCGTCCATGCCACTAAACTTCTTGTAGGTCTCCTCGATTGGACTCAAAATAT
CTGTCACTGAAAAAGGCGTTGTGTGCTTTGGGCTCAACGACATGATTCAGAAAGCAGGTA
GATTTTTGTGTTTGAGCAGATCAACCGTGTTGTTGTATCGGCTCTCTCCTTGGTGGATGT
CTACGTAAGAGAGTGCTTGTAGTGCGCCTGAGATCCTATTGATCGCCTTGGAGAAGGAGG
CGAGCCCAGGGCGCTCTTAGCCCGGGTTTATTGGAGCCAGGAGCCAGGTTTACGACAAAC
ACAGGGGGCGGAGCAAAACTCCTAAACCAGCAAACAATAGTCATTGACATTTTAGGGAAA
TAATTCATGAAAACACACTTTGCTTTATATTAACTTGTTTACACGAATAAAAGCACGCCA
CATATTTATGTTTCTGTCTTTTTTTAATATATATACACACAGGTGAGAATagcccattat
gtt
>NODE_610_length_754_cov_12.542440
CTCCAATACCATCATCGAGGACAAGCATCGAGAGGAAAGGCTAAACAATTGGAGCAAAGA
GAACAGAGAGAACAGAGAGAGTGAGAGAAAGAGACATAAACAGACAGAAAGAAAGACAAA
GATGAAAATGAATGCACACAGAGAGACAACCTTCTTTCCTACAGCACCATGCTTTAATGT
CCTAGCTCGAAGACAAGAACATTAGACCTCATTCCACCTCCTCATCTGGGCCTGAAAAAG
CCTGGGCTGAAAATCTTAATTAATTGTCCAATAGTGCTGTGGGGTCATTATGCATTGCAA
TAAAGAAGCGTGTAATTATGAGATTTAACAGCCATTACCAAGGCCAGGAACTCATATGTC
ATCATCAGCAACCAAGCCAATGGTTTGGTACGGCTATGTGTGTGGCTTGATGGACAGCAC
ACACTCACAATATGTACACACATATGTACATATTGCATTGTGCGTATATAGTGGTTAGAT
TTATAAGAGAGAAATGTGTCTCTTCTTGTATAAGCAAACAAACAGTTGTAGAAATGTGTA
TGCAGACTAATAGGGGAAGACAAACTGAAGAAAATGGGAAAGCACACACACGAACCACTC
ACACACAAGCCCATCAGTCTCACCCAGACAATAAGGCAGCCAGCTGTGATAGCAGCCTGC
AGATGAAACATCCCATCAAGATTAAATAGACACAAAAATCCACATATTATTACTGCTGTG
TGTGTGTGTTTTGTGTGTGCATTTGAATGCAGAGGGAAGCACTGAGACCACAGGCCATAG
TACTTCGCCACATAGCAGGTGGGAagtgacacactggtataaggatgaagtgctgtgtac
aaacacatgcacaatgtgcatcattgaaaaagtgctcacgcagattcacaagcaaaga
>NODE_615_length_314_cov_1.299363
TCCATACTTCAGTGTACTCCAAGTTTAAATAAAGGTTGAATTAATCTTCCATGATGCATG
ATAAACTACACTTTGACACAAGTGTGTGCTCCTCGAGACCAGTTGTTCAGGGCTTACAGT
GACCCGCAAACAGCACTCCTTACAAGAGCAACATCTCTGGTTCACTCCCCACTGCTCTAC
CAAGCCACTTTCTTTCTGCCAGGTTATTTTCTAGTTGTCTTACAACATTGACATGTTGGT
GTTTCCACTGCTAACAGTTATATACATGGATGCTGTTCAGAGTAATATTTGTGTGTTTGT
AAAACTGATGTGAGTAAATTAATTGAACACTGCTCCGAGTGACATTTGCCTAAATAAATA
AGCCaccattaaaataatggtgtaatgagcaaagatgtggagctgaagatccagataatt
ccatgccatctggtgctcatcctcaaccgtcatcgtcc
>NODE_616_length_343_cov_1.997084
CTCTCCAAGCTTTCCTCCAGCAGCCGGCTCTCACTGACAGGGGACAAAAATACGGAGAGA
CGCTGGGCCAGCAAAGGATCATACTGGTCTAACATGTGTATGAGAAAGGCTAGGTCATTC
CTCAGGTCAGGAACATCTCTGAGGGAGCACAGATCCTTCAGTGAGTGGAAGGAATATTGC
CGCAGAGAGCTACGTAGAGATAGAAAAAAAGAAGAGACGTGATTGAAAAATATATCACAC
ATAATATACTGTTTGCCCAAATACAGCATAACACTCTAATCCTATTATCAGGCCTCTGGT
AAGCTCCACTGGAGAGGCATTCTTTTACTGAGTGGCCCTTTGAATTGTTAGAGGCTGTGA
AGTCTGCATGTAAATCCTCAAAAGCATGAATCAAGTTTTTAAAATTTAAATGAGTTTATC
TTGTGGCTATTGTGACAAATTATACCCCCTTAAGTCAATCCAAGCCTACAGTGTTACCTA
TGTACAg
>NODE_617_length_348_cov_2.905172
TCACAGTTAAACAACGTGGCACAAATCTGCCATTATAATTCACTGGTGTCGTTGTTTTTC
CTCAGCTCACATTTCTTTGAGCCATCGACCATGACTTGCTATATGGTAGACTACCATACT
GCCTGTTGAATGGCAATAAATGTCCTCTACAGGTACAGGTGTCTGTGATCAGAAACACAG
AAGGACAGAGAGGGAGATAGGAGATGAGTTTCAAGGAGAGGTAAAATAATAGATGGAGAA
GAAAGGAAGAACCGAGCAGCAGAAAAATTAAAGACTGTAGGTGTGAGGCGCACCTGAAGG
GAATAAGAGATAATAAGGAGAAGGGAGATGGGTTCAGAGAAAGAGGAAAGACGAGACCGT
ATGAGGATTTGGAAAGAGGAACTGAGGCAGGGAGAGAGACTTGATGCCACTGATATTAGA
AACAGTGTGAGAGGTAGAGAAGGAGTATGATGAGTGAGTGTAGCTCGCAAAGTCACCACA
GCATCTCCAGAt
>NODE_618_length_470_cov_6.751064
GATGAAACTGGGTTTCAGTATGTATCAGCACACGACTCAGGGGAGACAAGAGAGAAGAAG
CAGGCAGTAAATCCATTGGAGTCCACTGATAGCGCCTGTTTGCACAGCCACTGCCGCTTC
CTTTGATCAAATGGCTGGGGGAGCAGGGGGTCGTGTGGCGCTGCCGAAGGTCAGCTATAT
ATTACACTCCTAAAAGTGATTACTGAAATTCTTAAGTGAAACCATTCTGCTGCCAGGGTG
TGCTCTAATCCCCTGCAGCGTTGTCTGGGCTGGGGCTGGGGCCGGGGCCTCTCTGTGGAT
CTGTGCGCCCAGCGCTACGTTTCCCCTTCCCCACTTGTGTTTTCTATCATCAGAGCAGGC
CAAAAAAGAGCCCCTACATGGAAACATGGCCTATCCAGTTGCAATATCAACTGCTGGGGC
TCGAAGGAGAGAGAGCGAGAGGAAAGGTAGTGTCAGGAAACAGAAATATGCACACACTTC
AAAGGCTGGAGCAGCAAATTAAGGGTTAGGCATTGGACACGACAGTAAGTGGCCTTTACA
TCAGAAACAGGGTAAACAATGTCTGGATTGTGTTTCGCTtctttcctctatgttgttgca
tagagaccccccgg
>NODE_619_length_365_cov_5.027397
CTCTCTCTCTCGGCCCCCCTCTTCCATGCGTGGACCCCTTTCCTTGAGCCCCTCAGAGTT
TATTGTTCTGGAGGAAAAAAAATAGATGCCTGTAAACTTGGGACACCTGGAATCAACTAA
AATACAGATCCATGGGACCAAAAAGGAGTTAAGTAGCATAGGTGGTTAATGGATTGATGA
GGAGCCTCTCCACAAGCCCTGTGAAGAGAAGACGGAGGCAGCTATAGGTGAGTGTCAGAG
CTTTTCTCTCTTGGCATTGTAGCTAATGGTAGCAGCTACGCAGCACTCCAATGCTAATCT
GTCATAATAGCAGGTCAGTATACGACTGGTAGATCTAAGCTTTTTTAAAACATGGAATAC
ATCACACAGCTATCATCATCCATCTGATAACGTAATGTCTTCTTATCGTACAGACTTGTA
GGCATTTTGCACATAAATGTTCATTAGGCTTCATTTATACATTATACTGGTACCTGGTAC
GCAAGAAGCAGCTGCCAGAAATATTatca
>NODE_620_length_414_cov_8.830918
TCAAACACCCGGGAGTTGTTGGCGGGAATGTGTTAACTTTAAGTTTCAACTTTCAAAGTA
GGGCTCTTTTTTGTTTTCCACTGAAATTAAAAGATCCACTTATGAATGTCCCCTTTTTGT
GCCTTTGTATCTTCCCCCAGTCCCACAAAACAGCGCAGGGCAAAGGGTTAAGCATGTAAT
TCATCAAAATAAAATTAATAACGAGAGAGTCTTCCTCTTGGAAAGTGTTGGGAAAAAAAA
TGTTTGCTGCCAACTTGCCTGTGGTGACAGTAAACATTCCAGAGCCGGGCTGGAGTTTGG
ACTTGCCATTATCTGCCACAGCTGTGACAACGCCTGTTGGCTGCAGGTTTGTGGCTGGCC
ACACTGTGTTTACCTGGAAATGAATCTGAAAAGCGGCTGGACTGGGAAGGCACACAACCC
AGCTAAATAAAAACTGAGAGTGGTCATTGCAACGACATGCAGTGGGAGGGAGTCCAAAGT
TATTGCACTGGCCCCAGTGGGTCAGGGCGCAAACACAGGCGTAAACGCACTAAGGATATC
CTCAAATACgtacctttt
>NODE_621_length_464_cov_3.592672
GTCTGGGACACAGAAATAGAATTCCTAGCATTCCCGTTGTGAGGGGAAGGCCTTTGCCTT
GCGAGGACACAGAAATGCATATGCAAAAAGAAAAACAACTGTGGCATTAAACTGCATAAA
TGCTCTGTGTCACTTAACATAGCAGCATGTTTAATCAAGTGTACATATTGTAAAATACAC
ATACATGATCACACCCGCTTCCACCTTCACTTTCTCCTCTACTACGCCAATTGCTCCTTT
CCAAATTCTTCCTTTTTTCTTTCTTTCCTCTATTAAGAGACTTGAAATTTGCTGCTCTGA
CTCTATAAAACCCATTCTGAGCGTATAATTTTGACATCTAAAAGCCAATTGTGAAATAAA
AGTCAGTCATGTATCAATCAAGCTCTGCGCAGGAGAAGAAATCAAACAATGCGAAGCAGA
TTTTAAGATAAGAGAAAGTTTATGTTATGTTTATGTTCTTGTATTTTTCCATGGAGCATT
TTTGCTGACGGTGCATGCTTCTTCTTCTCTCTTTTTTTTTTAGCACTGCCCCACTTTACA
ATTAGGCAGTTGCATCCTCACCTGCCCAGTGCACCTGGACCTGCTGATGCTGCTGGACAA
TTAtacat
>NODE_622_length_782_cov_10.433504
TTCATCTTCTTCTGTCTGTGAGAGATGTTCATTGTGAAATGTGATTAAAATCAAGTTTAA
GCCATTCATTTTCCAAGGTGTGTAGCTCAAAGTGTGTAGTTTCTCCCTTATCTACACACA
GAGACAAAACACAGTTTATATATAACTGGGGAAAAAATGTCCTTCTATCCATCCATCCAA
ATAACTTGTGTCAATTGCAGTATAATACTTCCTTATCTCTGTAATCAGTATCAATACTAT
TGAGATCAACCTCTGCTCAGGGATTAATTAGAAAATAGATGTAAGCTAATCATCCTGCAT
AATGTATTGATGTGTATCTTGTTTCATTAACAATCATCAACAATCCACTCATGTGCTGTG
ATACTAACATACTGTTTGCCTTAGCTACAGGGGCTAGGTAAACACTCAAATGGCATTTCC
TCTTTTTTTTCTGCCCCCCCCCCCCTTTTTTTTTGTTTTCACCAGTTTCAGTCCCTTATG
TTTGGTAATCGGCATTGCTAAGTCAGAAGACATCAGCTTGACTCTATAAATTACCACCTG
ATCCTTTCTTCCTGGATAATTAGGTACCCATTAGTTCTAATCAAGTAGTTACTTAATTAT
TGCAGTAATTAGTCTAATGGTCTAGCAAATTGAAGCTTTATCACTTTCGGATACTTAATG
TTCTTGGCAGAGTACATCACAAGTGTCAAGGCTTGGGCTTCAGCAATCAGGCAGCAGAAA
ACAAAGTTTATACCATGTCATAAATAATATTGGTCTGTTCGTGGTCTGATGTGAAAATAA
CACAAGTTTATGTTAGATTGTGGCAAATAAAAAGCTGTGTAATAAAAAAAATAATAATTT
GAGAAATAAATTTTAATTTGATTGCAGCTTGACAAAACATCACTAATAGCCCAGAGAGGA
GGGGGCGGATTATATTTGGTGTCAGg
>NODE_623_length_355_cov_3.901408
AACTATGCTGTATTTCTAGCTTGCTGAAACTTACTGGGTACTTACTAGTGGTTTGCCATA
AATAAAACGGAGCAGAGAGATTAGGAAGACTAAAACCATGTGATAGGGTGGAGATGTCTG
TTGGTGATGGTATTGCTTACGCAGGGGGAGACAGTGACACTATGGTCACAGTGATGGATA
TAGAGACTGAGATTTCCCCAAAGGAAGAGGGAGAGATGGAAAATGGAGTGTGTGTGTGTG
TGTGTGTGTGACATTTATTGCACAATTTCAGCCATTACAGCCTCAAGTGAACACTTCTTG
TTCTCTAAACAGAGCTGCTTCTCAAGTGGAAAGAATGACCATAATTATCTCTCAAGGAAA
AGCATAACCACAGGTGAATGAATCAAGGCCGCTATCATTTAGCTTAGCTAAAAACAATAT
AACGCATCTTGAATGAGATTTGGTAAGATGAGAGGACTCTCTATCAAACAGCCATCTGTG
CCTTTTTTTTTtttttttt
>NODE_624_length_990_cov_14.092929
ATCATGTTTTCTAGTGTGATACTTTATTCCATATTAACTGTCGGAAAGAAGTTAAAGAAA
CTTTCTGATGAGCCTTTCGCTCTCCTCTTCCTCATTTAGAGCGATGACTGACACGCTTGA
AATCATTGAACTCTTCACTCCTTAATGAGAGATAATTCCCAACTCAACTTCTTTGCTCTT
GTTTTTGTTTTTTTCCCCTTTCATGAATACAATATATTCATTCAATTAACTATTGTCGAC
AGCAGAAACTTGTTAAATTGAAATATAGTCAATCAGTGCTAACAACCGCTCACTGAGAAT
CGCTGTGATGTGGATGATCTTCCTGATTCTGTTGTTTTGACTACAGCAGCTCACGATGCA
TCTTTTGAGTTTTTGATTGGTCTTTCACTGGAGTTCAGTCTTTTTCCCTCTGTGGCCTCA
GCAGGGAGCGAAGTGGTGTGTGGAAGCATGTCATCCCCTGATTTCCTTTTAAAAAGCCGA
CCCTGATGCTTTTAAATGCATCATCAAGGCAATGGGCTGTCCAAGTCGGTTACAAGTTAA
CCAAATAAACACTGACAATGAAATTAATAATGCATATTGTTTGCGAATGCCTCAGCTGGA
TGATTTGACTGATGTATGCAAAGATGGTAATTTATTGAAAGTAAATTCATGTAATTGTGC
AGCGGAACTTGATGAAGCAAAAGAAGGTGTCAGCACGGCTTCCATCATCATCAGAAGAAA
GAAATCATTAAAGAGCAAAAACAAATCCAACTTCAAAGGACGGTGCAGAACAAACACTTA
TTTTATGGATGTGTTTCATTTAGAGCAAAGTTCAGAACGGCTGTTATGGTAAATATGTCA
GATTTGTTGTTAGTTGTTTGTGGATGTGATAGTTTTGGTTTATTTATTTTTCTCACAGTC
CACAGGGATGTAAATGCTCACTCTGCACATATCAAAGTAGTCAGTGTAAATTTGATTTGA
AGATCAGGGGGAACAAGAGCTAAAATGTAGTTGTCATTGTCGAGACACATTTCCACAGTG
AGAAGCTCAAGTGGCAAGGCAATCACAGCGCCCAACTTGGTAAAAATAGTTTACAACTAG
ACTGTCTGTTTAGTAATTAtcatgtcagtaaagtgacacagtgggaaactgatg
>NODE_625_length_516_cov_23.139534
GTGGCAAGCATAAATTAATTAATTAAAAAATATACCAGGGAAAAGTCAAAGGAAAGAGAG
GGGCTCTTTGTTAATAGTGTTTTTCTCTTACATGAGACAAACCGAGGCGCATGTTGGAGA
TGTTTTTGTCTGTTCTACCGAGATTGCAAATATCTTTTTTGCACAGAACTCACTCTGCTT
TTTTGCACAGTTTCAAGTCGCTTATTAGAACTTAACCCCTGATTACACGCACCAAGGCGA
TTTAAATCTGATTATCAAATTAGGAGACTTTGAGACAAATCCTCTTAGATCTGATACTGT
TGACTGGAGAGGGAAAATGGATCTCCACACCCGTCACGTAGGTAACGATGCTGTCCTGAA
AGGGAGTTTTAAACCGTATTTGACAACAAATGCAGCTGCCCCGCTATTTCAGAAGATATT
AAAGGAAAATGAATGCAAATCTGTGTGCAGGAGCCATCTGGACGTGGAGAGAGGGAGTCA
GCTGCTCCACACACTGAGGCGCGGAGCCTGAATCCCTCTCAGCTCATTCTGTGGGATCAT
CTGCGTGGTGGGCTTTACACCGTGGAAAATGCGCTCTTCATCATTAGGTGAAATGTTACC
ATCAAAATAAAAAAGAAAACGCTGATCCCCGTTTGTTTTAGTGCTTGCATGCATGAAAAc
>NODE_626_length_890_cov_21.088764
GTCAGCAAAATTCAGATTTAAATCATTAACTTTATTTTATATTTTGCAACCATTTTTCAA
TTTTTAAGCAAACAAGAAAATACAATCATTTTAATTTACTGAGTACAATCTAATGCACTT
CAGACATCCTAAAGGAGTGGTCAGTTTAAACAAAGCCTTGGGCGACAATTGAAACTGTCA
TATAGCAGCAAGTGCAGGATGAGTGCATTTAGTAACTATGAAAGCCCAGGTGTGACAGGA
GTATGTGGTGCAATTAAAAAATGAAAACAAGTAAATCATGTTAGTAGCCTGATTATTTTA
AGATGTTAAAAGCTGAATTTGTGCTGTATATGATGCTGCATTCACAAATGGGAGGCCACC
AGAAACTAATATTTAATAATTAAACAGCATCATAGTGTAGTTCTCGCTCCATCGCCCAAG
CCTTTGTTTGATCTTAAGGGTAAAATAAAACTACAACTACACACTTTTTTGCCCATGATG
TCGTGAAAATGCATGTTGACAGCCTGGTCCACTGATTGTTCGGCCTCGAAAGTAATAAAT
CCAAAACCTAGCCAACGACCAAGAGTGAATCAAGGTAGCAGGGGGGTTGTGACAACACAA
GATGAAGAACAGTATTGGGCTTCAGCAGAGTGAGGATCCGTCAAGACTGAGCAAGAGGCT
CCTGGGGTTCGGATGATGTCGCAGACTTGTAGAACAACACAAATCCAAGACTAACGCCTG
GGGGATTGAAGGAAACTTTTCTCTTTAGTATGCAGAGAAATATTTGGGTGAAGATAACAA
TAATGGACTCGTTAACTGTTAAACATGAAGGATGACAGGTGTAGCGCTTGATTTAATGTG
AAATGTCACATAGAAAGTCAGTTAAGTCCATTTTCCATGCTCTGACAAGACTGAACATGT
AGCTGATCGATGCCAATTGAACCAATATTACATTTTGTTACTTCATGCTGTTTCATCCAA
ACCCCACCTTGATCTGTCCCTtggtataatgctgtggagcacacactcgcagcagccatt
gttaatgcatcaca
>NODE_627_length_298_cov_2.197987
CTTGGCAAGAAATGCAGTACTAACAACTTGAACAGCAGAATTTGACCAGAGCACGACATC
CTTGTTATAGTTTTTTTCTGAGCAACGCTACGGTGAGATTCATAGTCGGCAAAATATTAG
CTTAGCCTGCTAGCTAATATCACATCGTGGTGTATTGGTTCTGTGAAGCTGTGTGTAAAT
AATGCAGACTGTTATGTCTGATAAGAAAATTTCAAAGAAACAATTAGAGACAGACTGTGT
GGATGTAGTAATGCATCTGATGTTAAGTTCATGGTAAATGCTGTAGAGATGTGTGTGTAA
TTGAGGACATGAAATACAAGCTAAGGTTACAGGGCTAGCTTAGCTATACATCTTAAAGTA
TTAAATTCGTATGTCATTTGAATTTATTATTTCATCAACAGAGAAAGAAAGTATTATGCT
GTACAGTAAGAAAGAgctgcaa
>NODE_628_length_639_cov_9.981220
TATCACAGCGTATATTGATGGTATGTACTCCGGACCGTTTTAAAGTCGCACATGGAGAGT
CCCATTGCTAAAGTTTTTCTCCGCTCATACGGATCTTTTGCGTGCGTAAAGTTATGCGTA
ATTTGTGCGTAAAGTTGCCCCTCGTGCGTTTCAGTGCAAAATGAAGATGTCACTGCATTA
TTTATGATCCTTACAACTTTAATAGTGACAATATGCATACTCTGGCGAGGCAGTCTGTTT
TGTAATCGCGTAATCAGAGTGGGGAAATTGCTATTTCATAGCCGCGCAGTCTTTGTTCGC
TGCGACAAAAGAAAGGCGACTGTATATCTGGATCAAGTTTTTAGGACTTTTATTGTACAA
CAACCTTTGCATAACAACTATTTTTCTCAAGCGTTGCCCGAGGCACTGCGCATGCGTGCT
GGCTGCTCGCTGTCACTAAGACATTTTTCTTCACGTTGGAAACTGTCACTGGTGACGTCA
ATCACAGAGCTCTGACCAATTAGAGCGCAGGGTGATTGTTTAGCTCCACGGGCTGCAGCG
CCTACCATGAATCTCTATTCAGTATCAAAGCGTCCTGCTGCTGCCTCTCAACCGAATGGG
ATTCCATGTAGTCTGCAGATAGACTTAACTTTATAAAGTTTTTTTTTTTCTTTATTTTTC
ATTGCGATTAAAATATATTTGTCATCATCATTATTATTTTGCCTGCTGTCAAGTTATTCT
AAAATTAGGAAGTAATGAGCGTGGATGCATTGGGAAGCCCCGTGATGGACCCTACGTTTT
CCa
>NODE_629_length_655_cov_15.015267
CGTGCGTTTTTTTTTGAGAAATGAGCACATTACCTCCTACATCTCCCCTCTTCTTCTTCT
TCTTCTTCTTCTTTTTTTTATTATTATTATTATTATTTTTTATTTTTTTATATATTTTGT
CACAATAAATATTTCCATTTATATGCAAATTATTATCTACTGACCAAGAATGGATAAAAA
CTCGTCTTGTTTTTCATTGTGGCGTGCCCGGCGCGCGAGTGTGAAAGGCGGGAAGCCGGG
AGAGCAGCTCCTCATTTAAAGAGTAAATAATCTCCCATTGCATTCTATTATTTATACCCC
TGGCTTGAAAGGGACTGTATTAACTTATAAGTTATAAGTAGTTAGAAGTTACTTACTTTA
AACTGGGGGGGTTGAGGGGGAGGCGGAGGGGGGAGGCGAACCGACGCTCTGCTTAGCTGA
CTTCCCCCCAAATTGCTGACATAATTACATGAATGTAATTTTTTATGACTCACAGAAAAT
CTTGGCATTTTCACTGAAGCAGATAATTAGACTTGGAATAAAGCAGGGGCGGAATAATTA
ATACATCAAAACTAGATGAACTTTTTCTAATTATTTTTATTTAATCTCCATTCTAATTAT
TGTTCTAGTCGGCTGAGCGAGATTGCCTTTCTCATTCAGGGTGTGAAATGCACCCGTAGC
GCTCAATCCTCACCCAGTGAAATATCAACTAAGCGTGGAGACGGGAAATCACAGGGCGCT
CGCCACTCTTCTTCTTCTTCTTCTTCTTCTTCTTCCTCCTCGTTCCTCCTCCTTCCCCCC
CTCCACCACCACCACCACc
>NODE_630_length_618_cov_14.435275
GTTTTGCCCGGTGATTTATGCTTCTTTCCCGGCTGGGATATGAATCTGGGATGATGCTCC
AGAGAGCAGCACTCCAGATAATGTTAGCCCATTTAAAAAGAGCAGATTTGTGTAGTCTAT
CAGGGTCGCAGAGTATTTTTTTTTTCTCCTGCCTCCCTCCCTCCCTCCTCCGCCGGCCCC
TCCGTAGTGAGAAATTGGTTGTTATCATAGATCACAGATACTGCTCAAACCTCTTATGAA
AGATGAATTAATTTCACTAATGCTTTAATGCAAAGCTCTCATGAGGGAGGCAGACTGGTG
ATAACCCCTGCCTCGTCCCCGCTTCCTCCGCTAGTGATTTATGCCCTCTTTTAGTAGATG
AAACCGCCTAGATTTGCCATCCATCTGCAGCTTTGAGGAATCCTATTACATGGGGATCTT
GGACCGGACAGGACGCCACAGTCCAAAACCAGTTGCTCTGTTTTGGATCACACAGCCTTA
GATATGTAGAGTAATTGTTGGAACGAGGAAGGATACTCAAAGCGCATCATTAAAAGTTAT
CAAAAAGGACACAGGGGCCAGGTATCTTGTTTACATCCTCTCATAGCTAATTTGCAGTGC
TAATAAAATGCATTTAAAAATCATGCAGGTTGTCAGCCAGAATCCTCTGAGGAAGGTTAA
ACAGTGACGGCACACAGCTCAGTTGGCCACAGAGACAGATGTGTGTTTTTCCCTGCATGT
GTCTTACCTTTACAGTCTGCCATTAATAAAGTGTCACTGctg
>NODE_632_length_807_cov_8.030979
AGCACATAAGAAAGAGGTAGAAAGGAAAAGAAACTTTGATGTCTCGTTCCTTGACAAACG
TTGGATGCGTGCTTTCGGCAGTGACAGTAAACCAAGAGGTGGGTGGAAGAGGAGCTCAGG
CCGGTTTAGATATACATTCAGTTCCTCTGAGAGAGCAGAAAAGAGAGTGAGGAGAGAGGG
GAGAGGGCAGAGGGGTTAATAAGGCAGTGGGAATAATACAAGCGTTGGCAGCTCGGTGTG
TCACTGCCTTCTCGCCCTGTGAAGGAGCAGGACACACACACACACACAGCAGGGGAGAAG
GACACAGACTGCTCAGTATGCAGCCCTGACATTGTCCACATCTGATACGGGACATTAGCC
CCTAACTCCCTCCATACACCACTGCCCTTCACTTTATATTACTTTATGTTAATAGAAAAA
TATTACATACAACATCATTTGTCTTTGTTACCACGGCACCCCACAACTGATTTAAATGCA
TGTGTTTACCTCTACAGACAGGTGAAGACAGGGGGAAGGGTGGGTGACTGACTGTGTGTG
TGGGTGTGAGTGTGTGTGTGTGTAATAGGGGAGGGTACAAATGCGCGCATCGCGTTCAGA
TTTATCGATCTTACCCACCTCTCGCCAGGACCGAGCTGTAACCTATATATAACCTGTGTT
GCTGTGAGGATGGGTGTTGAGTGTGGGACCCTGACATCAACCTGCCATCACCCACAACTC
CAGCTCTGTACTGAACACTGGCTCTACACTGAGACAAAGACAGGTGCACAAAGTAACATT
CCAAAGGCTGACCTCATCAATGCACCTTTGCTTTTCTATATCAATTTTGATAGCTTCTTT
TTACTAAAAATCATTAgacatgtgtatattaccattctacgctataggatgtgtactgat
gaagtttagatcgccagtaccagtcaaaagcttctacacaccaactctatt
>NODE_633_length_145_cov_14.206897
TATGCAGCCCTGACATTGTCCACATCTGATACGGGACATTAGCCCCTAACTCCCTCCATA
CACCACTGCCCTTCACTTTATATTACTTTATGTTAATAGAAAAATATTACATACAACATC
ATTTGTCTTTGTTACCACGGCACCACACAACTGATTTAAATGCATGTGTTTACCTCTACA
GACAGGTGAAGACAGGGGGAAGGGTGGGTGACTGACTGTGTGTGTGGGTGTGAGTGTGTG
TGTGTGTAATAGGGGAGGGTACAAATGCGCGCATCGCGTTCAGATTTAT
>NODE_634_length_368_cov_2.111413
ATTCTCTCTTCTGTCTCTCTCACTCCATTTTCTTTCCTTCACTCTCCACTCATCCCTTAT
CTCCTCGCGTCTTTCATCCCTCTGCCCTTTCTCTCCCGCCTCATGTCTTTTCCCCTTTTC
ATCCTTGACTCGGATTCTTCTCCTACATTTTCTCCCTTGCTTTATGTATCATTCCCTTGC
TTCTTTCTTTTCTCTCTGCCACTCATTCTTCTTAATTTTCTCCCTTTTGTCTCCCCTCTC
AACTCACTTTATTGCTTTCCTCCTTTTCTCCATCTATTCCGTCAATGTCTGCCCTCCCTC
TCTTCCTCCACACCTCTTCATCTCTCTCTCTCCCCCCTTGTCCCTCTCTGTCCTTCCTTC
CCTAACTTCCTCCACCTCACTCCTTCTCATTCTCCTCTCCACTAGTGTTTCTTTCTCCCG
CTCTCTCTCTCTGCCCTTTCGAGTCCTTTGATTAGGTTGTTGGCATTTTCATtgagatgt
ctatgaccactgaaataactctcctgtcacag
>NODE_635_length_611_cov_3.247136
GTGTGTTGAGAAGTTATCAGTCTTTATTATGGTTGCGGATGTAGCAACCAGATGGCGATT
GTTCTCTGCCAATAATAGCGTCTCTTTATACCCGCTTAAGATACTGAGACCCTTATCTGC
CCGGCACACTCTCAGTTTACACACACACACACACTCATCGGCACTCATTGCCATACAGTC
GCACACTAAATATTTTTCCCACATTTCAGCCTCCAAAAGCCCCCTTTTCTTAAAAACAAT
GCCCCCAGTTTTTATTCAGAGAACTTTTGAGGAGATGCCTAAGTGATCCCTTTACACGCT
CTCAGCTGCCTCGCCTGTACTCTGGTAAATGTGTCAGCCCTATAGAGAAATAAGCCTTCC
AGAAGAGTTTCTTCATTGTTGAGGTAATTGTCTCCTCTTTGACAGGCACATTCATCAGTG
GCTTAATGGTCAATCAAAAGTTGGCAGGCAGAGTGTTTTCATTCTTTCCTATCCACTACA
TTAGGAATACTTAATCAAAATGTCTCCCGGTAATGGCTGTGAAGAGTTCATGACTGACTG
ATCCGTTGTCTGTGCCGATAGAAAATTAACAGCTCGGCACTGGAGAGATGTGGGCCTGCA
GATAAACAAATTGTGCATTAATATTTCATCTTCAAGACCTGGGATGTGCTATCAAGCGGT
GGAATATTCCTGGGCTGTGTTGTCATTTTTCTCGCGTTCTTTTTTCTCTCTCTCTCTCTC
TCTCTCTCTCTCTCTCTCTCTCTCTCTCTCTCTCT
>NODE_636_length_620_cov_11.464516
TATTCACAACCAAATTACTGCTTTGTCCACCCTCCCACAAAGTCCTCAGCACAGTGTCCC
TCCATCTCCATTTGGGAAGCCGTGGCTTAACAAGGCGGAAGAATGCCGAGGAGGGGGAAA
AGAGCTAGCAGGTGTGAGTGGGAGTCAGCGTCCAAGGCTCATGACCAAAAAGTCAACCTG
TGGTAGATGCACCCCCTGGTACGTAATGCTTCCACTTCATGGCCCACACACGCCATGAGT
ACACACGCATGCCAGCACCCAGGCAACAGTGTGTGCTGCTGTTGGCGGGGGCAGGGCTCT
CATTGGCAGTGGGAGAGCTCTATCCCGCTGTCCGTGTTTACAGTCTTCAAGGTAGGGGCG
CACAGTACTTGTCTTTCAGGTGGATGATTAAATGAGTGGCACAACAAGAAGTGAAACAAT
TAGAATTTCTGCCTCATTATCATGGTAATCTTATCAGTGGGATAATGAGGTATTAATGGA
TATTTAATGTGCATCTCATAACCCAATCCCTTGGAGAAAACACATAAGGAAATCGCTGTA
AATTCACTTAATGATGGAAAAGTCCCCCAACGCCATATTCCGAAGAATGAAAAATGGTGG
ATGCAAATGAGAAGGAACCAAGGTCAATAAGACTGCAGGGACTGAGTGAATGTCAGAGAG
AGAGAGAGAGAGAGAGAGAAAGAGATAGAGAGAGAGATAGGCAGGGGGAAGGATGTGACC
AAAAAGACTGAGGCAagagaagcaggtagatgaggtctgagcaa
>NODE_637_length_493_cov_5.361055
TTTAAATAGCATAAACATCTGGCCGTGGTGAGCCACTAGCATGGCGGCAGTAGTCAAGCA
AATCTTGTGGAAAATAATGAAATTAGATCCCTGGTGCTGCGACAGTGGAAGGGCAGAAGA
CATCCGCTCCATGTTAATAAAATTACCATGAATGAGTGAATACAATTAGGAAATTGTCAG
TGGTGGCAGTGAACTTTTGTAACTCACCGATGTTTGCATCATTCGATTAAGGCAGCAATT
TGGACTTGTTTATTTGCGGCTGTTGTGGCTTTTATTAATTGTGACCCAGCAGTGATTGGC
CTGCGATTAAACCAGTCACATATGATGTGACTGAGGGTGAGGGATGGATTGGTGGGCAGG
CTGATGGCAGACAGGGTTTTTTTTATTGTTGTTTATCTCAGTGGGTGCATGTCTAAGAGG
ATGGAACTTGTTTGTGTGTGTTCATTGTAAACTCAGATGTGTGTGTTTGGATATGCATGA
TGCTCAACTTTGGAATTGAGGTAGTGATTACATCTGGTTCTAACTGAGGCTTTATATTTT
ACCAAACAGGTTGATTTCATGTGTTTAGGAAGCCATATCCAATTTTTCTTTTGATCCAAA
AATGGAGTGTGTTCAGCCTGACTTGCTGtgctgtaac
>NODE_638_length_303_cov_1.399340
TATCTCTCGATGCTGCTAAATTTGAAAAACGGCTTTGGCACACCTTGCTACTTTCTTCTG
CTGATTTATTTGCCACGCGAACAATTTCTTTTTTTTCATACCTGCTTTACTTCATACAAC
TCAGCGGGTTTAGCACTGCCTTTACAACCTCGCTGCACTTTCTCTACAATGAACTGCTCC
GTGTAATTATCAAATATAGAATTTATGGAGCTTTAATCATTTCAAGTCTTTCATTTCTCT
CTGTCGTTTTCTGTTTGTACCTGAGTATCAATCGTGTGTCCATCACTTCCTGCCTCTGTC
TTTCTCCCTCCCTCTTTCCAGTATTCATTCTCTCTGTCAGCTATTAGCTAATCCCTCTTC
TAATCCTGTTAAAGAGCGTTATGCTGTTAGCAGCTACTTGGGATGATCTATTCACACACA
CACACACACACACACACACACACACAC
>NODE_639_length_983_cov_13.501526
CTCCAACAGTTGTATGTTCTGCCAATCGCTTGAGGACAGAGTGGGAAAAGGAGCAAGCAG
AGTTAGAAGCCGGACAAAAGAACTTATAGACCCCTTATATACATATTTTCCTCATGTTTT
AGAGAGCGTGGTGTGGTGAAAAACAATTGCGGTGAGTGCGGATGGACTTGTCAGTGTAGT
TATGGAGCCCCCTTTAAGCAAGAGGAATCCGGCGATAAGATTAGCGGATTTGGCAGCGAC
TCAACCCCTTCCTCATCAGAATATGACAGGCTTCCCGGGGCTAGGGGGGCATCACCCTCT
CTCCCACCATGCCCACCTCCACCCTGGGGAGCTGGGCAACGACCCCGGAGTGGCACTCAC
TCCATTTGGACCAGAGCACATGGCACAGACAAATGCTCTCAAACTTAGCCCATCTCAGCA
CATTCAGAGCCATCCCGAAGCCCAGACCGCGGCATCTTTCACTTCTGCTCAGACCACAGT
TGGTTTCCCCGTGGCTCACCCCCACTCAGGCTACTCAAGCAGCAGGGACTTCATCCTCAG
GAGAGAACTCTCAGCCTCTGCTATGCATGCACTTGGCGACCAGCATAGTTCCGCCTCCTC
CCCTCATCACCATGGCATGTTCATCTCCCCAACAGGTGCTTATGGGCACACGGAAAGTGG
GGCCCATTCACTTTTCACTGGACTTCACGACCAGGCGTCCCCAGGTGCCCACCACCACCA
TGCCCTCAATGGGCAGATGCGCCTGGGTATACCGGGGGACATCTACGGCAGGCCAGAGCA
CTTCGGGCACAGGCCAGAGCACTATGGACCGTCTTCTCTCCACAGCTACAACTCCATGAA
CCTCAATGTGAACATCGCTTCTGCTCCTCACGGAGCCGCGGGGGCGTTTTTAAGATACAT
GCGGCAGCCCATAAAGCAAGAGCTAATCTGCAAATGGATTGACCAGGAGCAGAGTCAGAA
GAAGCCCTGCTCGAAAACTTACAGCACCATGCACGAGCTGGTCAACCACGTCACGGTGGA
GCATGTCGGGGGACCGGAGCAGAGCAGCCACGTCTGCTTTTGGGAAGAATGTCCGCGGGA
AGGAAAggcgttcaaagcgaagtacaaactgataaatcacatccgag
>NODE_640_length_484_cov_16.973141
GGCAATTTTTACATTTTATCATTGAAGTCAATGAGCCAATCTGCAATTTACGCCGTGGAG
AGCGGGATGAGTGTATTCAGAACCCGGTCACACACCCAATCTCCTACTAAAGAGCAGCGA
TAATGTAATAATGCCTCACTGATGTGCCAGGCAGTAATGGTGCTGAACATCTCCCATTCA
TCCAACACTACCTGATCATTGCTTTAACGGAATAATACATTACGGCTGGAAATAGCTGTA
AACCTCCAACTTTATCTTGGGAATGTGCACTCCTTTTTACCTCAGGAAACGTTCCTGTCC
CTCGGTAATAAAAGGCAGAGCTATCAGGATGAAATGAAAAAGAGATTGAAACCCTTCTGT
CTCTGTCAGGCAATGCACAGATATACAGAGTATGGCCTTCTTCCTATTTTGTAGCCTAAA
GGCTGTTAGTATTATTATGAAAATAGGTATTATGATCTTATGTTTTCTCCAAAAGAAAAA
TGAAATATTGGACATGGCTGCTTTTTTCCCCTTATGACTGTAAAGTAGGTTTGATTGACC
GTTATTTCTCTGTGTTTCTTATCCCTGTCAATTCTTCTTTCCTTGACAAATGACACTTAG
CCGTCTGTCAATAATGGCCCACGTAAat
>NODE_641_length_840_cov_11.332143
CAAAAAACCCGGCAAATTCTCAACTTATAAATGCACCGAGCTTTGCAGTGATGATCAAAA
GGCCAAAATAGCGTGTGATTGGAAAGAAACCTAATTGCCTTTCAAACCTCTGTGGCACGT
TCTATTTATTAATCTGAAAATGGTTCCAAATCTTGGGGATAATGAAAATCTCTTTTATAA
ATATGTATGCAGTGAAGTCACAACATAATAGGGGCCTGGTGAAAAACAGGAGGCAGCAAG
GCGGCTGAAGGATGAGGCACAGGCCCTGCAGAAAAGAATGTTCCCCCAGCAGAAATTGGT
TTAATTAATAGGACATTTTACATAATGATTACAGTGTAATTGCACCGACTAGCAGAGTGT
CATTAAATATATCCTTGCTCCTTTACAACACCCTCCAGCTAAAAATAATGAGTTACATTG
GAAATCACTATGCAACAGGTTCATAAATAACATTTAAGCCCATACAAGGCAAGTACTTAT
AAATAATAAATATTTGCCTTTTGTAATTGAAGAAAAAATGACTGCCTCTTTTTTTCCGCC
ACTGCACGCTGCTTTGTCCTGTTGTAGCCGTGCAAAGGAGATTTTTCCCATTTTTCCCCT
CTTGTAAGTGCTGAATAATTTATTTGCTGGCTAATAGTCAACACTGTCAACACCCGGTGG
TTAAAATATACCTGTGTCCAGATAAATGCAGCAGCAGGCTACAAAGCGATTATTCCCTGC
TCCCAGATATTTTGTTGGATGCAGTCCCTGTATACACTGCAGTAAATCACCAACTTCCAA
TTACCTACCTCCATAAAACAAGGCTTGTATTCAAATCAGGCCCCAAAAGAGAGACAGAGA
TGGGACAACTGAACCCATGCCTGGAGGCGCTGACTGAATGTGTGCattcataagtgtgtg
tgtgtgtgtgtgtgtgtgagcgtgtgtctgtgtgtgtggggtgggggtttaaatttgttt
cttcgtataatgcttatcccattt
>NODE_642_length_298_cov_2.513423
ACATACACATACATCCCAACACAAAACAGACGTAAACTCACAATGCAATGAATCAAGCAG
CAGCACTGGCAGCCATGGAGTCCCAGTTGGTGAAGCAGAGGAACACCTACTGCTGGAACC
TACAGATGACAGAGACAGAAGGCAGAGAAAGACAAGATAAACAGAACGCATGAGAGTGTG
AGGAAAAAGAATTAAGAGGTAAAGTGACAGAAAGGGACACAGAGAAAAGAAAAAAACAAA
GATGGAGGGAGAGAAAAGGAAAGAGCATTTTGTTATTTTGCCTGAAGCAAACCTCGGCAC
ATCGTGGCTTATTTTCAGAGCAAATCATTGTTCTGGCACGCTGCAACCGAAAAGATATTA
GATTTACTGCGACACTGATCACCCAGGCAAAGTCATCTAAAAGCGATTGaaaccttatta
cattaatgaacttgatgcatat
>NODE_643_length_327_cov_2.308868
GTCATTAGATTTATTCCAGTTTAGCCTTCTAAATTACAAACTTGAACAGAGAGCCCCTGT
TGCAATACTTGGACTGTATACATGTATTTGCATTTAGTTTTCAAATTTTTCAAATTTTGC
ATCTGCAGTCTGGCTTTTGCATTAGCAGTATGTACTGTGTTACTAGGGGTGCCTGCAGTC
TACAACCAGGGCATAGTGCCCATGGCAATGCCAACATCCATGCCAGCTATTGGGGGCCAG
GGGCCAGTGTGCAGTGAGGAGGACCTTAAGGCTTTGCAGGACATGTTTCCCAACCTGGAT
AAGGAGGTGGTTCGCACTGTGCTGGATGCACAGCAGGGAAACAAGGACGCTGCCATTAAC
TCTCTGCTTCAGATGGCTGAGGAgctctaacttcagaccacactgagagtggacatgcca
acatacacatctgcatgcacacggatctaaaaattagcctttactcacaga
>NODE_644_length_692_cov_8.115607
CATCAGGTGATACAGGCTGCACAAGACTATATCTTTCCTCCGCTGAACCTGAGCTAAACG
GAGTTTATCTAGAAATGAGTTTATCTGGAAAAAGTACTGTATTCGTTGTTACTGTATTCC
CCTGTTGTGGTGATATTTACAGAGCTGAGTGGGTACAGGTGGAAACAAGCAAATAATCAT
GTAGCTAAAAGACACCCCACCCCACCACACCACTCCCAGCACATTATTCCGTAGGAGCAG
ACAAATAGTGGAAGGAGGGACGTCAGGAAATAGTATTGCTTTGAAGCCCATAACTCTATT
CTGGAGAAAAGAAGCATCACAGTGTTATTCCACATCCTCAGATATAAAGGGAAAAAACAT
AATAACTTCTCGATAGCCTGGATCTCCACTGCCCTATACTAGCTCTCCCCCTTCGCCCGC
CCACACCCCTGCCTCATCCACCATACACCCACTTCTCCTGCCTCAATCTTTGGTTTCAAA
GGAAGCGAATCAGCCAGAAGGACAGAAGGTTATGCATTAGTACTGGTCATTGCTCAAAGA
GTGAGCGTTATAAATAATAAAGGCTTGTGAAGGACACAAGGGCTGTGGGATGCATCTCTG
GTTCACGCCACACAAGTCAAAGACAAGACTGTAATTTCTATTCCGAAAATGTGACCCTTG
CAGCTTCAATTACATCTCAACAACACCAACCATGTCCGTGCCAGGAGATGTGATGCCTCT
TTGTTAGCTCTACATGAAAGGCTTATTGATATTGGTTATGGAGTGCATACGagacatgca
cattttttttgaaaattattccagaacttaaagaaagtgtataactaaaacagatg
>NODE_645_length_815_cov_9.353374
ATGGATTATGAGTTACACCACAGATGGAGGGAAACAAGTTACACGGGGAAGGAAGCAATT
AAATAGCCATGAGCCGGACCCAACCCTGCGCAACATCTGCCGAGACCAGTATTCAGCACT
CCACAACTGACAAATTAGTGTAATGGACTAATAGGGACGGATAGAGGGAGCGAATACAAT
AATATGGCTGTTTAACATAGGCTGGCTATTCTCAGGCAACCGGCTAGTCTGGAGAAACTT
ACCCAGAGACGCGGTCCTCATCCTGGAGAGCGTCCGGTCCACACTGAGGCAGACTGAGCA
ACAGAGATGGTCTGTACCGGTCAAGTAACACTTACAGCCTGCAAAGAGAGAGTCAGACGA
AGCCTCGCCGTCAGTGCGATTATATGTTATGTGCAATATACTGTCAACTCCCCAAAACCA
TAAAACTTACTTTAATGGCTACCACGTGACCGTTTATGGCCAGTGAGCCTATCTGGCCGC
TCTTCGGATGATTTTTACGATCTAATTCATAGACAAAACCCCCATTCATTTAGCACCCAA
ATGTCAGAGAGCCAGAATCGGCCCTAATAAAGTTTACAGCTTGAAAAGTCGAGCCAATTC
CCCGGGAATAGCTCAGGAGCCCCGTGCTCAAAGGGGACGCCCGGCCCCTGAAGCCTGTTT
AGTGGCCAAGGACCCCCACAAAGCCCCCAGCGCCTCAGCAAGGTGAGTAAAAAAAAAAAC
CTAAAAGCTTTCATTCGAGGGGACCTGTTGAATTCAAAGGGGTTTAACTGGAGGGAACTT
TTCCAAATTTGTCACAACTCACTCAAGTGATTTGAAGATTCCTCCAGCCAAACAGCGAGC
TCACAAAAGACTAAATTACGCGTAAATATTTCACACACAAAAACTCAGTTCTGTTGCCGT
TCCAGTAGAAAGTTTATTATCACGGCCATCATCGTCATCATGGGCAGcattattattat
>NODE_649_length_798_cov_9.134086
AAGCACCATTCTAAATAGTTGGGTCGTCGCGCAAAGCCTGAAGAACTAGAGGCAGACGTG
CTGTTCTCCTCCCGCCCAGCGCCTCCAGGCTGCATCGAGGCAGTGCAGGAACACATGTGC
CATTAGATACTGTTTACCTTTCAGTTTGGATGATATTGAATACATTAGCCGATTGAACCT
CATAAGAAACACAGGCGAGTGACAAGGCCCAATCGTCTTTGCGACTACCATGGTAACTGA
GATTACAGGCTAACAAAGAGCAGACAGGGGGAAAAAATATTTAAAACCCGAATAGTGATA
CATAAATTAATTAAAGGACAAAAAAACAAGTGGAGAATTAAAGTTGGAACATCTGTCAGC
GACTTAGCTTCCCAACGTAATACCAGTGTTAGAACATTTATACCCTTGAAGTTAATGATC
CCCTCTTTAATTGACAGTCAAGGAAAACTGGCTGCGGCAGCATCCTGCCGAGACACCGAT
AAGAGCCCCCCTTCCCCCCGCCCAAAAATAAAATTAAAAAAAAAACAGTTTAAAGAACCT
TGGCACTAATCCCTATTGTCATCCCAGCGCAGCAGAAGGACTTACAAACACAGATAACTC
CGCTGAAGCTGTCTATTTCTCAGGAGTTATGGGGACAGCCGAGCCGCTGCGCGCCTCAAA
TCAGTCACTCAGATTAGCCCAATCCCTCTGTGCTGTCAGTCAGCCGAGACACTAGCTTGT
CACCGCATTTACATGAGTCCATCTCATATGTGACAATGCCCCCTATATATGACAATGGCT
GCGAGGAAGGGGTCCACTCGCTCACAGATAGCGGGGTGTACAGTATGGCAGACGGGCTGT
TGTTGGATTAAGCTCACGGCGTGCGCAGCGCTCATGTCTTCGCTGACACACCAACAACAA
GTTTAAGGAGTCTTAACCATTTGCTTTTTTTTTTCCATAGTg
>NODE_650_length_831_cov_19.185318
GCTGCATTGGGTGCCAGCCGGAGCGCCCACCCGACCATACACACACACACACGCACACAC
ACACACGTAAAAAAAAACCCGACTTTCTCTCCAACCGAGTCGTCTGGACCAAACTGGACT
AAAAGGAGAAACGGTGGGGGGAGATCCGCTCTTTCCAGGTCATTCACGAGGCGCTCTCCA
CATTATATCCCATGATCTACCATAGCGACGTTCTCGCAGACCTTGAAAGCCCAGCCGAAA
ACCTTGACGAAACTGGAAATATAGTGCGAGAAGCAGGAGGGGAAAAAAACTCACTGGTAC
AATCTTCTCCTCAAGCGATCCTCCCAAAAGTTGTCCTCGTATTTCATGCGTGCGCCCGGT
CGGTCTAATGGATGATCGCCATCTTTCCTGCTTCTTCTTTGCTGCAGCTGCAGATGACCT
GAGATCCGTCTGTCTCTGAATAATGAGCAACCACACAGACAAGGAAGACAATCTGCAAAG
CAGGCTACACAAAGAAGTTTGGGAGACTAGCAAGCACCAGAGGGTGCACAAGAGTTTACG
ATGAGACGAGGGAGCATCAGCAGGATGGACAACGTCTATGGCTGAGAAGCTCATCCTTCA
TCTAGACTGAAGGCAGATAGTGTGCAAAGCCTTATCAGCGGCTCAGACCACCACCAGATA
CATGCGGCCGCCGTGAATTTTATATAGGCATGAATACTATGTCTGTGCCACGTCATGAGG
TTATCTGCAGTTCACTTTGGTGCTGGTGATGCAGCTTCACACCTCAACCAGACAGACACA
CAACCACGTAGACACATGCATAGATGTATGCATAGATAAACAGATGGATTTTTACAATGA
AAACACACCACAATGCTGCAGAATGAACACATGGAAatatgcttctaataaaaataaata
tatataaatatatatgttacaatcaccaagccctttattttgcactttctataataaacc
accagttccccgaca
>NODE_651_length_1097_cov_8.459435
TTTGTATACTTGGCTGCTAAGAAAACAATTCTTGCTGGTACGATGAGCAGCCTTCCTGTT
TTCCCAGAGAAAGTGACACTGGGAGGGTGAGAGAGTGTGAAGCCTCTTTAATTGCCTTTG
GTCACCCACAACGTTGAACCGGGGCGCCACGCAGCTTAGCAAAGGAACCGGGCAGAGGGT
CTGATAGATATTTTATCGCCCAAGTTAACGGTTAATGAATTCCCAAAGTGAAATCTGTCA
CTTCAAAAATAAAGAGGAAGGCAAATTAAAGGGAGATAGAGAGAGACAGGGGAAGAAAGG
AGCTGGAGAGGGTGACACAGTTTTAAAATGCCCTATCTTTTGGCCATCCCCGTTTTTCAA
TGGAATAAAGAAAACTCAGCTCCTTTCTTCTCCTCTTTTCTTCCTCCACTTCTTTTTTCT
CCCTCTCATCCTCCTATCTCTCACACCGCTTTTCTCTGAAAAAATTCTCATGAATGATTT
ATATGTGTCTTGTTATCAGCAACGATTTCTATAGACCCCAACGCATTCACCAAGACATTT
GTGGCGTAATTGTTAATTTTAATGCCATAATGGCTTCAGATGGGAGCTCTGATTAGACAT
TTATTACACAATTAAATGAAACATACTCAAGAATCACAAAAGCCTTCCGTAATTATTTCA
GGCCATTAATAAAATGGGCATTAAATTATATTGGACACAAAAGAGAAGTGAAATAGATTT
CCATTAGAGCAATAGAGGCAGAGAGGGGTAATAGATCCTGCCTGAATTCACTCTGAAATT
AATTGTTGCCCAGCCTATTTCCACACACAGTGGAATAAATGAATGAGAAAAGAGAGGAAG
AGAAGAACGAGTTGGTGGCCGAGAGAGTGAGGGGAGGGGGTTACATTAAGAGCCTCTGAT
AAAAACCTTTTGTTTGACATACTACAATGGACCCTCAATTCAAGAGAGAGAGAGGGAGAG
TCGGACCAATTTCAATCTTACTCTGCCCGTCCAGGCTTCTGACTCGAGGTTATATCCTCT
TTTCAAGTTTGCTTTTGAATAAACAGCTATCAAAGATCTACCTGCGAATGCACATATCAA
AATGTTTTTAGGAAGTAACGTGCGGGGCAGCCAGAGACAACCGCTAGTTAAACTGTGGTG
CTAGAAATGACAGGAAATCAatcttttcttccattaataaacgacctgccggttccgaag
tgactgtttgacgtcaagtcaccttccagctccaacatgat
>NODE_652_length_398_cov_2.839196
ACAACACCATGACCACACACTTCCCTTTTCTGACTGAAATCCCTCATGATACATTCATAA
CAGAAAAGGACAATATCCATTGGACTCCGACTACAGCCAAATCCATCCTACACAACTGGT
GCAGACAACTAAATTTACAGTAAACCCAAAAACCAAATCAGTAACTCACACACACACACA
TACACCACATCAAAACAGAGACCTGGGCTGGAACTCTTCCTCCAACATCCTTAACCTGGC
CACCCTCTTCACACCATCCACATCCCAATGCCAACTTTTGGAGAGGGGGCTCTCCTTCAT
CCCACGACCCACCAAATTTGACCGGGAGGAACTTCAAAGGGACCTACACAACTTTCACAG
ACGACTCAAACTCATTGACTACTTTCACCCCCACTCTGACCACCAAAAAAAACCTTTCAC
TCATCCGTCACACTGGGAACCGGAACCAACTGTACTAGATCAACGCACAGCAACACTCAT
ACAAACAAACAGACGGACTCTCCAACATCACAGACCTCCAGCAGACACCAcagacaacct
at
>NODE_653_length_431_cov_1.703016
GGGATGGTCCAGGTCTGTGGTTCTTTATGTATTTTTGGTAGAAGGTAAAAGTAGCGAGGT
CGTGGGTTGTCTGGTCCGAGTAGGTAGTTCCTTTGTTTTGCTGTGTTGTATTTTTTATTG
TATAATGAGTGAATAATAGTCCTGAGTTTGATTTGAGTTTGTGGTTGAATGGAATTGTCC
AGTTTTCTATAATAAATGTTGTTATTGAGTTGTCGATTAGCTTCTAAGATGTATTGTTGG
CGGTCCATGATAACAATTTTTGTACCTTTGTCTGCTGGTTTAATAATGATATTGGGGTTA
TGAGTCAGTTCAGTTAGGGCTCTCCGTTCGGCCTGCGATAGGTTGTCTGTGGTGTCTGCT
GGAGGTCTGTGATGTTGGAGAGTCCGTCTGTTTGTTTGTATGAGTGTTGCTGTGCGTTGA
TCTAGTACAGTTGGTTCCGGTTCCCAGTGTGACGGATGAGTGAAAGGTTTTTTTTTGGTG
GTCAGAGTGGGGGTGAAAGTAGTCAATGAGTTTGAgtcgtctgtgaaagttgtgtaggtc
cctttgaagttcctcccggtcaaatttggtgggtc
[truncated: 530,829 more chars]
