# Supplementary material for: Multilocus molecular systematics of the circumtropical reef-fish genus Abudefduf (Pomacentridae): history, geography and ecology of speciation
Source: PeerJ. 2018 Aug 14;6:e5357. doi: 10.7717/peerj.5357 (PMC6097498; doi:10.7717/peerj.5357)
Supplement: Data S1 [file peerj-06-5357-s013.zip › Data Supplement/assemblies/Abudefduf-margariteus-STRI-X-6125.contigs.fasta]

>NODE_1_length_668_cov_9.065868
AGTGACAGAAAATATAGAGAAGCAGAAAATGGATAGACTGAGTGAGAGAGAGAAGAGGGA
GAAGGAGCAGAGAATGGGCTTAGGCTTCTATAAACAAATCAACACATCTATCACCCTGGG
CCTCCTGTAAGGGCCATTGGGTCACTGGTGTGTTTGCACCGATCCCATCACTCACTCAGA
GTCGACAGCGCGGCCATTCCCAACCAACCACAGTCTGCTTTTCCAATCCAGTCAACAAAG
CCCAGGCCCTGGCACTGTCTGTTTAGCTAGAGGGGAAAACTGTCAGGAAAAGTAAGACGA
ATGAGCTGCCCTGATTGACTATTTCCTTAGATACTGAATCAATGGGCTTATTATCACCAG
CAATTACAGTACTAATACAAACAGATGCTTGGGGAAAGACATCTGCTTAGAGAGATGAGA
CAACTAGATTTCCAGTCAATAGAGTGAAGAAAGCTCTTCTCTCACTGACCCTCAACAGAG
GCATTTGTATTCATGTGAGACCCAGAGGCAAATCTACAACAGTGCAAATGAAACACGCAC
GAATACTAAAGCACATAGATATTTATTGCCACTTGAAGAGCAATTAATTTGTAATAATGC
CTGTATCATGAGAAATAACAGGGCCGTTTCCCATCTCCGTTCATTTACCAATAAACAGTT
CAAGTCTGAAAGGAATCAGATGTATTGCTCAACTCTAAATAACCTGTTTATTCAAGAAAA
CTGGTGAAACTAAACAATTTAAAATGGACACTATCGATACACTTGTTtaaattcagtaaa
ttaattgattttttttcttcatttgctccttt
>NODE_2_length_833_cov_17.927971
CGCACTCTAAATTACCCAACTTTCACTGGGACTCTGTCGCCCGTTTCAGTCCAGCGTTGA
TAGCAGACGGAGAGGACAGAGTGAATGATAGAGAGGCAGAGAGAGGGAGGAGCAAAGAGT
GAAAATAGAAACAAACCAATAATCTTCTACATTGCTTCCTAAACGAGAGCCACTCTGTCC
CTAATGTAGACAAGTCATTTTGTACAAGCCGTTAAAGCCCACTGGGCCAGGCGAGCATGC
AGTGTAGGGCCGCCTGTTTCAAAGATCTTTTGCAATCAGTTACACAATGGACCCCCTCAT
TTTATGCTGCTACATCATAAAAGTGCTCCTTTTGTTACATTTCCATCCTTAAAAGGGTCT
TAATCCCCATCCTTTCAGGCCAGTCTATGGCAAATTCCTCAGGGACATCCCATTCGCTGC
AAGGGCTGGAGTGACCCACTCAGAAACCAGCATGCAGGGCTTTGAGCTTTTCTTCTGCTG
CCACTCTCCAGAGAACATTAAATCGTACTTTTCATCCCCCTCACCATAGGGGGAAGCCCC
TTAATGATGACAGAGAAAGAGAAATTCCTCCACTCGGTCCTATGACACCATTCTGCTGTC
AAGCAGGCGTCTCGGCGGACAGAGAATCAAACATGGCTTCCTGCAGGTGGAACGCCAGTG
AAGGTCACGGTACAGTCCAAAGAGGACAGAAGGAGAGATGAAGGGAACGAGGGAGGCAGA
AGGAGAGGAAGAAAGAGAGGTAGCACTTCAGAGGGAGACCGGCTTTCCCTTTGCAAATTA
AGTCATCTACTGCAAAAGGTTAAAAAAGCACATGCAGCTTTCTTTCAGTCATACTTCATG
TGTTATCCAACCATTTGATTTCTACATAGCAGAACTTTAATAGTTTCAACCTGTTTTACT
CTTTGTCAGTGCTCCACATAATCTAGATGCTTTTAATCGACTATCATAATAGATACTATT
Atgcccccacaacctat
>NODE_3_length_1178_cov_16.712225
ACTGACCGTGAAGTAATAACAAGCGAGTGGGCAAGAGATTTTCTATTAACACAAGGGGAG
AGGAGTTAAAGGGGTTGTAGGCTATGTGAAGACCAGTTTCTTGAACAGAACTGCCCCGAT
TTAACACCACCCCCCTGACTGAAGCTCTTTGCAAAGTTATAAAGCTGCAGCCATGGAGGA
GCTTGAGCGCCAGCTAGTGGTAGTGGAGTTTCACTGCCAAGACAGTCCTCACCAAACACA
TTAATCATGACCAGGGGAGTGTAAAATTCAATCGGCTCCTTCCATCCATTTCATGTGAAG
CAGACTGAAGGCCGGCCTTGTAGTGCCTGAGAAAGGAAGGATGAAAAAAGGGGGAAAAAA
GAAAAAGGAGCTCCCTACACTTCATCAGAACCCCTACTTCATAACAAATGGAGTGTCTCT
CTGGCGGAGGAGTGCCATCAGAAACACGCGTTCTCTCTATCCATTTAATTCCGGCAGTGG
AGGAAGGGTCAGGGAGGGAGCAGTGGGTGCGTGTTCTGCTCTCCGCTCGCCGCTTCCCCA
GTCACACAGTAAACTACCTTTTAGGAATTGTTTCTCAATAAGAAATGATCAGTCCATTTA
TCTGCACCAGGCGGGCCTGTCTCCTCACCCAGACCTCCAATATTTTTCGTTTGACCTGAT
CAGGGCTATAAACTAGACCGAGACACTTTCAATTTGTCACCCGAGGAGGCCTCTGCAAGT
CCCAAGCTACTGATTGCATCCTCCCTCCCAAATGTAAAAATTCCTCCCATGCTTGAAACC
TCTTAGATTTTTTTCAATCATGCATACAGATGCTGTGAAATAATGCCTCATTCATGCTAT
TAATAATATTCTGAGAGATAATCCCATTTAAACATTAGGTCATAAACATAATGTCTATTT
CTGTTAACGTATATAGTCAGATAAAATTAACGATTATTGTTTAGTAATGTATGATGTACA
CACAAGCTATAAGTTTATATCTTATCAACTATAATTGCGTCCCTGCATGTTGTTTTTTTC
AAATATGCTTATTGTTGTCACTTTGCCAGTTAACTCCTACTGCCATGTTAATGACAGTGC
TGAGCATAGACCTCAAAACTCATGTGATACTCATGTCACCATTACACCACTGGACAGAAA
GTGCATTATGGCCTGGTTATTGTTCAAGAAAATTAACTGAGAAAATGTTAATGCATACAA
CAACCAAACTGTCTTTGTCTGGCCAAtctagaaattaaatacctgaaaaatcagcatacc
taatcacatttatgtaataaatctactgttagaaccttatacaccatttgcacaagcaaa
ac
>NODE_4_length_638_cov_15.484326
CCTCTGTCTGCTTCTCACGGCTGGGCACAGTTGGGGAGCAGCTCCTTATTCATTCATGAG
AGAAGCACCGGATAAATAAAAAGGTTCATTACTGTGCTAAAGTGTTACTAATGACATGTA
CCTGCCACTGAGCACCTCCGAAAATCTAATGTGACACACTAGAATGGAAAATCTATTCTG
CTGCACCAAGGCCTCCAATGGTGCTAGCACATACTCTATGGAAATTTCTCTCCGCTTGCC
CTCCAATTGTGTCTCTCTAAAACCAATATTTACAATCCCATAGCCATTATGTCCTACTAC
GCCCTCTGCGCCTGCTGTTGCGACCTCCATATTAGCTGAAAATTGGACTTTGCAAACTTA
GCAGGGGAGAAGAAGACTCTTCTCGTAGATGAGAGGGGGCAGCACCAGGGGGACTCAGCG
TGAGGTGTGGGGTGCTTCTCGACTCCCCGCTGCATGCCCCCAACCCGAAAGCGACAACAC
CCAGCAAATGCTAAACAAAAATACAGACAATCTCACACTGCTGCATTCCATCATTCGGTC
TCTTCACGAGCATACTAATGAAATGCTAATAAAACATTAACGGACGTCAGGCTTTACATT
AAGGCTGCACTGAAAATTTTCTACTTGAGATATGAGTTCTCTTTTGCCACCAAAATGTGT
CACTTGATCACGTATATTCAGCCACTGGTTCATAGGCCATGCAAATAAGCCTGACAGCAG
CACTTAACCAGTAACTAGAAAGAATGCTTTTGtaatcatctgattaatgtagccaaatgc
ag
>NODE_5_length_587_cov_22.853493
CTAAGCTGGGGGAAACAGAGGTGCAGTGCTAGAGTTGCTTACTAGTAGTCCTCTGCTCAG
AGTTTAACCCAGTCCAGTCCTTAATGATCTATCTGTCTGCCACCCGCACAATGGCCCACA
CCGCTGTTCGCTTTCATTTACAGAGTGCCAGTCTCTGAACTCCCCTCATCAGCCCTTTGT
TCCTTGCTGTTTCATGTTTTTTGGGGAGTTGAATGGCGTAGCTGTGTATGGGATACTTTT
GAGCGAGTGGTTTAGAGAGACAGCTAGAGCAGGAATTTTCCAGTGCAATACATTATGAAG
ATTTCACTTTCTGCCTTTGATTCTGCACTGACAGTTATCCTTCAGCCCTCCTTTAAAGTC
CCACTTTCAATCCCTAATGGCTGTCATGTCGCTGCGCTCTCTGGACTCTTACTCAAAGTG
TCATTGGCATAATGGTCGGCAGCCGTTGGCCTCTTTTGATCATCCATGCTGTGTGCGAGA
GCAACTGGAGCTGAAACACTGAGGTGTATGAGGTGTCTGTGTGTGCGTGCGCTGCTTGCG
CCTCTGCTCGGCTGCCACTCCCAGGCAGAGCTCCACGACCGGAAATCTAAAATTCACTTT
CAAATAGTTTTCCTCCTGTTCTTGGTGCCTAATAGCCAGGCAGTGGAAAGTATGTGTGTG
TGTGTGTGTGTGTGTGTGTGTGTGTGTGTGTGTGTGTGTGTGTGTGTGTGTGTGTACTCa
ttaaaaggata
>NODE_6_length_536_cov_7.610075
GGCAGGCATCTGGGATATATGCACTTCCTGTATTGGAAATCAGCAAGAGAGCTATTAGGG
AGACAGTAGGATAATGCATCAAAGTTGCAGCAACTGGTGGCAGGATACAACACAGCAATT
TTAAATCACAAAACCAAATCCAACTGTGGTTAGGCATGTCTCTTTCTTTGTGCTACATCT
GATTAATTACAAAACAAGCTGTACATCTTTACTGGAAAACAATGCAAATTTTGAAGGAAC
CTTTTGCACCCCAACATAATAGGACAGATATTTCAACCCATCAAACAAGATATATGTTGC
AAAACCAAACCAAATCTCATGCCTTCATTCTCATTGCAGGTACACATACAACAAAATTTA
AAAGCTTGTGTGTGAGTTAACTTTGGGGATGGCAGAAGCAGGATACTCACCAACAGGCTT
TTGTGTTTCAAGGCTCTTTCCTTTGTATGTATCAAACAGGTTGAGAGACGCATACTTGGT
TTTGCCTTCCTTCCCCTTTGCAGTTTGCCCAGAGCGCTCTGACATTGCGCTGTCCTCTCA
TTGAGTATGGTGAGCCCTGAGACTGTGGGAGAAAGGAGAGAGAGATTTGACACCAGCTAT
ACACAGAAAGTGAAAGTGTTGACTGCACAAGCATTCaaaacaactaaaacagaaacagtt
tcacaaatgaaaataaacac
>NODE_7_length_902_cov_15.117517
AGACTTGCTGGTAAAAACTGGAAGTGTGAAAGTAAAACAAGAGGTGTGTTTTCATGGGAT
AAAATGCTGGTATCAAATGTGAGTCCTCTTGCATATTTTAATTATTTAATTACGTGCCTT
TGAGGTCATTTTAATTCATTCTCAAATTCAATCCCATAAAATGAACAGCTAGAGTGATTT
TTCATTGCAAATATTGCTGTTTGTGATTCGTACTGATGCTTCTTTGCATCACTGCATTTG
TCTTTGCAACGTACATACGTATGTATAACATGATCGGGCTGAGAGTGGGACTAAAGAGTT
CCTGATAATGACAAACCACACCCTCAACAACACTCCATCACACCATCAACAGCTCAGCAG
CTCGCCTCCAAACACGCCTCCCACTGCACACCTCGGCTCCACACACATGCACTCACAATT
CAAGCACACAGACGCGTGCACACACCCTGGCGCTCACTTACTTTCAAAGTCCAGGAAAAA
ATGTGGACAGTTCTCTAAATCCTTGCCAAGGACCTTAATGAGGTTCCCCATGGCTGGCGA
CCTGGACGGGAGGAAACAACAAAATGCATACAGTACGCAGAGCCTGGCAACCCGCAAGAA
AACACACAACAGGCACATGGAGAACACAGCAGGTTGTGACTGTTTTAGTTTTTTACCCAT
CTGCACTCGTCTAATTATCCCTTCTTCCTTTGCTGCTCCATCCTTCTGTCTAAGCAATAT
GTCCAGAGCAAAGTCAGACACTCTAGTCATAAATGACACTGATCACAGTTTGCCTCCAAT
ACACAGCGTATGCTGTATTCAATTATAGGAGGGCCTAAACCCAGGAGTGAATCATTTAGC
TCACTCATTGGGAGTCACAAGAGCTAAGCGCTGGTTTTAATCCATTTACATTACTATAGT
AACCCAATAAAAGCCAGCCATGTATGGGCTGCTCTCCCCTAATGCTCTTTATGTCCAGGA
GTCTATAGATACTTTATGAcaagctctttatacctccaaagcatcctgccagagctttat
gaaatcaatgatgcaagcttcattag
>NODE_8_length_914_cov_16.893873
AGACAACTTGTATCCCTGCGAGCAGCCCCTGCCCCAGAGAACCCTAAATCTTTCTACTGC
CTTGGAAACATATATATTATACATATAGAAAAAAGAAAGAAAAGCTACAGTGAATTATAA
AAGAAAAGATGACAGTCAAGTTGTCAGACCAAAAGAGACTCATGACAGAAAAAAGCAGTT
AGTCCTGCTGTTAAGGAGGATATAAGGAGAGAGTCAGTCACAGAGAGGCAGAGCAAGAGT
GAGAGCAAACAGGGCTCATTTTAAGAGGGCACACTATGTTCGGCCCCCTGTCTCTTAATC
CTGGGCGTTTGTCGCAGCTAATTATGGTGGACAAGCCTCTTTATCGAACCTGCTCCTGCC
ATCAGCATTAGGATGCATGAGCTGCGCCTGTTGTTTTAAACGCTCTCATTAACCACACAA
ATCAGTGCTGTTGACAGAGTGCTTTTGAATTAAGCGTCTCGCCCCCACCGCCGCGCGCCA
ATGCTTGCAGGGCCCAGGACAAGGAGCAATTTATAACACCATTAGCCACACTCGCCGAGG
TTACAGGCATCAAAATTGTTCCCGTCTAATTATTCTTAATGGATACAGGGAGGGAGCGAC
GCTCAGGACAGCTTTTTCATTAGCCCTCAATCAAGAGGGTCGGGGGAGAGAGGGGTGGGC
CAAATGTACTGCTCAGGCAAACGGGAAATCAAAAATAATCGTGTTTGCTTTTTTCATAAT
ACAACACGAATGCATAGATGGAGGGGAGTGGTGGAGGGAAGGTGGGTGAAGAGACGCAGA
AAGAAAAAAGAAGCTCTGCTCTTGACATTAGAAAAATTCTTACAGTTGTCTAGTGAAGAC
ACACATATGCTGAGAAGTGACAGTTCATTTGCTTTCACTGCCTTGACGACTTATGGCAGA
GCAAACTTATGCTGTGTGATAAATTTCTAAGACATGGTTATTGGTTAATGAATACAGAAG
TGAAGTTCATCAGGAAAACATTTGATTGTTTAGGGAGGGGAGTCGCTGATTAAGTTTCGC
CGATGTGCACTTGTGTGCCATTGGTCATTGTTAATGAt
>NODE_9_length_799_cov_12.998749
AAGTCACAGCTTGTCAAATACATTTTCAGTGTTTAACATAGCAAAGCCACCTTTATAAAT
GCATGTATTATTACAAAGATGGAAAAATCACATTAATCTCAATACAGTTAATAAGAATAT
TTGTCTCTGAGGTATTTGACACCTTAACTCCCGCCTAAGGAGGCCGTATTCTTAATGCTT
TCCTTTCTTTTTTTGATTGCTCGTTATTTCCTGCAGTTTTTCCAAACTTAAGCGCAGTAA
GATTTCTTTCTTGTTTACACAGAAATCTTCCATCCCAGGTCTCTGTTGGAGTATTAGGGG
TACCAGCTTTCAGCATTCTGGTGGGCCCAGCGGCCCCACAGCGACAAGCCCCTATGCTCT
TTATTTGGCACGTAGCCTGGAGGTGTCAGAAATATCGACACGCTTTCACGTGACGGAGAC
TTTGCCAGCCGTTTTCCCCCCTTTCTTAAGCCCGGCATTCTGTCTGCCCAGCCAGGTATT
GTAGGGCCCCGTGAAGGCGCTGTGAATAGTGTCAAACTTGATAGTTCTCATTTCGCTTCC
TGTACATGGCAGAAGAAAAAGTGCCCACCGTGTGGGTTTTCCTTTTGTGATGGCCCTCTC
TAGTCTTCCTGGGAACACACCACATTCCAGCCACAATCATTCCCTTTGTGAATCCAGGGA
TTGTGGGTGAGCCTGTTATGCCGATAACCCTCCTAGCTTTCAGTGTAATAATGCATGCGA
GTATCATAGAAGTCTAGACTCGTATTTTTTGCAAACAATGCCAAATAATGAGCAGAGTGT
TTTCAGTGATTTGGCAGAGCCTTTGTTTTGACACATCCTCCCTCATTCATGAAGGACCTT
TTGTGCTCATCCACGCCTAAGATGTGATTTAAGGTCTGCTACATCTGGACAAATTATCAC
accaatgtaccatacgtgggcctcatgtgtcagttatggttta
>NODE_10_length_597_cov_15.671692
TGTCAACTGAGGCAACAGTTTCGTGTTGGAAACCACTTCTTTTTCCCTCCAAACTCAAGT
CCCAAGTCACATCCAAACACCAGTTTTCTCTCATTAATCGATTGGTGACGGATGAAAGTC
TGCGCCTCTCCACCATTCATCAAAAATTCAAAAAGGAGGGGGAGGGGGGGGAAAGTAACT
GGAAGTCTTAACTGGTGATAATCTGAGCACTGAAAGTTTTCCAGCTTCTCTCATTTAAAA
AACACACCCTGGTGTCTTTACCTTGTTCCAACCCCACTGGGTAACCACGCACTCATTGTG
TTTTCCTCAACTTGTTAAAACACCACATGGTACATTTGCATAGGATAACCAACATATAGC
AAATCATTTGCATGCCTGAAAGTGCACTTGAGTAACCGTAATTACACGTGACACCAATTA
CTCTGTTACTTTGTATTAAATTATAATGGAAAATTCCACTAGAGAATTGGAGCCTAATTG
CATCTTAATTTGCATAATTTTGCATATTAATCACATCTCAGATGAATAATAAATTTCAGC
CGATTTTTTTAATTTATGCATAGATACAAAAACAAGTTGAAAAATAATTTGTGAGTGAAA
AAAAAAACAGGAACTATTACTTAGAGCATTTGTGCTAATTTCTCTCATTACCCGACGTTC
AAGCCAAAGATGTCTGTACTCTTGATCAACAAGAGCCGCATTTTGAAACTGAGAGTTTGT
CAAAGCCTCAGCAGAGAAAAg
>NODE_11_length_638_cov_16.683386
ATATTACATTATCACCATACAGGCTTGATCACAAATATTTAAAACCTTTGCAACAGTTAC
AACAAAACAAAAAACAAAATAATACTCAAATAATTTACATGAAAATCTATAAAACAGCAA
ATTGTTCACAAATTATATTTTTTTTCCAAGTTTTCATTTTTTTTTCTTTGCTTATTTGTG
TTTTGCACAGTAACACAACACTCTCACAACAAGATCATGGTCTTATTACAAAACTCCCAA
CAAAATGTAAATATTTCTAGTTTTCTGTTGATACTTTCATATTTTGGTTTTTAAAACCAG
AAACTTGTCATTGTATATCCTTTCCACTGCCTATAGAGGCGCATAAAAGGTTACTCACAC
ACACAAATACTTCACAGCACTTTCTAAGAAAAATATACACTTACAAAATATGTTACAAAT
TGGCACACAAAAAATATACAAGATTTTGTAGTGTCAAGAGTTCATTAAGATTCCTTCTGG
TAACAACTCTAGACAGTATATATAAAGCTCGGTAATCTTTTAATGAAAAGAGCAAAAGTA
ATTCCAACCAGTGTCAAAGAATCATGAAGTGAATACATCAAACATAACATTATAATATAC
ATTCATAAAGAGGGTTAGGTACCTAATCTATTTTGCATTTCTTTTTTTGTTAACTCTGGG
AAAACAAAAAAAAAAAAAAATCTGAACGAAACAGAAAAGAAAAGAAAACAATTGTCagct
ttcttagcaccattaacatgaggcagctcaacagtggcacattttgaaaacaaaaagaga
aa
>NODE_12_length_16666_cov_11.815852
TTGAGTATTTTAGGGCTCGTTTTCACTATTTATGCTCTTGATATCAGTTATGTACTTCAT
AAGTTAAGGTCCTAGAACATTGAACTATTAGTAATTGTTTTCAAGGTAAATGTTCTACCT
TACTTACTGGGCTTGTTCATGCACTGTGAGATGCCAGTTGATAAAGCCAAAGAAAAAAGG
AACCAGTGACCCTCTGGAAAAAATGCTCGGCATGGTGGGTAACGAGTTTAATGTTGTGTG
CCATTAACTTATGCAAGCGTCAAGAAAAGAATGGGGAATGTTATCAATTAATGGCCCTGA
AATAGGAACCAAATGCCAGGAATAATTCACTAATTGCGACCCCCACAATCACTGTCCCTG
ACCATCAATAAGAGTATGCATTAAGAAATCAACTGATGGTAGGTTCTTACTACATTAAGA
TGTTTATTACTTCATTTAATGTTGAATATTACGGTATGTTCTTTAGATATTGTATAGTGA
TTAATGGACAGTAATTTTATGCGTAAATAATTTTTATGCCACAATTAAATTTTATGTATT
ATGTCTTATTCATAGATTTATATTACTAAGCTTAATGTTTTAATGGTTTCAAGAAGTTCA
CTTGTGGTCATTTAAGTTTATGTTCTTGATCCAATTTATATATAAATGGTTAATATAGAT
TCATGGTGATATTACATATATGTACGTAAAAGGGCTATGTGGCGTAGCTCGGCAAAGAAT
AGTTTAACTTAGAATCCTAGCTTTGGGAGTTAGGGGTGGGGGTTAAAATCCCCCTTCTTT
GAAGCAGTAGGAAGGATTTTAACCTTCGGCGTCCGGTTTACAAGACCGGCGCTCTGGCGC
TGAGCTACTATTGCATTGTCATTCAAGGACTTTATTTTCGAGTCATCCTACTGTGGGGGT
TAGGACAAGGAAGAGGAAGAAGTAGAGGAATGATGCGATTTGGCCGATGATGATAAAGGG
GTGTTCGACTGGTATGCCTCCGATTCAGGTAAGGATCATAACGTCTGCAATTAGGAGCCA
GAATAGGAATTGTGTGAAGGGTCGGAATGTTAGGCTTCGTTGTTTTGATGTGTGGAGAAT
AGGTACTACTATAAGCACAAGAATAGAGGCTAGGAGGGCCAAGACTCCGCCTAGTTTATT
AGGAATTGAACGTAGGATGGCGTAGGCGAATAAGAAGTATCATTCTGGTTTGATGTGAGG
GGGTGTGACTATAGGGTTGGCGGGGGTGAAGTTGTCTGGGTCTCCTAGGAGGTTCGGGGA
AAATAGGGCTAATGAGATGAGGGCGATTAGGAGTGCTGCGAAGCCTAGGAGGTCTTTGTA
GGAAAAGTAGGGGTGGAAGGAAATTTTGTCTGCGTCTGAGTTAAGACCGGTTGGGTTGTT
TGAGCCGGTTTCGTGTAGGAAAATCAGGTGAACAAGGGTTATGGCTGCGATTACAAATGG
AAATAGAAAGTGGAAGGCGAAGAATCGGGTAAGGGTGGCATTGTCTACTGAGAAGCCGCC
TCAAATTCATTGGACTAGGGAGTTTCCGATGTAGGGGACGGCTGATAGAAGGTTAGTAAT
GACGGTGGCCCCTCAAAACGATATTTGGCCTCATGGGAGGACATAGCCTACGAAAGCAGT
CATTATTACTAGGAGAAGAAGAATTACTCCGATGTTTCATGTTTCTTTGTAGAGGTACGA
GCCGTAGTAGAGGCCTCGTCCGATGTGGAGGTAAATGCAGATGAAGAAGAAGGATGCACC
ATTAGCATGTATGTTCCGGATTAGTCATCCGTAGTTTACGTCACGGCAGATGTGGGCGAC
GGATGAGAAGGCTGTGGCGATATCTGATGTATAGTGTATGGCGAGAAAGAGGCCTGTGAG
GAGTTGGGCGGCTAGACAGAGTCCCAGTAGTGAGCCAAAGTTTCATCAGACGGAAATATT
AGCAGGGGCTGGAAGGTCTACTAGTGCATCGTTTGCAATTTTAAGTAGGGGGTGGGTTTT
TCGGAGATTGGCCATTAAGGTTCTTGTAGTTGAATAACAACGGTGGTTTTTCAAGCCACT
AGTCCTGGTTAGAGTCCTGGCAGGAATTTATGGCTTACGTTATGTTTATATTTTTGTTTG
GATTAATTTTAGGTTTGGCTGCTGTTGCTTCAAATCCGTCTCCCTACTTTGCTGCGTTAG
GTTTAGTTATGGTTGCTGGCATAGGGTGTGGTGTTTTAGTTGGGCATGGTGGTTCTTTTC
TATCTTTGGTTTTATTTTTGATTTATTTGGGCGGGATGTTAGTTGTATTTGCGTACTCTG
CAGCACTTGCCGCGGAGCCTTATCCAGAGGGGTGGGGAAGTTGACCGGTTTTGGGGGTTA
TACTGGTCTATGTCTTAGGGGTTGTGTTAACTTCAGGCTTGTTTTGGGGAGGCTGATATG
AGGGTTCTTGGGCGTCGGCTGATGAGTTTGGGGAGTTTTCAATGTTTCGGGGGGACATTG
CAGGAGTTGCTCTAATATACTCTATGGGAGGGGGGATGTTAGTAATAGGAGCGTGGGTCT
TGCTTTTAACCTTATTTGTAGTTTTGGAGTTAACTCGGGGGTTGAGTCGTGGGGCGCTTC
GTGCCGTTTAGACTAGAAGGAGGAGCATTGCTAGGGCGAGGGTGAAGAAGAATAGGGATA
AGTATGTTTTAATTATTCCTTGTTGGATATTATTTGTGGTTGTTACTAAGGGAATGTTTA
GTGAGGTAATTGCTTTAGGGCCTGTTTTTTCTAACCAGGTTTGGTCGACTATTTGGGCTG
CAATGGTTTGTCCAAGGATGAGGTTTAGTTTGGGGGGGAGGCGGTGAATGATTGCTGGGA
AGAACCCCAGCATGTTAGAAAAGTGATGTGTTGGTAGGTTGGGGGTGACTTTAAATTGTT
TGCTGGTTAGCGAGGCTAGTTCTAGGGCAGTAAGGACTCCGATGATTGTTACGGCGAGAG
CGGCTAGTTTTAGGATGGGGGGTATGGATATTACAGGTGTTTTTAGGGGAATAATATTAG
AGGTAATTAAAAGGCCAGCGATGATGCTTCCTCAGGCTAGACGTTTGATAGGGTTAATTA
CGGTGGGGTTGTTTTCGTTGATGGGGGATAGTGGGTTGAATCGGGGGTGGCCTATTGATA
CGAAGAAAACTACTCGGAGGCTGTAGATGGCAGTGAAGGAGGTGGCTAGAAGGGTAAGGA
CTAGGGCTCAGGCGTTGAGGTAGGATGTGTTTAATGCTTCGATAATTGCATCTTTGGAGA
AGAAGCCAGCCAGGAAGGGTGTGCCTGTGAGGGCTAGACTGCCAATAGTCAGGCATGAGG
ATGTGAAGGGGGTGAGGTGGTGTATTCCTCCCATTTTTCGGATGTCTTGCTCGTCGTTAA
GACTGTGGATAATAGAGCCTGAGCATAGGAAAAGTATGGCTTTAAAGAAAGCGTGGGTGC
AGATATGTAAAAAGGCCAGCTGGGGTTGGTTGAGGCCGATGGTAACTATTATTAGTCCCA
GTTGGCTGGATGTTGAGAATGCGACGATTTTTTTGATGTCGTTTTGAGTAAGGGCACAGG
TTGCGGTAAATAGTGTGGTGAGTGCTCCCAGACATAGGCAGGTGGTTAAGGCTGTAGGGT
TATTTTCTATTAAAGGGCTGAGTCGGATGAGAAGGAAGATGCCTGCTACGACTATTGTGC
TGGAGTGCAGTAGGGCAGAGACCGGCGTAGGGCCCTCCATGGCGGAGGGGAGTCATGGGT
GAAGTCCGAATTGGGCTGATTTGCCGGTTGCAGCAACGATGAGGCCCAGGAGGGGAAAGG
TAAGGTCTATATTTTTGGATACGGCGAATATTTGTTGTATTTCTCAAGAGTTTAGGTTAG
TTGCGACTCATGCTATTGTAAAAATAAGTCCGATATCTCCAACTCGGTTGTAGAGCACTG
CTTGTAGGGCTGCTGTATTGGCGTCTGCCCGGCCGTATCATCAACCGATGAGGAGGAATG
ACATAATTCCTACGCCTTCTCATCCGATGAAGAGTTGAAATATGTTGTTAGCTGTCACTA
GAATAATTATTGCGATGAGGAATACTAGGAGGTATTTAAAGAAGCGGTTTATGAAGGGGT
CTGCGTGTATGTATCAGGAGGCGAATTCAAGGATAGATCATGTGACATAAAGGGCAATAG
GAGTGAAGATAATTGAGTAAAAGTCGAATTTTAGGCTGATGTTGACATCAAAGGTGTAGG
TGTTTATTCAAGTTCAGCTGGTGATGATTGTTTCTGCGCCTTCGTTGAGGAATAGGAATA
GGGGGAGGAGGCTAATAAAAAAGGCTAGTTTGACTGCTGTTTTAACTTTGGTAAGGGCTC
AGTCGTCCTTTTGAGGGGTGGGTGTTAGGGTGGTTAGGACCGGGTAAAGCAGGAGGAGAA
AGATCATGATTAGGCTTGAAGTTATTATGATTGGAGTATAGTGCATAGCTGCTACTTGGA
TTTGCACCAAGAGTTTTTGGTTCCTAAGACCAACGGATGAGCTGTTATCCTTTAGAAGCT
TTTGGGCGAGTGAGCCCTGGAGTTTAACCAAGGTGACGAAAATTAGCAGTTTTCGGTGCT
GCTGAGCCTCTCTCGGTGGACAAGGGGATTTTAACCCCCGTCTTTAGAATCACAATCTAA
TGTTTTTGTTAAACTAAGTCTACAGGCGGTCCAGCCTCAAATTAGTTCTGGTTTTAGGAT
TAAAAGTATTAGGGGGAGGAGGTGCAGGACTATGAGCAGATGTTCTCGGGAGTGGGTGGG
GTCTAAGGCGATGATGTGGGCTGGGATGGGGCCTCGTTGGGTTATTAGGAATATGTAAAG
TGAGTAGCCGGCGGTGATGAGTGTTCCGGTTCCTGTTAATGCGAGGGTCCATCAGGATCA
GTTGAATAGAGAGGTGATAATTATCAGCTCCCCCATTAGGTTTGGAAGAGGGGGGAGGGC
TAGATTGGCAAGGCTAGCAATAAACCATCAGCAAGTTATTAGTGGAAGAACTATTTGTAA
GCCTCGGGCTAGGACTATAGTTCGGCTGTGGGTTCGTTCGTAGTTAGTATTAGCTAGGCA
GAAGAGTGCGGAAGATGTCAGTCCGTGGGCAATCATAAGGATTAGGGCCCCCGTGAATCC
CCAGGGTGTTTGAATGAGGATGCCTGCCGCGACTAGGCCCATGTGGCTTACTGATGAGTA
AGCGATGAGGGATTTAAGGTCAGTTTGTCGTAGACAAATGGAACCTGTCATAATTACTCC
TCAGAGTGCAAAAATGATAAAGGGGTAGCTGAGTTCTTTTGTTAGCGGTTCTAGTATAAT
TATTATTCGTATTATTCCGTAGCCTCCTAGTTTTAGGAGGACGGCGGCAAGAATTATTGA
GCCTGCAATAGGGGCTTCAACGTGGGCTTTGGGGAGTCAAAGGTGGGCGCCGTAGAGGGG
TATTTTTACCAGAAATGCGATTAAGCAGCCAGCTCACCAGAATTTGTCAGCAAAAGATGA
TAGTTCTATTGCTGGGGCGTATTGAAGGGTGAGGAGTGATAGGGTCCCTGTGTTGTTTTG
GAGGAGGAGAAGGGCGACAAGCAAGGGGAGAGAGCCTGCTAGTGTGTAAAACAGGAAGTA
GGTGCCTGCGTTAAGACGTTCAGTTTGGTTACCCCATCGAGTAATAATAATAAGAGTGGG
AATTAGGGTAGCTTCAAACATAACGTAAAATATAATTACTTCGGTTGCACTAAAGGCTAG
AATTAAAAAAATTTGTAGGGATGTTAGTAGTGTGATGTACATTCGTTGACGGTTTACGGG
CTCGGAGGAGGTGTGGTTTTGGCTTGCAAGAATTATTAGGGGTAGGAGCCAGCAGGTTAG
GACTAGTAGGGGGGTTGATAGTGGGTCTGTTGCCATGTATTGGTTAATAAATGATCAGCC
TGTCTCTGATGTGATGTTAAATCAGATTAGGCTGGCCAACGCAATAACTAGGCTGTAGGC
GAGGGTTGTGGCTCATAGTTGCTTAGCGGGGGTAATTCATGTAACTGGGATAAGCATAAT
GGTTGGGATGAGGATTTTTAGCATTGTAGGAGGTTGAGGTTCTGTAAGCGATCAGTACCA
TGGGTTCGGGCGGTGGCAACTAGTAATGCTAGACCGGCGCTAGCTTCGCAGGCAGAGAAG
GCTAGTAGAATCATGGGCGAGGCCGAAAAGTTGGTGGAGTCTAGTTGTAGCGTCCATAGA
GAAAGGGCAATAAACAGGGAGAGTATCATACCTTCTAGACAGAGAAGTGCTGAGAGGAGG
TGCGTTCGATGAAATGCTAGGCCTGCTAGGCCTAGGGCGAAGGCTGATGAAAAAGCAAAG
TGAGTGGGGGTCATTAGACAATTGTGGACTTTAACCACAAGTTTTTGAGCCGAAATCAAA
GGTTTTTCTTAAACTAACTATCTATTCAGCTCACTCTAGGCCGCCCTGAAGTCATTCGTA
AATTAGGCCCAGGGTTAGGAGGATAAGAACAGCGAATGCTCAGGTGAATGTAAGTAGGGG
GGAGGATAGTTGGTCTCCTCAGGGGAGGGGGAGGAGAAGGGCAATTTCTAGGTCAAAAAG
AAGGAATAGAATGGCTACGAGGAAAAAACGTATGGAGAATGGAAGTCGGGCTGATCCTAG
AGGGTCGAAGCCGCATTCATAGGGTGAGAGTTTTTCATGGTCGGGGCTTATCTGAGGAAG
TCAGAAAGAGACAATGGCCAGGATGGTTGAGAGTGCAATGGCGATTGTAATTACAGTTGT
AATTAAATTCATTATCTTTCCTTGGATTTTAACCAAGACTAGGTGATTGGAAGTCACATG
TACTAGCTTTAATACTAGAAAGATTATGAACCTCATCAGTAGATAGAGATGTAGAGGAAA
AGTCATACTACGTCTACGAAGTGTCAGTATCAAGCGGCGGCTTCAAAGCCGAAGTGATGT
TCGGATGTAAAGTGGTATTGGACTTGTCGTAGCAAGCAGACGGCAAGGAATGTGGATCCA
ATAATTACATGTAGGCCGTGGAAGCCTGTGGCGACAAAGAAGGTCGAACCATAGACTCCG
TCTGCAATTGTGAATGGGGCTTCATAGTATTCTATGGCTTGGAGGAAGGTAAAATAGAAG
CCAAGTAAGATGGTTAAGGTGAGGGATTGGATGGCCTGTTTTCGGTGGCCTTCTATAATG
CTGTGGTGGGCCCAGGTTACCGTTACTCCAGAGGCGAGTAAGACTGCTGTGTTAAGTAGG
GGTACTTCGAAGGGGTCTAGAGTGGTAATACCTGTAGGGGGTCAGCAGCCGCCTAATTCA
GGGGTTGGTGCAAGACTTGCGTGGTAAAAGGCTCAGAAGAATCCTAGGAAGAAGAACACT
TCGGAGGTGATGAAAAGAATTATTCCGTAGCGGAGGCCTTTTTGTACAGGGGGTGTGTGG
TGGCCTTGATATGTGCCTTCTCGGACAATGTCTCGCCATCATTGGTATATTGTTAGGAGA
AGAAGGATTAAGCCTAGACTTATTAGGGTCGTTGTGTGGAAGTGTATTCAGATTGCTAGA
CCTGATGTTATTAGCAGGGCGGCGACTGCGCCTGTAAGTGGTCAAGGGCTTGGGTCTACT
ATGTGGTATGCGTGTGCTTGATGGGCCATTAGACGTTTTCTTGTAGATAGAGGCTCAGTA
GAAGGACGAATACGTAAGCTTGAATTATAGCGACGGCAACTTCTAGAAGTGTGAGTATTA
GTAATAGTGCCGATGTTAGGATGGCCACTGTGGGTATGAGAGGTAGGAGGACGAAGGCGG
CGGTAGCGATTAGTTGAATTAGTAGGTGGCCGGCTGTAAGGTTAGCTGTTAATCGTACGC
CTAGGGCTAATGGACGAATAAATAGGCTAATGGTTTCGATAATAATAAGAATAGGGATCA
GGAGGGTTGGGGTTCCTTCTGGTAGAAGATGTGCTAGGGCGTGGTTTGGTTGGTTTCGTA
TTCCAATAATGACGGTTGCCAGTCAGAGAGGGACTGCAAAGGCTATGTTAAGTGAGAGTT
GGGTGGTAGGGGTAAAGGTATAGGGGAGAAGGCCTAGCATGTTAAGGGTGATAAGGAAGA
GTATAAGGGATGCGAGCAGGGCAGCTCATTTGTGGCCTCCTAAGCTTAGGGGCTGGAAAA
TTTGTTGGGTAAAGCGGTTAATGAATCAGCCTTGCAGGTTTAGTACGCGGTTGTTTAATC
ATCGAGATGTAGGTTTGGGGAAGAGGACTCAGGGCAGGACTAAGGCTAGGGCTATCAGTG
GGATTCCTAGGTATGTGGGGCTCATAAATTGATCAAAGAAGCTTAGTGTCATGGTCAGTT
TCAAGATTCTGCTTTGGGTTTTTCTGTGCTTTGAGGGGTAGGTTCATTAGGGAAAGTGTG
TGCTAAGACTTTAGGAGGAATAACGGTCAGGAAGACTAACCACGAAAACACTAGGATGGC
AAACCAGGGTGCGGGATTGAGTTGTGGCATACTCGCTAGGGGTGGGTGGGGGCCACCAAT
CTTTAGCTTAAAAGGCTAACGCTAGACCCTATTTAGCTTCTTAGCGAAGCGTCTTCAAGT
ATTAGGGAGGATCAGGTTTCGAACTGTTCTAGGGGAACGGCTTCTACAACAATTGGTATG
AAGCTATGATTGGCTCCGCAGATTTCAGAGCATTGTCCGTAGAACACACCAGGTCGAGAT
GCAATAAAGGCTGCTTGATTTAGTCGGCCGGGGACTGCGTCTATTTTTACACCAAGGGAA
GGTACTGCTCATGAGTGTAAAACGTCTTCGGCGGAGATTAATATACGGATTGGGGATTCA
ACTGGAACTACTATTCGGTGGTCTGCATCTAGAAGCCGGAACTGTCCGCTTGTCAGGTCT
TGTGTAGGAATCATGTATGAGTCAAATCCTAGGTCTTCATAGTCTGTATATTCGTAGCTT
CAGTATCATTGATGTCCTATGGCTTTAATCGTGAGGTGAGGGTCGTTGATTTCGTCCATA
AGGTACAGGATGCGAAGGGATGGGAGTGCGATAAGGGTGAGGATGAGGGCAGGGAGAATT
GTTCAAATAATTTCAATTTCTTGTGAATCTAGAATAAACTTGTTAGTTAATTTAGTGGTT
ACTATAGCAACAATGATATAAAGAACGAGGGTGCTGATGAGAAATACAATTATTAAGGCG
TGGTCATGGAAATGAAGAAGTTCTTCTATTACAGGGGAAGCTGCGTCTTGAAATCCTAGT
TGGGAGGGATGGGCCATTAATACAAGACACGCGGGGGTTCAACCCACAATTCTGCCTTGA
CAAGGCAGTGTTATTAGCGGTTTAACTAGTGTCTTATGAAGAAAGTGACAGAGCGGTTAT
GTGACTGGCTTGAAACCAATTTATGGGGGTTCGACTCCTCCCTTTCTCGTTAGGAAATTA
GGCAGGAATGGCTGTATGAGTTTTGTGCTCTTGCCAAGTTTGTTGAATTTGAACAAATGC
AGGTTCTTCGAAGGTGTGGTAGGGAGGAGGGCAGCCATGTAGTCATTCAACATTTGTTGA
GGTTAGCTCAACTCAAAGAACTTCACGTTTAGCTGCGAAGGCTTCTCAGATAATGAAAAG
GAACATAATTACTGCTACGAGAGATACAAGGGATCCAATAGATGATACTGTATTTCACAG
GGTGTAGGCGTCTGGGTAATCAGAGTATCGCCGTGGCATGCCAGCTAGGCCAAGGAAATG
TTGCGGGAAGAAGGTGAGGTTGACTCCAACAAATATAACCCCGAAGTGGATTTTAGTTCA
TGTTTCGTGAAGAGTATAGCCTGAGAACAGGGGGAATCAGTGAACGAAGGCAGCAACAAT
CGCGAAGACAGCTCCCATTGACAGCACGTAATGGAAGTGGGCTACTACGTAGTAGGTGTC
ATGTAGGACAATATCTAGTGAGGAATTGGCAAGGACAATTCCTGTTAGGCCTCCTACTGT
AAAGAGGAAAATAAACCCGAGGGCTCATAATAGGGGGGTATCTCATTTGATGGCCCCTCC
GTGCAGAGTTGCTAGTCAGCTGAAAACTTTAACTCCGGTAGGAATGGCAATAATTATGGT
GGCAGATGTAAAGTAGGCACGAGTGTCTACATCCATTCCGACTGTAAACATGTGGTGGGC
TCATACGATGAACCCTAGGAGACCGATAGCCATCATTGCTCAAACCATGCCCATATAACC
GAATGGTTCTTTTTTACCAGCGTAGTAGGCAACAATGTGCGAGATTATTCCGAATCCGGG
GAGGATCAGGATATAAACTTCTGGGTGGCCGAAGAATCAGAATAAATGTTGGTAAAGAAT
GGGATCTCCTCCCCCAGCTGGGTCGAAGAATGTGGTGTTTAAGTTTCGGTCGGTTAGAAG
TATTGTAATTCCGGCGGCTAAAACAGGGAGGGAAAGAAGCAGAAGCACAGCCGTAATAAG
TACGGCTCATACGAAAAGGGGGGTCTGATATTGAGAAATAGCAGGAGGTTTCATGTTAAT
AATGGTAGTAATAAAATTGATGGCTCCTAAAATTGAGGATACACCTGCTAGATGAAGGGA
AAAAATAGTTAAGTCAACAGAGGCTCCTGCGTGAGCTAAGTTGCCCGATAGTGGTGGGTA
GACAGTTCAGCCTGTTCCTGCACCTGCTTCAACTCCGGAAGAGGCAAGAAGAAGTAAGAA
TGATGGAGGAAGAAGTCAGAAGCTCATGTTATTTATTCGGGGGAATGCCATGTCGGGGGC
GCCGATCATAAGGGGGATTAATCAGTTTCCAAACCCTCCGATCATAATTGGTATTACTAT
AAAGAAAATTATTACAAAGGCATGTGCCGTAACAATTACGTTGTAAATTTGGTCGTCTCC
GAGGAGAGCGCCTGGTTGGCTAAGTTCTGCTCGAATAAGAAGGCTTAGGGCTGTGCCTAC
TATTCCAGCTCAAGCACCAAATACCAGATAGAGGGTGCCGATGTCTTTGTGATTGGTCGA
GAAAAATCAACGCGTGACTGCCACAGGTAGGATGGCTGAGTTTTTAAGCGGTGGCTTGTA
GCCCCATAGACAGAGGTTCAAGTCCTCTTCCTGCCAGCCCTGAGGTGTTTTTACATATCA
GATTGCAAATCTGAAGAAGTAGGCTAGTCGCCTACCGGGGCTTTCCCCGCCCTTTTCTAG
GCGGGCGGGGAAAGGTAGACGGATGCTCGCTGGTTTGGGCGCTTAGCTGTTAACTAAGAG
TTTGTAGGATCGAGGCCTGCCTGTCTAGTAAGGCTTTAGCTTAATTAAAGTGTCTGTTTT
GCATGCAGAAGATGTGGGTTAGTGTCCCGCAAGTCTTATCAGGGGCTGGGAGATTTTCAC
TCCCGCTTAGGGCTTTGAAGGCCCTTGGTCTTAATGCTATCCTAAGCCTCTAGGGGGTTA
CTAGTGCTATTGCGGCTGGGGCAAGTGGAAGGAGGCAGATTGTTGCGGAGGTAGAAATAG
CTAGGGGCAGGGTCAGTTGGGAGGAAGGGAGGCGTCAAGGGGTGGTGCCGGCAAGGTTGT
TGGGGGATATGGTAAGGGTTATGGCGTAGCAGAGTCGTAGGTAGAAGTAAAGGCTGAGGA
GGGCAGATAGGGCTGCTACTGTGGCCGTTAGCGGTAGGTCTTGTTTAGTTAATTCTTGAA
GAATTAGTCATTTTGGCATGAAGCCAGAGAGTGGGGGAAGTCCTCCTAAAGAGAGGAGAA
TAAGGGGGGTGAGAGATGTAATTGTTGGTATTTTTGATCATGAGGAGGCGAGTGAGTTAA
TATTGGTTGATTTGTTTAGTTTGAAAACTAGAAATGTTGAAAATGTCATAATAAAGTACA
TGATCAGTGTAAGTAGTGTCAGAGATGGGGAGAATTGGATGACTAGAATTATTCAACCTA
GGTGGGCAATTGAAGAGTAGGCAAGGATTTTTCGTAGTTGTGTCTGGTTTAGTCCGCCTC
ATCCCCCAACAAGAGTGGAGGCCAGTCCTAGTAAAATTAGTATCGTTGAGTTTGAGGGTT
GAATTTGAAGGAGGAGTGAGAATGGGGCTAGTTTCTGCCAGGTTGAGAGGATGAGCCCTG
TTGTCAGGTCTAGTCCTTGTAATACTTCTGGGAGTCATGCGTGGACTGGGGCCAGACCAA
TTTTCAGTGCGAGAGCCAGGGTAATTATTGTAATAGGGAGGGGGTGGCTTATTTGTTGAA
TATCTCATTGTCCTGTCAGTCAGGCATTTGTAGTGCTTGCAAATAGTAGCATGGCGGCAG
CTGCCGCTTGGGTAAGGAAGTATTTGGTGGTGGCTTCGACTGCTCGCGGATGGTGATGTT
GGGCTATGAGAGGGATAATAGCAAGGGTATTAATTTCGAGTCCTATTCAGGCAAGCAGTC
AGTGTGAGCTTGCAAAGGTTGTTATTGTTCCTAGGCCTAGACCAAAAAGTAGAATGGTTA
AGATGTAAGGGTTCATTAGTAAAAGAAGGATTTTAACCAACATGTTTGGGGTATGGGCCC
AAAAGCTTAATTAGCTGATTTTACTAGGAAGTGGTGTAGTGGAAGCACTAAGAGTTTTGA
TCTCTTCAGGTAGGGTTCGAGTCCCTTCTTTCTAAGGAGTTGGAGGGACTTTAACCCTCA
TAATTCACTCTATCAAAGTGGCCCTTTTCTTCAGGCACAGCTCCAAGGTTAAAGTTGAGG
GGGTAGGCCAGTGAGTGCGATGGGAAGTGATAAGTGTCAGATTACTAGGGCTAGTGTTAA
TGGAAGGAAGTTTTTTCAGATGAGGTGTATTAATTGATCGTACCGGAATCGGGGGTAGGA
GGCTCGGACTCAGAGGAAAACAACGGAAAGGAGGGCTGCTTTAGTTATTAGGTTTATTGA
TGTTAATTCAGGGAAGGTGTGGGAAAGGGAGGCTCCTAGGAAGAGTGTGGCTGAAAGTGT
GTTTATTAGGAGGATGTTAGCGTATTCTGCCAGGAAGAAGAGTGCGAATGGGCCTCCTGC
GTATTCTACATTAAAGCCTGAAACAAGCTCTGATTCTCCTTCGGTTAGATCAAATGGTGC
TCGATTAGTCTCTGCTAGTGTGGAGATATATCATATTGCAGCTAGGGGTCAAGCTGGTAA
GATTAGTCATGTGCTTTCTTGGGCTACGCTGAAGGTTTGAAGGGTGAAGCCTCCGGTGAA
GATAATGGCATTTAAAAGAATTAGTCCGAGGCTCACTTCGTATGAGATGGTTTGGGCGAC
TGCTCGTAGGGCTCCAATTAGTGCGTATTTTGAATTTGATGCTCAGCCTGAGCCTAAAAT
TGAATAGACTGCTAGGCTTGATAGGGCCAGGATAAATAGAATGCCTAGGTTGAGGTCTGC
TATTGGGAAGGGGAGAGGTATAGGAGTTCAGAGGGTGAGGGCCAGGGTGAGGGCTAGTAT
AGGTGTAAATAGGAAGAGGATGGGGGAGGATGTTGATGGGCGTACGGGTTCTTTTATGAA
TAGTTTTAATCCGTCTGCAATGGGTTGTAGAAGTCCGTAGGGTCCAACTACGTTTGGACC
CTTCCGGAGTTGTATGTAGCCCAGAACCTTTCGTTCCACGAGGGTAAGGAGAGCAACGGC
TAGGAGGACAAATACAATAAGGATAAGAGGATTAAGGATTAGGGTAATAAGTGCTGAAAT
CATAGTTAAGGAGAGGATTTGAACCTCTGTGGAAAGGGCTTAGGTCTTTTGCAATGGCCG
GGCTCTGCCACCTTAACATGCTATTTTCTTGAGCAGGGGGTCATGCCCTTTTACCTATTT
TAGTTGTTTTCATTAGGTGAGGGTAAGGCGTGCTTGTAGTATTGGCCTTTTCTTTTCGGT
CCTTTCGTACTAGAAAAGATCATAGCATAGATAGAAACTGACCTGGATTACTCCGGTCTG
AACTCAGATCACGTAGGACTTTAATCGTTGAACAAACGAACCCTTAATAGCGGCTGCACC
ATTAGGATGTCCTGATCCAACATCGAGGTCGTAAACCCTCTTGTCGATATGGGCTCTAAA
AGAGGATTGCGCTGTTATCCCTGGGGTAACTCGGTCCGTTGATCGGCGTTGAGCCGGATC
TGTAATTGGTCAGAAATTCTGTTAATTTGAGCGGTGGCTCTTGGTTTTGGAAGTAGCGTT
CTTCCATTCCACGCGGGGGTTTTTTGTTTCCCCGAGGTCGCCCCAACCAAAGACATCAGG
CCAGGTTGCAATAAGTTCGATCCTTTAGTGGGGGTGTTTGACAAGATCTGGCTTAGTGTC
TAAAGCTCCACAGGGTCTTCTCGTCTTATGGTTATATCCCCGCTTCTGCACGGGGAGATC
AATTTCATTGACTGGAAAAAGGAGACAGTTAAGCCCTCGTCGTGCCATTCATACAGGTCT
CCATTTAAAAGACAAGTGATTGCGCTACCTTTGCACGGTCAAAATACCGCGGCCGTTAAA
CATGTGGTCACAGGGCAGGCGGGACCTCTTATATTATTTTTTCAAGAGGCGATGTTTTTG
GTAAACAGGCGAGGCTTGTTTGTGTGTTTGCCGAGTTCCTTCTTTCTCTTTTAGTCTTTC
CTTGTTGGCACTCCGGTGTAGGGTTAACGGTATTGAAGTGGGTGTTTTTCTTGTTGTTTG
GTTTTTTACTCACTGCCCTCTTTGTTTGGGATCGTTAAGGTTCGGTGGGGGGTCCGTTCC
GATTTACACATGTGCTGGGAGAGAGTTTGGGCTCTCTTATTACTCATATTAGCATGGTCG
CTTCCATGGAGGCATGGAACGGCCTGGTAGGTTTAGGGGTTTTAGATCTGTTATCAGTAT
TGTGGGGTTTAGTTAATGCTTGAGCTTTAACGCTTTCTATCAGGATGGCTGCTTTTAGGC
CCACTACAGCATTTTGCCTTAAAATTATTATGATCTTTATCCTCCTGGAAAAGTTGTCTC
TTGTTTCAAAGGGGCTGTACCCCCTTTGACTAACTCTCAAAATTTCTTATGGTCTCAGGA
ATAGGCCAGTTAGACAGGGCGAGGGAAGAACTTGTGAGGCTGAACTTCTATCCAGTTCCC
AGGCAACCAGCTATTACTAGGTTCGGTAGGTCTGTCACCTCTACTCAAAGCTCTTCCCAC
TCTTTTGCCACAGAGACGGGGGCGCCCTATTGATTAGGCTGTCTTGGAGTAGCTCACCTA
GTTTCGGGGTATTAAACTAAAATTCTTTTTGCTTAAGGTGTACTGGCTAAATCATGATGC
AAAAGGTACGAGGTTGTGTCTCTGCTTTTTGGTGCTTTACTGGGTTGTTTCATTTCTCTT
TCAGCTTTCCCTTGCGGTACTTTCTCTATTGCTTCAGGTTCCTTTTCCGTCGCCCGTACT
AAGGAGGAAAAATGGTTTGTTTCTATGTCAAAGTGTATTAGGGGTTATTAATAGGAGGAT
GTTGGTTTTGTGGGGGTGAGCTAGCTATTGGGCGTCAGGGTGACCCGATTTGCACGGGTG
ACTTCTCAGTGTAAGGGAGATGCTTTTCTGTCTTAGCTACACTCTGATTTTTCCAAGTGC
ACCTTCCGGTACACTTACCATGTTACGACTTGCCTCCCCTTTGCAGGTATCGGTTTTTAA
GTACATGTCTATGTTAGCTCGGGGAGAGTGACGGGCGGTGTGTGCGCGCTTCAGGGCCAG
TTTCAGCGGAACGCTCTATTTTCTGCTTACTGCTAAATCCTCCTTCTAATATACGTTTCA
GTATATTGTCCGTATTTCCTGGTTTAGGAAATGTAGCCCATTTCTTCCCCTCTCATTCGC
TACACCTCGACCTGGCGTTTTGGGTTTTACCAATTCTGCTTACTATTAGACCTTCACAGG
GTAAGCTGACGACGGCGGTATATAGGCGGAAAAAACAAGGGAGGGTGAGGTTTAACGGGG
GTTATCGGTTCTAGAACAGGCTCCTCTAGGTGGATGTAAAGCACCGCCAAGTCCTTTGGG
TTTTAAGCTAATGCTCGTAGTACCCTGGCGGATAGTGAGTGTAATGATCTATCAAAGTTT
AGGGCTGGGCATAATGGGGTATCTAATCCCAGTTTGTTCCGCAGCTTTCGTGGAGTCGGG
GGAAATAAAGTCACTTTCGTGGTGGGGCTTCTTACCTTCGGAAACGTATAACAGTTCTGA
GGGCGTTCGGCTTTAGTTTAGTAAGTTCCTTAACCACTCTTTACGCCGTTGTCTGTCAAC
TTGAGCCTCTCGTATAACCGCGGTGGCTGGCACGAGTTTTACCGGCTCTTTTAGCTTTAA
CTAAGTCAAGTTTTCACTTATAGCTTAATGTTTATCACTGCTGAAGTCCCTTGAGGGTGT
GGCTAAGCAAGGTGTCATGGGCTAGGTTAGTTGTGCCTGATACCGGCTCCTTGTTTCCGG
GCGGGAAACTGTGGGGCATTCTCACGGGGGTGCGGATACTTGCATGTGTAAGTTTAGCTA
AAGCTGACAGTAAAGTCAGGACCAAGCCTTTGTGCTTGCGGGACCACTCTAGGGTCCGTC
TTAACATCTTCAGTGTTATGCTTTAGTTAAGCTACGCTAGCATGTGTAATATTATAATAA
TATAAATATAAACTTTTTATAGTGTGTGTTTTGTAAATTGTTAATGATGTAAATATAAAT
GTCCATTTAGCAAAATAATAGTGTGTTACTATATTAGTCAGTAATTTGTGGATGCATTAT
TATAATAGTGTAAATAAAACACTTGGGGGTGTATAAAAAATTTTCTAGGGTTCTTCCTGT
TTCCGGGGGGGTTTTCAGGAGTGTTAAGGATCTTAGGAGTTTAGGGGGGTAGGGGGGTTT
ACGCAAAAAAGCCGAGGGGGGTATATTGAGTATTTTAGGGCTCGTTTTCACTATTTATGC
TCTTGATATCAGTTATGTACTTCATAAGTTAAGGTCCTAGAACATTGAACTATTAGTAAT
TGTTTTCAAg
>NODE_13_length_480_cov_21.847918
AAGAAGAAGGAAAAAAAAAAAAAAAAAGAAAAACATCCTTCTCACTGATCTGAAATCAGA
AAGCTTTCAGTCATTCTTTATGTGCTCCCCGCGGCCACTCTGAGCCAGTGAGCATGTACA
TTAGGCTGGGGCATTTTGATGAAATAAAAGCCCAGGCCAGCTTATGGCTAAACAGAATGG
GAGCACTCACTCAGCCTGTCTCTGATTGACCATTAAAGCCATTGATGAATGGGCCTGTCA
GGGGAGAGACAATTAAATCAAACATGAAACAAAGCCGTTGTGACGGCCCGGTCTGACAGA
GCAAACCCATTCCTCCCCTCCATTACATAGCACACGGCTCCTTTTACAACCCCTAACCCA
CTCCTCCCGCCTCCTCTACCCTACTGTATGTGTGCCACTGTGTGTGTGTGTGTTCAGAGT
GAACAAGTGAGCATGTGCACATGGGAGTGTGATGTTCTCTGCTGGAAGTGTCTGTTTGTG
TGTGTGATGTCTCACTGTGAAACCACTTTGTCCCCCCCACCCCCCAACACACACATACAC
ACACACACACCACCACCCCCTCCAAACCCCTCCCTTCTTTTTTCTTTCACTTTTTTTTCC
GAgtcacttgaccatcagagtgat
>NODE_14_length_651_cov_23.039938
TTTAATTATTGCTGTGTACAGTCTTTGGGATTATATTACAGAGCATGTACAACAAGAACT
CCGCTTTAGTAGAGAAATTGAATGTTTTGAAAGAAACTAATCACACGCTAAATAACAACA
CCAGAGTTACACTTGCATTTATGGCCTCAAGGTGCTTTGTAAATTAATTCCTGTGCCATT
TATCTACAGAAATTCAATCTGCTATTGGGTGCACTTTGCTGTTCAGACTCTGTGGAGATA
ATCACTGAGAGAACCTGACTCATCATGAAATATTCAGCAGACTGAGTTAACGCCTTCAAC
TCAAAGCTTTGGCAGCGCTCCTCCTCGCTATTCATCACTGTGTGACAGAGCTCCTGATGA
ACGCACCGATGTGAATGTAGCCATCCTTGTAGAGTCTGTTGATGATGAGGGTGAGGATGA
GGCCAATGTTGCGTGAGTTGTAATAAGTTAAATAGATGATCCATCCACAGGACAGAATGG
TGGCTGAAAGAGGAAAAATAAAACATGGCCTCAGTCAGTAAAATTAATTTTCATGTTAAT
TGAAGCTCAGTTTTAATTGAAAATCCTAGAATCACTGTCAAATTGAAATAGCAAGGTTGT
CATTAGAAACATTTATACGTAGCAATAAATATCATAAACAAAGCTTTCTTGTTTTCTCAC
GGTTAGTCACGTTTGTTTGTGTCATCAGTGTCTGTCAGTCCAACAGTAAATTAGGTCTAT
ATATTCAAATATAATCACTAATGGTGATTTTACTAGTTAAGACTTTAATTATACATGTGA
ATTACTGtattattt
>NODE_15_length_499_cov_28.873747
CTCCGTTAAAAATAAACATGTGAGCAGAAGTCCGGGGCTCGATGAAGAAGACAACACACT
GCTAGCTGTGTTTCATGGCTCTACGGTGCAGAGCAGGCCATATATCTCCAGCGTATTATC
AGGATGACTCCTGCTGGCCACCCTGTCACAGGAGAGTGCTTGATATAAACAAGAGATTGC
TGCGACACCCAGTAATCAATATTAGGATGGTTTCAGTACCAAACATCATTTGTCTCTGCG
ACCATTCCTTTGACCAAACGAAGCATTAATTCAAATCATAAATCTGAGCTGATTTAAATC
CGAGGAGAGTGAGGGAGGGAGAGAGGCCCCTGTCTGACTGCCTGCCCCTAATGATTTATT
TTCTACATTTCTGCGAGCGAGAGATTTGTCCATACTCACTGACAGGTCACCTTCAAACGC
CAGTGGCAGACTGTTCATCACCATGCAGACGAGCATCTCATCGCTGCAAGTAAATATTAA
AGGAAAAGAATCCAATTGATTGTGGATGGGGCCGAGAGGCGTCACTGCCATATATTTCAC
TCAGAGAGCTAATGCTGTGGCCCATGCACCCACACCTAGAACTGCTCCCCCTTGCCAGAA
TTATGATTCTACCGGGAGCCTGTGTGGCTGGCTGTGGGCTCAA
>NODE_16_length_752_cov_8.732713
GACACTAAACACCAGCCTGTGCGCTTCAGTGGAGCTGACATGTAACGACACTATAGTCTA
CCGAAGGCCCTCCCCTTGAACCACTGTAATTTGAGGCTCAACTACCACCATCGTGGTGGT
GGTAGAAAAAAAAAATTAAAGTTAAAAACTTCACTTCTGGCATTCCTCGGCCACCTTCCG
AGGCGCAGACCGGCTTCCTTGCCGCAGACTGCAGCTCCGCTCCGGGAAACGCTTCTTTCG
GGCGACGGAACGCGGTGTGGAAACCCAAACGCACCGAGGGGTTCGGCTCTCAGCGAGCCT
CCCCTGAAGTCGGAGATGCACACATGAGGTCTGTCTGCCTGGGTGGTCTCTCTACTTTAG
TGAGCTGTTGCTAAGCAGCTAATAATAGTCGTGTTTGCTGAGTAATTTTTGCCCTTCTGG
AACCAATCAGATGCGAGAAAGTCCTGCGATCTGACAGCCCCAGAGGCGGGATCTCCAGTC
TTTTTTTTCCTCCTTTCACCCCTCCTCCTTCTCTGCCTCCAAATGGAGAGAGGTCTTTTT
CTCCTCTTCTATTGAATCTCAGAGTTGGCCGTGACGCGCGGCCCAGGGGAAGACCACATA
GATCTCACCAGAATGCTACGACCATCGAGGTTTCTCACCCGACGACTCGTGTATGGGAAT
CACTTCGTGCGCCTCGCTTTTTGAGAGAAACTTCATTTTTTTTAAGAGACACGGTGAATG
CGGTGAAAGCGGCGGAGACCTCCGGATCACGAAATGTTGGGATGGAAGGCGCAGACTTTG
ACTCGCCGTCTCCAACAGGAGTATGAAGCCCTACTTCGCGGGTGTGAGATCTCCGAGAGT
GAAACTCTGTtgccttgggatatcgctacacgctttcggggaaacactataaagtg
>NODE_17_length_357_cov_14.330532
AGCGAGGGCAGATCATACTGATCGTACTGTAGCTTCATTTACTGATGGTAGCGTTTTTTT
TTTTGTTTTCTTTTTTTCTGGTGGGGCTCCTCAGTGTAATGGACCAACTATAGATGGGTT
TGTTTGTTCTTGAGTGAGGAGGACCATGCAGTTCCTACAGGGACTTAACATTAGTTCCAT
TGAGTGAGTCGACCATCTGCCCACCATTAACCCCAGAACCCTCCTTCTCTTTACAGGCTG
GACAATTTGCTTAATATGGCCTATGGCGTAAAGAGGTAATTAAAAACTTCACCCAATGCC
AGATGTCCATGTTGACTCAATGATTTTTCAATATCCTTTTTTTTTTCTTTGTTTTTGTTT
TTTTTTTTCCTCCTCCAGTTCTTTTTTTAGTTTACGTTTCCTTGTATTTTTGCCGTCACT
TTGCGTTTGACAATTCGTTCAAGGTCAGCTGCATTTTTGGTTCTTTGATTTGTTTCTTGT
TATTTATTTATTTATTTGttt
>NODE_18_length_549_cov_3.280510
GTCACCCACTATAATGACTCTATCTGCACTGAGCACTAAATCAGCTAAGAACTCTGAGAA
TTCAGTTAGAAACTCAGAGTAAGGAGCAGGTGGTCGATATACGACAACTAACAGAATTGG
TTTTTGTTTATTACAATTCAAGCGCGTGAGACTAAGACTAAGGCTTTCAAATGAATTATA
ACTTAGTTTTGGTTTCTGGTTGATTAATAAGTTAGAGTTAAAGATTGCTGCCACTCCTCC
CCCTCTGCCTGTATTCCTAGGTACATGAAAGTTAACATGGCTGGGGGGAGTTGATTCATT
TAGACTGACATATTCTTCATGCTGCAGCCAGGTTTCAGTCAGAAACATTAAGTCAATATC
ATGATCAGTTATCAGATCATTAACTAAAAGAGATTTAGATGACAGAGATCTAATATTCAA
TAATCCACATTTAATTGTTCTGTTTTTTGGTACTGATGGAGATTTATTAATTTGAATAAG
ATTGTTATGAACAGCTCCTCTCTTGTTAATTTTAGACTTATAAAATCTGGATGGTCGGGG
GGCAGACACAGTCTCTATAGTAAAATAACCAGGAGAATGCCTAAATGACAGCCCTAAAGA
AGCAGCAGAGAAGCGTGTAGGACTGCAGCTCTGCTTCCTGGTCTCACCTCTGGACTGTCA
GGGGTTCggttgtctaataaatctggccatgtt
>NODE_19_length_726_cov_17.619835
TTAAGACTCACTCCTTCGTGCATTATTCCTTTCATCCCCACTCAACCACAAAGTGATTTT
ACTTTGCCACTCACAAAGACAGCAAAAGATTTCTAATGAACAAATCCTTAATAAATGTTG
CAGATCAGTCGCTTCCCCGCGAGTTATAATACAATAAACAGAACATTCCATAAAAGTATC
TAACTGAAAAACACTGTGTGGGAGAGAGCAAGGAAGAGAGAGACACAGAGAAAAAAAAGA
ATATGAAAGACCCCAATTCTCTCAAACTCCATAATAGTGAAATGAGCACATATAAATGTG
TTAAGAGTATCTCTTTGCATCTTGTATAGACTGCATGTATTTAATCTGTAAAGCTTATTA
AGGCCCTAGTCATTGCTATGCAAAGCAGCACCCAGTGCTTTTCTCTCGCTTTTCAGCCGA
GTGCAGTGTTTGGCCAATAGGACTGGCCCCCCGCCTCTCATTCTGCATTCATAACATGCA
ACATTTGCACAATGTATCTCTCAAAGGCCCTGAATAGAAGGCCTTAATACTCATGTAAAC
AACTGCAAACCAATTACTTAATGAATCGGGCCCACACATAATGAGGAGCCTCACAAAGGG
CTATAAATGCATTTTTTGCACCAAAGCCTCTGCTTTAAACTACAATCCCTCTGCTGTAGT
CTAGGCTTAACTGGCAAATCATAATTATTGTCTAAGACAACAGAGAGGAAGCCATTTTTG
TATTTTGAGTCCAGCTCCATCCTCCTTTTGAAGTCACTCATCAGCTCGCTGACAAAATAA
AGCAAATAATTAACAAGTAGGATGGAGAGGGGGGGAGAAGAAAATACAGGAAGACAGAGA
GGACGAGGGGCAAAGAGATGGAGAAAGGGc
>NODE_20_length_766_cov_11.231071
TTTTTTAATGGCCGTTTCTGAAGACATCAAACCACTGCTGCAAACACAACCGCGATACAA
ATCCCAGTTCTTCGTATACATCGGGATAAACATTTATTTAAGTTTCGCGTCCCATGCCAG
GCTTTCGCATGTGCACGTACACGTACACGCTCCCACAGAGAAACATCTCGTGGTTTCCCA
GGTTTCAATAAAGTGCCTTTCCCCCTTCTGCCCCCCCTACCTCTCTCCCTGCACCGTGGT
AAAGATGTGTAATTCAATGCTCAATTTAGGCCTGTCTCAGTGGAGATTTTTTTTGCCTGC
TAATTGATAGAAATTAAGCCATTAATCAAGCCACTAGCCATCATTCAACCCAGGGAAGAT
GAATACAAACTTTCATAATAACCACCTTCCCCATTTTAGCCCTCATTAGCATTAATTTTT
AATGTAATTATGCTATTCTTTTACACTGAGCTCATAAATTACTGCTCTTTTGTTGCTGGC
TGGCCTTGTAAAATCCAAAGTAATGCTTTGTAGTCTGATCTTTAAGGCAATTACTGGCTT
CTTCACTCTTTTATCTCCCTGCATTTCCAATAACCTGCTCTCTAATGATTTATCTCCGCT
GTACCCCCCTCCTCCTCTCCACTCTCCCCCCACTCCCTTCCCCGCTCTTTCTCTCTCTGC
ACCAGCGGCCAACTGCCCTGCTGCCAGCCTCCGCCTCCAATCCCCCATCCGCCCACATTC
TCCCCATCTCTTTACAGCAGGCCCAGATACATTGGTGGTGGTGGTGGGGGGGAGATGCAC
ACAAACACATGCATGAACGCTGGCTTTCACCAGCTTAACTATATTAACACACTCACACGT
GTACGAGTGTGTTCAGTGTATGTGTGCGTGGTAACTTTGTTTACTAtctcctttagtcat
tttctagttc
>NODE_21_length_574_cov_9.026133
GTTACTGTATTCCCCTGTTGTGGTGATATTTACAGAGCTGAGTGGGTACAGGTGGAAACA
AGCAAATAATCATGTAGCTAAAAGACACCCCACCCCACCACACCACTCCCAGCACATTAT
TCCGTAGGAGCAGACAAATAGTGGAAGGAGGGACGTCAGGAAATAGTATTGCTTTGAAGC
CCATAACTCTATTCTGGAGAAAAGAAGCATCACAGTGTTATTCCACATCCTCAGATATAA
AGGGAAAAAACATAATAACTTCTCGATAGCCTGGATCTCCACTGCCCTATACTAGCTCTC
CCCCTTCGCCCGCCCACACCCCTGCCTCATCCACCATACACCCACTTCTCCTGCCTCAAT
CTTTGGTTTCAAAGGAAGCGAATCAGCCAGAAGGACAGAAGGTTATGCATTAGTACTGGT
CATTGCTCAAAGAGTGAGCGTTATAAATAATAAAGGCTTGTGAAGGACACAAGGGCTGTG
GGATGCATCTCTGGTTCACGCCACACAAGTCAAAGACAAGACTGTAATTTCTATTCCGAA
AATGTGACCCTTGCAGCTTCAATTACATCTCAACAACACCAACCGTGTCCGTGCCAGGAG
ATGTGATGCCTCTTTGTTAGCTCTACATGAAAGGCTTATTGATATTGGTTATGGAGTGCA
TACGAGACATGCACATTTTTTTTgaaaattattccagaacttaaagaaagtgtataac
>NODE_22_length_298_cov_3.151007
TATTTGTAGTTTACTTTTAGCTCTAACTTGTTCTAGTGTTCTCGATTTATTTATTTTATT
CTTATTAAGGCTCTCTCCCTTTTAGCTGCCTAGGGATGGTGTGATGTCATTCTTACTTAC
TTTTAGTGTTCTATTTATTTATTTGTTATTTTATTCCGTATCATTATGTCCTGTCTATTT
TTTATGTGCTCTCTTTTTAACCTGTGTGAGGTCATTTTTATTTCTTAATTCGATTTAACT
TTGTTTTCCACCTTAATCTTGCTAATTATTCACTAATTTATTTGATCATTTTTGGTACTA
TTTTATTGCCTGCTCTGCCTAGTCTCCTCATGCCTGACTTGATTTTTATGTCTATATGTT
TTGATTGTTGAAGCACTTTGTGAATCACCGTTCTTAAAGGTGCTATATAAATAAAGTTAT
TATTATTATTATTAATAAAATA
>NODE_23_length_459_cov_16.551199
ATGTCGCTCCCGTACATTGGACGTACGTGACCCTCCGAGCGCATGAAGTTTCCGATTATG
TGGAGCCGTAATATTTTGGCTGCCAAAGCCCAGCCAGCAACTACATGGAAGTCAGCGGCG
TTTTTACGCATTTCACCCGAAAAGTCCGCGCTTCCAACCTCCGCCACGCCAAATGCCCCC
CGCTCCCCAATTTGTCCCCCTTTCTGTGATAAGAGCGCAGGAGAGCCCCGTCCAGACCCA
TCCCTTTTCCTTTACTTTTTTTCTCCTCTCAATCTCTTACCTGCACTTCGAAGCTCGTTC
AAAAAAAAAGTGGCGACGGCGTTTCCACGGCTCCCCCTGCTTTCCCCCGACGAAGCGCGT
TTTAGTTTGTTTCAGTATGTTCCTTTACTTTGTTCATTTCTCACTTCCATCTTCTTTTCA
TCTCATCAATAAACACACGCTGCAGCCTACCTTCATAGAGCAGCTCGGTTCAAGTGTGCC
CTCCCATTTTTTAACTATACATCGAGTACTTTGAGGGGTGGGGGGTGTGGAGAAGGGGGG
AGGAGGAGGAGGAGGAGGAGGAGGGTGGATGTGAGGTGGTAGTGGCGGCGGGGGGGGGGG
GGG
>NODE_24_length_816_cov_13.491422
CTCTGTAAATACACGGTTATCAAGTTTATCCATTTGTTGTGCTGGAATAAATGACAGTGC
TAGTCAGTGAGAATAATTAGAGCAATCACAGTGTTATTGCCCAGACAGGCTACTACATTT
CATTCCATAATGACATCATTACCTCAAGTTAATTATGTGTCTTGCGAGGTGACACGTTTG
ATTAAACACATGAATGCACAAACAAATCAAAAAATTAGCTGTGGAATGGCACACTAAATG
GGAGGATTTTTAATGGAGGAATTGTCATTTTGTTAGGTCGCCTCTGTTCCCAGGTACAAC
TGTGAAGGACAAATGCATTTAGGAGACACAGAGAGAGAGAGAGTTGCCTCTACAGTGCAA
AATGTAAGGTGAAAAAGAAGCTAGGACGCAAAGGGTTAAGAAGCACAAACAATAACATTT
CAGTAGCAGATGTCCTTGAGGCAAAACCAAGGACGAGGCAATTGCTAATCTTGTATTCCC
AGCATGATCAAATCACCAGGCAACAGATATAAATAAAAGGACAGGAAATGAGGAATTCAC
ATTCAACGGTGTCAGCAGCGAAATGAAGATTCATGGTGAAGAGCCCCGGTGAAGGCGGCA
AAAATTAACTGCAAATAAAAGGGACAGACGGCCTCCAAAGTCCAGCGTATAAAGTAGGTT
TGGTGGGAGAAAAACACACACGCGCTAGATAGGGTCTAGTAGATGGTGGCTGGGGCTGAG
GCGAATGGGCTGCACTTTGTCATGGAGACAGGTGCTTTTATTTGACACCTAACAGGCTGC
GCCCTGACTGGATATTCTAAAAATATGAGTCTGCGCATGATCATCAGACTGTCTCGTTTT
CCATTCATTTCACACCGTCATTTGTTACCACAAACACACACAGAAACCCCCTTTGACTTT
GTCTGTTGGTCTGGAATGCTAAAATGAAATAGAAAATGTGCTGGAcggggatgctgcagt
>NODE_25_length_758_cov_13.197889
TAACGTCCTTTAAGTTGTTTTTTCAGTGAAATGCAAATATTAGACAGCAACGCTGGGAGT
CTCCATTAAAAATACTGCTATAAATTCATAGAAATACAGAATTACTGGGAAATGGAAAAT
CTGACAGATGCCTAAATAGACATTTATTTTAGTGTTGTACCTTGAATAGAAGACGCTGAG
CTTTAACTACAAATAAGAGTTTATTTAATTTTGAGCCAACAAAGAAATGCACAAAGCTTG
CAGCACAACTAAAGTAAATAATAAAAACTTCTTCCCTAAACTTCCTTTCAAGTTATCCTC
ACCACTTTTAAACTTTTGAAGTGCAATGATACCCAAAAATATGATTTGCCATAAAGAGCA
TGAATATTTGTGATGTAGCCAGTGGTAAAAAATCCTTTTGGGGATTTCGATATCTAAAAG
AGAGAGGTTTATACATTAGCGCTGTAGTTGCAAAACACTGTTGATATTCAAATGATTATT
GTGCAAAATCTGGGATAAGCTTCTGTGTGAGAGCTCTTCTAAGTGCCTACAACTATTGCT
AATTCCCCTCACCATTGTGGGCCGAACAAAGGCCTTAATCCCATTTCACTTTTGCAGAAG
GCTGGGGCTATTTTCCCTCTCATAAACCAACAACACTCCCCCAAGCCAGAGCTGAGAGGT
TCTGAGAAAGGGGCCAGTGTGTGTATACTTCAAGGCTTTTTTGTCCAACTTGGCTAGTGC
TCTGCATAAACTTTTAAGTGGTCCCAGTAGGCCTCAAACACCTTTTGGCAGAAAAAATAA
GCTACCACAAACTGTAAAAAGGAAACCAAACACTCTCTTAACCTGGACAATACAAAAGAA
AATATATGAAGTCTTTTATTACTCAgactgggtctgggctgcaaagagttaacacgtttt
tt
>NODE_26_length_656_cov_18.961891
TGGGCTTGAGCTGGTCAGCAGACATTATGAGAGCAGAGAGACAGGAGAGCTTGAGAGACT
AGTGAGTCACGGGGGCATCTCTACAGAGAAAAGCTTGGTATCCTCCAACAGAGGAAACAG
GCTTAGTGGTTGGAGGATAGATCTTTTTTTTCCCTTGCCACAGTTAATTTTCAAATCTCC
AACATCCTATGGCTGTCTGTTTTTCTTCTTCTTCTTTCTGTTTTTTCTGCTTTCATTCTT
TTCTTTTAAAATGAAACTGGAGCTGGGGCGGTGATAGTGATAGATGGCTCAGCGCTCTAA
CACTTTATCCAATCCGGCGCAGATTTCATCCAATAAAGAATCACTTGTGCACTCTCAAAC
TAAATGGAAGTCAGGCAGCGGAGAGAAAGGGGCTGCCGTGTGTTTCTGAGCTGCGAAAAT
CAAATTTTCTTAAAGCTGCCGCAGCAGTGGCTGGCGGAAAAGGCAGCAACAGCCATGACT
GGCCAGGGCCACAACGTCTGCACACACAATTTAATCCATCACAGAGCGCCTGACACCATA
TCAATCAACCTTTCATCAGTATGCCCCCCACCCCCCCAAAAAAAGAAAAAAAAAACAATA
TTTCTATTCAATCACCTCTGACTGAACCAGGCCTGCAACCCAATGACCAATGGGGAGGAC
CACAAAACTCCAGCTGGTTCAGAAATCTTTTCGCATGAACACAAGCATAAAGTAGAACAC
ATGCACTCTGTGTGGAGCCTCAAAGTGCTGATTGCTTAAAATGTTAATATCATtacccca
gagagcttaattttattaga
>NODE_27_length_478_cov_15.548117
TGAATAACTTCCACTGAAGCTGTATAGCAACCCTCTCTCTCTCTCTCTCTCTCTCTCTCT
CTCTCTCTCTCTCTGCGTGTGTGTGTGCGTGTGCGTAGTCTATACCGGATTAAATGGCAC
CTCGTCTTAAATGGCACCTCGCCTCGTTTCCCCTTTCCTTTCATCATCAGCAAAATAAAG
ATTAGGCCTACAGAGGAGATTGTGCAGTCTCGCCTTTAGAGGCGCAAGGGATCTTCATTC
CTCCCGCCTTTGTGATGATATTGATGATGATGATGGCCAAGTGGACAGTTTGATTTTTGT
GTGGCGAGCTAGTTATAAAGAATCAATATTATATCAAGGGGGTAACTTTGGTGATAAAGG
ACTTCAGCCACTGTGGCTATTCATCATAAGTCTGTAGCAAGCAGATAGGTCAAAAGAAAT
TATATTGCTCTAAAGAGTGTGTCTCCTTATCTCTCGGTACCAGGGGGAGTGGAGGACACG
CCGATCGATACAGTAGCTGCCGTATACTCCTTGCAATTATCAATAGCTGATTTTGTCTTC
CTGGGGGCTGCATCTATTAATACCAGATAATAACAGCCTTTTGGACATAACTTCAAAAGG
GGGGGATGATGGAAggagaagg
>NODE_28_length_743_cov_14.975774
ATCACAGTTTTCTAGAGTGGACAGTGTGTGAATTTTGCCCCACAGCTTCATCTGTTGCAA
GTCGGTACTTGCATTCGAGCTGATACAGTATATCGGTTTTGTATTTTTTATGTCTTAATT
TGTTTTATTTGACTGTCATGCTTATTCACACGTGTACAATAATTGTAACCATGGGAACCA
AACAAGCTTTACAATTATGTAAACAAAATGAGATGAGTATTTTTATATAGTTGACACATG
ATTAAATAATGAATTGCTTTCTTCTCACTAGTACCTTGCACTTACCACATGTACTAAGGA
AGAATATGTCCAAATACACAGTATTTGTGAACGTAAAATAATTGATTTCCTTGCAGGTCG
ATGCTCCATTTTGTACAATATACATATATGCTGTACAGTAAAGAAATTTTAAAACTACAA
AAACTCTTTTAGATATACATTATTTATTTTTACCATTTTGTAATTTAGACACTATACTGT
AGCTTCAATATTGCCAGACTTACTGGAAGTGCCTATATTGGTATTATGTATCATACAGTG
AATATATTTGAAGATCATTAGACGTTGTCACAAACTGAACCATGTGGATGTTGTAATGTG
AATACATTGAATTACAAGATTACAATTTCTGTGGTATCCTTGTGTCAGTATTGTGTTTAT
TTTGCAATTTCTGGAATGAATCTGCTTTTTGTTTAAATTTGCAAAGAGGCAACAGTCCGA
AAAGACATCATTTCCTGCTAAGTTCTCAGTGTAGTGTTTCATCAAGACCATCTCTGTGCT
CAAACAGAGATCTTGATCCTAGTCGGAGTTTAATCCACGTGTTTGCCTTTACAGTCCTGC
TTTAATTTAgtaaatgaacatttaacattgcagatgaaatttgacaa
>NODE_29_length_540_cov_11.979630
CAGGCTGCATCGAGGCAGTGCAGGAACACATGTGCCATTAGATACTGTTTACCTTTCAGT
TTGGATGATATTGAATACATTAGCCGATTGAACCTCATAAGAAACACAGGCGAGTGACAA
GGCCCAATCGTCTTTGCGACTACCATGGTAACTGAGATTACAGGCTAACAAAGAGCAGAC
AGGGGGAAAAAATATTTAAAACCCGAATAGTGATACATAAATTAATTAAAGGACAAAAAA
ACAAGTGGAGAATTAAAGTTGGAACATCTGTCAGCGACTTAGCTTCCCAACGTAATACCA
GTGTTAGAACATTTATACCCTTGAAGTTAATGATCCCCTCTTTAATTGACAGTCAAGGAA
AACTGGCTGCGGCAGCATCCTGCCGAGACACCGATAAGAGCCCCCCTTCCCCCCGCCCAA
AAATAAAATTAAAAAAAAAACAGTTTAAAGAACCTTGGCACTAATCCCTATTGTCATCCC
AGCGCAGCAGAAGGACTTACAAACACAGATAACTCCGCTGAAGCTGTCTATTTCTCAGGA
GTTATGGGGACAGCCGAGCCGCTGCGCGCCTCAAATCAGTCACTCAGATTAGCCCAATCC
CTCTGTGCTGTCAGTCAGCCGAGACACTAGCTTGTCACCGCATTTACATGAGTCCATCTC
ATATGTGAcaatgccccctatata
>NODE_30_length_672_cov_10.136905
CCTGGGATGCTAAAAAGGTGGGATTGGTAACCTGGCAAAGTTTATAAATGGACACTGACT
GGTGTTCAGTGCAGGTGGGAGCAAAGCTAATAAGTGCGGCTGACCTGCTCGCACAATTAG
ATTAGCCGTGACCAGGACTTACCTCCGGGTCTGTAAACAACATCGTCCTCTGTAATGAAA
GACGTGATTTCTCCGTTCTCTGTGCGCTCGTAGCGTGACTTCTTCTTGGGCATCTTCTTT
TTGCCCTTCTTGCCGGCCTCCTCGGCCGTGCCGCTGCCTCCACCAGTGCTGCCATTGTCG
TTGTCCTCGTCCTCGCTGTGCTCGCTCTCTGCATAGTTCTTGGCTCCGCCCTCCAGCGTG
CAGCTGCGTCGGGGCCTGGAGCTCTCACTTTCACGATCTCCCCGGTCCCCGTCCTGCCGA
CGGGACTTACCGGCCTCTCTTTTGTCCCGGTCCCTGTCTCTGTCCCTGTCCCGCTCTTTC
TCCCGTTCCTTCTCTTTGTCGGCCGTCATGATCCGCCACGTGCCTTCCTCAGTCCTCTCA
CGGCTGGGCCTCCGTGAAAGGTAGACTGTGAGCCTGGGCTTCAGTCTTCTGAATTTACCA
GTCAAATCCAGGGAAAATTTGGCCACACCAACAACCCCAGTGTTTCAGAAAAGCTGTGGA
AGAGGAAAAAGAAGGACAATTAACATAAGCGTATGTCAATAACCATCATCTTTACAATAC
AGAAGCTGCATGTTCTCAGTTAAATTGCTGTTTTGTACTGTAGGAGATCTTTTGTGGGTG
AGAAACACAAGATTAGTTcctggagatgaagcagct
>NODE_31_length_801_cov_13.926342
GTATATTTAATTTTGGATGTATCAGGATGTAACGGTCTTAAATTCATGAAAATGCAGAGA
TTGCAATTACAGAACTATATAGTGCAAATATTTTAGCCATGTCATGGTTTTGCTTTGAAT
GCAGGTGAATAGTTTTCTCCTAATTGTAAATATGAATACTGCCTCTTTGCCTGAGTCAAC
TGTAATGTGAATCAGCATCTTGATTATTGCATGCTACACAACACCACAGATATTGATATA
CTATTAGAATGACTGTAAAATAGATATTTCTATCTAGCATCATTGTATTATAAAATGATT
CATTTTCAGTAGTTAAGAATTCCTTCTTGAGTCAAAAGGTTATAAGTAGTATTTAATAAT
GCAAACTAAAGATTATGGTAGTGTAACACGTGGATGAATTAATCTTTTTTATTTTCTTGG
GCGTCAATATTACTAAGAAGTGTGAATCCCTGTTTGCTTCAGGGCAAGATGTGTGACAGA
GGTGGCATCGAGCTCTTACAGTCCAAGAACGAAAATGGGTGAAGATCACTGGACTGACAC
CAACCACACAGGATCTCTTTTAGTGGCTGTGGGCCATACGTGGTCACATGATTAGGCACA
AATAGTGGCATTGGTACGACCTATTAGAAGGGGAATGGTGGAGATGACCTGACTATTGTC
AAAGCTTCCTGAACTGAGCTAATATGTTGGACACTCTCCCTTATCTTTGCTTTGTTGCAT
TAAGTACTGAGCAGCTTTGTAAAGGAAAAAAACAGGAGTGGGATGGGAAGCTATTGGGGT
GGTGGAAGGACACTGTCCAGACATGACAGTAGGAAGTTTGTATTATTATTAATTGAATAT
ATTTTGCATTTTCTCTTGTCCCACCCCATCCCCTTTACCTTGACGACttgaaatgtttca
tctacgtcctcatgatgttcttctatcaaccttgcttaggatgag
>NODE_32_length_694_cov_11.497118
AATAGGATTTTTGTGAAAGAGAGCGAACCTGACAGACTTAACTGAGAAAAACAGTGCACA
GAGTGAAGCAGTCCCATGTTACCGGCTGACACTGTGTTTATCACACAGCAAGCTGCAGAA
GTTAAAGCCAAAATGACTGTATTCACACATTACACAACTACCGAGTACACTGTCACAACT
GCCCATACTTTTCTGCCAAAGAAATGTAAACAAAAACTTTATCTGCACTGGATAAAATGT
GGCTGTGCACACCGCTGAAGTGCAACAGTAAAACAGTGACATTTCATATAAAACTCTGTG
TAACGTCTTTAAAATGGGCCTTTACAGATACCCACACATACAAACTGCTGGTCTAACCCC
CTGTGATGCAGAGTGTCCAGTCTTTTTTTTTTTTTAGAAAGAGAGAGAGAAATGTGTTTT
GAAAGTAGAGTGGCAAGTGGCGTCCACTGTGTGTTCTTTTAGACGGATCAATAGCTCAGT
GTGTGAGAGAGTGTCTTAAGAGCTGTTGTCTTGTGCTTTCAGCTGTGGCAGACCTGTTAG
TGCTACAGAGGGGAGCTGCGCGCCCCTGCCTCTGTACCAGCAGTGGCCTGAGGGGGGCTT
TTAGTCCAAACACAAATGTCAACCACACATAGACTATTAGTGTTTAGTGCAGTTATTAAA
TGGACTTTATTTGTCCTTTAGGAGGCTAAAAGGCGCACTTAAAGGGGACCTGCGTGACAG
CAGGGCAATTTGCGAGTTTGGTAACTTAGGCTCGCTCATTGCAGACACATGAGTACAGAT
AAGTGTAAAAGGAGGAAaggctgtaatgcactgagcagggaacagtgtgtgtgtgtgc
>NODE_33_length_576_cov_15.756945
CAGTATTTGGGGTGACTAGAAAAAAAAACAAGCAGACACTTTTTTTTCAAGTTGAAATGG
TTAAAAAGTACAAATTTAGTCAAATTTAAAGACGGAGCTGTGGAGCAAAGCTGGAACCAT
GAGCGTAAAAGTCAGATCGAGATCCTCTAATGTGTTTTTTTTTTCTCCGGCGAATATTTT
AGTTTTCACAGATTTTAAAAATGAAACTCCGAGCAAAATGTGTTTCTCTTTCAGTAAACT
TGCTGCATATGTGGATAGATCGCGATCTGGCTTTTGAGTTGGACATTTTTTGCAGTGCAC
GGAGAGGATTTTACTATGTGCGCAGCCAGACCCCGCCTGCTCACTGCGCGTCACTGGCGA
GTAGTGTGGACGCGGAGTCACTCCCCTGCCTACTTTTAATAGCTTTGTCATGTGATGGAA
AGCAGTTGTAAGACAGGTGCCCTCGGTTCATTCTCGGCGAGGGGCAGCAGTTGCCTGTGT
GAGAGCGAGTGGGAAGCGTGTGTGGATTTCTTTTTTACTTGATTTCTTTCTTTTTTTTTC
TTTTTTTTTTCCTTTTATTTTTTTGGTAAATTTTTCGGACCGTCATTCAGTTGGCTGGAT
GGCGTGGGACAGGTGTAACCAGGACTCGGTGTGGAGAGAATTAGAGGTGAGCGCATCTTA
AAAAAAAAAAAAAAAAAAAAATCTGTCCTGTTTCTAGCCCTCTGGACctttcttcttgtt
>NODE_35_length_627_cov_14.122807
AGGGTCACAGAAGAGAAATAGAGACACAAGAGAGTGAGACAGAGAGAAGAAAAGGGAGAC
ACAAAGAGAGAGGGGAAACATGAGAGACAGCGCGAGAGAGGCAATGAAAGTGAGTGGAAA
TGACTGACAGTCAGAGGATTCATCCCAGGTAGAGAGTGAAGGCTCTGGCCACAGAGGGAC
CTGGTGAGAAAGCTAACAGATCGCAATCTGAGTTTTCACTCTGCGCCGCGGCTAACAGCT
AGCAGCTACCCTGTCACCGCTGCCTAAACAAGCCCAGTGTTTTCATCTCCATATACACAA
CGCGGCACTCTGTCTTTTCTTCTGATGGAGATAAGATGTATAAATTATGAGCAGCTGACA
AAGTCTACTCCAGCGCCCCCGGCGTCTCATCAATCACTAGCCTGTGTGTCAGCAGGTAAC
TGACGTGGCCCCCGGAGGCACAGCCCCCTCTTTAGGTGTGTGAGTGTTTTTGTGTGCAAA
AAAAGTGTGTTTGCTACCGTGCAAATTGAGCTTTTGTGCACGTCTGAGCATCGTGTCTGT
GTGTATGTGAGAGGCTGTGTGAACAGCTGATTCAGTCTTAACTCCGCGCTGTAAGAGACA
AAAAAGAAAATGAAATACATACAACCCGCACACACCAGCTACTCACAAACAACTCCTGAG
TATGTGTGTGAACTCAAGGTTTTACTGTTATACCTTGGGGTTATCTGATGTACTGATATA
CTCCAAAGAGAAAACTAAATGCTAGAAAGAAGCAAAAGCATGAagctgcta
>NODE_36_length_523_cov_31.950287
ATACTGGTAGACATTTGCAGACTGTCAGTCAAAATCCAGGACTCCGCTACGCTATCAGTC
CTCCGCCCGTCACCAAACCCTCCTTCCCTTCCTTCCTCTCCTCTAATACCAATTTAAATC
GTTCAACGTGCCTTTTCTCCTGCTGCCATTATTCAAAAAGATCATAATAGTTTTCCCTGT
GCCCAAAGCACAAAAAATCAATTATTTCCCCACAAAGACTTGAAAGTACTTAGCGCGGGC
CTGCGAGGGGAAAAGCTGTGGGTTATATCAAATTGAAACTGCACTCATTACACAGGCACA
CAATTAGTTACCTCTGGTCTGCCTGCCGCTCTTTAATTTCCGAAACGGCATATCTGTATT
ATAACAGAAACAAGCATGCAAATGCTATTGTTGGGGATTTAGAGAAATCAATAGGACGGC
TGGCGAGAGGCGTTTGGTGGCGCTGTCACTCAAAATCTGCTGCCGGCGACTGATAAAGGT
CTGAATTCAAATTAGCGCCAAAGCCGGCCAGTGACATCAGAAGTGACATCCGAAATAAAA
GGGACGGCTTCATGATATATGTAATTATTCTCCTCGCATTTGCGCTACTTTTTTTTTTTT
TTTCCCTTTTCGCTCTCCCTCCTCTTTTCTCCCCGTCCCTCATTCTCTCTTTCTCCTCAT
TGTGTGt
>NODE_37_length_641_cov_16.553822
CAAATGGTCTCCAGGAATGAAAGTAATTGTGTCTCATTAAGGGCTACGAAGTGTGACAGT
AGGCGACTCAAAATGTTTTACTGAGAAAAATCTCTTCAAAAGCGACATGTCTGGTACATT
CTTGAATATATATATTTTTTCATTTTTTCATTTCAGCGTTCCCTGATACTGATAGCGCCG
CAGAAAAATTGGATGGAAGTACATGTTTTTGCGATTCAGCTGTACAGTAATGCCTTGATA
TAAGCACAATGCACTGTACATGACATCTTGTGAAACACTTTAATAGGAACAAGCGTTCAG
AAAAAGACAAAGAGACATCCTACTCAGTCCTGGCTGCCTCCATCTCTGCCTGTTTATGAT
GAAGGGCTCTTTTTGGTGTGAGAGTGAAAGAGACAGGCTGGGCTGGCTGTCATGTCATAA
AGGATGCAGTCAGAGAGAGCAGACATGATTTCATGGCTAATGATTCCTGCACTAATATCA
GTGTGGGCTGCAGAGGGGATAACCAAGTTGAGCTGTCTTAGCTCAAATGATTCAATTAGG
CCAGCTGTCCCTATTTGTCATGGCTCAACTGGCTTCTAGATTACCTTTCCAGAGTGCATA
CGTGCCTCTGCATTGAACTTACCAGCTCAACAGTTTCACGGAAAAAAAAAGAAAGAAAGA
AAAGCAAGACAAATAGAGAGAGAAAGAAAGGAGCAGTGGAGGGGAAGAAATGAAACAAAG
AATGCAGCGATAACCACATTATCCACTTAAACACTGAGGCCAATTACTGAGATAAATGTG
ACTTt
>NODE_38_length_437_cov_14.858124
AAGAGAGAGGGAGAGAGAGAGAGAGAGAGAGAGAGAGCTTCCAGTCTGGGATGGCCAGAG
CAGTGAGAGGGCGATCATTTCGCCAAACTCAAAGGCTTTTTTTTCCCCCCTTCTCCCTCT
CTCTCTCCCTCTCTCTCTCTGGGACGAATAATTCCACAGTTGCTGAGGCACTGAAAAAGC
AATCTGCGGAATACCCCAGGGTCATGTCTGTGGCCGGATGATTTGTGTGAAATGTCATAC
ATTAAATATAAGTTTAACATTCAGCCCGGTGCACTGTAAAACTGCCCTGTCGTTGCCACA
GTCCGCCATTTCCCTCTGTGCAGGGAGGGTTCGGGTTCAAGAAAGCGGTCACAAAGGAGT
TGGACACACAAATACACACAGAGACATGGACACACACACACACACACTCACACACACACA
CCACCCCCTGTGTCTGCCCAATCTTAGAGGGAGTAGGAGAAAGGGGGGTGCGGACAGCGG
GGAGTTGTGAGGCCATTCGATCTACAGCTGCATTTCATTTACGAATGCGAGAGCACTAAC
TTTTTTTTCTTGAAAAATATATCTATATAATTTTTTTATAt
>NODE_39_length_145_cov_10.413794
GTCAAAACATGTTTGTAAACATTTTCTGTGACAATCTGCAGGAGTGCTGTTTTTATGCTC
TCAAACAGCGTTTCATGCGCTGAAAAGGCCACTTTGGCCAAACGGTGTCTCCTCTCAGTT
TCTTCACACAGTGTCACTTGAAACCGCTTTTGCCTTCATATTTATCATATTTGAACACAT
TGTGAAGTCAAAACATGTTTGTAAACATTGTCATTTGAAATCAAAACATGTTTGTAAACA
TTGTCTTCAAAAGTCAAAACATGTTTGTAAACATTACATCCTAAGTCAA
>NODE_41_length_429_cov_15.447553
GTCAGCGCCGTCATCACACATAACATACACGACCAGAAATGACGGCGCTGACAGGACTCA
GTGTGTGAGTGTGTGTGTGTGTGTGTGTGTGATCAGCCAGGAAGAGCTTTTGTCCTTGGG
CTGAGAGGGCACCTGGCTCCTCTTCCTGTCCTTGTGATCTCTCTGTTCCCTCTCTCCCGT
GCCGCTCTATCCTTTCTCTATCTGTCTCTTCCTCTCTTCTCCCAGCTCGGATCCCTTCAT
CCCCCCATCTCGCGCTCCCTCTCCTCTGCCCAAGGCGATGCCGTCCTGCAGGCTTTGATC
AGGGGGCCAGGGAGGAGAGAGGAAGTGGGTCAGAAAGTTGTGCTGGAGACTGCAGGAGAA
CAAGGCTGGAATATCGAGTAGGTGAGGCTGGGAGAGAGAGGGAGAGATGGGGTAATCTAG
TGAGAAAGTGATAGAGCGAGAGAGGGTGAGATAGTGGGAGGTGGGGGGGAGAGGAAGGAA
AAAATAGGGAGGGGATGGGTAAAGAGGAAGGGAGGAGGGGTGAAATGGGGCAACCGTGAG
AGGTAGAGGGAGGGGAGGTAAGGGAGGGGGGCT
>NODE_42_length_506_cov_17.440712
GTCACTAATATGACAATTAACTCTGTCCGCTTCCCTCTATCCTCCCTCCCCTGTTTTGAT
ACAAATATGGCTGCATTTGTACAAGCGAAAAAGACAAAGCAAATTATGTAGCTGATAGAT
TCATCCTTTGTTTCTAACTTTAGTTTGGTTTTGAATTCCATCTGGATTTTTTATTTTTCT
CCCCTCTATTTTCTTTTGGTTTTGTTTATTTCTCCTCAGTCTCTGGACTAAATATGTAGC
TTTGATACTAAAAGAGGTCATTGTCTTTTTCCCATTTCGCTGCGGAGAACATTCCTTTCT
CCTTTTTTTCTTTTTTTCTTTCTTTCCTTTGTTTTGTTGATATTGCATACGTGTCACTGA
TTGAAATGGAAGGTAGGTAATGCTTTGCCTACGCACGTGATCTTTATGCAGATGAGAATG
TGACAAGCACCCTAGCCTGAGTGACGTCAATGTTTCTCTCTCTCTCTCTCTCTCTCCCTC
TCTCTCTCTCTTTCTCTCTCTCTCTCTCTTTCTGTTGTTTACCAATGGTCTTTAACCAAA
TTAATTTGACTTCATCAATTATGATTTGACTCTTAAAAGATTGGATTACGTAGAGCTCTG
GTTTTTCTCTTTCCTCCTTAACTTCATTCTGAAGTCCAATATCCcgctct
>NODE_59_length_570_cov_16.396492
CTGTCAACATCTCTTACCCTCCTACTTTCCCCCCCATTCTCTTTCCAGTTTTCTCCCTCC
GAGCTTTTGCCATCGCATCCATGTCTTTTATCACAATTTTGACCCACAGAAAGGAATTCT
CACAAGATATCAAAACAAAAATCTATATTTAATATGAGAGCAATTACAAAGCAAAGTTGG
CTGCACAGGGCTGTTGTCACCAGAGCGCGTGTTTTTCATCAAATAGGTCATTAGACGATG
ATGGATGTAAACCTATAAAGTATCTAAACTGGACCTTTTAACAAACCACGAGCAACACTA
TCATTTCTCTAATAGAACCTGCTGACCGTGTCATTCCCTCCTGCCATTTGTCATTTTTCC
TTGTGAAATAATCAATATCTGGGCGCTTTGAAATAAATAATATAAAAGTCATAGTAACCT
ACCCGAGGAGCAACAAAAATAGACTTATGGAGCATTCACAAGGCCTATATGGCCTCAGGC
CAGTGTCTGCTGCATGTTTCTAATCAATGCATAATATGAATTGTGTTTTTTAGAGCACAG
ACTACAGGATTTTAGTTTGCACCGCTTCTTTTCAAGCTTACCATCTGCTGTGTTGCTTCC
ACTATGTTGGACGGATCTCACAGTACCAGAGCAGTATGTgtggtgtaaacgttagtgggc
aatgcaatgatctctgtgcaggccaattatgataaatgtccacaagaagtaacg
>NODE_60_length_707_cov_11.229137
TGTTGTGGTGTGCACCAAATGTTTCTCAACTATTAAGTTGTTAAGGACACCCCAAACCCA
CTCTCACCTCACCCTCCTCCCCTCTACCCTCCCCCATGTGTTGATCTCCTCGCTTCCCCA
TTCGCAGACCTCTGCAGGATGCACATGACAGAGCGATTTAAAAAAAAAAAGAAAAACTTT
AAATTGATTTGGCAGTGCAGGACTTTGAGCATCCTTATAGAACACTGTTTAAAAGACTTG
AGAACTCATCCCCGCTGTCTGTCGAGGTGATCTTATATAGACCTATCTGGAGGAAGGGGA
GCTTAAAGACTTGAATGTGGTAAATGTTGCAAGGTAACTTCAAGTTGTTATGTGCAATAC
TTCTTTTGAACCTTTTTCCAGATAAAGACTCTTTGCAATGTAATTCTTTAATGCCATTTT
TAATTGCAGACATTTAATTAAAGAAGATGTTAATATGTTTTTCACAGTCATTTTCTACTG
TTATTGTAATCCTTTTCATGCTGGTGTTTGTAAAAAAGAAAAGAAATCAAACTATTTGTA
CTAATATAAATAATTGAAGTTATTTTTAAAACATTAAAGGTTTTGTGCTCATTTGCTTAT
TTTGTTTATTTTAAGCTACTGTGATTGATTGCATTGTAATTATTAGGTCAACAATGTATT
TAGCTGTTTATTGGTATATTTTTAATTGGAATGTATAATTGATTTTTATAATTTTGATCA
GATTTTTGTTATATTTTTGAGGTGAAGCTTTTAATATGTTAAAGTGTCTAGTTTTTACTA
ATTGctatattgtgctccacaatatatggttcacattttctgaaggaaaataaatattta
aatatttgtct
>NODE_61_length_876_cov_18.196346
CACGCCAACAAGTCTGAGCTAGAACTTGTGTGATGTTTAGCAACGGCTGACTTGGCCATA
TGCCCTCCTACTCCGATAGTAAACTAACTAAGCTCACTGAAAAAAGAACTTCAGGCCAAA
CATATTCACTTAAGCAGCTTCACTTTTCTTTCTTTCTTTTTAAAAGTGAATAAGGAGAGT
GAAAATGAACAATAGAAATAATTTTAAAAGAATACGGACTCATTGGCCAGGATGACAAAG
TGACCAAACAATGGCATTACAGGAGTTTGACAGAAAACCTACAAAGTGAGAGTGAGATAG
AGAGAAAAGTCATTCTGTCGAGTCCAGTCTTTTGCCCCAGAAAATGTCACTGCGATGACT
GAAGACACAACGTCCATTTCCACCACCATCCGCTCGCTCTATCTCTCTCTTTCTTTCTCA
TTCATTGTCACTGCCTTTTCCCTTTAAGTGCACTTTCGCCCACACCACTTGGAAATTGAT
TGAAACAAAATGTCACAATTATGCCCTGTAGCTCGCCGCTTCAATTATTCATCAATTAGG
GGCTAGGCTCCTTTTTTTCTCTCCTCTGAGCTGATTTTTCATTCAGTTTGCTCGAGATGT
ATGGCTCCCCTGCTGTTAACCAGTCCAAAGTCATTAGTTTCTGGGTTTGCAATTAAACCT
GATGCATTATGCATGAGGCTCCGACTCAGCAGACACACGCAGCAGCGGCCGCAGCAGCTA
GCGAACGAGCTAGTAAGCTCTGGAGGCGTGGATGGGAAATTAATTTGCTAGAAATTAAGT
TCTCTCTATCCCTCCCTCTCTCTATCTTTCTCTTGTCTGGCAGGTTGGAACAGATGCCAC
CGGCTAGAGATGGAGATAAAGATGGGGCAGCATCAGAGTGCAGTTTGATCAGCACTGACA
AGGAAAGACGACCTCTATAGATTTCTCGTCAAAATGTGTTGGAGAGACTCTTAACATTCA
CATTGTAAGATGTTGGATAGCTAATGTAATGGTCGGGCTTTCATACAGGCTGAACAAaac
>NODE_62_length_780_cov_29.694872
CCTTCTTTTTTTTTAAAAAAAGTCAAACAATTGACAATGTAGTTGCAATAAAGGCACTTA
ATTGTCAATGCAGCGTGGTTTACGTGGACAAGCTGACATGCTAAACCAAAAAGGTGTGTT
TTTCTCCTTCAGGTGAAGCTAAAGCTTTCCGCTGCTCGTTACGTTTCAGTCGCACACCTG
TTAAAAGGTGAGCTAACGCCGGAGAGCTGATGTAGCGTTAGCTAGCATGAAGCACGGCTG
CAGAGAGCACACCATGTTGATTTAAACGTCAAACACTCTTCTTCTACAGGTAGACACTAC
GCCACAAACACTCTGGCTACACAAGAAACCGTACAACGAAGGAAGGGGTCAGAAAGGTCC
GTACCTTTTTCTCATGTAGATCCACAATTTGCCACACCAAGAGAATTATTTCCCTCTCAT
CCGAACCCAGTTTACCCCCATTTGCACCAGCTGTTGCCCCAAAGAACACCACCAGAGTAT
CACTGTGCGAAGCCATCAGGGACCACAAGGGTAAAAACTACAATTAAAGCAAAGATTAAA
ATAAAAATAACACGAGGGTTCACCTTTTTCCAAGTGATAAGAAGAGCGAACAAAAGGGCT
GGAAACTCAATTGAGATAAACGGAGAGAGAAAAAAGAGGGAGAGATTATTTTCAGAGGAG
CCACGGAAGAGTTTGCGGTCAGAGACTCTACCTGTTGCTGTACTTGAGTGTGTTCTATCC
AGAGATACTGGTTTAACTGGTAAAGAAGGGTGGAAATCCGTGTGTCTTTCACACGAACTC
CATAACAAGCCCCGGAGTTTTTTTTTCCTGCTCTCCTTTCTCTTTTTTTTCCGAGTTACC
TGTGTGGCTCGGCCTCTGCGAGAGAGGAGTCAGAGCGGCGGCGTCTATTGGCTGGTTTgt
aaaggtgagggcgggactatgagg
>NODE_63_length_813_cov_15.335793
ATACTGCTATGCACACACACATGCAATATACTGCAAACACACACTGCGCTTGAAGTTTGG
CCTTGGCCTTTGCTATACAACCAGCCAGCACTGAAGTGAATATGTTTCATTTCCTCTCTC
TGTCTCCATCTCCTGCTCTTTTACAGGACGGGTGTCTTTTAGCAGCTCACATCACAGAAC
CCTACAAACGGCAATTAAAACGGATGTGCAACACTGGCTCTGTATAGGGAGAGAGAGCGA
AGAGAGAGAAAGAAAAGAGAAATGAGAGGGGACATGAGCGAGGGAGGCCAAAAGAAAGGA
AGAAAGAAAGAAAGTGAGAAAGTATGCGAGGGAAAATGTACAGCACCACCTCTCCTTCAA
AACCAGGACTGATACTGTGTCTATTGATCTTTATAACAATAGCAGCAAGCTGTAAAATGT
TTGATGGTTTTGTACAGATCTTAGTCCCCCTCATTCATAATTACTGCTACACATGTAGAA
CCAAGGGCAACTTCAGAAGGGGCGCTGTTTGAAAAGCTGCTGCCAGACTGTAGGGATGAT
GGGAAATCTCAGCGGGGCCTCACGGTAGCTCCAAGCCCTAAGGCTATCATTCCTCCTGCC
GAACACCTGCAGCAACTTAAGTTTTACAAAGATCAAATTATGGAGCTGATTTTAAATAAG
AAATGAGACCAACCTCGTCCCTTTACTCACAAAGTTACTCTGCTTTATTTTGATTTCTGA
CTTTGATGCTGTGGCTTTCTGAGAAAAGTCAGCAGTGCTCATTTTACAGAAATCCAACGT
CTTGTATCTTGCACAAAGTGACCTAAACTCTTTCAAGTTCAAGTTAGGCATTAGCATTTA
ATGTTGACAAATGCATGTCTCAGTTTGTTTGCACGTAGTTTAAATGCAAATGCGGATGTG
CGCTCTCTTTTCCCGTTTTGGTGCTTTGTCAGCGTGTTGTTTGCATTCAAAACCACa
>NODE_64_length_804_cov_9.629354
ATCAGGAATGTGCCCGCAGTAAGGAAGTAATTTAGTCATTTTGCCTCTTAAATACTGTTA
TCAGCAGCCGAAATAACTCTGGTCAGGCTGAAATGTGAAGGTGCTTTCGTCCTCTTTCTT
CCTTATCAGTTTAGTATCAGGGTGAAACATGGGAGTCCCTGGCTTTGACGTCACTTACAC
AACCTTTTCCCAGGCCGGGCTGTTATTGCAGATTTTATACAGGGCTTTTTTTCCCTCCTT
TTTCTTGGCGTCTTGTGGAAGAGCGGATGGGAAACTCTGATGTCATCAACCTTGGCGCAG
CGGGACGGAGGAGCATGCAGACCCTCAGGGTGCCACGATTGGTGCCCATGTGTTTGTGCC
CCGTAGATGGTGAAATAGATGGTGTGGTGCTGCCCGCCTGTGCTGCACCTGCGTCCCAGC
ATGCTGATTGATCAGTTTGGTCATGTGGAATGTCACCATCTGCTCCCCAGTCCCACTCAC
CCCTTCTTGTGTGAATGCCAATCACTGGCAGGAAGATAGTTATTTAAGCCATGTCAAATC
AGGCGCAGGACGATGAGCAGTATGCCAACAACACTTGAAATGTGTGTTGCAGGCGAACAC
GCATATCTCACAATAAAAGGACAACTGCTCAAAGAGGTGTATGTTTTCTATGTGCATTTA
TATCCTCTGCTCCTCACTAACATACTCAGCAAAAACTGCATTTGATGCAGTGATGGTGCG
ACTGTGGGAACATATGTTTTGGCTTGTTTGCATCTAAAAGTCTTTATTTTATTTTGAGCG
CGGCTCCTTATTTATTTCCCCTCCATCCCCTCCAGTTGCTCTTTTTTTGGCCTCTTAATG
GCCAACAACGTATCAGGGGGCCATCAGCAGTGACATTCTTCATTGTAGAGCGTCAtaacc
aatgacatttcaaccatgggaaaataaagatatgcaaatttgaactca
>NODE_65_length_785_cov_21.773249
AAAGAAAGAAAAAAAAAGCCCTGCTAATATTATGAGTCAGTGGTGATATTTCAGTGCACT
GATAACATCATTTGAACTTTGATTAATGCCCATGTTATAATCTCAGGTTGCTCGATGTAA
GAGCAACATTTTGCCTTCAGAACAACAAATTTATACAAAATGTTGAAGCATGTCTTTGTG
GAAAAGTGTTACAAACTAATGAGGTACATTCATTTTTACAGAATGTAATCTATAGTGTTT
GGGAGTTGTTTGTCTCAATAGGCTGTAGTAATCAAAAGTAATGAACCTATTATGAGCAGG
ACCTCTGAGGGCCCGGCGTGGCATTAAGAGTGTGGCACATAAAAGGTTTATTAAAGGAAA
TTAAGGTCCATCACTGCCACACCTGCTCCCCTATTATAAATGTATGACAGGTCAGTGCCT
TCAATCACAACAGCAAACGAGAGAGAGGAGTCATGTTTCCCATTACCAGGGAAAAGTAAC
AGCATATCCTATGACTCACAGATTTCACTGGCCTGTGACCACTATACGCCACCATCAGCC
TGGAATAATTATGTTTAATAGGTTTTATTTGGGACCCACAAGCAACAGCCAGCGAGAGTG
GATGGGTTTTAGCAACTATTTTTGTCTAAACATACACTGTGAGGTGCTGTCCGTACTTTA
ATGTCATTATTTAGTGTCATTACATTTTTACACACCTTTGAAACTTTTTCTCCTAACATT
ACACTTTATGTGTTTGCATATTACTGGTATTTTAAGAGCTCTTTGTGATGTTGTTGCACA
AAAATAGATTTAAAGGCTGGGTGGCTCCGGGTGACTCCACGGTTACCTGCCAAAAATCTG
CTGTAATCTATTAAGTGTTTACGCCTTTTGAGCCTTTAAAATGaaataaatgaatgaaag
caaacacttcaaatgcattcaaatgtgtc
>NODE_66_length_1159_cov_6.459016
ACCCCAGCCCGACCGACCCAGCCCTCAGAGCCAATCCTTATCCCGAAGTTACGGATCTGA
CTTGCCGACTTCCCTTACCCGCCTTGTTCTAACATGCCAGAGGCTGTTCACCTTGGAGAC
CTGCTGCGGATATGGGTACGGCCCGGCGCGAGATTTACACCACCTCCCCCGGATTTTCAA
GGGCCGGCGAGAGCACACCGGACGCCGCCGGAACTGCGGCGCTTTCCAGGGCGCGGGCCC
CTCTCTCGGGGCGAACCCATTCCAGGGCGCCCTGCCCTTCACGGAGAAAAGAGAACTCTC
CCCGGGGCCCCCGCCAGCGTCTCCGGGTTCGTTTGCGTCACCGCACTGGGCGCCTGGCGG
CGCCCGTCTCCGCCGCTCCGGGTTCGGGGATCTTAGCCCGACTCCCTTTCGATCGGCCGG
GGGCGACGTAGGCCATCGCCCCGCGCTTCCGAACGGCGTCCGCCCATCCCTCAGGACCGA
CTCACCCATGTTCAACTGCTGTTCACATGGAACCCTTCTCCACTTCGGCCTTCAAAGCTC
TCGTTTGAATATTTGCTACTACCACCAAGATCTGCACCCGCGGCGGCTCCACCCGGGCCC
GCGCCCCAGGCTTCCGTGCTCACCGCGGCGGCCCTCCTACTCGTCGCGGCCTAGCCCCGC
CCGAGGGCTCCTCCTTCTGCCGGCGACGGCCGGGTATGGGCCCGACGCTCCAGCGCCATC
CATTTTCAGGGCTAGTTGATTCGGCAGGTGAGTTGTTACACACTCCTTAGCGGATTCCAA
CTTCCGTGGCCACCGTCCTGCTGTCTGTATCGACCAACACCTTTTCTGGGGTCCGATGAG
CGTCGGCATCGGGCGCCTTAACCCGGCGTTCGGTTCATCCCGCAGCGCCAGTTCTGCTTA
CCAAAAGTGGCCCACTAGGCGGCTCGCATTCCACGCCCGGCTCCAAGCCAGCGAGCCGGG
CTTCTTACCCATTTAAAGTTTGAGAATAGGTTGAGATCGTTTCGGCCCCAAGGCCTCTAG
TCATTGGCTTTACCGGATAAAACTGCGAGACTCTGAGCGCCAGCTATCCTGAGGGAAACT
TCGGAGGGAACCAGCTACCAGATGGTTCGATTAGTCTTTCGCCCCTATACCCAGGTCGGA
CGACCGATTTGCACGTCAGGACCGCTGCGGGCCTCCACCAGAGTTTCCTCTGGCTTCGCC
CTGCCCAGGCATAGTTCACCATCTTTCGGGTCCTATCGCGCGCGCTCGAGCTCCACCTCC
CCGGCGGCGCGGGCGAGGCAGGCCGGCGGTGCGCCCGGGCCGg
>NODE_67_length_669_cov_12.887893
CAAAAAAACACACAACCAAGGCATCCTGTCAGAGCCGCAGGAAACACGAACTCAGTCGGT
CACTAGACTGCCATTCCCTGATCCTAAATTAACCCTTCGTCTGACACAGACACACACACA
CACACACTCCCCACAAATCTGCAAAGCATAGACCTGCACACACACACATACAAGACACAC
AAGTTCACTTGATGGTGCAGACATACAGAACTAGTAAAGCCATTGCACACAGTTTGCTAC
TTCTGGTTCAGAAATGGTGTTAGAGTACAGTACTGACAGTCATGCGATCACAACTGCAGG
CCCCATTCTTACATCTTAATAAATGTGCCTTTTGATTTGAGTAATCAATAACTTATGATT
TCTAAGTAACTCTGTATTAAGTACTATTTACTTTTTTGGTTATTGATTTCTGCCAATGTG
CATATTTTCAAATGTACGTATTTATTAGTTTCAAAGTAATTAATGAGATATTACCTGTTT
ATTTATTTATTGAGATATTTATTCTGATTCTTTATTTTTTTGAGACAGGTTTTTATCTTC
TGTGCTGTCTTACTTCTGACTTTGTGCCAATGTGCTGCTTTGAGGTGTTACATATCGTGG
GTTTGTATCATTATTAAACCCTCACTCTATATTTTAAATCAGTGTTCTCTTCTCTCTCAC
ATGTGCATGTCACTGACTCACCGTGCCTTTTTCCTAAACACTGTTTGAAAGTTGTATTCT
TTAAGTATTCCGCAGTGCTGTTGAAGGAATCAAAAAAAAAAAAAAAAAAAACACCACTCG
ATCTATAAATGTGTTCTTTTGGTAAACAAAGAt
>NODE_68_length_648_cov_21.450617
CTGGGTGCTGAATTGGTTTGATTTTGCAAACTCATAGCCAAACTCACAACAAAACATGAC
AAGCCTTTCGAGGTTTAGTGGCTGCCCTCTCTCTTGCGTCAACCCCGGGGAGAGCAATAC
TGAACCCAGCGTGGTGCTGCCACCTTTGGCAGGAGAGCACATGGGACACCCCACTGGCAG
TTCCTTAAAACTCTGCCCCTCGCACAATTTGCGAGACTACCCTGAGACGAGGTCCAGTGC
ATATGTTGACCATTCGGTTCCCAATTTTTCAGACTCTGGATACCCCAGTCACCGTTTAGA
GCACAGCCCTAGGGGCATTATCATTGGAGCCAATCTTTCTGGAGCCGGCATGCCACCCGT
CACTGATCAACTGGCATCAAGAGCTAACCAACATGGCGGGATTGGAAGGTATCGTGACTT
CCCTGGCTGCAGAGACAACAGAAGCCATACTTTTTTCACAAGTTATCAGGAGCAGGCCCA
CGCCTCCGCCGACGCATCCCGAGAGCTCGGCAGCCAGATGATGCTGGGGCTACCTGGCGA
CCTCCTCACCCGGACTCACCCCTATGGCCAAGCCATCAGCCCCAAGGGAAACAGCCAGCA
GCTTGTCACACAGTTCCTGGGTCTGTACAAACCCCTGAACATGGCAATTCAGCGTGGAGG
AGGCGACGCTTTCCTCAGGTGCTCTAAGCAGACAGTCAAGCATGAGCTGGTGTGCAAGTG
GAGTGACGGCCAAGAGGGGGCTGGGAAGCTGCCTTGCTCCAGAGCCTTCGggaccatgta
tgaacttgtcac
>NODE_69_length_446_cov_25.710762
CTCTGGACGCGCGCCGGGCCCTTCTCGCGGATCTCCCCAGCTGCGGCGCCCGCTGGGGTC
CCGTTCGCGCGGGCCCCCCGGCGGGTTGCCTCGGCTGGCGCCTAGCAGCTGACTTAGAAC
TGGTGCGGACCAGGGGAATCCGACTGTTTAATTAAAACAAAGCATCGCGAAGGCCCACGG
GGGGTGTTGACGCGATGTGATTTCTGCCCAGTGCTCTGAATGTCAAAGTGAAGAAATTCA
ATGAAGCGCGGGTAAACGGCGGGAGTAACTATGACTCTCTTAAGGTAGCCAAATGCCTCG
TCATCTAATTAGTGACGCGCATGAATGGATGAACGAGATTCCCACTGTCCCTACCTACTA
TCTAGCGAAACCACAGCCAAGGGAACGGGCTTGGCAGAATCAGCGGGGAAAGAAGACCCT
GTTGAGCTTGACTCTAGTCTGGCACTGTGAAGAGACATGAGAGGTGTAGAATAAGTGGGA
GGCCTCGGCCGCCGGTGAAATACCACTACTCTTATCGTTTTTTCACTTACCCGGTGAGGC
GGGGAGGCGAGCCCCGAGCGGGCTCTCGCTTCTGGCGTCAAGCGCCCGGC
>NODE_70_length_815_cov_8.600000
GTATGGAGGTTGATTGCAAAGCCCACACAACTCAGAGTGGGACCTGATTAACCTTACAGT
GACTCCAGAAGCATGTGACCACCACTGCTTCCACTCCTCTCCAACCCATAGCCCAGGAAA
GAGATGTTGAACTTAACCTCTGCAACAGTGATGAATTAACAATAGAACAATTCAATGCCC
CAGTAATTACAAAACACTTTGGACACGGCAACATTTTTCAACTCTGCCACACAGGTTTGT
CGGTATTGGTGGCTTTCACCTGGAATGTTGGGGCTCTTTGCTCTTCCTAACTTTGTTTTC
TCTGACGCAGATTAGATCTGCCACCCCATTACAGATTCATTTTCCTAATTTTTCATGTCT
GCGCCGCTCCCCATCTGCACAGGGCTGATAATTGTGGGGACCAGCCCTGGTGATTAACAT
CAGCAGAATTAATTACGCCCGCCATTAAGGCTCCAGGTTGCACACAATGATCAAGAGAAA
TTAACTTTCTCCCAGGCCCCTAAATCATCTCACCTTCAAGTGGAGTGATGGCAAAGAGAC
AGGCCCGGAGTCCTGGACCCCGCTCAGCACCTTCTTAACCAAACATGAGGTGCGCATCCT
GCCTCCCACCGAGGAGATTATAGCGGCGGCTGATGGGTATCAATTACGCCACCTTATGTG
GTGGGATGAGCGAGAGGTGTCCAGGGTCTGGTGACTAATGGACCTGGGTTGGAGCCACCC
TGCAGCTGGAGACCAGGGAGCTGACTGTTTCTCTGGCCAGGGAGTACCCGCCAGATGCTG
AGAGCCTCAGTTCACCGGCCTGACACACAGGTATATATCTGCACAGCACATTTGACGATG
CACTCTGGAGTAAGGGTGGCCATGTGATTTTGGGTTAGCTAGAAACTGACGAGGAAAAAG
ACTTTGTCACCTTAGTTATGCAGTCACAGGGAAGGCtcagtttcaggatttataccaag
>NODE_71_length_299_cov_1.070234
TAACTTTCCATCTCAGAATGGATAACTTGGTTTCCAGAACAGCTAAACAGCAGAAAGAGA
CAGAGTGGAGAATAAGTTCATGATGGGAGTATCTTGTTCACACATGCCTCCTCCCTCCCT
CACTCCTCCCTCTTTATCTGCCTCCCTCCCTCCCTCTGCAGCATTACCAGTCGTGGTGAC
TGGGAGGAGAAGAGTGAGACATGCAGCAGCCACTCACTCATTCAGTCCATTGTTTTCTCC
GCTCTGACCATTTCTGCTACACTTCTTTTGTGAGACGAGACTCTTCAGGAAAAGACATTT
TCCTGTGTTTTGGCGACAAACGAAATCCTGACGTCTGTTTCTCTAActtacatcctatgt
ttttgtaagatattctgatcctgtcataatcccactttggcagctcagtgttggagtagt
gaatattgctttgctgccagatt
>NODE_72_length_806_cov_24.261787
ATGCTACACTTGATTAAGCCACATAGCTTCATTTTATCTCTAAGGGCAACATCTATCAGT
TCAATTTTTGCCAAGCATGTGTTTCATATTTGGCTGAAGGGGTGGGTTTTCATCGAATGA
CATTTAATTTATCACGCCTTGGAGGAAATGATTAACTACATCAGGGCCTTAGTTTTAAAC
TGCTGTTTAATTAATGTTCTATGAATATACTGTATGAGTAATCCACTCGCCAACTCACTA
TGTGACAATAAAACAAACAGACCCACAAAACCCAATTATGTTCTATATTCAAAGTAAATA
CTCATAGAGAAATGGGAAATTTATCTTCCTTGTTCATATGTAGCAATAGAGAATGAGTAG
GAAAAATAATAATGCAAAACATTTCCACTTAAAAGGTGCAGTACAAGAGAGAGCATGCAT
GATGAAATTAAGTTTAGTTAACAAAATAAAGTAAAGAAACATAACTATTGTATTACCAGT
TTGTGCCATAAATTTAGCAGACTCAGCTTGCTCCTGCAGGGCCTTTGTGTCATGAACTGA
TCTTGGCCGCTGACTTTTTACTGTATGCTCTCCGATCATTCCATATTCTATGGGACAAAA
TAGAGGTTCATATGAAAGCTAGGCTTAAACATGATCTTCTGAGAACAAAAGCTTATTACA
TACTGTTTTCAGGATGTTTGAAGCAACTGCAGTACATGGCTAGAAACAAAGACCACACAA
GTTTGTATTTAATTTGTCCTTTTTTTTTTCTCTATGGCATAGAACAATGCAACGAATTTA
TAAGGGTGAGTTGGAAGTATTAATTGAGCTTGAAAGCACAGCGTAGACACATAGCAAACA
TGCAGATAAACTCACATTGTTGTGTTTGTTTTTGTTCTTTTAAGACTCTAACACTTCATC
AGACCAGCTCCCTCCCTCCCACCCTCCTGCACATCCCGAAAAgaaaaaca
>NODE_73_length_693_cov_16.619047
GATTTAGATTTCTTAAAAAATTTTCAGTGATAATCTGAATCAAATAAAGAATGTCTAAAA
GACTGTCATGACTCATTTTGCAGTACACACGACTTGAATTGTTCTTGCCCTTAACATTTT
GCTTTCCTGTATGACCTCATTTCAATTTGTGACCCCGGCACTGTAGACTGCAACTGTAAT
GACCGGTGTTGCCAGTGAAGATGGTGCCTTTTTGCTGCCTGCTCTTACTGCAGGCTCTGT
GTGTGATTGCCGTGCGGCTGGATTCACAAGGAAGGGCATAAACTTGGACTGGAAGACAAT
GCATTAAGACTGCTGGTCCCTATGCCTTAGATTTGGCACAGGTTAGGTAGAGGCATGAAA
TGCATATTGTTTGTGTTCATTTGAATAAGGACAAATGTCAGATTTCCATGGCTCCAGGCA
GCCTGCATGTTAGATGATCAACTCTTTTGGGCCCCTGGATGTGGGGTCATCAGTAGCGCT
TCCAGGTCACTGTCACTGCATGCCGGTTTGGGGCCATAATTGACCTTTTGACAGAGCACA
GGGAGACAGCCTTTCTCTGAGGGCAGGAATAATCACTTTAGATTTACTTGTGGCTGTGCT
CATGTTAGCTAATTAAAATGTTTGTTTTAAGAAAAATTCAATTGGTGATTTAAGAAAACA
TATTTTCGAGGTTTTATTGGATGTTTAAATTGTTGTGGTGTAAAAAATATAATTGATAAA
ATAAGAAAATTAAAGAAAAAAATAAACTTGCCTTTGAACTTTTCTTGCATTTGAAAAAAA
TATTTATTGTGTTAAGTATTATCACAATGAAAtctttgaccactgaggctgagaaac
>NODE_74_length_145_cov_17.724138
TATGCAGCCCTGACATTGTCCACATCTGATACGGGACATTAGCCCCTAACTCCCTCCATA
CACCACTGCCCTTCACTTTATATTACTTTATGTTAATAGAAAAATATTACATACAACATC
ATTTGTCTTTGTTACCACGGCACCACACAACTGATTTAAATGCATGTGTTTACCTCTACA
GACAGGTGAAGACAGGGGGAAGGGTGGGTGACTGACTGTGTGTGTGGGTGTGAGTGTGTG
TGTGTGTAATAGGGGAGGGTACAAATGCGCGCATCGCGTTCAGATTTAT
>NODE_75_length_855_cov_8.578947
CTGACGAGAACAAGAAGGGAAAAGCAGAGTTCAAGTTTTTTTAAAGCAATTTGTACCAGT
TGTTACAGTGCGAAATATGCTCTAAATTTTATTTTCTAGAAGACAGCACATAAGAAAGAG
GTAGAAAGGAAAAGAAACTTTGATGTCTCATTCCTTGACAAACGTTGGATGCGTGCTTTC
GGCAGTGACAGTAAACCAAGAGGTGGGTGGAAGAGGAGCTCAGGCCGGTTTAGATATACA
TTCAGTTCCTCTGAGAGAGCAGAAAAGAGAGTGAGGAGAGAGGGGAGAGGGCAGAGGGGT
TAATAAGGCAGTGGGAATAATACAAGCGTTGGCAGCTCGGTGTGTCACTGCCTTCTCGCC
CTGTGAAGGAGCAGGACACACACACACACACAGCAGGGGAGAAGGACACAGACTGCTCAG
TATGCAGCCCTGACATTGTCCACATCTGATACGGGACATTAGCCCCTAACTCCCTCCATA
CACCACTGCCCTTCACTTTATATTACTTTATGTTAATAGAAAAATATTACATACAACATC
ATTTGTCTTTGTTACCACGGCACCCCACAACTGATTTAAATGCATGTGTTTACCTCTACA
GACAGGTGAAGACAGGGGGAAGGGTGGGTGACTGACTGTGTGTGTGGGTGTGAGTGTGTG
TGTGTGTAATAGGGGAGGGTACAAATGCGCGCATCGCGTTCAGATTTATCGATCTTACCC
ACCTCTCGCCAGGACCGAGCTGTAACCTATATATAACCTGTGTTGCTGTGAGGATGGGTG
TTGAGTGTGGGACCCTGACATCAACCTGCCATCACCCACAACTCCAGCTCTGTACTGAAC
ACTGGCTCTACACTGAGACAAAGACAGGTGCACAAAGTAACATTCCAAAGGCTGACCTCA
TCAATGCACCTTTGCTTTTCTATATCAATTTTGATAGCTTCTTTTTACTAAAAATCATTA
GACATgtgtatattaccattctacgctataggatgtgta
>NODE_76_length_515_cov_2.469903
AGGCGTAGCGGAGAACGGGGAGGTAGAGCGGCGGCGAACTGGCGGCGGAGTGTGGAGCAG
GCAGGATCCGGAGAAGGTTGGAAAACGGAGGGGGAAGGTTGAGCGATGGCGGACTGGCAG
CGGAGTGTGGCACCTTGGTGAAGAAAACCCAGTGGGAAGGTGGTTGACGGTTGGAATCGG
GATGGCGGTGTCCAGGCTGGATGAGGAAAGCAGAGTTTTAGTAGCTGAAGAAACTATGAC
GGCTTAGACTAAACATGTAGATACTACCTATGGCTTGTCTACGGTCCGGCGTCGAGTCAT
GGAATGCCGGTGGTTTTATGGTTGCTGATAGCAGGTGCATCTGGTCTCGGTAATGTGATT
AGAAAGTGAAACCACCTGCCTGCATTCCTCGCCACCGCCCCGGTTACGCCTCTCTGGAGG
AAAAAAGGAAAAGGAGGGGGGAGAGGGGAAAAAAGGGAGAGGGAGCGCTGCCTCTAGCTG
GCGCTGGAGGTGGCGGGCGTAACACTTTTTTTTTAAAGTCTGACACAATAGTGGTGCTAA
TCACTGACATATACCAGACTGTgacaatagaaaacaaacacacaaaacgctgagcactta
ctgtgtggaagatactttttgtgttgtctctgtaaacaaactggcatttagagggttaa
>NODE_77_length_720_cov_9.634722
ATGACGAACCTGAGAGATACATGTTGAACATGAGGTTTCCTCCGCAGTCCTGTCTCATTG
TGTTCACTTGTTCAGAAAGGGTTGGATTTCATTTCGTTGGTGGCGGAGGAAAAGATTTTT
ATTAAACTTTATCTCATAACTGTGATCTGGAATAAATGCGGGTGGACAGATTGAAGTTTC
CAGGCAACTGTCACTGGCCCCCATCTCTGAGACAATATTCAGACAGCAATTTCCCCTGGT
GCATTGCTTTAATTAAAAGAGCAATTTACCTCTGTCAGCCCGCCTGGTGCCCACAATAAA
AAGAGGCCGATAGAAATTCGGCCCTTATCAATCCACCATCACAGTTTAATAAAGTTTCCG
CGTTAAGATCTGAGTTTCTATGGTGAATTGAAGTGTTTGACATGGAAACCAGTTCAGATC
CTCCTCACTTTTCCGCCTCTTTACCTCTCGGCAAACAACAAAGACCTATTTCATGTTGGA
AAAAGAATATTTACCTTGAAAAACACGCCTCAGTGCACATGAGAAAACAAGAACATTTCA
TCCCTCCCAACCTTCTCTCTGTGGGTTTAAGGTTATATGGCCTCAATCTGAGGGTAATGA
GGTCGTAACTTTAAAACCATGGCTTCTGATGCTCACTGACGTTATCATGGGCGCTCTTAC
TTCTCTGCTTCTTCTGGGCATCAGGAGCAGTGGACTGTGTGGAGAATATATGGACTTTAT
GGCTCTGCAGGGTCTGGTTTGGACTGTAAATCCAGACTGGACATATAGTGATCTCTGCCT
TCCACAGTGTCTGTGTGACATGAATATTATCATGAGTAAATCCTGGTATTTAAGGGCCAC
AAAAGAAACAATGGACacacattt
>NODE_78_length_560_cov_9.639286
TCATCTCTCAGCACAGTGCACTGATCTGTGTGAAGGTGATTGCGATGCGATGCTCTAATT
TGGGTGGCTATCACACTTAATGTGCAGTAAAGCGCCACAGACAAAGCTTCTTCGTTCGGA
ATGCCCCCCTCTACTGCGCCACACAGCTCTCACCACCAACCTTCTGTGGCTGTGTTTCCC
CTTCACCACCACCACCACCGCCGCCGCCACCCCCCACTCCTCCCTTCATCTCCTCTCCCC
ACCAGGGGAAAAGAGTTATAGCTGCCATAAAAGGCAGGTAATGCATTGTTAACTAATTCT
GTCTGCTCAGAGCTGATATATCCTCTGCTCTAAATCTCTGTGCTTCCAATAAAATGCAAA
TGCTAATGCTTGCCCTCCATGAGCTGATATCATTTTTAACAGGCCAGAGGTAAATGCTAG
AGAAGGGTGGGGTGGGCCAGCGGTAGTTTGTGACACAGTGGGGCTTTGGGCTTTCATGGT
ACATTCTGTCATAAAGGAGACCTCGAGAACCTGCTCCACATACCGCTGACCAACAGTATG
CATGCGTGTAAGTGTGCACAAGTGGCCGCAGGTACGCACATGAGGCTGCACATTTTTGAT
AAGCCCGTGTTGTACGAGAAGTAGCAGTTACCCTGCGATGGTGTAAAACTAAGAgcggca
tctttgtcattacgaaaccagcactagaagcttttcagtcagta
>NODE_79_length_463_cov_24.120951
GGCCTGTTCAGTTTGACAGATCAGAAGAGGAAAAAATATCTCAACACCATGAAAACCAAA
GGCTTAGCAATGAGCAAATCAGCCCTTTGTCTTGTTCAATTCAAATCAAAGGATAACCAG
GAATGTTTGTTTGACAACAGCATTTACAATGCATTGTTCTGAAGCCCAGAGCCTCCCAAA
CAAAGACAGATAGGCTTTAAACAAGTCATTTAATTAGCACCGGATCCCCAGCTTTGGCTG
CGCCAACCAATTATACATTCCTGAGGCATGTGCAGGTCCTATTTCACAGGAGCGAGAGGC
AGATCCTCTCCAGCCCTGTCTCTTACAGTACATCTCTCCCCTTCCATTTAAGAGAAGGTA
AATAGCCCAGACAGACAGCTTCATTAGCCAGCGTCTGAAGAGCGCGGGGCCGATTGTCGC
TTAAATAGTGCGCTTTTACTGCAGGCCCAGCCAGCGACCTCCGATCAATTACAGCTGACA
TTATTGTTTGTCGGGAGCTTTTTTCCTGGACAGAGGGAGTAAAAAACGAGATCAGGCCTG
AGCTTTGGCTGGAAATGTAATCTTCCCCCTCTCTTTGGTTCTTTCGCTCCACAAACAATA
AATCATT
>NODE_80_length_998_cov_16.241484
TTCATCTGCAAATCTGAAAGGATAGAGATGCAGGGAGACAGAGTTGTTGCTGCATGCAGT
GTTACTTAAATGGATGGAATATGGTGCCACAAAGGCATTCTTCTATGTAAGCCTTCAACA
GTGTGGCAACACTAATAAGAAAATAAAGACATAAAAACATGTACACTCATTTGTCATTAG
CTGAATGCAGATATTTTAATTAGCAGCGCAATAACTACGACTTCAGTTTGGGAGGCTTAT
TTAAACAGCACACTGAGCTGCTCATAATGGATTCATGCAACGTGGACATATATGGAAATT
CACAGATTTGCAGTGCACCGTGTTTGGTACTGTAGGTAGCTCTCTCTGACAGATGCAGAT
CCAAAACCTCAACTGCTTGTATCCTAACCAGCTGATCACAGGAATAAGGGTTAAAGAGAA
GAATGGGCAATGGGCCCCAGTGAAAAATCCTCACCCTCTGGCAGTGCCTCATGGAAATGC
CGCAAACGCTGTACGGATTCAAACGTATCAGGGATTATTAAGAGACCTGAGAACAAGGTC
AAAGACTTGCAGAAGAACACAGAGCAAGTTAAACTTAACTTCCACTTCATCCCCGAGGCT
CTGAAAATACTTAGGAGATAGTTGAGGCAGGCTCTGTTGAAAGCTCCCCCGCCGGCACGC
AAAGCTTTACTTTTGATGTTAATTCCTTGAAAGCTGTTTCTTTAGCTGGGGATTAGTGCA
TGAAGAGCTAGGCTTACCATGCTCTGGCTAATAAAGATGAAACATCTAACACAGGTACTC
GTACATACACTCGCCAGGGAACAGTGCCTATAAAGTTGCCTTAATTATAGAGAACTGACT
TCGCTTCAGTAACTATAAGAATAGGACGACATTTGTAGTTTGAAAATACTGTGGTATTAA
ATGTTGGAAATCCTCTGTATTCTTTGGACACAAGTCATGAGGTAAAATAATGAGTATATA
GGCACATTACTTTCTCAGCTCATGTGATCAAAGCTGCCTTCATGGTATGCCTTCAGTCTC
CCCAGCTTAAGTCTCCTTACCATGTCGCAAAAGACTGACAATTATGAAGTGTGTCCATTA
CAGCTGCTGATTAGCCTCCATGTCtgttctggctcgagcgaatgtagtggctaatgattc
tg
>NODE_81_length_642_cov_12.017134
AACATACACTATATTACCAAAAGTATTCGCTCACCTGCCTTTACTCATACTATGAACTGA
AGTGCCATCCCATTCCTAACCCATAGAGTTCAATATGATGTCGGTCCACCTTTTGCAGCT
ATTACAGCTTCAACTCTTCTGGGAAGACTGTCCACAAGGTTGAGGAGAGTGTTTATAGGA
ATTTTTGACCATTCTTCCAAAAGCGCATTGGTGAGGTCACACACTGATGTTGGTCGAGAA
GGCCTGGCTCTCAGTCTCCGCTCTAATTCATCCCAAAGGTGTTCTATCGGGTTCAGGTCA
GGACTCTGTGCAGGCCAGTCAAGTTCATCCACACCAGACTCTGTCATCCATGTCTTTATG
GACCTTGCTTTGTGCACTGGTGCACAGTCATGTTGAAAGAGGAAGGGGCCCGCTCCAAAC
TGTTCCCACAAGGTTGGGAGCATGGAATTGTCCAAAATGTTTTGGTATCCTGAAGCATTC
AAAGTTCCTTTCACTGGAACTAAGGGGCCAAGCCCAGCTCCTGAAAAACAACCCCACACC
ATAATTCCTCCTCCACCAAATTTAACAGTCGGCACAATGCAGTCTGAAATGTACCGTTCT
CCTGGCAACCTCCAAACCCAGACTCGTCCATCAGATTGCCAGATGGAAAAGCGTGATTCA
TCACTCCAGAGAACGCGTCTCCACTGCTCTAGAGGCCAGTGGCGGCGTGCTTTACACCAT
TGCATCCGACGCTTTGCATTGCACTTGGTGATGTGTGGCTTGGCTGCAGCTGCTCGGCCA
TGGAAa
>NODE_82_length_566_cov_16.863958
CACTTGATTTCCTATGAAAATTAATCGGCTATCAAACAATCTTGGTCTGCCGAGGATGAT
TATACAGCAGGGGCAGCGACAGAGGAAGCAGGGGGGAGAAAGTGAGAGGAAGAGAAGGGG
GAGAGAGAGAGAGAGAGAGAGAGAGAGGGGAGAGAATGCCCTTTGTGTAGGTGAAATGTG
TCGGGGACTGTCATCGTAATATACCTCAGTGAAATGAAGGTTAATTCTGATGTACAGCCT
GCATGGCCGTCATTATCGGCGAATCATGAAAATAAATTAAGCCACTGAAATAGATACTCC
TCTGGTACGCGGCAGGGATCTCATGAAGGATGGACGGCTGAACTTTACAGATTATTATTG
GGAAATAGTGCCGAATTCAATTAATGCACCTAAAAGACACCTTTATAGAGGGCAGCCATA
ATTTAAATGACAGCAGGGTGTAATTTTGCTTGTTATAAGTCAAATTTGCAGAGTTTCATG
TTTCATGCATTTTTTTTTCTTTCCTTCCTTCCATCCCCCCCATCCCGTTTTATCCCCCCC
CCCTTTTTCCTTTTTTTTTCCTGTTTGCTGAGGATCTTCTCAGTGCAAGAAAATTCCTGA
AAAGACTAAAATACGATATAAtaataataataaaaaaaaaaaatccttacgttcggttga
aatctttcaaaaaaaaaaaaaaagaataaataaataaaaattctccccat
>NODE_83_length_557_cov_8.964093
TTCATTTCTAGCTGCCAGACTGATAGCCCTGACCACAGAGAGACAAACAACAGAGAAGGG
GCTTTTGTGTGTGTTACTGCCGACTAGAAGACAAACAGTCAAAGAGCGCGAGCTCTACAG
TATCAAGCAGCAAGAAGAGGGAGGAGGGAAACTGCATAAACTGAAAGAGAGGGAACAGAT
AACAGGGAGATGCTCTCTGGCCCCTCCTCTAGCCTTCTTTCAGGGCACCTCTTGGCCTCC
TCTCCCTCCTCTGCCTCACCCTCCCTCCATCCCCCTACCCCACCCACCCCCCGGCCCTCT
GGTGTGTTGCTCACTCCATTGTGTCAGCCTTCAGAAGTGCTCAGTTTGAGTGGCAGGCCG
TCACAGATCAGTTCCCTGCTAAAGCGGCCCGGCAGGCCAGGGTGACGGGCCAGGAAGGGA
TCTAAGTGGGGTTTATCAGCGCTTCTTAACGCCTCTCCAGCTCCCTGACACAAAAGAGAG
GGGGTATTAAACATCTAAAGCAAACCAAAAAGCGTGAAAGCTCCTTATAGGGCCGCGGGA
TTGCGGATGTGACTCGAGTTTAAAAAAAAAAAGAAAAAAAATAAGAAGAGGAAAAAACAC
ACAAACGCCTCAACAGTGAGGAAACATTGAGGGAAAATTCAAATGTTTTTTCTGTGTTGT
GTGGATGGAAGAGTGAGTGGGTGGGAGAGAGAGAgagagag
>NODE_84_length_580_cov_23.798275
TTATAGTATTCCACCTACCCTGATGTCCCCCTGTTGTCATTCTCTTCTCTTCCTCTTCTT
ATGTTTTTTTAATGGACACAGAGGTAACGGTAGTATTCTTTTCAATGCACTTGGATACAA
AGGTTAATTAGTGCTAATATTTTTCCAGTATTTCTATAAATGTGTTAAGAGTTGCTATTT
TATAGTTGAGGATTCGAATCCAGATGATAAGGTTTAAAGCTAACAATCATTTCATATTTA
TGTCTCTCTTACTGTTGCTTTTCTCTCTCCTTCGATCTCTCCTTCTGTCCCGTGTGCTGT
CCTACCTGACTGTTGTGTTGTCACTTTTAATTTAACAGTTCAATGGTTTTTCAATTTAGC
CTTTAAAAGCTGCGCTGTCACTTGTGACGAATGTTAATTGCATGATGTTTGTTGTTGTTA
CTTTTCTTCTCAATGACAAGTGTCCCCATCCCGCACACTTCAGTTCTAAACTACGTAACC
CTTCATGCCACCTTTTCCAAGATTTAACACTGTCTCTACCTTATATGAGCCTTTTCTTAT
CTCTCCGTATTCCTTAAATTATTAAACAATTTGTCCTTTCCTAGACCATTCTGATTAACA
GATAGCATTCTATGCATAAGCCCCTGCTTAGACCGTGGTAGTCTCACTACCATTACCTAT
TATAATGATGCCTATACAAGTATTACtttgcattagatttctcacggacctgtgcatttt
ctta
>NODE_85_length_482_cov_9.248962
GACCGTCGGCGAATCCTTCCATCATTCCAGCGCTGTAGCAGCCTGCGAGTCCAGCCAGCC
GGGATCGGGGTCGTGGTGTGGCTGGCCAGGCGCCAGGACGTGTGCAGGGTCTACGCCATG
GCACTGGCCCTCGCAGGCTGGCAGCATTGAGAAGCGTAAAGGCATTCAGTAGCGTGAATG
TCCCTTTGTCTCAGAGCAGCGTGCCAGGCTAGCTCTAATGAGGCAGCTCTTTGTGGCAGG
CCTCTCAACATCAAGTGGGCTGGTGGACTCATTAACCTGACTACTGCAAATAAAGCAGGC
AGGCACAAGAGACGCCTATGATAGCACACTTAAGGCCCTGCTGAATCCCTCCACCACCAC
CATCATCCCTCCACCTCCTCCCTCTCCTCTTTTCCCTTCAGTCTCTCAGGCTTCCCAGGG
CTCCTCTGGCCTATTTCAGGTGTCCCAAATAAGGGATGGGGGGTGATTTCCACTTTCCTT
ATTCTGTCTCCTTCTTACCTTGAGCTTTAATCAGTTTTTGGCTCTGCACTGTAACCTGGT
TCTTGCTGAAAAATGAATGAACTAGGTTTGCTTGGTCCCATGGAGCAGATGTAGtcagtt
gttgcaagggccacctacttacaaag
>NODE_86_length_425_cov_30.543530
TTAATAAAGCCAGGCGGTATACTGAGGCCTCTTCACTCTGTCACCGCTCGTCACAGTAGG
ATTGGCCTCAAACTTATTCTCTCCCTCCCTCTCTGTCTCTTCCTCTCTCCCCCTCTATCT
GCTCTCCCTCTCTCTCTCTCTCTCCCTCTCTGTTCTTTCTGTTTTCACGCAAGTGTCCCA
GTTAAGAAATTGCTTACATCCCACTCAGTCTGGGGCTGGATTGAAATTTCCCATAGGGTA
TGTACCAATATGCAGAGAGCACACTTCGACAGATGCCATCAGAGAACAAGCATATGAATT
ACCAGGCAGCCTGCCATCTTTGAGTTCAGACAGAATGGCATTAATACCTGATTACGATCC
AAACAACAACACAACAACAACATGAAAGCCAAAGCAACTGGGAGCAGGTAAAGGTTTCAT
CATTTATATATTAATGGATTTACTAACAAAGACTCTACACTCTCCCCCCCCCTCCCCTCG
CCCACCTCAAAAGTTAAAATGTCATAGAGGCTGCCAACAATCAAgggactttggaaaaaa
aaaaaaaaaaaagggataagaaatcagat
>NODE_87_length_347_cov_1.435158
GATTCAAGAGTTTTTATTTGTCACATACTCAGACAGTATGTTCAGTGAAATGCCTGGTGA
CAGTTTCTCCTGTCTGTGCAATAACAATGAGACATTATAAAGGACAAATCTTTAAAAAAA
CAAAAAATAAATAAATTCCTGAAACCCCTTTGTCAACAGTCCCTCCCCCTTCAAAGTCAG
CAAATAAGCCTCCTGTCAGTCTTCCTAACAAAATATACATCACCCGCAACAATTTAACCT
ATTCTACATCTGCTCCCCTTCCACTTACGTTCCCTCCCTTAACTGATTAGTCCCTATCCT
AGTTCTCTCCAGTCTCCTCTTCAGACCTCTCCAATTTCATGGCAAGAAGAAAAACTCAAT
CCCTTAAAGTTTGTCAAGGCCTGCTTTCATGCACTATACCGGCTTGTCACCACAACTATA
AACTCCCCcctatctactagcttcatcccactttctctcaaacttgccactctcacccac
attctaaacaa
>NODE_88_length_939_cov_16.122471
GCTTGATCCTCAGGGAACGGGCAGCCGGCTTCAGCTAGCCAGTTCGGTCTGGTTCAAGTG
AAGCAGGAGCCGGTGGACACAAACTCTGGGGCCTCGCAAGACTCTACGCAGGAGCACAGC
CTGGACCTGAGCAAGAAAGACCACAGGTACACAGCTGCATGGTGAATAAAGGGTTAATTC
AAAATGCACAGTGTTAATTAATACATCTGCAAAATAAGCCAACAAGGAAATAAAGCTCCT
CTGATTGATAGATGATTTCTACATGTATGGCACATATTTATAATTTCATATGAACGTGCA
TCCAATTATAAAATCCCTAATATATTTCCCCATTTTTGTGTGATCAGGATGTTTACATAA
ACCTTCAACTCCAATCTTCCCCCCAACTCACAGTAGATCTTATTTCTTAAGAAGACAGCA
TTTTTCTTCTTCATTATACAGGCACACCTTGCGTGATAAATAGTAATATTTACTGTTCTC
ATGCAAATCTTGACTAAACATTGTTCATTTTCCTTGTTCCAGTAATGAATCAAACGGACA
CCCTGTACCAGGGAATACATCTCTTTTATCCTCGCTTATGAATAAGGTAAGATCCATCCA
TCAAACGCCTTTCATCCCAAGACAAATTAGCGGGACACAGAGGGGCCTGTTTGTTTTTTA
ATGTTTCACCGCTAATAAGATGAGTTTGTATCATTTAAATTTTCCAGCCATTTTTCATAC
AGTGTAATTTTCACTGCACCTCTCACAAATTAATATAATGACGCAGTAGCCGGGTGCCAT
GCCAGATATATAGAGATGTTTGGTTTTTGATGAGCTGTTTTGAACTCGCCGTCCATTTTT
TCTCCTCCTTTATACTTTTTTTTTCTCCCCCTCGCCTCTCTCTACATTTATTTATAGACT
TTATAAATTATTTGATTAAAAAGTCAGAGGAGAAAAAACAGGACGGCGCTGCCCTCATTT
TTTAACAAGTCTAAATGTTAGCGTATGGAAATTTAACTGTGTATATTTTTTGTGAAGATT
AAAATGGACATTGTCTCagtcatacatcttatctgactggtacaaatgtgccaggtggtt
tcc
>NODE_89_length_189_cov_18.613756
CTGTGCTGTGCTGTGCTGTGCTGTGCTGTGCTGTGCTGTGCTGTGCTGTGCTGTGCTGTG
CTGTGCGCTCGGTGCTGTGCGCTCGGTGCTGAGCCGGGCCATCGGAGGACTCGAGAGTGG
GACTCTCGGGCAGGAGAGCGTGGGTTGGAGGGCTATGGAAGAGAGGTGGAGAGAGCGAGA
GGGAGCCCCCGAGGGCCCTCCCGCAGGCAGAGAGGCAGGCGCCCCTGGTACCCCAGGGCC
CTGGACGGCCGTGTCGGCTGGAGGGGGCCCGCGCGCCCTCGGCCAGACACAAAAGCTTGG
ATCGAGGGATGACTTTCAATAGATCGCAGCGAG
>NODE_90_length_303_cov_22.165016
TGAGCTGGGTTTAGACCGTCGTGAGACAGGTTAGTTTTACCCTACTGATGATGTGTTGTT
GCAATAGTAATCCTGCTCAGTACGAGAGGAACCGCAGGTTCAGACATTTGGTGTATGTGC
TTGGCTGAGGAGCCAATGGTGCGAGGCTACCATCTGTGGGATTATGACTGAACGCCTCTA
AGTCAGAATCCCGCCTAGACGTGACGATACCGTAGCGCCGTGGATCTTCGGTCGGTCCCG
GATAGCCGGCCTCGGCCGGTGCGGAGAGCCGTTCGTGACAGGGCTGGGGCGCGGCCGGAC
GACGGTCGCCCCTCTCCTGCCTCGCATCGCATGTTTGTGGAGAACCTGGTGCTAAATCAC
TTGCAGACGACCTGATTCTGGGTCAGGGTGTCGTACGTAGCAGAGCAGCTCCCTCGCTGC
GATCTATTGAAAGTCATCCCTCGATCC
>NODE_92_length_489_cov_24.470348
AAGGAATTAGACAGAACTACAATATAGGAAAAAAAACCACATTCATGTTTTCAAATTAGT
TTTATGCTTAGATAAATTGCCTGTAATTCATTTACCCACTTTTGCCCAATCCCAATAATT
AAACGTCTGGAGCCATAAAATCATACTGCATCATGCACTGCTGAAGTAACAATTCATAAG
ATGTGGTGCTGAGTTTCTGGATGTGTGTGTGGGGGTTGAGGGCACAGACTCCCACCCATC
TTCCCTTCACCCCACCTTTTCATTTTCAATTATGTGTTGGAATATGAATCTTTAATAGGG
TGATAATTGTGCTAGCATATTTGCTGTCACCCACCATTAGCCCAGATTAATTAGCCCATT
TAGTTTAGCTTAAGAAAGTGTCTGGCTGAGGAATGGGGGCACTGATGGAAGGCGGATAGA
GAGAGAGTAGAATCAGCACAATCTGTTCTATATCATAGTGCCATCTTTTTTCTGCTTTCT
CTCTGTCTTTTTGTGTTGTTCGCTTCTCTTCCTTTTCCCTCTTTGCTACTTCAACTCTCT
TTTTCTCATCTAACTTAGTTTGTTAGTCTGTTTCATCAGTCTGCACTCATCTGCTGCTCC
TGTTCTCAGCAATATTTTTTGTCGCTCtgtggc
>NODE_93_length_472_cov_31.254238
TTTGTTTACTTCTATGTCATTTAAGCAAATTGGTCCGACATCCCTGACGAGCACGAGATC
TAAAGTGAGTGTATTTTGCATTCATGTCCAAAAGCTTCTCTCTCTCCCTTAACACTACAG
TAACCTCATCTTCACCTTTCATTTTGCCTCAGAGAGATGTTAACAGACTCAGATGTGCAT
GATGGCAGTTCTGTGTGCTTTTTTTCCCTCTTCTTCGTCTGCACGCTCTCCTCTTCCTTT
GTTCCACTGGTCTAATCCAGTATGTGTGGGCCGGTAAGTTTAATGGAAACAATTTATTAA
GTCCGGCTTAAAATGCCATCTGCAGCTAAGCCTCCCAAAGCCGCTAAGCTCCTGGTTTCG
CCCCGGAGCTTGCTGTGTTCACGCTTACTGTAATGCTCTGTTTAAAATGAGCACAACGGG
TCAAAATTAATCAGGATTACAAGGGCACAAATCCACTTCAGAAATGGGTTTTCTACCAAT
CTTTCTCCTGCTATCCCAAGATGCCCCAGGTTTCTCTGGTGGACAGCACACCACATGGGT
TCACCATCACACCATGGCAGGTTGCATTTAGCTGAGACAACAGAACCTCAGAGAGGAGTA
GGGGCAGCAAAAGACG
>NODE_94_length_422_cov_22.781990
GTGTGCGATGGCCAGGTAGCGCGTGACGCTGACGCAGAAGAGCATGAACGCCGTGTGGAA
ACAGGAGAGCACACCCAGGAAGGCGATCACCTTGCAGGTCAGTGTGCCGTAGGTCCAGGC
AGATCCATTCTTGACCGAGGTGAAGACAAAGGGGAAGCAGATGGCGGAGCGCAGGATATC
AGAGGCGCACAGATCCAGCAGGAAATAGTAGGGCGCTCGGTGCAGGCTCTTGTCTTTGAC
CAGCAGGATGGAGATCAGGAGGTTTCCGACCACGCCGACTCCGATGATGAAACCCAGAGA
GGTCAGTTTGAGGAACGTGGCGAGAGGAGAGACATTCTGCAAGATGGTGTGGTCCCCTGC
ATGGCTATAGTTCGCCATAGATGGAGGAGGGATCATAAAGATAGCGGAACAGCTTCAGCC
AAGTATCATGATCTAGAGGTGGCAGGGGGAGGCGTTAGATCCATTTGGCGGTGTGCTTTG
AAGAGGTTTCCAGGCATGTAGGCAACCTCTCCTCTAAGGCATCCTTTGTTCCTTTGTCTC
ATCACACCTAAAAAAAAAAAAAAAAA
>NODE_95_length_1111_cov_13.336634
ATCAGGAATGACACTGATGTGATAAGTGCGGATTCCGCTAGCCGCCACTGTTATTTCAAG
CCAGGAAGGCTCGAGCATAAAAGTTGACAGCTGCAACAGTTTTCAGAAATAGTTAGTTGA
TAACCATCCACAGGGTAATGAAACTTCCACCTTTGATGAGAAGTTGAAAAGAGAGTGTTT
CACTGTTGGCTTGGCAGAACATTAGACATGGCTGCAGGCAGGCAGGGGCCGGCGAGGGAT
CGTGCTGTTTTAATAGGGCTCATCCAGAGGTGACGAGAGCACTGCATGCACTGAACTGGA
GGTGTGAGCTGGGGCTGCCAGTACATATCTTTTGTCTTTCATTATCTTTATTTCCTTATT
ATTTTAAATGGCCGGTGTGTGTGTGTGTTTTTTTTCTTCACTAGAAGCTTTTTTGATATC
CATTTAGATTGGGGCTTCATTAAAAAACCTCAGACAATGGAGTGACTTCTAATTAAGAAG
CGCCGCATCTGGCCCCTGGCACCCTATCCCGTTGTTCCATCTATTTTGCTGGGGAGAATT
CATTTGTTTCTTAATTAAGAAAAACACCAATAGCGTGAAAAATCTGCTTATGGTACCTGA
ATCCTAATTAGTTAAATAGTGAGGGGAAGGGGAAAACACATTCCAGTAGCCCTAGAAATG
AACTCAGAGCTGATAAAAATGAACTAACTAGCCTTGCATAAATCGAAGCTGGGGAGAAAG
TGTACCATCATTATGGCTAAGACAATATGCAAACTATCTTCAAAGAAATCAAATTGCCGG
AATGTTTTCATTTGCATGTATTAACCATTAACATAATGAGGAGAAGTGACATTGGACCCG
GATTGTGTGTCTGTTCGGATTGATAACTCTGCTGCATCTGCAAATAGTCTCCTCTGCAAA
ATTATGCTAGCAGTCAAATCAGTGTTGAACTGTGGAGGGAGAGGGAGAGTGGTAGAGAGA
GGGAGAGGAAGACAGAGAGAGGGGGCAGAGACAGAGGGAGAGCGAGGGGGGGAGAGAAGA
GGAGGCTTTTGCTTTCTTTTTCCGTTTTATCAGGGAGCTCTGTGCAAACCTGCTGCAGTG
TTGAATCGGAGCCATCATCCTCTGACAGCTATCCTTAAACAGGAAGGTGCCGCGAGTCAT
TGTCTCTAAGGCTCTGCGGAAAGCTGCTATGTATGTGTGTgttttcttgtgtgtgtgttt
tcttgtgtgtatgtgtgtgtttggggtagagaaacacagggggatgtgcccatgt
>NODE_96_length_416_cov_9.834135
TGGCGCCTCGACCGCATGGCGCCTCGACCGCACAGCGCCGGGGCAGGTCAGAGGGAGCAG
CTCCATACCTCAGCAGATATAGTCACCTGTGACAATCCTTTATGGGCTGATAAAGTAAGG
GAAGTCTCTCAAGGAACAGTGCACTGACTTGGCGGAGGGTCTCCCCGGGGAGCAGGTGTC
AGGGTTGTCTATCAGAAGGCTGAAAGGAGAAAAGGGACGTGTTACCGGGCTCTATTGTAT
CCCGGTTGTCATTGACTGATCGGGTCCATTTAGCTGGCTTTCACAGTGAATGAAACCACC
TGAATAGATGAAAGCGAGACAGCCTTCCCGACAAACAAGGAGCCCTGGAATATTCATGGA
GGATCTGTGAGGAAAAGATTAATGTATTAGAAATTAAAATGGGGCCCGGACGTATGATCT
TGCTCTAACACTTGGCCAGACCTGTGTCACCCGCCGCTAGCGCCTGAAGTCGGCACATGC
CGCTGCCAAGGTGGAGAGGAATCATTAAACACCCTGCCATTGTGTGAGCAGAATAATCAA
ACTTCACCCCCCCCCCCCCC
>NODE_97_length_842_cov_8.372922
GTTGTCATATTGAGTCCACAGAGGTACACAGTAAAAACCCACAGGCATACCAGTGAGCTT
AGACACACCACAAATATCCACCCTGAGATATGACACAGCCCTAAAGTCAGGAAATAAAAT
GTCTACTGAGTGATATGATTGTTTCTTTGTTTGCTCCTTTGTCTCCTTTGTTTTTTCTTT
CTTTCTTGCTTACTTGCTTTCTTTTTCCCTCCTCCCTCTTTTAGTGTTCCTGCAGATTCC
CCTGCTGTCGGCTCTCGTCACATTCCCCAATCTGTTAGCCTTCTGATACCGGGGCCAGAC
TTGAAAGGAAGTCTTAAGGACGAGAGCTTATACACTGTGCCAGATTTTGTTAAATAACTA
CGAGATGTTGGTGCCAATTCATCGGTAATTGTCCCTTCTGGCACAGTCTGTTGAAAGTCC
TGGAGAAGCCTAAGCTCAAGATCACTGCAAGTGTTAATCTTCTTATACTTAAGGTATCAG
GTTTTCTTTTGATGTCGCTAAACATGTTGACTCCTATCTCAACGCAGAAGGCAATCCAGA
CATAGCTATGAGCGAGATGGGGGTTTGTCTGCCTTCTTCTTCCAAGAATCTCATGGTTTG
TGTGTTCCTCTCCTAGCATCCATTACTGTGCTAAAATAAAGAAACAACAAAATGAGAGAG
AGAAAAAAGAAACAGGAAGAAAGGGATTGATTCTGCGCTAATTGTCCTTTCCTTAGCGCA
ATTTGGCTTGCTCTTGTTCGGTGTAAAATGGCCTGATTTATTTTTAATGAGGCGAAATCC
TATTTCTCAGACTAGTCAGTATAATAGCCCAAGGTTATTTCCGAGACCTGTTTCTTCAGT
GGGCTCCTTTCAAGATCAACAGAAAAGACACCTGTCTCAAAGTATAAATGATTTACTGTC
TAATTAATTTTCCTGACCCCAAGgtgcactgtatgcattttagggtcggtatgatgccgt
tgctggtaaagtgtgtgcatacacat
>NODE_98_length_763_cov_9.167759
TTATAAGGCAAGCGATGGGAGTTCATGAACTGATGCTGAAGTGCAAAAACCAGAGAATGT
GCACGGGAAGGAGTGGAAATAAAGGTAGAAAAACAGTCAATTAGAGAGCAAACAGAGAGT
GGCCGAATCAGACGCAGATTTTGCTCGACACGGATCTAAGTGTTTATTTTTCTGTCTCCT
TTTAGCGTAGACAGTTCTGGAAATGCTCCTACCAGACACTGATAATACTTATAGTTTCTA
CATATGGGCTCCTCACAGAAGCAGCTTCGGTTTCTCTGTGACGTCGGGTTTTCACACGGC
ACAGGAATGATTGAATTCCAACCTGCGCGTAAGTGTTTTTTGATCTAGTCGGCTTGATCC
TTGTGCACCAAAGCGCCACCACCGCGCGCCATACTCGCGTGCACACAGGCGCGCACATCA
CATTATACGGCATCAGCCGGGCTCAAAGTGGATCATTATTTACTAAACAGGTTGCCTAAC
AAGAAAAGACGGATTCCCCTGCAGGCTTGTATAAAAACCCTGGAAGCATGGCGGTGGAGC
AATATCCATCATAATTGATGTGTTGCAAAGCAGATTACACACATTAGCGCACACTGTTCT
AGCTATGACAGCTCCAACTGAACATGACAAATTCCATAATATGCAAAAAAAAAGGAAGGT
ATTTTGCTCTCTCTGGGTATTAAACGACAACTAACAAAGAAGCATTTGCATTGGCAGGAA
AGAGCGAACGTGTTTGCGAATGTTAGCGTGTGTGCATCCATGTCTAACTACACCTCCTCC
ATGCTCTCATCTCGCCTTAATTACATTCTATTTGTTCCACTTGGGGCGGAGGGTCCTGTA
AACTGTTTGGCTGCTTGGCACGGCTTCCCCCTTTTGCTCGGTGACAAGGCGTCATTCAAC
ACAGCTa
>NODE_99_length_558_cov_2.103943
GTAGCCTTAAGAAAACCACTAATCAGTGAGGCTAACCGGAAAAAAAGGCTTCAATTTGCT
AGGGAGCATAAAGATTGGACTCTGGAGCAATGGAAGAAGGTCATGTGGTCAGATGAGTCC
AGATTTACCCTGTTCCAGAGTGATGGGCGCATCAGGGTAAGAAGAGAGGCAGATGAAGTG
ATGCACCCATCATGCCTAGTGCCTACTGTACAAGCCTGTGGGGGCAGTGTTATGATCTGG
GGTTGCTGCAGTTGGTCAGGTCTAGGTTCAGCAACATTATGTGCTCAAAGAATGAGGTCA
GCTGACTACCTGAATATACTGAATGACCAGGTTATTCCATCAATGGATTTTTTCTTCCCT
GATGGCACGGGCATATTCCAAGATGACAATGCCAGGATTCATCGGGCTCAAATTGTGAAA
GACTGGTTCAGGGAGCATGAGACATCATTTTCACACATGGATTGGCCACCACAGAGCCCA
GACCTTAACCCCATTGAGAATCTTTGGGATGTGCTGGAGAAGGCTTTGCGCAGCGGTCAG
ACTCTACCATCATCAATGCAAGATCTTGGGGAAAAATTAATGCAACACTGGACGGAAATA
AATCTTGTGACATTGCAGAAGCTTATCGAAACCATGACACAGCGAATGcgtgccgtaatc
aaagctaaaggcggtccaacgaaatattagagtgtatgacct
>NODE_100_length_949_cov_17.609062
GAGGTCACCATGGGCCCGGAAGCATCAAGCTTAGAAAATGAGAAGCCCTACTCGGCTCTC
CCGCTGGCGACCGGGAGCACCCCTTGCCCGCGCCCGCCCTGATGATTAATGCCACCCCCG
TCCAGCCACAAACCTTTCTGCCTCAGATAATGCCAGGCAGCAAGCGCGGCTGACACTTTT
AATGTATAATTAAGTAGAAAAAGTCAGCACTGGCTATGCAAATTTTTTAAAATGATAAAT
GACGCTGTACAGCAGCAGGGATTGATTTGGTGTAAATGAAACTAATTAAGGAAATGTCAA
ACATAATTAATAAAACAGGTTTAAGCTGCAAAACATTGTCAATTGAATGAATGAGGAGGC
ATTGGCTCCCATTGTTCAGGCTTTATTTAGGTCTTGTGTTTAGCTTGTTCCCTGCTCCAG
AATGCTCTCTCCCCTCCTCACTCCCTCCACCACCAATTCCCTGAGAGGGGGAAAATAAAT
TTGCTTGTCTCTCCGCTGACTGTAGAAATTAATTGCTGAAATCTTGTCCCATCCAAGTGT
TACATTCACACGCAGGACATTAACATAACTAATTTGAAAGAGCTCAAATGACTGCATAAT
GGAGCTCCGTCACCATGCATGACAGTCGCTGGTCATACCAAATTAGCTTGGTTTTATAAT
TGAAAAATTTCCCCCCCTTTCTTATTTTTACACCATTTCCCTCCTCTTTTTTTCATATAC
TTTTTCTCGTCTTCCTTGCTCCTTTTCCTTCCATGGTATCGTTCTTTTTTGCTCTGTTTT
CTTGATAAGAACAAAGGTTTTATAATTTACAAAAAGAGTGCTTGACCTATAATTAGAGAA
GAGGAGTGAGGGGAGAGGAGGGGGAGTGCCAAGTGGTGGCGGCAGAGTCAGATCCTTAGT
CCTGGTAATGATGCTGGAGACCTTGTGGCCCCCAGGGAGGCAGAAGAATAATGGGATGGG
CTATTTTTATGGGGGAGCAAAGCAATGGGCCACCAGCCGCTGGGATGCTGGTGCCTGGGT
ATGGTGCAGAGCAGCAGGGGCTAGCAGGGGGCTagtggggggcaaaggagggtgaatact
caacctgccagat
>NODE_101_length_464_cov_13.909483
TCATTACAGCCGGTTTATCATGCCAGGAAGAGAGTGGCAAAAACAAATTAGTCCACAGGA
GGGGAAAATAGCTGGGGATATCGATTTCGCCTTTTCATGCCAGAGTGGAGCACAGAAAAT
ATTGGGCTATAAAAGGGAAACAAGGATATAAAGCCATTACGGTGCGCACTTAATTGATCC
CACTTCCCATAACAAATTAATTGAGCGGAAAATGGCAGATGGCTTTGATGAATGTCATAA
AAAAGGCTTGTCAGCAAGCCTGGTGTGCGCGACCCCCTTGCTCATTCACTGTATTGCACG
GAGCTGCTTAGAAAGGAGGCTTGTAGGAGTGCAGCATGTGTTTCTTTGAGTATTTACATC
CCAGTGATCCGAATGTTAATCATGGCGACTTACTGACATCGTTGCTAATTGTCTACTGCT
TCTTGGTGGATTTTTTTTTTCTTTCCTCATTGTGTTATTTCTTTCCCTTTGCATTCCTTA
ACTGCAGTATGTGTACATGTGCATGCTTGCTTGCCCATGTGGCGGTGTGTTTCAGTGTAT
GTTTATACTGACAGGCTGCTGCCCCAGTAgcagaacaaatgctaatttaatcaattggct
ataaatcc
>NODE_102_length_540_cov_11.951852
GGAGGTTCTGGTTTGGCAGATGACAAACGGTGGTGTTTCTTTTTCCTGTGCTTGGGAGCC
AGCATATGTTACCATGTTAATGAGGTGTAATGGTGAGAATCCAGCATGCTGACATATGGT
TCTCAGATGACTCCTTTAATGATATTCATTTGTGTCGTTGTTATTCAGTGAGTTGTTTAC
CTCGTGTTAGGTCAACGTGTCACTGGCTTGTGATTATGTCACATCATCTGTCTCAATTAT
CAAATATGAAATGAAATGCAGCATCCCAGAGTAGGACTGAAGACTCTAATCAGAGAGCCG
GGTGATCGGAATAAGGAACACGAGCGGAGGCAAAGATGTGACGTCACCTCAGCATGGATA
ATATTCTGCTTCTTTATTCACGTTATTCCCTTTCCTCCAGAGGACTTTTGCCGTTAAAAA
GTTAGGCAACACAAAAATAGACTCGTGGATTGTGATGCCCATTATGACAATATAATGTGT
TGTTGATCCTGTCTGCACATATAGGGGGGACAGCGCACTTAATTAGGGCCTTGACAAGCC
TACTCTCCTAAAGTGATGAGATTAATCATAATTGGTGTCACTGTGAATTAGAGGCCGCTT
GGATGACCGCCCCACTGGCAGGTCGGACCGCGGTGGAGACCCTTGGACACTGCTGCTAGC
CGCAGCTTAGCCCTCTCTCTCTCt
>NODE_103_length_683_cov_15.547585
GGAAGAGGGAGTTGAGAGAAAGTCAGTCAGACAGCATTTTGTACTGAGGCCGGTTATTCT
CAGAAAATTTCAGTCTTGCGTCCTGCCAATTCCCGTCCCCATTGAAACGTATCAATTTAT
TGTTGGTTTTTCTTACATGTGTTTTGAAATCTAAACAAAAACAAAGAGTATAAAATCACT
CTGGGTATCTTTCACAAATAATTCTCCAGACTCATATCTGCTCTTTGTTTTATACACTAT
GCAATAATCACGGATCAGAGCTCTGGCCATACATTCATTCATCCATCCCTCTGGTCATGG
CCAACACGATACTGTTCTATACTGTGCTCTGCTTCTTCGATGCCTTGGCAGCAAATTAAG
TTAAAGCCTGCGTGGAAAAAAGAAGCCCTTAAATGTTGCCATATGCAGGATTGCATGGGA
ACTTCCTGAGGAACACATGTTGTTCTGGGTCTCTTGGAGAGGTGTTGAGTCTGTGTAGTC
TATAGAGTGCGACTCAGTATGGTGGACCACTCAACGCCGGCAACAGAAAACAACCATTTA
CGGTGTACCATAATATTTTTGGGAAAATGTCACATTTAAGACCGGTCAATTCTGAACAGG
TCAGCGGTTGTTGTATACGTTGTGCCATGTTACACGGGGACAGTCAGCTCCAACTAAACG
CTGAATGTCAAAGTGCTCACATGTTTACGCTTGATACTTTTGTGCACTATATCTCTTCCT
TTTTGTTCACACAGAATAGCTGCTTTGCTGGCACATTCTGAATTCTCACAGTTTGCGAAA
CCTAATCTGTTTCTACAATCTTGATGACAtttcatggctggataaac
>NODE_104_length_472_cov_25.311441
GAGGTCATGCTCTGCAAGAAAGGAGAGCGAGGAAAACCAAAAACAAAAAAAAAGGAAAAA
AAAAAAGAAAAGAAAGAAAAAAGGGGATGGGAGAGGGAAGGGGGGGACACAAGAAAAAAA
AAGGCACGGGCGCCCAGTCAGTCTTCACAACAAGGGTAAAGAGAAGAAAGAAAATAGTCA
CCTGGCATTCTCTGTTTCTCCAGCTCATGCTGTGAGGGTTTTCTACGTGGGGACTCATTG
GTGGTGGTAAGAGAGTTGCCTGTGACAATGTGCCAATCAGAATCCCCGAATGAGGCTGGC
AATACATGATTGGTTGGTTGAATGATATCAACAGGCTGGTATCTAAAGACAAGAGAGAAC
CAAGAGTCATCCCAGCAGAAAACACACACACTCTTGCCCTCTATTAGAAAGTCAATGCAC
AACTGGCAAATTTGTTACATATTTTGGAGACACCATCATCGCTGGAGACACTTTTTTTTA
AATCTTATATTGCAGCACCAAATTGCTTGTTTTGATCAAACTGTTGAACGTAACATAAAT
TGTTGCAAATCACATATCGTTGGCAAGAGAATACATAACTCCGTTGAGGGTGCAGCAGAC
TTGGGACTGAGTGCAc
>NODE_105_length_595_cov_12.531093
ATTTGCAAAGTTTATTCTGCATTGGAAGGACACACAGAAGTGTCTCGTCATGACATGACC
ATGTGCTAAAGACCTTAAGATACTAGATTGCTAATCTTCCTGTCAGTCTGCAGGAGATGT
GATATGCATCTGCATGGTAATGATTATTTTTAAATTGATTCCACAAATTCTTTGGAGAAC
TCAATTCATTTGTCTTTTTAATAATACAAAATTTAATAATGAATCCAATTTGCTTCTCCT
CAGTGGCCCCCTGGATTATCCTAGGATGCAGAATACCATCCTGGCATCTAAATGTCTTCA
ATACAAGATTAACAATTGACAAAGGGTTGCGGGTTGCAGGGTGATTATTGGCTGCAGGCG
GAGATTAAAGCAAAGCAGCAGCACAGCTGACAGTTTGGTTATCTCTTTTGGACTAAATGA
AAATCATGGCCTGAATCCATCAAAGGAGATTAGGAAAATGTGAGCCCATTACTGATGTCC
TCTCACAGGTTGGTGTGTCTGTATATGTCTGTTTTTTTTTTTTCCCCCAGTCTTCGATTG
GAAGCCAAATCTGTTGATTCCCCTCTGCCGCTCAGTGAAGTAGACATCCCCCTTCCACTG
ATGTCAGCAACCTCATTTGTGTATGCACTTGAGAGCTGTTGCTTTAATTTTCTTCCGAAC
GCAGCTGTGTTAGCTAAAAAGAGGAAACTCGCAGCACCTCTGAAATAATGAGCTAGTTAG
GATTCTGTGTagcactcta
>NODE_112_length_537_cov_8.238361
TCAGAAAATCCACAGTGAGATAGGATTCCCCACTACTAAGATATTGGAGGTAACATTTCC
AGTAAAGCAGTTCTACAAAATGAGTTTTATTTAACAACCATCTAACAGCCTTGTGACAAC
CTCTTGCAGACTAAGACCCATTAGATCATAAGGAGCAAATCCAGCAACCAAAAGGGACAT
TGTCAGCTACTGCAATCCACAGGATTGACTACGAAGGAAGCTGAAGTCCTGTTTTAAGAG
CATCAACCCTTCAGGATGGCCTCAAGTCAGTGCCACAGACGACACCAAGTAAAACACGCC
TCCGGCATGTCACCATCTCACACACTCCACCAGGTTTCTGAATCTGAACAATTCCCGACA
ATGTAAATAAAGAAACCACAGCTGACAAACACAGGTTTGTCTAGGCTTATTCATATGTTT
TATTTGTATGTATTTGCACTTACCCTCGATTTGCCTTCTGCGTCCATTAAGTGTTCCACG
TACGTTACCTCACCCACTACAAATCAGATTCCAGAGACGACACACACCAAGGGGAGGGAA
GCCGAGAGAACAATGGGGGTTTAGAGCAGAAACACAAGAAGGGCGGCCGGTGACAGTGAG
CTCAGACTGCCAGTCCTGAGCCTTcccccagcacctcagcagcacaatatggtacaggtc
tacaaaaagcaagcttgagtc
>NODE_113_length_619_cov_13.315024
ATGACAATGACCTTAGTTAGTGGACTCAATTTGCAGTGATGTCATATTTTCCAGCCTCCA
AAGCGGCACAATATTGTGAATCACACTGACTTCTAGTGCAACAAGTAAGTTTGCAGCCCT
TCAGAATTACATCTCATTATATTCTCAGTGTCATTTCTGAACACAACTCCTCCCAGTGCT
GAACCTAATCCAGAGTCAACTCTCCTTATCCATGAACAATCTCATAACCATCGACACAGA
TCTTATCAAAAGTTATTAATGTTGAAGTTGGACTTCCTCACTCCCATGTTCCCATTTAGT
CTGGACCAATCCCGCTCCATGGTGCATGGTGTCATGGTAACCGTGGGAAACGCTTGGTCT
CTGTTTAATAAACGTGGTCGGACCAGAGTGAGGGTCCCATATTGACCACTCAAGAAGAGA
TTAAACGCTGGTGACATTTCCGAGGTGGAATTTGCAATTTCCACAAATATGAGGGCGTCC
TCGAGCCCGGCATGACAGCACATAAAATCAATACAAATAACCTGAATCCCTAATACCTTG
ATCCCTGTTAGTGGAGGGATGCATTACAACTAAGACACTGGGAAGTGGGAGACACAGCTC
TCTGTAACCCCCCCTCCACCTCCACCAGCACCACCAGCAGGCTCACTGCTGATTCCTATC
GACTGTCTCCAGGCCAAACACAGACGCAATAACAATTAGGTGGGATACTGGCCCAATTCT
CTCCCTCTCACACAAACACACACATGTGTCAGAAACACACACa
>NODE_114_length_460_cov_14.302174
ATCACACACGGACCGACTCCAAAGCAGCATGCCCTGATTAGCCTCATGACATGCAAAAAT
GAGCAGCAAAAAAAGCTCACAACAACAGATGTTATTATGACTGATACCTCCAGTAGCTTT
TACCCTCCCAACTCCTTCTCCTTTTTAAAACCGCCCAGCTGATTTCGTCTCCTCTCTACC
CCCTTTGTAGATAATTGGAACAATCCCACTGATGCCCAACTCTGCAGGGCCCTCCAGCCA
ATCAGGGGGTGGCAACCCAGCACTGCAGGTACAGCCAATTACACCTCAGCTTCTGACCAA
CGCTCAAGGCCAGATCATCGCCACGGTGATCGGCAATCAGATCCTGCCTGTCATCAACAC
CCAGGGAATCACGCTGTCACCAATCAAGCCTGGACAGCAGGTAACACATACACTCAAAAA
CACACAAAGGAAGACAGCTTGTAGTGCAGATTATTACGTCCTTAAACTCCAAAAATGATC
AAGAGCTGTTTTTAAAACTGTCGAATGAGCAACACCTAGTGGAGTCAGACCAGAGCCTTG
TTTATTCATGAAAGCAAGATTCCAGCACTGCTAGCCAGGTTTGTTTTATGCTAAACGCCT
CGTa
>NODE_115_length_815_cov_10.412270
ATCTGTAACAGAACAATTCCTCAATTCATTTTTCACATCATTGTTTTCCCCTTTTTAGCG
TGTCACAGAGGTCTTGCGTTGTGGGTGTTGTGACGGCAGGGGTGAGATAGGAGGGCAGAC
AGGCGCAAAGTGGAAGGATGCTGGGCTTCTCCAAGGGGATGTTTGGCTTTGTAATTTCAC
CCTTGAAATTCGTGATTACAAACGGGACAACTTTTTTAATTTTCTCTTTTGTCTGGATTC
AGCTGGCTGACAGTCTGCCCCAGCAGCCAGGCCTTTTAATCAATCACCTAGATAATCAAA
TGTCACTGGCTATCTGCTCCATGTAATTACTTTTGCAATTAAAAATCAATCTCCAGTCAC
CCCGTCTAATTAGAGGGATGGGCAGATCTTCATCTAGATTGATTTTATAATACATATTGA
CTTCAAATGCCATAACATTGCCATATTCTCTCATTTTCATGCTGTGGTGCATCAAAACAA
AATGCCAGGGATTATGGGGAGGTGCAATGAGGGGCTGTTCCAATTCTGTGTACCAGGAAA
AGGTCCCCAGTCTAGGAAAGGTTCACCTTGCTTGCTTGTCTGTAATGACAACACTCATCC
TCTCTGCTCCCATTGGAAAGGGAGGAGGGACAATAGAAGTCCAATGATCTACATGACAGG
CTACAGTCAGTGAAAAAAAAGAGCATAATCAGGAGCAGAAGCTTACAGTGTAGGGTAAAA
ATAGACTCCTGTCCACCACAGAAACCAAACCTATTGTCATTCTGATAATGATGTAGGGGT
ATATAGGAAAACACTGGCTTCTAACACAATATTGACATCTTCACGTGTTATCTGGGGGAT
CTATCGTAGCTCCAGAGGTATCTCCGGAGGTGTCTTCTCGCACCATACATCATGACATCC
AGGCAGTCTGCTATGGCAGATATaaacaaataaaactccaccagagacggcttgttcat
>NODE_116_length_552_cov_15.278986
CAGCTTGCAGCAGACAAAGGATGGGGGACTGCAGGTGGTGGAGGGGGGGAGGAGGATGAG
GGCTCTATCGCTGGTGAAGTGACACTGTGGTGAAGCGGTGGCAGGGCGGCGGGAAGCTGC
AGGCCCGGGGAGGATCCAGCTCAGCTTGCCTCTCCACTCCTCTCTGGCCAGACGGGGTGA
ATCAATCATCTCCAAAGATGTCAGCATCTGCCCAAGCAATTTCAGATTGGAATAAATGGC
AGATGGGGATGTTGTTCCCTCTGTTTAATCAGTTCCACCAAATGTGGTTTTATCTCTTAT
AAAATGAAACCATCTGTAGCACGTAGGTGTAAGGATCAAGTGAGGGAGGACGGAGGGAGA
GGGTGACAGAGGGAGAGAGGAGAGATGTGCGTGTGTTTGGAGTGTGCACGCATATGTGCA
TGTGTATGCTTTTTAATGTGTGTGTGTGCGTGTGTGTTCGGCGTATGTGTGTGTGGTGAC
GGAGGGCAGGGAGAGATGGAACACTGTGAAACAGAAGCAGAATAGTGGGAGTGAAATAGG
AAAAAAAAGAGAAGCACTTATCCATTATAAAGAGGGAAAATGTAATCTTACTGCGAGCTC
ACACCTCCACTCTAATCTCCTCTTTCTCCCTCAAAGGAGTACCACCCAGGGGCCATCACC
ATTATATCTAGACCcatctatttcctcctccgcctc
>NODE_117_length_655_cov_16.297710
ATCACATGATGAGGGTTTGCAGCTATAACGTCAGGAGGTTCCATCAGGAAAGTATGGAAG
CCTGACAGGTTTTAGCTTTTGGTGGACACTGGACAGAACACCCACCCCGAACCCCGCAGA
CCCACAAACACACACACACCGAAACAGACACACGATAACACACACACACACACACACACA
CACTTACCCACAGGTACCATTATTTTGCATAGACACACAAATAAACACACAGGTTTGTTA
ACTCTTGCGCACACTCACGACAAACACACACGCGCGCGCACACACACGCCTCGACTCACA
CAAACACACATTCAGTCCCACCCCCAGACTTGCGATGTGTTACTGTGATGATGCAGAGTG
TGGTGGAAGGTGAAGAATAAGACAACGGAAGACAGGTGATGCTAAAATGAACATTTATAA
TGACTGCTGTTGCTGTCGCAAAATAAGAATCCTTAAAAAAAGACCTCATATATATTAGCA
CTAGATTGCCCACTTCACTGGTAATCCACAAGTCAAGAAACACAACTCACTAGGTTTTTT
TTCTCTTTACAAACACAATGCTACAATTACATTAAATATTCAATAATCTTTAAGTCAGTT
AATGAATGTTGTTAAAAGCAACCACTAAGATACTAAAAAATAAAAACAAAAACAATAATA
ATATTAATTCACCTTTTTCCAGTCGTTCCCTTTTTCTTGTTGCGTTGTTATTTATTAATA
GTATAATAATAATAgtctgagaaataaatagctcatgtggtgttctcagggcaatggggc
aggcagcataaatcaagag
>NODE_118_length_714_cov_9.047619
TGCTGTAGTTCACCAGTAAAAAATATTGCATTTCAAGTTCATGCCCATATTATGTGGTTG
TTCCAGTAAGAAGCCTTAACCACCGTCGACAATGCTGGAAATATAGATGCACAGATTTCA
TTTCACCATTGCTATGCGTGCCAGACTTTTATCCAAAGTAGCATCTGAATGTAAAAAGGT
TTGTAGTAAATCCATTTTTTTTTTCACAACAATTGCCACCAAACTAAACTATCTGTTCTA
CTTATTTCTAAAAAAGCATTGACCGTCAGGGCATAGCCAATATGGAGGTTAATCCATTCT
AGTGTCTATACTATGGGGATGCTTATGGAAGCATATTTGCTTAGGGCAGCCATGCAAATT
ATTACTTACTGCCCTGTAAGCTGATAACACAAATTAGATACCCATTAAAGTTGAACAATG
TATATAGAATGAGAAAAGATTGCAAGTGATACCTGAAGGGATGCTTAAGTCATATGGCAC
TAAAATATGCCTCATGCTTGCAAACTTCAAAAGTGAAGAGATGTTTATCCTTGGGATTGG
AAGATGCATAATGGTAATCTCATATGCACAGAGGCAGCTGCCAGGTGGAGGATAGCACAC
TGCATGTTTATGAATAGAAATCATTACAGGGACTGGGGAGCATACCGGCATGGACCAGTG
ACACAGAACTTTTTTATCATCTACCCAGTGCACACTGCAGTACTTAAAAGTTGATGTGCC
GAAATGTTTAGTACAGTAAGGCGTTAGTTTAGCTGTGGTCATTTTGATTAGTGCTGTTTT
TTTCTGTATTTACTTGAATGGATGTGTTTAAGGTCTCTATcactttaagtcttgacctga
atattagctgaagtcgag
>NODE_119_length_601_cov_10.482529
CTCTCGAGGCTGATAGCAGGTGTTGCTAAATCTTCTTGGCACTCTGCTTTAATCAGTTGT
TTTTGTAATGAAGTGGGGCTTTTTCACAGTACACGATAGTTGTTCCAAGTGGATCTTTGT
TAGAGGAATCCTGAAGGCTTGTGTGACAGCCAGCTATCCACGGGCAATGTTCTTTAGCAT
TTACAATATGTGGCAAAGATTGTCCTGAAATGATAGGTAGTCCTGCTCTGCTTGGGTTTA
GTGGTGCTTGCCTTTGGATCTTTTCTCAACTCTATTTATTTTTGCTTGTGGCCAGTAATG
TGTTTATTTTTATTTTTATTGCTTTTGTTTTTATTTCCCCCTCTTACATTTTTTTGTCCT
GTGCTTCGTGGTTTATCAGATTGAAATGGCGATTGAGACGCTCCAAAAATCTGAGGGTTT
ATCCAGTCAGAGAAGCTCGCTGCTCAACAGCCATGTAAGTTGCTTTTACGAATGCTTGCC
CTCGGCTAACCTTAACTTTTGCTAAGCTCACTCTCTTGCTCTTCTGCCTCTCTCAAATCT
CTGTACATTTGGGTTTGGTGCTTGCTGTTTTTGTTGCTGGTTTTAATTGTTAGAAATGCT
TTAAATTTACTGGCTGCTATCGAAGCTTTTGCAGAGTTGTAATGCAGCAGGATCAAGTTT
ACTGACAGTTGGCATAAGGTCTTTGCAAGGACCAGTCTGTGACTCTCTTAAGTTAATAAG
CATTTGTTCCCCCTTTTAGCTCCAg
>NODE_129_length_593_cov_13.666104
TTTTTTAAGAATACAGGGGGAACATTAGGAGAAGCATGAGAGAGTCAAAGTGTCAACGTT
AGGTGAGAAGAAGAGTGGAGGAGGAAGATGTTAGAAGAGAAGAAGAAATAAAAAAAAGTC
TCATGCACTAGAGGAGAACACGCACTCACACCCCACAGTGGCAGAAGCGGTGTTGGCGGC
AGTGGCAGTAGTGGTAGTAGTAGAAAAGGCTACATGTGTAGGGCTAGAAACATTGGTTAC
ATCGTGCTGTTGTTGGCTGGAGTTGGAGGCCTGCCGCCTTAGAGCCCCCTGAAAGGAAGT
TCCACTCTGGAACGCACTCACTACATCCATCTGCAAAGAATCAGACAGCGTGACAGGAGA
AAGCCCAGAGGAAATAAAACACAACACAGCCAGAGGAGAGAGAAAAGAGAGAAAAAAATA
AAGAAAAGGCACCAGTAACCATAGAAAATGTCACTTCGAAATTGGATTTAGGCATTATAG
TTAAAAGAAAGAGGGAAAAGGGGATGATTGGGTTTAAAGGCACTGATCGGAGGGAGCTGA
CTCCAAAGTCTGACCTCACTTTCACTCTTTTCTCTGCAGAATCCTTCCATACTTCCAACT
ACAGCCATGCCAATAGTCTTTGAACAATCAGCTGCACTATCGTGCTTTCCATCCAATCCA
ATTCACTTGCTTCTCATCAGTACCTTCaaactagttgggttttagcagaaagattgagac
tgagtcagaaataggca
>NODE_130_length_597_cov_14.698492
GTTGGATTTACTATTTACGCCACAGTACTGCGGCGGCGTGCGTCCTCCCCAGCCAGACGG
GTCTGCGTAATAGCCAAGAGGCCGGTTGGAGCAGCCTGCAGTCGGCAGGGGAAGAGCCTT
AACTCCGGCCGCTGCGTAGGACAGCAAGGTGGCCGCGTTACCGGCGAAATCAGCGGCGTC
GTATGCCGAGGCAGCAAAGTCCAGTCGGTTGTTGGCAGGGGTGACAAACCATCGCTGCGG
GGGGGTGGCAACAGTGGGCTCCTCGGTTTGCTGCGGGGATAGCAAGCTGTTGCCGAGTGG
GACGCTGCGCTCCGTGCCAGGACCAGTCCCCACGCCAGGGTGAAAGCGAGATTTGGCATA
AGTGCTGACAAATTGGTCCTGCAGGAAAGAGCTAGGCATGGCATATCTCGCACCCGGCAC
GATCTGTGAACGCGGAGAGTCACCCGGTGATGGAGTTAGGCGGTCAATGTCGCAGCCTGT
GTAGACACTGAAAAGATGGAGAGACAAACAAAACAATTCAGAAACTAAACCGTGCGCTCC
AGTCGGTTCTCTAAAAAAAATGAAGAGATTTAGGTCAGCGAAGTCTACATCTCACCCAAT
TACAAGTTTAGTTTGGACATGTCAGAAGTTTAAGACACGAGGTTTAGTGAAGGTGGAATA
GCTGCAGGGTTTGGAGGAAAAAAATGCGCATCAAATCTAGCGTTGGTGACAgctccaaat
aggccttctgccttttacaaa
>NODE_131_length_821_cov_15.238733
TATACTAAAAACTATTTATATCCACATTCACTGCTTTAAATTTTTAGCTATACTGAAATA
TACAATTGAATATTTTGTCCTCATCATAGAAATGATCACTTTCACTGTTTGCCAACTGTT
AATAATTAAAAATGTGGCACACAGGACCTGAAAACCTTTTATGAATTACAGAATTGGGAC
GGACCTTTTGTTTACATTTAAGAAGTTATTTGTTAGAATGTAGCGTTAAATCCATACAAA
GACTCGAATAACTGGATTAATATCTGAATTGAGTGCTGGATGGCTGCATGCCTACAGCTT
TTTTAGAAGGGTTTAACAGGGAGGCAGGGCTGTGAAAAAGGGGTTTGAGTAAAACCTTGG
ATGAATAATAGACTGCTTCCCAAGCAGCAGCACTCTTGGTGGTAGGAGGTTAATATTCTC
ACATGTCATTAGGTCTGCTGGCTCGACTGATGGCTCATTGAATCAGGCAGCAAATGATTT
CCTCATGCTGCAGAGGACAGAGCACTTCAAAGGGAAGGGGCTGAGGTCAGGACAGCACTC
CGCTTTGATTAATGACCGGGGCTCAGCAGAGGTTGCCTGTAGGTAAGAATGTGACGGTGA
ATTGGATGTGAAGGGGACCGACTTTTAAGCTAGATTTGACCCACCTCCAGAAAAACTTGC
AGATACCATCACACAGGTTGGGTTGATGGGTTGTGACTGAAAAGCTTGCTGGCCCTCTGG
CTTATACAATCATAAAAATGAAACTTGCTGGCTGACAGGCTTACCGGACATCATGGTAGT
ATTAAATCAGTTTATACTTAAATAAAGAACACAGATATCACTGCTATTGCCTCTAACTGT
AAGTCTTAAGGTGAATTTTCTGCTTTTGGAGCATCTAGTTACGTTCTCAGTTGAATGACG
TGCAGTTTTTAAGGCAAGTTGGGCCTTTATAGCATCTTATTAGGTGATTCTCAAATATTG
CTAac
>NODE_132_length_763_cov_23.614679
ACCCTCCGGCCCTGGGGCCCAGGGCTGGATGTGGTTGGATGTCAGTTAAAGGATATCTAT
CTGATCCAAATAACCGATGAAATTGCTGTATCTGTCTATAAAGTCGAGGCAACACTAGAG
AAGTGTTCTGCTCTAGTTAGAAAAATTGTTTGAATCAAGTCGATGGCAGTCGGTTACATT
GTGTATGGAATACTCTACCTGGCTTGTAACTGACTAGAACTGTGATGTACAGATGATGTA
TTATTAAAATCTGAAGCAAGTAATGCAATGATATTAGGATACAGTTTTTGTATTTTTATT
CTTGTATAAGGTTATTTGATGGCTATTGTTTAGCCTATAGTTCATTCTGTGTTATTTAAA
TTCTAATATATGAATCATATTTGGATTGAAGTCATGTTCAGGGGCCATGTTGTGTATGTA
TTGAGATGTAAAGCCTTTGAATGTGAATAATTATTGTAAACTATAATATTTTACAGCTTT
TTTCTTACTATATCATACATTTTCTATTTGCTCAGTGATTTAATCATATTCTGATAATTT
AATGAATCTGTTCATTCTCTCTCTGATTATTTGTGCGCTAGGTCAGTAGATGTTGAATGA
TGAATTTTCCACTTAATGCTTGGTAGTCCAGTAATTAAAGCATGTAGGGATTTAGGCATA
CAAATAAAGCCATGTGTCCTGTCTTCTGTTAACAACCATGACACAGCAGCAAAACAGCAG
CAGCATTCAGTGGCAATGGCATCTCACATTTTTGCAGCATGTAAATAAAGTACCGGCCCA
TTATCAGCGTTTTATTTGTGTGTATGTGTGTGTGTGTTGTGAAACTTAATTTTAAATGTG
TATGTAACACGcacgaagtaataacactcaaggaaacgtccggtgtttgtcagccgagct
cgagggg
>NODE_133_length_420_cov_7.688095
TCCTAATGCCTCACACTTCCCTCATTTCCCCTCCTCTTCCTCCTCCTCCCCCTTCATCCC
CTCCTTCCCTTCATCCATCCATCTACCTATCTAGCAATCCCTGGGAGGCATGGGGCATCG
AGGAAAAGTAGGGAGAAGGAAGCGAGGAGCGGTGCATACATACTAAAGAACCACTTACCT
TCCTAGGGCCTCTACATCTCTCAATCACCTCAAGCAGGCCTCCTCTCTGGTCTCCCCTCT
TTTCCGTCTCTCCCCTCCCTCCCTCCCTTCCTCTCTGCCTTCCACCCAGATAGTGCTAGT
AATGGGAGGTTAACACAGAGGCAGCGCTCCCATTATTGAGTGAATTTAGCACCTCGGACA
GCGCTCTACAATCTTTATTGCTTTGCTGACCCTCTCGTCATGTCCTGGGTGTACTCGACA
GCCTCCACATGTGCGTGGCTGCGTGTGCGGTTACGCCTCCGTGTGCATGTGTGTGTGTGT
GTGTGTGTGTGTGTGTGTGTGATATGAGGTCTGATTGAAAGGCGGTGTGTCACGGAACAG
AGAGCACACATGCTCCAGGGCTTg
>NODE_134_length_609_cov_12.101807
AAAATGAAAGCTTTTTTTTTGTATTTAAGCTGCTGTGATGGTGACACAGGAGTTATTTTG
CTTGTGACTGCACTAAATAAGTTTTTTTTAATAGCAAATTTATAATATAATTAGTAAAGA
CTGCTGGTTAGAGGTTTGACCATTTAGATTAATGCTGTAATGTAGTTTTAGTTTACTTGT
GACATTTAGACTTTTGGTAATGCGTCGTTGTGTATTTTAAATCTATTACATGGCAAACAA
AGACCTGAAGTTCTACTTGCAATAATTGTATTGCACTATCTGTTAAAACATCTCAGTCAT
TTTCTTCTAATCATTTGGCCCTAGTGTGTGATATTGAAGTGTGTATGCCAAGTTAAGATT
TCTAACCCTGACTGTCGTTTGTTTCAGTACACGATGGGACGTGTGATCAGGGGACAGAGA
AAAGGTGCGGGCTCCGTGTTCAAAGCCCACGTCAAGCACAGAAAAGGTGCCGCTAAACTC
CGTCACATTGACTTCGCTGAACGCCATGGTTACATCAAGGGGATTGTGAAGGTAACTTGT
CGACCCTGACGCGTCTTAGTCTTGCCATTTGGTGTAAGTGGAGCATTAACGTTGTTTTCC
CTGCGCCGGTCTGTCCTCTCAGGATATCATCCATGACCCCGGCCGTGGTGCCCCCCTGGC
CAAAGTGGCCTTCCGTGACCCATACCGGTTCAAGAAGAGGACAGAGCTCTTCATTGCTGC
TGAGGGCATCCACACTGgacagttcatctactg
>NODE_135_length_891_cov_13.199776
GGAGGAAAAGGCAGAGCTGGAGGCTGAGATCTCGGAGCTGCAGAAGGAGAAAGAGCGCCT
GGAGTTTGTCCTGGTGGCCCACCAGCCCAACTGTAAGATCCCCTACCAGGACCAGCCTCA
GCAGGGCTCGGGGCAGCTCCCTCCAGTGCAGGCCCAGCTCCCTCCCCAGACCTTACAACC
TCCTGTCTCCATTGTGGGCTTGACTGTGAAGGAAGACTCTTTCTATCTGCCTCCTGCCTA
CACAGCCCATCCGGCCTCCACACAGTCCCAGCCTCCGGTTCAGCAGCAGCAAGTCCAGCC
GCAGCCTCAGCCCGGATTAATGCAGGAGGTAGAGTTTTCTAGTTCTTTCTATGGCTCAAG
TGAGCCAGCACCTGGTGGGCCATGCCTTATGGCCAGCGACAGTGGTGGTGGTGTTAACCA
TGACGATGTGGCCATTGGCAGCTACAACACCTCATACACATCTTCATTTGTGTTCACCTA
CCCAGAGGGAGCCTGCGGGGTCAGTGCCAACCAGCGGAACAGCAGTAGCGAGCAGTCATC
TGATTCCCTGAACTCGCCTTCGCTGCTGGCGCTCTGACTGACCGACAGACACACACATTC
ACATATTAAGACACACACACAGTATGCTCGCTGGAAGTAGAGCCACAGACACGTACATGC
ACAGAACCAATCAGTCTCACAGACTGAGATGAAAACCAACAATCGTCTGTACCTGATTGG
GTTAAAGTTTACACATTCTGAAATGCATTCCAATTAAGAGCCATACAAATAGTTGCACAT
TAGATTGAACCTTTAACATAGAGCTTAAACATGAATAAATTCTTGTTTTGTATTTAACCA
GAATACTTGCAACCGGACACGTTAAGCCTTTAAAAGTCAAGTCCACGTTGCCGATCTTAA
GTGCTCTGAATTAACAGATTAATTCACAATGAATTCTCACATTGTCATACTCTCATCGAG
TAACAcacaacatgctcactccaacaagcacaagtgcccccacctagttccctctgtcgg
ttgcccctcttccag
>NODE_136_length_507_cov_14.822485
TTTACCTACTAAAGATACTGTAGTGAAGCATGAACTCTACTAAATAGGGTGAGGATGGTC
ATCCTGGATGTGTGATCTCACCCTTAATTTAAGTTATATTTGACCCACACTCTCCCCAGT
GAACCAAAACCCAACTATAGCCCTCATAATTAAAAAATACACTTCACTTTAGCTGCCCCT
CGCTCTAAAAGTTTTTAATTCCACCCAGAGGACCCCTGGCTCCGGCTGCTGTCACTCACG
CCACCACAGTGATGGAGGTGTGGTGGCGGAGGAGGCGGTGGCGCTGGTTGCTGGGGATGT
GTGATGTGTTGTGACAGCGGGAGCCAGGGCTGGCGGGCGGTCACCATGCGGCACCATATT
GCCGGGCTCCCCGGGGATGAAGGATCAGCATGCCAGCCTTGCCAAGAAGTGCTAATAGGC
GCAACACGTCTTGCTTTCACACATTAAGGCAAGCGAAGGGTGACAGATCAGAGCTGTGAT
ACTGCCGCCTGTAAGGGGGGAGAAAGGGGAAGGAAAAAAAAGGGGCCATGGCGCCCGTTT
GCCATGCAGTGCAGGCTAATGATGAAAAAAGTCTCAGAGTCGAACAATATGCCCACCAAT
CACTGAGCTGATGCCTGACACCAGTGAGATGGAGGTATGTCTGTCTGCACC
>NODE_137_length_689_cov_30.566038
CTCAGTTTGTGTGTCGGTCTGTCTGAGGCTGACTCCATGTGTGAGCCTGATTTTCATCTG
CCGTAGAAATTCTTGAACCACTCTGGGCATCCCTGAATCTGAAATCTGAATATCAAATCA
CTGCACAAATCACATGGAGAGGGCTGTCCAATCAGAGCGGTTGGCTAATGGTTAGTGCTG
GAACTGCACACAAATACATGGAAAAATAAAGCAGTGTTGTGAGCTGCCACTTTAAGGAAA
CAGTAACAGTAAAGTGTAGAAAAAAACTTTAGCAGCAAAAACTAATAATTGCAAAGCAGC
CAATTAAATTGTGCGGGAGAGATGAAACCGCTCATATTTCCCCTGGTAATTTCATGCTCT
AAACTCGCTTCCGTGCGCACATAAAAAGAGGAGAGAAAATATCATTTCAGAAGCTGACAG
AACTCATTGTTCGTGGAATTTTAAATTCAAAAAAGTTAATAAAGGCGAGTGCGAGATGAA
GGGAATTTGCATTTCTCAGATTAACAGCATGTAGAGCAGCGGCGGCGCGCGCAGCCTCAG
GTCATCATTTAAGAAACCTTTGCATATTTTATTTAAGAGTGGCCCGGTTTGGAGCGTAAT
AAGACAGACAGATAATGATTAGAAGGTCGGGCCTGCAGGGCACAGCCGGGCTGGGCGCTG
TAACGCTCTAATACCCAACACACACACGTACACACACACACACACACACACACACACAAA
GCACAGCACAGCACAGCCTGTGCCGGCTCCTCTAATTGGCTGCTGATGGTTTATGAAATG
TTTTCCAAAGGTTTTATTATTGTTGTTGTTGTTGTTGTTGTTGCTTTTATTGC
>NODE_138_length_717_cov_14.083682
ATCACACGTCTGTGTTTTTTTTTCCCCCAGCATGTCTTTGTACTGTATGTTCAAGTGTAT
CTTTATAATGCTGGAATGAGCCACTGCTACCCCACAGTCGCTTAATGTTTCATAAACGTC
ATTTGGAAGTAATTCAGTAAGCACCCTCATGAAAAAGAGATGAAATACAGATTGCCATTG
GGTATATTAACACCTGTCACATCAGACCAATATCATATTGCATTGCTGTAGTTACCCAGC
TTTCTATTATTTTCTCGACTCCCAAAACGTCACCTTGGCCTCTCAATCTACCGATGTAAT
TACCTCATCAAATAAACTATCAACAAAGCTCCTAAAATAGGATTTGTGGAAGTGGGGGGA
AACAAAACAAAATAAAAAAAGGAGAAACATATCATCACGCCCAACATACTGTATGTGAGA
TGTGTGACGCTTAGAAGTCAGGGGAGCAAAGCCTTGAGGGCATACAATCAATATTACATT
TTCCATTGCCACCTTCATAGCTATTGTAAATGGCTTGTGTCAAAAATAATAACAGGTTGT
ATCAGGAACCTTGGGTTTGCAATTTCGCTCCTAGTGCTTGGAGGCCCCGTCTGCACTCCC
TCCCTTACCCCAGCACCACTGGGTGTTAATGACGCCGTGGTGGCAGACACTTCTCACACC
ACAACTGACTTTTTTTCCCTCTCTGCCCATTCTTTATCTCTTTACTCCTGACAGTTCCGA
AAACTGCAGGGAAAATGTGTATGTGTAAGAAAACGCTTACTACTAGAGATGATTAGCCCT
TTGTGCATGTTTCGGCGCTCAGCCAGTAGCATAGTATTATTAGCAGGGCTGGAGAGATTA
AATCTATTCTcacttcggttg
>NODE_139_length_777_cov_10.436294
ACGGCAGCGGTGGAACTTATCTTGGTGGCTACACTTTTTTTCGTTTTAGGTCAACAGTCC
AATTATCTCACTCACCTTAGAGGTGCCTATGAATATGTGGGAAGTTAAGCCCCTGCTCCA
TTTTGCTGAAACATTTCCTCCAAGTGTCTTCTAGCCCACAGCCCCATACGCATAGAAAAA
CATGCACACATGCGGTATCAGCACCACTACGTATATCCGCATACATACAAGCATGCATGA
ATACACACGCAGAAACCCATACACACATGTATTTTTCAGCTGGAGTTGCCCCCTCCCAAG
TCTGCCCTTCCTTTGAAAGAAAAATAAATCCAGCATAATATGATAGTTGAAAGCAGGGGG
TGATAAGATGGTGGGAGGTTGCAAGGGGGGTGGTGGGCAGCTCAATCATTCACTGTAAAA
AAAATTGCCCTGTATCATTCACCTGATTTGAATTGTAGCTCCCCCTTTTTTTGAACCCCT
GCCAATTCATTTTGTACATTAAAAATTGGTCAGGGTTGATAAGATTCCATTTTCACGGTT
GGCAATGCAGAACTGGCGAAAGAATACAATTACAGACCCCAGAGTAAACTCTCCGAATGT
CAACTTGATGTAAATGATCAGAAGGCAGGGCGCCACAAAAGAACAGGCTTCAACTTCAAC
AGCCCCCCACCCTCACCCCCAGCCTACCTCTACCTCTCTCTCTTTGTGTATGTCTCTCTA
CCTCTTGCTCTCCGTCACCACTCGACAGCCTTTCACCCTGCCAGTGGCAGGCAGACAGGC
CTGCTGAAGTACCAGAGATGTAGGTGCAGTTTGTTCTGGTGGAGTACAGAAAGGAAGTCT
GGTGTCACAGTACCAAAGCCTGATGGCAGACTGACACACATACACAGGAGGTGTTTAAAt
gaactttgacctttaaatata
>NODE_140_length_452_cov_3.471239
AGAAACATTTCAATCTCGGGCTTAGATTGCTCTTGCATTTTCATTTTCCAAAATCTACTG
TGTTTTTGAATTTTATTTGTGATTTTCTTATTATATTGTAGTTCATGAGGTTTGCATACT
GCTGGATGTCGTCTTTGCACGGTCTTTACAGCGAGCCGCCTTGAAGCAAATGAGACGAAT
CCAGCAGTGAGAGCGACAGGCAAAGCACTGACACACAGGGATTCAAACAGTCTGATGCAA
ACGCACAGAATCAAGACAGAGCATCTAACAGGCAGGCAGTGTGAAGCCAGTGAGGGGTGG
TCAGACACATACAAAACTATGTGGCTTCATGCATTAGCCATCAGAGCAGCAGCAGTAGCA
GCAGCAGTACCTGAACAGAGCCCCCCAGCCGCTCAGCCGTGAGGTGCGACCCCAGAGTCT
CCTTATTGGTCACGGGAGTGGGCTGAGACTCACTTCCTTTGGGCTCAGGCGACTTGACGC
AAAGAGCAAAAAGGGTTGAGGCAGGTGGTTGTGAAGTGGTGAGAAGGGGGGAAGGGgagg
gggtgaagagagtggtggggtgacgggtcaggggtgaggcagaggcaatgtggtgg
>NODE_141_length_609_cov_12.917898
TTTTTACCAGACATGTATTGAAACCCATCTGTGGAACAACTAGGTACCGAGGTTGTTAAC
GTTTTTATCGGTGGTCTTCAACCCTGGTCATGGTGAGATTAGTTCAGCTTCACCACAGTA
GAGAGATATGTGAAGCTGGTGGTGATGCCACAGTGAATACTGCCACAGTACTGTCTCTTT
GGACAACTGAATGGTGCCATCTAGCACAATAACACCATTCTGGTATATAAGTGCAATCAG
CTCTTCAAGACCAGAGTTGCTGAATCACAGTTTGTAGTCACAGCAGGGGATGAACTGAGG
GGCGATGTGGGGCTAAACAGTATATTAACTGTGTGTTGTTCTCATTGCCACTGCAGCCGC
CAATCTGTGATGGCTATTGGCCAGAGCTGGCTGGCAGATGATGATGGTTATGATACATCT
ACACCCTACTACCACAGCTCAGTATATGGTTGGTATAATGGGTTTGTATGATGGGTAAGA
TTTCTTTCCACCCTCCATCTCCTACATAGGGAAGAGGAGCTACGTTCAATGGGTAAAGCG
TGTTCTTCAAGGCCCTAAAAAGCTTTTAGTGAAATTACCGCTACTTGGATCTTAGGCTTT
GACCATTGAACGCACCCCTGACCACTAGTCTGTGAAATGTTGCCCAGTGATTCTGGCCTT
TATGTTAAAGCCACCTCGGTTTATGTGGAGCTCATGTTTGCTACAGCAAAGACTTAACTG
TGTGGGAGTCATGAGGGCAGCGAACAAAGCAGa
>NODE_142_length_872_cov_14.138762
GCGCTTTACCCTAAATGATTTAATTATCATTTTTTTCTCATGTAAGACAAATGAAAGGCA
AGAGAGGGATGGGAGTGCTGTGCCAAATCTGATTATTTATCTCCTTAACAGATTGCTGTG
TTACAGTCCCTGAGCTGTGGTTACTGATGTTGGGAAGTAAAGTGGGCCAAGCGCTTTGCA
AGGATGCTCCCCCTTACAAAGCTGATGCAGCACTGTATTGGGAATTTGTGTCAGATACAG
ATCAGGCACATTTGATTTAAATAAGCAAATCATTGAATAAAGATGACCTGGCTCACAGGG
GTATATCTCTATCTATGCATCACAATTCGTGGGCTGGGAAAAACACGGCCTGACATATTG
AGTGACTCAGGATCTGGTCATATCAGAGATGTTATTCAGACATACAGAAATCCCAGCTTG
CCTTGCCAGAGTGTTCTTCGAAACAACTAAAAGCAGGAACACGTGCCTCATCTTCGGTGT
GTCAAGCCGGCAGTGATTGAATTTCTCCTCCTTCCTTAAGACGGAAGTGCAAAGCCGGTG
AGTGATTCCTGTGGATGCACTTAAGGTTTTAGTTGCAGGCGTCGTTGTGCCTGGGCAGAT
TTTATATGACACATGAAACTAACTACATGGTACTTAGGGCCTGCTGTAAACCAATCTGAA
GCCAGTCGGGAAAACAGGCCCATCAGCAGAGAGGCTTGTTTCTGTTGCATGACAAAAGGA
CTTGCAAAACCGCATCAATTAAAAGTTCATTAAGTTCAGCACTGGGAGGATGAGTGGATG
CTCTCTATTTACGCCCAGGCCAGCCCAGCCCATTATCTTCAACCTGATTATTCAAATCCC
TGGATTATAACACAGACGTTTTCTCAGAGCCTTGCTTAGAATAATCATACTTAATAATAT
TTCATTTTTCTTCCCATGGAGTCTGATTAGAATTGAGTCTGCATCATCAAAAGAGAGGAA
TAATGCTCTTGATAGTTGTGCGATTTAAGTGtaccaaaattaacacaagaaaggat
>NODE_143_length_305_cov_1.931148
TTTATGGGCTGTCCAGACTCAGATCCTCACTCACATGAGGTTCATTTATTGTAGCATATG
TCACTGTTGGCCAGAGAGAGATTTTTTGATTTTGTTTTGTCCCCGTAGGAATAAGAATAA
GAATAAGAATAAGAATAAGAATAAGAATAAGAATAAGAGTAAGAATAAGAATAAGGATAA
GAATAAAAATAAGAATAAGAGTAAGAATAAGAATAAGAGTAAGAATAAGAGTAAGAATAA
GAGTAAGCTAGGGGACAAAGGGAGTAACAAAAGTAGTCAAGAAAACCAAGTTAAAGAGAC
AGAAACTGACTGTAGAACAAAAAGCTATTAATTTACATGTTAAAGCAAAAAATGAAtcaa
cttaaatcgaatttcttactgaaaacaaagccgatcaaaagtcttcagaacgctacacat
gcttgactgaggcaagtcgcaaagacacc
>NODE_144_length_770_cov_12.762338
GTTATGGTGCTTTCCTTGAACCAATCAGCGACCCCAGGCCCCTCACAATGCACCCCAATC
AGCCTCCAAGCGCCCTGGTATCGAATTCTTCACCATTGCAAATTGTTGTCATGGAGATCT
GGAAAAAGCCGCTGAGGGGATGCGATATTTCTCCCTACACGATGATTTTCTGCGCGTTGG
CCAAACACCTTGAAAAAACCGCAGTAGTGCGCATAAAGCAAAAATGAGTGTAATTCTGCT
GAAACATGCGTGCTCCCAAACTCCACATCAAAGTTGAATTTTCAAACACAGATAGCCGTC
ATAGCATCCCCAAGAGTGATGTCAGCTGTAGGATTTGGTGAGCTGGGGTGGGGGGGGATC
TAAAGAGTGCATAACCATGGAAAGGGGCTTGAACGCTCAAGAATCTTGTCTTTCTGTTTG
CCCCCTCAATCGAGCGACACAAAGGCTGAATTACTCATTCAAACCTCGCGGGACAAAGGG
AAAGGAGCTGGATAGCACTCCTGCATTTGTAGTCAAACATTTAGAGACTTAAATCGAGTC
GTCATGAAGGAGAAAGAGTCGGACAAAGCCCATAGAATTGCCATCAGCAAACATTTTCCT
GTGTCATATTATGGGGTCTCCATGGCTCCCTCTGGCCCGTGGACAATAGCACAAGTTTGC
ACACTCGAATACTGTCACCCTGCCAACGGCAACAAGGGCCCAAAACAGGACAATCCCCCA
GAGAAAGCATGGGCTCCGCGGGGAAGGTTGCAATAGAGGAGGAAAATGGGACTTGTGAAA
TGCTAATTGAGCTTCATCCCCTTATTGAAGTGGGAAAAGAGCACCTATCATTCCCCTGAA
CCGCAGCAGCAGAGGAATGAGATGTGAGGAAGCTGTTTGTCTGGTGAGtacacctcatgt
cctgaaccagtccc
>NODE_145_length_539_cov_14.842300
TTCTTCCAGACCTTCATGAAGGAGAAGCACGCTCCTCAGCGGGTCCATTCTTTTGTCACT
TATCACGTTAATTTTGCTCACATATGGCGATAATTCCTTTTATTTATTGGCCCTTTAATT
TGAAACATATTTGCTGTCACTTTGTTGTCTCATTGCGTTTGTAAAATTTGAATCATCCCA
GAAATTAAACGAGCGCGAGCCCTCTCTGTGTATGTAACACAAGCAGAGGGAAAAAAGATA
TAAGCGATATAATTGAACAAAACATGTAACCTGTCTAAATCTGAGCAGAAAATGAGAGAA
AATGAAAATTCTATTAGTCTCTAATGTTCCCTCTGCCCCCCTCCCATGTGCTCTTCATCT
CTCCAGCAAAGTATTCAAATGCAAGCCCTGCCTTACCTCCCCGTGTCTCTTTTTCTCTAA
TTATCCATGAGGTCAGTAAGCAAAATGGGGAAGAAGCCAGGAGATCAATACAAATTATCC
CTGAGCAAACCAGTGCTGACAGTTTGAATTGCAGCATATGTTTACCCAAAATCAGGCAAT
TTATCTTAATATCAGGCGAGTAATGCAGCAGGGGTGAGAGGTCACACAATCTCTCCACCT
CATAATTACCCGCCTCTAAAACAGGAAAGTGGTATTGATTGGCCGCGGGCCGGGAAGCGG
GCGTGACTGGAACGTGCCAGCGa
>NODE_146_length_595_cov_15.704202
TAGGTAATTGGAAGTTGGTGATTTACTGCAGTGTATACAGGGACTGCATCCAACAAAATA
TCTGGGAGCAGGGAATAATCGCTTTGTAGCCTGCTGCTGCATTTATCTGGACACAGGTAT
ATTTTAACCACCGGGTGTTGACAGTGTTGACTATTAGCCAGCAAATAAATTATTCAGCAC
TTACAAGAGGGGAAAAATGGGAAAAATCTCCTTTGCACGGCTACAACAGGACAAAGCAGC
GTGCAGTGGCGGAAAAAAAGAGGCAGTCATTTTTTCTTCAATTACAAAAGGCAAATATTT
ATTATTTATAAGTACTTGCCTTGTATGGGCTTAAATGTTATTTATGAACCTGTTGCATAG
TGATTTCCAATGTAACTCATTATTTTTAGCTGGAGGGTGTTGTAAAGGAGCAAGGATATA
TTTAATGACACTCTGCTAGTCGGTGCAATTACACTGTAATCATTATGTAAAATGTCCTAT
TAATTAAACCAATTTCTGCTGGGGGAACATTCTTTTCTGCAGGGCCTGTGCCTCATCCTT
CAGCCGCCTTGCTGCCTCCTGTTTTTCACCAGGCCCCTATTATGTTGTGACTTCACTGCA
TACATATTTATAAAAGAGATTTTCATTATCCCCAAGATTTGGAACCATTTTCAGATTAAT
AAATAGAACGTGCCACAGAGGTTTGAAAGGCAATTAGGTTTCTTTCCAATCACACGCTAT
tttggccttttgatcatca
>NODE_147_length_889_cov_5.732284
GACAGGGCAGACACGCAGACACACACACACACACACACACACACACACACACACACACAC
ACACACACACACAGGACAGGACAGGACAGGACAGGACAGGACAGGACAGGACAGGACAGG
ACAGGACAAAAAGCACAACCCCCAATGATCAAACTTGCCTTTGGATTCTTTAAAAGAGGG
CTCGACACTCTACAATTCACTCAGCCCCTTTTAAATTTTTCCTTCTGCCAATTCCCCCTA
ACAGGTGCACCAAAAATCAGGTGTACCAGGGGCGTGGAAACCAGGGGTACCAGGGGCCTG
AGAAACCGGGAGTACCAGGGGCGCAGGGGGGCTGGGGTACTAGGGCCGTGAAGGTTAGGG
GTACCAGGGTTGCAGACGGATGGGGTACCGGGGGCATCAATGCCGGGAGTACCAGGGGGC
GTTAGGGTCAAGGGTACCGGGGGTGCAAGGCCCTGGGGTACCAGGGGTGTCAGGGTCAGG
GGTTCCAGGGGTACCAAGGATATACCGTGAAGAGGCTATACCTTGAGAGGCTAGAGAGAG
AGGGCTCTCTCTCTCTCTCTCTCTCTCTCTCTCTCTCTCTCTCTCTCTCTCTCGCTCGCT
CGCTCGCTCTCGCTCGCTCTCGCTCTCTCTGTCTCTCTCGCTCTCTGTCTGTCGCTGGCC
TTTCGGCCGGTCAGCACGCAAACACCCAGGCGAGCCAAGACTGTGCCAGCAGGTTTGTAG
GAAACGGCATTTATGAAGGACTGTTAGGGAGGTCTTCAAAGAGACCGTCCCCTCAACCTT
CCAGTCAGACACGGCCCGGGGAACCTCCCGCCCGATCGACCGGCAACCGTGGCACGCCTT
TGGAGGGCCCCTGCCGGCCCCGGCCCCAGCGCCGGGTGCTCCTGGTGGCCGGTTCCTCCA
GACATGGCGGGCCTCCCTCTCACGTCTGTGGCCCCGACCGAGAGAACCGGAGCGGGGAGG
CCCCtgcggtcgtcggtgcctcctcggcggcgagaccgagacgccccgtctctgccccag
ttgcccgactacg
>NODE_148_length_681_cov_15.932452
TTCACACACACTCATATTCTCCCTCTCTCTCCCTGCCTCTCTTTCTCTCCCGCTCTGTCT
CTTCCCACCCCCTGCCACCCCTGCTGCCCATCTCCCTCTTGCTCCACAGACACGTGACGA
CTCCGCATGATTATTGGCGCAATCACTCATGTAACAGCCTGCCCAGCTTTCCGTGGGGGC
TCCAGTATTTGTCACTGTCACTTCCCCAAGTGCTCCGCCATTGTCTTGGAAATTGTATGT
GTAAGGCAAGAGATGCCTGTGACCCACTTCGACAAGGGAGCCAGCGATGTGAGGGCGCTC
ATCACACAAAAAAACAGCAGTTTGATGTGTCCTATTATGTGTCCCAGCAAGAGCCATAAA
TAATTGTGACAAGTTTTTTGTTGCGCGTGAAAGTCCTTGACTCTGCCTCCTGTTCCAGCA
CCTCCTCTCTCGTATGGAGACGCTGCCAAGCACCCCCGATGATAGATGGCACGGTGCAGC
AAATGACAACGGGATAGATTTTTAGTTTGTGCTTTGGAAGGGATCAGTAATGGTGCTTTG
CTGTACAAAGCAATAAAAGAGAAGGACAAGAGACAGAGGGGGGAGAATGAGGGAAAAACA
AAAAAAAAGAAAGATCCATCGATGGTGAAGAGGGAAGAATGATGGCCGGTGACGCATGAT
TTTTGGGCATTTTAGTACTTAGATTTATGAAATCAGGGTTAAAATGTAGTAGTGGTGTGG
TATTTGGCCACTCACAGCAAAAACATTGATAAATGCATGAAATACATTTCGTAGTATTAT
ATTGTCCACTATAActgcaaagaatagtgttttcttctaaccata
>NODE_149_length_769_cov_20.492847
TAAATGATAAAATGCACAGATTAGCTTACCAACCTACTTAAACCAGGATGAATTCTAATG
CTTCTCACGGATATCATTGCATAATTTACCAGCCTCTCTTTCACAGCAATGAAATCAAGA
AACAGGGATGTTTTTGTCATTTATTTATTCTTCTCCAGTAATCACCCCGCTAACGCCTAC
AGGGGCCTCCATCTGGGGAGATCACCCACGGTTGCGTGTGCTGTGATGCCAGTAGGTGGT
CCTGCCCATGGCTTGGTGGGTGAGCATGGTGTAGTCCCTGCTGCCACTGCTGCTGACATA
TCAGAGCTGTTTATTAAGAGGATGACAACTCTATCAAGCCCCATAAGCGGGCCCTCGTGC
ACAGGAGTTCTTTTGTTACTTTCAGGGAGGGTGTCATCAATCTTGCTGCCATGCTACTCT
CTTGAGCTGTTGATGGCAAACACGATTCCTCCCTTTCTGCCTGGCCTCTCCCGCCTCACA
GTCTGGAATCAGGCGTGGTGAGGGGGATCGAGGAGATAGGAGGACTTTCCCCGAGAGTGC
CTTTTCTTGACAGGCGACAGAGCGGACCGTTTGGACACCAGGGGTGGATATATGGGACCA
TGTAATGAAAAGACGTTGACAGGACCTGCTTGCTCTGTAATGAAGGTCCTCTGGAGCTGT
GAATGGATACACACATCTTTCACGCTTTTGTCTCCCTGCCTTTCCCACAGAATCCATCTC
ATCCATTTTAACCAAAAAGGAAGGTGTAAGAGAAGCATCCCAGACAACAGCTCACAGTTA
ACATTTACATGCAACGACGTGGTGTGAATTTTTAATGCAACAGCAACTAAGTTGATTTAC
ACCCACGATTTCTAGCTAAATCCCTTCTACATTAGCTGAgaaaggtgcagttgaattttc
accctctttcctc
>NODE_150_length_1505_cov_11.343521
TGTGCCTACCATGGTGACCACGGGTAACGGGGAATCAGGGTTCGATTCCGGAGAGGGAGC
CTGAGAAACGGCTACCACATCCAAGGAAGGCAGCAGGCGCGCAAATTACCCACTCCCGAC
TCGGGGAGGTAGTGACGAAAAATACCAATGCAGGACTCTTTCGAGGCTCTGCAATTGGAA
TGAGTACACTTTAAATCCTTTGACGAGGATCCATTGGAGGGCAAGTCTGGTGCCAGCAGC
CGCGGTAATTCCAGCTCCAATAGCGTATCTTAAAGTTGCTGCAGTTAAAAAGCTCGTAGT
TGGATCTCGGGATCGAGCTGACGGTCCGCCGCGAGGCGAGCCACCGTCTGTCCCAGCCCC
TGCCTCTCGGCGCCCCCCCCGATGCTCTTAGCTGAGTGTCCCGCGGGGGTCCGAAGCGTT
TACTTTGAAAAAACTAGAGTGTTCAAAGCAGGCCCCGTCGCCCGAATACCGCAGCTAGGA
ATAATGGAATAGGACTCCGGTTCTATTTTGTGGGTTTTCTCTCTGAACTGGGGCCATGAT
CAAGAGGGACGGCCGGGGGCATTCGTATTGTGCCGCTAGAGGTGAAATTCTTGGACCGGC
GCAAGACGGACGAAAGCGAAAGCATTTGCCAAGAACGTTTTCATTAATCAAGAACGAAAG
TCGGAGGTTCGAAGACGATCAGATACCGTCGTAGTTCCGACCATAAACGATGCCGACTAG
CGATCCGGCGGCGTTATGCCCATGACCCGCCGGGCAGCGTCCGGGAAACCAAAGTCTTTG
GGTTCCGGGGGGAGTATGGTTGCAAAGCTGAAACTTAAAGGAATTGACGGAAGGGCACCA
CCAGGAGTGGAGCCTGCGGCTTAATTTGACTCAACGCGGGGAACCTCACCCGGCCCGGAC
ACGGAAAGGATTGACAGATTGATGGCTCTTTCTCGATACCGTGGGTGGTGGTGCATGGCC
GTTCCTAGTTGGTGGAGCGATTTGTCTGGTTTATTCCGATAACGAACGAGACTCCGGCTT
GCTAAATAGTGGCGCGGCCCCCCCGCGCGGTCGGCGCCCGACTTCTTAGAGGGACGGGTG
GCGTTCAGCCACACGAGATTGAGCAATAACAGGTCTGTGATGCCCTTAGATGTCCGGGGC
CGCACGCGTGCCACACTGAGCGGATCAGCCTGTGTCTACCCTTCGCCGAGAGGCGCGGGT
AACCCTCTGAGCCCCACTCGTGATTGGGATCGGGGATTGCAATTTTTCCCCATGAACGAG
GAATTCCCAGTAAGCGCCGGGTCATCAACCCGCGTTGACTAAGTCCCTGCCCTTTGTACA
CACCGCCCGTCGCTACTACCGATTGGATGGTTTAGTGAGGTCCTCGGATCGGCCCCGCCG
GGGTCGGCCAGCGGCCCCGGCGGAGCGCCGAGAAGACGATCGAACTTGATTATCTAGAGG
AAGTAAAAGTCGTAACAAGGTTTCCGTAGGTGAACCTGCGGAAGGATCATTACCGGTTTC
GCCCGGGAGAGCGGCGGGGCACCTCCCCCCACCGTTTCCCCTCCTCGGGCCCAAACTGAA
CCAGCCGAGGGGCCTTCCCGCGACCGGACGCGCCTCCACGGAGGGCCGCGGCCCGGCACG
TGCGGATCGTCCCCGAGGGCTAGCGCCTc
>NODE_151_length_502_cov_2.762948
ACAACTAAATTTACTGTAACCACAAAAACCAAATCAGTAACTCACACACACACACATACA
CCACATCAACACAGAGACCTGGGCTGGAACTCCTCCTCCAACATCCTTAACCTGGCCACC
CTTTTCACACCATCCACACCCCAACGCCAACTTTTGGAGAGGGGGCTCTCCTTCATCCCA
CGACCCACCAAGTTTGACCGGGAGGAACTTCAAAGGGACCTACACAACTTTCACAGACGA
CTCAAACTCATCGACTACTTTCACCCCCACTCTGACCACCAACAAAAACCCTTCACCCAC
CCCTCACACTGGGAACCGGAACCAACTGCACTAGACCAACGGACAGCAGCACTCATACAA
ACAAACAGACGGACTCTCCAACATCACAGACCCCCAGCAGACACTACGGACAACCTATCG
CAGGCGGAAAGGAGAGCTCTAATCGAACTGACCCATCACCCAAATATCATCATTAAACCA
GCAGACAAAGGTACAAAAATCGTCATCATGGACCGCCAACAATACACCTTAGAAGCTAAT
CGACAACTCAATAACAACATTCATTATAGAAAACTGGACAATTCGATTCAACCACAAACT
CAAATCAAACTCAGGACTATTATTCACtcattatacaataaaaaat
>NODE_152_length_771_cov_27.143969
AACAGATGTGAAAATTCATAGAGACTTGATAGATGCACTTCTGCTACAGAATGCAGTCCA
TTAAAGACACAATGTGAGTGGGTACTGTAAAAAGGATAAATGGTAAGGCTCTTTAAGTAC
TCAGGGATGACCCTCAAAACATGTGTGTGAAAGTAATGTTAATTATAAAGTAGTATAATA
CTTGAAAATGAGGGTTTTCCGCTTGCTAGTTATGTGCATTGGCACTTAAAGCCAATACAG
TTCAACAAAGCTATGGATGGCGTTTCAGGGATGCTGAAGGCCATTTTTGCTCTGTCCCAT
CCTTACCAGCTGTATTTGTTCTCTTCAATAAATTCAAAGTAGCCCCTTCCATGTTCCTCC
CGGCGTCTCTTAACACCCTTCTTATTCTTCTGATCAGCATTCGTGTCTTTGTCCGCATCC
CCTTTGAAAATAGAACAAAGATATAGAATGAGGTGCTCCTTTTTGTGAGAGAGAGAGGTC
GGACTGGCAGTGGGGTTCTGGCCCACAAAGCCCGTTCATTAGTTACATTGTGTCGACCAT
GATCATCAAAATTAAGGCTACTAAGAGGCAACACCTCATAATTAATAAATGATTAATATA
AAAACAATACAATCATACTCCACAAATTGTAACAGCTCTTAAAAGACCAGGTAGTAATTA
CAATAGCAGCTGGCCAAAATGAACATTGTGAACAGTGTTTGCTGGGGCTGGAAAGAACAA
GTCTCTGTAAAGTAAAGGGTAATTAACCCTGCAATAAAGGGCCTCAAATATATATGTTTT
CAGTGAGATTCAGATACAAGTCTATTATATTAAGGAGGGCAAGTCTACTGTTGTCATGCA
GGGAAACAGGAGACCTACTCAGACCTGGATTAACCCCCCTCCCCAGTATGTTGTTACACT
TACCTAGATgactat
>NODE_153_length_368_cov_4.910326
GAGTGTGAACAGAACCAAAATGAGCTTTGGTGGCCGAGACTTTCATTGGCCACTGCTGCC
TATAAACCAACTGTAGCATCGGTTGGAAAGCTGTTGAAGTAAACTATTATTGGTGAAGAC
CTCTGACCAGTTATGTGCTGAAGGCAGAGAAAGTGTCGGAGCAGGCAACAAGGACGGAGG
ACAGGAAATGGGGACACACTGAGGTGACAGGAGGAGGAGGATGAAGGCGATGGGGGGTAG
TGTTGGGGCAGTGAAGAGGAGAGGGGGGTGAGTGCATGTTTTCAGTACCCAGCATTCTTA
CCTCTTATTGGTGTACCACCTGTGAGGTAATATGAATGCAAATAAGATTAGAGATAACCA
TTAGTATAAATAGAAGAGAGAGAAACAGAGACTGTCATTTGTGCATCTGGTTATTTACTG
TAACACAGTGCTTATTTGCATTATACACCTGGCTATTTCCTCCACAGAGCTGGAATCCTG
ACCATAAAACTTCTCATCATAAAGccccacac
>NODE_154_length_877_cov_16.514254
ATTTCCACTTCACATGGAATTCTGGGAACTGCAGTCCATCATACGATGATAGGTTTATTG
GCCGGCGGACTACAAGTGGATTTATAACCAGGAGGTCAAAGGTCAAATGAAACATCAGAG
GGTCGTCTATCTGTCCCACCTGTTAGACATCAAAGAAAAACCAGCCGCACTGCTCACAGC
AACTGGCATTTAAAACAATTAAGTTTCCTGTCAAGTCCCTGTGATGAATTATCCGGAAGC
TTTACCCGCTGTAATTCTAAATCTTCCCAACAAGTGCCTTTGTTGTAGAGAAATTAATGA
AAACAAGATTGTCTTTCATAGGAGCTGATCTAACAGCGCGACAGCCAGCTGCTCTTCTTT
GGGAATAAAAACAGTCAGCATTAAACACAGCTCACACAAAATACTTTTTTTTCCACCACT
CGTGTGGAAAACAAATCAGGCGGCAGGCGCAGTGGCCATCTGTTTTGTTATTTGATATGT
GTGAATACATGTTGTAATGACTTTGTTTGTGAATCACTCTGCGCGGCAGAACACACGAGA
GCTCTCGAAGTGCTGGAGTGTTCAAAGCTAATCATATAATTGGACACAATAGTCGATGAC
AAATGGAGACGCTTGGAGCCAGCCAGCTGGGGAAGTGAATATGTAATCATTGTAAAATCA
TATCATTTTTGCATATTTGAAGACAGCTTAATAGAGTTTGCGTGTCAGCACACTATCAAA
TGATGATCAGAGACAGTGTTGCTGTATTTGTTTTCCGAACCGCGCTTTGTTGGACCATTT
ATCTCCATCGTGATTAAAAGTGCTTCTCAAGAGTTTGTCTGCTATTGGTTCATTTGTGTT
TCATTATGTTCTGAACGCTGAAGCAGATTTGGGAGAGATGACCAGTTGGAATTTTCAAAA
AGTCCTATTATACCGAAGTAAACAGCCTACAGGGGCACCTGTACTccagaaggtacttct
gcagtagccagagggtatatatggagggactgcggagaagctcatctcatatggaaacta
a
>NODE_155_length_538_cov_7.960967
TCTCCCTTCCTCCATCCTCCTCCTCCTCCATCCCTCCGTCCTCCCTGTCCCTCTCCGGCG
CCTCCTCCACCTCCAACCCGCTGCTCCACTCCCAGTCTCTAGCCGGTAGCTCCCACCTCC
TGCCCAGCGCCATGCAGCAGCACATGGACCTACAGAGCGACGCCCTCAAGTCGCTGGACC
CCCACTACAACTTCAACCACCCGTTCTCCATCACCAACCTCATGTCCAACGAGCAGAAGA
TGGACCTCAAGTCCTACCAGGACCAGGTGATGGCCTACAACAGCTACACCAGCGGCTCCC
CTATGGGGGCCAAGCAGATCTACGACAGCCCGGGTCCGGCCGCGATGGACTCCGGCGCTT
ACTACCAAACTCTGTACAGCCGCTCGGTGCTCAACGCCTCCTAACGTGGACGCCCGTCCG
CAGAGGTGAGCTTCAAGATGGAGACTTGCGTTCCTGAAATGGACACCCAACCTCTCTCGC
TATCTTCCTCTTTCTTTCCCTCTCTGGCTCGCGTCCAGCAGGCCTCGAAAGACACTCGCA
TCTAAAATGGCTGCTGCGTTTGAGGGACCGAAGAACTTCTTTTTTTTCTCTCTCTCTCTC
TCTCTCTCTCTCTCTTTCTCTCtatctctttcccaaacaaggagactggctcgttacacg
gaggacagaaaaggcgacgtct
>NODE_156_length_441_cov_2.700680
ATGAAGTGACTTTGTTCTGCTTTTATTACAATGTGGATTCAAGTCTACATTCCAGCTTTG
GGATCATGCAACAGCGTGATAATGTGACTGTCATGTCTTTGATGGAAACATCAACCACCT
CAAAAAGTTCCGCCTGTGCTCTGCTGTGGGAATAACGCAGCTTCAGAGACCACAGAGAGG
AAAAGAGAATCAAGCCAGCAATGGCTATTTTACAAAGTCAGTCAACTAACATCCAGAAAG
AGGACAGATGGAGGTCATATAAGGAAAACAAACACTAAACAAACCACTTCCTTACCTATG
CGTCCAGACCTTCTCTTGCGCCCCTGGCACCCCCACACTGCCCGCTGCTCATCTCCCGGC
TCGGCCCATCACAGCAGGTACAGTCCAGAGAGCAGAACCGGGACGCATCACCCGGTTAGA
AAGAGAGGGAGAGAGTGAAAGAAAGAGTGAAAGAAAGAAAGAAAGAAAGAAAACAGGTCC
TGTGACTTCTTAATTTTTCCTGTTTCCAGTTAGGCAGTAGTCCAGGCTAACTTCTGGATT
TTATCTCTTTGTTTTGTtgttttgtctctcagacacttttctgag
>NODE_157_length_713_cov_14.904629
GAAGCCAGGGAGATGCTGGCGCCCAACAACAAGTCTATTAAGCCACTAGAAGTCTAAACG
TCAACAAGACCAATCCCACTCAGTGCTAATCTGCATTCATTACTATGCAAACAAAACAAT
CCAGCCTCATATATTCTTTCAAAGTCACCTTTAGATTCAGACACTTTTCTCATATAGACG
CACTGGCAAGTCAGAATCCTCCTGAGCACAAAACAAACAGCACATCACGGTCGCATGTAG
AGAGCCACACCAGTGAGAGAACAGAAAAGGGAACATTTCAACAAATAGAGAATAGCATGG
CACTGTCACATGGGGAGCACAAAACAGCAAATAACAGAGACAAGGTCTGATGGTAGCCCT
TGGAGCAGCTGTCATATTAAATAATAATGAAGGATCTATTAATATGCAAAGGAAGCAGCA
GCCGACTGGCTTAACGCTGTCATGCCTCTGCATATTGTCAGGATCTTCATCATTAATTAA
CATGCTAGCTGCCCCATACCTGCGCCAATGTCAGAACATTCTTACAACAAACACCCCAAT
GCCTGTGCCCTCCGCAACTAACTCGTATAATTAAATTAAAATCAGATTAACTTCACATCA
GTACACAAAAGACTGACTTTTAAGACTTTCTCTAGCAGTGATTAAAAAAATAAATAAAAT
AACCAGAGCTTATCTGTTGTGTTTCTGTTCTCTTCTCTGTTAGGGACTGCACCACGGGCA
ACAACAAAAACACACTTTATTTATCGGGCGAGCGGGATAAATAGAGAAGAGATACTCCAT
GTCAATGAGCATGGTCGCCTAATTTTATGCATGGACTGGTGGCGGCACAGCAATGACAAA
CTGGGGCTGagagcaac
>NODE_158_length_526_cov_16.503801
GTTTTGAGCATAATATGCATGTTATGATTGATTTCATGTGGAGCAGCTCCAGAGATGCTC
TCGGCTCGGTGCTGTATGTTCCGAGATGATGATGCAATGAAAACAGAAATGCATGGCCTC
TGCTCTGTGACCTGTAAATAATTGATAAATCAATTTTCTTGACTAGAACACCAAATAATG
GAGCAATGCAATTCTTATCAATTACATTTTCGTCTTAATTGTTGACTTCACTTAGCACAA
AGCAGCACAGCGAAACACCATGCCATTTTTCAATTAAAAGGTCCAGATGTTTTTGGAGGC
TTCAGTAGACACAGGCAGTTGTGAGAAATGCTTTATCTGCATTGTAATAATCACTAGAAC
ATCAGCTCCAGGCTGCATTTACATACTCATGTTTTATTCCAGCCCTCTTTCTAATGCACC
GCTTAATTATACTGAGCGCAGACAATGTCAGACCCCCATAGCCCCAAATTTATTATTGCA
CTGTGTGAAGCTGCAACCATCAAACCTAGTGTCCCTCATCACAACACACTACACTCATCA
CCACTTTCACTGTATGGAATACATATCATGCTCTCGGTATGGAACACATTTCACATTTTC
TGGTTTTAATCACACCAAGTGAATAAAATTACGAGCTGGGATGGCAAAATTCAAACTGAA
GTCACACCTc
>NODE_159_length_644_cov_12.576087
GGATAAGATAATCCATGTAGAAGTACACATCTCATCAACGTTCCCACGTGAATCTGTGGT
GCGAGTATGATGGAAGGCATTAATAATGCAGTAAATGACAGAAATTCAACTGACTGGAGC
AGAACTGACAAACAATTTTGCAGCTTTTACTGTGTAGCTTAATAAATAGGGAGGCAGTAC
GCCGCAGTGAATTTGTAACTTGTTCTGATTTAGCATATATTATAGCATATTTCTTGTAAA
GTTGGTTAATAGCTGGTGAAGGCTGCAGGAAGATTTCTGGAATGAGTCCAGAAAGTAAAG
GAGTTGGTGTCTTCCAATGTTCATGGGGCAATGGAGGTCTATCCAGTTCAGTAGCTGGTG
CCGTCTCCTCCTTCATCTCCCGGTGCATCTCCTCCTAAGCCTCAGCTCAGCTAAAGAGAA
GCAAAAGAAGAGTGGAAGAAGGGAAGCCCTTATGTTCATGTGTTTTGATTAGCAGGTAAT
GATCTTTGATCTAATGCGCTGACTGGGAAAGTGCGGCTCCCATTGAAATCCGGTGGATGC
TTGGCCGACCTGGAGCCAGTGTCACTTCTCGTTAGGGCCTGCGGCTCCATGACCTCCCCG
TTGCCAGTCCCAGCCCCCTTCCTCACAGCATGAGCACCCTGCGTAATGATATCAATAGCA
GCAGGGGTGCAATGAATACAAATCCGCGTGCAGAATGTTTGGACAAGAATTCGCTCCCAG
CCCTCCCTCCTCCAGCCGCCCTGCTCACCACCGTTCAACCTCTATCCCCctcacaaaggg
ctaggtta
>NODE_160_length_910_cov_7.807693
ATCTCTAGCACCAGGAGAACAATCTGCAGAGTAATTAGCTTCCACCAACAGACAGTTACA
GAGAGAAGGAGGACGTTTGGCTTGATTAAATTATTAAACCACACAAACAAAAAAACAAAA
GCAGCATCAAAGAGGCACTGCGGCTCTCCTTCAAAGCTCCTCGCTGTTCCCTAAATACAG
AATACAGAGAATGTGTTCTCCCAAGCCACTAGTTGGCATAATTAGCTAACTGTGTGCGTT
TGTGCGCGAGTGTGTGTTTGCGTGTGTGACTTTGCTGTGATTGGACCCATTCCTCTGACT
GCTATCTAAAATAACCAAGTGGTTAACGACGACATGATGCCAGGGACCCCCCCTCACCCC
ACCACCACCACCACCACTACCACCCCAACGTACACACACACACACACGCACATCCCACAT
GTCTACACGCATACACATTAAACAATACTCTAATTACAACATTTAGAACTCCCCCTTGCC
TCCTGCGTCTCCCCAACCCCCAACCCACAAATCTGTGAATCTGGAATTGAATTTAGCCCA
AGTTGAGGGCTGCGCTGGCATGAAAAGACTATTTGATTAGAACGGCAGTTGTTTCATTTG
TGGTGCAGCAGATTGCAGAGCCTCTCTATCCGGTGTGCAATCTGTATTCATTACTCGGTG
TAAAAGGATGATCCATGTCCTGACACCAGGCTCATCATTTCATGCAGATGCACAGCAGCT
CCACAAGGCCCTTACCAAGTCACCATAAAATGCCTCCTGCTGAAACCTCAGCAACACTCC
TCTCCTTTCTGCCCTGCTTACCACTTTCTCTCCCCTCCCTGGTTTTGCTAGCTGAGCCCG
CTTCTGTCTCTGATTACTTTGTGACCAGAAATGACTGAGACTGTGATAAATGGACGATTA
GTTGGCAAGTTTCGTTTTACCTCTTTCAGATTCTGGACGCACTGCGCACATAAATCAGAA
ATATTAAATAAGTAAACGTATATTTTGAATACAGTTAGCTTTGTTAATATTCAGTTTAAC
TGTTCCAACACAACAGGtaaaagaaacagtccat
>NODE_161_length_648_cov_24.932098
ACAGAAGAGGGCTTCAAGGAGAGGCTGGTCGAAGTCAGAGAGGGATGGGTATGAAAGAGG
CATATTGTGAGGTCACATTCTTCCCAAATGCAGACAGGAGCCAAGTCAGTAGCTAGCGGA
ATTACCCCCATGAATCATGCCCATTGTGATGCCTACCCAGGATGAGAACATGGAAAGGAA
TTAGGTATGGCAGAGCCTTATCAGCTTCACATTCGGAACTGGTTGGCCGCTTGGTGCAAA
GCAACCTGGACAGTCTTTCCCATCCTTGCTCATGTAGAGTGTCCGTGAATGTGGAATTCC
TCCACTGCCATGTGTTGTTACTTAAGGGTGTGCTGCAGCCAAGTTACTGCGCACTTTTCC
ATCCACGCCCGTCCTCCTGTCTGTGCACTTCCTTCCCTCCCATTTACCCAGAGATCTTTG
TGGTAGGTCCTGGAGTTCAGGCAATATTAGGTTGCACCTCTTAAAACATGTCAGGCTTTG
TGGTGAAAATTAAAGAATGGAAAAATGATGAAATGTAACATTTTGCTTAAAGCTTTTTTC
ACTTTCGAGCTATTAGAAAAGGGGAGAAAAGATGAGAGTGATGGAAACACATTTGACAAG
TTTTATCATACTGGGTTTATTTTTTATATACAGCCCCACGCTATTTGCTCTCCAACTGTT
CGCTGCATAGTTAAGGCAAAGTGGTGTGCCTTGGGTGGCATCTTGGGATTTGAAATCACT
ACTAAAGTGAAGAAGACCTGAGGAATAAAATATGTTTACAGAACCATCTTGGGGGATTGA
CTATATCATTAt
>NODE_162_length_944_cov_16.134535
CTGAGAGAGGCTGTCATGCCCATCACTGCCCCAGCAGGCCCGCCAATCACATACAGGCAG
GCCCACGCTGAGACAAGGCCACAGAAAACAAGCAAACAAGACAACAATCGACAACAATCT
TTAAACACGCTTGTCATTCTCCTCTGAGAGATTTCCATTTCAGCAACTTAAGCGGCACAT
GAAAACACGACAGCCATTGCCAACGATCTCTAAACACAACTCTGGTGTTCTCCCTCCTTG
GAGAGATTACAGATTTCCAGCCATTTAGCAGAGAATGAGAGGCGTCTGCAGATTGAGGGG
ATTGGTGCAGCACACATTGGTGTGTCGCAGCCTGACTGGGTTGAGCGCAGTGTGCCATGT
CATTTTTGGGCGCGCTGTTGCTCAACATCAAGAGAAATCGATGGCGTCTCCACAGGGGCA
GGGAGGCCTATGGAATAGAGGAGCTTCTCAGGTCTGTTTGAACTCATTTTCTTTTCTGGG
CGGTTGCCCCCTCGCTCAGCCCCCTAAGGCATCTCCCTCACAGCAGGCCCTGACAGCTTG
ACACATTGACAGCTGCCGCTGAATGACAACTGATTTGTACAAATTTCAAGCCTTATAAAT
CTACCTGTCACAACAAGAGCATAAAAGAGCTCGGACCCAGCAGGTAATTCGGAAGTGGTG
GGGGAAGAAGAAAAAAAGCCTGCTTCCTCCTCCTCCTCTTCCTCACTGCTGACAGCCCGG
TCTGAGAGGGAAAAAGAAAAAGATAGGAGATAGAAAGTAAAGAAAAGACAACATGGCTCT
TTTTCATTTCCTGCCAGTATACCGTGATTCACTCCTCAGGTCCACTTTGAATAAGAACCA
GCGAAACCATTTTCTTGCCATCAGGTGATCAATTCTCTCATTTAGAGATTATAAGGACTG
AAAAAGAGTTAGTGCAATTTTGTTTAACACCAACATTAAAGAAGACCACCTGCTTCTCAC
AGGATTATCACATCAGCCTGCTTTTCAAAGCTCTCACTGGGTAAATGAGCAGGCTCTTTT
TACGGTATTTAAACACTATCCAATactgctgtagtacccctaccactccccccccgcttc
tcttctct
>NODE_163_length_421_cov_25.315914
TCCTTCCCTACCTCCTGCCCCTTAACCCCATCTCTCTCTCCCCCCCCTCTCTCTGTCTCT
CTCCTCTCCCCCATCCCCGTTCTCCCAGAGTCTTTTGTCATTTCATGTTTCCTTTGTTTT
ATTTACACCTTTGCATGTTGTTTTTTCTGTTTTTCTTTCTGTTTTTATCCCACACCTGTA
GGGGACAGTCAAAGGGGAAAAAGAAAAACTATTGAGCAGGCATTTATGTCCGAGCCGACA
CACACCTTATCTGAGAGGCAAAAGAAAATGGTGCGCTTTGGGGGACACTCATTTGAAGAG
GACTTGGCATGGTGTGAACCGCAGGTTAAAGACTCGGGAGTTGATACGTGCAGTAGCACT
ACGCTAAACGAGGAGCATAGCCATAGTGAGAAGGTACTGAGACAATCTAGCCTGCATTTT
GTTATTATTATTATTATTATTATTATTATTATTATTTATGACCTACCCATCCAGTCTTTG
TTTGCTATCTGTCACTAAGTGTAAATAGGTGAGATGTTTGTTTTTTTGGATTTTATTTGA
CGTtgtataaattgatttctcttgc
>NODE_164_length_681_cov_14.977974
GATGGAAATATACTGCTGACAAAGGCTGAATGCATGAAAGAGTATTTTATCATGAGCTCA
ACACCACAAAAGGAAACCTAAAGACATGCGTGAGGCAAGGCCACATTAAGTTCAGGCTTC
TACTTAAGTTGGGCAGCTATAAAGCTAAATAAATAGAATGAAGTAAGCAAGTAAGTCCAC
ACAAATATGTAACCCTATTTTAATTCCTTACATTCCTTCCTAATATGCAAATCCCTCTTC
TACACACACACACACACACCCACAAACACACACTTAAGACATTAAGTCCTCAACCTGGAC
CAGGCTTGTGAGGCATATTGGCATGTACACGAGATTGATGAAAATTACTTCCAGAGCATT
TATTTCTTCTAATACCACTGAAAGAAGAGTGTGCACTCAGGAGATATTTGATCTGAATTA
GGGAAACTGATGAAGCAATTGATTAATTGGAATTTAAGCCATCAGTCACTGGAGCCATCA
GCAGCATCATTTACATTCCAAACAATCAGCTGATGGCCCAATAGGACACTGAGTATTAAT
ACGCAAGAGTCAATGTGATACTGCCACGTCGCCACCAACCCTTATTGACAAGCACAATGA
CACTTTTAATCCCCGCTTGATCAAATTGCATATATTTTGGGATTTCCACACCGATTCAAT
ATATCTTATGAATTTTTAATCCTGTAGGAGGCACAGGGGTTTAAGCTACACAGATTTATC
TGTTTCCTTCTATGTGGCCAAACAGGCTGAAGACAGAAAGACCAAAGCTGTTTTTACTAT
CCTCTATCTTTTGCGCATTTGTGGTCAGATATAGTGCATCATTAg
>NODE_165_length_544_cov_14.226103
CTTTCACTGGCTTGTGTCTGCTATCTGCTGCCTGTACAGTATGTGGCTTAATAATACACA
CCGAGTTTGACCAAAAGAAAGTTTGTTCAGACTCTGACTGTTTATCCGGTGCCAGACAGA
GGCACCTCATGTAGAAAAGGTAAAAGTAGTTCTGTCCACCTCTCATTCTTGCCAAAAAAG
TTCAGCCACTGAGCCACGGCATTAACTTGTATTCTAACAAGATTAAAATATATTCGTCCT
GGGGATTAGCATAGTTAGGTGTCCTTTTGCCTCTTTTTTTTCCTGCACTGGTGCGGTGAC
AGTGGGCTTTGATCTGTGTTGCGAGGCAAGAGTCCTGGCTTGGACCTAGCCATTCGAGTG
CCAAGTGTGAAATTGGCCTGATGTCATCCCCATTCTTCACCTTTTACATCTTTCACCACT
TTAATTATGTTTCCGCCACAAAGCCCAGGCACCTCTGAGCAGATTCCACTCTGGCTGGAG
GAAGCATTTAGAAACTGTGGGTAAATGACACAGTAGGGGAGGGGGAGGATGGTAGGAGAG
GTCATAGCAGGATGGGGCCCTTTTGTGTGTGGAGGTAGACATTGATACTTTCCTGATGTA
TCCTGCACTCACTTCCATTTTTACAGCATGAGAACCCTCTGGAATAGTCGGGAAAATAAC
TTTTATTCCCGCCATTTTTTTTTTCTTt
>NODE_166_length_439_cov_3.580866
ATGAGCTCATCTGTTATGTTTGAGCAGAGTCCCTAATAACATCCAGAACACGAGGGATCA
GCACAGCAGGATGAAAGAATGGAGTCCGAATAGGGCCCAATATTTTCCCCTGGTCCAGAA
TTAGAGCAGTGTAAGGTAATAGGCCTTACATCTGTTCAACTCTCAAATCAACATTACAAC
CATAGCTGAAGAGAATAACATATCCCTGGCCATAGGATGGCCTGGGATTAATAGAGTTTA
CTCTGTCCTCAGTTGGAAAATAGAAGCCATGTGGAAGGAGGAAAGAGAGAGGCCTGGGCA
GGGAGGGCTGGCTACAGGGAGAAGGCTGAAATTACAGACAGGATTTGGCCAGGCAGCATA
GGTACTGTTTAACAGACCCACGTAGGGAACCAGGAGATGGTGGTGCCCACCTGAGGTTTT
TGTCTTGCGGCCAGCTTGGCCGCTACCGTCCTCATGGTCGATGGGCTGGCTGGACAGAGA
GTACACGCTGATCTCCGCCACACGtactggcgcctccttcacgttgctatggagacccag
aatctgtcctccgtctgttgggtgttgcatcacctgtaaatag
>NODE_167_length_668_cov_11.473054
CCTCCCTCCTCACCCCCCGCTGTTCAATCCATCCAGCTGCTGTCACCACAGGGGAGCAGA
CAATCTATCAAGGCATCGGGATGCATTCTCCTCACCTGCGCCGCGCCTTTAATGAACAGC
CAACATGATCCCGGCTGACAAGCAGGAAATGGATGTAATAAAGATTGTTTCTGCATGCTC
TTTGCATCCCTGATAAATCACCTCGCTGTGCAACAGATACGGGAGCCACATGGAAATTTG
ATTTCACACGGCAAGGGGGAGGAAGAAGAGAGCAGTGGGGGGAAAAGAGAGCTGCTAGTG
GCAGGGTCACTCTATTTTATTCCTCCTTTTCTCCAGTGGAGCAGTGGAGCAAGATGTGTG
GGGGCTGAATAGAGGGGCTGTTTTTTTTGTTATTTTTTGTGTGTATGCTCTTACTTCCCT
CTAACACTCTGTTAAGCCTGGAACATGCCTCTGTACCTTTAAGTCTAAAACCACAACAAA
CGATGTGTGCAGATGTTCACGTAGGTGTCAGTCATCATAATTGGACATAGCATTAATGTG
TGCACTAAGGGGCAGGGCGGCATTTACCGAAACCACGAAACACAGGAAAAGGGAAGGAAT
CTGAAAATGGCAACGTATTTTCAGAACAACAAAATGCAACTACTAAGCTAAAATAAATAA
CCAAAATAAATATTATTTTTTCTTTATCATAAAAGTTAAGTTAAATAAAGTTAATAGCCT
GATGAGTTGgttgaaagttacttttaatgtttcaagctacatgagacaggaaaaaaatca
gcatccttactggatgataatctgggtgtagg
>NODE_168_length_843_cov_18.436537
CAAAAATCTTAAAGGAGCATTGGGATAAATTATATGACAAAAGATAATAAAGAAACTTAG
TATCTCAAAAGCTGTGTCCAGATTTAGTTTTTTAACAAATCTCTTGCTGCTGTGCTTGTT
GGTGCAGAACCATGAATGCATGTAAAATGTAACTATTGTAAGTACTTGAAGTCATGACAG
CTGTCTATAAGCATCAGGGACATGTCTATTGGCCAACTTGACCCTTGTTAGAAAACAAAA
CAAATACAAAAAGAGAATACTGCAGCCTGGGACTGCCGAGCCGGGTCACTGGAGATTTTC
CAGACAAACGCCGCACAGGGGAGGGGAGGGGAGGGGAGGGGAGGAAGAATAAAAAGGACA
GGCTCAGAATCTCATTTTAACAGACCGCACACAATCTGGGCTCCCACAGAACTATCTCTG
CCTGACCGCTTTCTATTTATCCCTTATCAGTGTTTACCAACCGCTAGTTTTCTTTCATTC
ACACTGTGAGGCAGTTCTCTTACTATCAGTCAACAGCTGACACCGTGGAACAGCCTCAAA
GGCAAGAGGAAGGGATCAAAACTAAACCAAAGCTGTTTAAACAATACAACAGAGGAAATA
AATTCATAAATCCTAATTCTTCCCAACCCACAAGGGTATAAGCAGATCCTTTATAGTTAG
GCCAACAAACAAAACCACAGCCAATGAGGTACATTACAATCAAGGTAAATTCTGAAATAT
ATTTAGAAAAAAGAAAGGCGGAAAAAAAATCCCATGTAATATTAATTGGGAACATTTCAT
AGTCTTGCCCTGTCAAGCAAATATAAGTATTCACTAAAAGGCTTTTTCAGTTGTGTTTAA
TTGTCTTTATAGGAAAATCCCACCTGAGTCAACATTGTTAACATTTTTAGATCATTTtgt
catgtaccaccaacaagctagacgatatgagggacattatacacaagtcaaacattttat
taaatgtttctttttttttttttaaat
>NODE_172_length_1031_cov_15.327837
GACAAGAGTGCAAAGCAAGTACTGGGCAGGAAAACGCACAAGGACATTGTTCAGAACTGA
GAAGTCAACAAAAAAATTTAGAGGAACAAAAGAAAATGTCAAAACTACTCAAGTTCTCTA
TCACCATCAAAACAAAGACACATGATACCGTATTATCTTCTACGACTGTGCTTAGCCGTT
TAAATCTAAACTGTCCAACATACAGCAGCTGATAGGAATACAAACCAAGCAATAATTGTT
TTTAACAAAACACCCGTGGACTGCCTTAATCCCTACTACCATACTGTGTTGTGCAAACAT
GCTTGTTGTGGTAAGCTCTGCAAGCTGAGGTTATATTCGTGCATCAGGTCATTCCTGTAG
CGGGCTGGTCTGGGTCGGCCCACTCCCCTCTGAGAGCCCTCTCATCAAGCCAGCCTCTCC
TCTGCCGCCCTCTTCCCCACAATCCCCATAAACTCTCATAATTGCCACATTAAACTTGAG
TTTATTATTTTTCTCCAGGTGCAGGTGTGCAGATGATATGAGCCCCAGGTTGCATTTACA
TACAAATTGAAGGTTTTTATTAATCAGGCAGGCAGCAGGAATCAAACGGCAACACTCCAT
CAGGCCTTTAAATACATTTGGTGACATTTTTACCCGGCATTAGCATGATAGGGCAAGCGG
AGTATAATGTACCAATGATTGCTTTTCCATTGAAAGCACAAACGGTTTCATTTTTCCTGT
CATCTCAAATAAGTGTTAAAGAGGGTTTGGAGGCTATTGTGCGAGTGCCGTATGCTGGGG
ACTTGGGACCGCTGATGGCCATATTAAATAACCATTAGTGCCTGAGCTTAGATCATTGTG
GCATCCGCCTCCTCTGAATTTATCCTGTGATTTCAAATGAAGGCAAGCTGTGCCAGCTTT
CATAAAGTGCTCCAACCCTCTCCATTTTTCCTCAAACTAAATGCATTACAACGGTAATTT
TGTGACTGTTAAGATAACTAGCGTTAACAAGCACTTAATTAAAATGTACAATAAATAGCC
GTCTGCAGCCTTATCTCCCCTCCAGAGCGACGCTGGTAGGAGGCTCCAATGCTCAGGCCG
GCTGTTCCCCAGCTCGTTTGCAGATTAATTGCTTTTCTGTCTGGCGAAGCCTGCCTCTTC
TGCAGCCAGATCGTAAATAGCCAGAtagggagttt
>NODE_173_length_573_cov_12.415358
TTAATGGCAGACTGTAAAGGTAAGACACATGCAGGGAAAAACACACATCTGTCTCTGTGG
CCAACTGAGCTGTGTGCCGTCACTGTTTAACCTTCCTCAGAGGATTCTGGCTGACAACCT
GCATGATTTTTAAATGCATTTTATTAGCACTGCAAATTAGCTATGAGAGGATGTAAACAA
GATACCTGGCCCCTGTGTCCTTTTTGATAACTTTTAATGATGCGCTTTGAGTATCCTTCC
TCGTTCCAACAATTACTCTACATATCTAAGGCTGTGTGATCCAAAACAGAGCAACTGGTT
TTGGACTGTGGCGTCCTGTCCGGTCCAAGATCCCCATGTAATAGGATTCCTCAAAGCTGC
AGATGGATGGCAAATCTAGGCGGTTTCATCTACTAAAAGAGGGCATAAATCACTAGCGGA
GGAAGCGGGGACGAGGCAGGGGTTATCACCAGTCTGCCTCCCTCATGAGAGCTTTGCATT
AAAGCATTAGTGAAATTAATTCATCTTTCATAAGAGGTTTGAGCAGTATCTGTGATCTAT
GATAACAACCAATTTCTCACTACGGAGGGGCCGGCGGAGGAGGGAGGGAGGGAGGCAGGA
GAAAAAAAAATACTCTGCGACCCTGATAGACTACACAAATCTGCTCTTTTTAAATGGGCT
AACATTATCTGGAGTGCTGCTCTCTGGAGCATCATCCCAGATTCATATCCCAGCCGG
>NODE_174_length_628_cov_12.464968
GGGTCAAACCCCAAACATCATAGACTGGAACTGTGGCTGATTTTTCTTTAAGAAACAGCG
TCGCAGCTGTTAATCTTTGAAAGACCGTGAGGATGATTTCACATCTCGACCTCAGTGGCT
CTTTGGCCTTTTGCTTCAAATCTGTACTTCAGATTCACTAATCCGATGTGGGGGAAACAT
CCCAGAAAAGGTGATGGAGAGAGGTAGGTGTGTGTATACCTCTTCATGCTGGATCTGAGG
TTTGCTGTGCGTGTCCCGGCCTGCGTGTGTGTGTGTGTGTGTGTGTGTGCTGTGGAAGAG
AGAAAGGAAGGGGGGAGCGAGGCCGTGCGTGAATGAGGAGGGTGAGGTGGGGGTGTCTAA
TCCAGTCCCAGTGTGAAACTGTTGACATTTGTTCTTTTTTTCCCTTCATTATGTGACTGG
GGCTGTTTTGCGCTGGATTAGCTACAAATCTCCCATGCAGCACATTCAGCATGCCACTAG
TAGTTTAACTTCATTAATAATGGATGAAGAGATTGTAATCCAGGAGTAAGAGAGCATGCG
AGAATACCATACACAGGGAGAGAGACCGGCAGGGAGAGAGGGCACCCCTCTTATAAAATG
AGATTTCGCTCTCTCTCTCTCTTTTTTTTCCAGGACAGTCCTGTGATGGTGATTACTCCT
ACCTACATGTAATATTGCATCAATACCTTTGTCTCGGGTTGTAATTTCCCTGAAACCCGC
AAAGGTAGGGGTGTGTAATCGAATACGTGGAGGGGTGAATAAAAGGGGGGGa
>NODE_175_length_782_cov_15.010230
TATGTTGTCTAAGTGTTTCTTTTCAGCCCTTTTGTCAAAGATTGCTTCATTAATGTGCTT
TCCTTCCTTTACGCTCAAACATTTGCAGCCAGATGGACGGATTTTATGGTATTTTTATCT
GTTTCGGCTCGTGCATACACACACAGGACGCACTGACAGCTTATCAACATGCATGTAAAC
TGCTCTTTTCTCCATATCTATTTGCATAAGATGAGAGAACTATATAGCTGTAACCAAATT
ATTCCTGCACTTTTTTCCCCCTTTTACCCCTCATCCAAAAGAGGAGGCGAAGAGGGGAAA
CTGTAACTACCCTGATAGTGGTGTTAACACCCAGCCAAGCGCCTCGACTCCCCCTTCTGT
TCTCTCCCCCTCTCCCTCCATCTTCTCTCTCCTCCCCTGTTACCCTGGCCTATCAGTGCG
GAGCAGTGGTCTGTGAAGAAATTCCCAATATCTAAATTTACACACTGTATCAATCTTGTT
TAATAGACTGGAAAGCTTATAGCCGCCATGGCAAGCCGGCAGAGAGGGCAGCGGTGATAA
ATTGTCGGTGTGCAGGCGACAGCCGCCCGTGATGTATAATGAAATATTTATGATTTATCC
CAGCTAATAAACTGAAATGAAGTGCATGATGTATGGGAACAGATGGGCCCTCTATTGATG
CTGAGGTGGAGAGGCAAGAGGGGGAAGAGGAGACAGGAAGATAGGTGGAGAGAAGGAAAA
GGAGATGTGATGAGAGATGTTTGAAAGGTAGTGAGATAAAAATGAAGGGTAAGGATGGGA
CGGAGGAATCAAAAAACATAGTTGTTTGTGTTTGACATTCGCTGGAACAGGGAAAGCGGG
AAGAAGGAAACATATTAGTAAGATGGATAGAAGGATACAGGGTTGGAGTAGAGAACTAAT
GAGAttaaatgatggaacagaggaca
>NODE_176_length_773_cov_10.776196
CCTATTAACAGCCCCTCTGTACAGGTCTGGAGTATTTATCTTTAATTGTTTCTATGGCGC
TGTCACAATTCACACAAAGCCAGATGAAATCCCTGCATGCAACATAAAGTGCAAACATAC
TGCAGAGGCACAGATCTCAGTACAGCAAGCAGGAGAAGGATGATTTATAGCCACAAAGGT
GTCACTTAGATGTTTATGTGCTCTAGGTTTTCAAGTCAAAGCAAAGAAAGTCACAGTGGC
GCGTTTCTTATCCAACGACCAGTCGCTGTTTGTCCAGGTCAAAATGTCCAAAGTGCTTTA
ACAAAGTGAAGACAGACCACAGCAAAAAGTTTACCATTCTATTTTTAACTCCCATATAGC
AATTTCCTGGTTTTGTGGCGGCAGTGATCTGTCATGTGGCTGGGAGGTTGTGCTGTTTGC
ACTGATATCAATTAAAAGTGGATTAACGGGTACATAATGACCTTTAGCAGTAAATTGTGT
GTAATGTTGCAAGGCAGGATACAGTATATTCCCCAGATGTCACACCAGGCCCCTGACGTA
TGATGGAGCAGATGTCTTAGCCAGTCCAAATGGCCCTCTAAGACACAAACACACACACAG
ACACGCGCGCACACACACACACACATATACACACAGGCTCAGGCTGACATGCATGCATAA
ACATGTGTTCACACACATTCCAAATGGTGACACACACGTACATAAACACAAGGAGATGCA
GAAATGCGCATGTCGTCTGTCTCACTTGCTCCAAATATTTAAATGCTTAATTTTAATGGA
AAACTGTCATGAACTGATCACCCTCGGAGGGCATTTTTATTTATTTTCAGTTTGCCTTAC
TCTGTAAACATCAAAGGACAGTGTCAAACGTACAGTCGTCTGTGCTTTTCATtctcattt
tagatatggagatagta
>NODE_177_length_577_cov_14.502600
GGTGGGGCCGAGAAGGGACAAGCAATGGAGTGGATGGATGTGAGATGCCAATCTTTACTG
ACACAATGAATGAGACAGAAGCACAAAAAAACAATACTGCATCATGTATATGCTTACAAA
GGATTGAACAGTCCTACAGTACAGCTACAGGCCCTGAGAGGCTCCTCTCTGGACTGCGGT
ACCCCCTTCCCCCTGACTCAGGATCAGTCTCGGCTGCTGCGGTTACCTGATCTTGACATT
TTGGACAGATCCACATGCCTTTAGGAATGGTTTTCAGGGGTGGATCCAGGCAGTCCAGGT
GATAAACACGAGAACACGTGTCGCACATGAGCAACTGGCCACTGCGTCTGCACACAGTGC
AGAAATCCTCATGGATGTCTCCCTGTGAGGAAGAATTGGACCAATCAGTTTCCCTGCCCA
GCGGAGCCCCACCAACCATCTGTGGAGAGGCGAGGCGGGGGGAGGCACCATGATCTGTTA
ATTTACAGCTGGCCTTGTTTGGATGTCTAATGGACATGGTGTGTTAATCACTGAGCCCAC
AGAAAGGTTACTGGACATCTGGGAGTTAGAGTGTGTTCTAGTTATTAATGGGCTACAGGA
CACTGTTCACTTTGTAAGGCTGAATCAAAGTAAAACCAACTGATGGCTGATGGTTATCAC
ATGGACACAACAAACCAAATGGACGTGTTGGGGTGCAAATGACTGACAGAGCTactgggc
c
>NODE_178_length_1064_cov_22.587406
GTTAACTGTTAGTTAGAGTTAGTGGGGAAAAGAGAGCTACCGAGACAGCCCCTCACATCT
CTGTTCCCTTCAAGAGGCTAATGCTTTATTTATAACACTGCACCCCCCAGGTGCACACCT
CAGGTCCCTGCACAGCCCCTTCTCTTCCCCACAGGTATACTCTGTGCCTCTGCCTCTTAC
TGTGCTACCTAGCGCACCTTCACATGCCTTTCCTTTCAACATCCCACTCCTGCGGCTGCA
TAAGAGGAGGAAGTTGGTGAGAGAGATACAAAGACTCGGCGTGACGCACATACAATCTGC
AGACTGAAGCGGTTTCACAACCATGGTCTCCGATGTCTCACTGCAGTTCTCTGGTGTGTT
GGAGAGAAAGAACTGAATCCCCTATCCTCTGGCCCTGCTCACTCCCACCGAGCAGAAGAA
ACACCACAGAGGAGACGGAGAGAGCGAGAGATAGCGAAAAAGAAATGTGGAGGAACACTA
AAGGAATGGAGAAGTAGAATCGGAGGGGAGGTGATTGGAGAAGACAAAGAAGTGGTAAGG
GGGTGTGAGGAGAAAAGAGAGATTGAAGAAAGCATGATAAAGAGGGAGAGAAATAGTGTC
TCGCTCTTTTTAAACTTGGAGATGCTCAATCCCTTCTTCTCACTCCAACCTGCATTTCTG
GGTCACTAGAGACATTTAAACTGCACTTATAATTAACAGCTATTTTTAAACAGGGAGGGA
GAAGTGGAGCGGTGGCGAGGTACAAAAGCATTAAAATTGCCCCAGATTCGCTATTGAATA
GGACACATCAAGGCAATATGCTGGCAGATCAAAGTGAGCGAGGAGAAAGGAGACAGGGCC
GATCAGTGGGGATAAATTGTTCCCTTTATAATGGCATAAGAATAGACCTCTTTGCTGCTG
AAACAATTTAATAACTGCATTCATTACCTCTGTCCAGCCTGTCTGTCTGTCTGCTGCACA
ATGTGTAACCGCTTTTGCCACGCACTACCTCTCTTTGTCTTACTTTCCCTCTTCCTCATT
GTGTTCCAAACTTATCACCTCATTCCTTTTACTTCTTTACATCTCACAGTCCTGCTTTGC
TCTCCTCCCTCCCCCACCCATCCTCCACCAAGTCCTCCACCTTGCCCCCGTCCCCTGCTG
CCTTGCCTCTTTTCCTGTACGTTCCAACGGTAGCTACAGCAGCAGAGTTTCCACTGAgct
gatgtgct
>NODE_179_length_592_cov_16.000000
TGAAAATGTCACCATCACCACCACAGAAAGACAAAAATATTAAAGTGGCCTCCGTGAAAG
TGGCGGGGGCATATGCACAGAGAGGAGAGGATGCCCCCAAACTACTTTGGTTACACAAAC
TTTGTTTTCGGCCTCAATGCATCAGAGCTCTCTCCCTCCGTCTGCCATCTGCTGCTGAAG
AATCTGTTTCACTCGATGAGCCAAGCCCAGCCTTTATTGGTCCTAATGGCACTATCAGCT
GAGCCGCCAAACCCAATTACCTTTTAAAAAGGGAGGCCACCCCAGCTAATCATGGCTGCC
TAACCTGATTTGCCTGTGATGAAGAGACGGGATAAAGAGCAGTTAATGGAGGGAGAATGA
TCTCACAAATACAAAAAACTCAATTCATTTCTCCGGGAGAGCAATCTGTCCGATTCAGCG
GTAATGGAGTGGAGATTCATTAGTCCTCAGGCCTTAGTAGTAGCACCGTCCCCTTATCAA
CTGAATGACAAAAGAACATTCAGTGTTCTCCGTTTATAGACTTCATTTTGTTGGGAAGGC
ACACAGAAAGGTGACAGATTGGTAGCTGAGGCAAGATATCAAGATTGAGTTTCTGCACCT
TTTCAATCCAGCATCAAATCACAATGCATCAACAATTACAAGGACAGCAACAGCTACACT
TGTCACTTCTTaaatgataaaagacttgcattcattgcaatttgtgtcatatgtaagctg
taaaactacattttat
>NODE_180_length_597_cov_14.832496
AAAAAAAGAACGAACGAAAGAAAGAAAGGCAAAGAAAGGGAGGGAATGAATGCATTTTCT
TCTTATCTATCTGTCTTTCACTCTCTTTCCCCAGTGAGAGAGACAGAAGGGAATAAATGG
CTCCCCTCTCCTCTCCGCTCTCCTCGGTGTGGGCTGACAGCGCAGCAGATGGTGGTTTAA
GCAGTGAATTTATGAGCGCCACAATCTTAATGTTGCAGAAAGAAAAGAAAAGGACTCGCA
TCAAACGCCACTGACAAATGCACTTGCTAATATTAATGCACTCCTCATTCATCCAATATG
CTGCCTAATTGCTTTTCTGTACACAGTAATATGGCACCTGCTGCTCAAGTCCGGCGCTCG
CGTCAGGAGAGGGGAGATCGAGGAGGGGGTGGGGGGCGGACGTGGAAGTAGAGAGAGATG
AGGAAGAAAGTGTCTCTCGCTCTCTCTTTCTGTCTTTCTCGCTCCCTTTTTTCTGTGATG
GATGCAAGGCTGTGGATCATGCGCCAGACCTGTCAGTGTTCCTAATTAAAATTTTATACT
TACAGGCTCAGGGAAAAAAAAAAGGTGGAAAGCACTCAGTAAACAATCAGTTATGAGAGG
AGAGGAAGGGAGAGGCCATCACAGACACACTCGCGCAATGCGACACACTGAGGCACACAC
AATCCAATTTTAAATACAGCATCATACACTGAAAATCCTTGGACTTTATTAGAGCTTAAC
AAGGCCAtcttgcccgcagat
>NODE_184_length_191_cov_36.408379
TTAGGGTTAGGGTTAGGGTTAGGGTTTCGGCCTGGGGTGAGGGTTTGGGCAAACGGTTAG
TGCTACAGACATGAAACTTGTGTCTACCCCCCCATTTGCTGCCGCCGCGATCGCACTGAG
CCTACTCCCGAGTCTCTACGACGTCAGGAAGTGGGAGTAACCTGTGATTTTTTGCTGTAT
CTCGGGACGGAAAGGTCGTAGAGACTCGGGACTGAGACCGGCGTCTTCGGCATAGCCAAA
TTAGGTGGGGCAGGTGGCATTTCCAGGTGTCTAGCACGTCTGGTTCCGGAGATATTGGCC
AAAACGTTCTCCCATTCACTGACAATGGGACGTGC
>NODE_185_length_450_cov_22.375555
CGATCTGTTTCATCTAAGAAAACACACGATATGGGTACAATTTGCATAAATTTCCAAATG
GAAGGCGTGAAAGCATGCTCGGCAACTGTGCCTGTTTGTTTAAAGTCAGCCAAAGCTCTA
TAATTAGCAGTGTTTAATTATGGAAATGGCTGCCGAGGAGAATTTCAAACACACTTCTTC
CCTGGATCATTAGTCACAGGGGCAAAAAATGAAATGCTTTCAGCAATGAAGGGTTCATAT
TTCAAGCTTATAGCTGCTAAAAGGGTGTACTCAGAAAATCAATTTTATGAAAGTCCGTTC
AGCACTAAAGGGAGTTCCATGCAACTAAGCAATTTTGAAATAATGTCGGTGGGGGCCTGA
TTCATGGATGGTAACAGGACTTTGCTCTCCTTGCCTGGGACATTATCCTCTAAGCTAAGG
TCAGAGGTCAACCTCTGGTTTAAATCAACCTCTGTTTAGCATAACTCGATTCTTAAAGGG
CTGCTGGCAACTCCACACTGAATAGATAAGTAGTCTTCTGCAGGCAGAGAGCATGCAGTG
TAGCAGATCAAAGCTTCTGAAAGCTGTCTAAAGACTAAagtggaaaaggggaaa
>NODE_188_length_589_cov_16.035654
TGTATATATATATATATATATATATATATATATACATACACACACGTGTGTATGTATGTA
TGTGCGTGTGTGTGTGGGTGTGTGTGTGTGTATATGTGTGTGTATACATCCCTCCCACCC
TGCTACGATACAGTAACTGCTGACCCCGGACACAGTGCCATTATGGCAGACGAGGCAGGG
CTCCCCTGGCAGCGGCTGGGGCGGCTGGTTGCTAGGTGGAGAGACATTACCGCGGGCCTC
TGCAATAATTTATCCTAAGAGCGCGGCGAGCCGTCATGTAGCCCCTGACAGAGAGCTGCA
GTACTTTATCAGCCTGCCTGTAAATCAGCCATGTGTGGGTGCAGACGGCAACATTGTTTG
ATCTCTTTCAGACACTCTAATAATCTGCTCCCCTCTGATTGATACCTTCACACAACAAAG
CACATTACACCAGCAAACCACAGCAGCCATCGGTGTGTGTGTGCACATGTGAGTGTGTAC
GTGCATGTGCTAACGTCTGCCTGTATGAAAAGTGTTCATGTGTGTGTGTGTGTCTGTGTG
TGCGTGTATGTGTGTGTGTCTTTCTGGTGGTCATCAGTATTGCCAGTGGCCACGGGAGGG
AGAGGGAGGGGATGAATTAGTCTTCTGCAGAAACACAGGGTCATTTGGAGTCTCTAAACC
AATGACAGGCTAACGGGTtcacaaaacgatcactggatgaaaggaggggcagggagagag
agagagagagaga
>NODE_189_length_931_cov_17.053705
ATCACTTTTGATCCAGGTGATAGATGGGCACAGCAGCAGTTCAGCTCTTTTTGCTTCCAG
TGCAAGTCCAAGTCTAAAATGAAATAGGAACAGGCAGGAACATTACCTGCATATGCGGTC
AAATTAATATGTTAAACTGTTGAGTGGAAGCTAATGAAGTCATTGTGTGCTTTGCTTAAA
ACACAGATAAGTACACACTGCACATGCTCTGTCACTGAGCCATATAGATGTGGATTATAT
CTCAGTGAAAGATCGCTTTGTATTTTTCCTTATTGTATGTGGAACATGGCTGCAGTATTG
TTCAAGCTTTAAAAGTTTGCGTGAGAAAAGTTGTGCTCTGAAAGAGAACAAGGATAAAAA
ATTAAGTTCTGATTACAATTACGGGACGTGACACTTAGCTGATTTCAAATCAGCGAGGCC
AAATTTCACAAAGCCTGTCAATGGTGGCAGCAAGCTCGCCAGATCCCTCCCCAATCAAAA
GTTTGCTCTATATAATTTTACGCAATCAGATTTCTCCACAGTCATCCAGTGCAATCAGGT
AATCAGAGGGGAGCATTAACAAGACAAATGGGGTTTAAAAAGTGGGTGCACTCTGTTTGC
AGGAACTTCCTATGGAGAAGCCCCCTCCTCTCCTTGATTACTCCTATCACCCTCATACAG
CGCAACATCCCCTGCTAAATAGCTTTCTACTACAGTACAGGCAGTATGTGCAGTAGGAAC
AAATGTGATTGACTTTACACGTAAAATGTGACAGGTAAATTAACCTCTTAGGGCTATTCA
TGTCAAGTGACTAACTGCCCAAACTTCACTAAATCAGCCATATTGTATACAGTCAGTAGC
ACCGCTGCCTTTTTCCACACCATTCATTATCGGTGAAATACTGTGATGCAGATTGCACAG
TCAGGGACTCTTTGTGCCAGAATGCATTTTCACTCCATGTGTGCAGATGTTCCATGTATG
TATGTTGACTGGGTTTGTGACTGCTGTCTGTCATCGTCACTCCTTAGATAAAGTTTCACC
CAAATAATCTCTAtttattgttctgtgaacccaaaaaaaaaatcatgttaaagag
>NODE_190_length_550_cov_6.889091
CTCATGTTTAAAGTATGCAGTTTTTTGTGTGTGTCAAGAAAAGTGAGAGGAGTGGGGGGG
AAACAGGCAAACGGAGAAGGGAGAAGTGGGACAAGAGAGAGTCAGAAAGAGGGAGAGAGA
GTTGAGCCACAGAACAACGCTGCTGCGAGCAGCTGTGGCACTCCCAGATTTCCCCCTGAT
TGCTTTCAGCTGGTACTTGAACCCTGGGCCTTTTGGGTTTTGGAGGCCAGCCCAGACCCC
ACAATCCCCCCAGCGCCCCATCCAGCTGCCTGACCCCTCCCTGACCCCGCGCCGAGGATA
GGAAAATACGAGCCGTGCCAAGCCAGAGAGACTCTTTTATTTTGCCTGCTGGCATGCTGC
CGGTGACCAGGGCTTACATAATGGGAAACATAGCAGGACCCAGGAGAAACAGCCCCTTGC
CCCCCTTTTTCTTTTTCCTTACCAATCGATCCTCCCCTTTTCTCCCCCATCTCCCTTTCG
CCTTCTTCTTTCGTTTCTGTTCCCACTCCGCTCCGCTCCATCCTCTTCCTCTCCCTGTGC
ACTCTGCCTCCCCTCCTGTTTGTGATATATCTTTTTGGGCCCACTCGCCTGGGCACATTT
ATTACAGACAGCCTCGACACAATCCTGAAgccgtgccaccagcaacacaacacacacaca
ctgacacactcaaacgcacaggcgcacacacgtg
>NODE_191_length_973_cov_8.354573
AGGGTTGTGTATACATTTGCCTGTGTGTGCTTCAATTGTTATTCAGAAGCCAAGCCTTAA
TTATAAAGTATGAGCATAAAGCATATCTCATCTGATGTTGTTTTATCTCTTTGATGGACT
TATTAACAAAAGAAAACATCCATAGATGTACGGAGGGGTAAGATTGTGATTTGTCTTGAT
GCATCTTTTCTCTGTATGATTTCCATTGTATTATTCTTAAACTAGAGGGATTTGAATATA
AATTGAAAGCCTCAAGCCCTCTCCCTGAAGCTAAACTGTAAATAATAACTCTAAACTTTT
TTCTAATCTTTGGTAATTGAAGCAAATGGGTTTTGCGGAGAGAGATTTGTCGCAGGGAAA
CGTACATACATTTTTTTTATTTACGAGGAGGCGAGGGCTGAGCAGTGTAATGAGTGAAAA
TGCATGCTTAATTTAAATGGCGAGTGTGTCTGTTAGGGAATGCATTAGAGTCTGCAGAAG
AAGCGTAAGACATATTAATTGACAGACAGGAACCGCTGTCTCCGAGGTTGATACAAGTAA
TTTATTACTTCAGAAACGAATGCCACCGCCAGAATGTGCTTCATTAATTTCAAATTTAGT
TTTAATTTCAAGCTGTTGCCCCTTGAGAAGAATAAGGTGGCAAGTTCTGTTTGAAGAGAC
ATTTTTCCCCTCTCCCTCACTTCATCTTTCTCTTTCCATCCTCCATCTCTCTCTCTCTGG
CTGTCTCTGATTTTCTGCAGTACAGAACAAAGACCTGGGGGTGGAGAGGGAAAGGGAGGG
TGTGGTGACTTGATTCCAATTTGAAAATTTGTCAGTGTAAAAGTGGGAAGTTAGAACAGA
ATTACTGTTTATGATAGTAAATACTTTGTGAATGTCATTGGATGATTGCTCTGTCTCCGC
TGGAGAAAAAATAAATAACAGTTCTTTTAGTTTCGATCAGTTCCCTGCTTTGTAAGGAAA
CAAGAACACAGAACAGAGAATGTCCATCAGAAGATATTCTGTCAATATGGTTCTAATaaa
tctctttctctctgtctttgttttttctctcttccgccttagcagcatacgtccctgaag
atgagaaggaagcagctctgttggatgaagacctgga
>NODE_192_length_788_cov_14.078680
CTCTGCTAAAACGAGCATGCAGAAGGACTGTGCGGCCGACAGGAGTGGACAGACATGAAG
CTACAGGACAGCTGAGGGATACAGGGCACAGGGAGCAAAGGGAAGCAGAACTCTGGAGCT
CTGGGGATCAGAAAGGGGGGCCAGCAGCCTGGGGCCCAGGGATGGCCTGCGAGGCCCTGG
GGAGGCCTGAAAGGCAGACAGGCAGGCCACACGGACTGCAGCACTAACGGCAGGATTACT
GGCATAGTGACACCGACACAGCCTCCCTAAAAGGATCACAGCGGCGTAATAAACTTTATT
AAATAATAAAACTTATTATAACTGTTAACCCGATTTAGTTCATTCTTCGCGGCTTACACA
CACACACAAAAAAGAGGGGTGGATATAATAAGCCTTATACCGTACATAAGGCAAAGCCTA
CAAAAGCCATCGCCTTACCATTGACTTTAATTGGATTTGAAAAACGGGTTGCAAATTATA
GCATTCTCTACTTGCAACTTAGTAAAATAAGTGTATAGAAAAGAAGGGGAAAAACCTGTG
GACTGAAAGTAAATTAATCTGCTTTCTGCCCATGCTTAATTAAACTTCCTTAATGCTTAT
AAGAGTTAATGAGTGAATTGATTAAACAATACAGCTAATACTTACCCCCAGCTCACAAGC
AGTGGTGATCAGCTCTCCTGTGGAAGAGAATAGGGGAGGAAATTAATGTAAACCCAATAA
TTATTATTAAGAGACAAGTCTGCTCCCAAAGTTTTCCCAAATCAAATACTTGCACTGGGG
TTTTGCATTAATTTGCTAGGATCAAAACCTGCAAATCTTCCCAGTGTGACATTTCCTAAG
CGGCACGCtcattctcttcatcttttgcttctcccctgatgcctccctcccttcctcccg
cacatacacacagatataaacacacacacaca
>NODE_193_length_887_cov_15.340473
TCCTCTCAGTCAAATCAAAGGCGCTTCCTCCGGCACTGTGGCAGAGCCCACTGCCTCTGG
AGCTACTCATTATTACATGCGAGGGGGGACTTGTGATCTTTTTAATTATTCTGCACTTCA
TTTCTATCCCACCATTCAAAACGCAACATGAGAATTGATTGCCTCAAAGATCCATCTTTA
TAATCTCCCTCAGGCCCATAAATTATCCAACTTTGGGGCAGGGTGGACGAGCCGTGCAGG
CACAAGCAGGGTCCCTTTCACAGCAGAGCAGAGCCACATCACCGCAGTGGGCTTGGGGTG
GAGGGGGGGGGGACAGAGCTGAATGGGGCTGCTCTTTTGCTCGCTGGAAACGGGAGGGAA
AAAAAGTACACTTGTTATCTTGTGAACCCTCAAACATGTAAGATAGGAATCTCTTGAATG
TCAGCGACAGAAATGGAATTAACAAGAGATCTTTTTATTGTCACAGAAGGTCATTAGGCT
GCCAATCGGGGTAATTATGGAAATGATCTCCCCAGCTCTTTGGAATGTTTTCCTGCTTCC
ATAAGGACTTGAAAGTGTTCAATCAGCCTCTCTCGTGGGAAAGTTCAGCCATAACTGCAA
GTGTACCAGCAAAATCAAATTAAGCAAAGAGATTTCATTAGTATTTATAGCCCCGAGGCA
TTTGTAAAAGTATGGAGCAGCAGAGTAATGTGGGACTGTGGAGGGGAGAATTATTGCTTA
ATGACAAAGGCCATACCTAGAAGACATACACATAGATAATGAATAGGAGGCATTGATTGC
ATCTTTAAAGAGGATTCTTGAGGGATTGTAAAATATTGATGCTTGTGTGGCTGACTTTGG
ACTCCCGGCATGATGGGTGTGAGGGTGGTAACTTTGTTTGGGTGTTAACACTGTTTAGCT
GTTCACTTGATCATTCAGCAATGTTTGATCCTGCAGTTAGAAGTAGAAATTAATACAGTA
ATATGAGCAacaataaaacacaccaaaacagtcatggttaaaaacggactattttaaatt
tagccagttac
>NODE_194_length_662_cov_8.383686
GGGGGCTGAGAGTGGGAGAGGAGGGGGCCACAGGCTGCACTTGTCAACAGAAAGTTCACC
CCTCCCTCTCTTCTTCTGCCCTCTTTATCACCAGATAACTTATGTAAAGTAGCAGATGAA
ACCCATTCCCATTCACGTCGGCCTGATTGTCAGAATAAGCTTGCATTCCTTTGAAAAGTG
ATTGACCGCCTGAAAGGGTACAAATTAGGGGCCTGTTCGTCTTTTCTTCTCCGGTCGTGG
GGTTTATTTGCGGCAGATTCACCCAGGCCCAAAATTAAGTGAACTCAGGCAGGGATGAAT
GGGAGAGCTCTGATTGAATAATTGATTTCTTTTGTGCGGCCTGTGTTTAAGAGGGATAAC
TAGACATCCTTTGGAGTGTAATGATTGTAATTACTGCGATGACTGGTCATGTCAAATATG
ACACAGGAAAGGACTGTTATTAACCTTTATTCTCCACATAGGAAAAAAAATAACCCAATA
TCCTCTTGTCTCTCCATTCTGCATATGGGTTTCACCTCCGATAGAGGCATGGCTTGCTGT
AGGTTGAATGCATGGATGAACTCATTCCCTGTCTTCTACTCCTGTCCCATGAAAGGTAGA
TGGGTAATTGACTGTGCAGTCAAGAGTCACTGGTATGTCAATGACTCACACGGCTAGTGA
GCCTTGGGGTAACTCTCAAAGTCCAATGCATTATGGCTCCAGAATTTAAGTGTAAAAGAT
Aggagttatagccatgttcatgatatctgtcagattcccatatgccttgacctctcaagc
agtgcggcctgaaatgggttttaatg
>NODE_210_length_315_cov_2.307936
CTGATATAAAACAGGGTCATATTTATTGCAAAAAACATGTATATGCAAACAGATACAAAG
TTTGATATGCCATGGCCAATGCCATTAACTCTAATTAATTTAGAGAGAGAGAGAGAGAGA
GAGATAGCTGGATTTTCTTTCGAAATGTCACTAAAGCAGGGCTTACTATCAGGTTACATG
AAAACACCTCACATTTACTGTTACTTTTAATTCATATTTTTGTGTCTGGGTGAACAGTGG
AAAATATTACTTTTGTTCAAATTCTATCATCAGTCGTCTATTCTCGGTGTATAAATTACA
TAAATTGCATCAACTATATCAACATCCTTGTTACTTTACCTGGCCAAGTGATTCCAGCAT
TGGTCTGATTTTCGTGCCTGCAACCCCGCCCTTTGTCCCAAATATCTCCAGGAGTTTGGG
AGTGTATGTATCCAGCTGCGACAAAAAGGTCCGCTCAAg
>NODE_211_length_842_cov_16.384798
AATACAAAAATCCAAAATTTAGTACATGTACAGTTATGTGATAATATCAACTGATAGAGG
ATGTTTTGAACTCTGTGCAGTTCCTCCATTAATTGCAAAGTACAGCCGGGGCCTCCAACC
CCCTGCAGCTCATACTGCATCTCTCTCCAGTACACCTCTAGGAGCATGTTGTCCTTGTTG
TGCTACTGCTGCGTGGGGGCCTCTGGAGATAAATTATGGATGCAACGCAAAAGCTGTAAA
ATTTGTTGTATCTTCTATTATCTTCATGTTAAAGGCCACAAAAGCTCTTCAGTGAAGTCA
GCCATTAAGAAATGACAGGTATTGCTATCAGGCTTCTTTATAGGCTATTACCTGCAATGA
CAGCAGCTGCTGCTGCACCACTGTACGGCCTATCACATTATTTGCAGCTAAAGTCAGCTA
CTGTGTCATTTTGCCTCATTTTCTTGACAGTGCTATCATAAATCCATTGGGCTGCAGGGG
AAACTGTCGACTACCTCGATTATCTTCATAGCCTGAATGAATTCTGAAATGTATGTAACA
GGCAATGACTGTTATGGATCAGGAGCCAGGGCCATATTCTCACTAACTCTCTCTCTCTCC
TTCCTTGTATCTCTCTCAGGTGATGTGCTGATCGAGGGCTTGAGGGCTCAGATATGCGCA
TAAAACTGAGTAAAAGAGGCGAACTTTGAAGCACACAGTGACAGCTCATGACTACTGACG
TCAGCTCTATCTCTTAAGATATTCTAAAGATACTGAATGGTCAGTGATAGGATCCTTTTC
TATTATGATGGGCAATATTAAAGAAAAAAAGTAACTGGTACTGTGGGCATAAAAAATACA
AATGACTGCATTTTTTAAAAGGAAACCACTTAAATTTTTATCAATTTTATGACAGCATGT
TAATTAAATGTTGTGTATCCTAGCAGACCTAAACAGtgcaatacagtacctgtaagaaca
agattgtgatttgccccacaggtgac
>NODE_212_length_393_cov_18.880407
CAGGCACGGGAGTGTGTGTGTGTGTGTGTGTGTGTGTGTGTGTGTGTGTGTGTGTACATT
GGCGGGTTTGCTTGTGTGTCTGCGTGCGTGTACATCTCCATGAATTTGCGAATGTGTGTG
TTGTCTGAAGCAGCCCCAGGGAGGGGCTCTGACATTGAAGACGGGTTAAATCCTGTTTTA
CATTCAAGTGGCAGGCCCTAGTTCATTAGAGTGAGGATCATTCCTCCTCAAGACCAAAGG
AAGCGCATACTAAACAAGAGCAGTTGTTGGGGAGAAAATGCCATTGTACGTGCAAAACCG
TATGTACTGTATAAGTGGGGGTGTGTGCTGATGTGCTGTCAGTGGAGCTGCAAAATAACC
TTTCTTCTTTATCTCTTCATTTCTGCGGAATAACGTCTTTATACAGAGAAGTAAAGGTGC
GGGCTTGTACAGTTGAAGTCATTGTGCTGCTATTTGTGTGTGTGTGTGTGTTGGTGTGGG
TGTGTATGAGCATAAGTCATGGCAGCTCTCCTGACTGTCTTCTACTcagcctgtcat
>NODE_213_length_1498_cov_21.801735
GAGGCGCTAGCCCTCGGGGACGATCCGCACGTGCCGGGCCGCGGCCCTCCGTGGAGGCGC
GTCCGGTCGCGGGAAGGCCCCTCGGCTGGTTCAGTTTGGGCCCGAGGAGGGGAAACGGTG
GGGGGAGGTGCCCCGCCGCTCTCCTGGGCGAAACCGGTAATGATCCTTCCGCAGGTTCAC
CTACGGAAACCTTGTTACGACTTTTACTTCCTCTAGATAGTCAAGTTTGATCGTCTTCTC
GGCGCTCCGCCAGGGCCGTGACCGACCCCGGCGGGGCCGATCCGAGGACCTCACTAAACC
ATCCAATCGGTAGTAGCGACGGGCGGTGTGTACAAAGGGCAGGGACTTAATCAACGCGAG
CTTATGACCCGCGCTTACTGGGAATTCCTCGTTCATGGGAAATAATTGCAATCCCCAATC
CCTATCACGAGTGGGGTTCAGCGGGTTACCCACGCCTCTCGGCGAAGGGTAGACACACGC
TGATCCACTCAGTGTGGCGCGCGTGCAGCCCCGGACATCTAAGGGCATCACAGACCTGTT
ATTGCTCAATCTCGTGTGGCTGAACGCCACTTGTCCCTCTAAGAAGTTGGACGCCGACCG
CACGGGGCCGCGTAACTAGTTAGCATGCCGGAGTCTCGTTCGTTATCGGAATTAACCAGA
CAAATCGCTCCACCAACTAAGAACGGCCATGCACCACCACCCACAGAATCGAGAAAGAGC
TATCAATCTGTCAATCCTTTCCGTGTCCGGGCCGGGTGAGGTTTCCCGTGTTGAGTCAAA
TTAAGCCGCAGGCTCCACTCCTGGTGGTGCCCTTCCGTCAATTCCTTTAAGTTTCAGCTT
TGCAACCATACTCCCCCCGGAACCCAAAGACTTTGGTTTCCCGGACGCTGCCCGGCGGGT
CATGGGAATAACGCCGCCGGATCGCTAGTTGGCATCGTTTATGGTCGGAACTACGACGGT
ATCTGATCGTCTTCGAACCTCCGACTTTCGTTCTTGATTAATGAAAACATTCTTGGCAAA
TGCTTTCGCTTTCGTCCGTCTTGCGCCGGTCCAAGAATTTCACCTCTAGCGGCACAATAC
GAATGCCCCCGGCCGTCCCTCTTAATCATGGCCCCAGTTCAGAGAGAAAACCCACAAAAT
AGAACCGGAGTCCTATTCCATTATTCCTAGCTGCGGTATTCAGGCGACCGGGCCTGCTTT
GAACACTCTAATTTTTTCAAAGTAAACGCTTCGGACCCCGCGGGACACTCAGCTAAGAGC
ATCGAGGGGGCGCCGAGAGGCAGGGGCTGGGACAGACGGTAGCTCGCCTCGCGGCGGACC
GTCAGCTCGATCCCGAGATCCAACTACGAGCTTTTTAACTGCAGCAACTTTAAGATACGC
TATTGGAGCTGGAATTACCGCGGCTGCTGGCACCAGACTTGCCCTCCAATTGATCCTCGT
TAAAGGATTTAAAGTGTACTCATTCCAATTACAGGGCCTCGAAAGAGTCCTGTATTGTTA
TTTTTCGTCACTACCTCCCCGAGTCGGGAGTGGGTAATTTGCGCGCCTGCTGCCTTCCTT
GGATGTGGTAGCCGTTTCTCAGGCTCCCTCTCCGGAATCGAACCCTGATTCCCCGTTACC
CGTGGTCACCATGGTAGGCACA
>NODE_214_length_874_cov_22.513729
CCGACTGGCATTCGTGGCATGCCGTCGGAGGGCCCCCGCCGGCCCCGGCCCCAGCGCCGG
GCGCTCCAGGCGGCTGGTTCCTCCACACCTGGCAGGCCCGCAATTTCTTCTGTGGCCCGA
CTCAGAGTACCGGAGCGGGGAGGCTCCTCCGGTCGTCGGCCCCTCTCCCTCAGAGGCGAG
ACCGAGACGCCCCGTCTGCCCCAGTTTGCCCGACCACGGAGCCCGTCGCCGGGTTCGTCG
GCCCCGACCGCCCCCCCTCTTAGGAGGTGGCGGGGACCGCGTCCCGCTCAGGCGCCGGAT
GTCTCTCCGGACAACACGGCCATTTCTCCAGCCAAAAAGCACAGGGCCCCACGCCCGTCA
TTCTCTTCTGCCACGCTTCGCACCCGGTCCCGACCGGGTGCCGCGCAGTCCACGCTCGCG
TCGCGGTACGTCGGGTGGGGGGGTTTCGGGGGTGGCCTGCCTTTCCCGGCTGGCTCTCCT
CCCTTCTCTCCCTCCCGCGTCCGCACGCACGCTTCTGGGCTACCTGGTTGATCCTGCCAG
TAGCATATGCTTGTCTCAAAGATTAAGCCATGCAAGTCTAAGTACACACGGCCGGTACAG
TGAAACTGCGAATGGCTCATTAAATCAGTTATGGTTCCTTTGATCGCTCTACCGTTACTT
GGATAACTGTGGCAATTCTAGAGCTAATACATGCAAACGAGCGCTGACCTCCGGGGATGC
GTGCATTTATCAGACCCAAAACCCATGCGGGGTGGCCCCTCGGGGCGCCCCGGCCGCTTT
GGTGACTCTAGATAACCTCGAGCCGATCGCTGGCCCCCCGTGGCGGCGACGTCTCATTCG
AATGTCTGCCCTATCAACTTTCGATGGTACTTTCTGTGCCTACCATGGTGACCACGGGTA
ACGGGGAATCAGGGTTCGATTCCGGAGAGGGAGCCTGAGAAACGGCTACCACATCCAAGG
AAGGCAGCAGGCGCGCAAATTACCCACTCCCGACTCGGGGAGGTAGTGACGAAAAATA
>NODE_216_length_536_cov_21.527985
CCTTGGACTCCACCGCCTGCAAAAGCACCTCTAATTGTTTCTCTTTGATCTTTTTCAGTA
TCGAGTGGGTCAACGCCTTCAATTCAGCCTCGGACCCTGCGTTGGACTTGGCCACCTTTG
TCGCTTTGCCCATGCAGCAGCCCCCGGAGCCATGCGTCCCTCTATCCGCCTCCCCGTCGC
CCTCCACGGGCGCACGGCTCCTCCAGAGTCGCCGGACGAGCCCCGATCGTTTGGTCCTAA
ACATGCGGGACGAAAAGAGGGTTTCCCGGCTAAAAAACGAGCATGGTGTCCGCAAATCAT
GAAGATTCCGGGATCCGAGTCCAGGCAATGACAAGCAGCCTGAGAAAATACGGTGGAAAA
ACTGGGAGCCGGATAAGCAGAGGAAATCTGTAGCATACGCCAGTCTCTGTTGCCTTCTCC
TGCAGACTAGATGGCCGAAATGAGCAGTCAGGGTTCACGGGACAGTTAGCTTCTCCTCCG
GGGATCCACAACCATCACCTTTAGGGCTGTTAAGACTACAACACACCTCTACAGGGACAG
GGGAAGCCTGCTCCAAGCCGGCTGCATGTAGCCAGAATGTGTTGGGTGATGTGCAACCTA
CGGAGCAGAGAGCTGACCCCTTTACCAAGCTGCTCCGTGGCGATCTCACGGCACATAAac
actgtcaagaatccgtctat
>NODE_217_length_552_cov_8.548913
TCAGTGCTTTCCCATCCTCAAATTCCCTCAAAGTTTCAGATGCTCACAATTCTACAATGC
CCAGATGCTGTCCTTTGGCCCTTTACCCCCCTCAACCCAGAGCTATCATTCATAACCTTT
CTGTGGAGCTGGGAGTGAAAGAGGTGGGATAAGGGAGAAAGAGGGGGAGCGGAGAGCAAC
ATGGCAGCTTATTTAGAAGACTTCCTTTATTGGAACATGTGCAAGCAGTTCACTCACAAA
GGACTTAAATAGGATATTTTCTGTTCCCTATAGTTGCTTTCCCCTTTTAAGTGCCGAGGC
AAAAAAAGTAAGTTTACAACTCCCTCCTCAATGGGGGCTCTTCACTCTCAGGTTGCGGGG
ACCTGAGTGACCTAGGAAAGTTAATTAGGAGGCGAACAAAGAGCGAGCTGGAGCAGAATG
CCTCGCCTCTCCTCCAGCCAAAGATGTCATCCATTAATTAGGAAAATCTTTAAGGTGGCC
TTATTGAATTTACAGAAAGCCCCGTGGTTGGCGGGCAACAGTTTTTTGATCAAGCCCTGA
CTCAAACAATGCCTTTCTGGGGGTTAAAAAAGAAGAAGAAGGGAGGAGATTGGTGGTAGA
AGACGAGAGGCAGAAAGGGAAAAGGGGGGGAGAAAAAGAAACGTATGGGTCTGCGGCGCA
GTACAGTTTAATGGGGGGGCTGCTGATTGTGACAGc
>NODE_218_length_879_cov_21.468714
TGGCTGCAGCGAGTGTGTGCTCCACAGCATTATACCAAGGGACAGATCAAGGTGGGGTTT
GGATGAAACAGCATGAAGTAACAAAATGTAATATTGGTTCAATTGGCATCGATCAGCTAC
ATGTTCAGTCTTGTCAGAGCATGGAAAATGGACTTAACTGACTTTCTATGTGACATTTCA
CATTAAATCAAGCGCTACACCTGTCATCCTTCATGTTTAACAGTTAACGAGTCCATTATT
GTTATCTTCACCCAAATATTTCTCTGCATACTAAAGAGAAAAGTTTCCTTCAATCCCCCA
GGCGTTAGTCTTGGATTTGTGTTGTTCTACAAGTCTGCGACATCATCCGAACCCCAGGAG
CCTCTTGCTCAGTCTTGACGGATCCTCACTCTGCTGAAGCCCAATACTGTTCTTCATCTT
GTGTTGTCACAACCCCCCTGCTACCTTGATTCACTCTTGGTCGTTGGCTAGGTTTTGGAT
TTATTACTTTCGAGGCCGAACAATCAGTGGACCAGGCTGTCAACATGCATTTTCACGACA
TCATGGGCAAAAAAGTGTGTAGTTGTAGTTTTATTTTACCCTTAAGATCAAACAAAGGCT
TGGGCGATGGAGCGAGAACTACACTATGATGCTGTTTAATTATTAAATATTAGTTTCTGG
TGGCCTCCCATTTGTGAATGCAGCATCATATACAGCACAAATTCAGCTTTTAACATCTTA
AAATAATCAGGCTACTAACATGATTTACTTGTTTTCATTTTTTAATTGCACCACATACTC
CTGTCACACCTGTGCTTTCATAGTTACTAAATGCACTCATCCTGCACTTGCTGCTATATG
ACAGTTTCAATTGTCGCCCAAGGCTTTGTTTAAACTGACCACTCCTTTAGGATGTCTGAA
GTGCATTAGATTGTACTCAGTAAATTAAAATGATTGTATTTTCTGGTTTGCTTAAAaatt
gaaaaatggttgcaaaatataaaataaagttaaagatttaaatctgaattttgctgacca
tat
>NODE_219_length_318_cov_2.742138
CAATAAGTACTGTCAAAGCACACAGATTAGAAAGGAGAGGGACAGTCAGACTGTCCAATC
AGAGAAATCTAATCCATATATTTTGTAAGAAAATATCATCCAGGCATACTCAAGCTAATC
TCAAACATGCTGTACTCAATGTCAGATCTTTAAGTAACAAATCATTTTTAATCAATAATT
TTATTTCCTCTTATAATCTTGATTTTATGTTTTTAACTGAGACTTGGCTCGACAAAGACA
CAGCTAATACAGTCCTCATTGAATCCTGTCCATCTCATTTCAATTTTGTGTCTGAAACAC
GACAAAACCAGAGGGGTGGGGGTGTTTCTGCCATATTCAGGGACAATTTACTCACCCAGA
AAATGTCATTTGGGTTTTATTCATCATTTGAGTATGTGTCCTTCAAAATGGAGATGAAGC
ATTCTTCCATACTTTACATCACCATTTACAaaccaccacaga
>NODE_220_length_560_cov_8.167857
TGTGTCCACAGAATTTCCTCACAGATGTTGACCTGAAACAGCATTTGCCTTCATATTTAT
CATAATTGAACATATTGTAAGGTCAAAACATGTTTGAAAACACTGTCTTTGAAAACCGGC
AGTTTTGCTGTTTTCATGCTCTCAAACAGCTTTTCATGCTCTGAAACAGCTTTTCATGCA
CTGAAAAGGCCTCTTTTGCCACATAGTGTATTCATTGGATTATATCACACAAAGTCACTT
GAAACAACTTTTGACTTCATATTTATCATATTTAAACACATTGTGAAGTCAAAACATGTC
TGAAAACATTTCTTTTAAAAACACCAGTTTTGCTGTTTTCATGCTCTCAAACAGCTTTTC
ATGCATTGAAAAGGCCTCTTTTGCCACATAGATTGTTCACTGAATTATGCCACAGAAAGT
CACCTGACACAACTTTTGACTTCATATTTATCATATTTAAACACACTGTGAAGTCAAATC
ATGTTTGTAAACATTGTCTTTGACAAATGGCAGTTTTACTCTTTTCATGCTCTGAAACAG
CGTTTGGCATTCTGAAAAGGCCAATTTTAACAAATGGTGTGTCCACAGAATTTCCTGACA
GATGTTCACTTGAAACAGCATTTGCCTTCATATTTATCACATTTGAACACATTGTGAAGT
CAAAACATGATTGTAAACATTGTCTTTGCAAAACTGCAGTATTG
>NODE_230_length_728_cov_12.605769
TGACCAGGACTTAACACAGCAAAAAAAAAAAACCCACCTTGACCTTTTAAATAACCCCTC
AGTGAGTAATTTCACTCAGATCAGTCAGACATGTACAGTAACAAGCAGAAAGTGGCAGAA
TTAATTATTCTTTGTATAACACAGAAGTAATCAGAATCTCCAGCAACATAGGAGGAAGAT
CTCCTTGGCTCTTTCACCACAGCTGCCAGTGCCCAGAATGGTAAATGTGGAATTTTAATG
CACAGTTGATGCTGGAGAATATGGGGAAATGCTAATTTGTGGTGCGATAAGATGAATCGA
GTCATCCCTTTAGCCCCATTTGACTCAGTGGAGGAAATTAATCATTAATGTTTGTTAAGT
ATGACAATCTAACTGGGCCAGATCTACATGCTCAGAGACTGAGGCAGAGCGAGATAAAGA
CCCAGGCTGCAGACAGGGAGGAAAACTGCCAGATTCTGTAATGATGGGAATTTATTGGCA
TTTAAAGAGACAGTGGCAAGGCATTTCACTAATAGCCTCCCTCCATTGGAGTGCTCTGCC
TGCCACAAATTGCATGCAATTCAAACCTATTTTTCAGATAGCAGAGAAGTCTTACAGCTA
TGCTTGACTTTGGTGAAAAAGGTTGCTTCCTGGAATTGACTTTATCTGTTGCAGCGCAAT
CTGCATCAACAACCAAATATGCAATATCAACTGACTAACACTACCACTGCTGTGGGGACA
GCAGGCATCCCCCCCTAATATGACATTCTGAAAATCATTGCCAAGCTCCAATACTAGCAA
GACTGTGATGGGTTTAGAGGAGTGGCAGTGGGTTaaagtcattgagcccagaatttagct
acatgcagaactgtgcaatcccatacgaatag
>NODE_231_length_774_cov_9.764858
AACACACATGCAGCTACCGAGAACTACAACCTATATTATGTTCTTAAATCATACTACATT
ACTGTAAACCTGGAAGAAATTAATTTTATTTGTGTGTTACACAGATTTTTGGATTTTGCC
CTCCTGCATCTCTTACACTTTGCAAAAAGAGGATGCCTAACAGCCAGTACAGACGGGAAT
TATAACAGCAACGTTTTAATGTACCCATGACATATGAGCATTGTTTAAAGACGGAGTATT
GTACCAAGAAGAAGACAAAATCCCAGAATGCCCTTTAATGTCGCCAATGATATCCCTCAA
TCACACATTAAAACACCTCTCATTTACTTCTGTTATTGTTGCTCCAACTTCTCTCTCTCT
CCCTCTCTCTCTCTCTCTCTCTCTCTCTCACATGCTGTACCCATTCTTCTTACTTTGAAA
CATCCCTCTCTTATCACACCTCTCCTCCTTTCCTCCCCCTCTCTTTCTCTCTCTGGCTGT
CTCTATCTATCTTCCCATCCCCCTTGGTGTTTTTCCCCCTCCCTACAATCAATGTGGCTT
TTAAGATGCCTATCGATTTGTTCCCCTAGACAGGCCCAGCGCGCTGGGGCGACACTTTGA
TTGCTGGGCCAGTAATTACTGTTATTATTTATGCATCTGGGCAAAATGGCAGGACTTAAC
ATTCACAGTACAAGAGGCCACAGGCAATCAACAGAGGTGAGCACCTGGAGAGGGAGAGAG
GGCCGGGCGAGCGAGGAGGAGAGAGAGCAGCATTGGCCCTGTGAGAGTTGCACTCCAGAG
ATGAGCGCGAAGAGTGCAGTCAAAGATATTCACACTCACACACACACAAACACGCACACA
CACTCCTGGGAGGGGATATGAAAGCATAAGCAGAAGACAGGCACATGTGTGCAAATGCAC
TTGTATACAAAGGAttac
>NODE_232_length_1031_cov_11.308438
AAATATCAGACTGAAGACTCAATTCACAAGACTGAGTCTGACTCTGACCAGGCAATCGTT
GCCTATTTGCAGTATGAGACAGGTTTTGATATTTGTGTCTACAGATACATTTTACTCAGT
ATCTCAAACTGTACAGAAATAAATGTATATTGTTTGGTTTTGTCTCTGAATATGCAATAA
GATGTCAGATGCAAGTGACTCAACTGCTGCATCTGTCTATCTTTGAAAGCCCGTGGCCTA
ATGAACAGTCTGAGCGCACAGAGAAAGTGTTTTAAGTAATGCTCAACACATGGTGGTTGA
ATATGTTTGCTCAAAGCAGTGTCCGGTTCGACTCGTCTGTTTCCCACCATGGGGAACTTG
ACGTGTGGAAATGGAGGCTCCATGCATGGTTGCCATGCATTGGCCCTTACGTTTCGCACA
TGTAGGTAAACAATCCCGCCTTGTCTACTGAGAGGCCTGCGTTTATACATGGGTGCAAAA
CATGTGTTGCAGCCAAAGTCGCATCAAAGGTCACTAAGCTATGCTTTGAACACTTCAAAG
CTGGGGGATGAGACTGTAGCTTTTAAGTTTTATGGCAGGTGTAAGCAGGGGTTGCTGACC
AGCCCAGGGTGGTCTGCTCCCTGGTCTGCAAGGGGCTGCTGGTGGTTAGCATGGTAGAGG
TGGTGGTGGTGAGTCGGGGGCAGGGAGATACCCTACTGACCAGGCTACGTCCAAAATGTC
TTCATGCAGCACGCCACATTTGGAGTCCTTGGATCTGAAAGGGTTCCTAGGAGCAGACTG
GACACAGGCAGACGTCCACTTCAAGGGTCTCTGGTTTCAGAGGACCTCAGCAGGGTACAT
CTAAGGCCTGTCTCGGTCCCATTTGGAAACAGATACATTGGCAAAGAGCAGTGAAGGGGC
CAAAGCCTGATGACCATACCACAGAGTGACCACAACGCTGCACCCTCCCCTGACAGACCA
GAAACAGACCCTATAGCAAGTTCAAAGGATCCAAAAAGGTCTTGCCAAAGTTCATTTGCT
GGAGTTCATTCATCTCAGCACCTGATGTGGTTCACTGCTTCTTGTTTCGTCAGGCATTTC
GGTTTAAATGTGAAACTTCAAAGCTGGAGAGATTATTAGGAGTTCTTATTAAAAATGAgt
catttggctgcaatgcatgcagttagaaactcaca
>NODE_233_length_950_cov_10.848421
CACACACACACACACGGACACGCACCAAAAAAAACACACACTTAGTTTCTGTTTTGGAAC
AGGGTGATGCGGATGTGCGTAAACAGGATTAGGAGAGACGGTTCCACTGTCACACAGACC
TCCAGATTGTAATTCTCATGCCTCTCTGACAGCTTGGCACAGCACTAAGTCACCTAACGT
TTGCTTTGACATGAAATCCAGACCTGGGCACAGATGAGGTTATCAGTGGGGGGAGATGAG
TAGGAGGAAACGCGTCTAGTCCTATTGGGAGAACTGTTTGGTACCATTGCCTGGGCTTGG
TTGACTGAGAGGACTGAGGGGGCCGGAGGAGAATGGCGCAGGGTACGAAAAATATCTACC
ATAAATGGCTCTGGCGTAGCTATTCCGAATGCTGAGACTGAGGTCCTCAAACACGAGTGA
AACCTATCTAAAAGTAGCTGAAAGATTACAATCCTCTTCATTAAATTTATCTCCTGCGAC
ATAAACTTTTAATATGCGCACCAGCAGTGTGTATGGGACTTCCAGGGCAGCTTAAATGAC
TGCAACCTGTAATTACTGTTCCAGCACTTGATTAGAATAATCTGATTGCAATTATTCAGT
GACTTTAAAATACAAGCCTCGAGCTACAGAACAATAATTCAAGGGCAGTGATTGGGAACG
TGTTTCTTTTTTGGCTGTAAAATGACGTTTTAATCGACACAGAGTGAAAGAGGTTCCCTG
CTAAGGAGCCAGCTCCCTCAATTAAAGCCCATTTATGCAGTGAGGGGTAAGACGTTGTGC
TGCGATGTGGAGTTAATCAACCAGGCAGACACTTACAGAGTTCTCACGGATCAGGGAACT
AACCCCTCTAACGGGTAAACAGGCAGAAATGCAGCACACAGGCAAGGCCACCAAGAACGT
ACACCCACAGATAGCAACATTCATGCTATCAGTTACTGTATTATGTTGTTTCTTTTCTTA
AATAAATTGTATGAAATAATATAAAAATGCTTAAAAGTCAAAGTATATAGGACAAAGTCT
TGTTATGATCCGTTGATTAAAAGAAACCTGGAATAAAAgttctaaatcaaaatacacttg
cagtccatcaccac
>NODE_238_length_870_cov_13.329885
AACCCTCCCACCCTCATCCTAGTTTAAGGCCTGGCAACACCACAAGTGACCAATCAGAAG
CTTGGCTAATGATGCATGAGTCATGCAAAGTACCACACAAGCAAATTCATCTGAGCATTT
GGGAGAGTGCAGTGGCAAAAACAAACACACGCACACCGTAGCTTCCAAAGAAAATAACTG
GAGTCATTCAGCCTGGCATCCCTGAAGCTCAAGGGTTCCCCACTGTACATATGTAGGTAT
GTCAAGTTTGTGCGCATGTATAGGATGTATGAGGATATGTAACTAAGCCCTCTCTCATCT
GGGGGGGGGTTGTTTTACCTGTTGTGGATCTGAGAGTTGAAGTGACAGTGGAGGATGTCA
TTGAAGGCAAGCAGTCGTCATCTTGGGAATAACCAGCCTGAATTGCACGGAGGTAACTGT
GGCTTCGAGTGCGGAACGAACCAGGCAGGTCCAAGGCCTCCATGGCCTGGGATTCTACTT
CACTAAAAACGGACTCGCAAACTGACTCAAACTGGCCATTGATCTCAGTCTCACTCACCT
GAGAGACAAAAACAGGAATAGCAGTCCTTAATTTTTCCTCTTCCTTTCTCTTTCTCACTT
TGATTCTTCCCCTTTGCACAGCAAATATGAAGGAGTGTTAGCATAAGGGAATGCCAGTGT
CATTTTCGACCTTAAACTGAATAAATGTCAGATCAAATGAAAAAAATGCAGATGACAACA
AAAAAACAATCAGAAATATAGATATGCAGTTTGTGTTATAAAGCATTCAATTAACCACAA
CCCCCAAAACAAAGATAGACTGTATTCTGGACATTACTAGATGGGAAACAGGAAGAACAC
ACAGCATTCGTAATTCTTTATCTTGTAATTCTAGCAGGTGTCTTAGAAATAGGCTAAACT
GCTCGAGCAGGCACAAGCTGAATTCGTCTCTTGACTGTAAGATGGTGTTAAAAACTCAGT
CAGTATGAAAAGAAATTTTCTATCTGCTTCTTTTCTATCTCAtcaagtgttgtc
>NODE_239_length_843_cov_14.425860
GACCGTCTCAGCTTTCCCTTTTGGCAAGATAAAAAAGCCATCCCAGCGAGGCAGAGTGAG
GCTCTGAACATGAGATCAATGGAGCATATTTAAAAGACATTAGAGAGCAGTCCTCCTGTC
ACATTCCTGTGATAAAGTACAGGGATCTAGCCTTCCAGCATACAGTACCATGTCTCTATG
AAGGCGATCCTCCAGTGTCATTTCTCCTGTGCTTAATCTCCATGTGGAGATGAAAGATCG
AGGACGGCCAGCAGTGTCTATGTGCTAAGCTGGGCTCTGGGTCGTCCTACACCCGACACT
GGTTCTCCCCCGTGGCCCGGGAGATGTCAAGGGGTGAGGGCAGAAGAGAATGGATAGCTG
CCGGCCCCGGAGCCCCTCATTCACTCTCTAACTTGCTCACATTAAAGAGAGCTCTAATCA
CTGCAGGGACTTGGCCAATGATGTGGTTATCAAACGGCATATTTCAAAAAGGCATCTTAA
AAGGCCCGAGGGCGAAGAGGCAATAAGAGCACATTTGTATGTGGATGAAAGGGAAAAGTG
TAGACAGACCTTGCATCAGAATACAGCGGGGGGAGATCATTAGCATCTCCAGCAAAATAT
GCACTACCAGAGAGGGAGAGCAAGGTACAGTCAGAGAGGGGGAGAGAGAGACAGAGAGGT
GATAGTGGGATGGGGTTGCCGGGCTGGGGGAGAGAGAATGGTTCTCTTCGCCATTCGTTC
TTTTTTGTTTTACATAGTTCCCAAAAAGAATAAGAGAACAAATACATTTTTGAACAAAGG
CAGGGCTCTTGAAGTGGAAGCCCTTTGGGGGTGTGAGGTGGCTCCATTGTGGATTACAAC
AGAGTGAAGCCACAACGCATCTGCACTCACAAATCCTCTCACAGTGCTCTCACACCTCCC
TAAACAGAACAGGCCCTGCGCGTGAGCTTTGATATGTGAGGAAGAGCCTTGAATCAAAGG
ATGTCATgggctacacaattccctaat
>NODE_242_length_821_cov_13.568818
CAAACTCCCTACTATCGACATGCGCTGCAGCATGGTTCCGCTTCAGGCGAGCCAAATATC
CAACACTAAATATCTTTGTTTTGTTTTTTTGTTTTTTTTAAAAAAAAGAAGCATTTTTTT
TTCCCCAGATTGCTTTAAAAACATCTATGAATATTCACTCCAAATTAACAGCGTTCATTC
GGAGGTGGCATGGATTTAAACACCCGTGCGATCAAAGTCACACTAACACACAACAAAATA
TTTCGTTCGCTATGAAATAAGTCGCAGGCCTGTAGTCAAAGTTAAAAGCAACTTACTGCA
GCAGCTCTCTGTCCTCCGCACCAACCCGACTACACAGTCCGGAGAAAGGTACTGCATCCT
CACTGCCACAAAGCCCTTTCTTCCTCCGATAAGGGGAAGCCAGCAGCTGCGATTCCGGAC
AGTTAAGATTATATATGATGTGTATATATCGAAGGTTTGTCAGCTCTTCCAGGCCATAAA
ACCCACTTAAATGACACCACGTGCTTCCTATGCACCATTCACAGGCCCTGCTTGGGGCAA
TTGGCATATGTAACCTTGTAAACTTTAAAATACCCTAAAAGAAAGACATACAAAAAGGGG
ATTGAATACATTGTCCACGCATAGGTTAGGCCTAACAGAGCGCAGAGAAAGTGGACGCTG
TGCTGACCGGTCCACATAACCGTCAAGGAAGTTCAATAGGAAGCTATTAGTTTGAGAGGT
GAGTTGATTTTTATTTTCTTTAAGTAGTGCTAGAGAGAAATTACCTCCTAACCTTGGGGC
TACACCGGCGTCACACTGCTACTTGTGCTAAAGCTGCAGTTGGACACAGATGCCCGGCAA
ACTGGCATGGTTTTATGTCCTTTCTACTGGCAGATAGTGTTGTTTTAACTGCTGCGTAAT
GATGCCAGGATTAAAGAGCAacgcgatatcataaagtggccatatggccccagcggccat
gacgc
>NODE_243_length_630_cov_7.871428
GTACGGATGCACTATGGAATCAGTGCCGACAGCAGAACGACATCAATACAAGAAGCCGGC
GTTTCTCTGTACTTGACCTCTTCCCGAATAGTGCGAGCCGACACCAATATTGCTCGCCGT
TGCCACTCAACTCATGACAGCTGAATGGACACAGAGGGAAAGTTTGGTTCTGTTTCTCGC
TCTTCCTTATCTGCCTCTTACAACAGAAAAAACAAGCAAATCCCATGCACTTGGGGGGGA
AAAACGACACGCAACAATAGCATCCACCAATAGCGCTGTCAAACAACGCCATCTCTCTCG
GATGTTAAAAGCTTTAAGAGCTGAGGCCTCTGTGACATCCATAGCCTCTGGATGTCAAAG
ATGGTTGAAGACTTGAGAGCAGGCCTCTGTTTTAAAAATACTGTGTGTGGGTGTGTGAGT
GCGCACGTCTCGGAGCAGCAAAAGTGACATTTGAGGGGCACTTTACAGAAGCCAGCGGTT
GCTAGGGATCTTCTGTATCACCTAAAGAGCCTTTGTCAGTCATTGGAAAGCTGTCACCTT
TCGGGGGGCCGATACGGTAGGGGGAGCCGGCTGACAGGTAGGAATTAATGAGAGGTGTAT
GACAGCAGACCTCGGTGCTCTTGTGTATGGGTGTGTGTGTGTTTGAGAGTGTGTCCACAT
GCGTGTGAGTGAGGTCCTTTGTCTCAAGAGGATGAACCACCTTCTTTGTCATCCTGATGG
GGGAAGAAGAGGAAGAATAATGTTAGAGACAGACACAGAAAGAAGATTTTTTTc
>NODE_244_length_508_cov_15.490157
TTGCACGTTATCAGTGAATATATTAGTCTAAATCATCCTACATGTTTGCTACCACAGTGT
CAACACTCCAGCTGTCCAGTAAAAAATGAAGTTAACAGATAAAATGTCTCCTTCAGTCCT
GTATCCAGGTTCTGCCACACAGGCCGTCTGGTAAATGAGTTGTGGTTAGGGGTTCCCTAG
TGATTGGTTCGGATTAAAAGTGAATTTTCTGTCTCCACTTCTGAATTCAAGTGGATAAAT
GAGTGGGTGAGTGAGGGACAGAGAGACAGATTGGACGGGAAAGAGTAGGTACAGACCTCT
TCCTCCTCAATTCGAGCAGGTTCAATCAGCAGATTATTGACTTGATCAAATGACACCCCC
TGTTAGGACAGGAACCAGCGAGAGGCATGCGGATTAGTCAGGCCAAAATAAAAATATGCA
CACACACATACACACATACAGACAAAAGAAAAAAACAAAACAAATCACTTTCCTCATACT
TTCCATAAACTTCACCCAACACACTCAACACTCCACTATCTGCTTGCAGGTTGTGGGACT
TTAAAGTCCACTGGGATGGTTCACCTTGAAGCAGAAGTGATTCCACACTCACTCCCCAGC
CACCGACAAGCAAATACAGGCAGAGGTGGAAAGACAAGACCAAGGAGCtgag
>NODE_245_length_540_cov_21.385185
TTTGCGGACGTCTTTATTGGGTCTAACCAACACAAGGACCGGCGAGGACTCGGAGGCCGG
CTGGCCGCCGCTGCCACCGCCGCTGCGAGGGGACGAGAACAGAGGGTTGTGGGGGTTGCA
TGACAGCAGCACTGGGGAGAGAAACACAGTTCAGGGGCCTTTTTCCAAGAGTGGTAATCA
GGCGGAGGGGGATGAAAAAGGCTGATTTTCAGGGAATTAGCATGATAAGCGAGAACACAA
AATCAATCCTCGTCCTCAGCCGAGGCCTCCTCTGATTACTTTGAACTGTCAAAAAATGGC
AGAATCAAATCGAAAGTGCTCGAGGTTAGGGGAGTGATTTGTTCAAGAAGAGATCGCTAG
AGCAATTGACACAGCTCTTGAGACAATAATTGGGTTATCAAAGAGAAAACAGTTCAAGTA
CCACGGGGGTGAAAGCTTATTTGCATTGGATTTTCATACGGAGAGACACACCTCTCCTTT
GCAGCCACTGTTTTTTTTATCGCTCGCTATACTTGAGGGGCGAGTTGACACGGGGATTGC
ATCATTATCATCCAGAAGTTTGTTGCCATGTGTGCGCCGCATGATTAGCAAGTGGCTCGC
GTGTGTGTGTGTGTGTGTGAGATTTGAGTTGAAAGTGCGTCTCTTTACAGTGTGTGCAGG
CGTGACAGTTTATTATACTTCCTg
>NODE_246_length_556_cov_8.521583
CTTGGTTGCAGGCGGAGGTTGCGGCCGGTGGGGTGGCGGGGGACATGGACAACTGTGGGG
TTTCACATGAAGCAGGCTGCCCTTTCCCTGTCAGTAGGTGCGCAGAATGGGGTATTCCAT
GTCCCCGTGGCGTGTCTGGTTCGGGGATGCTTGCACAGTTATACTGGCGCTCTTGGTAGC
TCGCCCGCGGAGGATATAACTCCTGGTGGTGATGCTGGTAGCCAGAGTCCCTTGCGCGGC
TGTAATATTCTGGACTATGCTCAGGGATGTAGTTATTTTGCGAATATTCCTCGCATGGAG
GAAATTTCGGATCAATGTAGTTAGACTCCATCAAATACGAGCTCATGATCATTAATTTCT
GGAGTGGAAAATAATTTTTCTAGCTTTGTCGTTTTTCTGCTCCATAAAGCCCTCCTACTT
GCGAGCAGCCCTGTAAAGTTACTTTTACCACGTGACCCAGTGGCCCAATAGCAGAGTAAG
AGGTAGTTCCCGGATAAGGAACCAGAGGTATTTAGCATACCTACAGTCGCCATTGTGGGC
ACAAATCTCTCTCTCTCTCTTTCTCTCTCTCCCTCCCTCGCTCTCTCTCTCCCTCTCTCT
CTCTATCCCCCCCCTCCTCCCTccctctctctctggttgtgttaccaaggcaattgatct
tggggacaaaactagtagctagttgctgaccaaggaaaaa
>NODE_247_length_721_cov_9.001387
AATTGTCTGAGAGCTGCATTTACAAGTAAATACAATGCCACCACAGTGCTAATAATATTT
AACCGGTTCAGACTGCTTCCTTTGAGGCATATTAATGCAACTTTGATCACCGTGTGCTTT
TCCAGTAGCAATTCTTTGGTGTTTAAAGGGGTGGAGTTAGCAGATTGTGACAAAGTGCGG
CAGGGAGTGGAGGTGCATGGGTACAGCGGATTCCCATCCCGCTTCTGGGCAATGATCTTA
CCTTGAATGTGGACATGGCTGGGTCCCTGCTATACCTGTCTATGGTGTGGAACTTGGACG
AGTGGTTGAGCTCATGGTACAGCTCAGAATGTCTTTTGCGAGTGTGCATCACTTTCTGGA
AGGGAAGAAAGGAAGGGACAGCAAAAATGAAGCAAATAGAAACAAACTTAAAAAAAAAGC
AAAAGGGATGGAAGGGGGGGGGCAAGGTAAGGTAAGGGCAGGCAGGGGAATGGGTAGAAG
GCTTGAGGGACTGCAGTGATGCCAGCCATGAAAAGGGGTTAGAGAGAGACGCCGACAGAT
CGATCGATTGCTGGCTCATGCTCATCCATCATCCACTTCCTTAGTCTTTAAGAATTTGGC
AACTGGGAGTGCTATGGAGTAGTCCTTTAAATGAAAATTTGGTGAAAATGACTGACAAAG
ACACCATTGTTGCAGACTGGGGCCTGCTAACTGGTGGTCCTGTTAAGCCAGGGTTTTGTC
AAAGTCAATAAACGTCAAACAGACAAACTGGAATTTAACTCTTGCCCTACTGCAAGAATA
tttgaggaaaactgccttacttgtgttctgaatatgcctgtctccaaggcggctaaatcc
agatctgtaattctctgacagcaaa
>NODE_248_length_730_cov_10.464383
TAAGTATAGTACAGTGATATCATGTGGTTTTGAGTGACAAAATATTTCCTTTCAGATGGA
AGAGCAACAATTTCTACCAGCATTGATACTAATTTTAAGTCAAGCAGCATTCCCAAATGG
TCTGATCTGCACAAGGGTATTGCATTCGTGAAGGATGGGCCTAACTGTATCAGAGCGTCT
GTATCTGTGTGGGGCGAAGTCTTGAGGGCTGGATAATGTAATATCCCCTTCCCTCCTCCC
CCTCCCCCTGCACGTTACCCCACGGTGTGTGTGCCCAAGGCAGTGGGCGCCCTGGCTCCT
GTGACTAGTGGGTTTGCTCCCTTCAGCAGCACCACTCATCTCCCTCTTTAATGTCATTTA
GCTGCAGGGTGGCCAGCGCCTCACTCGCCCATTAATCCCATTCCAAATGCCATAACATTT
CCCAAAAAGCCCCTGCTTCTTAAAGCCGATAATTAGAATGTCTATTTAAAGTTCACCGCT
CTCCCTTGCCGTTATCAATTAAAAGCCGTTTAAAGGAGATCGGTGGCAATAGTCAACAAA
TTAAATCTCTTCCTCGCTCTTTGACGTTAAGTCTAGAATGCATAATAGGGGTCAAAAAAG
GCCCCCTGAATAGAGAGCAAAATTTTAAATTTCCAAACTGTTCTGCTGAGGAGAGGAGCT
GCTGTAAGTCACTGCTGCTGACTGCAGAAACGGTATTTAGTGAGATTTTTGGAATGGCTG
TAGCATTATCTGATATCATTTGATAAAAGGAAAAATCTGATCCAGAAAAGAGGCCAAGTG
AGGTTATGATTAGCATTATCAAagcttgggcaaaaggacagggagtccaactaaccaaca
atgcagcaaataccctggacagcattgttttagt
>NODE_249_length_790_cov_17.069620
ATGGGAATGTTTCACGGAAAAATAGTGCCTTTTTCAGCAGAACCACAGATTTTGGTGGTT
ATGTTCATGTTCTTCTCACCAAAAGTCTTAACTCACTTGAAATCATCAATTCAAAATGTT
AAAAACAGGAAGTTTTCTCACTACAAGAGACACACTAAAATATTTATAGCTGCTAGTCGA
TTGGCCTTTTTGTCAAACCTCAAAATACTGAAGCAAAGCCTCACTATACCGGTCATCATG
GCCAACCTTACCTGTCACACTGTAAGCAAAAAAAGGAGAAAGGCAGATGGAAATCCTACA
TTACAATCACACGCTACAAATCCTCTACTTTTCTTTGCTCCTCCGGATCAACAGCTCCAA
TAAATTTTCATTACACCTGTGTGAAGCGCTTCAAATAGAGCCACAGAAGCAGAAACTAAT
TACTTTCTAATTTATTGACTAATGGCCACAGCCCTGGGAGACAGCTGCAATTGTTCTAAC
AGTCCTGCTGCTCCGACTGCACTCAGGTCCACTTTAGATTCATAACCAAAATAATTTATC
ATTACAAGCACATTAAATTGAACCGTATAGACCATAACAGTGGTAATTTATATCATTTTG
TTGTTAGGGATGCTTTTCCCTCCCCTGTCTTGAAAGCATGCAATCTAGGCGATAGGATTC
GTCTCCAGGCAGTCGTTGTATGTGGCAGCTTCACTTTGTTCTTCAAAGAACTCTTTGTTT
TGTGCCTCATTCACCATTTGTTGGACTTTATGCTAGAAACTAGACAGAAAAGAGTGTGCT
GCCTGTTTTTGAATTTAGATAAGAATAAGCAGATGTTTCTGTGTTACACATAACAAACAC
AGTCAAGTcagactactgtcacagcttcatcttgcatgtacagggcatgatagaaacatc
aagtgaatagcagataagctggctctgtacagat
>NODE_250_length_462_cov_16.251081
ATGGAGGGAGGGAGGGAGGGGGGAGTGAGAGAGGATGGGTGGGTGGGTGGATGGAGGGGG
GAGAAAGAAAAGTTGTCATTTCCCAACTCCTCATTAATATTCCGAGGTTAAGAGCTTTTC
AGCGAAACGTAATTAATTGAGCCCGAGCCTGACAGTAAACAAGCAATTTCAAATTAAAGC
GAAATGACAGCGGCGTCATTTGTTAAAAACGTGCGGGGCCCCCCGATTTTGGCGACAGAT
AAATGAGGGAAAATGTTAAGGAGGGAGAAAGTGATGAAGATATTAATCTTCACCTGTCTG
TGTCAGCGTGCCACTCATTGCCGCAATGTTGCTTTCCATCCTCTGCAGATGCTTCTTGTC
CTCTCGGCTTCTCATAATGAGGGGAAGGATGTATTTCTGCAATTAAAAGCATGGCACAAT
ATTACACTTCTCTCTGGTGGAAAGGGGGCAGAAAGATGAGGAAAAGACGGACCCATCCAG
ACTTGGCAGTGTCGGGTCAAAGGCATTGTTTTATTGGACTCGTGCCTCACTGTCTAAACT
GCATGATTAGGTGCATGCATTTCTACAGCAAAATGTCAAAGCAACTGATAACAGGTTGAT
ACAcac
>NODE_251_length_449_cov_17.427616
TTCCCTCCCTTTCTCTCTTTCTCTCTCTCTCTCTCTCTCTCTCTCGCCGCTGTCTTTCAA
AGGCTGATGTGGAGTGCACATAATTATGCATATAAACATAGTGGCTTAATTATCTCTCAC
AACATCAGTGACAATGTAATTAACAAACATTGCAAGATCAATGAGAGAAACTGCGACCTT
CAAAACATTTAACTCCTCACATTGAGGCATCGTGCGGATTTCCTATCAGTGCAAAACCCC
AGAATACTTTTCCTAGATAATTTAGATGTCGCATTAGAGCCCTCGTAAGCCAGTCAATGG
AAAAAAACCAATGAATAAAAACTATGAAAGCAATGACAGAGATGCTCATAGCGATGGATC
AAACAGGCTTGACCATGACTTCCATTTGCAATTCTGGGTTCACTGTAAAAGGTTATTGTT
CATTTCAAGCTATTTCAAAGCCCCCTCTATTTACTGCCTGTTAATTAACCAACCAAACAG
CGAGGAAGTTTGAAGCGCGTAGAGTTTTGTTTCGTTTTTTTTTTTATATGACAAATTGCT
CCAAACTAATGCACATAATGTCATTTatttaaagcaagtgtttattaacagac
>NODE_252_length_729_cov_13.528121
GAACAACTGCGAGGAAGGTATTAGAGTTTTCTAATTGCCCAAATTTTCCTGGAAGTCAGG
GGATGCACTTTTTAAATGTTAATATAATAAGGAAGTCGCAAAAAGACATATACTTTTACT
CTCCTAATCTGTATTTCCCCTTATGTAGGCAAGATGGTTCCAGATAAGCACTATTAATCA
TTCCTCTGCATCTGTTCGTTCTTGTACACTTTCACCTGAAAAGTCTCTGCACTCGGAAAA
TAACGCTTCTCCTCGCAATTGCCTGACACATTATCTCATTAAAATGTACAAAGAAAACTC
CTTCTCTTTATCTCTGATAATCTAATTAGCATCAGCCAGATGGTTTAATAAGGGATATCG
GCGCCGTTTAGCCTCCCAAACGGCCCGCTGGAGGAGAACAGTGGAGGAGGCTCCTCTCCA
CTCTCCTCTTCACTCTGAATAGCTCTCCAGGGTTCACATTATTGCTTCCTCTGCCTGAGG
CGAACCACTCCAACTCAGGAGTTTAGGGAGGATGAATGCATCCAGGAGAGAGACATGCTC
AAAGTGAATCAAATAGGCAGAGATGTTGGATACTGCTGGGAATGTTTTAAACCAAATAAT
GGCAGATAACTGACTTCACCTTTAGTTCCCCCAAGGAGCGAGAAACATTTCAGATTAGGC
TTTAAATCTTTCTGAGATATATCAGTCTGTTCAGTGTGTGTTTAATTGTTGCCTAGGTAA
CATTGTACCACTTCTAAGATGGTCTAGCTTAGGTGATGTGAATTTTACATCCGGAAAGCA
CAAAAGACTTGCATAGTAAAGCAGTTTAGAACAAGTTCTGTCTtccatcctgcaatgcag
ggagctccgtggtcctctaacttcaagctgtta
>NODE_253_length_459_cov_14.080610
GACAGGGTTTGCCAAGTCAGGCACAAACCCTGCTTTGGGTCATAAACACCTCCGCCTGTC
TCCCCTCCTCTTTTCTCCTCCACAGAGGTGAGTTGGGTTTGCACTCTGTTAATCTTTCAC
TACAGGCCCGCTCGCTTTTTACACTGGCCCACTGGAGAACAGAGGAGGAGAATGAAAGAG
GGGTAGTAAAGGACAAGAGTGGATAAAAGAGCAGGAAGAAAAAGCCATAGAGAGGGCCAG
ATGGGCACCTTCACAGTCCATTTATCAAACCCAATGTGGCCCTCCCCTCCCCTCCCTGCT
GCTCTCATGTCCTAAACCCCCATGTAATTCTGTAATGATTTTCATTATCATATAATGACC
TTACAAAGCCTACAGCAGTTTGCATGGTCAGTACAAAACTCGCAGCTGTTCGCTTCCATG
TTTGCTCGCCGGCTGTGACAAAGCTTTTTTTGTTTTCTGTTTTTTTTTTCTTTTGGCCAG
AGCAGTGACCTCTAGGCTTTAGAAGGTCAGCATAAGGTCACATCAAAGTGTACATACTGT
CAGCATACAGACTGAAGACAGCATCCAACCCGTGTTACATTTCTCCCACACAGAACTAGA
GAa
>NODE_256_length_529_cov_23.223063
TAAAATCTCATTTCTTTGCAATTAGCCATTCAACTATTAAGTACAGTTTTAACAACAAAA
AACCCCATGCCTTTATATTTTATAGTAATCATTCAGTTTGCTGTCATTATGTTGCTATGC
ATAAATGTTGCAGGTGCACTACTATTTTGCTCTCTACCCGGTGGCTCATCCTGTCGGACT
GGTTCACACAGCACATTCATTATGTTGAGGAGAGGCGACCTGACACTGTGGAGGTTAGAG
GAGTTTGGGCCTGCTCACCACAGTGCTTCAGAGACAGAAGGGGGGGATGGAGAGAGTGGG
AAAGACAGAAAGAAGAGAGCTGCCTGCGCTATTATCGATGTGCCTCTTCAGCGAAAAATG
CAGTCCCAGTTGCACAAGCACCATGCCAGCACAGAATGACAGAGGGTACTGTACACCGAA
TCACTGTGTAGTAGGGAGGGAGCGAGAGAGTAGTACAGATAGAGAGAGAGAAAAGATGTA
AAGTGTGACAGTGGTGAAACAGAGAGAGAGAGAGAGAGAGAGAGAGAGGGAGAGAGAGAG
AGAGAGCGAGAGAGAGAGAGAGAGAGAGAGACTCAGAGAAGCGTTACAAGGACCCTAAAG
ATAGGAGTAAGAAAGCAGAGCGTGCAAATACAAACCGGGtcattgctgcttagctaatag
ggggccaattcgc
>NODE_257_length_829_cov_16.559710
GTTACGATCTGGATGTAAGAAGTAAAACCCAAACTTAACCCTGAAGTTACCTCACCTAAC
CCCGACTCAGTGCAGACCTCTGCATAAATGCTGCTCTCGTTCCCCTCGAGCTTATTTCCT
CCGCTAAACGATTCGCTCTCGTTTCCCCCCCGCAGGTCAAGCGGCCCCTCAGGCCGCAAC
AGCGGCGGCAGCCTCTCAGCCCGGAGGCCAGCCGGACTACAGCGCGGCCTGGGCGGAGTA
CTACCGGCAGCAGGCCGCGTACTACGGCACCGCCAACCCTCAGTCGATGGGTGCAGCACC
ACAAGCCCCTCAGGTACACCCCCGATAAGAATCTGCCCTCCACATTCACTTACACTCAGT
CGATTTGTACTGTAACCCCGCTTCCCTCCTCAGGTTTCCACAGGGTTCCCGTGACCGCAG
CAGCTGCTCAAACTTAACCAAAAACACTACTTCCTCCCTACACAGGCTTTTAGATTTTTA
TTTTGGGAAGCTGAGTCCACTGTTTCCGCTGTTAACATGCAATGTATCTTCTATGTATTT
CTTCTGCACAGGGCCAGTAATGTGAAGTGGACATAAAGTAAATGCTACATTGTCGAAACA
AAATCCTTTGTTAAATGTTTGGATGCAGACGCCTTGATGAAGATCTTAAATTTCCTTGGT
TTGAAAGTGTTTCACATAGATGGCAGATTACCCGGCGAACACGTCCTCCTTGATTTTTTT
TCACTATTTTTGTTGTTTTGTTTCTTTTTCTTTTTCTTGTAAATGCTTTTGTTTTTAGTG
AGGTAATTATACATATGGTCATTCCAGCCCTGTATTCTACATTAAATGTGGTTAGAAGTC
ATGTTTATTAAACTGTAGACATTACCATGTAAATCATCTCAGTTTTAAAAAAAAAAAAAA
CAATGCTCTTGCCTGTTGTGTTTTTGCAATAAAAcaaactgaaacctcctgtgttggtaa
gttggggtggttt
>NODE_259_length_295_cov_2.427119
GGGGGGGGGGGGGGGGGGGGCGGGTTAGCTCTGAGCTAGAGACCTGGGATGTAAGGGAAT
GGCGGGGTGATGAGTGAGTGGGAGCAAGAGATGCCAGAGTGGTGGTTTTAATGGAACGGA
GAAAGCGTTTGGAATAGCCTCTGGGTTGTAAACTAAGGAATAGGATCTTGGTGGCAGTGT
GGAAATCTGAAATGTGGGAGCAGATACGGAAAAAGCGGATGATTTGTGATTTAATGATTC
CTTTGAAGGTGTGTTTTGGGTGATAGCTGGTTTTATGGAGTAGAGCATGTGTATCCGTGG
GTTTGAAATATACTTTGGTCTGTAATTTTTTGTGTGTAGTGTTGAATGGCCTGAAAAAAA
CTGTAGTGTCGAGGAAATTTATCTGATCTGAGTCTATGGTGTGTTTGGTTTTGATGGCTG
GATGATGGTTATTTAGAAt
>NODE_260_length_821_cov_14.239951
GTGCGTTTATCATTCAGGGTTTATACACACTCAGGCTTCACATGCAGGCTTGGATGTCCG
TGGAGAAGCGGCTCTCCAGGAGGCTTTGTGCCCTCATTCTATTTTCCGATCATTTGAATA
GGCAAATATGTAACACTGCAATGTGTGCTGTTTGTTTTTGTTGTTGCCACGTCTGCCTCT
TTATTAGGATGCAACACATTTAGAACTCCAACAAGCAGCATTTATGATTCTCAGAAACAC
TGTTTTGTTTGTGGACAGCCAGTGTTATCTGAGGGCTATGGATTTTATCTGTGCTTCAGA
GGAGGCGGACTGTTTCTCTTGCAGGAGAGCCTCACCCACATAACTTTGGCAGTAAACAAG
TTAGTTGATTGGTTTTGCTTTATATACTGTGATTTAATAAGGAAAACACCAACGTAAGCC
AGTCCGAGCAGCGTCGGTGGTACCAGTGCCATGCTTTCCATTGGTTCCTGTTTACATGAT
GCCCACAGGACACGCGGTGATTGGTGGCTCCTCACACGTGACCAGGCAACTTTGTACATT
TGACAGGGAGTAGGAGGGTTTTGTGGAGATCAGAAAAACGACAGCGCGATAAAAATTAGT
ATTGTTGCACTTCACAAATTAATGACCATGAGTTCCTACTTGATAAACTCCAACTATATC
GAGCCTTCCTTTCCTCCATGCGACGAATATCAGCAGAGCGGATACATCCCCAACCCTGGA
GATTACTACGAGCGGCCAAAAGATACGGGCTTCCCCCATCACGACGAGCCATCCTATCCG
AGGTCAAACTACACAGAATCGGGATACGATTACGGTAACGTCCCCGCCGCCGGACTCGAC
GATTTCGGCGAGGGGCATCACGCACAGCCGCAGCCGGTTCCACAAAGCCACGGTCCTCGC
CTCACCGCGGCCCCAGACGGTGGCGCAGGGGCAAATGCCAGCAAAGACTGCAGCCtcgcc
ggtga
>NODE_261_length_618_cov_14.703883
CACAACCACTTTCACTCTGTCACACTCTGAATGAAAAAAAAAGAAGAAAAAGGGGGAGCA
CAAAATAACGACATGTCTGGCGTGTCTCTTTGTGCACAAACACCGTGCCCTTTTACCTAT
CAGAATGATTGTCCCGCCATTATGCGATTTAATGGTAAAACACACATACTCTTAATCCGT
CACTGCTAGGCTTACAGTCGACGGGAGGGAGGAGAAAAAAAGAGAGAAAAGAACATAATT
ATCCCGTTTCTCATCTGTTTGCACAAATAGGACAGAAAACCCCTCAAAAACTGCTCAACG
CTATGGTAATTTGCCACAGAGAAACATTGGAAAACAAATGTGTTCAGGAAATGTAGATGG
GTTTTTAAGGTCTGAAAGCCACAGCTGCTTGGCAAGCAGGAGCTGGCTCCTTTTGTCTTT
TATCTTCTTCTGTAATGTGCACAGGTGCTGCTTAATTCAATTGGAGAACGTTGCCATGGT
TTTACATTAATATATTTCCATGTTACCATTACGACTGTTGTCATGGAGATGATAGGACCT
ATTTGAACTGAAAGCAGTGATGGTTTTATGGGGGTACTGCTCTCTCTCCCTCCTCTCTCT
CTTTTTTCTCTCTCACTTTCTCTTTCATTTGGTTGCTCCATGTCAAGTCACATGGTATGC
AGCCAGATTTAAGGCTTGACTTCACTGTTCATACCCCCCCCCCTTCTATTTTTTTTTCAT
ACTGATTCGAACTCAGTATTGCTGGAACAGAAGATGCATTTc
>NODE_262_length_166_cov_47.686749
GGGAAGTCCTCCTCTGTTTTTTTTATGTTCTTATTCATGGGCAAAATAAGAAGCAGGCAG
TTTGCTGGCAGTAGGAGGTTTAGCTGCCTGGAGCTAACGGGAGCATCAAACCACGGCTGT
GTGTTTCCATCTGTGTGTGTGTGTGTCTGGAGCTGCTGTTGTTGCTGTTGCTGCTGCTAC
CGCTACCACTTGCCTCCGTCTCCTCCCTTCTCTGGCCTAATCAACAAAACAGCCTCAGCT
GCCCCTTCGGATCCCCTGCCAGGGTCCCTATCATCCTCTGATCAAATATTAATGTGTGAT
ACTGAGCTTG
>NODE_263_length_1058_cov_10.704159
TTACCTTAGTCAACCAAGTTACCACTTGCAAAGCCACCTCCAAGAGGGCTGATAAGTGGC
CACAGCAAATTCACCGTCTATTCAAATAACAATGGAAGTGATTGGAGCTAACAACCCGAA
TCACTAGGCGCGAGGATTTGAAACATATGTCATGTTGTTGCGCATCAGTGATAAAAACTA
ATAACAGTATTCCCTGACTGCACTGTATGAGTGAGAGTCAGACACAAAGCCTTAGCAGAG
CGCAGCTCCCCTGCCGCCCCCATCCCGCAATGTCAGATATATCAGCAATGCTAATGCCCA
GGCAGCATCCTGCAACGCTCGCCCTGAACCACTGAAAAGACAACCATTTAGGCTTTAAAA
GACACACATAAACAAAAAAGGAAGGAGGAGATGAAAAGAGAGGAAAAATGAAAGAAAATG
CAAGAGGGAGAGAGGAAGAAAGAATGAAGGGAGGCTGGGGTTGAGGTGGGGGGCGAAAGA
GGAAGTCAATTACGTATTCTGAACCTGGCCGATGTAGTCCTCAGGGATCTGCCTCCGCAC
CTCAGGATCTGTAAATAATTGACAGATAATATTAATTGGCTTTGGATTAGTGAGCAAGCT
CAGTATCACACATTAATATTTGATCAGAGGATGATAGGGACCCTGGCAGGGGATCCGAAG
GGGCAGCTGAGGCTGTTTTGTTGATTAGGCCAGAGAAGGGAGGAGACGGAGGCAAGTGGT
AGCGGTAGCAGCAGCAACAGCAACAACAGCAGCTCCAGACACACACACACACAGATGGAA
ACACACAGCCGTGGTTTGATGCTCCCGTTAGCTCCAGGCAGCTAAACCTCCTACTGCCAG
CAAACTGCCTGCTTCTTATTTTGCCCATGAATAAGAACATAAAAAAAACAGAGGAGGACT
TCCCGAGCTGCTTTGATTGCTTTATTTATTTTTATTAGGACGCGTGAGTGTGGTCTGCTA
GTCAGTTAGGAGTATTATGGTGTTTTACCCATACACTGGACTAAACGTGGTTGCATCGTA
AAAATGACACATATTTTCAGTTTTAATATTTCATGATGATTCTAGTGCTGAGTCACTGGA
GCTACCAGCTGGCTTAGAATACATGTAAAGGGGAAATAACTATTTTTGACTGGGTAGGAG
TTTTAGCATTTTGTGTCTGTTCATTATATTGTGTAATTAGTTAATTATTGAAGACAAGTT
at
>NODE_264_length_718_cov_10.920613
GACATCTTACAAATGAAAAATGAAGTTTGTTTTCTAAGTTACCTCAGACGCATCGTTTCT
ACACGGCAGTATACATGTGTCATATTGGTATATCAGTCCTGATGTATTAATGCCATCAAA
CTGTGGCTTTATAAGCTCAGTTTAGGCTGTTGGATTTACCTGAAATTTGATAGGCTTTTA
ATCACACTGAAGTTATTCTTGTGGTTTGGTCCCTTACTGTTCTAACGTTCCATTAGGCCT
TCAGCGTGCTGATAGGAGAGTTTCAGACAAGCGAGGTTGCGTGCTGGATGAAGAGTTAAA
ACAGGAAGGGTCATAAAAAAATGATTCAAGGGCTTAAGAGGGGAGGGAAGGAGGGTATTT
TGTACGAGCCATGCGATGGAATCGTGTGTTTACCCCCTGACATAGATGTCAGACATCTTC
TCTCCTGTCATGAAAGCATCGTCCTCTAGAATTACGTCATCAGTGTTCCAAATAACAACA
CGAAGCTCAAAGCTAGACACCAGCAGAGCATTGACCAGAGAGGAGAGAAAGGACGACAGA
CAGACAGGAGACACACCACAAACAGAGAGACGCGACACAAACACGCACACAGAAAAAATG
GAAACAAAACAAAACAAAAAAAATAATGGTTAACTGCAAAAAAAAAAAGTCCACACACAG
CTTACACCCACGGGATGAGGCTTGGTGGCCCCGTCCCGCTGTACCTACCCCCTGACAAAT
ATGTCACTGGACTTTTCCCCAGTGAAGTAATCATCGTCCTCCAGTATTACTTCGTCTGTA
TTCCAAATAATCACCCTGAGCTCATATCTGGTAAGGGGGGGAGGAAGGAACACATACACA
CACATAGTTggacttatatttg
>NODE_265_length_569_cov_17.609842
ACATAACATTGTCTTTTGTACAATTTTTTATGACTTAATAACAAGCCATATAAGTTGATA
CAGATTTATGTGTGATAACAGGCTAATGACGGATGTCAAATGTAATTTAAATAGGATGTA
ATTTTATAATTTGTTGCTTCAGGAGGTTTTTTTTTTAAGTAACAAGAACACAAATAAGAC
AGCAAGTCAAATTAGTTCTCAGCATTTTAGGCAGTTTATTTGAAAAACACATACAAAAAG
ATCATATACAAGACAATAAATAAAAAAGAGACAGAACAGTTTGGGTTAAGCTATGCAACT
TTTTGCATCATCATTAGTAATAAATACAGTACAAAATCCACCCAGAGTGAATCTAAAGAT
TTTCCACAATATTCACTGATCATGTTATTCTTCATTATGATTTAGCTATTGCTTTCATAT
TATTGATACATACTTCTACTTTTCTATAAAATACTCAAGATCATAAAACATTGCGCGGTT
ACAGCAAAACAGCAGTGTGTTGTACAAAGATGGCCACTTCCCTTTTTCACTGGCAGGTTA
ATAATCAACATTTTTTCAGCAGCAAAGAAACATCTGAAATATTCAAGAAGGTACAGCATC
ATATTAAACACATCTACAGAGCTACTCCCACATACACATAGGAAAACCTGAGAAGGACAT
GCATTAAAAAGCTTGTGCTTTAAGTTCTACTGTTCATTCCGGTTCATCAgctt
>NODE_266_length_640_cov_17.292187
CATGTATGCATGAACAGGCAAAGACAAGACGGAGCGCCATGGAGGTCATCCATTGGTTAT
TTACCCAGAGCTAATGAGGCAGAAAACGGCATTAACTTAATTCTCCTCTCATTCCGCGTC
TCCCCTTTCATTTCTCCTCCTTCCTCTCCTCCTTTCACTATCAAGGAAACGGTACTTAAG
CGACTTTGTTCTTGGCTGTGATTTGAAAGTGAACACTGGTGTTCTGTGAAAGGTGGCAAA
TACGCGAAGAGCACGTCTAGAATTTTCATAAAAGATCTGCTCAAAGGCCTCTTGTCAGCT
AAAACGACCCATTAAAGAAGTGGGGAGCAGGGGAAATGCATTTTCCAAATTGAACGGTGG
GATTTACAGTCGGTTTAACGCCGCTGACCCCTAACACGCTAATGTTTGGTTCGTGTCATC
AGCCGTCCCTCCCCATCTTTTATCACCTCCATTGTCGAGCTATCTATTTAATTGAAAGAA
GTTAATTGAATGAAAATGATCAACTAAGCTTGTATTAATATTGCTAATGGAACTTTCTTC
TTGGCCATGTTTGGAGAACGATGTCACGCTGGAGTTTGGGAAAGGCCCATTAAGGTTTGC
ACTTAACCCGATGGGCTAATTAAGGAATGCTTATTCATTTCCAGAGTCAGGGGGTAGGTC
TGCTCCAAACCCATAGCCACGGGCCTTTTACAGCATTTTGCACTTGCCATTATTGCGGAC
TCCAGTTGCCTAACGGTGATTGGCCAAGATTGATTGTAGCTCTATGAAAATGACGTGCTT
TAGa
>NODE_267_length_663_cov_14.966818
CCCGGTCCTCCTCCTCCTCCTCCTCCTCCTCCCTTCCCTTCCCTTCCCTTCCCTCCCTCC
CTCCCTCACTCACTCACTCACTCACTCGCTCACTCACTCAGTCTCTCTTTTCCCCTCCTG
TTTTTTTCTCCCCTTCCTTTAGTTTTTGACAGCATCATAATAATCTGGGTATCTTCTTGA
TCATGCCCCATGTTTTTTTTTCCCTTCTTTTCTTCCTCATCTTCTCAGAGACGAGTTTCA
AATTGCCTGCGTCAGGACTTTGCTAATTAAAGTCATACTTTCAAAAATGCCATAATAACT
GTTAATTAGCTTGATGCTATTTTCAGCATAATTTGCTAATTAGTGGAAAACCTGTACAGC
GTTTCTCTCTAATTACAGTATGGCTCCGCACGGCGCATCTGTGCCTTGACTCCAAATGAT
ACCATTACAAAGTCCCGTATTACGCATTCTCTCAAAACAGTTAATTGCCTCCACAGATAG
TGAGATACTTCAGTCAGCTGATTTTTATGGTAATAAATGGACAGGCACAGACAAAAACCA
CCCTGGTTCATATTTATGAAATATGAAAAAGGAAAACAACCTCCTTATGAGATGCATGGA
GTTAGTTTGGAATATAATCTGGTTGGTTCTGTGATGATTTTGTGTGCTCATGCGTTGAGT
TACTGAGACTTTTAATGAAGTTTGATTTATTCTTTGTTGTAACCTTGCGAGCGAGTAAGC
CATAACATTGTAATTAAAGTAAAAAATGTGGAGTAATGGCGTCGGCCTCATGTAAGGTAA
AGGCAAAGCTCTGATGGATTGTACCTt
>NODE_268_length_803_cov_13.016190
AAGGAGGTTTTCACTGCAGCGTGAGGTCAGAGGTAATGCAGACCTGAGCACCCTTTGCCT
CGTCCGTTCTTGCTCACCTCACTCTCTCATCGCTCCCCATTTACTCCAGCATAGGAGGAG
GGACTGTTATTGTCTCAGGATAAAGTTAGATATTTATCATCGGAAGAGAGAAATGCACTC
TTCGGGCGAGGGCCGAGTAGGATAAGACACTGTGAGTATGTAAATTAATTGTGGTATTCA
TTAACTTAAACAATAAAACCCAACACTACCAGGGAAGTGCACATACTCCTCTATTTGGCC
ACATTAACACTGACACACTTAAAGATACCAATATCTGGTTCTTAGAAAGAACAGATGGAC
ACATAAGTGCGAGGGACTCTGGGCTTGCCAGTAGAAAGGTGGAATGAAAAGGGGAGGAGG
AGGGGAGGAGTAATTGCACAGTCCTTTGCTGAATTGTTCTGTGGATGCAAATTTAAATCC
CTCCTATTATTTTAATAATCTGCCTTTTACTGCTTGTGCTCGGATCATTTGTTTGCAAAC
CAGGTTATTTGGAGAGGGAGGCTCGGGGGTAATTTCATGCTTTGGAGCATTTATATCTAT
AACTTAATGAGGAGAGGGCCTGTTGTTTCCTGGTAATACACTGCTAGAGGGGAGCAAACT
TTTTATTCTCCGTTTAGGGTACTGTTAGAGGGCAATAACGTGGGATTACTCTGATGGAAT
TAAGGAGCAAACTGAGGAGAGACCTAATGCAGCTTCTGGTGATGGACCAAACTTAATACT
GATGTTTTATTTAGGGTTTTTTAGGTTCATGGGATGTACCATAGGAGATGGGCTATCCCA
TTTGCCCATCACAATAAGCTTACACAGATTTCTTCAGATTTAAGCATCCTGCTGCCCCGC
ATGCAGCCTGCTAAGTGCCCTCAGTTTGTCTTTACCCTTATGtatgt
>NODE_269_length_715_cov_19.904896
AAAATTGAGTGCTGTGGAACTAAAACAATCAGTAACTTGCCTCCTGGGTATTTATGTTTT
CTCATATTGTAATCAGCAAGGATTATTTTAGCTCAGAGTTATATATATTCACTTTAGCAC
TAGTTTGATGCATAAAGCACACATAAAAAAAAAGTATATTTATGACACTTGTAAGCTGTA
GTCTTCTCTTTGCGTCAACTAGCAGCATGCATGACAAAGCCGCATGGTTCAGTTCTGCTA
TCTTTGAGAAATACTCCCAGACATGCCAGTGATCAGCCTCCTCTACTCGCACACACTCAA
GCAAACACACAGCACTGTACGTCCCTGTCTTAGACGCAACACAGCCATGGCTATTTCTGT
TCCACAGACTGATAGCTCCTACTGAAGATCATTGATTTTACGGGAAGCCCTGTTTACAGG
CTGAGTGCCATCGACCTGAGGTGACTTTTTGCCTCCTGCAGTTGGAGCAATAGTGAAGCA
CCCTTATGTCTGCATTAGTACAACAGTGGACTGAATATTTACAGCACACAATAAACACTG
GTGTTCTACATGGTTAATTGTCTGAGTTACAGTGTTAGGAATCATCAAGAACAGGAACTC
CATGTACCTTATATAATTATAATGGTTTGTGTAGCAGCGGTTGACAAACTTTTTTGGCCC
GTGACTCTGAGACTAAGTGACGCTGTGACAATATTTCTGGACGCTGAAAGATGACAGGCA
TTTTCCCTCTCAGACTGCTTGAATTATCTGCACAACTTATTATTGATGAAGTAAAATAGC
TAATTAGTATATTTCGTGACAGGAAAAGTTCACTATTTATTTTGTTATACATTTATATAT
TCTTGTTTCTGTATAATAa
>NODE_270_length_911_cov_8.358946
TTTAGCTCAAAATAATTTCAATTCAGATCAGATCAGTGCTACTTTTGACTCATGCAAACT
TAGGAGAACATCTGCACAGCTTGCCAATTTTGAGGCTAATAACCAGATAAAACTGGACTT
ATGGGATGTGGTGGAGTCCAGTCGGAGTGGGGAAAGTATACTGCATTTCATACAAATTGT
TTGGATACACGAAGTCAAGGCTTACCCAAGTCTGGCTTTAGCTCAGTAGGCAAGCTTAAT
TTCCGTGACATCTTTGCTGGAAAAAAGAGAACATCCCTCTTTACAAACACACGTCTAAGC
TAACACACGATGCCATGCAAAGCTAGATCACTAGCATTGGACTGGGATTGTGCACAAAGC
CAAAGTACACAAAACAACAAAAAGGCTGTGGAACAAGTGGCGGGGGATTGTTTTATTGAC
TATAGGAGCCAAAATGCGTTACACAGAAGAAGACACGGCATTAGGAGTCAGAGACAACTC
TGTATATCACAGAGGCATGCTGTGAAGGACAAAACAAAAGAGGTGACCTCTAGTTGCACA
AGCCCTGAAAGAGAGGTCTGGTAAGACATATCAAAACTGCCATTCAGGTCCTTCATGCCA
AAGGAGCATGCATCAAGAACAAGAAAGTAACAAGGAACAGAAAATAATGTACAAGAGATG
GAAGATAGCGAGAAAGATGGTTAAAAATTACTGAGGTGGTATTCTGCTAATTATACAGTA
TTATATCCCTGGTTATCAAATTGCTCCATGTTTTAAAAGAGTGAATAAAAATGACCATGA
ATGAAGGCCTGTGATATTTTCTCTGTCTGTAGGAGAAAGAAATAGGAGACAGTGATGATA
AAAGGCGACATTAATCATGCACGCACTGACATGTTACATCCACTAATAATAGTTAAGAAG
TAATAAAGTCATGGCTAGTTAGCAAATTGAACCTTTTTTGTGCTGTGACATTCTTAAAAC
CTTTAAGCTGAAATTAGGTTGAGTTCAATTTGATATTTTtgtaaaacatttttttacagt
taagaaagaaagaaagagttgcagaggtgtaactt
>NODE_271_length_803_cov_13.520548
GTGACATTAGAAGACTTCCTCACCATGGATCTGAACAATTCAAAACAAAGACAAATAAAC
AGTCAATTATTCATTTTAATACGATTGGGGGGAGGGAAAAAAATCAGCATCAACAACAAC
TCTGCAACTGCAACATTAGTACTAATAAAACACACACAGAGAAAACCTGCCTTAGCAGCT
GATGTCATGTCAGTCACAATTTAAAACACATAAACAAAAGGAGGAAAATTACTGATGTGC
TTTAATGATAATCATAATAGCTAATCATGGCTGTACGCAGTTGTTTAGTCAAGTAGCATA
GTGCACATATGTTTAATCATTTAATAACCCACCCGTTCGGAAAAAAAAAAGCAAGGTCAA
AAATAAATTACATCCATTATTTGCAGCAGATCTCCCCAAAGCATTTGGAGCGAAAACTGT
TTTGAATTTCAATTGGCTTCCAAGTGGCAAAAGCCCTCAGCTAATACATCAAAGAAAAAT
TGGTGTCAACTAATCGGTTTAGGACACAGATTTAGAATGGTTAAAAATCCCATGAATACT
TCAAGCATTTTTCTGTACACCACTAAAGGCTTGGGAGCAGCGCAGCTGACCTTGTGCGCT
CCAGAAACCTGTCCGCCACTCGACATTAACTGACTGTTTAACTCATCCAGCCGCGCAATT
AGTCCACCACAACGCATAATGTTGTGTAATAATAGCCTCTATATCCAATTTAGATTACAC
TTGCTCCCTCAGGCATTTTAAGTGGCATGCATCATCTTTCATTCACTTCTTCTGTGCCAC
GTAAAGCCGTTTTCATGCGTCAAAACCGAAGAAGTCGTTCCCTCATGGGGGGGAGGAAAA
AGAGAAGCGATGGCGATTAGGAAGAGACAAAGTTAGTAGATGTCAAAATAGCAAACATTT
ACATTTAGATTGGGATTGGAAAAACAATACGAGGACAGCGCactaat
>NODE_272_length_507_cov_15.767259
AAATAATACCGGGATTAATTCTCCTGCTTGGAGGCTGCAGGCCACTCTTTTCATGCAAGC
CAGCGCAGACTGGCCATGTGAGAGTGGAATGATCACTAGGTGAAAACCACACAGGCCTAC
AATCTGAATAAGTACGCTTTCTTTCGAAACTGAATTAAAAAGGAGTCGAAATAGGGTTAT
TCTACACTGAAGGACTCAGATGCGCGTCCATGCGCACAAAACAGGCAGAAAATACACAAT
GTAAGCTGTAAAAACCAACAAATAAACAAACGAATGAATAAAATACTGTATGCAAAGTGC
CTGGAGCATCCAGTGCGCTTACCTAGACTTGGAGGGGGGCTGAATGCGTTGCCAGCGTTA
AGACAGCGCGCAGAGTTAATGAAATATCTCCAAATGGGAGTCAGGAGTGCGTGCAGAGAT
AAGCCTGATGTGGTTTATATACCCAGAAAGCAAGTGCTCCTCTTCTCATATTGTCCAAGA
GCGTTTGCATAGCTGGCCAAGTGGCTGTGCTCTTGCTGACTCGCTAACATTGCATTGTGT
TTGTTTTCCCCTTGCTATGACGTGTGGCAAAATATTGGCCATATGTCCATCGGCAATAAA
TTGTTCTTGAGCGCAAACACAGCTCCCCGAGGACGGCGCTTTTAACCCACa
>NODE_273_length_651_cov_11.860215
TATTTAATGGGCAGATGACATCCGAAACCTTAGACTTAGCAAAGTTCCTGCACTGTCTCA
AAACAAGCTATTACAACTGTTACCACAGGCTAAATACTAGCCCTCACGACAAGTCCACTG
ATCTTCATGTATTCATATTTACGGTGTCTTTATTAAACGTCTTCTACCAACCTACACAGG
AAAAGAAAAAGGGATTTTAAATAAGCTTATCATAATCACCCGTTCGCCCATTTCTTCTGC
TTTCTACTTATCAAACATAAAACAGACTGAGAGACTTATATCTCTGGTTTACATTTTCAC
TCTGCCTCATTGTGTGTGACACCCCTCCTCTCCTCTCACTTTCTGTCCCTCCTCATCCCC
CCTCTCTCCCCCCCTCTCTCTGCATGCCCACAGCCCAGCAGTAATTCTGTGTTTATCAAC
TCTTTATTATGGCCCCTCGCATCATCATTTACAATGGTAGCATCTGCTCATTGCCTAGCC
CGAGCATGGGGCAAATTGCTTTTATAGGGAAAAAACAGCCAGTGAGAGGACTCACACACT
CACAAATATACACACACACAGCAGCGGCTGCGCACAAATCAAGAAACCGAGCCCCGGCCT
ATTTACAGCGGTTGTTAACTCTCCTGGCAGAATCACACACAAACACACAAACACTTCACT
TCTTCTAACAGGATCAAATGATTAGCTGGCCACCATCGGCGAATCAAAATGAGTCCCAAA
CCCAATGAGGGAGCAGTTTTGATTTTCCTTTTATTTTTTTTTGAACATCTACCTGACGCT
GCGATGTGAaaaaca
>NODE_274_length_580_cov_18.948277
AATGTTTCCATAAGCTGTCATTAAAATCAAATAAGCAGCAATGAATCCTGATTTTTGTTT
GTTTGAGGGGGTTTTTTTTTTGCACTTTTTTAAAACTTGTTGTTTTGTTCACGTCCACAA
ATCTAAAAGCATCTCTGTATAATTCAACAATATCACAGATTTTTTAACGAGACTGTATTT
TGTAAATGTAACATTTTCAATGCAGAGCTGTAAAAAATAATCACACAAAGTAGCCTGCAC
CACCTATCAGCAGGCTCAGTTGTAATAGATTGTAATTCACATTCTGAAGACATTGGTTGT
AATGCATCCCAATCTGAAGCACTTTGGCCAGCCCTTCCCCCACCCATAAACACACACGCT
CCCTTTCTCTCCTCTCCGGGCCTCCTGAGGTTGGTGTCTCTGCGTTAGGACTCTATTGTT
GCCTACTGCTGGATAATGCCCTTATTAATTGTACCTCTTTGTAAGGTGTCAGCTGTAGCC
TCAGATTGAGATGGATGGATCTCTGGAGTCTGCTCCCTGGCCCTCCACAGACGCTCTATC
TCTGCACAGCACACAGATGCAACAGTGAGTGCAGCCACACTATGACTAAAAGCTCAGATA
AAACAGCCATTTTAATTATTCCACCCTAAAAAAAAAAGAATGAAACATCCAAAGTGAAAA
AACCCTACTTCTGTCATTGCTAAGGTGAGCTAGCATGTGAtgtgtttcaattatctgaat
atct
>NODE_275_length_481_cov_4.126819
TAGACGTGATATGTCCTTAAAATCAGCCATAGTAAAAAGGACAAATCTCAGTTTTCTGAC
CTGTAAAATCCACCACTCTCAGAAACAACAATTGTAACCTCTGACCCGTGACGCACCGAA
ATTACAAACGGCTGAATCTCCCTCTACATGTCTCTGGATCTTTTCTCTGCTCTCTCTCTT
ATTCATCCTCTTTACCTCCTGTCTATATTTATTTGTACTCTTCTCTTGCTTCGCTCTCTC
TCCGTTTCCTCACCCCCTCTCCGTCTCTCCATCCCCCCTCTCCATCTCTTCTGTCTCCCT
CTCTGTCTTTTCTGTCTCCCTCTCTGTCTCTTCTGCCTCCCTCTCTGAGTAAGTGAGTTT
CATCTGGGGTGCTTGCCGGGCAAAATCACCTCAGGGCGAACACTTTATTATCTGTAGTCA
AAGCGTCACCACAAATACCATTCTACACACACAAGTGTCACTTTCCATTTGTCTGCACTC
AGGCTGCATTAGCAGAGCCGAGCCAGCCCAGAGCCTCATCTCAAACGCACCCGGCAGAAG
AAAACCAACAGCGTGGGAAAGCACTCGTCCTGCATTCctgccccattaacaccactggca
gcaccagagaagacctactgcctct
>NODE_279_length_341_cov_3.017595
TAAAAAGGCTTTCAGTCATCCCACTATGCATCTATCCATCCATCCATCCATCTATCCGTC
CATCCACCTATTCCTTTGCCCCCACCCATTGTGTCCATTAGGGCTAAAACATTTTGATCA
AGTAAGGCCTTGGGCAGAGAATACATAAGACTCTCTCTCTGTCTCTCTCTCTCTCTCTCT
CTGTGCCAGCCTCTGATTGACCATTAGGGCCATTGATGAATGTGGCTGTCAGAGGGCAGA
CAATTAAATCAAATATGAAACAAAGTCTCTCTGACGGGCCCTCTGATGGAGCAAACCAGT
CTTCCGCCTCACGATGAGGTTAATAGTTACATTTTTAATACCACTTTGCGTGCATGTGTG
TGCACAAAAAAAGCACTGCGTTCCCATTTGCATGTGCTGCACGGCTAACCCGCAGCATCT
CTGAGAGTTGCACAAAGTTGCAAATAAAAAGTGTGCTAAGGTAAAATGACTCCAAATGAA
Atgct
>NODE_291_length_216_cov_7.546296
GAAACGCTGTTTGAGAGCATAAAAACAGCACTCCTGCAGATTGTCACAGAAAATGTTTAC
AAACATGTTTTGACTTAGGATGCAATGTTTACAAACATGTTTTGACTTTTGAAGGCAATG
TTTACAAACATGTTTTGATTTCAATGCAGAATGTTTACAAACATGTTTTGACTTAGGATG
TAATGTTTACAAACATGTTTTGACTTTTGAAGACAGTGTTTACAAACATGTTTTGATTTC
AAATGACAATGTTTACAAACATGTTTTGACTTCACAATGTGTTCAAATATGATAAATATG
AAGGCAAAAGCTGTTTCAAGTGACACTGTGTGAAGAAACTGAGAGGAGACACCGTTTGGC
>NODE_293_length_443_cov_4.643341
GGGCAGACTGAACATTCATATAGTCCCCTTTACTTCGTCTCAGTGCGTAAAGACAAACTG
GGGAGACATGCGCGTAAAGTGAGCAAACAAACCAGCGATAAGACACTTTCCTGATACTCA
CCTGAAGCACAGTCTTCATGGTGACAGGAGAGACGATGGTGGTGCAAATCTTCTCGCCGT
TACGCGTCACCTGGCCCATGATGAAGAGCATCGGCGTAGCGAGCGCAAAGGACGTGATCC
ACATGGCGCTGATGAGCTTTTTGGTGCGGCTGCGGGACATGATGCTCTTGGCCTTGAACG
GGTGGCAGATGGCCATGTAGCGCTCCACGCTCAGGCTGGCGATGTTGAGAGCCGTGGCGT
AAGAGCAGCTGTCCCGGAGGAAGTAGTAGCCCCTGCACACGGCGTCCCCGAACACCCACG
GGTGGTGGAACCAGATGAAGTTGTAGAGCTCGATGGGCATGGAGAGGACGAGGATGAGCA
GATCGGACACTGCCAGGCTGGCCAAGTGGTAGTGCACGGTGCTCTGGAGGTTCTGCAGGG
TCTTTTTGGTCAgcagggtgtacagggtgatggagtttcccagagag
>NODE_294_length_438_cov_17.502283
CTCTGCTGTTAAATGCACTAGCTATTAGGGTAGTGGTATTGGTGCTGATTTCATGTGTTT
GTTTATTCTTAGAAGGTGTGCTGCTTGTTTGTTTGTGCGTGTGCACGTAGAAGTGTGCAG
AATTGTGTGTGTGTGTGTGTGTGTCAGAGAGATAAAGAGTGTGCTCTATCTTTCTCTTCC
TCACTGCTCTTTTCTTTCTGAGTTTGGTCGTGGTTCCCCCGGGGCCCCTGTCGCAGTAAT
GGCCTGCTCCTGATTGCTCTGATACAGGTTAGGAATATTGGCTTTAATGATGTGTAAAAT
GAGCAAGCAGTGCCTGTGACATTTACAGATGGCACCGCCTTGGCCTGTTCTTCCCAACTG
CTCGTTAATTCACAGGAACGGCAAGCACTTCTTTAAGTGACTGCCTGATGCATGCATACG
ACACAACACAACACTTCCTACACACCAAAACAATAGCTCACCTTGTGCACCCCTGCACCT
TGTCATCATTTCAGCTGAGCGTTCACACAAATAGATGAAGTGAGGAGTCCTCAAGGTGAG
GAGCTGTTTGCtaagtcctttcaaagggtttgtcacaacagt
>NODE_295_length_682_cov_22.236071
CAAGAGCTTTCACTTCCTCTTTTTTCTCGTTTTTTCTTTTTTTTTTCTCCTTTTTTATAG
CAAAAATATCATGCAGTCTTTAGTTCCAAAGACCCCTGGTGGGATCTCGTGTTTGTTTGT
TTGTTTGTTTGTTTGTTTGTTTGTTTGTCTGTTTCAGGAGGAAAAAGAAACTCAAAGCCT
TGAAATTCTTCTCTCACAATTATTCTTAAACATTCAAGTCATCCTATTAATACTTTGTAC
AGCAGAAAGGTCCTTCAGATTTCACACGTGTGTATATATAAATATAATATATAGAAATAT
GCATATACATATGTTCAACTTGTATATGTGTATACATATTTTGGAACTGTATCAAAGCCA
ATTTAATGTGCTCTCAAAATATGGCCCATGATTCCTAGTGGGATGCACATCAATTCACAT
AGTACAACCAGTAGATTAGGTTGAAAAATCCAAAGGTGATAGGGAAAATGACCCGGGACC
ACTTGTCAATGGTGCTAACATCTGACAGGTTTGGGATTTTCAACTTGAGCTTGGAGGAGC
GTCGTCGTAGCCGACAGTTGGCCCGGCTCCGCATGGCACTGCGATCCAGCGAGTGGTGGC
TGAAGCCATCTCGGGGCGCCATGGGCTTCCTGAATTGGACCCCGGAGCTGTCAAAGGACA
TGACCGAATTCCGAGAGTCACTGACGCTGCTCCCCACGTCAGAAGGCATCACTTCGTTGT
TCATCTCCAGTGTGGTGAGGAGGATGTTTCCGTAAGCATCCACCTGCGAGGAGAGTGAAC
CGACACCAAGAGTCAGCAAAGGCTGAAATGCTGAGCAGcagcccca
>NODE_296_length_497_cov_26.639839
CCTCAGACCTCCCTTCCCATGCTCGCCCTCTTACCCTTTTCACCCTGCTCCTCCCTCTCT
TACTCGTCCTTTACCCTATCCCCCCTCATCACTGTTCTTCCTTGCTCGCCCTTTCTCGCC
CCTCCTTCCTGTAGTCTGTGTTTGTGTTGGGAAGATTAAGCTGCTCTGACAAAGCTGTGT
TTACAAATATGCAGGCAGAGAAACAGGCCAAGCGACGCTGAATAGGAATAGAATACAAAT
TGCTTTTTTATCTCTCTTAGGGCCAGGGCGAGAGAAAATGTGTTTGCGATTGTTGCTCCT
CCGCCTGTGAAGGATAAAGCCTCAGTACTGGGTTTGGGCTCCCTGTTAGCATTCATTCTA
TCCTCTCCTCTCTCTGTCTCTCTCTCTGTGTCTCTCTGTCCTCCCACTCTCTTTCTTCCC
CCCATGCTCTTTCTCCTCTTTGTCTACTCCACAGGCTCTGTCTCTTTCTCCCCAGCAGGA
ATTTTTTTTTTCTCGCTGTTTCCTTGGTAATCATATCTCCTCTCCTCTCCTTTCTTCTTT
CCTCCCTGACTCTCTCATGTCTCCTTGATGTGTGCTCCTCTCTCCTCTATATGTGCAGTA
CTCCCTCTCCCCCTCACCTCATTccctcaataattttctct
>NODE_297_length_702_cov_9.260684
CACGGCGTAGGGGAATAAAGGTGGGTTGTTCTCGTTCCCTTTGTCGTTGGCCTCCCTTAA
AATCAAGGAATCCACGAGAAAAGACCTCGGCATGGTTGCAAACTTGTTGCTCGGCGCGGT
TCAAGTCGAAGCCGGTGCGTACTGCGGCTGTGTTCAGTGTGTGTGCTCTCCTCGGGACGG
TGGACAGCGAAGTGGTGCTGAAGGCGCACAGCCGCTCCTTAAATAGGCGCCGTGGACTCG
GTTCGGCCATGTGACGGTTACGCTGTAAGCGGCCAAGAGCTCTCAATAGGGTTTTGTGCC
TTTCTCTCGGCATTCCCACTGCACGCTTCCCCATTATTTCACTTGTTAACTAAATGAACT
GCATAATGTAGTCTATTCTTGTCAGCCCCACCCACGCCGCAAGAGGCGGCACTGCCCATT
CTCCCTTTTATCATCACTCTCATTTTATCATAGAGAAGAGCTTAAATTTGCGAGAGAAAA
CGTTTCTGTCACATTTGGAAAGGCTAGTGCGTATTCAAGTTCTGTCTTAGACACGAAGCA
GCCTTTGACTTAAACTGTATCCAAGACGAGAAGCAGAAATGCTGCTGCTCCACATTTATT
GCATTTAAAGAGCAGCAGGTAAATTACACAATCATTCCCCTTCGTTTGTTTTCCCATCAC
AGGCCCATGATGCCTCCAGTCGGTGACATCCTGACAGGATAAATCCAGCACAAACGCTTT
GCTCCATTTCTCTGTATTGCCAACCCAATCAGTCCTGTATTATTCTCTGAATTAATTATT
TGTGCCTgcacttgtgtggctacttcactgtcagtgttgggcgcaaacacaccaacgcaa
cagctg
>NODE_298_length_148_cov_39.560810
AGGTCGTAGAGACTCGGGACTGAGACCGGCGTCTTCGGCATAGCCAAATTAGGTGGGGCA
GGTGGCATTTCCAGGTGTCTAGCACGTCTGGTTCCGGAGATATTGGCCAAAACGTTCTCC
CATTCACTGACAATGGGACGTGCATAACGCAGCCAGTGTCATAGTGCTGAGGCCAAGATA
AGTTCCCGTAGAAGGCCTTTGAGAGCGCGTTTCAGACCGCTCTGAGTTGATTGGTATAGG
TCTGTAGGGACACTTTTTTGGGTCCCGTTGTATGGGCCAGCCCTCACCGTAA
>NODE_301_length_707_cov_14.435643
CTATGAACCTAAAACCAATGTTCCCTGGCTGAACATAATATCTAACACATGGCTGTCAGT
CACTGCAGACCTGTACTGAGACGTACTCAAGGTCAAATACCTGTCGGAAGGTCGTGAACG
AACAGGATAAAGAAATATGGTGGAGTCAGGGTCAGTGATGCCCATTACCTTTCCTTTGTC
CCCTACAAATGAGTATCATTCACCTGATTATCTATTATCATGTTATTGGACGTAAATTTA
ACAAGCTGTTGAGAGCGCTGGAAAATCAATACCTTTTAAATGCTGTTTATGTGTGATTAA
CGGTTAATATCCTCACAAATTATTTAATATAATAAGGTCATTTGTCTTTCACATGAGCCC
GGTACCCTGCAAAGAATAATAGAATAATAAATGAGGACACTAGTGAAGAGGAGATTTCTG
ATGCTTTCCCCGGCTCCGTTTTATTACCCATATCCTCTTTACAGCTACAAAGCTGCACTA
TGGTTATTTTATGCAAGTCATAAAATTAGGCTGAGATGGAATTAGCAGACTCGGGGCTCT
TTATAGGTCAAGCCGGTAGTTTATGAGCCCACGACTCCCTGGCACTATTGTCAGGAGGCT
AGTTAGAGGGGTCTTTAAGCATGATTTAATATGTCCATGCCTTGGAAAATAGTTAAATAG
CTAATTAAATGGAGGAGTTAATTTACATATTAATTGACCTTCCAGTAATATTTATATTGA
TACCTACATGAGGATCCCTTGTCTTCATTGCCTTTCATCATAGTTAGTCTGAGCAAATAT
GGTGTAACTTTTTTTGTTTAAACTCAAGTTTCGTTTTATTGTCGCCAGAGAGgcgcagtg
tattccctgcc
>NODE_302_length_805_cov_12.568944
CTTTGTTAGTACAAATTAACTGCACTGAAGAAATCAATGAACAGGAGAGCAGAGGTTAAT
ATACTGTACTTCTTTGACGCATATTTAATTGTATAATTAGTTTTTTATGCATTTCTGGTC
CTAAAAGCACAACTGGACATGGGTGGACGTTGTGGTAAAGTTATTAAACTGTAATTTTTT
TCACAGGTATAATTACCACTTATTAAAACTTGTATCAGGGAGTGTCGGCAGATGAGCAGT
GAATATACAGAGCAGCATCTATGTGTGTATTCATTTCAGGTTGTAAACAGTAGTCTCGGA
GCACTGGGTTGTTATCGAGTTGTGGCCCCCGGCGTAGGATTGATCCACTTCAGTCCAGCA
GCAGGGGGGCGGGAGCTCTGGAGGGGCTCAGCAGGGCTCCAAATCAATAAGGTTAATAGA
TGTGGGGGCCACGCAGTCAGAGGTGTGCAGCCTGGCATTTTCGGTGCCAATGAGGAAAAT
TCCTGATGACGAGGTGTCTCTTTTGGAGCCTGCATTAATGTCAGCCTGATTACCTGGAGC
CTGGATGTCAGATACAGTGGGGTTAGTGGAGGCTTGTTTCTTGGCCATTAACTGGAATTA
GCTTTACAAGGAGACCCTTCAGATTGGAGACTTTAACTTGCCACCTCTTCATCCGCTGTC
CATTGAGAACAAATTGCTAACCCCCTCCCTCTTTTCCCTCCTGACTCTATTCTTTCACTC
TGATTTCTATAATGCCAACAGTTTCATAATCACTTGATGAGTAATTTCCTCTCATTTGGG
ATTTGGAGAGAGAGGTTTCATTTAGAAGTTTCTTTCTTTCTTTTTTTTTCTCCCACCCTC
ATTTTTATGGTATTTCTCACATCACGTTTTCTTTAGAGCATAATTGAACAAGAGGAGAGG
GTTAGAGAGAGAGAGAGAGAGAGAGAGAGAGAGAGAGAGAGAGAGAGAg
>NODE_303_length_974_cov_14.949692
AGGGGCTGAGTAATCCATGCCACCTCTTCCTGTGTTAGGAAATGCCTCCTATGAGAGGAG
GCAGGGCATGTTCCACCACAGATGATTTATGATTTTTTTAAAGAAACTATTGCATAAAGC
ACAGTCTTGTTGTACGCTAACTCCGATAGCTATTGAAACCATAACTGCTTTGTGGTGTTT
TAATTTTAGGCAGGTATTGAGTGCTTTGACTTCACTCTGTCTAATTGCTTCTGAAAAATC
CATTTATTTCCTCAGACCAGCCGCTCTATAGAGAATCTGTTCAGTACAACTAATGGACAA
ACAGAGGAGAAGAATCATGTTGTCAGATGAACACTTGAGTGAAAACTTTTGCAAGTTAAT
ATATATGATATTCCATTTTTGTCTCAGGACAGACTTTCCCCCTCTCATCTAAGTGTATCC
AGCGCAGGTTTAATGCATATTTCAGCAAGCCCAAGCAGGGTGCCTTAGAATTACCACTTT
ACTTGTGGGCCCTGAGGCCTTGGAGCCGACTTTGACATCAAGAGAATATGTTTGGGAAAA
GGAATGTGCGGCAAGCTTTCACCTCCAGGTATTTATCTTCTAAGGTGGGGTGGACTAGCG
AAGGAGGTGGTGGGGTGGCGGGTGCAGCCAGGCTATGTCATGGCAGGTCGAGAAGAAACA
GACATGAACCTGTCTTAGTGCTGATCCGTGTCCCTGCAGACTACTATGGTGCAGAGGTTG
AGTGTGATGCAGCTCCTATGGCCACTTGAAGGCAAGTTCAGCAGCTTCTGTCAGCAAAAC
ATCCCAAATTGCTGCTCACAGAAGCAAAATCTCTTAAGATAACCGGCATGCTGTTTGCAA
ACGCAGAGACAATGCAGGCTCATTGAGTGCAATCCAAAAGGAACCACGTTATTTGACTTG
GGATGAGTTGCTATGAAACACAAAATACATCTACAGTCTTTCAAGTACAAAAAAAGTTCA
GTGTTACATCAAGACAGCCAAACTGAAAGGTGACTGCATGTGCTACTTCTGCAGTCAAAG
ACTGTTTGTCTtgcttgtattgctctcattatgttgacttgccacgctgttgcttctgta
gctacactttttattcactgacctgaccctccctccaa
>NODE_304_length_513_cov_14.980507
CTTCAGGTACTTGTCTTATCAGCCCCAGTTTCTATCATATTGTTGAAGAAGAGTGAAGGG
AATGAATATTTCAGCAGCTGAGTGAGCACGAAGCACCAGCAGGGCTTCATACCATCTTGT
TTGCACTTACTACAGCCATTAAGTTTACAAGCAGCATTTGTATTTATCACCAGGCCTGGA
TGGTTAGAAGCAATCAAAAACCAAACACAAGGAGAGAAATACAAGGTTCAGGTTGACATG
TGAAGAAAAACTGAGGTGAAGTGCTGACATGCTGATGTCTTAGCAGATAACACTTAAATC
ATTTTCCTCCAAAACTTCACTGGTAAGGGTTCAAAGAGATATAGCCATAATACAAATTTT
TGGAGTAAGTAGTGGTGTTTGAAGTTATTTTATGGGATTTTGCTGTAAGGCCCAGAATTG
ATTTGCAGAAGGGATAAAAGGAAGATACTTTATCTTCGGAGCTTTGTCGGAAAAAGCTTA
GCATCCATTGGTAGTTCCGCCAATATGCCTGCAGGGCATGGAGGTAGGGTGAGAGGGGGG
TTGCTGGCATTGACATTATATACCAGAATGAATTGTGCTGAGTTTACACCTCCTGCTGCT
TACGTTCTGCTCTTTCATAATCTTTCATGAACCATACAATGTTTTatttaatgtcct
>NODE_305_length_324_cov_1.916667
CATTTGTTACCGTCCTCTTTAATGCCCTCCTGACTGAACGGGATGCTCTCGAACCGACAT
GTTCATCAATCACATACGAGTGTAATATCCTGGTCTCCACATGCTTCTGACCATGTAGTG
TATGTTCCCTCTCTCGGATACACAGTTGCAGCTTGCTTTTCTCATCTCTCCTCCTCCTCC
TACATTTCTCTTCCTCCCCAGAGTTTTCCACACACCCTCAGATTCACACACATGCACACA
TTTTCTCTCTTCCATCTCCCCCTCCTCTCTCACCTATACTCCCTTTCCACTGTCAGGAGA
AATCTTCACAGCCCTCCTCCCTCTTCCCCTCTTCTGCATCCCTCCATCCCTTTACTTGCT
CCTTTCAGCCGCATCTTTCCCCTTGTTTGTCTCCTTGTTTTTGTCTTTCtctgcctcctt
ctgtcacattctctctctcctagatgtctaataagcattcagtggcag
>NODE_306_length_854_cov_11.005855
GTTGGAAAAAAAAAATAATCACAGTGCTTTGTGACAATTTGACTGAATGCAGCATGACGG
CACATCCAAGCTGTACTCGTAAACTGCTGGTAACGTGCGTTTAGCAAAGCAATGCACCTG
CAGACTGGGACACTAGTAAGACCTCGAGCACCGAGCATCACCAGGACTGGCTGAGCTGCA
GGAAAACGTGCTCTGGATTTTTCTGAGCTGACTGAACTGTGGTTCACGTGATAAACTGGT
TAACGTGTTAGCGAGGAGCATGACAACATGCCATTAGGCTGTAGAAATGTGTTTACTGTA
TGTGCAAATGTTCAAAGTTCAGAAAAAGGTGAAAGAATTTGTCACCCAGCCCTCTGTCTC
CATCCAGGCCGTCCCCCTGCCTGCTGTGACCGATTTTGTATACAGGAACAAAAAAAACTG
CTTATTGGAACCTGTGAAGGATGGCACGTTCATGAATCCCCCATTGAGATCAAGTATAAC
TGTGTAGTGTTAATTGTGTACTATTCACCTTGTACAGCTGTATTCCTACAAATATGGTTT
ACTGTATCATTGATACTGTAGTTTCAAAGACGTGAACAACTATTTTTATGAAATGCGACA
GTACTGATATATTACATTTTGCTAAAAAACAAAAAACTTGTTTACTGAAAGATATTCTGA
AATACTGTCAAATAAACTCTTGACATGGTGTAAAATATTCTTTTCTAGAGATTTTTACTG
AAAATGAGCCAAGAGCTGAAACAAATAATTAATCGATGAATTTTGATAATTGTTTTTTAC
CCAAAATGAAAAATGGTAAATATTCTTCGGTTTCAGCTTCTCAGATGTGTGCTTTCATGT
GTTTTGTCATTTTAAATTGTGTATTTTGGGGATTTTAATCTTAATTAATTGATTAAGTGC
CATGGTGCCACTATTTACCAGAGACGGGATGAAACACTGACAAtgaatcaagttgaaaat
aggttttaatcaacacatcagtctcatcatttcaacag
>NODE_310_length_676_cov_14.559172
TTGTCAAGAGCCCTACCATTCCAAAGAACTAGACGCTGATAAAAGCTGGAATAAGACTTA
GGGAAGCCCAAAAATAACACAGGCTTCGAGTAAAATGTCGCAAAATGTAGTGAGCACACT
GGAGAGGGAAAGCATTAGAGACATATTGGATATGTTTAGCACAGCTTCACAGTAGAGTAA
TATAACTGGTTTAGGATTGTTAATATTTCAAAAGGTGACTTCTAAATGGAGCTGAGGATA
AAGTGTTCACACAACAAACAGACATGATACACTGCACTTAACCTTTGCTCTGATTTCAAA
CTATGCCACAAAAACCTGCACATTGGCGGCAGACTCTATAATCCTAAAATCTGGGAGCCA
AAAAGCAAAAGTAGCCGTACATTCGACTATAAGAAGTAAACCTAAACCAATTTCTGTGTG
CTCTATGGTGTGCTTTTTTTCCCTCCTCCTCCTACCCCTCCCCACGGCTGAGTGAAATGG
AATTGCCTCTCACATTCAAAGACAGCTCTAGGAAGGTGATAATAGAGCTACTCCCTGCTG
TCTGCAGGCAGGAAATAGGAAAGTGGCATATGGGGCCAGGAACCAAATAGAGAGGAAATG
TGACCAGGCAAGGGAAGGAACTAAAGGAAAGGTTAATGATCAGTTCTGAATTCTACAGGG
AAGAGAACTATGTTCGAAGTTGAGAGGAAAAATAAATCTGACTTGATTTATGTCTCCACC
ACTCACGTCTCGGCTGTCACAAACAAACACGTGGAGACTAGGTTATTTCCTTGACAAact
ttgccaatggtaaggctcataggtaaaataaatatcgtga
>NODE_312_length_145_cov_8.455173
CGAGCTTTTGCCCTTCTGCTCCACGGGAGGTTTCTGTCCTCCCTGAGCTCGCCTTAGGAC
ACCTGCGTTACCGTTTGACAGGTGTACCGCCCCAGTCAAACTCCCCACCTGCCACTGTCC
CCGGAGCGGGTCACGCCCGGCGGGTGCCGGGCGCTTGACGCCAGAAGCGAGAGCCCGCTC
GGGGCTCGCCTCCCCGCCTCACCGGGTAAGTGAAAAAACGATAAGAGTAGTGGTATTTCA
CCGGCGGCCGAGGCCTCCCACTTATTCTACACCTCTCATGTCTCTTCAC
>NODE_313_length_339_cov_3.356932
AGATTGTAAATAGACGGCTCTAATAGCCTAAACACTGGCCGCTATAGTTACACTCACACA
CATATCAGCAGCACTTAGACTCCACACACAGACGAGAAGGGAGGCGGGGGGGAGGACGAA
TGGTAGATGGAGCAAAGAGGAGATGTAAGAGCAAAAGGAGTGAGAGAAAAAGGGGAGAAA
GAAGGGGGCCCGGCTGGGAGGGCCACCCTTATTTACCAATAAAGAGCCCTGATGAGAAGA
TAAACACACAGGAGACAGTCTGGGCAAAGGGAGGGAGGAGAGGCGAGGCGAGAGGGAGGT
GGGGAGGAGAGAGGGGATTTTAGCTTTTATCCTCCACTTTGTTCCAGTAATAAATAAGCA
GCAGTGATAAGTTGAGAGAGGAAAAGTGTGAAGGTAAACAATCGCAAAATTGCGCAAGTC
CTCTGTCTAAATCATCAAATTACGCAGCATTAATCAATATTCTTACAGTTTAACAATATT
TCa
>NODE_314_length_500_cov_14.560000
CTTTGGCTGTGTATTGCATGGAATACAATATCAAAATATAGCTGTTGTTTTTAGTTTCTC
TTTATAGCCCGACATCAAAATGTGTGTTGGACTGCGTGTGTGTGTGTGCGTGTGGGTGTA
TTTGTTGCACAAACATTTGGTTTGAGCCATTGAACACACAGCTCTCAGCTGCCTCAAGCA
GCGCAAGTTTAGCAACTGTTTTCCTTTTTAATTGTTGTGGAAATTAAATAAGAGTGTTTG
TGACATGAATGTTGTAGGTAATGAGAGCCGGAGAGCAGCTGGGAGGCTACGGGCCTGCGT
GTGCATCATTAGGAGCTCAGAGGCTCCCAGGCTCCACGCTAGCGTAAGCCGCTAATGAAA
AGAATGTAGTCACAGATCTCATTTTTCAGGCAATTCTTGTGTAAACTGGAGATTTTCCAG
TGTATGCACAGTGGAACAGGGGCCCCACATAAATCACACAGGCTGGCTGCCTCCAGTGAA
AGAAAGAGGGGGTTTTGAGCACATGCTAACCACGCAGACATATGCTGCAGGAAACTGGAA
ATCTGCAATGGCACAGCTAGAGGGAGAGCCACTCACAGCACCTACACCTGTCTGCACCCC
CCCACCCCCCCACCCACATCTCTTCTAGCTCTCTATCCAtctcc
>NODE_315_length_290_cov_1.117241
AGATTTTTTAAATAACTTTTCAAATCTGTATTAAATTACATGTTTATATTAAAGTTAAAT
TCAGTATAAATCTCTATTAAATTACACGTTTATATTAAAGTTAAATTCAGTATAAATCTT
GATTAAATTACATGTTTATATTCAGTATAAATCTCTATTAAATTACATGTTTACATGAAG
TTAAATTCAGTGTAAATCTGTATTAATTTAAATGTTTATATTAAGTTAAATTCAGTATAA
ATCTGTATTAAATTACATGTTTATTTGAAGTTAAAGTCAGTATAAATCTGTATGAAATTA
CATGTTTATATTAAAGTTAAATTCAGTGTAAATAtctattaaattacatgtttatatgaa
gttaatttcagtataaatctctattaaattacatgtttatatgaagttaaagtcattata
aatctgtattaaat
>NODE_316_length_314_cov_2.547771
TCGAGTGTTGCTGCACTGGATACCAGGGAGACAATTACCATACATTTAAGTGAAATGCTA
CCAACTTCCCAAACTGAAAGATATATATGGAAAGAAATCAAACAATTTTCATATTGTCCA
TGCCATAAAATAGTGAAAGAGGGTCTTAATTAAGCTAATGTTCTGAGATGGTGCAAACTG
GATTTTACTACAAAGGGTTGATAGATTACAAGTATTCACTATTCATGTTTACAACTGTAT
GTCCATCTATAATTCCTTTTGATGTCACACCAAACACACAGACCATCCCAACATGATCAT
ACAGACAAGTCCTTACACATCATAACTGCTTGGGCTGCCAGAGGAGCAACACTGGATAAT
AATGCAAACTAATATACCTAAATACTGAATTTAACTTTAATATAAACATGTAATTTAATC
GAGATTTATACTGAATTTAACTTTAATATAAACATGTA
>NODE_317_length_307_cov_1.609120
CCCTGCAGGTCTCCTGAGGCATGCTAGTCTGCAGACACCAGGGCCTCTCTTCACTCCCAT
CTCCCATTGGACGCTGCAGCTAGAGGGGACCAGTGGCTGCCCTTGCAAGTTAGGTTTCAT
AGTCTAAAAACGCCCAAAATCCTGTCCCCCCAACTGTCAGTGGCCTGCTGATGGGCTTAA
CGCTGGCTGCAGGCTCCCCTTTTGATGAATCCCGCTTCAGGCCAAGCATGGAACCCTGAC
CTCAGCACAGCATGGCAGTTTCCACCTGGTTGATCTCATTTTGCCTCCTTGTTTTTCTTG
TTTTGTTTGTTATGTATTATGTAACAACAAGCATATCTCTTTATCCTTATTCATTTTTAT
TCATGAATGTGTACATTCATTCATTGAtttttgtgcaaacattagatttggtacctgtgc
agcttgataagtagcctaaagtagttgtaag
>NODE_318_length_614_cov_16.340391
GTCAGTTCTTCTCGGTCTTGTGCACTTATATAATAATAAAGGCGAATATGGCTGCGTAGG
GTTCCACATTTCCCGATTCAATTTTAATTCAAAAGAGGATGTTACAAATCTACTTTGCTC
ATTATCCTCTTTGCCATCTTAATGCGTGGCACTGTAAGTGCAGGTTTGTTTGCCTCCCTC
TCTGAAAAGCGCTGGATTTCAGATGTTAACCTCTTTGGACACCTCCATTAATGAGCGTTC
AAATGCGGCTCTATGGTAAGGGTTGAGCTTTAAGTAGCACAGAATGAAAAATGATTTGTA
TTGATGCAAATCGTGTGTACGGAGTGAATTATACACAATTACCCATCAATACTGGCCAGT
CTTGCCCACCCTCACCAACAAGATGTGGTTAACAGGCAGAAAATAAGATTGAAATGGTGT
GTAAAGAGTTGAAAATGAATTTCAATGCTGCATTTGTCCACAATTACCCCGTCGTTCACA
CGTGTTTTATTGGGAGTTTTTTTTTTTCTTCAAATATTTCTCAAAGCAGATTGGAAACAT
TCTTGGTATTACCCTCTTTCTTCAGAGAAGAAAGAATTAAGGATTTTGTGACAAAAAAGA
GATTTTCTCTCCTGCTGGAGCGACGGAGGATAACATGGAGGCTCACAGCGTGTTTGATTG
TTAATCGTGGCACAGGGGCTTTAACTGCTAATGCTCTCACTGCAAACCTGCAGAAAAACA
CCAGGAACATGGAGTCGTTTtttttttttttttcatta
>NODE_319_length_401_cov_3.366584
ACAGCTCTCTGAAAACATCCGTCAGCAGCCGACTCTTAAATCCCATCAGTCACGGAGTCC
TTGAACGCATCAGCAAGGACAGATTTAAACGTGGAGAGAGTGTGTGTGTGTGTGTGTGTG
TGTGTGTGTGTGTGTGTGTGTGTTTCCACCCTTCACTGTTGACCTGCAGCTTTACTGTTG
TTTACTGAACCATGTAATGACAGAAAGCAGCTGCTCTGACCTCCATCCTGCAGAACCTCA
CTGAAAAACTGTTCAATTTACAGCCACAGCTCAATACGCAGACAAACTGTCACTGAGAAT
ACACTACGTACGTATTTCACATATTAGCATCAATACATTGAAAATCATGACATATAATTG
CTTAATTAATCTCAGATGCAGCACATACATTTATGGGTTTTAATATACTCTTAGAGTGGC
CTGAATATAAGACTAGGTATTTGAGGATGATATGTAGTGTTTGTATTAAAGTACTAGTCT
GACTGTTGCATTATGGGTGGTTTTCAGCTTTAATGTTGCTAAGCTAATGAGTGCaacaac
tgaaa
>NODE_320_length_628_cov_21.762739
TTAAATTAGGACAATGCATCTGTATGTCTTCGTCTCAAATCTCAATATGTTAAAGGAGTC
GGATGATCTTCTTCTTTTTGTTGTTTGAGGAACTTCTGAGGTAGAAGTTTGGTTTTGTGG
CAAAGAAATTTTTTTGTTTAACAAAAAAGAGGAAAACCTTGGGAGTTGATCATGTGGGGG
TTGTGGGGGGAGAAATATCTAGCATTAGTGAGGAATGGTGGGTTAAATCACTTACTGAAG
ATTTTTAATGACATTTCAGTGTTCCTCGTATAATTACTCTTCATCCAAGATGGGCCGTAA
TGCTGTTGGACAGTCGCGGTTCAGGCTCGCTAGCTCGCTTCATTAGCGTGTCATTCCTAT
TTCACATCAGAGGCTTTAATTGTAATGCTGAATATGCACAGCTCTCCACAGAAGCCTAAT
CAAAGTGGATCCACTTGTATTATTAATATCAGAAATCAGCCCGCTTGCTATTTTTTTATA
AATAAAAGAATACAGACGCATAAATCAGCTGTCATTTATTAGCATGGCCCTGGCATATCC
GCCAGACATGCAAGTAGAGCAACCCCACCCCATCTCCGTTCCTCCCTGCATCACTCATCA
AGATTTAAAAAGAAGAAATGACGGAGAGGAGAAAAGAAAAAAAGAAAAGAAAAGAAGCTG
CATTAAATATACATACTAATTCCACTGTGAAGTAATCAGATTACAAAGCAGGTGACACCG
AGCGCAGAAAAAAAAAAAAAACACaaaatttggacagctggcaataacgagg
>NODE_321_length_404_cov_14.507425
TGTATAGAAGAATATTTGCTTTTTTTCCCCCCCACATAGCTTTTAAATGATCATTTTTTT
CCTGCATCATAGAACATTGGGTCTGATCCACTGCATGCACATGGAGATGCATTTAGATCA
GCCTATCTTCTCCTCCTCCTCTTCCCTCCATCGCCTTACAGCCCCCTGTATCAGTGATAG
TGGGATGGCAGGCAGGATGAAACACTTCCTCTGTGAAGCAGAACTTTTATGTCAGGTGAA
GCCAGACACATCTCATCCCCTTCAATAGCTCCTCGTCAATTTCAGGCTTAAAATTTTATG
GGATAGGATACTGTTTGATGCAGTCTACCAGCGGTCCATAACAGCAGTCATTTATTGTGC
ACTGAAAAGAGGGGGAAGAAATATTATGGCGCGCCAAAAGGGGTGGGTGGGTGTAAGGGA
GGTGAGGGGAAAAGCCCATACAGTGCAGGGAAAGGAGAAAACACAGGAGATGCTGGCAGA
TTGGCAGGCATGACCGCCGGCTCTCACGTGACCTCATCAGCAAACATGAGCGGCTGATGC
CGTCTGTC
>NODE_322_length_388_cov_21.484535
CCCGTTCTGAGAAAAAAGAGAAATGACGTTATTTGAATATGTGCCCAAAATCCTTAATGA
ATAACTTAGGACGAGTAGGAGGCAAATGCTGCCCCAGCTGTTTCCTGTTGAAAATGTCTG
TGTAATGTAGATAAATGTGAGGGATTTTCTCTCTAAATCCGTCTCCTGTTCGCTAAATCT
CACTTCTCCAAAACGAGCCTGCGCAATGGAACAAAGTCGGAATATTGAGATGTGACATTG
CCCGCATCTCATCCTCTTTCTCCCCGTTTTTAATGACTTCAAACAAGTTCATTTTCGCCG
GGCTTTGTCTTGCGGAGACCCGTGGGGATGTCTAGCGCTCTTTCCTTTCAGTGGCATTTA
TGTGATGTCTTCAAGGTAACTTACCTGATTTCCTTTGACACTATAGATTATCACCTTGGT
TCTTCACTATTTGCACAGAGCATCCTTGTCTAGTTTAAACTGAAACAAtaaatccgaatt
tctgccgcttctttccattttgcagctttttgaatgcatgaaaaatgtggat
>NODE_323_length_538_cov_20.925650
GTGCCGAATGACTACTATAAAAATAATTGTCGTAAATTCCTTTTAGCCACACGTGACTAA
TTACTGACACTACAAAAAAATGCTCAAAGCATTTCGGACTATGTGCGTGAGCATATTTTA
CATTTTTATGAAGTGTTGGTTTGGAAATTGAATCCATTCCAACATTTCTTCTTCCTCAAA
TGAGCCCTCTTTCCCTTTGCAAAACACAAATTGACAATTTGTTCGGTAATCAAAGAATCT
CCCTTTCATATGGATCGGTTTTGCGAGCACAAAGTAGAGAGGAGGCAATTTCTGGACATA
TCATGAGATTATATCCGTTTGACAGTTGCGTTACTCTATGTGGTTTCCATGACAACTGTT
TGGGTGAGGCCCCCAATAGAACCAACCTCAGCTGTCATCTCTTCACCTAAAAGCTTTGTA
ATTGCTCTCATTTGCATACTACAATTAAGTGTGTTAGCTCACAGCAAGAACAATCAACCT
CCACTAAGGACTGGGGATAGTATAATTATTATATCAGTGGATTTGTATAAAACATTACTG
ACGAGCTTTTGTTTGACGTCGGCATTGTACTGTTGCGCTAGTTTTACCAGTTGTTTTCAT
AAATATACATATTTCACAGACAGCGGTGCGTAATGCATAGCTAGGGGTTCACAGTTTTCT
GATTTTCAACGGCCCATATGCt
>NODE_324_length_527_cov_26.142315
CTTATATTTTGCACATTCTAGCGTGTGGATGCATTTGTGAGGATTTGCGTGGCTGAGACA
CCCAGACTTTGGGTTACTTAGGGGTGAGTGAGGCAGCAAGTGAGGGGGACCAGCTTTACA
TGTGTGTACAAAAATTTCACCATGTATGTCCATCTCTCTCTCTCTCACGCGCACACATGC
ACACACACATATATACCACACATAAAACACACACACAAACACACGCTGGGGCAGGTTAGC
CCTCCTCTACACCAGCACCTGCTCCGCTGAAGGTGAAAGAAGTGCTCACTTGAGCTCATT
GAAAAGTAGATGTGACAGTAAATTTTTCAGGCCCTTGTGAGATGGGAGATCTTGTTATAG
CAGTCAGGATGGGGGTCAGGGCAGTGGCTGCTTGATGATTGAGGAAAAGAGAAGTAAATT
CATTCTGCTTCGGGCACTTTGTCAAGTGCCAGTAGCTTACCGTTGAGAGCCACTCACCCA
TCACCGTGTTACGGCCCCAGAGGTCACATCCACCACCATAAATCTGCCTCGCCTCCTCGC
CTGCTAAACCTATTGCCTTACCCCGACTGAGCACGAGCAGGGAGAGAGGCTGCAGCTGCT
GCTGCTGCTCCGGTTCATAGTCACTCAAATGAAAAAAAGACAGAGGGGAGAATATAGATT
CTTCTTTTTGa
>NODE_325_length_680_cov_13.833823
TTTTTCTTCCATTATTTAATTAGTTGCAGTTTTTACAGTGTATGCAGATTTTAGACTTAG
TTAGATTTTTTTATTTCAATCAAACTGTGTTCAATTGTGTTTGTAAAGTCTGTGGTAGCT
TTTGTTGCAACATAAAATAATTTAAACAGAAAAAATTCAAAATAGCGCCAACAAACTTGT
ATTATTTGGGCGACTTTAAGCTTGTAGTTTTAACTTATTGTTAACTTAAAAACTATTTAT
TATGATTATTATTATTGCCTCGTATAAAGTATGTTTTGTGTATATTTATGGTTTATTTCA
TTATATTTGCAAGTTTAAAAGATTTTAAGTTTGCCAAAATTGTGGTTACACCATTTCGTT
TCTTAAAAGGGGGACAAATAGAAAAACAGCTTTAGAAGTACGATTTGGAAACGTTCTCCA
TAGTCAAAGAATGCACTGCTATATTTAACTAATTGAAGTGTATAAACATACATGCTGTGT
GCTAGATGTTATGCCTTTACTGCCTGTGTTCTGTTTGTCTTGTTAAATGAAAATCTTTTA
ATTATTTAATCTAATCACAGTCTTGTTTTTTCAACCACTCGGTGAACCCCTGAGATAAAT
GGAGCAGCCCCTGTAGCAAGGCTTTGGCCCAAGTGAGGGTCCAACAACTAGCCAGGAACA
GAGGGGATGTCCTTGGTTTAATACGCTCACAAGAATCTTTCCTGTTTATGCTGATGGGTC
TGATTTACAAAAAAAAAAAAAAAAaaggataaaaagggttccgtttctgtaaaagcattg
taatactgagatcacctgtatcaatttcaatatcaatttgtgat
>NODE_326_length_699_cov_7.248927
TTTATATTCATTCAGATGTATCTACACTAAAGGTGTGTTTGTGTGTATGTGTTTCTTTCG
TAGGCCTTTCGGTAGTGTTCAACACATAAATCAGTATTTTAGGAAAGCATACATTTAGAG
GCCTGTAGTTAGGATCCATCCAGTAGATCAATATCAAACTACTAAGCCTTAAGGCCACCA
TCTTTTTTTTCTTTTAGAACAACAGAAAAAAAAAAATCTTTTTTTTGGGAAACTTAATGT
GCCAGTGTCTATACTCATTACTCTTCATACCTCAAAATAAGAAAAGGAAAATCTAGTGCC
ATTTCATTTGTCATTCTTTTTGAAAGAAGTTTATCTATTTGTACTTATCCATCGGAGACA
TGCATTCGCATGTGGTCATTGAAGAGCTCCATTTGGTCGAACTTGGCAGGGCAGACGGAG
CACACGTAGGTGGTCCCTTCTTGGCAACTCGCTTCTGCAGCTACACCCACTCCTGTTCCA
ACCCCAGCCCCTACTCCAGCACCTCCACTTACTGGCATGGCGAGGGCCACCACTCCAGCT
CCAGGCTCAGGGACAGCCATAGGCATGGGAATGGAGACAGGGCCCGGGGTACCTGCACTG
ACCGGCAGCCCTGTGATGGCGCTGGCTGTGCTGTGCAGGGCCATGTGCCTCTCCAGCAGG
GTCTTGTGTGAGAACTTCTTCTTGCAGATGTAGCACTCATAGGACTTCTCTCCACGGTGC
AGCCGCATGTGGACGTTGAGAGAGCTCTTCTGGGTGAAACGCTTGTTGCAGATGCTGCAC
TGGTAGGCTCGCACCCCTGTGTGTGTCACCATAtgtttaattaagtaatccttcagggag
aac
>NODE_327_length_715_cov_13.307693
TTTCAAGAATGGCTCCATTCATTCATTCAGTCATTTCCACTTATTTGTGAATCACTCTGC
TTGCTCGGTTGCTTTGCAGTGCTTCTTATTCTCTGTTGTGAGGAAAAAAAGGAGGCTTAA
TGATGAGGAAAAGCACTGTTTTGTTTGCACTACATGGTGTGAATTATTTGGGCATGAGAG
GGTGACCAACAAGAAGTAGCCATTAGACCTCTGAGAACAAGCAGCGACGCATACAGCCAG
CACTCCGCCTCCCACCCGCCCCAACCACCTACACCACCCCTCGACAAATGCTCAGCGGTC
GTGAACTACATTGATCTGGGGTATAATTCTCTATGAAATTGATGGATGAGGGCAGCCATT
GACAGAAAGGGTAAAGACCACTTTGAGATGTCCCCTGTGAATAAGTATGATGGAAAATAG
ATTGTTGAAGAAGATTTATGTTTGTTCTCCGCTGCCACAAGAGAGGGCCACCCCCCACCC
TCTGTACCCAGCCTGGCTCGGACCAATCAAACATGTCATTGTGGTCAGATTAAACTCACT
GCCTCTATTCAGCTGCCAACTCGGTGACAATTAGCTCATTCTCAAGATGCAGAAAAAGAC
AGAAGCAGCATTCTTTTTCACAAAGGCATGCCATCTCTCTCTTGTACTTATGACAGGTGA
TGCTGTGGGACATCACACTGAAGTTAAACTTCCTGGGATTGATCTCCCTAGAGCAAAAAA
ACACAAGACAATTATAATTATATTTAATAATAACTCTGTTTttttggtatttgcttagaa
tttgctcagatatattacatgtagtgttaatattaaggtcatgcaaacattgtgcagtcc
taataacaaacaagcaaaa
>NODE_328_length_770_cov_17.305195
GCTCATATTTAGGTGAGGCTGAATATGAACACTTCTAAGCTAAGGAGGATTTTTTTTTAT
GAAATGGGAAATGTTGGTGTTTTTTGGCAATATGATGCGGCGCAGTGTTGGATGGGATTT
GATTGATTTAATCGGTATTTTGGATAACAGCTGGTGCGTCAGTTGCACCGCAAATGTGGA
ATCCAGCCTTTAAACGATTTACAGCAGCAAAATAACTACATGTAGTTGGAATAATGTCGT
GTTTTGGCGCACTGAGGAGCTGCCAGCTTCCTCATCTGGGTGCTGAGCGGCTGCATTTGA
CCATACAAGGGGCTCTGCGCTGTCTCCTAGTTCCACCTTAAATGCGTTTTGGCCCCGCTT
GCTCCCTGTAGTTTAGGTTTTTTGTCCTCCCGCAGCAGCTGTCACCCTGCATTACTCGCA
GTCAGCTAAATGAAACATTATTCTAAACATATGCATCGTAATCAGTCCGGTCACACTTAC
AAGAACACGCGTTAATAAGGCAATCAATCACTCTGGAACAAGCAAGTTGTTCTGTAACAG
CTCATAAACAGTGTGTAATGAAGAATTGGAGGTTAGCATGACACGGCGCTGATCAGATAA
TCAATGTCAAAGATGCGATGAATGTCAGTAAATGTAGTTTTCATGTCGTTTCTATAAAAT
CCTCAATTTACAACAAGCAGTTCAATTACCCTGAAAATACAGTCAATTAAATAGGGGTGA
TTGGACAGTAGGGGCAGGATCATCGATCTTTGCATTTCTATCTCGCTGGTGGACATTTAA
TTTGGGTTTTCTATTAGCACCGAAATAAAGAAAATATAAAATATATTAAACAACCCCAAA
GATTTATTTTCTTGTCAAAAACCATTCAGTGAAGGTGACAGACAGTCTTCTCTGCATTAT
GATGAATTCTTTtt
>NODE_329_length_459_cov_7.740741
AAGATCAGGACAGGAGCAACAAGATTATATTTGAATACATTTATCATTCTGAACCATTAT
ACGCAAGAATTTATTGAAATGGACAAAACAAACCAATCACAAAGTCAAATATTTCCAAGA
CTGATTTCTTAAAACAGATTTACGACTAGCCAGTCCCCTGAGGGACATCAACTAGACGTC
ATGATACAAACAGACACTGCAGACAACACAGATCTGCTTCGGCACTAAAGGTAAAGGTAA
CACTAACTTTTCGGTCTTTGTCTCCGAACTCAATGCCCAGTGAGTCCATGGCTCGAAGAA
TGGCTGCCAAGCTCTGGATGGTGTTGCTGTAGACCACAGGCTTATACTGCTTCACATCAT
CCCCAGAAAAGCCATCTTCATGGATAATCCTGCATGCGTACAGAGACATTATCAGAGAAA
CACAAGCCTGGACTAAACAGAAAAAGTCGCACACGTCCATATGGTCCTAAATAACTGTCT
TTTCACAATAAAAGCTCCACATGCTCTGGATTTTTCTGTGTGTGTGTGTGTGTGTGTGTG
TGTGTGTGTGTGTGTGTGTGTGTGTGTGTGTGTGTGTGTGTGATGGAGGggatttcaggt
ttt
>NODE_334_length_303_cov_30.864687
TGAGCTGGGTTTAGACCGTCGTGAGACAGGTTAGTTTTACCCTACTGATGATGTGTTGTT
GCAATAGTAATCCTGCTCAGTACGAGAGGAACCGCAGGTTCAGACATTTGGTGTATGTGC
TTGGCTGAGGAGCCAATGGTGCGAAGCTACCATCTGTGGGATTATGACTGAACGCCTCTA
AGTCAGAATCCCGCCTAGACGTGACGATACCGTAGCGCCGTGGATCTTCGGTTGGTCCCG
GATAGCCGGCCTCGGCCGGTGCGGAGAGCCGTTCGTGACAGGGCTGGGGCGCGGCCGGAC
GATGGTCGCCCCTCTCCTGCCTCGCATCGCATGTTTGTGGAGAACCTGGTGCTAAATCAC
TTGCAGACGACCTGATTCTGGGTCAGGGTGTCGTACGTAGCAGAGCAGCTCCCTCGCTGC
GATCTATTGAAAGTCATCCCTCGATCC
>NODE_335_length_561_cov_14.566845
CCGCGGAGGAAATGCGCCCGGCGGGGGACGGCCGGCGCCGGGGAGAGGTCCCACGAGGGG
ATCCTCCCGCACCGAGCGGCCGCCCCTGGCCCGCCGAGTTGAATCCCCCGGGCGGACTGC
GCGGACCCCACCCGTTTACCTCTTAACGGTTTCACGCCCTCTTGAACTCTCTCTTCAAAG
TTCTTTTCAACTTTCCCTTAAGGTACTTGTCGACTATCGGTCTCGTGCCGGTATTTAGCC
TTAGATGGAGTTTACCACCCGCTTTGGGCTGCATTCCCAAACAACCCGACTCCGAGAAGA
CCGGACCCCGGCGCGACGGGGGCCGTTACCGGCCTCACACCGTCCACGGGCTGAGCCTCG
ATCAGAAGGACTCAGGCCCCCGATCGGCACCGGGCAAGCGGTCTTCCGTACGCCACATTT
CCCGCGTCCGCCCGTCGGACGGGGATTCGGCGCTGGGCTCTTCCCTCTTCGCTCGCCGCT
ACTGAGGGAATCCTTGTTAGTTTCTTTTCCTCCGCTTAGTAATATGCTTAAATTCAGCGG
GTCGTCTCGTCTGATCTGAGGTCGTAGTCGAGGAGTCGGTCCGCACCGCGGCGGACCGGG
GGCCGCGGCCTCCCTCACGAGGAGTGGGGGGGGGGCTCGCGGGCTCTGAGCGGACAGAGA
GGCCGGGGCGGCCTTGCCACCCGTCGCTCCCCTGCGCACGTGACc
>NODE_336_length_794_cov_8.406801
AAACATCTTGCTTACAGCAGCAGGGTCTGATCCAAGCATTATGTGCGAATACATCAGTAG
CCCTGGACCCCCCTCTCCACAGGCATACAAGCACGCACACACACACACACACACTCAGAC
GCATGCACGTAAACACACACATTTCCTAGTAACTGAAGCTCACTCCCCCTCCTCCCATCC
TCCCGCCTCCCTTCTTCTTCTTCTACAGAAGTAAATTATCAAAACTGTGTTTGAAAGTGA
ATGAAGGGTGACTCGCTCTCTCTCTCCCTTTCTCTCGCTCTCTCTCCCCTTCCCGCTTTG
ACATCTCAGTTTTTTTTTTTCCTTACTTGCCACCGTTTCTGGGCTAGGTGATAACTGCCG
GTAATAGGATTAACATTGATTTCTTTTTGCAAGAACAGAGATGTGCCAGTTCCAGCTATT
TATTGAACTGCCAGCTTTGAACTATGAAAACTGACTGCAGGAAAAGACCTAATGCAGCAT
TTTAAAGAAAAGAAAAGCCTCTGTGCAATTCTTTCTCTCTCTCTTTTTTTTGTTATTTCT
TCCTCCTCTGTCTTCTTCTTCTTTTTGTTGTTGCAGGATAAAAGAGAAAATCGGGTGCCT
CTGTTCTAAGCTCTGGTAATGACTTTATTTATGTACTTTGTTGTTGCTTTTTTATATAAA
AAAACTCCCCAGTCAATATAGTCACGATTTGATCAATAAATTGCAAGAGTGTTTGACTTC
TCTTTCACCTTGAAATAAAGATCCATACATGCAATTTCTTTGTTAAGGTAGTGCACCGTG
AATAAAGAATTTATGTTTAAGTTTGCTCTGATCTATTAAAGATGAAAATTTCAGCAAAGG
AATGTTTGCTGTGTAGTTGTAAATGGCAGGTCGTGTGCATTagcgtcattaattttgaga
ttatttcaccttattgcaggacactactcctttaattg
>NODE_337_length_643_cov_12.643857
CTTTCAAAATAAAGAGACAAATTTCTCTCAGTTCCCCTCTGGATTCCACAGGAGGAATCA
CATTATTTTTCTAGACAGCCCAGAAGCCTGTACCCTTTACCTGCCCCCTTTTCAAAGAGT
CCCCCATAGAACTCTGAGCACTGTGGAATTTTAGTACTTAAGTTATGCATTTTTAAATGC
CAAGTAAATCTCCAAAAAGGTGTATTATTTTTTTCTACTGCATTTTTCTACATGTAAAAA
AAAAATATGTGTGGTGTGTATATGTACTATAATCTGTATTATGTTATTCTGTGTATTGTT
GTATTATCCAAGCATTATAAATGGTAATGGTTAAAAATGTGAATGTTGTTACTGTAAAAG
ATGACTGTTTTTCCCCTCCTCAAAGTGAATGGTTTCTAACCTTGTGGACCTGTTACAATC
TAGGTGCAATGGCTACTAAAGTGAGACGGCATGACACGCGGGTCCATCCTTACCAAAGGA
TTGTGACCGCTGACAGAGGTCAGTTTAGTCTTTGAGCTACACTTTGCTATTGACTGATGC
ATTTCAATGATTATTATGCCTAATATGCCTCAATGCCTTAGTTGGGAATTTGTACATTGT
CTGTATTGTATTTTTTTTTGTTTTGTTTTCTTTTTTCCCCCCTACCACCTTTCCTACCCC
ATACATCCACACACCAGCTAAATGGTTGATTGTGGTATGCACATTTTGTTTACATTTAGT
ACTTAACATATACCGTATATGTAGACTGTGTATATGTCAAAGCTCAGGCAAACGTGAtct
taagagg
>NODE_338_length_894_cov_18.482103
CTTTGGGCATAAGAGGACTGTAGATGACAGGGGGGTAGCTGTTCCCTCCATGGCGCAGCC
TCCGGTGAACTAGCTCTGACATTTTAGCCAGAATCTCAGAAGCCTGCGGGACTACTGAAA
TGTCTTGGGAGAAAGCAAACTGAGACAAGAAGGGGCCCATGGGAAATGTAGGCATGTTAT
GCTGCACAGGGGAGGAGGCCAGTCGGGGGCTGGAGGGCTCAGACTTGATCCTAGTGTATG
AAAAACTGGCTTTGCTGCCTGGGTGGGCCTCTCCCTTCTGAACAGACAGCATGGGCTTCT
TCTCAGCCTTGTCAGCCTCTCCGTCTGTGCTGGTCTCCTTGTTGAGGGCCCCTTTGGGAC
TTCCCAGCAGAGCATCCTTCCTGTTGGCCAGCTCAGCGCGGGCCTGCTGCTGCTGCTGCT
GGAGGCTTTCCTCAGGACCCCTGGGGGAATGCTCGGTGCCGTCGCCTTCCCTGTGAAGTT
TGCTGCCGTGCCCATGTAAGTCCTGATGCTGTAAGAGTTCCCTGTGGCTCTGGAAGCTGA
TATGGCAGTGATTGCATCTGAAGGCCGCCTGTGACAGGTGAGACATGATGTGATGCTGGA
ATGTAATAAGAGAATCTGCCGTGTAGTTACAGATTGTGCATTTCAAGCTGGTGCCAGGAG
GGAGGCTCTCTTCCATTTTGACACCTGTGAAGGAGATAAAAGGGAGAAATGCTCAGAATC
TCGCCTCCCACTTCTCCTTTAGAGTTAACTGTAGAAACCATCAAACGCTCATGCATTATG
CCAAGCTTATTCCCATCCACTAGATTTTTTTTTGCTCAAGGATAAACTGTCAACTATGCT
AGCTGACAGCAGGATATGTATATTTCTCAAAAGAAATGACAGTCATTTTTCCAAACGTGT
CTAAAACTCTGTCCCTTTTTCTAAAACAGATTTTCTTTTAAAATTGAGTGAAAGTAGCCA
TCTGCAAGAGCCAAAATAtaaaaacaatgacatttgtttggggaaaatctgatttttccc
caattctaggcttgtgac
>NODE_339_length_614_cov_12.682410
TCTCGCACGAGTCCCTGTCGACTCGCTCATCCCCGTAGATACGATGCAATCAAAAAAAAA
GGCAGCAACACGGGAGGCGAGGGGGGAGGAAAAAATCAACGCATCAAAAAACAAACTTTA
AACAATGACCCTACTTCTCTGCTGCAACTTTTTCCCCTTACACCTCGCATTTTTTCTTCT
GTCACGAGTATAAGGGGCAAGAGCGATGCATCCCTTTTTTCCTCTTCCAAGGATAATGAT
TTACAAAATGCCTCTCATCAAAGAATTCATTAACAACGAACGTTAATTAAAAAATAAATG
AGTAAACATCAATATCAAATCTCAGCACTGTGGAAGGGAATACATTATGCAGAGTAATGA
TGTTTGAGAGGGGCTTCAGCACCTCTGTGGGACTCTTTTAAACCCCTTACCTCTTAGGCA
GTTGCTTATTTTGCAACCCTTTGTTGTTTAACAACAAAGAGAATGGGCTCTCATAATGTT
ATATTAATCAGCGGATTAATATTTCAATTTGATTTGCTTTATAGTTGAGGTGCTGTTGGC
ATTTCCATTTTCCCTCCATATGTGCAGCGATGTTAAGTGGTATCATTACCATTTTCTACC
TGGGGGTTCGGGGAGATAACAGGCACCAGTGATAGCTCTATTCTGTGGAGGGAGAGGGAG
GTTTTTGGGGGGCGCTCATGCATTTTTAAAGGTCCGTGTTTGGTGTGCCTTCACATCCAT
TATTCTCAAATGTTGCATGCAAACAGCTGAGTCACagc
>NODE_340_length_780_cov_12.180769
TTTCACGAACAGTGTGTTATCTTTCTAGTTACACCAATATTGGGTGGAGAGTTTTGATGC
CCGCTAGATACATGCAGGTGACAGTAGCAGCTGCACAGTACAAACATAAACAATAAGAAA
AAATTACAAGCCTGACATAAACACAGAAACACATCCACAGACATGCAGAGGGCGCAGAGA
CTTGTTTTTGTGAGGCAATATGGAATAACTCATTTATCAAACACACAACTAGAGACAGAG
TAAATATACACACACATAATTACAAAAACATAGACAGATAGGCAAACACACAAAGAAACC
CAGAAGCAGTCACCCAGCCATACACACCACACACCTAACCACTGATAATCCCCCAGACAC
AGGAACACACACACTCACACACACACATACTGAGCATCATTATGTTTATCACTGTGAACC
AGCCCACCGACACCCATCACTCTAATTCCATTTGTCTGTTTAGATTCGTTTTGCTTTAAT
CCTCCCTTGTTTGTGCACATCTGCAAGCACTGCAATAGTACAGACCCAGCAAGACCGGGA
ACGAGAGGCAGAGAGACACATACAGGAAGAGACAGAGAGTGAAAGAGAGTGAAAGAGAGA
GAGGGAGAGCGCTCACAGGGAGCACTCTCCCTCCTGACATCCTGGTCCCTGTAGCTCCAG
CAGAAGGGGCAGACAGGCGTATCTCCTTGCCCAGGGAGAAGCTCCCTGTCCCAGCCACAG
AGCCGTCGCCAGGCCCGCAGGCCCCTGTAATCACTGCAAACAGTCAAACATCCAGTCACA
CAGGCTCTTACACCAACACAACATTACAGGCTTTTTACACAGTATTACACCACATCTTAT
TATCCCATTCAAGTCCCTCTATTAGCTCAATTGGATGGTGGGATTTTCATTTGTAAattg
ggggattttagattagcttgtctg
>NODE_341_length_351_cov_19.071224
GGGAGAGAGAGAGAGAGAGAGAGAGAGAGAGAGAGAGAGAGAGAGAGAGAGAGAGGAGAC
AGAAAGACAACAACTGACATCTCAGGGAATTTCACAGGGATGGCTAATCCAATGTGATCA
GCGGAAGATTTTAATATTTAAATAGCCAGCAACGCACCAGAAGTTTCTAATTAAATTATA
ACTCATGCTTGAAAAGCAAAAGTGCATGTGTTGTGGGAGCTTAAATAATTCAGCCCGCCC
TATATCTCGTCTTTCTGTTAACCCGGAGACAAATGGCACTTGCTAGGGCTTTTAGACAGG
GGGCTGGCACTGTCAGAAACATGAACAACATCGGCTTGTAAAGGGCCTCACCCATCAGGG
CCCAAATCCAAACTGACTGGCCTCACTACAGAACAACGTCTCTAACCTACGAATTAATTT
GGTTAATTAATCCATTATTAATTACGTTAAAGGCCACACAACATTGGCACATTGTAAAAA
GATGACagggaaaga
>NODE_342_length_819_cov_17.376068
GCCCTCTGACTCCATCAGCACAAAGGTAATCCTGTCGCTCCAGAGAAGAATCACCAGGCC
TTTTTCTGCTTTCGTACTCAAACATAATTCTCCCCATTTGGCATTTTGACATCATATCTT
CAGTCCCCTCCTCAGTCACCTTAGCACAGTTTTCTTTCTGTCTACCTGGCCAAAACCACG
CCACAATAACTTTATTTTATTTTCCTCCCTCGCTCCAGTGGACAACATTTCAACCCTTAC
CTCTCCATTCTCTTTTTAATGTGTTTTTTGTCCTCCTTTGCCTTTCTTCTTTCTTTTTTT
CCCCTGACTTCCAAGGTCAGACAGGACAAACAATGCCACTGGTGTCTGTCTGAATGTGGC
TCACTACCCACCACCACTGCCGCTGTTGCCTTGGCAACGCACTAACCATTAATTTTCAAT
TAAAGCAGACAAAGAGATGACAGCTCAGGGTCCATGGAAGATGTCAAGAAGCAGTATTAA
TATACGACAAGTGAGCATAATTGTGTGTCCATTTTTCTCAGCTCTCATCTATGCTATCAG
TGAAATGTGAAAGCAGCAGATAATTTGAGGGTGTGGGAGACGCCGGCCACTGTTTTCTTT
TAACCAAGACGCCTCTGATGTATCTTTCTGAGAAATATGGCATTCATCATTACTGTTATG
AATATTTTGTCAGGGATGTTATTATTTTCATTATCACTCTATCAAAAAAGATACTATTTC
ACTTGTGAGTCCATTGCTGACATGCACGCACGCACACACACACACACACACACACGCACA
CACACACACACACACATACAGAGACACACATACACCTGTAAGGTGTATGCGGTGCAAGGA
CACACTGCTGACTGTATTCCGTAGGTTGTTATTTGATTTCCATTAACCGACCATTACGAC
GAGACCTCCAACTCATGCAAATGTGTGAACTGCTCTCTGTGCCTTTgtctggttctgtag
aac
>NODE_343_length_454_cov_11.832599
GGTAAACAGGTAAATTGGCCTAGCTGCTAACCTTGTCCTCTTTCATTGGTATGAGAGGTG
TTTCCCCATGTTCAAGCAGGCTAATATGAGTGTATCACAATAACCTGACACCAAATATAA
TCCGCCCCCTCCTCTCTGGGCTATTAGTGATGTTTTGTCAAGCTGCAATCAAATTAAAAT
TTATTTCTCAAATTATTATTTTTTTTATTACACAGCTTTTTATTTGCCACAATCTAACAT
AAACTTGTGTTATTTTCACATCAGACCACGAACAGACCAATATTATTTATGACATGGTAT
AAACTTTGTTTTCTGCTGCCTGATTGCTGAAGCCCAAGCCTTGACACTTGTGATGTACTC
TGCCAAGAACATTAAGTATCCGAAAGTGATAAAGCTTCAATTTGCTAGACCATTAGACTA
ATTACTGCAATAATTAAGTAACTACTTGATTAGAACTAATGGGTACCTAATTATCCAGGA
AGAAAGGATCAGGTGGTAATTTATAGAGTCAAGCTGATGTCTTCTGACTTAGCAATGCCG
ATTACCAAACATAAGGGACTGAAACTGGTGAAAACAAAAAAAAGGGGGGGGGGGGGGG
>NODE_344_length_742_cov_15.708895
TCCGGCAGCCGGTGCGTTGTGGTCGGCGTGCAGCCCCCGCGCAGCCCCGCTGTCTGTCTG
GAGCTCCGCTGTCTTCTCTCCGCTAGCCCTGCAACAAGAAAAGCCGTTTATGGCGACACA
CAATGTGAAAAGGGGGCCGATTTAAAAAGGAGAAGAATGCAAGCAAGAACAACAAAAGTC
AGTTATAGCAAAGTCTATGCCTCTCCTCTCCTATCTTCCACCCCCTAGCTTAGCCCACAT
AATGAGCAGGAAAAAGCTTTATATTTTGTTCACTGGGTATTCACAGATAATTTGAAGCCA
TTGTTTCTGCCACAGATGGTTCTTTTTAATACAATAACGGTGCTCTTTGTGAATAGCGAG
CCCACAATAAAAATCTAAAGCGTCCTCCTGAATAACCATTTTGTTCTCTCTTGTATAGGC
CGAACAAAAGCGCCAGTGAGGTAATGGCCTGCCTTATTGAAAGCCTCAGAATGGGGATTT
GATAAAGATTTTTTTCGCTCCTTTTTCTTTTTGCAAAGTACACGGCAATGTCAAAGAGAA
ACTGACACGGGATGAAAAGGAAAAAAAGGCTCGAAAAAGTGCTTGCCGGTGCGGTTTGCA
AAGATTATTATTATTATTATTATTATTATTATTATTAATAACATTTACGTTTCCTAACTT
TGTGCCAAAGTCAGATGTGAGGGGTTGTTGTGGGGGCTGCAGCAGAGCAGGTCAGGTGCA
GGCATGTTATGGATTTTACAATGGAGCTTAAATCCAGAATACATTAGCCTCCAAAGGTCT
GCTGTGGATTTAGCACAGTTTCATAATTTTGCACAGGGTGTGTCAAGTTGTGCTCCGTAG
AATTAAGTATTCAGGGTGCATATCCAGGGAGACTTGCagaaagcct
>NODE_345_length_602_cov_18.141195
ATGACAGCATTGTCTTGAATGAAAAAATTAGGAATTATAATTATTAGTAAAATTTGTGTG
CAGTTCGCTGTAGATCTCAAACAATCAATAATTGCTCATAATTTTTTCTCAGGAAGGCTT
ACACTATAATCTCAAAAAACAGTGTTTCTTAAAAAATGTGATTCATGTTTTGTGTCAGTA
TGTGTAATCGCGTCTCCAGAGTGTGATTACATTGTATGTCAGTTTGTGTATATTTTTGCA
AGTGTGTTGTGCTGTCATGTTTGTAGCATTCCATGTGGGAGGGTCTGTTGATAAGTAAGC
CATCTGTAGTGTTCTGCCGAACGACATGTTGTAAAGCGCGATTTGAGAGTGTGGAGAGAC
TTGACTTGACAAATCTTGGCACATAATGAGACAGAAGGGAGTAAAGGCAGAAGTCTGTCC
AGAGATAAACAATTAGATTTGTCCCTGAGGTAAAGGCCATGCAATGCAAGGACTCTCAGA
CTAACAAAATCAATATGGCTTCCAGTAAGAACACTCAGGGGGTAGAGTGATGAAGAGGTT
ATCATTCATTTCTCAGATTAGGACACACATACACAATGAGGAACAGTCTCGCTTTAAAAA
TCAATATGATCACTCGCATGAAAGATGCTTGTCAGTGATGTATGTATTTGAAAGTATGCA
TGTGCTATTCAACTCTCTGTCAAATGTGATTGGTGTAATGAGACGTGATAACATAGATCA
acagggatactgaaccaagctagtca
>NODE_346_length_745_cov_13.707382
AAACCTGATGCTCTAAACAGGAGCAAACCTCCCCTTTTAAATAATTGATATTTTCTGATT
AAATGTGGCAGTTTGGAGATAATGAATTCTTTATAGTGTGCCTTGAGCAACTCAACAGCT
TTGCCCTGCATGACAGCTTTATGGGGCGTCTTTTTGCCCAAATTTTGAAAGTTTAACCTA
TGTAGATCAATGTGCTTCCTTAAAAGAGTTTAATAAATTAAAGTGCAGAGGGCTTTTTTT
CCTCAGCGAGCAGAAAAAGCTGATGAGACAGGTTTAGTTTAATCTCAGGCAATAGAAGTC
ATTAACCATTCTCCCAGGAATTAAAATATAGCTTGCCCTTTTCTTCTCTCACTTATCATT
AGCATCACTTTAATCTCCCCGCGTTTCACACTGCTATTTTAATCATTACTTACTGCCTTT
TGACAACTGAAGAACATGGCTTCTCCCCGCTCAGGCAATATCCTGATTTTAGCTGACAAA
ATGTAGGACATCATTTAAAAATATCTAAATTTCCTCTTCCTTTTTTATTCTTCTAACTTC
CACTCTTTAGACCCCTGAATGTCTGTCTATTTATATCAAAGACAGCACAAAAGACGAGAG
GAGATTGAGTGGACGACATTCAAAATGTAATTTGAGTTGGCTGCAAGGGTAACAAAATGT
ATAATACGGTTTATTTGTGCCTGTCATGTTATTCTAATAGATGGTGAACTTCGCATATCG
CTCTATGTGGGTCATTGCAGGGTGTTGGGGGTATATTTGTCTGCCCTTGAATCAATGAAC
ATTTACAACAGAAACCACGTATCTCCAGAACAGAATATAAATAAAGTATTATGGCCAGTC
TCTCAATGACAATGACAGATGTAGGGCAAGCAATTTCtccaacttttgt
>NODE_347_length_764_cov_18.496073
GGACTCATATCACCCCTCCCTCTATTTCTTGCCTACCTCCTCCATCCTAACGTGAGGGAA
TCATTGCTGAGAAAGCGTTTGATATGGAAGACAGAAACTCCATCGGCGACAACAGCAACG
TCAACATCACAATTCAAATCCCCCTTAATATTCACCCCAACCCATTCCATCCCTAAAATC
CCAAACCTGTCTCGTTTTAAAAACTCTTCATATGTAAGCCTTGAACCTTCTCTCCTCCCC
TTCCCTACCTATTTGCCTACCTACCTACCTACCGCTTCATTTTGTAAGCTAAACACTGAT
ACTGATCATTTCATTTATTTTATTTTGTTTTGTTCTTTTGATTTGCTTTGGGGGATTTAT
CATTTGTTTGGGGATTAACACTCTAACAGGGATTTTGGCACTTCTTCATCGCTTCTTGCT
TCTTGGCTTTGGTTTTTTGCTCAAACGCCAAGAGGGGCTGAAGGTCTGGTCATTTGGGCT
TCTCATTAACCTGCTGCTCACTGTTTGTCCCCTTGTCACTTGTGTTTTAGAGAAAGATGA
GGCTGCAATTGAGAGCTCTGAGTTCAATGCCACGTCAGTAGCTGATGTGGACAAGCGGGT
GAAACGGCGGCTACTTATGGGTAACTCTTTTCTTCCTCTTTCTATGTGTTGCCATGGCGC
TTGTGCTTGTATCCCAGACTCTACTCCTCTCCGTTCCTTCTCGTTCTCCTCTTTCTGTCT
TTATTTATTTATTTATTTTTAAAAGTAAACTTTGGTGCCCACTGTGTCAACTCCCAAAGT
TGCAACTGTATCTAACGTGATGAAAAATGACTAAAAAAAGGTCACAGTTTCTTTAAAACC
TTTCCACCTAACTCCACCTACCAAAtttctggatggctctaaggttttctcagtgactaa
catttact
>NODE_348_length_513_cov_13.764132
CTGACAATCTGTATTTTCCCATTTACTTTGACAATGTGTTGGCTTGTACAGTCAGTTTTT
TTGTAATGTAAGTAACATTTTCAAAATTACACAAAAGCAACCAATTGTTTGGTTGTCATG
GAATATTGGTATGTGTGGCAATGTGTTTGTTCTTTGCCAGCCTTGCTGACCTGGTCAAAC
ACCCATTCCTCATCACCATTTTGACACTTCAAATCCATTTTTAGATGTAACCTCGGGTAT
GGTGAAAGACCCAGCGGACGTCTTGGACAGGCAAAAATGCCTTGACGCTCTGGCTGCTCT
GCGCCACGCTAAGTGGTTCCAGGTTCGGAACATCATTTTACTTTCTTATTGTAGCCTTAT
GAGATGCATTATTTATTTGTTTATTCATTCATTTGTGTTTTTACACATTTAGTTTTCATT
TTTTTTTAATCAAGAGGAAAACTATTACTATTCGAAGCAAAGCAAAAAAATATTCAAGGA
TGCCATGTGTTAAAAGAAGGATCTGGTTAATGTCAATCATATGTATTGATTGTAAATCTA
AGTTCATCTGAATGTCTTACATGACAAAATACTAGCAATAAACTGGCATCCTTGTATTCT
CTATTCAATTTTCTAAGTACTGTATTATAGTTACATGTGATTccataaggctgcaca
>NODE_349_length_222_cov_3.121622
AGAGGAGACACCGTTTGGCCAAAGTGGCCTTTTCAGCGCATGAAACGCTGTTTGAGAGCA
TAAAAACAGCACTCCTGCAGATTGTCACAGAAAATGTTTACAAACATGTTTTGACTTAGG
ATGCAATGTTTACAAACATGTTTTTACTTTTGAAGGCAATGTTTACAAACATGTTTTGAT
TTCAAAGGACAATGTTTACAAACATGTTTTGACTTAGGATGCAATGTTTACAAACATGTT
TTGACTTTTGAAGACAATGTTTACAAACATGTTTTGACTTCACAATGTGTTCAAATATGA
TAAATATGAAGGCAAAAGCTGTTTCAAGTGACACTGTGTGAAGAAACTGAGAGGAGACAC
CGTTTG
>NODE_351_length_707_cov_21.304102
GATACCATCATAAATGTTTTAGAAGCAGCAGTACAATATGGAAACAAAGAAAAGATAAAT
ACTCAACTCCCTGCAAGGGGAATAAGGCCCCAAAATATGTTTTGGAAACATAATCAGCAT
CATAGCAGCTCTGTGTGTCTGTTTACATTGTGGCCGCCATCGCTCCCCTCTCCTCCAACA
AACAAGAGAATGGGGGTATGGAGGAGAGGAATAATAATAAAAATAGAAGAAGAAGGAATT
ATATTTTGCATATTATTTTAAGTAACTGTTCAAACTTCATTTCAGAATGGTAATCCACAA
AACAAATATGTAGCCGCATATTTTAAAAGGGAGGCTCCGCTCGCTTCAATTTCCTATTGT
GATGTTACGCCGTGTGTTTGCTCTTTGTGTCTGTTTGAATTGATTTGCGCAGCTCGGCAG
ACAAGGGCTGAATGCTCAGACCAAGAATCCATAATTTCATATGATCTGATAGTTCTGCAG
TATTACATTGATTTTTTTCCCTCTCCCTCTCCCTCTCTTTGGTGCTGGTGTTAACAAACA
AGCGGAGGTACCTGCGCTCAAGGATCCAGAGGAGAACAAAAAGAGGTGTTTTGTTCGGGC
TAAGGTGATAATGTGGAGACAGGGACATGTTTGTTTGGGGAAGGGGATATGTTTGTTATG
GGTTGTTTTAGGAGGAGCTACTTCCCATATAGTCTATTAGGCCTGTGGCATCTGCAGCCA
CCCAAAACCTAGGATTTAAGACTAAACACTCTGCTTAGCTGCAGCTTGTTATGTAGACGC
ATTATGCCCATACAGCCATTAActaatgtacacaagtgcagtagttttgatgcctcacaa
tagattaaacg
>NODE_352_length_690_cov_7.266667
TTCCAGGAGGAAGAGTCTTGAAGATGCCTTCCACAGCACTGCAATGATGGGAAAGGTAAT
TCACACACAGTATCTACAGGAGAGAAAGAGGGCTATTGACAAGACAGACAGCTGAATGGT
CAATCGTGTTATTTGACCCTTAGAATTGAGGTGAAGTCCTGTTATGCTAATAGATATATT
CCCCACTGATATCATTCCGCACATCACAAGAGGTGATTTATGCTCAATAATGGGGAAAAT
GTTTCTTCAATCACACAGGTGTTTCACACCACGCCTCAGTGCACAATGTTATCTCCAGCC
CAACCAGAAAAAACAGATGTCCAGTCTCTCCCTATAGTGCGAGATCCTGCTCCCACCGGG
CATGCACAAAGTCACCCAGTCAACCACGCATTAAAGAGAGGCAGCTGCCAGAGCATTAGT
GTCCAAACCCTAAGTAGAGAGGCAGACATAAACAAGCATGACAGTTGGTTTTTGGGATGC
GAGGAACACTGATTGACAGTGCTCTGTCGGCCGGATTAGAGACGTTCATTTCGTCCTGAA
CTCAATTATATTTTACAAAGGCTGACATCCCCAGTTAATTGCAGCCTTTCCACATGAGGG
AATTATTTGCACTTCTCAATTCCCTGGCCATGTGTACTCTGTTCCGCATGTACAGGCTTC
ATCTAATATGTGGAAATATTGCAAATTAGATCAGAAAAAAAAGGAAAAGGAAAAAAGAAT
CTGGGAAAAGAAAAAAAAAAACTTAGGGAAGTGTCGAGGGGCAAAAAGCAGTGAAATACT
GGTACGACTTCAAGAGAGAAGCGTCTGGGTGAGTAGTCtgcctcggtctctcaa
>NODE_353_length_395_cov_6.210126
ACGCTGGACCTTTGACCAACTGGACATACTGTCTCAGGAGGAGGGGGGAGCAGCAAACCC
AAGCCAAGAGGCTTAGGGAAAGGGGTCTTTACTGTAGTGCAGTGCTCATACATGCACAAC
ATGCTATGCAATGTTGTAAACGGCGCTGTGTCTCACTGACAATCTTTTTACTTGCACACA
CTATGGAAAAGTTAGCTGCGATCTGTGACGGGTGAATATTATGTTCACTGGGACCAAAGA
TGTACACATTAGGTACTTGGGACCCCCTTTCCCTGCTGCTGGTGGTTTGGGAAAAGCTGC
TACTCCCTGAGCTGCAAGACAGAGCCGACCCCCTTGGTCAAACTGTACCTTTTCTTCTTA
CCCCACCTCGTCAATAGAAATGCGAACAGTCAACGATCCGCCGGACGTTCTGGACAGGCA
GAAATGCCTAACTGCCTTGGCGTCTCTCCGCCACGCCAAGTGGTTCCAGGTTTGCATTCA
CGTCCTTATTTATACATAAGGTTGAATTGTTTCCTTTAATGATCTCCCTTTTTTAAATt
>NODE_354_length_557_cov_13.998204
TAAATAGATGCCCAAGCCCTTAACTGCCAGTATTAGATTAGATACCATTAGATGTAATAG
AAAATTCTCTGCCTGTAATATTTTCATAAGAGTTTGAGGCATTTGATTAATCTGACCACA
TTTTATTGCATTAATGATTTTTTTCCCTTCCCACTCTGCTGTAAAGACATTGTATACAGG
CTAATGCTGTTTTCTCTCTCCCCTCTCTGCTCACTCTCATTCATCCTCAGCCGTTATTGC
AATGCATTGTTGATGAGGTGAGTCGGCGTCTTATGTGCTTTCACTCCTAAAGTCATTCCT
AATGGAGTGGAAACCTTATATTTTGTTTCCTAATGAAGCACAGGAGTGGCAGACAGCTCC
GCTTGGGCTGTCCTATGGCTGCCTGCAGGTTGAAGCCACCGGCCCGAGCCAAGCTGCTCT
GAGGGAGCCAGCAGGGGATGTTGGGTCGGGGCAGCAGACAGCTTATGCATGAACTTATAC
ACAGGCTGCAGAAAGTGTGTGGAAGTCTTAAAAAAATCAAAATAAAATAATATGCAGTAG
TGGAAAAAGCATTGCGATAACAAGCAAAACTAGAATTTAAAAATATTACTAATTTTCTTC
TGCGAGTATTATCAGCAGAATCCAGATAATATCCTTTATGTGGCacagttgactgacagg
gaccaaatttgaactgaattatatacattgtaaaatttaat
>NODE_355_length_367_cov_10.130790
GAGATAAGGGAGGGATGAAGAGAGGAGGAGGAGGAGGAGGAGAAGGAGGCAGAGGGCGGA
GGCATGCAAAAGCCCAAAGCCAGGCCTGTGCTAGGAGAGGAGGGGAAGGAGGGGGAGGAG
GGGAAGGAGGGGGAGGCCCAGTAAATCAGCCAGCCTCTTGTCAACACCTCCCACCAGCTT
CCCCCAGGGGCTTCTGAAGCCACTGAGCTGAGAATAACAAATGGCCGTCATTGGCCAGGC
AAAAAGCTGTGATTATAATTATCACATCCCACACTGACCTTGCATAAACCTTAATCCTTC
TCCAATGGAGCATTTAAATAGGCTGCCAACAGCGACAGAGATGAGGAGCGAGGGAGGGGA
GGCACGGGGAGGGAGGGGAGGTGAAGTGGGAAGGCAGGAGAAGGAGGCGTGCGGCGAGCA
CTGGAGAGGGAGCCGAGACAAATGTAAAGACAAGGAAGTGGAAAGAAGAGGGAGCCGGGA
GGGTGAAGCGAGTCGGCGGGAAGGGAGGGGg
>NODE_356_length_727_cov_10.323246
TTAACTATCTGGAAAGATGGACTAACTTATGTAACCACCAATTAGGAAATCACAAACAAT
CCCTTCAGAGGGAGTTGGAGAATTTTAATGAGGTTTAATGGCTTGTTGATTGGTTGGTAG
GGTTTGTTTAGAGAGGTACACAGGGCAGATGTGCCGGGAAGAGTTTAAAAAACAAACTCC
CTCCACATTCTCCCTCTTTTGTACACCTCTGGTAGCAGCTGCACACTATATTCCACAATA
ACAAAAGTGTGTCAGTAAATGTCTGTGTGTGATCTGCATCGTCAGTCGAGGTATGTGTGT
ACATGTATGCTTATCTGGAGCGCCGCTCAACAATCAACCGACCCCCCACTTCAATACACA
CACCCACACACACAAGGCTACTTCAGAAGCCGAGCCCCAGACAGGGTGAGCAGATCAATC
AATTACATCTCTGCTCCAGCAATCAAACAAGGTTATTATCAGGCAGCAGCTCACCGACCT
GGAAAGGCCTGGCCAATCAAAGGCTGCTGTGATGTGGGGGCTGGCACTCGCTCATGTGAC
AGTAACACAGAGTGGCAGCTCATGTTGTCAAGGGATAGAAGGATGGAAAGAGGTAAGACA
GACAACTGAGGCTGAATTCAAAGCAAGAAAACGAAGGATGTGTGGGGAACAGGAAAAAAA
CAATATCTGTAAATCACCCATCTCTGGCAATCTGTCTTCACCTTGACATTGCTCAAAGGA
CAAGAGAAGATAAGAAAAACACAATACAGTTCTTTGTAAATGCGTTTTATAATTTTTCTG
GGTTTGAATGCGCAGTACATCCCTGTCATTTTTCCTATCTTTATTTGGCTAGATTActtc
cctgaaaaatgcaggaaatgacaggaaaaaa
>NODE_360_length_317_cov_5.760252
AGTCAAAACATGTTTGTAAACATTTTCTGTGACAATCTGCAGGAGTGCTGTTTTTATGCT
CTCAAACAGCGTTTCATGCGCTGAAAAGGCCACTTTGGCCAAACGGTGTCTCCTCTCACT
TTCTCCACACAATGTCACTTGAAAAAGCTTTTGCCTTCATATTTATCATATTTGAACACA
CTGTGAAGTCAAAACATGTTTGTAAACATTTTCTGTGACAATCTGCAGGAGTGCTGTTTT
TATGCTCTCAAACAGCGTTTCATGCGCTGAAAAGGCCACTTTGGCCAAACGGTGTGTCCT
CTCAGTATTTTGACAAGATGTCACTTGAAACAGCTTTTGCCTTCATATTTATCATATTTG
AACACACTGTGAAGTCAAAACATGTTTGTAAACATTGTCGTTGAAACTCTGCAGGAGTGC
TGTTTTTATGCTCTCAAACAGCGTTTCATGCGCTgaaaagg
>NODE_361_length_715_cov_21.851748
TTCACCTCTACACAATCTATTGCCAAATTGCCCAGTCACAAAATGAGTGTAGATTTTTTT
TTGTTGCTTACTTTATTATTATTATTATTATTATTATTATGATTATGATTACTTAAGAGA
AATCCAAGTTTCAATTTGTGGCAAGCATAAATTAATTAATTAAAAAATATACCAGGGAAA
AGTCAAAGGAAAGAGAGGGGCTCTTTGTTAATCGTGTTTTTCTCTTACATGAGACAAACC
GAGGCGCATGTTGGAGATGTTTTTGTCTGTTCTACCGAGATTGCAAATATCTTTTTTGCA
CAGAACTCACTCTGCTTTTTTGCACAGTTTCAAGTCGCTTATTAGAACTTAACCCCTGAT
TACACGCACCAAGGCGATTTAAATCTGATTATCAAATTAGGAGACTTTGAGACAAATCCT
CTTAGATCTGATACTGTTGACTGGAGAGGGAAAATGGATCTCCACACCCGTCACGTAGGT
AACGATGCTGTCCTGAAAGGGAGTTTTAAACCGTATTTGACAACAAATGCAGCTGCCCCG
CTATTTCAGAAGATATTAAAGGAAAATGAATGCAAATCTGTGTGCAGGAGCCATCTGGAC
GTGGAGAGAGGGAGTCAGCTGCTCCACACACTGAGGCGCGGAGCCTGAATCCGTCTCAGC
TCATTCTGTGGGATCATCTGCGTGGTGGGCTTTACACCGTGGAAAATGCGCTCTTCATCA
TTAGGTGAAATGTTACCATCAAAATAAAAAAGAAAACGCTGATCCCCGTTTGTTTTAGTG
CTTGCATGCATGAAAACTTTGCACGGGAGtggaattagaaggagcttagtcacattttct
ccccccaaaaaaaacaaac
>NODE_362_length_308_cov_36.123375
CATCCACCACCCCCCACCCGCCCCAACGCCAGTGTGCTGCGACCTTCAGAGGGGTGTCAT
TACTCCCTGACCCATTTGACGATCCCCTCATGTGGAATGTGCATATGCCGAATCGCTGTG
GATCTGCACAGTATGGGGTGAGGTGAAGTACTTACAGAAATATGACTTGACACGCTTTAT
CAAATGGGGAAAGATGAAGACGAAACAGCTGCTGGTGCTGTCGTAAGCAATCTGGCCGTG
ATTGAATAAAAGTGTCAGGAAAAGGGCCGCTTGATGGTCTTTTGTTCTCCCCCATCCAGC
TTGATGTTAGTTTGAGCTGTCAGGAGGGAATCACAGCTGGGTGATTTATCAATACTTGGA
GTGACCTTGTAGCCACACTGTTGTGTGTATGTATAAGTGTGTGTGTGTGTGTGTGTGTGT
GTGTGTTTGTGTGTATGTGTGTGAgacgcaga
>NODE_363_length_491_cov_27.912424
AAAGTTAAATATTATTAGCCTGGCCAGACTCCAATGAAATTATACGCAATCTTCTTTTAA
GTTCCTCCCCTTTTGGTTTGTACTGTTCAATTTACATGCTGGTTTAACTTTGGCACTCAC
CTTGCTGCTCCTCAAAAGCTGCCCACAACAGGTGGATGGCCGGCTTCTTGGGCAGGTGGA
TGGTGCAAGCCTTCTTGTAGACATGTCTCACACCATCAGTGCTGTAGCCCTCTAGATATT
TTGCATACTTCAGAGTGAAAAAGAGAAAGCAAGTTGGAAGAGATGCAGGAGAGGACAGAG
ACAAAGAACAGAGGAGAAAGAGAAAGGCAAAAGAGACAACACATTTTAAACTAAAATTTC
CAGTTGGCAGAAACAGTGAATTTCTTCATTGACAAGATCGTTTTTAGAAATTTTCTGTGT
AAACCCATCAGCACCTTCATGGAACCAATTAGATAAGTTTCTGTAAGGTAGTGGGAGACG
AAGAAGATGCAACGTAGTAGTTGGCAAATGCTGCAGTCAAATCTTGTGTGGCAAGCTGGC
CATCCCCTAATACAACAGATACAGTCACATATCAACGTTACACGCAAAGAGAGTGCAGGA
CGATTTACTGTGTCGATGTGATATCATCGTTGATG
>NODE_364_length_1007_cov_15.963257
TACTGTACAGGAACGTGTAGGAAGTAAGTGCCGCACACCGATAGTGGATTTATGTTAAAT
CATGTTTTCTAGTGTGATACTTTATTCCATATTAACTGTCGGAAAGAAGTTAAAGAAACT
TTCTGATGAGCCTTTCGCTCTCCTCTTCCTCATTTAGAGCGATGACTGACACGCTTGAAA
TCATTGAACTCTTCACTCCTTAATGAGAGATAATTCCCAACTCAACTTCTTTGCTCTTGT
TTTTGTTTTTTTCCCCTTTCATGAATACAATATATTCATTCAATTAACTATTGTCGACAG
CAGAAACTTGTTAAATTGAAATATAGTCAATCAGTGCTAACAACCGCTCACTGAGAATCG
CTGTGATGTGGATGATCTTCCTGATTCTGTTGTTTTGACTACAGCAGCTCACGATGCATC
TTTTGAGTTTTTGATTGGTCTTTCACTGGAGTTCAGTCTTTTTCCCTCTGTGGCCTCAGC
AGGGAGCGAAGTGGTGTGTGGAAGCATGTCATCCCCTGATTTCCTTTTAAAAAGCCGACC
CTGATGCTTTTAAATGCATCATCAAGGCAATGGGCTGTCCAAGTCGGTTACAAGTTAACC
AAATAAACACTGACAATGAAATTAATAATGCATATTGTTTGCGAATGCCTCAGCTGGATG
ATTTGACTGATGTATGCAAAGATGGTAATTTATTGAAAGTAAATTCATGTAATTGTGCAG
CGGAACTTGATGAAGCAAAAGAAGGTGTCAGCACGGCTTCCATCATCATCAGAAGAAAGA
AATCATTAAAGAGCAAAAACAAATCCAACTTCAAAGGACGGTGCAGAACAAACACTTATT
TTATGGATGTGTTTCATTTAGAGCAAAGTTCAGAACGGCTGTTATGGTAAATATGTCAGA
TTTGTTGTTAGTTGTTTGTGGATGTGATAGTTTTGGTTTATTTATTTTTCTCACAGTCCA
CAGGGATGTAAATGCTCACTCTGCACATATCAAAGTAGTCAGTGTAAATTTGATTTGAAG
ATCAGGGGGAACAAGAGCTAAAATGTAGTTGTCATTGTCGAGACACATTTCCACAGTGAG
AAGCTCAAGTGGCAAGGCAATCACAGCGCCCAACTTGGTAAAAATAGTTTACaactagac
tgtctgtttag
>NODE_365_length_516_cov_2.897287
CTCTTGTCTTTGTTTTGCGTCTCTAAAACAATTTCAAAAACAGTAGCATGCAGATAGTGG
AAGGGGAGGAGAAAGCCACATGAAATTGGCATCAGAAATAGCAAGCTTATGCAAACATTC
TTCATCCGGTGAGTCAGACTAAGACAAGAGAGACTGTTGGTCCTAATTTAGGAGACTGGT
ATTAGTGAGGTGTTGTGTTTCACAGATACATGGATCCAAGACATACTCCAGATCATGGTT
CTGAAAGACAGGAAGAAACGTTATAGTGACATAAAATGGTGGTGTAATGGCAAAAGATTT
GCCACTTTAAATCAAAGCCAATGGTGCCACTCTTGCGACATGACTGCAGAGGGATGTTCC
TGTAGTACAGATTGGGCTTTATCCATACTCTATACCCATGCACTCTTTGTTAACAGTCCT
CCTCCCACTACCCCACCAATCGCAAAACTCCAGACCATGCTCCCCAGTGCATTTATTAAA
ATTTGCAACCTCCACAATCTTGAGCAACTGTTACAAAACAACTTCCCTGAAGAGGTTAAT
ACAGTTAATTTTTTCGGAGTCTGATTTTAAAATTCATGCGTTGTTTTGCACAAGGGTTCC
GGGGTCACCATGTAGATCATTTTTGGTAAAGGAAGGGAAACAAAAGAAATGtgtccattt
>NODE_366_length_555_cov_3.140541
CCACGGCTCAATTAAGTAAACATCGCAGGTCAAGAGCGGTGCTTACTGTTATTTATATAA
CATTGACAGTTGCCTGTATGGTGGCGAGAAGACATTTGTATTAATATAGTGTAAACAAAC
ACGTAAACAACAAGCACGAAGGCGAGAACAATAGATCATCTTTAGCCAGCTGTAGCACAT
CAAATCAATACTATAAGGCACGGAAGGGGTGGAGCTGAGCTTGTTGTCACGTGACCAAAA
CAACACCAATATTGCTACTCTTCAATAAATCTCCCCATTCTTCTGATCTCTTTTAATTTT
CTGTCCTTCCAACAAGTCTTCTTCTCACCATCCTGCCCGCTTGTGCCCTCCAGTAATTCC
TTCATGCCTCCTCTCTGCCCTTCTCCATCTTCTTCTGTCCCCATTTGAGAAACGCTGACC
TGCAGACTCCCTAATGTGACCAATCAATATCACACAGAGGACAGCAGACTGCCGGACATA
CTAATATGAAGACACACTTCCTGCAATGTATGCAGGCAGGCATCCCTTTGGCCACTTCTC
CAAAGATCTCACACACGCAGCATGCACGTACACACCCTACAAACCCAGAGTGATTGATCC
ATTTAATTTAATGTGAACTGTTCCATATGACCCTGTGTTAAATAAGGCCTTCTCACTTTC
AGGCAGCTCCTGTGGATGTCATAGATCATCGCTTCATCt
>NODE_372_length_777_cov_13.764479
GCATGGAAGCACTTCTCTTTCTTGGAATAAAGTAATTAAGGATCTCTCTCTCCCATTTTG
TTTTTTTTCTTCTTTTTGTCTTGAGCCCAGCCTGAGCCAAAGAACGTAACTTTCTGTATG
CAAGTCGATCATCGCTGCAACTTGACATCCTGACCTGGACATTTAATTTATTGATCTTCA
TTTTATTCGGATGTAAAGACCCTTTGCTCCTTTAAATTAATCCAGGTTAATTTGGCCAGG
CCCCCTATCCCACCCAGCATGAATGGGCCCTCTGTTGGCTAGAGCTGGCCCTGGCCACCC
AGTTTTATGGGAATCTGCAGTGAATTAGAAAATCTGTCAATGCGAGAGGAGTTGCGCAGC
GCGGATATGCCGTGTCACTCCACCTGTAAAAGAACTGCTCTTTGTCCATTATCTCCCAGG
CTTACCTGAGGAGAGTTAACCTTGAGGTCAATAACATCTCCATGGTGTTTCATGACTGGC
TGGGCCTGGGCCGGGGGGTCTGAGGAGAGCCATTGTTAACATGCGGGCTGCAGACCCACA
CTTCCTCCTGCTTTGGCTCTCCACATCAAATACCTCTGGGAAACAGATCTGTAAAGAGCA
GTGACGGGAGCCATAAAGATGTGATCACTTTCACAGGAAAGAGCAGACACTGTACTAGTT
TGTCTTCATTGTGGTTAATATAAACGCTTCATTTCTTTAAATGAAGTTGCAGCATCAGGG
TAGGTTCTCCCAGGACGTAATTTCTTGGGTATCCTGCAGAACCTTTACCTGGCAACAGTT
TGAATTTACTCTCATAATTCACATAATATACAACTCTGCACTAATAttccacccacggac
cactccatgcccctgagagcagggatgtggaacttttggctgcatgctgtcttcctctta
tttccccctctcatatgattc
>NODE_373_length_736_cov_9.188859
ATATGACAATATGCTTTTAAAAATCCGACAGTGAGAGGAAACCGCCAGATAGAGAGGAGA
GGAGAAATTATAAATAAATAAATAAACAAAAAACAAAACAAGATGGACTTGAAAGGGGAT
AGAAAAAGTCTGTTTCAGTGAAGGGGGGATGACTGCGGTGGTCCCAGCGGTCCCCACAGG
GACCTGGGGGCGAGTCTCAGCCTTGTCATACTCCGCTCTTCTCCTCCTCCACTCTGCACA
CCAGCTCCAGCCCCCCCTCCACCACCCCTGTTCTGCCCACGGAAAACGTCGATAGCAGGC
TGCCGGTGCCGAGGTCTCTGGTGGACACTAGCTCATTCTCCCGGCATCGACAGGCCCGCC
AAATCAATATTTAGTTCCCCACTAACAAGCTGCCTCGGGGTCTGAGCCAGAGAGAGAGAG
TAAGAAAGAGAGGGAGAGTGAGAGAGAGAGGAATGCGGGACAGTGGAGGATGGCAGAGAG
ACAGAGCAGGGACTGAGAGCTGTCCAGCTAGAAGGGAAAAACATGGATTCAGTAGAGTGT
TGTGTGTGTGTGTTAGTGTGGGAGGGGGAGAGGAAGGTGGAAAGGTCAGAAGAAGATCTG
GGGAACAAGAGAACAGTGTCTGGTGTGTGTCGTGGTGCGGAGGCGACGCATGAGTGCCTG
CGGCAGCCGCTGACAAGAACACAGACAAGACACACATACATACTCGACACTCTCAATCAT
ACACATATCACAGCGAGCAGACGTTGACAGCACTCGAGCAAAGCTCCAGCAGAGCACTCA
CAGATGAGTGGCTGTGTGCACACAAAGACTCCAACACACAGTGAGGATGTAGTTGctttt
ctttgttttatcttttgcatcattgtctttttttttccag
>NODE_374_length_465_cov_9.210752
TATAAAGTATTACCAATTGGCCTAATTGTCTAAAATCCTTCATATAAATCTCTCTTTATC
CAGGAATGTGTCAACAAATTTTACAACTACTACAACAAAATAGCAGCAATTTGAGTTTCT
GCTGTGCAAGACTTTTATTTTTTTTGCTTTAGATCATATAAACATGGTCTAATAATGAAT
TCAGACACTTCCAAGGTATTAACCAGCTTAGCTCAGAATGTTTTTTTCATATAAAAGGAG
ATGCTTTAGAAGAGCTCAGGGATGAATGTGTAATGAGCTCGAAATAACCTAAAGCCCTTT
TTTCTCTCTTTTTCTCTTCTCTATGTCCTCCCTCCCTCCCTCCTCCCCTCCCTGTCCTTT
TTTTTCTCCTCTTTTGGGAAACATGCCTTTCCCAGCTGCACAGCCCCCACAGCGCGAGGC
CAGGCCAGGAGCACAGCTGGCCAGACTTGGTGGAGCCAGTCGACAGGCGCATGGAGCGCA
GCCCGCCCAGGGCCCGCTTCCTCCGCAAACATGCCCAGGTGTGGGGCCTCCGAGCTGGGC
TTCTGATCTCCACCAAACAGCAGTGTGTGTGTGTGTGTGTGTGTGTGTGTGTGTGTGTGT
GTGTGTGTg
>NODE_375_length_475_cov_13.882105
TTCAGGGTTCCTATAAATATCTAGAGGTTATGCTAATAGATATGGGACATAGCAGAATGA
TTAATGTGTGTGTTGTGTGAGGGAGAGGAACTGTGTGAAGGCACGTCACATCACACTGTC
AAGACAGGCCCTTCCTTCCCCCCCCCCATGCACTTGGAGAGGCTGGCAGTTACCCAGTCC
TCCATGAGCACACGCCGTGGACTGGTTCTGAACTGGTTCCCTCACTTGGGGCTAGCCTGG
GACCAAACCCGCGTCACCTCTAATTAGGGGAGGCGCCCAGGCACAGGCATAACGAGCTGA
TGAATAATTAGAATTGGAGGAAATTGTGCAGCCAGGGTGGCAAATCTGGAGGGACAAGTG
CTGAAAACAAGGCAAGCAGCATTAAGTCCACAGTCAGTCAAATCTGTGAACTTGGCCAGC
GGCGTTAACACTAGGCCTGTGTGAAGAGGAATAAAGCTCCAGCACTGGTGGCCAGCCAAG
GCCATAGTCAGACCCCCAGGGTCGATTAAAGGAACAAATAAGATGTGGGTGATAAATGAA
TCCATAAATTGCCAGCGATGAATATTAATTCCTTAAAGCTCTGGCGCTGTGAGAATGCTA
AACCACGTGCAAAAGCATg
>NODE_376_length_674_cov_8.115727
ATCTGCTGGAGAGAGGAGGAAAGAGGAGTGTGTGTTGAGGGGGGGTGGTGTTGGTGGGAG
TGAGAGCTGGGAGTGAGTGTGCATGATGAGGAGCAGGGGGTGAGAGAGCCTGAGAGAGAG
AGAGCGGGAGAGAGAGAGAGAGAGAGAGGGGATGAGAGGGGAAAGGAGTAATGGCAGAGG
CATAACAAGCAAGCTGCTCAGAATTAATGAGCTTACTCAATAAGAAAAGAATAACCAATC
AGTGTGTGTTGGGCAAATATAATTTGGGAATAATTGCTTGATTGCTTTTCTATAGTAGGC
TGATTTGACCACACACAAGAACTGAGAATTAAGATGTCAAGACAAGAATTAATTTGGCAA
GCGAGGGCACACAAATGTTCCTCTCGCTCCCCACTCAGGCAGCTTGGAAGGCAGCAGAGC
CGTGAGTTGGAGCGCACTAATGATGAAAACACAGTGGTAGATTGCGTATTCATTTCCCTG
TCTCTATTTTACATAAAGAGAGCCATGGCTAATGCCACAGATGTTGGGATATCATACAAA
AAAACAAAAAAAACAAACTGTGCGTATGCTAACACATTTAATTGGCATTTTTGCATATTC
CACTCCATTGTTGATAGCTAGTTGCAGCTGATTGTTCAGTTTGTGTCCTCATTGATTTCA
GTGTGTGTGTGTGTTTTTTTTGGAGGGGTAACTGTCTGGGGATAGTAATTGGTGCGTTTT
GACGCTTCCCATCCCCAAACAGTGCTTATTTCTGAAGTCTTCTCTCCTCTCTCAATTGCC
Aattcgtgaaggcttagagtgtgtctttcattactcgc
>NODE_377_length_768_cov_14.524739
TTTAAAGATAAACATCACAGAGTGAAAATGGAATTGGAAATTAATCACAGCTATAAATTA
AGTCACCTTTAGGGGTATCCGTCTTTCTCATCCACAGGGTTACAGGTAGATAGCTGAAGT
AACTCTGGGTGCAGAGCTGCAGGATAGAGAGGAATTTGAATTATGACAAATGGCATAATA
TGATTTGCACACAAAGCAGTGGTTTGGGGCTGATGTTTTTTTACAACTGTGAGCCACAGA
GAGACAGTGAATGGCGGTGACGGCAGTTATGTGCCACCACAATAAAGCTGCTTTCCATCG
CTTTGGGCACACTTTACTGCTGCTCTTGATATCAGTATTAAAAGTGATTTGCAGCTCCGT
ATGTGGCAAGGAATCAAAACTTAATTTAGGCAGATAAAGATGCCATTTGGGAGGGAGATA
AAGTGCTGCATCATGGGAGATGTGTTCCCCAGCTTGCTCTCAGCTCCTCACCCTTACAGC
GCCCTCAGATTTACTAGCTCTTTTTTCCTGCTCCATAAAACAGCAAATCTGCTCGCCAGG
CGACACAGGCAAATGTTAATGGATTCATTTGTCAAGAACCTTCCACTTATTTACAGTCCT
CTTCCATTACCGTCGCTCCTCCTGCAAGAGAAAATCCAGTGGCCAAAGTCAAAATATCGA
TTTGCCTGTCCATCAGCCTGTGAGTCATCCTGTAAAACATGCCGAGCCAAAGACACTGCT
GCCACCAGGAGTGTGTTTCAACATGACAGTTACACAATCAGGGTACAAGCTTTTTTTTTA
AACCAAAGTTATGTAACGGACTATAAGTAAGACACGAGATTAATCACATTTGCAATGGTT
TTACATTTTAAAAAATCACACAcgccatttaatgctaatctctagtgatgtgatgaaatg
catattactgat
>NODE_378_length_565_cov_14.784071
TTCCACCAATCTGTTTTGCATTCGCAGCACCAACACTTAGACCAAAGGTTTTCACAGCTT
TTGTTGGTTTTGTATTTTTTTCTCTCTCCTTTGGAAGCAGAAGTCCTTTGATTCTCAAGT
CTCTCTGTAAAAACATTAAAAAAGATAATCCATTGGATCTAATTGACACAAAGCCCTCCT
TCCCCCCTCCTCCCTTGCCTCTATCCTCCGCCTATGGCCCTCATTTCTTCTGAGAAAGGC
CAAGTGTTTTTGTCCTGTAAATACCACGGAGCAGAGACAAAAAAGACGTCTTTAAAATGC
AGTCTACAATCCATTACACATATTCCCCCTGCATATCCATTCAGTAATTATTCATTAGAA
AACATTTAACGTCACAGTGAATTTCACACTAGGCAGTCGAAACACAATAGAGGAGATTTG
GCCTATTTTGGGGTGAGGAGTTGGGGAGGGGTTAGCTGTACAGAGGAAGGGTGAAGGCGA
AGGAGGGGGGAGGAGGGGAGCAGTATTTGTCTGATCTGAGAACCTCTGAAACGGGGCCGT
CTTGAGACAACGGGGACAGACTAAATAGTGCAGTAACGGTCTGTGCCCCGCTGCTTGCTG
TGACACTCATTTAGTGTGCTTTAGTGTGCCCCGAGGGCAAACAATAGAGGCTTGTTCTTA
GCAATCCTGTGCTGTAATTTGGACTTCATTACTTTGCTcatacggggcc
>NODE_379_length_492_cov_6.936992
ATCAGAGAGAGGGTGTCTGCAGGCCTCATAACCCCACCGCACACAAACATGCACACACCC
ACATACGCTGACTCAAGAGAGAGATGAGACGGGAGCTTCCGAATTATTAAGCAGACAGAA
GCACTGATGATGAAATTCTGAAGGTCGGGCGTAACAAGAGGCACCTTACAAGGGTCACAA
CCTTTTCCTTGCTGGGTGTTTTGTTCTTTGTACCCCCCTCACAACATCACCTTCCCACCT
TTGTGTTCACTTGGGGGCAGGTGAGTGGGGGAGTTGTGTTACATCCCTGTTTATCTGTTC
ATGACCTCTAGCCGGCAATTCTGCACTTGATAAGAGGAGGGCTCGCCTCATAATGTGCAC
GGCAGCTGATATCAGCCCTGTATCCTTGTGAAATTGATTACCAAGGCCCAGGGAGCGTGC
AGAATATAATAAATAGAGATGACACATAAGGCACACATGGACTTGTAGGCTGATGGGTAA
CACCGCCTCAGCAATTACCTGCTACCCACTTAAAACAGGGGTCATGCAGGGCAGGTTGGC
AGTGGAAGGAGTTATGGTTATTTCTTATTTTCTCTGCAGGGTGAGACACTCTGTGAAACA
TTTCTTTccctctgcgtatatatatgtgtgtgtgtg
>NODE_380_length_904_cov_12.870575
CTAGGTGTTGATTTTGGACCTTATGGTCCTATCAGCTTTAGACAGTCTATGTACCTTTTT
GCAGGCAAACAAAAGCATTAGGCCAAATCCTCATGTTTACTCATGCTGCCATCAGCAATC
CTGTCTATTGACAAAAGATGAACATTTTCTCTCAAGTAACATAACTGGGCTTTTGTCCCC
TCACTAAAAGTACACTGACGGCAACACAATGGAACAGAAAAGAGGCATCGGGAGAGAAAG
AGACATCTTAAGTGGAGCAATGGCCCAAACAATTAAGAGCAAGGTACATGGAAAAAAAAT
TGAAAGCTCCTCTTTTTCCCCCCTCACTTTGCATTGTCGATTTGAAATCCCTCTCTTTCT
CTTCTTGGAGGGCTGCCTGTAATGGAGCTAATCTGCCGTCGTTTGTCCGAGCCACAGGAG
TTTTGTCAATAACAATCAGCGTTTGGAAAGTGTAATTAAGGCCGAGGCTTTTCATTAGGA
AGAAGGGAGGGGGCCGTCTCCAGGGACGGGCATGCCAATTAGAAACTCAGGCACGCGTCG
CCGGGTAATTTCAGGGAAAGGAGGGGAAAAAAACCCAGGACTTCTTTAGATTGGAGAGGG
ACCCTGCTGCTCTTTCAGAGGAGAGGAGGAGAGGCTTAATGGCATAATAATCAGACAGGG
GTCCCAGGCAGAGAAGGCAGGAGGACGGAGGGACTTTTTGGGGGAGGTGAAAGCCTTCCG
AAATGATAAAAGAAACACATGCAGGATTGCTAGAGGAAAATGGAGGCAGTAAATAGCGGG
ATGTAGAGCCCTTGAAAGAATGAGAGGGTGCCGTTGATGAGAACTGATTAATTAAAGGAA
TAACGAGGCAGTCAAGGGTGGAGTGTGAGACGGCCCTCTCTAATGAGAAGAAAACAAAGG
AGCTGTCTTTCCCGGCCCTTTATCACATTGTTCTATAACACTTAGGGCAAACACGCTAAG
TTAATGTTAACCATGTACATGACATTTTCTTTATCACCTTGTGCTCACCTTgtgtaactc
tgtgttttcttatgatacagcagcttat
>NODE_381_length_540_cov_15.129630
CACCTTACTTGGTAGATACATTATATGAAACTAGGTGTCAAACTTTTCATAGTCTTACTT
TTTCCCTTGAGAAATTTTTATCACAGCTATCCGTTTGCCCTTAGATGTATTCGCATCTGC
TCAATTTTGGAGAGCACATCAGCACTTATTATGTATTCTCGTTAAGTGGAATGAGAGTGG
TGCATCATCTACAAGAGCGTTACTTATCCGTCTGTATTTGCCTTAATATTCGGTGTATTT
CTGGTGTCCTGTTGTGTCAGATCAGCTTTAAGATAAGCAGTGTGCCATTTCAAAATTATC
ATTCAGGGAAGAGGTAGCTTGTAGTGTAAAATCAATAGCTGCTTAAAATTCATTGCCAGG
CAATCCATTTGCCCTTTATGTTGCTAACCTTTCACTTAAATATGCACCATATTAAGATTT
CATTATATACAATGAATGTCACAACAGTTTGCCCACTATTTCTCTTGTTTGCATGGGTTA
ACTGCAAATCATTGCACTTGTAATGTCTGAAAAATGACTTTCATTAACATTATGCAGGAA
AAAATGAAAAAATATATGAGCCTGAGTAGCCTAATAGGTATTAAAAGGCAACACAGGATG
TGTATGATGTTTTAGTTACAAAGGCCCTTTAACAGACTGGGTGGGCTGCATGTGTCTGAC
CCCAGTTATGAAAACACAGCATAa
>NODE_382_length_567_cov_18.617285
CAAACTACTTTCACACCTTAAATATTTGAACCGTTTGAGCTCCTTACATTTAATCAACTA
AACCTGGCTGCCAATATTGACTTCGCTTTGGCTTCAATATGCTTTCCATTACACTAATGG
CAGCACTATAATGAGTTATAAGGGAGACATTTGCCTTTTCTATTAAACAGCTTCTCTTCA
GTGCTACACCTGAGCTGTGACATTGTTATATTCCGTCTTTTTATCTTCGTAAAATGTGTC
CAGGTTCATAAGTTCACTCAGAAAGAGAAGCCAACACGCAGAGGTGGTGCAAACCCCTGC
AGAAGGATGCCTCTCTGCCTCTCACTGGCATTTGCATATTAGAGTGTTTTCTGGGGAAAA
TGAGCTGTAGAAATTAATTCAGGATTAATTGGTGCCTTTATCTCGTTAGGACAATCTAAT
TTAGGGGATGATGGAATTGTTTAGACTCCCTTTTGCATAATTGGATTGCGGTGAATGGCT
GTCATTACCGTCTTTTTAGCATCGTCTGTGGGCCCCCTCTCTCTCTTGCAGGCCCCAGCC
TCATAAAGAGCGATCATGTGTTACACCAGTGTTTTGCTAACCCCTGGAACACACCGACCA
TGCTGCAAGAGGCAAGCATGTGGCTAACTGTGCAACAGTGATTAACTCTCTTTTCAGAGC
CATTAGCATTACAGCAAGAGGCACAGTGTTGAGGAGATTTCACATGAGcac
>NODE_383_length_872_cov_12.068808
AGATATACACATCATAGCGATGACACTTGGCTGGTGCTTTTTGTCTATCCGTTTTGTTAT
AAAGCCCCAGTTACAGTGTTCATTTGATGCTGCTCAGTCAACACAAGTCTCACACTGGCT
CAGGCAGAGCAGAGAGAATCAGCATGAGGGTGGATTGATTTTTGGCTGGGTGCGGACAGT
GAGCAAGAGACAGTAGGCCTCCAGACAGAAGCTTGGCTGGACTCTGTGAAGACTGGAGCC
TTCTGTGAGGTTGCCTGCCCCACCACATGGAGTGCTCCAACAGTGACCCTGCGCAAACTG
GCAACTGCCAACCGTCTGCTTCCGTCTGCTTGGCATATTTGGCCATTTAGTGGGCGCTTG
TGAAGATCAAATGGGTTAAGATCGCCCCTCTTAGTGAGCGGGGAAAAAAGAACATCAAAA
AGGTGTAAATTTCACTTCCCCACTTTTGATTAAGTCAAGCATGAAAAGAAATGTAATACT
CTCAAGTGGCAAGGGTTTACACTATTGATGCTGTTACTTCTGCTTCAGGAGGCCCAATCA
GCCGACAGGGAGCTGAGTAAACTCGCCCTGAGTTTTAGGGGAGGCCAGATGGAGGGCTTT
TGCTGTGCCTGAAAAGACAGCTTAAGAGCTCGCCTCCTCAATCCCACTCAATACTGACTG
TGTGAAATCCTGGCCCTGGCTAACCCCCCAACCCACCCGCCTTTTCCAAAGCTGGTGGCT
ACCACCATATGGGCTTGTTTAAAAACTCCCACAGGCTGGTACAAAGCACAACAACACAGT
TTTCATATCAAGTACTCTCTCAAAGAGGCCCCCCCTCTGACTCCTTCCCTTCCGATTCCA
AAGGCTGTCACGGGTTCTGCTCTGATTAATAGTTGGTGTTGGCCGTCTGTTTTGGCAGAT
CATTTTGTGCGATGATTAATATGATTTTGCCAGCTCAATCCAGATTTCATATgttactaa
aggagctgctgactgactggatgtttgccttttcacctgcaaaaaaaccaccccca
>NODE_384_length_759_cov_10.306983
CCAAGGAGTCTAACGCGCGCGCGAGTCAGAGGGTGGAGCAAACCCCGAGGCGCAATGAAA
GTGAGGGCCGGCGCACGCCGGCTGAGGTGGGATCCTGGGCCCCCCGTGGGCACCCGGGCG
CACCACCGGCCCGTCTCGCCCGCCGCGTCGGGGAGGTGGAGCTTGAGCGCGCGCGATAGG
ACCCGAAAGATGGTGAACTATGCCTGGGCAGGGCGAAGCCAGAGGAAACTCTGGTGGAGG
CCCGTAGCGGTCCTGACGTGCAAATCGGTCGTCCGACCTGGGTATAGGGGCGAAAGACTA
ATCGAACCATCTAGTAGCTGGTTCCCTCCGAAGTTTCCCTCAGGATAGCTGGCGCTCAGA
GTCTCGCAGTTTTATCTGGTAAAGCGAATGATTAGAGGTCTTGGGGCCGAAACGATCTCA
ACCTATTCTCAAACTTTAAATGGGTAAGAAGCCCGGCTCGCTGGCTTGGAGCCGGGCGTG
GAATGCGAGCCGCCTAGTGGGCCACTTTTGGTAAGCAGAACTGGCGCTGCGGGATGAACC
GAACGCCGGGTTAAGGCGCCCGATGCCGACGCTCATCAGACCCCAGAAAAGGTGTTGGTT
GATATAGACAGCAGGACGGTGGCCATGGAAGTTGGAATCCGCTAAGGAGTGTGTAACAAC
TCACCTGCCGAATCAACTAGCCCTGAAAATGGATGGCGCTGGAGCGTCGGGCCCATACCC
GGCCGTCGCCGGCAACAGGAGCCGCGAGGGCTAGGCCGCGACGAGTAGGAGGGCCGCCGC
GGTGCGCACGGAAGCCTAGGGCGCGAGCCCGGGTGGAGCCGCCGCGGGTGCAGATCTTGG
TGGTAGTAGCAAATATTCAAACGAGAACTTTGAAGGCCGAAGTGGAGAAGGGTTCCATGT
GAa
>NODE_385_length_645_cov_8.990698
AAAACTATCACACATGTCACGATGAGGTTTTTTTTTGATGTTGACATCTGAAGATGGAAA
AAGAATGTCCGTTTGCTGCAGGTGGTCTAAGTTCTTCTTTCCATCTTCACAAGTCAACAA
AACTTCACATTTTTAGAAGTCATTTTAAGTTCTAATGTCTGCAGATTCTTCCCAGAAATT
TCCCAATGGCCAAAGTGACTCTTCATCCAGCAAGCAGTCAGTAGCAAGTAGTTATTTTGG
TTCTGGAAGGGAAAAGACTTTTCTTCTGCGTTTACTGTTCAGGGATCAGTTTCAGGCACT
CACAGCTCACAAATGCACAGTAGACGTCTCATTTAAAAAGCACACAGGTTTTATTGCATA
TCAATTTCATGTATAAATTCTTCATAGCATTGGAAAGATTACATTTGGTATACATTGCTA
TTCTACAGAATTAACATCAGAGTCATATCTTTTCAATGAAATTTCTCTAAAGTACATCTG
CAATAATCACAAGCATCAAAAGAACTGCAATTTCAGAATTGTTCAATATTATTCTACAAT
CCTTTTATTGTTTTTCATTACGTCTTCTCCCAAACGTCTTTTCTATGTCTTTCAGAACCA
CCTGCCCGAACATCGTAAGGCAGTCAGAACTTGAAGTCAAACCTACTAAACCTAGCCACA
TGTACAATAAGTGCATCTACGGATTTATTATTTTTTTTACTTTTTTTTTTTCCTCATTTT
TTGATTTGATACACATTtcacaaatggacatcattatgactgctaaacacgtcatgcaca
ataactttt
>NODE_386_length_794_cov_12.701511
TGAGTAACACTTTACAAAAGCAAACAAAAATTGTCTTCTGCTGTCAGTGTGAATATGACT
GAGAGCAAGAAGCAGTTTCCAGATCCCTGATATTGACAGGAAACTTTGTTGTATTTTCAT
TAGCTAACAAAAAAACTATAATACATGCTAAAAACTACATGATCCAATTTTGCATGCCAA
CTGCATTCCTCGGTTTTAGCTACACAGCCGAAATAACTGTGAAAAATGTCCCCTTGGTCT
GACTTTTATTCCTCACCTTATTCCCAATGTCATTCATTTGCCACTGAAGGTAACAAGCCT
TTTCCACTCGGTGCTCTGTAACGGCAGACCTTTAATAGCCATTTCCCGGTGTGGCGAGGG
GAGAGAGGGGGAACATGTTTATTTGTGTGTCTGCACATGCTTCTCCAGCGATTCTCTCTG
CTCCACTCACCCAGCTGCTGGCTGGAGGAGTGATTCATGGGCCTGACAGATGCCTGGTGC
AGCTGGATCTGTCCTTGATCATCCCAAAAGCCTGGACAGCACTGTCATTCACCATTGCCC
AAATTATCTCTGTATTGACTGCAGAACCCTCTGTGACAGCGCCGTAATGGCTAATTACCC
AGGATGCTTTGGGTACTTTTAAACCCCAGAGTGTTCTCTTGCTGTCTTGCCATGCGGCTG
CTGCTGCTACCGTGTCGTGTCGTTCTGAGGGCCACTGTTTTCTCTGGCCCCACCTGAGCT
CCACAGTCTGAGCATCCCGGAGCAAAACGTCAAGAGGAACAAAGGCATAATGTTCTCTTT
TCCCTGAATTATACAGCAAAGTAACCAAGCTCTTTTTTTTTGTAGTGTCAGCGAGAGAGA
CACACAGAATTTCACAGAGGGGAACATGAACATAAACTACTGTTTACGGTTTGTCTGTTT
CTCTATCCTTCTCTGCATGTCAGGGGATTTGCCTTGTg
>NODE_387_length_777_cov_14.608751
GAGTTTTAACAGGACTTTTTCTTGCTGTTCTTTCGCTTTGTTAATTTTATATTGAATCGC
TGTCCTGCCGAGTTCCTGACAAACAATAAAACTTTTGATTTTAAATTTCTATTTTTCCTT
TCACTCGATTCAGATTCTATTTACATGCGGCTGTGAGATAGCCTCAGTGGAATTTACCAG
TGCAGTTAATCCACTCTGATGGTCTAACAGGGATTGTCTGCACAGTATCTCTGCAGCCAA
ATCATACAGTATGAAACTGCATCAAATGAACAGATGGCAGTGACACGAATTAAAAGCACA
GAACAATAGTAGAATATAAACCAGAAATGACACCCAAAGTGGCTGTTGATTTATAGCCGT
GGCGAGTTTGGTACTGGGCTTCCATGTATATTAGTGCTACAAATCTGGGTCCATTTAGCA
GGGAGATGCTCATACATACATCACCGACTCCTGCTCCAAGCCAAGGTCAGTCCTTATTGC
ATCAATCTTTTCAACAGAGGCTACTCTACACAGCAGCAGTTTTGTAACTGTCGCAGCTGT
AATGGAATCTTTTTTCTCGCGCTTCATCTTTCTCTTATCACATGAAATATATATTCAACT
TCTCTTCTTTCCCTCATTCTCCTGATTCTTTTTATTTTATCTGTAAAACATTCCCGGGGA
CCTCATTCCTTTTCTGGGGGACACACTCCAAGTAGCACAGATTTTAACCCTTTAAGGCCC
TGATCACACCGAGTCACTTTGGAATACATATATAGATATAGCAAAATCAAAATTTTAAAA
TGCATTACGCAAAAAATGGATTTGTCCCATTTATAGGACAACTTGAGTCAATGACAAGAC
ATTTATTCAAATCCTTCCACTTCCCTCTGCtgcatatattattcacaatgtcatttccca
aaggtttgacagacataaaag
>NODE_388_length_620_cov_19.927420
ACCTTAGCTGTGTGATGCGTTATGATCAGAATTCACCTGTTATGCCCTGTCTACTGCATG
CATGGGGATATTAAAAGGCCTCGCAAAACCACTGCGTTTGGCCTATTACCAATTTTATTT
ATTTATTTTTTTTAAATGAGTGAGAGATACTCACAACAGTGACTTAAGAATGACTACTAT
TACGCAGCAGTTTATTTAGATGATTGAAAGATATAACTGATAGACGTTCTATACAATTAA
AGGGAATAATCCTTTGCTTGCTTTAAATCTAAACAGGAGTCTCCCCACAAATGCCCCACA
TGCGGAAGAACCTTTAATCAAAGAAGTAACCTGAAAACTCACCTTCTCACCCATACAGAC
ATCAAGCCCTACAGCTGTGGCCGCTGCGGAAAGGTGTTTCGGCGCAACTGTGACTTGCGA
CGGCACAGTTTGACGCACAGCCCACATCAGGACTACTAGCCTGGACAGACTAACAAAATA
ACAATGGACAAAACGCAGAAAGACAAATCAGCGACTTCCTTTTTTTTGTTTGTTTTTTCT
TTTTCTTTTTTCTTTTTTTGGTTGTTTTGTTCAAAGACATTCTCCAAATCAGGACGCGTT
TACTGCAGCACATTTTTACAGTGGAATTTTGATTGCACCTCAAAGTGGAACAGCAGCGAA
CGGAGCCATGTCCAGTTTTCCCCCCACCTGTAAATATCAAGACCATGTACATAATGCTTT
TGTTTTTTTGTTTGTTTTTTttattttcctttctgtccttgaaa
>NODE_392_length_294_cov_1.448980
GGACTCCCAGGCAGAGGTGACCCATAAGCTGAGTGAGATCTTCCAGCTGAAGACACAGCT
CAGGGAAACCAGGACGGAGCTTCGCAGCAAAGAGGGCCAGATAGATGCTCTGAAGCTCGT
CGTGCAGGGGACACAGCGTCGCAGATGCTCTCCTCAAACTGCACAAGAAGATGGAAAAGG
AGCTGAAGAGAATCCATCAGGAGGGACAACAGGTAGTTTTATGCATCTGTCTCCCACTCT
TGTCTTTCAGCGGATGGATTTCCCTGCTTTGAATTTTGAAGATGAGATAAAACTTTCCAG
AAGGAAATTCTTGTGCCACACATTGCTCTGAAAAAAAAACAAATAGACATTAAATGAGAC
GTGCAGTGCCTCAAAAGTagagaagcaaagatataagatgcatgcttgtatgtaaaaaag
ttaagtaaatcacagatg
>NODE_393_length_867_cov_17.491350
AGTGAAACAAAGTGACTGCAGCACTGGCCTTGGTTTAGACAGGAGAAGGAGCAGCATAGT
CCTAGTATATCATTCTAACTTCTCCCACACTTCAACTCCCGTCTCCTGATTGTGGTACTC
TTTCCATTGTCTTTGACACAAAAAAGTTTGTTTATATATGCATGTATATATGTATATACA
TATATGTATGTATATATATATAAACACATTTTTATAGCTACAGCACCTTTTCCCATGGGG
CAACAGTGTCAATACCTCGCACATGGTACATGGCCGTGCCAAAGAAAAAAAGAAATAAAA
ACAATATATTGGTCAGGATATTTATCTTTTTTTCCCTAAAATTGGCATTTGACATGATGA
TATTCTATTGCCGTCTGGGGGAGGGAAGGGACAAAGGTTCTTCTTTTGAGTTTATATTCA
AGTTTTCTCCTTTTTTCGTGTATAATTTCTTCTTTTCCTGTTTAAAAAGAGTTCACACTT
TTGTGATTTGCGTGTGCTGCTCTTCATCAAAAGGTTCATTTTCCGGATCAGAGTCAGTGG
TGTCAGAGTATCGATAATGGTCTGGCTCATTGTCGCTAACGTCCGGGGTGACGGATGTTG
AAGTGCTAGCCTCAGAATTCGAAGGCTCCTCCACGGTTTTCGTAAAATACAACTTCACCT
GGAAATGAAGACAACTAGCTTCAGTGTGTGTCATGAGGTAATCAGAAACACAATCATCAT
TGGTCATTTGGATTATCTTCTTAGTTAAAAACTAACAGTAAAGCAGTAACAGTTTTTCCA
AAAATAATAATATCTCACTTGGATCTTAATCCCAACTGCTTCTTTCACTGCTTACCTTGA
AGTTTGGCGAGAAGTAGCGGTTAGCTTTGTCTTTGTTGGCCTTGTCCAAGTCATTCTTCG
TGAGCGTCAGGATGAGGTAGTCCCTGTCGCTTTCCCTGCCGCTTTCCCTGCAGCTGTCcc
tgcactcagcgctctgcggcgggccctggcccggtcccggtcccccctgct
>NODE_394_length_826_cov_13.527845
GGTTTTTGATTAAGTGTTTGTAGGTAGCGCCTCGGGCCTCGTCTCTCATAGATAAGCAGC
AGTAATCCTGGTGTGTGTGTGTTATTGTGTGTTTTCTGGAGGAATCTGTGGCTGCGCGCC
GTGGGACCGGGAAACAGTTTAAAATTCAAGAATTTAATTTTGCCACATTTTCCCAGCTGA
AAATGAAGCGTCATTAAGTTCTTGTCCCCACTTTGGTTTTTTGAATGAGGTTTTAAATGA
GCCCCATTTCTCTCACGTCGATTACATGTCAGTTTTCTAACGACAAAACAAATCAGAATT
TAGCTCAAGCACTTAATCTCAAGTCATCATCTCTATTTAAGATCAAAACATCTGATGAGT
AGATTATTTTCCCCCAATGCTCGATGAGGATCCCTCGCTCCAGAAGCCCCCTTTTAGGAA
GTGTTCCCATGTTTGACAGCATGCCAGTCTCAACAAAGGGGAAATGCTGAGTTCCCTTTA
ATAGATCTATATTCATTTTCAAATGAGTTGATTAGCCAGCACAATGTCATTGGATTCAGG
GGCCCATTACACATTTATGATGGTAAATTACTGAACATTTACAATCCAAATGAAATTTCA
TGAGGAGGGGATATTGAAAAAATGAAGGGAGAGAGACGCTTTGCGTTCATCCCTGTAGCC
TTGCCTCATTGCATCTCTCTTCCTCTCCCTCCCTCTCTCTGTCTCTCTCCCTTTCCCCCC
CCACTCTCTTTTCGTCTGTCTCTCACACTCTCTCTCCACTCTTGTCTGTTTCTCTCTCAC
ATATCACATCAGTGCCCCCTGTGGTCCAACTGGGCATCACATAAGGGTCTGCAGCCGTGC
TCACTCGCACACGTTGACATTTAGGGAAGTGTGCTGTTTTCATACTGCCATTCAAATAAC
ACTGGCTCATCTACAAGTAAGGTTACGGGTAAATATTCAGCGATGGCTGTTTTCACTTTA
AAAAGTGGGg
>NODE_395_length_666_cov_13.945946
AAGCTCCAAGGACACAGATGAGCTGAATGCTGAATGTGCACACCGCCGGTTTTTGTACAC
GAATGGCAATTCCAGCAACCAAGATTGTTTTCATTCCTGCTTAAGTAGTGGCACAAAAGT
GATAAGTAGGTAATGACTTCTAATTAGCAGTGTCCCAAAAACATATCAACAATAATCAAC
GACATTCCATAATGTTTCTGAACATCTGCGTGAGGCTGAGCATTTCATCAGTGCACATTG
AATGATGGCCTGTTTTAATGCGGCATCAAACTCTTAATAGCTGCTTTGTACCTTTTCACG
TGCGGGTTCACTTTAGAGCCATCTAATTCAAAACAGGGATTCTCAATTATGCAACGTCCC
ATTTACATATGCTAATTAGGATCATATTAATTATCTTGAAATTGGGTAATTAGCCAATCT
CAATTAAGGCATTGTTCATTACACTAAATGCACAGGAAAGGTGTTTGAAGTTTTTCCCTA
TGCCTTTATTCATTTCTGCGTGTGTGTATGTGTGTGTGCGTGCAAGAGAGAACTGGGCTG
CCTGCCACATCTGAATCAAGCCTCGGTGGTGTATTTAATAATTTAAGCATCCCAGCTCAT
ACAAGGGATGCACCCACAGCTTTCATCGTTACCAAGCATATGGTTCTGTAATGAGCCTGC
TTGCTTGTAAAATAGTAATGCCAGTACAGAGCAGAAGAGACAACAACCAGCCTTTTCTCT
TTTTAGCCACTCAAGCTAGCTACTGTGCCAGCGGTGGCCAATGCATTATACAAGCTTGTT
TGGGTTCCCATGTTGCTAagccgatgctga
>NODE_396_length_627_cov_24.468899
GAAAAACACTCTCAACACTCCCAGTGTAATCATCTTGTAAGTACAAGCTGATAACACGGA
CCACAGAGATCAGTCTCTGTTGGATAACCTACACGCTCAAATAAGAAGTGGTAGAGCGCC
AGCAGATAAACCATGAATCCGTTTCCTCCCTCTCTTCCGGACTATAGTCCCCTGTAGCCG
GTGACTTCCCTGTCTCCCCGAACTCTCTGCAGCACCGACTGGTGGTGCAGAAGCACTGCT
GATTAGCATGCAGTAATGATGGTGAGCTGGGCTCCATTGTTCTAACACCTCCCCTCTCCT
CCGCACCAATCTGTCACCATTCAGTGGGCTAGAGCTGCCTCAAATGCTTCTCTCCACAAA
TGAGATGGATAATTAGTTGCCCCTCACGAATGCTGCACTCTTCTCACCCCTGATTGCTTT
CACCTTCTTGCTCCTGGCAATTTTGACACCTTGTAATCAGCCTGCTACTTCTCCGTCTCA
ATCCATATCCCTCTCCTTTTTTTTGCCTCTCATATTTTTTTTTATAGCTCTTAAATCTTG
TTCAAATCTACCAGCTCTAGTAGCAAATGTCCCAAGGACAAAGATGGATCTTATACTCCA
CTGAAAAGGATGGCAATAAGTACGCCTTAGAGCTAAAGTGGAATTTTACCCGAACTGTTC
ACATTACTGTATACACAAGTAAATATAGTGCACGGAAATACACACAAAAAATCTAGCTGT
CAGTACGAGTTTCCTCTTCCAAATAACAATGAATGACAACATAATTATGAg
>NODE_399_length_216_cov_19.777779
TTTTTTGCTGTATCTCGGCACGGGGAGCTCGTAGAGACTCGGGACCGAGACCGGCGTCTT
CGGCATAGCCAAATTAGGTGGGGCAGGTGGCATTTCCAGGTGTCTAGCACGTCTGGTTGC
GGAGATATTGGCCAAAACGTTCTCCCATTCACTGACAATGGGACCTGCATAACGCAGCCA
GTGGTCATAGTGCTGAGGCCAAGGTAAGTTCCCGTAGAAGGCGTTTGAGAGCGCGTTTCA
GAGCGCTCTGAGTTGATTGGTATAGGTTTGTAGTGACACTTTTTTGGCTCCCGTAGTATG
GGGAAAACCCTACCCGTAAGGTCCGGAATTAGGGTTAGGGTTAGGGTTAGGGTTAGGGTT
>NODE_400_length_913_cov_9.715224
AGAAAGAAAGAAGAATAATAAATAAATAAAGACGGGATGCAATCTTTTTTTTAAAAAAGA
TTTGCCCGGCCCCTTTGAGATCTCTCTTTCATTGTTTGCTGACGACTTGATACTGCAAAG
TTCTATCTATTTTTTTTTTTTTGCCTCCTTCTTTTTCTTCTGCCGTAGCAAATTTGTTTT
CAGGCTCCATAAAATAGCCTTTTCTTATTTCAAGCAGCAGTGTATGCAGTGGAAAATCTT
TCACATAATATATCCTTAAAAGCACATTACTGTGTCCCATACACCGTTAAGAGTTAAGAA
CACAGTTAATATTTACAGTTGAAAAAAATGGGAGAAAAGGAAAGGATTTTGCCAGGGAAT
AAAACACCCCCACCCACGTATACACACTCACTCTCAGTGCAGCAGTTGAACAATTGCTAT
TCACAATCCTATCCTTAATGCCTAAGACCAACATAAAAGAGGGGAGTTTAAGAATATAGG
GATAAGCCCTTTCAGCTTTTCTAAGTCTTAAGGCTGGTTTATGCTCCATGAATACTGAGC
ATCGGCAGCCAGTGCTGTTGCCACTCTAAATAGATATTACAATGATTTGGGAACAATGCA
TTCGACTGATTCCCTCAGACACAAAAATACATATATGTGTATATATAGTGAATAGGAGGC
AAACATTAGCGCTCCCTGACAATACAAGCATTTTTGATGTAGAAGGGTAGAGCAAGATTA
ATGTCTGAGCGAGAGAAAAGGCGAGATACCACTTTGGGTGTTTGCTGGGAAAGCTGCAGC
GGGAAGATGCTTTGAGAGTCTAAATCCCCCCCCGAGTACAATGCAGGGCTGCTGATACAA
CCAACAGACACGGGGTCACCTCCCCTCAGGGAGACAATGGAAGCACAACAACAAACTGGA
GTGAGGAAGCACCGGGGACTGTGGTGGCACAAAGGCGTCGAGAGGAAGGCAAAGAAGAAG
AAGAGGGGGGAGAGAAAAAAGCAATTTGCCAGCATTTTCTATCATGATTATTATTGCTAA
TAAGCGTCAAGGGCTgctgaatgtcagcagaagaaag
>NODE_401_length_659_cov_9.125948
ATCACAGTTTTGCACCATGTCAGTTTCCTGTTTTGGATATTCTCTGTTCTCTGCATAAGC
ATTAGCATTTATGCATAAGCATAAAAAAACAACCTGTGTCCTGGACTGAAACATGTAAAA
TCCATTTTTATGTCCTGTTTTCTTTTCTGCTTGCTACATCCCTCGTGTCCGTCCTTGCTC
CGTCTCTGGTACAGAAACTCATGTTGATGCAGTCAAACGGCTTTGGGATTTTGTTTCAAG
CGTTTGTCTCCCCTCCTCTTCATCACTTTCATCTCACCTTTTCCTTTAGTACCCAACCCC
CAAGTACACTCCCCCTGCTTTGGTCTTGGCCTTCCACGCTTGGAGGAACAGCGTGAGGCG
GCATGGCCTCCATGCGGCTGACTGATTATTGTAATTCATACACTTTAATTAGCTGCACAA
ACCATTAGCCACAATTAGACTATTACAGAACGTTTTGTGGCAGGAGCCAGCCCCAAGATT
GGCTTTATCTGCTGGAGGGAGAGAGGGAAAACGAGGAAGAGAGAGAAAGAGACAGAGGAA
GGGGCAGGAGGGCAAAATGTGTTTAGCTAAACATTAGTGTGTATGTGTATTTAAGCTACA
GAAAGCTCATTCAATATGTTGTAAAAGCCCAAAAGTATGTGTAAGATGCCAAGCGTGACA
AAGGATAAGATGTCTGAATTACCAGCAGCACCGAGCAACAACCAAGTAAGACTGAGCTCT
CGTTCGTTGCATCCATGTTCAAGCTCAACgagatcctcgatttgaaatctgaatcttgtt
aaacacaaatatacaagcgattg
>NODE_402_length_531_cov_19.986816
GAAGAAGCCGGGTAAAGCACTGTTAATGAACCCAGCCATTGAACTCCATACAGCAGGCTT
GTCGTTAGATAGGTGCGCCATAAATAGTCCATTTGGCCGAGAGCCAGAGGGAGAAGCTAA
GGCAGAGTTACTAGCAGTAGGATAGGGCCTTTATTGTGTTATGACAGACAGAGGGGACGA
TCAGACAGGATAGAGATATGGGCTTTCCTTTCCAGATTAATTAAAGAAAGGATCAATTAA
CAGTGATGAAAACCATGGCAGCATACTGACTAGCTGATAGGCCAATCAAGCCTTGAAATG
CAGAGTAGTTGGCATGTTTTATCTCTCCAAACTTAATTGCAATTTTCCAGAGGGAATGAC
GTGATCAAAATGGAGGGGTGAAATTAGCTCCACGTGAATAAAGTATTTATTTGATGCATT
TGTTCTGTGATTTCAGGACTAAGTACGCATTGTATTCATATAGGGGACATTTTTCGTCAT
GCACACAGAAGTTTCTCTTTCCACAATTTATTCTCCCCCTGCTCACCTTTATTATGGTAA
TTGTGAACGCTGTTCCACTCCTCAACATTAGCTTTTGCTGAGTAGCAAAATGCCTTGGCT
GAGGACTATTTGCCCCACACTGCCCAATCATGCCAGATGCATGTGGTTATACAATATGGA
GCGTTCATGAATTAa
>NODE_403_length_881_cov_10.607265
TGTACCAAAACCTCCCACATCTCCCCCAAAACCAGATGGAACAAGGCAGAGTAACCGCAA
AAAGCAGCAGACTCTAGAGATTCTCCCTTTCTTGAGTTATGAATTCACCATATGCTGTGC
AAAATTATACTTGTGAATCTAAAGGCTGAAGTTTGTTTGTGAGAAGCTCTACGAGAATAA
ACACTGCAATCCTATAAGACCTCAATCAATCTTATCGGGTAGTAGGCTGGATTTGCATGA
TAAAAACAATCAAATTTGTGGTTTTGAGAGATGATTGCTCATGGTATCCGGCACCAACTG
CTTTTCACAGCTAATGCTAATGCATTATCCACAACTGCAAGAGCAGCATCACACACTGGC
TTCAGAATCCATTAATAGTATATTCCTATTGAAAAAGAAATCTCAAGCACCATAATGTTA
CTCCATCAGCTTATCCTGTTTCAGCAAAGCAACACTGTGCACTGAAAATACACCATCACT
GACAGAGAGAGCCTAATCCAGTGATTGGTTTTACCTTATCACACAACTTAAGGAGTGTAC
ACTTCTAAGCTGACGGATTGAACCTCTGTTCGATACAGGTTTGCAAAACTGAATCTGTTG
AGCCTCCAAGATTTGATATGGGTATTTAAAGCTCTGCGCGGCATTAACCGCAGAGCACAA
CAAATAGCCTGCCTTTTAACAGGGCTAGGGAATCCCGGGGCCAGTTGGGATGCAAATTGA
AATGATCCAAGAGTGGATTGAGAAGGTGAGGGTGGGCTTGGATGGGGCTGTGGAGGGTGG
ATGTGGGAGTGGTGAGGAAAGACGGCTGTAGGAATGTGGGAATGAGACGAGGTGGTATGA
GGCTTGCGGTGAGGGCTGGCAAGGTTTGGAGGAGTTAGCTGTGATTAGCCTCAAACACTG
ACTTATGACTCGAGTGACAACAGTTTCGCAACAAATCGCAGCAGGgaatgcgtcgccgcc
gtgctccttcccacctcctccccgcctcgcacaaagggtgacagtcatttggtcagcaaa
caggg
>NODE_404_length_695_cov_13.077698
AGCAGGGCTTCTTCTGACTCTGCTCCTGGTCAATCCATTTGCAGATTAGCTCTTGCTTTA
TGGGCTGCCGCATGTATCTTAAAAACGCCCCCGCGGCTCCGTGAGGAGCAGAAGCGATGT
TCACATTGAGGTTCATGGAGTTGTAGCTGTGGAGAGAAGACGGTCCATAGTGCTCTGGCC
TGTGCCCGAAGTGCTCTGGCCTGCCGTAGATGTCCCCCGGTATACCCAGGCGCATCTGCC
CATTGAGGGCATGGTGGTGGTGGGCACCTGGGGACGCCTGGTCGTGAAGTCCAGTGAAAA
GTGAATGGGCCCCACTTTCCGTGTGCCCATAAGCACCTGTTGGGGAGATGAACATGCCAT
GGTGATGAGGGGAGGAGGCGGAACTATGCTGGTCGCCAAGTGCATGCATAGCAGAGGCTG
AGAGTTCTCTCCTGAGGATGAAGTCCCTGCTGCTTGAGTAGCCTGAGTGGGGGTGAGCCA
CGGGGAAACCAACTGTGGTCTGAGCAGAAGTGAAAGATGCCGCGGTCTGGGCTTCGGGAT
GGCTCTGAATGTGCTGAGATGGGCTAAGTTTGAGAGCATTTGTCTGTGCCATGTGCTCTG
GTCCAAATGGAGTGAGTGCCACTCCGGGGTCGTTGCCCAGCTCCCCAGGGTGGAGGTGGG
CATGGTGGGAGAGAGGGTGATGCCCCCCTAGCCCCGGGAAGCCTGTCATATTCTGATGAG
GAAGGGGTTGAGTCGCTGCCAAATCCGCTAATCTTATCGCCGGATTCCTCTTGCTTAAAG
GGGGCTCCATAACTACACtgacaagtccatccgcactcaccgcaattgtttttcaccac
>NODE_405_length_828_cov_18.047102
TGTTCTGGAGGCATGATCAGTTGTTGTATGTGCAGTATTTGAAAGTAAAAGCTGTGATGC
TATTCAACTGACACTAATTAGGAGATGTATGCATGCAATCAAAATTTAAGTTGGTTTTAG
CTCGATATTTTTGGAGTGTTAATTTAATCTATTTATTCATTTATTTGTTTAGCTGTACGT
ATTTTGCTAAAAGCTGTTTTTCATATCTGAATTAATATCTGCGTACTGAATTAATATCTG
TTGGTTAATAAAGAAAACAACATATGTTTGGTGCACAGTGCTGCATCCAACAGATTTGGC
TACAGTATACATGACTGGGTGACTCCATGGTTGTATATATGAAATAGCTCCAGCTTTACG
CTCCTCTCCATTCCACGGCCTCCGGTGTATAAATTTAGTTGATGGTTTTCGTTTCTCTTT
CTTAATTCATTGCAGTCGGATTCCTCTTTGATGCAGTTCTGTTGTCCCCCAAACAATTGA
AGTGGAGACAATGGAGGCATAATGATAGATCCGTGTACCCACCATCTGTAAGAGCAGCTG
CTCCCTTGCATCTGTACAATATGCTGGAGCGGGGAGCCTCAGTAATCTGCATAATAAGGA
GAGGGCTTATCTCAGTCTAGTTAATAATCACAAGCAATCGATGCACTTCATTCCCTCACT
CTTGACTGATGAAAAAAAACAGCAAAGTTTTGGTATGTTTGCCGTATCCTCAAGATAGAC
AGGGGTCACGGAGTAATGCCAAGCTGTTGATTTTGCCTGCAGCTACAGATTTAGTCTGCA
CTCAATTTCATCTTTTCATGAATACCATAATTACAGCAGGACGTTCTGAGTTATCATACC
GCTTCTCCCCTTCTCGCTCCCTTATAGAGTTTATAGCCTCTGTAGCAATGCTGGACCTCA
CATCAGATTCGGGCGTATGACTTTAAGTCTGTGATAAAcacatagcttgtgctgtgttga
taagtgtctcac
>NODE_406_length_545_cov_17.144955
TTTTTTCTTTTTTTCTTTTTCCGTCTCCACTCAGAAACACAGCATTAAGATAGCAATCGC
TAATTTTCGAGCAGCCTCGGCACACAAACAACATGCAAGAGGAAGACGAGGGTGAGGGGA
GGAGGGGGGAGGAGGAGGATGAGGAGGAGGAGGAGGAGGGGGCGGGGATGGAAAGAAAGA
AAGAAAGGAAAGAAAAAAACCGACACAAAACGAAACAACAAGGAAAGTTTTTCTGCGACT
TTCTCGAATGTCGCTCCAGATTTTGCCCTTCATCGTTCTTTCACAATGTCGCGCCCTCTC
CGCTGCTATTTCTGACTGCCAGTGTGTGGATCTGGCTCGCTGAGATTTCATGCCAGTGTA
AAAATTGGCTGAGGGTTTGGTTCAAATCAAATTGGACATAAGCACCCACAACACCATCTG
TTAGGGAAAGGCAGTGGAGTGAAGGGCAGAACTCTGTATTCAGATAAATGGATTTTCAAT
TTATTAAATTGTTGACTGACACCCTTGTAAATTTTCTCTTTATGTGCCGCGGCCTATTCT
TAGAACCGCCGCGTTTAATGGAAACATGTTGCTATACGTCCCTACAAGCCCTAATATTAG
AACCAAAGCTCCCGCTGCATCTGTTGTTTGGATTTTTTAGGGTTTTTTTTGCACCAAACA
CGGAATTTGTTGATTTTTATATTTTtttg
>NODE_407_length_175_cov_27.080000
CTGTGCTGTGCTGTGCTGTGCTGTGCTGTGCTGTGCTGTGCTGTGCTGTGCTGTGCTGTG
CTGTGCGCTCGGTGCTTAGCCGGGCCATCGGAGGACTCGAGAGTGGGACTCTCGGGCAGG
AGAGCGTGGGTTGGAGGGCTATGGAAGAGAGGTGGAGAGAGCGAGAGGGAGCCCTCGAGG
GCCCTCCCGCAGGCAGAGAGGCAGGCGCCCCTGGTACCCCAGGGCCCTGGACGGCCGTGT
CGGCTGGAGGGGGCCCGCGCGCCCTCGGCCAGACACAAAAGCTTGGATCGAGGGATGACT
TTCAATAGATCGCAGCGAG
>NODE_408_length_504_cov_14.180555
AGGGATTCAGCGCTGCAGACATTGAATCATGGCTCCCATATTTTATCCATAAGTTAACCC
CATATGGGTGCCATTGTACTATCAAAGGATAAAAAAGAACAAAGGATTTATATAGTCTTT
TTGATCAAAGTCTCGCTATATGGAAGTAGTATATTTTGTGTTTTTCGCACACACACAAAC
AGACATAAGCACGCGCAAACACACACATGCAGTGACAGCCACGGCCAATCGATTTGCCAC
GCTCTCTCTCTCTCCACAATGCTGACGATGCTCGAGTGGACGGGCTCCTGGTTGCTTGGT
TCACAGAAAAGGGTCCCTCAAATGAATGTATTTTTACCTCTTGCAGGACAATGTCGGATA
GGGAAGTAAATAATTAAAGGAAAGGGACCCTTTTTGACTGCATCAACCCTGCCACTGCTG
GTAAGCTCTACTATCCATTGTGACTCCATTTTTGCCCGTCCTGCTAAGGATGACCTTTTT
TATTTTTTATTTTATTTTTTTTTAAATTTTTGTTTTGTTTTACACACATGTGCCCTCCCT
GCATGGAAACCCTTCACATTAAAGGCACCGAGTGTTTGCATATTTTTTTCCTCATTTGAT
TTAAGTGCTGACCTGGTATGAGAGGAGCAGGCCTTGTGTATGTCGTAt
>NODE_409_length_290_cov_1.917241
GATACAGTCTGTGCGCAATAGTTTAATCTGCGGGCCCTCATGAGAAGAATGCAAAACAGA
CACCATTGCCCTGCTCAAACATCTAGCAGAAAATGGCCACAAAGTAAGTTTGCTAAAAAT
GCAGTTTGTTCAAATGTCAGTTAGATATCTGGTTCATGTAATCCCAGCTGAGGGCAAATC
CCTCTCTCCCAAACAAACATGTGCCATTCAATCTGTTCCAAAAGCTATCACAAAGAAACA
AATGTTGTCTTTTCTTGGAAACATGTCATATTGAAGACAGTCAATCCCTAACTATTCAAA
AACAGAGTCACCCGTCTCTGCCATGACTCATGGTAATAATCTCTGTGCACATGACAAACT
GACTCGGACTGACGAAGGTGAAAAAGCCTTTACTGACTTAAAGACTGCACTACAGActgc
accgactcttggat
>NODE_410_length_828_cov_18.423914
GGTGTCTGCTGGTACTAAATCATATATTTATATATTGTGTTTCTGTATCTAAGAATGCAG
ACTGAACACAGGCACTTGAGATTTTCTATTTCAATACAGCTGTGCGGAACCTTGGGCTTG
AGCCTTTGATGGCTTAGTGCAGCCTAGAATGAGGAGCAGAACTATTGTAGACGAAACAAA
TGCAAGCTGAGCCTTACAGAGTTGGCCCAGTTTGAGAGAGAGAAGTTGTCCTACTTCTCT
CAATACTTTTCACTACAGTCTACTTCAGCTTTGTGTAGCTGGGATAGAGTACAAATCAAC
CCTTATGCGTCGCTCCACTCATTACTTTTGATCTTTATTTTATTTTTTATTTTTTTAAAG
ACAAGAGAGAAAACAACAGTAACAACTTTGTCCTCCTCTTCTTTCTTTTTCTCTCTCCCT
CTCTCTCTTTCTTTCTTTGTCTGTGTTTGCAGGGCCTGTTCATCTTTCTGATATATGGGG
TGTACAACACAGAGGTAAGTCTGCATTGTGTCTCAAGGCTGTCGGAGTGAATGAGAGAAA
TGACAAGTTTCTGATGGGCTCCTTGCTTAAAAGCTGTGTGGGTGGGGTGTGACAGTACGA
GTGTGTATGTGTGTGAATGTGTGTCTGTGGAGGGGGTGAGGGATGGGAAGGAGGGGAGGG
GACATCGTTTCCACGCGAGCATCCCACTGCCCTTCATGCTTGGACTAACTTATATGCATC
CGAGTCCGACCATTTAACACTGACACGCTGCGGTTCTCAACCACTCATTCCTCACCCACA
TTGGCTAATATTTCACTGCCTCTTTAAGTTTTTAAACTCACGGCCCTCCATTTAGCATCC
TGACAAAGCTGCTGGCCAGGGCTTTGCAGGCCCTAGGCAGTAACCACAGCAGGACAAAAA
AAGAAAAACAATATGCAACCAACAATATGCAATGAAGGAGTAAGGGAATAtcatactgag
atgctgcattat
>NODE_411_length_321_cov_1.866044
TAAATGCTGGTAATAATTCCTTATTGAAGAAAAACATGTATACACAACTATTATCCAGCT
TAGCTACTGCAGGTCTCAGCGATAAAACTATGCAAAGAAGGTTGTGTGAAACCGGATGAG
TCCTGTAAAAAGGTCCGAAACAGCTAAACTGCTAAAACGTCAAGTATAATCTACAGGGCA
TTAAACGCCTGCAAGAGCCAACTCATCTACGTTTCATTTGCCTGCCTTTCTTGTTCTCTG
TGTGATCAAGATACTAAATTCTTTGCCTGAGGCGCTTCTCCAGTTTTTGATGCTTCTCCC
CACAACGCTCGAGTCCACTGCGGCCGTGAAGAAAAAACAACTTTTCCAAGTTTAGTTGTT
GAACATAATATCAAATCGTGAACATCGGTATTGACTCGTGTCCCAGCAGGCCAATTTAAT
CTGCgattcggctcgttcagtgcatccagctgaaggaatcatgtt
>NODE_412_length_480_cov_10.550000
CGCCGCGGTGCGCACGGAAGCCTAGGGCGCGAGCCCGGGTGGAGCCGCCGCGGGTGCAGA
TCTTGGTGGTAGTAGCAAATATTCAAACGAGAACTTTGAAGGCCGAAGTGGAGAAGGGTT
CCATGTGAACAGCAGTTGAACATGGGTCAGTCGGTCCTAAGGGATGGGCGAACGCCGTTC
GGAAGCGCGGGGCGATGGCCTACGTCGCCCCCGGCCGATCGAAAGGGAGTCGGGTTCAGA
TCCCCGAACCTGGAGTGGCGGAGATAGGCGCCGCGAGGCGTCCAGTGCGGTAACGCAAGC
GAACCCGGAGAAGCTGGCGGGAGCCCCGGGGAGAGTTCTCTTTTCTTTGTGAAGGGCAGG
GCGCCCTGGAATGGGTTCGCCCCGAGAGAGGGGCCCGTGCCCTGGAAAGCGTCGCGGTTC
CGGCGGCGTCCGGTGAGCTCTCGCTGGCCCTTGAAAATCCGGGGGAGATGGTGTAAATCT
CGCGCCAGGCCGTACCCATATCCGCAGCAGGTCTCCAAGGTGAACAGCCTCTGGCATGTT
AGATCAAGGCGGGTAAGGGAAGTCGGCAAGTCAGATCCGTAACTTCGGGATAAGGATTGG
CTCTAAGGGCTGGGTctgtcgggc
>NODE_427_length_513_cov_13.465887
CAATAAAAATAAATAAATAAAAATAACTTCCTTCTAATTTGTAATCATGGTCACCGCTGC
TCCAGGCATTTAATGCCAAGCTGCTGATTGTGGATCCCTCTGAGGGGCGGGGCTTCAACT
TTCACACTCTAGATTAAAAAAAAAAGCCAGTGCTTGATTTCCAATGCTCCGCCCCCCAGC
GGCATGCATGGAGGGGTGTGTGCGTGTACGTGAGCATGTGTGATTGCTTTGTGAGACTGT
GTTCTGTATTTGTGGGTATGATCACCAGAGTGTGCTAGAGACTGTGTCCTCCTACTTGTC
TTAACTGATCCTCGTCTTATGGTGTGAGCTTTCAGCCTAAGCAGCTCTAGCCAGGTGCTG
CATCTGTCTGCAAAGGAACCGTAATCAACGGAGGCAGCTGGAGAGAATACACACACACAC
AGACAGACACGCACGCGCGCACACACACACACACAGCCCACACCCGAAACAAACACAAAC
GCAACGACAACAACAACAACAGGAAAAGAAAAGAAAAAAAAATAAAACAAAACAAAACAG
GATACGTAAAACAAAACGAATAGAAGAAAAGAAAAGAACAAAACTGGATGAGGTTTGGGA
GCGGTGCAGGATAACTCTGTCCGAGACAAAAGGATGAAAAGTCAAAACAGGGTAGTg
>NODE_433_length_453_cov_13.832230
TTTTCCTCTTAAACGCAGCCTGATGGAATGTTCTCAGTGCAATAAATTTTGCCGAACACA
TTCTTTACCAAAAGCCAGATGCACAAGACAGGATAAAGGGACAGCAACAGAGCGAGGCAT
TTAATGCACGGCACCGAAGCCATAACACTAAGTAGATGCTGCCCACTTAAATCTTTACAT
TCTTCATTCACTTTAGCTCACCAAACACGACAGTCCCCATAGGCGAGTAATGAATAATCA
TTAGCAAAAGGTCCACAAATTATTGATGTAAAATAAGCAATGATTCTTTTTTTTGTTTCG
CAATTTATTGCCATTAACAAGTAACTTGCAATCCAATAAATGTCAGCATGGCTTTCAGTT
AATTAAAGGGAAAGATATTATACAGTAATGCAGGGTGGCGTTTATATCTCGATTTCCACA
GACTGCAATTTACTGCTGAGCCTTTATTTGAAGGGACCCACAAATAATGGCTATTAAGCC
GTCAGGGGATGGACAGGGGATCACATTAATGAAATTAGATAAGGCGGAATGGTGATCTAC
ACAGCCTGGACTCTGGAGACACACAAACCCGCACAGACATGCCGCACATGAGCATGa
>NODE_434_length_938_cov_14.388060
CAGAGGAGAGGCAATGTTGTCTTCAGCATGCCTGCGTGATTCCACAGCATCTGTGCATTT
TTTTTTTAGTGCTGAACAAGAACAGCTAAGGGGGAAAAATGCTTGGTTGTTTTAGTTGGA
CAAAAAGAGGGACACATGATTCGCTATGGCCAAAAAGAAAACAAAAATGAACGTAAAAGT
ATAGTTTAAAAAATAATTGTCATTGGATATGCTTATTTGAGCCAGGGCAAGCATATCACA
ACTGAGCTAAACAGGCTCTTGAAACAAGAATACAAAGGAGGAAATAAAGCATAGACAAAA
AAGATGGAATACAAATTTAGTCAACGAAACAGGACAAATAAGAAGGAAGGTCCATATGAA
CATAATGGGATTTGGTCTTGGTAAACAGGACAAAAATGGAGGTGATTCGAGTGAATGGAT
GGGTTGACAGCAAGAATGAATTTGTATTATTTTCATTCTGTGAACGTCAGTTCAGCACTC
TTACCTCTTATTGGTGTACCACCTGGGTGGATAATATGAATGCAAATAAGATTAGAAAGA
AGAAGCATTAGTACGAGTAGATAGAGGCTGGGGGCTTTGGAAGAAGAATCAAATTAGATT
TAACAGGGTACGTAAATAAAGGTACTACAGGAAAGAGAAAGGAGAGAGAAAGAGAATAAG
AACTTTTCTGTACTCTACTGGCAAAGAAAGACAGGATTCATCATAGAAAAATCATAGGTC
AAAGAGAAGAACTTGTACATTGATGTACCACGGGGAGGTGCCATTTTGGAAGGGGCAAAT
GGCTTCTGAAGACCATCTACTGAAGGAAAAGACTTTCAGGACTTTGTATATGAGATTGAG
AGCAGAGATATTTAAAAAAAGAGAGAGAAAAACAAAACTCTGTGGTCCCTTTGCTTGACC
TGAACTAGGCAGAGCTGGTCACCTCCCTAAAGCTCTTTGAAATATCCATACCTAAGGTGC
TGGTGTTAAAAGATTAAGCAAGTGAGTAAGTGGTGGGTCAGTGAGTGAGTAACAAACATG
TGAGGACAGATCATCACTCAGTTCAGTTTATGACAAAACTAAGCTCAGGTTGGTGATTCT
Aa
>NODE_435_length_865_cov_19.994219
CAGACATTTCCTGAAAAGTACTTATAACCAACCTTATCACATACCGACAACAGTGGCTCA
TCTTATCCTGATTTTGTGAAAATTCAGAGCAATGTCAAACTTGTCAACCCATATTTCCCA
AAGCTAATAGCTGTAAGCACTGAGATCAGCCTGAAAGGGTTAAGGGCATTGTTCGCTTAT
CATGTGATAGGAACATTTTTTATGCAAGAGCGAGCCCTGATTAGAGGGTGAGTTTTAATG
ACAACTAATTAGCCAACCTCTTTAGCCTTGGCATAATGATCAAACGAGCTGTCATCGTGT
ACCTGATACAATGATCCTCTCACTCTTGATATGATATTTTATTCCTCTGCAATTATGCAG
CCCCCACTGCACCACATGTGTTTATTGCCTCAAGCACACATGTCAAATTAAAGAGCAGCT
TATGCACCTGATATTTAATTATTGCCTGCTGCACCACCATGCACAATGGGAAAATGTCAA
AGCCAGCAATCTACAGTACTTCAAGCAGCAATCGGTACGCTGAGATCACCGACTACTCGT
GCACATACACCGACACAGAGATAAGAATTTGAATATTGAATATGAATGGGAACATCTTCC
AGCTTGTCTATGCTCACTTGGCTCTTTATACATCCCTTTGTCACTGTGATGGGAATTTGG
TATTGCTTGCCAAAAGCTCAAAGCTAATGTTTGCTTACAATATGAAAAAATAACAAAACA
TTTTGAGCTATATTGTAAAAATTTATGAATCATTATCATGGGATTTAGTAATGTTGATAT
TTATTGTTTTCATACAACTGCTACTTTTTCCACTGAGTTTCAGTCTGAGTTCAGAATATT
TTTTCAACAAGCATTAGTGGCAGGCTCATAAATCAACAAGAATATAACTTTCCATATCAG
GGAAATTAAATCCCGTAGAccttttttcaaggagtcttcttaaaatgatcaaacatccag
gagttcttgacgtatttgtgctggagtagctgaaatgtgctggagcact
>NODE_436_length_765_cov_10.426144
CATCACACTGTGATGCTTTAGCTGCATAAACAAATGGACAGTGATGTTCTTTCAAGACCT
CTGAACCCTGCAACACAAACAGAAAGGAGGCATCCACATAGGTTGCGGTCAAGAGGGGTG
TAAAGAATACACCAATCTTTTGGCAATTGATAATGTTACTTTACCGGGTGTCAGTCTGAA
ATTTTCTTTTCCAGTTTTGCACTTACAGCATTTCTTTAGATTGTAAGTTCTTTACTAGAG
CCGATCCACTTATGTTTGCTGTCAACATAAAAACCAATGGCAATCCTCACCATCACCCCT
GGTCTATTGGCAAAAGGCTGCTGTCATCATGGCTTCCGGTTAGGTCAGCCAAGGATCAAG
GGGGGGGCAAGGGCACACACACATTGTAAGGTGAAAGCCAAGGCCAAACGGGACAGGCAG
TCATCTTAGCCAGTCATCTTTAGCCTCAATGGACTCTCAGCCTCAGCCCGCAACTGGACT
CTTTCAAATTGAAACATCAAGGACTTTTGTTAATGTTGAATAAAAAAATATATACCAAAG
TTAAAAATACACATTTCACATGAAAATGTTAGTCTAGTCTTAATGATTCAGCTAAAACTA
CACCAACTAGGTTTGTAGTAATCATTTATTAATGATTAGCTTTTTGTCTTTAGCGTAAAT
ATAAAAATAATTTGGGAAATTTACACCTTCTTCACATAGCTCACCGAAATAACAACTAGC
ATCCAGGATAACTTTGAAATCCATGAAAATCTAAAGCCTAAGCTTTTTAGTCTGTCTTCC
AAAAGCTTTGACTTGAAGATTGTTGCTCCTTGCCGGCAATGAACCACAAACCAATCACCT
GTGGTCTATTATCATTCATGAGGAGCAAAAACCTGcaggtcaccaacccttggtggttga
aattgagaa
>NODE_437_length_530_cov_17.998114
AAAAAGGAAAAACCGAAAAATACGGCAAGTAAAAAAGATTGAATGATTCAATGGCTATCG
CCTAATGACACCAGCCTCATAATATCTCCCCCCTAAATCCGCCGTTGAGTGTAGCATTGA
AACATTTTGTTTCCCTTTTCTATTGGTCTTCTTGGTGTCGTTGTAGCGTTGTCATGGCAG
CCCTGCCAATCACTGTCAAGCGTGCCAATCATTAGCCAGTACGTAGCGCGAGGCTTTCAC
CACTTGTGCAGCACGCACGGGGGGTTATCAGAGTCTCCGATCTCCACAGCAACCCTCCCA
CCGCACCGCGCGCATCAGGCACAAGCCAATGCTCGCCTATCTGCTGAATGGAATGAGCAA
TTAGAGGGTGGAATATTATTGCGATCTTAACGAGGCTCGTTAAAGCTAAAGAAGATATGT
AGACTGGAGATGCTTAGCAGAGACGGGAAGGGAGGGAGGGAGGCAGAGGGAGCTTTAAAT
GGGTGACAAATGGACAACCAATGACTGCAACTCGGGAATACACGTTTTGAATAGAAGCGA
GTCAATTTGCACATTATTTTCGCATAGTTTTTCCCGTAGTAGCTACTTTTTTATCTTTCC
ATCAGCCCATTCATTTTTTTTCTCTCTCTCTCTTGTGCGAGGCGTTTCAGTGTTCTAGCT
GCATGTGTTTtctt
>NODE_438_length_493_cov_11.020284
TGATGTGCATGACTGCTTAGGTTATATGTGGACTAGAAAGTGAGACATGTGTGCCTAAAG
ATTAGCAGAAAATACACTTTTAATGTCTTTTCAACTCAGCAACCCATATTTCAGCTTCTG
TCCATCATCTATAGCGCCATAAAAAGACAAATAAAGCACATACTCCATTCCGTTACGCCG
TTTTCTTCCATCTCCATGGTTATTTGTGTTAATGAAGGCGTAGCAGTCCGTCCAGACAGG
GTAGTTTTTATCACAGTTCTGTTCATTCGTGTGATTCTGTACGTTCAGGATAAACTGTAT
TAGTTTATCCTCTGTCGTTGCTGGTCTCCTTCCAGGTGAAGATGCGTCTCTGCCGCTCAG
CAGCGGCGGCAGTTATCAGATTCTGGTCAACAACGTCTTCTACTTCACCCAGCGGGTCGT
GGACAAGCTGTGGCAGGGAATGTTCAACAAGGACTCCAAGCTGGTGGTGGACTTCATCGT
GCAGCTCATCGGGCAGGTACAAAATGACCCGTTCTCTCCACCTATGATATTATACTCTAT
TCTTGGTCTGACAGTCGAACCCGCACCATCGACATGTTGAAGGGCTGCATGTTCCTCTTC
ATGTACTCGTTGTTGTTGTCGCTGAAGGCAGAAGAAT
>NODE_442_length_530_cov_6.583019
CAATGACTATGTGCAAACTAGCACTGAGTAAGAGGTGCTGGGAGGGCCCCTGTTGTGAGG
GGTAGAGAGAGTGGGAACAGAGTGAGGCAGGCAGGAAGGAAGCAGCTTTTGTTGGATTTA
CCTGTGATCACATCCTTGCAGTGCGCTCCACAGACCCTCTTCTTCTCCGTCTGAGGGTCT
GCCCTCTTCAGTAGGTGCACCACTTCAGTGTAATTGGCTATGGCAGCCCCATACCTGGCA
GCAGTGAGGGCGATGGCGAGGTTCAGTCGAGCATCGTTGTGTTGTCCTGCAGCGGGGGGA
CAGGACCAGAGCAGGGGGATGTGAGTCACCCCGAGCCTGTGACTGGTGGTATGGAAGTGT
GTCGGAACCGATATGTCACATCTGTCCCTGTCACTTTGCATCAGCGCGATGGCTGCTCTG
GCCACACAAGGAGCACACTTAAAGCCACAGTGGCCCTTTGGCCTGAGTGTGAGCTCCCCC
GACCGCCCCTCCCTTCATCTCTCCTGCACTGGGAAGGGTAACTGCTCCTCAGGAAAAGGC
ATGGAATGTGGGCACAAGGAGTAGACGCATCAAAGCCGTAAATATACCAAGAGTGCATAG
GTAGGAGATGATAAACCGGTAGTTTGACAgtgagcactgttctttttttttgctcttgtg
tataatacatggta
>NODE_446_length_476_cov_13.172269
ATGTAGTAAACACACAATAATACCAGCAGGTTTTGTATAAACATGCATGAGAGCATGAAA
TGAGTTGGTATCCTTGATAGATGTTATATATCAACGTGTCGAGGCACCATGTGTGCGAAG
ACGTTCAATGGTGCCCACACGCATTCACACAGATGCCTGGTGTCACCTATAGTGGTATCA
TCCCTTACAGTCAGGCAGGGATCATCATTGCACCTGCTAATTACCATCTCCAGCTGGAGA
GTTAAATGGAGATCTGTTCTATGTCTGACCTTTGACCCCATGCTCTTTATGTGACGCACT
TCAAACCCTGTTTGGGGCTGGCTGGGCTGGGCCTTAATGAGGCCCCATGTCTGCCCTCTG
TGGGCTGTGCGCCTTGGATGCCCTGCTTTCATCCCCGACCATCTTCCCTTGATGTAAATT
GAAAAGATCACAGCTATGGGGAGAAGACCTGTACTGGAAAGGCCTCTCTGCATAGATTAT
GAATATCATAACTCAACATTTTTTTCTCTCCTCTCCCCCAACCACCCACTCCCCTCTCTC
CCCCCTGCCACCCCTTCCCTGTACAATGCTATAGTTCTAATTGGACCCAATGGGGGACTC
TCTGCCTTTGATCTCATCAc
>NODE_447_length_483_cov_8.024845
AACTTACTATTCACGGAGATTATAAACGGCTTCTGATTCGGAGCCGGTGGCCGCCGTGGA
AGCACCGCACTCGTGGCCGAAAATACACTCGAAAAACTGTTTAAATGCACTCATTGAAGA
AGAGGGTATTTGTTAGCTTACCCAGCAGGCTCGGTCACTTCGGGCTTTTTATCAAATCAA
CTCCTCGTTAGTGGGGCTAGTATCTCCGCTTCGCTTGAGAAGAAGAAGAAGAAGAAAAAA
AAATCCACCGTGGTCCTTTTTTTCAGTTTGAAATATAAATAAACAGGCGAAAAAAGTTCA
AGTTTTTTTTTTTGCTTTTCATGAAATACGTCTCCGGCGTGTCTCGCATCCGCGACCTCG
CCGACTAGTGTGCGTTGCTCTTCTCTCCTTTGTGTTAATTTCACTCAAATCGAGTTTAAT
CCGATCGATCCCTCGGCTGGTCGCGCTCCCGAGTCCTCCCCTCCAGACACTCGCTCACCT
TCCTCGGCCAGGGGGGGCGCGCTCCCGAGGACCTCTCATACAGATAAACAGGCGGCGTGC
GCGGTCACTGACCCCGCCGTGCCCGTGTGACGCTCTCTGAGAGTTCTCATTTGGGGATGG
GAAAAAAGCACACACACACGCACACAC
>NODE_455_length_872_cov_11.991973
CTTTTTTTTGTCGCTGCTTCTCTGAAACAAACACTGGCTTTTGCAACTCCAAAGGTTGTT
CTATGAAAGAATATGAACAAAAAAACATGCCTTTTCTCACAGATTGCTCAACTTTACTGA
AAGAAAAAGGAAATCTGGTATCCTGGTTGAATGCGCAGGCTGAGATCATTGAGTAAAACA
TAAAAAATGGAATATGTTTACAAATAGGTGTCATGTCATGTTTGATCAATTTTTGCCATG
TAAAAAAATCGCTCGGTTCAATTGGACTGGTTTTTGGTGTTGTGTAAGAAACAAAGAATG
AGTTTCCTCACCTTGTCTTTAATCCAACGTTTGGGATGGGTCAGCATTACATGGATACAA
GTGCACCTCCGATATTTGCCTTAGAACTTGCAGAGGCCATAGTTCACATTCAAGTGAAGT
GAGTGTATGCAGGGGCCTGGGCCCCCATCCCTGAGTCACCAGTGCGGACTTTCTCACACT
TATCTACCTGTGAAATCCTTCATACCTCTCATAACTGGTCAATGACTGTATCAGCAAACT
GCATCAGGTGTTTTTTCTACATGCTTTTTACACAGATTATATGGATTATTGTATTAGTAG
ATTTTGGTGCATCATTTTTAATGTAATAGCTCTTAAGCTTGTAGTTCAAGTTGTTGTTTT
ATTTTCTCTCATTTTTCTAGATGACTGTTTTGTGTTAATATTGTCAATTTGAAATAGCTG
TTATTTGCTTATTCTCTACTAAGAGTTCTTACCTAATTTTTAAATGCTACATGACCCTAA
TTAATTAAATGACTTAATAACCATTGTAAATACGGTATTGTGCAAACCCCATTTTCATTC
ATTTCAATTGCTAGTGTTATATAAATGACTTTTTTGTCTAGACACCATTTCTCTTTATGA
AATAAAGAAACATGCATATCATGTCTTGTGCATTGTGGATGTTTTTTGCAACAACACTGA
CACACAACCTTATAAAGTTTGACACCTATGATTTTCtttctccataaactcttaag
>NODE_456_length_314_cov_2.162420
ATGGCTCTAAATCCTTTAATAAACCCACTTCTGACATCATTCCGCTAATCCCTCACCTCA
CAGCTCAGACTGGAAATGTAACAGGGGAGTGAGAACGAAGAGGATCACACTCTTAAGTGA
AGTTGAAGGTAATGTAACTCTGCAAAACAGCTACAAATCACAAACACAGCAAGTGTACGG
GCTGTAGGTGGTTGTAACACTGATACACTGCAGGACCAGTGTATTTCTAGGCCACAGTTT
TATGCTGAAGCCCCCTCTTCTCTTCCTTCCTCTCTACATTATCTCCTAGACTTGCAGACA
GACTCTGATGGCTATAAATGGCTTTGACTCTCCCTCCTCCTCCTCCCTCACTGTATTTTC
TTCATCTCTCCATCATCCTCTCACCCACTCGTCTCTCTCTCACCATTTCTTTCTTTCTTT
CTTTCTTTCTTCCATCTTTCTACCTACCAGACCCGCTc
>NODE_457_length_849_cov_13.252061
TGCTAAAGTTACACTTGACACACATGAATGTCTTCAATTTATCTGCAATTTTGTCATGTT
TTGAATAAATGTTCTTCTTTTTGTGTAGTTCTACAACAGCAACAACTTCAATTAGGAACA
GTTTAGGTTTCAGCAGTTTGTCTGAACACAAGATTGAAGGTGATGCTATCTATAAATGAC
TGAAAAAGGGGGAAAAAACAGGCTATATTTTTCTCATCTCTCATACCACACACAACCTCC
TCCTTTCTTCTTCCCCCACACCATCGTGGCAGGAATCCTTTGTCAGAGGTGTTCATCTGG
AACAACTTTGCCACACTTGTTTTCATGTTCTTTTAGATTACAGGGCAGCTGGCCCCAGCT
TTGAAGCTCCCCTCTCCCTTTGTCTCTGTGCAATGCACTCTGGTAATTAACTTTGTCCTT
CTTTTATTTGTTCCAGTCACTCGCAGTCCACTCTTCTGAGCATCTTCTCCCTGGAGTACC
AGGTTAGAAGTTTTCTTCCTTTGTGAGCCCTGACAGGTGCCTAATTGAATGATGAATGTC
CCTTTATTTCTTTGTAATTGAACTGCCAGCTTTCTGATTGGTTTGGAGGATGCCCCCCCA
CCATACCTCCCGTTTATTTCACACACCCCCACCTCCACCCCTTCCTCCTCGTCACGTTCA
CGTTGAGGGCCTTTGCCTGCCTGAGCCTCAGTGGATGTCTGCCAAGCCTTCCCATCCATC
TGTCTAATAACATCTAGCCCCTGCTTATTTGGTGGACCTGTAATAAATTATGCTAAACCA
TTATTATTCTGACAATAATAATTTCCCCGTGTAGTGCGGCTGCGTGTGCTAAATGTTTGC
TGACTCGCACTGTCACTGCTGCTTTCCACGGCTGACAGCGGATGATGATAAATGGCCACT
GCCGCCAGTGGCAGAAGGCAGCACAGGCAGAAAATGGAGTCATTTatcatcccactgaca
ggtgtcagtcacactgcctgtctctgcggaatt
>NODE_458_length_766_cov_15.344647
ATATTTTCGTCATACACACTTTAATTTTGCAACATTTTAAATTCATATTGTTAACTTGAG
TTGATCCCCCTCCATCAAATGCAGGTTTAAGAAAAGCCAAGAAAAGGCAAGTACAGGGCC
ATAATTGATGGCTCAAAGTGTAAGCTTTCTCTCTGAGGGTCTGCTCAGGTCCTGATCCCC
TGGCCTCAACCTGAAACAATCACTCTTAGTTAACGACAACACTTCAGCTATTGACAGCGT
GATCCCGTAAAGCAGACACTTCAATCAACAGAGCAGCCGGAGGAGGTGTTGTGTTGGAGG
AGAATAAAAGAAGGAGGGGGGCATGGGGACGGATGAAATCAAGAAGTAAATAAATGAATT
GATGAATGAATAATAGAGTGGCCAGCTAGTGGCCTCTTGGAGCAGCAATGCAGTATTAAT
AACTGACTCTTACTGTTCGTCTCTGTGTCATCACTGATACTCTTAGGTGGACCATGGCCA
GCATAACACACTGCTGATCTGTACATTCGATCCGGATTACGTACTTTCTTCAGTCCTTCA
GGAGGCAAAGAGAAAAGTAGAGAAAATCGAGGAAAAGAAGCATTCTCCCAGCCTGTGATA
GCTAAGCAAACTCCCCATGCAAGCAATATCAGTAACAGAAACTGCACAGTATGTTAAAAT
ACATTTAAAACACACAAGAGCTGTTGGGCAAAATATGATGGGAATAATATTAACATTCTA
ATACGATATGGCTCATAAATCACATTGAATTTGTCCGTTATCTGTTTAAAAAAGTGAAGT
TCACCACAAACTGAATATTTTTGTCCCCACAACAAAAATGGCCTGTAATAGGGGTCACAC
TAGCTCTGGCTTGGTTTGATACGGGTCAGTgaaacttcttgttgtatcaatggtaaactg
gatgaatcaa
>NODE_459_length_145_cov_29.868965
TTCTATAGGCTGTCATTTCAATCACTTTCAGAGCTCCGATGGAGTGGAAGTGAGGGGCCG
TGGAGGGAGGGAGGGATGAGAGGAAGGCTGGAGAGATGGAGAGACAGAGAAAGCGGCCAA
AGCTGAAAGAGAGGGTGGAGGGCCGGAGCCCCCTCCTCAGACAGAAAAAGGAATCCAGCC
CTGATTAGGCCTCTGCCTTTGGTGAATTGGACAAGACAGCTGAGCTGCCAGGTTATTAAC
TCCCTCAGAAAATTCTCAGCCCTCTCTCAGGCCGGCCTGAATACTGCGA
>NODE_460_length_1030_cov_10.979611
CCAGACTGGTGTCCTGAAGAAAGAAGAGTTGGATTCAAAGGAGAGGATGGGTGCAAAATA
TTGAATTTGAGGGAACCAGTGACCAGTGGTCCAAAATATTGCTTGGAGCACAGTAGGTGA
GCGATGGTCTTTATCTCAGTACCATGGTGGCTCATTTATTTTGTTGATGGATTGTTTATC
AGTCGGGCAGAATAGACGTGTATTTGAGTAGCTGGAGGGAAGTTTAGAGGGGTTTTATGC
AGCCGCGCTGTAGAACAGCCATGTACATCCCCTTCAGCCAACTGACCTCGTCGGGTCATC
AGGACTTAAGTAAGAGTGAAAGTCGCTTTAAATGGAGCGAGGCTCCCAGGGACCCAGCCT
TGGCTGAGCAGCTGCTGCCAGCCGGCGACTATTACTTTTCCAGGGGCTGACTTTGATGTT
TTAACAATCCATACATATTGATTCAGACTGATAATAAACAATTTGATTAGCCTCTTTCTA
TAGGCTGTCATTTCAATCACTTTCAGAGCTCCGATGGAGTGGAAGTGAGGGGCCGTGGAG
GGAGGGAGGGATGAGAGGAAGGCTGGAGAGATGGAGAGACAGAGAAAGCGGCCAAAGCTG
AAAGAGAGGGTGGAGGGCCGGAGCCCCCTCCTCAGACAGAAAAAGGAATCCAGTCCTGAT
TAGGCCTCTGCCTTTGGTGAATTGGACAAGACAGCTGAGCTGCCAGGTTATTAACTCCCT
CAGAAAATTCTCAGCCCTCTCTCAGGCCGGCCTGAATACTGCGATCTGGATCGATAAGCA
ATCTCCGGTGTGTACCAAATGCCTGCTGGATTCATTTGTCTCCCAGCACCCTCTCCCTCC
GCTGGACAATACACCTGCACAACTGAGCCCCTCACCCTCCGCCCCTCCTTCTCCCTTCTT
TCCCGAGCACTGTTCTCACTCTCTCCTCTCCCTCTTTCTTCCTCACCCTCCCTCCTTCCT
CCCTCTCTCACGTTCACTCACTGGAGTCTCTGTCACTTTTTAAATAATGACCCTGGGGCT
GAAGGAACAACTGCCTACCTCTATTTCATCACGGTGAGTCCCTCTCCTGCAGGCCAGGGT
GACCAAGCTGTCCGGGAGAGAGAGAGTGGGGAAAAGAGACAGAGAggcagaatgagagag
atagagggggagagagtcaggagaggaggagagg
>NODE_461_length_507_cov_17.735701
TTCTATATTTATTAATCGGTTAATTTAAATCTGTGTAATTTATGTATTTATTTGTTTCAT
TGTCTGTGTATTTGCGTGATTCTGGTACAGGGAGGGGGGCGTTTCTGAGCAAAAGGGAAC
AAAGCGACTAGTGGAGAGGCTCTTCCAGTAGTCCACTGCACTGAGAGAACTTTTAGTACG
TTTGTGCTTTGTACCAATATATCAAAATTACAATATAAAAAAATCTAAAAGTCAAGAAAA
CTGAAAAAAATGTCTGGAGGGTTGGGGGACGCTCTTCCCTTATTACTAGAAACAGTTACT
CGCTATGCATAACCTAGTTAATAGTTAAATTTGCTATTGCTTTTTTCTTGTCTTGTTAAA
ATGAAATCTTTAGATCTTTTTCAATAAAGTTTAGTCTTAATAGAATGTTATAAACAGTCG
TTCTGGTTCAATATAACCTGTGATAAGTTTGTGTAGTTCTAAAAAGCCACTCCGTCCACA
CCCTCCCTCCACTTACTACCGCTTTGTGATGAAACCTTATGCAAAAATGTGGGTCTGAAA
GCATAGTTTTCAGTTTTCAGTGAACATTTTATATAACATTCAGCTCTTGGAGGCTTGAGC
GGATAAATTAAAAAAAAAAAAAAATAACAAAAAAAAAATGTTCTTTGAGGG
>NODE_462_length_589_cov_18.159592
CCTGAGAATCAGACAACCCAGGTGCAACACTAATATCCTCCCAGTATCCAAACATTTCCT
TTAAAAGTAACTGGCACATTGGGGCCCATAAATTAGAACTGAATGCTGCTCAAGATGTCT
GGCTTCCAATAAGACCGTACCCAGAGCAATAAACTTTGACATTGCTGCTTGAAAAATGCC
TGCCCTTTTTCATTGTCAAGTGTTACAAATTGATGAAATGAGTTCATCGATGTTCCCTGG
TCATTATCTCTCCAGTGGCACTTTGTTTTACAGACAGTGGGAAAAGGGACAGTGCAGATT
AGAGGCCCAGGCACAGTTTATCAAACAAAATCTAATATCATCCATAAGAGAGGAATCTGG
AAATCAATACTTCATTACTAAATTGTTAGTGGGGATGAAGAGTAATTGTGTGAGTTCAGA
GATGTGTCTCGGCGGCCGGGGCATAGGAAGTTCAATGTCACCCGGGAAGTGATAAGTAAA
GGCACTGATGGGAAGAAACATTTCTGTAATGGGGGGTGCTGTAGCAGGGCAGTGGCCTGA
GCACAGAACAGACAATAGACACTGGTTTGCCATTGATTGGCTCAGCTATAAAGATGGAAT
GGTTTAAAGAGCCAGAGAGGGAAAGAGGGGGAGACAGAATGAGAGAGGAAAAAAAAGGCT
TAGAGCGAGCACCACCTTCTGAGTTTACCCTTGTCTTGTCACCAGTTTCAGCTTGCATTG
CGTAAAGtcttcc
>NODE_463_length_802_cov_12.758104
CTTGACGGGTGGGGTGGGGTGGGGTAAGCCGAGAAAGCTGCACAGTGATGTAGAGTCCTA
TTGGACGGTGCACTGATGACAGAGCAGTGTGTGCCCAAAGCATAGATAGATAGATAGATA
GATAGATAGATAGATAGATAGATAGATAGATAGATACTCATGTACTCTTGTACAACCTGC
AAGATATCTTGAGGCTCTGGTCAAATAGGAGGCAGTGTGCAGAGGTGCCTCACTAATGTC
TTGCCTCTGCCGGGCCAACATGACCACTGCAGGTCTTCAGGTGATTAACATGTTGGCAGG
GGTTTCTACATGAAAAGACCCCTGTTTCTTTGTCTTCTGGTGTGTAAATATTGTGCTAGC
GGAATATGAAAGTAGTGCAACTATAAGGTACAAAAACATAGGGAAAAAAGATCAAGAGTG
GGTCTCACATCAAGGAGGACCCTGAGGATGTCTTTGTTGTCAACTTCAGAAGGGGGAAGA
GAGGAGCAGAGGAGGAAACTGGCAGAAGGGGGAAAGATGCCAGAGAGAGCTCAAAGGATT
CGGTCTGGGCAAGGTGATCGGTATTCCTCGGCAGTCTGCCTTCTGGCTCAGATCAGTGGG
AGTAAGCTGGCAGCCAAGCCAGAGGGCATAACAGCACAAACACACCTTCAGCACTACACT
GCTAGAGGCTCGACTTCACAATCTGGAGGGGCGGGAGTCGGAGGGAGAGACAGAGGGAAG
AGCAGGAGAAAATAAATACACTGTAATTATCTTCAAATCATCAACCACTGACAGCCATTG
TAAATATGTGCATGGGTGTACGCGTGTACACATTCCAGTAAAAGTCATAACGCATCACCT
GCCGTTGTGTCGGGACAATAGTTTcttgtaggagattcagccgcgtgtcacgtgtggcga
agatactgaggtcgccactcaggcagactcatcctcgggccagtga
>NODE_464_length_702_cov_10.398860
ATATTGAACTAAGGAAAGAAAACAAGGCGCAAAGGAAAAATGAAGTTTATATTTTGTTAT
GAAAACATGAGTGTTGTGATTACGCATTATCAGAATACGTATAAAACTAATGATAATGCC
ACTTAAATTGTACTAATTAAACCATATTAGCATTTTACTCATGGGATCCATGGATTGTTT
GTTTCCCTTCAGGGAAAAACAGAAATCTTAATTTCTCTGTTTTAGCACTTTTGTAGAGAG
TTGTCCAGTGAGCAGGATAAGGCATGCTGGCAGGCAGACAGAGAGGGCAGTGGGTGGGGC
GGGGGGTTGGCGTGGCTGGTGGTCTGTTGGGCTGGCTGACATCTCTGTCTCCTCCTCTCT
CCCGGCAGTTCATGGCATCAAGTGGACTTGCAGCAATGGGAACAGCAGCTCTGGCTTCTC
AGTGGAGCAGCTAGTGCAACAGATTCTGGACAGCCACCAAACTAAGCCACCTCCCCGGAC
TCACAACTGCCTCTGCACAGGCACCCTGGGTAAGGGCTAGTGGGTGGTGAGGAGTTGAAC
CGAAAACTTCAGTGAGAGAAGCAAAGAAGGCCATAAAATTACTGTTTAGTGCATGGTAGA
TCAAACAAGGTGGTTGGAGTCTTTTATTGGCAGGTGATTTACAGTGAAATGAAGCAAAAG
GGTTATTGACATTTTCTTGTTGTTGTCTTTTTTTGTTTTTTTACTTATATCTGTGTCAGG
GATATATCTGAAATAGCTCAGCTGTTTTCTCTTCCACAGTAAAAGCTGTGGTATTTCTCT
AAGCTGTTCCTCAGGAAAAAATGtagaaaagcaaagttttactaacatactgaacaaatt
actgaa
>NODE_465_length_473_cov_18.993658
TTTATTAATTTCTTTGCAGCAGATTACAAGATTTGCGGAGATTTGATCTGACCCTCTAGC
ACTGTTGTAGGTGGCCTTGACATTAAAGGCAAAATGAGAACTTTAAATAACCATTCCCAC
CAGGATCAGCTTTCTCTTTTTTTTCCACAGCAAGTGCTTTTGGAGTAGATGTAATGCTCA
TATAGGCTGACACAAGAGAGAAAAAAACAGGAATACAAGGGTCCCTCAGTTAATGTATCA
TCATCTGAGTGGGTTTGGATTGGAGTTATTAGAGTATTTCACTTCATTGCATGACCTCCT
GTTCCTCCTCAGATCATGAATCCTATTCATTACCCAGTCCTTCTGGAGTGCCCGCCTTTA
TAATATTACTCAATTTATATTCTGAAGCGGGCTCCTGGGAGAGCGATCAGCGCTCCGAAA
CAGCGACCCCCCTATAACCCAATCACAATATTTAAAGGGCAGCAAAGAGCTTTTTAATGC
GCGTCGTAGATAACCATTTAAAGTGGATTGCTTTGGTTTAATATGACCTTAACAGGCTGG
CAGTCACATGTGAAGAATGAATAAGCTAATAGGAGAGACGACAGGGAGAAAGAATGAAAT
CAAAAAGCAGAAtatga
>NODE_466_length_920_cov_18.295652
GCAAGATTTCCTGTTGAATGCAAAAGCAGAGCCAGGAGACGTTTAGACGTTCTCATATCA
TGACTTATTTAAGGTTTAGAGAAGGTTTGAACTGCCTTATGTAATATAGAAAGCAAATGA
TTATTGAGAGTAAACTATTAAACACTAAGTTGCAGTAAACACTCTGTGGGTAATGTTCTT
TTTCCTTATTTGAGAAAAATGGAAAACAAAGTGAACATTGCACTAATGTGTTAGTGTTCA
TACAGCAGTATAAAAGACAGTTCAGAAGGAGCCTAAATCTGAGCTGAATCCCATGGACTC
AAGAGTGCAGCTGCGTGCACAGCAGTCCAACAGCCCCACACACAGCGGAAAGGATATGAA
CATAGCATATGCAAGACAGTCTGAACATTTCAAAGTTTCTGCACAAGATGTCCAAATGTT
TTCTCTGGCTATATCTTCAGAGGCTAAACTGTGATTAATAGCAGTGAAAGAAGCCTTTGA
AGCAGGATTGGTGACATCAAAGTCCTAATCCATGGGTGGCAGGATTTTTATAATGAGTGG
GAAGTATCTTAACACATTTCAAAGGGTTTACTCCATGAATAAACAATAGCTGCACAGATG
TGCCACACACACCTTTAGAAAAATACGTCTGCAGACACAGGAGGCAGCATTACCCAAGCA
GCCGTGTATGGCAAGGAGGAAAACCTTTGTAAGTTTTTTAAGATAAAGCTGAAGTGACAG
GCCAACAATTGTTCTAGATTTTCTACCGCACACAGACGAACTTCTAAAATGCAAATATGC
AGTCGACGTCTGCAATAGAATTTCAAGACTCACGTCAGTGGTTAAGGACAACGTCTGACA
GCGAGCCAAAAATTTAAACACTGGATCAGCGGTTGTCTTTCTCAGAGGACTTTGTGCTAT
CAAATGTGTATTAGTGGCTTCAATCAAACACTGGAGAGATCAAAATCAATTTATGATGGA
TTAATTAACAGCCAGACCACTTCTAACTTTAGACAAAGAATGTCCTATTTGTGCCAAAGG
tttctcagtgagcaaaagcaatgtggtgtctcatgggacaaaaa
>NODE_467_length_315_cov_8.419047
AAATAGGAGCAGGGCCACTTTAAAAGCTTTATCTCTCCTGCTTTGTGCCCAAAGTGTCAT
GTCCATAACAGCACCACCTGATCTACAGAGTAAAATAACCGCTAAGGCTTATTGTTTGGA
CAATATTGGAGCCCACCCCACCCCGCCCCGCTTCCCCCCGCTGCTTCCCTCTCCTCTCCC
TTGATTCATTTCACCCACTGTCCTCGGCTGCTGGAAAATGGCGTTAATTTTTTTATTACC
TGTTTGACTCTCCAGCCTTATTACTGTAGCCCCTTAATGTTCTCTGTAACCGTGGAAACC
AGATGAATAAATGTACGCCAAAGAAAATGAGATGATTAAACAGGTCACCCTTGCAAAACA
AATTCGCTTGGTCGAGCGCAATTTGTGTACCAAGCGGCTGTCTTAACAGTTTGCTAACAa
ggggattgtttgccagactaactgacagagaaagggagg
>NODE_468_length_532_cov_10.473684
GCTCCCCTGCGCACGTGACCCCGGCCCGCGGAGGGGTCCCCCAGCTTTTTGGCGCACGAG
GGCGGCGCGGTCAGCGCGGAGAGACGAGGACGTCCACCGGCAGCCGCGTCCCAGCTCGCG
CAAGCAGGGGGGGTTCCGCGGATGGGGAGGCGCTCCCCTTTCTCCCCCGAGAGGGAGAGA
GAGGAGGGAGGGAGGGAGGCGAGACCCACCCGGGGCAGGAGTAGGCAGGTGCGAGCACCG
CTACGCCGCGCCCGGGCGTCCCGAAAGGTCTGCTCTTAGGGGGACGAAGGCGGCCGGGAC
CGCCTGCGACTGCCCCAGCCGCAGAGACGCGGGGGTCTCCGATTGATGGCAAAGCGACCC
TCAGACAGGCGTGGCCCCGGGAGGAACCCGGGGCCGCAAGGTGCGTTCGAAGTGTCGATG
ATCAATGTGTCCTGCAATTCACATTAGTTCTCGCAGCTAGCTGCGTTCTTCATCGACGCA
CGAGCCGAGTGATCCACCGCTAAGAGTTGTCAGGCTTTTTTTGCTTTTTTGTTTTTGGGC
GAGAGGGTGGCGTAAGTGGGGGGGGGGGCCGTCGCGCATTTTGGTGGTTGCCAAAAGCGC
CGACCCCACCCTGCCGCCCGCCCGCCCTGCGGCCAACGGGTTTCAATGACAAGTAGTTGT
CGGGAAAGACGTAAAc
>NODE_469_length_749_cov_12.966622
TACACCGCAGGCCCAAGTGTAAAGCATCAACAGAGCTAACCGAATGATAAAACATGAAGA
TTTACAATATATTAATTGCAAGACAGCGCATATCAAAGTGGCCGTTAACTACCTGAGGTC
AATGTCATACTGTCTAATTAACCGGGCAGCGGCTGTGTGGTCCTACATGGCTGTGGAAGG
TGGAGAGAGCAGCCGATCTCACACCCCCCCACCACCCTTTACCCACCTTTTACTTCCTCC
CATTCAGAGGCACGCACGCACTCGCTGTCTGAGTTCTTGCATAGAACACTCTGAGACATT
CCATTTGCATGCCCGCCCCATCAAGCTGGATGCACTCAGACTGGTAATAAAAGGCATTGA
CCCCCTTAACCTTTATGAATTACAATTTGTGCCTGCAGCACGTCCTGTCAGAGGCCTCAG
AAAAGCAGGCACCTCAGCCGGGGTGTGTGCGTGTTGTTTTGCAGTTGTTAAGGAGAGGGG
AAAAGGTTTTTACAGCTCCTCGTCGGAGCTCCTGACAAGCAGGGAGGAGGCGGTCTGACA
GCAGAAGCAGGGTAGGGAGGGACTGCAGCGCTGCTGATGGCTCCATGCTAATCTCTATCC
CTGGATGCTGCACGAAACTACTGAAGCTCCTTTCTTTGTCAGGACCAGGGATACACAGTC
TGTAGGGCTACAGTTCATCTGAGTTCTACCTCTGATCTCTTCCTCCTTCATAGCGAAGTA
AACCTTTCGAAATCTGTTTGTGTGGACCAGAAAATTAGGTCTACGCGCTAGATAAGAACA
CTTGTTGATTAGTTTAGGAAATATAACTGACACAGACTGGCTTACAGGAGATAAGGTCTG
CAGAACATATATATATTtaccaatagttagtctgacaatgattatctgaattc
>NODE_470_length_498_cov_7.913655
CATGCCACTATATTTCAACTATCATTCATTTTGGAAATCAGGAGAGCAGTAAAATGTGAA
AGTATATCTTTCAAAGCTGTCCCTTGCTGTGGGCAAAGACGAACTCCCGACTTTAAAACT
TTTAAAAGTTAGACAGGTTCTTTGAAGAAGAGTCAAAGGAGCAATTTAAAGAGACCTGGA
GTGGTGCGTACCACAGACTGCTATGGCGTCTCTGCACTGTGTGTGTATCAAACTGCCAGC
CAGACATGTGCAAACACACACACACATACACACTCCAATAGTTGCTTCTGTACCTGTCTT
TGCTTTTTTCCCTTTTTTATTTCAGCAGGGTGAATTTTTATCTAAATGCAAAGCAGGTGA
TAGGTGCTCCAGTTTCCTCTAGAAGTAGCTCCCTTGTCTGGGCTCTCTTCCTGATAAGAG
TCCTACTTTGCCTGACATAAAAGAGCCCGGTATCATTTCCCCTGCCTCCCCAACAACCCC
CAGCTCGCTGCCCTCGCCCTTCCCCGAGCTTCACAAAGCTGCCTCTATTTGCTCCCAATT
CAGGGCCCAATTGCAGATAAAGTTACAGCAAATTTGTTTGGAGGAAGAGCTGCTGAGGCC
TGCGATCCCTGGGGCAATAACAGCCTTGTCTTgcaggggccg
>NODE_471_length_1020_cov_13.106863
GTCTTCCTATTAGGCACGAGAAGATGTGCAGAGAGACTTTTACTCATTTGGAGAGGTGAC
TCACTTTCCAATTCATTCAAGTCAAAAATAATGAAGCACAGTATATATGAAACATCTGAA
AAAAATGACCTGCATAGAGTACTAAAGGGGAAAAAATATGAGTCAAACAAGCCTCAGAAT
CCTTGATCAGCATTAAATGGCTCTTTGGTTTTATATCTCCAACAGGGGTGCCCCCCAAAC
CCCCTCAACCCAGCACCGCCCACCCCTGCCTCTGGATGAAGATGCCTGCGCTGTATACTC
AGCAGCCTAGAGGCCCTTTAATCATACTAGATATACAAACAGCTGCTATGCAGGCTGGAA
AGCAGCTAAACATACTTGACTGGTCAAAAAGCCAGTAAATTACATTGACAGAATGACACA
TGTAATTAAAAGAATCCATGCCGCTTTTACCTTTTGCGCTTCACACCTACAGTGGCACAA
CGACGAGAGCCGGCAACTCCCACCCCGCTAATTACCATTATCAGTGAAATGGTAGGGTTT
GACTCATTAGTTCCATGTGCATTTAATTAGAGGCAGGCTGAAATTGGATTTAACTTATTA
CTTTTTCATGGATCACTTTCTTGTCATCACTTCAAATTGGATTGCAGCCCCAGGTAACTA
ATTATGCCAGCCGCAGGATCAGGAGTGGAGAAATAGGTAATTAGGAACAACACTGTCGGA
CCCTCGCTGATAGTCCACCAGCACCAAGGTGGGGGGAGGGGAAATTGATGCTCGTTTGTG
GCGTTGCACACGAGTCTGGCTGGTTAACTACACCTCATTGCAAGGGATCCTAGGTATGCA
TCCACCTCCTACAGGGGATTATGTGGCACTCAGCTGGGCAGTAGATGTTGTGTCAACATG
GTGTCTGTGCTATCAGTGTAATGCCCAGATTATGCTTGTTTCCCATCCGGGATTTTGTGA
GAGATTGTTCTCCACTATTTATGTCACTGGTACAGTTTGAGGAATGGCCAGCAGCCAGCT
GAAGTCCGCTGTGTGGACACTGCATGAATGACATTGACTGGTTTTTGTAGTTCATCTGCT
CTGATCATAATGAGAAAACCTGAATGGCCAGTTTGAGGAGAGGCAGGTGGATAATGTAAG
AGGGTAATGATGCAGTTAACAAAt
>NODE_472_length_755_cov_15.499338
CACTCACTTGGAGAAGAGGACCAGACACTTGGTAGTTCACAGAAGAGGTAACGGAAATCA
ATTGAGATTGTGATTTAAAGAGTTTTTTTTCTCTCTCTCTTTTCCCCCTCCTCTCACATC
AAATTGATTCCTTTGCTTGTTTTGCTTTAATATTCATTTTAGCCAAGTGTTGAGTAAATG
TGCGGAGAATATGAATATTAGGTATGAAGCCTCTTTGCATGAGATCAGTTTTGAAAACTA
TAAATTTTACCCAGCCGAAAATTGTCTGGCAATTAAAGCGTATTGTGTGTAATAAGCAGT
GTCTCTATCGGGTGTTTAGCTTTATCGAGCCTGTCTGGAGATGGAACTCATACCTGCTGC
TCTGTGAATTGCAGCACATAAAAGATGGACTGAATATGTTCCCGGGGAATATTGCCCTCT
CCAAAAGACCAATCCGTCTTGCTTAGGGAGGCAATCTTAGGTGCGGTAGATAAACTAATA
TTTGTGTATAACCTCAGTCAGACAATACAAATGATCGGATGATTTTTCATCTCCTTATGC
ATACAGGGAAATATGAAAAATTGAGGTTTAGGAATATTTGCAGGGTCTGCGAGGCGGCTG
GCTGGGCCGCTGAGTGCCCTGGGCCACGCTCCTCACCAACGACTGCAGAGTGAAGAGTGA
TGAGAATATTATACCCGTCTGTTTCCCGTCACTCCCCATCCTCCCCTCCCACCTTCTTCA
TTCTCTCCTCTCACCACACTAATTCATATGGCCACAAGATGGAGAGAGAGGGAGCGAGCG
GGATAAAATGAGAGATCGAGTACGACACTGGCCGCCCCTTTGGTTTGCCGTCTTTGACTT
TCACCGTCTGTCCACCCGTCCATGATTGACAgtcacgctgacataaatctcctgcttgt
>NODE_473_length_858_cov_13.552447
TTGTGCGTGTTGTTATATGAACTTGCGTGAATATGCGCTAATGTCTGCTCACATGTGCAC
ATATCAGGCAAGACAGATGAGGATGACAGATGTGAGTGTATTCGTGCATGGGTGTGTGTG
CGACGAGGGGGGAGCTGGGTATTCGTGTGTGCATGATGGAAAAATGTCGAATAGACATGG
GAGCACAATGACGGCTCTTTGAGTTTCATCCGTCTCCCCATCACTGCCTTCATCCCTCCT
TCCACCCACTTTCCTAAAGGCACAAACTCTGCCAGTTGTCACCTTAGAGTATTGCAGGCC
TGCTGAAGCACTCCACTCCTCGGGAGGAGAATGTCAGCCCAGGCTCGGGGCAGTTTTGAC
AAACAGAGTATATATTGATACATGATAAAGTATGCTAGAAATCACCCGACTGCTGAGGGC
TACTATAGTTTTAATATCATCATTTGAATTAACAAGCATTCTGTGGAGAAATAATGAGCT
TTCATTATTCAGAACATCATCCTTACCCCGGCGGAGACTCGCAGGGCTATTAGTGCTTGA
GAACTTAATGAAAAGAAGATAAAGAAGGTTTGAGATAAAAGTTTGAATGGCCACACTCGG
TAACCAGAGTTAAAATTTAATGCGGCCCCAGTGGATGACGGATGAGCTTCTTATCTGGGG
CCTGGGGAATGGGTAGACAGGGGATCCGCTTTGGAAGGTGCCATTCTGGGGGAGGTGAAG
AATGTGCACCCCTCCCGCCTTTTCTGACAGGCCCAGTGTGCTGTGCCAACCCGGGTGGAC
CCCCCACCCCACTTGCTCAGTGATTCATGCCAACCCATAGATAGCTGTATGTGTCACTGC
AAGAGCACTTTCAGATCCCAGACCAAAAACATTGTTGCTTTGCCAGAATGATATCCCATT
AAATTAACTTGGATTTGATTGCAAAATATGTCTGACTATCATTGCCCAAAGTTAAGTCTG
CTTCACTTCCCTTCTATAAGCTACAGCTACAGtgtattacat
>NODE_475_length_940_cov_6.956383
TTAGGGTTAGGGTTAGGGTTAGGGTTAGGGTTTGGAAAACGGTCAGTGCTAGAGACATGA
AACTTGTGTCTACCCCCCCATTTGCTGCCGCCGCGATCGCACTGAGCCTACTCCCGAGTC
TCTGCCACGTCAGGAAGTGGGAGTAACCTGTGATTTTTTGCTCTATCTCGGGAAGGGAAG
GTCATAGAGACTCGGGACCGAGACTGGCGTCTTCAGCGTAGCCAAATTAGGTGGGGCAGG
TGGCATTTCCAGGTGTGTAGCACGTCCGGTTCCGGAGATATTGGCCAAAACGTTCTCCCA
TTCACTGACAATGGGGCGTGCATAAGGCCACCAGTTTCACAGTGCTGAGGCCAAGGTAAG
TGCCCGCAGAAGGTGTTTGGGAGCGCGTTTCAGACCGCTCTGAGTTGATTGGTATAGGTT
TGTAGTGACACTTTTTTGGGTCCCGTAGTATGGGCCAACCCTAACCCTAAGGCCTGGAAT
TAGGGTTAGGGTTAGGGTTAGGGTTTGGAAAACGGTCAGTGCTAGAGACATGAAACTTGT
GTCTACCCCCCCATTTGCTGCCGCCGCGATCGCACTGAGCCTACTCCCGAGTCTCTGCCA
CGTCAGGAAGTGGGAGTAACCTGNNNNNNNNNNTGGAAAACGGTCAGTGCTAGAGACATG
AAACTTGTGTCTACCCCCCCATTTGCTGCCGCCGCGATCGCACTGAGCCTACTCCCGAGT
CTCTGCCACGTCAGGAAGTGGGAGTAACCTGTGATTTTTTGCTCTATCTCGGGAAGGGAA
GGTCGTAGAGACTCGGGACCGAGACTGGCGTCTTCAGCGTAGCCAAATTAGGTGGGGCAG
GTGGCATTTCCAGGTGTGTAGCACGTCCGGTTCCGGAGATATTGGCCAAAACGTTCTCCC
ATTCACTGACAATGGGGCGTGCATAAGGCNNNNNNNNNNCTTCCGGAGATATTGGCCAAA
ACGTTCTCCCATTCACTGACAATGGGGCGTGCATAAGGCCACCAGTTTCACAGTGCTGAG
GCCAAGGTAAGTGCCCGCAGAAGGTGTTTGGGAGCGCGTTTCAGACCGCTCTGAGTTGAT
TGGT
>NODE_476_length_551_cov_9.715063
AAAGATATATCTGTGGTCCTTCTCCACGGTGATGCACGGGGCCTCGGAGCCGAAGTCCCC
GACGGTCACGAGCTGCTCCCTCTCGAGGCCGCCGCTGTTGACGGGCCACACATCCAGCAC
TTTGACATTCACACTGTAGGGCTCCCGGGAGGAGACGTTCTCCGGGGAGGAGCGCACCTC
GCCCTCGATGACCACGGCGGATCGGTACGCCTGGTCCTGGAGGGAGTTGAGACTCGGGGC
GTAACAGGCGAAGGAGACCCCGATGACCAGCATGGAGAAATGCACTGGATCAAGCCTCAT
GCCGTCAGCCTGTGCTGTGCTGCAGTGCTGCTGGGCGGCGGAGCGAGCTGGAAGAGAGAG
ACGGCGGCGAACGGGCTCCGGCGGCAGAGCGGGCAGGGCAGAGCGGCAGACCTTGTGGAA
GTGTCCATGCCATCTGTGTCTGCCGCTGCTTTCCCCATACGGCTGCTGGCGTCGGATGGG
GGGGGACACACACCAGCCTAGGAACCGGGAACGGCCCGCTTGTGCATGCTTAAAAATGTG
ATTGCTGCATTCTCCTTCACCAGCCACCCTCCCCCTCTGATCTCCCCCTTTTCCTGaaag
gcaaaacaagactcgtaaattagcctcctctcgaatccaggctgaaacctctctctccct
ctctccctttctctttctctctctctttctctctc
>NODE_477_length_462_cov_16.725109
TTCTTTTTCGCTATGGGGGGAACTTTGTATTTGACTGTTGTTTGTATCTGTCTTTCAGTG
GCCTGATCCCCGTGGGCTGAGACAGAGAGATGCCTCTATATGTGTTTGTATGTGTGGGTG
TCTATATGTGTGTGTGTGTGTGTGTGAGGCAGAGAGACTGGTGGTGGGATCTACCCCTCT
TCTTTCCTACAGCTGCAGCTCAGCGGATTAGCCGTCATCCACAAGGCAACATTACACAAG
TAGCCTTTGAACAAAAGTCATGGATACTATTAATGATATGGTAATCCGTAATGGAGCTAC
CTCCCAGTAGTGATTATACTGACATGGGAAGAATGTCCAAGAGTCCTGGACGCAACTACC
CAAACAACACTGTGGCTATTGTTGGCAGGCCTGGTCTGAGGCCTGCACCTACATCCACTG
GCATCAGCCGACTAACAATCCCTTCCTCCGACACGCACACACCCACACAAACTGCCCCCT
GCTTTCTTGACACCCTTCCCTCCACCCCGATCACCCTATGAATAAAAATGAAAACCCAAA
AATGGATGGACAGAAAGAGTGGGAGGGAAGGGGTGGGAGCGgggggaagaaaaacaaagt
gtcttg
>NODE_486_length_888_cov_17.769144
TGCATTGTGATTTAATGGGAAATGACAATGAATAATAAGGACTAATTATCTACGCAAGTA
TTTTGTCTTGAAGTATCTAAATTTCAATCTAACTACTGCTTAGAATTGCTTAACTATATA
ATATAAAAAGGCAACATGCAGAAATTGCTCAAAATGTCTTTGATTTGGAGATTCAGTTTA
ATAATTGAGATCAAATGACTGTATAATACAACTTGGATATGATTATTTTAGATTTTATAG
ATTTTATGGTGAAACTGGCAACTCGAGTCGAATTTAAGGATTAGTTTTGGTACTTTAATC
AATCACAGAACACTTCTTCATCATAACCCATCACTCATACGTGTTTGTTGTATCCTGCAG
ACCCAGATCCAGTACCTCAAGCAAGTCCAGCAGCCGAGCGCGGCCCAACTGCGGTCATCC
ATGGTGGATCCGGCCATCAACTTGTTTTTCCTCAAAATGAAGGCTGAACTGGAACAGACT
AAAGACAAACTGGAGCAGGCCCAAAATGAACTGAGTGCCTGGAAATTTACACCTGATAGG
TAAAGACAATCAAAATAACTCCCCCCTCAAAAAAAAGTCAAGACTTCCTCACGCCCCCCA
CCCTCACTCTCACTGCAGGCATGCAGGAACAATGGTGGGGGGGAAGGCTGACAAATGCTG
TACTCACCACGAGACTCAGACTTTACAGAAAGCCAGTCACTGCAAAACAAAACTGTTTTT
GTACTCTTGCACTGTGCCAGCTACATATCACATAACCTAAAGAGAAAAGACAGTATGGTC
AGGTGACACTTGTGTTTCAGCTCTCCCCTCGTATCCCCTCACCGTCCAAGGGCCTGAAGG
AGTCCGGACTGTTCCTGAAGAGGTGGTCACTCACATGCCGACATGGATATGCCCTCCCCG
CCCCCTCAGCTCAAACCAGACAGTTCACACACTAACTAGGGGGGGTTATGGTGGAGGTTG
AGTCAGGCAGGGAGCATCCCTAGCCTAAAACAGCaattgaacattttaaagacagttccc
atactcgcttta
>NODE_487_length_494_cov_15.451417
CACACACACACACACACACACACACACACACACACACACACACACACACAAACATGCAGA
TGCCCGGCAATACCACATGCCCCCTCAGTGTGTATATGTGTGTGCGCAGGGCTGGGTGTT
GAGCGCATCGACTGAGTATCGATCCCACCACTCACCTCCCTGCAGTCAGCTCTTGTCCTA
CATAGCATGCCCTGTCTGATTTCTCCCTTAATGGCTTTTATCCAGCTCCAATCTTTATTT
AAACTGAAAAGTAGGAATTAGCACCCACTTCTATCCTGGTCTCTCTTACCTTTTCTTTTC
ACTGTCATCTCGGAGTGGGTATCGGCGAGTATCGGTCCATTGACCCTCACTCCCTTCCTC
CCCTGGCTATGATTGACTTCCCACTCAGAAAAATGCGCGATACACCACTGCGTTACTTGC
ATTCCTCCTCAGTGTTCCTTATATGCGTCCTATACAGATAAGATGCCGCGTGTCGCTGCA
GCAGCAAATAGTGTTTATTTCTATTATTGATAAAGCTGCTCGGCGCTGTGTCGATTCATT
GATTACGAGTTCGGTCTATAAAATGTCAGGAAATGGTGAAGAACGCCCGTCACGAGCTCG
Agttgacatctgcaaatgtcttcttgtattcaaccaag
>NODE_488_length_581_cov_22.958693
CCACCACTTACAGTCTATCACTGTATATTTTTATTGATGAGGCCTGACAGCGCCCCAATT
CCAATATAGCTTTCGACATTTGATACGTACACCCCACCCTTAAAAACAAAAAAAAGAAAG
GAAAAATGTACCTCTGCCTCCCTCTCTCAGTCCAGAGACTCCACTCCATAACAGCAGGCC
CTAATTTCTCTTTCCAGTCATGGAATATGATAATTTTCTTATTTGCAAGAAATATCAATT
GCTCAAGGCGGACACATAATCATTGGGGAGGAAAGGAGAAGCTACCTGTGTAATGTGCTT
AACAGGCTAACCCATTTAGCCGCAGGCGCTGTTTGAAAATGAGAAAGTGCTGATGGTCAA
AATCAATTTTCCCTGTGTCCAAATTACTCCCTGCCCGGCTTAGAATTTCACCTAAATGGC
CAAACCTTAAAACACTGATACTAATTCTATCATATTAGAGCCTGGTCATATAGTTGAAGT
TATTGCTAATGCTATTTTGCTGTATTTATTGATGTAGCTAGATGACTCGAAGGCCAAGGA
GCAAAGAGTTCTGTTACTGCCTCTGTGTTTGTGTGTAGATGCATATCAGTACAACTCAGT
GCATGAAATGCAATGCAGCCATCAGGCATTAACAGTCTTTTAGGATGCTTGCTGCTTGGG
GGTTCACAAATTTCATAATCAAGAAAAATAGCCTTTAACAGTCACATTTTCTGGATTATG
TAATg
>NODE_489_length_377_cov_38.564987
CCCGCCGGGCGTGACCCGCTCCGGGGACAGTGGCAGGTGGGGAGTTTGACTGGGGCGGTA
CACCTGTCAAACGGTAACGCAGGTGTCCTAAGGCGAGCTCAGGGAGGACAGAAACCTCCC
GTGGAGCAGAAGGGCAAAAGCTCGCTTGATCTTGATTTTCAGTATGAATACAGACCGTGA
AAGCGGGGCCTCACGATCCTTCTGACTTTTTGGGTTTTAAGCAGGAGGTGTCAGAAAAGT
TACCACAGGGATAACTGGCTTGTGGCGGCCAAGCGTTCATAGCGACGTCGCTTTTTGATC
CTTCGATGTCGGCTCTTCCTATCATTGTGAAGCAGAATTCACCAAGCGTTGGATTGTTCA
CCCACTAATAGGGAACGTGAGCTGGGTTTAGACCGTCGTGAGACAGGTTAGTTTTACCCT
ACTGATGATGTGTTGTTGCAATAGTAATCCTGCTCAGTACGAGAGGAACCGCAGGTTCAG
ACATTTGGTGTATGTGCTTGGCTGAGGAGCCAATGGTGCGA
>NODE_490_length_669_cov_25.849028
TTTACATTTGGCAGTTGTTAATCATTCAGACGGTATATTTGTGTGCCTAAATAACTAAAC
AAATTGCCCCGGCAAGATGAATTTCAACCATAATTTGTTACTGTCATTTAAAGAGGGCAC
TCCACACTTAATGTTGGTTAAAACAAGCAATTTCAAACAGAGTGCTGGAAGAAAGTGAGA
ACTGTATTTTTTTTTCTTTTTACGACCACCATTTAACGTGCAACAATTCACCTCCAAACT
TGTTTCCCGATTAATGATCATCAAGAAGCACTTAGTTGTGTTTCCTTCAGATGGGAACGT
GAGGTAAGACTTTGCGGGCAACACAGTTAATCACACAAAAATCTAACAAAAATCAAAAAT
GAAATATTTATTACAGCATTTGTGACTGAACACCTTTTAAACATTACGTCACAGTCCTCA
TACAAGTATTTAATGTATTTTTGACAAAGCTTAAGGGAGACGGCATCTTATCATCTAGTG
AGGAACACGTGCTGAAAAAGGAAGGAATTCATGGACATACAATATCAATGCCACAGCAGA
TCTGAAACTAGCAAAAACATTCTTTTTCAATTGAGGTAAACACATAGAATATCTAACATG
AAACAATTAATAGACTGAACTCTGTACGAAGTTTGTTACAATATTCTCTCAGCTTTTTTT
CCCCCCCAAAAGCATTGAGTTCATAATTTAAGTTTTTTTTTTTCCTTTTTTTTCTTTTTT
TTCGTTTTAGGTTTTTTGGTGCATCAACCGTCAAATGCTTCTCCAGTGCCACAGAATCAA
CGTTTGTGTCAGTATTGTCCGTATGGCAAGAat
>NODE_491_length_848_cov_17.887972
GCAAGCGCTTGCATTTTCAGTTCAAACTTAGCAAGATAGTAAAAAAGAGATAAAAATATA
ATAATACAAATCATTACAGTTAATCTGTCCAGGTCTAGACTTTTCTCTCTCTTGACTCAT
CTGTGCCACCAGTCATTTCTTTGTATCTTTGTCTCTTTTTTTTTGTTCTCTCTCTCCGTA
TCTCTGTGTCTATGCTCAGCCCATTAATTGTGCCCGAACAGTGCCACATGCCTCAATGAA
AATAAATTGCTTTTAATTTAGGCTTTCCTTTTTGCCACGGCCGGCATCACTTAATTTCAT
TAGCTCTGAACCTGTAGAGCGCTTTTTCAAAAGCGTCATCTCATGGACGCACTTGAAAAT
GAAAAGAAGCCTCTCTTTTTTTTCCCCTCCTCGCTCCCTCTCTCCTCTCTCTGCGCTCCT
CAATTAACAGAATCGTTTCCTTTCAACTAAAATGAATGTTATTGAAACCAATTAGCATGG
ACTGGAAAATCTCTCGTTAATGAGGGGAGTGTGGGTGAGTAAACAGGAATGAAAAGATGA
AATTAGAGAAGAGGCTCTTCTTGTTGGCCTGGAATAATGACATGCTTAGTCGCCTAATTG
TCTGGTGAAAAGCACCGCTGCGATAGTAACAGATTGCGGTGTTCATTAGGCAGCAATGGG
CCACCTGCTGCTGGGGCGGCGAGCCCGCAGTCCCCGTACACGTGTTTATCCCAGGGGGCA
CTTTTTTTTGGACACGACGCTCACTATGAAAAGCAAATGAGCTTGCCAATATGCTGCAAT
GTTGTGTCCTTATTGCCAAGGCACAGAAGCATGATATGTCAAATCAAATGAAATGAATGA
AACCCAATAGTGTGAAGCTGGAGGGTTTCCTCTTTCTTTTTTTGATGATGTTTAGTGGGA
AATGACCTATAAAAATACACGGGTTAGCAAAACTATGTAATTTCATTATAAAACCTAAAG
ATAAGTATTCTATTCATCGTTTCTGTTGTCAt
>NODE_492_length_543_cov_15.139963
AATAAATTAAATTTTTTCACATTAGGGGTTTCTTTTTGTGATGTTTTAGTCACGTTATAA
CGCATTCCACAATACAGTTTTTCTGGTGTGGTTTAACTTTTAAGTAATTGTTGGGTGCTG
GGCCGTGCAAAACCATATTAACTGGGAGGTTGAGAGCGTTTGGTGGTTCTCCAGTGGAGG
GGTCCCCCTCCCCTTCCCCCTCCTGCCTGTGGTTTGGGAAGGCTGCCTGTGTTCCCCCTG
GCCGCCTGACAGAACTCCCCTTGGTCAAACTGTACCTTGTCTTCTTATTCCACCTGCCAA
TAGAAACGCTTTCAGTCAACGATCCCCCGGATGTTCTGGACAGGCAGAAATGCCTAACTG
CCTTGGCTTCTCTACGCCACGCTAAGTGGTTCCAGGTTTGGACCTTGTCTTTATTTGTCT
CTAAAACAGAAGTAGTTTTCAGTTTGGTTTTATGCTGTTTGTTCTTTTGTCATTTATTTG
GGCGTTCCATGTGTTTTTTCTTTATTTACTCTTTCGAAGTGTACCTTCTGTAGTAATACT
TGACGACTTGGATGTTTGTTTCTTAGGAAACCTTTGTCATTACACTGTTGTAGAGTTGCT
TTGCTCACTTAACAGGTTCTATCGCAGTATCATTTTTAAAAAAAACAGTTTGCTGCTTTT
TAGTCCCTGAgttcattagttttctca
>NODE_493_length_852_cov_20.211267
ATGTTAATCACGCTACAAGAGGGAGGGCAAGGGGGCACGTATTCTGTGGGTGTTATACAA
CCAAACAGAAACCAAAACAACTCAGCAAATACCACCGAAAAGTTGTCTATGGAAATTAGA
CAAACAAGCAGCTGCGAAACCATCAAGGGAAAATGCTCAAGGTTTTCCTCTTCACTTGGC
GGTCATACACGTTTTGTTTTTCCATCACCTCTTCGCCCCCTTTCTTTTTTAGCCTTAATT
GCAGTTTACAGGGAAAGGGTAATCACTTGTGAAACAGGGCGTGTTATTTTCTCGCCCAGA
GTGTGAATCCTAAGCAGGCCAATCGCCAGCTCTATCGCTCCATCTCTCCGCTGGCTGAAT
CCTAATGGCTGGATGGAGAGAAGGAGCGCAGGGAGCGGGGAGAGAGAGAGAGGCTGACAG
CGGGGCTTGACATGGGCATTAAATCATGCCCCGAGGAATCCTCCATCCACGGGCTCCTGA
CAGCCGCGCTGTCATCACGGCCAGGCCACTTCCTATGCCTCTTGACAACACTGGAGCAGA
ATTAGTCAGAGCATCAGATGTAAATTGGCGCTGTTCAAGGATGATAATGAGCACCAAGAT
ACATGTCGGTGTCACTGACGGGACGCCATCATGATTGGCTGTCCCTCACACCGTGCTCTA
TTAGGTCTAATGGTATTCAGGCCAGGTATGGGCTGAAGGCGGGAGCAGGGGGGAGCAGCG
ATGGACAGGGAGAAAGTTTTCTGTTGTGATCAGTTTGTTCCATCTGTGCGTATTGGTGTC
TTTAAGACTGTGTGGCCAGAGAAGAGGGGGACACTGACACGGGGTCCATGCAGCCCCTAG
TTTCAGCTGTCCACTTGCTGACATGTTGTCTCTATCTCACAGCCCCAAAGTTTAAAACAT
AAAGCAACAGTTACTACCTCATTTTTTCACGCATCACGCTGCCATACGCCACAAACAGCC
TGAACAAGAGCGttattagtctgaactcacagccac
>NODE_494_length_446_cov_32.078476
CGCACGGAGACTCATCACTTAATCTATCAATCTCGTTTCTCTTTTCCCCGTCTCGTATGT
ACCTTCTCCCTACCTTTTCACTACAGCGCTCAGCCTCACACACAACCAACATGCTCCACA
TAATACACACAAGCAAGGCAACACACACAGGCACGCACACACAAGGTAGCTTGGTTGGTG
GGGGCCATGGCTGCAGCTCTTCTGCGCAGTCCCAGAGTGGCTCCCGGGGCTCGGCTGCCA
GTTGTTTGCCAGCGTCTCCGGGTGGAATTCATTCAAATTAAAGCAGTGGAATGAGGCCCG
AGTCCCAGAATGCCTCGTCCCTCTCCTTCATCAGCATTCCGCCGATGAGAGTAATTAAAG
CAGAAATTAATTCTGCTGTAAGCAGAGGAGCCACAGAATAACTGATATTAGAGGCTGGAT
GATGAATGCTTGGCATCAAGGGAGGTCTCAGGGGAGGAAGGGGAAATTCACAGATCTCTT
TTTCTTTCTTTCTTTCTTTCTTTCTTTCTTTCTTTCTTTCTTTCTTTCTTTCTTTCTTTC
TTTCTTTCTTTCTTTCTTTCTTTCTTTCTTTCTTTCTTTCTTTCTTTCTT
>NODE_495_length_472_cov_6.966102
CAGTACTTCTCTTTGTTTTTCTTCTTGCGGGACTCTGATGTGGAAAATTTGGCTAGGATG
GCACGATGGCACTTTATTACTGCAGCGCATCTCTGACAAATCCTGTAGTGTTTATTCACC
GCGACACTAACTCATCCATGATAAAAGTCATTTTTTTACTACTAACCAATTTCTAACCAA
CTAATGTACTAACATCCTAATTCTTCATCGTTGCTTTGGGTTTTTGTTTTCTGTCCATCC
TTATTAACAACCTTTTTTGTTCACTATTCTTTTGATTTCCTTTCTTCCCCTTTTTCTGGA
AAGCAATCAGGCATTGGACACGCTATGGTAAACAAACTACATTGTCTGGTAGATATCATT
CTTATTGTCTTTTTTTTGGGTTTGCCGTGTGTCCCCTCCCTCTCTCTTCTTTTATTCGTT
CTCTTTGAGTTCCATCCTAGACACTCTTATCAAAAAATGAGGAGATGGGTTAGTATTACC
AGGCAATTCTTTCTTCGCTTCTTCTCAATTTCCTCCCTGACCTGCCAACAACCTCCTTCT
TTACCCCACAATACCccatcctgttttttttcactttggcttttacttttttctctttgt
tttctccacattactg
>NODE_496_length_650_cov_11.713846
GTACATTTTTCCTCAACTGTGAAAAGATGATATCTATATGAATATATAGATGACTGTATG
TATGAATCAATGTATAGTGTCCAAATATTAACAAAAATATTTATACATTTTGTAAGAAAA
AAAGAAATGAGGAATCTCAACAAAAAGTGTCCTGGAGTTACGGTCAAGAGCGGAGTATTT
ACTCAAAGAACTGCAAAGGACACTGCCATTGTTTCGAAGATAAATATCCGAAAAATATAA
AGAAACAAGAAAATGTCCCTTCACATTATCACTATACATAATATCATTATATGTGTAAAT
GTATCCAATTTAGATGTGTTTTACATCAAAAAATTGACATATTTTTATTGATTTTACTGC
AATTTCTGTGCATTTGAGCCAAATTGTTATGTGTACAAAAGCTATATTGTGTATTTTATT
AAATTAATATATAGTTGTGTTGCAATATACATGGGCTTATATTGTATTTGGCAAAAGTTG
CCTTAGTAGCTGTCGAACTCTGTGAGTTTGCTTTAGTTTGGGTTTTTTTGTTGGTGTTTT
TTTTTTCATCTCTATTCTGCATCTTTGCAGGCTGGCTTCAGTGCTTTTGAGATGTCGCCT
CTTTTTACCCTGAGATCCAGCTGGATCAAATACAATAACTGTTGAAAGCTTAATGAGCCA
GCTGATCTAGAATACAATTCAAACCAACGACAAAAAGCAACAACCACAAGATAACAGTTT
GAATATTTTTACTGAGCAGATTTTTACAGGGCAGCTATTTTCTTTAACAATAACTAGTAT
GCGTAGTTTGTGTt
>NODE_498_length_526_cov_13.730038
AAAAGAAAAAAGAAGGAGAAAAAATAAAAAAATGCAACAAGCCACCACAATAGTCTGCTG
TGAAAGCAGCAAAGACCCCCACTGTTTGAGTAATATGGGAAACATAAAGCACACACAGAG
AGAGAAAAAGGGTCTTAGTGGGAGAGTGGGGAGCTTTGGTTGGAGAAATGACCTACCCTT
CCCTGTCAGCACTAGTGGATGGGGCGGGGGCAGGGACAGTGACCGTACCCACATTATCCA
GCCTGATCTGAATGGTGGTACCTAAGGGGCTCCTCAGGTACCTTCTCTCGATGTTGCGCT
CCAGATCGGCCAGACGTGTCACTGCAATGTCCAGCGGGTTGTCCGGGTGACGCATCACCC
CGCCCTTCTCCCCCCGCTCCTCTGGATGCTCCTTGGAGTCCTTGTCTCCCGCGTTGGCTG
ACGCCGGCGTCGATTTGGTGAGGGGCTTGTGCTCGTAATACACCAGGTCCTCCCGCTCTG
ACTGGGGGTCCGGATACGTCCAGCCCTGGAAGAGGGAATTGGCTCTTCAGTCTTATGGCC
TCGGATTGCATCACTCCACAAGTTGTAATCATCTTTTCACAAAGAAAATGCATTTGTGTA
TATTTGTGATCATGTGTTTCTATTTCACCTTGACCTGTAGGCTGGCTGcggtgaccttcc
tctccagttc
>NODE_499_length_551_cov_12.127042
CATGGGACATGATTCCATATAGCTCGCCCGGCTTCGTTTAATTTTAAAATATCAAATTGT
TTTCCTCCACAGTCACCTGATTTCGTCTGCCATCGTCTTTGTCATTTCGCTCCCTCGTCT
GTCTAAAACTGGCACTTTTGTTGCATTCCAAGAGGTTGATAAATCAATCCATCAAAAAAT
TCTTTGCGGTGAAACTCAATCAAGAAAGGTCATGTCGGCGGGAAAAGAACAGATTAAATT
AGCATTGAATTAGACATGGAAAGTGAGCTCTGTCAAAACCATCACTGTGCTCAGCACAAT
TAGAATATGTTAATTATGCATTTCATTAAGGGGCCTCAGCGCTCTTTGAATGTGAGATGA
AATGTCACTGGTGTAGGCAGCCGAAAAATGGAAGATTGCCAGGCACAACTTTCTTTGTGC
AATGTGTGACACCTTCATTAACATCAGGGATTGCTAGTCTGATTAGACTTTTTGTATTAG
TTTAAGCCTTTAGGCTTTCAAATGCTATGCCTTTTTTCTCCATTTTGATGTGGCAGCTCA
GACCCTTCTCCATTTCCAAGCAGATATTGTCTATGGTTCAATTCTTTGTTTAAATTCTCC
GACATAATGCCATGACATTGGACGTAACATCTCATTGTCTTTGTGTAGATGACGGCATTT
ACCATGTCTTTGTTTCACATAATCTCGGGTCACtt
>NODE_500_length_678_cov_17.352507
GATTACAAGACGAAGGAGGGGGAAAAAAATAAAACCTTGAATGAAAGCCTGCACTGAAAG
TTTTCAGTTTGCTGATATAACAGTCAAGTGTGTCTATAAGTCTACTTAAAACGCTTAGGT
ATCAGTGGAGACAGCTGCGACACCCTCGTCTTATGATTCTGTCGAGACAGTACACTATCA
AACCTTTCATACCGTTCCCAAGCTACATTTCCGGTGACAAAAGCTTTGCGAAAGCCTCCT
GAAGGATTCATCTATATCCTAATATTTCCAATCCAATTTAACTGGAGCAGCCGGAGTGGT
CTGAGCACTAGTTTACCAATCTTTGCTTTCCAAGACTCTGTGTGCTGAAGGCTTGAGGGG
TTCAATCAATGGCGCTTTGATCTCGGCTGGAACCATAATTATTTAACATTGTTACAAGGA
TTTCTCTAATCCATCCTACCATTAAATCCCTTTTACACCCTCATCTTCTGCAGCCTAATC
TGCATCTGGGTGCTCCGTTTGTGTCTCTCCCTCATTTCGGCTCGCCCCTCCTTCCTTGAC
GACACCCTGACTTTATAATGGACTTGGGTGCCGAGTTAGAAAATGCCTTGTTTACTGAGA
GCAACCTGACTGAACTGTGCTCAAATGGACTGTTGCTGAGCAAGAATTTCTGAGTTTTTC
TCTGCATTTGTACTGAAGTTTGAGGTAATGCACAGTAGGGGCCAAATGGTGACAAGTTAA
AAAAAAAAAGAATCTGAATAATTAATCAACAAACTTTTGATTAGAATTAAACTGAATTaa
agctgaactgaaccaactggatataaacccggggctgttcca
>NODE_501_length_334_cov_15.631737
ATCTCCCATTGCATTCTATTATTTATACCCCTGGCTTGAAAGGGACTGTATTAACTTATA
AGTTATAAGTAGTTAGAAGTTACTTACTTTAAACTGGGGGGGTTGAGGGGGAGGCGGAGG
GGGGAGGCGAACCGACGCTCTGCTTAGCTGACTTCCCCCCAAATTGCTGACATAATTACA
TGAATGTAATTTTTTATGACTCACAGAAAATCTTGGCATTTTCACTGAAGCAGATAATTA
GACTTGGAATAAAGCAGGGGCGGAATAATTAATACATCAAAACTAGATGAACTTTTTCTA
ATTATTTTTATTTAATCTCCATTCTAATTATTGTTCTAGTCGGCTGAGCGAGATTGCCTT
TCTCATTCAGGGTGTGAAATGCACCCGTAGCGCTCAATCCTCACCCAGTGAAATATCAAC
TAAGCGTGGAGACGGGAAATCACAGGGCGCTCGCCACTCTTCTTCTTCTTCTTCTTCt
>NODE_502_length_923_cov_12.926327
TCTGCTCGATCAAACTTCTGGTGTCTGGATCCAAAGTTACTCCTCAGTGGGTGCTTTTGC
GCACACGCAGCGCTTCGTTTGAATTAAAAAAAAAAAATAATAATCACGGCCCCCTTAATA
AGTGAGTGATGCTGCGGATTTCTGAATGGACAAACTGCGCAAAGGCAGCCGTGCTTCGTG
GCGAAGGTTACGCCATAAGATGCTGTTGGCTTGTTAACCTTTCAATTAAGGAAATGTGCG
CAGCATGCGCATCTAAATGCGCTCCTATAGCTTTGTGCGGTAATTACAACATTTGGATCG
ACCCGCTATTGATGACAACAGGTTGACTTGCCCCGCAGAACGCACGAGAGTAATTGCTTA
AAGGTAATTGTGGAGAAAAAAATAATGCGCTACTATTAAAGCCGAACAGAAAGAGCACAT
ATGGCAGAAAAGAAGAGGTGCGTGTGTCAACTCTGTGGGCCCACCGTGCATATAAAATTG
TGTGACAATTGCCGTGGAAAACACTCCTGGTGGAAGGCAATTTCACAAATAATTTTAGCA
ACAATTAGGGAGTGTGGAGGGGTGAAATGGCGATTTCACATGCAGATGTGCCGGTGGGAA
GGATCTGGTACCCTGCCGAATAGCTATGACCCTCACTCTCCCGCTTTGGTTTGCTTCACA
TGGGACAGAGAAGCACAAAGAGACCGCCTCACCCTCCTGGGAAGGCGCAAAGAGCACTGG
ATTAAGTCAAGCATCAATCATGTGAAATCCAAACAACAGCAGGTTTCTTTTATGGAAGAA
AAAAAAAAAAGCAGGTTCTTTAACAAATGTCTCACCTCTGTTTGTGTCTTTCTTTGCAGC
TACAACAGGTATGTTTTTGAAAATCACACACATACACAAAAAGCTAATAGTCCAGTTTTT
TTTGTGGTTCAGCTCCATCATGCAGGTTTACTGTGTTTTATCCTCATCAGCCTGATGTTA
GTTTGCTATGCAGCTGTTTGTAAttccactccaaagaaaagaggctttagtgtccagaga
aattttttttccaaacattttttcacctttctgtgttcagatatgac
>NODE_503_length_408_cov_3.406863
AAAAAAAACATGTATTAAATCTTAAGGACAGCTACAGTCGTAACAATCCAAATAAAAAGG
AGAACAGCCAGAGCTAGAAGGAAAGAAAACAGAGGAAAAATTAGACATGTCTAAAAAAAT
GTGTGTGCACAAAGGAAAATAACTTAAAAAATAGCAGAGTGAGGCCATGCCGTTTTGGCA
CTAATGGAATGACAAAGGTAAATGATAAATGGATTAAAATTTATGCGGATGAAGCCCTTG
GTCTGTCTGTAACTCAGTCATGACCTTTAACCTACATTATCTCAGGAGGAGATGACACAG
ACCTGGCCTGCTGAACCACCTGCTGCTCAGCAAAGAAAAGAGAGCCTCCTGCTGGACATT
TAAATTTACTGCAGTCTAAAACCCCATACTTCCTGCTCTCTGTGTGTTAGGAAGAGAGTC
TGGGTAAAATATGCAAATTAGGCACACACATTCTCCCCAAACTCGGACCTTTTCAACAAC
ATTAAACGAACTCAACTTAATTAAAACCTGTAAAACACCAAATACAACCTTCAACAAACA
AGaggacgcaat
>NODE_504_length_606_cov_15.468647
TTTTTTGTATTGCAGAAGGCAGCAGTAATTATGCAGGTTATTAAGAGTCTTCATGTTAAT
GCAGTTTTACATCTATAATATTCGCCGCACTCTGTTTTCCTGTATGGAAGGAGCGCAGTG
TCAGCTGCCCTAAGACAGAGTGACACAGGAAAGGACAGAAATACTATTAGATGAAGTATC
AGATGACTTGGGGTATGAGGAGTGGAACGGGGTAGCACTGCCTATCCCTCCTTTATTGCT
CAGGTTATTATCACAACTGCTGGGGAATTGTCGAGACGGGGAGATAGGAGTGGCAACGAT
CCATCCGGGACTCGTTCATCACCACGCGCCGCAGCCCCCCGAATAGAAATTACATCTGCA
TCTGAATTAGTAACATTATTCGCCAATTTGGCTCAGAGTGAACATTGTTCCATTGAAGGT
GGAATTAAATTAGAAAATGAGTGAGTCTTTAATTTTCAGATTATAAATCAGGGAATATAA
TTCACCTCCTTGTACCTTAAGGGCAATCACATTATCCTAAGCGACATTTTATCCTCAGCC
CCGCCAAGTGATCTCATCATGATACACAGACACACACCAATCATGCTTCCTGGGGAAGTA
AGAAATACATCTTCTCCTCCAGAATTAGACGTAAAATATGAGTGTCTTCTCCTGCATGAG
AGCTTATTTTACATGAAATTTGATGGCCCTTCTGAACTCACAAACACTATAGAGAATTAC
TTGGTTGAGTGATATTACGTTGCTTTTTac
>NODE_505_length_647_cov_9.179289
TCAGGCTCCTTTAGAGACTCAGCAGCCAAAAACAACTCTCATGCTCCCTGACCTTATTGT
CCCCTTCATTCAGAGCTCACAGCACCTTATTCCCCATGACAGTGAAACCAAAGCTATAAT
GGCCGAGCTCGTATGTGCGTGCGTGAGCTTGTGCAGATGTGTGCTTGTATGTGATAGAGT
CATATTGCCACTGGTGCCGTTTATGTGCAACAGTGTTGTGTGGTTGTGCCGGACTCGTTC
TGCAGCTCAGTCCTGTACAAACTGGGTTTTTATGGTTTGCATTCAGGCCCTGATACCAAT
TATGCAAACTATTAAAAATTTAAGGAGGACAGTCTTTTATAATTTAATCCTAAAGTAATA
GATTCTATTAAAAATGCATGAGAGGAGCTTTATAGATGGAGCTAGAATTAGTGTCTATCA
AAGACTCCAGTCAAGGATGCAGGGAGAATGGGCAGCAGGAGTGGCAGTATTGCCTCATTA
TTCAAATAGGATATGATTACCATAGAGCAGGAGTCCCTCAGAGCTGAAGCAGAGCTCGCT
GGCCACTGTGATCACGAACAGGAGGAGTCTAGTCGAGTTCCTCGGAGGGAGATCTCCCCC
TATTCTGTTGAAGTGAAACTGGGTTTAGATTTCCTGTCTTAACTTTCACAAATGGGATAC
GAAGTGACATGTGATTTGTTGTGGTTTAAAGCACTCTGTCGTTGAAATACCCTTTGTCTT
GTTGGGTTTCTCCTCCCTGTTGTTTCACTCGAGATTGTTTCTTGTCCTCGCTGAAAGCAT
GTAGAAggtgt
>NODE_506_length_973_cov_16.603289
GTCTGGACGGCCAGAATCTAAAACTCTTTGAAACAGCACACCGTATGTTTTTACATAATT
CTCAGATATTAATCTCTTTTTTCGTGTTTTTGGTTTCGCCATTTACATAACTGTGGTTAA
TCACACTGACAACACATAGTTTTTGTTTGCAAACTCAGGACTGTCCATCCAGGTGACTTG
GGAACATGTCTCAGTTCTCATTTCAAGAGGAGTTCATCCACCTTTGTTGTTTTTAAATGG
CTGCCACTTTTCCACTCCACTGTTTTGCCGGAGAGCTCGTTCATTTGGGCAGCTCCTCTA
GAGAATCAGTGAGAGGGTCCATTGGTGCAGCCGCGCCGATGTCGGGCTGTTTCAAACGCT
TTATTGTGTTTTTCAAGGCTTGCCTCTTGTTGCAGAACCAGACGCGCACCACCTCCCTGT
CATAGTTCAGTTTCTCGGCTATTTCCGTCATTTCCTGTCCGGAGGGGTGTGTGTTCTTCT
CAAAGTGGCTGTTGAGGATCTCGAGCGCCTGCGGGGTGAAAGAGGTCCTCCGCTTGCGTT
TTTTCGAAGGCTCGCTGCCGATAAACTCAGTCAGGTTCTGCATGCCGGATCGGTGGCGGG
CTTCAGCCTCGGCCATCCAGCGCTCCAGAACGGGCTTAATCTTCTGGGCGCTTTTAGGGG
TGATGTCCAACTTCTCAAACCTGGCAGGATATAAAAGGCCAGGGTTCAGTTTGCCTGTCA
GACTGCTACCTATAGTGTTCTCTTGGGCTTCCTGTGGTAGGAAAAAGTGGCTTCTCAGGA
TGGTGTGTCTGGGGAGAATTGAGAAAAAAGAATCTTACTTAGGTGCCCTGCCAGAACAAG
GGATAAGCTGCCTGCCTTTTAGTCTCCTCAACCAGAATGCCACAGGGACTGAGACTAACA
TCCAGGTGCACATCTGGGACAAACGCCTCTGTATTCTGCACCTGGAAACACCTCAGCTGC
AGCAGCTGGAGGTGATGGTTGCCAGCAGTGTGTTAATTTTCTGGGCGAGGTTGTGGTTCT
CTGTCCCAAATTGGCAATAGTGGAACAAGGAGATGTTGCCAATGGCTAGAAGTCAAGGtc
cattcgaaccaaagacatatcaaacatctaactaaat
>NODE_507_length_470_cov_13.451064
ACCATTCATCCGCCACTTTTTCTAAAACAAAGTTTCACATTTTCTTTTCAATTCTCCTAC
TCCGAGGCTCTCTCCCCCCGTCCTCCCCCTCCTCCTCCTCTGCTCTGATTTCAGCATGCT
AATTTAGTCAGTGCTCCTCAGCATGATTCCCTCGCTCTCTCTCCCATTCTTGCTGCGATT
CTGCTCCCTCCCCTCTGGGACCTGAAGATTAATATTCCTGGGCCCAACAAGATAATTACT
GATACTAATTAGACATGATTATGTGAATTTGATACACTTATTACTCTAGATAATGAGTAG
GACATATTATCCTAACAAGCACCCGTGCCGCTTAGTTTACTTTACACACGAGCCACACAC
TATATTTTCTGTTATTGTCACCTCAATCAGAAACTGATATTCTCTTGTAATTATTGAATA
AAAGGCCTTGACGTGTGATACCTGTAAGATGAGAGAGCATTGTCGAGGAAATCAGGGAAA
TGTGTTGTTTTCCACAACAGAACCTTTGTCCTCTCAACCTTTTAGTGTCAGAACAACATC
TATTTGAAAGTGAATTATTTTTACACTATAGTTGCAAATATACTGTGAATTACTGAATAC
TTTCattcataact
>NODE_508_length_801_cov_16.041199
ATGACCTTTCCATTTATGAAATCCGGAATGTAACAAAATATCCCTCTAATACATGGCACT
CAACCATTTTCATGAGTGTTATTAACACAAGTGTGCACAAGGGTGAGAGCAGGATGTGGT
GATGCACTGCAGCCCCTACTGTACATATTTAATGCAAATTTTTGCATTCCTGTTGAAATG
TGCATTTAGTATTGTTTAGCATCATACTTATGCTTTATAACCACTCAGCCTACACCTTTT
GACTGTTCCTCAGCAAACAAAGTTTTGCCAGTTCGTAAAAAAATTCCAGTTACTGTTAAG
TCCCCTGCTGAGAGGGGCCTGTTTCAGTGGAAACAGTTAAAACTCTCAAAACACAGTACA
GAACACATGGAGTTATTGGGTCTGTTCTGTTGTGTAAGTAAACATGTCGAGGGGTGGGCT
ACTTTTTCATGGTTCAGGGGCCCCAACCCTCCCCTCACACAATTAACTTTTCCAGTGTAA
TGAGATGATTGATATGCTGGAAGTGTGTGCTTTAAGGAGATATTAATCATTCCCTCTGGT
AATTTTAATCATGCGTTCCATCATCCCCAGCTGCTGAGGATCACCTTCCTAGCAAACAAA
GGGCGGCCACGCCACTTGCATAGTCATTCTGTTCTAGTTTAACTTTATTTTATGCTGGTT
CCTCCCATCTGTTCGCACAAGCCTCCACAGCCCACGTTGCACGTTGACAAGCTGGGGAAG
CAGTGTGTGGGTGGGTGATTGTATGAGTGTGTCTGTGTGCATGTATGTGTGTAAACTTTA
GAAACACAGGCATCTTTGAAATGGTAAATCTAATCCTCCAGGTCCGTGACTAGTTGGTAC
ACCGCCACCAGCCACCTCCACTAACACGTACAATAATGCATACAAACAGCGGGCATGCAA
ACACACatacacagtctcttgcagacacaatcaacgtgacacact
>NODE_509_length_383_cov_4.013055
CCACCCTCCCCGGACTAGCCACAGCTCTGACCCAACACACATACACAAAACTGGAACACA
ACCCATTCTTTTGTCACCACCACATCTCATTCCATTTGTCTCCACCTACTCACACCAAAT
CACAGCTTTTCATTTTACAATCAAACAAAACTTTGCCACACTCCAGTCTCAGCATCCGGC
CTTCCACAATCATAAAGTCATTTCAGCCTACAGAAAAAACAGAAGCCTCCAATCAATCCT
CACTAGATCCAAATTTACCGACCATAGACCCACACCCCAACTACAACATGCTCACCACTA
TAAAAATAGAAAATTCATCCATAACCCACACACAAAGAAAAAATCTCCTACTTTAGGCTC
ACTCTCTATCACCACCACCAACGTCGTTTACATCATCACATGTACACTCTGCCACAAACA
TTATATAGGTGAAACCAAACACTCCATTCACACTCGACTGTCTCAACATCTGTATAACAT
TGGGGAAGGTCGACTTCGCACCCCCCTCATTCAACATTTTCAATCTc
>NODE_513_length_341_cov_2.340176
TTCGTGATTCAAACCTGAAACTCAAATTCAAATGACAAAATACCTTGGGAGATGAGTGGT
TCCTTCCAGAGCCTGGCACAAAGCTTTGCATAAATGACAGTATATTTGCAACTTTGACCC
CTTGCTCTCTCTGTTACCCTTTCTTGAACTCTTGATCCAACCAAACCTACATCAATTGGC
ACCAACTGGTCTGACTCTAACTCTAACTTTTAAGTTTGATTCTCCTCTTTTTCCTTATTT
TCATTCAGTTGATGGGAATATCAGACTGGGCTTTCAATCTTATACTGAAGTAACCAGCCT
TTAGGGACCTGAATGAGGATGCAGTAAGAGAGAAATGCATAGTAGCGCACTATTAAGTGT
TTGCTCACCAGCGCGCGTGGCTGTTGAGGTGGGAGGTGTTTTCATTACCCAgtctatcag
tatggcaaataagaactgtgacccctcgtgacctggccctaagtcagataagcactgcaa
cacag
>NODE_514_length_968_cov_4.434917
CGTCTCATGGAGTAACGCGCCACCTTCTGGCGAGAGTGTATAACTACAGCCTAAACACAG
TTATTCCTAATTCACAATTTCCCATCAAAACAAATAAAACTTTATAATGTGATTACACGA
GTGTGTCACATCTCATTTTAAAGTTTGCCAAAAATAAATCAGATTTTGCAAAACGATCTA
AACGAGATGCAAAACAACAAAAGCAAGAGACAAAACAAACAAAGTGAGACACAAAGTGAC
ACAAAATGACAAAAATGAGACGGAAAATGACATAAAACAAGTAAAACAACAAGAAGTATA
CTCAAATTGACACAAAACAACAACAATAAGACACTAAATGACCAAAAAGAGACACATAAC
AACAAAAACAAGATACCAGTGAGGCACAAAACCATTAATATGACACCAAAATAAGAATAG
TGTGGCACAAAATGACAGAAAACAACAAAAACGAGATACAAAATGGCCCAAATGAAACAA
AGAAATGACACAAATCAACAAAAAAGAAGGAACAACACAACAAAAAAGAGCTACAGAAGG
AAGAGACTAAACCAACAAAATGGGACACAACATGACAAAAATGAGACGGAAAGCGACACA
AAACTACTAAAATAACAAAAAGTAGTCAACAAATGAACACATAACAACAAAACTGAGACA
CAAAATGACACAAAACGACCAAAAAACAGATACAAAACAACTAAAACAAGATACAAAATG
ACCAAAGTGAGATACAAAACCAGAAATGCAAACAGGACGAGAAATAAAAAGAAATGAAAC
ACCAAATGACCCAAAACAACAAAAGCAAGACGCAAAATGGACAAAATTAGATAAAATGCT
ACAAAAACAGATCAAAATGAGACAGAAAATGACGTCCAAAGAAACACAGTGATACAAAGC
TACAAAAAATGAGACACAAAACAACACAAAAAAACAAGACCTCAATGCAAAACAAGCAAA
ATGAGATACACAACCACACTGAAGAAGAAGATCAAGGCACAAAGCAGCTTCTGAACAGGT
TTCATAGAGGTACAGGGGTTTATGTTGCAGTGAAAAATGAGCCCACAGTGAGTAAAACTA
TGACAGGAGCAAACAAAAAACACAAACAAAAA
>NODE_515_length_652_cov_12.058282
CATATCCATCGTCAGCTTTTCAACTCCTCCAGGAGTGGGCATAGCCTAATTGGTGCTACG
AGGAATAAATCAAAGCAGAAAACAGGACTTGTTCCAAACACAGCTCATAATGCACTAAAA
AAAAACTCTCATGTTTCCTGCAACTGGCCAGTGAGTTTACATGCCACCTCATGTTACATT
TTTCCAACGCTGCCGCAGCTGATGTATAGCTGTTAAAGAGTAACTGTGATTCGACATTAC
ACAGCCATCCTGTGAGGTACCTGTGCTGCTCTCTTGGTCCTTATTCTAATCTTATTTAAC
AGTCTCTGCCTGACACGCAATTCAATGCAGGCCCCCAGATTGGAGAGTTTCCAAACAATC
CTGAGCTCACCCAAGCTTGGAATTGGTTTTCCGTGGAACATCTCCCTCCTCCCTTTGGGC
ACTTTACCAATTTGACCAAATTTGTTCCATCACTGGTTCTAAGTACCAGAAGTGTTTTCT
GCCCACACTTGGACTCGTTTCTGCAATTTGCACATTCTTTGCAGAACATTAACAGCTTTG
TCAGGGGCTGAGCTACCAGCTGCTGTGCTGTGGGGGCCCGTGTTTCAGGGGATACTCAAA
GGAAAAATGTCATAAAACACTAACAACTCATCACTTCCTATCATAGGCACACTTAAATAT
GCAGGGCAAGCCGATCCGATCGGTATATAAAcacctaataaatggtttattacccaagat
aacacactacaatgcagttataagcagaaataacaacattttaataatgcatttaaaaat
gataacactccttata
>NODE_516_length_638_cov_4.173981
AATGAACCAACTCACTGTTTTAACCATACCCTCGATCTTGTTTTGACATATGGCATAGAA
ATTGAACATCTTACTGTTTTCCAACAAAACTCTATTTTGTCTGATCATTTTTTAATAACA
TTTGCATTTACAATAATTGACCATGATGTTTTAACCAAAAAGTTCCACTACAGCAGATGT
TTATCTGGTAATGTAGTAACAAAATTTAAGGAAATGATTCCGCCATTATTTACTTCAATG
CCGTATGCCAACACAATAGAGAGTGGCTCTAATGTTAGTCCCAAACAAGTGGATAATCTG
GTTGATGGGACTGCAGCTGTACTGCGTACTTCAATTGACAGTGTTGCCCCTCTGAAAAAG
AAGGCAATAAATTCTAATAAAATAGCTCCATGGTATAATGAACAACTGCGTATCTTAAAG
CAGAATGTAAGAAAACTGGAAAGACAGTGGCGCTCAAAAAATTCAGAAAAATATTATCTA
GCCTGGAAAGATAGTTTTGTCAAATATAAAAAGGCTATTCGTAATACAAGAACTGCTTAT
TATTCATCCTTAATTGAGAAAAACAAGAACAATCCTAGGTTTCTGTTCAGCACTGTAGCC
AGGCTGACAAAGAGTCACAGCTGTGTGGAGCCTTCTGTTCCGTTAGCTCTCAGTAGTGAA
GATTTCATGACCTTCTTCACAAATAAAGTCTTAAATATTAGACATAAAATCCGGACCATG
TCTTCAGGTACAGTGGCTCTGGAAGCGTCCATAGAACCAGATTTATACTTGGACGGCTTC
Tc
>NODE_517_length_1167_cov_13.135390
AAGAGTGGAGGGTGTAAATAGGAGGGGAGGCTCACATGGTGCACTATGGGTCAAGAATAG
GCTAACTTTGTTGAAAATGCACTTTGACTAACCGTCTCCTCCTCTCTCCCCCCCTCCTTG
TTTTTGTCTCTCTCTCTCTCTCTCTCCCCACTCCAGTTCCACCAGGTTAGAAGAGTGATG
ACCATCCTGTTCCTTACTATGGTTATTTCATACTTCAGTTGCATGAGAGCTGCGCCCCTG
AGAGATGCCCCGGGCATGCGGGGCCATCGGACGGAAGGCTACTTGGGCGCTGCTGCGACG
GCCGCACGAGGCCACGGGACTCCACAGAGTGGCGGCGGGCCAGGCCAGCGTGGGGAGCTG
CCCTCACTCACAGACACATTTGAGCAGGTGATAGAGGAGCTGCTGGAGGTGGAGGGCGAG
GCGGCACAACTGGGACGGGGGGCTGATAAGAGCCAGGGAGGTGGGGGCCCGTCTTCTGTG
GTCGCCTCAGAGAGCAAGGATGTCGACCTGTACGATTCGCGGGTGATGATCAGCAACCAA
GTGCCTTTGGAGCCGCCGTTGCTCTTTCTTCTGGAGGAATACAAAAACTATCTGGATGCT
GCTAATATGTCCATGAGGGTGCGGCGACACTCCGATCCCTCGCGGCGCGGAGAGCTCAGT
GTGTGTGACAGTATTAGCCAGTGGGTGACAGCTGTGGATAAAAAGACGGCAATAGACATG
TCTGGGCAGACAGTTACCGTCATGGAAAAGGTCCCTGTCCCCAATGGCCAACTGAAGCAA
TACTTTTATGAGACCAAATGCAACCCCATGGGGTACACAAAGGAGGGCTGCAGAGGAATA
GACAAGCGGCATTATAATTCCCAATGCAGGACAACCCAGTCCTACGTGCGAGCACTTACC
ATGGATAGCAAAAAGAAGATTGGCTGGCGGTTTATAAGGATAGACACTTCATGTGTATGC
ACATTGACCATTAAAAGAGGGAGATAGTGTATAAAATGTATAGATTTTATTGAAGAGTTT
AAAAAAGAGAATAAAGAGAAAATATCTATTTGTATATATACATAACAGGGTAAATTATTC
CGTCAAATGAAAATTTTATGGACTGCATGTAAAAAAAGATGAAGTTTATACAGTAAAAGT
GATACTACAGTCTATTTATTGAACATATTCATGACCTTGTAAACAATTAAAAAAAATCTG
ATCAGTCATTTGCGCCCAGTTTAAATTActatatcacagtcctccagacattgtgatttg
tttacgttgccaagaattagaaaatgaaggaagaaaaaaaaccacaggcaa
>NODE_518_length_696_cov_14.681034
CTCAGTTTGGCACTGAGCTCTGGGTCACAAATTGTAGGGAATTTGTTGTTCGCAGTAGTT
TGCTTTCTGAATGCACATCCCTTTACTGTTATAGCCCTTCACATGTCAGATAATACACTT
TTTATGCACTGTTCTAAATGGAAATGAAAGTGACAGAAATTCCCTCCAATGTCTGATTCC
AAATCCCAGTATGAGGCGAAACCTAGGTAGTGAAATTAGGGGAGAAAGCTGGGGATGAGG
AGGAATGTGGAGCTGTCAGTCAGTCAGTCAGTGGGAAGGGGGATTATGCAGAGCTCAGAG
CAGTAATTGAACACCATCGGGCCCGCCCTCATTTACATCTCAGCCTTCTGCTGGCTTTGA
TTGGCAGCTGTACATGAAATGCCACATCAGTTGAAAGTATGTTGTGAGCTGGCACTAACA
ATCCTGTGGCTCCGGGGAGACCTGCCATATTGTAATTTGGTTATCAGGCATGAAGGAAAT
AATTCTAAGTGCCAGGAAATGTGAGGCAGAATAAATGCTTCATTGCTGCAAGTTGCCCAG
GGTGACAGTTCTTATTTAATGTACAAGAGCGTCCCGTTGCCTGTAGATTTGGGGAGCAGA
GAAGGGGAAAGGAGATGTAAACTAGGAGGTGGAGAATTTTCACAAAGACGGCGTTAAAAT
GGAAACCTGAAGCAAAAAAAAAAAAAAAAAAAGATAGATAACAGATAATCAATAAAAAGT
CATTATGCATCATTTTTGGTTCATGCTTTGTCAGAGTAAAATCGCAGCAACAGATGCTCA
CCCAGACTATTTGTGTTTTAGCCCTATTTTTAGGCTCATACATGGaatttctagacaaaa
>NODE_519_length_638_cov_11.807210
TTCTTACTTTTCCTCCATTGTCACCATGAAGTTGACATTTGTGCTTGTTAGTGAAATGGT
GTGACAACTATTGGGTGTCATGTAAATAGTTTCAGACATTCCTCTTTGCCCTCAGGATGA
CTTGCACTAAGTTTGGTGATCCTCTGTGTAGTGATAATCAGGTCAAACTGCACGTTCTCA
AATACTTTTCATGCTGGAATAGATGCAAAATGAGTAGCTTTCCTATCATCCTCAGCTGTT
CACTGTATTTGTGTTAACACACTCAGCATGGATAAAGTAGTAGTGGTAGGATCTAACACA
GTGTACCCTTTTCCTTGACTGTTTTCTTTATCATTAACTCGCATGTTTTTCTTCTTGCCT
TCCTGATTTGTGTGTGTCAATCTGCAGGTTCTACTGGGACTTGATAATGCTCATCATGAT
GATGGGGAATCTAATCATCATTCCTGTGGGAATAACCTTCTTCTCAGAGCAGACCACCAC
CACCTGGCTGGTCTTCAACGTGGCTTCGGACACCATCTTCTTGGTTGACCTGGTCATGAA
CTTCAGAACGGGGATCGTCAACGAGGAGAGCTCCGAGATCATCCTCGATCCCAAGGTCAT
CAAGATGAATTACCTGAAGAGCTGGTTCGTCGTGGACTTCCTCTCCTCCATTCCAGTGGA
TTATATCTTTTTAATAGTGGAGAAAGGCTTTGACTCGGAGGTTTATAAAACAGCCCGTGC
CCTGCGAATCGTCCGCTTCACCAAGATCCTCAGTCTTCTGCGTCTGTTAAGActctcccg
ac
>NODE_520_length_825_cov_13.533334
CTGTGGTAGAAGTAGAACAGTGCTTTGTCTGCAACTGAGATGACCCATGCAGAGTGGCAT
GTGCCAATGTTTTCTAGTCTAGGATATGATGACACACCCAAGGAGAACACTTGGGAAGCT
TGAGTATAAGCACAGTTAAGATACAGTTTTCCAGAAAAGTAAAGAAATAAAAATGAAGAA
AAAAAAATGCAGGAGCGAAGGCAAGTGTCAAAGCAAAATCTGACAGGAAAGATAAGAAGG
AGGAGTGTGGACTGGCCTTCCAATGGCATTGTGTCTGCTACTCAACCATGCTACATAATG
GATGGGATGGGAGAATGTGAGTGCTGCATTAGACAGGGTGGGCTGCAGGGCAGGGCGGAC
ACTGAGGACACTCCAGAGGCATCCCCGCTCATGCCAGACATGCTGTTAAGGCTCCAAGGC
TTTTCATAACCTTCAGTTGAAAAACAGAGAACGTTCTGAGTACACTGCAGCACTAAATCC
ATGACAAAATGTTTTGGTGTTCCTCACTGGTAATACTACACCTGTTGCTTTCTTGTTTTT
GTCTCCAAAGACACAGGTCAACACAGACTTGAGACAGATTATTATTCTCCATGCATTGAG
TGCATCAGGAGTACAACAGCATGCACCGGGTGGTACTGGAATGGTTTGGAGTATAACACT
GTAAAAGACTCAGAAAGGTAGGCACCTCAGGCAGGGAATGTATTTTCAGCTACAGGTAGA
ATGTCACACTGTGTGCCATTTACTGCACACAGCTGGAGACTTACAGGACTCTCCTAGAGG
AATGTTTTGAACATTAATATCAAATTGTTTTTAAAAAGAGGGGCTTTAAACCCTTTTATT
AAGGAGTAGAAATCAGTAAATTAAAATTTGGCTTGAAATCTTAAGAACAATATCCAACAT
TAGGCTTCCTCCATTTGTGTTGTGCTCCTTCACCATACTGATAgcacgcatcagcaagac
acttcatgc
>NODE_521_length_468_cov_2.948718
CTCACAGTTTATCAACTGGTGTGGAAACAATCTCCAGGCAACACTCAAATACAGAAATTG
TTTTTTTGACATTATAAAAAAACACAGTTTTCATTGATCTCTCTGCTGCATTATGGATAT
TAAAACATGTTCACTCCATTTTATTTCAACAGCACGCCTTGTTTTTATTGTAAGTGAAAG
TGACGTACAGAGACACAATGCCAGGTTTTATAAGCAACCAATTAATTTCTCTGGAAAAAT
AAATATCCTCACTGGATTAAGAACTGAGAAAGCACGCTCATGGCTTTTGTTTCCCGTAGG
TGAGTGAAACTGAAATAAATGGCCAGTTTGAGTCTGTGTGCGAGTCGGTGTTCAGTGAGG
TGGAATCTCAGGCCATGGAGGCTCTGGACCTGCCTGGCTGCTTCAGAACCCGGAGCCACA
GCTACCTGCGAGCCATCCAGGCCGGCTACTCGCAAGATGATGACTGCATCACACCCATGG
CCTCCACTGTCACTTCCACCATCAGGTCCACCACAGGTAAGAACAATTAGACAAAAATGG
CCATTTGCTCAATACAAtatgtgacatcctggatgttggtatttttgtttgcttaattac
caacaacctgac
>NODE_522_length_805_cov_15.754037
TTCGACTGTCGGGGAACTGGTGGTTTATTATAGAAAGTGCAAAATAAAGGGCTTGGTGAT
TGTAAAATATATATTTATATATATTTATTTTTATTAGAAGCATATTTCCATGTGTTCATT
CTGCAGCACTGTGGTGTGTTTTCATTGTAAAAATCCATCTGTTTATCTATGCATACATCT
ATGCATGTGTCTACGTGGTTGTGTGTCTGTCTGGTTGAGGTGTGAAGCTGCATCACCAGC
ACCAAAGTGAACTGCAGATAACCTCATGACGTGGCACAGACATAGTATTCATGCCTATAT
AAAATTCACGGCGGCCGCATGTATCTGGTGGTGGTCTGAGCCGCTGATAAGGCTTTGCAC
ACTATCTGCCTTCAGTCTAGATGAAGGATGAGCTTCTCAGCCATAGACGTTGTCCATCCT
GCTGATGCTCCCTCGTCTCATCGTAAACTCTTGTGCACCCTCTGGTGCTTGCTAGTCTCC
CAAACTTCTTTGTGTAGCCTGCTTTGCAGATTGTCTTCCTTGTCTGTGTGGTTGCTCATT
ATTCAGAGACAGACGGATCTCAGGTCATCTGCAGCTGCAGCAAAGAAGAAGCAGGAAAGA
TGGCGATCATCCATTAGACCGACCGGGCGCACGCATGAAATACGAGGACAACTTTTGGGA
GGATCGCTTGAGGAGAAGATTGTACCAGTGAGTTTTTTTCCCCTCCTGCTTCTCGCACTA
TATTTCCAGTTTCGTCAAGGTTTTCGGCTGGGCTTTCAAGGTCTGCGAGAACGTCGCTAT
GGTAGATCATGGGATATAATGTGGAGAGCGCCTCGTGAATGACCTGGAAAGAGCGGATCT
CCCCCCACCGTTTCTCCTTTTAGTCCAGTTTGGTCCAGACGACTCGGTTGGAGAGAAAGT
CGGGTTTTTTTTACGTGTGTGTGTGTGTGCGTGTGTGTGTGTGTgtatg
>NODE_523_length_497_cov_14.299799
AGTGTCATAAGTTGTACTAAGCAGTAAGATGACACGAGAGGAAATTCTTTATAAACCTGC
AGGCTAACATTACCTCCCTGTTACTTTAACACAAAAGGGGTTGTTTCTACAGTATTAATA
ACCAAGCCTCACCTAAAAAATTAATTTGAAACTATGCATACAGTCGTGAATAGGAGAGGG
TAAAACTATTAATTAAAAGTGGAACAGGTTCTTATTTTAGTGGAAAGTGGAAAAATTATG
AGCCTTTGTTAAGGAAGGCCCAGGAGCAAAGCTTTCATTAGCCTACATGCATGGCAAAAG
CAATTCATCAACTGTAATTTTGCCTCAATGGGCAAAAAAGAGGGATCAACCTCAGCATGC
TATTTATGGAGATTTACGGAAGTCTGGGAAATGCTAATGTGATTAACATTTATCTACAAC
ATGTTTCGAAATGGCCCTCATGTCCACGTTTTGCCTTTAAGATTAAGTTATTGCACTTGC
TCGAGAAAAAAGAAAATTATGGAGTGATACAGAATCTGCTTTGCAGTGCAAGAGCACACA
ATGATGATTTTTTTGGAGAATTCTCTGTCACATTAGTGGAGGATTTCTTCCCCCCCACCA
CCATTccctcccctctctctaaatatctctctttatgtgtg
>NODE_524_length_608_cov_12.539474
TAGATACCCAAAGTTACTCCCTTTCCCCTGTGTTAATAAACAACACAAGCTAAGAGTCCT
CAACTGTCATTGTGAATCTGCCCCCCCAGTGTTACATCCTGTCTTTCATTTCTTCCTGCC
CCGTCCCTTCCCCTGCAACAAAGGTTGTCTGCTAGTCGCCAACTTGTGTTGCACGGATAA
AGAGCACGGATAAAGTTTCCACCTTCAAACGTTTTGTAGGAACTAAAAATGTCCTCCTAG
CTCAGTGTTATAGCAGGTGTTACACAAACATGCTAGAAAAGACTTTTACTAGATCATATT
TGAAAGATAAAGAGTATCTTATCGAGAGATAAAAACGAAACCTGGGGGATATAAGGCGAG
CTTCTCTAACTTTGTTATAATTAATTGTATACCTGTGTATGTAAATATAATGCATTCCTA
TTTTGCAGTCAAGAACAAAATACTATTTGTAATATAGAATAAACTTTATTATGAAACCAA
GCATTTCATGATTGTTTTTACTCTTTGTGTCCGTTTTGAGGCTAATTGCCCTGTACTGAC
CTATATTTGAACTGTGTCATTTCTGATGATCAAAGTTTGAAGTGAAAGAAGATACTGCAA
TCTCTTGCAAGATGCACATTTGATGATTAATATTTAAAGATCCAGTCAACCTCCAAGGCC
TCTTCACAAGCCAGCTGTTGGTGGAGCTTTCCTGACAGTTCAAGGAAGTCACCAAAATCC
AATTAGACActtggtgaacagaaatatggaag
>NODE_525_length_918_cov_9.834423
TTCACTTACCAGGCGTAACAGATGCATTATGCTGTTAGAATTTCTCATAAACAAGACGAT
TAAAAAGGTACTTTAGGGTGGTAAAAACAAGGCAAAAGCAGTGGGGGATGGTGGAATACA
AAATATGCAGTTTTTCACAGCTACCAATGGTTTGTTGGTATCTCTACAAGTGAATGGGAG
TGTCCCCTTTGCTTAAAACAAGCAAAAAAAAATAAATAAAAAAAAAATCTATGAGTGCTT
TAGGGAATTGTTCGGCCATTTCCACTATGCCCCAAATAAACTTGGATGTTCTCCATCCAT
CAGCTGACTACATGGAGAGCTGACCTGTCATAAATTCACTCGGTGGGGATGATGACAGGG
CTGGAGCCAATCTTCATGAAAGAATAAAAAAATGGCACAAGGTTCCCATCCCCCCGCTCC
CTGAGCCCCCTTCCAACCCCAACTCACCCTTCGCCCTCACTACCGGAGCACCCTCGCTCC
CTATCTTCCTGCCTATCTCTCTGTCTCTGCACCTACCAGGCTTTCTCTCTCCCTCTCTTT
CTCACCCCCTTTTCTCTCCATGGGTAAGCAGGTAATCATGAGCTGTCGCAGAAAGGTGAC
CCATTAATGTGATGGATACGGTGTGAAAAACAAATGGTGTGAAACGTGTGGATTGCTGTC
CTTACTGCACCTTGGCCTTTTGTTCTGTCATATCAATATCCACACAGGGCCTCATTACAC
CGCTGCACTACACAATGAGTGGAGCGCCAGGGTCAAGACTGCGCCACGCTCCCTTTGACT
GGCTCCGACTGGGCTTTTCAGCTCAACCTCACCCCAAAGGACTCCCAGGTAAACAGGAAG
AGGGGCAGCCTCTGGAGCCAGAGACAGTGCACATCATCCCAGACTAAATAAGCAACATCC
CCCCACCCCCAAGTAGTTCTGTATCCATCAGGGGCCCCGACTCTGTTGCTCCTACATGTT
TACAGACAAAACTGACAATAGTCGCGTGGAGAAATCGTTGCACCAACTCTTCTTTTTGTC
CGGTTTACTTTATTTGAATTTTAGCTTtgcacttggagagtt
>NODE_526_length_587_cov_20.805792
GGGGGGGGGGGGGCAGGTTTGAAGGAACAACAGGAGAGTGACTGACCAAATACTCAGCGA
CAGAAGGAGAGAGGAAGACGGATGCAGAGAGGGAGAAAGAGAGAGGGGGAGAATATATAT
GCGGTGGCCAGTGTTGTGAGACAAGGCAGGTTGCTGTCACTTTAAAAATGACTGTAATAA
AAGTGACCGTCGGAAGATGGATCTGGTGATTTTGGCTTGCTAATCAGTCATCTGTGAAGA
GGACCACAGCCCAGATTCAGCGGCCGCCTGACACCTCTTGATTGATGCCTGTGCCCGATA
AAAAAGGCCCATTAACTGTCCTCCTATTAAACTGGGTGAAATGGCAAAAAATGCTCCTCT
CTCCCACTCTGCTCCTCTGATCTCTCTTTCATTTAAACCATATACCTTTTATATTTTCTC
CCCCTTTTCTTCCTCCTTATCAGTCCTCACTGTTAAGGTACTCTGCTCTTCCTACAGTTA
TTATTGACATCGTGGGAGAGTGTGGGAGTAGATGTTAATCAGCAAGGCCTACTCGTGTTT
GCGTGTGTGTACTTGTTCCCGTGGCCACCGGATGTCACATACTGTATTTGAGTGCGGCCG
TCCCGCTCGGATCAATAGACAAATAGTCAACGTTTCAGCTGGTACCTGCGTGACTAATTC
TCGTTAAGTATGCAAATGAGCTCGCATCATCGGTGACGTCAGAAAGAGTGTGActtcaaa
cctcatttttg
>NODE_527_length_920_cov_19.029348
TTTTTCTTCCTCGTGGTGAGGAGGTGATTAATGACCAATTTCGAGATTCTATCAAAGCAA
CTGTGCTGTTCTGCAAATCCACCCTAATTACTATACATTGTTCCAAGTGCAGGAGAAAGA
GAATTTCACATGAATGCTGAAACGAGAAGATAGAAAGACTTTTTGCAATTAGAATACATA
CTGTAAAATACATAAACAAGGCTCAATAATGTCTACCTGGGTAACAACTTAATATTTTTG
TTCTGATTAGTTTCCTTTTTTGAAACCACAAACTCTGTAAATAACCAACTGGCTTTCCAC
GTATACTTGATCAATTTTAATTGCCACAGCCCTCACCCTTCCGAAAGGAAGAGAAAGTTG
AAAGTAAAAGAAAGAAAAAAGTAAGAATGAAATGTATTCCCGCATACTATGATATGGTAA
ATGTTAGCGCCTGCTGCATCGCACTCCATATCACTTCGCTCCATATGAAAAATAGTTTGC
TATTTTGGAACCCCCTGGCAGCCATAGTGGATCACCACAGACCCAGAGCTCATTTATCTT
TTGTCAGAGATGAAGCCAAACTAACGCCATCTCCTGAAGCTGCTAAAGAATGAGGAGGGA
CATAGGGAGGGTAAAAATAAACCCGGAGCCCAGGTAGCTACACAAAGAAGTCATTCTACA
AGTAATGGGTGGCTTCTGAAAGTGGAACTCTGTTTGGAACTGTCTCTCCACTTGGAAATG
ATGCTGTTTAGTGCTGAAGTTTATTCAGTTACCTTTGCGGGCATTTATGAGGCTGCCTGA
GAATATGTGCATGTAACAGCATTGTTACGTGACAAGTTATCTGACCAATTAAATGATGAT
TTTATTAGGTTCCTCTTAAAAATGCCTGCAAATGCGAAATGGTTATGAGACAAAATAAAG
GTGCTTCTATATGTGTCATATTAAAGTGCTGCCTCAGGGCATCGTACCATCCAATTAATC
ATCCAAAAGGAAATACACCACTGGTGTATAACACTGGTGTATAGCACCACGACTGCTTTA
TAAATTAAATCacttgatattctgtttctgaaagagaaatactg
>NODE_528_length_859_cov_15.365541
ATGTGCGCCCGGAGTCTGCGGCATATTACAAATACCCGACGAATAACCGACACCTGTCCT
CCACAAACACGCCTAAAGTTTCGACGGAGGGCGGGTTATTTCAGTCCCCCCCACCGGGCT
GTCCTGAGGAGGTAAAAGCAGGCGCTCGCGTCGCCAGTGTCACCGACAAGAACTTTAGGC
AAACACCTGTAATCAATAGACAGGTGAAAAGCAGCGGTTGGCAACACAATTGATAACCAC
GTCACGAGCAAGTAAGCGCTAAATGGATTGGCTGGATTTTTTTATTTTATTTTTTTTAAA
CCACGATAAAAACAAGTCGTAAGAAAATCGATTCAGCTTTTGTGTTCCGGAAACAAACAA
TTCTTCGACATTAGATATCCATGCATATATGTATATTTTTAGATTTTTGTTAGAGCCAAC
ACTGTTTAATAAAACATGTTCTGATTCTGCTGGTGTTATCCCCAGCTAGAAATTGGTTGC
CAAGCATTGCATCATTCCTTTCATGTGACTCCCATACGCCCCAAATTCGTCCTGGCCGTC
TTATGACTGCATCACAATTGCTGCTCGTACAAACTATACAGACTGGAGCGAACAACCAGC
AGAAACGGCGCTATAGCCCCGCCCCAGTAGTAATTTCCGGAGTCTCTATTGGATGTCGCC
AAGGAAAAGATCTTAGCTCCGCTCTTCTGATTGGTCCCTTGGAACGACAGTCAATCGCGC
TACGTTTAGGTTGTGATGAACCTACCTTCCCATGCATAGTTTGGTTGGCCTCTACCCCAA
TATAAACACCGCCGGGAGTTTCCGTAAAATCACATTCAGCCGTCAAGACTGAACAATGGT
TAACATGAGCTATCACCAATTTTTACTAAAATATCTACATACGAATTCAAGACAGTCGAG
AAGGCGAGCGAATAAAAGAAAAAGGGTAAGCGGACATTCTTGATAGTTTTGGCTGATAGT
TGgtggttgtttttcgcgtgtttaagggagtgactagcggccg
>NODE_529_length_590_cov_12.991526
CAGCAAGTCAGGCTGAACACACTCCATTTTTGGATCAAAAGAAAAATTGGATCTGGCTTC
CTAAACACATGAAATCAACCTGTTTGGTAAAATATAAAGCCTCAGTTAGAACCAGATGTA
ATCACTACCTCAATTCCAAAGTTGAGCATCATGCATATCCAAACACACACATCTGAGTTT
ACAATGAACACACACAAACAAGTTCCATCCTCTTAGACATGCACCCACTGAGATAAACAA
CAATAAAAAAAACCCTGTCTGCCATCAGCCTGCCCACCAATCCATCCCTCACCCTCAGTC
ACATCATATGTGACTGGTTTAATCGCAGGCCAATCACTGCTGGGTCACAATTAATAAAAG
CCACAACAGCCGCAAATAAACAAGTCCAAATTGCTGCCTTAATCGAATGATGCAAACATC
GGTGAGTTACAAAAGTTCACTGCCACCACTGACAATTTCCTAATTGTATTCACTCATTCA
TGGCAATTTTATTAACATGGAGCGGATGTCTTCTGCCCTTCCACTGTCGCAGCACCAGGG
ATCTAATTTCATTATTTTCCACAAGATTTGCTTGACTACTGCCGCCATGCTAGTGGCTCA
CCACGGCCAGATGTTTATGCTATTTAAATGAGGAAGCAAAGCCTGTTGGGTAAACATAAT
TAAAGAAAGTTGAAGCTTTCTGTGTTTTTTTTTTTTTACTTCTCTTCCTTGCTCTCTCTT
TGTCTCCCTATCTc
>NODE_530_length_738_cov_13.166667
CCAAATCCTCTGCAAAATTGAAATTTTTAACAAATCCAAAGTTTCCCTATGAGCAAGCAT
GTTTGCAACTCACTATGTGAAATTAATGTTGCTGTGTTGTGCCTTTTTATACATGTAAGA
GTTTTACTATGTGTGTGAAAATACATCACCAGCAGGCGAACACAAGTGAGTGATGATGTA
TGCACAGGCACACATACAGATCATGCACAGGTGTGTGTGAGCGTGTTTGTGTGTGTCGGC
TTTACTCCTGCTCTGTTGGTATTAGAGGGAAGGATATTCAGAGTCTATATTGTATGTCAC
TTTGGCTTTAGCATAGTCAGTTTTCTCTGACCATAAATGTATGCCTATGCACGGTAATTG
TGTGGAAAATGCATGCAGCCTCCACCTAGCATAACCACCCCTGCTGCACTCCCCTGTGGA
TAACAAATGGCCCTTTTCTCTGGGAATTGAGGCTAAACGATGGTTTCACTTAGAGAGCAA
AGTGACTGTCCATCTTCATAACAGTGCTCTCCATCAAAGAGCAATGAATCCCATCCCATC
CCACTGGCTCTGATTAAACACAGGCAATGGATATCCCCTTTATGAAGGCCTGCAAAGCTG
GCCCTCATGTCAGCCTTGCACCTGCAACTATCAGCTTCTCCTTTAATAAAAAAACAGCCC
CACACATCTGGTCCAGGGAGCAGTGCGCTGCTCCAGCAGGCCTATTCAGCCGAATCTGTT
TGAAAGTGCCACACCTCCACTTGATTCAAATTACCTAAGGCATTTCTTATTGGTGGGGTC
ACATGGAAACCCCCAGGTCACAAAGTTCACTGGCTGAGGGACTTTCACTTTTGGTTGTGC
TTTGAACTCTCCTTCTGGTCTttttcagaatttttgtgtgat
>NODE_531_length_157_cov_53.955414
GACCTTACGGCTAGGGTTGGCCCATACTACGGGACCCAAAAAAGTGTCACTACAAACCTA
TACCAATCAACTCAGAGCGGTCTGAAACGCGCTCTCAAGCGCCTTCTGCGGGAACTTATC
TTGGCCTCAGCGCTTCCACACTGGCTGCGTTATGCAGGTCCCATTGTCAGTGAATGGGAG
AACGTTTTGGCCAATATCTCCGGAACCAGACGTGCTAGACACCTGGAAATGCCACCTGCC
CCACCTAATTTGGCTATGCCGAAGACGCCGGTCTCAGTCCCGAGTCTCTACGACCTTCCC
G
>NODE_534_length_754_cov_10.622016
CAGCTCAAAAGGGGATAAATGTTGCCGCTGAAGAGAAACTTTTTGCTGCTGTGTTATTAT
ATGAAGAGTCATGTGAGTCTGCAGCTAATCTATAGGAGAGCTGACCCCTAAGTAAATATT
TTTGAGTATCCCTAGTAGGATTAAACTTGTCCTTTACTCTCACTGCTCTGATAAAAAATC
CACTGGCCCTAAATGAATAAGTGTGTTTGTGTCTGGGTATGTAAGCGTGCTGTTTCTGTG
CAGGAGGTGCATCTGTAGCATTCGTACAAACTCTTGTGTGTGCATGTAGGCACAGATAGC
GTGAACTGGGTGTGTGTTATGTGTTTAGGTTTGGGGATTTTAGTACAGCAGAGGGAGGGG
AAAAAGAATTGTAAGAAGAACATCCCCGGTCTCACAGCGACTTCAAAAGCTCTCCTTCCC
CAGGATATTAAGCGACTGTGATGAAAAATTTAGCAAGCGTTAAATAAGCTGCTTTGAAGT
GATCTGTTTTGGCTCAGCAGTCTCCAAATTTCCGTAGCCCCTCTGCAATAGCCATCTTTA
CTATAGAGGGGGAATAAAGGAGCAGTGTGTTAAGTGCAGCAGTTGTGGGAGACCTGGCTG
GCTGGCAGAGGACATGCCAACAGTAATTGGTGCAGCCAAAGACATGAAGGCACGACTGCT
GCAACTGTCCCCTTTTGTCGTTCTCTGGATCTTTTTCTCCCTGTTTCACCTCTCCCTCCC
TGCAGGGTCTTTTTGCTGAGCCCTGTGAGTCGCAGGCAGACAGATGTTCCTCATATGTTC
CCTCTGAAAAGAGATTTTTTTTTCTTGACTTGCGCGTGGGTGTAACACAAATGTAACAGC
GGTGACACCAGGAAGTCAGAGGTTACTCTCGGGTCTTGACTCAGTTAtattttttgtc
>NODE_535_length_706_cov_7.349858
AAAAAAATTAATGGCGGTTTTGCGCGCCACAAAGGCGTCTCTCCCGTCTATCAGGTTGGC
TGCCTTACCCAACCAGCTCCTCCTTCCTTTTCCCTCCCCCGGCTGATCTCTCCTTCCATC
CCCAGAGGGGGTGAGGGAAGTGGGGAGGATTTTCGTGCTGCCGGGGGCGACAGGCTCTCT
GTGCCATCCACTTACACAAACGGCAGGATCAGCGCTCCACACAAGAATAATTAGAAGATA
ATGGGTAGTAATGCGGCCCGATCTGTCCCGATTATCTCCTGGCACCGACCGGCACAGCGC
CATCTGGTGCCAGATCTCGGGGCAGCGGCTGCTCTGCCACATGAAAAGAAGGTGGGCTTA
GGCTTAATCTCACACCCCATTCTGTTATTGACTGTCTGTGCGGTGCTGTATTCAAAAGTG
AGAGTGTGTGCGTTCGCATGTGTGTCAGGCTGTGTCTGCCCCTCAGAGATGGCGGATATT
TATCACAGAGAAAAAGTGAGATTGCATTTATATTACATGTATAGGTGACAGCCGGTGTTG
CCGAGTGTCTTGGTGATCGACAGTAAAGCAGAGTGTTGTTGAGAGCCGGTGTGAGTTTCT
GCAGAGCTGTTACATGGACAAGTGTCTGTCACGCCGGGCTTCTCTCTCTCAGCTTAACTC
CCACCCTGCGTCTTCTTAACCAGCCTCTCTCCCACAGCTCTGGGCCAATTCAATATGACA
GTCCATTGTATGGCCAGTGTGGCCTGAGGTTTAGTGCGTTAAGGCTCTTtgtgctttgtg
tttacagacgctttacgttcccggcaggattcaaaagcccctcgctcagccccacacctt
ttgcgcaaac
>NODE_536_length_145_cov_1.179310
CCCTTTTCGTATGAGCCGTACTTATTACGGCTGTGCTTCTGCTTCTTTCCCTCCCTGTTT
TAGCCGCCGGAATTACAATACTTCTAACCGACCGAAACTTAAACACCACATTCTTCGACC
CAGCTGGGGGAGGAGATCCCATTCCTTACCAACATTTATTCTGATTCTTCGGCCACCCAG
AAGTTTATATCCTGATCCTCCCCGGATTCGGAATAATCTCGCACATTGTTGCCTACTAcg
ctggtaaaaaagaaccattcggttatatgggcatggtttgagcaatgat
>NODE_537_length_796_cov_12.731155
AGCAGTCACGGAAAATAAAACCATTCAACTTTTTGAGTACAGACGACAATGGACAAACCC
TTAATGACAAAAACGCCACAGCAGAACTCAACAAAAGAGCCAGAGAATGAGAAAAGAGGC
AGAGGAAACTAGGAGGAAAGAATTCTTTAGGCCTCTTGACAAACATGTCAATCATTTTAC
CCTAACTGACACACACACATACACACACTTGCACTTTCACTGCCGAAGTGAAATTTAATT
GTTTTCCAGACCAGTTCAGCTAGACAGTCGACACCACAGCCCCACTTCCCCCAACCTTCA
CCACTGCTGAGAGAGAAAGGGAGCAACTGGAGGTCTTTTATTAGATATGATGGCACATTT
CACAGCTCCCTGACTTACAGAAACCCAATCCTGCGATTAGTCAGCGCTTTGACGTTATCT
TAAGTTCCTTGTCAGAATTAATTTAGTGTGGGTGGGCTGCTGTGGGGCTGTCTGTCTGTC
GTGCTCCACTCCCCTCCGCTTGCCTACAGGAGGTGGGGGGTTGGAGACAACGGGGGCAGG
AAGATCCCTTTCAAATAAGCCCCAGCTCCAGTCAGTGCCAAACCAGCCGCATGAGAACTA
AATATCTCCTCCATCAAAGGGTCCTATTCTGCAAGGGGAAAAGGAGTGAATGGGCTTGAA
TGAGCAGGCTGAAAACAAATCCCGTCTTGGCCCAGCCTGTCGCCCACTTAGTGCCCTCAG
CCTTCATCCCCCTACAGCCGCCCGGCCCGGCCAGTGATACCGGAGAACTGATACAGCTGA
TATACCAACTTAACACACGTGTCACGCACAGCTAAACACAAAATCAACTACATACTGCAA
GGACTACAGATCAGTATTTTTGCTCAATGAAAAGGAACcctgcacgatatgtggcaagct
tgcaattccctcggctcgcacacgcattcagtatcatgat
>NODE_538_length_578_cov_15.963668
AAAGTAGTTGAGTTATTTTAAAAATGTTGCTGAACAAACCATTCTATAGAGCTAATCATG
TCATAGGTATATTGTAGGAGGGAAAAAAAATAAAGAGAGGGGAGTTAATGAGTGATTAAC
AACAGCAATTAAAAGATGAAGAGGAAGGCTGATGAAAAAAGGGGTGTAATTAAAATATCA
GTCCTCTCATTGTCAGAAGTGCGAGTGTCATCCATTGTGCACTTATTAAAAAGCTGGGTG
GAGGGGAAGGAGCGAACGGCGCTTAATTTCAGCAGCCCAAAGTGTCTGGTAATCTGCCCA
TGGATGGAGCTGGAAAAGGCTGTAACTCATGTTTAAGTGTTGGGGCCGTGTCATTGCAGG
TTCACAGTCATGCATTTCTGTGTTGACACCCATCGGGGCAGGGGATATTTGGCAGTCAGG
AGTAATTTAACTTAATTAATGGGATGCATATTTGATGGAGGAATAAAATATCCCGGCTCA
GCAAAGTGGAAAAGGGGAAAGATTTAGTGGGAGTTAAAGGTGGAGGGGAGAGTAATTTGT
GCATTCAGTTACCGGCTGCTTGAGAGACAGAGAGGGAGAGAGCAAAAGAGATGAGAGAGA
GACAGAGAGAGAGAGAGAGAGAGTGCGTCAAGGCTGATAAAGATGGCAACCGGGAGAGAG
GAGGAAGCGGAGGGGAGGATGAGAGATGGATGGTTGacacaaagctgagctgatgtgtag
ag
>NODE_539_length_390_cov_10.300000
CATTCTGAATTATTTTTGTGCCACTAAAATATTTGTTCCAAAAAAAAAAAAATCTGAGGC
TTTGACAAAATATTTTTGCAATTTTGATTAATTAATCGTCTTTTTTTTTTTCTCTCCAAA
CTTGAGCCCTGACAATAAATGTTCCCCTGCGTTCTAAGCAGCAGCACTCTGAGCTTAAGT
TCCCCCCTAATCGTTCCCTGAATAGCAGCTCCTCTCCACCTCTCCGTAGGTCTGGGTGGC
AGCATATCTCAACTCGATTCACTGTGACAATATTGTTTGGCTATCATTCGCTGCTTTAGG
ATGAATGGCATCGATCCTCTTTTAACAACATTTGTTTCCTATTGTGTTCGGGGGGCGCAG
CAGAGGAGGGCAGACGTGTGAAAGTGGCTGTTTGATTCTCTTTTTCATCCCCATGACCTC
AGCTTTTGTGTCCCGTCACCCTGGGAATGTCACGCCTCACTACTCTACTTTAAGATGTTT
CAGAAAGTGCCCTTTGTTTTCACTCCTTTTTTTTTTTTTTTTTTTTTTTTTTTT
>NODE_540_length_790_cov_16.887342
GCCACATATCTCTATTGCTCCTTGCAGCTGGTCCTCCAGACGCTGCTGGAAACCCTCGGA
AATCTTCTGCAAAGGAATTATAAAAAATGCGTTTAATTACTGGCGCACAGTGGCTGAACT
GTGGGCTAATCAACAATGCTCTTCCTTGACAGATGTAGTCCCTAAGATGTTGGTTTAAGC
AACTTTGACAGATTATCATTGGCTCTCGTTTGCTTGCTTTCAGGGCTGATTACATCATGG
CAGTTACAGATTCTTTGCATGTACATTCACGGCTGGCTGAACGATAAGAAGGAAAGAAAG
AATGAGAAAGTAATTACCTCCAGTTGCTCTATTAATAGGTTGGCTCGTTTGTTAAGCTCG
TTCATCATAATCATCTTTGCCATTTTAATCTGGTTCTCTGCCTTCCTGTGTGCAATCTTT
ACTCCATGAAGTCTACAAAGACAGAAGGGGGGGAAAATGTCTCTCCCAAATGCAGAAGAA
AGCAGCATTTCAGACAGTAATTTATTCATCAGCTTGCTATATTTCACACTGTTAAATTAT
TGACTGGCGTTACTCAGAACTGGGACTGTGATTCTGACTGAGTCGAAACCAACCTGTCCT
CTATCTGTTTGGCATTGTTCTCCACGGCAGACCTCCTCTCCTCCACCTGCATCATCAGGC
TCTCAAACAGCCACTGCTGATCCTGCAGGGCCTTCCCGATCTGCATCACCCTAAACACAC
GAGAGATCATAGTATCCACCAGACAGAAAGTTCACTAATTTATTCTTTGGGCATGAGGAA
CACCAGATTAAAATTTGTTTCCCCTGAGGACAAGACATTATGCAGGTGACCTTCGAGGCA
AGCTACTGTGCTGTAACATCACAGAAAACAAAAGGGTATGAatacttaatgaacgttagg
ccggccaagggtagtgtatgcagatacagatgat
>NODE_541_length_707_cov_17.770863
AAGATCAAACAGTAGGTCCTTATTTGACCTGTATGGTGCATTTTTGAGCTTATGCATGTA
TCCGATGCACTTGGCGTAGTGTCAGTAATTTTGTTGATGGTATTTTGCTCATCTCTATCA
GCTTACACTTTATCGCTCAACTTATCATCAAATATACACCCATACACTCACATGCATCTG
TGCAAGCACGCCGCACACACACATGCACGCACACACGCATGCACACATATACTTTCCTCC
GTCTGGTGGGGAGTCTGGACTGCTCCGACTGACTGCGCCTCACTGCCCTTGTGCAGTGGT
GTGCCAGTTGTGCCTTCCCCCATCGCTGTGAATGCCACCATCTGGTGTGCCACGTGGACA
TCATAATCTCCCCTTAATTACATTAGCAGTGCAATCAGTTACTGCATTACAAGGCCGGGC
GAAGAGCTTTTAAATCTTGGAGGAAATCATAAATAATTGCACTAAGTACCCAGCGCCAGA
TGTGCGTGCCAACTTGGCTGGCATGAGATAAATAGTAACCTCAACAACGGTGTTCAGTAT
CCAGTCTGCAAACATTTTTTGGGCAGTATGATCCCCACGTCCTTTGCTCTCATCCCTGTC
CTCGTCCTTTCCCTTTGGATTCTCTCACTTTGTGTGTTAAAGCACACTGAGAGGTTGGGC
GCCTCAGACTGTATACTGTCTCACCTGTTGCTGTAGTATTTCCCGGCTGCAGTGTGACTG
ATGGCATCCGGGAAACTGTTTGTAACAAGGTGTTTCACCGCGTCACCATTCAGTCCATTA
CTACAGCCTTCAATCATTCTTGAGTCGTGTAATTAGATGTTTCTCAGgtatcttgtgtag
ggaattgaaat
>NODE_542_length_386_cov_4.272021
TTTTCAAGAAATCTGGTAGCAACTAGCACAAATATATCTCCCCATTATCCTGCTGTTGAC
TTGCTGAGTGTTACCTGAGGGACCATGTTCTTAAAGGACTCCATGATCTTGGAGCTCTTA
GCTTCCTGGAAATAGGAGAAGCAGCCGGTGATGATGACGACAGCTGACAGCACGATACCC
AGATACAACTACAGGGGCAGAGACAGAGAGCAGGAGGAGAAAGAAATGTGAGACTTTCAT
ATTTAATGCACAAATTATTCAAATACAGTAACTAAAAGTGTAACACAACAGAGGAAAGGA
GGAAGAAAATAGATCAGTGGAGAAATGCAGACAGAAAAACTTGCTTGAAAAATCCAAAAT
GAGCCCATCTGACATCAAATACTGGATTTTAGAGGAGTATAAAAGGATATTTCAGGAAAT
GGAAGCTTCTGTAAAGTTTGAGTTCTAGAAataacgcgaatcatcttcagggcttttatt
taaatcttgctatctgacagcagtgtgtgatttgatttggactcaatgac
>NODE_543_length_713_cov_20.451612
AAAAGCCCCCTCCGTCAGATATTTCCTTTCAAAGCCAGACAAAAAAAAGAGAGAGAGAGA
GAGCGAGAGAAGAGAGTGCAAAAGCTCCGAGTAGAAGTGTCTACCTCCATGTCCCCCCTC
CCTTCCTCTCCTTTTTCTCCCCTCTTTGACACACCAGGAAAAAAGACGGTTATAAATAAC
CTCAGGTACGGTGCTACTATTTTTCTAAATGAAGAGCAAAATAACCCCCGCGCCCACACT
CACCACTCTTGTTCTCGAAACTGAAAGAGTGGGCCTCCATTGAAGGATTTCAAAAATAGG
GGCAATTTTAATCATCTCTCCATTCAATCTCAGTTGGATAAATCATATCTGAGAGATTTG
CATAAATACAAACCATCAAAGACTTTTCATCTTCAAAGAGGTTTTCAAGACCCAATAGGC
TTTGTACTGTAATCATCTGAGGTCACAACCCTGTGGGAGCAAGGCTGCTATGGCAACATA
AAAACTAACGCTGGGGGCTTAGCATAATATCCCCCCTTCCTTCGCAAACACAGGAAGGGG
TGGGGGGGTCCGAGAGGGAGTGTGAAAAGAGGGTGTAGATAAACCTATTTCTGTGACAGA
GGAAACTAGATAGATATGGCCTGTTGTGGGGGAAACCTAGCTGATATTACACATGGAGAT
TACCACCGGTACACTGTGCCATGCAAACCCTAACAAGGCTGCGGCGAGCCGAGTGGGCTG
TTTGGATTCGACCAAAGGAAAACAAATGACAGCTCCACTGGCTAAAAAGACTCCGAGCCT
CTCTGATTACATGTTTCTGTCCCTCTGCTGTATTCTCCTCTTCAGCTATTATACACTTTG
AGGGTCTGCataagagg
>NODE_544_length_835_cov_13.140120
CTGTTGATGCAAACATGCAACACACTCTTTGTGTTTATTTTGTTGTAATCTGGAAAGGTA
CAGCCACAGCAGGTAATGGGAAGTAAACGATCAAAAAAAGCTTTTTGAACACTTCCACCA
ATCGAACACAAACACATCCCATTCACAGAAACTATTCCTCTACAGACTGGTGTCTGTGAT
TCACAGGTCAATTCCTCTAGCATCAAACACTGAGCAAACAAGGTGAAAGTGAATGAGCCT
TTCGAAGCAATAACAAAGTGAGAGGGAATACATTTACATGAGAAAACAGAGGACCACATT
ATTCTAACAACTACCTTTGCCAGGCCAATCTATCTACCAAATTAGTTTATCGTGTAATAC
CCTTCCAGAAGCTCTTCTGGCAGAAACAAGATATTATTCTCTTGGAATGGCCCATAGAAA
GAGGGAAAAGCCAGTCAGATTCATATTTCATCTCTGCCATGGAAACCTCATCAGTGTAAT
AACCCTCCATCTCATGGGTGTTATTCAACCATCTGCTACTATATTACTTATCTTTATTTT
GCAACTAATTAACAGCATAATCTTCTAAATTCAGCAAGTTAATTATCATTATTGTGGTCT
TTGCAGCATCATCAGTCCTTGTAAAGTGCCGTCTCCGCGCCCCCCGAGAGCCGGGTGGGG
GCGGGGAGCGGGCAGGTTGAGCTGGGGGTCTGTTTTCTTGACGCAGGCTCATTAGGTGTT
TGCTGATGAGCTGAGTGCGGTGGGAGGCGTCGTGAGTAAGAGGGGGGATGCAGGTCAGGC
AGGATTCTGCTGAACAAAAGGTTCCATGCAGGGTGAGGCCGACTTAATGTGCCTCGCCGA
GCGTGTGCCAAGATGCCCCCAGCTGGCTTTCGCAGGTTGCCCCCCCTCTGGTTGGCCCTG
GTGACGGCGTGCTGAGCGCAACGCTGTCTACGCGTTTGTCATCTTCGTACCCCATGATCT
CCGACAACTCTGCCcctcc
>NODE_545_length_309_cov_2.922330
CCCAATAGTGTTCTTGCGTGCAATTAGGGCTGTTTCCTGCTTTTGTTAATTCACTTTCTC
TTCTTTTCTCTTTCACGTCTTGCATCTTTTGTTTTCCCATTCCTCCCTTGTACCTCTTAA
CTTGTACTGCACTTGCACTTTGTACATTCTAACTCACTGTTCTAGTTTTCTCTCCATTAT
CCTTTTTCTCTCTTCTATGTTGGTTTGTTCTCCTTATTCTGTCCCTTTGTGTCCTTTTGT
CTTCAACTCTCTTGCTTCCCCTTTTAAGCCATTCTTTCCTTTCATCTTATCTTGCCATAT
TCCCCTTCTCCCATCTTATATTTTGTCTGTTCCATGACCCATCCTGATTTCTTCTCCTAT
TTTTTCCTCTCATTTCTGTCATTCATTCATGTACTCTGCTTCTTCCTTTTCCATTAAGTC
CACTGATTTCCATACCCAGTCTTCTTtcatcct
>NODE_546_length_1182_cov_7.360406
AAGGACTGCAGCGTAGCAGTGGGAAAACATTGTGTGATTATTGAGACATACTGGGCTCAG
ATGGATGGTAAATGGAGCCTGCTGACTTACTCCGTCAACGGGCTTTGTGTTTTTCTGGTA
AAATTATATGCACAGGAAAAGAAAGCTCAAATACATTGTTGAGCAATGGTTCTATTTTGC
ATGGTCTAATCTGATCGATGGTGAGCATGTCCCCCAGGCCCCGCTGAGATCTGAGAAGCC
ACCAGGCTCATACATTTGAAAGGCATCTGTTTATTTTCAGAATGCAAATGCAGCCCACCT
CAAAGGCTATAAGCTGCAGAGAACACACAATGTGAATGTGCTGGAGTGCTCTGCCGGGGG
GCTGAGGCCCACTTATGTCAGGTTCAGGTTCTCCCCCCGTGAACCCCGGCGGCCACACAC
AAACACACTTCTCTAAAAAGAAAGACAGCGACGACAGAGAGGCTTTCCTCACACCGAAAC
CATGTTTACCCATGCTGCAGCTGAATTTACAAGGGTTTAATGGAGGACATTTACACAAGG
TGTGCAGGCGACTGAGATGCTCCATGTGCCAGATGAGGGCAGCCCTTAGGAGAGCCAGAG
GAAACAATGCCAAATCTCCTCCCCCTGCCCTCCTCTCTCCTGCCCCTTTTGGCACCCTCC
CTTGTCCTCCAGTGAGAGGCTCCAAGGAGGGGGGGTGGGGCCGGGAAGGTTAATGTGCCC
ACTTTGATCTTCGTCAAGGCACACTGAGTAAGAATTAATTTACATTTCAGATGAAAAGGT
TGACAGTATAAAAAGGCATCTTGTTTCTGGTATGTGAGAGCTGTGTAATAGGCCAGGAAT
TTGAGAGAGGAAGTCGTGAGGAAACAGAAGGGATAAGCCCCTCTCTTGCCTTTACTGGGA
AAGAGATGAAAGGAAAAAGGGATCTCAGTATGCACTGTTCTTCTGAAACATGGGGACCAA
ATGCTGCCCAAACTTTCAAAAGCTTTTCTGTATGCATTATTAATTAATTATTAGTATTTC
GTAGGCCACTCATGGAGATCAAAAAGGTGTTTCACAAAGATGCAAGGTTTTCACGCCTTT
GTCCCATTTCCTTTTAAAATGTGAGAAAAAAGTGGCGCAAATTTTCACCGGACATGGGAC
GACATGAGAAAATCAACGTTTTTGCACTCGAATATATGATGAAGTTCACAAGAAAATTTC
TTTACCTGACTGTATGCAGACAGCGGCCTCTTCTCGTTCCTTTTTTATGtgcttgaggtt
ctgccgagcaacataacctctccaggctaaaaaacgagaaagaaacactgtgtgtatgtg
tgcaag
>NODE_547_length_595_cov_3.541177
GGCAGTACATGCATGCATCAGTGGCCATGTGGATTTCCTTGTGCTGTAGCCGCAACTATC
TGCAGGATTTGGCTAACTCCTGTCTCCCAGGATCACTCTGTAAGCCTTTTTAATGTCTGA
CCCGAGTGTTTGACCTGCTGGATGTTTTCCATATTATTTGCAAAAGATGTGAAGGGGGTT
CACAATGTTGTCTACTTCTGGTTTGCAGAGTTCCCCGAGACCTATGTTTGGGATGAAAGC
TGGGAGCGAATGTAAAGAAGCAGCACTGAAGTGAAGACAGCTGAAGGTAAGACATGTTTG
CAGAGCTTTGACAAATTTAAGTCACTCAACATTCAGGTTCCTGCAACACACTTGTTTAAC
TTTGAATGGGATCTGTGTGTATTGTTACTGTGATACTTTGATAGTGTCACGAAGTCAAAA
GGCTGGTGGAGAGGCGAGGCTGGTATTATTTTTCCGTGCTGGAACACCGTGTCTCATTTC
CACAGGTGCAGATATCAGATTTGTTTTTTTGGCAGGCAGGGTGTATGTACAGTACATCTG
AGCCGGTACAGCATGAATGTACAGCTCGCTGACGTGTTCGCAGGCCTCCCACGCACTTTG
CATATCGAGTCTGTGCCCGGTAAAGTGGGAAAGCAATCAAAAATGCAATATGTATAAGTG
CAGGATGCAGATATCGAGAGGCTCAAGTGTTCCCCTCTCAGAGCGATGAGGTATACGATC
ACTGCTTTACCTCTCAGAg
>NODE_554_length_478_cov_12.682009
CAGTCAGACATCCCGTTTTAGCGGCATCCCTGTCTCTGTAATTGCATGCATATTGGATTT
TAATAATGGTGTAGAATATTATCAGACAGTGAACACGCTGATAACGAGCCTTGTGCTTTG
ACTGTTTGACAACTCAATCTTTCACTGCCGTTTATTCTGCCTAACGCCACGGCAGCAGAA
CAGTCATTCTTCTCTAAGAATTGCTTGTGCCAGTGGTTAAACAAGAGACATTTTGATTAA
TATTTTCCATTTGTTTAGAGAGCATTGAGCTAAAATTAGATGGCCATCCCTTCCCTTGAC
AGGACAGCAGTGACTTTGGTTTCCCTGCCAGGCCAGTCCGACGCTCACACACACCAGTTC
CAGGGAGGAGAGGAAGGGAGGGAGGGCTGTTGCGGGAGTAATTTCAGCGGATTGTGAGCG
GACAGTAGCTCCGCTGGGAGAGCTGGCAATCATGGGGGAAACAATGTTTACATCGATCAG
CTGTCAGGAAGATTTATGGCCTCATTTTGCTGTAATGGAGAATTAGTGGGGAGATTATCA
GCGACTCAACACCACTGCTTGTTACCCGTGTCCAGGCCTGGCAATTTGTCTCTCCCCAGG
AGCAGCCCAAACACTTGTGACA
>NODE_555_length_807_cov_21.026022
TCTTATCTCTGCGCTCCGACAAAGGTGAAAAAACCAAATCCAGATCTTATTAAAAAAAAT
CAAGGAGAATAAATCTGTTGTAGTTCATCAAAAGAAAAAAAAAGAGGACGCTCTTTGAGT
TAAAATTTTGTCTCCTGTCATCAAAATCTGTTGTAATTTATAAATGCGATCCTCAGAAAA
TGGTTAAAATCGAGTCAAAATATTTCTATATTCCTCTCCTTTTTTTTTTCTTGAGATTCC
TGCTGTTCATGCACCATGAAATCTTGCTTCATTAAAAGTGTATTAATCTTGTCTCGTCTC
ATGGGAGGTACCTTAAGATGATGTTGTGTCTTTTTCTTTAAATTGTTGGAGGAAAAAAAA
AATCTTCCAGATTTGGTCCCTGTCAGTCAGAAATAATTGTGTGCTTAATCTTGTCCCTGA
TGGATGACTTGGAGTTCAGCAATGGGCCAGCTCCAATGACAAATACAATATTAATATTCA
TTAACTGCTTTGACAATGCTAATTTTGATGCAGTAGTAAAGGGCCTTCCAAAGTTAGCGG
CCAAAGCATCAGAGCTGAGCAAGGTGGCAAGATAATTTGTGCTGCTTTACTGAGCTGAAG
GCTTTTAAAGTCTTAAGCAGGGGAAAAAAAGGCTAGGTACCACAAACAAAATAAAAGAGA
AAGGGAAAAAGTTCAGACGCATTGGAAACCAGGACTGTGGAAGTAATACGATCAAGAGAC
GGCTACAAAAATTTGACACCTCCAATGCTGCATCTTTGAGCAAATATTTTTTTTTATTTA
AACAAAAACTTACAACAAAAAAGGAGCCTAACATGGTAAGTCAGCACATTCTCAATTTTT
TTGTTTAATCTTTTTGATCTTTTCAATTATCGCCATTTGAAGATCAATAGTAATTTTTTT
CTGCTGTGGTTAAAAGGCTCACAGcggtggtatagtggatggtcggatcac
>NODE_556_length_830_cov_10.043373
AAAACAAGCGCCATCTGAGATGTTTCTGGTGACAGATTTGCATTGCTTTTAACCAGGGTT
CTAACAGCACAGTCGACAAATCTCTGCTCTACAGCAGGTGACAACGAGCGAGCATTTTAA
AAACACACGCAACAGCCATGTCTGCAACTTGCCTTTGTCAGATTAAATGCACTCTAAAAG
GAGGAGAGGGTTTTCATAGAGCATATTGCCTTCTGTATTATAGAAAACAAAGAGAGCAGT
CTGGTTGCTTGAGAGGGATTTAATTGTAAGTGCTGAATTCAAAGAGCAGATAAAGACACA
CAAACGGGCCAAACCCCACCTAGCTGAAAGCCCGAAACTGAGTGGGGGGAACAGGATCCG
GGGCCAACTCATTTTCAGTGTTAAGAGCCAAAGCAACACAGCTAATCCGCATTGTCAAGC
GGGGGCAAGCATGCAGACATGGATAAGACCACATCCTGAGCATCCGTGTCCCCAAGGCAC
AAGCACCCAGCTCTTGCTGGATGGGAAGTCATTTGTGAAGTCCTTTGCAACAGCCAGTCA
AAGAGGTTAATTGAAAAATTCCTTAATGTCATTACAACAGAACTAGATTAACCCAGAGCT
AATTCACTTTATTGTTCTGAAGAGAGGGGACTCAGCGCTGAACTCCAGAGCAAACGTGAA
GCCCAGAATCAGGGGTGAGGTGTTGTTTTTAAAGGACTATGCCAGTTTAATTAAGATAGG
GAACATTATTCACTGCTCTGCATGGTTGGAAGGAGCAAAATGGTCGCGCCGTATAAATGC
AGCTCTGGTGCCTCTTAAATCAAGGTGGCTTTTATTTAGGCGGTTGAATATGTAAACATT
TCCAAAGCTCTCCGCGATCCTGCTGTGCAGTGCTGCTTCTCATATTGTTTGTTGCTGTAT
GTACCACTGGGGTCTCAGACATAATCTGTTTGGGTCTTAACATTTACTCtgcctcttttc
ctcatcaggaggtg
>NODE_557_length_458_cov_16.576420
TGGGGGGGGGGGGGATTGTATCTCTAAATGTGTCGCTTGATTGAAGTGCGTAAGGTTCTG
AGCTAATTACATCCAGAACCGCAGCCTAGGAACAGATGCCACACTTGTGCATCAATAAAT
GCTTATAAGTAACTTATTTAGGGCTGCCTGCCATGCAAGGAAATGGCATGACTTAAAGCA
CAAGTGCCCAGGGGCTATTCCCCAGCTCTTTGTCTTGTCATCCTGCATCTTTTAAATCTA
TTCACCGCTTCAAAACAACACAGGCAGACAGCAGGGCATGGCAGGAAAAAAAGAGTAGAG
GAAGGGAAAAAAAAGATACAAATATTCACACTTTGCAGACAGTATTATGTTTGCCGTTTG
GGTTGTCTGGCATCAAAGATATGCTGTCTTCTCTTAGATTTGTGAGTGGTAAAGGAGTGG
TAAAGGAGTGGTAAGAGCGCTGTTTTAAGGCCAAGCTCCCGTTTGATGAAATGCAGCTGT
TCTTTAAAGTTTTAAGATAAATATGCTCTGACTTGAGCGTAGAGCGATATATTAGCTTGA
CAAGTTGGTGCTATGTTTTATTTAGCTTTTGGTGTAATAAAAAGTGTCTtcatgcctgta
ag
>NODE_559_length_322_cov_2.515528
GAAGAAAAAGGAGAAGATAGAGGAAAAGGAGAAAAAACTGGAGGAGATGAAAGATGGAGG
AGAAGAAGAGGAAAGGGGAGGAGGGGGAGAAGAAGAAAATGAGTAGAAGAAAGATGAGGA
AAAGAAGGAAGAGAAGAAGGAAATGGAGGAGAAAGGAGAAAATGGAGAAGGAGAAGAAAA
AGAATGATGAGATGAAAAAGAAGATGGAGGAAGAGAAGAAGAAGAAAGAGTAGATGGAGA
AGGAGGAGGAGAAGGGGAGAAGGAAAAAGGAGAAAAGGAAGAGAAAATGAAGAAATGGGG
GAGAAGAAGAAGAGCAGGGACGCAAATACATGTATGGGGAGAACAGAGAGCTATGTGAAG
TCGGCATTAGAACAGACAGGGCAATGAACCATGTTTGAGGTAGTATGCACTTAAATACAT
GTTAAACTCCATTCAGCAAACTCTGATCAATGACATGTTGAGTAgt
>NODE_560_length_891_cov_15.185185
GACACCCTCCCCCTCACCTCAACCCTTACCTTAACCCGTTTCCATGTCATTTTAATGCCA
CTGAATAATATGCAAAAACCATAAAATGTGTTGACATGACACGCAAAACATGCCTTAAGT
CACGTGCTATTTCTGTGAGCCTATTTTTGGATGAACATGCAGTTGCAGTGACGTCACAAG
TCTTAACAAACCTTGAAACTGAAGGCCATCAGAGCTCTTGTTCTTTGTCTCAGTGACCTG
CATGTCTCTTAAAAAGCTTCCACTCTCACAGCCAAGAACCTGCACTTTTAGAAACCCTGG
TGTCTCATCTTAGCCCTGCTCTTCAAACAGGCCTGCATTGATTAACTCAGGGGGCTTTCT
CTGCTATCCACCTATTAATTATATGGCCTTCATTAACACTGGGCTGATGAATGGCCTCTG
CTGGAAAGGCGAGTTAAGAGGAGGTGTTAACACAGCACCTGCCTGCACTCATGTGGCCAC
TTATTAACCAACAATGACCTTCCACATCATAAACCCACTGGCCGGCTATTTGCTGTCTAA
TAAACGGAGCCCCTCTCTCTCTCTCGGCCCCCCTCTTCCATGCGTGGACCCCTTTCCTTG
AGCCCCTCAGAGTTTATTGTTCTGGAGGAAAAAAAATAGATGCCTGTAAACTTGGGACAC
CTGGAATCAACTAAAATACAGATCCATGGGACCAAAAAGGAGTTAAGTAGCATAGGTGGT
TAATGGATTGATGAGGAGCCTCTCCACAAGCCCTGTGAAGAGAAGACGGAGGCAGCTATA
GGTGAGTGTCAGAGCTTTTCTCTCTTGGCATTGTAGCTAATGGTAGCAGCTACGCAGCAC
TCCAATGCTAATCTGTCATAATAGCAGGTCAGTATACGACTGGTAGATCTAAGCTTTTTT
AAAACATGGAATACATCACACAGCTATCATCATCCATCTGATAACGTAATGTCTTCTTAT
CGTACAGActtgtaggcattttgcacataaatgttcattaggcttcatttatacattata
ctggtacctggtacg
>NODE_561_length_739_cov_13.686062
CTGGCTGGCCCTCGCTGTCCCACACTCTCTGACGGGCTCTTAATGGTAAACTAACAGATT
GTAAACATGCTGCTAGCTCTCTCTCTCTCTCTGTTTCTTCACTCCCTATATTAATCACTC
TCTTTTTCTCTCTCTCCTTCTCTCTTTCTTCCTCACTGTTGTTTCCTCACTCTCCACTTT
CTTCACCTCTTTCAGTTCCTCCTTACCTCTGTTCATCCCTCCATCCGCATCCCTTATTCC
CTTTTCCTCTTTCTCCCTCTCTCGCTCTCTTTCGCTTTTCCTGGGGTATTTTTTAAACAA
TGTGTCCTTCATGTACGGTTGGTTACGGGGCGTACAGAAGGACATCATTAGCGCTGGTGG
TTAAGCTGTAATTTACACCATTACCGAGGTAGGGGCCATTTTTATTGCCTAGTAAATTTC
AGCTCTGAAATATTTAGACCATATGGCTCAATTTGTGTAATAACCTTAATTTCCAAGCAC
CCTTCAGCTCCCTTCAGCGCCGGCTGTTGTTGGCGGATGGCAGAGTGGTGCGTGTACACG
TTCGTATGTGTGCCCGATCTGGATTTGGAGCACATTTACACACAAACACACACATGCAAA
CAAGTACGCAGAAACATAGACATGGCAAAAATGTTACCGCATACGCTAAACATAACCTTT
TACACAGTCTCTTCCGCATGCTCACACCGATTCCTTTATTCACACACACAGAAACACACG
CACGCACACGTATGTATGCATGGCGGTAGCAGATTAATAGGGTGTCAGCTTCTGTTTGGG
TGAGGGAGCGTCAGGCGTCGGCCAGATGGTTCTCAGGGATGATGACTGTCAGGGGTCCTG
CTCTGATCAATgggatgtattaatacagcatgcacatacgcac
>NODE_562_length_392_cov_13.762755
CAGATTTTAACACTCCCTCAACATCCATCTCTCCGGTGATCTATCCATTCGCTTGCCTAT
CCTTGTCCATCTAGCCCGGGGCTATAGAAGCCTAATTGTTTACCAAAGGGTTGCGGCTCA
TTTGCTCCTGGAGATTGGGCCTAATTAACACTAACTTGTCTGAACACCAAGGAGCGCTGT
CCACTCCACTTTAATCTAATCTGTACTCTTTCAAAAAATAATGAGATCATTTACACCTCA
TTAACGAGCAATGTAATGTCTGGGCATTAATCATAATGATTGCTTATCATTTCACTTTGC
AATATTATCTCCTCTAATGAAACTGTTCACACAACTGCCAAGAGGGCCTTAATTGGTCGT
GTGAAATCACAGAGCACCCGGCAGCTTGCAGCGACGTGTGTGAAGTTCTAATTTGCATGG
GTGGGTTGTCGGAGGTGGGGTGGGGGATTTGGGGGGGTGGGTGGGCACGAGAGGATGGCA
TCACTTAGGAACACACACATATACATGCACAAAGATACGCAAGGTAAGGTGTACAg
>NODE_563_length_324_cov_1.166667
ATATTACAGTATAATATTTTTAAGAATAACAGGTGGATTGTCATCTGTAAGCAACCATAA
ATTTGGGTTTGTAGGCTAAGTTAGAATTTGGGGATATTTAATTTTGCAAAGAAAGAGAAT
TTTGAAAGCTGCACCACATTATCAGTGAAGGAGGGTAACTGCGTGCACACTGTGGTAATG
CAGCAATGATTCTGATGATTGATGAACCCATTGATGATTGGGTCAGAACAGGGATGGACA
CAGTGAATCCTTTTCTGTGGTTACAGAAAGGATGTAAGGTCAATAGAGGTATTCTCTTCT
TTTACAGTTTATTACACTTCTCAAAATGGTGCTCTCAGATGACAATCTTTTAAAGGGACT
TGTGCAGGCATTTGGGCATTTGgtctgctctgacaaactggattgtgttctgctttctgg
gtcacacatagggcctggtgtgtattgctgtctttgtcctatggcatt
>NODE_566_length_303_cov_1.547855
ACTAAGGAAACACTAGAGTGAAAGCTACAATCCAGATGGGCACATGCAGGCAGCTTTGTG
ACGTGTTGCCAAGTGTGTCAGACAAACAAACAAACAGCACATTACAAATCCATGACAGTG
ATTAGCAAAGTGTTTAACACCTCTCAGTTCCGATGCCTGTTTCTGTAATCACTGACAGCA
TATTAAACATCAAGGGGGAGGTAGAGATAAAAGGGAGAGAGGAGAGCAATGGAGGGAGGG
AAAACAGGGAGGGAGGAGGGACAAACTATAAGGGGGGATACAGTACAGGTACTGAGAAAA
AAAACAGCACAAAGTAGAGAATAAGAGCAGCCTTCAAGTGGTCTAAACACAACACAAATT
TGCAAAACTGAATGTGAAAACAGAACAAGTAAAAGTCAACTAAAGCATACCAGCCGCAGC
AGAGAGTCCTATCGGGATTTCAATTTa
>NODE_567_length_770_cov_9.425974
ACGCGAGAATCCTCTGAGAGTGTCGAAACGTCGGTCAGGGTTAGCAGCATCTGGTTTTTG
TTCTTTGTTCTGTCGCTGCAGTCGATCCCACCGACCTCAGCGGCACAGGCGTAAACCCGT
CAGCCGCTTGACACACGAGTGTCGCGACCTCAGAGTGCACGTCTTCAGTAGGAATGTGCC
TCGTTTCTACAGCTGATACCTCAGAGGGGACGTTAGGAGTTGATTTATAGATAGAAAATA
TACTATCACAGATTACTATGAGTTAGAAGAAGTGTTTTAATCGGCTCAGATCAGGTCTTC
AGGGGGTGACTAAACACAAAAGTGTGGTTTTTTTTGTTCTTTTTATTCTGATTTACCTCC
ATGCCCAGCCGGATGTCCTCCAGCACTCCGTCCACCACGTGGATGCCCACGTCCTCCTGG
TAGGCCACCAGGCCGGCCAGCAGGTTGGCCACGCAGTGGATGCTGTTGTACTTGACGTTC
CAGATGTTGACCATGCAGCAGATCAGGTAGCTCTTCACCTCGGGGTCCTGCCAGGGCAGC
TTCCGCATCTGCCGGAGCACCTTCTCCGTGGTGACCTTGGACAGGTCTTTGTAGAGCAGC
TTGCGGATGTATTCCTGCAGCGGAGGCCTCTTCTTCTTCACCGTCTTCTCCATGGGTGGA
GGGTTGCAGTAGTAGTAGGCGTTCTCCACCATCGTCACGTAGCGGGCGTCCAGATGCTGA
GCCTGCTTTTTACGCATCATTTGTTCCTGGAGGACAGACAGCATTCAACAAAGCACGAGT
TAACATGCAACTTGTCTGCTGTGACAGCAGAGCTTCATTCATTGGGATTACTGATGTACA
GCTAAACAGGTTTGCAGAATCtggatcgctaacagagaataaagtgaaggaaataactga
tgagagagatatgc
>NODE_568_length_543_cov_15.191528
GTGTATCCTAAACCTCCAGAACATAATCATGACATTATAAAATCAGCCTGAATAGTTACC
TCAGGCCCGCAGACCCAGCCTTCTGTCGGCCGTGCTCACTCAGCCTGTGTTTGAGTGTCA
GCCAAGTCAGCTATGGCTGCTCCAGAGAGCCTGAAGTCTGTTGGGGAGACGGGACATTCC
AAACAGCATAACTCATTCTTTACACCATCTCTGCTGCCATTAGTTAATTATATGCAGGTG
TTTTCCTTTCTCAGGTTTTTTGTTGTAGATCTAATAAAAATGTAACCATAAGTACATAAA
GCCAGAAAGACAGCGAAAAGGAAAGGGGGAGACAGTGTGGAGGAAGTGGCTGAATTTGCT
GTGTGAAGCAAATTACTGCCCCCATGTAGATTCATCAGTTCTCCCTGCTGGATTAAGGAA
GGGCCTTTCTAATGAAGTTCGCCCCGTCAAAATGAAGGGACTAATTCTGATTTAGCTGAG
GTAATGAACTTCCCCTCTCCTAGTGAGAGCAGCACCATGGGGTGAGGAAAGAGGGGTGGT
TGTGGAGGGGGGGAGGTGTGGGGGCAAAGGAGAGTGGCAGCAAGAGAGAGAGGGAGACAG
GACGGAGATGAGACAGGAGAGAGACATGCAACGAGGACAGATAGAGCTAGAAGGGAGAGC
GAAAGCAAGGTGGagaatgagaaaaaa
>NODE_569_length_1039_cov_6.873917
CCCGGCACACTCTCAGTTTACACACACACACACACTCATCGGCACTCATTGCCATACAGT
CGCACACTAAATATTTTTCCCACATTTCAGCCTCCAAAAGCCCCCTTTTCTTAAAAACAA
TGCCCCCAGTTTTTATTCAGAGAACTTTTGAGGAGATGCCTAAGTGATCCCTTTACACGC
TCTCAGCTGCCTCGCCTGTACTCTGGTAAATGTGTCAGCCCTATAGAGAAATAAGCCTTC
CAGAAGAGTTTCTTCATTGTTGAGGTAATTGTCTCCTCTTTGACAGGCACATTCATCAGT
GGCTTAATGGTCAATCAAAAGTTGGCAGGCAGAGTGTTTTCATTCTTTCCTATCCACTAC
ATTAGGAATACTTAATCAAAATGTCTCCCGGTAATGGCTGTGAAGAGTTCATGACTGACT
GATCCGTTGTCTGTGCCGATAGAAAATTAACAGCTCGGCACTGGAGAGATGTGGGCCTGC
AGATAAACAAATTGTGCATTAATATTTCATCTTCAAGACCTGGGATGTGCTATCAAGCGG
TGGAATATTCCTGGGCTGTGTTGTCATTTTTCTCGCGTTCTTTTTTCTCTCTCTCTCTCT
CTCTCTCTCTCTCTCTCTCTCTCTCTCTCTCTTCCTCCTGTATTCTTGAAGGCTCTTTGC
AGCTGTAACTCATTTCACTTGATGACTTTACTGGGGTTACAGAGAGTGACGACAAATTGA
TTACCTGGCAGNNNNNNNNNNTCCTCCTGTATTCTTGAAGGCTCTTTGCAGCTGTAACTC
ATTTCACTTGATGACTTTACTGGGGTTACAGAGAGTGACGACAAATTGATTACCTGGCAG
AGCAAGAATGGAGCGAAGAGAGGCGCAGGCTGACAGTCATGTTATAATAATATGTTTAAT
GATGTGTGGAGGGGGAACAAGGAGAGAGGAGTATTGAAATAAGAGCATGGAAGATGCAAA
GGAATAGGTTTCATTTGTAAAGATGCAGTATCCCTCTTGGTGGAAATGGTGTTTTGCAAG
GTGTTGTAAAGAGAGGGGGAAAAAAAAAAACGCCATTCCCAGCTCAAGCATTTATTCAGA
GGACATTCCGCATCCAGGGTGCTTGTATATTCATCTGGGAATTGTATTATTAATAGGCAT
ATTTGTAAATGTGAGACCACAGATGCACCAGTAAAGGCCAGTt
>NODE_570_length_874_cov_10.135012
TTTTTTAAAAAGTAGATTATTTGATATAGTGGTGCATTTTTGTGCATTTTATTTTGTAGT
TCTCGTCGTGGATGCGACTTTGTTTTATTCGTGTACATTTATTTATTTATTCAATTATTT
ATTCATTTATTTATTTATTTATCTAGCTATTTATTTATTTATCTACAATCTTTTGACCTT
TCGCCTTTGCCCCGCCGCTGACCCCCGTCTCGTGTGCATTTCGCAGGAGAAGACGAGCGC
CCTCAGCCTGAGCAACGTGGCTGGGGTCTTCTACATTCTGGTCGGAGGACTCGGTTTGGC
CATGCTGGTGGCCTTGATTGAGTTCTGTTACAAGTCCCGAGCCGAGGCGAAACGAATGAA
GGTGGCAAAGAATGCACAGAATATTAACCCAACTTCCTCGCAGAATTCACAGAATTTTGC
AACTTATAAGGAAGGTTACAACGTATATGGGATCGAAAGTGTAAAAATTTAGGGGGTAGG
GAACGAGGTTTTCATAAATTCCCCCCAACTGCACGCTTTTTGGCTCCATCCGTTCCATCC
TTCAGTGTTAGTGAATGAAGAGGTTGGCCAAAGGATCGTATGTACTGGTGACTTATGATT
TAATGAGAGAGAGAGATATCCCCCTTTTTTAAAGCTTTAAAACTGTGTTTGTCCATTTAA
GTTTCCTTGCTATTTGAAACCATTTTCATGTATGACTGTTGATGGCCATGCTTGTTAATA
CCTCTGTCCTAGTAACACATTTCAACGATAATGCTTGCAATGACCATGCAGAAGCCTTCA
CATGATCATTCGCATCGTGCATTGTGTTACCCATAGACGTCACACTTGGTTCTCATCGAC
ATTCTCATGTTTTGAACATTTATACACCTTTAAGCTTATAGATGTGACGTTTCTCTGACC
TGTCTAACGTGTCGCTTCCTTGTTTGTGTatggatccttgtgtgcgtgtgaatgtggtaa
tgactgcgttggattgcgtctgcgtgcacacgtgactctgtgtgtttttgtagatgac
>NODE_571_length_551_cov_4.992741
TACCCCGGGGCTTTGTGGTCTATACTGTGCGGTTTGGAGGAGTTTGTTAGTTGAGGGCCA
GGTGCAGGCAGACAACACACACACACTCACGGAAGATAAACGGACCCAGCACACACACAC
TCTCTCTCTCTCTCTCTCTCTCTCACACACACACACACACACACACAAACGAAGGATAAA
TGGACCCAGTAGCAGGGAGGTCTGACAGAATGCCTTTTCACACCTGGCTGAGCCCAGCGG
AAGGTGACAGAGTCACATCTCCCAAAGCGAACACACACACACAAACACACACATGCGCGC
ACACACACACCTTCTCACATTGGGGAGTTCAGGGTCATAAGCAGCATCATGAATAAAATG
AGGCTGTCTTAAACAGAAGGAGCCCTGTGTATGCATGTGTGTAGGTGTGTTTGTGAGTGT
GACGGTGTGTTTGTGTCTGTGCGGGCCCCTAACCCCCATGCCAGTTTGGATCTGTAACGA
CCTTCTGTTCCCAGTGCTTAAATGGCTTAAATACTTCAATTAGACCTGGGTCACAATCCT
CCACCCGTTAAAGCACACCGTCACACACACAAGCGCGCACATGGAAACGGTACAACAACA
AAAAAATGGTTTCatcatgttgcgaggcgaccggagacttctgtaagcgtcttctcctct
catctgtggttcaaagtgaaacttgtaacagtaag
>NODE_572_length_317_cov_16.274448
CACCCACTGTGGACTGTCATGTAGGTAGTGGGGGGGGGGATAGAGACAGAAAGACAGAGA
GCAGGTCGGTGCTTAAAGCTAACAGGTAACCTTTCTGTGCACCTAGGACAAAGGCAGGGG
GAAAAAGAAAATGTCAAATTAAGAGAGGCCAGGCAGAGAGACGTGGCTGCCATATTTGTG
TGAAAGCCCAGTGCTGTTGGCAGCAGAGATGGCTGCTTTCTGATTCATCTGGGGCCGTAT
GGCAAAGCTTTGTCAGTCTGTGCGAGGTATAAATAATTCAGGGTGAGAGATGGCAATTAC
AGGGCCCTGCACAACCCAAATGAATATTTTATAAGGACTAAAACTGCCCTGGAATGAATC
ACACACATGGAGTCACACACACATACACACACAAGTGTAAGTGAATGTgcgcacacgcac
acatgcgcccaaacacacacacaaaggtagcacatatgaac
>NODE_573_length_667_cov_19.811094
TTTGTGATTTTTACTGCACAAAACAGTCGCTAAAGAAAGTGTAATAATTCCATCTTTAGG
AAATATTTTTTGCGGTTTGTATTAGCTAAAGGTTTGAAATAGCACGGCTAATTTGAACAA
AAGTAAACAGGAAACTAGAATTCAACTAGATGGGAGGTTGAGGGTCTGCTGTAGACATTT
CATCCACAACACAGTTGTTTATTGTATTGCCAGGCCTATCAATGAGGAACACGCAGGAGG
AGGAGCCTCAGGATCCTCAGCTGGTGCGACTGGACAACATGCTACTGGCGGAGGGGGTCG
CGGGGCCGGAGAAGGGCGGCGGGGCTGCTGCTGCTGTGTCTGCTGCCACCAGCTCGGGAG
GGATGTCACCTGACAGCTCACTTGAGCACTCCGACTACAAAAGCAAGTTGAGCCAGATTC
GCAGTATCTACCACACTGAGCTGGAGAAGTATGAGCAGGTACCGTGTCGCAACAGGGAAT
GAGTGCTGACATTGCCTGTACATGCTTGCCTCTACTGCAGCTGCCCGCCAGGAGCGTAAT
ACATAGGCATGTTAGGTCTAGTGTTCACATCACATAACTTTGCTTTTATGTGGAATACAT
TTGTCAATTTCTGTCACGTGTAAACACCAAAAAAGGTGCTTTATTAGTGTAACAATGTGC
ACTAAACTCCTAGTTTGGTTTTCAGATCTGTTGTGAATCACTCATGAGACACATAAATAG
GTATTTCTTATAGCACAAACTAAAACCTCTCCTCAGTTGATAAAATAGCCTGATAGATTT
GCTGCACATGTATAGAAACTCTCGTTCGGCt
>NODE_574_length_634_cov_13.850158
TGGTTCAGACTCCTCAGGTGTACAATTAAATTGCCAGAGTTGGTGAACATGGCGCCGCAC
GTTTTGCACTCATAAATCCGCGGCTTGCGGATTATGTGTCGGGAGACCCTCATGTGGTGC
TTATATTCACCGAAGGACGTGAATGTGGCGCTACAAATCTGGCACCGGAAACAGCGTTTA
CCTTCGTGCTTCAGCCGATGCATCTTTAGGGAGTAGGCCCGTGTGAACTTTTTCCCACAG
CGGTCACACTGGAAAGGTTTAATGCCTGGAGGAAGAAGACAAAACCATTGCTTGCTGATT
TGAACATTAGCATCAGACAAGTGTTAGTAACCGTGTGTGGGTGAGGTAAGGTGGAGGGTT
AATGTAATCACAAAGTCTGCCAACTACTTTCTTTATCAATGTATTCCAGCATGCCTATAA
CGAGAATGTCTTACTATTCTTCCCTAAGGTCTATACAAGGTACAGCAATGCACAACAACC
AACTATCATTTCACCTTATATTTACATTTCCTTCAGCAACTGTATTCAGTAGACTTTTAA
AGAATTAAAGGTCATTTTTAATCCAGTGCCAAAAGGGTAATAAACACGTATTTATTACAC
TCCAAGTCCAATAAATCCCTTGGATGTCTAAATGTTAACCCATTTGCCCTTTTGTACAAA
GACAAAGAAAAAAATGTGTGGGTGGTCAGATTGCATAGTAGTTAACCTATAATCTATCTG
GTAAAAGTCTGAattgttgctatttgaaaattagtctttaattttaactctaaaatgt
>NODE_575_length_315_cov_2.374603
GGGATCTTTGAGCTGTGAGGCAACGGTGCTAACCACCGAGCCACCCTGCAGCCCCATATT
CTTCATTCACAAAAAAAAATTCACATTGCAGATTTTTATCATGTGGCACTATGTTATCTT
CGTCCCCTTGGTTTTGTTGTTCATGACTGTCATAGTGGCGTATTTCTCCTTCGCATTCCT
CATGTTTCTGCTGTTTCTCCTTCTTCCTTTTGTCCTGTTTGCTTTTTCATCTAACCTGAA
ACTTCTCTGTGCTTCAGGTTCCTGTCCCCTCCAGTCGTCTCCTTGCTCACTTACTGTCGC
GTTCATCTCCTTTGTCTCCAAAATGGTCAACCATTCGCCCACCAAGTCACAATCAGAGTC
ACCAGTCTGCAGGCACCACGTACGTCACCATTCCCACAACAGCtgttcacctgcaacagc
cttgtcatcgctgcattccctcccctagtttccctctcc
>NODE_576_length_419_cov_19.422434
TTAAGCCAGACTTCCTCACCTTGTTGTATTTTGGGTGAAAATTTAAATGTCTCGCTGCTC
GCGTGTGCTCTGTTGAATATGTGCTGAGGCTGGCATTCTTTAAGTTGACTTGTGCCTAGG
TTTGTGCTCTTTAATGAACCTTGTGTGTTCAGAGGCCTGAAGGTGATCGTATAGTACACT
ACTATGTAATAGCATGGGATGGCTCATTATAGCAAGGCATAACAATTCACACATTAATTT
TCCAGCATCCAGTTTTTAATTAATCCAGTAGGCAGTCTTAAACACAGGGTACACAAATTG
CCTTCGGCCTCATAATTAATTCTAATGGAAGAAATTAAAAATTGGTGGGGTGTGTTTGGA
TTGTTCGGCTGTGTTACTGTGGCTTTGAGCTCGCTGGAGCGACGCTGTCACCGACAAGGA
TCTCTCCCTGCCCTGACCAATCCAGCAATCTCCTTTCCCTGCCACGCGAGCAGGGAGTGT
TACTCACTCACCCACACGAAGTCTGCAAGAATGGAAATGCTTTGCATGTCTGTGTCTACT
AAAGCATATGCCTTTTTTTTTTt
>NODE_577_length_623_cov_18.786516
CGGGGATAGTCTGACAGCTCCATGGGAATTGACTTCAGGAATCCAGGAGTGTGTGTGTGT
GTGTGTGTGTGTGTGTGTGTGTGTGTGTGTGTGTGAATATAAGCACTTAAAGTTGAGTCA
TTTTAGGGATATAGATATTTTCCATTTTCAACTCTGACAAAAATGCAGTGAAATAGAGGG
GCCATTTTTTTCTTTTTCGATTTCTGTCTCGTAAATCCTTTTCAGACGCAATTCCCATTC
TTCTTTTGAGGTCTTTTAAGTCATTATAAATGTTTTCTCTCTCCCTCTCTTTCTGTCTGT
CTGTCTCTCTCCCCTCTCCCTAGCTTTAGTCTTCTTGAATAAAATAAGTGCAGATTTGCT
GGAAATCAGTGGCTTTTGTGTGTGGCTGCAGGAGCATGGTGAAATGTTTGGACACTAATA
CCCATTCATTTCGGTAGCGCCATAAATAAAAGCTGCCAGCTATGCGGCTGCCGTGAAGTG
GTATTCTTTGGTGCCCAGCGGGATGTCCTGTTCACATTAGCGCAGCAGGGAAAACTGGCC
GGAACAGCCAGACAACTAAATCAAGACATTGTCAACTTCTGACAAAATTGCTATGGGGGG
AGAACCAGTTTTAAGAGGGGTTGTGCATGTCTGGTTGTATGCATGTTGCAGTGTGTGTGT
GTGTGTGTGTGTGTGTGTTTCTAAGACACAAGAAAAACAGACAGGGAGAGCAATAGAATG
AGAGAACAGGGGAGGCACTGGGGAGAGAAATATCTTTTCAAAATtta
>NODE_578_length_914_cov_18.567833
TTACTGAGAAGCAGGGATGAAAAAGTGTGTTCGCAAGAGAGTAAAAGCAACGAAGGAAGA
AAAAAAAGCCTGTTGGCTGTAGCATTAACAGTAGATGAGGCTGGCGCACTGTGACAGGCA
ACAGTGAGGTTAGATCAAGTGGGATTGAATGAAATTGCACACCAGTTTAAATGTTGTTAT
TACCATATCAGCAGTGTGTGAGACTGCTGATGCAGAAAAAAACTGCATGACTCTTGTCTT
AAAAGAAATTGTATTGCCACACAGTCACTATATAATCTCACGTGAAAATTCTGTAGAACA
TAACAAGCTCAATTCTCAAGAAGTGTATTTTTGCAAAAACATCAGATCTTTCTATTAAAG
GCAAGTTAAAGCATGTTATTATTGTTATTATTATAATGTACTGAGGAGACTTACATAGGT
AGGGTCTTAGTGACTTACACATGAAGGGCTTGACACTGCTGTGGATGTGCTTATGCTGCT
TGAGGCCCGAAGACGTTGCGAACGTCTTGCCACAGTCAGAGCAGGCATGGGCACGAGCCC
CAACGTGCTGAGAGCGAATGTGCCTCTGTAGGTTACTGGGGTCTGTGAACACCTGCTGGG
GGAAGGAACCACACAGACACAGGGGAGTTACTATCTGCCTCTAAAAAATGTAAATAAAAT
ACAAGCTGACATTTGCTCAAACACAAAAATGCTCATTTGTCAAATAGACCCTTCAAAAGT
CATCACTTTACCTTTGAGCAGTTTTCACACTCGTAGTGCTTGCCACTGTCGTGTGACATC
TGATGTCGGATTAGGTTTGATTTCCAGTTGAAGGCCTTGGGACACTGGTCACACTTGTAT
TCCCGCTCCTCAGAGTGAGACAGAGTGTGGGCCTCCAGGCTACAGGAAACACAGAAAATA
AAGCAACAATTAGAATTTGTCACTTCATGATAAGATTTGTTTTTTCTTATGGCTGATAGT
CACCACCATTTTTTCGTTTCttgtaaaaagtcagatatgcacagcacaaatcacccaaaa
taaattatgtgattgaatatgcctgctatcctcttacc
>NODE_579_length_867_cov_8.981545
CTTTCACTGCTTCTCCCAGTTCTCAATCCTCATTTGTAACAACATAGTGTGACCAATCAG
TATTAGTAAACTTAAGGACCATATCACAGTTTAAGAAGTTTCTCTTTTCTCCAAACCTCT
GCTCACTAAATCAGCATGAAATGTAATGCCATTTGCCGTGTGCAGTGCGAGACTTGATAG
GCAAAGGGGGAAAAAATGTATTAAACGTCTGTGAGTGAGTTTTTCTTTCTGCTGGCCTTT
GAAAGATGCCAGTTAATCTGCTTACTCCTTTAATTGTGAGTAGAGGGGTTGGGCCTCCTC
CCGGCCAGAATAAGACTACTGATCCAGAAGTAAAACGATGACCACTGCAGTTATTCCTTC
CTTTAGGTTGTGCAACCCCCCTAGTTTTCTTTAGCCACCCCTCATCTCCTCCTCCTCTAC
CATCCCCTCCCTCAGAGGGAAGAAAGCTCCTTGTTCTGACAATAGACATTTTTTGCCATA
TGTTGGCTTGACATCTTCATCAGGTTCACAGCAGGTTACCTTAGTTAACTTTCACTCCAC
TGCCTGATGGGATTTTCTCCCCCTGTTTCTCCAATCGGCCCGGGCTCAAAGTCTAGACGG
CCTCCGAGGCAGGGTCCTCCTAGCCCTGTGTCCACAATGGCCGTATTGTGGACGCTTAGT
AGTGGTAGCTTCCTCCAGTTACAGCGAACAGGCTAGTGCTAAAACAATGCTTTTGTCCAG
GGGCAGACGAGGGGGGCCTAATCCACTACATACTGTGAAATAAATCTCTCTCTGAGATGA
GAGTGAGCGAGAGAAACTGAGTGAATGAAATCATTGCCAGGGAGGTTAGAGTGCAGCAGT
TTAACCCCTGGCCAAGAAAGAGGGAGGAGAGGAGGCAAAGGGAGTGGGAGAAAGGAGGAA
CAAGGAGAGGCAGGCGCTacatcccttcatctctggagcacggatggaggagaggggctg
ccggtggctttcacagcctctcttctcaccagaggagctgctgttcaccat
>NODE_580_length_296_cov_2.540540
AGTAAATAAAAATTTAAAAAAAAGACAAAAAAACCCAATATGGACACATTGTTGGGCAGG
GTGCTGTGGGGCGAGGGCAGCCGGATGAGGATTTTCTTCACATGGCGAGGCACCTGATTG
GTGTTAGCTGTAGCTTTGGGAACAGTTTCTGTTTTACGCATTAACTGTTCAAAACTGATG
CTAGTCACTAACTTTTCTTTGAATCACAACTTAACACCGCTGTTTTCTTTTTATATTTTA
ACTGCTAAAATTACCCACAATCCTCCTTCAGCTCCGCTCTGCTGCTCCACTTCCCCTCCC
TGTGATTTCACCTCCTGAATCAAGGGGCACGACACCTGTAACCATGTAATTGTTTTGTTG
ATCTACCTCTTAGGAAAAAAAAATAGGTAAATGGTAATTTTTTTTTTTTTTGAAAAAGGA
CACAAAAATAACAAAAAAAa
>NODE_581_length_295_cov_1.813559
CACACAGGATAGTTAGCTGGTGATAGGAAGGCATTCAGTATGAGGATGAGAGACTGGGAT
GATAAGACAGTGGCACGTCAATGAGAATGATGCCCGTCGTAGCCGCGAGTGACAACTGAT
GGAGCTTGTGCACACATAAGTAAGAGATTTGGAGGGGGAGAGTTTCCTATTGCATGGATA
TATAATGGGGTGAAAGGGAGAAAGGGAAGAAGACAGAGGGGGAAAGTGAAAGAAGCAAAG
GAGTAAAGAAGGATTTGAGGAGCCAAAGAAAGGTGGTAGAGCAGAAGCAGAAACTTTAAT
CATGGAGGCATGAGCTGTATCAAACTGCTGCTTCAAGCAGGAAAAGAAAATCATGAGAAG
Aagaggtaaaggggggcatcaaacagtccaagaatatgaattagcatcgcatggaacaga
acagaacagtccaggtgtt
>NODE_582_length_145_cov_20.317242
TGTAGTGCAGCGGTGTAATGAGGCCCTGTGTGGATATTGATATGACAGAACAAAAGGCCA
AGGTGCAGTAAGGACAGCAATCCACACGTTTCACACCATTTGTTTTTCACACCGTATCCA
TCACATTAATGGGTCACCTTTCTGTGACAGCTCATGATTACCTGCTTACCCATGGAGAGA
AAAGGGGGTGAGAAAGAGAGGGAGAGAGAAAGCCTGGTAGGTGCAGAGACAGAGAGATAG
GCAGGAAGATAGGGAGCGAGGGTGCTCCGGTAGTGAGGGCGAAGGGTGA
>NODE_583_length_884_cov_7.511312
GTCGGGGAGGGGATCATTGAGAGGGAACACAATGCAGCTAGGTGGAGAAATAACAAGTAA
GTGGAGTGTGTGAGCACACACACAGGCTGACCCTGCAACCTCGCCTCCTCACAAAACTGT
CAGAATCTCAGTGCTTTCACCGAGGCTTTTACTCAATGAGGTTACCCCAAAGGTGAGTCT
GTTCATCTATAACTTCCCCCCGTCCGCCTGCATCCATCCCTCCATCCCTTCTTTTTTACC
TCTTACTTCGCCTTCTCCTCTATTTCATCATCCTCACCTCTCTCTCTCTGCTTCATTCGG
GATCCTTCCTGCTCACAGTTTGTCCCTGCTGCTCCCCTCCTCCCTTCCTTCCTCCCTCCC
TCCTCCTCCTCCTCCCCATGCACTCCCTTTCTCTCCCCTAGTGTATTAAGGGGCTTTGAC
GCTCTCAGTAAAAGCTGATTTATTCTCTGGGTGGTATCGATCGGTTTCTGCATTAAAGAT
TATAATTCATTACCCCGGCCCCTTTTAATACATTAAACACTCAAAATAAAAATAAAACAG
CCCTCCACACCCCCACCACCACCAGACTTTTGGTGTCCCGAGGGTGCGGGAAAACACTCT
TGTCGAGACGTCCGTTCTGTCGTCCGGGTCCCTGAGGCTCCACCTGTGTGTGTGTGTCTG
TGTGTGTTTGTGTGTGTCTCTGTGTGTGTGTGTGTGTGTTACTGACTCAGACAGAGAGAT
ACTCAAAGGCGCACACTCCTCCCTCCATGCTCGTGCTGTCGAATGCACATGGATTCGCAG
GCAAACACAAATGCATTTCACTAAACACAATGACACATCACAGACGGTGGAGGTCAGGAG
ATATGACAGAAGGAGCTGCAACAATTAACCCATTCAGAAAATTAATCAGCGTCATCATTT
TGAGAATTAACTGATCATTTGTAAAGGCCAAAACACCAACTTCTCTCTGGTTCTTCAACA
TGAGCATGAGCTGCttttctttgttttgtatcactaaactcaacaggttgtttcgacaaa
attagaca
>NODE_584_length_308_cov_3.704545
CACCCCCCCTTTCCACCTCCTCAGTTCTTTCTCCCTCTCTTTCTTTTCTCCTCTTCTCTT
CTCTGATTAGGCCCACCGCGGCTCCATCAGGGCCCCAATCCCCCAGCTGTCACTCGGCCG
CCCGTCTGATTGAAAACAATCAGGCCTCTGATGGCACAATTACCCTGACCCTTTAGCCAG
CCGCCGCCGCCATAATCAGCCTCTGATTAGGCTGCTTTGGGCCTCCTTCACTTCGCCCAG
AAGGTTAATTTGGGCATCAGACGGAAGCGAACAGCAAGCGGGGGCTGTCGTCCGAAAGGA
TGGGGGGCTAGAGGGTGGCGGGGTGGCGCGGCAATACCGGACCGATATAGCTCGGACGTC
AATCATCGTCACTCAGAGTTTTCTTAGAGTCTCTCACGCTCTGGAAATCACATTTTCTCT
GTCTTTGTTTTTTTTCTTCcccacactctctc
>NODE_590_length_422_cov_2.957346
TAGGCGAGAGAGGGTTAGAGTCTGGTTGAGCCGTATTTACAATTTGTCCGCCATCCTGAT
TTTGAAACGGATCAGGAGGTGGAGAAGTTGGTGGTGAAGGTGAGGCTTCTGTCTGATTTA
ATAACTCGAGATAATCAGCGGGTGTGCAGGGTTCGGGGTTTACATTTAGCAAATTATGAA
AATGTGAATCATCGCTCTCTACATAATTTAATAAATCATGAAAATCACCGGTTGTGATGA
AACGAGGATCAACAACTTCCTGCACCTGAAATGGTTCATGGTTTAAGGTTGGTAATTCAT
TCGACCGGTCACTTGCCTTTTCACCCATGGTCACTTTAATGTCACACCTTTGTTTTACAA
CACTTTAACCTAAAAACAACAAACCTAATAACCCTATAAAAACACACACACAAACACAAC
ACCTCACATGTAATTATAACCTTGCAACCTCTGCGAGGAATGCAGATCCGGAACGGAAAA
ATTCATTTGATGCAATACAAAAATCATTCCAGTGGGCTGATATCAGGTCAATGCGCCTTC
TCCAACGGGGCCCCAtcctgtctctt
>NODE_591_length_554_cov_18.851986
GGGAAACGTTGATCTCACAACAATCCCTCTTTGTGTGTAATACAGCTTTACTACTTGAAA
ATGGATGAGGTTTGAATCAGCAAAATGTTCATAGAACAATTGCAGTAAGATAAAGGGGCT
TTGGTAGTTCCAAATATGAATCATGCATAAAGACAGAAAATAGATTTCCACCATTCATTC
TAGTTAGAGGACATACTTTACAAATGCTATATGTAGCTATCAGGGCACCAGTAAAATAGG
TCAATAGATTGTGTGTGTGTCTAATCTTTGATCAGATGGTGTTCTCATCCAGGGCTATTA
ATGTGCTGATCCACTAATTGGGAGAGCTTGCTCTCTTAATGCAATGGCCTTCTAAATGTG
TCCGTCCCAGTAATTTAATAATGGCCATTTCATGCTACTCTGACTTTTCAAACAGCTTGC
TCGGGGCAGCTACAGGGACTGGTTATTGATTGAAACTCCTAGGCTGCCTGGGCTAGGCTC
TGGGTGAGAGAGACTGATCAGCCTGCTTCCCAGAGTCCAGATGCAACCACAGTCCAACCC
CCTTCCACCCCAACACACACACACACACTCACACACACACACATACACATCTCCGCATGC
TGCTCGTAAACACACAAACATGGAACATTGACTCACCAAAGACAAGTGCATACTCACACA
TAAATTTGTAGATTCCGCtgagatccctggcaccaggc
>NODE_592_length_631_cov_14.413630
CTAACAATAACAGCAAAATATGTTCTGAATATGTTTATCAGTATTCATGCTTATTTGACA
GGTTTTAGACGTTTTTTTATTCTGGCTGGACTGCGTTTTGTTTTAAGGTAACTCAACCGA
ACATCGGGCTCAAATAAGGAAAAATATACAGCACTCAATCAGTGATAAAAAAAAGTATCT
GGAATACATAACAACAAAAGGAAAACTGATGATGCCCAGTGAATTACTTAGATAATTGTA
ATGTAATATGAACCCAGGAAACAAATAAATTCCATTTCCAATGAATCCACACAATTCAGT
GAGCTACTCTCCTGGTCCATTTAACTACACACATGTGTACTATAATGAGCTGTAGACATT
ATGCCTAATTATGTATTAGACTGTGTTAGAGGGCCTAACAAAAGCTTTTGAAAGGGACAA
TTACGTTTGTTGCTTAGTTACATCGTTAAAAATATACCAAATCAGTGCAGATTATAGTGG
GCGAGAATGCACATGTACACCACGAGCATTGTTGCCAAAATGCACAAAATTCAATTCATT
AGGAAAAAAGAAAACATTTTTGCTTGTGAAAAGGACAGTGGCATAAGTGAAAATAAACAG
TTTTTAACTGAAGTGTGTTCCTGTGGGTAAGTAAAGTCTTTGTAAAAAAAGAAAAAAAAC
ATTTGTAAAACAGTGGAACACCAGCCAAGCAACGGTGACAACTCATTTGTTTTTTAACAA
AAGGCAACTTCAATAACATTTTATATGAAAGAATGGAGGAAGTttaatttaaatc
>NODE_593_length_366_cov_3.024590
AATGCATCGCCTGTAACTTCCTGTTACCAATAGGAGGCGCTATGACTTTGACTAAATTTT
TGAATGTGGATGTCTTCACAGACAGTGTGTTGTCCAGCACGTGCAATTTGGGCCAGATTG
GATGATTTGGAAGCTCAGATATAAACATTTGAAATCTAGGTAAAATTCGCCGCGTCGTCA
CGGACACGCCCTTTTGACCAAAGCTCACCATTTTCTTCACCAATAATCATCAAGACTTCA
AGTCTTATGTCACCACATTTCAGGTTAATATGAGCAACCGGCTAACGACAGTGGACCAAA
ATGTAAAACAAATTGCCAGCAGGTGGCGCTATGACTGTGAATGGACATTTGCATATGGAT
GTGATCAGGGACACACGGTCTTCAAACATGTAAAGTTTGAGCCAGATTGGAGCATGTACA
GAGGAGTTACACAGCACTTCCTCTCTCATGGCGAAGGATCCTACTTCAGAGGGTCGCCAC
GGCCACGCCCTTTGAGtagtgcagaagatt
>NODE_594_length_702_cov_8.001425
ATAACACTGCTCAACACATCTATTTTCATTTTATTAGAAGAAAAATCAGCAATAGCAAAA
TGTCCATATTAATGCTAAATACATTAAATTACAGTAAACTGTTTTTCCCCTTAAGGAATT
AGATGTATAATGTTAATAGAAATGAGATTTAAGATTTTTGGTCTCACAAAGCTGTATGCT
ACTTCAGCAGGTGCTTATGGATGAAGTGATGGATTACCTCACTCGTTGCTATCTCCATCG
TACTCCCAGCTCTCCCTCCTCTCCCTGCTTTGTGCCCTCTCCCCCTCTTCTTCCTGCTGC
TGCTGCTCTATAGGGAAATGAATGGGCCTCCTGTTTGCTGCATCCGCATCTCACTCTGTC
AAACTCCACCATGCATCTGGTGCGGAGGGTTGGTATGCATGTGTGTGCTCAGCGTGCACG
TGTATCCATTTGCTCTGGGATTTGCTGCGTGTTTGTGTGTTTGTGAGTGTGTTTGACCAG
GTCATTTAGTACTCTGCATGCAGGCTTGGAACAGGCTGATAAGCTGTTTGCAAAAACTGG
CAATTAAAAGTTGATCAGGCTGTCAATTCAAATGGAATGAAATGGAACCAGAAAGTAATT
AAAAGGATGGCATGAAAATGACAACAATTATATCTCTTAGCTTCCCATTACCGATGCACA
GAGGAATTTAATTAGTTTAGGAGCTCATATAGTGATTTATACAGTAAACACACAATAACA
AAAAATAGCAGCCACCACAAAAACAAACAAACAACAAAAAAACATTAAAAGTAGAAAAAA
ATCCACTGGTGCCTGCTTCCTGTCTCTACAAAAATTCTGGCCAGCTCAGTCTCACTatta
aaccat
>NODE_595_length_313_cov_9.693291
GAAGTGGAGCTATAAATTACATTAGGAATTAATGATTAGCCCGCAATCGCATCTGATAAT
CTCTGTCCAGATACGGCTGCTGTCACCAAAAAACGAAGGCCACTTTTTCATCTTCCTCTC
AAACTGTCCAAAACCCATTCTGTGTGACTTCATAGGTCACCCCTCTCTGGTGCAGTCACT
GGTTTCCCCCTCCATCCTCCCTCCCTCGCCTCACCCCTCACAGCCTCCCCCCTCTTTAAT
ACTTTCTCTATGGAGTAAGTCGGGGGGACAGGCGGTCACGCAGTAGCTGGCTTCATGATT
AATGGTGTTTATTCTTGACAGAAGGCTCCTTTATTTATCTGCATTGCAGTTTCACTGATA
CTATCAGTCACCTGAATGAAAAATATTCAGTCATACCAATTTTGCAGTATAATTGAGTAG
AGTCACTTCCTTTCAGTTTTCTCCCCCCCCCCCCCCC
>NODE_596_length_500_cov_18.478001
GGGTAAAAGCCCACACACACACCCCTGTCAGGGAAGCGCAAAGGCTAGATGCTATAGATT
ACTTTAATCCCCTGCCAGATATAAAAAGGATAATTACATATTTGTGGTGGAGGCTGTGTG
GTGAAAAAAATCAATACAGCCTTTTTTGTATGACACTTCATTAGTGTGAAAAAATCTTGG
AGCTGAGAAGAACTGCACTGCAATTAAATGGTTCTGCTACCTTAGACTTTGTAATGGCTC
TATATTATTATCCAGTTTATTTGAAATAGTGGTTGCACTTGTGGAGTAATTGGAAACCAT
TGATTATGTACTTTTATGTCTACACTCTTGCACATCATTATGGAGAGAAGCAATAGTTAG
TTAGCCTCTCTAATGAAGCACTAATTGCACTAAGTAGGTTAAGATGTTAGTCAAACTGCA
CTCAACTGAAATCACAACACAAAGACTTCCAATTAATCTGCATAGTCTGACTAGCAGATG
TTGTTTTGGACTCCATATCTTGCAGCTTTTATTTGCTTTGTGTCTGATCCTGTTGCGTAA
ATAGAAATTGTATTTGTATCAGTCCATTGGCAGCAGATGAAATTGATTGGGAAGGGGGGG
AAATAGGGGGCGGCTGGGGAGAAAAaaaaatctaaggtgatgga
>NODE_597_length_716_cov_12.162011
TTTTGTTGTTGTTTTTTGGGTTAAAACACCGACCTGCTGTGCATCGCTCGAAAGCATCTG
AATGACCAGTTGTGCGTAATGCGTAATAGGCCTATGGCCCCTCGCCAAAGAGGGAGTTAA
CGGTGGATAACACAAACACGTGAATATGGATGTGTCCCAGAAGTTTTATGGTTCTGTCAT
TGTTCCTCGATGCGGATTTTAAAGATCCGAGGCGGTGAACGAGCGATCAGTCAGGAACTA
GTATCCCCCCATAAACTTGTGCCGCCGTCGCTTATTTCAATCACGTAAGACCCCTAATGG
CGTTGTCCGGGCGAGGGTGTTACGTATATCTGTACAAGCTTTTCCTGACAAGCCCGGCTT
GTTGATATTTGTCTTTTACTGTAGAGCCACCAAGGTGTTGCCTAAGAGAGTTTAAGCACG
CCGATATTGCAAAGGGTTATTAGATTCATAAGTCAGCGAAGTGGTGGGCGATCTACTGAG
CACAGCAGAAGTTCTCATATGATGACTTCAAACAAGACACATTACCTACCAGCATCTGTT
GGAGTGAGTGGATATTAAGACACTTCTATCTCCAGGACAGCGTAGGGGGAAAATGGTAAG
TAGCAATGGAAAACACACAGCAATAGGAGAAAGGGGGGATGATTACCAGTTAAATAGTCG
TGCTTGCTGTTTGGTCTTGGCAACGCATTGCTTGGAGAAGGGTTGGACTCTGTGGCTACT
TGAGAAACTCAGTATCGAGACCCGTGTCTGATGAGGCTGATGTTGACAAAGCTTGTGTGA
AAAAAAagactgtgtggcatttctccgctcaggatatgccggtacagtgagaggggtaag
gaaatattacattgtgtctg
>NODE_598_length_700_cov_12.281428
CTGATAAAATGTGCAATTTATATGCACTGAAATAATGCTGGGCGGAAATGACAAATGACC
CAAATAAGTGACGTGGCTGCTGTGTATCATTATGACTCCTGCCTGTCGACCTGCTCGCTC
TCTCTCTGCTCTGCAGCTCCGTGCTCAGAAACTGTTGAGCAGTTTTAATTATGTATATAA
TCAGGTTGGGGTCAACATATTTCATGCCAAAAGAATGATGCGTATTTAATGACTCTAATA
CATTACCATCTATTTGCAATCTCATTGACGGAGTGCTTGTGAGTTTAACTACCATTAATC
AGCATCAAGGTTTGTCTATCTGGAGAAAAATAGATTAAGGGAGGGATTTTTTTCATATGG
CGCATTACAAGAGATCCACATTGTCCTAGTTAAGAGCTGTGCAGAGCAGGCTGATAGATA
ATGGTCACCTCGAGGCTGCCTAATAAAGCATGTTAAAGGACTTAGGAACACGACATTACT
GAGTGTAGTTTTTACAATACAAGATGTATTGGCTTAATATAGTTACTCACTGATGCTTAC
CTGACTAAATGCCCCTCACACACAATCAAGGCTGGCTGTAATCAGTTATGTCGAAGAGGA
CAAGCATGTTTTTGAGGATGCCTTTGAAGTGTTTTGGGACTTTGCTGTAAATAGCGAGGA
CATCAGTCATGCTGAGACGAGTGTGCGCCTCAACGTGGTGATGTCATCTGACTAAAATGT
AAAAAAAAAAAAAAGAGGACCTCACCGTCCCGTCTGGCCTGAGAAGTGAAAAGGTTTAAC
AAAGTTGGTGTTTAAACATGTTCGGATGAGTTTACTATCATCAGCAAGACATGTactatt
aatg
>NODE_599_length_310_cov_1.258065
GAAACATAGCAGCGTGATGCAACCAAGGACAGACCAAGACAACCAAAAACTTGCTGCAAA
TTCACATTTCCAGCATGTCATTTCTGACCAGTGGGAACCTTGAGATGTTTCACAATGAAC
TACAAATCCCGAAGTTACAGACTTTGGAATTCAAAAAGACTGGTTAAAAAGGGCCCATAC
CAAAACTGAATCTGTGGAAGTCTTTTCGAAGCTTGTGCAATGTGTTACTCTTTTGACTTC
ATGTAAAGATGCTAGACTTTTGAAAAACAGCCGCCAAATTTACCTGAAATATGTCGCTGA
ATATTCGGGGGAGGGGAGTGGGAGGAGGGTGGACTAACAAAAAGAACAACACTAACAAAA
AATGACATCAAAAAGAatagaacatatacagtacataccaacaaaatgaaaaagaaccct
aactcagcaaaatagtttttcctttgtatgacag
>NODE_601_length_752_cov_17.847075
TCCAATCACTGCTGCCATAAAGCATATCTTGTAAAAGGTCATAGTGTGACCTCTGAGTTC
CCTAAATTGGATGCTGGTTGGCCCACTTTCCCTTGAAATACCACACAGCCTGATATAAAA
ATGCCCTGTACACAATCACATCACTAGTGGGACCGGCATCCATTCCATCAGTAGGTGTTC
ATTTCGATGTGATGTGTCACAGCACAGAGAATTTAACAAGATATTGGTTGTCTTTGTTGA
GGGAAACAGAAACCAGAACCCAAACATAAACTAGAGCATTGGGGCCCAGGAATTATTCTG
GGATAGGTGTATCTGTGCGTGCATGTGTGCTTGCCATAGGCAGCATACCGGTATATAGTG
GAGCATCTCTCTGCAGCCAGCCAAGGGAACTGATCAGATGGACGATCAAACACTAATCAT
TCCCTCACGGCCCATACCGAGTAAAGCTGTCATTAATTTTGCGGAATTACATCAAATCTG
AGACATTCTTTATGTGGCCCACGGCCTGTAGACAGTTATACGACAGGGACTGCTGCGCTA
AGCAGATGGGGCAGCTTGGCCGTGCATACTAAATACCACCGTCCCCCATTTCTCTATCTC
CGCCCTCCCAACACTCTGCCCTCCTTCCAGGCATTCTGCTTCTGCTCCTTCTTTCTTTGT
TTTCTACCCTTCTAATGCCTTTCCTTGACTATATGGTCAGGCAGGGCCACTGATTACATC
ACTCACCCCACAGTAATGAGCATTATTTCCCTCAAAAAAGCTCATATTGCTTACAGGAAA
AAAATGGCACCGACTTGTATACTCAGAGTTTTATTCCTACATAAGACACATTATGCACTG
ATTTAGTGTGATGAGAAAATAAattgtttacccacataaatctttaatgtttgtgt
>NODE_602_length_451_cov_3.656319
GAAGAAGGGCTCGGAGGGCGGCTCGGTCACCGGCAGCAGCTCCGGTTCGGACTCCCCGCA
CTCCCCGTCCTCGTCCTCCCCTCCGGCCGCGGATGTGAAGGGGGTCAAACCTCCGGCGCC
CTCCCCGCTGTCTCACCCCCAGCACCTGCTGCCTCCCCCCCACCACCACCCGCTGCTGCT
GCCGGAGGCCGCGCACCTGAAGCCGGACCACTACCACCACCACTACCCCTTCAACCACCC
GTTCTCCATCAACAACCTCATGTCCGAGCCGCAGCACCACAGACTGGAGCCGGTGGTGCA
GTACGGAGGCTACGGCTGCCCGGTGTCCGGGGCTCTGGTGGCCAAAAGCGGCCTGGATCC
CGCTCACAGCGACACCAACTACTACCACGGAGTGTACAGCAGCAGGCCCATCATGAACTC
CTGAAGCAGCCCTGGGTTCCGAGTGGACACACTCTGGTCTGTACATTTGTAAATAGCAGG
AAGGCCTTTCTTCTGTTTGGTTCGGAGGCCTGAGGGACTGAGAAACTGTTTCCCACAAGC
CATCAGTGATCTGTGTgttctggttctgcatcagataaaaatctacatataaaac
>NODE_603_length_532_cov_17.496241
CATAATTTAAACAGAGAAAACGCATGCAAGCCACGGCGCCTTACTTACTCTGTGCGCTGC
GCCGAGTCTCCGCAGTTTTAATTACAAGCCCTAATTTCCAAGTCGCACATAGTGTCAAAA
AACCTGCGACTATTTCTCAGAGATTCCCTTTAACAAGTGGAAACTTAGTGTCCTCCTGCA
CCATTTTATACATGATGAGCCGTCAGTAATGGGATTATTAAACAAAAACGTTTCAGGCGC
TGGCGTTAACCTTTTTTAATGCCTAATTAGGTTTTGCAAAGAAATAATTAGATTCTACAG
TGCTTACACTGCCTATATTTTCAAATGGCATCTGCAGCAAACACATCATCCTGCGACACT
CGTTGCCAATAATCTGCGGATATATGCGCTACAGTAGCAGTCGGATGTAAGATTTTAAAA
CATGTTGGGACCAAATAAGGTGCACTTAAAGCTAAAATAATTATCCGGCGCAAGCTATAG
GACAACCTGCACAAGGAGCATAGTCTGTGCAACTGCGCCCCCTTGTGGTGGATCTGCCAC
TGCAGCAGGAGAGCGTTTGGAAAGAATAGCAAATGAAGCTGCACGTTTTATATACGTCTG
TCTTTCTTATTGTCTAATTACAATATCAGAAAATTCAACACTATTTATCGAAGCAGCAAA
GCGTTGAGAcaaagtg
>NODE_604_length_321_cov_1.333333
ATTATGTCCCAAATATGTTTGGTAATTTCTACAGTATGCTGACATATACACTACAAAACT
ATTTTATTACTGCTTCTTCATCTATGCCATGGGAACTCTGCAATCTGCCACAGATGGTGT
GTGTGCTAGGCTGGAAACGCGAGGTGTGGTGGCATTGGTGTTTCTACCAGTGGCCTGTTG
CCATGCAATGACTGAACCACAGGGAGAGACTGATGGAAGTCTGCGCATAAGGACAACTGT
TGGTCTGACTGAAGGAACAATAGTCTACAGGAGGAACTACGGAACTGCGATGAGAAAAGA
GAGCAGGAACAGCAGCAGAAGCAGGTGATACATTAGCTCCTGGGGGACATTAAGAAGACA
AGAAgataaacagagctgaaggcaatgaaagggcgtgattggagagggggcaaggaacaa
acaggaaaaacaggacagagaggagtgtgtgggaggattcattga
>NODE_605_length_326_cov_2.389570
TACATTATTATAGGATTACCTCCAAATGATGATCGCCTGTCTTTGGCACTGCATCTCTGA
ATAGTTTTAATTCTCCAGGCCAAGTACCCAGTGCCACTGTCGCCATCATAATAATGCTCC
TTGGACAATACAGCAATACAACAGGACAGCAAAAACAGGCACTTTATTAATGACAAAAGT
GGAAAACAATATGCTCTGGTAGGACTCAAAATATTTTAACATTATAACAACCAGTAGAGT
ATGCAACTCACATAGCCATTCTTGGAGAATGGGTCTCTGAGGTAGGGGAACAAGTTTACA
ATTCCTCGCGCATATATTTCTTTCACCTGTGAGGGCGGAGATGTACTGCAAGAAAAAAAA
ATTCACATTAACATTTCCTAGATTTACTTAAGATTTCAAATTACTCTGAAACCTAAATAA
GAACCAAAGTTCCAACTAAAAACAATAAACAAATTACCCATTCTTCTCAg
>NODE_606_length_886_cov_10.094809
TTTAGCCTACAGCCTATTTAAAATGTAAGTGCATGTTTTTAGTCATTTCGCGGTAATTCT
ATCACCAAACTGTCGCCGTTTTTGAGTTATCCTCCCCCAAAAAGCACGCGTTCCTCACAA
ACTTGCACTCTGAACGTGTGAAATCTCAGCACAGCCTGTGTGGGCCCGCAGTGGAAACCT
CAAGTCCGTTTACTGTCCCGACACCAAACTGTCTGCTCCCCAGCCATGGTTTGTGTCCCT
CCCAACCTCCCAAGCTGCTCGGAGAAGGTATAAAGCTCCAGAAGTGCACCGAGGCTGAAT
AGACCGGGGGGCCAACAAAGCGCTGGAGCTGTGGGGCCCCGGCCATGCAGGGTCTGTGTT
TGCAAGTCTCCGGTGGTTGAGACGAGGCGGTGCATGTGGCTTGGGGCAGGGGAGGGGGCT
CCCACTGCATTAGGCAGTAATAGGTTTGGGATGACCTAAACGATTTGTTGACTGGGACAA
TAAATCTGTTGTGTGTTTCTTGGCATGCTGAGGGGAGGATTACAAGTTGTCGCACAAAGG
AATGCAAATTGCAAGCCAAACTCTCCGAGAGGCCTGTGGAGTAGCCAGCTATTTAGAGCA
TTTGTGCCGATCTGTGCTTCTCTCTCTCACTATTTTATGTTTCTCTATTAGTCCTAATAA
CTGTGAAGGGCCTGAGAGTAGCCACTGTATTCATCTCAAATCAATGGCTTTCCCGCACCA
GGCCCTATAGACCTCCACATTTGCATTCCATCCTGTGAGATGACCAGCAGGACAATTGGC
GTTAAGTCTCTTTCAGGCGGCCAAATGGAAATCTTGAATGCTAAATGACATTTTTCTCTC
GGCCCTTTTACTGAAATCCACTCAGCGTGATTATTTTCTGCACAAAGTTTTTGCCACTGG
TTGAACCTTGAACAGGATTTTTTATATTTCAATCATAAATATCCATCTATAGAGATAGAT
AGATATATACATACATATATGTATACATATCGAAACAGAGAGAGGGAGAGAGAGTTACAT
ACactgtatg
>NODE_607_length_417_cov_4.194244
CGCAGTGCGGCGAGTGCTGCTCCGGCTGGTCTAGACTTCGCTGGAAATGGAGCGAGACGG
TATGAGGACATCGGGGGTGGCGGGGAACCGATAGGGCTGATGGTCATGTGATCTCGGTGA
ACGGAGATCCCCGCGGAGTCTGCAGGGGAAAGAGAGGAGTGAGAAAGAGAGAGAGAGAGA
GGAGGACGGGGCAGAGAGGAGGCGAAGGAGAGAGAGAAAAGTGAAGAAAAGAATAATCAA
GAGCAATGCACGGGATGAAGGAGGGGAGAGAGAGAGAGGAGAGAGAACAGATGTACGAAC
AGAAATAAGGCAACGGATGGCGGAGATGGTGAAGGGGAAAAAGAGTCAAAGTTGGTTAGA
ATGGTTGGACGTAGGTGTTGTAAGGTGGGGAGGAGGAGGAGAGTGCAGGATGCTGGAGGT
AGAGTGAGGGACAAGGGAGCAGATTGAGAGGAGAGAGGCAAGGTGGGAGACAGAGGAAAA
GAGGCAGTCAGGTGAGGATTAGTGACGGTGACAGACCACAGAGGACGCAAGACATCTTCT
TGAatacttcacccctgagag
>NODE_608_length_891_cov_9.989899
CTTACTACTTAAAAACAACTTAAAAATCCTGCAGATTGATTGGTGTTAGGGATGAGAACA
TTTGAATTTAAAATCTGCGTTTTTATCTTTTGTCAAAAAACAAAACAAAACAACAAAAGA
TGTGTCAGCGCGTGTGATGTTTGTTTTGTCCCGTGATCCACATGGTATAATTGTATTCTG
TGATCTGAATGCTGTCTGTTGCTTTATAGGTTATCAGGTCTGAGGGAGTGGAAGGATGAC
AGGAAATGCAGCTGTGGTGCAGCTCTCCATCAAATAAACTATCCTCTATATAGCCACATA
TACCGAACAAACCAGAAGATAAGACACATGTGCGCACACGCATACACATCTAGCTGGAAC
CACTCCCTGTCTCTTGACAAACCATTATGTACAATCCTGCCACTGTATAGTGCTGTCAGA
AAGCTGCCAAAATAATCTCTTCTGCAGGAGAATTTAACTCCATACCTTCTGGCACAGTGC
AGCGATGCAATTTAATGCCTCCTGTGATAACTAATGGAAGAAACTCTTAAAACTTCAGAG
CTTATAATAAGCTTGTCAGCTTATCATATTAGGCATGTGAGCTTATAACATTAGCATTTA
AATGTTCCCGGGTATACAGTAATGTGATTGGAGGGCTTTGCCATTTTGACTTTGCCATTG
AGGAGAGAGGGAGGCAGAGAGACACAGGAAAAAGGGGTGTTGATGCTGTCACGAGGAAGC
GTCGAGGACTGTTGGCTCACGTCTTACAATTGTTCACAGCAATTGTGTGTAAGCTCTCAT
GGATGCACAGGTAGGTGAATGAACAAAAAAACTGTAAACTATAACAATAAACTCCCAGCT
CCCTGCCATCAGAAGACATAAGACTGGATGAATTGTCAAATATTTGCTTACAGATATGAA
TGTAATCGAAGGTGTGTTCATCTGTCTATTACTATAAATGTAACTAGAATAATGTCTCGt
ctaacgctgatgaaactgcagggcgagagaaactttataaagtgtcttttggatgaaatc
aataatggtggagaa
>NODE_609_length_891_cov_13.476993
TCATCTATTACCACACTGTCATTGTTAATTGTCTTCTTTTTACCTCTGCAGGATTCTCCA
AATTGGTCCTATCGAATGTGACAGGAGGAAGAGCATTAAGCATCTGACAAGATGATATCT
AAGTTCAATTTCCTACTCCTCACCTGATTTATACCTGCAGCAGATCATTTTCCTTTCTGT
CATAAAGACCTCTATAAATCAGTGGTGCTTATGGAAGCACTACAGAACAGGGTCCCTGGA
TTTGTATCCCCTGTGTTTGCTATTAGGAAACCATTACAGCCACATTTTCCTCCTTCAAAC
AAAAATGATCAAATCTAATACTGGCAAGATTAGAGAGATAAAGGGAGAAAGAGCTGGCGG
AGCTGTTCAACACAGTCCCCTATCTAAACAATATGCTCTAAACTCAATAAAAACAGGGCT
TTTTGCTGGTGACACCATTATCCATCTGTTTGGACAAAATTGCTGTATCATGGTATAAAT
CTGCGATACAAGTGACATATCCTCTAAAATAAAAGGGAACATTAACTGCTCTATCTTCTA
GAGGCCATGGGACTAGCTGGCTATAAGCTCAGTCAAGTGTGATGGCAGTTATACTGTGTT
TTACTAGACTGCAGACAATTATACTTTGCTCCTCTCCGCTAAGAAGACAAACTGCCATGG
CTTCAACTGAAATGATTTCAAATAGATTTTCCAAAATGTCTGTCGCCAGATTGCTTCCAT
ACATTATTTCACTTAAATGGAGAGAAAAAAAGAGGGAGCAAATCCACAAATCAATCACAA
CAGCCCACTTTACCAGATGGAAAGACGGGAGCTTTCAGTGTGTGTGTGTGTGTGTGTGTG
TGTGTGTGTTTTTGTAGACCTGCAGAGAAGGACAGTTATAGGATGTGCACAGTCCTGTCT
CTGTTATGTGTCTCACTCATATTGAAGAATGACATAGTGTGTCTATTTTCAGTGGTGAGC
TGCCAGTGGTGTAAGAGTGGAATAAtgtataatgacctgacccgtagacttctggctacg
tctacaactagttcg
>NODE_610_length_710_cov_18.571831
AACATCCTCTGGTAGGCCCCAAAATGATGCATCTTCTTTGATACATTCTTAAGTACACAT
CAGACACAGTCAAATATTAATCTCCATGCTTGCTGGCCAAACAACATCTGTCTCAAAACA
TGAACTAACATTCTCCGTTTTTCTTTTTTGGTTCGCAAAAATATGCCCCTCCATCTTTAG
AACATCCATCCACACAGCTATGCGTATGTTTGTGCAGTTATTTATCAATTCATAAAAATT
CAAATACTCAGAATAAAATGTAGCAAACAGAAGAGCAACCATAAGCATGAAAACACATCA
GATTTATTCTGCCTGCCTTGTTTACCGGTTCACGGAACACTGCATGCAAACAGAATGCAA
ATGCATTTGATTGAATCAGGTGATGCCGAGGTAATTGTATTTGGAGAAATGTCCAAGATT
TTTTTTTCATCATTATCAGTGGGGGGTTTTCTTTATGAAATCCATCTTAAACAAAAGCTA
TCATCACTCCCAAGCCTTGTGATCTTCCTTTGTCACATGCGGATGTGGATGCGTCTTTAA
TTTCCTTTCAATTAAAAGTAAATATACGCCTTTATTTTTTCCCCCACTGTGAAATCCAAA
CAAGAGGAGTCAACATGAGCAGACAGGTGAGGAATATTCATTTATATCTGCCTGCCATTT
TTTCCTTTTTTTTATTGTTGATGCTGATGATGTGATTCAACAGGCAACACTGTGCCTGCA
TGCCTTCATGCCTCCTATCAAACACACCCACGAGTTTGTAACCGGAAAAAAATAAATAAA
TAAATAAAGGAAGCCAGCTTGTCTTGTTCAGAGCTGGATGGGATAGACAAACaaacacaa
aacaagtgcagccc
>NODE_611_length_606_cov_9.632013
ATAACAAAGACGGGGAACAAAAAAGAAAAAAAAAAAGAGAGAGAAAAAAAAATCCAGACA
TTATATATTGATGTCAGCTCGATTTTATTTACATACAATGAAAATGATTTATTTTCTCGA
AGAGGTAGGGAGAATAAGCGGACTTGGAGGGGAAAGAAAGGAAGAGAAATGGTCTGTCAG
GCCGTTGAGAAAAGAAGTTTAAAATGCCTTGAACTATTCACCACTGAGATGGCTAATCAG
TATTGAGGCTCCGGGGCAATCGGGCAGCTTTTCAATGTGGTTTTCCCTTTCATCTCAATC
GGGATGGAGGCGCTCAATTAAAAGCCTATCAGTTTGTAAGTAAATCAACGCCTATCAAAG
TTGTCACATCAAACAAAACGATTATTATTGCAACCCGCCTCTGCCATTAATCTCTTTCTG
TGGTAATCTGCTTGACAGGTCAACTTGGAGAGCAAGAAAACCTGGAGTGGACAGTGAAGG
GGGCCAAAATATCTGTACATAAGTAGAAAATAAAAAACCTAAACGTGTGTTTGAGTCCAA
AAATCTCCTGCAAAGGCGGTTTGGAGTGAAAGGTGGAGTGAATAAAATAAAATAAATCAT
TAAATCCACATTGTAAAAAGCAGAATCCGCTGCAGCAATTTACATTTTAAACTTACGCAA
AAGTAAAAAAGACACTTTTCAGCTAACGTGTAAAAAAAAAAAAataatttaaaaatctgc
atatattcttccactttaacgctttgtaat
>NODE_612_length_744_cov_6.267473
AATAGCATGTTCTCATATTCTCAGACTCCAGTGTCAAAACAGTAATCATGGATGTTATTG
TTTTGATGGAGTTTCTGGAAAATTTAATGTTTCTTATTAAAGCTAAATCAGCAGCGAGGT
AAATAAACATTTGCTTAACTTTTGTTCATTACACTCTCCTTCTGCCACTTAGGATTTAAT
CGCGGTTACTGGCAGGTAGAGCATGTGAGTCCATGCCTGGTTAGGTGCAAGTGCTGCTGC
CTCTCCTCCTCTCTCCTCCTTCTCTCTCTCTCTCTCTTCATATTATATAAAGAGTGGCAG
CAGGCAGAGTGACAGACTGCCCCAAGAGATGACACCTGTCACTGAGGGGAGTGCTGCTAA
TCTACAAGCCTCATTTTGTTTGAACTCTTTGTCACCTTGCCGTCAAATCCTCATCTTCTC
AGTCACTGCCAGCTTCCCTCCCCTCTGCTTCTCTGCTCGCTCTGCTTTGCCCAGTCTCTC
CACAATATATACAGTGCCTCCACAGCACACGCTCCACCACACAAACCAGTGTTCTCTGCT
AAAACATGTTCCTGCTTTTATTGAATGAGCATTGTGCACGTCTGTATTCCTGTGTGTCAT
TTTGGGTTATTTAATAATGAACACATAGTGAGTACTTTTTGCCAAACTCCAAAAAAAAGT
AAAATCTTGGCAGTTCAGTGTCTTACTCAGAGGTGTGTAAAATTGCTTATCTGCCCCCAG
CGTATGAGAAGATGAGGCGTCCTTGTTCAAATGTTTTTATTTCCCAAACAAAGACCCATT
CATTGATATTGAGATTTGTCTAAGTTAAAGTGATCTGAATAGAAATGCAGTCTGGAGTGG
CTCAGTCTCTATGGAGCAGCACACTCCACCCCCTGGCCAaatatctat
>NODE_613_length_328_cov_4.774390
GTTGCCATCTGTGCAATAAGTCCATTGGCCCCTTAGTTCCAGTGAAAGGAACTCTTAATG
CTTCAGCATACCAAGACACTTTGGACAACTTCATGCTCCCAACTTTGTGGGAACAGTTTG
GGGATGGCCCCTTCCTGTTCCAACATGACTGCACACCAGTGCACAAAGCAAGGTCAATGA
AGACATGGATGATCCAGTTTGGTGTGGAGGAACTTGACTGGCCTGCACAGAGTCCTGACC
TCAACCTGATAGAACACCTTTGGGATGAATCAGAGTGGAGACTGAGAGCCAGGCCTTCTG
GTCCAACATCAGTGTCTGACCTCACAGATGTTCTTCTGGAAGAATGGTCAAAGATTCCCA
TCAACACACTCCTAAACCTTGTGGAAAGCCTTCCCAGAAGAGTTGAGGCTGTTCTAGCTG
CAAAGGGTGGAACAACTCCATGTTAAACCCTACGGATTAATGATGGGATGTc
>NODE_614_length_358_cov_4.181564
TTGGACTATATAGCCCTTCATTATAATTTACTTTCTCCCCCAAACTGTGATAATGCAGAC
AAGCAGAACTGAGTGGGCCTGTTAGTGGCCCAGAAACTGACACCAGTTAATGGTTAATTA
TAATGACTAAATTAAAGGAGTGACTGTGAGAGGGCTCTGGATAAAGCCCAGGCACTTAAT
TTAACAGGATCACTATCAGAGAAAACTCATGAGAAATAGACGAGGTAAAGACAAAAAGAA
ATAATAAAAAAAAGAGAAATTAGTAAAAAAGAAAACAACTGAGAATGTATTTTTTGGAAG
CTTTTTATTGGCTTCATTGTCAGAGCAGGGAGCTGGAGATTTGTCCAGGGGATTAAGCGA
CCATTAACTGTCTGTTTCAGACTGATTGAAAACAGGGTGAAAATATATTTTCATTTAGGC
ATCCACTCACCAGAATACGTCTCACTTTAAGCAATTACTGCTTGTGAAAATGTAACACCC
AGACAGACAAAGGAATGCTTAc
>NODE_615_length_702_cov_12.159544
CTGTGACATGTCTCATATGCTGGTATACTCTCTGGCAGTCCTAAAGTCGGCTAAAATTCA
CAGGTTGTTTTCGTTTGTCCCAATCTTGCAAGTATCCCAACTCCCCTTTAAGGGTGTGGG
TCTAGGTGATTTAAGCCAATGATAGGACTCGGTGTTCTGCAGGAAAAAACGGTGGCATGT
GAGGCAGTGGGTCTTTAAAGGGCTGCTCTGCCCCTGCTCGCAAGCCCAATCTCGTAGGAC
TTGTTAGCGTATCACGTGCCAGATTCTTAATGAAGTGGACACACAGGGGCCTCGTGTGCG
CATGCGCGTGGTGTAAAATGTAGTTGGAAATGAGGTGTCCGTCTTGGAGTAGTCGACTTT
TAAAAAGCATCGGCAGCCCGTGATATGACGACTTCGCTGGTTCTGCATCCACGCTGGGCG
GACACCTTGATGTACGTTTATGAAAAAAGCCCGAATGAAAACAACCAGAATAAAAGCCAA
ACAATGGAGGGACTGAGCGGTAATTGCCCTGCGACCCACTGCAGGGACCTGATGTCGCAC
CCCGCGCTGGGACGACATTCTGGCACCATAGCGACCCACCAGGGCTCCGTGTACTCGGAT
ATTTCCTCTCCAGACACCGGCCGGCAGTGTCCCGCTCCTCAGACTTCATCCAGCGCATCT
TTGAGTTACGGTTATCCCTTTGGAAACCCATATTACGGCTGTAGATTATCTCATTCGCAC
AACGTGAACTTGCAGCAGAAGCCCTGCTCGTACCATCCCGCAGAGAAATATGCCGAGCCC
AGCACAGCGCTGCCCACGGAAGAACTGTCTACCAGGGCGAAAGAGTTtgccttctacccg
agtttc
>NODE_616_length_856_cov_10.047897
AGCTGGCTGGATGGCTGGCTGAGGGTGCTAAGCTTTTTAGTCAGGGCCCCGCTGTACGGT
GGAGGAAGAGGTGGCGAGAGTGACGAAAAGGGAGGGACGAAAGTGGAGGCAGGGTAGGTG
AGGAGAGGGTGAGGAGGTGGCGGTGGTGGGCCGGGGACGGGGGGGGAGGTTTGTGCTCCG
AGCCTCACGGTAAGACAGAATTGGGCATTGTCGCCAAGCAGAGTAGAGCAGAGCTAGCCC
CCATTCTGTTGATCTGAGCAGGATCCCGGAGAAAACAAAACTGCATTGTTCCCCGCAGAT
GGAAGCCAGTGTCTCCTGGGTAACAGCATTAATCTCCCCTTTTCTCCTGCTTCCTCTCTT
GTCGGGGCCATAATCGGTGGGCTCCTTTCAGCAGCCGAGCCAGCCTCAAAGCCCAGGCTC
CTAACTAGCCTCCTAATTAGCTGCAATTACAATGAAGACAACATGATGAGATAATAGAAA
TTTGCAAAATAATGACATACCACGGGAAAATATTCCTCCTCCCCAAGCACCATTTTTTTC
CCTCCGGGAGCGGCACAATGGAGAGCCGGGGCCCTTTTCTGAAAGCGGGGAGCTCAGAAA
AAATGGTGGCGCATTATGTGGCATAGAACCCTATTGTCTGCCTTCTGGTTGCTTCAATCA
ACAGGCCATTGTCTGGCTGCTTAAATCAAAATGACTCAAATACGGGCTCCGTAATGATGC
CCTCTCAGCAGCGCATACTGAACACAGAGACAGATTGAGGGAGAGAGGAGAGGAAGAGGA
GGAAGAAACGGGAGAGCAGAGGAGGAGGAGGAGGAAGGAGGAGAGGGGCTAATCATGTGA
CGCGGGACTGAAATAATTAGGTAAGAAAAAAGGGCCGGAGAAAGTCGCCGAAGATCAGAA
GGAAAGGGGAACCGGTGACGGACGGATACAGCTGTTTTCATCTGCTCCTGTTAGAtcaca
ttaaatattagaatgcaagaaaaaacaaatcaagctgaga
>NODE_617_length_342_cov_2.342105
AGTGTTCGTAATTCAAAGGGAGGAAACTGAAACAATTAAAGCTTCCAGGTGAATGCTAAA
ACAACTTACAAGCGGTGATGAAAAGCAAGCACAATGAATGTTTCTCACGTTTTAATCAGA
ATGAGCAACACTTTGCCTCTTTAATGACATTATCTTCTCCATGCTTACCTGTTGTTGTTT
ATAAACATACTTTGCCATCTGCTCTAATACTTTAATAGCAATCTTGTCCTAACATAATTC
TTTGACTTTTTTCTGACACAGCACATCCAGCAGATTGAGTCTTTCATTTCCTCACTTTTA
ATTTATCATTAGTTTTGACAGTCTTTCCCTCATGCTTCTGTTACCTTCAGACTTAAGGCT
CTTTCTTCTTCCTCTCTGTCTCTTCTGGGTTCTGAACACTCTTCTTTTTGACTCTGCTGT
CAGAGCTGGTCCTGAAGTCTGCTTGCTCCTTCTATTTGCGATCGTGTTGCAGGTTAGACC
TGCACc
>NODE_618_length_575_cov_11.507826
AATCTCCCTCTGGCTTGTCATCCTCTTAACCCACAGCCTTGGAGCTCCTACCCCGGCCTC
AGCTCTTCCCTCTCCCTGCCTCTCCTCCAGCCTGCCTTTCCCTCTACTCTGCCTCCCTTA
GCCCCAGCCTTCTGCTCAGTGTTCAAGGGGAGAGCCAGCTAGGAATGCTGTGGCTCTAGA
CGTTTTGTCCAAGCCCTAGGTCTCTTTCACTGAGGCAAGATTAGTTCATACAAAAACTCA
ACAATACACCACTGAAAGCCATTGTTGATATTCAACATTTTTCACATAGCGGAGCAGAAT
AGACAATGCGGCAGCCGGGAAAGCCCGAAGCGGACTAGCAGGGTTGATGGCTGATGGTAT
CTTAGCTGAGCGAGGCCTTAATCCCTTTTATACACACACACTCACACAAGTATACACACT
CTCAACAGCCTGGAGACAGCAAAATCAATACTGCTTGCTCTGTCTCTGTGTGTGGATCAG
TGGGTGGATGAGTGTGATACGGAGAAAAAAGAGAATAGTACTGTTTGTACCTACGTGTGT
GTGTGCTGTCGGACTGTCTTGGCACATAAGCAGTCTTAGATCTTTGTACATAAAGGATGT
CTCAAGGTTCTCTGGCACAGAAACCGACTGAAGCAACATGACGACAAGTTTAATTCAAAC
CACTGAAAAGCAAGGAAGATTTTTTTGGGGTGAAATCACACAAAGGTGGActgccatcc
>NODE_619_length_563_cov_25.898756
CAGAAATGGCAAAAAAAAAAAAAAAAAGGGAGGGGGGAAAAAAAGAAATAAGAGGGATAA
ATAAAAGAACAACGATTACAGAGGGGGAGGGCGGAGAGAGAGGAGGCAAACAATAGAGAA
TCAAAGCATAATAATATTCCTAAATGAAGAGGGAAATGTTGCTCCGCTCATTTTATTAAT
CAGACTGTCAATTTCACCCAAGAGGCCAAACCCAAGAGCAATCTAAAACAGACTCAGAGA
TCAACCCAGGGACAAGCACCTCGCTCCTCACTCCTCTCTTCCTCTCCACTTGGATATTAT
TCGTCTGACCGAAGGCCGCCTCCATCATCAAGTGACAGCCCTCTCCTATTTATTTGCTTA
TAAACCTGTTACAATAAATGATCATTGGAGCAACGTCAGCCGAGCATTTTAACAACGAAC
AGCGACCACTTTTTTTGATGAATGACATTTCTGCTGCTGCCGGGGAGGATGCACGGCTCA
TTTTGAGCAGTCGCTCGTCGATTGCGCTCAGATTCCTTTCATTTTTTGCGCCTTGCTTAT
AAAAAGCTTTAGAGACAGTTATTTAGACACAGTTGCTGAGTTGCATGCGGATTTAGCTCC
GACACAACTCATTGGTGCTCCAGCCCCCTGGACAAGCGTGCTGCTGGTGGTGCTGCTGCT
GCTGCTGGTGGTGgaggtggtgctggtggtggtggtggtgtgttttt
>NODE_620_length_341_cov_2.390029
GGTCGGTATTGACCATCTGTCCATAAGCGCATGTGGCTGTTATTGATGGCTGTCAGTGTT
CAGTCGTTTTGGGGACACAAGCTGAAACCCACACTTGTCTCGGTGCAGCTTCCGTTGTAT
CTGACTGAATGTGTGAGCTGTCAGAAGCAGACAGGTGTCACAATGTTATTGGTTCAGCGT
TATTAGTATGCGAGGATCCTCCAGCCGCAGCGCCCCGTCCGATCGCACCTTTATGCAAAT
ACTTAGTGCAGAACTGCAAGACAGGGAGGGAGAAGCAGAGCAAAAGTAAGAGAAGCTGAC
ACTTTTCAAAGATGACAGTTCCACTGACTCAAGTTTGTCAAGATTGAAAATACGGGCAGG
ACAAAAATATTTACCCAAATTTCTCTCACTGAATGAGACACTGGGAGCTGCTGTTTATGT
GACCCTTTAAAAGCTGCAGTATTTTTGTTTGTTTCCACTCATTACTACTGGATCTCAGAC
actgg
>NODE_621_length_404_cov_12.866337
AGGTCGTAGAGACTCGGGACTGAGACCGGCGTCTTCGGCATAGCCAAATTAGGTGGGGCA
GGTGGCATTTCCAGGTGTCTAGCACGTCTGGTTCCGGAGATATTGGCCAAAACGTTCTCC
CATTCACTGACAATGGGACGTGCAGAACGCAGCCAGTGTCATAGTGCTGAGGCCAAGATA
AGTTCCCGTAGAAGGCCTTTGAGAGCGCGTTTCAGAGCGCTCTGACTTGATTGGTATAGG
TTTGTAGGGACACTTTTTTGGCTCCCGTTGTATGGGCCAGCCCTCACCGTAAGCTCCGGA
ATTAGGGTTAGGGTTAGGGTTAGGGTTTCGGCCTGGGGTGAGGGTTTGGGCAAACAGTTA
GTGCTAGAGACATGAAACTTGTGTCTACCCCCCCATTTGCTGCAGCCGCGATCGCACTGA
GCCTACTCCCGAGTCTCTACGACGTCAGGAAGTGGGAGTAACCTGTGATTTTTTGCTGTA
TCTCGGCACGGGAAGGTCGTAGAGACTCGGGACTGAGACCGGCGTCTTCGGCATAGCCAA
ATTAGGTG
>NODE_622_length_462_cov_6.686147
CACCTAATTTGGCTATGCCGAAGACGCCGGTCTCAGTCCCGAGTCTCTACGACCTTCCCG
TGCCGAGATACAGCAAAAAATCACAGGTTACTCCCACTTCCTGACGTCGTAGAGACTCGG
GAGTAGGCTCAGTGCGATCGCGGCGGCAGCAAATGGGGGGGTAGACACAAGTTTCATGTC
TCTAGCACTAACCGTTTGCCCAAACCCTCACCCCAGGCCGAAACCCTAACCCTAACCCTA
ATTCCGGAGCTTACGGTGAGGGCTGGCCCATACAACGGGAGCCAAAAAAGTGTCCCTACA
AACCTATACCAATCAAGTCAGAGCGCTCTGAAACGCGCTCTCAAAGGCCTTCTACGGGAA
CTTATCTTGGCCTCAGCACTATGACACTGGCTGCGTTCTGCACGTCCCATTGTCAGTGAA
TGGGAGAACGTTTTGGCCAATATCTCCGGAACCAGAcgTGCTAGACACCTGGAAATGCCA
CCTGCCCCACCTAATTTGGCTATGCCGAAGACGCCGGTCTCAGTCCCGAGTCTCTACGAC
CTTCCCGTGCCGAGATACAGCAAAAAATCACAGGTTACTCCCACTTCCTGACGTCGTAGA
GACTCG
>NODE_623_length_547_cov_23.153564
ATATTTTATGTTTAGATATCTTTAATATTACATGTTCCATGTTTGGCATTGTTGTTCATG
AATAGCGGTGCTGTGAAATGTAATGTTTGTTTTCCATCACAATACTAATACTATGAATGA
TTCAGGCTGCTACACTGCACTCCACTTAATCAATCACGCCTGTCCTGAATGCTGATGAGA
GAGAAAACACAGGATTGTCACCCTTTTCTGCGACTTTTAGCCAGTTTAGATCTAATATGT
AACAATAAGTTGAGTGCACTGTTTGGCCTCTGTGTGTTGGGACGAATTTGTTTTACTTTT
TGTTTTTGTGTTACAACTATGTGTGCGTGGGTGCGTAAGACTGTGCGTATGTGTTTGTTC
TTTCTCTTTTGTGAATTTTGGCTAATTTCGAGTTTGACTGCGGCTCACCCCCGTCTCTTC
CTGTGTGTCTTGTGTAGGGCTGTTAGTGCAAGACCTTACTGACACCATATTAAGTTCATA
TGCCTATAAGTCCCACTACCTTCTGACTGAGTCAAATCGTGCTGAGTTGAAATTACCTAT
GATTCCCTCTCCTTCGTCAGCTACCAAAAAGAATGTTGGGAAAGGTAACTGAACAGTTTT
TCTCTTTCTCCTTTGTCCCACTGGTCTGTGTTTGTGTTGTGCCTGCTCCCATTCTGACTT
AGTTTCCCTTTTTTTTTTTTTTTTTTTTGCA
>NODE_624_length_519_cov_3.527938
CTCACTACTCGGATCGGCTGTAGAATGAGAAAGCATTCATGCATCAGACAGAAGACAGTG
TGTCATAGGCAAAAAAAAGCCAGAGAACAGGGGAAGTCTGACCAAAGTGTTCGACCTCTT
CCTGCATTACGATCAGCTCAGGAAGTTGAAGTAGAAACAAAGGGGAGGGCTGACACTCAG
AAACATATTTTCCCTTTGCCTTTTAGTTTTTCCTTATTCAGTCCTACTCCGATCAACAGG
AGGAAGAAAAGGGGGGCAGAGAGGAGGCGGGGTTTTAGATGGAGCTGAGAGAAGCACAGC
AGTCAAATAGTCAATCTGTGGAAATATGATGGAGGCCAGCGTTGTTTCCCAGGACACAAG
GTGAGTTTGTGAGGGGTCTGTAACAATGCGGCTGAGTGAGAATACAGTGCAGGAGCTGTA
TTCTGTCCAGGCAGGGGACGTTGTAATGGTCCCGGCAGGGAGTGGGAGTCGGGGGTCGAA
AGCCACACAGCCAGAGCAGGAAAAACAGATGTGATGACTCACTGACTAATATATAGGTCA
GTGGCTTCTCAGAGTTTTAGACCTTTTCTGCGTTCGTGTTGTTTTACCAAATCAGATTAG
TAAAACATAGATTGGAAGGCACAATAGAGCTTTTTATTGGCAAATCGTTTCAGAAATGCT
GAc
>NODE_625_length_269_cov_6.338290
GCGATCGCACTGAGCCTACTCCCGAGTCTCTACGACGTCAGGAAGTGGGAGTAACCTGTC
ATTTTTTGCTGTATCTCGGGACGGGAAGGTCGTAGAGACTCGGGACTGAGACCGGCGTCT
TCGGCATAGCCAAATTAGGTGGGGCAGGTGGCATTTCCAGGTGTCTAGCACGTCTGGTTC
CGGAGATATTGGCCAAAACGTTCTCCCATTCACTGACAATGGGACGTGCATGACGCAGCC
AGTGTCATAGTGCTGAGGCCAAGATAAGTTCCCGTAGAAGGCGGTTGAGAGCGCGTTTCA
GACCGCTCTGAGTTGATTGGTATAGGTTTGTAGTGACATTTTTTTGGGTCCCGTAGTATG
GGCCAACCCTAACCGTAAGGTCTGGAATTAGGGTTAGGGTTAGGGTTAGGGTT
>NODE_627_length_313_cov_1.936102
TGTAACAGTAGGAATAATGTTTTGATAATTCCTTTATCAGACCAAATTAACATGCTATGT
TACACCTTATCTGCAGATTCAGCTGACCTCTATAAATCAAAGACTTATCCACAATATAAA
CCTCATGCAAGTACATCTGTGCATGTGTTAGTGTGTATTGGGAACACAGCCGTCTGTTGT
AAAGCTGACAATTCCCTGAAGTGTCCTTCAGATGCATAAAAAACTGCCTAATCACACTGG
GACAGATACGGAAAGACGAAGGAGTTGTGGGAGAAAAACAAGAGAATGAGACTGCATGGA
AGAAAAAAAATCAAAGGGAGAGTGTGAGAGGCTGTAAGTGGGAGGATGATGGATATATTT
CATCACCGCAGCCAGGACAGGTCTGTCTGTGACATCTGTTAAGCGAAGCTGGCTAAATGG
GATGCATTAAAACCCCATACACAGCAATTTCATTCCa
>NODE_628_length_885_cov_16.463276
ACAGCATTACGGCTAATGCTGCCCCTCTAACTAACACATCCGTCACAGAGCTAGAAATCC
TACGGCTCTACAGAAACACATGGAACCACACTGTCTCTCCGAGACAATCACCCACATTAT
TTTGCCTCTGTTACTTTGGTTGCTCTGTGGCTAATACCCTCATTTGTCTCTGAAGATGCT
GAATGCCACTGAAAGAAAGCTGTTTTGATTCTGTTTTCTTCTGCCCACAACAAATCTGGG
CATACAGTTGAATACGCAAGACTCTGTGAAGGGAGCCATTCAAATTCGATTATGATTTCA
TATTTCACAAAGACAGTACACCACGAGGATGATTTTTAATTAGAACCAGAATCAGTAAAA
AGAATGGGGCATGGAGACAATAAAATGAGGAATGCATTCATCCATGGGATGATTCTTATT
TAAGATCTGTGCCAATGTGCTAACAGCATTAATGAAGTTATAAAGAATTATGAGGGGAAA
TCAAATTTGCCTCGCCACTTGAGCGCCACTAAAATGCCAAACAATAAACTACCAGATTGC
AAATTAGATCAGTAAAAATATCAAACACATTGCGGTGCAGGAAAATCCATAATTGCATTT
AGTGCCTGGCCTCTCCTGGGGGAAGAGACACTAAAGATCATCAGCAGGCTACATGGGAGC
CGCTATTGACAGAGCGGTAAAAATCGACAGGCTAACTAAATAAACACTCCAGGCTCCATT
AAATATTCAACGGCTGAGATTTGACAGTCTAGCGTGCCTGCCTCTCCCCATCGCCTCCAT
TGGCTTCTCTCTGCAGCACATCTTCCTCCCTGTCTCCCCTCCTCCTGCACACCTCCCCCT
CCTCCTCCCCTCCTCTCTTCCCCCTCCTCTCCACTGTGACTCCTGACAGCAATAAATGAT
GCGGTGCCTGAGGGCGCTGCTCCAGTGGGAGACCTGGGAGGATAGAGCAGGAGAGCAAAA
GAAATAAAGGGGAGACAGCCTATGACCAATGGCTATTAACCAAGGACTGAGACAGGGCCC
TATGACATc
>NODE_629_length_485_cov_27.812370
GAGTCGTGTGATTGGCCATTGCTTGGTAACAGAACACAGGTCACATGCTGTCATCATCAG
ACCAATCACACGGTCCCTGGAGGGGAGCAAAGCCTCGTTATATCCATGTGGAGAAACTCA
ATGTGCTGTTCATGCACGCCAGGTTTGCTTTTCTCTGTATTCGCAGCTATGAGAACTGGT
TTGAATCCAGACCTGACCTGTGCACCTGTGTGAGTCATGGTCTGACCTGTGCGAGTGGTT
GTTAAAGTCCAGCACACCCGAGGTGAGCAGCTCCGACAGCTGGTGGTGGTTGTTGAAGTA
CAGGGCGAGGTCCGTGGCAATGATGGCCTTTCGGATGATCTCCAGCACCTGCTCGTACTC
GCTGGAATTCAGGTTGGAGAAAATATTGTGCCCTTCCAGCTATGAGAAACAAAGAGATCA
ATAAAAAAGCAAAAGCTCCACTTATGAGGCGTTCAGCTCAGCTAGACTACAACAGGTTGT
AATCGCAAGTTCATCTCAGGCCAGCAGATCCTGGACGTTACAGAAGAGAACAATCAGAAC
TAAATCATATGATCCTTTCAGTGGACGTATAATTGACAGTGTGTGTGTAAGTATTAGTTT
TTAAAAAAGTATACTGGTAATTTAAGTAt
>NODE_630_length_356_cov_4.957865
GACAGGAATGAAGAGGAGCAAACAGCTACTGACTATGTGTTTCGCATCGTATACCCTGGA
TACCGATACGACGCCAGTAAGTAACACTGCAACACTGCTGCGCACACTGATAGAAAGTAT
CACAAAGCAGAAGTGGCTGCTAAACAACAAAAATGAATCTCATTTCTATGGCTAACACTG
ATCTGTGTGTTTTTAAAGTACGATGGTGTTTTTTCCACAGTACTTTTCCCCAGACCTGTA
GGGTTGCACTTTTCTAACTGTGTTCTCTGTTATCCCATTGGTGCAAGCAGTCACTATAAA
CTACCACCACACCACGGGCAGTCGCGCTCCTTCGCTGGATGATGATGAGGAAGAGGAAGA
TAGGCTCCATGCTATGATCTCAATGATCTGCTCGCGGAACCTCACAGACCCTAATGTCAT
GAAAGGTTTTTATCACTTTAACACACCCACCCAATCCCACCGCCCCTCCACCCCCCACCC
CTGAGACCTCACCCTGGCTt
>NODE_631_length_316_cov_1.348101
GTTGGTTTTTTATCCAAATTAGTCCCATAATTACTTATTACATTAGGACTCGACTTAATA
ATTAACACTAGGAAACCACCTTTGGAAGCAGAAACTGTATAGAGAAATATTATGACTGAA
TATTTTCAACCACTTTTCAACCTCTCTTATTTTCTCATGTTCTTAACACCTTGAAATTTT
CCTCAGCGATGACAATAAAATCCAGAACGATTACTGACATGTTATCCCAGGGATAACAAT
AACAGCGGTGTAATGTTGAGCTGTGAGTGGGTGTGAGATCATGAGACTCTGCGGTTACGG
AGAGCTGCTGCAGGCTCTGTGCTGCGAGGAATTCTGGCTGCTGACCCTCTGCAACAAGTT
GAAAGGTCACGAGAGTTATCATTTCAACAAGGctctaatcctccatgacaactccttttt
ccaacaccattcaaagtcaacctttattcactctcctgta
>NODE_632_length_427_cov_13.374707
GGGGGTGGGTTGGGAGGGGGGGGCTGCAGATGGAAGAGAGGCAGAGAGAGAAATGGGAGG
GCGGGCGGCGGCGGTGGTGGTGGTGGTGGTATGAGGTGGCGTGGGGGGGTCTGCACGAGA
AGCATTGGGCGTCAAGGAAGAGAAGGGGCGAGAGAGGGATGGAGGGGAGGGAGCGAGGAA
GGGAGGGAGGGAGGCAGTTATTAAAAGCGATTGCATTGCCTCCCGGATGTCTCAGGAGAG
CAGAATCAGTGGAGATGTTAAACCTTGCTTGACACCCCAGTTGGATAATTGTGGGTGTGG
GAGCTAATCAGCGGAAGATGTCTCCTCAATTTAAATCTTGTCAGTTAGTGAAGATTAGGC
CCTCCTGTCCCGGCCACCATTAGCTTTGTTGCATGTCAATGCGCCGGTGAGGGTGTCCGC
CTGGTCCGGCTGCAAGGGTAAAAAAAAAAAAAAGGCGAGCAGTGATGGAAACCAGCAGAT
TTATTCCAGATAAAACCAGTATGCCATCTTAGAAAGAAGAAGAAGGGGGGAGAGGGAATT
TATGCAGCCTTTTtgaaaaagcatttgttac
>NODE_633_length_855_cov_9.897076
TGAGGGGCTACCTTAACTGCTTCTTTAAAACGAATCTGCTCACTGTTGAAGTGATCTACC
CCTTATCATAGTGATTACATCACCCCAGGGAATACCAATGCCGTGGTAAAATGTGTGAAT
CCATTTTTTTCCTTTAAATTACATACCACAGGAGTTTGCTGGTAGAACATTTTGGATCAT
GGTCACTTTGTTCTATTCCCAGGGGAGATGTAATCATTATGAATTTCAGTAACTGATTGC
ACCGGTGGCTTTGTGTGTGTTTGGAATAGTTGAGACAAAACCTCAGACCATGGGGATTTA
CTTTACATCCAGACTGTAACCGCTGCTTTCTGTCTCCCCCTCTCACCTCCACCCCCAGTA
CGCTCTGGAGCGTTTAAAGGTCATGTGTGAAGAGGCCTTGTGCAACAGCCTTTCAGTGGA
GAATGTGGCCGACACCCTCATCCTGGCTGACTTGCACAGTGCCGAGCAGCTCAAAGCACA
AGCCATAGATTTTATCAACAGGCAAGTATCGCAAAAAGCAAAAAAAAAAACTCCAGTGAT
AAATTCCTGCTGCCATTTCTGTTTACCAGCCCTGAATGCTTACCTTTTTATCTCCTTGCC
ATAGGTGCAGTGTCCTGAGACAGCTGGGCTGTAAAGATGGAAAGAACTGGAATAGCAAGT
ATGTAATTAGCTGATATATGTGACACAAGATTAATAACACACTCTTATCTCTTCCCCCAA
CCAGATGCATTAGAATTCATTGTTTTAGCCCGGGCAGACAGAGTGCTATTTGCCTTTTCA
GTTTGAAGCTCCATATCTTTGTATCCAAGTTATTAATAGACTCATACCTGGATAAACCCT
GGAAATGGAATATTTGTAGAATTTTAAAAAGAAGGGAGGTGGTCGCTATTGGAAGTTTTT
CTTTCCGCTGATGTAGTGCCGTGTTATAGGACACCTTGAAACCTTGAACTTATTTATATC
TGTTGTATTCACGGTGTGAAGGCTTTccaatcctgcact
>NODE_636_length_594_cov_11.545455
TAAACCATCTTAACACTTACAGAACACTCATACTGGATTGAAAGGGGGCCATGGAAAGTG
TCACTAAAGGTTACCATAATGCCTACATAGTGTCTGCGCCTCAGAGCCATTCAAAGTTCA
TCTGCTTTTCTCCAGGGAGAAATTTGTAGTCATACAGTACGAAAAAAGACAGTGATAAAA
AGACGATACTGCCTCGGCTCATTAAAATGTATGTGGCATCTTACTCTTTAGTGAAAGCCT
TTTCTTGTCTGTGTATGTGTGTGAACCCAAAAAGAAGCAAATCAATGTAAGAGAATCTGA
TTGATATTCACTTCAGAGGGTGGAAGTGGGAGAGCCTGGGCTCACCATGGCACTCTGTGG
GCTTTTGTTCCTGGCAGGTTGGACAGGCCTTCACTGTGAGGATGACATTAATGAGTGCCT
TCCACAGCCCTGCAACCAGGGGATATGCATTCAGAATGATCCAGGCTACGGCTACACCTG
TTTCTGTCGTCCTGGATTTGTGGTGAGGCTCCCCACCTTATTTCCCTTATCCACCTGTTT
TTTGTCTTTTCTAGCTAACCTTTATCCTCTCGCACCCTTGATGCTTCTGTGGCACTAATT
AGCTGAATTGTTAAGATGTCTGATCACCTTTTTCATTGTTGCTTATGGTCTAATCTAAGT
CTCTTTATTGTAGCAGGTAAATGGGAGGCTTCTAAGATGTGACATTTTCCGTATTTGttc
cgaccttataagaacaac
>NODE_637_length_745_cov_15.562416
TCCTACACCTTGGCTCAATGAGCGGGTGGCAACAGCAACACCTTCAAAACATGCAGCATT
CAGCCCTCGGCCAGCTAGGGTGAGCGCACTGAACTTACTTTGAGGTGTTGTTGGCATATG
CATGATGTAACACATACGGTTTTTGGGTTTTTTTGAGATGCCACACTCAGATATCTAAGA
CTCCTTTACTGTTTTCAATCTTCACTTGAACACAAATGACACCTCACAAGTGTGTGTGTA
CGCGTACTTGCATGCGAGTCACTTTGTTTCTTGCTCTGTAACTCTGTAACCTCTTGCGTT
TCCTCTCCTTCCAACAGAAATTGCTCTAGCTCTCACTTATGTCAGGGTTCAAATCTCTCC
CTGCCCTCTGCTCAAAGCCTGCACATCAAGTCCGAACCTGTTTCTCCTCCTAGAGATCGC
ACCAGCAGCACACCGGGGGGCTACGGTGGTGGGGTACCACCTCCCCAGAACCCCTCGTCC
CGCCAGGACTCGGGACGCTCCCCTGTTGATAGCCTGAGCAGTTGTAGCAGCTCCCATGAG
GGCAGCGACCGCGATGAGCACAGGAATGAGTTCCACTCACCTCTGGGACTGGCCCGGCCC
GCCCTGGACGAGCGCGAGAGCCCCTCCATCAAACGGGTGCGCCTGTCAGAAGGATGGGCG
ACATGATAGCTCTGTCCTATCCCCCGGCAGTGCCCCGAGTTGCCCTGATCCCCCGGCAAT
GCAGCATTTCGATGCCCCCCAAGTCAGCTCCCTCTCCTTCCTCCTCTCACTCGATATCAC
GAGTCACTCACCACCCAACCCCATGGCCTCTTTCCTTTTATCACTTTAACCTTGAAGGAA
AGAAAAGGAACAACCCTTttcgaaaaacctatttgtattttcttttcct
>NODE_638_length_531_cov_20.233522
TATCTCTACAGGCCTTAACATAAGGATTTAAACGACATGTTTTAAGTTTTAGGTTAAGTT
AGACGGGTGTCTCTCTGGTTTCGCATGTGCAGCCAGTTGCTTGGCAGCTCCAACAATGCT
TTGTGAGTGCACACACGAGTGTATTCGTGTCACCGTATGCATGTATATTTGTGTGCACAA
GTGTGCATTTGTGCATGTGTGCACTGACGTGTGTCACTTAATCTTTTCTCCTTTTTCTTT
CTGTTTTATATTTACTACGTCAGGCAACAAATGAATCATCTTTATTACGGAGAAATTTAA
TTTGGGTGAACTTAACTGCTGCTGCCAAGGTCAGACGGGCAGAATGTCATTTTAATCCAA
TCAACTTTAATCTGTTGGTTATAAAAGAGTTAGGCTGTTGAAGAATGGCTGTATCTCAGG
CCCTTTATTACACTGGCTAATGACTTTGATTGTGAGGCGCCTATCAAGAGGTTAGGAGTT
CCTATGGTGCTTCATGTCCTGCTAATTCGCTACCTCATGTCACTATTGGGCTCAACTAAC
CCTAAAATCACTATTGCCTCTGTTCCCTGTTTACAAGAAAATCTAAACCGTAAAGAAAGT
GAAATACTTATTACGTTTTAAAACATGACTCTAAAACCACTGTacaagttatagaatttc
acatctgagggtaaa
>NODE_639_length_728_cov_19.120878
AAAGAGTATGTAGTTTGTTAATGGCAACACGTACTGTGTAAGAGACAAGTGCATGGGCTG
TGCTAGAAAACATTACGAAAATCGTCAAAGAGCGATGATGTTTTCTCAGCTCTTGCCTGT
TCTGTTCTCCTGTAGATTATTTGACATTCATCCCTTCTGGGATTGAACATCTTTGCTTGA
TTCCTTTCACATCCTCTTCACTGTAAATACGATCAATTATTTGACAACAACCCTAACACC
ATAAGTAAATAGTGTCCTACAACCACGCCCATTCCACATTACTGGAATGAGGTAAAAGTC
GCTGAATTTTGCAGAACAAAATTTAACAGCATCAGAATTTCAGTACTGCACACTGATCCT
GAAACTTGACATATTCGGTGTGTCAACCAGTGGAGGAGAGGATATACGGAAAGGAAACAA
ATTAAGATGACTAAAATGCAGCCATGCATTGTCTAGTTTTACCTGACAGTAAGAAAAAAA
AGAGGAGGAGGACAGGTGTTTTCTAAGTGTGTTGCTTTTTAATTACAGAAATAATGGACG
ATTCCCATTTCAACTCATCATACTTTTGGTCTCCCGTCCCCACTGTACAAGGACAGGTAG
AGACAACCTTATTGTTGGAATTGTCTTGAAATACACATGGTATAGTGGTATGTGCTATGG
CAAAAGATACCCAAAAGCGATTCTCACTTTGACTGTTTGTCGAAATATTTTAAAGAATAC
ATAATACAAGACAGTGATTTGACCCTGAAAATGTTGTTAATAACACCACCAAATAATGTT
CTCTTAGTTGGTGAAGTTGACTTGACCTCATACAGAAGTTATTTGAGTATGATTTGATGG
GTTCATATGATCACTCCTGTCCCTCTCCTCTc
>NODE_640_length_633_cov_19.211691
AAAAGAAACAATTTTATAGAGACGCAATGACATCATTTACACGAATACGTTGTTTAAAAT
CCAAGAACGTCCCGTTGTATATTTGATTTGGCCTCGGGCACTTCAGCTGACCAATACATC
ACATGTCCCGGGCTACGACTATTTAATGTAGAATCTCCAAAACTCACAAATGCAGTGTGA
CCAAATGTTCCAGAGATGTACCAGTATACTAAACAGGCTATATATCTCGCTCTGCTCTCC
AAACAGAAATAGATTTCACTGAATTGTTTGATAAATTTGGTCTAGGTTTTCCAGCCATCC
TTATTGGAGCTTCTACTGTTTTTCTGGCTGTTGGTGGCCTAAGCCCTAATCACCCTCTGT
TCCCTCAGAGGCCATAAATTACTCCGATGAGATGGTGCTTTGTGTTCCTACTGCTGGGGA
GCGGGGCGAATTCACAGCGCCATATTTTGACAACCCGTACTTTAAATCATTGTTTTATGA
CAGATGGGAAAACTTCTGCACTTTCACCGGCCTGATTTATGTTCATTTGGGTCTGGAGGA
CACTATAATTTGCAAGTAATGTGAAAACAGATGGATAGAGAGATACCAAAGGGTAAGACT
GACCTATACATTCTCAGTGCAGCTTGCAAATGGCATCCATATGCCGCGAGAACTCTTCCA
GTTACATCTCCATTACCCTTTGTGTGTGTTCGTGTGTGTGCCTGCGCGTGTGCGTCTGTG
CATATGTTTGTATGTTTGGCTGATGCATGTTTGTTCTGTTGAGAAAAAAAAAAAAAg
>NODE_641_length_145_cov_30.420691
TCCCTCACATTTATCTACATTACACAGACATTTTCAACAGGAAACAGCTGGGGCAGCATT
TGCCTCCTACTCGTCCTAAGTTATTCATTAAGGATTTTGGGCACATATTCAAATAACGTC
ATTTCTCTTTTTTCTCAGAACGGGATTGAATTTTGATCTCTCTAAGACTTGGTTAGTAGT
TCAGATCAAGATAGAAAAAGCGGTGCTGCCCCACCAGCAGCAGCTCTCACTCACACAGCA
CACTATTTTATGCCCTGAAAGCCCGTGAAGGAGAAGTTAAAGACGAGCT
>NODE_645_length_145_cov_2.724138
CCCCACCTAATTTGGCTATGCCGAAGACGCCGGTCTCAGTCCCGAGTCTCTACGACCTTC
CCGTCCCGAGATACAGCAAAAAATGACAGGTTACTCCCACTTCCTGACGTCGTAGAGACT
CGGGAGTAGGCTCAGTGCGATCGCAGCGGCAGCAAATGGGGGGGTAGACACAAGTTTCAT
GTCTCTAGCACTAACCGTTTTCCCAAACCCTCACCCCAGGCCGAAACCCTAACCCTAACC
CTAACCCTAATTCCAGACCTTACGGTTAGGGTTGGCCCATACTACggga
>NODE_646_length_338_cov_2.375740
TCTTGAGAAATTTGTGTCAAATGAAAAACTGAAATTATGTTTGTAAGTTTTGTGTAAACT
CTTTGCAAAGATAGCAAAAAAATGTATCTGACAAACGTTATTAATTTATTATTACTCACA
ATCCTACTTCATATTGAAAAACTTTTATATTTAATGCTGGTATTGCACTCCCATACACTA
ACAGTTGTGTGTGTTGTCTGCTCCACAGGGCTCCAGAGATTATTTTGGGATTGCCGTTTT
GTGAAGCCATAGACATGTGGTCCCTAGGCTGTGTTATAGCTGAACTTTTTCTGGGCTGGC
CTCTTTACCCTGGGGCACTGGAGTACGACCAGGTAAACAACTATTTTCTCCCCTCATTTT
TTTTTTGCAGCTGTTTTCTCTTGCCTCATCATTTTGCAGGAGTTTCTGCTTCTCCATCCC
CTCCGCCTTCTATGACTCAATGTCTCCTCTGCACCATCTCTACATGGAAAATGTTTTCTT
tg
>NODE_647_length_491_cov_2.366599
TTTATCTTCCCACATTGTCCTCCCGTCTTCACTCTCATGCTTCCTGCTCGTTGCTCTGAG
CAGGATCAAACTTTAACGGTTCGATCAACATTATTAAAAGGTGACTGATAATAAACGTCC
TTTCTTTCTTTCGCCCGGTGTTTCCCTCCTTGCTTCCCCCACTGCCCCGCCCAACCGGCC
TGGAGGGCTAGTTCTTTTGCTTATGTGTATAATTACCTCGTTAAGCTTGTTAACAATGTC
CAGGCCCTCCGTCCATTCTCTCCAGTGTCTTTCTTTATCTCTGTGTGGCTTGTTTCGTCT
CTTCATCTTCCCTCCCTTCCCCTCCATGTGACATCTGCACCCCTGAATGAATCTATTTTT
CCTTCTTGTTGCTCCTGTGTTTTCTCTCGGGGATTTGGCCTTTTTATCTTTTTTTCTCAT
ATTAACAAGAAGCCTCGCCTCGCGCCTCCTTCTCGCTTCCCACTGCATCAGTAAGGCCTC
TCTTCAAGCAAAGATTTTAACAAATCATCTGCAGAAACTGCTACACGCCGTGCGAGCCTT
GCAAGTTTGGCCACAAAAACTGTTCAATTCTCTCCCGCTGTGCAACAGAGCATAATGGCT
GATGTaaacagacagttttatagcaaaatacagac
>NODE_649_length_498_cov_10.656627
AAATACAGCTTATTTTTCTGGTAAGCTGTCACAGATGGAACCTAAAACAACATGCTGTAA
AGTGGTTTACTGCTGAGTAATGTTAACGCAAGCAGCCTACTGTGAATGTCTGTAATCAAA
ACGATCATCATTTCCGACGTACTGTGTGTCTGTCCCCTCAGCCAGACTGTGTGGAGGTCT
TGTTTAGTTTCTAATCACAAAATGCCCACCAGTTTGCGACCGGCGTTCGTCCGCCCTCTC
CTTCCCCTGCCTGTGTTTGCAGGTTTGCATCTGAATCAGGGGGCCGGTGGGGGCCCGAGC
GCTCTCGGCCACGTGGACCAGATTGATGTCATTGTCTCGGCACACTGACCTTTGCTGTAA
TACCCACGGCAGACATCACAAACTCTCACATCAATTTAGCCCAATTGGATGTGGCATGTC
TTGGCTAACTCAATTTGTGGAGAAATGCACCTGTCTCTGCCTTCCCTCCCTATAGATTTA
CTCAAGGGGAGGGGGGAGGAGGCGGAGGTATTGCAGGGAAGAGAAAGAGAGAGTGAGGGG
AGGGTTTCGGAGTGGAGTTGGCTGCTGATCCACTACCCTCCTCCCTCCTCCTCCCCCTCC
TCTTCACCCCCCCCCCAAAACACTCACCCACATGCATAtaaa
>NODE_650_length_336_cov_2.568452
ATCAGGTCAGTCGAGCTCAACTTCATATACCTCCTCCGGCCCTGCTCCTCCTCCTCTGTC
TTGGCACCCTATGTCTTTATTTCTCCTGAAAACAGATGCCTGAACATTCTTTGTTTCCCA
ACAAAGGCGTGATGAGGTCAGTGCAGGGGGGACATGCAGGCGAGGTCTGGGAAAACAGAA
GAGGGGGAGGAGAGGGGACGGCCTACAGTGACATCACACAGGAAAAGAAATCTGACTTTA
TATTTGGGTGGGTGTGTGTGTGTGTAAGAACACATGTATTACTCATGTTGTAGGAACATA
TAATCTGTTCATACAGTTAGACTGTAGGGACATGCCTCCTTTTGAGGAGTAACTCCCCAT
TATGTAAACCATTGAAGTTAAAAGTCCAGATTTGGATTAGGAATGGacaacttgtaatta
tggttaggatgaatgtcagggaaattagtataaatcagcgtgatgtcattaaagcacaac
>NODE_651_length_369_cov_3.178862
ATATTAATTTGCTACTGAGTCCACACATGTAGGCATGTTTTACTTTGAATGTGCAAATGG
CACCTTTTCCCATCAATGAGAATTTACCTCATTTTAAATCATTCAGAACCTCCTGGACTT
AAATCGACAAACCCCTTTCGCTTCTTTCATGCCTTAATTAGGATGATAAATGCATATTTT
CTAAATACTGAGAGGGTTACGTCCCCTCCATCAGCCCTGAATCCAGCAGTGACCTGATGT
GACCTGCTGCTTCGCCTCTCCTCCAGCTTCTCCTGCAGCATCACTGTATAATTATTTAAA
TAGCTTAAAAATAATCCTGAACACCCGCTAAAACCAGGGTCATGTAGCTTCATTTCGCTC
CGTCCTCTCATCTGCAGCAAAGATATAAAGCTTTAATGCTTAAAATGTGTGGGCTCTTGT
TGAAATGTTACAAAATGAAGTCAGTTGAGGACAGCCGCTCCATCACTGAGCAGGAGACTC
Gctttgtctgggcagccagcagtcagcctatca
>NODE_652_length_616_cov_15.202922
CTCTCTGTTTTTCACTTACTTACTTAAAAAAAAAAAATTCACTAAAACACATGTCGGCCA
CCACGTTCCTCTCTCTCTCCTCTTCTGTACCCGTCTCCTTCCTCGACTCAGGACCCCTGC
AACGCTCTGCTCTCCTCTCACCATGTCATATCTCGCACACAAACACATACACACAAGAAA
CACACGCGGAAACACACATTTCCACTGCCACCCGCGTGCATTTATTTATTCGTTATATTT
CCTAATTCAGTTTGACGAATGAGTGACAGCTTGACACTTCATTCGGCAAGATTAATAGAA
CGACACAATATTTACGTGGCAGAGACAGCCAATTATCCCACCATCTATCATCCAGATTAT
CTTTCTGATTGAAAACTACTCGTCCATGTAATCGGAATTATTTGGAATTAGAAGGGAATT
TATGGCTTCTTGTGTCACTTTTCCTGGACGGTGGTAAATTAGAAATATTAGATACATAAA
GAGAGTATAGGAAATGGGATAAATAGAGGCCTGGAATTAATGCCACACATTTCCTTTTTT
ATCTGTTTGCCAGTCTCTGTGCCTCTGAATGAACCCCATTTTCCGTCACCATTTTATAGG
TTATCATCACATATTATTAACACATACTGTCGGCTGTACATTGTGGTGATGACGCTGTGT
AATTCACACTTATATAAAAGGAGTTGTCACACTCTTTTGCCATGAACTCCAGCATTTTTG
TTGAGAGAATGTAGATATGTTTGGTTGAGCAATGAGTTAt
>NODE_653_length_721_cov_17.233009
CCCTATTCTTGATCCTGAGTCTTTCCACAAGACTAAATGTGGGATTATAAAACAGCAAAG
CTATCAACATCCCCAGCCACCCCAGCACCTCCCCTCCTTCCGTCTACGGAGAGAAGATGA
AAGGCTTTTTTATTCTCTGCTGTATTTGAGCACCTCCACTCTCTCCTCCAACCCAGCCCT
TTCCCAGCCCTCTTCCAGTTTAATTACTCTTGATTATTCCCGATTCCGTCTTGTCTGAGA
GATGTTCACCTCCGAAACAAAGACACACTCACACAAGGCACAGAAAAGCGGAAAGAAGAG
AGACAAAACATTCACCAGATATCAAATTTGCATGAAAATAAGCCACACTGTTCAGCCGGC
AAAAAGTGGATTGAAATGAGGACTTGCCAAGAGCGTGGTGGTATAATTAGCATTTGACCA
AACAAACGAGCTTCAACAGAGCTATAATTAAGCAGGCCTGTAATTAAGTGTATGCCCTTT
ATCATAATGATCGTGGTTAAAATGGTGTGATGGCTGCCAGTTGATTATTAATGGTGTAAC
CCCGTCCTGCATGCATCCTGCACTGGAATCAAGGTGTCACGACTGTCAGGCTAGAGAGCA
GCCCTTTGTTTATAAAATACATTAGGGCCCAAATTAACACAGGGTGACAAGAGACACAAA
GCCTCTCGTTTCCAGACTGAAGGGAAAACTGCAGCTGCTCGGCTTCATTTTAAAACTCCC
AAATCTGGAGGCACAAACTTGCTGCAGTTGGCTTCGACAGGAGCCCCAAATATCAAGAGG
CCAGGCTTCCAACTGGTGTTCTTTTACCCGCAAGTCCATCAGGCCGCTGGCACAGgaaaa
ggaactcataaatgtaagccgaagc
>NODE_654_length_463_cov_2.131749
GACACAGATGTCTATCGATGAAAAAATCTATACAGAAGTGTTACCTTTGTCAGCTATTAC
AGATAGCGGGCCTATAGAGTTTTTCATACCCGGAGATGGTGAAAAATACATGGATCTGAA
CGACACCTTGCTACACCTCAGGGTTAAAATCACCAACGCCGATGGCAGCAACCTGGCAGA
TGACGAGCCCGTGGCTCTGGTCAATTATCCTCTAAACACAATTTTCAGTCAATGCGACGT
GATTCTGGGGGATAGATTGATATCTCAATCCAGCGCCACTCACCCGTACAGGGCCATCAT
CGAGACCCTGCTCAACTTTTCAGAAGATTCTTTAAAAAGTCAGTTTAGCGCCGGGTTATT
TTACAAAGATACGGCCGGTGCTATGGACTCTACGGTCATCAATAACGGCCCCAACACAGG
GTTAGTTCAGAGAGGTAGGTTCAGCGTAAATTCTAGAGAAGTTCACCTGCTGGGTCCTCT
TCACACCGACATATTTTTTAGCGAAAGACTGCTTTTGAACTCTGTGGATTTGAGAATCAA
ACTCACCCGAGCcagcgacgccttctgtctaatgtgcgccggtaatagcaactttcgttt
aagaata
>NODE_655_length_704_cov_13.454545
GTACAGTACATGAACATGTCCTTTAGTTTGACAAAATGACACAACCATGTACATGCATGA
AAGACAAGCAGTAGCAAAGGCAGTCTCTTGAGAGATCAGTCCGTGATGGTGGACTATGAT
CAGAGATAGAGTATTCAGAGTCCATATCGCTGCATGCCGAGCAGGTAGGCCCCGCTCTGG
CTCTCTCGCTCAACGCAATCCTCCACCCACCAACCGCTACTGTCCACACCGACACCACCA
GCAGCAGCACCCAGGATGGACGGAAGGAGGAAAGGAGGGACCCGGGGAGGAAGAGAGGAC
AGAAAGGAGGGATGAAACTGGCCTCTTCCATTCGGAGAAGGGGTGTGTGTGGAGGCAGAG
GAGAAGAGGTGGAGATAAGTGGACAGGAGGGAGGCTAAGAGGAGGGAATAGATGGGGAGG
AAGAGGCCCCTGTGCTATCCGGAGCTGTCTGTTTCTGTCTGTATGTCTGTTCTCACACAG
TCGAAATCAATTTGCCATCAGGACTGTCACTGTGGAACAAAGAGAGAAGGAAGCTTGCCA
GGTCGGACACACTCAGAGAGAAATGGAGAAAGACAAGACAGGCACAAGGAGGCAGGATAG
AGTTTAGGAGAAGCGCAGGTGGGGTCAGGAAATCTACTTTGCCCCACCTACAGCTACAAC
TCCAAACACACCTGCCATTATCAGGAAGATTGGACTTCCAATTCCCTCATCAACATTTGC
ATGCAGATATGTATGCTGTTTAGAAATTGTTGCACAAATTGAGAAGCATTTTATCCAATG
TTTGTCCTTTCAAACAACGAAACCAAGACGTTACtgttgatgagaaaatcatcaagccat
ctcctgag
>NODE_656_length_343_cov_4.087463
ATTACACTGACAGTGTGCGGAAAAGCAGCAAATGCTGCACGGTGGCACAAAGTTTGGAGG
AAACATGACTTCAGATGTGGCTCTCTGGTTATCTCTGGCTCATACTGGCTCCGCGTTGCA
ATAAAAATGTCATATTTTTCCATATTCCCTCCACTTCACGTGTATCCCCCCTTTTTTTAT
TTCGCTTTTTATTGGCCATCCAAGTCAGAAGCACTGTGCTAAGTAAGTGGAAAAGTGTTT
TTAATGATTTATTTTAGCGTTAATCAGCTCAGACGCTGGAGAGACTGCAGAGCTACACGG
TGCCAAATTACGCACGACGACCAGGAGTCATATCACAACCTCCAGCTCGTCTTTAACTTC
TCCTTCACGGGCTTTCAGGGCATAAAATAGTGTGCTGTGTGAGTGAGAGCTGCTGCTGGT
GGGGCAGCACCGCTTTTTCTATCTTGATCTGAACTACTAACCAAGTCTTAGAGAGATCAA
AATTCAA
>NODE_658_length_747_cov_15.373494
GCTGAAAAGCCAGTCTAGTTCATTTGCTAGTCGGCTGGGCAGAGCAGGGCTCCTATTCTT
AGGCTTTTATTAACATCATGGACTGCACAACAACAGCTACAGAATCTATTATTCATTAAG
TGTAACCAATATAAAATTTAAAACAGTCTGGGCTTTTTTGTGGAATTATGTAAGGTCAGC
ATAATTTTCTGCCTATTACTAATATCTATATCATCTTTTCCTTAGTCAGCTCTATTTAAA
TATGCAATCATTTACAGCTTTTGACTATGTGTGTGCACACCCAATTTCCAATATTCCTCT
AGTAGACTTTTTATGCTGACATCAATGGCAAGCTATTAAAGACAGTATTTCATTATTGGT
TCCTCTTCCCCAGTGGTTATTTACAATCCCATATATACTAAGCACTGATATTAAAGGAGA
CCATTTTAATGAGGTGCTATCTGCCACGGCAATATGTCTTTCTCCGAATGAGATTGTGTT
TAAAGATTTTATCAAGAAATGGCTGTTCGGCAGGGTTATGTTTTGTCCATGAAATATGCA
TTTCATATCTCTTTCATTTCATTAACATAATTTAATTTGTGCTTTGCATTCTGTGCATAA
TACATATTTGATTTACAAAACAAATATTTCCATTAGAAAATGAATTTCATGCGCGGAAAA
GGCAGAACTGAAAGATGTATTGTAAGGAAATAAGAAAAAAAGGAATTGTATTATCTTTGA
CTCAGAAAAAAAAATCCTTGGCAAGGAGAAATACACTCAATAGATTTTTTATATGTGAGT
GTGTGTGCGTCTCAGGGAGTTTATGTGTGTACTGCATGTGTGTGTGTatactgctatcca
tgcatgtttgtgtagactgtatgtaaatgtgcattatagaagcaatgaaag
>NODE_659_length_636_cov_9.058176
AATATAACACTGGGCAGAGCAGAGAAGGTAAAAATAGCAGCTACTGTAAGTAACAGTGGC
TCTCTGTGAAATGCTTGTGAGCCAGTGGAGTGTTATGTAATATTTTCAAGCACTCTTGTC
TTATTTGGTGTACACAGTCTATAAGGGATTACCCTGCTCACTCTCCCCTCATAATCTGCT
CATGATGACGTTATACTGCAGCTCCTGGGCTCCAGTTCTCGCGAGGTTATGGAAAACAAT
CCAGACGCCCTCTCTCTCGCTCTCGGCCCCCCCTCCTCCCCAGCCCTCCCTTCCCACGCC
CCAGTGCGCTGTGGGATAGTGCCACTATAAAGTATATCCTCTCTCGGAGAAAGATAAGAA
GCCCGAGACAGGAGGGGGATGAAGATGGCGGACGCCAAGCAGAAGAGGAATGAGCAGTTA
AAGCGATGGCTGGGCTCGGAAACGGACCTGGAGCCTCCTATTCTGAAAAAGAAGAAGACG
AAGGTGAAGTTCGATGATGGCGCCGTGTTTCTGGCCGCCTGCTCAAGCGGCGATACCGAG
GAGGTGCTCCGAATGCTTGACCGGGGCGCTGACATCAACTACGCCAATGTAGACGGTCTC
ACCGCCCTCCACCAGGTTTGTGTTAGCCTACTGTAGCTGTTAATGTCACCACAAGACACA
AATATCGCTCTGCTGCTAGCAACTGCTCGCCCTGGAACACCTGTCAAATGGAAGCCATTC
TCATCCCGTTGTTTACCTACCTAGCACACTCGTCCTTTTCGACGCAGACTAGGGATgaac
>NODE_660_length_387_cov_27.576227
GGGGAGAGTGAAAAAAAAAAAAGAGCAAAAAAGAGAATGGGGAGCTGGGGTCTTTTTCAC
CCCTTTTGTTCCTCCAAAAGTGCCCCTTATTTTATTTCCCTCTCTCTTTCACCAGGATCC
TCCAATGAATGGCATTACAGACAATGCCATATCCAGAGTGACACAAATTTATTTCGGTTG
CAGCGCCATAGTGTATTTCCACAGAACCAGGGGCGATTTGTCTGGGGACAATTTGGTTTC
CATAAAGGATTTAAATGGTTTCTGTGGAGATAGTGGGGTGAAATTTAATTTGTTTCTCAT
TTACTACAGCAGGTATGAAAAGGAGAAAAATTGGACGGCTGATGGGCTAAAAATTGGTGC
TGTCCCTCTGCTGTATCCCCAAAGGACCAAGGCCCTGCATCATATAGATTGAGTTCGACC
CCCCCAGCCCTCCCAACCACAAGCCAAGCCAACACAGTCACACACACACACACACACACA
CACACACACACACACACACACACACACACGCGCACACACatacacacagcc
>NODE_661_length_412_cov_6.915049
GTTACTAACACACAGACATGTTGTCATAAAATAAACATACGCCAAGCACAGTATGTTCCA
[truncated: 384,897 more chars]
