# Supplementary material for: Multilocus molecular systematics of the circumtropical reef-fish genus Abudefduf (Pomacentridae): history, geography and ecology of speciation
Source: PeerJ. 2018 Aug 14;6:e5357. doi: 10.7717/peerj.5357 (PMC6097498; doi:10.7717/peerj.5357)
Supplement: Data S1 [file peerj-06-5357-s013.zip › Data Supplement/assemblies/Abudefduf-natalensis-MNH28.contigs.fasta]

>NODE_1_length_549_cov_7.136612
TGAGAGTGAGTCTGAAAGGTTGGCTGACAAGTACCTTCCAAACATGCAAACACACACACA
CACATTGTGAACAATCGTACCAAATACTGCAATTTTCCAAGAGGGAACGATGCAAATGAG
CGTTATGAGCGTTGAAGCGGGAAAAAATACGAGGCGTTTAGCATAAAACAAACCTGGCTA
GCAGTGCTGGAATCTTGCTTTCATGAATAAACAAGGCTCTGGTCTGACTCCACTAGGTGT
TGCTCATTCGACAGTTTTAAAAACAGCTCTTGATCATTTTTGGAGTTTAAGAACGTAATA
ATCTGCACTACAAGCTGTCTTCCTTTGTGTGTTTTTGAGTGTATGTGTTACCTGCTGTCC
AGGCTTGATTGGTGACAGCGTGATTCCCTGGGTGTTGATGACAGGCAGGATCTGATTGCC
GATCACCGTGGCGATGATCTGGCCTTGAGCGTTGGTCAGAAGCTGAGGTGTAATTGGCTG
TACCTGCAGTGCTGGGTTGCCACCCCCTGATTGGCTGGAGGGCCCTGCAGAGTTGGGCAT
CAGTGGGATTGTTCCAATTATCTACAAAGGGGGTAGAGAGGAGACGAAATCAGCTGGGCG
GTTTTAAAAAGGAGAAGGAGTTGGGAGGGTAAAAGCTACTGGAGGTATCAGTCATAATGA
TATCTGTTGTTGTGAgctttttttgctgctcat
>NODE_2_length_554_cov_14.738267
TGTCAGACAGTCCTTCTCCCAATTATTAATTGTCGATGAGATCTTGAAACGGTGTTTAAT
GATTAACTTCGCATCTGCTTATTTATCCTATCGCGCCGGCTGCAGCTTTGTCGGAATAAA
GAGTACACATTGCTTGGAAAGCAAGAGGAGATATGATTGAAATAAAGACAAAATAAGATA
AATAACAATGGCAAAGACTGCTTAAGAAACCCAGTCATTCTATACATAGAATTCAAGAGC
CGTATTTATCCGAGGAAGGCGTGCAAATCTATGTAAGTATCTCCACTGTTTGCATAATAG
ATTAGAAATTAGCATTTTTGTTCATTTTCCATGTATGCACAGTGCCTGGAAGAATAACAC
TCCATGCATATCAGATCAGCCTGCCTACAATTTTGCGCAGTATATTATTTGACAATCTAA
AATGTGTAATTTGCATGAAATTGCTTAATTAAAACACAGTCACTGGGGGTATTAATTTCT
TTGTCTGACAGTGGAGTGTAGTGAGGGGAGAGCAGGGGAGATGTAAAACGCTGTCAGATA
GCGCTGTCACAGAGGCAGAAAGGAAATTCTGCCACTTTTTTTTTTCTTCCTCTACCACCC
CCCCACACACCCCCGCCGCCCTCTCTCCTAACGGCACAGAGCGATGAGAGAGGATAACGC
CTGCCCAGCTAATTTGGGTTATGGTGGTAAAcggaggc
>NODE_3_length_498_cov_10.803213
AGTCTGCTGCACCCTCAACGGAGTTATGTATTCTCTTGCCAACGATATGTGATTTGCAAC
AATTTATGTTACGTTCAACAGTTTGATCAAAACAAGCAATTTGGTGCTGCAATATAAGAT
AAAAAAAAAGTGTCTCCAGCGATGATGGTGTCTCCAAAATATGTAACAAATTTGCCAGTT
GTGCATTGACTTTCTAATAGAGGGCAAGAGTGTGTGTGTTTTCTGCTGGGATGACTCTTG
GTTCTCTCTTGTCTTTAGATACCAGCCTGTTGATATCATTCAACCAACCAATCATGTATT
GCCAGCCTCATTCGGGGATTCTGATTGGCACATTGTCACAGGCAACTCTCTTACCACCAC
CAATGAGTCCCCACGTAGAAAACCCTCACAGCATGAGCTGGAGAAACAGAGAATGCCAGG
TGACTATTTTCTTTCTTCTCTTTACCCTTGTTGTGAAGACTGACTGGGCGCCCGTGCCTT
TTTTTTTCTTGTGTCCCCCCCTTCCCTCTCCCATCCCCTTTTTTCTTTCTTTTCTTTTTT
TTCCCTTTTTTTTTGTTTTTGGTTTTCCTCGCTCTCCTTTCTTGCAGAGCATGACCTCCT
GAGGCAGGAGCTGAACAACCGCTTCCTGGTTCAGAGTTCaga
>NODE_4_length_640_cov_6.092187
TTATCACCGGCCCCTGTTGGTGTGTTTTTCTATATATAAAATCATCATTTACATCTTCCA
CTCTGTCTCCTGTTGGCATGCCGGCCCAGAGGCCTGGTCCTCAAACCACTAATCAGGTAA
TGTTGGGGAGGTTGAATGGCGTGCCTCCCCCTGGTCAACCTTCACTGCTCACACAGTGGT
GTTGTTTTAAAGAGCATTCTTTAGCAGCTGAACTTGGAAAGGTATTAAAGTGGGATTAGG
CTCCTCCACAATCCACTGCTTGTGTCATTCAGGGAGTTTGTGTTCTCCTCTCCCCGCTGC
CACCTCCCCACTCCTCCTCTGTTTGATTGTGGCTAGCCGCAGGAGTGGGACTGACTGTGC
CTTTCAAAGGAGAGGGGTAGGGTTAAATCCCTAGTCCACTGCTCCCTGCTAATTCTCCTT
GTTCCTTAGAGAAGGATTTACTTCTGCTGCCAGCTTCTCAAAGGCCTTCTCTGCCCATCC
GAAAAGTCGGCGTTGCCTTCCTGTGGAGGTGTGGTTGCCATAGAAGGGGCGTCATGCATG
GCTATTCCATCTGAACCCCGCTGAGAATGGGGACCGGGGACTGAAAACAGGCAGAAAGTC
CGGATTAGACCCGAGGACAAAGAAGGACAGGAAGATTCCAGAAGGGACGAATAGGAATTA
CAGCAGCAAAAATAATGCAAAGTGAcagagaggggaaatagaaaaataatggcttacaag
attagactcggcgaggagaaagaagaaaggaaagagggctgaatgagaatgttttcatct
agat
>NODE_5_length_309_cov_11.436893
AGAAGAAGAAGAAGGAGGAAAAAAAGCGAAAGCGCTAAAACAAAACAACTAAAAAAAAAA
CAAAGATCACAACCTGCAAACCTCCTCCGTGCACTGAAAAATAATAGGAAAAAGGAGTCG
GGAATCAAAGTGATCAAATATGTTAAAAAGGCGGAGGTTAGGAAGTGATTTGCGATTGGT
AGGAGCCGGGCTGGCAGAATGCTTTCTCTCTGATCAGCTCACTGAGCTCTCTATATAGTG
AACTTTGACACGACTGCTGCAACTTAGCACACGTTACCATGGAGATGAGCTGCCATATAA
GGAAGGAGAGTGTGTTTGACTGGTCAGAGCTCAGGGACCTCCCCCTGAACCCCATTGGCT
AGTCGGCACTTGTGCTACTTGGTACCTTGCCAGAGCCAGCATGGAGGTCGAGAGGGCCGC
TTGGTCCTAAAAAGAGACGCGTTTCGTTTattc
>NODE_6_length_540_cov_7.907407
ACTCCTTTGAGGGAGAAAGAGGAGATTAGAGTGGAGGTGTGAGCTCGCAGTAAGATTACA
TTTTCCCTCTTTATAATGGATAAGTGCTTCTCTTTTTTTTCCTATTTCACTCCCACTATT
CTGCTTCTGTTTCACAGTGTTCCATCTCTCCCTGCCCTCCGTCACCACACACACATACGC
CGAACACACACGCACACACACACATTAAAAAGCATACACATGCACATATGCGTGCACACT
CCAAACACACGCACATCTCTCCTCTCTCCCTCTGTCACCCTCTCCCTCCGTCCTCCCTCA
CTTGATCCTTACACCTACGTGCTACAGATGGTTTCATTTTATAAGAGATAAAACCACATT
TGGTGGAACTGATTAAACAGAGGGAACAACATCCCCATCTGCCATTTATTCCAATCTGAA
ATTGCTTGGGCAGATGCTGACATCTTTGGAGATGATTGATTCACCCCGTCTGGCCAGAGA
GGAGTGGAGAGGCAAGCTGAGCTGGATCCTCCCCGGGCCTGCAGCTTCACCGCCGCCCTA
CCACCGCTTCACCACAGTGTCACTTCACCAGCGATAGAGCcctcatcctcctcccccccc
tccaccacctgcagtcccccatcccttgtctgctgcaagctgctgcaatcagcacaggcc
cctgattggacttgggcaggtgag
>NODE_7_length_516_cov_6.550387
TATATTCTTTCAAAGTCACCTTTAGATTCAGACACTTTTCTCATATAGACGCACTGGCAA
GTCAGAATCCTCCTGAGCACAAAACAAACAGCACATCACGGTCGCATGTAGAGAGCCACA
CCAGTGAGAGAACAGAAAAGGGAACATTTCAACAAATAGAGAATAGCATGGCACTGTCAC
ATGGGGAGCACAAAACAGCAAATAACAGAGACAAGGTCTGATGGTAGCCCTTGGAGCAGC
TGTCATATTAAATAATAATGAAGGATCTATTAATATGCAAAGGAAGCAGCAGCCGACTGG
CTTAACGCTGTCATGCCTCTGCATATTGTCAGGATCTTCATCATTAATTAACATGCTAGC
TGCCCCATACCTGCGCCAATGTCAGAACATTCTTACAACAAACACCCCAATGCCTGTGCC
CTCCGCAACTAACTCGTATAATTAAATTAAAATCAGATTAACTTCACATCAGTACACAAA
AGACTGACTTTTACGACTTTCTCTAGCAGTGATTAAAAAAATAAATAAAATAACCAGAGC
TTATCTGTTGTGTTTCTGTTCTCTTCTCTGTTAGGGACTGCACCACAGGcaacaacaaaa
acacactttatttatcgggcgagcgggataaatagagaagagatactccatgtcaatgag
>NODE_8_length_658_cov_5.486322
AATAGGCAGTACCTTTTTCAGTTATGACTTCCCCTTACCAGTGCACTTGTCTTCCTACTT
TTCTCTGTTACCCTTTAATAACTCTGTTTTAGCACCTCTCTGAAAGAATGGAAATACGTT
TGAGCAGGAAGTTAGAAGATTCTGTTCTTGGATAAAGCTGCTCAGTGCTCTCTAGGGTAT
ACATAGTTGTGGAGGGGAATGCCAACAATTACTGTGATGTTGAGAAGAGTCAGCACAGCT
GCTTCATCTCCAGAAACTAATCTTGTGTTTCTCACCCACAAAAGATCTCCTACAGTACAA
AACAGCAATTTAACTGAGAACATGCAGCTTCTGTATTGTAAAGATGATGGTTATTGACAT
ACGCTTATGTTAATTGTCCTTCTTTTTCCTCTTCCACAGCTTTTCTGAAACACTGGGGTT
GTTGGTGTGGCCAAATTTTCCCTGGATTTGACTGGTAAATTCAGAAGACTGAAGCCCAGG
CTCACAGTCTACCTTTCACGGAGGCCCAGCCGTGAGAGGACTGAGGAAGGCACGTGGCGG
ATCATGACGGCCGACAAAGAGAAGGAACGGGAGAAAGAGCGGGACAGGGACAGAGACAGG
GACCGGGACAAAAGAGAGGCCGGTAAGTCCCGTCGGCAGGACGGGGACCGGGGAGATCGT
GAAAGTGAGAGCTCCAGGCCCCGACGCAGCTGCACGCTGGAGGGCGGAGCCAAGAACTAT
GCAGAGAGCGAGCACAGCGAGGACGAGGACAACGACAATGGCAGCACTGGTGGAGGCagc
ggcacggccgaggaggccggca
>NODE_9_length_779_cov_14.536586
AGGTTGTCAAACACAATTTAGAATGAATAAATCATATTTGCCTGTATACCAGCGGACACT
TTTACAGTGGGCACTCTAATTTAGTATTTTGGGCTGTTCTTGTTTCTTGTTGTCCTGTGG
CGGGCAGAAAGGCTGTGACTCAGCTGTTTGCATGCAACATTTGAGAATAATGGATGTGAA
GGCACACCAAACACGGACCTTTAAAAATGCATGAGCGCCCCCCAAAAACCTCCCTCTCCC
TCCACAGAATAGAGCTATCACTGGTGCCTGTTATCTCCCCGAACCCCCAGGTAGAAAATG
GTAATGATACCACTTAACATCGCTGCACATATGGAGGGAAAATGGAAATGCCAACAGCAC
CTCAACTATAAAGCAAATCAAATTGAAATATTAATCCGCTGATTAATATAACATTATGAG
AGCCCATTCTCTTTGTTGTTAAACAACAAAGGGTTGCAAAATAAGCAACTGCCTAAGAGG
TAAGGGGTTTAAAAGAGTCCCACAGAGGTGCTGAAGCCCCTCTCAAACATCATTACTCTG
CATAATGTATTCCCTTCCACAGTGCTGAGATTTGATATTGATGTTTACTCATTTATTTTT
TAATTAACGTTCGTTGTTAATGAATTCTTTGATGAGAGGCATTTTGTAAATCATTATCCT
TGGAAGAGGAAAAAAGGGATGCATCGCTCTTGCCCCTTATACTCGTGACAGAAGAAAAAA
TGCGAGGTGTAAGGGGAAAAAAGTTGCAGCAGAGAAGTAGGGTCATTGTTTAAAGTTTGT
TTTTTGATGCGTTGATTTTTTCCTCCCCCCTCGCCTCCCGTGTTGCTGCCTTTTTTTTTG
ATTGCATCGTATCtacggggatgagcgagtcgacagggactcgtgcgggagctctgtgtg
ccagagagccggtgtggatactt
>NODE_10_length_582_cov_13.405499
AGACCACCCTGACCGCCCTCCTCAAGCCAGCAATCCAACCAGTCAGGCTCAATGTGGCTT
TACTTACTGCCACGACACCTCGCATTGCCCCACTTCCACCTTAAGAGAATGAGTAATCAA
CATACTGGTAGACATTTGCAGACTGTCAGTCAAAATCCAGGACTCCGCTACGCTATCAGT
CCTCCGCCCGTCACCAAACCCTCCTTCCCTTCCTTCCTCTCCTCTAATACCAATTTAAAT
CGTTCAACGTGCCTTTTCTCCTGCTGCCATTATTCAAAAAGATCATAATAGTTTTCCCTG
TGCCCAAAGCACAAAAAATCAATTATTTCCCCACAAAGACTTGAAAGTACTTAGCGCGGG
CCTGCGAGGGGAAAAGCTGTGGGTTATATCAAATTGAAACTGCACTCATTACACAGGCAC
ACAATTAGTTACCTCTGGTCTGCCTGCCGCTCTTTAATTTCCGAAACGGCATATCTGTAT
TATAACAGAAACAAGCATGCAAATGCTATTGTTGGGGATTTAGAGAAATCAATAGGACGG
CTGGCGAGAGGCGTTTGGTGGCGCTGTCACTCAAAATCTGCTGCCGGCGACTGATAAAGG
TCTGAATTCAAATTAGCGCCAAAGCCGGCCAGTGACATCAGAAGTGACATCCGAAATAAA
AGGGACGGCTTCATGATATATGTAATTATTCTCCTCGCATTTGCGCTACTTTTTTTTTTT
TTTTTT
>NODE_11_length_696_cov_12.272988
AATGTGTCTTGCAGGAATTAGCGTTTTACTGAGAAGCAGGGATGAAAGTGTGTTCGCAAG
AGAGTAAAAGCAACGAAGGAAGAAAAAAAAGCCTGTTGGCTGTAGCATTAACAGTAGATG
AGGCTGGCGCACTGTGACAGGCAACAGTGAGGTTAGATCAAGTGGGATTGAATGAAATTG
CACACCAGTTTAAATGTTGTTATTACCATATCAGCAGTGTGTGAGCCTGCTGATGCAGAA
AAAAACTGCATGACTCTTGTCTTAAAAGAAATTGTATTGCCACACAGTCACTATATAATC
TCACGTGAAAATTCTGTAGAACATAACAAGCTCAATTCCCAAGAAGTGTATTTTTGCAAA
AACATCAGATCTTTCTATTAAAGGCAAGTTAAAGCATGTTATTATTGTTATTATTATAAT
GTACTGAGGAGACTTACATAGGTAGGGTCTTAGTGACTTACACATGAAGGGCTTGACACT
GCTGTGGATGTGCTTATGCTGCTTGAGGCCCGAAGACGTTGCGAACGTCTTGCCACAGTC
AGAGCAGGCATGGGCACGAGCCCCAACGTGCTGAGAGCGAATGTGCCTCTGTAGGTTACT
GGGGTCTGTGAACACCTGCTGGGGGAAGGAACCACACAGACACAGGGGAGTTACTATCTG
CCTCTAAAAAATGTAAATAAAATACAAGCTGACATTTGCTCAAACACAAAAATGCTCATT
TGTTAAATAGACCTCTTCAAAAGTCAtcactttacctttgagcagttttcacactcgtag
tgcttgccactgtcgtgtgacatctgatgtcggattaggtttgatttccagttgaaggcc
>NODE_12_length_511_cov_21.156555
AGAGCATTTTTCTTTTCTTTTTTTTTTTTTAAAACTGAGATGATTTACATGGTAATGTCT
ACAGTTTAATAAACATGACTTCTAACCACATTTAATGTAGAATACAGGGCTGGAATGACC
ATATGTATAATTACCTCACTAAAAACAAAAGCATTTACAAGAAAAAGAAAAAAAAGAAAC
AAAACAACAAAAATAGTGAAAAAAATCAAGGAGGACGTGTTCGCCGGGTAATCTGCCATC
TATGTGAAACACTTTCAAACCAAGGAAATTTAAGATCTTCATCAAGGCGTCTGCATCCAA
ACATTTAACAAAGGATTTTGTTTCGACAATGTAGCATTTACTTTATGTCCACTTCACATT
ACTGGCCCTGTGCAGAAGAAATACATAGAAGATACATTGCATGTTAACAGCGGAAACAGT
GGACTCAGCTTCCCAAAATAAAAATCTAAAAGCCTGTGTAGGGAGGAAGTAGTTTTTTTT
GGTTAAGTTTGAGCGGCTGCTGCGGTCACGGGAACCCTGTGGAAACCTGAGGAGGGAAGC
GGGGTTACGGTACAAATCGACTGAGTGTAAGTGAATGTGGAGGGCGGATTCTTATCGGGG
GTGTACCTGAGGGGCTTGTGGTGCTGCACCCAtcgactgagggttggcggtgccg
>NODE_13_length_541_cov_12.275415
GTCATATTAGGGGGGGATGCCTGCTGTCCCCACAGCAGTGGTAGTGTTAGTCAGTTGATA
TTGCATATTTGGTTGTTGATGCAGATTGCGCTGCAACAGATAAAGTCAATTCCAGGAAGC
AACCTTTTTCACCAAAGTCAAGCATAGCTGTAAGACTTCTCTGCTATCTGAAAAATAGGT
TTGAATTGCATGCAATTTGTGGCAGGCAGAGCACTCCAATGGAGGGAGGCTATTAGTGAA
ATGCCTTGCCACTGTCTCTTTAAATGCCAATAAATTCCCATCATTACAGAATCTGGCAGT
TTTCCTCCCTGTCTGCAGCCTGGGTCTTTATCTCGCTCTGCCTCAGTCTCTGAGCATGTA
GATCTGGCCCAGTTAGATTGTCATACTTAACAAACATTAATGATTAATTTCCTCCACTGA
GTCAAATGGGGCTAAAGGGATGACTCGATTCATCTTATCGCACCACAAATTAGCATTTCC
CCATATTCTCCAGCATCAACTGTGCATTAAAATTCCACATTTACCATTCTGGGCACTGGC
AGCTGTGGTGAAAGAGCCAAGGAGATCTTCCTCCTATGTTGCTGGAGATTCTGATTACTT
CTGTGTTATACAAAGAATAATTAATTCTGCCACTTTCTGCCTGTTACTGTACATGTCTGA
CTGatctgagtgaaattactcactg
>NODE_14_length_436_cov_17.724771
AGAAAGAAAGAAAGAAAGAAAGAAAGAAAGAAAGAAAGAAAGAAAGAAAGAAAGAAAAAG
AGATCTGTGAATTTCCCCTTCCTCCCCTGAGACCTCCCTTGATGCCAAGCATTCATCATC
CAGCCTCTAATATCAGTTATTCTGTGGCTCCTCTGCTTACAGCAGAATTAATTTCTGCTT
TAATTACTCTCATCGGCGGAATGCTGATGAAGGAGAGGGACGAGGCATTCTGGGACTCGG
GCCTCATTCCACTGCTTTAATTTGAATGAATTCCACCCGGAGACGCTGGCAAACAACTGG
CAGCCGAGCCCCGGGAGCCACTCTGGGACTGCGCAGAAGAGCTGCAGCCATGGCCCCCAC
CAACCAAGCTACCTTGTGTGTGCGTGCCTGTGTGTGTTGCCTTGCTTGTGTGTATTATGT
GGAGCATGTTGGTTGTGTGTGCGGCTGAGCGCTGTAGTGAAAAGGTAGGGAGAAGGCACA
TACGAGACGGGGAAAAGAGAAACAAGATTGATAGATTAAGTGATGAGTCTCCGTGCGCTG
TGTgagcatgtttgcagtgtttgtgtgtgaagttgcatgt
>NODE_15_length_670_cov_10.664179
ATCCCATTATTCTTCTGCCTCCCTGGGGGCCACAAGGTCTCCAGCATCATTACCAGGACT
AAGGATCTGACTCTGCCGCCACCACTTGGCACTCCCCCTCCTCTCCCCTCACTCCTCTTC
TCTAATTATAGGTCAAGCACTCTTTTTGTAAATTATAAAACCTTTGTTCTTATCAAGAAA
ACAGAGCAAAAAAGAACGATACCATGGAAGGAAAAGGAGCAAGGAAGACGAGCAAAAGTA
TATGAAAAAAAGAGGAGGGAAATGGTGTAAAAATAAGAAAGGGGGGGAAATTTTTCAATT
ATAAAACCAAGCTAATTTGGTATGACCAGCGACTGTCATGCATGGTGACGGAGCTCCATT
ATGCAGTCATTTGAGCTCTTTCAAATTAGTTATGTTAATGTCCTGCGTGTGAATGTAACA
CTTGGATGGGACAAGATTTCAGCAATTAATTTCTACAGTCAGCGGAGAGACAAGCAAATT
TATTTTCCCCCTCTCAGGGAATTGGTGGTGGAGGGAGTGAGGAGGGGAGAGAGCATTCTG
GAGCAGGGAACAAGCTAAACACAAGACCTAAATAAAGCCTGAACAATGGGAGCCAATGCC
TCCTCATTCATTCAATTGACAATGTTTTGCAGCTTAAACCTGTTTTATTAATTATGTTTG
ACATTTCCTTAATTAGTTTCATTTACACCAAATCAATCCCTGCTGCTGTACAGCGTCATT
TATCATTTTAAAAAATTTGCATAGCCAGTGCTGACTTTTTCTACTTAATTATACATTAAA
AGTGTCAGCCGCGCttgctgcctggcattatctg
>NODE_16_length_846_cov_11.204492
TGAGATATTTGGCATTTTCAGGTAGGAAAAAGTCCAAGCTGGCCTTACATTTAGAAATAA
CACAAGTTCTTAAACTATTGACTTCACTGAAGCAGTAGACTTCAAAAGGTCCTTCTGACC
TGTTTGCTGAGGAGCCTCAAACCAAGTTTTTTTTTCTTCTTCTCCTTTCCCTCCCCAGTA
CTATGCGTTTCATTATTAATATGTTTTTTCTCAAGTTTCTCTCTGACCCAGGACATTAAA
TAAAACATTGTATGGTTCATGAAAGATTATGAAAGAGCAGAACGTAAGCAGCAGGAGGTG
TAAACTCAGCACAATTCATTCTGGTATATAATGTCAATGCCAGCAACCCCCCTCTCACCC
TACCTCCATGCCCTGCAGGCATATTGGCGGAACTACCAATGGATGCTAAGCTTTTTCCGA
CAAAGCTCCGAAGATAAAGTATCTTCCTTTTATCCCTTCTGCAAATCAATTCTGGGCCTT
ACAGCAAAATCCCATAAAATAACTTCAAACACCACTACTTACTCCAAAAATTTGTATTAT
GGCTATATCTCTTTGAACCCTTACCAGTGAAGTTTTGGAGGAAAATGATTTAAGTGTTAT
CTGCTAAGACATCAGCATGTCAGCACTTCACCTCAGTTTTTCTTCACATGTCAACCTGAA
CCTTGTATTTCTCTCCTTGTGTTTGGTTTTTGATTGCTTCTAACCATCCAGGCCTGGTGA
TAAATACAAATGCTGCTTGTAAACTTAATGGCTGTAGTAAGTGCAAACAAGATGGTATGA
AGCCCTGCTGGTGCTTCGTGCTCACTCAGCTGCTGAAATATTCATTCCCTTCACTCTTCT
TCAACAATATGATAGAAACTGGGGCTGATAAGACAAGTACCTGAAGAGCAGTCAGTCAGT
GTGATTACTGAAGAGGCTGCAGTGACTGCTTGATTAGCTTCAACCAAAAGGAGCCAAAGA
ACTCACTATCAATTACTGTACAGTATTTCa
>NODE_19_length_649_cov_7.745763
TAAGAGCTGGACTTTTCTCAGTGCATTTTATTGGACTGAGTGCATTTTAGAATTTCCAAA
TAATACCGGGATTAATTCTCCTGCTTGAGGCTGCAGGCCACTCTTTTCATCATAATAGTG
TTCAAGCCAGCGCAGACTGGCCATGTGAGAGTGGAATGATCACTAGGTGAAAACCACACA
GGCCTACAATCTGAATAAGTACACTTTCTGTCGAAACTGAATTAAAAAGGAGTCAAAATA
GGGTTATTCTACACTGAAGGACTCAGATGCGCGTCCATGCGCACAAAACAGGCAGAAAAT
ACACAATGTGAGCTGTACAAAACCAACAAATAAACAAACGAATGAATAAAATACTGTATG
CAAAGTGCCTGGAGCATCCAGTGCGCTTACCTAGACTTGGAGGGGGGCTGAATGCGTTGC
CAGCGTTAAGACAGCGCGCAGAGTTAATGAAATATCTCCAAATGGGAGTCAGGAGTGCGT
GCAGAGATAAGCCTGATGTGGTTTATATACCCAGAAAGCAAGTGCTCCTCTTCTCATATT
GTCCAAGAGCGTTTGCATAGCTGGCCAAGTGGCTCTGCTCTTGCTGACTCGCTAACATTG
CATTGTGTTTGTTTTCCCCTTGCTATGACGTGTGGCAAAATATTGGCCATATGTCCATCG
GCAATAAATTGTTCTTGAGCGCAAACACAGCTCCCCGAGGACGGCGCTTTTAACCCACAC
TGGCAGTTCTCTCCCTGCGAGATGTTTTAGGGACACCAAACTATCTGCTGCCTCATGTag
gtacatgataatg
>NODE_20_length_802_cov_9.973816
CAATTAATCATGCTCCAAATCCACTCCTATTGTTCAATTTTACTGTTACCAGTAACAATA
AAGAAACAAAAGTTGGAGAAATTGCTTGCCCTACATCTGTCATTGTCATTGAGAGACTGG
CCATAATACTTTATTTATATTCTGTTCTGGAGATACGTGGTTTCTGTTGTAAATGTTCAT
TGATTCAAGGGCAGACAAATATACCCCCAACACCCTGCAATGACCCACATAGAGCGATAT
GCGAAGTTCACCATCTATTAGAATAACATGACAGGCACAAATAAACCGTATTATACATTT
TGTTACCCTTGCAGCCAACTCAAATTACATTTTGAATGTCGTCCACTCAATCTCCTCTCG
TCTTTTGTGCTGTCTTTGATATAAATAGACAGACATTCAGGGGTCTAAAGAGTGGAAGTT
AGAAGAATAAAAAAGGAAGAGGAAATTTAGATATTTTTAAATGATGTCCTACATTTTGTC
AGCTAAAATCAGGATATTGCCTGAGCGGGGAGAAGCCATGTTCTTCAGTTGTCAAAAGGC
AGTAAGTAATGATTAAAATAGCAGTGTGAAACGCGGGGAGATTAAAGTGATGCTAATGAT
AAGTGAGAGAAGAAAAGGGCAAGCTATATTTTAATTCCTGGGAGAATGGTTAATGACTTC
TATTGCCTGAGATTAAACTAAACCTGTCTCATCAGCTTTTTCTGCTCGCTGAGGAAAAAA
AGCCCTCTGCACTTTAATTTATTAAACTCTTTTAAGGAAGCACATTGATCTACATAGGTT
AAACTTTCAAAATTTGGGCAAAAAGACGCCCCATAAAGCTGTCATGCAGGGCAAAGCTGT
TGAGTTGCTCAAGGCACACTATAAAGAATTCATTATCTCCAAACTGCCACATTTAATCAG
AAAATATCAATTATTTAAAAGGggaggtttgctcctgtttagagca
>NODE_21_length_495_cov_15.133333
TGTTCTCTCATTCTATTGCTCTCCCTGTCTGTTTCTCTCTGTGTCTTACAAACACACACA
CACACACACACACACTGCAACATGCATACAACCAGACATGCACAACCCCTCTTAAAACTG
GTTCTCCCCCCATAGCAATTTTGTCAGAAGTTGACAATGTCTTGATTTAGTTGTCTGGCT
GTTCCGGCCAGTTTTCCCTGCTGCGCTAATGTGAACAGGACATCCCGCTGGGCACCAAAG
AATACCACTTCACGGCAGCCGCATAGCTGGCAGCTTTTATTTATGGCGCTACCGAAATGA
ATGGGTATTAGTGTCCAAACATTTCACCATGCTCCTGCAGCCACACACAAAAGCCACTGA
TTTCCAGCAAATCTGCACTTATTTTATTCAAGAAGACTAAAGCTAGGGAGAGGGGAGAGA
GACAGACAGACAGAAAGAGAGGGAGAGAGAAAACATTTATAATGACTTAAAAGACCTCAA
AAGAAGAATGGGAATTGCGTTTGAAAAGGATTTACGAGACAGAAATCGAAAAAGAAAAAA
ATGGCCCCTCTATTTCACTGCATTTTTGTCAGAGTTGAAAATGGAAAATATCTATATCCC
TAAAATGACTCAACTTTAAGTGCTTATAttcacacacac
>NODE_22_length_631_cov_5.370840
GATGCGACCGCGGAGCATATAATTTTTCGCAGTCTCTCAATCACTCTGATCATTGCCTTG
AAGAGTGGAATGAAGGCGGAAACTGAATAACAGGCTGCACTTTGTGTTTTGTTCAATTAG
AGAAGCATTTGTCTGCCACCCATGTCTCCTCTACTCTACTCTGCGAGCCTCGCTGTATAA
TTAACCTCAAATGGCAAAAAATGATGTTGATAAATTACACAAGCAGAAGGGGAAAAAACA
AGCCTATCACTCGCATGAAAGCCGAGAGAAATGTGTGGGTATATTCTCAACTCCAAAGTC
AGGCAGGCGAATGGAGAGAGAGAAAGAGAGGGAGAGGGAAAAAAAATAATGAGGGCATAA
TTTTAGAGAACTAATTATTTCTATTTGTCTTTTGTCACACTTCTCTAATTCTGCGATATT
AACACAGTCTGTGTTTATTAATTGCTTTTACAGTGTTTTGAATCGGGTCCAAGAGGGAAC
GTGGCTCTTTTCACAGGCAGGCAAGCTACTGGGACTGTACCTCGCCAGTACTGCCTGGCA
ACGGTGCACATGCGAATATCTTCCCCCAGTATCTCCTCCGGTTCCCTGCCGCTTCCCCAC
TCGATGTGTTCGGCAAGTTTACACGACCCTGTGCACAGAGATAAAGTTCTTTGTTGCAAG
ATTAAACATCAAAACAGTTAAAGTGAAATTAAAATTAAATGAATGAATGTCACTGAAGCA
AAAAAGACTGTAATTAATGGATCCCTTAATtgtcttcataaaatatttgcatggg
>NODE_23_length_621_cov_11.726248
TTTTTTCTTTCATTTTCTTATTTTATCAATTATATTTTTTACACCACAACAATTCAAACA
TCCAATAAAACCTCGAAAATATGTTTTCTTAGATCACCAATTGAATTTTTCTTAAAACAA
ACATTTTAATTAGCTAACATGAGCACAGCCACAAGTAAATCTAAAGTGATTATTCCTGCC
CTCAGAGAAAGGCTGTCTCCCTGTGCTCTGTCAAAAGGTCAATTATGGCCCCAAACCGGC
ATGCAGTGACAGTGACCTGGAAGCGCTACTGATGACCCCACATCCAGGGGCCCAAAAGAG
TTGATCATCTAACATGCAGGCTGCCTGGAGCCATGGAAATCTGACATTTGTCCTTATTCA
AATGAACACAAACAATATGCATTTCATGCCTCTACCTAACCTGTGCCAAATCTAAGGCAT
AGGGACCAGCAGTCTTAATGCATTGTCTTCCAGTCCAAGTTTATGCCCTTCCTTGTGAAT
CCAGCCGCACGGCAATCACACACAGAGCCTGCAGTAAGAGCAGGCAGCAAAAAGGCACCA
TCTTCACTGGCAACACCGGTCATTACAGTTGCAGTCTACAGTGCCGGGGTCACAAATTGA
AATGAGGTCATACAGGAAAGCAAAATGTTAAGGGCAAGAACAATTCAAGTCATGTGTACT
GCAAAATGAGTCATGACAGTCTTTTAGACATTCTTtattggatattgattcagattatca
ctgaaaatttttaagaaatctaaatccttaaattgtcggcagtcg
>NODE_24_length_1064_cov_8.325188
AATGATTCAGTAATATAATACACAATAATATCATTCTGCAAGAGCAATGCTGCTGCTTAC
TTTTAATGTTAATACTTTAGGTCCAGTTTACTGCTAATACTTCTCAAATCATATATTTAT
ACTACTACTGGAAGCTTTTTACACTGTGGTATTGCCACTTTCTAGTATATCAACTATGTG
TGTGTATTTCTCCCACCTGCATCTGACAAGTTCATCAGAACTTTTAAATTCGCCATTTCC
TGGATGTTAGTTTAAAACCAAGAAGCACATTCGGTCAACATTCATGCTACTTGTCTCTGC
TTTCGCATGTGCAATGATAATGAAGACAAAGCGAATGCATAGCAGCGACAAATATCAGGA
AATAAATAAAATAAAGTATTCAAACCAGATGAAAGACTGTTCATAATTGGGTTAGTAATG
TCTCCGTCTGCTCGGTCATTTCCTCCAATCTCCCCGAGCAACAGGGGATGATACAGGCGA
CACTCAGACCAGGAGGGATCTCGCTGCCATGTGACAGGCTGCCTTCTACATTCTTTCACC
GTCCTCAGCACCAATTCTGATACAAGGAAGGAAGGAAGAGACAAGCGTCATCTTCAGATG
TAACACTCGCAGCAATTTCACAAATCTTTTAATGATTTGTGACCCCTTTGTGGACGGCAA
AATTGTGAACTCATGCACCCATAACTTCTCACTTAATCTGTATTACTCTCATCACAACAG
AGCAAGCCACTCTATCAGTAAATGCNNNNNNNNNNCAACACTCGCAGCAATTTCACAAAT
CTTTTAATGATTTGTGACCCCTTTGTGGACGGCAAAATTGTGAACTCATGCACCCATAAC
TTCTCACTTAATCTGTATTACTCTCATCACAACAGAGCAAGCCACTCTATCAGTAAATGC
TAATCTCCTAATTAACAAGCTAATTAGGCAATTACAGCTTTGCAGAAGGATGCCTAAATG
AAATATGACAACACAGTCACTTTCTACAGCACCTGTGGGTCTTTTCAGATGTCACAATGA
GAAGCATGATGACAAAGTGTTGTCTCTGCACTCATAGGTGCTTATTCCTATGCCTCGCTT
AGCTCATTTGTAAAAATATTGTCATTTTATCTAACCTAATCTGCACTACTTGCGGAAACA
ACTTGTCAAATTACAAGTAAATTATTTCTCTTCGAATAAGCTGACCtgcatcactttacc
acagtgtg
>NODE_25_length_565_cov_9.254868
ATTCTCAGTGTCATTTCTGAACACAACTCCTCCCAGTGCTGAACCTAATCCAGAGTCAAC
TCTCCTTATCCATGAACAATCTCATAACCATCGACACAGATCTTATCAAAAGTTATTAAT
GTTGAAGTTGGACTTCCTCACTCCCGTGTTCCCATTTAGTCTGGACCAATCCCGCTCCAT
GGTGCATGGTGTCATGGTAACCGTGGGAAAAGCTTGGTCTCTGTTTAATAAACGTGGTCG
GACCAGAGTGAGGGTCCCATATTGACCACTCAAGAAGAGATTAAACGCTGGTGACATTTC
CGAGGTGGAATTTGCAATTTCCACAAATATGAGGGCGTCCTCGAGCCCGGCATGACAGCA
CATAAAATCAATACAAATAACCTGAATCCCTAATACCTTGATCCCTGTTAGTGGAGGGAT
GCATTACAACTAAGACACTGGGAAGTGGGAGACACAGCTCTCTGTAACCCCCCCTCCACC
TCCACCAGCACCACCAGCAGGCTCACTGCTGATTCCTATCGACTGTCTCCAGGCCAAACA
CAGACGCAATAACAATTAGGTGGGATACTGGCCCAATTCTCTCCCTCTCACACAAACACA
CACGTGTGTCAGAAACACACACACTCACACAACACTACATACATCTAAAACAAATGGACA
AATATCATAAATAGCATGTCGGTTTTTCATATTTTTTTGTTTTCtgtgg
>NODE_26_length_609_cov_9.816092
CCGACACCAATATTGCTCGCCGTTGCCACTCAACTCATGACAGCTGAATGGACACAGAGG
GAAAGTTTGGTTCTGTTTCTCGCTCTTCCTTATCTGCCTCTTACAACAGAAAAAACAAGC
AAATCCCATGCACTTGGGGGGGAAAAACGACACGCAACAATAGCATCCACCAATAGCGCT
GTCAAACAACGCCATCTCTCTCGGATGTTAAAAGCTTTAAGAGCTGAGGCCTCTGTGACA
TCCATAGCCTCTGGATGTCAAAGATGGTTGAAGACTTGAGAGCAGGCCTCTGTTTTAAAA
ATACTGTGTGTGGGTGTGTGAGTGCGCACGTCTCGGAGCAGCAAAAGTGACATTTGAGGG
GCACTTTACAGAAGCCAGCGGTTGCTAGGGATCTTCTGTATCACCTAAAGAGCCTTTGTC
AGTCATTGGAAAGCTGTCACCTTTCGGGGGGCCGATACGGTAGGGGGAGCCGGCTGACAG
GTAGGAATTAATGAGAGGTGTATGACAGCAGACCTCGGTGCTCTTGTGTATGGGTGTGTG
TGTGTGTTTGAGAGTGTGTCCACATGCGTGTGAGTGAGGTCCTTTGTCTCAAGAGGATGA
ACCACCTTCTTTGTCATCCTGATGGGGGAAGAAGAGGAAGAATAATGTTAGAGACAGACA
CAGAAAGAAGATTTTTTTCAGTATTCTGAGACAGATAAACCTTTCTGATTTTTGGTTACT
TTCTCATTTGACTGCATGATTTGTTGGTATAAt
>NODE_27_length_974_cov_6.497947
TGCCTTCCTTGGATGTGGTAGCCGTTTCTCAGGCTCCCTCTCCGGAATCGAACCCTGATT
CCCCGTTACCCGTGGTCACCATGGTAGGCACAGAAAGTACCATCGAAAGTTGATAGGGCA
GACATTCGAATGAGACGTCGCCGCCACGGGGGGCCAGCGATCGGCTCGAGGTTATCTAGA
GTCACCAAAGCGGCCGGGGCGCCCCGAGGGGCCACCCCGCATGGGTTTTGGGTCTGATAA
ATGCACGCATCCCCGGAGGTCAGCGCTCGTTTGCATGTATTAGCTCTAGAATTGCCACAG
TTATCCAAGTAACGGTAGAGCGATCAAAGGAACCATAACTGATTTAATGAGCCATTCGCA
GTTTCACTGTACCGGCCGTGTGTACTTAGACTTGCATGGCTTAATCTTTGAGACAAGCAT
ATGCTACTGGCAGGATCAACCAGGTAGCCCAGAAGCGTGCGTGCGGCAGCGGGAGGGAGA
GAAGGGAGGAGAGCCGGCCAGGAAAGGCAGGCCACCCCCGAAACCCCCCCACCCGACGTG
CCGCGACGCGAGCGTGGACTGCGCGGCACCCGGTCGGGACCGGGTGCGAAGCGTGGCAGA
GAATGGCGGGCGTGGGGCCCTGTGCTTTTTGGCTGGAGAAATGACCGTGTTGTCCGGAGA
GACATCCGGCGCCTGAGCGGGACGCGGTCCCCGCCACCTCCTCCCGGGGGGGGTGGGGCG
GTCGGGGCCGACGAACCCGGCGACGGGCTCCGTGGTCGGGCAAACTGGGGCAGACGGGGC
GTCTCGGTCTCGCCTCTGAGGAAGAGGGGCCGACGACCGGAGGAGCCTCCCCGCTCCGGT
ACTCTGAGTCGGGCCACAGAAGAAATTGCGGGCCTGCCAGGTGTGGAGGAACCAGCCGCT
TGGAGCGCCCGGCGCTGGGGCCGGGGCCGGCGGGGGCCCTCCGACGGCATGCCACGAATG
CCAGTCGGTCGGTGGGTCGGTCAGCGGGCGCGAGATCCAAAGCTGTGTGAGCTCGGAACC
GTTCCCTGTAATCCTGCTGGAAGAGTCCTGTCGTGACCACGGCGTGAGTTCCAGACAGAG
AGGGAGAAAGGCTGAAGGCTACAGAGAGGGAGAGAGAg
>NODE_28_length_626_cov_15.049520
CCCACAACAGGTGGATGGCCGGCTTCTTGGGCAGGTGGATGGTGCAAGCCTTCTTGTAGA
CATGTCTCACACCATCAGTGCTGTAGCCCTCTAGATATTTTGCATACTTCAGAGTGAAAA
AGAGAAAGCAAGTTGGAAGAGATGCAGGAGAGGACAGAGACAAAGAACAGAGGAGAAAGA
GAAAGGCAAAAGAGACAACACATTTTAAACTAAAATTTCCAGTTGGCAGAAACAGTGAAT
TTCTTCATTGACAAGATCGTTTTTAGAAATTTTCTGTGTAAACCCATCAGCACCTTCATG
GAACCAATTAGATAAGTTTCTGTAAGGTAGTGGGAGACGAAGAAGATGCAACGTAGTAGT
TGGCAAATGCTGCAGTCAAATCTTGTGTGGCAAGCTGGCCATCCCCTAATACAACAGATA
CAGTCACATATCAACGTTACACGCAAAGAGAGTGCAGGACGATTTACTGTGTCGATGTGA
TATCATCGTTGATGGGGGAAGTGCAGGGAGGTAGCAGGAGTGAGAGAGAGGATTAAGGTG
GCGTTACCTTGATCCAAAACTCCTCGTAGAGTGCACAGGCGATGAGGCAACGTTCAAAGA
GAACAACCACGCGCTCCGGAGTCCCGTTTTCAATTTCAAAGTCCAGGTACTCCTTCCAGT
TGTTGAGCTGCGACTTCTCTAAGGCTTTGACATGGAAGTATGGTCTCTTTATCTTTAAAA
aaaatttaaaaaattaattagtttgacaataaagtcaagactgaacatat
>NODE_29_length_304_cov_2.128289
CATCAGCCTCCTTATGATCAAGCAAAGCATCTAGTTTCCTCACCAACACTCCATATGATA
GAAGGATCAAAGCATTGGCCAACTGATCTGTAGCTCCTGAGATACTGTGTATGCAGAGGA
ATTGATACTCAAGTGAATGCTCAGAGCAAACACAAACTCGGGAAATGAAATGGACATGAG
ATGGAGAGAGAAAGGGGAAGAGAGGGAAAAAATGAGATACATTATTACTTTATAAAATGG
TTCTACATGGTCTTTGTCCCCGCTGGTTCAAAGTATCGATGTGAGTGGATAAATACAGTG
TTGGCGATATGAGGACTCCAATGGAAAACAGAAAACAAAACACAGAGTGTGTGTATGTTT
GTGGATAATAAGAAGCCATTGAATGAAGAGCTTGTGagtgaatcattacaataaactcgg
tactagtttattctgtcgatgtctattt
>NODE_30_length_838_cov_6.426014
ACAGTAACTGTATCTGTGCTGATGTCAGAATCATAGTGTGCAGAGTCAGTTTGTCCTGAA
CATTCAGCTCAAAAGGGGATAAATGTTGCCGCTGAAGAGAAACTTTTTGCTGCTGTGTTA
TTATATGAAGAGTCATGTGAGTCTGCAGCTAATCTATAGGAGAGCTGACCCCTAAGTAAA
TATTTTTGAGTATCCCTAGTAGGATTAAACTTGTCCTTTACTCTCACTGCTCTGATAAAA
AATCCACTGGCCCTAAATGAATAAGTGTGTTTGTGTCTGGGTATGTAAGCGTGCTGTTTC
TGTGCAGGAGGTGCATCGGTAGCATTCGTACAAACTCTTGTGTGTGCATGTAGGCACAGA
TAGCGTGAACTGGGTGTGTGTTATGTGTTTAGGTTTGGGGATTTTAGTACAGCAGAGGGA
GGGGAAAAAGAATTGTAAGAAGAACATCCCCGGTCTCACAGCGACTTCAAAAGCTCTCCT
TCCCCAGGATATTAAGCGACTGTGATGAAAAATTTAGCAAGCGTTAAATAAGCTGCTTTG
AAGTGATCTGTTTTGGCTCAGCAGTCTCCAAATTTCCGTAGCCCCTCTGCAATAGCCATC
TTTACTATAGAGGGGGAATAAAGGAACAGTGTGTTAAGTGCAGCAGTTGTGGGAGACCTG
GCTGGCTGGCAGAGGACATGCCAACAGTAATTGGTGCAGCCAAAGACATGAAGGCACGAC
TGCTGCAACTGTCCCCTTTTGTCGTTCTCTGGATCTTTTTCTCCCTGTTTCACCTCTCCC
TCCCTGCAGGGTCTTTTTGCTGAGCCCTGTGAGTCGCAGGCAGACAGATGTTCCTCATAT
GTTCCCTCTGAAAAGAGATTTTTTTTTTCTTGACTTGCGCGTGGGTGTAACACAAATGTA
ACAGCGGTGACACCAGGAAGTCAGAGGTTACTCTCGGGTCTTGACTCAGTTATATTTTTT
GTCCTTAATGActttccccatg
>NODE_35_length_684_cov_11.000000
CTTCACTTTTCTTTCTTTCTTTTTAAAAGTGAATAAGGAGAGTGAAAATGAACAATAGAC
ATAATTTTAAAAGAATACGGACTCATTGGCCAGGATGACAAAGTGACCTAACAATGGCAT
TACAGGAGTTTGACAGAAGACCTACAAAGTGAGAGCGAGATAGAGAGAAAAGTCATTCTG
TCGAGTCCAGTCTTTTGCCCCAGAAAATGTCACTGCGATGACTGAAGACACAACGTCCAT
TTCCACCACCATCCGCTCGCTCTATATCTCTCTTTCTTTCTCATTCATTGTCACTGCCTT
TTCCCTTTAAGTGCACTTTCGCCCACACCACTTGGAAATTGATTGAAACAAAATGTCACA
ATTATGCCCTGTAGCTCGCCGCTTCAATTATTCATCAATTAGGGGCTAGGCTCCTTTTTT
TCTCTCCTCTGAGCTGATTTTTCATTCAGTTTGCTCGAGATGTATGGCTCCCCTGCTGTT
AACCAGTCCAAAGTCATTAGTTTCTGGGTTTGCAATTAAACCTGATGCATTATGCATGAG
GCTCCGACTCAGCAGACACACGCAGCAGCGGCCGCAGCAGCTAGCGAACGAGCTAGTAAG
CTCTGGAGGCGTGGATGGGAAATTAATTTGCTAGAAATTAAGTTCTCTCTATCCCTCCCT
CTCTCTATCTTTCTCTTGTCTGGCAGGTTGGAACAGATGCCACTGGCTAGAGATGGAGAT
AAAGATGGGGCAGCTTCAGAGTGCAGTTTGATCAGCACTGACAAGGAAAGCCGACCTCTA
TAGATTTCTCGTCAAAATGTGTTGgagagactcttaacattcacattg
>NODE_36_length_559_cov_9.398927
AATCGATCGATCTGTCGGCGTCTCTCTCTAACCCCTTTTCATGGCTGGCGTCACTGCAGT
CCCTCAAGCCTTCTACCCATTCCCCTGCCTGCCCTTACCTTGCTTCCCCCCCTTCCATCC
CTTTTGCTTTTTTTTTTAAGTTTGTTTCTATTTGCTTCATTTTTGCTGTCCCTTCCTTTC
TTCCCTTCCAGAAAGTGATGCACACTCGCAAAAGACATTCTGAGCTGTACCATGAGCTCA
ACCACTCGTCCAAGTTCCACACCATAGACAGGTATAGCAGGGACCCAGCCATGTCCACAT
TCAAGGTAAGATCATTGCCCAGAAGCGGGATGGGAATCCGCTGTACCCATGCACCTCCAC
TCCCTCCCGCACTTTGTCACAATCTGCTAACTCCACCCCTTTAAACACCAAAGAATTGCT
ACTGGAAAAGCACACAGTGATCAAAGTTGCATTAATATGCTTCACAGGGAAGCAGTCTGA
ACCAGCTAAATATTATTAGCACTGTGGTGGCATTGTATTTACTTGTAAATGCAGCTTTCA
GACAATTATAGCCATAAAAATTCACAGCAAAGCACCCTGTCATTTACAAACATGAGGTAC
TTTTGAAAGCAGTTGTATTCATTATAGTCTTTCTTTCCAACCAAATTGCCGGCTTAGAAA
TGTGAAAACATTGTTTGCTCTAACAAGGGAAtttgaatgtaat
>NODE_37_length_568_cov_9.822183
AAAGAAAAAACAAACCAAAAAAAAGGAAGTCGCTGATTTGTCTTTCTGCGTTTTGTCCAT
TGTTATTTTGTTAGTCTGTCCAGGCTAGTAGTCCTGATGTGGGCTGTGCGTCAAACTGTG
CCGTCGCAAGTCACAGTTGCGCCGAAACACCTTTCCGCAGCGGCCACAGCTGTAGGGCTT
GATGTCTGTATGGGTGAGAAGGTGAGTTTTCAGGTTACTTCTTTGATTAAAGGTTCTTCC
GCATGTGGGGCATTTGTGGGGAGACTCCTGTTTAGATTTAAAGCAAGCAAAGGATTATTC
CCTTTAATTGTATAGAACGTCTATCAGGTATATCTTTCAATCATCTAAATAAACTGCTGC
GTAATAGTAGTAATTCTTAAGTCACTGTTGTGAGTATCTCTCACTCATTTAAAAAAAAAT
GAAAATAAAATTGGTAATAGGCCAAACGCAGTGGTTTTGCGAGGCCTTTAAATATCCCCA
TGCATGCAGTAGACAGGGCATAACAGGTGAATTCTGATCATAACGCATCACACAGCTAAG
GTCGTGGTAATATTCTGAGCTTACCTGCATGTGTAAGGTTTTATGGACGGCTAGAGTTCG
AGACTGACAGAATCCTTTCCCACATTCTTGACATttgaatggtttttccttggagtggat
gtatctgtaaaacagaaatgacacttaatcatgcgtgcatttgcttgtagct
>NODE_38_length_826_cov_12.323244
CACAAAATCAAGATTCAAAATGGGTTTGTGTGCTTCTTCTGATGTTAAGTGCACCATTGC
ACTCAACATCAGGGACAAACCCCTATGCAAGCCATGTAAATCAATCTGAGTTATATTGCA
CTAAACTTTATGCAATATACCCTCAGCTTTCATTGCTTCTATAATGCACATTTACATACA
GTCTACACAAACATGCATGGATAGCAGTATACACACACACATGCAGTACACACATAAACT
CCCTGAGACGCACACACACTCACATATAAAAAATCTATTGAGTGTATTTCTCCTTGCCAA
GGATTTTTTTTTTTCTGAGTCAAAGATAATACAATTCCTTTTTTTCTTATTTCCTTACAA
TACATCTTTCAGTTCTGCCTTTTCCGCGCATGAAATTCATTTTCTAATGGAAATATTTGT
TTTGTAAATCAAATATGTATTATGCACAGAATGCAAAGCACAAATTAAATTATGTTAATG
AAATGAAAGAGATATGAAATGCATATTTCATGGACAAAACATAACCCTGCCGAACAGCCA
TTTCTTGATAAAATCTTTAAACACAATCTCATTCGGAGAAAGACATATTGCCGTGGCAGA
TAGCACCTCATTAAAATGGTCTCCTTTAATATCAGTGCTTAGTATATATGGGATTGTAAA
TAACCACTGGGGAAGAGGAACCAATAATGAAATACTGTCTTTAATAGCTTGCCATTGATG
TCAGCATAAAAAGTCTACTAGAGGAATATTGGAAATTGGGTGTGCACACACATAGTCAAA
AGCTGTAAATGATTGCATATTTAAATAGAGCTGACTAAGGAAAAGATGATATAGATATTA
GTAATAGGCAGAAAATTATGCTGACCTTACATAATTCCACAAAAAAGCCCAGACTGTTTT
AAATTTTATATTGGTTACACTTAATGAATAATAGATTCTGTAGCTGTTGTTGTGCAGTCC
ATGAtgttaa
>NODE_39_length_294_cov_28.289116
GAAAATGCAAGAGGGAGAGAGGAAGAAAGAATGAAGGGAGGCTGGGGTTGAGGTGGGGGG
CGAAAGAGGAAGTCAATTACGTATTCTGAACCTGGCCGATGTAGTCCTCAGGGATCTGCC
TCCGCACCTCAGGATCTGTAAATAATTGACAGATAATATTAATTGGCTTTGGATTAGTGA
GCAAGCTCAGTATCACACATTAATATTTGATCAGAGGATGATAGGGACCCTGGCAGGGGA
TCCGAAGGGGCAGCTGAGGCTGTTTTGTTGATTAGGCCAGAGAAGGGAGGAGACGGAGGC
AAGTGGTAGCGGTAGCAGCAGCAACAGCAACAACAGCAGCTCCAGACACACACACACACA
CAGATGGAAACACACAGCCGTGGTTTGATGCTCCCGTTAGCTCCAGGCAGCTAAACCTCC
TACTGCCAGCAAACTGCC
>NODE_40_length_838_cov_14.085918
AAATGACTTGACTCCTGAATACATTTCTGCAGTAATACTTGACACCGCGGCGCTTATGGT
GTGCATGATGAAAACAGGATGTGTTTCTAAGCAGATTTAACAATGCAAAATGCATAAAGT
GTGAGGTCATCACTCCGAGAGAATGGAGTGTGTAAAAAAGAGAATACGAGCCTGCGAGGT
CACAGAAATAAAGATAAATGTGAGTACCAACAGCAAGGCTGTGGCAATGGAGCTAATAAG
AAACTGTTTTATCTTTTTACAATTTAAATTGTAACCTTGAGCCCACAGCCAGCCACACAG
GCTCCCGGTAGAATCATAATTCTGGCAAGGGGGAGCAGTTCTAGGTGTGGGTGCATGGGC
CACAGCATTAGCTCTCTGAGTGAAATATATGGCAGTGACGCCTCTCGGCCCCATCCACAA
TCAATTGGATTCTTTTCCTTTAATATTTACTTGCAGCGATGAGATGCTCGTCTGCATGGT
GATGAACAGTCTGCCACTGGCGTTTGAAGGTGACCTGTCAGTGAGTATGGACAAATCTCT
CGCTCGCAGAAATGTAGAAAATAAATCATTAGGGGCAGGCAGTCAGACAGGGGCCTCTCT
CCCTCCCTCACTCTCCTCGGATTTAAATCAGCTCAGATTTATGATTTGAATTAATGCTTC
GTTTGGTCAAAGGAATGGTCGCAGAGACAAATGATGTTTGGTACTGAAACCATCCTAATA
TTGATTACTGGGTGTCGCAGCAATCTCTTGTTTATATCAAGCACTCTCCTGTGACAGGGT
GGCCAGCAGGAGTCATCCTGATAATACGCTGGAGATATATGGCCTGCTCTGCACCGTAGA
GCCATGAAACACAGCTAGCAGTGTGTTGTCTTCTTCATCGAGCCCCGGACTTCTGCTCAC
ATGTTTATTTTTAACGGAGGAgtttagtaattttacggaaaaataaggaccgacttacag
gagagcgtgattacggaattat
>NODE_41_length_366_cov_5.062841
ACTGCATTAATAGTCAATTGGATCATTTCCATACAGCATCAAGCTGAGATGAAGGACTGT
AAGGGTACACATTCCTGTGAGGTCTGTACACATCTCCTGCAGTCAAGTACTCAGGAGAAT
CAGAAGACTGTCCACTTCACATGCATGTTGACCAGCTCGTCATATAAGTTGACCCCCCAC
TTCAGCCAAATTCCGGTTCCTTAGGCATACTGTTCCTCCTGCCGCATACAGCAAAAGCCT
GGAGCAATGTTTAGCTAAACCTGCTGGCCTACGTAGGCAGGGAGAGTCCCCAGAGGGCTG
AACAATCAGACAATTTCAAGATCATGAAGCATTAAACCAATCCCGGCAGGGTACACTAAT
TAAACAGCCGAGCCCGGCACAGCCAACCAATCCCCACAGAGCAATTAAATCCATCCCCTC
TAAAACACTGTGGAACCTGTCTGGGGAAAACTGCCGAGAAGTGAGAGAGCGAGAAAGAGG
GAGAGATGGAGTGGGGAGGGGAGGAAAATa
>NODE_42_length_770_cov_8.464935
ATTTTCCATTTATGCCATCTGCTTTCTTGGCTAAAGCACTGAATTGCACAAGTTGAAAAT
GTATGAACTGTCAGATTCAGTTACTAATTCTTCCTATTTGTAGTTTGAAATAAAGAACAG
CGATTTCTTAAAGTGCCTATAGATAATGTAGAACCTTCCAAGATCAAACAGTAGGTCCTT
ATTTGACCTGTATGGTGCATTTTTGAGCTTATGCATGTATCCGATGCACTTGGCGTAGTA
TCAGTAATTTTGTTGATGGTATTTTGCTCATCTCTATCAGCTTACACTTTATCGCTCAAC
TTATCATCAAATATACACCCATACACTCACATGCATCTGTGCAAGCACGCCGCACACACA
CATGCACGCACACACGCATGCACACATATACTTTCCTCCGTCTGGTGGGGAGTCTGGACT
GCTCCGACTGACTGCGCCTCACTGCCCTTGTGCAGTGGTGTGCCAGTTGTGCCTTCCCCC
ATCGCTGTGAATGCCACCATCTGGTGTGCCACGTGGACATCATAATCTCCCCTTAATTAC
ATTAGCAGTGCAATCAGTTACTGCATTACAAGGCCGGGCGAAGAGCTTTTAAATCTTGGA
GGAAATCATAAATAATTGCACTAAGTACCCAGCGCCAGATGTGCGTGCCAACTTGGCTGG
CATGAGATAAATAGTAACCTCAACAACGGTGTTCAGTATCCAGTCTGCAAACATTTTTTG
GGCAGTATGATCCCCACGTCCTTTGCTCTCATCCCTGTCCTCGTCCTTTCCCTTTGGATT
CTCTCACTTTGTGTGTTAAAGCACACTGAGAGGTTGGGCGCCTCAGACTGTATACTGTCT
CACCTGTTGCTGTAGTATTTCCCCGCTGCAGTGTGACTGATGGCAtccgggaaactgttt
gtaacaaggtgttt
>NODE_43_length_301_cov_17.823921
AGAGAGAAAGAGCGGGGAAGGGAGTGGGGGGAGAGTGGAGAGGAGGAGGGGGGTACAGCG
GAGATAAATCATTAGAGAGCAGGTTATTGGAAATGCAGGGAGATAAAAGAGTGAAGAAGC
CAGTAATTGCCTTAAAGATCAGACTACAAAGCATTACTTTGGATTTTACAAGGCCAGCCA
GCAACAAAAGAGCAGTAATTTATGAGCTCAGTGTAAAAGAATAGCATAATTACATTAAAA
ATTAATGCTAATGAGGGCTAAAATGGGGAAGGTGGTTATTATGAAAGTTTGTATTCATCT
TCCCTGGGTTGAATGATGGCTAGTGGCTTGATTAATGGCTTAATTTCTATCAATTAGCAG
GCAAAAAAAATCTCCACTGAGACAGGCCTAAATTGAGCATTGAATTACAGATCTTTACCA
CGGTGCAGGGAGAGAGGTAgggggg
>NODE_44_length_421_cov_6.857482
GCTGATATCATTCCGCACGTCACAAGAGGTGATTTATGCTCAATAATGGGGAAAATGTTT
CTTCAATCACACAGGTGTTTCACACCACGCCTCAGTGCACAATGTTATCTCCAGCCCAAC
CAGAAAAAACAGATGTCCAGTCTCTCCCTATAGTGCGAGATCCTGCTCCCACCGGGCATG
CACAAAGTCACCCAGTCAACCACGCATTAAAGAGAGGCAGCTGCCAGAGCATTAGTGTCC
AAACCCTAAGTAGAGAGGCAGACATAAACAAGCATGACAGTTGGTTTTTGGGATGCGAGG
AACACTGATTGACAGTGCTCTGTCGGCCGGATTAGAGACGTTCATTTCGTCCTGAACTCA
ATTATATTTTACAAAGGCTGACATCCCCAGTTAATTGCAGCCTTTCCACATGAGGGAATT
ATTTGCACTTCTCAATTCCCTGGCCATGTGTACTCTGTTCCGCATGTACAGGCTTCATCT
AATATGTGGAAATATTGCAAATTAGATCAGAAAAAAAAGGAAAAGGAAAAAAGAATCTGG
GAAAAGAAAAAAAAAAACTTAGGGA
>NODE_67_length_561_cov_12.504457
CTCTGGATGAAGATGCCTACGCTGTATACTCAGCAGCCTAGAGGCCCTTTAATCATACTA
GATATACAAACAGCTGCTATGCAGGCTGGAAAGCAGCTAAACATACTTGACTGGTCAAAA
AGCCAGTAAATTACATTGACAGAATGACACATGTAATTAAAAGAATCCATGCCGCTTTTA
CCTTTTGCGCTTCACACCTACAGTGGCACAACGACGAGAGCCGGCAACTCCCACCCCGCT
AATTACCATTATCAGTGAAATGGTAGGGTTTGACTCATTAGTTCCATGTGCATTTAATTA
GAGGCAGGCTGAAATTGGATTTAACTTATTACTTTTTCATGGATCACTTTCTTGTCATCA
CTTCAAATTGGATTGCAGCCCCAGGTAACTAATTATGCCAGCCGCAGGATCAGGAGTGGA
GAAATAGGTAATTAGGAACAACACTGTCGGACCCTCGCTGATAGTCCACCAGCACCAAGG
TGGGGGGAGGGGAAATTGATGCTCGTTTGTGGCGTTGCACACGAGTCTGGCTGGTTAACT
ACACCTCATTGCAAGGGATCCTAGGTATGCATCCACCTCCTACAGGGGATTATGTGGCAC
TCAGCTGGGCAGTAGATGTTGTGTCAACATGGTGTCTGTGCTATCAGTGTAATGCCCAGA
TTATGCTTGTTTCCCATCCGGGATTTTGTGAGAGATtgttctcca
>NODE_68_length_718_cov_9.632312
CCATCAGATATACACATCATAGCGATGACACTTGGCTGGTACTTTTTGTCTATCCGTTTT
GTTATAAAGCCCCAGTTACAGTGTTCATTTGATGCTGCTCAGTCAACACAAGTCTCACAC
TGGCTCAGGCAGAGCAGAGAGAATCAGCATGAGGGTGGATTGATTTTTGGCTGGGTGCGG
ACAGTGAGCAAGAGACAGTAGGCCTCCAGACAGAAGCTTGGCTGGACTCTGTGAAGACTG
GAGCCTTCTGTGAGGTTGCCTGCCCCACCACATGGAGTGCTCCAACAGTGACCCTGCGCA
AACTGGCAACTGCCAACCGTCTGCTTCCGTCTGCTTGGCATATTTGGCCATTTAGTGGGC
GCTTGTGAAGATCAAATGGGTTAAGATCGCCCCTCTTAGTGAGCGGGGAAAAAAGAACAT
CAAAAAGGTGTAAATTTCACTTCCCCACTTTTGATTAAGTCAAGCATGAAAAGAAATGTA
ATACTCTCAAGTGGCAAGGGTTTACACTATTGATGCTGTTACTTCTGCTTCAGGAGGCCC
AATCAGCCGACAGGGAGCTGAGTAAACTCGCCCTGAGTTTTAGGGGAGGCCAGATGGAGG
GCTTTTGCTGTGCCTGAAAAGACAGCTTAAGAGCTCGCCTCCTCAATCCCACTCAATACT
GACTGTGTGAAATCCTGGCCCTGGCTAACCCCCCAACCCACCCGCCTTTTCCAAAGCTGG
TGGCTACCACCATATGGGCTTGTTTAAAAACTCCCACAGGCTGGTACAAAGCACAACAAC
ACAGTTTTCATATCAAGTACTCTCTCAAAGAGGCCCCCCCTCTGACTCCTTCCCTTCCGA
TTCCAAAGGCtgtcacgggttc
>NODE_69_length_290_cov_1.037931
ACTGTCTTGCTTTACCATCAGTTGGAAGCTTTCCAGTATCTAATAAATACCTGTATCTGT
TAAAACTAGATTTAAGAGATGTTTTAATCATTTGACAATGTCATGATTTGATTTGATTGG
TGTAACAATTCAAATCAGAATATGTCCTTAGTTGGTGATTATAAAAAATGACTATACAAA
ATAAAAATTAAGGGGCAGGGCTATTTTCTTGGCTTTTACTTTGGTGCACTGTGTGACAAA
TAGGTTCCGGTATGAGGAATTGTTTCCAACGTAGAATTGGTTTCAAAATTCTTATTTCAT
tagaatcactaaaaataccaaaactttataaatgtaattttacaataaaaagaaaatagc
actcacaagttgaataactgaataaattacacacaaattttatagaacaattcaaactga
ttgactaaaacaga
>NODE_70_length_760_cov_15.773685
CTTATTTAAGGTTTAGAGAAGGTTTGAACTGCCTTATGTAATACAGAAAGCAAATGATTA
TTGAGAGTAAACTATTAAACACTAAGTTGCAGTAAACACTCTGTGGGTAATGTTCTTTTT
CCTTATTTGAGAAAAATGGAAAACAAAGTGAACATTGCACTAATGTGTTAGTGTTCATAC
AGCAGTATAAAAGACAGTTCAGAAGGAGCCTAAATCTGAGCTGAATCCCATGGACTCAAG
AGTGCAGCTGCGTGCACAGCAGTCCAACAGCCCCACACACAGCGGAAAGGATATGAACAT
AGCATATGCAAGACAGTCTGAACATTTCAAAGTTTCTGCACAAGATGTCCAAATGTTTTC
TCTGGCTATATCTTCAGAGGCTAAACTGTGATTAATAGCAGTGAAAGAAGCCTTTGAAGC
AGGATTGGTGACATCAAAGTCCTAATCCATGGGTGGCAGGATTTTTATAATGAGTGGGAA
GTATCTTAACACATTTCAAAGGGTTTACTCCATGAATAAACAATAGCTGCACAGATGTGC
CACACACACCTTTAGAAAAATACGTCTGCAGACACAGGAGGCAGCATTACCCAAGCAGCC
GTGTATGGCAAGGAGGAAAACCTTTGTAAGTTTTTTAAGATAAAGCTGAAGTGACAGGCC
AACAATTGTTCTAGATTTTCTACCGCACACAGACGAACTTCTAAAATGCAAATATGCAGT
CGACGTCTGCAATAGAATTTCAAGACTCACGTCAGTGGTTAAGGACAACGTCTGACAGCG
AGCCAAAAATTTAAACACTGGATCAGCGGTTGTCTTTCTCAGAGGACTTTGTGCTATCAA
ATGTGTATTAGTGGCTTCAATCAAACACTGGAGAGATCAAAATCAATTTATGATGgatta
atta
>NODE_71_length_1031_cov_5.501455
AAAAGCTCCCGTTTGACTGGAGACCACTTCACTGTGGCCTGCCATATGATGATTGTGGTG
GTGGTGATGGTGGTGGGGATAATGATGGGCTGGGCTGATTTTGAGGGCCGCGGAGTGCCC
CATGTGTTCTGGCCCGAATGGACTCGGCCCCAGGCGGGGTTCCGCAGTAATCTCCCCAGG
GTGCGAGTGAGCCATTGAGTGTGGATGGCTGCTGAACCCCGGGAAGCCTGTCACGCTCTG
AGGGGTATGGTGGTGATGATGGTGATGGTGGTGAGCCCCTGCCAAGTCAACTAATCTCAG
CGCCGTGTTCCGTTTGGAAAACGTAGGGTCCATCACGGGGCTTCCCAATGCATCCACGCT
CATTACTTCCTAATTTTAGAATAACTTGACAGCAGGCAAAATAATAATGATGATGACAAA
TATATTTTAATCGCAATGAAAAATAAAGAAAAAAAAACTTTATAAAGTTAAGTCTATCTG
CAGACTACATGGAATCCCATTCGGTTGAGAGGCAGCAGCAGGACGCTTTGATACTGAATA
GAGATTCATGGTAGGCGCTGCAGCCCGTGGAGCTAAACAATCACCCTGCGCTCTAATTGG
TCAGAGCTCTGTGATTGACGTCACCAGTGACAGTTTCCAACGTGAAGAAAAATGTCTTAG
TGACAGCGAGCAGCCAGCACGCATGCGCAGTGCCTCGGGCAACGCTTGAGAAAAATAGTT
GTTATGCAAAGGTTGTTGTACAATAAAAGTCCTAAAAACTTGATCCAGATATACAGTCGC
CTTTCTTTTGTCGCAGCGAACAAAGACTGCGCGGCTATGAAATAGCAATTTCCCCACTCT
GATTACGCGATTACAAAACAGACTGCCTCGCCAGAGTATGCATATTGTCACTATTAAAGT
TGTAAGGATCATAAATAATGCAGTGACATCTTCATTTTGCACTGAAACGCACGAGGGGCA
ACTTTACGCACACATTACGCATAACTTTACGCACGCAAAAGATCCGTATGAGCGGAGAAA
AACTTTAGNNNNNNNNNNAACTTTATAAAGTTAAGTCTATCTGCAGACTACATGGAATCC
CATTCGGTTGAGAGGCAGCAGCAGGACGCTTTGATACTGAATAGAGATTCATGGTAGGCG
CTGCAGCCCGTGGAGCTAAACAATCACCCTGCGCt
>NODE_72_length_295_cov_11.108475
GGAGGAGGGGGCGGGGATGGAGAGAAAGAAAGAAAGAAAGGAAAGAAAAAAACCGACACA
AAACGAAACAACAAGGAAAGTTTTTCTGCGACTTTCTCGAATGTCGCTCCAGATTTTGCC
CTTCATCGTTCTTTCACAATGTCGCGCCCTCTCCGCTGCTATTTCTGACTGCCAGTGTGT
GGATCTGGCTCGCTGAGATTTCATGCCAGTGTAAAAATTGGCTGAGGGTTTGGTTCAAAT
CAAATTGGACATAAGCACCCACAACACCATCTGTTAGGGAAAGGCAGTGGAGTGAAGGGC
AGAACTCTGTATTCAGATAAATGGATTTTCAATTTATTAAATTGTTGACTGACACCCTTG
TAAATTTTCTCTTTATGTGCCGCGGCCTATTCTTAGAACCGCCGCGTTTAATGGAAACAT
GTTGCTATACGTCCCTACA
>NODE_73_length_1765_cov_4.641360
CAGGGGGTCGCCCCGACCCGGCCCGAGCCTCCCCCGACGTCGGGCCGACCGCCCGGGCTC
CCGCGGCACCTTTGGGAGCGACGGGACGGCGGCCTCGACAGGCGTGAGGGAGGCGGACGG
GCGCGGAGAGGGGGGACGCGGTGGCGTCCGGCGTTCCGCCAAAGAGCCTGGCCCAGACTA
GGAGGGGGTCGTGCGTGTCGCGCCGTCCGGAAGCCCGGAGGCGCTAGCCCTCGGGGACGA
TCCGCACGTGCCGGGCCGCGGCCTCCGGGGAGGGAGGCGCGTCCGGTCGCGGGAAGGCCC
CTCGGCTGGCTCAGTTTGGGCCCGAGGGGGGAAACGGTGGGGGGATGTGCCCCGCCGCTC
TCCTGGGCAAAACCGGTAATGATCCTTCCGCAGGTTCACCTACGGAAACCTTGTTACGAC
TTTTACTTCCTCTAGATAGTCAAGTTTGATCGTCTTCTCGGCGCTCCGCCAGGGCCGTGA
CCGACCCCGGCGGGGCCGATCCGAGGACCTCACTAAACCATCCAATCGGTAGTAGCGACG
GGCGGTGTGTACAAAGGGCAGGGACTTAATCAACGCGAGCTTATGACCCGCGCTTACTGG
GAATTCCTCGTTCATGGGAAATAATTGCAATCCCCAATCCCTATCACGAGTGGGGTTCAG
CGGGTTACCCACGCCTCTCGGCGAAGGGTAGACACACGCTGATCCACTCAGTGTGGCGCG
CGTGCAGCCCCGGACATCTAAGGGCATCACAGACCTGTTATTGCTCAATCTCGTGTGGCT
GAACGCCACTTGTCCCTCTAAGAAGTTGGACGCCGACCGCACGGGGCCGCGTAACTAGTT
AGCATGCCGGAGTCTCGTTCGTTATCGGAATTAACCAGACAAATCGCTCCACCAACTAAG
AACGGCCATGCACCACCACCCACAGAATCGAGAAAGAGCTATCAATCTGTCAATCCTTTC
CGTGTCCGGGCCGGGTGAGGTTTCCCGTGTTGAGTCAAATTAAGCCGCAGGCTCCACTCC
TGGTGGTGCCCTTCCGTCAATTCCTTTAAGTTTCAGCTTTGCAACCATACTCCCCCCGGA
ACCCAAAGACTTTGGTTTCCCGGACGCTGCCCGGCGGGTCATGGGAATAACGCCGCCGGA
TCGCTAGTTGGCATCGTTTATGGTCGGAACTACGACGGTATCTGATCGTCTTCGAACCTC
CGACTTTCGTTCTTGATTAATGAAAACATTCTTGGCAAATGCTTTCGCTTTCGTCCGTCT
TGCGCCGGTCCAAGAATTTCACCTCTAGCGGCACAATACGAATGCCCCCGGCCGTCCCTC
TTAATCATGGCCCCAGTTCAGAGAGAAAACCCACAAAATAGAACCGGAGTCCTATTCCAT
TATTCCTAGCTGCGGTATTCAGGCGACCGGGCCTGCTTTGAACACTCTAATTTTTTCAAA
GTAAACGCTTCGGACCCCGCGGGACACTCAGCTAAGAGCATCGAGGGGGCGCCGAGAGGC
AGGGGCTGGGACAGACGGTAGCTCGCCTCGCGGCGGACCGTCAGCTCGATCCCGAGATCC
AACTACGAGCTTTTTAACTGCAGCAACTTTAAGATACGCTATTGGAGCTGGAATTACCGC
GGCTGCTGGCACCAGACTTGCCCTCCAATTGATCCTCGTTAAAGGATTTAAAGTGTACTC
ATTCCAATTACAGGGCCTCGAAAGAGTCCTGTATTGTTATTTTTCGTCACTACCTCCCCG
AGTCGGGAGTGGGTAATTTGCGCGCCTGCTGCCTTCCTTGGATGTGGTAGCCGTTTCTCA
GGCTCCCTCTCCGGAATCGAACCCTGATTCCCCGTTACCCGTGGTCACCATGGTAGGCAC
AGAAAGTACCATCGAAAGTTGATAGGGCAGACATTCGAATGAGACGTCG
>NODE_74_length_316_cov_3.291139
TGGACTGGCTGACTACTCAAGGAAAAGCGCTTATCCAGCTATGGATTTTGCGTAGCGAAG
TCACGCATTTTTAAAGGCAACGCTAGGGTGACATTGCAGTCTTCTCACCACATCGGTTAT
TTCGTCGTCCGACAAAAAATAAAAGAGTGAAAGTGGAGTATTGTCCGTCGTACGTATCAA
CGCAGTGGGATTTCTACGTCTGGTCGGCGTTCCCCCCCACCCTTCCCGCGGTGACGGTTA
TGGGTCGGAAGCGGTGTGTCGGTGCAGATTGTTCCAAGATGGCGGCCGGGTGCTGCGGGG
TGAAGAAGCAGAAACTGTCGGGATCGCCCGGGTCGGGGGGTCCCGGCGGGGTGGGGGCGG
GAAGCGGGGTGGCAGGAACCGGACATTGTGGCTCGGAGTTGGGGATTGGCTCCTCCGCGA
CTGTTGCAGCGGCGGCGAACGTGAGCAGAGCCAACGGCCT
>NODE_75_length_495_cov_7.501010
AAAAAAAAAAAAAAAAAAAAAAAAAAAAAAAGGAGTGAAAACAAAGGGCACTTTCTGAAA
CATCTTAAAGTAGAGTAGTGAGGCGTGACATTCCCAGGGTGACGGGACACAAAAGCTGAG
GTCATGGGGATGAAAAAGAGAATCAAACAGCCACTTTCACACGTCTGCCCTCCTCTGCTG
CGCCCCCCGAACACAATAGGAAACAAATGTTGTTAAAAGAGGATCGATGCCATTCATCCT
AAAGCAGCGAATGATAGCCAAACAATATTGTCACAGTGAATCGAGTTGAGATATGCTGCC
ACCCAGACCCACGGAGAGGTGGAGAGGAGCTGCTATTCAGGGAACGATTAGGGGGGAACT
TAAGCTCAGAGTGCTGCTGCTTAGAACGCAGGGGAACATTTATTGTCAGGGCTCAAGTTT
GGAGAGAGAAAAAAATGAAGATTAATTAATCAAAATTGCAAAAATATTTTGTCAAAGCCT
CAGATTTTTTTGGAACAAATATTTTAGTGGCACAAAAATTATTCAGAATGTATTTTTTAA
AATGTGATTTTTTTTGTGTTTCAGGTGCATcctggttcctggctgcacgtatgaagctcc
atggcagacttcaggcaatgtagatttaggcaattaacc
>NODE_76_length_791_cov_7.331226
ACACATAAAAAAACCCGACTTTCTCTCCAACCGAGTCGTCTGGACCAAACTGGACTAAAA
GGAGAAACGGTGGGGGGAGATCCGCTCTTTCCAGGTCATTCACGAGGCGCTCTCCACATT
ATATCCCATGATCTACCATAGCGACGTTCTCGCAGACCTTGAAAGCCCCAGCCGAAAACC
TTGACGAAACTGGAAATATAGTGCGAGAAGCAGGAGGGGAAAAAAACTCACTGGTACAAT
CTTCTCCTCAAGCGATCCTCCCAAAAGTTGTCCTCGTATTTCATGCGTGCGCCCGGTCGG
TCTAATGGATGATCGCCATCTTTCCTGCTTCTTCTTTGCTGCAGCTGCAGATGACCTGAG
ATCCGTCTGTCTCTGAATAATGAGCAACCACACAGACAAGGAAGACAATCTGCAAAGCAG
GCTACACAAAGAAGTTTGGGAGACTAGCAAGCACCAGAGGGTGCACAAGAGTTTACGATG
AGACGAGGGAGCATCAGCAGGATGGACAACGTCTATGGCTGAGAAGCTCATCCTTCATCT
AGACTGAAGGCAGATAGTGTGCAAAGCCTTATCAGCGGCTCAGACCACCACCAGATACAT
GCGGCCGCCGTGAATTTTATATAGGCATGAATACTATGTCTGTGCCACGTCATGAGGTTA
TCTGCAGTTCACTTTGGTGCTGGTGATGCAGCTTCACACCTCAACCAGACAGACACACAA
CCACGTAGACACATGCATAGATGTATGCATAGATAAACAGATGGATTTTAACAATGAAAA
GACACCACAATGATGCAGAATAAACACATGGAAATATGCTTCTAATAAAAAATAAATATA
TATAATTATATATTttacaatcaccaagccctttattttgcactttctataataaaccac
cagttccccgacagtccccggtcgatcatctgttt
>NODE_77_length_541_cov_10.049908
TTTCTTTTTCCTGTGCTTGGGAGCCAGCATATGTTACCATGTTAATGAGGTGTAATGGTG
AGAATCCAGCATGCTGACATATGGTTCTCAGATGACTCCTTTAATGATATTCATTTGTGT
CGTTGTTATTCAGTGAGTTGTTTACCTCGTGTTAGGTCAACGTGTCACTGGCTTGTGATT
ATGTCACATCATCTGTCTCAATTATCAAATATGAAATGAAATGCAGCATCCCAGAGTAGG
ACTGAAGACTCTAATCAGAGAGCCGGGTGATCGGAATAAGGAACACGAGCGGAGGCAAAG
ATGTGACGTCACCTCAGCATGGATAATATTCTGCTTCTTTATTCACGTTATTCCCTTTCC
TCCAGAGGACTTTTGCCGTTAAAAAGTTAGGCAACACAAAAATAGACTCGTGGATTGTGA
TGCCCATTATGACAATATAATGTGTTGTTGATCCTGTCTGCACATATAGGGGGGACAGCG
CACTTAATTAGGGCCTTGACAAGCCTACTCTCCTAAAGTGATGAGATTAATCATAATTGG
TGTCACTGTGAATTAGAGCCCGCTTGGATGACCGCCCCACTGGCAGGTCGGACCGCGGTG
GAGACCCTTGGACACTGCTGCTAGCCGCAGCTTAGCCTTCTCTCTCTCTCTCTATCTCTC
TCTCTCTCTCTCtctctctctctct
>NODE_78_length_1358_cov_6.349779
CGGCCGCTTTGGTGACTCTGGATAACCTCGAGCCGATCGCTGGCCCCCCTTGGCGGCGAC
GTCTCATTCGAATGTCTGCCCTATCAACTTTCGATGGTACTTTCTGCGCCTACCATGGTG
ACCACGGGTAACGGGGAATCAGGGTTCGATTCCGGAGAGGGAGCCTGAGAAACGGCTACC
ACATCCAAGGAAGGCAGCAGGCGCGCAAATTACCCACTCCCGACTCGGGGAGGTAGTGAC
GAAAAATACCAATGCAGGACTCTTTCGAGGCTCTGCAATTGGAATGAGTACACTTTAAAT
CCTTTGACGAGGATCCATTGGAGGGCAAGTCTGGTGCCAGCAGCCGCGGTAATTCCAGCT
CCAATAGCGTATCTTAAAGTTGCTGCAGTTAAAAAGCTCGTAGTTGGATCTCGGGATCGA
GCTGACGGTCCGCCGCGAGGCGAGCCACCGTCTGTCCCAGCCCCTGCCTCTCGGCGCCCC
CCTCGATGCTCTTAGCTGAGTGTCCCGCGGGGTCCGAAGCGTTTACTTTGAAAAAACTAG
AGTGTTCAAAGCAGGCCCCCGTCGCCCGAATACCGCAGCTAGGAATAATGGAATAGGACT
CCGGTTCTATTTTGTGGGTTTTCTCTCTGAACTGGGGCCATGATTAAGAGGGACGGCCGG
GGGCATTCGTATTGTGCCGCTAGAGGTGAAATTCTTGGACCGGCGCAAGACGGACGAAAG
CGAAAGCATTTGCCAAGAACGTTTTCATTAATCAAGAACGAAAGTCGGAGGTTCGAAGAC
GATCAGATACCGTCGTAGTTCCGACCATAAACGATGCCGACTAGCGATCCGGCGGCGTTA
TGCCCATGACCCGCCGGGCAGCGTCCGGGAAACCAAAGTCTTTGGGTTCCGGGGGGAGTA
TGGTTGCAAAGCTGAAACTTAAAGGAATTGACGGAAGGGCACCACCAGGAGTGGAGCCTG
CGGCTTAATTTGACTCAACGCGGGGAACCTCACCCGGCCCGGACACGGAAAGGATTGACA
GATTGATGGCTCTTTCTCGATACCGTGGGTGGTGGTGCATGGCCGTTCCTAGTTGGTGGA
GCGATTTGTCTGGTTTATTCCGATAACGAACGAGACTCCGGCTTGCTAAATAGTCACGCG
GCCCTCCGCGCGGTCGCGTCCGACTTCTTAGAGGGACGGGTGGCGTTCAGCCACACGAGA
TTGAGCAATAACAGGTCTGTGATGCCCTTAGATGTCCGGGGCCGCACGCGTGCCACACTG
AGCGGATCAGCCTGTGTCTACCCTTCGCCGAGAGGCGCGGGTAATCCTCTGAACCCCACT
CGTGATTGGGATTGGGGATTGCAATTTTTCCCCATGAACGAGGAATTCCCAGTAAGCGCC
GGGTCATCAACCCGCGTTGACTAAGTCCCTGCCCTTTGTACACACCGCCCGTCGCTACTA
CCGATTGGATGGTTTAGTGAGGTCCTCGgatcggccccgccggggtcggccagcggcccc
gg
>NODE_79_length_588_cov_12.253402
GGCCGTCTCACACTCCACCCTTGACTGCCTCGTTATTCCTTTAATTAATCAGTTCTCATC
AACGGCACCCTCTCATTCTTTCAAGGGCTCTACATCCCGCTATTTACTGCCTCCATTTTC
CTCTAGCAATCCTGCATGTGTTTCTTTTATCATTTCGGAAGGCTTTCACCTCCCCCAAAA
AGTCCCTCCGTCCTCCTGCCTTCTCTGCCTGGGACCCCTGTCTGATTATTATGCCATTAA
GCCTCTCCTCCTCTCCTCTGAAAGAGCAGCAGGGTCCCTCTCCAATCTAAAGAAGTCCTG
GGTTTTTTTCCCCTCCTTTCCCTGAAATTACCCGGCGACGCGTGCCTGAGTTTCTAATTG
GCATGCCCGTCCCTGGAGACGGCCCCCTCCCTTCTTCCTAATGAAAAGCCTCGGCCTTAA
TTACACTTTCCAAACGCTGATTGTTATTGACAAAACTCCTGTGGCTCGGACAAACGACGG
CAGATTAGCTCCATTACAGGCAGCCCTCCAAGAAGAGAAAGAGAGGGATTTCAAATCGAC
AATGCAAAGTGAGGGGGGAAAAAGAGGAGCTTTCAATTTTTTTTCCATGTACCTTGCTCT
TAATTGTTTGGGCCATTGCTCCACTTAAGATGTCTCTTTCTCTCCCGATGCCTCTTTTCT
GTTCCATTGTGTTGCCGTCAGTGTACTTTTAGTGAGGGGACAAAAGCCCAGTTATGTTAC
TTGAGAGAAAAt
>NODE_80_length_481_cov_9.043659
CTCAAGACGGCCCCGTTTCAGAGGTTCTCAGATCAGACAAATACTGCTCCCCTCCTCCCC
CCTCCTTCGCCTTCACCCTTCCTCTGTACAGCTAACCCCTCCCCAACTCCTCACCCCAAA
ATAGGCCAAATCTCCTCTATTGTGTTTCGACTGCCTAGTGTGAAATTCACTGTGACGTTA
AATGTTTTCTAATGAATAATTACTGAATGGATATGCAGGGGGAATATGTGTAATGGATTG
TAGACTGCATTTTAAAGACGTCTTTTTTGTCTCTGCTCCGTGGTATTTACAGGACAAAAA
CACTTGGCCTTTCTCAGAAGAAATGAGGGCCATAGGCGGAGGATAGAGGCAAGGGAGGAG
GGGGGAAGGAGGGCTTTGTGTCAATTAGATCCAATGGATTATCTTTTTTAATGTTTTTAC
AGAGAGACTTGAGAATCAAAGGACTTCTGCTTCCAAAGGAGAGAGAAAAAAATACAAAAC
CAACAAAAGCTGTGAAAACCTTTGGTCTAAGTGTTGGTGCTGCGAATGCAAAACAGATTG
GTGGAATTTTTCCCACTATGCTTCTTAAATGTGCCGCTGTTTTGGGCTCGCCGAGTCCAT
TTGCACAGTGTGTTGtgtttgcttg
>NODE_81_length_418_cov_6.619617
ACTTTAAAACTTTTAAAAGTTAGACAGGTTCTTTGAAGAAGAGTCAAAGGAGCAATTTAA
AGAGACCTGGAGTGGTGCGTACCACAGACTGCTATGGCGTCTCTGCACTGTGTGTGTATC
AAACTGCCAGCCAGACATGTGCAAACACACACACACATACACACTCCAATAGTTGCTTCT
GTACCTGTCTTTGCTTTTTTCCCTTTTTTATTTCAGCAGGGTGAATTTTTATCTAAATGC
AAAGCAGGTGATAGGTGCTCCAGTTTCCTCTAGAAGTAGCTCCCTTGTCTGGGCTCTCTT
CCTGATAAGAGTCCTACTTTGCCTGACATAAAAGAGCCCGGTATCATTTCCCCTGCCTCC
CCAACAACCCCCAGCTCGCTGCCCTCGCCCTTCCCCGAGCTTCACAAAGCTGCCTCTATT
TGCTCCCAATTCAGGGCCCAATTGCAGATAAAGTTACAGCAAATTTGTTTGGAGGAAGAG
CTGCTGAGGCCTGCGATCCCTGGGGCAATAACAGCCTTGTCTTGCAGGGGCCGtggggag
agctggcagcagcaggagaaca
>NODE_82_length_560_cov_12.533929
TTATAAGAGCGCAACTCTAGCATGTAAAGAGAGACGCATGGAAGCACTTCTCTTTCTTGG
AATAAAGTAATTAAGGATTTCTCTCTCCCGTTTTGTTTTTTTTCTTCTTTTTGTCTTGAG
CCCAGCCTGAGCCAAAGAACGTAACTTTCTGTATGCAAGTCGATCATCGCTGCAACTTGA
CATCCTGACCTGGACATTTAATTTATTGATCTTCATTTTATTCGGATGTAAAGACCCTTT
GCTCCTTTAAATTAATCCAGGTTAATTTGGCCAGGCCCCCTATCCCACCCAGCATGAATG
GGCCCTCTGTTGGCTAGAGCTGGCCCTGGCCACCCAGTTTTATGGGAATCTGCAGTGAAT
TAGAAAATCTGTCAATGCGAGAGGAGTTGCGCAGCGCGGATATGCCGTGTCACTCCACCT
GTAAAAGAACTGCTCTTTGTCCATTATCTCCCAGGCTTACCTGAGGAGAGTTAACCTTGA
GGTCAATAACATCTCCATGGTGTTTCATGACTGGCTGGGCCTGGGCCGGGGGGTCTGAGG
AGAGCCATTGTTAACATGCGGGCTGCAGACCCACACTTCCTCCTGCTTTGGCTCTCCACA
TCAAATACCTCTGGGAAACAGATCTGTAAAGAGCAGTGACGGGAGCCATAAAGATGTGAT
CACTTTCACAGGAAAGAGCAGACACTGTACTAGTTTGTCTTCAT
>NODE_83_length_645_cov_10.223256
TCTAATGGCCAAATCATTTTGTAATCAACGTTAAGCTTATTAAACGCTGTCACCGCCTCC
ATTCGAAAATGTCACCGTCACCACCACAGAAAGACAAAAATATTAAAGTGGCCTCCGTGA
AAGTGGCGGGGGCATATGCACAGAGAGGAGAGGATGCCCCCAAACTACTTTGGTTACACA
AACTTTGTTTTCGGCCTCAATGCATCAGAGCTCTCTCCCTCCGTCTGCCATCTGCTGCTG
AAGAATCTGTTTCACTCGATGAGCCAAGCCCAGCCTTTATTGGTCCTAATGGCACTATCA
GCTGAGCCGCCAAACCCAATTACCTTTTAAAAAGGGAGGCCACCCCAGCTAATCATGGCT
GCCTAACCTGATTTGCCTGTGATGAAGAGACGGGATAAAGAGCAGTTAATGGAGGGAGAA
TGATCTCACAAATACAAAAAACTCAATTCATTTCTCCGGGAGAGCAATCTGTCCGATTCA
GCGGTAATGGAGTGGAGATTCATTAGTCCTCAGGCCTTAGTAGTAGCACCGTCCCCTTAT
CAACTGAATGACAAAAGAACATTCAGTGTTCTCCGTTTATAGACTTCATTTTGTTGGGAA
GGCACACAGAAAGGTGACAGATTGGTAGCTGAGGCTAGATATCAAGATTGAGTTTCTGCA
CCTTTTCAATCCAGCATCAAATCACAATGCATCAACAATTACAAGGACAGCAACAGCTAC
ACTTGTCACTTCTTAAATGATAAAAGACTTGCATTCATTgcaattcgtgtcatatataag
ctgtaaaac
>NODE_84_length_546_cov_11.155678
ACTCGGGGGGGGATTTAGACTCTCAAAGCATCTTCCCGCTGCAGCTTTCCCAGCAAACAC
CCAAAGTGGTATCTCGCCTTTTCTCTCGCTCAGACATTAATCTTGCTCTACCCTTCTACA
TCAAAAATGCTTGTATTGTCAGGGAGCGCTAATGTTTGCCTCCTATTCACTATATATACA
CATATATGTATTTTTGTGTCTGAGGGAATCAGTCGAATGCATTGTTCCCAAATCATTGTA
ATATCTATTTAGAGTGGCAACAGCACTGGCTGCCGATGCTCAGTATTCATGGAGCATAAA
CCAGCCTTAAGACTTAGAAAAGCTGAAAGGGCTTATCCCTATATTCTTAAACTCCCCTCT
TTTATGTTGGTCTTAGGCATTAAGGATAGGATTGTGAATAGCAATTGTTCAACTGCTGCA
CTGAGAGTGAGTGTGTATACGTGGGTGGGGGTGTTTTATTCCCTGGCAAAATCCTTTCCT
TTTCTCCCATTTTTTTCAACTGTAAATATTAACTGTGTTCTTAACTCTTAACGGTGTATG
GGACACAGTAATGTGCTTTTAAGGATATATTATGTGAAAGATTTTCCACTGCATACACTG
CTGCTTGAAATAAGAAAAGGCTATTTTATGGAGCCTGAAAACAAATTTGCTACAGCAGAA
GAAAAAGAAGGAggcaaaaaaaaaaaatag
>NODE_85_length_691_cov_9.111433
AAAGCTGGCATGTTTCTGATTTCACAGGCCCCTCAGGTGGCAGGATCGTATTAACAGCCT
TGTTGTCCTCGACTTCAGCTAATATTCAGGTCAAGACTTAAAGTGATAGAGACCTTAAAC
ACATCCATTCAAGTAAATACAGAAAAAAACAGCACTAATCAAAATGACCACAGCTAAACT
AACGCCTTACTGTACTAAACATTTCGGCACATCAACTTTTAAGTACTGCAGTGTGCACTG
GGTAGATGATAAAAAAGTTCTGTGTCACTGGTCCATGCCGGTATGCTCCCCAGTCCCTGT
AATGATTTCTATTCATAAACATGCAGTGTGCTATCCTCCACCTGGCAGCTGCCTCTGTGC
ATATGAGATTACCATTATGCATCTTCCAATCCCAAGGATAAACATCTCTTCACTTTTGAA
GTTTGCAAGCATGAGGCATATTTTAGTGCCATATGACTTAAGCATCCCTTCAGGTATCAC
TTGCAATCTTTTCTCATTCTATATACATTGTTCAACTTTAATGGGTATCTAATTTGTGTT
ATCAGCTTACAGGGCAGTAAGTAATAATTTGCATGGCTGCCCTAAGCAAATATGCTTCCA
TAAGCATCCCCATAGTATAGACACTAGAATGGATTAACCTCCATATTGGCTATGCCCTGA
CGGTCAATGCTTTTTTAGAAATAAGTAGAACAGATAGTTTAGTTTGGTGGCAATTGTTGT
GAAAAAAAAAATGGATTTACTACAAACCTTTTTACATTCAGATGCTACTTTGGATAAAAG
TCTGGCACGCATAGCAATGGTGAAATGAAATCTGTGCATCTATAtttccagcatt
>NODE_86_length_365_cov_1.591781
CTTAAAACTCAGTTTTATCGTTTGGCCTTTTCTTAACTGCTGCTTTTATTATTTTACTGC
ATTACCGTGTTTTCATAGGCTCTCACTGGTTCTAAAATGTCTTATTGTTATACAATATGC
TATACAATTATTATTACACACTTGCGAGAACACACACATGAGAAAGAGATTCATTCATTT
TCATTCCACTGTGATGTGGAGTTTTTGAGATGTGGAGCCAAAGGTGTAGATGCCAGGGGA
AATGCAAGAGATACAAGGGTACCAGGGGCCTCAATAAATACTGTAGAACTACCAGATGAT
AAAAATATAGTAATTTGCTCTAATTAAAATACTTTTTTCACCTAAATTTTACATAAGATT
ATGTGTGTTTTTCTTGTTTTTAATACGTAATGAATATTTCTAAATGTAAAAAAAACAAAC
AAACAATGAAATTACCCttattattcaaaaatattaattaatacgtaatggtatatatat
atatattatgataaaaaacacattttttc
>NODE_87_length_579_cov_19.963730
CATTTACTCCTCTTTTCCTTTGGTTTCCTTAATACTTGGCTCCTTTCTTTTCGTGTTTCC
CAACACTCCCGCGTCTATCAGTTAACTTTGTGTAACAGCCACGCAGAGCACATAAAATGA
TTGTTTGTGAGATAAGGTCTCTCTGTGGCATCCCCTTGTCTCTGTGATTGAAAGTCGCTG
GGTTAAGAACATGACTAAGAGGTTAACAGTAATAAAAATAGCTATTAAGCATATATTCCC
TTCCAACATGTCACTACAAGAAAGGGAGAGAGAAGGAGAGAGAGAAGGAGGGAGGGATAC
TGGCACCTAATTACAAGGAGCGCACTTGGCTGCTTTTATCAGTAATTGGACTATATAGCC
CTTCATTATAATTTACTTTCTCCCCCAAACTGTGATAATGCAGACAAGCAGAACTGAGTG
GGCCTGTTAGTGGCCCAGAAACTGACACCAGTTAATGGTTAATTATAATGACTAAATTAA
AGGAGTGACGGTGAGAGGGCTCTGGATAAAGCCCAGGCACTTAATTTAACAGGATCACTA
TCAGAGAAAACTCATGAGAAATAGACGAGGTAAAGACAAAAAGAAATAATAAAAAAAGAG
AAATTAGTAAAAAAGAAAACAACTGAGAATGTATTTTTTGGAAGCTTTTTATTGGCTTCA
TTGTCAGAGCAGGGAGCTGGAGATGTGTCCAGGGGATTAAGCGACCATTAACTGTCTgtt
tca
>NODE_88_length_650_cov_12.372308
TAATCTGTGAACAGTCGAACATTGTGCAGCCTGCATGCTTTTCTCTCTGGGATCATGAAC
AGCTGCTTGCTCATAATTATGTTGTCATTCATTGTTATTTGGAAGAGGAAACTCGTACTG
ACAGCTAGATTTTTTTGTGTGTATTTCCGTGCACTATATTTACTTGTGTATACAGTAATG
TGAACAGTTCGGGTAAAATTCCACTTTAGCTCTAAGGCGTACTTATTGCCATCCTTTTCA
GTGGAGTATAAGATCCATCTTTGTCCTTGGGACATTTGCTACTAGAGCTGGTAGATTTGA
ACAAGATTTAAGAGCTATAAAAAAAAAATATGAGAGGCAAAAAAAAGGAGAGGGATATGG
ATTGAGACGGAGAAGTAGCAGGCTGATTACAAGGTGTCAAAATTGCCAGGAGCAAGAAGG
TGAAAGCAATCAGGGGTGAGAAGAGTGCAGCATTCGTGAGGGGCAACTAATTATCCATCT
CATTTGTGGAGAGAAGCATTTGAGGCAGCTCTAGCCCACTGAATGGTGACAGATTGGTGC
GGAGGAGAGGGGAGGTGTTAGAACAATGGAGCCCAGCTCACCATCATTACTGCATGCTAA
TCAGCAGTGCTTCTGCACCACCAGTCGGTGCTGCAGAGAGTTCGGGGAGACAGGGAAGTC
ACCGGCTACAGGGGACTATAGTCCGGAAGAGAGGGAGGAAACGGATTCATGGTTTATCTG
CTGGCGCTCTACCACTTCTTATTTGAGCGTGTAGGTTATCCAACAGAGACTGATCTCTGT
GGTCCGTGTTatca
>NODE_97_length_773_cov_14.737387
TGATGTGTATTAGCAAACGTCATGTCTCATCGTCACACCCATCGATGAACACTCTCTGTT
ATCAGTGTTTGAAAATATTGCAGAAATGACAAAAATGTGAAGCAAACGGTTCGCTAAGCA
GCAGAGCATCACCCTGAGGATAACACACACAAATTACATCCGAATCCTGAACAATAGCGA
CGATCTCATTTGACCAAATGTCCCCAGCAAACAATGTGATTATACTGTATGTTGATGCAA
CGTGTATGTACATGACAAAAGAGAAAGAAATAATAAATATATCATCAGTGTCAAGAAAAT
CTATCTTTTTCTATTATGTTCAATTGTGTTTTGGAATGACTTATCTTGTGACACAAAACT
GCAAACAAGCTGCAATGTAAAAATTTCAGTGTATTCTGTTTCTTGTTTTTTGAAGCCATG
AAGCTACGGTGTGTTCTTGGAAAGCCCTGCTAAGTTAAATGTGGCAGCTAATGTTGTGTG
TTTGCTATTCAGACTACAGGGTCTTGTACTCAAAAGCGTGTAATTAAGTGCTAAGTGCAA
AAGATTGTAATGTTTTATATCAAGATTACTATTCATGAAATGTCAGTCAAGTTTATACTT
TTGTAATAAAGTGGCACTTTAAAAAAAATATGCTTTATCTCATAGTCTGGGTTATTAAAG
CGGACAGAGAGCAGAATTTGAAGTGATGACGGACTTCTCTAGGAGTTGCCATGTCCTTTT
TTATATTTTCTGATCTTAAAAGCTGCCCGTAGATTCCAGGACATACATCTTAGGGGTCAC
TGTTTGAAAAACATGGAGTATTCTCATACATTATGTGACATCCGAGGCTGCATGATTCTC
CTATTGTGCTCTGCCTTCTTTTGTGCACAACCTTACAACCTCATTTCACATGTGAGTATg
tgtgtgtgagtgtgtgt
>NODE_98_length_707_cov_7.927864
CTCCTCTGGGAGGGGTCAGGTAATGCTGTCAGAAGCACAAAGCACAAAACATGACAGAGG
CTGAGACTAAAAACAAATCGCTGCGTCTAACAGTCGATGATCGCTGTGTTGTTAGCCACA
TGCCTATGTGATCATGTGAAATCTCCTCAACACTGTGCCTCTTGCTGTAATGCTAATGGC
TCTGAAAAGAGAGTTAATCACTGTTGCACAGTTAGCCACATGCTTGCCTCTTGCAGCATG
GTCGGTGTGTTCCAGGGGTTAGCAAAACACTGGTGTAACACATGATCGCTCTTTATGAGG
CTGGGGCCTGCAAGAGAGAGAGGGGGCCCACAGACGATGCTAAAAAGACGGTAATGACAG
CCATTCACCGCAATCCAATTATGCAAAAGGGAGTCTAAACAATTCCATCATCCCCTAAAT
TAGATTGTCCTAACGAGATAAAGGCACCAATTAATCCTGAATTAATTTCTACAGCTCATT
TTCCCCAGAAAACACTCTAATATGCAAATGCCAGTGAGAGGCAGAGAGGCATCCTTCTGC
AGGGGTTTGCACCACCTCTGCGTGTTGGCTTCTCTTTCTGAGTGAACTTATGAACCTGGA
CACATTTTACGAAGATAAAAAGACGGAATATAACAATGTCACAGCTCAGGTGTAGCACTG
AAGAGAAGCTGTTTAATAGAAAAGGCAAATGTCTCCCTTATAACTCATTATAGTGCTGCC
ATTAGTGTAATGGAAAGCATATTGAAGCCAAAGCGAAGTCAATattggcagccaggttta
gttgattaaatgtaaggagctcaaacggttcaaatatttaaggtgtgaaagtagtttgtt
tctgtttgctt
>NODE_99_length_446_cov_2.284753
AATTGTCCTAATTGTCTAAAATCCTTCATATAAATCTCTCTTTATCCAGGAATGTGTCAA
CAAATTTTACAACTACTACAACAAAATAGCAGCAATTTGAGTTTCTGCTATGCAAGACTT
TTATTTTTTATTTTTTGCTTTAGATCATATAAACATGGTCTAATAATGAATTCAGACACT
TCCAAGGTATTAACCAGCTTAGCTCAGAATGTTTTTTTCATATAAAAGGAGATGCTTTAG
AAGAGCTCAGGGATGAATGTGTAATGAGCTCGAAATAACCTAAAGCCCTTTTTTCTCTCT
TTTTCTCTTCTCTATGTCCTCCCTCCCTCCCTCCTCCCCTCCCTGTCCTTTTTTTTTCTC
CTCTTTTGGGAAACATGCCTTTCCCAGCTGCACAGCCCCCACAGCGCGAGGCCAGGCCAG
GAGCACAGCTGGCCAGACTTGGTGGAGCCAGTCGACAGGCGCATGGAGCGCAGCCCGCCC
AGGGCCCGCTTCCTCCGCAAACATGCCCAGGTGTGGGGCCTCCGAGCTGGGCTTCTGATC
TCCACCAAACAGCAGTGTGTGTGTGTGTGTGTGTGTGTGTGTGTGTGTGt
>NODE_100_length_645_cov_10.542636
AGGGACTGGATTTATTACATGGAGGGCGCCTGTGTTCTAGGGGCTTGCACAAATTGTATG
TTTACAGCCAATGTGTGAGGTTGTGGCTATGATTAAGACATCATTGTTGTGGTACAAAGT
AAGTGGCATTTCACGGGGTCAAGGTTAGTTTCCCTGCCATAGTTTACCTGAACTTTCCCC
TTTTCCACTTTAGTCTTTAGACAGCTTTCAGAAGCTTTGATCTGCTACACTGCATGCTCT
CTGCCTGCAGAAGACTACTTATCTATTCAGTGTGGAGTTGCCAGCAGCCCTTTAAGAATC
GAGTTATGCTAAACAGAGGTTGATTTAAACCAGAGGTTGACCTCTGACCTTAGCTTAGAG
GATAATGTCCCAGGCAAGGAGAGCAAAGTCCTGTTACCATCCATGAATCAGGCCCCCACC
GACATTATTTCAAAATTGCTTAGTTGCATGGAACTCCCTTTAGTGCTGAACGGACTTTCA
TAAAATTGATTTTCTGAGTACACCCTTTTAGCAGCTATAAGCTTGAAATATGAACCCTTC
ATTGCTGAAAGCATTTCATTTTTTGCCCCTGTGACTAATGATCCAGGGAAGAAGTGTGTT
TGAAATTCTCCTCGGCAGCCATTTCCATAATTAAACACTGCTAATTATAGAGCTTTGGCT
GACTTTAAACAAACAGGCACAGTTGCCGAGCATGCTTTCACGCCTTCCATTTGGAAATTT
ATGCAAATTGTACCCATATCGTGTGTTTTCTTAGATGAAACTGACAACATTAGGACACAT
TGCTCATGC
>NODE_102_length_550_cov_8.065454
TTTCTCAACTGTAGGCCTCTGTGTTTATTCTAACCTGAGAATGTAATTTTTTTCCAGGAT
GCCACTATGAGGCTGAATATTTCATCTATGTCCCAACAGATCGACAAAAAACTAAAATAT
AACTTCTGCTCTACACCACTGCTATATGATATTGTGAAATAAAATATTGACTTCATAAAC
ACAACAGTAGTAAAAATAAACCTGTACCAGACTGTGTTATGCCTAGCTGCAAGCATCTAC
GCTTTAAAAAAGTAAGGTTGAGTGTGCAAGAAATGTGAAATTCACAGAGAAAAAAAAAGT
ATTCCCAGCATGTTGCAGAATACCAATATCCTTAAGCAGGCGGGGTTTTTGATGTATAGA
CTCCTGCCAGTGAATTGTACAGATGAGACACTTAAGGCAAGACAATAGTGTTATAGATTG
TGGCAAGAGTTAAATCAATAGACCTTCTGAGGAGTAACAAGACACCCAGTAGCAAGTGCT
ACTGCTTCACACACATAGGAGGGGCTGGGAAACAAATGAGGACTGGCAGACAGGGGCTAA
GACCTCAGTGTCACTGACTAGCCATTAGATGTTAGTGTGTATGCAGCTGTGTGTCTGCGT
GTGTGCATCCTTGGTCTACTCTGAACATGTGTTATGGATGTGTGTAAGTGTATGTGTGAA
TGTGTTTGTAAGGCATAAGCAAGAGCAGCTACCt
>NODE_103_length_1464_cov_4.967213
GAGCAGAGCCACCCAGTTTTTCTCTTCCCTCTACTCATCTGAGTATGAGGAGAACCACAA
ACTTGAGGAAGAATTTTGTGGAAAATTACCTCAAGTGTCAGCTGACATCAACACCCGGCT
GAGCCGAGCGCTCCAGCTGGAGGAACTGGCAGCCGCCCTACGCAGCATGCAGGGCAGAAA
GGCGCCAGGTGTCGACGGACTCACAGTCGAGTTCTACAAAGAGTACTGGGACATCCTGGG
CCCTGACCTGCTGCTTGTCCTGAATGAAAGCCTGGTCAGTGGTTCCCTCCCCCTCTCTTG
CCGCAGAGCTGTAGTGGCCCTTCTCCCTAAGAAGGGGAACCTGCAGGAGATCAAGAACTG
GCGCCCTGTGTCACTGTTGTGCGTGGATTATAAGATTCTGTCCAAAGCTTTGGCCTCCAG
ACTGAGAGGAGCCATGGAGCAGGTAGTCCACCGGGACCAGACCTACTGCGTGCCTGGCAG
GTCTATGGTAGACAACGTCTACCTAATTCGTGATATTTTGGAGCTCTCCAGCTCATTGGA
CAGTAATGCTGGTCTCATTTCGTTAGACCAGGAAAAGGCATTTGACCGGGTTGAACACAA
TTTCCTCTGGAAGGTGATGGAGAGGTTTGGGTTCAGCTCAGGTTTCATTGCCATGATCCG
TGTGCTGTATAATGACATTGAGAGTTTACTGAAGTTTAACGGCAGTCTGTGTGCTCCTTT
CAGGGTGCATAGAGGCGTCCGGCAGGGCTGTGCCCTGTCTGGGATGCTCTATGCACTCTC
CCTCGAACCTCTCCTCTCAAGGATACGCGCTAGTATTGATGGGCTGATTTTACCTGGTTT
TAATAGCAACATCGTTTTATCTGCATATGCAGATGACATAATTGTTTTAATAAAAAATCA
AAATGATGTTGATATTTTAACTATTTTAACTAATAAATATAAACACTTGTCCTCAGCAAA
GGTAAACTGGAGCAAAAGTGAAGCAATTGCCATTGGAAATTGGCCTAATGGCCTCCCAAC
ACTCCCGCAAAGCCTGGCCTGGAAGACTGAAGGGTTAAAATACCTTGGTGTCTTTCTAGG
GAGCAAGGCCATGGAAAAAAAGAATTGGGAGGGAGTAGAGGACAAGATTTGTGGTAAGAT
CAAGAAATGGAAGTGGCTACAGCCACAGATGTCCTACAGAGGCAGAGTCTTGGTTTTAAA
TAATCTGTGCGCGTCGCTCCTGTGGCACCGACTGTCTTGCCTGGATCCTCCCACTGGGCT
TTTAATAAGGATCCAGCAAAAAATAGTGAATTTTTTTTGGGATGGACTGCATTGGGTGCC
ACAGGGGGTGTTGTTTTTACCGAGAGAGGAGGGGGGGCAGGGCCTCATCCACCTGGCCAG
CAGGACAGCAGCGTTCAGGCTGCAATTCCTACAGAGGTTCCTAACTGGTCCAGCAGACCT
GGTGTGGAGAGATGTGGCCAGCTGTATCTTCAGAAGGGTGAGTAACCTGGGACTGGATAC
TGCTCTGTTTTTAACTGATTTTAAATTTCTAAAATTAAATGGGGTGCCTCCTTTTTATCA
GAGTGCTTTTAAAATATGGGCCTTTTTCAAAAGCAGCAGGGAGAAAAG
>NODE_104_length_420_cov_11.047619
GAAAAAAAAAAAAAAAAAGCAAGGTCAAAAATAAATTACATCCATTATTTGCATCAGATC
TCCCCAAAGCATTTGGAGCGAAAACTGTTTTGAATTTCAATTGGCTTCCAAGTGGCAAAA
GCCCTCAGCTAATACATCAAAGAAAAATTGGTGTCAACTAATCGGTTTAGGACACAGATT
TAGAATGGTTAAAAATCCCATGAATACTTCAAGCATTTTTCTGTACACCACTAAAGGCTT
GGGAGCAGCGCAGCTGACCTTGTGCGCTCCAGAAACCTGTCCGCCACTCGACATTAACTG
ACTGTTTAACTCATCCAGCCGCGCAATTAGTCCACCACAACGCATAATGTTGTGTAATAA
TAGCCTCTATATCCAATTTAGATTACACTTGCTCCCTCAGGCATTTTAAGTGGCATGCAT
CATCTTTCATTCACTTCTTCTGTGCCACGTAAAGCCGTTTTCATGCGTCAAAACCGAAGA
AGTCGTTCCCTCATGGGGGggaggaaaaagagaagcgatggcgattaggaggagacaaag
ttagtagatgtcaaaatagcaaac
>NODE_105_length_629_cov_5.992051
GGAAAAAGCCGCTGAGGGGATGCGATATTTCTCCCTACACGATGATTTTCTGCGCGTTGG
CCAAACACCTTGAAAAAAACCGCAGTAGTGCGCATAAAGCAAAAGTGAGTGTAATTCTGC
TGAAACATGCGTGCTCCCAAACTCCACATCAAAGTTGAATTTTCAAACACAGATAGCCGT
CATAGCATCCCCAAGAGTGATGTCAGCTGTAGGATTTGGTGAGCTGGGGTGGGGGGGATC
TAAAGAGTGCATAACCATGGAAAGGGGCTTGAACGCTCAAGAATCTTGTCTTTCTGTTTG
CCCCCTCAATCGAGCGACACAAAGGCTGAATTACTCATTCAAACCTCGCGGGACAAAGGG
AAAGGAGCTGGATAGCACTCCTGCATTTGTAGTCAAACATTTAGAGACTTAAATCGAGTC
GTCATGAAGGAGAAAGAGTCGGACAAAGCCCATAGAATTGCCATCAGCAAACATTTTCCT
GTGTCATATTATGGGGTCTCCATGGCTCCCTCTGGCCCGCGGACAATAGCACAAGTTTGC
ACACTCGAATACTGTCACCCTGCCAACGGCAACAAGGGCCCAAAACAGGACAATCCCCCA
GAGAAAGCATGGGCTCCGCGGGGAAGGTTGCAATAGAGGAGGAAAATGGGACTTGTGAAA
TGCTAATTGAGCTTCATCCCCTTATTGAAGTGGAAAAAGAGCACCTATCGTTCCCCTGAA
CCGCAGCAGCAGAGGAATGAGATGTGAGGAAGCTGTTTGTCTGGTGAGTACAc
>NODE_106_length_499_cov_11.226453
TATGCTTCCTTCTTCCCGCTTTTCCTGTACCAGCGAATGTCAAACACAAACAACTATGTT
TTTTGATTCCTCAGTCCCATCCTTACCCTTCATTTTTATCTCACTACCTTTCAAACATCT
CTCATCACATCTCCTTTTCCTTCTCTCCACCTATCTTCCTGTCTCCTCTTCCCCCTCTTG
CCTCTCCACCTCAGCATCAATAGAGGGCCCATCTGTTCCCATACATCATGCACTTCATTT
CAGTTTATTAGCTGGGATAAATCATAAATATTTCATTATACATCACGGGCGGCTGTCGCC
TGCACACCGACAATTTATCACCGCTGCCCTCTCTGCCGGCTTGCCATGGCGGCTATAAGC
TTTCCAGTCTATTAAACAAGATTGATACAGTGTGTAAATTTAGATATTGGGAATTTCTTC
ACAGACCACTGCTCCGCACTGATAGGCCAGGGTAACAGGGGAGGAGAGAGAAGATGGAGG
GAGAGGGGGAGAGAACAGAAGGGGGAGTCGAGGCGCTTGGCTGGGTGTTAACACCACTAT
CAGGGTAGTTACAGTTTCCCCTCTTCGCCTCCTCTTTTGGATGAGGGGTAAAAGGGGGGA
AAAAAGTGCAGGAATAATTTGGTTACAGCTATATAGTTCTCTc
>NODE_107_length_976_cov_8.206967
TGTTAAAGAGGGTATGTGAGATTTCTTGTGTGTGGGCAACCAACAATGAAACATCTGAAA
CATCTTTTTTCTGTTATCTTATAATTTGCACATTCTAGCGTGTGGATGCATTTGTGAGGA
TTTGCGTGGCTGAGACACTGACTTTGGGTTACTTAGGGGTGAGTGAGGCAGCAAGTGAGG
GGGACCAGCTTTACATGTGTGTACAAAAATTTCACCATGTATGTCCATCTCTCTCTCTCA
CACACGCACACATGCACACACACATATATACCACACATAAAACACACACACAAACACACG
CTGGGGCAGGTTAGCCCTCCTCTACACCAGCACCTGCTCCGCTGAAGGTGAAAGAAGTGC
TCACTTGAGCTCATTGAAAAGTAGATGTGACAGTAAATTTTTCAGGCCCTTGTGAGATGG
GAGATCTTGTTATAGCAGTCAGGATGGGGGTCAGGGCAGTGGCTGCTTGATGATTGAGGA
AAAGAGAAGTAAATTCATTCTGCTTCGGGCACTTTGTCAAGTGCCAGTAGCTTACCGTTG
AGAGCCACTCACCCATCACCGTGTTACGGCCCCAGAGGTCACATCCACCACCATAAATCT
GCCTCGCCTCCTCGCCTGCTAAACCTATTGCCTTACCCCGACTGAGCACGAGCAGGGAGA
GAGGCTGCAGCTGCTGCTGCTGCTGCTGCTGCTCCGGTTCATAGTCACTCAAATGAAAAA
AAGACAGAGGGGAGAATATAGATTCTTCTTTTTGATGCTGCTGATGGTGTAAGAGCAGGA
CATTCGGTGTGCTGTTACACAGGGGAGATGTGTGCATTTGGACAAATGGTTGTGTTGTGT
GTTTATGTGTGGAAGGATAGATGGATTATAAATATGTATATATATTTATAAGAAGGTATA
TTTTTCTATGGCTGTGGAATTAGAGCCTGCATGTGTGCCTTTAGAGTTTGTTGTTCAGAG
TCACAGGGTAATGTGTGTTTAGAGGAGTATTTTTGCAGTTTGTCTTTGTCAGTCCAAGGt
agtgtatttaatttttgagaatggtttgaaaattgaatttaaaaacagagatgtaacaac
agaatgttagcaggcagctatgcacagtcaacacttgttg
>NODE_108_length_506_cov_7.824111
ATTTCTTGCAGTATTTGGGGTGACTAGAAAAAAACAAGCAGACACTTTTTTTCACGTTGA
AATGGTTAAAAAGTACAAATTTAGTCAAATTTAAAGACGGAGCTGTGGAGCAAAGCTGGA
ACCATGAGAGTTAAAGTCAGATCGAGATCCTCTAATGTGTTTTGTTTTTCTTTCCGGTGA
ATATTTTAGTTTTCACAGATTTTAAAAATGAATCTCCGAGCAAAATGTGTTTCTCCTTCA
GTAAACTTGCTGCATATGTGGATAGATCGCGATCTGGGTTTTGAGTTGGACATTTTTTGC
AGTGCACGGAGAGGATTTTACTATGTGCGCAGCCAGACCCCGCCTGCTCACTGCGCGTCA
CTGGCGAGTAGTGTGGACGCGGAGTCACTCCCCTGCCTACTTTTAATAGCTTTGTCATGT
GATGGAAAGCAGTTGTAAGACAGGTGCCCTCGGTTCATTCTCGGCGAGGGGCAGCAGTTG
CCTGTGTGAGAGCGAGTGGGAAGCGTGTGTGGATTTCTTTTTTACTTGATTTCTTTCTTT
TTTTTTTCTTTTTTTTTTTCCTTTTATTTTTTTGGTAAATTTTTCGGACCGTCATTCAGT
TGGCTGGATGGCGTGGGACAGGTGTAACCAGGACTCGGTGTGGAGAGAAt
>NODE_109_length_476_cov_17.006302
AGCCTTGTCAGCCTCTCCGTCTGTGCTGGTCTCCTTGTTGAGGGCCCCTTTGGGACTTCC
CAGCAGAGCATCCTTCCTGTTGGCCAGCTCAGCGCGGGCCTGCTGCTGCTGCTGCTGGAG
GCTTTCCTCAGGACCCCTGGGGGAATGCTCGGTGCCGTCGCCTTCCCTGTGAAGTTTGCT
GCCGTGCCCATGTAAGTCCTGATGCTGTAAGAGTTCCCTGTGGCTCTGGAAGCTGATATG
GCAGTGATTGCATCTGAAGGCCGCCTGTGACAGGTGAGACATGATGTGATGCTGGAATGT
AATAAGAGAATCTGCCGTGTAGTTACAGATTGTGCATTTCAAGCTGGTGCCAGGAGGGAG
GCTCTCTTCCATTTTGACACCTGTGAAGGAGATAAAAGGGAGAAATGCTCAGAATCTCGC
CTCCCACTTCTCCTTTAGAGTTAACTGTAGAAACCATCAAACGCTCATGCATTATGCCAA
GCTTATTCCCATCCACTAGATTTTTTTTTTGCTCAAGGATAAACTGTCAACTATGCTAGC
TGACAGCAGGATATGTATATTTCTCAAAAGAAATGACAGTCATTTTTCCAAACGTGTCTA
AAACTCTGTCCCTttttcta
>NODE_110_length_843_cov_9.930012
TAGATAGTGGAGAAAGCCAGAAGTCACAGCTTGTCAAATACATTTTCAGTGTTTAACATA
GCAAAGCCACCTTTATAAATGCACGTATTATTACAAAGATGGAAAAATCACATTAATCTC
AATACAGTTAATAAGAATATTTGTCTCTGAGGTATTTGACACCTTAACTCCCGCCTAAGG
AGACCGTATTCTTAATGCTTTTCTTTCTTTTTTTGATTGCTCGTTATTTCCTGCAGTTTT
TCCAAACTTAAGCGCAGTAAGATTTCTTTCTTGTTTACACAGAAATCTTCCATCCCAGGT
CTCTGTTGGAGTATTAGGGGTACCAGCTTTCAGCATTCTGGTGGGCCCAGCGGCCCCACA
GCGACAAGCCCCTATGCTCTTTATTTGGCACGTAGCCTGGAGGTGTCAGAAATATCGACA
CGCTTTCACGTGACGGAGACTTTGCCAGCCGTTTTCCCCCCTTTCTTAAGCCCGGCATTC
TGTCTGCCCAGCCAGGTATTGTAGGGCCCCGTGAAGGCGCTGTGAATAGTGTCAAACTTG
ATAGTTCTCATTTCGCTTCCTGTACATGGCAGAAGAAAAAGTGCCCACCGTGTGGGTTTT
CCTTTTGTGATGGCCCTCTCTAGTCTTCCTGGGAACACACCACATTCCAGCCACAATCAT
TCCCTTTGTGAATCCAGGGATTGTGGGTGAGCCTGTTATGCCGATAACCCTCCTAGCTTT
CAGTGTAATAATGCATGCGAGTATCATAGAAGTCTAGACTCGTATTTTTTGCAAACAATG
CCAAATAATGAGCAGAGTGTTTTCAGTGATTTGGCAGAGCCTTTGTTTTGACACATCCTC
CCTCATTCATGAAGGACCTTTTGTGCTCATCCACGCCTAAGATGTGATTTAAGGTCTGCT
ACATCTGGACAAATTATCAcaccaatgtaccatacgtgggcctcatgtgtcagttatggt
ttatgtaacatacatacgcgtaaccat
>NODE_111_length_463_cov_5.838013
ATACAGCAAAAAATCACGGGTTACTCCCACTTCCTGACGTCGTAGAGACTCGGGAGTAGG
CTCAGTGCGATCGCGGCGGCAGCAAACGGGGGGGTAGACACAAGTTTCATGTCTCTAGCA
CTAACCGTTTGCCCAAACCCTCACCCCAGGCCGAAACCCTAACCCTAACCCTAATTCCGG
AGCTTACGGCGAGGGCTGGCCCATACAACGGGACCCGAAAAAGTGTCCCTACAGACCTAT
ACCAATCAACTCAGAGCGGTCCGAAACGCGCTCTCAAAGGCCTTCTACGGGAAACTTATC
TTGGCCTCAGCACTATGACGCTGGCTGCGTTATGCACGTCCCATTGTCAGTGAATGGGAG
AACGTTTTGGCCCATATCTCCGGAACCAGACGTGCTAGACGCCTGGAAATGCCACCTGCC
CCACCTAATTTGGCTATGCCGAAGACGCCGGTCTCGGTCCCGGGTCTCTACGGCCTTCCC
GTCCCGAGATACAGCAAAAAATCACGGGTTACTCCCACTTCCTGACGTCGTAGAGACTCG
GGAGTAGGCTCAGTGCGATCGCGGCGGCAGCAAACGGGGGGGTAGACACAAGTTTCATGT
CTCTAGC
>NODE_112_length_145_cov_2.124138
CGCTGGCTGCGTTATGCACGTCCCATTGTCAGTGAATGGGAGAACGTTTTGGCCCATATC
TCCGGAACCAGACGTGCTAGACGCCTGGAAATGCCACCTGCCCCACCTAATTTGGCTATG
CCGAAGACGCCGGTCTCGGTCCCGAGTCTCTACGGCCTTCCCGTCCCGAGATACAGCAAA
AAATCACGGGTTACTCCCACTTCCTGACGTCGTAGAGACTCGGGAGTAGGCTCAGTGCGA
TCGCGGCGGCAGCAAACGGGGGGGTAGACACAAGTTTCATGTCTCTAGC
>NODE_113_length_504_cov_15.037699
TGCAGGATTCTCCAAATTGGTCCTATCGAATGTGACAGGAGGAAGAGCATTAAGCATCTG
ACAAGATGATATCTAAGTTCAATTTCCTACTCCTCACCTGATTTATACCTGCAGCAGATC
ATTTTCCTTTCTGTCATAAAGACCTCTATAAATCAGTGGTGCTTATGGAAGCACTACAGA
ACAGGGTCCCTGGATTTGTATCCCCTGTGTTTGCTATTAGGAAACCATTACAGCCACATT
TTCCTCCTTCAAACAAAAATGATCAAATCTAATACTGGCAAGATTAGAGAGATAAAGGGA
GAAAGAGCTGGCGGAGCTGTTCAACACAGTCCCCTATCTAAACAATATGCTCTAAACTCA
ATAAAAACAGGGCTTTTTGCTGGTGACACCATTATCCATCTGTTTGGACAAAATTGCTGT
ATCATGGTATAAATCTGCGATACAAGTGACATATCCTCTAAAATAAAAGGGAACATTAAC
TGCTCTATCTTCTAGAGGCCATGGGACTAGCTGGCTATAAGCTCAGTCAAGTGTGATGGC
AGTTATACTGTGTTTTACTAGACTGCAGACAATTATACTTTGCTCCTCTCCGCTAAGAAG
ACAAACTGCCATGGCTTCAACTGAAATGATTTCAAATAGATTTTCCAA
>NODE_114_length_507_cov_16.637081
TAGAGTTGCTTACTAGTAGTCCTCTGCTCAGAGTTTAACCCAGTCCAGTCCTTAATGATC
TATCTGTCTGCCACCCGCACAATGGCCCACACCGCTGTTCGCTTTCATTTACAGAGTGCC
AGTCTCTGAACTCCCCTCATCAGCCCTTTGTTCCTGGCTGTTTCATGTTTTTTGGGGAGT
TGAATGGCGTAGCTGTGTATGGGATACTTTTGAGCGAGTGGTTTAGAGAGACAGCTAGAG
CAGGAATTTTCCAGTGCAATACATTATGAAGATTTCACTTTCTGCCTTTGATTCTGCACT
GACAGTTATCCTTCAGCCCTCCTTTAAAGTCCCACTTTCAATCCCTAATGGCTGTCATGT
CGCTGCGCTCTCTGGACTCTTACTCAAAGTGTCATTGGCATAATGGTCGGCAGCCGTTGG
CCTCTTTTGATCATCCATGCTGTGTGCGAGAGCAACTGGAGCTGAAACACTGAGGTGTAT
GAGGTGTCTGTGTGTGCGTGCGCTGCTTGCGCCTCTGCTCGGCTGCCACTCCCAGGCAGA
GCTCCACGACCGGAAATCTAAAATTCACTTTCAAATAGTTTTCCTCCTGTTCTTGGTGCC
TAATAGCCAGGCAGTGGAAAGTGTGTGTGTGTGTGTGTGTGTGTGTGTGTg
>NODE_115_length_699_cov_7.715308
ATTAATCATCAAATGTGCATCTTGCAAGAGATTGCAGTATCTTCTTTCACTTACAACTTT
GATCGTCAGAAATGGCACAGTTCAAATATAGGTCAGTACAGGGCAATTAGCCTCAAAAAG
GACACAAAGAGTAAAAACAATCATAAAATGCTTGGTTTCATAATAAAGTTTATTCTATAT
TACAAATAGTATTTTGTTCTTGACTGCAAAATAGGAATGCATTATATTTACATACACAGG
TATACAATTAATTATAACAAAGTTAGAGAAGCTCGCCTTATATCCCCCAGGTTTCGTTTT
TATCTCTCGATAAGATACTCTTTATCTTTCAAATATGATCTAGTAAAAGTCTTTTCTAGC
ATGTTTGTGTAACACCTGCTATAACACTGAGCTAGGAGGACATTTTTAGTTCCTACAAAA
CGTTTGAAGGTGGAAACTTTATCCGTGCTCTTTATCCGTGCAACACAAGTTGGCGACTAG
CAGACAACCTTTGTTGCAGGGGAAGGGACGGGGCAGGAAGAAATGAAAGACAGGATGTAA
CACTGGGGGGGCAGATTCACAATGACAGTTGAGGACTCTTAGCTTGTGTTGTTTATTAAC
ACAGGGGAAAGGGGGTAACTTTGGGTATCTAGACACAGAATACGTTGGCTACACAAGTAA
AAGAGGTTTCCTTATAATTATCTAAAGGTGTTTCAGCCATATGTTTATTTAATATGAATG
CCAGTTAACGGGTTACGAAATGAATGCTTAGTCCTCTCATTTTCCAGAAACAGGTATTAT
TTGATATATTTACTACATAAAATGTAGTCAACACTTTGTGAATGTACCCcgccaagttga
aac
>NODE_116_length_808_cov_13.568069
AATCGCAGGTCAGAGTTTACTGTTGTCACTTGCTAGAAGGCGAATGAGAAGCTAAATGTA
GCTGCTGAGCATGTACAGGGCACCTCCACAGAGCACAGATAAACACTTCGCTGGTAGGCC
TTCTTATGACATTTCACAAAGCTGGGCCTATGGATGTGGTGGGGAGTTATCACCTAGCTG
TCAGCAGCTAGAAATATCTGAGAAGAACACTTAGGAATCTGCACTGGCTATGTTGAATGT
TGCATCTGTGGGTTTCAGAGCAATAAGTATAGTCAAGGCACCGTCTTTTGCTGCCCCTAC
TCCTCTCTGAGGTTGTGTTGTCTCAGCTAAATGCAACCTGCCATGGTGTGATGTGAACCC
ATGTGGTGTGCTGTCCACCAGAGAAACCTGGGGCATCTTGGGATAGCAGGAGAAAGATTG
GTAGAAAACCCATTTCTGAAGTGGATTTGTGCCCTTGTAATCCTGATTAATTTTGACCCG
TTGTGCTCATTTTAAACAGAGCATTACAGTAAGCGTGAACACAGCAAGCTCCGGGGCGAA
ACCAGGAGCTTAGCGGCTTTGGGAGGCTTAGCTGCAGATGGCATTTTAAGCCGGACTTAA
TAAATTGTTTCCATTAAACTTACCGGCCCACACATACTGGATTAGACCAGTGGAACAAAG
GAAGAGGAGAGCGTGCAGACGAAGAAGAGGGGAAAAAAAAGCACACAGAACTGCCATCAT
GCACATCTGAGTCTGTTAACATCTCTCTGAGGCCAAATGAAAGGTGAAGATGAGGTTACT
GTGGTGTTAAGGGAGAGAGAGAAGCTTTTGGACATGAATGCAAAATACACTCACTTTAGA
TCTCGTGCTCGTCAGGGATGTCGGACCAATTTGCTTAAATGACATAGAAGTAAACAAAca
aaaaagatgcataaaccatttagcttggcagtggatttagggcttatcctct
>NODE_117_length_145_cov_5.144827
GAGTAGGCTCAGTGCGATCGCGGTGGCAGCAAATGGGGGGGTAGACACAAGTTTCATGTC
TCTAGCACTAACCGTTTTCCCAAACCCAGGCCGAAACCCTAACCCTAACCCTATCCCTGG
CTGCGTTATGCACGTTCCATTGTCAGTGAATGGGAGAACGTTTTGGCCAATATCTCCGGA
ACCAGACGTGCTAGACACCTGGAAATGCCACCTGCCCCACCTAATTTGGCTATGCTGAAG
ATGCCGGTCTAGGTCCCGAGTCTCTACGACCTTCCCGTCCCGAGATAGA
>NODE_118_length_248_cov_14.443548
TTAGGGTTAGGGTTAGGGTTTCGGCCTGGGGTGAGGGTTTGGGCAAACGGTTAGTGCTAG
AGACATGAAACTTGTGTCTACCCCCCCATTTGCTGCCGCCGCCATCGCACTGAGCCTACT
CCCGAGTCTCTACGACGTCAGGAAGTGGGAGTAACCTGGGATTTTTTGCTGTATCTCGGG
ACGGGAAGGCCGTAGAGACTCGGGACTGAGACCGGCGTCTTCGGCATAGCCAAATTAGGT
GGGGCAGGTGGCATTTCCAGTTGTCTAGCACATCTGGTTCCGGAGATATTTGCCAAAACG
TTTTCCCATTCACTGACAATGGGTGTCATAGTGCTGAGGCCAAGAAAAGTTCCCGTGGAA
GGCATTTGAGAGCGCGTTTCAGAGCGCTCTGA
>NODE_119_length_628_cov_7.995223
TCTGCGCCTTTAAAGTTGCTGTGATTCTTAATGTCAATTTATCCACTCCTCCAAAACGCA
CTCCACTTTAACTAGTGCAGAAGTGTAGTCTTTTGTCTCTTTTAAGACATTTTTTAAATT
GGGTAAGGGCCATTAAGAGAAAAAGCACCAATCAGCTTTTACAGTCATTCGTCTTTATCA
AGCGCAAGGGAGCTCAAACAAAAACCTACTCAGGTTGTAAATGGTCGAAATGTCAATTAG
AAAAAAAAAATCATCATTAGGTTTATTACTCAAATTAACAGTTGCTCTCAACCATTTAAA
TCATTGTTGGTGTTCGCCGTTAAAAGGGAGCAGTTTTTTTTTCTTTCAGTCTTAGTAGTC
AGACACATCTCCCTTTGGACTCTGACGGAGTGATTTTGGAGGTATTATATTCATGAGGGG
TTCCAGTAATTGGATTAAATTGGTTCCAGAATGTAGCAATTTATATTATAATATCCCATT
ACTTCTAATACTGTTCTTAATTAATTAGCCTGATTTTTTTTGGTCCGTGTTCCTGATAAG
TTAAGTTGGCTCAGGAGGAGGTCCGTCCCATGGTGACGTCTCGCCGAGCTACATCAGTCA
CACACACCTGGACACAGCACACAAGGTGAGGGAAAATCTCACTGAGAAAATGACCTTCAT
CTTTATTGGAACTGAGGAAGAGAAGGAGGACTTGGATGTGGATTTTGACACACATACACA
CACACACACACACACacagctaggaagggaaagtttgcacagatttatacac
>NODE_127_length_817_cov_10.729498
AGAAGAGTTGGATTCAAAGGAGAGGATGGGTGCAAAATATTGAATTTGAGGGAACCAGTG
ACCAGTGGTCCAAAATATTGCTTGGAGCACAGTAGGTGAGCGATGGTCTTTATCTCAGTA
CCATGGTGGCTCATTTATTTTGTTGATGGACTGTTTATCAGTCGGGCAGAATAGACGCGT
ATTTGAGTAGCTGGAGGGAAGTTTAGAGGGGTTTTATGCAGCCGCGCTGTAGAACAGCCA
TGTACATCCCCTTCAGCCAGCTGACCTCGTCGGGTCATCAGGACTTAAGTAAGAGTGAAA
GTCGCTTTAAATGGAGCGAGGCTCCCAGGGACCCAGCCTTGGCTGAGCAGCTGCTGCCAG
CCGGCGACTATTACTTTTCCAGGGGCTGACTTTGATGTTTTAACAATCCATACATATTGA
TTCAGACTGATAATAAACAATTTGATTAGCCTCTTTCTATAGGCTGTCATTTCAATCACT
TTCAGAGCTCCGATGGAGTGGAAGTGAGGGGCCATAGAGGGAGGGAGGGATGAGAGGAAG
GCTGGAGAGATGGAGAGACAGAGAAAGCGGCCAAAGCTGAAAGAGAGGGTGGAGGGCCGG
AGCCCCCTCCTCAGACAGAAAAAGGAATCCAGCCCTGATTAGGCCTCTGCCTTTGGTGAA
TTGGACAAGACAGCTGAGCTGCCAGGTTATTAACTCCCTCAGAAAATTCTCAGCCCTCTC
TCAGGCCGGCCTGAATACTGCGATCTGGATCGATAAGCAATCTCCGGTGTGTACCAAATG
CCTGCTGGATTCATTTGTCTCCCAGCACCCTCTCCCTCCGCTGGACAATACACCTGCACA
ACTGAGCCCCTCACCCTCCGCCCCTCCTTCTCCCTTCTTTCCCGAGCGCTGTTCTCACTC
TCTCCTCTCCCCCTTTCTTCCTCACCCTCCCTCCTTCCTCACCTCTCTCACGTTCACTCA
c
>NODE_128_length_1417_cov_5.270995
GCGGACGAGGGCCCCGCGAGACGGGCCGCGCACCGCGCCTCCGGCGGCGGAGAGAGGAGG
GCGACGGGGCGACTGCTCCCCCAGCCGCGGCTCGAGCCCAGCCCCGCTTCGCACCCCAGC
CCGACCGACCCAGCCCTTAGAGCCAATCCTTATCCCGAAGTTACGGATCTGACTTGCCGA
CTTCCCTTACCCGCCTTGATCTAACATGCCAGAGGCTGTTCACCTTGGAGACCTGCTGCG
GATATGGGTACGGCCTGGCGCGAGATTTACACCATCTCCCCCGGATTTTCAAGGGCCAGC
GAGAGCTCACCGGACGCCGCCGGAACCGCGACGCTTTCCAGGGCACGGGCCCCTCTCTCG
GGGCGAACCCATTCCAGGGCGCCCTGCCCTTCACAAAGAAAAGAGAACTCTCCCCGGGGC
TCCCGCCAGCTTCTCCGGGTTCGCTTGCGTTACCGCACTGGACGCCTCGCGGCGCCTATC
TCCGCCACTCCAGGTTCGGGGATCTGAACCCGACTCCCTTTCGATCGGCCGGGGGCGACG
TAGGCCATCGCCCCGCGCTTCCGAACGGCGTTCGCCCATCCCTTAGGACCGACTGACCCA
TGTTCAACTGCTGTTCACATGGAACCCTTCTCCACTTCGGCCTTCAAAGTTCTCGTTTGA
ATATTTGCTACTACCACCAAGATCTGCACCCGCGGCGGCTCCACCCGGGCTCGCGCCCTA
GGCTTCCGTGCGCACCGCGGCGGCCCTCCTACTCGTCGCGGCCTAGCCCTCGCGGCTCCT
GTTGCCGGCGACGGCCGGGTATGGGCCCGACGCTCCAGCGCCATCCATTTTCAGGGCTAG
TTGATTCGGCAGGTGAGTTGTTACACACTCCTTAGCGGATTCCAACTTCCATGGCCACCG
TCCTGCTGTCTATATCAACCAACACCTTTTCTGGGGTCTGATGAGCGTCGGCATCGGGCG
CCTTAACCCGGCGTTCGGTTCATCCCGCAGCGCCAGTTCTGCTTACCAAAAGTGGCCCAC
TAGGCGGCTCGCATTCCACGCCCGGCTCCAAGCCAGCGAGCCGGGCTTCTTACCCATTTA
AAGTTTGAGAATAGGTTGAGATCGTTTCGGCCCCAAGACCTCTAATCATTCGCTTTACCA
GATAAAACTGCGAGACTCTGAGCGCCAGCTATCCTGAGGGAAACTTCGGAGGGAACCAGC
TACTAGATGGTTCGATTAGTCTTTCGCCCCTATACCCAGGTCGGACGACCGATTTGCACG
TCAGGACCGCTACGGGCCTCCACCAGAGTTTCCTCTGGCTTCGCCCTGCCCAGGCATAGT
TCACCATCTTTCGGGTCCTATCGCGCGCGCTCAAGCTCCACCTCCCCGACGCGGCGGGCG
AGACGGGCCGGTGGTGCGCCCGGGTGCCCACGGGGGGCCCAGGATCCCACCTCAGCCGGC
GTGCGCCGGCCCTCACTTTCATTGCGCCTCGGGGTTTGCTCCACCCTCTGACTCGCGCGC
GCGTTAGACTCCTTGGTCCGTGTTTCAAGACGGGTCGGGTGGGTAGCCGACATCGCCGCT
g
>NODE_129_length_488_cov_5.885246
CAGGGAAATAAAAAGGGTTGCTGCAATCGCCTGATGTGAAAATGCTGTCGCTTTGCACGT
TATCAGTGAATATATTAGTCTAAATCGTCCTACATGTTTGCTACCACAGTGTCAACACTC
CAGCTGTCCAGTAAAAAATGAAGTTAACAGATAAAATGTCTCCTTCAGTCCTGTATCCAG
GTTCTGCCACACAGGCCGTCTGGTAAATGAGTTGTGGTTAGGGGTTCCCTAGTGATTGGT
TCGGATTAAGAGTGAATTTTCTGTCTCCACTTCTGAATTCAAGTGGATAAATGAGTGGGT
GAGTGAGGGACAGAGAGACAGATTGGACGGGAAAGAGTAGGTACAGACCTCTTCCTCCTC
AATTCGAGCAGGTTCAATCAGCAGATTATTGACTTGATCAAATGACACCCCCTGTTAGGA
CAGGAACCAGCGAGAGGCATGCGGATTAGTCAGGCCAAAATAAAAATATGCACACACACA
TACACACATACAGACATACAGACAAAAGAAAAAAAAAATCACTTTCCTCATACTTTCCAT
AAACTTCACCCAACACACTCAACACTCCACTATCTGCTtgcaggttgtgggactttaaag
tccactgggatggttcaccttgaagcagaagt
>NODE_130_length_395_cov_6.478481
GCTCTTGACTGGCAGGGAACAGAGAGAAGGGAGAGAGGAGGAGATCTAGGGGAAGGAAAA
GGGGTGGTGGATAGGGATGAAAACATGGGGAAGAGAGGGAGGGAAAGAGAGGGAGGGGCG
GGATAAGGGAATTCCCTTAGCAGTTGTTATTGATTCCGGTGTTTACGGGCGAATAGTTTA
GTGCCGTTTACAAAACAGAACAGATGCAGCCAGTGAGCAAAAAGGTAAACAATTGCTGTG
TGGCGGGCTGCCAAATCCCCAGTCTGATGTATTAAACTCACGGTGAAGAGCATTTCCCCT
TTGGCTGCACTTATTGCCACTTCATTTCCTCTTCGCTCACATACACACTCTCTCCTTCTT
GCCATCTCTCCCCTTCTCTGTGTCTCTCTCTTTCTCTCTCGTTCCCTCGTTTGTCTGAAG
TGAAAAAAAAGGACAAGGGTGTAGGGCGCTTTTTGCCGTCTGGCTATTTTCTGTCCTTCT
CTGACCCAGGAGGCCCAGTTCTACCTAACAGAGCCATTAGTAGGgggaattgcatgtgt
>NODE_131_length_327_cov_8.079511
GATGTAACCATGGCGTTCAGCGAAGTCAATGTGACGGAGTTTAGCGGCACCTTTTCTGTG
CTTGACGTGGGCTTTGAACACGGAGCCCGCACCTTTTCTCTGTCCCCTGATCACACGTCC
CATCGTGTACTGAAACAAACGACAATCAGGGTTAGAAATCTTAACTTGGCATACACACTT
CAATATCACACACTAGGGCCAAATGATTAGAAGAAAATGACTGAGATGTTTTATCAGAGT
GCAATACAATTATTGCAAGTAGAACTTCAGGTCTTTGTTTGCCATGTAAGAGATTTAAAA
TACACAACGACGCATTACCAAAAGTCTAAATGTCACAAGTACACTAAAACTACATTACAG
CATTAATCTAAATGGTCAAACCTCTAACCTGCAGTCTTTACTAATTATATTATTATAAAT
TTGCtatcaaaaacttatttagtgcagtcataagcaaaataactcctgtgt
>NODE_132_length_581_cov_11.533563
ATCCAAGTTTCAATTTGTGGCAAGCATAAATTAATTAATTAAAAAAAATACCAGGGAAAA
GTCAAAGGAAAGAGAGGGGCTCTTTGTTAATAGTGTTTTTCTCTTACATGAGACAAACCG
AGGCGCATGTTGGAGATGTTTTTTGTCTGTTCTACCGAGATTGCAAATATCTTTTTTGCA
CAGAACTCACTCTGCTTTTTTGCACAGTTTCAAGTCGCTTATTAGAACTTAACCCCTGAT
TACACGCACCAAGGCGATTTAAATCTGATTATCAAATTAGGAGACTTTGAGACAAATCCT
CTTAGATCTGATACTGTTGACTGGAGAGGGAAAATGGATCTCCACACCCGTCACGTAGGT
AACGATGCTGTCCTGAAAGGGAGTTTTAAACCGTATTTGACAACAAATGCAGCTGCCCCG
CTATTTCAGAAGATATTAAAGGAAAATGAATGCAAATCTGTGTGCAGGAGCCATCTGGAC
GTGGAGAGAGGGAGTCAGCTGCTCCACACACTGAGGCGCGGAGCCTGAATCCGTCTCAGC
TCATTCTGTGGGATCATCTGCGTGGTGGGCTTTACACCGTGGAAAATGCGCTCTTCATCA
TTAGGTGAAATGTTACCATCAAAATAAAAAAGAAAACGCTGATCCCCGTTTGTTTTAGTG
CTTGCATGCATGAAAACTTTGCACGGGAGTGGAATTAGAAGGAGCTTAGTCacattttct
cctca
>NODE_133_length_797_cov_14.341280
ATGCTTTTCTGTTCTCTTTGTACTAAAACTTCCAAAACATGCCAAAAGTTTTGTTATAGC
CCAAAGAGTGTAAAATTCAAAATTCAAGTCATACAAAAGATAAAGAGGCAGATTCGACCC
AAGGGTCAGGTTTGATGACTTTAACTGTAGTTCTTTAAAATCAGTGTTATTACTCAGACA
GCTGTCACTGCCAGGCTCATAGAAATGAAATGAATGTCATTATTATTGTGTTTAAAGCAT
CGGGGGAAGTGTATGTATAAGCACGTCAGGCCTGCATTTCAAAGAGGAAATCTTTAACAT
AAACATTAGCATTTTGTGAAAACAACTGAGTAATTAGTTTAGGGCATAATAAGCTGGGGT
AGGCACACAATGAAAGAAAGCATTCTGGCTTTAAAATGAATAAAAATTGATTGTGTCCCA
ATAAAAAACGAATTGGCAGAGTGTTAACTGGATTCCACATAAACGTCTGTAGCAGTCCCT
GGCCGCTTTATTGTGTGCTAATGCAATAGAGAACACTTAGCAATAAATGCTCCTCTCTGA
TGAGCTCACAGAGGCTTTCCAAGATGGCCTGATGAAATTGTAAAAATTAGATTTGAGCTA
GCTGCTAATGACTCCTAAAACAAAGGAAAATCTCCAAATAGAATTAGCCTGCCCTCTTCT
TCTCTAAATACATCATATGTAAATTACTGTCATTTGGAGAAATATGCTTGCCTGGAAGGT
AAAGCCTTCATTAGAGATCTCAGTAGGTTTGGGACTCAAACAAGAACTCCTCCAGGACAT
TTAAAAAGTTTGAGAACTGAGAGAAGGTAAAGATATTGTTCACTCATGGCAGCAAATCAG
AGATATGACTAAGGAATTTATTTTTGATTATTTTAGTCAAACCAGATGGATTTCTTTCCA
AAGCTGAAGGCATAGATAGCTGCTATGAGAAACAAAtactg
>NODE_134_length_345_cov_18.472464
TGCTTTTGTACCTCGCCACCGCTCCACTTCTCCCTCCCTGTTTAAAAATAGCTGTTAATT
ATAAGTGCAGTTTAAATGTCTCTAGTGACCCAGAAATGCAGGTTGGAGTGAGAAGAAGGG
ATTGAGCATCTCCAAGTTTAAAAAGAGCGAGACACTATTTCTCTCCCTCTTTATCATGCT
TTCTTCAATCTCTCTTTTCTCCTCACACCCCCTTACCACTTCTTTGTCTTCTCCAATCAC
CTCCCCTCCGATTCTACTTCTCCATTCCTTTAGTGTTCCTCCACATTTCTTTTTCGCTAT
CTCTCGCTCTCTCCGTCTCCTCTGTGGTGTTTCTTCTGCTCGGTGGGAGTGAGCAGGGCC
AGAGGATAGGGGATTCAGTTCTTTCTCTCCAACACACCAGAGAACTGCAGTGAGACATCG
GAGACCATGGTTGTGAAACCGCTTCAGTCTGCAGATTGTATGTGCGTCACGCCGAGTCTT
TGTATCTCT
>NODE_135_length_666_cov_11.573573
ACAACAATATAAAACAGACAAAGAAAATTACTTGTATTTTCTTTCCGCCGCGCTGTGGGA
ACATTCATTGGATTCTGCCCCATCTGTTGTAATCAATAACGTGACCATCTTGTTTTTTTA
TGAAACGCACTTACTCTTAATTTCATCCACCAGTGGTTTTAGAGAGAAGAATGTGGAGTT
ACCTATAAGGCTTTGACATTATAAATCACCTCTTGAGACCAGATTGTACGGCAGTATCGA
TTGATCCTGATATATCACAGAAATTTACTGTCACTTCTGTTTTCAATTAAAGATACAATC
AGTCAGATAATGACTTAATTGGATTTTACAGAAGATTGAGTTTTATCGCCCCGTGCTTTA
CGAGTTTAGTTAAGGAAGGCCATTTTATCACGGTTGTCAGGGGCGACCGCCTGCCGCTGC
CTTGTCCTTCTGTAGCTGCTGCTGCCCTGTGTACAGCGCAGGGGAGAAAAGTGTCACAGG
ATTGGTTTTCCTTGAGCTGCCTCCGCCTCCATGAATCACGCCCTCCCATAATAGATAAAA
TCTGCCCGGATCTCGCCGTGACACCTCCCGGTGAAGTGATGGCGGCTCGATACAGACAGT
GGGCGTGGAGGAGGACGCCACGAGCTCAGGGGTGGAGGAGGAAAACTCGGGACATTTTCA
GATGATCAATAAGTGAACTGGGCGcacttgatgagcgtcggcgatgcagagtcgactgaa
tttgaagtcgtagctctgcagacgtctctcaaacgcaaacctgatcagatctgattggcc
gtgacagatgaatgatacccctgtgatact
>NODE_136_length_858_cov_6.780886
ATGCAGAGAAGGATAGAGAAACAGACAAACCGTAAACAGTAGTTTATGTTCATGTTTCCC
TCTGTGAAATTCTGTGTGTCTCTCTCGCTGACACTACAAAAAAAAAGAGCTTGGTTACTT
CGCTGTATAATTCAGGGAAAAGAGAACATTATGCCTTTGTTCCTCTTGACGTTTTGCTCC
GGGATGCTCAGACTGTGGAGCTCAGGTGGGGCCAGAGAAAACAGTGGCCCTCAGAACGAC
ACGACACGGTAGCAGCAGCAGCCGCATGGCAAGACAGCAAGAGAACACTCTGGGGTTTAA
AAGTACCCAAAGCATCCTGGGTAATTAGCCATTACGGCGCTGTCACAGAGGGTTCTGCAG
TCAATACAGAGATAATTTGGGCAATGGTGAATGACAGTGCTGTCCAGGCTTTTGGGATGA
TCAAGGACAGATCCAGCTGCACCAGGCATCTGTCAGGCCCATGAATCACTCCTCCAGCCA
GCAGCTGGGTGAGTGGAGCAGAGAGAATCGCTGGAGAAGCATGTGCAGACACACAAATAA
ACATGTTCCCCCTCTCTCCCCTCGCCACACCGGGAAATGGCTATTAAAGGTCTGCCGTTA
CAGAGCACCGAGTGGAAAAGGCTTGTTACCTTCAGTGGCAAATGAATGACATTGGGAATA
AGGTGAGGAATAAAAGTCAGACCAAGGGGACATTTTTCACAGTTATTTCGGCTGTGTAGC
TAAAACCGAGGAATGCAGTTGGCATGCAAAATTGGATCATGTAGTTTTTAGCATGTATTA
TAGTTTTTTTTGTTCGCTAATGAAAATACAACAAAGTTTCCTGTCAATATCAGGGATCTG
GAAACTGCTTCTTGCTCTCAGTCATATTCACACTGACAGCAGAAGACAATTTTTGTttgc
ttttgtaaagtgttactcatattcagtgacaaacacctcaccatgattacagtaaaacag
ctgaaagacatggtactgagcaactaaacagagctggactta
>NODE_139_length_307_cov_8.680781
AGCGTCAGGTAGATGTTCAAAAAAAAATAAAAGGAAAATCAAAACTGCTCCCTCATTGGG
TTTGGGACTCATTTTGATTCGCCGATGGTGGCCAGCTAATCATTTGATCCTGTTAGAAGA
AGTGAAGTGTTTGTGTGTTTGTGTGTGATTCTGCCAGGAGAGTTAACAACCGCTGTAAAT
AGGCCGGGGCTCGGTTTCTTGATTTGTGCGCAGCCGCTGCTGTGTGTGTGTATATTTGTG
AGTGTGTGAGTCCTCTCACTGGCTGTTTTTTCCCTATAAAAGCAATTTGCCCCATGCTCG
GGCTAGGCAATGAGCAGATGCTACCATTGTAAATGATGATGCGAGGGGCCATAATAAAGA
GTTGATAAACACAGAATTACTGCTGGGCTGTGGGCATGCAGAGAGAGGGGGGGAGAGAGG
GGGGGTGAGGAGGGACAGAAAGTGAGAGGAG
>NODE_140_length_581_cov_11.067125
TGAAACGTATCAATTTATTGTTGGTTTTTCTTACATGTGTTTTGAAATCTAAACAAAAAC
AAAGAGTATAAAATCACTCTGGCTATCTTTCACAAATAATTCTCCAGACTCATATCTGCT
CTTTGTTTTATACACTATGTAATAACCACGGATCAGAGCTCTGGCCATACATTCATTCAT
CCATCCCTCTGGTCATGGCCAACACGATACTGTTCTATACTGTGCTCTGCTTCTTCGATG
CCTTGGCAGCAAATTAAGTTAAAGCCTGCGTGGAAAAAAGAAGCCCTTAAATGTTGCCAT
ATGCAGGATTGCATGGGAACTTCCTGAGGAACACATGTTGTTCTGGGTCTCTCGGAGAGG
TGTTGAGTCTGTGTAGTCTATAGAGTGCGACTCAGTATGGTGGACCACTCAACGCCGGCA
ACAGAAAACAACCATTTACGGTGTACCATAATATTTTGGGGAAAATGTCACATTTAAGAC
CGGTCAATTCTGAACAGGTCAGCGGTTGTTGTATACGTTGTGCCATGTTACACGGGGACA
GTCAGCTCCAACTAAACGCTGAATGTCAAAGTGCTCACATGTTTGCGCTTGATACTTTTG
TGCACTATACCTCTTCCTTTTTGTTCACACAGAATAGCTGCTTTGCTGGCACATTCTGAA
TTCTCACAGTTTGCGAAACCTAATCTGTTTCTACAATCTTGATGACATTTCATGGCTGGA
TAAac
>NODE_141_length_513_cov_12.247563
ATCACCATACAGGCTTGATCACAAATATTTAAAACCTTTGCAACAGTTACAACAAAACAA
AAAACAAAATAATACTCAAATAATTTACATGAAAATCTATAAAACAGCAAATTGTTCACA
AATTATATTTTTTTTTCCAAGTTTTCATTTTTTTTTCTTTGCTTATTTGTGTTTTGCACA
GTAACACAACACTCTCACAACAAGATCATGGTCTTATTACAAAACTCCCAACAAAATGTA
AATATTTCTAGTTTTCTGTTGATACTTTCATATTTTGGTTTTTAAAACCAGAAACTTGTC
ATTGTATATCCTTTCCACTGCCTATAGAGGCGCATAAAAGGTTACTCACACACACAAATA
CTTCACAGCACTTTCTAAGAAAAATATACACTTACAAAATATGTTACAAATTGGCACACA
AAAAATATACAAGATTTTGTAGTGTCAAGAGTTCATTAAGATTCCTTCTGGTAACAACTC
TAGACAGTATATATAAAGCTCGGTAATCTTTTAATGAAAAGAGCAAAAGTAATTCCAACC
AGTGTCAAAGAATCATGAAGTGAATACATCAAACATAACATTATAATATACATTCATAAA
GAGGGTTAGGTACCTAATCTATTTTGCATTTCTTTTTTTGTTAACTCTGGGAAAAAa
>NODE_142_length_873_cov_18.368843
CATTTTAAGAAGACTCCTTGAAAAAAAGTCTACAGGATTTAATTTCCCTGATATGGAAAG
TTATATTCTTGTTGATTTATGAGCCTGCCACTAATGCTTGTTGAAAAAATATTCTGAACT
CAGACTGAAACTCAGTGGAAAAGGTAGCAGTTGTATGAAAACAATAAATATCAACATTAC
TAAATCCCATGATAATGATTCATACATTTTTACAATATAGCTCAAAATGTTTTGTTATTT
TTTTCATATTGTAAGCAAACATTAGCTTTGAGCTTTTGGCAAGCAATACCAAATTCCCAT
CACAGTGACAAAGGGATGTATAAAGAGCCAACTGAGCATAGACAAGCTGGAAGATGTTCC
CATTCATATTCAATATTCAAATTCTTATGTCTGTGTCGGTGTATGTGCACGAGTAGTCGG
TGATCTCAGCGTACCGATTGCTGCTTGAAGTACTGTAGATTGCTGGCTTTGACATTTTCC
CATTGTGCATGGTGGTGCAGCAGGCAATAATTAAATATCAGGTGCATAAGCTGCTCTTTA
ATTTGACATGTGTGCTTGAGGCAATAAACACATGTGGTGCAGTGGGGGCTGCATAATTGC
AGAGGAATAAAATATCATATCAAGAGTGAGAGGATCATTGTATCAGGTACACGATGACAG
CTCGTTTGATCATTATGCCAAGGCTAAAGAGGTTGGCTAATTAGTTGTCATTAAAACTCA
CCCTCTAATCAGGGCTCGCTCTTGCATAAAAAATGTCCCTATCACATGATAAGCGAACAA
TGCCCTTAACCCTTTCAGGCCGATCTCAGTGCTTACAGCTATTAGCTTTGGGAAACATGG
GTTGACAAGTTTGACATTGCTCTGAATTTTCACAAAATCAGGATAAGATGAGCCGCTGTT
GTCGGTATGTGATAAGGCTGGTTATAAGTGCTTTTCAGGAAATGTCTGATATAATATCTT
ATATTTTCACAGTTCCTTTGATCTAGATGAGCCCTGAGTTGTGCTTTTTTTTAACAt
>NODE_144_length_468_cov_12.549146
GATGGGTTAGATTAGTGTAGGGAGAGGCGAAAGGAAAAGAAGAAGACAATGGGAGAGAAC
AGAGAACGAAGGCATGGTGAGATGCAAAAAGTAAATGAAAAAAAGGAACAAAGAGGTTTG
AAAAGATGAGAGAGGAGAGGGACAGGAGTGATCATATGAACCCAGCAAATCATACTCAAA
TAACTTCTGTATGAGGTCAAGTCAACTTCACCAACTAAGAGAACATCATTTGATGGTGTT
ATTAACAACATTTTCAGGGTCAAATCACTGTCTGGTATTATGTATTCTTTAAAATATTTC
GACAAACAGTCAAAGTGAGAATCGCTTTTGGGTATCTTTTGCCATAGCACATACCACTAT
ACCATGTGTATTTCAAGACAATTCCAACAATAAGGTTGTCTCTACCTGTCCTTGTACAGT
GGGGACGGGAGACCAAAAGTATGATGAGTTGAAATGGGAATCGTCCATTATTTCTGTAAT
TAAAAAGCAACACACTTAGAAAACACCTGTCCTCCTCCTCTTTTTTTTTTCTTACTGTCA
GGTAAAACTAGACAATGCATGGCTGCATTTTAGTCATCTTAATTTGTTTCCTTTCCGTAT
ATCCTCTCCTCC
>NODE_145_length_489_cov_9.967280
AATAGAAATATTGTTTTTTTTTCTTTTTTTGGGGGGGTGGGGGGCATACTGATGAAAGGT
TGATTGATATGGTGTCAGGCGCTCTGTGATGGATTAAATTGTGTGTGCAGACGTTGTGGC
CCTGGCCAGTCATGGCTGTTGCTGCCTTTTCCGCCAGCCACTGCTGCGGCAGCTTTAAGA
AAATTTGATTTTCGCAGCTCAGAAACACACGGCAGCCCCTTTCTCTCCGCTGCCTGACTT
CCATTTAGTTTGAGAGTGCACAAGTGATTCTTTATTGGATGAAATCTGCGCCGGATTGGA
TAAAGTGTTAGAGCGCTGAGCCATCTATCACTATCACCGCCCCAGCTCCAGTTTCATTTT
AAAAGAAAAGAATGAAAGCAGAAAAAACAGAAAGAAGAAGAAGAAAAACAGACAGCCATA
GGATGTTGGAGATTTGAAAATTAACTGTGGCAAGGGAAAAAAAAAGATCTATCCTCCAAC
CACTAAGCCTGTTTCCTCTGTTGGAGGATACCAAGCTTTTCTCTGTAGAGATGCCCCCGT
GACTCACTAGTCTCTCAAGCTCTCCTTTCTCTCTGCTCTCATAATGTCTGCTGACCAGCT
CAAgcccacacctgttcgcaccctgctctttat
>NODE_149_length_927_cov_3.764833
AATAGAAAAGCTGAGTCCCACTGAGTGCGCTCCGTGTAGCGGCCAGCCACGCATGCTCAG
GACCAGCAAGCCGCCATTCGCAGCGGGCCACAAGACATTAACATAATTTTATATAACACA
GGCACCCGCACTGGAAATTTAATACATCTCAGCAAATACGAGACAGCCGTTTTGCATAAT
TTTTTTTCTCATTCTCCACCTTGCTTTCGCTCTCCCTTCTAGCTCTATCTGTCCTCGTTG
CATGTCTCTCTCCTGTCTCATCTCCGTCCTGTCTCCCTCTCTCTCTTGCTGCCACTCTCC
TTTGCCCCCACACCTCCCCCCCTCCACAACCACCCCTCTTTCCTCACCCCATGGTGCTGC
TCTCACTAGGAGAGGGGAAGTTCATTACCTCAGCTAAATCAGAATTAGTCCCTTCATTTT
GACGGGGCGAACTTCATTAGAAAGGCCCTTCCTTAATCCAGCAGGGAGAACTGATGAATC
TACATGGGGGCAGTAATTTGCTTCACACAGCAAATTCAGCCACTTCCTCCACACTGTCTC
CCCCTTTCCTTTTCGCTGTCTTTCTGGCTTTATGTACTTATGGTTACATTTTTATTAGAT
CTACAACAAAAAAACCTGAGAAAGGAAAACACCTGCATATAATTAACTAATGGCAGCAGA
GATGGTGTAAAGAATGAGTTATGCTGTTTGGAATGTCCCGTCTCCCCAACAGACTTCAGG
CTCTCTGGAGCAGCCATAGCTGACTTGGCTGACACTCAAACACAGGCTGAGTGAGCACGG
CCGACAGAAGGCTGGGTCTGCGGGCCTGAGGTAACTATTCAGGCTGATTTTATAATGTCA
TGATTATGTTCTGGAGGTTTAGGATACACAAATCTTTCCAGTGCACATGATTACAGCATC
AAATGGAAAATCAGAGataataggataaatcatttgccattgtgaaagccagactcctgc
atcctttttctttttcttaaaccaacacaacacacggttttgcaaggatctctaaagaga
cggagcttcagcagttgtccggatctttacaataaactagacagcgaagag
>NODE_150_length_334_cov_1.347305
ACATGACAGTCCTGCCTCCTGCACACTCAGCTCCCATTACAAGCTTGAGTAAGTGAACAC
ATTCACACATCCTATAATAAACACCAACTCCAAGTTTAGCAAACATGTTTGCTGGGGAAA
TGTGGGAAAAAGGTGTCTCACTGCTCTCAGGCGAGAAACAAGTGGGTGCAGAAGTAAAAG
CAACAGGACAAACAGAGGAGGGAGGAAAGAGCACTGGACTGTTAGCAAAACACAGAGCAG
AAGGGGGAGAGAAAGGGGGAGAGACAGAGGGAGAGATTCAGAGCCCTGACTTCTGTGGGA
CTTCTTACCTCACTTGAAGACTCTGGAGAGTCCTCTGTTGTGGTGCTTGTGGTGGTGGAA
ACACTTCGTCCTGAACCGTAGCGAAGCATGTCTCCTCTTCTGTccactcctcgcttctct
tcctctccctgtccggccctcctccctccacccttcctctcactctccttcctgagtt
>NODE_152_length_509_cov_12.870334
CTTTGTTCAAAAATGTATTTGTTCTCTTATTCTTTTTGGGAACTATGTAAAACAAAAAAG
AACGAATGGCGAAGAGAACCATTCTCTCTCCCCCAGCCCGGCAACCCCATCCCACTATCA
CCTCTCTGTCTCTCTCTCCCCCTCTCTGACTGTACCTTGCTCTCCCTCTCTGGTAGTGCA
TATTTTGCTGGAGATGCTAATGATCTCCCCCCGCTGTATTCTGATGCAAGGTCTGTCTAC
ACTTTTCCCTTTCATCCACATACAAATGTGCTCTTATTGCCTCTTCGCCCTCGGGCCTTT
TAAGATGCCTTTTTGAAATATGCCGTTTGATAACCACATCATTGGCCAAGTCCCTGCAGT
GATTAGAGCTCTCTTTAATGTGAGCAAGTTAGAGAGTGAATGAGGGGCTCCGGGGCCGGC
AGCTATCCATTCTCTTCTGCCCTCACCCCTTGACATCTCCCGGGCCACTGGGGAGAACCA
GTGTCGGGTGTAGGACGACCCAGAGCCCAGCTTAGCACATAGACACTGCTGGCCGTCGTC
GATCTTTCATCTCCACATGGAGATTAAGcacaggagaaatgacactggaggatcgccttc
atagagacatggtactggatgctggaaggctagatccctgtactttatcacag
>NODE_153_length_798_cov_8.402256
ATTAGATCTCATGATTATACATCTTGAATCACATTTATAAAACAATTCTCATAACAATCT
AATCTTTATCTTGAAAAACAACTTGTGGCATTAACAACACGAATCTTGATAGCACAAAAT
GATTAAGACATTTAACACACATTAATGAGCCCAGAGTTTGTCTGTTCATAATGTAAAGTT
GCATGTCTGGGTCAGTGAGATTAAATCCTTCATACTGTACTTTACATGTGACATCCTGCA
GCACAGTTAGGTAGTGAAGACATTACACATATAAGGGAATGAACATCAGACTGAGGTGTG
ACTTCAGTTTGAATTTTGCCATCCCAGCTCGTAATTTTATTCACTTGGTGTGATTAAAAC
CAGAAAATGTGATACGTGTTCCATACCGAGAGCATGATATGTATTCCATACAGTGAGAGT
AGTGATGAGTGTAGTGTGTTGTGATGAGGGACACTAGGTTTGATGGTTGCAGCTTCACAC
AGTGCAATAATAAATTTGGGGCTATGGGGGTCTGACATTGTCTGCGCTCAGTATAATTAA
GCGGTGCATTAGAAAGAGGGCTGGAATAAAACATGAGTATGTAAATGCAGCCTGGAGCTG
ATGTTCTAGTGATTATTACAATGCAGATAAAGCATTTCTCACAACTGCCTGTGTCTACTG
AAGCCTCCAAAAACATCTGGACCTTTTAATTGAAAAATGGCATGGTGTTTCGCTGTGCTG
CTTTGTGCTAAGTGAAGTCAACAATTAAGACGAAAATGTAATTGATAAGAATTGCATTGC
TCCATTATTTGGTGTTCTAGTCAAGAAAATTGATTTATCAATTATTTACAGGTCACAGAG
CAGAGGCCATGCATTTCTGTTTTCATTGCATCATCATCTCGGAACATACAGCACCGAGCC
GAGAGCATCTCTggagctgctccacatgaaatcaatcataac
>NODE_154_length_474_cov_14.377637
CCAGAGGGCCAGCAAGCTTTTCAGTCACAACCCATCAACCGAACCTGTGTGATGGTATCT
GCAAGTTTTTCTGGAGGTGGGTCAAATCTAGCTTAAAAGTCGGTCCCCTTCACATCCAAT
TCACCGTCACATTCTTACCTACAGGCAACCTCTGCTGAGCCCCGGTCATTAATCAAAGCG
GAGTGCTGTCCTGACCTCAGCCCCTTCCCTTTGAAGTGCTCTGTCCTCTGCAGCATGAGG
AAATCATTTGCTGCCTGATTCAATGAGCCATCAGTCGAGCCAGCAGACCTAATGACATGT
GAGAATATTAACCTCCTACCACCAAGAGTGCTGCTGCTTGGGAAGCAGTCTATTATTCAT
CCAAGGTTTTACTCAAACCCCTTTTTTCACAGCCCTGCCTCCCTGTTAAACCCTTCTAAA
AAAGCTGTAGGCATGCAGCCATCCAGCACTCAATTCAGATATTAATCCAGTTATTGGAGT
CTTTGTATGGATTTAACGCTACATTCTAACAAATAACTTCTTAAATGTAAACAAAAGGTc
cgtcccaattctataattcataaaaggttttcaggtcttgtgtgccacatttttaattat
taacaattggcaaaaagt
>NODE_155_length_633_cov_1.320695
GGCGAAAGTCTGATTTTACAAGCGCTATCTATCACGATAAGCTCTGCTCAAGCTATGCTA
AGAGGCATCAAAAAGTAATTAATGTTTGGATATCATAGGTGTGATAATGACTAAAATGGG
AAGCATATGTAGGCTGATAAAACAAGTGGACAATGCCCTGAGTTATGAGGCCACCAAAGA
AGGATGGCTAAGATACTCAGGAAGACTGAGGTGACACGCATGTCCACACACATTCAATGA
GGGAGACAAAGAGTGACAGAACAAGGGGAAGGGAGGGGATGATGAGACACATTAATGAAT
TAATGATACGAGGGATTCAGGACATATGATATCATACAACAGTATAACACTTCCAGGCAG
CAAATGATGTAAGAAATGTTTGTAACTGATATCCATGCTCTGCTTGGCCTCATGAATTCC
ATTCAGGCTCATGAACTCCACCATTCATAGCATGACCTCTGGACTGCCAAGAAATAGGCA
GACGGGATATGACTTGTGAAATACATGAGTCAACTCTGACTATTTCAAGGGTGCCCAAGA
ATGAAACTCAAATCAAGGCCAAAACAGCACATTCTGCCTGTGGCCCCATTAGTGTCAGCG
GTATAATCAAAGCCTTCAGGCCTACTAACATCAGCATGATTATAATAGCCATGCTCACCA
GTGCTACTGTTATTATCGTGGCCAGGTACATGGATATtaaaggattgagctccagcatcc
agctgagtctcatcatcgactgggagagatcaaggctgagcagaggcgcatggcccc
>NODE_156_length_677_cov_13.367799
AAACAAGTAAACAAGACAACAATCGACAACAATCTTTAAACACGCTTGTCATTCTCCTCT
GAGAGATTTCCATTTCAGCTACTTAAGCGGCACATGAAAACACGACAGCCATTGCCAACG
ATCTCTAAACACAACTCTGGTGTTCTCCCTCCTTGGAGAGATTACAGATTTCCAGCCATT
TAGCAGAGAATGAGAGGCGTCTGCAGATTGAGGGGATTGGTGCAGCACACATTGGTGTGT
CGCAGCCTGACTGGGTTGAGCGCAGTGTGCCATGTCATTTTTGGGCGCGCTGTTGCTCAA
CATCAAGAGAAATCGATGGCGTCTCCACAGGGGCAGGGAGGCCTATGGAATAGAGGAGCT
TCTCAGGTCTGTTTGAACTCATTTTCTTTTCTGGGCGGTTGCCCCCTCGCTCAGCCCCCT
AAGGCATCTCCCTCACAGCAGGCCCTGACAGCTTGACACATTGACAGCTGCCGCTGAATG
ACAACTGATTTGTACAAATTTCAAGCCTTATAAATCTACCTGTCACAACAAGAGCATAAA
AGAGCTCGGACCCAGCAGGTAATTCGGAAGTGGTGGGGGAAGAAGAAAAAAAGCCTGCTT
CCTCCTCCTCCTCTTCCTCACTGCTGACAGCCCGGTCTGAGAGGGAAAAAGAAAAAGATA
GGAGATAGAAAGTAAATAAAAGACAACATGGCTCTTTTTCATTTCCTGCCAGTATACCGT
GATTCACTCCTCAGGTCCACTTTGAATAAGAACCAGCGAAACCATTTTCTTGCCATCAGG
TGATCAATTCTCTCATTTAGAGATTATAAAGACTGAAAAAg
>NODE_157_length_475_cov_14.143158
ATTTGATAAAGGTTCCACTAAAACTCTCTCTTTTTTTTTGGCACTAAAACCTCTCTCCAA
CTTCAATAAGCCGTGCGAACGAGACGGCGCGTATGTACAGATGTAAACAGCGAAAAACCG
TCGGTGTGAAATATGCGGCGAATGAAAGAGAAAGAAGGGTAAAGATGGAGGCGTGCATGT
GGCTGGAAGGCTGCAGTGTGCCACCGGGGTGCTGTGAGGCAGGGCCTGTTAAAGGAGAGC
TCCAGACCAAGGTGTTCTATAGCTCGGGGGCTAACGGTGATAAATGAGTCCCTTAATGTC
GGCAAACACTTTATCTCTGCTTCATCTGTTTTCATTAGGCAGGGCCAACCTTTGGCTGGG
CGAGAACGTGCTGTAACTTTCATTACTACAACACAGAAAGGAGAGGCACGGAGACCTCCC
ATCGGTCTAATAAAAGCACCAGCTAGACACCATGACAGATCCTATTCCTTATTATTATGA
TGGCATGCCACCGTTATGAATTAGAGAATGCCATGTCCCTCAAAGATGATCAGGGCTTTT
CTTTAACTCGTGTCACCGTCTTTCAGCTGAAGGATACCTGCTCTttctgctgttcctatc
ggtcagaaccaaacttctg
>NODE_158_length_492_cov_9.321138
TGCTTTCTGAATGCACATCCCTTTACTGTTATAGCCCTTCACATGTCAGATAATACACTT
TTTATGCACTGTTCTAAATGGAAATGAAAGTGACAGAAATTCCCTCCAATGTCTGATTCC
AAATCCCAGTATGAGGCGAAACCTAGGTAGTGAAATTAGGGGAGAAAGCTGGGGATGAGG
AGGAATGTGGAGCTGTCAGTCAGTCAGTCAGTGGGAAGGGGGATTATGCAGAGCTCAGAG
CAGTAATTGAACACCATCGGGCCCGCCCTCATTTACATCTCAGCCTTCTGCTGGCTTTGA
TTGGCAGCTGTACATGAAATGCCACATCAGTTGAAAGTATGTTGTGAGCTGGCACTAACA
ATCCTGTGGCTCCGGGGAGACCTGCCATATTGTAATTTGGTTATCAGGCATGAAGGAAAT
AATTCTAAGTGCCAGGAAATGTGAGGCAGAATAAATGCTTCATTGCTGCAAGTTGCCCAG
GGTGACAGTTCTTATTTAATGTACAAGAGCGTCCCGTTGCCTGTAGATTTGGGGAGCAGA
GAAGGGGAAAGGAGATGTAAACTAGGAGGTGGAGAATTTTCACAAAGACGGCATTAAAAT
GGAAACCTGAAGCAAAAAAAAAAAAAAGATAGATAA
>NODE_162_length_638_cov_12.120689
TTCCAGTGCACCTGTCAGAAAACAGTCGATTTAGAAGAGATGAAAAAAGAAGCACGATAA
GCTCCCCCCATACAATATATTGAGATGAGACTCCAAATAGTTAATAAAAAAGAAAAGAAA
GAAAAGGAAACACAAAATCCTAGAGGCCTCATCAATCATTGGAGGCGGGGGGGACTCCAT
AGCTTGAAGCCCTGCTCTGGTTTTGTCATTGACGAAAAATGGCTTTCCATAGAAAAATGA
GCAAGATCACACGCACACACCCAGGTCCTGTATTGATTTTTATGGCGGATGGTGGGGCTG
GTGGGTAGTGGAGGCAATGCTCTCAGAGCAGATGTCTAATGGTGTTTAGAGACTCTCCAC
TTTATCAAGCCAGGCCAGCACTGACAGTTAGATGCTGGAGGGCAATTAAAATTAAAGCCT
GCCTGATTAGAATATCATATTCATCTGGATGGTAATTACTATGTCTGGCTCCGTATAAAT
AATTAATTATGCAAAACCCATGCAGCTGCCACTGGCTAGAGTTAACTGACTTTCTGTCAA
CGTCTCACAGTTCTAGAAAGGATAAAGAGATTTGGGAAATAAGCTCTTTAGCCGCTATCT
GGAAGCCCGCTGGGGTGTGCATGCAGCGCCCATTGAAACAGTGGCAGCCTGCCCTCTGTG
TGCAGGTGGCTTCAGCAAGACATTGTGGGGCTTTTCCTTTTGAAGATGTATTTAGTTGAA
AAAGAGAATGCTCACTTTACGGACGTCCTCTTTCTTGTGCCATCTGACTCCTTAGCTCAC
Ac
>NODE_163_length_527_cov_9.136622
TAACCTTACTGATAAAACTAACAAATAGAGATGGATTTAGGGGGAGAAAAGAGTAGTTAA
TGAATGATGAATTAGAGACGAGGGAAAACATCATAAATTCTGACAAGGCGCTGTTGTCTG
CTGGATGATGAACAGCACTGTTGGATGGAATCTGCCTCTCTGTGTATCTCTCAGACGCTG
GCTGCCACTTTATCTCTTCCATCCTGCTAGATTACACCTCCAGGGTTCAGGTGGGAATCA
ATCATTGCTATTATTACCTGAAGTCACCAGATGCATCTATCACCACTAAGGTTACCATAA
CCTCAATATTAACAGAGGAAAAGCCCCTCTAATAAACAGCAGAAAGGATGGGCTGGCTGG
TGGGATTTCATCTTCCTTTCACTTTTAATAAGGCACTCAGAGGAATAAAGATTACAGGCC
ATATTTAGCATGCAGAACAAATCAGGCTCTTCCAGGCTCTTCCTCTCCTCCGCTTCTCAT
TCTGGTTAGTCATTAAGACTGAGGAGGAGGAAGGGGGGGTTCTAGTGTGTAGAGGCGTTC
CCTGGTTCAGCAGTCATGCTGCCGCTCTCTGTGTTCTCCTACTGCCTGCAGCTGCTGTTA
ATAAGACTTTTCTAAGGCCTGATATGTGTAAACTTAGTAGACAGTCTCCACATGCCTCCA
CAAGCCTggtt
>NODE_164_length_686_cov_10.677842
AGGAAAAATATACAGCAGTCAATCAGTGATAAAAAAAAAAGTATCTGGAATACATAACAA
CAAAAGGAAAACTGATGATGCCCAGTGAATTACTTAGATAATTGTAATGTAATATGAACC
CAGGAAACAAATAAATTCCATTTCCAATGAATCCACACAATTCAGTGAGCTACTCTCCTG
GTCCATTTAACTACACACATGTGTACTATAATGAGCTGTAGACATTATGCCTAATTATGT
ATTAGACTGTGTTAGAGGGCCTAACAAAAGCTTTTGAAAGGGACAATTACGTTTGTTGCT
TAGTTACATCGTTAAAAATATACCAAATCAGTGCAGATTATAGTGGGCGAGAATGCACAT
GTACACCACGAGCATTGTTGCCAAAATGCACAAAATTCAATTCATTAGGAAAAAAGAAAA
CATTTTTGCTTGTGAAAAGGACAGTGGCATAAGTGAAAATAAACAGTTTTTAACTGAAGT
GTGTTCCTGTGGGTAAGTAAAGTCTTTGTAAAAAAGAAAAAAAACATTTGTAAAACAGTG
GAACACCAGCCAAGCAATGGTGACAACTCATTTGTTTTTTAACAAAAGGCAACTTCAATA
ACATTTTATATGAAAGAATGGAGGAAGTTTAATTTAAATCAAACTGAGCTGGTGCACGCC
TCCATTCAGTTTTTCATTCTATGGATTCAATGGGTCTGGACTGGCTATTGAAAAAGGACA
GATGAGGGGTCTGAAATCTGGCCTCATCAAAAgagggtaaagccacgccaaaaatatcat
ggcagatcagctgtcaaaacttcaatttgtggacgtgagacacaactaat
>NODE_165_length_784_cov_13.771684
CCTTAAGGTCCTTTCCAAAGGTCCTCTTCCTTCAGCTGAGTCTGTGTGTGCAGTGTGTGA
CTGGAGTATAGGTGAATAGGACCCTCCGGCCCTGGGGCCCAGGGCTGGATGTGGTTGGAT
GTCAGTTAAAGGATATCTATCTGATCCAAATAACCGATGAAATTGCTGTATCTGTCTATA
AAGTCGAGGCAACACTAGAGAAGTGTTCTGCTCTAGTTAGAAAAATTGTTTGAATCAAGT
CGATGGCAGTCGGTTACATTGTGTATGGAATACTCTACCTGGCTTGTAACTGACTAGAAC
TGTGATGTACAGATGATGTATTATTAAAATCTGAAGCAAGTAATGCAATGATATTAGGAT
ACAGTTTTTGTATTTTTATTCTTGTATAAGGTTATTTGATGGCTATTGTTTAGCCTATAG
TTCATTCTGTGTTATTTAAATTCTAATATATGAATCATATTTGGATTGAAGTCATGTTCA
GGGGCCATGTTGTGTATGTATTGAGATGTAAAGCCTTTGAATGTGAATAATTATTGTAAA
CTATAATATTTTACAGCTTTTTTCTTACTATATCATACATTTTCTATTTGCTCAGTGATT
TAATCATATTCTGATAATTTAATGAATCTGTTCATTCTCTCTCTGATTATTTGTGCGCTA
GGTCAGTAGATGTTGAATGATGAATTTTCCACTTAATGCTTGGTAGTCCAGTAATTAAAG
CATGTAGGGATTTAGGCATACAAATAAAGCCATGTGTCCTGTCTTCTGTTAACAACCATG
ACACAGCAGCAAAACAGCAGCAGCAGCAGCATTCAGTGGCAATGGCATCTCACATTTTTT
TGCAGCATGTAAATAAAGTACCGGCCCATTATCAGCGTTTTATTTGTGTATATGTGTGTG
TGTGTTGTGAAACTTAAATTTtttttta
>NODE_187_length_594_cov_10.020202
TCTCTGGTACAGAAACTCATGTTGATGCAGTCAAACGGCTTTGGGATTTTGTTTCAAGCG
TTTGTCTCCCCTCCTCTTCATCACTTTCATCTCACCTTTTCCTTTAGTACCCAACCCCCA
AGTACACTCCCCCTGCTTTGGTCTTGGCCTTCCACGCTTGGAGGAACAGCGTGAGGCGGC
ATGGCCTCCATGCGGCTGACTGATTATTGTAATTCATACACTTTAATTAGCTGCACAAAC
CATTAGCCACAATTAGACTATTACAGAACGTTTTGTGGCAGGAGCCAGCCCCAAGATTGG
CTTTATCTGCTGGAGGGAGAGAGGGAAAACGAGGAAGAGAGAGAAAGAGACAGAGGAAGG
GGCAGGAGGGCAAAATGTGTTTAGCTAAACATTAGTGTGTATGTGTATTTAAGCTACAGA
AAGCTCATTCAATATGTTGTAAAAGCCCAAAAGTATGTGTAAGATGCCAAGCGTGACAAA
GGATAAGATGTCTGAATTACCAGCAGCACTGAACAACAACCAAGTAAGACTGAGCTCTCG
TTCGTTGCATCCATGTTCAAGCGCAACGAGATCCTCAATTTGAAATCTGAATCTTGTTAA
ACACAAATGTACAAGCGACTGTTTGCTAGTCAAAGACGGTTACTGACACATTAAGCATTC
CCatgctctaaatcctccacccttcttgatgtcatgatatttttttctttgattaccaca
gtcctgtgaaaacgcgtg
>NODE_188_length_541_cov_10.144177
CCTGTGTTTTGTGGTTTCGGTAAATGCCGCCCTGCCCCTTAGTGCACACATTAATGCTAT
GTCCAATTATGATGACTGACACCTACGTGAACATCTGCACACATCGTTTGTTGTGGTTTT
AGACTTAAAGGTACAGAGGCATGTTCCAGGCTTAACAGAGTGTTAGAGGGAAGTAAGAGC
ATACACACAAAAAATAACAAAAAAAACAGCCCCTCTATTCAGCCCCCACACATCTTGCTC
CACTGCTCCACTGGAGAAAAGGAGGAATAAAATAGAGTGACCCTGCCACTAGCAGCTCTC
TTTTCCCCCCACTGCTCTCTTCTTCCTCCCCCTTGCCGTGTGAAATCAAATTTCCATGTG
GCTCCCGTATCTGTTGCACAGCGAGGTGATTTATCAGGGATGCAAAGAGCATGCAGAAAC
AATCTTTATTACATCCATTTCCTGCTTGTCAGCCGGGATCATGTTGGCTGTTCATTAAAG
GCGCGGCGCAGGTGAGGAGAATGCATCCCGATGCCTTGATAGATTGTCTGCTCCCCTGTG
GTGACAGCAGCTGGATGGATTGAACAGCGGGGGGCGAGGAGGGAGGAAAAAAAAGCGCTG
ACTCCGTCGCTCCCCTTGTCAGACACACTTTTACATGGCCGGCCAGTGTCATTTCTACCA
AACAGTACCACACACACGcacacac
>NODE_189_length_452_cov_12.849558
TATCTTGATCTGAACTACTAACCAAGTCTTAGAGAGATCAAAATTCAATCCCGTTCTGAG
AAAAAAGAGAAATGACGTTATTTGAATATGTGCCCAAAATCCTTAATGAATAACTTAGGA
CGAGTAGGAGGCAAATGCTGCCCCAGCTGTTTCCTGTTGAAAATGTCTGTGTAATGTAGA
TAAATGTGAGGGATTTTCTCTCTAAATCCGTCTCCTGTTCGCTAAATCTCACTTCTCCAA
AACGAGCCTGCGCAATGGAACAAAGTCGGAATATTGAGATGTGACATTGCCCGCATCTCA
TCCTCTTTCTCCCCGTTTTTAATGACTTCAAACAAGTTCATTTTCGCCGGGCTTTGTCTT
GCGGAGACCCGTGGGGATGTCTAGCGCTCTTTCCTTTCAGTGGCATTTATGTGATGTCTT
CAAGGTAACTTACCTGATTTCCTTTGACACTATAGATTATCACCTTGGTTCTTCACTATT
TGCTCAGAGCATCCTTGTCTAGTTTAAACTGAAACAATAAATCCGAATTTCTGCCGCTTC
TTTCCATTTTGCAGCTTTTTGAATGCATGAGAAATGTGGATTTAttctgattatta
>NODE_190_length_689_cov_7.686502
ATTTTACCCATAGAAAAATATCCAGCAATACATTAGGGGGGACATGTTGGGCATATCTGA
ACACTGGTGGCGACTTGTACCCCTCATTGTATATGGTGGCTAGACCCTAGCAAAGTGATA
CTTTACAGTGTTATCCAATGAGAATTTGAACTTCGTAACTTAAAATATGTTTGACTTGAA
TATAGTAAACCCAAGGTGAGACTCTTCCCATGAGTTGCTGGAGAAATGGCTAAAGGACAA
CACAGACACATTCAGCATTTATAAATCTTATTATTCAACAATATTCACATTACAACATCA
ACACTGCTCTGCTAGTGACAGGTTCTAATAATCCCAATATATTGTATAGTTACTTTGTAA
TACATTATCGAGAGGCACTTCCAGTAAGTCTGGCAATAGAGGAGCTACAGTATTGTGTCT
AAATTACAAAACAGTAAAAATAAATATTTTTCTAAAAGTTTTTTTGTCATAATATACTTT
TGAATCTGTACAGTATATATTTTTTTATACAAAGTCAAACAATATCTAGAAATAAAATGT
CATATTCCACTTAAACAAATACTGGTGAATTACACAATTTCCCCATCCTGTAGGTATTGC
TACATGTGTTAAGTGCAAGATACTGGAGAGAAGAAAAGAATTGAGTCTGTGAAGCGCCTG
CTATAGTAGATTTTTTTTTAAAAAAACATCTTGTTTGTCTTGCTTTAAAGGTGGTGAACA
AAAAGTTTGTTTTGGTTTCCTTTGTGACAAACAAGGAAAGCTGCGAATATAGCATTCAAA
CAATGTGTACATACATACATGTGACAATAGTATGGCACAGGAGCCTGGCCCCt
>NODE_191_length_427_cov_3.355972
AGGTTTACTCTTCCCCTCAGTTCATCAGCAACACTTTCCCAAAAATCTCCTGAATAACAA
AGCTTTTGGTATTCGAAGTCATTGAAAACAAGCCAAGGCTGGGGTTGTGATTAAATTGTG
ACTCACTTAAGAACTCGACTTCATGTCTGACAAAGACAAGTTCGGGCTGCACTCTGCAGA
GCGGTGAAGAAGGAGCGGAGGGTTGTTAGAGGGCTAGAACTACTTTGTATTTCGCTACCA
TCTGGTGGGCTCTGGTGGCCACAGAGCTGGAGAGAGAAAAAGGGGAGAGAGAGAGGGAGG
ATGCAGGCGGTATGGAGGCAGTCTGCACTTGATTCATAGTGTAAACAACACAGTCAGTGT
TAATTACATCTGGGTTACTGCTAAACAGTGGCCATTTTGCAGGGGTCTCTTCAGAATACT
GCAGGATGCTATCAATTAAAGACAAAAAAAAAacacgtgtcctacaggaaaatctttggt
ttgtagtatgctgatgctggatgttaatatacactatttgttatttatgaactgtaataa
ctgaacgcagtgcggcatgaaatcctccttg
>NODE_192_length_426_cov_1.861502
TGACTGTAGTTTTTTAACCTTTTTTTTGGAGTATAATCTCTTTTTTTATACATCTCATGA
GTGAAAACTGGAAACTCACATACTGTGTTTAGATATTTTATGTTTAGATATCTTTAATAT
TACATGTTCCATGTTTGGCATTGTTGTTCATGAATAGCGGTGCTGTGAAATGTAATGTTT
GTTTTCCATCACAATACTAATACTATGAATGATTCAGGCTGCTACACTGCACTCCACTTA
ATCAATCACGCCTGTCCTGAATGCTGATGAGAGAGAAAACACAGGATTGTCACCCTTTTC
TGCGACTTTTAGCCAGTTTAGATCTAATATGTAACAATAAGTTGAGTGCACTGTTTGGCC
TCTGTGTGTTGGGACGAATTTGTTTTACTTTTTGTTTTTGTGTTACAACTATGTGTGCGT
GGGTGCGTAAGACTGTGCGTATGTGTTTGTTCTTTCTCTTTTGTGAATTTTGGCTAATTT
CGAGTTTGACTGCGGCTCACCCCCGTCTCTTCCTGTGTGTCTTGTGTAGGGCTGTTAGTG
CAAGACCTTACTGACACCATATTAAGTTCA
>NODE_193_length_690_cov_13.269566
AGAAGGTCAGGGATTAGAAGGGAACAAGACTGTGGTGTAATCACTACATTTCTCTCCAGC
TATCCAGGCTTTAAGTATATGACTGACTGTTGCCAAGTGTGGCCTTATGCTTTTTGTCAT
CGCGCCAGCTGCAACATCCTCTGGTAGGCCCCAAAATGATGCATCTTCTTTGATACATTC
TTAAGTACACATCAGACACAGTCAAATATTAATCTCCATGCTTGCTGGCCAAACAACATC
TGTCTCAAAACATGAACTAACATTCTCCGTTTTTCTTTTTTGGTTCGCAAAAATATGCCC
CTCCATCTTTAGAACATCCATCCACACAGCTATGCGTATGTTTGTGCAGTTATTTATCAA
TTCATAAAAATTCAAATACTCAGAATAAAATGTAGCAAACAGAAGAGCAACCATAAGCAT
GAAAACACATCAGATTTATTCTGCCTGCCTTGTTTACCGGTTCACGGAACACTGCATGCA
AACAGAATGCAAATGCATTTGATTGAATCAGGTGATGCCGAGGTAATTGTATTTGGAGAA
ATGTCCAAGATTTTTTTTCATCATTATCAGTGGGGGGTTTTCTTTATGAAATCCATCTTA
AACAAAAGCTATCATCACTCCCAAGCCTTGTGATCTTCCTTTGTCACATGCGGATGTGGA
TGCGTCTTTAATTTCCTTTCAATTAAAAGTAAATATACGCCTTTATTTTTTCCCCCACTG
TGAAATCCAAACAAGAGGAGTCAACATGAGCAGACAGGTGAGGAATATTCATTTATATCT
GCCTGCCATTTTTTCCTTTTTTTTATtgttgatgctgatgatgtgattcaacag
>NODE_194_length_638_cov_13.014107
CACCTGCATAATGTCTTGTCCTCAGGGGAAACAAATTTTAATCTGGTGTTCCTCATGCCC
AAAGAATAAATTAGTGAACTTTCTGTCTGGTTGATACTGTGATCTCTCGTGTGTTTAGGG
TGATGCAGATCGGGAAGGCCCTGCAGGATCAGCAGTGGCTGTTTGAGAGCCTGATAATGC
AGGTGGAGGAGAGGAGGTCTGCCGTGGAGAACAATGCCAAACAGATAGAGGACAGGTTGG
TTTCGACTCAGTCAGAATCACAGTCCCAGTTCTGAGTAACGCCAGTCAATAATTTAACAG
TGAGAAATATAGCAAGCTGATGAATAAATTACTGTCTGAAATGCTGCTTTCTTCTGCATT
TGGGAGAGACATTTTCCCCCCCTTCTGTCTTTGTAGACTTCATGGAGTAAAGATTGCACA
CAGGAAGGCAGAGAACCAGATTAAAATGGCAAAGATGATTATGATGAACGAGCTTAACAA
ACGAGCCAACCTATTAATAGAGCAACTGGAGGTAATTACTTTCTCATTCTTTCTTTCCTT
CTTATCGTTCAGCCAGCCGTGAATGTACATGCAAAGAATCTGTAACTGCCATGATGTAAT
CAGCCCTGAAAGCAAGCAAACGAGAGCCAATGATAATCTGTCAAAGTTGCTTAAACCAAC
ATCTTAGGGACTCCATCTGTCAAGGAAGAGCATTGTTGATTAGCCCACAGTTCAGCCACT
GTGCGCCAGTAATTAAACGCATTTTTTATAATTCCTTTGCAGAAGATTTCCGAGGGTTTC
Ca
>NODE_195_length_468_cov_10.724359
CATTGCCGGGGGATCAGGGCAACTCGGGGCACTGCCGGGGGATAGGACAGAGCTATCATG
TCGCCCATCCTTCTGACAGGCGCACCCGTTTGATGGAGGGGCTCTCGCGCTCGTCCAGGG
CGGGCCGGGCCAGTCCCAGAGGTGAGTGGAACTCATTCCTGTGCTCATCGCGGTCGCTGC
CCTCATGGGAGCTGCTACAACTGCTCAGGCTATCAACAGGGGAGCGTCCCGAGTCCTGGC
GGGACGAGGGGTTCTGGGGAGGTGGTACCCCACCACCGTAGCCCCCCGGTGTGCTGCTGG
TGCGATCTCTAGGAGGAGAAACAGGTTCGGACTTGATGTGCAGGCTTTGAGCAGAGGGCA
GGGAGAGATTTGAACCCTGACATAAGTGAGAGCTAGAGCAATTTCTGTTGGAAGGAGAGG
AAACGCAAGAGGTTACAGAGTTACAGAGCAAGAAACAAAGTGACTCGCATGCAAGTACGC
ATACACACACACACTTGTGAGGTGTCATTTGTGTTCAAGTGAAGATTGAAAACAGTAAAG
GAGTCTTAGATATCTGAGTGTGGCATCTCAAAAAAACCCAAAAACCGTATGTGTTACATC
ATGCATATGCCa
>NODE_196_length_344_cov_20.165697
TCATACCACACACAACCTCCTCCTTTCTTCTTCCCCCACACCATCGTGGCAGGAATCCTT
TGTCAGAGGTGTTCATCTGGAACAACTTTGCCACACTTGTTTTCATGTTCTTTTAGATTA
CAGGGCAGCTGGCCCCAGCTTTGAAGCTCCCCTCTCCCTTTGTCTCTGTGCAATGCACTC
TGGTAATTAACTTTGTCCTTCTTTTATTTGTTCCAGTCACTCGCAGTCCACTCTTCTGAG
CATCTTCTCCCTGGAGTACCAGGTTAGAAGTTTTCTTCCTTTGTGAGCCCTGACAGGTGC
CTAATTGAATGATGAATGTCCCTTTATTTCTTTGTAATTGAACTGCCAGCTTTCTGATTG
GTTTGGAGGATGCCCCCCCACCATACCTCCCGTTTATTTCACACACCCCCACCTCCACCC
CTTCCTCCTCGTCACGTTCACGTTGAGGGCCTTTGCCTGCCTGAGCCTCAGTGGATGTCT
GCCAAGCc
>NODE_198_length_145_cov_1.503448
CGTGGTATGGGCCAACCCTAATCCTAAGGCCTGAAATTAGGGTTAGGCTTAGGGTTAGGA
TGTCGGCCTGGGGTCGGAAAACGGTCAGTGCTAGAGACATGAAACTTGTGTCTACCCCCC
CATTTGCTGCCGCCGCGATCGCACAGAGCCTACTCCCGAGTCTCTGCGACGTCAGGAAGT
GGGAGTAACCTGTGATTTTTTGCTCTATCTCGGGAAGGGAAGGTCGTAGAGACTCGGGAC
CGAGACTGGCGTCTTCAGCGTAGCCAAATTAGGTGGGGCAGGTGGCATT
>NODE_199_length_206_cov_13.529126
GAGCCTACTCCCGAGTCTCTGCGACGTCAGGAAGTGGGAGTAACCTGTGATTTTTTGCTC
TATCTCGGGAAGGGAAGGTCGTAGAGACTCGGGACCGAGACTGGCGTCTTCAGCGTAGCC
AAATTAGGTGGGGCAGGTGGCATTTCCAGGTGTGTAGCACGTCCGGTTCCGGAGATATTG
GCCAAAACGTTCTCCCATTCACTGACAATGGGGCGTGCATAAGGCGACCAGTTTCACAGT
GCTGAGTGCCCGCAGAAGGTGTTTGGGAGCGCGTTTCAGACCGCTCTGAGTTGATTGGTG
TAGGTTTGTAGTGACACTTTTTTGGGTCCCGTGGTATGGGCCAACCCTAA
>NODE_200_length_493_cov_11.916836
CATCAGCGTAAACAGGAAAGATTCTTGTGAGCGTATTAAACCAAGGACATCCCCTCTGTT
CCTGGCTAGTTGTTGGACCCTCACTTGGGCCAAAGCCTTGCTACAGGGGCTGCTCCATTT
ATCTCAGGGGTTCACCGAGTGGTTGAAAAAACAAGACTGTGATTAGATTAAATAATTAAA
AGATTTTCATTTAACAAGACAAACAGAACACAGGCAGTAAAGGCATAACATCTAGCACAC
AGCATGTATGTTTATACACTTCAATTAGTTAAATATAGCAGTGCATTCTTTGACTATGGA
GAACGTTTCCAAATCGTACTTCTAAAGCTGTTTTTCTATTTGTCCCCCTTTTAAGAAACG
AAATGGTGTAACCACAATTTTGGCAAACTTAAAATCTTTTAAACTTGCAAATATAATGAA
ATAAACCATAAATATACACAAAACATACTTTATACGAGGCAATAATAATAATCATAATAA
ATAGTTTTTAAGTTAACAATAAGTTAAAACTACAAGCTTAAAGTCGCCCAAATAATACAA
GTTTGTTGGCGCTATTTTGAATTTTTTCTGTTTAAATTATTTTATGTTGCAACAAAAGCT
Accacagactttacaaacacaattgaacacagtttga
>NODE_201_length_706_cov_8.773371
AAAACTCATTAAAATTCTTTGATTTCATGGATTTTTTCTATTTTTAGTGCCTATAGTTAA
TTTTTCTGTAGTTTTTTTTATGTGTCTGTTGCCTCACAGTTACCCATCTAACAAATCCAC
CGCTCATGTACTGTGAGTTTTTAAATGTTACTCCGGCACCTGGCTGACAGACGGCATCAG
CCGCTCATGTTTGCTGATGAGGTCACGTGAGAGCCGGCGGTCATGCCTGCCAATCTGCCA
GCATCTCCTGTGTTTTCTCCTTTCCCTGCACTGTATGGGCTTTTCCCCTCACCTCCCTTA
CACCCACCCACCCCTTTTGGCGCGCCATAATATTTCTTCCCCCTCTTTTCAGTGCACAAT
AAATGACTGCTGTTATGGACCGCTGGTAGACTGCATCAAACAGTATCCTATCCCATAAAA
TTTTAAGCCTGAAATTGACGAGGAGCTATTGAAGGGGATGAGATGTGTCTGGCTTCACCT
GACATAAAAGTTCTGCTTCACAGAGGAAGTGTTTCATCCTGCCTGCCATCCCACTATCAC
CGATACAGGGGGCTGTAAGGCGATGGAGGGAAGAGGAGGAGGAGAAGATAGGCTGATCTA
AATGCATCTCCATGTGCATGCAGTGGATCAGACCCAATGTTCTATGATGCAGGAAAAAAA
TGATCATTTAAAAGCTATGTGGGGGGAAAAAAAGCAAATATTCTTCTATACAGATTTTAA
AATCACTTTTATTTGGGTTTCAGTGAgttttggtcacatcagtcgaactatatattttga
ttttatttattcacaattcacatgtgcgcctattggtattactatattaatgtttcctcc
ttgcccaaat
>NODE_203_length_749_cov_12.822430
ATTACGATGAAATGCTAGGAGATTTCTTCAGCCATTTCTATTAAAAATAAACTTCTTTCT
AAGCACAAGAAAAAAGGAACTGAGAAAATAAAGACAGTTATCTGTTGTTTGGGGGCATCT
AAAGGATTACTCTCCATGAAGCTTTCAACATTACATAATCCACAAAATGTGACTGTTAAA
GGCTATTTTTCTTGATTATGAAATTTGTGAACCCCCAAGCAGCAAGCATCCTAAAAGACT
GTTAATGCCTGATGGCTGCATTGCATTTCATGCACTGAGTTGTACTGATATGCATCTACA
CACAAACACAGAGGCAGTAACAGAACTCTTTGCTCCTTGGCCTTCGAGTCATCTAGCTAC
ATCAATAAATACAGCAAAATAGCATTAGCAATAACTTCAACTATATGACCAGGCTCTAAT
ATGATAGAATTAGTATCAGTGTTTTAAGGTTTGGCCATTTAGGTGAAATTCTAAGCCGGG
CAGGGAGTAATTTGGACACAGGGAAAATTGATTTTGACCATCAGCACTTTCTCATTTTCA
AACAGCGCCTGCGGCTAAATGGGTTAGCCTGTTAAGCACATTACACAGGTAGCTTCTCCT
TTCCTCCCCAATGATTATGTGTCCGCCTTGAGCAATTGATATTTCTTGCAAATAAGAAAA
TTATCATATTCCATGACTGGAAAGAGAAATTAGGGCCTGCTGTTATGGAGTGGAGTCTCT
GGACTGAGAGAGGGAGGCAGAGGTACATTTTTCCTTTCTTTTTTTTGTTTTTAAGGGTGG
GGTGTACGTATCAAATGTCGAAAGCTATATTGGAATTGGGGCGCTGTCAGGCCTCATCAA
TAAAAATATACAGTGATAGACTGTAAGTGGTGGAGGGGGGACATgaagggatg
>NODE_204_length_441_cov_8.945579
TAGCAGAATGATTAATGTGTGTGTTGTGTGAGGGAGAGGAACTGTGTGAAGGCACGTCAC
ATCACACTGTCAAGACAGGCCCTTCCTTCCCCCCCCCATGCACTTGGAGAGGCTGGCAGT
TACCCAGTCCTCCATGAGCACACGCCGTGGACTGGTTCTGAACTGGTTCCCTCACTTGGG
GCTAGCCTGGGACCAAACCCGCGTCACCTCTAATTAGGGGAGGCGCCCAGGCACAGGCAT
AACGAGCTGATGAATAATTAGAATTGGAGGAAATTGTGCAGCCAGGGTGGCAAATCTGGA
GGGACAAGTGCTGAAAACAAGGCAAGCAGCATTAAGTCCACAGTCAGTCAAATCTGTGAA
CTTGGCCAGCGGCGTTAACACTAGGCCTGTGTGAAGAGGAATAAAGCTCCAGCACTGGTG
GCCAGCCAAGGCCATAGTCAGACCCCCAGGGTCGATTAAAGGAACAAATAAGATGTGGGT
GATAAATGAATCCATAAATTGCCAGCGATGAATTTTAATTCCTTACAGCTCTGGCGCTGT
GAGAATGCTAAACCACGTGCAAAAGCATGCAGAGTGTTGATACcg
>NODE_205_length_622_cov_7.926045
AAGGTGTCACTCAGATGTTTATGTGCTCTAGGTTTTCAAGTCAAAGCAAAGAAAGTCACA
GTGGCGCGTTTCTTATCCAACGACCAGTCGCTGTTTGTCCGGGTCAAAATGTCCAAAGTG
CTTTAACAAAGTGAAGACAGACCACAGCAAAAAGTTTACCATTCTATTTTTAACTCCCAT
ATAGCAATTTCCTGGTTTTGTGGCGGCAGTGATCTGTCATGTGGCTGGGAGGTTGTGCTG
TTTGCACTGATATCAATTAAAAGTGGATTAACGGGTACATAATGACCTTTAGCAGTAAAT
TGTGTGTAATGTTGCAAGGCAGGATACAGTATATTCCCCAGATGTCACACCAGGCCCCTG
ACGTATGATGGAGCAGATGTCTTAGCCAGTCCAAATGGCCCTCTAAGACACAAACACACA
CACAGACACGCGCGCACACACAAACACACATATACACACAGGCTCAGGCTGACACGCATG
CATAAACATGTGTTCACACACATTCCAAATGGTGACACACACGTACATAAACACAAGGAG
ATGCAGAAATGCGCATGTCGTCTGTCTCACTTGCTCCAAATATTTAAATGCTTAATTTTA
ATGGAAAACTGTCATGAACTGATCACCCTCGGAGGGCATTTTTATTTATTTTCAGTTTGC
CTTACTCTGTAAACATCAAAGGACAGTGTCAAACGTACAGTCGTCTGTGCTTTTCAttct
cattttagatatggagatagtacattaatctttattttccccacat
>NODE_207_length_783_cov_7.309068
CTGAAATTGCAAACAAACATGTTCTGTTAACACGCTTTAACAACTCGCAACAAGAAATAA
GGTCAAGCATGTTGTAAGTGATTCCACCTCTTCTCAATCTGCGTGTGCTCTCACTGTACG
AGGCTGTCGAGGCTCAGCCAGGAGAGATGAGTGAGATAGTGGGGGCTGAGGTAGGAACCA
TTTTCACACTGCCACAATTACAGGAACCGTCATTACATTGCTCACTCTTACTCAAATACA
GATAGAAGCCCCAAAAAATTATGCGCAGGCTAGGAGGAGAAAGTGGCTCACTTCTGTTTG
CTAAATTAATCGCTTCCTAAATGGCTCCAGGCCAGGCAAAGTTAACATTTGCAGTTTCAA
AGGTTTTCAGCGCTTGCAATGAGCCATGAAATTACTGCATGCCGTCGAAAATGGCAGCTG
ATGAAAAGCCCAAGGAGCAGGTCCCACAGGCAGAGAGAGCTTGGAAGTGAAATCTTAAAC
ACAAAGTCTCATTTCTGATTCGGATCATGGTGAAATTCAGAACCAAAACTCGAAAAATGT
GCAAGCCCATGTCCGAAAGCAGGACAGGTTGTGACAAGACAGATGACGAGCAGCTGTTTG
TGGCCTGGCAGGCTCGTCGGTGAGTCCGAGGAGGCGAGGCGAGGTGAGCGCAGAGGTTGG
GTTGAAGGAGCGTAATGATGATGTTGAGGTGCTCAGCTGCAGCCAAAATGGACTGACCCA
AATTAGGTTTGATTAAATCACAGGGGTGACGCTGCAGTTCTGCAGAGATCATTAACATCA
AAATGATTATGGTGGAACAGTTTGACTTAGCTGAACCCAACCGGTTCACCAGCAGTCTGG
CGCTAGAACACTGCAATTTGCATATTGACAGCAAtaagctttaagcatatccaattacaa
ctaaaacacaaaggaactactttagaa
>NODE_208_length_455_cov_21.501099
AGCCGTGCAAAAGAGGGGGTTGGAAAAAAACAAAAACACACCACCAGCACCACCACCACC
ACCACCACCTCCACCAGCAGCAGCAGCAGCACCACCAGCAGCACGCTTGTCCAGGGGGCT
GGAGCACCAATGAGTTGTGTCGGAGCTAAATCCGCATGCAACTCAGCAACTGTGTCTAAA
TAACTGTCTCTAAAGCTTTTTATAAGCAAGGCGCAAAAAATGAAAGGAATCTGAACGCAA
TCGACGAGCGACCGCTCAAAATGAGCCGTGCATCCTCCCCGGCAGCAGCAGAAATGTCAT
TCATCAAAAAAAGTGGTCGCTGTTCGTTGTTAAAATGCTCGGCTGACGTTGCTCCAATGA
TCATTTATTGTAACAGGTTTATAAGCAAATAAATAGGAGAGGGCTGTCACTTGATGATGG
AGGCGGCCTTCGGTCAGACGAATAATATCCAAGTGGAGAGGAAGAGAGGAGTGAGGAGCG
AGGTGCTTGTCCCTGGGTTGATCTCTGAGTCTGTTTTAGATTGCTCTTGGGTTTGGCCTC
TTGGGTGAAATTGACAGTCTGATTAATAAAATGAGCGGAGCAACATTTCCCTCTTCATT
>NODE_209_length_522_cov_19.438698
ATCCTCCCAGTTCAACATCCTGGTTGGTCCGCTGGTGCTGACAAACAATACGACAGTGTT
GCTGTCTTGCAATGTAACCACCATCCAAAGTCTGTGCATCCATTTGGGCTCCTCTACAGT
GATTAAAAAGAGGATGTTAGCAGAAGCAGGTGGCTTTGAGCTAAACCAACACTCACAAGC
AGAAATCTCCATTAAAATAATGAAAGCAATAAAAGCAACAACAACAACAACAACAACAAT
AATAAAACCTTTGGAAAACATTTCATAAACCATCAGCAGCCAATTAGAGGAGCCGGCACA
GGCTGTGCTGTGCTGTGCTTTGTGTGTATGTGTGTACGTGTGTGTGTTGGGTATTAGAGC
GTTACAGCGCCCAGCCCGGCTGTGCCCTGCAGGCCCGACCTTCTAATCATTATCTGTCTG
TCTTATTACGCTCCAAACCGGGCCACTCTTAAATAAAATATGCAAAGGTTTCTTAAATGA
TGACCTGAGGCTGCGCGCGCCGCCGCTGCTCTACATGCTGTTAATCTGAGAAATGCAAAT
TCCCTTCATCTCGCACTCGCCTTTATTAACTTTTTTGAATTTAAAATTCCACGAACAATG
AGTTCTGTCAGCTTCTGAAATGATATTTTCTCTCCTCTTTTTATGTGCGCACGGAAGCGA
GTTTAG
>NODE_210_length_706_cov_1.788952
CCGATATGAAGGTAAATGCAGATGAAGAAGAAGGATGCACCGTTAGCATGTATATTCCGG
ATTAGTCAACCGTAGTTTACATCACGGCAGATGTGGGCGACGGATGAGAAGGCTGTGGCG
ATATCGGATGTATAGTGTATGGCGAGGAAAAGGCCTGTGAGAAGTTGGGCAGCTAGGCAG
AGTCCTAGAAGAGAGCCAAAGTTTCATCAGACTGAAATGTTGGCAGGGGCTGGAAGGTCT
ACTAGTGCATCGTTTGCAATTTTAAGTAGGGGGTGGGTTTTTCGGAGATTGGCCATTAGG
GTTCTTGTAGTTGAATAACAACGGTGGTTTTTCAAGTCACTGGTCCTGGTTAAAGTCCTG
GCAGGAATTTATGGCTTACGTTATGTTTATATTTTTGTTTGGATTAATTTTAGGTTTGGC
TGCTGTTGCCTCAAATCCGTCTCCTTATTTCGCTGCATTAGGTTTAGTTATGGTTGCTGG
CATAGGGTGTGGTGTTTTAGTGGGACACGGTGGTTCTTTTTTATCCCTGGTTCTGTTTTT
GATTTATTTAGGCGGGATGTTAGTTGTGTTTGCGTATTCCGCAGCACTTGCTGCGGAGCC
TTATCCGGAGGGGTGAGGGAGTTGGCCTGTTTTAGGGGTTATACTGGTATATGTTTTAGG
TGTTGTGTTAACTTCAGGTCTGTTTTGGGGAGGTTGATACGAGGGTTCTTGGGTTTCGGC
TGATGAGTTTGGAGAGTTCTCGATGTTTCGGGGGGATATTGCAGGTGTTGCTCTTATATA
CTCTATGGGGGGAGGGATACTAGTTATAGGAgcgtgagttttgcttttaaccttgtttgt
agttttggag
>NODE_213_length_528_cov_12.905303
CTGACCAATACATCACATGTCCCGGGCTACGACTATTTAATGTAGAATCTCCAAAACTCA
CAAATGCAGTGTGACCAAATGTTCCAGAGATGTACCAGTATACTAAACAGGCTATATATC
TCGCTCTGCTCTCCAAACAGAAATAGATTTCACTGAATTGTTTGATAAATTTGGTCTAGG
TTTTCCAGCCATCCTTATTGGAGCTTCTACTGTTTTTCTGGCTGTTGGTGGCCTAAGCCC
TAATCACCCTCTGTTCCCTCAGAGGCCATAAATTACTCCGATGAGATGGTGCTTTGTGTT
CCTACTGCTGGGGAGCGGGGCGAATTCACAGCGCCATATTTTGACAACCCGTACTTTAAA
TCATTGTTTTATGACAGATGGGAAAACTTCTGCACTTTCACCGGCCTGATTTATGTTCAT
TTGGGTCTGGAGGACACTATAATTTGCAAGTAATGTGAAAACAGATGGATAGAGAGATAC
CAAAGGGTAAGACTGACCTATACATTCTCAGTGCAGCTTGCAAATGGCATCCATATGCCG
CGAGAACTCTTCCAGTTACATCTCCATTACCCTTTGTGTGTGTTCGTGTGTGTGCCTGCG
CGTGTGCGTCTGTGCATATGTTTGTATGTTTGGCTGATGCATGTTTGTTCTGTTGAGAAA
AAAAAAAAGCTg
>NODE_214_length_540_cov_9.011111
TGAAGGCTGAAATTCTAAAAAACTGGACAGGTAAACCTTAAACTGTCTATTAAACGGAAT
GGTTTCTCCTTTTTTATTGATTTGGGTGAAACAACTCTTTAGGTCAGATTCATCATGTTG
TTGTCGGGATACTACACCCTGGCCTTTAGCTGTCCCCCTACCATTGTGTCATGACTGAGA
CACTGTACTCCCTTTTACCACCAAAGTCACCCAGCCAGTCAACCTGTGTTGCCATTTGGT
CTGTGTCACTCTGAGCAGCCATTTGTCCTCTCCTGTCCCGCTCTCCTCCCACAGATTGAA
GTAGTCAACACCTTCAAGAGTGGCACCTCCTTTCAGGGGGCGGGGGCTCTGAGACGCCAA
TCATCCACCACCAGCCAGACCCAGGATGTAACCAATGTTTCTAGTCCTAGTCACGTGTCC
TTGTCCAATGCCCTTTCCTCTCCTACAAGCACTACTGCTGCTACTGCTCCTCCCACTACT
GGCCGTGAGTCAGAACTCTGTCAGTCTGCTTCTCTGCTCTCTTTGCTTCAGGGGTGCCAT
CCAGTCATGAACGAAAAGTTATTTTCTACCAATTATTATTATTATTATTTTAAAACAATC
CACCATGGCAGTCTCCGTTTTGAGGTTGGCATCTCTAAAGATTTTCTCTCTTGCTATCTG
CCTTTTTTTTTCATTTTCTCTCTt
>NODE_215_length_707_cov_12.729844
AATTGTGGTATTCATTAACTTAAACAATAAAACCCAACACTACCAGGGAAGTGCACATAC
TCCTCTATTTGGCCACATTAACACTGACACACTTAAAGATACCAATATCTGGTTCTTAGA
AAGAACAGATGGACACATAAGTGCGAGGGACTCTGGGCTTGCCAGTAGAAAGGTGGAATG
AAAAGGGGAGGAGGAGGGGAGGAGTAATTGCACAGTCCTTTGCTGAATTGTTCTGTGGAT
GCAAATTTAAATCCCTCCTATTATTTTAATAATCTGCCTTTTACTGCTTGTGCTCGGATC
ATTTGTTTGCAAACCAGGTTATTTGGAGAGGGAGGCTCGGGGGTAATTTCATGCTTTGGA
GCATTTATATCTATAACTTAATGAGGAGAGGGCCTGTTGTTTCCTGGTAATACACTGCTA
GAGGGGAGCAAACTTTTTATTCTCCGTTTAGGGTACTGTTAGAGGGCAATAACGTGGGAT
TACTCTGATGGAATTAAGGAGCAAACTGAGGAGAGACCTAATGCAGCTTCTGGTGATGGA
CCAAACTTAATACTGATGTTTTATTTAGGGTTTTTTAGGTTCATGGGATGTACCATAGGA
GATGGGCTATCCCATTTGCCCATCACAATAAGCTTACACAGATTTCTTCAGATTTAAGCA
TCCTGCTGCCCCACATGCAGCCTGCTAAGTGCCCTCAGTTTGTCTTTACCCTTATGTATG
TTTTCTTTTCTTTCCCAGGGTTCTAAACTTCTGAAAATGTTCATGCAACATGTTGTCCGC
ACAGCGCTTTATAAAATTGAGACGTGTCTCCTGCTCATTGTCACTCAGTTCGTGCCAGGG
CACAAAGTCAg
>NODE_216_length_633_cov_10.248025
CATTGCCTTTTCGACTTTTCCTCTCCGGCGGCAAAGATGCCGGGAAAACAAATAAGAGCC
GAAAACAAAACAAAACAAAGTCTCCTGAAATACCTTGTGGATGCCCAGAGGAAGGCGCTG
GACAGACAGATGAGCAGATAGGTTTCCTCTGTCCTCTTCTCTCAGGCTGCCTCCTCTCTC
GGCGTGCTGTGGAGAGTGACTGCTCACAGCCCGCCTGGCATATCTAATTAGAGCCAGGCT
GTTGCCACTATCGGGCAGAGGATCTACCTCTCCAATCTCTCCTGACTCAATCTTCCCCAT
CTCTGATTTTCTTTTATATTTATGCTGGAATATTTAATTGTAGACAAAAGGTTACTCTGG
GCTCTATTCATCGCACACAGGCAGAATAATCTCCTTTAAAAGGCTTGACATTTCAGGCTT
TTCAAAAGGGGCTGAAAAAATTATATCCCCGCTTTTGTTAATCAATGAAGTAGAACTCCC
CCGAACAAAAGAATTAAATTGCTTGGTTGGGTTAATAAAACACACAGAAATAGCAGCTTC
CTGTGGGCTTTTGTGCCTGCCACTGGCTCCCCCCATATGCAACCAGCACTGTAATTCCAT
ATGATTTGGGGGGCAAAACTCTCATTTCTCCACACAGTTGGCTTTTTAAATCCTATTGAA
TGAGCAGTCTGTGAGGCTGGCTGATTGGGACCTCTTGCCTGAGCCTGGCTGCCTGGACAG
CAGAACAGGCTCTCTCCATTTAAATATGACTTCCACTAAGGAGAGACAGCGAGtcca
>NODE_217_length_756_cov_6.985450
ATTAAAGGGAGATAGAGAGAGACAGGGGAAGAAAGGAGCTGGAGAGGGTGACACAGTTTT
AAAATGCCCTATCTTTTGGCCATCCCCGTTTTTCAATGGAATAAAGAAAACTCAGCTCCT
TTCTTCTCCTCTTTTCTTCCTCCACTTCTTTTTTCTCCCTCTCATCCTCCTATCTCTCAC
ACCGCTTTTCTCTGAAAAAATTCTCATGAATGATTTATATGTGTCTTGTTATCAGCAACG
ATTTCTATAGACCCCAACGCATTCACCAAGACATTTGTGGCGTAATTGTTAATTTTAATG
CCATAATGGCTTCAGATGGGAGCTCTGATTAGACATTTATTACACAATTAAATGAAACAT
ACTCAAGAATCACAAAAGCCTTCCGTAATTATTTCAGGCCATTAATAAAATGGGCATTAA
ATTATATTGGACACAAAAGAGAAGTGAAATAGATTTCCATTAGAGCAATAGAGGCAGAGA
GGGGTAATAGATCCTGCCTGAATTCACTCTGAAATTAATTGTTGCCCAGCCTATTTCCAC
ACACAGTGGAATAAATGAATGAGAAAAGAGAGGAAGAGAAGAACGAGTTGGTGGCCGAGA
GAGTGAGGGGAGGGGGTTACATTAAGAGCCTCTGATAAAAACCTTTTGTTTGACATACTA
CAATGGACCCTCAATTCAAGAGAGAGAGAGGGAGAGTCGGACCAATTTCAATCTTACTCT
GCCCGTCCAGGCTTCTGACTCGAGGTTATATCCTCTTTTCAAGTTTGCTTTTGAATAAAC
AGCTATCAAAGATCTACCTGCGAATGCACATATCAAAAATGTTTTTAGGAAGTAACGTGC
GGGgcagccagagacaaccgctagttaaactgtggtgctagaaatgacaggaaatcaatc
>NODE_218_length_373_cov_9.211796
GTCTTCTGATAGCAGGGAGCTGGGAGTTTATTGTTATAGTTTACAGCTTTTTTGTTCATT
CACCTACCTGTGCATCCATTAGAGCTTACACACAATTGCTGTGAACAATTGTAAGACGTG
AGCCAACAGTCCTCGACGCTTCCTCGTGACAGCATCAACACCCCTTTTTCCTGTGTCTCT
CTGCCTCCCTCTCTCCTCAATGGCAAAGTCAAAATGGCAAAGCCCTCCAATCACATTACT
GTATACCCGGGAACATTTAAATGCTAATGTTATAAGCTCACATGCCTAATATGATAAGCT
GACAAGCTTATTATAAGCTCTGAAGTTTTAAGAGTTTCTTCCATTAGTTATCACAGGAGG
CATTAAATTGCATCGCTGCACTGTGCCAGAAGGTATGGAGTTAAATTCTCCTGCAGAAGA
GATTATTTTGGCAGCTTTCTGACAGCACTATACAGTGGCAGGATTGTACATAATGGTTTG
TCAAGAGACAGGGAGTGGTTGCGGCTAGATGTGTATG
>NODE_219_length_474_cov_18.092827
CTTTCAACTCGAGTCTCACACACACACACACACACACACACACGAGCCACTTGCTAATCA
TGCGGCGCGCACATGGCAACAAACTTCTGGATGATAATGATGCAATCCCCGTGTCAACTC
GCCCCTCAAGTATAGCGAGCGATAAAAAAAACAGTGGCTGCAAAGGAGAGGTGTGTCTCT
CCGTATGAAAATCCAATGCAAATAAGCTTTCACCCCCGTGGTACTTGAACTGTTTTCTCT
TTGATAACCCAATTATTGTCTCAAGAGCTGTGTCAATTGCTCTAGCGATCTCTTCTTGAA
CAAATCACTCCCCTAACCTCGAGCACTTTCGATTTGATTCTGCCATTTTTTGACAGTTCA
AAGTAATCAGAGGAGGCCTCGGCTGAGGACGAGGATTGATTTTGTGTTCTCGCTTATCAT
GCTAATTCCCTGAAAATCAGCCTTTTTCATCCCCCTCCGCCTGATTACCACTCTTGGAAA
AAGGCCCCTGAACTGTGTTTCTCTCCCCAGTGCTGCTGTCATGCAACCCCCACAACCCTC
TGTTCTCGTCCCCTCGCAGCGGCGGTGGCAGCGGCGGCCAGCCGGCCTCCGAGTCCTCGC
CGGTCcgtgtgttggtta
>NODE_220_length_528_cov_11.818182
CTTTTCCTGTCACGAAATATACTAATTAGCTATTTTACTTCATCAATAATAAGTAGTGCA
GATAATTCAAGCAGTCTGAGAGGGAAAATGCCTGTCATCTTTCAGCGTCCAGAAATATTG
TCACAGCGTCACTTAGTCTCAGAGTCACGGGCCAAAAAAGTTTGTCAACCGCTGCTACAC
AAACCATTCTAATTATATAAGGTACATGGAGTTCCTGTTCTTGATGATTCCTAACACTGT
AACTCAGACAATTAACCATGTAGAACACCAGTGTTTATTGTGTGCTGTAAATATTCAGTC
CACTGTTGTACTAATGCAGACATAAGGGTGCTTCACTATTGCTCCAACTGCAGGAGGCAA
AAAGTCACCTCAGGTCGATGGCACTCAGCCTGTAAACAGGGCTTCCCGTAAAATCAATGA
TCTTCAGTAGGAGCTATCAGTCTGTGGAACAGAAATAGCCATGGCTGTGTTGCGTCTAAG
ACAGGGACGTACAGTGCTGTGTGTTTGCTTGAGTGTGTGCGAGTAGAGGAGGCTGATCAC
TGGCATGTCTGGGAGTATTTCTCAAAGATAGCAGAACTGAACCATGCAGCTTTGTCATGC
ATGCTGCTAGTTGACGCAAAGAGAAGACTACAGCTTACAAGTGTCATAAATATACTTTTT
TATGTGTGCTTT
>NODE_225_length_353_cov_8.583570
ATCTGTCCAGGTCTAGACTTTGCTCTCTCTTGACTCATCTGTGCCACCAGTCATTTCTTT
GTATCTTTGTCTCTTTTTTTTTGTTCTCTCTCTCCGTATCTCTGTGTCTATGCTCAGCCC
ATTAATTGTGCCCGAACAGTGCCACATGCCTCAATGAAAATAAATTGCTTTTAATTTAGG
CTTTCCTTTTTGCCACGGCCGGCATCACTTAATTTCATTAGCTCTGAACCTGTAGAGCGC
TTTTTCAAAAGCGTCATCTCATGGACGCACTTGAAAATGAAAAGAAGCCTCTCTTTTTTT
TCCCCTCCTCGCTCCCTCTCTCCTCTCTCTGCGCTCCTCAATTAACAGAATCGTTTCCTT
TCAACTAAAATGAATGTTATTGAAACCAATTAGCATGGACTGGAAAATCTCTCGTTAATG
AGGGGAGTGTGGGTGAGTAAACAGGAATGAAAAGATGAAATTAGAGAAGAGGCTCTTCTT
GTTGGCCTGGAATAATG
>NODE_226_length_145_cov_24.262070
TTTCCTTTCAACTAAAATGAATGTTATTGAAACCAATTAGCATGGACTGGAAAATCTCTC
GTTAATGAGGGGAGTGTGGGTGAGTAAACAGGAATGAAAAGATGAAATTAGAGAAGAGGC
TCTTCTTGTTGGCCTGGAATAATGACATGCTTAGTCGCCTAATTGTCTGGTGAAAAGCAC
CGCTGCGATAGTAACAGATTGCGGTGTTCATTAGGCAGCAATGGGCCACCTGCTGCTGGG
GCGGCGAGCCCGCAGTCCCCGTACACGTGTTTATCCCAGGGGGCACTTT
>NODE_227_length_818_cov_12.336185
CATTCCAGACCAACAGACAAAGTCAAAGGGGGTTTCTGTGTGTGTTTGTGGTAACAAATG
ACGGTGTGAAATGAATGGAAAACGAGACAGTCTGATGATCATGCGCAGACTCATATTTTT
AGAATATCCAGTCAGGGCGCAGCCTGTTAGGTGTCAAATAAAAGCACCTGTCTCCATGAC
AAAGTGCAGCCCATTCGCCTCAGCCCCAGCCACCATCTACTAGACCCTATCTAGCGCGTG
TGTGTTTTTCTCCCACCAAACCTACTTTATACGCTGGACTTTGGAGGCCGTCTGTCCCTT
TTATTTGCAGTTAATTTTTGCCGCCTTCACCGGGGCTCTTCACCATGAATCTTCATTTCG
CTGCTGACACCGTTGAATGTGAATTCCTCATTTCCTGTCCTTTTATTTATATCTGTTGCC
TGGTGATTTGATCATGCTGGGAATACAAGATTAGCAATTGCCTCGTCCTTGGTTTTGCCT
CAAGGACATCTGCTACTGAAATGTTATTGTTTGTGCTTCTTAACCCTTTGCGTCCTAGCT
TCTTTTTCACCTTACATTTTGCACTGTAGAGGCAACTCTCTCTCTCTGTGTGTCTCCTAA
ATGCATTTGTCCTTCACAGTTGTACCTGGGAACAGAGGCGACCTAACAAAATGACAATTC
CTCCATTAAAAATCCTCCCATTTAGTGTGCCATTCCACAGCTAATTTTTTGATTTGTTTG
TGCATTCATGTGTTTAATCAAACGTGTCACCTCGCAAGACACATAATTAACTTGAGGTAA
TGATGTCATTATGGAATGAAATGTAGTAGCCTGTCTGGGCAATAACACTGTGATTGCTCT
AATTATTCTCACTGACTAGCACTGTCATTTATTCCAACACAACAAATGGATAAACTTGAT
AACcgtgtatttacagagcagacccaattctgcgagtgcacgttaatactcattaaagtc
at
>NODE_228_length_488_cov_10.170082
AGACATTATATATTGATGTCAGCTCGATTTTATTTACATACAATGAAAATGATTTATTTT
CTCGTAGAGGTGGGGAGAATAAGCGGACTTGGAGGGGAAAGAAAGGAAGAGAAATGGTCT
GTCAGGCCGTTGAGAAAAGAAGTTTAAAATGCCTTGAACTATTCACCACTGAGATGGCTA
ATCAGTATTGAGGCTCCGGGGCAATCGGGCAGCTTTTCAATGTGGTTTTCCCTTTCATCT
CAATCGGGATGGAGGCGCTCAATTAAAAGCCTATCAGTTTGTAAGTAAATCAACGCCTAT
CAAAGTTGTCACATCAAACAAAACGATTATTATTGCAACCCGCCTCTGCCATTAATCTCT
TTCTGTGGTAATCTGCTTGACAGGTCAACTTGGAGAGCAAGAAAACCTGGAGTGGACAGT
GAAGGGGGCCAAGATATCTGTACATAAGTAGAAAATAAAAAAAAACTAAACGTGTGTTTG
AGTCCAAAATCTCCTGCAAAGGCGGTTTGGAGTGAAAGGTAGAGTGAATAAAATAAAATA
AATCATTAAATCCACATTGTAAAAAAAAGTAGAATCCGCTGCAGCAATTTACGCAAAAGT
AAAAAGACACTTttcagctgacatgtaaaaaa
>NODE_229_length_491_cov_13.319756
GCACACCTCTATACACACTCACACAATCTCTGTCTTTCACACTCCCACACCTGTGTCCAG
ATGATTCCGGGGCCATAAAGTGCCCTCTGACTCCATCAGCACAAAGGTAATCCTGTCGCT
CCAGAGAAGAATCACCAGGCCTTTTTCTGCTTTCGTACTCAAACATAATTCTCCCCATTT
GGCATTTTGACATCATATCTTCAGTCCCCTCCTCAGTCACCTTAGCACAGTTTTCTTTCT
GTCTACCTGGCCAAAACCACGCCACAATAACTTTATTTTATTTTTCTCCCTCGCTCCAAT
GGACAACATTTCAACCCTTACCTCTCCATTCTCTTTTTAATGTGTTTTTTGTCCTCCTTT
GCCTTTCTTCTTTCTTTTTTTCCCCTGACTTCCAAGGTCAGACAGGACAAACAATGCCAC
TGGTGTCTGTCTGAATGTGGCTCACTACCCACCACCACTGCCGCTGTTGCCTTGGCAACG
CACTAACCATTAATTTTCAATTAAAGCAGACAAAGAGATGACAGCTCAGGGTCCATGGAA
GATGTCAAGAAGCAGTATTAATATACGACAAGTGAGCATAATTGTGTGTCCATTTTTCTC
AGCTCTCATCTATGCTATCAGTGAAATGTGAAAGC
>NODE_230_length_507_cov_8.917160
TGGCCTCCCTTAAAATCAAGGAATCCACGAGAAAAGACCTCGGCATGGTTGCAAACTTGT
TGCTCGGCGCGGTTCAAGTCGAAGCCGGTGCGTACTGCGGCTGTGTTCAGTGTGTGTGCT
CTCCTCGGGACGGTGGACAGCGAAGTGGTGCTGAAGGCGCACAGCCGCTCCTTAAATAGG
CGCCGTGGACTCGGTTCGGCCATGTGACGGTTACGCTGTAAGCGGCCAAGAGCTCTCAAT
AGGGTTTTGTGCCTTTCTCTCGGCATTCCCACTGCACGCTTCCCCATTATTTCACTTGTT
AACTAAATGAACTGCATAATGTAGTCTATTCTTGTCAGCCCCACCCACGCCGCAAGAGGC
GGCACTGCCCATTCTCCCTTTTATCATCACTCTCATTTTATCATAGAGAAGAGCTTAAAT
TTGCGAGAGAAAACGTTTCTGTCACATTTGGAAAGGCTAGTGCGTATTCAAGTTCTGTCT
TAGACACGAAGCAGCCTTTGACTTAAACTGTATCCAGGACGAGCAGCAGAAATGCTGCAG
CTCCACATTTATTCCGTTTAAAGAGCAGCAGGTAAATCACACAATCATTCCCCTTCGTTT
GTTTTCCCATCACAGGCCCATGaagcctccagtcggtgacatcctgacagg
>NODE_231_length_524_cov_13.929389
TTATTCTCTGCTGTATTTGAGCACCTCCACTCTCTCCTCCAACCCAGCCCTTTCCCAGCC
CTCTTCCAGTTTAATTACTCTTGATTATTCCCGATTCCGTCTTGTCTGAGAGATGTTCAC
CTCCGAAACAAAGACACACTCACAAAAGGCACAGAAAAGCGGAAAGAAGAGAGACAAAAC
ATTCACCAGATATCAAATTTGCATGAAAATAAGCCACACTGTTCAGCCGGCAAAAAGTGG
ATTGAAATGAGGACTTGCCAAGAGCGTGGTGGTATAATTAGCATTTGACCAAACAAACGA
GCTTCAACAGAGCTATAATTAAGCAGGCCTGTAATTAAGTGTATGCCCTTTATCATAATG
ATCGTGGTTAAAATGGTGTGATGGCTGCCAGTTGATTATTAATGGTGTAACCCCGTCCTG
CATGCATCCTGCACTGGAATCAAGGTGTCACGACTGTCAGGCTAGAGAGCAGCCCTTTGT
TTATAAAATACATTAGGGCCCAAATTAACACAGGGTGACAAGAGACACAAAGCCTCTCGT
TTCCAGACTGAAGGGAAAACTGCAGCTGCTCGGCTTCATTTTAAAACTCCCAAATCTGGA
GGCACAAACTTGCTGCAGTTGGCTTCGACAGGAGCCccaaatatcaagaggccaggcttc
caactggt
>NODE_232_length_268_cov_8.776119
AATGGGGCGTGCATAAGGCGACCAGTTTCACAGTGCTGAGTGCCCGCAGAAGGTGTTTGG
GAGCGCGTTTCAGACCGCTCTGAGTTGATTGGTGTAGGTTTGTAGTGACACTTTTTTGGG
TCCCGTGGTATGGGCCAACCCTAACCCTAAGGCCTGAAATTAGGGTTAGGCTTAGGGTTA
GGATGTCGGCCTGGGGTCGGAAAACGGTCAGTGCTAGAGACATGAAACTTGTGTCTACCC
CCCCATTTGCTGCCGCCGCGATCGCACGGAGCCTACTCCCGAGTCTCTGCGACGTCAGGA
AGTGGGAGTAACCTGTGATTTTTTGCTCTATCTCGGGAAGGGAAGGTCGTAGAGACTCGG
GACCGAGACTGGCGTCTTCAGCGTAGCCAAATTAGGTGGGGCAGGTGGCATT
>NODE_234_length_145_cov_3.137931
CTGAGGCCAAGATAAGTTTCCCGTAGAAGGCCTTTGAGAGCGCGTTTCGGACCGCTCTGA
GTTGATTGGTATAGGTCTGTAGGGACACTTTTTCGGCTCCCGTTGTATGGGCCAGCCCCC
GCCGTAAGCTCCGGAATTAGGGTTAGGGTTAGGGTTTCGGCCTGGCGTGAGGGTTTGGGC
AAACGGTTAGTGCTAGAGACATGAAACTTGTGTCTACCCCCCCGTTTGCTGCCGCCGCGA
TCGCACTGAGCCTACTCCCGAGTCTCtacgacgtcaggaagtgggagta
>NODE_244_length_515_cov_11.879612
CACACACTCATATTCTCCCTCTCTCTCCCTGCCTCTCTTTCTCTCCCGCTCTGTCTCTTC
CCACCCCCTGCCACCCCTGCTGCCCATCTCCCTCTTGCTCCACAGACACGTGACGACTCC
GCATGATTATTGGCGCAATCACTCATGTAACAGCCTGCCCAGCTTTCCGTGGGGGCTCCA
GTATTTGTCACTGTCACTTCCCCAAGTGCTCCGCCATTGTCTTGGAAATTGTATGTGTAA
GGCAAGAGATGCCTGTGACCCACTTCGACAAGGGAGCCAGCGATGTGAGGGCGCTCATCA
CACAAAAAAACAGCAGTTTGATGTGTCCTATTATGTGTCCCAGCAAGAGCCATAAATAAT
TGTGACAAGTTTTTTGTTGCGCGTGAAAGTCCTTGACTCTGCCTCCTGTTCCAGCACCTC
CTCTCTCGTATGGAGACGCTGCCAAGCACCCCCGATGATAGATGGCACGGTGCAGCAAAT
GACAACGGGATAGATTTTTAGTTTGTGCTTTGGAAGGGATCAGTAATGGTGCTTTGCTGT
ACAAAGCAATAAAAGAGAAGGACAAGAGACAGAGGGGGGAGAATGAGGGAAAAACAAAAA
AAAAGAAAGATCCATCGATGGTGAAGGGGGAAGAATGATGGCCGGTGACGCAtgatttt
>NODE_245_length_493_cov_9.464503
GTCACCTGCTTTGTAATCTGATTACTTCACAGTGGAATTAGTATGTATATTTAATGCAGC
TTCTTTTCTTTTTTTTTTCTTTTCTCCTCTCCGTCTTTTCTTCTTTTTAAATCTTGATGA
GTGATGCAGGGAGGAACGGAGATGGGGTGGGGTTGCTCTACTTGCATGTCTGGCGGATAT
GCCAGGGCCATGCTAATAAATGACAGCTGATTTATGCGTCTGTATTCTTTTATTTATAAA
AAAATAGCAAGCGGGCTGATTTCTGATATTAATAATACAAGTGGATCCACTTTGATTAGG
CTTCTGTGGAGAGCTGTGCATATTCAGCATTACAATTAAAGCCTCTGATGTGAAATAGGA
ATGACACGCTAATGAAGCGAGCTAGCGAGCCTGAACCGCGACTGTCCAACAGCATTACGG
CCCATCTTGGATGAAGAGTAATTATACGAGGAACACTGAAATGTCATTAAAAATCTTCAG
TAAGTGATTTAACCCACCATTCCTCACTAATGCTAGATATTTCTCCCCCCCCACACAACC
CCCACATGATCAACTCCCAAGGTTTTCCTCTTtttttttaaacaaaaaaatttctgagcc
acaaaaccaaacttctacctcagaagttccacaaaca
>NODE_246_length_806_cov_8.037221
AAACGATCAAAAAAAGCTTTTTGAACACTTCCACCAATCGAACACAAACACATCCCATTC
ACAGAAACTATTCCTCTACAGACTGGTGTCTGTGATTCACAGGTCAATTCCTCTAGCATC
AAACACTGAGCAAACAAGGTGAAAGTGAATGAGCCTTTCGAAGCAATAACAAAGTGAGAG
GGAATACATTTACATGAGAAAACAGAGGACCACATTATTCTAACAACTACCTTTGCCAGG
CCAATCTATCTACCAAATTAGTTTATCGTGTAATACCCTTCCAGAAGCTCTTCTGGCAGA
AACAAGATATTATTCTCTTGGAATGGCCCATAGAAAGAGGGAAAAGCCAGTCAGATTCAT
ATTTCATCTCTGCCATGGAAACCTCATCAGTGTAATAACCCTCCATCTCATGGGTGTTAT
TCAACCATCTGCTACTATATTACTTATCTTTATTTTGCAACTAATTAACAGCATAATCTT
CTAAATTCAGCAAGTTAATTATCATTATTGTGGTCTTTGCAGCATCATCAGTCCTTGTAA
AGTGCCGTCTCCGCGCCCCCCGAGAGCCGGGTGGGGGCGGGGAGCGGGCAGGTTGAGCTG
GGGGTCTGTTTTCTTGACGCAGGCTCATTAGGTGTTTGCTGATGAGCTGAGTGCGGTGGG
AGGCGTCGTGAGTAAGAGGGGGGATGCAGGTCAGGCAGGATTCTGCTGAACAAAAGGTTC
CATGCAGGGTGAGGCCGACTTAATGTGCCTCGCCGAGCGTGTGCCAAGATGCCCCCAGCT
GGCTTTCGCAGGTTGCCCCCCCTCTGGTTGGCCCTGGTGACGGCGTGCTGAGCGCAACGC
TGTCTACGCGTTTGTCATCTTCGTACCCCATGATCTCCGACAACTCTGCCCCTCCCCTCC
TTCCTCTttcatcctcaccagtcaggatcaatccttcccacccaacgcac
>NODE_247_length_660_cov_13.577272
TCCCTCTCTCCCTCTCTCTCTGCCTCCTCTGTCTGCTTCTCACGGCTGGGCACAGTTGGG
GAGCAGCTCCTTATTCATTCATGAGAGAAGCACCGGATAAATAAAAAGGTTCATTACTGT
GCTAAAGTGTTACTAATGACATGTACCTGCCACTGAGCACCTCCGAAAATCTAATGTGAC
ACACTAGAATGGAAAATCTATTCTGCTGCACCAAGGCCTCCAATGGTGCTAGCACATACT
CTATGGAAATTTCTCTCCGCTTGCCCTCCAATTGTGTCTCTCTAAAACCAATATTTACAA
TCCCATAGCCATTATGTCCTACTACGCCCTCTGCGCCTGCTGTTGCGACCTCCATATTAG
CTGAAAATTGGACTTTGCAAACTTAGCAGGGGAGAAGAAGACTCTTCTCGTAGATGAGAG
GGGGCAGCACCAGGGGGACTCAGCGTGAGGTGTGGGGTGCTTCTCGACTCCCCGCTGCAT
GCCCCCAACCCGAAAGCGACAACACCCAGCAAATGCTAAACAAAAATACAGACAATCTCA
CACTGCTGCATTCCATCATTCGGTCTCTTCACGAGCATACTAATGAAATGCTAATAAAAC
ATTAACGGACGTCAGACTTTACATTAAGGCTGCGCTGAAAATTTTCTACTTGAGATATGA
GTTCTCTTTTGCCACCAAAATGTGTCACTTGATCACGtatattcagccactggttcatag
gccatgcaaataagcctgacagcagcacttaaccagtaactagaaagaatgcttttgtaa
tcatctgattaatgtagccaaatg
>NODE_248_length_435_cov_2.611494
TTCACCTTCGTCTTCTTCTTTTTCAGAATAGGAGGCTCCAGGTCCGTTTCCGAGCCCAGC
CATCGCTTTAACTGCTCATTCCTCTTCTGCTTGGCGTCCGCCATCTTCATCCCCCTCCTG
TCTCGGGCTTCTTATCTTTCTCCGAGAGAGGATATACTTTATAGTGGCACTATCCCACAG
CGCACTGGGGCGTGGGAAGGGAGGGCTGGGGAGGAGGGGGGGCCGAGAGCGAGAGAGAGG
GCGTCTGGATTGTTTTCCATAACCTCGCGAGAACTGGAGCCCAGGAGCTGCAGTATAACG
TCATCATGAGCAGATTATGAGGGGAGAGTGAGCAGGGTAATCCCTTATAGACTGTGTACA
CCAAATAAGACAAGAGTGCTTGAAAATATTACATAACACTCCACTGGCTCACAAGCATTT
TCACAGAGAGCCACTGTTACTTACAGTAGCTGCTATTTTTACCTTCTCTGCTCTGCCCAG
TGTTATATTGTATAGACTGTTGTTTACTGTGGTGCTGCTGGGTACAAAGAAGCCATAGtt
cacttgtaactaggggccgataaaagttattagtaatca
>NODE_249_length_338_cov_12.656805
CGGGTAATGAGAGAAATTAGCACAAATGCTCTAAGTAATAGTTCCTGTTTTTTTTTTCAC
TCACAAATTATTTTTCAACTTGTTTTTGTATCTATGCATAAATTAAAAAAATCGGCTGAA
ATTTATTATTCATCTGAGATGTGATTAATATGCAAAATTATGCAAATTAAGATGCAATTA
GGCTCCAATTCTCTAGTGGAATTTTCCATTATAATTTAATACAAAGTAACAGAGTAATTG
GTGTCACGTGTAATTACGGTTACTCAAGTGCACTTTCAGGCATGCAAATGATTTGCTATA
TGTTGGTTATCCTATGCAAATGTACCATGTGGTGTTTTAACAAGTTGAGGAAAACACAAT
GAGTGCGTGGTTACCCAGTGGGGTTGGAACAAGGTAAAGACACCAGGGTGTGTTTTTTAA
ATGAGAGAAGCTGGAAAACTTTCAGTGCTCAGATTATCACCAGTTAAGACTTCCAGTTAC
TT
>NODE_250_length_734_cov_6.362398
AGGGAGGAGAAACCCAACAAGACAAAGGGTATTTCAACGACAGAGTGCTTTAAACCACAA
CAAATCACATGTCACTTCGTATCCCATTTGTGAAAGTTAAGACAGGAAATCTAAACCCAG
TTTCACTTCAACAGAAAAGGGGGAGATCTCCCTCCGAGGAACTCGACTAGACTCCTCCTG
TTCGTGATCACAGTGGCCAGCGAGCTCTGCTTCAGCTCTGAGGGACTCCTGCTCTATGGT
AATCATATCCTATTTGAATAATGAGGCAATACCGCCACTCCTGCTGCCCATTCTCCCTGC
ATCCTTGACTGGAGTCTTTGATAGACACTAATTCTAGCTCCATCTATAAAGCTCCTCTCA
TGCATTTTTAATAGAATCTATTACTTTAGGATTAAATTATAAAAGACTGTCCTCCTTAAA
TTTTTAATAGTTTGCATAATTGGTATCAGGGCCTGAATGCAAACCATAAAAACCCAGTTT
GTACAGGACTGAGCTGCAGAACGAGTCCGGCACAACCACACAACACTGTTGCACATAAAC
GGCACCAGTGGCAATATGACTCTATCACATACAAGCACACATCTGCGCAAGCTCACGCAC
GCACATACGAGCTCGGCCATTATAGCTTTGGTTTCACTGTCATGGGGAATAAGGTGCTGT
GAGCTCTGAATGAAGGGGACAATAAGGTCAGGGAGCATGAGAGTTGTTTTTGGCTGCTGA
GTCTCTAAAGGAGCCTGAGGCAGGAGGAGTCACCTGATGGAAACAGGAGACATGAACCat
gtgtccacagacacctgctgccactgatgtcaacctgtgagcacaacactcaccagggca
aacagcaaaaactacttagcaggtttacagcctccctt
>NODE_251_length_533_cov_18.150093
GAGTGTATGAGAGAGGCATGGAGCTCCACAAACACAGAAAATAATGTGCCTCACAGATAG
CTGCACCAACCCTTGAACATCTGAGCTGAATACTTTTCCAAGATTAAAACACGTCTTCTG
GTAGTTGTGTCTCCTTTAAAAGCTACACAACTTGACTGCTTCCTCCCCACTGAAAATGTT
CCGGCGGCTCATAGAAAATTGTGTTGAACCTCTTTGACTTTGCGAAATAATTGAGTTAAA
ACACTCGATAAAACATTAATTAGCTTAGCAGTCTGGAGCAGATAACATAGATAAAACCCT
ATGTAATTCATATTGATTAGAATATGCACATTGAGCGTAACCTCTTAAGACAAGTTTTCC
TTATTAAATGGACACAAAGCCGAGGTCATTATTCGTACAAAGAAAGATCGCTTTAGATTT
TATCTTTTCACATAAAAAGGTTTGATTGGATTTCTTTCTGAGGAAGCTGCACAATCTATT
TTATTCAGGTTTGATTGTATTACCTCTTAATTAGTTTGTATATTGAGTAGAACAGGCCTT
ATTGATTTGAGGTGCATTCATTTGCATTGCAAAAATCCCCTTTAATCCAATATAATCTCA
TCCTTACTCAAACAGAGCAGACTGCATCTCTGAGTTGCTCTTTACTTGCTTGTTTTCCAG
CTACTGCTTTTGGCTTg
>NODE_260_length_172_cov_5.941861
GTTTTGAGTTCACAATGTGGTCAAATGTGATAAATATGAAGGCAAATGTTGTTTCAAGTG
ACTTTGTGTGATATAATTCAGTCAACCACTATGTGGCAAAAGAGGCCTTTTCAGGGCATG
AAAAGCTGTTTCAGAGCAAGATAACAGCAATACTGCAGTTTTTTAAAGACATTGTTTCCA
ACCAGGTTTTCATGTTAAAATGTGTTCACATATGATAAATATGAAGGCAAAAGTTGTTTC
AAGTGACTTTTTGTGATATAATTCAGTGAACCACTGTGTGGCAAAATAGGCCTTttcagg
gcatgaaaagctgttt
>NODE_261_length_606_cov_13.902640
TGTTCTTGCTCTTTGTTAATTTTATATTGAATCGCTGTTCTGCCGAGTTCCTGACAAACA
ATAAAACTTTTGATTTTAAATTTCTATTTTTCCTTTCACTCGATTCAGATTCTATTTACA
TGCGGCTGTGAGATAGCCTCAGTGGAATTTACCAGTGCAGTTAATCCACTCTGATGGTCT
AACAGGGATTGTCTGCACAGTATCTCTGCAGCCAAATCATACAGTATGAAACTGCATCAA
ATGAACAGATGGCAGTGACACGAATTAAAAGCACAGAACAATAGTAGAATATAAACCAGA
AATGACACCCAAAGTGGCTGTTGATTTATAGCCGTGGCGAGTTTGGTACTGGGCTTCCAT
GTATATTAGTGCTACAAATCTGGGTCCATTTAGCAGGGAGATGCTCATACATACATCACC
GACTCCTGCTCCAAGCCAAGGTCAGTCCTTATTGCATCAATCTTTTCAACAGAGGCTACT
CTACACAGCAGCAGTTTTGTAACTGTCGCAGCTGTAATGGAATCTTTTTTCTCGCGCTTC
ATCTTTCTCTTATCACATGAAATATATATTCAACTTCTCTTCTTTCCCTCATTCTCCTGA
TTCTTTTTATTTTATCTGTAAAACATTCCCGGGGACCTCATTCCTTTTCTGGGGGACACA
CTCCAAGTAGCACAGATTTTAACCCTTTAAGGCCCTGATCACACCGAGTCACTTTGGAAT
ACATATATAGATATATAACAAAATCaaaat
>NODE_262_length_566_cov_9.277385
CGCCACATGGGCAAGCAAGCATGCCCATGTACACATACTGCAGTTAAGGAATGCAAAGGG
AAAGAAACCACACAATGAGGAAAGAAAAAAAAATCCACCAAGAAGCAGTAGACAATTAGC
AACGATGTCAGTAAGTCGCCATGATTAACATTCGGATCACTGGGATGTAAATACTCAAAG
AAACACATGCTGCACTCCTACAAGCCTCCTTTCTAAGCAGCTCCGTGCAATACAGTGAAT
GAGCAAGGGGGTCGCGCACACCAGGCTTGCTGACAAGCCTTTTTTATGACATTCATCAAA
GCCATCTGCCATTTTCCGCTCAATTAATTTGTTATGGGAAGTGGGATCAATTAAGTGCGC
ACCGTAATGGCTTTATATCCTTGTTTCCCTTTTATAGTCCAATATTTTCTGTGCTCCACT
CTGGCATGAAAAGGCGAAATCGATATCCCCAGCTATTTTCCCCTCCTGTGGACTAATTTG
TTTTTGCCACTCTCTTCCTGGCATGATAAACCGGCTGTAATGAGGGGTTAGGGCGAGGGG
ACAGACTAAACATAAACCCACACTCAAGCCAACAAGCGAAGTGGGGTCGCTTTTTTGCCA
ATGTGTTCGCTGAATCCAAGAGAACCTGATCTTAATCGAACGCAATCTCATTTGGATGTC
GGAGCAACGCTGTTACCCacacttaactaaacgcggaggagtatcaagag
>NODE_263_length_504_cov_11.569445
TCCTCAAAACACAAAGTCACATTTATCTCAGTAATTGGCCTCAGCGTTTAAGTGGATAAT
GTGGTTATCGCTGCATTCTTTGTTTCATTTCTTCCCCTCCACTGCTCCTTTCTTTCTCTC
TCTATTTGTCTTGCTTTTCTTTCTTTCTTTTTTTTTTTTCCGTGAAACTGTTGAGCTGGT
AAGTTCAATGCAGAGGCACGTATGCACTCTGGAAAGGTAATCTAGAAGCCAGTTGAGCCA
TGACAAATAGGGACAGCTGGCCTAATTGAATCATTTGAGCTAAGACAGCTCAACTTGGTT
ATCCCCTCTGCAGCCCACACTGATATTAGTGCAGGAATCATTAGCCATGAAATCATGTCT
GCTCTCTCTGACTGCATCCTTTATGACATGACAGCCAGCCCAGCCTGTCTCTTTCACTCT
CACACCAAAAAGAGCCCTTCATCATAAACAGGCAGAGATGGAGGCAGCCAGGACTGAGTA
GGATGTCTCTTTGTCTTTTTCTGAACGCTTGTTCTTATTAAAGTGTTTCACAAGATGTCA
TGTACAGTGCATTGTGCTTATATCAAGGCATTACTGTACAGCTGAATCGCAAAAACATGT
ACTTCCATCCAATTTTTCTGCAGCTATCAGCATCAGGGAAcgctgtat
>NODE_264_length_510_cov_17.641176
AAAAAAAAAGGCAAATTCTTAACTTATAAATGCACCGAGCTTTGCAGTGATGATCAAAAG
GCCAAAATAGCGTGTGATTGGAAAGAAACCTAATTGCCTTTCAAACCTCTGTGGCACGTT
CTATTTATTAATCTGAAAATGGTTCCAAATCTTGGGGATAATGAAAATCTCTTTTATAAA
TATGTATGCAGTGAAGTCACAACATAATAGGGGCCTGGTGAAAAACAGGAGGCAGCAAGG
CGGCTGAAGGATGAGGCGCAGGCCCTGCAGAAAAGAATGTTCCCCCAGCAGAAATTGGTT
TAATTAATAGGACATTTTACATAATGATTACAGTGTAATTGCACCGACTAGCAGAGTGTC
ATTAAATATATCCTTGCTCCTTTACAACACCCTCCAGCTAAAAATAATGAGTTACATTGG
AAATCACTATGCAACAGGTTCATAAATAACATTTAAGCCCATACAAGGCAAGTACTTATA
AATAATAAATATTTGCCTTTTGTAATTGAAGAAAAAATGACTGCCTCTTTTTTTCCGCCA
CTGCACGCTGCTTTGTCCTGTTGTAGCCGTGCAAAGGAGATTTTTCCCATTTTTCCCCTC
TTGTAAGTGCTGAATAATTTATTTGCTGGCTAATAGTCAACACTGTCAACACCc
>NODE_265_length_632_cov_14.193038
ACTTGTAAGAAAATGCACAGGTCCGTGAGAAATCTAATGCAAAGTAATACTTGTATAGGC
ATCATTATAATAGGTAATGGTAGTGAGACTACCACGGTCTAAGCAGGGGCTTATGCATAG
AATGCTATCTGTTAATCAGAATGGTCTAGGAAAGGACAAATTGTTTAATAATTTAAGGAA
TACGGAGAGATAAGAAAAGGCTCATATAAGGTAGAGACAGTGTTAAATCTTGGAAAAGGT
GGCATGAAGGGTTACGTAGTTTAGAACTGAAGTGTGCGGGATGGGGACACTTGTCATTGA
GAAGAAAAGTAACAACAACAAACATCATGCAATTAACATTCGTCACAAGTGACAGCGCAG
CTTTTAAAGGCTAAATTGAAAAACCATTGAACTGTTAAATTAAAAGTGACAACACAACAG
TCAGGTAGGACAGCACACGGGACAGAAGGAGAGATCGAAGGAGAGAGAAAAGCAACAGTA
AGAGAGACATAAATATGAAGTGATTGTTAGCTTTAAACCTTATCATCTGGATTCGAATCC
TCAACTATAAAATAGCAACTCTTAACACATTTATAGAAATACTGGAAAAATATTAGCACT
AATTAACCTTTGTATCCAAGTGCATTGAAAAGAATACTACCGTTACCTCTGTGTCCATTA
AAAAAACATAAGAAGAGGAAGAGAAGAGAAtgacaacagggggacatcagggtaggtgga
atactataacaacatgggggatattgttatattattccacccaccttaatgctgag
>NODE_266_length_1616_cov_12.747525
CGGGGCGGTGTCCGACGCCGTGCGGAAGGCGGGCCGGTGGAGGGGACCGGGTACGGCGGT
CGGCGGCGGCGACTCTGGACGCGCGCCGGGCCCTTCTCGCGGATCTCCCCAGCTGCGGCG
CCCGCTGGGGTCCCGTTCGCGCGGGCCCCCCGGCGGGTTGCCTCGGCTGGCGCCTAGCAG
CTGACTTAGAACTGGTGCGGACCAGGGGAATCCGACTGTTTAATTAAAACAAAGCATCGC
GAAGGCCCACGGGGGGTGTTGACGCGATGTGATTTCTGCCCAGTGCTCTGAATGTCAAAG
TGAAGAAATTCAATGAAGCGCGGGTAAACGGCGGGAGTAACTATGACTCTCTTAAGGTAG
CCAAATGCCTCGTCATCTAATTAGTGACGCGCATGAATGGATGAACGAGATTCCCACTGT
CCCTACCTACTATCTAGCGAAACCACAGCCAAGGGAACGGGCTTGGCGGAATCAGCGGGG
AAAGAAGACCCTGTTGAGCTTGACTCTAGTCTGGCACTGTGAAGAGACATGAGAGGTGTA
GAATAAGTGGGAGGCCTCGGCCGCCGGTGAAATACCACTACTCTTATCGTTTTTTCACTT
ACCCGGTGAGGCNNNNNNNNNNAGAATCAGCGGGGAAAGAAGACCCTGTTGAGCTTGACT
CTAGTCTGGCACTGTGAAGAGACATGAGAGGTGTAGAATAAGTGGGAGGCCTCGGCCGCC
GGTGAAATACCACTACTCTTATCGTTTTTTCACTTACCCGGTGAGGCGGGGAGGCGAGCC
CCGAGCGGGCTCTCGCTTCTGGCGTCAAGCGCCCGGCACCCGCCGGGCGTGACCCGCTCC
GGGGACAGTGGCAGGTGGGGAGTTTGACTGGGGCGGTACACCTGTCAAACGGTAACGCAG
GTGTCCTAAGGCGAGCTCAGGGAGGACAGAAACCTCCCGTGGAGCAGAAGGGCAAAAGCT
CGCTTGATCTTGATTTTCAGTATGAATACAGACCGTGAAAGCGGGGCCTCACGATCCTTC
TGACTTTTTGGGTTTTAAGCAGGAGGTGTCAGAAAAGTTACCACAGGGATAACTGGCTTG
TGGCGGCCAAGCGTTCATAGCGACGTCGCTTTTTGATCCTTCGATGTCGGCTCTTCCTAT
CATTGTGAAGCAGAATTCACCAAGCGTTGGATTGTTCACCCACTAATAGGGAACGTGAGC
TGGGTTTAGACCGTCGTGAGACAGGTTAGTTTTACCCTACTGATGATGTGTTGTTGCAAT
AGTAATCCTGCTCAGTACGAGAGGAACCGCAGGTTCAGACATTTGGTGTATGTGCTTGGC
TGAGGAGCCAATGGTGCGAAGCTACCATCTGTGGGATTATGACTGAACGCCTCTAAGTCA
GAATCCCGCCTAGACGTGACGATACCGTAGCGCCGTGGATCTTCGGTTGGTCCCGGATAG
CCGGCCTCGGCCGGTGCGGAGAGCCGTTCGTGACAGGGCTGGGGCGCGGCCGGACGATGG
TCGCCCCTCTCCTGCCTCGCATCGCATGTTTGTGGAGAACCTGGTGCTAAATCACTTGCA
GACGACCTGATTCTGGGTCAGGGTGTCGTACGTAGCAGAGCAGCTCCCTCGCTGCGATCT
ATTGAAAGTCATCCCTCGATCCAAGCTTTTGTGTCTGGCCGAGGGCGCGCGGGCCCCCTC
CAGCCGACACGGCCGTCCAGGGCCCTGGGGTACCAGGGGCGCCTGCCTCTCCGCCTCTCC
GCCTCTCCGCCTCTCCGCCT
>NODE_267_length_607_cov_10.196046
GAGACGAATTCAGCTTGTGTCTGCTCGAGCAGTTTAGCCTATTTCTAAGACACCTGCTAG
AATTACAAGATAAAGAATTACGAATGCTGTGTGTTCTTCCTGTTTCCCATCTAGTAATGT
CCAGCATACAGTCTATCTTTGTTTTGGGGGTTGTGGTTAATTGAATGCTTTATAACACAA
ACTGCATATCTATATTTCTGATTGTTTTTTTGTTGTCATCTGCATTTTTTTCATTTGATC
TGACATTTATTCAGTTTAAGGTCGAAAATGACACTGGCATTCCCTTATGCTAACACTCCT
TCATATTTGCTGTGCAAAGGGGAAGAATCAAAGTGAGAAAGAGAAAGGAAGAGGAAAAAT
TAAGGACTGCTATTCCTGTTTTTGTCTCTCAGGTGAGTGAGACTGAGATCAATGGCCAGT
TTGAGTCAGTTTGCGAGTCCGTTTTTAGTGAAGTAGAATCCCAGGCCATGGAGGCCTTGG
ACCTGCCTGGTTCGTTCCGCACTCGAAGCCACAGTTACCTCCGTGCAATTCAGGCTGGTT
ATTCCCAAGATGACGACTGCTTGCCTTCAATGACATCCTCCACTGTCACTTCAACTCTCA
GATCCACAACAGGTAAAACAACCCCCCCAGAAGAGAGAGGGCTTAGTTACATATCCTCAT
ACATCCTATACATGCGCACAAACTTGACATACCTACATATGTACAGTGGGGAACCCTTGA
GCTTCAgggatgccaggctgaatgactccag
>NODE_268_length_732_cov_11.674864
TGAGACAAGTTGCCATACATGGTTTTACATGCAGGCATGATTTTTACATTTGTGCTGAAT
TGTATCAACAAAGTATGTGGTGGTGTAATGTACAGCACCGGTATACAGACTGCATGTTTG
TGTTATGCTGTGTTTTCATAACTGGGGTCAGACACATGCAGCCCACCCAGTCTGTTGAAG
GGCCTTTGTAACTAAAACATCATACACATCCTGTGTTGCCTTTTAATACCTATTAGGCTA
CTCAGGCTCATATATTTTTTCATTTTTTTCCTGCATAATGTTAATGAAAGTCATTTTTCA
GACATTACAAGTGCAATGATTTGCAGTTAACCCATGCAAACAAGAGAAATAGTGGGCAAA
CTGTTGTGACATTCATTGTATATAATGAAATCTTAATATGGTGCATATTTAAGTGAAAGG
TTAGCAACATAAAGGGCAAATGGATTGCCTGGCAATGAATTTTAAGCAGCTATTGATTTT
ACACTACAAGCTACCTCTTCCCTGAATGATAATTTTGAAATGGCACACTGCTTATCTTAA
AGCTGATCTGACACAACAGGACACCAGAAATACACCGAATATTAAGGCAAATACAGACAG
ATAAGTAACGCTCTCGTAGATGATGCACCACTCTCATTCCACTTAACGAGAATACATAAT
AAGTGCTGATGTGCTCTCCAAAATTGAGCAGATGCGAATACATCTAAGGGCAAACGGATA
GTTGTGATAAAAATTTCTCAAGGGAAAAAGTAAGACTATGAAAAgtttgacacctagttt
catataatgtatctaccaagtaaggtgagcgaggctaaaaaccttaatagctgtgctgac
tgaaactaggcacaaatctcaattaattgctgtcta
>NODE_269_length_622_cov_11.556270
AAAAAAAAAAAGGCATATGCTTTAGTAGACACAGACATGCAAAGCATTTCCATTCTTGCA
GACTTCGTGTGGGTGAGTGAGTAACACTCCCTGCTCGCGTGGCAGGGAAAGGAGATTGCT
GGATTGGTCAGGGCAGGGAGAGATCCTTGTCGGTGACAGCGTCGCTCCAGCGAGCTCAAA
GCCACAGTAACACAGCCGAACAATCCAAACACACCCCACCAATTTTTAATTTCTTCCATT
AGAATTAATTATGAGGCCGAAGGCAATTTGTGTACCCTGTGTTTAAGACTGCCTACTGGA
TTAATTAAAAACTGGATGCTGGAAAATTAATGTGTGAATTGTTATGCCTTGCTATAATGA
GCCATCCCATGCTATTACATAGTAGTGTACTATACGATCACCTTCAGGCCTCTGAACACA
CAAGGTTCATTAAAGAGCACAAACCTAGGCACAAGTCAACTTAAAGAATGCCAGCCTCAG
CACATATTCAACAGAGCACACGCGAGCAGCGAGACATTTAAATTTTCACCCAAAATACAA
CAAGGTGAGGAAGTCTGGCTTAATGACTTGGAAGAAAAACACATCTGTAAATAAATGACC
TCAGTAACCTGCACTTAAACCTGATAAAAGAAGATAGAGGAGTAAAAGTTGCTGTGATGT
CAATTTTGGCTCAGAAATTGCTCGCAGCTTAAAAGAAAGCAAAACACATCGGTTGTTTTT
GGCCCAGTGTTCCCCTggctaatagggtgtgaagtacagtaacgtt
>NODE_270_length_484_cov_7.134297
AGTTGGTGTACGGTGTTTATATGCATGTGGGTGAGTGTTTTTGGGGGGGGTGAAGAGGAG
GAGGAGGGCGGAGGAGGGAGGAGGGTAGCGGATCAGCAGCCAACTCCACTCCGAAACCCT
CCCCTCGCTCTCTCTTTCTCTTCCCTGCAATACCTCCGCCTCCTCCCCCCTCCCCTTGAG
TAAATCTATAGGGAGGGAAGGCAGAGACAGGTGCATTTCTCCACAAATTGAGTTAGCCAA
GACATGCCACATCCAATTGGGCTAAATTGATGTGAGAGTTTGTGATGTCTGCCGTGGGTA
TTACAGCAAAGGTCAGTGTGCCGAGACAATGACATCAATCTGGTCCACGTGGCCGAGAGC
GCTCGGGCCCCCACCGGCCCCCTGATTCAGATGCAAACCTGCAAACACAGGCAGGGGAAG
GAGAGGGCGGACGAACGCCGGTCGCAAACTGGTGGGCATTTTGTGATTAGAAACTAAACA
AGACCTCCACACAGTCTGGCTGAGGGGACAGACACACAGTACGTCGGAAATGATGGTCGT
TTTGATTACAGACATTCACAGTAGGCTGCTTGCGTTAACATTACTCAGCAgtaaaccact
ttacagcatgttgttttatgttccatct
>NODE_271_length_507_cov_8.094674
GATCTAAAACCAATTACACTGATTGAGGCGCAAAGCCATTTAAAATGATTACAGCAAAGC
ATTGTTCTGCATTTAACAGGACAAGCAAAGAAAACCACAAAACAAACCTGGCACAGCGTA
CCGTGAGAAGGATGAGGCGAGTGATGTAGAGAGAAAGGAGGTGTGTGCGGTGGTGGGGGG
GCAGATGAGAAAAGTTTTGCCCGGTGATTTATGCTTCTTTCCCGGCTGGGATATGAATCT
GGGATGATGCTCCAGAGAGCAGCACTCCAGATAATGTTAGCCCATTTAAAAAGAGCAGAT
TTGTGTAGTCTATCAGGGTCGCAGAGTATTTTTTTTTCTCCTGCCTCCCTCCCTCCCTCC
TCCGCCGGCCCCTCCGTAGTGAGAAATTGGTTGTTATCATAGATCACAGATACTGCTCAA
ACCTCTTATGAAAGATGAATTAATTTCACTAATGCTTTAATGCAAAGCTCTCATGAGGGA
GGCAGACTGGTGATAACCCCTGCCTCGTCCCCGCTTCCTCCGCTAGTGATTTATGCCCTC
TTTTAGTAGATGAAACCGCCTAGATTTGCCATCCATCTGCAGCTTTGAGGAATCCTATTA
CATGGGGATCTTGGACCGGACAGGACGCCACAGTCCAAAACCAGTTGCTCT
>NODE_272_length_514_cov_7.410506
ATTACTGTCGAGCTCCTGAGAGGACGTCATCAGAGGCACAATGGTCAGTAGGCAGCGGGC
TCTCGGGCCCCTGTGGGGGTTACAGGCTCCCGAGTGAGAGCTCTGTGGACTCCCAGCTGT
TCTATGCAACATGCTGAACAGTAGGGGGTCGCCCTGTGTTTGTTTAAAACTAACAGGAGT
CCCATTAAAGCCCTGACTCCCCTCATTTAGGACTGCCATGGGGACACAAAGGACAGCCCT
GGGAAGCGGCACGTTGCAAGGGACACCAATTATTGAGGCGAGGACACAGGCCAGCTTGTT
CGTGCTCAGGGACATGTCAACTCGTTGGACGACCCCCTCCGTCAAACCCATTGACCAGAG
CGCATGGAGAGGCATCTTAATTGGTGTTGGGCAAACAGATTTTGTCACAAAGTTGCAAAG
GAAGCTAAGTAGCTGAATGTTCACATTGTCCAACCCCTGACCTGAGCTTCAGGGGCCGTT
CCGAGACATCATTATGCTCCATTACTTTGAGTAATCGTCTCAGACTCGTCCTATACCGCA
GCAGGAAATCCAGGACAGCAATTAAAAGCAATATTCTGGCAATAAAGACAGTGTAAATAA
AAAGTGAGCCCTTTTCTCTGTGTACAGTGATATGATAGTggcgaggggtaagatttgg
>NODE_273_length_802_cov_13.073566
CTGACAGACACATTTGCTGTGCATGATGACTAGGCTACACAGCAGTGTGTGTTGAAGGAA
TTAGACAGAACTACAATATAGGAATAAAACCACATTCATGTTTTCAAATTAGTTTTATGC
TTAGATAAATTGCCTGTAATTCATTTACCCACTTTTGCCCAATCCCAATAATTAAACGTC
TGGAGCCATAAAATCATACTGCACCATGCACTGCTGAAGTAACAATTCATAAGATGTGGT
GCTGAGTTTCTGGATGTGTGTGTGGGGGTTGGGGGCACAGACTCCCACCCATCTTCCCTT
CACCCCACCTTTTCATTTTCAATTATGTGTTGGAATATGAATCTTTAATAGGGTGATAAT
TGTGCTAGCATATTTGCTGTCACCCACCATTAGCCCAGATTAATTAGCCCATTTAGTTTA
GCTTAAGAAAGTGTCTGGCTGAGGAATGGGGGCACTGATGGAAGGCGGATAGAGAGAGAG
TAGAATCAGCACAATCTGTTCTATATCATAGTGCCATCTTTTTTCTGCTTTCTCTCTGTC
TCTTTGTGTTGTTCGCTTCTCTTCCTTTTCCCTCTTTGCTACTTCAACTCTCTTTTTCTC
ATCTAACTTAGTTTGTTAGTCTGTTTCATCAGTCTGCACTCATCTGCTGCTCCTGTTCTC
AGCAATATTTTTTGTCGCTCTGTGGCTTTTCAAGTGGTCGGTGGGGAGACTGATGGGAGA
TTCATGTTGTGCAGTTGAGACTTTCTCAGAACTATTAATTCTGTAATTACCAGCATTACA
CCAGCCAGTGGTGTAACTATTCAACTAATCTCATTTTCTAAAATTACGTTTTTGGAGATC
ATGAAATTTAATTTAATTAATGTTAAGTAGGGATAAATGATTATTAAAAGTAAATCTTCA
TTTTTCATAATCAGCAACACTGTTATTGGGTAAATGtacttttttt
>NODE_274_length_607_cov_15.810544
TCCGACCATCCACTATACCACCGCTGTGAGCCTTTTAACCACAGCAGAAAAAAATTACTC
TTGATCTTCAAATGGCGATAATTGAAAAGATCAAAAAGATTAAACAAAAAAATTGAGAAT
GTGCTGACTTACCATGTTAGGCTCCTTTTTTGTTGTAAGTTTTTGTTTAAATAAAAAAAA
ATATTTGCTCAAAGATGCAGCATTGGAGGTGTCAAATTTTTGTAGCCGTCTCTTGATCGT
ATTACTTCCACAGTCCTGGTTTCCAATGCGTCTGAACTTTTTCCCTTTCTCTTTTATTTT
GTTTGTGGTACCTAGCCTTTTTTTCCCCTGCTTAAGACTTTAAAAGCCTTCAGCTCAGTA
AAGCAGCACAAATTATCTTGCCACCTTGCTCAGCTCTGATGCTTTGGCCGCTAACTTTGG
AAGGCCCTTTACTACTGCATCAAAATTAGCATTGTCAAAGCAGTTAATGAATATTAATAT
TGTATTTGTCATTGGAGCTGGCCCATTGCTGAACTCCAAGTCATCCATCAGGGACAAGAT
TAAGCACACAATTATTTCTGACTGACAGGGACCAAATCTGGAAGATTTTTTTTTTCCTCC
AACAATTTAAAGAAAAAGACACAACATCATCTTAAGGTACCTCCCATGAGACGAGACAAG
ATTAATACACTTTTAATGAAGCAAGATTTCATGGTGCATGAACAGCAGGAATCTCAAGAA
AAAAAAAAAGgagaggaatatagaaatattt
>NODE_275_length_787_cov_10.237611
ATTATCATTTTTTTCTCATGTAAGACAAATGAAAGGCAAGAGAGGGATGGGAGTGCTGTG
CCAAATCTGATTATTTATTTCCTTAACAGATTGCTGTGTTACAGTCCCTGAGCTGTGGTT
ACTGATGTTGGGAAGTAAAGTGGGCCAAGCGCTTTGCAAGGATGCTCCCCCTTACAAAGC
TGATGCAGCACTGTATTGGGAATTTGTGTCAGATACAGATCAGGCACATTTGATTTAAAT
AAGCAAATCATTGAATAAAGATGACCTGGCTCACAGGGGTATATCTCTATCTATGCATCA
CAATTCGTGGGCTGGGAAAAACACGGCCTGACATATTGAGTGACTCAGGATCTGGTCATA
TCAGGGATGTTATTCAGACATACAGAAATCCCAGCTTGCCTTGCCAGAGTGTTCTTCGAA
ACAACTAAAAGCAGGAACACGTGCCTCATCTTCGGTGTGTCAAGCCGGCAGTGATTGAAT
TTCTCCTCCTTCCTTAAGACGGAAGTGCAAAGCCGGTGAGTGATTCCTGTGGATGCACTT
AAGGTTTTAGTTGCAGGCGTCGTTGTGCCTGGGCAGATTTTATATGACACATGAAACTAA
CTACATGGTACTTAGGGCCTGCTGTAAACCAATCTGAAGCCAGTCGGGAAAACAGGCCCA
TCAGCAGAGAGGCTTGTTTCTGTTGCATGACAAAAGGACTTGCAAAACCGCATCAATTAA
AAGTTCATTAAGTTCAGCACTGGGAGGATGAGTGGATGCTCTCTATTTACGCCCAGGCCA
GCCCAGCCCATTATCTTCAACCTGATTATTCAAATCCCTGGATTATAACACAGACGTTTT
CTCAGAGCCTTGCTTAGAATAATCATACTTAATAATATTTCATTTTTCTTCCCATGGAGT
CTGATTAGAATTgagtctgcatcatcaaaag
>NODE_276_length_800_cov_10.326250
CTGAGGAAAGCGTCGCCTCCTCCACGCTGAATTGCCATGTTCAGGGGTTTGTACAGACCC
AGGAACTGTGTGACAAGCTGCTGGCTGTTTCCCTTGGGGCTGATGGCTTGGCCATAGGGG
TGAGTCCGGGTGAGGAGGTCGCCAGGTAGCCCCAGCATCATCTGGCTGCCGAGCTCTCGG
GATGCGTCGGCGGAGGCGTGGGCCTGCTCCTGATAACTTGTGAAAAAAGTATGGCTTCTG
TTGTCTCTGCAGCCAGGGAAGTCACGATACCTTCCAATCCCGCCATGTTGGTTAGCTCTT
GATGCCAGTTGATCAGTGACGGGTGGCATGCCGGCTCCAGAAAGATTGGCTCCAATGATA
ATGCCCCTAGGGCTGTGCTCTAAACGGTGACTGGGGTATCCAGAGTCTGAAAAATTGGGA
ACCGAATGGTCAACATATGCACTGGACCTCGTCTCAGGGTAGTCTCGCAAATTGTGCGAG
GGGCAGAGTTTTAAGGAACTGCCAGTGGGGTGTCCCATGTGCTCTCCTGCCAAAGGTGGC
AGCACCACGCTGGGTTCAGTATTGCTCTCCCCGGGGTTGACGCAAGAGAGAGGGCAGCCA
CTAAACCTCGAAAGGCTTGTCATGTTTTGTTGTGAGTTTGGCTATGAGTTTGCAAAATCA
AACCAATTCAGCACCCAGGATACACCTAGAAATTCTGTTTCCCATTTTCCTTGTTGTATA
TCATCTGCATGTGAAATTCTTGGCCGTGAACTTCGCAGAAGTAGGAACCAGACTCAATTT
CGTTAAAGTTGGTGTGAGTCCCATGCCGTTCACTTTGCCCTCTTGATTTGTGGCAATAAC
CGTGGTAGTAAAAATGCTTCGAAACAGGCCATGGTGCAATATAAAAGCACAGCAGGCAAA
CCTGCTtttaaaaagggagctttgggattggttggaatgcgccg
>NODE_281_length_639_cov_8.489828
TTCCACCACAGATGATTTATGATTTTTTTTAAAGAAACTATTGCATAAAGCACAGTCTTG
TTGTACGCTAACTCCGATAGCTATTGAAACCATAACTGCTTTGTGGTGTTTTAATCTTAG
GCATGTATTGAGTGCTTTGACTTCACTCTGTCTAATTGCTTCTGAAAAATCCATTTATTT
CCTCAGACCAGCCGCTCTATAGAGAATCTGTTCAGTACAACTGATGGACAAACAGAGGAG
AAGAATCATGTTGTCAGATGAGCACTTCAGTGAAAACTTTTGCAAGTTAATATATATGAT
ATTCCATTTCTGTCTCAGGACAGACTTTCCCCCTCTCATCTAAGTGTATCCAGCGCAGGT
TTAATGCATATTTCAGCAAGCCCAAGCAGGGTGCCTTAGAATTACCACTTTACTTGTGGG
CCCTGAGGCCTTGGAGCCGACTTTGACATCAAGAGAATATGTTTGGGAAAAGGAATGTGC
GGCAAGCTTTCACCTCCAGGTATTTATCTTCTAAGGTGGGGTGGACTAGCGAAGGAGGTG
GTGGGGTGGCGGGTGCAGCCAGGCTATGTCATGGCAGGTCGAGAAGAAACAGACATGAAC
CTGTCTTAGTGCTGATCCGTGTCCCTGCAGACTACTACGGTGCAGAGGTTGAGTGTGATG
CAGCTCCTATGGCCACTTGAAGGCAAGTTCAGCAGCTTCTGTCAGCAAAACATCCCAAAT
TGCTGCTCACAGAAGCAAAATCTCTTAAGATAACCGGCATGCTGTTTGTAAACGCAGAGA
CAa
>NODE_282_length_456_cov_9.730263
ATTCATCGCCTGTCCTGTTTCATTCACACGCTTGTGATTCTCTATCATGCTCCTCTCAGC
AGCCGTCAAGAGGCCAGCAAGCATTGAAACAAATCTCTCATATTCTGCTTTTTGATTTCA
TTCTTTCTCCCTGTCGTCTCTCCTATTAGCTTATTCATTCTTCACATGTGACTGCCAGCC
TGTTAAGGTCATATTAAACCAAAGCAATCCACTTTAAATGGTTATCTACGACGCGCATTA
AAAAGCTCTTTGCTGCCCTTTAAATATTGTGATTGGGTTATAGGGGGGTCGCTGTTTCGG
AGCGCTGATCGCTCTCCCAGGAGCCCGCTTCAGAATATAAATTGAGTAATATTATAAAGG
CGGGCACTCCAGAAGGACTGGGTAATGAATAGGATTCATGATCTGAGGAGGAACAGGAGG
TCATGCAATGAAGTGAAATACTCTAATAACTCCAATCCAAACCCACTCAGATGATGATAC
ATTAACTGAGGGACCCTTGTATTCCTGTTTTTTTCTCTCTTGTGTCAGCCTATATGAGCA
TTACATCTACTCCAAAAGCACTTGCTGTGGAAAAAAAAAGAGAAAGCTGATCCTGGTGGg
>NODE_286_length_644_cov_9.217391
CACCATCTTTGGGATTGTGGTAAGCTTCTGTCAGTTCTGGACGACAGTCCTCACAAAAAA
TGGGGACTTTTTGTGTGAAAAAAATAAAATAAAAAGTAAGTTGCCCTGACAAAGGCAAAG
AAGTCAATTATTTTACTTGTTGGAAATCTGCAGTAATGTGGAGAAAACAAAGAGAAAAAA
GTAAAAGCCAAAGTGAAAAAAAACAGGATGGGGTATTGTGGGGTAAAGAAGGAGGTTGTT
GGCAGGTCAGGGAGGAAATTGAGAAGAAGCGAAGAAAGAATTGCCTGGTAATACAAACCC
ATCTCCTCATTTTTTGATAAGAGTGTCTAGGATGGAACTCAAAGAGAACGAATAAAAGAA
GAGAGAGGGAGGGGACACACGGCAAACCCAAAAAAAAGACAATAAGAATGATATCTACCA
GACAATGTAGTTTGTTTACCATAGCGTGTCCAATGCCTGATTGCTTTCCAGAAAAAGGGG
AAGAAAGGAAATCAAAAGAATAGTGAACAAAAAAGGTTGTTAATAAGGATGGACAGAAAA
CAAAAACCCAAAGCAACGATGAAGAATTAGGATGTTAGTACATTAGTTGGTTAGAAATTG
GTTAGTAGTAAAAAAATGACTTTTATCATGGATGAGTTAGTGTCGCGGTGAATaaacact
acaggatttgtcagagatgcgctgcagcaataaggtgccatcgtgccatcctagccaaat
tttccacatcagagtcccgcaagaagaaaacaaaacaaagagaagtactgtaagatgttg
gactgtct
>NODE_287_length_584_cov_8.152397
TTACTGGCATAGTGACACCGACACAGCCTCCCTAAAAGGATCACAGCGGCGTAATAAACT
TTATTAAATAATAAAACTTATTATAACTGTTAACCCGATTTAGTTCATTCTTCGCGGCTT
ACACACACACACAAAAAAGAGGGGGGGATATAATAAGCCTTATACCGTACATAAGGCAAA
GCCTACAAAAGCCATCGCCTTACCATTGACTTTAATTGGATTTGAAAAACGGGTTGCAAA
TTATAGCATTCTCTACTTGCAACTTAGTAAAATAAGTGTATAGAAAAGAAGGGGAAAAAC
CTGTGGACTGAAAGTAAATTAATCTGCTTTCTGCCCATGCTTAATTAAACTTCCTTAATG
CTTATAAGAGTTAATGAGTGAATTGATTAAACAATACAGCTAATACTTACCCCCAGCTCA
CAAGCAGTGGTGATCAGCTCTCCTGTGGAAGAGAATAGGGGAGGAAATTAATGTAAACCC
AATAATTATTATTAAGAGACAAGTCTGCTCCCAAAGTTTTCCCAAATCAAATACTTGCAC
TGGGGTTTTGCATTAATTTGCTAGGATCAAAACCTGCAAATCTTCCCAGTGTGACATTTC
CTAAGCGGCACGCTCATTCTCTTCATCTTTTGCTTCTCCCCTGATGCCTCCCTCCCTTCC
TCCCGCACATACACACAGATATAAACACACACAcacaaaccattagactccctctccaat
actctgtc
>NODE_288_length_585_cov_5.111111
GATGCGTAAAAAGCAGGCTCAGCATCTGGACGCCCGCTACGTGACGATGGTGGAGAACGC
CTACTACTACTGCAACCCTCCGCCCATGGAGAAGACGGTGAAGAAGAAGAGGCCTCCGCT
GCAGGAATACATCCGCAAGCTGCTGTACAAAGACCTGTCCAAGGTCACCACGGAGAAGGT
GCTCCGGCAGATGAGGAAGCTGCCCTGGCAGGACCCCGAGGTGAAGAGCTACCTGATCTG
CTGCATGGTCAACATCTGGAACGTCAAGTACAACAGCATCCACTGCGTGGCCAACCTGCT
GGCCGGCCTGGTGGCCTACCAGGAAGACGTGGGCATCCACGTGGTGGACGGAGTGCTGGA
GGACATCCGGCTGGGCATGGAGGTAAATCAGAACACATCCAGTTTATTTATGGAGCAAGT
TTTCAGTTGACCAAAGTGCTGTGGACCTCAGAAGAAAGACTACAACAAAAATATGTGGAA
AAGGCAAGAAACTAAAATAAAATGAAAATAAAATACAGAAAAAAAACATGAAAAATGGGA
TTAGAGCTTGAAAGATCAAATTCTGAAATAAAATAAATACCAAATATTAAAATATTACGA
CTGATACGGGCAGCCAAATCCATCGAAAACATCTTGAGGCAGTAATAAGAACTGAGGATA
AAATAATACATTTAATTTTGTTTCAGTTTCATACATTGAAGAATATTtgacatttttgct
tcagaaata
>NODE_289_length_445_cov_22.382023
CCAGCTAGTGGTAGTGGAGTTTCACTGCCAAGACAGTCCTCACCAAACACATTAATCATG
ACCAGGGGAGTGTAAAATTCAATCGGCTCCTTCCATCCATTTCATGTGAAGCAGACTGAA
GGCCGGCCTTGTAGTGCCTGAGAAAGGAAGGATGAAAAAAGGGGGAAAAAAGAAAAAGGA
GCTCCCTACACTTCATCAGAACCCCTACTTCATAACAAATGGAGTGTCTCTCTGGCGGAG
GAGTGCCATCAGAAACACGCGTTCTCTCTATCCATTTAATTCCGGCAGTGGAGGAAGGGT
CAGGGAGGGAGCAGTGGGTGCGTGTTCTGCTCTCCGCTCGCCGCTTCCCCAGTCACACAG
TAAACTACCTTTTAGGAATTGTTTCTCAATAAGAAATGATCAGTCCATTTATCTGCACCA
GGCGGGCCTGTCTCCTCACCCAGACCTCCAATATTTTTCGTTTGACCTGATCAGGGCTAT
AAACTAGACCGAGACACTTTCAATTTGTCACCCGAGGAGGCCTCTGCAAGTCCCAAGCTA
CTGATTGCATCCTCCCTCCCAAATGTAAAAATTCCTCCCATGCTTGAAA
>NODE_290_length_601_cov_11.808652
GCTTCGCTCTCCTCGCAGGTGGATGCTTACGGAAACATCCTCCTCACCACGCTGGAGACG
AACAACGAAGTGATGCCTTCTGACGTGGGGAGCAGCGTCAGTGACTCTCGGAATTCGGTC
ATGTCCTTTGACAGCTCCGGGGTCCAATTCAGGAAGCCCATGGCGCCCCGAGATGGCTTC
AGCCACCATTCGCTGGATCGCAGTGCCATGCGGAGCCGGGCCAACTGTCGGCTACGACGA
CGCTCCTCCAAGCTCAAGTTGAAAATCCCAAACCTGTCAGATGTTAGCACCATTGACAAG
TGGTCCCGGGTCATTTTCCCTATCACCTTTGGATTTTTCAACCTAATCTACTGGTTGTAC
TATGTGAATTGATGTGCATCCCACTAGGAATCATGGGCCATATTTTGAGAGCACATTAAA
TTGGCTTTGATACAGTTCCAAAATATGTATACACATATACAAGTTGAACATATGTATATG
CATATTTCTATATATTATATTTATATATACACGTGTGAAATCTGAAGGACCTTTCTGCTG
TACAAAGTATTAATAGGATGACTTGAATGTTTAAGAATAATTGTGAGAGAAGAATTTCAA
GGCTTTGAGTTTCTTTTTCCTCCTGAAACAGACAAACAAACAAACAAACAAACAAACAAA
CAAACAAACACGAGATCCCACCAGGGGTTTTTGGAACTAAAGACTGCATGATATTTTtgc
tataaaaaaggagaaaaaaaaaaga
>NODE_291_length_415_cov_13.674699
ATGCGTTTTGCATTTTTACCATCATATCTATCGGATATTTTAATCCAAGCACAAAACTTT
AGTTGAAGTCCTAAAATGGATTTTGTGGTTCTTTTATTAGTTTTGGATACGAGCAGCAGT
TGCTGGCTTTGCCTTTGGGGTTTGCAAGGGTTGCACCAGCAGAATTGTATTCTTTGGTAA
CATAGTGTGAAAAGTTTGGTCTCCCACAAAAAAGTTCCTTGCGATCCTTCTTTACATGCA
CGATCTTTGATTTCTGACGATGTAAGATCAAATTGAGCTGCAAGTGTGCTCCCTCTCTGC
CTTTCATGCTGCTTCAATATCACGGCGTGAAAAAACAAAGAAGGCAAAGACTGAGGGAAA
TCTGAAGCGTTCTGCCACTCAACATCCCCCAATCCCAAACAACAGCGTCTCACTGCCACT
ACAAATACATTAGAAATCAATTATTTATGGAACAGAGTCAGGGCCTCTTTAATCTTTTCC
TTTTATCCAATTAAATTGTCTAACCATTCTAAGCCTCTATAGCTCACAGGGAATGTGCTT
TTTTTAAAAAAAAAAAAAA
>NODE_292_length_748_cov_6.635027
CTGTGTTTGTGCACAGCAGCGAATCCCGGGCCTGCAAATGGCATTACAGCCCGTGATGAA
TGAGCATTAGGGTAAACTCATTTTAAAAGCATCCTGATTTATTAGCAGCCTGGCCTTCCA
TTTTCATCAGGTCAATGCTTGGCTGAAATTCCACAATGTCAGCGCCAAGGTCACCTCTTT
ATGGCTATTTTTAACCCCATCGCTCAAAAAGAGCAGGAGAAAGGGATCCTATCACTTATT
GTGGCCATCTACCAAAAATATCAAACGACTGGAGAGGCACAGGAGAGAGAAGGCTCGTCC
TAGAAGTGTGTGTTATGTGAGAGACCAAAATGTGGTGGTGGTCAACCTCCAATTATGAGC
GCTAGTAAGACAAGAGCTTTAATGGCTAACGTTTGCCTTCGGGGAGGTTTATTACACACT
GCTGTTTTGCAGAAGCAGCGTCAAATCTATAAAACGACCATTAGGAAGAGGGAAAAAATC
AATCAAAATGCCATTAAAGTGGAATAAGTTGCCAATATTGCTGATGTGGTTGCGGGTCCT
TTGATTTTCCTTCAGATTATTAGGCACAGTCGAGTAGTGACTTTGTTAAGGGAAACCAGT
GTTGTTGGGGAGTAATATGTCTCCTGGCTTCATAAAGTTTGCTGCCTCATATTTCCCACT
TTATTGATTATCCATTATCATTTGTCATGAGGTGTCCTAACTCAAGGGGAAAATATAACC
CTCTTTCTTCACCGCCGCCTGCACTGCACAGGAGCATGGTATGGATCTGCGTGTGAAGGT
ACCAATCTCTGAGAAAAATGAGCAGAGAAATAAAGCACAGCCCTGTGCCTtgcagctcta
agaggggagtgtggggttatggggtgggctgggggagcaccgtggctgggag
>NODE_293_length_569_cov_10.114236
TATGTTGCGCGCATGCTTCACTGCCTCCCTTTAAACTTCCTAAATTGTGTTTCACAATAA
ATAGATGCCCAAGCCCTTAACTGCCAGTATTAGATTAGATACCATTAGATGTAATAGAAA
ATTCTCTGCCTGTAATATTTTCATAAGAGTTTGAGGCATTTGATTAATCTGACCACATTT
TATTGCATTAATGATTTTTTTTCCTTCCCACTCTGCTGTAAAGACATTGTATACAGGCTA
ATGCTGTTTTCTCTCTCCCCTCTCTGCTCACTCTCATTCATCCTCAGCCGTTATTGCAAT
GCATTGTTGATGAGGTGAGTCGGCGTCTTATGTGCTTTCACTCCTAAAGTCATTCCTAAT
GGAGTGGAAACCTTATATTTTGTTTCCTAATGAAGCACAGGAGTGGCAGACAGCTCCGCT
TGGGCTGTCCTATGGCTGCCTGCAGGTTGAAGCCACCGGCCCGAGCCAAGCTGCTCTGAG
GGAGCCAGCAGGGGATGTTGGGTCGGGGCAGCAGACAGCTTATGCATGAACTTATACACA
GGCCGCAGAAAGTGTGTGGAAGTCTTAAAAAAATAATAATAAAATAATATGCAGTAGTGG
AAAAAGCATTTCGATAACAagcaaaactagaatataaaaatactactaattttcttctgc
gagtattatcagcaggatccagataatatcctttatgcagcacagttgactga
>NODE_294_length_652_cov_10.621165
CTCACAATTGGCTGCTGAAGAAAACTGGCTTGACTAGCTTGGTTCAGTATCCCTGTTGAT
CTATGTTATCACGTCTCATTACACCAATCACATTTGACAGAGAGTTGAATAGCACATGCA
TACTTTCAAATACATACATCACTGACAAGCGTCTTTCATGCTAGTGATCATATTGATTTT
TAAAGCGAGACTGTTCCTCATTGTGTATGTGTGTCCTAATCTGAGAAATGAATGATAACC
TCTTCATCACTCTACCCCCTGAGTGTTCTTACTGGAAGCCATATTGATTTTGTTAGTCTG
AGAGTCCTTGCATTGCATGGCCTTTACCTCAGGGACAAATCTAATTGTTTATCTCTGGAC
AGACTTCTGCCTTTACTCCCTTCTGTCTCATTATGTGCCAAGATTTGTCAAGTCAAGTCT
CTCCACACTCTCAAATCGCGCTTTACAACATGTCGTTCGGCAGAACACTACAGATGGCTT
ACTTATCAACAGACCCTCCCACATGGAATGCTACAAACATGACAGCACAACACACTTGCA
AAAATATACACAAACTGACATACAATGTAATCACACTCTGGAGACGCGATTACACATACT
GACACAAAACATGAATCACATTTTTTAAGAAACACTGTTTTTTGAGATTATAGTGTAAGC
CTTCCTGAGAAAAAATTATAAGCAATTATTGATTGTTTGAGATCTACAGCGAACTGCACA
CAAATTTTACTAATAATTATAATTcctaattttttcattcaagacaatgctgtcattctt
actcattcctcatcta
>NODE_295_length_621_cov_13.033816
ATAAATAGACTGTAGTATCACTTTTACTGTATAAACTTCATCTTTTTTTACATGCAGTCC
ATAAAATTTTCATTTGACGGAATAATTTACCCTGTTATGTATATATACAAATAGATATTT
TCTCTTTATTCTCTTTTTTAAACTCTTCAATAAAATCTATACATTTTATACACTATCTCC
CTCTTTTAATGGTCAATGTGCATACACATGAAGTGTCTATCCTTATAAACCGCCAGCCAA
TCTTCTTTTTGCTATCCATGGTAAGTGCTCGCACGTAGGACTGGGTTGTCCTGCATTGGG
AATTATAATGCCGCTTGTCTATTCCTCTGCAGCCCTCCTTTGTGTACCCCATGGGGTTGC
ATTTGGTCTCATAAAAGTATTGCTTCAGTTGGCCATTGGGGACAGGGACCTTTTCCATGA
CGGTAACTGTCTGCCCAGACATGTCTATTGCCGTCTTTTTATCCACAGCTGTCACCCACT
GGCTAATACTGTCACACACACTGAGCTCTCCGCGCCGCGAGGGATCGGAGTGTCGCCGCA
CCCTCATGGACATATTAGCAGCATCCAGATAGTTTTTGTATTCCTCCAGAAGAAAGAGCA
ACGGCGGCTCCAAAGGCACTTGGTTGCTGATCATCACCCGCGAGTCGTACAGGTCGACAT
CCTTGCTCTCTGAGGCGACCACAGAAGACGGGCCCCCACCTCCCTGGCTCTTATCAGCCC
CCCGTCCCAGTTGTGCCGCCTCGCCCTCCACCTCCagcagctcct
>NODE_299_length_252_cov_5.297619
CCATTGTCAGTGAATGGGAGAACGTTTTGGCCAATATCTCCGGAACCAGACGTGCTAGAC
ACCTGGAAATGCCACCTGCCCCACCTAATTTGGCTATGCTGAAGACGCCGGTCTAGGTCT
CGAGTCTCTACGACCTTCCCGTCCCGAGATACAGCAAAAAATCACAGGTTTCTCCCACTT
CCTGACGTCGTAGAGACTCGGGAGTAGGCTCAGTGCGATCGCGGCGGCAGCAAATGGGGG
GGTAGACACAATTTTCATGTCTCTAGCACTAACCGTTTTCCCAAACCCAGGCCGAAACCC
TAACCCTAACCCAAACCCTGGCTGCGTTATGCACTGCCCATTGTCAGTGAATGGGAGAAC
GTTTTGGCCAATATCTCCGGAACCAGACGTGCTAGa
>NODE_300_length_318_cov_4.735849
CATAATATATGGTTATTTCATACAGCCTCCAGACTGCCAAGATGTTTTCAATTTGGCACG
GCCCTGCGATCATGATATCACAGAGAAAAGAGAGAGGGAGAGAGAGAGAGAGAGAGAGAG
AGCTTCCAGTCTGGGATGGCCAGAGCAGTGAGAGGGCGATCATTTCGCCAAACTCAAAGG
CTTTTTTTTTCCCCCCTTCTCCCTCTCTCTCTCCCTCTCTCTCTCTGGGACGAATAATTC
CACAGTTGCTGAGGCACTGAAAAAGCAATCTGCGGAATACCCCAGGGTCATGTCTGTGGC
CGGATGATTTGTGTGAAATGTCATACATTAAATATAAGTTTAACATTCAGCCCGGTGCAC
TGTAAAACTGCCCTGTCGTTGCCACAGTCCGCCATTTCCCTCTGTGCAGGGAGGGTTCGG
GTTCAAGAAAGCGGTCACAAAGGAGTTGGACACACAAATACa
>NODE_301_length_733_cov_13.398363
AGTGGACAAATGTGATGACTTCATGGGAAGTAGCCACCTGTCACGAAATGTTTCAGTCTC
AAAGCAGTGTCATAAGTTGTGCTAAGCAGTAAGATGACACAAGAGGAAATTCTTTATAAA
CCTGCAGGCTAACATTACCTCCCTGTTACTTTAACACAAAAGGGGTTGTTTCTACAGTAT
TAATAACCAAGCCTCACCTAAAAAATTAATTTGAAACTATGCATACAGTCGTGAATAGGA
GAGGGTAAAACTATTAATTAAAAGTGGAACAGGTTCTTATTTTAGTGGAAAGTGGAAAAA
TTATGAGCCTTTGTTAAGGAAGGCCCAGGAGCAAAGCTTTCATTAGCCTACATGCATGGC
AAAAGCAATTCATCAACTGTAATTTTGCCTCAATGGGCAAAAAAGAGGGATCAACCTCAG
CATGCTATTTATGGAGATTTACGGAAGTCTGGGAAATGCTAATGTGATTAACATTTATCT
ACAACATGTTTCGAAATGGCCCTCATGTCCACGTTTTGCCTTTAAGATTAAGTTATTGCA
CTTGCTCGAGAAAAAAGAAAATTATGGAGTGATACAGAATCTGCTTTGCAGTGCAAGAGC
ACACAATGATGATTTTTTTGGAGAATTCTCTGTCACATTAGTGGAGGATTTCTTCCCCCC
CACCACCATTCCCTCCCCTCTCTCTAAATATCTCTCTTTATGTGTGTCTGTCCCCAGATG
AAGGCGCGGCGAGCAGAGCGACGCTTTTGTCCTACCGGAGTGTCTCTCTCGAAAATGTga
actgttccacggattagctgagcagagatttatttaatgcatcctcatagagtattgttg
aaatctattttgggatatggagcttgccaagctctaa
>NODE_302_length_739_cov_12.271989
GCGCAAAAGATAGAGGATAGTAAAAACAGCTTTGGTCTTTCTGTCTTCAGCCTGTTTGGC
CACATAGAAGGAAACAGATAAATCTGTGTAGCTTAAACCCCTGTGCCTCCTACAGGATTA
AAAATTCATAAGATATATTGAATCGGTGTGGAAATCCCAAAATATATGCAATTTGATCAA
GCGGGGATTAAAAGTGTCATTGTGCTTGTCAATAAGGGTTGGTGGCGACGTGGCAGTATC
ACATTGACTCTTGCGTATTAATACTCAGTGTCCTATTGGGCCATCAGCTGATTGTTTGGA
ATGTAAATGATGCTGCTGATGGCTCCAGTGACTGATGGCTTAAATTCCAATTAATCAATT
GCTTCATCAGTTTCCCTAATTCAGATCAAATATCTCCTGAGTGCACACTCTTCTTTCAGT
GGTATTAGAAGAAATAAATGCTCTGGAAGTAATTTTCATCAATCTCGTGTACATGCCAAT
ATGCCTCACAAGCCTGGTCCAGGTTGAGGACTTAATGTCTTAAGTGTGTGTTTGTGGGTG
TGTGTGTGTGTAGAAGAGGGATTTGCATATTAGGAAGGAATGTAAGGAATTAAAATAGGG
TTACATATTTGTGTGGACTTACTTGCTTACTTCATTCTATTTATTTAGCTTTATAGCTGC
CAAACTTAAGTAGAAGCCTGAACTTAATGTTGCCTTGCCTCACGCATGTCTTTAGGTTTC
CTTTTGTGGTGCTGAGCTCATGATAACATAGTCTTTCATGCATTCAGCCTTTGTCAGCAG
TATATTTCCATCTGATATTCCAGCACTCCATACGTAAGGCAGTTATGACAggtcataagt
tccctccttgtccagactctaacctgacgtgagctggcctttt
>NODE_303_length_348_cov_21.798851
ACAACACTAATGCTGTCGCTACAAAAATATTGTATTATGATGACAGTAGATGTGAGAGCA
AACATATAATGCCAGGAGCTTCTTCATTACATAGACAGAAAAAGTTGCCACCGTTTCAAT
GGAAACAAACATTGCTTTGGGCCCCTTTGTAAACAGCACACAGCTGCTATTTCGAGTGAT
GGGAGCTCCACCTTGTCACAACAATTCCCTTAAAGAGGAACAGTTTAATGTCAACAATAT
TTTCTCCATCTGCCTGCTCATGAAAACCTTCCAATCCACAGGGAAAATGTTTCTCCCATT
CCAAAAGGAAAAGCACAATAGAGGAAGATGAACTGCTAACATCAAGCGCGGATCGCAGTC
AAAGGCGCAGTATTAGCCTGCTGCAATGAGAGCGTTTGGTGGCACACATCCATCTGTTCA
CTTTTGCATTTTTCAAAGAGGTGTCATGCCTTCCGTTATTCAGAAATTTCTATGCAATTT
TCACAAGGAACT
>NODE_304_length_297_cov_1.750842
TTATGACAATCTTTTTCTCTTCTGAGACATTGAACACAACACACAGACTTTCAGTAACTA
TTCTGCTTATCAAGTCACAATACAGCTGAATAAAGCAACTTTGCTGCCCTTATAGCAACA
CTGTTCTGCAAAATGTGCTTCTTCTTTCACACCAGGAGACACTTGTTTTACACAACAATC
TCACTAATCTGCATCACCACCTTCCTTTAAGCAGATGTGTTTTGAGATTAACTGTGTAGC
CTTACAGATTAAAAACATTAATCCATTTAATTATTAGGTATTAGTTTACCTTGATGGACA
gatggcagtggtggaggagctactcagatattttacttaagtagaagtactaataccaaa
ctgtgaaagtcctgcattaaaaattgtcttgcaaacagacaggcaaataccaacgtttta
accatctcctcaatagcagaa
>NODE_305_length_521_cov_16.205374
TGATTACCAAGGAAACAGCGAGAAAAAAAAAATTCCTGCTGGGGAGAAAGAGACAGAGCC
TGTGGAGTAGACAAAGAGGAGAAAGAGCATGGGGGGAAGAAAGAGAGTGGGAGGACAGAG
AGACACAGAGAGAGAGACAGAGAGAGGAGAGGATAGAATGAATGCTAACAGGGAGCCCAA
ACCCAGTACTGAGGCTTTATCCTTCACAGGCGGAGGAGCAACAATCGCAAACACATTTTC
TCTCGCCCTGGCCCTAAGAGAGATAAAAAAGCAATTTGTATTCTATTCCTATTCAGCGTC
GCTTGGCCTGTTTCTCTGCCTGCATATTTGTAAACACAGCTTTGTCAGAGCAGCTTAATC
TTCCCAACACAAACACAGACTACAGGAAGGAGGGGCGAGAAAGGGCGAGCAAGGAAGAAC
AGTGATGAGGGGGGATAGGGTAAAGGACGAGTAAGAGAGGGAGGAGCAGGGTGAAAAGGG
TAAGAGGGCGAGCATGGGAAGGGAGGTCTGAGGAGCAACGGAGGGTCAGATGAGAAGTCG
GTCAGGGCATCAAGGATCAGAACTCGTTTCCGTCTCTGCTGCCACAGGATGTCTCTGTGT
CAAACTCCGAAAGACCCActgtgtgacataaaaacacacacacacacacacacacacaca
tacac
>NODE_308_length_433_cov_8.106236
CTGTTAGAACAATTGCAGCTGTCTCCCAGGGCTGTGGCCATTAGTCAATAAATTAGAAAG
TAATTAGTTTCTGCTTCTGTGGCTCTATTTGAAGCGCTTCACACAGGTGTAATGAAAATT
TATTGGAGCTGTTGATCCGGAGGAGCAAAGAAAAGTAGAGGATTTGTAGCGTGTGATTGT
AATGTAGGATTTCCATCTGCCTTTCTCCTTTTTTTGCTTACAGTGTGACAGGTAAGGTTG
GCCATGATGACCGGTATAGTGAGGCTTTGCTTCAGTATTTCGAGGTTTGACAAAAGGCCA
ATCGACTAGCAGCTATAAATATTTTAGTGTGTCTCTTGTAGTGAGAAAACTTCCTGTTTT
TAACATTTTGAATTGATGATTTCAAATGAGTTAAGACTTTTGGTGAGAAGAACATGAACA
TAACCACCAAAATCTGTGGTTCTGCTGAAAAAGGCACTATTTTTCCGCGAAACATTCCCA
TGTGTATCACATAGAGTAAAATCGGATGCGTAAAATTTCAGCAAAGTTGTTTTGTTTGGG
TTTTTtttgctgtaatttcactacatctactgcactc
>NODE_309_length_507_cov_10.583826
CTTACCCTTTTTCTTTTATTCGCTCGCCTTCTCGACTGTCTTGAATTCGTATGTAGATAT
TTTAGTAAAAATTGGTGATAGCTCATGTTAACCATTGTTCAGTCTTGACGGCTGAATGTG
ATTTTACGGAAACTCCCGGCGGTGTTTATATTGGGGTAGAGGCCAACCAAACTATGCATG
GGAAGGTAGGTTCATCACAACCTAAACGTAGCGCGATTGACTGTCGTTCCAAGGGACCAA
TCAGAAGAGCGGAGCTAAGATCTTTTCCTTGGCGACATCCAATAGAGACTCCGGAAATTA
CTACTGGGGCGGGGCTATAGCGCCGTTTCTGCTGGTTGTTCGCTCCAGTCTGTATAGTTT
GTACGAGCAGCAATTGTGATGCAGTCATAAGACGGCCAGGACGAATTTGGGGCGTATGGG
AGTCACATGAAAGGAATGATGCAATGCTTGGCAACCAATTTCTAGCTGGGGATAACACCA
GCAGAATCAGAACATGTTTTATTAAACAGTGTTGGCTCTAACAAAAATCTAAAAATATAC
ATATATGCATGGATATCTAATGTCGAAGAATTGTTTGTTTCCGGAACACAAAAGCTGAAT
CGATTTTCTTACGACTTGTTTTTATCGTGGTTTAAAAAAAAAAAAAAAAAA
>NODE_310_length_468_cov_6.636752
GTTTTGGCCAATATCTCCGGAACCAGATGTGCTAGACAAGTGGAAATGCCACCTGCCCCA
CCTAATTTGGCTATGCCGAAGACGCCGGTCTCAGTCCCGAGTCTCTACGACCTTCCCGTC
CCGAGATACAGCAAAAAATCACAGCTTACTCCCACTTCCTGACGTCGTAGAGACTCGGGA
GTAGGCTCAGTGCGATGGCGGCGGCAGCAAATGGGGGGGTAGACACAAGTTTCATGTCTC
TAGCACTAACCGTTTGCCCAAACCCTCACCCCAGGCCGAAACCCTAACCCTAACCCTAAT
TCCGGACCTTACGGTGAGGGCTGGCCCATACAACGGGACCCAAAAAAGTGTCACTACAAA
CCTATACCAATCAACTCAGAGCGCTCTGAAACGCGCTCTCAAAGGCCTTCCACGGGAACT
TTTCTTGGCCTCAGCACTATGACACCCATTGTCAGTGAATGGGAGAACGTTTTGGCCAAT
ATCTCCGGAACCAGATGTGCTAGACAAGTGGAAATGCCACCTGCCCCACCTAATTTGGCT
ATGCCGAAGACGCCGGTCTCAGTCCCGAGTCTCTACGACCTTCCCGTCCCGAGATACAGC
AAAAAATCACAG
>NODE_311_length_683_cov_5.046852
CCAAAGCCTTCAACTGGAAGTCCAACCTCATCCGTCACCAGATGTCACATGACAGTGGCA
AGCGCTTTGAGTGTGAAAACTGTGATAAGGTACAGCATACCCGGCACGTAAGTTGGGCAC
AGGACACTCAGGCTTTATCTGTTTCTGTTTCTTAGGCTTCATTCATAATCGTACTGGACA
TTTAGTAATTTCTGAAATAATAAAGCAATGAAACCTGCATGTTTTCATTAACAGTGCCAA
GGATCACAAAATGTACTGACGCTCACGTGTTTTTAAATGCTTTTTAATGTAAAATTGCAG
GTGTTCACAGATCCCAGCAACCTTCAGCGCCACATCCGCTCCCAGCACGTGGGGGCTCGC
GCTCACACGTGTCCTGAATGTGGCAAGACCTTTGCCACCTCGTCAGGCCTCAAACAGCAT
AAGCACATCCACAGCAGTGTCAAACCCTTTATCTGTAAGTAAGAGCTTTGGAAGTTAATG
ATCGCCTTATTCACGACAGTTCATTATTTATTTGACCCTTCTTCTTCAGTGCAGTGTGTT
TTTTTTCTATGTACAGCAATGCGTTTACATCTTCTGAACCAAACACACAGGTCCAGGGAT
CCAATTTTTATTACTATTCATTTTGATTGTATACTGTAAATAACTGAGCCTGTTTACCTA
AGCACCTTTTTGTCAAACTGAAAACATTAACACATTAAATTAGTAGAACTAACTTTATAG
TCAAGAAAATGCTAAAATAAGTTGTTGATACAAAATTTGTCATTTGGGACCAAAGACCTA
AATGTGTATTTTATGATGTCTGTTAGATGTGTTCAGTAAatatttct
>NODE_312_length_775_cov_12.468387
GTGCGACGAGGGGGGAGCTGGGTATTCGTGTGTGCATGATGGAAAAATGTCGAATAGACA
TGGGAGCACAATGACGGCTCTTTGAGTTTCATCCGTCTCCCCATCACTGCCTTCATCCCT
CCTTCCACCCACTTTCCTAAAGGCACAAACTCTGCCAGTTGTCACCTTAGAGTATTGCAG
GCCTGCTGAAGCACTCCACTCCTCGGGAGGAGAATGTCAGCCCAGGCTCGGGGCAGTTTT
GACAAACAGAGTATATATTGATACATGATAAAGTATGCTAGAAATCACCCGACTGCTGAG
GGCTACTATAGTTTTAATATCATCATTTGAATTAACAAGCATTCTGTGGAGAAATAATGA
GCTTTCATTATTCAGAACATCATCCTTACCCCGGCGGAGACTCGCAGGGCTATTAGTGCT
TGAGAACTTAATGAAAAGAAGATAAAGAAGGTTTGAGATAAAAGTTTGAATGGCCACACT
CGGTAACCAGAGTTAAAATTTAATGCGGCCCCAGTGGATGACGGATGAGCTTCTTATCTG
GGGCCTGGGGAATGGGTAGACAGGGGATCCGCTTTGGAAGGTGCCATTCTGGGGGAGGTG
AAGAATGTGCACCCCTCCCGCCTTTTCTGACAGGCCCAGTGTGCTGTGCCAACCCGGGTG
GACCCCCCACCCCACTTGCTCAGTGATTCATGCCAACCCATAGATAGCTGTATGTGTCAC
TGCAAGAGCACTTTCAGATCCCAGACCAAAAACATTGTTGCTTTGCCAGAATGATATCCC
ATTAAATTAACTTGGATTTGATTGCAAAATATGTCTGACTATCATTGCCCAAAGTTAAGT
CTGCTTCACTTCCCTTCTATAAGCTACAGCTACAGTGTATTACATAATTAATGATTAGTT
ATCAACAAGAAAAGATAAt
>NODE_313_length_462_cov_13.729437
GTGTGTGTGGTTCGCTATCCTCCAGAGCCCCCGTTCCCTCCTCAAACCTTCGTCTTTCAT
TCAACGTCGAGTCCTTTCAAAACAAGGTGAAGTTCAGCAAAGTTTCTCTGCAGAGATGAT
CAAACAGTCACATCACTAATGGCGATGGGTGACAGGGCCAGTGAATACAGATCAGCTTTA
ATTGTGGTGGGTCTTACTGCCACTGTCTGTCAATCTGAGCCTTTGAATTGGCGAAAATTT
GCTCTGTTCATTCTGTTAAATGATGTATCCAATTAAATGCTTTAGAATTCATGATCTTCA
GTCAAGGTTAAATGAAAGCAGTTACTCCTGTCAGTAAGGTGATTAAAAGCTGCCTACATC
AGACACATTTTGTGCAAAAATTTAAATTTGGGACTAAAGCATGAATCTTTATTCATTATG
TGCAGTCCTGCTCTATAAATGTCCAGCACAGTCGCTCTTAATCACCTTGTTCATTTTAAA
TCTCACTTTAGTCCTTTTTATTAAAAGGCATCCTGGTATTTAAATTACAGTGTTTTACAT
ATTCTGATTAAACTGAAGCTGATTCAAAGAACTTTCCCCACAGTCAAtaggcatttttaa
aaagag
>NODE_314_length_605_cov_12.595041
TACCCAATTCCAATCACTGCTGCCATAAAGCATATCTTGTAAAAGGTCATAGTGTGACCT
CTGAGTTCCCTAAATTGGATGCTGGTTGGCCCACTTTCCCTTGAAATACCGCACAGCCTG
ATATAAAAATGCCCTGTACACAATCACATCACTAGTGGGACCGCCATCCATTCCATCAGT
AGGTGTTCATTTCGATGTGATGTGTCACAGCACAGAGAATTTAACAAGATATTGGTTGTC
TTTGTTGAGGGAAACAGAAACCAGAACCCAAACATAAACTAGAGCATTGGGGCCCAGGAA
TTATTCTGGGATAGGTGTATCTGTGCGTGCATGTGTGCTTGCCATAGGCAGCATACCGGT
ATATAGTGGAGCATCTCTCTGCAGCCAGCCAAGGGAACTGATCAGATGGACGATCAAACA
CTAATCATTCCCTCACGGCCCATACCGAGTAAAGCTGTCATTAATTTTGCGGAATTACAT
CAAATCTGAGACATTCTTTATGTGGCCCACGGCCTGTAGACAGTTATACGACAGGGACTG
CTGCGCTAAGCAGATGGGGCAGCTTGGCCGTGCATACTAAATACCACCGTCCCCCATTTC
TCTATCTCCGCCCTCCCAACACTCTGCCCTCCTTCCAGGCATTCTGCTTCTGCTCCTTCT
TTCTTTGTTTTCTACCCTTCTAATGCCTTTCCTTGACTATATGGTCACGCAGGGCcactg
attacatcactctccccacagtaatgagc
>NODE_315_length_393_cov_11.221375
GGGAGAGTGAAAAAAAAAAAGAGCAAAAAAGAGAATGGGGAGCTGGGGTCTTTTTCACCC
CTTTTGTTCCTCCAAAAGTGCCCCTTATTTTATTTCCCTCTCTCTTTCACCAGGATCCTC
CAATGAATGGCATTACAGACAATGCCATATCCAGAGTGACACAAATTTATTTCGGTTGCA
GCGCCATAGTGTATTTCCACAGAACCAGGGGCGATTTGTCTGGGGACAATTTGGTTTCCA
TAAAGGATTTAAATGGTTTCTGTGGAGATAGTGGGGTGAAATTTAATTTGTTTCTCATTT
ACTACAGCAGGTATGAAAAGGAGAAAAATTGGACGGCTGATGGGCTAAAAATTGGTGCTG
TCCCTCTGCTGTATCCCCAAAGGACCAAGGCCCTGCATCATATAGATTGAGTTCGACCCC
CCCAGCCCTCCCAACCACAAgccaagccaacacagtcacacacacacacacacacacacg
cacacacacacacacacacagcctgcctgcagcctggagagagctgtaaccttaaac
>NODE_316_length_298_cov_4.412752
TTACCGGGCACAGACTCGATATGCAAAGCGCGTGGGAGGCCTGCGAACACATCAGCGAGC
TGTACATTCATGCCGTACCGGCTCAGATGTACTGTACATACACCCCTCCTGCCAAAAAAA
CAAATCTGATATCTGCACCTGTGGAAATGAGACACGGTGTTCCAGCACGGAAAAATAATA
CCAGCCTCGCCTCTCCACCAGCCTTTTGACTTCGTGACACTATCAAAGTATCACAGTAAC
AATACACACAGATCCCATTCACAGTTAAACAAGTGTGTTGCAGGAACCTGAATGTTGAGT
GACTTAAATTTCTGCAAACATTTCTTACCTTCAGCTGTCTTCACTTCAGTGCTGCTTCTT
TACATTCGCTCCCAGCTTTCATCCCAAACATAGGTCTCGGGGAACTctgcaaacaaaaag
tagacaacattgtgaaccccct
>NODE_317_length_642_cov_10.389408
ACAAGGAAAAGAGTGGGGTTAGCCTGTGGTAGAAGTAGAACAGTGCTTTGTCTGCAACTG
AGACGACCCATGCAGAGTGGCATGTGCCAATGTTTTCTAGTCTAGGATATGATGACACAC
CCAAGGAGAACACTTGGGAAGCTTGAGTATAAGCACAGTTAAGATACAGTTTTCCAGAAA
AGTAAAGAAATAAAAATGAAGAAAAAAAAATGCAGGAGCGAAGGCAAGTGTCAAAGCAAA
ATCTGACAGGAAAGATAAGAAGGAGGAGTGTGGACTGGCCTTCCAATGGCATTGTGTCTG
CTACTCAACCATGCTACATAATGGATGGGATGGGAGAATGTGAGTGCTGCATTAGACAGG
GTGGGCTGCAGGGCAGGGCGGACACTGAGGACACTCCAGAGGCATCCCCGCTCATGCCAG
ACATGCTGTTAAGGCTCCAAGGCTTTTCATAACCTTCAGTTGAAAAACAGAGAACGTTCT
GAGTACACTGCAGCACTAAATCCATGACAAAATGTTTTGGTGTTCCTCACTGGTAATACT
ACACCTGTTGCTTTCTTGTTTTTGTCTCCAAAGACACAGGTCAACACAGACTTGAGACAG
ATTATTATTCTCCATGCATTGAGTGCATCAGGAGTACAACAGCATGCACCGGGTGGTACT
GGAATGGTTTGGAGTATAACACTGTAAAAGACTCAGAAAGGTAGGCACCTCAggcaggga
atgtattttcagctacaggtagaatgtcacactgtgtgccatttactgcacacagctgga
gactta
>NODE_320_length_296_cov_8.993243
CGGGGAGAGAAAAATGTATTGTTCTTTTTTTTTTTTGGTTTTGTTTTTTTGTTAACTTGT
ACACTGTGCAAGGTTGAATTATCCTGTACAGACTGTAAAATGTAATATTATTTTGTACAA
CTTAATTGAAAGAAAAACAAATCTACTTGTAGATCTTTGTGCCTTGATTATGGCTGTACC
TGTAAATGAGCTCAGATGTAAGTATGTTTTCGACTGCGCTGTACAGCTTGATGTCAAACT
CTATCGGCAGCGAAAGACTGCGGGTAGGGGACTTTCTCTGTAGAGTTTAGTTTTTTCTGG
TTTATAAAAAAAAAAGGAAATGCTGTTTAGTAAAAAATAAAAAATAGGGAAAAAATCCTA
AAAACCTGTATACATTATGCAAATTAACCACTTACCTGCAGTGAAGACCAGATGTTGCAG
CGCCATGCCTTTtttttttt
>NODE_321_length_613_cov_4.347471
ATACAAGCACGCACACACACACACACACACGCACACATACACACACTCAGACGCATGCAC
GTAAACACACACATTTCCTAGTAACTGAAGCTCACTCCCCCTCCTCCCATCCTCCCGCCT
CCCTTCTTCTTCTTCTACAGAAGTAAATTATCAAAACTGTGTTTGAAAGTGAATGAAGGG
TGACTCGCTCTCTCTCTCCCTTTCTCTCGCTCTCTCTCCCCTTCCCGCTTTGACATCTCA
GTTTTTTTTTTTCCTTACTTGCCACCGTTTCTGGGCTAGGTGATAACTGCCGGTAATAGG
ATTAACATTGATTTCTTTTTGCAAGAACAGAGATGTGCCAGTTCCAGCTATTTATTGAAC
TGCCAGCTTTGAACTATGAAAACTGACTGCAGGAAAAGACCTAATGCAGCATTTTAAAGA
AAAGAAAAGCCTCTGTGCAATTCTTTCTCTCTCTCTTTTTTTTTTGTTATTTCTTCCTCC
TCTGTCTTCTTCTTCTTTTTGTTGTTGCAGGATAAAAGAGAAAATCGGGTGCCTCTGTTC
TAAGCTCTGGTAATGACTTTATTTATGTACTTTGTTGTTGCTTTTTTATATAAAAAACTC
CCCAGTCAATATAGTTACGATTTGATCAATAAATTGCAAGAGTGTTTGACTTCTCTTTCA
CCTTGAAATAAAGATCCATACATGCAATTTCTTTGTTAAGGTAGTGCACCGTGAATAAAG
TATTTATGTTTAAGTTTGCTCTGATCTattaaagatg
>NODE_322_length_473_cov_17.957716
CATTTTTAGAAGTCATTTTAAGTTATAATGTCTGCAGATTCTTCCCAGAAATCTCCCAAA
GGCCAAAGTGACTCTTCATCCAGCAAGTAGTCAGTAGCAAGTAGTTATTTTGGTTCTGGA
AGGGAAATGACTTTTCTTGTGTGTATACTGTTCAGGGATCAGTTTCAGGCACTCACAGCT
CACAAATGCACAGTAGACGTCTCATTTAAAAAGCACACAGGTTTTATTGCATATCAATTT
CATGTATAAATTCTTCATAGCATTGGAAAGATTACATTTGGTATACATTGCTATTCTACA
GAATTAACATCAGAGTCATATCTTTTCAATGAAATTTCTCTAAAGTACATCTGCAATAAT
CACAAGCATCAAAAGAACTGCAATTTCAGAATTGTTCAATATTATTCTACAATCCTTTTA
TTGTTTTTCATTACGTCTTCTCCCAAACGTCTTTTCTATGTCTTTCAGAACCACCTGCCC
GAACATCGTAAGGCAGTCAGAACTTGAAGTCAAACCTACTAAACCTAGCCACATGTACAA
TAAGTGCATCTACGGATTTATTATTTTTTTTACTTTTTTTTTTCCTCATTTTTTGATTTG
ATACACAtttcacaaat
>NODE_323_length_654_cov_10.122324
CAAGGTAAAGGGGATGGGGTGGGACAAGAGAAACTGCAAAATATATTCAATTAATAATAA
TACAAACTTCCTACTGTCATGTCTGGACAGTGTCCTTCCACCACCCCAATAGCTTCCCAT
CCCACTCCTGTTTTTTTCCTTTACAAAGCTGCTCAGTACTTAATGCAACAAAGCAAAGAT
AAGGGAGAGTGTCCAACATATTAGCTCAGTTCAGGAAGCTTTGACAATAGTCAGGTCATC
TCCACCATTCCCCTTCTAATAGGTCGTACCAATGCCACTATTTGTGCCTAATCATGTGAC
CACGTATGGCCCACAGCCACTAAAAGAGATCCTGTGTGGTTGGTGTCAGTCCAGTGATCT
TCACCCATTTTCGTTCTTGGACTGTAAGAGCTCGATGCCACCTCTGTCACACATCTTGCC
CTGAAGCAAACAGGGATTCACACTTCTTAGTAATATTGACGCCCAAGAAAATAAAAAAGA
TTAATTCATCCACGTGTTACACTACCATAATCTTTAGTTTGCATTATTAAATACTACTTA
TAACCTTTTGACTCAAGAAGGAATTATTAACTACTGAAAATGAATCATTTTATAATACAA
TGATGCTAGATAGAAATATCTATTTTACAGTCATTCTAATAGTATATCAATATCTGTGGT
GTTGTGTAGCATGCAATAATCAAGATGCTGATTCACATTACAGTTGACTCAGGCAAAGAG
GCAGTATTCATATTTACAATTAGGAGAAAACTATTCACCTGCATTTCAAAGCAAAACCAT
GACATGgctaaaatgttt
>NODE_324_length_576_cov_4.430555
AGAAAGTGAAGTGGAGGAGAGGGAAAAAAAGTGGGCGAGTGGAGCTGTGGATGGGGGGAG
AGAGGAGCAGACAGAGGGGTGAGTGTACAAAGAGGAAGACAGCGGAGATAAGGGAGGGAT
GAAGAGACGAGGAGGAGGAGGAGGAGGAGAAGGAGGCAGAGGGCGGAGGCATGCAAAAGC
CCAAAGCCAGGCCTGTGCTGGGAGAGGAGGGGAAGGAGGGGGAGGAGGGGAAGGAGGGGG
AGGCCCAGTAAATCAGCCAGCCTCTTGTCAACACCTCCCACCAGCCTCCCCCCAGGGGCT
TCTGAAGCCACTGAGCTGAGAATAACAAATGGCCGTCATTGGCCAGGCAAAAAGCTGTGA
TTATAATTATCACATCCCACACTGACCTTGCATAAACCTTAATCCTTCTCCAATGGAGCA
TTTAAATAGGCTGCCAACAGCGACAGAGATGAGGAGCGAGGGAGGGGAGGCACGGGGAGG
GAGGGGAGGTGAAGTGGGAAAGGCAGGAGAAGGAGGCGCGCGGCGAGCGCTGGAGAGGGA
GCCGAGACAAATGTAAAGACAAGGAAGTGGAAAGAAGAGGGAGCCGGGAGGGTGAAGCGA
GTCGGCGGGAAGGGGGAGGTGGAAGGAGGAGGTGAAGCCGAGAGAGTTAGCGGGAGTAGA
ACGGGGGTGAGGTGAAGCggcgggggagtgatgagtgtagcgagtgcagtggttcagcgg
>NODE_325_length_392_cov_3.349490
CACCTAATTTGGCTATGCTGAAGACGCCGGTCTCAGTCCCGAGTCTCTACGACCTTCCCG
TCCCGAGATACAGCAAAAAATCACAGGTTTCTCCCACTTCCTGACGTCGTAGAGACTCGG
GAGTAGGCTCAGCGCCATCGCGGCCGCAGCAAATGGGGGGGTAGACACAAGTTTCATGTC
TCTCGCACTAACCGTTTTCCCAAACCCAGGCCGAAACCTTAACCCTAACCCTAACCCTGG
CTGCGATATGCAGTGCCCATTGTCAGTGAATGGGAGAACGTTTTGGCCAATATCTCCGGA
ACCATATGTGCTAGACACCTGGAAATGCCACCTGCCCCACCTAATTTGGCTATGCTGAAG
ACGCCGGTCTCAGTCCCGAGTCTCTACGACCTTCCCGTCCCGAGATACAGCAAAAAATCA
CAGGTTTCTCCCACTTCCTGACGTCGTAGAGACTCGGGAGCAGGCTCAGCGCGATCGCGG
TGGCAGCAAATGGGGGGGTAGACACAAGTTTCATGTCTCTAGCACTAACCGTTTTc
>NODE_326_length_314_cov_10.203821
ATTGATGCAATATTACATGTAGGTAGGAGTAATCACCATCACAGGACTGTCCTGGAAAAA
AAAAAAGAGAGAGAGAGAAATCTCATTTTATAAGAGGGGTGCCCTCTCTCCCTGCCGGTC
TCTCTCCCTGTGTATGGTATTCTTGCATGCTCTCTTACTCCTGGATTACAATCTCTTCAT
CCATTATTAATGAAGTTAAACTACTAGTGGCATGCTGAATGTGCTGCATGGGAGATTTGT
AGCTAATCCAGCGCAAAACAGCCCCAGTCACATAATGAAGGGAAAAAAAGAACAAATGTC
AACAGTTTCACACTGGGACTGGATTAGACACCCCCACCTCACCCTCCTCATTCACGCACG
GCCTCGCTCCCCCCTTCCTTTCTCTCCTCCACAGCACACACACACACACACACGCAGGCC
GGGACACGCACAGCAAACctcagatccagcatgaagag
>NODE_331_length_609_cov_6.666667
AACCTTTACAACTATAATCAGAATTGCGTTTCGCATAATTGTTTTTGTCCTGCTGGTAAG
TTTAGCGTTTTGGTAAATTAGCTCACTTACACAGAACCGAACGAGAGTTTCTATACACGT
GCAGCAAATGTATCAGGCTATTTTATCAACTGAGGAGAGGTTTTAGTTTGTGCTATAAGA
AATACCTATTTATGTGTCTCATGAGTGATTCACAACATGAGTGATTCTGAAAACCAAACT
AGGACTTCAGTGCACATTGTTACACTAATATGGCACCTTTTTTGGTGTTTACACATGACA
GAAATTGACAAATGTATTCCACATAAAAGCAAAGTTATGTGATGTGAACACTAGACCTAA
CATGCCTATGTATTACGCTCCTGGCGGGCAGCTGCAGTAGAGGCAAGCATGTACAGGCAA
TGTCAGCACTCATTCCCTGTTGCGACACGGTACCTGCTCATACTTCTCCAGCTCAGTGTG
GTAGATACTGCGAATCTGGCTCAACTTGCTTTTGTAGTCGGAGTGCTCAAGTGAGCTGTC
AGGTGACATCCCTCCCGAGCTGGTGGCAGCAGACACAGCAGCAGCAGCCCCGCCGCCCTT
CTCCGGCCCCGCGACCCCCTCCGCCAGTAGCATGTTGTCCAGTCGCACCAGCTGAGGATC
CTGAGGCTCCTCCTCCTGCGTGTTCCTCATTGATAGGCCTGGCAATACAATAAACAACTG
TGTTGTGGATGAAATGTCTACAGCAGACCCtca
>NODE_332_length_554_cov_10.084838
ACAAATGCTTATTAACTAAAGAGAGTCACAGACTGGTCCTTGCAAAGACCTTATGCCAAC
TATCAGTAAACTTGATCCTGCTGCATTACAACTCTGCAAAAGCTTCTATAGCAGCCAGTG
AATTTAAAGCATTTCTAACAATTAAAACCAGCAACAAAAACAGCAAGCACCGAACCCAAA
TGTACAGAGATTTGAGAGAGGCAGAAGAGCAAGAGAGTGAGCTTAGCAAAAGTTAAGGTT
AGCCGAGGGCAAGCATTCGTAAAAGCAACTTACATGGCTGTTGAGCAGCGAGCTTCTCTG
ACTGGATAAACCCTCAGATTTTTGGAGCGTCTCAATCGCCATTTCAATCTGATAAACCAC
GAAGCACAGGACAAAAAAATGTAAGAGGGGGAAATAAAAACAAAAGCAAGAAAAATAAAA
ATAAACACATTACTGGCCACAAGCAAAAATAAATAGAGTCGAGAAAAGATCCAAAGGCAA
GCACCACTAAACCCAAGCAGAGCAGGACTACCTATCATTTCAGGACAATCTTTGCCACAT
ATTCTAAATGCTAAAGAACATTGACCGTGGATAGCTGGCTGTCACACAAGCCTTCAGGAT
TCCTCTAACAAAGATCGACTTGGAACAACTATCTTGTACTGTGAAAAAGCCCCACTTCAT
TACAAAAACAACTGATTaaagcagagtgccaagaagat
>NODE_335_length_691_cov_5.186686
GGGGGCCACAGGCTGCACTTGTCAACAGAAAGTTCACCCCTCCCTCTCTTCTTCTGCCCT
CTTTATCACCAGATAACTTATGTAAAGTAGCAGATGAAACCCATTCCCATTCACGTCGGC
CTGATTGTCAGAATAAGCTTGCATTCCTTTGAAAAGTGATTGACCGCCTGAAAGGGTACA
AATTAGGGGCCTGTTCGTCTTTTCTTCTCCGGTCGTGGGGTTTATTTGCGGCAGATTCAC
CCAGGCCCAAAATTAAGTGAACTCAGGCAGGGATGAATGGGAGAGCTCTGATTGAATAAT
TGATTTCTTTTGTGCGGCCTGTGTTTAAGAGGGATAACTAGACATCCTTTGGAGTGTAAT
GATTGTAATTACTGCGATGACTGGTCATGTCAAATATGACACAGGAAAGGACTGTTATTA
ACCTTTATTCTCCACATAGGAAAAAAAATAACCCAATATCCTCTTGTCTCTCCATTCTGC
ATATGGGTTTCACCTCCGATAGAGGCATGGCTTGCTGTAGGTTGAATGCATGGATGAACT
CATTCCCTGTCTTCTACTCCTGTCCCATGAAAGGTAGATGGGTAATTGACTGTGCAGTCA
GAGTCACTGGTATGTCAATGACTCACACGGCTAGTGAGCCTTGGGGTAACTCTCAAAGTC
CAATGCATTATGGCTCCAGAATTTAAGTGTAAAAGATAGGAGTTATAGCCATGTTCATGA
TATCTGTCAGATTCCCATATGCCTTGACCTCTCAAGCAGTGCGGCCTGAAATGGGCttta
atgcacttgatgcattcgagggcatcagtgaaacagacattcatcacacagtgat
>NODE_336_length_691_cov_9.260492
ATTCTCTATAGTGTTTGTGAGTTCAGAAGGGCCATCAAATTTCATGTAAAATAAGCTCTC
ATGCAGGAGGAGACACTCATATTTTACGTCTAATTCTGGAGGAGAAGATGTATTTCTTAC
TTCCCCAGGAAGCATGATTGGTGTGTGTCTGTGTATCATGATGAGATCACTTGGCGGGGC
TGAGGATAAAATGTCGCTTAGGATAATGTGATTGCCCTTAAGGTACAAGGAGGTGAATTA
TATTCCCTGATTTATAATCTGAAAATTAAAGACTCACTCATTTTCTAATTTAATTCCACC
TTCAATGGAACAATGTTCACTCTGAGCCAAATTGGCGAATAATGTTACTAATTCAGATGC
AGATGTAATTTCTATTCGGGGGGCTGCGGCGCGTGGTGATGAACGAGTCCCGGATGGATC
GTTGCCACTCCTATCTCCCCGTCTCGACAATTCCCCAGCAGTTGTGATAATAACCTGAGC
AATAAAGGAGGGATAGGCAGTGCTACCCCGTTCCACTCCTCATACCCCAAGTCATCTGAT
ACTTCATCTAATAGTATTTCTGTCCTTTCCTGTGTCACTCTGTCTTAGGGCAGCTGACAC
TGCGCTCCTTCCATACAGGAAAACAGAGTGCGGCGAATATTATAGATGTAAAACTGCATT
AACATGAAGACTCTTAATAACCTGCATAATTACTGCTGCCTTCTGCAATACAAAAAAGTC
ATCGCAATAAATCTGCTGTTAAAAACTTGATTGAATGCAGGGTAAATGTCAAGGTAATTA
TGAGGCGGCGAGGGTTAAAAGCAACGTTAAATCCTCCCACAGAGTGGTGACATTc
>NODE_337_length_315_cov_3.142857
CCGCAAGCGAACCCCTCGCCAAAGGCCTGGTCCAAAGACCGTGCCTGCAGAGGAAGCCAG
CATGGATGTGTTTGATGCAGACAGTGCCAAAGGTCCACACTTTGTCCTTTCACAGCTTGG
GCCTGACAGCAAGACAGGAGCTAAAGGAAGGTTTGTAGTTAGTTTAAATACTTTAACTGA
TATTGAACTGTTACATTATGATAACCAGAACTTATCTGCATCTGGCCCTGGCACACTTCT
TGAAACTGCCAAAAGAAAAATCTTTAATTATGTACAGATGGATCTACAGACAATTTCTTA
TTATTCTTCGCTTATTTTACTTTTTCCTATAATTTATCACCAAATAATCAACATTATTGA
CTCAAAGATTGGTAATTCAAATTATTTAATAGTCCATTGTTGGTAGTTAACACACTAAGT
TAAGCAGATGCTCACACTTTGTTTtatcttactattttt
>NODE_338_length_552_cov_5.706522
TCCATCGGCTGACTACATGGAGAGCTGACCTGTCATAAATTCACTCGGTGGGGATGATGA
CAGGGCTGGAGCCAATCTTCATGAAAGAATAAAAAAATGGCACAAGGTTCCCATCCCCCC
GCTCCCTGAGCCCCCTTCCAACCCCAACTCACCCTTCGCCCTCACTACCGGAGCACCCTC
GCTCCCTATCTTCCTGCCTATCTCTCTGTCTCTGCACCTACCAGGCTTTCTCTCTCCCTC
TCTTTCTCACCCCCTTTTCTCTCCATGGGTAAGCAGGTAATCATGAGCTGTCACAGAAAG
GTGACCCATTAATGTGATGGATACGGTGTGAAAAACAAATGGTGTGAAACGTGTGGATTG
CTGTCCTTACTGCACCTTGGCCTTTTGTTCTGTCATATCAATATCCACACAGGGCCTCAT
TACACCGCTGCACTACACAATGAGTGGAGCGCCAGGGTCAAGACTGCGCCACGCTCCCTT
TGACTGGCTCCGACTGGGCTTTTCAGCTCAACCTCACCCCAAAGGACTCCCAGGTAAACA
GGAAGAGGGGCAGCCTCTGGAGCCAGAGACAGTGCACATCATCCCAGACTAAATAAGCAA
CATCCCCCCACCCCCAAGTAGTTCTGTATCCATCAGGGGCCCCGACTCtgttgctcctac
atgtttacagacaaaactgacaatagtcgcgtggag
>NODE_339_length_435_cov_13.579310
AGATGTGGATCTTTGAGTGCTAAGTTTGCAAACTTCATCTTCTTAAATTTGCAAAGTTTA
TTCTACATTGGAAGGACACATAGAAGTGCCTCGTCATGACATGACCATGTGCTAAAGACC
TTAAGACACTAGATTGCTAATCTTTCTGTCAGTCTGCAGGAGACGTGATATGCATCTGCA
TGGTAATGATTATTTTTAAATTGATTCCACAAATTCTTTGGAGAACTCAATTCATTTGTC
TTTTTAATAATACAAAATTTAATAATGAATCCAATTTGCTTCTCCTCAGTGGCCCCCTGG
ATTATCCTAGGATGCAGAATACCATCCTGGCATCTAAATGTCTTCAATACAAGATTAACA
ATTGACAAAGGGTTGCGGGTTGCAGGGTGATTATTGGCTGCAGGCGGAGATTAAAGCAAA
GCAGCAGCACAGCTGACAGTTTGGTTATCTCTTTTGGACTAAATGAAAATCATGGCCTGA
ATCCATCAAAGGAGATTAGGAAAATGTGAGCCCATTACTGATGTCCTCTCACAGGTTGGT
GTGTCTGTATATGTCTGTTTTTTTTTTTTTTTTTTCCCC
>NODE_340_length_525_cov_6.196190
AGCAAATACCAAAAAAACTGAGTTATTATTAAATATAATTATAATTGTCTTGTGTTTTTT
TGCTCTAGGGAGATCAATCCCAGGAAGTTTAACTTCAGTGTGATGTCCCACAGCATCACC
TGTCATAAGTACAAGAGAGAGATGGCATGCCTTTGTGAAAAAGAATGCTGCTTCTGTCTT
TTTTTGCATCTTGAGAATGAGCTAATTGTCACCGAGTTGGCAGCTGAATAGAGGCAGTGA
GTTTAATCTGACCACAATGACATGTTTGATTGGTCCGAGCCAGGCTGGGTACAGAGGGTG
GGGGGTGGCCCTCTCTTGTGGCAGCGGAGAACAAACATAAATCTTCTTCAACAATCTATT
TTCCATCATACTTATTCACAGGGGACATCTCAAAGTGGTCTTTACCCTTTCTGTCAATGG
CTGCCCTCATCCATCAATTTCATAGAGAATTATACCCCAGATCAATGTAGTTCACGACCG
CTGAGCATTTGTCGAGGGGTGGTGTAGGTGGTTGGGGCGGGTGGGAGGCGGAGTGCTGGC
TGTATGCGTCGCTGCTTGTTCTCAGAGGTCTAATGGCTACTTCTTGTTGGTCACCCTCTC
ATGCCCAAATAATTCACACCATGTAGTGCAAACAAAACAGTGCTTTTCCTCATCATTAag
cctcctttt
>NODE_341_length_715_cov_14.138461
CAATAGCACATAGACTATTGCTTACTTAGAACAGATGTTAAGTGAAGGCATGTTTGTTCA
AGCCACCGACTTCACAGCACAAAAGATGTGTGTGCCGAATGACTACTATAAAAATAATTG
TCGTAAATTCCTTTTAGCCACACGTGACTAATTACTGACACTACAAAAAAATGCTCAAAG
CATTTCGGACTATGTGCGTGAGCATATTTTACATTTTTATGAAGTGTTGGTTTGGAAATT
GAATCCATTCCAACATTTCTTTTTCCTCAAATGAGCCCTCTTTCCCTTTGCAAAACACAA
ATTGACAATTTGTTCAGTAATCAAAGAATCTCCCTTTCATATGGATCGGTTTTGCGAGCA
CAAAGTAGAGAGGAGGCAATTTCTGGACATATCATGAGATTATATCCGTTTGACAGTTGC
GTTACTCTATGTGGTTTCCATGACAACTGTTTGGGTGAGGCCCCCAATAGAACCAACCTC
AGCTGTCATCTCTTCACCTAAAAGCTTTGTAATTGCTCTCATTTGCATACTACAATTAAG
TGTGTTAGCTCACAGCAAGAACAATCAACCTCCACTAAGGACTGGGGATAGTATAATTAT
TATATCAGTGGATTTGTATAAAACATTACTGACGAGCTTTTGTTTGACGTCGGCATTGTA
CTGTTGCGCTAGTTTTACGAGTTGTTTTCATAAATATACATATTTCACAGACAGCGGTGC
GTAATGCATAGCTAGGGATTCACAGTTTTCTGATTTTCAACGGCCCATATGCTCGTATAA
AAGTGTCCGTTTTATTTCAGAAATTGTGATGTAGTTTTCTGCCtgttggtcaatacagtg
aaggatatttttatccatt
>NODE_342_length_390_cov_8.735897
TGCTGAGGCCTCTTCACTCTGTCACCGCTCGTCACAGTAGGATTGGCCTCACACTTATTC
TCTCCCTCCCTCTCTGTCTCTTCCTCTCTCCCCCTCTATCTGCTCTCCCTCTCTCTCTCT
CTCTCTCTCTCCCTCTCTGTTCTTTCTGTTTTCACGCAAGTGTCCCAGTTAAGAAATTGC
TTACATCCCACTCAGTCTGGGGCTGGATTGAAATTTCCCATAGGGTATGTACCAATATGC
AGAGAGCACACTTCGACAGATGCCATCAGAGAACAAGCATATGAATTACCAGGCAGCCTG
CCATCTTTGAGTTCAGACAGAATGGCATTAATACCTGATTACGATCCAAACAACAACACA
ACAACAACATGAAAGCCAAAGCAACTGGGAGCAGGTAAAGGTTTCATCATTTATATATTA
ATGGATTTACTAACAAAGACTCTACACTCTCCCCCCTCCCTCCCCTCGCCCACCTCAAAA
GTTAAAATGTCATAGAGGCTGCCAACAATCAAGGGACTttggaaaaaaaaaaag
>NODE_343_length_314_cov_3.643312
GTCATCTGGGGCTTCAGGACACACTGATCGACATTTTTCACCATTTTCTGCCATTTTGTT
GCCTAAACACTAAACTCGCAGCTCCGTCTGTCAGTTTTGTTTGTGTAATCTTGTCTCCTT
CCCCTTCACTCTGTGCTGCAGGGAGGTTGATGCGTTGCCTGCGCTGCCCGGTGGCGTATC
ACGTCGGCGACCAGTGCGTGGCTGCGGGAAGCGAGATGATCACCAACACCGCCATCATCT
GCACCAACCACTTCCACGCCAAGAAGGGCTACAGCCACCACAGTCACGTCAACGTCAGCT
GGTGTTTCGTCTGCTCCAAAGGTTTGTCTCTGTTTCGTCACTAGCGAGGGCAGATGCTAA
TGGGGAATTATTGATTGTTTTACGGCACTTTTTTGCAATAAAGATCAAATTTCAGCTGCA
GGGTTGCAACTTTTACATTAAACTCCTATTAAATATTA
>NODE_344_length_320_cov_2.084375
TGAGAAAAATGGCGTTCAATACTTATTTTACCCGCTGTATGTAATTGCAAATCTTCTTTT
TTGTTTTGCTGTTTCATTTAGGAAACATGTAACTGCAAGCCCCCTGCTGCAACAGGCTGC
ACACCCGCTCTAATTATTTAAATGCGAATTGCCATGCTGAGTGAATCACATTATATCTGC
TCCAGTATGAGGCAAAAAATTAAATCACATGAGGTATAGAGGAGATGACATGGCAAAGAA
AACAGATGTGTGTGTGTGCATGTGTGTGTACGCTTATACTGTGAATTGAGAACACATTTA
GAAAAGGGAGTTTAAGGGTTGGTTTTAGTTTCAAGGTTGTATTAAGTTTAGGTTATGGTC
AAAAGGGTACTTGATTATTCATGTTGGGGGAGCACTAATATATTATCACAGTCACATTGT
GGAGACTGAACTcccctgtgtgggtctacatatggtaatttaaa
>NODE_347_length_556_cov_14.079137
AGTCGAACCCCCATAAATTGGTTTCAAGCCAGTCACATAACCGCTCTGTCACTTTCTTCA
TAAGACACTAGTTAAACCGCTAATAACACTGCCTTGTCAAGGCAGAATTGTGGGTTAAAC
CCCCGCGTGTCTTGCATTAATGGCCCATCCCTCCCAACTAGGATTTCAAGACGCAGCTTC
CCCTGTAATAGAAGAACTTCTTCATTTCCATGACCACGCCTTAATAATTGTATTTCTTAT
CAGCACCCTAGTTCTTTACATCATTGTTGCTATAGTAACCACTAAACTAACTAACAAATT
CATCCTTGATTCGCAAGAAATCGAAATTATTTGAACAATTCTGCCTGCCCTCATCCTCAC
CCTCATCGCACTCCCATCCCTTCGCATCCTCTACCTAATGGACGAAATTAACGACCCCCA
CCTGACAATTAAAGCCATAGGACATCAATGATACTGAAGCTACGAATATACAGACTATGA
AGACCTAGGATTTGACTCCTACATGATTCCTACACAAGATCTGACAAGCGGACAATTCCG
ACTTCTAGATGCAGACCATCGAATAGTAGTTCCAGTTGAATCCCCAATCCGTATGCTAAT
CTCCGCCGAAGACGTCCTACACTCATGAGCAGTACCTTCCCTTGGTGTAAAAATAGACGC
AGTCCCCGGCCGACTAAACCAAGCAGCCTTTATTgcatct
>NODE_352_length_365_cov_1.698630
GTGACCATTAAACAAAAACTGCGACTACCAGGACTCAAGCAAGAGGTTAACACTAGAAAA
GCACATTTACTCAGAAGTACTATAACAACTAAATAGGACACAAACTAAATCCTACTGAAA
GCTAGAATAGATAACAGTGCAAACCTACCATCCCACACTAACCAAGATTAACACTAAGAC
AAAATACCAAATACGTTACCCTACAAAACATTATCGAGGCGACCGAGCTGGGAACACACA
GAGGGGCCTGAGGACAGGAGCGGAATCCCTGGATCTGAGGCGAGCGTACGGCGACAGGCG
AGTCCGAGTGCAGGAAGGTGAGTGGTGAGGTGAACCGGAGTGATCCGAGGTCCAGGTCTC
CGTGGTGGCAGTGGTGCAGGAGGGAGACCGTAAAGAGCGGAGATCCGGAAGGGCTGTAGG
AACGCAGAATGACGAGGTGTGTGGCTGAAGCTGCTGGGTGACTGGAATGGCACGGAGATA
ACCGGGATGGCACGAGCAGGCGAGAATCc
>NODE_353_length_145_cov_4.013793
CTCTCAAACAGCGTTTCGTGCGCTGAAAAGGCCACTTTGGCCAAACGGTGTCTCTACTCA
CTTTCTTGACACAATGTCACTTGAAACAGCTTTTGCCTTCATATTTATCATATTTGAACA
CACTGTGAAGTCAAAACATGTTTGGAAACATTTTCTGTGACAATCTGCAGGAGTGCTGTT
TTTATGCTCTCAAACAGCGTTTCGTGCGCTGAAAAGGCCACTTTGGCCAAACGGTGTCTC
TACTCACTTTCTTGACACAATGTCACTTGAAACAGCTTTTGCCTTCATA
>NODE_354_length_145_cov_4.427586
CTCTCAAACAGCGTTTCGTGCGCTGAAAAGGCCACTTTGGCCAAACGGTGTGTCCTCTCA
ATATCTTGACAAAATGTCACTTGAAACAGCTTTTGCCTTCATATTTATCATATTTGAACA
CACTGTGAAGTCAAAACATGTTTGGAAACATTTTCTGTGACAATCTGCAGGAGTGCTGTT
TTTATGCTCTCAAACAGCGTTTCGTGCGCTGAAAAGGCCACTTTGGCCAAACGGTGTGTC
CTCTCAATATCTTGACAAAATGTCACTTGAAACAGCTTTTGCCTTCATA
>NODE_355_length_593_cov_8.652614
AGAGAAGAGAGACACAAAAAAAAGGAAAGGGTCACAGAAGAGAAATAGAGACACAAGAGA
GTGAGACAGAGAGAAGAAAAGGGAGACACAAAGAGAGAGGGGAAACATGAGAGACAGCGC
GAGAGAGGCAATGAAAGTGAGTGGAAATGACTGACAGTCAGAGGATTCATCACAGGTAGA
GAGTGAAGGCTCTGGCCACAGAGGGACCTGGTGAGAAAGCTAACAGATCGCAATCTGAGT
TTTCACTCTGCGCCGCGGCTAACAGCTAGCAGCTACCCTGTCACCGCTGCCTAAACAAGC
CCAGTGTTTTCATCTCCATATACACAACGCGGCACTCTGTCTTTTCTTCTGATGGAGATA
AGATGTATAAATTATGAGCAGCTGACAAAGTCTACTCCAGCGCCCCCGGCGTCTCATCAA
TCACTAGCCTGTGTGTCAGCAGGTAACTGACGTGGCCCCCGGAGGCACAGCCCCCTCTTT
AGGTGTGTGAGTGTTTTTGTGTGCAAAAAAAGTGTGTTTGCTACCGTGCAAATTGAGCTT
TTGTGCACGTCTGAGCATCGTGTCTGTGTGTATGTGAGAGGCTGTGTGAACAGCTGATTC
AGTCTTAACGCCGCGCTGTAAGAGACAAAAAAGAAAATGAAATACATACAACCCGCACAC
ACCAGCTACTCACAAACAACTCCTGAGTATGTGTGTGAACTCAAGGTTTTACTGTTATAC
CTTGGGGTtatctgatg
>NODE_356_length_449_cov_13.120267
CACAGCTGGCTGCCTTATTGTCTGGGTGAGACTGATGGGCTTGTGTGTGAGTGGTTCGTG
TGTGTGCTTTCCCATTTTCTTCAGTTTGTCTTCCCCTATTAGTCTGCATGCACATTTCTA
CAACTGTTTGTTTGCTTATACAAGAGGAGACACATTTCTCTCTTATAAATCTAACCACTA
TATACGCACAATGCAATATGTACATATGTGTGTACATATTGTGAGTGTGTGCTGTCCATC
AAGCCACACACATAGCCGTACCAAACCATTGGCTTGGTTGCTGATGATGACATATGAGTT
CCTGGCCTTGGTAATGGCTGTTAAATCTCATAATTACACGCTTCTTTATTGCAATGCATA
ATGACCCCACAGCACTATTGGACAATTAATTAAGATTTTCAGCCCAGGCTTTTTCAGGCC
CAGATGAGGAGGTGGAATGAGGTCTAATGTTCTTGTCTTCGAGCTAGGACATTAAAGCAT
GGTGCTGTAGGAAAGAAGGTTGTCTCTCTGTGTGCATTCATTTTCATCTTTGTCTTTCTT
TCTGTCTGTTTATGTCTCTTTCTCTCACTCTCTCTGTTCTCTCTGTTCTCTTT
>NODE_368_length_461_cov_12.134490
ATTATCCGACAACAAAAGGAGCCCTCAACACACAAAACCCCAGCCAGCTGTGTGCCTGAC
ATGGCAGGGAATACACTGCACCTCTCTGGCGACAATAAAACGAAACTTGAGTTTAAACAA
AAAAAGTTACACCATATTTGCTCAGACTAACTATGATGAAAGGCAATGAAGACAAGGGAT
CCTCATGTAGGTATCAATATAAATATTACTGGAAGGTCAATTAATATGTAAATTAACTCC
TCCATTTAATTAGCTATTTAACTATTTTCCAAGGCATGGACATATTAAATCATGCTTAAA
GACCCCTCTAACTAGCCTCCTGACAATAGTGCCAGGGAGTCGTGGGCTCATAAACTACCG
GCTTGACCTATAAAGAGCCCCGAGTCTGCTAATTCCATCTCAGCCTAATTTTATGACTTG
CATAAAATAACCATAGTGCAGCTTTGTAGCTGTAAAGAGGATATGGGTAATAAAACGGAG
CCGGGGAAAGCATCAGAAATCTCCTCTTCACTAGTGTCCTCATTTATTATTCTATTATTC
TTTGCAGGGTACCGGGCTCATGTGAAAGACAAATGACCTTATTATATTAAATAATTTGTG
AGGAT
>NODE_369_length_439_cov_5.879271
AAGAGCGCCCATGATAACGTCAGTGAGCATCAGAAGCCATGGTTTTAAAGTTACGACCTC
ATTACCCTCAGATTGAGGCCATATAACCTTAAACCCACAGAGAGAAGGTTGGGAGGGATG
AAATGTTCTTGTTTTCTCATGTGCACTGAGGCGTGTTTTTCAAGGTAAATATTCTTTTTC
CAACATGAAATAGGTCTTTGTTGTTTGCCGAGAGGTAAAGAGGCGGAAAAGTGAGGAGGA
TCTGAACTGGTTTCCATGTCAAACACTTCAATTCACCATAGAAACTCAGATCTTAACGCG
GAAACTTTATTAAACTGTGATGGTGGATTGATAAGGGCCGAATTTCTATCGGCCTCTTTT
TATTGTGGGCACCAGGCGGGCTGACAGAGGTAAATTGCTCTTTTAATTAAAGCAATGCAC
CAGGGGAAATTGCTGTCTGAATATTGTCTCAGAGATGGGGGCCAGTGACAGTTGCCTGGA
AACTTCAATCTGTCCACCCGCATTTATTCCAGATCACAGTTATGAGATAAAGTTTAATAA
AAATCTTTTCCTCCGCCACCAACGAAATGAAATCCAACCCTtt
>NODE_370_length_663_cov_13.719457
AGAGCAGGAAAAAAAACTCCGGGGCTTGTTATGGAGTTCGTGTGAAAGACACACGGATTT
CCACCCTTCTTTACCAGTTAAACCAGTATCTCTGGATAGAACACACTCAAGTACAGCAAC
AGGTAGAGTCTCTGACCGCAAACTCTTCCGTGGCTCCTCTGAAAATAATCTCTCCCCCTT
TTTTCTCTCTCCGTTTATCTCAATTGAGTTTCCAGCCCTTTTGTTCGCTCTTCTTATCAC
TTGGAAAAAGGTGAACCCTCGTGTTATTTTTATTTTAATCTTTGCTTTAATTGTAGTTTT
TACCCTTGTGGTCCCTGATGGCTTCGCACAGTGATACTCTGGTGGTGTTCTTTGGGGCAA
CAGCTGGTGCAAATGGGGGTAAACTGGGTTCGGATGAGAGGGAAATAATTCTCTTGGTGT
GGCAAATTGTGGATCTACATGAGAAAAAGGTACGGACCTTTCTGACCCCTTCCTTCGTTG
TACGGTTTCTTGTGTAGCCAGAGTGTTTGTGGCGTAGTGTGTACCTGTAGAAGAAGAGTG
TTTGACATTTAAATCAACATGGTGTGCTCTCTGCAGCCGTGCTTCATGCTAGCTAACGCT
ACATCAGCTCTCCGGCGTTAGCTCACCTTTTAACAGGTGTGCGACTGAAACGTAACGAGC
AGCGGAAAGCTTTAGCTTCACCTGAAGGAGAAAAACACACCTTTTTGGTTTAGCATGTCA
GCTTGTCGACGTAAACCACGCTGCATTGACAATTAAGTGCCTTTATTGCAACTACATTGT
CAACTGTTTGACTttttaaaaaagagt
>NODE_371_length_421_cov_2.574822
GGGAGGCAGAGTTCACAGGGAGAGGAAGAGGATGGAGCGGAGCGGAGTGGGAACAGAAAC
GAAAGAAGAAGGCGAAAGGGAGATGGGGGAGAAAAGGGGAGGATCGATTGGTAAGGAAAA
AGAAAAAGGGGGGCAAGGGGCTGTTTCTCCTGGGTCCTGCTATGTTTCCCATTATGTAAG
CCCTGGTCACCGGCAGCATGCCAGCAGGCAAAATAAAAGAGTCTCTCTGGCTTGGCACGG
CTCGTATTTTCCTATCCTCGGCGCGGGGTCAGGGAGGGGTCAGGCAGCTGGATGGGGCGC
TGGGGGGATTGTGGGGTCTGGGCTGGCCTCCAAAACCCAAAAGGCCCAGGGTTCAAGTAC
CAGCTGAAAGCAATCAGGGGGAAATCTGGGAGTGCCACAGCTGCTCGCAGCAGCGTTGTT
CTGTGGCTCAACTCTCTCTCCCTCTTTCTGACTCTCTCTTGTCCCACTTCTCCCTTCTCC
GTTTGCCTGTTTCCCCCCCACTCCTCTCACTTTTCTTGACACACACAAAAAACTGCATAC
TTTAAACATGAgaagtatatgtctg
>NODE_377_length_641_cov_16.741030
TCGCTCTCCCTCTGTCTCTGCCCCCTCTCTCTGTCTTCCTCTCCCTCTCTCTACCACTCT
CCCTCTCCCTCCACAGTTCAACACTGATTTGACTGCTAGCATAATTTTGCAGAGGAGACT
ATTTGCAGATGCAGCAGAGTTATCAATCCGAACAGACACACAATCCGGGTCCAATGTCAC
TTCTCCTCATTATGTTAATGGTTAATACATGCAAATGAAAACATTCCGGCAATTTGATTT
CTTTGAAGATAGTTTGCATATTGTCTTAGCCATAATGATGGTACACTTTCTCCCCAGCTT
CGATTTATGCAAGGCTAGTTAGTTCATTTTTATCAGCTCTGAGTTCATTTCTAGGGCTAC
TGGAATGTGTTTTCCCCTTCCCCTCACTATTTAACTAATTAGGATTCAGGTACCATAAGC
AGATTTTTCACGCTATTGGTGTTTTTCTTAATTAAGAAACAAATGAATTCTCCCCAGCAA
AATAGATGGAACAACGGGATAGGGTGCCAGGGGCCAGATGCGGCGCTTCTTAATTAGAAG
TCACTCCATTGTCTGAGGTTTTTTAATGAAGCCCCAATCTAAATGGATATCAAAAAAGCT
TCTAGTGAAGAAAAAAAACACACACACACACCGGCCATTTAAAATAATAAGGAAATAAAG
ATAATGAAAGACAAAAGATATGTACTGGCAGCCCCAGCTCACACCTCCAGTTCAGTGCAT
GCAGTGCTCTCGTCACCTCTGGATGAGCCCTATTAAAACAGCACGATCCCtcgccggccc
ctgcc
>NODE_378_length_307_cov_3.198697
TGACAGTTAGTGAGGCTGCGCAGAAGACAATCAGTTGAAAAGCTGTTGACATGGCCAGTT
CAGAAGCCATTAGGAAAGTCTTTCATTTCAAAACGGCAACCAATAATGTTACAACCTTCG
TAGTCTTGCAACATCTGTTTAAGAGATAAGATATCTCTACAGGCCTTAACATAAGGATTT
AAACGACATGTTTTAAGTTTTTAGGTTAAGTTAGACGGGTGTCTCCCTGGTTTCGCATGT
GCAGCCAGTTGCTTGGCAGCTCCAACAATGCTTTGTGAGTGCACACACGAGTGTATTCGT
GTCATCGTATGCATGTATATGTGTGTGCACAAGTGTGCATTTGTGCATGTGTGCACTGAC
GTGTGTCACTTAATCTTTTCTCCTTTTTCTTTCTGTTTTATATTTACTACGTCAGGCAAC
AAATGAATCATCTTTATTACGGAGAAATTTA
>NODE_379_length_512_cov_11.150391
CCATAGAACTCTGAGCACTGTGGAATTTTAGTACTTAAGTTATGCATTTTTAAATGCCAA
GTAAATCTCCAAAAAGGTGTATTATTTTTTTCTACTGCATTTTTCTACATGTAAAAAAAA
ATATGTGTGGTGTGTATATGTACTATAATCTGTATTATGTTATTCTGTGTATTGTTGTAT
TATCCAAGCATTATAAATGGTAATGGTTAAAAATGTGAATGTTGTTACTGTAAAAGATGA
CTGTTTTTCCCCTCCTCAAAGTGAATGGTTTCTAACCTTGTGGACCTGTTACAATCTAGG
TGCAATGGCTACTAAAGTGAGACGGCATGACACGCGGGTCCATCCTTACCAAAGGATTGT
GACCGCTGACAGAGGTCAGTTTAGTCTTTGAGCTACACTTTGCTATTGACTGATGCATTT
CAATGATTATTATGCCTAATATGCCTCAATGCCTTAGTTGGGAATTTGTACATTGTCTGT
ATTGTATTTTTTTTGTTTTGTTTTCTTTTTTCCCCCCCTACCACCTTTCCTACCCCATAC
ATCCACACACCAGCTAAATGGTTGATTGTGGTATGCACATTTTGTTTACATTTAGTACTT
AACATATAccgtatatgtagactgtgtatatgtcaaagctcaggcaaacgtgatct
>NODE_380_length_672_cov_16.897322
AAAAAAGAAAAACTTTAAATTGATTTGGCAGTGCAGGACTTTGAGCATCCTTATAGAACA
CTGTTTAAAAGACTTGAGAACTCATCCCCGCTGTCTGTCGAGGTGATCTTATATAGACCT
ATCTGGAGGAAGGGGAGCTTAAAGACTTGAATGTGGTAAATGTTGCAAGGTAACTTCAAG
TTGTTATGTGCAATACTTCTTTTGAACCTTTTTCCAGATAAAGACTCTTTGCAATGTAAT
TCTTTAATGCCATTTTTAATTGCAGACATTTAATTAAAGAAGATGTTAATATGTTTTTCA
CAGTCATTTTCTACTGTTATTGTAATCCTTTTCATGCTGGTGTTTGTAAAAAAGAAAAGA
AATCAAACTATTTGTACTAATATAAATAATTGAAGTTATTTTTAAAACATTAAAGGTTTT
GTGCTCATTTGCTTATTTTGTTTATTTTAAGCTACTGTGATTGATTGCATTGTAATTATT
AGGTCAACAATGTATTTAGCTGTTTATTGGTATATTTTTAATTGGAATGTATAATTGATT
TTTATAATTTTGATCAGATTTTTGTTATATTTTTGAGGTGAAGCTTTTAATATGTTAAAG
TGTCTAGTTTTTACTAATTGCTATATTGTGCTCCACAATATATGGTTCACATTTTCTGAA
GGAAAATAAATATTTAAATATTTGTCTGTTAATGATGTTACTTAATGGCAAGATTTCAAT
AGTTTTTAACTGTGTATGGGAAGGTTGTTGTATTTATTAATAGCATTTTTTacttaagat
atcaccttaatttttattgtcatttcactttataag
>NODE_381_length_437_cov_17.739130
CCCAAGATGCCACCCAAGGCACACCACTTTGCCTTAACTATGCAGCGAACAGTTGGAGAG
CAAATAGCGTGGGGCTGTATATAAAAAATAAACCCAGTATGATAAAACTTGTCAAATGTG
TTTCCATCACTCTCATCTTTTCTCTCCTTTTCTAATAGCTCGAAAGTGAAAAAAGCTTTA
AGCAAAATGTTACATTTCATCATTTTTCCATTCTTTAATTTTCACCACAAAGCCTGACAT
GTTTTAAGAGGTGCAACCTAATATTGCCTGAACTCCAGGACCTACCACAAAGATCTCTGG
GTAAATGGGAGGGAAGGAAGTGCACAGACAGGAGGACGGGCGTGGATGGAAAAGTGCGCA
GTAACTTGGCTGCAGCACACCCTTAAGTAACAACACATGGCAGTGGAGGAATTCCACATT
CACGGACACTCTACATGAGCAAGGATGGGAAAGACTGTCCAGGTTGCTTTGCACCAAGCG
GCCAACCAGTTCCGAATGTGAAGCTGATAAGGCTCTGCCATACCTAATTCCTTTCCATGT
TCTCATCCTGGGTAGGCATCACAATGGGCATGATTCATGGg
>NODE_382_length_954_cov_7.859539
TGTTTGAAGTGAGATGGTTGATAGAAGGTAAATGATTGGCTACGGTGTGTGTCTGGCCAG
CCACGGGCTAAATTATTATTTGAGGTTAAAAATTATTAGCTGTCCATTAGTAAATTATTT
ACCAGACCAGGATGATTCATTAATAAAGTATAATTTTACCACAGCTATTGTACAATCATT
AACAACGACCAATGGCACACAAGTGCACATCGGCGAAACTTAATCAGCGACTCCTCTCCC
TAAACAATCAAATGTTTTCCTGATGAACTTCACTTCTGTGTTCATTAACCAATAACCATG
TCTTAGAAATCTATCACACAGCATAAGTTTGCTCTGCCATAAGTCGTCAAGGCAGTGAAA
GCAAATGAACTGTCACTTCTCAGCATATGTGTGTCTTCACTAGACAACAGTAAGAATTTT
TCTAATGTCAAGAGCAGAGCTTCTTTTTTCTTTCTGCGTCTCTTCACCCACCTTCCCTCC
ACCACTCCCCTCCATCTATGCATTCGTGTTGTATTATGAAAAAAGCAAACACGATTATTT
TTGATTTCCCGTTTGCCTGAGCAGTACATTTGGCCCACCCCTCTCTCCCCCGACCCTCTT
GATTGAGGGCTAATGAAAAAGCTGTCCTGAGCGTCGCTCCCTCCCTGTATCCATTAAGAA
TAATTAGACGGGAACAATTTTGATGCCTGTAACCTCGGCGAGTGTGGCTAATGGTGTTAT
AAATTGCTCCTTGTCCTGGGCCCTGCAAGCATTGGCGCGCGGCGGTGGGGGCGAGACGCT
TAATTCAAAAGCACTCTGTCAACAGCACTGATTTGTGTGGTTAATGAGAGCGTTTAAAAC
AACAGGCGCAGCTCATGCATCCTAATGCTGATGGCAGGAGCAGGTTCGATAAAGAGGCTT
GTCCACCATAATTAGCTGCGACAAACGCCCAGGATTAAGAGACAGGGGGCCGAACATAGT
GTGCCCTCTTAAAATGAGCCCCGTTTGCTCTCACTCTTGCTCTGCCTCTCTGTGACTGAC
TCTCTCCTTATATCCTCCTTAACAGCAGGACTAACTGCTTTTTTCTGTCATGAGTCTCTT
TTGGTCtgacaacttgac
>NODE_383_length_338_cov_10.677515
CCTGCTCTCCATCCACCACCCCCCACCCGCCCCAACGCCAGTGTGCTGCGACCTTCAGAG
GGGTGTCATTACTCCCTGACCCATTTGACGATCCCCTCATGTGGAATGTGCATATGCCGA
ATCGCTGTGGATCTGCACAGTATGGGGTGAGGTGAAGTACTTACAGAAATATGACTTGAC
ACGCTTTATCAAATGGGGAAAGATGAAGACGAAACAGCTGCTGGTGCTGTCGTAAGCAAT
CTGGCCGTGATTGAATAAAAGTGTCAGGAAAAGGGCCGCTTGATGGTCTTTTGTTCTCCC
CCATCCAGCTTGATGTTAGTTTGAGCTGTCAGGAGGGAATCACAGCTGGGTGATTTATCA
ATACTTGGAGTGACCTTGTAGCCACACTGTTGTGTGTATGTATAAGTGTGTGTGTGTGTG
TGTGTGTGTGTGTGTGTGTGTgtgtgtgtgtgagagagacgcagagaatgtgtgtgtgtg
tg
>NODE_384_length_438_cov_7.155251
CATCACAAACCAGCTTAGCATCAGCCTGGACAAGCACATGTTATAAGATCAGGACAAGAG
CAACAAGATTATATTTGAATACATTTATCATTCTGAACCATTATACACAATAATTTATTG
AAATGGACAAAACAAACCAATCACAAAGTCAAATATTTCCAAGACTGATTTCTTAAAACA
GGTTTTCGACTAGCCAGTCCCCTGAGGGACATCAACTAGACGTCATGACACAAACAGACA
CTGTGATTTATATCAACACAGATCTGCTTCGGCACTAAAGGTAAAGGTAACACTAACTTT
TCGGTCTTTGTCTCCGAACTCAATGCCCAGTGAGTCCATGGCTCGAAGAATGGCTGCCAA
GCTCTGGATGGTGTTGCTGTAGACCACAGGCTTATACTGCTTCACATCATCCCCAGAAAA
GCCATCTTCATGGATAATCCTGCATGCGTACAGAGACATTATCAGAGAAACACAAGCCTG
GACTAAACAGAAAAAGTCGCACACGTCCATATGGTCCTAAATAACTGTCTTTTCACAATA
AAAGCTCCACATGCTCTGGATTTTTCTGTGTGTGTGTGTGTg
>NODE_385_length_325_cov_10.495384
GGGTGGGGGGGGTCGCTGGCACGTTCCAGTCACGCCCGCTTCCCGGCCCGCGGCCAATCA
ATACCACTTTCCTGTTTTAGAGGCGGGTAATTATGAGGTGGAGAGATTGTGTGACCTCTC
ACCCCTGCTGCATTACTCGCCTGATATTAAGATAAATTGCCTGATTTTGGGTAAACATAT
GCTGCAATTCAAACTGTCAGCACTGGTTTGCTCAGGGATAATTTGTATTGATCTCCTGGC
TTCTTCCCCATTTTGCTTACTGACCTCATGGATAATTAGAGAAAAAGAGACACGGGGAGG
TAAGGCAGGGCTTGCATTTGAATACTTTGCTGGAGAGATGAAGAGCACATGGGAGGGGGG
CAGAGGGAACATTAGAGACTAATAGAATTTTCATTTTCTCTCATTTTCTGCTCAGATTTA
GACAGGTTACATGTTTTGTTCAATTATATCGCTTATATCTTTTTTCCCc
>NODE_395_length_689_cov_3.187228
AAAGTGGACATATAAACACAGACATAAAGCATTCACGTGAGTGCACAGGCAGAGGAGGAG
GAGCAGCATCCCGTGCGGGTTATAAAGAGAAAGTCAAAAAAGACTTACAGCACCCGGTAT
TCCCAGGCGGTCTCCCATCCAAGTACTAACCAGGCCCGACCCTGCTGGGCTTCCGAGATC
AGACGAGATCGGGCGCGTTGAGGGTGGTGTGGCCGTAAGCAACGGCCTCCCGCACTATCA
GGCCTTTTATACATGTCCGTCATCACCATCATTTGAGTGTCTTTATGTGTACATGAAGAT
GAGAAGAAGCTCTGAACACACTGACACGCTTTGTCCAGCACAACAGCAAAGAGCCAGCGA
TACACAACAAGGTATTAATTGTAGCTTCACCCTGAGCCACAACATGAAAAGACGAGTGAC
ACAGTAAGAAACCAGTGACAATAAATGGGATCATATGACATAATGTGCAAGAGTGTCCCA
GTGACAGGCTCCTGCAAAGGACATTTGCATTCAATTAAAATCTTTCTTTAAGCTTGAAGA
AGATCTACAAGGTAAAAACAGAAGAAGACACACCTTGCAACAGCATCTATAAAACACTTG
TTTGTTACAGGGCCTATCGCTTACGGCCATACCAGCCTGAGAACGCCCGATCTCGTCTGA
TCTCGGAAGCCAAGCAGGGTCGGGCCTGGTTAGTACTTGGATGGGAGACCGCCTGGGAAT
ACCAGGTGCTGTAAGCATTTTGGCTTCTCTTCACAAGCTGCACAGGACACTGCTGCTCAA
TCACTGGAGACAGCTTTAAGACATCACGCCACTAAATATTATTCATATATCAA
>NODE_396_length_717_cov_11.454672
TGCATTTAGTATTGTTTAGCATCATACTTCTGCTTTATAACCACTCAGCCTACACCTTTT
GACTGTTCCTCAGCAAACAAAGTTTTCCCAGTTCGTAAAAAAAATTCCAGTTACTGTTAA
GTCCCCTGCTGAGAGGGGCCTGTTTCAGTGGAAACAGTTAAAACTCTCAAAACACAGTAC
AGAACACATGGAGTTATTGGGTCCGTTCTGTTGTGTAAGTAAACATGTCGAGGGGTGGGC
TACTTTTTCATGGTTCAGGGGCCCCAACCCTCCCCTCACACAATTAACTTTTCCAGTGTA
ATGAGATGATTGATATGCTGGAAGTGTGTGCTTTAAGGAGATATTAATCATTCCCTCTGG
TAATTTTAATCATGCGTTCCATCATCCCCAGCTGCTGAGGATCACCTTCCTAGCAAACAA
AGGGCGGCCACGCCACTTGCATAGTCATTCTGTTCTAGTTTAACTTTATTTTATGCTGGT
TCCTCCCATCTGTTCGCACAAGCCTCCACAGCCCACGTTGCACGTTGACAAGCTGGGGAA
GCAGTGTGTGGGTGGGTGATTGTATGAGTGTGTCTGTGTGCATGTATGTGTGTAAACTTT
AGAAACACAGGCATCTTTGAAATGGTAAATCTAATCCTCCAGGTCCGTGACTAGTTGGTA
CACCGCCACCAGCCACCTCCACTAACACGTACAATAATGCATACAAACAGCGGGCATGCA
AACACACACACAGTCTCTTGCAGACACAATCAACGTGACACACTTACTGAAACACACAGA
AACGTACACGCAAGCAcgtataccacatggtgtgggcaatatgtcagagcaaagcataaa
ttggcatttgaaccagtcact
>NODE_397_length_516_cov_11.155039
CACCTTAGATTTTTTTTTCTCCCCAGCCGCCCCCTATTTCCCCCCCTTCCCAATCAATTT
CATCTGCTGCCAATGGACTGATACAAATACAATTTCTATTTACGCAACAGGATCAGACAC
AAAGCAAATAAAAGCTGCAAGATATGGAGTCCAAAACAACATCTGCTAGTCAGACTATGC
AGATTAATTGGAAGTCTTTGTGTTGTGATTTCAGTTGAGTGCAGTTTGACTAACATCTTA
ACCTACTTAGTGCAATTAGTGCTTCATTAGAGAGGCTAACTAACTATTGCTTCTCTCCAT
AATGATGTGCAAGAGTGTAGACATAAAAGTACATAATCAATGGTTTCCAATTACTCCACA
AGTGCAACCACTATTTCAAATAAACTGGATAATAATATAGAGCCATTACAAAGTCTAAGG
TAGCAGAACCATTTAATTGCAGTGCAGTTCTTCTCAGCTCCAAGATTTTTTCACACTAAT
GAAGTGTCATACAAAAAAGGCTGTATTGATTTTTTTCACCACACAGCCTCCACCACAAAT
ATGTAATTATCCTTTTTATATCTGGCAGGGGATTAAAGTAATCTATAGTATCTAGCCTTT
GCGCTTCCCTGACAGGGGTGTGTGTGTGggcttttacccttttcaaaatatgcagctttt
>NODE_398_length_730_cov_8.912329
ACACAACCATGTACATGCATGAAAGACAAGCAGTAGCAAAGGCAGTCTCTTGAGAGATCG
GTCCGTGATGGTGGACTATGATCAGAGATAGAGTATTCAGAGTCCATATCGCTGCATGCC
GAGCAGGTAGGCCCCGCTCTGGCTCTCTCGCTCAACGCAATCCTCCACCCACCAACCGCT
ACTGTCCACACCGACACCACCAGCAGCAGCACCCAGGATGGACGGAAGGAGGAAAGGAGG
GACCCGGGGAGGAAGAGAGGACAGAAAGGAGGGATGAAACTGGCCTCTTCCATTCGGAGA
AGGGGTGTGTGTGGAGGCAGAGGAGAAGAGGTGGAGATAAGTGGACAGGAGGGAGGCTAA
GAGGAGGGAATAGATGGGGAGGAAGAGGCCCCTGTGCTATCCGGAGCTGTCTGTTTCTGT
CTGTATGTCTGTTCTCACACAGTCGAAATCAATTTGCCATCAGGACTGTCACTGTGGAAC
AAAGAGAGAAGGAAGCTTGCCAGGTCGGACACACTCAGAGAGAAATGGAGAAAGACAAGA
CAGGCACAAGGAGGCAGGATAGAGTTTAGGAGAAGCGCAGGTGGGGTCAGGAAATCTACT
TTGCCCCACCTACAGCTACAACTCCAAACACACCTGCCGTTATCAGGAAGATTGGACTTC
CAATTCCCTCATCAACATTTGCATGCAGATATGTATGCTGTTTAGAAATTGTTGCACAAA
TTGAGAAGCATTTTATCCAATGTTTGTCCTTTCAAACAACAAAACCAAGACGTTACTGTT
GATGAGAAAATCATCAAGCCATCTCCTGAGCTGGCTGGATGTAGTATTAGATTAGTCTGT
TGGGGTGAATACACCCTGCaggacagtgttgtct
>NODE_404_length_732_cov_5.751366
CCTCGCGGCTCCTGTTGCCGGCGACGGCCGGGTATGGGCCCGACGCTCCAGCGCCATCCA
TTTTCAGGGCTAGTTGATTCGGCAGGTGAGTTGTTACACACTCCTTAGCGGATTCCAACT
TCCATGGCCACCGTCCTGCTGTCTGTATCAACCAACACCTTTTCTGGGGTCCGATGAGCG
TCGGCATCGGGCGCCTTAACCCGGCGTTCGGTTCATCCCGCAGCGCCAGTTCTGCTTACC
AAAAGTGGCCCACTAGGCGGCTCGCATTCCACGCCCGGCTCCAAGCCAGCGAGCCGGGCT
TCTTACCCATTTAAAGTTTGAGAATAGGTTGAGATCGTTTCGGCCCCAAGACCTCTAGTC
ATTGGCTTTACCGGATAAAACTGCGAGACTCTGAGCGCCAGCTATCCTGAGGGAAACTTC
GGAGGGAACCAGCTACTAGATGGTTCGATTAGTCTTTCGCCCCTACACCCAGGTCGGACG
ACCGATTTGCACGTCAGGACCGCTACGGGCCTCCACCAGAGTTTCCTCTGGCTTCGCCCT
GCCCAGGCATAGTTCACCATCTTTCGGGTCCTATCGCGCGCGCTCAAGCTCCACCTCCCC
GGCGGTGCGGGCGAGACGGGCCGGTGGTGCGCCCGGGTGCCCACGGGGGGGGGCCCGGGA
TCCCACCTCAGCCGGCGTGACGCCGGCCCTCACTTTCATTGCGCCTCGGGGTTTGGCTCC
GACCCTCTGACTCGCGCGCGCGTTAGACTCCTTGGTCCGTGTTTCAAGACGGGTCGGGTG
GGTAGCCGACATCGCCGCCGACCCCTTGCGCGCCGGCGTGGGCCGGTCCCCGCCCTGGGC
GGCGCGGCGCGGTCGGGGCGCACTGAGGACAGTCCg
>NODE_405_length_561_cov_8.203209
CAGCTCCCTGGTCTCCAGCTGCAGGGTGGCTCCAACACAGGTCCATTAGTCACCAGACCC
TGGACACCTCTCGCTCATCCCACCACATAAGGTGGCGTAATTGATACCCATCAGCCGTCG
CTATAATCTCCTCGGTGGGAGGCAGGATGCGCACCTCATGTTTGGTTAAGAAGGTGCTGA
GCGGGGTCCAGGACTCCGGGCCTGTCTCTTTGCCATCACTCCACTTGAAGGTGAGATGAT
TTAGGGGCCTGGGAGAAAGTTAATTTCTCTTGATCATTGTGTGCAACCTGGAGCCTTAAT
GGCGGGCGTAATTAATTCTGCTGATGTTAATCACCAGGGCTGGTCCCCACAATTATCAGC
CCTGTGCAGATGGGGAGCGGCGCAGACATGAAAAATTAGGAAAATGAATCTGTAATGGGG
TGGCAGATCTAATCTGCGTCAGAGAAAACAAAGTTAGGAAGAGCAAAGAGCCCCAACATT
CCAGGTGAAAGCCACCAATACCGACAAACCTGTGTGGCAGAGTTGAAAAATGTTGCCGTG
TCCAAAGTGTTTTGTAATTACTGGGGCATTGAATTGTTCTATTGTTAATTCATCACTGTT
GCAGAGGTTAAGTTCAACATCTCTTTCCTGGGCTATGGGTTGGAGAGGAGTGGAAGCAGT
GGTGGTCACATGCTTCTGGAGTCACTGTAAGGTTAatcaggtccc
>NODE_406_length_510_cov_15.872549
AAACAACAACAACCCTAATTGTTAATGATTCCTCTGTTGGTGGTTGTTGGTCTGCTCTGT
GTTGGATTACAGCTTGAAAAATATATATTTATATCCACTACCGAAGCTGGGAACTGAGAG
TGCTGTAGATGTCATTGATGATAATGCAATAAAAAGCATTTTGGGGGTATCTCCACCTCT
GCACTTAGCCTCTTGGCAGTGGTTTGATCAAGACAGAATAAGCTTGTGACTTTTCAATTC
CAGCCATAATTTGTTTCGATATTACATCTCCTGGATAGAGCAAGTGATGGAATTTTTCCT
ATCCGAGACAGAGGCAGTGGGGAAGCTGACGATGTCCCATAATAGGTTATCACCAACCAT
ATCTTTTGCAAAATAGAAACCCAACACATGTACATCTGTGGCCTAGTGTCAGAGCCTTAA
ATATACATCAGAAATGCATTAAATTTGCTGATTGCTATTCTTTTCCAACAGCGTGTCAAG
CCCCAAATTTATTTTTGTTTCGTGGCTTCCCGATTACTTTGAATTGCCAGCAGTCTCTCC
TGACATTGACAGCTTTGAAGGAAGTGACAACATTAAATTTATTTTCTGCGTGCATATGTG
TGTGTGAGCGTCTACGACCGGACGATGTACCCGTGTTTTCTCTTAGATTGTTTG
>NODE_407_length_691_cov_5.573082
CATTTTAATGCCACTGAATAATATGCAAAAACCATCAAATGTGTTGACATGACACACATG
CCTTAAGTGACGTGCTATTTCTGTGAGCCTATTTTTGGATGAACATGCAGTTGCAGTGAC
GTCACAAGTCTTAACAAACCTTGAAACTGAAGGCCATCAGAGCTCTTGTTCTTTGTCTCA
GTGACCTGCATGTCTCTTAAAAAGCTTCCACTCTCACAGCCAAGAACCTGCACTTTTAGA
AACCCTGGTGTCTCATCTTAGCCCTGCTCTTCAAACAGGCCTGCATTGATTAACTCAGGG
GGCTTTCTCTGCTATCCACCTATTAATTATATGGCCTTCATTAACACTGGGCTGATGAAT
GGCCTCTGCTGGAAAGGCGAGTTAAGAGGAGGTGTTAACACAGCACCTGCCTGCACTCAT
GTGGCCACTTATTAACCAACAATGACCTTCCACATCATAAACCCACTGGCCGGCTATTTG
CTGTCTAATAAACGGAGCCCCCCTCTCTCTCTCGGCCCCCCTCTTCCATGCGTGGACCCC
TTTCCTTGAGCCCCTCAGAGTTTATTGTTCTGGAGGAAAAAAAAAATAGATGCCTGTAAA
CTTGGGACACCTGGAATCAACTAAAATACAGATCCATGGGACCAAAAAGGAGTTAAGTAG
CATAGGTGGTTAATGGATTGATGAGGAGCCTCTCCACAAGCCCTGTGAAGAGAAGACGGA
GGCAGCTATAGGTGAGTGTCAGAGCTTTTCTCTCTTGGCATTGTAGCTAATGGTAGCAGC
TACGCAGCACTCCAATGCTAATCTGTCATAATAGCAGGTCAGTatacgactggta
>NODE_410_length_769_cov_10.743823
CTAACTATTAGCTTGGTAAACTTCTAATGTTAATTTCAACTAAAATTTGAAGTTACCTAC
AATATGAATGTAATTTAAATAAACTAATAGGGTAAGCTGCACAAATCAGTCACTTGGAAA
GTGTTGTAATGTGCTGGTTTATGTTCAATTCATTCTTGTCAAACATGAAGCTGATTCAGT
GTTACACAGAGCCGCTGTAAATAATACAGGAGCAGCTTCTCAATGAACTGTTGCCCGCTC
ATGTCACATAAGGTTTAAATGATAAAATGCACAGATTAGCTTACCAACCTACTTAAACCA
GGATGAATTCTAATGTTTCTCACGGATATCATTGCATAATTTACCAGCCTCTCTTTCACA
GCAATGAAATCAAGAAACAGGGATGTTTTTGTCATTTATTTATTCTTCTCCAGTAATCAC
CCCGCTAACGCCTACAGGGGCCTCCATCTGGGGAGATCACCCACGGTTGCGTGTGCTGTG
ATGCCAGTAGGTGGTCCTGCCCATGGCTTGGTGGGTGAGCATGGTGTAGTCCCTGCTGCC
ACTGCTGCTGACATATCAGAGCTGTTTATTAAGAGGATGACAACTCTATCAAGCCCCATA
AGCGGGCCCTCGTGCACAGGAGTTCTTTTGTTACTTTCAGGGAGGGTGTCATCAATCTTG
CTGCCATGCTACTCTCTTGAGCTGTTGATGGCAAACACGATTCCTCCCTTTCTGCCTGGC
CTCTCCCGCCTCACAGTCTGGAATCAGGCGTGGTGAGGGGGATCGAGGAGATAGGAGGAC
TTTCCCCGAGAGTGCCTTTTCTTGACAGGCGACAGAGCGGACCGTTTGGACACCAGGGGT
GGATATATGGGACCATGTAATGAAAAGACGTTGACAGGACCTGCTTGCTCTGTAATGAAG
GTCCTCTGGAGCT
>NODE_412_length_435_cov_12.151724
AGACCTCCAGATTGTAATTCTCATGCCTCTCTGACAGCTTGGCACAGCACTAAGTCACCT
AACGTTTGCTTTGACATGAAATCCAGACCTGGGCACAGATGAGGTTATCAGTGGGGGGAG
ATGAGTAGGAGGAAACGCGTCTAGTCCTATTGGGAGAACTGTTTGGTACCATTGCCTGGG
CTTGGTTGACTGAGAGGACTGAGGGGGCCGGAGGAGAATGGCGCAGGGTACGAAAAGTAT
CTACCATAAATGGCTCTGGCATAGCTATTCCGAATGCTGAGACTGAGGTCCTCAAACACG
AGTGAAACCTATCTAAAAGTAGCTGAAAGATTACAATCCTCTTCATTAAATTTATCTCCT
GCGACATAAACTTTTAATATGCGCACCAGCAGTGTGTATGGGACTTCCAGGGCAGCTTAA
ATGACTGCAACCTGTAATTACTGTTCCAGCACTTGATTAGAATAATCTGATTGCAATTAT
TCAGTGACTTTAAAATACAAGCCTCGAGCTACAGAACAATAATTCAAGGGCAGTGATTGG
GAACGTGTTTCTTTTTTGGCTGTAAAATGACGTTTTAAT
>NODE_413_length_145_cov_22.468966
AATTACTGTTCCAGCACTTGATTAGAATAATCTGATTGCAATTATTCAGTGACTTTAAAA
TACAAGCCTCGAGCTACAGAACAATAATTCAAGGGCAGTGATTGGGAACGTGTTTCTTTT
TTGGCTGTAAAATGACGTTTTAATCGACACAGAGTGAAAGAGGTTCCCTGCTAAGGAGCC
AGCTCCCTCAATTAAAGCCCATTTATGCAGTGAGGGGTAAGACGTTGTGCTGCGATGTGG
AGTTAATCAACCAGGCAGACACTTACAGAGTTCTCACGGATCAGGGAAC
>NODE_414_length_533_cov_23.838650
GCTAATCAGCAGCTGTAATGGACACACTTCATAATTGTCAGTCTTTTGCGGCATGGTAAG
GAGACTTAAGCTGGGGAGACTGAAGGCATACCATGAAGGCAGCTTTGATCACATGAGCTG
AGAAAGTGATGTGCCTATATACTCATTATTTTACCTCATGACTTGTGTCCAAAGAATACA
GAGGATTTCCAACATTTAATACCACAGTATTTTCAAACTACAAATGTCGTCCTATTCTTA
TAGTTACTGAAGCGAAGTCAGTTCTCTATAATTAAGGCAACTTTATAGGCACTGTTCCCT
GGCGAGTGTATGTACGAGTACCTGTGTTAGATGTTTCATCTTTATTAGCCAGAGCATGGT
AAGCCTAGCTCTTCATGCACTAATCCCCAGCTAAAGAAACAGCTTTCAAGGAATTAACAT
CAAAAGTAAAGCTTTGCGTGCCGGCGGGGGAGCTTTCAACAGAGCCTGCCTCAACTATCT
CCTAAGTATTTTCAGAGCCTCGGGGATGAAGTGGAAGTTAAGTTTAACTTGCTCTGTGTT
CTTCTGCAAGTCTTTGACCTTGTTCTCAGGTCTCTTAATAATCCCTGATACGTTTGAATC
CGTACAGCGTTTGCGGCATTTCCATGAGGCACTGCCAGAGGGTGAGGATTTTTCACTGGG
GCCCATTGCCCATTCTT
>NODE_415_length_404_cov_1.715347
AAAACAACTCGAAGTTTGTTGTAATTTCTGTGCCAATTTCTTAACGTGACAGCATGGAGA
GACTTCAGAGTTGTGGCACATAAATGTTTCATGGAAGAGTGACCAAGCTGCTCATTGAGA
CATTCAGCAAACATCTTAGCATGCTGTCAGATTAATGGAAAGGAGTGCATGTCTGAAAGT
CGTTTTAGAGAATCTGCCACAGCTCTTTAGTGGATTTAGTCTGTCTCAGTGTCTTCTCTC
TCTTCATGTCATCACAGTCCTGCTCCATGATGTTGAGATAAGACCTCTGTGAGAGCTTGG
GAACAATCAGGTGCCTCCCTGATGATAATGTGTGAAGTTGGATGTGCGATAAGAATCTTA
ATATTGAAAGTGTCTAAAAATATTGCACAGTACTGTATACTAACTGCCCAGTTCAATTCG
TTGAATTTCTACATCAATGCTAATATCAGTGTCAGAACTCTCATGACAACTTCAACAACC
AACAACTCCAAAGACCAAATTAAAAATTGAGAAATAATTAAGAGTGATGAGACGGCACCA
AGCAGCCa
>NODE_416_length_638_cov_8.717869
ATTAGATGTATAATGTTAATAGAAATGAGATTTAAGATTTTTGGTTTCACAAAGCTGTAT
GCTACTTCAGCAGGTGCTTATGGATGAAGTGATGGATTACCTCACTCGTTGCTATCTCCA
TCGTACTCCCAGCTCTCCCTCCTCTCCCTGCTTTGTGCCCTCTCCCCCTCTTCTTCCTGC
TGCTGCTGTTCTATAGGGAAATGAATGGGCCTCCTGTTTGCTGCATCCGCATCTCACTCT
GTCAAACTCCACCATGCATCTGGTGCGGAGGGTTGGTATGCATGTGTGTGCTCAGTGTGC
ACGTGTATCCATTTGCTCTGGGATTTGCTGCGTGTTTGTGTGTTTGTGAGTGTGTTTGAC
CAGGTCATTTAGTACTCTGCATGCAGGCTTGGAACAGGCTGATAAGCTGTTTGCAAAAAC
TGGCAATTAAAAGTTGATCAGGCTGTCAATTCAAATGGAATGAAATGGAACCAGAAAGTA
ATTAAAAGGATGGCATGAAAATGACAACAATTATATCTCTTAGCTTCCCATTACCGATGC
ACAGAGGAATTTAATTAGTTTAGGACCTCATATAGTGATTCATACAGTAAACACACAATA
ACAAAAAATAGCAGCCACCACAAAAACAAACAAACAACAAAAAAACATTAAAAGTAGAAA
AAAATCCACTGGTGCCTGCTTCCTGTCTCTACAAAAATTCTGGCCAGCTCAGTCTCACTA
TTAAACCCTAATAGGGggaggccaacggatatggacaacattggtgtttaactattgctg
tt
>NODE_417_length_319_cov_12.818182
ATACAGCAGGGGCAGCGACAGAGGAAGCAGGGGGGAGAAAGTGAGAGGAAGAGAAGGGGG
AGAGAGAGAGAGGAGAGAGAGGGGAGAGAATGCCCTTTGTGTAGGTGAAATGTGTCGGGG
ACTGTCATCGTAATATACCTCAGTGAAATGAAGGTTAATTCTGATGTACAGCCTGCATGG
CCGTCATTATCGGCGAATCATGAAAATAAATTAAGCCACTGAAATAGATACTCCTCTGGT
ACGCGGCAGGGATCTCATGAAGGATGGACGGCTGAACTTTACAGATTATTATTGGGAAAT
AGTGCCGAATTCAATTAATGCACCTAAAAGACACCTTTATAGAGGGCAGCCATAATTTAA
ATGACAGCAGGGTGTAATTTTGCTTGTTATAAGTCAAATTTGCAGAGTTTCATGTTTCAT
GCATTTTTTTTTCTTTCCTTCCTTCCCCcccatcccgttttat
>NODE_418_length_145_cov_49.496552
TTTTTAAACTTGGAGATGCTCAATCCCTTCTTCTCACTCCAACCTGCATTTCTGGGTCAC
TAGAGACATTTAAACTGCACTTATAATTAACAGCTATTTTTAAACAGGGAGGGAGAAGTG
GAGCGGTGGCGAGGTACAAAAGCATTAAAATTGCCCCAGATTCGCTATTGAATAGGACAC
ATCAAGGCAATATGCTGGCAGATCAAAGTGAGCGAGGAGAAAGGAGACAGGGCCGATCAG
TGGGGATAAATTGTTCCCTTTATAATGGCATAAGAATAGACCTCTTTGC
>NODE_419_length_323_cov_9.003096
TAAAATTGCCCCAGATTCGCTATTGAATAGGACACATCAAGGCAATATGCTGGCAGATCA
AAGTGAGCGAGGAGAAAGGAGACAGGGCCGATCAGTGGGGATAAATTGTTCCCTTTATAA
TGGCATAAGAATAGACCTCTTTGCTGCTGAAACAATTTAATAACTGCATTCATTACCTCT
GTCCAGCCTGTCTGTCTGTCTGCTGCACAATGTGTAACCGCTTTTGCCACGCACTACCTC
TCTTTGTCTTACTTTCCCTCTTCCTCATTGTGTTCCAAACTTATCACCTCATTCCTTTTA
CTTCTTTACATCTCACAGTCCTGCTTTGCTCTCCTCCCTCCCCCACCCATCCTCCACCAA
GTCCTCCACCTTGCCCccgtcccctgctgccttgcctcttttcctgtacgttccagcggt
agctacagcagcagagtttccactgagctgatgtgctgcaggcccca
>NODE_420_length_800_cov_6.728750
AGCTCCGAACCTGATGACTTCCACCGCCAAGAAGCTCAGATGCTGAGGAAAGAGACAGAA
AGAGTATGAGAGAAGAGGACAGTAAAGACGGGCAGAAAACAGAGCAGTCACGGAAAATAA
AACCATTCAACTTTTTGAGTACAGACGACAATGGACAAACCCTTAATGACAAAAACGCCA
CAGCAGAACTCAACAAAAGAGCCAGAGAATGAGAAAAGAGGCAGAGGAAACTAGGAGGAA
AGAATTCTTTAGGCCTCTTGACAAACATGTCAATCATTTTACCCTAACTGACACACACAC
ATACACACACTTTCACTGCCGAAGTGAAATTTAATTGTTTTCCAGACCAGTTCAGCTAGA
CAGTCGACACCACAGCCCCACTTCCCCCAACCTCCACCACTGCTGAGAGAGAAAGGGAGC
AACTGGAGGTCTTTTATTAGATATGATGGCACATTTCACAGCTCCCTGACTTACAGAAAC
CCAATCCTGCGATTAGTCAGCGCTTTGACGTTATCTTAAGTTCCTTGTCAGAATTAATTT
AGTGTGGGTGGGCTGCTGTGGGGCTGTCTGTCTGTCGTGCTCCACTCCCCTCCGCTTGCC
TACAGGAGGTGGGGGGTTGGAGACAACGGGGGCAGGAAGATCCCTTTCAAATAAGCCCCA
GCTCCAGTCAGTGCCAAACCAGCCGCATGAGAACTAAATATCTCCTCCATCAAAGGGTCC
TATTCTGCAAGGGGAAAAGGAGTGAATGGGCTTGAATGAGCAGGCTGAAAACAAATCCCG
TCTTGGCCCAGCCTGTCGCCCACTTAGTGCCCTCAGCCTTCATCCCCCCACAGCCGCCCG
GCCCGGCCAGTGATACCGGAGAACTGATACAGCTGATATACCAACTTAAcacacgtgtca
cgcacagctaaacacaaaatcaactacatactgcaaggactaca
>NODE_421_length_732_cov_12.497268
GAACTGGACAGTAGCCATAGTATTAACTCAAGCTGATGAACCGGAATGAACAGTAGAACT
TAAAGCACAAGCTTTTTAATGCATGTCCTTCTCAGGTTTTCCTATGTGTATGTGGGAGTA
GCTCTGTAGATGTGTTTAATATGATGCTGTACCTTCTTGAATATTTCAGATGTTTCTTTG
CTGCTGAAAAAATGTTGATTATTAACCTGCCAGTGAAAAAGGGAAGTGGCCATCTTTGTA
CAACACACTGCTGTTTTGCTGTAACCGCGCAATGTTTTATGATCTTGAGTATTTTATAGA
AAAGTAGAAGTATGTATCAATAATATGAAAGCAATAGCTAAATCATAATGAAGAATAACA
TGATCAGTGAATATTGTGGAAAATCTTTAGATTCACTCTGGGTGGATTTTGTACTGTATT
TATTACTAATGATGATGCAAAAAGTTGCATAGCTTAACCCAAACTGTTCTGTCTCTTTTT
TATTTATTGTCTTGTATATGATCTTTTTGTATGTGTTTTTCAAATAAACTGCCTAAAATG
CTGAGAACTAATTTGACTTGCTGTCTTATTTGTGTTCTTGTTACTTAAAAAAACCCTCCT
GAAGCAACAAATTATAAAATTACATCCTATTTAAATTACATTTGACATCCGTCATTGCCT
GTTATCACACATAGATCTGTATCAACTTATATGGCTTGTTATTAAGTCATAAAAAATTGT
ACAAAAGCCAATGTTATGTTTACAATAATTTTCCTACTCAGTACATGTTGGTCTTTTATC
CAAAATGTTTATCTGAGTTACACTTTGTGAAAttaacattttgtctaaaaaaaaaattct
gtaagaccgacttaataattattgtctgtattttat
>NODE_422_length_376_cov_10.308511
TATTATACTATTAATAAATAACAACGCAACAAGAAAAAGGGAACGACTGGAAAAAGGTGA
ATTAATATTATTATTGTTTTTGTTTTTATTTTTTAGTATCTTAGTGGTTGCTTTTAACAA
CATTCATTAACTGACTTAAAGATTATTGAATATTTAATGTAATTGTAGCATTGTGTTTGT
AAAGAGAAAAAAAACCTAGTGAGTTGTGTTTCTTGACTTGTGGATTACCAGTGAAGTGGG
CAATCTAGTGCTAATATATATGAGGTCTTTTTTTAAGGATTCTTATTTTGCGACAGCAAC
AGCAGTCATTATAAATGTTCATTTTAGCATCACCTGTCTTCCGTTGTCTTATTCTTCACC
TTCCACCACACTCTGCATCATCACAGTAACACATCGCAAGTCTGGGGGTGGGACTGAATG
TGTGTTTGTGTGAGTCAAGGCGCGTGTGCGTGTGTGTGTGTGTGTGTGTGTTTGTCGTGA
GTGTGCGCAAGAGTTAACAAACCTGTGTGTTTATTTGTGt
>NODE_423_length_290_cov_7.465517
TGATGTATGTATCTGATGAGTCGGGAGAGTCTTAACAGACGCAGAAGACTGAGGATCTTG
GTGAAGCGGACGATTCGCAGGGCACGGGCTGTTTTATAAACCTCCGAGTCAAAGCCTTTC
TCCACTATTAAAAAGATATAATCCACTGGAATGGAGGAGAGGAAGTCCACGACGAACCAG
CTCTTCAGGTAATTCATCTTGATGACCTTGGGATCGAGGATGATCTCGGAGCTCTCCTCG
TTGACGATCCCCGTTCTGAAGTTCATGACCAGGTCAACCAAGAAGATGGTGTCCGAAGCC
ACGTTGAAGACCAGCCAGGTGGTGGTGGTCTGCTCTGAGAAGAAGGTTATTCCCACAGGA
ATGATGATTAGATTCCCCATCATCATGATGAGCATTATCAAGTCCCAGTAGAACCTGCAG
ATTGACACACACAA
>NODE_426_length_576_cov_7.560764
TGGTGCTACGAGGAATAAATCAAAGCAGAAAACAGGACTTGTTCCAAACACAGCTCATAA
TGCACTAAAAAAAACTCTCATGTTTCCTGCAACTGTCCAGTGAGTTTACATGCCACCTCA
TGTTACATTTTTCCAACGCTGCCGCAGCTGATGTATGGCTGTTAAAGAGTAACTGTGATT
CGACATTACACAGCCATCCTGTGAGGTACCTGTGCTGCTCTCTTGGTCCTTATTCTAATC
TTATTTAACAGTCTCTGCCTGACACGCAATTCAATGCAGGCCCCCAGATTGGAGAGTTTC
CAAACAATCCTGAGCTCACCCAAGCTTGGAATTGGTTTTCCGTGGAACATCTCCCTCCTC
CCTTTGGGCACTTTACCAATTTGACCAAATTTGTTCCATCACTGGTTCTAAGTACCAGAA
GTGTTTTCTGCCCACACTTGGACTCGTTTCTGCAATTTGCACATTCTTTGCAGAACATTA
ACAGCTTTGTCAGGGGCTGAGCTACCAGCTGCTGTGCTGTGGGGGCCCGTGTTTCAGGGG
ATACTCAAAGGAAAAATGTCATAAAACACTAACAACTCATCACTTCCTATCATAGGCACA
CTTAAATATGCAGGGCAAGCCGATTCAATCGGTATATAAACACCTAATAAatggtttatt
acccaagataacacactacaatgcagttataagcagaaataacaacattttaataatgca
>NODE_434_length_675_cov_6.404444
ATGAGCAAGATTGCTAAAACACAGCCGAGATGTCAAGACAATTTCTGAAGTGAGCGAGAA
GATATCCTTCTTTTCCTGCTCCAGATGTGGTAGAGTGCAGTTTACCATATGTAAACCATC
TTAACACTTACAGAACACTCATACTGGATTGAAAGGGGGCCATGGAAAGTGTCACTAAAG
GTTACCATAATGCCTACATAGTGTCTGCGCCTCAGAGCCATTCAAAGTTCATCTGCTTTT
CTCCAGGGAGAAATTTGTAGTCATACAGTACGAAAAAAGACAGTGATAAAAAGACGATAC
TGCCTCGGCTCATTAAAATGTATGTGGCATCTTACTCTTTAGTGAAAGCCTTTTCTTGTC
TGTGTATGTGTGTGAACCCAAAAAGAAGCAAATCAATGTAAGAGAATCTGATTGATATTC
ACTTCAGAGGGTGGAAGTGGGAGAGCCTGGGCTCACCATGGCACTCTGTGGGCTTTTGTT
CCTGGCAGGTTGGACAGGCCTTCACTGTGAGGATGACATTAATGAGTGCCTTCCACAGCC
CTGCAACCAGGGGATATGCATTCAGAATGATCCAGGCTACGGCTACACCTGTTTCTGTCG
TCCTGGATTTGTGGTGAGGCTCCCCACCTTATTTCCCTTATCCACCTGTTTTTTGTCTTT
TCTAGCTAACCTTTATCCTCTTGCACCCTTGATGCTTCTGTGGCACTAATTAGCTGAATT
GTTAAGATGTCTGATCACCTTTTTCATTGTTGCTTATGGTCTAATCTAAGTCTCTTTATC
GTAGCAGGAAAATGGGAGGCTTCTAAGaggtgacatttt
>NODE_437_length_937_cov_10.659552
ATTAATGGACCTCATCAATCTGTTATCACATCTTGGACAGAGAAAACTGGTAAAAGAGGC
TGAAAACACTACAGCCGAAAATGAGGCCACCAAGAAGAATACTTACAATAAAGCTGCCGA
TTCACAATATTTGCTCATACAACAGATTCCCACATGGGAGCACGTTCGCCTTTTAACAGG
GGATGTTAATGAATGCCTGCACCTGACATGACACAGATTTTCCTCTTCGAAACGCTTAAA
TCACCCCTCACCCCTTTACTGCACCTCAGATACCATCATAAATGTTTTAGAAGCAGCAGT
ACAATATGGAAACAAAGAAAAGATAAATACTCAACTCCCTGCAAGGGGAATAAGGCCCCA
AAATATGTTTTGGAAACATAATCAGCATCATAGCAGCTCTGTGTGTCTGTTTACATTGTG
GCCGCCATCGCTCCCCTCTCCTCCAACAAACAAGAGAATGGGGGTATGGAGGAGAGGAAT
AATAATAAAAATAGAAGAAGAAGGAATTATATTTTGCATATTATTTTAAGTAACTGTTCA
AACTTCATTTCAGAATGGTAATCCACAAAACAAATATGTAGCCGCATATTTTAAAAGGGA
GGCTCCGCTCGCTTCAATTTCCTATTGTGATGTTACGCCGTGTGTTTGCTCTTTGTGTCT
GTTTGAATTGATTTGCGCAGCTCGGCAGACAAGGGCTGAATGCTCAGACCAAGAATCCAT
AATTTCATATGATCTGATAGTTCTGCAGTATTACATTGATTTTTTTCCCTCTCCCTCTCC
CTCTCTTTGGTGCTGGTGTTAACAAACAAGCGGAGGTACCTGCGCTCAAGGATCCAGAGG
AGAACAAAAAGAGGTGTTTTGTTCGGGCTAAGGTGATAATGTGGAGACAGGGACATGTTT
GTTTGGGGAAGGGGATATGTTTGTTATGGGTTGTTTTAGGAGGAGCTACTTCCCATATAG
TCTATTAGGCCTGTGGCATCTGCAGCCACCCAAAACCTAGGATTTAAGACTAAACACTCT
GCTTAGCTGCAGCTTGTTACGtagacgcattatgcccatacagccattaaataatataca
c
>NODE_438_length_661_cov_15.809380
CGACAATGACAACTACATTTTAGCTCTTGTTCCCCCTGATCTTCAAATCAAATTTACACT
GACTACTTTGATATGTGCAGAGTGAGCATTTACATCCCTGTGGACTGTGAGAAAAATAAA
TAAACCAAAACTATCACATCCACAAACAACTAACAACAAATCTGACATATTTACCATAAC
AGCCGTTCTGAACTTTGCTCTAAATGAAACACATCCATAAAATAAGTGTTTGTTCTGCAC
CGTCCTTTGAAGTTGGATTTGTTTTTGCTCTTTAATGATTTCTTTCTTCTGATGATGATG
GAAGCCGTGCTGACACCTTCTTTTGCTTCATCAAGTTCCGCTGCACAATTACATGAATTT
ACTTTCAATAAATTACCATCTTTGCATACATCAGTCAAATCATCCAGCTGAGGCATTCGC
AAACAATATGCATTATTAATTTCATTGTCAGTGTTTATTTGGTTAACTTGTAACCGACTT
GGACAGCCCATTGCCTTGATGATGCATTTAAAAGCATCAGGGTCGGCTTTTTAAAAGGAA
ATCAGGGGATGACATGCTTCCACACACCACTTCGCTCCCTGCTGAGGCCACAGAGGGAAA
AAGACTGAACTCCAGTGAAAGACCAATCAAAAACTCAAAAGATGCATCGTGAGCTGCTGT
GGTCAAAACAACAGAATCAGGAAGATCATCCACATCACAGCGATTCTCAGTGAGCGGTTG
TTAGCACTGATTGACTATATTTCAATTTAACAAGTTTCTGCTGTCGACAATAGttaattg
aatgaatatattgtattcatgaaag
>NODE_439_length_523_cov_10.112811
CCCTCATGCCTGTTAAAGGCTTGTCCTGCAGGGCCTGGATGCACTTGTGTGGTACAACAA
CAGAGAAACCGCCCAAAGCTCTTAACAGCTCTTCCTCTCCACTTCCTCCCTCCCTCCATC
TCCACACTGCTACCACCACCAGCTCCTCTCTCCCTCTCCACTCTGCTCTGTCTTTCCCAG
CTGCACCGGCGAGCTGTTCCGTATGAACTGCTGCCAGCTGAAAGCCTGCTACTCCTGTGA
GATTGCTATTACTCAGTGCAAGCAGGGCTCTGCGTAGCCAAAGGGCTGCTCTCCGAGCTG
TAGATCTCCATGTTGTGACTTGTCAACACGGGAAAAATCGTTACCAAGGCTGAGGCACTT
CCATTCCACACAGAGGGGGTTCTGATTGCGACCAGGCAGACAGGCAGGTACTGTACTGGA
GGTATTAGGACGACTGCCGTTGCCTGATTTTGTGCTGCAGAGGATTCTCTGCTGAGAAAG
AAGGCACTTTGAAATTATTAGATAACTGACATCAAGAAAAACAATACCTTTCCACGTTTA
CTATTTCAGTGTTAGGTTTTCGTTTTACATGCTATAATTTGAACTAAACTTTGGCACAGA
GTACTAGCAtttacttttaaagttgccagcagacaacacaaaagggaaacgaacaaacac
tttaacg
>NODE_441_length_513_cov_10.947369
CAATTAACAGTGATGAAAACCATGGCAGCATACTGACTAGCTGATAGGCCAATCAAGCCT
TGAAATGCAGAGTAGTTGGCATGTTTTATCTCTCCAAACTTAATTGCAATTTTCCAGAGG
GAATGACGTGATCAAAATGGAGGGGTGAAATTAGCTCCACGTGAATAAAGTATTTATTTG
ATGCATTTGTTCTGTGATTTCAGGACTAAGTACGCATTGTATTCATATAGGGGACATTTT
TCGTCATGCACACAGAAGTTTCTCTTTCCACAATTTATTCTCCCCCTGCTCACCTTTATT
ATGGTAATTGTGAACGCTGTTCCACTCCTCAACATTAGCTTTTGCTGAGTAGCAAAATGC
CTTGGCTGAGGACTATTTGCCCCACACTGCCCAATCATGCCAGATGCATGTGGTTATACA
ATATGGAGCGTTCATGAATTAATTTGCATATTAGGACATGAATTTCATACCCCCTCACTG
CTGCGGCTGCTTTACGGCAGATTCGAGGCAATAATGACCTTACAGCAGATGAAAAGAACA
AAGATTTGATGGCTCACTTGTTGGGGTAAAATGAATGCAGTATGTgcggcgaattaaaga
aggtagtacaacatgcacacggggaggcgatgaggaagtttactagaggagcaagag
>NODE_442_length_322_cov_3.139751
CTAATCCTTAAAGATGGCTAAAAATAAAGACGGCGGTGGCGGCGGTGGGGAGGGAGCCGT
CGGCGGAGGCTCAGGAGGGCAGCAGCCCCGTCACCCAGCCCGCCCGGCTCTGCTCAGCCC
GGCCCAGCCGGCCGGCTCAAGCAGGGGTCTGAGGGAGAGACACACAGAGGGACAGGGGAG
GGAGAGGGTGAGGGAGAGGCTGGGACGGCCGGGGAGGGAGGCTTACCCACATCTGATCCA
GCTGACGGGGGCCATATGGCAGCTGCTAGCCAGATAAAGAGATTAAGACTAGGAGGGAGT
GCGATTACAGCTGTCTAGCCAATTCAGGCAGCTCAAATCTGCAACTTCTAAATTAGTCTC
CTCTACTCCAGCCGACAGGAGGGGGAAAAGTGGGTAGAGCAGACCGCACATGCTTTCAAG
CAATTTTACAGCCGGTTAGAATTAACTGAAATTTTAAAAAAGCATT
>NODE_443_length_583_cov_14.663808
TAGAATCAATAAATGTCGATTTGTCAGATTTCATCTGCAATGTTAAATGTTCATTTACTA
AGTTAAAGCAGGACTGTAAAGGCAAACACATGGATTAAACTCCGACTAGGATCAAGATCT
CTGTTTGAGCACAGAGATGGTCTTGATGAAACACTACACTGAGAACTTAGCAGGAAATGA
TGTCTTTTCGGACTGACAAAAAGCAGATTCATTCCAGAAATTGCGAAATAAACACAATAC
TGACACAAGGATACCACAGAAATTGTAATCTTGTAATTCAATGTATTCACATTACAACAT
CCACATGGTTCAGTTTGTGACAACGTCTAATGATCTTCAAATATATTCACTGTATGATAC
ATAATACCAATATAGGCACTTCCAGTAAGTCTGGCAATATTGAAGCTACAGTATAGTGTC
TAAATTACAAAATGGTAAAAATAAATAATGTATATCTAAAAGAGTTTTTGTAGTTTTAAA
ATTTCTTTACTGTACAGCATATATGTATATTGTACAAAATGGAGCATCGACCTGCAAGGA
AATCAATTATTTTACGTTCACAAATACTGTGTATTTGGACATATTCTTCCTTAGTACATG
TGGTAAGTGCAAGGTACTAGTGAGAAGAAAGCAATTCATTATTTAATCATGTGTCAACTA
TATAAAAATACTCATCTCATTTTGTTTACATAATTGTAAAGcttgtttggttcccatggt
tacaatt
>NODE_445_length_752_cov_20.337767
TTTTCTTTTCGGGATGTGCAGGAGGGTGGGAGGGAGGGAGCTGGTCTGATGAAGTGTTAG
AGTCTTAAAAGAACAAAAACAAACACAACAATGTGAGTTTATCTGCATGTTTGCTATGTG
TCTACGCTGTGCTTTCAAGCTCAATTAATACTTCCAACTCACCCTTATAAATTCGTTGCA
TTGTTCTATGCCATAGAGAAAAAAAAAGGACAAATTAAATACAAACTTGTGTGGTCTTTG
TTTCTAGCCATGTACTGCAGTTGCTTCAAACATCCTGAAAACAGTATGTAATAAGCTTTT
GTTCTCAGAAGATCATGTTTAAGCCTAGCTTTCATATGAACCTCTATTTTGTCCCATAGA
ATATGGAATGATCGGAGAGCATACAGTAAAAAGTCAGCGGCCAAGATCAGTTCATGACAC
AAAGGCCCTGCAGGAGCAAGCTGAGTCTGCTAAATTTATGGCACAAACTGGTAATACAAT
AGTTATGTTTCTTTACTTTATTTTGTTAACTAAACTTAATTTCATCATGCATGCTCTCTC
TTGTACTGCACCTTTTAAGTGGAAATGTTTTGCATTATTATTTTTCCTACTCATTCTCTA
TTGCTACATATGAACAAGGAAGATAAATTTCCCATTTCTCTATGAGTATTTACTTTGAAT
ATAGAACATAATTGGGTTTTGTGGGTCTGTTTGTTTTATTGTCACATAGTGAGTTGGCAA
GTGGATTACTCATACAGTATATTCATAGAACATTAATTAAACAGCAGTTTAAAACTAAGG
CCCTGATGTAGTTAATCATTTCCTCCAAGGCGTGATAAATTAAATGTCATTCGATGAAAA
CCCACCCCTTCAGCCAAATATGAAACAcatgcttggcaaaaattgaactgatagat
>NODE_446_length_752_cov_9.756649
TATTTTCAACTTGATTCATTGTCAGTGTTTCATCCAGTCTCTGGTAAATAGTGGCACCAT
CGCACTTAATCAATTAATTAAAATTAAAATCCCCAAAATACACAATTTAGAATGACAAAA
CACATGAAAGCACGCATCTGAGAAGCTGAAACCGAAGAATATTTACCATTTTTCATTTTG
GGTAAAAAACAATTATCGAAATTCATCGATTAATTATTTGTTTCAGCTCTTGGCTCATTT
TCAGTAAAAATCTCTAGAAAAGAATATTTTACACCATGTCAAGAGTTTATTTGACAGTAT
TTCAGAATATCTTTCAGTAAACAAGTTTTTTGTTTTTTAGCAAAATGTAATATATCAGTA
CTGTCGCATTTCATAAAAATAGTTGTTCACGTCTTTGAAACTACAGTATCAATGATACAG
TAAACCATATTTGTAGGAATACAGCTGTACAAGGTGAATAGTACACAATTAACACTACAC
AGTTATACTTGATCTCAATGGGGGATTCATGAACGTGCCATCCTTCACAGGTTCCAATAA
GCAGTTTTTTTGTTCCTGTATACAAAATCGGTCACAGCAGGCAGGGGGACGGCCTGGATG
GAGACAGAGGGCTGGGTGACAAATTCTTTCACCTTTTTCTGAACTTTGAACATTTGCACA
TACAGTAAACACATTTCTACAGCCTAATGGCATGTTGTCATGCTCCTCGCTAACACGTTA
ACCAGTTTATCACGTGAACCACAGTTCAGTCAGCTCAGAAAAATCCAGAGCACGTTTTCC
TGCAGCTCAGCCAGTCCTGGTGATGCTCGGTGCTCGAGGTCTTACTAGTGTCCCAGTCTG
CAGGTGCATTGCTTTGCTAAACGCACGTTAccagcagtttacgagtacagcttgga
>NODE_449_length_705_cov_12.339007
CCACATTATTTTGCCTCTGTTACTTTGGTTGCTCTGTGGCTAATACCCTCATTTGTCTCT
GAAGATGCTGAATGCCACTGAAAGAAAGCTGTTTTGATTCTGTTTTCTTCTGCCCACAAC
AAATCTGGGCATACAGTTGAATACGCAAGACTCTGTGAAGGGAGCCATTCAAATTCGATT
ATGATTTCATATTTCACAAAGACAGTACACCACGAGGATGATTTTTAATTAGAACCAGAA
TCAGTAAAAAGAATGGGGCATGGAGACAATAAAATGAGGAATGCATTCATCCATGGGATG
ATTCTTATTTAAGATCTGTGCCAATGTGCTAACAGCATTAATGAAGTTATAAAGAATTAT
GAGGGGAAATCAAATTTGCCTCGCCACTTGAGCGCCACTAAAATGCCAAACAATAAACTA
CCAGATTGCAAATTAGATCAGTAAAAATATCAAACACATTGCGGTGCAGGAAAATCCATA
ATTGCATTTAGTGCCTGGCCTCTCCTGGGGGAAGAGACACTAAAGATCATCAGCAGGCTA
CATGGGAGCCGCTATTGACAGAGCGGTAAAAATCGACAGGCTAACTAAATAAACACTCCA
GGCTCCATTAAATATTCAACGGCTGAGATTTGACAGTCTAGCGTGCCTGCCTCTCCCCAT
CGCCTCCATTGGCTTCTCTCTGCAGCACATCTTCCTCCCTGTCTCCCCTCCTCCTGCACA
CCTCCCCCTCCTCCTCCCCTCCTCTCTTCCCCCTCCTCTCCACTGTGACTCCTGACAGCA
ATAAATGATGCGGTgcctgagggcgctgctccagtgggagacctgggaggatagagcagg
agagcaaaa
>NODE_450_length_820_cov_13.874391
AGAATATCAAGTGATTTAATTTATAAAGCAGTCATGGTGCTATACACCAGTGTTATACAC
CAGTGGTGTATTTCCTTTTGGATGATTAATTGGATGGTACGATGCCCTGAGGCAGCACTT
TAATATGACACATATAGAAGCACCTTTATTTTGTCTCATAACCATTTCGCATTTGCAGGC
ATTTTTAAAAGGAACCTAATATAATCATCATTTAATTGGTCAGATAACTTGTCACGTAAC
AATGCTGTTACATGCACATATTCTCAGGCAGCCTCATAAATGCCCGCAAAGGTAACTGAA
TAAACTTCAGCACTAAACAGCATCATTTCCAAGTGGAGAGACAGTTCCAAACAGAGTTCC
ACTTTCAGAAGCCACCCATTACTTGTAGAATGACTTCTTTGTGTAGCTACCTGGGCTCCG
GGTTTATTTTTACCCTCCCTATGTCCCTCCTCATTCTTTAGCAGCTTCAGGAGATGGCGT
TAGTTTGGCTTCATCTCTGACAAAAGATAAATGAGCTCTGGGTCTGTGGTGATCCACTAT
GGCTGCCAGGGGGTTCCAAAATAGCAAACTATTTTTCATATGGAGCGAAGTGATATGGAG
TGCGATGCAGCAGGCGCTAACATTTACCATATCATAGTATGCGGGAATACATTTCATTCT
TACTTTTTTCTTTCTTTTACTTTCAACTTTCTCTTCCTTTCGGAAGGTTGAGGGCTGTGG
CAATTAAAATTGATCAAGTATATGTGGAAAGCCAGTTGGTTATTTACAGAGTTTGTGGTT
TCAAAAAAGGAAACTAATCAGAACAAAAATATTAAGTTGTTACCCAGGTAGACATTATTG
AGCCTTGTTTATGTATTTTACAGTATGTATTCTAATTGCAAAAAGCCATTCTATCTTCTC
GTTTCAGCATTCATGTGAAATTCTCTTTCTCCTGCACTTGGaacaatgtgtagtaattag
ggtg
>NODE_451_length_473_cov_4.843552
AGAGTGCTGGTGTTTATATGTGTGTGCATATGGGTCTGTGAAAGAAAGGGAGAGGGTATC
ACTGCCTGGCTGTGCAGGAGTGTGTGTGTGTGCGCGCGTGTGTGTGTTTATAGCGCTTGA
GCAGCAGGAAAAGCTGGAAGTTTTCAGCACTCTCCTGTTAAAACCTCTGGAAAGGGAGGG
CAGTGGGAAAAGAGAAAAAAAATCACAGGTATAGTAAGAAGAAAAAGTGTATCATTACAT
TGAGAGCCAGTCAGTAGTGATGCCAGTTGGCCAAAGTTAGCAGGAAGCTGTCCTAGTAAA
TGGCAGCAGCTGCTCGCAGTTCGAGAGAGCATGTCCCAGTCAGAGGAGAAAAGCGATGGC
ATCTACATTAATACTACCTTAATGGCCCATCTGGCGCTCCGTAGGGTCCCTGGCTGCGCC
ACCGACTCATAGGCGTTTGACAGGCAGTCTCCAGCGCACCAGACGCGCATGGCATGCCAA
ATGGCTGGGAGACGCCTCCGTGGCGCACAGATCTGTCAAACTCTCTGACGCTGTAGTCAC
ACAGGCAAGGGAAGTTAAGGCAAGTTTTCACACGTGATTGGTTCTTGACATGGATGGGGA
GAGGgagggggcaggag
>NODE_452_length_418_cov_2.483253
AGCTCTCTGTTATTTAAATTTGAATCCTGATCTCAATACTGATCAAATTAATCTTAATCA
GCATTTTGTTCATCCTCGTTCAGTCCGACTACAGCCAGGATCTCTCTGTGAAGAAGTGAC
GTCATTAGCAGTGGGTGGAAGCGGTCTGTGGACGGATGAGGCTGCTGCTCGGAGCCTCTT
TACCTGTGATCGGCGGCTTCTTGTACTGGGCGCTCTTCAGATGCTCCTCCACCAGTTTGG
GCGTCACACAGATGACGTGTTGACCTTTCCAGTACTTCACCATGTTGAGCGACTGCAGCG
TGCTGATGATGTCACTCTGCGTGATGCTGGTCATCTGACTGCACAAACAAACATGAGAAT
CAGAGCCGTCGGCTAAAGCCTCGTCAAGGAGACTCAGGGTTACTGAGCTCAACTTAAACT
GTTGACATTTATAAACTGATTATTTTGGACACCTTTTAGTCATTTCAAGCTACAGTGGAA
GCTGAAAGTGGAAAACGACATCCTGCCATGTTCCTGTTCTTACGCATTATAATAAAAACA
AACCTGGctttcacaaaacaag
>NODE_453_length_375_cov_7.786667
AGGTCAGAGGGAGCAGCTCCATACCTCAGCAGATATAGTCACCTGTGACAATCCTTTATG
GGCTGATAAAGTAAGGGAAGTCTCTCAAGGAACAGTGCACTGACTTGGCGGAGGGTCTCC
CCGGGGAGCAGGTGTCAGGGTTGTCTATCAGAAGGCTGAAAGGAGAAAAGGGACGTGTTA
CCGGGCTCTATTGTATCCCGGTTGTCATTGACTGATCGGGTCCATTTAGCTGGCTTTCAC
AGTGAATGAAACCACCTGAATAGATGAAAGCGAGACAGCCTTCCCGACAAACAAGGAGCC
CTGGAATATTCATGGAGGATCTGTGAGGAAAAGATTAATGTATTAGAAATTAAAATGGGG
CCCGGACGTATGATCTTGCTCTAACACTTGGCCAGACCTGTGTCACCCGCCGCTAGCGCC
TGAAGTCGGCACATGCCGCTGCCAAGGTGGAGAGGAATCATTAAACACCCTGCCATTGTG
TGAGCAGAATAATCAAACTTCACCCCCCCCCCTCCTTTT
>NODE_454_length_832_cov_7.254807
AGTTTAAGCCATTCATTTTCCAAGGTGTGTAGCTCAAAGTGTGTCGTTTCTCCCTTATCT
ACACACAGAGACAAAACACAGCTTATATATAACTGGGAAAAAAATGTCCTTCTATCCATC
CATCCAAATAACTTGTGTCAATTGCAGTATAATACTTCCTTATCTCTGTAATCAGTATCA
ATACTATTGAGATCAACCTCTGCTCAGGGATTAATTAGAAAATAGATGTAAGCTAATCAT
CCTGCATAATGTATTGATGTGTATCTTGTTTCATTAACAATCATCAACAATCCACTCATG
TGCTGTGATACTAACATACTGTTTGCCTTAGCTACAGGGGCTAGGTAAACACTCAAATGG
CATTTCCTCTTTTTTTTTCTGTCCCCCCCCTTTTTTTTTGTTTTCACCAGTTTCAGTCCC
TTATGTTTGGTAATCGGCATTGCTAAGTCAGAAGACATCAGCTTGACTCTATAAATTACC
ACCTGATCCTTTCTTCCTGGATAATTAGGTACCCATTAGTTCTAATCAAGTAGTTACTTA
ATTATTGCAGTAATTAGTCTAATGGTCTAGCAAATTGAAGCTTTATCACTTTCGGATACT
TAATGTTCTTGGCAGAGTACATCACAAGTGTCAAGGCTTGGGCTTCAGCAATCAGGCAGC
AGAAAACAAAGTTTATACCATGTCATAAATAATATTGGTCTGTTCGTGGTCTGATGTGAA
AATAACGCAAGTTTATGTTAGATTGTGGCAAATAAAAAGCTGTGTAATAAAAAAAAATAA
TAATAATTTGAGAAATAAATTTTAATTTGATTGCAGCTTGACAAAACATCACTAATAGCC
CAGAGAGGAGGGGGCGGATTATATTTGGTGTCAGGTTATTGTGATACACTCATATTAGCC
TGCTTGAACATGGGGAAACACCTCTCATACCAATGAAAGaggacaaggttagcagctagg
ccaatttacctgttta
>NODE_455_length_373_cov_4.506702
GAGGGCTTGTTATACAGTGAGATTTCAATAAAAAGAACACAAAATGCATTTAATGAAATT
CAGATGCTGGGCCCTAGTTCCCTGAATCTCATTAAATGAGCTTTGTGCTGTTTTTCCATC
TTCTCTTTGTAGAAGAGGTCCTTGAGTGCCCTTAATAATGTGGCAGATTTCATCATATTC
CTGATTTAAAGAGGACAATGTCTGTCTTGTTCACTTGTTCTTTTCCATGCCCAAGCCAAT
CTCCACAGATGTAGTCGCATAGTTCCTGGATCTGCCTCATGATAATATTCCATCTTGTGG
TGCATTTTCTTTTAGTTACTGAAGTTTTGTTAAGGCTCACCACTAACTTATATTCTCCCT
CTTTTTCTCCCTCCCCTTCTGTTTCTCTCTGCATAGGATTTGGTTTCATAACTTTTGAGA
GTGAAGACATCGTAGAGAAAGTCTGTGAAATTCATTTTCATGAAATCAATAACAAAATGG
TAAGTCCACACATTTTTTTTTTCAATTTCaggtggac
>NODE_461_length_454_cov_10.751101
AATAAAAGCCCTGAAATTCGAGATTAGAATGTGATGACGGGCTTTGTTCCATGCCGGTGT
CAGAGTGCTCATACGCTCAAAGGAGGGGAAGATGAATGTTTTTTCCCCGCTTTCCTTTAT
CACTGAGGGCTGAATTGTGCATCTTTTGCGAGTGTGTTTGTGCGTGGCAGGCGAGAAAAC
CCAGACTGTCTGCTGAGCTGTATCTGCGTCTCCAGCAGGGCAGCTGATTTGGTTTGTGAA
GTATGTTAATAATCAAATGATCAACAAATAACAGATGTATTAGTTCATGCAGCTTGAAAT
GTCAAGGAGGCTAAAAGCGGAAATCTAATACAGAAAGCCCAGTTGCATTGTATTATTTTC
TGTGACAAACCCTCCGGTCCAAATTACGTAGAGCCTCCTACAGTGAGTAATCTTTACAGA
AAACGGCGCCAATATTTTGTAATTAAGCTGCAGTAAGACAACGAGCGCTGCCACAGATGG
AAGTTGCAGAACTCGTATCACTTTTGTTTTTTGTTTTTTTCTCTCAGTGTGGAGGTGGAT
GGGGGAAGTTAAAAAAAAAATGCCCCGTGATTGAAAAGGAAAGTAATAAATGAATact
>NODE_462_length_863_cov_6.825029
CCCCTAGTTAGTGTGTGAACTGTCTGGTTTGAGCTGAGGGGGTGGGGAGGGCATATCCAT
GTCGGCATGTGAGTGACCACCTCTTCAGGAACAGTCCGGACTCCTTCAGGCCCTTGGACG
GTGAGGGGATACGAGGGGAGAGCTGAAACACAAGTGTCACCTGACCATACTGTCTTTTCT
CTTTAGGTTATGTGATATGTAGCTGGCACAGTGCAAGAGTACAAAAACAGTTTTGTTTTG
CAGTGACTGGCTTTCTGTAAAGTCTGAGTCTCGTGGTGAGTACAGCATTTGTCAGCCTTC
CCCCCCACCATTGTTCCTGCATGCCTGCAGTGAGAGTGAGGGTGGGGGGCGTGAGGAAGT
CTTGACTTTTTTTTGAGGGGGGAGTTATTTTGATTGTCTTTACCTATCAGGTGTAAATTT
CCAGGCACTCAGTTCATTTTGGGCCTGCTCCAGTTTGTCTTTAGTCTGTTCCAGTTCAGC
CTTCATTTTGAGGAAAAACAAGTTGATGGCCGGATCCACCATGGATGACCGCAGTTGGGC
CGCGCTCGGCTGCTGGACTTGCTTGAGGTACTGGATCTGGGTCTGCAGGATACAACAAAC
ACGTGTGAGTGATGGGTTATGATGAAGAAGTGTTCTGTGATTGATTAAAGTACCAAAACT
AATCCTTAAATTCGACTCGAGTTGCCAGTTTCACCAAAAAATCTATAAAATCTAAAATAA
TCATATCCAAGTTGTATTATACAGTCATTTGATCTCAATTATTAATCTGAATCTCCAAAT
CAAAGAAATTTTGAGCAATTTCTGCATGTTGCCTTTTTATATTATATAGTTAAGCAATTC
TAAGCAGTAGTTAGATTGAAATTTAGATACTTCAAGACAAAATACTTGTGTAGATAAtta
gtccttattattcattgtcatttcccattaaatcacaatgtacttgcattctaacaacta
ttatacatgttcccttcgtgtctgaacacactaactcaaaaacaaac
>NODE_463_length_649_cov_7.978428
TCAGTTTTTTCAAGTTTTTCAACCGTCAGAAGGCTCTCTCTGTTTCTCTGTCTCTCTCTG
TCTGCCTGTCTCTCTCTCTCTCTCTCTCTCTCTCTCTCTCTCTCTCTCTCTCTCGCTCCT
TGTCATTGCAGACACCTGTTGCCGCAGGTGGGCGACGGGGACAGTACTGCAACTAACTGG
AGCCCGAGGCTGTGGGTGTGACAGGGGCACAGAGAACATTTGATCGCTAAGTGAGAACCA
CCGGTACCATCAGCACAAAGGGAGAATTTCCCTCCATTTCAGAACCACAGGCACCGAGGG
GCACAAAGCGAGAGAATTTCCCTCCAAGAAAGAAGCGTAGGTACCAGGGGCACAGAGAAC
ATTTGAAATCTATATGACAAGCATGGGTACCAGGTGCTCGATGGCAAAATTTCTCTACAA
GTTAGAGTCATGGTAACAGGGGCAGGGAGGGAAGGCACAGGCCAGGGTTTGGGTGTAAGG
GGTTAAGCATTAAAAGGTTAAAGTTAGCTAACCCTAACCCGAAACCTAACACTAGCCCTA
AACCCATCCCTAACCCAAAACCTAACTCTGTTGGGTATTCCCCTAACCCAATCTAGCTTG
TGCCTGTTTGACTGATATTAACTATTTGTTTTGCCTTTTTAATTGGTATTTTATTTATTT
ATTTATTTATTTATTTATTTATTTATTTATTTATTTATTATGCCATTACTATTTATTTTT
TTAATAACAcaggagatattagcatcattacctccaattcaactcaacgtagtggtcacc
caacctactcctt
>NODE_464_length_559_cov_12.209302
GGTTTTAGCTCGATATTTTTGGAGTGTTAATTTAATCTATTTATTCATTTATTTGTTTAG
CTGTACGTATTTTGCTAAAAGCTGTTTTTCATATCTGAATTAATATCTGCGTACTGAATT
AATATCTGTTGGTTAATAAAGAAAACAACATATGTTTGGTGCACAGTGCTGCATCCAACA
GATTTGGCTACAGTATACATGACTGGGTGACTCCATGGTTGTATATATGAAATAGCTCCA
GCTTTACGCTCCTCTCCATTCCACGGCCTCCGGTGTATAAATTTAGTTGATGGTTTTCGT
TTCTCTTTCTTAATTCATTGCAGTCGGATTCCTCTTTGATGCAGTTCTGTTGTCCCCCAA
ACAATTGAAGTGGAGACAATGGAGGCATAATGATAGATCCGTGTACCCACCATCTGTAAG
AGCAGCTGCTCCCTTGCATCTGTACAATATGCTGGAGCGGGGAGCCTCAGTAATCTGCAT
AATAAGGAGAGGGCTTATCTCAGTCTAGTTAATAATCACAAGCAATCGATGCACTTCATT
CCCTCACTCTTGACTGATGAAAAAAACAGCAAAGTTTTGGTATGTTTGCCGTATCCTCAA
GATAGACAGGGGTCACGGAGTAATGCCAAGCTGTTGATTTTGCCTGCAGCTACAGATTTA
GTCTGCACTCAATTTCATCTTTTCATGAATACCATAATTACAG
>NODE_465_length_716_cov_12.037709
TAGGCAACAATTAAACACACACTGAACAGACTGATATATCTCAGAAAGATTTAAAGCCTA
ATCTGAAATGTTTCTCGCTCCTTGGGGGAACTAAAGGTGAAGTCAGTTATCTGCCATTAT
TTGGTTTAAAACATTCCCAGCAGTATCCAACATCTCTGCCTATTTGATTCACTTTGAGCA
TGTCTCTCTCCTGGATGCATTCATCCTCCCTAAACTCCTGAGTTGGAGTGGTTCGCCTCA
GGCAGAGGAAGCAATAATGTGAACCCTGGAGAGCTATTCAGAGTGAAGAGGAGAGTGGAG
AGGAGCCTCCTCCACTGTTCTCCTCCAGCGGGCCGTTTGGGAGGCTAAACGGCGCCGATA
TCCCTTATTAAACCATCTGGCTGATGCTAATTAGATTATCAGAGATAAAGAGAAGGAGTT
TTCTTTGTACATTTTAATGAGATAATGTGTCAGGCAATTGCGAGGAGAAGCGTTATTTTC
CGAGTGCAGAGACTTTTCAGGTGAAAGTGTACAAGAACGAACAGATGCAGAGGAATGATT
AATAGTGCTTATCTGGAACCATCTTGCCTACATAAGGGGAAATACAGATTAGGAGAGTAA
AAGTATATGTCTTTTTGCGACTTCCTTATTATATTAACATTTAAAAAGTGCATCCCCTGA
CTTCCGGGAAAATTTGAGCAATTAGAAAACTCTAATACCTTCATCGCAGTTGTTCTGCGG
CATCTGATCAAGTCAAAAAATGTAGTTAAATCTTCTCTGCACCGCTGAATCggaccacac
agcgcttccagggcatacaagcagatagatttccaggctaaagatagtcttggaagctct
tgcttctaatgagaatgagg
>NODE_466_length_560_cov_5.980357
TTTCTTGGCCAGGGGTTAAACTGCTGCACTCTAACCTCCCTGGCAATGATTTCATTCACT
CAGTTTCTCTCGCTCACTCTCATCTCAGAGAGAGATTTATTTCACAGTATGTAGTGGATT
AGGCCCCCCTCGTCTGCCCCTGGACAAAAGCATTGTTTTAGCACTAGCCTGTTCGCTGTA
ACTGGAGGAAGCTACCACTACTAAGCGTCCACAATACGGCCATTGTGGACACAGGGCTAG
GAGGACCCTGCCTCGGAGGCCGTCTAGACTTTGAGCCCGGGCCGATTGGAGAAACAGGGG
GAGAAAATCCCATCAGGCAGTGGAGTGAAAGTTAACTAAGGTAACCTGCTGTGAACCTGA
TGAAGATGTCAAGCCAACATATGGCAAAAAATGTCTATTGTCAGAACAAGGAGCTTTCTT
CCCTCTGAGGGAGGGGATGGTAGAGGAGGAGGAGATGAGGGGTGGCTAAAGAAAACTAGG
GGGGTTGCACAACCTAAAGGAAGGAATAACTGCAGTGGTCATCGTTTTACTTCTGGATCA
GTAGTCTTATTCTGGCCGGGAGGAGGCCCAACCCCTCTACTCACAATTAAAGGAGTAAGC
AGATTAACTgacatctttcaaaggccagcagaaagaaaaactcactcacagacgtttaat
acattttttccccctttgcctatcaagtctcgcactgcacacgg
>NODE_467_length_428_cov_10.245327
GCTAATCATGTCATAGGTATATTGTAGGAGGGAAAAAAAATAAAGAGAGGGGAGTTAATG
AGTGATTAACAACAGCAATTAAAAGATGAAGAGGAAGGCTGATGAAAAAAGGGGTGTAAT
TAAAATATCAGTCCTCTCATTGTCAGAAGTGCGAGTGTCATCCATTGTGCACTTATTAAA
AAGCTGGGTGGAGGGGAAGGAGCGAACGGCGCTTAATTTCAGCAGCCCAAAGTGTCTGGT
AATCTGCCCATGGATGGAGCTGGAAAAGGCTGTAACTCATGTTTAAGTGTTGGGGCCGTG
TCATTGCAGGTTCACAGTCATGCATTTCTGTGTTGACACCCATCGGGGCAGGGGATATTT
GGCAGTCAGGAGTAATTTAACTTAATTAATGGGATGCATATTTGATGGAGGAATAAAATA
TCCCGGCTCAGCAAAGTGGAAAAGGGGAAAGATTTAGTGGGAGTTAAAGGTGGAGGGGAG
AGTAATTTGTGCATTCAGTTACCGGCTGCTTGAGAGACAGAGAGGGAGAGAGCAAAAGAG
ATGAGAGAGAGACAGAGAGAGAGAGAGAGAGA
>NODE_468_length_301_cov_8.212625
GTTACCAAACTCGCAAATTGCCCTGCTGTCACGCAGGTCCCCTTTAAGTGCGCCTTTTAG
CCTCCTAAAGGACAAATAAAGTCCATTTAATAACTGCACTAAACACTAATAGTCTATGTG
TGGTTGACATTTGTGTTTGGACTAAAAGCCCCCCTCAGGCCACTGCTGGTACAGAGGCAG
GGGCGCGCAGCTCCCCTCTGTAGCACTAACAGGTCTGCCACAGCTGAAAGCACAAGACAA
CAGCTCTTAAGACACTCTCTCACACACTGAGCTATTGATCCGTCTAAAAGAACACACAGT
GGACGCCACTTGCCACTCTACTTTCAAAACACATTTCTCTCTCTCTTTCTAAAAAAAAAA
AAGACTGGACACTCTGCATCACAGGGGGTTAGACCAGCAGTTTGTATGTGTGGGTATCTg
taaaggcccattttaaagacgttac
>NODE_469_length_392_cov_3.512755
CATGACAAGAGCCAAGTATTGAATCTGCAATGCCCTGGATACAGTCAACATAAACTATAT
CGAATGGCATTCCTCACCACATTCCTCTCAATATCAAAAGGTGCGTATTTGAGGATATCC
TTAGTGCGTTTACGCCTGTGTTTGCGCCCTGACCCACTGGGGCCAGTGCAATAACTTTGG
ACTCCCTCCCACTGCATGTCGTTGCAATGACCACTCTCAGTTTTTATTTAGCTGGGTTGT
GTGCCTTCCCAGTCCAGCCGCTTTTCAGATTCATTTCCAGGTAAACACAGTGTGGCCAGC
CACAAACCTGCAGCCAACAGGCGTTGTCACAGCTGTGGCAGATAATGGCAAGTCCAAACT
CCAGCCCGGCTCTGGAATGTTTACTGTCACCACAGGCAAGTTGGCAGCAAACATTTTTTT
TCCCAACACTTTCCAAGAGGAAGACTCTCTCGTTATTAATTTTATTTTGATGAATTACAT
GCTTAACCCTTTGCCCTGCGCTGTTTTGtgggactaggggaagatacaaaggcaca
>NODE_470_length_581_cov_7.938038
TACATCTGATTCCTTTCAGACTTGAACTGTTTATTGGTAAATGAATGGAGATGGGAAACG
GCCCTGTTATTTCTCATGATACAGCCATTATTACAAATTAATTGCTCTTCAAGTGGCAAT
AAATATCTATGTGCTTTAGTATTCTTGCGTGTTTCATTTGCACTGTTGTAGATTTGCCTC
TGGGTCTCACATGAATACAAATGCCTCTGTTGAGGGTCAGTGAGAGAAGAGCTTTCTTCA
CTCTATTGACTGGAAATCTAGTTGTCTCATCTCTCTAAGCAGATGTCTTTCCCCAAGCAT
CTGTTTGTATTAGTACTGTAATTGCTGGTGATAATAAGCCCATTGATTCAGTATCTAAGG
AAATAGTCAATCAGGGCAGCTCATTCGTCTTACTTTTCTTGACAGTTTTCCCCTCTAGCT
AAACAGACAGTGCCAGGGCCTGGGCTTTGTTGACTGGATTGGAAAAGCAGACTGTGGTTG
GTTGGGAATGGCTGCGCTGTCGACTCTGAGTGAGTGATGGGATCGGTGCAAACACACCAG
TGACCCAATGGCCCTTACAGGAGGCCCAGGGTGATAGATGTGTTGATTTGTTTATAGAAG
CCTAAGCCCATTCTCTGCTCCTTCTCTCTCTTCTCTCTCTCACTCAGTCTATCCATTTTC
tgcttctctatattttctgtcactccctttgctactagctccaccccttcagcgccgctc
tgatg
>NODE_471_length_576_cov_9.177083
CTTATCTTGCACGTAGACCTAATTTTCTGGTCCACACAAACAGATTTCGAAAGCTTTACT
TCGCTATGAAGGAGGAAGAGATCAGAAGTAGAACTCAGATGAACTGTAGCCCTACAGACT
GTGTATCCCTGGTCCTGACAAAGAAAGGAGCTTCAGTAGTTTCGTGCAGCATCCAGGGAT
AGAGATTAGCATGGAGCCATCAGCAGCGCTGCAGTCCCTCCCTACCCTGCTTCTGCTGTC
AGACCGCCTCCTCCCTGCTTGTCAGGAGCTCCGACGAGGAGCTGTAAAAACCTTTTCCCC
TCTCCTTAACAACTGCAAAACAACACGCACACACCCCGGCTGAGGTGCCTGCTTTTCTGA
GGCCTCTGACAGGACGTGCTGCAGGCACAAATTGTAATTCATAAAGGTTAAGGGGGTCAA
TGCCTTTTATTACCAGTCTGAGTGCATCCAGCTTGATGGGGCGGGCATGCAAATGGAATG
TCTCAGAGTGTTCTATGCAAGAACTCAGACAGCGAGTGCGTGCGTGCCTCTGAATGGGAG
GAAGTAAAAGGTGGGTAAAGGGTGGTGGGGGGGTGTGAGATCGGCTGCTCTCTCCACCTT
CCACAGCCATGTAGGACCACACAGCCGCTGCCCGGTTAATTAGACAGTATGACATTGACC
TCAGGTAGTTAACGGCCACTTTGATATGCGCTGTCTTGCAATTAATATATTGTaaatctt
>NODE_472_length_341_cov_11.929619
GAGTTTAAAAACTTAAAGAGGCAGTGAAATATTAGCCAATGTGGGTGAGGAATGAGTGGT
TGAGAACCGCAGCGTGTCAGTGTTAAATGGTCGGACTCGGATGCATATAAGTTAGTCCAA
GCATGAAGGGCAGTGGGATGCTCGTGTGGAAACGATGTCCCCTCCCCTCCTTCCCATCCC
TCACCCCCTCCACAGACACACATTCACACACATACACACTCGTACTGTCACACCCCACCC
ACACAGCTTTTAAGCAAGGAGCCCATCAGAAACTTGTCATTTCTCTCATTCACTCCGACA
GCCTTGAGACACAATGCAGACTTACCTCTGTGTTGTACACCCCATATATCAGAAAGATGA
ACAGGCCCTGCAAACACAGACAAAGAAAGAAAGAGAGAGAGGGAGAGAGAAAAAGAAAGA
AGAGGAGGACAAAGTTGTTACTGTTGTTTTCTCTCTTGTCTTAAAAAAAAAAAAAAAAAA
AAAAA
>NODE_477_length_650_cov_11.078462
AAAGATAAACATCACAGAGTGAAAATGGAATTGGAAATTAATCACAGCTATAAATTAAGT
CACCTTTAGGGGTATCCGTCTTTCTCATCCACAGAGTTACAGGTAGATAGCTGAAGTAAC
TCTGGGTGCAGAGCTGCAGGATAGAGAGGAATTTGAATTATGACAAATGGCATAATATGA
TTTGCACACAAAGCAGTGGTTTGGGGCTGATGTTTTTTTACAACTGTGAGCCGCAGAGAG
ACAGTGAATGGCGGTGACGGCAGTTATGTGCCACCACAATAAAGCTGCTTTCCATCGCTT
TGGGCACACTTTACTGCTGCTCTTGATATCAGTATTAAAAGTGATTTGCAGCTCCGTATG
TGGCAAGGAATCAAAACTTAATTTAGGCAGATAAAGATGCCATTTGGGAGGGAGATAAAG
TGCTGCATCATGGGAGATGTGTTCCCCAGCTTGCTCTCAGCTCCTCACCCTTACAGCGCC
CTCAGATTTACTAGCTCTTTTTTCCTGCTCCATAAAACAGCAAATCTGCTCGCCAGGCGA
CACAGGCAAATGTTAATGGATTCATTTGTCAAGAACCTTCCACTTATTTACAGTCCTCTT
CCATTACCGTCGCTCCTCCTGCAAGAGAAAATCCAGTGGCCAAAGTCAAAATATCGATTT
GCCTGTCCATCAGCCTGTGAGTCATCCTGTAAAACATGCCGAGCCAAAGACACTGCTGCC
ACCAGGAGTGTGTTTCAACATGACAGTTACACAATCAGGGTACAAGCTTTTTTTTTTTTA
AACCAAAGTTATGt
>NODE_479_length_525_cov_8.880000
TATGACAGGCTTCCCGGGGCTAGGGGGGCATCACCCTCTCTCCCACCATGCCCACCTCCA
CCCTGGGGAGCTGGGCAACGACCCCGGAGTGGCACTCACTCCATTTGGACCAGAGCACAT
GGCACAGACAAATGCTCTCAAACTTAGCCCATCTCAGCACATTCAGAGCCATCCCGAAGC
CCAGACCGCGGCATCTTTCACTTCTGCTCAGACCACAGTTGGTTTCCCCGTGGCTCACCC
CCACTCAGGCTACTCAAGCAGCAGGGACTTCATCCTCAGGAGAGAACTCTCAGCCTCTGC
TATGCATGCACTTGGCGACCAGCATAGTTCCGCCTCCTCCCCTCATCACCATGGCATGTT
CATCTCCCCAACAGGTGCTTATGGGCACACGGAAAGTGGGGCCCATTCACTTTTCACTGG
ACTTCACGACCAGGCGTCCCCAGGTGCCCACCACCACCATGCCCTCAATGGGCAGATGCG
CCTGGGTATACCGGGGGACATCTACGGCAGGCCAGAGCACTTCGGGCACAGGCCAGAGCA
CTATGGACCGTCTTCTCTCCACAGCTACAACTCCATGAACCTCAATGTGAACATCGCTTC
TGCTCCTCACGGAGCCGCGGGGGCGTTTTTAAGATACATGCGGCAGCCCATAAAGCAAGA
GCTAATCTg
>NODE_480_length_718_cov_9.537604
AGTTATAATACAATAAACAGAACATTCCATAAAAGTATCTAACTGAAAAACACTGTGTGG
GAGAGAGCAAGGAAGAGAGAGACACAGAGAAAAAAAAGAATATGAAAGACCCCAATTCTC
TCAAACTCCATAATAGTGAAATGAGCACATATAAATGTGTTAAGAGTATCTCTTTGCATC
TTGTATAGACTGCATGTATTTAATCTGTAAAGCTTATTAAGGCCCTAGTCATTGCTATGC
AAAGCAGCACCCAGTGCTTTTCTCTCGCTTTTCAGCCGAGTGCAGTGTTTGGCCAATAGG
ACTGGCCCCCCGCCTCTCATTCTGCATTCATAACATGCAACATTTGCACAATGTATCTCT
CAAAGGCCCTGAATAGAAGGCCTTAATACTCATGTAAACAACTGCAAACCAATTACTTAA
TGAATCGGGCCCACACATAATGAGGAGCCTCACAAAGGGCTATAAATGCATTTTTTGCAC
CAAAGCCTCTGCTTTAAACTACAATCCCTCTGCTGTAGTCTAGGCTTAACTGGCAAATCA
TAATTATTGTCTAAGACAACAGAGAGGAAGCCATTTTTGTATTTTGAGTCCAGCTCCATC
CTCCTTTTGAAGTCACTCATCAGCTCGCTGACAAAATAAAGCAAATAATTAACAAGTAGG
ATGGAGAGGGGGGGAGAAGAAAATACAGGAAGACAGAGAGGACGAGGGGCAAAGAGATGG
AGAAAGGGCAAGAGAGCGAGAGAGAGTGAGACGCAGAGAGAAGAGAAAGGAGAGAAACAG
GGCAAGAGCATgctgcagtgttatgcttctgcttaagtgcagggcttccagaccacttgt
ggaagcaataaagcgcaagaag
>NODE_481_length_325_cov_1.289231
TAATATTAAAATCTGCCTAGTAACAAACAGCAACTGCCTCCGGAAGTCCTCTCTGCATTC
TTATACGCTCTTTTTCTTGTTGTTGTTGTTGTTGTTGTCCATCTTATGATGGTGCTTTTT
TAACAGTCTCTGAGAGAAACCCGGGGAATTTGAACAAAACAAAATTTGAGCTTTTCTCTG
TCTACCTTTTCTCTTTTTCTCTCCCCTAGCCGCATTTTCTGAACCAAAATGTTATGAAAA
AGAGTGGGTGAACACAAGTACCCTCTTCCTCCTAGCCTCTCCCTTCCTCCCTCTGAATGT
TTGGTGACCACAAGAAACCAGTCCTGCATAAGGGTCTCAGGTTATCTATCAGgaccagat
gtgtctgtctgaaccgtctgtccagtgtgtctcccacccatccccacacctttaatttgt
aagttagagttaatttaaaaacaagaccctcaataagaactaacagaac
>NODE_486_length_439_cov_4.227790
ATTTTACATAGAAATGAATCCGGATTCCACATTGATATATATAATTATTTAATTAGAAGC
GAGTTCGGCTGCAGTGATAGATCTCCCACCTACTCATGACTGGTCTCATAAGTCCTGGTC
AGCAGAGCAGAATAAGTTAATTATTTACCGGTCACACACACACACACACACACACACACA
GCTGTGGAGGTGGGGGAGGAGGTGGAGGTAGTCAGTAGTTGGGGCCTATTGTGCGAGCCG
CCACTGTGGAGCTGTATGAGCTGTGATGGAGGGCTCTGGACCCTTGCTGTTGTCTTGCCT
TTCTCTGCTGATTTCATGCCTCTTTTATCATTCACTTTCACACAAAACAAACAACACCGA
GGATGTCTGCTGTTGGAACTAGTGTCTCTCTCTGGTCAACTTCTCCGCCACTTTACACCT
CTTTCCTCCTTCCTTCCTCTCACTCCTCTTTCACCCTGCTTTTTACCGCGATATTCAACC
TTTTTCTTTCTGCCTTTCCTCTCTTTTTAGTTTCTTCTGGCCCTGCATTACTCGCCTTTT
CTCTTTTCTTTTCACCTTCTTCCTGCTGTTGGATGACTTTCCa
>NODE_491_length_606_cov_8.853135
AGACAGTGAACACGCTGATAACGAGCCTTGTGCTTTGACTGTTTGACAACTCAATCTTTC
ACTGCCGTTTATTCTGCCTAACGCCACGGCAGCAGAACAGTCATTCTTCTCTAAGAATTG
CTTGTGCCAGTGGTTAAACAAGAGACATTTTGATTAATATTTTCCATTTGTTTAGAGAGC
ATTGAGCTAAAATTAGATGGCCATCCCTTCCCTCGACAGGACAGCAGTGACTTTGGTTTC
CCTGCCAGGCCAGTCCGACGCTCACACACACCAGTTCCAGGGAGGAGAGGAAGGGAGGGA
GGGCTGTTGCGGGAGTAATTTCAGCGGATTGTGAGCGGACAGTAGCTCCGCTGGGAGAGC
TGGCAATCATGGGGGAAACAATGTTTACATCGATCAGCTGTCAGGAAGATTTATGGCCTC
ATTTTGCTGTAATGGAGAATTAGTGGGGAGATTATCAGCGACTCAACACCACTGCTTGTT
ACCCGTGTCCAGGCCTGGCAATTTGTCTCTCCCCAGGAGCAGCCCAAACACTTGTGACAG
CACCAGCACTTGCCCTAATTCAATCAAGAGAAAATGTTGGAATTAATTTGTTACAAGAAA
ATTTAAATATGTTCCAGTTGAGCAGTGGCCTATAGCCACTCGAAAAAGCAAAGGGGAAAG
AGAGAAGGGGAGAGAAAGCATCTGATTTATTgtgctgggcaagatattgatccagttcga
tcctggcctgcgcgcagagggtttaatgtg
>NODE_496_length_145_cov_25.944828
GTGTTGTGAGCTGCCACTTTAAGGAAACAGTAACAGTAAAGTGTAGAAAAAAACTTTAGC
AGCAAAAACTAATAATTGCAAAGCAGCCAATTAAATTGTGCGGGAGAGATGAAACCGCTC
ATATTTCCCCTGGTAATTTCATGCTCTAAACTCGCTTCCGTGCGCACATAAAAAGAGGAG
AGAAAATATCATTTCAGAAGCTGACAGAACTCATTGTTCGTGGAATTTTAAATTCAAAAA
AGTTAATAAAGGCGAGTGCGAGATGAAGGGAATTTGCATTTCTCAGATT
>NODE_497_length_480_cov_5.802083
TAATAATAATAAAAAGACTGATCGGTTCTAAAAAACGATTAATTTTCTATCCCACTAATG
GTTTCAGCACTAGAAGTGTGTATCAACCTGTTATCAGTTGCTTTGACATTTTGCTGTAGA
AATGCATGCACCTAATCATGCAGTTTAGACAGTGAGGCACGAGTCCAATAAAACAATGCC
TTTGACCCGACACTGCCAAGTCTGGATGGGTCCGTCTTTTCCTCATCTTTCTGCCCCCTT
TCCACCAGAGAGAAGTGTAATATTGTGCCATGCTTTTAATTGCAGAAATACATCCTTCCC
CTCATTATGAGAAGCCGAGAGGACAAGAAGCATCTGCAGAGGATGGAAAGCAACATTGCG
GCAATGAGTGGCACGCTGACACAGACAGGTGAAGATTAATATCTTCATCACTTTCTCCCT
CCTTAACATTTTCCCTCATTTATCTGTCGCCAAAATCGGGGGGCCCCGCACGTTTTTAAC
AAATGACGCCGCTGTCATTTCGCTTTAATTTGAAATTGCTTGTTTACTGTCAGGCTCGGG
CTCAATTAATTACGTTTCGCTGAAAAGCTCTTAACCTCGGAATATTAATGAGGAGTTGGG
AAATGACAACTTTTCTTTCTCCCc
>NODE_498_length_393_cov_12.921120
AGCCTAATGTGTTTAGAAGCACATCTTTGAACTTCCTTTACACACACTCAAAACTGTATG
ACAAGCAGATACATCAGTTTACTTTACAGTAGAAATACTTAAATTAAAAAATATACTTTT
TTAAAAACTAATACTTACACACACTGTCAATTATACGTCCACTGAAAGGATCATATGATT
TAGTTCTGATTGTTCTCTTCTGTAACGTCCAGGATCTGCTGGCCTGAGATGAACTTGCGA
TTACAACCTGTTGTAGTCTAGCTGAGCTGAACGCCTCATAAGTGGAGCTTTTGCTTTTTT
ATTGATCTCTTTGTTTCTCATAGCTGGAAGGGCACAATATTTTCTCCAACCTGAATTCCA
GCGAGTACGAGCAGGTGCTGGAGATCATCCGAAAGGCCATCATCGCCACGGACCTCGCCC
TGTACTTCAACAACCACCAGCAGCTGTCGGAGCTGCTCACCTCGGGTGTGCTGGACTTTA
ACAACCACTCGCACAGGTCAGACCATGACTCACACAGGTGCACAGGTCAGGTCTGGA
>NODE_499_length_615_cov_8.004878
CTTGAGAGGGATTTAATTGTAAGTGCTGAATTCAAAGAGCAGATAAAGACACACAAACGG
GCCAAACCCCACCTAGCTGAAAGCCCGAAACTGAGTGGGGGGAACAGGATCCGGGGCCAA
CTCATTTTCAGTGTTAAGAGCCAAAGCAACACAGCTAATCCGCATTGTCAAGCGGGGGCA
AGCATGCAGACATGGATAAGACCACATCCTGAGCATCCGTGTCCCCAAGGCACAAGCACC
CAGCTCTTGCTGGATGGGAAGTCATTTGTGAAGTCCTTTGCAACAGCCAGTCAAAGAGGT
TAATTGAAAAATTCCTTAATGTCATTACAACAGAACTAGATTAACCCAGAGCTAATTCAC
TTTATTGTTCTGAAGAGAGGGGACTCAGCGCTGAACTCCAGAGCAAACGTGAAGCCCAGA
ATCAGGGGTGAGGTGTTGTTTTTAAAGGACTATGCCAGTTTAATTAAGATAGGGAACATT
ATTCACTGCTCTGCATGGTTGGAAGGAGCAAAATGGTCGCGCCGTATAAATGCAGCTCTG
GTGCCTCTTAAATCAAGGTGGCTTTTATTTAGGCGGTTGAATATGTAAACATTTCCAAAG
CTCTCCGCGATCCTGCTGTGCAGTGCTGCTTCTCATATTGTTTGTTGCTGTATGTACCAC
TGGGGTCTCAGACATAATCTGTTTGGGTCTTAACatttactctgcctcttttcctcatca
ggaggtgttactgaagagggcggccgatctcgtcgaagc
>NODE_502_length_145_cov_3.213793
ATAATTCAGTGAACCACTGTGTGGCAAAATAGGCCTTTTCAGGGCATGAAAAGCTGTTTC
AGAGCATGAAAACAGCAATACTGCAGTTTTTTAAAGACAATGTTTCCAAACATGTTTTGA
GTTCACAATGTGGTCAGATGTGATTAATATGAAGGCAAATGGTGTTTCAAGTGATTTTGT
GTGATATAATTCAGTCAACCACTATGTGGCAAAAGAGGCCTTTTCAGGGCATGAAAAGCT
GTTTCAGAGCATGAAAACAGCAATACTGCAGTTTTTTAAAGACAATGTT
>NODE_503_length_357_cov_4.565826
CGAGTCACATCCGCAATCCCGCGGCCCTATAAGGAGCTTTCACGCTTTTTGGTTTGCTTT
AGATGTTTAATACCCCCTCTCTTTTGTGTCAGGGAGCTGGAGAGGCGTTAAGAAGCGCTG
ATAAACCCCACTTAGATCCCTTCCTGGCCCGTCACCCTGGCCTGCCGGGCCGCTTTAGCA
GGGAACTGATCTGTGACGGCCTGCCACTCAAACTGAGCACTTCTGAAGGCTGACACAATG
GAGTGAGCAACACACCAGAGGGCCGGGGGGTGGGTGGGGTAGGGGGATGGAGGGAGGGTG
AGGCAGAGGAGGGAGAGGAGGCCAAGAGGTGCCCTGAAAGAAGGCTAGAGGAGGGGCCAG
AGAGCATCTCCCTGTTATCTGTTCCCTCTCTTTCAGTTTATGCAGTTTCCCTCCTCCCTC
TTTTTGCTGCTTGATACTGTAGAGCTCGCGCTCTTTGACTGTTTGTCTTCTAGTCGgcag
taacacacacaaaagcccctt
>NODE_505_length_520_cov_12.405769
CCTGGAAATGCCACCTGCCCCACCTAATTTGGCTATGCCGAAGACGCCGGTCTCAGTCCC
GAGTCTCTACGACCTTCCCGTCCCGAGATACAGCAAAAAATCACAGGTTACTCCCACTTC
CTGACGTCGTAGAGACTCGGGAGTGGGCTCAGTGCGATCGCGGCGGCAGCAAATGGGGGG
GTAGACACAAGTTTCATGTCTCTAGCACTAACCGTTTGCCCAAACCCTCACCCCAGGCCG
AAACCCTAACCCTAACCCTAACCCTAACCCTAACCCTAACCCTAACCCTAATTCCGGAGC
TTACGGTGAGGGCTGGCCCATACAACGGGACCCAAAAAAGTGTCCCTACAGACCTATACC
AATCAACTCAGAGCGGCCTGAAACGCGCTCTCAGAGGCCTTCTACGGGAACTTTTCGTGG
CCTCATCAGCACTATGACACTGGCTGCGTTATGCACGTCCCATTGTCAGTGAATGGGAGA
ACGTTTTGGCCAATATCTCCGGAACCACACGTGCTAGACACCTGGAAATGCCACCTGCCC
CACCTAATTTGGCTATGCCGAAGACGCCGGTCTCAGTCCCGAGTCTCTACGACCTTCCCG
TCCCGAGATACAGCAAAAAATCACAGGTTACTCCCACTTCCTGACGTCGTAGAGACTCGG
GAGt
>NODE_506_length_693_cov_5.430015
ATAATACCAGCAGGTTTTGTATAAACATGCATGAGAGCATGAAATGAGTTGGTATCCTTG
ATAGATGTTATATATCAACGTGTCGAGGCACCATGTGTGCGAAGACGTTCAATGGTGCCC
ACACGCATTCACACAGATGCCTGGTGTCACCTATAGTGGTATCATCCCTTACAGTCAGGC
AGGGATCATCATTGCACCTGCTAATTACCATCTCCAGCTGGAGAGTTAAATGGAGATCTG
TTCTATGTCTGACCTTTGACCCCATGCTCTTTATGTGACGCACTTCAAACCCTGTTTGGG
GCTGGCTGGGCTGGGCCTTAATGAGGCCCCATGTCTGCCCTCTGTGGGCTGTGCGCCTTG
GATGCCCTGCTTTCATCCCCGACCATCTTCCCTTGATGTAAATTGAAAAGATCACAGCTA
TGGGGAGAAGACCTGTACTGGAAAGGCCTCTCTGCATAGATTATGAATATCATAACTCAA
CATTTTTTTCTCTCCTCTCCCCCAACCACCCACTCCCCTCTCTCCCCCCTGCCACCCCTT
CCCTGTACAATGCTATAGTTCTAATTGGACCCAATGGGGGACTCTCTGCCTTTGATCTCA
TCACCGCCACTGTGACTTTACACTAAAAAATGTCACTGCCAAATAGGGTTATCACCTGTA
GAGCCTGGCCTTCCTCTGATGCCTGTTCGCATCTCGTTAGCTTCACTCAAACTGTAGAAG
TTAATTAGTTTGACAGAGCCATTGCCGTGGAGGCATACCTGATGATTGTGGCGTAGGCGC
CATATTCAAAATCCAATTACTAAATACACATTTATTTTTGTGTGGggtatgtgaagg
>NODE_507_length_313_cov_1.376997
TAGTTGGTGTAGCTGAACAGAACACCAGCGTCGGGAATCCTCTGGTGCTTTCGACAAACC
TTTTTTTCCTGAGCCTGAACCTGAGCCTTGAGGCTGCTGATCTGCTGCTGCGACAGAGAC
ACAGCGTCCTCTTTCTGCTGGGATGCCCGGAGCCTGAGCTGGAGATCTGCCACCTCTCTC
TCCAGTTCCATGATCCTGGAGCGCTCCGACACCGTAGCCACCTGCAGCATAAATGCAAAG
GGATAGGATGAGGGCAAAGAGGAGACAGGAGGCCAGAAAGAAGAGATTAGCAGTGGTTGC
TCAATATCATATGATCATCAGTCCGAAACCCAAATACAAgtacattacagttatataaca
aaaggaaaaccagtatttgagaagctggaatcagtaactgaacaccctgaaccctaacgc
ttgttggtgggttcaaacatgctgatagcatttataa
>NODE_508_length_618_cov_9.881877
AAATTAAACAAGTACCTCATTAGCCAACGCTTCAGTGCTCCCTGGAGGTGGCCACTGAGC
CAGGCTTTTTAATGAGCTGGGAACTTAAACGCTGCCAAAGTTTACCCCGGCCTTGCCTTT
CTCTGTTAGGCCACTGGGAAGAGCCATGCCCTCCCCCTTTGCCCCTGGTCTCCTCCACCC
CCATCTCACCCCGGCCCTCCTCTTCCATTGAGGGCTGCTCATGCAGAGGAGAGAGAGGCA
CCACGCTGATTCCCTGCCTTTCAGCTCCGGAGAGGGGGATAATGCTGTTTTTGTACCACG
CATCCAGAGGAATTATGTGCGCTAATTTGATTAGGGGAAGATTTGATTAACTGGAAAATG
AGGGCTTTGCTTAGACTTTCACACGCTTAATTTATCCCTTGCAAAGCAGACGCAACATTG
TGTCATGAAACTCAGAAGGCATATGAGAAGCCCATTCACCAGCTAGATGGCCCTTTCAGA
CTCAACAATATCTAGGACTGCCACGGTTCAAATTGGGATAATCAGTTTAGAGCTTTTTGC
CTGGCCTCAGAATACAAATTGCATTTGGCATTAACAGTGAAAAGGTTCAAAGGATAATGA
GATTAATGTAGCAGGGAATTGAGCTAAGGCAGAAAATTTCCAGAAGAAAATGCAAAACTA
GTGGCATTGTTGCACAAGGTGGATGTGAAGAATTTTtttcctcctctatgatttatgttt
gtgtgattcctactgtggttgctgccaggagattatgataat
>NODE_511_length_787_cov_7.076239
TCATGGGAAAAGTGAGATGACTAAGAAGTAGAAGTGTGTTTCATCTGTGAACCTGAACAT
CTTCGCCTGTCAAAGGGCACATTGTCTTTTAACTGTTAGGCGTTGTAGCTCTGGAAGAGC
AGCTCTCCTGGTTGGACTGTAATGGTAAGCACAAGGTCAGACTGGTCACCAAGCATTCAA
TGGGGTTTTTACCAGACATGTATTGAAACCCATCTGTGGAACAACTAGGTACCGAGGTTG
TTAACGTTTTTATCGGTGGTCTTCAACCCTGGTCATGGTGAGATTAGTTCAGCTTCACCA
CAGTAGAGAGATATGTGAAGCTGGTGGTGATGCCACAGTGAATACTGCCACAGTACTGTC
TCTTTGGACAACTGAATGGTGCCATCTAGCACAATAACACCATTCTGGTATATAAGTGCA
ATCAGCTCTTCAAGACCAGAGTTGCTGAATCACAGTTTGTAGTCACAGCAGGGGATGAAC
TGAGGGGCGATGTGGGGCTAAACAGTATATTAACTGTGTGTTGTTCTCATTGCCACTGCA
GCCGCCAATCTGTGATGGCTATTGGCCAGAGCTGGCTGGCAGATGATGATGGTTATGATA
CATCTACACCCTACTACCACAGCTCAGTATATGGTTGGTATAATGGGTTTGTATGATGGG
TAAGATTTCTTTCCACCCTCCATCTCCTACATAGGGAAGAGGAGCTACGTTCAATGGGTA
AAGCGTGTTCTTCAAGGCCCTAAAAAGCTTTTAGTGAAATTACCGCTACTTGGATCTTAG
GCTTTGACCATTGAACGCACCCCTGACCACTAGTCTGTGAAATGTTGCCCAGTGATTCTG
GCCTTTATGTTAAAGCCACCTCGGTTTATGTGGAGCTCATGTTTGCTACAGCAAGGACtt
aactgtgtgggagtcatgagggcagcgaaca
>NODE_512_length_473_cov_6.871036
CTTGAGGGCTGGATAATGTAATATCCCCTTCCCTCCTCCCCCTCCCCCTGCACGTTACCC
CACGGTGTGTGTGCCCAAGGCAGTGGGCGCCCTGGCTCCTGTGACTAGTGGGTTTGCTCC
CTTCAGCAGCACCACTCATCTCCCTCTTTAATGTCATTTAGCTGCAGGGTGGCCAGCGCC
TCACTCGCCCATTAATCCCATTCCAAATGCCATAACATTTCCCAAAAAGCCCCTGCTTCT
TAAAGCCGATAATTAGAATGTCTATTTAAAGTTCACCGCTCTCCCTTGCCGTTATCAATT
AAAAGCCGTTTAAAGGAGATCGGTGGCAATAGTCAACAAATTAAATCTCTTCCTCGCTCT
TTGACGTTAAGTCTAGAATGCATAATAGGGGTCAAAAAAGGCCCCCTGAATAGAGAGCAA
AATTTTAAATTTCCAAACTGTTCTGCTGAGGAGAGGAGCTGCTGTAAGTCACTGCTGCTG
ACTGCAGAAACAGTATTTAGTGAGATTTTTGGAAAGGCTGTAGCATTATCTGATATCATT
TGATAAAGGGAAAAATCTGATCCAGAAAAGAGGCCAAGTGAGGTTATGATTAGCATTatc
aaagcttgggcaaaagg
>NODE_513_length_641_cov_10.266770
CTCTGAAACAAACACTGGCTTTTGCAACTCCAAAGGTTGTTCTATGAAAGAATATGAACA
AAAAAACATGCCTTTTCTCACAGATTGCTCAACTTTACTGAAAGAAAAAGGAAATCTGGT
ATCCTGGTTGAATGCGCAGGCTGAGATCATTGAGTAAAACATAAAAAATGGAATATGTTT
ACAAATAGGTGTCATGTCATGTTTGATCAATTTTTGCCATGTAAAAAAATCGCTCGGTTC
AATTGGACTGGTTTTTGGTGTTGTGTAAGAAACAAAGAATGAGTTTCCTCACCTTGTCTT
TAATCCAACGTTTGGGATGGGTCAGCATTACATGGATACAAGTGCACCTCCGATATTTGC
CTTAGAACTTGCAGAGGCCATAGTTCACATTCAAGTGAAGTGAGTGTATGCAGGGGCCTG
GGCCCCCATCCCTGAGTCACCAGTGCGGACTTTCTCACACTTATCTACCTGTGAAATCCT
TCATACCTCTCATAACTGGTCAATGACTGTATCAGCAAACTGCATCAGGTGTTTTTTCTA
CATGCTTTTTACACAGATTATATGGATTATTGTATTAGTAGATTTTGGTGCATCATTTTT
AATGTAATAGCTCTTAAGCTTGTAGTTCAAGTTGTTGTTTTATTTTCTCTCATTTTTCTA
GATGACTGTTTTGTGTTAATATTGTCAATTTGAAATAGCTGTTATTTGCTTATTCTCTAC
TAAGAGTTCTTACCTAATTTTTAAATGCTACATGACCCTAATTAATTAAATGACTTAATA
ACCAt
>NODE_514_length_457_cov_5.632385
AGAAGGTGTAAATTTCCCAAATTATTTTTAGATTTGCGCTAAAGACAAAAAGCTAATCAT
TAATAAATGATTACTACAAACCTAGTTGGTGTAGTTTTAGCAGAATCATTAAGATTAGAC
TAACATTTTCATGTGAAATGTGTATTTTTAACTTTGGTATATATTTTTTTATTCAACATT
AACAAAAGTCCTTGATGTTTCAATTTGAAAGAGTCCAGTTGCGGGCTGAGGCTGAGAGTC
CATTGAGGCTAAAGATGACTGGCTAAGATGACTGCCTGTCCCGTTTGGCCTTGGCTTTCA
CCTTACAATGTGTGTGTGCCCTTGCCCCCCCCTTGATCCTTGGCTGACCTAACCGGAAGC
CATGATGACAGCAGCCTTTTGCCAATAGACCAGGGGTGATGGTGAGGATTGCCATTGGTT
TTTATGTTGACAGCAAACATAAGTGGATCGGCTCTAGTAAAGAACTTACAATCTAAAGAA
ATGCTGTAAGTGCAAAACTGGAAAAGAAAATTTCAGACTGACACCCGGTAAAGTAACATT
ATCAATTGCCAaaagattggtgtattctttacacccctcttgaccgcaacctatgtggat
g
>NODE_515_length_332_cov_1.533133
TGCAACACAGAATAGCACAAAAATTTCCTTAACATGTTGTCAAAATATTATACACCTAAC
TCAGCTTGAAAAATCTCCTACCTGAGAGTTGGGCTGCAGCCCACTGTGTGAGGATGATGA
CTTCTGTAGGTTTTCCAGCATCAGAGCCTACAGGGAATGAGTGAAAGAAGTTAAAAGTTA
GATTATGTAACATAATGTGAGAATGAAAATGCAAAACAAGTCAGACATCATAATTTTGAA
TCTGTATTCATCTTATTTTAGGGGTTACTTCAGCTGATGACTCCACTCCAAAGCTAATTT
TGATTTATAGAATAACTATTGTGCAAATTCTGTCCTGGATTGCTTGAGTTGCAGCTGCTC
ACCAGTGCAAAagtacatcagtgatttgtctgcgtatttgatccaagttgtatttaatta
atcagttttgagatattttacatttaaataatacatacaggttcacaaatggtaca
>NODE_516_length_521_cov_6.318618
CGCTCTGATGGGCCGGCTCGGCATCGAGTGCACAGCACAGCACAGCACAGCACAGCACAG
CACAGCACAGCACAGCACAGCACAGCACAGGGGTACCAGGGGCGCGGGCGACAGGGGGGT
ACCAGGGGCACGAGAGGCCAGGCTGGATGGCTATTTTTGTTTCACTGCGAGTGCTCTTTC
GCTGGCTGTGGCCGGTTGGAGGGGAGGGGGTGCTTAAGTGTGGGGGAACGGGCTCAACCG
GAGAGCAGGGTCTGCCCAGGCCAGGCCCGGCCTGGTGGGCCCTGACCCTGACCGTAGCCC
TAGCCCAGGGGAATGGAGGGAGGATCTTCCCCTAAGTTACAACCGAAGGTATAGAGATGG
AGCGTCCCCCCCTCCGAACTGCGAATTTGTCCCCCACGTTAGACCTACGGGTACCAGGGG
AATGGAAGTAGAATTTCTCCCCCCAAGTTGGAACCAGGCACACCAGGCAAATGGAGGGAG
AGTTTCCCCTCTAAGTCAGAGCCACGGGTACCATGGGCACGAAGGGGGAGAAGTGTTTAA
GGAGACGTTTTGATCTTTAAAATCTCAATGTTGTGATTTTACTTGTCCTCATGGTTTTAT
CTCCAGCTGAAGCACATTCAGATTATTTTCACAATGCAAAGTGTTTTTTTTTTTTTTTCT
TTTTT
>NODE_517_length_145_cov_6.937931
AAAATGTTTACAAACATGTTTTGACTTCACAGTGTGTTCAAATATGATAAATATGAAGGC
AAAAGCTGTTTCAAGTGACATTTTGTCAAGATATTGAGAGGACACACCGTTTGGCCAAAG
TGGCCTTTTCAGCGCACGAAACGCAGTTTGAGAGCATAAAAACAGCACTCCTGCACAGTT
TCAACGACAGTGTTTACAAATATGTTTTGACTTTAAAGGACAATGTTTACAAACATGTTT
TGACTTCAGAAGCAATGTTTACAAACATGTTTTGACTTTTGAAGGCAAT
>NODE_518_length_578_cov_6.608996
ATCTCCTCGTTCTTATGTCGCTTTATTTAAAAAAAATTAATGGCGGTTTTGCGCGCCACA
AAGGCGTCTCTCCCGTCTATCAGGTTGGCTGCCTTACCCAACCAGCTCCTCCTTCCTTTT
CCCTCCCCCGGCTGATCTCTCCTTCCATCCCCAGAGGGGGTGAGGGAAGTGGGGAGGATT
TTCGTGCTGCCGGGGGCGACAGGCTCTCTGTGCCATCCACTTACACAAACGGCAGGATCA
GCGCTCCACACAAGAATAATTAGAAGATAATGGGTAGTAATGCGGCCCGATCTGTCCCGA
TTATCTCCTGGCACCGACCGGCACAGCGCCATCTGGTGCCAGATCTCGGGGCAGCGGCTG
CTCTGCCACATGAAAAGAAGGTGGGCTTAGGCTTAATCTCACACCCCATTCTGTTATTGA
CTGTCTGTGCGGTGCTGTATTCAAAAGTGAGAGTGTGTGCGTTCGCATGTGTGTCAGGCT
GTGTCTGCCCCTCAGAGATGGCGGATATTTATCACAGAGAAAAAGTGAGATTGCATTTAT
ATTACATGTATAGGTGACAGCCGGTGTTGCCGAGTGTCTTGGTGATCGACAGTAAAGCAG
AGTGTtgttgagagccggtgtgagtttctgcagagctgttacatggacaagtgtctgtca
cgccgggctcctctctctcagcttaactcccaccctgcgtcttcttaaccagcctctctc
cc
>NODE_521_length_875_cov_8.915428
CAATTTGGGACAGAGAACCACAACCTCGCCCAGAAAATTAACACACTGCTGGCAACCATC
ACCTCCAGCTGCTGCAGCTGAGGTGTTTCCAGGTGCAGAATACAGAGGCGTTTGTCCCAG
ATGTGCACCTGGATGTTAGTCTCAGTCCCTGTGGCATTCTGGTTGAGGAGACTAAAAGGC
AGGCAGCTTATCCCTTGTTCTGGCAGGGCACCTAAGTAAGATTCTTTTTTCTCAATTCTC
CCCAGACACACCATCCTGAGAAGCCACTTTTTCCTACCACAGGAAGCCCAAGAGAACACT
ATAGGTAGCAGTCTGACAGGCAAACTGAACCCTGGCCTTTTATATCCTGCCAGGTTTGAG
AAGTTGGACATCACCCCTAAAAGCGCCCAGAAGATTAAGCCCGTTCTGGAGCGCTGGATG
GCCGAGGCTGAAGCCCGCCACCGATCCGGCATGCAGAACCTGACTGAGTTTATCGGCAGC
GAGCCTTCGAAAAAACGCAAGCGGAGGACCTCTTTCACCCCGCAGGCGCTCGAGATCCTC
AACAGCCACTTTGAGAAGAACACACACCCCTCCGGACAGGAAATGACGGAAATAGCCGAG
AAACTGAACTATGACAGGGAGGTGGTGCGCGTCTGGTTCTGCAACAAGAGGCAAGCCTTG
AAAAACACAATAAAGCGTTTGAAACAGCCCGACATCGGCGCGGCTGCACCAATGGACCCT
CTCACTGATTCTCTAGAGGAGCTGCCCAAATGAACGAGCTCTCCGGCAAAACAGTGGAGT
GGAAAAGTGGCAGCCATTTAAAAACAACAAAGGTGGATGAACTCCTCTTGAAATGAGAAC
TGAGACATGTTCCCAAGTCACCTGGATGGACAGTCCTGAGTTTGCAAACAAAAACTATGT
GTTGTCAGTGTGATTAACCACAGTTATGTAAATGGCGAAACCAAAAACACGAAAAAAGAG
ATTAATATCTGAGAATTATGTAAAAACATAcggtgtgctgtttcaaagagttttagatt
>NODE_522_length_487_cov_8.373716
CCCCACCCCGCCCCGCTTCCCCCCGCTGCTTCCCTCTCCTCTCCCTTGATTCATTTCACC
CACTGTCCTCGGCTGCTGGAAAATGGCGTTAATTTTTTTATTACCTGTTTGACTCTCCAG
CCTTATTACTGTAGCCCCTTAATGTTCTCTGTAACCGTGGAAACCAGATGAATAAATGTC
CGCCAAAGAAAATGAGATGATTAAACAGGTCACCCTTGCAAAACAAATTCGCTTGGTCGA
GCGCAATTTGTGTACCAAGCGGCTGTCTTAACAGTTTGCTAACAAGGGGATTGTTTGCCA
GACTAACTGACAGAGAAAGGGAGGGCAGGTTGAGGGGGGGAAATGAAGATATCTGGGGAA
AAGGATATGATTGAAGAGATAATATTTTAGATCACCGCGCTGTTTTGTCTCTTTATTTTT
CATAACAACATGCAAAAAGGTTTCAACTTGGCCCTTTCTTTATTGCCCCTTCTTTAAATA
TTAGAGACACACAGAAAAGCTCTTTTTTCTGGTCTACTGTATGTTTTACCAGCATTTACA
AGTAAGTTTAAAGCAGCCATCCATATTATTGTCAGAGGCATTTGGTctgtgatcatcagc
aagtgcagcagcaaatagaattcccctcatt
>NODE_523_length_322_cov_1.661491
AGTAGAGCACTGAGGTTAATTATTTTCTTTCTGAAATCTGAATCATAATGAATCAAAGGA
ATCTCCCTTCCAATATTCCCTTTTTTCTTCTTCCCCCCATACCACAGCTGTGTATCAATC
ATTATTTATTCACTCATTCATTCCACTTCTTATCCTGATACATGTTTTGTGTTATGCATC
ATGTGAGTGACCGCTTTTCCACTGTGCTCTCTAGTTGCTATCCGACTGACAACACACTTT
CTCTACAGTAAATAATACCATAAATAATAGTGAATAATGAAGTACCATACTAGCATAATA
AAGCCCCATAGAATGTTCAAACAACTCTGAATTCATGAAATGTTTTATTCACCTTCAGTA
GTAGCCTGAGCAGAAGAAACGGCATGAAATGCATGTCCAGTAATTTGTGGatactcaagt
catttcaatattgtcattttgacccttttgctgattgcaccatccc
>NODE_524_length_432_cov_8.541667
AACATCATTTGTCTCATTTTGCACGGATACATAACAATGAATCCGATTCAGATTTTAACA
CTCCCTCAACATCCATCTCTCCGGTGATCTATCCATTCGCTTGCCTATCCTTGTCCATCT
AGCCCGGGGCTATAGAAGCCTAATTGTTTACCAAAGGGTTGCGGCTCATTTGCTCCTGGA
GATTGGGCCTAATTAACACTAACTTGTCTGAACACCAAGGAGCGCTGTCCACTCCACTTT
AATCTAATCTGTACTCTTTCAAAAAATAATGAGATCATTTACACCTCATTAACGAGCAAT
GTAATGTCTGGGCATTAATCATAATGATTGCTTATCATTTCACTTTGCAATATTATCTCC
TCTAATGAAACTGTTCACACAACTGCCAAGAGGGCCTTAATTGGTCGTGTGAAATCACAG
AGCACCCGGCAGCTTGCAGCGACGTGTGTGAAGTTCTAATTTGCATGGGTGGGTTGTGGG
AGGTGGGGTGGGGGATTTGGGGGGGTGGGTGGGCACGAGAGGATGGCATCACTTAGGAAC
ACACACATATACATGCACAAAGATACGCAAGGTAAG
>NODE_525_length_628_cov_8.730892
TAATTGCTCGTCAGGGTGTGTTAGGGGGTCCACTTTACAAGGGGTTGCGCATGTAGAACA
CTCACAAGGCCAAATTTTTGATTTTGTTCACAGCAAGGGGTCCTGCGATTTATTTCGCTT
CCTCAGATAAATGATCTGCTGCGGGACCCTTTCAATTAGTTTTAAAGCGCATCTGGGACG
GCAGAGCGCAGACGCCATGCGTCTCTGAGGTGGAAGCAAAATGAGGCTTCGAGAAGCAGC
TGAAATTTAGAAGAGGAGTGCGGGATTGGACTAAACCACATAAAGTGCAGAAAATCCCTT
CTAATGGCGCGTAATTGGTTCTGTAATATCATTACAGGCGGATAATGGCCAGTTACAGGG
CCCCGCGCTATTAAGGGTTTCCCTGGCGTGCAGCGTTTATGTTATTAAAGGGGGAATATA
ATGATATTTTAGTTATTAAATGCGCGTAATTAATTTATGCACCACTGAAAATAAAGTTGT
TATTATGACCTCGGCGAGGTGCGTGGAGAAAATTGAAATCAAATAACGGTTGATAACTTC
ATCCCAATATTTGGTCTAGACAACTCTGACAAGAGAGCAGGCCTGAAGTGTCTCTGGCTC
CTGTCAGCGCCTTTCCTCTCCCTCCTCTGATGATTGCTTAAATAACTACATGAAATCACT
CTCTCGTCTCCACTGCAGAGACAATTTTACAAATAAACTTTAACTAGATTTTGTAGAAAA
Acaatattgaggcctgcatggtttcctcggttttccaccagaacacatttca
>NODE_526_length_651_cov_7.926267
TTCACTGTGTTTCTCTGTCCTTCTTTCTGTCTGTCTCTATCTCTCCCTCTCCTGCTTTTC
TTGCTGCCTATGATGATGTGACAAGGCTGCTAAGCAGATATATGCAGCCGTCATTTACGC
GCCAGGCTATCTGTAACAGAACAATTCCTCAATTCATTTTTCACATCATTGTTTTCCCCT
TTTTAGCGTGTCACAGAGGTCTTGCGTTGTGGGTGTTGTGACGGCAGGGGTGAGATAGGA
GGGCAGACAGGCGCAAAGTGGAAGGATGCTGGGCTTCTCCAAGGGGATGTTTGGCTTTGT
AATTTCACCCTTGAAATTCGTGATTACAAACGGGACAACTTTTTTAATTTTCTCTTTTGT
CTGGATTCAGCTGGCTGACAGTCTGCCCCAGCAGCCAGGCCTTTTAATCAATCACCTAGA
TAATCAAATGTCACTGGCTATCTGCTCCATGTAATTACTTTTGCAATTAAAAATCAATCT
CCAGTCACCCCGTCTAATTAGAGGGATGGGCAGATCTTCATCTAGATTGATTTTATAATA
CATATTGACTTCAAATGCCATAACATTGCCATATTCTCTCATTTTCATGCTGTGGTGCAT
CAAAACAAAATGCCAGGGATTATGGGGAGGTGCAATGAGGGGCTGTTCCAATTCTGTGTA
CCAGGAAAAGGTCCCCAGTCTAGGAAAGGTTCACCTTGCTTGCTTGTCTGTAATGACAAC
ACTCATCCTCTCTGCTCCCATTGGAAAGGGAGGAGGGACAATAGAAGTCCAATGATCTAC
ATGACAGGCTACAGt
>NODE_527_length_362_cov_18.013813
GGAACGAAATCGCAAGAGAAATCAATTTAGACAACGTCAAATAAAATCCAAAAAAACAAA
CATCTCACCTATTTACACTTAGTGACAGAGAGCAAACAAAGACTGGATGGGTAGGTCATA
AATAATAATAATAATAATAATAATAATAATAATAATAACAAAATGCAGGCTAGATTGTCT
CAGTACCTTCTCACTATGGCTATGCTCCTCGTTTAGCGTAGTGCTACTGCACGTATCAAC
TCCCGAGTCTTTAACCTGCGGTTCACACCATGCCAAGTCCTCTTCAAATGAGTGTCCCCC
AAAGCGCACCATTTTCTTTTGCCTCTCAGATAAGGTGTGTGTCGGCTCGGACATAAATGC
CTGCTCAATAGTTTTTCTTTTTCCCCTTTGACTGTCCCCTACAGGTGTGGGATAAAAACA
GAAAGAAAAACAGAAAAAACAACATGCAAAGGTGTAAATAAAACAAAGGAAACATGAAAT
GACAAAAGACTCTGGGAGAACGGGGA
>NODE_528_length_375_cov_11.938666
AAAAAAAAAGAAGAAAGAACGAAAGAAAGAAAGGCAAAGAAAGGGAGGGAATGAATGCAT
TTTCTTCTTATCTATCTGTCTTTCACTCTCTTTCCCCAGTGAGAGAGACAGAAGGGAATA
AATGGCTCCCCTCTCCTCTCCGCTCTCCTCGGTGTGGGCTGACAGCGCAGCAGATGGTGG
TTTAAGCAGTGAATTTATGAGCGCCACAATCTTAATGTTGCAGAAAGAAAAGAAAAGGAC
TCGCATCAAACGCCACTGACAAATGCACTTGCTAATATTAATGCACTCCTCATTCATCCA
ATATGCTGCCTAATTGCTTTTCTGTACACAGTAATATGGCACCTGCTGCTCAAGTCCGGC
GCTCGCGTCAGGAGAGGGGAGATCGAGGAGGGGGTGGGGGGCGGACGTGGAAGTAGAGAG
AGATGAGGAAGAAAGTGTCTCTCGCTCTCTCTTTCTGTCTTTCTCGCTCCCTTTTTTCTG
TGATGGATGCAAGGCTGTGGATCATGCGCCAGACCTGTC
>NODE_529_length_674_cov_19.630564
TGTTGAGTGGAAGCTAATGAAGTCATTGTGTGCTTTGCTAAAACACAGATAAGTACACAC
TGCACATGCTCTGTCACTGAGCCATATAGATGTGGATTATATCTCAGTGAAAGATCGCTT
TGTATTTTTCCTTATTGTATGTGGAACATGGCTGCAGTATTGTTCAAGCTTTAAAAGTTT
GCGTGAGAAAAGTTGTGCTCTGAAAGAGAACAAGGATAAAAAATTAAGTTCTGATTACAA
TTACGGGACGTGACACTTAGCTGATTTCAAATCAGCGAGGCCAAATTTCACAAAGCCTGT
CAATGGTGGCAGCAAGCTCGCCAGATCCCTCCCCAATCAAAAGTTTGCTCTATATAATTT
TACGCAATCAGATTTCTCCACAGTCATCCAGTGCAATCAGGTAATCAGAGGGGAGCATTA
ACAAGACAAATGGGGTTTAAAAAGTGGGTGCACTCTGTTTGCAGGAACTTCCTATGGAGA
AGCCCCCTCCTCTCCTTGATTACTCCTATCACCCTCATACAGCGCAACATCCCCTGCTAA
ATAGCTTTCTACTACAGTACAGGCAGTATGTGCAGCAGGAACAAATGTGATTGACTTTAC
ACGTAAAATGTGACAGGTAAATTAACCTCTTAGGGCTATTCATGTCAAGTGACTAACTGC
CCAAACTTCACTAAATCAGCCATATTGTATACAGTCAGTAGCACCGCTGCCTTTTTCCAC
ACCATTCATTATCGGTGAAATACTGTGATGCAGATTGCACAGTCAGGGACTCTTTGTGCC
AGAATGcattttcactccatgtgtgcagatgttccatg
>NODE_530_length_539_cov_12.205937
CAACAAGAAAAGCCGTTTATGGCGACACACAATGTGAAAAGGGGGCCGATTTAAAAAGGA
GAAGAATGCAAGCAAGAACAACAAAAGTCAGTTATAGCAAAGTCTATGCCTCTCCTCTCC
TATCTTCCACCCCCTAGCTTAGCCCACATAATGAGCAGGAAAAAGCTTTATATTTTGTTC
ACTGGGTATTCACAGATAATTTGAAGCCATTGTTTCTGCCACAGATGGTTCTTTTTAATA
CAATAACGGTGCTCTTTGTGAATAGCGAGCCCACAATAAAAATCTAAAGCGTCCTCCTGA
ATAACCATTTTGTTCTCTCTTGTATAGGCCGAACAAAAGCGCCAGTGAGGTAATGGCCTG
CCTTATTGAAAGCCTCAGAATGGGGATTTGATAAAGATTTTTTTCGCTCCTTTTTCTTTT
TGCAAAGTACACGGCAATGTCAAAGAGAAACTGACACGGGATGAAAAGGAAAAAAAACGC
TCGAAAAAGTGCTTGCCGGTGCAGTTTGCAAAGATTATTATTATTATTATTATTATTATT
ACCATTTACGTTTCCTAACTTTGTGCCAAAGTCAGACGTGAGGGGTTGTTGTGGGGGCTG
CAGCAGAGCAGGTCAGGTGCAGGCATGTTATGGATTTTACAATGGAGCTTAAATCCAGAA
TACATTAGCCTCCAAAGGTCTGc
>NODE_531_length_508_cov_4.407480
AAAGGGGAGGGAAAGCGATAGTGAGGGGGAGAAGTGAAGGGGAGGAGGGGAAGCTACAGA
AAGGCAGAGCAAAGGATGGCAGGAAAGAGAAAGAGAGAGAGTGTGGGGAAGAAAAAAAAA
CAAAGACAGAGAAAATGTGATTTCCAGAGCGTGAGAGACTCTAAGAAAACTCTGAGTGAC
GATGATTGACGTCCAAGCTATATCGGTCCGGTATTGCCGCGCCACCCCGCCACCCTCTAG
CCCCCCATCCTTTCGGACGACAGCCCCCGCTTGCTGTTCGCTTCCGTCTGATGCCCAAAT
TAACCTTCTGGGCGAAGTGAAGGAGGCCCAAAGCAGCCTAATCAGAGGCTGATTATGGCG
GCGGCGGCTGGCTAAAGGGTCAGGGTAATTGTGCCATCAGAGGCCTGATTGTTTTCAATC
AGACGGGCGGCCGAGTGACAGCTGGGGGATTGGGGCCCTGATGGAGCCGCGGTGGGCCTA
ATCAGAGAAGAGAAGAGGAGAAAAGAAAGAGAGGGAGAAAGAACTGAGGAGGTGGAAAGG
GGGGGTGGTGGGAGTGGTGCGGGGGCTGATTGGTGCAAATGAACAGTCAAAACGGCAAGT
CCCCACCCTGCTACTGCCGCTTCACTCCACAATCCCTGCAGTTCATCACATg
>NODE_532_length_398_cov_3.522613
CCTATCGAGGAATCATGCCATTAAGCTGGCGGCCGGTTCGCCCTGCACCGTGGAGGACGT
GGCCCTGGCCGTGGGTGAGCGGATCGGCCACGGCTCGGTCAAGTCCGCTGCTCGGATGAA
CCGAGCCGTGGTCTTATTTTTGGAGAAGGTGGAGCAGGTGAAGTTGCTGGTGGAGACGGG
GCTGACGGTGAACGGGCTGTTTGAGGCGGTGCAGCCGCTGACGCAGCCCGCAGCCCGGAT
CACTCTGTCCAACGTGCCCCCCTTCATCAGCGATGATTTCCTGCTCCGGGAGTTGTCCCG
ACACGGTAAGGTGGTGTCCCCCATCAGGAAGCTGCTCTCCGGGTGCAAGTCTCCGCTGCT
TCGCCATGTGGTGTCGCACCGGAGACAGTTGTACATGATATTAAACAACCGGGCAGAAGA
GTTCAACTATCGATTCATCGTGAGAGTCGATGATTTTGATTATACTCTGTTTGCCACATC
GTCTCAGGCAAAATGTTTCAGTTGCGGAGAGGAGGGCCACCTGGTCAGGGCTTGTCCGAG
CC
>NODE_533_length_460_cov_3.586957
CACCTCCATGCTTGATGGTAGGTTTGGTGTTCTTGGGGTTAAAGGCCTCACCTTCTCTCC
TCCAAATAGATCTCTGATCAGTTTCTGTTCCATCTGACCACAGAACTTTCCTCCAGAAGG
CCTTTTCTTTGTCCATGTGATCAGCAGCAAACTTCAGTGGAGCTTTAAGGTTCTGCTTCT
AGAGGAAGAACTTCCTTCTTCATGGATCCTCTCAGCTCATGTTGATGTAGAACACTGTGG
ACACTGACAGCTGTGTTCCAGCAGCTTCTAGTTCATTGCAGACCTGCTTTCTGCTGGTTC
TTGGTTGACTCTTGACCATCCTGACCAATGGTCTCTCAGCAGCAGGTGGTAGTTTGTGTG
TTCTTCCTGATGGTGGCAGTAACACAACTGGACCATGAACTTTATGCTGACAAACAGATG
GTTTTAGGATCTGAAGCTGCTTTGAAATGGCTCCAAGTGACTTTCTGACTTGTTCCAGTC
AATGATCTGCTTCTTCAGATCTTTGCTGAGCTCCTCAGACGTTCCCACTGTAGTGTTTGA
GTCTAATGAGTGGATCTAATGGGTTCTATTTAGACTGGATcagaggagtcagcagctgta
gtcg
>NODE_534_length_334_cov_1.616766
TAAATTGAGCAGAGTGCATAATTTAAAAGTCAATATCTTAGTTGATCATGTTCATTTAAT
TATACAAAGCTAAATTTGTGATTGCGATTAATAGTTCAATTAACTATGCAACTAAAAGCT
AAAATGCTGCTACAAGAGAGTTGGGTCTTTACTTAGACTACTACTGTAAAGTTTATTGCT
TTTTTCAAGAGTGTACATTGTGAGTGGCTGAGGCATCTTCTTGTTCCCTCTTGTTCAATC
TGCCTATTTAACTACTTTAAGTGTCTGTCCGCTTTCCCCCTGCCTGTTCTCATTTGGCAT
ACCTGTCCTATGAGTTAGTGGCAGTATAGTGAACTTTGGATGTTTCTTCTTTTTCTTTTT
TACTTTTTGTTGACTTTTTCATGCAACTTTTTACAGCTGTAATAATTTGTAACATTACAT
CATTTGGTTGTCATGGTTGTCATTTCATTTGAAACTATGCAAGACActgtaaaattta
>NODE_535_length_461_cov_10.913232
AGAGTTTTTATTTTTTTCCGAGTTGCTCTTTGTTGATTGTAACTAGGGCATCTATATTGC
CATGTTTCTGCTCAGCTCACAATTAAAACATTTTTTCCCTCCCTTTCTCTCTTTCTCTCT
CTCTCTCTCTCTCTCTCTCTCGCCGCTGTCTTTCAAAGGCTGATGTGGAGTGCACATAAT
TATGCATATAAACATAGTGGCTTAATTATCTCTCACAACATCAGTGACAATGTAATTAAC
AAACATTGCAAGATCAATGAGAGAAACTGCGACCTTCAAAACATTTAACTCCTCACATTG
AGGCATCGTGCGGATTTCCTATCAGTGCAAAACCCCAGAATACTTTTCCTAGATAATTTA
GATGTCGCATTAGAGCCCTCGTAAGCCAGTCAATGGAAAAAAACCAATGAATAAAAACTA
TGAAAGCAATGACAGAGATGCTCATAGCGATGGATCAAACAGGCTTGACCATGACTTCCA
TTTGCAATTCTGGGTTCACTGTAAAAGGTTATTGTTCATTTCAAGCTATTTCAAAGCCCC
CTCTATTTACTGCCTGTTAATTAACCAACCAAACAGCGAGgaagtttgaagcgcgtagag
ttttg
>NODE_536_length_705_cov_7.778723
ATATTTATGATTGAAATATAAAAAATCCTGTTCAAGGTTCAACCAGTGGCAAAAACTTTG
TGCAGAAAATAATCACGCTGAGTGGATTTCAGTAAAAGGGCCGGGAGAAAAATGTCATTT
AGCATTCAAGATTTCCATTTGGCCGCCTGAAAGAGACTTAACGCCAATTGTCCTGCTGGT
CATCTCACAGGATGGAATGCAAATGTGGAGGTCTATAGGGCCTGGTGCGGGAAAGCCATT
GATTTGAGATGAATACAGTGGCTACTCTCAGGCCCTTCACAGTTATTAGGACTAATAGAG
AAACATAAAATAGTGAGAGAGAGAAGCACAGATCGGCACAAATGCTCTAAATAGCTGGCT
ACTCCACAGGCCTCTCGGAGAGTTTGGCTTGCAATTTGCATTCCTTTGTGCGACAACTTG
TAATCCTCCCCTCAGCATGCCAAGAAACACACAACAGATTTATTGTCCCAGTCAACAAAT
CGTTTAGGTCATCCCAAACCTATTACTGCCTAATGCAGTGGGAGCCCCCTCCCCTGCCCC
AAGCCACATGCACCGCCTCGTCTCAACCACCGGAGACTTGCAAACACAGACCCTGCATGG
CCGGGGCCCCACAGCTCCAGCGCTTTGTTGGCCCCCCGGTCTATTCAGCCTCGGTGCACT
TCTGGAGCTTTATACCTTCTCCGAGCAGCTTGGGAGGTTGGGAGGGACACAAACCATGGC
TGGGGAGCAGACAGTTTGGTGTCGGGACAGTAAACGGACTTGAGGTTTCCACTGCGGGCC
CACACAGGCTGTGCTGAGATTTCACACGTTCAGAGTGCAAGTTTGTGAGgaacgcgtgct
ttttggggg
>NODE_537_length_419_cov_11.758950
ATGAACAGTGAAGTCAAGCCTTAAATCTGGCTGCATACCATGTGACTTGACATGGAGCAA
CCAAATGAAAGAGAAAGTGAGAGAGAAAAAAGAGAGAGAGGAGGGAGAGAGAGCAGTACC
CCCATAAAACCATCACTGCTTTCAGTTCAAATAGGTCCTATCATCTCCATGACAACAGTC
GTAATGGTAACATGGAAATATATTAATGTAAAACCATGGCAACGTTCTCCAATTGAATTA
AGCAGCACCTGTGCACATTACAGAAGAAGATAAAAGACAAAAGGAGCCAGCTCCTGCTTG
CCAAGCAGCTGTGGCTTTCAGACCTTAAAAACCCATCTACATTTCCTGAACACATTTGTT
TTCCAATGTTTCTCTGTGGCAAATTACCATAGCGTTGAGCAGTTTTTGAGGGGTTTTCTG
TCCTATTTGTGCAAACAGATGAGAAACTGGATAATTATGTTCTTTTCTCTCTTTTTTTCT
CCTCCCTCCCGTCGACTGTAAGCCTAGCAGTGACGGATtgagagtatgtgtgttttacca
ttaaatcgcataatggcgggaca
>NODE_538_length_699_cov_6.695279
ACACGCACACACATCAACAAATACTGCAGTCCAGTTTTCTGTTCCAGCATTGTGTTTAAC
AGGGGAACATCACCGTGCAAGCAAAATGGAGCGCTGAATAGTAATACTTTTCCTCTTAAA
CGCAGCCTGATGGAATGTTCTCAGTGCAATAAATTTTGCCGAACACATTCTTTACCAAAA
GCCAGATGCACAAGACAGGATAAAGGGACAGCAACAGAGCGAGGCATTTAATGCACGGCA
CCGAAGCCATAACACTAAGTAGATGCTGCCCACTTAAATCTTTACATTCTTCATTCACTT
TAGCTCACCAAACACGACAGTCCCCATAGGCGAGTAATGAATAATCATTAGCAAAAGGTC
CACAAATTATTGATGTAAAATAAGCAATGATTCTTTTTTTTGTTTCGCAATTTATTGCCA
TTAACAAGTAACTTGCAATCCAATAAATGTCAGCATGGCTTTCAGTTAATTAAAGGGAAA
GATATTATACAGTAATGCAGGGTGGCGTTTATATCTCGATTTCCACAGACTGCAATTTAC
TGCTGAGCCTTTATTTGAAGGGACCCACAAATAATGGCTATTAAGCCGTCAGGGGATGGA
CAGGGGATCACATTAATGAAATTAGATAAGGCGGAATGGTGATCTACACAGCCTGGACTC
TAGAGACACACAAACCCGCACAGACATGCCGCACATGAGCATGACAAATTAGGACTGCAT
GCTGTTTAGTTTCCTTTTTCCGTTTCGTTTTTATTCCCCTGACCTGCTCgacttgtgcgt
ctccattttcctccgtcttggcttcaccttttctgcactttgtcccagcgccaagcagag
agc
>NODE_540_length_307_cov_9.185668
TAACGTAATTAATAATGGATTAATTAACCAAATTAATTCGTAGGTTAGAGACGTTGTTCT
GTAGTGAGGCCAGTCAGTTTGGATTTGGGCCCTGATGGGTGAGGCCCTTTACAAGCCGAT
GTTGTTCATGTTTCTGACAGTGCCAGCCCCCTGTCTAAAAGCCCTAGCAAGTGCCATTTG
TCTCCGGGTTAACAGAAAGACGAGATATAGGGCGGGCTGAATTATTTAAGCTCCCACAAC
ACATGCACTTTTGCTTTTCAAGCATGAGTTATAATTTAATTAGAAACTTCTGGTGCGTTG
CTGGCTATTTAAATATTAAAATCTTCCGCTGATCACATTGGATTAGCCATCCCTGTGAAA
TTCCCTGAGATGTCAGTTGTTGTCTTTCTGTCTCCTCTCTCTCTCTCTCTCTCTCTCTCT
CTATATCTCTCTCTCTCTCCCGCTTCTCACT
>NODE_541_length_655_cov_9.859542
TTAATTCTAATCAAAAGTTTGTTGATTAATTATTCAGATTCTTTTTTTTTAAACTTGTCA
CCATTTGGCCCCTACTGTGCATTACCTCAAACTTCAGTACAAATGCAGAGAAAAACTCAG
AAATTCTTGCTCAGCAACAGTCCATTTGAGCACAGTTAGTCAGGTTGCTCTCAGTAAACA
AGGCATTTTCTAACTCGGCACCCAAGTCCATTATAAAGTCAGGGTGTCGTCAAGGAAGGA
GGGGCGAGCCGAAATGAGGGAGAGACACAAACGGAGCACCCAGATGCAGATTAGGCTGCA
GAAGATGAGGGTGTAAAAGGGATTTAATGGTAGGATGGATTAGAGAAATCCTTGTAACAA
TGTTAAATAATTATGGTTCCAGCCGAGATCAAAGCGCCATTGATTGAACCCCTCAAGCCT
TCAGCACACAGAGTCTTGGAAAGCAAAGATTGGTAAACTAGTGCTCAGACCACTCCGGCT
GCTCCAGTTAAATTGGATTGGAAATATTAGGATATAGATGAATCCTTCAGGAGGCTTTCG
CAAAGCTTTTGTCACCGGAAATGTAGCTTGGGAACGGTATGAAAGGTTTGATAGTGTACT
GTCTCGACAGAATCATAAGACGAGGGTGTCGCAGCTGTCTCCACTGATACCTAAGCGTTT
TAAGTAGACTTATAGACACACTTGACTGTTATATCAGCAAACTGAAAACTTTCAGTGCAG
GCTTTCATTCAAGGTTTTATTTTTTTCCCCCTCCTTCGTCTTGTAATCAAGAAATTTGGA
CGTGCATcatggcaattct
>NODE_544_length_500_cov_7.386000
CTTAGATGTACCCTGCTGAGGTCCTCTGAAACCAGAGACCCTTGAAGTGGACGTCTGCCT
GTGTCCAGTCTGCTCCCAGGAACCCTTTCAGATCCAAGGACTCCAAATGTGGCGTGCTGC
ATGAAGACATTTTGGACGTAGCCTGGTCAGTAGGGTATCTCCCTGCCCCCGACTCACCAC
CACCACCTCTACCATGCTAACCACCAGCAGCCCCTTGCAGACCAGGGAGCAGACCACCCT
GGGCTGGTCAGCAACCCCTGCTTACACCTGCCATAAAACTTAAAAGCTACAGTCTCATCC
CCCAGCTTTGAAGTGTTCAAAGCATAGCTTAGTGACCTTTGATGCGACTTTGGCTGCAAC
ACATGTTTTGCACCCATGTATAAACGCAGGCCTCTCAGTAGACAAGGCGGGATTGTTTAC
CTACATGTGCGAAACGTAAGGGCCAATGCATGGCAACCATGCATGGAGCCTCCATTTCCA
CACGTCAAGTTCCCCATGGTGGGAAACAGACGAGTCGAACCGGACACTGCTTTGAGCAAA
CATATTCAACCACCATGTGTTGAGCATTACTTAAAACACTTTCTCTGTGCGCTCAGACTG
TTCATTAGGCCATGGGCTTTCAAAGATAGACAGATCCAgcagtt
>NODE_545_length_614_cov_14.262215
TTTTTTTTTACATTTTAGTCAGATGACATCACCACGTTGAGGCGCACACTCGTCTCAGCA
TGACTGATGTCCTCGCTATTTACAGCAAAGTCCCAAAACACTTCAAAGGCATCCTCAAAA
ACATGCTTGTCCTCTTCGACATAACTGATTACAGCCAGCCTTGATTGTGTGTGAGGGGCA
TTTAGTCAGGTAAGCATCAGTGAGTAACTATATTAAGCCAATACATCTTGTATTGTAAAA
ACTACACTCAGTAATGTCGTGTTCCTAAGTCCTTTAACATGCTTTATTAGGCAGCCTCGA
GGTGACCATTATCTATCAGCCTGCTCTGCATAGCTCTTAACTAGGACAATGTGGATCTCT
TGTAATGCGCCATATGAAAAAAATCCCTCCCTTAATCTATTTTTCTCCAGATAGACAAAC
CTTGATGCTGATTAATGGTAGTTAAACTCACAAGCACTCCGTCAATGAGATTGCAAATAG
ATGGTAATGTATTAGAGTCATTAAATACGCATCATTCTTTTGGCATGAAATATGTTGACC
CCAACCTGATTATATACATAATTAAAACTGCTCAACAGTTTCTGAGCACGGAGCTGCAGA
GCAGAGAGAGAGCGAGCAGGTCGACAGGCAGGAGTCATAATGATACACAGCAGCCACGTC
ACTTATTTGGGTCATTTGTCATTTCCGCCCAGCATTATTTCAGTGCATATAAATTGCACA
TTTTATCAGCTCCCCAGTTGCGTCTTGgagtgctagag
>NODE_546_length_651_cov_6.514593
ATGTGTGTGAAAATACATCACCAGCAGGCGAACACAAGTGAGTGATGATGTATGCACAGG
CACACATACAGATCATGCACAGGTGTGTGTGAGCGTGTTTGTGTGTGTCGGCTTTACTCC
TGCTCTGTTGGTATTAGAGGGAAGGATATTCAGAGTCTATATTGTATGTCACTTTGGCTT
TAGCATAGTCAGTTTTCTCTGACCATAAATGTATGCCTATGCACGGTAATTGTGTGGAAA
ATGCATGCAGCCTCCACCTAGCATAACCACCCCTGCTGCACTCCCCTGTGGATAACAAAT
GGCCCTTTTCTCTGGGAATTGAGGCTAAACGATGGTTTCACTTAGAGAGCAAAGTGACTG
TCCATCTTCATAACAGTGCTCTCCATCAAAGAGCAATGAATCCCATCCCATCCCACTGGC
TCTGATTAAACACAGGCAATGGATATCCCCTTTATGAAGGCCTGCAAAGCTGGCCCTCAT
GTCAGCCTTGCACCTGCAACTATCAGCTTCTCCTTTAATAAAAAAACAGCCCCACACATC
TGGTCCAGGGAGCAGTGCGCTGCTCCAGCAGGCCTATTCAGCCGAATCTGTTTGAAAGTG
CCACACCTCCACTTGATTCAAATTACCTAAGGCATTTCTTATTGGTGGGGTCACATGGAA
GGCCCCCAGGTCACAAAGTTCACTGGCTGAGGGACTTTCACTTTTGGTTGTGCTTTGAAC
TCTCCTTCTGGTCTTtttcatattttttgtgtgataatatcacattgaagtagtgtcctt
tctcatttacataag
>NODE_548_length_292_cov_1.386986
CTTTTTGTGGCTTCCTTGGATAGGCTTGAAACTCTGTGCCTGCCCTCTAGTGCCAAAAAT
CTTCACGGGCATAGAGCCAGTACCTACTGGCAATGAACTTGGATGATATCAGCACTTTAC
ACACATTCCTAACACACGAACCGAGGCCTGCTGAAAGCCTCGGCCCTTAGTAGGCCTCGA
CCCTTCTCTCTCATTTTCTGCTCGTTTCAGTCAGACTGTTTGTATGTTAAACTATTTTAT
AGTTTTACAGATTCACAGGATTATTTTAATGTTGGACATATATCTAATTTAATCATCAta
ttttaagtttctatcagttcttcagtttttaaaaataccacaacaatgacttgccacctt
cttttgattctcacatatagcaattttttaaggttatgcagcaatgcaacctcatttgaa
gactttatcttaaaga
>NODE_549_length_565_cov_8.840708
ATAAGCTGTGGCACGGTCACATTATGTTGCCACTTGTATTTACATGGCAACTGCCTCTGA
AGGTACAATCCATCAGAGCTTTGCCTTTACCTTACATGAGGCCGACGCCATTACTCCACA
TTTTTTACTTTAATTACAATGTTATGGCTTACTCGCTCGCAAGGTTACAACAAAGAATAA
ATCAAACTTCATTAAAAGTCTCAGTAACTCAACGCATGAGCACACAAAATCATCACAGAA
CCAACCAGATTATATTCCAAACTAACTCCATGCATCTCATAAGGAGGTTGTTTTCCTTTT
TCATATTTCATAAATATGAACCAGGGTGGTTTTTGTCTGTGCCTGTCCATTTATTACCAT
AAAAATCAGCTGACTGAAGTATCTCACTATCTGTGGAGGCAATTAACTGTTTTGAGAGAA
TGCGTAATACGGGACTTTGTAATGGTATCATTTGGAGTCAAGGCACAGATGCGCCGTGCG
GAGCCATACTGTAATTAGAGAGAAACGCTGTACAGGTTTTCCACTAATTAGCAAATTATG
CTGAAAATAGCATCAAGCTAATTAACAGTTATTATGGCATTTTTGAAAGTATGACTTTAA
TTAGCAAAGTCCTGACGCAGGCAATTTGAAACTCGTCTCTGAGAAGATGAGGAAGAAAAG
AAGGGAAAAAAAAACATGGGGCATGATCAAGAAGATACCCAGATTatta
>NODE_551_length_716_cov_2.048883
ATTTTACAGGAAGCCAATGAAGAGAAGATAATACAGGAGAAATGTGATCTCTTTTACTGG
TTCCTGTCAAAACTCTGGCTGCAGCATTTTGTATTAGCTGGAGGTTTTTAAGAGAGTTAT
TGGGACATCCTGATAATAAGGAATTACAATAGTCCAGCCTAGAAGTTACAAATGCATGGA
CTAGTTTCTCAGCGTCACTCTGAGACAGGATGCTCCTGATTTTTACAATATTACGTAGAT
GAAAGAAAGCTGTCCTACAGATTTGTTTTATATGTAAGTTGAACGACATATCCTGATCAA
AAGTAACTCCAAGGTTTTTTACAGTAGAGCTAGAGGCTAAGGCGATGCCATCTAGAGTAA
CTATCTGGTTAGATAGTGAATTTCTGAGGTGTTTAGGTCCAAATACAATGACCTCAGTTT
TGTCTGAATTTAAATGAAGAAAGTTACAGGTCATCCAGGCCTTTATGTCCTTCAGACATG
CCTGGAGTTTGACTAACCGATTGATTTCATTTGGCTTCATAGATAAATATAACTGGGTAT
CATCTGCATAACAATGGAAATTTATGCAGTGCTTCCTAATAATATTGCCTAAGGGAAGCA
TGTACAACGTAAACAGTATTGGTCCTAACACAGAGCCCTGTGGAACTCCATAACTAACTT
TAGAACGGCTGGAAGAATCATCATTAACATGAACAAACTGGAATCTGTCTGATAAATATG
ATTTAAACCAATTTAGTGCAATTCCTTTAAGTCCAATAACATGTTCTAGTCTCTGTAATA
AGATGCCATGATcaacggtatcaaatgctgcactgagatccagcagaacaagtatagaca
ctagtccactgtctgaagct
>NODE_552_length_677_cov_8.227474
ATAGGAAAGAAGAAAAAAATAATAAAGAAAAAAAAAATGGCGGGAATAAAAGTTATTTTC
CCGACTATTCCAGAGGGTTCTCATGCTGTAAAAATGGAAGTGAGTGCAGGATACATCAGG
AAAGTATCAATGTCTACCTCCACACACAAAAGGGCCCCATCCTGCTATGACCTCTCCTAC
CATCCTCCCCCTCCCCTACTGTGTCATTTACCCACAGTTTCTAAATGCTTCCTCCAGCCA
GAGTGGAATCTGCTCAGAGGTGCCTGGGCTTTGTGGCGGAAACATAATTAAAGTGGTGAA
AGATGTAAAAGGTGAAGAATGGGGATGACATCAGGCCAATTTCACACTTGGCACTCGAAT
GGCTAGGTCCAAGCCAGGACTCTTGCCTCGCAACACAGATCAAAGCCCACTGTCACCGCA
CCAGTGCAGGAAAAAAAAGAGGCAAAAGGACACCTAACTATGCTAATCCCCAGGACGAAT
ATATTTTAATCTTGTTAGAATACAAGTTAATGCCGTGGCTCAGTGGCTGAACTTTTTTGG
CAAGAATGAGAGGTGGACAGAACTACTTTTACCTTTTCTACATGAGGTGACTCTGTCTAG
CACCGGATAAACAGTCAGAGTCTGAACAAACTTTCTTTTGGTCAAACTCGGTGTGTATTA
TTAAGCCACATACTGTACAGGCAGCAGATAGCAGACACAAGCCAGTGAAAGGCAAAGCAA
CAGTTTTCATTAAGAAAAGCGATGGAGAAAAAAAACATCAACCCCAGTGGCTGTGTCAGT
GACCCCGTCtgcatccccactagggcacctaacatgcaaag
>NODE_553_length_1121_cov_5.471900
CCTCCAATCCAGCAGGATAGTGGAGAGGCTGCTGCAGCTCTGGAAAAGAGAATTGTCTTC
AGAAGAGAAGAGGCTCCTCACAGAGTTTGGCGGGGGGGTGGAGCCAGACCCCACAGACCC
TTTCCCAGGGATCCTACTGAAGCCCCGGTTTAACCAGGAGGGTCCTCTGCTGAGAGAGAT
CACTTTGAACCTGCACACTGTGCACAAAAAGACTATCTACAAGACCTGTGTTCAGTTTTT
AAATGAAAAGACTTTGGGGGGTAGAGCACCCTGCGCATGGACAGAAAAACTGGGAGCTGC
TGCTCCACAATGGAGGGTGCTCTACAAGCCTCCCCTGAAAAAAAGAACGGGTGACCTACA
ATGGAGAGTCCTTCACGGCGCCATTGCATCCAATGCTTTTACCTCCATTATCAACCCTGC
TGTGTCCAACCAGTGCCCTTTTTGTAATATTAGGGAAACAGCTTTTCACATTTTTAGTGA
CTGTGAAAGGCTCACAGCATTTTTTACTCTTTTAACTTGTGTTTTTAAGCGTTTTAACCA
AATGTTTTTAACCACTAAACTTATTTATGGGCCAGGGTACAACAAGACAAATAAGAAAAT
GTGGCACCTTTTAAACTTTATCGTAGGAGAAGCCAAAATGGCTATCTACATCTCCAGAAA
AAACAAAATGGAAGGTCAATCAAATGTTGATGCGGCCTCAGTGTGGCGCTGCAATCTCCG
TTGCAGGCTCAGACTGGAGTTCTTATTTTACAAGATCATAAAAAACCTGGGAAGCTTCTC
TGACATCTGGTGCCACAAAAACATTTTGTGTGCTGTTTTAAACGATGAGCTAGTTTTTAG
TGACATACTGAGAGAGTGAATGATTTATCTATTTATGTATTTATTTATTTATTTAGTTTA
TGGAGATTTTATAAATATTGATAAGTCTGTATTCATGTAAAAACTAGTATCGTTTTAACA
GTGTACATTGTCCCTGCGCACAGAAATAAAGTGTTTTTGTAAAAATCAAAATCTTCTTCT
TCTTCTTGATCTTCTTCTCATGTTACGAGGGAGGGGCTGGAACCCAGGCGCAAACACAGA
CTGAGGCAGAGTTCTCAAACAATGATGATTTAATAAAAGGAAAACCGACTCAAATCAAAA
GCCAATACTAAACCAAGCAAAACAACAAAAATATTCCACAACTAAAAAACACGATACTGA
ACAGAAAACCAACAAACTCTCAAGAAATACTAAACTAAACTAAACTAAACTAAACTAAAC
TAAAC
>NODE_554_length_491_cov_6.936863
ATCGGTCTCACTTTTATCTCTTCTTTTTTTTTTTTCTTTTTGAAAATGAGATGACAAATC
ATTCTGTGAAAATGCACCACTAACGTTCTCTTTCTCTCTCTTCTATTTTTTGTCTTCCAG
ATGGGAGTGGAAGTGTTCCTCCGTTCTAAAATAAGTCTGTGACTTACTTCATCAAGTATG
GCATATTGTCATATTTTGTGGAGCACCTTTTACTGAAAAGTAAAAAATAATTAAGTGTAT
AAATATACATAATGTATATACAACTTAAGGACTTTAACTCCTACATGTCACCTAAGAACA
AAGATTGGCTTTATATTTTTGTTCAGTCATTTATCTGTATACTACTACAAAACTGGTGCA
ACATTTACATGATGGTGCAACCACATGGACCCACAACTGACTGGGTTCTGAGTCCATGTG
GTGTCTCAGCTTCTCTGTTACATGAGCTTCAGATATGATCAGACAGAGAAACTTCTCTGA
ATTTCTAAGCGCTGTTTAACTTCCAGACGCGCATTTGTATTCACTCGTAGTGAAAAATCT
gttgtgaacaaaaaaaaagaagaaaacacaatacattccttgctatttcaatagggagat
gaattctagcacttttgcctgacatgcagcaacgc
>NODE_555_length_589_cov_3.118845
CAGGGAAAGGCTCCTTTTGGACTCTCCACCCGGACTCCGGGAACATGTTTGAGAACGGCT
GCTACCTGAGGAGGCAGAAGCGCTTCAAGTGTGACAAGAAGATGACCACGAAGGATACCG
GCCGCAAGTCAGGAGACGGCGGCTCCTCCAACAGCAGCTCTGAGAGCTGCAACGGCAACG
AGTCCCCGCACTCCAACTCCTCCTCCAGCGAGCACAAAAGGTCCCTGTCGGACATGAAGA
CGAGTCAGGCCCTGAGCCCGGAGCACACCGCCGCCTCCCCAGTGACGCAGGGGCAGCACC
TTATGTCTCAGCATCACTCGGTCCTTGCGCACGAAGCGCACCTGAAGCCGGAGCACCACT
ACTCCTTCAACCACCCCTTCTCCATCAACAACCTCATGTCCTCGGAGCAGCAGCATCACA
AAATGGACCTAAAGACTTACGAGCAAGTGATGCATTACTCTGGCTATGGCTCCCCGATGG
CCGGAGCTCTTTCCATGGGCTCCATGGCGGGGAAAGCGGGCCTGGATTCTTCATCCATAC
CTGACACAACTTACTACCAAGGCGTCTATTCCAGGCCAATCATGAACTCCTCATAAACTC
TTCTCCCCCCTCCGTCTAATGTGGACTTTCTTCCCATTCGATTTgtacatttgtaaaaaa
aaataacaaaaaaatatagactttgtgtacaatatgtatttcagatatttttgacgtttc
ctaccgttttagt
>NODE_556_length_501_cov_5.962076
AAGACTTTCAGATGCAAACAAGCCAAAACATATGTTCCCACAGTCGCACCATCACTGCAT
CAAATTCAGTTTTTGCTGAGTATGTTAGTGAGGAGCAGAGGAGATAAATGCACATAGAAA
ACATACACCTCTTTGAGCGGTTGTCCTTTTATTGTGAGATATGCGTGTTCGCCTGCAACA
CACATTTCAAGTGTTGTTGGCATACTGCTCATCGTCCTGCGCCTGATTTGACATGGCTTA
AATAACTATCTTCCTGCCAGTGATTGGCATTCACACAAGAAGGGGTGAGTGGGACTGGGG
AGCAGATGGTGACATTCCACATGACCAAACTGATCAATCAGCATGCTGGGACGCAGGTGC
AGCACAGGCGGGCAGCACCACACCATCTATTTCACCATCTACGGGGCACAAACACATGGG
CACCAATCGTGGCACCCTGAGGGTCTGCATGCTCCTCCGTCCCGCTGCGCCAAGGTTGAT
GACATCAGAGTTTCCCATCCGCTCTTCCACAAGACGCCAAGAAAAAGGAGGGAAAAAAAG
CCCTGTATAAAATCTGCAATAACAGCCCGGCCTGGGAAAAGGTTGTGTAAGTGACGTCAA
AGCCAGGGACTCCCATGTttcaccctgatactaaactgataagga
>NODE_563_length_544_cov_14.130515
CCTCCATGTCCCCCCCTCCCTTCCTCTCCTTTTTCTCCCCTCTTTGACACACCAGGAAAA
AAGACGGTTATAAATAACCTCAGGTACGGCGCTACTATTTTTCTAAATGAAGAGCAAAAT
AACCCCCGCGCCCACACTCACCACTCTTGTTCTCGAAACTGAAAGAGTGGGCCTCCATTG
AAGGATTTCAAAAATAGGGGCAATTTTAATCATCTCTCCATTCAATCTCAGTTGGATAAA
TCATATCTGAGAGATTTGCATAAATACAAACCATCAAAGACTTTTCATCTTCAAAGAGGT
TTTCAAGACCCAATAGGCTTTGTACTGTAATCATCTGAGGTCACAACCCTGTGGGAGCAA
GGCTGCTATGGCAACATAAAAACTAACGCTGGGGGCTTAGCATAATATCCCCCCTTCCTT
CGCAAACACAGGAAGGGGTGGGGGGGTCCGAGAGGGAGTGTGAAAAGAGGGTGTAGATAA
ACCTATTTCTGTGACAGAGGAAACTAGATAGATATGGCCTGTTGTGGGGGAAACCTAGCT
GATATTACACATGGAGATTACCACCGGTACACTGTGCCATGCAAACCCTAACAAGGCTGC
GGCGAGCCGAGTGGGCTGTTTGGATTCGACCAAAGGAAAACAAATGACAGCTCCACTGGC
TAAaaagactccgagcctctctgattac
>NODE_567_length_677_cov_6.171344
GTGCATTTTTGTGCATTTTATTTTGTAGTTCTCGTTGTGGATGCGATTTTGTTTTATTCG
TGTACATTTATTTATTTATTTATTCAATTATTTATTTCTTTATTTATCTAGCTATTTATT
TACTTATCTACAATCTTTTGACCTTTCGCCTTTGCCCCGCCGCTGACCCCCGTCTCGTGT
GCATTTCGCAGGAGAAGACGAGCGCCCTCAGCCTGAGCAACGTGGCTGGGGTCTTCTACA
TTCTGGTCGGAGGACTCGGTTTGGCCATGCTGGTGGCCTTGATTGAGTTCTGTTACAAGT
CCCGAGCCGAGGCGAAACGAATGAAGGTGGCAAAGAATGCACAGAATATTAACCCAACTT
CCTCGCAGAATTCACAGAATTTTGCAACTTATAAGGAAGGTTACAACGTATATGGGATCG
AAAGTGTAAAAATTTAGGGGGTAGGGAACGAGGTTTTCATAAATTCCCCCCAACTGCACG
CTTTTTGGCTCCATCCGTTCCATCCTTCAGTGTTAGTGAATGAAGAGGTTGGCCAAAGGA
TCGTATGTACTGGTGACTTATGATTTAATGAGAGAGAGAGATATCCCCCTTTTTTAAAGC
TTTAAAACTGTGTTTGTCCATTTAAGTTTCCTTGCTATTTGAAACCATTTTCATGTATGA
CTGTTGATGGCCATGCTTGTTAATACCTCTGTCCTAGTAACACATTTCAACGATAATGCT
TGCAATGACCATGCAGAAGCCTTCACATGATCATTCGCATCGTGCATTGTGTTACCCATA
GACGTCACActtggttctcatcgacattctcatgttttgaa
>NODE_568_length_290_cov_1.027586
GATATTTGAAGAATGTAGATGTTATACATATGGGCATACGACATAGGATGTGGGTTTTCT
TTCATGAAAGAAAACCCACATCCTACCTCAAAAACCCAATCCCTATGGTCCATGGACTTG
GTAAAGTAATGAATGGGAATTAATATGTCTTTTTTACCCATGCTGCCAAGTGACCTTTAA
CATTACATGAATAGCATTGTGAGAAGAGAGAAAGACATTAATATTCTGAAGAAAAACATC
AGTCTGCAGAAGAAATTGGAAAGTGGACCTCCCAAACAAACAATGttctgaaatatacag
ccaaagtggtcaataaatagtttagaaaacaacccatatcttacatcttaagcttagagt
ccaaacctgaataccatcaagaatctgtgcagggaaccaaagaaggagtggtgacgagga
agccttctaacctt
>NODE_569_length_487_cov_2.486653
CATCTCATTTACCTAAAGTCCATGCATTCCCTTGTCATAAACTTAACCTCTTCAACAGAC
AGAGGCAAAGGGCAGACAGGCCAGAAAAAAAGTACATATCACAAAGTATTGATGTCTCCT
CTGTCTCTGTCAGACAAAAGACGGTCCATCCCCCTTCCCCCCACCGCGTAATTTAGCCAT
AGTTCTCTAAACGCTTCCTAATCAAACTTGGAATATGGAATACAGAATGAAGGGGATAGG
GGCTTTGTGGCGGAAATATAATTATGGCCACATAAAGCTGGTGAAGGTGGAGAATGGGGG
ATGACATCAGACCAATTTCACACCCAGGCCTCGGATGGCCAGGCCAAGCCTGGGCCTTGC
TGCGCAACACTGATCAAAGCCTGCTGCAGCCGCCCCAGAAGGCGAAAAAAGAGAGTCTTA
ACTATGCTAATCTCCAGGACAAATATATTTTAATCTTGTTAGAATACAAGTTAATGCTGC
AGCCCAGTGACCAAACTTTATGCTATAAGAGTAAGGACACAATAATacaaaatcacactt
tgtctcaaaaggtttttctatataacaagtgagttgagtttcagcaaaacaacagttgag
gaaatatcaagtagtcatagctttgtaataa
>NODE_570_length_290_cov_1.913793
ATCACTATAATTTGGCATTGTTTCTCTTCTTTTGAACGGGCTTTACGTAATCTTAACTAC
ATTAAGTGTCCTGGTGTGTGTGGTGTACTTGAAACAGAGAGAAAATAAAGTTTGTCCTTG
GTTTCCATGGGCGTGAGAGGAGGAATGTTAAGCGGCTGTACTTCCCACAGCCTGGATCAC
ACACTCACACACATACATACATATATACACACAGCCCCTTTAGGTGGCACGTGTGGTGTT
AAGAGAGCAGAGGTGAAGGTCTCCCAGCGCCTCCTTTCCCCTTTGGGTTTCTCTGAAAAA
TACACACAGTACTTCAAACCATCCATCAGTCTGCAGCCACCTACATCGCTGCTCTGGCTG
CCTTCGAAACATGCATCAGTCACTCGGTAGGAAGGAAAAGACACATGcatgccgcagaac
gtcttttttttgtt
>NODE_572_length_619_cov_10.285945
GAGAAGCACTACGAGAATAAACACTGCAATCCTATAAGACCTCAATCAATCTTATCGGGT
AGTAGGCTGGATTTGCATGATAAAAACAATCAAATTTGTGGTTTTGAGAGATGATTGCTC
ATGGTATCCGGCACCAACTGCTTTTCACAGCTAATGCTAATGCATTATCCACAACTGCAA
GAGCAGCATCACACACTGGCTTCGGAATCCATTAATAGTATATTCCTATTGAAAAAGAAA
TCTCAAGCACCATAATGTTACTCCATCAGCTTATCCTGTTTCAGCAAAGCAACACTGTGC
ACTGAAAATACACCATCACTGACAGAGAGAGCCTAATCCAGTGATTGGTTTTACCTTATC
ACACAACTTAAGGAGTGTACACTTCTAAGCTGACGGATTGAACCTCTGTTCGATACAGGT
TTGCAAAACTGAATCTGTTGAGCCTCCAAGATTTGATATGGGTATTTAAAGCTCTGCGCG
GCATTAACCGCAGAGCACAACAAATAGCCTGCCTTTTAACAGGGCTAGGGAATCCCGGGG
CCAGTTGGGATGCAAATTGAAATGATCCAAGAGTGGATTGAGAAGGTGAGGGTGGGCTTG
GATGGGGCTGTGGAGGGTGGATGTGGGAGTGGTGAGGAAAGACGGCTGTAGGAATGTGGG
AATGAGACGAGGTGGTATGAGGCTTGCGGTGAGGGCTGGCAAGGTTTGGGGGAGTTAGCT
GTGATTAGCCTCAAACACTGACTTATGACTCgagtgacaacag
>NODE_573_length_323_cov_3.990712
AAACAAACTGGGACATGCATTTGTCAACATTAAATGCTAATGCCTAACTTGAACTTGAAA
GAGTTTAGGTCACTTTGTGCAAGATACAAGACGTTGGATTTCTGTTAAAATGAGCACTGC
TGACTTTTCTCAGAAAGCCACAGCATCAAAGTCAGAAATCAAAATAAAGCAGAGTAACTT
TGTGAGTAAAGGGACGAGGTTGGTCTCATTTCTTATTTAAAATCAGCTCCATAATTTGAT
CTTTGTAAAACTTAAGTTGCTGCAGGTGTTCGGCAGGAGGAATGATAGCCTTAGGGCTTG
GAGCTACCGTGAGGCCCCGCTGTGATTTCCCATCATCCCTACAGTCTGGCAGCAGCTTTT
CAAACAGCGCCCCTTCTGAAGTTGCCCTTGGTTCTACATGTGTAGCAGTAATTATGAATG
AGGGGGACTAAGATCTGTACAAAACCATCAAACATTTTACAGCTTGc
>NODE_574_length_598_cov_9.449833
ACTATATATTTGCAACACTTTTTACTTTTAATTTTTCCCAAAGTATTCCAGATGAGACAC
CGAGTAGTTTACACAAATCTGAAACAGGTACAGTTGTTTACGGTGGCACACATTTTTTTT
TCGTTACACGGTAAGAAAACAGAAGCTATGCTACACCCCTTAACTAAATATTGTGAAAAA
TCACACGTAGCGACGAGAACATTACAAATTATTAACCCACAAAAGCAGTTTATATAATAT
AATAGTTATATTGTCAACAATACAACAGCAATGCCAAGGGTTCATATGTGCTACCTTTGT
GTGTGTGTTTGGGCGCATGTGTGCGTGTGCGCACATTCACTTACACTTGTGTGTGTATGT
GTGTGTGACTCCATGTGTGTGATTCATTCCAGGGCAGTTTTAGTCCTTATAAAATATTCA
TTTTGGTTGTGCAGGGCCCTGTAATTGCCATCTCTCACCCTGAATTATTTATACCTCGCA
CAGACTGACAAAGCTTTGCCATACGGCCCCAGATGAATCAGAAAGCAGCCATCTCTGCTG
CCAACAGCACTGGGCTTTCACACAAATATGGCAGCCACGTCTCTCTGCCTGGCCTCTCTT
AATTTGACATTTTCTTTTTCCCCCTGCCTTTGTCCTAGGTGCACAGAAAGGTTACCTGTT
AGCTTTAAGCACCGACCTGCTCTCTGTCTTTCTGTCTCTATCGCCCCCCCCACACTACCT
ACATGACAGTCCACAGTgggtg
>NODE_575_length_292_cov_1.075342
ATATTTCATATTTATTTGAAGCTACAGTTTATCAATAGTAAAACATGTCATTTATTTTTC
CTTAGCTGTCAAAATGTGTCAAATCAGTGACATAAAATGTAGAAATAGCAGCTTGAGATT
TTCATAATTAATGCTTTTTATACCAACTGTTAAAGTCATCAGTTTTATAATGCAGTCCAA
CCTTTTTTCATTCACTCACCTATCCATCATTGTTTGTAATGCCCACAGTTTGCTGTTTAT
GCAACCTTAGTATTATAGAACACATGTAATTGTGTACCTAAATGTTATGCAGATCGTTTC
attgtgcactatgaatcttattttgtctatctgccattttctttctacatttttaaagac
tgcaccaggaaatgcagaacatctgaacaaaccccgtgctaccactcctcaggcaaagac
gaggaaaaggaaggta
>NODE_577_length_290_cov_1.010345
GAATTGTGCAATAAGTCTGGCCATTAAAAACAATTAAAGCAGTAAAGCTGTGCTTATTAT
TAATTTATATTTTTTAATTTAATCAGAGAAATGTCAGAGAAAGTTTCTCACTGACAACGA
TGTCCTGAGAATGTATAAGGGAGATAATTCTACAAGGTAAAAATAAAAAATGCACAATCA
ACATTCAGAAGTATATTGCACGAGAAAAGCTGTGTTTAAGTGTTTAAAGGGAGTTTTAAA
AGATGATTTACATCGATCAGGTACCCAGGTTCTTTGGACTTTAGTCATTTTAGCTTCAGg
taaaacttttaatttaccgtctggtgaactgcatgcaatcgtctggatttatttaaagct
taaggctcattaatatcctttaattagatgaagctttgtcagaaatgagcattgtgcaac
aaataactgtgtca
>NODE_578_length_381_cov_17.734909
GAGGAGGAGATGAGGAGGAGAAAGAAGAAGAAGGAAAAAAAAAAGAAAAAGAAAAACATC
CTTCTCACTGATCTGAAATCAGAAAGCTTTCAGTCATTCTTTATGTGCTCCCCGCGGCCA
CTCTGAGCCAGTGAGCATGTACATTAGGCTGGGGCATTTTGATGAAATAAAAGCCCAGGC
CAGCTTATGGCTAAACAGAATGGGAGCACTCACTCAGCCTGTCTCTGATTGACCATTAAA
GCCATTGATGAATGGGCCTGTCAGGGGAGAGACAATTAAATCAAACATGAAACAAAGCCG
TTGTGACGGCCCGGTCTGACAGAGCAAACCCATTCCTCCCCTCCATTACATAGCACACGG
CTCCTTTTACAACCCCTAACCCACTCCTCCCGCCTCCTCTACCCTACTGTATGTGTGCCA
CTGTGTGTGTGTGTGTGTGTGTTCAGAGTGAACAAGTGAGCATGTGCACATGGGAGTGTG
ATGTTCTCTGCTGGAAGTGTCTGTTTGTGTGTGTGATgtctcact
>NODE_579_length_361_cov_8.188366
TTTCTCTCGGCAGCCCTGAGCGCTCATCCTGCTCCAGGAGGAATAGGCGGAATCTGATTA
CAGACCTATTTTACAGCAGACGCCGGGGCGCAATAAAGGGAGAGAGAGCACGGAAACGGG
ACTCGGCCCATCAATTAGATCTCTATTAGCAGCCAATGCGGACCTCACCTCAGGAAACGC
CGGGGCCCTGAAATTAAACAATTCTTCAAGCCCGACAAGCCAGTCACTTCTGCTGTATCT
TTGAGGAAGGAGGGAGGGAGGGAGGCAGGGGCTGCTGTCCTTACCGTGGATGCACTCCTA
CTATAAATAAAAACAAATCATTTAAAATGCACTATATGGAAACAGGAACATAAAACAGAG
CCATAAAGACCCAAACCTTAGGTAAGGTCACCACTCAGAACCAAATACTGACGATAAATC
CTTAGTTGAATAATACATTAATGCAATTTGGGATTTTTCTAAAACAATAAGAATAAGGAA
CAGCccgttaccgaccctatagtct
>NODE_581_length_768_cov_9.687500
CTGGATGAAAAGGTTAATGCTTTAGAGTGCAAGGGGATAATAATAAAAGAAGGGGAAGCA
GAGCCCTGGTGCTCACCTCCAGCGATGAGCCTGGCTTCTTCTTCAGCTCCTCGCATTTCC
TAAATTTGCAGATCTGGTGGCCCGTTTTGCGGTTCCGACAACTGCTGCAGACACCACAGT
TGATTAGCCGCCTGCAGGGTGCACAGACCCCACACCTTTTCCTTTTCTTCTTCGCTGGGT
TTCCACTGGATGCTGAGGAATTATTCTGTGGGCAGTCTGCCAGATTGGCAATTTGAAACG
CACTGTCTGTAACGGCTGCTGAGGCTGCGGGGGAGTGAAGGGCTGTCATGACGATGACCC
CGGGAGGTAATGAGATGCCCCCTAAAGCCGGAATAGCGGAAAAAGTTCCAACGCGTTCTG
GGAGATTCATTATCTCTGCTTCAGCAGCGCCGCATTTCAGCTTGTTCATGCATTCTCCTG
CTAAAGGTCTGCAGTGTTCGGGGGATAAGGTAGAGAGGAAATTATTATTTGCCATTTGCA
GCGTCTCTGGCGGCACGCCAGGCTTCCCCGGCCTCTGGGAGTCATTTCTATGCATGCTGG
TCCTATTAGGGTTTATTGCCGCTGATTTCCTTCCCCAGAGCATGGCGTTATCACAGTTCC
AAGGGGACATACCAATTCTAGCACTGGGAAAAATGGGCGTCGTGATACGGGCAATCTTTG
CAGTCTGTGGAAATGCCCCATTGGTTTTATAAAAGTTTGCAAAAGACCTGTACCTTTCCA
TTTCTGCATTATAATCCAAAAGCTGGCTTAATCCACCATCCTGAAGATTATCCTTTTGTA
AGAGTGACACATCTGCATTCTGTCCGTTTTCAATGCAAagcgcattgtttatgttagaca
tggctgaggagt
>NODE_589_length_406_cov_10.342364
AGAGACTTTTTTTTTTTTGTGACTTCCGAAAATTGCATGTTGTACTATAAAGCTTTAACA
GCTTGGATCATGAGTCTGTTACATTGGCTATACGCACATTACATTATGATTACATACATT
TCTAAGAATTTGCCCATCATTTTTCTCCATAAACCTTAACGTGTTGGATGTGAGTTAATT
TGGACTCCTGGATCGCAATCTGCCAACCTTAGGGCACCCAAAGTGCCTACTAGCTCCCCT
ATCAAAACAATCATCAGCTGAAGGAGGTTATCGTTGAGCTGGGCTATCTGTCACCCGGCC
ACCGGCAGCCAGCGGGACACAAGGGCCATTTAATTAGGCCTACTGCTCCTCTCTGGTGTG
AAAGACTCTCAGGCCCCTTTGATTCCCTGCTGCTCTCCCAGCAGGAAGTGGTTGGTGATA
ATTGACACAGGATTTCCTTGTTAACCAGCGGCAGACTCTGTGGATTAAAGTGACAGAGAT
CTCCAGAAGAAAGTGGGGAGTAGATAAGGGGGAGGGGAGGAGGTGCAGGGGGGGGGAGTG
GCGGGGGCAg
>NODE_592_length_790_cov_13.237975
ACCCAGAAGAGCAATGTCAATGAAAGCACTGGATGAATAGATACAAGTTAAAGCAAGCTC
TGTAATGCGTTTTTTCAATTTAGTCATGTAGATGTTGTATTCATTTATTTACAATTTACA
ATTTGGCACTCATATAACTCAAACCCATTAATGTGCTTTGCAATGTTAATCAAATGCTAA
TGCAATTGCATATCCCCCTTTACTAGCCCTACCTCCTAGCAAACAGCACCACACTGACTT
AATTGTGAGGGTAAAAAACAGCACATACAGACTTCCTCTCATATTTAATTTTATCTTTGA
ATAAAAGAGCTATAGGAAAGTATTAATCTGCTTAACATTTCTAAGTACATCCTCCAAAGG
ATTTTGCTTTTTTAATCTTACATATGCTCAGCAGAGTTACTGGCAAAAACTGTACATTTT
CCTCATTTCATCCTTTCAACATCAAATGGTGAGCAGCAAAAATTGGATCAGACTTCAAAG
ACTGTGATGTGCTCCAAGTCACGGAGTGGCTCTTCTATTTCACATATTGAATCCGAGCAG
GATATCAAAGTGCTACCAAAGAACCTCAGGTCTTTACTAAAAAAGGGGTCTAACATCTGT
AGAAAGAGGAGCGCAAAGACAAATCACCTCAGGGAAGAGCGAGCATTTATTCTCAGCCGT
GAATTTCCAGCCTTTTGATTCTCTCGTTCCTGTACCACCCTGTCTTCTCCGCTGAGATGG
AGGTTGGAGCAAGAGAACTCTTTTGTCTCAAGGACTCAAAAAATTCCCAAAGAATAATCT
GGGTTAAAGCTGCTTTGTAGAGGAGCAGCATTTTACATACACGGCTAAAGGAAAGCAGAA
GAAATGCTCATTGATATTCTGTTACTTACATTTCCTTTATGTATGTAATCTGTCTGTGCC
TCTttactctttggaatgaacctgtcaaagaaag
>NODE_594_length_444_cov_16.941441
TGCAACAACATCACAAAGAGCTCTTAAAATACCAGTAATATGCAAACACATAAAGTGTAA
TGTTAGGAGAAAAAGTTTCAAAGGTGTGTAAAAATGTAATGACACTAAATAATGACATTA
AAGTACGGACAGCACCTCACAGTGTATGTTTAGACAAAAATAGTTGCTAAAACCCATCCA
CTCTCGCTGGCTGTTGCTTGTGGGTCCCAAATAAAACCTATTAAACATAATTATTCCAGG
CTGATGGTGGCGTATAGTGGTCACAGGCCAGTGAAATCTGTGAGTCATAGGATATGCTGT
TACTTTTCCCTGGTAATGGGAAACATGACTCCTCTCTCTCGTTTGCTGTTGTGATTGAAG
GCACTGACCTGTCATACATTTATAATAGGGGAGCAGGTGTGGCAGTGATGGACCTTAATT
TCCTTTAATAAACCTTTTATGTGCCACACTCTTAATGCCACGCCGGGCCCTCAGAGGTCC
TGCTCATAATAGGTTCATTACTTTTGATTACTACAGCCTATTGAGACAAACAACTCCCAA
ACACTATAGATTACATTCTGTAAAAATGAATGTACCTCATTAGTTTGT
>NODE_596_length_334_cov_2.523952
TTGTAAGATAAACCTGTAATCGTTGTAAACCAGCTGGATGTTTGAGGAGGTTCAGAGCAG
CTTTCTTAACTCTTTAAAATCCAGAACTGATTAGTCGGCCATTTTTGATTTTAACAGTTT
TTTTTGTGTGTTTTTGTTTGTTTGTTTTGAATCTCTAACTTAACCGCATCTAATCCACGA
CTACGTCTGCGTTTACTGTCCCCCTCCCTTCCCTTCTTCTGGTTTCTCCACTAAACACAG
ACATAATTGGCATCTTTTTTTGCAAAATTTGCATCAGTTTTCTTTAATCTGAATTCTGAA
CAGGAGCGTTTTAAGCTGTAGTGAATGCTGTGAGTCGGCTCTGAAAATTATGCAATTAAA
AATCTTCAGTCTTCAACTCAGACTGACTTTAAAGGgccgactttcatacatacagtcaga
atgcttcagactctacagacgtcttaatctgggacggctgctacagatccacaatacg
>NODE_597_length_658_cov_11.645897
CACAGCGGCACAGAAGGGTCGGCCAATTCAGACCCAGAACCACCACTCGCACCCCCTTAC
CCATCTCCTCAGAATCCTTCCTGTTCCTTTCTACTTCTTTTCTCCTCTGCTGTTTCTCCC
TCTCTTTGTCTGTTGCTTTTTGTCCCCTTTTAAGTTAGTATATAGGACCAGATGGGAGGC
AGCACGTGGCAAAGAGCTGTCCTTGTTGTCATTTGATGATGTCATCAGTGTCGTTGTTCC
TCAGCCGACGTTTCTCTGAAGAGAAAAAAGCCAGCAGTTTCTTCATTGTTTTCTTTTTGT
TCTCTATTTGTCTCTAAATCTTTCTCCTGTTTTTTGTAAATGACGACAAAAAAGACCTGC
CTTTAAATGTTCAGGACGTTTTCAGTCACACTTGAACAGGTTTTTAAAGACCTCAGTAGG
TGAGCTAGTTTTACCCTTTTTGCCCTTTGAAACTGCAGATTTTTTGGAGAATTTGTAATC
CCGTCTTGATTAAAGATTGAGTGGAATTCTAGATGTGATGAATTTTGTCATATCTTCTCA
TTTTTTTTCTTTTACATGAGTGTACACTTAGTTGTTCAGAATATTTGGGACCATTAAAAT
GATCTTTGCTGTAAGATGTCCTATTACCATTTGTCCAAATAACTCGGTGTTTCTTTGCTG
CATCTTACTTTTAATTGATCAGTCACGGTGCCTCGCCATTACAGAGAGACATTCATATAT
TTCTAGCACAGACAGTTCTGTTGGGTCCAACATGGTTCCACAAACTACCACAAAACacca
gattttgaaaactgaagagtaa
>NODE_598_length_344_cov_10.255814
GAGCACACCCAGGAAGGCGATCACCTTGCAGGTCAGTGTGCCGTAGGTCCAGGCAGATCC
ATTCTTGACCGAGGTGAAGACAAAGGGGAAGCAGATGGCGGAGCGCAGGATATCAGAGGC
GCACAGATCCAGCAGGAAATAGTAGGGCGCTCGGTGCAGGCTCTTGTCTTTGACCAGCAG
GATGGAGATCAGGAGGTTTCCGACCACGCCGACTCCGATGATGAAACCCAGAGAGGTCAG
TTTGAGGAACGTGGCGAGAGGAGAGACATTCTGCAAGATGGTGTGGTCCCCTGCATGGCT
ATAGTTCGCCATAGATGGAGGAGGGATCATAAAGATAGCGGAACAGCTTCAGCCAAGTAT
CATGATCTAGAGGTGGCAGGGGGAGGCGTTAGATCCATTTGGCGGTGTGCTTTGAAGAGG
TTTCCAGGCATGTAGGCAACCTCTCCTCTAAGGCATCCTTTGTTCCTTTGTCTCATCACA
cctaaaaa
>NODE_600_length_937_cov_4.053362
AAAAAAAAAAAAAAAAAAAGCCTGACAACTCTTAGCGGTGGATCACTCGGCTCGTGCGTC
GATGAAGAACGCAGCTAGCTGCGAGAACTAATGTGATTTGCAGGACACATTGATCATCGA
CACTTCGAACGCACCTCGCGGCCCCGGGTTCCTCCCGGGGCCACGCCTGTCCGAGGGTCG
CTGTGCCATCAATCGGAGACCCCCTCGTCTCCGCGGCTGGGGCGGTCGCAGGCGGCCCGC
CTTCGTCCCCCTAAAAGCAGACCTGTCGGGACGCCCGGAGCGGTGTGGCGGCGCTCGCGC
CTCCTACTCACGCCCCCGGGTGGGTCTCGCCTCCTATCCCTCTCCCTGTCTCGCCCTCCC
GAGGGAGGAAGGGGAGTGCCTCCCCTTCCGCGGAACACCCCCTTGCGCTTAAAAGAAGGT
GGGGACCTTCCTCCGTCGCCAGGGGTCTCGTGCGCGCGGGAGAGCGACATGCGGCGAGGC
CACCCCGGCCTCTCTACCCGCTCGGAGCCCGCGAGCCCCCCCCGCCAGAGGGGGCCGCGG
CACCCGGTCCGCCGCGGCGCGGACCGACCTCTCGACCACAGACCTCGGATCAGACGAGAC
CACCCGCTGAATTTAAGCATATTACTAAGCGGAGGAAAAGAAACTAACAAGGATTCCCTC
AGTAGCGGCGAGCGAAGAGGGAAGAGCCCAGCGCCGAATCCCCGTCCGACGGGCGGACGC
GGGAAATGTGGCGTACGGAAGACCGCTTGCCCGGTGCCGATCGGGGGCCTGAGTCCTTCT
GATCGAGGCTCAGCCCGTGGACGGTGTGAGGCCGGTAACGGCCCCCGTCGCGCCGGGGTC
CGGTCTTCTCGGAGTCGGGTTGTTTGGGAATGCAGCCCAAAGCGGGTGGTAAACTCCATC
TAAGGCTAAATACCGGCACGAGACCGATAGTCGACAAGTACCTTAAGGGAAAGTTGAAAA
GAACTTTGAAGAGAGAGTTCAAGAGGGCGTGAAACCGTTAAGAGGTAAACGGGTGGGGTC
CGCGCAGTCCGCCCGGGGGATTCAACTCGGCGGGCCAGGGGCGGCCGCTCGGTGCGGGAG
G
>NODE_601_length_504_cov_7.932539
CCTGTGTTTCTGCAGAAGACTAATTCATCCCCTCCCTCTCCCTCCCGTGGCCACTGGCAA
TACTGATGACCACCAGAAAGACACACACACATATACACACGCACACACAGACACACACAC
ACGCATGGACACTTTTCATACAGGCAGACGTTAGCACATGCACGTACACACTCACATGTG
CACACACACACACCGATGGCTGCTGTGGTTTGCTGGTGTAATGTGCTTTGTTGTGTGAAG
GTATCAATCAGAGGGGAGCAGATTATTAGAGTGTCTGAAAGAGATCAAACAATGTTGCCG
TCTGCACCCACACATGGCTGATTTACAGGCAGGCTGATAAAGTACTGCAGCTCTCTGTCA
GGGGCTACATGACGGCTCGCCGCGCTCTTAGGATAAATTATTGCAGAGGCCCGCGGTAAT
GTCTCTCCACCTAGCAACCAGCCGCCCCAGCCGCTGCCAGGGGAGCCCTGCCTCGTCTGC
CATAATGGCACTGTGTCCGGGGTCAGCAGTTACTGTATCGTAGCAGGGTGGGAGGGATGT
ATACACACAGATATACACACACACACCCACACACCCACACACCcgcacacacacacgcac
atacatacatacatacacacgtgtgtgtgtatatatgtatgtatatat
>NODE_602_length_391_cov_2.867008
AGAGTTCAGGTGTCTGTTTGCGTCCCGGTTCGGTCACAGTGCAGGAGTTCAGTCCAGAGT
CTCCGGTTCATCACAGTCACTCAGGAAGTCCAGGACGGCTGCATGCAGAGAGTCCAGGCA
GGAGGTGCAGCAGCAGCTACGAGGTGTTGAGTAGCGGTCTGGGATACACCCCCTGGTAGT
AGGAGGCCTCCAGAGACTCCATGGTCCTGCCCCCAAGGCCAGATGCCCCGCTGGCATTGT
AAGAGGAGTACTGCAGTGCCTCGTAGGCCTTCAGGTCCAGTTTGTGCTGCTGCTCTGAGG
ACGACATGAGGTTGTTGATGGAGAACGGGTGGTTGAAGGAGTAGTGCGGGTCACCTTTGA
TGTGTAGCTGGGACTCATGGGCCATGGAATGCGGGGGCAGTGACAGCGAGGACAGCAACT
GGGAGCCGGACACCTTCAGGTCCGACCCCACTCCGCCCCGCAGGTCCAGGCCGGGTGGCG
AAGCCGCCTGGCTGGAGGACGGCAGGGAAGAGTCCAGGAGTCCCGGAGGTttaat
>NODE_603_length_152_cov_1.598684
ACTTTGTGTGATATAATTCAGTCAACCACTATGTGGCAAAAGAGGCCTTTTCAGGGCATG
AAAAGCTGTTTCAGAGCATGAAAACAGCAATACTGCAGTTTTTTAAAGACAATGTTTCCA
ACCAGGTTTTCATGTTAAAATGTGGTCAGATGTGATAAATATGAAGGCAAAAGTTGTTTC
AAGTGACTTTGTGTGATATAATTCAGTGAACCACTGTGTGGCAAAATAGGCCTTTTCAGG
GCATGAAAAGCTGTTTCAGAGCATGAAAACAGCAATACTGCAGTTTTTTAAAGACA
>NODE_607_length_682_cov_16.983871
TTGATAGATGATTTCTACATGTATGGCACATATTTATAATTTCATATGAACGTGCATCCA
ATTATAAAATCCCTAATATATTTCCCCATTTTTGTGTGATCAGGATGTTTACATAAACCT
TCAACTCCAGTCTTCCCCCCAACTCACAGTAGATCTTATTTCTTAAGAAGACAGCATTTT
TCTTCTTCATTATACAGGCACACCTTGCGTGATAAATAGTAATATTTACTGTTCTCATGC
AAATCTTGACTAAACATTGTTCATTTTCCTTGTTCCAGTAATGAATCAAACGGACACCCT
GTACCAGGGAATACATCTCTTTTATCCTCGCTTATGAATAAGGTAAGATCCATCCATCAA
ACGCCTTTCATCCCAAGACAAATTAGCGGGACACAGAGGGGCCTGTTTGTTTTTTAATGT
TTCACCGCTAATAAGATGAGTTTGTATCATTTAAATTTTCCAGCCATTTTTCATACAGTG
TAATTTTCACTGCACCTCTCACAAATTAATATAATGACGCAGTAGCCGGGTGCCATGCCA
GATATATAGAGATGTTTGGTTTTTGATGAGCTGTTTTGAACTCGCCGTCCATTTTTTCTC
CTCCTTTATACTTTTTTTTTCTCCCCCTCGCCTCTCTCTACATTTATTTATAGAGTTTAT
AAATTATTTGATTAAAAAGTCAGAGGAGAAAAAACAGGACGGCGCTGCCCTCATTTTTTA
ACAAGTCTAAATGTTAGCGTATGGAAATTTAACTGTGTATATTTTTTGTGAAGATTAAAA
TGGACATTGTCTCggtcatacatcttatctgactgctacaaatgtg
>NODE_608_length_290_cov_2.196552
AACTTTGTTTTTTTTTTGCAACCTGAAACATGCTAAGAATGCGAGAGGTGTAGGTACGCG
GCTGAATGTGTGGGATATGGAAAGAGAGGAAAATAAAGCCACACGTGCAATTTCACGCTG
CAAATCAAAAATAAGAAACGCTCAAATGACCATTCAAAGGCCTCCCAGCTCAGCGGCCCC
TGGCTCTCCGCCCATTCACCCCTTTCCCATGGTGAAACTCAATCTGTTTTGAAGTCCTTT
TTATCTCCCATGTGCAACCCCTCCCCCTTCCTCCCTCTCTCTCCCCTCTTTCTATCTCGC
TCGCTCACTCACTGGCTCAGTCAGTCACATTCCAGATAGATTAGGTCACAGTTTAGGTAT
CCAGCCATGCAGAGCTAATACTCGCAGCGCTCCAGCTGAGGACATCATGCAATGTGGACC
TTTAATTActttac
>NODE_609_length_709_cov_6.464034
CCTTATGGAATCACATGTAACTATAATACAGTACTTAGAAAATTGAATAGAGAATACAAG
GATGCCAGTTTATTGCTAGTATTTTGTCATGTAAGACATTCAGATGAACTTAGATTTACA
ATCAATACATATGATTGACATTAACCAGATCCTTTTTTTAACACATGGCATCCTTGAATA
TTTTTTTGCTTTGCTTCGAATAGTAATAGTTTTCCTCTTAATTAAAAAAAATGAAAACTA
AATGTGTAAAAACACAAATGAATGAATAAACAAATAAATAATGCATCTCATAAGGCTACA
ATAAGAAAGTAAAATGATGTTCCGAACCTGGAACCACTTAGCGTGGCGCAGAGCAGCCAG
AGCGTCAAGGCATTTTTGCCTGTCCAAGACGTCCGCTGGGTCTTTCACCATACCCGAGGT
TACATCTAAAAATGGATTTGAAGTGTCAAAATGGTGATGAGGAATGGGTGTTTGACCAGG
TCAGCAAGGCTGGCAAAGAACAAACACATTGCCACACATACCAATATTCCATGACAACCA
AACAACTGGTTGCTTTTGTGTAATTTTGAAAATGTTACTGACATTACAAAAAAAACTGAC
TGTACAAACCAACACATTGTCAAAGTAAATGGGAAAATACAGATTGTCAGTGTATCGCAT
GTTAAGTCACTGTATACTCTAAAAAGGGGGATGAACTTATTGACTCAACATTAAAAGGCA
AATAGAGTGATGTGTTTGGTAATCAACGATCTAATGAAATTGGGTTTAggtgtgcaaata
ctttgaagccaataccattttatcaggtaattgtgattatcactaccttcttaaagttta
agtttaaataact
>NODE_610_length_378_cov_9.068783
AAGAGATGTGGAGAGGTGGGTGGGTGGGTAGGGGGGGGCAGACAGGTGTAGGTGCTGTGA
GTGGCTCTCCCTCTAGCTGTGCCATTGCAGATTTCCAGTTTCCTGCAGCATATGTCTGCG
TGGTTAGCATGTGCTCGAAACCCCCTCTTTCTTTCACTGGAGGCAGCCAGCCTGTGTGAT
TTATGTGGGGCCCCTGTTCCACTGTGCATACACTGGAAAATCTCCAGTTTACACAAGAAT
TGCCTGAAAAATGAGATCTGTGACTACATTCTTTTCATTAGCGGCTTACGCTAGCGTGGA
GCCTGGGAGCCTCTGAGCTCCTAATGATGCACACGCAGGCCCGTAGCCTCCCAGCTGCTC
TCCGGCTCTCATTACCTACAACATTCATGTCACAAACACTCTTATTTAATTTCCACAACA
ATTAAAAAGGAAAACAGTTGCTAAACTTGCGCTGCTTGAGGCAGCTGAGAGCTGTGTGTT
CAATGGCTCAAACCAAATGTTTGTGCAACAAATACACACACa
>NODE_611_length_345_cov_3.860870
CTATGCAATGTTGTAAACGCCGCTGTGTCTCACTGACAATCTTTTGACTTGCACACACTA
TGGAAAAGTTAGCTGCGATCTGTGACGGGTGAATATTATGTTCACTGGGACCAAAGATTT
ACACATTAGGTACTTGGGAGCCCCTTTCCCTGCTGCTGGTGGTTTGGGAAAAGCTGCTAC
TCCCTGAGCTGCAAGACAGAGCCGACCCCCTTGGTCAAACTGTACCTTTTCTTCTTACCC
CACCTCGTCAATAGAAATGCGAACAGTCAACGATCCGCCGGACGTTCTGGACAGGCAGAA
ATGCCTAACTGCCTTGGCGTCTCTCCGCCACGCCAAGTGGTTCCAGGTTTGCATTCACGT
CCTTATTTATACATAAGGTTGAATTGTTTCCTTTAATGATCTCCCTTTTTTAAATTTTCT
GTTCATTTAGAGACAGTGACAGTTTTTTCAAACTGCTCTCAGTTCTTGAAGACTTAGATT
Atgatctaa
>NODE_612_length_375_cov_7.261333
TGTACATTATTTTCTGTTCCTTGTTACTTCCTTGTTCTTGATGCATGCTCCTTTGGCATG
AAGGACCTGAATGGCAGTTTTGATATGTCTTACCAGACCTCTCTTTCAGGGCTTGTACAA
CTAGAGGTCACCTCTTTTGTTTTGTCCTTCACAGCATGCCTCTGTGATATACAGAGTTGT
CTCTGACTCCTTATGCCGTGTCTTCTTCTGTGTAACGCATTTTGGCTCCTATAGCCAATA
AAACAATCCCCTGCCACTTGTTCCACAGCCTTTTTGTTGTTTTGTGTACTTTGGCTTTGT
GCACAATCCCAGTCCAATGCTAGTGATCTAGCTTTGCATGGCATCGTGTGTTAGCTTAGA
CGTGTGTTTGTAAAGAGGGATGTTCTCTTTTTTCCAGCAAAGATGTCACGGAAATTAAGC
TTGCCTACTGAGCTAAAGCCAGACTTGGGTAAGCCTTGACTTCGTGTATCCAAACAATTT
GTATGAAATGCAGTATACTTTCGCCACTCCGACTGGACT
>NODE_613_length_315_cov_1.234921
GTCTATGTGTAGTTAAAGGAAAATTGTGGTTTGGGGTTTTGTCACTCTTTTTTTATCTCA
CATTCCCAGCTGAGAACTGGTAATACAAAGATACCACTTAAGCTCAATTCAGATGGATTT
ACTGACCATGTACAATTTCAGGATTCCCAATGCACTGCATGAATGCTGGCATTAATTTAC
AAGACACTAACAGAATTGTAACAGAAGGGCTAAAAAGAGGAAACACAAGCACTTAGATGA
CAGGCTGGCAACAAATTGGCAGATTAGTCAAACATATAAAAGAAAAGAAAGAAGTATAAA
ATCATCACTCACACTGTCTGTCGTAAACATCCATCAGTTTACAAACCCTGTGTCACCTAT
GACCTACTTTACGTATTGGCAACACTTTTGTTTCCAAATAAAATTattgctggtgttcag
actgaaatgttggattttctcgacatctgattcctcatg
>NODE_614_length_588_cov_7.688776
GCACTATCAGCCGGTCAGTTTACTGGGGGTGATCGATGATGGTCCCGGCACACTCGCCCA
ACAAACATCTTAAGCGGATGCGGTTTTTGCTTAATTGGGAGCTTTGCAGCTCAGATTCCG
ACTTATTTGATGTTGATGATGAAGTCCCAGGAAAGCTGTGAAATTCTTGTAAACTAAATG
TGCATGCATGCTGTCTTCATTCGTACGCTGGTCAGAACTGTTACCCGTCAATTTAACCTG
CACAGTTTCCCTCTTCTTCTAGGGGAGTATGAACGCGCACACACACACACATATGTGCAC
ACATGCCCTGAGCTCATTTTTAATCCTCGCAGCTCACTGTGAAGGCAGGAGGAAGTTCCA
ATTAAAATTAAAATAAGCTCTTTTAACGGTCTCTTAAATTGACAACTGAACAATGATTTT
CGAATTGGTATCTGTCAAAGGTCTCGGAAAATCCTCAGTTGATAAGGCCCAACGCATCCA
ATTAGTAGCAGAGTAGGGCCTCAGCCAGTAATGATTTCCAGGTCCCTTAAGATGTGGCGC
GGACACTTATTGCAAATTACTGACAAAGAGCCCTGCTGTATTGATGAGGGGGAGAACAGC
CAAGTCTCCGTGTTCCCATCAGGTGGACGAGTACCAAGAGGGGTCTGAAGGAGAGCTGGG
TGTCTCTCCCTCTCTCTCCCTCTCTCTCCCTCTCTGCAGCCATAatgtggcctcgctgtg
tagctcagatat
>NODE_615_length_343_cov_6.711370
AGTCATCTCTTTGGTTAGTCCCTTTGCTTTTAGCCCACATCTGTATGGCAATCATCTCCA
CCAAAACACTGAGCCATTATAATCCCATCCCTCCTGCTCACACACACAGAGTCCCCCAGC
CTTAAGGAAGGCCCGACTTACTCTGATAGGATGTACGGATCCTTTTCTTTGAATCTGAAT
AAAAGTTAGACAGGCCACGCATGCAAAACTCTGTCAGGCAGGCCCGCATGCCCACACCAG
CAGCCACAGAGTCACCAAAAGGTGGAAGGAGGAGGAGGAGAAGAGGGAGGAATTTGTGGT
AGATTGGACGGTGGGGAAGGAATAAAGAGTGAGAAGTGTAGGTGAGGATTGAGGGCAAGG
AGAGATGAGAGAGACAGAGAGGTGGGAATGAGAGAGAGAGATGGCGATGTAAGTGGGATA
GGATGGTGATGGAATGGTAAAAGGAGAGAAATTAAGTAAATTAGGTTAGgagggaaagaa
ttggaag
>NODE_616_length_559_cov_5.964222
TGAGACTTGTTTGGTCTCCCCCTGACAACCCAGAGCACTGCTGGCTGAGGTAACCGATAT
CTCTTTCCCCTTTAAACTGCAAATTATTTTACGTTTATGAGTTTGTCTCATCTTCAAGGT
CAAAAATGTAATTTTTGCTCTTTCAAAGGGTTATAACCTTAAAAGAGAACCTCAATCCAT
GCTGATTAATGAGAGACTCCTGCATTTGATGTTTCAACGGTGACATTTTAAACTTTAAAT
ATTTTATATGCATACCTATGAAAAAAAATGAAGATACGCATTCATGTGGAATAAACGCTA
TTGCAGAGAAGAAAGGCTGGGCTGGGTATCATTTTAATAGAACAGTTAGAGTGCAATGGT
TTTTCTTGGTGATTTTTATTTGAGGTTTTTATGTGTGCGCAAGCTGATTTAAAGGCACAC
TAAATCATTGGGGATGGGGAGTAGTGGATTATGCATTTAATCAAGGAGTAGGCCTTGGGA
GAGTGGCTGGCCGAGTCACCAGGGCATCAGTGAGGGGTTGGCTCGAACATGGGGCCCATC
CTCTTTGTTCCTCGCCATAATGGGCCATTTTTACATCGTTTGTGAGCAAAAAATGATAGA
GCATGTGCTTCTGCTCCAGCTGTGTTCCTGCTGATCGCCGGAACTGTGCGACTACTGTGT
gtgtttaataggaaataactatatcatgaggtggcagtgctta
>NODE_618_length_385_cov_2.085714
CATTCAGGCTATGAAGATAATCGAGGTAGTCGACAGTTTCCCCTGCAGCCCAATGGATTT
ATGATAGCACTGTCAAGAAAATGAGGCAAAATGACACAGTAGCTGACTTTAGCTGCAAAT
AATGTGATAGGCCGTACAGTGGTGTAGCAGCAGCTGCTGTCATTGCAGGTAATAGCCTAT
AAAGAAGCCTGATAGCAATACCTGTCATTTCTTAATGGCTGACTTCACTGAAGAGCTTTT
GTGGCCTTTAACATGAAGATAATAGAAGATACAACAAATTTTACAGCTTTTGCGTTGCAT
CCATAATTTATCTCCAGAGGCCCCCACGCAGCAGTAGCACAACAAGGACAACATGCTCCT
AGAGGTGTACTGGAGAGAGATGCAGTATGAGCTGCAGGGGGTTGGAGGCCCCGGCTGTAC
TTTGCAATTAATGGAGGAACTGCACAGAGTTCAAAACATCTTTTATCAGTTGATATTATC
ACATAACTGTACATGCACTAAATTTTGGATTTTTGTATTAAaatgagat
>NODE_619_length_702_cov_11.236467
CCCATGCTCATATACAGGGCTGAATATTTGTCATTAAAACAATGCAAAGACTTGTATTTA
ACGTTACTTCTTGTGGGTATTTATCATAATTGGCCTGCACAGAGATCATTGTATTGCCCA
CTAACACATACTGCTCTGGTACTGTGAGATCCGTCCAACATAGTGGAAGCAACACAGCAG
ATGGTAAGCTTGAAAAGAAGCGGTGCAAACTAAAATCCTGTAGTCTGTGCTCTAAAAAAC
ACAATTCATATTATGCATTGATTAGAAACATGCAGCAGACACTGGCCTGAGGCCATATAG
GCCTTCTGAGTGCTCCATAAGTCTATTTTTGTTGCTCCTCGGGTAGGTTACTATGACTTT
TATATTATTTATTTCAAAGCGCCCAGATATTGATTATTTCACAAGGAAAAATGACAAATG
GCAGGAGGGAATGACACGGTCAGCAGGTTCTATTAGAGAAATGATAGTGTTGCTCGTGGT
TTGTTAAAAGGTCCAGTTTAGATACTTTATAGGTTTACATCCATCATCGTCTAATGACCT
ATTTGATGAAAAACACGCGCTCTGGTGACAACAGCCCTGTGCAGCCAACTTTGCTTTGTA
ATTGCTCTCATATTAAATATAGATTTTTGTTTTGATATCTTGTGAGAATTCCTTTCTGTG
GGTCAAAATTGTGATAAAAGACATGGATGCGATGGCAAAAGCTCGGAGGGAGAAAACTGT
AAAGAGAATGGGGGGGAAAGTAGGAGGGTAAGAGATGTTGACAGTGGAACTGTAAGTTTG
TTATCCTGAGTTCTGAGCAGTAGTGGAGGAAGTATTTAGATCCTGTATCTGACtaaaaat
agcaat
>NODE_622_length_371_cov_4.070081
GACCAGCCTCCCCCCAGGAACACCCTGGTTCCTTTAGACTGCCCTCCGCTGTCCTCCTCA
CACCTCCACAGCCCGCCCGTCTCCCTTCCTCCATCCTCCTCCTCCTCCTCCATCCCTCCG
TCCTCCCTGTCCCTCTCCGGCGCCTCCTCCACCTCCAACCCGCTGCTCCACTCCCAGTCT
CTAGCCGGTAGCTCCCACCTCCTGCCCAGCGCCATGCAGCAGCACATGGACCTACAGAGC
GACGCCCTCAAGTCGCTGGACCCCCACTACAACTTCAACCACCCGTTCTCCATCACCAAC
CTCATGTCCAACGAGCAGAAGATGGACCTCAAGTCCTACCAGGACCAGGTGATGGCCTAC
AACAGCTACACCAGCGGCTCCCCTATGGGGGCCAAGCAGATCTACGACAGCCCGGGTCCG
GCCGCGATGGACTCCGGCGCTTACTACCAAACTCTGTACAGCCGCTCGGTGCTGAACGCC
TCCTAACGTGGACGCCCGTCCGCAGAGGTGAgctt
>NODE_625_length_452_cov_5.836283
CAATACTAATTACTCTCAATGCAAACATCAGGTCGGGGTGAAATGGTCAGAGCAATAATC
GCTCCGTGCTGTCTCCTTGTTTTGGCAACTCTCATTAGCAACCTGCACGGGGAGGAGGAA
GAGGAGGAAATGTGGAAATGACGGCGTTACGTGGAGGCGATCTGGATCGGTCTGCCCCCC
CCACCACCACCACCGCCTCCCACCTCCATCTCCCTGACCCTGGCCTGACCCTTGCCTGTC
ACAGGATTGCTGCCCTTTGTGTCATGCCTCTCCATGCTGACTTTGGAGTGGAGATTGCAG
GTACAATGTGGATTGTTCTCAGTGTGTTTTCAAAGATCAGAATAACAATGGCATTTGCTC
AGCTCACTCACTCACGCTCATTGATCACTTGTCCCCTCTCTCTCTCGGCTCTCTGATCAC
ATCAACTCTGCCTTGGCCCCTCTTCTGACAGCAGTTTCACTCCGAGCACAACTACATCAT
GCAACCTTTGAGCTACTTTCGCACGTTAGCATATATTTCCTGCATGCAAAGCAACACCAC
CTGGCATCTTACTGGGAGGTGAAGCGctggtctgggggtgatgcggcgagctgtga
>NODE_626_length_718_cov_8.107243
GTGCCTTTCAATCTCATTTTAAACAGATGCCACGGGCTTTGCACTGCACCCAAGAAAATA
AAGCAGCTCTTATTTTCCCTCTGAAGAACATACTCAGAGTAATAGTAAACAGAGGGGAAA
CGTTGATCTCACAACAATCCCTCTTTGTGTGTAATACAGCTTTACTACTTGAAAATGGAT
GAGGTTTGAATCAGCAAAATGTTCATAGAACAATTGCAGTAAGATAAAGGGGCTTTGGTA
GTTCCAAATATGAATCATGCATAAAGACAGAAAATAGATTTCCACCATTCATTCTAGTTA
GAGGACATACTTTACAAATGCTATATGTAGCTATCAGGGCACCAGTAAAATAGGTCAATA
GATTGTGTGTGTGTCTAATCTTTGATCAGATGGTGTTCTCATCCAGGGCTATTAATGTGC
TGATCCACTAATTGGGAGAGCTTGCTCTCTTAATGCAATGGCCTTCTAAATGTGTCCGTC
CCAGTAATTTAATAATGGCCATTTCATGCTACTCTGACTTTTCAAACAGCTTGCTCGGGG
CAGCTACAGGGACTGGTTATTGATTGAAACTCCTAGGCTGCCTGGGCTAGGCTCTGGGTG
AGAGAGACTGATCAGCCTGCTTCCCAGAGTCCAGATGCAACCACAGTCCAACCCCCTTCC
ACCCCAACACACACACACACACACTCACACACACACATACACATCTCCGCATGCTGCTCG
TAAACACACAAACATGTAACATTGACTCACCAAAGACAAGTGCATACTcacacataaatt
tgtagattccgctgagatccctggcaccaggcttgatcagtggagcacagatgagagtgt
taaatggaaaagaaaatgtcac
>NODE_627_length_559_cov_7.828265
GTCCACTTTGCTGGGCAGGAGCAAGCAGGGGCTTCGGGCACCCCCCTTGGACTCCACCGC
CTGCAAAAGCACCTCTAATTGTTTCTCTTTGATCTTTTTCAGTATCGAGTGGGTCAACGC
CTTCAATTCAGCCTCGGACCCTGCGTTGGACTTGGCCACCTTTGTCGCTTTGCCCATGCA
GCAGCCCCCGGAGCCATGCGTCCCTCTATCCGCCTCCCCGTCGCCCTCCACGGGCGCACG
GCTCCTCCAGAGTCGCCGGACGAGCCCCGATCGTTTGGTCCTAAACATGCGGGACGAAAA
GAGGGTTTCCCGGCTAAAAAACGAGCATGGTGTCCGCAAATCATGAAGATTCCGGGATCC
GAGTCCAGGCAATGACAAGCAGCCTGAGAAAATACGGTGGAAAAACTGGGAGCTGGATAA
GCAGAGGAAATCTGTAGCATACGCCAGTCTCTGTTGCCTTCTCCTGCAGACTAGATGGCC
GAAATGAGCAGTCAGGGTTCACGGGACAGTTAGCTTCTCCTCCGGGGATCCACAACCATC
ACCTCCGGGCTGTTCAGACTACAACACACCTCTACAGGGACAGGGGGAGCCTGCTCCAAG
CCGGCTGCATGTAGCCAGAACGTGTTGGGTGATGTGCAACCTACGGAGCAGAGAGCTGAC
CCCTTTACCAAgctgctccgtggcgatctcacagcacataaac
>NODE_628_length_696_cov_11.218390
GTCACTTTTTATTTCAAAATAATCTTGATACATCTGTTTGTAAATCTTTTCTCCATGCTA
TAAGTAACATTTTAGGATTTTAGCTCACCACCAGAGCAAATTTTAATCTCAGACAAAGGC
AGTGTAGTATGACACACCAGAGACAAGATGAGCTATTGCTTTAGCAGTTTGAGGCATAAA
TGACATTGACTTCTGGGAGATGGAACTCTTTAACATGCTCTGCACCAACTGAGTCACATC
TGCCGTTGACAAACAGCTAAGGAGTAACCTGAGTCTATGTTCTCTTTACTGGCAATTTTT
ACATTTTATCATTGAAGTCAATGAGCCAATCTGCAATTTACGCCGTGGAGAGCGGGATGA
GTGTATTCAGAACCCGGTCACACACCCAATCTCCTACTAAAGAGCAGCGATAATGTAATA
ATGCCTCACTGATGTGCCAGGCAGTAATGGTGCTGAACATCTCCCATTCATCCAACACTA
CCTGATCATTGCTTTAACGGAATAATACATTACGGCTGGAAATAGCTGTAAACCTCCAAC
TTTATCTTGGGAATGTGCACTCCTTTTTACCTCAGGAAACGTTCCTGTCCCTCGGTAATA
AAAGGCAGAGCTATCAGGATGAAATGAAAAAGAGATTGAAACCCTTCTGTCTCTGTCAGG
CAATGCACAGATATACAGAGTATGGCCTTCTTCCTATTTTGTAGCCTAAAGGCTGTTAGT
ATTATTATGAAAATAGGTATTATGATCTTATGTTTTCTCCAAGAGAAAAATGAAATATTG
GACATGGCTGCTTTTTTTCCCCTTATGACTGTaaagtaggtttgattgaccgttatttct
>NODE_629_length_326_cov_1.889571
TGAAATCCAAATTGCTTCTTCTGCATGTGCTGATAATGTAGCAACTGTGTTTGGTAATAG
TGAAGACTGTACACTTTTGCCAACATTTGGTGTGACAAATCCTGAGCGCGGTCTTAAGCG
TCCCATGCCAATGGGCACCCATACATCAAAGAGGGTTAAAAGGAGTGATGTTACTGAAGC
TGATGTTGTTTTTGTCAGTGATATCACAAATAAAAAGCTCCAGTTCAGTCCTCTTTCTAA
CGAGGTGGCACAAGCTTTGTGCTCACATTTGAGCATACAGTCAGAGAAATTGGAAGTACT
GTCTAATGAAGTTGGGGACTTAGGCATTCCATGTCACAATGACAGAATTGTTGGTGATGG
AAACTGTTTCtttagagcagtcagtcaagctgtcagtggtacacagaagtatcacaaaaa
agttagacaagcagttgtcaaggtattggcaggcaatgctgcagcatata
>NODE_630_length_313_cov_1.884984
AGACATGGACTAGTGAATATGAAACACAACAAAGAGACAGTGGGAGATATAATGAGCTCT
ATAGGATCCCGGCACCCTTTTGCCCTCTCTCCATCATAAGTGAAGCTCCCACTCTCATCC
TCGGCCCTGCGTCTGCTGGAGGAAGGAGCACAAACAATTAGCTGAGACAAGCCGTTTGGA
TTATGTGCTCAACCAAAGCAATCAGACAGCTGTGGTTAAAAGAATGAGCTTCAAAATGCC
AGTTGCCCAGTTAGAGGGGAAGGGAGGGTCAGTGGTCCTGACAGTCTTAACAAGATGACA
GAATTTATAAAGCACTGCTGTTAAAGAATATAGTTACCTGCAGTGTAGCCCTTATAATAA
GGCCACATGGGGCTTCTTCCATATTCCCTCTGTATTTGTTTTCTTTTGCCTCATATTCTT
TTGTTGTGCCTCTTGTTCTTCAGCGTAATGGTTggcg
>NODE_631_length_302_cov_1.983444
ATAAACAGTTCCGTGGTGATAAATGTGTTTTCTACTCAAACCAAATGTGTTCTCCACCTC
CTCAGCCTTTCACAACAAACTCATGTCTACTTTTTTCCACATATTTGAAATGATTTAATT
CAGAAAGAAATTTTTTAGGAATCTAAACTATCAAGAAACTGGTCGAGGTACTTTCCTTGA
GTGACCCCAACAACTTTACATACAAGAAAAGTACGTTTTTTAAATTGGTGCTTCTACAAA
AACGACCAACTTGAAGTCAACAGATCCATTCGTGATCAAAAGACTATCATACACTATACT
GCCAAAAGAATTGGGACACCACTGCAAATGATTGAATTCAGGTGTTCCAATCACTCCCAT
GGCCATGGGTGTATAAAATCAAGTGCCTGGGCATGCAGACTGCTTCTACAAACATTTGTg
aaagaatgggtttccaggagaacttg
>NODE_632_length_421_cov_1.684085
GTGAAATTGCCAGGAAATGTGAAATACCAATCAGTCACTAATTTTACCCTTTTAATGCAG
GGGACTGAGAGCAGACATCCTTTAGTATTAAGGGCCCATGAGCTGATGTGGTTTTATACC
TACTACAGCAGAGGTAAAGACTGAGATGGAAAGTACAGGAAAAGAGATCTGGATAAGAGA
GAAACCGGAACAAAGAGCAAAATATGTAGCAGCAGATAAAAGTGAAGTTGCCAGGAAAAA
TGCATTAAATGAGCGAGAGGCAAGAAAGAAATGAAACCAGTGAGATGGCAAGATGGAAAG
GAAAAAACACAATTAGAGACAGCCTAACAGAGAGAAGCAGGAGATGCAAAGGTAAACAGA
TATGAAAGGGTGCGCAGTGTGTCACAGTTTGCTGGCAGAGAGTTGAAAGAGAGCAGGACA
TAGCCAAAGATTGCGAGTGACAGATGTAAGAAAGATGAAGAAGTGTGAAAGCGCAACGGA
AGCGAGAAGGAAAGCAGTGAGAGACGAGgagtggaaattggctgtgggacgcagcatgca
catgtcctcaggagtggagacaagc
>NODE_634_length_145_cov_1.848276
GAAACATTGTCTTTAAAAAACTGCAGTATTGCTGTTTTCATGCCCTGAAACAGCTTTTCA
TGCCCTGAAAAGGCCTATTTTGCCACACAGTGGTTGACTGAATTATATCACACAAAGTCA
CTTGAAACAACTTTTGCCTTCATAATTATCACATTTGACCACATTGTGAACTCAAAACCT
GGTTGGAAACATTGTCTTTAAAAAACTGCAGTATTGCTGTTTTCATGCTCTGAAACAGCT
TTTCATGCCCTGAAAAGGCCTCTTTTGCCACATAGtggttcactgaatt
>NODE_635_length_519_cov_6.597302
CTCACGGTAAGACAGAATTGGGCATTGTCGCCAAGCAGAGTAGAGCAGAGCTAGCCCCCA
TTCTGTTGATCTGAGCAGGATCCCGGAGAAAACAAAACTGCATTGTTCCCCGCAGATGGA
AGCCAGTGTCTCCTGGGTAACAGCATTAATCTCCCCTTTTCTCCTGCTTCCTCTCTTGTC
GGGGCCATAATCGGTGGGCTCCTTTCAGCAGCCGAGCCAGCCTCAAAGCCCAGGCTCCTA
ACTAGCCTCCTAATTAGCTGCAATTACAATGAAGACAACATGATGAGATAATAGAAATTT
GCAAAATAATGACATACCACGGGAAAATATTCCTCCTCCCCAAGCACCATTTTTTTCCCT
CCGGGAGCGGCACAATGGAGAGCCGGGGCCCTTTTCTGAAAGCGGGGAGCTCAGAAAAAA
TGGTGGCGCATTATGTGGCATAGAACCCTATTGTCTGCCTTCTGGTTGCTTCAATCAACA
GGCCATTGTCTGGCTGCTTAAATCAAAATGACTCAAATACGGGCTCCGTAATGATGCCCT
CTCAGCAGCGCATACTGAACACAGAGACAGATTGAGGGAGAGAGGAGAGGAAGAGGAGGA
AGAAACGGGAGAGCAGAGGAGGAGGAGGAGGAAGGAGAAAGGAGGAGAGGGGCTAAtcgt
gtg
>NODE_636_length_677_cov_7.508124
GTTATGTCATGCCTTTCCATTGATATCTGCATAAAAAGTTATGAAGTAACCACAACGCAT
TGCCCCTATGAAGGAAACAAACAAACTGAGAGAGCATTTTGTCTACTTGACTAAATCTGG
ACGCTTGTCTCTTTGTGTTTGCATATACATACATACATATGCGGGATGTGCACCCATTTG
CTACTTATGTGGTTCACATGTCATGACAGAGGAAGGACACTATCCTCTGCTATGTTTTGT
TGTGCCCTCTGCCTTAATTTGCCTGTTGTAAGTGTGAAGGGGAGCCAGGGAGATGACATC
ATGCAGCAGGCAGTGTTTGAAGTGCCAGTCCTGAAGGAACCACTTATAGCAATTAGGATA
TCCTTGAACAAGCGTTTGCGAAACATTGGCTGGTTTTTGGCATTTGCCTCCCGTTCCTGC
CTACTAACTAGCGAGGTTTGATCTCCCATAATTATCTACCCACCGGCTCCTCACTCCTGA
CAGCTCTCTCCCTGGAGAGGGCTGAATGCCGGGGCTACTCACTGATTGCATCAAAGTGTC
AGAAATTGCAACATCAAAAATAATAACTGATATTCCGGCAGCAGGCTGCTCTTTGAATAT
TTCCTTTAAAACGCTCTCTAATTTGTGTCTCGCATGGTGCCAATGTGTGTGTGACTGTGA
GGGCTTAAAGCAAATAAAAGCAGGGGAAGTGCATTCATTATTGAACCCCTATTTACATAT
GGCAGACTATTCTGTCtgaactggtatgaaatagatatgcgtttattctggtgctgcttt
taccccatcctgcacttctttcaggacttgctcagcatctg
>NODE_637_length_475_cov_18.463158
AGATATATTTTTTTCTTAAGAAAAATAATTCAACTGTATCGAAAGTTACAAGTTCACAGT
CACTTTGGTAAAACACTTGATTACTTGGAAATCAACCAGTCAATCTGTTTACCGATTGAA
AAAAAAACAAAACAAAAAAACCCATGAAGTACATAAATGATATTTGCTGTTTAAATAAAA
TACATAATTTCCATGATGATGTAAAAACTGGAATGGCACATTAAGTGTCATATGAAACAT
TTACAAAACATTAATAAAATTTCCCTGATAAATCAAAGTGCATATAGACGCAGTGCACGT
AGTCCATCTGAATGTTTCTTCAACGTTAGCCAAACGTTAGCCAGCCCCACGCAGCAGGCC
AGTGAAGCCACAAAACAGTTACCCATAGTATAGAATATTATAGAAGAAGATAACAGTCAT
GAACATTATTAAATACAGTCAACACCAATGTTATATACAGTATCGCACTGCTAGGTCTGG
CTTGGTCTCATACAGTCCAACTCCAGCAGAAGGAAACCTTGGATAGCTCGCTACATAGTC
ACAACAGAAATATGTGATCACAATACAATGACAAGTCTGAAGTGTTTTTTTTTCTAGATG
CCATATGTGTCAATACCCT
>NODE_638_length_456_cov_18.616228
ACAGCAAGTGCAGGATGAGTGCATTTAGTAACTATGAAAGCACAGGTGTGACAGGAGTAT
GTGGTGCAATTAAAAAATGAAGACAAGTAAATCATGTTAGTAGCCTGATTATTTTAAGAT
GTTAAAAGCTGAATTTGTGCTGTGTATGATGCTGCATTCACAAAAGGGAGGCCACCAGAA
ACTAATATTTAATAATTAAACAGCATCATAGTGTAGTTCTCGCTCCATCGCCCAAGCCTT
TGTTTGATCTTAAGGGTAAAATAAAACTACAACTACACACTTTTTTGCCCATGATGTCGT
GAAAATGCATGTTGACAGCCTGGTCCACTGATTGTTCGGCCTCGAAAGTAATAAATCCAA
AACCTAGCCAACGACCAAGAGTGAATCAAGGTAGCAGGGGGGTTGTGACAACACAAGATG
AAGAACAGTATTGGGCTTCAGCAGAGTGAGGATCCGTCAAGACTGAGCAAGAGGCTCCTG
GGGTTCGGATGATGTCGCAGACTTGCAGAACAACACAAATCCAAGACTAACGCCTGGGGG
ATTGAAGGAAACTTTTCTCTTTAGTATGCAGAGAAATATTTGGGTGAAGATAACAATAAT
>NODE_639_length_623_cov_10.746388
CGAAGAATGACTTGGACAAGGCCAACAAAGACAAAGCTAACCGCTACTTCTCGCCAAACT
TCAAGGTAAGCAGTGAAAGAAGCAGTTGGGATTAAGATCCAAGTGAGATATTATTATATT
GGAAATACTGTTGTTAAAAAACTTTACTGCTTTACTGTTAGTTTTTAACTAAGAAGATAA
TCCAAATGACCAATGATGATTGTGTTTCTGATTACCTCATGACACACACTGAAGCTCGTT
GTCTTCATTTCCAGGTGAAGTTGTATTTTACGAAAACCGTGGAGGAGCCTTCGAATTCTG
AGGCTAGCACTTCAACATCCGTCACCCCGGACGTTAGCGACAATGAGCCAGACCATTATC
GATACTCTGACACCACTGACTCTGATCCGGAAAATGAACCTTTTGATGAAGAGCAGCACA
CGCAAATCACAAAAGTGTGAACTCTTTTTAAACAGGAAAAGAAGAAATTATACACGAAAA
AAGGAGAAAACTTGAATATAAACTCAAAAGAAGAACCTTTGTCCCTTCCCTCCCCCAGAC
GGCAATAGAATATCATCATGTCAAATGCCAATTTTAGGGAAAAAAAGATAAATATCCTGA
CCAATATATTGTTTTTATTTCTTTTTTTCTTTGGCACGGCCATGTACCATGTGCGAGGTA
TTGACACTGTTGCCCCATGGGAAAAGGTGCTGTAGCTATAAAAATGTGTTTATATATATA
TACATACATATATGTATATACATATATACATGCATATATAAACAAAc
>NODE_650_length_553_cov_5.645570
CGAGTTGTATAAAAAGGGACATTTTTCCTCAACTGTGAAAAGATGATATCTATATGATTA
TATAGATGACTGTATGTATGAATCAATGTATAGTGTCCAAATATTAACAAAAATATTTAT
ACATTTTGTAAGAAAAAAAAGAAATGAGGAATCTCAACAAAAAGTGTCCTGGAGTTACGG
TCAAGAGCGGAGTATTTACTCAAAGAACTGCAAAGGACACTGCCATTGTTTCGAAGATAA
ATATGCGAAAAATATAAAGAAACAAGAAAATGTCCCTTCACATTATCACTATACATAATA
TCATTATATGTGTAAATGTATCCAATTTAGATGTGTTTTACATCAAAAAATTGACATATT
TTTATTGATTTTACTGCAATTTCTGTGCATTTGAGCCAAATTGTTATGTGTACAAAAGCT
ATATTGTGTATTTTATTAAATTAATATATAGTTGTGTTGCAATATACATGGGCTTATATT
GTATTTGGCAAAAGTTGCCTTAGTAGCTGTCGAACTCTGTGAGTTTGCTTTAGTTTGGGT
TTTTTTGTTGGTGTTTTTTTTCATCTCTATTCTGCATCTTTGCAGGCTGGCTTCAGTGCT
TTTGAGATGTCGCCTCTTTTTACCCTGAGATCCAGCTGGATCAAATACAATAACTGTTGA
AAGCTTAATGAGCCAGCTGATCTAGAATACAATTCAA
>NODE_651_length_186_cov_4.258065
CTCTGAAACAGCGTTTCATGCGCTGAAAAGGCCACTTTGGCCAAACGGTGTCTCCTCTCA
GAATCTTGACACAATGTCACTTGAAACAGCTTTTGCCTTCATATTTATCATATTTGAACA
CATTGTGAAGTCAAAACATGTTTGGAAACATTTTCTGTGACAATCTGCAGGAGTGCTGTT
TTTATGCTCTGAAACAGCGTTTCATGCGCTGAAAAGGCCACTTTGGCCAAACGGTGTCTC
CTCTCAGAATCTTGACACAATGTCACTTGAAACAGCTTTTGCCTTCATATTTATCATATT
TGAACACATTGTGAAGTCAAAACATGTTTG
>NODE_652_length_445_cov_11.773034
GTGTGATTTTCAAAAACATACCTGTTGTAGCTGCAAAGAAAGACCCAAACAGAGGTGAGA
CATTTGTTAAAGAACCTGCTTTTTTTTTTTCTTCTTCCATGAAAGCAACGTGCTGTTGTT
TGGATTTCACATGATTGATGCTTGACTTAATCCAGTGCTCTTTGCGCCTTCCCAGGAGGG
TGAGGCGGTCTCTTTGTGCTTCTCTGTCCCATGTGAAGCAAACCAAAGCGGGAGAGTGAG
GGTCATAGCTATTCGGCAGGGTACCAGATCCTTCCCACCGGCACATCTGCATGTGAAATC
GCCATTTCACCCCTCCACACTCCCTAATTGTTGCTAAAATTATTTGTGAAATTGCCTTCC
ACCAGGAGTGTTTTCCACGGCAATTGTCACACAATTTTATATGCACGGTGGGCCCACAGA
GTTGACACACGCACCTCTTCTTTTCTGCCATATGTGCTCTTTCTGCTCGGCTTTAATAGT
AGCGCATTATTTTTTTCTCCACAATTACCTTTAAGCAATTACTCTCGTGCGTTCTGCGGG
GCAAGTCAACCTGTTGTCATCAATAGCGGGTCGATCCAAATGTTGTAAT
>NODE_653_length_311_cov_1.932476
CCACAGATTTAGAAACTGTAGCTTCACACAAACAACTAGAGAAATAACTCAGAGTGAGAG
TGTCAAGGCTGCACAATCTTTGAAAGACACTGGAAAAAAAAGTTTATCCTGCATCTGGAT
CTGCATGTGTATTAAAATGATCACTGACATATGATCATGCAGACCGTACTAAAATTCTAA
GCCCTGTCCTCATATATTAAATAAGGATGAATTATGCAGTATTGCACAATAGCTATATAT
AGCTGCAATTGTAGAATAAGCACAATATGGTGAATGATGGCAGTGTCCCTTTTTGAGGAG
ATGATGACTACACATTCAGCTTCAGTGAATTTATTGCGCAGCCAACATTTCAGTGCACAT
GCCTCCAAAATTAAGGGTGATTACAAGAAATCGTTGTACAATAAAATCCTTCAAATCAGT
GCAATTAGTTGCATTTGTATTTGGAATTATTTGAa
>NODE_654_length_555_cov_14.309910
TAAGACCCATTAGATCATAAGGAGCAAATCCAGCAACCAAAAGGGACATTGTCAGCTACT
GCAATCCACAGGATTGACTACGAAGGAAGCTGAAGTCCTGTTTTAAGAGCATCAACCCTT
CAGGATGGCCTCAAGTCAGTGCCACAGACGACACCAAGTAAAACACGCCTCCGGCATGTC
ACCATCTCACACACTCCACCAGGTTTCTGAATCTGAACAATTCCCGACAATGTAAATAAA
GAAACCACAGCTGACAAACACAGGTTTGTCTAGGCTTATTCATATGTTTTATTTGTATGT
ATTTGCACTTACCCTCGATTTGCCTTCTGCGTCCATTAAGTGTTCCACGTACGTTACCTC
ACCCACTACAAATCAGATTCCAGAGACGACACACACCAAGGGGAGAGAAGCCGAGAGAAC
AATGGGGGTTTAGAGCAGAAACACAAGAAGGGCGGCCGGTGACAGTGAGCTCAGACTGCC
AGTCCTGAGCCTTCCCCCAGCACCTCAGCAGCACAATATGGTACAGGTCTACAAAAAGCA
AGCTTGAGTCTTTTTAAAAAAAAAGAGATAAAGACTTCTTAGCCTGTCCTTGTTGGAATT
CTCCCAAAACACCAAAAGCAATAGACTGAGGACAACAACTATTGAAATGGCCGACAGCCT
TCCTATTTTGATATAATGCCCTGAAACACCACCTTCTAc
>NODE_655_length_315_cov_1.025397
AAAATCATGTTCAACACAAAAATTTACCAAAAAATAATAAAAAATGACAACAATTTAAAT
CAAAATCACGTTCAAAATAAAACCCAACAAATCTGCAATAAAATCCGATTAAAATAAATA
AACAAAGAATTCTTCAACAAAATCATTTTCAAAACAAACACGAATTAACATAAACTGACA
AAAGTAAATTATCGTAGAATCCGATGAAAAACAAATAAAAATTAAAGGGAAAAATCTGAT
CAAAACAAACAAACAAATTATCATAAAATCTGAATAAAAACAAACAAACAAATCACTTAA
AAACAAATGGACAAAAACGACAGGAAATAAAAGCAGAAAGAAAAAAAACACAAACAGCTA
AAAAGGAAATGATTATTATAAAATAAAAGACTACTAATAAAATACAAATTATCCCCCCAA
AAAATCTTATATTTAAACAAATGaacaaaaataaaatca
>NODE_656_length_396_cov_3.886364
TTGCTCTGTCCCATCCTTACCAGCTGTATTTGTTCTCTTCAATAAATTCAAAGTAGCCCC
TTCCATGTTCCTCCCGGCGTCTCTTAACACCCTTCTTATTCTTCTGATCAGCATTCGTGT
CTTTGTCCGCATCCCCTTTGAAAAGAGAACAAAGATATAGAATGAGGTGCTCCTTTTTGT
GAGAGAGAGAGGTCGGACTGGCAGTGGGGTTCTGGCCCACAAAGCCCGTTCATTAGTTAC
ATTGTGTCGACCATGATCATCAAAATTAAGGCTACTAAGAGGCAACACCTCATAATTAAT
AAATGATTAATATAAAAACAATACAATCATACTCCACAAATTGTAACAGCTCTTAAAAGA
CCAGGTAGTAATTACAATAGCAGCTGGCCAAAATGAACATTGTGAACAGTGTTTGCTGGG
GCTGGAAAGAACAAGTCTCTGCAAAGTAAAGGGTAATTAACCCTGCAATAAAGGGCCTCA
AATATATATGTTTTCAGTGAGGTTCAGATACAAGTCTATTATATTAAGGAGGGCAAGTCt
>NODE_657_length_333_cov_19.615616
GTACGCGCCATGCCTGTCGGGATGTGGCAGCCCTCTCAGCCATGTCAGGGACAGCTTCGT
CGAGGGTGGCAGCCGGGGAAAATGATGATGATGAAATTAAAATTCTGCGCCTGGCAGAAG
GGGCTGCCGCGATTTCACTGGCGGCTGTGCGCATCGATCTGTTCCAGCATTTGACTTTCA
ACCATGACAAAACTGTGGGCAAATTAATTGTTCTCCAGGATATTAGGCATCAGAGTCCAT
TAATCCTCTCTGGAGCGCCACGCCGCATGAATACTAATCGTCTTTCCAGGCAGCCGTCTC
ATCCCTTGCTCCCTTCTCTCTTTCTCCTCTCTTTTTTTCTTCCTTATCCCTCTTCTTTTC
TGACTCTTCTTTTGCTCTTTACAAATATCCTCTGCTCTGTTGTTTCTTTACTTACTCTCT
CTCCTTCTCTCTCTCTCTCTCTCTCTCTCTCTCTCTCTctcgttgctgtctcaaatg
>NODE_658_length_600_cov_13.085000
CACCCAAAAAAAAAAAAAAAAGATTGAATGTTTTTAAAATGATTAAAAAGAGAGCAGTAA
TTTATTTTGATGACAAAAAAATGATAACTTGCAGTGATTTGTGCTGCAGTTAATCTTCAT
CGAAACACAACTTCAGCCTCTCTGCCCATCTAACCCTACAGAGGGAAATAAGAAAAAAAG
GAACTAAGCCATTGTCATTGAAAATGGTATGAAGAAAGCAGCCAGCCCCTTACCCTTAAC
TCTGTTGTGGACAGATTTCCCCTGACAAAAATTAAACTAGCTCCTACTTGGCACTTTATT
ATCTCTTCAACTGAATGATTTATTGTTTGTGGAGCGAAAGAACCAAAGAGAGGGGGAAGA
TTACATTTCCAGCCAAAGCTCAGGCCTGATCTCGTTTTTTACTCCCTCTGTCCAGGAAAA
AAGCTCCCGACAAACAATAATGTCAGCTGTAATTGATCGGAGGTCGCTGGCTGGGCCTGC
AGTAAAAGCGCACTATTTAAGCGACAATCGGCCCCGCGCTCTTCAGACGCTGGCTAATGA
AGCTGTCTGTCTGGGCTATTTACCTTCTCTTAAATGGAAGGGGAGAGATGTACTGTAAGA
GACAGGGCTGGAGAGGATCTGCCTCTCGCTCCTGTGAAATAGGACCTGCACATGCCTCAG
GAATGTATAATTGGTTGGCGCAGCCAAAGCTGGGGATCCGGTGCTAATTAAATGACTTGT
TTAAAGCCTATCTGTCTTTGTTTG
>NODE_659_length_707_cov_14.455445
ATTTGGTAGGTGGAGTTAGGTGGAAAGGTTTTAAAGAAACTGTGACCTTTTTTTAGTCAT
TTTTCATCACGTTAGATACAGTTGCAACTTTGGGAGTTGACACAGTGGGCACCAAAGTTT
ACTTTTAAAAATAAATAAATAAATAAAGACAGAAAGAGGAGAACGAGAAGGAACGGAGAG
GAGTAGAGTCTGGGATACAAGCACAAGCGCCATGGCAACACATAGAAAGAGGAAGAAAAG
AGTTACCCATAAGTAGCCGCCGTTTCACCCGCTTGTCCACATCAGCTACTGACGTGGCAT
TGAACTCAGAGCTCTCAATTGCAGCCTCATCTTTCTCTAAAACACAAGTGACAAGGGGAC
AAACAGTGAGCAGCAGGTTAATGAGAAGCCCAAATGACCAGACCTTCAGCCCCTCTTGGC
GTTTGAGCAAAAAACCAAAGCCAAGAAGCAAGAAGCGATGAAGAAGTGCCAAAATCCCTG
TTAGAGTGTTAATCCCCAAACAAATGATAAATCCCCCAAAGCAAATCAAAAGAACAAAAC
AAAATAAAATAAATGAAATGATCAGTATCAGTGTTTAGCTTACAAAATGAAGCGGTAGGT
AGGTAGGTAGGCAAATAGGTAGGGAAGGGGAGGAGAGAAGGTTCAAGGCTTACATATGAA
GAGTTTTTAAAACGAGACAGGTTTGGGATTTTAGGGATGGAATGGGTTGGGGTGAATATT
AAGGGGGATTTGAATTGTGATGTTGACGTTGCTGTTGTCGCCGATGGAGTTTCTGTCTTC
CATATCAAACGCTTTCTCAGCAATGATTCCCTCacgttaggatggaggaggtaggcaaga
aagagagggaa
>NODE_660_length_409_cov_15.709046
AGAGGGGGAGCGGAGAGCAACATGGCAGCTTATTTAGAAGACTTCCTTTATTGGAACATG
TGCAAGCAGTTCACTCACAAAGGACTTAAATAGGATATTTTCTGTTCCCTATAGTTGCTT
TCCCCTTTTAAGTGCCGAGGCAAAAAAAGTAAGTTTACAACTCCCTCCTCAATGGGGGCT
CTTCACTCTCAGGTTGCGGGGACCTGAGTGACCTAGGAAAGTTAATTAGGAGGCGAACAA
AGAGCGAGCTGGAGCAGAATGCCTCGCCTCTCCTCCAGCCAAAGATGTCATCCATTAATT
AGGAAAATCTTTAAGGTGGCCTTATTGAATTTACAGAAAGCCCCGTGGTTGGCGGGCAAC
AGTTTTTTGATCAAGCCCTGACTCAAACAATGCCTTTCTGGGGGTTAAAAAAGAAGAAGA
AGGGAGGAGATTGGTGGTAGAAGACGAGAGGCAGAAAGGGAAAAGGGGGGGAGAAAAAGA
AACGTATGGGTCTGCGGCGCAGTACAGTTTAATGGGGGGGCTGCTGATTGTGACAGCTCA
GATTCACATGGGt
>NODE_661_length_567_cov_11.433863
CTTATGTCAGGTTCAGGTTCTCCCCCCGTGAACCCCGGCGGCCACACACAAACACACTTC
TCTAAAAAGAAAGACAGCGACGACAGAGAGGCTTTCCTCACACCGAAACCATGTTTACCC
ATGCTGCAGCTGAATTTACAAGGGTTTAATGGAGGACATTTACACAAGGTGTGCAGGCGA
CTGAGATGCTCCATGTGCCAGATGAGGGCAGCCCTTAGGAGAGCCAGAGGAAACAATGCC
AAATCTCCTCCCCCTGCCCTCCTCTCTCCTGCCCCTTTTGGCACCCTCCCTTGTCCTCCA
GTGAGAGGCTCCAAGGAGGGGGGGTGGGGCCGGGAAGGTTAATGTGCCCACTTTGATCTT
CGTCAAGGCACACTGAGTAAGAATTAATTTACATTTCAGATGAAAAGGTTGACAGTATAA
AAAGGCATCTTGTTTCTGGTATGTGAGAGCTGTGTAATAGGCCAGGAATTTGAGAGAGGA
AGTCGTGAGGAAACAGAAGGGATAAGCCCCTCTCTTGCCTTTACTGGGAAAGAGATGAAA
GGAAAAAGGGATCTCAGTATGCACTGTTCTTCTGAAACATGGGGACCAAATGCTGCCCAA
ACTTTCAAAAGCTTTTCTGTATGCATTATTAATTAATTATTACTATTTCGTAGGCCACTC
ATGGAGATCAAAAAGGTGTTTCACAAAGATGCAAGGTTTTGACGCCGTTGT
>NODE_662_length_296_cov_1.324324
AATCCTCCAGTTCAGACTTAAATCAGTGTTTCTTAAGTCTGTTGTGTTGCTCTCAGACAT
GATTTACTGAAAACAAAATCTTCAACATAAAAGCAGGCAGATATCTCCATAAACAACTGG
GCACTAATTAGTAAAGTGAAGTGATATTAAGAGCATAAAAATGTTTTATTTTGTTTAACT
AATGAAGGTGGGGACCTCAAAAAGATCACAGATTAAATGTAACAGTCTACCAGCATTTCT
AATGACTACTGTGTCAACCATGACTACAAATTCTTCATGTATGTGTGAAAGAACGTATTT
TTTGTTACACTTCCCCTTAGCACTGCGCAGCATAATAGCATCTTTTAGCTTATTGTTTTG
GTttgtaagagtcaccgtagttaattctcatcagctttatttccagttgtggcaggtagc
tgatttcagctataatactt
>NODE_663_length_520_cov_12.628846
TCTCCACACAGTCCCAGCCTCCGGTTCAGCAGCAGCAAGTCCAGCCGCAGCCTCAGCCTC
AGCCTCAGCCCGGATTAATGCAGGAGGTAGAGTTTTCTAGTTCTTTCTATGGCTCAAGTG
AGCCAGCACCTGGTGGGCCATGCCTTATGGCCAGCGACAGTGGTGGTGGTGTTAACCATG
ACGATGTGGCCATTGGCAGCTACAACACCTCATACACATCTTCATTTGTGTTCACCTACC
CAGAGGGAGCCTGCGGGGTCAGTGCCAACCAGCGGAACAGCAGTAGCGAGCAGTCATCTG
ATTCCCTGAACTCGCCTTCGCTGCTGGCGCTCTGACTGACCGACAGACACACACATTCAC
ATATTAAGACACACACACAGTATGCTCGCTGGAAGTAGAGCCACAGACACGTACATGCAC
AGAACCAATCAGTCTCACAGACTGAGATGAAAACCAACAATCGTCTGTACCTGATTGGGT
TAAAGTTTACACATTCTGAAATGCATTCCAATTAAGAGCCATACAAATAGTTGCACATTA
GATTGAACCTTTAACATAGAGCTTAAACATGAATAAATTCTTGTTTTGTATTTAACCAGA
ATACTTGCAAccggacacgttaagcctttaaaagtcaagtccacgttgccgatcttaagt
gctc
>NODE_664_length_447_cov_9.389262
AATAACTTCTCGATAGCCTGGATCTCCACTGCCCTATACTAGCTCTCCCCCTTCGCCCGC
CCACACCCCTGCCTCATCCACCATACACCCACTTCTCCTGCCTCAATCTTTGGTTTCAAA
GGAAGCGAATCAGCCAGAAGGACAGAAGGTTATGCATTAGTACTGGTCATTGCTCAAAGA
GTGAGCGTTATAAATAATAAAGGCTTGTGAAGGACACAAGGGCTGTGGGATGCATCTCTG
GTTCACGCCACACAAGTCAAAGACAAGACTGTAATTTCTATTCCGAAAATGTGACCCTTG
CAGCTTCAATTACATCTCAACAACACCAACCGTGTCCGTGCCAGGAGATGTGATGCCTCT
TTGTTAGCTCTACATGAAAGGCTTATTGATATTGGTTATGGAGTGCATACAAGACATGCA
CATTTTTTTTGAAAATTATTCCAGAACTTAAAGAAAGTGTATAACTAAAACAGATGCATA
CTGAAATTCAATTTATTTTcaccacagatgcccacctatagaacttgtaatgcgcttttt
cttttggaattctttccagtcaaggcaaaaataatcttcttaattttatac
>NODE_665_length_293_cov_1.010239
AAATAATTTCATTTTTATGATAGTTATGTTCTTTTGGATACAGACCAAGTAGACACAATT
TAAGGTCCAATGACATTCTTCATGAAATAATCTTCTCACATGTAGCTCTGACCTCTTTCT
AAAATGTTTTGATCTTTCTGCACTGCCAGACACAGTGAAACAGTGCACCTTTAACCACTG
TTCCCCATGTGTCTGGTATGTTTTGTAGGAGTTACGTATGTTCACATGAGCCAGTTGTAA
TAAATTATTCGGAGCCATGCGTTTATTGTGAGTATGAGTTGCAGCACTGGCAGATTTCCA
ctcctctgctggaatttcagtttccagatcttcgttttaagcacttagcttatattgtga
gctctcagacgagcaggatgtaaacatattataaaattcagacatgatgccctttttaaa
actgttctttgttacca
>NODE_666_length_493_cov_5.855984
ACTTCCTTTGCATTGGGATTGGACTTGAGACAGATATTGACATCCATGGTTCTCTCATCC
CCAACTTCAGCTGCTTTGCATCGTCTGGGAGAATCAAAGCCATTTGATTACAATCTACAA
ACGTAACCAGGTAATTCTTTTGAAATTGTCCTTACAAACAATTTTCGGAGTGCTGCCTTT
TTAAACCTGCTGTAACACTGCAGGTGTAAGCCCACCACTCACTGGTGCAGTACATCCCAT
GTGGTGACTAGAAAAACAAAGCGTTGTTGTCGTGTACTCTCCTCCTGATGTAAATCACAG
CTGTTAGTGCTTCCAATCCTCTGTCTCTGGAGAGGACAAATCTAGGCTTTCTCCCTCTCT
CTACCTTTTTCTGTATGTAGCCTATTACCTTACGGTACAAGATCAAGCAGCCACCGCAAA
GCTGTCATTTTGCTTCCATTTTGTTTCCAGTTCCTGCTCTGAAAGACAAGGTTCTTTTGA
AGTATACACTGAGATAATGGTGAGCATGAAGTTTTAAGCCTACATGTGGATTATCGTGCA
ATCGTGTGCCTTAAAGTAACAGTAGAGCTCCTACAGTCACATTTTTAAACACAGCAGAAg
ctgcagtagcgctaatggcctcagtgtgaggtgtaat
>NODE_667_length_412_cov_1.584951
CAGATTGATTTGTGTTGATACGTCAATTTACCATTTCTCAGTGGAAACGTATTTGTTCAT
AAGTGCTTTTGGATCGTCTTGATACTGGTTTAGCACTCTGTGTCACACAAAATTCCCAAA
TGCAAGATAAACTGAGTGCTTTACAGTAAGTGGCGGTAATACAACATTTATACTAAATAG
AAGAAGAAAAAGAAGAAACAGCCCAAAGGGACAGTGCATACCTAAAAAGCTGCTGCCATT
ATTTCAGGATTTGAGCTTCAGCCCTACCTATGCCCCCTCTCCCTCTCTCTCCCCCTTGCT
CTGTTCTACTCACCCGCTCTCTCTCTCCCTGTCTCAGTCTTGGCTGCAGCATCCCTAATT
ATTGCAGGGATGAGCTCACAATCACCTACACCCATAAAAGCTGGGCTCATTCCTCCACAC
ATCGCTACACCATAGACATTAGTACCTTACATCCCTGCTGATCCCCAACCTGTTTCCTGC
CTGCCTTTCCCTAGCCAgcctgcccctttagttttgttccccgtccagtgagtatatttg
tttcattattccagct
>NODE_668_length_511_cov_4.544031
AATAGTTATATTTAGAGGTCAAAGTTCATTAAAAACCTCCTGTGTATGTGTGTCAGTCTG
CCATCAGGCTTTGGCACTGTGACACCAGACTTCCTTTCTGTGCTCCACCAGAACAAACTG
CACCTACATCTCTGGCACTTCAGCAGGCCTGTCTGCCTGCCACTGGCAGGGTGAAAGGCT
GTCGAGTGGTGACGGAGAGCAAGAGGTAGAGAGACATACACAAAGAGAGAGAGGTAGAGG
TAGGCTGGGGGTGAGGGTGGGGGGCTGTTGAAGTTGAAGCCTGTTCTTTTGTGGCGCCCT
GCCTTCTGATCATTTACATCAAGTTGACATTCGGAGAGTTTACTCTGGGGTCTGTAATTG
TATTCTTTCGCCAGTTCTGCATTGCCAACCGTGAAAATGGAATCTTATCAACCCTGACCA
ATTTTTAATGTACAAAATGAATTGGCAGGGGTTCAAAAAAAGGGGGAGCTACAATTCAAA
TCAGGTGAATGATACAGGGCAATTTTTTTTACAGTGAATGATTGAGCTGCCCACCACCCC
CCTTGCAACCTCCCACCATCTTATCACCCCCTGCTTTCAACTATCATATTATGCTGGATT
TATttttctttcaaaggaagggcagacttgggagggggcaactccagctgaaaaa
>NODE_669_length_418_cov_1.193780
AGTGGAGAGGAGAGGAGAGGAGAGGAGAGGAGAGGAGAGGAGAGATAAAGGCAGATGTTC
AACATTTGTACAAAGAAACATAAATGTAAGAAGGAACCAAGAAGATAAATGATTCAGGAA
ATAGATGTGTGAAGCAGAATAAAGGACAAAAGGAAAGATTGAGGCAAAAATATGAATTAC
AGAAAAGGAGAAAACAGGCCTGCATAAGAAATATGAGAGGAAGAGACTGAAAATGGTTGG
CTAGGAGGACAGCAAGGGGAGATAAACAAAGGAGAGAACAGGGGAAGAGAAAGGAGGAAG
GCCAAGGTGAGGAGGGAAGATGGATTTATGCATGTGTGTTAAAGCGCCTCCTCCAAAATG
TGAACCCATCTTTAAGAAGTGCTCACAACAGCGTTTAAAGCAGATCAATTTTACAGTGAC
TTTCAGTTCTTTCTAACAGAGTCGTCCCAATTGGTGGATTCACTTTTGAGgaaaaaggat
gtctacattatttatttactgtgtcaagttctacttcagtgaactttatacaaaaaagca
gagataaaacagagacagaact
>NODE_671_length_525_cov_6.011428
AGAAGCAGCTTCGGTTTCTCTGTGACGTCGGGTTTTCACACGGCACAGGAATGATTGAAT
TCCAACCTGCGCGTAAGTGTTTTTTGATCTAGTCGGCTTGATCCTTGTGCACCAAAGCGC
CACCACCGCGCGCCATACTCGCGTGCACACAGGCGCGCACATCACATTATACGGCATCAG
CCGGGCTCAAAGTGGATCATTATTTACTAAACAGGTTGCCTAACAAGAAAAGACGGATTC
CCCTGCAGGCTTGTATAAAAACCCTGGAAGCATGGCGGTGGAGCAATATCCATCATAATT
GATGTGTTGCAAAGCAGATTACACACATTAGCGCACACTGTTCTAGCTATGACAGCTCCA
ACTGAACATGACAAATTCCATAATATGCAAAAAAAAAGGAAGGTATTTTGCTCTCTCTGG
GTATTAAACGACAACTAACAAAGAAGCATTTGCATTGGCAGGAAAGAGCGAACGTGTTTG
CGAATGTTAGCGTGTGTGCATCCATGTCTAACTACACCTCCTCCATGCTCTCATCTCGCC
TTAATTACATTCTATTTGTTCcacttggggcggagggtcctgtaaactgtttggctgctt
ggcacggcttcccccttttgctcggtgacaaggcgtcattcaacacagctaatcccaacg
tggcatcgg
>NODE_672_length_500_cov_2.544000
TAGCTTTCAGGAAGCATGTGATGAAACCTGGTTGAACGTTTGGAAATGATGTACTTGGAG
ATGAAGAGTAGTCTTGCCCAGCGACCCCCTAAAGAATACACTTTATGCTTTGATAACCCG
TTGACAGCGTACAGAAGTCATCCACGGACCTCCTGGCTCATGTACCTGCAGAAAAAACAA
GCCGTCTTCCAGCAATAATACATCAAGATTCCTTTAAATGAGTCTTAACATGTCTCCGGC
TCCACCTTTCATGACCTACCTCAGACATGGAAGGTTAATACATGACAGGGTTAAAAACTT
ATCTGGCCTTTCCGGTCACATAACATCCCAATTACTTTAACAATCTCACAGTGAATGGAG
GTGGTGGTGGAGGTGGTGGGGTGACCAAAGAGATGGGAGAGAAGAAAAATACAATAGATA
AAAGTCTGTCTCTGAGTTAAAGATAAGTTCTTATCTTAATCTAATGACTCCCCAGCTTTA
ATTTGTCAGACCTGGCTTGCCTGGAAGGAAAGAAAAAAAGGGGAGTTTCTGTACACAGTG
TTAATAAGGGACATCTCTCAAGTCTTGGTGAAAGAGGAGAAAGGATCATCGGTGGAACAT
TCAGTGGCAACAGCGAGATGTGCTTcattctgtgagtgtagttt
>NODE_673_length_459_cov_3.117647
TGTCTGAGTCAGTAACACACACACAGAGACACACACACAAACACACACAGACACACACAC
ACAGGTGGAGCCTCAGGGACCCGGACGACAGAACGGACGTCTCGACAAGAGTGTTTTCCC
GCACCCTCGGGACACCAAAAGTCTGGTGGTGGTGGGGGTGTGGAGGGCTGTTTTATTTTT
ATTTTGAGTGTTTAATGTATTAAAAGGGGCCGGGGTAATGAATTATAATCTTTAATGCAG
AAACCGATCGATACCACCCAGAGAATAAATCAGCTTTTACTGAGAGCGTCAAAGCCCCTT
AATACACTAGGGGAGAGAAAGGGAGTGCATGGGGAGGAGGAGGAGGAGGGAGGGAGGAAG
GAAGGGAGGAGGGGAGCAGCAGGGACAAACTGTGAGCAGGAAGGATCCCGAATGAAGCAA
AGAGAGAGAGAGGTGAGGATGATGAAATAAAGGAGAAGGGGAAGTAAGAGGTAAAAAAAG
AGGGGATGGAGGGATGGATGCAGTCAGACGGGGGGAAGTTATAGATGAACAGACTCACCT
TTGGGGTAACCTCATTGAGTaaaagcctcggtgaaagcactgagattctgacagttttgt
gag
>NODE_674_length_145_cov_2.006896
ATTTATCATATGTGAACACATTTTAACATGAAAACCTGGTTGGAAACATTGTCTTTAAAA
AACTGCAGTATTGCTGTTTTCATGCTCTGAAACAGCTTTTCATGCCCTGAAAAGGCCTCT
TTTGCCACATAGTGGTTGACTGAAGTATATCACACAAAGTCACTTGAAACAACATTTGCC
TTCATATTTATCACATTTGACCACATTGTGAACTCAAAACATGTTTGGAAACATTGTCTT
TGAAACACTGCAGTATTGCTGTCATCATGCTCTGAAACAGCGTTTGGCa
>NODE_675_length_913_cov_6.805038
CGTCCAGGTCTTCATCCAACAGAGCTGCTTCCTTCTCATCTTCAGGGACGTATGCTGCTA
AGGCAGAAGGGAGAAAAAACAAAGACAGAGAGAAAGAGATTTGTTAGAACTATATTGACA
GAATATCTTCTGATGGACATTCTCTGTTCTGTGTTCTTGTTTCCTTACAAAGCAGGGAAC
TGATCGAAACTAAAAGTACTGTTATTTGTTTTTTCTCCAGCGGAGACAGAGCAATCATCC
AATGACATTCACAAAGTATTTACTATCATAAACAGTAATTCTGTTCTAACTTCCCACTTT
TACACTGACAAATTTTCAAATTGGAATCAAGTCACCACACCCTCCCTTTCCCTCTCCACC
CCCAGGTCTTTGTTCTGTACTGCAGAAAATCAGAGACAGCCAGAGAGAGCGAGATGGAGG
ATGGAAAGAGAAAGATGAAGTGAGGGAGAGGGGAAAAAATGTCTCTTCAAACAGAACTTG
CCACCTTATTCTTCTCAAGGGGCAACAGCTTGAAATTAAAACTAAATTTGAAATTAATGA
AGCACATTCTGGCGGTGGCATTCGTTTCTGAAGTAATAAATTACTTGTATCAACCTCGGA
GACAGCGGTTCCTGTCTGTCAATTAATATGTCTTACGCTTCTTCTGCAGACTCTAATGCA
TTCCCTAACAGACACACTCGCCATTTAAATTAAGCATGCATTTTCACTCATTACACTGCT
CAGCCCTCGCCTCCTCGTAAATAAAAAAAATGTATGTACGTTTCCCTGCGACAAATCTCT
CTCCGCAAAACCCATTTGCTTCAATTACCAAAGATTAGAAAAAAGTTTAGAGTTATTATT
TACAGTTTAGCTTCAGGGAGAGGGCTTGAGGCTTTCAATTTATATTCAAATCCCTCTAGT
TTAAGAATAATACAATGGAAATCATACAGAGAAAAGATGCATCAAGACAAATCACAATCT
TACCCCTCCGTACATCTATGGATGTTTTCTTTTGTTAATAagtccatcaaagagataaaa
caacatcagatgagatatgctttatgctcatacttta
>NODE_676_length_307_cov_1.602606
ATTGCCCCTATCAAAGTACACACATCAGGTCCAAATGTCATCAGTACACAATTAAGTTCT
ATCCCTACAAAAATGCATTTACTTACTTTTACACAACATGCTCATATTACAAAAGGTTGT
TGTGGTTGTGTAAGACTTTTCCTTCCATGTTTACTTTGCAATCTTGGTTCTTGTCATTTC
AAATGATCTTCATAATACACTGACAACAATAGGCTGTTAAGCTCACAATAAGCCTTACGC
TTGGTTTATTCCTTTTGTCATAGCACTTCCATTAGCAGCACACCAGGTGTGTGCTGATGA
GCGAGGAAACATTTAGTCCCAGCATTCCTGCATACATATTGATGTGACCTTCTTTTCTGC
ATGTAGAAGGAATGAGAGGAGCAGCATCTATTGAGGCTGCAGTTCAGTCTGCCTGATGGT
GAAATTAAACTGCATTCTTCAGCCCCACCTg
>NODE_677_length_648_cov_5.785494
AGTGTATTGTGGAGGCTCTGCATCTGCAGTCTGTTGGGCCAAAGCTATTACAGTAAGACA
CAGGTTGTAAAAATAACAGGTTCATCTAATGTGAAATTGCTCAGACCTCATCTACCTGCT
TCTCTTGCCTCAGTCTTTTTGGTCACATCCTTCCCCCTGCCTATCTCTCTCTCTATCTCT
TTCTCTCTCTCTCTCTCTCTCTCTCTCTCTCTCTGACATTCACTCAGTCCCTGCAGTCTT
ATTGACCTTGGTTCCTTCTCATTTGCATCCACCATTTTTCATTCTTCGGAATATGGCGTT
GGGGGACTTTTCCATCATTAAGTGAATTTACAGCGATTTCCTTATGTGTTTTCTCCAAGG
GATTGGGTTATGAGATGCACATTAAATATCCATTAATACCTCATTATCCCACTGATAAGA
TTACCATGATAATGAGGCAGAAATTCTAATTGTTTCACTTCTTGTTGTGCCACTCATTTA
ATCATCCACCTGAAAGACAAGTACTGTGCGCCCCTACCTTGAAGACTGTAAACACGGACA
GCGGGATAGAGCTCTCCCACTGCCAATGAGAGCCCTGCCCCCGCCAACAGCAGCACACAC
TGTTGCCTGGGTGCTGGCATGCGTGTGTACTCATGGCGTGTGTGGGCCATGAAGTGGAAG
CATTACGTACCAGGGGGTGCATCTACCACAGGTTGACTTTTTGGTCATGAGCCTTGGACG
CTCACTCCCACTCACACCTGCTAGCTCTTTTCCCCCTCCTCGGCATTCTTCCGCCTTGTT
AAGCCACGGCTt
>NODE_678_length_456_cov_8.859649
CACCACCCCAACGTACGCACACACACACACGCGCATCCCACACGTCTACACGCATACACA
TTAAACAATACTCTAATTACAACATTTAGAACTCCCCCTTGCCTCCTGCGTCTCCCCAAC
CCCCAACCCACAAATCTGTGAATCTGGAATTGAATTTAGCCCAAGTTGAGGGCTGCGCTG
GCATGAAAAGACTATTTGATTAGAACGGCAGTTGTTTCATTTGTGGTGCAGCAGATTGCA
GAGCCTCTCTATCCGGTGTGCAATCTGTATTCATTACTCGGTGTAAAAGGATGATCCATG
TCCTGACACCAGGCTCATCATTTCATGCAGATGCACAGCAGCTCCACAAGGCCCTTACCA
AGTCACCATAAAATGCCTCCTGCTGAAACCTCAGCAACACTCCTCTCCTTTCTGCCCTGC
TTACCACTTTCTCTCCCCTCCCTGGTTTTGCTAGCTGAGCCCGCTTCTGCCTCTGATTAC
TTTGTGACCAGAAATGACTGAGACTGTGATAAATGGACGATTAGTTGGCAAGTTTCGTTT
TACTTCTTTCAGATTCTGGACGCACTGCGcccataaatcagaaatattaaataagtaaac
>NODE_679_length_603_cov_10.439469
AATGAAAACTGTTTCTCTGAATGACTGACTGCCTATCCAAATGAGAAGTTGTGCAGAAAA
AGAAATAAAGGAGTAATTTGAGGGGAGATTATATAAATATTACAGACAGAAAAGAGAGTA
ATAATGAAGTTTGCGAACTAGAGCCGTGTTGTGACAGATAAACAGCAAGTCGGCGTCATC
ATCTCCTAATTTCATTCCTTCATTTGGACAAACATAAGTAATATATAGCATTAATTACCC
TATTTAGCAGATAGGAACCTCATTGGCTTTTTAAATGCTGCATTAAATACATAACTCATC
TCTTCCCTCTGCAATTAACATCAGAACATCACACTCATTTCCATTTTAATGACTTCCCAA
CAATACGCCACCTTTGATGATAAGGCAACATAATGTCAACTTCATTCTGAGCTGGCAGTG
AATGTGTAATGAACTTAACGTGATCATTAGTGCTGTTAATTATCTTTCTAATATGAGGAC
ACAGATATGATTATGGAAACTGCATTCGCTGATGAAATAAATCTCTGGGAGGATTGCACT
GAAGCTTGACTGAGGACACAGCCTGCCTATCTGTCTCTATATTCTCATTCATTACCTACA
GTAGGCTTTAAAACTCTCTTTTTTTTGTTCAATAAAAGTAGATATCTGAGAACCAGAAAC
TATGCTCAATGCTCTGCCGAAATGCATTACTATGGATCCAGTGATTGAAAAGAGACTCCC
CATAAGCTCATGACTTGCCCAATAAAg
>NODE_681_length_426_cov_7.265258
TGGGGTATTCCATGTCCCCGTGGCGTGTCAGGTTCGGGGATGCTTGCACAGTTATACTGG
CGCTCTTGGTAGCTCGCCCGCGGAGGATATAACTCCTGGTGGTGATGCTGGTAGCCAGAG
TCCCTTGCGCGGCTGTAATATTCTGGACTATGCTCAGGGATGTAGTTATTTTGCGAATAT
TCCTCGCATGGAGGAAATTTCGGATCAATGTAGTTAGACTCCATCAAATACGAGCTCATG
ATCATTAATTTCTGGAGTGGAAAATAATTTTTCTAGCTTTGTCGTTTTTCTGCTCCATAA
AGCCCTCCTACTTGCGAGCAGCCCTGTAAAGTTACTTTTACCACGTGACCCAGTGGCCCA
ATAGCAGAGTAAGAGGTAGTTCCCGGATAAGGAACCAGAGGTATTTAGCATACCTACAGT
CGCCATTGTGGGCACAAATCTCTCTCTCTCTCTCTCTCTTTCTCTCTCTCCCtccctcgc
tctctctctccctctctatccccccctcctccctccctctctctctggttgtgttaccaa
ggcaattgatcttggggacaaaactagtag
>NODE_686_length_334_cov_3.529940
CAGCCCCCCCTCCACCACCCCTGTTCTGCCCACGGAAAACGTCGATAGCAGGCTGCCGGT
GCCGAGGTCTCTGGTGGACACTAGCTCATTCTCCCGGCATCGACAGGCCCGCCAAATCAA
TATTTAGTTCCCCACTAACAAGCTGCCTCGGGGTCTGAGCCAGAGAGAGAGAGTAAGAAA
GAGAGGGAGAGTGAGAGAGAGAGGAATGCGGGACAGTGGAGGATGGCAGAGAGACAGAGC
AGGGACTGAGAGCTGTCCAGCTAGAAGGGAAAAACATGGATTCAGTAGAGTGTTGTGTGT
GTGTGTTAGTGTGGGAGGGGGAGAGGAAGGTGGAAAGGTCAGAAGAAGATCTGGGGAACA
AGAGAACAGTGTCTGGTGTGTGTCgtggtgcggaggcgacgcatgagtgcctgcggcagc
cgctgacaagaacacagacaagacacacatacatactcgacactctcaatcatacaca
>NODE_690_length_471_cov_10.044586
TGTCTATTGATCCGAGCGGGCCGGCCGCACTCAAATACAGTATGTGACATCCGGTGGCCA
CGGGAACAAGTACACACACGCAAACACGAGTAGGCCTTGCTGATTAACATCTACTCCCAC
ACTCTCCCACGATCTCAATAATAACTGTAGGAAGAGCAGAGTACCTTAACAGTGAGGACT
GATAAGGAGGAAGAAAAGGGGGAGAAAATATAAAAGGTATATGGTTTAAATGAAAGAGAG
ATCAGAGGAGCAGAGTGGGAGAGAGGAGCATTTTTTGCCATTTCACCCAGTTTAATAGGA
GGACAGTTAATGGGCCTTTTTTATCGGGCACAGGCATCAATCAAGAGGTGTCAGGCGGCC
GCTGAATCTGGGCTGTGGTCCTCTTCACAGATGACTGATTAGCAAGCCAAAATCACCAGA
TCCATCTTCCGACGGTCACTTTTATTACAGTCATTTTTAAAGTGACAGCAACCTGCCTTG
TCTCACAACACTGGCCACCGCATATATATTCTCCCCCTCTCTCTTTCTCCCTCTCTGCAT
CCGTCTTCCTCTCTCCTTCTGTCGCTGAGTATTTGGTCAGTCACTCTCCTGTTGTTCCTT
CAAACCTGCGCCCCc
>NODE_691_length_296_cov_1.027027
AGTGTATTTTTAATAAAATTAGAATTACAACTTCGTAGTTTTATGCCTCAACTCACCAGC
CAAGTTGCAGTTTATATTAATGTGTGGTTTGGTAGCCCAAACTACACATGAACCAAACTA
CCAAACTACACACTACTATTAGTACAAGCACATACATATTCTGAAGCCATCAATTTAGTC
TTTACTAAGCTTGCAAGATGTACAAATATTTAGTAACCTTGATTTTATGAGGTGATGCAC
GGGCTGACCAAAAGTTCAAGACAAACCTGAGAGAGAGAAGGCATGGCGAGGGATGTGTTT
tctcccgctgctatcatttcacatttgaagacagaggaggttttcagagtcgtttgggca
gacgttagatggcatgagtgatgtaatacttactgattacgttctacttgtagcaccaat
tggaggtcattggatgagag
>NODE_694_length_145_cov_22.055172
AAACACAAATGAACCAATAGCAGACAAACTCTTGAGAAGCACTTTTAATCACGATGGAGA
TAAATGGTCCAACAAAGCGCGGTTCGGAAAACAAATACAGCAACACTGTCTCTGATCATC
ATTTGATAGTGTGCTGACACGCAAACTCTATTAAGCTGTCTTCAAATATGCAAAAATGAT
ATGATTTTACAATGATTACATATTCACTTCCCCAGCTGGCTGGCTCCAAGCGTCTCCATT
TGTCATCGACTATTGTGTCCAATTATATGATTAGCTTTGAACACTCCAG
>NODE_695_length_900_cov_4.765555
TTTCTTAAGAAAAGTACTACATAAATTGTTATTACTACCACTTGGAGTGGCAGAACTACT
GGATTTCTACCCATTTCCTTTTTGCTAACTTGTTGTGTCACACACGGCAGCTCAACACAT
GGCAGTCACGGGTTGCAATGTCTGGAAATCTATTGTTGCTTAGTTGTAATTTTTAGTTTC
CATATTAGATGAGCTTCTCCGCAGTCCCTCCATATATACCCCCTGGCTACTGCAGAAGTA
CCTTCTGGAGTACAGGTGCCCCTGTAGGCTGTTTACTTCAGTATAATAGGACTTTTTGAA
AATTCCAACCGGTCATTTCTCCCAAATCTGCTTTCAGCGTTCAGAACATAATGAAACACA
AATGAACCAATAGCAGACAAACTCTTGAGAAGCACTTTTAATCACGATGGAGATAAATGG
TCCAACAAAGCGCGGTTCGGAAAACAAATACAGCAACACTGTCTCTGATCATCATTTGAT
AGTGTGCTGACACGCAAACTCTATTAAGCTGTCTTCAAATATGCAAAAATGATATGATTT
TACAATGATTACATATTCACTTCCCCAGCTGGCTGGCTCCAAGCGTCTCCATTTGTCATC
GACTATTGTGTCCAATTATATGATTAGCTTTGAACACTCCAGCACTTCGAGAGCTCTCGT
GTGTTCTGCCGCGCAGAGTGATTCACAAACAAAGTCATTACAACATGTATTCACACATAT
CAAATAACAAAACAGATGGCCACTGCGCCTGCCGCCTGATTTGTTTTCCACACGAGTGGT
GGAAAAAAAAGTATTTTGTGTGAGCTGTGTTTAATGCTGACTGTTTTTATTCCCAAAGAA
GAGCAGCTGGCTGTCGCGCTGTTAGATCAGCTCCTATGAAAGACAATCTTGTTTTCATTA
ATTTCTCTACAACAAAGGCACTTGTTGGGAAGATTTAGAATTACAGCGGGTAAAGCTTCC
GGATAATTCATCACAGGGACTTGACAGGAAACTTAATTGTTTTAAATGCcagttgctgtg
agcagtgcggctggtttttctttg
>NODE_696_length_365_cov_1.594521
CAAAAGTTTATGAACTAATTCTACCAACAAACAAAAAACAACAATGACGTGACAAACAAC
AGACAGTGAACAAATGAATGAATAAATGTAGATAAACTAATTAACTGTGATCGTCACTGG
AATCAGTTGGTAGAAAGGTGAGAAATTTAAAATCACTTTGGAATTCGAATACCAAATGTA
ATCTCTAAATTGACTCATTTAGTAGAAGGTAAATGATATTTGGCTGCAGCAGGATGTGTA
GCTATGATGATCTGCTGGCTAGTTTAGTTGTGGAACACAGTAACAACGGTGCACTCAGGC
ATGTTGGCGTTGCAAAAGTGTGCCAAAGTGAAAACACTAACACTTGAAGCTCACAGTTAT
AGAGAAAATATTTGCACTGTTGTAttattaaagttaactgaacaagtccaacttcaagta
aagcataagaaaacaaagcccaccttaaattgtaggagaaaatcctgaacaataatatga
aaaacgtgcaggaaaataaaccacatttt
>NODE_697_length_487_cov_9.388090
CAGATGAATAACTTCCACAGAAGCTGTATAGCAACCCTCTCTCTCTCTCTCTCTCTCTCT
CTCTCTGTGCGTGTGTGTGTGCGTGTGCGTAGTCTATACCGGATTAAATGGCACCTCGTC
TTAAATGGCACCTCGCCTCGTTTCCCCTTTCCTTTCATCATCAGCAAAATAAAGATTAGG
CCTACAGAGGAGATTGTGCAGTCTCGCCTTTAGAGGCGCAAGGGATCTTCATTCCTCCCG
CCTTTGTGATGATATTGATGATGATGATGGCCAAGTGGACAGTTTGATTTTTGTGTGGCG
AGCTAGTTATAAAGAATCAATATTATATCAAGGGGGTAACTTTGGTGATAAAGGACTTCA
GCCACTGTGGCTATTCATCATAAGTCTGTAGCAAGCAGATAGGTCAAAAGAAATTATATT
GCTCTAAAGAGTGTGTCTCCTTATCTCTCGGTACCAGGGGGAGTGGAGGACACGCCGATC
GATACAGTAGCTGCCGTATACTCCTTGCAATTATCAATAGCTGATTTTGTCTTCCTGGGG
GCTGCATCTATTAATACCAGATAATAACAGCCTTTTGGACATAACTTcaaaaggggggga
tgatggaaggagaaggagagggagaagaaag
>NODE_698_length_811_cov_5.785450
ATCCTCTCTTATAGACAGGTGTAAATGTTTATCAATACTAATGGTGCACATCCCTGAATA
ATAATAACAGTATCAGCAAAAACTGGCTGGCAGGCATCTGAGATATATGCACTTCCTGTA
TTGGAAATCAGCAAGAGAGCTATTAGGGAGACAGTAGGATAATGCATCAAAGTTGCAGCA
ACTGGTGGCAGGATACAATACAGCAATTTTAAATCACAAAACCAAATCCAACTGTGGTTA
GGCATGTCTCTTTCTTTGTGCTACATCTGATTAATTACAAAACAAGCTGTACATCTTTAC
TGGAAAACAATGCAAACTTTGAAGGAACCTTTTGCACCCCTGCATAATAGGACAGATATT
TCAACCCATCAAACAAGACATATGTTGCAAAACCAAACCAAATCTAATGCCTTCATTCTC
ATTGCAGGTACACATACAACAAAATTTAAAAGCTTGTGTGTGAGTTAACTTTGGGGATGG
CAGAAGCAGGATACTCACCAACAGGCTTTTGTGTTTCAAGGCTCTTTCCTTTGTATGTAT
CAAACAGGTTGAGAGACGCATACTTGGTTTTGCCTTCCTTCCCCTTTGCAGTTTGCCCAG
AGCGCTCTGACATTGCGCTGTCCGCTCATTGAGTATGGTGAGCCCTGAGACTGTGGGAGA
AAGGAGAGAGAGATTTGACACCAGCTATACACAGAAAGTGAAAGTGTTGACTGCACAAGC
ATTCAAAACAACTAAAACAGAAACAGTTTCACAAATGAAAATAAACACAGGATTTGACTC
ATCTCTTGGCTGAGGTTAATATAATCAAGCACTCCTGGCGTAACTTACAATAAAACAATT
TAGGATATTACAAAACAGGCAGGGTACAGAAATATATTTAAGACATGCTGAAACTAAATC
CTATAAAACATAGTAAAATACCTGCGTTGAggaaacacactgataaaagcatatt
>NODE_699_length_317_cov_1.981073
GTATGAGAATGACATGTGACGATAATGGCTATTTAATGGGCAGATGACATCCGAAACCTT
AGACTTAGCAAAGTTCCTGCACTGTCTCAAAACAAGCTATTACAACTGTTACCACAGGCT
AAATACTAGCCCTCACGACAAGTCCACTGATCTTCATGTATTCATATTTACGGTGTCTTT
ATTAAACGTCTTCTACCAACCTACACAGGAAAAGAAAAAGGGATTTTAAACAAGCTTATC
ATAATCACCCGTTCGCCCATTTCTTCTGCTTTCTACTTATCAAACATAAAACAGACTGAG
AGACTTATATCTCTGGTTTACATTTTCACTCTGCCTCATTGTGTGTGACACCCCTCCTCT
CCTCTCACTTTCTGTCCCTCCTCACCCCCCCTCTCTCCCCCCctctctctgcatgcccac
agcccagcagtaattctgtgtttatcaactctttattatgg
>NODE_700_length_372_cov_14.088710
TTTTGTTTTTTTTTTTGATTCCTTCAACAGCACTGTGGAATATTTAAAGAATACAACTTT
CAAACAGTGTTTAGGAAAAAGGCACGGTGAGTCAGTGACATGCACATGTGAGAGAGAAGA
GAACACTGATTTAAAATATAGAGTGAGGGTTTAATAATGATACAAACCCACGATATGTAA
CACCTCAAAGCAGCACATTGGCACAAAGTCAGAAGTAAGACAGCACAGAAGATAAAAACC
TGTCTCAAAAAAATAAAGAATCAGAATAAATATCTCAATAAATAAATAAACAGGTAATAT
CTCATTAATTACTTTGAAACTAATAAATACGTACATTTGAAAATATGCACATTGGCAGAA
ATCAATAACCAAAAAAGTAAATAGTACTTAATACAGAGTTACTTAGAAATCATAAGTTAT
TGATTACTCAAATCAAAAGGCACATTTATTAAGATGTAAGAATGGGGCCTGCAGTTGTGA
TCGCATGACTGTCAGTACTGTACTCTaacaccattt
>NODE_701_length_522_cov_13.306514
TGGGACTGCCGAGCCGGGTCACTGGAGATTTTCCAGACAAACGCCGCACAGGGGAGGGGA
GGGGAGGGGAGGGGAGGAAGAATAAAAAGGACAGGCTCAGAATCTCATTTTAACAGACCG
CACACAATCTGGGCTCCCACAGAACTATCTCTGCCTGACCGCTTTCTATTTATCCCTTAT
CAGTGTTTACCAACCGCTAGTTTTCTTTCATTCACACTGTGAGGCAGTTCTCTTACTATC
AGTCAACAGCTGACACCGTGGAACAGCCTCAAAGGCAAGAGGAAGGGATCAAAACTAAAC
CAAAGCTGTTTAAACAATACAACAGAGGAAATAAATTCATAAATCCTAATTCTTCCCAAC
CCACAAGGGTATAAGCAGATCCTTTATAGTTAGGCCAACAAACAAAACCACAGCCAATGA
GGTACATTACAATCAAGGTAAATTCTGAAATATATTTAGAAAAAAGAAAGGCGGAAAAAA
AATCCCATGTAATATTAATTGGGAACATTTCATAGTCTTGCCCTGTCAAGCAAATATAAG
TATTCACTAAAAGGCTTTTTCAGTTGTGTTTAATTGTCTTTATAGGAAAATCCCACCTGA
GTCAACATTGTTAACATTTTTAGATCATTTTGTCGTGTACCACCAACAAGCTAGACGATA
TGAggg
>NODE_705_length_350_cov_1.445714
CCTCATTCGTTCTCTTTGCACACAGTTCAATATCCCAGACAATGATATAATCAGCAGAGG
CAGAGCAAAGCATGACAGGTCTGCTTCCTTGTCCAAAAGTCATGGCACTGATGTCCCCAT
GGTGGCCAGTCAGCAGCAGGGGCTGAGAACAAACAAACTCCAGTTAAATAGTCAGTACAT
TGAAACAAGCTCATGCTGTCTACAATTGGAGTTTCAGTGATTCATTTAAACTAATCTCCA
AGCCATACCTGAAATAATTACAATCAAGCACACTATTGTAAGTAATACATCATATTATAT
TTGCCACCCCAAAATAAAAATATAAAATCTATTGCTACATTGTAAGATATTAAGTCTATT
TGAGCAAATAAAAACATATCTCATTTTCTTGTATTTAGTATAATGTAGTGTAAAAAAACA
AACAAACAAACAAAAAAACATGCTACAACTTGCCAGCACAGTGTAGCTTGCTAATGACAG
TAGCATTCAAATAa
>NODE_706_length_338_cov_1.307692
AAAGAAAGAAAAAAAACATCTGGTGGGCTATCTCTAAGTTAATCTATCTACAGCTTAATG
TTATCTTTCCTGATAGTTACTAAGAAAAGTAATTGTCAGGCCACTTACCTCTTGTCCCGT
TTGGCTTTTTTGTGTGTGTGTGTGTGTGCGTGTGTGCGTGCCAAAACTTCAGCTACCCTT
AAATGCTGCTGCCATGTCAGAAGGTTTAAATAATGAAAGTCCTGCCCCCACACTATGCTG
GCTGTGCATAACAATTTAGGAGATGTTTAAATGTGCGCTCCTGCCAGTTGTCTGAGCAGG
CAGAAACGCAAATGAATATAATCCCGAGTTGGGTGCAGCTGCCGGTGCTTTCCCCTCCTC
TCTCCCCCTTTTTCTCCGATCCTCAAGGGGTggaagtcaaatttatttatttccccacac
cattgtgtgccatgatgcatggctgcctcgcaccagcagtcagctctgagtttattttat
aa
>NODE_707_length_337_cov_9.169140
GTAGTCTTGTACAAAACGGTCGCACCTACAGTAATGTCAATGTGCCTGCAACACTCTGCT
CCGGCGTTAGCGAGGCGGCGCTGCGGCCCGAAGCCGCTCAGCGGCCGAAACCGAGCGAGT
GCAGACCATACTGATCGTACTGTAGCTTCATTTACTGATGGTAGCGTTTTGGTTTTTTTT
GTTTTCTTTTTTTCTGGTGGGGCTCCTCAGTGTAATGGACCAACTATAGATGGGTTTGTT
TGTTCTTGAGTGAGGAGGACCATGCAGTTCCTACAGGGACTTAACATTAGTTCCATTGAG
TGAGTCGACCATCTGCCCACCATTAACCCCAGAACCCTCCTTCTCTTTACAGGCTGGACA
ATTTGCTTAATATGGCCTATGGCGTAAAGAGGTAATTAAAAACTTCACCCAATGCCAGAT
GTCCATGTTGACTCAATGATTTTTCAATATCCTTTTTTTTTTCTTTTCTTTTTTTTTTTT
T
>NODE_708_length_464_cov_2.898707
CGCCCCATGACCACGAAACCCACCTACAACCACAACAACATCAACTACAACCAACACCAC
CCTCCTCCTCCCTCCTCATCTACCTGTGCCGCCCGACGCCATGGCTGCGGCTGCCCCTGA
AACCCCCCTGTCCCCTCCGGTCGTGTTGTGACCTGCTGATGGCGGTTTGGGTGCGAAAAC
AGCGGAGCGACAGCCGGACGCGGGCACTGAGTGTGAGGGACGACGAGGAAGGGCACCTGA
TCTGTCGGAGTGGGGACGTCCTGCAAGAGAGATGTACTCACTGCCACTACTCTATCGTAA
CCCTTCTCCATATGAGTATTAAAGCATAGAGCATTTACATGACATGGGAGTGCCTGATGA
TGATGCCTTGCTAGAATGCTCTCCGCTCTAGCTGAAATAGCAGGGTGGAATGCAAGAATG
TTGAAGATTTTTAGAGGGACTTTAGATAAATTCTGGTTTTCGTTTTAGGATTTTAAGCTG
TGGAGCACTTTCTATGTTTCACAGGTTACTTGACTTTCCTAAACATAGAATCTCATTTGC
AGCTGTTTGTTTCTGTTGTACTTTAGTTTTAAACTCAGTTACAGTTTTGAATCTGTAGct
taagctag
>NODE_709_length_299_cov_1.468227
AATATAAAGCCACCAACAAGGACTGGGTAATACCAAGCTAGGAGAGTGCAACACAAGGCT
ATACTTATACAGACTAACACAATGCCTAACCGGTGAAACGCTAGATAGTATTTACAGTAA
TCACAGACTACTAACCACAGGAGGAAACAAAGTAAACTCACAGCTGTCTCAGAGAGAGTA
GGCACGGAACTTCACTGACGAACAGGGGACGATGGGGAGAGGAGAGGGACGAGGCAGGAG
GAGGTGGTGAGGAGCATTGGGAAGGTGTTGGGGTCCAATGAGGGTTACCGCAGAGATGTA
GGAATGTCCAGGTTATGGTGATTGGGTGAGGCTCACATTGGCGGGTGGAAGGTCCAGGAA
CTGAGCAGATAGAGAACACGGTTAGCGTAgcgttacacaagtggagaacaagattcaaga
aactgccactatggcgctggagg
>NODE_710_length_404_cov_5.767327
AAAGATGATTACAACTTGTGGAGTGACGCAATCCGAGGCCATAAGACTGAAGAGCCAATT
CCCTCTTCCAGGGCTGGACGTATCCGGACCCCCAGTCAGAGCGGGAGGACCTGGTGTATT
ACGAGCACAAGCCCCTCACCAAATCGACGCCGGCGTCAGCCAATGCAGGAGACAAGGACT
CCAAGGAGCATCCAGAGGAGCGGGGGGAGAAGGGCGGGGTGATGCGTCACCCGGACAACC
CGCTGGACATTGCAGTGACACGTCTGGCCGATCTGGAGCGCAACATCGAGAGAAGGTACC
TGAGGAGCCCCTTAGGTACCACCATTCAGATCAGGCTGGATAATGTGGGTACGGTCACTG
TCCCTGCCCCCGCCCCATCCACTAGTGCTGACAGGGAAGGGTAGGTCATTTCTCCAACCA
AAGCTCCCCACTCTCCCACTAAGACCCTTTTTCTCTCTCTGTGTGTGCTTTATGTTTCCC
ATATTACTCAAACAGTGGGGGTCTTTGCTGCTTTCACAGCAGACTATTGTGGTGGCTTGT
TGCATttt
>NODE_711_length_307_cov_3.612378
TCATCGCCTTTCTCCTCTGAGAGAATGGATGTGTGATTATGAAGTCATCAGCTATGAACC
AGTGAGGCTACGGAGAAGCACCCCTCCTCATGGGTCCTCAGGGTGCCATTGATTGGTGAC
CATGTGTTTGTGCCTGATAGACTGTGAAATGGTGTGTTGCTGCACGGCTGTGTCACACCT
GCGTCCCACCAAGGTGATTGATTGGTTTGGTCATGTGGAATGTTCCCATCTGGTCTGCAG
TAATGCATTTTTTTCCTCATTTGTGAATAACAAGCACTGGCAGGAGAATAGTTGGGCTCG
GAAAAAGGCAAAGGCCAAGCGAAAACATTTTCCCCTGTCCACCTCCCCTTTTTCCTTTTT
ACAGAGTTAGAAAAAATTCAGATAGACCGAGCCATGGCACCTGATTATCCTGGGAAGGGA
TAAATACAATCGGGAAACCCACATCTCCTTt
>NODE_712_length_297_cov_1.552189
AAACTGCAATGGTGTCTAATCTAACTAATGCTCAAGGTCAATATATTTACATCTTATAAT
GTTAACAAAAATACATTATACTTGCAGTATGTAAATTACACACCTGAAAACCATTTTTTT
CAGTTAGCTTACTATTTGGTCTGACATGAACACAAAAGGTTCCACCAGTTTTGTTTTGTA
AGTTTGCCATGGAGTAGTCTGAGGTGCGCAGACCTGTGCAAAAGCTTTACTTTGGAAAGC
TCTGTTGGAAAAAACATGATGTCATGTATTTCCATGCACCAATGACCCAGGCAAAGTTTA
GCAACATTTCCATTATTTCAAAATGTGACGACAATTGTAGGCTGATCTGCTTATTTTACC
AATGGTGTCTATCAAAATGAATCAATCCATGCCTGCATAGCTTGGATGAAGCAGTACTCT
AAAGTTTTTAGATGTTAAACt
>NODE_713_length_343_cov_3.116618
TTCCCAAACCCAGGCCGAAACCCTAACCCTAACCCTAACCCTATCCCTGGCTGCGTTATG
CACGTCCCATTGTCAGTGAATGGGAGAACGTTTTGGCCAATATCTCCGGAACCAGACATG
CTAGACACCTGGAAATTCCACCTGCCCCACCTAATTTGGCTATGCTGAAGACGCCCGTCT
CAGTCCCGAGTCTCTACGACCTTCCCGTCCCGAGATACAGCAAAAAATCACAGGTTTCTC
CCACTTCCTTATGTCGTAGAGACTCGGGAGTAGGCTCAGTGCGATCGCGGCGGCAGCAAA
TGGGGGGGTAGACACAAGTTTCATGCCTCTAGCACTAACCGTTTTCCCAAACCCAGGCCG
AAACCCTAACCCTAACCCTAACCCTATCCCTGGCTGCGTTATGCACGTCCCATTGTCAGT
GAATGGGAGAACGTTTTGGCCAATATCTCCGGAACCAGACATGCTagacacctggaaatt
ccacctg
>NODE_715_length_350_cov_2.077143
GTATTGTCCGGAGAAGGACTCGGCAAATGAGAGCCAAGAGAGAGCGTCAGATCGAGGACC
AACATGCAGAGGAGCGCAGCTCTGACAAAGATGCTGCTATAGATATATGGAGGATGAAGA
AGATACGGCAGGTGGAGGAGAGGAAGAAGGTAAGAGCGTCTGTCCTCAGAGAAGTAAAAG
CTGCACTCACAAGCTGATGAGCTAGTTCAGACATGTGATCCCCTCATACACTTACACCTA
GTTTATGAGTGTTTACACAGCCACGTGACTGAACACAAGAGTGTTGCTGCCCTCTGAAAA
CAATCTTCAAAGTTTGAAGCACATTTGGCAGAAATGTGCTGCTTCACCACCTCCACAAAA
ACACAACAGCTCCTCCTTAAAATCCAGCATTCACACTGCATGAGCTCAGCGTTGGTTCCC
ACTTGTCCTTTCTGGTCTAGTAGGAGCAGGTGACAGTGTGCAGGAGAAAGCTCtgtcagg
atgatgatagctga
>NODE_716_length_298_cov_1.033557
AGAGGACTGAAAGATAAGTGAAATCGATGACTAAATTTGAAGACTGATGATTGAATAATT
ATTGTCTTGCTTTGTTGGTAACATTTTTCTGCAATGTATGTATATCACCAGTTCATGCAT
TACCAGTAGGTAATCTAATTGGAATTCTTGTCAATTATTTATTGATTACTGTTCATTTCC
ACAGCTGATATAGTTCTTCTACTTGTCCTGTTGTGGCTAATGACAGTTACCTTCATTTGA
AATCTGATTGTGTTAATCATAGATATTCATCTGCTGAAGTTCCTGCATGCAAATGATTGC
ttaatatgtgacacccatgccagaaatagaaaaaaactgaaaaaactgacggttgtgtgg
gcgtgggggatttcaacaaccttacaagtaaacatttccagtctaaaaaaatgtcttcag
aagtcagttaggtgacactgca
>NODE_719_length_299_cov_10.976588
AGAGGGAGAGAGAGAGAGGGAGAGAGAGGGAGACAGGGGCTGAGTCTGTCCTATAACTCC
TGGGTCTAAGACACATGCAGCTAGAAGATTGGCTCGGGCCTCTCCTAGGGGTCGACAATG
TGTCATTTCCACCCGGCTAGATTGCCCTCTGCCTATCTGATATTAATGTGCAAATCAATA
TTTCAGGGATTAAATTTCCCTTCTTCATTTTTTATGGTTTCTACCTCAATAAGTCTCCCG
TCTAATAGAGGAGGCTGGATGATTTAGAAGCCTTTGCTGCAGAAAGAGAGAGAAAGAAAT
AGAGAGGAGCTTTGCAACAAGGCTATCGCTGCATTTTAATGTTCTTCTTCGTGGATCCCC
CATAGGCCCTTAGTAAGGAGGGCTATATCGCTGCTTTACAGTGTAAAGACAGCCAATTTG
GCTAAAAAGGCAGAAAGGGAAAa
>NODE_720_length_299_cov_2.177258
CCACCCACTTCTCCTTAACACTTCACTTCTCTTCTTGAAAATGAGTTGGAGGCTCAACAA
CAGCCGCAAATGAAGTTCTTCACCAAATTGCGGGGTTTTGTATGAAGATTGATGTTGGAC
ACAGTACACTTCTGAAGTCAGAGGCTGCAATTACAATCCAGAGTGATTATCCTTGCCCAT
TAATAGCAGCAGATAGCATGTCACAATCAGGGATGTGCATAATTAATCAGTGGTTACTCT
TTGCACCCCCTCCTCTCTCTCCTCTTACCCCTTTTCCTCTGGGCTATTTTCAATGTAAAA
CAGGGTTACGGACAATTCCCAGCAGTGCAACTAAATGCACCGCCCAAAGCTTACAAGACG
ATGTGAGTCCTGCTATTGACAAAACATCACTGACTAGTAATGAACACAGTGAGGGCTCta
actaattcttgattccttcattt
>NODE_721_length_716_cov_10.593575
TAACTGGCTAAATTTAAAATAGTCCGTTTTTAACCATGACTGTTTTGGTGTGTTTTATTG
TTGCTCATATTACTGTATTAATTTCTACTTCTAACTGCAGGATCAAACATGGCCGAATGA
TCAAGTGAACAGCTAAACAGTGTTAACACCCAAACAAAGTTACCACCCTCACACCCATCA
TGCCGGGAGTCCAAAGTCAGCCACACAAGCATCAATATTTTACAATCCCTCAAGAATCCT
CTTTAAAGATGCAATCAATGCCTCCTATTCATTATCTATGTGTATGTCTTCTAGGTATGG
CCTTTGTCATTAAGCAATAATTCTCCCCTCCACAGTCCCACATTACTCTGCTGCTCCATA
CTTTTACAAATGCCTCGGGGCTATAAATACTAATGAAATCTCTTTGCTTAATTTGATTTT
GCTGGTACACTTGCAGTTATGGCTGAACTTTCCCACGAGAGAGGCTGATTGAACACTTTC
AAGTCCTTATGGAAGCAGGAAAACATTCCAAAGAGCTGGGGAGATCATTTCCATAATTAC
CCCGATTGGCAGCCTAATGACCTTCTGTGACAATAAAAAGATCTCTTGTTAATTCCATTT
CTGTCGCTGACATTCAAGAGATTCCTATCTTACATGTTTGAGGGTTCACAAGATAACAAG
TGTACTTTTTTTCCCTCCCGTTTCCAGCGAGCAAAAGAGCAGCCCCATTCAGCTCTGTCC
CCCCCCCTCCACCCCAAACCCACTGCGGTGATGTGGCTCTGCTCTGCTGTGAAAGGGACC
CTGCTTGTGCCTGCACGGCTCGTCCACCCTGCCCCAAAGTTGGATAAtttatgggcctga
gggagattataaagatggat
>NODE_722_length_322_cov_2.596273
CGACCGACCCAGCCCTCAGAGCCAATCCTTATCCCGAAGTTACGGATCTGACTTGCCGAC
TTCCCTTACCCGCCTTGTTCTAACATGCCAGAGGCTGTTCACCTTGGAGACCTGCTGCGG
ATATGGGTACGGCCCGGCGCGAGATTTACACCACCTCCCCCGGATTTTCAAGGGCCGGCG
AGAGCACACCGGACGCCGCCGGAACTGCGACGCTTTCCAGGGCGCGGGCCCCTCTCTCGG
GGCGAACCCATTCCAGGGCGCCCTGCCCTTCACGGGGAAAAGAGAACTCTCCCCGGGGCC
CCCGCCGGCGTCTCCGGGTTCGTTTGCGTCACCGCACTGGGCGCCTCGCGGCGCCTATCT
CCGCCGCTCCGGGTTCGGGGATCTTAGCCCGACTCCCTTTCGATCGGCCGGGGGGCGACG
TAGGCCATCGCCCCGCGCTTCCGAACGGCGTTCGCCCATCCCTTAg
>NODE_723_length_385_cov_1.405195
CCTCCACTGTGTCCTAAACAGCCATGACTGTAACCTGGCTTGGCTAAATGAAGGCTTCTC
CCTGCCAGAACTTTGGTCGGTGAAAGTGTGTTGGGACCATGTTGTTTAATGCACATTGAA
CTGAAATAACCTAGAAATGAGAAAATTGACTTATTATCTACTTAGGAAGGCATAGAGGTC
TACTAAAGAGATTAAGGTTGGCGCTGTCTCAGAAGCAATTGGACACACACCTGTGGAGAA
CAGAACAGCATTATATATAATGACCCACAGCACCTTCACGCACTAAAAATGTCTTACGAC
TGACATCGTCCTGGCTTAGGTTGATACTTTATACCATACGTAACACATGTGGCCTCACAG
AATATAAATTAAGCAACTACAGCAGAACAGGGAGGTCCATGAGATGCTTGCTAGACAGTC
aggatcaaagccaagacgttcgcctcagtccctctctgacctgtactgatatgcctccga
ctcagctaaggtgattctaaaatctggcaaatcagaatcaatatctatt
>NODE_724_length_615_cov_11.689431
ACCATCAAGGGAAAATGCTCAAGGTTTTCCTCTTCACTTGGCGGTCATACACGTTTTGTT
TTTCCATCACCTCTTCGCCCCCTTTCTTTTTTAGCCTTAATTGCAGTTTACAGGGAAAGG
GTAATCACTTGTGAAACAGGGCGTGTTATTTTCTCGCCCAGAGTGTGAATCCTAAGCAGG
CCAATCGCCAGCTCTATCGCTCCATCTCTCCGCTGGCTGAATCCTAATGGCTGGATGGAG
GGAAGGAGCGCAGGGAGCGGGGAGAGAGAGAGAGGCTGACAGCGGGGCTTGACATGGGCA
TTAAATCATGCCCCGAGGAATCCTCCATCCACGGGCTCCTGACAGCCGCGCTGTCATCAC
GGCCAGGCCACTTCCTATGCCTCTTGACAACACTGGAGCAGAATTAGTCAGAGCATCAGA
TGTAAATTGGCGCTGTTCAAGGATGATAATGAGCACCAAGATACATGTCGGTGTCACTGA
CGGGACGCCATCATGATTGGCTGTCCCTCACACCGTGCTCTATTAGGTCTAATGGTATTC
AGGCCAGGTATGGGCTGAAGGCGGGAGCAGGGGGGAGCAGCGATGGACAGGGAGAAAGTT
TTCTGTTGTGATCAGTTTGTTCCATCTGTGCGCATTGGTTTCTTTAAGACTGTGTGGCCG
GAGAAGAGGGGGACACtgacacggggtccatgcagcccctagtttcagctgtccacttgc
tgacatgttgtctctatctcacagccccaaagtttgaaa
>NODE_725_length_838_cov_4.752983
CCAACCAACCAAACAGCCAACCAACCAGCCAACAAACCAGCCAACAAACCAACCGAGCAA
CCGAGCAACCGAGCAACCAAGCAACCGGTTAAAAGTGCTGGGTGGTGAAAATGCTTTCCA
TAGAACCCATTGCAGTGTGTAAAATGATCAAATTTTAGCTTGTGTTTTTCGCCTTAAGTT
GAGTATTTTGTGTTGATATATGAATAATATGTTGTGGCGTCATGTTTTAAGGCTGTCTCC
AGTGATTGAGCCGCACCGTCCTGTGCAAGTTGTGAAGAGAAGCCAAAAGGCTTACAGCAC
CTGGTATTCCCAGGCGGTCTCCCATCCAAGTACTAACCAGGCCCGACCATGCTTGGCTTC
CGAGATCAGACGAGATCGGGCGTTCTCAGGCTGGTATGGCCGTAAGCCATAGGCCCTGTA
ACAAACAAGTGTTTTATACATGCTGTTGCAAGGCCTGTGTTCTTCTGCTTTTACCTTGTA
CATCTTCTTCAACTTTAAACAAACATTTTAATTGAATGAAAATGTCCTTTGCAGGAGCCT
GTCACTGGGACACTCTTGCACATGATGTGATATGATCCCATTTATTGTCACTCGTGTCTT
ACTGTGTCACTCGTGTTTTCATGTTGTGGCTCAGGGTGAAGCTACAATTACTACCTTGTT
GTGTATCACTGGCTCTTTGCCGTTGAGCTGGACAAAGACACACAAAAAGACACTCAAATG
ATGGTGATGACGGATAAAAGACCTGATGGTGGTGGAGGCCCTTGCTTACGGCCACACCAC
CCTAAACGTGCCCGATCTCGTCTGATCTCGGAAGCCCAGCAGGGTCGGGCCTGGTTAGTA
CTTGGGTGGGAGACCGCCTGGGAATACCAGGTGCTGTAAGTCTTTTTTGACTTTCTCTTT
ATAACCCACACAGGATGCTGCTGCTCCTCTATCTGTGCACTCATCGTGGATGCTTTGTGA
CTGTCTTTATATGTCCACTTTa
>NODE_726_length_658_cov_9.317629
CAACATACAGCAGCTGATAGGAATACAAACCAAGCAATAATTGTTTTTAACAAAACACCC
GTGGACTGCCTTAATCCCTACTACCATACTGTGTTGTGCAAACATGCTTGTTGTGGTAAG
CTCTGCAAGCTGAGGTTATATTCGTGCATCAGGTCATTCCTGTAGCGGGCTGGTCTGGGT
CGGCCCACTCCCCTCTGAGAGCCCTCTCATCAAGCCAGCCTCTCCTCTGCCGCCCTCTTC
CCCACAATCCCCATAAACTCTCATAATTGCCACATTAAACTTGAGTTTATTATTTTTCTC
CAGGTGCAGGTGTGCAGATGATATGAGCCCCAGGTTGCATTTACATACAAATTGAAGGTT
TTTATTAATCAGGCAGGCAGCAGGAATCAAACGGCAACACTCCATCAGGCCTTTAAATAC
ATTTGGTGACATTTTTACCCGGCATTAGCATGATAGGGCAAGCGGAGTATAATGTACCAA
TGATTGCTTTTCCATTGAAAGCACAAACGGTTTCATTTTTCCTGTCATCTCAAATAAGTG
TTAAAGAGGGTTTGGAGGCTATTGTGCGAGTGCCGTATGCTGGGGACTTGGGACCGCTGA
TGGCCATATTAAATAACCATTAGTGCCTGAGCTTAGATCATTGTGGCATCCGCCTCCTCT
GAATTTATCCTGTGATTTCAAATGAAGGCAAGCTGTGCCAGCTTTCATAAAGTGCTCCAA
CCCTCTCCATTTTTCCTCAAACTAAATGCATTACAACGGTAATTTTGTGACTGTTAAGAT
AACTAGCgttaacaagcactta
>NODE_727_length_145_cov_32.620689
TGATTCTCTGTCCGCCGAGACGCCTGCTTGACAGCAGAATGGTGTCATAGGACCGAGTGG
AGGAATTTCTCTTTCTCTGTCATCATTAAGGGGCTTCCCCCTATGGTGAGGGGGATGAAA
AGTACGATTTAATGTTCTCTGGAGAGTGGCAGCAGAAGAAAAGCTCAAAGCCCTGCATGC
TGGTTTCTGAGTGGGTCACTCCAGCCCTTGCAGCGAATGGGATGTCCCTGAGGAATTTGC
CATAGACTGGCCTGAAAGGATGGGGATTAAGACCCTTTTAAGGATGGAA
>NODE_728_length_388_cov_1.296392
TGTGCTCACTGCCAGGTTACAATAAGAAATCTTAACAGAATAATGTGCTAGGACAGCATT
GTTTGAGTGCCAGAGGCTACAGTAGGTGCAAAGGAAAGAAGAAAGACAGAGAGATAGAGA
CAGGCATGAGAAGCTGGAATGCAAGACGAGGCAAGAAGGCTGTGATGATATGAATACAAT
GCTATGTGTGTAAGTAGTAAAATGAAAGCTCTACGGGTGGAATCCGCACACTAAAACCCT
CATAATCCTGTTAGCATGCTATAACACGATTGGCTAGAGTGATCTATACACTCCCACTTG
TTGTGCTGCTTGATTGGATTAGGTACTGAGGTCGTGGGAGGTCACTTTTAAAATGTAGGT
CTGTGTTTCAACAATGTGTGGCTAAAAAAAGGCCATGACAACCTTAAATGATGCTATCTC
TCGTGCCAGAAAATCTGCCTTACTCTCATTTACTTATACtgccactgcctttctccctcc
gcctggttcattctctcctctgtcacatctaacagaataatcacagtggtca
>NODE_729_length_643_cov_11.738725
TGACTGTCAATCATGGACGGGTGGACAGACGGTGAAAGTCAAAGACGGCAAACCAAAGGG
GCGGCCAGTGTCGTACTCGATCTCTCATTTTATCCCGCTCGCTCCCTCTCTCTCCATCTT
GTGGCCATATGAATTAGTGTGGTGAGAGGAGAGAATGAAGAAGGTGGGAGGGGAGGATGG
GGAGTGACGGGAAACAGACGGGTATAATATTCTCATCACTCTTCACTCTGCAGTCGTTGG
TGAGGAGCGTGGCCCAGGGCACTCAGCGGCCCAGCCAGCCGCCTCGCAGACCCTGCAAAT
ATTCCTAAACCTCAATTTTTCATATTTCCCTGTATGCATAAGGAGATGAAAAATCATCCG
ATCATTTGTATTGTCTGACTGAGGTTATACACAAATATTAGTTTATCTACCGCACCTAAG
ATTGCCTCCCTAAGCAAGACGGATTGGTCTTTTGGAGAGGGCAATATTCCCCGGGAACAT
ATTCAGTCCATCTTTTATGTGCTGCAATTCACAGAGCAGCAGGTATGAGTTCCATCTCCA
GACAGGCTCGATAAAGCTAAACACCCGATAGAGACACTGCTTATTACACACAATACGCTT
TAATTGCCAGACAATTTTCGGCTGGGTAAAATTTATAGTTTTCAAAACTGATCTCATGCA
AAGAGGCTTCATACCTAATATTCATATTCTCCGCACATTTACTCAACACTTGGCTAAAAT
GAATATTAAAGCAAAACAAGCAAAGGAATCAATTTGATGTGAGAGGAGGGGGAAAAGAga
gagagaa
>NODE_730_length_145_cov_2.227586
ACCACATTGTGAACTCAAAACCTGGTTGGAAACATTGTCTTTAAAAAACTGCAGTATTGC
TGTTTTCATGCTCTGAAACAGCTTTTCATGCCCTGAAAAGGCCTATTTTGCCACACAGTG
GTTGACTGAATTATATCACACAAACTCACTTGAAACAACTTTTGCCTTCATATTTATCAC
ATTTGACCACATTGTGAACTCAAAACATGTTTGGAAACATTGTCTTTGAAACACTGCAGG
ATTGCTGTTTTCATGCTCTGAAAACAGCTTTTCATGCGCTGAAGAGgcc
>NODE_731_length_352_cov_2.122159
AATGAGCGTCAGGTTCCTCGCTAACTGTGAGTAAACATCCATGGGGTTTTTCTCTGAATG
CACTGATGCCCAGTGGGGTGAGGAACTCCCTTGGGACTCCTGATCTATAAATAACTCCGT
CTGTGTGATCCATATTGTTAGCCTGATCACGGGAGAGGGGGATGAGAGGAAGGAGGGAGG
GGTAGAGTCAGGGGATAAAGGGACACAGAGAGGGATGGATGAATAGATGAGGGAGGGAGA
AGAGGAGGCAGTGGCTGATATTTCAGCAGCTTTGTTTGTCTAGGTTCTCAGTGAGTTCAG
CCAGATTTCACTTCATTGTGCCTATATTAGAAAACGCTAACAACTGTACGGGATTTTCAC
AAAGTAAACACAATTTCCTCTCTGGACATCAACAGAGTTTATCTTACTTCCGCCCTTCAT
AGCTGTAATGGTccttcgaagctttaatgttcctgcaactgctcaacatctgtggtctta
gacacatttaaaacat
>NODE_732_length_336_cov_1.696429
AGAAAACACACAACCACTGGTGCTTATGACAGTTGTTAGAAACAGTCGAGGAAATCAATA
TGGTGAAAATCATAAGACGAATGTACTAATTCACCAACAAACAGAGAGATGCTGGACAAA
CAGGAATGCATTCTACCAGAACAGAAAGAAAAGAAAAATGAAATGGACCTGGAAGATAGA
GCGGGATATTGGACTTCAGAATGAAGTTAAGGAGGAAAGAGAAAAACCAGAGCTCTACGT
AATCCAATCTTTTAAGAGTCAAATCATAATTGATGAAGTCAAATTAATTTGGTTAAAGAC
CATTGGTAAACAACAGAAAGAGAGAGAGAGAGAGAAAGAGAGAGAGAGAGAGAGGGAGAG
AGAGAGAGAGAAACATTGACGTCACTCAGGCTAGGGTGCTTGTCACATTCTCATCTGCAT
AAAGATCACGTGCGTAGGCAAAGCATTACCTACCTTCCATTTCAATCAGTGACACGTATG
>NODE_733_length_345_cov_5.292754
TACTGTAGCGCATATATCCGCAGATTATTGGCAACGAGTGTCGCAGGATGATGTGTTTGC
TGCAGATGCCATTTGAAAATATAGGCAGTGTAAGCACTGTAGAATCTAATTATTTCTTTG
CAAAACCTAATTAGGCATTAAAAAGGTTAACGCCAGCGCCTGAAACGTTTTTGTTTAATA
ATCCCATTACTGACGGCTCATCATGTATAAAATGGTGCAGGAGGACACTAAGTTTCCACT
TGTTAAAGGGAATCTCTGAGAAATAGTCGCAGGTTTTTTGACACTATGTGCGACTTGGAA
ATTAGGGCTTGTAATTAAAACTGCGGAGACTCGGCGCAGCGCACAGAGTAAGTAAGGCGC
CGTGGCTTGCATGCGTTTTCTCTGTTTAAATAATGATTGTTCCTGCCTGCTGTAGCGTGT
TGCCACTGTTTTCTGCTCTTTCTTTTCCCTctttgcaatgtcgccttaattgttcgggct
ctccaaacg
>NODE_734_length_519_cov_5.533719
CTCCTCCACAGAGGTGAGTTGGGTTTGCACTCTGTTAATCTTTCACTACAGGCCCGCTCG
CTTTTTACACTGGCCCACTGGAGAACAGAGGAGGAGAATGAAAGAGGGGTAGTAAAGGAC
AAGAGTGGATAAAAGAGCAGGAAGAAAAAGCCATAGAGAGGGCCAGATGGGCACCTTCAC
AGTCCATTTATCAAACCCAATGTGGCCCTCCCCTCCCCTCCCTGCTGCTCTCATGTCCTA
AACCCCCATGTAATTCTGTAATGATTTTCATTATCATATAATGACCTTACAAAGCCTACA
GCAGTTTGCATGGTCAGTACAAAACTCGCAGCTGTTCGCTTCCATGTTTGCTCGCCGGCT
GTGACAAAGCTTTTTTTGTTTTCTGTTTTTTTTTTCTTTTGGCCAGAGCAGTGACCTCTA
GGCTTTAGAAGGTCAGCATAAGGTCACCTCAAAGTGTACATACTGTCAGCATACAGACTG
AAGACAGCATCCAACCCGTGTTACATTTCTCCCACACAGAACTAGAGAAGACTGGTAGAT
TTTCTGTGTATGTACTTCCAGTGTGAATCCTTCCTCACCTGTGATTGCACAGATGTGAAA
TGTGATCTATGAATTTTTAAAACCTAAAACCTCCCTGGTGCCACTGGGATGTGCCATTTC
cta
>NODE_735_length_502_cov_3.199203
ACTTACACGCATGCATACTGTTGGTCAGCGGTATGTGGAGCAGGTTCTCGAGGTCTCCTT
TATGACAGAATGTACCATGAAAGCCCAAAGCCCCACCGTGTCACAAACTACCGCTGGCCC
ACCCCACCCTTCTCTAGCATTTACCTCTGGCCTGTTAAAAATGATATCAGCTCATGGAGG
GCAAGCATTAGCATTTGCATTTTATTGGAAGCACAGAGATTTAGAGCAGAGGATATATCA
GCTCTGAGCAGACAGAATTAGTTAACAATGCATTACCTGCCTTTTATGGCAGCTATAACT
CTTTTCCCCTGGTGGGGAGAGGAGATGAAGGGAGGAGTGGGGGGGTGGCGGCAGCGGCGG
TGGTGGTGGTGGTGAAGGGGAAACACAGCCACAGAAGGTTGGTGGTGAGAGCTGTGTGGC
GCAGTAGAGGGGGGCATTCCGAACGAAGAAGCTTTGTCTGTGGCGCTTTACTGCACATTA
AGTGTGATAGCCACCCAAATTAGAGCATTGCATCGCAATCACCTTCACACAGATCAGTGC
ACTGTGCTGAGAGATGATGAGCCAGTCgtcgctgcagacattttgatctgactgcaacaa
ggaagtggagacacagctgttgggcagctgtgcctacacgatcaca
>NODE_742_length_529_cov_8.788280
CCTCATAATATCTCCCCCCTAAATCCGCCGTTGAGTGTAGCATTGAAACATTTTGTTTCC
CTTTTCTATTGGTCTTCTTGGTGTCGTTGTAGCGTTGTCATGGCAGCCCTGCCAATCACT
GTCAAGCGTGCCAATCATTAGCCAGTACGTAGCGCGAGGCTTTCACCACTTGTGCAGCAC
GCACGGGGGGTTATCAGAGTCTCCGATCTCCACAGCAACCCTCCCACCGCACCGCGCGCA
TCAGGCACAAGCCAATGCTCGCCTATCTGCTGAATGGAATGAGCAATTAGAGGGTGGAAT
ATTATTGCGATCTTAACGAGGCTCGTTAAAGCTAAAGAAGATATGTAGACTGGAGATGCT
TAGCAGAGACGGGAAGGGAGGGAGGGAGGCAGAGGGAGCTTTAAATGGGTGACAAATGGA
CAACCAATGACTGCAACTCGGGAATACACGTTTTGAATAGAAGCGAGTCAATTTGCACAT
TATTTTCGCATAGTTTTTCCTGTAGTAGCTACTTTTTTATCTTTCCATCAGCCCATTCAT
TTTTTTTCTCTCTCTCTCTCTCTTGTTCGAGGCGTTTCAGTGTTCTAGCTGCATGTGTTT
TCTTCTTCTTTTTTTTCCCTATCATGTTATCGCTttcttgttttcctttaaaaatttcag
tcctgtaatcgtt
>NODE_743_length_332_cov_2.734940
GACACAGAGTGAAAGAGGTTCCCTGCTAAGGAGCCAGCTCCCTCAATTAAAGCCCATTTA
TGCAGTGAGGGGTAAGACGTTGTGCTGCGATGTGGAGTTAATCAACCAGGCAGACACTTA
CAGAGTTCTCACGGATCAGGGAACTAACCCCTCTAACGGGTAAACAGGCAGAAATGCAGC
ACACAGGCAAGGCCACCAAGAACGTACACCCACAGATAGTAACATTCATGCTATCAGTTA
CTGTATTATGTTGTTTCTTTTCTTAAATAAATTGTATGAAATAATATAAAAATTCTTAAA
AGTCAAAGTATATAGGACAAAGTCTTGTTATGATCCGTTGATTAAAAGAAACCTGGAAta
aaagttctaaatcaaaatacacttgcagtccatcaccacataagaaagacgtgtcaatta
tcttccatattctatagcaacaaagcaagataattgatcgcatttaacagacaagt
>NODE_744_length_726_cov_3.231405
CATAATATTTGCTTGCATGTGGATCAACAACATTGTGTACCCCTCCATCTACAGTCATGA
GATGAGACATGTCAGCATGGTAGCCAGCTGGAGGATGCTATCCCTCCATCCCATTACCTC
TTACTTCAGGATATAATGTAGGCAGGTTCACAAAGTAGGGTTGGGAGGAGTAAGGAAGCA
GGGAGGTGTTGGGGAGGCAGGAGGAGAATTAGTAAGGGACAGAGGAAAAACCTAGGGAAA
ACTCAAGAGGAGAAAGGTGAGAGGAGGGAAGGAGGGAAGGAGGGAAGGGAGAAGAAGTTA
TGATAAAGCCTAGCAAGTAAAGGAAGATGATGTTAAGGGTAAGCAGAAGAGAAAGATGAT
GGGGGAAGTAAAACAAAGGATGGAAGCTAGACAGCAAAATAAATGTGTTCAACTCAGGAG
ATGAAGGAAAAAGGGTAGAGGGGGAGCAAGCAAAGGTGGTGTGATGGAAGAAGAAGGAAA
GAATGCATGAATGCAGGAAGGAAGGAAGGAACAAAAGAAAAGGGGAAGCCGTGTTGGAAG
GAAAGAGATGTTGGGGAGACAAAGAGAATGGAGTAAAAATGGACGCAATGTGTTGAAGAG
CAAGAAAGAGGAAAATGAGGCAAAAAACGAAGAAAAGAAGTGAAGAACAAAAAAGAGGGC
AAGGTACAGAGAGGTTTGTGAAAACAGTTGAAGTAAGATGGGATTGAGGGTAGCAAGGAA
AGGAAGGATATGTAGACAAAAGGGAAAGAGGCAGAGGATGGAACAGAGGATGGGAGCTAG
GTGGCAAAAGATAGAAAAAGTAGGCAAGGAAACAAATGAAGGGAAGCAAAGATGGAGATG
AGGAGAGAGGTGTATGGACAACTCCAAAAa
>NODE_745_length_437_cov_17.908466
ACGTCTAGAATTTTCATAAAAGATCTGCTCAAAGGCCTCTTGTCAGCTAAAACGACCCAT
TAAAGAAGTGGGGAGCAGGGGAAATGCATTTTCCAAATTGAACGGTGGGATTTACAGTCG
GTTTAACGCCGCTGACCCCTAACACGCTAATGTTTGGTTCGTGTCATCAGCCGTCCCTCC
CCATCTTTTATCACCTCCATTGTCGAGCTATCTATTTAATTGAAAGAAGTTAATTGAATG
AAAATGATCAACTAAGCTTGTATTAATATTGCTAATGGAACTTTCTTCTTGGCCATGTTT
GGAGAACGATGTCACGCTGGAGTTTGGGAAAGGCCCATTAAGGTTTGCACTTAACCCGAT
GGGCTAATTAAGGAATGCTTATTCATTCCCAGAGTCAGGGGGTAGGTCTGCTCCAAACCC
ATAGCCACGGGCCTTTTACAGCATTTTGCACTTGCCATTATTGCGGACTCCAGTTGCCTA
ACGGTGATTGGCCAAGATTGATTGTAGCTCTATGAAAATGACGTGCTTTAGAAAAGAACA
TTTCGATTGAATAATCtagctgcggtattatatggaaattt
>NODE_746_length_505_cov_5.483168
CCCACTTGACCCCGGCTGCTTTGGGTGAGAACGTGGATGTCTTCTCGGAAAAGTGTTGAT
CCCGTTTCAACACTTGGCGCTTTATTGTCAGTTACAATATGGAGTTGAGCATCAGTGGTG
AAGGCTGCAGTGGCTCGGTGCAGACAGACATACCTCCATCTCACTGGTGTCAGGCATCAG
CTCAGTGATTGGTGGGCATATTGTTCGACTCTGAGACTTTTTTCGTCATTAGCCTGCACT
GCATGGCAAACGGGCGCCATGGCCCCTTTTTTTTCCTTCCCCTTTCTCCCCCCTTACAGG
CGGCAGTATCACAGCTCTGATCTGTCACCCTTCGCTTGCCTTAATGTGTGAAAGCAAGAC
GTGTTGCGCCTATTAGCACTTCTTGGCAAGGCTGGCATGCTGATCCTTCATCCCCGGGGA
GCCCGGCAATATGGTGCCGCATGGTGACCGCCCGCCAGCCCTGGCTCCCGCTGTCACAAC
ACATCACACATCCCCAGCAACCAGCGCCACCGCCTCCTCCGCCACCACACCTCCATCACT
GTGGTGGCGTGAGTGACAGCAGCCGGAGCCAGGGGTCCTCTGGGTGGAATTAAAAACTTT
TAGAGCGAGGGGCAGCTAAAGTGAAGTGTATTTTTTAAttatgagggct
>NODE_747_length_291_cov_1.646048
AGAGGCCTGCCGAAGCTTATATAATAAACACCAAAGTTGTTTTTCATGTGAGCACAGTAG
GTATTATTACACCATGGAATATTACTCTGAATAAAACAAAAGCTACAGCATTACAGATCC
TTCATCAATTTTACATTTCCATTCCTTTCCTTTCATTCTCCTCTGTATTCATTTTGTAGC
ATCACTTCACTCATGATTTTATATGCAACTGAGGTTTCTTATCTTCCTTTCATACATTTA
CTGATGCTCTCCAACAAATTAAATGCTCCCTTGTCATTTCTTTTCTTCACTCTATTCTCA
TTCTGCCTTtcgcctcactgtccgtctttcctttcatcgtctccactgtccttctgtaag
ctatctggtattccaacaatgcaataaacattcagtctactgcagacacagtaaatttct
tgcactggcaccagt
>NODE_749_length_430_cov_4.734884
AAAGTTATTAAACTGTAATTTTTTTCACAGGTATAATTACCACTTATTAAAACTTGTATC
AGGGAGTGTCGGCAGATGAGCAGTGAATATACAGAGCAGCATCTATGTGTGTATTCATTT
CAGGTTGTAAACAGTAGTCTCGGAGCACTGGGTTGTTATCGAGTTGTGGCCCCCGGCGTA
GGATTGATCCACTTCAGTCCAGCAGCAGGGGGGCGGGAGCTCTGGAGGGGCTCAGCAGGG
CTCCAAATCAATAAGGTTAATAGATGTGGGGGCCACGCAGTCAGAGGTGTGCAGCCTGGC
ATTTTCGGTGCCAATGAGGAAAATTCCTGATGACGAGGTGTCTCTTTTGGAGCCTGCATT
AATGTCAGCCTGATTACCTGGAGCCTGGATGTCAGATACAGTGGGGTTAGTGGAGGCTTG
TTTCTTGGCCATTAACTGGAATTAGCTTTACAAGGAGACCCTTCAGATTGGAGACTTTAA
CTTGCCACCTCTTCATCCGCTGTCCATTGAGAACAAATTGCCAACCCCCTCCCTCTTTTC
CCTCCtgactctattctttcactctgatttctat
>NODE_752_length_492_cov_10.778456
TATCCTGAGCGGAGAAATGCCACACAGTCTTTTTTTTTCACACAAGCTTTGTCAACATCA
GCCTCATCAGACACGGGTCTCGATACTGAGTTTCTCAAGTAGCCACAGAGTCCAACCCTT
CTCCAAGCAATGCGTTGCCAAGACCAAACAGCAAGCACGACTATTTAACTGGTAATCATC
CCCCCTTTCTCCTATTGCTGTGTGTTTTCCATTGCTACTTACCATTTTCCCCCTACGCTG
TCCTGGAGATAGAAGTGTCTTAATATCCACTCACTCCAACAGATGCTGGTAGGTAATGTG
TCTTGTTTGAAGTCATCATATGAGAACTTCTGCTGTGCTCAGTAGATCGCCCACCACTTC
GCTGACTTATGAATCTAATAACCCTTTGCAATATCGGCGTGCTTAAACTCTCTTAGGCAA
CACCTTGGTGGCTCTACAGTAAAAGACAAATATCAACAAGCCGGGCTTGTCAGGAAAAGC
TTGTACAGATATACGTAACACCCTCGCCCGGACAACGCCATTAGGGGTCTTACGTGATTG
AAATAAGCGACGGCGGCACAAGTTTATGGGGGGATACTAGTTCCTGACTGATCGCTCGTT
CACCGCCTCAGATCTTTAAAATCCGcatcgaggaac
>NODE_753_length_291_cov_1.312715
AACGCTGCTCCTTTCAGCATTAAGATGTAGAAGGTTGTTAAAGTAGCAACACCATTCAAC
CAAAAGACCGTCACACTTAAAGAACATTAAGACGAGGAACACAAAATAACACAAAATAAC
CAAAAATTACCATCAAACACACAAAATAATAACAAAAAACAAACACAATCACCACAAACA
CACAGAAGACTAAATGTAGAGTGACACAAAATGACCACAAGAGCATACGATAAAATGACA
AAGACACACAACAAGAACACACAAAATTATTTCATATTAGCCAAAAACCACACGACATGG
CCACAAAATGACCACAAAAAGACACACAAAATACAATCCAAACACAGGAAAAGATCACAG
ACAGACAAAAGGGAACATAAATAACCacaaaacgaaaataaataaccacaaaacgaaaat
agccaaaaaatgaaa
>NODE_754_length_297_cov_1.508417
TTATCAATGCAGATTTCCCACCTTTTTTCCAATAAGCAACATTTTTTTGTCTAAAGAAAC
TTTACAATATAAAGAAACATACGAAGGAACCTCTTATTTTACTACACGAGACATTTAGGA
TCTGAAACTACCCTAACATGAGATACAAAGCAACTCCCCAAGGACAGACTGCCTCATATT
CAATACTGCTTTGTCATCAAGAGGAAAAATGAGGAACTGAACAGAAAAATCTTTACTCCC
ACCCCCCCAAAAGTCCTCTCTTAACCCTCCCTTCCCCTGAATGTTACAGTATTATACATC
AGCACGATAGAAATACAGAAATGATCAACGTTGTGACGGCTTTACTTACAGGACAGAAAG
ATAGAGAgaagttggactgcattttatacaacagtatttcaaagtacaggggaggaaacg
cctgttcctgcactctctcta
>NODE_755_length_405_cov_6.046914
GGGATAAATGCTGGGAGAACACCACCCCCTCCCAACCTGATCCACGCTGCAATTAGAGGC
CCATTATCCCTCTCTCAACCCTCACACTCTTTACAAACTAGGCCTCAAAAGCAGCAATAA
GAGCTCTGTGATGAGATATGACAACAGAAACGATGAATAGAATACTTATCTTTAGGTTTT
ATAATGAAATTACATAGTTTTGCTAACCCGTGTATTTTTATAGGTCATTTCCCACTAAAC
ATCATCAAAAAAAGAAAGAGGAAACCCTCCAGCTTCACACTATTGGGTTTCATTCATTTC
ATTTGATTTGACATATCATGCTTCTGTGCCTTGGCAATAAGGACACAACATTGCAGCATA
TTGGCAAGCTCATTTGCTTTTCATAGTGAGCGTCGTGTCCAAAAAAAAGTGCCCCCTGGG
ATAAACACGTGTACGGGGACTGCGGGCTCGCCGCCCCAGCAGCAGGTGGCCCATTGCTGC
CTAATGAACACCGCAATCTGTTACTATCGCAGCGGTGCTTTTCACCAGACAATTAGGCGA
CTAAGCATG
>NODE_758_length_650_cov_9.884615
TAAATGTCCACCAGCGAGATAGAAATGCAAAGATCGATGATCCTGCCCCTACTGTCCAAT
CACCCCTATTTAATTGACTGTATTTTCAGGGTAATTGAACTGCTTGTTGTAAATTGAGGA
TTTTATAGAAACGACATGAAAACTACATTTACTGACATTCATCGCATCTTTGACATTGAT
TATCTGATCAGCGCCGTGTCATGCTAACCTCCAATTCTTCATTACACACTGTTTATGAGC
TGTTACAGAACAACTTGCTTGTTCCAGAGTGATTGATTGCCTTATTAACGCGTGTTCTTG
TAAGTGTGACCGGACTGATTACGATGCATATGTTTAGAATAATGTTTCATTTAGCTGACT
GCGAGTAATGCAGGGTGACAGCTGCTGCGGGAGGACAAAAAACCTAAACTACAGGGAGCA
AGCGGGGCCAAAACGCATTTAAGGTGGAACTAGGAGACAGCGCAGAGCCCCTTGTATGGT
CAAATGCAGCCGCTCAGCACCCAGATGAGGAAGCTGGCAGCTCCTCAGTGCGCCAGAACA
CGACATTATTCCAACTACATGTAGTTATTTTGCTGCTGTAAATCGTTTAAAGGCTGGATT
CCACATTTGCGGTGCAACTGACGCACCAGCTGTTATCCAAAATACTGATTAAATCAATCA
AATCCCATCCAACACGGCGCCGCATCATACTGCCAAAAAACACCAACATTTCACATTTTA
TAAAAAGAAAATCCTCCTTAGCTTAGAAGTGTTCATATTCAGcctcaccaaaataggagc
caaacgcgccatga
>NODE_759_length_145_cov_1.096552
TCAGTCAACCACTATGTGGCAAAAGAGGCCTTTTCAGGGCATGAAAAGCTGTTTCAGAGC
ATGAAAACAGCAATACTGCAGTTTTTTAAAGACAATGTTTCCAACCAGGTTTTCATGTTA
AAATGTGTTCACATATGATAAATACAAAGGCAAAAGTTGTTTCAAGTGACTTTGTGTGAT
ATAATTCAGTGAACCACTGTGTGGCAAAAGAGGCCTTTTCAGGGcatgaaaagctgtttc
agagcatgaaaacagcaatactgcagttttttaaagacaatgtttccaa
>NODE_770_length_725_cov_7.013793
TCCTTTAAGTTGTTTTTTCAGTGAAATGCAAATATTAGACAGCAACGCTGGGAGTCTGCA
TTAAAAATACTGCTATAAATTCATAGAAATACAGAATTACTGGCAAATGGAAAATCAGAC
AGATGCCTAAATAGACATTTATTTTAATGTTGTACCTTGAATAGAAGATGCTGAGCTTTA
ACTACAAATAAGAGTTTATTTAATTTTGAACCAACAAAGAAATGCACAAAGCTCGCAGCA
CAACTAAAGTAAATAATAAAAACTTCTTCCCTAAACTTCCTTTCAAGTTATCCTCACCAC
TTTTAAACTTTTAAAGTGCAATGATACCCAAAAATATGATTTGACATAAAGAGCATGAAT
ATTTGTGATGTAGCCAGTGGTAAAAAATCCTTTTGGGGATTTCGATATCTAAAAGAGAGA
GGTTTATACATTAGCGCTGTAGTTGCAAAACACTGTTGATATTCAAATGATTATTGTGCA
AAATCTGGGATAAGCTTCTGTGTGAGAGCTCTTCTAAGTGCCTACAACTATTGCTAATTC
CCCTCACCATTGTGGGCCGAACAAAGGCCTTAATCCCATTTCACTTTTGCAGAAGGCTGG
GGCTATTTTCCCTCTCATAAACCAACAACACTCCCCCAAGCCAGAGCTGAGAGGTTCTGA
GAAAGGGGCCAGTGTGTGTATACTTCAAGGCTTTTTTGTCCAACTTGGCTAGTGCTCTGC
ATAAACTTTTAAGTGGTCCCAGTAGGCCTCAAACACCTTTTGGCAGAAAAAATAAGCTAC
CACAAACTGTAAAAAGGAAACCAAACACTCTCTTAACCTGGACAATACAAAAGAAAATAT
ATGAAGTCTTTTATTACtcagactgggtc
>NODE_771_length_482_cov_5.381743
GACAGCGTCACACAACATCAGGATCTACAACACTGTTTCACTGTTACTACTATGCAAGAC
GATTCCCCAAACCAAGTTTTATTTTTGTGCTGTGTAACAAAATGCACCGTTCCAAAACTG
TAACAGTTTGTTTTCAAAAATTGTTGTTTTTAGAAATGAACAGATTGGGGCTTTTTTGTT
ATTTGTGTGCTGCACTGGGAACAGTGGCACAGTGTCTGTGTATAGAGGCATCGTAAGAGT
TGAAAGAGGACCACATTTAGGCTGTAGCGCTCAGAGTTCCCAAAGCTTGTGGGTGTTTTA
ATGAGTCATTTTAACTTCATTTAAAGCCAGCTGAGCAGAAAATAGATCAGTGAATGAGCC
CTGGGCCAGTATGGATCTGCAACCGATTTACATCTCTGTGAGAGCCAACCCACATCCAAA
CAGCTGTGTGTGAGAGAGTGTGTGTGAGTGTGTGTGTGCACATATCTGTCCTATGTGTCT
GTCTGTGCAGGTGTGAGGTGAGTGCAGAACAAGGAGGGAACGTTTCTGCAAGCAGTCTGC
atacttgtctctttcatgtcttcatcagaatagacaagggcattccaaaggtgaactggg
aactgtagttacagtgtatgcgatgg
>NODE_772_length_293_cov_1.068259
ACTGATTCCTTCCTAGAGAGAAAGAAATAGATGGAGAGGGTGAAAAGAGGGGGGGAGAAA
AGAGGAGACAGGAAGGGAGACAAGAAAAGAGTGATTGAAAGAGAAAAGTGGGAAAATAAA
ACAGGTGTCTGAACTCTGACTGCCAGTTAGTGGACAAATTAGAACCAATCGTGTGTACCA
AGATTGTCACAGAAACCCTGACAAAATACTTTAAGCTGTTTGTGTGATTCTGATTTAAAA
TGAGAACAATGTACATATAAGATGGGCAAAGGGTTAAGATTCAAACAGTTTTTTAAAAGG
agctaggaaagtttggtcgtagttttttgtacactgaaaaacagacaatccgtttttgac
caaacagcgaatttttcatcacatgaggatcatacagaagcatctcgtgattctgttgat
agacatttaatgtgaaa
>NODE_773_length_292_cov_1.058219
TATTGTGTTTTGCTTTTTTGCATCTGTTGTCTTCTTGTTTTAACTTTATCTTAATTGTTG
TTATGTTGCCTTCTGAGTATCGTCCTTTTGATTTGTCTCAAAGCACTTTGTAAAGGCTTG
TTTTTAAAAGTGCAATATAAATCAAGTGTTCATCATTAGAAATTTTGTATTTGTTCCATA
TTTAATTGTCAGAAATTTTGAAAGTCACTTTATCAAAACACCAATGGTAAATATGAAGTT
CCGCTGTATAAGCTGTCCTTAATAATATTTTAGATAATAAAAGAGAATAGTTTTTGTTGA
acacagtcttaagtttacgaggctgtagttggtgacgctggggtatttatgagcacaagg
atgcagcatgttgtaaacagtaggacccaggcactggacaaaactactcctgttgtgatt
tacagtacactcatga
>NODE_774_length_693_cov_9.470419
ATCATGAACCTTATTTAATGCTGATTTCATTTTTATTGGATGCAGACACTATGTGTATAA
TATATGTCTGTGTTTATGTCTGTCTGGGGGTATGAGACTGAGTGCATGTGTGTTATGTGA
CCGTGTGTATGTACATGTACTATGTGTCTGGATGTCTGCATATCTGCATGTGTGTGCGTG
CATGTTAGTCGTAGGCTCAGAGGCATAGCGTGGGTCTGCATGAGGGAGTGTGGTGGCAGA
GCACTCCTCTGATAGGCCAGATCCAGGGTGCACTGAAGCCTTTCGCATATATATGGAATT
TTTGAATATCTAAACCATTATTTAGCATCCAAATCAGTTCTGCTTGTCTGACTGATGGAC
AATTTCAGTGTGACCCCGGTCTTTTTGCATGTGACCTATACTGTCGGGATTCTTGCATAT
TGTTTGGATGTTCACGTTGACTCCTCTCCCGTTTTTCTCTTTGATCCTTTTAGCATGCTC
TTTGTGTCGGAATTCATGAAATATTCATAGCTGGACTGTGGCTTTTCCATATCTTTATGT
ACAATTATTGGCAGCCGTCCTGTTATGTCGAGCCATCTTAATAGTAGGTATTGGGCTCGG
TTAAGTGTGACTTCAGATTTTTCTGACAGTTTAGCTGGTCTGTGTTATGAATTGATAAGG
CGGGGCATTATATTTGCAGATTGTGCAGTGTGGTTGCCTTTTTAGCCTACCATTAATATT
GATAAACGCAAATAATGTGTCTCACATGAGAGAATAAATATCAGCACTGGAATAtaaaat
atggaaaaggcattattattattattattattattattattattattattattatta
>NODE_775_length_460_cov_6.439130
AGGGGAAGAGCCTTAACTCCGGCCGCTGCGTAGGACAGCAAGGTGGCCGCGTTACCGGCG
AAATCAGCGGCGTCGTATGCCGAGGCAGCAAAGTCCAGTCGGTTGTTGGCAGGGGTGACA
AACCATCGCTGCGGGGGGGTGGCAACAGTGGGCTCCTCGGTTTGCTGCGGGGATAGCAAG
CTGTTGCCGAGTGGGACGCTGCGCTCCGTGCCAGGACCAGTCCCCACGCCAGGGTGAAAG
CGAGATTTGGCATAAGTGCTGACAAATTGGTCCTGCAGGAAAGAGCTAGGCATGGCATAT
CTCGCACCCGGCACGATCTGTGAACGCGGAGAGTCACCCGGTGATGGAGTTAGGCGGTCA
ATGTCGCAGCCTGTGTAGACACTGAAAAGATGGAGAGACAAACAAAACAATTCAGAAACT
AAACCGTGCGCTCCAGTCGGTTCTCTAAAAAAAATAATAATAGGAGATTTAGGTCAGCGA
AGTCTACATCTCACCCAATTACAAGTTTAGTTTGGACATGTCAGAAGTTTAAGACACGAG
GTTTAGTGAAGGTGGAATAGCTGCAGGGTTTAGGGAAAAAAATGCGCATCAGATCTAGCG
TTGg
>NODE_776_length_631_cov_4.177496
TAACACTGCACAGATAGCCTCTCTCACCGCGTGCATCGTGCTAATGAGGGGTGGCATTTA
GAGATGTGCTGCTCTGACACATGGGCATTGTGTGCCAGGCAGTGGGTGATTAAGGACGAA
GGTCAGCCCATTAATTGCCTCCCTGCCATCTCCGCTCCCTGGCGCGTGATCTCTCAGAAC
TAATGCATGTGTTTGCCTGAGCTTTTATCTAATCTCCAATGCAGTTCAATCATATGCTTG
GTTTGTTTACATTCCTTTCATGTGAAAGTTTTTTTTTTCCTGACTTATTGTAAAAACAGC
ACTAGCCCAGGTTTCTCTGTTCATTTACTGTAAGCTGTTTCATGTGCTTGTGAGTGCACA
TAGCCTCCTGCTCTCAGGAAGGGAAAAAGCATATTCTTCCATCCCCAGGGGAAATAATTA
ATCCTTACAAGGCTGTCGCATGTTGAAATGAAGCGAGTGTGAAGCATTTAGCCCAGGAGG
CATTGCAGGCTGTCGCCCGCACAGGCACCTGTTGTTGTCCCTGCCCTACATTTCATGAGA
GAGCGCTGAGCAGAGGATAACAACATGCTCCACTGATGGCAAATGAGACACACAACTGCA
GATGCAGGGTTGTGTATGTGCGTGGGTGTGTATGTATGCACATGTTTTCACTTTTTTTTT
CTGTTTTCGTGTATTATGTTTGCATGCACGACCACTCCAGAGAGTGTGCACAGGTGCAGG
AAACCCCCTaccttatgaggaggtgagggctcgcacaaaagagtcggtgctggct
>NODE_778_length_314_cov_1.621019
AGAATTAAGTTTGCTTTATTTTACCCTGTGCTCGTCACTCTTTACACAGTTGATACAGAT
TCCTCTGTATCCTATTGTAAGAGATATCTTTATGTTGATGATACAATATTGTACTGCAGT
TTGGTTGTTATTGTTGAGCTCAGAAAATCCCATTTTATTTTGTTCATGTGCAAAGCTGGA
CTCATTTCTATTCTTTGAACTATTCAGATGTTTAATTTCCTCTTATTTTACTTTCAGCTA
CTCTTGTTTTAGTTGACTCGATTGTTTTTAATAATAATTGAGAATAATGCTCTGATTATA
TGTCTCCAGTGAGCTGCTCTGATTGGTGTCCAGCACATACAGGCACATTGCATTGGCTTT
GTCTCTGGGAGCTGCTGTACGGATGCTGATTTCTGTTGCTGTTCTTTACCCTTATATTAA
TAATATgctgtcagacagttcatgacctgaaacagtat
>NODE_779_length_605_cov_1.806612
TTTAGTTCCACCCCATTAGGATGCTGTTACTGAGAGCCATATATACCGGTTATAGTCATG
AAGAGTTAATCATGCATAACCACATTTCCTCTGTGCTAAATTGCTAATTAATTTGATTCA
TTTGCTGTTGTACTCTCTCTGTTTAAATGCCATTGCCAAAGCCTCAATTTATCGAGCTTG
CAAGCATTTTACTGAGCAACCATGTGCAGAGCATTGTGACTCATTGCGGCCCCATGCTCG
TCTACCTATTTGCAAGCATTTAAAGTACAATGCTCTGTGTTATAAGGCTAACTGCTGTCA
CACTAACTGTGCATGGTGCATCTAATTTAGCATGTAGACTTCTTGGGCTTTTTTTTGGTT
TCTGTTTTGTTTTTGTGCTCATGTCTTTCTCTTTTTGACTCTGCAGGACTCATCTCTCCT
GGAGTGTCTGTCCCTGTCCAAGTCCCAGGGAGCGAGCCTGACATGTCTCAGTACTGGTCA
AGACTACAGTAGAGAGAAGAGCTACTTCACCTTGTAACCACCCACTCCACCATCGCCCTC
CGGCAGTGCTCCTCACACATACACGGCACAGGAGAGTAGAGATGGCGAGAGAGGGTTGAG
AAGAGGCAACAGACAGGAGAGAAGGAAGGAACGAACGAAAGAGAGAGACTCTGGGAGAGC
CTTGGGACGTCTGGGCTTTGTTTTTCCAGTGGGACAGTGTGCTGTTATGTAGCTCTAGGC
ACATTCAAATGAGGACTTGGAagagagaa
>NODE_780_length_304_cov_1.029605
ATTACTCCAACAGGGCAACAGCCAGTCCTGAAAATCATACATGGCAATATTACTAGAAAA
AGTAATAGCAGAAACAGAAATAGTGGTAGTGTGTTCGTTATATAGTATTTTACATCATTA
TTATTATTATTGTTATTACTATTATTGTGAAATAGCATCACTTCGTCAAACTCTGTTTTC
ACTTTGACATTATAGAGTCTTTATTTAAAATTCTTGTAAAAAATATCCAAGGGTAATAAC
TACTTTTTAAGGAACTTTATTTTCAGTTCGTCATAAGCTTTTAGAAGCCGGATTCTCCAT
tgttcacgaatctcaaaggacttacattattttccacaaaaagagtgtaaaaactgagtt
tcgtttttctctgtttggaagcatggatgaaacattttgccatttgtgtcaggttgttta
gtaccaaattactcttaaagtccactca
>NODE_783_length_292_cov_1.592466
AACACTGAATAATCAAATCCCAGTTTGTTCTAACTTGACACACAGATTTCTGAAAGATTT
GTGCGCATTTTGAGATAATTTGTTTCTACTCGTCAATTTTCTGAATGAAAAAAACTAGGT
CAAACTTCCACATTCTCACATACATTTACATTCTGAGTGACATGAAGTGCTTACCTGTGT
TGGTGAGCACAGAAACTTTGACATACACAGAGTTGCCCACCAAAGCTCTGATGTCGGGAT
AAGCTCTCTTGAGCTCCTCCATAGTCAGTGTGACACTTCCTGCATCCAGCTGCAAAAAAC
ACAAAATAAAAATGGTTGTTTTTATTACAAAGCATTTGACAGAAATATAGATTATTTAGC
TTAATCAGTTTTTACAATTCTGATAAAAAaaagtgcttcgctgaaggtgttttttttagc
accaacttcatatggt
>NODE_784_length_612_cov_2.519608
AAACTGGAAAGACAGTGGCGCTCAAAAAAATCAGAAAAATATTATCTAGCCTGGAAAGAC
AGTTTTCTCAAATATAAAAAGGCTATTCGTAATACAAGAACTGCTTATTATTCATCCTTA
ATTGAGAAAAACAAGAACAATCCTAGGTTTCTGTTCAGCACTGTAGCCAGGCTGACAAAG
AGTCACAGCTCTGTGGAGCCTTCTGTTCCTTTAGCTCTCAGTAGTGAAGATTTCATGACC
TTCTTCACAAATAAAGTCTTAAATATTAGACAAAAAATCCAGACCATGTCTTCAGGTACA
GTGGCTCTGGAAGCGTCCATAGAACCAGATTTATACTTGGACGGCTTCTCTGCTGTAAAT
CTTTCAGAGCTCACGTCAATAGTTAATTCTTCTAAACCAGCAACATGTATGTTGGACCCT
ATCCCCACTAGATTATTCAAGGAAGTTTTTCCATTAATTAACAGTACAGTGTTAAATATC
ATCAACCTGTCCTTACTAACAGGTTACGTACCGCAGGCTTTTAAAGTTGCTATAGTAAAG
CCACTTCTTAAAAAGCCTACTCTAGACCCAGGTGTCTTAGCCAACTATAGACCTATATCC
AACCTTCCTTTTATCTCTAAAATTCTGGAAAAGGTTGTTGCAAACCAATTATGTGATTAT
CTACATAGAAATGGTTTGTCTGAAGAGTTTCAGTCAGGATTTAGAATCCATCATAGTACA
GAGACAGCACTGGTGAAAGTCACTAACGATCTTTTT
>NODE_785_length_410_cov_2.836585
CTTCATATTTATCATATTTGAACACATTGTGAAGTCAAAACATGTTTGGAAACATTTTCT
GTGACAATCTGCAGGAGTGCTGTTTTTATGCTCTCAAACAGCGTTTCATGCGCTGAAAAG
GCCACTTTGGCCAAACGGTGTCAGTCCTCACTGTCTTGACACAATGTCACTTGAAACAGC
TTTTGCCTTCATATTTATCATATTTGAACACATTTTGAAGTTAAAACATGTTTGGAAACA
TTGTCCTTTGAAATCAAAACTTGTTTGTAAACATTGTCTTCAAATGTCAAAACATGTTTG
TAAACATTGCGTCCAAAGTCAAAACATGTTTGTAAACATAGCTTCTGAAGTCAGAACATG
CTTGTAAACATTGTCTTTTAAAGTCAAGAAATGTTTGGAAACATTTTCTTTGACAATCTG
CAGGAGTGCTGTTTTTATGCTCTGAAACAGCGTTTCATGCGCTGAAAAGGCCACTTTGGC
CAAACGGTGTCTCCTCTCAGAATcttgacacaatgtcacctgaaacagcttttgccttca
tatttatcatattt
>NODE_787_length_500_cov_6.830000
AACAATCCTACAACAGCATGCAGTTTCACCACACTATCTTTCAGTATACTATTTCTTACC
CAGCACTCATTACATGATAAGTTGCTACAAGGAGGCACCGTGACAAAGAGCCCATACATT
GGATTGAGGCTGAAATGAAGCCGGATGGAGTTGGGGTGGAGGTGTGTACAAAGGGGGTGA
GTGGGCTCTGAATACAGCTGGAGAGGTGAGAGGGACCTACTTGCAGCGTGGTTTGTTAAG
AGCTGTTAATGTGCACATCCCCTCATTCTGACAGAAGTAATCGCAGGGGTTGGCCAGCTC
ATCACAACGTTGGTTCTTGAACCCTGACGTGCAGCTGCAAAACATTGTGTTGGGAGTGAT
AAAAGGGCCCAGAGAATGTTGAACTGTTGGCTGCTTGATGAATGGAGACTGACACACTAA
ACCCTTTCAGCAGCTTCAGTTATAAGATGGAGCAAGTCAGTGTTGTGTCTGCATCAAGCA
AATTAGCAAAATAACTCATATGAACACAGATCAACTACACTGCTCACCAAGTGAGGGGGC
ACATCTGCAAGGGAAGAATCTGTTACAGTGGTgtcacgtctaagatgtgtattttcttga
gaaataataaaaaagcaatcttattgcagtcaataggtttacaa
>NODE_788_length_406_cov_9.113300
CTCGCTCTCTCTCCTCCGAGCCCCAGCAGTTGATATTGCAACTGGATAGGCCATGTTTCC
ATGTAGGGGCTCTTTTTTGGCCTGCTCTGATGATAGAAAACACAAGTGGGGAAGGGGAAA
CGGAGCGCTGGGCGCACAGATCCACAGAGAGGCCCCGGCCCCAGCCCCGGCCCAGACAAC
GCTGCAGGGGATTAGAGCACACCCTGGCAGCAGAATGGTTTCACTTAAGAATTTCAGTAA
TCACTTTTAGGAGTGTAATATATAGCTGACCTTCGGCAGCGCCACACGACCCCCCGCTCC
CCCAGCCATTTGATCAAAGGAAGCGGCAGTGGCTGTGCAAACAGGCGCTATCAGTGGACT
CCAATGGATTTACTGCCTGCTTCTTCTCTCTTGTCTCCCCTGAGTCGTGTGCTGATACAT
ACTGAAACCCAGTTTCATCTTACAGAACCTATTTTTCTCCCAGTACTAATTTACGGGCCA
GATCATGACTTGAGGGAACTTAAAGGAGGCGGAGGAGGACGAGGGAATGAAGagaaggag
ggagggggag
>NODE_790_length_369_cov_9.940379
CAAGAAGGAGAAAAGAAGTGCATGATGAAAAAGTTGGGAATTAGACATCCTCCTGTGTGT
GAAATCTGGAGGTCAAGAACTGCAGAATTTACTTTAGCTGAACTCAGGAAAAGACACAGA
TGCTGTCAAACATGTTGTGCATTTTAAAGTCGAGCCCTCAGTTTGTGTGTCGGTCTGTCT
GAGGCTGACTCCATGTGTGAGCCTGATTTTCATCTGCTGTAGAAATTCCTGAACCACTCT
GGGCATCCCTGAATCTGAAATCTGAATATCAAATCACTGCACAAATCACATGGAGAGAGC
CGTCCAATCAGAGCGGCTGGCTAATGGTTAGTGCTGGAACTGCACACAAATACATGGAAA
AATAAAGCAGTGTTGTGAGCTGCCACTTTAAGGAAACAGTAACAGTAAAGTGTAGAAAAA
AACTTTAGCAGCAAAAACTAATAATTGCAAAGCAGCCAATTAAATTGTGCGGGAGAGATG
AAACCGCTCATATTTCCCCTGGTAATTTCATGC
>NODE_793_length_370_cov_6.510811
TTTTTTTTTTTTGCAGTTAACCATTATTTTTTTTGTTTTGTTTTGTTTCCATTTTTTCTG
TGTGCGTGTTTGTGTCGCGTCTCTCTGTTTGTGGTGTGTCTCCTGTCTGTCTGTCGTCCT
TTCTCTCCTCTCTGGTCAATGCTCTGCTGGTGTCTAGCTTTGAGCTTCGTGTTGTTATTT
GGAACACTGATGACGTAATTCTAGAGGACGATGCTTTCATGACAGGAGAGAAGATGTCTG
ACATCTATGTCAGGGGGTAAACACACGATTCCATCGCATGGCTCGTACAAAATACCCTCC
TTCCCTCCCCTCTTAAGCCCTTGAATCATTTTTTTATGACCCTTCCTGTTTTAACTCTTC
ATCCAGCACGCAACCTCGCTTGTCTGAAACTCTCCTATCAGCACGCTGAAGGCCTAATGG
AACGTTAGAACAGTAAGGGACCAAACCACAAGAATAACTTCAGTATGATTAAAAGCCtat
caaatttcagggaaatccaacagcctagactgag
>NODE_794_length_302_cov_1.039735
CTTGATCAGGAAACATTTGAATTGATTTGAAGAATCTCGCTAAACATTTCATGCAGACGT
CTGAATACATGTTTTTTGGTTCAATAAGATTGCCTGTGTCTTTCCAGCTGGCATAAGTGC
AAGACATCTCTTGCACATATGACAATTACTAGAACAAAATGAAACCTTTTAACTCAGTAA
GATATGAGCCCAACATCTTTGAGTGCGTTATCAAGGTCATCTCAACCCTGTCTTCACAAA
GTTATGGTTCCTACACAACTAAACTTCAAGCTCAATTATGCTTTGAATTTCTGCCAGATT
atgtttgtttcttctcaccttctgatatctccttgttaccgttttcagaatccttttccc
tagcagaaaaaacattaacattatgtgggctagcaacttaccacaataaagatttcaagt
tttgtcagaggtttggatcatgcaat
>NODE_795_length_866_cov_9.472286
GAACATTTGCTGCAACGCAGAATCTCCACACTAATCAAGGGAAGTCTTTGGTGCATTTTC
CCCCTTCTACATCTGACAGATCATAATTGGGGCCTTTTTTTCCACTTCCTAAGACGCTGC
CTGAAACCTGTGATGCAACAGTGGGAGTCGTACCCTCGCTGCCTTTCAAATCAACAGTGG
TGTCAAAACAGAGCCCTGAGGAACCCCCAGTAGAGCATGGCTCACTAGACCCCTGTAGAG
ATTTGAAGACCACTTTGGAACTCTAATCCACTCAAAATGTGCTGATAATTTTCCTTGCCA
GGACACTCTCTGCCTGGTGTCACAAGAGTGGCCTCCCGGGAGCAGATCAGCCAATGATAA
CAAAGTAGCCAGATGTCTGGCGCTGGCAGAATCCCAGAAGCCAGACAGCGGCACGCAGCA
GCATCCGCTGTGGGCCACAGATCAAAGATACCTGAGAATTACTTATGGGCACAAAATATG
TGTTGCTTACTCTACAGTTCCCATTAATAACAATCTGGGAGAATTTGTATTTCTAATTAA
CTCTTTTCTTTCGGCATACAAAGTGCTGTAGGTTGTCTAAGGCTGCAGCAGCAATTTTTC
TGTGGCAACTGCGAGTCGACAACAGGAAGTCGGATGCAGCGCTGTCTGAAGGAGCCAGAT
CAGCTTTAAATGCAGTTCTGAGGCTCAGAACACCCCCTGACTCGCCTCAATAAACAAACA
AACTGTGTAAGAGTCAGCTTATTTAGATTTAATCATGCTGCACGGTGCCTACTTAGGCCG
GTCCTTGATGCATACCTCGAAAGCTGTAGGTGTTGACACTGAACCGATTCAAATGAGATT
TAAATGTCATTAGTGGCTTTGTTTTTTAAGCTTCTTTCATTTTTTCCAGACATTTTTATC
CTGAAACagaggacgcagcgctctatctgcaaagagcgggtcagctacaccaacatttcc
agcatatttatgaattgtagccaccgtgtttctgagtcgcgctgatttat
>NODE_799_length_297_cov_1.050505
GTAAATGCAGTTTGCAGCTAAATCTGCTATAAGTTAAAGGTTTGTAAAATCTCTTTTGCT
ACAACAACCTCCCTGCAGACTGAAACCTCAAGTATAGCTGACGGTTTGGATGCTGAAATA
CAACAGTCTGCTGGGTTCTTCGGTTCAATTATCCATTTTTGTGACAGTTCTTTTCCTTAG
AAATGTTCCAGCAAAACAATCCACTGTCAGGATTTAGAGGAAACATGTTGCTGCATTCTG
TTCTTAGTTTCGCTGATTGTAATTGGCTTAAAGAATACAAACATGTCACGGCTTTCGTTC
ctcttgagcagaataataattagatgctgtcagaccattctccatcaggctgtcagtgct
gaaggatgaaagtctcagcagaacagataagatcctccagctcttctcaaggtcttccag
acctctcagggtttcttccca
>NODE_804_length_534_cov_8.256555
AAGGGCTGCTCTGCCCCTGCTCGCAAGCCCAATCTCGTAGGACTTGTTAGCGTATCACGT
GCCAGATTCTTAATGAAGTGGACACACAGGGGCCTCGTGTGCGCATGCGCGTGGTGTAAA
ATGTAGTTGGAAATGAGGTGTCCGTCTTGGAGTAGTCGACTTTTAAAAAGCATCGGCAGC
CCGTGATATGACGACTTCGCTGGTTCTGCATCCACGCTGGGCGGACACCTTGATGTACGT
TTATGAAAAAAGCCCGAATGAAAACAACCAGAATAAAAGCCAAACAATGGAGGGACTGAG
CGGTAATTGCCCTGCGACCCACTGCAGGGACCTGATGTCGCACCCCGCGCTGGGACGACA
TTCTGGCACCATAGCGACCCACCAGGGCTCCGTGTACTCGGATATTTCCTCTCCAGACAC
CGGCCGGCAGTGTCCCGCTCCTCAGACTTCATCCAGCGCATCTTTGAGTTACGGTTATCC
CTTTGGAAACCCATATTACGGCTGTAGATTATCTCATTCGCACAACGTGAACTTGCAGCA
GAAGCCCTGCTCGTACCATCCCGCAGAGAAATATGCCGAGCCCAGCACAGCGCTGCCCAC
GGAAGAACTGTCTACCAGGGCGAAAGAGtttgccttctacccgagtttcgccagctcata
tcaggctgttcctggata
>NODE_807_length_496_cov_9.358871
CTCTGTGGCTGGGACAGGGAGCTTCTCCCTGGGCAAGGAGATACGCCTGTCTGCCCCTTC
TGCTGGAGCTACAGGGACCAGGATGTCAGGAGGGAGAGTGCTCCCTGTGAGCGCTCTCCC
TCTCTCTCTTTCACTCTCTTTCACTCTCTGTCTCTTCCTGTATGTGTCTCTCTGCCTCTC
GTTCCCGGTCTTGCTGGGTCTGTACTATTGCAGTGCTTGCAGATGTGCACAAACAAGGGA
GGATTAAAGCAAAACGAATCTAAACAGACAAATGGAATTAGAGTGATGGGTGTCGGTGGG
CTGGTTCACAGTGATAAACATAATGATGCTCAGTATGTGTGTGTGTGAGTGTGTGTGTTC
CTGTGTCTGGGGGATTATCAGTGGTTAGGTGTGTGGTGTGTATGGCTGGGTGACTGCTTC
TGGGTTTCTTTGTGTGTTTGCCTATCTGTCTATGTTTTTGTAATTATGTGTGTGTATATT
TACTCTGTCTCTAGTTGTGTGTTTGATAAATGAGTTATTCCATATTGCCTCACAAAAACA
AGTCTCTGCGCCCTCTGCATGTCTGTGGATATGTTTCTGTGTTTATGTCAGGCTTGTAAT
TTTTTCTTATTGTTTATGTTTGTActgtgcagctgctact
>NODE_808_length_611_cov_10.567922
TGGTGTGTACCGTCTTTGGGATTCTATTACAGAGCATGTACAACAAGAACTCCGCTTTAG
TAGAGAAATTGAATGTTTTGAAAGAAACTAATCACACGCTAAATAACAACACCAGAGTTA
CACTTGCATTTATGGCCTCAAGGTGCTTTGTAAATTAATTCCTGTGCCATTTATCTACAG
AAATTCAATCTGCTATTGGGTGCACTTTGCTGTTCAGACTCTGTGGAGATAATCACTGAG
AGAACCTGACTCATCATGAAATATTCAGCAGACTGAGTTAACGCCTTCAACTCAAAGCTT
TGGCAGTGTTCCTCCTCGCTATTCATCACTGTGTGACAGAGCTCCTGATGAACGCACCGA
TGTGAATGTAGCCATCCTTGTAGAGTCTGTTGATGATGAGGGTGAGGATGAGGCCAATGT
TGCGTGAGTTGTAATAAGTTAAATAGATGATCCATCCACAGGACAGAATGGTGGCTGAAA
GAGGAAAAACACAACATGGCCTCAGTCAGTAAAATTAATTTTCATGTTAATTGAAGCTCA
GTTTTAATTGAAAATCCTAGAATCACTGTCAAATTGAAATAGCAAGGTTGTCAATAGAAA
CATTTATACGTAGCAATAAATATCATAAACAAAGCTTTCTTGTTTTCTCACGGTTAGTCA
CGTTTGTTTGTGTCAGCAGTGTCTGTCAGTCCAACAGTAAATTAGGTCTATATATTCAAA
TATAATCACTAATGGTGATTTTACtagttaagact
>NODE_809_length_362_cov_1.138122
TGAGTAATTCTTTTAACTGATTTTAACCCATTTTGGACTCATTTTCGGTCACTTTAGACA
ATTGTGAAGTAATTTTCAACAGTTAACAACGGTTCTACTTGTTCTGTGTATTTTGGAAAA
GTTTTTAAAAGTCTTTATTATGTTTAGAGCTAGTTTCTGTTCTGTTTGTGATTGACACCG
CTGCTGTTTCCTGACTCTGTCCTCGGTGGGCTTTTGTCGCTTCACTCACTCTGTTTTGAA
ATCGTGTATAAGAGGCGAGACTGTCAGGCTCCTTTTAAAACTGACACCTGCAGCTGATTT
GCATTCGGCTCAGCGTCTGCCTTCGTTTTCTTTAATTGTGATTCTTCAAAGTTCAAATCC
TCGGTTGTTCTCTTCACTGACACTCTGAGAACATCAACCtgctgctcgctctaataaaca
tcctcctccgtctcatttcagaacttggcccggtggaccgatggcagctgccgtgagtgt
gaatgccacgatgcccaggtgacctg
>NODE_810_length_436_cov_8.782110
TGAGTGACTGATTTGAGGCGCGCAGCGGCTCGGCTGTCCCCATAACTCCTGAGAAATAGA
CAGCTTCAGCGGAGTTATCTGTGTTTGTAAGTCCTTCTGCTGCGCTGGGATGACAATAGG
GATTAGTGCCAAGGTTCTTTAAACTGTTTTTTTTTTTTATTTTATTTTTGGGCGGGGGGA
AGGGGGGCTCTTATCGGTGTCTCGGCAGGATGCTGCCGCAGCCAGTTTTCCTTGACTGTC
AATTAAAGAGGGGATCATTAACTTCAAGGGTATAAATGTTCTAACACTGGTATTACGTTG
GGAAGCTAAGTCGCTGACAGATGTTCCAACTTTAATTCTCCACTTGTTTTTTTGTCCTTT
AATTAATTTATGTATCACTATTCGGGTTTTAAATATTTTTTCCCCCTGTCTGCTCTTTGT
TAGCCTGTAATCTCAGTTACCATGGTAGTCGCAAAGACGATTGGGCCTTGTCACTCGCCT
GTGTTTCTTATGAGGTTCAATCGGCTAATGTATTCAATATCATCCAAACTGAAAGGTAAA
CAGTATCTAATGGCACATGTGTTCCTGCACTGCCTCGATg
>NODE_811_length_647_cov_7.882535
GTGAATACAACAGATATAAATAAGTTCAAGGTTTCAAGGTGTCCTATAACACGGCACTAC
ATCAGCGGAAAGAAAAACTTCCAATAGCGACCACCTCCCTTCTTTTTAAAATTCTACAAA
TATTCCATTTCCAGGGTTTATCCAGGTATGAGTCTATTAATAACTTGGATACAAAGATAT
GGAGCTTCAAACTGAAAAGGCAAATAGCACTCTGTCTGCCTGGGCTAAAACAATGAATTC
TAATGCATCTGGTTGGGGGAAGAGATAAGAGTGTGTTATTAATCTTGTGTCACATATATC
AGCTAATTACATACTTGCTATTCCAGTTCTTTCCATCTTTACAGCCCAGCTGTCTCAGGA
CACTGCACCTATGGCAAGGAGATAAAAAGGTAAGCATTCAGGGCTGGTAAACAGAAATGG
CAGCAGGAATTTATCACTGGAGTTTTTTTTTTTGCTTTTTGCGATACTTGCCTGTTGATA
AAATCTATGGCTTGTGCTTTGAGCTGCTCGGCACTGTGCAAGTCAGCCAGGATGAGGGTG
TCGGCCACATTCTCCACTGAAAGGCTGTTGCACAAGGCCTCTTCACACATGACCTTTAAA
CGCTCCAGAGCGTACTGGGGGTGGAGGTGAGAGGGGGAGACAGAAAGCAGTGGTTACAGT
CTGGATGTAAAGTAAATCCCCATGGTCTGAGGTTTTGTCTCAACTATTCCAAACACACAC
AAAGCCACCGGTGCAATCAGTTACTGAAATTCATAATGATTACATCTCCTCTGGGAATag
aaaaaagtgac
>NODE_812_length_366_cov_6.497268
GTGTGTGTGTTTGTTCTTGTCTTATGTAGAGTTGAATATAGTTACGTCTTTGTGTGGGGT
TTTTTGCCTTTTTTGTACATGAAGCAGGCAAAAAAAAGGCCATGTCATTCTTCCACAACT
TAATCAGGAGCTACACACAGGAGAGGGCTGCTGCAGCATGGACCTCCCTGATCATGTTAA
TGAGGTCCCCTGGCTATGCAGTCATTGAAGTATAATTGACTTGTTCGTCTCTTATCTTCC
TAATAGACACTCTGACCCAGAGCACGTTTATTTCGCTATGAGAAATGTCAAGAAGGATTG
GAAGTTTCTTCAGTGTGCCCATTAAAACTGAAGGCATGCCACCCTGTCTCCAGCCAGCCA
GGGCTACTATTGGCTCCCTGCCTCATTATGCAGATGCCAAACGTAAATAAATGATTTGCA
GATCACTGCTGCCCCCACCATTCTCCCCCTGCTCTCGCCCTGTCCCTCTTCCCAAAACTG
TGGTCTTCTCTCTTCTTCCAGGCCTGGAAa
>NODE_814_length_632_cov_9.560126
CTGATTTCGTCTGCCATCGTCTTTGTCATTTCGCTCCCTCGTCTGTCTAAAACTGGCACT
TTTGTTGCATTCCAAGAGGTTGATAAATCAATCCATCAAAAAATTCTTTGCGGTGAAACT
CAATCAAGAAAGGTCATGTCGGCGGGAAAAGAACAGATTAAATTAGCATTGAATTAGACA
TGGAAAGTGAGCTCTGTCAAAACCATCACTGTGCTCAGCACAATTAGAATATGTTAATTA
TGCATTTCATTAAGGGGCCTCAGCGCTCTTTGAATGTGAGATGAAATGTCACTGGTGTAG
GCAGCCGAAAAATGGAAGATTGCCAGGCACAACTTTCTTTGTGCAATGTGTGACACCTTC
ATTAACATCAGGGATTGCTAGTCTGATTAGACTTTTTGTATTAGTTTAAGCCTTTAGGCT
TTCAAATGCTATGCCTTTTTTCTCCATTTTGATGTGGCAGCTCAGACCCTTCTCCATTTC
CAAGCAGATATTGTCTATGGTTCAATTCTTTGTTTAAATTCTCCGACATAATGCCATGAC
ATTGGACGTAACATCTCATTGTCTTTGTGTAGATGACGGCATTTACCATGTCTTTGTTTC
ACATAATCTCGGGTCACTTTCAGCAATGTGAGACTTGAAGAGCCAAATTCCCACAGTGTG
TGTTCAGAACGAGGATATTCAGGGTAGCATTCGAATTAAAGCACACATGATGATGACATT
AACTACGGACAGTTACAGTGTCGCTACATATAAAGACAAAATGCAGTTTCAACTTt
>NODE_815_length_295_cov_1.037288
CATGCCAAAGTGTCCTTGGGCAAGACACTGAACCCCAAGTTGGTCCCAGGAAGGCACCTT
GCATGGAAGCTCTGTTGCCATTATGTGTGTGTGAATGTGTGAATGTGAAAGATTGTAAAG
CACTTTGAGTACCAATAAGGTAGAAAGTGTAGACCATTTACCATTTCATTTGGAAGAGAT
CAATGCTTTAATAGTAGTCTTTTCAAAAAATATGCTTGTAGATGTATATCTGGCTAACTG
TGCGACCTCTAAGGAAGTGCTGTCCAAGATTTTCTGTGGAGACCATTTGGGACTGTAAAC
cgcacagtggacagtcttaaataggactaccaatgagacaaacatgtgactttaatttta
aaaaatcatgaaaatacatatttattgtaggacagattctaactgcacaataacttaagg
caattgattgatagacttc
>NODE_816_length_308_cov_2.314935
TACAGGCTGAAACACACACACCTTCAAACACACACATGTACCAACCCTCTGAAGTGATCA
GGGGGTGTCCCCTCCAAACATGTGTCCCCCCTGCCCCCCTCACTTATTTTGCTCTGCCAT
CGTGTTTTGTCAGAGTCAGCAACAAAACGGACGGTCAAGAAAAAAGATAGGGAAAAAAGA
GGGGGGGAAGACTATCGATTAGCCTTCAGAGCTCCACGTGGGCCACTTTCATCGATTAGG
AAAGGGAGAGCAGCAAAGCACCAGCCATGTTCTTTCTCCCTCTCTTTCTCTCTCTCTCCC
TCTGTCTCTCCAGGGTCCTTTGTCCATGAAGAGAGCGATATAATGGCCCTTTGAGAGGGA
GTGAAGGAGGGAGGCAGGAGATGGAGGAGAGAGGCGAGGGACGAGATGGAGAAGAAGGGG
GCAGAAGGAAGATGAGGAGGAGTTGGGGgggt
>NODE_817_length_300_cov_1.040000
TTCTTCTCTGTAAAAACACAGGACAACAAACCTGCACCACATTCTGTTGGTTTACAAATG
CTGATGATTCAAAAAGGACTAAAGGTCTGTAGATTGTTGAGATTATGGGACGGGGAAAAG
TCACTAAGTTATTAGACTGTTAGAAATGGGCTGAAATGTGTATGAGAACTTTAATGAGCC
CACTGAGAGGCTGAGCTGAAGACAGACTGTATTATAATCACCAATAATTCAGATGCTCAA
TGGTGATGCTTAAAGCTTTAAAGTATCTGAATAAACCTCTTTTTGTTTTCCTACTGCCAc
tgatcagaacacacaaaatgaagtctttcagtcttttatcgggatcacgttgaagcttac
agcatccttcacactgtagctgctgttttacaaaagtataatgctgctgacttttcttgt
tttgtactaatgtgagattatttt
>NODE_818_length_512_cov_7.388672
CCATTTGGTTTGTTGTGTCCATGTGATAACCATCAGCCATCAGTTGGTTTTACTTTGATT
CAGCCTTACAAAGTGAACAGTGTCCTGTAGCCCATTAATAACTAGAACACACTCTAACTC
CCAGATGTCCAGTAACCTTTCTGTGGGCTCAGTGATTAACACACCATGTCCATTAGACAT
CCAAACAAGGCCAGCTGTAAATTAACAGATCATGGTGCCTCCCCCCGCCTCGCCTCTCCA
CAGATGGTTGGTGGGGCTCCGCTGGGCAGGGAAACTGATTGGTCCAATTCTTCCTCACAG
GGAGACATCCATGAGGATTTCTGCACTGTGTGCAGACGCAGTGGCCAGTTGCTCATGTGC
GACACGTGTTCTCGTGTTTATCACCTGGACTGCCTGGATCCACCCCTGAAAACCATTCCT
AAAGGCATGTGGATCTGTCCAAAATGTCAAGATCAGGTAACCGCAGCAGCCGAGACTGAT
CCTGAGTCAGGGGGAAGGGGGTACCGCAGTCCAGAGAGGAGCCTCTCAGGGCCTGTAGCT
GTACTGTAGGACTGTTCAATCCTTTGTAAGCATATACATGATGCAGTATTGTTTTTTTGT
GCTTCTGTCTCATTCATTGTGTCAGTAAAGATTGGCATCTCACATCCATCCAcaca
>NODE_819_length_554_cov_7.801444
ATTCTATGAAACACTTTTTTGTTCGTGGACAGCCAGTGTTATCTGAGGACTATGGATTTT
ATCTGTGCTTCAGAGGAGGCGGACTGTTTCTCTTGCAGGAGAGCCTCACCCACATAACTT
TGGCAGTAAACAAGTTAGTTGATTGGTTTTGCTTTATATACTGTGATTTAATAAGGAAAA
CACCAACGTAAGCCAGTCCGAGCAGCGTCGGTGGTACCAGTGCCATGCTTTCCATTGGTT
CCTGTTTACATGATGCCCACAGGACACGCGGTGATTGGTGGCTCCTCACACGTGACCAGG
CAACTTTGTACATTTGACAGGGAGTAGGAGGGTTTTGTGGAGATCAGAAAAACGACAGCG
CGATAAAAATTAGTATTGTTGCACTTCACAAATTAATGACCATGAGTTCCTACTTGATAA
ACTCCAACTATATCGAGCCTTCCTTTCCTCCATGCGACGAATATCAGCAGAGCGGATACA
TCCCCAACCCTGGAGATTACTACGAGCGGCCAAAAGATACGGGCTTCCCCCATCACGACG
AGCCATCCTATCCGAGGTCAAACTACACAGAATCGGGATACGATTACGGTAACGTCCCCG
CCGCCGGACTCGACGATTTCGGCGAGGGGCATCACGCACAGCCGCAGCCGGTTCCACAAA
GCCACGGTCCTCGCCTCACCGCGGCCCCAGacggtggc
>NODE_820_length_501_cov_1.572854
TCCCTTGTAGGTGTTCAGTACTTTGTTTATGGGGTGGATTATCTTTGTCCTCTTTTCTTT
CTGACTCTTCCAGTTCCCTCTGAAGCTCTTCTATCTCCTGCTCTGTATTCTGAAGGACTT
TAAGTAATTGTTCCTTGATTGTCTCTAGTTTTCCTTTCCTCTCTGTCATTCTAACGATCA
TTTCCTCTGTTGTTTCCAGCAGTTTCTCTGTGTTCTTTAACAGTTCCTCATGTTCAAAGT
TTTTCTTTGCTGCATCTTCTTTGGCCTTTTCTCGCTTCTTCTGTCTCTTCTCTTTGTCCG
TCCATGGCGTTTCCTCCAGCTTCTTCTCCATCTCTTTTATCTTCATCTTCTCCTCCTGCT
GTAGTGAGAGAAGTTTCTCTTTCTGGTTCTTCAGATCTTCCTTCTGCTTTTTACACACTT
CAACCACCTGCTGCACATGTTCTAATTCTTCCTCATTCTTCTTTAGGTCTTCATCAAATT
TAGCCTTTTTCATTTTCAGATACTTCATTTTCTCACTCCCTAACATTGACTGCTCTCTGT
CTCGTTGTCCCTCCATCAGAAGCTCAAGTTCTGCGTTGTTGCCGATCATCCACATCTTTC
Tttccccccgttcagttccatcttctttttgcctcttggtttctg
>NODE_821_length_610_cov_11.177050
TATTCTTTTCCCTCAATCTTCTTTGTTGTTTTTTTTGTTCTATTTTGGTGTAATTGAGAG
CAAGACAGTCACCAAGAGGGGAACATTCGGTGTGGCCTGGTTTCCTGGTTTTTGGAACTG
AGGCAGCCAATCAAGTGAGAAGGATTCTCTTTTAGTTTCTCCGCTGGATTTCCACGTTGC
TGCTATGTCCCAGCATCCTCACTGACATCAAGTGCAAAGTTATGTGTTGAAGCTTCTGTA
AATACGTTCAGATGTGGAAATACAAACTCCCTCGCAAAGAAAATGTACATAAAGCTCACA
CAAGAAGTCCATCATGGCCAGGGGACGAAATGATAGTGTTTTTATAAATATAAATATATA
TCGGGTTTGACAACCTTCGGACTGTTACATGCACTTTCTTGGAAAGTTGGAAGATCTTTA
TGGGTCCAGTTTCTCTACACTTTAATACCTACTAACAACTAAGATACTGTAATTCTTTAC
TCTAATAATCAAATACATCAGTTTTCCAAAAGAAATTGTGTGTTTGTGTGCTTTTATTTA
TTCGTGTCGCAACAATTGTCCCCATTTTGCGGAGGAATTGCAGAAATAAAGATGAAACAT
CTTTTTTTTTAAAAAAAATAATAATAATAATAATCTTTTTCTTGTGCGTAATTGGTGCTG
GTTGCGCAGCGCTTTTCTCTTCGTGCGCACTGACGCACAGCAGTGGAAGCAGTCCCTGAT
TAATTTAAAATGATCGCAGTTTTAACCTCATCAt
>NODE_822_length_311_cov_1.009646
AATGTGTGGACTCTATACGTCATGCTAACTTGCACTGTCCACCTCCAACAAAAACTTTTT
CAAAATGAAAATTAATTGAGTTTTTTTACAAATTGACAAAAACATTTCCAAAATGACTCA
AAACGTGTCCAGAAAAATCTCAAAAGTGAGCCAAAATGACAAAAGGTGATGAAAAAGGTC
TCAAAACTTGTCCAGAATGACTAAAACTTATGTTTGCAGACCTTTTACATGTACAAAAAA
CTGCTATATCCCAATGAAGCAAAGGTGACACCATAAAAAAATTTAAAAAAAAGTTGGGGT
catgccaactgttcgccttcaacaaaaaacatgcaaaatgatgtaaagtttgtctaaact
gatttaaaacctgttcagaaaaatatgtctaaatgtctccaatgtatctagaattactca
aaggttctccaaattaccaaaaatgtccaaaaatc
>NODE_823_length_464_cov_7.506465
AAAAAAAATGAAGTTTCTATCAAAAAGCGAGGCGCACGAAGTGATTCCCATACACGAGTC
GTCGGGTGAGAAACCTCGATGGTCGTAGCATTCTGGTGAGATCTATGTGGTCTTCCCCTG
GGCCGCGCGTCACGGCCAACTCTGAGATTCAATAGAAGAGGAGAAAAAGACCTCTCTCCA
TTTGGAGGCAGAGAAGGAGGAGGGGTGAAAGGAGGAAAAAAAAAGACTGGAGATCCCGCC
TCTGGGGCTGTCAGATCGCAGGACTTTCTCGCATCTGATTGGTTCCAGAAGGGCAAAAAT
TACTCAGCAAACACGACTATTATTAGCTGCTTAGCAACAGCTCACTAAAGTAGAGAGACC
ACCCAGGCAGACAGACCTCATGTGTGCATCTCCGACTTCAGGGGAGGCTCGCTGAGAGCC
GAACCCCTCGGTGCGTTTGGGTTTCCACACCGCGTTCCGTCGCCCGAAAGAAGCGTTTCC
CGGAGCGGAGCTGCAGTCTGCGGCATGGAAGCCGGTCTGCGCCTCGGAAGGTGGCCGAAG
AATGCCAGAAGTGAAGTTTTTAACTTTAATTTtttttttctaccaccaccacgatggtgg
tagttgag
>NODE_824_length_300_cov_2.500000
ACACCTGACTAATGTAAATGTTATGTCCACATCATCTGACAATTTTACATCAACTCATCT
TTTACTAAATGTCTGTCTTTAACATTCTTCTTGAGCTTTTATTCATTGATATAATATGTA
AAACATTTTGTCATAGTTCTCATCTCCAAGCACTGCTTTTTATTTAATTTTTGTAATGTT
TTTGTCAAATAGCACATAACCTTCACATCATTGCAGTCAAATCCTAACTGGTTGTCTGGT
CCATCATTGTCACTTCTGCTCCCCAGGTGTCAGAGAAGCTGAGCTGTTTCCACCCATCCT
GTGAGATGAGCAGTCATTTAATCTGTCTTGCCAGATGTTTCCTGAAGTCAGAGCCATCCC
ATCTGGTGCCAGTGGAGGGAGAGTGTCCATCCTGTCATCGCTCAGTGCTGTGGGGAGGCC
TCATCCGTCATAAACATGGCTGCt
>NODE_826_length_156_cov_1.339744
TCCTAAGTCAAAACATGTTTGTAAACATTGCCCTTTGAAGTCAAAACATGTTTGTAAACA
TTGCCTTCAAAAGTCAAAACATGTTTGTAAACATTGCTTCTGAAGTCAAAACATGTTTGT
AAACATTGTCCTTTAAAGTCAAGATATATTTGTAAGCATTGTCGTTGAAACTGTGCAGGA
GTGCTGTTTTTATGCTCTCAAACAGCGTTTCGTGCGCTGAAAAGGCCACTTTGGCCAAAC
GGTGTGTCCTCTCAATATCTTGACAAAATGTCACTTGAAACAGCTTTTGCCTTCATATTt
>NODE_829_length_778_cov_3.998715
CTTCATCAGTACACATCCTATAGCTTAGAATGGTAATATACGCATGTCTAATGATTTTTA
GTAAAAAGAAGCTATCAAAATTGATATAGAAAAGTAAAGGTGCATTGATGAGGTCAGCCT
TTGGAATGTTACTTTGTGCACCTGTCTTTGTCTCAGTGTAGAGCCAGTGTTCAGTACAGA
GCTGGAGTTGTGGGTGATGGCAGGTTGATGTCAGGGTCCCACACTCAACACCCATCCTCA
CAGCAACACAGGTTATATATAGGTTACAGCTCGGTCCTGGCGAGAGGTGGGTAAGATCGA
TAAATCTGAACGAGATGCGCGCATTTGTACCCTCCCCTATTACACACACACACACCCACA
CCCACACACACAGTCAGTCACCCACCCTTCCCCCTGTCTTCACCTGTCTGTAGAGGTAAA
CACATGCATTTAAATCAGTTGTGGGGTGCCGTGGTAACAAAGACAAATGATGTTGTATGT
AATATTTTTCTATTAACATAAAGTAATATAAAGTGAAGGGCAGTGGTGTATGGAGGGAGT
TAGGGGCTAATGTCCCGTATCAGATGTGGACAATGTCAGGGCTGCATACTGAGCAGTCTG
TGTCCTTCTCCCCTGCTGTGTGTGTGTGTGTGTCCTGCTCCTTCACAGGGCGAGAAGGCA
GTGACACACCGAGCTGCCAACGCTTGTATTATTCCCACTGCCTTATTAACCCCTCTGCCC
TCACCCCTCTCTCCTCACTCTCTTTTCTGCTCTCTCAGAGGAACTGAATGTATATCTAAA
CCGGCCTGAGCTCCTCTTCGCCCACCTCTTGGTTTACTGTCACTGCCGAAAGCACGCACC
CAACGTTTGTCAAGGAACAAGACATCAAAGTTTCTTTTCCTttctgcctctttcttatgt
gctgtcttccagaaaataaaat
>NODE_830_length_571_cov_10.711033
CCTCATTAAAAATAAATCAGGCCATTTTACACCGAACAAGAGCAAGCCAAATTGCGCTAA
GGAAAGGACAATTAGCGCAGAATCAATCCCTTTCTTCCTGTTTCTTTTTTCTCTCTCTCA
TTTTGTTGTTTCTTTATTTTAGCACAGTAATGGATGCTAGGAGAGGAACACACAAACCAT
GAGATTCTTGGAAGAAGAAGGCAGACAAACCCCCATCTCGCTCATAGCTATGTCTGGATT
GCCTTCTGCGCTGAGATAGGAGTCAACATGTTTAGCGACATCAAAAGAAAACCTGATACC
TTAAGTATAAGAAGATTAACACTTGCAGTGATCTTGAGCTTAGGCTTCTCCAGGACTTTC
AACAGACTGTGCCAGAAGGGACAATTACCGATGAATTGGCACCAACATCTCGTAGTTATT
TAACAAAATCTGGCACAGTGTATAAGCTCTCGTCCTTAAGACTTCCTTTCAAGTCTGGCC
CCGGTATCAGAAGGCTAACAGATTGGGGAATGTGACGAGAGCCGACAGCAGGGGAATCTG
CAGGAACACTAAAAGAGGGAGGAGGGAAAAAGAAAGCAAGTAAGCAAGAAAGAAAGAAAA
AACAAAGGAGACAAAGGAGCAAACAAAGAAACAATCATATCACTCAGTAGACGTTTTATT
TCCTGACTTTAGGGCTGTGTCATATCTCAGGGTGGATATTTGTGGTGTGTCTAAg
>NODE_831_length_438_cov_8.945206
ATTCCCACGTGTCTCACTTTAGCGATTTAGTTTCCCAATGAAATAAAGTTCTAAATCCTA
ACAAATTCTAATGAAAACATAAATCAGCGAATTACAATATTTTTGCATCGCTATTTGAGT
ACCTCGATATCACAGCATGATTCTGTAGTGATTCCCTCCCCTGTAGCACAGTTTACGTTG
CGAGGTGTGGGAGAAGCAGAAAACTATAATAATTCCCTCATCTCATGTCCATTAGCATGT
ACGAAAACCCCAAAATCTCCAGTCTTGGGCAGACACAGGCAGACAGCACGCATCTCCACT
TGTCAAAGAAAACTTTTATCAATACCAAGAGCACTTGAAGTTTGTTTGCATTTTGTTTTC
CAGCACTCTTAACAACTTCAGAAGTCAGATCACAGGAGTATCTGATCAAAGCGCTTCGTG
GTTAGTTCTGGAAACACAGGAGTGCTACGCCACGCTTTGATACTCCACATCAATATTTCA
ATTCAACAATCACTTGACATGCACCCATACTCCCAGAGACGAAAGACGAAAGGGGAGAGA
GAGAGAGAGAGGGAGAGAGAGAGAGAGAGAGAAAGAGAGAGA
>NODE_833_length_312_cov_4.448718
ATTCACACCAACCGAGACAAAAGCATCAGGGGGAGGCGAGGTATCTTATTTTCAGCGGAC
ACAGAACAATGTCCTCCCGTCCTGGATTCATCTTGAGCCGACACTAGAAAGGTGATTATC
ACTTGTTTGTTTATTCTGTTTAAAAAGAAAGAAAAACAGCATTTGAAAAGCCAAAGTGGC
TTTGGCGTTAATGATTACTTCTCCAAGCCATAACATGAAGGGCACAAATCAAAGCCTTGG
CACTGACAGACACACACACATACACACACGTCGTCTTCTGCACACGCATACACACACACA
CACACACACACGCGCGCGCGCACACACACACAAAACCCCTTCCTTGGACTGATTACATTT
TGCAAGAAGATTTAATTAAGGAATTTTTAATGAGGCTTCTGCTGGCACTGCCAAGAACTG
TTTTGATATTTGCGCTGCATAATGCATAAAATTTGT
>NODE_834_length_301_cov_1.039867
CATTAATGGAAGTGTGTATTCTGCCTGGATCAGTTTAACTTTCTTCTCTCTCCTACACAT
TCCATTTGTATAGACGCAACACTGCCCCCCAGTGGGTGAGACACTGCCCCCACGTAAGGG
TGAGAACAACTATCCACATTTACAGACAGACATGTCCTTAAATGTGTGACACCTTACACA
TTTAAGGATCAGGCAGTATTGAAGCATCCATGAGTCCAATCGTTGGTCGGTTTGGGGTCA
GGTTTGGTGGTTTTAACTGAAAGCTCCGTGAAGCTCTTCTTACTTTCGTTTGCTCTTGGc
gtcagtggtctggaaaacactggaggctgacatgaggttctcgatgtactgacccagaac
ctggttctccgacttcagcttcaggttctcttctttcactgcatccacccgggcagacag
gtctaaacagatggaacaatagcat
>NODE_835_length_308_cov_13.068182
CATCTGCGTGAGGCTGAGCATTTCATCAGTGCACATTGAATGATGGCCTGTTTTAATGCG
GCATCAAACTCTTAATAGCTGCTTTGTACCTTTTCACGTGCGGGTTCACTTTAGAGCCAT
CTAATTCAAAACAGGGATTCTCAATTATGCAACGTCCCATTTACATATGCTAATTAGGAT
CATATTAATTATCTTGAAATTGGGTAATTAGCCAATCTCAATTAAGGCATTGTTCATTAC
ACTAAATGCACAGGAAAGGTGTTTGAAGTTTTTCCCTATGCCTTTATTCATTTCTGCGTG
TGTGTATGTGTGTGTGTGCGTGCAAGAGAGAACTGGGCTGCCTGCCACATCTGAATCAAG
CCTCGGTGGTGTATTTAATAATTTAAGCATCCCAGCTCATACAAGGGATGCACCCACAGC
TTTCATCGTTACCAAGCATATGGTTCTGTAAt
>NODE_839_length_389_cov_2.755784
AGAAGAGAAGAGAAGAGAAGAGAAGAGAAGAGGTATTACAACTCAGGACGAAGCAGCACC
ACTCTGAATGATAAGTGTCTCACACACTACGGGTTATGGGAAGTTCACACAAACAAATGA
CTCCCATTTGCTAGAGGCGAGGGACACAATTGAGAAAGAAGGGGCGAGAGAGAAAAGGGG
TAGAGGAGGAGAGAAGGCAGAAGGAGGGAGAAGACTGAATACTACAGCCATGATTTCAGA
TAACTCCATCTGCATTGAGGAAATTCTTACCTTTTTACCCATCTCATGTTGTCAGGGGGT
TGCTTCGGAAACTAAAGCACCTTCAATCCAAAGGATATTAGACACCCTGTAGAGAAGCGC
AAGTAGAAGTCTGTGCTTGGTATCTTAAATTATAGGGGGCCTATGGACCTTGGTCAATAA
TACTAAATGTATTGCAAATTGCTGCATGTAGGTGGGCTatgttttgctcaataagagatg
acatccaacagtaataagggtgcatgaatactgcccttatttatacactacgg
>NODE_840_length_296_cov_1.010135
CGACACGTCGGTTTTAAAGCGCGTTAAAGAGGCTTTAGCGGAGACAAACACCGTGGTGGC
AGATCCAACGAGACCAGGACAGCATGAACTAATGTGTGATGTGAAGAACAAGAGGCTTTT
ATGAAACCGCAAACGCTGAGATTAAACTTTAAGACGTTAGCAAAGACACAAACCTCCTAC
TGTACCAGCAGCACGTCCTAATGTGGCCAAAATATAGACAGTAAAAATAAATTTAAAAAA
AATAAAATAAAATAAAAAAACACAACTTGTAAAATTCAGACAGCAAGAattccagaaaaa
aaatcccaaactgtaaaataataataataataataataataataataataataataataa
tgaaccatgagattcagacagcaacaattccagacaaaacactttcaaaacattcaaaaa
ctgtaaaaaataactaaata
>NODE_841_length_298_cov_1.053691
TGTATTTATATATGAAGCCAGATCAGTTAGTCAGACTCCTTGTCTTAAGGACATAAAGGC
CTGGAACCATCCCTTGGTTGTGGAGGCATAAACTGCTGGGGGACTTCTCATGATATCTCT
TCTTTTCTCCTCTGTCTCTCATATATATATATTTATTATACTTATATTCTCCCCATATAT
TAATATGTCACCATTGCAAATCGCTAACTTAGCGTCCTCTTTCTCCGGTAGTTTATGCCC
AGTGTTTATTCTCTTCTCTGCAGGTATCTCTGGCGGTGGAGCTGCATGTGATCTGCAGAC
ctctccaacttttaaagcattaattgttctcttatgcattgtcagttttctatctactgt
ctctcccctttaacctcagcccaaccagtcaaggcagatggtcgcggcccctgagcctgg
tcctgccactgctttctcccta
>NODE_842_length_297_cov_1.050505
AGTGTAAAGGTCTCTGTGATGCTGGACCTGTCTATACCTTATAGGCTGTTTCAAAAACAC
ATAAATAATTGAAATGCACATATATGTTTTGCTGTTCAACAAAAAAATGCTTGCAAAAAA
GTTTCTAACCTCACTGACAGCTTGCCATGAGAAACAGCATGCTGTGACTACAGTAGACAT
AAATGAGAGTGAGTCCTGTGGTGGTATGCAATCAGCTGCTGTTAATGCATCTTATTCAAA
TTCTCAAGAAGGGTTCAAAGAAAAGATTTCCTTTACACGATTAGTCTTCAGTGGGTGTGC
caactccgcacaaatattccgaaggcacatcttatcacaaccccaatctccatcttaagt
gccctcaggttacgttcatattgaattagctcacatcaaagtgattccacatgacaagcc
ttttaagattaaatgctcttt
>NODE_843_length_495_cov_9.030303
AAGGTTAGGAGGTAATTTCTCTCTAGCACTACTTAAAGAAAATAAAAATCAACTCACCTC
TCAAACTAATAGCTTCCTATTGAACTTCCTTGACGGTTATGTGGACCGGTCAGCACAGCG
TCCACTTTCTCTGCGCTCTGTTAGGCCTAACCTATGCGTGGACAATGTATTCAATCCCCT
TTTTGTATGTCTTTCTTTTAGGGTATTTTAAAGTTTACAAGGTTACATATGCCAATTGCC
CCAAGCAGGGCCTGTGAATGGTGCATAGGAAGCACGTGGTGTCATTTAAGTGGGTTTTAT
GGCCTGGAAGAGCTGACAAACCTTCGATATATACACATCATATATAATCTTAACTGTCCG
GAATCGCAGCTGCTGGCTTCCCCTTATCGGAGGAAGAAAGGGCTTTGTGGCAGTGAGGAT
GCAGTACCTTTCTCCGGACTGTGTAGTCGGGTTGGTGCGGAGGACAGAGAGCTGCTGCAG
TAAGTTGCTTTTAACTTTGACTACAGGCCTGCGACTTATTTCATAGCGAACGAAATATTT
TGTTGCGTGTTAGTGTGACTTTAATCGCACGGGTGTTTAAAtccatgccacctccgaatg
aaggctgttaatttggagtgaatattcagagatgttttt
>NODE_844_length_445_cov_5.788764
TGTGTAAAACAAAACAAAAATTAAAAAAAAAAAGAAAATAAAAAATAAAAAAGGTCATCC
TTAGCAGGACGGGCAAAAATGGAGTCACAATGGATAGTAGAGCTTACCAGCAGTGGCAGG
GTTGATGCAGTCAAAAAGGGTCCCTTTCCTTTAATTATTTACTTCCCTATCCGACATTGT
CCTGCAAGAGGTAAAAATACATTCATTTGAGGGACCCTTTTCTGTGAACCAAGCAACCAG
GAGCCCGTCCACTCGAGCATCGTCAGCATTGTGGAGAGAGAGAGAGCGTGGCAAATCGAT
TGGCCGTGGCTGTCACTGCATGTGTGTGTTTGCGCGTGCTTATGTCTGTTTGTGTGTGTG
CGAAAAACAGAAAATATACTACTTCCATATAGCGAGACTTTGATCAAAAAGACTATATAA
ATCCTTTGTTCTTTTTTATCCTTTGATAGTACAATGGCACCCATATGGGGTTAACTTATG
GATAAAATATGGGAGCCATGATTCAATGTCTGCagcgctgcatccctctctgtcaaatac
acgtgtagatgcttggccgggagggaccggagtgtttctgtacagccag
>NODE_845_length_389_cov_4.526992
ACACAAGACCCTGCTGGAGAGGCACATGGCCCTGCACAGCACAGCCAGCGCCATCACAGG
GCTGCCGGTCAGTGCAGGTACCCCGGGCCCCGTCTCCATTCCCATGCCTATGGCTGTCCC
TGAGCCTGGAGCTGGAGTGGTGGCCCTCGCCATGCCAGTAAGTGGAGGTGCTGGAGTAGG
GGCTGGGGTTGGAACAGGAGTGGGTGTAGCTGCAGAAGCGAGTTGCCAAGAAGGGACCAC
CTACGTGTGCTCCGTCTGCCCTGCCAAGTTCGACCAAATGGAGCTCTTCAATGACCACAT
GCGAATGCATGTCTCCGATGGATAAGTACAAATAGATAAACTTCTTTCAAAAAGAATGAC
AAATGAAATGGCACTAGATTTTCCTTTTCTTATTTTGAGGTATGAAGAGTAATGAGTATA
GACACTGGCACATTAAGTTTCCCAAAAAAAAGATTTTTTTTTTTCTGTTGTTCTAAAAGA
AAAAAAAGAtggtggccttaaggcttagtagtttgatattgatctactggatg
>NODE_846_length_294_cov_1.064626
TCTTTCACACACACACAAACACCAAATGCCACCAGGTACTCCCTTCTGTCACCCAATCTC
CCCTAAACAGCACACCTCACTGCTCAGACCTGCTCCCTCCAAAGCTGCAATTATATGAGC
GCTGCCTAAAATGCCTTGGGCTCTTGCACCCTTTTTCAATTCTCTCCTTTCTAATTACCA
CTGCCTTGGGACAGGTGAGAAGTCAGGGCTGATAAGATCTTTTCTTTTTACCTGTAGCCA
AAACACACATGCACACATGCTCCCACAAACACCTACAGTGGGAGGCCAAGATACACACTt
gaaggcacccgggggtgattttcctttctaattataatcttccaaaaaatgtcgagaatt
tgcttttagacaaagttgtgtttaaagtagaaagcttggcggaggtagcagggttagagg
gtgactgaggtcttttag
>NODE_848_length_564_cov_3.856383
CGTCGTAGAGACTCGGGAGTAGGCTCAGTGCGATGGCGGCGGCAGCAAATGGGGGGGTAG
ACACAAGTTTCATGTCTCTAGCACTAACCGTTTGCCCAAACCCTCACCCCAGGCCGAAAC
CCTAACCCTAACCCTAATTCCGGAGCTTACGGTGAGGGCTGGCCCATACAACGGGAGCCA
AAAAAGTGTCCCTACAAACCTATACCAATCAACTCAGAGCGGTCTGAAACGCGCTCTCAA
AGGCCTCCTACGGGAACTTATCTCGCGTTATGCACGTCCCATTGTCAGTGAATGGGAGAA
CGTTTTGGCCAATATCTCCGGAACCAGACGTGCTAGACACCTGGAAATGCCACCTGCCCC
ACCTAATTTGGCTATGCCGAAGACGCCGGTCTCAGTCCCGAGTGTCTACGACCTTCCCGT
CCCGAGATACAGCAAAAAATCACAGGTTACTCCCACTTCCTGACGTCGTAGAGACTCGGG
AGTAGGCTCAGTGCGATCGCGGCAGCAGCAAATGGGGGGGTAGACACAAGTTTCATGTCT
CTAGCACTAACCGTTTGCCCAAACCCTCACCCCAGGCCCAAACCCTAACCCTAACCCTAA
CCCTAACCCTAATTCCGGAGCTTACGGTGAGGGCTGGCCCATACAACGGGACCCAaaaaa
gtgtccctacaaacctataccaatcaactcagagcggtctgaaacgcg
>NODE_849_length_299_cov_1.036789
CTTTCCAGGGTCAAATGAACCTGTGCTGTTGATGCTGATACTGTCATGTCTGTCTTCATC
CCAGGGTCTCAGATTCACTGTGAGGATCTTGTGAGTGAAACCATGAGAAGGAACACTTCA
TGTGGTTGTAACGAAGGGGACTGCATCCTTTAGCTTTCACTAACGGAAACACAGAGCAAC
TCTTTCAGCAGTTGATTATTCTCTGTTCTTAATATTCACAGGTTCCATTTGTTTCCTTTC
ACTTCATCTCTGCTGTTGTCGCATAATTACAATAATAACAGTGCATGTTGCTGTCATTAa
tagcagataagcagcattaaaacaaaacattcagggtaacagcttcattaatacctttat
tgcacatttaaaaactatattgtttaacattataaactgtagagatgagtaaatgtatgt
aatatatgatgaaataaataatg
>NODE_850_length_766_cov_5.962141
ATCTGTTTTGTTCTCTCTCTCGGCACTCTTAAAGAATGGCTTGTGCCCTTAAAACAAAAA
GCCCTTTCTCTAATTTTTTTCTGTTCTGCTTCTGAGCTAAAGCAGGTTCCTATGCCTATT
TCTGACTCAGTCTGAATCTTTCTGCTAAAACCCAACTAGTTTGAAGGTACTGATGAGAAG
CAAGTGAATTGGATTGGATGGAAAGCACGATAGTGCAGCTGATTGTTCAAAGACTATTGG
CATGGCTGTAGTTGGAAGTATGGAAGGATTCTGCACAGAAAAGAGTGAAAGTGAGGTCAG
ACTTTGGAGCCAGCTCCCTCCGATCAGTGCCTTTAAACCCAATCATCCCCTTTTCCCTCT
TTCTTTTAACTATAATGCCTAAATCCAATTTCGAAGTGACATTTTCTATGGTTACTGGTG
CCTTTTCTTTATTTTTTTCTCTCTTTTCTCTCTCCTCTGGCTGTGTTGTGTTTTATTTCC
TCTGGGCTTTCTCCTGTCACGCTGTCTGATTCTTTGCAGATGGATGTAGTGAGTGCGTTC
CAGAGTGGAACTTCCTTTCAGGGGGCTCTAAGGCGGCAGGCCTCCAACTCCAGCCAACAA
CAGCACGATGTAACCAATGTTTCTAGCCCTACACATGTAGCCTTTTCTACTACTACCACT
ACTGCCACTGCCGCCAACACCGCTTCTGCCACTGTGGGGTGTGAGTGCGTGTTCTCCTCT
AGTGCATGAGACTTTTTTTTATTTCTTCTTCTCTTCTAACATCTTCCTCCTCCACTCTTC
TTCTCACCTAACGTTGACACTTTGACTCTCTCATGCTTCTCCTAATGTTCCCCCTGTATT
CTTCAAAAAAAAAGACACCAAAACCACATCTTCCATATTGCTTtgataacactgctgtat
atatatgtac
>NODE_852_length_295_cov_6.027119
CACACACACACACACACACACCTCTCACCCCATGCCTTTTTCCAGGGCTCTGGCTCCCTC
CCTGCCTCTCTTTCTGGCTCTTTCTCTTTCAACAGAGCCAGTTAATTACACCCTACTGCT
GCAGGCAGCTTCAAACCACCACTAATTTAGAGTTCCATTACAGTAAACTGTTCCACATGT
GCATCCAGGGCCCAGGCAGGCTCGGGTGGCCACGTTTCAGGAAGGAGCAGCCGCCGATAG
GCACCCACCCCCATCCTGCCAACACAGCCATACTGCCATCTTTCTTCTTCTCCTCTTTCT
CGCTGCATTTCTCGCTTCACATCTTTACCTTTTCCAGTCCATTCCCCGTCAAAACTTCCT
TGGATTTTGTTCCCCCTTGCCATTTCTGACCCATCCCACGTCTCCTCACCATAATCATGT
CCttacacccagtcctccc
>NODE_853_length_430_cov_8.862791
GGGAACCAGGGAAAGAGTGAGAGAGAGAGAGAGAGAGAGAGAGAGAGAGAGAGAGAGGGA
GGGAGAGAGAGAAAGAGAGAGAGAGGGAGAGACTCTCAGTGAGTGGCAATGTGATAACCT
GTAATCGGCAGTGCTGCAAACACCTTCTTCCTTTGATGTCCCCCCACTAACATCCAGGCA
ACAAAGCCGGCCAATTACAAATGAGCTAATTAACTAAATTGTTGATGGAGCATGAAGAGT
TCATTCGCTCTGGCGCCTGCACCATGACAACAGTGAATGGGGGCCTTTGTTGTGGAGGTA
AGTGTGCGGCCGTGCGAGTTGCCATTAGCTTTTGACGCTTTTTTCACAAACCTATCAGGC
CCCTCCACGCCAGGAAGGAAATTTGTTATGGATCAGAGTTGGTTTGAATCCTGCATTGCT
AGAGCAGAACCCTGTCAACTAGCTGTCTGGAAGGTCAAAATGTGCTCTTTGAAAGGCAGT
GATGTTTTCTTTGTTAAGCCCCTGTACCCAcggagagaggaggcgctgtacggagagggg
gatagctcctgtgcgtttcacaataaaatagact
>NODE_854_length_310_cov_1.006452
CCCAAGCATGTTCGATTCATTCTGTTCTTAATAGTTGGAGAATAGTTCTGTTCATGAAAC
TTTGCACCCTTTTTTATCAAACATACTTTTGTTCTCTGTGGCCAAAAAGTTTTACTGAAA
CATAATCAGTAGCAGGTCTTGTTTCCAAAATGCACCAGTCTTGTTTTAAATATTGTTTTG
TCAAAATTTTATCTGACGACTCTTCCATGAAGGTAATATTTGTGCAAGTGTTGTTGCGTA
GCAGGGCAGAGCACCACCACTTCAGAGTCTGTTAAATTTTCCTGAAGCTCTTTGCAATCA
aactggggttttgatttgcctttatactaattctcgaagcaattccctctgaaagttttc
ttggttcttcagacctcaactttactttcactgttcctgatagctgcaatttctaaatta
tatttacaactaataaaattacattgtgaaaatg
>NODE_855_length_747_cov_3.633199
ACAACATTCTTCCTCAAGTTTGTGGTTCTCCTCATACTCAGATGAGTAGAGGGAAGAGAA
AAACTGGGTGGCTCTGCTCCGGATCTGGCTGGGTTCAGTTAGTTCTTGCCCTGTGTCAGA
GAGGAGTGCGTGGATTATCTTCCTCTGCCCGTGCTTCTTCTCCAGACCGAAAAAGAAGCT
AGAGGGAGCATCCATCTCAGCGATGTTTTGGATCCGGGACCGGACCAGTGCCCCCTGTAC
CCTGGAGTCCAGCAGGTTGGCCAAGGCCATTTTTTTGGAGTTGAGGACCTCAATATGTCC
TCGATTTCCTGTGGAATAGCTAAATGTTTCTAATTCCACTATCTCACTCTCCAGGTCTTT
GATAGATCTACACATGTGCTGTGTGACATTGAGAGTATACTGCTGACAAAGAAGCTTTAT
TTGAATCTTCCCATGGTCCCACCACTGCCTAAGACTATCAAATTCACTTTTTCTGTCTCT
AAAACCACACCAAAAAAAGCTTAAAACCTCTTTAAAACCTTTATCTAAAATTAAAACAGA
ATTAAAATGCCAGTACGCACTCTTTGGCAAAACATTTTTAAAATACACATCACAACAGAC
CAAGGAGTGGTCAGTAAAACCCACTGGCACTATTCTACAATCCCTAAAAACATTAAAATG
ATGCTTAAAACAATAAAACCTATCTAGTCTGGCTAGGGAGACCCTGTCCTCTTTCAGGTG
GGACCAGGTGTACTGACGACAGTCTGCATGCATCCTCCTCCACACATCCACCAGGCCGTG
GGAGTAGACCAGCCGCTTCAGAGTGTGCTGGGAAGCTGGATGTGGCTCCGCATGATTGCG
GTCTAAAAACTCTGCCTCAGTACAATTAAAATCCCCACCCAAAAATAAATA
>NODE_856_length_617_cov_5.638574
TGGGCGCTATAGGATGTTCCTCTCGGTATGGTGCCAACTTCCTGGACCGCTGGCGCTGCT
CTTCAAGGGCCCTGGCCCAGCCCCAACACCCAAATGCCAGCCGTAGCCTTTAGGCGAGGG
GTAGGTTTTGTAAGGCTTTGCCTTGTCACTTCCCACCAAGGAAAACACAAAGCAATGACA
CAAAGCAATTTCTTGGCCATCGCTTGTCATAAAGCTAATTGATAAAGGAGGGTACGGTTG
GAGTCTGTGGATGGCAGACTAGTACATGTGGCAGAGGGCGTACATCTTGATTGGCAGTGG
CCATGTGGGAGAAAGAGTATGTGTGTTGTGTGTGAGCACATTTCCATGTGTGTATGTGTA
TGCGTCTGGGTCTGTGTGCGGGATAATCCTGGAGAATCTCTCTCTTTGAAGGGGAACAGA
TGTAGATTTACATATGTGGAGGGTCCCCAGTCTGTGATGAGATTAGCTGGTTGGGATCTT
TCTTCACAGCGACTGGAAGGTGCATATTTAATAAATGCCTGGAGCTAGGCTGGGGCGTGC
AGGGCTTGGCCCTCAGAGAGCCACAGGACAAAGGCAAACGAGGCCCATGGCAGGCTGGCC
CATATGGGAACAGGGTTGCTTACAGATTGCAGTGGCCTTTCATTGGGTGTGAGACAAGGC
TTTAAGGGTTTATATACAGAGAGAGGGGAGCACTTGGTGGGCCACTTCTGCACCCTCTCC
ACAACGAGAGGTAATAAAGGGAttttgagcttgtagtgcct
>NODE_857_length_307_cov_1.605863
CTTTGAGGTGATCTGAGCGGACTCACATTCAAAGAAATCCAAAATTCACGTTGAGTTGAT
TCGGTCAATTGAAACTGCCCCAACAAGTAGCACTTACTCATTTCAACAGTCAAGTCAGTG
CTCAAGTTAGGGTAATAAAAATGACTGACAAAGGTCTTCTTCACGCAACAAATTCTTCTC
CGTCCTTCAAAAATGATGATTTTGTGTCCTGAAGACAATTTTTCATCATAGAGGACAGCA
AGACTACCCCAACAAATAGCACTTACTGTTTTCAAAACTCAAGTCAGTGCTTTTGTCAGA
GTAATGTTGATGACCAGCTGATGAAATGATATGGAATTTGAAAATTGTGGAATAACTCAC
AAAAAATCAACCCCAAAGAGAAGCACTTATGAATACAAAAATCACAAGTGGCTCCTTTGA
GGTGATCTGAGCGGACTCACATTCAAAGAAa
>NODE_858_length_843_cov_4.249110
ATTTCACCCCAAAAAAATCTTCCTTGCTTTTCAGTGGTTTGAATTAAACTTGTCGTCATG
TTGCTTCAGTCGGTTTCTGTGCCAGAGAACCTTGAGACATCCTTTATGTACAAAGATCTA
AGACTGCTTATGTGCCAAGACAGTCCGACAGCACACACACACGTAGGTACAAACAGTACT
ATTCTCTTTTTTCTCCGTATCACACTCATCCACCCACTGATCCACACACAGAGACAGAGC
AAGCAGTATTGATTTTGCTGTCTCCAGGCTGTTGAGAGTGTGTATACTTGTGTGAGTGTG
TGTGTATAAAAGGGATTAAGGCCTCGCTCAGCTAAGATACCATCAGCCATCAACCCTGCT
AGTCCGCTTCGGGCTTTCCCGGCTGCCGCATTGTCTATTCTGCTCCGCTATGTGAAAAAT
GTTGAATATCAACAATGGCTTTCAGTGGTGTATTGTTGAGTTTTTGTATGAACTAATCTT
GCCTCAGTGAAAGAGACCTAGGGCTTGGACAAAACGTCTAGAGCCACAGCATTCCTAGCT
GGCTCTCCCCTTGAACACTGAGCAGAAGGCTGGGGCTAAGGGAGGCAGAGTAGAGGGAAA
GACAGGCTGGAGGAGAGGCAGGGAGAGGGAAGAGCTGAGGCCGGGGTAGGAGCTCCAAGG
CTGTGGGTTAAGAGGATGACAAGCCAGGGGGAGATTTGGGGGGGAGAAAGTGTGAAGGTG
GGTGGGCGGGGTGGAAAGGTGTGGGAAAGATGAGGAAGATGGAGGCTGAGCAGAGGCCGC
GAGGAAGATGCCATACCTGGAAGAGGAATGTTAGGATGATAAAGGATGAAGATGAGAGAG
GAGCAGGAAGATAAAGTTATAGTGAAGAAAATGTGGGAGAAAGAGCCTGTTGAGGGTggc
gtgggctgaagcagacaaatatatgacttttcctgtgtagagggagatatgggtaggtga
gctttaaaactgaggaagaagtctaaa
>NODE_860_length_298_cov_1.496644
AGCCACCACCGAGCTCTGAACACTCCCTCCGTCTGGAGAAACCACCTGTTGGCTCCGATC
GCTGCGTCTGCCCCGTCTGCCTGCCCTTGCCTTTCCCTCCCTTCACTCTCTCCTTGCCTA
GTCCAGTCCTGTAGTGCCCAGTCAGTGAGTACAGCTTGTTAGTCTAGAATTTCTCTGCCT
GTGAGTTTAGTATTATTTCTCGTATAACCCAGTCTGTAAGTATAGTTATTTAGTCTGTAA
GTATAGTAGTTAGTTTAACAATTCTTGGTTGTATTATTATATTATCTAGTCTGTGAGTAT
AATTATTTGGTCTGTAAGTATAGTGGTTAGTCTGACAACTCTTTGGTCATAGGATTATCT
TGTCTAGTAATctctagtctataagtatagaattctgtctgtaagtttagtgttttgttc
agtctgtatagttgtaatatct
>NODE_861_length_642_cov_6.939252
ATTCGTACTGATGCTTCTTTGCATCACTGCATTTGTCTTTGCAACGTACATACGTATGTA
TGACATGACCGGGCTGAGAGTGGGACTAAAGAGTTCCTGATAATGACAAACCACACCCTC
AACAACACTCCATCACACCATCAACAGCTCAGCAGCTCGCCTCCAAACACGCCTCCCCTG
ACCCCATGCGCCGACCTCCCACTGCACACCTCGGCTCCACACACATGCACTCACAATTCA
AGCACACAGACACGTGCACACACCCTGGCGCTCACTTACTTTCAAAGTCCAGGAAAAAAT
GTGGACAGTTCTCTAAATCCTTGCCAAGGACCTTAATGAGGTTCCCCATGGCTGGCGACC
TGGACGGGAGGAAACAACAAAATGCATACAGTACGCAGAGCCTGGCAACCCGCAAGAAAA
CACACAACAGGCACATGGAGAACACAGCAGGTTGTGACTGTTTTAGTTTTTTACCCATCT
GCACTCGTCTAATTATCCCTTCTTCCTTTGCTGCTCCATCCTTCTGTCTAAGCAATATGT
CCAGAGCAAAGTCAGACACTCTAGTCATAAATGACACTGATCACAGTTTGCCTCCAATAC
ACAGCGTATGCTGTATTCAATTATAGGAGGGCCTAAACCCAGGAGTGAATCATTTAGCTC
ACTCattgggagtcacaagagctaagcgctggttttaatccatttacattactatagtaa
cccaataaaagccagccatgtatgggctgctctcccctaatgctctttatgtccaggagt
ctatag
>NODE_862_length_380_cov_6.055263
AACCCTAACCCTAACCCTAACCCTAACCCTAATTCCAGACCTTACGGCAAGGGTTTGCCC
ATACTACGGGACCCAAAAAAGTGTCACTACAAACCTATACCAATCAACTCAGAGCGGTCT
GAAACGCGCTCTCAATCGCCTTCTGCGGGAACTTATCTTGGTTTCAGCACGTCCACACTG
GCTGCGATATGCACGTCCCATTGTAAGTGAATGGGAGAATGTTTTGGCCAATATCTCCGG
AACCAGACGTGCTAGACACCTGGAAATGCCACCTGCCCCACCTAATTTGGCTATGCTGAA
GACGCCCGTCTCAGTCCCGAGTCTCTACGACCTTCCCGTCCCGAGATACAGCAAAAAATC
ACAGGTTTCTCCCACTCCGTGACGTCGTAGAGACTCGGGAGTAGGCTCAGTGCGATCGCG
GCGGCAGCAAATGGGGGGGTAGACACAAGTTTCATGCCTCTAGCACTAACCGTTTTCCCA
AACCCAGGCCGAAACCCTAACCCTAACCCTATCCCTGGCTGCGT
>NODE_864_length_320_cov_1.421875
AGTATCAGACAGAATATGGTTAATTTAATTTACTGAACTAAAACAAAATGTGCTTTAATG
TCTTCCAGTAAAAACCTCCAGGTTTAAAGCTGCTTTTAAAGAATCACTGAAGTTCCTAAA
TTTAACACTGAGGGCCTGTTTTATAAAATCCATCACTCAAGTACTTGAAGAGCTGTGGGG
TTCTGCAAGGTTCCATGTTTAGGCAGAAGTTTTTGGATGAATTATTTCAAGACAATCCGT
GAGCTGAACTGGGAGGCCGTCAGTGAGTCGGCATGACTCAGATCTGTAACTGATGCTCTG
ATAAACTGGATATATTTCACTTTCTTTGCCCGTTTGGGATCAACACGACACATCCTGATA
GACGGTGAATGGCAGACACAGTTTGATCTTCCTCAGAAGttccattacttcatcaacata
gagttgggctccgttaaaccgttcaccagctcagagttgctttt
>NODE_869_length_612_cov_8.246732
CAACCGTCATAATAAATGTAAAATGCTACTTCCCCAAATGTCAAATGATTGGTTTAAACA
AGTGAAATTAAAATTCCACAATAAATACAGTCAAATACTTCAGATACATTTGATTTGAGC
ATTCAAATCAATGGCAATCATCTTAAAAACAATTCTACACAACCAAAGCCACGACAACGA
TCCAATGAAATTCAGGTATTAGAATCTAAACTGAAGTTATTTTCTGATCCAGGTGAGATC
TGAGTAAATGATGGGGGTCGGCGCCCCCAAACTCCTCACCTGCTCTGGAAGTAGTTTGCT
AGTTCGGATGCCTCATGGTTCAGACTCCTCAGGTGTACAATTAAATTGCCAGAGTTGGTG
AACATGGCGCCGCACGTTTTGCACTCATAAATCCGCGGCTTGCGGATTATGTGTCGGGAG
ACCCTCATGTGGTGCTTATATTCACCGAAGGACGTGAATGTGGCGCTACAAATCTGGCAC
CGGAAACAGCGTTTACCTTCGTGCTTCAGCCGATGCATCTTTAGGGAGTAGGCCCGTGTG
AACTTTTTCCCACAGCGGTCACACTGGAAAGGTTTAATGCCTGGAGGAAGAAGACAAAAC
CATTGCTTGCTGATTTGAACATTAGCATCAGACAAGTGTTAGTAACCGTGTGTGGGTGAG
GTAAGGTGGAGGGTTAATGTAATCACAAAGTCTGCCAACTACTTTCTTTATCAATGTATT
CCAGCATGCCTATAACGAGAATGTCTTACTACTCat
>NODE_874_length_305_cov_1.613115
TGACAAAGAGAATCTCAAAGGTCATAATGATACCTAATAGAGCACACCTGTGTTTTGCCT
TGCAAGGAGAATACAAGTATATATATACATATAACTACAACATATCATAAAAACTGAGGA
TATTTCAATATAGAAACCAACCAACCAAGAAATTGTATTAATATGAATCCATATCAGAAG
TGATAAAATTCAGAAATTAATTAAAGTGCAGCAGCTACAACATTGAAACACATGAACTTC
ATTTATGGCATAAGATCAAGGCTTTTTTGACTTTTGTGCTTGTCCTTTGTAAAAGTAAAT
TTACCTTTCACTTGTCCAGGCACAGAATTCATCGCAATCTTGTAGTAAGACATTGTTCAG
TTTATTTCACTGATTATTTCACAATTTTATTTATTCATTTAATTTTGCATTTTACACAGC
GCTCTGTaaaatgttgcgcatttaaaatt
>NODE_876_length_388_cov_6.889175
GTACCTTTATTTACGTACCCTGTTAAATCTAATTTGATTCTTCTTCCAAAGCCCCCAGCC
TCTATCTACTCGTACTAATGCTTCTTCTTTCTAATCTTATTTGCATTCATATTATCCACC
CAGGTGGTACACCAATAAGAGGTACGAGTGCTGAACTGACGTTCACAGAATGAAAATAAT
ACAAATTCATTCTTGCTGTCAACCCATCCATTCACTCGAATCACCTCCATTTTTGTCCTG
TTTACCAAGACCAAATCCCATTATGTTCATATGGACCTTCCTTCTTATTTGTCCTGTTTC
GTTGACTAAATTTGTATTCCATCTTTTTTGTCTATGCTTTATTTCCTCCTTTGTATTCTT
GTTTCAAGAGCCTGTTTAGCTCAGTTGTGATATGCTTGCCCTGGCTCAAATAAGCATATC
CAATGACAATTATTTTTTAAACTATACTTTTACGTTCATTTTTGTTTTCTTTTTGGCCAT
AGCGAATCATGTgtccctctttttgtccaactaaaacaaccaagcatttttc
>NODE_877_length_752_cov_7.521276
AAGTGATCCTGTTTCCAGCAGTTACCCAGAGCAACACTAAAAGGCACCCAACCCCAGAAC
AACCGGGAAACATTAACTGGCCGCTCCGCTACCCACTAATGGATCGGACCCATTTCATCA
GCAATCTGACATTTAATGAATATATATTTTATCTTCCCGTGCCAGTTATCGGAATGTCCT
CCCCGTTCCGAGAAATGGCCGTCCTGGGACTCTTTTGAACGGGCCTTTTTTCCTTCGACT
GGCACCTGTACGCCAATCACACTCACTGCAACCGGCCCGCAATCTTCCCTTGTTTTTTCC
TCTTCGCTCTCTGTCTTCAATATGGTTCATGGATTAATAATTCATGGCCAGTTATTAGGG
CCAGTTCAATAGGAGATCTGCTGATGGAGGGTCGGCGCTCGGCGAGCGTGCCCGGAGGGA
TGCTGCGTGTTGTTGTGTCAGCCCCCATCTGCCAGAATGCAATAAGGCAAACAATGGAGG
CCTTGATTTCCACCAGCAGGCCCATAATCTTTAAATGGCTATTAGCTGAAGAGTGCAACC
AGTCAATAACCGACAAAATCCTTTTAAAAGCTTCTCTCCCTCCCTCTCTCTCTCTCTCTC
TCTTTCTCTCTCTCTCTCTTTCTCTCTTTCTCCACTCCTCTCAAGCTCTCTCTTTTTATC
TGCCTCCCGCTCTCTTTCTTCTCTCTTGTTTCTGGTCAAATTGGGACACAGTTGCTACGA
TAAAACTCTTATCATGAGCGCTTTAATGCCAGCAGaggcctgagaaagagctaccaatgg
cggtggccaaaatgaggacaactgaggtcagcatccatttttggggggaattattccact
ccatcaatgccattgttgatggtgtgtgacctcagttgacatgcctttgttgcttt
>NODE_879_length_609_cov_7.489327
AGCAGGGGGCCTTTGTTCTTTGCAGTAGCCACCTATTTTTGTAGAAAATCAACCATCCAC
ATTACGGCCTAACCTAGCCCTTTGTGTGGGGGATAGAGGTTGAACGGTGGTGAGCAGGGC
GGCTGGAGGAGGGAGGGCTGGGAGCGAATTCTTGTCCAAACATTCTGCACGCGGATTTGT
ATTCATTGCACCCCTGCTGCTATTGATATCATTACGCAGGGTGCTCATGCTGTGAGGAAG
GGGGCTGGGACTGGCAACGGGGAGGTCATGGAGCCGCAGGCCCTAACGAGAAGTGACACT
GGCTCCAGGTCGGCCAAGCATCCACCGGATTTCAATGGGAGCCGCACTTTCCCAGTCAGC
GCATTAGATCAAAGATCATTACCTGCTAATCAAAACACATGAACATAAGGGCTTCCCTTC
TTCCACTCTTCTTTTGCTTCTCTTTAGCTGAGCTGAGGCTTAGGAGGAGATGCACCGGGA
GATGAAGGAGGAGACGGCACCAGCTACTGAACTGGATAGACCTCCATTGCCCCATGAACA
TTGGAAGACACCAACTCCTTTACTTTCTGGACTCATTCCAGAAATCTTCCTGCAGCCTTC
ACCAGCTATTAACCAACTTTACAAGAAATATGCTATAATATATGCTAAATCGGAACAAGT
TACAAATTCACTGCGGCGTACTGCCTCCCGATTTATTAAGCTACACAGTAAAAGCTGCTC
CAGTCAGTTGAATTTCTGTCATTTACTGCATTa
>NODE_887_length_318_cov_6.650943
CCATGTTTGAAAAAAAAAGAAAAAAAAAGTTAATTTCACTGTCTTGGAAAGCACCATGTG
GGAAAGACTCTTAATTGCTTCATAACAAATATACATATACTTCTTAGTACTCTACAGGGC
ACAGTGTGTACATTTCTATGTAAGGGTTAGATGATGCTTTCCAAAAAAATAATTTTTCAA
TATGCGAGAGAGGAAAAGGGGGTGAGACAGAAGCAGACAGAGAAAAAGAAGAAACCCAGC
CAGCTTTTGACACCAGGAGGCAAAGGGTTAAACAAGACCCCATCGTATTTTCATGCATCT
TCTGCTTTTGACAGATGAAAAATGTCAACTGTCCTGTTTGTATTTGGGAGTTTTTGCACT
ATTCATCTGCTTCATTAGTGCCTGCTGCTCCTAGCCCCTGACAGCTGCCGGCCCCCTGCT
CTCAGCATACACACACACACACACACACACACACACACACAc
>NODE_897_length_508_cov_1.954724
CAAGATAACAAGGGTTCTTAAGTCGGCTATTTTTTTTATTTATTTCTTTTATACATTTAG
ACTGTAACAATGATTTTCTATAACAAATGTGAAAACACAAAAGTAATAGTCTTTAGTGTC
CAGTCATATAAAAAATGAGAGGGTTGAGTTCTGGGGAAGCCAGAGACAGGATTAATATGA
AAAATTAATGGGACCATGGGCATAGGAATGAAATTTTGATTGGATTAGAGTTGAAGTTCA
TTTAATCAGATTTAGAGTGTCATCACTTTGTCTGTGAGTGGTGTTAAATTACAGATGGAG
TGTGTCTCAACCAGGTCTATAGAAGAAAAGGGGTGATGATCTGGTATAAAAATTACTTTA
TACATCCATTTCTAGCATCGGCAACAACAGCTTCAGTTTGCTTGTTGGCCTGTGAGTCCC
TGCAGACTTCCTACCCACCATCACTGTCAGTTGTACACATTAAGGTCCCAAATGACCAAG
AGGCACTCCTAGATCATTGTAACAATAACTATGTGTTAAACCTGGACAAAAACAGGCGTC
TCAACTTAGGCATAAAAACTTGAGCAGTATTTCATTTTAATAGGATATTTTTGGTGGGGG
TGCAACTGCTAGTGCTGGGTATCTCCTGATACCACTTAAGCTgtcagtgtca
>NODE_898_length_192_cov_2.833333
TCACTTGAAACACCATTTGCCTTCATATTTATCACATCTGACCACATTGTGAACTCAAAA
CATGTTTGGAAACATTGTCTTTAAAAAACTGCAGTATTGCTGTTTTCATGCTCTGAAACA
GCTTTTCATGCCCAGAAAAGGCCTCTTTTGCCACACAGTGGTTCACTGAATTATATCACA
CAAAGTCACTTAAAACAACTTTTGCCTTTATATTTATCATATGTGAACACATTTTAACAT
GAAAACCTGGTTGGAAACATTGTCTTTAAAAAACTGCAGTATTGCTGTTTTCATGCTCTG
AAACAGCTTTTCATGCCCTGAAAAGGCCTCTTTTGC
>NODE_899_length_453_cov_4.302428
TAATGTCAGAAAAGAAAAGTAGACCTTTTTAGGCTCTCAAACTAAAGCATCCATTTGAGT
TGAAGCAACCATGGAGAGACAACCTCCCATTTGATACAGCCAATAGTCCCTTAATAAATT
AAATTATTTCACATTAGGGGTTTCTTTTTGTGATGTTTTAGTCACGTTATAACGCATTCC
ACAATACAGTTTTTCTGGTGTGGTTTAACTTTTAAGTAATTGTTGGGTGCTGGGCCGTGC
AAAACCATATTAACTGGGAGGTTGAGAGCGTTTGGTGGTTCTCCAGTGGAGGGGTCCCCC
TCCCCTTCCCCCTCCTGCCTGTGGTTTGGGAAGGCTGCCTGTGTTCCCCCTGGCCGCCTG
ACAGAACTCCCCTTGGTCAAACTGTACCTTGTCTTCTTATTCCACCTGCCAATAGAAACG
CTTTCAGTCAACGATCCCCCGGATGTTCTGGATAGGCAGAAATGCCTAACTGCCTTGGCT
TCTCTACgccacgctaagtggttccaggtttggaccttgtctttatttgtctctaaaaca
gaagtagttttcagtttggttttatgctgtttgttcttttgtcttttatttgggcgt
>NODE_900_length_412_cov_5.184466
GGGGGTAGACACAAGTTTCATGTCTCTAGCACTGACCGTTTTCCAAAGCCTAACCCTAAC
CCTAACCCTAACCCTAATTCCAGCCCTTAGGGATAGGGTTGGCCCATACTACGGGACCCA
AAAAAGTGTCACTACAAACCTATACCAATCAAGTCGGAGCGGTCTGAAACGTGCTCCCAA
ACACCTTCTGTGGGCACTTTTCTCGGCCTCAGCACTCTCAAACTGGCTGCGTTGTGCACG
TCCCATTGTCAGTGAATGGGAGAAGGTTTTGGCCAATATCTCCGGAAGCGGACGTGCTAG
ACACCTGGAAATGCCACCTGCCCCCCCTAATTTGGCCATGCCGAAGACGCCAGTCTTGGT
CCCGAGTCTCTACGACCTTCCCGTCCCGAGATACAGCAAAAAATCACAGGTTACTCCCAC
TTCCTGACCTGCTAGAGGCTCGGGAGTAGGTTGGGTGCGATCGCGGTGGCAGCAAATGGG
GGGGTAGACACAAGTTTCATGTCTCTAGCACTGACCGTTTTCCAAAGCCTAACCCTAACC
CTAATTCCAGCCCTTA
>NODE_902_length_789_cov_11.021546
AGGCAGGGAAAAATATCAATTCATTTGAAGGAAAAAAATATCAAAGGACGTTAATATTTC
TGAGCAGTGCATAAATATTTTCGTCATAAACACTTTAATTTTGCAACATTTTAAATTCAT
ATTGTTAACTTGAGTTGATCCCCCTCCATCAAATGCAGGTTTAAGAAAAGCCAAGAAAAG
GCAAGTACAGGGCCATAATTGATGGCTCAAAGTGTAAGCTTTCTCTCTGAGGGTCTGCTC
AGGTCCTGATCCCCTGGCCTCAACCTGAAACAATCACTCTTAGTTAACGACAACACTTCA
GCTATTGACAGCGTGATCCCGTAAAGCAGACACTTCAATCAACAGAGCAGCCGGAGGAGG
TGTTGTGTTGGAGGAGAATAAAAGAAGGAGGGGGGCATGGGGACGGATGAAATCAAGAAG
TAAATAAATGAATTGATGAATGAATAATAGAGTGGCCAGCTAGTGGCCTCTTGGAGCAGC
AATGCAGTATTAATAACTGACTCTTACTGTTCGTCTCTGTGTCATCACTGATACTCTTAG
GTGGACCATGGCCAGCATAACACACTGCTGATCTGTACATTCGATCCGGATTACGTACTT
TCTTCAGTCCTTCAGGAGGCAAAGAGAAAAGTAGAGAAAATCGAGGAAAAGAAGCATTCT
CCCAGCCTGTGATAGCTAAGCAAACTCCCCATGCAAGCAATATCAGTAACAGAAACTGCA
CAGTATGTTGAAATACATTTAAAACACACAAGAGCTGTTGGGCAAAATATGATGGGAATA
ATATTAACATTCAAATACGATAAGGCTCATAAATCACATTGAATTTGTCCGTTATCTGGT
TAAAAAAGTGAAGTTCATCACAAGCTGAATATTTTTGTCCCCACGACAAAAATGGCCTGT
AATAGGGGTCACAGtagcgctggcttggtttga
>NODE_903_length_353_cov_1.985836
AGAGAGGGAGAGAGAAAAGGGGAGAAAAGTGGAGCTGGCAATGACGCAAAAAGAGATTGG
ACACAAACAGAGATTGGACGCTCTGGGAGATGGAGCAAAACAGCAAGCGCTGAAATAGGA
GGAAGTGTGAGACAAATGAGACACATAGACACAAGATGAGAAAAGAGAGTAGGGAAAATT
GTCACAGGCACTGATAGGGTAAAAACAGATTAGACGGAGACAGATTTGAAGATAATACGT
GGCAGGGAGAAAGATGGATGCCAGAAATAAGAGTATGGAGTGTATAAAACAGTGATGGAG
AGATAACAGTTGGTGCCCTACTTATACCTGACATTTGAGAAAAATAGACATACTCCTAGG
AACACCTTTGAGTATAAAGAAAACAAAATGAAACCAAAAAGGATGGATTCATTTGTCAAG
CAATATATTTCATGTGCATTGAATCAGTGGTGATAGTCTGGGCTGTGTTTATCAAGCATT
TCAGAGATGGaaatcag
>NODE_904_length_206_cov_1.966019
TGTTTCCAACCAGGTTTTCATGTTAAAATGTGTTCACATATGATAAATATGAAGGCAAAA
GTTGTTTCAAGTGACTTTTTGTGATATAATTCAGTGAACCACTGTGTGGCAAAATAGGCC
TTTTCAGGGCATGAAAAGCTGTTTCAGAGCATGAAAAAAGCAATCCTGCAGTGTTTCAAA
GACAATGTTTCCAAACATGTTTTGAATTCACAATGTGGTCAAATGTGATAAATATGAAGG
CAAATGTTGTTTCAAGTGACTTTGTGTGATATAATTCAGTCAACCACTATGTGGCAAAAG
AGGCCTTTTCAGGGCATGAAAAGCTGTTTCAGAGCATGAAAACAGCAATA
>NODE_907_length_303_cov_2.013201
ATTTATTGATTTAATTAATTCATCCAAACGCTATTCCTGTAGTTAAATTAGTTTTTGTCG
TTTATTTTTGTGTACTTTCACTGTCTTTAGTTGTTGTTATATTTATTAATTTAATTGCGG
TTTGAAATAATTTCTGCTTGTTTGTCTTTAGTTTCTTTATTTAACCCGTGTGTCAGTTGG
GGTAATTTTTACATCTAAATATATAATTTTGTGTTTCCATTTAGTCTTTGTTATTTATTT
CTGTCCACTTTCTTTAGGTTGTGTTCATTTATTTAATTTTAAATGTATTTATATTTATTA
ATTAACATAATCCTTCTGCCCTGTTGGGACGCTCTGTCCTTCTAATTGTCACTCGTTTAG
GTTTTTTATTTGCCTAGTTCTTCTTCTTATTTATTTTTATAATATACAACAGTTAGCTGT
TCTTGGTCCTTTTATTTATTTATTAAt
>NODE_908_length_1184_cov_6.071791
AGGAAACAGGTGAGGAGAGAGAAATAGGTGAGGTGGGGGAAACAGGTGAGGTGAGGGAAA
CAGGTGAGGTGGAGGAAACAGGTGAGGTGAGAGAGACAGGTGAGGTGAGAGAGACAGGTG
AGGTGAGAGAAATAGGTGAGGAGAGGGACAAAGGTGAGGACACAGGTAAAGAGAAGACAG
GGGAGGTCTTAGAAGCAGGAGGTGGGGGTGTAGCACCGGGTGATGTGTGCGAGAGGATTG
GTGGTGGCTCTGCTGGTGTGTGTGAGGCATCAGGCTGGAAGCCAGTAGTATCTAAGAGGC
GTAGTAAACGTAAACATTTATTGCAGGTGGAGGGAGGAGGTAAGACTGGACGACTGGAGG
ACAGAGCGGCTGCTGGAGACAGCAGCGACAGCGAAGCCTCCATGTCAGACAGCAGTGAAC
TCTCCCTGTCACAGACACACACAGTCACAGCCAGTCAGGAGAAAAAACTGTACACAGCCC
AGATGATCAAGAACTTCCTACAGAGAACAAAAGGTGTTAAAAACCTTAATCTTGATCAGC
ATTTTTCCGACAAATTCACATTTTTCTTATCAGCAAAACAGGTCATAAAGCACAGAGCAT
CATCGGATTTAACGGAGCAGGAAATCTACAGGTTAAAAAAACAAATGATCAAAGTTAGAA
AACAGATAAATCTTTGAACATGATGATGTGGTCTATGTTTGCTTTTACTATTTTTTGCAC
CTTTTATTTTTTTTATCTCCCATATGGAGGGTTTTAGAGTGGGAACCCTGAATGTCAACG
GAGCGAGGGAGGTAAAAAAGAGGGCACTTGTGTTGGACACAGCAAGGAGGAAACGCATTG
ATGTGTTGTTTTTACAGGAAGTTCACAGCGANNNNNNNNNNATCTCCCATATGGAGGGTT
TTAGAGTGGGAACCCTGAATgtcaacggagCGAGGGAGGTAAAAAAGAGGGCACTTGTGT
TGGACACAGCAAGGAGGAAACGCATTGATGTGTTGTTTTTACAGGAAGTTCACAGCGACC
GGAGTAATGAAGGGGATTGGGAAAGGGAGTGGGAGGGGCAGGTAGCTCTGAGCCACAACA
CCACACTGAGTGGGGGTGTAGGTATCCTCTTCTCCAGGAGGTTCACCCCATCCTCTTTAG
AGGTGGAGCAAGTGGTGGAGGGGAGGTGCCTACTCGTCAAAGCCAAATTTGACACTTTTA
CTCTGGTTTTTATTAATATTTATGCTCCCAATAATGGAGCAGAGAGGAGGAGCTTTTTAG
AATTAGTGAACTCCAAACTTAACTGCTGCAGCTCGGAGGATTATTTATTTTTGGGTGGGG
ATTTTAAt
>NODE_909_length_538_cov_6.897769
CATCCCTTCAGCTTGGAAACTTGGAACACAAATCCCTATAAAGCAATGTTTTATTTAAGG
ACATTTGTCGCAGTCTCCTTGGCCATTTATTTTTCTTCAGCAACAGCAGATTTTACAGAA
TTACTTTTGGAAGAATTACATACTTTTCTATTCTTCTATAATACACTTTCTGCACTTGCA
CTTTTAGAAAAGCTCAGTAGACATAAAATGGTTCTATTTATTTAGTTTTCAGTCTAGCTT
TGCACCTCTGGACAGATCAATAAAGTTGTTTTAAGTAGGTTTGGCATGCTGGAGCTGAGA
GAAACTGGGTGCAACTGCTCCTGGAAAGGGTCTACAGGGGGAGCAGCATAGGCTGAAAAA
GTGGAGATCATAGCAGACCTCAGCCAGAACACGGGACAGGTTGATTTCATGCCCCAATGC
AGCGGCAGTAATTGCACCCAGACCCGTTTTATTGCGAGTTGATTTTAAGGAGGGATGAAT
GGAGAAACATTCTGTAAAGTGTTTATTTTGGGGGATGACCTTTATTAACCCATTTTCCAG
GCAGGTTCCCCTGAGGTGATCTGGCTCAGTGCTAGATTAACCCTCGCAGGCCCATGGTAG
CCAGGCTGCTCCCTATCATAGAGTTTCAGGAAGCAGAGAATGACAGTAAAATTGGACTGG
CAACATGTGTGCAAACCCCcac
>NODE_910_length_677_cov_2.391433
AGTGCAGAAATAGGTTACACGTTCATCCAAACTGTTTCTTATTCTCCTTAAACCTACTCT
AAGTGTTTCATAATGAACATCCCAAGCGTGTCTGTCTGGAAAGCCGGTAATGGAATATTT
ATAGAATATTTCTGGGAATACTTGTGGGAAACTCTGGTTATAACAAGCGTCTTTGTTCTA
CTGAGGCACAATTTCTGCTTCCCGATGTTGCAGCTCTACGTCTCTCTGCTACCCTCTCTC
TGCTTCTGTCTCTTTTTTGTCTCATTGCATATACAGTATCTTTCTGTCTGCCTTCCTACC
TTTCTCTTTGTCTGGTTTTTCAGCAGCCTCAAAACCTGAACTCAGTCAGAACTTCAATCT
GAACCTCATATGTAATGCATTACAATAGTAGCCATCATGTAAGTGAACTCGTGTACCCTG
CTGGCTCTTCTTTGTCCGTCGTAGCAGCATGGAACTATGTACAATATTCACACTCTAACT
GAAAACCGTCTTTAACAACTGCACCTCATATCATCCTTTGTGCTTTCTGACAGCTGGAAA
CAGCTGGAATCTCCCAAATAATACCCCTCAGGAACTGAACCTCAGCACCGCAGCTTTCCC
ACACTCCTTCCTTGCAGAGCGTGTGCTGCAGTGTTATCAGAAGCAAATGAGAAGTCTTCC
CTTTTTGTCTATTAAGCTGGCAAAATAAATGTTTAATGTTCACCGTTGTATGCGTGTTCT
TAATGCGCTGCGGGCTGGTACAACATAACACTGACGAGTTTtgagcctggtttctcacat
gagctgcaatctgcaactccaccctgacatttataaaaaat
>NODE_911_length_369_cov_2.097561
ATTTTGATTTCACAATGTTTTCAAATATGATAAATGTGAAGTCAAAAGTTGTTTCAAGTG
ACTTTGTGTGATATAATTCAATGAATACACTTTGTGGCAAAAGAGGCCTCTTCAGCACAT
GAAAAGCTGTTTCAGAGCATGAAAACAGCAAGACTGGTGTTTTTAAAAGACAATGTTGAC
AAACATGTTTTGAGTTCACAATGTGTTCAAACATGATAATTATGAAGGCAAAAGTTGTTT
CAAGTGACTTTGTGTGATATAATTCCAAGAATACACAATGTGGCAAAATTGGCTTTTTCA
GCACGCCAAACGCTGTTTCAGAGCTTGAAAACAGCAATACACAGTTTTGCAAAGACAATG
GTTACAATCATGTTTTGACTTCACAATGTGTTCAAATGTGATAAATATGAAGGCAAATGC
TGTTTCACGTGAATATCTGTAAGAAAATTCTGTGGACGCACCATTTGGTAAAATTGGCAT
TTTCACAATGCCAAACGCTGTTTcagagcatga
>NODE_912_length_496_cov_5.909274
CGAAAAGTCTATTATAATATCTGATCTATTATAAATTCTTCTGCCTTCAGCGACAACAAC
AACGAGTACATGAAGAGGAACTGTTCGCTGCCTTTGAGAGTAACAGGGAATGTTTAATTC
ATTCTAGTACATGCAGCCCTTCGACATGTCGATGGTGCGGGTTCGACTGTCAGACCAAGA
ATACAGAGTAATATCATAGGTGGAGAGAACGGGTCATTTTGTACCTGTCCGATGAGCTGC
ACGATGAAGTCCACCACCAGCTTGGAGTCCTTGTTGAACATTCCCTGCCACAGCTTGTCC
ACGACCCGCTGGGTGAAGTAGAAGACGTTGTTGACCAGAATCTGATAACTGCCGCCGCTG
CTGAGCGGCAGAGACGCATCTTCACCTGGAGGGAGACCAGCAACGACAGAGGATAAACTA
ATACAGTTTATCCTGAACGTACAGAATCACACGAATGAACAGAACTGTGATAAAAACTAC
CCTGTATGGATGGACTACTATGGCTTCATTAACACAAATAACCaaggagatggaagaaaa
cggtgtaccgaagtggaataagtgttttatttgtctatttatggcgttatagatgatgga
cagaggctgaaatatgggttgctgagttgaaaaggcatta
>NODE_913_length_418_cov_4.808612
CCTTTCAGGAAAAGGGGGAGATCAGAGGGGGAGGGTGGCTGGTGAAGGAGAATGCAGCAA
TCACATTTTTAAGCATGCACAAGCGGGCCGTTCCCGGTTCCTAGGCTGGTGTGTGTCCCC
CCCCATCCGACGCCAGCAGCCGTATGGGGAAAGCAGCGGCAGACACAGATGGCATGGACA
CTTCCACAAGGTCTGCCGCTCTGCCCTGCCCGCTCTGCCGCCGGAGCCCGTTCGCCGCCG
TCTCTCTCTTCCAGCTCGCTCCGCCGCCCAGCAGCACTGCAGCACAGCACAGGCTGACGG
CATGAGGCTTGATCCAGTGCATTTCTCCATGCTGGTCATCGGGGTCTCCTTCGCCTGTTA
CGCCCCGAGTCTCAACTCCCTCCAGGACCAGGCGTACCGATCCGCCGTGGTCATCGAGGG
CGAGGTGCGCTCCTCCCCGGAGAACGTCTCCTCCCGGGAGCCCTACAGTGTGAATGTCAA
AGTGCTGGATGTGTGGCCCGTCAACAGCGGCGGCCTCGAGAGGGAGCAGCTCGTGACCGT
CGGGgacttcggctccgaggcc
>NODE_919_length_302_cov_1.900662
TGAAGGCACGGCGTACTGGAATCTGCTTTAATTTGATGTGATTGGATTGATTGAGGGAAG
GATGTAATTGGATAATTATATAAGTATATAGAGAGAGACAAAGAGACGGAGAGATGGAGG
[truncated: 215,362 more chars]
