# Supplementary material for: Multilocus molecular systematics of the circumtropical reef-fish genus Abudefduf (Pomacentridae): history, geography and ecology of speciation
Source: PeerJ. 2018 Aug 14;6:e5357. doi: 10.7717/peerj.5357 (PMC6097498; doi:10.7717/peerj.5357)
Supplement: Data S1 [file peerj-06-5357-s013.zip › Data Supplement/assemblies/Abudefduf-natalensis-MNH29.contigs.fasta]

>NODE_1_length_567_cov_7.601411
GCCAAAAAAGTTTGTCAACCGCTGCTACACAAACCATTCTAATTATATAAGGTACATGGA
GTTCCTGTTCTTGATGATTCCTAACACTGTAACTCAGACAATTAACCATGTAGAACACCA
GTGTTTATTGTGTGCTGTAAATATTCAGTCCACTGTTGTACTAATGCAGACATAAGGGTG
CTTCACTATTGCTCCAACTGCAGGAGGCAAAAAGTCACCTCAGGTCGATGGCACTCAGCC
TGTAAACAGGGCTTCCCGTAAAATCAATGATCTTCAGTAGGAGCTATCAGTCTGTGGAAC
AGAAATAGCCATGGCTGTGTTGCGTCTAAGACAGGGACGTACAGTGCTGTGTGTTTGCTT
GAGTGTGTGCGAGTAGAGGAGGCTGATCACTGGCATGTCTGGGAGCATTTCTCAAAGATA
GCAGAACTGAACCATGCAGCTTTGTCATGCATGCTGCTAGTTGACGCAAAGAGAAGACTA
CAGCTTACAAGTGTCATAAATATACTTTTTTATGTGTGCTTTATGCATCAAACTAGTGCT
AAAGTGAATATATATAACTCTGAGCTAAAATAATCCTTGCTGATTACAATATGAGAAAAC
ATAAAtacccaggaggcaagttactgattgttttagttccacagcactcaattttagtaa
gcattttgcactagcaatactggccagagaagacaaaattgatttgtttgt
>NODE_2_length_646_cov_12.377709
ATTCCCAACTCAACTTCTTTGCTCTTGTTTTTGTTTTTTTCCCCTTTCATGAATACAATA
TATTCATTCAATTAACTATTGTCGACAGCAGAAACTTGTTAAATTGAAATATAGTCAATC
AGTGCTAACAACCGCTCACTGAGAATCGCTGTGATGTGGATGATCTTCCTGATTCTGTTG
TTTTGACTACAGCAGCTCACGATGCATCTTTTGAGTTTTTGATTGGTCTTTCACTGGAGT
TCAGTCTTTTTCCCTCTGTGGCCTCAGCAGGGAGCGAAGTGGTGTGTGGAAGCATGTCAT
CCCCTGATTTCCTTTTAAAAAGCCGACCCTGATGCTTTTAAATGCATCATCAAGGCAATG
GGCTGTCCAAGTCGGTTACAAGTTAACCAAATAAACACTGACAATGAAATTAATAATGCA
TATTGTTTGCGAATGCCTCAGCTGGATGATTTGACTGATGTATGCAAAGATGGTAATTTA
TTGAAAGTAAATTCATGTAATTGTGCAGCGGAACTTGATGAAGCAAAAGAAGGTGTCAGC
ACGGCTTCCATCATCATCAGAAGAAAGAAATCATTAAAGAGCAAAAACAAATCCAACTTC
AAAGGACGGTGCAGAACAAACACTTATTTTATGGATGTGTTTCATTTAGAGCAAAGTTCA
GAACGGCTGTTATGGTAAATATGTCAGATTTGTTGTTAGTTGTTTGTGGATGTGATAGTT
TTGGTTTatttatttttctcacagtccacagggatgtaaatgctcactctgcacatatca
aagtagtcag
>NODE_3_length_534_cov_10.086143
TCCCCCAGATAACACGTGAAGATGTCAATATTGTGTTAGAAGCCAGTGTTTTCCTATATA
CCCCTACATCATTATCAGAATGACAATAGGTTTGGTTTCTGTGGTGGACAGGAGTCTATT
TTTACCCTACACTGTAAGCTTCTGCTCCTGATTATGCTCTTTTTTTTCACTGACTGTAGC
CTGTCATGTAGATCATTGGACTTCTATTGTCCCTCCTCCCTTTCCAATGGGAGCAGAGAG
GATGAGTGTTGTCATTACAGACAAGCAAGCAAGGTGAACCTTTCCTAGACTGGGGACCTT
TTCCTGGTACACAGAATTGGAACAGCCCCTCATTGCACCTCCCCATAATCCCTGGCATTT
TGTTTTGATGCACCACAGCATGAAAATGAGAGAATATGGCAATGTTATGGCATTTGAAGT
CAATATGTATTATAAAATCAATCTAGATGAAGATCTGCCCATCCCTCTAATTAGACGGGG
TGACTGGAGATTGATTTTTAATTGCAAAAGTAATTACATGGAGCAGATAGCCAGTGACAT
TTGATTATCTAGGTGATTGATTAAAAGGCCTGGCTGCTGGGGCAGACTGTCAGCCAGCTG
AATCCAGACAAAAGAGAAAATTAAAAAAGTTGTCCCGTTTGTAATCACGAATTTCAAGGG
TGAAATTACAAAGCCAAA
>NODE_4_length_486_cov_12.691358
ACCAAAAACAAAAAAAAAGGGAAAAAAAAGAAAAGAAAGAAAAAAGGGGATGGGAGAGGG
AAGGGGGGGACACAAGAAAAAAAAAGGCACGGGCGCCCAGTCAGTCTTCACAACAAGGGT
AAAGAGAAGAAAGAAAATAGTCACCTGGCATTCTCTGTTTCTCCAGCTCATGCTGTGAGG
GTTTTCTACGTGGGGACTCATTGGTGGTGGTAAGAGAGTTGCCTGTGACAATGTGCCAAT
CAGAATCCCCGAATGAGGCTGGCAATACATGATTGGTTGGTTGAATGATATCAACAGGCT
GGTATCTAAAGACAAGAGAGAACCAAGAGTCATCCCAGCAGAAAACACACACACTCTTGC
CCTCTATTAGAAAGTCAATGCACAACTGGCAAATTTGTTACATATTTTGGAGACACCATC
ATCGCTGGAGACACTTTTTTTTTATCTTATATTGCAGCACCAAATTGCTTGTTTTGATCA
AACTGTTGAACGTAACATAAATTGTTGCAAATCACATATCGTTGGCAAGagaatacataa
ctccgttgagggtgcagcagacttgggactgagtgcaccatttttcaaagtgctgctttc
agtgtgctgaagatgtctccagctgtgatg
>NODE_5_length_520_cov_12.084616
CTTCAATATGCTTTCCATTACACTAATGGCAGCACTATAATGAGTTATAAGGGAGACATT
TGCCTTTTCTATTAAACAGCTTCTCTTCAGTGCTACACCTGAGCTGTGACATTGTTATAT
TCCGTCTTTTTATCTTCGTAAAATGTGTCCAGGTTCATAAGTTCACTCAGAAAGAGAAGC
CAACACGCAGAGGTGGTGCAAACCCCTGCAGAAGGATGCCTCTCTGCCTCTCACTGGCAT
TTGCATATTAGAGTGTTTTCTGGGGAAAATGAGCTGTAGAAATTAATTCAGGATTAATTG
GTGCCTTTATCTCGTTAGGACAATCTAATTTAGGGGATGATGGAATTGTTTAGACTCCCT
TTTGCATAATTGGATTGCGGTGAATGGCTGTCATTACCGTCTTTTTAGCATCGTCTGTGG
GCCCCCTCTCTCTCTTGCAGGCCCCAGCCTCATAAAGAGCGATCATGTGTTACACCAGTG
TTTTGCTAACCCCTGGAACACACCGACCATGCTGCAAGAGGCAAGCATGTGGCTAACTGT
GCAACAGTGATTAACTCTCTTTTCAGAGCCATTAGCATTACAGCAAGAGGCACAGTGTTG
AGGAGATTTCACATGATcacataggcatgtggctaacaacacagcgatcatcgactgtta
gacg
>NODE_6_length_649_cov_12.616333
CAGTGTTTGAGGCTAATCACAGCTAACTCCCCCAAACCTTGCCAGCCCTCACCGCAAGCC
TCATACCACCTCATCTCATTCCCACATTCCTACAGCCGTCTTTCCTCACCACTCCCACAT
CCACCCTCCACAGCCCCATCCAAGCCCACCCTCACCTTCTCAATCCACTCTTGGATCATT
TCAATTTGCATCCCAACTGGCCCCGGGATTCCCTAGCCCTGTTAAAAGGCAGGCTATTTG
TTGTGCTCTGCGGTTAATGCCGCGCAGAGCTTTAAATACCCATATCAAATCTTGGAGGCT
CAACAGATTCAGTTTTGCAAACCTGTATCGAACAGAGGTTCAATCCGTCAGCTTAGAAGT
GTACACTCCTTAAGTTGTGTGATAAGGTAAAACCAATCACTGGATTAGGCTCTCTCTGTC
AGTGATGGTGTATTTTCAGTGCACAGTGTTGCTTTGCTGAAACAGGATAAGCTGATGGAG
TAACATTATGGTGCTTGAGATTTCTTTTTCAATAGGAATATACTATTAATGGATTCCGAA
GCCAGTGTGTGATGCTGCTCTTGCAGTTGTGGATAATGCATTAGCATTAGCTGTGAAAAG
CAGTTGGTGCCGGATACCATGAGCAATCATCTCTCAAAACCACAAATTTGATTGTTTTTA
TCATGCAAATCCAGCCTACTACCCGATAAGATTGATTGAGGTCTTATAGGATTGCAGTGT
TTATTCTCGTAGAGCTTCTCACAAACAAACCTCAGCCTTTAGATTCAcaagtataatttt
gcacagcatatgg
>NODE_7_length_761_cov_10.709593
AGTTATCTTAACAGTCACAAAATTACCGTTGTAATGCATTTAGTTTGAGGAAAAATGGAG
AGGGTTGGAGCACTTTATGAAAGCTGGCACAGCTTGCCTTCATTTGAAATCACAGGATAA
ATTCAGAGGAGGCGGATGCCACAATGATCTAAGCTCAGGCACTAATGGTTATTTAATATG
GCCATCAGCGGTCCCAAGTCCCCAGCATACGGCACTCGCACAATAGCCTCCAAACCCTCT
TTAACACTTATTTGAGATGACAGGAAAAATGAAACCGTTTGTGCTTTCAATGGAAAAGCA
ATCATTGGTACATTATACTCCGCTTGCCCTATCATGCTAATGCCGGGTAAAAATGTCACC
AAATGTATTTAAAGGCCTGATGGAGTGTTGCCGTTTGATTCCTGCTGCCTGCCTGATTAA
TAAAAACCTTCAATTTGTATGTAAATGCAACCTGGGGCTCATATCATCTGCACACCTGCA
CCTGGAGAAAAATAATAAACTCAAGTTTAATGTGGCAATTATGAGAGTTTATGGGGATTG
TGGGGAAGAGGGCGGCAGAGGAGAGGCTGGCTTGATGAGAGGGCTCTCAGAGGGGAGTGG
GCCGACCCAGACCAGCCCGCTACAGGAATGACCTGATGCACGAATATAACCTCAGCTTGC
AGAGCTTACCACAACAAGCATGTTTGCACAACACAGTATGGTAGTAGGGATTAAGGCAGT
CCACGGGTGTTTTGTTAAAAACAATTATTGCTTGGTTTGTATTCCTATCAGCTGCTGTAT
GTTGGACAGTTTAGATTTAAAGTGCTAAGCACAGTCGTAGAagataatccggtgtcacgt
gtctttgttttgatggtgatagagaacttgagtagttttgacattttcttttgttcctct
aaatt
>NODE_8_length_432_cov_9.476851
ATGTTTTCACATTTCTAAGCCGGCAATTTGGCTGGAAAGAAAGACTATAATGAATACAAC
TGCTTTCAAAAGTACCTCATGTTTGTAAATGACAGGGTGCTTTGCTGTGACTTTTTATGG
CTATAATTGTCTGAAAGCTGCATTTACAAGTAAATACAATGCCACCACAGTGCTAATAAT
ATTTAGCTGGTTCAGACTGCTTCCCTGTGAAGCATATTAATGCAACTTTGATCACCGTGT
GCTTTTCCAGTAGCAATTCTTTGGTGTTTAAAGGGGTGGAGTTAGCAGATTGTGACAAAG
TGCGGGAGGGAGTGGAGGTGCATGGGTACAGCGGATTCCCATCCCGCTTCTGGGCAATGA
TCTTACCTTGAATGTGGACATGGCTGGGTCCCTGCTATACCTGTCTATGGTGTGGAACTT
GGACGAGTGGTTGAGCTCATGGTACAGCTCAGAATGTCTTTTGCGAGTGTGCATCACTTT
CTGGAAGGGAAGAAAGGAAGGGACAGCAAAAATGAAGCAAATAGAAACAAACTTAAAAAA
AAAGCAAAAGGGATGGAAGGGGGGGAAGCAAGGTAA
>NODE_17_length_429_cov_3.205128
GGGGGTAGACACAAGTTTCATGTCTCTAGCACTAACCGTTTGCCCAAACCCTCACCCCAG
GCCGAAACCCTAACCCTAACCCTAATTCCGGAGCTTACGGTGAGGGCTGGCCCATACAAC
GGGACCCAAAAAAGTGTCCCTACAAACCTATACCAATCAACTCAGAGCGGTCTGAAACGC
GCTCTCAAAGGCCTCCTACGGGAACTTATCTCGCGTTATGCACGTCCCATTGTCAGTGAA
TGGGAGAACGTTTTGGCCAATATCTCCGGAACCAGACGTGCTAGACACCTGAAAATGCCA
CCTGCCCCACCTAATTTGGCTATGCCGAAGACGCCGGTCTCAGCCCCGAGTCTCTACGAC
CTTCCCGTCCCGAGATACAGCAAAAAATCACAGGTTACTCCAACTTCCTGACGTCGTAGA
GACTCGGGGGTAGGCTCAGTGCGATCGCGGCGGCAGCAAATGGGGGGGTAGACACAAGTT
TCATGTCTCTAGCACTAACCGTTTGCCCAAACCCTCACCCCAGGCCGAAACCCTAACCCT
AACCCTAATTCCGGAGCTTACGGTGAGGGCTGg
>NODE_18_length_398_cov_5.160804
CCTGGAAATGCCACCTGCCCCACCTAATTTGGCTATGCCGAAGACGCCGGTCTCAGTCCC
GAGTCTCTACGACCTTCCCGTCCCGAGATACAGCAAAAAATCACAGGTTACTCCCACTTC
CTGACGTCGTAGAGACTCGGGAGTAGGCTCAGTGCGATCGCGGCGGCAGCAAATGGGGGG
GTAGACACAAGTTTCATGTCTCTAGCACTAACCGTTTGCCCAAACCCTCACCCCAGGCCG
AAACCCTAACCCTAACCCTAATTCCGGAGCTTACGGTGAGGGCTGGCCCATACAACGGGA
GCCAAAAAAGTGTCCCTACAAACCTATACCAATCAACTCAGAGCGGTCTGAAACGCGCTC
TCAAAGGCCTCCTACGGGAACTTATCTCGCGTTATGCACGTCCCATTGTCAGTGAATGGG
AGAACGTTTTGGCCAATATCTCCGGAACCAGACGTGCTAGACACCTGGAAATGCCACCTG
CCCCACCTAATTTGGCTATGCCGAAGACGCCGGTCTCAGTCCCGAGTCTCTACGACCTTC
CC
>NODE_19_length_768_cov_6.135417
CTTGACGCTAGAAGCGACCTGGTTACAGGGTACATATATATACAGCAGTGTTATCAAAGC
AATATGGAAGATGTGGTTTTGGTGTCTTTTTTTTTGAAGAATACAGGGGGAACATTAGGA
GAAGCATGAGAGAGTCAAAGTGTCAACGTTAGGTGAGAAGAAGAGTGGAGGAGGAAGATG
TTAGAAGAGAAGAAGAAATAAAAAAAAGTCTCATGCACTAGAGGAGAACACGCACTCACA
CCCCACAGTGGCAGAAGCGGTGTTGGCGGCAGTGGCAGTAGTGGTAGTAGTAGAAAAGGC
TACATGTGTAGGGCTAGAAACATTGGTTACATCGTGCTGTTGTTGGCTGGAGTTGGAGGC
CTGCCGCCTTAGAGCCCCCTGAAAGGAAGTTCCACTCTGGAACGCACTCACTACATCCAT
CTGCAAAGAATCAGACAGCGTGACAGGAGAAAGCCCAGAGGAAATAAAACACAACACAGC
CAGAGGAGAGAGAAAAGAGAGAAAAAAATAAAGAAAAGGCACCAGTAACCATAGAAAATG
TCACTTCGAAATTGGATTTAGGCATTATAGTTAAAAGAAAGAGGGAAAAGGGGATGATTG
GGTTTAAAGGCACTGATCGGAGGGAGCTGGCTCCAAAGTCTGACCTCACTTTCACTCTTT
TCTCTGCAGAATCCTTCCATACTTCCAACTACAGCCATGCCAATAGTCTTTGAACAATCA
GCTGCACTATCGTGCTTTCCATCCAATCCAATTCACTTGCTTCTCATCAGTACCTTCAAA
CTAGTTGGGTTTTAGCAGAAAGATTCAGACTGAGTCAGAAATAGGcataggaacctgctt
tagctcagaagcagaacagaaaaaaattagagaaagggctttttgttttaagggcacaag
ccattctttaag
>NODE_20_length_653_cov_13.180704
GAAATTAACGTCTCAGAAAATGTTACTTCAACTTGTTTAGTGGCAGGACACTCCACAGAG
AAGTGGGCAAAAACGATTTACTCTCCAGCAGCAAACGAGGAAAACGTAGGAAAAACAACA
ACAACAACAACAACAGCGAAAGAAATGAAGTTTTTTTAGCCCACAGATGCTCAACATAAA
CTCTCTCGACATTTTCACACTCAGCCCTAAAGCCATCCAGCGACGCTCCATAAATACACA
ATCGTTATAAAAAACTTCAAATTCACCTCCTCTTACCTCTTTTAAATTCCCCCAAAAAGC
ATAAAGTATAATAAGCCAGTGAAAGAGAAGACACATAAAAATGTAGACTCGTGGTACCTT
TGGTATAAAGCATTCCGTTTTCCTTCTTTTCTGTCTTTCTCTTGCTCAGTAGCGATCCGA
TAATAGCATATGGAAAGTGTTTTCAAAATGCCCAGATTTGGCACATTGTCATTGAAAAGA
GAGGAGCGCAGTGATGCGGTGCTACAACAGGGGAAATGAGTTGCGGATTGGACGCAGCCC
GCCTCGGTGCGGACTTATCCCACTTTAATTTAATATTCCGCAATCACACACACTAGTGAT
GGCATATAATTCAAGGAGAAATTCAGAGGGAAGGAAATGCTTTTGTGTGTGTGTGTGTGT
GTGTGTGTGTGCGTGTTTTTTTACACCACTTTATTTGATTAAGGAGAGAGGCAGTACAAT
ATTGTCTTTTTTCCTCTGTTTCCCCCCTTCCCCTTCTTCTCCTTTGCGCCCCCTCCTCCt
cctcctcctcctcctcc
>NODE_21_length_778_cov_8.629820
ACCTTTGCATATCCTTAGGTGTTTTCCATTTGTAAAACTCTCCATGTGCCTTATAATCTA
CAGCTGTAGGACTTTGATATTCTGTATGTTGACCTGACGTTCAACCAACAAAACTATGCA
TTGACAGGGGTAAAAAGCAACGTAATATCACTCAACCAAGTAATTCTCTATAGTGTTTGT
GAGTTCAGAAGGGCCATCAAATTTCATGTAAAATAAGCTCTCATGCAGGAGGAGACACTC
ATATTTTACGTCTAATTCTGGAGGAGAAGATGTATTTCTTACTTCCCCAGGAAGCATGAT
TGGTGTGTGTCTGTGTATCATGATGAGATCACTTGGCGGGGCTGAGGATAAAATGTCGCT
TAGGATAATGTGATTGCCCTTAAGGTACAAGGAGGTGAATTATATTCCCTGATTTATAAT
CTGAAAATTAAAGACTCACTCATTTTCTAATTTAATTCCACCTTCAATGGAACAATGTTC
ACTCTGAGCCAAATTGGCGAATAATGTTACTAATTCAGATGCAGATGTAATTTCTATTCG
GGGGGCTGCGGCGCGTGGTGATGAACGAGTCCCGGATGGATCGTTGCCACTCCTATCTCC
CCGTCTCGACAATTCCCCAGCAGTTGTGATAATAACCTGAGCAATAAAGGAGGGATAGGC
AGTGCTACCCCGTTCCACTCCTCATACCCCAAGTCATCTGATACTTCATCTAATAGTATT
TCTGTCCTTTCCTGTGTCACTCTGTCTTAGGGCAGCTGACACTGCGCTCCTTCCATACAG
GAAAACAGAGTGCGGCGAATATTATAGATGTAAAACTGCATTAACATGAAGACTCTTAAT
AACCTGCATAATTACTGCTGCCTTCTGCAATACAAAAAAGTCATCGCAATAAATCTGCTG
TTAAAAActtgattgaatgcag
>NODE_22_length_649_cov_8.636364
CTCTTTGATGGACTTATTAACAAAAGAAAACATCCATAGATGTACGGAGGGGTAAGATTG
TGATTTGTCTTGATGCATCTTTTCTCTGTATGATTTCCATTGTATTATTCTTAAACTAGA
GGGATTTGAATATAAATTGAAAGCCTCAAGCCCTCTCCCTGAAGCTAAACTGTAAATAAT
AACTCTAAACTTTTTTCTAATCTTTGGTAATTGAAGCAAATGGGTTTTGCGGAGAGAGAT
TTGTCGCAGGGAAACGTACATACATTTTTTTTATTTACGAGGAGGCGAGGGCTGAGCAGT
GTAATGAGTGAAAATGCATGCTTAATTTAAATGGCGAGTGTGTCTGTTAGGGAATGCATT
AGAGTCTGCAGAAGAAGCGTAAGACATATTAATTGACAGACAGGAACCGCTGTCTCCGAG
GTTGATACAAGTAATTTATTACTTCAGAAACGAATGCCACCGCCAGAATGTGCTTCATTA
ATTTCAAATTTAGTTTTAATTTCAAGCTGTTGCCCCTTGAGAAGAATAAGGTGGCAAGTT
CTGTTTGAAGAGACATTTTTTCCCCTCTCCCTCACTTCATCTTTCTCTTTCCATCCTCCA
TCTCTCTCTCTCTGGCTGTCTCTGATTTTCTGCAGTACAGAACAAAGACCTGGGGGTGGA
GAGGGAAAGGGAGGGTGTGGTGACTTGATTCCAATTTGAAAATTTGTCAGTGTAAAAGTG
GGAAGTTAGAACAGAATTACTGTTTATGATAGTAAatactttgtgaatgtcattggatga
ttgctctgtctcc
>NODE_23_length_145_cov_1.344828
GAGTTCACAATGTGGTCAAATGTGATAAATATGAAGGCAAATGTTGTTTTAAGGGACTTT
GTGTGATATAATTCAGTCAACCACTATGTGGCAAAAGAGGCCTTTTCAGGGCATGAAAAG
CTGTTTCAGAGCATGAAAACAGCACTACTGCAGTTTTTTAAAGACAATGTTTCCAACCAG
GTTTTCATGTTAAAATGTGTTCACATATGATAAATATAAAGGCAAAAGTTGTTTCAAGTG
ACTTTGTGGGATATAATTCAGTGAACCACTGTGTGGCAAAATAGGCCTT
>NODE_25_length_582_cov_8.615120
GACACCGGCGGAATAATGCACGCATTGAACGGTTGGTTTCAGTGTGTGCAGCTCTCAGGG
TCGGACTTAGCAGCGGGCACGATGATGATGATGACAGCACTTTCACAGAGGAGCAGAAAT
TCCCATTTTTCCAGGGGGATTGTGGCTCGATGGCAACCCCAGCGGTGGTAATTATGGGCT
CCGAAGAAATAACTTCCGAAAAAGAGCTGGAAAAGTGTGGGTTTCTCATCTGTGAAGGTG
CTGCAGCCGGGTTCATGAACACAGGTCTTTTCTAACAAAATCTTTCTGCATTTGCTTCTT
TCCTCCTCCTCTTCCTCTTCCTCCTCCGTCTTCTTCTTCACCATCTTCTGGGACTTCATT
CTTCTTCAACCTTCTCTCACCTCTGACCTCCGACCTCTTGACCTCACACACCTGCTCAGA
TGGTCTTCCCTAAGATCAATCATGGCTTTCTTTCCGCTGACCAGCAGCTCATAAAGCGAC
GGCTCATTAAGGTAGTGGGTTGTGTCCTCTCTCTCTGTTTCTCGTCCATCTGTCTGTCTG
TCTGTCCGTCCACCGTGCCAAGTCTCAGCCAATCACTTCTCTCTGGCCAGTTTGCATGCA
AGCCTTTAGACAGACCTGTCACAAGCACTCTTACACTCTCTATTATTGTTAAAGAGTAAT
ATGGAAATTTCTTTTTTAGTTGTTGTTAAAAAAAAAAGTAAGGTTTTATTAAggtgaaat
gaatta
>NODE_26_length_518_cov_15.270270
TAAACTGTCACGCCTGCACACACTGTAAAGAGACGCACTTTCAACTCGAGTCACACACAC
ACACACACACACACACACACACACGAGCCACTTGCTAATCATGCGGCGCGCACATGGCAA
CAAACTTCTGGATGATAATGATGCAATCCCCGTGTCAACTCGCCCCTCAAGTATAGCGAG
CGATAAAAAAAACAGTGGCTGCAAAGGAGAGGTGTGTCTCTCCGTATGAAAATCCAATGC
AAATAAGCTTTCACCCCCGTGGTACTTGAACTGTTTTCTCTTTGATAACCCAATTATTGT
CTCAAGAGCTGTGTCAATTGCTCTAGCGATCTCTTCTTGAACAAATCACTCCCCTAACCT
CGAGCACTTTCGATTTGATTCTGCCATTTTTTGACAGTTCAAAGTAATCAGAGGAGGCCT
CGGCTGAGGACGAGGATTGATTTTGTGTTCTCGCTTATCATGCTAATTCCCTGAAAATCA
GCCTTTTTCATCCCCCTCCGCCTGATTACCACTCTTGGAAAAAGGCCCCTGAACTGTGTT
TCTCTCCCCAGTGCTGCTGTCATGCAACCCCCACAACCCTCTGTTCTCGTCCCCTCGCAG
CGGCGGTGGCAGCGGCGGCCGGCCGGCCTCCgagtcctcgccggtccttgtgttggttag
ac
>NODE_27_length_613_cov_7.504078
CTGAGGAAATTTTAAGCAAATACCAAAAAAACTGAGTTATTATTAAATATAATTATAATT
GTCCTGTGTTTTTTTGCTCTAGGGAGATCAATCCCAGGAAGTTTAACTTCAGTGTGATGT
CCCACAGCATCACCTGTCATAAGTACAAGAGAGAGATGGCATGCCTTTGTGAAAAAGAAT
GCTGCTTCTGTCTTTTTTTGCATCTTGAGAATGAGCTAATTGTCACCGAGTTGGCAGCTG
AATAGAGGCAGTGAGTTTAATCTGACCACAATGACATGTTTGATTGGTCCGAGCCAGGCT
GGGTACAGAGGGTGGGGGGTGGCCCTCTCTTGTGGCAGCGGAGAACAAACATAAATCTTC
TTCAACAATCTATTTTCCATCATACTTATTCACAGGGGACATCTCAAAGTGGTCTTTACC
CTTTCTGTCAATGGCTGCCCTCATCCATCAATTTCATAGAGAATTATACCCCAGATCAAT
GTAGTTCACGACCGCTGAGCATTTGTCGAGGGGTGGTGTAGGTGGTTGGGGCGGGTGGGA
GGCGGAGTGCTGGCTGTATGCGTCGCTGCTTGTTCTCAGAGGTCTAATGGCTACTTCTTG
TTGGTCACCCTCTCATGCCCAAATAATTCACACCATGTAGTGCAAACAAAACAGTGCTTT
TCCTCATCATTAAGCCTCCTTTTTTCCCTCACAACAGAGAATAAGAAGCACTGCAAAGCA
ACCGAGCAAGCagagtgattcacaaataagtggagat
>NODE_28_length_314_cov_1.315287
AGTCTGTCCTGGGTGAGGTGACAGCAGCAGAAGCTTGCCTCTCATGCTGCTGTTAAGTCT
TCATGTTTTATCCATCTTCAGCCAGAATATTACGCTAACTGAACAAGGTGCCTCCAGTCT
ATGTCTCTCTCTCTCCCTCCCTTTGCTATTGCTCACATGACAGAAGCAGCAGCTGCTGAT
TATACATTCAGCTGTGATGGTACAGCTCCCCCTCCCACTCCTTCCTCCTCTCTCCTTTTC
CCTGAGCGTCAACCTGTTCAAAACACAGGGCAGTCAGCTGATTTTATCTACTTGTTTCAG
CTCATCATTCATGCTGTTCCCTCTTTTTTTCCCCGCTCAGTATTTTCTCTGCTTTCATAg
cgtacagttccctcccttttctgctgcttgaatgttcaatctctccttctctttgctaag
caactgctgcctgtctccaagcagtcagtgtgtgctgc
>NODE_29_length_520_cov_14.151923
AGCACCTCACAGTGTATGTTTAGACAAAAATAGTTGCTAAAACCCATCCACTCTCGCTGG
CTGTTGCTTGTGGGTCCCAAATAAAACCTATTAAACATAATTATTCCAGGCTGATGGTGG
CGTATAGTGGTCACAGGCCAGTGAAATCTGTGAGTCATAGGATATGCTGTTACTTTTCCC
TGGTAATGGGAAACATGACTCCTCTCTCTCGTTTGCTGTTGTGATTGAAGGCACTGACCT
GTCATACATTTATAATAGGGGAGCAGGTGTGGCAGTGATGGACCTTAATTTCCTTTAATA
AACCTTTTATGTGCCACACTCTTAATGCCACGCCGGGCCCTCAGAGGTCCTGCTCATAAT
AGGTTCATTACTTTTGATTACTACAGCCTATTGAGACAAACAACTCCCAAACACTATAGA
TTACATTCTGTAAAAATGAATGTACCTCATTAGTTTGTAACACTTTTCCACAAAGACATG
CTTCAACATTTTGTATAAATTTGTTGTTCTGAAGGCAAAATGTTGCTCTTACATCGAGCA
ACCTGAGATTATAACATGGGCATTAATCAAAGTTCAAATGATGTTATCAgtgcactgaaa
tatcaccactgactcataatatgagcagggcctttttttcctttctttatgtgacatttc
agac
>NODE_30_length_748_cov_5.447861
CAATAGTTAAACACCAATGTTGTCCATATCCGTTGGCCTCCCCCTATTAGGGTTTAATAG
TGAGACTGAGCTGGCCAGAATTTTTGTAGAGACAGGAAGCAGGCACCAGTGGATTTTTTT
CTACTTTTAATGTTTTTTTGTTGTTTGTTTGTTTTTGTGGTGGCTGCTATTTTTTGTTAT
TGTGTGTTTACTGTATGAATCACTATATGAGCTCCTAAACTAATTAAATTCCTCTGTGCA
TCGGTAATGGGAAGCTAAGAGATATAATTGTTGTCATTTTCATGCCATCCTTTTAATTAC
TTTCTGGTTCCATTTCATTCCATTTGAATTGACAGCCTGATCAACTTTTAATTGCCAGTT
TTTGCAAACAGCTTATCAGCCTGTTCCAAGCCTGCATGCAGAGTACTAAATGACCTGGTC
AAACACACTCACAAACACACAAACACGCAGCAAATCCCAGAGCAAATGGATACACGTGCA
CACTGAGCACACACATGCATACCAACCCTCCGCACCAGATGCATGGTGGAGTTTGACAGA
GTGAGATGCGGATGCAGCAAACAGGAGGCCCATTCATTTCCCTATAGAACAGCAGCAGCA
GGAAGAAGAGGGGGAGAGGGCACAAAGCAGGGAGAGGAGGGAGAGCTGGGAGTACGATGG
AGATAGCAACGAGTGAGGTAATCCATCACTTCATCCATAAGCACCTGCTGAAGTAGCATA
CAGCTTTGTGAAACCAAAAATCTTAAATCTCATTTCTATTAACATTATACATCTAATTCC
TTAAGGAGAAAAACAGTTTACTGTAATTTATTGTATTTAGCATTAATGTGGACATTTTGC
TATTGCTGATTTTTCTACTAATAAAAtgaaaatagatgtgttgagcagtgtt
>NODE_31_length_456_cov_4.951755
GGGGAAGGAAAAGGGGTGGTGGATAGGGATGAAAACATGGGGAAGAGAGGGAGGGAAAGA
GAGGGAGGGGCGGGATAAGGGAATTCCCTTAGCAGTTGTTATTGATTCCGGTGTTTACGG
GCGAATAGTTTAGTGCCGTTTACAAAACAGAACAGATGCAGCCAGTGAGCAAAAAGGTAA
ACAATTGCTGTGTGGCGGGCTGCCAAATCCCCAGTCTGATGTATTAAACTCACGGTGAAG
AGCATTTCCCCTTTGGCTGCACTTATTGCCACTTCATTTCCTCTTCGCTCACATACACAC
TCTCTCCTTCTTGCCATCTCTCCCCTTCTCTGTGTCTCTCTCTTTCTCTCTCGTTCCCTC
GTTTGTCTGAAGTGAAAAAAAAGGACAAGGGTGTAGGGCGCTTTTTGCCGTCTGGCTATT
TTCTGTCCTTCTCTGACCCAGGAGGCCCAGTTCTACCTAACAGAGCCATTAGTAGGGGGA
ATTGCATGTGTCTGACATGGCCGAAAACCAATTATTAGACACTTTCTACCAAATGATGCC
CAAGTCTTTGGGGAATGGACAATCATGCAATAAtttagccactgatttaatttctctccc
>NODE_32_length_516_cov_10.116279
ATCTGAGCTGTCACAATCAGCAGCCCCCCCATTAAACTGTACTGCGCCGCAGACCCATAC
GTTTCTTTTTCTCCCCCCCTTTTCCCTTTCTGCCTCTCGTCTTCTACCACCAATCTCCTC
CCTTCTTCTTCTTTTTTAACCCCCAGAAAGGCATTGTTTGAGTCAGGGCTTGATCAAAAA
ACTGTTGCCCGCCAACCACGGGGCTTTCTGTAAATTCAATAAGGCCACCTTAAAGATTTT
CCTAATTAATGGATGACATCTTTGGCTGGAGGAGAGGCGAGGCATTCTGCTCCAGCTCGC
TCTTTGTTCGCCTCCTAATTAACTTTCCTAGGTCACTCAGGTCCCCGCAACCTGAGAGTG
AAGAGCCCCCATTGAGGAGGGAGTTGTAAACTTACTTTTTTTGCCTCGGCACTTAAAAGG
GGAAAGCAACTATAGGGAACAGAAAATATCCTATTTAAGTCCTTTGTGAGTGAACTGCTT
GCACATGTTCCAATAAAGGAAGTCTTCTAAATAAGCTGCCATGTTGCTCTCCGCTCCCCC
TCTTTCTCCCTTATCCCACCTCTTTCACTCCCAGCTCCACAGAAAGGTTATGAATGATag
ctctgggttgaggggggtaaagggccaaaggacagcatctgggcattgtagaattgtgag
>NODE_33_length_789_cov_8.918884
GTTTCATCCAGTCTCTGGTAAATAGTGGCACCATCGCACTTAATCGATTAATTAAAATTA
AAATCCCCAAAATACACAATTTAGAATGACAAAACACATGAAAGCACGCATCCGAGAAGC
TGAAACCGAAGAATATTTACCATTTTTCATTTTGGGTAAAAAACAATCATCGAAATTCAT
CGATTAATTATTTGTTTCAGCTCTTGGCTCATTTTCAGTAAAAATCTCTAGAAAAGAATA
TTTTACACCATGTCAAGAGTTTATTTGACAGTATTTCAGAATATCTTTCAGTAAACAAGT
TTTTTGTTTTTTAGCAAAATGTAATATATCAGTACTGTCGCATTTCATAAAAATAGTTGT
TCACGTCTTTGAAACTACAGTATCAATGATACAGTAAACCATATTTGTAGGAATACAGCT
GTACAAGGTGAATAGTACACAATTAACACTACACAGTTATACTTGATCTCAATGGGGGAT
TCATGAACGTGCCATCCTTCACAGGTTCCAATAAGCAGTTTTTTTGTTCCTGTATACAAA
ATCGGTCACAGCAGGCAGGGGGACGGCCTGGATGGAGACAGAGGGCTGGGTGACAAATTC
TTTCACCTTTTTCTGAACTTTGAACATTTGCACATACAGTAAACACATTTCTACAGCCTA
ATGGCATGTTGTCATGCTCCTCGCTAACACGTTAACCAGTTTATCACGTGAACCACAGTT
CAGTCAGCTCAGAAAAATCCAGAGCACGTTTTCCTGCAGCTCAGCCAGTCCTGGTGATGC
TCGGTGCTcgaggtcttactagtgtcccagtctgcaggtgcattgctttgctaaacgcac
gttaccagcagtttacgagtacagcttggatgtgccgtcatgctgcattcagtcaaattg
tcacaaagcactgtgattatttttttcccaact
>NODE_34_length_447_cov_6.212528
TGTAAATGGATTAAAACCAGCGCTTAGCTCTTGTGACTCCCAATGAGTGAGCTAAATGAT
TCACTCCTGGGTTTAGGCCCTCCTATAATTGAATACAGCATACGCTGTGTATTGGAGGCA
AACTGTGATCAGTGTCATTTATGACTAGAGTGTCTGACTTTGCTCTGGACATATTGCTTA
GACAGAAGGATGGAGAGGCAAAGGAAGAAGGGATAATTAGACGAGTGCAGATGGGTAAAA
AACTAAAACAGTCACAACCTGCTGTGTTCTCCATGTGCCTGTTGTGTGTTTTCTTGCGGG
TTGCCAGGCTCTGCGTACTGTATGCATTTTGTTGTTTCCTCCCGTCCAGGTCGCCAGCCA
TGGGGAACCTCATTAAGGTCCTTGGCAAGGATTTAGAGAACTGTCCACATTTTTTCCTGG
ACTTTGAAAGTAAGTGAGCGCCAGGGTGTATGCACGTGTCTGTGTGCTTGAATTGTGAGT
GCATGTGTGTGGAGCCGAGGTGTGCAGTGGGAGGTCGGCGCATGGGGTCAGGGGAGGCGT
GTTTGGAGGCGAGCTGCTGAGCTGTTGATGGTGTGATGGAGTGTTGTTGAg
>NODE_35_length_457_cov_15.150985
AGACATTATGAGAGCAGAGAGACAGGGGAGCTTGAGAGACTAGTGAGTCACGGGGGCATC
TCTACAGAGAAAAGCTTGGTATCCTCCAACAGAGGAAACAGGCTTAGTGGTTGGAGGATA
GATCTTTTTTTTCCCTTGCCACAGTTAATTTTCAAATCTCCAACATCCTATGGCTGTCTG
TTTTTCTTCTTCTTCTTTCTGTTTTTTCTGCTTTCATTCTTTTCTTTTAAAATGAAACTG
GAGCTGGGGCGGTGATAGTGATAGATGGCTCAGCGCTCTAACACTTTATCCAATCCGGCG
CAGATTTCATCCAATAAAGAATCACTTGTGCACTCTCAAACTAAATGGAAGTCAGGCAGC
GGAGAGAAAGGGGCTGCCGTGTGTTTCTGAGCTGCGAAAATCAAATTTTCTTAAAGCTGC
CGCAGCAGTGGCTGGCGGAAAAGGCAGCAACAGCCATGACTGGCCAGGGCCACAACGTCT
GCACACACAATTTAATCCATCACAGAGCGCCTGACACCATATCAATCAACCTTTCATCAG
TATGCCCCCCACCCCCCCAAAAAAAAGAAAAAAAAaacaatatttctattcaatcacctc
t
>NODE_36_length_511_cov_9.573385
GGAATTTGTTGTTCGCAGTAGTTTGCTTTCTGAATGCACATCCCTTTACTGTTATAGCCC
TTCACATGTCAGATAATACACTTTTTATGCACTGTTCTAAATGGAAATGAAAGTGACAGA
AATTCCCTCCAATGTCTGATTCCAAATCCCAGTATGAGGCGAAACCTAGGTAGTGAAATT
AGGGGAGAAAGCTGGGGATGAGGAGGAATGTGGAGCTGTCAGTCAGTCAGTCAGTGGGAA
GGGGGATTATGCAGAGCTCAGAGCAGTAATTGAACACCATCGGGCCCGCCCTCATTTACA
TCTCAGCCTTCTGCTGGCTTTGATTGGCAGCTGTACATGAAATGCCACATCAGTTGAAAG
TATGTTGTGAGCTGGCACTAACAATCCTGTGGCTCCGGGGAGACCTGCCATATTGTAATT
TGGTTATCAGGCATGAAGGAAATAATTCTAAGTGCCAGGAAATGTGAGGCAGAATAAATG
CTTCATTGCTGCAAGTTGCCCAGGGTGACAGTTCTTATTTAATGTACAAGAGCGTCCCGT
TGCCTGTAGATTTGGGGAGCAGAGAAGGGGAAAGGAGATGTAAACTAGGAGGTGGAGAAT
TTTCACAAAGACGGCATTAAAATGGAAACCTGAAGCAAAAAAAAAAAAGATAGAT
>NODE_37_length_645_cov_10.727132
ATATGAGATTAAGAGGCTGTGTTGATTCTATCTTCCTAATCCCCCGTAGCTTTCCATAGA
GAGAGGACCACAAAAACTCCACAGGGATTAATTTACCATTCACAGATTAGAGATATGGTC
TCCAATATCATCATCGAGGACAAGCATCGAGAGGAAAGGCTAAACAATTGGAGCAAAGAG
AACAGAGAGAACAGAGAGAGTGAGAGAAAGAGACATAAACAGACAGAAAGAAAGACAAAG
ATGAAAATGAATGCACACAGAGAGACAACCTTCTTTCCTACAGCACCATGCTTTAATGTC
CTAGCTCGAAGACAAGAACATTAGACCTCATTCCACCTCCTCATCTGGGCCTGAAAAAGC
CTGGGCTGAAAATCTTAATTAATTGTCCAATAGTGCTGTGGGGTCATTATGCATTGCAAT
AAAGAAGCGTGTAATTATGAGATTTAACAGCCATTACCAAGGCCAGGAACTCATATGTCA
TCATCAGCAACCAAGCCAATGGTTTGGTACGGCTATGTGTGTGGCTTGATGGACAGCACA
CACTCACAATATGTACACACATATGTACATATTGCATTGTGCGTATATAGTGGTTAGATT
TATAAGAGAGAAATGTGTCTCCTCTTGTATAAGCAAACAAACAGTTGTAGAAATGTGCAT
GCAGACTAATAGGGGAAGACAAACTGAAGAAAATGGGAAAGCACACACACGAACCACTCA
CACACAAGCCCATCAGTCTCACCCAGACAATAAGGCAGCCAGCTGtgatagcagcctgca
gatgaaaca
>NODE_47_length_1276_cov_14.224138
TTTTCCTCTTCACAGTAGGAGGCCTAACAGGAATTGTCCTTGCCAATTCCTCACTAGACA
TTGTTCTCCACGACACCTACTACGTAGTAGCCCACTTCCATTACGTCCTGTCAATGGGAG
CTGTCTTCGCAATTGTTGCTGCTTTCGTTCACTGATTCCCCCTATTCTCAGGCTATACTC
TTCACGAAACATGGACTAAAATCCACTTCGGGGTCATGTTTGTTGGAGTAAACCTCACCT
TCTTCCCGCAACACTTCCTTGGCCTAGCTGGAATACCACGACGGTACTCTGACTACCCAG
ACGCTTACACCCTGTGAAATACAGTCTCATCTATCGGATCCCTTGTATCTCTCGTAGCAG
TTATCATGTTCCTCTTCATTATCTGAGAAGCCTTCGCAGCTAAACGTGAAGTACTCTGAG
TTGAACTAACCTCAACAAATGTTGAATGACTACATGGCTGCCCTCCTCCCTACCACACCT
TTGAAGAACCTGCATTCGTTCAAATCCAACAAACTTGGCAAGAGCACAAAACTCACACAG
CCATTCCTGCCTAATTTTCTAACGAGAAAGGGAGGAGTCGAACCCCCATAAATTGGTTTC
AAGCCAGTCACATAACCGCTCTGTCACTTTCTTCATAAGACACTAGTTAAACCGCTAATA
ACACTGCCTTGTCAAGGCAGAATTGTGGGTTAAACCCCCGCGTGTCTTGCATTAATGGCC
CATCCCTCCCAACTAGGATTTCAAGACGCAGCTTCCCCTGTAATAGAAGAACTTCTTCAT
TTCCATGACCACGCCTTAATAATTGTATTTCTTATCAGCACCCTAGTTCTTTACATCATT
GTTGCTATAGTAACCACTAAACTAACTAACAAATTCATCCTTGATTCGCAAGAAATCGAA
ATTATTTGAACAATTCTGCCTGCCCTCATCCTCACCCTCATCGCACTCCCATCCCTTCGC
ATCCTCTACCTAATGGACGAAATTAACGACCCCCACCTGACAATTAAAGCCATAGGACAT
CAATGATACTGAAGCTACGAATATACAGACTATGAAGACCTAGGATTTGACTCCTACATG
ATTCCTACACAAGATCTGACAAGCGGACAATTCCGACTTCTAGATGCAGACCATCGAATA
GTAGTTCCAGTTGAATCCCCAATCCGTATGCTAATCTCCGCCGAAGACGTCCTACACTCA
TGAGCAGTACCTTCCCTTGGTGTAAAAATAGACGCAGTCCCCGGCCGACTAAACCAAGCA
GCCTTTATTGCATCTCGACCTGGAGTGTTCTACGGACAATGCTCTGAAATCTGCGGAGCT
AACCATAGCTTCATGCCAATTGTTGTAGAAGCCGTTCCCCTAGAACAATTCGAAACCTGA
TCCTCCCTAATACTTGAAGACGCTTCGCTAAGAAGCTAAa
>NODE_51_length_835_cov_4.879042
CTACGACGTCAGGAAGTGGGAGAAACCTGTGATTTTTTGCTCTATCTCGGGACGGGAAGG
TCGTAGAGACTCGGGACCTAGACCGGCATCTTCAGCATAGCCAAATTAGGTGGGGCAGGT
GGCATTTCCAGGTGTCTAGCACGTGTGGTTCCGGAGATATTGGCCAAAACGTTCTCCCAT
TCACTGACAATGGAACGTGCATAACGCAGCCAGGGATAGGGTTAGGGTTAGGGTTTCGGC
CTGGGTTTGGGAAAACGGTTAGTGCTAGAGGCATGAAACTTGTGTCTACCCCCCCATTTG
CTGCCGCCGCGATCGCACTGAGCCTACTCCCGAGTCTCTACGACGTCACGGAGTGGGAGA
AACCTGTGATTTTTTGCTGTATCTCGGGACGGGAAGGTCGTAGAGACTCGGGACTGAGAC
GGGCGTCTTCAGCATAGCCAAATTAGGTGGGGCAGGTGGCATTTCCAGGTGTCTAGCACG
TCTGGTTCCGGAGATATTGACCAAAACGTTCTCCCATTCACTTACAATGGGACGTGCATA
TCGCAGCCAGTGTGGACGTGCTGAATCCAAGATAAGTTCCCGCAGAAGGCGATTGAGAAC
GCGTTTCAGACCGCTCTGAGTTGATTGGTATAGGTTTGTAGTGACACTTTTTTGGGTCCC
GTAGTATGGGCAAACCCTTGCCGTAAGGTCTGGAATTAGGGTTAGGGTTAGGGTTAGGGT
TAGGGTTAGGGTTTCGGCCTGGGTTTGGGAAAACGGTTAGTGCTAGAGACATGAAACTTG
TGTCTACCCCCCCATTTGCTGCCACCGCGATCGCACTGAGCCTACTCCCGAGTCTCTACG
ACGTCAGGAAGTGGGAGAAACCTGTGATTTTTTGCTCTATCTCGGGACGGGAAGGTCGTA
GAGACTCGGGACCTAGACCGGCATCTTCAGCATAGCCAAATTAGGTGGGGCAGGTGGCAT
TTCCAGGTGTCTAGCACGt
>NODE_52_length_687_cov_13.949054
AGAATCCCTGACTCTCCATGTTTTATTCTTCTAATACTCTTTAAATTAGATATTGAGCTG
CGTCTGTTTAGACCAACTGGACCAACTTGTAACAGGGAATTTTGATTAACTGCGCTTGAT
TTATTTGTTTTTGTAAAACAACAACAACCCTAATTGTTAATGATTCCTCTGTTGGTGGTT
GTTGGTCTGCTCTGTGTTGGATTACAGCTTGAAAAATATATATTTATATCCACTACCGAA
GCTGGGAACTGAGAGTGCTGTAGATGTCATTGATGATAATGCAATAAAAAGCATTTTGGG
GGTATCTCCACCTCTGCACTTAGCCTCTTGGCAGTGGTTTGATCAAGACAGAATAAGCTT
GTGACTTTTCAATTCCAGCCATAATTTGTTTCGATATTACATCTCCTGGATAGAGCAAGT
GATGGAATTTTTCCTATCCGAGACAGAGGCAGTGGGGAAGCTGACGATGTCCCATAATAG
GTTATCACCAACCATATCTTTTGCAAAATAGAAACCCAACACATGTACATCTGTGGCCTA
GTGTCAGAGCCTTAAATATACATCAGAAATGCATTAAATTTGCTGATTGCTATTCTTTTC
CAACAGCGTGTCAAGCCCCAAATTTATTTTTGTTTCGTGGCTTCCCGATTACTTTGAATT
GCCAGCAGTCTCTCCTGACATTGACAGCTTTGAAGGAAGTGACAACATTAAATTTATTTT
CTGCGTGCATATGTGTGTGTGAGCGTCTACGACCGGACGATGTACCCGTGTTTTCTCTTA
GATTGTTTGAGGTCCATTGCAGAGAGCCCAGCCCTTTCATATTGTATgtaa
>NODE_53_length_363_cov_12.763085
GTTCTTGTCTTATGTAGAGTTGAATATAGTTACGTCTTTGTGTGGGGTTTTTTGCCTTTT
TTGTACATGAAGCAGGCAAAAAAAAGGCCATGTCATTCTTCCACAACTTAATCAGGAGCT
ACACACAGGAGAGGGCTGCTGCAGCATGGACCTCCCTGATCATGTTAATGAGGTCCCCTG
GCTATGCAGTCATTGAAGTATAATTGACTTGTTCGTCTCTTATCTTCCTAATAGACACTC
TGACCCAGAGCACGTTTATTTCGCTATGAGAAATGTCAAGAAGGATTGGAAGTTTCTTCA
GTGTGCCCATTAAAACTGAAGGCATGCCACCCTGTCTCCAGCCAGCCAGGGCTGCTATTG
GCTCCCTGCCTCATTATGCAGATGCCAAACGTAAATAAATGATTTGCAGATCACTGCTGC
CCCCACCATTCTCCCCCTGCTCTCGCCCTGTCCCTCTTCCCAAAACTGTGGTCTTCTCTC
TTCTTCCAGGCCTGGAAGAAGAGAGAa
>NODE_54_length_837_cov_11.352449
TCGGCTGGGCAGAGCAGGGCTCCTATTCTTAGGCTTTTATTAACATCATGGACTGCACAA
CAACAGCTACAGAATCTATTATTCATTAAGTGTAACCAATATAAAATTTAAAACAGTCTG
GGCTTTTTTGTGGAATTATGTAAGGTCAGCATAATTTTCTGCCTATTACTAATATCTATA
TCATCTTTTCCTTAGTCAGCTCTATTTAAATATGCAATCATTTACAGCTTTTGACTATGT
GTGTGCACACCCAATTTCCAATATTCCTCTAGTAGACTTTTTATGCTGACATCAATGGCA
AGCTATTAAAGACAGTATTTCATTATTGGTTCCTCTTCCCCAGTGGTTATTTACAATCCC
ATATATACTAAGCACTGATATTAAAGGAGACCATTTTAATGAGGTGCTATCTGCCACGGC
AATATGTCTTTCTCCGAATGAGATTGTGTTTAAAGATTTTATCAAGAAATGGCTGTTCGG
CAGGGTTATGTTTTGTCCATGAAATATGCATTTCATATCTCTTTCATTTCATTAACATAA
TTTAATTTGTGCTTTGCATTCTGTGCATAATACATATTTGATTTACAAAACAAATATTTC
CATTAGAAAATGAATTTCATGCGCGGAAAAGGCAGAACTGAAAGATGTATTGTAAGGAAA
TAAGAAAAAAAGGAATTGTATTATCTTTGACTCCGAAAAAAAAAATCCTTGGCAAGGAGA
AATACACTCAATAGATTTTTTATATGTGAGTGTGTGTGCGTCTCAGGGAGTTTATGTGTG
TACTGCATGTGTGTGTGTATACTGCTATCCATGCATGTTTGTGTAGACTGTATGTAAATG
TGCATTATAGAAGCAATGAAAGCTGAGGGTATATTGCATAAAGTTTAGTGCAATATAACT
CAGATTGATTTACATGGCTTGCATAGGGGTTTCTCCCTGATGTTAAGTGCAATGGTGCAC
ttaacatcagaagaagcacac
>NODE_55_length_673_cov_6.249629
GAGATTCATATGGACCACATGTCCGGTACCTTCAGCAGACTGTGTCTGATCACTGTGTGA
TGAATGTCTGTTTCACTGACGCCCTCGAATGCATCAAGTGCATTAAAGCCCATTTCAGGC
CGCACTGCTTGAGAGGTCAAGGCATATGGGAATCTGACAGATATCATGAACATGGCTATA
ACTCCTATCTTTTACACTTAAATTCTGGAGCCATAATGCATTGGACTTTGAGAGTTACCC
CAAGGCTCACTAGCCGTGTGAGTCATTGACATACCAGTGACTCTGACTGCACAGTCAATT
ACCCATCTACCTTTCATGGGACAGGAGTAGAAGACAGGGAATGAGTTCATCCATGCATTC
AACCTACAGCAAGCCATGCCTCTATCGGAGGTGAAACCCATATGCAGAATGGAGAGACAA
GAGGATATTGGGTTATTTTTTTTCCTATGTGGAGAATAAAGGTTAATAACAGTCCTTTCC
TGTGTCATATTTGACATGACCAGTCATCGCAGTAATTACAATCATTACACTCCAAAGGAT
GTCTAGTTATCCCTCTTAAACACAGGCCGCACAAAAGAAATCAATTATTCAATCAGAGCT
CTCCCATTCATCCCTGCCTGAGTTCACTTAATTTTGGGCCTGGGTGAATCTGCCGCAAAT
AAACCCCACGACCGGAGAAGAAAAGACGAACAGGCCCCTAATTTGTACCCTTTCAGGCGG
TCAATCACTTTTCAAAGGAATGCAAGCTTATTCTGACAATCAGGCCGACGTGAATGGGAA
TGGGTTTCATCTGCTACTTTACATAagttatctggtg
>NODE_56_length_472_cov_5.557203
ACTAGAGGCAGACGTGCTGTTCTCCTCCCGCCCAGCGCCTCCAGGCTGCATCGAGGCAGT
GCAGGAACACATGTGCCATTAGATACTGTTTACCTTTCAGTTTGGATGATATTGAATACA
TTAGCCGATTGAACCTCATAAGAAACACAGGCGAGTGACAAGGCCCAATCGTCTTTGCGA
CTACCATGGTAACTGAGATTACAGGCTAACAAAGAGCAGACAGGGGGAAAAAATATTTAA
AACCCGAATAGTGATACATAAATTAATTAAAGGACAAAAAAACAAGTGGAGAATTAAAGT
TGGAACATCTGTCAGCGACTTAGCTTCCCAACGTAATACCAGTGTTAGAACATTTATACC
CTTGAAGTTAATGATCCCCTCTTTAATTGACAGTCAAGGAAAACTGGCTGCGGCAGCATC
CTGCCGAGACACCGATAAGAGCCCCCCTTCCCCCCGCCCAAAAATAAAATTTAAAAAAAA
AACAGTTTAAAGAACCTTGGCACTAATCCCTATTGTCATCCCAGCGCAGCAGAAGGACTT
ACAAACACAGATAACTCCGCTGAAGCTGTCTATTTCTCAGGAGTTATGGGGACAGCCGAG
CCGCTGCGCGCCTCAa
>NODE_57_length_353_cov_6.546742
ACACACACACACACACACGCGCACACACACACACACACACACCTCTCACCCCATGCCTTT
TTCCAGGGCTCTGGCTCCCTCCCTGCCTCTCTTTCTGGCTCTTTCTCTTTCAACAGAGCC
AGTTAATTACACCCTACTGCTGCAGGCAGCTTCAAACCACCACTAATTTAGAGTTCCATT
ACAGTAAACTGTTCCACATGTGCATCCAGGGCCCAGGCAGGCTCGGGTGGCCACGTTTCA
GGAAGGAGCAGCCGCCGATAGGCACCCACCCCCATCCTGCCAACACAGCCATACTGCCAT
CTTTCTTCTTCTCCTCTTTCTCGCTGCATTTCTCGCTTCATATCTTTACCTTTTCCAGTC
CATTCCCCATCAAAACTTCCTTGGATTTTGTTCCCCCCTGCCATTTCTGACCCATCCCAC
GTCTCCTCACCATAATCATGTCCTTACACCCaatcctcccccccgccttccccccacccg
caccccgtctttatcct
>NODE_58_length_394_cov_9.479695
TCTCTCAGCTCGAGGTGATTCGAGTTCCTCCGTTCATCCGATCCCCGCGTCTCTCCCTCT
TTCTCCACCTTTCATTCCCTCACTTCCCCTTCGTTCCATCTACCCAAATTAAGAAATTAA
TGAGGGATAGGTTCTTTACCAACTGCCCCCGCAATGTTTACCACTGATGAAATTATAATG
CAGGCCCTGCTGTATTATTTATAAGCCAATTAGGGGAAGTGTTACTTGATTTGATGGGGA
GCCGACACACAGAGTACATTTAACTAATGGAGACCAAGAGAGTAAAGGGAAGGAGGGGAG
GGAGGACAGCTGAGGCGGACTATTCCGTACGATGCTCTAGGATTACGTGGCTAATTGCCC
TGCTTTATCTGTCTGTCACGGATAGCCATGCATATTTTAGCGTTCCCAAAGACTTTGATT
GTTTGCACTCGTGTTGGGGCTGTAACAAGTAGAGCAGAGGCCAGAGTGGAGTGTAGTTAA
AAACTGGCAGCAGGGGAGGCAAGGGGAAGGAGGGAGGGAGGAGGAGGAGGAGGAGGAG
>NODE_68_length_672_cov_13.066964
ATCTGACAGATCATAATTGGGGCCTTTTTTTCCACTTCCTAAGACGCTGCCTGAAACCTG
TGATGCAACAGTGGGAGTCGTACCCTCGCTGCCTTTCAAATCAACAGTGGTGTCAAAACA
GAGCCCTGAGGAACCCCCAGTAGAGCATGGCTCACTAGACCCCTGTAGAGATTTGAAGAC
CACTTTGGAACTCTAATCCACTCAAAATGTGCTGATAATTTTCCTTGCCAGGACACTCTC
TGCCTGGTGTCACAAGAGTGGCCTCCCGGGAGCAGATCAGCCAATGATAACAAAGTAGCC
AGATGTCTGGCGCTGGCAGAATCCCAGAAGCCAGACAGCGGCACGCAGCAGCATCCGCTG
TGGGCCACAGATCAAAGATACCTGAGAATTACTTATGGGCACAAAATATGTGTTGCTTAC
TCTACAGTTCCCATTAATAACAATCTGGGAGAATTTGTATTTCTAATTAACTCTTTTCTT
TCGGCATACAAAGTGCTGTAGGTTGTCTAAGGCTGCAGCAGCAATTTTTCTGTGGCAACT
GCGAGTCGACAACAGGAAGTCGGATGCAGCGCTGTCTGAAGGAGCCAGATCAGCTTTAAA
TGCAGTTCTGAGGCTCAGAACACCCCCTGACTCGCCTCAATAAACAAACAAACTGTGTAA
GAGTCAGCTTATTTAGATTTAATCATGCTGCATGGTGCCTACTTAGACCGGTCCTTGATG
CATACCTCGAAAGCTGTAGGTGTTGACACTGAACCGATTCAAATGAGACTTAAATGTCAT
TAGTGGCTTTgttttttaagcttcttttattttttc
>NODE_69_length_311_cov_1.498392
CCCTCTGCTCTGGTTGGAAGGGCTCTCGACTTAAATATTTAATATAAATGTCCTTGCTTT
ACCTCTGGACACAAACGCACACATATATACTGTATATGCACACACTTTCATCCCCAAACT
CCTGAGCTCATCAACCTCCTTTCTGCCTCACTGCCCGGCCTCCCTTCCCTCGTCCTCTCC
CTTTCAAGCCTCCCTGTCCTCAGGCACAGTAACATAGGCGGCGGGGTGGTGGAGGAGGTG
GTGGTGGGGTGGGGGTAAACCAAGTCAAGTCCCCTTGCTTGACCCCGCTGATGCAGCCTT
CGTCCTTCAGGCTAAAAACCCACACAGACTCCCGAAAACATGGCCTCAGAGCTGCGGGTG
TTCACAGTGATAGTGACTGCAGTGCTGCAGGTCTGCTAGTTGCACCACGTGAATACAGCT
CAAAGCACTGTCCGCTGTTGACAACAAACACAAAa
>NODE_70_length_462_cov_14.357142
GCTGGAGCACCAATGAGTTGTGTCGGAGCTAAATCCGCATGCAACTCAGCAACTGTGTCT
AAATAACTGTCTCTAAAGCTTTTTATAAGCAAGGCGCAAAAAATGAAAGGAATCTGAACG
CAATCGACGAGCGACCGCTCAAAACGAGCCGTGCATCCTCCCCGGCAGCAGCAGAAATGT
CATTCATCAAAAAAAGTGGTCGCTGTTCGTTGTTAAAATGCTCGGCTGACGTTGCTCCAA
TGATCATTTATTGTAACAGGTTTATAAGCAAATAAATAGGAGAGGGCTGTCACTTGATGA
TGGAGGCGGCCTTCGGTCAGACGAATAATATCCAAGTGGAGAGGAAGAGAGGAGTGAGGA
GCGAGGTGCTTGTCCCTGGGTTGATCTCTGAGTCTGTTTTAGATTGCTCTTGGGTTTGGC
CTCTTGGGTGAAATTGACAGTCTGATTAATAAAATGAGCGGAGCAACATTTCCCTCTTCA
TTTAGGAATATTATTATGCTTTGATTCTCTATTGTTTGCCTCCTCTCTCTCCGCCCTCCC
CCTCTGTAATCGTTGTTCTTTTATTTATCCCTCTTATTtcttttttccccccctcccttt
tttttt
>NODE_71_length_586_cov_9.858362
TTCATTCATGAGAGAAGCACCGGATAAATAAAAAGGTTCATTACTGTGCTAAAGTGTTAC
TAATGACATGTACCTGCCACTGAGCACCTCCGAAAATCTAATGTGACACACTAGAATGGA
AAATCTATTCTGCTGCACCAAGGCCTCCAATGGTGCTAGCACATACTCTATGGAAATTTC
TCTCCGCTTGCCCTCCAATTGTGTCTCTCTAAAACCAATATTTACAATCCCATAGCCATT
ATGTCCTACTACGCCCTCTGCGCCTGCTGTTGCGACCTCCATATTAGCTGAAAATTGGAC
TTTGCAAACTTAGCAGGGGAGAAGAAGACTCTTCTCGTAGATGAGAGGGGGCAGCACCAG
GGGGACTCAGCGTGAGGTGTGGGGTGCTTCTCGACTCCCCGCTGCATGCCCCCAACCCGA
AAGCGACAACACCCAGCAAATGCTAAACAAAAATACAGACAATCTCACACTGCTGCATTC
CATCATTCGGTCTCTTCACGAGCATACTAATGAAATGCTAATAAAACATTAACGGACGTC
AGACTTTACATTAAGGCTGCGCTGAAAATTTTCTACTTGAGATATGAGTTCTCTTTTGCC
accaaaatgtgtcacttgatcacgtatattcagccactggttcataggccatgcaaataa
gcctgacagcagcacttaaccagtaactagaaagaatgcttttgtaatcatctgattaat
gtagccaaat
>NODE_72_length_342_cov_9.476608
ATCATGCAGTTTAGACAGTGAGGCACGAGTCCAATAAAACAATGCCTTTGACCCGACACT
GCCAAGTCTGGATGGGTCCGTCTTTTCCTCATCTTTCTGCCCCCTTTCCACCAGAGAGAA
GTGTAATATTGTGCCATGCTTTTAATTGCAGAAATACATCCTTCCCCTCATTATGAGAAG
CCGAGAGGACAAGAAGCATCTGCAGAGGATGGAAAGCAACATTGCGGCAATGAGTGGCAC
GCTGACACAGACAGGTGAAGATTAATATCTTCATCACTTTCTCCCTCCTTAACATTTTCC
CTCATTTATCTGTCGCCAAAATCGGGGGGCCCCGCACGTTTTTAACAAATGACGCCGCTG
TCATTTCGCTTTAATTTGAAATTGCTTGTTTACTGTCAGGCTCGGGCTCAATTAATTACG
TTTCGCTGAAAAGCTCTTAACCTCGGAATATTAATGAGGAGTTGGGAAATGACAACTTTT
CTTTCt
>NODE_73_length_487_cov_17.193018
GCGCGTGTCAAGTTGTTCTGTGATTGTCAGACAGTCCTTCTCCCAATTATTAATTGTCAA
TGAGATCTTGAAACGGTGTTTAATGATAAACTTCGCATCTGCTTATTTATCCTATCGCGC
CGGCTGCAGCTTTGTCGGAATAAAGAGTACACATTGCTTGGAAAGCAAGAGGAGATATGA
TTGAAATAAAGACAAAATAAGATAAATAACAATGGCAAAGACTGCTTAAGAAACCCAGTC
ATTCTATACATAGAATTCAAGAGCCGTATTTATCCGAGGAAGGCGTGCAAATCTATGTAA
GTATCTCCACTGTTTGCATAATAGATTAGAAATTAGCATTTTTGTTCATTTTCCATGTAT
GCACAGTGCCTGGAAGAATAACACTCCATGCATATCAGATCAGCCTGCCTACAATTTTGC
GCAGTATATTATTTGACAATCTAAAATGTGTAATTTGCATGAAATTGCTTAATTAAAACA
CAGTCACTGGGGGTATTAATTTCTTTGTCTGACAGTGGAGTGTAGTGAGGGGAGAGCAGG
GGAGATGTAAAACGCTGTCAGATAGCGCTGTCACAGAGGCAGAAAGGAAATTCTGCCACT
TTTTTTTTTCTTCCTCTACCACCCCCCCCCC
>NODE_74_length_519_cov_8.603083
ATTTTTCATCACTGCTACGGATACTGTGCTCAGATATTCAGATAATTGAAACACATCACA
TGCTAGCTCACCTTAGCAATGACAGAAGTAGGGTTTTTTTTTCACTTTGGTTGTTTCATT
CTTTTTTTTTTAGGGTGGAATAATTAAAATGGCTGTTTTATCTGAGCTTTTAGTCATAGT
GTGGCTGCACTCACTGTTGCATCTGTGTGCTGTGCCGAGATAGAGCGTCTGTGGAGGGCC
AGGGAGCAGACTCCAGAGATCCATCCATCTCAATCTGAGGCTACAGCTGACACCTTACAA
AGAGGTACAATTAATAAGGGCATTATCCAGCAGTAGGCAACAATAGAGTCCTAACGCAGA
GACACCAACCTCAGGAGGCCCGGAGAGGAGAGAAAGGGAGCGTGTGTGTTTATGGGTGGG
GGAAGGGCTGGCCAAAGTGCTTCAGATTGGGATGCATTACAACCAATGTCTTCAGAATGT
GAATTACAATCTATTACAACTGAGCCTGCTGATAGGTGGTGCGGGCTACTTTGTGTGATT
ATTTTTTACAGTTCTGCATTGAAAATGTTACATTTACAAAATACAGTCTCGTTAAAAAAT
CTGTGATATTGTTGAATTACACAGAGATGCTTTTAGATTTGTGGACGTGAACAAAacaac
aag
>NODE_75_length_546_cov_10.890110
TGACCGCAAACTCTTCCGTGGCTCCTCTGAAAATAATCTCTCCCCCTTTTTTCTCTCTCC
GTTTATCTCAATTGAGTTTCCAGCCCTTTTGTTCGCTCTTCTTATCACTTGGAAAAAGGT
GAACCCTCGTGTTATTTTTATTTTAATCTTTGCTTTAATTGTAGTTTTTACCCTTGTGGT
CCCTGATGGCTTCGCACAGTGATACTCTGGTGGTGTTCTTTGGGGCAACAGCTGGTGCAA
ATGGGGGTAAACTGGGTTCGGATGAGAGGGAAATAATTCTCTTGGTGTGGCAAATTGTGG
ATCTACATGAGAAAAAGGTACGGACCTTTCTGACCCCTTCCTTCGTTGTACGGTTTCTTG
TGTAGCCAGAGTGTTTGTGGCGTAGTGTGTACCTGTAGAAGAAGAGTGTTTGACATTTAA
ATCAACATGGTGTGCTCTCTGCAGCCGTGCTTCATGCTAGCTAACGCTACATCAGCTCTC
CGGCGTTAGCTCACCTTTTAACAGGTGTGCGACTGAAACGTAACGAGCAGCGGAAAGCTT
TAGCTTCACCTGAAGGAGAAAAACACTCCTTTTTGGTTTAGCATGTCAGCTTGTCGACGT
AAACCACGCTGCATTGACAATTAAGTGCCTTTATTGCAACTACATTGTCAATTGTTTGAC
TTTTTAAAAAAGAGTTTATTTCCTTTAtgt
>NODE_76_length_577_cov_7.192374
CTCTATATAAGGAGTGTTATCATTTTTAAATGCATTATTAAAATGTTGTTATTTCTGCTT
ATAACTGCATTGTAGTGTGTTATCTTGGGTAATAAACCATTTATTAGGTGTTTATATACC
GATTGGATCGGCTTGCCCTGCATATTTAAGTGTGCCTATGATAGGAAGTGATGAGTTGTT
AGTGTTTTATGACATTTTTCCTTTGAGTATCCCCTGAAACACGGGCCCCCACAGCACAGC
AGCTGGTAGCTCAGCCCCTGACAAAGCTGTTAATGTTCTGCAAAGAATGTGCAAATTGCA
GAAACGAGTCCAAGTGTGGGCAGAAAACACTTCTGGTACTTAGAACCAGTGATGGAACAA
ATTTGGTCAAATTGGTAAAGTGCCCAAAGGGAGGAGGGAGATGTTCCACGGAAAACCAAT
TCCAAGCTTGGGTGAGCTCAGGATTGTTTGGAAACTCTCCAATCTGGGGGCCTGCATTGA
ATTGCGTGTCAGGCAGAGACTGTTAAATAAGATTAGAATAAGGACCAAGAGAGCAGCACA
GGTACCTCACAGGATGGCTGTGTAATGTCGAATCACAGTTACTCTTTAACAGCCATACAT
CAGCTGCGGCAGCGTTGGAAAAATGTAACATGAGGTGGCATGTAAACTCACTGGACAGTT
GCAGGAAACATGAGAGTTTTTTTTTAGTGCATTATGAGCTGTGTTTGGAACAAGTCCTGT
t
>NODE_78_length_156_cov_2.230769
AAGAGGCCTTTTCAGGGCATGAAAAGCTGTTTCAGAGCATGAAAACAGCAATACTGCAGT
TTTTTAAAGACAATGTTTCCAACCAGGTTTTGAGTTCACAATGTGGTCAAATGTGATAAA
TATGAAGGCAAAAGTTGTTTCAAGGGACTTTGTGTAATATATTTCAATCAACACACTATG
TGGCAAAAGAGGCCTCTTCAGCGCATGAAAAGCTGTTTTCAGAGCATGAAAACAGCAATC
CTGCAGTGTTTCAAAGACAATGTTTCCAAACATGTTTTGAGTTCACAATGTGGTCAAATG
>NODE_83_length_427_cov_22.601873
GAAATGATTAACTACATCAGGGCCTTAGTTTTAAACTGCTGTTTAATTAATGTTCTATGA
ATATACTGTATGAGTAATCCACTTGCCAACTCACTATGTGACAATAAAACAAACAGACCC
ACAAAACCCAATTATGTTCTATATTCAAAGTAAATACTCATAGAGAAATGGGAAATTTAT
CTTCCTTGTTCATATGTAGCAATAGAGAATGAGTAGGAAAAATAATAATGCAAAACATTT
CCACTTAAAAGGTGCAGTACAAGAGAGAGCATGCATGATGAAATTAAGTTTAGTTAACAA
AATAAAGTAAAGAAACATAACTATTGTATTACCAGTTTGTGCCATAAATTTAGCAGACTC
AGCTTGCTCCTGCAGGGCCTTTGTGTCATGAACTGATCTTGGCCGCTGACTTTTTACTGT
ATGCTCTCCGATCATTCCATATTCTATGGGACAAAATAGAGGTTCATATGAAAGCTAGGC
TTAAACATGATCTTCTGAGAACAAAAGCTTATTACATACTGTTTTCAGGATGTTTGAAGC
AACTGCAGTACATGGCTAGAAACAAAGACCA
>NODE_84_length_438_cov_21.226027
TCATTATGTTAATGGTTAATACATGCAAATGAAAACATTCCGGCAATTTGATTTCTTTGA
AGATAGTTTGCATATTGTCTTAGCCATAATGATGGTACACTTTCTCCCCAGCTTCGATTT
ATGCAAGGCTAGTTAGTTCATTTTTATCAGCTCTGAGTTCATTTCTAGGGCTACTGGAAT
GTGTTTTCCCCTTCCCCTCACTATTTAACTAATTAGGATTCAGGTACCATAAGCAGATTT
TTCACGCTATTGGTGTTTTTCTTAATTAAGAAACAAATGAATTCTCCCCAGCAAAATAGA
TGGAACAACGGGATAGGGTGCCAGGGGCCAGATGCGGCGCTTCTTAATTAGAAGTCACTC
CATTGTCTGAGGTTTTTTAATGAAGCCCCAATCTAAATGGATATCAAAAAAGCTTCTAGT
GAAGAAAAAAAACACACACACACACCGGCCATTTAAAATAATAAGGAAATAAAGATAATG
AAAGACAAAAGATATGTACTGGCAGCCCCAGCTCACACCTCCAGTTCAGTGCATGCAGTG
CTCTCGTCACCTCTGGATGAGCCCTATTaaaacagcacgatc
>NODE_85_length_685_cov_9.713868
AAAACAAAGAGTTCTTTGAAGAACAAAGTGAAGCTGCCACATACAACGACTGCCTGGAGA
CGAATCCTATCGCCTAGATTGCATGCTTTCAAGACAGGGGAGGGAAAAGCATCCCTAACA
ACAAAATGATATAAATTACCACTGTTATGGTCTATACGGTTCAATTTAATGTGCTTGTAA
TGATAAATTATTTTGGTTATGAATCTAAAGTGGACCTGAGTGCAGTCGGAGCAGCAGGAC
TGTTAGAACAATTGCAGCTGTCTCCCAGGGCTGTGGCCATTAGTCAATAAATTAGAAAGT
AATTAGTTTCTGCTTCTGTGGCTCTATTTGAAGCGCTTCACACAGGTGTAATGAAAATTT
ATTGGAGCTGTTGATCCGGAGGAGCAAAGAAAAGTAGAGGATTTGTAGCGTGTGATTGTA
ATGTAGGATTTCCATCTGCCTTTCTCCTTTTTTTGCTTACAGTGTGACAGGTAAGGTTGG
CCACGATGACCGGTATAGTGAGGCTTTGCTTCAGTATTTCGAGGTTTGACAAAAGGCCAA
TCGACTAGCAGCTATAAATATTTTAGTGTGTCTCTTGTAGTGAGAAAACTTCCTGTTTTT
AACATTTTGAATTGATGATTTCAAACGAGTTAAGACTTTTGGTGAGAAGAACATGAACAT
AACCACCAAAATCTGTGGTTCTGCTGAAAAAGGCACTATTTTTCCGTGAAACATTCCCAT
GTGTATCACATAGAGTAAAATCGGATGCGTAAAATTTCAGCAAAgttgttttgtttgggg
tttttttgctgtaatttcactacatctactgcactcacacaagcctgtg
>NODE_86_length_484_cov_10.115703
AATCGAAGACTGGGGAAAAAAAAAAAAACAGACATATACAGACACACCAACCTGTGAGAG
GACATCAGTAATGGGCTCACATTTTCCTAATCTCCTTTGATGGATTCAGGCCATGATTTT
CATTTAGTCCAAAAGAGATAACCAAACTGTCAGCTGTGCTGCTGCTTTGCTTTAATCTCC
GCCTGCAGCCAATAATCACCCTGCAACCCGCAACCCTTTGTCAATTGTTAATCTTGTATT
GAAGACATTTAGATGCCAGGATGGTATTCTGCATCCTAGGATAATCCAGGGGGCCACTGA
GGAGAAGCAAATTGGATTCATTATTAAATTTTGTATTATTAAAAAGACAAATGAATTGAG
TTCTCCAAAGAATTTGTGGAATCAATTTAAAAATAATCATTACCATGCAGATGCATATCA
CGTCTCCTGCAGACTGACAGAAAGATTAGCAATCTAGTGTCTTAAGGTCTTTAGCACATG
GTCATGTCATGACGAGGCACTTCTATGTGTCCTTCCAATGTAGAATAAACTTTGCAAATT
TAAGAAGATGAAGTTTGCAAACTTAGCACTCAAAGATCCACATCTGAGTTTTATTCAAGG
TCAGAGGTCTGTAACGATTGGCGAtaac
>NODE_87_length_415_cov_8.787951
AAGCAATGACACAAAGCAATTTCTTGGCCATCGCTTGTCATAAAGCTAATTGATAAAGGA
GGGTACGGTTGGAGTCTGTGGATGGCAGACTAGTACATGTGGCAGAGGGCGTACATCTTG
ATTGGCAGTGGCCATGTGGGAGAAAGAGTATGTGTGTTGTGTGTGAGCACATTTCCATGT
GTGTATGTGTATGCGTCTGGGTCTGTGTGCGGGATAATCCTGGAGAATCTCTCTCTTTGA
AGGGGAACAGATGTAGATTTACATATGTGGAGGGTCCCCAGTCTGTGATGAGATTAGCTG
GTTGGGATCTTTCTTCACAGCGACTGGAAGGTGCATATTTAATAAATGCCTGGAGCTAGG
CTGGGGCGTGCAGGGCTTGGCCCTCAGAGAGCCACAGGACAAAGGCAAACGAGGCCCATG
GCAGGCTGGCCCATATGGGAACAGGGTTGCTTACAGATTGCAGTGGCCTTTCATTGGGTG
TGAGACAAGGCTTTAAGGGTTTATATACAGAGAGAGGGGAGCACTTGGTGGGCCACTTCT
GCACCCTctccacaacgag
>NODE_88_length_477_cov_11.545074
TCTTCTTTGTTGTTTTTTTTGTTCTATTTTGGTGTAATTGAGAGCAAGACAGTCACCAAG
AGGGGAACATTCGGTGTGGCCTGGTTTCCTGGTTTTTGGAACTGAGGCAGCCAATCAAGT
GAGAAGGATTCTCTTTTAGTTTCTCCGCTGGATTTCCACGTTGCTGCTATGTCCCAGCAT
CCTCACTGACATCAAGTGCAAAGTTATGTGTTGAAGCTTCTGTAAATACGTTCAGATGTG
GAAATACAAACTCCCTCGCAAAGAAAATGTACATAAAGCTCACACAAGAAGTCCATCATG
GCCAGGGGACGAAATGATAGTGTTTTTATAAATATAAATATATATCGGGTTTGACAACCT
TCGGACTGTTACATGCACTTTCTTGGAAAGTTGGAAGATCTTTATGGGTCCAGTTTCTCT
ACACTTTAATACCTACTAACAACTAAGATACTGTAATTCTTTACTCTAATAATCAAATAC
ATCAGTTTTCCAAAAGAAATTGTGTGTTTGTGTGCTTTTATTTATTCGTGTCGCAACAAT
TGTCCCCATTTTGGGGAGGAATTGCAGAAATAAAGATGAAACATCTTTTTTTTTAAAAAA
ATAAATAATAATAATCTTTTT
>NODE_92_length_371_cov_1.331536
AGCTGAATATGGCCACCATCAAGTCCAAGATCCAATTAAATGAATCCACTGTATTCTTCT
GTATGGTCTTCTGTCTGTCGTTCTCCATCTGTGCATCAGGTAATCAGGCGTATTTGTGAA
TGTAAACTTGACAACAGCCCGCGTATGCTGTCTCAAATATTTAATGTGACTTCGGAATTG
TCTGTTTTACTGCAAACCTCAGATGGAAGATCACAGAGGGATCCATTCTGGCAAGGGAAC
TCTTTTCTACACTGTGGATTAGAGATTCTCTGTGTTGATGATTGGCTGAGCCCAACTTGT
ATTGACATCCAGACAGGTGCCTGCGTGTCATTAAGGTTTAATAAGACTCACCACAAAGTT
CCTCATTAATAGCTGCCCACAGGGCACACTCAGGACCTTTGCATAGTGAGGGAGGAGAGc
gagtgagcagcagagaagagtgggtggggtgacttgaaaagaaggagacgacactttcat
atggctctactgatagaatgctaataaagctggac
>NODE_93_length_436_cov_1.644495
GTCCATATTGTTCCATATTGTAATCTGATTATCTCCTCAAACCTCTTTAAATAGGACAGT
AAAGTCAAACAGACATATCCAAAAGCTGCTGACAGAACATGAAACAAATGATTGCAGCTA
TGTTTCTTTGACTTTGTTTTATCTGGGTGATGGAGACTGTCTGTGTGTGTGTCTGTGTTT
CTTCCAGACTCAGTGTATGAAAGATGCTCCCTTGTGAAAGTAAATGGTGAGCATTGGATA
TCAGTCGGAATGAGTAAAGGTTATTCCAGCAATTTATATATATATTAAAAAAACAACTGA
AGTTGACATTCGATTTTTATTTTAGAATAAATCTTGCCTTCCGACCCAAAGTCGAGTTAT
CACCGCCTTTATGGTAGGGTTGGATTATGGCAGTTACACAATAGATTATGATCAGTATAC
AGCATACCTTCTAAGGCTTACATACATTGTATAcagtctacaacagaacactcaagtttt
ttacagttcctaaatgtctcaccgttgcatatcttactctcgagttttatggtctgcctt
gtccccccgtggactcaatcattggttttcttttatagag
>NODE_94_length_530_cov_8.273585
TAAAGCAAAAATGAGTGTAATTCTGCTGAAACATGCGTGCTCCCAAACTCCACATCAAAG
TTGAATTTTCAAACACAGATAGCCGTCATAGCATCCCCAAGAGTGATGTCAGCTGTAGGA
TTTGGTGAGCTGGGGTGGGGGGGATCTAAAGAGTGCATAACCATGGAAAGGGGCTTGAAC
GCTCAAGAATCTTGTCTTTCTGTTTGCCCCCTCAATCGAGCGACACAAAGGCTGAATTAC
TCATTCAAACCTCGCGGGACAAAGGGAAAGGAGCTGGATAGCACTCCTGCATTTGTAGTC
AAACATTTAGAGACTTAAATCGAGTCGTCATGAAGGAGAAAGAGTCGGACAAAGCCCATA
GAATTGCCATCAGCAAACATTTTCCTGTGTCATATTATGGGGTCTCCATGGCTCCCTCTG
GCCCGCGGACAATAGCACAAGTTTGCACACTCGAATACTGTCACCCTGCCAACGGCAACA
AGGGCCCAAAACAGGACAATCCCCCAGAGAAAGCATGGGCTCCGCGGGGAAGGTTGCAAT
AGAGGAGGAAAATGGGACTTGTGAAATGCTAATTGAGCTTCATCCCCTTATTGAAGTGGA
AAAAGAGCACCTATCGTTCCCCTGAACCGCAGCAGCAGAGGAATgagatgtgaggaagct
gtttgtctggtgag
>NODE_105_length_665_cov_7.804511
GGTTGTGGGGGCATAATAGTATCTATTATGATGGTCGATTAAAAGCATCTAGATTATGTG
GAGCACTGACAAAGAGTAAAACAGGTTGGAACTATTAAAGTTCTGCTATGTAGAAATCCA
ATGGTTGGATAACACATGAAGTATGACTGAAAGAAAGCTGCATGTGCTTTTTTAACCTTT
TGCAGTAGATGACTTAATTTGCAAAGGGAAAGCCGGTCTCCCTCTGAAGTGCTACCTCTC
TTTCTTCCTCTCCTTCTGCCTCCCTCGTTCCCTTCATCTCTCCTTCTGTCCTCTTTGGAC
TGTACCGTGACCTTCACTGGCGTTCCACCTGCAGGAAGCCATGTTTGATTCTCTGTCCGC
CGAGACGCCTGCTTGACAGCAGAATGGTGTCATAGGACCGAGTGGAGGAATTTCTCTTTC
TCTGTCATCATTAAGGGGCTTCCCCCTATGGTGAGGGGGATGAAAAGTACGATTTAATGT
TCTCTGGAGAGTGGCAGCAGAAGAAAAGCTCAAAGCCCTGCATGCTGGTTTCTGAGTGGG
TCACTCCAGCCCTTGCAGCGAATGGGATGTCCCTGAGGAATTTGCCATAGACTGGCCTGA
AAGGATGGGGATTAAGACCCTTTTAAGGATGGAAATGTAACAAAAGGAGCACTTTTATGA
TGTAGCAGCATAAAATGAGGGGGTCCATTGTGTAACTGATTGCAAAAGATCTTTGAAACA
GGCGGCCCTACACTGCATGCTCGCCTGGCCCAGTGGGCTTTAACGGCTTGTACAAAAtga
cttgtctacattagggacagagtggctct
>NODE_106_length_438_cov_10.335616
TTGATGGAGTGGAATAATTCCCCCCAAAAATGGATGCTGACCTCAGTTGTCCTCATTTTG
GCCACCGCCATTGGTAGCTCTTTCTCAGGCCTCTGCTGGCATTAAAGCGCTCATGATAAG
AGTTTTATTGTAGCAACTGTGTCCCAATTTGACCAGAAACAAGAGAGAAGAAAGAGAGCG
GGAGGCAGATAAAAAGAGAGAGCTTGAGAGGAGTGGAGAAAGAGAGAAAGAGAGAGAGAG
AGAGAAAGAGAGAGAGAGGGAGAGAAGCTTTTAAAAGGATTTTGTCGGTTATTGACTGGT
TGCACTCTTCAGCTAATAGCCATTTAAAGATTATGGGCCTGCTGGTGGAAATCAAGGCCT
CCATTGTTTGCCTTATTGCATTCTGGCAGATGGGGGCTGACACAACAACACGCAGCATCC
CTCCGGGCACGCTCGCCGAGCGCCGACCCTCCATCAGCAGATCTCCTATTGAACTGGCCC
TAATAACTGGCCATGAATTATTAATCCATGAACCATATTGAAGACAGAGAGCGAAGAGGA
AAAAACAAGGGAAGATTGCGGGCCGGTTGCAGTGAGTGTGAT
>NODE_107_length_383_cov_14.731071
TACCCACAGGTACCATTATTTTGCATAGACACACAAATATACACACAGGTTTGTTAACTC
TTGCGCACACTCACAACAAACGCACACACACATACACGCCTTGACTCACACAAACACACA
TTCAGTCCCACCCCCAGACTTGCGATGTGTTACTGTGATGATGCAGAGTGTGGTGGAAGG
TGAAGAATAAGACAACGGAAGACAGGTGATGCTAAAATGAACATTTATAATGACTGCTGT
TGCTGTCGCAAAATAAGAATCCTTAAAAAAAGACCTCATATATATTAGCACTAGATTGCC
CACTTCACTGGTAATCCACAAGTCAAGAAACACAACTCACTAGGTTTTTTTTCTCTTTAC
AAACACAATGCTACAATTACATTAAATATTCAATAATCTTTAAGTCAGTTAATGAATGTT
GTTAAAAGCAACCACTAAGATACTAAAAAATAAAAACAAAAACAAtaataatattaattc
acctttttccagtcgttccctttttcttgttgcgttgttatttatta
>NODE_108_length_307_cov_12.677525
TGTGTGTATTTGTTGCACAAACATTTGGTTTGAGCCATTGAACACACAGCTCTCAGCTGC
CTCAAGCAGCGCAAGTTTAGCAACTGTTTTCCTTTTTAATTGTTGTGGAAATTAAATAAG
AGTGTTTGTGACATGAATGTTGTAGGTAATGAGAGCCGGAGAGCAGCTGGGAGGCTACGG
GCCTGCGTGTGCATCATTAGGAGCTCAGAGGCTCCCAGGCTCCACGCTAGCGTAAGCCGC
TAATGAAAAGAATGTAGTCACAGATCTCATTTTTCAGGCAATTCTTGTGTAAACTGGAGA
TTTTCCAGTGTATGCACAGTGGAACAGGGGCCCCACATAAATCACACAGGCTGGCTGCCT
CCAGTGAAAGAAAGAGGGGGTTTCGAGCACATGCTAACCACGCAGACATATGCTGCAGGA
AACTGGAAATCTGCAATGGCACAGCTAGAGG
>NODE_109_length_731_cov_8.737346
AGACCGCGTCACAAAGTGAGACAAGCGCCGCGTGTGAGCTAAGGAGTCAGATGGCACAAG
AAAGAGGACGTCCGTAAAGTGAGCATTCTCTTTTTCAACTAAATACATCTTCAAAAGGAA
AAGCCCCACAATGTCTTGCTGAAGCCACCTGCACACAGAGGGCAGGCTGCCACTGTTTCA
ATGGGCGCTGCATGCACACCCCAGCGGGCTTCCAGATAGCGGCTAAAGAGCTTATTTCCC
AAATCTCTTTATCCTTTCTAGAACTGTGAGACGTTGACAGAAAGTCAGTTAACTCTAGCC
AGTGGCAGCTGCATGGGTTTTGCATAATTAATTATTTATACGGAGCCAGACATAGTAATT
ACCATCCAGATGAATATGATATTCTAATCAGGCAGGCTTTAATTTTAATTGCCCTCCAGC
ATCTAACTGTCAGTGCTGGCCTGGCTTGATAAAGTGGAGAGTCTCTAAACACCATTAGAC
ATCTGCTCTGAGAGCATTGCCTCCACTACCCACCAGCCCCACCATCCGCCATAAAAATCA
ATACAGGACCTGGGTGTGTGCGTGTGATCTTGCTCATTTTTCTATGGAAAGCCATTTTTC
GTCAATGACAAAACCAGAGCAGGGCTTCAAGCTATGGAGTCCCCCCCGCCTCCAATGATT
GATGAGGCCTCTAGGATTTTGTGTTTCCTTTTCTTTCTTTTCTTTTTTATTAACTATTTG
GAGTCTCATCTCAATATATTGTATGGGGGGAGCTTATCGTGCTTCTTTTTTCATCTCTTC
TAAATCGACTGTTTTCTGACAGGTGCACTGGAAAGATGGAAGAAAGGATTTATAACAttt
caggccaatcatcttggtagcattctgacttagag
>NODE_110_length_750_cov_9.724000
TAAACACAAATCATCTTAAATCAGATTTGTTAATTAATAGACAGCAATTAATTGAGATTT
GTGCCTAGTTTCAGTCAGCACAGCTATTAAGGTTTTTAGCTTCGCTCACCTTACTTGGTA
GATACATTATATGAAACTAGGTGTCAAACTTTTCATAGTCTTACTTTTTCCCTTGAGAAA
TTTTTATCACAACTATCCGTTTGCCCTTAGATGTATTCGCATCTGCTCAATTTTGGAGAG
CACATCAGCACTTATTATGTATTCTCGTTAAGTGGAATGAGAGTGGTGCATCATCTACGA
GAGCGTTACTTATCTGTCTGTATTTGCCTTAATATTCGGTGTATTTCTGGTGTCCTGTTG
TGTCAGATCAGCTTTAAGATAAGCAGTGTGCCATTTCAAAATTATCATTCAGGGAAGAGG
TAGCTTGTAGTGTAAAATCAATAGCTGCTTAAAATTCATTGCCAGGCAATCCATTTGCCC
TTTATGTTGCTAACCTTTCACTTAAATATGCACCATATTAAGATTTCATTATATACAATG
AATGTCACAACAGTTTGCCCACTATTTCTCTTGTTTGCATGGGTTAACTGCAAATCATTG
CACTTGTAATGTCTGAAAAATGACTTTCATTAACATTATGCAGGAAAAAAATGAAAAAAT
ATATGAGCCTGAGTAGCCTAATAGGTATTAAAAGGCAACACAGGATGTGTATGATGTTTT
AGTTACAAAGGCCCTTCAACAGACTGGGTGGGCTGCATGTGTCTGACCCCAGTTATGAAA
ACACAGCATAACACAAACATGCAGTCTGTATACCGGTGCTGTACATTACACCACCACATA
CTTTGTTGATACAATTCAGCACAAATGTAAAAATCATGCCTGCAtgtaaaacca
>NODE_116_length_707_cov_10.200849
AAAGGTCAAGAAGGGCAAGAAAAAGACATATTCATGGTTCCACAAACCTACTTGACATCC
TTCAGAGCGATTGAAAAAGCAGTTTGAAAGTTTAATAACAGTAATTTTTAATTCACTATT
CAAATATGCGCTACTGTGATGTTGAATTACTCTTCAGTTTTCAAAATCTGGTGTTTTGTG
GTAGTTTGTGGAACCATGTTGGACCCAACAGAACTGTCTGTGCTAGAAATATATGAATGT
CTCTCTGTAATGGCGAGGCACCGTGACTGATCAATTAAAAGTAAGATGCAGCAAAGAAAC
ACCGAGTTATTTGGACAAATGGTAATAGGACATCTTACAGCAAAGATCATTTTAATGGTC
CCAAATATTCTGAACAACTAAGTGTACACTCATGTAAAAGAAAAAAAATGAGAAGATATG
ACAAAATTCATCACATCTAGAATTCCACTCAATCTTTAATCAAGACGGGATTACAAATTC
TCCAAAAAATCTGCAGTTTCAAAGGGCAAAAAGGGTAAAACTAGCTCACCTACTGAGGTC
TTTAAAAACCTGTTCAAGTGTGACTGAAAACGTCCTGAACATTTAAAGGCAGGTCTTTTT
TGTCGTCATTTACAAAAAACAGGAGAAAGATTTAGAGACAAATAGAGAACAAAAAGAAAA
CAATGAAGAAACTGCTGGCTTTTTTCTCTTCAGAGAAACGTCGGCTGAGGAACAACGACA
CTGATGACATCATCAAATGACAACAAGGACAGCTCTTTGCCACGTGCTGCCTCCCATCTG
GTCCTATATACTAACTTAAAAGGGGACAAAAAGCAACAGACAAAGAGAGGGAGAAACAgc
agaggagaaaa
>NODE_117_length_299_cov_1.635452
GTTACAGTTCATCGCTCTGTGATTAAGTCTCACATCTGGTTCCTGCGAGACCTTTTCATG
GCAATCATAACAATTTGTTGTCATATCTGTCAAATCAGATAACACACAATGCCATACTCT
TACTACATAAAGACCAACCGAATAGATTTAACCCCTTTAGCTACAGCACACCTCTGACCC
GCAAGGCATCGCTCCCCCATGCAATTTTCACTTACGTAAGGAGAGATTCCTGGGAATTGT
TCAGACAAGGTCGCGACCCCATGTAGCTTCCCGTCAGACTCAACAAATTGCCTGTGTTGA
GAGAGCGGAGGCAGCCTCCTGGCTAACAGCACTGTTTTCCATTTGTACAATGTGGCACAG
AGTGAGCTCAGATGCACCTTgggatagtgggacaacaaacagaaatcagtggcaagcaat
gattttatttgttgtaatggaat
>NODE_118_length_517_cov_13.851064
GCAAAGCAGCTATTCTGTGTGAACAAAAAGGAAGAGGTATAGTGCACAAAAGTATCAAGC
GCAAACATGTGAGCACTTTGACATTCAGCGTTTAGTTGGAGCTGACTGTCCCCGTGTAAC
ATGGCACAACGTATACAACAACCGCTGACCTGTTCAGAATTGACCGGTCTTAAATGTGAC
ATTTTCCCCAAAATATTATGGTACACCGTAAATGGTTGTTTTCTGTTGCCGGCGTTGAGT
GGTCCACCATACTGAGTCGCACTCTATAGACTACACAGACTCAACACCTCTCCGAGAGAC
CCAGAACAACATGTGTTCCTCAGGAAGTTCCCATGCAATCCTGCATATGGCAACATTTAA
GGGCTTCTTTTTTCCACGCAGGCTTTAACTTAATTTGCTGCCAAGGCATCGAAGAAGCAG
AGCACAGTATAGAACAGTATCGTGTTGGCCATGACCAGAGGGATGGATGAATGAATGTAT
GGCCAGAGCTCTGATCCGTGGTTATTACATAGTGTATAAAACAAAGAGCAGATATGAGTC
TGGAGAATTATTTGTGAACGATAGCCAGAGTGATTTTATACTCTTTGTTTTTGTTTAGAT
TTCAAAACACATGTAAGAAAAACCAACAATAAATTGATACGTTTCAATAGGGGCAGGATT
t
>NODE_119_length_372_cov_6.392473
CACTGGCAGGGTGAAAGGCTGTCGAGTGGTGACGGAGAGCAAGAGGTAGAGAGACATACA
CAAAGAGAGAGAGGTAGAGGTAGGCTGGGGGTGAGGGTGGGGGGCTGTTGAAGTTGAAGC
CTGTTCTTTTGTGGCGCCCTGCCTTCTGATCATTTACATCAAGTTGACATTCGGAGAGTT
TACTCTGGGGTCTGTAATTGTATTCTTTCGCCAGTTCTGCATTGCCAACCGTGAAAATGG
AATCTTATCAACCCTGACCAATTTTTAATGTACAAAATGAATTGGCAGGGGTTCAAAAAA
AGGGGGAGCTACAATTCAAATCAGGTGAATGATACAGGGCAATTTTTTTTACAGTGAATG
ATTGAGCTGCCCACCACCCCCCTTGCAACCTCCCACCATCTTATCACCCCCTGCTTTCAA
CTATCATATTATGCTGGATTTATTTTTCTTTCAAAGGAAGGGCAGACTTGGGAGGGGGCA
ACTCCagctgaaaaatacatgtgtgtatgggtttct
>NODE_121_length_574_cov_13.458188
AATTAAACTTCCTCCATTCTTTCATATAAAATGTTATTGAAGTTGCCTTTTGTTAAAAAA
CAAATGAGTTGTCACCATTGCTTGGCTGGTGTTCCACTGTTTTACAAATGTTTTTTTTCT
TTTTTACAAAGACTTTACTTACCCACAGGAACACACTTCAGTTAAAAACTGTTTATTTTC
ACTTATGCCACTGTCCTTTTCACAAGCAAAAATGTTTTCTTTTTTCCTAATGAATTGAAT
TTTGTGCATTTTGGCAACAATGCTCGTGGTGTACATGTGCATTCTCGCCCACTATAATCT
GCACTGATTTGGTATATTTTTAACGATGTAACTAAGCAACAAACGTAATTGTCCCTTTCA
AAAGCTTTTGTTAGGCCCTCTAACACAGTCTAATACATAATTAGGCATAATGTCTACAGC
TCATTATAGTACACATGTGTGTAGTTAAATGGACCAGGAGAGTAGCTCACTGAATTGTGT
GGATTCATTGGAAATGGAATTTATTTGTTTCCTGGGTTCATATTACATTACAATTATCTA
AGTAATTCACTGGGCATCATCAGTTTTCCTTTTGTTGTTATGTATTCCAGATACTTTTTT
TTTTATCACTGATTGACTGCTGTATATTTTTCCTTAttcaagcccgatgttcggttgagt
taccttaaaacaaaacacagtccagccagaataaaaaaacgtctaaaacctgtcaaag
>NODE_122_length_772_cov_9.975389
AATCTATCATCTGGAAACACACAAAAGCCCCCTCCGTCAGATATTTCCTTTCAAAGCCAG
ACAAAAAAAAGAGAGAGAGAGAGAGCGAGAGAAGAGAGTGCAAAAGCTCCGAGTAGAAGT
GTCTACCTCCATGTCCCCCCCTCCCTTCCTCTCCTTTTTCTCCCCTCTTTGACACACCAG
GAAAAAAGACGGTTATAAATAACCTCAGGTACGGCGCTACTATTTTTCTAAATGAAGAGC
AAAATAACCCCCGCGCCCACACTCACCACTCTTGTTCTCGAAACTGAAAGAGTGGGCCTC
CATTGAAGGATTTCAAAAATAGGGGCAATTTTAATCATCTCTCCATTCAATCTCAGTTGG
ATAAATCATATCTGAGAGATTTGCATAAATACAAACCATCAAAGACTTTTCATCTTCAAA
GAGGTTTTCAAGACCCAATAGGCTTTGTACTGTAATCATCTGAGGTCACAACCCTGTGGG
AGCAAGGCTGCTATGGCAACATAAAAACTAACGCTGGGGGCTTAGCATAATATCCCCCCT
TCCTTCGCAAACACAGGAAGGGGTGGGGGGGTCCGAGAGGGAGTGTGAAAAGAGGGTGTA
GATAAACCTATTTCTGTGACAGAGGAAACTAGATAGATATGGCCTGTTGTGGGGGAAACC
TAGCTGATATTACACATGGAGATTACCACCGGTACACTGTGCCATGCAAACCCTAACAAG
GCTGCGGCGAGCCGAGTGGGCTGTTTGGATTCGACCAAAGGAAAACAAATGACAGCTCCA
CTGGCTAAAAAGACTCCGAGCCTCTCTGATTACATGTTTCTGTCCCTCTGCTGTATTCTC
CTCTTCAGCTATTATACACTTTGAGGGTCTGCATAAGAGGTGCTATAGTGCCTGTTCATt
gttcctctgatgcgtg
>NODE_123_length_608_cov_14.651316
GTAACTATGAAAGCACAGGTGTGACAGGAGTATGTGGTGCAATTAAAAAATGAAGACAAG
TAAATCATGTTAGTAGCCTGATTATTTTAAGATGTTAAAAGCTGAATTTGTGCTGTGTAT
GATGCTGCATTCACAAAAGGGAGGCCACCAGAAACTAATATTTAATAATTAAACAGCATC
ATAGTGTAGTTCTCGCTCCATCGCCCAAGCCTTTGTTTGATCTTAAGGGTAAAATAAAAC
TACAACTACACACTTTTTTGCCCATGATGTCGTGAAAATGCATGTTGACAGCCTGGTCCA
CTGATTGTTCGGCCTCGAAAGTAATAAATCCAAAACCTAGCCAACGACCAAGAGTGAATC
AAGGTAGCAGGGGGGTTGTGACAACACAAGATGAAGAACAGTATTGGGCTTCAGCAGAGT
GAGGATCCGTCAAGACTGAGCAAGAGGCTCCTGGGGTTCGGATGATGTCGCAGACTTGCA
GAACAACACAAATCCAAGACTAACGCCTGGGGGATTGAAGGAAACTTTTCTCTTTAGTAT
GCAGAGAAATATTTGGGTGAAGATAACAATAATGGACTCGTTAACTGTTAAACATGAAGG
ATGACAGGTGTAGCGTTTGATTTAATGTGAAATGTCACATAGAAAGTCAGTTAAGTCCAT
TTTCCATGCTCTGACAAGACTGAACATGTAGCTGATCGATGCCAATTGAACCAATATTAC
ATTTTgttacttcatgctgtttcatccaaacc
>NODE_124_length_300_cov_1.796667
TGAGAAGAATTGAGCAAGTAAGACTGACTAATATATGTACCCATCCTAACTTGGATCTCA
GTTTGGGACTTAGTTATTATTGACCTATGAACACCTCTTTTCGGTCCTTGACCTTCTCAC
CGTTGATGATGCAATCCTAAGACGAATAATTTATGGATCCGTTTTTGTTTTTGGCCCATC
ACCAGCAGTTCAGGAGCTATTGCAGCTGACAGAAACATTATGCATGACTGCATATAGGAT
GTGAGATGGAATAAGAAGGCCTGTGTAATGTTGATGGACTTAATGTGACTGGCAAACTAC
TGTGCAGTCCAAAGGTCACGGTTACAGACAGGAAGGTAAAACCAAGAAGATCTGTTTCCT
TTGGCAGGAACGAATggaacttctaaaactccagccaaagacaaaagagacatttcaagt
cagcataaaatattatgaaggcaa
>NODE_125_length_563_cov_9.104795
CTTTTCACTACAGTCTACTTCAGCTTTGTGTAGCTGGGATAGAGTACAAATCAACCCTTA
TGCGTCGCTCCACTCATTACTTTTGATCTTTTTTCTTTTTTTCTTTTTTTTTTTAAGACA
AGAGAGAAAACAACAGTAACAACTTTGTCCTCCTCTTCTTTCTTTTTCTCTCTCCCTCTC
TCTCTTTCTTTCTTTGTCTGTGTTTGCAGGGCCTGTTCATCTTTCTGATATATGGGGTGT
ACAACACAGAGGTAAGTCTGCATTGTGTCTCAAGGCTGTCGGAGTGAATGAGAGAAATGA
CAAGTTTCTGATGGGCTCCTTGCTTAAAAGCTGTGTGGGTGGGGTGTGACAGTACGAGTG
TGTATGTGTGTGAATGTGTGTCTGTGGAGGGGGTGAGGGATGGGAAGGAGGGGAGGGGAC
ATCGTTTCCACGCGAGCATCCCACTGCCCTTCATGCTTGGACTAACTTATATGCATCCGA
GTCCGACCATTTAACACTGACACGCTGCGGTTCTCAACCACTCATTCCTCACCCACATTG
GCTAATATTTCACTGCCTCTTTAAGTTTTTAAACTCACGGCCCTCCATTTAGCATCCTGA
CAAAGCTGCTGGCCAGGGCTTTGCAGGCCCTAGGCAGTAACCACAGCAGGACAAAAAAAG
AAAAACAATATGCAACCAACAATATGCAATGAAggagtaaggtaata
>NODE_126_length_527_cov_18.001898
CAACCAAGTGCCTTTGGAGCCGCCGTTGCTCTTTCTTCTGGAGGAATACAAAAACTATCT
GGATGCTGCTAATATGTCCATGAGGGTGCGGCGACACTCCGATCCCTCGCGGCGCGGAGA
GCTCAGTGTGTGTGACAGTATTAGCCAGTGGGTGACAGCTGTGGATAAAAAGACGGCAAT
AGACATGTCTGGGCAGACAGTTACCGTCATGGAAAAGGTCCCTGTCCCCAATGGCCAACT
GAAGCAATACTTTTATGAGACCAAATGCAACCCCATGGGGTACACAAAGGAGGGCTGCAG
AGGAATAGACAAGCGGCATTATAATTCCCAATGCAGGACAACCCAGTCCTACGTGCGAGC
ACTTACCATGGATAGCAAAAAGAAGATTGGCTGGCGGTTTATAAGGATAGACACTTCATG
TGTATGCACATTGACCATTAAAAGAGGGAGATAGTGTATAAAATGTATAGATTTTATTGA
AGAGTTTAAAAAAGAGAATAAAGAGAAAATATCTATTTGTATATATACATAACAGGGTAA
ATTATTCCGTCAAATGAAAATTTTATGGACTGCATGTAAAAAAAGATGAAGTTTATACAG
TAAAAGTGATACTACAGTCtatttattgaacatattcatgaccttgtaaacaattaaaaa
aaatctgatca
>NODE_127_length_468_cov_15.438034
TAGACATGGGAGCACAATGACGGCTCTTTGAGTTTCATCCGTCTCCCCATCACTGCCTTC
ATCCCTCCTTCCACCCACTTTCCTAAAGGCACAAACTCTGCCAGTTGTCACCTTAGAGTA
TTGCAGGCCTGCTGAAGCACTCCACTCCTCGGGAGGAGAATGTCAGCCCAGGCTCGGGGC
AGTTTTGACAAACAGAGTATATATTGATACATGATAAAGTATGCTAGAAATCACCCGACT
GCTGAGGGCTACTATAGTTTTAATATCATCATTTGAATTAACAAGCATTCTGTGGAGAAA
TAATGAGCTTTCATTATTCAGAACATCATCCTTACCCCGGCGGAGACTCGCAGGGCTATT
AGTGCTTGAGAACTTAATGAAAAGAAGATAAAGAAGGTTTGAGATAAAAGTTTGAATGGC
CACACTCGGTAACCAGAGTTAAAATTTAATGCGGCCCCAGTGGATGACGGATGAGCTTCT
TATCTGGGGCCTGGGGAATGGGTAGACAGGGGATCCGCTTTGGAAGGTGCCATTCTGGGG
GAGGTGAAGAATGTGCACCCCTCCCGCCTTTTCTGACAGGCCCAGTGTGCTGTGCCAACC
CGGGTGGACCCc
>NODE_128_length_338_cov_19.875740
GAAAGACAGAGAGAGATGGAGGGGAGAGTGAAAAAAAAAAAGAGCAAAAAAGAGAATGGG
GAGCTGGGGTCTTTTTCACCCCTTTTGTTCCTCCAAAAGTGCCCCTTATTTTATTTCCCT
CTCTCTTTCACCAGGATCCTCCAATGAATGGCATTACAGACAATGCCATATCCAGAGTGA
CACAAATTTATTTCGGTTGCAGCGCCATAGTGTATTTCCACAGAACCAGGGGCGATTTGT
CTGGGGACAATTTGGTTTCCATAAAGGATTTAAATGGTTTCTGTGGAGATAGTGGGGTGA
AATTTAATTTGTTTCTCATTTACTACAGCAGGTATGAAAAGGAGAAAAATTGGACGGCTG
ATGGGCTAAAAATTGGTGCTGTCCCTCTGCTGTATCCCCAAAGGACCAAGGCCCTGCATC
ATATAGATTGAGTTCGACCCCCCCAGCCCTCCCAACCACAAGCCAAGCCAACACAGTCAC
Ac
>NODE_129_length_465_cov_8.122581
ATGCAAATGAGCGTTATGAGCGTTGAAGCGGGAAAAAATACGAGGCGTTTAGCATAAAAC
AAACCTGGCTAGCAGTGCTGGAATCTTACTTTCATGAATAAACAAGGCTCTGGTCTGACT
CCACTAGGTGTTGCTCATTCGGCAGTTTTTAAAACAGCTCTTGATCATTTTTGGAGTTTA
AGAACGTAATAATCTGCACTACAAGCTGTCTTCCTTTGTGTGTTTTTGAGTGTATGTGTT
ACCTGCTGTCCAGGCTTGATTGGTGACAGCGTGATTCCCTGGGTGTTGATGACAGGCAGG
ATCTGATTGCCGATCACCGTGGCGATGATCTGGCCTTGAGCGTTGGTCAGAAGCTGAGGT
GTAATTGGCTGTACCTGCAGTGCTGGGTTGCCACCCCCTGATTGGCTGGAGGGCCCTGCA
GAGTTGGGCATCAGTGGGATTGTTCCAATTATCTACAAAGGGGGTAGAGAGGAGACGAAA
TCAGCTGGGCGGTTTTAAAAAGGAGAAGGAGTTGGGAGGGTAAAAGCTACTGGAGCTATC
AGTCATAATGATATCTGTTGTTGTGAGCTTtttttgctgctcatttttgcatgtcatgag
gctaatcag
>NODE_130_length_604_cov_9.395696
CTTCTTTTTCCCTCCAAACTCAAGTCCCAAGTCACATCCAAACACCAGTTTTCTCTCATT
AATCGATTGGTGACGGATGAAAGTCTGCGCCTCTCCACCATTCATCAAAAATTCAAAAAG
GAGGGGGAGGGGGGGGAAAGTAACTGGAAGTCTTAACTGGTGATAATCTGAGCACTGAAA
GTTTTCCAGCTTCTCTCATTTAAAAAACACACCCTGGTGTCTTTACCTTGTTCCAACCCC
ACTGGGTAACCACGCACTCATTGTGTTTTCCTCAACTTGTTAAAACACCACATGGTACAT
TTGCATAGGATAACCAACATATAGCAAATCATTTGCATGCCTGAAAGTGCACTTGAGTAA
CCGTAATTACACGTGACACCAATTACTCTGTTACTTTGTATTAAATTATAATGGAAAATT
CCACTAGAGAATTGGAGCCTAATTGCATCTTAATTTGCATAATTTTGCATATTAATCACA
TCTCAGATGAATAATAAATTTCAGCCGATTTTTTTAATTTATGCATAGATACAAAAACAA
GTTGAAAAATAATTTGTGAGTGAAAAAAAAAACAGGAACTATTACTTAGAGCATTTGTGC
TAATTTCTCTCATTACCCGACGTTCAAGCCAAAGATGTCTGTACTCTTGATCAACAAGAG
CCGCATTTTGAAACTGAGAGTTTGTCAAAGCCTCAGCAGAGAAAAGAAAAAGAAGAAAGA
GATGGAGAAACAATTTTtggaaaattcc
>NODE_131_length_290_cov_14.500000
ATTGTATCTCTAAATGTGTCGCTTGATTGAAGTGCGTAAGGTTCTGAGCTAATTACATCC
AGAACCGCAGCCTAGGAACAGATGCCACACTTGTGCATCAATAAATGCTTATAAGTAACT
TATTTAGGGCTGCCTGCCATGCAAGGAAATGGCATGACTTAAAGCACAAGTGCCCAGGGG
CTATTCCCCAGCTCTTTGTCTTGTCATCCTGCATCTTTTAAATCTATTCACCGCTTCAAA
ACAACACAGGCAGACAGCAGGGCATGGCAGGAAAAAAAGAGTAGAGGAAAGGAAAAAAAA
GATACAAATATTCACACTTTGCAGACAGTATTATGTTTGCCGTTTGGGTTGTCTGGCATC
AAAGATATGCTGTCTTCTCTTAGATTTGTGAGTGGTAAAGGAGTGGTAAGAGCGCTGTTT
TAAGGCCAAGCTCc
>NODE_132_length_591_cov_11.532995
CCTCCTTCTTTTTCTTCTGCCGTAGCAAATTTGTTTTCAGGCTCCATAAAATAGCCTTTT
CTTATTTCAAGCAGCAGTGTATGCAGTGGAAAATCTTTCACATAATATATCCTTAAAAGC
ACATTACTGTGTCCCATACACCGTTAAGAGTTAAGAACACAGTTAATATTTACAGTTGAA
AAAAATGGGAGAAAAGGAAAGGATTTTGCCAGGGAATAAAACACCCCCACCCACGTATAC
ACACTCACTCTCAGTGCAGCAGTTGAACAATTGCTATTCACAATCCTATCCTTAATGCCT
AAGACCAACATAAAAGAGGGGAGTTTAAGAATATAGGGATAAGCCCTTTCAGCTTTTCTA
AGTCTTAAGGCTGGTTTATGCTCCATGAATACTGAGCATCGGCAGCCAGTGCTGTTGCCA
CTCTAAATAGATATTACAATGATTTGGGAACAATGCATTCGACTGATTCCCTCAGACACA
AAAATACATATATGTGTATATATAGTGAATAGGAGGCAAACATTAGCGCTCCCTGACAAT
ACAAGCATTTTTGATGTAGAAGGGTAGAGCAAGATTAATGTCTGAGCGAGAGAAAAGGCG
AGATACCACTTTGGGTGTTTGCTGGGAAAGCTGCAGCGGGAAGATGCTTTGAGAGTCTAA
ATCCCCCCCCGAGTACAATgcagggctgctgatacaaccaacagacacggggtcacctcc
cctcagggagacaat
>NODE_139_length_597_cov_9.318258
GTAGACCTTTTTAGGCTCTCAAACTAAAGAATCCATTTGAGTTGAAGCAACCATGGAGAG
ACAACCTCCCATTTGATACAGCCAATAGTCCCTTAATAAATTAAATTATTTCACATTAGG
GGTTTCTTTTTGTGATGTTTTAGTCACGTTATAACGCATTCCACAATACAGTTTTTCTGG
TGTGGTTTAACTTTTAAGTAATTGTTGGGTGCTGGGCCGTGCAAAACCATATTAACTGGG
AGGTTGAGAGCGTTTGGTGGTTCTCCAGTGGAGGGGTCCCCCTCCCCTTCCCCCTCCTGC
CTGTGGTTTGGGAAGGCTGCCTGTGTTCCCCCTGGCCGCCTGACAGAACTCCCCTTGGTC
AAACTGTACCTTGTCTTCTTATTCCACCTGCCAATAGAAACGCTTTCAGTCAACGATCCC
CCGGATGTTCTGGACAGGCAGAAATGCCTAACTGCCTTGGCTTCTCTACGCCACGCTAAG
TGGTTCCAGGTTTGGACCTTGTCTTTATTTGTCTCTAAAACAGAAGTAGTTTTCAGTTTG
GTTTTATGCTGTTTGTTCTTTTGTCTTTTATTTGGGCGTTCCATGTGTTTTTTCTTTATT
TACTCTTTCGAAGTGTACCTTCTGTAGTAATACTTGACGACTTGGATGTTTGTTTCTTAG
GAAACCTTTGTCATTACACTGTTGTAGAGTTGCTTTGCTCACTTAACAGGTTCTATCGCA
GTATCATTTTTAAAAaaacag
>NODE_140_length_1015_cov_6.627586
ATGTTGATAAATAATAATAATAGCAAAAAATAATGGCGTTGCTGCAAAGCCTCACACATC
CTGCGCATCACACATATAGCCCCAGTTTAAGGTACAAACTGCGCCTGCGCAAAGGTCAAC
GCCCACATGCCTGGATAACAAACCAACTTCTCTTCTTCCACTTTGTCTCAACGCTTTGCT
GCTTCGATAAATAATGTTGAATTTTCTGATTTTGTAATTAGACAATAAGAAAGACAGACG
TATATAAAACGTGCAGCTTCATTTGCTGTTCTTTCCAAACGCTCTCCTGCTGCAGTGGCA
GATCCACCACAAGGGGGCGCAGTTGCCCAGACTATGCTCCTTGTGCAGGTTGTCCTATAG
CTTGCGCCGGATAATTATTTTAGCTTTAAGTGCACCTTATTTGGTCCCAACATGTTTTAA
AATCTTACATCCGACTGCTACTGTAGCGCATATATCCGCAGATTATTGGCAACGAGTGTC
GCAGGATGATGTGTTTGCTGCAGATGCCATTTGAAAATATAGGCAGTGTAAGCACTGTAG
AATCTAATTATTTCTTTGCAAAACCTAATTAGGCATTAAAAAAGGTTAACGCCAGCGCCT
GAAACGTTTTTGTTTAATAATCCCATTACTGACGGCTCATCATGTATAAAATGGTGCAGG
AGGACACTAAGTTTCCACTTGTTAAAGGGAATCTCTGAGAAATAGTCGCAGGTTTTTTGA
CACTATGTGCGACTTGGAAATTAGGGCTTGTAATTAAAACTGCGGAGACTCGGCGCAGCG
CACAGAGTAAGTAAGGCGCCGTGGCTTGCATGCGTTTTCTCTGTTTAAATTATGATTGTG
CCTGCCTGCTGTAGCGTGTTGCCACTGTTTTCTGCTCTTTCTTTTTCCTCTTTGCAATGT
CGCCTTAATTGTTCGGGCTCTCCAAACGGCAGCGCACAGTGAGAATACACCTTGATGATG
TGCGTCTTTTTTTTAAAGCGTCAGCTCCTCTCGGACCATTACCAGTCACTAGAGAGCTCA
AGGTGAGAATTTAAatgagacgacgttttctgaccgactttttcatttggccgggctcca
gaagaagaggggcttagatttgtttgttctttttttaaaaaaaagagacaaatatgtttg
gggaaaaaaagagctaaat
>NODE_141_length_309_cov_32.970875
GGTTAGGGTTTCGGCCTGGGGTGAGGGTTTGGGCAAACGGTTAGTGCTAGAGACATGAAA
CTTGTGTCTACCCCCCCATTTGCTGCCGCCGCCATCGCACTGAGCCTACTCCCGAGTCTC
TACGACGTCAGGAAGTGGGAGTAACCTGGGATTTTTTGCTGTATCTCGGGACGGGAAGGC
CGTAGAGACTCGGGACTGAGACCGGCGTCTTCGGCATAGCCAAATTAGGTGGGGCAGGTG
GCATTTCCAGTTGTCTAGCACATCTGGTTCCGGAGATATTTGCCAAAACGTTTTCCCATT
CACTGACAATGGGTGTCATAGTGCTGAGGCCAAGAAAAGTTCCCGTGGAAGGCATTTGAG
AGCGCGTTTCAGAGCGCTCTGAGTTGATTGGTATAGGTTTGTAGTGACACTTTTTGGGGT
CCCGTTGTATGGGCCAGCCCTCACCGTAAGGTC
>NODE_144_length_511_cov_13.575342
TAATTGCTTATAATTTTTTCTCAGGAAGGCTTACACTATAATCTCAAAAAACAGTGTTTC
TTAAAAAATGTGATTCATGTTTTGTGTCAGTATGTGTAATCGCGTCTCCAGAGTGTGATT
ACATTGTATGTCAGTTTGTGTATATTTTTGCAAGTGTGTTGTGCTGTCATGTTTGTAGCA
TTCCATGTGGGAGGGTCTGTTGATAAGTAAGCCATCTGTAGTGTTCTGCCGAACGACATG
TTGTAAAGCGCGATTTGAGAGTGTGGAGAGACTTGACTTGACAAATCTTGGCACATAATG
AGACAGAAGGGAGTAAAGGCAGAAGTCTGTCCAGAGATAAACAATTAGATTTGTCCCTGA
GGTAAAGGCCATGCAATGCAAGGACTCTCAGACTAACAAAATCAATATGGCTTCCAGTAA
GAACACTCAGGGGGTAGAGTGATGAAGAGGTTATCATTCATTTCTCAGATTAGGACACAC
ATACACAATGAGGAACAGTCTCGCTTTAAAAATCAATATGATCACTAGCATGAAAGACGC
TTGTCAGTGATGTATGTATTTGAAAGTATGCATGTGCTATTCAACTcactgtcaaatgtg
attggtgtaatgagacgtgataacatagatcaacagggatactgaaccaagctag
>NODE_145_length_793_cov_11.073140
AAAAGCAGGTTTGCCTGCTGTGCTTTTATATTGCACCATGGCCTGTTTCGAAGCATTTTT
ACTACCACGGTTATTGCCACAAATCAAGAGGGCAAAGTGAACGGCATGGGACTCACACCA
ACTTTAACGAAATTGAGTCTGGTTCCTACTTCTGCGAAGTTCACGGCCAAGAATTTCACA
TGCAGATGATATACAACAAGGAAAATGGGAAACAGAATTTCTAGGTGTATCCTGGGTGCT
GAATTGGTTTGATTTTGCAAACTCATAGCCAAACTCACAACAAAACATGACAAGCCTTTC
GAGGTTTAGTGGCTGCCCTCTCTCTTGCGTCAACCCCGGGGAGAGCAATACTGAACCCAG
CGTGGTGCTGCCACCTTTGGCAGGAGAGCACATGGGACACCCCACTGGCAGTTCCTTAAA
ACTCTGCCCCTCGCACAATTTGCGAGACTACCCTGAGACGAGGTCCAGTGCATATGTTGA
CCATTCGGTTCCCAATTTTTCAGACTCTGGATACCCCAGTCACCGTTTAGAGCACAGCCC
TAGGGGCATTATCATTGGAGCCAATCTTTCTGGAGCCGGCATGCCACCCGTCACTGATCA
ACTGGCATCAAGAGCTAACCAACATGGCGGGATTGGAAGGTATCGTGACTTCCCTGGCTG
CAGAGACAACAGAAGCCATACTTTTTTCACAAGTTATCAGGAGCAGGCCCACGCCTCCGC
CGACGCATCCCGAGAGCTCGGCAGCCAGATGATGCTGGGGCTACCTGGCGACCTCCTCAC
CCGGACTCACCCCTATGGCCAAGCCATCAGCCCCAAGGGAAACAGCCAGCAGCTTGTCAC
ACAGTTCCTGGGTCTGTACAAACCCCTGAACATGGCAATTCAGCGTGGAGGAGGCGACGC
TTTCctcaggtgctctaagcagacagtcaagcatgag
>NODE_146_length_301_cov_12.202658
TTTTGTTTTTTTTTCTTCCGGCGAATATTTTAGTTTTCACAGATTTTAAAAATGAATCTC
CGAGCAAAATGTGTTTCTCCTTCAGTAAACTTGCTGCATATGTGGATAGATCGCGATCTG
GCTTTTGAGTTGGACATTTTTTGCAGTGCACGGAGAGGATTTTACTATGTGCGCAGCCAG
ACCCCGCCTGCTCACTGCGCGTCACTGGCGAGTAGTGTGGACGCGGAGTCACTCCCCTGC
CTACTTTTAATAGCTTTGTCATGTGATGGAAAGCAGTTGTAAGACAGGTGCCCTCGGTTC
ATTCTCGGCGAGGGGCAGCAGTTGCCTGTGTGAGAGCGAGTGGGAAGCGTGTGTGGATTT
CTTTTTTACTTGATTTCTTTCTTTTTTTTTTCTTTTTTTTTTTCCTTTTATTTTTTTGGT
AAATTTTTCGGACCGTCATTCAGTT
>NODE_147_length_309_cov_2.728155
ACTGTGGGGGTTAGAACAAGGAAGAGGAAGAAGTAGAGGAATGATGCGATTTGGCCGATA
ATAATAAAAGGGTGTTCGACTGGCATGCCCCCGATTCAGGTAAGGATCATAACGTCTGCG
ATTAGGAGTCAAAATAGGAACTGTGTAAAAGGGCGGAATGTCAGGCTTCGTTGTTTTGAT
GTATGTAGAATAGGAACTACTATAAGTACTAGGATAGAGGCTAGAAGGGCCAGTACTCCG
CCTAGTTTATTTGGAATTGAGCGTAGGATAGCGTAGGCGAACAAGAAGTATCATTCTGGT
TTGATATGAGGGGGTGTGACCATGGGGTTCGCGGGGGTGAAGTTGTCTGGGTCTCCTAAA
AGGTTCGGGGAGAACAGGGCTAATGAAATAAGGGCAATTAGGAGTGCTGCAAAGCCCAGG
AGGTCTTTGTAGGAGAAGTAGGGGTGGAAGGAg
>NODE_148_length_582_cov_10.120275
ACAGCAGCCTATAGCCTACATCACATCCACAGCACATTGCGCGCAGACACAATGTAATAT
TTCCTTACCCCTCTCACTGTACCGGCATATCCTGAGCGGAGAAATGCCACACAGTCTTTT
TTTTTCACACAAGCTTTGTCAACATCAGCCTCATCAGACACGGGTCTCGATACTGAGTTT
CTCAAGTAGCCACAGAGTCCAACCCTTCTCCAAGCAATGCGTTGCCAAGACCAAACAGCA
AGCACGACTATTTAACTGGTAATCATCCCCCCTTTCTCCTATTGCTGTGTGTTTTCCATT
GCTACTTACCATTTTCCCCCTACGCTGTCCTGGAGATAGAAGTGTCTTAATATCCACTCA
CTCCAACAGATGCTGGTAGGTAATGTGTCTTGTTTGAAGTCATCATATGAGAACTTCTGC
TGTGCTCAGTAGATCGCCCACCACTTCGCTGACTTATGAATCTAATAACCCTTTGCAATA
TCGGCGTGCTTAAACTCTCTTAGGCAACACCTTGGTGGCTCTACAGTAAAAGACAAATAT
CAACAAGCCGGGCTTGTCAGGAAAAGCTTGTACAGATATACGTAACACCCTCGCCCGGAC
AACGCCATTAGGGGTCTTACGTGATTGAAATAAGCGACGGCGGCACAAGTTTATGGGGGG
ATACTAGTTCCTGACTGATCGCTCGTTCACCGCCTCAGATCTTTAAAATCCGCATCGAGG
aacaat
>NODE_149_length_634_cov_7.670347
ATGCCACATCTGCTCTTTGGGCAGCGCTGCTTCTTGGTTACCAAGCGATTTATTAGAGAG
CCCCGTGTGAGGAATAATAGGTCACAGTATAAAAGATCAACCAGCGGCGCTTCCACACGC
CCACAATTATCTCTTAAACAGGTTGTTGTAACATTATCATGTACCTACATGAGGCAGCAG
ATAGTTTGGTGTCCCTAAAACATCTCGCAGGGAGAGAACTGCCAGTGTGGGTTAAAAGCG
CCGTCCTCGGGGAGCTGTGTTTGCGCTCAAGAACAATTTATTGCCGATGGACATATGGCC
AATATTTTGCCACACGTCATAGCAAGGGGAAAACAAACACAATGCAATGTTAGCGAGTCA
GCAAGAGCAGAGCCACTTGGCCAGCTATGCAAACGCTCTTGGACAATATGAGAAGAGGAG
CACTTGCTTTCTGGGTATATAAACCACATCAGGCTTATCTCTGCACGCACTCCTGACTCC
CATTTGGAGATATTTCATTAACTCTGCGCGCTGTCTTAACGCTGGCAACGCATTCAGCCC
CCCTCCAAGTCTAGGTAAGCGCACTGGATGCTCCAGGCACTTTGCATACAGTATTTTATT
CATTCGTTTGTTTATTTGTTGGTTTTGTACAGCTCACATTGTGTATTTTCTGCCTGTTTT
GTGCGCATGGACGCGCATCTGAGTCCTTCAGTGTAGAATAACCCTATTTTGACTCCTTTT
TAATTCAGTTTCGAAAGAAAGTGTACTTATTCAGATTGTAGGCCTGTGTGGTTttcac
>NODE_150_length_510_cov_14.490196
CAAATGAGATTGCGTTCGATTAAGATCAGGTTCTCTTGGATTCAGCGAACACATTGGCAA
AAAAAGCGACCCCACTTCGCTTGTTGGCTTGAGTGTGGGTTTATGTTTAGTCTGTCCCCT
CGCCCTAACCCCTCATTACAGCCGGTTTATCATGCCAGGAAGAGAGTGGCAAAAACAAAT
TAGTCCACAGGAGGGGAAAATAGCTGGGGATATCGATTTCGCCTTTTCATGCCAGAGTGG
AGCACAGAAAATATTGGACTATAAAAGGGAAACAAGGATATAAAGCCATTACGGTGCGCA
CTTAATTGATCCCACTTCCCATAACAAATTAATTGAGCGGAAAATGGCAGATGGCTTTGA
TGAATGTCATAAAAAAGGCTTGTCAGCAAGCCTGGTGTGCGCGACCCCCTTGCTCATTCA
CTGTATTGCACGGAGCTGCTTAGAAAGGAGGCTTGTAGGAGTGCAGCATGTGTTTCTTTG
AGTATTTACATCCCAGTGATCCGAATGTTAATCATGGCGACTTACTGACATCGTTGCTAA
TTGTCTACTGCTTCTTGGTGGATTTTTTTTTCTTTCCTCATTGTGTGGTTTctttccctt
tgcattccttaactgcagtatgtgtacatgtgcatgcttgcttgcccatgtggc
>NODE_151_length_411_cov_2.827251
TTCATATGAGTTATTTTGCTAATTTGCTTGATGCAGACACAACACTGACTTGCTCCATCT
TATAACTGAAGCTGCTGAAAGGGTTTAGTGTGTCAGTCTCCATTCATCAAGCAGCCAACA
GTTCAACATTCTCTGGGCCCTTTTATCACTCCCAACACAATGTTTTGCAGCTGCACGTCA
GGGTTCAAGAACCAACGTTGTGATGAGCTGGCCAACCCCTGCGATTACTTCTGTCAGAAT
GAGGGGATGTGCACATTAACAGCTCTTAACAAACCACGCTGCAAGTAGGTCCCTCTCACC
TCTCCAGCTGTATTCAGAGCCCACTCACCCCCTTTGTACATACCTCCACCCCAACTCCAT
CCGGCTTCATTTCAGCCTCAATCCAGTGTATGGGCTCTTTGTCACGGTGCCTCCTTGTAG
CAACTTATCATGTAATGAGTGCTGGGTAAGAAATAGTATACTGAAAGATAGTGTGGTGAA
ACTGCATGCTGTTGTAGGATTGTTATATATTTCAATAGATTTCTTTTTTTTTTATAGTCG
TCTGCCTTTGTTCAG
>NODE_152_length_560_cov_10.814285
ATTATTCTAGTTACATTTATAGTAGTAGACAGATGAGCACACCTTCGATTACATTCATAT
CTGTAAGCAAATATTTGACAACTCATCCAGTCTTATGTCTTCTGATAGCAGGGAGCTGGG
AGTTTATTGTTATAGTTTACAGCTTTTTTGTTCATTCACCTACCTGTGCATCCATTAGAG
CTTACACACAATTGCTGTGAACAATTGTAAGACGTGAGCCAACAGTCCTCGACGCTTCCT
CGTGACAGCATCAACACCCCTTTTTCCTGTGTCTCTCTGCCTCCCTCTCTCCTCAATGGC
AAAGTCAAAATGGCAAAGCCCTCCAATCACATTACTGTATACCCGGGAACATTTAAATGC
TAATGTTATAAGCTCACATGCCTAATATGATAAGCTGACAAGCTTATTATAAGCTCTGAA
GTTTTAAGAGTTTCTTCCATTAGTTATCACAGGAGGCATTAAATTGCATCGCTGCACTGT
GCCAGAAGGTATGGAGTTAAATTCTCCTGCAGAAGAGATTATTTTGGCAGCTTTCTGACA
GCACTATACAGTGGCAGGATTGTACATAATGGTTTGTCAAGAGACAGGGAGTGGTTGCGG
CTAGATGTGTATGCGTGTGCGCACATGTGTCTTATCTTCTGGTTTGTTCGGTATATGTGG
CTATATAGAGGATAGTTtatttgatggagagctgcaccacagct
>NODE_153_length_742_cov_9.246631
GATATTAACTGGGAAGCGAGAAGACCCACTTGACTTTGGCTGCATTGGGTGCCAGCCGGA
GCGCCCACCCGACTATACACACACACACACGCACACACACACACATAAAAAAAACCCGAC
TTTCTCTCCAACCGAGTCGTCTGGACCAAACTGGACTAAAAGGAGAAACGGTGGGGGGAG
ATCCGCTCTTTCCAGGTCATTCACGAGGCGCTCTCCACATTATATCCCATGATCTACCAT
AGCGACGTTCTCGCAGACCTTGAAAGCCCCAGCCGAAAACCTTGACGAAACTGGAAATAT
AGTGCGAGAAGCAGGAGGGGAAAAAAACTCACTGGTACAATCTTCTCCTCAAGCGATCCT
CCCAAAAGTTGTCCTCGTATTTCATGCGTGCGCCCGGTCGGTCTAATGGATGATCGCCAT
CTTTCCTGCTTCTTCTTTGCTGCAGCTGCAGATGACCTGAGATCCGTCTGTCTCTGAATA
ATGAGCAACCACACAGACAAGGAAGACAATCTGCAAAGCAGGCTACACAAAGAAGTTTGG
GAGACTAGCAAGCACCAGAGGGTGCACAAGAGTTTACGATGAGACGAGGGAGCATCAGCA
GGATGGACAACGTCTATGGCTGAGAAGCTCATCCTTCATCTAGACTGAAGGCAGATAGTG
TGCAAAGCCTTATCAGCGGCTCAGACCACCACCAGATACATGCGGCCGCCGTGAATTTTA
TATAGGCATGAATACTATGTCTGTGCCACGTCATGAGGTTATCTGCAGTTCACTTTGGTG
CTGGTGATGCAGCTTCACACCTCAACCAGACAGACACACAACCACGTAGACACATGCATA
GATGTATGCATAGATAAACAGAtggattttaacaatgaaaagacac
>NODE_154_length_489_cov_12.044990
AGTGATATCTGTGTTCTTTATTTAAGTATAAACTGATTTAATACTACCATGATGTCCGGT
AAGCCTGTCAGCCAGCAAGTTTCATTTTTATGATTGTATAAGCCAGAGGGCCAGCAAGCT
TTTCAGTCACAACCCATCAACCGAACCTGTGTGATGGTATCTGCAAGTTTTTCTGGAGGT
GGGTCAAATCTAGCTTAAAAGTCGGTCCCCTTCACATCCAATTCACCGTCACATTCTTAC
CTACAGGCAACCTCTGCTGAGCCCCGGTCATTAATCAAAGCGGAGTGCTGTCCTGACCTC
AGCCCCTTCCCTTTGAAGTGCTCTGTCCTCTGCAGCATGAGGAAATCATTTGCTGCCTGA
TTCAATGAGCCATCAGTCGAGCCAGCAGACCTAATGACATGTGAGAATATTAACCTCCTA
CCACCAAGAGTGCTGCTGCTTGGGAAGCAGTCTATTATTCATCCAAGGTTTTACTCAAAC
CCCTTTTTTCACAGCCCTGCCTCCCTGTTAAACCCTTCTAAAAAAGCTGTAGGCATGCAG
CCATCCAGCACTCAATTCAGATATTAATCCAGTTATTCGAGACTTTGTATGGATTTAACG
CTACATTCTAACaaataacttcttaaatgtaaa
>NODE_155_length_345_cov_8.623188
TAACTTCTACAGTTTGAGTGAAGCTAACGAGATGCGAACAGGCATCAGAGGAAGGCCAGG
CTCCACAGGTGATAACCCTATTTGGCAGTGACATTTTTTAGTGTAAAGTCACAGTGGCGG
TGATGAGATCAAAGGCAGAGAGTCCCCCATTGGGTCCAATTAGAACTATAGCATTGTACA
GGGAAGGGGTGGCAGGGGGGAGAGAGGGGAGTGGGTGGTTGGGGGAGAGGAGAGAAAAAA
ATGTTGAGTTATGATATTCATAATCTATGCAGAGAGGCCTTTCCAGTACAGGTCTTCTCC
CCATAGCTGTGATCTTTTCAATTTACATCAAGGGAAGATGGTCGGGGATGAAAGCAGGGC
ATCCAAGGCGCACAGCCCACAGAGGGCAGACATGGGGCCTCATTAAGGCCCAGCCCAGCC
AGCCCCAAACAGGGTTTGAAGTGCGTCACATAAAGAGCATGGGGTCAAAGGTCAGACATA
GAACAGATC
>NODE_156_length_655_cov_11.374045
CTAACTTCTCCCACACTTCAACTCCCGTCTCCTGATTGTGGTACTCTTTCCACTGTCTTT
GACACAAAAAAGTTTGTTTATATATGCATGTATATATGTATATACATATATGTATGTATA
TATATATAAACACATTTTTATAGCTACAGCACCTTTTCCCATGGGGCAACAGTGTCAATA
CCTCGCACATGGTACATGGCCGTGCCAAAGAAAAAAAGAAATAAAAACAATATATTGGTC
AGGATATTTATCTTTTTTTCCCTAAAATTGGCATTTGACATGATGATATTCTATTGCCGT
CTGGGGGAGGGAAGGGACAAAGGTTCTTCTTTTGAGTTTATATTCAAGTTTTCTCCTTTT
TTCGTGTATAATTTCTTCTTTTCCTGTTTAAAAAGAGTTCACACTTTTGTGATTTGCGTG
TGCTGCTCTTCATCAAAAGGTTCATTTTCCGGATCAGAGTCAGTGGTGTCAGAGTATCGA
TAATGGTCTGGCTCATTGTCGCTAACGTCCGGGGTGACGGATGTTGAAGTGCTAGCCTCA
GAATTCGAAGGCTCCTCCACGGTTTTCGTAAAATACAACTTCACCTGGAAATGAAGACAA
CGAGCTTCAGTGAGTGTCATGAGGTAATCAGAAACACAATCATCATTGGTCATTTGGATT
ATCTTCTTAGTTAAAAACTAACAGTAAAGCAGTAAAGTTTTTTAACAACAGTATTTCCAA
TATAATAATATCTCACTTGGATCTTAATCCCGACTGCTTCTTTCACTGCTTaccttgaag
tttggcgagaagtagcggt
>NODE_157_length_606_cov_10.872937
CAGATACAGATCAGGCACATTTGATTTAAATAAGCAAATCATTGAATAAAGATGACCTGG
CTCACAGGGGTATATCTCTATCTATGCATCACAATTCGTGGGCTGGGAAAAACACGGCCT
GACATATTGAGTGACTCAGGATCTGGTCATATCAGGGATGTTATTCAGACATACAGAAAT
CCCAGCTTGCCTTGCCAGAGTGTTCTTCGAAACAACTAAAAGCAGGAACACGTGCCTCAT
CTTCGGTGTGTCAAGCCGGCAGTGATTGAATTTCTCCTCCTTCCTTAAGACGGAAGTGCA
AAGCCGGTGAGTGATTCCTGTGGATGCACTTAAGGTTTTAGTTGCAGGCGTCGTTGTGCC
TGGGCAGATTTTATATGACACATGAAACTAACTACATGGTACTTAGGGCCTGCTGTAAAC
CAATCTGAAGCCAGTCGGGAAAACAGGCCCATCAGCAGAGAGGCTTGTTTCTGTTGCATG
ACAAAAGGACTTGCAAAACCGCATCAATTAAAAGTTCATTAAGTTCAGCACTGGGAGGAT
GAGTGGATGCTCTCTATTTACGCCCAGGCCAGCCCAGCCCATTATCTTCAACCTGATTAT
TCAAATCCCTGGATTATAACACAGACGTTTTCTCAGAGCCTTGCTTAgaataatcatact
taataatatttcatttttcttcccatggagtctgattagaattgagtctgcatcatcaaa
agagaggaataatgctcttgatagttgtgc
>NODE_158_length_336_cov_4.017857
CACACTATACTGTACAGGGAACCTCTTCCATCATGCTTTTACTGCCCATCACTGTGGCTG
TTAGACAGGGGAGATGGCAAAGCTTTTAGCAGACTGAGATACCGTCCTCGTGCTGGACGG
CGTGTATGGGCAATGCCATCAGAAAAGTGAATGACTGGGAAAGATAAGGGGAAATGGAGG
CTGGGGAGAGAAAAGAGAGGAGAGAGAGAGGGAGGTGGTGGAGGGATAGGTTGATGTCTG
CCTGCTGGCTGTCAAAAGAAAATGCTTCGGTTTAATGGAAACTGATATCATGCAGGTCAT
TCAAGTTCTTCTGGATAGGCAGGGAGAGTCTGTGAGTAAACTAAAGCATGGTGAAGTGCA
AAGGAGGAGAAGAGGAGTTCTTACCTGGAGCAGCCAGTAGCACCTGCGGTGGAAGGTGGG
GATGATGGAGGAGTGGACGTAGCAGCCATACAAACACTAGAAGGtagaagaaaaaaaggg
>NODE_159_length_715_cov_8.909091
TGTCCCTGCATGCAAATTAGAAGTAGCCGGGTAAAGCACTGTTAATGAACCCAGCCATTG
AACTCCATACAGCAGGCTTGTCGTTAGATAGGTGCACCATAAATAGTCCATTTGGCCGAG
AGCCAGAGGGAGAAGCTAAGGCAGAGTTACTAGCAGTAGGATAGGGCCTTTATTGTGTTA
TGACAGACAGAGGGGACGATCAGACAGGATAGAGATATGGGCTTTCCTTTCCAGATTAAT
TAAAGAAAGGATCAATTAACAGTGATGAAAACCATGGCAGCATACTGACTAGCTGATAGG
CCAATCAAGCCTTGAAATGCAGAGTAGTTGGCATGTTTTATCTCTCCAAACTTAATTGCA
ATTTTCCAGAGGGAATGACGTGATCAAAATGGAGGGGTGAAATTAGCTCCACGTGAATAA
AGTATTTATTTGATGCATTTGTTCTGTGATTTCAGGACTAAGTACGCATTGTATTCATAT
AGGGGACATTTTTCGTCATGCACACAGAAGTTTCTCTTTCCACAATTTATTCTCCCCCTG
CTCACCTTTATTATGGTAATTGTGAACGCTGTTCCACTCCTCAACATTAGCTTTTGCTGA
GTAGCAAAATGCCTTGGCTGAGGACTATTTGCCCCACACTGCCCAATCATGCCAGATGCA
TGTGGTTATACAATATGGAGCGTTCATGAATTAATTTGCATATTAGGACATGAATTTCAT
ACCCCCTCACTGCTGCggctgctttacggcagattcgaggcaataatgaccttacagcag
atgaaaagaacaaagatttgatggctcacttgttggggtaaaatgaatgcagtatgtgcg
gcgaattaaagaaggtagt
>NODE_160_length_739_cov_9.552097
ATGACTTTAATGAGTATTAACGTGCACTCGCAGAATTGGGTCTGCTCTGTAAATACACGG
TTATCAAGTTTATCCATTTGTTGTGCTGGAATAAATGACAGTGCTAGTCAGTGAGAATAA
TTAGAGCAATCACAGTGTTATTGCCCAGACAGGCTACTACATTTCATTCCATAATGACAT
CATTACCTCAAGTTAATTATGTGTCTTGCGAGGTGACACGTTTGATTAAACACATGAATG
CACAAACAAATCAAAAAATTAGCTGTGGAATGGCACACTAAATGGGAGGATTTTTAATGG
AGGAATTGTTATTTTGTTAGGTCGCCTCTGTTCCCAGGTACAACTGTGAAGGACAAATGC
ATTTAGGAGACACACAGAGAGAGAGAGTTGCCTCTACAGTGCAAAATGTAAGGTGAAAAA
GAAGCTAGGACGCAAAGGGTTAAGAAGCACAAACAATAACATTTCAGTAGCAGATGTCCT
TGAGGCAAAACCAAGGACGAGGCAATTGCTAATCTTGTATTCCCAGCATGATCAAATCAC
CAGGCAACAGATATAAATAAAAGGACAGGAAATGAGGAATTCACATTCAACGGTGTCAGC
AGCGAAATGAAGATTCATGGTGAAGAGCCCCGGTGAAGGCGGCAAAAATTAACTGCAAAT
AAAAGGGACAGACGGCCTCCAAAGTCCAGCGTATAAAGTAGGTTTGGTGGGAGAAAAACA
CACACGCGCTAGATAGGGTCTAGTAGATGGTGGCTGGGGCTGAGGCGAATGGGCTGCACT
TTGTCATGGAGACAGGTGCTTTTATTTGACACCTAACAGGCTGCGCCCTGACTGGATATT
CTAAAAAtatgagtctgcgcatgatcatcagactgtctcgttt
>NODE_174_length_576_cov_12.213542
TACTGTGGGGTGAGTGATGTAATCAGTGGCCCTGCGTGACCATATAGTCAAGGAAAGGCA
TTAGAAGGGTAGAAAACAAAGAAAGAAGGAGCAGAAGCAGAATGCCTGGAAGGAGGGCAG
AGTGTTGGGAGGGCGGAGATAGAGAAATGGGGGACGGTGGTATTTAGTATGCACGGCCAA
GCTGCCCCATCTGCTTAGCGCAGCAGTCCCTGTCGTATAACTGTCTACAGGCCGTGGGCC
ACATAAAGAATGTCTCAGATTTGATGTAATTCCGCAAAATTAATGACAGCTTTACTCGGT
ATGGGCCGTGAGGGAATGATTAGTGTTTGATCGTCCATCTGATCAGTTCCCTTGGCTGGC
TGCAGAGAGATGCTCCACTATATACCGGTATGCTGCCTATGGCAAGCACACATGCACGCA
CAGATACACCTATCCCAGAATAATTCCTGGGCCCCAATGCTCTAGTTTATGTTTGGGTTC
TGGTTTCTGTTTCCCTCAACAAAGACAACCAATATCTTGTTAAATTCTCTGTGCTGTGAC
ACATCACATCGAAATGAACACCTACTGATGGAATGGATGGCGGTCCCACTAGTGATGTGA
Ttgtgtacagggcatttttatatcaggctgtgcggtatttcaggggaaagtgggccaacc
agcatccaatttagggaactcagaggtcacactatgaccttttacaagatatgctttatg
>NODE_175_length_631_cov_13.478605
GTGTAACTACCTTTAAATAAACAGCCAAATTTAGGGAAATTATTTTGCATAGAGAATGCA
ATCTCTAATTTCTACCAGGAGGTTATATTAAACCAAAGACAAGCCAAAAGCAGTAGCTGG
AAAACAAGCAAGTAAAGAGCAACTCAGAGATGCAGTCTGCTCTGTTTGAGTAAGGATGAG
ATTATATTGGATTAAAGGGGATTTTTGCAATGCAAATGAATGCACCTCAAATCAATAAGG
CCTGTTCTACTCAATATACAAACTAATTAAGAGGTAATACAATCAAACCTGAATAAAATA
GATTGTGCAGCTTCCTCAGAAAGAAATCCAATCAAACCTTTTTATGTGAAAAGATAAAAT
CTAAAGCGATCTTTCTTTGTACGAATAATGACCTCGGCTTTGTGTCCATTTAATAAGGAA
AACTTGTCTTAAGAGGTTACGCTCAATGTGCATATTCTAATCAATATGAATTACATAGGG
TTTTATCTATGTTATCTGCTCCAGACTGCTAAGCTAATTAATGTTTTATCGAGTGTTTTA
ACTCAATTATTTCGCAAAGTCAAAGAGGTTCAACACAATTTTCTATGAGCCGCCGGAACA
TTTTCAGTGGGGAGGAAGCAGTCAAGTTGTGCAGCTTTTAAAGGAGACACAACTACCAGA
AGACGTGTTTTAATCTTGGAAAAGTATTCAGCTCAGATGTTCAAGGGTTGGTGCAGCTAT
CTGTGAGGCACATTATTTTCTTTGTTTGTGGAGCTCCATGCCTCTCtcatacact
>NODE_176_length_441_cov_9.807257
GATTTTATTTACATACAATGAAAATGATTTATTTTCTCGTAGAGGTAGGGAGAATAAGCG
GACTTGGAGGGGAAAGAAAGGAAGAGAAATGGTCTGTCAGGCCGTTGAGAAAAGAAGTTT
AAAATGCCTTGAACTATTCACCACTGAGATGGCTAATCAGTATTGAGGCTCCGGGGCAAT
CGGGCAGCTTTTCAATGTGGTTTTCCCTTTCATCTCAATCGGGATGGAGGCGCTCAATTA
AAAGCCTATCAGTTTGTAAGTAAATCAACGCCTATCAAAGTTGTCACATCAAACAAAACG
ATTATTATTGCAACCCGCCTCTGCCATTAATCTCTTTCTGTGGTAATCTGCTTGACAGGT
CAACTTGGAGAGCAAGAAAACCTGGAGTGGACAGTGAAGGGGGCCAAGATATCTGTACAT
AAGTAGAAAATAAAAAAAAAACTAAACGTGTGTTTGAGTCCAAAATCTCCTGCAAAGGCG
GTTTGGGGTGAAAGGTGGAGTGAATAAAATAAAATAAATCATTAAATCCACATTGTAAAA
AAAGTAGAATCCGCTGCAGCAATTTACATTTACGCAAAAGTAAAa
>NODE_177_length_689_cov_8.802612
TTTAGCTGTACGTATTTTGCTAAAAGCTGTTTTTCATATCTGAATTAATATCTGCGTACT
GAATTAATATCTGTTGGTTAATAAAGAAAACAACATATGTTTGGTGCACAGTGCTGCATC
CAACAGATTTGGCTACAGTATACATGACTGGGTGACTCCATGGTTGTATATATGAAATAG
CTCCAGCTTTACGCTCCTCTCCATTCCACGGCCTCCGGTGTATAAATTTAGTTGATGGTT
TTCGTTTCTCTTTCTTAATTCATTGCAGTCGGATTCCTCTTTGATGCAGTTCTGTTGTCC
CCCAAACAATTGAAGTGGAGACAATGGAGGCATAATGATAGATCCGTGTACCCACCATCT
GTAAGAGCAGCTGCTCCCTTGCATCTGTACAATATGCTGGAGCGGGGAGCCTCAGTAATC
TGCATAATAAGGAGAGGGCTTATCTCAGTCTAGTTAATAATCACAAGCAATCGATGCACT
TCATTCCCTCACTCTTGACTGATGAAAAAAAACAGCAAAGTTTTGGTATGTTTGCCGTAT
CCTCAAGATAGACAGGGGTCACGGAGTAATGCCAAGCTGTTGATTTTGCCTGCAGCTACA
GATTTAGTCTGCACTCAATTTCATCTTTTCATGAATACCATAATTACAGCAGGACGTTCT
GAGTTATCATACCGCTTCTCCCCTTCTCGCTCCCTTATAGAGTTTATAGCCTCTGTAGCA
ATGCTGGACCTCACATCAGATTCGGGCGTATGACTTTAAGTCTGTGATAAACACATAgct
tgtgctgtgttgataagagtcacaccttataagcaatactctcacacgagaag
>NODE_178_length_446_cov_13.656951
CTCCTTTAATGATATTCATTTGTGTCGTTGTTATTCAGTGAGTTGTTTACCTCGTGTTAG
GTCAACGTGTCACTGGCTTGTGATTATGTCACATCATCTGTCTCAATTATCAAATATGAA
ATGAAATGCAGCATCCCAGAGTAGGACTGAAGACTCTAATCAGAGAGCCGGGTGATCGGA
ATAAGGAACACGAGCGGAGGCAAAGATGTGACGTCACCTCAGCATGGATAATATTCTGCT
TCTTTATTCACGTTATTCCCTTTCCTCCAGAGGACTTTTGCCGTTAAAAAGTTAGGCAAC
ACAAAAATAGACTCGTGGATTGTGATGCCCATTATGACAATATAATGTGTTGTTGATCCT
GTCTGCACATATAGGGGGGACAGCGCACTTAATTAGGGCCTTGACAAGCCTACTCTCCTA
AAGTGATGAGATTAATCATAATTGGTGTCACTGTGAATTAGAGCCCGCTTGGATGACCGC
CCCACTGGCAGGTCGGACCGCGGTGGAGACCCTTGGACACTGCTGCTAGCCGCAGCTTAG
CCTTCTCTCTCTCTCTCTCTCTCTctctctctctctctctctctctctct
>NODE_179_length_580_cov_14.479310
CTGCTTTGCACGGACTCCACTGATTGATTGTATTGATTCATCCAGTTTACCATTGATACA
ACAAGAAGTTTCACTGACCCGTATCAAACCAAGCCAGAGCTACTGTGACCCCTATTACAG
GCCATTTTTGTCGTGGGGACAAAAATATTCAGCTTGTGGTGAACTTCACTTTTTTAACCA
GATAACGGACAAATTCAATGTGATTTATGAGCCTTATCGTATTTGAATGTTAATATTATT
CCCATCATATTTTGCCCAACAGCTCTTGTGTGTTTTAAATGTATTTCAACATACTGTGCA
GTTTCTGTTACTGATATTGCTTGCATGGGGAGTTTGCTTAGCTATCACAGGCTGGGAGAA
TGCTTCTTTTCCTCGATTTTCTCTACTTTTCTCTTTGCCTCCTGAAGGACTGAAGAAAGT
ACGTAATCCGGATCGAATGTACAGATCAGCAGTGTGTTATGCTGGCCATGGTCCACCTAA
GAGTATCAGTGATGACACAGAGACGAACAGTAAGAGTCAGTTATTAATACTGCATTGCTG
CTCCAAGAGGCCACTAGCTGGCCACTCTATTATTCATTCATCAATTCATTTATTTACTTC
TTGATTTCATCCGTCCCCATGCCCCCCTCCTTCTTTTATTCTCCTCCAACACAACACCTC
CTCCGGCTGCTCTGTTGATTGAAGTGTCTGCTTTACGGGATCACGCTGTCAATAGCTGAA
GTGT
>NODE_180_length_489_cov_8.656442
GGGGGGGGGGGGGGGGGGGGTCGCTGGCACGTTCCAGTCACGCCCGCTTCCCGGCCCGCG
GCCAATCAATACCACTTTCCTGTTTTAGAGGCGGGTAATTATGAGGTGGAGAGATTGTGT
GACCTCTCACCCCTGCTGCATTACTCGCCTGATATTAAGATAAATTGCCTGATTTTGGGT
AAACATATGCTGCAATTCAAACTGTCAGCACTGGTTTGCTCAGGGATAATTTGTATTGAT
CTCCTGGCTTCTTCCCCATTTTGCTTACTGACCTCATGGATAATTAGAGAAAAAGAGACA
CGGGGAGGTAAGGCAGGGCTTGCATTTGAATACTTTGCTGGAGAGATGAAGAGCACATGG
GAGGGGGGCAGAGGGAACATTAGAGACTAATAGAATTTTCATTTTCTCTCATTTTCTGCT
CAGATTTAGACAGGTTACATGTTTTGTTCAATTATATCGCTTATATCTTTTTTCCCCCTG
CTTGTGTTACATACACAGAGAGGGCTCGCGCTCGTTTAATTTCTGGGATGATTCAAATTT
TACAAACGCAATGAGACAACAAAGTGACAGCAAATATGTTTCAAATTAAAGGGCCAATAA
ATAAAAGGAATTATCGCCATATGTGAGCAAAat
>NODE_182_length_771_cov_14.678340
CAGCACTGACATTAACATGGCAGTAGGAGTTAACTGGCAAAGTGACAACAATAAGCATAT
TTGAAAAAAACAACATGCAGGGACGCAATTATAGTTGATAAGATATAAATTTATAGCTTG
TGTGTACATCATACATTACTAAACAATAATCATTAATTTTATCTGACTATATACGTTAAC
AGAAATAGACATTATGTTTATGACCTAATGTTTAAATGGGATTATCTCTCAGAATATTAT
TAATAGCATGAATGAGGCATTATTTCACAGCATCTGTATGCATGATTGAAAAAAATCTAA
GAGGTTTCAAGCATGGGAGGAATTTTTACATTTGGGAGGGAGGATGCAATCAGTAGCTTG
GGACTTGCAGAGGCCTCCTCGGGTGACAAATTGAAAGTGTCTCGGTCTAGTTTATAGCCC
TGATCAGGTCAAACGAAAAATATTGGAGGTCTGGGTGAGGAGACAGGCCCGCCTGGTGCA
GATAAATGGACTGATCATTTCTTATTGAGAAACAATTCCTAAAAGGTAGTTTACTGTGTG
ACTGGGGAAGCGGCGAGCGGAGAGCAGAACACGCACCCACTGCTCCCTCCCTGACCCTTC
CTCCACTGCCGGAATTAAATGGATAGAGAGAACGCGTGTTTCTGATGGCACTCCTCCGCC
AGAGAGACACTCCATTTGTTATGAAGTAGGGGTTCTGATGAAGTGTAGGGAGCTCCTTTT
TCTTTTTTCCCCCTTTTTTCATCCTTCCTTTCTCAGGCACTACAAGGCCGGCCTTCAGTC
TGCTTCACATGAAATGGATGGAAGGAGCCGATTGAATTTTACACTCCCCTGGTCATGATT
AATGTGTttggtgaggactgtcttggcagtgaaactccactaccactagctggcgctcaa
gctcctccatggctg
>NODE_183_length_455_cov_11.160439
AGCTCTTTAGGTCAGATTCATCATGTTGTTGTCGGGATACTACACCCTGGCCTTTAGCTG
TCCCCCTACCATTGTGTCATGACTGAGACACTGTACTCCCTTTTACCACCAAAGTCACCC
AGCCAGTCAACCTGTGTTGCCATTTGGTCTGTGTCACTCTGAGCAGCCATTTGTCCTCTC
CTGTCCCGCTCTCCTCCCACAGATTGAAGTAGTCAACACCTTCAAGAGTGGCACCTCCTT
TCAGGGGGCGGGGGCTCTGAGACGCCAATCATCCACCACCAGCCAGACCCAGGATGTAAC
CAATGTTTCTAGTCCTAGTCACGTGTCCTTGTCCAATGCCCTTTCCTCTCCTACAAGCAC
TACTGCTGCTACTGCTCCTCCCACTACTGGCCGTGAGTCAGAACTCTGTCAGTCTGCTTC
TCTGCTCTCTTTGCTTCAGGGGTGCCATCCAGTCATGAACGAAAAGTTATTTTCTACCAA
TTATTATTATTATTATTTTAAAACAATCCACCATGGCAGTCTCCGTTTTGAGGTTGGCAT
CTCTAAAGATTTTCTCTCTTGCTATCTGCCTTTTTTTttcattttctctctttcttctg
>NODE_184_length_618_cov_13.896441
TCAACATTCATGCTACTTGTCTCTGCTTTCGCATGTGCAATGATAATGAAGACAAAGCGA
ATGCATAGCAGCGACAAATATCAGGAAATAAATAAAATAAAGTATTCAAACCAGATGAAA
GACTGTTCATAATTGGGTTAGTAATGTCTCTGGCACCGTCTGCTCGGTCATTTCCTCCAA
TCTCCCCGAGCAACAGGGGATGATACAGGCGACACTCAGACCAGGAGGGATCTCGCTGCC
ATGTGACAGGCTGCCTTCTACATTCTTTCACCGTCCTCAGCACCAATTCTGATACAAGGA
AGGAAGGAAGAGACAAGCGTCATCTTCAGATGCAACACTCGCAGCAATTTCACAAATCTT
TTAATGATTTGTGACCCCTTTGTGGACGGCAAAATTGTGAACTCATGCACCCATAACTTC
TCACTTAATCTGTATTACTCTCATCACAACAGAGCAAGCCACTCTATCAGTAAATGCTAA
TCTCCTAATTAACAAGCTAATTAGGCAATTACAGCTTTGCAGAAGGATGCCTAAATGAAA
TATGACAACACAGTCACTTTCTACAGCACCTGTGGGTCTTTTCAGATGTCACAATGAGAA
GCATGATGACAAAGTGTTGTCTCTGCACTCATAGGTGCTTATTCCTATGCCTCGCTTAGC
TCATTTGTAAAAATATTGTCATTTTATCTAACCTAATCTGCACTACTTGCGGAAACAACT
TGTCAAATTACAAGTAAATTATTTCTCttcgaataagctgac
>NODE_185_length_413_cov_5.644068
AAACCCTGCTTTGGGTCATAAACACCTCCGCCTGTCTCCCCTCCTCTTTTCTCCTCCACA
GAGGTGAGTTGGGTTTGCACTCTGTTAATCTTTCACTACAGGCCCGCTCGCTTTTTACAC
TGGCCCACTGGAGAACAGAGGAGGAGAATGAAAGAGGGGTAGTAAAGGACAAGAGTGGAT
AAAAGAGCAGGAAGAAAAAGCCATAGAGAGGGCCAGATGGGCACCTTCACAGTCCATTTA
TCAAACCCAATGTGGCCCTCCCCTCCCCTCCCTGCTGCTCTCATGTCCTAAACCCCCATG
TAATTCTGTAATGATTTTCATTATCATATAATGACCTTACAAAGCCTACAGCAGTTTGCA
TGGTCAGTACAAAACTCGCAGCTGTTCGCTTCCATGTTTGCTCGCCGGCTGTGACAAAGC
TTTTTTTGTTTTCTGTTTTTTTTTTCTTTTGGCCAGAGCAGTGACCTCTAGGCTTTAGAA
GGTTAGCATAAGGTCACCTCAAAGTGTACATACTGTCAGCATACAGACTGAAGACAGCAT
CCAACCCGTGttacatt
>NODE_186_length_541_cov_13.935305
AAGAACACCAGTTGGAAGCCTGGCCTCTTGATATTTGGGGCTCCTGTCGAAGCCAACTGC
AGCAAGTTTGTGCCTCCAGATTTGGGAGTTTTAAAATGAAGCCGAGCAGCTGCAGTTTTC
CCTTCAGTCTGGAAACGAGAGGCTTTGTGTCTCTTGTCACCCTGTGTTAATTTGGGCCCT
AATGTATTTTATAAACAAAGGGCTGCTCTCTAGCCTGACAGTCGTGACACCTTGATTCCA
GTGCAGGATGCATGCAGGACGGGGTTACACCATTAATAATCAACTGGCAGCCATCACACC
ATTTTAACCACGATCATTATGATAAAGGGCATACACTTAATTACAGGCCTGCTTAATTAT
AGCTCTGTTGAAGCTCGTTTGTTTGGTCAAATGCTAATTATACCACCACGCTCTTGGCAA
GTCCTCATTTCAATCCACTTTTTGCCGGCTGAACAGTGTGGCTTATTTTCATGCAAATTT
GATATCTGGTGAATGTTTTGTCTCTCTTCTTTCCGCTTTTCTGTGCCTTGTGTGAGTGTG
TCTTTGTTTCGGAGGTGAACATCTCTCAGACAAGACGGAATCGGGAATAATCAAGAGTAA
TTAAACTGGAAGAGGGCTGGGAAAGGGCTGGGTTGGAGGAGAGAGTGGAGGTGCTCAAAT
ACAGCAGAGAATAAAAAAGcctttc
>NODE_188_length_367_cov_2.577657
CATCCTCTGTCTTTTCTTTCCTTATAAGAGGTTGTTAATGTTCATGTGGGGAAAATAAAG
ATTAATGTACTATCTCCATATCTAAAATGAGAATGAAAAGCACAGACGACTGTACGTTTG
ACACTGTCCTTTGATGTTTACAGAGTAAGGCAAACTGAAAATAAATAAAAATGCCCTCCG
AGGGTGATCAGTTCATGACAGTTTTCCATTAAAATTAAGCATTTAAATATTTGGAGCAAG
TGAGACAGACGACATGCGCATTTCTGCATCTCCTTGTGTTTATGTACGTGTGTGTCACCA
TTTGGAATGTGTGTGAACACATGTTTATGCATGCGTGTCAGCCTGAGCCTGTGTGTATAT
GTGTGTGTGTGTGTGCGCGCGTGTCTGTGTGTGTGTTTGTGTCTTAGAGGGCCATTTGGA
CTGGCTAAGACATCTGCTCCATCATACGTCAGGGGCCTGGTGTGACATCTGGGGAATATA
CTGTATCCTGCCTTGCAACATTACACACAAT
>NODE_189_length_604_cov_9.960265
AAACACAGACACACATTCACACACATCACTTTGTCACCTTGATGCCAAGAACAGATATGC
CCAGTTTTTTTTTTCTTTTTTCTTTTAGGCTGAGCACATCACCAGCACAGTGGGAATGCA
TTATTCAAATAGATCTTTGTTACTCCTCCAAGATGATTGTGGCACAATCAGCCATGAAAT
AAGTTTGCTGTTTTAAAAGTGTTATTCTCCCTCCAGGTCTCTCAGGTGTAGCTTTGTATT
CAGGTCGGCTTGCCTGCGCCAAAAATCAATCTCAATCAAAGGTGGCGAGGAGTTTATCAT
AAATTATCATGAAAAGGGTTCCCACTCAGTAGATGCTTAATTACAATCTCATTTGAATAA
GTTTGCATATTAATGAGTTTGGAATGAAAATGGTTTGTGGGGTTTGTGATGGGGGGCTGC
AGGGTAACCCACGGCGATAATGACGGTCCTTTAAAATGTATGCGATATTATTGCTGGTGG
AGAGCCGCACACTTGTCTCTCACACACATGTACGCACATACGCGTGCACATATGCAAGGC
CCCATACAAACACACAGGCATATGCTCAAACACACTCGCGAAGAGACACACATCCACACA
CACACACAGGCTATACACACATTAGTGCAAGCACACGCGCACTCAGGGGCGTTATAATAT
GATTAATGGCGGAGTGTCTCTGACATTAATAAACTATAAccaaattaaagacttcattag
tctcaacttgggctcagtgtttggtcac
>NODE_190_length_536_cov_4.531716
ATAAAATCATCATTTACATCTTCCACTCTGTCTCCTGTTGGCATGCCGGCCCAGAGGCCT
GGTCCTCAAACCACTAATCAGGTAATGTTGGGGAGGTTGAATGGCGTGCCTCCCCCTGGT
CAACCTTCACTGCTCACACAGTGGTGTTGTTTTAAAGAGCATTCTTTAGCAGCTGAACTT
GGAAAGGTATTAAAGTGGGATTAGGCTCCTCCACAATCCACTGCTTGTGTCATTCAGGGA
GTTTGTGTTCTCCTCTCCCCGCTGCCACCTCCCCACTCCTCCTCTGTTTGATTGTGGCTA
GCCGCAGGAGTGGGACTGACTGTGCCTTTCAAAGGAGAGGGGTAGGGTTAAATCCCTAGT
CCACTGCTCCCTGCTAATTCTCCTTGTTCCTTAGAGAAGGATTTACTTCTGCTGCCAGCT
TCTCAAAGGCCTTCTCTGCCCATCCGAAAAGTCGGCGTTGCCTTCCTGTGGAGGTGTGGT
TGCCATAGAAGGGGCGTCATGCATGGCTATTCCATCTGAACCCCGCTGAGAATGGGGACC
GGGGACTGAAAACAGGCAGAAAGTCCGGATTAGACCCGAGGACAAAGAAGGACAGGAAGA
TTCCAGAAGGGACGAATAGGAATTACAGCAGCAAAAATAATGcaaagtgacagagagggg
aaatagaaaaataatggctt
>NODE_195_length_633_cov_12.470774
AGTGGGCTGTTGTGATTGATTTGTGGATTTGCTCCCTCTTTTTTTCTCTCCATTTAAGTG
AAATAATGTATGGAAGCAATCTGGCGACAGACATTTTGGAAAATCTATTTGAAATCATTT
CAGTTGAAGCCATGGCAGTTTGTCTTCTTAGCGGAGAGGAGCAAAGTATAATTGTCTGCA
GTCTAGTAAAACACAGTATAACTGCCATCACACTTGACTGAGCTTATAGCCAGCTAGTCC
CATGGCCTCTAGAAGATAGAGCAGTTAATGTTCCCTTTTATTTTAGAGGATATGTCACTT
GTATCGCAGATTTATACCATGATACAGCAATTTTGTCCAAACAGATGGATAATGGTGTCA
CCAGCAAAAAGCCCTGTTTTTATTGAGTTTAGAGCATATTGTTTAGATAGGGGACTGTGT
TGAACAGCTCCGCCAGCTCTTTCTCCCTTTATCTCTCTAATCTTGCCAGTATTAGATTTG
ATCATTTTTGTTTGAAGGAGGAAAATGTGGCTGTAATGGTTTCCTAATAGCAAACACAGG
GGATACAAATCCAGGGACCCTGTTCTGTAGTGCTTCCATAAGCACCACTGATTTATAGAG
GTCTTTATGACAGAAAGGAAAATGATCTGCTGCAGGTATAAATCAGGTGAGGAGTAGGAA
ATTGAACTTAGATATCATCTTGTCAGATGCTTAAtgctcttcctcctgtcacattcgata
ggaccaatttggagaatcctgcagaggtaaaaagaagacaattaacaatgacagtgt
>NODE_199_length_619_cov_14.893376
TTAAGAAAAATAATTCAACTGTATCGAAAGTTACAAGTTCACAGTCACTTTGGTAAAACA
CTTGATTACTTGGAAATCAACCAGTCAATCTGTTTACCGATTGAAAAAAAAACAAAACAA
AAAAACCCATGAAGTACATAAATGATATTTGCTGTTTAAATAAAATACATAATTTCCATG
ATGATGTAAAAACTGGAATGGCACATTAAGTGTCATATGAAACATTTACAAAACATTAAT
AAAATTTCCCTGATAAATCAAAGTGCATATAGACGCAGTGCACGTAGTCCATCTGAATGT
TTCTTCAACGTTAGCCAAACGTTAGCCAGCCCCACGCAGCAGGCCAGTGAAGCCACAAAA
CAGTTACCCATAGTATAGAATATTATAGAAGAAGATAACAGTCATGAACATTATTAAATA
CAGTCAACACCAATGTTATATACAGTATCGCACTGCTAGGTCTGGCTTGGTCTCATACAG
TCCAACTCCAGCAGAAGGAAACCTTGGATAGCTCGCTACATAGTCACAACAGAAATATGT
GATCACAATACAATGACAAGTCTGAAGTGTTTTTTTTTCTAGATGCCATATGTGTCAATA
CCCTAGGCCCTTTGTAAACCCTTCCCAGTAGTCGGACAATGGTCCAACATCACCTTGGTA
GGTTTGATGGTTGGCGGGTGTGAGTTTGTTAAGTTGGTTTGAAGCTGCCTCTATTCCGAG
TGAAACTTTGAATGAGTAAAGCCATCTCTTTCAcagataaatg
>NODE_200_length_448_cov_1.935268
TCCTCATATTTCATCAACCCCCAGCCAGGTTTTGCTAAAGAGGCTAGGTGCCCACACCGC
AGGTTTAATCTTCCCCTCAGTTCATCAGCAACACTTTCCCAAAAATCTCCTGAATAACAA
AGCTTTTGGTATTCGAAGTCATTGAAAACAAGCCAAGGCTGGGGTTGTGATTAAATTGTG
ACTCACTTAAGAACTCGACTTCATGTCTGACAAAGACAAGTTCGGGCTGCACTCTGCAGA
GCGGTGAAGAAGGAGCGGAGGGTTGTTAGAGGGCTAGAACTACTTTGTATTTCGCTACCA
TCTGGTGGGCTCTGGTGGCCACAGAGCTGGAGAGAGAAAAAGGGGAGAGAGAGAGGGAGG
ATGCAGGCGGTATGGAGGCAGTCTGCACTTGATTCATAGTGTAAACAACACAGTCAGTGT
TAATTACATCTGGGTTACTGCTAAACAGTGGCCATTTTGCAGGGGTCTCTTCAGAATACT
GCAGGATGCTATCAATTAAAGACAAAAAAAAAACACGTGTCCTACAGGAAAATCTTTGGT
TTGTAGTATGCTGATGCTGGATGTTAATATACactatttgttatttatgaac
>NODE_201_length_626_cov_6.825879
CCACTGCTTTCTGTCTCCCCCTCTCACCTCCACCCCCAGTACGCTCTGGAGCGTTTATAG
GTCATGTGTGAAGAGGCCTTGTGCAACAGCCTTTCAGTGGAGAATGTGGCCGACACCCTC
ATCCTGGCTGACTTGCACAGTGCCGAGCAGCTCAAAGCACAAGCCATAGATTTTATCAAC
AGGCAAGTATCGCAAAAAGCAAAAAAAAAAACTCCAGTGATAAATTCCTGCTGCCATTTC
TGTTTACCAGCCCTGAATGCTTACCTTTTTATCTCCTTGCCATAGGTGCAGTGTCCTGAG
ACAGCTGGGCTGTAAAGATGGAAAGAACTGGAATAGCAAGTATGTAATTAGCTGATATAT
GTGACACAAGATTAATAACACACTCTTATCTCTTCCCCCAACCAGATGCATTAGAATTCA
TTGTTTTAGCCCAGGCAGACAGAGTGCTATTTGCCTTTTCAGTTTGAAGCTCCATATCTT
TGTATCCAAGTTATTAATAGACTCATACCTGGATAAACCCTGGAAATGGAATATTTGTAG
AATTTTAAAAAGAAGGGAGGTGGTCGCTATTGGAAGTTTTTCTTTCCGCTGATGTAGTGC
CGTGTTATAGGACACCTTGAAACCTTGAACTTATTTATATCTGTTGTATTCACAGTGTGA
AGGCTTTCCAATCCTGCACTCATTTttatgtttatgcatgtgtacagaaatctctaatga
cccttttcaagttttactgtgcaacacacaaatcaaatccccccttattt
>NODE_204_length_663_cov_17.766214
CTCTACTCATGCTTAGTTACTCGTATAGTTACACCTACTAAGTCTGGACAAGTCATATTA
AATCAACAGGTCGCCTGTGTGTGAGTGAGTTCTCTATCACCACATGCTCGCATATGGTGA
TAGAGAAACATCTTTAAAAGTCAACAAAACGTCACATTTTTAGAAGTCATTTTAAGTTCT
AATGTCTGCAGATTCTTCCCAGAAATCTCCCAAAGGCCAACGTGACTCTTCATCCAGCAA
GTAGTCAGTAGCAAGTAGTTATTTTGGTTCTGGAATGGAAATGACTTTTCTTCTGCGTTT
ACTGTTCAGGGATCAGTTTCAGGCACTCACAGCTCACAAATGCACAGTAGACGTCTCATT
TAAAAAGCACACAGGTTTTATTGCATATCAATTTCATGTATAAATTCTTCATAGCATTGG
AAAGATTACATTTGGTATACATTGCTATTCTACAGAATTAACATCAGAGTCATATCTTTT
CAATGAAATTTCTCTAAAGTACATCTGCAATAATCACAAGCATCAAAAGAACTGCAATTT
CAGAATTGTTCAATATTATTCTACAATCCTTTTATTGTTTTTCATTACGTCTTCTCCCAA
ACGTCTTTTCTATGTCTTTCAGAACCACCTGCCCGAACATCGTAAGGCAGTCAGAACTTG
AAGTCAAACCTACTAAACCTAGCCACATGTACAATAAGTGCATCTACGGATTTATTATTT
TTTTTACTTTTTTTTTTCCTCATTTTTTGATTTGATACACATTTCACAAATGGACATCAT
TATGACTGCTAAACACGTCATGcacaa
>NODE_205_length_722_cov_9.117728
AAGTAAAAGCACTGTGAAGCCTGGTGCTCCACTCAGGGCTACTCTTATTGAATCGCAGGT
CAGAGTTTACTGTTGTCACTTGCTAGAAGGCGAATGAGAAGCTAAATGTAGCTGCTGAGC
ATGTACAGGGCACCTCCACAGAGCACAGATAAACACTTCGCTGGTAGGCCTTCTTATGAC
ATTTCACAAAGCTGGGCCTATGGATGTGGTGGGGAGTTATCACCTAGCTGTCAGCAGCTA
GAAATATCTGAGAAGAACACTTAGGAATCTGCACTGGCTATGTTGAATGTTGCATCTGTG
GGTTTCAGAGCAATAAGTATAGTCAAGGCACCGTCTTTTGCTGCCCCTACTCCTCTCTGA
GGTTCTGTTGTCTCAGCTAAATGCAACCTGCCATGGTGTGATGTGAACCCATGTGGTGTG
CTGTCCACCAGAGAAACCTGGGGCATCTTGGGATAGCAGGAGAAAGATTGGTAGAAAACC
CATTTCTGAAGTGGATTTGTGCCCTTGTAATCCTGATTAATTTTGACCCGTTGTGCTCAT
TTTAAACAGAGCATTACAGTAAGCGTGAACACAGCAAGCTCCGGGGCGAAACCAGGAGCT
TAGCGGCTTTGGGAGGCTTAGCTGCAGATGGCATTTTAAGCCGGACTTAATAAATTGTTT
CCATTAAACTTACCGGCCCACACATACTGGATTAGACCAGTGGAACAAAGGAAGAGGAGA
GCGTGCAGACGAAGAAGAGGGAAAAAAAAGCACACAGAACTGCCATCATGCACATCTGAG
TCTGTTAACATCTCTCTGAGGCCAAATGAAAGGTGAAGATGAGGTTACTGTGGTGTTAAG
Ggagagagagaagcttttggacatga
>NODE_206_length_633_cov_20.941547
ATCTGCAGACTGAAGCGGTTTCACAACCATGGTCTCCGATGTCTCACTGCAGTTCTCTGG
TGTGTTGGAGAGAAAGAACTGAATCCCCTATCCTCTGGCCCTGCTCACTCCCACCGAGCA
GAAGAAACACCACAGAGGAGACGGAGAGAGCGAGAGATAGCGAAAAAGAAATGTGGAGGA
ACACTAAAGGAATGGAGAAGTAGAATCGGAGGGGAGGTGATTGGAGAAGACAAAGAAGTG
GTAAGGGGGTGTGAGGAGAAAAGAGAGATTGAAGAAAGCATGATAAAGAGGGAGAGAAAT
AGTGTCTCGCTCTTTTTAAACTTGGAGATGCTCAATCCCTTCTTCTCACTCCAACCTGCA
TTTCTGGGTCACTAGAGACATTTAAACTGCACTTATAATTAACAGCTATTTTTAAACAGG
GAGGGAGAAGTGGAGCGGTGGCGAGGTACAAAAGCATTAAAATTGCCCCAGATTCGCTAT
TGAATAGGACACATCAAGGCAATATGCTGGCAGATCAAAGTGAGCGAGGAGAAAGGAGAC
AGGGCCGATCAGTGGGGATAAATTGTTCCCTTTATAATGGCATAAGAATAGACCTCTTTG
CTGCTGAAACAATTTAATAACTGCATTCATTACCTCTGTCCAGCCTGTCTGTCTGTCTGC
TGCACAATGTGTAACCGCTTTTGCCACGCACTACCTCTCTTTGTCTTACTTTCCCTCTTC
CTCATTGTGTTCCAAACTTATCACCTCATTCCTTTTacttctttacatctcacagtc
>NODE_207_length_491_cov_6.635438
AATCAGCAGCGAGGTAAATAAACATTTGCTTAACTTTTGTTCATTACACTCTCCTTCTGC
CACTTAGGATTTAATCGCGGTTACTGGCAGGTAGAGTATGTGAGTCCATGCCTGGTTAGG
TGCAAGTGCTGCTGCCTCTCCTCCTCTCTCCTCCTTCTCTCTCTCTCTCTCTTCATATTA
TATAAAGAGTGGCAGCAGGCAGAGTGACAGACTGCCCCAAGAGATGACACCTGTCACTGA
GGGGAGTGCTGCTAATCTACAAGCCTCATTTTGTTTGAACTCTTTGTCACCTTGCCGTCA
AATCCTCATCTTCTCAGTCACTGCCAGCTTCCCTCCCCTCTGCTTCTCTGCTCGCTCTGC
TTTGCCCAGTCTCTCCACAATATATACAGTGCCTCCACAGCACACGCTCCACCACACAAA
CCGGTGTTCTCTGGTAAAACATGTTCTTGCTTTTATTGAATGAGCATTGTGCACGTCTGT
ATTCCTGTGTGTCATTTTGGGTTATTTATAAATGAACACATAGTGAGTACTTTTTGCCAA
ACTCCAAAAAAAAGTAAAATCTTGGCAGTTCAGTGTCTTACTCAGaggtgtgtaaaattg
cttatctgcccccagcgtatgagaagatgaggcgt
>NODE_208_length_436_cov_8.463303
CTCTCTCCCTGCACCGTGGTAAAGATGTGTAATTCAATGCTCAATTTAGGCCTGTCTCAG
TGGAGATTTTTTTTGCCTGCTAATTGATAGAAATTAAGCCATTAATCAAGCCACTAGCCA
TCATTCAACCCAGGGAAGATGAATACAAACTTTCATAATAACCACCTTCCCCATTTTAGC
CCTCATTAGCATTAATTTTTAATGTAATTATGCTATTCTTTTACACTGAGCTCATAAATT
ACTGCTCTTTTGTTGCTGGCTGGCCTTGTAAAATCCAAAGTAATGCTTTGTAGTCTGATC
TTTAAGGCAATTACTGGCTTCTTCACTCTTTTATCTCCCTGCATTTCCAATAACCTGCTC
TCTAATGATTTATCTCCGCTGTACCCCCCTCCTCCTCTCCACTCTCCCCCCACTCCCTTC
CCCGCTCTTTCTCTCTCTGCACCAGCGGCCAActgccctgctgccagcctccgcctccaa
tcccccatccgcccacattctccccatctctttacagcaggcccagatacattggtggtg
gtggtggtggtggtggtgggggggagatgcacacaaacac
>NODE_209_length_715_cov_13.948252
CTTAAGGTCCTTTCCAAAGGTCCTCTTCCTTCAGCTGAGTCTGTGTGTGCAGTGTGTGAC
TGGAGTATAGGTGAATAGGACCCTCCGGCCCTGGGGCCCAGGGCTGGATGTGGTTGGATG
TCAGTTAAAGGATATCTATCTGATCCAAATAACCGATGAAATTGCTGTATCTGTCTATAA
AGTCGAGGCAACACTAGAGAAGTGTTCTGCTCTAGTTAGAAAAATTGTTTGAATCAAGTC
GATGGCAGTCGGTTACATTGTGTATGGAATACTCTACCTGGCTTGTAACTGACTAGAACT
GTGATGTACAGATGATGTATTATTAAAATCTGAAGCAAGTAATGCAATGATATTAGGATA
CAGTTTTTGTATTTTTATTCTTGTATAAGGTTATTTGATGGCTATTGTTTAGCCTATAGT
TCATTCTGTGTTATTTAAATTCTAATATATGAATCATATTTGGATTGAAGTCATGTTCAG
GGGCCATGTTGTGTATGTATTGAGATGTAAAGCCTTTGAATGTGAATAATTATTGTAAAC
TATAATATTTTACAGCTTTTTTCTTACTATATCATACATTTTCTATTTGCTCAGTGATTT
AATCATATTCTGATAATTTAATGAATCTGTTCATTCTCTCTCTGATTATTTGTGCGCTAG
GTCAGTAGATGTTGAATGATGAATTTTCCACTTAATGCTTGGTAGTCCAGTAATTAAAGC
ATGTAGGGATTTAGGCATACAAATAAAGCCATGTGTCCTGTCTTCTGTTAACAACCATGA
CACAGCAGCAAAACAACAGCAGCAGCAGCAGCATTCAGTGGCAATGGCATCTCACATTTT
TGCAGCATGTAAATAAAGT
>NODE_210_length_346_cov_1.442196
CGTTCTTCTTTTTCTACTGCTTCAGAGATCAGAGGGGTTCAGTTTTTGGAGGTGATGCTT
TGTTGTTTGTCTTAACCACACCCAAGGCAGCGACTCAGTGCAGACATGAGCTGGTCAACA
CAACAGCTGGGCTTGAATCAGGGGCGGTGGAATAATGTGGTGTGTGTGTCACAAAAAAAT
CACTGGACTCCCCCTGTCCCCCCGAAAGACATCTACAGGTCACGGTGTTACAGCAAGGCT
TGTAGAATCATCAGCGACAACACTCACCCTTTCCATCAGATCTTCACATTACAGGGCCCT
AGAGTGCCACACCACAAGATTCAGAGACAGTTTCTACCCTTCAGCTGTCCAAGAACTAAA
TTCTTGGCTCCCTGACCCACTGGCCCCACTTCCACCATCCAGATAGACTTCTGACCTGGT
TCTGTGCCATAAAAGTGTGTGCAATTGCCAgatgcactttaaacatttttaatgatagtt
ctaacagata
>NODE_211_length_554_cov_10.685921
TTTACTTTACAGTAGAAATACTTAAATTAAAAAATATACTTTTTTAAAAACTAATACTTA
CACACACACTGTCAATTATACGTCCACTGAAAGGATCATATAATTTAGTTCTGATTGTTC
TCTTCTGTAACGTCCAGGATCTGCTGGCCTGAGATGAACTTGCGATTACAACCTGTTGTA
GTCTAGCTGAGCTGAACGCCTCATAAGTGGAGCTTTTGCTTTTTTATTGATCTCTTTGTT
TCTCATAGCTGGAAGGGCACAATATTTTCTCCAACCTGAATTCCAGCGAGTACGAGCAGG
TGCTGGAGATCATCCGAAAGGCCATCATCGCCACGGACCTCGCCCTGTACTTCAACAACC
ACCAGCAGCTGTCGGAGCTGCTCACCTCGGGTGTGCTGGACTTTAACAACCACTCGCACA
GGTCAGACCATGACTCACACAGGTGCACAGGTCAGGTCTGGATTCAAACCAGTTCTCATA
GCAGTGAATACAGAGAAAAGCAAACCTGCCGTGCATGAACAGCACATTGAGTTTCTCCAC
ATGGATATAACGAGGCTTTGCTCCCCTCCAGGGACCGTGTGATTGGTCTGATGATGACAG
CATGTGACCTGTGTTCTGTTACCAAGCAATGGCCAATCACACGACTCACAGCCAACGACA
TCTATGCTGAGTTCTGGGCTGAGGTACAGTGGGATact
>NODE_212_length_635_cov_15.237795
GCAGGCATTTGGTACACACCGGAGATTGCTTATCGATCCAGATCGCAGTATTCAGGCCGG
CCTGAGAGAGGGCTGAGAATTTTCTGAGGGAGTTAATAACCTGGCAGCTCAGCTGTCTTG
TCCAATTCACCAAAGGCAGAGGCCTAATCAGGGCTGGATTCCTTTTTCTGTCTGAGGAGG
GGGCTCCGGCCCTCCACCCTCTCTTTCAGCTTTGGCCGCTTTCTCTGTCTCTCCATCTCT
CCAGCCTTCCTCTCATCCCTCCCTCCCTCTATGGCCCCTCACTTCCACTCCATCGGAGCT
CTGAAAGTGATTGAAATGACAGCCTATAGAAAGAGGCTAATCAAATTGTTTATTATCAGT
CTGAATCAATATGTATGGATTGTTAAAACATCAAAGTCAGCCCCTGGAAAAGTAATAGTC
GCCGGCTGGCAGCAGCTGCTCAGCCAAGGCTGGGTCCCTGGGAGCCTCGCTCCATTTAAA
GCGACTTTCACTCTTACTTAAGTCCTGATGACCCGACGAGGTCAGCTGGCTGAAGGGGAT
GTACATGGCTGTTCTACAGCGCGGCTGCATAAAACCCCTCTAAACTTCCCTCCAGCTACT
CAAATACGCGTCTATTCTGCCCGACTGATAAACAGTCCATCAACAAAATAAATGAGCCAC
CATGGTACTGAGATAAAGACCATCGCTCACCTACTGTGCTCCAAGCAATattttggacca
ctggtcactggttccctcaaattcaatattttgcacccatcctctcctttgaatccaac
>NODE_213_length_971_cov_10.341915
TTTTTTCACTTACCCGGTGAGGCGGGGAGGCGAGCCCCGAGCGGGCTCTCGCTTCTGGCG
TCAAGCGCCCGGCACCCGCCGGGCGTGACCCGCTCCGGGGACAGTGGCAGGTGGGGAGTT
TGACTGGGGCGGTACACCTGTCAAACGGTAACGCAGGTGTCCTAAGGCGAGCTCAGGGAG
GACAGAAACCTCCCGTGGAGCAGAAGGGCAAAAGCTCGCTTGATCTTGATTTTCAGTATG
AATACAGACCGTGAAAGCGGGGCCTCACGATCCTTCTGACTTTTTGGGTTTTAAGCAGGA
GGTGTCAGAAAAGTTACCACAGGGATAACTGGCTTGTGGCGGCCAAGCGTTCATAGCGAC
GTCGCTTTTTGATCCTTCGATGTCGGCTCTTCCTATCATTGTGAAGCAGAATTCACCAAG
CGTTGGATTGTTCACCCACTAATAGGGAACGTGAGCTGGGTTTAGACCGTCGTGAGACAG
GTTAGTTTTACCCTACTGATGATGTGTTGTTGCAATAGTAATCCTGCTCAGTACGAGAGG
AACCGCAGGTTCAGACATTTGGTGTATGTGCTTGGCTGAGGAGCCAATGGTGCGAAGCTA
CCATCTGTGGGATTATGACTGAACGCCTCTAAGTCAGAATCCCGCCTAGACGTGACGATA
CCGTAGCGCCGTGGATCTTCGGTTGGTCCCGGATAGCCGGCCTCGGCCGGTGCGGAGAGC
CGTTCGTGACAGGGCTGGGGCGCGGCCGGACGATGGTCGCCCCTCTCCTGCCTCGCATCG
CATGTTTGTGGAGAACCTGGTGCTAAATCACTTGCAGACGACCTGATTCTGGGTCAGGGT
GTCGTACGTAGCAGAGCAGCTCCCTCGCTGCGATCTATTGAAAGTCATCCCTCGATCCAA
GCTTTTGTGTCTGGCCGAGGGCGCGCGGGCCCCCTCCAGCCGACACGGCCGTCCAGGGCC
CTGGGGTACCAGGGGCGCCTGCCTCTCCGCCTCTCCGCCTCTCCGCCTCTCCGCCTGCGG
GAGGGCTCTTGACGGGCTCCTTCTCGCTCTCTCTCTCTCTCTCCACCTCTCTTCCGTAGC
CCTTAAAGCCACGCTCTCCTGCCCGAGAGTCCCAC
>NODE_217_length_750_cov_10.308000
GAATGAAAATGATCAAATAATAATAATGATAATAATATTAATAATAATAATAATAATCAG
AATAAATCCACATTTCTCATGCATTCAAAAAGCTGCAAAATGGAAAGAAGCGGCAGAAAT
TCGGATTTATTGTTTCAGTTTAAACTAGACAAGGATGCTCTGAGCAAATAGTGAAGAACC
AAGGTGATAATCTATAGTGTCAAAGGAAATCAGGTAAGTTACCTTGAAGACATCACATAA
ATGCCACTGAAAGGAAAGAGCGCTAGACATCCCCACGGGTCTCCGCAAGACAAAGCCCGG
CGAAAATGAACTTGTTTGAAGTCATTAAAAACGGGGAGAAAGAGGATGAGATGCGGGCAA
TGTCACATCTCAATATTCCGACTTTGTTCCATTGCGCAGGCTCGTTTTGGAGAAGTGAGA
TTTAGCGAACAGGAGACGGATTTAGAGAGAAAATCCCTCACATTTATCTACATTACACAG
ACATTTTCAACAGGAAACAGCTGGGGCAGCATTTGCCTCCTACTCGTCCTAAGTTATTCA
TTAAGGATTTTGGGCACATATTCAAATAACGTCATTTCTCTTTTTTCTCAGAACGGGATT
GAATTTTGATCTCTCTAAGACTTGGTTAGTAGTTCAGATCAAGATAGAAAAAGCGGTGCT
GCCCCACCAGCAGCAGCTCTCACTCACACAGCACACTATTTTATGCCCTGAAAGCCCGTG
AAGGAGAAGTTAAAGACGAGCTGGAGGTTGTGATATGACTCCTGGTCGTCGTGCGTAATT
TGGCACCGTGTAGCTCTGCAGTCTCTCCAGCGTCTGAGCTGATTAACGCTAAAATAAATC
ATTAAAAACACTTTTCCACTTACTTAGCACAGTGCTTCTGacttggatggccaa
>NODE_218_length_309_cov_17.669903
TTTACACTTAGTGACAGAGAGCAAACAAAGACTGGATGGGTAGGTCATAAATAATAATAA
TAATAATAATAATAATAATAATAATAATAACAAAATGCAGGCTAGATTGTCTCAGTACCT
TCTCACTATGGCTATGCTCCTCGTTTAGCGTAGTGCTACTGCACGTATCAACTCCCGAGT
CTTTAACCTGCGGTTCACACCATGCCAAGTCCTCTTCAAATGAGTGTCCCCCAAAGCGCA
CCATTTTCTTTTGCCTCTCAGATAAGGTGTGTGTCGGCTCGGACATAAATGCCTGCTCAA
TAGTTTTTCTTTTTCCCCTTTGACTGTCCCCTACAGGTGTGGGATAAAAACAGAAAGAAA
AACAGAAAAAACAACATGCAAAGGTGTAAATAAAACAAAGGAAACATGAAATGACAAAAG
ACTCTGGGAGAACGGGGATGGGGGAGAGGAGAG
>NODE_219_length_380_cov_6.142105
TTATGCTCAATAATGGGGAAAATGTTTCTTCAATCACACAGGTGTTTCACACCACGCCTC
AGTGCACAATGTTATCTCCAGCCCAACCAGAAAAAACAGATGTCCAGTCTCTCCCTATAG
TGCGAGATCCTGCTCCCACCGGGCATGCACAAAGTCACCCAGTCAACCACGCATTAAAGA
GAGGCAGCTGCCAGAGCATTAGTGTCCAAACCCTAAGTAGAGAGGCAGACATAAACAAGC
ATGACAGTTGGTTTTTGGGATGCGAGGAACACTGATTGACAGTGCTCTGTCGGCCGGATT
AGAGACGTTCATTTCGTCCTGAACTCAATTATATTTTACAAAGGCTGACATCCCCAGTTA
ATTGCAGCCTTTCCACATGAGGGAATTATTTGCACTTCTCAATTCCCTGGCCATGTGTAC
TCTGTTCCGCATGTACAGGCTTCATCTAATATGTGGAAATATTGCAAATTAGATCAGAAA
AAAAAGGAAAAGGAAAAAAGAATCTGGGAAAAGAAAAAAAAAAA
>NODE_220_length_578_cov_8.003460
CGCTCATGTCACATAAGGTTTAAATGATAAAATGCACAGATTAGCTTACCAACCTACTTA
AACCAGGATGAATTCTAATGTTTCTCACGGATATCATTGCATAATTTACCAGCCTCTCTT
TCACAGCAATGAAATCAAGAAACAGGGATGTTTTTGTCATTTATTTATTCTTCTCCAGTA
ATCACCCCGCTAACGCCTACAGGGGCCTCCATCTGGGGAGATCACCCACGGTTGCGTGTG
CTGTGATGCCAGTAGGTGGTCCTGCCCATGGCTTGGTGGGTGAGCATGGTGTAGTCCCTG
CTGCCACTGCTGCTGACATATCAGAGCTGTTTATTAAGAGGATGACAACTCTATCAAGCC
CCATAAGCGGGCCCTCGTGCACAGGAGTTCTTTTGTTACTTTCAGGGAGGGTGTCATCAA
TCTTGCTGCCATGCTACTCTCTTGAGCTGTTGATGGCAAACACGATTCCTCCCTTTCTGC
CTGGCCTCTCCCGCCTCACAGTCTGGAATCAGGCGTGGTGAGGGGGATCGAGGAGATAGG
AGGACTTTCCCCGAGAGTGCCTTTTCTTGACAGGCGACAGAGCGGACCGTTTGGACACCA
GGGGTGGATATATGGGACCATGTAATGAAAAGACGTTGACAGGACCTGCTTGCTCTGTAA
TGAAGGTCCTCTGGAGCTGTGAATGGATACACACATcgttcacgcttttgtctccctgcc
tt
>NODE_221_length_473_cov_17.131079
CTTATAAATGCACCGAGCTTTGCAGTGATGATCAAAAGGCCAAAATAGCGTGTGATTGGA
AAGAAACCTAATTGCCTTTCAAACCTCTGTGGCACGTTCTATTTATTAATCTGAAAATGG
TTCCAAATCTTGGGGATAATGAAAATCTCTTTTATAAATATGTATGCAGTGAAGTCACAA
CATAATAGGGGCCTGGTGAAAAACAGGAGGCAGCAAGGCGGCTGAAGGATGAGGCGCAGG
CCCTGCAGAAAAGAATGTTCCCCCAGCAGAAATTGGTTTAATTAATAGGACATTTTACAT
AATGATTACAGTGTAATTGCACCGACTAGCAGAGTGTCATTAAATATATCCTTGCTCCTT
TACAACACCCTCCAGCTAAAAATAATGAGTTACATTGGAAATCACTATGCAACAGGTTCA
TAAATAACATTTAAGCCCATACAAGGCAAGTACTTATAAATAATAAATATTTGCCTTTTG
TAATTGAAGAAAAAATGACTGCCTCTTTTTTTCCGCCACTGCACGCTGCTTTGTCCTGTT
GTAGCCGTGCAAAGGAGATTTTTCCCATTTTTCCCCTCTTGTAAGTGCTGAATAATTTAT
TTGCTGGCTAatagtca
>NODE_222_length_290_cov_8.244827
GTGCGTGTGTGTGTGTGTGTGTGTGTGTGTGTGTTTGTGTGTGTGTGTGTATGCTGAGAG
CAGGGGGCCGGCAGCTGTCAGGGGCTAGGAGCAGCAGGCACTAATGAAGCAGATGAATAG
TGCAAAAACTCCCAAATACAAACAGGACAGTTGACATTTTTCATCTGTCAAAAGCAGAAG
ATGCATGAAAATACGATGGGGTCTTGTTTAACCCTTTGCCTCCTGGTGTCAAAAGCTGGC
TGGGTTTCTTCTTTTTCTCTGTCTGCTTCTGTCTCACCCCCTTTTCCTCTCTCGCATATT
GAAAAATTATTTTTTTGGAAAGCATCATCTAACCCTTACATAGAAATGTACACACTGTGC
CCTGTAGAGTACTAAGAAGTATATGTATATTTGTTATGAAGCAATTAAGAGTCTTTCCCA
CATGGTGCTTTCCa
>NODE_223_length_362_cov_5.372928
GTGTTCTTGGGGTTAAAGGCCTCACCTTCTCTCCTCCAAACAGATCTCTGATCAGTTTCT
GTTCCATCTGACCACAGAACTTTCCTCCAGAAGGCCTTTTCTTTGTCCATGTGATCAGCA
GCAAACTTCAGTGGAGCTTTAAGGTTCTGCTTCTAGAGGAAGAACTTCCTTCTTCATGGA
TCCTCTCAGCTCATGTTGATGTAGAACACTGTGGACACTGACAGCTGTGTTCCAGCAGCT
TCTAGTTCATTGCAGACCTGCTTTCTGCTGGTTCTTGGTTGACTCTTGACCATCCTGACC
AATGGTCTCTCAGCAGCAGGTGGTAGTTTGTGTGTTCTTCCTGATGGTGGCAGTAACACA
ACTGGACCATGAACTTTATGCTGACAAACAGATGTGACTGTGTGAGTGGTTCTAATGGGT
TCTACTTAGACTGGATCAGAGGAGTCATCAGCTGTAGCCAATCAGAATCAGTCAGGAGAA
GTTAGGAGGTCATGGaacagagaaca
>NODE_225_length_632_cov_14.417722
TAGTATTGGAGCTTGGCAATGATTTTCAGAATGTCATATTAGGGGGGGATGCCTGCTGTC
CCCACAGCAGTGGTAGTGTTAGTCAGTTGATATTGCATATTTGGTTGTTGATGCAGATTG
CGCTGCAACAGATAAAGTCAATTCCAGGAAGCAACCTTTTTCACCAAAGTCAAGCATAGC
TGTAAGACTTCTCTGCTATCTGAAAAATAGGTTTGAATTGCATGCAATTTGTGGCAGGCA
GAGCACTCCAATGGAGGGAGGCTATTAGTGAAATGCCTTGCCACTGTCTCTTTAAATGCC
AATAAATTCCCATCATTACAGAATCTGGCAGTTTTCCTCCCTGTCTGCAGCCTGGGTCTT
TATCTCGCTCTGCCTCAGTCTCTGAGCATGTAGATCTGGCCCAGTTAGATTGTCATACTT
AACAAACATTAATGATTAATTTCCTCCACTGAGTCAAATGGGGCTAAAGGGATGACTCGA
TTCATCTTATCGCACCACAAATTAGCATTTCCCCATATTCTCCAGCATCAACTGTGCATT
AAAATTCCACATTTACCATTCTGGGCACTGGCAGCTGTGGTGAAAGAGCCAAGGAGATCT
TCCTCCTATGTTGCTGGAGATTCTGATTACTTCTGTGTTATACAAAGAATAATTAATTCT
GCCACTTTCTGCCTGTTACTGTACATGTCTGACTGATCTGAGTGAAATTACTCACTGAGG
GGTTATTTAAAAGGTCAaggtggggtttttttatttgctgtgttaagtcctggtca
>NODE_226_length_623_cov_11.205458
ATTACGGTTAGTTTTCTAGCTGTAGGTTTTCTCTTAGGCTCAGCTGATGGGCGAATGTAT
TGATGCATTAGCCTGAGGTTTAAAACGGCGACATTTGACAAAGCATGCTCAGGTTTGCAA
TGAAATGGGCTGAGGCATTGAACGGGTTTTGCCAACTTGAAATTATTTGGTCAATTATCT
TCAGGTAGAAGGTGGTGTTTCAGGGCATTATATCAAAACAGGAAGGCTGTCGGCCATTTC
AATAGTTGTTGTCCTCAGTCTATTGCTTTTGGTGTTTTGGGAGAATTCCAACAAGGACAG
GCTAAGAAGTCTTTATCTCTTTTTTTTTTAAAAAGACTCAAGCTTGCTTTTTGTAGACCT
GTACCATATTGTGCTGCTGAGGTGCTGGGGGAAGGCTCAGGACTGGCAGTCTGAGCTCAC
TGTCACCGGCCGCCCTTCTTGTGTTTCTGCTCTAAACCCCCATTGTTCTCTCGGCTTCTC
TCCCCTTGGTGTGTGTCGTCTCTGGAATCTGATTTGTAGTGGGTGAGGTAACGTACGTGG
AACACTTAATGGACGCAGAAGGCAAATCGAGGGTAAGTGCAAATACATACAAATAAAACA
TATGAATAAGCCTAGACAAACCTGTGTTTGTCAGCTGTGGTTTCTTTATTTACATTGTCG
GGAATTGTTCAGATTCAGAAACCTGGTGGAGTGTGTGAGATGGTGACATGCCGGAGGCGT
GTTTTACTTGGTGTCGTCTGTGGCACTGACTTGAGGCCATCCTGAAg
>NODE_227_length_511_cov_18.244617
AAACCCCTGGTGGGATCTCGTGTTTGTTTGTTTGTTTGTTTGTTTGTTTGTTTGTTTGTC
TGTTTCAGGAGGAAAAAGAAACTCAAAGCCTTGAAATTCTTCTCTCACAATTATTCTTAA
ACATTCAAGTCATCCTATTAATACTTTGTACAGCAGAAAGGTCCTTCAGATTTCACACGT
GTATATATAAATATAATATATAGAAATATGCATATACATATGTTCAACTTGTATATGTGT
ATACATATTTTGGAACTGTATCAAAGCCAATTTAATGTGCTCTCAAAATATGGCCCATGA
TTCCTAGTGGGATGCACATCAATTCACATAGTACAACCAGTAGATTAGGTTGAAAAATCC
AAAGGTGATAGGGAAAATGACCCGGGACCACTTGTCAATGGTGCTAACATCTGACAGGTT
TGGGATTTTCAACTTGAGCTTGGAGGAGCGTCGTCGTAGCCGACAGTTGGCCCGGCTCCG
CATGGCACTGCGATCCAGCGAATGGTGGCTGAAGCCATCTCGGGGCGCCATGGGCTTCCT
GAATTGGACCCCGGAGCTGTCAAAGGACATGACCGAATTCCGAGAGTCACTGACGCTGCT
CCCCACGTCAGAAGGCATCACTTCGTTGTTCATCTCCAGCGTGGTGAggaggatg
>NODE_228_length_433_cov_18.080832
ATCCTGCTGTCAGCTAGCATAGTTGACAGTTTATCCTTGAGCAAAATAAATCTAGTGGAT
GGGAATAAGCTTGGCATAATGCATGAGCGTTTGATGGTTTCTACAGTTAACTCTAAAGGA
GAAGTGGGAGGCGAGATTCTGAGCATTTCTCCCTTTTATCTCCTTCACAGGTGTCAAAAT
GGAAGAGAGCCTCCCTCCTGGCACCAGCTTGAAATGCACAATCTGTAACTACACGGCAGA
TTCTCTTATTACATTCCAGCATCACATCATGTCTCACCTGTCACAGGCGGCCTTCAGATG
CAATCACTGCCATATCAGCTTCCAGAGCCACAGGGAACTCTTACAGCATCAGGACTTACA
TGGGCACGGCAGCAAACTTCACAGGGAAGGCGACGGCACCGAGCATTCCCCCAGGGGTCC
TGAGGAAAGCCTCCAGCAGCAGCAGCAGGCCCGCGCTGAGCTGGCCAACAGGAAGGATGC
TCTGCTGGGAAGTCCCAAAGGGGCCCTCAACAAGGAGACCAGCACAGACGGAGAGGCTGA
CAAGGCTGAGAAGAAGCCCATGCtgtctgttcagaag
>NODE_229_length_495_cov_6.723232
CTCACTAAATCAGCATGAAATGTAATGCCATTTGCCGTGTGCAGTGCGAGACTTGATAGG
CAAAGGGGGAAAAAATGTATTAAACGTCTGTGAGTGAGTTTTTCTTTCTGCTGGCCTTTG
AAAGATGCCAGTTAATCTGCTTACTCCTTTAATTGTGAGTAGAGGGGTTGGGCCTCCTCC
CGGCCAGAATAAGACTACTGATCCAGAAGTAAAACGATGACCACTGCAGTTATTCCTTCC
TTTAGGTTGTGCAACCCCCCTAGTTTTCTTTAGCCACCCCTCATCTCCTCCTCCTCTACC
ATCCCCTCCCTCAGAGGGAAGAAAGCTCCTTGTTCTGACAATAGACATTTTTTGCCATAT
GTTGGCTTGACATCTTCATCAGGTTCACAGCAGGTTACCTTAGTTAACTTTCACTCCACT
GCCTGATGGGATTTTCTCCCCCTGTTTCTCCAATCGGCCCGGGCTCAAAGTCTAGACGGC
CTCCGAGGCAGGGTCCTCCTAGCCCTGTGTCCACAATGGCCGTATTGTGGACGCTTAGTA
GTGGTAGCTTCCTCCAGTTACAGCGAACAGGCTAGTGCTAAAACAATGCTTTTGTCCAGG
GGCAGACGAGGGGGGCCTAATCCACtacatactgtgaaa
>NODE_230_length_311_cov_1.292604
AAAATTTCTGAAAGATGCAGTGTCTTCAACAGCTAACTGTTGGAAATGTAAAATTGGAGT
ACAGTAAGTTATCAAGCTGTTACACAAAAAGACAGACGGTGAAACAGAAGAGAGGAAGGG
AGCATTTTTCTCCTGACTTTTTTTTGTTAATATGAATAATAATCAGAAGAACTTTATTTA
ATTAGCACCTTTTAAACTCTTTTCAAACAGGGCAAAGAAGAAAAGCAGCCTGTTCAGTCC
AAACCAAAGGAGGAAGAGAAATAGTTAAACCTGGTGAAAGATTTTCAAAATAAATCAATA
CAACAACTCCAGATAAAACAATGAAAGAACTAAAGATGCCATATCCAAGTAAAAATAAAA
AGAGAGGGTAAAACTGCAAAAAcacgactacaagtgataattatcatcgtaaatatatga
aataaatatagaagtaagcaaatgaataaataaaa
>NODE_234_length_575_cov_10.923478
CTAAGCTCTCTCTACAGGCCTTAACATAAGCATTTAAATGACATGTTTTACGTTTTTAGG
TTAAGTTAGACGGGTGTCTCTCTGGTTTCGCATGTGCAGCCAGTTGCTTGGCAGCTCCAA
CAATGCTTTGTGAGTGCACACACGAGTGTATTCGTGTCATCGTATGCATGTATATGTGTG
TGCACAAGTGTGCATTTGTGCATGTGTGCACTGACGTGTGTCACTTAATCTTTTCTCCTT
TTTCTTTCTGTTTTATATTTACTACGTCAGGCAACAAATGAATCATCTTTATTACGGAGA
AATTTAATTTGGGTGAACTTAACTGCTGCTGCCAAGGTCAGACGGGCAGAATGTCATTTT
AATCCAATCAACTTTAATCTGTTGGTTATAAAAGAGTTAGGCTGTTGAAGAATGGCTGTA
TCTCAGGCCCTTTATTACACTGGCTAATGACTTTGATTGTGAGGCGCCTATCAAGAGGTT
AGGAGTTCCTATGGTGCTTCATGTCCTGCTAATTCGCTACCTCATGTCACTATTGGGCTC
AACTAACCCTAAAATCACTATTGCCTTCGTTCCCTGTTTACAAGAAAATCTAAACCGTAA
TGAAAGTCAAATACTTATTACGTTTTAAAACATGACTCTAAAACCACTGTACAAGTTATA
GAATTTCACATCTGAGGGTAAATAAAAAAGAGTAACTGCCATAGTGTGAGTATAGTATc
>NODE_235_length_418_cov_10.287082
CTATAATACAGTACTTAGAAAATTGAATAGAGAATACAAGGATGCCAGTTTATTGCTAGT
ATTTTGTCATGTAAGACATTCAGATGAACTTAGATTTACAATCAATACATATGATTGACA
TTAACCAGATCCTTTTTTTAACACATGGCATCCTTGAATATTTTTTTGCTTTGCTTCGAA
TAGTAATAGTTTTCCTCTTAATTAAAAAAAATGAAAACTAAATGTGTAAAAACACAAATG
AATGAATAAACAAATAAATAATGCATCTCATAAGGCTACAATAAGAAAGTAAAATGATGT
TCCGAACCTGGAACCACTTAGCGTGGCGCAGAGCAGCCAGAGCGTCAAGGCATTTTTGCC
TGTCCAAGACGTCCGCTGGGTCTTTCACCATACCCGAGGTTACATCTAAAAATGGATTTG
AAGTGTCAAAATGGTGATGAGGAATGGGTGTTTGACCAGGTCAGCAAGGCTGGCAAAGAA
CAAACACATTGCCACACATACCAATATTCCATGACAACCAAACAACTGGTTGCTTTTGTG
TAATTTTGAAAATGTTACTGAc
>NODE_236_length_647_cov_13.421947
GAGCAAACCTCCCCTTTTAAATAATTGATATTTTCTGATTAAATGTGGCAGTTTGGAGAT
AATGAATTCTTTATAGTGTGCCTTGAGCAACTCAACAGCTTTGCCCTGCATGACAGCTTT
ATGGGGCGTCTTTTTGCCCAAATTTTGAAAGTTTAACCTATGTAGATCAATGTGCTTCCT
TAAAAGAGTTTAATAAATTAAAGTGCAGAGGGCTTTTTTTCCTCAGCGAGCAGAAAAAGC
TGATGAGACAGGTTTAGTTTAATCTCAGGCAATAGAAGTCATTAACCATTCTCCCAGGAA
TTAAAATATAGCTTGCCCTTTTCTTCTCTCACTTATCATTAGCATCACTTTAATCTCCCC
GCGTTTCACACTGCTATTTTAATCATTACTTACTGCCTTTTGACAACTGAAGAACATGGC
TTCTCCCCGCTCAGGCAATATCCTGATTTTAGCTGACAAAATGTAGGACATCATTTAAAA
ATATCTAAATTTCCTCTTCCTTTTTTATTCTTCTAACTTCCACTCTTTAGACCCCTGAAT
GTCTGTCTATTTATATCAAAGACAGCACAAAAGACGAGAGGAGATTGAGTGGACGACATT
CAAAATGTAATTTGAGTTGGCTGCAAGGGTAACAAAATGTATAATACGGTTTATTTGTGC
CTGTCATGTTATTCTAATAGATGGTGAACTTCGCATATCGCTCTATGTGGGTCATTGCAG
GGTGTTGGGGGTATATTTGTCTGCCCTTGAATCAATGAACATTTACAAcagaaaccacgt
atctccagaac
>NODE_237_length_636_cov_12.091195
TGCCTTCAATAAACAGGCGTGTGATATCACAAGTTTAGCATCAGCCCAACTGAACATAAT
GGGAGATTTGATGACTTGGCATGGCTGGTAAAACTGTATGGCAAAGAATGTATAATTAAA
AGCAACTAATGATGCACTATATCTGACCACAAATGCGCAAAAGATAGAGGATAGTAAAAA
CAGCTTTGGTCTTTCTGTCTTCAGCCTGTTTGGCCACATAGAAGGAAACAGATAAATCTG
TGTAGCTTAAACCCCTGTGCCTCCTACAGGATTAAAAATTCATAAGATATATTGAATCGG
TGTGGAAATCCCAAAATATATGCAATTTGATCAAGCGGGGATTAAAAGTGTCATTGTGCT
TGTCAATAAGGGTTGGTGGCGACGTGGCAGTATCACATTGACTCTTGCGTATTAATACTC
AGTGTCCTATTGGGCCATCAGCTGATTGTTTGGAATGTAAATGATGCTGCTGATGGCTCC
AGTGACTGATGGCTTAAATTCCAATTAATCAATTGCTTCATCAGTTTCCCTAATTCAGAT
CAAATATCTCCTGAGTGCACACTCTTCTTTCAGTGGTATTAGAAGAAATAAATGCTCTGG
AAGTAATTTTCATCAATCTCGTGTACATGCCAATATGCCTCACAAGCCTGGTCCAGGTTG
AGGACTTAATGTCTTAAGTGTGTGTTTGTGGGTGTGTGTGTGTGTGTAGAAGAGGGATTT
GCATATTAGGAAGGAATGTAAGGAATTAAAATAGGGTTACATATTTGTGTGGACTTACTA
>NODE_238_length_517_cov_19.394585
CTTTTACAGGACGGGTGTCTTTTAGCAGCTCACATCACAGAACCCTACAAACGGCAATTA
AAACGGATGTGCAACACTGGCTCTGTATAGGGAGAGAGAGCGGAGAGAGAGAAAGAAAAG
AGAAATGAGAGGGGACATGAGCGAGGGAGGCCAAAAGAAAGGAAGAAAGAAAGAAAGTGA
GAAAGTATGCGAGGGAAAATGTACAGCACCACCTCTCCTTCAAAACCAGGACTGATACTG
TGTCTATTGATCTTTATAACAATAGCAGCAAGCTGTAAAATGTTTGATGGTTTTGTACAG
ATCTTAGTCCCCCTCATTCATAATTACTGCTACACATGTAGAACCAAGGGCAACTTCAGA
AGGGGCGCTGTTTGAAAAGCTGCTGCCAGACTGTAGGGATGATGGGAAATCTCAGCGGGG
CCTCACGGTAGCTCCAAGCCCTAAGGCTATCATTCCTCCTGCCGAACACCTGCAGCAACT
TAAGTTTTACAAAGATCAAATTATGGAGCTGATTTTAAATAAGAAATGAGACCAACCTCG
TCCCTTTACTCACAAAGTTACTCTGCTTTATTTTGATTTCTGACTTTGATGCTGTGGCTT
TCTGAGAAAAGTCAGCAGTGCTCATTTTACAGAAATCCAACGTcttgtatcttgcacaaa
g
>NODE_242_length_533_cov_6.514071
GATCGAGTGCAGCCTGTGTGAAAGTCTGTTTCATCTACAGTAACCAAAATTGTCACAAAT
CAATAGCACATAGACTATTGCTTACTTAGAACAGATGTTAAGTGAAGGCATGTTTGTTCA
AGCCACCGACTTCACAGCACAAAAGATGTGTGTGCCGAATGACTACTATAAAAATAATTG
TCGTAAATTCCTTTTAGCCACACGTGACTAATTACTGACACTACAAAAAAATGCTCAAAG
CATTTCGGACTATGTGCGTGAGCATATTTTACATTTTTATGAAGTGTTGGTTTGGAAATT
GAATCCATTCCAACATTTCTTTTTCCTCAAATGAGCCCTCTTTCCCTTTGCAAAACACAA
ATTGACAATTTGTTCAGTAATCAAAGAATCTCCCTTTCATATGGATCGGTTTTGCGAGCA
CAAAGTAGAGAGGAGGCAATTTCTGGACATATCATGAGATTATATCCGTTTGACAGTTGC
GTTACTCTATGTGGTTTCCATGACAACTGTTTGGGTGAGGCCCCCAATAGAACCAACCTC
AGCTGTCATCTCTTCACCTAAAAGCTTTGTAATTGCTCTCATTTGCATACTACAATTAAG
TGTGTTAGCTCACAGCAAGAACAATCAACCTCCACTAAGGACTGGGGATAGTATAATTAT
TATATCAGTGGATTTGT
>NODE_243_length_533_cov_9.763602
ATGGAATGTTCTCAGTGCAATAAATTTTGCCGAACACATTCTTTACCAAAAGCCAGATGC
ACAAGACAGGATAAAGGGACAGCAACAGAGCGAGGCATTTAATGCACGGCACCGAAGCCA
TAACACTAAGTAGATGCTGCCCACTTAAATCTTTACATTCTTCATTCACTTTAGCTCACC
AAACACGACAGTCCCCATAGGCGAGTAATGAATAATCATTAGCAAAAGGTCCACAAATTA
TTGATGTAAAATAAGCAATGATTCTTTTTTTTGTTTCGCAATTTATTGCCATTAACAAGT
AACTTGCAATCCAATAAATGTCAGCATGGCTTTCAGTTAATTAAAGGGAAAGATATTATA
CAGTAATGCAGGGTGGCGTTTATATCTCGATTTCCACAGACTGCAATTTACTGCTGAGCC
TTTATTTGAAGGGACCCACAAATAATGGCTATTAAGCCGTCAGGGGATGGACAGGGGATC
ACATTAATGAAATTAGATAAGGCGGAATGGTGATCTACACAGCCTGGACTCTAGAGACAC
ACAAACCCGCACAGACATGCCGCACATGAGCATGACAAATTAGGACTGCATGCTGTTTAG
TTTCCTTTTTCCGTTTCGTTTTTATTCCCCTGACCTGCTCGGCTTGTGCGTctccatttt
cctccgtcttggcttca
>NODE_244_length_617_cov_6.056726
GTTGTAGCAGAAGAAGAAGACTGAGACGACCCGCACCCCCCCACACATTGTCCAAAAACT
CAACTTTGTCCAGCTAAAGGACATTACCAGCTCCTTTCTGTGCCAAATCTTACCCCTCGC
CACTATCATATCACTGTACACAGAGAAAAGGGCTCACTTTTTATTTACACTGTCTTTATT
GCCAGAATATTGCTTTTAATTGCTGTCCTGGATTTCCTGCTGCGGTATAGGACGAGTCTG
AGACGATTACTCAAAGTAATGGAGCATAATGATGTCTCGGAACGGCCCCTGAAGCTCAGG
TCAGGGGTTGGACAATGTGAACATTCAGCTACTTAGCTTCCTTTGCAACTTTGTGACAAA
ATCTGTTTGCCCAACACCAATTAAGATGCCTCTCCATGCGCTCTGGTCAATGGGTTTGAC
GGAGGGGGTCGTCCAACGAGTTGACATGTCCCTGAGCACGAACAAGCTGGCCTGTGTCCT
CGCCTCAATAATTGGTGTCCCTTGCAACGTGCCGCTTCCCAGGGCTGTCCTTTGTGTCCC
CATGGCAGTCCTAAATGAGGGGAGTCAGGGCTTTAATGGGACTCCTGTTAGTTTTAAACA
AACACAGGGCGACCCCCTACTGTTCAGCATGTTGCATAGAACAGctgggagtccacagag
ctctcactcgggagcctgtaacccccacaggggcccgagagcccgctgcctactgaccat
tgtgcctctgatgacgtcctctcaggagctcgacagtaatt
>NODE_245_length_499_cov_4.454910
CTTCAGAATGAAGTTAAGGAGGAAAGAGAAAAACCAGAGCTCTACGTAATCCAATCTTTT
AAGAGTCAAATCATAATTGATGAAGTCAAATTAATTTGGTTAAAGACCATTGGTAAACAA
CAGAAAGAGAGAGAGAGAGAGAGAAAGAGAGAGAGAGAGAGAGAGGGAGAGAGAGAGAGA
GAGAAACATTGACGTCACTCAGGCTAGGGTGCTTGTCACATTCTCATCTGCATAAAGATC
ACGTGCGTAGGCAAAGCATTACCTACCTTCCATTTCAATCAGTGACACGTATGCAATATC
AACAAAACAAAGGAAAGAAAGAAAAAAAGAAAAAAAGGAGAAAGGAATGTTCTCCGCAGC
GAAATGGGAAAAAGACAATGACCTCTTTTAGTATCAAAGCTACATATTTAGTCCAGAGAC
TGAGGAGAAATAAACAAAACCAAAAGAAAATAGAGGGGAGAAAAATAAAAAATCCAGATG
GAATTCAAAACCAAACTAAAGTTAGAAACAAAGGATGAATCTATCAGCTACATAATTTGC
TTTGTCTTTTTCGCTTGTACAAATGCAGCCATATTTGTATCAAAACAGGGGAGGGAGGAT
AGAgggaagcggacagagttaattgtcatattagtgacatcta
>NODE_246_length_528_cov_9.583333
ATAAAGTCTATCTGGAATAGGAAAGAAGAAAAAAATAATAAAGAAAAAAAAAATGGCGGG
AATAAAAGTTATTTTCCCGACTATTCCAGAGGGTTCTCATGCTGTAAAAATGGAAGTGAG
TGCAGGATACATCAGGAAAGTATCAATGTCTACCTCCACACACAAAAGGGCCCCATCCTG
CTATGACCTCTCCTACCATCCTCCCCCTCCCCTACTGTGTCATTTACCCACAGTTTCTAA
ATGCTTCCTCCAGCCAGAGTGGAATCTGCTCAGAGGTGCCTGGGCTTTGTGGCGGAAACA
TAATTAAAGTGGTGAAAGATGTAAAAGGTGAAGAATGGGGATGACATCAGGCCAATTTCA
CACTTGGCACTCGAATGGCTAGGTCCAAGCCAGGACTCTTGCCTCGCAACACAGATCAAA
GCCCACTGTCACCGCACCAGTGCAGGAAAAAAAAGAGGCAAAAGGACACCTAACTATGCT
AATCCCCAGGACGAATATATTTTAATCTTGTTAGAATACAAGTTAATGCCGTGGCTCAGT
GGCTGAACTTTTTTGGCAAGAATGAGAGGTGGACAGAACTACTTTTACCTTTTCTACATG
AGGTGACTCTGTCTAGCACcggataaacagtcagagtctgaacaaactttcttttggtca
aactcggtgtgt
>NODE_247_length_531_cov_11.704331
AGCGCGGTTCGGAAAACAAATACAGCAACACTGTCTCTGATCATCATTTGATAGTGTGCT
GACACGCAAACTCTATTAAGCTGTCTTCAAATATGCAAAAATGATATGATTTTACAATGA
TTACATATTCACTTCCCCAGCTGGCTGGCTCCAAGCGTCTCCATTTGTCATCGACTATTG
TGTCCAATTATATGATTAGCTTTGAACACTCCAGCACTTCGAGAGCTCTCGTGTGTTCTG
CCGCGCAGAGTGATTCACAAACAAAGTCATTACAACATGTATTCACACATATCAAATAAC
AAAACAGATGGCCACTGCGCCTGCCGCCTGATTTGTTTTCCACACGAGTGGTGGAAAAAA
AAGTATTTTGTGTGAGCTGTGTTTAATGCTGACTGTTTTTATTCCCAAAGAAGAGCAGCT
GGCTGTCGCGCTGTTAGATCAGCTCCTATGAAAGACAATCTTGTTTTCATTAATTTCTCT
ACAACAAAGGCACTTGTTGGGAAGATTTAGAATTACAGCGGGTAAAGCTTCCGGATAATT
CATCACAGGGACTTGACAGGAAACTTAATTGTTTTAAATGccagttgctgtgagcagtgc
ggctggtttttctttgatgtctaacaggtgggacagatagacgaccctctgatgtttcat
ttgacctttgacctc
>NODE_248_length_662_cov_11.185801
TAGATGGATATTTATGATTGAAATATAAAAAATCCTGTTTAAGGTTCAACCAGTGGCAAA
AACTTTGTGCAGAAAATAATCACGCTGAGTGGATTTCAGTAAAAGGGCCGAGAGAAAAAT
GTCATTTAGCATTCAAGATTTCCATTTGGCCGCCTGAAAGAGACTTAACGCCAATTGTCC
TGCTGGTCATCTCACAGGATGGAATGCAAATGTGGAGGTCTATAGGGCCTGGTGCGGGAA
AGCCATTGATTTGAGATGAATACAGTGGCTACTCTCAGGCCCTTCACAGTTATTAGGACT
AATAGAGAAACATAAAATAGTGAGAGAGAGAAGCACAGATCGGCACAAATGCTCTAAATA
GCTGGCTACTCCACAGGCCTCTCGGAGAGTTTGGCTTGCAATTTGCATTCCTTTGTGCGA
CAACTTGTAATCCTCCCCTCAGCATGCCAAGAAACACACAACAGATTTATTGTCCCAGTC
AACAAATCGTTTAGGTCATCCCAAACCTATTACTGCCTAATGCAGTGGGAGCCCCCTCCC
CTGCCCCAAGCCACATGCACCGCCTCGTCTCAACCACCGGAGACTTGCAAACACAGACCC
TGCATGGCCGGGGCCCCACAGCTCCAGCGCTTTGTTGGCCCCCCGGTCTATTCAGCCTCG
GTGCACTTCTGGAGCTTTATACCTTCTCCGAGCAGCTTGGGAGGTTGGGAGGGACACAAA
CCATGGCTGGGGAGCAGACAGTTTGGTGTCGGGACAGTAAACGGACTTGAGGTTTccact
gcgggcccacacaggctgtgctgaga
>NODE_249_length_306_cov_3.911765
AAAAAAAAGCCTGACAACTCTTAGCGGTGGATCACTCGGCTCGTGCGTCGATGAAGAACG
CAGCTAGCTGCGAGAACTAATGTGAATTGCAGGACACATTGATCATCGACACTTCGAACG
CACCTTGCGGCCCCGGGTTCCTCCCGGGGCCACGCCTGTCTGAGGGTCGCTTTGCCATCA
ATCGGAGACCCCCGCGTCTCCGCGGCTGGGGCAGTCGCAGGCGGTCCCGGCCGCCTTCGT
CCCCCTAAGAGCAGACCTTTCGGGACGCCCGGGCGCGGCGTAGCGGTGCTCGCACCCGCC
TACTCCCGCCCCGGGTGGGTCTCGCCTCCCTCCCTCCCTCCTCTCTCTCCCTCTCGGGGG
AGAAAGGGGAGCGCCTCCCCATCCGCGGAACCCCCCTGCTTGCGCGAGCTGGGGCGCGGC
TGCCGGTGGACGTCCTCGTCTCTCCGCGCT
>NODE_250_length_860_cov_14.027907
ATCAGCAGCTGTAATGGACACACTTCATAATTGTCAGTCTTTTGCGGCATGGTAAGGAGA
CTTAAGCTGGGGAGACTGAAGGCATACCATGAAGGCAGCTTTGATCACATGAGCTGAGAA
AGTGATGTGCCTATATACTCATTATTTTACCTCATGACTTGTGTCCAAAGAATACAGAGG
ATTTCCAACATTTAATACCACAGTATTTTCAAACTACAAATGTCGTCCTATTCTTATAGT
TACTGAAGCGAAGTCAGTTCTCTATAATTAAGGCAACTTTATAGGCACTGTTCCCTGGCG
AGTGTATGTACGAGTACCTGTGTTAGATGTTTCATCTTTATTAGCCAGAGCATGGTAAGC
CTAGCTCTTCATGCACTAATCCCCAGCTAAAGAAACAGCTTTCAAGGAATTAACATCAAA
AGTAAAGCTTTGCGTGCCGGCGGGGGAGCTTTCAACAGAGCCTGCCTCAACTATCTCCTA
AGTATTTTCAGAGCCTCGGGGATGAAGTGGAAGTTAAGTTTAACTTGCTCTGTGTTCTTC
TGCAAGTCTTTGACCTTGTTCTCAGGTCTCTTAATAATCCCTGATACGTTTGAATCCGTA
CAGCGTTTGCGGCATTTCCATGAGGCACTGCCAGAGGGTGAGGATTTTTCACTGGGGCCC
ATTGCCCATTCTTCTCTTTAACCCTTATTCCTGTGATCAGCTGGTTAGGATACAAGCAGT
TGAGGTTTTGGATCTGCATCTGTCAGAGAGAGCTACCTACAGTACCAAACACTGTGCACT
GCAAATCTGTGAATTTCCATATATGTCCACGTTGCATGAATCCATTATGAGCAGCTCAGT
GTGCTGTTTAAATAAGCCTCCCAAACTGAAGTCGTAGTTCTTGCGCTGCTAATTAAAATA
TCTGCATTCAGCTAATGAcaaatgagcgtacatgtttttatgtctttattttcttattag
tgttgccaaacctacatagaagaatgcctttgtggcaccatatt
>NODE_252_length_378_cov_9.494709
CTTCCTTTTTCTCCTTGTGAGGTACAGCGCCAGCAAAAGCGCGCAGCTGAATGTTTTCAG
AGCTTGGAATATGAAGACAAACTCTCTCCCTCCTTTTTGGTGAGAAGAAGAAGAAGAAGA
AGGAGGAAAAAAAGCGAAAGCGCTAAAACAAAACAACTAAAAAAAAACAAAGATCACAAC
CTGCAAACCTCCTCCGTGCACTGAAAAATAATAGGAAAAAGGAGTCGGGAATCAAAGTGA
TCAAATATGTTAAAAAGGCGGAGGTTAGGAAGTGATTTGCGATTGGTAGGAGCCGGGCTG
GCAGAATGCTTTCTCTCTGATCAGCTCACTGAGCTCTCTATATAGTGAACTTTGACACGA
CTGCTGCAACTTAGCACACGTTACCATGGAGATGAGCTGCCATATAAGGAAGGAGAGTGT
GTTTGACTGGTCAGAGCTCAGGGACCTCCCCCTGAACCCCATTGGCTAGTCGGCACTTGT
GCTACTTGGTACCTTGCCAGAGCCAGCATGGAGGTCGAGAGg
>NODE_253_length_360_cov_2.822222
TCAGCAATTATTGGGTTAATTCTTTCAAATTTCCCCTGTTCAGCACTTATAGGGTTAATC
TGGCAACTCTCCCGGTCCTCGTCAGCTCTCACCAGCAGAGCGCGTCCTCACCGCCATATG
TCCGTTTATTTTGGATGAATGCCAGAGACCTTAGCAGAGCCACCACATCCTCTCAGAGGA
CTTTTATGCTTTGTAGCCTTTTCAAAAGCTTGGCAAGAAATGCAGTACTAACAACTTGAA
CAGCAGAATTTGACCAGAGCACGACATCCTTGTTATAGTTTTTTTCTGAGCAACGCTACG
GTGAGATTCATAGTCGGCAAAATATTAGCTTAGCCTGCTAGCTAATATCACAGCGTGGTA
TATTGGTTCTGTGAAGCTGTGTGTAAGTTATGCAGACTGTTATGTCTGATAAGAAAATTT
CAAAGAAACAATTAGAGACAGACTGTGTGGATGTAGTAATGCATCTGGTGTTAAGTTCAT
GGCAAATGCTGTAGAGATGTGTgt
>NODE_254_length_466_cov_4.332618
CCTCCTAAAATGTCTTAACACTATTATTTCCTCATCCATTCTTGCTCTTGCTTCCAATTC
TTTCCCTCCTAACCTAATTTACTTAATTTCTCTCCTTTTACCATTCCATCACCATCCTAT
CCCACTTACATCGCCATCTCTCTCTCTCATTCCCACCTCTCTGTCTCTCTCATCTCTCCT
TGCCCTCAATCCTCACCTACACTTCTCACTCTTTATTCCTTCCCCACCGTCCAATCTACC
ACAAATTCCTCCCTCTTCTCCTCCTCCTCCTTCCACCTTTTGGTGACTCTGTGGCTGCTG
GTGTGGGCATGCGGGCCTGCCTGACAGAGTTTTGCATGCGTGGCCTGTCTAACTTTTATT
CAGATTCAAAGAAAAGGATCCGTACATCCTATCAGAGTAAGTCGGGCCTTCCTTAAGGCT
GGGGGACTCTGTGTGTGTGAGCAGGAGGGATGGGATTATAATGGCTCAGTGTTTTGGTGG
AGATGATTGCCATACAGATGTGGGCTAAAAGCAAAGGGACTAACCAAAGAGATGACTGGA
ATAAACATGTTTGTTTCTGGTCTTATGGGATATAACTTATATGCCATATACagagcttcc
cctattccag
>NODE_256_length_375_cov_9.696000
TCCCACTCATCCACCCACTGATCCACACACAGAGACAGAGCAAGCAGTATCGATCTTGCT
GTCTCCAGGCTGTTGAGAGTGTGTATACTTGTGTGAGTGTGTGTGTATAAAAGGGATTAA
GGCCTCGCTCAGCTAAGATACCATCAGCCATCAACCCTGCTAGTCCGCTTCGGGCTTTCC
CGGCTGCCGCATTGTCTATTCTGCTCCGCTATGTGAAAAATGTTGAATATCAACAATGGC
TTTCAGTGGTGTATTGTTGAGTTTTTGTATGAACTAATCTTGCCTCAGTGAAAGAGACCT
AGGGCTTGGACAAAACGTCTAGAGCCACAGCATTCCTAGCTGGCTCTCCCCTTGAACACG
GAGCAGAAGGCTGGGGCTAAGGGAGGCAGAGTAGAGGGAAAGGCAGGCTGGAGGAGAGGC
AGGGAGAGGGAAGAACTGAGGCCGGGGTAGGAGCTCCAAGGCTGTGGGTTAAGAGGATGA
CAAGCCAGGGGGAGATTTGGgggggagaaagtgtgaagg
>NODE_257_length_446_cov_10.930493
GGGGGGGGGCGCAGGTTTGAAGGAACAACAGGAGAGTGACTGACCAAATACTCAGCGACA
GAAGGAGAGAGGAAGACGGATGCAGAGAGGGAGAAAGAGAGAGGGGGAGAATATATATGC
GGTGGCCAGTGTTGTGAGACAAGGCAGGTTGCTGTCACTTTAAAAATGACTGTAATAAAA
GTGACCGTCGGAAGATGGATCTGGTGATTTTGGCTTGCTAATCAGTCATCTGTGAAGAGG
ACCACAGCCCAGATTCAGCGGCCGCCTGACACCTCTTGATTGATGCCTGTGCCCGATAAA
AAAGGCCCATTAACTGTCCTCCTATTAAACTGGGTGAAATGGCAAAAAATGCTCCTCTCT
CCCACTCTGCTCCTCTGATCTCTCTTTCATTTAAACCATATACCTTTTATATTTTCTCCC
CCTTTTCTTCCTCCTTATCAGTCCTCACTGTTAAGGTACTCTGCTCTTCCTACAGTTATT
ATTGAGATCGTGGGAGAGTGTGGGAGTAGATGTTAATCAGCAAGGCCTACTCGtgtttgc
gtgtgtgtacttgttcccgtggccaccggatgtcacatactgtatttgag
>NODE_267_length_499_cov_6.773547
ACTATCTCACACAACACAACACACCACACTGGACAGCGTCACACAACATCAGGATCTACA
ACACTGTTTCACTGTTACTACTATGCAAGACGATTCCCCAAACCAAGTTTTATTTTTGTG
CTGTGTAACAAAATGCACCGTTCCAAAACTGTAACAGTTTGTTTTCAAAAATTGTTGTTT
TTAGAAATGAACAGATTGGGGCTTTTTTGTTATTTGTGTGCTGCACTGGGAACAGTGGCA
CAGTGTCTGTGTATAGAGGCATCGTAAGAGTTGAAAGAGGACCACATTTAGGCTGTAGCG
CTCAGAGTTCCCAAAGCTTGTGGGTGTTTTAATGAGTCATTTTAACTTCATTTAAAGCCA
GCTGAGCAGAAAATAGATCAGTGAATGAGCCCTGGGCCAGTATGGATCTGCAACCGATTT
ACATCTCTGTGAGAGCCAACCCACATCCAAACAGCTGTGTGTGAGAGAGTGTGTGTGAGT
GTGTGTGTGCACATATCTGTCCTATGTGTCTGTCTGTGCAGGTGTGAGGTGAGTGCAGAA
CAAGGAGGGAACGTTTCTGCAAGCAGTCTGCATACTTGTCTCTTTCATGTCTTCATCAGA
ATAGACAAGGGCATTCCAAAGGTGAACTGGGAACTGTAGTTAc
>NODE_268_length_385_cov_10.859740
AGGGAAAGAGAGTAATAGATGGAGAGAGAGAGAGAGAGAGAGAGAGAGAGGAGACAGAAA
GACAACAACTGACATCTCAGGGAATTTCACAGGGATGGCTAATCCAATGTGATCAGCGGA
AGATTTTAATATTTAAATAGCCAGCAACGCACCAGAAGTTTCTAATTAAATTATAACTCA
TGCTTGAAAAGCAAAAGTGCATGTGTTGTGGGAGCTTAAATAATTCAGCCCGCCCTATAT
CTCGTCTTTCTGTTAACCCGGAGACAAATGGCACTTGCTAGGGCTTTTAGACAGGGGGCT
GGCACTGTCAGAAACATGAACAACATCGGCTTGTAAAGGGCCTCACCCATCAGGGCCCAA
ATCCAAACTGACTGGCCTCACTACAGAACAACGTCTCTAACCTACGAATTAATTTGGTTA
ATTAATCCATTATTAATTACGTTAAAGGCCACACAACATTGGCACATTGTAAAAAGATGA
CAGGGaaagaaaagaaaaaaaaaaagggcctcttcctaatgaaccgggg
>NODE_269_length_426_cov_4.448357
TAAACCAAGAGGTGGGTGGAAGAGGAGCTCAGGCCGGTTTAGATATACATTCAGTTCCTC
TGAGAGAGCAGAAAAGAGAGTGAGGAGAGAGGGGTGAGGGCAGAGGGGTTAATAAGGCAG
TGGGAATAATACAAGCGTTGGCAGCTCGGTGTGTCACTGCCTTCTCGCCCTGTGAAGGAG
CAGGACACACACACACACACAGCAGGGGAGAAGGACACAGACTGCTCAGTATGCAGCCCT
GACATTGTCCACATCTGATACGGGACATTAGCCCCTAACTCCCTCCATACACCACTGCCC
TTCACTTTATATTACTTTATGTTAATAGAAAAATATTACATACAACATCATTTGTCTTTG
TTACCACGGCACCCCACAACTGATTTAAATGCATGTGTTTACCTCTACAGACAGGTGAAG
ACAGGGGGAAGGGTGGGTGACTGACTGTGTGTGTGGGTGTGGGTGTGTGTGTGTGTAATA
GGGGAGGGTACAAATGCGCGCATCTCGTTCAGATTTATCGATCTTACCCACCTCTCGCCA
GGACCGAGCTGTAACCTATATATAACCTGT
>NODE_270_length_457_cov_5.737418
CTGTCCTTTTGCCCAAGCTTTGATAATGCTAATCATAACCTCACTTGGCCTCTTTTCTGG
ATCAGATTTTTCCTTTTATCAAATGATATCAGATAATGCTACAGCCATTCCAAAAATCTC
ACTAAATACTGTTTCTGCAGTCAGCAGCAGTGACTTACAGCAGCTCCTCTCCTCAGCAGA
ACAGTTTGGAAATTTAAAATTTTGCTCTCTATTCAGGGGGCCTTTTTTGACCCCTATTAT
GCATTCTAGACTTAACGTCAAAGAGCGAGGAAGAGATTTAATTTGTTGACTATTGCCACC
GATCTCCTTTAAACGGCTTTTAATTGATAACGGCAAGGGAGAGCGGTGAACTTTAAATAG
ACATTCTAATTATCGGCTTTAAGAAGCAGGGGCTTTTTGGGAAATGTTATGGCATTTGGA
ATGGGATTAATGGGCGAGTGAGGCGCTGGCCACCCTGCAGCTAAATGACATTAAAGAGGG
AGATGAGTGGTGCTGCTGAAGGGAGCAAACCCACTAGTCACAGGAGCCAGGGCGCCCACT
GCCTTGGGCACACACACCGTGGGGTAACGTGCAGGGGGAGGGGGAGGAGGGAAGGGGATA
T
>NODE_271_length_327_cov_12.223242
AAAAAAAGAAAAAAAGGGGGGGATAAAACGGCATGGGGGGGAAGGAAAGAAAGAAAAAAA
AATGCATGAAACATGAAACTCTGCAAATTTGACTTATAACAAGCAAAATTACACCCTGCT
GTCATTTAAATTATGGCTGCCCTCTATAAAGGTGTCTTTTAGGTGCATTAATTGAATTCG
GCACTATTTCCCAATAATAATCTGTAAAGTTCAGCCGTCCATCCTTCATGAGATCCCTGC
CGCGTACCAGAGGAGTATCTATTTCAGTGGCTTAATTTATTTTCATGATTCGCCGATAAT
GACGGCCATGCAGGCTGTACATCAGAATTAACCTTCATTTCACTGAGGTATATTACGATG
ACAGTCCCCGACACATTTCACCTACACAAAGGGCATTCTCTCCCCTCTCTCTCTCTCTCT
CTCTCTCCCCCTTCTCttcctctcactttctcccccctgcttccgctgtcg
>NODE_272_length_530_cov_10.803774
ATGAGGCTGAATATTTCATCTATGTCCCAACAGATCGACAAAAAACTAAAATATAACTTC
TGCTCTACACCACTGCTATATGATATTGTGAAATAAAATATTGACTTCATAAACACAACA
GTAGTAAAAATAAACCTGTAGCAGACTGTGTTATGCCTTGCTGCAAGCATCTACGCTTTA
AAAAAGTAAGGTTGAGTGTGCAAGAAATGTGAAATTCACAGAGAAAAAAAAAGTATTCCC
AGCATGTTGCAGAATACCAATATCCTTAAGCAGGCGGGGTTTTTGATGTATAGACTCCTG
CCAGTGAATTGTACAGATGAGACACTTAAGGCAAGACAATAGTGTTATAGATTGTGGCAA
GAGTTAAATCAATAGACCTTCTGAGGAGTAACAAGACACCCAGTAGCAAGTGCTACTGCT
TCACACACATAGGAGGGGCTGGGAAACAAATGAGGACTGGCAGACAGGGGCTAAGACCTC
AGTGTCACTGACTAGCCATTAGATGTTAGTGTGTATGCAGCTGTGTGTCTGCGTGTGTGC
ATCCTTGGTCTACTCTGAACATGTGTTATGGATGTGTGTAAGTGTATGTGTGAATGTGTT
TGTAAGGCATAAGCaagagcagctacctgtgttttggttgtacttttatctctgcttctt
ggccctgtaatctc
>NODE_277_length_411_cov_2.126521
ACTCAGGGTTGACGTTCCTAATCCATGCAGACGCTACATTAAAACTTGGCACTGTTGCAC
ATTACAAAGGGATGTTTTCGAGGCCTCCGAAGAAAACATCGTAAAATTTTGGCAGCAGAC
AACACAGAGCCATATGCATGATTGACTTGTGACCTTGAGGTGACTTAGTACGAAGGTATT
CTCTTATGATACATGGTTTGAACTGGTTTGATTTAACTGTGCTGGTTTTCTATGTGGGAA
ACGAGTGAGAGTGAAAGAGAAAAAGAGGGGAAAGGGAGGGAAAATGGGTGGCGGTGGGGA
AATAATGTCCTCTATGCTTTGTCAAGGGCAGAGGAGACAGAAGCTAATTTATTGCATGTA
TTGACAGATAACTGCTGTGAGGCCAGTACTTTTAAAATTTGGTGTTAGATCCTCAAACAT
GGCATCACAGGCTCAAAGGGGTGAACATCTGCTTTTTACTTTTAAACCATGTCATGTGTG
TCTGTCCTCTTTCTCACGATCTAATGCAAGAATCAAACCACAAATCTATATCCAGTTTGA
TGAAGGCAAGTGGgt
>NODE_278_length_302_cov_6.639073
CCCGGGGAGCAGGTGTCAGGGTTGTCTATCAGAAGGCTGAAAGGAGAAAAGGGACGTGTT
ACCGGGCTCTATTGTATCCCGGTTGTCATTGACTGATCGGGTCCATTTAGCTGGCTTTCA
CAGTGAATGAAACCACCTGAATAGATGAAAGCGAGACAGCCTTCCCGACAAACAAGGAGC
CCTGGAATATTCATGGAGGATCTGTGAGGAAAAGATTAATGTATTAGAAATTAAAATGGG
GCCCGGACGTATGATCTTGCTCTAACACTTGGCCAGACCTGTGTCACCCGCCGCTAGCGC
CTGAAGTCGGCACATGCCGCTGCCAAGGTGGAGAGGAATCATTAAACACCCTGCCATTGT
GTGAGCAGAATAATCAAACTTCACCCCCCCCCTCCTTTTCTTTCCCGCAGCACTGACAAT
GAATAATTCTGGAgccatttgcaatg
>NODE_279_length_631_cov_13.388272
TTTTGTTTTTTTTTTTGAGGAGAAAATGTGACTAAGCTCCTTCTAATTCCACTCCCGTGC
AAAGTTTTCATGCATGCAAGCACTAAAACAAACGGGGATCAGCGTTTTCTTTTTTATTTT
GATGGTAACATTTCACCTAATGATGAAGAGCGCATTTTCCACGGTGTAAAGCCCACCACG
CAGATGATCCCACAGAATGAGCTGAGACGGATTCAGGCTCCGCGCCTCAGTGTGTGGAGC
AGCTGACTCCCTCTCTCCACGTCCAGATGGCTCCTGCACACAGATTTGCATTCATTTTCC
TTTAATATCTTCTGAAATAGCGGGGCAGCTGCATTTGTTGTCAAATACGGTTTAAAACTC
CCTTTCAGGACAGCATCGTTACCTACGTGACGGGTGTGGAGATCCATTTTCCCTCTCCAG
TCAACAGTATCAGATCTAAGAGGATTTGTCTCAAAGTCTCCTAATTTGATAATCAGATTT
AAATCGCCTTGGTGCGTGTAATCAGGGGTTAAGTTCTAATAAGCGACTTGAAACTGTGCA
AAAAAGCAGAGTGAGTTCTGTGCAAAAAAGATATTTGCAATCTCGGTAGAACAGACAAAA
AACATCTCCAACATGCGCCTCGGTTTGTCTCATGTAAGAGAAAAACACTATTAACAAAGA
GCCCCTCTCTTTCCTTTGACTTTTCCCTGGTATTTTTTTTAATTAATTAATTTATGCTTG
CCACAAATTGAAACTTGGATTTCTCTTAAGTAAtcataatcataataataataat
>NODE_280_length_458_cov_5.969432
ATTAAATAGCCATGAGCCGGACCCAACCCTGCGCAACATCTGCCGAGACCAGTATTCAGC
ACTCCACAACTGACAAATTAGTGTAATGGACTAATAGGGACGGATAGAGGGAGCGAATAC
AATAATATGGCTGTTTAACATAGGCTGGCTATTCTCAGGCAACCGGCTAGTCTGGAGAAA
CTTACCCAGAGACGCGGTCCTCATCCTGGAGAGCGTCCGGTCCACACTGAGGCAGACTGA
GCAACAGAGATGGTCTGTACCGGTCAAGTAACACTTACAGCCTGCAAAGAGAGAGTCAGA
CGAAGCCTCGCCGTCAGTGCGATTATATGTTATGTGCAATATACTGTCAACTCCCCAAAA
CCATAAAACTTACTTTAATGGCTACCACGTGACCGTTTATGGCCAGTGAGCCTATCTGGC
CGCTCTTCGGATGATTTTTACGATCTAATTCATAGACAAAACCCCCATTCATTTAGCACC
CAAATGTCAGAGAGCCAGAATCGGCCCTAATAAAGTTTACAGCTTGAAAAGTCGAGCCAA
TTCCCCGGGAATAGCTCAGGAGCCCCGTGCGCAAAGGGGACGCCCGGCCCCTGAAGCCTG
TT
>NODE_281_length_187_cov_2.048128
TATGTGGCAAAAGAGGCCTTTTCAGGGCATGAAAAGCTGTTTCAGAGCATGAAAACAGCA
ATACTGCAGTTTTTTAAAGACAATGTTTCCAACCAGGTTTTGAGTTCACAATGTGGTCAG
ATGTGATAAATATGAAGGCAAATGGTGTTTCAAGTGATTTTGTGTGATATAATTCAGTCA
ACCACTATGTGGCAAAATAGGCCTTTTCAGGGCATGAAAAGCTGTTTCAGAGCATGAAAA
CAGCAATACTGCAGTTTTTTAAAGACAATGTTTCCAACCAGGTTTTGAGTTCACAATGTG
GTCAAATGTGATAAATATGAAGGCAAATGTT
>NODE_282_length_411_cov_1.347932
CCCCTCGTACCGGGACTGCCTCCGTCCGCATACGGGTATCCAATAGCAACGACGAGGCAC
CCGTCTTCTCCCAGAGCGTGTAGGAGTCTTTGTCATTTGTTTCTGCTTTTCTAACATTTC
CCTTCTTCACTTTACTTTACTTTATATATTGTTTATGTGACTCTGTTTGATCATGAACAT
CAGCAGCCAGCTTCCCTTTCTCGGCTTCACTCCTGTCTCTGTCTGTCTCTCGCCTACAGA
GTGAGTCTGCTAATTAAGTTTGTTTTTAATTCAGGATCTATTTTTATTCCTGTTATTCTC
CATCTGTTTTCACTTCCTCTTCACCTTTCTTCTCACACCTCTGTCTTCTTCACACTTTCT
CATTTCTTGCATTGTACTTCTTCCTTACTTTGTAATTAGTTTATATTTCTATATTTCTTA
TCTTGTTTTctcctcttcgcatctctgccttttacttacacggtcttttgttagtgtgta
gaaaagagttaacatttctctttctcctcctctctttcagttataagaccttcctcagtg
aggatgccggtcctg
>NODE_283_length_632_cov_8.746836
CTGATAAAAGATGTTTTGAACTCTGTGCAGTTCCTCCATTAATTGCAAAGTACAGCCGGG
GCCTCCAACCCCCTGCAGCTCATACTGCATCTCTCTCCAGTACACCTCTAGGAGCATGTT
GTCCTTGTTGTGCTACTGCTGCGTGGGGGCCTCTGGAGATAAATTATGGATGCAACGCAA
AAGCTGTAAAATTTGTTGTATCTTCTATTATCTTCATGTTAAAGGCCACAAAAGCTCTTC
AGTGAAGTCAGCCATTAAGAAATGACAGGTATTGCTATCAGGCTTCTTTATAGGCTATTA
CCTGCAATGACAGCAGCTGCTGCTGCACCACTGTACGGCCTATCACATTATTTGCAGCTA
AAGTCAGCTACTGTGTCATTTTGCCTCATTTTCTTGACAGTGCTATCATAAATCCATTGG
GCTGCAGGGGAAACTGTCGACTACCTCGATTATCTTCATAGCCTGAATGAATTCTGAAAT
GTATGTAACAGGCAATGACTGTTATGGATCAGGAGCCAGGGCCATATTCTCACTAACTCT
CTCTCTCTCCTTCCTTGTATCTCTCTCAGGTGATGTGCTGATCGAGGGCTTGAGGGCTCA
GATATGCGCATAAAACTGAGTAAAAGAGGCGAACTTTGAAGCACACAGTGACAGCTCATG
ACTACTGACGTCAGCTCTATCTCTTAAGATATTCTAAAGATACTGAATGGTCAGTGATAG
GATCCTTTTCTATTATGATGGGCCATATTAAAGAAAAAAGGTAACTGGTActgtgg
>NODE_284_length_734_cov_11.362398
AAAACATACATAAGGGTAAAGACAAACTGAGGGCACTTAGCAGGCTGCATGCAGGGCAGC
AGGATGCTTAAATCTGAAGAAATCTGTGTAAGCTTATTGTGATGGGCAAATGGGATAGCC
CATCTCCTATGGTACATCCCATGAACCTAAAAAACCCTAAATAAAACATCAGTATTAAGT
TTGGTCCATCACCAGAAGCTGCATTAGGTCTCTCCTCAGTTTGCTCCTTAATTCCATCAG
AGTAATCCCACGTTATTGCCCTCTAACAGTACCCTAAACGGAGAATAAAAAGTTTGCTCC
CCTCTAGCAGTGTATTACCAGGAAACAACAGGCCCTCTCCTCATTAAGTTATAGATATAA
ATGCTCCAAAGCATGAAATTACCCCCGAGCCTCCCTCTCCAAATAACCTGGTTTGCAAAC
AAATGATCCGAGCACAAGCAGTAAAAGGCAGATTATTAAAATAATAGGAGGGATTTAAAT
TTGCATCCACAGAACAATTCAGCAAAGGACTGTGCAATTACTCCTCCCCTCCTCCTCCCC
TTTTCATTCCACCTTTCTACTGGCAAGCCCAGAGTCCCTCGCACTTATGTGTCCATCTGT
TCTTTCTAAGAACCAGATATTGGTATCTTTAAGTGTGTCAGTGTTAATGTGGCCAAATAG
AGGAGTATGTGCACTTCCCTGGTAGTGTTGGGTTTTATTGTTTAAGTTAATGAATACCAC
AATTAATTTACATACTCACAGTGTCTTATCCTACTCGGCCCTCACCCTAAGAGTGCATTT
CTGTCTTCCGATGATAAATATCTAACTTTATCCTGAGACAATAACAGTCCCTCCTCCTat
gctggtgtaaatggggagcgatgagagagtgaggtgag
>NODE_285_length_471_cov_4.649682
TTGTCACAATAAATATTTCCATTTATATGCAAATTATTATCTACTGACCAAGAATGGATA
AAAACTCGTCTTGTTTTTCATTGTGGCGTGCCCGGCGCGCGAGTGTGAAAGGCGGGAAGC
CGGGAGAGCAGCTCCTCATTTAAAGAGTAAATAATCTCCCATTGCATTCTATTATTTATA
CCCCTGGCTTGAAAGGGACTGTATTAACTTATAAGTTATAAGTAGTTAGAAGTTACTTAC
TTTAAACTGGGGGGGGTTGAGGGGGAGGCGGAGGGGGGAGGCGAACCGACGCTCTGCTTA
GCTGACTTCCCCCCAAATTGCTGACATAATTACATGAATGTAATTTTTTATGACTCACAG
AAAATCTTGGCATTTTCACTGAAGCAGATAATTAGACTTGGAATAAAGCAGGGGCGGAAT
AATTAATACATCAAAACTAGATGAACTTTTTCTAATTATTTTTATTTAATTTCCATTCTA
ATTATTGTTCTAGTCGGCTGAGCGAGATTGCCTTTCTCATTCAGGGTGTGAAATGCACCC
GTAGCGCTCAATCCTCACCCAGTGAAATATCAACTAAGCGTGGAGACGGGAAATCACAGG
GCGCTCGCCACTCTt
>NODE_286_length_391_cov_7.659847
AAATCAGAGTGAAAGAATAGAGTCAGGAGGGAAAAGAGGGAGGGGGTTGGCAATTTGTTC
TCAATGGACAGCGGATGAAGAGGTGGCAAGTTAAAGTCTCCAATCTGAAGGGTCTCCTTG
TAAAGCTAATTCCAGTTAATGGCCAAGAAACAAGCCTCCACTAACCCCACTGTATCTGAC
ATCCAGGCTCCAGGTAATCAGGCTGACATTAATGCAGGCTCCAAAAGAGACACCTCGTCA
TCAGGAATTTTCCTCATTGGCACCGAAAATGCCAGGCTGCACACCTCTGACTGCGTGGCC
CCCACATCTATTAACCTTATTGATTTGGAGCCCTGCTGAGCCCCTCCAGAGCTCCCGCCC
CCCTGCTGCTGGACTGAAGTGGATCAATCCTACGCCGGGGGCCACAACTCGATAACAACC
CAGTGCTCCGAGACTACTGTTTACAACCTGAAATGAATACACACATAGATGCTGCTCTGT
ATATTCACTGCTCATCTGCCGACACTCCCTGATAcaagttttaataagtggtaat
>NODE_287_length_598_cov_12.264215
CTTTGTGCTGTTGATTAGGCCTAGCATTATTCACAACCAAATTACTGCTTTGTCCACCCT
CCCACAAAGTCCTCAGCACAGTGTCCCTCCATCTCCATTTGGGAAGCCGTGGCTTAACAA
GGCGGAAGAATGCCGAGGAGGGGGAAAAGAGCTAGCAGGTGTGAGTGGGAGTGAGCGTCC
AAGGCTCATGACCAAAAAGTCAACCTGTGGTAGATGCACCCCCTGGTACGTAATGCTTCC
ACTTCATGGCCCACACACGCCATGAGTACACACGCATGCCAGCACCCAGGCAACAGTGTG
TGCTGCTGTTGGCGGGGGCAGGGCTCTCATTGGCAGTGGGAGAGCTCTATCCCGCTGTCC
GTGTTTACAGTCTTCAAGGTAGGGGCGCACAGTACTTGTCTTTCAGGTGGATGATTAAAT
GAGTGGCACAACAAGAAGTGAAACAATTAGAATTTCTGCCTCATTATCATGGTAATCTTA
TCAGTGGGATAATGAGGTATTAATGGATATTTAATGTGCATCTCATAACCCAATCCCTTG
GAGAAAACACATAAGGAAATCGCTGTAAATTCACTTAATGATGGAAAAGTCCCCCAACGC
CATATTCCGAAGAATGAAAAATGGTGGATGCAAATGAGAAGGAACCAAGGTCAATAAGAC
TGCAGGGACTGAGTGAATGTCAGAGAGAGAGAGAGAGAGAGAGAGAGAAAGAGCTAGAGA
GAGAGATAGGCAGGGGGAAGGa
>NODE_288_length_614_cov_14.162867
AAAAGTCATTTATATAACACTAGCAATTGAAATGAATGAAAATGGGGTTTGCACAATACC
GTATTTACAATGGTTATTAAGTCATTTAATTAATTAGGGTCATGTAGCATTTAAAAATTA
GGTAAGAACTCTTAGTAGAGAATAAGCAAATAACAGCTATTTCAAATTGACAATATTAAC
ACAAAACAGTCATCTAGAAAAATGAGAGAAAATAAAACAACAACTTGAACTACAAGCTTA
AGAGCTATTACATTAAAAATGATGCACCAAAATCTACTAATACAATAATCCATATAATCT
GTGTAAAAAGCATGTAGAAAAAACACCTGATGCAGTTTGCTGATACAGTCATTGACCAGT
TATGAGAGGTATGAAGGATTTCACAGGTAGATAAGTGTGAGAAAGTCCGCACTGGTGACT
CAGGGATGGGGGCCCAGGCCCCTGCATACACTCACTTCACTTGAATGTGAACTATGGCCT
CTGCAAGTTCTAAGGCAAATATCGGAGGTGCACTTGTATCCATGTAATGCTGACCCATCC
CAAACGTTGGATTAAAGACAAGGTGAGAAAACTCATTCTTTGTTTCTTACACAACACCAA
AAACCAGTCCAATTGAACCGAGCGATTTTTTTACATGGCAAAAATTGATCAAACATGACA
TGACACCTATTTGTAAACATATTCCATTTTTTATGTTTTACTCAATGATCTCagcctgcg
cattcaaccaggataccagatttcctttttctttcagt
>NODE_289_length_350_cov_8.574286
CAGAGGGCGGAGGCATGCAAAAGCCCAAAGCCAGGCCTGTGCTGGGAGAGGAGGGGAAGG
AGGGGGAGGAGGGGAAGGAGGGGGAGGCCCAGTAAATCAGCCAGCCTCTTGTCAACACCT
CCCACCAGCCTCCCCCCAGGGGCTTCTGAAGCCACTGAGCTGAGAATAACAAATGGCCGT
CATTGGCCAGGCAAAAAGCTGTGATTATAATTATCACATCCCACACTGACCTTGCATAAA
CCTTAATCCTTCTCCAATGGAGCATTTAAATAGGCTGCCAACAGCGACAGAGATGAGGAG
CGAGGGAGGGGAGGCACGGGGAGGGAGGGGAGGTGAAGTGGGGAAGGCAGGAGAAGGAGG
CGCGCGGCGAGCGCTGGAGAGGGAGCCGAGACAAATGTAAAGACAAGGAAGTGGAAAGAA
GAGGGAGCCGGGAGGGTGAAGCGAGTCGGCGGGAAGGGGGAGGTGGAAGGAGGAGGTGAA
GCCGAGAGAGTTAG
>NODE_290_length_538_cov_13.734200
TATACTAATACCAGCACAAAAAAAGTAATTAGTTTTGAGCATAATATGCATGTTATGATT
GATTTCATGTGGAGCAGCTCCAGAGATGCTCTCGGCTCGGTGCTGTATGTTCCGAGATGA
TGATGCAATGAAAACAGAAATGCATGGCCTCTGCTCTGTGACCTGTAAATAATTGATAAA
TCAATTTTCTTGACTAGAACACCAAATAATGGAGCAATGCAATTCTTATCAATTACATTT
TCGTCTTAATTGTTGACTTCACTTAGCACAAAGCAGCACAGCGAAACACCATGCCATTTT
TCAATTAAAAGGTCCAGATGTTTTTGGAGGCTTCAGTAGACACAGGCAGTTGTGAGAAAT
GCTTTATCTGCATTGTAATAATCACTAGAACATCAGCTCCAGGCTGCATTTACATACTCA
TGTTTTATTCCAGCCCTCTTTCTAATGCACCGCTTAATTATACTGAGCGCAGACAATGTC
AGACCCCCATAGCCCCAAATTTATTATTGCACTGTGTGAAGCTGCAACCATCAAACCTAG
TGTCCCTCATCACAACACACTACACTCATCACTACTCTCACTGTATGGAATACATATCAT
GCTCTCGGTATGGAACACATATCACATTTTCTGGTTTTAATCACACCAAGTGAATAAAAT
TACGAGCTgtgatggcaaaatt
>NODE_296_length_416_cov_7.247596
AATGGGGGGGTAGACACAAGTTTCATGTCTCTAGCACTAACCGTTTGCCCAAACCCTCAC
CCCAGGCCGAAACCCTAACCCTAACCCTAACCCTAACCCTAATTCCGGACCTTACGGTGA
GGGCTGGCCCATACAACGGGACCCAAAAAAGTGTCACTACAAACCTATACCAATCAACTC
AGAGCGCTCTGAAACGCGCTCTCAAAGGCCTTCCACGGGAACTTTTCTTGGCCTCAGCAC
TATGACACCCATTGTCAGTGAATGGGAGAACGTTTTGGCCAATATCTCCGGAACCAGATG
TGCTAGACAAGTGGAAATGCCACCTGCCCCACCTAATTTGGCTATGCCGAAGACGCCGGT
CTCAGTCCCGAGTCTCTACGACCTTCCCGTCCCGAGATACAGCAAAAAATCACAGCTTAC
TCCCACTTCCTGACGTCGTAGAGACTCGGGAGTAGGCTCAGTGCGATGGCGGCGGCAGCA
AATGGGGGGGTAGACACAAGTTTCATGTCTCTAGCACTAACCGTTTGCCCAAACCCTCAC
CCCAGGCCGAAACCCTAACC
>NODE_297_length_546_cov_8.904762
TTTTTCTTCTTTTTGTCTTGAGCCCAGCCTGAGCCAAAGAACGTAACTTTCTGTATGCAA
GTCGATCATCGCTGCAACTTGACATCCTGACCTGGACATTTAATTTATTGATCTTCATTT
TATTCGGATGTAAAGACCCTTTGCTCCTTTAAATTAATCCAGGTTAATTTGGCCAGGCCC
CCTATCCCACCCAGCATGAATGGGCCCTCTGTTGGCTAGAGCTGGCCCTGGCCACCCAGT
TTTATGGGAATCTGCAGTGAATTAGAAAATCTGTCAATGCGAGAGGAGTTGCGCAGCGCG
GATATGCCGTGTCACTCCACCTGTAAAAGAACTGCTCTTTGTCCATTATCTCCCAGGCTT
ACCTGAGGAGAGTTAACCTTGAGGTCAATAACATCTCCATGGTGTTTCATGACTGGCTGG
GCCTGGGCCGGGGGGTCTGAGGAGAGCCATTGTTAACATGCGGGCTGCAGACCCACACTT
CCTCCTGCTTTGGCTCTCCACATCAAATACCTCTGGGAAACAGATCTGTAAAGAGCAGTG
ACGGGAGCCATAAAGATGTGATCACTTTCACAGGAAAGAGCAGACACTGTACTAGTTTGT
CTTCATTGTGCTTAATATAAACGCTTCATTTCTTTAAATGAAGTTGCAgcatcagggtag
gttctcccaggatgtaatttcttgggtatc
>NODE_298_length_500_cov_9.426000
GGAGAGTGCAGTGGCAAAAACAAACACACGCACACCGTAGCTTCCAAAGAAAATAACTGG
AGTCATTCAGCCTGGCATCCCTGAAGCTCAAGGGTTCCCCACTGTACATATGTAGGTATG
TCAAGTTTGTGCGCATGTATAGGATGTATGAGGATATGTAACTAAGCCCTCTCTCTTCTG
GGGGGGTTGTTTTACCTGTTGTGGATCTGAGAGTTGAAGTGACAGTGGAGGATGTCATTG
AAGGCAAGCAGTCGTCATCTTGGGAATAACCAGCCTGAATTGCACGGAGGTAACTGTGGC
TTCGAGTGCGGAACGAACCAGGCAGGTCCAAGGCCTCCATGGCCTGGGATTCTACTTCAC
TAAAAACGGACTCGCAAACTGACTCAAACTGGCCATTGATCTCAGTCTCACTCACCTGAG
AGACAAAAACAGGAATAGCAGTCCTTAATTTTTCCTCTTCCTTTCTCTTTCTCACTTTGA
TTCTTCCCCTTTGCACAGCAAATATGAAGGAGTGTTAGCATAAGGGAATGCCAGTGTCAT
TTTCGACCTTAAACTGAATAAATGTCAGATCAAATGAAAAAAATGCAGATGACAACAAAA
AAACAATCAGAAATATAGATATGCAGTTTGTGTTATAAAGCATt
>NODE_299_length_635_cov_12.885039
TCATAAATTGATTTTGATCTCTCCAGTGTTTGATTGAAGCCACTAATACACATTTGATAG
CACAAAGTCCTCTGAGAAAGACAACCGCTGATCCAGTGTTTAAATTTTTGGCTCGCTGTC
AGACGTTGTCCTTAACCACTGACGTGAGTCTTGAAATTCTATTGCAGACGTCGACTGCAT
ATTTGCATTTTAGAAGTTCGTCTGTGTGCGGTAGAAAATCTAGAACAATTGTTGGCCTGT
CACTTCAGCTTTATCTTAAAAAACTTACAAAGGTTTTCCTCCTTGCCATACACGGCTGCT
TGGGTAATGCTGCCTCCTGTGTCTGCAGACGTATTTTTCTAAAGGTGTGTGTGGCACATC
TGTGCAGCTATTGTTTATTCATGGAGTAAACCCTTTGAAATGTGTTAAGATACTTCCCAC
TCATTATAAAAATCCTGCCACCCATGGATTAGGACTTTGATGTCACCAATCCTGCTTCAA
AGGCTTCTTTCACTGCTATTAATCACAGTTTAGCCTCTGAAGATATAGCCAGAGAAAACA
TTTGGACATCTTGTGCAGAAACTTTGAAATGTTCAGACTGTCTTGCATATGCTATGTTCA
TATCCTTTCCGCTGTGTGTGGGGCTGTTGGACTGTTGTGCACGCAGCTGCACTCTTGAGT
CCATGGGATTCAGCTCAGATTTAGGCTCCTTCTGAACTGTCTTTTATACTGCTGTATGAA
CACTAACACATTAGTGCAATGTTCACTTTGTTTTCCATTTTTCTCAAATAAGGAaaaag
>NODE_300_length_718_cov_3.760446
GGGACGATCCGCACGTGCCGGGCCGCGGCCTCCGGGGAGGGAGGCGCGTCCGGTCGCGGG
AAGGCCCCTCGGCTGGCTCAGTTTGGGCCCGAGGGGGGAAACGGTGGGGGGATGTGCCCC
GCCGCTCTCCTGGGCAAAACCGGTAATGATCCTTCCGCAGGTTCACCTACGGAAACCTTG
TTACGACTTTTACTTCCTCTAGATAGTCAAGTTTGATCGTCTTCTCGGCGCTCCGCCAGG
GCCGTGACCGACCCCGGCGGGGCCGATCCGAGGACCTCACTAAACCATCCAATCGGTAGT
AGCGACGGGCGGTGTGTACAAAGGGCAGGGACTTAATCAACGCGAGCTTATGACCCGCGC
TTACTGGGAATTCCTCGTTCATGGGAAATAATTGCAATCCCCAATCCCTATCACGAGTGG
GGTTCAGCGGGTTACCCACGCCTCTCGGCGAAGGGTAGACACACGCTGATCCACTCAGTG
TGGCGCGCGTGCAGCCCCGGACATCTAAGGGCATCACAGACCTGTTATTGCTCAATCTCG
TGTGGCTGAACGCCACTTGTCCCTCTAAGAAGTTGGACGCCGACCGCACGGGGCCGCGTA
ACTAGTTAGCATGCCGGAGTCTCGTTCGTTATCGGAATTAACCAGACAAATCGCTCCACC
AACTAAGAACGGCCATGCACCACCACCCACAGAATCGAGAAAGAGCTATCAATCTGTCAA
TCCTTTCCGTGTCCGGGCCGGGTGAGGTTTCCCGTGTTGAGTCAAATTAAGCCGCAGGCT
CCACTCCTGGTGGTGCCCTTCCGTCAATTCCTTTAAGTTTCAGCTTTGCAACCATACTCC
CCCCGGAACCCAaagactttgg
>NODE_302_length_471_cov_8.569002
AAAACAGCCCCTCTATTCAGCCCCCACACATCTTGCTCCACTGCTCCACTGGAGAAAAGG
AGGAATAAAATAGAGTGACCCTGCCACTAGCAGCTCTCTTTTCCCCCCACTGCTCTCTTC
TTCCTCCCCCTTGCCGTGTGAAATCAAATTTCCATGTGGCTCCCGTATCTGTTGCACAGC
GAGGTGATTTATCAGGGATGCAAAGAGCATGCAGAAACAATCTTTATTACATCCATTTCC
TGCTTGTCAGCCGGGATCATGTTGGCTGTTCATTAAAGGCGCGGCGCAGGTGAGGAGAAT
GCATCCCGATGCCTTGATAGATTGTCTGCTCCCCTGTGGTGACAGCAGCTGGATGGATTG
AACAGCGGGGGGCGAGGAGGGAGGAAAAAAAAGCGCTGACTCCGTCGCTCCCCTTGTCAG
ACACACTTTTACATGGCCGGCCAGTGTCATTTCTACCAAACAGTACCACACACACGCACA
CACATGCACGCACACACACGCGCACACACACGCACACATGGGCTTCTGACAGTCTTTGGA
CTTAAGCCAGGAGCTCGCCTTAATGCATGAACGCAGACGCACCATGAGCTTACAAGTATT
TACAGacactgatga
>NODE_303_length_548_cov_4.645986
CCTCTGAGTTAAAGGGGGATCATCTGTTTAGTCCTCTTTGGTGCGCGCTAGGATTTCTTG
CCCTAATCGTAACATAATAAGATGTCTGCATAAACTCTGCTCTTTTTTGCCATTTCATAA
GATTTCTGCACAAAGCCCAGTGCTGATAATAATGTTTTAATTCCCTTGAGAGGCAGTAGG
TCTTCTCTGGTGCTGCCAGTGGTGTTAATGGGGCAGGAATGCAGGACGAGTGCTTTCCCA
CGCTGTTGGTTTTCTTCTGCCGGGTGCGTTTGAGATGAGGCTCTGGGCTGGCTCGGCTCT
GCTAATGCAGCCAGAGTGCAGACAAATGGAAAGTGACACTTGTGTGTGTAGAATGGTATT
TGTGGTGACGCTTTGACTACAGATAATAAAGTGTTCGCCCTGAGGTGATTTTGCCCGGCA
AGCACCCCAGATGAAACTCACTTACTCAGAGAGGGAGGCAGAAGAGACAGAGAGGGAGAC
AGAAAAGACAGAGAGGGAGACAGAAGAGATGGAGAGGGGGGATGGAGAGACGGAGAGGGG
GTGAGGAAACGGAGAGAGAGCGAAGCAAGAGAAGAGTACAAATAAATATAGACAGGAGGT
AAAGAGGATGAATAAGAGAGGCAGCAGAGAGAAGATCCAGAGACATGTAGAGGGAGATTC
AGCCGTTTGTAATTTCGGTGCGTCACGGGTCa
>NODE_305_length_614_cov_9.144951
CCCTCTCAATGGAGGGACAGCCCATTCCCCTCTACACATCAGCTCAGCTTTGTGTCAACC
ATCCATCTCTCATCCTCCCCTCCGCTTCCTCCTCTCTCCCGGTTGCCATCTTTATCAGCC
TTGACGCACTCTCTCTCTCTCTCTCTCTCTCTCTGTCTCTCTCTCATCTCTTTTGCTCTC
TCCCTCTCTGTCTCTCAAGCAGCCGGTAACTGAATGCACAAATTACTCTCCCCTCCACCT
TTAACTCCCACTAAATCTTTCCCCTTTTCCACTTTGCTGAGCCGGGATATTTTATTCCTC
CATCAAATATGCATCCCATTAATTAAGTTAAATTACTCCTGACTGCCAAATATCCCCTGC
CCCGATGGGTGTCAACACAGAAATGCATGACTGTGAACCTGCAATGACACGGCCCCAACA
CTTAAACATGAGTTACAGCCTTTTCCAGCTCCATCCATGGGCAGATTACCAGACACTTTG
GGCTGCTGAAATTAAGCGCCGTTCGCTCCTTCCCCTCCACCCAGCTTTTTAATAAGTGCA
CAATGGATGACACTCGCACTTCTGACAATGAGAGGACTGATATTTTAATTACACCCCTTT
TTTCATCAGCCTTCCTCTTCATCTTTTAATTGCTGTTGTTAATCACTCATTAACTCCCCT
CTCTTTATTTTTTTTCCCTCCTACAATATACCTATGACATGATTAGCTCTATAGAATGGT
TTGTTCAGCAACATTTTTAAAATAActcaactacttta
>NODE_306_length_1388_cov_2.842939
GGGGCGGACTGTCCTCAGTGCGCCCCAACCGCGTCGCGCCGCCCAGGGCGGGGATCGGCC
CACGCCGGCGCGCAAGGGGTCAGCGGCGATGTCGGCTACCCACCCGACCCGTCTTGAAAC
ACGGACCAAGGAGTCTAACGCGCGCGCGAGTCAGAGGGTGGAGCAAACCCCGAGGCGCAA
TGAAAGTGAGGGCCGGCGCACGCCGGCTGAGGTGGGATCCTGGGCCCCCCGTGGGCACCC
GGGCGCACCACCGGCCCGTCTCGCCCGCCGCGTCGGGGAGGTGGAGCTTGAGCGCGCGCG
ATAGGACCCGAAAGATGGTGAACTATGCCTGGGCAGGGCGAAGCCAGAGGAAACTCTGGT
GGAGGCCCGTAGCGGTCCTGACGTGCAAATCGGTCGTCCGACCTGGGTATAGGGGCGAAA
GACTAATCGAACCATCTAGTAGCTGGTTCCCTCCGAAGTTTCCCTCAGGATAGCTGGCGC
TCAGAGTCTCGCAGTTTTATCTGGTAAAGCGAATGATTAGAGGTCTTGGGGCCGAAACGA
TCTCAACCTATTCTCAAACTTTAAATGGGTAAGAAGCCCGGCTCGCTGGCTTGGAGCCGG
GCGTGGAATGCGAGCCGCCTAGTGGGCCACTTTTGGTAAGCAGAACTGGCGCTGCGGGAT
GAACCGAACGCCGGGTTAAGGCGCCCGATGCCGACGCTCATCAGACCCCAGAAAAGGTGT
TGGTTGATATAGACAGCAGGACGGTGGCCATGGAAGTTGGAATCCGCTAAGGAGTGTGTA
ACAACTCACCTGCCGAATCAACTAGCCCTGAAAATGGATGGCGCTGGAGCGTCGGGCCCA
TACCCGGCCGTCGCCGGCAACAGGAGCCGCGAGGGCTAGGCCGCGACGAGTAGGAGGGCC
GCCGCGGTGCGCACGGAAGCCTAGGGCGCGAGCCCGGGTGGAGCCGCCGCGGGTGCAGAT
CTTGGTGGTAGTAGCAAATATTCAAACGAGAACTTTGAAGGCCGAAGTGGAGAAGGGTTC
CATGTGAACAGCAGTTGAACATGGGTCAGTCGGTCCTAAGGGATGGGCGAACGCCGTTCG
GAAGCGCGGGGCGATGGCCTACGTCGCCCCCGGCCGATCGAAAGGGAGTCGGGTTCAGAT
CCCCGAACCTGGAGTGGCGGAGATAGGCGCCGCGAGGCGTCCAGTGCGGTAACGCAAGCG
AACCCGGAGAAGCTGGCGGGAGCCCCGGGGAGAGTTCTCTTTTCTTTGTGAAGGGCAGGG
CGCCCTGGAATGGGTTCGCCCCGAGAGAGGGGCCCGTGCCCTGGAAAGCGTCGCGGTTCC
GGCGGCGTCCGGTGAGCTCTCGCTGGCCCTTGAAAATCCGGGGGAGATGGTGTAAATCTC
GCGCCAGGCCGTACCCATATCCGCAGCAGGTCTCCAAGGTGAACAGCCTCTGGCATGTTA
GATCAAGGCGGGTAAGGGAAGTCGGCAAGTCAGATCCGTAACTTCGGGATAAGGATTGGC
TCTAAGGGCTGGGTCGGTCGGGCTGGGGTGCG
>NODE_307_length_349_cov_18.392550
TTTTTTTTTTTTTTTTGATTCCTTCAACAGCACTGCGGAATACTTAAAGAATACAACTTT
CAAACAGTGTTTAGGAAAAAGGCACGGTGAGTCAGTGACATGCACATGTGAGAGAGAAGA
GAACACTGATTTAAAATATAGAGTGAGGGTTTAATAATGATACAAACCCACGATATGTAA
CACCTCAAAGCAGCACATTGGCACAAAGTCAGAAGTAAGACAGCACAGAAGATAAAAACC
TGTCTCAAAAAAATAAAGAATCAGAATAAATATCTCAATAAATAAATAAACAGGTAATAT
CTCATTAATTACTTTGAAACTAATAAATACGTACATTTGAAAATATGCACATTGGCAGAA
ATCAATAACCAAAAAAGTAAATAGTACTTAATACAGAGTTACTTAGAAATCATAAGTTAT
TGATTACTCAAATCAAAAGGCACATTTATTAAGATGTAAGAATGgggcctgcagttgtga
tcgcatgactgtc
>NODE_308_length_472_cov_10.286017
CATAACACAGAAAGGAAACTTAAGCAACCAATGACCAGAGTCAGATACGACATACACAAG
GCCTGCTCCTCTCATACCAGGTCAGCACTTAAATCAAATGAGGAAAAAAATATGCAAACA
CTCGGTGCCTTTAATGTGAAGGGTTTCCATGCAGGGAGGGCACATGTGTGTAAAACAAAA
CAAAAATTTAAAAAAAAGAAAATAAAAAATAAAAAAAGGTCATCCTTAGCAGGACGGGCA
AAAATGGAGTCACAATGGATAGTAGAGCTTACCAGCAGTGGCAGGGTTGATGCAGTCAAA
AAGGGTCCCTTTCCTTTAATTATTTACTTCCCTATCCGACATTGTCCTGCAAGAGGTAAA
AATACATTCATTTGAGGGACCCTTTTCTGTGAACCAAGCAACCAGGAGCCCGTCCACTCG
AGCATCGTCAGCATTGTGGAGAGAGAGAGAGCGTGGCAAATCGATTGGCCGTGGCTGTCA
CTGCATGTGTGTGTTTGCGCGTGCTTATGTCTGTTTGTGTGTGTGCGAAAAACAGAAAAT
ATACTACTTCCATATAGCGAGACTTTGATCAAAAAGACTATATAAATCCTTTGTTCTTTT
TTATCCTTTGATAGTa
>NODE_309_length_448_cov_1.256696
CCCTTCTCCATCACTCTCACTCTGTTTGTCTCTGTACCGTCTCTGTCTCGGCCCCTGCTC
TATTATCATCTGTTCTCCCGTCCGTCTTCCTATTTCCTCTACTCATCTCCCCCCTTTCTT
TTTATCCACACTCTCATATTTCTCTGTCTATCCGTTTCTGCGTCTCTCTTTCTCAGGTGG
CAGAGCAGATTAGTGGTTAGCGAGACCATCCTATTACTGTAAGGTTACAGATTCAATCTC
GGAGGCAGACAGTGTGCGCATCAACCGGCGTGTGTCCTGTCAAAATGTCCTTGAGCAGGA
TGCTGAATATACACCTGCACAGTCATTTTAAGTCACTCTTTATAAAAGATGACTGCCAAA
AATGTAAAAATTTTGCTTTCAGCGCCGTTTACGTTATCCTAGATGCATTCATTCTATACT
TTCACCTTCACCCATCATAAGCACTGTTATTACACTAAAGCAGTCTCTCTTACACTAAGG
GCTCTTAGGCCTCAAAACTGTTTCTGCTAAGTTTTTACATCTAATGAGGAAACACTGTCA
TTTAGGGCCGCGAATAATGATAGTTTTCATTATACATTAATCTACTAGTTAT
>NODE_310_length_498_cov_9.361445
GTTCTTTGCAGTAGTCACCTATTTTTGTAGAAAATCAACCATCCACATTACGGCCTAACC
TAGCCCTTTGTGTGGGGGATAGAGGTTGAACGGTGGTGAGCAGGGCGGCTGGAGGAGGGA
GGGCTGGGAGCGAATTCTTGTCCAAACATTCTGCACGCGGATTTGTATTCATTGCACCCC
TGCTGCTATTGATATCATTACGCAGGGTGCTCATGCTGTGAGGAAGGGGGCTGGGACTGG
CAACGGGGAGGTCATGGAGCCGCAGGCCCTAACGAGAAGTGACACTGGCTCCAGGTCGGC
CAAGCATCCACCGGATTTCAATGGGAGCCGCACTTTCCCAGTCAGCGCATTAGATCAAAG
ATCATTACCTGCTAATCAAAACACATGAACATAAGGGCTTCCCTTCTTCCACTCTTCTTT
TGCTTCTCTTTAGCTGAGCTGAGGCTTAGGAGGAGATGCACCGGGAGATGAAGGAGGAGA
CGGCACCAGCTACTGAACTGGATAGACCTCCATTGCCCCATGAACACTGGAAGACACCAA
CTCCTTTACTTTCTGGACTCATTCCAGAAATCTTCCTGCAGCCTTCACCAGCTATTAACC
AACTTTACAAGAAATATGCTATAATATATGCTAAATCGGAAc
>NODE_311_length_572_cov_5.847902
GACTTGAATGGGATAATAAGATGTGGTGTAATACTGTGTAAAAAGCCTGTAATGTTGTGT
TGGCGTAAGAGCCTGTGTGACTGGATGTTTGACTGTTTGCAGTGATTACAGGGGCCTGCG
GGCCTGGCGACGGCTCTGTGGCTGGGACAGGGAGCTTCTCCCTGGGCAAGGAGATACGCC
TGTCTGCCCCTTCTGCTGGAGCTACAGGGACCAGGATGTCAGGAGGGAGAGTGCTCCCTG
TGAGCGCTCTCCCTCTCTCTCTTTCACTCTCTTTCACTCTCTGTCTCTTCCTGTATGTGT
CTCTCTGCCTCTCGTTCCCGGTCTTGCTGGGTCTGTACTATTGCAGTGCTTGCAGATGTG
CACAAACAAGGGAGGATTAAAGCAAAACGAATCTAAACAGACAAATGGAATTAGAGTGAT
GGGTGTCGGTGGGCTGGTTCACAGTGATAAACATAATGATGCTCAGTATGTGTGTGTGTG
AGTGTGTGTGTTCCTGTGTCTGGGGGATTATCAGTGGTTAGGTGTGTGGTGTGTATGGCT
GGGTGACTGCTTCTGGGTTTCTTTGTGTGTTTGCCTATCTGTCTATGTTTTTGTAATTAT
GTGTGTGTATATTTACTCTGTCTCTAGTTGTGTGTTTGATAAATGAGTTATTCCATATTG
CCTCACAAAAACAAGTCTCTGCGCCCTCTGCATGTCTGTGGATATGTttctgtgtt
>NODE_312_length_511_cov_4.968689
GCTAAAAAGCTTAGGCTTTAGATTTTCATGGATTTCAAAGTTATCATGGATGCTAGTTGT
TATTTCGGTGAACTATGTGAAGAAGGTGTAAATTTCCCAAATTATTTTTAGATTTCCGCT
AAAGACAAAAAGCTAATCATTAATAAATGATTACTACAAACCTAGTTGGTGTAGTTTTAG
CTGAATCATTAAGACTAGACTAACATTTTCATGTGAAATGTGTATTTTTAACTTTGGTAT
ATATTTTTTTATTCAACATTAACAAAAGTCCTTGATGTTTCAATTTGAAAGAGTCCAGTT
GCGGGCTGAGGCTGAGAGTCCATTGAGGCTAAAGATGACTGGCTAAGATGACTGCCTGTC
CCGTTTGGCCTTGGCTTTCACCTTACAATGTGTGTGTGCCCTTGCCCCCCCCTTGATCCT
TGGCTGACCTAACCGGAAGCCATGATGACAGCAGCCTTTTGCCAATAGACCAGGGGTGAT
GGTGAGGATTGCCATTGGTTTTTATGTTGACAGCAAACATAAGTGGATCGGCTCTAGTAA
AGAACTTACAATCTAAAGAAATGCTGTAAGTGCAAAACTGGAAAAGAAAATTTCAGACTG
ACACCCGGTAAAGTAAcattatcaattgccaaaagattggtgtattctttacacc
>NODE_313_length_591_cov_16.113367
GTTCTCTTTGAACGTTGCCTCATCGCCTGTGCACTCTACGAGGAGTTTTGGATCAAGGTA
ACGCCACCTTAATCCTCTCTCTCACTCCTGCTACCTCCCTGCACTTCCCCCATCAACGAT
GATATCACATCGACACAGTAAATCGTCCTGCACTCTCTTTGCGTGTAACGTTGATATGTG
ACTGTATCTGTTGTATTAGGGGATGGCCAGCTTGCCACACAAGATTTGACTGCAGCATTT
GCCAACTACTACGTTGCATCTTCTTCGTCTCCCACTACCTTACAGAAACTTATCTAATTG
GTTCCATGAAGGTGCTGATGGGTTTACACAGAAAATTTCTAAAAACGATCTTGTCAATGA
AGAAATTCACTGTTTCTGCCAACTGGAAATTTTAGTTTAAAATGTGTTGTCTCTTTTGCC
TTTCTCTTTCTCCTCTGTTCTTTGTCTCTGTCCTCTCCTGCATCTCTTCCAACTTGCTTT
CTCTTTTTCACTCTGAAGTATGCAAAATATCTAGAGGGCTACAGCACTGATGGTGTGAGA
CATGTCTACAAGAAGGCTTGCACCATCCACCTGCCCAAGAAGCCGGCCATCCACCTGTTG
TGGGCAGCTTTTGAGGAGCAGCAAGGTGAGTGCCAAAGTTAAACCAGCATGTAAATTGAA
CAGTACAAACCAAAAGGGGAGGAACTTAAAAGAAGATTGCGTATAATTTcattggagtct
ggccaggctaataat
>NODE_314_length_713_cov_15.666199
AACTGCAGAATTTACTTTAGCTGAACTCAGGAAAAGACACAGATGCTGTCAAACATGTTG
TGCATTTTAAAGTCGAGCCCTCAGTTTGTGTGTCGGTCTGTCTGAGGCTGACTCCATGTG
TGAGCCTGATTTTCATCTGCTGTAGAAATTCCTGAACCACTCTGGGCATCCCTGAATCTG
AAATCTGAATATCAAATCACTGCACAAATCACATGGAGAGAGCCGTCCAATCAGAGCGGC
TGGCTAATGGTTAGTGCTGGAACTGCACACAAATACATGGAAAAATAAAGCAGTGTTGTG
AGCTGCCACTTTAAGGAAACAGTAACAGTAAAGTGTAGAAAAAAACTTTAGCAGCAAAAA
CTAATAATTGCAAAGCAGCCAATTAAATTGTGCGGGAGAGATGAAACCGCTCATATTTCC
CCTGGTAATTTCATGCTCTAAACTCGCTTCCGTGCGCACATAAAAAGAGGAGAGAAAATA
TCATTTCAGAAGCTGACAGAACTCATTGTTCGTGGAATTTTAAATTCAAAAAAGTTAATA
AAGGCGAGTGCGAGATGAAGGGAATTTGCATTTCTCAGATTAACAGCATGTAGAGCAGCG
GCGGCGCGCGCAGCCTCAGGTCATCATTTAAGAAACCTTTGCATATTTTATTTAAGAGTG
GCCCGGTTTGGAGCGTAATAAGACAGACAGATAATGATTAGAAGGTCGGGCCGGCAGGGC
ACAGCCGGGCTGGGCGCTGTAACGCTCTAATACCCAACACACACACGTACACACATACAC
ACAAAGCACAGCACAGCACAGCCTGTGCCGGCTCCTCTAATTGGCTGCTGATGGTTTatg
aaatgttttccaaaggt
>NODE_315_length_340_cov_5.917647
GTTATCAGTGAATATATTAGTCTAAATCGTCCTACATGTTTGCTACCACAGTGTCAACAC
TCCAGCTGTCCAGTAAAAAATGAAGTTAACAGATAAAATGTCTCCTTCAGTCCTGTATCC
AGGTTCTGCCACACAGGCCGTCTGGTAAATGAGTTGTGGTTAGGGGTTCCCTAGTGATTG
GTTCGGATTAAGAGTGAATTTTCTGTCTCCACTTCTGAATTCAAGTGGATAAATGAGTGG
GTGAGTGAGGGACAGAGAGACAGATTGGACGGGAAAGAGTAGGTACAGACCTCTTCCTCC
TCAATTCGAGCAGGTTCAATCAGCAGATTATTGACTTGATCAAATGACACCCCCTGTTAG
GACAGGAACCAGCGAGAGGCATGCGGATTAGTCAGGCCAAAATAAAAATATGCACACACA
CATACACACATACAGACATACAGACAAAAGAAAAAAAAAATCACTTTCCTCATACTTTCC
ATAA
>NODE_316_length_378_cov_4.153439
ATCCTCATTGTGCAGAACATCATACCAGTGCAGGGTATTTCCTTCAAACCACCACTGGCT
TGTCAGTTTCTCCTCAGTGTTACTCTCTGTGTTGGTGTCTGATCTTTGTGAGCATGAGCA
ATGTGTCCTAATGTTGTCAGTTTCATCTAAGAAAACACACGATATGGGTACAATTTGCAT
AAATTTCCAAATGGAAGGCGTGAAAGCATGCTCGGCAACTGTGCCTGTTTGTTTAAAGTC
AGCCAAAGCTCTATAATTAGCAGTGTTTAATTATGGAAATGGCTGCCGAGGAGAATTTCA
AACACACTTCTTCCCTGGATCATTAGTCACAGGGGCAAAAAATGAAATGCTTTCAGCAAT
GAAGGGTTCATATTTCACGCTTATAGCTGCTAAAAGGGTGTACTCAGAAAATCAATTTTA
TGAAAGTCCGTTCAGCACTAAAGGGAGTTCCATGCAACTAAGCAATTTTGAAATAATGTC
GGTGGGGGCCTGATTCATGGATggtaacaggactttgctctc
>NODE_317_length_640_cov_10.584375
CTTGGGCCTGTCTGGCATGAGACTGTGACAGGAGATAGACAGAGAAGAGAGACACAAAAA
AACGGAAAGGGTCACAGAAGAGAAATAGAGACACAAGAGAGTGAGACAGAGAGAAGAAAA
GGGAGACACAAAGAGAGAGGGGAAACATGAGAGACAGCGCGAGAGAGGCAATGAAAGTGA
GTGGAAATGACTGACAGTCAGAGGATTCATCACAGGTAGAGAGTGAAGGCTCTGGCCACA
GAGGGACCTGGTGAGAAAGCTAACAGATCGCAATCTGAGTTTTCACTCTGCGCCGCGGCT
AACAGCTAGCAGCTACCCTGTCACCGCTGCCTAAACAAGCCCAGTGTTTTCATCTCCATA
TACACAACGCGGCACTCTGTCTTTTCTTCTGATGGAGATAAGATGTATAAATTATGAGCA
GCTGACAAAGTCTACTCCAGCGCCCCCGGCGTCTCATCAATCACTAGCCTGTGTGTCAGC
AGGTAACTGACGTGGCCCCCGGAGGCACAGCCCCCTCTTTAGGTGTGTGAGTGTTTTTGT
GTGCAAAAAAAGTGTGTTTGCTACCGTGCAAATTGAGCTTTTGTGCACGTCTGAGCATCG
TGTCTGTGTGTATGTGAGAGGCTGTGTGAACAGCTGATTCAGTCTTAACGCCGCGCTGTA
AGAGACAAAAAAGAAAATGAAATACATACAACCCGCACACACCAGCTACTCACAAACAAC
TCCTGAGTATGTGTGTGAACTCAAGGTTTTACtgttataccttggggttatctgatgtac
tgat
>NODE_318_length_371_cov_24.301888
GATGAAAAGAGAGGAAAAATGAAAGAAAATGCAAGAGGGAGAGAGGAAGAAAGAATGAAG
GGAGGCTGGGGTTGAGGTGGGGGGCGAAAGAGGAAGTCAATTACGTATTCTGAACCTGGC
CGATGTAGTCCTCAGGGATCTGCCTCCGCACCTCAGGATCTGTAAATAATTGACAGATAA
TATTAATTGGCTTTGGATTAGTGAGCAAGCTCAGTATCACACATTAATATTTGATCAGAG
GATGATAGGGACCCTGGCAGGGGATCCGAAGGGGCAGCTGAGGCTGTTTTGTTGATTAGG
CCAGAGAAGGGAGGAGACGGAGGCAAGTGGTAGCGGTAGCAGCAGCAACAGCAACAACAG
CAGCTCCAGACACACACACACACACAGATGGAAACACACAGCCGTGGTTTGATGCTCCCG
TTAGCTCCAGGCAGCTAAACCTCCTACTGCCAGCAAACTGCCTGCTTCTTATTTTGCCCA
TGAATAAGAACATAAAAAAACAGAGGAGGACTTCc
>NODE_319_length_719_cov_6.948540
CATTTGAACAGAGGCAATGATATGAGACAAACAGAGCAGAGACTACTTTGGAAGCATAAT
GGTGGCATAAATCTCATCAGGGTGCAGTTCATGGCGCGTTTGGCTCATATTTTGGTGAGG
CTGAATATGAACACTTCTAAGCTAAGGAGGATTTTTTTTATAAAATGTGAAATGTTGGTG
TTTTTTGGCAGTATGATGCGGCGCAGTGTTGGATGGGATTTGATTGATTTAATCAGTATT
TTGGATAACAGCTGGTGCGTCAGTTGCACCGCAAATGTGGAATCCAGCCTTTAAACGATT
TACAGCAGCAAAATAACTACATGTAGTTGGAATAATGTCGTGTTCTGGCGCACTGAGGAG
CTGCCAGCTTCCTCATCTGGGTGCTGAGCGGCTGCATTTGACCATACAAGGGGCTCTGCG
CTGTCTCCTAGTTCCACCTTAAATGCGTTTTGGCCCCGCTTGCTCCCTGTAGTTTAGGTT
TTTTGTCCTCCCGCAGCAGCTGTCACCCTGCATTACTCGCAGTCAGCTAAATGAAACATT
ATTCTAAACATATGCATCGTAATCAGTCCGGTCACACTTACAAGAACACGCGTTAATAAG
GCAATCAATCACTCTGGAACAAGCAAGTTGTTCTGTAACAGCTCATAAACAGTGTGTAAT
GAAGAATTGGAGGTTAGCATGACACGGCGCTGATCAGATAATCAATGTCAAAGATGCGAT
GAATGTCAGTAAATGTAGTTTTCATGTCGTTTCTATAAAATCCTCAATTTACAACAAGCA
GTTCAATTACCCTGAAAATACAGTCAATTAAATAGGGGTGATTGGACAGTAGGGGCAGGA
TCATCGATCTTTGCAtttctatc
>NODE_320_length_317_cov_1.694006
GAATCATTGAGAAAGTTTACTTTAGATTTTGCTCTTTGATTGCTGAACAAATTTCAGTCA
CATTAGTTTATAAAGGCGCACTGCAAACACTTACCACATATCTGTCACTACAAATCTGCA
CCATTAGTCATGCTGGTCAATTGTTTCCTTAGTTCAGTTCAAAATGCTTTACTAGTTGAC
CTGATATACATGCAATTATTCATTTTTTCTCCTCCTCCTTTTTCTCCTGCTTTGCCTTTC
TGCTCCTCCTTTCGTCCTCTTTCTTCTTCTCCTTCTCTTTCTTCTTTTGCCTCTTTTTCA
CCTACTCCTCCTGCATTCTCATCTTATCTCTTTTTTGGTTTTTATCTTCTCTGCTTCTCC
CCCTTCTTCTTCTCTTTCTTTTTCTTTTCTAGCTTTCTAGCTCTGGATAGATAGGATTGG
GGTCTAATTCTCCTAATAGGCCTCTTTTATCAATGTAAtaa
>NODE_321_length_592_cov_6.479730
TCGCCAGATCGTTATTTCACAGTTAATTACAAATCTAATTAGAATATTCAAATTAAAGCT
TTCCCTTTCTTTTCTTCTCTGTGTGAGAGCAGGGAACCAGGGAAAGAGTGAGAGAGAGAG
AGAGAGAGAGAGAGAGAGAGAGAGTGAGAGAGGGAGGGAGAGAGAGAAAGAGAGAGAGAG
AGGGAGAGACTCTCAGTGAGTGGCAATGTGATAACCTGTAATCGGCAGTGCTGCAAACAC
CTTCTTCCTTTGATGTCCCCCCACTAACATCCAGGCAACAAAGCCGGCCAATTACAAATG
AGCTAATTAACTAAATTGTTGATGGAGCATGAAGAGTTCATTCGCTCTGGCGCCTGCACC
ATGACAACAGTGAATGGGGGCCTTTGTTGTGGAGGTAAGTGTGCGGCCGTGCGAGTTGCC
ATTAGCTTTTGACGCTTTTTTCACAAACCTATCAGGCCCCTCCACGCCAGGAAGGAAATT
TGTTATGGATCAGAGTTGGTTTGAATCCTGCATTGCTAGAGCAGAACCCTGTCAACTAGC
TGTCTGGAAGGTCAAAATGTGCTCTTTGAAAGGCAGTGATGTTTTCTTTGTTAAGCCCCT
GTACCCACTGAGAGAGGAGGCGCTGTACGGAGAGGGGGAtagctcctgtgcgtttcacaa
taaaatagactttaccacatggtgttaacagggagaggtgagcggatatcagctgcggtg
ttacatctctgtcacg
>NODE_328_length_432_cov_15.194445
ACACAAACAGACACTTCCAGCAGAGAACATCACACTCCCATGTGCACATGCTCACTTGTT
CACTCTGAACACACACACACACACACAGTGGCACACATACAGTAGGGTAGAGGAGGCGGG
AGGAGTGGGTTAGGGGTTGTAAAAGGAGCCGTGTGCTATGTAATGGAGGGGAGGAATGGG
TTTGCTCTGTCAGACCGGGCCGTCACAACGGCTTTGTTTCATGTTTGATTTAATTGTCTC
TCCCCTGACAGGCCCATTCATCAATGGCTTTAATGGTCAATCAGAGACAGGCTGAGTGAG
TGCTCCCATTCTGTTTAGCCATAAGCTGGCCTGGGCTTTTATTTCATCAAAATGCCCCAG
CCTAATGTACATGCTCACTGGCTCAGAGTGGCCGCGGGGAGCACATAAAGAATGACTGAA
AGCTTTCTGATTTCAGATCAGTGAGAAGGATGTTTTTCTTTTTCTTTTTTTTTCCTTCTT
CTTCTTTCTCCTCCTCATCTCCTCCTCTACTCTCTCCTCCCTGCTACACTGCCTGCTCCT
CTGTTGACGAAAGGGAAtaaaaggctgtaatgtaga
>NODE_329_length_417_cov_5.841727
AGGATCCCACTCTGGTTACTCTTAGTGGGAGGTGGAATTAGGGATCTGGGGGTTTGTGAT
GGTGGGAGAACATCTTTCTGTGTTGGACCTGGATGGGGGAGAGACAGTGGAGAAGGCAGA
GGGAATACTATTTACATAAAATTAACAGTTCAAAAGAATGAGTTCACACACCAATCAAAC
TTGTTAATTGACTGTCAATGGTGTGTCCCTGAATATACAACACAACTACATTATTCATCT
TAGGCCTTGACAGCGAAGACAGTCCAATTTGCATGGGCGTTCTAAACGTGATCAACAACC
ACAAAGCCACATGCATTTTTAATAGGCCAGAGATGGGATCCTTTAATATTCATAAGGGTC
AAACAATTGCATATGACATTAAACTTTCTATAACAAGGTAAGTATTTTTCAAATGCTAGC
CTTAGCAGTCTAAATGGCCCACAGAGAAAAGGGAGAATGTGCTGTCTTCCAGTAGTGAAT
CAATGCTACATGCTTATGTTGGTTTATGTCTGTTCATTTGATTCTTAATAatatttgata
tttgctgccataattcaaaag
>NODE_330_length_566_cov_2.954064
ACACACACACACACACTCATCGGCACTCATTGCCATACAGTCGCACACTAAATATTTTTC
CCACATTTCAGCCTCCAAAAGCCCCCTTTTCTTAAAAACAATGCCCCCAGTTTTTATTCA
GAGAACTTTTGAGGAGATGCCTAAGTGATCCCTTTACACGCTCTCAGCTGCCTCGCCTGT
ACTCTGGTAAATGTGTCAGCCCTATAGAGAAATAAGCCTTCCAGAAGAGTTTCTTCATTG
TTGAGGTAATTGTCTCCTCTTTGACAGGCACATTCATCAGTGGCTTAATGGTCAATCAAA
AGTTGGCAGGCAGAGTGTTTTCATTCTTTCCTATCCACTACATTAGGAATACTTAATCAA
AATGTCTCCCGGTAATGGCTGTGAAGAGTTCATGACTGACTGATCCGTTGTCTGTGCCGA
TAGAAAATTAACAGCTCGGCACTGGAGAGATGTGGGCCTGCAGATAAACAAATTGTGCAT
TAATATTTCATCTTCAAGACCTGGGATGTGCTATCAAGCGGTGGAATATTCCTGGGCTGT
GTTGTCATTTTTCTCGCGTTCTTTTTTCTCTCTCTCTCTCTCTCTCTCTCTCTCTTCCTC
CTGTATTCTTGAAGGCTCTTTGCAGCTGTAACTCATTTCACTTGATGACTTTACTGGGGT
TACAGAGAGTGACGACAAATTGATTACCTGGCAGAGCAAGAATGGAGCGA
>NODE_331_length_679_cov_13.450663
TCACACATAACAACAATGTTAACTAAACCGATAAAAGAATGCTTTGTCTTTTTCACATTT
AGTCATGGAAAGCATCAGAAAAGACTGATGTGCAGCAGTAACATGTGCCATGTTTTTCAG
CCTCAGTGGTCAAAGATTTCATTGTGATAATACTTAAGACAATAAATATTTTTTTCAAAT
GCAAGAAAAGTTCAAAGGCAAGTTTATTTTTTTCTTTCATTTTCTTATTTTATCAATTAT
ATTTTTTTACACCACAACAATTTAAACATCCAATAAAACCTCGAAAATATGTTTTCTTAG
ATCACCAATTGAATTTTTCTTAAAACAAACATTTTAATTAGCTAACATGAGCACAGCCAC
AAGTAAATCTAAAGTGATTATTCCTGCCCTCAGAGAAAGGCTGTCTCCCTGTGCTCTGTC
AAAAGGTCAATTATGGCCCCAAACCGGCATGCAGTGACAGTGACCTGGAAGCGCTACTGA
TGACCCCACATCCAGGGGCCCAAAAGAGTTGATCATCTAACATGCAGGCTGCCTGGAGCC
ATGGAAATCTGACATTTGTCCTTATTCAAATGAACACAAACAATATGCATTTCATGCCTC
TACCTAACCTGTGCCAAATCTAAGGCATAGGGACCAGCAGTCTTAATGCATTGTCTTCCA
GTCCAAGTTTATGCCCTTCCTTGTGAATCCAGCCGCACGGCAATCACACACAGAGCCTGC
AGTAAGAGCAGGCAGCAAAAAGGCACCATCTTCACTGGCAACACCGGTCATTACAGTTGC
AGTCTACAGTGCCGGGGTCAcaaattgaaatgaggtcatacag
>NODE_334_length_593_cov_9.190557
GGGGTTTGGGGTGGGGGTGTCACAGATGTCCAGCCCTTTGAAAGAAAATTAAACAAGTAC
CTCATTAGCCAACGCTTCAGTGCTCCCTGGAGGTGGCCACTGAGCCAGGCTTTTTAATGA
GCTGGGAACTTAAACGCTGCCAAAGTTTACCCCGGCCTTGCCTTTCTCTGTTAGGCCACT
GGGAAGAGCCATGCCCTCCCCCTTTGCCCCTGGTCTCCTCCACCCCCATCTCACCCCGGC
CCTCCTCTTCCATTGAGGGCTGCTCATGCAGAGGAGAGAGAGGCACCACGCTGATTCCCT
GCCTTTCAGCTCCGGAGAGGGGGATAATGCTGTTTTTGTACCACGCATCCAGAGGAATTA
TGTGCGCTAATTTGATTAGGGGAAGATTTGATTAACTGGAAAATGAGGGCTTTGCTTAGA
CTTTCACACGCTTAATTTATCCCTTGCAAAGCAGACGCAACATTGTGTCATGAAACTCAG
AAGGCATATGAGAAGCCCATTCACCAGCTAGATGGCCCTTTCAGACTCAACAATATCTAG
GACTGCCACGGTTCAAATTGGGATAATCAGTTTAGAGCTTTTTGCCTGGCCTCAGAATAC
AAATTGCATTTGGCATTAACAGTGAAAAGGTTCAAAGGATAATGAGATTAATGTAGCAGG
GAATTGAGCTAAGGCAGAAAATTTCCAGAAGAAAATGCAAAACTAGTGGCATTgttgcac
aaggtggatgtgaagaa
>NODE_335_length_291_cov_1.013746
CCTCTAAGAACTGAGTCCCTCAGCGGTCCGTTGATGAGTCAGGAGGTTTTTATTTTACTT
TCAGATGATTAATTCACACAAAACGCTCGACTCAGATACACTCAGACAAACTGGGTTTTC
GTCGACAGCCATCTCAGCTGTCACACAGAAAGCATCAAACAGAAAGGATGAAACTCCGAA
TTACAGGACTTCGGTTCATGATTATTTTCTCTGTGAATGTTTTCGACAGTAAAATGACAG
AAAGCACTAAAACCAACATTTTAATCTTCCACAGCTCAACGGTTTGAATCCAAAACCCCc
aaaatattcagtttaatgtcagatatgaaaaatataatcaacaaaagcagatttaaaagt
gactcaaacatttaaggatcgatccggtgcgtcatcatctcgctgactaacggctgcagc
tgcagaaggaagctg
>NODE_339_length_390_cov_18.387180
GACCCTCCGTTGCTCCTCAGACCTCCCTTCCCATGCTCGCCCTCTTACCCTTTTCACCCT
GCTCCTCCCTCTCTTACTCGTCCTTTACCCTATCCCCCCTCATCACTGTTCTTCCTTGCT
CGCCCTTTCTCGCCCCTCCTTCCTGTAGTCTGTGTTTGTGTTGGGAAGATTAAGCTGCTC
TGACAAAGCTGTGTTTACAAATATGCAGGCAGAGAAACAGGCCAAGCGACGCTGAATAGG
AATAGAATACAAATTGCTTTTTTATCTCTCTTAGGGCCAGGGCGAGAGAAAATGTGTTTG
CGATTGTTGCTCCTCCGCCTGTGAAGGATAAAGCCTCAGTACTGGGTTTGGGCTCCCTGT
TAGCATTCATTCTATCCTCTCCTCTCTCTGTCTCTCTCTCTGTGTCTCTCTGTCCTCCCA
CTCTCTTTCTTCCCCCCATGCTCTTTCTCCTCTTTGTCTACTCCACAGGCTCTGTCTCTT
TCTCCCCAGCAGGAATTTTTTTTTTCTCGCTGTTTCCTTGGTAATcatatcacc
>NODE_342_length_826_cov_11.274818
TTGTGATTTAAAGAGTTTTTTTTTCTCTCTCTCTTTTCCCCCTCCTCTCACATCAAATTG
ATTCCTTTGCTTGTTTTGCTTTAATATTCATTTTAGCCAAGTGTTGAGTAAATGTGCGGA
GAATATGAATATTAGGTATGAAGCCTCTTTGCATGAGATCAGTTTTGAAAACTATAAATT
TTACCCAGCCGAAAATTGTCTGGCAATTAAAGCGTATTGTGTGTAATAAGCAGTGTCTCT
ATCGGGTGTTTAGCTTTATCGAGCCTGTCTGGAGATGGAACTCATACCTGCTGCTCTGTG
AATTGCAGCACATAAAAGATGGACTGAATATGTTCCCGGGGAATATTGCCCTCTCCAAAA
GACCAATCCGTCTTGCTTAGGGAGGCAATCTTAGGTGCGGTAGATAAACTAATATTTGTG
TATAACCTCAGTCAGACAATACAAATGATCGGATGATTTTTCATCTCCTTATGCATACAG
GGAAATATGAAAAATTGAGGTTTAGGAATATTTGCAGGGTCTGCGAGGCGGCTGGCTGGG
CCGCTGAGTGCCCTGGGCCACGCTCCTCACCAACGACTGCAGAGTGAAGAGTGATGAGAA
TATTATACCCGTCTGTTTCCCGTCACTCCCCATCCTCCCCTCCCACCTTCTTCATTCTCT
CCTCTCACCACACTAATTCATATGGCCACAAGATGGAGAGAGAGGGAGCGAGCGGGATAA
AATGAGAGATCGAGTACGACACTGGCCGCCCCTTTGGTTTGCCGTCTTTGACTTTCACCG
TCTGTCCACCCGTCCGTGATTGACAGTCACGCTGACATAAATCTCCTGCTTGTCTTGCTG
CACTTTATTGTCCCTCCCACCCTAAACCAACACCCCTGCCACCGCTGCCaactccaactg
tcgacacaagccctctcttcaacctctgtccctcggctctctcgctgctaaaaacttcat
attgggttag
>NODE_343_length_379_cov_7.535620
AGGGCAACAACCTGAGTTGTATCAACTCCAATGTCATCCATCGCCACAGTGCTTCCACAA
AGGTAAGAATCGGTCTCACTTTTATCTCTTCTTTTTTTTTTTTCTTTTTGAAAATGAGAT
GACAAATCATTCTGTGAAAATGCACCACTAACGTTCTCTTTCTCTCTCTTCTATCTTTTG
TCTTCCAGATGGGAGTGGAAGTGTTCCTCCGTTCTAAAATAAGTCTGTGACTTACTTCAT
CAAGTATGGCATATTGTCATATTTTGTGGAGCACCTTTTACTGAAAAGTAAAAAATAATT
AAGTGTATAAATATACATAATGTATATACAACTTAAGGACTTTAACTCCTACATGTCACC
TAAGAACAAAGATTGGCTTTATATTTTTGTTCAGTCATTTATCTGTATACTACTACAAAA
CAGGTGCAACATTTACATGATGGTGCAACCACATGGACCCACAACTGACTGGGTTCTGAG
TCCATGTGGTGTctcagcttctctgttacatgagcttcagata
>NODE_344_length_244_cov_4.356557
CCCAGGCCGAAACCCTAACCCTAACCCTAACCCTAACCCTAACCCTAATTCCAGACCTTA
CGGCAAGGGTTTGCCCATACTACGGGACCCAAAAAAGTGTCACTACAAACCTATACCAAT
CAACTCAGAGCGGTCTGAAACGCGCTCTCAATCGCCTTCTGCGGGAACTTATCTTGGTTT
CAGCACGTCCACACTGGCTGCGATATGCACGTCCCATTGTAAGTGAATGGGAGAATGTTT
TGGCCAATATCTCCGGAACCAGACGTGCTAGACACCTGGAAATGCCACCTGCCCCACCTA
ATTTGGCTATGCTGAAGACGCCCGTCTCAGTCCCGAGTCTCTACGACCTTCCCGTCCCGA
GATACAGCAAAAAATCACAGGTTTCTCc
>NODE_345_length_1354_cov_2.841950
ATATTGGTTTATGAATGATCAGCCTGTTTCTGCTGTGATGTTAAATCAGATTAGGCTAGC
TAATGCAATAATTAGGCTATAAGCGAGGGTTGTTGCTCATAGTTGCTTAGCGGGGGTAGT
CCATGTGACTGGGATAAGCATAATGGTTGGGATGAGGATTTTTAGCATTGTAGAAGGTTG
AGGTTTTGTAGACGATCCGTACCATGAGTGCGGGCGGTGGCGACTAGTAATGCTAGGCCG
GCGCTAGCTTCACATGCAGAGAAGGCTAGAAGAATTATGGGGGAGGCTGAAAAGCTTGTT
GAGTCGAGTTGTAGTGTTCAAAGGGAAAGAGCAATAAACAGGGAGAGTATCATACCTTCT
AGACAGAGAAGTGCTGAGAGGAGGTGTGTTCGATGAAATGCTAGACCTGCCAGGCCTAGG
GCGAAGGCTGATGAAAAAGCAAAGTGAGTGGGGGTCATCAGACAATTGTGGACTTTAACC
ACAAGTTTTTGAGCCGAAATCAAAGGTTTTTCTTAAACTAACTGTCTATTCAGCTCATTC
TAGGCCTCCTTGAAGTCACTCGTAGATCAGGCCCAAGGTTAGGAGAATAAGAACAGCGAA
TGCTCAGGTAAATGTGAGTAGGGGGGAGGATAGTTGGTCGCCTCAGGGGAGGGGGAGAAG
AAGGGCAATTTCTAGGTCAAAAAGAAGGAATAGAATGGCTACTAGGAAAAAACGTATGGA
GAATGGAAGTCGGGCTGATCCCAGGGGATCAAAGCCGCATTCATATGGTGAAAGTTTTTC
ATGGTCCGGGCTTATTTGGGGGAGTCAGAAAGAGACAATGGCCAGGATGGTTGAGAGTGC
AATGGCAATTGTAATTACAGTTGTAATTAAATTCATTATCTTTCCTTGGATTTTAACCAA
GACTAGGTGATTGGAAGTCACATGTACTAGCTTTAATACTAGAAAGATTATGAGCCTCAT
CAGTAGATAGAGATGTAGAGGAAGAGTCATACTACGTCTACGAAGTGTCAGTATCAAGCG
GCGGCTTCGAAGCCGAAGTGATGTTCAGATGTAAAGTGATATTGGATTTGTCGTAGTAAG
CAGACGGCAAGGAATGTGGATCCAATAATTACATGAAGGCCGTGGAAGCCTGTGGCTACA
AAGAAGGTCGAACCATAAACCCCGTCTGCAATTGTGAAGGGGGCTTCGTAGTATTCTATG
GCTTGGAGGAAGGTGAAGTAGAAGCCAAGTAAAATGGTTAAGGTGAGGGACTGGATGGCT
TGTTTTCGGTGACCTTCTATGATGCTGTGGTGGGCTCAGGTTACTGTAACTCCAGAGGCA
AGTAGGACTGCTGTATTAAGTAGTGGCACTTCGAAGGGGTCTAGAGTGGTAATACCTGTG
GGGGGTCAGCAGCCGCCTAGTTCAGGGGTCGGGGCGAGGCTTGAGTGGTAGAAGACTcag
aagaaccctagaaagaagaatacttcggaggtaataaaaagaattattccgtagcgga
>NODE_346_length_348_cov_1.347701
AACATGCGTTGTTAGATGGAAACCTGAGATGATATCTGTTTTCACAAAAGGCACAAAAGA
TACACCTCACTTGTTTTTAATTTGCAAGACAGTGCCAGGATTTGTTTTCTGTTCCTGCCA
GGAAAGTGGAATCCAACTGAAAATATCCCATCTGGCTTCATCATGACGTAACTTTTCATC
ACTCCCACATTATTGTGGTAAACCCAAACCACATTAAGGTAGTCATAATAATAATCTCAG
TCGTACAAAGAGAACATGAAATTTTATATAAAAAAATAATAACAAATTAATATGGTTCAA
AACTGCAGCTTAGAGGTGAGAAATTTTCAGGTGAACCCTTTTTGTGAAGTAATTTTAGat
ataaatgacttgcccttttagacatacaatgactaaatgttgatctgattgtgattttag
atgagaacatacaagttatatgctcttttcatgtaattacctacattataaaatgcaaaa
caaaatactgag
>NODE_347_length_556_cov_5.636691
ACCTTAACCCGTTTCCATGTCATTTTAATGCCACTGAATAATATGCAAAAACCATAAAAT
GTGTTGACATGACACGTAAAACATGCCTTAAGTGACGTGCTATTTCTGTGAGCCTATTTT
TGGATGAACATGCAGTTGCAGTGACGTCACAAGTCTTAACAAACCTTGAAACTGAAGGCC
ATCAGAGCTCTTGTTCTTTGTCTCAGTGACCTGCATGTCTCTTAAAAAGCTTCCACTCTC
ACAGCCAAGAACCTGCACTTTTAGAAACCCTGGTGTCTCATCTTAGCCCTGCTCTTCAAA
CAGGCCTGCATTGATTAACTCAGGGGGCTTTCTCTGCTATCCACCTATTAATTATATGGC
CTTCATTAACACTGGGCTGATGAATGGCCTCTGCTGGAAAGGCGAGTTAAGAGGAGGTGT
TAACACAGCACCTGCCTGCACTCATGTGGCCACTTATTAACCAACAATGACCTTCCACAT
CATAAACCCACTGGCCGGCTATTTGCTGTCTAATAAACGGAGCCCCCCTCTCTCTCTCGG
CCCCCCTCTTCCATGCGTGGACCCCTTTCCTTGAGCCCCTCAGAGTTTATTGTTCTGGAG
GAAAAAAAAATAGATGCCTGTAAACTTGGGACACCTGGAATCAACTAAAATACAGATCCA
TGGGACCAAAAAGGAGTTAAGTAGCATAGGTGGTTAATGg
>NODE_348_length_440_cov_19.065908
AAAACTGAGATGATTTACATGGTAATGTCTACAGTTTAATAAACATGACTTCTAACCACA
TTTAATGTAGAATACAGGGCTGGAATGACCATATGTATAATTACCTCACTAAAAACAAAA
GCATTTACAAGAAAAAGAAAAAAAAGAAACAAAACAACAAAAATAGTGAAAAAAATCAAG
GAGGACGTGTTCGCCGGGTAATCTGCCATCTATGTGAAACACTTTCAAACCAAGGAAATT
TAAGATCTTCATCAAGGCGTCTGCATCCAAACATTTAACAAAGGATTTTGTTTCGACAAT
GTAGCATTTACTTTATGTCCACTTCACATTACTGGCCCTGTGCAGAAGAAATACATAGAA
GATACATTGCATGTTAACAGCGGAAACAGTGGACTCAGCTTCCCAAAATAAAAATCTAAA
AGCCTGTGTAGGGAGGAAGTAGTTTTTTTTGGTTAAGTTTGAGCGGCTGCTGCGGTCACG
GGAACCCTGTGGAAACCTGAGGAGGGAAGCGGGGTTACGGTACAAATCGACTGAGTGTAA
GTGAATGTGGAGGGCGGATTCTTATCGGGGGTGTACCTGAGGgg
>NODE_349_length_691_cov_12.104197
AACACATGGAACCACACTGTCTCTCCGAGACAATCACCCACATTATTTTGCCTCTGTTAC
TTTGGTTGCTCTGTGGCTAATACCCTCATTTGTCTCTGAAGATGCTGAATGCCACTGAAA
GAAAGCTGTTTTGATTCTGTTTTCTTCTGCCCACAACAAATCTGGGCATACAGTTGAATA
CGCAAGACTCTGTGAAGGGAGCCATTCAAATTCGATTATGATTTCATATTTCACAAAGAC
AGTACACCACGAGGATGATTTTTAATTAGAACCAGAATCAGTAAAAAGAATGGGGCATGG
AGACAATAAAATGAGGAATGCATTCATCCATGGGATGATTCTTATTTAAGATCTGTGCCA
ATGTGCTAACAGCATTAATGAAGTTATAAAGAATTATGAGGGGAAATCAAATTTGCCTCG
CCACTTGAGCGCCACTAAAATGCCAAACAATAAACTACCAGATTGCAAATTAGATCAGTA
AAAATATCAAACACATTGCGGTGCAGGAAAATCCATAATTGCATTTAGTGCCTGGCCTCT
CCTGGGGGAAGAGACACTAAAGATCATCAGCAGGCTACATGGGAGCCGCTATTGACAGAG
CGGTAAAAATCGACAGGCTAACTAAATAAACACTCCAGGCTCCATTAAATATTCAACGGC
TGAGATTTGACAGTCTAGCGTGCCTGCCTCTCCCCATCGCCTCCATTGGCTTCTCTCTGC
AGCACATCTTCCTCCCTGTCTCCCCTCCTCCTGCACACCTCCCCCTCCTCCTCCCCTCCT
CTCTTCCCCCTCCTCTCCACTGTgactcctgacagcaataaatgatgcggtgcct
>NODE_356_length_510_cov_13.219608
GTCAGATGACATCACCACGTTGAGGCGCACACTCGTCTCAGCATGACTGATGTCCTCGCT
ATTTACAGCAAAGTCCCAAAACACTTCAAAGGCATCCTCAAAAACATGCTTGTCCTCTTC
GACATAACTGATTACAGCCAGCCTTGATTGTGTGTGAGGGGCATTTAGTCAGGTAAGCAT
CAGTGAGTAACTATATTAAGCCAATACATCTTGTATTGTAAAAACTACACTCAGTAATGT
CGTGTTCCTAAGTCCTTTAACATGCTTTATTAGGCAGCCTCGAGGTGACCATTATCTATC
AGCCTGCTCTGCATAGCTCTTAACTAGGACAATGTGGATCTCTTGTAATGCGCCATATGA
AAAAAATCCCTCCCTTAATCTATTTTTCTCCAGATAGACAAACCTTGATGCTGATTAATG
GTAGTTAAACTCACAAGCACTCCGTCAATGAGATTGCAAATAGATGGTAATGTATTAGAG
TCATTAAATACGCATCATTCTTTTGGCATGAAATATGTTGACCCCAACCTGATTATATAC
ATAATTAAAACTGCTCAACAGTTTCTGAGCACGGAGCTGCAGAGCAGAGAGAGAGCGAGC
AGGTCGACAGGCAGGAGTCATAAtgatacacagcagccacgtcacttatttggg
>NODE_357_length_575_cov_10.895652
TTTGTATGCATTATTGTACGTGTTAGTGGAGGTGGCTGGTGGCGGTGTACCAACTAGTCA
CGGACCTGGAGGATTAGATTTACCATTTCAAAGATGCCTGTGTTTCTAAAGTTTACACAC
ATACATGCACACAGACACACTCATACAATCACCCACCCACACACTGCTTCCCCAGCTTGT
CAACGTGCAACGTGGGCTGTGGAGGCTTGTGCGAACAGATGGGAGGAACCAGCATAAAAT
AAAGTTAAACTAGAACAGAATGACTATGCAAGTGGCGTGGCCGCCCTTTGTTTGCTAGGA
AGGTGATCCTCAGCAGCTGGGGATGATGGAACGCATGATTAAAATTACCAGAGGGAATGA
TTAATATCTCCTTAAAGCACACACTTCCAGCATATCAATCATCTCATTACACTGGAAAAG
TTAATTGTGTGAGGGGAGGGTTGGGGCCCCTGAACCATGAAAAAGTAGCCCACCCCTCGA
CATGTTTACTTACACAACAGAACAGACCCAATAACTCCATGTGTTCTGTACTGTGTTTTG
AGAGTTTTAACTGTTTCCACTGAAATAGGCCCCTCTCAGCAGGGGACTTAACAGTAACTG
GAATTTTTTTTACGAACTGGCAAAACTTTGTTtgctgaggaacagtcaaaaggtgtaggc
tgagtggttataaagcagaagtatgatgctaaacaatactaaatgcacatttcaacagg
>NODE_358_length_667_cov_6.674663
GATTTTATCTGTGCTTCAGAGGAGGCGGACTGTTTCTCTTGCAGGAGAGCCTCACCCACA
TAACTTTGGCAGTAAACAAGTTAGTTGATTGGTTTTGCTTTATATACTGTGATTTAATAA
GGAAAACACCAACGTAAGCCAGTCCGAGCAGCGTCGGTGGTACCAGTGCCATGCTTTCCA
TTGGTTCCTGTTTACATGATGCCCACAGGACACGCGGTGATTGGTGGCTCCTCACACGTG
ACCAGGCAACTTTGTACATTTGACAGGGAGTAGGAGGGTTTTGTGGAGATCAGAAAAACG
ACAGCGCGATAAAAATTAGTATTGTTGCACTTCACAAATTAATGACCATGAGTTCCTACT
TGATAAACTCCAACTATATCGAGCCTTCCTTTCCTCCATGCGACGAATATCAGCAGAGCG
GATACATCCCCAACCCTGGAGATTACTACGAGCGGCCAAAAGATACGGGCTTCCCCCATC
ACGACGAGCCATCCTATCCGAGGTCAAACTACACAGAATCGGGATACGATTACGGTAACG
TCCCCGCCGCCGGACTCGACGATTTCGGCGAGGGGCATCACGCACAGCCGCAGCCGGTTC
CACAAAGCCACGGTCCTCGCCTCACCGCGGCCCCAGACGGTGGCGCAGGGGCAAATGCCA
GCAAAGACTGCAGCCTCGCCGGTGAGGTTTATCCCGGCGTAGCGAAGGGCAAGGAGCCGG
TGGTCTATCCTTGGATGAAAAAGGTCCACGTTAACACCGGTGAGTTATCGTCACGGTTAA
ATAGCAGAACCACtgagaaacaaccactgga
>NODE_359_length_513_cov_8.033138
GCTGGGCCAAGACGGGATTTGTTTTCAGCCTGCTCATTCAAGCCCATTCACTCCTTTTCC
CCTTGCAGAATAGGACCCTTTGATGGAGGAGATATTTAGTTCTCATGCGGCTGGTTTGGC
ACTGACTGGAGCTGGGGCTTATTTGAAAGGGATCTTCCTGCCCCCGTTGTCTCCAACCCC
CCACCTCCTGTAGGCAAGCGGAGGGGAGTGGAGCACGACAGACAGACAGCCCCACAGCAG
CCCACCCACACTAAATTAATTCTGACAAGGAACTTAAGATAACGTCAAAGCGCTGACTAA
TCGCAGGATTGGGTTTCTGTAAGTCAGGGAGCTGTGAAATGTGCCATCATATCTAATAAA
AGACCTCCAGTTGCTCCCTTTCTCTCTCAGCAGTGGTGAAGGTTGGGGGAAGTGGGGCTG
TGGTGTCGACTGTCTAGCTGAACTGGTCTGGAAAACAATTAAATTTCACTTCGGCAGTGA
AAGTGTGTGTATGTGTGTGTGTCAGTTAGGGTAAAATGATTGACATGTTTGTCAAGAGGC
CTAAAGAATTCTTTCCTCCTAGTTTCCTCTGCCTCTTTTCTCATTCTCTGGCTCTTTTGT
TGAGTTCTGCTGTGGCGTTTTTGTCATTAAgggtttgtccattgtcgtctgtactca
>NODE_360_length_540_cov_17.296297
ATTTGCAGGTTTTGATCCTAGCAAATTAATGCAAAACCCCAGTGCAAGTATTTGATTTGG
GAAAACTTTGGGAGCAGACTTGTCTCTTAATAATAATTATTGGGTTTACATTAATTTCCT
CCCCTATTCTCTTCCACAGGAGAGCTGATCACCACTGCTTGTGAGCTGGGGGTAAGTATT
AGCTGTATTGTTTAATCAATTCACTCATTAACTCTTATAAGCATTAAGGAAGTTTAATTA
AGCATGGGCAGAAAGCAGATTAATTTACTTTCAGTCCACAGGTTTTTCCCCTTCTTTTCT
ATACACTTATTTTACTAAGTTGCAAGTAGAGAATGCTATAATTTGCAACCCGTTTTTCAA
ATCCAATTAAAGTCAATGGTAAGGCGATGGCTTTTGTAGGCTTTGCCTTATGTACGGTAT
AAGGCTTATTATATCCACCCCTCTTTTTTGTGTGTGTGTGTAAGCCGCGAAGAATGAACT
AAATCGGGTTAACAGTTATAATAAGTTTTATTATTTAATAAAGTTTATTACGCCGCTGTG
ATCCTTTTAGGGAGGCTGTGTCGGTGTCACTATGCCAGTAATCCTGCCGTTAGTGCTGCA
GTCCGTGTGGCCTGCCTGTCTGCCTTTCAGGCCTCCCCAGGGCCTCGCAGGCCATCCCTG
GGCCCCAGGCTGCTGGCCCCCCTt
>NODE_361_length_653_cov_12.969372
ATCATTTATCCCTACTTAACATTAATTAAATTAAATTTCATGATCTCCAAAAACGTAATT
TTAGAAAATGAGATTAGTTGAATAGTTACACCACTGGCTGGTGTAATGCTGGTAATTACA
GAATTAATAGTTCTGAGAAAGTCTCAACTGCACAACACGAATCTCCCATCAGTCTCCCCA
CCGACCACTTGAAAAGCCACAGAGCGACAAAAAATATTGCTGAGAACAGGAGCAGCAGAT
GAGTGCAGACTGATGAAACAGACTAACAAACTAAGTTAGATGAGAAAAAGAGAGTTGAAG
TAGCAAAGAGGGAAAAGGAAGAGAAGCGAACAACACAAAGAGACAGAGAGAAAGCAGAAA
AAAGATGGCACTATGATATAGAACAGATTGTGCTGATTCTACTCTCTCTCTATCCGCCTT
CCATCAGTGCCCCCATTCCTCAGCCAGACACTTTCTTAAGCTAAACTAAATGGGCTAATT
AATCTGGGCTAATGGTGGGTGACAGCAAATATGCTAGCACAATTATCACCCTATTAAAGA
TTCATATTCCAACACATAATTGAAAATGAAAAGGTGGGGTGAAGGGAAGATGGGTGGGAG
TCTGTGCCCCCAACCCCCACACACACATCCAGAAACTCAGCACCACATCTTATGAATTGT
TACTTCAGCAGTGCATGATGCAGTATGATTTTATGGCTCCAGACGTTTAATTATTGGGAT
TGGGCAAAAGTGGGTAAATGAATTACAGGCAATTTATCTAAGCataaaactaatttgaaa
acatgaatgtggtttta
>NODE_362_length_577_cov_7.438475
GTCACATTTATCTCAGTAATTGGCCTCAGCGTTTAAGTGGATAATGTGGTTATCGCTGCA
TTCTTTGTTTCATTTCTTCCCCTCCACTGCTCCTTTCTTTCTCTCTCTATTTGTCTTGCT
TTTCTTTCTTTCTTTTTTTTTTCCGTGAAACTGTTGAGCTGGTAAGTTCAATGCAGAGGC
ACGTATGCACTCTGGAAAGGTAATCTAGAAGCCAGTTGAGCCATGACAAATAGGGACAGC
TGGCCTAATTGAATCATTTGAGCTAAGACAGCTCAACTTGGTTATCCCCTCTGCAGCCCA
CACTGATATTAGTGCAGGAATCATTAGCCATGAAATCATGTCTGCTCTCTCTGACTGCAT
CCTTTATGACATGACAGCCAGCCCAGCCTGTCTCTTTCACTCTCACACCAAAAAGAGCCC
TTCATCATAAACAGGCAGAGATGGAGGCAGCCAGGACTGAGTAGGATGTCTCTTTGTCTT
TTTCTGAACGCTTGTTCTTATTAAAGTGTTTCACGAGATGTCATGTACAGTGCATTGTGC
TTATATCAAGGCATTACTGTACAGCTGAATCGCAAAAACAtgtactttcatccaattttt
ctgcagctatcagcatcagggaacgctgtatgaaaaaatatatatattcaagaatgtacc
agacatgtcgcttttgaagagatttttctgtcttctgtcagtgaaacattttgagtcgcc
t
>NODE_363_length_502_cov_4.752988
TGTGAGGCAGTGGGTCTTTAAAGGGCTGCTCTGCCCCTGCTCGCAAGCCCAATCTCGTAG
GACCTGTTAGCGTATCACGTGCCAGATTCTTAATGAAGTGGACACACAGGGGCCTCGTGT
GCGCATGCGCGTGGTGTAAAATGTAGTTGGAAATGAGGTGTCCGTCTTGGAGTAGTCGAC
TTTTAAAAAGCATCGGCAGCCCGTGATATGACGACTTCGCTGGTTCTGCATCCACGCTGG
GCGGACACCTTGATGTACGTTTATGAAAAAAGCCCGAATGAAAACAACCAGAATAAAAGC
CAAACAATGGAGGGACTGAGCGGTAATTGCCCTGCGACCCACTGCAGGGACCTGATGTCG
CACCCCGCGCTGGGACGACATTCTGGCACCATAGCGACCCACCAGGGCTCCGTGTACTCG
GATATTTCCTCTCCAGACACCGGCCGGCAGTGTCCCGCTCCTCAGACTTCATCCAGCGCA
TCTTTGAGTTACGGTTATCCCTTTGGAAACCCATATTACGGCTGTAGATTATCTCATTCG
CACAACGTGAACTTGCAGCAGAAGCCCTGCTCGTACCATCCCGCAGAGAAATATGCCGAG
CCCAGCACAGCGCTGCCCACGGAAGAACTGTCTACCAGggcgaaag
>NODE_368_length_526_cov_9.070342
TGTTGATGATGAAGTCCCAGGAAAGCTGTGAAATTCTTGTAAACTAAATGTGCATGCATG
CTGTCTTCATTCGTACGCTGGTCAGAACTGTTACCCGTCAATTTAACCTGCACAGTTTCC
CTCTTCTTCTAGGGGAGTATGAACGCGCACACACACACACATATGTGCACACATGCCCTG
AGCTCATTTTTAATCCTCGCAGCTCACTGTGAAGGCAGGAGGAAGTTCCAATTAAAATTA
AAATAAGCTCTTTTAACGGTCTCTTAAATTGACAACTGAACAATGATTTTCGAATTGGTA
TCTGTCAAAGGTCTCGGAAAATCCTCAGTTGATAAGGCCCAACGCATCCAATTAGTAGCA
GAGTAGGGCCTCAGCCAGTAATGATTTCCAGGTCCCTTAAGATGTGGCGCGGACACTTAT
TGCAAATTACTGACAAAGAGCCCTGCTGTATTGATGAGGGGGAGAACAGCCAAGTCTCCG
TGTTCCCATCAGGTGGACGAGTACCAAGAGGGGTCTGAAGGAGAGCTGGGTGTCTCTCCC
TCTCTCTCCCTCTCTCTCCCTCTCTGCAGCCATAATGTGGCCTCGCTGTGTAGCTCATAT
ATAGCCCCCCTGCTGACATGGACTCTGAGAGACCagcctctcgtgacatgagccccagct
cagggaaaat
>NODE_369_length_483_cov_10.364389
TGAGAGACAAATCTGTTGACAACAAGGTCGTCCTGTGAGCAAACTTTCTGCTTTCTTCTC
CCTCTCCTTCTCCTTCCATCATCCCCCCCTTTTGAAGTTATGTCCAAAAGGCTGTTATTA
TCTGGTATTAATAGATGCAGCCCCCAGGAAGACAAAATCAGCTATTGATAATTGCAAGGA
GTATACGGCAGCTACTGTATCGATCGGCGTGTCCTCCACTCCCCCTGGTACCGAGAGATA
AGGAGACACACTCTTTAGAGCAATATAATTTCTTTTGACCTATCTGCTTGCTACAGACTT
ATGATGAATAGCCACAGTGGCTGAAGTCCTTTATCACCAAAGTTACCCCCTTGATATAAT
ATTGATTCTTTATAACTAGCTCGCCACACAAAAATCAAACTGTCCACTTGGCCATCATCA
TCATCAATATCATCACAAAGGCGGGAGGAATGAAGATCCCTTGCGCCTCTAAAGGCGAGA
CTGCACAATCTCCTCTGTAGGCCTAATCTTTATTTTGCTGATGATGAAAGGAAAGGGGAA
ACGAGGCGAGGTGCCATTTAAGACGAGGTGCCATTTAATCCGGTATAGACTACGCACACG
CACACACACACGCACAGAGAGAGAGAG
>NODE_370_length_405_cov_7.560494
TTGTAAGAAGGTCCCTCCTTTTCAAATCTTCTCAAAGGTAGATCCAATTTTTATTCCTTG
GTTGGGATTTTTGGAGTTTTCCTTTGTGACATGAGGGTGGTGTGTACATTGATAATTTAC
CTTCATAATCTTGCATTACTTCTTTTGCAGTCTTTGGAACTTTGTTGAGTATGATTTATG
TTACATTTACAATGTCCAAACCTTGGTGTTTTGCAAGAAGGTCCCTCTTGTTTAAATCTT
CTCAAAGGTAAATCCAATCTTTTTTCCTTGGCTAGGATCTTTGGAGTCTTCCTGTGTTAC
ATAATGGTGCAACTTTTTTTTTCTTTTGGTTTGTCAATGTCGCCTTTTATTCCAATTTAA
TGAGTTCAATTTTCGTTGCATTTACTCTGTCAAAACATGCATGCTTTGTAAGAAGGTCCC
TCCTTTTCAAATCTTCTCAAAGGTAGATCCAATTTTTATTCCTTGGTTGGGATTTTTGGA
GTTTTCCTTTGTGACATGAGGGTGGTGTGTACATTGATAATTTACCTTCATAATCTTGCA
TTACTTCTt
>NODE_373_length_368_cov_9.600543
GGGTATTCCATGTCCCCGTGGCGTGTCAGGTTCGGGGATGCTTGCACAGTTATACTGGCG
CTCTTGGTAGCTCGCCCGCGGAGGATATAACTCCTGGTGGTGATGCTGGTAGCCAGAGTC
CCTTGCGCGGCTGTAATATTCTGGACTATGCTCAGGGATGTAGTTATTTTGCGAATATTC
CTCGCATGGAGGAAATTTCGGATCAATGTAGTTAGACTCCATCAAATACGAGCTCATGAT
CATTAATTTCTGGAGTGGAAAATAATTTTTCTAGCTTTGTCGTTTTTCTGCTCCATAAAG
CCCTCCTACTTGCGAGCAGCCCTGTAAAGTTACTTTTACCACGTGACCCAGTGGCCCAAT
AGCAGAGTAAGAGGTAGTTCCCGGATAAGGAACCAGAGGTATTTAGCATACCTACAGTCG
CCATTGTGGGCACAAATCTCTCTCTCTCTCTCTTTCTCTCTCTCCCTCCCTCGCTCTCTC
TCTCTccccctctctctctctctctctctatc
>NODE_374_length_421_cov_16.382423
ATTTGTTGCTTCAGGAGGGTTTTTTTTTTTTTTTTAAGTAACAAGAACACAAATAAGACA
GCAAGTCAAATTAGTTCTCAGCATTTTAGGCAGTTTATTTGAAAAACACATACAAAAAGA
TCATATACAAGACAATAAATAAAAAAGAGACAGAACAGTTTGGGTTAAGCTATGCAACTT
TTTGCATCATCATTAGTAATAAATACAGTACAAAATCCACCCAGAGTGAATCTAAAGATT
TTCCACAATATTCACTGATCATGTTATTCTTCATTATGATTTAGCTATTGCTTTCATATT
ATTGATACATACTTCTACTTTTCTATAAAATACTCAAGATCATAAAACATTGCGCGGTTA
CAGCAAAACAGCAGTGTGTTGTACAAAGATGGCCACTTCCCTTTTTCACTGGCAGGTTAA
TAATCAACATTTTTTCAGCAGCAAAGAAACATCTGAAATATTCAAGAAGGTACAGCATCA
TATTAAACACATCTACAGAGCTACTCCCACATACACATAGGAAAACCTGAGAAGGAcatg
cattaaaaagcttgtgctttaagtt
>NODE_375_length_347_cov_2.040346
TGATCTGAAGATACCATTGGGCTTCATGTCATCTTCGTCTTTTTCATTGTCTCCTTTCTT
TTTGGCCATGTCATTCTGTTTCTTTTTGTAGGTTGGTTTAGGCTGACGCTTGGCTCGGCC
CTCCATCTTGCTCTCACTGGTGTCAGAGTCATCACCTGCACTCTCTGAACCAGACTCGTA
TGAGCGTTTACCTCCCCGCCTTGATAAAGGAGCTGTTTTTCTCTCCTCCCCACCTCCTCC
TGCTGCCCCTAACAGCTTCTCCTCCAGCTGTCTCTCTCTCTCACCTTTGCTTGCACTGTC
TTTGCTCATCTCCACCTCACTGGATGTTGAGGCGCTGAGGTTGACTGTACAGGGTTTGAT
CATTTCTGACAtggctgtggtgttacttgtgctggtagtggtgcttggtagtttctctgt
tttagcactggtggagcatgtaactgttgtgtttctgtcctcctcagagtgccgagttaa
ccaggctttct
>NODE_379_length_2610_cov_5.898850
CCCCAGTTTGCCCGACCACGGAGCCCGTCGCCGGGTTCGTCGGCCCCGACCGCCCCACCC
CCCCCGGGAGGAGGTGGCGGGGACCGCGTCCCGCTCAGGCGCCGGATGTCTCTCCGGACA
ACACGGTCATTTCTCCAGCCAAAAAGCACAGGGCCCCACGCCCGCCATTCTCTGCCACGC
TTCGCACCCGGTCCCGACCGGGTGCCGCGCAGTCCACGCTCGCGTCGCGGCACGTCGGGT
GGGGGGGTTTCGGGGGTGGCCTGCCTTTCCTGGCCGGCTCTCCTCCCTTCTCTCCCTCCC
GCTGCCGCACGCACGCTTCTGGGCTACCTGGTTGATCCTGCCAGTAGCATATGCTTGTCT
CAAAGATTAAGCCATGCAAGTCTAAGTACACACGGCCGGTACAGTGAAACTGCGAATGGC
TCATTAAATCAGTTATGGTTCCTTTGATCGCTCTACCGTTACTTGGATAACTGTGGCAAT
TCTAGAGCTAATACATGCAAACGAGCGCTGACCTCCGGGGATGCGTGCATTTATCAGACC
CAAAACCCATGCGGGGTGGCCCCTCGGGGCGCCCCGGCCGCTTTGGTGACTCTAGATAAC
CTCGAGCCGATCGCTGGCCCCCCGTGGCGGCGACGTCTCATTCGAATGTCTGCCCTATCA
ACTTTCGATGGTACTTTCTGTGCCTACCATGGTGACCACGGGTAACGGGGAATCAGGGTT
CGATTCCGGAGAGGGAGCCTGAGAAACGGCTACCACATCCAAGGAAGGCAGCAGGCGCGC
AAATTACCCACTCCCGACTCGGGGAGGTAGTGACGAAAAATAACAATACAGGACTCTTTC
GAGGCCCTGTAATTGGAATGAGTACACTTTAAATCCTTTAACGAGGATCAATTGGAGGGC
AAGTCTGGTGCCAGCAGCCGCGGTAATTCCAGCTCCAATAGCGTATCTTAAAGTTGCTGC
AGTTAAAAAGCTCGTAGTTGGATCTCGGGATCGAGCTGACGGTCCGCCGCGAGGCGAGCT
ACCGTCTGTCCCAGCCCCTGCCTCTCGGCGCCCCCTCGATGCTCTTAGCTGAGTGTCCCG
CGGGGTCCGAAGCGTTTACTTTGAAAAAATTAGAGTGTTCAAAGCAGGCCCGGTCGCCTG
AATACCGCAGCTAGGAATAATGGAATAGGACTCCGGTTCTATTTTGTGGGTTTTCTCTCT
GAACTGGGGCCATGATTAAGAGGGACGGCCGGGGGCATTCGTATTGTGCCGCTAGAGGTG
AAATTCTTGGACCGGCGCAAGACNNNNNNNNNNCCTGAGAAACGGCTACCACATCCAAGG
AAGGCAGCAGGCGCGCAAATTACCCACTCCCGACTCGGGGAGGTAGTGACGAAAAATACC
AATGCAGGACTCTTTCGAGGCTCTGCAATTGGAATGAGTACACTTTAAATCCTTTGACGA
GGATCCATTGGAGGGCAAGTCTGGTGCCAGCAGCCGCGGTAATTCCAGCTCCAATAGCGT
ATCTTAAAGTTGCTGCAGTTAAAAAGCTCGTAGTTGGATCTCGGGATCGAGCTGACGGTC
CGCCGCGAGGCGAGCCACCGTCTGTCCCAGCCCCTGCCTCTCGGCGCCCCCCTCGATGCT
CTTAGCTGAGTGTCCCGCGGGGTCCGAAGCGTTTACTTTGAAAAAACTAGAGTGTTCAAA
GCAGGCCCCCGTCGCCCGAATACCGCAGCTAGGAATAATGGAATAGGACTCCGGTTCTAT
TTTGTGGGTTTTCTCTCTGAACTGGGGCCATGATTAAGAGGGACGGCCGGGGGCATTCGT
ATTGTGCCGCTAGAGGTGAAATTCTTGGACCGGCGCAAGACGGACGAAAGCGAAAGCATT
TGCCAAGAACGTTTTCATTAATCAAGAACGAAAGTCGGAGGTTCGAAGACGATCAGATAC
CGTCGTAGTTCCGACCATAAACGATGCCGACTAGCGATCCGGCGGCGTTATGCCCATGAC
CCGCCGGGCAGCGTCCGGGAAACCAAAGTCTTTGGGTTCCGGGGGGAGTATGGTTGCAAA
GCTGAAACTTAAAGGAATTGACGGAAGGGCACCACCAGGAGTGGAGCCTGCGGCTTAATT
TGACTCAACGCGGGGAACCTCACCCGGCCCGGACACGGAAAGGATTGACAGATTGATGGC
TCTTTCTCGATACCGTGGGTGGTGGTGCATGGCCGTTCCTAGTTGGTGGAGCGATTTGTC
TGGTTTATTCCGATAACGAACGAGACTCCGGCTTGCTAAATAGTCACGCGGCCCTCCGCG
CGGTCGCGTCCGACTTCTTAGAGGGACGGGTGGCGTTCAGCCACACGAGATTGAGCAATA
ACAGGTCTGTGATGCCCTTAGATGTCCGGGGCCGCACGCGTGCCACACTGAGCGGATCAG
CCTGTGTCTACCCTTCGCCGAGAGGCGCGGGTAATCCTCTGAACCCCACTCGTGATTGGG
ATTGGGGATTGCAATTTTTCCCCATGAACGAGGAATTCCCAGTAAGCGCCGGGTCATCAA
CCCGCGTTGACTAAGTCCCTGCCCTTTGTACACACCGCCCGTCGCTACTACCGATTGGAT
GGTTTAGTGAGGTCCTCGGATCGGCCCCGCCGGGGTCGGCCAGCGGCCCCGGCGGAGCGC
CGAGAAGACGATCGAACTTGATTATCTAGAGGAAGTAAAAGTCGTAACAAGGTTTCCGTA
GGTGAACCTGCGGAAGGATCATTACCGGTTTTTTGCCCAGGAGAGCGGCGGGGG
>NODE_380_length_514_cov_6.466926
AAGTTCTAAATCCTAACAAATTCTAATGAAAACATAAATCAGCGCATTACAATATTTTTG
CATCGCTATTTGAGTACCTCGATATCACAGCATGATTCTGTAGTGATTCCCTCCCCTGTA
GCACAGTTTACGTTGCGAGGTGTGAGAGAAGCAGAAAACTATAATAATTCCCTCATCTCA
TGTCCATTAGCATGTACGAAAACCCCAAAATCTCCAGTCTTGGGCAGACACAGGCAGACA
GCACGCATCTCCACTTGTCAAAGAAAACTTTTATCAATACCAAGAGCACTTGAAGTTTGT
TTGCATTTTGTTTTCCAGCACTCTTAACAACTTCAGAAGTCAGATCACAGGAGTATCTGA
TCAAAGCGCTTCGTGGTTAGTTCTGGAAACACAGGAGTGCTACGCCACGCTTTGATACTC
CACATCAATATTTCAATTCAACAATCACTTGACATGCACCCATACTCCCAGAGACGAAAG
ACGAAAGGGGAGAGAGAGGGAGAGAGGGAGAGAGAGAGAGAGAGAGAAAGAGAGAGATCC
AGGGAAGATGGAGGGGGTTTGTGAAGTACATATACAGTAAAAGAAATGGATTGAAGAAAT
CACTACCTTGTTCACCTTTGCAGCGATGTTGTATAAATTGAACTGAGATGCTCCTtac
>NODE_384_length_452_cov_13.134955
ACAACAAATCACATGTCACTTCGTATCCCATTTGTGAAAGTTAAGACAGGAAATCTAAAC
CCAGTTTCACTTCAACAGAAAAGGGGGAGATCTCCCTCCGAGGAACTCGACTAGACTCCT
CCTGTTCGTGATCACAGTGGCCAGCGAGCTCTGCTTCAGCTCTGAGGGACTCCTGCTCTA
TGGTAATCATATCCTATTTGAATAATGAGGCAATACCGCCACTCCTGCTGCCCATTCTCC
CTGCATCCTTGACTGGAGTCTTTGATAGACACTAATTCTAGCTCCATCTATAAAGCTCCT
CTCATGCATTTTTAATAGAATCTATTACTTTAGGATTAAATTATAAAAGACTGTCCTCCT
TAAATTTTTAATAGTTTGCATAATTGGTATCAGGGCCTGAATGCAAACCATAAAAACCCA
GTTTGTACAGGACTGAGCTGCAGAACGAGTCCGGCACAACCACACAACACTGTTGCACAT
AAACGGCACCAGTGGCAATATGACTCTATCACATACAAGCACACATCTGCGCAAGCTCAC
GCACGCACATACGAGCTCGGCCATTATAGCTTTGGTTTCACTGTCATGGGGAATAa
>NODE_390_length_435_cov_4.434483
GTGGAACCTTAATTTCAGGAACACATCATCAGTAGTGGACCCCAGGATCACAGAGTGTTT
CGGCCATTTATCACTATACACTCTCCCCTGAGGAAGGCCCTCCCGAGGTTGATCAGATCT
CGGGATGTGTTCCCATAGCCAATTCTGTTTAAGTTCTGTGTTTATTCCTTTTGGTTTTAC
TGTTTTGGTTTATCTTCTTTTGGTTGTTTTCTTCTTTTTGTTTCATCCTGTTTTTTACCG
TTTCTTTAAGACGTTTTCTCCTTTTGGTAGGGGTGACACTACCGTTAAACTCCATTTTAG
TCAAGATCTTCATTTCTGTTGTTGTCTTTTTGTTCCATCTTGTTGTTTATTATCGGTTTT
TTAATCGTTTTTGTCTTTTTAGTAGGGGTCAAAATCCCGTTAAAGACCATTTTAGTCAAA
ATCCTGATTTTTGTTTCCTCGGTTTTTCCATTGATCCTCCTGACTGAGATGAGAACTAGA
GTTTAGTGAGCGCCAAGGGTTAAATTATTTTTGTAATTCCTAATTTTAAATTTTAAATTA
AAAGTCTAAGTTAAAAAAAATTTTTAATTAATGATTACT
>NODE_402_length_547_cov_14.369287
CCTACTTCTCTGCTGCAACTTTTTCCCCTTACACCTCGCATTTTTTCTTCTGTCACGAGT
ATAAGGGGCAAGAGCGATGCATCCCTTTTTTCCTCTTCCAAGGATAATGATTTACAAAAT
GCCTCTCATCAAAGAATTCATTAACAACGAACGTTAATTAAAAAATAAATGAGTAAACAT
CAATATCAAATCTCAGCACTGTGGAAGGGAATACATTATGCAGAGTAATGATGTTTGAGA
GGGGCTTCAGCACCTCTGTGGGACTCTTTTAAACCCCTTACCTCTTAGGCAGTTGCTTAT
TTTGCAACCCTTTGTTGTTTAACAACAAAGAGAATGGGCTCTCATAATGTTATATTAATC
AGCGGATTAATATTTCAATTTGATTTGCTTTATAGTTGAGGTGCTGTTGGCATTTCCATT
TTCCCTCCATATGTGCAGCGATGTTAAGTGGTATCATTACCATTTTCTACCTGGGGGTTC
GGGGAGATAACAGGCACCAGTGATAGCTCTATTCTGTGGAGGGAGAGGGAGGTTTTTGGG
GGGCGCTCATGCATTTTTAAAGGTCCGTGTTTGGTGTGCCTTCACATCCATTATTCTCAA
ATGTTGCATGCAAACAGCTGAGTCACAGCCTTTCTGCCCGCCACAGGACAAcaagaaaca
agaacagcccaaaatactaaattagagtgcc
>NODE_403_length_390_cov_5.748718
AGAGCTGGCAATAGAAAATTCAACCCGGCCAACTGGTGGCTTGAAGAGAGGAAGCCCACT
CTTAAAGCCGTGATCCGACCATCCACTATACCACCGCTGTGAGCCTTTTAACCACAGCAG
AAAAAAATTACTATTGATCTTCAAATGGCGATAATTGAAAAGATCAAAAAGATTAAACAA
AAAAATTGAGAATGTGCTGACTTACCATGTTAGGCTCCTTTTTTGTTGTAAGTTTTTGTT
TAAATAAAAAAAAATATTTGCTCAAAGATGCAGCATTGGAGGTGTCAAATTTTTGTAGCC
GTCTCTTGATCGTATTACTTCCACAGTCCTGGTTTCCAATGCGTCTGAACTTTTTCCCTT
TCTCTTTTATTTTGTTTGTGGTACCTAGCCTTTTTTTCCCCTGCTTAAGACTTTAAAAGC
CTTCAGCTCAGTAAAGCAGCACAAATTATCTTGCCACCTTGCTCAGCTCTGATGCTTTGG
CCGCTAACTTTGGAAGGCCCTTTACTACTGCATCAAAATTAGCATTGTCAAAGC
>NODE_404_length_342_cov_1.482456
AGCACACTGCATCTGTGATCATTTATGAGAGCACTGCTCCGGCTCCGGAACAGAAGGGGA
GCCTCCGAACCATTTTTCTATCCATTCCTGACAGGATTGCAGGGGGAGATAATCACGCTG
CACAATCATACATGATACATACGCACACGTGTATGTGCTCACCGCCAGCTCCCACGCACG
ATGAGCAACTTTGCCGTTTAGGGTTAAGCCCCCCTCCTGATACCTCCTCCTCCCCTTCCC
TCCCTTCCCCTCCCATCCGCCTACTGAGCTCATCCCAGGTGCCTGCTTTGCCTGTTCAGC
CACTCTGCCCACCCACGCCCTCACACTCTCAGTCCCAGTGAGCAGCGGTGAACGTTTTCC
TGCTTTCTTCTTCTCCTCTCTACTGCCACCCACTCCAAAAGGCTGTGAATCACTGGCTGA
CACATTGAAGCACCAGCAGGGCTCTTGTGTTTTAGATGCAGTGCGACTAACATATCTTTT
TTTTCg
>NODE_405_length_591_cov_8.825719
TTTTTCTTGATGTCAGTTATCTAATAATTTCAAAGTGCCTTCTTTCTCAGCAGAGAATCC
TCTGCAGCACAAAATCAGGCAACGGCAGTCGTCCTAATACCTCCAGTACAGTACCTGCCT
GTCTGCCTGGTCGCAATCAGAACCCCCTCTGTGTGGAATGGAAGTGCCTCAGCCTTGGTA
ACGATTTTTCCCGTGTTGACAAGTCACAACATGGAGATCTACAGCTCGGAGAGCAGCCCT
TTGGCTACGCAGAGCCCTGCTTGCACTGAGTAATAGCAATCTCACAGGAGTAGCAGGCTT
TCAGCTGGCAGCAGTTCATACGGAACAGCTCGCCGGTGCAGCTGGGAAAGACAGAGCAGA
GTGGAGAGGGAGAGAGGAGCTGGTGGTGGTAGCAGTGTGGAGATGGAGGGAGGGAGGAAG
TGGAGAGGAAGAGCTGTTAAGAGCTTTGGGCGGTTTCTCTGTTGTTGTACCACACAAGTG
CATCCAGGCCCTGCAGGACAAGCCTTTAACAGGCATGAGGGATGGAGAGCATGAGAGGAG
AGGAGGAGGCGGCAGTGGAGGAGGTGGTGGTCTGGGGAGCTGAAGCCGGCCAGTCGTGCC
AGACGCCTGCTCTAAACAGGGATGTGATTTATTGTTTGACTGTCTCACGTTTCACTCCTA
GAAAGACCCTAAAATTACATCGTTAAGAGATAAAGAACTTCCTCAATTGTCTTAACAGAA
AGACCTTCCcctgtg
>NODE_406_length_415_cov_11.330120
ATCTCGTTGCGCTTGAACATGGATGCAACGAACGAGAGCTCAGTCTTACTTGGTTGTTGT
TCAGTGCTGCTGGTAATTCAGACATCTTATCCTTTGTCACGCTTGGCATCTTACACATAC
TTTTGGGCTTTTACAACATATTGAATGAGCTTTCTGTAGCTTAAATACACATACACACTA
ATGTTTAGCTAAACACATTTTGCCCTCCTGCCCCTTCCTCTGTCTCTTTCTCTCTCTTCC
TCGTTTTCCCTCTCTCCCTCCAGCAGATAAAGCCAATCTTGGGGCTGGCTCCTGCCACAA
AACGTTCTGTAATAGTCTAATTGTGGCTAATGGTTTGTGCAGCTAATTAAAGTGTATGAA
TTACAATAATCAGTCAGCCGCATGGAGGCCATGCCGCCTCACGCTGTTCCTCCAAGCGTG
GAAGGCCAAGACCAAAGCAGGGGGAGTGTACTTGGGGGTTGGGTACTAAAGGAAAAGGTG
AGATGAAAGTGATGAAGAGGAGGGGAGACAAACGCTTGAAACAAAATCCCAAAGCCGTTT
GACTGCATCAACATGAGtt
>NODE_407_length_418_cov_12.631579
GTCATTTTCATAGAGCTACAATCAATCTTGGCCAATCACCGTTAGGCAACTTGAGTCCGC
AATAATGGCAAGTGCAAAATGCTGTAAAAGGCCCGTGGCTATGGGTTTGGAGCAGACCTA
CCCCCTGACTCTGGGAATGAATAAGCATTCCTTAATTAGCCCATCGGGTTAAGTGCAAAC
CTTAATGGGCCTTTCCCAAACTCCAGCGTGACATCGTTCTCCAAACATGGCCAAGAAGAA
AGTTCCATTAGCAATATTAATACAAGCTTAGTTGATCATTTTCATTCAATTAACTTCTTT
CAATTAAATAGATAGCTCGACAATGGAGGTGATAAAAGATGGGGAGGGACGGCTGATGAC
ACGAACCAAACATTAGCGTGTTAGGGGTCAGCGGCGTTAAACCGACTGTAAATCCCACCG
TTCAATTTGGAAAATGCATTTCCCCTGCTCCCCACTTCTTTAATGGGTCGTTTTAGCTGA
CAAGAGGCCTTTGAGCAGATCTTTTATGAAAATTCTAGACGTGCTCTTCGCGTATTTGCC
ACCTTTCACAGAACaccagtgt
>NODE_408_length_693_cov_4.855700
GGGATCCCGGGCCCCCCCCCGTGGGCACCCGGGCGCACCACCGGCCCGTCTCGCCCGCAC
CGCCGGGGAGGTGGAGCTTGAGCGCGCGCGATAGGACCCGAAAGATGGTGAACTATGCCT
GGGCAGGGCGAAGCCAGAGGAAACTCTGGTGGAGGCCCGTAGCGGTCCTGACGTGCAAAT
CGGTCGTCCGACCTGGGTGTAGGGGCGAAAGACTAATCGAACCATCTAGTAGCTGGTTCC
CTCCGAAGTTTCCCTCAGGATAGCTGGCGCTCAGAGTCTCGCAGTTTTATCCGGTAAAGC
CAATGACTAGAGGTCTTGGGGCCGAAACGATCTCAACCTATTCTCAAACTTTAAATGGGT
AAGAAGCCCGGCTCGCTGGCTTGGAGCCGGGCGTGGAATGCGAGCCGCCTAGTGGGCCAC
TTTTGGTAAGCAGAACTGGCGCTGCGGGATGAACCGAACGCCGGGTTAAGGCGCCCGATG
CCGACGCTCATCGGACCCCAGAAAAGGTGTTGGTTGATACAGACAGCAGGACGGTGGCCA
TGGAAGTTGGAATCCGCTAAGGAGTGTGTAACAACTCACCTGCCGAATCAACTAGCCCTG
AAAATGGATGGCGCTGGAGCGTCGGGCCCATACCCGGCCGTCGCCGGCAGAAGGTGCCGT
ACCGGCGGGGCTAGGCCGCGACGAGTAGGAGGGCCGCCGCGGTGAGCACGGAAGCCTGGG
GCGCGGGCCCGGGTGGAGCCGCCGCGGGTGCAGATCTTGGTGGTAGTAGCAAATATTCAA
ACGAGAACTTTGAAGGCCGAAGTGGAGAAGGGTTCCATGTGaacagcagttgaacat
>NODE_409_length_567_cov_7.952381
TTTATGATCCTTACAACTTTAATAGTGACAATATGCATACTCTGGCGAGGCAGTCTGTTT
TGTAATCGCGTAATCAGAGTGGGGAAATTGCTATTTCATAGCCGCGCAGTCTTTGTTCGC
TGCGACAAAAGAAAGGCGACTGTATATCTGGATCAAGTTTTTAGGACTTTTATTGTACAA
CAACCTTTGCATAACAACTATTTTTCTCAAGCGTTGCCCGAGGCACTGCGCATGCGTGCT
GGCTGCTCGCTGTCACTAAGACATTTTTCTTCACGTTGGAAACTGTCACTGGTGACGTCA
ATCACAGAGCTCTGACCAATTAGAGCGCAGGGTGATTGTTTAGCTCCACGGGCTGCAGCG
CCTACCATGAATCTCTATTCAGTATCAAAGCGTCCTGCTGCTGCCTCTCAACCGAATGGG
ATTCCATGTAGTCTGCAGATAGACTTAACTTTATAAAGTTTTTTTTTTCTTTATTTTTCA
TTGCGATTAAAATATATTTGTCATCATCATTATTATTTTGCCTGCTGTCAAGTTATTCTA
AAATTAGGAAGTAATGAGCGTGGATGCATTGGGAAGCCCCGTGATGGACCCTACGTTTTC
CAAACGGAACACGGCGCTGAGATTAGTTGACTTGGCAGGGGCTCACCACCATCACCATCA
TCACCACCATACCCCTCAGAGCGTGACAGGCTTCCCGGGGTTCAGCAGCCa
>NODE_410_length_643_cov_8.409020
CGTCTTTGTCATGTCAGGTTAAATAGCATCTGGAACACTGTGCTTAAAAGACCAATCAGT
TTGTTGACTTAATAAATAATACAGTAATTCACATGTATAATTAAAGTCTTAACTAGTAAA
ATCACCATTAGTGATTATATTTGAATATATAGACCTAATTTACTGTTGGACTGACAGACA
CTGCTGACACAAACAAACGTGACTAACCGTGAGAAAACAAGAAAGCTTTGTTTATGATAT
TTATTGCTACGTATAAATGTTTCTATTGACAACCTTGCTATTTCAATTTGACAGTGATTC
TAGGATTTTCAATTAAAACTGAGCTTCAATTAACATGAAAATTAATTTTACTGACTGAGG
CCATGTTGTGTTTTTCCTCTTTCAGCCACCATTCTGTCCTGTGGATGGATCATCTATTTA
ACTTATTACAACTCACGCAACATTGGCCTCATCCTCACCCTCATCATCAACAGACTCTAC
AAGGATGGCTACATTCACATCGGTGCGTTCATCAGGAGCTCTGTCACACAGTGATGAATA
GCGAGGAGGAACACTGCCAAAGCTTTGAGTTGAAGGCGTTAACTCAGTCTGCTGAATATT
TCATGATGAGTCAGGTTCTCTCAGTGATTATCTCCACAGAGTCTGAACAGCAAAGTGCAC
CCAATAGCAGATTGAATTTCTGTAGATAAATGGCACAGGAATTAATTTACAAAGCACCTT
GAGGCCATAAATgcaagtgtaactctggtgttgttatttagcgtgtgattagtttctttc
aaaacat
>NODE_411_length_574_cov_9.945993
AAAAGAGCTTTTCTGTGTGTCTCTAATATTTAAAGAAGGGGCAATAAAGAAAGGGCCAAG
TTGAAACCTTTTTGCATGTTGTTATGAAAAATAAAGAGACAAAACAGCGCGGTGATCTAA
AATATTATCTCTTCAATCATATCCTTTTCCCCAGATATCTTCATTTCCCCCCCTCAACCT
GCCCTCCCTTTCTCTGTCAGTTAGTCTGGCAAACAATCCCCTTGTTAGCAAACTGTTAAG
ACAGCCGCTTGGTACACAAATTGCGCTCGACCAAGCGAATTTGTTTTGCAAGGGTGACCT
GTTTAATCATCTCATTTTCTTTGGCGGACATTTATTCATCTGGTTTCCACGGTTACAGAG
AACATTAAGGGGCTACAGTAATAAGGCTGGAGAGTCAAACAGGTAATAAAAAAATTAACG
CCATTTTCCAGCAGCCGAGGACAGTGGGTGAAATGAATCAAGGGAGAGGAGAGGGAAGCA
GCGGGGGGAAGCGGGGCGGGGTGGGGTGGGCTCCAATATTGTCCAAACAATAAGCCTTAG
CGGTTATTTTACTCTGTAGATCAGGTGGTGCTGTTATGGACATGACACTTTGGGCACAAA
GCAGGAGAGATAAAGCTTTTAAAGTGGCCCTGCTCCTATTTTTTTATTGTCATTCAGCGA
TTGCATATCAGAACAATTAAAAAGTTAGCTTGAGATATCTATTAACTTTGCACTCTTt
>NODE_412_length_298_cov_1.208054
AGTAATCAGCTGTTTTTAGACGATCAAAGGTTATTTGATCAAAGAACTGATTAGATTCAG
TTTTTGTTCAGAATGATGATAAAGAAAGTCAGAAATAATAAAAACAGAAGAACTTTCATC
TTGTTTCAAGCGAAGACGCCCTTTAATGACCTGAAAGCTGAAAAGTGTGAATGAAAGATT
TCAGACATTTTAACCCTTTAAAAATGTGATTTAAGGCCTGAAAAAAATGTTCAAGACTTC
TCATTATCAATTAATTTACATTAAATTAACACAATGGTTTTCATTTTGACCGACGTGTTc
taaatattgtttctactgaataaaatcctgaaggacaaaaggtgaagcttcatttattga
tttttatttgcagctgaaacagacgtgaaaaatccagaaactgaagctgcttttattctg
ttcagtacagtcttactagttt
>NODE_413_length_600_cov_15.761666
CTTCCCATACACAGTTAAAAACTATTGAAATCTTGCCATTAAGTAACATCATTAACAGAC
AAATATTTAAATATTTATTTTCCTTCAGAAAATGTGAACCATATATTGTGGAGCACAATA
TAGCAATTAGTAAAAACTAGACACTTTAACATATTAAAAGCTTCACCTCAAAAATATAAC
AAAAATCTGATCAAAATTATAAAAATCAATTATACATTCCAATTAAAAATATACCAATAA
ACAGCTAAATACATTGTTGACCTAATAATTACAATGCAATCAATCACAGTAGCTTAAAAT
AAACAAAATAAGCAAATGAGCACAAAACCTTTAATGTTTTAAAAATAACTTCAATTATTT
ATATTAGTACAAATAGTTTGATTTCTTTTCTTTTTTACAAACACCAGCATGAAAAGGATT
ACAATAACAGTAGAAAATGACTGTGAAAAACATATTAACATCTTCTTTAATTAAATGTCT
GCAATTAAAAATGGCATTAAAGAATTACATTGCAAAGAGTCTTTATCTGGAAAAAGGTTC
AAAAGAAGTATTGCACATAACAACTTGAAGTTACCTTGCAACATTTACCACATTCAAGTC
TTTAAGCTCCCCTTCCTCCAGATAGGTCTATATAAGATCACCTCGACAGACAGCGGGGAT
GAGTTCTCAAGTCTTTTAAACAGTGTTCTATAAGGATGCTCAAAGTCCTGCACTGCCAAA
TCAATTTAAAGTTTTTCTTTTTTT
>NODE_418_length_520_cov_8.882692
CTACTGTCATGTCTGGACAGTGTCCTTCCACCACCCCAATAGCTTCCCATCCCACTCCTG
TTTTTTTCCTTTACAAAGCTGCTCAGTACTTAATGCAACAAAGCAAAGATAAGGGAGAGT
GTCCAACATATTAGCTCAGTTCAGGAAGCTTTGACAATAGTCAGGTCATCTCCACCATTC
CCCTTCTAATAGGTCGTACCAATGCCACTATTTGTGCCTAATCATGTGACCACGTATGGC
CCACAGCCACTAAAAGAGATCCTGTGTGGTTGGTGTCAGTCCAGTGATCTTCACCCATTT
TCGTTCTTGGACTGTAAGAGCTCGATGCCACCTCTGTCACACATCTTGCCCTGAAGCAAA
CAGGGATTCACACTTCTTAGTAATATTGACGCCCAAGAAAATAAAAAAGATTAATTCATC
CACGTGTTACACTACCATAATCTTTAGTTTGCATTATTAAATACTACTTATAACCTTTTG
ACTCAAGAAGGAATTATTAACTACTGAAAATGAATCATTTTATAATACAATGATGCTAGA
TAGAAATATCTATTTTACAGTCATTCTAATAGTATATCAATATCTGTGGTGTTGTGTAGC
ATGCAAtaatcaagatgctgattcacattacagttgactcaggcaaagaggcagtattca
tatt
>NODE_419_length_521_cov_13.733206
ATCATGCCCATTGTGATGCCTACCCAGGATGAGAACATGGAAAGGAATTAGGTATGGCAG
AGCCTTATCAGCTTCACATTCGGAACTGGTTGGCCGCTTGGTGCAAAGCAACCTGGACAG
TCTTTCCCATCCTTGCTCATGTAGAGTGTCCGTGAATGTGGAATTCCTCCACTGCCATGT
GTTGTTACTTAAGGGTGTGCTGCAGCCAAGTTACTGCGCACTTTTCCATCCACGCCCGTC
CTCCTGTCTGTGCACTTCCTTCCCTCCCATTTACCCAGAGATCTTTGTGGTAGGTCCTGG
AGTTCAGGCAATATTAGGTTGCACCTCTTAAAACATGTCAGGCTTTGTGGTGAAAATTAA
AGAATGGAAAAATGATGAAATGTAACATTTTGCTTAAAGCTTTTTTCACTTTCGAGCTAT
TAGAAAAGGGGAGAAAAGATGAGAGTGATGGAAACACATTTGACAAGTTTTATCATACTG
GGTTTATTTTTTATATACAGCCCCACGCTATTTGCTCTCCAACTGTTCGCTGCATAGTTA
AGGCAAAGTGGTGTGCCTTGGGTGGCATCTTGGGATTTGAAATCATGACTAAAGTGAAGA
AGACCTGAGGAATAAAATATGTTTACAGAACCATCTTGGGGGATTGACTATATCATTAtt
tcacc
>NODE_420_length_552_cov_13.132246
AACCCCAGCCAGCTGTGTGCCTGACATGGCAGGGAATACACTGCGCCTCTCTGGCGACAA
TAAAACGAAACTTGAGTTTAAACAAAAAAAGTTACACCATATTTGCTCAGACTAACTATG
ATGAAAGGCAATGAAGACAAGGGATCCTCATGTAGGTATCAATATAAATATTACTGGAAG
GTCAATTAATATGTAAATTAACTCCTCCATTTAATTAGCTATTTAACTATTTTCCAAGGC
ATGGACATATTAAATCATGCTTAAAGACCCCTCTAACTAGCCTCCTGACAATAGTGCCAG
GGAGTCGTGGGCTCATAAACTACCGGCTTGACCTATAAAGAGCCCCGAGTCTGCTAATTC
CATCTCAGCCTAATTTTATGACTTGCATAAAATAACCATAGTGCAGCTTTGTAGCTGTAA
AGAGGATATGGGTAATAAAACGGAGCCGGGGAAAGCATCAGAAATCTCCTCTTCACTAGT
GTCCTCATTTATTATTCTATTATTCTTTGCAGGGTACCGGGCTCATGTGAAAGACAAATG
ACCTTATTATATTAAATAATTTGTGAGGATATTAACCGTTAATCACACATAAACAGCATT
TAAAAGGTATTGATTTTCCAGCGCTCTCAACAGCTTGTTAAATTTACGTCCAATAACATG
ATAATAGATAATCAGGtgaatgatactcatttgtag
>NODE_421_length_395_cov_10.918987
TAAAAAGGTCAAACAAGTCGCTCCATTCGAGGAGGGCATAAGGGGGTTAGCTTTTAACTT
AGCATTTTTATTGACTCTGGCAAAACAAAATGAGCGGGCTCTGTAGGATTGTGCACTCTG
CATTGGCCATTCAGGCCTTCAGAGCCCCATTGTAGTACTTTGAAGAGAATGAAAGGAAAC
CCCACTGGTGGAAATGCAGTGGAACAGCCCCACAACAGGCCACAACTGTTCCCTTATGCA
TGAAAGGCAGGGACATAAAAGACAAGATGGACTTCTGAGGTAGGGCCAAAAACAAAGGCA
ACAAAAGTGCTGATCACGAGGGGATGACACGACTCGTCTCGGCAGAAGGAGCAGGGAGAA
AAGGGGCAGGGGACAATAGCACTCCCAGCCAAATGACATGTTGGAGAATTGAAAAATCCA
CACAAGAAGTGTCTTCTCAATTCACTAAACCCACAAGAGCTGGGTGACTGTCGGCTGGAC
CTTGGTCAAACTAAGAGGGGGTGGGCTAAAACAGCCCACAGCTTTTCTCTCTCtaactt
>NODE_422_length_412_cov_11.873786
GTTACTATCTGTGGGTGTACGTTCTTGGTGGCCTTGCCTGTGTGCTGCATTTCTGCCTGT
TTACCCGTTAGAGGGGTTAGTTCCCTGATCCGTGAGAACTCTGTAAGTGTCTGCCTGGTT
GATTAACTCCACATCGCAGCACAACGTCTTACCCCTCACTGCATAAATGGGCTTTAATTG
AGGGAGCTGGCTCCTTAGCAGGGAACCTCTTTCACTCTGTGTCGATTAAAACGTCATTTT
ACAGCCAAAAAAGAAACACGTTCCCAATCACTGCCCTTGAATTATTGTTCTGTAGCTCGA
GGCTTGTATTTTAAAGTCACTGAATAATTGCAATCAGATTATTCTAATCAAGTGCTGGAA
CAGTAATTACAGGTTGCAGTCATTTAAGCTGCCCTGGAAGTCCCATACACACTGCTGGTG
CGCATATTAAAAGTTTATGTCGCAGGAGATAAATTTAATGAAGAGGATTGTAATCTTTCA
GCTACTTTTAGATAGGTTTCACTCGTGTTTGAGGACCTCAGTCTCAGCATTCGGAATAGC
TACGCCAGAGCCATTT
>NODE_426_length_679_cov_11.179676
ATTTCTAATGAACAAATCCTTAATAAATGTTGCAGATCAGTCGCTTCCCCGCGAGTTATA
ATACAATAAACAGAACATTCCATAAAAGTATCTAACTGAAAAACACTGTGTGGGAGAGAG
CAAGGAAGAGAGAGACACAGAGAAAAAAAAGAATATGAAAGACCCCAATTCTCTCAAACT
CCATAATAGTGAAATGAGCACATATAAATGTGTTAAGAGTATCTCTTTGCATCTTGTATA
GACTGCATGTATTTAATCTGTAAAGCTTATTAAGGCCCTAGTCATTGCTATGCAAAGCAG
CACCCAGTGCTTTTCTCTCGCTTTTCAGCCGAGTGCAGTGTTTGGCCAATAGGACTGGCC
CCCCGCCTCTCATTCTGCATTCATAACATGCAACATTTGCACAATGTATCTCTCAAAGGC
CCTGAATAGAAGGCCTTAATACTCATGTAAACAACTGCAAACCAATTACTTAATGAATCG
GGCCCACACATAATGAGGAGCCTCACAAAGGGCTATAAATGCATTTTTTGCACCAAAGCC
TCTGCTTTAAACTACAATCCCTCTGCTGTAGTCTAGGCTTAACTGGCAAATCATAATTAT
TGTCTAAGACAACAGAGAGGAAGCCATTTTTGTATTTTGAGTCCAGCTCCATCCTCCTTT
TGAAGTCACTCATCAGCTCGCTGACAAAATAAAGCAAATAATTAACAAGTAGGATGGAGA
GGGGGGGAGAAGAAAATACAGGAAGACAGAGAGGACGAgaggcaaagagatggagaaagg
gcaagagagcgagagagagtgagacgcagagagaagagaaagg
>NODE_427_length_593_cov_11.109612
CCCAACCCATTCCATCCCTAAAATCCCAAACCTGTCTCGTTTTAAAAACTCTTCATATGT
AAGCCTTGAACCTTCTCTCCTCCCCTTCCCTACCTATTTGCCTACCTACCTACCTACCGC
TTCATTTTGTAAGCTAAACACTGATACTGATCATTTCATTTATTTTATTTTGTTTTGTTC
TTTTGATTTGCTTTGGGGGATTTATCATTTGTTTGGGGATTAACACTCTAACAGGGATTT
TGGCACTTCTTCATCGCTTCTTGCTTCTTGGCTTTGGTTTTTTGCTCAAACGCCAAGAGG
GGCTGAAGGTCTGGTCATTTGGGCTTCTCATTAACCTGCTGCTCACTGTTTGTCCCCTTG
TCACTTGTGTTTTAGAGAAAGATGAGGCTGCAATTGAGAGCTCTGAGTTCAATGCCACGT
CAGTAGCTGATGTGGACAAGCGGGTGAAACGGCGGCTACTTATGGGTAACTCTTTTCTTC
CTCTTTCTATGTGTTGCCATGGCGCTTGTGCTTGTATCCCAGACTCTACTCCTCTCCGTT
CCTTCTCGTTCTCCTCTTTCTGTCTTTATTTATTTATTTATTTTTAAAAGTAAACTTTGG
TGCCCACTGTGTCAACTCCCAAAGTTGCAACTGTATCTAACGTGATGAAAAATGACTAAA
AAAAGGTCACAGTTTCTTTAAAACCTTTCCACCTAACTCCACCTACCAAATTTCTggatg
gctctaaggttttctaa
>NODE_428_length_294_cov_1.925170
CATGCTTACCCACAAAACTGAAATGGTGAACATGGCAGACATGATACCTATTTAACATTA
GCATGTTTAATTGTTGATCTGCAGGTGTTGTCATTAGAAATGCAGGGTTTTTCAGAAACA
CTCTGGTTTCAAAACATGTGGTATTTAAATAATATAAATATTGCTCCAAGCTGATTACAT
CTGTATCAAGGTATTTTGGTGTTTGGTTTTTTTCACAGCTCTCCACACTTTTCTTCCCCC
TCACAATCATTTGGCCTCACACATAGCCACTTACCTGCATCGTATAGCTGTATAGGGTGA
GTAAGTGAGAAGAGTAAGCACAGGCACAAGAGCCTGTAAATCTGCCGAGGGGTAACGCAG
CGTCTAGACCATGGTTTGGGTTTAAGTTTAGATACACCTGTAAGTCAGAGTAGGGGTTAA
CTTAAGGCAAATAGGAGt
>NODE_429_length_351_cov_9.207977
AAAAAAAAAAAAACTCCCAATAAAACACGTGTGAACGACGGGGTAATTGTGGACAAATGC
AGCATTGAAATTCATTTTCAACTCTTTACACACCATTTCAATCTTATTTTCTGCCTGTTA
ACCACATCTTGTTGGTGAGGGTGGGCAAGACTGGCCAGTATTGATGGGTAATTGTGTATA
ATTCACTCCGTACACACGATTTGCATCAATACAAATCATTTTTCATTCTGTGCTACTTAA
AGCTCAACCCTTACCATAGAGCCGCATTTGAACGCTCATTAATGGAGGTGTCCAAAGAGG
TTAACATCTGAAATCCAGCGCTTTTCAGAGAGGGAGGCAAACAAACCTGCACTTACAGTG
CCACGCATTAAGATGGCAAAGAGGATAATGAGCAAAGTAGATTTGTAACATCCTCTTTTG
AATTAAAATTGAATCGGGAAATGTGGAACCCTAAGcagccatattcgcctttattattat
ataagtgcacaagac
>NODE_431_length_610_cov_6.460656
TACAAGTGACGTCCAGGTTCCCTTGAAATGAAAACTCTAACTCTCCAAGTGCAAAGCTAA
AATCCAAATAAAGTAAACCGGACAAAAAGAAGAGTTGGTGCAACGATTTCTCCACGCGAC
TATTGTCAGTTTTGTCTGTAAACATGTAGGAGCAACAGAGTCGGGGCCCCTGATGGATAC
AGAACTACTTGGGGGTGGGGGGATGTTGCTTATTTAGTCTGGGATGATGTGCACTGTCTC
TGGCTCCAGAGGCTGCCCCTCTTCCTGTTTACCTGGGAGTCCTTTGGGGTGAGGTTGAGC
TGAAAAGCCCAGTCGGAGCCAGTCAAAGGGAGCGTGGCGCAGTCTTGACCCTGGCGCTCC
ACTCATTGTGTAGTGCAGCGGTGTAATGAGGCCCTGTGTGGATATTGATATGACAGAACA
AAAGGCCAAGGTGCAGTAAGGACAGCAATCCACACGTTTCACACCATTTGTTTTTCACAC
CGTATCCATCACATTAATGGGTCACCTTTCTGTGACAGCTCATGATTACCTGCTTACCCA
TGGAGAGAAAAGGGGGTGAGAAAGAGAGGGAGAGAGAAAGCCTGGTAGGTGCAGAGACAG
AGAGATAGGCAGGAAGATAGGGAGCGAGGGTGCTCCGGTAGTGAGGGCGAAGGGTGAGTT
GGGGTTGGAAGGGGGCTCAGGGAGCGGGGGGATGGGAACCTTGTGCCATTTTTTTATTCT
TTCATGAAGATTGGCTCCAGCCCTGTCATCATCA
>NODE_439_length_505_cov_16.801981
GTCAGCAATGGACTCACAAGTGAAATAGCATCTTTTTTGATAGAGTGATAATGAAAATAA
TAACATCCCTGACAAAATATTCATAACAGTAATGATGAATGCCATATTTCTCAGAAAGAT
ACATCAGAGGCGTCTTGGTTAAAAGAAAACAGTGGCCGGCGTCTCCCACACCCTCAAATT
ATCTGCTGCTTTCACATTTCACTGATAGCATAGATGAGAGCTGAGAAAAATGGACACACA
ATTATGCTCACTTGTCGTATATTAATACTGCTTCTTGACATCTTCCATGGACCCTGAGCT
GTCATCTCTTTGTCTGCTTTAATTGAAAATTAATGGTTAGTGCGTTGCCAAGGCAACAGC
GGCAGTGGTGGTGGGTAGTGAGCCACATTCAGACAGACACCAGTGGCATTGTTTGTCCTG
TCTGACCTTGGAAGTCAGGGGAAAAAAAGAAAGAAGAAAGGCAAAGGAGGACAAAAAACA
CATTAAAAAGAGAATGGAGAGGTAAGGGTTGAAATGTTGTCCATTGGAGCGAGGGAGAAA
AATAAAATAAAGTTATTGTGGCGTGGTTTTGGCCAGGTAGACAGAAAGAAAACTGTGCTA
AGGTGACTGAGGAGGGGACTGAAGATATGAtgtcaaaatgccaaatggg
>NODE_440_length_565_cov_11.366372
GCCGGGCAGCTTTATCAATAATAGAAATAAACACTATTTGCTGCTGCAGCGACACGCGGC
ATCTTATCTGTATAGGACGCATATAAGGAACACTGAGGAGGAATGCAAGTAACGCAGTGG
TGTACCGCGCATTTTTCTGAGTGGGAAGTCAATCATAGCCAGGGGAGGAAGGGAGTGAGG
GTCAATGGACCGATACTCGCCGATACCCACTCCGAGATGACAGTGAAAAGAAAAGGTAAG
AGAGACCAGGATAGAAGTGGGTGCTAATTCCTACTTTTCAGTTTAAATAAAGATTGGAGC
TGGATAAAAGCCATTAAGGGAGAAATCAGACAGGGCATGCTATGTAGGACAAGAGCTGAC
TGCAGGGAGGTGAGTGGTGGGATCGATACTCAGTCGATGCGCTCAACACCCAGCCCTGCG
CACACACATATACACACTGAGGGGGCATGTGGTATTGCCGGGCATCTGCATGTTTGTGTG
TGTATGTGTGTATGTGTGTGTGTGTGTGTTTGTGTGTGTGTGCGTGCAGCAGTGACTAAT
GGAGAAGGAGAGGGAGCCCGGGGAGAAAGAGTGCATGCAATATACAATTAACTCTCTTTT
GAGCGGGGGAATATTAAACACGGGGCCCGCTTGTGCAGACTGTAATTTGCGGTGATAAAA
GTATTAAAGTAAAGCACTTGGACAAAGATGGAAGGGTGGACAGCTgcag
>NODE_441_length_461_cov_9.212582
CCTTTTTTTTTTTTCCCTGAGCCTGTAAGTATAAAATTTTAATTAGGAACACTGACAGGT
CTGGCGCATGATCCACAGCCTTGCATCCATCACAGAAAAAAGGGAGCGAGAAAGACAGAA
AGAGAGAGCGAGAGACACTTTCTTCCTCATCTCTCTCTACTTCCACGTCCGCCCCCCACC
CCCTCCTCGATCTCCCCTCTCCTGACGCGAGCGCCGGACTTGAGCAGCAGGTGCCATATT
ACTGTGTACAGAAAAGCAATTAGGCAGCATATTGGATGAATGAGGAGTGCATTAATATTA
GCAAGTGCATTTGTCAGTGGCGTTTGATGCGAGTCCTTTTCTTTTCTTTCTGCAACATTA
AGATTGTGGCGCTCATAAATTCACTGCTTAAACCACCATCTGCTGCGCTGTCAGCCCACA
CCGAGGAGAGCGGAGAGGAGAGGGGAGCCATTTATTCCCTTCTGTCTCTCTCACTGGGGA
AAGAGAGTGAAAGACAGATAGATAAGAAGAAAATGCATTCATTCCCTCCCTTTCTTTGCC
TTTCTTTCTTTCGTTCTTTCTTCTTTTTTTTTTTCGctccacagggaatgcggaatgtgt
attag
>NODE_444_length_349_cov_6.326648
TAAATATCCGCCATCTCTGAGGGGCAGACACAGCCTGACACACATGCGAACGCACACACT
CTCACTTTTGAATACAGCACCGCACAGACAGTCAATAACAGAATGGGGTGTGAGATTAAG
CCTAAGCCCACCTTCTTTTCATGTGGCAGAGCAGCCGCTGCCCCGAGATCTGGCACCAGA
TGGCGCTGTGCCGGTCGGTGCCAGGAGATAATCGGGACAGATCGGGCCGCATTACTACCC
ATTATCTTCTAATTATTCTTGTGTGGAGCGCTGATCCTGCCGTTTGTGTAAGTGGATGGC
ACAGAGAGCCTGTCGCCCCCGGCAGCACGAAAATCCTCCCCACTTCCCTCACCCCCTCTG
GGGATGGAAGGAGAGATCAGCCGGGGGAGGGAAAAGGAAGGAGGAGCTGGTTGGGTAAGG
CAGCCAACCTGATAGACGGGAGAGACGCCTTTGTGGCGCGCAAAACCGCCATTAATTTTT
TTTTAAATAAAGC
>NODE_445_length_554_cov_6.563177
ACTGGTCAAAAAGCCAGTAAATTACATTGACAGAATGACACATGTAATTAAAAGAATCCA
TGCCGCTTTTACCTTTTGCGCTTCACACCTACAGTGGCACAACGACGAGAGCCGGCAACT
CCCACCCCGCTAATTACCATTATCCGTGAAATGGTAGGGTTTGACTCATTAGTTCCATGT
GCATTTAATTAGAGGCAGGCTGAAATTGGATTTAACTTATTACTTTTTCATGGATCACTT
TCTTGTCATCACTTCAAATTGGATTGCAGCCCCAGGTAACTAATTATGCCAGCCGCAGGA
TCAGGAGTGGAGAAATAGGTAATTAGGAACAACACTGTCGGACCCTCGCTGATAGTCCAC
CAGCACCAAGGTGGGGGGAGGGGAAATTGATGCTCGTTTGTGGCGTTGCACACGAGTCTG
GCTGGTTAACTACACCTCATTGCAAGGGATCCTAGGTATGCATCCACCTCCTACAGGGGA
TTATGTGGCACTCAGCTGGGCAGTAGATGTTGTGTCAACATGGTGTCTGTGCTATCAGTG
TAATGCCCAGATTATGCTTGTTTCCCATCCGGGATTTTGTGAGAGATTGTTCTCCACTAT
TTATGTCACTGATACAGTTTGAGGAATGGCCAGCAGCCAGCAGAAGTCCGCTGTGTGGAC
ACTGCATGAatgacattgactggtttctgtagttcatc
>NODE_446_length_480_cov_14.916667
TGAATATAAGCACTTAAAGTTGAGTCATTTTAGGGATATAGATATTTTCCATTTTCAACT
CTGACAAAAATGCAGTGAAATAGAGGGGCCATTTTTTTCTTTTTCGATTTCTGTCTCGTA
AATCCTTTTCAAACGCAATTCCCATTCTTCTTTTGAGGTCTTTTAAGTCATTATAAATGT
TTTCTCTCTCCCTCTCTTTCTGTCTGTCTGTCTCTCTCCCCTCTCCCTAGCTTTAGTCTT
CTTGAATAAAATAAGTGCAGATTTGCTGGAAATCAGTGGCTTTTGTGTGTGGCTGCAGGA
GCATGGTGAAATGTTTGGACACTAATACCCATTCATTTCGGTAGCGCCATAAATAAAAGC
TGCCAGCTATGCGGCTGCCGTGAAGTGGTATTCTTTGGTGCCCAGCGGGATGTCCTGTTC
ACATTAGCGCAGCAGGGAAAACTGGCCGGAACAGCCAGACAACTAAATCAAGACATTGTC
AACTTCTGACAAAATTGCTATGGGGGGAGAACCAGTTTTAAGAGGGGTTGTGCATGTCTG
GTTGTATGCATGTTGCAGTGTGTGTGTGTGTGTGTGTTTGTAAgacacagagagaaacag
acagggagagcaatagaatgagag
>NODE_447_length_531_cov_12.828626
AGTGTATGCAGATTTTAGACTTAGTTAGATTTTTTTATTTCAATCAAACTGTGTTCAATT
GTGTTTGTAAAGTCTGTGGTAGCTTTTGTTGCAACATAAAATAATTTAAACAGAAAAAAT
TCAAAATAGCGCCAACAAACTTGTATTATTTGGGCGACTTTAAGCTTGTAGTTTTAACTT
ATTGTTAACTTAAAAACTATTTATTATGATTATTATTATTGCCTCGTATAAAGTATGTTT
TGTGTATATTTATGGTTTATTTCATTATATTTGCAAGTTTAAAAGATTTTAAGTTTGCCA
AAATTGTGGTTACACCATTTCGTTTCTTAAAAGGGGGACAAATAGAAAAACAGCTTTAGA
AGTACGATTTGGAAACGTTCTCCATAGTCAAAGAATGCACTGCTATATTTAACTAATTGA
AGTGTATAAACATACATGCTGTGTGCTAGATGTTATGCCTTTACTGCCTGTGTTCTGTTT
GTCTTGTTAAATGAAAATCTTTTAATTATTTAATCTAATCACAGTCTTGTTTTTTCAACC
ACTCGGTGAACCCCTGAGACAAATGGAGCAGCCCCTGTAGCAAGGCTTTGGCCCGAGTGA
GGGTCCAACAACTAGCCAGGAACAGAGGGGATGTCCTTGGTTTAATACGCTCACAAGAAT
CTTTCCTGTTTATGA
>NODE_448_length_619_cov_16.256866
ATTTCCATACGCTAACATTTAGACTTGTTAAAAAATGAGGGCAGCGCCGTCCTGTTTTTT
CTCCTCTGACTTTTTAATCAAATAATTTATAAACTCTATAAATAAATGTAGAGAGAGGCG
AGGGGGAGAAAAAAAAAGTATAAAGGAGGAGAAAAAATGGACGGCGAGTTCAAAACAGCT
CATCAAAAACCAAACATCTCTATATATCTGGCATGGCACCCGGCTACTGCGTCATTATAT
TAATTTGTGAGAGGTGCAGTGAAAATTACACTGTATGAAAAATGGCTGGAAAATTTAAAT
GATACAAACTCATCTTATTAGCGGTGAAACATTAAAAAACAAACAGGCCCCTCTGTGTCC
CGCTAATTTGTCTTGGGATGAAAGGCGTTTGATGGATGGATCTTACCTTATTCATAAGCG
AGGATAAAAGAGATGTATTCCCTGGTACAGGGTGTCCGTTTGATTCATTACTGGAACAAG
GAAAATGAACAATGTTTAGTCAAGATTTGCATGAGAACAGTAAATATTACTATTTATCAC
GCAAGGTGTGCCTGTATAATGAAGAAGAAAAATGCTGTCTTCTTAAGAAATAAGATCTAC
TGTGAGTTGGGGGGAAGATTGGAGTTGAAGGTTTATGTAAACATCCTGATCACACAAAAA
TGGGGAAATATATTAGGGATTTTATAATTGGATGCACGTTCATATGAAATTATAAATATG
TGCCATACATGTAGAAATCATCTATCAATCAGAGGAGCTTTAt
>NODE_449_length_348_cov_2.844828
ATGAATGAGCGTCAGGTTCCTCGCTAACTGTGAGTAAACATCCATGGGGTTTTTCTCTGA
ATGCACTGATGCCCAGTGGGGTGAGGAACTCCCTTGGGAATCCTGATCTATAAATAACTC
CGTCTGTGTGATCCATATTGTTAGCCTGATCACGGGAGAGGGGGATGAGAGGAAGGAGGG
AGGGGTAGAGTCAGGGGATAAAGGGACACAGAGAGGGATGGATGAATAGATGAGGGAGGG
AGAAGAGGAGGCAGTGGCTGATATTTCAGCAGCTTTGTTTGTCTAGGTTCTCAGTGAGTT
CAGCCAGATTTCACTTCATTGTGCCTATATTAGAAAACGCTAACAACTGTACGGGATTTT
CACAAAGTAAACACAATttcctctctggacatcaacagagtttatcttacttccgccctt
catagctgtaatggtccttcgaagctttaatgttcctgcaactgctcaacatctgtggtc
ttagacacattt
>NODE_450_length_623_cov_3.826645
TGGAGGGGAATGCCAACAATTACTGTGATGTTGAGAAGAGTCAGCACAGCTGCTTCATCT
CCAGAAACTAATCTTGTGTTTCTCACCCACAAAAGATCTCCTACAGTACAAAACAGCAAT
TTAACTGAGAACATGCAGCTTCTGTATTGTAAAGATGATGGTTATTGACATACGCTTATG
TTAATTGTCCTTCTTTTTCCTCTTCCACAGCTTTTCTGAAACACTGGGGTTGTTGGTGTG
GCCAAATTTTCCCTGGATTTGACTGGTAAATTCAGAAGACTGAAGCCCAGGCTCACAGTC
TACCTTTCACGGAGGCCCAGCCGTGAGAGGACTGAGGAAGGCACGTGGCGGATCATGACG
GCCGACAAAGAGAAGGAACGGGAGAAAGAGCGGGACAGGGACAGAGACAGGGACCGGGAC
AAAAGAGAGGCCGGTAAGTCCCGTCGGCAGGACGGGGACCGGGGAGATCGTGAAAGTGAG
AGCTCCAGGCCCCGACGCAGCTGCACGCTGGAGGGCGGAGCCAAGAACTATGCAGAGAGC
GAGCACAGCGAGGACGAGGACAACGACAATGGCAGCACTGGTGGAGGCAGCGGCACGGCC
GAGGAGGCCGGCAAGAAAGGCAAAAAGAAGATGCCCAAGAAGAAGTCACGCTACGAGCGC
ACAGAGAACGGAGAAATCACGTCTTTCATTACAGAGGACGATGTTGTTTACAGACCCGGA
GGTAAGTCCTGGTCACGGCTAATCTAATTGTGCGAGCAGGTCAGCcg
>NODE_451_length_600_cov_7.983333
ATCGGGAAGGCCCTGCAGGATCAGCAGTGGCTGTTTGAGAGCCTGATAATGCAGGTGGAG
GAGAGGAGGTCTGCCGTGGAGAACAATGCCAAACAGATAGAGGACAGGTTGGTTTCGACT
CAGTCAGAATCACAGTCCCAGTTCTGAGTAACGCCAGTCAATAATTTAACAGTGAGAAAT
ATAGCAAGCTGATGAATAAATTACTGTCTGAAATGCTGCTTTCTTCTGCATTTGGGAGAG
ACATTTTCCCCCCCTTCTGTCTTTGTAGACTTCATGGAGTAAAGATTGCACACAGGAAGG
CAGAGAACCAGATTAAAATGGCAAAGATGATTATGATGAACGAGCTTAACAAACGAGCCA
ACCTATTAATAGAGCAACTGGAGGTAATTACTTTCTCATTCTTTCTTTCCTTCTTATCGT
TCAGCCAGCCGTGAATGTACATGCAAAGAATCTGTAACTGCCATGATGTAATCAGCCCTG
AAAGCAAGCAAACGAGAGCCAATGATAATCTGTCAAAGTTGCTTAAACCAACATCTTAGG
GACTCCATCTGTCAAGGAAGAGCATTGTTGATTAGCCCACAGTTCAGCCACTGTGCGCCA
GTAATTAAACGCATTTtttataattcctttgcagaagatttccgagggtttccagcagcg
tctggaggaccagctgcaaggggcaatagagatatgtggccagctggaccacattcagaa
gttcatcacctgggctacgaccca
>NODE_452_length_558_cov_7.858423
ATTACCTCCCCTCTCTGTGTAGTCTTCCCCCCCAAACTCAGAGCGACCTACAGTCTTTAA
TGGTAAGCTTTTATGAGTTGGAGGAAAGAAAATAGCAGGAAAAGATCTGTGCCTATGTTC
CTGACGGCTATGTTGCGCGCATGCTTCACTGCCTCCCTTTAAACTTCCTAAATTGTGTTT
CACAATAAATAGATGCCCAAGCCCTTAACTGCCAGTATTAGATTAGATACCATTAGATGT
AATAGAAAATTCTCTGCCTGTAATATTTTCATAAGAGTTTGAGGCATTTGATTAATCTGA
CCACATTTTATTGCATTAATGATTTTTTTTCCTTCCCACTCTGCTGTAAAGACATTGTAT
ACAGGCTAATGCTGTTTTCTCTCTCCCCTCTCTGCTCACTCTCATTCATCCTCAGCCGTT
ATTGCAATGCATTGTTGATGAGGTGAGTCGGCGTCTTATGTGCTTTCACTCCTAAAGTCA
TTCCTAATGGAGTGGAAACCTTATATTTTGTTTCCTAATGAAGCACAGGAGTGGCAGACA
GCTCCGCTTGGGCTGTCCTATGGCTGCCTGCAGGTTGAAGCCACCGGCCCGAGCCAAGCT
GCTCTGAGGGAGCCAGCAGGGGATGTTGGGTCGGGGCAGCAGACAGCTTATGCATGAACT
TATACACAGGCCGCAGAAAGTGTGTGGAAGTCttaaaaaaat
>NODE_453_length_750_cov_11.246667
AATTGCGTCACTTTTTATTTCAACATAATCTTGATACATCTGTTTGTAAATCTTTTCTCC
ATGCTATAAGTAACATTTTAGGATTTTAGCTCACCACCAGAGCAAATTTTAATCTCAGAC
AAAGGCAGTGTAGTATGACACACCAGAGACAAGATGAGCTATTGCTTTAGCAGTTTGAGG
CATAAATGACATTGACTTCTGGGAGATGGAACTCTTTAACATGCTCTGCACCAACTGAGT
CACATCTGCCGTTGACAAACAGCTAAGGAGTAACCTGAGTCTATGTTCTCTTTACTGGCA
ATTTTTACATTTTATCATTGAAGTCAATGAGCCAATCTGCAATTTACGCCGTGGAGAGCG
GGATGAGTGTATTCAGAACCCGGTCACACACCCAATCTCCTACTAAAGAGCAGCGATAAT
GTAATAATGCCTCACTGATGTGCCAGGCAGTAATGGTGCTGAACATCTCCCATTCATCCA
ACACTACCTGATCATTGCTTTAACGGAATAATACATTACGGCTGGAAATAGCTGTAAACC
TCCAACTTTATCTTGGGAATGTGCACTCCTTTTTACCTCAGGAAACGTTCCTGTCCCTCG
GTAATAAAAGGCAGAGCTATCAGGATGAAATGAAAAAGAGATTGAAACCCTTCTGTCTCT
GTCAGGCAATGCACAGATATACAGAGTATGGCCTTCTTCCTATTTTGTAGCCTAAAGGCT
GTTAGTATTATTATGAAAATAGGTATTATGATCTTATGTTTTCTCCAAGAGAAAAATGAA
ATATTGGACATGGCTGCTTTTTTTCCCCTTATGACTGTAAAGTAGGTTTGATTGACCGTT
ATTTCTCTGTGTTTCTTATCCCTGTCAATTCTTCTTTCCttgacaaatgacact
>NODE_459_length_489_cov_10.010225
AGTCAGAAGCCTGGACGGGCAGAGTAAGATTGAAATTGGTCCGACTCTCCCTCTCTCTCT
TGAATTGAGGGTCCATTGTAGTATGTCAAACAAAAGGTTTTTATCAGAGGCTCTTAATGT
AACCCCCTCCCCTCACTCTCTCGGCCACCAACTCGTTCTTCTCTTCCTCTCTTTTCTCAT
TCATTTATTCCACTGTGTGTGGAAATAGGCTGGGCAACAATTAATTTCAGAGTGAATTCA
GGCAGGATCTATTACCCCTCTCTGCCTCTATTGCTCTAATGGAAATCTATTTCACTTCTC
TTTTGTGTCCAATATAATTTAATGCCCATTTTATTAATGGCCTGAAATAATTACGGAAGG
CTTTTGTGATTCTTGAGTATGTTTCATTTAATTGTGTAATAAATGTCTAATCAGAGCTCC
CATCTGAAGCCATTATGGCATTAAAATTAACAATTACGCCACAAATGTCTTGGTGAATGC
GTTGGGGTCTATAGAAATCGTTGCTGATAACAAGACACATATAAATCATTCATGAGAATT
TTTTCAGAGAAAAGCGGTGTGAGAGATAGGAGGATGAGAGGGAGAAAAAAGAAGTGGAGg
aagaaaagaggagaagaaaggagctgagttttc
>NODE_460_length_632_cov_14.050632
ATTACCTGCATATGTGGTCAAATTAATATGTTAAACTGTTGAGTGGAAGCTAATGAAGTC
ATTGTGTGCTTTGCTAAAACACAGATAAGTACACACTGCACATGCTCTGTCACTGAGCCA
TATAGATGTGGATTATATCTCAGTGAAAGATCGCTTTGTATTTTTCCTTATTGTATGTGG
AACATGGCTGCAGTATTGTTCAAGCTTTAAAAGTTTGCGTGAGAAAAGTTGTGCTCTGAA
AGAGAACAAGGATAAAAAATTAAGTTCTGATTACAATTACGGGACGTGACACTTAGCTGA
TTTCAAATCAGCGAGGCCAAATTTCACAAAGCCTGTCAATGGTGGCAGCAAGCTCGCCAG
ATCCCTCCCCAATCAAAAGTTTGCTCTATATAATTTTACGCAATCAGATTTCTCCACAGT
CATCCAGTGCAATCAGGTAATCAGAGGGGAGCATTAACAAGACAAATGGGGTTTAAAAAG
TGGGTGCACTCTGTTTGCAGGAACTTCCTATGGAGAAGCCCCCTCCTCTCCTTGATTACT
CCTATCACCCTCATACAGCGCAACATCCCCTGCTAAATAGCTTTCTACTACAGTACAGGC
AGTATGTGCAGCAGGAACAAATGTGATTGACTTTACACGTAAAATGTGACAGGTAAATTA
ACCTCTTAGGGCTATTCATGTCAAGTGACTAACTGCCCAAACTTCACTAAATCAGCCATA
TTGTATAcagtcagtagcaccgctgcctttttccacaccattcattatcggtgaaa
>NODE_461_length_529_cov_15.795841
AGTAAAAGCAACGAAGGAAGAAAAAAAAGCCTGTTGGCTGTAGCATTAACAGTAGATGAG
GCTGGCGCACTGTGACAGGCAACAGTGAGGTTAGATCAAGTGGGATTGAATGAAATTGCA
CACCAGTTTAAATGTTGTTATTACCATATCAGCAGTGTGTGAGCCTGCTGATGCAGAAAA
AAACTGCATGACTCTTGTCTTAAAAGAAATTGTATTGCCACACAGTCACTATATAATCTC
ACGTGAAAATTCTGTAGAACATAACAAGCTCAATTCCCAAGAAGTGTATTTTTGCAAAAA
CATCAGATCTTTCTATTAAAGGCAAGTTAAAGCATGTTATTATTGTTATTATTATAATGT
ACTGAGGAGACTTACATAGGTAGGGTCTTAGTGACTTACACATGAAGGGCTTGACACTGC
TGTGGATGTGCTTATGCTGCTTGAGGCCCGAAGACGTTGCGAACGTCTTGCCACAGTCAG
AGCAGGCATGGGCACGAGCCCCAACGTGCTGAGAGCGAATGTGCCTCTGTAGGTTACTGG
GGTCTGTGAACACCTGCTGGGGGAAGGAACCACACAGACACAGGGGAGTTACTATCTGCC
TCTAAAAAATGTAAATAAAATACAAGCTGACATTTGCTCAAACACAAAAATGCTCATTTG
TTAAATAGACCCc
>NODE_462_length_366_cov_7.524590
TAGAACACACTCTAACCCACAGATGTCCAGTAACCTTTCTGTGGGCTCAGTGATTAACAC
ACCATGTCCATTAGACATCCAAACAAGGCCAGCTGTAAATTAACAGATCATGGTGCCTCC
CCCCGCCTCGCCTCTCCACAGATGGTTGGTGGGGCTCCGCTGGGCAGGGAAACTGATTGG
TCCAATTCTTCCTCACAGGGAGACATCCATGAGGATTTCTGCACTGTGTGCAGACGCAGT
GGCCAGTTGCTCATGTGCGACACGTGTTCTCGTGTTTATCACCTGGACTGCCTGGATCCA
CCCCTGAAAACCATTCCTAAAGGCATGTGGATCTGTCCAAAATGTCAAGATCAGGTAACC
GCAGCAGCCGAGACTGATCCTGAGTCAGGGGGAAGGGGGTACCGCAGTCCAGAGAGGAGC
CTCTCAGGGCCTGTAGCTGTACTGTAGGACTGTTCAATCCTTTGTAAGCATATACATGAT
GCAGTATTGTTTTTTTGTGCTTCTGtctcg
>NODE_463_length_353_cov_15.331445
ACCCGTTCGAAAAAAAAAAAAAAAGCAAGGTCAAAAATAAATTACATCCATTATTTGCAG
CAGATCTCCCCAAAGCATTTGGAGCGAAAACTGTTTTGAATTTCAATTGGCTTCCAAGTG
GCAAAAGCCCTCAGCTAATACATCAAAGAAAAATTGGTGTCAACTAATCGGTTTAGGACA
CAGATTTAGAATGGTTAAAAATCCCATGAATACTTCAAGCATTTTTCTGTACACCACTAA
AGGCTTGGGAGCAGCGCAGCTGACCTTGTGCGCTCCAGAAACCTGTCCGCCACTCGACAT
TAACTGACTGTTTAACTCATCCAGCCGCGCAATTAGTCCACCACAACGCATAATGTTGTG
TAATAATAGCCTCTATATCCAATTTAGATTACACTTGCTCCCTCAGGCATTTTAAGTGGC
ATGCATCATCTTTCATTCACTTCTTCTGTGCCACGTAAAGCCGTTTTCATGCGTCAAAaa
cgaagaagtcgttccct
>NODE_464_length_489_cov_11.112474
TCAGACAACCCAGGTGCAACACTAATATCCTCCCAGTATCCAAACATTTCCTTTAAAAGT
AACTGGCACATTGGGGCCCATAAATTAGAACTGAATGCTGCTCAAGATGTCTGGCTTCCA
ATAAGACCGTACCCAGAGCAATAAACTTTGACATTGCTGCTTGAAAAATGCCTGCCCTTT
TTCATTGTCAAGTGTTACAAATTGATGAAATGAGTTCATCGATGTTCCCTGGTCATTATC
TCTCCAGTGGCACTTTGTTTTACAGACAGTGGGAAAAGGGACAGTGCAGATTAGAGGCCC
AGGCACAGTTTATCAAACAAAATCTAATATCATCCATAAGAGAGGAATCTGGAAATCAAT
ACTTCATTACTAAATTGTTAGTGGGGATGAAGAGTAATTGTGTGAGTTCAGAGATGTGTC
TCGGCGGCCGGGGCATAGGAAGTTCAATGTCACCCGGGAAGTGATAAGTAAAGGCACTGA
TGGGAAGAAACATTTCTGTAATGGGGGGTGCTGTAGCAGGGCAGTGGCCTGAGCACAGAA
CAGACAATAGACACTGGTTTGCCATTGATTGGCTCAGCTATAAAGATGGAATGGTTTAAA
GAGCCAGAGAGGGAAAGAGGGggagacagaata
>NODE_465_length_340_cov_4.661765
TCCCTCCCACTCTTTCTGTCCATCCATTTTTGGGTTTTCATTTTTATTCATAGGGTGATC
GGGGTGGAGGGAAGGGTGTCAAGAAAGCAGGGGGCAGTTTGTGTGGGTGTGTGCGTGTCG
GAGGAAGGGATTGTTAGTCGGCTGATGCCAGTGGATGTAGGTGCAGGCCTCAGACCAGGC
CTGCCAACAATAGCCACAGTGTTGTTTGGGTAGTTGCGTCCAGGACTCTTGGACATTCTT
CCCATGTCAGTATAATCACTACTGGGAGGTAGCTCCATTACGGATTACCATATCATTAAT
AGTATCCATGACTTTTGTTCAAAGGCTACTTGTGTAATGTTGCCTTGTGGATGACGGCTA
ATCCGCTGAGCTGCAGCTGTAGGAAAGAAGAGGGGTAGATCCCACCACCAGTCTCTCTGC
CTCACACACACACACACACACACACACACATATAGACACCCACACATACAAACACATATA
GAGg
>NODE_466_length_463_cov_3.406048
ATGTCCCTGCAAGTTGCTCAAATTACACCTCACACTGAGGCCATTAGCGCTACTGCAGCT
TCTGCTGTGTTTAAAAATGTGACTGTAGGAGCTCTACTGTTACTTTAAGGCACGCGATTG
CACGATAATCCACATGTAGGCTTCAAACTTCATGCTCACCATTATCTCAGTGTATACTTC
AAAAGAACCTTGTCTTTCAGAGCAGGAACTGGAAACAAAATGGAAGCAAAATGACAGCTT
TGCGGTGGCTGCTTGATCTTGTACCGTAAGGTAATAGGCTACATACAGAAAAAGGTAGAG
AGAGGGAGAAAGCCTAGATTTGTCCTCTCCAGAGACAGAGGATTGGAAGCACTAACAGCT
GTGATTTACATCAGGAGGAGAGTACACGACAACAACGCTTTGTTTTTCTAGTCACCACAT
GGGATGTACTGCACCAGTGAGTGGTGGGCTTACACCTGCAGTGTTACAGCAGGTTTAAAA
AGGcagcactctcaaaattgtttgtaaggacaatttcaaaagaattacctggttacgttt
gtagattgtaatcaaatggctttgattctcccagacgatgcaaagcagctgaagttgggg
atgagag
>NODE_467_length_438_cov_11.557077
AACCAAAAAAAAGAAAGAAAAAAGAAAAAGAAAAAACAAACAAAAAAAAAAGGAAGTCGC
TGATTTGTCTTTCTGCGTTTTGTCCATTGTTATTTTGTTAGTCTGTCCAGGCTAGTAGTC
CTGATGTGGGCTGTGCGTCAAACTGTGCCGTCGCAAGTCACAGTTGCGCCGAAACACCTT
TCCGCAGCGGCCACAGCTGTAGGGCTTGATGTCTGTATGGGTGAGAAGGTGAGTTTTCAG
GTTACTTCTTTGATTAAAGGTTCTTCCGCATGTGGGGCATTTGTGGGGAGACTCCTGTTT
AGATTTAAAGCAAGCAAAGGATTATTCCCTTTAATTGTATAGAACGTCTATCAGGTATAT
CTTTCAATCATCTAAATAAACTGCTGCGTAATAGTAGTAATTCTTAAGTCACTGTTGTGA
GTATCTCTCACTCATTTAAAAAAAATGAAAATAAAATTGGTAATAGGCCAAACGCAGTGG
TTTTGCGAGGCCTTTAAATATCCCCATGCATGCAGTAGACAGGGCATAACAggtgaattc
tgatcataacgcatcacacagctaaggtcgtggtaatattct
>NODE_472_length_183_cov_3.158470
GGAAACATTGTCTTTAAAAAACTGCAGTATTGCTGTTTTCATGCTCTGAAACAGCTTTTC
ATGCCCTGAAAAGGCCTATTTTGCCACACAGTGGTTGACTGAATTATATCACACAAAGTC
ACTTGAAACAACTTTTGCCTTCATGTTTATCATATGTGAACACATTTTAATATGAAAACC
TGATTGGAAACATTGTCTTTAAAAAACTGCAGTATTGCTGTTTTCATGCTCTGAAACAGC
TTTTCATGCCCTGAAAAGGCCTATTTTGCCACACAGTGGTTCACTGAATTATATCACACA
AAGTCACTTGAAACAACTTTTGCCTTT
>NODE_473_length_355_cov_3.836620
CTGATTAAAGCTCAAGGTAAGCAGGAGACAGAATAAGGAAAGTGGAAATCACCCCCCATC
CCTTATTTGGGACACCTGAAATAGGCCAGAGGAGCCCTGGGAAGCCTGAGAGACTGAAGG
GAAAAGAAGAGAGGGAGGAGGTGGAGGGATGATGGTGGTGGTGGAGGGATTCAGCAGGGC
CTTAAGTGTGCTATCATAGGCGTCTCTTGTGCCTGCCTGCTTTATTTGCAGTAGTCAGGT
TAATGAGTCCACCAGCCCACTTGATGTTGAGAGGCCTGCCACAAAGAGCTGCCTCATTAG
AGCTAGCCTGGCACGCTGCTCTGAGACAAAGGGACATTCACGCTACTGAATGCCTTTACG
CTTCTCAATGCTGCCAGCCTGCGAGGGCCAGTGCCATGGCGTAGACCCTGCACACGTCCT
GGCGCCTGGCCAGCCACACCACGACCCCGATCCCGGCTGGCTGGACTCGCAGGCTGCTCc
agcgctggaatgatggaag
>NODE_474_length_593_cov_7.615514
TGACATGAATTGCAATGAATGCAAGTCTTTTATCATTTAAGAAGTGACAAGTGTAGCTGT
TGCTGTCCTTGTAATTGTTGATGCATTGTGATTTGATGCTGGATTGAAAAGGTGCAGAAA
CTCGATCTTGATATCTAGCCTCAGCTACCAATCTGTCACCTTTCTGTGTGCCTTCCCAAC
AAAATGAAGTCTATAAACGGAGAACACTGAATGTTCTTTTGTCATTCAGTTGATAAGGGG
ACGGTGCTACTACTAAGGCCTGAGGACTAATGAATCTCCACTCCATTACCGCTGAATCGG
ACAGATTGCTCTCCCGGAGAAATGAATTGAGTTTTTTGTATTTGTGAGATCATTCTCCCT
CCATTAACTGCTCTTTATCCCGTCTCTTCATCACAGGCAAATCAGGTTAGGCAGCCATGA
TTAGCTGGGGTGGCCTCCCTTTTTAAAAGGTAATTGGGTTTGGCGGCTCAGCTGATAGTG
CCATTAGGACCAATAAAGGCTGGGCTTGGCTCATCGAGTGAAACAGATTCTTCAGCAGCA
GATGGCAGACGGAGGGAGAGAGCTCTGATGCATTGAGGCCGAAAACAAAGTTTGTGTAAC
CAAAGTAGTTTGGGGGCATCCTCTCCTCTCTGTGCATATGCCCCCGCCACTTTCATGGAG
GCCACTTTAATATTTTTgtctttctgtggtggtgacggtgacattttcaaatggaggcgg
tgacagcgtttaataag
>NODE_475_length_556_cov_11.901079
AGTAGAAAAAGTCAGCACTGGCTATGCAAATTTTTTAAAATGATAAATGACGCTGTACAG
CAGCAGGGATTGATTTGGTGTAAATGAAACTAATTAAGGAAATGTCAAACATAATTAATA
AAACAGGTTTAAGCTGCAAAACATTGTCAATTGAATGAATGAGGAGGCATTGGCTCCCAT
TGTTCAGGCTTTATTTAGGTCTTGTGTTTAGCTTGTTCCCTGCTCCAGAATGCTCTCTCC
CCTCCTCACTCCCTCCACCACCAATTCCCTGAGAGGGGGAAAATAAATTTGCTTGTCTCT
CCGCTGACTGTAGAAATTAATTGCTGAAATCTTGTCCCATCCAAGTGTTACATTCACACG
CAGGACATTAACATAACTAATTTGAAAGAGCTCAAATGACTGCATAATGGAGCTCCGTCA
CCATGCATGACAGTCGCTGGTCATACCAAATTAGCTTGGTTTTATAATTGAAAAATTTCC
CCCCCTTTCTTATTTTTACACCATTTCCCTCCTCTTTTTTTCATATACTTTTGCTCGTCT
TCCTTGCTCCTTTTCCTTCCATGGTATCGTTCTTTTTTGCTCTGTTTTCTTGATAAGAAC
AAAGGTTTTATAATTTACAAAAAGAGTGCTTGACCTATAATTAGAGAAGAGGAGTGAGGG
GAGAGGAGGGGGAGTGCCAAGTGGTGGCGGcagagtcaga
>NODE_477_length_480_cov_10.397917
CAACGTACGCACACACACACGCACGCACATCCCACACGTCTACACGCATACACATTAAAC
AATACTCTAATTACAACATTTAGAACTCCCCCTTGCCTCCTGCGTCTCCCCAACCCCCAA
CCCACAAATCTGTGAATCTGGAATTGAATTTAGCCCAAGTTGAGGGCTGCGCTGGCATGA
AAAGACTATTTGATTAGAACGGCAGTTGTTTCATTTGTGGTGCAGCAGATTGCAGAGCCT
CTCTATCCGGTGTGCAATCTGTATTCATTACTCGGTGTAAAAGGATGATCCATGTCCTGA
CACCAGGCTCATCATTTCATGCAGATGCACAGCAGCTCCACAAGGCCCTTACCAAGTCAC
CATAAAATGCCTCCTGCTGAAACCTCAGCAACACTCCTCTCCTTTCTGCCCTGCTTACCA
CTTTCTCTCCCCTCCCTGGTTTTGCTAGCTGAGCCCGCTTCTGCCTCTGATTACTTTGTG
ACCAGAAATGACTGAGACTGTGATAAATGGACGATTAGTTGGCAAGTTTCGTTTTACTTC
tttcagattctggacgcactgcgcgcataaatcagaaatattaaataagtaaaacgaaac
ttgccaactaatcgtccatttatc
>NODE_478_length_416_cov_2.788461
CCTTATTTAAAGTCACTTACACTCACATACAGGGAAGATTGCTTTACTGCCACCGTGAAA
CATTCTGGCTGCTAAAGAGCCAATACTATCTTCCTGTGTCCTGGACTTTCTGCCAGGACA
TACCTCTGCTGAATCTCACCCCAGATTCAGCCTAACCTTGGTACCCAGAAATAACTGTCC
TCTTCTGCAAGACAGGAACTGAGGGGTGGAGCAGCAGCACGGGGGTTAGGTGCCAGGGGC
CAGCTACTCTACCCAAAGATAACTCATCATTACTATCCTCCGAGGTGATGACAAGCTGCA
CTAAACTCAGAGGAAGCCCTTCTTCTGGCTCAGGGTCGAAGAACACTAACGGAGATAAAC
TCGTAAATAAATACCTATTGCTGCTGTGAGTAGGCACCACTGAGCCTCAGTGTATTCAGC
TATGCCAAGGACATGACCTTTAGCATGCTGCTAGCGCTGGCAAGATAAAGAGCCACTACA
TCACAAGCAACACACAGCATGATGGGCAGAAACACATGTATGCAAACACTTCACACCCGC
TGCTTCTGACcatacaaata
>NODE_479_length_411_cov_9.737226
AGTAATGTTAACGCAAGCAGCCTACTGTGAATGTCTGTAATCAAAACGACCATCATTTCC
GACGTACTGTGTGTCTGTCCCCTCAGCCAGACTGTGTGGAGGTCTTGTTTAGTTTCTAAT
CACAAAATGCCCACCAGTTTGCGACCGGCGTTCGTCCGCCCTCTCCTTCCCCTGCCTGTG
TTTGCAGGTTTGCATCTGAATCAGGGGGCCGGTGGGGGCCCGAGCGCTCTCGGCCACGTG
GACCAGATTGATGTCATTGTCTCGGCACACTGACCTTTGCTGTAATACCCACGGCAGACA
TCACAAACTCTCACATCAATTTAGCCCAATTGGATGTGGCATGTCTTGGCTAACTCAATT
TGTGGAGAAATGCACCTGTCTCTGCCTTCCCTCCCTATAGATTTACTCAAGGGGAGGGGG
GAGGAGGCGGAGGTATTGCAGGGAAGAGAAAGAGAGAGCGAGGGGAGGGTTTTGGAGTGG
AGTTGGCTGCTGATCCGCTACCCTCCTCCCTCCTCCGCCCTCCTCCTCCTCCTCCTCCTC
TTCACCCCCCCCAAA
>NODE_485_length_554_cov_14.254513
GATTTCTTGTGTGTGGGCAACCAACAATGAAACATCTGAAACATCTTTTTTCTGTTATCT
TATAATTTGCACATTCTAGCGTGTGGATGCATTTGTGAGGATTTGCGTGGCTGAGACACT
GACTTTGGGTTACTTAGGGGTGAGTGAGGCAGCAAGTGAGGGGGACCAGCTTTACATGTG
TGTACAAAAATTTCACCATGTATGTCCATCTCTCTCTCTCACACACGCACACATGCACAC
ACACATATATACCACACATAAAACACACACACAAACACACGCTGGGGCAGGTTAGCCCTC
CTCTACACCAGCACCTGCTCCGCTGAAGGTGAAAGAAGTGCTCACTTGAGCTCATTGAAA
AGTAGATGTGACAGTAAATTTTTCAGGCCCTTGTGAGATGGGAGATCTTGTTATAGCAGT
CAGGATGGGGGTCAGGGCAGTGGCTGCTTGATGATTGAGGAAAAGAGAAGTAAATTCATT
CTGCTTCGGGCACTTTGTCAAGTGCCAGTAGCTTACCGTTGAGAGCCACTCACCCATCAC
CGTGTTACGGCCCCAGAGGTCACATCCACCACCATAAATCTGCCTCGCCTCCTCGCCTGC
TAAACCTATTGCCTTACCCCGACTGAGCACGAGCAGGGAGAGAGGCTGCAGCTGCTGCTG
CTGCTGCTGCTGCTCCGGTTCATAGTCACTCAAATGAa
>NODE_486_length_499_cov_19.705410
GTATTTCTATAAATGTGTTAAGAGTTGCTATTTTATAGTTGAGGATTCGAATCCAGATGA
TAAGGTTTAAAGCTAACAATCATTTCATATTTATGTCTCTCTTACTGTTGCTTTTCTCTC
TCCTTCGATCTCTCCTTCTGTCCCGTGTGCTGTCCTACCTGACTGTTGTGTTGTCACTTT
TAATTTAACAGTTCAATGGTTTTTCAATTTAGCCTTTAAAAGCTGCGCTGTCACTTGTGA
CGAATGTTAATTGCATGATGTTTGTTGTTGTTACTTTTCTTCTCAATGACAAGTGTCCCC
ATCCCGCACACTTCAGTTCTAAACTACGTAACCCTTCATGCCACCTTTTCCAAGATTTAA
CACTGTCTCTACCTTATATGAGCCTTTTCTTATCTCTCCGTATTCCTTAAATTATTAAAC
AATTTGTCCTTTCCTAGACCATTCTGATTAACAGATAGCATTCTATGCATAAGCCCCTGC
TTAGACCGTGGTAGTCTCACTACCATTACCTATTATAATGATGCCTATACAAGTATTACT
TTGCATTAGATTTCTCACGGACCTGTGCATTTTCTTacaagttatgttttatcgtttcaa
gaaatgctgttaacctggcagttttaaaactgaatgagcaagg
>NODE_487_length_446_cov_6.560538
ATCCCGTTTCAACACTTGGCGCTTTATTGTCAGTTACAATATGGAGTTGAGCATCAGTGG
TGAAGGCTGCAGTGGCTCGGTGCAGACAGACATACCTCCATCTCACTGGTGTCAGGCATC
AGCTCAGTGATTGGTGGGCATATTGTTCGACTCTGAGACTTTTTTCGTCATTAGCCTGCA
CTGCATGGCAAACGGGCGCCATGGCCCCTTTTTTTTCCTTCCCCTTTCTCCCCCCTTACA
GGCGGCAGTATCACAGCTCTGATCTGTCACCCTTCGCTTGCCTTAATGTGTGAAAGCAAG
ACGTGTTGCGCCTATTAGCACTTCTTGGCAAGGCTGGCATGCTGATCCTTCATCCCCGGG
GAGCCCGGCAATATGGTGCCGCATGGTGACCGCCCGCCAGCCCTGGCTCCCGCTGTCACA
ACACATCACACATCCCCAGCAACCAGCGCCACCGCCTCCTCCGCCACCACACCTCCATCA
CTGTGGTGGCGTGAGTGACAGCAGCCGGAGCCAGGGGTCCTCTGGGTGGAATTAAAAACT
TTTAGAGCGAGGGGCAGCTAAAGTGAAGTGTATTTtttaattatgagggc
>NODE_493_length_761_cov_6.942181
AATGTCTACATTTGAAGCTCAGAGCCTACGTGTCTGTGCAAACATGTGGCCAAGGATATC
ACACGTCTGTGTTTTTTTTTCCCCCAGCATGTCTTTGTACTGTATGTTCAAGTGTATCTT
TATAATGCTGGAATGAGCCACCGCTACCCCACAGTCGCTTAATGTTTCATAAACGTCATT
TGGAAGTAATTCAGTAAGCACCCTCATGAAAAAGAGATGAAATACAGATTGCCATTGGGT
ATATTAACACCTGTCACATCAGACCAATATCATATTGCATTGCTGTAGTTACCCAGCTTT
CTATTATTTTCTCGACTCCGAAAACGTCACCTTGGCCTCTCAATCTACCGATGTAATTAC
CTCATCAAATAAACTATCAACAAAGCTCCTAAAATAGGATTTGTGGAAGTGGGGGGAAAC
AAAACAAAATAAAAAAAGGAGAAACATATCATCACGCCCAACATACTGTATGTGAGATGT
GTGACGCTTAGAAGTCAGGGGAGCAAAGCCTTGAGGGCATACAATCAATATTACATTTTC
CATTGCCACCTTCATAGCTATTGTAAATGGCTTGTGTCAAAAATAATAACAGGTTGTATC
AGGAACCTTGGGTTTGCAATTTCGCTCCTAGTGCTTGGAGGCCCCGTCTGCACTCCCTCC
CTTACCCCAGCACCACTGGGTGTTAATGACGCCGTGGTGGCAGACACTTCTCACACCACA
ACTGACTTTTTTTCCCTCTCTGCCCATTCTTTATCTCTTTACTCCTGACAGTTCCGAGAA
CTGCAGGGAAAATGTGTATGTGTAAGAAAACGCTTACTACTAGAGATGATTAGCCCTTTG
TGCATGTTTCGGCGCTCAGCCAGTAGCATAGTATTATTAGCAGGGCTGGAGagattaaat
ctatt
>NODE_494_length_387_cov_9.537468
CTTTCTTCCTTATCAGTTTAGTATCAGGGTGAAACATGGGAGTCCCTGGCTTTGACGTCA
CTTACACAACCTTTTCCCAGGCCGGGCTGTTATTGCAGATTTTATACAGGGCTTTTTTTC
CCTCCTTTTTCTTGGCGTCTTGTGGAAGAGCGGATGGGAAACTCTGATGTCATCAACCTT
GGCGCAGCGGGACGGAGGAGCATGCAGACCCTCAGGGTGCCACGATTGGTGCCCATGTGT
TTGTGCCCCGTAGATGGTGAAATAGATGGTGTGGTGCTGCCCGCCTGTGCTGCACCTGCG
TCCCAGCATGCTGATTGATCAGTTTGGTCATGTGGAATGTCACCATCTGCTCCCCAGTCC
CACTCACCCCTTCTTGTGTGAATGCCAATCACTGGCAGGAAGATAGTTATTTAAGCCATG
TCAAATCAGGCGCAGGACGATGAGCAGTATGCCAACAACACTTGAAATGTGTGTTGCAGG
CGAACACGCATATCTCACAATAAAAGGACAACCGCTCAAAGAGGTGTATGT
>NODE_495_length_420_cov_8.259523
GAAAGTCAGCCTCTTGGTGTAGAAACGGTGGTGTGCGATGGCCAGGTAGCGCGTGACGCT
GACGCAGAAGAGCATGAACGCCGTGTGGAAACAGGAGAGCACACCCAGGAAGGCGATCAC
CTTGCAGGTCAGTGTGCCGTAGGTCCAGGCAGATCCATTCTTGACCGAGGTGAAGACAAA
GGGGAAGCAGATGGCGGAGCGCAGGATATCAGAGGCGCACAGATCCAGCAGGAAATAGTA
GGGCGCTCGGTGCAGGCTCTTGTCTTTGACCAGCAGGATGGAGATCAGGAGGTTTCCGAC
CACGCCGACTCCGATGATGAAACCCAGAGAGGTCAGTTTGAGGAACGTGGCGAGAGGAGA
GACATTCTGCAAGATGGTGTGGTCCCCTGCATGGCTATAGTTCGCCATAGATGGAGGAGG
GATCATAAAGATAGCGGAACAGCTTCAGCCAAGTATCATGATCTAGAGGTGGCAGGGGGA
GGCGTTAGATCCATTTGGCGGTGTGCTTTGAAGAGGTTTCCAGGCATGTAGGCAACCTCT
CCTCTAAGGCATCCTTTGTTCCtt
>NODE_496_length_561_cov_9.237077
ATGTAAATATGAAAATGAGACTTGTTTGGTCTCCCCCTGACAACCCAGAGCACTGCTGGC
TGAGGTAACCGATATCTCTTTCCCCTTTAAACTGCAAATTATTTTACGTTTATGAGTTTG
TCTCATCTTCAAGGTCAAAAATGTAATTTTTGCTCTTTCAAAGGGTTATAACCTTAAAAG
AGAACCTCAATCCATGCTGATTAATGAGAGACTCCCGCATTTGATGTTTCAACGGTGACA
TTTTAAACTTTAAATATTTTATATGCATACCTATGAAAAAAAATGAAGATACGCATTCAT
GTGGAATAAACGCTATTGCAGAGAAGAAAGGCTGGGCTGGGTATCATTTTAATAGAACAG
TTAGAGTGCAATGGTTTTTCTTGGTGATTTTTATTTGAGGTTTTTATGTGTGCGCAAGCT
GATTTAAAGGCACACTAAATCATTGGGGATGGGGAGTAGTGGATTATGCATTTAATCAAG
GAGTAGGCCTTGGGAGAGTGGCTGGCCGAGTCACCAGGGCATCAGTGAGGGGTTGGCTCG
AACATGGGGCCCATCCTCTTTGTTCCTCGCCATAATGGGCCATTTTTACATCGTTTGTGA
GCAAAAAATGATAGAGCATGTGCTTCTGCTCCAGCTGTGTTCCTGCTGATCGCCGGAACT
GTGCGACTACTGTGTGTGTTTAATAGAAAATAACTATAtcatgag
>NODE_497_length_343_cov_6.909621
CCCGTAGACCCAGCCTTCTGTCGGCCGTGCTCACTCAGCCTGTGTTTGAGTGTCAGCCAA
GTCAGCTATGGCTGCTCCAGAGAGCCTGAAGTCTGTTGGGGAGACGGGACATTCCAAACA
GCATAACTCATTCTTTACACCATCTCTGCTGCCATTAGTTAATTATATGCAGGTGTTTTC
CTTTCTCAGGTTTTTTTGTTGTAGATCTAATAAAAATGTAACCATAAGTACATAAAGCCA
GAAAGACAGCGAAAAGGAAAGGGGGAGACAGTGTGGAGGAAGTGGCTGAATTTGCTGTGT
GAAGCAAATTACTGCCCCCATGTAGATTCATCAGTTCTCCCTGCTGGATTAAGGAAGGGC
CTTTCTAATGAAGTTCGCCCCGTCAAAATGAAGGGACTAATTCTGATTTAGCTGAGGTAA
TGAACTTCCCCTCTCCTAGTGAGAGCAGCACCATGGGGTGAGGAAAGAGGGGTGGTTGTG
GAGGGGg
>NODE_498_length_575_cov_8.434783
GATGTAGTGATTTTACCCATAGAAAAATATCCAGCAATACATTAGGGGGGACATGTTGGG
CATATCTGAACACTGGTGGCGACTTGTACCCCTCATTGTATATGGTGGCTAGACCCTAGC
AAAGTGATACTTTACAGTGTTATCCAATGAGAATTTGAACTTCGTAACTTAAAATATGTT
TGACTTGAATATAGTAAACCCAAGGTGAGACTCTTCCCATGAGTTGCTGGAGAAATGGCT
AAAGGACAACACAGACACATTCAGCATTTATAAATCTTATTATTCAACAATATTCACATT
ACAACATCAACACTGCTCTGCTAGTGACAGGTTCTAATAATCCCAATATATTGTATAGTT
ACTTTGTAATACATTATCGAGAGGCACTTCCAGTAAGTCTGGCAATAGAGGAGCTACAGT
ATTGTGTCTAAATTACAAAACAGTAAAAATAAATATTTTTCTAAAAGTTTTTTTGTCATA
ATATACTTTTGAATCTGTACAGTATATATTTTTTTATACAAAGTCAAACAATATCTAGAA
ATAAAATGTCATATTCCACTTAAACAAATACTGGTGAATTACACAATTTCCCCATCCTGT
AGGTATTGCTACATGTGTTAAGTGCAAGATACTGGAGAGAAGAAAAGAATTGAGTCTGTG
AAGCGCCTGCTATAGTAGATTTTTTTTTAAAAAAACATCTTGTttgtcttgctttaaag
>NODE_499_length_540_cov_8.033334
TTTACCAAAATGTTTGGATTTTGGCGGAAAACTTTCAGCCATCTCAAGCACAATTAGACC
TTCTAAATAAAGGGCTCACATTTGTCCCAACATTCAATTTGGAAAGAAACAGAAGGAGAC
AATTCATATTGGACCTACAAAATTACCATAGGAAAATTAAAATAGCCACGCACTTTAAAA
ATGTATCGACAAGAAGTCCACCGCCTTTTATGCCCACTTCGACTTGGTCACCACAAATTG
AGAAAATGCCGCTTGAAATTATTACATTGATTGAAAGAGACAAATTCATTTGTAAAGATT
TATTTAAAAATTACAAGGAACAATCCAACATAACACAACAAGAAATAGAGGCCTTAGAAG
AACTGAGACAGAATAAACACATTATTATTAAGCCAGCGGATAAGGGCAGCTCAGTTGTAA
TTCAAAGTAGAGAGCAATATATGAAGGAGGCCTATAGGCAATTGAATGATCAAACTTATT
AGGGATGGTAATATGACTGAATTCCATGAATTTATTGATATATTAAATACACATGATCAT
TCGATTAAACTCAAATATGAGGTCAATTGGTTACAAATAGACTTTTTGGACACTACAATT
TATAAGGGCCCTAACTACCATGAAACCCAAAAGGTCGATATTAAAGTCTTTTTCAAGAAA
ACAGACACTCACGCTCTATTGTTt
>NODE_500_length_440_cov_7.977273
CCTCGGGGCACACTAAAGCACACTAAATGAGTGTCACAGCAAGCAGCGGGGCACAGACCG
TTACTGCACTATTTAGTCTGTCCCCGTTGTCTCAAGACGGCCCCGTTTCAGAGGTTCTCA
GATCAGACAAATACTGCTCCCCTCCTCCCCCCTCCTTCGCCTTCACCCTTCCTCTGTACA
GCTAACCCCTCCCCAACTCCTCACCCCAAAATAGGCCAAATCTCCTCTATTGTGTTTCGA
CTGCCTAGTGTGAAATTCACTGTGACGTTAAATGTTTTCTAATGAATAATTACTGAATGG
ATATGCAGGGGGAATATGTGTAATGGATTGTAGACTGCATTTTAAAGACGTCTTTTTTGT
CTCTGCTCCGTGGTATTTACAGGACAAAAACACTTGGCCTTTCTCAGAAGAAATGAGGGC
CATAGGCGGAGGATAGAGGCAAGGGAGGAGGGGGGAAGGAGGGCTTTGTGTCAATTAGAT
CCAATGGATTATCTTTTTTAATGTTTTTACAGAGAGACTTGAGAATCAAAGGACTTCTGC
TTCCAAAGGAGAGAGAAAAAAATACAAAACCAACAAAAGCtgtg
>NODE_501_length_740_cov_6.166216
CTAACTAAGCTCACTGAAAAAAGAACTTCAGGCCAAACATATTCACTTAAGCAGCTTCAC
TTTTCTTTCTTTCTTTTTAAAAGTGAATAAGGAGAGTGAAAATGAACAATAGACATAATT
TTAAAAGAATACGGACTCATTGGCCAGGATGACAAAGTGACCTAACAATGGCATTACAGG
AGTTTGACAGAAGACCTACAAAGTGAGAGCGAGATAGAGAGAAAAGTCATTCTGTCGAGT
CCAGTCTTTTGCCCCAGAAAATGTCACTGCGATGACTGAAGACACAACGTCCATTTCCAC
CACCATCCGCTCGCTCTATATCTCTCTTTCTTTCTCATTCATTGTCACTGCCTTTTCCCT
TTAAGTGCACTTTCGCCCACACCACTTGGAAATTGATTGAAACAAAATGTCACAATTATG
CCCTGTAGCTCGCCGCTTCAATTATTCATCAATTAGGGGCTAGGCTCCTTTTTTTCTCTC
CTCTGAGCTGATTTTTCATTCAGTTTGCTCGAGATGTATGGCTCCCCTGCTGTTAACCAG
TCCAAAGTCATTAGTTTCTGGGTTTGCAATTAAACCTGATGCATTATGCATGAGGCTCCG
ACTCAGCAGACACACGCAGCAGCGGCCGCAGCAGCTAGCGAACGAGCTAGTAAGCTCTGG
AGGCGTGGATGGGAAATTAATTTGCTAGAAATTAAGTTCTCTCTATCCTTCCCTCTCTCT
ATCTTTCTCTTGTCTGGCAGGTTGGAACAGATGCCACTGGCTAGAGATGGAGATAAAGAT
GGGGCAGCATCAGAGTGCAGTTTGATCAGCACTGACAAGGAAAGACGACCTCTATAGATT
TCTCGTCAAAATgtgttggagagactcttaacattcacattgta
>NODE_502_length_592_cov_8.636825
ATGTTCAAAACATGAGAATGTCGATGAGAACCAAGTGTGACGTCTATGGGTAACACAATG
CACGATGCGAATGATCATGTGAAGGCTTCTGCATGGTCATTGCAAGCATTATCGTTGAAA
TGTGTTACTAGGACAGAGGTATTAACAAGCATGGCCATCAACAGTCATACATGAAAATGG
TTTCAAATAGCAAGGAAACTTAAATGGACAAACACAGTTTTAAAGCTTTAAAAAAGGGGG
ATATCTCTCTCTCTCATTAAATCATAAGTCACCAGTACATACGATCCTTTGGCCAACCTC
TTCATTCACTAACACTGAAGGATGGAACGGATGGAGCCAAAAAGCGTGCAGTTGGGGGGA
ATTTATGAAAACCTCGTTCCCTACCCCCTAAATTTTTACACTTTCGATCCCATATACGTT
GTAACCTTCCTTATAAGTTGCAAAATTCTGTGAATTCTGCGAGGAAGTTGGGTTAATATT
CTGTGCATTCTTTGCCACCTTCATTCGTTTCGCCTCGGCTCGGGACTTGTAACAGAACTC
AATCAAGGCCACCAGCATGGCCAAACCGAGTCCTCCGACCAGAATGTAGAAGACCCCAGC
CACGTTGCTCAGGCTGAGGGCGCTCGTCTTCTCCTGCGAAATGCACACGAGACGGGGGTC
AGCGGCGGGGCAAAGGCGAAAGGTCAAAAGATTGTAGATAAGTAAATAAATAGCTAGATA
AATAAAGAAATAAata
>NODE_506_length_397_cov_2.042821
CCAAATTTGGCTTTGAACTGTTGTCCAGGAACCTTACGCACCCGACTTGGACCATCTGAT
TTCTATCTTTTTCCCAAACTGAAATCACACCTGTGTGGTAGGCAATTTTAGTATGATAAT
GATGTCATCCATGCTGTTAAGGAATATCTGGAGGCTCAAGATGGAGACTAACGCAAAAAC
AATGTTTCTCCTGTAACGTTTTTTCGTGAGGCGAAGAACTTTTTGAAGTACCCTCGTATT
TTTTGACTAAAAACATAACTTCACTTACTTTTGAAATGTAGCCTGCAGAATATCTGAATA
ATCATTTTATTTAAGACTGGACTCATAGCCCCACTGGGTGCTTGCAGAAGCTGCTTCATA
AGAATACATGTGTTGGACAAAACACGCTGTACACTAAAAATGCCATTGTTTTTAAAGTAT
TCAGAACACAGTTGTTGTCATTGAGAGAAATGCCACTGGGCCATTAAAGGCAAAGAAGTT
ATCCACTTGGGTGCAGCGATGTGCTCTGTGAATTTTATGGAAATGTTCCTATCAGATTAA
g
>NODE_507_length_589_cov_6.241086
GGATTTGGCAGCGACTCAACCCCTTCCTCATCATAATATGACAGGCTTCCCGGGGCTAGG
GGGGCATCACCCTCTCTCCCACCATGCCCACCTCCACCCTGGGGAGCTGGGCAACGACCC
CGGAGTGGCACTCACTCCATTTGGACCAGAGCACATGGCACAGACAAATGCTCTCAAACT
TAGCCCATCTCAGCACATTCAGAGCCATCCCGAAGCCCAGACCGCGGCATCTTTCACTTC
TGCTCAGACCACAGTTGGTTTCCCCGTGGCTCACCCCCACTCAGGCTACTCAAGCAGCAG
GGACTTCATCCTCAGGAGAGAACTCTCAGCCTCTGCTATGCATGCACTTGGCGACCAGCA
TAGTTCCGCCTCCTCCCCTCATCACCATGGCATGTTCATCTCCCCAACAGGTGCTTATGG
GCACACGGAAAGTGGGGCCCATTCACTTTTCACTGGACTTCACGACCAGGCGTCCCCAGG
TGCCCACCACCACCATGCCCTCAATGGGCAGATGCGCCTGGGTATACCGGGGGACATCTA
CGGCAGGCCAGAGCACTTCGGGCACAGGCCAGAGCACTATGGACCGTCTTCTCTCCACAG
CTACAACTCCATGAACCTCAATGTGAACATCGCTTCTGCTCCTCACGGAGCCGCGGGGGC
GTTTTTAAGATACATGCGgcagcccataaagcaagagctaatctgcaaatggattgacca
ggagcagagtcag
>NODE_508_length_760_cov_10.246053
TTAGCAAACGTCATGTCTCATCGTCACACCCATCGATGAACACTCTCTGTTATCAGTGTT
TGAAAATATTGCAGAAATGACAAAAATGTGAAGCAAACGGTTCGCTAAGCAGCAGAGCAT
CACCCTGAGGATAACACACACAAATTACATCCGAATCCTGAACAATAGCGACGATCTCAT
TTGACCAAATGTCCCCAGCAAACAATGTGATTATACTGTATGTTGATGCAACGTGTATGT
ACATGACAAAAGAGAAAGAAATAATAAATATATCATCAGTGTCAAGAAAATCTATCTTTT
TCTATTATGTTCAATTGTGTTTTGGAATGACTTATCTTGTGACACAAAACTGCAAACAAG
CTGCAATGTAAAAATTTCAGTGTATTCTGTTTCTTGTTTTTTGAAGCCATGAAGCTACGG
TGTGTTCTTGGAAAGCCCTGCTAAGTTAAATGTGGCAGCTAATGTTGTGTGTTTGCTATT
CAGACTACAGGGTCTTGTACTCAAAAGCGTGTAATTAAGTGCTAAGTGCAAAAGATTGTA
ATGTTTTATATCAAGATTACTATTCATGAAATGTCAGTCAAGTTTATACTTTTGTAATAA
AGTGGCACTTTAAAAAAAATATGCTTTATCTCATAGTCTGGGTTATTAAAGCGGACAGAG
AGCAGAATTTGAAGTGATGACGGACTTCTCTAGGAGTTGCCATGTCCTTTTTTATATTTT
CTGATCTTAAAAGCTGCCCGTAGATTCCAGGACATACATCTTAGGGGTCACTGTTTGAAA
AACATGGAGTATTCTCATACATTATGTGACATCCGAGGCTGCATGTTTCTCCTATTGTGC
TCTGCCTTCTTTTGTGCACAAccttacaacctcatttcacatgtgagtgtgtgtgtgtgg
gagt
>NODE_513_length_313_cov_1.392971
GTCGGGAGGCCGAGAGAAAACGGGGACTCGACTGACCTCGAAAAACGCAAGAACTTGTAG
GTGAACGCGTGCACATATTTGAATATCTTATCCTATTTTCAGCATAGCCCGGAGCCTCTT
TCTCTGCAGGGAGGCAGACGGAGAGAGGAGCCACTGTCAGGAAGCAGGCGAGAGGGGGCT
GCCGATGGCCCGGGGACGCAAATTCATAAAAGCGAGTCGACTTGTTGAGTTTTTCCACAG
AGGAGGCGAAGAGCCACATTACGGACCCCCGGAAATGGGGGCAGAGATCGCATGCATATT
TGAGCAGCTTTTTAAAAGGCGGTTTTGCAAAATTTAAAGACCGCGACGAGTGGCAGTTGA
AGGGGAGGAGGGGCAATTGGTGTTATAGTGTAATGACCGTGCCACAGATTGAACACGTCA
AGCTCAGAAGGACTAatattaagaactttgcgactta
>NODE_514_length_300_cov_2.466667
CAGTTGGCACTTTCGTACCATTAACATCTTATAAAAGGTGAGACAGGGCACACTTTTTTT
GAAAGGAAAGGATGTAGGAGACTGAATAAATGTCTTTGAACAGACAATTACAGCCGACAA
ATCAAAAAAGGTCTACAAGTCCAGTAATTTGCCACCATTATGTCCATTTTGTGATTGCAT
CTACTTCCAAAGGTCTACCCAAGTACAGAGAGCCCTAAGACCCTCTTATCCACCCTTTTC
TCCCTCTCTCCACCCCTCCCTTCTCCCGCAGTCCTCTAATGAACTGAAAGGTCAGAGCAC
TAATAAAACTATTAGCAGAAATGAATCTCTCAGATGTGTTAATGCACTTTTAATTCCTGT
TAGCAAATTTCATCCCCCAGCAGTTTGCTGCCCGCTAATGAGAAATAAAACGCCCCGCTC
TAGGGaagggggatgggggaatgg
>NODE_515_length_297_cov_1.619529
TGAGCTCATGTGCAAGGCTGCAGCAGAGAGCAAGATGCAGGCAATTTTTAAAACTCAAAA
AATACCGTCCAAGTAAATCATAACACGTTTCCTTTGTTTAATTTTTGGGGTTATTTGGGT
CCTCATTTAGTCGTGCCGAGGCGACAGCAATTGTTCCCCGAGGTCTGAGCGTTTAGACCA
AGTCACAACACATCACATAAGAGAACACGTGAAATCATGAGCTCATTAGACGGAGGTTTA
ACCAGGTCTTCAGTCTGACCTACTTACTGTTAACATTTTCGAACAATGTAAAGGAATGGC
TGAGCCCAATATGACACTCGCCAGCCTGTCACAGTAATCTGGCACAGAAGCTGCCCTACA
AACCCTGAAAAAGAATAATGACagaggagaaagctgggaggatggatgcatgagagggag
catgaggaagaggagggggga
>NODE_516_length_366_cov_7.510929
GTGTGTGTACGCGCCATGCCTGTCGGGATGTGGCAGCCCTCTCAGCCATGTCAGGGACAG
CTTCGTCGAGGGTGGCAGCCGGGGAAAATGATGATGATGAAATTAAAATTCTGCGCCTGG
CAGAAGGGGCTGCCGCGATTTCACTGGCGGCTGTGCGCATCGATCTGTTCCAGCATTTGA
CTTTCAACCATGACAAAACTGTGGGCAAATTAATTGTTCTCCAGGATATTAGGCATCAGA
GTCCATTAATCCTCTCTGGAGCGCCACGCCGCATGAATACTAATCGTCTTTCCAGGCAGC
CGTCTCATCCCTTGCTCCCTTCTCTCTTTCTCCTCTCTTTTTTTCTTCCTTATCCCTCTT
CTTTTCTGACTCTTCTTTTGCTCTTTACAAATATCCTCTGCTCTGTTGTTTCTTTACTTA
CTCTCTCTCCTTCTCTCTCTCTCTCTCTCTCTCTCTCTCTCTCTCTCGTTGCtgtctcaa
atgttttttttccagtctgtgtaggtttta
>NODE_517_length_399_cov_19.050125
AATATGTAAAACACTGTAATTTAAATACCAGGATGCCTTTTAATAAAAAGGACTAAAGTG
AGATTTAAAATGAACAAGGTGATTAAGAGCGACTGTGCTGGACATTTATAGAGCAGGACT
GCACATAATGAATAAAGATTCATGCTTTAGTCCCAAATTTAAATTTTTGCACAAAATGTG
TCTGATGTAGGCAGCTTTTAATCACCTTACTGACAGGAGTAACTGCTTTCATTTAACCTT
GACTGAAGATCATGAATTCTAAAGCATTTAATTGGATACATCATTTAACAGAATGAACAG
AGCAAATTTTCGCCAATTCAAAGGCTCAGATTGACAGACAGTGGCAGTAAGACCCACCAC
AATTAAAGCTGATCTGTATTCACTGGCCCTGTCACCCATCGCCATTAGTGATGTGACTGT
TTGATCATCTCTGCAGAGAAACTTTGCTGAACTTCACCTTGTTTTGAAAGGACTCGACGT
TGAATGAAAGACGAAGGTTTGAGGAGGGAACGGGGGCTCTGGAGGATAGCGAACCACACA
CAa
>NODE_518_length_434_cov_11.285714
TGCAAAAAGTAAATGAAAAAAAGGAACAAAGAGGTTTGAAAAGATGAGAGAGGAGAGGGA
CAGGAGTGATCATATGAACCCATCAAATCATACTCAAATCACTTCTATATGAGGTCAAGT
CAACTTCACCAACTAAGAGAACATCATTTGATGGTGTTATTAACAACATTTTCAGGGTCA
AATCACTGTCTGGTATTATGTATTCTTTAAAATATTTCGACAAACAGTCAAAGTGAGAAT
CGCTTTTGGGTATCTTTTGCCATAGCACATACCACTATACCATGTGTATTTCAAGACAAT
TCCAACAATAAGGTTGTCTCTACCTGTCCTTGTACAGTGGGGACGGGAGACCAAAAGTAT
GATGAGTTGAAATGGGAATCGTCCATTATTTCTGTAATTAAAAAGCAACACACTTAGAAA
ACACCTGTCCTCCTCCTCTTTTTTTTTCTTACTGTCAGGTAAAACTAGACAATGCATGGC
TGCATTTTAGCCATCTTAATTTGTTTCCTTTCCGTATATCCTCTCCTCCGCTGGTTGACA
CACCGAATATGTCAAGTTTCAGGATCAGTGTGCAGTAC
>NODE_519_length_506_cov_6.237154
GTTTTTTAAAAAAGAAGCATTTTTTCCCCCAGATGGCTTTAAACACATCTCTGAATATTC
ACTCCAAATTAACAGCGTTCATTCGGAGGTGGCATGGATTTAAACACCCGTGCGATTAAA
GTCACACTAACACGCAACAAAATATTTCGTTCGCTATGAAATAAGTCGCAGGCCTGTAGT
CAAAGTTAAAAGCAACTTACTGCAGCAGCTCTCTGTCCTCCGCACCAACCCGACTACACA
GTCCGGAGAAAGGTACTGCATCCTCACTGCCACAAAGCCCTTTCTTCCTCCGATAAGGGG
AAGCCAGCAGCTGCGATTCCGGACAGTTAAGATTATATATGATGTGTATATATCGAAGGT
TTGTCAGCTCTTCCAGGCCATAAAACCCACTTAAATGACACCACGTGCTTCCTATGCACC
ATTCACAGGCCCTGCTTGGGGCAATTGGCATATGTAACCTTGTAAACTTTAAAATACCCT
AAAAGAAAGACATACAAAAAGGGGATTGAATACATTGTCCACGCATAGGTTAGGCCTAAC
AGAGCGCAGAGAAAGTGGACGCTGTGCTGACCGGTCCACATAACCGTCAAGGAAGTTCAA
TAGGAAGCTATTAGTTTGAGAGGTGAGTTGATTTTTATTTTCTTTAAGTa
>NODE_520_length_444_cov_13.536036
AATACTAATACTATGAATGATTCAGGCTGCTACACTGCACTCCACTTAATCAATCACGCC
TGTCCTGAATGCTGATGAGAGAGAAAACACAGGATTGTCACCCTTTTCTGCGACTTTTAG
CCAGTTTAGATCTAATATGTAACAATAAGTTGAGTGCACTGTTTGGCCTCTGTGTGTTGG
GACGAATTTGTTTTACTTTTTGTTTTTGTGTTACAACTATGTGTGCGTGGGTGCGTAAGA
CTGTGCGTATGTGTTTGTTCTTTCTCTTTTGTGAATTTTGGCTAATTTCGAGTTTGACTG
CGGCTCACCCCCGTCTCTTCCTGTGTGTCTTGTGTAGGGCTGTTAGTGCAAGACCTTACT
GACACCATATTAAGTTCATATGCCTATAAGTCCCACTACCTTCTGACTGAGTCAAATCGT
GCTGAGTTGAAATTACCTATGATTCCCTCTCCTTCGTCAGCTACCAAAAAGAATGTTGGG
AAAGGTAACTGAACAGTTTTTCTCTTTCTCCTTTGTCCCACTGGTCTGTGTTTGTGTTGT
GCCTGCTCCCATTCTGACTTAGTTTCCCTTTTTTTTTTTTTTTTTTTT
>NODE_521_length_379_cov_14.978891
GGGAGGGGGAGTTCATTTACACTTTACTCACTTTCTTTCCTTTCATTCTTCAAGCCTCAG
AAGTGTCTCTTCTCTGTTACATCGAAAGTCAAAAGAAGGACTGAAGAGAAAAATCTTTTC
TTCTTTTCTTTTCTTTTTTTTTTTTAAAAAAAGCACATTCCCTGTGAGCTATAGAGGCTT
AGAATGGTTAGACAATTTAATTGGATAAAAGGAAAAGATTAAAGAGGCCCTGACTCTGTT
CCATAAATAATTGATTTCTAATGTATTTGTAGTGGCAGTGAGACGCTGTTGTTTGGGATT
GGGGGATGTTGAGTGGCAGAACGCTTCAGATTTCCCTCAGTCTTTGCCTTCTTTGTTTTT
TCACGCCGTGATATTGAAGCAGCATGAAAGGCAGAGAGGGAGCACACTTGCAGCTCAATT
TGATCTTACATCGTCAGAAATCAAAGATCGTGCATGTAAAGAAGGATCGCAAGGAACTTT
TTTGTGGGAGACCAAACTTTTCACACTATGTTACCAAAGAATa
>NODE_522_length_576_cov_9.732639
ATCAATACACAGAAGGCTATCTCTGTTGATAAGATCTATCCATTACTGTCTTCAAAGTTG
AACACATTTAATTCTGCTTTCTGATTAAAATAACTCATTGCTCAACCAAACATATCTACA
TTCTCTCAACAAAAACGCTGGAGTTCATGGCAAAAGAGTGTGACAACTCCTTTTATATAA
GTGTGAATTACACAGCGTCATCACCACAATGTACAGCCGACAGTATGTGTTAATAATATG
TGATGATAACCTATAAAATGGTGACGGAAAATGGGGTTCATTCAGAGGCACAGAGACTGG
CAAACAGATAAAAAAGGAAATGTGTGGCATTAATTCCAGGCCTCTATTTATCCCATTTCC
TATACTCTCTTTATGTATCTAATATTTCTAATTTACCACCGTCCAGGAAAAGTGACACAA
GAAGCCATAAATTCCCTTCTAATTCCAAATAATTCCGATTACATGGACGAGTAGTTTTCA
ATCAGAAAGATAATCTGGATGATAGATGGTGGGATAATTGGCTGTCTCTGCCACGTAAAT
ATTGTGTCGTTCTATTAATCTTGCCGAATGAAGTGTCAAGCTGTCACTCATTCGTCAAAC
TGAATTAGGAAATATAACGAATAAATAAATGCACGCGGGTGGCAGTGGAAATGTGTGTTT
CCGTGTGTGTTTCTTGTGTGTATGTGTTTGTGTGTGAGATATGAGCTGGTGAGAGGAGAg
>NODE_523_length_405_cov_5.735803
AAAGACTCCAACCACCTTGTTTGATCTACCATGCACTAAACAGTAATTTTATGGCCTTCT
TTGCTTCTCTCACTGAGATTTTCGGTTCAACTCCTCACCACCCACTAGCCCTTACCCAGG
GTGCCTGTGCAGAGGCAGTTGTGAGTCCGGGGAGGTGGCTTAGTTTGGTGGCTGTCCAGA
ATCTGTTGCACTAGCTGCTCCACTGAGAAGCCAGAGCTGCTGTTCCCATTGCTGCAAGTC
CACTTGATGCCATGAACTGCCGGGAGAGAGGAGGAGACAGAGATGTCAGCCAGCCCAACA
GACCACCAGCCACGCCAACCCCCCGCCCCACCCACTGCCCTCTCTGTCTGCCTGCCAGCA
TGCCTTATCCTGCTCACTGGACAACTCTCTACAAAAGTGCTAAAACAGAGAAATTAAGAT
TTCTGTTTTTCCCTGAAGGGAAACAAACAATCCATGGATCCCATGAGTAAAATGCTAATA
TGGTTTAATTAGTACAATTTAAGTGGCATTATCGTTAgttttatacgtattctgataatg
cgtaatgac
>NODE_526_length_604_cov_12.274835
CTCAACTCCCTGCAAGGGGAATAAGGCCCCAAAATATGTTTTGGAAACATAATCAGCATC
ATAGCAGCTCTGTGTGTCTGTTTACATTGTGGCCGCCATCGCTCCCCTCTCCTCCAACAA
ACAAGAGAATGGGGGTATGGAGGAGAGGAATAATAATAAAAATAGAAGAAGAAGGAATTA
TATTTTGCATATTATTTTAAGTAACTGTTCAAACTTCATTTCAGAATGGTAATCCACAAA
ACAAATATGTAGCCGCATATTTTAAAAGGGAGGCTCCGCTCGCTTCAATTTCCTATTGTG
ATGTTACGCCGTGTGTTTGCTCTTTGTGTCTGTTTGAATTGATTTGCGCAGCTCGGCAGA
CAAGGGCTGAATGCTCAGACCAAGAATCCATAATTTCATATGATCTGATAGTTCTGCAGT
ATTACATTGATTTTTTTCCCTCTCCCTCTCCCTCTCTTTGGTGCTGGTGTTAACAAACAA
GCGGAGGTACCTGCGCTCAAGGATCCAGAGGAGAACAAAAAGAGGTGTTTTGTTCGGGCT
AAGGTGATAATGTGGAGACAGGGACATGTTTGTTTGGGGAAGGGGATATGTTTGTTATGG
GTTGTTTTAGGAGGAGCTACTTCCCATATAGTCTATTAGGCCTGTGGCATCTGCAGCCAC
CCAAAACCTAGGATTTAAGACTAAACACTCTGCTTAGCTGCAGCTTGTTACGTAGAcgca
ttatgcccatacagccattaaataatat
>NODE_527_length_621_cov_13.866344
GGAACGAAATCCATCTGGTTTGACTAAAATAATCAAAAATAAATTCCTTAGTCATATCTC
TGATTTGCTGCCATGAGTGAACAATATCTTTACCTTCTCTCAGTTCTCAAACTTTTTAAA
TGTCCTGGAGGAGTTCTTGTTTGAGTCCCAAACCTACTGAGATCTCTAATGAAGGCTTTA
CCTTCCAGGCAAGCATATTTCTCCAAATGACAGTAATTTACATATGATGTATTTAGAGAA
GAAGAGGGCAGGCTAATTCTATTTGGAGATTTTCCTTTGTTTTAGGAGTCATTAGCAGCT
AGCTCAAATCTAATTTTTACAATTTCATCAGGCCATCTTGGAAAGCCTCTGTGAGCTCAT
CAGAGAGGAGCATTTATTGCTAAGTGTTCTCTATTGCATTAGCACACAATAAAGCGGCCA
GGGACTGCTACAGACGTTTATGTGGAATCCAGTTAACACTCTGCCAATTCGTTTTTTATT
GGGACACAATCAATTTTTATTCATTTTAAAGCCAGAATGCTTTCTTTCATTGTGTGCCTA
CCCCAGCTTATTATGCCCTAAACTAATTACTCAGTTGTTTTCACAAAATGCTAATGTTTA
TGTTAAAGATTTCCTCTTTGAAATGCAGGCCTGACGTGCTTATACATACACTTCCCCCTA
TGCTTTAAACACAATAATAATGACATTCATTTCATTTCTATGAGCCTGGCAGTGACAGCT
GTCTGAGTAAtaacactcattttaaagaactacagttaaagtcat
>NODE_531_length_427_cov_12.088993
TATGACTTCTAATTAGCAGTGTCCCAAAAACATATCAACAATAATCAACGACATTCCATA
ATGTTTCTGAACATCTGCGTGAGGCTGAGCATTTCATCAGTGCACATTGAATGATGGCCT
GTTTTAATGCGGCATCAAACTCTTAATAGCTGCTTTGTACCTTTTCACGTGCGGGTTCAC
TTTAGAGCCATCTAATTCAAAACAGGGATTCTCAATTATGCAACGTCCCATTTACATATG
CTAATTAGGATCATATTAATTATCTTGAAATTGGGTAATTAGCCAATCTCAATTAAGGCA
TTGTTCATTACACTAAATGCACAGGAAAGGTGTTTGAAGTTTTTCCCTATGCCTTTATTC
ATTTCTGCGTGTGTGTATGTGTGTGTGCGTGCAAGAGAGAACTGGGCTGCCTGCCACATC
TGAATCAAGCCTCGGTGGTGTATTTAATAATTTAAGCATCCCAGCTCATACAAGGGATGC
ACCCACAGCTTTCATCGTTACCAAGCATATGGTTCTGTAATGAGCCTGCTTGCTTGTAAA
ATAGTAATGCCAGTACAGAGCAGAAGAGACA
>NODE_532_length_357_cov_12.078431
TTTACGAGCAGCATGCGGAGATGTGTATGTGTTTGTGTGTGTGAGTGTGTGTGTGTGTGT
GTGTGTTGGGGTGGAAGGGGGTTGGACTGTGGTTGCATCTGGACTCTGGGAAGCAGGCTG
ATCAGTCTCTCTCACCCAGAGCCTAGCCCAGGCAGCCTAGGAGTTTCAATCAATAACCAG
TCCCTGTAGCTGCCCCGAGCAAGCTGTTTGAAAAGTCAGAGTAGCATGAAATGGCCATTA
TTAAATTACTGGGACGGACACATTTAGAAGGCCATTGCATTAAGAGAGCAAGCTCTCCCA
ATTAGTGGATCAGCACATTAATAGCCCTGGATGAGAACACCATCTGATCAAAGATTAGAC
ACACACACAATCTATTGACCTATTTTACTGGTGCCCTGATAGCTACATATAGCATTTGTA
AAGTATGTCCTCTAACTAGAATGAATGGTGGAAATCTATTTTCTGTCTTTATGCATGATT
CATATTTGGAACTACCAAAgc
>NODE_534_length_565_cov_15.026548
CTCAAGCCAGCAATCCAACCAGTCAGGCTCAATGTGGCTTTACTTACTGCCACGACACCT
CACATTGCCCCACTTCCACCTTAAGAGAATGAGTAATCAACATACTGGTAGACATTTGCA
GACTGTCAGTCAAAATCCAGGACTCCGCTACGCTATCAGTCCTCCGCCCGTCACCAAACC
CTCCTTCCCTTCCTTCCTCTCCTCTAATACCAATTTAAATCGTTCAACGTGCCTTTTCTC
CTGCTGCCATTATTCAAAAAGATCATAATAGTTTTCCCTGTGCCCAAAGCACAAAAAATC
AATTATTTCCCCACAAAGACTTGAAAGTACTTAGCGCGGGCCTGCGAGGGGAAAAGCTGT
GGGTTATATCAAATTGAAACTGCACTCATTACACAGGCACACAATTAGTTACCTCTGGTC
TGCCTGCCGCTCTTTAATTTCCGAAACGGCATATCTGTATTATAACAGAAACAAGCATGC
AAATGCTATTGTTGGGGATTTAGAGAAATCAATAGGACGGCTGGCGAGAGGCGTTTGGTG
GCGCTGTCACTCAAAATCTGCTGCCGGCGACTGATAAAGGTCTGAATTCAAATTAGCGCC
AAAGCCGGCCAGTGACATCAGAAGTGACATCCGAAATAAAAGGGACGGCTTCATGATATA
TGTAATTATTCTCCTCGCATTTGCGCTACTTTTTTTTTTTTTTTTTTTC
>NODE_535_length_544_cov_12.248161
GTAACTGTCATGTTGAAACACACTCCTGGTGGCAGCAGTGTCTTTGGCTCGGCATGTTTT
ACAGGATGACTCACAGGCTGATGGACAGGCAAATCGATATTTTGACTTTGGCCACTGGAT
TTTCTCTTGCAGGAGGAGCGACGGTAATGGAAGAGGACTGTAAATAAGTGGAAGGTTCTT
GACAAATGAATCCATTAACATTTGCCTGTGTCGCCTGGCGAGCAGATTTGCTGTTTTATG
GAGCAGGAAAAAAGAGCTAGTAAATCTGAGGGCGCTGTAAGGGTGAGGAGCTGAGAGCAA
GCTGGGGAACACATCTCCCATGATGCAGCACTTTATCTCCCTCCCAAATGGCATCTTTAT
CTGCCTAAATTAAGTTTTGATTCCTTGCCACATACGGAGCTGCAAATCACTTTTAATACT
GATATCAAGAGCAGCAGTAAAGTGTGCCCAAAGCGATGGAAAGCAGCTTTATTGTGGTGG
CACATAACTGCCGTCACCGCCATTCACTGTCTCTCTGTGGCTCACAGTTGTAAAAAAACA
TCAGCCCCAAACCACTGCTTTGTGTGCAAATCATATTATGCCATTTGTCATAATTCAAAT
TCCTCTCTATCCTGCAGCTCTGCACCCAGAGTTACTTCAGCTATCTACCTGTAACTCGGT
GGATGAGAAAGACGgatacccctaaagg
>NODE_536_length_621_cov_5.020934
TGCAAATTATGCCCATGCAAATATTTTATGAAGACCATTAAGGGATCCATTAATTACAGT
CTTTTTTGCTTCAGTGACATTCATTCATTTAATTTTAATTTCACTTTAACTGTTTTGATG
TTTAATCTTGCAACAAAGAACTTTATCTCTGTGCACAGGGTCGTGTAAACTTGCCGAACA
CATCGAGTGGGGAAGCGGCAGGGAACCGGAGGAGATACTGGGGGAAGATATTCGCATGTG
CACCGTTGCCAGGCAGTACTGGCGAGGTACAGTCCCAGTAGCTTGCCTGCCTGTGAAAAG
AGCCACGTTCCCTCTTGGACCCGATTCAAAACACTGTAAAAGCAATTAATAAACACAGAC
TGTGTTAATATCGCAGAATTAGAGAAGTGTGACAAAAGACAAATAGAAATAATTAGTTCT
CTAAAATTATGCCCTCATTATTTTTTTTCCCTCTCCCTCTCTTTCTCTCTCTCCATTCGC
CTGCCTGACTTTGGAGTTGAGAATATACCCACACATTTCTCTCGGCTTTCATGCGAGTGA
TAGGCTTGTTTTTTCCCCTTCTGCTTGTGTAATTTATCAACATCATTTTTTGCCATTTGA
GGTTAATTATACAGCGAGGCTCGCAGAGTAGAGTAGAGGAGACATGGGTGGCAGACAAAT
GCTTCTCTAATTGAACAAAACACAAAGTGCAGCCTGTTATTCAGTTTCCGCCTTCATTCC
ACTCTTCAAggcaatgatcagagtgattgagagactgcgaaaaat
>NODE_537_length_456_cov_6.346491
CTCTGCTCTCCCGTTTCTTCCTCCTCTTCCTCTCCTCTCTCCCTCAATCTGTCTCTGTGT
TCAGTATGCGCTGCTGAGAGGGCATCATTACGGAGCCCGTATTTGAGTCATTTTGATTTA
AGCAGCCAGACAATGGCCTGTTGATTGAAGCAACCAGAAGGCAGACAATAGGGTTCTATG
CCACATAATGCGCCACCATTTTTTCTGAGCTCCCCGCTTTCAGAAAAGGGCCCCGGCTCT
CCATTGTGCCGCTCCCGGAGGGAAAAAAATGGTGCTTGGGGAGGAGGAATATTTTCCCGT
GGTATGTCATTATTTTGCAAATTTCTATTATCTCATCATGTTGTCTTCATTGTAATTGCA
GCTAATTAGGAGGCTAGTTAGGAGCCTGGGCTTTGAGGCTGGCTCGGCTGCTGAAAGGAG
CCCACCGATTATGGCCCCGACAAGAGAGGAAGCAGGAGAAAAGGGGAGATTAATGCTGTT
ACCCAGGAGACACTGGCTTCCATCTGCGGGGAACAATGCAGTTTTGTTTTCTCCGGGATC
CTGCTCAGATCAACAGAATGGGGGCTAGCTCTGCTCTActctgcttggcgacaatgccca
>NODE_540_length_307_cov_1.980456
AACTGATATAATTTTAAGACACAGTAACGAGGAGGTACAGCAAATAACTAATGTGTCTTT
ATGAAACCATAAATCCAAACACATCAAATTCCGCAACTATCCACAGCCCTTTATTTACAA
GAGACCAGGCTAGTAGGACTGAATTACGTGCAAAGAAATTAAAAAATACTAATTAAAATT
ATTTTGACAGATATTCTGATATGAGTAACAATGGTGATTAAAATGGTCATGTTTTCTTTT
TCACTGAAAAACATTCAAAAACGATGTGTGATTTTTGCTGCAGTCTGTATCAAACAAACA
TGTTTCCTTACAGCTACAAACTATAACTTTAAGGCTGGAACATCTGTGTAGCATCAGAAA
AGCTTCATTTGTATTTGTATGTTGTGATGCATTTTAACACTATCAAGAAATTGTACTCAT
TATGATTTCGATAATATTGTAATAATATAAt
>NODE_541_length_317_cov_4.041009
CTTTGTAAGTTTCAGTTTCATCAGTAGCTATTTATGCTATGTGAAGACCTCATTTAATAA
TTTATATCTCATTTACTGACTTTTGTCTTTGTCAAATATGATATCGGAGTTTTTAGCTTC
TTCATTTTGGCAGCGGTTACCGACAGTTTTCTCATATTTTCAGGTTCTCTGCAGTAGAAA
CGAATACATAATCGTCTGTTTGAAAATGTGCCCTTAACGCTCACATTTGAATATTGTCTA
GACCCCCCCTCTTTAATACTTTCTCTATGGAGTAAGTCGGGGGGACAGGCGGTCACGCAG
TAGCTGGCTTCATGATTAATGGTGTTTATTCTTGACAGAAGGCTCCTTTATTTATCTGCA
TTGCAGTTTCACTGATACTATCAGTCACCTGAATGAAAAATATTCAGTCATACCAATTTT
GCAGTATAATTGAGTAGAGTCACTTCCTTTCAGTTTTCTCC
>NODE_543_length_514_cov_15.165370
CTTACTAATATGCTTCCTTCTTCCCGCTTTTCCTGTTCCAGCGAATGTCAAACACAAACA
ACTATGTTTTTTGATTCCTCAGTCCCATCCTTACCCTTCATTTTTATCTCACTACCTTTC
AAACATCTCTCATCACATCTCCTTTTCCTTCTCTCCACCTATCTTCCTGTCTCCTCTTCC
CCCTCTTGCCTCTCCACCTCAGCATCAATAGAGGGCCCATCTGTTCCCATACATCATGCA
CTTCATTTCAGTTTATTAGCTGGGATAAATCATAAATATTTCATTATACATCACGGGCGG
CTGTCGCCTGCACACCGACAATTTATCACCGCTGCCCTCTCTGCCGGCTTGCCATGGCGG
CTATAAGCTTTCCAGTCTATTAAACAAGATTGATACAGTGTGTAAATTTAGATATTGGGA
ATTTCTTCACAGACCACTGCTCCGCACTGATAGGCCAGGGTAACAGGGGAGGAGAGAGAA
GATGGAGGGAGAGGGGGAGAGAACAGAAGGGGGAGTCGAGGCGCTTGGCTGGGTGTTAAC
ACCACTATCAGGGTAGTTACAGTTTCCCCTCTTCGCCTCCTCTTTTGGATGAGGGGTAAA
AGGGGGGAAAAAAGTGCAGGAATAATTTGGTTACAGCTATATAGTTCTCTCATCTTAt
>NODE_544_length_836_cov_8.960526
ATATGTCTTTGGTTCGAATGGACCTTGACTTCTAGCCATTGGCAACATCTCCTTGTTCCA
CTATTGCCAATTTGGGACAGAGAACCACAACCTCGCCCAGAAAATTAACACACTGCTGGC
AACCATCACCTCCAGCTGCTGCAGCTGAGGTGTTTCCAGGTGCAGAATACAGAGGCGTTT
GTCCCAGATGTGCACCTGGATGTTAGTCTCAGTCCCTGTGGCATTCTGGTTGAGGAGACT
AAAAGGCAGGCAGCTTATCCCTTGTTCTGGCAGGGCACCTAAGTAAGATTCTTTTTTCTC
AATTCTCCCCAGACACACCATCCTGAGAAGCCACTTTTTCCTACCACAGGAAGCCCAAGA
GAACACTATAGGTAGCAGTCTGACAGGCAAACTGAACCCTGGCCTTTTATATCCTGCCAG
GTTTGAGAAGTTGGACATCACCCCTAAAAGCGCCCAGAAGATTAAGCCCGTTCTGGAGCG
CTGGATGGCCGAGGCTGAAGCCCGCCACCGATCCGGCATGCAGAACCTGACTGAGTTTAT
CGGCAGCGAGCCTTCGAAAAAACGCAAGCGGAGGACCTCTTTCACCCCGCAGGCGCTCGA
GATCCTCAACAGCCACTTTGAGAAGAACACACACCCCTCCGGACAGGAAATGACGGAAAT
AGCCGAGAAACTGAACTATGACAGGGAGGTGGTGCGCGTCTGGTTCTGCAACAAGAGGCA
AGCCTTGAAAAACACAATAAAGCGTTTGAAACAGCCCGACATCGGCGCGGCTGCACCAAT
GGACCCTCTCACTGATTCTCTAGAGGAGCTGCCCAAATGAACGAGCTCTCCGGCAAAACA
GTGGAGTGGAAAAGTGGCAGCCATTTAAAAACAACAAAGGTGGATGAACTCCTCTTGAAA
TGAGAACTGAGACATGTTCCCAAGTCACCTGGATGGACAGTCCTGAGTTTGCAAACAAAA
Actatgtgttgtcagtgtga
>NODE_545_length_335_cov_10.232836
AAGCCATGGTTTTAAAGTTACGACCTCATTACCCTCAGATTGAGGCCATATAACCTTAAA
CCCACAGAGAGAAGGTTGGGAGGGATGAAATGTTCTTGTTTTCTCATGTGCACTGAGGCG
TGTTTTTCAAGGTAAATATTCTTTTTCCAACATGAAATAGGTCTTTGTTGTTTGCCGAGA
GGTAAAGAGGCGGAAAAGTGAGGAGGATCTGAACTGGTTTCCATGTCAAACACTTCAATT
CACCATAGAAACTCAGATCTTAACGCGGAAACTTTATTAAACTGTGATGGTGGATTGATA
AGGGCCGAATTTCTATCGGCCTCTTTTTATTGTGGGCACCAGGCGGGCTGACAGAGGTAA
ATTGCTCTTTTAATTAAAGCAATGCACCAGGGGAAATTGCTGTCTGAATATTGTCTCAGA
GATGGGGGCCAGTGACAGTTGCCTGGAAACTTCAATCTGTCCACCCGCATTTATTCCAg
>NODE_546_length_455_cov_6.518682
TTAATTTTATTGATAATTATGGTTAACTTTTGGGGTGGAAGTTGTTCTTATAAGGTCGGA
ACAAATACGGAAAATGTCACATCTTAGAAGCCTCCCATTTTCCTGCTACGATAAAGAGAC
TTAGATTAGACCATAAGCAACAATGAACAAGGTGATCAGACATCTTAACAATTCAGCTAA
TTAGTGCCACAGAAGCATCAAGGGTGCAAGAGGATAAAGGTTAGCTAGAAAAGACAAAAA
ACAGGTGGATAAGGGAAATAAGGTGGGGAGCCTCACCACAAATCCAGGACGACAGAAACA
GGTGTAGCCGTAGCCTGGATCATTCTGAATGCATATCCCCTGGTTGCAGGGCTGTGGAAG
GCACTCATTAATGTCATCCTCACAGTGAAGGCCTGTCCAACCTGCCAGGAACAAAAGCCC
ACAGAGTGCCATGGTGAGCCCAGGCTCTCCCACTTCCACCCTCTGAAGTGAATATCAATC
AGATTCTCTTACATTGATTTGCTTCTTTTTGGGTTCACACACATACACAGACAAGAAAAG
GCTTTCACTAAAGAGTAAGATGCCACATACATTTTAATGAGCTGAGGCAGTATCGTCTT
>NODE_547_length_516_cov_10.253876
TAAATGTATTTTGTTTGGTTTTGTCTAATATGCAATAAGATGTCAGACGCAAGTGACTCA
ACTGCTGCATCTGTCTATCTTTGAAAGCCCGTGGCCTAATGAACAGTCTGAGCGCACAGA
GAAAGTGTTTTAAGTAATGCTCAACACATGGTGGTTGAATATGTTTGCTCAAAGCAGTGT
CCGGTTTGACTCGTCTGTTTCCCACCATGGGGAACTTGACGTGTGGAAATGGAGGCTCCA
TGCATGGTTGCCATGCATTGGCCCTTACGTTTCGCACATGTAGGTAAACAATCCCGCCTT
GTCTACTGAGAGGCCTGCGTTTATACATGGGTGCAAAACATGTGTTGCAGCCAAAGTCGC
ATCAAAGGTCACTAAGCTATGCTTTGAACACTTCAAAGCTGGGGGATGAGACTGTAGCTT
TTAAGTTTTATGGCAGGTGTAAGCAGGGGTTGCTGACCAGCCCAGGGTGGTCTGCTCCCT
GGTCTGCAAGGGGCTGCTGGTGGTTAGCATGGTAGAGGTGGTGGTGGTGAGTCGGGGGCA
GGGAGATACCCTACTGACCAGGCTACGTCCAAAATGTCTTCATGCAGCACGCCACATTTG
GAGTCCTTGGATCTGAAAGGGTTCCTGGGAGCAGACTGGACACAGGCAGACGTCCACTTC
>NODE_553_length_729_cov_6.687243
ACTGAATATGAGTAACACTTTACAAAAGCAAACAAAAATTGTCTTCTGCTGTCAGTGTGA
ATATGACTGAGAGCAAGAAGCAGTTTCCAGATCCCTGATATTGACAGGAAACTTTGTTGT
ATTTTCATTAGCGAACAAAAAAAACTATAATACATGCTAAAAACTACATGATCCAATTTT
GCATGCCAACTGCATTCCTCGGTTTTAGCTACACAGCCGAAATAACTGTGAAAAATGTCC
CCTTGGTCTGACTTTTATTCCTCACCTTATTCCCAATGTCATTCATTTGCCACTGAAGGT
AACAAGCCTTTTCCACTCGGTGCTCTGTAACGGCAGACCTTTAATAGCCATTTCCCGGTG
TGGCGAGGGGAGAGAGGGGGAACATGTTTATTTGTGTGTCTGCACATGCTTCTCCAGCGA
TTCTCTCTGCTCCACTCACCCAGCTGCTGGCTGGAGGAGTGATTCATGGGCCTGACAGAT
GCCTGGTGCAGCTGGATCTGTCCTTGATCATCCCAAAAGCCTGGACAGCACTGTCATTCA
CCATTGCCCAAATTATCTCTGTATTGACTGCAGAACCCTCTGTGACAGCGCCGTAATGGC
TAATTACCCAGGATGCTTTGGGTACTTTTAAACCCCAGAGTGTTCTCTTGCTGTCTTGCC
ATGCGGCTGCTGCTGCTACCGTGTCGTGTCGTTCTGAGGGCCACTGTTTTCTCTGGCCCC
ACCTGAGCTCCACAGTCTGAGCATCCCGGAGCAAAACGTCAAGAGGAACAAAGGCATAAT
GTTCTCTTTTCCCTGAATTATACAGCGAAGTAACCAAGCTctttttttttgtagtgtcag
cgagagagacacgcagaatttcacagagggaaa
>NODE_554_length_151_cov_11.582782
CTAACCCTAATTCCGGAGCTTACGGCGAGGGCTGGCCCATACAACGGGACCCGAAAAAGT
GTCCCTACAGACCTATACCAATCAACTCAGAGCGGTCCGAAACGCGCTCTCAAAGGCCTT
CTACGGGAAACTTATCTTGGCCTCGGCACTATGCGTTATGCACGTCCCATTGTCAGTGAA
TGGGAGAAGGTTTTGGCCCATATCTCCGGAACCAGACGTGCTAGACGCCTGGAAATGCCA
CCTGCCCCACCTAATTTGGCTATGCCGAAGACGCCGGTCTCGGTCCCGAGTCTCT
>NODE_555_length_534_cov_3.048689
CCTCCTACTCACGCCCCCGGGTGGGTCTCGCCTCCTATCCCTCTCCCTGTCTCGCCCTCC
CGAGGGAGGAAGGGGAGTGCCTCCCCTTCCGCGGAACACCCCCTTGCGCTTAAAAGAAGG
TGGGGACCTTCCTCCGTCGCCAGGGGTCTCGTGCGCGCGGGAGAGCGACATGCGGCGAGG
CCACCCCGGCCTCTCTACCCGCTCGGAGCCCGCGAGCCCCCCCCGCCAGAGGGGGCCGCG
GCACCCGGTCCGCCGCGGCGCGGACCGACCTCTCGACCACAGACCTCGGATCAGACGAGA
CCACCCGCTGAATTTAAGCATATTACTAAGCGGAGGAAAAGAAACTAACAAGGATTCCCT
CAGTAGCGGCGAGCGAAGAGGGAAGAGCCCAGCGCCGAATCCCCGTCCGACGGGCGGACG
CGGGAAATGTGGCGTACGGAAGACCGCTTGCCCGGTGCCGGTCGGGGGCCCCGAGTCCTT
TTGATGGAGGCTCAGCCCGTGGACGGTGTGAGGCCGGTAAGGGCCCCCGCCGCGCCGGGG
TCCGGTCTTCTCGGAGTCGGGTTGTTTGGGAATGCAGCCCAAAGCGGGTGGTAAACTCCA
TCTAAGGCTAAATACCGGCACGAGACCGATAGCGAACAAGTACCGTGAGGGAAAGTTGAA
AAGAACTTTGAAGAGAGa
>NODE_556_length_482_cov_9.977179
TCAGCTGTGGTTAGCCAGTCTGCTCATGTTTCCCTCCATCCTCATGAAGAAACAAGTGAG
TCTTTAATTAATGTCTGGATCATCAACTTATGACCTTTATTGGGCAAGTCATGAGCTTAT
GGGGAGTCTCTTTTCAATCACTGGATCCATAGTAATGCATTATTGCAGAGCGTTGAGCAT
AGTTTCTGGTTCTCAGATATCTACTTTTATTGAACAAAAAAAAGAGAGTTTTAAAGCCTA
CTGTAGGTAATGAATGAGAATATAGAGACAGATAGGCAGGCTGTGTCCTCAGTCAAGCTT
CAGTGCAATCCTCCCAGAGATTTATTTCATCAGCGAATGCAGTTTCCATAATCATATCTG
TGTCCTCATATTAGAAAGATAATTAACAGCACTAATGATCACGTTAAGTTCATTACACAT
TCACTGCCAGCTCAGAATGAAGTTGACATTATGTTGCCTTATCATCAAAGGTGGCGTATT
GTTGGGAAGTCATTAAAATGGAAATGAGTGTGATGTTCTGATGTTAATTGCAGAGGGAAG
AGATGAGTTATGTATTTAATGCAGCATTTAAAAAGCCAATGAGGTTCCTATCTGCTAAAT
AGGGTAATTAATGCTATATATTACTt
>NODE_557_length_317_cov_2.173501
AGTAAAGAGAGTTGCTAAACATGAAAATGTTCCATGCTGCGAACAACGAAGGGGGGGATT
GATGGAAAGAGGAAACAAGAGAGGGAAGACATGCTGGGATCAGCAGAAACAGAAGAGGGG
AGAGAGATGGAGAGGAAAAGTGATGAAACTAAAGTGAGGACATGCTGTGATCACCAGCGG
TTTAACAGCTTGTCAGCACTGACACTGTGTACAGTACAGTGTATGTCACTGCTGTCTCAC
TGAATCTATACTGAAGTCTCACACAAATATGGAATTAAATACCTCTCATCGTTTGCCATC
TCCTTGATGGAAAAACTTCAAACTGATAAACTTCATCAGCCTTCCAGCCATTCACAGCTT
GACTAAACTACTCTATCTttctctatcattttcatacatatacttcagactgatttaact
caattctgattttgctttaatttacttgaaacggatataat
>NODE_558_length_408_cov_9.906863
ATATCTCCCCCCTAAATCCGCCGTTGAGTGTAGCATTGAAACATTTTGTTTCCCTTTTCT
ATTGGTCTTCTTGGTGTCGTTGTAGCGTTGTCATGGCAGCCCTGCCAATCACTGTCAAGC
GTGCCAATCATTAGCCAGTACGTAGCGCGAGGCTTTCACCACTTGTGCAGCACGCACGGG
GGGTTATCAGAGTCTCCGATCTCCACAGCAACCCTCCCACCGCACCGCGCGCATCAGGCA
CAAGCCAATGCTCGCCTATCTGCTGAATGGAATGAGCAATTAGAGGGTGGAATATTATTG
CGATCTTAACGAGGCTCGTTAAAGCTAAAGAAGATATGTAGACTGGAGATGCTTAGCAGA
GACGGGAAGGGAGGGAGGGAGGCAGAGGGAGCTTTAAATGGGTGACAAATGGACAACCAA
TGACTGCAACTCGGGAATACACGTTTTGAATAGAAGCGAGTCAATTTGCACATTATTTTC
GCATAGTTTTTCCTGTAGTAGCTACTTTTTTATCTTTCCATCAGCCCATTCATTTTTTCT
CTCTCTCTCTCT
>NODE_559_length_610_cov_7.829508
TGGTATGTCCCCTTGGAACTGTGATAACGCCATGCTCTGGGGAAGGAAATCAGCGGCAAT
AAACCCTAATAGGACCAGCATGCATAGAAATGACTCCCAGAGGCCGGGGAAGCCTGGCGT
GCCGCCAGAGACGCTGCAAATGGCAAATAATAATTTCCTCTCTACCTTATCCCCCGAACA
CTGCAGACCTTTAGCAGGAGAATGCATGAACAAGCTGAAATGCGGCGCTGCTGAAGCAGA
GATAATGAATCTCCCAGAACGCGTTGGAACTTTTTCCGCTATTCCGGCTTTAGGGGGCAT
CTCATTACCTCCCGGGGTCATCGTCATGACAGCCCTTCACTCCCCCGCAGCCTCAGCAGC
CGTTACAGACAGTGCGTTTCAAATTGCCAATCTGGCAGACTGCCCACAGAATAATTCCTC
AGCATCCAGTGGAAACCCAGCGAAGAAGAAAAGGAAAAGGTGTGGGGTCTGTGCACCCTG
CAGGCGGCTAATCAACTGTGGTGTCTGCAGCAGTTGTCGGAACCGCAAAACGGGCCACCA
GATCTGCAAATTTAGGAAATGCGAGGAGCTGAAGAAGAAGCCAGGCTCATCGCTGGAGGT
GAGCACCAGGGCTCTGCTTCCCCTTCTTTTATTATTATCCCCTTGCACTCTAAAGCATTA
ACCTTTTCATCCAGTCACGTTCTAAGCCCTTGAAAATTGTTTCCATGCCCACCCATGCCT
GAACATCCCCCCGGTTTCTCAAATcggcctaccc
>NODE_560_length_151_cov_2.225166
TTGCCTTCATATTTATCACATCTGACCACATTGTGAACTCAAAACATGTTTGGAAACATT
GTCTTTAAAAAACTGCAGTATTGCTGTTTTCATGCTCTGAAACAGCTTTTCATGCCCTGA
AAAGGCCTCTTTTGCCACACAGTGTGTTGATTGAATTATATCACACAAAGTCCCTTGAAA
CAACATTTGCCTTCATATTTATCACATTTGACCACATTGTGAACTCAAAACATGTTTGGA
AACATTGTCTTTGAAACACTGCAGTATTGCTGTCATCATGCTCTGAAACAGCGTt
>NODE_561_length_745_cov_9.821477
CATCCAAATGAAAAGCTGTCACTTGCACATTAGATGAGCAATAAAACAAGTCTGTGTACA
TGTTACATACTATACTATGACACTGCTGTTGATAAATGCTCTGGATGATTTGGTAGAATA
GCCAACTCCCTTCAAAAAAAATCTGCTTCAGTACTAAATTTTCACAGGCTTCTTCCCCAT
TTTCCTTCAGCTTTTTTTTTTTCTCAACAGAACAAACATGCATCAGCCAAACATACAAAC
ATATGCACAGACGCACACGCGCAGGCACACACACGAACACACACAAAGGGTAATGGAGAT
GTAACTGGAAGAGTTCTCGCGGCATATGGATGCCATTTGCAAGCTGCACTGAGAATGTAT
AGGTCAGTCTTACCCTTTGGTATCTCTCTATCCATCTGTTTTCACATTACTTGCAAATTA
TAGTGTCCTCCAGACCCAAATGAACATAAATCAGGCCGGTGAAAGTGCAGAAGTTTTCCC
ATCTGTCATAAAACAATGATTTAAAGTACGGGTTGTCAAAATATGGCGCTGTGAATTCGC
CCCGCTCCCCAGCAGTAGGAACACAAAGCACCATCTCATCGGAGTAATTTATGGCCTCTG
AGGGAACAGAGGGTGATTAGGGCTTAGGCCACCAACAGCCAGAAAAACAGTAGAAGCTCC
AATAAGGATGGCTGGAAAACCTAGACCAAATTTATCAAACAATTCAGTGAAATCTATTTC
TGTTTGGAGAGCAGAGCGAGATATATAGCCTGTTTAGTATACTGGTACATCTCTGGAACA
TTTGGTCACACTGCATTTGTGAGTTTTGGAGATTCTACATTAAATAGTCGTAGCCCGGGA
CATGTGAtgtattggtcagctgaagtgcccgaggccaaatcaaatatac
>NODE_562_length_522_cov_10.829502
ATTTCACCCTGTTTTCAATCAGTCTGAAACAGACAGTTAATGGTCGCTTAATCCCCTGGA
CACATCTCCAGCTCCCTGCTCTGACAATGAAGCCAATAAAAAGCTTCCAAAAAATACATT
CTCAGTTGTTTTCTTTTTTACTAATTTCTCTTTTTTTATTATTTCTTTTTGTCTTTACCT
CGTCTATTTCTCATGAGTTTTCTCTGATAGTGATCCTGTTAAATTAAGTGCCTGGGCTTT
ATCCAGAGCCCTCTCACCGTCACTCCTTTAATTTAGTCATTATAATTAACCATTAACTGG
TGTCAGTTTCTGGGCCACTAACAGGCCCACTCAGTTCTGCTTGTCTGCATTATCACAGTT
TGGGGGAGAAAGTAAATTATAATGAAGGGCTATATAGTCCAATTACTGATAAAAGCAGCC
AAGTGCGCTCCTTGTAATTAGGTGCCAGTATCCCTCCCTCCTTCTCTCTCTCCTTCTCTC
TCCCTTTCTTGTAGTGACATGTTGGAAGGGAATATATGCTTAATAGCTATTTTTATTACT
GTTAACCTCTTAGTCATGTTCTTAACCCAGCGACTTTCAATCACAGAGACAAGGGGATGC
CACAGAGAGACCTTATCTCACAAACAATCATTTTAtgtgctctgcgtggctgttacacaa
agttaa
>NODE_563_length_348_cov_1.140805
CGCTTGATGATGGTGGTCAGATGAGTTGGATTTCCGGCTCGATAGTATAGCTCTTCGTTA
CTGACATGATGGAACCACTGACAGGCGTATTCGCATGGCATACGGCTCCTTCGGTCGTCT
CCACAAAGTCTGGCGAAGTTGCAAGATACATACAGCAACTAAGATCAGGATTCTCAACAC
CTGCATACTTCCCGTTCTAACGTACGCTAGCGAGACCTGGACTCTTTCCACTGCACAAAG
CCAACGTATCGAGGGAGGTCTTGCAGAAATTTATTGCGAAAAGTGGAAGGTCTCGCCTCT
CTCTATTCCAGCATATTCATCATTTGAATCAGTGCCTCTAAAAATAACTAGGCCAACACc
gatcatagtagccactgtgtattgtccacccaaatacaacaaagatttcatcaatgaatt
ctcttcacttttcgcccacctctgcacactctctctcaatgtcattgtacttggtgattt
caatatccacat
>NODE_564_length_324_cov_4.367284
CACAAACACACACAGACACACACACACAGGTGGAGCCTCAGGGACCCGGACGACAGAACG
GACGTCTCGACAAGAGTGTTTTCCCGCACCCTCGGGACACCAAAAGTCTGGTGGTGGTGG
GGGTGTGGAGGGCTGTTTTATTTTTATTTTGAGTGTTTAATGTATTAAAAGGGGCCGGGG
TAATGAATTATAATCTTTAATGCAGAAACCGATCGATACCACCCAGAGAATAAATCAGCT
TTTACTGAGAGCGTCAAAGCCCCTTAATACACTAGGGGAGAGAAAGGGAGTGCATGGGGA
GGAGGAGGAGGAGGGAGGGAGGAAGGAAGGGAGGAGGGGAGGGGAGCAGCAGGGACAAAC
TGTGAGCAGGAAGGATCCCGAATGAAGCAGAGAGAGAGAGGTGAGGATGATGAAATAAAG
GAGAAGGGGAAGTAAGAGGTAAAAAAAGAAGGGATGGAGGGATGGATg
>NODE_565_length_337_cov_7.124629
GAGACCTAGACCGGCGTCTTCAGCATAGCCAAATTAGGTGGGGCAGGTGGCATTTCCAGG
TGTCTAGCACGTCTGGTTCCGGAGATATTGGCCAAAACGTTCTCCCATTCACTGACAATG
GGCAGTGCATAACGCAGCCAGGGTTTGGGTTAGGGTTAGGGTTTCGGCCTGGGTTTGGGA
AAACGGTTAGTGCTAGAGACATGAAACTTGTGTCTACCCCCCCATTTGCTGCCGCCGCGA
TCGCACTGAGCCTACTCCCGAGTCTCTACGACGTCAGGAAGTGGGAGAAACCTGTGATTT
TTTGCTGTATCTCGGGACGGGAAGGTCGTAGAGACTCGAGACCTAGACCGGCGTCTTCAG
CATAGCCAAATTAGGTGGGGCAGGTGGCATTTCCAGGTGTCTAGCACGTCTGGTTCCGGA
GATATTGGCCAAAACGTTCTCCCATTCACTGACAATGGGCAGTGCATAACGCAGCCAGGG
T
>NODE_566_length_293_cov_1.044369
CACATCATCATTTACACACAGGTTTGTGTTAATGAGAACACACTGATGCTTATAGACAGG
AGTCTAATGATGAAGCTTTATGACTCAATTAAATGGGAATTAATGTTATCGACAACTGCC
CACATGTACCACACTTTCTTTTGCAACTACAGATTATTTTTTAAATAAGTATACTTTGTT
TATTATTAAATATATCCGAATGTGCTTAAAAAATAGTAAAAATGTTAATAAATTATTAAA
ATAGCAAATTCTAACAACCCAGCCTGGTGTCTTGGACCAACCATCCATAAACCAAATGTc
aatataaggtgacatgaagcacaaaaatgtagcaaatattattaacgaatggaaagctgc
accctgaaaatatttgcagttttgcttgatctgtcttagttttctgttgttcagctaata
aagtaatcgattgatta
>NODE_567_length_405_cov_3.730864
CTAGAGTTGTTACCAGAAGGAATCTTAATGAACTCTTGACACTACAAAATCTTGTATATT
TTTTGTGTGCCAATTTGTAACATATTTTGTAAGTGTATATTTTTCTTAGAAAGTGCTGTG
AAGTATTTGTGTGTGTGAGTAACCGTTTATGCGCCTCTATAGGCAGTGGAAAGGATATAC
AATGACAAGTTTCTGGTTTTAAAAACCAAAATATGAAAGTATCAACAGAAAACTAGAAAT
ATTTACATTTTGTTGGGAGTTTTGTAATAAGACCATGATCTTGTTGTGAGAGTGTTGTGT
TACTGTGCAAAACACAAATAAGCAAAGAAAAAAAAATGAAAACTTGGAAAAAAAAATATA
ATTTGTGAACAATTTGCTGTTTTATAGATTTTCATGTAAATTATTTGAGTATTATTTTGT
TTTTTGTTTTGTTGTAACTGTTGCAAAGGTTTTAAATATTTGTGATCAAGCCTGTATGGT
GATAATGTAATATTGGTAACTTGCTGAGTTTTGTAATAATGTTTATGGAGTAAATATaca
aattaaaat
>NODE_568_length_383_cov_4.462141
ATATGAAAAACCGACATGCTATTTATGATATTTGTCCATTTGTTTTAGATGTATGTAGTG
TTGTGTGAGTGTGTGTGTTTCTGACACACGTGTGTGTTTGTGTGAGAGGGAGAGAATTGG
GCCAGTATCCCACCTAATTGTTATTGCGTCTGTGTTTGGCCTGGAGACAGTCGATAGGAA
TCAGCAGTGAGCCTGCTGGTGGTGCTGGTGGAGGTGGAGGGGGGGTTACAGAGAGCTGTG
TCTCCCACTTCCCAGTGTCTTAGTTGTAATGCATCCCTCCACTAACAGGGATCAAGGTAT
TAGGGATTCAGGTTATTTGTATTGATTTTATGTGCTGTCATGCCGGGCTCGAGGACGCCC
TCATATTTGTGGAAATTGCAAATTCCACCTCGGAAATGTCACCAGCGTTTAATCTCTTCT
TGAGTGGTCAATATGGGACCCTCACTCTGGTCCGACCACGTTTATTAAACAGAGACCAAG
CGTTTCCCACGGTTACCATGACACCATGCACCATGGAGCGGGATTGg
>NODE_569_length_501_cov_8.766467
TAGAAGTCTAAACGTCAACAAGACCAATCCCACTCAGTGCTAATCTGCATTCATTACTAT
GCAAACAAAACAATCCAGCCTCATATATTCTTTCAAAGTCACCTTTAGATTCAGACACTT
TTCTCATATAGACGCACTGGCAAGTCAGAATCCTCCTGAGCACAAAACAAACAGCACATC
ACGGTCGCATGTAGAGAGCCACACCAGTGAGAGAACAGAAAAGGGAACATTTCAACAAAT
AGAGAATAGCATGGCACTGTCACATGGGGAGCACAAAACAGCAAATAACAGAGACAAGGT
CTGATGGTAGCCCTTGGAGCAGCTGTCATATTAAATAATAATGAAGGATCTATTAATATG
CAAAGGAAGCAGCAGCCGACTGGCTTAACGCTGTCATGCCTCTGCATATTGTCAGGATCT
TCATCATTAATTAACATGCTAGCTGCCCCATACCTGCGCCAATGTCAGAACATTCTTACA
ACAAACACCCCAATGCCTGTGCCCTCCGCAACTAACTCGTATAATTAAATTAAAATCAGA
TTAACTTCACATCAGTACACAAAAGACTGACTTTTACGACTTTCTCTAGCAGTGATTAAA
AAAATAAATAAAATAACCAGAGCTTATCTGTTGTGTTTCTGTTCT
>NODE_570_length_350_cov_9.180000
CAAGCTGATAACACGGACCACAGAGATCAGTCTCTGTTGGATAACCTACACGCTCAAATA
AGAAGTGGTAGAGCGCCAGCAGATAAACCATGAATCCGTTTCCTCCCTCTCTTCCGGACT
ATAGTCCCCTGTAGCCGGTGACTTCCCTGTCTCCCCGAACTCTCTGCAGCACCGACTGGT
GGTGCAGAAGCACTGCTGATTAGCATGCAGTAATGATGGTGAGCTGGGCTCCATTGTTCT
AACACCTCCCCTCTCCTCCGCACCAATCTGTCACCATTCAGTGGGCTAGAGCTGCCTCAA
ATGCTTCTCTCCACAAATGAGATGGATAATTAGTTGCCCCTCACGAATGCTGCACTCTTC
TCACCCCTGATTGCTTTCACCTTCTTGCTCCTGGCAATTTTGACACCTTGTAATCAGCCT
GCTACTTCTCCGTCTCAATCCATATCCCTCTCCTTTTTTTTGCCTCTCATATTTTTTTTT
TTTATAGCTCTTAA
>NODE_571_length_633_cov_11.146919
CCTGCCTCTCTTTCTCTCCCGCTCTGTCTCTTCCCACCCCCTGCCACCCCTGCTGCCCAT
CTCCCTCTTGCTCCACAGACACGTGACGACTCCGCATGATTATTGGCGCAATCACTCATG
TAACAGCCTGCCCAGCTTTCCGTGGGGGCTCCAGTATTTGTCACTGTCACTTCCCCAAGT
GCTCCGCCATTGTCTTGGAAATTGTATGTGTAAGGCAAGAGATGCCTGTGACCCACTTCG
ACAAGGGAGCCAGCGATGTGAGGGCGCTCATCACACAAAAAAACAGCAGTTTGATGTGTC
CTATTATGTGTCCCAGCAAGAGCCATAAATAATTGTGACAAGTTTTTTGTTGCGCGTGAA
AGTCCTTGACTCTGCCTCCTGTTCCAGCACCTCCTCTCTCGTATGGAGACGCTGCCAAGC
ACCCCCGATGATAGATGGCACGGTGCAGCAAATGACAACGGGATAGATTTTTAGTTTGTG
CTTTGGAAGGGATCAGTAATGGTGCTTTGCTGTACAAAGCAATAAAAGAGAAGGACAAGA
GACAGAGGGGGGAGAATGAGGGAAAAACAAAAAAAAAGAAAGATCCATCGATGGTGAAGG
GGGAAGAATGATGGCCGGTGACGCATGATTTTTGGGCATTTTAGTGCTTAGATTTATGAA
ATCAGGGTTAAAATGTAGTAGTGGTGTGGTATTTGGCCACTCACGGCAAAAACATTGATA
AATGCATGAAATACATTTCGTggtattatattgtccactataactgcaaagaatagt
>NODE_572_length_440_cov_12.690909
TTTATTTTCTCCTGCTCTTCCCTCTGTCTCTCCCTCCGACTCCCGCCCCTCCAGATTGTG
AAGTCGAGCCTCTAGCAGTGTAGTGCTGAAGGTGTGTTTGTGCTGTTATGCCCTCTGGCT
TGGCTGCCAGCTTACTCCCACTGATCTGAGCCAGAAGGCAGACTGCCGAGGAATACCGAT
CACCTTGCCCAGACCGAATCCTTTGAGCTCTCTCTGGCATCTTTCCCCCTTCTGCCAGTT
TCCTCCTCTGCTCCTCTCTTCCCCCTTCTGAAGTTGACAACAAAGACATCCTCAGGGTCC
TCCTTGATGTGAGACCCACTCTTGATCTTTTTTCCCTATGTTTTTGTACCTTATAGTTGC
ACTACTTTCATATTCCGCTAGCACAATATTTACACACCAGAAGACAAAGAAACAGGGGTC
TTTTCATGTAGAAACCCCTGCCAACATGTTAATCACCTGAAGACCTGCAGTGGTCATGTT
GGCCCGGCAGAGGCAAGACATTAGTGAGGCACCTCTGCACACTGCCTCCTATTTGACCAG
AGCCTCAAGATATCTTGCAGGTTGTacaagagtacaagagtatc
>NODE_573_length_492_cov_17.266260
CATTTGGCAGTTGTTAATCATTCAGACGGTATATTTGTGTGCCTACATAACTAAACAAAT
TGCCCCGGCAAGATGAATTTCAACCATAATTTGTTACTGCCATTTAAAGAGGGCACTCCA
CACTTAATGTTGGTTAAAACAAGCAATTTCAAACAGAGTGCTGGAAGAAAGTGAGAACTG
TATTTTGTTTTGTTTTTTTTACGACCACCATTTAACGTGCAACAATTCACCTCCAAACTT
GTTTCGTGATTAATGATCATCAAGAAGCACTTAGTTGTGTTTCCTTCAGGTGGGAACGTG
AGGTAAGACTTTGTGGGCAACACAGTTAATCACACAAAAATCTAACAAAAATCAAAAATG
AAATATTTATTACAGCATTTGTGACTGAACACCTTTTAAACATTACGTCACAGTCCTCAT
ACAAGTATTTAATGTATTTTTGACAAAGCTTAAGGGAGACGGCATCTTATCATCTAGTGA
GGAACACGTGCTGAAAAAGGAAGGAATTCATGGACATACAATATCAATGCCACAGCAGAT
CTGAAACTAGCAAAAACATTCTTTTTCAATTGAGGTAAACACATAGAATATCTAACATGA
AACAATTAATAGACTGAACTCTGTACGAAGTTTGTT
>NODE_574_length_309_cov_5.084142
AGGCTGGAGGGAGAGCTCAACAAGCTCAGACTAAAACGAAGCTGTTCCTCAGAACTAAGG
CCTCCCACGTCTCGCAGGACGCGACAGAAACCGTAGACGGTGGTTTAAAACGGCAACAAC
AAGTTGCAAGCCAGGACGAGGGAGCTTTTGTTCTGGAAGATTTGGGCTTAAAAAGTGCTT
TAAATGAACGCTTTACATAACGTATGGATCTTTTCAACCTCCACCATGCTCCTGCAGTCC
TACACCACCAGCATCGGTTACACTCATCCGGGGGAAAAATGCTGCGCCATGTGGGAAGTG
ATGCGCTGATAAGTTTCCGGCGTCAGCAGATTTTGTGTAAACATCAGAAGAAGAAGAGCA
GTGCAGTTAGTGTGACGGCGTCCGAGGCAAAGCAGAAAGGGGAGAAGTAAAAGTTCATCA
AGTAAAACTGACCTTTAAAGCTGCTAAATGTGT
>NODE_575_length_399_cov_10.087719
AGGAGAGATGAGTGAGATAGTGGGGGCTGAGGTAGGAACCATTTTCACACTGCCACAATT
ACAGGAACCGTCATTACATTGCTCACTCTTACTCAAATACAGATAGAAGCCCCAAAAAAT
TATGCGCAGGCTAGGAGGAGAAAGTGGCTCACTTCTGTTTGCTAAATTAATCGCTTCCTA
AATGGCTCCAGGCCAGGCAAAGTTAACATTTGCAGTTTCAAAGGTTTTCAGCGCTTGCAA
TGAGCCATGAAATTACTGCATGCCGTCGAAAATGGCAGCTGATGAAAAGCCCAAGGAGCA
GGTCCCACAGGCAGAGAGAGCTTGGAAGTGAAATCTTAAACACAAAGTCTCATTTCTGAT
TCGGATCATGGTGAAATTCAGAACCAAAACTCGAAAAATGTGCAAGCCCATGTCCGAAAG
CAGGACAGGTTGTGACAAGACAGATGACGAGCAGCTGTTTGTGGCCTGGCAGGCTCGTCG
GTGAGTCCGAGGAGGCGAGGCGAGGTGAGCGCAGAGgttgggttgaaggagcgtaatgtt
gat
>NODE_578_length_517_cov_10.880077
TCATTAAACACCTTCAACACTGCCTGCAAAGAACTACCTGTCCTGGCTTCACAGCCGCAT
AAACCAAAAACCTCTTAAGATCACGTTTGCCTGAGCTTTGACATATACACAGTCTACATA
TACGGTATATGTTAAGTACTAAATGTAAACAAAATGTGCATACCACAATCAACCATTTAG
CTGGTGTGTGGATGTATGGGGTAGGAAAGGTGGTAGGGGGGAAAAAAGAAAACAAAACAA
AAAAAATACAATACAGACAATGTACAAATTCCCAACTAAGGCATTGAGGCATATTAGGCA
TAATAATCATTGAAATGCATCAGTCAATAGCAAAGTGTAGCTCAAAGACTAAACTGACCT
CTGTCAGCGGTCACAATCCTTTGGTAAGGATGGACCCGCGTGTCATGCCGTCTCACTTTA
GTAGCCATTGCACCTAGATTGTAACAGGTCCACAAGGTTAGAAACCATTCACTTTGAGGA
GGGGAAAAACAGTCATCTTTTACAGTAACAACATTCACATTTTTAACCATTACCATTTAT
AATGCTTGGATAATACAACAATACACAGAATAACATAATACAGATTATAGTACATATACA
CACCACACATATTTTTTTTACATGTAGAAAAATGCAGTAGAAAAAAATAATACACCTTTT
T
>NODE_579_length_212_cov_4.778302
TTTGTAAACATTGTCCTTTGAAATCAAAACATGTTTGTAAACATTGTCTTCAAAAGTCAA
AACATGTTTGTAAACATTGCGTCCTAAGTCAAAACATGTTTGTAAACATTGCCCTTTGAA
GTCAAAACATGTTTGTAAACATTGCCTTCAAAAGTCAAAACATGTTTGTAAACATTGCTT
CTGAAGTCAAAACATGTTTGTAAACATTGTCATTTAAAGTCAAAACATATTTGTAAACAC
TGTCGTTGAAACTGTGCAGGAGTGCTGTTTTTATGCTCTCAAACTGCGTTTCGTGCGCTG
AAAAGGCCACTTTGGCCAAACGGTGTGTCCTCTCAATATCTTGACAAAATGTCACT
>NODE_580_length_443_cov_13.097066
GGGTAAAAGCCCACACACACACCCCTGTCAGGGAAGCGCAAAGGCTAGATACTATAGATT
ACTTTAATCCCCTGCCAGATATAAAAAGGATAATTACATATTTGTGGTGGAGGCTGTGTG
GTGAAAAAAATCAATACAGCCTTTTTTGTATGACACTTCATTAGTGTGAAAAAATCTTGG
AGCTGAGAAGAACTGCACTGCAATTAAATGGTTCTGCTACCTTAGACTTTGTAATGGCTC
TATATTATTATCCAGTTTATTTGAAATAGTGGTTGCACTTGTGGAGTAATTGGAAACCAT
TGATTATGTACTTTTATGTCTACACTCTTGCACATCATTATGGAGAGAAGCAATAGTTAG
TTAGCCTCTCTAATGAAGCACTAATTGCACTAAGTAGGTTAAGATGTTAGTCAAACTGCA
CTCAACTGAAATCACAACACAAAGACTTCCAATTAATCTGCATAGTCTGACTAGCAGATG
TTGTTTTGGACTCCATATCTTGCAGCTTTTATTTGCTTTGTGTCTGATCCTGTTGCGTAA
ATAGAAATTGTATTTGTATCAGTCCATTGGCAGCAGATGAAATTGAt
>NODE_581_length_145_cov_1.193103
CTCTCAAACAGCGTTTCGTGCGCTGAAAAGGCCACTTTGGCCAAACGGTGTGTCCTCTCA
ATATCTTGACAAAATGTCACTTGAAACAGCTTTTGCCTTCATATTTATCATATTTGAACA
CACTGTGAAGTCAAAACATGTTTGCAAACATTTTCTGTGACAATCTGCAGGAGTGCTGTT
TTTATGCTCTCAAACAGCGTTTCGTGCGCTGAAAAGGCCACTTTGGCCAAACGGTGTGTC
CTCTCAATATCTTGACACAATGTCACTTGAAACAGCTTTTGCCTTCATA
>NODE_582_length_362_cov_12.848066
GCTTAGAGATACTGATGGGGAGGAGGGTGGGGGGACGGGGAGAGAAAAATGTATTGTTCT
TTTTTTTTTGGGTTTTGTTTTTTTGTTAACTTGTACACTGTGCAAGGTTGAATTATCCTG
TACAGACTGTAAAATGTAATATTATTTTGTACAACTTAATTGAAAGAAAAACAAATCTAC
TTGTAGATCTTTGTGCCTTGATTATGGCTGTACCTGTAAATGAGCTCAGATGTAAGTATG
TTTTCGACTGCGCTGTACAGCTTGATGTCAAACTCTATCGGCAGCGAAAGACTGCGGGTA
GGGGACTTTCTCTGTAGAGTTTAGTTTTTTCTGGTTTATAAAAAAAAAAGGAAATGCTGT
TTAGTAAAAAATAAAAAATAGGGAAAAAATCCTAAAAACCTGTATACATTATGCAAATTA
ACCACTTACCTGCAGTGAAGACCAGATGTTGCAGCGCCATGCCTTTTTTTTTTtggtttt
gttttgttttatttctcctcctttta
>NODE_583_length_485_cov_4.552577
TACAAACTAGGCCTCAAAAGCAGCAATAAGAGCTCTGTGATGAGATATGACAACAGAAAC
GATGAATAGAATACTTATCTTTAGGTTTTATAATGAAATTACATAGTTTTGCTAACCCGT
GTATTTTTATAGGTCATTTCCCACTAAACATCATCAAAAAAAGAAAGAGGAAACCCTCCA
GCTTCACACTATTGGGTTTCATTCATTTCATTTGATTTGACATATCATGCTTCTGTGCCT
TGGCAATAAGGACACAACATTGCAGCATATTGGCAAGCTCATTTGCTTTTCATAGTGAGC
GTCGTGTCCAAAAAAAAGTGCCCCCTGGGATAAACACGTGTACGGGGACTGCGGGCTCGC
CGCCCCAGCAGCAGGTGGCCCATTGCTGCCTAATGAACACCGCAATCTGTTACTATCGCA
GCGGTGCTTTTCACCAGACAATTAGGCGACTAAGCATGTCATTATTCCAGGCCAACAAGA
AGAGGCTCTTCTCTAATTTCATCTTTTCATTCCTGTTTACTCACCCACACTCCCCTCATT
AACGAGAGATTTTCCAGTCCATGCTAATTGGTTTCAATAACATTCATTTTAGTTGAAAGG
AAACGATTCTGTTAATTGAGGAGCGCAGA
>NODE_584_length_651_cov_14.643625
AAGACAACACACTGCTAGCTGTGTTTCATGGCTCTACGGTGCAGAGCAGGCCATATATCT
CCAGCGTATTATCAGGATGACTCCTGCTGGCCACCCTGTCACAGGAGAGTGCTTGATATA
AACAAGAGATTGCTGCGACACCCAGTAATCAATATTAGGATGGTTTCAGTACCAAACATC
ATTTGTCTCTGCGACCATTCCTTTGACCAAACGAAGCATTAATTCAAATCATAAATCTGA
GCTGATTTAAATCCGAGGAGAGTGAGGGAGGGAGAGAGGCCCCTGTCTGACTGCCTGCCC
CTAATGATTTATTTTCTACATTTCTGCGAGCGAGAGATTTGTCCATACTCACTGACAGGT
CACCTTCAAACGCCAGTGGCAGACTGTTCATCACCATGCAGACGAGCATCTCATCGCTGC
AAGTAAATATTAAAGGAAAAGAATCCAATTGATTGTGGATGGGGCCGAGAGGCGTCACTG
CCATATATTTCACTCAGAGAGCTAATGCTGTGGCCCATGCACCCACACCTAGAACTGCTC
CCCCTTGCCAGAATTATGATTCTACCGGGAGCCTGTGTGGCTGGCTGTGGGCTCAAGGTT
ACAATTTAAATTGTAAAAAGATAAAACAGTTTCTTATTAGCTCCATTGCCACAGCCTTGC
TGTTGGTACTCACATTTATCTTTATTTCTGTGACCTCGCAGGCTCGTATTCTCTTTTTTA
CACACTCCATTCTCTCGGAGTGATGACCTCACACTttatgcattttgcattgttaaatct
gcttagaaacacatc
>NODE_585_length_584_cov_13.217465
GTGTTTTATTGTTGCTCATATTACTGTATTAATTTCTACTTCTAACTGCAGGATCAAACA
TGGCCGAATGATCAAGTGAACAGCTAAACAGTGTTAACACCCAAACAAAGTTACCACCCT
CACACCCATCATGCCGGGAGTCCAAAGTCAGCCACACAAGCATCAATATTTTACAATCCC
TCAAGAATCCTCTTTAAAGATGCAATCAATGCCTCCTATTCATTATCTATGTGTATGTCT
TCTAGGTATGGCCTTTGTCATTAAGCAATAATTCTCCCCTCCACAGTCCCACATTACTCT
GCTGCTCCATACTTTTACAAATGCCTCGGGGCTATAAATACTAATGAAATCTCTTTGCTT
AATTTGATTTTGCTGGTACACTTGCAGTTATGGCTGAACTTTCCCACGAGAGAGGCTGAT
TGAACACTTTCAAGTCCTTATGGAAGCAGGAAAACATTCCAAAGAGCTGGGGAGATCATT
TCCATAATTACCCCGATTGGCAGCCTAATGACCTTCTGTGACAATAAAAAGATCTCTTGT
TAATTCCATTTCTGTCGCTGACATTCAAGAGATTCCTATCTTACATGTTTGAGGGTTCAC
AAGATAACAAGTGTACTTTTTTTCCCTCCCGTTTCCAGCGAGCAAAAGAGCAGCCCCATT
CAGCTCTGTCCCCCCCCCCTCCACCCCAAACCCActgcggtgatgtggctctgctctgct
gtgaaagg
>NODE_586_length_439_cov_4.150342
GCTTTGTTGTGCACCACGTGGCACAGCGCTGCCCTCTTCAGTGCTGCGCTGCATTTGAGG
AGCCATTTGACGCTTTCACCGCTGTCACCCTTGTGCCTCCAAAGCAGATGCGTTGGCTCT
GTTCGTGTTGGGCCTGTCTCGCCTGACGCACCAGAGGCATCTTTTTTTTAGTCACGTCGT
CTCACCTTGGTGCTTCGGAGGTGGAGAATGAAGCGTCCAACTTGAATCTTGTCCACGTCA
GAACCAGTGTCGGTCCGCCTCCAATCACTCTTGTCTCAAAATGTGTGCTTGTGTCTTCTC
AGTGCTGATGCTGGAATGTCCACCAGCCACCAAAAAGAGCTGCTTTTGCACTGCCACCTA
AGGTGAAACCATAATATCGCTGACAACTCAGCGTGCTCCCTTCTCTTCTTTTTCCAACTG
GCTGAGACACGTGCTGAAGTATCCGATTCTTTGGGGCCCCTGACAGCGTGAAGAAAAAGC
CTTGCCGTCCGCACCCAAGAGCAAAACCAACCATTCTCTCGTCAAAAAATGAGCTATGAG
CCGTGCAAGCTTGTGACGACGCCACAGAAAGGGCTCGTGCCGC
>NODE_587_length_621_cov_10.779388
AACATGCTGCTAGCTCTCTCTCTCTCTCTCTGTTTCTTCACTCCCTATATTAATCACTCT
CTTTTTCTCTCTCTCCTTCTCTCTTTCTTCCTCACTGTTGTTTCCTCACTCTCCACTTTC
TTCACCTCTTTCAGTTCCTCCTTACCTCTGTTCATCCCTCCATCCACATCCCTTATTCCC
TTTTCCTCTTTCTCCCTCTCTCGCTCTCTTTCGCTTTTCCTGGGGTATTTTTTAAACAAT
GTGTCCTTCATGTACGGTTGGTTACGGGGCGTACAGAAGGACATCATTAGCGCTGGTGGT
TAAGCTGTAATTTACACCATTACCGAGGTAGGGGCCATTTTTATTGCCTAGTAAATTTCA
GCTCTGAAATATTTAGACCATATGGCTCAATTTGTGTAATAACCTTAATTTCCAAGCACC
CTTCAGCTCCCTTCAGCGCCGGCTGTTGTTGGCGGATGGCAGAGTAGTGCGTGTACACGT
TCGTATGTGTGCCCGATCTGGATTTGGAGCACATTTACACACAAACACACACATGCAAAC
AAGTACGCAGAAACATAGACATGGCAAAAATGTTACCGCATACGCTAAACATAACCTTTT
ACACAGTCTCTTCTGCATGCCCACACCGATTCCTTTATTCACACACACAGAAACACACGC
ACGCACACGTATGTATGCATGGCGGTAGCAGATTAATAGGGTGTCAGCTTCTGTTTGGGT
GAGGGAGCGTCAGGCGTCGGCCAGATGGTTCTCAGGGATGATggc
>NODE_588_length_504_cov_4.323413
GGAGGGTGTGGAGGAAAGAGATAGACAAGACAGTCATTCTCCTCCTGCCCCCTCCCTCTC
CCCATCCATGTCAAGAACCAATCACGTGTGAAAACTTGCCTTAACTTCCCTTGCCTGTGT
GACTACAGCGTCAGAGAGTTTGACAGATCTGTGCGCCACGGAGGCGTCTCCCAGCCATTT
GGCATGCCATGCGCGTCTGGTGCGCTGGAGACTGCCTGTCAAACGCCTATGAGTCGGTGG
CGCAGCCAGGGACCCTACGGAGCGCCAGATGGGCCATTAAGGTAGTATTAATGTAGATGC
CATCGCTTTTCTCCTCTGACTGGGACATGCTCTCTCGAACTGCGAGCAGCTGCTGCCATT
TACTAGGACAGCTTCCTGCTAACTTTGGCCAACTGGCATCACTACTGACTGGCTCTCAAT
GTAATGATACACTTTTTCTTCTTACTATACCTGTGATTTTTTTTCTCTTTTCCCACTGCC
CTCCCTTTCCAGAGGTTTTAACAGGAGAGTGCTGAAAACTTCCagcttttcctgctgctc
aagcgctataaacacacacacgcgcgcacacacacacacactcctgcacagccaggcagt
gataccctctccctttctttcacagacccatatgcacacacatataaa
>NODE_589_length_399_cov_2.270677
ATCTGTGCAGGCGTATGAACTATTGGCAGAGCAACGAGCCCCTGACACTGATGATCGGTA
AACTAGAAGAAGAGTCGACAGAATCAGGGCCACAAAGGCTTCAAAGCACTCGTTGATTAT
TCAGAACAAAAGGACCTGTGCACAACAGGGGAAGGTTTTTTGCATAACTGCCCTTGGTGT
CGGTAAGAAGACACCACTCTGACCCCACCTCCTCCCTCTATCCCTTCATCCTCACCCTCC
TCATCCTCCGGGGATCACATATGTAACTGCAGGGACAAAGCCCTCAGGACAGGGGGGGAA
TGTGCACACACACCTGTGGAGCAGGAATGTGTGTGTGTGTCTAATCATGAAATCATTTCT
TTGGTAAAAGGACACTTTTAAGTGTGTTCAGCAAACATATGTGCAGGGATATTTAATATT
TCATTCTGCACACTTTCAGATATCTGTAAATACATAACCCAAAAAAAGAGAAATGAAAGT
TCAAACATAGTGCAAAAAAATTAAGCAAATGGCTTTTTttagcgcaggaagacaatttgg
aaa
>NODE_590_length_305_cov_1.704918
TGGGCAGACTGGTCTTTATAGAACAAAGAAAGCTCCTTCTAGGCGAGGGGTTGGGGTGCA
TACCACAGGGGCACAAATACGGTCAAGCAGTGAGTCTCTGGTTCGATTCCCAGTGTACCT
TTTACTGCATGTCACTGCCTTGCTCTCGCTCCCACACTTCCTGTCTGCCTTCACTGGTTC
CATCTCATAAAGGCCAAAAGAAGAGAGAAGAGAGACATCCTTCTTTGTCAGTGCGTGCAT
GAAAGTTGATCCTCAGATAAGACCTCCCGTGCAAGGAAAGTGAAAAGCCTCAGGGCCGTC
CTTCGCCCTGCCTGATTGCAAAGCGTTTTAATTCAGGCTGCAGTGGACGTCTGCAAGTCT
GCTCAGGCATCATGTGTGTGTCAAATACCTTCCTTTCTTTAAAAAAAGAGAATCCTTTAG
ATATGAATTCATTATTTTGTTTAATAATt
>NODE_596_length_572_cov_4.947553
AACTGAATTGAGACTCTCCTTTTTCAATTTCCCTTGTTAGCCTCCTGCTGCATTCCCCCT
ATAGTTTTTTTTTCTTCTCTTTTTTTTTCCAGATGAATTTTATAATATTTTCCTCCCCTC
CCCACTCCATCTCTCCCTCTTTCTCGCTCTCTCACTTCTCGGCAGTTTTCCCCAGACAGG
TTCCACAGTGTTTTAGAGGGGATGGATTTAATTGCTCTGTGGGGATTGGTTGGCTGTGCC
GGGCTCGGCTGTTTAATTAGTGTACCCTGCCGGGATTGGTTTAATGCTTCATGATCTTGA
AATTGTCTGATTGTTCAGCCCTCTGGGGACTCTCCCTGCCTACGTAGGCCAGCAGGTTTA
GCTAAACATTGCTCCAGGCTTTTGCTGTATGCGGCAGGAGGAACAGTATGCCTAAGGAAC
CGGAATTTGGCTGAAGTGGGGGGTCAACTTATATGACGAGCTGGTCAACATGCATGTGAA
GTGGACAGTCTTCTGATTCTCCTGAGTACTTGACTGCAGGAGATGTGTACAGACCTCACA
GGAATGTGTACCCTTACAGTCCTTCATCTCAGCTTGATGCTGTATGGAAATGATCCAATT
GACTATTAATGCAGTACCAATATTtagaatgcgatagtgtttctgtatgataagcaagca
tatgattttagctgcagccaagcaaaataagttgctatgcatgtggttctgtgttt
>NODE_597_length_472_cov_10.807203
GTTTTTGACAGCATCATAATAATCTGGGTATCTTCTTGATCATGCCCCATGTTTTTTTTC
CCTTCTTTTCTTCCTCATCTTCTCAGAGACGAGTTTCAAATTGCCTGCGTCAGGACTTTG
CTAATTAAAGTCATACTTTCAAAAATGCCATAATAACTGTTAATTAGCTTGATGCTATTT
TCAGCATAATTTGCTAATTAGTGGAAAACCTGTACAGCGTTTCTCTCTAATTACAGTATG
GCTCCGCACGGCGCATCTGTGCCTTGACTCCAAATGATACCATTACAAAGTCCCGTATTA
CGCATTCTCTCAAAACAGTTAATTGCCTCCACAGATAGTGAGATACTTCAGTCAGCTGAT
TTTTATGGTAATAAATGGACAGGCACAGACAAAAACCACCCTGGTTCATATTTATGAAAT
ATGAAAAAGGAAAACAACCTCCTTATGAGATGCATGGAGTTAGTTTGGAATATAATCTGG
TTGGTTCTGTGATGATTTTGTGTGCTCATGCGTTGAGTTACTGAGACTTTTAATGAAGTT
TGATTTATTCTTTGTTGTAACCTTGCGAGCGAGTAAGCCATAACATTGTAAttaaagtaa
aaaatgtggagtaatg
>NODE_598_length_145_cov_2.937931
ACACACTGTGAAGTCAAAACATGTTTGTAAACATTTTCTGTGACAATCTGCAGGAGTGCT
GTTTTTATGCTCTCAAACAGCGTTTCGTGCGCTGAAAAGGCCACTTTGGCCAAACGGTGT
GTCCTCTCAATATCTTGACAAAATATCACTTGAAACAGCTTTTGCCTTCATATTTATCAT
ATTTGAACACACTGTGAAGTCAAAACATGTTTGTAAACATTTTCTGTGACAATCTGCAGG
AGTGCTGTTTTTATGCTCTCAAACAGCGTTTCGTGCGCTGAAAAGGCCa
>NODE_606_length_563_cov_6.008881
AAAGAACTGTATTGTGTTTTTCTTATCTTCTCTTGTCCTTTGAGCAATGTCAAGGTGAAG
ACAGATTGCCAGAGATGGGTGATTTACAGATATTGTTTTTTTCCTGTTCCCCACACATCC
TTCGTTTTCTTGCTTTGAATTCAGCCTCAGTTGTCTGTCTTACCTCTTTCCATCCTTCTA
TCCCTTGACAACATGAGCTGCCACTCTGTGTTACTGTCACATGAGCGAGTGCCAGCCCCC
ACATCACAGCAGCCTTTGATTGGCCAGGCCTTTCCAGGTCGGTGAGCTGCTGCCTGATAA
TAACCTTGTTTGATTGCTGGAGCAGAGATGTAATTGATTGATCTGCTCACCCTGTCTGGG
GCTCGGCTTCTGAAGTAGCCTTGTGTGTGTGGGTGTGTGTATTGAAGTGGGGGGTCGGTT
GATTGTTGAGCGGAGCTCCAGATAAGCATACATGTACACACATACCTCGACTCACGATGC
AGATCACACACACAGACATTTACTGACACACTTTTGTTATTGTGGAATATAGTGTGCAGC
TGCTACCAGAGGTGTACAAATGAAGGAGAATGTGGAGGGAGTTTGTTTTTTAAACTCTTC
CCGGCACATCTGCCCTGTGTACCTCTCTAAACAAACCCTACCAACCAATCAACAAGCCAT
TAAACCTCATTAAAATTCTCCAACTCCCTCTGAAGggattgtttgtg
>NODE_607_length_579_cov_9.200345
GTTACATATATATATATATGTATTCCAAAGTGACTCGGTGTGATCAGGGCCTTAAAGGGT
TAAAATCTGTGCTACTTGGAGTGTGTCCCCCAGAAAAGGAATGAGGTCCCCGGGAATGTT
TTACAGATAAAATAAAAAGAATCAGGAGAATGAGGGAAAGAAGAGAAGTTGAATATATAT
TTCATGTGATAAGAGAAAGATGAAGCGCGAGAAAAAAGATTCCATTACAGCTGCGACAGT
TACAAAACTGCTGCTGTGTAGAGTAGCCTCTGTTGAAAAGATTGATGCAATAAGGACTGA
CCTTGGCTTGGAGCAGGAGTCGGTGATGTATGTATGAGCATCTCCCTGCTAAATGGACCC
AGATTTGTAGCACTAATATACATGGAAGCCCAGTACCAAACTCGCCACGGCTATAAATCA
ACAGCCACTTTGGGTGTCATTTCTGGTTTATATTCTACTATTGTTCTGTGCTTTTAATTC
GTGTCACTGCCATCTGTTCATTTGATGCAGTTTCATACTGTATGATTTGGCTGCAGAGAT
ACTGTGCAGACAATCCCTGTTAGACCATCAGAGTGGATTAACTGCACTGGTAAATTCCAC
TGAGGCTATCTCACAGCCGCATGTAAATAGAATCTGAATCGAGTGAAAGGAAAAATAGAA
ATTTAAAATCAAAAGTTTTATTGTTTGTCAGGAACTCGGCAGAACAGCGATtcaatataa
aat
>NODE_608_length_535_cov_9.029906
GTATCTTATTGTCATTCCTAATCAGTCCTCAGAATCATAAACAACCTCACAACTTTTTTT
TATTATTATTATTACTATTCAGCCCTCTCTGCTTATGCAGTTCCCAGAAGGCATTGCCTT
TTCGACTTTTCCTCTCCGGCGGCAAAGATGCCGGGAAAACAAATAAGAGCCGAAAACAAA
ACAAAACAAAGTCTCCTGAAATACCTTGTGGATGCCCAGAGGAAGGCGCTGGACAGACAG
ATGAGCAGATAGGTTTCCTCTGTCCTCTTCTCTCAGGCTGCCTCCTCTCTCGGCGTGCTG
TGGAGAGTGACTGCTCACAGCCCGCCTGGCATATCTAATTAGAGCCAGGCTGTTGCCACT
ATCGGGCAGAGGATCTACCTCTCCAATCTCTCCTGACTCAATCTTCCCCATCTCTGATTT
TCTTTTATATTTATGCTGGAATATTTAATTGTAGACAAAAGGTTACTCTGGGCTCTATTC
ATCGCACACAGGCAGAATAATCTCCTTTAAAAGGCTTGACATTTCAGGCTTTTCAAAAGG
GGCTGAAAAAATTATATCCCCGCTTTTGTTAATCAATGAAGTAGAACTCCCCCGAACAAA
AGAATTAAATTGCTTGGTTGGGTTAATAAAACACACAGAAATAGCAGCTTCCTGTGGGCT
TTTGTGCCTGCCACTGGCT
>NODE_609_length_530_cov_10.835849
AGTGAAGTCAAGCCTTAAATCTGGCTGCATACCATGTGACTTGACATGGAGCAACCAAAT
GAAAGAGAAAGTGAGAGAGAAAAAAGAGAGAGAGGAGGGAGAGAGAGCAGTACCCCCATA
AAACCATCACTGCTTTCAGTTCAAATAGGTCCTATCATCTCCATGACAACAGTCGTAATG
GTAACATGGAAATATATTAATGTAAAACCATGGCAACGTTCTCCAATTGAATTAAGCAGC
ACCTGTGCACATTACAGAAGAAGATAAAAGACAAAAGGAGCCAGCTCCTGCTTGCCAAGC
AGCTGTGGCTTTCAGACCTTAAAAACCCATCTACATTTCCTGAACACATTTGTTTTCCAA
TGTTTCTCTGTGGCAAATTACCATAGCGTTGAGCAGTTTTTGAGGGGTTTTCTGTCCTAT
TTGTGCAAACAGATGAGAAACTGGATAATTATGTTCTTTTCTCTCTTTTTTTCTCCTCCC
TCCCGTCGACTGTAAGCCTAGCAGTGACGGATTAAGAGTATGTGTGTTTTACCATTAAAT
CGCATAATGGCGGGACAATCATTCTGATAGGTAAAAGGGCACGGTGTTTGTGCACAAAGA
GACACGCCAGACATGTCGTTATTTTGTGCTCCCCCTTTTTCTTTTTTCTTTTTTTTCATT
CAGAGTGTGACAGa
>NODE_614_length_343_cov_8.396502
TCCTTCAGTAGATGGTCTTCAGAAGCCATTTGCCCCTTCCAAAATGGCACCTCCCCGTGG
TACATCAATGTACAAGTTCTTCTCTTTGACCTATGATTTTTCTATGATGAATCCTGTCTT
TCTTTGCCAGTAGAGTACAGAAAAGTTCTTATTCTCTTTCTCTCTCCTTTCTCTTTCCTG
TAGTACCTTTATTTACGTACCCTGTTAAATCTAATTTGATTCTTCTTCCAAAGCCCCCAG
CCTCTATCTACTCGTACTAATGCTTCTTCTTTCTAATCTTATTTGCATTCATATTATCCA
CCCAGGTGGTACACCAATAAGAGGTAAGAGTGCTGAACTGACTTTCACAGAATGAAAATA
ATACAAATTCATTCTTGCTGTCAACCCATCCATTCACTCGAATCACCTCCATTTTTGTCC
TGTTTACCAAGACCAAATCCCATTATGTTCATATGGACCTTCCTTCTTATTTGTCCTGTT
TCGTTGa
>NODE_615_length_419_cov_6.918854
CATTAAGGAATATTGAGAAATATCCAATTGTCTGAGCAAATGTAAAATGCCAAAGCCTCT
TAGAACATGGTAAGTCTTTATTCAGTAATACATTATCATGCATATTTCATACAGGCAGAT
TACTAAAACGGAATTGTGTGTCTTTCTGTTGTATGTCTTTATAATTACACCTTGAAGCCA
TTGCTGTTTTTTTTCTTCCTTTTTCCTCCATATTCATGAAAAGCAGACTTGTAATTTGAT
AAAGAGAAGCTTGTGTTCTCAACTTCATTCAAACGGCATCATGGCGCTGTATTAAAGTGG
GCATCTGTGTTCTCGTAGCATTAATCTCTTCAAGCACATTCCAGCTGCTGTGATGTGCGA
GAGGGAGATAAGTCTTAAACAGTCTAAAGCTAAGCAAACCAGACAACTCTATTATTGGCT
TCATAATTGCTTAATTAAACTTTTGTCACTAATCATTATGAGGGCAATAGAGCTGTTATA
CAGGCTTTCTGTCGAGCAGGAAAAAAAAAAATCAATAAACTGTGTTGGGGAGCTGATCCC
CCCACGTCTCCCTCTCTTTCTCt
>NODE_620_length_541_cov_7.615527
AATGATTAATGTGTGTGTTGTGTGAGGGAGAGGAACTGTGTGAAGGCACGTCACATCACA
CTGTCAAGACAGGCCCTTCCTTCCCCCCCCCATGCACTTGGAGAGGCTGGCAGTTACCCA
GTCCTCCATGAGCACACGCCGTGGACTGGTTCTGAACTGGTTCCCTCACTTGGGGCTAGC
CTGGGACCAAACCCGCGTCACCTCTAATTAGGGGAGGCGCCCAGGCACAGGCATAACGAG
CTGATGAATAATTAGAATTGGAGGAAATTGTGCAGCCAGGGTGGCAAATCTGGAGGGACA
AGTGCTGAAAACAAGGCAAGCAGCATTAAGTCCACAGTCAGTCAAATCTGTGAACTTGGC
CAGCGGCGTTAACACTAGGCCTGTGTGAAGAGGAATAAAGCTCCAGCACTGGTGGCCAGC
CAAGGCCATAGTCAGACCCCCAGGGTCGATTAAAGGAACAAATAAGATGTGGGTGATAAA
TGAATCCATAAATTGCCAGCGATGAATATTAATTCCTTACAGCTCTGGCGCTGTGAGAAT
GCTAAACCACGTGCAAAAGCATGCAGAGTGTTGATACCGTGATACTGTGTCACCATTTTT
GAggcagcatgtcagaatcccaataaatgattgacagtcatatttggctgcaagtgctgt
tctcacttccaacacccatgctggg
>NODE_621_length_621_cov_8.109501
TAGGCCTTCAGGGGCAGTAATCTGTTGTCTGATCTGCCTGGTACATTTCTTGAGACATTT
GCAGAAGATCATGAAATTGCATGAGTAATACAATACAAATCTGCTTCTTCTTTTTTTTAT
TAATTTCTTTGCAGCAGATTACAAGATTTGCGGAGATTTGATCTGACCCTCTAGCACTGT
TGTAGGTGGCCTTGACATTAAAGGCAAAATGAGAACTTTAAATAACCATTCCCACCAGGA
TCAGCTTTCTCTTTTTTTTTCCACAGCAAGTGCTTTTGGAGTAGATGTAATGCTCATATA
GGCTGACACAAGAGAGAAAAAAACAGGAATACAAGGGTCCCTCAGTTAATGTATCATCAT
CTGAGTGGGTTTGGATTGGAGTTATTAGAGTATTTCACTTCATTGCATGACCTCCTGTTC
CTCCTCAGATCATGAATCCTATTCATTACCCAGTCCTTCTGGAGTGCCCGCCTTTATAAT
ATTACTCAATTTATATTCTGAAGCGGGCTCCTGGGAGAGCGATCAGCGCTCCGAAACAGC
GACCCCCCTATAACCCAATCACAATATTTAAAGGGCAGCAAAGAGCTTTTTAATGCGCGT
CGTAGATAACCATTTAAAGTGGATTGCTTTGGTTTAATATGACCTTAACAGGCTGGCAGT
CACATGTGAAGAATGAATAAGCTAATAGGAGAGACGACAGGGAGAAAGAATGaaatcaaa
aagcagaatatgagagatttgtttcaatgcttgctggcctcttga
>NODE_622_length_450_cov_7.522222
AGGCCAGGATCGAACTGGATCAATATCTTGCCCAGCACAATAAATCAGATGCTTTCTCTC
CCCTTCTCTCTTTCCCCTTTGCTTTTTCGAGTGGCTATAGGCCACTGCTCAACTGGAACA
TATTTAAATTTTCTTGTAACAAATTAATTCCAACATTTTCTCTTGATTGAATTAGGGCAA
GTGCTGGTGCTGTCACAAGTGTTTGGGCTGCTCCTGGGGAGAGACAAATTGCCAGGCCTG
GACACGGGTAACAAGCAGTGGTGTTGAGTCGCTGATAATCTCCCCACTAATTCTCCATTA
CAGCAAAATGAGGCCATAAATCTTCCTGACAGCTGATCGATGTAAACATTGTTTCCCCCA
TGATTGCCAGCTCTCCCAGCGGAGCTACTGTCCGCTCACAATCCGCTGAAATTACTCCCG
CAACAGCCCTCCCTCCCTTCCTCTCCTCCCTGGAACTGGTGTGTGTGAGCGTCGGACTGG
CCTGGCAGGGAAACCAAAGTCACTGCTGTCCTGTCGAGGGAAGGGATGGCCATCTAATTT
TAGCTCAATGCTCTCTAAACAAATGGAAAATATTAATCAAAATGTCTCTTGttt
>NODE_623_length_600_cov_8.713333
TGTGTTCATTAACCAATAACCATGTCTTAGAAATCTATCACACAGCATAAGTTTGCTCTG
CCACAAGTCGTCAAGGCAGTGAAAGCAAATGAACTGTCACTTCTCAGCATATGTGTGTCT
TCACTAGACAACAGTAAGAATTTTTCTAATGTCAAGAGCAGAGCTTCTTTTTTCTTTCTG
CGTCTCTTCACCCACCTTCCCTCCACCACTCCCCTCCATCTATGCATTCGTGTTGTATTA
TGAAAAAAGCAAACACGATTATTTTTGATTTCCCGTTTGCCTGAGCAGTACATTTGGCCC
ACCCCTCTCTCCCCCGACCCTCTTGATTGAGGGCTAATGAAAAAGCTGTCCTGAGCGTCG
CTCCCTCCCTGTATCCATTAAGAATAATTAGACGGGAACAATTTTGATGCCTGTAACCTC
GGCGAGTGTGGCTAATGGTGTTATAAATTGCTCCTTGTCCTGGGCCCTGCAAGCATTGGC
GCGCGGCGGTGGGGGCGAGACGCTTAATTCAAAAGCACTCTGTCAACAGCACTGATTTGT
GTGGTTAATGAGAGCGTTTAAAACAACAGGCGCAGCTCATGCATCCTAATGCTGATGGCA
GGAGCAGGTTCGATAAAGAGGCTTGTCCACCATAATTAGCTGCGACAAACGCCCAGGATT
AAGAGACAGGGGGCCGAACATAGTGTGCCCTCTTAAAATGAGCCCCGTTTGCTCTCAcac
ttgctctgcctctctgtgactgac
>NODE_624_length_321_cov_3.246106
AATTTAAACCTGGAAAACATCAAATATAACCTTCAACTAACAAGAGGACACAGATTTGAA
AAAGAAAAAATGTTTTATTGAAAAAAAAGTTTTAAACATAAAACCGCGACTGTGAATGCG
GACAATAACCTCTAACACCCGATCTACAGAGTCAACTCTAAATGACAGGTAGTATCACTC
GGACCAACAAACTCTGACCAAAAACGCCTGAAGAAAATCACCCCGACCAACCAGCTCCAC
TCCAGACGCCTGGAAGAATCATCTGGGTGAGTGCCAAAACCTTAACTAGGCCCAACAATA
CCTGGGGTCGTGCGGTGTATGGGGCACAGGTATTGCTCCTAAAAACCTATGTAGACTAGT
CTCTAGGTCCAAATTTATTTTTTTAAAAAAATACATAAAACTTAAAGTAATTATCAATTA
AAATTTTAACTTAGACCTTTAatttaaaaatttaaaaacccaggt
>NODE_625_length_464_cov_6.010776
ATTGCTTAACTATATAATATAAAAAGGCAACATGCAGAAATTGCTCAAAATTTCTTTGAT
TTGGAGATTCAGATTAATAATTGAGATCAAATGACTGTATAATACAACTTGAATATGATT
ATTTTAGATTTTATACATTTTTTGGCGAAACTGGCAACTCGAGTCGAATTTAAGGATTAG
TTTTGGTACTCTAATCAATCACAGAACACTTCTTCATCATAACCCATCACTCACACGTGT
TTGTTGTATCCTGCAGACCCAGATCCAGTACCTCAAGCAAGTCCAGCAGCCGAGCGCGGC
CCAACTGCGGTCATCCATGGTGGATCCGGCCATCAACTTGTTTTTCCTCAAAATGAAGGC
TGAACTGGAACAGACTAAAGACAAACTGGAGCAGGCCCAAAATGAACTGAGTGCCTGGAA
ATTTACACCTGATAGGTAAAGACAATCAAAATAACTCCCCCCTCAAAAAAAAGTCAAGAC
TTCCTCACGCCCCCCACCCTCACTCTCACTGCAGGCATGCAGGAACAATGGTGGGGGGGA
AGGCTGACAAATGCTGTACTCACCACGAGACTCagactttacagaaagccagtcactgca
aaacaaaa
>NODE_626_length_439_cov_14.523918
AGAAAGAAAGAAAGAAAGAAAGAAAGAAAGAAAGAAAGAGAGAAAGAAAGAAAAAAAGAA
AGAAAGAAAGAAAGAAAGAAAGAAAGAAAGAAAGAAAGAAAGAAAGAAAGAAAAAGAGAT
CTGTGAATTTCCCCTTCCTCCCCTGAGACCTCCCTTGATGCCAAGCATTCATCATCCAGC
CTCTAATATCAGTTATTCTGTGGCTCCTCTGCTTACAGCAGAATTAATTTCTGCTTTAAT
TACTCTCATCGGCGGAATGCTGATGAAGGAGAGGGACGAGGCATTCTGGGACTCGGGCCT
CATTCCACTGCTTTAATTTGAATGAATTCCACCCGGAGACGCTGGCAAACAACTGGCAGC
CGAGCCCCGGGAGCCACTCTGGGACTGCGCAGAAGAGCTGCAGCCATGGCCCCCACCAAC
CAAGCTACCTTGTGTGTGCGTGCCTGTGTGTGTTGCCTTGCTTGTGTGTATTATGTGGAG
CATGTTGGTTGTGTGTGCGGCTGAGCGCTGTAGTGAAAAGGTAGGGAGAAGGCACATACG
AGACGGGGAAAAGAGAAACAAGATTGATAGATTAAGTGATgag
>NODE_627_length_414_cov_13.036232
AGGAGGAGGAGGAGGAGGAGGAGGGGGCGGGGATGGAGAGAAAGAAAGAAAGAAAGGAAA
GAAAAAAACCGACACAAAACGAAACAACAAGGAAAGTTTTTCTGCGACTTTCTCGAATGT
CGCTCCAGATTTTGCCCTTCATCGTTCTTTCACAATGTCGCGCCCTCTCCGCTGCTATTT
CTGACTGCCAGTGTGTGGATCTGGCTCGCTGAGATTTCATGCCAGTGTAAAAATTGGCTG
AGGGTTTGGTTCAAATCAAATTGGACATAAGCACCCACAACACCATCTGTTAGGGAAAGG
CAGTGGAGTGAAGGGCAGAACTCTGTATTCAGATAAATGGATTTTCAATTTATTAAATTG
TTGACTGACACCCTTGTAAATTTTCTCTTTATGTGCCGCGGCCTATTCTTAGAACCGCCG
CGTTTAATGGAAACATGTTGCTATACGTCCCTACAAGCCCTAATATTAGCACCAAAGCTC
CCGCTGCATCTGTTGTTTGGATTTTTTAAGGTTTTTTTTGCACCAAACAGGGAATTTGtt
gattttttaatttttatg
>NODE_632_length_522_cov_4.400383
AAAAGACCCTGCAGGGAGGGAGAGGTGAAACAGGGAGAAAAAGATCCAGAGAACGACAAA
AGGGGACAGTTGCAGCAGTCGTGCCTTCATGTCTTTGGCTGCACCAATTACTGTTGGCAT
GTCCTCTGCCAGCCAGCCAGGTCTCCCACAACTGCTGCACTTAACACACTGTTCCTTTAT
TCCCCCTCTATAGTAAAGATGGCTATTGCAGAGGGGCTACGGAAATTTGGAGACTGCTGA
GCCAAAACAGATCACTTCAAAGCAGCTTATTTAACGCTTGCTAAATTTTTCATCACAGTC
GCTTAATATCCTGGGGAAGGAGAGCTTTTGAAGTCGCTGTGAGACCGGGGATGTTCTTCT
TACAATTCTTTTTCCCCTCCCTCTGCTGTACTAAAATCCCCAAACCTAAACACATAACAC
ACACCCAGTTCACGCTATCTGTGCCTACATGCACACACAAGAGTTTGTACGAATGCTACA
GATGCACCTCCTGCACAGAAACAGCACGCTTACATACCCGGACACAAACACACTTATTCA
TTTAGGGCCAGTGGATTTTTTATCAGAGCAGTGAGAGGAAAGGACAAGTTTAATCCTACT
AGGGATACTCAAAAATatttacttaggggtcagctctcctatagattagctgcagactca
catgac
>NODE_633_length_310_cov_8.225806
AGGATCTTGGTGAAGCGGACGATTCGCAGGGCACGGGCTGTTTTATAAACCTCCGAGTCA
AAGCCTTTCTCCACTATTAAAAAGATATAATCCACTGGAATGGAGGAGAGGAAGTCCACG
ACGAACCAGCTCTTCAGGTAATTCATCTTGATGACCTTGGGATCGAGGATGATCTCGGAG
CTCTCCTCGTTGACGATCCCCGTTCTGAAGTTCATGACCAGGTCAACCAAGAAGATGGTG
TCCGAAGCCACGTTGAAGACCAGCCAGGTGGTGGTGGTCTGCTCTGAGAAGAAGGTTATT
CCCACAGGAATGATGATTAGATTCCCCATCATCATGATGAGCATTATCAAGTCCCAGTAG
AACCTGCAGATTGACACACACAAATCAGGAAGGCAAGAAGAAAAACATGCGAGTTAATGA
TAAAGAAAACAGTCAAGGAAAAGGGTACACTGTa
>NODE_634_length_315_cov_1.469841
GTATTCAGTTTGGTATCACATATGACCAAAAAGGTTTCAAACACTCACACTGAAAATGTG
AAAACTGTATATATATTTTTTCAATTAACTTCAATGAATAATGATTTTTCCAAGTCCTGA
AAAGTACTAACTGTGATTGATTAAAAATGTGTTTTTAATAGAAGATGAAATCTGATTAAA
TCTATTTTGTGTGTTTTTGACAACTGTTTAAGTCAAGCAAATAAAGTCAATGGATTCAAT
TTGCAGCCCAAGCAGCACACGAGAAACTGATCAAGATCATTCCCTTTATATAATAATTTC
CTCTGATTAATGGTCAGCAAGCAGCAGTTTGAGGAGTTTAGATAAGACAAAAAAACATCA
TCATAAAGCATATCCAAGTCAGCCACTGGAACAACCTCTAAGTTTACAGACTTATGTCAT
TGTTGAAAGTTTAACCAGGctacatcagtgtaaagtgat
>NODE_635_length_299_cov_7.394649
GTCTCTGCCGCTCAGCAGCGGCGGCAGTTATCAGATTCTGGTCAACAACGTCTTCTACTT
CACCCAGCGGGTCGTGGACAAGCTGTGGCAGGGAATGTTCAACAAGGACTCCAAGCTGGT
GGTGGACTTCATCGTGCAGCTCATTGGGCAGGTACAAAATGACCCGTTCTCTCCACCTAT
GATACTACACTCTATTCTTGGTCTGACAGTCGAACCCGCACCATCGACATGTTGAAGGGC
TGCATGTACTAGAATGAATTAAACATTCCCTGTTACTCTCAAAGGCAGCGAACAGTTCCT
CTTCATGCACTCGTTGTTGTTGTCGCTGAAGGCAGAAGAATTTATAATAGATCAGATATT
ATAATAGACTTTTCGAGGATGTTCGGCTCAGCGCCAGACTCGAATTATAGTCCGCAGACT
TATCGcactcagcaaaatgtaag
>NODE_636_length_351_cov_7.555555
CACTGAAATCAATGAGGACACAAACTGAACAATCAGCTGCAACTAGCTATCAACAATGGA
GTGGAATATGCAAAAATGCCAATTAAATGTGTTAGCATACGCACAGTTTTTTTTTTATTT
TTTTTGTATGATATCCCAACATCTGTGGCATTAGCCATGGCTCTCTTTATGTAAAATAGA
GACAGGGAAATGAATACGCAATCTACCACTGTGTTTTCATCATTAGTGCGCTCCAACTCA
CGGCTCTGCTGCCTTCCAAGCTGCCTGAGTGGGGAGCGAGAGGAACATTTGTGTGCCCTC
GCTTGCCAAATTAATTCTTGTCTTGACATCTTAATTCTCAGTTCTTGTGTGTGGTCAAAT
CAGCCTACTATAGAAAAGCAATCAAGCAATTATTCCCAAATTATATTTGCCCAACACACA
CTGATTGGTTATTCTTTTCTTATTGAGTAAGCTCATTAATTCTGAGCAGCTTGCTTGTTA
TGCCTCTGCCATTAC
>NODE_637_length_300_cov_1.283333
CATGTGAAGTGAATGACGATTGATAAATCTGAGATATCCAATTACACTTTAACCTGTGTT
GCACACTTGTTTTGATATGAGTCTCTTGTAAGAAAATGATATCCTCAGATAAAGAGTTCA
AGTGTTTAAAAACTTTCTTTTCTTTCTTATTGCGATGTAACTGGACTAATAGTCACTTTG
TTGTAAAGCAATAACACGCAGTTCAAAGGATAGTCCAACCTAGTTCTATTTTTACCCTCT
TTTATTTTATAATCTTTACTTTTCCTTTCAACCTTTATTTCATAATCTTTGTATCTCTCA
TTGCCTTTTTCTTTTTTTGTAGTCtttactatccctcttcgccctcttttattttagaat
ttttacttctccttttcaccctcttttaaaataatccttatttctcttcttgacactttt
tattttataatctttacattcact
>NODE_638_length_307_cov_12.944626
GAGGAAAACCTTGGGAGTTGATCATGTGGGGGTTGTGGGGGGGGGGAGAAATATCTAGCA
TTAGTGAGGAATGGTGGGTTAAATCACTTACTGAAGATTTTTAATGACATTTCAGTGTTC
CTCGTATAATTACTCTTCATCCAAGATGGGCCGTAATGCTGTTGGACAGTCGCGGTTCAG
GCTCGCTAGCTCGCTTCATTAGCGTGTCATTCCTATTTCACATCAGAGGCTTTAATTGTA
ATGCTGAATATGCACAGCTCTCCACAGAAGCCTAATCAAAGTGGATCCACTTGTATTATT
AATATCAGAAATCAGCCCGCTTGCTATTTTTTTATAAATAAAAGAATACAGACGCATAAA
TCAGCTGTCATTTATTAGCATGGCCCTGGCATATCCGCCAGACATGCAAGTAGAGCAACC
CCACCCCATCTCCGttcctccctgcatcact
>NODE_639_length_296_cov_6.685811
GTTGTGAGTGGTGACCTTACCTAAGGTTTGGGTCTTTATGGCTCTGTTTTATGTTCCTGT
TTCCATATAGTGCATTTTAAATGATTTGTTTTTATTTATAGTAGGAGTGCATCCACGGTA
AGGACAGCAGCCCCTGCCTCCCTCACTCCCTCCTTCCTCAAAGATACAGCAGAAGTGACT
GGCTTGTCGGGCTTGAAGAATTGTTTAATTTCAGGGCCCCGGCGTTTCCTGAGGTGAGGT
CCGCATTGGCTGCTAATAGAGATCTAATTGATGGGCCGAGTCCCGTTTCCGTGCTCTCTC
TCCCTTTATTGCGCCCCGGCGTCTGCTGTAAAATAGGTCTGTAATCAGATTCCGCCTATT
CCTCCTGGAGCAGGATGAGGGCTCAGGGCTGCCGAGAGAAAGAGATGGGGCAAAAGAAAA
AGAAAAAAGAAAGAGGAGAG
>NODE_640_length_295_cov_1.047458
TCTTAAACCTAATGACTATGCTTTATGCAATACAAAATCACTGAAATTCCCCATCAAATT
CTTGCGTAAAAGTGCAGGGTTTTTGTTTGTTGTGTTTTTACCAATTTTGCGAACAGATTT
GCAGTAAGCCAAGTTGTCTGTAATGACTTTCCCCAGTTCAGGGAAGTGCCAGCCGTACCA
CTCTCTGCAGCGCATGATGTAGTTGTTAAGTTCCTTGTCCAAGTCATCCAGAAGAGCTAA
AGAGACAAAGTCAAACAGCATGCACAACAGCAGAGGTTAGACACTGCAGGTAAAACAAAt
tctcctgctgctgcaggacattgtgatgggtattgagtaatattgttgttgttattgata
tagtttagaccccaaaatcaagaatattgtcagatatgtgattccaagaaaagaaattag
ttgcaactacattcataac
>NODE_641_length_454_cov_10.348018
TCCCCTCCCCCTTATCTACTCCCCACTTTCTTCTGGAGATCTCTGTCACTTTAATCCACA
GAGTCTGCCGCTGGTTAACAAGGAAATCCTGTGTCAATTATCACCAACCACTTCCTGCTG
GGAGAGCAGCAGGGAATCAAAGGGGCCTGAGAGTCTTTCACACCAGAGAGGAGCAGTAGG
CCTAATTAAATGGCCCTTGTGTCCCGCTGGCTGCCGGTGGCCGGGTGACAGATAGCCCAG
CTCAACGATAACCTCCTTCAGCTGATGATTGTTTTGATAGGGGAGCTAGTAGGCACTTTG
GGTGCCCTAAGGTTGGCAGATTGCGATCCAGGAGTCCAAATTAACTCACATCCAACACGT
TAAGGTTTATGGAGAAAAATGATGGGCAAATTCTTAGAAATGTATGTAATCATAATGTAA
TGTGCGTATAGCCAATGTAACAGACTCATGATCCAAGCTGTTAAAGCTTTATAGTACAAC
ATGCAATTTTCGGAAGTCACAAAAAAAAAAagtctctttacctacaagtcagaagaaaac
agtcattaaaattctggtttcataaatctaggagtgtgaacccacgatgcatcatttg
>NODE_642_length_497_cov_7.589537
TTTCATCCTAACCTTACTGATAAAACTAACAAATAGAGATGGATTTAGGGGGAGAAAAGA
GTAGTTAATGAATGATGAATTAGAGACGAGGGAAAACATCATAAATTCTGACAAGGCGCT
GTTGTCTGCTGGATGATGAACAGCACTGTTGGATGGAATCTGCCTCTCTGTGTATCTCTC
AGACGCTGGCTGCCACTTTATCTCTTCCATCCTGCTAGATTACACCTCCAGGGTTCAGGT
GGGAATCAATCATTGCTATTATTACCTGAAGTCACCAGATGCATCTATCACCACTAAGGT
TACCATAACCTCAATATTAACAGAGGAAAAGCCCCTCTAATAAACAGCAGAAAGGATGGG
CTGGCTGGTGGGATTTCATCTTCCTTTCACTTTTAATAAGGCACTCAGAGGAATAAAGAT
TACAGGCCATATTTAGCATGCAGAACAAATCAGGCTCTTCCAGGCTCTTCCTCTCCTCCG
CTTCTCATTCTGGTTAGTCATTAAGACTGAGGAGGAGGAAGGGGGGGTTCTAGTGTGTAG
AGGCGTTCCCTGGTTCAGCAGTCATGCTGCCGCTCTCTGTGTTCTCCTACTGCCTGCAGC
TGCTGTTAATAAGACTTTTCTAAGGCCTGATATGTGTAAAC
>NODE_643_length_369_cov_5.211382
TAACTGGAGCCCGAGGCTGTGGGTGTGACAGGGGCACAGAGAACATTTGATCGCTAAGTG
AGAACCACCGGTACCATCAGCACAAAGGGAGAATTTCCCTCCATTTCAGAACCACAGGCA
CCGAGGGGCACAAAGCGAGAGAATTTCCCTCCAAGAAAGAAGCGTAGGTACCAGGGGCAC
AGAGAACATTTGAAATCTATATGACAAGCATGGGTACCAGGTGCTCGATGGCAAAATTTC
TCTACAAGTTAGAGTCATGGTAACAGGGGCAGGGAGGGAAGGCACAGGCCAGGGTTTGGG
TGTAAGGGGTTAAGCATTAAAAGGTTAAAGTTAGCTAACCCTAACCCGAAACCTAACACT
AGCCCTAAACCCATCCCTAACCCAAAACCTAACTCTGTTGGGTATTCCCCTAACCCAATC
TAGCTTGTGCCTGTTTGACTGATATTAACTATTTGTTTTGCCTTTTTAATTGGTATTTTA
TTTATTTATTTATTTATTTATTTATTTATTTAT
>NODE_644_length_473_cov_11.972516
AACATTTCGGCACATCAACTTTTAAGTACTGCAGTGTGCACTGGGTAGATGATAAAAAAG
TTCTGTGTCACTGGTCCATGCCGGTATGCTCCCCAGTCCCTGTAATGATTTCTATTCATA
AACATGCAGTGTGCTATCCTCCACCTGGCAGCTGCCTCTGTGCATATGAGATTACCATTA
TGCATCTTCCAATCCCAAGGATAAACATCTCTTCACTTTTGAAGTTTGCAAGCATGAGGC
ATATTTTAGTGCCATATGACTTAAGCATCCCTTCAGGTATCACTTGCAATCTTTTCTCAT
TCTATATACATTGTTCAACTTTAATGGGTATCTAATTTGTGTTATCAGCTTACAGGGCAG
TAAGTAATAATTTGCATGGCTGCCCTAAGCAAATATGCTTCCATAAGCATCCCCATAGTA
TAGACACTAGAATGGATTAACCTCCATATTGGCTATGCCCTGACGGTCAATGCTTTTTTA
GAAATAAGTAGAACAGATAGTTTAGTTTGGTGGCAATTGTTGTGAAAAAAAAAATGGATT
TACTACAAACCTTTTTACATTCAGATGCTACTTTGGATAAAAGTCTGGCACGCATAGCAA
TGGTGAAATGAAATCTG
>NODE_645_length_497_cov_5.098591
CATATTGTACACAAAGTCTATATTTTTTTGTTATTTTTTTTTACAAATGTACAAATCGAA
TGGGAAGAAAGTCCACATTAGACGGAGGGGGGAGAAGAGTTTATGAGGAGTTCATGATTG
GCCTGGAATAGACGCCTTGGTAGTAAGTTGTGTCAGGTATGGATGAAGAATCCAGGCCCG
CTTTCCCCGCCATGGAGCCCATGGAAAGAGCTCCGGCCATCGGGGAGCCATAGCCAGAGT
AATGCATCACTTGCTCGTAAGTCTTTAGGTCCATTTTGTGATGCTGCTGCTCCGAGGACA
TGAGGTTGTTGATGGAGAAGGGGTGGTTGAAGGAGTAGTGGTGCTCCGGCTTCAGGTGCG
CTTCGTGCGCAAGGACCGAGTGATGCTGAGACATAAGGTGCTGCCCCTGCGTCACTGGGG
AGGCGGCGGTGTGCTCCGGGCTCAGGGCCTGACTCGTCTTCATGTCCGACAGGGACCTTT
TGTGCTCGCTGGAGGAGGAGTTGGAGTGCGGGGACTCGTTGCCGTTGCAGCTCTCAGAGC
TGCTGTTGGAGGAGCCGCCGTCTCCTGACTTGCGGCCGGTATCCTTCGTGGTCATCTTCT
TGTCACACTTGAAGCGCTTCTGCCTCCTCAggtagcagccg
>NODE_646_length_351_cov_8.102564
AGACTCTTTCTATCTGCCTCCTGCCTACACAGCCCATCCGGTCTCCACACAGTCCCAGCC
TCCGGTTCAGCAGCAGCAAGTCCAGCCGCAGCCTCAGCCTCAGCCTCAGCCTCAGCCCGG
ATTAATGCAGGAGGTAGAGTTTTCTAGTTCTTTCTATGGCTCAAGTGAGCCAGCACCTGG
TGGGCCATGCCTTATGGCCAGCGACAGTGGTGGTGGTGTTAACCATGACGATGTGGCCAT
TGGCAGCTACAACACCTCATACACATCTTCATTTGTGTTCACCTACCCAGAGGGAGCCTG
CGGGGTCAGTGCCAACCAGCGGAACAGCAGTAGCGAGCAGTCATCTGATTCCCTGAACTC
GCCTTCGCTGCTGGCGCTCTGACTGACCGACAGACACACACATTCACATATTAAGACACA
CACACAGTATGCTCGCTGGAAGTAGAGCCACAGACACGTACATGCACAGAACCAATCAGT
CTCACAGACTGAGAT
>NODE_647_length_145_cov_2.882759
ATTTCAATCAACACACTATGTGGCAAAAGAGGCCTCTTCAGCGCATGAAAAGCTGTTTTC
AGAGCATGAAAACAGCAATCCTGCAGTGTTTCAAAGACAATGTTTCCAAACATGTTTTGA
GTTCACAATGTGGTCAGATGTGATTAATATGAAGGCAAATGGTGTTTCAAGTGATTTTGT
GTGATATAATTCAGTCAACCACTATGTGGCAAAAGAGGCCTTTTCAGGGCATGAAAAGCT
GTTTCAGAGCATGAAAACAGCAATACTGCAGTTTTTTAAAGACAATGTT
>NODE_650_length_566_cov_6.627209
CTCAGAGTGGGACCTGATTAACCTTACAGTGACTCCAGAAGCATGTGACCACCACTGCTT
CCACTCCTCTCCAACCCATAGCCCAGGAAAGAGATGTTGAACTTAACCTCTGCAACAGTG
ATGAATTAACAATAGAACAATTCAATGCCCCAGTAATTACAAAACACTTTGGACACGGCA
ACATTTTTCAACTCTGCCACACAGGTTTGTCGGTATTGGTGGCTTTCACCTGGAATGTTG
GGGCTCTTTGCTCTTCCTAACTTTGTTTTCTCTGACGCAGATTAGATCTGCCACCCCATT
ACAGATTCATTTTCCTAATTTTTCATGTCTGCGCCGCTCCCCATCTGCACAGGGCTGATA
ATTGTGGGGACCAGCCCTGGTGATTAACATCAGCAGAATTAATTACGCCCGCCATTAAGG
CTCCAGGTTGCACACAATGATCAAGAGAAATTAACTTTCTCCCAGGCCCCTAAATCATCT
CACCTTCAAGTGGAGTGATGGCAAAGAGACAGGCCCGGAGTCCTGGACCCCGCTCAGCAC
CTTCTTAACCAAACATGAGGTGCGCATCCTGCCTCCCACCGAGGAGATTATAGCGGCGGC
TGATGGGTATCAATTACGCCACCTTATGTGGTGGGATGAGCGAGAGGTGTCCAGGGTCTG
GTGACTAATGGACCTGGGTTGgagccaccctgcagctggagaccagggag
>NODE_651_length_425_cov_12.938824
AAATGGGGACTTTTTGTGTGAAAAAAATAAAATAAAAAGTAAGTTGCCCTGACAAAGGCA
AAGAAGTCAATTATTTTACTTGTTGGAAATCTGCAGTAATGTGGAGAAAACAAAGAGAAA
AAAGTAAAAGCCAAAGTGAAAAAAAACAGGATGGGGTATTGTGGGGTAAAGAAGGAGGTT
GTTGGCAGGTCAGGGAGGAAATTGAGAAGAAGCGAAGAAAGAATTGCCTGGTAATACAAA
CCCATCTCCTCATTTTTTGATAAGAGTGTCTAGGATGGAACTCAAAGAGAACGAATAAAA
GAAGAGAGAGGGAGGGGACACACGGCAAACCCAAAAAAAAGACAATAAGAATGATATCTA
CCAGACAATGTAGTTTGTTTACCATAGCGTGTCCAATGCCTGATTGCTTTCCAGAAAAAG
GGGAAGAAAGGAAATCAAAAGAATAGTGAACAAAAAAGGTTGTTAATAAGGATGGACAGA
AAACAAAAACCCAAAGCAACGATGAAGAATTAGGATGTTAGTACATTAGTTGGTTAGAAA
TTGGTTAGTAGTAAAAAAATGActtttat
>NODE_652_length_737_cov_8.811398
TACTGTATAATTAGCAGAAGAATACCTCAGTAATTTTTTAACCATCTTTCTCGCTATCTT
CCATCTCTTGTACATTATTTTCTGTTCCTTGTTACTTCCTTGTTCTTGATGCATGCTCCT
TTGGCATGAAGGACCTGAATGGCAGTTTTGATATGTCTTACCAGACCTCTCTTTCAGGGC
TTGTACAACTAGAGGTCACCTCTTTTGTTTTGTCCTTCACAGCATGCCTCTGTGATATAC
AGAGTTGTCTCTGACTCCTTATGCCGTGTCTTCTTCTGTGTAACGCATTTTGGCTCCTAT
AGCCAATAAAACAATCCCCTGCCACTTGTTCCACAGCCTTTTTGTTGTTTTGTGTACTTT
GGCTTTGTGCACAATCCCAGTCCAATGCTAGTGATCTAGCTTTGCATGGCATCGTGTGTT
AGCTTAGACGTGTGTTTGTAAAGAGGGATGTTCTCTTTTTTCCAGCAAAGATGTCACGGA
AATTAAGCTTGCCTACTGAGCTAAAGCCAGACTTGGGTAAGCCTTGACTTCGTGTATCCA
AACAATTTGTATGAAATGCAGTATACTTTCGCCACTCCGACTGGACTCCACCACATCCCA
TAAGTCCAGTTTTATCTGGTTATTAGCCTCAAAATTGGCAAGCTGTGCAGATGTTCTCCT
AAGTTTGCATGAGTCAAAAGTAGCACTGATCTGATCTGAATTGAAATTATTTTGAGCTAA
ATCAAATTGTTGCAATTAAACTCCCATTTTTTGACCACGTTGGGGGTTTCACTAGAGGTC
AGTGGTGCTGAGCTAAACTTTGCACAACCCATTTCACTATGAAGCTTTCTGTAACTTTTG
CAGCTTTCCTTTTCTCTTCTATGTTCTTCATGTCTTTCTTt
>NODE_653_length_376_cov_3.380319
AGCAGTCAAACTAGCCTTTTTTATTAGCCTTCTCCCCCTGTTTCTATTCCTTGACGAAGG
CGCAGAAACAATTATCACCAGCTGAACCTGAATAAACACCTATACCTTTGATGTCAATAT
CAGCCTTAAATTCGACTTCTACTCAATCATCTTCACCCCTATTGCCCTTTACGTCACATG
ATCCATCCTTGAATTCGCCTCCTGATACATGCACGCAGACCCCTTCATAAACCGCTTCTT
CAAATATCTCCTAGTATTCCTCATCGCAATAATTATTTTAGTTACAGCTAACAACATGTT
TCAACTTTTCATCGGATGAGAGGGCGTAGGAATTATATCATTTCTCCTAATCGGCTGATG
GTACGGCCGAGCTGATGCTAACACAGCAGCTCTGCAAGCGGTACTCTACAACCGAGTTGG
AGACATCGGACTGATTTTCACAATAGCATGAATCGCAACCAACCTAAACTCCTGAGAAAT
ACAACAAATATTCGCCGTATCCAAAAACATAGACCTTAcc
>NODE_654_length_411_cov_1.722628
TGTGTTTAACCCTCCAGCAGTACAGTTGAATTGCTTTGTAAGATAAACCTGTTTGAGGAG
GTTCAGTGCAGCTTTCTTAACTCTTTAAAATCCAGAACTGATTAGTCGGCCATTTTTGAT
TTTAACAGTTTTTTGTGTGTGTTTTTGTTTGTTTGTTTTTAATCTCTAACTTAACCGCAT
TTAATCCACGACTACGTCTGCGTTTACTGTCCCCCTCCCTTCCCTTCTTCTGGTTTCTCC
ACTAAACACAGACATAATTGGCATCGTTTTTTGCAAAACTTGCATCAGTTTTCTTTAATC
TGAATTCTGAACAGGAGCGTTCTAAGCTGTAGTGACTGCTGTGAGTCAGCTCTGAAAATT
ATACAATTAAAAATCTTCAGTCTTCAACTCAGACTGACTTTAAAGGGCCGACTTTCATGC
ATACGGTCAGAATGCTTcggactctacagacgtcttaatctgggacggctgctacagctc
cacaatacgtgtggttaaataaatctgtcttaaagtgcttttaacgtttaaaaaaagtcg
ctttcttgcagttac
>NODE_660_length_602_cov_7.714286
AACACTTCAAAATGATCAGGTGTTAATCTCGGTTGTTTGTGTGTCGACGACCTCCCAAAG
TATTCAAAGATTCTTTGAGATGAAACACGACATTAAGATGTGCTGCATGTTTGTTATTGC
AGGTTTTTGAAACAAATACATAGAATCAATAAATGTCGATTTGTCAGATTTCATCTGCAA
TGTTAAATGTTCATTTACTAAATTAAAGCAGGACTGTAAAGGCAAACACATGGATTAAAC
TCCGACTAGGATCAAGATCTCTGTTTGAGCACAGAGATGGTCTTGATGAAACACTACACT
GAGAACTTAGCAGGAAATGATGTCTTTTCGGACTGACAAAAAGCAGATTCATTCCAGAAA
TTGCGAAATAAACACAATACTGACACAAGGATACCACAGAAATTGTAATCTTGTAATTCA
ATGTATTCACATTACAACATCCACATGGTTCAGTTTGTGACAACGTCTAATGATCTTCAA
ATATATTCACTGTATGATACATAATACCAATATAGGCACTTCCAGTAAGTCTGGCAATAT
TGAAGCTACAGTATAGTGTCTAAATTACAAAATGGTAAAAATAAATAATGTATATCTAAA
AGAGTTTTTGTAGTTTTAAAATTTCTTTACTGTACAGCATATATGTATATTGTACAAAAT
GGAGCATCGACCTGCAAGGAAATCAATTATTTTACGTTCACAAATACTGTGTATTTGGAC
ATATTCTTCCTTAGTACATGTGGTAa
>NODE_661_length_765_cov_7.107190
TAATAATGCCTTTTCCATATTTTATATTCCAGTGCTGATATTTATTCTCTCATGTGAGAC
ACATTATTTGCGTTTATCAATATTAATGGTAGGCTAAAAAGGCAACCACACTGCACAATC
TGCAAATATAATGCCCCGCCTTATCAATTCATAACACAGACCAGCTAAACTGTCAGAAAA
ATCTGAAGTCACACTTAACCGAGCCCAATACCTACTATTAAGATGGCTCGACATAACAGG
ACGGCTGCCAATAATTGTACATAAAGATATGGAAAAGCCACAGTCCAGCTATGAATATTT
CATGAATTCCGACACAAAGAGCATGCTAAAAGGATCAAAGAGAAAAACGGGAGAGGAGTC
AACGTGAACATCCAAACAATATGCAAGAATCCCGACAGTATAGGTCACATGCAAAAAGAC
CGGGGTCACACTGAAATTGTCCATCAGTCAGACAAGCAGAACTGATTTGGATGCTAAATA
ATGGTTTAGATATTCAAAAATTCCATATATATGCGAAAGGCTTCAGTGCACCCTGGATCT
GGCCTATCAGAGGAGTGCTCTGCCACCACACTCCCTCATGCAGACCCACGCAATGCCTCT
GAGCCTACGACTAACATGCACGCACACACATGCAGATATGCAGACATCCAGACACATAGT
ACATGTACATACACACGGTCACATAACACACATGCACCCAGTCTCATACCCCCAGACAGA
CATAAACACAGACATATATTATACACATAGTGTCTGCATCCAATAAAAAATGAAATCAGC
ATTAAATAAGGTTCATGATTACTTCCAATAATTTACTGGAAGCTTTGCATCAGAATATaa
tttctcaggctggagaggcaaaaaaaatagaactttaggctcacacccttgtgtgcaaat
gagacagca
>NODE_662_length_635_cov_13.777953
AAAGTGCCTATAGATAATGTAGAACCTTCCAAGATCAAACAGTAGGTCCTTATTTGACCT
GTATGGTGCATTTTTGAGCTTATGCATGTATCCGATGCACTTGGCGTAGTATCAGTAATT
TTGTTGATGGTATTTTGCTCATCTCTATCAGCTTACACTTTATCGCTCAACTTATCATCA
AATATACACCCATACACTCACATGCATCTGTGCAAGCACGCCGCACACACACATGCACGC
ACACACGCATGCACACATATACTTTCCTCCGTCTGGTGGGGAGTCTGGACTGCTCCGACT
GACTGCGCCTCACTGCCCTTGTGCAGTGGTGTGCCAGTTGTGCCTTCCCCCATCGCTGTG
AATGCCACCATCTGGTGTGCCACGTGGACATCATAATCTCCCCTTAATTACATTAGCAGT
GCAATCAGTTACTGCATTACAAGGCCGGGCGAAGAGCTTTTAAATCTTGGAGGAAATCAT
AAATAATTGCACTAAGTACCCAGCGCCAGATGTGCGTGCCAACTTGGCTGGCATGAGATA
AATAGTAACCTCAACAACGGTGTTCAGTATCCAGTCTGCAAACATTTTTTGGGCAGTATG
ATCCCCACGTCCTTTGCTCTCATCCCTGTCCTCGTCCTTTCCCTTTGGATTCTCTCACTT
TGTGTGTTAAAGCACACTGAGAGGTTGGGCGCCTCAGACTGTATACTGTCTCACCTGTTG
CTGTAGTATTTCCCCGCTGCAGTGTGACTGATGGCATCCGGGAAACTGTTTGTAACAAg
>NODE_663_length_298_cov_2.238255
TGACATTAGCATGCTAAAGTGTGTTATCTGCTGCATCTATCCCCCTATCTCTATTTCATC
TCCTCTTCCTCATTTTCATGCTGTATCTTGTTCCTCCTGTTCCCACTCCTCCCCGTGCAT
CATTTTTCTCTCTCTCCCTGCATCCTCCTGCCCATCCATCTATCCTCACAAAAGGCCAAT
CAGGTGACTAGAGAGATGTTTACTAAGGAGCAGCTAGTGGCTCCATAAAAGGCGTTCCTC
GGAGTCGGCGTAGTCGAGCCTGGAGTGACAGATTGTTGCCGGCCTGCCTGGCGGAATAAA
TAGAGGCATTAGCAGCTCTACAGCTGGCCCATGCTACTGCTGAGGCTTACTGGTCTATGA
AATGTGCAGCATGGCAATGTCCTGGGCCTCGCCACACTGTGATGAATGGCTCATACCCCA
CCGTAAAGCATATTAAAGtcag
>NODE_664_length_356_cov_4.890450
AAGTCCTGGTCAGCAGAGCAGAATAAGTTAATTATTTACCGGTCACACACACACACACAC
ACACACAGCTGTGGAGGTGGGGGAGGAGGTGGAGGTAGTCAGTAGTTGGGGCCTATTGTG
CGAGCCGCCACTGTGGAGCTGTATGAGCCGTGATGGAGGGCTCTGGACCCTTGCTGTTGT
CTTGCCTTTCTCTGCTGATTTCATGCCTCTTTTATCATTCACTTTCACACAAAACAAACA
ACACCGAGGATGTCTGCTGTTGGAACTAGTGTCTCTCTCTGGTCAACTTCTCTGCCACTT
TACACCTCTTTCCTCCTCCTCTCACTCCTCTTTCACCCTGCTTTTTACCGCGATATTCAA
CCTTTTTCTTTCTGCCTTTCCTCTCTTTTTAGTTTCTTCTGGCCCTGCATTACTCGCCTT
TTCTCCTTTCTTTTCACCTTCTTCCTGCTGTTGGATGACTTTCCAGTAAATCGCcgcact
tgttcccagtcaacatcctg
>NODE_665_length_458_cov_13.430131
AACCAGATGTAATCACTACCTCAATGCCAAAGTTGAGCATCATGCATATCCAAACACACA
CATCTGAGTTTACAATGAACACACACAAACAAGTTCCTTCCTCTTAGACATGCACCCACT
GAGATAAACAACAATAAAAAAAAACCCTGTCTGCCATCAGCCTGCCCACCAATCCATCCC
TCACCCTCAGTCACATCATATGTGACTGGTTTAATCGCAGGCCAATCACTGCCGGGTCAC
AATTAATAAAAGCCACAACAGCCGCAAATAAACAAGTCCAAATTGCTGCCTTAATCGAAT
GATGCAAACATCGGTGAGTTACAAAAGTTCACTGCCACCACTGACAATTTCCTAATTGTA
TTCACTCATTCATGGCAATTTTATTAACATGGAGCGGATGTCTTCTGCCCTTCCACTGTC
GCAGCACCAGGGATCTAATTTCATTATTTTCCACAAGATTTGCTTGACTACTGCCGCCAT
GCTAGTGGCTCACCACGGCCAGATGTTTATGCTATTTAAATGAGGAAGCAAAGCCTGTTG
GGTAAACATAATTAAAGAAAGTTGAAGCTTTCTGTGTTTTTTTTTTTTTTTTTACTTCTC
TT
>NODE_666_length_327_cov_9.486238
GAGGCCAAGATAAGTTTCCCGTAGAAGGCCTTTGAGAGCGCGTTTCGGACCGCTCTGAGT
TGATTGGTATAGGTCTGTAGGGACACTTTTTCGGGTCCCGTTGTATGGGCCAGCCCTCGC
CGTAAGCTCCGGAATTAGGGTTAGGGTTAGGGTTTCGGCCTGGGGTGAGGGTTTGGGCAA
ACGGTTAGTGCTAGAGACATGAAACTTGTGTCTACCCCCCCGTTTGCTGCCGCCGCGATC
GCACTGAGCCTACTCCCGAGTCTCTACGACGTCAGGAAGTGGGAGTAACCCGTGATTTTT
TGCTGTATCTCGGGACGGGAAGGTCGTAGAGACTCGGGACCGAGACCGGCGTCTTCGGCA
TAGCCAAATTAGGTGGGGCAGGTGGCATTTCCAGGCGTCTAGCACGTCTGGTTCCGGAGA
TATGGGCCAAAACCTTCTCCCATTCACTGACAATGGGACGTGCATAACGCA
>NODE_667_length_691_cov_13.735167
CTTTCCTTTGGGTTCTTTTTTTTTTTGAGCAGCCTCGATTCACCTTGAGGACACAACGGG
CTTTCCAAAACAATAAGTGGCATGAGGAACAGATGTGAAAATTCATAGAGACTTGATAGA
TGCACTTCTGCTACAGAATGCAGTCCATTAAAGACACAATGTGAGTGGGTACTGTAAAAA
GGATAAATGGTAAGGCTCTTTAAGTACTCAGGGATGACCCTCAAAACATGTGTGTGAAAG
TAATGTTAATTATAAAGTAGTATAATACTTGAAAATGAGGGTTTTCCGCTTGCTAGTTAT
GTGCATTGGCACTTAAAGCCAATACAGTTCAACAAAGCTATGGATGGCGTTTCAGGGATG
CTGAAGGCCATTTTTGCTCTGTCCCATCCTTACCAGCTGTATTTGTTCTCTTCAATAAAT
TCAAAGTAGCCCCTTCCATGTTCCTCCCGGCGTCTCTTAACACCCTTCTTATTCTTCTGA
TCAGCATTCGTGTCTTTGTCCGCATCCCCTTTGAAAATAGAACAAAGATATAGAATGAGG
TGCTCCTTTTTGTGAGAGAGAGAGGTCGGACTGGCAGTGGGGTTCTGGCCCACAAAGCCC
GTTCATTAGTTACATTGTGTCGACCATGATCATCAAAATTAAGGCTACTAAGAGGCAACA
CCTCATAATTAATAAATGATTAATATAAAAACAATACAATCATACTCCACAAATTGTAAC
AGCTCTTAAAAGACCAGGTAGTAATTACAATAGCAGCTGGCCAAAAtgaacattgtgaac
agtgtttgctggggctggaaagaacaagtctctgcaaagtaaagggtaattaacc
>NODE_668_length_570_cov_6.987720
CAAGCAAATCCCATGCACTTGGGGGGGAAAAACGACACGCAACAATAGCATCCACCAATA
GCGCTGTCAAACAACGCCATCTCTCTCGGATGTTAAAAGCTTTAAGAGCTGAGGCCTCTG
TGACATCCATAGCCTCTGGATGTCAAAGATGGTTGAAGACTTGAGAGCAGGCCTCTGTTT
TAAAAATACTGTGTGTGGGTGTGTGAGTGCGCACGTCTCGGAGCAGCAAAAGTGACATTT
GAGGGGCACTTTACAGAAGCCAGCGGTTGCTAGGGATCTTCTGTATCACCTAAAGAGCCT
TTGTCAGTCATTGGAAAGCTGTCACCTTTCGGGGGGCCGATACGGTAGGGGGAGCCGGCT
GACAGGTAGGAATTAATGAGAGGTGTATGACAGCAGACCTCGGTGCTCTTGTGTATGGGT
GTGTGTGTGTGTTTGAGAGTGTGTCCACATGCGTGTGAGTGAGGTCCTTTGTCTCAAGAG
GATGAACCACCTTCTTTGTCATCCTGATGGGGGAAGAAGACGAAGAATAATGTTAGAGAC
AGACACAGAAAGAAGATTTTTTTCAGTATTCTGAGACAGATAAACCTTTCTGATTTTTGG
TTACTTTCTCATTTGACTGCATGATTTGTTGGTATAATGAAAGCACCAGTCAACAGCGCA
ATCCCATttcaactataccgatgtgtgattttcataataaacaccgatacacac
>NODE_683_length_538_cov_8.384758
AACGCATATCTATTTCATACCAGTTCAGACAGAATAGTCTGCCATATGTAAATAGGGGTT
CAATAATGAATGCACTTCCCCTGCTTTTATTTGCTTTAAGCCCTCACAGTCACACACACA
TTGGCACCATGCGAGACACAAATTAGAGAGCGTTTTAAAGGAAATATTCAAAGAGCAGCC
TGCTGCCGGAATATCAGTTATTATTTTTGATGTTGCAATTTCTGACACTTTGATGCAATC
AGTGAGTAGCCCCGGCATTCAGCCCTCTCCAGGGAGAGAGCTGTCAGGAGTGAGGAGCCG
GTGGGTAGATAATTATGGGAGATCAAACCTCGCTAGTTAGTAGGCAGGAACGGGAGGCAA
ATGCCAAAAACCAGCCAATGTTTCGCAAACGCTTGTTCAAGGATATCCTAATTGCTATAA
GTGGTTCCTTCAGGACTGGCACTTCAAACACTGCCTGCTGCATGATGTCATCTCCCTGGC
TCCCCTTCACACTTACAACAGGCAAATTAAGGCAGAGGGCACAACAAAACATAGCAGAGG
ATAGTGTCCTTCCTCTGTCATGACATGTGAACCACATAAGTAGCAAATGGGTGCACATCC
CGCATATGTATGTATGTATATGCAAACACAAAGAGACAAGCGTCCAGATTTAgtcaagta
gacaaaatgctctctcagtttg
>NODE_684_length_389_cov_9.601542
TCTTATCAAACATAAAACAGACTGAGAGACTTATATCTCTGGTTTACATTTTCACTCTGC
CTCATTGTGTGTGACACCCCTCCTCTCCTCTCACTTTCTGTCCCTCCTCACCCCCCCTCT
CTCCCCCCCTCTCTCTGCATGCCCACAGCCCAGCAGTAATTCTGTGTTTATCAACTCTTT
ATTATGGCCCCTCGCATCATCATTTACAATGGTAGCATCTGCTCATTGCCTAGCCCGAGC
ATGGGGCAAATTGCTTTTATAGGGAAAAAACAGCCAGTGAGAGGACTCACACACTCACAA
ATATACACACACACAGCAGCGGCTGCGCACAAATCAAGAAACCGAGCCCCGGCCTATTTA
CAGCGGTTGTTAACTCTCCTGGCAGAATCACACACAAACACACAAACACTTCACTTCTTC
TAACAGGATCAAATGATTAGCTGGCCACCATCGGCGAATCAAAATGAGTCCCAAACCCAA
TGAGGGAGCAGTTTTGATTTTCCTTTTATTTTTTTTTGAACATCTAcctgacg
>NODE_685_length_862_cov_10.578886
GTTAGAGGACCACGGAGCTCCCTGCATTGCAGGATGGAAGACAGAACTTGTTCTAAACTG
CTTTACTATGCAAGTCTTTTGTGCTTTCCGGATGTAAAATTCACATCACCTAAGCTAGAC
CATCTTAGAAGTGGTACAATGTTACCTAGGCAACAATTAAACACACACTGAACAGACTGA
TATATCTCAGAAAGATTTAAAGCCTAATCTGAAATGTTTCTCGCTCCTTGGGGGAACTAA
AGGTGAAGTCAGTTATCTGCCATTATTTGGTTTAAAACATTCCCAGCAGTATCCAACATC
TCTGCCTATTTGATTCACTTTGAGCATGTCTCTCTCCTGGATGCATTCATCCTCCCTAAA
CTCCTGAGTTGGAGTGGTTCGCCTCAGGCAGAGGAAGCAATAATGTGAACCCTGGAGAGC
TATTCAGAGTGAAGAGGAGAGTGGAGAGGAGCCTCCTCCACTGTTCTCCTCCAGCGGGCC
GTTTGGGAGGCTAAACGGCGCCGATATCCCTTATTAAACCATCTGGCTGATGCTAATTAG
ATTATCAGAGATAAAGAGAAGGAGTTTTCTTTGTACATTTTAATGAGATAATGTGTCAGG
CAATTGCGAGGAGAAGCGTTATTTTCCGAGTGCAGAGACTTTTCAGGTGAAAGTGTACAA
GAACGAACAGATGCAGAGGAATGATTAATAGTGCTTATCTGGAACCATCTTGCCTACATA
AGGGGAAATACAGATTAGGAGAGTAAAAGTATATGTCTTTTTGCGACTTCCTTATTATAT
TAACATTTAAAAAGTGCATCCCCTGACTTCCGGGAAAATTTGAGCAATTAGAAAACTCTA
ATACCTTCATCGCAGTTGTTCTGCGGCATCTGATCAAGTCAAAAAATGTAgttaaatctt
ctctgcaccgctgaatcggaccacacagcgcttccagggcatacaagcagatagatttcc
aggctaaagatagtcttggaagctcttgcgtctaatgagaatgagg
>NODE_689_length_290_cov_1.079310
GTAATGCTGGGGATTGGTGAAGATTTGTATTCCAAAACAATATTAAAAGAACTTTAACCC
TCTGAACCCCAAAACCAAGACATGAAAGGAATGTTAATATGAAAAAAGATTGACAAAATC
ACACCATTGGACCATCGGACCCCAAAAATTGTTAAAGCAGACGAAACTAACGGATTTGTA
ACTTTTGTGTGATGTCTCTCAGCTTAAAATCACAATATTTCATTAGTATCACTTTATTCT
GCATATATCATGTAAAATTCCATCCAAAATAAACTGCTTTTATTAACCACATTCAGTAAA
aaagactacagaacccataagttaacctggagtgtgcggatatagttttattagattttt
gggacagtcacttgaaaaacaatttcaaaaaactgtactagactgaaaaaacacaaattt
gtgggtttcctgtt
>NODE_691_length_500_cov_6.676000
GACGAGAGAGTGATTTCATGTAGTTATTTAAGCAATCATCAGAGGAGGGAGAGGAAAGGC
GCTGACAGGAGCCAGAGACACTTCAGGCCTGCTCTCTTGTCAGAGTTGTCTAGACCAAAT
ATTGGGATGAAGTTATCAACCGTTGTTTGATTTCAATTTTCTCCACGCACCTCGCCGAGG
TCATAATAACAACTTTATTTTCAGTGGTGCATAAATTAATTACGCGCATTTAATAACTAA
AATATCATTATATTCCCCCTTTAATAACATAAACGCTGCACGCCAGGGAAACCCTTAATA
GCGCGGGGCCCTGTAACTGGCCATTATCCGCCTGTAATGATATTACAGAACCAATTACGC
GCCATTAGAAGGGATTTTCTGCACTTTATGTGGTTTAGTCCAATCCCGCACTCCTCTTCT
AAATTTCAGCTGCTTCTCGAAGCCTCATTTTGCTTCCACCTCAGAGACGCATGGCGTCTG
CGCTCTGCCGTCCCAGATGCGCTTTAAAACTAATTGAAAGGGTCCCGCAGCAGATCATTT
ATCTGAGGAAGCGAAATAAATCGCAGGACCCCTTGCTGTGAACAAAATCAAAAATTTGGC
CTTGTGAGTGTTCTACATGCGCAACCCCTTGTAAAGTGGAcccc
>NODE_692_length_619_cov_8.093699
GTCCCATGTCCGGTGAAAATTTGCACCACTTTTTTCTCACATTTTAAAAGGAAATGGGAC
AAAGGCGTGAAAACCTTGCATCTTTGTGAAACACCTTTTTGATCTCCATGAGTGGCCTAC
GAAATAGTAATAATTAATTAATAATGCATACAGAAAAGCTTTTGAAAGTTTGGGCAGCAT
TTGGTCCCCATGTTTCAGAAGAACAGTGCATACTGAGATCCCTTTTTCCTTTCATCTCTT
TCCCAGTAAAGGCAAGAGAGGGGCTTATCCCTTCTGTTTCCTCACGACTTCCTCTCTCAA
ATTCCTGGCCTATTACACAGCTCTCACATACCAGAAACAAGATGCCTTTTTATACTGTCA
ACCTTTTCATCTGAAATGTAAATTAATTCTTACTCAGTGTGCCTTGACGAAGATCAAAGT
GGGCACATTAACCTTCCCGGCCCCACCCCCCCTCCTTGGAGCCTCTCACTGGAGGACAAG
GGAGGGTGCCAAAAGGGGCAGGAGAGAGGAGGGCAGGGGGAGGAGATTTGGCATTGTTTC
CTCTGGCTCTCCTAAGGGCTGCCCTCATCTGGCACATGGAGCATCTCAGTCGCCTGCACA
CCTTGTGTAAATGTCCTCCATTAAACCCTTGTAAATTCAGCTGCAGCATGGGTAAACAtg
gtttcggtgtgaggaaagcctctctgtcgtcgctgtctttctttttagagaagtgtgttt
gtgtgtggccgccggggttcacggggggagaacctgaacctga
>NODE_693_length_611_cov_7.572832
TATCGTCTAGCTTGTTGGTGGTACACGACAAAATGATCTAAAAATGTTAACAATGTTGAC
TCAGGTGGGATTTTCCTATAAAGACAATTAAACACAACTGAAAAAGCCTTTTAGTGAATA
CTTATATTTGCTTGACAGGGCAAGACTATGAAATGTTCCCAATTAATATTACATGGGATT
TTTTTTCCGCCTTTCTTTTTTCTAAATATATTTCAGAATTTACCTTGATTGTAATGTACC
TCATTGGCTGTGGTTTTGTTTGTTGGCCTAACTATAAAGGATCTGCTTATACCCTTGTGG
GTTGGGAAGAATTAGGATTTATGAATTTATTTCCTCTGTTGTATTGTTTAAACAGCTTTG
GTTTAGTTTTGATCCCTTCCTCTTGCCTTTGAGGCTGTTCCACGGTGTCAGCTGTTGACT
GATAGTAAGAGAACTGCCTCACAGTGTGAATGAAAGAAAACTAGCGGTTGGTAAACACTG
ATAAGGGATAAATAGAAAGCGGTCAGGCAGAGATAGTTCTGTGGGAGCCCAGATTGTGTG
CGGTCTGTTAAAATGAGATTCTGAGCCTGTCCTTTTTATTCTTCCTCCCCTCCCCTCCCC
TCCCCTCCCCTGTGCGGCGTTTGTCTGGAAAATCTCCAGTGACccggctcggcagtccca
ggctgcagtattctctttttgtatttgttttgttttctaacaagggtcaagttggccaat
agacatgtccctgatgcttatagacagctgtcatg
>NODE_699_length_449_cov_6.220490
ATGCCTTGAATACCAAAGGCTCGGCGGTGGGGTCCATGAAAAAGATATATCTGTGGTCCT
TCTCCACGGTGATGCACGGGGCCTCGGAGCCGAAGTCCCCGACGGTCACGAGCTGCTCCC
TCTCGAGGCCGCCGCTGTTGACGGGCCACACATCCAGCACTTTGACATTCACACTGTAGG
GCTCCCGGGAGGAGACGTTCTCCGGGGAGGAGCGCACCTCGCCCTCGATGACCACGGCGG
ATCGGTACGCCTGGTCCTGGAGGGAGTTGAGACTCGGGGCGTAACAGGCGAAGGAGACCC
CGATGACCAGCATGGAGAAATGCACTGGATCAAGCCTCATGCCGTCAGCCTGTGCTGTGC
TGCAGTGCTGCTGGGCGGCGGAGCGAGCTGGAAGAGAGAGACGGCGGCGAACGGGCTCCG
GCGGCAGAGCGGGCAGGGCAGAGCGGCAGACCTTGTGGAAGTGTCCATGCCATCTGTGTC
TGCCGCTGCTTTCCCCATACGGCTGCTGGCGTCGGATGGGGGGGGACACACACCAGCCTA
GGAACCGGGAACGGCCCGCTTGTGCATGCTTAAAAATGTGATTGCTGCATTCt
>NODE_700_length_474_cov_8.054852
CCCCCTTTCCCCTGTGTTAATAAACAACACAAGCTAAGAGTCCTCAACTGTCATTGTGAA
TCTGCCCCCCCAGTGCTACATCCTGTCTTTCATTTCTTCCTGCCCCGTCCCTTCCCCTGC
AACAAAGGTTGTCTGCTAGTCGCCAACTTGTGTTGCACGGATAAAGAGCACGGATAAAGT
TTCCACCTTCAAACGTTTTGTAGGAACTAAAAATGTCCTCCTAGCTCAGTGTTATAGCAG
GTGTTACACAAACATGCTAGAAAAGACTTTTACTAGATCATATTTGAAAGATAAAGAGTA
TCTTATCGAGAGATAAAAACGAAACCTGGGGGATATAAGGCGAGCTTCTCTAACTTTGTT
ATAATTAATTGTATACCTGTGTATGTAAATATAATGCATTCCTATTTTGCAGTCAAGAAC
AAAATACTATTTGTAATATAGAATAAACTTTATTATGAAACCAAGCATTTCATGATTGTT
TTTACTCTTTGTGTCCGTTTTGAGGCTAATTGCCCTGTACTGACCTATATTTGAACTGTG
CCATTTCTGATGATCAAAGTTTGAAGTGAAAGAAGATACTACAATCTCTTGCAAGATGCA
CATTTGATGATTAATATt
>NODE_701_length_313_cov_5.495208
ATCTGATATCATAATGTAAAATGTTGAAGACGTAAATGTCAATTTATGTCTTCTCTGGTG
AATTAAATGACTGACAACTCAGCAAATGTCACACGACACTGCCGACTGACTGGCAGCGTC
GTCAAAAACGGTCTCGAGACGTAAAACGGACGAATATCTAATAAACAAATAGTGAAATCT
TAACCAAATCAGTTCTGCATCCCGGTGCACATCATCATACTGCCAGAGCTCACTAGTGTC
CGTCTCACATCTCTTGTTTATTCCGCTCCACTTCTCCCTCCATCTCATTTTGTTCTTCAT
TTTTATTCTTCTCAATTCTCGATAGATTTCTCCTCCTTACGTTCCCACCTTTCTGCCTGT
TTCTTTCCTAACGAGCCTATACATTCTGGAGGATCGGCCGCACAATTACACACTGACACA
CAACGCGCGCACACACACACGGACGCACAACGCacac
>NODE_702_length_608_cov_5.796052
GGGGGTAGACACAAGTTTCATGTCTCTAGCACTAACCGTTTGCCCAAACCCTCACCCCAG
GCCGAAACCCTAACCCTAACCCTAATTCCGGAGCTTACGGTGAGGGCTGGCCCATACAAC
GGGACCCAAAAAAGTGTCCCTACAGACCTATAGCAATCAACTCAGAGCGGTCTGAAACGC
GCTCTCAAAGGCCTCCTACGGGAACTTATCTCGCGTTATGCACGTCCCGTTGTCAGTGAA
TGGGAGAACGTTTTGGCCAATATCTCCGGAACCAGACGTGCTAGACACCTGGAAATGCCA
CCTGCCCCACCTAATTTGGCTATGCCGAAGACGGCGGTCTCAGTCCCGAGTCTCTACGAC
CTTCCCGTCCAGAGATACAGCAAAAAATGACAGGTTACTCCCACTTCCTGACGTCGTAGA
GAGTCGGGAGTAGGCTCAGTGCGATCGCGGCGGCAGCAAATGGGGGGGTAGACACAAGTT
TCATGTCTCTAGCACTAACCGTTTGCCCAAACCCTCACCCCAGGCCGAAACCCTAACCCT
AACCCTAATTCCGGAGCTTACGGTGAGGGCTGGCCCATACAACGGGACCCAAAAAAGTGT
CCCTACAAACCTATAGCAATCAACTCAGAGCGGTCTGAAACGCGCTCTCAAAGGCCTCCT
ACGGGAACTTATCTCGCGTTATGCACGTCCCGTTGTCAGTGAATGGGAGAACGTTTTGGC
CAATATCTCCGGAACCAGACGTgctagacacc
>NODE_703_length_440_cov_18.604546
TGATCTATCTGTCTGCCACCCGCACAATGGCCCACACCGCTGTTCGCTTTCATTTACAGA
GTGCCAGTCTCTGAACTCCCCTCATCAGCCCTTTGTTCCTGGCTGTTTCATGTTTTTTGG
GGAGTTGAATGGCGTAGCTGTGTATGGGATACTTTTGAGCGAGTGGTTTAGAGAGACAGC
TAGAGCAGGAATTTTCCAGTGCAATACATTATGAAGATTTCACTTTCTGCCTTTGATTCT
GCACTGACAGTTATCCTTCAGCCCTCCTTTAAAGTCCCACTTTCAATCCCTAATGGCTGT
CATGTCGCTGCGCTCTCTGGACTCTTACTCAAAGTGTCATTGGCATAATGGTCGGCAGCC
GTTGGCCTCTTTTGATCATCCATGCTGTGTGCGAGAGCAACTGGAGCTGAAACACTGAGG
TGTATGAGGTGTCTGTGTGTGCGTGCGCTGCTTGCGCCTCTGCTCGGCTGCCACTCCCAG
GCAGAGCTCCACGACCGGAAATCTAAAATTCACTTTCAAATAGTTTTCCTCCTGTTCTTG
GTGCCTAATAGCCAGGCAGTGGAAAGTGTGTGTGTGTGTGTGTg
>NODE_704_length_470_cov_5.870213
TACTTCGCTATGAAGGAGGAAGAGATCAGAAGTAGAACTCAGATGAACTGTAGCCCTACA
GACTGTGTATCCCTGGTCCTGACAAAGAAAGGAGCTTCAGTAGTTTCGTGCAGCATCCAG
GGATAGAGATTAGCATGGAGCCATCAGCAGCGCTGCAGTCCCTCCCTACCCTGCTTCTGC
TGTCAGACCGCCTCCTCCCTGCTTGTCAGGAGCTCCGACGAGGAGCTGTAAAAACCTTTT
CCCCTCTCCTTAACAACTGCAAAACAACACGCACACACCCCGGCTGAGGTGCCTGCTTTT
CTGAGGCCTCTGACAGGACGTGCTGCAGGCACAAATTGTAATTCATAAAGGTTAAGGGGG
TCAATGCCTTTTATTACCAGTCTGAGTGCATCCAGCTTGATGGGGCGGGCATGCAAATGG
AATGTCTCAGAGTGTTCTATGCAAGAACTCAGACAGCGAGTGCGTGCGTGCCTCTGAATG
GGAGGAAGTAAAAGGTGGGTAAAGGGTGGTGGGGGGGTGTGAGATCGGCTGCTCTCTCCA
CCTTCCACAGCCATGTAGGACCACACAGCCGCTGCCCGGTTAATTAGACAGTATGACATT
GACCTCAGGTAGTt
>NODE_706_length_747_cov_8.638555
CACAAACACATCCCATTCACAGAAACTATTCCTCTACAGACTGGTGTCTGTGATTCACAG
GTCAATTCCTCTAGCATCAAACACTGAGCAAACAAGGTGAAAGTGAATGAGCCTTTCGAA
GCAATAACAAAGTGAGAGGGAATACATTTACATGAGAAAACAGAGGACCACATTATTCTA
ACAACTACCTTTGCCAGGCCAATCTATCTACCAAATTAGTTTATCGTGTAATACCCTTCC
AGAAGCTCTTCTGGCAGAAACAAGATATTATTCTCTTGGAATGGCCCATAGAAAGAGGGA
AAAGCCAGTCAGATTCATATTTCATCTCTGCCATGGAAACCTCATCAGTGTAATAACCCT
CCATCTCATGGGTGTTATTCAACCATCTGCTACTATATTACTTATCTTTATTTTGCAACT
AATTAACAGCATAATCTTCTAAATTCAGCAAGTTAATTATCATTATTGTGGTCTTTGCAG
CATCATCAGTCCTTGTAAAGTGCCGTCTCCGCGCCCCCCGAGAGCCGGGTGGGGGCGGGG
AGCGGGCAGGTTGAGCTGGGGGTCTGTTTTCTTGACGCAGGCTCATTAGGTGTTTGCTGA
TGAGCTGAGTGCGGTGGGAGGCGTCGTGAGTAAGAGGGGGGATGCAGGTCAGGCAGGATT
CTGCTGAACAAAAGGTTCCATGCAGGGTGAGGCCGACTTAATGTGCCTCGCCGAGCGTGT
GCCAAGATGCCCCCAGCTGGCTTTCGCAGGTTGCCCCCCCTCTGGTTGGCCCTGGTGACG
GCGTGCTGAGCGCAACGCTGTCTACGCGTTTGTCATCTTCGTACCCCATGATCTCCGACA
ACTCTGCCCCTCCCCTCCTTCCTCCTTCATCCTCACCAGTCAggatcaatc
>NODE_708_length_483_cov_5.710145
CCTGGAAATGCCACCTGCCCCACCTAATTTGGCTATGCCGAAGACGCCGGTCTCAGTCCC
GAGTCTCTACGACCTTCCCGTCCCGAGATACAGCAAAAAATCACAGGTTACTCCCACTTC
CTGACGTCGTAGAGACTCGGGAGTGGGCTCAGTGCGATCGCGGCGGCAGCAAATGGGGGG
GTAGACACAAGTTTCATGTCTCTAGCACTAACCGTTTGCCCAAACCCTCACCCCAGGCCG
AAACCCTAACCCTAACCCTAACCCTAACCCTAACCCTAACCCTAACCCTAATTCCGGAGC
TTACGGTGAGGGCTGGCCCATACAACGGGACCCAAAAAAGTGTCCCTACAGACCTATACC
AATCAACTCAGAGCGGCCTGAAACGCGCTCTCAGAGGCCTTCTACGGGAACTTTTCGTGG
CCTCATCAGCACTATGACACTGGCTGCGTTATGCACGTCCCATTGTCAGTGAATGGGAGA
ACGTTTTGGCCAATATCTCCGGAACCACACGTGCTAGACACCTGGAAATGCCACCTGCCC
CACCTAATTTGGCTATGCCGAAGACGCCGGTCTCAGTCCCGAGTCTCTACGACCTTCCCG
TCCCGAGATACAGCAAAAAATCACAGg
>NODE_711_length_633_cov_4.837283
GTTTAGTTGAATTATTATCAAAAACTCATTAAAATTCTTTGATTTCATGGATTTTTTCTA
TTTCTAGTGCCTATAGTTAATTTTTCTGTAGTTTTTTTTATGTGTCTGTTGCCTCACAGT
TACCCATCTAACAAATCCACCGCTCATGTACTGTGAGTTTTTAAATGTTACTCCGGCACC
TGGCTGACAGACGGCATCAGCCGCTCATGTTTGCTGATGAGGTCACGTGAGAGCCGGCGG
TCATGCCTGCCAATCTGCCAGCATCTCCTGTGTTTTCTCCTTTCCCTGCACTGTATGGGC
TTTTCCCCTCACCTCCCTTACACCCACCCACCCCTTTTGGCGCGCCATAATATTTCTTCC
CCCTCTTTTCAGTGCACAATAAATGACTGCTGTTATGGACCGCTGGTAGACTGCATCAAA
CAGTATCCTATCCCATAAAATTTTAAGCCTGAAATTGACGAGGAGCTATTGAAGGGGATG
AGATGTGTCTGGCTTCACCTGACATAAAAGTTCTGCTTCACAGAGGAAGTGTTTCATCCT
GCCTGCCATCCCACTATCACCGATACAGGGGGCTGTAAGGCGATGGAGGGAAGAGGAGGA
GGAGAAGATAGGCTGATCTAAATGCATCTCCATGTGCATGCAGTGGATCAGACCCAATGT
TCTATGATGCAGGAAAAAAATGATCATTTAAAAGCTATGTGGGGGGAAAAAAAGCAAATA
TTCTTCTAtacagattttaaaatcacttttatttgggtgtcagtgagttttggtcac
>NODE_712_length_523_cov_9.923518
TTAAAAAAAAAAAAAAACGAAACAAAACTCTACGCGCTTCAAACTTCCTCGCTGTTTGGT
TGGTTAATTAACAGGCAGTAAATAGAGGGGGCTTTGAAATAGCTTGAAATGAACAATAAC
CTTTTACAGTGAACCCAGAATTGCAAATGGAAGTCATGGTCAAGCCTGTTTGATCCATCG
CTATGAGCATCTCTGTCATTGCTTTCATAGTTTTTATTCATTGGTTTTTTTCCATTGACT
GGCTTACGAGGGCTCTAATGCGACATCTAAATTATCTAGGAAAAGTATTCTGGGGTTTTG
CACTGATAGGAAATCCGCACGATGCCTCAATGTGAGGAGTTAAATGTTTTGAAGGTCGCA
GTTTCTCTCATTGATCTTGCAATGTTTGTTAATTACATTGTCACTGATGTTGTGAGAGAT
AATTAAGCCACTATGTTTATATGCATAATTATGTGCACTCCACATCAGCCTTTGAAAGAC
AGCGGCGAGAGAGAGAGAGAGAGAGAGAGAGAGAGAAAGAGAAAAAGGGAGGGAAAAAAT
GTTTTAATTGTGAGCTGAGCAGAAACATGGCAATATAGATGCCCTAGTTACAATCAACAA
AGAGCAACTCGGAAAAAAATAAAAACtctaaagacaagatttgcaactgatgcagtgtgc
tctcccc
>NODE_713_length_340_cov_1.652941
ATCACTTTGCTTTTGTTCTGTAACTCTAGAGGCTGGTACCTGCTGACTGCGTTCCAATTT
GTTGATATTATGTTTGATAGAGAGGTTAAACTGTCAAATTCTACCACAAGGGTGTACTTT
GTGTGCTGGGTTTCAGAGGATGTTTTGCAAATATAAAAGAGAAAGTATAGTTGGTGTCCT
TGTCTGTATATTAACCCTCACATTGTCCTCATATTCTGTACACACCCTCTGTCCTCTGGG
TCACAATGACCCACTTTCACTTCAGCCAATATAAAGCAGCTTAATTAAATTTTAACCTTC
AATACTTTAACAAATGCAAACACAAGATAAGTAACTTAAAAACATCAAATGCAATAACGC
ATGAATACACTTAAAATGGAAGTGGAAGTTTTACTATTCAAGCATTATTTCTAGCCTTGA
GAACACTGtgtttttctgtcttagctttacatacaataacaacaaaaataacacatgtgc
agag
>NODE_714_length_355_cov_6.521127
AGATGATCTAAAACCAATTACACTGATTGAGGCGCAAAGCCATTTAAAATGATTACAGCA
AAGCATTGTTCTGCATTTAACAGGACAAGCAAAGAAAACCACAAAACAAACCTGGCACAG
CGTACCGTGAGAAGGATGAGGCGAGTGATGTAGAGAGAAAGGAGGTGTGTGCGGTGGTGG
GGGGGCAGATGAGAAAAGTTTTGCCCGGTGATTTATGCTTCTTTCCCGGCTGGGATATGA
ATCTGGGATGATGCTCCAGAGAGCAGCACTCCAGATAATGTTAGCCCATTTAAAAAGAGC
AGATTTGTGTAGTCTATCAGGGTCGCAGAGTATTTTTTTTTCTCCTGCCTCCCTTCCTCC
CTCCTCCGCCGGCCCCTCCGTAGTGAGAAATTGGTTGTTATCATAGATCACAGATACTGC
TCAAACCTCTTATGAAAGATGAATTAATTTCACTAATGCTTTAATGCAAAGCTCTCATGA
GGGAGGCAGACTGGTGATa
>NODE_715_length_296_cov_1.030405
AAGGAGCAGACCGTTATGTGAGGGAACACAGACTGCACTAAGCCAGTGTAAACGGTTTAT
GAATTCATTTTTAAAAAGTGAACGTACTATGCTGCAATGCTACGTGTGTGTATGTAGCTA
GTCATGCAGTACACAGCAAACATGGTAGTGTGTATTGTTTTGCTTACCTAAACTGTGTAG
TCATATCAGCCTGTGCTGCAGTTTTGTAAACTGCACTTTTTTCTTTCTATCTATCTATCT
ATCTATCTATCTATCTATCTATCTATCTATCTATCTATCTCAACTTATGCATTAGGGTGt
agtttcacgctcaaaggatctttgaccttttactttgctctctccttgcatattctctac
taatctgttggtggatgcagcattcaagtcattagttgactgaaaacatccctgttatac
tgacacaacttgccaatcaa
>NODE_716_length_370_cov_7.413514
AAAAAAAGGAAGAGGTGGGAAAAAAAATCTTAAATGTCCAATCTTATTCTATAACCCGTT
AGAGTGACACTTGCGAATTTCCACTATGGACATGGTGGCAGTACAAACGCAGATAGACGA
AGGGGAATAAAAGGGCCTTCTCATGACAAACTTTCTGGAAATGTCAGCCTTTCATGCTGT
TGAGAAGACCTATTTCATATCTATTACAGCAGGCATTCTGTGTCCGATATTTCAGATTTC
GGTCCTCCCCGTACTGCAAATCCTCTGCCAATCTTCCACCCTTAAGAATCTCTGCCAGCC
CCGATGCATTATTCCCCCCACCGCCTCTCTCCCCCTTTTGATGTGACAGAACAAACCGCG
ACCTATTAGGATTAAGGCTTTGAAAAGATCTTTGAAGCCGCTCAAGGTTCCTTTAAACTG
GGGAATGACAATATGAGCTGTGTGGCAGCAGATGCTGAATGGAGTGATTGCTAGTCCTTA
GCGAGGTCTGCTGTCACATAACATACACACACAC
>NODE_717_length_332_cov_2.033133
CATGAGGAGGCGAGTGAATTAATGTTGGTTGATTTATTTAATTTAAAAACTAGGAATGTT
GAAAATGTCATAATAAAGTACATAATCAGTGTAAGAAGTGTAAGAGATGGGGAAAATTGA
ATAACTAGGATTATCCAGCCTAAGTGGGCAATTGAGGAGTAGGCAAGGATTTTTCGTAGT
TGTGTTTGGTTTAGTCCACCTCAGCCTCCAACGAGAGTGGAGGCCAGTCCTAATAAAATT
AGTATTGTTGAGTTTGAAGGCTGGATTTGAAGGAGGAGTGAGAAGGGGGCTAGTTTTTGT
CAGGTTGAAAGGATAAGTCCTGTTGTCAGGTCTAGTCCTTGCAATACTTCTGGGAGTCAT
GCGTGGACGGGGGCTAAACCAATTTTTAGTGCGAGGGCAAGAGTAATCATtgtaataggg
agggggtgacttatttgttgaatgtctcattgccctgtcagtcaggcatttgtagt
>NODE_720_length_149_cov_2.389262
TGTGTTCACATATGATAAATATAAAGGCAAAAGTTGTTTCAAGTGACTTTGTGTGATATA
ATTCAGTGAACCACTGTGTGGCAAAATAGGCCTTTTCAGGGCATGAAAAGCTGTTTCAGA
GCATGAAAACAGCAATACTGCAGTGTTTCAAAGACAATGTTTCCAAACATGTTTTGAGTT
CACAATGTGGTCAGATGTGATAAATATGAAGGCAAATGCTGTTTCAAGTGATTTTGTGTG
ATATAATTCAGTCAACCACTATGTGGCAAAAGAGGCCTTTTCAGGGCATGAAa
>NODE_723_length_457_cov_9.656455
CCTATTATGAAAATCCCTCCATCAAGATTTTCTGCTCCTCTCGCGCCGTAACTTTTTGTT
TGTGTGAACCATATGTCCCAAATTAATAAAGCCAGGCGGTATGCTGAGGCCTCTTCACTC
TGTCACCGCTCGTCACAGTAGGATTGGCCTCAAACTTATTCTCTCCCTCCCTCTCTGTCT
CTTCCTCTCTCCCCCTCTATCTGCTCTCCCTCTCTCTCTCTCTCTCTCTCTCCCTCTCTG
TTCTTTCTGTTTTCACGCAAGTGTCCCAGTTAAGAAATTGCTTACATCCCACTCAGTCTG
GGGCTGGATTGAAATTTCCCATAGGGTATGTACCAATATGCAGAGAGCACACTTCGACAG
ATGCCATCAGAGAACAAGCATATGAATTACCAGGCAGCCTGCCATCTTTGAGTTCAGACA
GAATGGCATTAATACCTGATTACGATCCAAACAACAACACAACAACAACATGAAAGCCAA
AGCAACTGGGAGCAGGTAAAGGTTTCATCATTTATATATTAATGGATTTACTAACAAAGA
CTCTACACTCTCCCCCCTCCCTCCCCTCGCCCACCTCAAAAGTTAAAATGTCATAGAGGC
T
>NODE_724_length_320_cov_5.600000
ACTGATCTGTGTGAAGGTGATTGCGATGCAATGCTCTAATTTGGGTGGCTATCACACTTA
ATGTGCAGTAAAGCGCCACAGACAAAGCTTCTTCGTTCGGAATGCCCCCCTCTACTGCGC
CACACAGCTCTCACCACCAACCTTCTGTGGCTGTGTTTCCCCTTCACCACCACCACCACC
GCCGCTGCCGCCACCCCCCCACTCCTCCCTTCATCTCCTCTCCCCACCAGGGGAAAAGAG
TTATAGCTGCCATAAAAGGCAGGTAATGCATTGTTAACTAATTCTGTCTGCTCAGAGCTG
ATATATCCTCTGCTCTAAATCTCTGTGCTTCCAATAAAATGCAAATGCTAATGCTTGCCC
TCCATGAGCTGATATCATTTTTAACAGGCCAGAGGTAAATGCTAGAGAAGGGTGGGGTGG
GCCAGCGGTAGTTTGTGACACGGTGGGGCTTTGGGCTTTCATGg
>NODE_730_length_425_cov_7.872941
CCTCCTCCTCCTCTGCTCTGATTTCAGCATGCTAATTTAGTCGGTGCTCCTCAGCATGAT
TCCCTCGCTCTCTCTCCCATTCTTGCTGCGATTCTGCTCCCTCCCCTCTGGGACCTGAAG
ATTAATATTCCTGGGCCCAACAAGATAATTACTGATACTAATTAGACATGATTATGTGAA
TTTGATACACTTATTACTCTAGATAATGAGTAGGACATATTATCCTAACAAGCACCCGTG
CCGCTTAGTTTACTTTACACACGAGCCACACACTATATTTTCTGTTATTGTCACCTCAAT
CAGAAACTGATATTCTCTTGTAATTATTGAATAAAAGGCCTTGACGTGTGATACCTGTAA
GATGAGAGAGCATTGTCGAGGAAATCAGGGAAATGTGTTGTTTTCCACAACAGAACCTTT
GTCCTCTCAACCTTTTAGTGTCAGAACAACATCTATTTGAAAGTGAATTATTTTTACACT
ATAGTTGCAAATATACTGTGAATTACTGAATACTTTCATCCATAAATGGCCCTTTTTTTT
CTAAAAgtcaaatattttctgatgagttt
>NODE_731_length_443_cov_7.158013
CAGAAGCTTGGCTGGACTCTGTGAAGACTGGAGCCTTCTGTGAGGTTGCCTGCCCCACCA
CATGGAGTGCTCCAACAGTGACCCTGCGCAAACTGGCAACTGCCAACCGTCTGCTTCCGT
CTGCTTGGCATATTTGGCCATTTAGTGGGCGCTTGTGAAGATCAAATGGGTTAAGATCGC
CCCTCTTAGTGAGCGGGGAAAAAAGAACATCAAAAAGGTGTAAATTTCACTTCCCCACTT
TTGATTAAGTCAAGCATGAAAAGAAATGTAATACTCTCAAGTGGCAAGGGTTTACACTAT
TGATGCTGTTACTTCTGCTTCAGGAGGCCCAATCAGCCGACAGGGAGCTGAGTAAACTCG
CCCTGAGTTTTAGGGGAGGCCAGATGGAGGGCTTTTGCTGTGCCTGAAAAGACAGCTTAA
GAGCTCGCCTCCTCAATCCCACTCAATACTGACTGTGTGAAATCCTGGCCCTGGCTAACC
CCCCAACCCACCCGCCTTTTCCAAAGCTGGTGGCTACCACCATATGGGCTTGTTTAAAAA
CTCCCACAGGCTGGTACAAAGCACAACAACAcagttttcatatcaag
>NODE_732_length_663_cov_7.007542
TAAATCACATCTTAGGCGTGGATGAGCACAAAAGGTCCTTCATGAATGAGGGAGGATGTG
TCAAAACAAAGGCTCTGCCAAATCACTGAAAACACTCTGCTCATTATTTGGCATTGTTTG
CAAAAAATACGAGTCTAGACTTCTATGATACTCGCATGCATTATTACACTGAAAGCTAGG
AGGGTTATCGGCATAACAGGCTCACCCACAATCCCTGGATTCACAAAGGGAATGATTGTG
GCTGGAATGTGGTGTGTTCCCAGGAAGACTAGAGAGGGCCATCACAAAAGGAAAACCCAC
ACGGTGGGCACTTTTTCTTCTGCCATGTACAGGAAGCGAAATGAGAACTATCAAGTTTGA
CACTATTCACAGCGCCTTCACGGGGCCCTACAATACCTGGCTGGGCAGACAGAATGCCGG
GCTTAAGAAAGGGGGGAAAACGGCTGGCAAAGTCTCCGTCACGTGAAAGCGTGTCGATAT
TTCTGACACCTCCAGGCTACGTGCCAAATAAAGAGCATAGGGGCTTGTCGCTGTGGGGCC
GCTGGGCCCACCAGAATGCTGAAAGCTGGTACCCCTAATACTCCAACAGAGACCTGGGAT
GGAAGATTTCTGTGTAAACAAGAAAGAAATCTTACTGCGCTTAAGTTTGGAAAAACTGCA
GGAAATAACGAGCAATCAAAAAAAGAAAGAAAAGCATTAAGAATACGGTCTCCTTAGGCG
GGAGTTAAGGTGTCAAATACCTCAGAGACAAATATTCTTATTAACTGTATTGAGATTAAT
GTGATTTTTCCATCTTTGTaataatac
>NODE_733_length_374_cov_8.494653
TAACCTGACACCAAATATAATCCGCCCCCTCCTCTCTGGGCTATTAGTGATGTTTTGTCA
AGCTGCAATCAAATTAAAAATTATTTCTCAAATTATTATTATTTTTTTTATTACACAGCT
TTGTATTTGCCACAATCAAACATAAACTTGCGTTATTTTCACATCAGACCACGAACAGAC
CAATATTATTTATGACATGGTATAAACTTTGTTTTCTGCTGCCTGATTGCTGAAGCCCAA
GCCTTGACACTTGTGATGTACTCTGCCAAGAACATTAAGTATCCGAAAGTGATAAAGCTT
CAATTTGCTAGACCATTAGACTAATTACTGCAATAATTAAGTAACTACTTGATTAGAACT
AATGGGTACCTAATTATCCAGGAAGAAAGGATCAGGTGGTAATTTATAGAGTCAAGCTGA
TGTCTTCTGACTTAGCAATGCCGATTACCAAACATAAGGGACTGAAACTGGTGAAAACAA
AAAAAAAGGGGGGGGACAGAAAAAAAAAAGAGGAAAGA
>NODE_734_length_467_cov_9.304069
GTGCTGTGAGGCAGGGCCTGTTAAAGGAGAGCTCCAGACCAAGGTGTTCTATAGCTCGGG
GGCTAACGGTGATAAATGAGTCCCTTAATGTCGGCAAACACTTTATCTCTGCTTCATCTG
TTTTCATTAGGCAGGGCCAACCTTTGGCTGGGCGAGAACGTGCTGTAACTTTCATTACTA
CAACACAGAAAGGAGAGGCACGGAGACCTCCCATCGGTCTAATAAAAGCACCAGCTAGAC
ACCATGACAGATCCTATTCCTTATTATTATGATGGCATGCCACCGTTATGAATTAGAGAA
TGCCATGTCCCTCAAAGATGATCAGTGCTCTTCTTTAACTCGTGTCACCGTCTTTCAGCT
GAAGGATACCTGCTCTTTCTGCTGTTCCTATCGGTCAGAACCAAACTTCTGATCCTTCTC
ACCTCTTCCTTTCTTATTATTTCCCCCTGACAGAATCACTGAATGGGAACCGAAGCCTGT
GCATTCATTAGCAGAcggtgatggaggcgtttaaggcgtgtttgttgctgctgagaaaac
agtttctccacaaagttgtaattgaaaatgttaaatagatttttggctgaaatataatat
ataactatgag
>NODE_735_length_579_cov_4.305699
ATCTTATGCCAAAGAGAGGAACAGCAGACATCAGGAGGCCTACATTTAGTTTCAGACATT
GAAAAAAAAGACTTGAAGAAAAAGTCAAAGTCTGGAGGTTTTATTTGAAGTTTGAGGAAA
CCCTTGTTGGACAGTTTGGAAATTATAACTACACAGTTGTCTGTCCAACACGACTTCTCA
GTTCATCCCACCGCATATCTGTACACCTTACCTTGCGTATCTTTGTGCATGTATATGTGT
GTGTTCCTAAGTGATGCCATCCTCTCGTGCCCACCCACCCCCCAAATCCCCCACCCCACC
TCCCACAACCCACCCATGCAAATTAGAACTTCACACACGTCGCTGCAAGCTGCCGGGTGC
TCTGTGATTTCACACGACCAATTAAGGCCCTCTTGGCAGTTGTGTGAACAGTTTCATTAG
AGGAGATAATATTGCAAAGTGAAATGATAAGCAATCATTATGATTAATGCCCAGACATTA
CATTGCTCGTTAATGAGGTGTAAATGATCTCATTATTTTTTGAAAGAGTACAGATTAGAT
TAAAGTGGAGTGGACAGCGCTCCTTGGTGTTCAGACAAGTTAGTGTTAATTAGGCCCAAT
CTCCAGGAGCAAATGAGCCGCAACCCTTTGGTAAACAATTAGGCTTCTATAGCCCCGGGC
TAGATGGACAAGGATAGGCAAGCGAATGGATAGATCACCGGAGAGATGGATGTTGAGGGA
gtg
>NODE_736_length_410_cov_6.180488
ACCGCTGAAGTGCAACAGTAAAACAGTGACATTTCATATAAAACTCTGTGTAACGTCTTT
AAAATGGGCCTTTACAGATACCCACACATACAAACTGCTGGTCTAACCCCCTGTGATGCA
GAGTGTCCAGTCTTTTTTTTTTTTAGAAAGAGAGAGAGAAATGTGTTTTGAAAGTAGAGT
GGCAAGTGGCGTCCACTGTGTGTTCTTTTAGACGGATCAATAGCTCAGTGTGTGAGAGAG
TGTCTTAAGAGCTGTTGTCTTGTGCTTTCAGCTGTGGCAGACCTGTTAGTGCTACAGAGG
GGAGCTGCGCGCCCCTGCCTCTGTACCAGCAGTGGCCTGAGGGGGGCTTTTAGTCCAAAC
ACAAATGTCAACCACACATAGACTATTAGTGTTTAGTGCAGTTATTAAATGGACTTTATT
TGTCCTTTAGGAGGCTAAAAGGCGCACTTAAAGGGGACCTGCGTGACAGCAGGGCAATTT
GCGAGTTTGGTAACTTAGGCTCGCTCATTGCAGACACATGAGTACAGATAAGTGTAAAAG
GAGgaaaggctgta
>NODE_737_length_423_cov_4.598109
CAAAAAGTGCTCTGGCAAGGACAACAGTTTTATCCCTGTCTTCATAACAAAACACAAATT
CTACATAAATTCCCTCTCTAAGGGCTCTTTAACCCTTTTCCCCTTCCCCATGCTCAATTA
GGTTTGGTTTTATTATTTATTTATTGTATATTTAAAGGCAACTAACACTGGGAAGTGTAA
TAAAATGTACAGTGGGGGGATTAGGAGCAGCTCTTTAATCTCACGCTTCTGATAATACTG
CATGGGCTGATTGATTAGTTTTTCAGGAAGCTTATGTCAGAAAAACCTAATCCGTCTTTG
GATTGTGCCAGCCTTGTAAGGTTTTCCGCGCTGCCACTTTATCATGGCGGCGAATTACAG
AGCTGCTGGGCTGTGATAAGGTCCCCGTCTCTTTTACAGACCCCACCGCCCAACCCCCGG
CACCCCCCCTTTCCCTCTGGACAATAAAAAAAAAATTGTGTTTATATTCTTCACATCCCT
GCTCTGCCTGGTCTTCACATCAACCTCTCCCAGGATTTGACTTGTAAgaaagaggggggg
gaaaaaagtgtggaacttaagtcttca
>NODE_738_length_328_cov_2.371951
AAAGTCACAATAACTCTCTTACCACAGCGTTGATGAGGCGCTTCAGGGGCTCATCAAATT
ACACAGGGGCCCTCCTCTCTACCTTTTCCCCAGGGACGGTTCACTCTCAGTGGGCCCAGG
AGCTGGACCCCTGCCCCTGGCCCCTGCCGAGTGCTCTGAGCCGTGTGTTTGTTTTAAAAC
CAGACTTAATCCTCCACAGCAGCTGTCTCAGATCAGGTCGCAGTTCAGTGCTAAGGGAGG
TGGGAGGAGGCGCAGAGGGCTGCAGGTGCAGACTGCAGAGTAGATGTAACCATCACCGAA
AGTATTGAGACACTGTGTGAAAAGTGAAAAAGTCAGGTGTGGATTATCCAATCTGGATAA
TATAACATTGTAGTATGAAAGGGGAAGAAAATATATTAGTGTTTAATTGTGACAGTGATT
TTGAACGATGGCCTGAGAACAGTTTACAATAAATCAATTCCTTCACAGAGAc
>NODE_739_length_628_cov_12.743630
AGAATTGATCACCTGATGGCAAGAAAATGGTTTCGCTGGTTCTTATTCAAAGTGGACCTG
AGGAGTGAATCACGGTATACTGGCAGGAAATGAAAAAGAGCCATGTTGTCTTTTCTTTAC
TTTCTATCTCCTATCTTTTTCTTTTTCCCTCTCAGACCGGGCTGTCAGCAGTGAGGAAGA
GGAGGAGGAGGAAGCAGGCTTTTTTTCTTCTTCCCCCACCACTTCCGAATTACCTGCTGG
GTCCGAGCTCTTTTATGCTCTTGTTGTGACAGGTAGATTTATAAGGCTTGAAATTTGTAC
AAATCAGTTGTCATTCAGCGGCAGCTGTCAATGTGTCAAGCTGTCAGGGCCTGCTGTGAG
GGAGATGCCTTAGGGGGCTGAGCGAGGGGGCAACCGCCCAGAAAAGAAAATGAGTTCAAA
CAGACCTGAGAAGCTCCTCTATTCCATAGGCCTCCCTGCCCCTGTGGAGACGCCATCGAT
TTCTCTTGATGTTGAGCAACAGCGCGCCCAAAAATGACATGGCACACTGCGCTCAACCCA
GTCAGGCTGCGACACACCAATGTGTGCTGCACCAATCCCCTCAATCTGCAGACGCCTCTC
ATTCTCTGCTAAATGGCTGGAAATCTGTAATCTCTCCAAGGAGGGAGAACACCAGAGTTG
TGTTTAGAGATCGTTGGCAATGGCTGTCGTGTTTTCATGTGCCGCTTAAGTAGCTGAAAT
GGAAATCTCTCAGAGGAGAATGACAAGCGTGTTTAAAGATTGTTGTCGATTg
>NODE_740_length_338_cov_1.736686
CTCGCCATCTTTCCTATGAAGCATCTCGTTTGTGGCTTTTACTAAATGTTCAGAGGTTAG
TTTTTTAAACTTTAATGAGCTCTTTGTCGTGGCTCATACATCATACAAATGTTTATATAA
GCTGATTATTGAGCTTTGTGATTACCTTGTCGAGCTTGCCTTGCATAGTCACACCCATCT
CCACAGCAGTGTTGAATGGTCTGACTGCAACTATCATCATTCTGTTATTGGGTAAAAGAA
AAGCTCTCGCTCATTTGTATGTTGCTTTGGTTTGGCTTGAGCAAAACCTAGGATATAGTG
ATGACAGAACATGCAGATGTGAACACATGAAAATCGATCATTTACCTGAAAGAACTAAGT
AGACCTGCCTGCATCATCAAAACTTGCCATTTTCAAAATCTTTGTTGCTGCCAGGAGGTT
TTtgtcgttgtttcctgaagtgaacaggatttttaaatggttacatacaaatagcagaag
tg
>NODE_742_length_433_cov_5.168591
CGACTTTAAAACTTTTAAAAGTTAGACAGGTTCTTTGAAGAAGAGTCAAAGGAGCAATTT
AAAGAGACCTGGAGTGGTGCGTACCACAGACTGCTATGGCGTCTCTGCACTGTGTGTGTA
TCAAACTGCCAGCCAGACATGTGCAAACACACACACACACATACACACTCCAATAGTTGC
TTCTGTACCTGTCTTTGCTTTTTTCCCTTTTTTATTTCAGCAGGGTGAATTTTTATCTAA
ATGCAAAGCAGGTGATAGGTGCTCCAGTTTCCTCTAGAAGTAGCTCCCTTGTCTGGGCTC
TCTTCCTGATAAGAGTCCTACTTTGCCTGACATAAAAGAGCCCGGTATCATTTCCCCTGC
CTCCCCAACAACCCCCAGCTCGCTGCCCTCGCCCTTCCCCGAGCTTCACAAAGCTGCCTC
TATTTGCTCCCAATTCAGGGCCCAATTGCAGATAAAGTTACAGCAAATTTGTTTGGAGGA
AGAGCTGCTGAGGCCTGCGATCCCTGAGGcaataacagccttgtcttgcaggggccgtgg
ggagagctggcagcagcaggagaacagaacccaacac
>NODE_744_length_368_cov_2.326087
CACTTGAGCCTCTCGATATCTGCATCCTGCACTTATACATATTGCATTTTTGATTGCTTT
CCCACTTTACCGGGCACAGACTCGATATGCAAAGCGCGTGGGAGGCCTGCGAACACATCA
GCGAGCTGTACATTCATGCCGTACCGGCTCAGATGTACTGTACATACACCCCTCCTGCCA
AAAAAACAAATCTGATATCTGCACCTGTGGAAATGAGACACGGTGTTCCAGCACGGAAAA
ATAATACCAGCCTCGCCTCTCCACCAGCCTTTTGACTTCGTGACACTATCAAAGTATCAC
AGTAACAATACACACAGATCCCATTCACAGTTAAACAAGTGTGTTGCAGGAACCTGAATG
TTGAGTGACTTAAATTTCTGCAAACATTTCTTACCTTCAGCTGTCTtcacttcagtgctg
cttctttacattcgctcccagctttcatcccaaacataggtctcggggaactctacaaac
aaaaagtagacaacattgtgaacccccttcac
>NODE_745_length_650_cov_6.478462
AAAAACAGGCACAAAATATGCTCGAAGCTAAAAATTGCTAAGAACAAGCTCTTTGCATAT
GCTCCTATAGAAAATTGTAATTAATTTTACACGGATAAACATTCTGTCTCATTTGCATAT
AGATATAAACAATATATTTGTGCATCTGAATTCCCTGCACACTTGGGTCACGTGATCTGC
CTAAAATCCTAAGTGGCTAAAACCAAAAATTATCATTATATTTCCCAGGCCATAAATCCC
CCTTTTTTCTCTGACACAAAGCCTTATAAATCTGTGTCTGATTTTTCACATTGCACATTG
TTTTTAGTTAATGATTTTCATCTGTTTGTTGTTGCTGTGATAGCGGGGAAATGTACCATA
TGCTCCGGCAAAAGACAAATGATTAGCAAATGAAATTCTGGACAGCTGTCAGACTGAAAG
CGTTTGGTTGATAGCATTCTGCTACCATAATTAGCTTAAGCTTTGGGTTAATTAACTTTC
TACCTGGATATGCATAATAATAGCATTCTGCAGAAAGCCAAGGAGCTTCCAGTATATCAG
CAGCAAAGGCTGGCTTTTTATTTTGTATTTCGGCAGCATATTTCAATTTCAAGAGGCGAT
TTAGCTCGGGAGCATCGTCAAATATTGTAGATTTTACTCCCCAAGCCAGATAATTCTGAA
ACAATAGGGGTGTATTATGTGGCAGAAATGCCATTTCTGAATGTAATTAAAGCGGATGAA
AGCAATCACCAATTTTTAAACGCTTTTGTCTAGCATGAGGCCTACTTGTAAAAAAAATAc
ccatcaagaggaga
>NODE_746_length_294_cov_1.064626
CTTTCTCCTTAATCTATTTGTCACTCTGCCGTCATTAACCTCCATTTGTCACAGGGTTGA
AACAGGTACAGGTGTTGTAAGTTATCACTGCTGGTCATCTCCTCATGAACAGTGTGCAGA
GTATTTAATGTCAGGAGTTGGACAGACAAAAAGAAAGTACCACTCCATCTCTAGTAGAAT
AAAGGGAGCCTATCTTTATGCATTTTCTGTTTTTGCACTACTAAAACAAAATCCCTACCT
TAACAAATCTATTTTAATTGTTACCTATTAAAAAGAAAGCTAAAGATGAGACAGAATTGa
tcatattttgtatacataaaatataatgtcctttacattgaaatgcaactttatctcacc
caaacactctgtcagggatatggcttaatatttagctatactgatccatatagtgtttga
ttaccatcaacgaatcat
>NODE_747_length_421_cov_1.372922
ATATGATGGATATATATAACTTTAAAAACCAAAGTCAGGACGTCAGGATTCTTCTGGACT
TTAAAGTAAGAAAACATTCATTGGACACCGACAGTCAGCTGGACTCTATCAGCTATCAGT
ACTTCCTGCAGTGTATCCACCATCTTACACTCTCTCCGTATCGTTACACATTTAAAGAAT
GTGTACAATATGAACATTTTAATGTTGTGAATATATTTGCTGCTTTAAGGCTGAATGTTC
CACCCTGAAGTGGACTGTGTTCACGCAGACGTTCTGGTTGTCCAGACCACAGTGTGTCAG
CCCTCTGTAACGCTCTGGTGGTTGTTCTGTCTGAAACGTCTCTAAATACGAGCTTACATC
ACGAAGCTGAACCACGTCACTTCATTGTGCCCGTCTCACTGTAAAATCAATCATGGGCTG
GTGTGTAAAAACTAAACGGGCAGTGTTTCCACGGAGCAGAGAGGAGACGAGTGCAGGATC
TAAAGGAGAACATAGACACTGAACATCTACAGGATGAGGAGACCCATGTGTTCCTGTGTT
CTAacatgatggttcctggctttta
>NODE_748_length_301_cov_1.046512
ACTGAAAAGACTGGTAATAGCCGTGGATGCAACCCCCTCCTGTAGATGACAGAACCGCTT
GTCAGATTCTTCTACCTCCCCTAGATTCAGGGTTATTGAGAGTGTCACTGTCTCTTTGTG
TTTGCGCTCAAAAGTGTGTGTGTGTGTGTGTGTGTGTGTGTGGACGCAACTGCGGATGCG
TTCGTACATGCAACTCAAAGCCCTTTTCTTCTTGTCTGCGCTTGTTTTTGTTGCCGACTT
TTGTGCTCATGTCAGAAATGCAGCGCGGCTGTCCTGTCCACTCCAGGTTGTTGTGACctg
ggttaccgtctaagtgacagacaggtgaggactgtcctccgaggaataaaccatcacatc
aataatccaaccagctgtcaaactaaattgtccgtcgtgtgagagccacccactcgatga
aattcttgacaccggtaacgtcatt
>NODE_749_length_356_cov_1.744382
TGGGTTCATACCTGGAACAGCTTCTCTGCTCTGGGCCTGCAGATGGAGGCACCACGGCGC
TCAGGGGACATGTGGTCATTGTGTGGCACCTTGACGTTTGGCCCTGGCCACAGTGAAGGT
GAAGATGTGTGGAAGACAGCATGTTTAGGATCCAGATACATAAGGAGGGTTTACAGCCAT
TTTAATGAGCAGAGAAACAGCAGATCACATGTCCACTATGAATGAACATGATGTTGGAGA
CTCTGTCAAAGAGTTTCATGTCATCAGTGGGATCAAATGCTTTCTGCAATAAAGGAACTA
GAATGTTCTTTAACTTGCTCAAACATTCAGTAATAAAATAGAACTGTTATATTTCATAGA
ATTATAATTATGCTTTTAATGTTTCACTGTTTGATGGTTTCATACCTGCTCTCACTCTGT
TTGTAATATCACTATGGGCCTGtagaagatgactctgagtgcccagaaaagtcttctact
aataacatgtattattatta
>NODE_750_length_314_cov_1.541401
AACTTGATGCGTAATAACAAGTCATGTAAAAATTTACAGCAAGTAAAAGTGCATACAAAA
CAAAGGCTCTTCCCACTTCTCCCTCTTTTTACATCTATTTTAACTTTGACATTCTTAGGG
CTCACCCTTCATTAAAATGATTCACAAAACTAAAGCAGTTTACATTTTAGAGAAAAGATA
AAAATCTTTGTCTGCTAGGACATGTGTTTTGTCCTCATCATATTTGTCTTTTCCCATTCT
AGGATTACCACCAACTGGAAGCTGGCAGGATCTGAAGGATCATATGCGCGAAGCAGGCGA
TGTTTGCTTTGCAGATGTGCAGCGAGATGGAGAAGGCGTGGTGGAATTTCTCCGCAGAGA
GGATATGGAGTACGCATTACGCAGATTGGATCGGACTGAGTTCCGTTCACATCAAGTGAG
TGAAATTGATGAGATTTATTGTTCCATACATTTAGATg
>NODE_751_length_326_cov_3.809816
ACACACACACACACACACACACACACAGAAAAATCCAGAGCATGTGGAGCTTTTATTGTG
AAAAGACAGTTATTTAGGACCATATGGACGTGTGCGACTTTTTCTGTTTAGTCCAGGCTT
GTGTTTCTCTGATAATGTCTCTGTACGCATGCAGGATTATCCATGAAGATGGCTTTTCTG
GGGATGATGTGAAGCAGTATAAGCCTGTGGTCTACAGCAACACCATCCAGAGCTTGGCAG
CCATTCTTCGAGCCATGGACTCACTGGGCATTGAGTTCGGAGACAAAGACCGAAAAGTTA
GTGTTACCTTTACCTTTAGTGCCGAAGCAGATCTGTGTTGATATAAATCACAGTGTCTGT
TTGTGTCAtgatgtctagttgatgtccctcaggggactggctagtcaaaaacctgtttta
agaaatcagtcttggaaatatttgactttgtgattggtttgttttgtcca
>NODE_752_length_342_cov_1.695906
CGTTGCAGTACTGAGTAATTCAGGTGTACATGCTTGTACTGGGAATCAATCGTGAAGGAA
AAAAGGGACACAGAAAGCCTCATCGTGCAAGCTGACAGGATTGGTTCCTTAAGTTTGTTC
TGTATAAAACTCTAGAAGTCTGAATCCGTGTTTTTCAGACTGTTCTGGGTACGCTGCAGT
TTTGAGGTGGAAATGCTCAGCTATGCTGTCGGCTGTTTAGTTTGCTCATGATGTGCCTTC
TAGTGTATATTAAAAAACACCACGTGGACGTGTTAACAAGGTGAAAGACTAATATTCACA
GAAGAGTCTTTATTATCAAGACATCTTCAGCACTGACAGACTCAGTATTGGTGCTCTGGA
GGGTTCAGGTTTCTGCATCACTTTTGTGTAGGGTGTGTATTGGATCACAATGTTGTGATT
TCACAAAGTCAAACTTGTGCGCAGGCATTCCAAACTCAGATTTAaggtgagcatagagaa
acttgg
>NODE_753_length_337_cov_6.341246
GTGTGTGTTACTGCCGACTAGAAGACAAACAGTCAAAGAGCTCTACAGTATCAAGCAGAA
AGAAGAGGGAGGAGGGAAACTGCATAAACTGAAAGAGAGGGAACAGATAACAGGGAGATG
CTCTCTGGCCCCTCCTCTAGCCTTCTTTCAGGGCACCTCTTGGCCTCCTCTCCCTCCTCT
GCCTCACCCTCCCTCCATCCCCCTACCCCACCCACCCCCCGGCCCTCTGGTGTGTTGCTC
ACTCCATTGTGTCAGCCTTCAGAAGTGCTCAGTTTGAGTGGCAGGCCGTCACAGATCAGT
TCCCTGCTAAAGCGGCCCGGCAGGCCAGGGTGACGGGCCAGGAAGGGATCTAAGTGGGGT
TTATCAGCGCTTCTTAACGCCTCTCCAGCTCCCTGACACAAAAGAGAGGGGGTATTAAAC
ATCTAAAGCAAACCAAAAAGCGTGAAAGCTCCTTATAGGGCCGCGGGATTGCGGATGTGA
c
>NODE_754_length_448_cov_1.421875
TGCCCCCTTATTGGCACCTTTGCCTGCACCCCATCACTCATCTCCCAGCCATCATCCATC
ACCCATCGCGATCAATAGGAGGCCACGCATTCATCAGTCCCTGGGTGCTGATGGGAAAGA
GGAGGGTCGGCGGGGGGAGAGATGGAGAGAGGGAGCGCATAGCATAGAGGAGAGGAAGGA
ATATCTGAAAGTGAGAAAAAGTGAGTAAAAAAGGAGAAATGAAGGAGGAGGAGCCATGTA
GGAGAAAATTTGAGAATAAAAGCCAGACTGAGAAGTGAAGAGACAGAGGTGCACCGTTAT
AGAGGCGAGATGACAGCAGAATTTCAACTTGTTTACGGTGCCACCAGCAGGAAAATTAAT
ATGTTTTTGGGCACTGGATATGAAAATATATAGAGGTACATTAAAAGGAGAAAAAAATGT
AGTCTTGAGGAAAGATGAAAGCTATTACTGTAGCAATGAGCAAAGAAGGCGTTTAATATG
CCACTGTcacattcccagatgacagtgatgaagccatcataatgataagtggtaactctg
tgcatctctttgctacacgaggagtggcatgaaaaaataaaaagatcctttg
>NODE_755_length_520_cov_7.186539
GAGAGGGAGCTGACTTGGGGGGCATCGTAATGCTGCATTGCCGGGGGATCAGGGCAACTC
GGGGCACTGCCGGGGGATAGGACAGAGCTATCATGTCGCCCATCCTTCTGACAGGCGCAC
CCGTTTGATGGAGGGGCTCTCGCGCTCGTCCAGGGCGGGCCGGGCCAGTCCCAGAGGTGA
GTGGAACTCATTCCTGTGCTCATCGCGGTCGCTGCCCTCATGGGAGCTGCTACAACTGCT
CAGGCTATCAACAGGGGAGCGTCCCGAGTCCTGGCGGGACGAGGGGTTCTGGGGAGGTGG
TACCCCACCACCGTAGCCCCCCGGTGTGCTGCTGGTGCGATCTCTAGGAGGAGAAACAGG
TTCGGACTTGATGTGCAGGCTTTGAGCAGAGGGCAGGGAGAGATTTGAACCCTGACATAA
GTGAGAGCTAGAGCAATTTCTGTTGGAAGGAGAGGAAACGCAAGAGGTTACAGAGTTACA
GAGCAAGAAACAAAGTGACTCGCATGCAAGTACGCATACACACACACACTTGTGAGGTGT
CATTTGTGTTCAAGTGAAGATTGAAAACAGTAAAGGAGTCTTAGATATCTGAGTGTGGCA
TCTCAAAAAAACCCAAAAACCGTATGTGTTACATCATGCATATGCCAACAACACCTcaaa
gtaa
>NODE_756_length_337_cov_1.492582
CCTCTGAACTTCAGCTGACTCATGTTTCTCTGCGACATAGAGTCCTGCAGCTCTATGGCA
ACAGAACAACATGAAGAAGGAGTGAGAACTCAGAGATGTCTTCTCTCAGAGCTTCAGAAC
GTTGTGAATAAATGGATCACTGTTAGTTAGACAAAAATCTGGACGTATGAAGTAGAACGG
CAGAGTTCCTTTGTCTGAGATTCCATTAATCACAAAAAAGAAAAAAGTCTTAATGGTTTA
TTTGACAGAAATGTAAAATCCTGAACCGTCACGTGCCCCCGGAACAGCACTGAAGATATT
TAACTCTTTATTATTCCGTCTCATTTTCCCCCGTTTCTTGTTCCTGTTGTCGTTTTGTCT
CTCTGCGTCattttgatctcctgaaggaagttgggattcatgtgtttctgtttttgttgg
tttcatgttgttgttttctgtctcacctggagctgctcagtttttgtagattttcaatgg
g
>NODE_758_length_302_cov_1.013245
AGTCCTTGTATCTTTGCTAATATTACATAACATTAGATAATGTTTCTTCTGTTGGAAATT
TCGGATAGCGTTGATCTATACTTCCTGGCGTGTTCATCTGTTCACCCGTTGGAGATAACA
ATACACCCTTTGTAAATCTCTCCCCTTTTGCATTATGTAAATCGTCCCTTTAAAAATTTT
CTAAAGAGTTCGAATAATGGTGCACTTTCAAAAATGTCACTACGTTCTTGAAGCGGCAGC
AGCAGCATATTGTAATTCTACAAGTAGATGTGGCATTAACGCTTTTGTTTTGTGCAATGa
tagtgtcgttttcgaatgtggccgcgcagatggtgccacggagtttgaatatttatgctc
agtcagtgtccatcagctcaggccagaatttcagagagcacaccaggtcaggccgggctt
tcccagtggaaaacaaagaaaacact
>NODE_759_length_812_cov_13.921183
TTAATCATATGTGTGCTGTATTATGTTGTCTGCGGTTAGTGTAATTAGGATGAAATGCTA
GGAAATTTCTTCAGCCATTTCTATTAAAAATAAACTTCTTTCTAAACTCTTACCAAGAAA
AAAGGAACTGAGAAAATAAAGACAGTTATCTGTTGTTTGGGGGCATCTAAAGGATTACTC
TCCATGAAGCTTTCAGCATTACATAATCCAGAAAATGTGACTGTTAAAGGCTATTTTTCT
TGATTATGAAATTTGTGAACCCCCAAGCAGCAAGCATCCTAAAAGACTGTTAATGCCTGA
TGGCTGCATTGCATTTCATGTGCTGAGTTGTACTGATATGCATCTACACACAAACACAGA
GGCAGTAACAGAACTCTTTGCTCCTTGGCCTTCGAGTCATCTAGCTACATCAATAAATAC
AGCAAAATAGCATTAGCAATAACTTCAACTATATGACCAGGCTCTAATATGATAGAATTA
GTATCAGTGTTTTAAGGTTTGGCCATTTAGGTGAAATTCTAAGCCGGGCAGGGAGTAATT
TGGACACAGGGAAAATTGATTTTGACCATCAGCACTTTCTCATTTTCAAACAGCGCCTGC
GGCTAAATGGGTTAGCCTGTTAAGCACATTACACAGGTAGCTTCTCCTTTCCTCCCCAAT
GATTATGTGTCCGCCTTGAGCAATTGATATTTCTTGCAAATAAGAAAATTATCATATTCC
ATGACTGGAAAGAGAAATTAGGGCCTGCTGTTATGGAGTGGAGTCTCTGGACTGAGAGAG
GGAGGCAGAGGTACATTTTTCCTTTCTTTTTTTTGTTTTTAAGGGTGGGGTGTACGTATC
AAATGTCGAAAGCTATATTGGAATTGGGGCGCTGTCAGGCCTCATCAATAAAAATATACA
GTGATAGACtgtaagtggtggaggggggacatggagggagggaggggcgctgagac
>NODE_762_length_340_cov_3.708823
ACCCTTTCTCATATCCAGGCTGCCCCCATCTCGCCGCCGCTCGACCCTCCTCTCCCCCTT
TTGCCTCACCCCGCTTTGGCCCGGTCGCTTTGCACGATACTTCAGTGAATAAATGAGTCG
TTTTAATCCGACTGACAAGCTGGCATTGCCCAGCCCTGCCCTCCATCTGTACTGGCGGCC
AGCACAGCAGCAGGCCCCAGGCAGCCCGATGTGCCAATCCAACACACAGCTTATCCTGGC
TGTAGCTTCAGGGACAGAAGGGTTAGAGCTCTATGCGGCAGCTACCCTCTCCACCAAAAG
AGCTATTTATATAAGAAAGGGATTAGCCGGTGGAGGCTTTGATGAACTGGAAAAAAAAAA
AGTGAATTTGCTCCCGTCTTGCTCTGGTGCATGTTTGAAGTCCTCATCTTTTTAAATGAA
AACTGCACTTTGCTTTTCCAAGTTAtaaaataatccagcgcgggtgtcgggttttatttt
acac
>NODE_766_length_582_cov_8.591065
CTCTACATCCCGCTATTTACTGCCTCCATTTTCCTCTAGCAATCCTGCATGTGTTTCTTT
TATCATTTCGGAAGGCTTTCACCTCCCCCAAAAAGTCCCTCCGTCCTCCTGCCTTCTCTG
CCTGGGACCCCTGTCTGATTATTATGCCATTAAGCCTCTCCTCCTCTCCTCTGAAAGAGC
AGCAGGGTCCCTCTCCAATCTAAAGAAGTCCTGGGTTTTTTTCCCCTCCTTTCCCTGAAA
TTACCCGGCGACGCGTGCCTGAGTTTCTAATTGGCATGCCCGTCCCTGGAGACGGCCCCC
TCCCTTCTTCCTAATGAAAAGCCTCGGCCTTAATTACACTTTCCAAACGCTGATTGTTAT
TGACAAAACTCCTGTGGCTCGGACAAACGACGGCAGATTAGCTCCATTACAGGCAGCCCT
CCAAGAAGAGAAAGAGAGGGATTTCAAATCGACAATGCAAAGTGAGGGGGGAAAAAGAGG
AGCTTTCAATTTTTTTTCCATGTACCTTGCTCTTAATTGTTTGGGCCATTGCTCCACTTA
AGATGTCTCTTTCTCTCCCGATGCCTCTTTTCTGTTCCATTGTGTTGCCGTCAGTGTACT
TTTAGTGAGGGGACAAAAGCCCAGTTATGTTACTTGAGAGAAAATGTTCATCTTTTGTCA
ATAGACAGGATTGCTGATGGCAGCATGAGTAAACATGAGGATTTggcctaatgcttttgt
ttgcct
>NODE_767_length_410_cov_10.604878
GGGGATAGAGACAGAAAGACAGAGAGCAGGTCGGTGCTTAAAGCTAACAGGTAACCTTTC
TGTGCACCTAGGACAAAGGCAGGGGGAAAAAGAAAATGTCAAATTAAGAGAGGCCAGGCA
GAGAGACGTGGCTGCCATATTTGTGTGAAAGCCCAGTGCTGTTGGCAGCAGAGATGGCTG
CTTTCTGATTCATCTGGGGCCGTATGGCAAAGCTTTGTCAGTCTGTGCGAGGTATAAATA
ATTCAGGGTGAGAGATGGCAATTACAGGGCCCTGCACAACCAAAATGAATATTTTATAAG
GACTAAAACTGCCCTGGAATGAATCACACACATGGAGTCACACACACATACACACACAAG
TGTAAGTGAATGTGCGCACACGCACACATGCGCCCAAACACACACACAAAGGTAGCACAT
ATGAACCCTTGGCATTGCTGTTGTATTGTTGACAATATAACTATTATATTATATAAACTG
CTTTTGTGGGTTAATAATTTGTAATGTTCTCGTCGCTACGTGTGATTTTTCACAATATTT
AGTTaaggggtgta
>NODE_770_length_368_cov_1.388587
TTCCTCCCAATCTCACCACCTGTGGTCTGTCAACAAGAAAGTCTAGGATCCGATTGCAGG
TGGCAGTCGGGACACCGAGGTTGCTCAGCTTCACAATCAGCTCTCCTGGGTGGATGGTAT
TAAATGTGGAACTATAGCATGTATGTATGTATCCTATTAATTTGTCTATCAGAACGCACT
TTGGCTCAACGACTAATATTTTAAATGTGCTTTAACTCATATTACTTATTCCTTTCATGC
ATATATTCATCTCTGACAGTCATGTTATTACTAGCAGCAAAGCGGGAAGAGGGAGAAAGT
TTAAAAAACAGAAAGACATTAAGGAGGAAGAAAGAAAGAAGAGACAAACGTGGAGGAACA
GAAAGACACCTAAAGAGGAAAAGAGAGACTGTGACAACAGCGGCAAGAAAAGAGGCTGTT
AACGTGTCTCATGTGACACAAGTATCCAGGTCACACTTCTTTACCACACTGTGCGATTCA
GTGTGTGTGACTCTTTTTGTGGGTAAATATGt
>NODE_771_length_514_cov_12.663424
AACTGTTAAGACCCAAACAGATTATGTCTGAGACCCCAGTGGTACATACAGCAACAAACA
ATATGAGAAGCAGCACTGCACAGCAGGATCGCGGAGAGCTTTGGAAATGTTTACATATTC
AACCGCCTAAATAAAAGCCACCTTGATTTAAGAGGCACCAGAGCTGCATTTATACGGCGC
GACCATTTTGCTCCTTCCAACCATGCAGAGCAGTGAATAATGTTCCCTATCTTAATTAAA
CTGGCATAGTCCTTTAAAAACAACACCTCACCCCTGATTCTGGGCTTCACGTTTGCTCTG
GAGTTCAGCGCTGAGTCCCCTCTCTTCAGAACAATAAAGTGAATTAGCTCTGGGTTAATC
TAGTTCTGTTGTAATGACATTAAGGAATTTTTCAATTAACCTCTTTGACTGGCTGTTGCA
AAGGACTTCACAAATGACTTCCCATCCAGCAAGAGCTGGGTGCTTGTGCCTTGGGGACAC
GGATGCTCAGGATGTGGTCTTATCCATGTCTGCATGCTTGCCCCCGCTTGACAATGCGGA
TTAGCTGTGTTGCTTTGGCTCTTAACACTGAAAATGAGTTGGCCCCGGATCCTGTTCCCC
CCACTCAGTTTCGGGCTTTCAGCTAGGTGGGGTTTGGCCCGTTTGTGTGTCTTTATCt
>NODE_772_length_291_cov_1.006873
TACCAGCCCAATAAATGGCCAATTAGCAGCTCACATCATTCCCATATATACAGGCCAGGC
GGGACCTCCTTCTGCTTCTAGTGCTTTCAGTAGGATGTTATCACCTGATTTAATGGTCCT
CAGTTTTCACCTTATTTAATCATGAGTGTAGCCACGGTATAGCAGCTACAAAGACTGCAC
ACTTTCCCCCACTTATATTTAAGTCCCCTCTGCAACTTATCGGATTATTTCTTTGGTTTA
ATCCATTTAATCATGTACATTTTGTAATAATATCAAAATTATATTTATCATTTAACTTTg
tcttaatattttttttgtatatgttgtgatgtaaaatataaatttgcaaaaatatattta
gtctaattaaaactaaataaactaaaattgtatcttaatctccaaaacatttgtgaagcc
tgccagtaatatatt
>NODE_773_length_322_cov_6.720497
CTACCAGTCACTGATAATACTTATAGTTTCTACATATGGGCTCCTCACAGAAGCAGCTTC
GGTTTCTCTGTGACGTCGGGTTTTCACACGGCACAGGAATGATTGAATTCCAACCTGCGC
GTAAGTGTTTTTTGATCTAGTCGGCTTGATCCTTGTGCACCAAAGCGCCACCACCGCGCG
CCATACTCGCGTGCACACAGGCGCGCACATCACATTATACGGCATCAGCCGGGCTCAAAG
TGGATCATTATTTACTAAACAGGTTGCCTAACAAGAAAAGACGGATTCCCCTGCAGGCTT
GTATAAAAACCCTGGAAGCATGGCGGTGGAGCAATATCCATCATAATTGATGTGTTGCAA
AGCAGATTACACACATTAGCGCACACTGTTCTAGCTATGACAGCTCCAACTGAACATGAC
AAATTCCATAATATGCAAAAAAAAAAGGAAGGTATTTTGCTCTCTC
>NODE_774_length_310_cov_1.345161
CAGACCAAACTCCCCTCTGTCGCCCAGCAGGCTGTTCTGGAAGCTATTTACATAGGATTT
GCATTATTCATGGACGACTGCTCTTTACTGTACTATACCATCTACTATAATACCACCTAA
GGTCTAATGCAGATTTTCCCTTTGCTGCATCCTTAGTGCAGATAATGACTGCAACTTAAG
ACGTATGAGCGTAAAAAAACAGTTGGTGAACAGGAGAATGATCCTTTCCTGGGAAGAGAA
AGAACCTGCTTTTGCACAGGATTGTATACGTTGCATACAGAGAAATAAAGCTCCAAAACA
TGGTCTATGGCACTCGCATTTCCTAATAAAAACATACATTTTAAATGTCACATAAGCATG
AAgacaccaaagggccggcaattttactctaaaagcattttactgttcatcttaaatgca
cgactgccgctacattggtataagtgcacaaaca
>NODE_776_length_525_cov_4.125714
CTCCTGTTGGAGACGGCGAGTCAAAGTCTGCGCCTTCCATCCCAACATTTCGTGATCCGG
AGGTCTCCGCCGCTTTCACCGCATTCACCGTGTCTCTTAAAAAAAATGAAGTTTCTCTCA
AAAAGCGAGGCGCACGAAGTGATTCCCATACACGAGTCGTCGGGTGAGAAACCTCGATGG
TCGTAGCATTCTGGTGAGATCTATGTGGTCTTCCCCTGGGCCGCGCGTCACGGCCAACTC
TGAGATTCAATAGAAGAGGAGAAAAAGACCTCTCTCCATTTGGAGGCAGAGAAGGAGGAG
GGGTGAAAGGAGGAAAAAAAAGACTGGAGATCCCGCCTCTGGGGCTGTCAGATCGCAGGA
CTTTCTCGCATCTGATTGGTTCCAGAAGGGCAAAAATTACTCAGCAAACACGACTATTAT
TAGCTGCTTAGCAACAGCTCACTAAAGTAGAGAGACCACCCAGGCAGACAGACCTCATGT
GTGCATCTCCGACTTCAGGGGAGGCTCGCTGAGAGCCGAACCCCTCGGTGCGTTTGGGTT
TCCACGCCGCGTTCCGTCGCCCGAAAGAAGCGTTTCCCGGAGCGGAGCTGCAGTCTGCGG
CATGGAAGCCGGTCTGCGCCTCGGAAGGTGGTCGAGGAATGCCAGAAGtgaagtttttaa
ctttaattt
>NODE_777_length_366_cov_1.371585
ATTCTGTCACACTAAACCAACATTTTGTATCATTTTACGTTGCATCCCTTTAAAACTAAA
CTCAGTACTCTGCTTTGAATTCACACAGAAACCAAGAGGCAAAAAGAAGATGAAACTGAA
CGGGGGGAAAGAAAGATGTGGATGATCGGCAACAACGCAGAACTTGAGCTTCTGATGGAG
GGACAAAGAGACAGAGAGCAGTCAATGTTAGGGAGTGAGAAAATGAAGTATCTGAGAATG
AAAAAGGCTAAATTTGATGAAGACCTAAAGAAGAATGAGGAAGAATTAGAACATGTGCAG
CAGGTGATTGAAGTGTGTAAAAAGCAGAAGGAAGATCTGAAGAACCAGAAAGAGAAACTT
CTCTCACTACAGCAGGAGGAGAAGATGAAGATAAAAGAGATGGAGAAGAAGCTGGAGGAA
AAGACATGGACGGACAAAGAGAAGAAACAACAGAAGAAGCGAGAAAAGACCAAAGAAGAT
GCAGAAAAGAAAAAGAGAGAACATGAGGAa
>NODE_778_length_294_cov_1.568027
CGTCTTACAAACAAAGGTTACGCCATAAGGGGGCGCATGAGAACCATTAATGAAGACACT
TGTGCATTTTAGACATTGCATTTATAACTATACCAACACACTGGTCATAAGTAGTTGAGG
GAATCCTCATTAGACTTAAAGGTTCACCCTCTTACTGCTGTGTGTACCTTTCCCTTGTTG
TTCTCTATGTTTTATATTTTTAGAATGCATTTTTGAATCAAACACCATTTTGTCCTCACT
AGACATTAATCCTTTTTTGTTTTCACTTTTACAGTGAATGCTGCTAGAACTGACCCAGTG
ACACAGAGTGAATGTGGCAATGCAAAGCCTGCCCTTCAGTTTTTCCAAGTAGGTCCCATA
TTCTGAAGCGTTATCGAGTGAGACATAGATATTACGGGAATAACAATcatattccatgtg
tgcatgcaagctgcccat
>NODE_779_length_300_cov_1.046667
ATGACTAATGGCATCTAATACAGGTCATTTTTAAACAATTATGAAAGAATGTAGGCTCCA
GTGATCAAAGCGTTCACAAAGGAAAGCCTGTACATATTAGTGAAGCCTTGCAGAAGGACG
ACAGGAGAGGAGAGACATAAACAGTGGAAAAGACCAAGAATGTTGAAGAAAGGTGCGAAA
ACTGTAACATTGAATCAAATTTCAAGAGAGCCGAAGAGGGAGAAAAGAGAACGTAAAGGG
GATAAAAGAGACAGGTAAAATACTAAATCTAAAAATTTAATACCAGGCTTTAGGTCATGA
agacagtaagtgcagcagcagtgtagatgtggagcagccaaaagggcaaaaaggaagaac
atgaaaaaatctaacaatagaggaaagacttacgaaagccttgatgaaatttacatcacg
cacatccttgcatactgggaaagc
>NODE_783_length_381_cov_2.370079
AGATCGGGTGTTAGAGGTTATTGTCCGCATCCACAGTCACGGTTTTATGTTTAAAAGTTT
TTTTTCAAATAAGACATTTTTTCTTCAAATTTGCGTCCTCTTGCTGGTTGAAGGTTGTAT
TTGGTGTTTTCCAGGTTCTAATTAAGCTGAATCCATTTAATCTTGCTGAAAAGGTCCGAG
TTTTGGGGAGAATTTGTGTTCCTAATTTGCATATTTTACCCAGACTCTCCTCTAAGCAGG
AAGTGTGGGATTTCGACTGCAGTAAATTTAAACGTCCAGCAGGAGGACCCCTATTCTTTT
GCTGAGCAGCAGGTGGCTCAACAGGCCAGGTCTGTGTCTTCTCCTCCTCTGAGATAATGT
AGGTTAAAGGTCATGACTGAGTTACAGACAGACCACGGGCTTCATCCACATAAATTTTAA
TCCATATCATTTACAATTGTCATTACATTAGTGCCGAAACGGCATGGCCTCCCTCTGCTA
TTTTAAAGTCATTTTGTTtttcgcatgcattattttggattttta
>NODE_784_length_298_cov_1.419463
ATCCACCTCCTACTGTTGTTCCACCCATCTCTCCCATCATGCCTCGGGGAGTGTAGGGCT
CAGGCATGGGCCGGATGCGAGGTCTGCCTCTCGGCCTCGGGGGACCCTCTCTTTTGGGCC
TAGTGGGCTTTCGGCCTCTCTTCTTGGGTCCTTCTGGAGGCAGCAGAGAGTGTGAACCCA
TAGACGAGTAGCCTGAAGAGTGATAGAAATCAATGTCGCCCATTAAGGGGCTGAGAGACC
CACTTCCTCCTCCTCCCTTTCTGCAGCTTGACACCAAATCTGGTAAAAGGTCCGGGAGCC
TCCGGCTGTTCAACCGGATGTCAGCTGGCTGGTCAGCTTTGTCCTCATCATCTTCAAACT
CATATTCTTGAGCGTAGCTTTTCTTAGGCAGTGTGTTGGGATCCCTGCGCTCCTTTAACA
GGTGGAAAGAGCTGGACTTAag
>NODE_785_length_310_cov_9.406451
TTCTCTTTGTAGAAGAGGTCCTTGAGTGCCCTTAATAATGTGGCAGATTTCATCATATTC
CTGATTTAAAGAGGACAATGTCTGTCTTGTTCACTTGTTCTTTTCCATGCCCAAGCCAAT
CTCCACAGATGTAGTCGCATAGTTCCTGGATCTGCCTCATGATAATATTCCATCTTGTGG
TGCATTTTCTTTTAGTTACTGAAGTTTTGTTAAGGCTCACCACTAACTTATATTCTCCCT
CTTTTTCTCCCTCCCCTTCTGTTTCTCTCTGCATAGGATTTGGTTTCATAACTTTTGAGA
GTGAAGACATCGTAGAGAAAGTCTGTGAAATTCATTTTCATGAAATCAATAACAAAATGG
TAAGTCCACACATTTTTTTTTTCAATTTCAGGTGGACGTTGAAGGATTAATATTTGATTT
CTCCTTTTCCCTAGTATTAATAGCATAGCTCGAg
>NODE_786_length_304_cov_1.993421
AGGCATCACTCACCAAAGCTGTGATGAAAACTTATTGTTATACCATCTCAACTGCAGCTG
CATAAGGGTGGCCATACTCAGACTCTGAGCATTTCCGCTTCATGACTATACCATTTTCAT
AGTCATACATATGGCTCTCCTTCCTTTCTCCTTTATTTCCCTGCTTGTTCATTTATTTAT
TTCACTTTCCTGCCAACTGAAGAGCAAACAAATGGAAACAATTATGAATCTGTTGCGGAT
TAGTAGATGCTGACAGTTTAAATAGAGCTTATACAGAACCTGCATTTGTACTGAAAGGAG
CATAACAGTTTAATACAGAGCTGTTCTCTATGAACCCTTCAAATAAATCAAACAATTTGA
AGTTTGGAACTGCCCAAATTTAACAAAAAATGTAGCATGGATGCATAGAGATTCATGGTT
TATTGTCACAACGGCTAAATGGAACTac
>NODE_787_length_319_cov_3.495298
TAGATGGAGAAGGATCCAGGAAGATCAGTGAGCAGCTACAAACCAGAGAACCACAGTGTC
AGCAGGAACCAGGAGGTCTAGAAGGAGCCATAGTACCACCGATCAGAGCTCCTAGAACGA
CTCCACGGACAGGGAACTACTTTCACTATCTAGCTGTGAACAACAGACGGCAGCTGCTTC
AGACTTGGTACAGGGGTTATCAATGGAGACCAGAGTTAGTGTGAAGCTCAGACAGTGTGA
AGGACACTTCAGAACATCAACCTCTATGGACGGAGGACAAGAACAGAACCTGGTTGCTGC
TCAGAACTAAACTTCCAGATGAAACTAAAGAACATGAGAAGAAGCCTGATGGATGTTGGA
GAACATTCTCTGGTCAGATGAAGATAGGTTAGTTGGGCTCAGATGGAGTCCAGCATGTTT
GGTGTGAACCTGACCAGGACCACCACAGTGGATGCATAGTCCT
>NODE_792_length_299_cov_1.040134
CACAAAAAAGTGTCAGCATAATTGTTTTTGTGAAAAATAAAATATAATGAGTAAGCTCTC
GTTAATAATGATTAAATAAAGATTTGACAAAAACTTGTGTTGTAGCCTTATACATACTGA
TTTGAAAAATTTCAGTGGTTGTTTATTTGCATTTAGCATATACTTAAAGTGCTGTAAAGG
AAATGATAAATTTCCCATCTGGACAATAAAGGTACAATACGGTAAAAAGGCATTTTTTAG
TATTCTATATGTTTTACAAACTTGGAGGTGTATAATAAAAGGTGTGTAAATAGGAAGatg
tgtacaactgcctttcctttcgtcccctgtcaactagattgcctcccagctttacaaagt
attaagaatttatccagtttctacgtagcaacagaggaactgatagttgtccaacacaaa
actgaataatccgcttttgtata
>NODE_793_length_544_cov_12.479779
TAAGTCAAGTATTCATTTATTACTTTCCTTTTCAATCACGGGGCATTTTTTTTTAACTTC
CCCCATCCACCTCCACACTGAGAGAAAAAAACAAAAAACAAAAGTGATACGAGTTCTGCA
ACTTCCATCTGTGGCAGCGCTCGTTGTCTTACTGCAGCTTAATTACAAAATATTGGCGCC
GTTTTCTGTAAAGATTACTCACTGTAGGAGGCTCTACGTAATTTGGACCGGAGGGTTTGT
CACAGAAAATAATACAATGCAACTGGGCTTTCTGTATTAGATTTCCGCTTTTAGCCTCCT
TGACATTTCAAGCTGCATGAACTAATACATCTGTTATTTGTTGATCATTTGATTATTAAC
ATACTTCACAAACCAAATCAGCTGCCCTGCTGGAGACGCAGATACAGCTCAGCAGACAGT
CTGGGTTTTCTCGCCTGCCACGCACAAACACACTCGCAAAAGATGCACAATTCAGCCCTC
AGTGATAAAGGAAAGCGGGGAAAAAACATTCATCTTCCCCTCCTTTGAGCGTATGAGCAC
TCTGACACCGGCATGGAACAAAGCCCGTCATCACATTCTAATCTCGAATTTCAGGGCTTT
TATTTCACCCAAATGCCACCCTGCTGGCCTTGTGAATTATTGACAGACTGACACCAATGC
GAAAGGACACATAAAAGAGGCTaaaagc
>NODE_796_length_559_cov_6.137746
GTTCAGCTTCACCACAGTAGAGAGATATGTGAAGCTGGTGGTGATGCCACAGTGAATACT
GCCACAGTACTGTCTCTTTGGACAACTGAATGGTGCCATCTAGCACAATAACACCATTCT
GGTATATAAGTGCAATCAGCTCTTCAAGACCAGAGTTGCTGAATCACAGTTTGTAGTCAC
AGCAGGGGATGAACTGAGGGGCGATGTGGGGCTAAACAGTATATTAACTGTGTGTTGTTC
TCATTGCCACTGCAGCCGCCAATCTGTGATGGCTATTGGCCAGAGCTGGCTGGCAGATGA
TGATGGTTATGATACATCTACACCCTACTACCACAGCTCAGTATATGGTTGGTATAATGG
GTTTGTATGATGGGTAAGATTTCTTTCCACCCTCCATCTCCTACATAGGGAAGAGGAGCT
ACGTTCAATGGGTAAAGCGTGTTCTTCAAGGCCCTAAAAAGCTTTTAGTGAAATTACCGC
TACTTGGATCTTAGGCTTTGACCATTGAACGCACCCCTGACCACTAGTCTGTGAAATGTT
GCCCAGTGATTCTGGCCTTTATGTTAAAGCCACCTCGGTTTATGTGGAGCTCATGTTTGC
TACAGCAAGGACTTAACtgtgtgggagtcatgagggcagcgaacacagcagaaatccaga
taatctgtgaaacatccgtcagtcccatcagctgcagtttatt
>NODE_799_length_303_cov_1.438944
ATACGTTTCCGAAGGTAAGAAGCCCCACCACGAAAGTGACTTTATCTACCCCGACTCCAC
GAAAGCTGCGGAACAAACTGGGATTAGATACCCCATTATGCCCAGCCCTAAACTTTGATA
GATCATTACACCCACTATCCGCCAGGGTACTACGAGCATTAGCTTAAAACCCAAAGGACT
TGGCGGTGCTTTACATCCACCTAGAGGAGCCTGTTCTAGAACCGATAACCCCCGTTAAAC
CTCACCCTCCCTTGTTTTTTCCGCCTATATACCGCCGTCGTCAGCTTACCCTGTGAAGGT
TTAATAGTAAGCAGAATTGGTAAAACCCAAAACGCCAGGTCGAGGTGTAGCGAATGAGAG
GGGAAGAAATGGGCTACATTTCCTAAACCAGGAAATACGGACAATGTACTGAAAtgtaca
ttagaaggaggatttagcagtaagcag
>NODE_801_length_343_cov_5.565598
GCTCCGGCAGATGAGGAAGCTGCCCTGGCAGGACCCCGAGGTGAAGAGCTACCTGATCTG
CTGCATGGTCAACATCTGGAACGTCAAGTACAACAGCATCCACTGCGTGGCCAACCTGCT
GGCCGGCCTGGTGGCCTACCAGGAGGACGTGGGCATCCACGTGGTGGACGGAGTGCTGGA
GGACATCCGGCTGGGCATGGAGGTAAATCAGAACAAATCCAGTTTATTTATGGAGCAAGT
TTTCAGTTGACCAAAGTGCTGTGAACCTCAGAAGAAAGACTACAACAAAAATATGTGGAA
AAGGCAAGAAACTAAAATAAAATGAAAATAAAACACAGAAAAAAAACATGAAAAATGGGA
TTAGAGCTTGAAAGATCAAATTCTGAAATAAAATAAATACAAAATATTAAAATATTACGA
CCGATACGGGCAGCCAAATGCCATCGAAAACATCTTGAGGCAGTAATAAGAACTGAGGAT
AAAATAa
>NODE_802_length_370_cov_1.794595
ATGTTTGATCCGTTCATTCTCCATTACTTTACATCTTTCCCTTATATTCCTCCCATCTTC
CTTCTTTTTCCTTTTCTGAGCACTTTGAATGACTTCTTTTCGTTTCATGCTTCCTCCTGT
TTTTCTGCTTACCTTCGTCTTTATTATTCTTTGGTCTTTTTCTGTATTTTCCCACTTTTT
TACTTCTTCCTTTTCAGTCCTCTCTTACCACTCTAAAACATTTTCTTCGTTCTGTCCTCA
ATTTTAACTCATCTGTCTACATCACTACTTCCAGCAAGATGGCCTTTTTCAACAATTCTT
CCTTCTTCACTTTTTTCCTTTTTAGGTGTTTTGTATTAATTTATCGTTTCTTTATTCTCT
TTTTTGCCTCTTTCCATCAATGTTTTCTTCCATTCTTCTGTCCTCACCTTCTAATTGGGT
GAATATGTTCCAAAGggcggttgttacattttataaacaatatgttttaaactttttttt
ttcaaattttactaaagacagaaattgttcaatt
>NODE_804_length_479_cov_5.062631
AGCGGACAGAAGCACAGCAGCCCGGCTTTCCTGGAGTGGCAGGAGCCCGGCAGCCCGTGC
GGGTGGTGCGGCGAGTGCACGGCGTAGGGGAATAAAGGTGGGTTGTTCTCGTTCCCTTTG
TCGTTGGCCTCCCTTAAAATCAAGGAATCCACGAGAAAAGACCTCGGCATGGTTGCAAAC
TTGTTGCTCGGCGCGGTTCAAGTCGAAGCCGGTGCGTACTGCGGCTGTGTTCAGTGTGTG
TGCTCTCCTCGGGACGGTGGACAGCGAAGTGGTGCTGAAGGCGCACAGCCGCTCCTTAAA
TAGGCGCCGTGGACTCGGTTCGGCCATGTGACGGTTACGCTGTAAGCGGCCAAGAGCTCT
CAATAGGGTTTTGTGCCTTTCTCTCGGCATTCCCACTGCACGCTTCCCCATTATTTCACT
TGTTAACTAAATGAACTGCATAATGTAGTCTATTCTTGTCAGCCCCACCCACGCCGCACG
AGGCGGCACTGCCCATTCTCCCTTTTATCATCACTCTCATTTTATCATAGAGAAGAGCTT
AAATTTGCGAGAGAAAACGTTTCTGTCACATTTGGAAaggctagtgcgtattcaagttct
gtcttagacacgaagcagccttt
>NODE_805_length_293_cov_6.051195
TCCGATCTAAGCCCGAGTTGTGTTGTTGTGTTGAAACTGCACTAACTCTGATCTGAACGA
GTCTTCCCAACACTTGGCCAGAGTTCTCCTCCGGGATGCTCCTGCGTCACCGGCACCCAG
CGTCCATCTCCAGCCAAACGTTCATTTCCTTAAACGGGGGGAGCTTCTCCGGTCGATACC
TTTAATTGCTCCCGGGTTCTATCGATACCGACCGGTTTTACTGCTCCATCACGAGCCACT
GGGAACGGGTTGCCCGGGAAACGGCCGCATGGCAACAGGATCAGAGCCTGGGGGTTGTCT
GCTTCTAGCTCTGCTCCCATTTTGCATCGCGTCTCCTCACTAGATGGTGTGCGAGCCACT
GGAGAGTGCACTTCCCCGCGCACGCAGCTCCGCATCCAGCCCAGCGAAAACCGGGGGAAC
CGGACGGAGGTGCGTTt
>NODE_806_length_145_cov_1.303448
CAAATGCTGTTTCAAGTGATTTTGTGTGATATAATTCAGTCAACCACTATGTGGCAAAAG
AGGCCTTTTCAGGGCATGAAAAGCTGTTTCAGAGCATGAAAACAGCAATACTGCAGTTTT
TTAAAGACAATGTTTCCAACCAGGCTTTGAGTTCACAATGTGGTCAAATGTGATAAATAT
GAAGGCAAATGCTGTTTCAAGTGAACATCTGTCAGGAAATTCTGTGGACACACCATTTGG
TAAAATTGACCTTTTCAGCATGCCAAACGCTGTTTCAGAGCATGATGAC
>NODE_807_length_338_cov_3.319527
AATCTAGTTGTCTCATCTCTCTAAGCAGATGTCTTTCCCCAAGCATCTGTTTGTATTAGT
ACTGTAATTGCTGGTGATAATAAGCCCATTGATTCAGTATCTAAGGAAATAGTCAATCAG
GGCAGCTCATTCGTCTTACTTTTCCTGACAGTTTTCCCCTCTAGCTAAACAGACAGTGCC
AGGGCCTGGGCTTTGTTGACTGGATTGGAAAAGCAGACTGTGGTTGGTTGGGAATGGCCG
CGCTGTCGACTCTGAGTGAGTGATGGGATCGGTGCAAACACACCAGTGACCCAATGGCCC
TTACAGGAGGCCCAGGGTGATAGATGTGTTGATTTGTTTATAGAAGCCTAAGCCCATTCT
CTGCTCCTTCTCTCTCTTCTCTCTCTCACTCAGTCTATCCATTTTCTGCTTctctatatt
ttctgtcactccctttgctactatctccaccccttcagcgccgctctgatgttagtcgag
at
>NODE_810_length_421_cov_3.182898
AGTGTGCTGGGAAGCTGGATGTGGCTCCGCATGATTGCGGTCTAAAAACTCTGCCTCAGT
ACAATTAAAATCCCCACCCAAAAATAAATAATCCTCCGAGCTGCAGCAGTTAAGTTTGGA
GTTCACTAATTCTAAAAAGCTCCTCCTCTCTGCTCCATTATTGGGAGCATAAATATTAAT
AAAAACCAGAGTAAAAGTGTCAAATTTGGCTTTGACGAGTAGGCACCTCCCCTCCACCAC
TTGCTCCACCTCTAAAGAGGATGGGGTGAACCTCCTGGAGAAGAGGATACCTACACCCCC
ACTCAGTGTGGTGTTGTGGCTCAGAGCTACCTGCCCCTCCCACTCCCTTTCCCAATCCCC
TTCATTACTCCGGTCGCTGTGAACTTCCTGTAAAAACAACACATCAATGCGTTTCCTCCT
TGCTGTGTCCAACACAAGTGCCCTCTTTTTTACCTCCCTCGCTCCGTTGACATTCAGGGT
TCCCACTCTAAAACCCTCCATATGGGAGATAAAAAAATAAAAGGTGCAAAAAATAGTAAA
AGCAAACATAGACCACATCATCATG
>NODE_811_length_475_cov_3.595789
GTTCTGTAAGATGAAACTGGGTTTCAGTATGTATCAGCACACGACTCAGGGGAGACAAGA
GAGAAGAAGCAGGCAGTAAATCCATTGGAGTCCACTGATAGCGCCTGTTTGCACAGCCAC
TGCCGCTTCCTTTGATCAAATGGCTGGGGGAGCGGGGGGTCGTGTGGCGCTGCCGAAGGT
CAGCTATATATTACACTCCTAAAAGTGATTACTGAAATTCTTAAGTGAAACCATTCTGCT
GCCAGGGTGTGCTCTAATCCCCTGCAGCGTTGTCTGGGCCGGGGCTGGGGCCGGGGCCTC
TCTGTGGATCTGTGCGCCCAGCGCTCCGTTTCCCCTTCCCCACTTGTGTTTTCTATCATC
AGAGCAGGCCAAAAAAGAGCCCCTACATGGAAACATGGCCTATCCAGTTGCAATATCAAC
TGCTGGGGCTCGGAGGAGAGAGAGCGAGAGGAAAGGTAGTGTCAGGAAACAGAAATATGC
ACACACTTCAAAGGCTGGAGCAGCAAATTAAGGGTTAGGCATTGGACACGACAGTAAGTG
GCCTTTACATCAGAAACAGGGTAAACAAtgtctggattgtgtttcgcttctttcctctgt
gttgttgcatagagacccc
>NODE_813_length_145_cov_1.655172
GCAGTGTTTCAAAGACAATGTTTCCAAACATGTTTTGAGTTCACAATGTGGTCAAATGTG
ATAAATATGAAGGCAAATGTTGTTTCAAGGGACTTTGTGTGATATAATTCAGTCAACCAC
TATGTGGCAAAAGAGGCCTTTTCATGGCATGAAAAGCTGTTTCAGAGCATGAAAACAGCA
ATACTGCAGTTTTTTAAAGACAATGTTTCCAACCAGGTTTTCATGTTAAAATGTGTTCAC
ATATGATAAATATAAAGGCAAAAGTTGTTTCAAGTgactttgtgtgata
>NODE_814_length_295_cov_2.200000
GAAAGCTCTCAACTATTTATCATGTGCTCACATTAAAAGAGGCCTTAGCTTTAAACAACA
ACAAAGCCAAAAACAAGAGTGGAAAACATGAGAGGAAAGCAGGGGAATGTGATGTGATGC
TTTCAGTTATTCATGCATTCGCTCAGTGTTTTTTAGGAGGGGAAGAGAGGGAAAGAAAGG
GAAAGAGAGGGAGAAAAGCAACAGGCTTTCACAGTGAGCTAATTTCTGGATTTCAAATGT
TTCGCTGCTGTAGCCAGCTAACCCCCTCCACTGAGGGTCCCTCCAACTTAAAGGTGCACA
GACATTTGAGCACACACAAAAGAGATTTCTCTATACTCTAAACACATTTTTATTCTCTGT
TGCTCACCCACATGTGCTCCTGTGAGCGCACACACACTGCAGGGAGGCCTTCCACAAATg
agcataaatcaaattaaaa
>NODE_818_length_604_cov_8.451986
CTAACGTTGGATATTGTTCTTAAGATTTCAAGCCAAATTTTAATTTACTGATTTCTACTC
CTTATTAAAAGGGTTTAAAGCCCCTCTTTTTAAAAACAATTTGATATTAATGTTCAAAAC
ATTCCTCTAGGAGAGTCCTGTAAGTCTCCAGCTGTGTGCAGTAAATGGCACACAGTGTGA
CATTCTACCTGTAGCTGAAAATACATTCCCTGCCTGAGGTGCCTACCTTTCTGAGTCTTT
TACAGTGTTATACTCCAAACCATTCCAGTACCACCCGGTGCATGCTGTTGTACTCCTGAT
GCACTCAATGCATGGAGAATAATAATCTGTCTCAAGTCTGTGTTGACCTGTGTCTTTGGA
GACAAAAACAAGAAAGCAACAGGTGTAGTATTACCAGTGAGGAACACCAAAACATTTTGT
CATGGATTTAGTGCTGCAGTGTACTCAGAACGTTCTCTGTTTTTCAACTGAAGGTTATGA
AAAGCCTTGGAGCCTTAACAGCATGTCTGGCATGAGCGGGGATGCCTCTGGAGTGTCCTC
AGTGTCCGCCCTGCCCTGCAGCCCACCCTGTCTAATGCAGCACTCACATTCTCCCATCCC
ATCCATTATGTAGCATGGTTGAGTAGCAGACACAATGCCATTGGAAGGCCAGTCCACACT
CCTCCTTCTTATCTTTCCTGTCAGATTTTGCTTTGACACTTGCCTTCGCTCCTGCATTTT
TTTTTCTTCATTTTTATTTCtttacttt
>NODE_819_length_469_cov_2.443497
AATATCTCCGGAACCAGACGTGCTAGACACCTGGAAATGCCACCTGCCCCACCTAATTTG
GCTATGCCGAAGACGCCGGTCTCAGTCCCGAGTCTCTACGACCTTCCCGTCCCGAGATAC
AGCAAAAAATCACAGGTTACTCCCGCTTCCTGACGTCGTAGAGACTCGGGAGTAGGCTCA
GTGCGATCACGGCGGCAGCAAATGGGGGGGTAGACACAAGTGTCATGTCTCTAGCACTAA
CCGTTTTCCCTCACCCTCACCCCAGGCCGAAACCCTAACCCTAACCCTAACCCTAACCCT
AACCCTAATTCCAGACCTTACGGTTAGGGTTGGCCCATACTACGGGACCCAAAAAAATGT
CACTACAAACCTATACCAATCAACTCAGAGCGGTCTGAAACGCGCTCTCAACCGCCTTCT
ACGGGAACTTATCTTGGCCTCAGCACTATGACACTGGCTGCGTCATGCGCGTCCCATTGT
CAGTGAATGGGAGAACGTTTTGGCCAATATCTCCGGAACCAGACGTGCTAGACACCTGGA
AATGCCACCTGCCCCACCTAATTTGGCTATGCCGAAGACGCCGGTCTCAGTCCCGAGTCT
CTACGACCTTCCC
>NODE_829_length_336_cov_1.714286
ATCTCTGAAGACCTGACGCATTATTTATTCAGAGTCACTAATGCAGACCCAGTGAGGGCT
CCTTTTCATTTCTACTGAGTCATTATGTACAAAATCGACCAAATCTGAGCTAAACCTCTC
CCCGACCTCCTCAGAACCTCCTGGTTCTTCATCTGCAGAACCTTTACTACTGATCAGAGT
TCTACCTTCATACTGTGGATGTCTCCAGAGTTCCAGGTCCTTGAAGTCCATAGAGGTGGG
TCCAGATTGATCACTGTTTAATTCACATTATTTTATCCATCATTAGATAATTAATTTTCC
AGAGTGGGTCCTGTCTCTAGATGGTCCTGGTATCTTCTGAGTGTACTTGTTCTGACCAAC
CACCTATCACACATGCTGATAGGAGCCTTAAAGTTTACCCAGAATGCACTTTGTAAAGTT
TCCTCTGGTGAATGATCAGAAAGCAGAAACACATCCAGGGTACCAATGACTGTTTCTAGg
>NODE_830_length_499_cov_9.841683
TCCACCAAATAAGCAGGGGCTAGATGTTATTAGACAGATGGATGGGAAGGCTTGGCAGAC
ATCCACTGAGGCTCAGGCAGGCAAAGGCCCTCAACGTGAACGTGACGAGGAGGAAGGGGT
GGAGGTGGGGGTGTGTGAAATAAACGGGAGGTATGGTGGGGGGGCATCCTCCAAACCAAT
CAGAAAGCTGGCAGTTCAATTACAAAGAAATAAAGGGACATTCATCATTCAATTAGGCAC
CTGTCAGGGCTCACAAAGGAAGAAAACTTCTAACCTGGTACTCCAGGGAGAAGATGCTCA
GAAGAGTGGACTGCGAGTGACTGGAACAAATAAAAGAAGGACAAAGTTAATTACCAGAGT
GCATTGCACAGAGACAAAGGGAGAGGGGAGCTTCAAAGCTGGGGCCAGCTGCCCTGTAAT
CTAAAAGAACATGAAAACAAGTGTGGCAAAGTTGTTCCAGATGAACACCTCTGACAAAGG
ATTCCTGCCACGATGGTGTGGGGGAAGAAGAAAGGAGGAGGTTGTGTGTGGTATGAGAGA
TGAGAAAAATATAGCCTGTTTTTTCCCCCTTTTTCAGTCATTTATAGATAGCATCACCTT
CAatcttctgtgttcagacaaactgctgaaacctaaactgttc
>NODE_831_length_386_cov_3.189119
ATATTATGTTCACTGGGACCAAAGATTTACACATTAGGTACTTGGGAGCCCCTTTCCCTG
CTGCTGGTGGTTTGGGAAAAGCTGCTACTCCCTGAGCTGCAAGACAGAGCCGACCCCCTT
GGTCAAACTGTACCTTTTCTTCTTACCCCACCTCGTCAATAGAAATGCGAACAGTCAACG
ATCCGCCGGACGTTCTGGACAGGCAGAAATGCCTAACTGCCTTGGCGTCTCTCCGCCACG
CCAAGTGGTTCCAGGTTTGCATTCACGTCCTTATTTATACATAAGGTTGAATTGTTTCCT
TTAATGATCTCCCTTTTTTAAATTTTCTGTTCATTTAGAGACAGTGACATTTTTTTCAAA
CTGCTCTCAGTTCTTGAAGACTTAGATTATGATCTAACTAAAGTGTCCAACTTTGAGTTT
TAGAAGAGAGCTGAGGGGTGATCTGCTGATTTATACCAATGACAGAAGTGGATAAATCAT
TGGtatcgacacgagcagatgatttaagactgagctctctcgatttcaac
>NODE_835_length_304_cov_1.134868
TTTCCTGACAGATGTTCACGTGAAACAGCATTTGCCTTCATATTTATCATATTCGAACAC
ATTGTGACGTCAAAATATGTTTGTAAACATTTTCTGTGACAATCTGCAGGAGTGCTGTTT
TTATGCTCTCAAACAGTGTTTCATTCGCTGAAAAGGCCACTTTGGCCAAACAGTGTCTCC
TCTCAGTATCTTGACACAATGTCACTTGAAACACCTTTTGCCTTCATATTTATCATATTT
GAACACTTTGTAAAGTCAAAACATGTTTGTAAACATTGTGTTTTAAAAACTGCAGTATTG
CTGTTTTCATGCTCTGAAACAGCTTTTcatgcgctgaaaaggccacttttgccacttcgt
gtgttcattgaattatatcacacaaagtctcttgaaacaacttttgacttcacttttatc
atatttgaaaacattgtgaagtcaaaat
>NODE_836_length_402_cov_9.703980
ACACTAATATGGCACCTTTTTGGTGTTTACACGTGACAGAAATTGACAAATGTATTCCAC
ATAAAAGCAAAGTTATGTGATGTGAACACTAGACCTAACATGCCTATGTATTACGCTCCT
GGCGGGCAGCTGCAGTAGAGGCAAGCATGTACAGGCAATGTCAGCACTCATTCCCTGTTG
CGACACGGTACCTGCTCATACTTCTCCAGCTCAGTGTGGTAGATACTGCGAATCTGGCTC
AACTTGCTTTTGTAGTCGGAGTGCTCAAGTGAGCTGTCAGGTGACATCCCTCCCGAGCTG
GTGGCAGCAGACACAGCAGCAGCAGCCCCGCCGCCCTTCTCCGGCCCCGCGACCCCCTCC
GCCAGTAGCATGTTGTCCAGTCGCACCAGCTGAGGATCCTGAGGCTCCTCCTCCTGCGTG
TTCCTCATTGATAGGCCTGGCAATACAATAAACAACTGTGTTGTGGATGAAATGTTGTTG
TAGTTGAATTCTAGTTTCCTGTTTACTTTTGTTCAAATTAgccgtgctatttcaaacctt
tagctg
>NODE_837_length_405_cov_1.602469
AATAAATAGAAAGAAACTGTGGATGATGAACAGATTTCTAACTGGATGTGAAAACCTCCA
ATTTGCAAAAGTCTCCAGGAATTAATTCTCTATATCTGTACCAGATGGTAACAAAACAGC
TTCAGCTGAGGACATAAGAAGTAGGACTGACATGTTTATTTGAAGCAGGGATTAAGCTAG
TATGTGTTTTGTGTGGTGGGTGATCCATTGTCACATACTCACTCCATTTTCTCTTCTTCT
TCTTTCTCTTTAATCTCCCACTGTTATTTTCAACTTTGTTATTGTTTTTATTGTCACTTA
CAATTTTGATACACTTCTGTAATTTATTGAAATGTGGACCACCCTGCAGATATATTCTTA
TTTTTTGTTAGTTTTTTCCCCATAGTGTTTTCAGATCTCCATTATTTGGCAAAGAGGTGA
CACAGATATTTCCTGGAGTGCAGGAAACAATAGCTTTATCTAGTATGTGTGTTTATGTGC
TTTGACAGCATGAAGGGAAATCTGGTTTGTCTCCAAtgagcatgtcaagaaatgtgtata
taaaaagac
>NODE_840_length_312_cov_1.506410
ATTTCTATTTAGATGCTTTCAAGCCAGCATGCTATTCCTGCAAACAATGATGCAATGCCC
TCTAATGTACAGAAGTGTTCTAATATGCAAGTCTCGGCTGATCCGTGCATAAAAAAAGAC
AGACATGTGGAAGCATGCATACCCTGTGTTAATACACAGTACATGCTGTCAAGCATGTCG
TTTCAACTGCAACTTAAATATGCATGCTGTCACACTTTAGCATCTCTGTGCTTATTCAAC
TGTGTGATAGAATGTAAGACATGGGAAGATATTTACAGCATATATGACATTGTCCTGCAT
AGAAACACAGAATTTCTGAAAACATACTTCATATTATGCTTCACTGTGTTTGGTCTACCT
TGTAGCCAACACCTGGAAGGTACATGCCACGGTATATACATGccacagtgagagcactag
attggtctagcatcaatgtaaaggccttgtgtatag
>NODE_841_length_397_cov_1.458438
CAAAATCAAACAATCTCGTGCTCATATCTAGTCGGTGAGAGACTCACTGTAACCGTTGCT
TTCAGTCTATTATTTCCATCCATAATGTGCACAGGTGCAGCTTAATTCAATTGGAAGACG
TTGCTGTGGTTATACACAAATAATACATCTCCATGCTACCAGTAAAGCCGTTGTCATGGA
GATGATGAGGCTTATATAAGCTCAAATGTATTTTTGTTCAAAACAAGTATTGTCTTCCCC
GTGCTCATTTCATTATGATTTGTTTATACCCACACATATAACGCTAAATTGATTCAACTG
TCTCTGTCTTTTTCAGACAGGCACAGTTATAAAGCAATACACTTAAAAATGCAATTTTGT
TGAATGGCTAGCAATGCATGAAGGATCTGCTCTCAGGCAAAGACCTTTTATGCCATCTGC
AAAAGTTGATAACAGGCATTTTGCATTTCCCctcagtatcactttcatctgtatcactgt
cacaagcagagctacagctttgatattaaaaactcagacgtctggtttcacaaaaaacaa
t
>NODE_843_length_444_cov_4.914414
AAGGTCTGCAAAGAGTGCTTGGAGATAATCAGAGAGAGGGTGTCTGCAGGCCTCATAACC
CCACCGCACACAAACATGCACACACCCACATACGCTGACTCAAGAGAGAGATGAGACGGG
AGCTTCCGAATTATTAAGCAGACAGAAGCACTGATGATGAAATTCTGAAGGTCGGGCGTA
ACAAGAGGCACCTTACAAGGGTCACAACCTTTTCCTTGCTGGGTGTTTTGTTCTTTGTAC
CCCCCTCACAACATCACCTTCCCACCTTTGTGTTCACTGGGGGGCAGGTGAGTGGGGGAG
TTGTGTTACATCCCTGTTTATCTGTTCATGACCTCTAGCCGGCAATTCTGCACTTGATAA
GAGGAGGGCTCGCCTCATAATGTGCACGGCAGCTGATATCAGCCCTGTATCCTTGTGAAA
TTGATTACCAAGGCCCAGGGAGCGTGCAGAATATAATAAATAGAGATGACACATAAGGCA
CACATGGACTTGTAGGCTGATGGGTAACACCGCCTCAGCAATTACCTGCTACCCACTTAA
AACAGGGGTCATGCAGGGCAGGTTGGCAGTGGAAGGAGTTATggttat
>NODE_844_length_376_cov_2.577128
ATGTCATATGATCCCATTTATTGTCACTGGTTTCTTACTGTGTCACTCGTCTTTTCATGT
TGTGGCTCAGGGTGAAGCTACAATTAATACCTTGTTGTGTATCGCTGGCTCTTTGCTGTT
GTGCTGGACAAAGCGTGTCAGTGTGTTCAGAGCTTCTTCTCATCTTCATGTACACATAAA
GACACTCAAATGATGGTGATGACGGACATGTATAAAAGGCCTGATAGTGCGGGAGGCCGT
TGCTTACGGCCACACCACCCTCAACGCGCCCGATCTCGTCTGATCTCGGAAGCCCAGCAG
GGTCGGGCCTGGTTAGTACTTGGATGGGAGACCGCCTGGGAATACCGGGTGCTGTAAGTC
TTTTTTGACTTTCTCTTTATAACCCGCACGGGATGCTGCTCCTCCTCCTCTGCCTGTGCA
CTCACGTGAATGCTTTATGTCTGTGTTTATATGTCCACTTTATGTCTCTTTGTCATTCAT
TGTCATACATCAACATGTGCACACTgtccatacagtgaag
>NODE_845_length_350_cov_4.328571
TCCTTTTCATCCCGTGTCAGTTTCTCTTTGACATTGCCGTGTACTTTGCAAAAAGAAAAA
GGAGCGAAAAAAATCTTTATCAAATCCCCATTCTGAGGCTTTCAATAAGGCAGGCCATTA
CCTCACTGGCGCTTTTGTTCGGCCAATACAAGAGAGAACAAAATGGTTATTCAGGAGGAC
GCTTTAGATTTTTATTGTGGGCTCGCTATTCACAAAGAGCACCGTTATTGTATTAAAAAG
AACCATCTGTGGCAGAAACAATGGCTTCAAATTATCTGTGAATACCCAGTGAACAAAATA
TAAAGCTTTTTCCTGCTCATTATGTGGGCTAAGCTAGGGGGTGGAAGATAGGAGAGGAGA
GGCATAGACTTTGCTATAACTGACTTTTGTTGTTCTTGCTTGCATTCTTCTCCTTTTTAA
ATCGGCCCCCTTTTCACATGGTGTGTCgccataaacggcttttcttgttgcagggctagc
ggagagaagacagc
>NODE_846_length_532_cov_6.270677
TAATAAAAGACTTCATATATTTTCTTTTGTATTGTCCAGGTTAAGAGAGTGTTTGGTTTC
CTTTTTACAGTTTGTGGTAGCTTATTTTTTCTGCCAAAAGGTGTTTGAGGCCTACTGGGA
CCACTTAAAAGTTTATGCAGAGCACTAGCCAAGTTGGACAAAAAAGCCTTGAAGTATACA
CACACTGGCCCCTTTCTCAGAACCTCTCAGCTCTGGCTTGGGGGAGTGTTGTTGGTTTAT
GAGAGGGAAAATAGCCCCAGCCTTCTGCAAAAGTGAAATGGGATTAAGGCCTTTGTTCGG
CCCACAATGGTGAGGGGAATTAGCAATAGTTGTAGGCACTTAGAAGAGCTCTCACACAGA
AGCTTATCCCAGATTTTGCACAATAATCATTTGAATATCAACAGTGTTTTGCAACTACAG
CGCTAATGTATAAACCTCTCTCTTTTAGATATCGAAATCCCCAAAAGGATTTTTTACCAC
TGGCTACATCACAAATATTCATGCTCTTTATGTCAAATCATATTTTTGGGTGTCATTGCA
CTTTAAAAGTTTAAAAGTGGTGAGGATAACTTGAAAGGAAGTTTAGGGAAGAAGTTTTTA
TTATTTACTTTAGTTGTGCTGCGAGCTTTGTGCATTTCTTTGttggttcaaaattaaata
aactcttatttgtagt
>NODE_847_length_555_cov_3.266667
GGTGGCACGGCTTCAGGATTGTGTCGAGGCTGTTTGTAATAAATGTGCCCAGGCGAGTGG
GCCCAAAAAGATATATCACAAACAGGAGGGGAGGCAGAGTGCACAGGGAGAGGAAGAGGA
TGGAGCGGAGCGGAGTGGGAACAGAAACGAAAGAAGAAGGCGAAAGGGAGATGGGGGAGA
AAAGGGGAGGATCGATTGGTAAGGAAAAAGAAAAAGGGGGGCAAGGGGCTGTTTCTCCTG
GGTCCTGCTATGTTTCCCATTATGTAAGCCCTGGTCACCGGCAGCATGCCAGCAGGCAAA
ATAAAAGAGTCTCTCTGGCTTGGCACGGCTCGTATTTTCCTATCCTCGGCGCGGGGTCAG
GGAGGGGTCAGGCAGCTGGATGGGGCGCTGGGGGGATTGTGGGGTCTGGGCTGGCCTCCA
AAACCCAAAAGGCCCAGGGTTCAAGTACCAGCTGAAAGCAATCAGGGGGAAATCTGGGAG
TGCCACAGCTGCTCGCAGCAGCGTTGTTCTGTGGCTCAACTCTCTCTCCCTCTTTCTGAC
TCTCTCTTGTCCCACTTCTCCCTTCTCCGTTTGCCTGTTTCCCCCCCACTCCTCTCACTT
TTCTTGACACACACAAAAAACTGCATACTTTAAACATgagaagtatatgtctgctggtat
gtgtgtgcgcacatgtgtgtgtgtgtgtgtgtgtgtgtg
>NODE_848_length_386_cov_2.733161
TTTAATGCAACTTGTCCAATTACTTAAACCTGGTTTCACAGTGACCTGCCTCCTTAAAGA
TGATATACATGCAGCTAAATAGGATGAATTTATCAGTGGTTACGAACTCCAACCAGTGGC
AGGAAAAAGGCAATTCTGATTCTGAAAACCAGGTCCTTAAAGGCAACTTTTCTTTACACT
TCTCGTTACCTGTCTATGAAACATTATTAAAAGAAAAATGGATATCATTTTAGTTTGCGA
AGGCCGGGGTTTTTTTCTGCTCGTTTTCTCCCCCTTCCCCTCTTCCTGGTTTCTTGCTGC
ACTTCTTTTAAAAATGTTATGTTCTCTTCTTGGTATTTAGGTATTAACATCATTTTGACC
TCATGCAAACCACCGGGGAAAACACTCCTGTTAAAACAGTCTTATCACACGTTGCTCATA
TTAAGCACTGTATAAGCAAGGCCTCACCAACACACGCATTAGATCAACAGGCTGCGGTGT
TTTCCTGACCTAAATAAGCAGCAGCTTTGCACATGAAGCCAACattttca
>NODE_851_length_145_cov_1.220690
AATTATATCACACAAAGTCACTTGAAACAACATTTGCCTTCATATTTATCACATTTGACC
ACATTGTGAACTCAAAACATGTTTGGAAACATTGTCTTTGAAACACTGCAGTATTGCTGT
CATCATGCTCTGAAACAGCGTTTGACATGCTGAAAAGGTCAATTTTACCAAATGGTGTGT
CCACAGAATTTCCTGACAGATGTTCACTTGAAACAGCATTTGCCTTCATATTTATCACAT
TTGACCAcattgtgaactcaaaacctggttggaaacattgtctttaaaa
>NODE_854_length_315_cov_2.669841
TCTCCTTATACCAGGGAATAGCTTGTGTTTTCTAAGTAGAATGATGACTGAAAGAATTAA
GAAAGTGAATGGTGGGCAAAAGTAGGTGTGTACTGAAGGTTTCTTAGAAGGGATTTTGTA
TTTGGAAGGAAACGCGGAAGTGATTTTTGCAGAGGGCAGGGGAATGTGTTTATTGGTCAA
GTGATGTATGTGCACAATAGAATCGCGAAGAAGGATATGAGAAAATAGATGACCTGTTGA
GGTACTAAAGAGATATAGTGAAGTTGTAAGAGAAGGCCTAAGAAGAAGAAGAAGCATATG
AGAAAATAGATGACCTGTTGAGGTACTAAAGAGTAAGAGAAGGCCTAAGAAGAATAAAGA
AGCATATGAGAAAAATAGAGAAACTGTTGTGGTATTAAAGAGTTATAGTGAAGTTATAAG
AATAGGCCTGAGAAAAAGGAAAAACAGTAAAGAAGTGAa
>NODE_858_length_411_cov_2.029197
CACACACACACACACACACACACACACACACACACAGAGCGACATGGACACATGCTCGCA
CACACACATTCTCTCCTCCTTCTTGTTTCTTTATTGTACCTCCTGTCACTTTGTCCTATT
CATTTAACCTTTCATTAGAGCCAGCAGACAGCCCTGTGTGTGTCTGCACAGCTTCAGGAA
CAATGCCAAAAAAGCCCCACTGTCACAGTTATTAGATTCCTCTGGCCTCCTTTTACCCCG
GCAACTCAATATTAAGAGAGGGAGAGTGAAAGAAGGGAGGCAGGGTGGGGGAGAGAAAGG
GAAAAAGGGAGAAACATGGGGTGCATGGTTGACACTGCTGCCCAACTCCTACGGTGAAGG
GTCCTCTCGACTTGTCAAGGACATGTGCCACATGTTGATAGAAGACAGAGCTTCGGCAAA
ACAGCGAAGGGAGTGTTAGATAGAAGAGGGAGACGGACAGGGGGAAGGGGAGGACactgg
tcttgtgctgtggtgagcagcaccctggaggagttagactgaaaacacaaacagtttgtg
gaggaattctgtttt
>NODE_863_length_498_cov_13.827310
TAAACAAGGCTCAATAATGTCTACCTGGGTAACAACTTAATATTTTTGTTCTGATTAGTT
TCCTTTTTTGAAACCACAAACTCTGTAAATAACCAACTGGCTTTCCACGTATACTTGATC
AATTTTAATTGCCACAGCCCTCACCCTTCCGAAAGGAAGAGAAAGTTGAAAGTAAAAGAA
AGAAAAAAGTAAGAATGAAATGTATTCCCGCATACTATGATATGGTAAATGTTAGCGCCT
GCTGCATCGCACTCCATATCACTTCGCTCCATATGAAAAATAGTTTGCTATTTTGGAACC
CCCTGGCAGCCATAGTGGATCACCACAGACCCAGAGCTCATTTATCTTTTGTCAGAGATG
AAGCCAAACTAACGCCATCTCCTGAAGCTGCTAAAGAATGAGGAGGGACATAGGGAGGGT
AAAAATAAACCCGGAGCCCAGGTAGCTACACAAAGAAGTCATTCTACAAGTAATGGGTGG
CTTCTGAAAGTGGAACTCTGTTTGGAACTGTCTCTCCACTTGGAAATGATGCTGTTTAGT
GCTGAAGTTTATTCAGTTACCTTTGCGGGCATTTATGAGGCTGCCTGAGAATATGTGCAT
GTAACAGCATTGTTACGTGACAAGTTATCTGACCAATTAAAt
>NODE_866_length_501_cov_11.117764
CCTCTTTATAATGGATAAGTGCTTCTCTTTTTTTTCCTATTTCACTCCCACTATTCTGCT
TCTGTTTCACAGTGTTCCATCTCTCCCTGCCCTCCGTCACCACACACACATACGCCGAAC
ACACACGCACACACACACATTAAAAAGCATACACATGCACATATGCGTGCACACTCCAAA
CACACGCACATCTCTCCTCTCTCCCTCTGTCACCCTCTCCCTCCGTCCTCCCTCACTTGA
TCCTTACACCTACGTGCTACAGATGGTTTCATTTTATAAGAGATAAAACCACATTTGGTG
GAACTGATTAAACAGAGGGAACAACATCCCCATCTGCCATTTATTCCAATCTGAAATTGC
TTGGGCAGATGCTGACATCTTTGGAGATGATTGATTCACCCCGTCTGGCCAGAGAGGAGT
GGAGAGGCAAGCTGAGCTGGATCCTCCCCGGGCCTGCAGCTTCACCGCCGCCCTGCCACC
GCTTCACCACAGTGTCACTTCACCAGCGATAGAGCCCTCATCCTCCTCCCCCCCCTCCAC
CACCTGCAGTCCCCCATCCCTTGTCTGCTGCAAGCTGCTGCAATCAGCACAGGCCCCTGA
TTGGACTTGGGCAGGTGAGCGCAATACACTttaatcatcgggcca
>NODE_867_length_448_cov_7.162946
TCCGCCCACTCAGACAACTCCCACCCGGGCTCCTCGGACGACCAGCCTCACCCCAGGAAC
ACCCTGGTTCCTTTAGACTGCCCTCCGCTGTCCTCCTCACACCTCCACAGCCCGCCCGTC
TCCCTTCCTCCATCCTCCTCCTCCTCCTCCATCCCTCCGTCCTCCCTGTCCCTCTCCGGC
GCCTCCTCCACCTCCAACCCGCTGCTCCACTCCCAGTCTCTAGCCGGTAGCTCCCACCTC
CTGCCCAGCGCCATGCAGCAGCACATGGACCTACAGAGCGACGCCCTCAAGTCGCTGGAC
CCCCACTACAACTTCAACCACCCGTTCTCCATCACCAACCTCATGTCCAACGAGCAGAAG
ATGGACCTCAAGTCCTACCAGGACCAGGTGATGGCCTACAACAGCTACACCAGCGGCTCC
CCTATGGGGGCCAAGCAGATCTACGACAGCCCGGGTCCGGCCGCGATGGACTCCGGCGCT
TACTACCAAACTCTGTACAGCCGCTCGGTGCTGAACGCCTCCTAACGTGGACGCCCGTCC
GCAGAGGTGAGCTTCAAGGTGGAGACTTCCTAAAATGGACACCCGACCTCtc
>NODE_868_length_414_cov_4.495169
CTCATGTATTTCACAAGTCATATCCCGTCTGCCTATTTCTTGGCAGTCCAGAGGTCATGC
TATGAATGGTGGAGTTCATGAGCCTGAATGGAATTCATGAGGCCAAGCAGAGCATGGATA
TCAGTTACAAACATTTCTTACATCATTTGCTGCCTGGAAGTGTTATACTGTTGTATGATA
TCATATGTCCTGAATCCCTCGTATCATTAATTCATTAATGTGTCTCATCATCCCCTCCCT
TCCCCTTGTTCTGTCACTCTTTGTCTCCCTCATTGAATGTGTGTGGACATGCGTGTCACC
TCAGTCTTCCTGAGTATCTTAGCCATCCTTCTTTGGTGGCCTCATAACTCAGGGCATTGT
CCACTTGTTTTATCAGCCTACATATGCTTCCCATTTTAGTCATTATCACACCTATGATAT
CCAAACATTAATTACTTTTTGATGCCTCTTAGCATAGCTTGAGCAGAGCTTATCTTGATA
GATAGCGCTTGTAAAcatcagactttcgcctgactgttcttgactttgtgccaacctgat
ctcttataactttccact
>NODE_869_length_292_cov_1.489726
AGAATACACACCTGAACAGCTTGTTTCCTTCATCATCATCAAAGTCTGGCCTGTAATACA
AAGAAGAGACACAAGAGCAGCTTCATACAAACGTCTCACAAGAAATGGGACCACAGTTAT
TAAAACCAAAACTCAGCCAGTCAGCAGTTATGCATAACATACTGACGTAACCTGAGAGCT
TCGGCAGAGAGCAACGGAACTTCTCTTTTTGGTTTGTGAAGACGTTTTCAACCAAGAAAA
GAGAAGTCTAGTCGCCCTTTACTAAAGTTCTTACATTTACCATGACCTGGGTGGCTGAGA
ATCTACACAGATACAAACACCAACACATAAACACTAAATTTGCCAGCAACACACACAAAC
ACTTACGGAGCTCGTCTTTTGTTGTTCCCTTTTGGTACAACGGCCCCTCCGCCTGCCTGG
GTCCCACTTGCCCCCa
>NODE_870_length_341_cov_3.269795
AGGAGAGGATGGAAAGGAAGGTCTAGGTAGGAAAGCATGAATGAAAAGAAAAGAAAAGGA
AGGAGCAACACAAAGATAGAATAGTAAACAAGACAGCAAGGGACGAGAGGGAAGGATAAG
CGTAGGTGAGATGAGGAAACAAGGAACTGAGAGATTGGGAAAGAAAATAAAGCAGGGAGG
TGAGTGGAGAGGGGAAAAGGGATGCAGATGAAAGAGGCTTACGTAAGTGTGAGCATCATA
CCCATACGCACAAATGCGCACTCTTTTATAAACCAGGAATAGTCCTGTGCCCTGAATTTG
ACTCAAACATTTTAAAGAACTGTTGTGGGCTGGAAGCTCCCACTCTGAACGCAGTCGAGT
GTTGATGCATCATTCATTCAAAGAATCCAGCATCTCTAAAGTGACATAAAACactctcga
cttctacaactgctgcctctgtgcgcaatgctaattcaagatggatgcacgaagaagggc
cccta
>NODE_874_length_566_cov_14.648410
CACTGCAGCCTCTTCAGTAATCACACTGACTGACTGCTCTTCAGGTACTTGTCTTATCAG
CCCCAGTTTCTATCATATTGTTGAAGAAGAGTGAAGGGAATGAATATTTCAGCAGCTGAG
TGAGCACGAAGCACCAGCAGGGCTTCATACCATCTTGTTTGCACTTACTACAGCCATTAA
GTTTACAAGCAGCATTTGTATTTATCACCAGGCCTGGATGGTTAGAAGCAATCAAAAACC
AAACACAAGGAGAGAAATACAAGGTTCAGGTTGACATGTGAAGAAAAACTGAGGTGAAGT
GCTGACATGCTGATGTCTTAGCAGATAACACTTAAATCATTTTCCTCCAAAACTTCACTG
GTAAGGGTTCAAAGAGATATAGCCATAATACAAATTTTTGGAGTAAGTAGTGGTGTTTGA
AGTTATTTTATGGGATTTTGCTGTAAGGCCCAGAATTGATTTGCAGAAGGGATAAAAGGA
AGATACTTTATCTTCGGAGCTTTGTCGGAAAAAGCTTAGCATCCATTGGTAGTTCCGCCA
ATATGCCTGCAGGGCATGGAGGTAGGGTGAGAGGGGGGTTGCTGGCATTGACATTATATA
CCAGAATGAATTGTGCTGAGTTTACACCTCCTGCTGCTTACGTTCTGCTCTTTCATAATC
TTTCATGAACCATACAATGTTTtatttaatgtcctgggtcagagagaaac
>NODE_875_length_348_cov_1.451149
TAAGAAGTCACTCCATCATGTAGATCAGCTAAGAGGACTATTTTGCTAGAATACCACTAT
CAACAGATTAATATCATAATAGCAGATGATTTTTTGTTTTGTTTTGTTTTGTTTTTTTAC
TGAGGAAGACAGCAGCTCATTAGCTTAGTTTACTTAATCTGTTCTTCAAATTCCTCTCAT
AAATGACTCGATTATGCAGTAAGCGAAATGTCAGTGGTGAAAAAGAGATTTTATTGGTAT
ATTCGGAAAGCTTCGACTGATGACGAACATGCAACAGGTGCTGTCTGCGCAGTGTCTACC
ACCTCGCCTGCTGCTTCAGAGCAGTAGGTGTGTTAGTGGCCTCCCTCACTCGTCTGTTAC
TTGTAAGTCCTTCAGTGAAGTCATAGGTGTCTTGGTGGCCTCCCTCACTCGTCTCTTTCC
TGCACAGTCAGTCATTTTtggagggtggactgctctaggcagatttacacatgtgccata
ttcctcccattt
>NODE_876_length_403_cov_1.382134
CTTAAATTAAATCTGGACTGACTGTAATGCAATTTAATTCTTTATGAGCGCGCAATTATG
CGACTCCATTTGGGCAGGGTGAAATTCTGAGATATTTTCCTCCCAAATAGATCTTTTAAA
ATGACTTCAATATGCAGATATCTTAATGACTAAAAGCATGAAAGGAAATTTTAATGTTTC
AGCACTAAAATCTATCCATATGAGGAAAAAAATAATAATTTTCACTCACCTCCCTGCAGA
ATCAGCTGCCAAACCACACTTGTGGAGCAGATATTCAGTCTTGCTGGAGGACACTTCATG
CCACCCTTCTCTCCTCTCTGTGTCCTCTGACAGACTTGGTGGTAAATACTGATTTGCTGT
AACTGGTGAGCATCAACCCCCAGCCATTACTGCCCTAACAGCACCGGTAGGTGGTGTTGC
AGCACTGGACTCACTGcagacccccacacctcccaccctccctggagcagcagcaccacc
accactcctggctatgatgttttgcgcactgggagtcagcatgcacacactggatatgca
ccataac
>NODE_877_length_518_cov_7.276062
AAGAACTGCAAAGGACACTGCCATTGTTTCGAAGATAAATATGCGAAAAATATAAAGAAA
CAAGAAAATGTCCCTTCACATTATCACTATACATAATATCATTATATGTGTAAATGTATC
CAATTTAGATGTGTTTTACATCAAAAAATTGACATATTTTTATTGATTTTACTGCAATTT
CTGTGCATTTGAGCCAAATTGTTATGTGTACAAAAGCTATATTGTGTATTTTATTAAATT
AATATATAGTTGTGTTGCAATATACATGGGCTTATATTGTATTTGGCAAAAGTTGCCTTA
GTAGCTGTCGAACTCTGTGAGTTTGCTTTAGTTTGGGTTTTTTTGTTGGTGTTTTTTTTT
CATCTCTATTCTGCATCTTTGCAGGCTGGCTTCAGTGCTTTTGAGATGTCGCCTCTTTTT
ACCCTGAGATCCAGCTGGATCAAATACAATAACTGTTGAAAGCTTAATGAGCCAGCTGAT
CTAGAATACAATTCAAACCAACGACAAAAAGCAACAACCACAAGATAACAGTTTGAATAT
TTTTACTGAGCAGATTTTTACAGGGCAGCTATTTTCTTTAACAATAACTAGTATGCGTAG
TTtgtgttcattatgtttttactttctttccaaaaaagaaacctgccatatggaaggtgg
ag
>NODE_878_length_317_cov_3.356467
GTCTGGTGTGGATGAACTTGACTGGCCTGCACAGAGTCCTGACCTGAACCCGATAGAACA
CCTTTGGGATGAATTAGAGTGGAGACTGAGAGCCAGGCCTTCTCGACCAACATCAGTGTG
TGACCTCACCAATGCGCTTTTGGAAGAATGGTCAAAAATTCCTATAAACACTCTCCTCAA
CCTTGTGGACAGTCTTCCCAGAAGAGTTGAAGCTGTAATAGCTGCAAAAGGTGGACCGAC
ATCATATTGAACTCTATGGGTTAGGAATGGGATGGCACTTCAGTTCATAGTATGAGTAAA
GGCAGGTGAGCGAATACTTTTGGTAATATAGTGTATAACTATGCAACATTAAGGCACTAG
GGTTTAAAACTAAAGTGAGACTAAATAAGAACATTTCATGAGACTAAAGTAAAAAAACAT
ATCCAGTAGATATTCTACTCTGATATAGAGGAAGAGAGAAg
>NODE_879_length_388_cov_6.608247
AAATCTATTACATGGCAAACAAAGACCTGAAGTTCTACTTGCAATAATTGTATTGCACTA
TCTGTTAAAACATCTCAGTCATTTTCTTCTAATCATTTGGCCCTAGTGTGTGATATTGAA
GTGTGTATGCCAAGTTAAGATTTCTAACCCTGATTGTCGTTTTTTTCAGTACACGATGGG
ACGTGTGATCAGGGGACAGAGAAAAGGTGCGGGCTCCGTGTTCAAAGCCCACGTCAAGCA
CAGAAAAGGTGCCGCTAAACTCCGTCACATTGACTTCGCTGAACGCCATGGTTACATCAA
GGGGATTGTGAAGGTAACTTGTCGACCCTGACGCTTCTCAGTCTTGCCATTTGGTGTAAG
TGGAGCATTAACGTTGTTTTCCCTGCGCCGGTCTGTCCTCTCAGGATATCATCCATGACC
CCGGCCGTGGTGCCCCCCTGGCCAAAGTGGCCTTCCGTGACCCATACCGGTTCAAGAAGA
GGACAGAGCTCTTCATCGCTGCTGAAGGCATCcacactggacagttcatcta
>NODE_883_length_464_cov_6.887931
AAAATCAAAATTACCCCAACCACTGTGACTGAGGAATTAAAGGAAAATATGGAATAATTA
ACCTCTTTTTCAACAAATAATGAGAAGCAATCACGTGAAGATGACATTGCTTTTCAAAGA
CGCTTTTTACATTGTCAAGCCAATATTACACACAGAATTAAAGTCATTGTCTTCCATTGT
CTTAAAGCAAGCATCCCCCTCTTGACATCCCATCTCATGAAAACCCAGCTATAGTAATGA
CCTGCCGCGTGCGCACACACACAAACACACACACACACGCACACACACACAGACACAGCA
GGAGAAAGAGGCGTTAGCTCATCCCCCAGATTAAAATAACATGATTAAATATGGAAAGAG
AACAGAGGTCTGAGGGGCTCCTGCGGGACTTCATTAGGGCAAATTGCCAAAGAATGAAAC
ATGAGTTAGCCAAGAGAGACTGCGGGCTAGGCCAATACCGCCGGGACCCCGGAGCAGCAG
CCGCTGTTATACTGCTGCAGCTTCACAGTCAATGTGTGAAGCGGACACACACTATCACAC
ACACGCACAACTACCAGGAGACCCCCTGCTCACTGACACACACAGTGTCACAATTGACCG
GCCAAAAG
>NODE_886_length_382_cov_5.905759
GGCAGCATAGGCTGAAAAAGTGGAGATCATAGCAGACCTCAGCCAGAACACGGGACAGGT
TGATTTCATGCCCCAATGCAGCGGCAGTAATTGCACCCAGACCCGTTTTATTGCGAGTTG
ATTTTAAGGAGGGATGAATGGAGAAACATTCTGTAAAGTGTTTATTTTGGGGGATGACCT
TTATTAACCCATTTTCCAGGCAGGTTCCCCTGAGGTGATCTGGCTCAGTGCTAGATTAAC
CCTCGCAGGCCCATGGTAGCCAGGCTGCTCCCTATCATAGAGTTTCAGGAAGCAGAGAAT
GACAGTAAAATTGGACTGGCAACATGTGTGCAAACCCCCACACACCACTTTTGAGACATG
AGCTACTCACCCACCCTTGACACACAAGTAGGGAGTTTGTGTTGATATTCCCAGTAGGCA
AGTCAGCAACAGGCTGGATGGTGAAGGTTAatatgtgagaggaacacagagagagaatga
cattaaaatgaaatacagggaacagcgagcacttttcaactgcgtg
>NODE_887_length_403_cov_4.751861
CTTCTTTTGGTGCAGTGAGGTCATGTCATTTTACTCCTTTTGAACACACATCACACCAGA
CTCACAGATCACACCGTTTCAGTACAGTAGTGCGCTATAGGAAACTGCTGTATTATGAGT
TTTTAAGAGGTCAGATATGTTCTTTGTGTGCTGACCTCTCCCTCTCGGTCTCACAGAGCG
AAGTGCGTGCCGTGTGGACCAGATCTCAGGGGCGTACGGCTGGTGGGGGGAGCGTACCCT
TTTCCTAACCTCCCTCCACTCCTGTCGCACCGAGAACTATGTCCCGGGACTGCACCTGCT
CACCTTCCAGCACCCCCGCAACGACTCCCAGCCTGACAAGGTACGGAGTCCAAATCTTAA
ATAAAAACTGTACTAGTTGTGATTGTAACAGCTTCCCTTTCCTCCTTCCTTCCTCCAATA
TTGCTTTGACTCCACTGCAGTTCTCCAACTTGACTATTATGATTGTATCATTTATTGTTC
ATTCCTCCTTTGTGTTCTTTGctttttaatgtcttgactccaattcttctcttttttact
ttctctg
>NODE_890_length_555_cov_2.607207
ATGTTGATGCGGCCTCAGTGTGGCGCTGCAATCTACGTTGCAGGCTCAGACTGGAGTTCT
TATTTTACAAGATCATAAAAAACCTGGGAAGCTTCTCTGACATCTGGTGCCACAAAAACA
TTTTGTGTGCTGTTTTAAACGATGAGCTAGTTTTTAGTGACATACTGAGAGAGTGAATGA
TTTATCTATTTATGTATTTATTTATTTATTTAGTTTATGGAGATTTTATAAATATTGATA
AGTCTGTATTCATGTAAAAACTAGTATCGTTTTAACAGTGTACATTGTCCCTGCGCACAG
AAATAAAGTGTTTTTGTAAAAATCAAAATCTTCTTCTTCTTCTTGATCTTCTTCTCATGT
TACGAGGGAGGGGCTGGAACCCAGGCGCAAACACAGACTGAGGCAGAGTTCTCAAACAAT
GATGATTTAATAAAAGGAAAACCGACTCAAATCAAAAGCCAATACTAAACCAAGCAAAAC
AACAAAAATATTCCACAACTAAAAAACACGATACTGAACAGAAAACCAACAAACTCTCAA
GAAATACTAAACTAAACTAAACTAAACTAAACTAAACTAAACTAAACTAAACAAACAAAC
AAACAAACAGGTCTACTCACAATATAACGAGAAACAGAATCAGACATAAGTGGGAAGTGC
AGGCAACGGACGAGGCTGGAGCTGGTGGCCTGGTAAGGT
>NODE_891_length_335_cov_1.949254
TACACTTTAACCCAAAAACAAACCATTTTTCCTCCTTAGTACGGGCGACGGAAAAGGAAC
CTGAAGCAATAGAGAGAGTACCGCAAGGGAAAGCTGAAAGAGAAATGAAACAACCCAGTA
AAGCAATGAAAAGCAGAGACATAATCTCGTACCTTTTGCATCATGATTTAGCCAGTATCC
CTTAAGCAAAAAGAATTTTAGTTTGATACCCCGAAACTAGGTGAGCTACTCCAAGACAGC
CTAATCAATAGGGCACCCCCGTCTCTGTGGCAAAAGAGTGGGAAGAGCTTTGAGTAGAGG
TGACAGACCTACCGAACCTAGTAATAGCTGGTTGCCTGGGAACTGGATAGAAGTTCAGCC
TCATAAGTTCTACCCTCGCCCTGTCTAACTAGCCTATTCCTGAGACCAGAAGAAATTTTG
AGAGTTAgtcaaagggggtacagcccctttgaaacaagacacaactttcccaggaggag
>NODE_892_length_392_cov_1.431122
ATTTGTGCCATATAAATAAAATTGAATTTAATTTAATTAAACACAAGCAACACACAACAT
TCAGAAAGAATAACAGTAGTAAACAACAGCAAACAAGAACAGTAAATAAGAATAAACAAC
AATAAACAGTAACAGCAGCAAACATTCAGTGACAACAATAGTAAACATAAGAACAAACAA
CTTAAACAGTAAACAACAACTGTAAATACAATAAGTGTAAACAACAATGGTTGTAAACAA
CAATTGTAAACAACAATAACAGTACACAACAACAATACTAAACACCAATATTTATAAACA
ACAACAACAGACAACAACAATTGTGGAAAAACTGTAATCAACAACAAACAACTGCAACAA
CAATATTAATTAACAACAATAAATAACTACTATGACAACATTAATACACAAcgacaagca
gctacagtgtcaacagacaacaacaacaataaataacaacaaaacagaaaaaaaacatta
aattctgtaaatattaaaattttgtggtaataatcagtagcagaataactagtaat
>NODE_895_length_294_cov_2.268708
CAACAACAGGCGGGACGGCGTGTTAATACGATTCTACTTCCTGCCGGCTGAGAGCGACTA
TTCATGTGGTAATGAGACGCATCAACAACTAGCTGCTGAGCAGACAAAACCAGGCAGACT
CCACCTCAGCAGGACGGGATATCATCTTTATATTATTATCATAGCTGACATTATGGCGTG
ATACGTTTCAGATAATGAAGAAAGAAAGACAGAATGAAAAAAATGGAGTATAAAAATTAA
CAAACAAATGAGAAATACAATGGAAAGAAGAAGGTTAGAAGAAAGAAATAAAGAAATATG
GGAATAAATGAAGAAGGAGAGCAAGAAAAACAAGAAAGAAAGCAGGAAAGAAACAACGAA
GAAGAGGAAAGATGAGAAAATGAAAAAAGAACAAGAAATAATGTACAAATAAAGAAAGAA
AATGAAAGAAAGACAATA
>NODE_896_length_314_cov_2.611465
AGTGACAAATAAGTAACCCATTCGTCGTGTTCCTGCATTATTGTCATGCTTCATCTTTCC
CTTCCTTGTATTTTTTTTTGCTTCCTCTCTTTTCCCACTCTCACTCACTCTCTCTCTCTT
TTCGTTCTATGTTATTTCGTTTTTTTGCTTCAGCAGGACACCTCCATGGTTTGGGAGGGG
CTGGGCGGCATCTGTCCGCCCTGGGAGCCCTGCGACAGGGTGCGGGAGCGAGAGCGGGAC
CCATCCATGGAGTAGGAGGAGGACAGGGAGGTGGTGCGGGAGCGGGACAGGCGGGTCATG
CAGGAGGAAGCCACTGTGGAGAAAAGAAAGAAATGCACAAAGAGATTACATTGTGCAGAA
AGTGGAAAACAATGCAGAAAGGCGTAAATTTCTAAAGGATAAAGCTGACTTTAAAGAGCG
TTTTTATTATTGCTATTAGTCACATTAAAATATGTAAa
>NODE_898_length_145_cov_2.765517
CTACGACGTCAGGAAGTGGGAGAAACCTGTGATTTTTTGCTCTATCTCGGGACGGGAAGG
TCGTAGAGACTCGGGACCTAGACCGGCATCTTCAGCATAGCCAAATTAGGTGGGGCAGGT
GGCATTTCCAGGTGTCTAGCACGTCTGGTTCCGGAGATATTGGCCAAAACGTTCTCCCAT
TCACTGACAATGGAACGTGCATAACGCAGCCAGGGATAGGGTTAGGGTTAGGGTTTCGGC
CTGGGTTTGGGAAAACGGTTAGTGCTAGAGGCatgaaacttgtgtctac
>NODE_902_length_323_cov_1.130031
ACAACCTTACTGCTAGCAGAACCATCGACGAGGCCTCCTCAGACTTTGGCAGACTCCTAG
CCAGTGTTTGCAACCAGCATGCTAATGTAAGTATTTTGTTGGTGTGAATGTCAATGTATT
GTTCAGTTATTTGTTTATATGATTTGTGCAGAATGATGTCTTTGGTTGTTGTGGGAATAG
TTTTATTTGTAATGATCAAGAATTGTGTTGTTCAGGTGGTTGTAGTGGACTTTCCTCCAC
GTCTTAACGTTGATCTGCAGCTGCAGGAACACCTACACAACGAGTACCATCGTGTTGCTG
CGCGCATGGGTATGTGAAATAATTGTATATAcagacaattttgtaaatggttatataatg
acaggcaaatatattgagtacatgtgagtgtgatattaaagataactttaattgagtgtg
aggaaaagagaataggtattcatctgtattgcataatgttttgtttt
>NODE_905_length_499_cov_2.432866
GGCTTCACCTCAACCTCCTGACCTCTCCGCTGTCAGTCCTGTTAAAAAAACCTCTGACGT
TATCCCTCAAAGCCAAACAAAGAACATAAAAAAAGATACAAACTACTGCAAGAAAAGAAA
CCAAACAGAAGAGGAGGGAGAAAAATAACGAGGGAGCAGGAACAAGCAGCTTCGATACCC
AGACACAAAGCCGGTGCAGCTGAGCAAACACGGCAGTGGGAGTAGTCCTCTTGTCAGGGA
TGTTGTGGCAGAGATTTTGGGTTTGCCGGGCAGGGAGTGGGAGCAGGAACCCAGGGTTCA
CACAGGAATCCTGCAGGGCCATCACTTCCAGCAGGCTGGGCCGTGAGAGTCTGATGCCCT
CTCCTACACACTCCTGTTAGCTTGACTCCACAGTTGTCCCTCAGTTTACTCATTATGCTT
CTGACTTCCAAGCTGCTCAAGGCTCCACTTCAGTCTAAGCAATTTTGTCTTATCTGCCCT
GTGAATTACGAGTTTAGATGCTTTTAGTGTTTGTGTCTGCAGGCACATATATGCCTGTTT
GCGCCCGTTTGTACATGAGCCAGTGATGTTTGCGGACCTTGAGAAGTCCCTCCTCATTGG
CAGAtgcactgatagctgctgatagcctgcgatgacccagcaa
>NODE_907_length_392_cov_3.426020
TATACATTCCTGAGGCATGTGCAGGTCCTATTTCACAGGAGCGAGAGGCAGATCCTCTCC
AGCCCTGTCTCTTACAGTACATCTCTCCCCTTCCATTTAAGAGAAGGTAAATAGCCCAGA
CAGACAGCTTCATTAGCCAGCGTCCGAAGAGCGCGGGGCCGATTGTCGCTTAAATAGTGC
GCTTTTACTGCAGGCCCAGCCAGCGACCTCCGATCAATTACAGCTGACATTATTGTTTGT
CGGGAGCTTTTTTTCTGGACAGAGGGAGTAAAAAACGAGATCAGGCCTGAGCTTTGGCTG
GAAATGTAATCTTCCCCCTCTCTTTGGTTCTTTCGCTCCACAAACAATAAATCATTCAGT
TGAAGAGATAATAAAGTGCCAAGTAGGAGCTAGTTTAATTTTTGTCAGGGGAAATCTGTC
CACAACAGAGTTAAGGGTAAGGGGCTGGCTGCTTTCTTCATACcgttttcaatgacaatg
gcttagttcctttttttcttatttccctctgtagggttagatgggcagagaggctg
>NODE_912_length_313_cov_3.035144
TCTTTGAACCCGTGCTCCTTTCACAATGCTCTTTGGTGTAAGCTGGGTAGAGATTCAGAA
AAAAATCCATAAACTGACACCTTTTTTCTTTGCAGCCCGACTGAACTTCTGGGTTAATAC
AGTTGGCACCAGGCAGACTGCATTCAATGTTCAAAAGAGGCAACAGAAAGTTAGAAAAGG
CTATGGCAGGCTCCGAGAAAAGGCACTGACCCATGGATGATAAAATCCCTATCACCTGAC
TGATCAGTCATCCTTCGCTGCTCTCCTCTCTGCCCCCTCTCTCATTTTTAATGAAATATC
TCCAGCTAAGTCTTGACACTGCCTCATAAATATGAGAAGACTCGCGGGGGAGTTCATATC
TCCCTTTTCGGGTTCATCAACAAGAACAAGAACAAAACAGCAGAACATTTTGTACTTGTT
GTCCACATAGTCTCCTTCAGCATTAAAAAGAAAACAc
>NODE_914_length_306_cov_1.921569
CTTTAAAGATGGGCCTCAGGTACAGTATTAAGTTTTATTTTCTAAAGTGACTTAGTAAAT
TTAAATAAAAAGCTTTACAATATGTATGACCTAATACATACAAGGACCATGAGAAAGTAC
TCCACCCCATGTTAGGCTAAAGCACCAGCAAAGTTTGGCACCAAAAGACAAACTTCAGAC
TGGCAATTTTTTAGAAACACATATTAATTGCACACTATGGCAGATTTGTTGTGACAACAT
TTGTGCCATAGTTCTGTTGTGACAAATACAGTTTGTCACAACAGAAACCAAGAGATCCGT
CTCACACAGTGTGACGTGCATTTAAGTTTCTGTTGTGAAGCAGTTTGAGATGTGTCATTA
TAGAAGTAAGTAGACTTTACTCACTTGTTTACTCAGTGACTTTCCCAAACATTGCTATTG
CACAATCCAAAGATGGCTGCAATACAGTTg
>NODE_915_length_363_cov_1.597796
ATTGTTTTTCACATTTCTCTTTTTCAACATTTCCTTTCAGATGATAGAGTTCTTTGTTTG
TTCTGCACCACTCATGCCACAGACGGCCTTGACAAGGTAGAAATCTGTCTTTGATTTCTG
AAACTTCCATCTCCTCAAGCAAACTCATTATTTTCATAGCAGCACATTTTCCTCTTTGAC
AGACTGGGTCACTTTCATCCACTCTGATTCCAGAGACCTCGGCCATGGTTTCAAGTTGAA
AGGTTGGTTTAAAGCCAGAAGGATCCTGGGAGGACAAAACTTCTCCAATGATTTTCCTCA
GTTGTTCAGAGACATCTGAATGGCTTTTATCTTTGAGCCCCATTTTGTATTTTCCCTTTT
TCATCTCCACAGCATCATAACTGTCATCAACAAAGAGACAAATGAGAGGCTTTTGAGACT
TAAAGAGGGCTGATATGAGTGACCGACTTTTGTCGTCTTTTTGCATCGttgggacaagaa
caacattagctgaagatttttcaatca
>NODE_916_length_330_cov_7.927273
AGAAATGACGGCGCTGACAGGACTCAGAGTGTGTGTGCGTGTGTGTGTGTGTGTGTGATC
AGCCAGGAAGAGCTTTTGTCCTTGGGCTGAGAGGGCACCTGGCTCCTCTTCCTGTCCTTG
TGATCTCTCTGTTCCCTCTCTCCCGTGCCGCTCTATCCTTTCTCTATCTGTCTCTTCCTC
TCTTCTCCCAGCTCGGATCCCTTCATCCCCCCATCTCGCGCTCCCTCTCCTCTGCCCAAG
GCGATGCCGTCCTGCAGGCTTTGATCAGGGGGCCAGGGAGGAGAGAGGAAGTGGGTCAGA
AAGTTGTGCTGGAGACTGCAGGAGAACAAGGCTGGAATATCGAGTAGGTGAGGCTGGGAG
AGAGAGGGAGAGATGGGGTAATCTAGTGAGAAAGTGATAGAGCGAGAGAGGGTGAGATAG
TGGGAGGTGGGGGGGAGAGGAAGGAAAAAATAGGGAGGGGATGGGTAAAGAGGa
>NODE_919_length_161_cov_3.031056
AGAGACTCGGGACCGAGACCGGCGTCTTCGGCATAGCCAAATTAGGTGGGGCAGGTGGCA
TTTCCAGGCGTCTAGCACGTCTGGTTCCGGAGATATGGGCCAAAACCTTCTCCCATTCAC
TGACAATGGGACGTGCATAACGCAGCCAGCGTCATAGTGCTGAGGCCAAGATAAGTTTCC
CGTAGAAGGCCTTTGAGAGCGCGTTTCGGACCGCTCTGAGTTGATTGGTATAGGTCTGTA
GGGACACTTTTTCGGGTCCCGTTGTATGGGCCAGCCCTCGCCGTAAGCTCCGGAATTAGG
GTTAG
>NODE_921_length_145_cov_9.296552
AACAGCGTTTGGCATGCTGAAAAGGTCAATTTTACCAAATGGTGTGTCCACAGAATTTCC
TGACAGATGTTCACTTGAAACAGCATTTGCCTTCATATTTATCACATTTGACCACATTGT
GAACTCAAAACCTGGTTGGAAACAATGTCTTTAAAAAACTGCAGTATTGCTGTTATCTTG
CTCTGAAACAGCTTTTCATGCCCTGAAAAGGCCTCTTTTGCCACATAGTGGTTGACTGAA
TTATATCACACAAAGTCACTTGAAACAACATTTGCCTTCATATTTATCA
>NODE_926_length_296_cov_1.466216
CGAGAGAGATACAAGACAGGGCAGGTAAGATGAAAGTATAAAAGATGAAAGTGGGTGAAA
AAAAATGGCAGCAGGTGATCATGTTGATATCAAAAGGAAGTCAGAGAGGATAAAAATGGC
AAAACCATATAGAAATATGCCAAGGACATGTGGGAACACAGTGTTCACAGAGAACATCCA
GGGGATAGAGAATCAATAGAGAACAAACAACACAGATCAGTGAAAAGAGGGAGAGAGAGA
AAAACAGGGTTGTCAACAATCTGTAGATTACTGGTAAACATCTGTATGTGGACAGCTGTG
TTGAATTTTGAGTTCGTGCTGCAGCACAGTTTATGAGTgtgtggacgggctggcatgcga
tgtataaacattcaattattcttctccaaaccggtgtcaaaacaaacctctgcttaagta
ggattaaattcgagctgaag
>NODE_927_length_305_cov_1.308197
AGTGGCGTTTTGTCCTTTTGCATGTAAGTGATGCAAGATGACCCAGCGTTACAGAAATAT
CATAACTCGTCTTATTTGAGAAAGATCCCAACTTGATCTCCTGTTACACTGAAAACTTGT
ATCAAAATTGGGAAGCAAGTTGACAGAAAGTGTTATGAAACTTGAATGAATTCTATTAAA
CAACACTGTTTTAGAAATCACTACAGCCAGTACATCCTTGCTAAGTGTGTGTTCAACTTC
TCTTTTGCATGAAATCGAAGCCGCAGCTGGCATTTGAGTGGATGCCAAGCCGTGATTGAA
TGAAAGCCCATCCTTGACTGACAAATGATATATTAAGCTTTCAGTCAGCAGGGGGGAGAA
GCCAGGCATGTCAGTTACCTGCTACAGCAGAAACGCCACTTGTCAATCTGCCATTGACAG
GGCTAAACAAGATCTGAAATGTTAAAAGc
>NODE_932_length_786_cov_2.685751
CATCATTGGTATATTGTGAGGAGAAGAAGAACTAAACCTAGGGTTATTAGGGTTGTTGTG
TGGAAGTGTATTCAGATTGCTAGACCTGATGTTATTAGCAGGGCGGCGACTGCGCCTGTA
AGTGGTCAAGGGCTTGGGTCTACTATGTGGTATGCGTGTGCTTGATGGGCCATTAGACGT
TTTCTTGTAGGTAGAGGCTTAAGAGAAGAACAAATACGTAAGCTTGAATTATAGCAACGG
CAACTTCTAGAAGTGTGAGCATTAGTAGGAGGGCAGATGTCAGGATGGCTACTGTGGGCA
TGAGGGGTAGAAGGACGAAGGCGGCGGTAGCGATTAGTTGAATTAGTAGGTGACCGGCTG
TGAGGTTAGCTGTCAGCCGTACGCCCAGGGCTAGTGGTCGAATAAATAGGCTAATGGTTT
CGATAATAATAAGAATAGGAATCAGGAGAGTTGGGGTTCCTTCTGGCAGTAGATGTGCTA
GGGCGTGGTTTGGCTGGTTTCGTATACCAATAATGACCGTTGCTAATCAGAGGGGGACTG
CAAAGGCCATGTTAAGTGACAGTTGGGTGGTAGGAGTAAAGGTGTAAGGGAGGAGGCCCA
GCATGTTGAGAGTAATAAGGAAAAGTATAAGGGATGCGAGTAGGGCAGCTCATTTGTGGC
CTCCCAGGCTTAGGGGTTGGAAGATTTGTTGAGTAAAGCGGTTGATGAACCAGCCTTGAA
GGTTTAGTACGCGGTTGTTTAGTCATCGGGACGTAGGTTTAGGGAAGAGGACTCAAGGGA
GAACTAAAGCTAGGGCTATTAGGGGAATTCCTAGATATGTGGGGCTCATAAATTGATCAA
AGAAGCTTAGTGTCATGGTCAGTTTCAGGATTCTGTTTTGGGTTTTTCTGTGCTTTGAGG
GGTAGGTTCATTAGGGAAGGTGTGTGCTAa
>NODE_934_length_290_cov_1.037931
TTTAGTAATAAGATATCACAGAGTCTCCGCTGGGAGCCAGTGCAATCTTTATCTCACACT
TGCATTTAGTGCTTTTCTCTTTTCCCCTCTTCACTACATGGCCGACCCCTTGATAGCCAC
ATGGAGAGTGATTTACTTTGCACCACTCTGTGCCTCAGCTGCTTCAGTCAGAATTCAGAT
GTCAGGCTCAACGCATTACCCTCTGTTATCAAATTTCCATAGACGACTGGCAGTACAATT
TCGCAGCTCAGCAGAGCTTAGTCCAAAAGAGCGTTTTCTGGGAAGTAAGGTTTCAGATTG
agcgcggtaaaatgtgctgtaatatttcatgcatcgtgtttgaacataaaaagactgtac
tgtggaagccagactagcatgtgattgtggtataaacagtcctgtttgtgaatacatcat
gtagttccaggagg
>NODE_935_length_294_cov_1.027211
TCAGAGGCAGCGAGCTTATCCCGTCTTTCTCTTTGAGGGGAAAACAGAGACCATCTCTTT
TTAGCATATCCTGGCTACGGGATCGCTCCAGCTCCAATAAAATGTAGAACCGTGGACCGG
GACAGGATTTTCCAAAAGCATGTTCAAGAGAAAACCAATGACATTTAAAACTGCGGTCTG
TTTAGAGTTTATTTCACTTCACTTCTGAGAACGCAAGTTCCTTCAGCTAACAAGGAAAGG
AGCAAGATGGGGCAGGACAGAGCTGTTCTGACGGCCATGCTAATGGTTGCTCTGCAGAAG
ggtcaaataccattagaacaaaaaaataccctccctcggggcagacgtggcattagtgcc
atttttttacaagcagcaaatgaaattcacacttattcgttaccccgagctcttgaggaa
cacaggaaccggcgcatg
>NODE_936_length_446_cov_8.733184
TGACAAAACAAATCAGAATTTAGCTCAAGCACTTAATCTCAAGTCATCATCTCTATTTAA
GATCAAAACATCTGATGAGTGGATTATTTTCCCCCAATGCTCGATGAGGATCCCTCGCTC
CAGAAGCCCCCTTTTAGGAAGTGTTCCCATGTTTGACAGCATGCCAGTCTCAACAAAGGG
GAAATGCTGAGTTCCCTTTAATAGATCTATATTCATTTTCAAATGAGTTGATTAGCCAGC
ACAATGTCATTGGATTCAGGGGCCCATTACACATTTATGATGGTAAATTACTGAACATTT
ACAATCCAAATGAAATTTCATGAGGAGGGGATATTGAAAAAATGAAGGGAGAGAGACGCT
TTGCGTTCATCCCTGTAGCCTTGCCTCATTGCATCTCTCTTCCTCTCCCTCCCTCTCTGT
CTCTCTCCCTTTCACCCCCCCACTCTCTTTTCGTCTGTCTCTCACACTCTCTCTCCACTC
TTGTCTGTTTCTCTCTCACATATCACATCAGTGCCCCCTGTGGTCCAACTGGGCATCACA
TAAGGGTCTGCAGCCGTGCTCACTCGCGCACATTGACATTTAGggaagtg
>NODE_937_length_295_cov_1.003390
ATAACCAGTACTCAGCTAAGGGTTTGGGCACTTTTGGAGATAAACCAAATGAAAAAGATA
CTCACAGCTTCTCTCATGCAGATCTTTTTCAGCTCTTCAAGTTTCTGTGTCAGTGTGTCT
TGAAGGTCCTTTTCTTTCTTTTTTAATTCAGAAATCTTCTCTTTCTTCTGTTCCTCGCTG
ACTTCGGAGTCAGCAGAACCTGAAATATGCACAAGTCTGATTAACTACAAATTATAGCCA
TAAATCATCACTCATCAATCTGGTGTGAAACAGAAGTCATTAGCTGCTTAACTCTCTTCT
TACCGGCTGAGATGAGGCTTCCATTGCTTGCCATTATTAGCTGATCTTTGCTCTCAATAC
TGGAAAGTTTACTGATTCGTGGGGCAGAGATCTCTGTGAGGTCCATGGCGATGTCTCCTG
AACTCCTGGTTGTGGTCAT
>NODE_938_length_296_cov_1.057432
CCTTTCTCTACCACCACATCCATCAGTTCCATACTACGAGCAAAGGCATCTTTTAGATTC
ATTGAAACAATGCTGCCATTCCTCTTGGCTCTCTCCAGTGCCTCCCTCCTCTTGATGGCT
TTCTCCTGCCTCTTCTGCTCCTTATAGAACTCAGAGAAGTTGTTAACAATGATGGGGATT
GGTAGAGCAATGACCAGTACTCCAGCAATGCAGCAGAGTCCACCTACAATCTTTCCAAGT
AAAGTCTGTGGGTAAATGTCACCGTATCCCACTGTAGTCATTGTAATGGTGGCCCACCAG
aacgaggcagggatactggtgaatttagtggcatcttcatctttctcagcaaagaagacc
aagctggaaaatatcatgatgcccatggcgagaaataaaataagcagccccagttcattg
tagctccttctcaaagtaaa
>NODE_939_length_785_cov_6.099363
ATGTTGCTGTGTTGTGGCTTTTTATACATGTAAGAGTTTTACTATGTGTGTGAAAATACA
TCACCAGCAGGCGAACACAAGTGAGTGATGATGTATGCACAGGCACACATACAGATCATG
CACAGGTGTGTGTGAGCGTGTTTGTGTGTGTCGGCTTTACTCCTGCTCTGTTGGTATTAG
AGGGAAGGATATTCAGAGTCTATATTGTATGTCACTTTGGCTTTAGCATAGTCAGTTTTC
TCTGACCATAAATGTATGCCTATGCACGGTAATTGTGTGGAAAATGCATGCAGCCTCCAC
CTAGCATAACCACCCCTGCTGCACTCCCCTGTGGATAACAAATGGCCCTTTTCTCTGGGA
ATTGAGGCTAAACGATGGTTTCACTTAGAGAGCAAAGTGACTGTCCATCTTCATAACAGT
GCTCTCCATCAAAGAGCAATGAATCCCATCCCATCCCACTGGCTCTGATTAAACACAGGC
AATGGATATCCCCTTTATGAAGGCCTGCAAAGCTGGCCCTCATGTCAGCCTTGCACCTGC
AACTATCAGCTTCTCCTTTAATAAAAAAACAGCCCCACACATCTGGTCCAGGGAGCAGTG
CGCTGCTCCAGCAGGCCTATTCAGCCGAATCTGTTTGAAAGTGCCACACCTCCACTTGAT
TCAAATTACCTAAGGCATTTCTTATTGGTGGGGTCACATGGAAGGCCCCCAGGTCACAAA
GTTCACTGGCTGAGGGACTTTCACTTTTGGTTGTGCTTTGAACTCTCCTTCTGGTCTTTT
TCATATTTTTTGTGTGAtaatatcacattgaagtagtgtcctttctcattcacataaggg
tgtgaagtggaatttcactttttcatttttgtccatttccactgaacaaaaccattacaa
ggctaatgtgcgctatgaagccatgagac
>NODE_940_length_399_cov_1.664160
CAAACCATATTCTGTTGATTCAAAAGGCCACTGAGACACCGCGGTAATGGAACAGCATGA
TGGGAATCAGAGAAAGTCAAGAAACATTATGGCTGATATTGCTTTGGTTGATGTCCAACA
CAATATGGGGTAATATATCAGCAGGGCTGTTGAAAGTCATTATGGGATTCATTATATGAT
GTAGATAAACAACTGATTGATCCACCCTGGTGTCAGAATTCAGCAACAAACCGAGTTACG
GATCAAACATATGGGTTATTCATATCTAACCCCGCGGTCTTTGTCGTGGCTGCTTGTGCC
TTCTGCCTTACACTACCCATCTCCCCGTGTCTATCTTTTTCTCTCAGTCCCTTTTTTATC
TTTCCCCTTTTCTCTTTCTCTGGTCATTCTCCGCCTTGCTCCATGCCTCCACACACATAA
AATGGAGGGCAGCGCCGAGGTTCCAATTCAGAACTCATTTGTGGTGCTGCCGGCCCCCTA
CCCGCTCAGCAGTTGCCGAGGGGACCCAGGGGAGCCCTatcacagctctatatgcaaatg
tcc
>NODE_941_length_292_cov_1.119863
CTCACATCCATGAACTCACATGAACAACACCTTGAGTTGAGCATGAATAATGGCAGCGAT
TAATCTCGTGGACACTTGAGATTTGATTGTATTTTCCATAAAGCTAGTCTTGACACCAGG
AACAGGATTTCTTATCTATTCAGACTTCACATTATACATTTATTTCTTCCCTTGGTTGTA
TACCTGCATTCAGAGGTTGGAATTTGTGTGATAGATGGGAAGAACTGCAAACAGAGCAGG
CTTATCAGAGCAGGGATGGTAGGGAGAGAATTTGACAAGGGAGATGAGATGATTATAGGA
GGTCAGGCAGAGTGAGAGCAACACAACATTAAGCCGAGAGCGCATGAGAAATGGATGTAT
GCTAAATCACATCAGTCActgttccagttctgacactttggaccttggatttaaaagcag
gacaaatgttaagcta
>NODE_942_length_358_cov_1.620112
AGAAGGTGAAGAACAGAAAGACGTTGCTGTTGGATGCAGCTATACGCTAATATGGAAGGC
AACATTTCTTCGATTCTTCCATAGGGAGCGGTAACAGGGGGAACATGACGATCCGTCTTA
TATTTAAATTAAGGAAGACAGCATACAGGCTGAAAAAAGGGAAAAGGAGAAGACTGTCAG
TGTCAGTGTCAGCAGCAGTGGAAGGACTTTGTACTCTCTGCATCACTTATGGATTAGATT
ACCTTCGGTGTCAACTTGATATTTTCTGTCAGTGGTTGAACAGACAACCGTTTCAAAAAT
GTACAGTCTCATACAGGGAGTGTTCCACACCCTGCTCATCCAGTTCTGTTTCCAGGACAC
ACTATTTAGTACTACAGGAATGAACAACAGCAAATGCAAAATCTGAAACTGGATCgtttc
atttgaccgattcaaagatattaagttcagccggtgaaaatctctgcagatcagtgccta
aaagtagcaacgtactaagaca
>NODE_943_length_302_cov_1.943709
CTGATTTGAGAAGAAAGAATTAGAGGAGATATGTGGCTCGCTACAACAGTAAACAACACA
CTGAAAGGTCATAGTTAGATTTCACATTCTGTATCAGCTAAACTTTATCTATGAAGTCTA
TTGACTATCAGCCTTTGTATCAAGAGACTGCTGTTGAGTTGCAAGATAAACTTGTATGGG
AAAAAAAACTAATGCTGCTGACACAGCGAGAGAACTGGATACCCGTAGAGGCACACAGAC
GTAGATGAGACACATTAACGAGAGAGATTACTGGGCTATGATCAGTTAAAGTGTTCACTA
TGATTCAACTTGAAAGCAGGGAAGAAGAGAAACATGGGAGCAGACAGATGGACAAAGTGG
AGCAGGAAAACAGGCAATGAGATAGGTAAATGAGAGATTAAAGAAACAGAGACAGAAGGA
agaaaggcaactttctggaggcattt
>NODE_946_length_306_cov_1.457516
CCTGCTAGGAACAATTCTTAAAACCTGATAGTAGAGCCGGTGGAAAACCTCATCCATAAA
TGTCAACTCTTACGCTCTCTGGCCCCCACCGCTAACACCAACAGCAAACCGTGGAGAGTT
TTAGTTCACTCGAGCACCACTTTATGGGGGTCTTACGCGGGAAAACTCCGGTGTGAAATT
GAAGATGAATTGTTGTCACTTAAGAATGTGCCTCCGAGACGTAGGGAGAGTGATTGCTTA
TGTTATTTGTGTTTAAAAATGCTCTTTTTTCCCTCCCTTCCGCTTCTTCTTCTGTAATGG
CCTTGTTCATTTCTCCAGCAATAGGCTGTTAAAGTTTAAATAAACCAGGAATCCTGAggc
ggtcagataaatccctcacacaacaaagcttccatcaataacccctcacctctgcacgaa
ctggcagaatattacattgactatctattt
>NODE_951_length_310_cov_1.006452
TTAACTAAAACACTTATTAAACTAACAACATAATACCAACTATCACCTATGACTAACAAC
ATCTGTCAACTAATAACACAATATCAACGCACATAAACGTAAGACAACGCAACAAAACAA
ACAATTATTGGAATGTGAGTGACAGCAAAGGGAAGGAAGAGAGCACAATATTACAACGCA
ATATTCACAATAAATATTATGTTGTTATATGGTGTTCCGGGAAGAAGGAATTCTGAGACC
ACACCTGATGTTAGGGACGGGTTCAGAGACTCAGGTGAGACATGGATGAGTGTGGGATCc
aggatctggcgttgtggtgatattttgcttcctagcttactagcagatattttatgaact
tatatttcaacatttcctccacaacaaggtgacctgtggctgctgtttgccatgaaaaag
tcttctaaacgaatctaagttttaacataataag
>NODE_952_length_382_cov_2.685864
TCTTACATTGTAGTGTCTTCATTATTTTACTACTGTCACGACCGGAATATGCATATTGTG
TACACAGCGCTGAGTATGAGAGCTCTGTGCCTTCCCTGAAACCAGAGCGATATGTGAAAT
TTGATTTGGTGTGTGCATGTGTGTGTGTGTGTCCCGTCAGGTCTATGGAAATGCAGGATT
TAGCCAGTCCTCACAGCCGAGTAAGTGGAAGCAGTGAATCTCCTAATGGTCCCAACCTTG
ACAACTCGCACATCAGTAACAATTCCATGACACCCAATGGCACTGAAGGTATGTGGGCAG
TGCTCTTAAGTTTAGCTTTCTCTGTCTTGTGTGCTATAGTGAATTAAAAAAAAAAATTAC
TGAGAAACTGAACAATCTGAATGTATTTCAGCGTGGCAGTAATGCATTAGAAGCAGTAAA
CCATTCTAGCAGTAAAGCCAGTGCAAGTGTTGTTTGACCAAATTCTTGATTTATTATTTA
GGGTGAATTACCACTGCTTTTTTAAAATTATTATTAATATggcaat
>NODE_953_length_296_cov_1.057432
TAAATCTTAATTATTTTACTTAGGGTAGTCCTTTTAGGTAGGCCTTATTAAAGATAGATA
GATAGATAGATAGATAGATAGATAGATAGATAGATAGATAGATAGATAGATAGATAGATA
GATAGATAGATAGATAGATAGATAAGGCTGTGAGAGGCTGAAAATCTGCAGTTTTTCATT
TTGCTGCAATTTTATCATCTATATTCATCTGGTAGAGTAGCTCTGTGTATATGGAAATGT
TCCAAACACAAGCAGATCAAAGGGAAAGCCATGTGTTCTCCACTGCAGGCAGATCTGAGG
gtttgcctgctaattcggtacctggcggtccgcagagagtcctgcgccagtgcgtgcaca
tgtgttctgaatgtgtgtgtgtatttgtgtttagatgtatgcatatggaagtctgtggct
gcgcatgtagcggtggtgat
>NODE_954_length_312_cov_1.006410
CGTAGGACTCCCAGCAAAACATTGCATTTTAATGATCAGTGTTATTTACTTCAACTGTCA
CTGGTTTCAGTGTTGTGGCTGATCAGCGTGTGTTGGAGTGGCTAACCCCAGAGGATTAAG
AATGACTTTAGGTTTAGAAAACTCTACACATCAGATTGTCATGAAGTGTACCTTTTATGT
TCCCATGAGGCCCTTTCCATTCTGAACAATCCACTAGCTTTCTATTAGTAAAACAAACAA
GAGGAATCCGAAACAACAGACTTTAAAAACAGATTCCCATTACATTTTGTTGTGACTTCT
tatagttcctatgggatactttcttttgtgtttcatcccatggcctggtcatttctttag
accagtcttaggccaaagatctgtctttcacacaagatattgcttcagataacacgacag
gatgattatcataacgtttgttaaatgcattcatgc
>NODE_955_length_331_cov_1.664653
AAATAATCAAATTATCTTTTTCAATAAATACTCTCAGAAAATCATAAATTATACTCATGT
ACAGTGTGTTGTGTATGTTTTTAACAGAGATACACCTAAAGACAAATACTTTTAAAAAGA
CTATAAGGAAAACATGGGCTTCAAAGTAGAAACGCAATGCAGCAACAGTGAATACATGGT
TGATCACCAACACACAAGTTGGGGCTGTGTCTATCTGCATGTCTGCATCATGGCTTCACG
TATAAAATAATTTGCAGAGGGAAATTGAAAACAAAGCTGGAAAATGATACAGGAAGATCA
ACAACCAACTAAAAGTCTATGGAAACACTGTTGCAGCAGTAATCAGGAAGTATACAGCAA
GCCATTGTGCCACTAAGCAGTCATTCTAAAATGGGGCCATGGACAGTTTGCTACTTGTAC
AATACACCTCTGACAAACAGATGTGCATGTGtttcagacttggcacaatggttat
>NODE_956_length_145_cov_3.717241
GACTGAATTATATCACACAAAGTCACTTGAAACAACATTTGCCTTCATATTTATCACATT
TGACCACATTGTGAACTCAAAACATGTTTGGAAACATTGTCTTTGAAACACTGCAGTATT
GCTGTCATCATGCTCTGAAACAGCTTTTGGCATGCTGAAAAGGTCAATTTTGCCAAATGG
TGTGTCCACAGAATTTCCTGACAGATGTTCACTTGAAACACCATTTGCCTTCATATTTAT
CACATCTGACCACATTGTGAACTCAAAACATGTTTGGAAACATTGTCTt
>NODE_958_length_305_cov_1.022951
TAGCTCTTAAACATCTTCCCTGTACCTCCTGTAAGACGACCACCAAGCTATAAATTATTT
GCATACTGGTGTATATTTTCTATGTGATGTCCTATATTAAAAAGCATGCTTATGTGTGTG
TTTATTTGATGTACTGTTCAAACATCTGCTTGGATGTAATGTATGCCAGCATTTCAAAAT
AACAATTCAGATGATTTCTGTGATGTTCTTGTGCCAGATAACAGTCTAATTCAAGGTTAG
ACTTGACACCCATTATGTAATGTAACATTTTTTATTCATTCACACATTTCTGGATGCATt
gtattgggacaacaaaattcagtgccttttgtatttcaactttgaatacagcatttaata
aaatgatttgctaccatttcaagctgtaacttttctatttacttactcgtagtcagtata
gattttgatacaaaacatgtatgtgtata
>NODE_959_length_294_cov_1.020408
TGTCACGTCGGCCATCCTGAGCAGCATCATTGACTATGTTTATACTGGACTCATTAGCAT
CAGCATTGATATTGTGCTCCCTCTGATGCAGACGGCATCCATGTTGCAATATGGCCGCCT
TTTCGAGGCCTGCTCGTGCTTCCTCCAGGAGCAGCTGAACCCAGACAACTGTTTAAGCAT
GATAAGACTATCGGACATCATGAATTGCAACAGTTTAAGGGACAAAGCAAAAGAGATGGC
GATGAAAAGCTTCTCCGATGTGTCGGCTTCTGAGGATCTGTGTGAGCTCTCCTTACCGGa
gctcatgggatacctggaagacaacggtctttgtgcagaggaggagcaggtctttgagac
acttgttgcttggatccatcacgatcctttatcccgacagggttccatcagtgacctttt
taagaaagttcgcctccg
>NODE_960_length_298_cov_1.043624
AAAATGTATTCTACAACGTTAATCCTTTATATTGAGGCAGAAGCTCTGCAAAAGAAACTT
AAAACATCCAATTCTACATTTCAGCGGTTTTAGAGGTCATATTCTGCAGAACGTGATTAG
GAGTTTTGCTTGCATATCGAAAACGTTAGCAAAGACAGCGGTCCAGGTAGTGAGGTTTGA
CGGATTCATTTCTTAGAGTCTAACAGGAAACACTTGCAGTTTGACGGAGGCACAGAGATT
CACTTCTTTGGTTTAGTTTATCAGAGTTTAGTGGACACCTTCACAAAGACGGCTACAGTt
taaaagttgttttcgggtccaggcaccaaagctgtcattagtttgaggaaaacatcacag
tttgggttccagtacgactaacatgtttgaagtttctcctaatgtaaggttctctagctg
cagaggagcattagaacaaatg
>NODE_961_length_324_cov_2.740741
TTAATCTTTTTACATTATTCCCAATACTCTATTCTCTTCATTTCACAGTGTGTCTCTGGG
CTGTTGTGCTTCCAGCAGTGTATGTTTATATTTGAGCTTTTATCCAATCATGTGTTGCCA
GGGTCAAAGAAATCTGCCCTGAGGCCTTCAGAATCAAAGTGCAGGCACTTGTAGCTAAAA
TATGTGGCAATGAAACTGTTCTTTTAACCGATCAGATTTCGAGTTGGTGATCCCAGGGCA
ATCTAACAGGCCTATATGTCACGCCCTCTACCTCCGGTGCCACATAGTGGCAGCCTTCTC
CCTCCCTTCCCCTTCTGTTTTCTCTTTTTCTAGGTGGGCGTGACACCATGGCGAGGAATG
CGGGCAGGTATTGCCACTTCGACAATCAGCAGCTGCAGGCAAGCAATCAATCTTCTGGCA
CCCTCTGGCTATATCATCCCCACGCATTCATGACTCAACACCGGACCg
>NODE_962_length_315_cov_1.034921
GTTGTGTTGGGCCAAGGATTGAATATGATTTATGGGCCAGGAGAGGAAAAGAAATCCCAG
TTTTGATGGAATTAAAATTAGTTCACAACAATTTTGCACATCTCCCACCCCCACAATTAT
TATGCATGAAGAGAAATTAAGTTGTGGGTCATCTCCGTCCGGACTACAATGCCGATTTGC
TTTTTCATGCTCTTCACGCCGCGTTATTTCTCAAACCATACATTAGCACAGATTGATTTT
CGTGCCCTTCATTTCCTGTGTTTGGAGCCTGGCAAGAACAGTGTGGTCACTGTGGAGACC
ACTGGAAGCCGGGCAACATTATGCTTAATGACCAGGCTTGAGGATGGACATTTGAAGTCT
GTTGTTAAATTGAATGCTTTTAGCAACACTAACCTTGATTGTTGccagaaactgctttga
aaaatggcctctgccatgggagaactagcaatggcaaag
>NODE_963_length_297_cov_1.030303
TTGGTTCAGAAGAGAAGTTTGTGTCCGGCCTCATGTCGTGTTCTCGCTTTATGAGAAAAA
GATAATTTACAAAAGCTGAAGTTCAGTTTTTGTTCGTGACTCAGATCTCTGAGATCCGAT
CGGACATCCCGCCTCTTACTCTGCTGTCCTCTTCTTCCTGTCTCCTTGTGTCCATCGCTC
CCTCTCCTCTTCTCCACTCTTTGCTCGTCTTCATCTCCTCACTTTCTCTCCTTTCGGCTT
CCATCAGCTCCTCTTTTTCATTCCCTGTCGCCTTGTTTCCTTCCTCCACTCTTTCCTCtg
tccttccctcctttaatcccactgtcacctctcctttctcctcctcatcaccggagtggc
gcttccttccttcctcctgttgcttccttcttccctgctgtccttcctgtcaatagagga
agtgacattgttcctgaatat
>NODE_964_length_534_cov_2.925094
TAGACCATGCCGGTTTCCGTGTAGGCCATTTCCCAGTTTTTAGGCAGGGGCTCCTGACTT
TCATCCTGTGTGTTCCATACACGTAAGTCCATGGCCGCGGCTGATTGGTTGTAGCTGGGC
ACTGTCTTCCTCCACTCTGCTTTGTCCTTGTGCTCTGTGGCCCGGCATGGAGAGAGGGAG
ACGGGCATAGAGACAGAAATAGGAATGGGTTGGGAGTAGGGGTATGGGAGATGATAGAAG
GAGAAGGAGATAGGAGGTGAGATTGTGGCGCCATTGGAGCTCCTCTGGGCTCCTTGCATT
TCTCCCTGCTGCTGCTGTTGCTGCTGCTGCTCGAGCTGCTCTTCCTCTGTACACTGGGTG
GACGGTTACATCCACAGGAGAGAAAGGGGTAGAGAGAGAGCGAGAGAGTACACAGAAAGA
AGGACTGGAGCGCAGCAATTGCCATAGGATTTGCATGTCAGCAGCGATGCATTGGGAACT
GCCTCCCAGGCAAGGGCAGAGCTGACCAATGCTCCAACCCAGCCGGGAGCGCCACATCAC
AACTCTATTAGTATCACGCTGCTGCTTGTGTGggtgtgtgtgtatttgcctaatcttgat
ttgtgtgtgtgcgcctgtgtgcatgaggctcttatctgcaggttttcatctcactctgta
tgaccgagcttcagaatg
>NODE_965_length_449_cov_2.316258
TGTCACGAGAGCCATCAGTGGAATCAACGCCCAAGAGACCAGTTCTTTATTCTCCAGAGT
GTCAGCTGGGATTCTCTCCACATAACCTCACTATATATAACTCAGAGGAGGAAAAACATC
AATGCAGCGTCTCTGGGAATGAAAAAGTAAGGGCCTCATTTTGTGCCCCGTATCAATATA
TGCTTATCAGAGATATATTTTAATGTCAAACAAGCACTTTAAAAGCGTCGTCCCACCTCC
TCCCACTCCCCTCCTGACTGATGGAACTTGCAGACGAGGGAGGATTAATGGGCAAATAAA
ACATTTTATGTCTGCCTTTATAATGTGCAAACAGTTGATTTATATTAAAGGCTTCAATGG
GCCCGACGTCGCTGCATGGGCTTGAATAGTAAAGCAAGGTTGAGAAAGTTTTTCACTGGA
TGTCTTCCTTTATAATTTAAAATTTGAATTTGTAGCACCGCTCGATTTTCTTCAGTGTCC
ATTGAAAGCTGTCtgcaaagtatttatggatataaaaaacaagaactattttatcgtact
ttcagcgacaccagtttgtctaaacgcagctcacagtccaaactactgaaacc
>NODE_966_length_299_cov_1.010033
CTTTGGTTTCTAATTTTACGCTTTAATATCTGATGTGTAGACTAATATAGAATAGGTACA
CTTAGCATTTTAATCATAAGGCTAACTGCTTTTCAAAAAAGCCACGGAGAAGACATCCAT
CCATCTACTTCCTATACCCATGTATCCTGTAGAGGGTTGGGTTAGTGGGTGTATTTGAGG
TTTGAGATTTGACTTTATTATTTTGTCAGGAAGGTCACATTCTCTAACGCATCCATACAC
ACAATGTTGGCATAGCTGCAATCATCGTCCTGTAAAAAATCTCCCTAAAAAAATACGCTa
gtaaaaatcagcagatgaataaaataactttatttgaaagaaaaattcaactttgaagtt
acgtctacagttatgttaactgtgatgatgctcaggaattaactgtgacaaggacacaat
gtaatgtgcctttagattgggat
>NODE_967_length_296_cov_1.047297
CTGAGGAAGTGGGACTAATTTGTTCTATTTTGTGCTATTATAAACAGACTTTCTTCTGTT
TACACATTCACTCATTGCTTAAAAAGTAATATCGACAAAGATGTTTAGTTTTTGTGCTTT
GATGCTTGGGATGCCACGAACAACGTGTACTTTACTTTCTGTATAGCTACCCCTAGCATA
GCAGCAGCACATGTGCAGCTTTAATGATACAGTTTGAAACAGCTCTCAAATCTTTTTAGA
AAGCCTGCCATGAACATCATATTTCTAATAAATTTACAATGTTCAGTAACAAAATTTTGC
ttttcttgtgtatatttgtatatcgatagtgcatgtccgttattattacctggctgtaat
tataattaatcggcctgaatctatgtttttgaggctgtcatcggtatactgcatttcttt
ttcatattgtcggtgttaga
>NODE_968_length_333_cov_1.537538
CATCCTACCTCCTGGCAAGGAGATATTGTCCTTTTCCTCTTCTTTTATTAGAAAGTTTCA
TCAGCTTATCTGCCTCTCCTCCCTTCTTTTTCCAAAAATTATGTTCCCAGCCAGTCACCC
TCAGGATCTAGCCAGGGCTGGAACAACAAGGCCTGGGTAATGGAGCCTAGCAGGCGTGTT
TCCTCGAGTCATGCCAGCTGCTCAGAAGGAAAAAAATCAGGCACACTGATTACACATATA
CACACAAACACTCACATGGAGTTAGCTTTATGGTACCTCTGCCGGCTGCATCTTACTGCT
TTTTGAGTCGACTTGTGTGATTGCACGTACTCGGTGTTGTTTAAATGAGTCAGATCCTGC
GGGTCACTTGTGTCATCTCAGATCTGATATTtactttctcacccttgagcaagtcttgaa
agtaatcagttacacagtttacaacacattttactctcttgtttctctttctcttcc
>NODE_970_length_365_cov_1.610959
AATCTAAACCCAAATAAAAGACAATTTTCAAGAAGACAAATAGTGGAGAACATCCTAAAA
CAGGCAAGGATTGACATCTGTCTGACCTCAGAGGAAATAATACAAGTAGTGAGAAGGGTC
GAATACAAGGAAAATGCATGGTCTGATCACTCTTCCTTGGAGCTGGATCTGGACCTCCCA
GGGGCAGCCAGAAATGGTGGCTCCTGGTGCCTCAATAACAGCCTGCTGGAGGATGAGGAA
TTTATTAAAAAAGCGAGGCGGTTTTTGATGAATATAACGGAAGAAATAAATTATACGGAA
GACATATTAGGGTGGTGGGAGGGAGTAAAAGAAAGAATTAAAAGGCTGTGCATTAATTTC
AGCAAACGGAAAAGGTGGGAGGAAAACAAAGAAGAATATAGGATAAGGGAGGAAATAAAA
AAGGAACTAGAAAAGATAGAGGAAAATCCAATGTATGATTTAACAACATATCTGGGTTTG
AAAAAGGAActggaggtaatagagaggaa
>NODE_971_length_345_cov_1.530435
AGTCATCTCAGGTCTTTGTGTTCATCTGCATCTTTTTCTGGTCTTTTTGTGCATCTTTGC
AGTCAGATTATGTATTTGTACTCGTTTAGCCTCTCTTTTTCAGTATATCTCCCTCTGGTC
TTTGAAGTCATTTTACAACTTTGCTCTATTTTGCATTTCTTTTTAGGTGGTTCTGTGTCT
GTGGTTGATTTTGCATCACTTTTTGTAAACCTTTATAGGTTGATCGCCTCCTCGCCACAC
TGCATTCATGCAGTAATATGTGGTAAAGGAGCCCCGATTAAGTACAAAGTGTATAAGTGC
AGATATTTTTCAGAAGTTGGATGTTTCTGTATTGCAAATCCTGTTTTTTGATAGATTTTA
GGAACTCTGTGATATTTTGAGACTCTGTCATTAGGTAcaagtcagaatgatcaaaattaa
aactaaaaaaggcttgaaatatttcactttaaatataatgagtctacaatataatacatt
tccttttcg
>NODE_972_length_299_cov_1.030100
GCTAGGATCTGCACTATATTAAAGCATTGGAGACTACTTGTTTTATACTAAAATGATAAA
AACAGACTGGAAACTCACCAGCTGCGCATATTCATATGATTTATGAAAAACAGAACGACA
CTATATTGCCAAAGGTATTGGGACATCTGCCTTTACATGCTATTAAACTTTATTGACATC
CCATTTTTAATTCCTAGGGTTTAATATTGAGTTGGCCCACCCTTTGTAGCTATAACAGCC
TCAAGGCTTTCCACAAGGTGTGTGATTGTGTTGATGGGAATTTTTGACCATTCTTCCAGA
aaagcatttgtgaagtcaagcactgatgtttgactagaaggcctggttctcagtctacac
tctaattcatcccaaaggtgttctatcaggttgaggtcaggactctgtgcaggccagtaa
agttcctccacaccaaattggct
>NODE_976_length_309_cov_1.009709
CTTATCTTCATGCATTCTGAGCCACAGGGCATGAGTAGCAAGCTTGCTAATTCGTATGTC
TGCATGCACAGAAGACTCTGAGCTCATGATTCAGGATTGCAGAGCAGAGGCAGAGCATCA
AGTGCTGCTCTGCTCACAGGATGGAAGCGAAGCTTACGTAAGAGAGCTTGGAAGAATGGG
GAAGAGAAAGGTAAAGCAGAGGTTGGTACGTTTTGGGAACTTAAATAATGGCGGTGACAA
AGCCATGAGGAGTTGCAATATAAATTGAAAGTGCCTTGAAATGACTCAGACAGAAAGAAG
aagaaaatacatttcttctaccaaaaatgacacttatctctctgttttcctgccttctcg
tgaagtactgaaaaatttaacctcttacaaaacaagaatttcaatcaaaaaagaatttta
ataatcctttcagggctctgaagatgtaaaatt
>NODE_977_length_349_cov_2.518625
CCGTTAATTAGCAGTGTGTTCATTTGCTTTGCATTTAATGAATTTATGTGCAGTTAATTC
ATTTCATTTGCAAGTATGAGAGCTTTGTTGTTTTGCTGCTGTCTTCCATTTGGTTTTAAT
GTATATACCCCCTTTCAGAGAGGGGATAAGGAACATTGCTGGCTTCATCAATTCATTAAA
GTGATGACATTAAAGTCCTTCAGACATAGGTCACTTTTCCATTCATGTTCCTCACAGTTG
CTTTCAGATACAACCCCAACAGTTCCAGAGAAAGCCATCTTATGTACACGATATTAGCTA
TTCACATGAAATAAGACAATACACAAAGTGGTGTACAATTCACAATAATGCGATAACATA
CTAAATTTAAACTAATAACAGCTTTCCAAAGTGTCCAAATAAACTGCAGCCCAGGTTATT
TCTGATTTCTTAAACAGTGAAGCTGAAAGCTCAAGACCAATCAGCTCTCCATGCTCTCTC
AGGGTCAATTAAt
>NODE_978_length_418_cov_1.392344
AGAAAAATGAACAAACTGATTTCCAAGATGTGATCTGAAAGAAATATAAAAAGGTTTCAC
GAACTATCCTTATTACTAACATGTAACTATATTTCTAATATTGTGTGTCCGTTCATGATT
TCTGTCTTAACATCTAGTCTGAAAATCCCACATTGTTTTTTCGAGTGGTGAAGGAATCTT
TTGCATGAGTTTTTGAAAAGTCCAAACTGCAAGAATTTCTAATTCATCACTACTCACTTC
CTAATCTCCAGCATTCCTATATTAATAAATGTCCATTTTGCTCTTCCACTTAAAAACTGA
AAGACTTTGTTGTTTGAAACACTGGCACTCCCATGAGTCCTTTGTGCCCTGACATGCTCT
CACAGATTCCCCTTTAGCTCGTCTCCTTAGGAGAATCCCTGCTGCTCTCTTAAGTGCTCT
TCCATTACTGTGATAACTCAGGTGAACTTCCTAAAATAGACCCTAGCAGCAGTAGCGAGA
GAGAGAGAGAGAGAGAGAGAGAGAGAGTCAACAATGATGTGAACTCCAGGAAcccaattt
acccagagttctttgtgatcat
>NODE_979_length_545_cov_10.148623
CGCTCATCAAGCGCGCCCAGTTCACTTATTGATCATCTGAAAATGTCCCGAGTTTTCCTC
CTCCACCCCTCAGCTCGCGGCGTCCTCCTCCACGCCCACTGTCTGTATCGAGCCGCCATC
ACTTCACCGGGAGGTGTCACGGCGAGATCCGGGCAGATTTTATCTATTATGGGAGGGCGT
GATTCATGGAGGCGGAGGCAGCTCAAGGAAAACCAATCCTGTGACACTTTTCTCCCCTGC
GCTGTACACAGGGCAGCAGCAGCTACAGAAGGACAAGGCAGCGGCAGGCGGTCGCCCCTG
ACAACCGTGATAAAATGGCCTTCCTTAACTAAACTCGTAAAGCACGGGGCGATAAAACTC
AATCTTCTGTAAAATCCAATTAAGTCATTATCTGACTGATTGTATCTTTAATTGAAAACA
GAAGTGACAGTAAATTTCTGTGATATATCAGGATCAATCGATACTGCCGTACAATCTGGT
CTCAAGAGGTGATTTATAATGTCAAAGCCTTATAGGTAACTCCACATTCTTCTCTCTAAA
ACCACTGGTGGATGAAATTAAGAGTAAGTGCGTTTCATAAAAAAACAAGATGGTCACGTT
ATTGATTACAACAGATGGGGCAGAATCCAATGAATGTTCCCACAGCGCGGCGGAAAGAAA
ATACAAGTAATTTTCTTtgtctgttttat
>NODE_980_length_292_cov_1.664384
ATGTGAAAGAGGGAGGCGAAGAGGGCCAGCGAGAGGACGCGGGATGAGATGGTGAAGAGG
CGCCAGAAGAGGTGCAGCAGCGCCCCGCGGTAACTCATGCTGCGCTGGTCGTCACGAGAG
TCTCGCAGCAGCTTGTGGTAGGAGGCCAAAACCCAGGCAAGGGAGAGGAGGGAGGCCAGG
GAGGAGATGCCTACAGGGAGAGAGGCACAGAGGAGGGTTACGAAAGAAGGTTTAGATACA
TCAGAGCAAGGTAAAATCGTGTTTTCAAGGTTCGTGAAGTATATTAACACTTTATTATGA
CTCACTGGGGGTGTTTTGTGTAATGATGCATACCCTTAAATAAGAGGTAGTGTGTGACAC
GACAGTAACATTTGGTAATGACGCTTAATTCTCTCAAATATAAAGTTATTTTTAATGTCC
CAGCTGCTGTGTGCAt
>NODE_981_length_300_cov_1.043333
CTTGGTAGAACGTAAGATTGGCAGCTTGAATGTGCAGCTGACAAATGTGCAGAAATGATG
TGATGCAGCCATGTCAACAAGGATCAGGATCTCAAAGAAATAGCTCCAACACAATGTGGA
ATCCACAGAGAATTGAGGCTCTTTGGAAAGGAAAGAGAGGACATACCCAATATTAGGATG
CTGTTCAGGATAAACTGCTCAGTGCATATACAGTACTCATCTATACTTCCATCCCTCCTT
CTTTTCTTACCAGTTAAGCACATGCAAAAATTCAGCAACATTGTCTCTGTTTTTCTGCTT
cttttctgtagccccctgctctgctcctaatgtgaaccctctattctctcttcacacata
ctccctctcctctgcacacacactcacatacatctcttgaccatctctcttttgcctctc
tcccactctttttgcttcagtgtg
>NODE_985_length_412_cov_4.997573
GTCTGTGTTCTTGTCAGCGGCTGCCGCAGGCACTCATGCGTCGCCTCCGCACCACGACAC
ACACCAGACACTGTTCTCTTGTTCCCCAGATCTTCTTCTGACCTTTCCACCTTCCTCTCC
CCCTCCCACACTAACACACACACACAACACTCTACTGAATCCATGTTTTTCCCTTCTAGC
TGGACAGCTCTCAGTCCCTGCTCTGTCTCTCTGCCATCCTCCACTGTCCCGCATTCCTCT
CTCTCTCACTCTCCCTCTCTTTCTTACTCTCTCTCTCTGGCTCAGACCCCGAGGCAGCTT
GTTAGTGGGGAACTAAATATTGATTTGGCGGGCCTGTCGATGCCGGGAGAATGAGCTAGT
GTCCACCAGAGACCTCGGCACCGGCAGCCTGCTATCGACGTTTTCCGTGGGCAGAACAGG
GGTGGTGGAGGGGGGGCTGGAGCTGGTGTGCAGAGTGGAGGAGGAGAAGAGCGGAGTATG
ACAAGGCTGAGACTCGCCCCCAGGTCCCTGTGGGGACCGCTGGGACCACCGCAGTCATCC
CCCCTTCACTGAAACa
>NODE_986_length_358_cov_1.212291
TTGTTTATACTTAAAAACAAAGGACGGGGCAAAATAAGATTAATCATGAAGTAATCATCC
GGCCACTGTGGCTCATTGGCATCATATCAGTGTAAGCTCAAGACAGGATAGCAGAAGAGA
GGCCAATGACTTTAGACACTTAATTCCTCTTTTACTGACTTTTTGTCGTGGTTAAAAAAG
TTGCCTCATCAGCCAAATGTTAAGATGTGCTGTTCTGGCATCACATCAAGGTTCTTTTAG
TGTCCATTGAAACTCAGCAAGACAGATTTATAGGAAGACACCATTTTACACTGTAAGGAT
GCAGCCCACAAAATGACAATGTTTACAGAGAGGTTTTCTTGTGTCGATTGACTCACAATT
CAGGCCCACTGCACAGAGTTATAAGGGCTGGAGCCGCCCGGCGATCTACTAATGCTTCAC
TCATGCCTCggagaaccagctgtaaacccaccacacagcaggatgagagagagggagagg
catggtgggagggtacagagac
>NODE_987_length_302_cov_1.294702
GTTTTGACGTTTTACGAAAGTTTCACGATGCGTTTCTTGGGAGCTGCCTGGACCTCATTT
GCGTAAAGTAGCAAAGATTCTACTTTACGCAAATGAGGTCCGGGCAGCTCTGGAGAGTCG
CATTGCAACCAAGGGGCAACGTACGGTGACGTCACCCGTTGGTTTCAGCGCTGAGAAAAT
GAAGCCAGGATTTTGCTACTTCCTGGTTGACATCTTGGATTTTTGGAGCCAGTGACGAAA
ACATTTTTTAAGAGGGCGGAGCCGGAGAGCAGCGATTGGTCAGACTGACGGAGAGCCGAG
GACTCGGTGCCCCGCCCACATTCACCGGCTTCTGCTGTTTACCGACGCTGCTGCTAACaa
cgttagcatccgtaagtggagctcttctgtggttaacacacacagaaataaactacacca
acttctagggtttactacacacacta
>NODE_988_length_331_cov_1.719033
CTTTTGTCTGCGATCCATTTGTGCTGCATTAGGCGAGATATGCCGAGAGAGAGAGAGAGA
GGATAGAAAGAAGGAAGACGTGGAGAATGGATAGTGTCTGAGCTTTGCATTATAATGGAG
AACTGTCTCAAGGCAGATTTGCCCTGCCTTTAAACGATGCATCCATCTGCATTTATTCGC
CCGACTGTATGTGCGCTCAGGCCTGTGTGCTTTTATGTGTCTCCCTCCTGGGAATGCGAG
CCAACCCCACTGGATTCCTGTTAAATATTTGTAATGGTAATTAGTTTTATTTGTTGTGCA
CCCAGGTTTGTTTTTTATTGTGGGTGCAAGTAATTTCCTTTTAATGGATGGTGTCTATTG
TTTTCTAGCTGGGaagtgtgtgtgtcaggaagggttacaatgcctttctgtcccattatt
taacccaggccatcagtcacactcaacaagcctatcatatagaagcattcagagg
>NODE_989_length_365_cov_1.427397
TCTTGAGGAACATGACCAAGAGCCCAGGGTGATGTCTTAGCTTCCAACATCCCAATCCAA
CTCAGCACCTGTGGGATGCACTAAACAAGCCCCATCTACAGAACCCTTAACACCCGAAGG
ATCTGCTGCTAACACCTTGGTGCCAGATGCCACAGCACACCTTCAGGGGTCTAGTGCAAT
CCATGCCAGGACGGGTCAGGGCTGTTTTAGCAGCAAAAGGGGGACCAACACAATGTTAGG
CAGGTGGTCATGATGTTCAGTACAATACATTATTGTACATACTTAATTAAGTGAGCTAAA
ATAAAACCCATAAGCCAAACCTTCATCTGCCATCAGATTGTTATCAGGGTTGTTTGCACA
TTAATGCCAGTTTTGTGTTACACTAGGACTCATTggaggaacaacatctgccaaaagtag
tttatttattgtactggaagagtctggagtcagattctgatggacataggagcatttaga
ggcattaagaaatcgacttctgtgagata
>NODE_990_length_293_cov_2.010239
CCCTGCTGTAAGAGTACCGTCCTCCGACTCGGAAATGGACATGTTTGAGGTCACACAAAT
GAGGAAAAGGCAGAATGTGGAGTGGCAGCAAAAGAAGAGCAAAAAGTCCAAGAGTAAAAA
GGGGAATTTAACATGAAAAGAAAGCTCACCTTGGTCTTCGTGTCTAATCTCCATGCTGCG
TTTTCTTTCCCTCAATGCCTGTGGGCTCCGCACGGCATGCAAAATTAACAGTGTGTTGGA
AGAAGGAAGGGGGAAAGTTTTGTGTCTCCAAGAGACCAGGTGGGATGAAAATATAATAGG
ATGCATTCAAAAGCAATGGAAGGGAGAAATCTTCACCTCTAATGGTACCCATGCAGCAAG
AGGAGTGGCGGTACTTGTACCTGAGGAGATTAAGGAGAAAGCAAAAGTAGTAGGGAAAAA
TAAGGAAGGGAGGTTag
>NODE_991_length_323_cov_1.656347
CCCACTATTTGTTTTCTTTTAATGAGGCTCTGCAATTACATAATTGTAACAATTATAACA
GAAAAAAATCCATAAAAAGTTCAGTTTAATTGATGAGTACATTAGAATAAATGCAGCTGT
TCTGTTTGGGTCACTCCTATCAGCCTATGAGACTGCACCAACAAGATGTAGCTTACACTT
GCAGGGACAAAGCAACAAAAAAAGAAAAGATGCACATAACATACAACAATGCTGGAAAAA
GAGAAACCTTGAGGAGAGACAGATGTCAGCACACGATCAGACAGTTGAGTGGCCATACAA
CATATGTGATTTTGACATTGTTTGGATTTCTTAAACTGAATTTTTACAATCTGAATATAC
ACATATGGAAGAAccagtgcttaagtaaatttttatttctctaacaatgttccttacatg
tttgtactattctctttgctgctgtaacactgcaaattttattctta
>NODE_992_length_363_cov_2.269973
ATAGGAGTTTAATGTAAAAGTTGCGACCCTGCAGCTGAAATTTGATCTTTACTGCAAAAA
AGTGCCGTAAAACAATCAATAATTCCCCATTAGCATCTGCCCTCGCTATTGACGAAACAG
AGACAAACCTTTGGAGCAGACGAAACACCAGCTGACGTTGACGTGACTGTGGTGGCTGTA
GCCCTTCTTGGCGTGGAAGTGGTTGGTGCAGATGATGGCGGTGTTGGTGATCATCTCGCT
TCCCGCAGCCACGCACTGGTCGCCGACGTGATACGCCACCGGGCAGCGCAGGCAACGCAT
CAGCCTCCCTGCAGCACAGAGCGAAGGGGAAGGAGACAAGATTACACAAACAAAACTGAC
AGATGGAGCTGCAAGTTTAGTGTTTGGGCAACAAAATGGCAGAAAATGGTGAAAAATGTC
GATCAGTGTGTCCTgaagccccagatgacgtgctcaaatgtccataacccaaagactttc
aatttactgtcatagaggagtaaagaa
>NODE_993_length_290_cov_1.034483
TTTTCTTGAAAAAGAAAAATCATATGAAAATGTCGACTTGGTTCATACAGTCTTGCAAAG
TCCTAAAGCAGTACTGTTTCAGCCATGAACTGTGGCAGTCGGGTCTTCTGTGCTGAACTC
AGTCCGTTTTATGATTCCCTCTGAGCCTCACTTATTTTCACAGGACTGAGTTTAAGTTTG
TGCTAAACAACCAAGAAACCCTGAGAATTTGCAACTAAAGCGTCTTTTGCTGAATATTTT
ACATCGATCAATAATCTCTAGTTTAAAGACGATCCTGTCTTCATTAATATCACGTTGGAG
cagccacatgctgattctgtgtggctttaatatatttccattatatccagaagttctgtt
tcctagatgttctattactccattggatcattttggataataacacattgttttactttt
ccctctgtattatt
>NODE_994_length_419_cov_2.463007
CTTCTGGGTGGCCGAAGAACCAGAATAAGTGCTGGTAAAGAATGGGGTCTCCTCCCCCAG
CTGGGTCAAAGAATGTGGTATTTAAGTTTCGGTCAGTTAGAAGTATTGTAATTCCTGCGG
CTAAAACAGGAAGGGACAGAAGAAGAAGCACGGCTGTGATGAGTACGGCTCATACGAAAA
GAGGCGTTTGATACTGAGAAATAGCAGGAGGTTTTATATTAATAATGGTAGTGATAAAAT
TGATGGCTCCTAAAATTGAGGACACACCTGCTAAGTGGAGGGAGAAAATAGTTAAGTCAA
CAGAAGCTCCTGCGTGAGCCAGGTTGCCTGATAGTGGCGGATAGACAGTTCAGCCTGTTC
CTGCACCTGCTTCAACTCCGGAAGAGGCAAGAAGAAGCAAGAATGACGGGGGAAGAAGTC
AGAAGCTCATGTTATTTATTCGGGGGAAAGCCATATCGGGGGCGCCGATCATCAGTGGAA
TAAGTCAGTTTCCAAACCCTCCGATCATAATTGGTATTACTATAAAGAAAATTATTACAA
AGGCATGtgccgtaacaattacg
>NODE_999_length_319_cov_2.514107
ATAATGAACAACTGCACATCTTAAAGCAGAATGTAAGAAAACTGGAAAGACAGTGGCGCT
CAAAAAATTCAGAAAAATATTATCTAGCCTGGAAAGATAGTTTTCTCAAATATAAAAAGG
CTATTCGTAATACAAGAACTGCTTATTATTCATCCTTAATTGAGAAAAACAAGAACAATC
CTAGGTTTCTGTTCAGCACTGTAGCCAGGCTGACAAAGAGTCACAGCTCTGTGGAGCCTT
CTGTTCCTTTAGCTCTCAGTAGTGAAGATTTCATGACCTTCTTCACAAATAAAGTCTTAA
ATATTAGACAAAAAATCCAGACCATGTCTTCAGGTACAGTGGCTCTGGAAGCGTCCATAG
AACCAGATTTATACTTGGACGGCTTCTCTGCTGTAAATCTTTCAGAGCTCACGTCAATAG
TTAATTCTTCTAAACCAGCAACATGTATGTTggaccctatccc
>NODE_1000_length_333_cov_1.531532
AAGAATGATATAGAAATATATCCAAACCACTGCCAGAGAATGAGATATACTGCTTGTGCT
GAGGAGAGCTGTACTCTGCATGCAGGAGTTAGAGTTCAAAAAGTGCCTTGAGTCACATAT
CCTCATTCTGAAGTAGACCTAAAGCTGAAATCTGCACTTTCTCATTAATATATAAGACCT
GACACATGCTAAAATACTAAATTAACTGGATATTATATGTAGGTAATGGTATTGGTGGAG
ACTTTCCTCTCACCCTGCAGTGAAGAAATTGCCTAAGATTTGTCTGGAGGTCTACTCCGG
TGCATAACTTCATCACTTCAGTAAATAATTTATTCGCCGTGACATTTTCACTGTATGCCA
CTGAGGCATGGTGACGTAGCTCCACAGAGCAGATGCTCAATCATCTTCACTGGAGTTTCA
ACCTGCAGAAAGTTGTGAATTTCAGCGTTACCTGACTGTTGTTTATTTGTTCTTTGg
>NODE_1003_length_388_cov_3.342783
CTTTGTGTTTTGTGTGCGTTTGTGTCATTCATGACGGGTCCAACCTCTACAGTAATGTGC
ATGTGCATATGTGTGTTGCCTTAGGCAGTTGCGTAGGGTGAAGGGTTGAGTGAATGGGGA
GCAAAGCCGCCTGAGTGGTTTGCTTCATTAGGAAACAAAATATAAGCTTTCCGGGCCATT
AGGACTGACTTTAGATGCAAAAGCACATAAGACGGCGACTCACCTCATCAACGATGCATT
GCAGTAACTGGAGAGGCTGAAAGAGGAGAGGCACAGGGAGATGAAAAAAAAAACATGTTA
GCCTACACAGAATTTCTTGGCAATAGGGAAAATCAATAGTGTGATAAAAAAAAGCATCTA
CCTAGATTAATCAAATGCAGCGAGCTCAGGAAAAGCCACTTTTCAGCTCCTGAATGTTTT
TATTATTCCATAATGGCACCTAATGTAATACCCGCAGTTTAAGCATGATCTAATATTTTG
CTGCAAAAATGCAATTTGAGTGTTTTTTTTTCCTCTAAAATGAGAGAGTCAc
>NODE_1004_length_436_cov_1.972477
TAAAGACTTCCGTGGAGAGGGACTCCAACGAGTTTAGTCTATTGTTGGCCGGCTTTGCCG
TCTGGCGGAGCCGTATGTGTTTGTTGAAAGCAAAGGTGTCAAGCTGTGCTTGACAGATCC
TTGAGGGTGGGCTTGTGGGCGGAGTCGCAAAGCAGAGGCCACTTTTGCAGCCCGTGACAA
ACAGTGCACCAGCACAAGCGGGAACTGTGGCGGTGGGAGGCCCCGGGCAGTAAACGCTCA
GGGGACATCGCTTCTCGGCCTTTTGGCTAAGATCAAGTGTAGTATCTGTTCTTATCAGTT
TAATATCTGATATGTCCTCGATATGAGGACTACATATTAAACGGATTTTTAGCAGTGGGA
GCTGAAAGAGGGGCTTGCCCCGTTCGCTCCACGCATCGACCCGGTACTGCAGTGCCGCCG
GGAACGGTGCACCCTCCTCTGGCCTTGTGCAATGAAAAAAAACTCTAGCATAAACTGTCA
GGCTGGGACGTTTGAACCCACAGCTGTCAAACGTAGCAGGCGGCACGAGCCCTTTCTGTG
gcgtcgtcacaagcttgcacggctcatagctcattttttg
>NODE_1005_length_304_cov_1.013158
CATATGGTACATTTTTGGGAGATTCTTTGCTTCTTGCATGTAATTGAAATAATTTTCACA
GCACGTTAGACAATCCGAGGCAGTTTATAATGTCAGGACTCTTTTCAACTCTTATACCGA
CATTGCAATTTGACCAAACCAAAGAGCTGGTTTATGTTGACAGACAAACTGTATACCAGA
GGCTGGATTTGGTTCACATGTACTTGATTTTTGATTTTACTGCATTTCTTTTCTTTGAAT
CCAAGAGTGATCCGATCTTATTTCTTTACACTAGTTTTTACTGTAAAAAAAAGAAGTTTt
atacaagcaagtggttgattgcacacgtttctcttcatcgtggcgacaatagaaatgtct
ccgacttagccttgtcccgaataaattttaaggaaagacacttgctgcagaatagcaaac
aagcgagttccacctaaaaaaacactca
>NODE_1006_length_351_cov_1.339031
GTTTGACTCGAAAGACAAAATGCGATACTTCAGCACCCCACCCATCACCTCAAGATACAG
CAGTACATCTGAGCTGTGCTGGAGGGGATGTGGACTAGTGGAGGATTATACAAACATATT
TAGGGACTGGCCAAAAATTGTAGACTTTTGGGAAAATGTTCATAAAGAAATAAGTCAGAT
TCTAGGCATCAATCTAATCTGGGACCCTTCATTGTTTATTTTAGGTATAGCTCCAGACAC
CAACATGGACAGAGACTTGAGTTCCTTGCTTAGAATCTTAATAGCAAAGAAAACAATAAC
AGCATCCTGGCTAAAGCCACAGCCTCCCGACATAACTCAGTGCAGACAGAGATTAAGAAA
TGTTTTCATCATGGAAAAAATCACAGTCAGATTACAGCTGAAAACTGTTGTGGAAAATCT
Ggatgagccgagcaaaccagtcaagatgtaacagtatttatctttagattttattaaaga
attaaaaggagtaac
>NODE_1007_length_301_cov_1.016611
TGCTGTACCTTCTCCTCAGAATATCTGAATTACGAAGACACAAAGTTCTCCAAGAGCCGT
GGTGTGGGTGTATTTGGAGACATGGCAAAGGACACAGGCATCCCAGCTGACGTGTGGCGG
TTCTACCTCCTGTATGTACGCCCAGAGGGACAGGACTCAGCTTTCTCTTGGGCTGACATG
GCTCTGAAGAACAACTCTGAGCTCCTCAATAACCTGGGCAACTTCATCAACAGGTTGGTA
ATAGTCATATGTGTTACAATGAATTCCTACTTACTTCATTTGATTTGCAAATATTAGAAT
ttactgtctttgtcagaaaaagaccaacttcagaatctcacttttcactgatgcccgttc
aggttgtatcacacaaattatatttgtttcctgaatttgtaacattattcatgtaattgt
aattgttatgattagttcatatcag
>NODE_1009_length_331_cov_1.827795
TCACTAAAAGACTCTAAAACACAGGGGAACTGAGGAAACACCATCTTATTTAACACATGC
AATTAGGAAACATCAGATGACTTAAAAATGAAATAAAATAAAGTAAAATGGGGGAGATAA
ATAAAATAAAATAATTGAAATAAAATATCAGTTATTAAAAAGAGATGGATGGAGATCAAT
ATATAAATACTGGAATATCACAAACAGGAAGGGATCAACTGAGCAGCTGGTCAAACTGAA
CTGGTTCGGTCCCTTTAAAAGGCCTTTTCAGACTTTCACAAATGTTTCTTATTACATTGT
CTTATCTTTTTTCTTTTTTTCTTTTCCAGAAATGATGGCGACGCTCCTGTTTAATTTGTG
TTCTATTttcatgttctgaaaattcgtcttcacattgaataacaaagatttttgttttta
taggttgttaatgtgttaaccgcgttccaacatgtctgttaggtaattagaaaga
>NODE_1010_length_429_cov_1.261072
ACTCACCTGCAATAATCAGTCTCCCAGTATATAAGCTCTGTTCATTCTCTCACACTCCGC
CAGACCATAGACTCTCACTTTGGACCTTGCCATTTCCCAAACCTGTCTGTCTGCCGACTA
TTTCCCCGTCTCTGCTCCCTGGACTTTTTCCCTGTTCCTGCCTGACCCGGTCTTGTATGT
TTGTGAGTATTCTGTTTGTTAGTTTAGTTTGTATTAGGAGTTATTTGGTTTTTCTGTTCT
GTCTTTATTTTTGGAATTCTGTAATGTTTTGCTATTTCAGCTTAGTTTTGTATTTGGTTT
CAGTTTTGAGTTGGTTTTGTTTTAATAAATCACCTTAAGATTCAGTTTGCCTCAGTTCTG
TGTCTGCACCTGGGTTCCAGCCCCGTCCCCCCGTAACAACGTTGTCTTTATAGTTTTCTC
TCAAAACAGTATCTGGTAAGAGTGGTAGGTTCAggtgtcttattatcactgtcctcaaca
tatctgttaacaatatatttccttcacttattgactcactgattaaatgtgggggctaaa
taagacttagcctgagattaaataaatagtcat
>NODE_1011_length_293_cov_1.017065
TACATGTGGTAAATGAAGTTTGAAGTTTCTAATGTGTTACTCATTTACCCATTCACACAC
ATTGCACTAGCGGTGGAGCTGCCACGAAAGGTGCAGTCAGGAGCAACTTGTGGCTCAGTG
TCTGGGCCAAGGACACGTTGGCATGTGTACAGAACTGGGATTGTTGAACTGCCTGCCTGA
GCAGAGAACCCGCTCTACCAGCTGTATCCACAACCACTAAATGAGCAGGATATGTAGGAG
AATCTGGCTATAAAGGAAAAGCATTCAATATGTGCTTGCCTACTAAAAATATCCAAACAA
taaatcacctctacatgctgtatatgagaatggtaaagtgaaaaagtataatttcccacc
tgaaatatttttaagatgaaacatttcagcatcagccacatatacttaaactgagattgc
ctgctgtaaaataggac
>NODE_1012_length_291_cov_1.010309
TATCCAAGTCTTCCCAGGGACCCATCTTTAAGGATTGTGATATTTTAACCACTTAACAAT
TTCAACGCCTAAAACTTGAGATAAAACAAAAAAGCCATACAGAAAACTAAGGAACTACTG
ATGGATGAAACCAATGTTGGTGGCAGTATTTAAAAAAGCCTTCATTACTCAGTGTTAAGT
ATTACTACTATTAATAATAGTGACAATACAATTTAATTAAAGTCTAAAATCCAAAGCTGT
GACACTTCAAATACATGCTCAAATCAACTTACGCTTCATCAATGTTGGGATGAAAGATCt
tgttcatgaatcctgaaaaagcaaggtagacatgaggacagtgttaaagacatcttaaga
gacctcaactcatgatattatgagtgcatgtgaaggttgagttcctacctattgatggcg
atttgaatgggtatt
>NODE_1013_length_308_cov_1.009740
CTGCTTGTTTTTTGAACCTACCTTTAAACTCTTCAGAGAGAATGTTGAATTCTTCAGCAC
CCTCTTGATTCAGCCCTGCATTACGGAGGTTGATCTCTTCAACATCCCCCCGATACAGGC
CTGTGTCATTTTGCATCAGGCCTCTAATACTGAGTTCCTTTGTCCTCCCAACACTCCTAA
GACTGTGTTTCTGTATTTCATCTTCATCATAGGGAATTACACCATCCTGCAAGGTGCACA
GAAGAGTTCGAGACAAAATTAAACTTTAATTTTGTGACTACTGAGAAGATCATCTTGTTa
tatgatttattatgcattttagaaatatcaacaataatcaacattttacagttcttttta
aatcaccacaaagtttgagacatgcataccactcactgctctgtaagaggtactaatact
tagtgagcagtaagctggtctgtggagcatac
>NODE_1014_length_300_cov_1.323333
AAGACTTTTAAAATAATGCAATAAAATTCAAATCCTCTTTACTGGCTAAATACCTGGTAC
CTCTCCTCTCCTGCGTCTTTGACTTCATGCATTCATATGCCATTACTGAATGTCATTAAA
CTTGTTTCTTTCTTCTTCTGTTGGTTTGTGCTTTATCGTCTCTCCTTCCCTGTATCTAAT
ATGGTTTCTTCTTGTTAGGGTAAAAGTATATTTTTTCCCCATTGTCATCAAGTGCTTAGT
GTGTAGGAAATTGCAAGATTTATCTCTAGAAAATTGTGTGGTCTTGATTTAGTGTGtgat
gtgatttggtgctatatagataaaatgtaaatgacttgcactggtacacagttttttcct
caaggtttgaagcaaactctcaacgggacaacaaggatcatcctacaagtattcctgtgg
aactctctaaagtggattgtcaga
>NODE_1015_length_295_cov_1.061017
CTGACTACCGGTTATGTTTCATCGCTCATCAGCATTCTTTACACACACATAGGTAAGGTA
CATATTTGGCTAAGACAGAATATTACATTTATAGTGGCAACAGAGAGCCGAGCACATTTG
CTCTGCATCCTCCATGTGTTCTAAATAATTCATACTCATTCAATATAAAATGAAAATATA
GGGTGGTGTACAAAAAACAGACCTCAATTTTGACCTTAATTGAAATATATTGATGTTTTT
TTGAAGCAAACCTTTTAGCTTTTAGTTTGTCTTCTGTTATTCAGCATGTCGTATTTTGCc
tgaaagtcagtcaaaacagtttgtgatcgtagatatataatcttccattttgaaaaaaga
aaaatgaccagaccgctgcagtatacttgaccttttgatatctaacttgttggcgccaag
agcctctgtgtagaagaac
>NODE_1016_length_367_cov_2.179837
[truncated: 133,281 more chars]
