# Supplementary material for: Multilocus molecular systematics of the circumtropical reef-fish genus Abudefduf (Pomacentridae): history, geography and ecology of speciation
Source: PeerJ. 2018 Aug 14;6:e5357. doi: 10.7717/peerj.5357 (PMC6097498; doi:10.7717/peerj.5357)
Supplement: Data S1 [file peerj-06-5357-s013.zip › Data Supplement/assemblies/Abudefduf-notatus-STRI-X-6127.contigs.fasta]

>NODE_1_length_1091_cov_33.702106
GATTTCATGAATGTCCCCCTGGGTGCAGAAAAATAATGGAACCTCATACTTTGATCGCTG
AATTCAGCGAGATTAACAGGGTCCCACTCCGCCAGTCTGACTCTCATTTGTCCTATTAAG
CTAAACACTAAAGGTTAATTGTCATTCGCCTTGTTATCGTGCTATTACCGCAAACTCTCC
ACAGCTGAGGTTTGCAGTGTTGTCTGGTGTATGTTGTGTGCATGTTGTCTCTTGGTCTGT
CGAGGAAGAGAGAGTTGAGAGAAAGTAAGTCGGACAGCATTTTGTGCTGACGCTGGTAAT
TCTCAGAACATTTCAGTCCTGTGTCCTGCCAATTCCCGTCCCCATTGAAATGTATCAATT
TATTGTTGGTTTCTCTTACATGTGTTTTGAAATATAAACAAAAACATAGAGTATAAAATC
ACTCTGGCTATCTTTCACAAATAATTCTCCAGACTCATATCTGTTCTTTGTTTTATACAC
TATGTAATAATCACCGATCGGAGCTCTGGCCATACATTCATTCATCCATCCCTCTGGTCA
TGGCCAACACGATACTGTTCTATACTGTGCTCTGCTTCTTCGATGCCTTGGCAGCAAATT
AAGTTAAAGCCTGCGTGGAAAAAAGAAGCCCTTAAATGTTGCCATATGCAGGATTGCATG
GGAACTTCCTGAGGAACACATGTTGTTCTGGGTCTCTCGGAGAGGTGTTGAGTCTGTGGA
GTCTATAGAGTGCGACTCAGTATGGTGGACCACTCAACGCCGGCAACAGAAAACAACCAT
TTACGGTGTAGCATAATATTTTGGGGAAAATGTCACGTTTAAGACCCGTCAATTCTGAAC
AGGTCAGCGGTTGTTATATACGTTGTGCCATGTTACACGGGGACAATCAGCTCCAACTAA
ACGCTGAATGTCAAAATGTGCTCACATGTTTATACTTTTGTGCACCATATCTCTTCCTTT
TTGTTCACACAGAATAGCTGCTTTGCCGGCACATTCGGAATTCTCAGAATTTGCGAAAAC
TAATCTGTTTCTACAATCTTGATGACATTTCATGGCTGGATAAACGAAATGGAGATTTTG
GCAATATTCACCTTCAGGAAACCCAAAATCCAACATTGTTATAAAAACAGGCTTTTTTTA
ATTTAAAAAAAAAAACCCCTGTGTTGGATTTGAATTTATTTATAGTTGGCAACAGTCGAA
TCATGGCTTTTCAGTGTCTTTTCCAACCTGCCAGCTTTtgtattgtatctttaaacaact
cttttattatt
>NODE_2_length_846_cov_32.589836
GTTCGATCCGGCAGCCGGTGCGTTGCGGTCGGCGTGCAGCCCCCGCGCAGCCCCGCTGTC
TGTCTGGAGCTCCGCTGTCTTCTCTCCGCTAGCCCTGCAACAAGAAAAGCCGTTTATGGC
GACACACAATGTGAAAAGGGGGCCGATTTAAAAAGGAGAAGAATGCAAGCAAGAACAACA
AAAGTCAGTTATAGCAAAGTCTATGCCTCTCCTCTCCTATCTTCCACCCCCTAGCTTAGC
CCACATAATGAGCAGGAAAAAGCTTTATATTTTGTTCACTGGGTATTCACAGATAATTTG
AAGCCATTGTTTCTGCCACAGATGGTTCTTTTTAATACAATAACGGTGCTCTTTGTGAAT
AGCGAGCCCACAATAAAAATCTAAAGCGTCCTCCTGAATAACCATTTTGTTCTCTCTTGT
ATAGGCCGAACAAAAGCGCCAGTGAGGTAATGGCCTGCCTTATTGAAAGCCTCAGAATGG
GGATTTGATAAAGATTTTTTTCGCTCCTTTTTCTTTTTGCAAAGTACACGGCAATGTCAA
AGAGAAACTGACACGGGATGAAAAGGAAAAAGGCTCGAAAAAGTGCTTGCCGGTGCAGAT
TGCAAAGATTATTATTATTATTATTATTATTATTATTATTATTATTATTATTATTTACGT
TTCCTAACTTTGTGCCAAAGTCAGATGTGAGGGGTTGTTGTGGGGGCTGCAGCAGAGGAG
GTCAGGTGCAGGCATGTTATGGATTTTACAATGGAGCTTAAATCCAGAATACATTAGCCT
CCAAAGGTCTGCCGTGGATTTAGCACAGTTTCATAATTTTGCACAGGGTGTGTCAAGTTG
TGCTCCGTAGAATTAAGTATTCAGGGTGCATATCCAGGGACACTTGCAGAAAACCTCCTG
TTTCTAATTCTACCCCTCTCACTATAGTCACCCAGGAAATATTGCATGCCCTTAAAGCAT
TGATAAGGGACTGTGAAATGTCATAAATGCATGGATGTTAATGGGGGGGGAATGAGGatg
actaat
>NODE_3_length_805_cov_15.505590
GCAAATGTTTTGTGTCAGTGAGGGTCCTCAGAAAAATAGAAGCCCTTGTGTGTGTTTGCG
AGGCTGTGCGTGTGTTCAGCCACCAGCAGCTCACACCCCTTAGACAGACAGCAGGCATGC
GTGTGCATTGTATGTCTCTCGAATATCAATGAACCACACACACACACAGACACACACACA
CACACACTCACTCACACTTGCACACCGGGGCCTCAGAGGTCAGAGAGTGAGTCAATCATC
TAAACCGTTGCGACGACACGGTCTGAAAAAAAGAAGTAAGTGTGTGTTTGTGTGTGTGTG
TGTGTGTGTGTGTGTGCGCGCGTGTGTGTGCGCGCGTGTGCGCATGTGTGTGTGTGTGTG
TATGCTGAGAGCAGGGGGCCGGCAGCTGTCAGGGGCTAGGAGCAGCAGGCACTAATGAAG
CAGATGAATAGTGCAAAAACTCCCAAATACAAACAGGACAGTTGACATTTTTCATCTGTC
AAAAGCAGAAGATGCATGAAAATACGATGGGGTCTTGTTTAACCCTTTGCCTCCTGGTGT
CAAAAGCTGGCTGGGTTTCTTCTTTTTCTCTGTCTGCTTCTGTCTCACCTCCTTTTCCTC
TCTCGCTTATTGAAAATGTATTTTTTTGAAAAGCATCATCTAACCCTTACATAGAAATGT
ACACACTGTGCCCTGTAGAGTACTAAGAAGTATATGTATATTTGTTATGAAGCAATTAAG
AGTCTTTCCCACATGGTGCTTTCCAAAACAGTGAAATTAACCTTTTTTTTTCTTTTTTTG
CAAACATGGGTATGAACAAACTTGTACTTTTGTGAAAGAAAGCCAGCTGAGTCGGAGTCC
GCTTGTTGCTGCCCTTGTAGTTGTTGCATTTTAGTGCTTTCGGGGTGGTTATTGGAAAGC
GATTCAATTTTAAAATGAAAGTGCAAGATGTCCGTTGACCTTGGAGACAAATGACACATA
ACAAAGATCTGAAGTTTTGTGgact
>NODE_4_length_364_cov_46.255493
GCCTCCTCCACCCACCTACCTGCTCTCCATCCACCACCCCCCACCCGCCCCAACGCCAGT
GTGCTGCGACCTTCAGAGGGGTGTCATTACTCCCTGACCCATTTGACGATCCCCTCATGT
GGAATGTGCATATGCCGAATCGCTGTGGATCTGCACAGTATGGGGTGAGGTGAAGTACTT
ACAGAAATATGACTTGACACGCTTTATCAAATGGGGAAAGATGAAGACGAAACAGCTGCT
GGTGCTGTCGTAAGCAATCTGGCCGTGATTGAATAAAAGTGTCAGGAAAAGGGCCGCTTG
ATGGTCTTTTGTTCTCCCCCATCCAGCTTGATGTTAGTTTGAGCTGTCAGGAGGGAATCA
CAGCTGGGTGATTTATCAATACTTGGAGTGACCTTGTAGCCACACTGTTGTGTGTATGTA
TAAGTGTGTGTGTATGTGAGACGCAGAGAATGTGTGTGTGTGTGTGTGTGTGTGTGTGTG
TGTGTGTGTGTGTGTGTGTGTgtgtgtgtgtgcgcgcacgtgcgcgcgcatactcgtatc
tgtg
>NODE_5_length_949_cov_28.629084
GATGTTATTCTTTATCATATCAGCCTTTGACAGGCTATCAGAGAGGGTGATGAATTGTTT
TTCCGTCTGAGATGCAGGGAAGAAGAGGGAGGGTTATTTTGTTTCTTCTTCTCTGCAGTG
TGCTGCAACTCTGAATTGGTTGCAGCATGCAGCGAGTGTTGAAAAAAATGATATTGAAAT
CATCAGCTGTGGTCACCAGTTTACTCATTTTTCTATCCATCCTCATGAAGAAACAAGTGA
GTCTTTAATTAATGTCTGGATCATCAACTTATGACCTTTATTGGGCAAGTCATGAGCTTA
TGGGGAGTCTCTTTTCAATCACTGGATCCATAGTAATGCATTTCTGCAGAGCGCTGAGCA
TAGTTTCTGGGTCTCAGATATCTACTTTTATTGAACAAAAAAAAAAAGAGCGTTTTAAAG
CCTACTGTAGGTAATGAATGAGAATATAGAGACAGATAGGCAGACTGTGTCCTCAGTCAA
GCTTCAGTGCAATCCTCCCAGAGATTTATTTCATCAGCGAATGCAGTTTCCATAATCATA
TCTGTGTCCTCATATTAGAAAGATAATTAACAGCACTAATGATCACGTTAAGTTCATTAC
ACATTCACTGCCAGCTCAGAATGAAGTTGACATTATGTTGCCTTATCATCAAAGGTGGCG
TATTGTTGGGAAGTCATTAAAATGGAAATGAGTGTGATGTTCTGATGTTAATTGCAGAGG
GAAGAGATGAGTTATGTATTTAATGCAGCATTTAAAAAGCCAATGAGGTTCCTATCTGCT
AAATAGGGTAATTAATGCTATATATTACTTATGTTTGTCCAAATGAAGGAATGAAATTAG
GAGATGATGACGCCGACTTGCTGTTTATCTGTCACAACACGGCTCTAGTTCGCAAACTTC
ATTATTAGTCTCTTTTCTGTCTGTAATATTTATATAATCTCCCCTCAAATTACTCCTTTA
TTTCTTTTTCTGCACAACTTCTCATTTGGATAGGCAGTCAGTCATTCAGAGAAACAGTTT
TCATTCTCCGGAGGGCTTGTCGAAGTTTGTTGTCAACTTTTTACGCATGGATTTACTCTG
AAATTATCTCAAATTTTTGCATCTCTTGTAATACAGAAGCCGCTGTTTt
>NODE_6_length_605_cov_44.514050
AAACAATGAGATGTACGTCCTCCCCCCGCCCCCTGCTCAATATATAGATATATTTTTTTC
TTAAGAAAAATAATTCAACTGTATCGAAAGTTACAAGTTCACAGTCACTTTGGTAAAACA
CTTGATTACTTGGAAATCAACCAGTCAATCTGTTTACCGATTGAAAAAAAACAAAACAAA
AAAACCCATGAAGTACATAAATGATATTTGCTGTTTAAATAAAATACATAATTTCCATGA
TGATGTAAAAACTGGAATGGCACATTAAGTGTCATATGAAACATTTACAAAACATTAATA
AAATTTCCCTGATAAATCAAAGTGCATATAGACGCAGTGCACGTAGTCCATCTGAATGTT
TCTTCAACGTTAGCCAAACGTTAGCCAGCCCCACGCAGCAGGCCAGTGAAGCCACAAAAC
AGTTACCCATAGTATAGAATATTATAGAAGAAGATAACAGTCATGAACATTATTAAATAC
AGTCAACACCAATGTTATATACAGTATCGCACTGCTAGGTCTGGCTTGGTCTCATACAGT
CCAACTCCAGCAGAAGGAAACCTTGGATAGCTCGCTACATAGTCACAACAGAAATATGTG
ATCACAATACAATGACAAATCTGAAGTGTTTTTTTTTTTCTAGATGCCATATGTGTCAAT
ACCCTAGGCCCTTTGTAAACCCTTCCCAGTAGTCGGACAATGGTCCAACATCACCTTGGT
AGGTTTGATGGTTGGCGGGTGTGAGTTTGTTAAGTTGGTTTGAAGCTGCCTCTATTCCGA
GTGAa
>NODE_7_length_819_cov_40.996338
ATAACTGTCCTTCTCTGCAGGTCTACAAAAACACTCACACACTCACACTCACACACACAC
ACACACACACACACACACACACACACACACACTGAAAGCTCCCGTCTTTCCATCTGGTAA
AGTGGGCTGTTGTGATTGATTTGTGGATTTGCTCCCTCTTTTTTTCTCTCCATTTAAGTG
AAATAATGTATGGAAGCAATCTGGCGACAGACATTTTGGAAAATCTATTTGAAATCATTT
CAGTTGAAGCCATGGCAGTTTGTCTTCTTAGCGGAGAGGAGCAAAGTATAATTGTCTGCA
GTCTAGTAAAACACAGTATAACTGCCATCACACTTGACTGAGCTTATAGCCAGCTAGTCC
CATGGCCTCTAGAAGATAGAGCAGTTAATGTTCCCTTTTATTTTAGAGGATATGTCACTT
GTATCGCAGATTTATACCATGATACAGCAATTTTGTCCAAACAGATGGATAATGGTGTCA
CCAGCAAAAAGCCCTGTTTTTATTGAGTTTAGAGCATATTGTTTAGATAGGGGACTGTGT
TGAACAGCTCCGCCAGCTCTTTCTCCCTTTATCTCTCTAATCTTGCCAGTATTAGATTTG
ATCATTTTTGTTTGAAGGAGGAAAATGTGGCTGTAATGGTTTCCTAATAGCAAACACAGG
GGATACAAATCCAGGGACCCTGTTCTGTAGTGCTTCCATAAGCACCACTGATTTATAGAG
GTCTTTATGACAGAAAGGAAAATGATCTGCTGCAGGTATAAATCAGGTGAGGAGTAGGAA
ATTGAACTTAGATATCATCTTGTCAGATGCTTAATGCTCTTCCTCCTGTCACATTCGATA
GGACCAATTTGGAGAATCCTGCAGAGGTAAAAAGAAGACAATTAACAATGACAGTGTGGT
AATAGATGAAGCTATAAAATGAACCTGCTGCCTGCAGGATGCTTTGTATGATTTCCACAT
GAGCTAGTGGAAGGGGTCTGTTGTCTTAgccttccattt
>NODE_8_length_784_cov_29.182398
TCCTCATCCTTCCTCCCTTTAGCTACTCTTCTCTACATAGATGTCACTAATATGACAATT
AACTCTGTCCGCTTCCCTCTATCCTCCCTCCCCTGTTTTGATACAAATATGGCTGCATTT
GTACAAGCGAAAAAGACAAAGCAAATTATGTAGCTGATAGATTCATCCTTTGTTTCTAAC
TTTAGTTTGGTTTTGAATTCCATCTGGATTTTTTATTTTCCTCCCCTCTATTTTCTTTTG
GTTTTGTTTATTTCTCCTCAGTCTCTGGACTAAATATGTAGCTTTGATACTAAAAGAGGT
CATTGTCTTTTTCCCATTTCGCTGCGGAGAACATTCCTTTCTCCTTTTTTTCTTTTTTTC
TTTCTTTCCTTTGTTTTGTTGATATTGCATACGTGTCACTGATTGAAATGGAAGGTAGGT
AATGCTTTGCCTACGCACGTGATCTTTATGCAGATGAGAATGTGACAAGCACCCTAGCCT
GAGTGACGTCAATGTTTCTCTCTCTCTCTATTTCTCTCTCTCTATCTCTCTCTCTTTCTC
TCTCTCTCTCTCTCTTTCTGTTGTTTACCAATGGTCTTTAACCAAATTAATTTGACTTCA
TCAATTATGATTTGACTCTTAAAAGATTGGATTACGTAGAGCTCTGGTTTTTCTCTTTCC
TCCTTAACTTCATTCTGAAGTCCAATATCCCGCTCTATCTTCCAGGTCCATTTCATTTTT
CTTTTCTTTCTGTTTTGGTAGAATGCATTCCTGTTTGTCCAGCATCTCTCTGTTTGTTGG
TGAATTAGTACATTCGTCTTATGATTTTCATCATATTGATTTCCTCGACTGTTTCTAACA
ACTGTCATAAGCACCAGTGGTTGTGTATTTTCTTATTATGCGCTTAGTTGTCTTCTCTCT
AGTGGAGAACGGCtcttctttgtgcaagaatcagtcggtgcttttgttgtatctttagat
tatg
>NODE_9_length_673_cov_38.280830
ATTGTGTCTCATTAAGGGCTACGAAGTGTGACAGGAGGCGACTCAAAATGTTTTACTGGA
AGAAGACAGAAAAATATCTTCAAAAGCGACATGTCTGGTACATTCTTGAACCCGTACGAA
CAGAAAGGAGATTCTTTTTCATACAATGTTGCCTTGATACTGATATCACTGCAGAACAAT
TGGATGGTAGTACATGTTTTTGCGATTTAGTTGTACAGTAATGCCTTGATATAAGCACAA
TGCACTGTACATGACATCTGGTGAAACACTTTTATAAGAACAAGCGTTCGGAAAAAGACA
AAGAGACATCCTACTCAGTCCTGGCTGCCTCCATCTCTGCCTGTTTATGATGAAGGGCTC
TTTTTGGTGTGAGAGTGAAAGAGACAGGCTGGGCTGGCTGTCATGTCATAAAGGATGCAG
TCAGAGAGAGCAGACATGATTTCATGGCTAATGATTCCTGCACTAATATCAGTGTGGGCT
GCAGAGGGGATAACCAAGTTGAGCTGTCTTAGCTCAAATGATTCAATTAGGCCAGCTGTC
CCTATTTGTCATGGCTCAACTGGCTTCTAGATTACCTTTCCAGAGTGCATACGTGCCTCT
GCATTGAACTTACCAGCTCAACAGTTTCACGGAAAAAAAAGAAAGAAAAGCAAGACAAAT
AGAGAGAGAAAGAAAAGAGCGGTGGAGGGGAAGAAATGAAACAAAGAATGCAGCGATAAC
CACATTATCCACTTAAACACTGAGGCCAATTACTGAGATAAATGTGACTTTGTGTTTTGA
GGAGGATCCTTGTGAAATCAAAGGAGAGACTCGGAGCGTGCTGGAGTGACTGGagaggaa
aagtgatccacaa
>NODE_10_length_722_cov_29.477839
TGGATAATACAGTCAGTTGTGTGCACCATCACACACACAGGTATTCAGCGCTGACCTTTG
CAGTGCGCTCCCAGCGGTCTGCTCGGCCTGTAAAACCACCTCAGTGACAGATGATCAGTG
GACACTTCAGCATGTTTTTCCCTCCAAATCACACACAGACCGACTCCAAAGCAGCGTGTC
CTGATTAGCCTCATGACATGCAAAAATGAGCAGCAAAAAAAACTACAACAACAGATATCA
TTATGACTGATACCTCCAGTAGCTTTTACCCTCCCAACTCCTTCTCCCTTTTAAAACCGC
CCAGCTGATTTCGTCTCCTCTCTACCCCCTTTGTAGATAATTGGAACAATCCCACTGATG
CCCAACTCTGCAGGGCCCTCCAGCCAATCAGGGGGTGGCAACCCAGCACTGCAGGTACAG
CCAATTACACCTCAGCTTCTGACCAACGCTCAAGGCCAGATCATCGCCACGGTGATCGGC
AATCAGATCCTGCCTGTCATCAACACCCAGGGAATCACGCTGTCACCAATCAAGCCTGGA
CAGCAGGTAACACATACACTCAAAAACACACAAAGGAAGACAGCTTGTAGTGCAGATTAT
TACATTCTTAAACTCCAAAAATGATCAAGAGCTGTTTTTAAAACTGTCGAATGAGCAACA
CCTAGTGGAGTCAGACCAGAGCCTTGTTTATTCATGAAAGCAAGATTCCAGCACTGCTAG
CCAGGTTTGTTTTATGCTAAACACCTCATATTTTTTCCCGCTTCAACGCTCATGACACTC
ATTTGCATCCTTCCCCCTTGGAAAATTACGGTATTTGGTACGATTGTTCACAATGTGTGT
GTGTGTGTTTGCATGTTTGGAAGGTACTTGTCAGGCAACCTTTCAGACTCACTCTCAGCG
Ag
>NODE_11_length_759_cov_49.482212
CTTCCATAGAAAAAAAAGCAAGGGTATGGGCAGATCCTAAATCCTTAAGCTACAGCACTG
TTAATGTGTTTATATATAAACAGTCAGAGGATAAGCCCTAAATCCACTGCCAAGCTAAAT
GGTTTATGCATCTTTTTTGTTTGTTTACTTCTATGTCATTTAAGCAAATTGGTCCGACAT
TCCTGACGAGCACGAGATCTAAAGTGAGTGTATTTTGCATTCATGTCCAAAAGCGACTCT
CTCTCCCTTAACACTACAGTAACCTCATCTTCACCTTTCATTTGGCCTCAGAGAGATGTT
AACAGACTCAGATGTGCATGATGGCAGTTCTGTGTGCTTTTTTTCCCTCTTCTTCGTCTG
CACGCTCTCCTCTTCCTTTGTTCCACTGGTCTAATCCAGTATGTGTGGGCCGGTAAGTTT
AATGGAAACAATTTATTAAGTCCGGCTTAAAATGCCATCTGCAGCTAAGCCTCCCAAAGC
CGCTAAGCTCCTGGTTTCGCCCCGGAGCTTGCTGTGTTCACGCTTACTGTAATGCTCTGT
TTAAAATGAGCACAACGGGTCAAAATTAATCAGGATTACAAGGGCACAAATCCACTTCAG
AAATGGGTTTTCTACCAATCTTTCCCCTGCTATCCCAAGATGCCCCAGGTTTCTCTGGTG
GACAGCACACCACATGGGTTCACCATCACACCATGGCAGGTTGCATTTAGCTGAGACAAC
AGAACCTCAGAGAGGAGAAGGGGCAGTAAACGACGGTGCCTTGACTATACTTATTGCTCT
AAAACCCACAGATGCAACATTCAACATAGCCAGTGCAGATTCCTAAGTGTTCTTCTCAGA
TATTTCTAGCTGCTGACAGCTAGGTGATAACTCTCCACCACATCCATAGGCCCAGCTTTG
TGAAATGTCATAAGAAGGCCTACCAGCGAAGTGTTTATc
>NODE_12_length_827_cov_30.464329
TGGAAAGTAAACTTTTGTGACTTAAAAAGAAGGAAACGAAAAAGGGAAAGTCTTGCAAGG
CAAATATCACACAGCGCTGATTCACCGTGTGACCAAACACTGAGCCCAAGTTGAGACTAA
TGAAGTCTTTAATTTGGTTATAGTTTATTAATGTCAGAGACACTCCGCCATTAATCATAT
TATAACGCCCCTGAGTGTGCGTGTGCTTGCACTAATGTGTGTATAGCCTATGTGTGTGTG
GATGTGTGTCTCTTCGCGAGTGTGTTTGAGCTTATGCCTGTGTGTTTGCACGGGCCCTTG
CATATGTGCACGCGTATGTGCGTACATGTGTGTGAGAGACAAGTGTGCGGCTCTCCACCA
GCAATAATATCGCATACATTTTAAAGGACCGTCATTATCGCCGTGGGTTACCCTGCAGCC
CCCCATCACAAACCCCACAAACCATTTTCATTCCAAACTCATTAATATGCAAACTTATTC
AAATGAGATTGTAATTAAGCATCTACTGAGTGGGAACCCTTTTCATGATAATTTATGATA
AACTCCTCGCCACCTTTGATTGAGATTGATTTTTGGCGCAGGCAAGCCGACCTGAATACA
AAGCTACACCTGAGAGACCTGGAGGGAGAATAACACTTTTAAAACAGCAAACTTATTTCA
TGGCTGATTGTGCCACAATCATCTTGGAGGAGTAACAAAGATCTATTTGAATAATGCATT
CCCACTGTGCTGGTGATGTGCTCAGCCTAAAAGAAAAAAGAAAAAAAAAAAATTGGGCAT
ATCTGTTCTTGGCATCAAGGTGACAAAGTGATGTGTGTGAATGTGTGTCTGTGTTTATAA
TGGAAGGTAAACCAAGCATAACTCAGTTTACCCAGTGTTTTATTGGAAGGATTACAACCT
TACCTGACTAAAAGTGACACTTTGCAGAAGTAATATTAGTTTTATGTTCATATAGATGGT
CTGTTGTCTCTATTGTGATCATCTGATGCTCAGATTGTATTTACCAg
>NODE_13_length_800_cov_16.681250
CCTATGTAGGCACATATTGCACACATATGCAGACATTACAGTGCTGGGCCCATGGGCTTT
CTTGACATTACCACCCTGACATTACCTCCTCAGCACATATCCAGCCTGGGATTCCTGTCA
CATCCTTCCATGGGCAAGACTCACATTTTCATTACGGTGCAGCCAGTGGCGCTACACAAC
CTTTTTCTCCTCTCTTCCTTTCCCCTTCTTCTCTTCATCACCGTGTCAATCATCACAATG
CTGTCACTCTGGATCTGTCTCTGAACTAAGCTGTCTCAGAGCTAAGATCCAGACACACTT
GAGAGACTGAGGCAGACTACTCACCCAGACGCTTCTCTCTTGAAGTCGTACCAGTATTTC
ACTGCTTTTTGCCCCTCGACACTTCCCTAAGTTTTTTTTTTCTTTTCCCAGATTCTTTTT
TCCTTTTCCTTTTTTTTCTGATCTAATTTGCAATATTTCCACATATTAGATGAAGCCTGT
ACATGCGGAACAGAGTACACATGGCCAGGGAATTGAGAAGTGCAAATAATTCCCTCATGT
GGAAAGGCTGCAATTAACTGGGGATGTCAGCCTTTGTAAAATATAATTGAGTTCAGGACG
AAATGAACGTCTCTAATCCGGCCGACAGAGCACTGTCAATCAGTGTTCCTCGCATCCCAA
AAACCAACTGTCATGCTTGTTTATGTCTGCCTCTCTACTTAGGGTTTGGACACTAATGCT
CTGGCAGCTGCCTCTCTTTAATGCGTGGTTGACTGGGTGACTTTGTGCATGCCCGGTGGG
AGCGGGATCTCGCACTATAGGGAGAGACTGGACATCTGTTTTTTCTGGTTGGGCTGGAGA
TAACATTGTGCACTGAGGCGTGGTGTGAAACACCTGTGTGATTGAAGAAACATTTTCCCC
ATTATTGAGCATAAATCACCTCTTGTGACGTGCGGAATGATATCAGCAGGGaatatatct
attagcataacagaacttca
>NODE_14_length_999_cov_30.304304
CATGTTTAATTTATCCAGGAGCAATATTGTCAAGAGCCCTACCATTCCAAAGAACTAGAC
GCTGATAAAAGCTGGAATAAGACTTAGGGAAGCCCAAAAATAACACAGGCTTCGAGTAAA
ATGTCGCAAAATGTAGTGAGCACACTGGAGAGGGAAAGCATTAGAGACATATTGGATATG
TTTAGCACAGCTTCACAGTAGAGTAATATAACTGGTTTAGGATTGTTAATATTTCAAAAG
GTGACTTCTAAATGGAGCTGAGGATAAAGTGTTCACACAACAACCAGACATGATACACTG
CACTTAACCTTTGCTCTGATTTCAAACTATGCCACAAAAACCTGCACATTGGCAGCAATC
TCTATAATCCTAAAATCTGGGAGCAAAAAAGCAAAAGTAGCCGTATATTCGACTATAAGA
AGTAAACCTAAACCAATTTCTGTGTGCTCTATGGTGTGCTTTTTTCCCTCCTCCTCCTAC
CCCTCCCCACGGCTGAGTGAAATGGAATTGCCTCTCACATTCAAAGACAGCTCTAGGAAG
GTGATAATAGAGCTACTCCCTGCTGTCTGCAGGCAGGAAATAGGAAAGTGGCATATGGGG
CCAGGAACCAAATAGAGAGGAAATGTGACCAGGCAAGGGAAGGAACTAAAGGAAAGGTTA
ATGATCAGTTCTGAATTCTACAGGGAAGAGAACTATGTTCCAAGTTGAGAGGAAAAATAA
ATCCGACTTGATTTATGTCTCCACCACTCAAGTCTCAGCTGTCACAAACAAACACATAGA
GACTAGCTTATTTCCTTGACAAACTTTGCCAATGGTAAGGCTCATAGGTAAAATAAATAT
AGTGATCAATTTGTTTTGCTGTTTCAATTTTTAATCCATACAGCTGCAAGACCTAGAGGA
CGATGCATGCTGCAAAAAAGGTGTAGAGCAAAGAATACAGTGCCATTGTTTCACATTCAT
TAAAAAGATGAGAAATACAGACAGTACCGTATACTCAAGAAAGAATCCATCTTCACAGCT
TCACCAGTATACTCCAACAAGTGTGAACTACTGGCCGATGTCCTACTGTTGCCTTTATAG
CAGCCCAACACGCTCACTGGCCTGCAGCTTCTCCAAGAGCCTTTAGGAACTGATCCACTT
TAAATGACCACGAAACTAAGCCGCTACACTGggactaaa
>NODE_15_length_1095_cov_32.536987
TTCGCAGCATGCTCCGCCTGTGGAAATTAACAGATAAACTGGGAGAGGAGGTGTGTGTGT
GTGTTGGGAGGGAAGGATTGATCCTGACTGGTGAGGATGAAGGAGGCAGGAGGGGAGGGG
CAGAGAGTTGTCGGAGATCATGGGGTACGGAGATGACAAACGCGTAGACAGCGTTGCGCT
CAGCACGCCGTCACCAGGGCCAACCAGAGGGGGGGGCAACCTGCGAAAGCCAGCTGGGGG
CATCTTGGCACACGCTCTGCGAGGCACATTAAGTCGGCCTCACCCTGCATGGAACCTTTT
GTTCAGCAGAATCCTGCCTGACCTGCATCCCCCCTCTTACTCACGACGCCTCCCACCGCA
CTCAGCTCATCAGCAAACACCTAATGAGCCTGCGTCAAGAAAACAGACCCCCAGCTCAAC
CTGCCCGCTCCCCGCCCCCACCCGGCTCTCGGGGGGCGCGGAGACGGCACTTTACAAGGA
CTGATGATGCTGCAAAGACCACAATAATGATAATTAACTTGCTGAATTTAGAAGATTATG
CTGTTAATTAGTTGCAAAATAAAGATAAGTAATATAGTAGCAGATGGTTGAATAACACCC
ATGAGATGGAGGGTTATTACACTGATGAGGTTTCCATGGCAGAGATGAAATATGAATCTG
ACTGGCTTTTCCCTCTTTCTATGGGCCATTCCAAGAGAATAATATCTTGTTTCTGCCAGA
AGAGCTTCTGGAAGGGTATTACACGATAAACTAATTTGGTAGATAGATTGGCCTGGCAAA
GGTAGTTGTTAGAATAATGTGGTCCTCTGTTTTCTCATGTAAATGTATTCCCTCTCACTT
TGTTATTGCTTCGAAAGGCTCATTCACTTTCACCTTGTTTGCTCAGTGTTTGATGCTAGA
GGAATTGACCTGTGAATCACAGACACCAGTCTGTAGAGGAATAGTTTCTGTGAATGGGAT
GTGTTTGTGTTCGATTGGTGGAAGTGTTCAAAAAGCTTTTTTTGATAGTTTGCTTCACAT
TATCTGCTGTGGCTGTACCTTTCCAGATTACGACAAAATAAACACAAAGAGTGTGTTGCA
TGCTTGCATCAATGGCCTTGTGAAGTCCCTGTTAACAATGTCTGTTGCCCTGTTCTCTGC
TGATTGCTCTAAACACAGAAGCTTCATTGAAGAAAGACGTTAAAGCCTGTTCAATAACTG
CTAAATTCTAATGCAACGtctgtgttgttaatcgtcttaactgtacttttttgagcattt
ttttgcaggtgtgtt
>NODE_16_length_940_cov_14.473404
ATGCGCATGGCCCTATATGTGTACCTGTGTTTTAGCCTCCATACAGTGACGAGTATGGAG
GTTGATTGCAAAGCCCACACAACTGAGAGTGGAACCTGATTAACCTTACAGTGACTCCAG
AAGCATGTGACCACCACTGCTTCCACTCCTCTCCAACCCATAGCCCAGGAAAGAGATGTT
GAACTTAACCTCTGCAACAGTGATGAATTAACAATAGAACAATTCAATGCCCCAGTAATT
ACAAAACACTTTGGACACGGCAACATTTTTCAACTCTGCCACACAGGTTTGTCGGTATTG
GTGGCTTTCACCTGGAATGTTGGGGCTCTTTGCTCTTCCTAACTTTGTTTTCTCTGACGC
AGATTAGATCTGCCACCCCATTACAGATTCATTTTCCTAATTTTTCATGTCTGCGCCGCT
CCCCATCTGCACAGGGCTGATAATTGTGGGGACCAGCCCTGGTGATTAACATCAGCAGAA
TTAATTACGCCCGCCATTAAGGCTCCAGGTTGCACACAATGATCAAGAGAAATTAACTTT
CTCCCAGGCCCCTAAATCATCTCACCTTCAAGTGGAGTGATGGCAAAGAGACAGGCCCGG
AGTCCTGGACCCCGCTCAGCACCTTCTTAACCAAACATGAGGTGCGCATCCTGCCTCCCA
CCGAGGAGATTATAGCGGCGGCTGATGGGTATCAATTACGCCACCTTATGTGGTGGGATG
AGCGAGGGGTGTCCAGGGTCTGGTGACTAATGGACCTGGGTTGGAGCCACCCTGCAGCTG
GAGACCAGGGAGCTGACTGTTTCTCTGGCCAGGGAGTACCCGCCAGATGCTGAGAGCCTC
AGTTCACCGGCCTGACACACAGGTATATATCTGCACAGCACATTTGACTATGCACTCTGG
AGTAAGGGTGGCCATGTGATTGTGGGTTAGCTAGAAACTGACGAGGAAAAAGACTTTGTC
ACCTGAGTTATGCAGTCACAGGGAAGGATCAGTTTCAGGATTTATACCAAGAAAAGACCC
AATTAGAAGATAACAGAATATATGCATATAAAAAGGTATTTTTCAGTCTctttggatagc
acattgtcatagtgttgtagcatatacagtatccataaat
>NODE_17_length_488_cov_43.327869
GGGTACCAGGGGCACGGGCGAAAGGCCGGGGTACCAGGGGCACGAGAGGCCAGGCTGGAT
GGCTGTTTTCTGTCTCACTGCGAGTACTCTTTCCTTGGCTGGAGCCGGTCAGAGGGTGTG
AGGGGGGTTGCTTAAGTGTGGGTGAGCAGGCTCGACCGGAGAGCCAGGTCAGTCCAGGCC
TGGCCCTGTGAGCCCTTCTCCTTAGCCACCACCATCCCGGGATAGGGGGAAATCCGCCAA
CTCGTTCAACCCCTTTCTACTTTTCTTCCTACCAATCCCTATGGACGGGGGCACAAAGTG
TGGGGTTTGCTGGGGTACCAGGGGCACTAAGATCAGGAGTACAAGGTGTTGGGGGTGCCA
GGGGCGTTAGGTTCAGGAGTACCAGGGGCACAAGGTCTTGGGGGTACCACCTCTCTGCCA
TAGCCCTTAAACCCACTCTCTACTCCGCTCCGCTGGACCAGTTTAGCACCGAGGGCAGCG
CAGGCCAGGGGTACCAGGGGCACGGGCGAAAGGCCGGGGTACCAGGGGCACGAGAGGCCA
GGCTGGATGGCTGTTTTCTGTCTCACTGCGAGTACTCTTTCCTTGGCTGGAGCCGGTCAG
AGGGTGTGAGGGGGGTTGCTTAAGTGTGGGTGAGCAGGCTCGACCGGAGAGCCAGGTCAG
TCCAGGCc
>NODE_18_length_897_cov_26.098104
TGAAGGAATACATTTATTTCTACCTGAGGTATTGCCTGTGCCAGTGGCAAAAAACTTTTA
CGGAGTACGGCATTCACGAGTGATGGTAAAGGAACATTAAAGTGCTTGTTCGTTTCCCTT
TTGTGTTGTCTGCTGGCAACTTTAAAAATAAATGCTAGTACTCTATGCCAAAGTTTAGTT
CAAATTATAGCATGTAAAAAGAAAACCTAACACTGAAATGGTAAATGTGGAAAGGTATTG
TTTTTCTTGATGTCAGTTATCTAATAATTTCAAAGTGCCTTCTTTCTCAGCAGAGAATCC
TCTGCAGCACAAAATCAGGCAACAGTAGTCGTCCTAATACCTCCAGTACAGTACCTGCCT
GTCTGCCTGGTCGCAATCAGAACCCCCTCTGTGTGGAATGGAAGTGCCTCAGCCTTGGTA
ACGATTTTTCCCGTGTTGACAAGTCACAACATGGAGATCTACAGCTCGGAGAGCAGCCCT
TTGGCTACGCAGAGCCCTGCTTGCACTGAGTAATAGCAATCTCACAGGAGTAGCAGGCTT
TCAGCTGGCAGCAGTTCATACGGAACAGCTCGCCGGTGCAGCTGGGAAAGACAGAGCAGA
GTGGAGAGGGAGAGAGGAGCTGGTGGTGGTAGCAGTGTGGAGATGGAGGGAGGGAGGAAG
TGGAGAGGAAGAGCTGTTAAGAGCTTTGGGCGGTTTCTCTGTTGTTGTACCACACAAGTG
CATCCAGGCCCTGCAGGACAAGCCTTTAACAGGCATGAGGGATGGAGAGCATGAGAGGAG
AGGAGGAGGCGGCGGCAGTGGAGGAGGTGGTGGTCTGGGGAGCTGAAGCCGGCCAGTCGT
GCCAGACGCCTGCTCTAAACAGGGATGTGATTTATTGTTTGACTGTCTCACGTTTCACTC
CTAGAAAGACCCTAAAATTACATCGTTAAGAGATAAAGAACTTCCTCAATTGTCTTAACA
GAAAGACCTTCCCCTGTGGGCTGTGAAGAAATGTTTGAGCATGTGGTACAGTCTTAACTA
GTGCATGAGACTGggaagtttttggcccaaggtggcatctgattttattttttatgg
>NODE_19_length_1015_cov_39.557636
GCCTGGAAGGTCGATGACAGGCTAAACGTGCAGCATAAGCACTAAATAGAAGCACAGTGA
CAGTTAAGGAAGCACAAGGGCCCACCTCTTCCATCTGTCACATCCAGGCCATGTGGTGAA
GGATGATTTGATGCTTGTTCCTTTGCTTCTGTCAGTAATCTGGCCTGTTGGACTTTAGGC
CAGTGGGTAGGGATGACAACAGGGAGGTGAGTGGGTCAGAAGATGCTGTGTATGTGTGAG
TGTTTTTAAGTCACACAGTGGGTCTTTCAGAGTTTGACACAGAGACATCCTGTGGCAGCA
GAGACGGAAATGAGTTCTGATCCTCGATACCCTGACCGACTTCTCATCTGACCCTCCGTT
GCTCCTCAGACCTCCCTTCCCATGCTCGCCCTCTTACCCTTTTCACCCTGCTCTTCCCTC
TCTTACTCGTCCTTTACCCTATCCCCCCTCATCACTGTTCTTCCCTGCTCGCCCTTTCTC
GCCCCTCCTTCCTGTAGTCTGTGTTTGTGTTGGGAAGATTAAGCTGCTCTGACAAAGCTG
TGTTTACAAATATGCAGGCAGAGAAACAGGCCAAGCGACGCTGAATAGGAATAGAATACA
AATTGCTTTTTTATCTCTCTTAGGGCCAGGGCGAGAGAAAATGTGTTTGCGATTGTTGCT
CCTCCGCCTGTGAAGGATAAAGCCTCAGTACTGGGTTTGGGCTCCCTGTTAGCATTCATT
CTATCCTCTCCTCTCTCTGTCTCTCTCTCTGTGTCTCTCTGTCCTCCCACTCTCTTTCTT
CCCCCCATGCTCTTTCTCCTCTTTGTCTACTCCACAGGCTCTGTCTCTTTCTCCCCAGCA
GGAATTTTTTTTTCTCGCTGTTTCCTTGGTAATCATATCTCCTCTCCTCTCCTTTCTTCT
TTCCTCCCTGACTCTCTCATGTCTCCTTGATGTGTGCTCCTCTCTCCTCTATATGTGCAG
TACTCCCTCTCCCCCTCACCTCATTCCCTCAATAATTTTCTCTGTCCCCCTCCTTGTATG
TTTCCATACAAGCTGAATATTTTTCTCTGACACTCACTCTTTCTGTCTTTCTTTCCATCC
ATCTATTCTTTTTTCCTCTCCTCCACTCAGTAGGACTTGTCATGATTTACAGTCTCTCTC
AGCTCCTCCTTGCTGACACCGGAGATATTAGAAATTTGGAGTGCCtatagatcac
>NODE_20_length_827_cov_25.602177
GACCCAACCACATTTGTTTTTGTATTCCTGACAAAAAAAGGCAACAGTAAAAACTAAACT
CTGCTCCAGTCATTATTTTTTCTTGTATTAAACGTAAGTATGCCCTTTGATCATTTTCTA
GTCCTTCAGATGACTGCCTTCCTGGAAAACTGTTCAACACATTACTGAAAGTTACTCTTG
CACAATAAGAAGAGCGGAATTGCATTCCTACCTTGAAAAGCTGCAATCAATTCCGTCAAT
CTGCACACTGTTAATAAACTCCAGCTGATGGGACTGACTGATGTTTCACAGATTATCTGG
ATTTCTGCTTTGTTCACTGCCCTCATGACTCCCACAAAGTTAAGTCTTTGCTGTAGCAAA
CACGAGCTCCACGTAAACCGAGGTGGCTTTAACATAAAGGCCAGAATCACTGGGCAACAT
TTCATAGACTAGTGGTCAGGGGTGCGTTCAATGGTCAAAGCCTAAGATCCAAGTAGCGGT
AATTTCACTAAAAGCTTTTTAGGGCCTTGAAGAACACGCTTTACCCATTGAACGTAGCTC
CTCTTCCCTATGTAGGAGATGGAGGGTGGAAAGAAATCTTACCCATCATACAAACCCATT
ATACCAACCATATACTGAGCTGTGGTAGTAGGGTGTAGATGTATCATAACCATCATCATC
TGCCAGCCAGCTCTGGCCAATAGCCATCACAGATTGGCGGCTGCAGTGGCAATGAGAACA
ACACACAGTTAATATACTGTTTAGCCCCACATCGCCCCTCAGTTCATCCCCTGCTGTGAC
TACAAACTGTGATTCAGCAACTCTGGTCTTGAAGAGCTGATTGCACTTATATACCAGAAT
GGTGTTATTGTGCTAGATGGCACCATTCAGTTGTCCAAAGAGACAGTACTGTGGCAGTAT
TCACTGTGGCATCACCACCAGCTTCAAATATCTCACTACTGTGGTGAAGCTGAACTAATC
TCACCATGACCAGGGTTGAAGACCACCGATAAAAACGTtaacaacct
>NODE_21_length_980_cov_27.087755
CAAATTACCGAGGCCCGCAAAAGAAAACACAGCGAATGTGGGAAGAAAACAAGCGCCATC
TGAGATGTTTCTGGTGACAGATTTGCATTGCTTTTAACCAGGGTTCTAACAGCACAGTCG
ACAAATCTCTGCTCTACAGCAGGTGACAACGAGCGAGCATTTTAAAAACACACGCAACAG
CCATGTCTGCAACTTGCCTTTGTCAGATTAAATGCACTCTAAAAGGAGGAGAGGGTTTTC
ATAGAGCATATTGCCTTCTGTATTATAGAAAACAAAGAGAGCAGTCTGGTTGCTTGAGAG
GGATTTAATTGTAAGTGCTGAATTCAAAGAGCAGATAAAGACACACAAACGGGCCAAACC
CCACCTAGCTGAAAGCCCGAAACTGAGTGGGGGGAACAGGATCCGGGGCCAACTCATTTT
CAGTGTTAAGAGCCAAAGCAACACAGCTAATCCGCATTGTCAAGCGGGGGCAAGCATGCA
GACATGGATAAGACCACATCCTGAGCATCCGTGTCCCCAAGGCACAAGCACCCAGCTCTT
GCTGGATGGGAAGTCATTTGTGAAGTCCTTTGCAACAGCCAGTCAAAGAGGTTAATTGAA
AAATTCCTTAATGTCATTACAACAGAACTAGATTAACCCAGAGCTAATTCACTTTATTGT
TCTGAAGAGAGGGGACTCAGCGCTGAACTCCAGAGCAAACGTGAAGCCCAGAATCAGGGG
TGAGGTGTTGTTTTTAAAGGACTATGCCAGTTTAATTAAGATAGGGAACATTATTCACTG
CTCTGCATGGTTGGAAGGAGCAAAATGGTCGCGCCGTATAAATGCAGCTCTGGTGCCTCT
TAAATCAAGGTGGCTTTTATTTAGGCGGTTGAATATGTAAACATTTTCAAAGCTCTCCGC
GATCCTGCTGTGCAATGTTGCTTCTCATATTGTTTGTTGCTGTATGTACCACTGGGGTCT
CAGACATAATCTGTTTGGGTCTTAACATTTACTCTCCCTCTTTTCCTCATCAGGAGGTGT
TACTGAAGAGGGCGGCCGATCTCGTCGAAGCCCTGTATGGAATGCCCCACAACAATCAGG
TCCGCATCCGCACAACTGCTTTCAGcatgctgatacctctgctaaacaagaaacaattga
aaatttactgatagtatcac
>NODE_22_length_418_cov_5.566986
AACACGCCCTGGAGGGCCCCATTGTTCCAGCCACTTTCTGCAGCCAAAGTGCGAAACTCA
ATGGCATACTCAGCCACACTTCTGGATCCTTGATGAAGGGTAAGCAGTCAGGTACTGGCA
TCTTGGCCTCTCATCAGATGGTCAACAGCTTCCTGATTTCCGACATGAAGACGTCATAGG
ACTGGCAAACAAGTGACTTGCTTTCCCAGACTGCAACTCCCCAATCCTTTGTCAAGCCCT
CCACCTCTAGCTCCAGCTAGAGGCAGTTTCTCCCTCCCTTCCCCTCTTTCTCTCTCCCTC
TCCAGGTAGGCTGGGCTGACGTGGCAGCAAGATTGTGGACAGGTGTTCCTAATCTAGCCA
TTAGTAGCGGAAGCGTCTGAGTGGCTAATCACTAGCCACACCCCTCTCCTTGGTGGTTTA
AATACTGCAGCATTTCCACTGTTCCTCGCCGGACCGTGAACTAGTATTCAGTCAGTATCG
ACTCCTGTTCAGTCTAGCCCTCTGCTTCTGCCTTTGTACTTACCTGTTTCTCTGTCTGTC
TACAGTCCTGGATCCTGCTACCCTGCCACAGAACCTCTGCCACTTCcgttgtcgcaac
>NODE_23_length_852_cov_19.706573
TGAAGATATGACTTGTCACCAAGATGGTTGCTGAATGTATTACACAGGTGCACAACAGTT
GTGATCAGCATGTACATGCAGGAATACATGCACTCACCTCAAGGGAAGATCAGTTACTCA
CATAATCTCGGATGATCGTTTATTTAGCTGATAAAAGCCTAAAGACAATCCAGTAATTTA
CGACAACTGTTTCCAGCAGAGGAAAAAGAGCAGGTAGTTGAAAAGTGCTCGCTGTTCCCT
GTATTTCATTTTAATGTCATTCTCTCTCTGTGTTCCTCTCACATATTAACCTTCACCATC
CAGCCTGTTGCTGACTTGCCTACTGGGAATATCAACACAAACTCCCTACTTGTGTGTCAA
GGGTGGGTGAGTAGCTCATGTCTCAAAAGTGGTGTGTGGGGGTTTGCACACATGTTGCCA
GTCCAATTTTACTGTCATTCTCTGCTTCCTGAAACTCTATGATAGGGAGCAGCCTGGCTA
CCATGGGCCTGCGAGGGTTAATCTAGCACTGAGCCAGATCACCTCAGGGGAACCTGCCTG
GAAAATGGGTTAATAAAGGTCATCCCCCAAAATAAACACTTTACAGAATGTTTCTCCATT
CATCCCTCCTTAAAATCAACTCGCAATAAAACGGGTCTGGGTGCAATTACTGCCGCTGCA
TTGGGGCATGAAATCAACCTGTCCCGTGTTCTGGCTGAGGTCTGCTATGATCTCCACTTT
TTCAGCCTATGCTGCTCCCCCTGTAGACCCTTTCCAGGAGTAGTTGCACCCAGTTTCTCT
CAGCTCCAGCATGCCAAACCTACTTAAAACAACTTTATTGATCTGTCCAGAGGTGCAAAG
CTAGACTGAAAACTAAATAAATAGAACCATTTTATGTCTACTGAGCTTTTCTAAAAGTGC
AAGTGCAGAAAGTGCATTATAGAAGAATAGAAAAGTATGTAATTCTTCCAAAAGTAATTC
TGTAAAATCTGCTGTTGCTGAAAAAAAATAAATGGCCAAGGAGACTGCGACAAATGTCCT
TAAATaaaacat
>NODE_24_length_903_cov_28.756367
GTGAAGTTGCAGACAATTATTGATCTTTGCGATATTCTCCAGCACTTAACCTTTACACTA
GCCGAACGGGGTATGAAGTCCCTTATTGAATGTGTACTTTTATGTTCTTCTCTGGTGACA
AGCCTAATCAATAGTCCCCCTCCTCATTCTCATTAGAAGCAAGAGCTTCCAAGACTATCT
TTAGCCTGGAAATCTATCTGCTTGTGTGCCCTGGAAGCGCTGTGTGGTCTAATTCAGCAG
TGCAGAGAAGATTTAACGACATTTTTTTGACTTGATCAGATGCCGCAGAACAACTGCGAT
GAAGGTATTAGAGTTTTCTAATTGACCAAATTTTCCTGGAAGTCAGGGGATGCACTTTTT
AAATGTTAATATAATAAGGAAGTCGCAAAAAAGACATATACTTTTACTCTCCTAATCTGT
ATTTCCCCTTATGTAGGCAAGATGGTTCCAGATAAGCACTATTAATCATTCCTCTGCATC
TGTTCGTTCTTGTACACTTTCACCTGAAAAGTCTCTGCACTCGGAAAATAACGCTTCTCC
TCGCAATTGCCTGACACATTATCTCATTAAAATGTACAAAGAAAACTCCTTCTCTTTATC
TCTGATAATCTAATTAGCATCAGCCAGATGGTTTAATAAGGGATATCGGCGCCGTTTAGC
CTCCCAAACGGCCCGCTGGAGGAGAACAGTGGAGGAGGCTCCTCTCCACTCTCCTCTTCA
CTCTGAATAGCTCTCCAGGGTTCACATTATTGCTTCCTCTGCCTGAGGCGAACCACTCCA
ACTCAGGAGTTTAGGGAGGATGAATGCATCCAGGAGAGAGACATGCTCAAAGTGAATCAA
ATAGGCAGAGATGTTGGATACTGCTGGGAATGTTTTAAACCAAATAATGGCAGATAACTG
ACTTCACCTTTAGTTCCCCCAAGGAGCGAGAAACATTTCAGATTATGCTTTAAATCTTTC
TGAGATATATCAGTCTGTTCAGTGTGTGTTTAATTGTTGCCTAGGTAACATTGTACCACT
TCTAAGATGGTCCAGCTTAGGTGATGTGAATTTTACATCCTGAAAGCACAAAagacttgc
ata
>NODE_25_length_782_cov_34.763428
TTTTCCTTCCACCACCCCCCTCCTCCCCGAACCCCTCCACAGCTACTCAGACGCAGACCC
TGATACTCTGCACATGTGCACGTGCGCGCAGTAATGCATACGGATGAAAAAAACATGGGA
AGGCCACTCACACACACTCACATGTGAAATGAGGTTGTAAGGTTGTGCACAAAAGAAAGC
AGAGCACAATAGAAGAAACATGCAGCCTTGGATGTAACATAATGTATGAGAATAATCCAG
GTTTTTGAAATAGTGACCCCTAAAATGTATTTCCTGGAATCTACAGGCAGCTTTTAAGAT
CAGAAAATATAAAAAGGAAATGGCAACTCCTAGAGAAGTCCGTCACCACTTCAAATTCTG
CTCTCTGTCCGTTTTAATAACCGAGACTATGAGATAAAGCATATTTTTTTTAAAGTGCCA
CTTTATTACAAAAGTATAAACTTGACTGACATTTCATGAATAGTAATCTTGATATAAAAC
ATTACAATCTTTTGCACTTAGCACTTAATTACACGCTTTTGAGTACAAGACCCTGTAGTC
TGAATAGCAAACACACAACATTAGCTGCCACATTTAACTTAGCAGGGCTTTCCAAGAACA
CACCGTAGCTTCATGGCTTCAAAAAACAAGAAACAGAATACACTGAAATTTTTACATTGC
AGCTTGTTTGCAGTTTTGTGTCACAAGATAAGTCATTCCAAAACACAATTGAACATAATA
GAAAAAGATAGATTTTCTTGACACTGATGATATATTTATTATTTCTTTCTCTTTTGTCAT
GTACATACACGTTGCATCAACATACAGTATAATCACATTGTTTGCTGGGGACATTTGGTC
AAATGAGATCGTCGCTATTGTTCAGGATTTGGATGTAATTTGTGTGTGTTATCCTCAGGG
TGATGCTCTGCTGCTTAGCGAACCGTTTGCTTCACATTTTTGTCATTTCTGCAATAtttt
ca
>NODE_26_length_1017_cov_25.212389
GCACTAGCATGGCTGTAGAGGCTTATTCATGTTTGAATGTAATTTTTCAATGCTGTCACC
ATCACAACCTCCGTGCAAATAAAGCCTGTCTGCATGGCCAGATAGAGGTAAGTGAGAAAA
TATGTTTATTTGTAATCTGGGTGAACCAGCCCTTTAATGCATCCAGGCACCGACACAGAT
CACCCTCCCACTCAGCCGCCACACAGTCACACACCCATACAGACGGGATGATCTGGCATG
TACTGGCCCGATGATTAAAGTGTATTGCGCTCACCTGCCCAAGTCCAATCAGGGGCCTGT
GCTGATTGCAGCAGCTTGCAGCAGACAAGGGATGGGGGACTGCAGGTGGTGGAGGGGGGG
AGGAGGATGAGGGCTCTATCGCTGGTGAAGTGACACTGTGGTGAAGCGGTGGCAGGGCGG
CGGTGAAGCTGTAGGCCCGGGGAGGATCCAGCTCAGCTTGCCTCTCCACTCCTCTCTGGC
CAGACGGGGTGAATCAATCATCTCCAAAGATGTCAGCATCTGCCCAAGCAATTTCAGATT
GGAATAAATGGCAGATGGGGATGTTGTTCCCTCTGTTTAATCAGTTCCACCAAATGTGGT
TTTATCTCTTATAAAATGAAACCATCTGTAGCACGTAGGTGTAAGGATCAAGTGAGGGAG
GACGGAGGGAGAGGGTGACAGAGGGAGAGAGGAGAGATGTGCGTGTGTTTGGAGTGTGCA
CGCATATGTGCATGTGTATGCTTTTTAATGTGTGTGTGTGCGTGTGTGTTCGGCGTATGT
GTGTGTGGTGACGGAGGGCAGGGAGAGATGGAACACTGTGAAACAGAAGCAGAATAGTGG
GAGTGAAATAGGAAAAAAAAAGAGAAGCACTTATCCATTATAAAGAGGGAAAATGTAATC
TTACTGCGAGCTCACACCTCCACTCTAATCTCCTCTTTCTCCCTCAAAGGAGTACCACCC
AGGGGCCATCACCATTATATCTAGACCCATCTATTTCCTCCTCCGCCTCGAACCAGACAC
CGGGGCTGTAATTTGGTCCCCCTAGCCCCAGCCGAGGCAGAGACATCCCTGATAAATCCC
CTTGTTTTTAACCGGGGATGGTGGTGTATAAGCATTATAGCTCTCAAAGCTCTTGCTTCA
GGGATTGTCTTGGTAACACTTTacttttggatggccttattccaatgtgcagccaac
>NODE_27_length_876_cov_27.122147
CTCACTGCTAACAATGGTGACTCAGCACCAACTGAGAGAGCAGAGCCTGGGATAAGATAG
AGAGTAAAATCCATGTAGAAGTACATCATCATCTCATAAAAGTTCCCACGTGAATCTGTG
GTGCGAGTATGATGGAAGGCATTAATAATGCAGTAAATGACAGAAATTCAACTGACTGGA
GCAGAACTGACAAACAATTTTGCAGCTTTTACTGTGTAGCTTAATAAAATAGGAAGGCAG
TGCACAGCAGTGAATGTGTAACTTGTTCTGATTTAGCATATATTATAGCAGTATTTCTTG
ATAAAGTTAGTTAATAGCTGGTGAAGGCTGCAGGAAGATTTCTGGAATGAGTCCAGAAAG
TAAAGGAGTTGGTGTCATCCATTTTCATGGGGCAATGGAGGTCTATCCAGTTCAGTAGCT
GGTGCCGTCTCCTCCTTCATCTCTCGGTGCATCTCCTCCTAAGCCTCAGCTCAGCTAAAG
AGAAGCAAAAGAAGAGTGGAAGAAGGGAAGCCCTTATGTTCATGTGTTTTGATTAGCAGG
TAATGATCTTTGATCTAATGCGCTGACTGGGAAAGTGCGGCTCCCATTGAAATCCGGTGG
ATGCTTGGCCGACCTGGAGCCAGTGTCACTTCTCGTTAGGGCCTGCGGCTCCATGACCTC
CCCGTTGCCAGTCCCAGCCCCCTTCCTCACAGCATGAGCACCCTGCGTAATGATATCAAT
AGCAGCAGGGGTGCAATGAATACAAATCCGCGTGCAGAATGTTTGGACAAGAATTCGCTC
CCAGCCCTCCCTCCTCCGGCCGCCCCGCTCACCACCGTTCAACCTCTATCCCCCACACAA
AGGGCTAGGTTAGGCCGTAATCTGGATGGTTGATTTTCTACAAAAATAGGGGGTTACTGC
AAAGAACAAAAGCCCCCTGCTGGTTGGCTGCAAATGTTTATGTCTGATAAAGTACGAGAT
TGTATAATTTTTACATCCCACCATGAAAGTTAACCACACTGAGCCTAAGAATCCGCGTGc
gaaaatgtgtgcaattgcactgaattgttttaattt
>NODE_28_length_898_cov_36.024498
TTAAACCTTTTGGGCCTCAGTCGCCTGAACTTTGACATTCCCTTGGTTCATCTAAAGAAA
CTTATTGGAAACATGGCAAAATGAAGGTAGAACAGCTCCGGGTTTATATCCAGTCGGTTT
GGTTCAGCTTTAATTCAGTTTAATTCTAATCAAAAGTTTGTTGATTAATTATCCAGATTC
TTTTTTTTACCTTGTCACCATTTGGCTCCTACTGTACATTACCTCAAACTTCAGTACAAA
TGCAGAGAGAGAAAACTTTTAAATTCTTGCACAGCAACAGTCCATTTGAGCACAGTTCAG
TCAGGTTGCTCTCAGTAAACAAGGCATTTTCTAACTCGGCACCCAAGTCCATTATAAAGT
CAGGGTGTCGTCAAGGAAGGAGGGGCGAGCCGAAATGAGGGAGAGACACAAACGGAGCAC
CCAGATGCAGATTAGGCTGCAGAAGATGAGGGTGTAAAAGGGATTTAATGGTAGGATGGA
TTAGAGAAATCCTTGTAACAATGTTAAATAATTATGGTTCCAGCCGAGATCAAAGCGCCA
TTGATTGAACCCCTCAAGCCTTCAGCACACAGAGTCTTGGAAAGCAAAGATTGGTAAACT
AGTGCTCAGACCACTCCGGCTGCTCCAGTTAAATTGGATTGGAAATATTAGGATATAGAT
GAATCCTTCAGGAGGCTTTCGCAAAGCTTTTGTCACCGGAAATGTAGCTTGGGAACGGTA
TGAAAGGTTTGATAGTGTACTGTCTCGACAGAATCATAAGACGAGGGTGTCGCAGCTGTC
TCCACTGATACCTAAGCGTTTTAAGTAGACTTATAGACACACTTGACTGTTATATCAGCA
AACTGAAAACTTTCAGTGCAGGCTTTCATTCAAGGTTTTATTTTTTTCCCCCTCCTTCGT
CTTGTAATCAAGAAATTTGGACGTGCATCATGGCAATTCTCCCGCAGAAAAGGAAGGTTT
TATCTCGCTCCTCCAGGGGTTTATTCAAAGTCTTCTGACAAGTCTCACAAAACATgaatg
acattgagattgctgatactgatgatgaaagtccatcatcagcttctctgtgagttct
>NODE_29_length_902_cov_27.625277
GGGACCAGTTTATCCAAAGGTAAAAGAGCAAGCCAAGGCAAACAGTTTGTTTTCCCTTCA
AAGCCGACCTCATGTTCGAACACGGGAGGACAACAATGGGCCCCGAGCGAGTGTCTCCAA
TCGTAGTTTTATGGAGGGTGAGTGATGCCCTGTGAGGCGTATCAGCTTTGTTGTGATGTT
GTATACACCAGGTAGACTCGGTCAATACTAATTACTCTCAATGCAAACATCAGGTCGGGG
TGAAATGGTCAGAGCAATAATTGCTCCGTGCTGTCTCCTTGTTTTGGCAACTCTCATTAG
CAACCTGCACAGGGAGGAGGAAGAGGAGGAAATGTGGAAATGACAGCGTTACGTGGAGGT
GACCTGGATCAGTCTGCCTCCCCCCCACCACCACCTCCCACCTCCACCTCCCTGACCCTG
GCCTGACCCTTGCCTGTCACAGGATTGCTGCCCTTTGTGTCATGCCTCTCCATGCTGACT
TTGGAGTGGAGATTGCAGGTACAATGTGGATTGTTCTCAGTGTGTTTTCAAAGATCAGAA
TAACAATGGCATTTGCTCAGCTCACTCACTCACGCTCATTGATCACTTGTCCCCTCTCTC
TCTCAGCTCTCTGATCACATCAACTCTGCCTCGGCCCCTCTTCTGACGGCAGTTTCACTC
CAGGCACAACTACATCATGCAACCTTTGCGCTGCTTTCTTATATTTAAGCGCCCTGACGT
TAGCATATATTTCCTGCATGCAAAGTCACACCACCTGGCATCTTACTGGGAGGCGACGCG
CTGGTCTGGGGGTGATGCGGCGAGCTGTGAGACAGCAGCGGGTTGATGCTGTGGGTCGGC
GCAGTGATGGCGTCCATGGCCAACTTCTGCCTGAAGGCTTCCTCTTTGCGACGGTTGGCG
AACCAGTTATAGACTCGTACCTCTGTGACCAGATTGGAGCCGAGGCCCTGAGCTTTGGAG
GGGGAGACGCCTCTCTGCAGACACTCAGCCCTACAGGAGACAAGATAAAGGGGTTAACAT
TGTTTTGGGTGCCGTTTCTGCAGCAGCTTACAGTGCAGTTTAtctacctgttgcactcct
cc
>NODE_30_length_673_cov_10.454680
GTTGCCCTGCTGCACAATCACAGTCGTGTAATAATAATATAGCACTTGGGTCAGATGGAA
TACATCAAGCCATAAATTAATCAGGTTCACTCCACCTTACAGAACATGTGCCATGCATAT
CTTACATTTCATAACAGCCACAACAGTCACCCATACATCCAGCATATCTATCATTCAGGA
ATAGCTCAACACATGAAGGTCCAGCAATAAAAACCTCTACACATTTCATCTCCAGGTCTT
ACATCAAGGTGAGGCAGGGAGGGAAATGGATCAATCTGAGCTACAGTCAAGTTTACCATA
AAAGCTATGGCAGTACAATAGCAGACAGTATAACCACTGCAGTGCAGTACTGTATACAAC
CAGGTGCTGATATTCCTGCCTTTTAGAGCCCACACAAGGCTAACCATGCTGGGTAACTGA
TCAACTACAGCTGCCTGCACAAGCCCAAGGCAAACAGAGAGAGAAATAGAAAGCAGAGGG
AGACGACCAGCGACAAGCCTGGCCGCTCTTGTACTCACCAGCACTGGCAGAACACAGCAG
AGACACCAAGAGCACAATCACCAGCGTCAGGATCTTCACATTCATTTCTGCACTCCCCTC
TGGCTCTCCGCTAGTCACTCGCTGATATACTGTAGTGGTGTGTGTGTGTGGATGGGAGGG
AGAGAGAGAGAGAGAGAGAGAGAGGGAGGGAGAGCAGCTGAGCGAGCAAGAGAGAGAGAG
ACTGTTTTCTCCCGTGTGTGTGTGTGTGTTAGAAGTGAGTGTGTCAATTTATGGGAATGT
GTGTGGCTTCCTGACTGTGCCTGTGTATTTGTCTAAATGCGTATTTGGATATCAGTGTGT
GACAGCGCCActc
>NODE_31_length_671_cov_29.597616
GTCGCAAGTGTCACCGACAAGAACTTTAGACAAACACCTGTAATGAACAGACAGGTGAAA
ACCAGCGGTTGGCAACACAATTGATAACCACGTCACGAGCAAGTAAGCGCTAAATGGATT
GGCTGGATTTTTTTTTTTTTTTTTTTAAAACCACGATAAAAACAATTCGTAAGAAAATCG
ATTCAGCTTTTGTGTTCCGGAAACAAACAATTCTTCGACATTAGATATCCATGCATATAT
GTATATTTTTAGATTTTTGTTAGAGCCAACACTGTTTAATAAAACATGTTCTGATTCTGC
TGGTGTTATCCCCAGCTAGAAATTGGTTGCCAAGCATTGCATCATTCCTTTCATGTGACT
CCCATACGCCCCAAATTCGTCCTGGCCGTCTTATGACTGCATCACAATTGCTGCTCGTAC
AAACTATACAGGCTGGAGCGAACAACCAGCAGAAACGGCGCTATGGCCCCGCCCCAGTAG
TAATTTCCGGAGTCTCTATTGGATGTCGCCAAGGAAAAGATCTTAGCTTCGCTCCTCTGA
TTGGCCCCTTGGAACGTCAGTCAATCTTGCCCCGTTTAGGTTGTGATGAACCTACCTTCC
CATGCATAGTTTGGTTGGCCTCTACCCCAATATAAACACCGCCGGGAGTTTCCGTAAAAT
CACATTCAGCCGTCAAGACTGAACAATGGTTAACATGAGCTATCACCAATTTTTACTAAA
ATATCTACATACGAATTCAAGACAGTCGAGAAGGCGAGCGAATAAAAGAAAAAGGGTAAG
CGGACATTCTTGATAGTTTTGGCTGATAGTTGGTGGTTGTTTTTCGGGTGTttaagggag
tgacgagcggc
>NODE_32_length_976_cov_29.196722
TACACTATCAGCTATAGGCCATTGTATCCTTTTTTTCATCATTTCCAAATTAATCATGCT
CCAAATCCACTCCTATTGTTCAATTTTACTGTTACCAGTAACAATAAAGAAACAAAAGTT
GGAGAAATTGCTTGCCCTACATCTGTCATTGTCATTGAGAGACTGGCCATAATACTTTAT
TTATATTCTGTTCTGGAGATACGTGGTTTCTGTTGTAAATGTTCATTGATTCAAGGGCAG
ACAAATATACCCCCAACACCCTGCAATGACCCACATAGAGCAATATGCGAAGTTCACCAT
CTATTAGGATAACATGACAGGCACAAATAAACCGTATTATACATTTTGTTACCCTTGCAG
CCAACTCAAATTACATTTTGAATGTCGTCCACTCAATCTCCTCTCGTCTTTTGTGCTGTC
TTTGATATAAATAGACAGACATTCAGGGGTCTAAAGAGTGGAAGTTAGAAGAATAAAAAA
GGAAGAGGAAATTTAGATATTTTTAAATGATGTCCTACATTTTGTCAGCTAAAATCAGGA
TATTGCCTGAGCGGGGAGAAGCCATGTTCTTCAGTTGTCAAAAGGCAGTAAGTAATGATT
AAAATAGCAGTGTGAAACGCGGGGAGATTAAAGTGATGCTAATGATAAGTGAGAGAAGAA
AAGGGCAAGCTATATTTTAATTCCTGGGAGAATGGTTAATGACTTCTATTGCCTGAGATT
AAACTAAACCTGTCTCATCAGCTTTTTCTGCTCGCTGAGGAAAAAAAGCCCTCTGCACTT
TAATTTATTAAACTCTTTTAAGGAAGCACATTGATCTACATAGGTTAAACTTTCAAAATT
TGGGCAAAAAGACGCCCCATAAAGCTGTCATGCAGGGCAAAGCTGTTGAGTTGCTCAAGG
CACACTATAAAGAATTCATTATCTCCAAACTGCCACATTTAATCAGAAAATATCAATTAT
TTAAAAGGGGAGGTTTGCTCCTGTTTAGAGCATCAGGTTTTACTGACACCCTGAATTATA
CTGACATGTTGAATATATTTTTCTGCTGTCACTGTGATGGTGCTGTGAACTTTTCCATTT
TGAATGCCACCTTTTTTTTTTAACACCTTtggctcagtaaatgtgcatttggccactcta
aatgactctttgtaat
>NODE_33_length_812_cov_35.722908
GTTAGAAGAAAACACTATTCTTTGTAGTTTTAGTGGACAATATAATACTACGAAATGCAT
CTCATGCATTTATCAATGTTTTTGCCGTGAGTGGCCAAATACCACACCACTACTACATTT
TAACCCTGATTTCATAAATCTAAGTACTAAAATGCCCAAAAATCATGCGTCACCGGCCAT
CATTCTTCTCTCCTCACCATCGATGGATCTTTCTTTTTTTTGTTTTTCCCTCATTCTCCC
CCCTCTGTCTCTTGTCCTTCTCTTTTATTGCTTTGTACAGCAAAGCACCATTACTGATCC
CTTCCAAAGCACAAACTAAAAATCTATCCCGTTGTCATTTGCTGCACCGTGCCATCTATC
ATCGGGGGTGCTTGGCAGCGTCTCCATACGAGAGAGGAGGTGCTGGAACAGGAGGCAGAG
TCAAGGACTTTCACGCGCAACAAAAAACTTGTCACAATTATTTATGGCTCTTGCTGGGAC
ACATAATAGGACACATCAAACTGCTGTTTTTTTGTGTGATGAGCGCCCTCACATCGCTGG
CTCCCTTGTCGAAGTGGGTCACAGGCATCTCTTGCCTTACACATACAATTTCCAAGACAA
TGGCAGAGCACTTGGGGAAGTGACAGTGACAAATACTGGAGCCCCCACGGAAAGCTGGGC
AGGCTGTTACATGAGTGATTGCGCCAATAATCATGCGGAGTCGTCACGTGTCTGTGGAGC
AAGAGGGAGATGGGCAGCAGGGGTGGCAGGGGGTGGGAAGAGACAGAGCGGGAGAGAAAG
AGAGGCAGGGAGAGAGAGGGAGAATATGAGTGTGTGTGAATAAGACAGGGAGGAGCTGGG
GGGGCGGCAGGCCTGTGTAGAGAAGTGGCTAACAGGTCCTGGCAAATCATTTTTTATTTC
CTTATCATCCATCTCCCACTTCCTCCCCTCAGATGAGTTGCTGCTAAATGACTGTCACTT
TGGACGGTGCTGTGATATGTTCTGCTGTAGCg
>NODE_34_length_958_cov_34.844467
GCATCAAAGATTATTTATGCAAATTAATACATAACCAGTGTCAATGTAACAATGTAAGAT
CTCATATAAATCCAAAAATCCAAAATTTAGTACATGTACAGTTCCATGATAATTTCAACT
GATAGAAGATGTTTTGAACTCTGTGCAGTTCCCCCATTAATTGCAAAGTACAGCCGGGGC
CTCCAACCCCCTGCAGCTCATACTGCATCTCTCTCCAGTACACCTCTAGGAGCATGTTGT
CCTTGTTGTGCTACTGCTGCGTGGGGGCCTCTGGAGATAAATTATGGATGCAACGCAAAA
GCTGTAAAATTTGTTGTATCTTCTATTATCTTCATGTTAAAGGCCACAAAAGCTCTTCAG
TGAAGTCAGCCATTAAGAAATGACAGGTATTGCTATCAGGCTTCTTTATAGGCTATTACC
TGCAATGACAGCAGCTGCTGCTGCACCACTGTACGGCCTATCACATTATTTGCAGCTAAA
GTCAGCTACTGTGTCATTTTGCCTCATTTTCTTGACAGTGCTATCATAAATCCATTGGGC
TGCAGGGGAAACTGTCGACTACCTCGATTATCTTCATAGCCTGAATGAATTCTGAAATGT
ATGTAACAGGCAATGACTGTTATGGATCAGGAGCCAGGGCCATATTCTCACTAACTCTCT
CTCTCTCCTTCCTTGTATCTCTCTCAGGTGATGTGCTGATCGAGGGCTTGAGGGCTCAGA
TATGCGCATAAAACTGAGTAAAAGAGGCGAACTTTGAAGCACACAGTGACAGCTCATGAC
TACTGACGTCAGCTCTATCTCTTAAGATATTCTAAAGATACTGAATGGTCAGTGATAGGA
TCCTTTTTTGTCATGATGGGCCATATTAAAGAAAAAAGGTAACTGGTTCAGTGCGCATAA
AAAATACAAATGACTGCATTTTTTAAAAGGAAACCACTTTAATTTTTATAAATTTTATGA
CAGCATGTTAATTAAATGTGTATCTTAGCAGACCTAAACAGTGCAATACAGTACCTGTAA
GAACAAGATTGTGATTTGCCCCACAGGTGACCTTCGACACATGGTCCACACACCCCACAA
GGCGAGGGACAACCACACTTTCATTAGAACCACTGCCAATTTGTCCATAATCATTCTg
>NODE_35_length_733_cov_30.173260
TATGAAACATTTCTCACCAGGGCTTCTAAATGTCATGTCGTCCCTTTGCATGTTATTGAC
ACATTGTGTTGCCAGAAGTGAAAATTATCTCTCCTCTCCGAAGCACTGGGAGAAATTAAA
AAAAAAAAGAGTGCAAAGTTAATAGATATCTCAAGCTAACTTTTTAATTGTTCTGATATG
CAATCGCTGAATGACAATAAAAAAATAGGAGCAGGGCCACTTTAAAAGCTTTATCTCTCC
TGCTTTGTGCCCAAAGTGTCATGTCCATAACAGCACCACCTGATCTACAGAGTAAAATAA
CCGCTAAGGCTTATTGTTTGGACAATATTGGAGCCCACCCCACCCCGCCCCACTTCCCCC
CGCTGCTTCCCTCTCCTCTCCCTTGATTCATTTCACCCACTGTCCTCGGCTGCTGGAAAA
TGGCGTTAATTTTTTTATTACCTGTTTGACTCTCCAGCCTTATTACTGTAGCCCCTTAAT
GTTCTCTGTAACCGTGGAAACCAGATGAATAAATGTCCGCCAAAGAAAATGAGATGATTA
AACAGGTCACCCTTGCAAAACAAATTCGCTTGGTCGAGCGCAATTTGTGTACCAAGCGGC
TGTCTTAACAGTTTGCTAACAAGGGGATTGTTTGCCAGACTAACTGACAGAGAAAGGGAG
GGCAGGTTGAGGGGGGGAAATGAAGATATCTGGGGAAAAGGATATGATTGAAGAGATAAT
ATTTTAGATCACCGCGCTGTTTTGTCTCTTTATTTTTCATAACAACGTGCAAAAAGATTT
CAACTTCGCCCTTTCTTTATTGCCCGTTGCTTAAATATTAGAGACGCACAGAAATGCTTT
TTTTAAAAATTTTAGTCTACTGTATGTTTTACCAGCATTTACAAGTAAGTTTAAAGCAGC
cttccatattatt
>NODE_36_length_1055_cov_29.484360
TGGCTTTTTCTCTCCCTTTTAGCATTGTCTCAGCCAAGGAAGCCCTTGAAAATGTCAATC
TCTTGTGTGTGAATTTAAGGCGCTCAGAGCACGCTATTCCTGACCACAGTCTAGAGACAG
GTTGCAATTTCTGAAAAATGGAGTATTGGTATTTTTCACTATTCGTATGGGATTGCACAG
TTCTGCATGTAGCTAAATTCTAGGCTCAATGACTTTAACCCACTGCCACTCCTCTAAACC
CATCACAGTCTTGCTAGTATTGGAGCTTGGCAATGATTTTCAGAATGTCATATTAGGGGG
GGATGCCTGCTGTCCCCACAGCAGTGGTAGCGTTAGTCAGTTGATATTGCATATTTGGTT
GTTGATGCAGATTGTGCTGCAACAGATAAAGTCAATTCCAGGAAGCAACCTTTTTCACCA
AAGTCAAGCATAGCTGTAAGACTTCTCTGCTATCTGAAAAATAGGTTTGAATTGCATGCA
ATTTGTGGCAGGCAGAGCACTCCAATGGAGGGAGACTATTAGTGAAATGCCTTGCCACTG
TCTCTTTAAATGCCAATAAATTCCCATCATTACAGAATCTGGCAGTTTTCCTCCCTGTCT
GCAGCCTGGGTCTTTATCTCGCTCTGCCTCAGTCTCTGAGCATGTAGATCTGGCCCAGTT
AGATTGTCATACTTAACAAACATTAATGATTAATTTCCTCCACTGAGTCAAATGGGGCTA
AAGGGATGACTCGATTCATCTTATCGCACCACAAATTAGCATTTCCCCATATTCTCCAGC
ATCAACTGTGCATTAAAATTCCACATTTACCATTCTGGGCACTGGCAGCTGTGGTGAAAG
AGCCAAGGAGATCTTCCTCCTATGTTGCTGGAGATTCTGATTACTTCTGTGTTATACAAA
GAATAATTAATTCTGCCACTTTCTGCTTGTAACTGTACATGTCTGACTGATGTGAGTGAA
ATTAGTCACTGAGGGGTTATTTAAAAGGTCAAGGTGGGCTTTTTTATTTGCTGTGTTAAG
CCCTGGTCATGCAGTACTTTGCTTTCACTCTTTACTTCCACTGTGATAAAATGTTCATGC
ACGCATTATAATTCCTGTATTTTAAGGAGATCGGTGCAGAAGAGTGTAAACATTCACACT
GAGCTGTGCTTGGTGTATCCTGACACACATACACCCACAACGACATAAGAATCAAACAGT
TTGAGCTCAAAAAAATCATCTaatataacttcatg
>NODE_37_length_985_cov_25.845686
ATCCCTCCTCATCTCCTCCAGGCAGCCTCACACTCTACCTCCTGAGTGAGTTAAAAAAAA
AAGCTCTGTCCCTAAAGTATCTTATTGTCATTCCTAATCAGTCCTCAGAATCATAAACAA
CCTCACAACTTTTTTTTTATTATTACTATTCAGCCCTCTCTGCTTATGCAGTTCCCAGAA
GGCATTGCCTTTTCGACTTTTCCTCTCCGGCGGCAAAGATGTCGGGAAAACAAATAAGAG
CCGAAAACAAAACAAAACAAAGTCTCCTGAAATACCTTGTGGATGCCCAGAGGAAGGCGC
TGGACAGACAGATGAGCAGATAGGTTTCCTCTGTCCTCTTCTCTCAGGCTGCCTCTTCTC
TCGGCGTGCTGTGGAGAGTGACTGCTCACAGCCCGCCTGGCATATCTAATTAGAGCCAGG
CTGTTGCCACTATCGGGCAGAGGATCTACCTCTCCAATCTCTCCTGACTCAATCTTCCCC
ATCTCTGATTTTCTTTTATATTTATGCTGGAATATTTAATTGTAGACAAAAGGTTACTCT
GGGCTCTATTCATCGCACACAGGCAGAATAATCTCCTTTAAAAGGCTTGACATTTCAGGC
TTTTCAAAAGGGGCTGAAAAAATTATATCCCCGCTTTTGTTAATCAATGAAGTAGAACTC
CCCCGAACAAAAGAATTAAATTGCTTGGTTGGGTTAATAAAACACACAGAAATAGCAGCT
TCCTGTGGGCTTTTGTGCCTGCCACTGGCTCCCCCCATATGCAACCAGCACTGTAATTCC
ATATGATTTGGGGGGCAAAACTCTCATTTCTCCACACAGTTGGCTTTTTAAATCCTATTG
AATGAGCAGTCTGTGAGGCTGGCTGATTGGGACCTCTTGCCTGAGCCTGGCTGCCTGGCC
AGCAGAACAGGCTCTCTCCATTTAAATATGACTTCCACTAAGGAGAGACAGCGAGTCCAC
TACTATTTACAATTTCTATACTGCCCCTGCTTCAGAAAAACATTGTAATTATGCAAATGA
TAGGGGCAATAATTAGGCCCTTCACTGTCCCATTGTGTTAGCTGCCGTCGAGTTTCAGGC
CAACGATAGGAGAAACGCAGCAGGGCATGTTTTGGTTTAAATTGCTCCTCACAGacagtc
tgcagatgttcacagcgtcttcggc
>NODE_38_length_669_cov_58.518684
CATGGCTGCAGGCAGGCAGGGGCCGGCGAGGGATCGTGCTGTTTTAATAGGGCTCATCCA
GAGGTGACGAGAGCACTGCATGCACTGAACTGGAGGTGTGAGCTGGGGCTGCCAGTACAT
ATCTTTTGTCTTTCATTATCTTTATTTCCTTATTATTTTAAATGGCCGGTGTGTGTGTGT
GTTTTTTTTCTTCACTAGAAGCTTTTTTGATATCCATTTAGATTGGGGCTTCATTAAAAA
ACCTCAGACAATGGAGTGACTTCTAATTAAGAAGCGCCGCATCTGGCCCCTGGCACCCTA
TCCCGTTGTTCCATCTATTTTGCTGGGGAGAATTCATTTGTTTCTTAATTAAGAAAAACA
CCAATAGCGTGAAAAATCTGCTTATGGTACCTGAATCCTAATTAGTTAAATAGTGAGGGG
AAGGGGAAAACACATTCCAGTAGCCCTAGAAATGAACTCAGAGCTGATAAAAATGAACTA
ACTAGCCTTGCATAAATCGAAGCTGGGGAGAAAGTGTACCATCATTATGGCTAAGACAAT
ATGCAAACTATCTTCAAAGAAATCAAATTGCCGGAATGTTTTCATTTGCATGTATTAACC
ATTAACATAATGAGGAGAAGTGACATTGGACCCGGATTGTGTGTCTGTTCGGATTGATAA
CTCTGCTGCATCTGCAAATAGTCTCCTCTGCAAAATTATGCTAGCAGTCAAATCAGTGTT
GAACTGTGGAGGGAGAGGGAGAGTGGTAGAGAGAGGGAGAGGAAGACAGAAAGAGGGGGC
AGAGACAGAGGGAGAGCGAGGGGGGAGAGAAGAGGAGGCTTTTGCTTTCTttttccgttt
tatcaggga
>NODE_39_length_964_cov_20.801867
ACAATTGTATTGTACATAGACACAGATCTTCTATTTATATTGTGTGAAACATCTTAATGA
AAAGATGATGATAGTGATCAGTGCTGGTGGTGCCTTTCATAGATTCCACATACTGTAGCA
GCAAAGACAGAAGAATGTGTCTTGTTATAGCAAAAAAGTTTCAAAATTACCTGCTAAACA
AACCCTCAAAGCATATTAACAGTCTTTATGGGTTGACTATATATTTCAGCTAACATCAGA
GCTGAAGGAGTGGCGATAGTAGCAAAGAGAGTGACAGAAAATATAGAGAAGCAGAAAATG
GATAGACTCTGAGTGAGAGAGAGAAGAGAGAGAGGGAGCAGAGAATGGGCTTAGGCTTCT
ATAAACAAATCAACACATCTATCACCCTGGGCCTCCTGTAAGGGCCATTGGGTCACTGGT
GTGTTTGCACCGATCCCATCACTCACTCAGAGTCGACAGCGCAGCCATTCCCAACCAACC
ACAGTCTGCTTTTCCAATCCAGTCAACAAAGCCCAGGCCCTGGCACTGTCTGTTTAGCTA
GAGGGGAAAACTGTCAGGAAAAGTAAGACGAATGAGCTGCCCTGATTGACTATTTCCTTA
GATACTGAATCAATGGGCTTATTATCACCAGCAATTACAGTACTAATACAAACAGATGCT
TGGGGAAAGACATCTGCTTAGAGAGATGAGACAACTAGATTTCCAGTCAATAGAGTGAAG
AAAGCTCTTCTCTCACTGACCCTCAACAGAGGCATTTGTATTCATGTGAGACCCAGAGGC
AAATCTACAACAGTGCACATGAAACACGCACAAATACTAAAGCACATAGATATTTATTGC
CACTTGAAGAGCAATTAATTTGCAATAACGCCTGTATCACGAGGAATAACAGGGCCGTTT
CCCATCTCCATCCATTTACTAATAAAGAGTTCAAGTCTGAAGGGAATCAGATGTATTGCT
TAACTCTAAATAACCTGTTTATTCAAGAAAACTGGTGAAATTAAACAATTTAAAAAGGAC
ACCATTGATACAGTTGTTTAAATTCAGTAAATTAATTCTTTTTTTTTCTTCATTTGCTCT
TTTGCTTTTCACTTTTACAAAATGTATTTGTTACCTTCCTCACccttttattggctttac
tttc
>NODE_40_length_682_cov_29.945747
GACATCATTCCCAAACTATGCCCCCCATACCCATGTGAATCTGAGCTGTCACAATCAGCA
GCCCCCCCATTAAACTGTACTGCGCCGCAGACCCATACGTTTCTTTTTCTCCCCCCCCTT
TTCCTTTTCTCCCTCTCGTCTTCTACCACCAATCTCCTCCCTTCTTCTTCTTTTTTAACC
CCCAGAAAGGCATTGTTTGAGTCAGGGCTTGATCAAAAAACTGTTGCCCGCCAACCACGG
GGCTTTCTGTAAATTCAATAAGGCCACCTTAAAGATTTTCCTAATTAATGGATGACATCT
TTGGCTGGAGGAGAGGCGAGGCATTCTGCTCCAGCTCGCTCTTTGTTCGCCTCCTAATTA
ACTTTCCTAGGTCACTCAGGTCCCCGCAACCTGAGAGTGAAGAGCCCCCATTGAGGAGGG
AGTTGTAAACTTACTTTTTTTGCCTCGGCACTTAAAAGGGGAAAGCAACTATAGGGAACA
GAAAATATCCTATTTAAGTCCTTTGTGAGTGAACTGCTTGCACATGTTCCAATAAAGGAA
GTCTTCTAAATAAGCTGCCATGTTGCTCTCCGCTCCCCCTCTTTCTCCCTTATCCCACCT
CTTTCACTCCCAGCTCCACAGAAAGGTTATGAATGATAGCTCTGGGTTGAGGGGGGTAAA
GGGCCAAAGGACAGCATCTGGGCATTGTAGAATTGTGAGCATCTGAAACTTTGAGGGAAT
TTGAGGATGGGAAAGCACTGAGCTGCTGGGTGGTGGGGTGGATGATTGGGAAAGGGGTGG
ATGATTAAGAAAATGTGGTGAACATGAgaaaaaaaaaataagtgcctctttgccctcatt
attgtttgggtgtttctaaagg
>NODE_41_length_662_cov_20.648037
TTAACACTATTATTTCCTCATCCATTCTTACTCTTACTTCCCATTCTTTCTCTCCTAACC
TAATTTATTTAATTTCTCTCCATTTATCATTCCATCACCATCCTATCCCACTAACATTGC
CATCTCTCTCTCTCATTCCCACCTCTCTGTCCTGTCTCATCTCTCCTTGCCCTCAATCCT
CACCTACACTTCTCACTCTTTATTCCTACCCCACCATCCAATTTACCACTCATTCCTCCC
TCTTCTCCTCCTCCTCCTTCCACCTTTTGGTGACTCTGTGGCTGCTGGTGTGGGCATGCG
GGCCTGCCTGACAGAGTTTTGCATGCGTGGCCTGTCTAACTTTTATTCAGATTCAAAGAA
AAGGATCCGTACATCCTATCAGAGTAAGTCGGGCCTTCCTTAAGGCTGGGGGACTCTGTG
TGTGTGAGAAGGAGTGATGGGATTATAATGACTCAGTGTTTTGGTGGAGATGATTGCCAT
ACAGATGTGGGCTAAAAGCAAAGGGACTAACCAAAGAGATGACTGGAATAAACATGTTCG
TTTCTGGTCTTATGGGATATAATCTATATGCCATATACAGAGCTTCCTCTATTCCAGTCA
TGTCCAGCAGTATGTCCTTTGCAGAAGGAGGGCCACTCCTTTGAGTCTGTTAATTAAGGG
CAGTTATAAATGTTATATGATCCATATGATGTATATTTTAACTAAAGCATAGTTAGCGGG
GTGAATGAAGCCTTGTTCATGCACTGGGCTGAGTGAAATGTGCGCTTTTGGTTGATAATT
ACAAAGGAATTTTTAATTTTATACAACAATTAAGGTTTAATCAGacggcctttaagtgtc
tt
>NODE_42_length_791_cov_19.582806
AAGTAGTAAATACACATCTTCCCCCCCGAGATAACAGTTAAAGGTTTCCATTTGTGAGAC
TAAAGCAGAAGCAGAACAGAAAACATGATGACACAGAGAAAACACCTTGACGCTAGAAGC
GATCTGGTTACAGGGTACATATATATACAGCAGTGTTATCAAAGCAATATGGAAGATGTG
GTTTTGGTGTCTTTTTTTTTTGAAGAATACAGGGGGAACATTAGGAGAAGCATGAGAGAG
TCAAAGTGTCAACGTTAGGTGAGAAGAAGAGTGGAGGAGGAAGATGTTAGGAGAGAAGAA
GAAATAAAAAAAGTCTCATGCACTAGAGGAGAACACGCACTCACACCCCACAGTGGCAGA
AGCGGTGTTGGCGGCAGTGGCAGTAGTGGTAGTAGTAGAAAAGGCTACATGTGTAGGGCT
AGAAACATTGGTTACATCGTGCTGTTGTTGGCTGGAGTTGGAGGCCTGCCGCCTCAGAGC
CCCCTGAAAGGAAGTTCCACTCTGGAACGCACTCACTACATCCATCTGCAAAGAATCAGA
CAGCGTGACAGGAGAAAGCCCAGAGGAAATAAAACACAACACAGCCAGAGGAGAGAGAAA
AGAGAGAAAAAAATAAAGAAAAGGCACCAGTAACCATAGAAAATGTCACTTCGAAATTGG
ATTTAGGCATTATAGTTAAAAGAAAGAGGGAAGGGGGATGACTGGGTTTAAAGGCACTGA
TTGGAGGGAGCTGACTCCAAAGTCTGACTTCACTTTCACTCTTTTCTCTGCAGAATTCTT
CCATACTTCCAGCTACAGCTATGCCAATAGTCTTAGAACAATCAGATGCACTATCGTGCT
TTCCATCCAATCCAATATCACTTGCTTCTCATCAGTACCTTCAAACTAGTTGGGTTTTAG
CAGAAAGATTCAGACTGAGTCAGAAATAGGCATAGGAACCTGCTTTAGCTCAGAAGCAGa
acagaaaaaaa
>NODE_43_length_627_cov_24.130781
GTGTTATTTTTGTGTTTTTGAATTCCGCTTGTTTTTCACTGTAAATGCTCATATTGATTA
ATGATTCAAATATTAAACTGTGGAGTTAAGACACAGAGCTACGGAACTAACAAATTATAC
GTTTTGGGCCATGCACCGTCTCACGTTTCAATATTTTTTCTTTGTAAAAGCCAGAAGGCC
TATTTCGAGCTGGCAACAACATTAGATTTGATGCGCATTTTTTTTCAAAGCCTGCAGTTA
TTCCACCTTCACTAAACCTCAGTCTTAAACTTCTGACATGTCCAAACTAAACTTGTAATT
GGGTGAGATATAGACTTCGCTGACCTAAATCTCTTATTTTTTTAGAGAACCGACTAGAGC
GCACGGTTTACTTTCTGAATTGTTTTGTTTGTCTCTCCATCTTTTCAGTGTCTACACAGG
CTGCGACATTGACCGCCTAACTCCATCACCGGGTGACTCTCCGCGTTCACAGATCGTGCC
GGGTGCGAGATATGCCATGCCTAGCTCTTTCCTGCAGGACCAATTTGTCAGCACTTATGC
CAAATCTCGCTTTCACCCTGGCGTGGGGACTGGTCCTGGCACGGAGCGCAGCGTCCCACT
CGGCAACAGCTTGCTATCCCCGCAGCAAACCGAGGAGCCCACTGTTGCCACCCCCCCGCA
GCGATGGTTTGTCACCCCTGCCAACAACCGACTGGACTTTGCTGCCTCGGCATACGACGC
CGCTGATTTCGCCGGTAACGCGGCCACCTTGCTGTCCTACGCAGCGGCCGGAGTTAAGGC
TCTTCCCCTGcagaaggaaggaggctc
>NODE_44_length_588_cov_18.488094
GTAAGACAGAATTGGGCATTGTCGCCAAGCAGAGTAGAGCAGAGCTAGCCCCCATTCTGT
TGATCTGAGCAGGATCCCGGAGAAAACAAAACTGCATTGTTCCCCGCAGATGGAAGCCAG
TGTCTCCTGGGTAACAGCATTAATCTCCCCTTTTCTCCTGCTTCCTCTCTTGTCGGGGCC
ATAATCGGTGGGCTCCTTTCAGCAGCCGAGCCAGCCTCAAAGCCCAGGCTCCTAACTAGC
CTCCTAATTAGCTGCAATTACAATGAAGACAACATGATGAGATAATAGAAATTTGCAAAA
TAATGACATACCACGGGAAAATATTCCTCCTCCCCAAGCACCATTTTTTTCCCTCCGGGA
GCGGCACAATGGAGAGCCGGGGCCCTTTTCTGAAAGCGGGGAGCTCAGAAAAAATGGTGG
CGCATTATGTGGCATAGAACCCTATTGTCTGCCTTCTGGTTGCTTCAATCAACAGGCCAT
TGTCTGGCTGCTTAAATCAAAATGACTCAAATACGGGCTCCGTAATGATGCCCTCTCAGC
AGTGCATACTGAACACAGAGACAGATTGAGGGAGAGAGGAGAGGAAGAGGAGGAAGAAAC
GGGAGAGGAGAAGAGGAGGAGGAGGAGGAGGAAGGAGGAGAGGGGCTAATCGTGTGACGC
AGGACTGAAATAATTAGGTAAGAAAAAAGGGCCGGAGAAAGTCGCCGAAGATCAGAAGGA
AAGGGGAACCGGTGACGGACGGATACAGCTGTTTTCATCtgctcctgt
>NODE_45_length_1029_cov_28.446064
AAGGACCGCAGTGAGACACTGGGCAGCAGTGATGAGATATTTGGCATTTTCAGGTAGGAA
AAAGTCCAAGCTGGCCTTACATTCAGAAATAACACAAGTTCTTAAACTATTGACTGCACT
GAAGCAGTAGACTTCAAAAGGTCCTTCTGACCTGTTTGCTGAGGAGCCTCAAACCAAGTT
TTTTTTTTCTTCTTCTCCTTTCCCTCCCCAGTACTATGCGTTTCATTATTAATATGTTTT
TTCTCAAGTTTCTCTCTGACCCAGGACATTAAATAAAACATTGTATGGTTCATGAAAGAT
TATGAAAGAGCAGAACGTAAGCAGCAGGAGGTGTAAACTCAGCACAATTCATTCTGGTAT
ATAATGTCAATGCCAGCAACCCCCCTCTCACCCTACCTCCATGCCCTGCAGGCATATTGG
CGGAACTACCAATGGATGCTAAGCTTTTTCCGACAAAGCTCCGAAGATAAAGTATCTTCC
TTTTATCCCTTCTGCAAATCAATTCTGGGCCTTACAGCAAAATCCCATAAAATAACTTCA
AACACCACTACTTACTCCAAAAATTTGTATTATGGCTATATCTCTTTGAACCCTTACCAG
TGAAGTTTTGGAGGAAAATGATTTAAGTGTTATCTGCTAAGACATCAGCATGTCAGCACT
TCACCTCAGTTTTTCTTCACATGTCAACCTGAACCTTGTATTTCTCTCCTTGTGTTTGGT
TTTTGATTGCTTCTAACCATCCAGGCCTGGTGATAAATACAAATGCTGCTTGTAAACTTA
ATGGCTGTAGTAAGTGCAAACAAGATGGTATGAAGCCCTGCTGGTGCTTCGTGCTCACTC
AGCTGCTGAAATATTCATTCCCTTCACTCTTCTTCAACAATATGATAGAAACTGGGGCTG
ATAAGACAAGTACCTGAAGAGCAGTCAGTCAGTGTGATTACTGAAGAGGCTGCAGTGACT
GCTTGATTAGCTTCAACCAAAAGGAGCCAAAGAACTCACTATCAATTACTGTACAGCATT
TTGATTACTATACAGTATATCAATTACCATACAGTGTACACATATAAGTACAACAATTAC
AAGATTAGAATACTAACATGTATCTTAAGTCAGTCATTAGCATAAATAACATGATCACTT
GAAGTGTTGTTGCAATTAACCGGATAGATAGATAGATAGatagatagatagatagataga
tagatagat
>NODE_46_length_926_cov_29.293737
TAAAACAATACCTCCTACCTTTCTTAACAAAACAGTGAGCTGGTGTAAAGAAGTGAATTG
TGTAAACACGAATAATCTTAAATCAGATTTGTTAATTAATAGATTGCAATTAATTTGAGA
TTTGTGCTTATTTTCAGTCAGCACAACTATTAAGATTTTTAGCTTCGGTCACTTGACTTG
GTAGACACATTATATGAAACTATGTCAAAGTTTTCATAGTTTTACTTTTGCTTTGAGAAA
TTTTTATCACAACTATCCATTTGCCCTACAATGTATTCGCATCAGCTCAATTTTGGAGAG
CACATCAGCACTTATCATGTATTCTCGTTAAGTGGAATGAGAGTGGTGCACCATCTACAA
GAGCGTTACTTATCCGTCTGTATTTGCCTTAATATTCTGTGTATTTCTGGTGTCCTGTTG
TGTCAGATCAGCTTTAAGATAAGCAGTGTGCCATTTCAAAATTATCATTCAGGGAAGAGG
TAGCTTGTAGTGTAAAATCAATAGCTGCTTAAAATTCATTGCCAGGCAATCCATTTGCCC
TTTATGTTGCTAACCTTTCACTTAAATATGCACCATATTAAGATTTCATTATATACAATG
AATGTCACAACAGTTTGCCCACTATTTCTCTTGTTTGCATGGGTTAACTGCAAATCATTG
CACTTGTAATGTCTGAAAAATGACTTTCATTAACATTATGCAGGAAAAAAAATGAAAAAA
TATATGAGCCTGAGTAGCCTAATAGGTATTAAAAGGCAACACAGGATGTGTATGATGTTT
TAGTTACAAAGGCCCTTCAACAGACTGGGTGGGCTGCATGTGTCTGACCCAAGTTATGAA
AACAGCATAACACAAACATGCAGTCTGTATACCGGCGCTGTACATTACACCACCACATAC
TTTGTTGATCTAATTCAGCACAAATGTAAAAATCATGCCGGTATGTAAAATCATGTATGG
CAACTTGTCTCAAAAGGAAACAGCTTTCTAAGAAAACTGTTTACTCGTGAGAAAATGTAT
AATTTCTTCAGGCACAGATGAGCTAAATAgaggcagctgaaaatggtccttgcaggggaa
aagttgcaaattagtaccatggatga
>NODE_47_length_847_cov_29.953955
TTCCTTCCCGCGGACATTCTTCCCAAAAGCAGACGTGGCTGCTCTGCTCCGGTCCCCCGA
CATGCTCCACCGTGACGTGGTTGACCAGCTCGTGCATGGTGCTGTAAGTTTTCGAGCAGG
GCTTCTTTTGACTCTGCTCCTGGTCAATCCATTTGCAGATTAGCTCTTGCTTTATGGGCT
GCCGCATGTATCTTAAAAACGCCCCCGCGGCTCCGTGAGGAGCAGAAGCGATGTTCACAT
TGAGGTTCATGGAGTTGTAGCTGTGGAGAGAAGACGGTCCATAGTGCTCTGGCCTGTGCC
CGAAGTGCTCTGGCCTGCCGTAGATGTCCCCCGGTATACCCAGGCGCATCTGCCCATTGA
GGGCATGGTGGTGGTGGGCACCTGGGGACGCCTGGTCGTGAAGTCCAGTGAAAAGTGAAT
GGGCCCCACTTTCCGTGTGCCCATAAGCACCTGTTGGGGAGATGAACATGCCATGGTGAT
GAGGGGAGGAGGCGGAACTATGCTGGTCGCCAAGTGCATGCATAGCAGAGGCTGAGAGTT
CTCTCCTGAGGATGAAGTCCCTGCTGCTTGAGTAGCCTGAGTGGGGGTGAGCCACGGGGA
AACCAACTGTGGTCTGAGCAGAAGTGAAAGATGCCGCGGTCTGGGCTTCGGGATGGCTCT
GAATGTGCTGAGATGGGCTAAGTTTGAGAGCATTTGTCTGTGCCATGTGCTCTGGTCCAA
ATGGAGTGAGTGCCACTCCGGGGTCGTTGCCCAGCTCCCCAGGGTGGAGGTGGGCATGGT
GGGAGAGAGGGTGATGCCCCCCTAGCCCCGGGAAGCCTGTCATATTCTGATGAGGAAGGG
GTTGAGTCGCTGCCAAATCCGCTAATCTTATCGCCGGATTCCTCTTGCTTAAAGGGGGCT
CCATAACTACACTGACAAGTCCATCCGCACTCACCGCAATTGTTTTTCACCACACCACGC
TCTCTAAAACATGAGGAAAATATGTATATAAGGGGTCTATAAGTTCTTTTGTCCGGCTTC
TAACTCt
>NODE_48_length_648_cov_36.262344
TCTTAAAAATGGAGAAAATACAAGAAATGTAACTAAATTTGAACCAATTAACTAATCTTG
AGTCATCTTCCAATCAACTTTTGAATAATGGCAGCAAATATCAAATATTATTAAGAAACA
AATGAACAGACATAAACCAGCATAAGCATGTAGCATTGATTCACTACTGGAAGACAGCAC
ATTCTCTCTTTTCTCTATGGGCCATTTAGACTGCTAAGGCTAGCATTTGAAAAATACTTA
CCTTGTTATAGAAAGTTTAATGTCATATGCAATTGTTTGACCCTTATGAATATTAAAGGA
TCCCATCTCTGGTCTATTAAAAATGCATGTGGCTTTGTGGTTGTTGATCACGTTTAGAAC
GCCCATGCAAATTGGACTGTCTTCGCTGTCAAGGCCTAAGATGAATAATGTAGTTGTGTT
GTATATTCAGGGACACACCATTGACAGTCAATTAACAAGTTTGATTGGTGTGTGAACTCA
TTCTTTTGAACTGTTAATTTTATGTAAATAGTATTCCCTCTCCCTTCTCCACTGTCTCTC
CCCCATCCAGGTCCAACACAGAAAGATGTTCTCCCACCACCACAAACCCCCAGATCCCTA
ATTCCACCTCCCACTAAGAGTAACCAGAGTGGGATCCTTAATAATTGATCATCACACACC
TGCTTCGTGGAAGCTATGGGAGTGTGCCTTTAACAGTCAAGGGGCCCCATGCTAGCCCCT
TTTGATATTCAAATTGACAAATGCTAGCTGGCCTTTATGAATTCAGAAAGGAGCGGGCCC
TTTTCACAGGGAAGAGCTTGTTAAAAGATTCTGGCCACCcgtccaacc
>NODE_49_length_490_cov_5.436735
ACCAGTCATAGCTGAGGCTGATTTTGCAGGACAACATAGTTTCTTACCTTGGCCGATGTG
GCTCAGGTGTGGGTCTAGACTGGGCGAGCGGGGGTCTGCCAAGTCCTCGCTCCCGCCATC
TGCAGACGAGGAGCAGAAAGAGAAAGACAGGGAGTGAGTTCGGTGGTAGCGTGGTGAAGA
AGCGAGCAGCAGCGCTACTTCTTCCTCTCCGATCAGCCAGATGTGGGACCTGAGGACCCC
CAGGAGGCTGCTAACACAAAGCCCTTCCACACCCTTCCTCCTGGAGCCCAAGTGGCCCCT
TATAGTGGCAAAGTGAGACCTCGCTGCCAAGCTCCACTTCTTCCTCCTCCCCCCCATTTT
TTTAGTCTAAAACGAGCCTTTCTATCTCTCAGCGCCCATGCAGATAACAAAATAGTTTAC
ACTGCAGCCACTGTTGCATGCAGTCGTGTGATGGAGCCACAATCAAAGAGCTCACTGGGC
TCCACGGTTCAATGACTAGCAGTAAAACAGTGGGCGTTTCCCAGGATAGATCCACATACG
GCTTAATGATATGAGGATCAATTACGCCCAAGGGAGCAGGCAGGCAGAATTATCCACAGT
GGATGGAGCTGAAAAGAAGGGTTGGTGGAGGGGGGCAGCATCAATGGGTAGCACAGTCAG
TGTCACCAGg
>NODE_50_length_1027_cov_38.828629
CTCGTCATACACATGACTATAAAAAACAATTGTGCTATGAATTCTGCAATTTAAAACTGT
TCCTTTGAGACAAAGTTAGAAGCATCTAATCTTTAACAAGATTTTTTGAGGTTCACAGGA
CAATAAATGGAGATTATTTGGGTGAAACTGTATCTAGACAGTGACAATGACAGACAGCAG
TCACAAACCCAGTCAACATACATACATGGAACATCTGCACACATGGAGTGAAAATGCATC
CTGGTACAAAGAGTCTCTGACTGTGCAATCTGCACCACAGTATTTCACCGATAATGAAAG
GTGTGGAAAAGGCAGTGGTGCTACTGACTGTATACAATGTGGCTGATTTAGTGAAGTTTG
GGCAGTTAGTCACTTGACATAAATAGCCCTAAGAGGTTAATTTACCTGTCACATTTTATG
TGTAAAGTCAATCACATTTGTTCCTACTGCACATACTGCCTGTACTGTAGTAGAAAGCTA
TTTAGCGGGGGATGTTGCGCTGTATGAGGGTGATAGGAGTAATCAAGGAGAGGAGGGGGC
TTCTCCATAGGAAGTTCCTGCAAACAGAGTGCACCCACTTTTTAAACCCCATTTGTCTTG
TTAATGCTCCCCTCTGATTACCTGATTGCACTGGATGACTGTGGAGAAATCTGATTGCGT
AAAATTATATAGAGCAAACTTTTGATTGGGGAGGGATCTGGCGAGCTTGCTGCCACCATT
GACAGGCTTTGTGAAATTTGGCCTCGCTGATTTGAAATCAGCTAAGTGTCACGTCCCGTA
ATTGTAATCAGAACTTAATTTTTTATCCTTGTTCTCTTTCAGAGCACAACTTTTCTCACG
CAAACTTTTAAAGCTTGAACAATACTGCAGTCATGTTCCACATACAATAACAAAAAATAC
AAAGCGATCTTTCACTGAGATATAATACACATCTATATGGCTCAGTGACAGAGCATGTGC
AGTGTGTACTTATCTGTGTTTTAAGCAAAGCACACAATGACTTCATTAGCTTAAACTCCA
CAGTTTAACATATTAATTTGACTGCATATGCAGTTAATGTTCCTGCCTGTTCCTATTTCA
TTTTGGACTTGGACTTGCACCTAGATGCACAAAGAACTGAGCTGCTGCTGTGCCCATCTA
TCACCTGGATCAAAAGTGATTAAATGAAAATCATTTCTAAATAAAGTAGACACCACCAGC
Cgttgaa
>NODE_51_length_831_cov_38.617329
GCTCTGAACCATCTGTGATATAATAGATTAGCAATGAGTAAGAATGACAGCCTTGTCTTA
AATGAAAAAATTAAGAATTATAATTATTAGTAAAATTTGTGTGCAGTGCAGTGCAGATCT
CAAACAATCAATAATTGCTTATATTTTTTTCTCAGGAAGGCTTACACTATAATCTCAAAA
ACCAGTGTTTCTTAAAAAATGTGATTCATGTTTTGTGTCAGTATGTGTAATCGCGTCTCC
AGAGTGTGATTACATTGTATGTCAGTTTGTGTATATTTTTGCAAGTGTGTTGTGCTGTCA
TGTTTGTAGCATTCCATGTGGGAGGGTCTGTTGATAAGTAAGCCATCTGTAGTGTTCTGC
CGAACGACATGTTGTAAAGCGCGATTTGAGAGTGTGGAGAGACTTGACTTGACAAATCTT
GGCACATAATGAGACAGAAGGGAGTAAAGGCAGAAGTCTGTCCAGAGATAAACAATTAGA
TTTGTCCCTGAGGTAAAGGCCATGCAATGCAAGGACTCTCAGACTAACAAAATCAATATG
GCTTCCAGTAAGAACACTCAGGGGGTAGAGTGATGAAGAGGTTATCATTCATTTCTCAGA
TTAGGACACACATACACAATGAGGAACAGTCTCGCTTTAAAAATCAATATGATCACTAGC
ATGAAAGATGCTTGTCAGTGATGTATATATTTGAAAGTATGCATCTGCTATTCAACTCTC
TGTCAAATGTGATTGGTGTAATGAGACGTGATAACATAGATCAACAGGGATACTGAACCA
AGCTAGTCAAGCCAGTTTTCTTCAGCAGCCAATTGTGAGAGGATCTTAGAGGAGACAGCA
TTTGGGAATGATATTTTCACACCCCCAGATAAAACCATAATGGAGCATGAGCCATAGACA
GAGTGGGCAGTCCCTTCGCGTTGCATCCCCTCTCAGGCCCTGCCCAGACTTGCAGGTCTA
ATCTAACATCTCACCACTGTTCCCAGCAGGCCTCACAAGGGTAGCACTGCc
>NODE_52_length_759_cov_21.105402
TGCGTCTGTGGCTCAAATCTGTTGCACTGAATTAAATGTTACATTTCCCTTGTAGCTAGG
AAAATGCAGCACAAACAGAAGGATGACGGTGCGTAAAATTTACTATCGTGACCACAAAGT
CCCTACTATCGACATGCGCTGCAGCATGGTTCCGCTTCAGGCGAACCAAATATGCAACAC
TAAATATCTTTGTTTTTTAAAAATAAGCATTTTTTCCCCCCCGGATTGCTTTAAAAACAT
CTTTGAATATTCACTGCAAATTAACAGCGTCCATTCTGAGGTGTAATGGATTTAAACACC
CGTGCGATTAAAGTCACACTAACACACAACAAAATATTTCGTTCGCTATGAAATAAGTCG
CAGGCCTGTAGTCAAAGTTAAAAGCAACTTACTGCAGCAGCTCTCAGTCCTCCGCACCAA
CCCGACTACACAGTCCGGAGAAAGGTACTGCATCCTCACTGCCACAAAGCCCTTTCTTCC
TCCGATAAGGGGAAGCCAGCAGCTGCGATTCCGGACAGTTAAGATTATATATGATGTGTA
TATATCGAAGGTTTGTCAGCTCTTCCAGGCCATAAAACCCACTTAAATGACACCACGTGC
TTCCTATGCACCATTCACAGGCCCTGCTTGGGGCAATTGGCATATGTAACCTTGTAAACT
TTAAAATACCCTAAAAGAAAGACATACAAAAAGGGGATTGAATACATTGTCCACGCATAG
GTTAGGCCTAACAGAGCGCAGAGAAAGTGGACGCTGTGCTGACCGGTCCACATAACCGTC
AAGGAAGTTCAATAGGAAGCTATTAGTTTGAGAGGTGAGTTGATTTTTATTTTCTTTAAG
TAGTGCTAGAGAGAAATTACCTCCTAACCTTGGGGCTACACCGGCGTCATACTGCTACTT
GTGCTAAAGCTGCAgttggacacagacgcccggcaaact
>NODE_53_length_423_cov_46.210403
GCCAGGGACCCACCCCCACCCCACCACCAACACCACCCCTACGTACACACACTCACACAT
CACACACGTCTACACGCATACACATTAAACAATACTCTAATTACAACATTTAGAACTCCC
CCTTGCCTCCTGCGTCTCCCCAACCCCCAACCCACAAATCTGTGAATCTGGAATTGAATT
TAGCCCAAGTTGAGGGCTGCGCTGGCATGAAAAGACTATTTGATTAGAACGGCAGTTGTT
TCATTTGTGGTGCAGCAGATTGCAGAGCCTCTCTATCCGGTGTGCAATCTGTATTCATTA
CTCGGTGTAAAAGGATGATCCATGTCCTGACACCAGGCTCATCATTTCATGCAGATGCAC
AGCAGCTCCACAAGGCCCTTACCAAGTCACCATAAAATGCCTCCTGCTGAAACCTCAGCA
ACACTCCTCTCCTTTCTGCCCCGCTTACCGCTTTCTCTCCCCTCCGTGGTTTTGCTAGCT
TAGCCCGCTTCTGTCTCTGATTACTTTGTGACCAGAAATGAGTGAAACTGTGATAAATGG
ACGATTAGTTGGCAAGTTTCGCATTACTTCTTTCAGATTCTGGACACACTGCGCACATAA
ATc
>NODE_54_length_686_cov_54.688046
GGCCCTTCATCCCTTTGTTGGAGTGTGCATACCCGTTGAGGGAGTGCCAAACTGGGCTGA
GCCTGAGATGCTGATACAGTAGAAACCTGTGTTATCCTTTTAATGAGTACACACACACAC
ACACACACACACACACACACACACACACACACACACTTTCCACTGCTTGGCTATTAGGCA
CCAAGAACAGGAGGAAAACTATTTGAAAGTGAATTTTAGATTTCCGGTCGTGGAGCTCTG
CCTGGGAGTGGCAGCCGAGCAGAGGCGCAAGCAGTGCACGCACACACAGACACCTCATAC
ACCTCAGTGTTTCAGCTCCAGTTGCTCTCGCACACAGCATGGATGATCAAAAGAGGCCAA
CGGCTGCCGACCATTATGCCAATGACACTTTGAGTAAGAGTCCAGAGAGCGCAGCGACAT
GACAGCCATTAGGGATTGAAAGTGGGACTTTAAAGGAGGGCTGAAGGATAACTGTCAGTG
CAGAATCAAAGGCAGAAAGTGAAATCTTCATAATGTATTGCCCTGGAAAATTCCTGCTCT
AGCTGTCTCTCTAAACCACTCGCTCAAAAGTATCCCATACACAGCTACGCCATTCAACTC
CCCAAAAAACATGAAACAGCCAGGAACAAAGGGCTGATGAGGGGAGTTCAGAGACTGGCA
CTCTGTAAATGAAAGCGAACAGCGGTGTGGGCCATTGTGCGGGTGGCAGACAGATAGATC
ATTAAAGACTGGACTGGGTTAAACTCTGAGCAGAGGACTACTAGTAAGCAACTCTAGCAC
TGCACCTCTGTTTCCCCCAGCTTAGATCCAGCTGACAAATGTGACTGAACCAGTATGGCA
GCACAATTAAAGCTAATGgatcacac
>NODE_55_length_1041_cov_40.204613
ATTAAGTTAGCAGAATGAAAGAGGTAACCACCTTTCTGCTGTTCTGTATACACAGAGCTC
CCTGGCTCAGCTGGCTTTGTGGTATTAGAATATAAACAACAAAATGGAGGGAGGAAGGCT
GTGGTGTATCAGGTTTGTAACAGTGCATGTGCACGCGCGAGTGTGCCTGAGAGAATGAGA
GTGTGCTGAGGGGGTGGGGTGTGAGCCGATGTCATAGGGCCCTGTCTCAGTCCTTGGTTA
ATAGCCATTGGTCATAGGCTGTCTCCCCTTTATTTCTTTTGCTCTCCTGCTCTATCCTCC
CAGGTCTCCCACTGGAGCAGCGCCCTCAGGCACCGCATCATTTATTGCTGTCAGGAGTCA
CAGTGGAGAGGAGGGGGAAGAGAGGAGGGGAGGAGGGGGAGGTGTGCAGGAGGAGGGGAG
ACAGGGAGGAAGATGTGCTGCAGAGAGAAGCCAATGGAGGCGATGGGGAGAGGCAGGCAC
GCTAGACTGTCAAATCTCAGCCGTTGAATATTTAATGGAGCCTGGAGTGTTTATTTAGTT
AGCCTGTCGATTTTTACCGCTCTGTCAATAGCGGCTCCCATGTAGCCTGCTGATGATCTT
TAGTGTCTCTTCCCCCAGGAGAGGCCAGGCACTAAATGCAATTATGGATTTTCCTGCACC
GCAATGTGTTTGATATTTTTACTGATCTAATTTGCAATCTGGTAGTTTATTGTTTGGCAT
TTTAGTGGCGCTCAAGTGGCGAGGCAAATTTGATTTCCCCTCATAATTCTTTATAACTTC
ATTAATGCTGTTAGCACATTGGCACAGATCTTAAATAAGAATCATCCCATGGATGAATGC
ATTCCTCATTTTATTGTCTCCATGCCCCATTCTTTTTACTGATTCTGGTTCTAATTAAAA
ATCATCCTCGTGGTGTACTGTCTTTGTGAAATATGAAATCATAATCGAATTTGAATGGCT
CCCTTCACAGTGTCTTGCGTATTCAACTGTATGCCCAGATTTGTTGTGGGCAGAAGAAAA
CAGAATGAAAACAGCTTTCTTTCAGTGGCATTCAGCATCTTCAGAGACAAATGAGGGTAT
TAGCCACAGAGCAACGAAAGTAACAGAGGCAAAATAATGTGGGTGATTGTCTCGGAGAGA
CAGTGTGGTTCCATGTGTTTCTGTAGAGCCGTAGGATTTCTAGCTCTGTGACGGATGTGT
TAGTtagaggggcagcattag
>NODE_56_length_816_cov_37.409313
AGTTTTTGTTTTTGCTGAATCTCAACTTGCAGGACATGCAGGACAAAAATGAAGAGAAGT
AGCGATTTTTAAATGATAACATTTACACACTTTTGATTTAACTTCTGAAGATAAACAACA
GCTAACAAATGGGACTCAGCTCTGTTTGGCAGAGAACGTGAGTAAAACGAGTTTACACCC
TCCACCCTAAACCAGGACAAAAGAAGTGCAAACTTTGTCTTATAAAGTAGTTGAGTTATT
TTAAAAATGTTGCTGAACAATCCATTCTATAGAGCTAATCATGTCATAGGTATATTGTAG
GAGGAAAAAAAATAAAGAGAGGGGAGTTAATGAGTGATTAACAACAGCAATTAAAAGATG
AAGAGGACGGCAGATGAAAAAAGGGGTGTAATTAAAATATCAGTCCTCTCATTGTCAGAA
GTGCGAGTGTCATCCATTGTGCACTTATTAAAAAGCTGGGTGGAGGGGAAGGAGCGAACG
GCGCTTAATTTCAGCAGCCCAAAGTGTCTGGTAATCTGCCCATGGATGGGGCTGGAAAAG
GCTGTAACTCATGTTTAAGTGTTGGGGCCGTGTCATTGCAGGTTCACAGTCATGCATTTC
TGTGTTGACACCCATCGGGGCAGGGGATATTTGGCAGTCAGGAGTAATTTAACTTAATTA
ATGGGATGCATATTTGATGGAGGAATAAAATATCCCGGCTCAGCAAAGTGGAAAAGGGGA
AAGATTTAGTGGGAGTTAAAGGTGGAGGGGAGAGTAATTTGTGCATTCAGTTACCGGCTG
CTTGAGAGACAGAGAGGGAGAGAGCAAAAGAGATGAGAGAGAGAGAGAGAGAGACAGAGA
GAGACAGAGAGAGAGTGCGTCAAGGCTGATAAAGATGGCAACCGGGAGAGAGGAGGAAGT
GGAGGGGAGGATGAGAGATGGATGGTTGACACAAAGCTGAGCTGATGTGTAGAGGGGAAT
GGGCTGTCCCTCCATTGAGAGGGCCATCAGACTGAc
>NODE_57_length_631_cov_46.877972
AAAACATCAGAAAAGACTGATGTGCAGCAGTAACATGTGCCATGTTTTTCAGATCCTGGT
AAAAGATTTCATTGTGATATACTTAAGACAATAAATATTTTTTTCAAATGCAAGAAAAGT
TCAAAGGCAAGTTAACGTTTTTCTTTCATTTTCTTATTTTATCTATTATATTTTTTTAGG
TGGTAACAGTTTAAACATCAAAAAAAAAACCTCGAAAATATATTTTCTTAGATCACAAAT
TGAATTTTCTTAAAACAAACATTTTAATTAGCTAACATGAGCACAGCCACAAGTAAATCT
AAAGTGATTATTCCTGCCCTCAGAGAAAGGCTGTCTCCCTGTGCTCTGTCAAAAGGTCAA
TTATGGCCCCAAACCGGCATGCAGTGACAGTGACCTGGAAGCGCTACTGATGACCCCACA
TCCAGGGGCCCAAAAGAGTTGATCATCTAACATGCAGGCTGCCTGGAGCCATGGAAATCT
GACATTTGTCCTTATTCAAATGAACACAAACAATATGCATTTCATGCCTCTACCTAACCT
GTGCCAAATCTAAGGCATAGGGACCAGCGGTCTTAATGCATTGTCTTCCAATCCAAGTTT
ATGCCCTTCCTTGTGAATCCAGCCGCACGGCAATCACACACAGAGCCTGCAGTAAGAGCA
GGCAGCAAAAAGGCACCATCTTCACTGGCAACACTGGTCATTACAGTTGTAGTCCACAGT
GCCGGGGTCACAAATTGAAATGAGGTCATACAGGAAAGCAAAATGTTAAGGGCAAGAACA
ATTCATGTCGTGTGTACTGCGAAATAAGTCa
>NODE_58_length_815_cov_33.541103
CTTATGAGTACATTTGCTCTTGACCATAACGGTGCATGAAGTGTCTTGCTGATGGGTGCT
ATCAGTATGGTGAAGGAGCACAACACAAATGGAGAAAGCCTAATGTTGGATATTGTTCTT
AAGATTTCAAGCCAAATTTTAATTTACTGATTTCTACTCCTTAATAAAAGGGTTTAAAGT
CCCTATTTTTAAAAACAATTTGATATTAATGTTCAAAACATTCCTCTAAGAGAGTCCTGT
AAGTCTCCAGCTGTGTGCAGTAAATGGCACACAGTGTGACATTCTACCTGTAGCTGAAAA
TACATTCCCTGCCTGAGGTGCCTACCTTTGTGAGTCTTTTACAGTGTTATACTCCAAACC
ATTCCAGTACCACCCGGTGCATGCTGTTGTACTCCTGATGCACTCAATGCATGGAGAATA
ATAATCTGTCTCAAGTCTGTGTTGACCTGTGTCTTTGGAGACAAAAACAAGAAAGCAACA
GGTGTAGTATTACCAGTGAGGAACACCAAAACATTTTGTCATGGATTTAGTGCTGCAGTG
TACTCAGAACGTTCTCTGTTTTTCAACTGAAGGTTATGAAAAGCCTTGGAGCCTTAACAG
CATGTCTGGCATGAGCGGGGATGCCTCTGGAGTGTCCTCAGTGTCCGCCCTGCCCTGCAG
CCCACCCTGTCTAATGCAGCACTCACATTCTCCCATCCCATCCATTATGTAGCATGGTTG
AGTAGCAGACACAATGCCATTGGAAGGCCAGTCCACACTCCTCCTTCTTATCTTTCTTGT
CAGATTTTGCTTTGACACTTGCCTTCGCTCCTGCATTTTTTTTTCTTCATTTTTATTTCT
TTACTTTTCTGGAAAACTGTATCTTAACTGTGCTTATACTCAAGCTTCCCAAGTGTTCTC
CTTGGGTGTGTCATCATATCCTAGACTAGAAAACATTGGCACATGCCACTCTGCATGGGT
CATCTCAGTTGCAGACAAAGCACTGTTCTACTTCt
>NODE_59_length_607_cov_49.627678
CATCAATCCATTAACCACCTATGCTACTTAACTCCTTTTTGGTCCCATGGATCTGTATTT
TAGTTGATTCCAGGTGTCCCAAGTTTACAGGCAACTATTTTTTTTTCCTCCAGAACAATA
AACTCTGAGGGGCTCAAGGAAAGGGGTCCACGCATGGAAGAGGGGGGCCGAGAGAGAGAG
AGGGGCTCCGTTTATTAGACAGCAAATAGCCGGCCAGTGGGTTTATGATGTGGAAGGTCA
TTGTTGGTTAATAAGTGGCCACATGAGTGCAGGCAGGTGCTGTGTTAACACCTCCTCTTA
ACTCGCCTTTCCAGCAGAGGCCATTCATCAGCCCAGTGTTAATGAAGGCCATATAATTAA
TAGGTGGATAGCAGAGAAAGCCCCCTGAGTTAATCAATGCAGGCCTGTTTGAAGAGCAGG
GCTAAGATGAGACACCAGGGTTTCTAAAAGTGCAGGTTCTTGGCTGTAAGAGTGGAAGCT
TTTTAAGAGACAAGCAGGTCACTGAGACAAAGAACAAGAGCTCTGATGGCCTTCAATTCC
AAGGTTTGTTAAGACTTGTGACGTCACTGCAACTGCATGTTCATCCAGAAATAGGCTTAC
AGAAATAGCACATCACTTAAGGCATGTTTTGTGTGTCATGTCAACACATTTTATGGTTTT
TGCATATTATTCAGTGGCATTAAAATGACATGGAAACGGGTTAAGGTAAGGGTTGAGGTG
AGAGGGAGGGTGTCATTTGTTGAGGCTACTTGGAGTGAAACAACACACAAAAAGCCaaaa
aaagcgt
>NODE_60_length_961_cov_36.171696
GCCTTTGGCAAGATTAAGCACAGTGTATTGTTACACAGTAATGTTTTAAGACGTGCAGTA
CTCCAGGTGACTTTATACTTGCTGAAGGGAAGAGTGCTGTCCATCCTCTATTCTTTCTCG
ACACAGACACAACAATTCTGTTTTACTCTCTCAGTTTTTCACTTACTTTAAAAAAATGCA
CTAAAACACATGTCGACCACCACGTTCATCTCTCTCCTCTTCCATACCCGTCTCCTTTCT
TGACTCAGGGCCACTGCAACGCTCTGCTCTCCTCTCACCATCTCATATCTCGCACACAAA
CACATACACACAAGAAACACACGCGGAAACACACATTTCCACTGCCACCCGCGTGCATTT
ATTTATTCGTTATATTTCCTAATTCAGTTTGACGAATGAGTGACAGCTTGACACTTCATT
CGGCAAGATTAATAGAACGACACAATATTTACGTGGCAGAGACAGCCAATTATCCCACCA
TCTATCATCCAGATTATCTTTCTGATTGAAAACTACTCGTCCATGTAATCGGAATTATTT
GGAATTAGAAGGGAATTTATGGCTTCTTGTGTCACTTTTCCTGGACGGTGGTAAATTAGA
AATATTAGATACATAAAGAGAGTATAGGAAATGGGATAAATAGAGGCCTGGAATTAATGC
CACACATCTCCTTTTTTATCTGTTTGCCAGTCTCTGTGCCTCTGAATGAACCCCATTTTC
TGTCACCATTTTATAGGTTATCATCACATATTATTAACACATACTGTCGGCTATACATTG
TGGTGATGACACTGTGTAATTCACACTTATATAAAAGGAGTTGTCACACTCTTTTGCCAT
TAACTCCAGCATTTTTGTAGAGAGACTGTAGATATGTTTGGTTGAGCAATGAGTTATTTT
AATCAGAAAGCAGAATTAAATGTGTTCAACTTTGAAGACAGTAATGGTTAGATCTTATCA
ACAGAGATAGCCTTGTGTGTATTGATCTCTGGCTATGTTTTTTTAAATGTCCATCTCACT
CAAGGCAGCACCGACATTAGTTTACTCCTTCAACCTCTGTCCTTCAGCCTCTGTTGAtta
attcacccgactcatttctatctcaccctacaatactttgtattctgttttcatacatca
c
>NODE_61_length_520_cov_29.436539
CTGACGTCACCAATGATGCGAGCTCATTTGCATACTTAACGAGAATTAGTAACGCAGGTA
CTGGCTGAAAGGTTGACTATTTGTCTATTGATCCGAGCGGGACGGCGGCACTCAAATACA
GTATGTGACATCCGGTGGCCACGGGAACAAGTACACACACGCAAACACGAGTAGGCCTTG
CTGATTAACATCTACTCCCACACTCTCCTACGATCTCAATAATAACTCTAGGAAGAGCAG
AGTACCTTAACAGTGAGGACTGATAAGGAGGAAAAAAAGGGGGAGAAAATATAAAAGGTA
TATGGTTTAAATGAAAGAGAGATCAGAGGAGCAGAGTGGGAGAGAGGAGCATTTTTTGCC
ATTTCACCCAGTTTAATAGGAGGACAGTTAATGGGCCTTTTTTATCGGGCACAGGCATCA
ATCAAGAGGTGTCAGGCGGCCGCTGAATCTGGGCTGTGGTCCTCTTCACAGATGACTGAT
TAGCAAGCCAAAATCACCAGATCCATCTTCCGACGGTCACTTTTATTACAGTCATTTTTA
AAGTGACAGCAACCTGCCTTGTCTCACAACACTGGCCACCGCATATATATTCTCCCCCTC
TCTCTTTCTCCCTCTCTGCATCCGTCTTCCTCTCTCCTTCTGTCGCTGAGTATTTGGTCA
GTCACTCTCCTGTTGTTCCTTCAAACCTGCGTCCCccccc
>NODE_62_length_1001_cov_33.990009
GTGGAACAGCCGGCCTGAGCATTGGAGCCTCCTACCAGCGTCGCTCTGGAGGGGAGATAA
GGCTGCAGACGGCTATTTATTGTACATTTTAATTAAGTGCTTGTTAACGCTAGTTATCTT
AACAGTCACAAAATTACCGTTGTAATGCATTTAGTTTGAGGAAAAATGGAGAGGGTTGGA
GCACTTTATGAAAGCTGGCACAGCTTGCCTTCATTTGAAATCACAGGATAAATTCAGAGG
AGGCGGATGCCACAATGATCTAAGCTCAGGCACTAATGGTTATTTAATATGGCCATCAGC
GGTCCCAAGTCCCCAGCATACGGCACTCGCACAATAGCCTCCAAACCCTCTTTAACACTT
ATTTGAGATGACAGGAAAAATGAAACCGTTTGTGCTTTCAATGGAAAAGCAATCATTGGT
ACATTATACTCCGCTTGCCCTATCATGCTAATGCCGGGTAAAAATGTCACCAAATGTATT
TAAAGGCCTGATGGAGTGTTGCCGTTTGATTCCTGCTGCCTGCCTGATTAATAAAAACCT
TCAATTTGTATGTAAATGCAACCTGGGGCTCATATCATCTGCACACCTGCACCTGGAGAA
AAATAATAAACTCAAGTTTAATGTGGCAATTATGAGAGTTTATGGGGATTGTGGGGAAGA
GGGCGGCAGAGGAGAGGCTGGCTTGATGAGAGGGCTCTCAGAGGGGAGTGGGCCGACCCA
GACCAGCCCGCTACAGGAATGACCTGATGCACGAATATAACCTCAGCTTGCAGAGCTTAC
TACAACATGCATGTTTGCACAACACAGTATGGTAGTCGGGATTAAGGCAGTCCACGGATG
TTTTGTTAAAAACAATTATTGCTTGGTTTGTATTCCTATCAGCTGCTGTATGTTGGACAG
CTTAGATTTAACCTGCTAAGCACAGTAGTAGAAAATAATACGGTATCATGTGTCTTTGTT
TTTATGGTGATAGAGAACTTGAGTAGTTTTGACATTTTCTTTTGTTCCTCTAAATTTTGT
GTTGACTTCTCAGTTCTGAACAATGTCCTTGTGCATTTTCCTGCATAGTACTTGCTTTGC
GCTCTTGTCAACAGAATTATCACCATGTCACGATGTTTAGCATTTAAAAGAAACatgctt
gggtctattatcattcagcatgtgattggtattaaccttac
>NODE_63_length_825_cov_33.443638
TTTTTGTGTGAAATAATAATTTGGTGATGCTTTTATTTGAATACAGATGATCGACCAGGG
ACTGTCAGGGAACTGGTGCTTTATTACAGAAAGTGCAAAATAAAGGGTTTGGTGATTTTA
AAACACACATTCATATATATTTATTTTTATTAGAAGCATATTTTCATGTATTTATTCTGC
AACATTATGGCGTGCTTTCATTGCGCATTGTAAAATCCATCCATTTATCTATGCATTCAT
CTATGCATGTATCTACGTGGTTGTGTGTCTGTCTGGTTGAGGTGTGAAGCTGCATCACCA
GCACCAAAGTGAACTGCAGATAACCTCATGACGTGGCACAGACATAGTATTCATGCCTAT
ATAAAATTCACGGCGGCCGCATGTATCTGGTGGTGGTCTGAGCCGCTGATAAGGCTTTGC
ACACTATCTGCCTTCAGTCTAGATGAAGGATGAGCTTCTCAGCCATAGACGTTGTCCATC
CTGCTGATGCTCCCTCGTCTCATCGTAAACTCTTGTGCACCCTCTGGTGCTTGCTAGTCT
CCCAAACTTCTTTGTGTAGCCTGCTTTGCAGATTGTCTTCCTTGTCTGTGTGGTTGCTCA
TTATTCAGAGACAGACGGATCTCAGGTCATCTGCAGCTGCAGCAAAGGAGAAGCAGGAAA
GATGGCGATCATCCATTAGACCGACCGGGCGCACGCATGAAATACGAGGACAACTTTTGG
GAGGATCGCTTGAGGAGAAGATTGTACCAGTGAGTTTTTTTCCCCCCTGCTTCTCGCACT
ATATTTCCAGTTTCGTCAAGGTTTTCGGCTGGGCTTTCAAGGTCTGCGAGAACGTCGCTA
TGGTAGATCATGGGATATAATGTGGAGAGCGCCTCGTGAATGACCTGGAAAGAGCGGATC
TCCCCCCACCGTTTCTCCTTTTAGTCCAGTTTGGTCCAGACGACTCGGTTGGAGAGAAAG
TCGGGTTTTTTTTTTTTttatgtgtgtgtgagtgtgtgtgtgtgt
>NODE_64_length_524_cov_50.765266
CCCTAAAAAAAAATTCTACAAAATGTACTATGGTGTTTTTCCAAAGGCAAGAAATAACAT
AAATCTTTGTTTACCAAAAGAACACATTTATAGATCGAGTGGGGTTCTTTTTGATTCCTT
CGACAGCACTGTGGAATACTTAAGAATACAACTTTCAAACAGTGTTTAGGAAAAAGGCAC
GGTGAGTCAGTGACATGCACATGTGAGAGACAAGAGAACACTGATTTAAAATATAGAGTG
AGGGTTTAATAATGATACAAACCCACGATATGTAACACCTCAAAGCAGCACATTGGCACA
AAGTCAGAAGTAAGACAGCACAGAAGATAAAAACCTGTCTCAAAAAAATAAAGAATCAGA
ATAAATATCTCAATAAATAAATAAACAGGTAATATCTCATTAATTACTTTGAAACTAATA
AATACGTACATTTGAAAATATGCACATTGGCAGAAATCAATAACCAAAAAAGTAAATAGT
ACTTAATACAGAGTTACTTAGAAATCATAAGTTATTGATTACTTAAATCAAAAGGCACAT
TTATTAAGATGTAAGAATGGGGCCTGCAGTTGTGATCGCATGACTGTCAGTACTGTACTC
TAACACCATTTCTGAACCAGAAGTAGCAAACTGTGTGCAATGGCTTTACTAGTTCTGTAT
ATCTGCACCATCAAGTGAACTTGTGTGTCTTGTGTGTGTGTGTg
>NODE_65_length_655_cov_35.946564
AGTTTTTTGGAGTATAATCATTTTTTTTTATGCATCTCATGAGTGAAAACTGAAGACTCA
CAGACTGTGTTTAGATATTTTATGTTTAGATATCTTTAATATTACATGTTCCATGTTTGG
CATTGTTGTTCATAAATAGCGGTGCTGTGAAATGTAATGTTTGTTTTCCATCACAATACT
AATACTATGAATGATTCAGGCTGCTACACTGCACTCCACTTAATCAATCACGCCTGTCCT
GAATGCTGATGAGAGAGAAAACACAGGATTGTCACCCTTTTCTGCGACTTTTAGCCAGTT
TAGATCTAATATGTAACAATAAGTTGAGTGCACTGTTTGGCCTCTGTGTGTTGGGACGAA
TTTGTTTTACTTTTTGTTTTTGTGTTACAACTATGTGTGCGTGGGTGTGTGAGACTGTGC
GTATGTGTTTGTTCTTTCTCTTTTGTGAATTTTGGCTAATTTCGAGTTTGACTGCGGCTC
ACCCCCGTCTCTTCCTGTGTGTCTTGTGTAGGGCTGTTAGTGCAAGACCTTACTGACACC
ATATTAAGTTCATATGCCTATAAGTCCCACTACCTTCTGACTGAGTCAAATCGTGCTGAG
TTGAAATTACCTATGATTCCCTCTCCTTCGTCAGCTACCAAAAAGAATGTTGGGAAAGGT
AACTGAACAGTTTTTCTCTTTCTCCTTTGTCCCACTGGTCTGTGTTTGTGTTGTGCCTGC
TCCCATTCTGATTTAGTTTCCCTTTTTTTTTTTTTTTTTTTTGCACACATCTTTCATTTC
AAAGCCTTGAGGTGCAAAGTTAATTAACTGATTAAACATGCAGTTAATTTTAATG
>NODE_66_length_877_cov_40.548462
CTCACACTCTTTACAAACTAGGCCTCAAAAGCAGCAATAAGAGCTCTGTGATGAGATATG
ACAACAGAAATAATGAATGGAATACTTATCTTTAGGTTTTATAATGAAATTACATAGTTT
CGCTAACCCGTGTATTTTTATAGGTCATTTCCCACTAAACATCATCAAAAAAAGGAAGAG
GAAACCCTCCAGCTTCACACTATTGGGTTTCATTCATTTCATTTGATTTGACATATCATG
CTTCTGTGCCTTGGCAATAAGGACACAACATTGCAGCATATTGGCAAGCTCATTTGCTTT
TCATAGTGAGCGTCGTGTCCAAAAAAAAGTGCCCCCTGGGATAAACACGTGTACGGGGAC
TGCGGGCTCGCCGCCCCAGCAGCAGGTGGCCCATTGCTGCCTAATGAACACCGCAATCTG
TTACTATCGCAGCGGTGCTTTTCACCAGACAATTAGGCGACTAAGCATGTCATTATTCCA
GGCCAACAAGAAGAGCCTCTTCTCTAATTTCATCTTTTCATTCCTGTTTACTCACCCACA
CTCCCCTCATTAACGAGAGATTTTCCAGTCCATGCTAATTGGTTTCAATAACATTCATTT
TAGTTGAAAGGAAACGATTCTGTTAATTGAGGAGCGCAGAGAGAGGAGAGAGGGAGCGAG
GAGGGGAAAAAAAAGAGAGGCTTCTTTTCATTTTCAAGTGCGTCCATGAGATGACGCTTT
TGAAAAAGCGCTCTACAGGTTCAGAGCTAATGAAATTAAGTGATGCCGGCCGTGGCAAAA
AGGAAAGCCTAAATTAAAAGCAATTTATTTTCATTGAGGCATGTGGCACTGTTCGGGCAC
AATTAATGGGCTGAGCATAGACACAGAGATACGGAGAGAGAGAACAAAAAAAAAGAGACA
AAGATACAAAGAAATGACTGGTGGCACAGATGAGTCAAGGAGAGCAAAGTCTAGACCTGG
ACAGATTAACGGTAATGATTTCTATTATTATATTTTTATCTCTTTTTTATTATCTTGCTA
AGTTTGAACTGAAAATGCAGGCGCTAGCTGtgcaaat
>NODE_67_length_953_cov_21.783840
TTTTTTCCTTGGTCAGCAACTAGCTACTAGTTTTGTCCCCAAGATCAATTGCCTTGGTAA
CACAACCAGAAAGAGAGGGAGGGAGGGAGGAGGGGGGGATAGAGAGAGAGGGAGAGGGAG
GGAGAGAGCGAGGGAGGGAGAGAGAGAAAGAGAGAGAGAGAGAGATTTGTGCCCACAATG
GCGACTGTAGGTATGCTAAATACCTCTGGTTCCTTATCCGGGAACTACCTCTTACTCTGC
TATTGGGCCACTGGGTCACGTGGTAAAAGTAACTTTACAGGGCTGCTCGCAAGTAGGAGG
GCTTTATGGAGCAGAAAAACGACAAAGCTAGAAAAATTATTTTCCACTCCAGAAATTAAT
GATCATGAGCTCGTATTTGATGGAGTCTAACTACATTGATCCGAAATTTCCTCCATGCGA
GGAATATTCGCAAAATAACTACATCCCCGAGCATAGTCCAGAATATTACAGCCGCGCAAG
GGACTCTGGCTACCAGCATCACCACCAGGAGTTATATCCTCCGCGGGCGAGCTACCAAGA
GCGCCAGTATAACTGTGCAAGCATCCCCGAACCTGACACGCCACGGGGACATGGAATACC
CCATTCTGCGCACCTACTGACAGGGAAAGGGCAGCCTGCTTCATGTGAAACCCCACAGTT
GTCCATGTCCCCCGCCACCCCACCGGCCGCAACCTCCGCCTGCAACCAAGCTACCCCGGA
GCATCCAAACAGCACAGCCTCCTCCAAACAGCCCGTGGTGTACCCATGGATGAAGAAAAT
TCACGTCAGCACTGGTAGGCAACTTGTGTGTTTATGTTCCCTTGCACTCCTCATGCTCCT
CTCTCCCCTTTTTTCCCTCCCTTTATCAGTCCCTCTGACTCCCATCTCGTTGCCAGCCCC
TGCTCCGATAGCAGGGAAGCCTTTGAAATGGCACAATTGAGGCGGATTTACGACTCGGCA
TTGGTAATTACACCCACCATAAATTTTATAGCCGAGGTATACTCAGGGCAGCCGTATCAC
CATGTGGCTTCTGCTGTTATGTATTGCGCGATAGAGAGAGGGGGAGAAATGAATAAGAag
aagaagggtggaaaaaaaaaactgagctttgtaatcttgcattaataatttag
>NODE_68_length_422_cov_4.694313
TGTGAAATTATCTCGGCATGCACAAACAAAAGGATCAAAATGAGGATCAAGTTGACTCCC
ACACGGTTGTGTAATTGCATGTTTTCACATAATTGTGTACATGTACTTATCTATGCTGAT
CTTTCAGCTATGATAAACAGATTACATAGTGTAGTATGCTGTGTACCGTAGAACTTGGAC
TTGGCCAGGATGCTTCCACTGATAGAAAAACCATCCTTTCTATTGCAGACATAAAAGGCA
GAGATGGGAGGATGGTGGGACACCTGGCAGGGGAGAAGGAGAGAGAGAGAGAGATGTGAG
CACCAGAGTGAGAAAAAGAGGTGTCAGATACCCTCTGGCACTTATTAATTTTACACTTGC
TGCATTTCACAGGTGTGTGCTCTATGTGTTTTGCAAATTGTGCAAGCTATTTCACACAAG
GGATGAATCATGTCCTGTGCCTGGACACTTTAAAGCAATGATTCTGGTTTAACCTGCTCA
GCTATGTAGAAAGTGCAGCTGTTAGTCTGAGGATGGAGCCAGCAGCAGCGAAATGTCTCC
CCCAGGATTGGGTTGTAAGGCTTTTTCagaccctggaaaatgcaaaacatacacaagtgt
ta
>NODE_69_length_425_cov_5.423530
TGTTAACAAGGAGCCCCAGAGAGCAGGACTATGTGTCTTCACAAATTATTTTTGTGTGTG
TAGGCCAGAAGTCTGTTAAAAACCAAGTCCCCAGTTCGAGATCTATTCGGGGCCCCTCGC
TAGCTCATGACGTTTAAGTAAAACTTGTGTCTTTTCTTCGGCGTGGCATCTTGATTGTTG
TTGCGGTTCTCTTCACTAGTTTTCCTCTCTGTCTCTCACTCACTCTCAGCCTCTCTCTCG
GTTTCTCTCCCCTTCGCTAGTCCTTTTGTGTCTTCTATCCTCTGTCTGGTGTTGCCAAGC
AGACCCGCTTCATCTTTTGCCAGCTACTGTGTTGCTCCCTTCAGTGGGTTTGAGTAATAA
GCCCGGGGTTGGGAGACACAGGGGAGAAGGGGAGGGGAGTTTAAGAAAGGGGAGGAGAGG
GGTATGGAGGAAGAGCACAAGGAAAACCGGAGCTGGTAAGGGGAGCAACTAAGGCCAAAG
GTGATCCCCCAAGGTTTTAGGATGTAACAGAGCAGAGAGGTCAGGAGCACAACTCCTTAG
AGGCACCTGGAAGAAGAAGAGAAGGCAAGAAAAGTAACAATGgacaaagagaaaatgata
atgat
>NODE_70_length_825_cov_27.956364
GTCTCATTTGCACACAAGGGTGTTAGCCTAAAGTTCTTTTTTTTTTTGCCTCTCCAGCCT
GAGAAATTAAATTCTAACTGACGCAAAGCTTCCAGTAAATTATTGGAAGTAATCATGAAC
CTTATTTAATACTGATTTCATTTTTATTGGACGCAGACACTATGTGTATAATATATGTCT
GTGTTTATGTCTGTCTGGGGGTATGAGACTGAGTGCATGTGTGTTATGTGACCGTGTGTA
TGTACATGTACTATGTGTCTGGATGTCTGCATATCTGCATGTGTGTGCGTGCATGTTAGA
CGTAGGCTCAGAGGCATAGCGTGGGTCTGCATGAGGGAGTGTGGTGGCAGAGCACTCCTC
TGATAGGCCAGATCCAGGGTGCACTGAAGCCTTTCGCATATATATGGAATTTTTGAATAT
CTAAACCATTATTTAGCATCCAAATCAGTTCTGCTTGTCTGACTGATGGACAATTTCAGT
GTGACCCCGGTCTTTTTGCATGTGACCTATACTGTCGGGATTCTTGCATATTGTTTGGAT
GTTCACGTTGACTCCTCTCCCGTTTTTCTCTTTGATCCTTTTAGCATGCTCTTTGTGTCG
GAATTCATGAAATATTCATAGCTGGACTGTGGCTTTTCCATATCTTTATGTACAATTATT
GGCAGCCGTCCTGTTATGTCGAGCCATCTTAATAGTAGGTATTGGGCTCGGTTAAGTGTG
ACTTCAGATTTTTCTGACAGTTTAGCTGGTCTGTGTTATGAATTGATAAGGCAGGGCATT
ATATTTGCAGATTGTGCAGTGTGGTTGCCTTTTTAGCCTACCATTAATATTGATAAACGC
AAATAATATGTCTCACATGAGAGAATAAATATCAGCACTGGAATATAAAATATGGAAAAG
GCATTATCATTATTATTATTATTATTATTGTTATTATTATTATTAATATATGTTTTACTT
ACACTTCcaaaagacatgctttggtctccctcataatcaccttca
>NODE_71_length_900_cov_46.166668
CTGCTTCTCTTCTCCTTTTCTTCTCTGCACAGCGATCCAAAATAGCAGTGTATGAGAAGA
TGTGGTCATACATGAAATCCGCTGAACCCTCAGTGTTTGTTAAGACCACACCTGATGGCG
TAGCCCGGGTACGAAAGTCAAAGGGCAAGTTCGCCTTTCTCCTCGAGTCCACCATGAACG
AGTACATCGAGCAGCGGAAGCCGTGCGACACCATGAAAGTGGGAGGGAACCTCGACTCGA
AAGGCTACGGTGTGGCGACGCCCAAAGGCTCAGCATTAAGGTGGGTGGAATAATATAACA
ATATTCCCCATGTTGTTATAGTATTCCACCTACCCTGATGTCCCCCTGTTGTCATTCTCT
TCTCTTCCTCTTCTTATTTTTTTAATGGACACAGAGGTAACGGTAGTATTCTTTTCAAAG
CACTTGGATGCAAAGGTTAATTAATGCTAATATCTTTCCAGTATTTCTATAAATGTGTTA
AGAGTTGCTATTTTATAGTTGAGGATTCGAATCCAGATGATAAGGTTTAAAGCTAACAAT
CATTTCATATTTATGTCTCTCTTACTGTTGCTTTTCTCTCTCCTTCGATCTCTCCTTCTG
TCCCGTGTGCTGTCCTACCTGACTGTTGTGTTGTCACTTTTAATTTAACAGTTCAATGGT
TTTTCAATTTAGCCTTTAAAAGCTGCGCTGTCACTTGTGACGAATGTTAATTGCATGATG
TTTGTTGTTGTTACTTTTCTTCTCAATGACAAGTGTCCCCATCCCGCACACTTCAGTTCT
AAACTACGTAACCCTTCATGCCACCTTTTCCAAGATTTAACACTGTCTCTACCTTATATG
AGCCTTTTCTTATCTCTCCGTATTCCTTAAATTATTAAACAATTTGTCCTTTCCTAGACT
ATTCTGATTAACAGATAGCATTCTATGCATAAGCCCCTGCTTAGACCGTGGTAGTCTCAC
TACCATTACCTATTATTATGATGCCTATACAAGTATTACTTTGCATTAGATTTCTCACGG
ACCTGTGCATTTTCTTACAAGTTATGTTTTATCGTTTCAAGAAATGCTGTTAACCTGGCa
>NODE_72_length_1047_cov_54.110794
AGTGACCTGCCAACAAAACATCAGAAAACAAAAAAAAACAGAACTGATTGGACCAATCCT
TTAGGTGATTTATGTTCAGCAAAATTCAGATTTAAATCTTTAACTTTATGTTATATTTTG
CAACCATTTTTCAATTTTTAAGCACATTGCAAACCAGAAAATACAATCATTTTAATGTAC
TGAGTACAATCTAATGCACTTCAGACATCCTAAAGGAGTGGTCAGTATAAACAAAGCCTG
GGGCGACAATTGAAACTGTAATATAACAGCAAGTGCATGATGAGTGCATTTAGGAACTAT
AAAAGCACAGGTGTGACAGGAGTGTGTGGTGCAATTAAAAAATGAAGACAAGTAAATCAA
GTTAGTAGCCTGATTATTTTAAGATATTAAAAGCTGAATTTTTGCTGTGTATGATGCTGC
ATTCACAAATGGGAAGTCACCAGAAACTAATATTCAAAAATTAAACAGCATCATAGTGTA
GTTCTCGCTCCATCGCCCAAGCCTTTGTTTGATCTTAAGGGTAAAATAAAACTACAACTA
CACACTTTTTTGCCCATGATGTCGTGAAAATGCATGTTGACAGCCTGGTCCACTGATTGT
TCGGCCTCGAAAGTAATAAATCCAAAACCTAGCCAACGACCAAGAGTGAATCAAGGTAGC
AGGGGGGTTGTGACAACACAAGATGAAGAACAGTATTGGGCTTCAGCAGAGTGAGGATCC
GTCAAGACTGAGCAAGAGGCTCCTGGGGTTCGGATGATGTCGCAGACTTGCAGAACAACA
CAAATCCAAGACTAACGCCTGGGGGATTGAAGGAAACTTTTCTCTTTAGTGTGCAGAGAA
ATATTTGGGTGACGATAACAATAATGGACTGGTTAACTGTTAAACATGAAGGATGACAGG
TGTAGCGCTTGATTTAATGTGAAATGTCACATAGAAAGTCAGTTTAAGTCCATTTTCCAC
GCTCTGACAAGACTGAACATGTAGCTGATGGATGCCAATTGAACCAATATTACATTTTGC
TACTTCATGCTGTTTCATCCAAACCCCACCTTGATCTGTCCCTTGGTATAATGCTGTGGA
GCACACACTCGCAGCAGCCATTGTTAATGCATCACAAAAATATGGAGAAACACAAACTGT
AGAATGCCTAAAGCTTTCTCCGAGCTTTCCCAAATTCAGTATTTTACTTTTGAGTCAGCC
AGGATAAGCCTaaaatggacaattaaa
>NODE_73_length_482_cov_4.315353
AAGTTTATTTTGAGTCTGGCACTCATGTATTAAATGTGTGCTATTCCACTGCTTAAAATA
GTCCCTAATAAAAACCCTGTTTACTGCTGCTTCAGGAATATTTGCAGCAAGTCAGAAAGT
TGTTAGAGATTTACTTATGCATTGTTTATTTGTATATTTTAATGTGACTAATAGAAATAA
GAAAAATGCTCATTAACGTCAGCTGTATCCTATTTTCTGCATTGTTTTCCACTTTCTGCA
CAATGTCATCTCATTGTGCATTTCTTTCTATTCTCCACAGTGGCTTCCTCCTGCATGACC
CGCCTGTCTCGCTCCCGCACCACCTCCCTGTCCTCCTCCTACTCCATGGATGGGTCCCGC
TCTCGCTCCCGCACCCTGTCGCAGGGCTCCCAGGGCGGACAGATGCCGCCCAGCCCCTCC
CAAACCATGGAGGTGTCCTGCTGAAGCAAAAAACGAAATAACATAGAACGAAAAGAAAGA
GAGAGAGAGTGAGTGAGAGTGGGAAAACAGAGGAAGCAAAAAAATATAAGGAAGGGAAAG
ATGAAGCATGACAATAATGCAGGAACAAGACGAATGGGTTACTTATTTGTCACTAAACAA
CTCCCATCATTCCCCACAAGAGCAGAACACAGAGAGAGAGAGGGAGGGAGGGAGAAGGGA
Aa
>NODE_74_length_764_cov_50.981674
CATTCCATATCATCCCTACATTTTGCTTAAGCCTGACAGCTTTGAGGATGGGAGGGGGGT
TAACTTAAGTATCTATGTTAAGGGGATTTGGGGCTGCTGCTCAGCATTTCAGCCCTCACT
GACTCTCTGTGTCGGTTCGCTCTCCTCGCAGGTGGATGCTTACGGAAACATCCTCCTCAC
CACGCTGGAGATGAACAACGAAGTGATGCCTTCTGACGTGGGGAGCAGCGTCAGTGACTC
TCGGAATTCGGTCATGTCCTTTGACAGCTCCGGGGTCCAATTCAGGAAGCCCATGGCGCC
CCGAGATGGCTTCAGCCACCACTCGCTGGATCGCAGTGCCATGCGGAGCCGGGCCAACTG
TCGGCTACGACGACGCTCCTCCAAGCTCAAGTTGAAAATCCCAAACCTGTCAGATGTTAG
CACCATTGACAAGTGGTCCCGGGTCATTTTCCCTATCACCTTTGGATTTTTCAACCTAAT
CTACTGGTTGTACTATGTGAATTGATGTGCATCCCACTAGGAATCATGGGCCATATTTTG
AGAGCACATTAAATTGGCTTTGATACAGTTCCAAAATATGTATACACATATACAAGTTGA
ACATATGTATATGCATATTTCTATATATTATATTTATATATACACGTGTGAAATCTGAAG
GACCTTTCTGCTGTACAAAGTATTAATAGGATGACTTGAATGTTTAAGAATAATTGTGAG
AGAAGAATTTCAAGGCTTTGAGTTTCTTTTTCCTCCTGAAACAGACAAACAAACAAACAA
ACAAACAAACACGAGATCCCACCAGGGGTTTTTGGAACTAAAGACTGCATGATATTTTTG
CTATAAAAAAGAAAAAAGAAAAGAAAAAACAAGAAAAAAGAGGAAGCGAAAGCTCTTGAG
AGAGAAAAGATGTCTCAGAGTCCCATTGACTTTTTATTGATACt
>NODE_75_length_531_cov_33.235405
TGTTGCTTTGCCTTTCAGTGGCTTCTGTCTGCTATCTGCTGCCTGTACAGTATGTGGCTT
AATAATACACACCGAGTTTGTCCAAAAGAAAGTTTGTTCAGACCCTGACTGTTTATCCGG
TGCCAGACAGAGGCACCTCATGTAGAAAAGGTAAAAGTAGTTCTGTCCACCTCTCATTCT
TGCCAAAAAAGTTCAGCCACTGAGCCACGGCATTAACTTGTATTCTAACAAGATTAAAAT
ATATTCGTCCTGGGGATTAGCATAGTTAGGTGTCCTTTTGCTTCTTTTTTTTCCTGCACT
GGTGCGGTGACAGTGGGCTTTGATCTGTGTTGCGAGGCAAGAGTCCTGGCTTGGACCTAG
CCATTCGAGTGCCAAGTGTGAAATTGGCCTGATGTCATCCCCATTCTTCACCTTTTACAT
CTTTCACCACTTTAATTATGTTTCCGCCACAAAGCCCAGGCACCTCTGAGCAGATTCCAC
TCTGGCTGGAGGAAGCATTTAGAAACTGTGGGTAAATGACACAGTAGGGGAGGGGGAGGA
TGGTAGGAGAGGTCATAGCAGGATGGGGCCCTTTTGTGTGTGGAGGTAGACATTGATACT
TTCCTGATGTATCCTGCACTCACTTCCATTTTTACAGCATGAGAACCCTCTGGAATAGTC
GGGAAAATAACTTTTATTCCCGCCATTTTTTTTTTTAAATTTattttttat
>NODE_76_length_370_cov_5.372973
GCATCTTTAAGAGCCTCAGAGTACTTGTCCAACTCATCCTCAGTTCCCTTCAGCTTCTTC
TGCAGAGCTACCAAATCGTCCTCAAGCTTGAGTGTTTTTCAGTGCAGCACAGTTTCAGAG
GTGATCAGCGGAGAGACGGAGGTGCGTGAGCGCGCAAAGGCGCAGGAGCGCGTAAAGGGA
CAGAGACACGGGACAGGACAGGACAGAACAGAAGAGGGGAAAGAGAGGGAGAAAGGAAAA
AAGTTAGGGAAGCTCATGCACTTCAGGTTCAGATACCTTGGTGGCGACTTCCTCAGCAGT
CAGAAGTTTTTCCTCAGCAGTTTGGAACTCCTCAAACACTTTATCTCTTTCGTCTTCAGT
AACACGCAATTTCTTTTCCATCTCTCTTATTTCGTCCTCTAACTACACATGCATATGAAG
AAATTGTAAAGTTAAACAGAATATAAAATAAACATGCAGTTTATCAACCAATATTGCTAT
TTAATTTACATTTTTAAAAATATTAACACATTTTCTGGGTTATATTCACATCTAATTGAT
TCaactttta
>NODE_77_length_545_cov_34.185322
CAGCTCACAGAAAAGAACGCAGAACACAACCACTTTCACTCTGTCACACTCTGAATGAAA
AAAAAAAAAGGGGAGCACAAAATAGCGACATGTCTGGCGTGTCTCTTTGTGCACAAACAC
CGTGCCCTTTTACCTATCAGAATGATTGTCCCGCCATTACGCGATTTAATGGTAAAACAC
ACATACTCTTAATCCGTCACTGCTAGGCTTACAGTCGACGGGAGGGAGGAGAAAAAAAAA
GAGAAAAGAACATAATTATCCAGTTTCTCATCTGTTTGCACAAATAGGACAGAAAACCCC
TCAAAAACTGCTCAACGCTATGGTAATTTGCCACAGAGAAACATTGGAAAACAAATGTGT
TCAGGAAATGTAGATGGGTTTTTAAGGTCTGAAAGCCACAGCTGCTTGGCAAGCAGGAGC
TGGCTCCTTTTGTCTTTTATCTTCTTCTGTAATGTGCACAGGTGCTGCTTAATTCAATTG
GAGAACGTTGCCATGGTTTTACATTAATATATTTCCATGTTACCATTACGACTGTTGTCA
TGGAGATGATAGGACCTATTTGAACTGAAAGCAGTGATGGTTTTATGGGGGTACTGCTCT
CTCTCCCTCCTCTCTCTCTTTTTCTCTCTCACTTTCTCTTTCATTTGGTTGCTCCATGTC
AAGTCACATGGTATGCAGCCAGATTTAAGGCTTGACTTCACTGTTCACCCCCCCCCCCCC
CCCCC
>NODE_78_length_811_cov_43.718864
TTGCTTAATCTTTTAACACCAGCACCTTAGGTATGGAAATTTCAAAGAGCTTTAGGTAGG
TGACCAGCTCTGCCTAGTTCAGGTCAAGCAAAGGGACCACAAAGTTTTGTTTTTCTCTCT
CTCTCTTTTTTTTTTTTTAAATATCTCTGCTCTCAATCTCATATACAAAGTCCTGAAAGT
CTTTTCCTTCAGTAGATGGTCTTCAGAAGCCATTTGCCCCTTCCAAAATGGCACCTCCCC
GTGGTACATCAATGTACAAGTTCTTCTCTTTGACCTATGATTTTTCTATGATGAATCCTG
TCTTTCTTTGCCAGTAGAGTACAGAAAAAGTTCTTATTCTCTTTCTCTCTCCTTTCTCTT
TCCTGTAGTACCTTTATTTACGTACCCTGTTAAATCTAATTTGATTCTTCTTCCAAAGCC
CCCAGCCTCTATCTACTCGTACTAATGCTTCTTCTTTCTAATCTTATTTGCATTCATATT
ATCCACCCAGGTGGTACACCAATAAGAGGTAAGAGTGCTGAACTGACGTTCACAGAATGA
AAATAATACAAATTCATTCTTGCTGTCAACCCATCCATTCACTCGAATCACCTCCATTTT
TGTCCTGTTTACCAAGACCAAATCCCATTATGTTCATATGGACCTTCCTTCTTATTTGTC
CTGTTTCGTTGACTAAATTTGTATTCCATCTTTTTTGTCTATGCTTTATTTCCTCCTTTG
TATTCTTGTTTCAAGAGCCTGTTTAGCTCAGTTGTGATATGCTTGCCCTGGCTCAAATAA
GCATATCCAATGACAATTATTTTTTAAACTATACTTTTACGTTCATTTTTGTTTTCTTTT
TGGCCATAGCGAATCATGTGTCCCTCTTTTTGTCCAACTAAAACAACCAAGCATTTTTCC
CCCTTAGCTGTTCTTGTTCAGCACTAAAAAAAAAATGCACAGATGCTGTGGAATCACGCA
GGCATGCtgaagacaacattgcctctcctct
>NODE_79_length_878_cov_19.758543
CATGCACACATACCCGCTGCACTTTTTATTTGGTTCTTTCATATATTAAAAAAAGGAGGA
TGACTGCTTTTGGGTTTTAGATTGACTGTCGGGTGGGTTAATTGCTCGTCAGGGTGTGTT
AGGGGGTCCACTTTACAAGGGGTTGCGCATGTAGAAGACTCACAAGGCCAAATTTTTGAT
TTTGTTCACAGCAAGGGGTCCTGCGATTTATTTCGCTTCCTCAGATAAATGATCTGCTGC
GGGACCCTTTCAATTAGTTTTAAAGCGCATCTGGGACGGCAGAGCGCAGACGCCATGCGT
CTCTGAGGTGGAAGCAAAATGAGGCTTCGAGAAGCAGCTGAAATTTAGAAGAGGAGTGCG
GGATTGGACTAAACCACATAAAGTGCAGAAAATCCCTTCTAATGGCGCGTAATTGGTTCT
GTAATATCATTACAGGCGGATAATGGCCAGTTACAGGGCCCCGCGCTATTAAGGGTTTCC
CTGGCGTGCAGCGTTTATGTTATTAAAGGGGGAATATAATGATATTTTAGTTATTAAATG
CGCGTAATTAATTTATGCACCACTGAAAATAAAGTTGTTATTATGACCTCGGCGAGGTGC
GTGGAGAAAATTGAAATCAAATAACGGTTGATAACTTCATCCCAATATTTGGTCTAGACA
ACTCTGACAAGAGAGCAGGCCTGAAGTGTCTCTGGCTCCTGTCAGCGCCTTTCCTCTCCC
TCCTCTGATGATTGCTTAAATAACTACATGAAATCACTCTCTCGTCTCCACTGCAGAGAC
AATTTTACAAATAAACTTTAACTAGATTTTGGAGAAAAACAATATTTAGGCCTGCATGGT
TTCTTCAGCTTTTCACCGGAACACATTTCAGGACCCTGGTCAGCACCACTCTTCAGTCAC
ATCTGAGTAAGAGAAAATGAGAAAATGATCTTTAAAACACTGAAATTGTGATAGATAAAA
TGGCTTAAAAATCTCGATATTTACCAGCATTCTTGCAGTAAATATGGAGATGCTCCATAA
ACTGTGAAAGAAGGTCCTAAATTGTCCATTGTTTCCTt
>NODE_80_length_927_cov_30.965481
CTAAAAATTAAAATATTATCAGGATAGATTTTTCCTGCCTGATGAAGAGATGCTGGAACC
TAAATCATGACCAGAAGTTTACCCCAAATCTGTACAGAGCCAGCTTATCTGCTATTCACT
TGATGTTTCTATCATGCCCTGTGCATGTACATGCAACATGAAAGCTGTAACTGTAGTCGG
ACTTGACTATGTTTGTTATGTGTAACACAGAAACATCTGCTTATTCTTATCTAAATTCAA
AAATAGGCGGCACATTCTTTTCTGTCTCCTTTCTAGCATGAAGTCCAACAAATGGTGAAT
GAGGCACAAAACAAAGAGTTCTTTGAAGAACAAAGTAAAGCTGCCACATACAACGACTGC
CTGGAGACGAATCCTATCGCCTAGATTGCATGCTTTCAAGACAGGGAAGGGAAAAGCATC
CCTAACAACAAAATGATATAAATTACCACTGTTATGGTCTATACGGTTCAATTTAATGTG
CTTGTAATGATAAATTATTTTGGTTATGAATCTAAAGTGGACCTGAGTGCAGTCGGAGCA
GCAGGACTGTTAGAACAATTGCAGCTGTCTCCCAGGGCTGTGGCCATTAGTCAATAAATT
AGAAAGTAATTAGTTTCTGCTTCTGTGGCTCTATTTGAAGCGCTTCACACAGGTGTAATG
AAAATTTATTGGAGCTGTTGATCCGGAGGAGCAAAGAAAAGTAGAGGATTTGTAGCGTGT
GATTGTAATGTAGGATTTCCATCTGCCTTTCTCCTTTTTTTGCTTACAGTGTGACAGGTA
AGGTTAGCCATGATGACTGGTATAGTGAGGCTTTGCTTCAGGATTTCGAGTTTTGACAAA
AGGCCAAACGACTAGCAGCTATAAATATTTTAGTGTGTCTCTTGTAGTGAGAAAACTTCC
TGTTTTAACATTTTGAATTGATGACTTAAAATGAGTTAAGACTTTTGGTGAGAAGAACAT
GAACATAACCACCAAAATCTGTGGTTCTGCTGAAAAAGGCACTATTTTTCCATGAAATAT
TCCCGCGCGTATCACATACAGTAAAATCGGATGGGTAAAATTTCAGCAAAGTTGTTTTGT
TTTTGTTTTTTTTGTTGTAATTTcgct
>NODE_81_length_1028_cov_21.703308
TGGATGTGAGATTCCAAAATCTCAGAATTATGTAAATCATATTTAAGTGTCACACATTTG
GAAACCTTAAAATTGAATTTACCATAAATAGATTTGTAGGTTTTGTTTAATCACAGGAAA
AATAAACTTTAACTTCATTAAATATTACTCTAAGTCAGAATGCTACCAAGATGATTCGCC
TGAAATATTATAAATCCTTTCTTCCATCTTTCCAGTGCACCTGTCAGAAAACAGTCGATT
TAGAAGAGATGAAAAAAGAAGTATGATAAGCTCCCCCCATACAATATATTGAGATGAGAC
TCCAAATAGTTAATAAAAAAGAAAAGAAAGAAAAGGAAACACAAAATCCTAGAGGCCTCA
TCAATCATCGGAGGCGGGGGGGACTCCATAGCTTGAAGCCCTGCTCTGGTTTTGTCATTG
ACGAAAAATGGCTTTCCATAGAAAAATGAGCAAGATCACACGCACACACCCAGGTCCTGT
ATTGATTTTTATGGCGGATGGTGGGGCTGGTGGGTAGTGGAGGCAATGCTCTCAGAGCAG
ATGTCTAATGGTGTTTAGAGACTCTCCACTTTATCAAGCCAGGCCAGCACTGACAGTTAG
ATGCTGGAGGGCAATTAAAATTAAAGCCTGCCTGATTAGAATATCATATTCATCTGGATG
GTAATTACTATGTCTGGCTCCGTATAAATAATTAATTATGCAAAACCCATGCAGCTGCCA
CTGGCTAGAGTTAACTGACTTTCTGTCAACGTCTCACAGTTCTAGAAAGGATAAAGAGAT
TTGGGAAATAAGCTCTTTAGCCGCTATCTGGAAGCCCGCTGGGGTGTGCATGCAGCGCCC
ATTGAAACAGTGGCAGCCTGCCCTCTGTGTGCAGGTGGCTTCAGCAAGACATTGTGGGGT
TTTTCCTTTTGAAGATGTATTTAGTTGAAAAAGAGAATGCTCACTTTACGGACGTCCTCT
TTCTTGTGCCATCTGACTCCTTAGCTCGCACGCGACGCTTGTCTCACTTTGCGACACGGT
CGGTCTCTCTGTTATTTATCTTTTTTGATAAGTTACCAAGCATAAACTCCTATGACATGA
TTTTTTTCATTTTGACTGTTGCCAAAACATTAAGTGGAGACTCAGTAATTAGTCTGCATT
AATAATTAGTCTGCATTTCCAGCCTCTTGTTAAaattcagtgacatttgattgcatcatc
tctgccta
>NODE_82_length_1032_cov_25.508720
TACACTCTTGCACTGTACATTGTTTGTGTTTTATGGAGATTCATTTCAAACTGCATGCTT
TCAACATGTTTATTTGTGTTTGTGTTTGAATAAGACAGCAACAAAAGTAATTTGGAGCTT
TGGAGTTTATGTCGCTACAAGTTTTAGGGAAATAAAAATGCTCTAAGTGATGGAGTGTAA
ATGTGATGGTGTGCTGGGAACAACAATATAAAACAGACAAAGAAAATTACTTGTATTTTC
TTTCCGCCGCGCTGTGGGAACATTCATTGGATTCTGCCCCATCTGTTGTAATCAATAACG
TGACCATCTTGTTTTTTTATGAAACGCACTTACTCTTAATTTCATCCACCAGTGGTTTTA
GAGAGAAGAATGTGGAGTTACCTATAAGGCTTTGACATTATAAATCACCTCTTGAGACCA
GATTGTACGGCAGTATCGATTGATCCTGATATATCACAGAAATTTACTGTCACTTCTGTT
TTCAATTAAAGATACAATCAGTCAGATAATGACTTAATTGGATTTTACAGAAGATTGAGT
TTTATCGCCCCGTGCTTTACGAGTTTAGTTAAGGAAGGCCATTTTATCACGGTTGTCAGG
GGCGACCGACTGCCGCTGCCTTGTCCTTCTGTAGCTGCTGCTGCCCTGTGTACAGCGCAG
GGGAGAAAAGTGTCACAGGATTGGTTTTCCTTGAGCTGCCTCCGCCTCCATGAATCACGC
CCTCCCATAATAGATAAAATCTGCCCGGATCTCGCCGTGACACCTCCCGGTGAAGTGATG
GCGGCTCAATACAGACAGTGGGTGTGGAAGAGGACGCCGCGAGCTCAGAGGTGGAGGAGG
AAAATTCGGGACATTTTTAGATGGTCAATAAGTGAAATGGGCATGCTTGATGAGCGTTGC
TGATGCAGCATCAACTGAATTTGAAGTTGTAGCTCTGCAGACGTTTGTCAAACGCAAACC
TGCTCAGATCTGATTGGCTGTGACAGATAAACGATACCTCTGTGATACTTTAGAGCAGAG
GTGTCAAACATACGGCCGATGACTTTGCAAAGTGTAAAAACCAGAGAGAACAAAGTGAAT
ACTTACTGAGTGAAAACGAGTAGTTACTGTGGAAATATTTAAGGACATTGAACAATATAA
TGTCAGTCAACAGCTTCAGTACAAAAGAGTttggcttgctgttgttcatgcactgccacg
acttttatgtat
>NODE_83_length_653_cov_21.825420
AAGCAGGTAGCGAGTAATGAAAGACACACTCTAAGCCTTCACGAATTGGCAATTGAGAGA
GGAGAGAAGACTTCAGAAATAAGCACTGTTTGGGGATGGGAAGCGTCAAAACGCACCAAT
TACTATCCCCAGACAGTTACCCCTCCAAAAAAACACACACACGCACTGAAATCAATGAGG
ACACAAACTGAACAATCAGCTGCAACTAGCTATCAACAATGGAGTGGAATATGCAAAAAT
GCCAATTAAATGTGTTAGCATACGCACAGTTTTTTTTTGTTTTTTTTTTTGTATGATATC
CCAACATCTGTGGCATTAGCCATGGCTCTCTTTATGTAAAATAGAGACAGGGAAATGAAT
ACGCAATCTACCACTGTGTTTTCATCATTAGTGCGCTCCAACTCACGGCTCTGCTGCCTT
CCAAGCTGCCTGAGTGGGGAGCGAGAGGAACATTTGTGTGCCCTCGCTTGCCAAATTAAT
TCTTGTCTTGACATCTTAATTCTCAGTTCTTGTGTGTGGTCAAATCAGCCTACTATAGAA
AAGCAATCAAGCAATTATTCCCAAATTATATTTGCCCAACACACACTGATTGGTTATTCT
TTTCTTATTGAGTAAGCTCATTAATTCTGAGCAGCTTGCTTGTTATGCCTCTGCCATTAC
TCCTTTCCCCTCTCATCCCCTCTCTCTCTCTCTCTCTCCTGCTTTCTCTCTCTCTCAGGC
TCTCTCACCCCCTGCTCCTCATCATGCACACTCACTCCCAGCTCTCACTCCCACCAACAC
CACCCCCACCCCCCCCCTCAACACACACTCCTCTTTCCTCCTCTCTCCAGCAg
>NODE_84_length_745_cov_22.736914
GGACTTGAAAGTCTTCTGTGATCTATGGAAAACTTTTTCTAATATCTAATGCTTGCACAC
ATATCTGTAGCTTCAACATCCAGCATGCATATAAATGTTTGCATAAAGTTCATTATCAGC
AAAACACATTTATATTATTTAATAGTTGTTTTTAGAGGCCAAAGTCCATTCAAACACCTC
TTGTGTATGTGTGTCAGTCTGACATCAGGCTGTGGCACTGTGACACCAGACTTTCTTTCT
GTGCTCCACCAGAACAAACTGCACCTACATCTCTGGCACTTCAGCAGGCCTGTCTGCCTG
CCACAGGCAGGGTGAAAGGCTGTCGAGTGGTGACGGAGAGCAAGAGGTAGAGAGACATAC
ACAAAGAGAGAGAGGTAGAGGTAGGCTGGGGGTGAGGGTGGGGGGCTGTTGAAGTTGAAG
CCTGTTCTTTTGTGGCGCCCTGCCTTCTGATCATTTACATCAAGTTGACATTCGGAGAGT
TTACTCTGGGGTCTGTAATTGTATTCTTTCGCCAGTTCTGCATTGCCAACCGTGAAAATG
GAATCTTATCAACCCTGACCAATTTTTAATGTACAAAATGAATTGGCAGGGGTTCAAAAA
AAGGGGGAGCTACAATTCAAATCAGGTGAATGATACAGGGCAATTTTTTTACAGTGAATG
ATTGAGCTGCCCACCACCCCCCTTGCAACCTCCCACCATCTTATCACCCCCTGCTTTCAA
CTATCATATTATGCTGGATTTATTTTTCTTTCAGAGGAAGGGCAGGCATTGGGAGGGGGC
TACTCCAGCTGAAAAATACATGTGTGTATGGGTTTCTGCGTGTGTATTCATGCATGCTTG
TATGTATGCGGATATACGTAGTGGTACTGATACTGTATGTGTGCATGTCTTTCTATGCGT
GTGGGGCTGTGGGCTAGGAGACact
>NODE_85_length_649_cov_36.927582
AATACTTCCTGTAGAACCAATGCAATGGTGACGGGGCGGGAGGGGGAGTTCATTTACACT
TTACTCACTTTCTTTCCTTTCATTCTTCAAGCCTCAGAAGTGTCTCTTCTCTGTTACATC
GAAAGTCAAAAGAAGGACTGAAGAGAAAAATCTTTTCTTCTTTTCTTTTCTTTTTTTTTT
AAAAAAGCACATTCCCTGTGAGCTATAGAGGCTTAGAATGGTTAGACAATTTAATTGGAT
AAAAGGAAAAGATTAAAGAGGCCCTGACTCTGTTCCATAAATAATTGATTTCTAATGTAT
TTGTAGTGGCAGTGAGACGCTGTTGTTTGGGATTGGGGGATGTTGAGTGGCAGAACGCTT
CAGATTTCCCTCAGTCTTTGCCTTCTTTGTTTTTTCACGCCGTGATATTGAAGCAGCATG
AAAGGCAGAGAGGGAGCACACTTGCAGCTCAATTTGATCTTACATCGTCAGAAATCAAAG
ATCGTGCATGTAAAGAAGGATCGCAAGGAACTTTTTTGTGGGAGACCAAACTTTTCACAC
TATGTTACCAAAGAATACAATTCTGCTGGTGCAACCCTTGCAAACCCCAAAGGCAAAGCC
AGCAACTGCTGCTCGTATCCAAAACTAATAAAAGAACCACAAAATCCATTTTAGGACTTC
AACTAAAGTTTTGTGCTTGGATTAAAATATCCGATAGATATGATGGTAAAAACTCAAAAC
GCATTCATCGACTGCACGTGCTGCGTTATGATATTAAGACCACAACACGGTTAAAACATA
CTTCATAGAAATGTGGCTCCAATAAATGATCTTGCTTTATTTCAcatct
>NODE_86_length_941_cov_40.784271
TAGGCATTCACACTCCAAAATACTCGAGCTCATAAATCAGACCAGGCTGAGGCACTTTTG
GAATGTTAAATAATTCCGTAATCACGCTCTCTTGTAAGTCGGTCCTTATTTTTCCGTAAA
ATTACTAAACTCCTCTGTTAAAAATAAACATGTGAGCAGAAGTCCGGGGCTCGATGAAGA
AGACAACACGCTGCTAGCTGTGTTTCATGGCTCTACGGTGCAGAGCAGGCCATATATCTC
CAGCGTATTATCAGGATGACTCCTGCTGGCCACCCTGTCACAGGAGAGTGCTTGATATAA
ACAAGAGATTGCTGCGACACCCAGTAATCAATATTAGGATGGTTTCAGTACCAAACATCA
TTTGTCTCTGCGACCATTCCTTTGACCAAACGAAGCATTAATTCAAATCATAAATCTGAG
CTGATTTAAATCCGAGGAGAGTGAGGGAGGGAGAGAGGCCCCTGTCTGACTGCCTGCCCC
TAATGATTTATTTTCTACATTTCTGCGAGCGAGAGATTTGTCCATACTCACTGACAGGTC
ACCTTCAAACGCCAGTGGCAGACTGTTCATCACCATGCAGACGAGCATCTCATCGCTGCA
AGTAAATATTAAAGGAAAAGAATCCAATTGATTGTGGATGGGGCCGAGAGGCGTCACTGC
CATATATTTCACTCAGAGAGCTAATGCTGTGGCCCATGCACCCACACCTAGAACTGCTCC
CCCTTGCCAGAATTATGATTCTACCGGGAGCCTGTGTGGCTGGCTGTGGGCTCAAGGTTA
CAATTTAAATTGTAAAAAGATAAAACAGTTTCTTATTAGCTCCATTGCCACAGCCTTGCT
GTTGGTACTCACATTTATCTTTATTTCTGTGACCTCGCAGGCTCGTATTCTCTTTTTTAC
ACACTCCATTCTCTCGGAGTGATGACCTCACACTTTATGCATTTTGCATTGTTAAATCTG
CTTAGAAACACATCCTGTTTTCATCTTGCGCACCATAAGCGCCGCGGTGTCAAGTATTAC
TGCAGAAATGTATTCAGGAGTCAAGTCATTTATTACAGTAAGTGAATCAAAACCTCAATT
TAGCAACCAAAGCTGCGGGGATTACATTTGGTTtataattt
>NODE_87_length_844_cov_30.695498
AGCTAAAAATGTACATATTGTTAGAATACACTGCTTCTCCACCATTATTGATTTCATCCA
AACCACACTTTATAAAGTTTCTCTCGTCTTGCAGTTTCATCGGCGTTAGACAAGACGTTA
TTCTAGTTACATTTATAGTAACAGACAGATGAACACACCTTCAGTTATATTCATATCTGT
TTGCAAACATTTGCCAATTCATCCAGTCTTATGTCTTCTGATGGCAGGGAGCTAGGAGTT
TATTGTTATAGTTTACAATTTTTTTTGTTCATTCAACTACCTGTGCATCCAGTAGAGCTC
ACACACAATTGCTGTGAACAATCGTTAGACGTGAGCCAACAGTCCTCAACGCTTCCTCGT
GACAGCATCAACACCCCTTTTCCTGTGTCTCTCTGCCTCCCTCTCTCCTCAATAGCAAAG
TCAAAATGGCAAAGCCCTCCAATCACATTACTGTATACCCGGGAACATTTAAATGCTAAT
GTTATAAGCTCACATGCCTAATATGATAAGCTGACAAGCTTATTATAAGCTCTGAAGTTT
TAAGAGTTTCTTCCATTAGTTATCACAGGAGGCATTAAATTGCATCGCTGCACTGTGCCA
GAAGGTATGGAGTTAAATTCTCCTGCAGAAGAGATTATTTTGGCAGCTTTCTGACAGCAC
TATACAGTGGCAGGATTGTACATAATGGTTTGTCAAGAGACAGGGAGTGGTTCCAGCTAG
ATGTGTATGCGTGTGCACACATGTGTCTTATCTACTGGTTTGTTCGGTATATGTGGCTAT
ATAGAGGATAGTTTATTTGATGGAGAGCTGCACCACAGCTGCATTTCCTGTCATCCTTCC
ACTCCCTCAGACCTGATAACCTATAAAGCAACAGACAGCATTCAGATCACAGAATACAAT
TATACCTTGTGGATCATGGGACAAAACAAACATCACACGCACTGACACGTCTTTTGTTGT
TTTGTTTTGTTTTTTGACAAAAGATAAAAACGCAGATTTTAAATTCAAATTTCTCATCCC
TAAc
>NODE_88_length_899_cov_44.816463
TGGAACCTTTCGAGCTCGGCTGACAAACACCGGACGTTTCCTTGAGTGTTATTGCTTCGT
ATGTGTTACATACACATTTTTAAAAATTAAGTTTCACGACACACACACACACAAAAAAAA
ATAAAACGCCGATAATGGGCCGGTACTTTATTTACATGCTGCAAAATGTGAGATGCCATT
GCCACTGAATGCTGCTGCCGTTTTGCTGCTGTGTCATGGTTGTTAACAGAAGACAGGACA
CATGGCTTTATTTGTATGCCTAAATCCCTACATGCTTTAATTACTGGACTACCAAGCATT
AAGTGGAAAATTCATCATTCAACATCTACTGACCTAGCGCACAAATAATCAGAGAGAGAA
TGAACAGATTCATTAAATTATCAGAATATGATTAAATCACTGAGCAAATAGAAAATGTAT
GATATAGTAAGAAAAAAGCTGTAAAATATTATAGTTTACAATAATTATTCACATTCAAAG
GCTTTACATCTCAATACATACACAACATGGCCCCTGAACATGACTTCAATCCAAATATGA
TTCATATATTAGAATTTAAATAACACAGAATGAACTATAGGCTAAACAATAGCCATCAAA
TAACCTTATACAAGAATAAAAATACAAAAACTGTATCCTAATATCATTGCATTACTTGCT
TCAGATTTTAATAATACATCATCTGTACATCACAGTTCTAGTCAGTTACAAGCCAGGTAG
AGTATTCCATACACAATGTAACCGACTGCCATCGACTTGATTCAAACAATTTTTCTAACT
AGAGCAGAACACTTCTCTAGTGTTGCCTCGACTTTATAGACAGATACAGCAATTTCATCG
GTTATTTGGATCAGATAGATATCCTTTAACTGACATCCAACCACATCCAGCCCTGGGCCC
CAGGGCCGGAGGGTCCTATTCACCTATACTCCAGTCACACACTGCACACACAGACTCAGC
TGAAGGAAGAGGACCTTTGGAAAGGACCTTAAGGTACTATGTCAAAAAATTAAAAGCATT
ATGATAATACATATTGCTAAAACAAGAGCACAAGTTAAATcaattgctttaatttctat
>NODE_89_length_959_cov_21.190825
AGACACAAAACTAAACTCCTTTCGTGAGTCCTTTGTTACTTACACAGGTTTAAACTCTGT
ATGTTGGCGAATAGCAGTGTGAAATCATTGTCTAGGAACACAAACTAATTAATTAAATTA
GATAAAATTTTACAATGTATATAATTCAGTTCAAATTCGGTCCCTGTCAGTCAACTGTGC
TGCATAAAGGATATTATTTTGATTCTGCTCATAATACTCTCAGAAGAAAATTAGTAGTAT
TTTTAAATTCTAGTTTTGCTAGTTATCTCAATGCTTTTTCCACTACTGCATAATATATAT
ATATTTTTTTTAAGACTTCCGCACACTTTCTGCGGCCTGTGTATAAGTTCATGCATAAGC
TGTCTGCTGCCCCGACCCAACATCCCCTGCTGGCTCCCTCAGAGCAGCTTGGCTCGGGCC
GGTGGCTTCAACCTGCAGGCAGCCATAGGACAGCCCAAGCGGAGCTGTCTGCCACTCCTG
TGCTTCATTAGGAAACAAAATATAAGGTTTCCACTCCATTAGGAATGACTTTAGGAGTGA
AAGCACATAAGACGCCGACTCACCTCATCAACAATGCATTGCAATAACGGCTGAGGATGA
ATGAGAGTGAGCAGAGAGGGGAGAGAGAAAACAGCATTAGCCTGTATACAATGTCTTTAC
AGCAGAGTGGGAAGGAAAAAAAATCATTAATGCAATAAAATGTGGTCAGATTAATCAAAT
GCCTCAAACTCTTATGAAAATATTACAGGCAGAGAATTTTCTATTACATCTAATGGTATC
TAATCTAATACTGGCAGTTAAGGGCTTGGGCATCTATTTATTGTGAAACACAATTTAGGA
AGTTTAAAGGGAGGCAGTGAAGCATGCGCGCAACATAGCCGTCAGGAACATAGGCACAGA
TCTTTTCCTGCTATTTTCTTTCCTCCAACTCATAAAAGCTTACCATTAAAGACTGTAGGT
CGCTCTGAGTTTGGGGGGGAAGACTACACAGAGAGGGGAGGCAATATGTAATTAGCGTGT
CATAATCAAAATGACCCTCTCGGACACTTTATGATCAGCAAGACAAAATTACTGCACCAC
TGGTGGCAATCTGTGGGCATTTGTTAACACCATTAACATAATGAAAATACACAAatgtt
>NODE_90_length_731_cov_17.863201
CCACCATCCAATTGAGCTAATAGAGGGACTTGAATGGGATAATAAGATGTGGTGTAATAC
TGTGTAAAAAGCCTGTAATGTTGTGTTGGTGTAGAGCCTGTGTGACTGGATGTTTGACTG
TTTGCAGTGATTACAGGGGCCTGCGGGCCTGGCGACGGCTCTGTGGCTGGGACAGGGAGC
TTCTCCCTGGGCAAGGAGATACGCCTGTCTGCCCCTTCTGCTGGAGCTACAGGGACCAGG
ATGTCAGGAGGGAGAGTGCTCCCTGTGAGCGCTTTCCCTCTCTCTCTTTCACTCTCTTTC
ACTCTCTGTCTCTTCCTGTATGTGTCTCTCTTCCTCTCGTTCCCGGTCTTGCTGGGTCTG
TACTATTGCAGTGCTTGCAGATGTGCACAAACAAGGGAGGATTAAAGCAAAACGAATCTA
AACAGACAAATGGAATTAGAGTGATGGGTGTCGGTGGGCTGGTTCACAGTGATAAACATA
ATGATGCTCAGTATGTGTGTGTGCGAGTGTGTGTGTTCCTGTGTCTGGGGGATTATCATT
GGTTAGGTGTGTGGTGTGTATGGCTGGGTGACTGCTTCTGGGTTTCTTTGTGTGTTTGCC
TATCTGTCTATGTTTTTGTAATTATGTGTGTGTATATTTACTCTGTCTCTAGTTGTGTGT
TTGATAAATGAGTTATTCCATATTGCCTCACAAAAACAAGTCTCTGCGCCCTCTGCATGT
CTGTGGATATGTTTCTGTGTTTTTGTCAGGCTTGTAATTTTTTCTTATTGTTTATGTTTG
TACTGTGCAGCTGCTACTGTCACCTGCATGTATCTAGCGGGCATCAAAACTCTCCACCCA
ATATTGGTGTAACTAGAAAGATGATAACACTCTGTTTGtgaaagtggaatatgaagctgt
aaaaatgatct
>NODE_91_length_923_cov_21.392199
CAGGCATTACTGACAAAATTACGATTTAATTGAGCAGACAAACTTCTGATGTTGGGGAGT
AGAGAATGAGGTACATGGTACCAACTGTATGCAATAAAACAATCATCTAACTGACTATAA
ATATACTGCGGTGATATCATTTGGTTTTGAATGCCAAATATTTCCTTTTATAAAGAAAAG
CAACTATTTCTACCAGCATTCATACTAATTTTAAGTGAAGCAGTATTCCCAAATGGTCTG
ATCTGCACAAGGGTATTGCATTCGTGAAGGATGGGCCTAACTGTATCAGAGCATCTGTAT
CCGTGTGGGGCGAAGTCTTGAGGGCTGGATAATGTAATATCCCCTTCCCTCCTCCTCCTC
CTCCTCCTCCTCCTCCTGCACGTTACCCCACGGTGTGTGTGCCCAAGGCAGTGGGCGCCC
TGGCTCCTGTGACTAGTGGGTTTGCTCCCTTCAGCAGCACCACTCATCTCCCTCTTTAAT
GTCATTTAGCTGCAGGGTGGCCAGCGCCTCACTCGCCCATTAATCCCATTCCAAATGCCA
TAACATTTCCCAAAAAGCCCCTGCTTCTTAAAGCCGATAATTAGAATGTCTATTTAAAGT
TCACCGCTCTCCCTTGCCGTTATCAATTAAAAGCCGTTTAAAGGAGATCGGTGGCAATAG
TCAACAAATTAAATCTCTTCCTCGCTCTTTGACGTTAAGTCTAGAATGCATAATAGGGGT
CAAAAAAGGCCCGCTGAATAGAGAGCAAAATTTTAAATTTCCAAACTGTTCTGCTGAGGA
GAGGAGCTGCTGTAAGTCACTGCTACTGACTGCAGAAGCAGTATTTAGTGAGATTTTTGG
AATGGCCATAGCATTATGTGATATCATTTGATAAAAGGAAAAATCTGATGCAGAAAAGAG
GCCAAGTGAGGTTATGATTAGCATTATCAAAGCTTGGGCAAAAGGACAAGGAGTCCAGCT
AACTAATAATGCAGCAAATACCCAGGACAACATTGTTTTAGTCTGATAAAAGCCCATAAA
AAATCAAATGCCTCACATTTTTTTCCACGTTCATTATTTCTGTGCAGGGAAAAATTATTG
TTTGGATTCGAGGCATGCTGTTt
>NODE_92_length_769_cov_28.408323
GCTGTCCACTGTGTCACACTTCTCTGCGTACCCAGCCCTCCATGCAGGCCTTGTGCTCCT
GCTCAGAGAAACATGTGGCTCTGATGTTAATTGAAATTTGTCTAATGAAGTAAAGTTAAG
AAAGCGAGAGAGACACGTAGGAGGAGAGATAGGGAGACAAAGAGAGGGCAAGGAAGAGAA
GTTAAAAAAAAAACAAAAACACAGAAAGCTTCAACTTTCTTTAATTATGTTTACCCAACA
GGCTTTGCTTCCTCATTTAAATAGCATAAACATCTGGCCGTGGTGAGCCACTAGCATGGC
GGCAGTAGTCAAGCAAATCTTGTGGAAAATAATGAAATTAGATCCCTGGTGCTGCGACAG
TGGAAGGGCAGAAGACATCCGCTCCATGTTAATAAAATTGCCATGAATGAGTGAATACAA
TTAGGAAATTGTCAGTGGTGGCAGTGAACTTTTGTAACTCACCGATGTTTGCATCATTCG
ATTAAGGCAGCAATTTGGACTTGTTTATTTGCGGCTGTTGTGGCTTTTATTAATTGTGAC
CCGGCAGTGATTGGCCTGCGATTAAACCAGTCACATATGATGTGACTGAGGGTGAGGGAT
GGATTGGTGGGCAGGCTGATGGCAGACAGGGTTTTTTTTTATTGTTGTTTATCTCAGTGG
GTGCAAGTCTAAGAGGATGGAACTTGTTTGTGTGTGTTCATTGTAAACTCGTGTGTGTTT
GGATATGCATGATGCTCAACTTTTGAATTGACGTAGTGATTACATCTGGTTCTAACTGAG
GCTTTATATTTTACCAAACAGGTTGATTTAATGTGTTTTGGAAGCCAGATCCAATTTTTC
TTTTGATCTAAAAATCGAGTGTGTTCAGTCTGACTTGTTGTGATGTAACTTGATGTTCTG
CTGTTTCTGTTCTCTTTTCCATTGTTTTGTGTTGAGAACAAAATTCAAa
>NODE_93_length_847_cov_27.312868
AATGAGAGCAAACATGTTTTTGTTCGTCTGACGGTTTCCATGGAGGTTAGGCAGTAGCAT
AATTGTGTTTAGGGCACAAACAGAAACAGATCAGACACACAGACAGCCAACAGATCAAAA
CGGAAGCTGCGGGAGCGGAACCCACCATGCTTTGATTAGGTTTGGTTTGGTTTCGGTTTG
GTGTGTGCAGACTAAAGCCATCACCCCAGTCTGTCTCTGCTCTTGCCAAGTTGTTTGCCA
AAACGGGGAAAGATTTGGGAAAGAAAGTTAGAGAGAGAAAAGCTGTGGGCTGTTTTAGCC
CACCCCCTCTCAGTTTGACCAAGGTCCAGCCGACAGTCACCCAGCTCTTGTGGGTTTAGT
GAATTGAGAAGACACTTCTTGTGTGGATTTTTCAATTCTCCAACATGTCATTTGGCTGGG
AGTGCTATTGTCCCCTGCCCCTTTTCTCCCTGCTCCTTCTGCCGAGACGAGTCGTGTCAT
CCCCTCGTGATCAGCACTTTTGTTGCCTTTGTTTTTGGCCCTACCTCAGAAGTCCATCTT
GTCTTTTATGTCCCTGCCTTTCATGCATAAGGGAACAGTTGTGGCCTGTTGTGGGGCTGT
TCCACTGCATTTCCACCAGTGGGGTTTCCTTTCATTCTCTTCAAAGTACTACAATGGGGC
TCTGAAGGCCTGAATGGCCAATGCAGAGTGCACAATCCTACAGAGCCCGCTCATTTTGTT
TTGCCAGAGTCAATAAAAATGCTAAGTTAAAAGCTAACCCCCTTATGCCCTCCTCGAATG
GAGCGACTTGTTTGACCTTTTTAAGCTCCCCTCTCAATTAACTTTTAATGATAAATTCAT
AGATTTTTTTTCTTAGCTGTCATTTAAAGAGTGTTATTCTGGACATGTTTAATGTTGCAT
TGTATCATTCGTTTATTGTCTCCCATTAATTTCCCTTATACTGTATGTACAGCATGAGCA
ACACAAAGATCCATACCAACCTGAATAGATTTGTCGAGTTGTTTATGACTAAGAAAAAGA
GGGgact
>NODE_94_length_1058_cov_35.905483
AAAAGCAAACCAAAACTGAAAGCCGTACTCACCTGTGCTACTGTTACATGTTTTCAAGGT
TTGCTCCTCACCTTCAGAATCCATCTGGAAATAAACCATTGTATGTACAGATGAGTCGCT
AAAAGACACATTTGAATGCATTTGAAGTATTTGCTTTCATTCATTTATTTCATTTTAAAG
GCTAAAAAGGCGTAAACACTTAATAGATTACAGCAGGTTTTTGGCAGGTAACCGTGGAGT
CACCCGGAGCCATCCAGCCTTTAAATCTATTTTTGTGCAACAACATCACAAAGAGCTCTT
AAAATACCAGTCATATGCAAACACATAAAGTATAATGTTAGGAGAAAAAGTTTCAAAGGT
GTGTAAAAATGTAATGACACTAAATAATGACATTAAAGTACGGACAGCACCTCACAGTGT
ATGTTTAGACAAAAATAGTTGCTAAAACCCATCCACTCTCGCTGGCTGTTGCTTGTGGGT
CCCAAATAAAACCTATTAAACATAATTATTCCAGGCTGATGGTGGCGTATAGTGGTCACA
GGCCAGTGAAATCTGTGAGTCATAGGATATGCTGTTACTTTTCCCTGGTAATGGGAAACA
TGACTCCTCTCTCTCGTTTGCTGTTGTGATTGAAGGCACTGACCTGTCATACATTTATAA
TAGGGGAGCAGGTGTGGCAGTGATGGACCTTAATTTCCTTTAATAAACCTTTTATGTGCC
ACACTCTTAATGCCACGCCGGGCCCTCAGAGGTCCTGCTCATAATAGGTTCATTACTTTT
GATTACTACAGCCTATTGAGACAAACAACTCCCAAACACTATAGATTACATTCTGTAAAA
ATGAATGTACCTCATTAGTTTGTAACACTTTTCCACAAAGACATGCTTCAACATTTTGTA
TAAATTTGTTGTTCTGAAGGCAAAATGTTGCTCTTACATCGAGCAACCTGAGATTATAAC
ATGGGCATTAATCAAAGTTCAAATGATGTTATCAGTGCACCGAAATATCACCACTGACTC
ATAATATTAGCAGGGCGTTTTTTTCTTTCTTTATGTGACATTTCAGACGTGTCCCTCTTA
TGTAAATATTTAAACAACAGCATTTTATCATGTATGTTTTTGTTGTATTTAAATCATCTC
TGTTTAATCAAGAGTAATATGTGTGTAAAAATAATAGGACGCTACAACAAGTTGAATGAA
AATAAAATAATAAAACCCAATTCTACaagaattgcttg
>NODE_95_length_513_cov_34.748539
GAAGGATAAGCACGCTCCTCAGCGGGTCAATTCTTTTGTCACTTATCACGTTAATTTTGC
TCACATATGGCGATAATTCCTTTTATTTATTGGCCCTTTAATTTGAAACATATTTGCTGT
CACTTTGTTGTCTCATTGCGTTTGTAAAATTTGAATCATCCCAGAAATTAAACGAGCGCG
AGCCCTCTCTGCGTATGTAACACAAGCAGAGGGAAAAAAGATATAAGCGATATAATTGAA
CAAAACATGTAACCTGTCTAAATCTGAGCAGAAAATGAGAGAAAATGAAAATTCTATTAG
TCTCTAATGTTCCCTCTGCCCCCCTCCCATGTGCTCTTCATCTCTCCAGCAAAGTATTCA
AATGCAAGCCCTGCCTTACCTCCCCGTGTCTCTTTTTCTCTAATTATCCATGAGGTCAGT
AAGCAAAATGGGGAAGAAGCCAGGAGATCAATACAAATTATCCCTGAGCAAACCAGTGCT
GACAGTTTGAATTGCAGCATATGTTTACCCAAAATCAGGCAATTTATCTTAATATCAGGC
GAGTAATGCAGCAGGGGTGAGAGGTCACACAATCTCTCCACCTCATAATTACCCGCCTCT
AAAACAGGAAAGTGGTATTGATTGGCCGCGGGCCGGGAAGCGGGCGTGACTGGAACGTGC
CAGCGACCCCCCCCCCCCCCCCCCCCCCCCCCC
>NODE_96_length_997_cov_24.544634
ATGGCTTTGCGCTTCCTATTCACACAATCTAACAGCTGCAAGTTCCTGTCAACATACATT
GCTGTGAATTTGTCAATTTAGTGACAAAATATATATGTCACTATTGTTTTTTAATTGTTT
AATTTTTGGCATGTACAGTGTTTGGGATTATATTAGAGAGCATGTGCAACTGACAAGAAC
TCCTCTTTAGTAGAGAAATTGAATGTTTTGAAAGAAACTAATCACAGGCTAAATAACAAC
ACCAGAGGTACACTTGCATTTATGGCCTCAAGGTGCTTTGTAAATTAATTCCTGTGCCAT
TTATCTACAGAAATTCAATCTGCTATTGGGTGCACTTTGCTGTTCAGACTCAGTGGAGAT
AATCACTGAGAGAACCTGACTCATCATGAAATATTCAGCAGACTGAGTTAACGCCTTCAA
CTCAAAGCTTTGGCAGCGTTCCTCCTCACTATTCATCACTGTGTGACAGAGCTCCTGATG
AACCCACCGATGTGAATGTAGCCATCCTTGTAGAGTCTGTTGATGATGAGGGTGAGGATG
AGGCCAATGTTGCGTGAGTTGTAATAAGTTAAATAGATGATCCATCCACAGGACAGAATG
GTGGCTAAAAGAGGAAAAACACAACATGGCCTCAGTCAGTAAAATTAATTTTAACATTAA
TTGAAGCTCAGTTTTAATTGAAAATCCTGGAATCACTGTCAATAACTGAAATAGCAAGGT
TGTCAATAGAAACATTTATACGTAGCAATAAATATCATAAACAAGGCTTTCTTGTTTTCT
GATGGTTAGTCACATTTATTTGTGTCAGCAGTGTCTGTCAGCCGAACAGTAAATTAGATC
TATATATTCAAATATAATCACTAATGGTGATTTTGCTACTTAAGACTTTAATTATACATG
TTAATTACTGTATTACTTTTTAAGTTAACAAACTGATTGGTCCTTTAAGCACAGTGTTCT
GGATGCTACTTTCCTTGACATGACAAAGACGCATCAGCACAGAGAAAGGACTGCAACAGT
ACAGTACTGGCAGCCATACCCTATCAGAAATTTCACCTGAAAATGTCTTTGTTATTTGTT
AGGAAAATACCAAAGCAGGTGAGGTGGAATTATTAAATGTAGTCTTTCATATCTGGGTTT
ACAGCTCGTTTTACTTCTGTAcgaaaagctttgttag
>NODE_97_length_416_cov_3.305289
CCTAACAGGTGACAACAGCTCAGTTTGTCATGTCTTGCAGCTGCTGGCAAACTTGTGTGA
ATGTTTGAAGATTTATTTTTCCACCACAGCCACCAAACAAGTGTTAAAGCTGCGCTTGAT
GCCATGTCTGCTCACACAAGGCCAGACCGAGGTAGAACGTGGGTTCCCCCCTCTAGACAC
TTACATGTACTCCAGAGCTGTTGTAATCAGTAGCGAGGGAACTTCCCAGCTTCTCCTGGA
CCGGGTCATGTAACAGACCTGACCGCTCCAGCTCTCCCTCCCTGTCTCTAATCCCTCTCT
CTCCTCCTTGTGCTGACCAGGCTAATAATGCCAAATATGAATATAATGAGTCTTAATGAG
AACCCCAAAACTGCCAGCTGCTCACTGAAAGCATACAAAGGTGAGACTGTGTTTCAGTCA
AAGCGACTTAGTGAGTAGCTGTGGGACACTGTTGCAGTAAGATGGAGAACACCGTCGTGT
AGGGATGCTGTTACCGCAACAACAAGACACAGCAGGGTGGATTTAGCTTTGGAGTCGGGG
TCCCCTCACCACTTAACACACAGCAGTGATACAGTAGGTGATCatggctgaaggga
>NODE_98_length_880_cov_24.493181
AAAAGAATTAAAAAGTCTGTACATGTCTCAGTGCAAATACAAACATACAGCATCTGTATT
CTCAGAACAGCACTGAAAAGAAAGAGTATATGAGATTTAAACAAGCAGTACACCTGAAAG
GCCTTTTGAGGCCTAAATCGAAGCCTTTCAGCAAACATAGCTGTGACATTCGGATTTTCT
CAACTGTAGGCCTCTGTGTTTATTTTAACCAGAGAATGTAATTTTTTCCAGGATGCCACT
ATGAGGCTGAATATTTCATCTATGTCCCAACAGATCGACAAAAAAACTAAAATATAACTT
CGGCTCTACACCACTGCTATATGATATTGTGAAATAAAATATTGACTTCATAAACACAAC
AGTAGTAAAAATAAACCTGTACCAGGCTGTGTTATGCCTAGCTGCAAGCATCTACGCTTT
AAAAAAGTAAGGTTGAGTGTGCAAGAAATGTGAAATTCACAGAGAAAAAAAAAGTATTCC
CAGCATGTTGCAGAATACCAATATCCTTAAGCAGGCGGGGTTTTTGATGTATAGACTCCT
GCCAGTGAATTGTACAGATGAGACACTTAAGGCAAGACAATAGTGTTATAGATTGTGGCA
AGAGTTAAATCAATAGACCTTCTGAGGAGTAACAAGACACCCAGTAGCAAGTGCTACTGC
TTCACACACATAGGAGGGGCTGGGAAACAAATGAGGACTGGCAGACAGGGGCTAAGACCT
CAGTGTCACTGACTAGCCATTAGATGTTAGTGTGTATGCAGCTGTGTGTCTGCGTGTGTG
CATCCTTGGTCTACTCTGAACATGTGTTATGGATGTGTGTAAGTGTATGTGTGAATGTGT
TTGTAAGGCAAAAGCAAGAGCAGCTACCTGTGTTTTGGTTGTACTTTTATCTCTGCTTCT
TGGCCCTGTAATCTCCCACTGGGCATCAAAGCAGAGCCCCATCACTAGCTCTACCACACC
CCTATATATCCCCCAGATCCCTGTGTGTTAGTGTGTGTGTGTGTGAGAAAGAGAGAGAGA
GAGAGAGAGAGAGaaagagaaagaaaacagaaatagaagg
>NODE_99_length_838_cov_26.687351
ATTATAATATATTGTTGTAGGATATTGGGAACCCAGTGATTTTCATACAGTCCCTTAATT
TTGCTTGTTTGTTATTAAGACTTCACAATGTTTGCATGACCTCAATATTAACACTACATG
TAAAATATCTGAGGAAATTTTAAGCAAATACAAAAAAATGTAATTATTATTAAATATAAT
TACAATTGTCTGTGTGTTTTTTTTTGCTCTAGGGAGATCAATACCAGGAAGTTTAACTTC
ACTGTGATATCTCACAACATCACCTGTCATAAGTGCAAGAGAGAGATGGCATGCCTTTGT
GAAAAAGAATGCTGCTTCTGTCTTTTTTTGCATCTTGAGAATGAGCTAATTGTCACCGAG
TTGGCAGCTGAATAGAGGCAGTGAGTTTAATCTGACCACAATGACATGTTTGATTGGTCC
GAGCCAGGCTGGGTACAGAGGGTGGGGGGTGGCCCTCTCTTGTGGCAGCGGAGAACAAAC
ATAAATCTTCTTCAACAATCTATTTTCCATCATACTTATTCACAGGGGACATCTCAAAGT
GGTCTTTACCCTTTCTGTCAATGGCTGCCCTCATCCATCAATTTCATAGAGAATTATACC
CCAGATCAATGTAGTTCACGACCGCTGAGCATTTGTCGAGGGGTGGTGTAGGTGGTTGGG
GCGGGTGGGAGGCGGAGTGCTGGCTGTATGCGTCGCTGCTTGTTCTCAGAGGTCTAATGG
CTACTTCTTGTTGGTCACCCTCTCATGCCCAAATAATTCACACCATGTAGTGCAAACAAA
ACAGTGCTTTTCCTCATCATTAAGCCTCCTTTTTTTTCCTCACAACAGAGAATAAGAAGC
ACTGCAAAGTGACCGAGCAAGCACAGAGTGATTCACAAATAAGTGGAAATGACTGACTGA
ATGAATGGAGCCGTTCTTGGAAAAAAAAAAAAAAAAAAGGTTTTCATTTTGCTCTCAAGA
ATTTATGCAGGAATTTAtttttaattagaataaaaacactttggctgctattattcaa
>NODE_100_length_1098_cov_37.536430
CATTTAAAAGGCTTGACGGCCTGACATAATTTCGCAATAATTATCACTCGGAGTATTCTT
TTCGGGGCCAGGACAGAAGTCAGATTGGATCTCGTCATAGGGTAATAATGCTGACCAACA
ATAACTTTGTTGTCTCTTCTCTCCTCTGCGTCTCTGCCTTGATCCTCAGGGAACGGCCAG
TCGGCTTCAGCCAGCCAGTTCGGTCTGGTTCAAGTGAAGCAGGAGCCGGTGGACACAAAC
TCTGGGGCCTCACAAGACTCTACGCAGGAGCACAGCCTGGACCTGAGCAAGAAAGACCAC
AGGTATACAGCTGCATGGTGAATAAAGGGTTAATTCAAAATGCAGAATGTTAATTAATAC
ATCTGCAAAATAAACCAACAAGGAAATAAAGCTTCTCTGACTGATAGACGATTTCTACAC
GTTTGGCACATATTTAGAATTTCATATGAACGTGCATCCAATTATGAAATCCCTAATATA
TTTCTCAATTTTTGTGTGATCAGGATGTTTACATAAACCTTCAACTCCAATCTTCCCCCC
AACTCACAGTAGATCTTATTTCTTAAGAAGACAGCATTTTTCTTCTTCATTATACAGGCA
CACCTTGCGTGATAAATAGTAATATTTACTGTTCTCATGCAAATCTTGACTAAACATTGT
TCATTTTCCTTGTTCCAGTAATGAATCAAACGGACACCCTGTACCAGGGAATACATCTCT
TTTATCCTCGCTTATGAATAAGGTAAGATCCATCCATCAAACGCCTTTCATCCCAAGACA
AATTAGCGGGACACAGAGGGGCCTGTTTGTTTTTTAATGTTTCACCGCTAATAAGATGAG
TTTGTATCATTTAAATTTTCCAGCCATTTTTCATACAGTGTAATTTTCACTGCACCTCTC
ACAAATTAATATAATGACGCAGTAGCTGGGTGCCATGCCAGATATATAGAGATGTTTGGT
TTTTGATGAGCTGTTTTGAACTCGCCGTCCATTTTTTCTCCTCCTTTATACTTTTTTTTT
TCTCCCTCTCGCCTCTCTCTACATTTATTTATAGAGTTTATAAATTATTTGATTAAAAAG
TCAGAGGAGAAAAAACAGGACGGCGCTGCCCTCATTTTTTAACAAGTCTAAATGTTAGCG
TATGGAAATTTAACCGTGTATATTTTTTGCGAAGATTAAAATGGACATTGTCTCAGTCAT
ACATCTTATCTGACTGGTACAAATGTGCCAGGTGGTTTCCATCACACACATGACGTAATG
GCGGATCagactcccatt
>NODE_101_length_931_cov_32.614391
GGAAATGTACTGGACAAGAAAAGAGAAGAAAATGAAAGCTTCTCGAAAAGCATTTTGAGA
TTTTGAGATGCTGTGTCCAGCTCCTCTGGGAGGGGTCAGGTAATGCTGTCAGAACCACAA
AGCACAAAACATGACAGAGGCTGAGACTAAAAACAAATTGCTGCGTCTAACAGTCGATGA
TCGCTGTGTTGTTAGCCACATGCCTATGTGATCATGTGAAATCTCCTCAACACTGTGCCT
CTTGCTGTAATGCTAATGGCTCTGAAAAGAGAGTTAATCACTGTTGCACAGTTAGCCACA
TGCTTGCCTCTTGCAGCATGGTCGGTGTGTTCCAGGGGTTAGCAAAACACTGGTGTAACA
CATGATCGCTCTTTATGAGGCTGGGGCCTGCAAGAGAGAGAGGGGGCCCACAGACGATGC
TAAAAAGACGGTAATGACAGCCATTCACCGCAATCCAATTATGCAAAAGGGAGTCTAAAC
AATTCCATCATCCCCTAAATTAGATTGTCCTAACGAGATAAAGGCACCAATTAATCCTGA
ATTAATTTCTACAGCTCATTTTCCCCAGAAAACACTCTAATATGCAAATGCCAGTGAGAG
GCAGAGAGGCATCTTTCTGCAGGGGTTTGCACCACCTCTTCGTGTTGGCTTCTCTTTCTG
AGTGAACTTATGAACCTGGACACATTTTACGAAGATAAAAAGAAGGAATATAACAATGTC
ACAGCTCAGGTGTAGCACTGAAGAGAAGCTGTTCAATAGAAAAGGCAAATGTCTCCCTTA
TAACTCATTATAGTGCTGCCATTAGTGTAATGGAAAGCATATTGAAGCCAAAGCGAAGTC
AGTATTGGCAGCCAGGTTTAGTTGATTAAATGTAAGGAGCTCAAACGATTCAAATATTCA
AGGTGTGAAAGTAGTTTGTTTCTGTTTGCTTTATGGTACGTGATGTTCATGGGTACTTTA
CAAAACAATTGGCCTCGATGGGCATAGTTATATATAAAAAAAAACACTATCCCTCCTACA
TAGGTGCAAGACTTCTAAACAGAAAGAGACACAAAACACAGCTGCCTCATTTGTAGCTGT
TTTGTATCTCTTTGTGGTCGTTTTGTCTCTc
>NODE_102_length_949_cov_36.688091
CTTCCTTTTCTTAAAGTTGTTTCCAACAGTGGAAGCTGCAAATCTGGATGCTTACTGATA
CATTTTTATAGCCGTCCTCTGGATGAATGTCAAAACTATCGCACATGACACGATGATGTT
TTGTCCTTTTTCTTCGGTGTTAACGTTTGAAGATGAGAAAAGAATGTCTGTTTGCTGCAG
GGGGTGTAAGGTCTTCTTCTTTTCATCTTCAAAAGTCAACAAAACTTCACATTTTAAGAA
GTCATTTTTAGTTATAATGGTTGCAGATTTTTCCCAGCAATTTCCCAAAGGCCAAAATGA
CTCTTCATCCAGCAAGTAGTTATTTTGGTTCGGAGCAAAATCCTTTTTTCCCCCCCAATT
TTATAAAGTAAGGAAAAAACAGCAAATCCTCACATTTAGAAATCTAGAACTGCCAAATGT
TTTCATAAATTTAGCTTTCTATGGATCCAAATAAGAAACTATAAACTGCAAGGGAAAGGA
CTTTTGTTCTGTGTTTACTGTTCAGGGATCAGTTTCAGGCACTTACAGCTCACAAATGCA
CAGTAGACGTCTCATTTAAAAAGCACACAGGTTTTATTGCATATCAATTTCATGTATAAA
TTCTTCATAGCATTGGAAAGATTACATTTGGTATACATTGCTATTCTACAGAATTAACAT
CAGAGTCATATCTTTTCAATGAAATTTCTCTAAAGTACATCTGCAATAATCACAAGCATC
AAAAGAACTGCAATTTCAGAATTGTTCAATATTATTCTACAATCCTTTTATTGTTTTTCA
TTACGTCTTCTCCCAAACGTCTTTTCTATGTCTTTCAGAACCACCTGCCCGAACATCGTA
AGGCAGTCAGAACTTGAAGTCAAACCTACTAAACCTAGCCACATGTACAATAAGTGCATC
TACGGATTTATTTATTTTTTTAACTTTTTTTTTTCCTCATTTTTTGATTTGATACACATT
TCACAAATGGACATCATTATGACTGCTAAACACGTCATGCACAATAACTTTTTTTTTTGT
TTGTTTTCAATAAACATAACAGAGGCGATATACAACTCAGATTTAAACAAAACAAGCACC
ATCCATTTAAACCCAtatttttcaatgatttttttttttcttcagacaa
>NODE_103_length_768_cov_34.351562
AGAATTTTTAAAGGCACCATTTCCTGGATATTAGTTTAAAACCAAGAAGCGCATTCAGTC
AACATTCATGCTACTTGTCTCTGCTTTCGCATGTGCAATGATAATGAAGACAAAGCGAAT
GCATAGCAGCGACAAATATCAGGAAATAAATAAAATAAAGTATTCAAACCAGATGAAAGA
CTGTTCATAATTGGGTTAGTAATGTCTCTGGCACCGTCTGCTCGGTCATTTCCTCCAATC
TCCCCGAGCAACAGGGGATGATACAGGCGACACTCAGACCAGGAGGGATCTCGCTGCCAT
GTGACAGGCTGCCTTCTACATTCTTTCACCGTCCTCAGCACCAATTCTGATGCAAGGAAG
GAAGGAAAAGACAAGCGTCATCTTCAGATGTAACACTCGCAGCAATTTCACAAATCTTTT
AATGATTTGTGACCCCTTTGTGGACGGCAAAATTGTGAACTCATGCACCCATAACTTCTC
ACTTAATCTGTATTACTCTCATCACAACAGAGCAAGCCACTCTATCAGTAAATGCTAATC
TCCTAATTAACAAGCTAATTAGGCAATTACAGCTTTGCAGAAGGATGCCTAAATGAAATA
TGACAACACAGTCACTTTCTACAGCACCTGTGGGTCTTTTCAGATGTCACAATGAGAAGC
ATGATGACAAAGTGTTGTCTCTGCACTCATAGGTGCTTATTCCTATGCCTCGCTTAGCTC
ATTTGTAAAAATATTGTCATTTTATTTAACCTAATCTGCACTACTTGCGGAAACAACTTG
TCAAATTACAAGTAAATTATTTCTCTTCGAATAAGCTGACCTGCATCACTTCACCGCAGT
GTGATTTTAGGGGTAGAGCAGAAAACAGTGCTTAGCACAGGCTCCTGGTTATGTAAACAT
GGTTTTGAGAACTAGTAGTCCCACCATGTCTTACTGTAAGGAGCTGTc
>NODE_104_length_750_cov_9.066667
CATACAGAGGAGAGGGAGTACAAGTGTGACCAGTGCCCCAAAGCCTTCAACTGGAAGTCC
AACCTCATCCGTCACCAGATGTCACATGACAGTGGCAAGCGCTTTGAGTGTGAAAACTGT
GATAAGGTACAGCATACCCGGCACGTAAGTTGGGCACAGGACACACAGGCTTTATCTGTT
TCTGTTTCTTAGGCTGCATTCATAATCGTACTGGACATTTAGTAATTTCTGAAATAGTAA
AGCAATGAAACCTGCATATTTTCATTAACAATGCCAAGGATCACAAAGTGTACTGACGCT
CACGTGTTTTTAAATGCTTTTTAATGTAAAATTGCAGGTGTTCACAGATCCCAGCAACCT
TCAGCGCCACATCCGCTCCCAGCACGTGGGGGCTCGCGCTCACACATGTCCTGAATGTGG
CAAGACCTTTGCCACCTCATCAGGCCTCAAACAGCATAAGCACATCCACAGCAGTGTCAA
ACCCTTTATCTGTAAGTAAGAGCTTTGGAAGTTAATGATCGCCTTATTCATGACAGTTCA
TTATTTATTTGACCTTTCTTTTTCAGTGCAGTGTCTTTTTTTCTATGTACACCAACGTGT
TTACATCTTCTGAACCAAACTCACAGGTCCAGGGATCCAATTTTTATTGCTATTAATTTT
GATTATATACTGTAAGTAATTGAGCCTGTTTACCTAAGCACTTAAAATTACTTTAAGTAC
TTTAAATTAGTAGAACTAACTTTACAATCAGGAAAAGGCTAAGATAAGTTGTTGATACAA
AATTTGTAATTTGGGACCAAAGGCCTAAATGTGTATTTTATGATGTCTCTTAAATGTGTT
CAGTAATTATTTGTCAGTAAGATACATAAAATATAGACAAAAGAAATCACGAATGATAGA
GCAGTTtttattttcactgtttttgtccat
>NODE_105_length_628_cov_44.106689
GGCCTTCAACTGGAAATCAAACCTAATCCGACATCAGATGTCACACGACAGTGGCAAGCA
CTATGAGTGTGAAAACTGCTCAAAGGTAAAGTGAAGACTTTTGAAGAGGCCTATTTAACA
AATGAGCATTTTTGTGTTTGTGGAAATGTCAGCTTGTATTTTATTAACATTTTTTTTTTT
AGAGGCAGATAGTAACTCCCTTGTGTCTGTGTGGTTCCTTCCCCCAGCAGGTGTTCACAG
ACCCCAGTAACCTACAGAGGCACATTCGCTCTCAGCACGTTGGGGCTCGTGCCCATGCCT
GCTCTGACTGTGGCAAGACGTTCGCAACGTCTTCGGGCCTCAAGCAGCATAAGCACATCC
ACAGCAGTGTCAAGCCCTTCATGTGTAAGTCACTAAGACCCTACCTATGTAAGTCTCCTC
AGTACATTATAATAATAACAATAATAACATGCTTTGACTTGCCTTTAATCGAAAGACTCT
GATGTTTTTGCAAAAATACACTTCTTGAGAATTGAGCTTATTATGTTCTACAGAATTTTC
ACATGGGATTATATAGTAACTGTCTGGCAATACAATTTCTTTTAAGACAAGAGTCATGCA
GTTTTTTTCTGCATCAGCACTCTCACACACTGCTGATATGATAATAACATTTAAACTGGT
GTGCAATTTCATTCAATCCCAATTGATCTAACCTCACTGTTGCCTGTCACAGTGCGCCAG
CCTCATCTACTGTTGATGCTACAGCCAACAGGCTTTTTTTTTGCTTCCTTCGTTGCTTTT
ACTCTCTTGCACACACACTTTTTCATCc
>NODE_106_length_976_cov_34.869877
TAATGACTTTAATGAGTATTAACGTGCACTCGCAGAATTGGGTCTGCTCTGTAAATACAC
GGTTATCAAGTTTATCCATTTGTTGTGCTGGAATAAATGACAGTGCTAGTCAGTGAGAAT
AATTAGAGCAATCACAGTGTTATTGCCCAGACAGGCTACTACATTTCATTCCATAATGAC
ATCATTACCTCAAGTTAATTATGTGTCTTGCGAGGTGACACGTTTGATTAAACACATGAA
TGCACAAACAAATCAAAAAATTAGCTGTGGAATGGCACACTAAATGGGAGGCTTTTTAAT
GGAGGAATTGTCATTTTGTTAGTTCGCCTCTGTTCCCAGGTACAACTGTGAAGGACAAAT
GCATTTAGGAGACACACAGAGAGAGAGTTGCCTCTACAGTGCAAAATGTAAGGTGAAAAA
GAAGCTAGGACGCAAAGGGTTAAGAAGCACAAACAATAACATTTCAGTAGCAGATGTCCT
TGAGGCAAAACCAAGGACGAGGCAATTGCTAATCTTGTATTCCCAGCATGATCAAATCAC
CAGGCAACAGATATAAATAAAAGGACAGGAAATGAGGAATTCACATTCAACGGTGTCAGC
AGCGAAATGAAGATTCATGGTGAAGAGCCCCGGTGAAGGCGGCAAAAATTAACTGCAAAT
AAAAGGGACAGACGGCCTCCAAAGTCCAGCGTATAAAGTAGGTTTGGTGGGAGAAAAACA
CACACGCGCTAGATAGGGTCTAGTAGATGGTGGCTGGGGCTGAGGCGAATGGGCTGCACT
TTGTCATGGAGACAGGTGCTTTTATTTGACACCTAACAGGCTGCGCCCTGACTGGATATT
CTAAAAATATGAGTCTGCGCATGATCATCAGACTGTCTCGTTTTCCATTCATTTCACACC
GTCATTTGTTACCACAAACACACACAGAAACCCCCTTTGACTTTGTCTGTTGGTCTGGAA
TGCTAAAATGAAATAGAAAATGTGCTGGACGGGGATGCTCTAAACTGCAGTAAATGTTAA
TGAAGTTTCATATTCACAGGTCAGGCTATAATAAAATGAAACTGACTCCTGAGAATATTC
AGTTAAATACATCTACACAGCGGGTGGTTAAAAACATACACGTTTCACCGCAGTaagaca
ggataatgatacatat
>NODE_107_length_929_cov_50.024757
AGTTCAACTTATATAGATAAATTAAGTGCTCCAGCACATTTCAGCTACTCTAGCACAAAT
ACATCAAGAACTCCTGGATGTTTGATCATTTTAAGAAGACTCCTTGAAAAAAAGTCTACA
GGATTTAATTTCCCTGATATGGAAAGTTATATTCTTGTTGATTTATGAGCCTGCCACTAA
TGCTTGTTGAAAAAATATTCTGAACTCAGACTGAAACTTGGTGGAAAAGGTAGCTGTTGT
ATGAAAACAACAAATATCTACATTACTAAATCTCATAATAATGATTCATACAGTTTTACA
ATATAGCTCATAATGTTTTGTTATTTTTTTCAGATTGTAAGCAAACATTAGCTTTGAGCT
TTTGGCAAGCAATACCAAATTCCCTTTACAGTGACAAAGGGATATATAAAGAGCCAACTG
AGCATAGACAAGCTGGAAGATGTTCCCATTGATATTCAATATTCAAATTCTTATCTCTGT
GTCGGTGTATGTGCACGAGTAGTCGGTGATCTCAGCGTACCGATTGCTGCTTGAAGTACT
GTAGATTGCTGGCTTTGACATTTTCCCATTGTGCATGGTGGTGCAGCAGGCAATAATTAA
ATATCAGGTGCATAAGCTGCTCTTTAATTTGACATGTGTGCTTGAGGCAATAAACACATG
TGGTGCAGTGGGGGCTGCATAATTGCAGAGGAATAAAATATCATATCAAGAGTGAGAGGA
TCATTGTATCAGGTACGCGATGACAGCTCGTTTGATCATTATGCCAAGGCTAAAGAGGTT
GGCTAATTAGTTGTCATTAAAACTCACCCTCTAATCAGGGCTCGCTCTTGCATAAAAATT
GTCCCTATCACATGATAAGCGAACAATGCCCTTAACCCTTTCAGGCCGATCTCAGTGCTT
ACAGCTATTAGCTTTGGGAAACATGGGTTGACAGGTTTGACATTGCTCTGCATTTTCACA
AAATCAGGATAAGATGAGCCAGTGTTGTCGGTATGTGATAAGGCTGGTTTTAAGTGCTTT
TCAGGAAATGTCTGATATAATATCTTGAAGATTATTTTCACAGTTGCTTTGATCTAGATG
AGCCCCGAGTTGTGCTTTTTTTTtttttt
>NODE_108_length_627_cov_57.218502
TGTTTTTTTTTTTCCTCCAGCTTTGAAGCAAAACTCCTTCTGTTTGTGAGCGTTCCTCCT
TCTGAAGTTCGTATTCCCAGGAAGTATAATAAACTGTCACGCCTGCACACACTGCAAAGA
GACGCACTTTCAACTGGAGTCACACACATACACACACGAGCCACTTGCTAATCATGCAGC
GCGCACATGGCAACAAACTTCTGGATGATAATGATGCAATCCCCGTGTCAACTCGCCCCT
CAAGTATAGTGAGCGATAAAAAAAACAGTGGCTGCAAAGGAGAGGTGTGTCTCTCCGTAT
GAAAATCCAATGCAAATAAGCTTTCACCCCCGTGGTACTTGAACTGTTTTCTCTTTGATA
ACCCAATTATTGTCTCAAGAGCTGTGTCAATTGCTCTAGCGATCTCTTCTTGAACAAATC
ACTCCCCTAACCTCGAGCACTTTCGATTTGATTCTGCCATTTTTTGACAGTTCAAAGTAA
TCAGAGGAGGCCTCGGCTGAGGACGAGGATTGATTTTGTGTTCTCGCTTATCATGCTAAT
TCCCTGAAAATCAGCCTTTTTCATCCCCCTCCGCCTGATTACCACTCTTGGAAAAAGGCC
CCTGAACTGTGTTTCTCTCCCCAGTGCTGCTGTCATGCAACCCCCACAACCCTCTGTTCT
CGTCCCCTTGCAGCGGCAGCGGCCTCCGAGTACTCGCCGGTCCTCAGGTCGGTTAGAGCC
AATAAAGACGTCCACACACCGCCTCAATCACTGAGCGGGCTTGAAAACATGCCCAGTTTG
CAGGTGCGTCTCACCTGTCAGgtgctg
>NODE_109_length_534_cov_6.863296
CATTCAGTGCCATGTTGAAGCTAGGTCATACAGAGTGAGATGAAAACCTGCAGATAAGAG
CCTCATGCACACAGGCGCACACACACACATCAAGATTAGGCAAATACACACACACCCACA
CAAGCAGCAGCGTGATACTAATAGAGTTGTGATGTGGCGCTCCCGGCTGGGTTGGAGCAT
TGGTCAGCTCTGCCCTTGCCTGGGAGGCAGTTCCCAATGCATCGCTGCTGACATGCAAAT
CCTATGGCAATTGCTGCACTCCAGTCCTTCTTTCTGTGTACTCTCTCGCTCTCTCTCTAC
CCCTTTCTCTCCTGTGGATGTAACCGTCCACCCAGTGTACAGAGGAAGAGCAGCTCAAGC
AGCAGCAGCAACAGCAGCAGCAGCAGGGAGAAATGCAAGGAGCCCAGAGGAGCTCCAATG
GCGCCACAATCTCACCTCCTATCTCCTTCTCCTTCTATCATCTCCCATACCCCTACTCCC
AACCCATTCCTATTTCTGTCTCTATGCCTGTCTCCCTCTCTCCATGCCGGGCCACAGAGC
ACAAGGACAAAGCAGAGTGGAGGAAGACAGTGCCCAGCTACAACCAATCAGCCGCGGCCA
TGGACTTACGTGTATGGAACACACAGGATGAAAGTCAGGAGCCCCTGCCTAAAAACTGGG
AAATGGCCTACACGGAAACTGGCATGGtctatttcatagagtaagtagcctttc
>NODE_110_length_869_cov_25.662830
AAGAGGGGCATATTTGCAGTTGGGCAAGGAGGAACCATTAATATAGTAATACCAAAAGGC
GCACATGTGAATTGTGAATAAATAAAATCAAAATAAGTAGTTTAACTGATGTGACTAAAA
CTCACTAAAATCCAAATAAAAGTGATTTTAAAATCTGTATAGAAGAATATTTGCTTTTTT
TCCCCCACATAGCTTTTAAATGATCATTTTTTTCCTGTATCATAGAACATTGGGTCTGAT
CCACTGCATGCACATGGAGATGCATTTAGATCAGCCAATCTTCTCCTCCTCCTCCTCTTC
CCTCCATCGCCTTACAGCCCCCTGTATCGGTGATAGTGGGATGGCAGGCAGGATGAAACA
CTTCCTCTGTGAAGCAGAACTTTTATGTCAGGTGAAGCCAGACACATCTCATCCCCTTCA
ATAGCTCCTCGTCAATTTCAGGCTTAAAATTTTATGGGATAGGATACTGTTTGATGCAGT
CTACCAGCGGTCCATAACAGCAGTCATTTATTGTGCACTGAAAAGAGGGGGAAGAAATAT
TATGGTGCGCCAAAAGGGGTGGGTGGGTGTAAGGGAGGTGAGGGGAAAAGCCCATACAGT
GCAGGGAAAGGAGAAAACACAGGAGATGCTGGCAGATTGGCAGGCATGACCGCCGGCTCT
CACGTGACCTCATCAGCAAACATGAGCGGCTGATGCCGTCTGTCAGCCAGGTGCCGGAGT
AACATTTAAAAACTCACAGTACATGAGCGGTGGATTTGTTAGATGGGAAACTGTGAGGCA
ACGGACATTTAAAAAAAACTAGAAAATTTAATGAAAGCCACTAAAAAAAGAAAACAAATC
AATGAAATCAAACAATTTTAATGAGTTTTTGATAATAATTCAACTGAAAGCAAAACTTAA
AAAGTTTACCTGGTAGATGTTATTGGCCAAAATTTGGTCTGGGATTAACGATGGCTCCTT
CAGCATGCTGCTGAGTACTGTTTTAGAGGCTGAGAAAAAGACAAAAGGCAAGAGAGGGAG
CAAAACACAAAAAATAATCAcatcaatat
>NODE_111_length_682_cov_33.013195
TGTATCCACACCAGACACAATCGTAAAGCAAGAAGGTACCTTTAATTTCTGACAGCACAC
AACTTACAGGCATGAAGACACTTTTTATGACACCAAAAGCTAAATAAAACATAGCACCAA
CTTGTCAAGCTAATATATCTCTCTACGCTCAAGTCAAAACATATTTATCTTAAAACTTTA
AAGAACAGCTGCATTTCATCAAACGGGAGCTTGGCCTTAAAACAGCGCTCTTACCACTCC
TTTACCACTCACAAATCTAAGAGAAGACAGCATATCTTTGATGCCAGACAACCCAAACGG
CAAACATAATACTGTCTGCAAAGTGTGAATATTTGTATCTTTTTTTTCCCCTTCCTCTAC
TCTTTTTTTCCTGCCATGCCCTGCTGTCTGCCTGTGTTGTTTTGAAGCGGTGAATAGATT
TAAAAGATGCAGGATGACAAGACAAAGAGCTGGGGAATAGCCCCTGGGCACTTGTGCTTT
AAGTCATGCCATTTCCTTGCATGGCAGGCAGCCCTAAATAAGTTACTTATAAGCATTTAT
TGATGCACAAGTGTGGCATCTGTTCCTAGGCTGCGGTTCTGGATGTAATTAGCTCAGAAC
CTTACGCACTTCAATCAAGCGACACATTTAGAGATACAACCCCCCCCCCAACACATACAC
ACACACACACACCCTCCCCTTCAACGTTGCTTCCTCATTCCCGTTTTCAATCTCTCTCGC
TTGGGTGTTTTACTCATTCACACTGCGTGGAATCCTCCATGCACAGTAATTACTCCACGA
TAACCTCCATCATCATTATCGTTATCCTCTCCAGTATTCAGCCGATGTACTGGGGATTGC
TTAAACTGTAAAGCCAGTGAGg
>NODE_112_length_577_cov_14.043327
AGTCCTGGTCAGCAGAGCAGAATAAGTTAATTATTTACCGGTCACACACACGCACACACA
CACACACACACACACACACACACACACACACACACACAGCTGTGGAGGTGGGGGAGGAGG
TGGAGGTAGTCAGTAGTTGGGGCCTATTGTGCGAGCCGCCACTGTGGAGCTGTATGAGCC
GTGATGGAGGGCTCTGGACCCTTGCTGTTGTCTTGCCTTTCTCTGCTGATTTCATGCCTC
TTTTATCATTCACTTTCACACAAAACAAACAACACCGAGGATGTCTGCTGTTGGAACTAG
TGTCTCTCTCTGGTCAACTTCTCCGTCACTTTACACCTCTTTCCTCCTCCTCTCACTCCT
CTTTCACCCTGCTTTTTACCACAATATTCAACCTCTTTCTTTCTGCCTTTCCTCTCTTTT
TAGTTTCTTCTGGCCCTGCATTACTCGCCTTTTCTCCTTTCTTTTCACCTTCTTCCTGCT
GTTGGATGACTTTCCAGTAAATCGCCGCACTTGTTCCCAGTCAACATCCTGTTGCAACAT
CCTGTAAGGCATCAACAGTCTGTGTCGCCGACTGCTCAGCTAATAGTGAATTTTTCCCAC
GTGCACTGATTGAATTTCTCCTCTCCAGTTGATCCCCTCCACTTCCTCTGACTTGAACTG
AAAGTCATGGGTGTGTAATCCTGGTCTCCCTGTCCAGCTAAGCACCTTTCTCCACTTCCT
GCTCTCCTTCTCTTCACTCCTCTTTCTCTCtcttttt
>NODE_113_length_487_cov_12.143737
GATTCCAGGTTCCAGGGGCGTTAGGACCAGGAGTACCAGGGGCACAAGGTTTTGGGGGTA
CCAGGGGCGTTAGGACCAGGAGTACCAGGGGCACAAGGTGTGCGTGGTACCAGGGGCACG
AAGGGAGAATTTCCCTCCACGGGTACCAGGGGCACGAAGGGAGAATTTCCCTCCACGGGT
GCCAGGGGCACGAACAGAGAAGTTCCCTCCACGGGTGCCAGGGGCACGAACAGAGAAGTT
CCCTCCACGGGTAAGGTTCAGGGGCATGGACAGAGAAGTTCTCTCCACGGGTACCAGGGG
CACGGACAGAGAAGTTCTCTCCACGGGTACCAGGGGCACGAAGGGAGAATTTCCCTCCAC
GGGTGCCAGGGGCACGGACAGAGAAGTTCTCTCCACGGGTACCAGGGGCACGAAGGGAGA
ATTTCCCTCCACGGGTGCCAGGGGCACGAACAGGGAAGTTCTCTCCACGGGTGCCAGGGG
CACGAAGGGAGAATTTCCCTCCACGGGTGCCAGGGGCACGGACAGAGAAGTTCTCTCCAC
GGGTACCAGGGGCACGAAGGGAGAATTTCCCTCCACAGGTGCCAGGGGCACGAACAGAGA
AGTTCTCTCCACGGGTACCAGGGGCACGAACGGAGAATTTCTTTCTAAGTTTTTCAACCA
TCAGAAG
>NODE_114_length_1011_cov_24.323442
TGTTTACTATTCTGTGCATTATGCAGTACATCAGGTACCCCTGTGTTGCACTGAAAACAA
CTGTAAATACCCGCTTTTATCAAAGAAAACTTCCCAAGGTGGAATATCTGCAAAATAATC
AGAAACAATCATATATTGTGCTTTAAGCAAAAAGCCTATCATGAGAGCCGGCTCATGCAG
ATCACATGTAAGTAACTTTAAGCACTGCCACCTCATGATATAGTTATTTTCTATTAAACA
CACACAGTAGTCGCACAGTTCCGGCGATCAGCAGGAACACAGCTGGAGCAGGAGCACATG
CTCTATCATTTTTTCCTCACAAATGATGTAAAAATGGCCCATTATGGCGAGGAACAAAGA
GGATGGGCCCCATGTTCGAGCCAACCCCTCACTGATGCCCTGGTGACTCGGCCAGCCACT
CTCCCAAGGCCTACTCCTTGATTAAATGCATAATCCACTACTCCCCATCCCCAATGATTT
AGTGTGCCTTTAAATCAGCTTGCGCACACATAAAAACCTCAAATAAAAATCACCAAGAAA
AACCATTGCACTCTAACTGTTCTATTAAAATGATACCCAGCCCAGCCTTTCTTCTCTGCA
ATAGCGTTTATTCCACATGAATGCGTATCTTCATTTTTTTTCATAGGTATGCATATAAAA
TATTTAAAGTTTAAAATGTCACCGTTGAAACATCAAATGCAGGAGTCTCTCATTAATCAG
CATGGATTGAGGTTCTCTTTTAAGGTTATAACCCTTTGAAAGAGCAAAAATTACATTTTT
GACCTTGAAGATGAGACAAACTCATAAACGTAAAATAATTTGCAGTTTAAAGGGGAAAGA
GATATCGGTTACCTCAGCCAGCAGTGCTCTGGGTTGTCAGGGGGAGACCAAACAAGTCTC
ATTTTCATATTTACATCCAAGCTGTTGAGATTAATTTGAAATCACATCAAGAAAAAAAAG
AAACAAAACTCAGAGAAAACATCAAAAGGGGCAACTGTCAAAGTTTCAAATCCGTGGGGC
CCTAGCTATCTCCAGTGTGTGAAACACAGACTTTTTTCTTGCAGTTTTATTAAATGGTGC
ATGACATTTTCATTACTCAAGGAAATTAAATTGACTAATTTTCTTACAAGCCCTGTACGT
CTGCTATTTTAGGGAGGTGCACAGAAGAGAGCAATTGTttcaacacctaca
>NODE_115_length_601_cov_45.344425
TAAAGTTAACCTCATTTACACAGAAGAGCCACATTTGACCAAGAGTGATTTTCATGACTT
GAGTCTCATCCATTAAATCGTATCTCTCTGTCTTGACACTCACCCACTCTCCACCCCCAC
ACAGCTGTACTGTATCTAAATGGTAATAATGCAGCATCTTAGTATGATATTTCCTCACTC
CTTCATTGCATATTGTTGGTTGCATATTGTTTTTCTTTTTTTGTCCTGTTGTGGTTACTG
CCTAGCGCCCTGCAAAGCCCCTGGCCAGCAGCTTTGTCAGGATGCTAAATGGAGGGCCGT
GAGTTTAAAAACTTAAAGAGGCAGTGAAATATTAGCCAATGTGGGTGAGGAATGAGTGGT
TGAGATCCGCAGCGTGTCAGTGTTAAATGGTCGGACTCGGATGCATATAAGTTAGTCCAA
GCATGAAGGGCAGTGGGATGCTCGCGTGGAAACGATGTCCCCTCCCCTCCTTCCCATCCC
TCACCCCCTCCACAGACACACATTCACACACATACACACTCGTACTGTCACACCCCACCC
ACACAGCTTTTAAGCAAGGAGCCCATCAGAAACTTGTCATTTCTCTCATTCACTCCGACA
GCCTTGAGACACAATGCAGACTTACCTCTGTGTTGTACACCCCATATATCAGAAAGATGA
ACAGGCCCTGCAAACACAGACAAAGAAAGAATGAGAGAGAGGGAGAGAGAGAAAAAGAAA
AAAGAGGAGGACAAAGTTGTTACTGTTGTTTTCTCTCTTGTCTTTAAAAAAAAAAAAAAA
A
>NODE_116_length_795_cov_31.607548
GTCTGGAAATCTATTGTGGTTTCGTTGTAATTTTTAGTTTCCATATTAGATGAGCTTCTC
CACAGTGCCTCCATATATACCCCCTGGCTACTGCAGAAGTACCTTCTGGAGGACAGGTGC
CCCTGTAGGCTGTTTACTTCTGTATTATAGGACTTTTTAAAAAATTCCAACCGGCCATTT
GTCCCAAATCTGCTTCAGCGTTCACAACATAATGAAACACAAATGAACCAATAGGAGACA
AACTCTTGAGAAGCACTTTTAATCACGATAGAGATAAATGGTCCAACAAAGCGCGGTTCG
GAAAACAAATACAGCAACACTGTCTCTGATCATCATTTGATAGTGTGCTGACACGCAAAC
TCTATTAAGCTGTCTTCAAATATGCAAAAATGATATGATTTTACAATGATTACATATTCA
CTTCCCCAGCTGGCTGGCTCCAAGCGTCTCCATTTGTCATCGACTATTGTGTCCAATTAT
ATGATTAGCTTTGAACACTCCAGCACTTCGAGAGCTCTCGTGTGTTCTGCCGCGCAGAGT
GATTCACAAACAAAGTCATTACAACATGTATTCACACATATCAAATAACAAAACAGATGG
CCACTGCGCCTGCCGCCTGATTTGTTTTCCACACGAGTGGTGGAAAAAAAAGTATTTTGT
GTGAGCTGTGTTTAATGCTGACTGTTTTTATTCCCAAAGAAGAGCAGCTGGCTGTCGCGC
TGTTAGATCAGCTCCTATGAAAGACAATCTTGTTTTCATTAATTTCTCTACAACAAAGGC
ACTTGTTGGGAAGATTTAGAATTACAGCGGGTAAAGCTTCCGGATAATTCATCACAGGGA
CTTGACAGGAAACTTAATTGTTTTAAATGCCAGTTGCTGTGAGCAGAGCGGCTGGTTTTT
CTTTGATGTCTAACAGGTGGGACAGATAGACGACCCTCTGATGTTTCATTTGACCTTTGA
ccccctggttataaa
>NODE_117_length_1061_cov_29.077286
TACTCAGATGCAACAGACTTTGGTAAATAGTGTTTAGATTTGGTATGATCTCTTTACTAA
ATCCCTCCTCGTGGGAGCCAAAATTTGGGCGACAGTCTGGTCTGGACGGCCAGAATCTAA
AACTCTTTGAAACAGCACACCGTATGTTTTTACATAATTCTCAGATATTAATCTCTTTTT
TCGTGTTTTTGGTTTCGCCATTTACATAACTGTGGTTAATCACACTGACAACACATAGTT
TTTGTTTGCAAACTCAGGACTGTCCATCCAGGTGACTTGGGAACATGTCTCAGTTCTCAT
TTCAAGAGGAGTTCATCCACCTTTGTTGTTTTTAAATGGCTGCCACTTTTCCACTCCACT
GCTTTGCCGGAGAGCTCGTTCATTTGGGCAGCTCCTCTAGAGAATCAGTGAGAGGGTCCA
TTGGTGCAGCCGCGCCGATGTCGGGCTGTTTCAAACGCTTTATTGTGTTTTTCAAGGCTT
GCCTCTTGTTGCAGAACCAAACGCGCACCACCTCCCTGTCATAGTTCAGTTTCTCGGCTA
TTTCCGTCATTTCCTGTCCGGAGGGGTGTGTGTTCTTCTCAAAGTGGCTGTTGAGGATCT
CGAGCGCCTGCGGGGTGAAAGAGGTCCTCCGCTTGCGTTTTTTCGAAGGCTCGCTGCCGA
TAAACTCAGTCAGGTTCTGCATGCCGGATCGGTGGCGGGCTTCAGCCTCGGCCATCCAGC
GCTCCAGAACGGGCTTAATCTTCTGGGCGCTTTTAGGGGTGATGTCCAACTTCTCAAACC
TGGCAGGATATAAAAGGCCAGGGTTCAGTTTGCCTGTCAGACTGCTACCTATAGTGTTCT
CTTGGGCTTCCTGTGGTAGGAAAAAGTGGCTTCTCAGGATGGTGTGTCTGGGGAGAATTG
AGAAAAAAGAATCTTACTTAGGTGCCCTGCCAGAACAAGGGATAAGCTGCCTGCCTTTTA
GTCTCCTCAACCAGAATGCCACAGGGACTGAGACTAACATCCAGGTGCACATCTGGGACA
AACGCCTCTGTATTCTGCACCTGGAAACACCTCAGCTGCAGCAGCTGGAGGTGACGGTTG
CCAGCAGTGTGTTAATTTTCTGGGCGAGGTTGTGGTTCTCTGTCCCAAATTGGCAATAGT
GGAACAAGGAGATGATGCCAATGGCTAGAAGTCAAGGTCCAGTCGAACCAAAGACATATC
AAACATCTAACTAAATGTTTTAAATACTGTACTTcaaaaat
>NODE_118_length_692_cov_35.933525
GTGTGACCACAGTCACTGGTTCGCCTTCGCCTGGCGCCCGCTTACGCATCCTGCCTCTTG
GTCCTTCCACATTACACACAGCCCCGTTTGATTCTGATAGGTCCTGAAAGCCAAGAGACA
TACGTAGCTGTAACAACATCAATGCGCTTCGTCAGGTTTTCAAGTCAGGGACATGTCTTA
TAATAATTACTACCTATGTATTATTTATTTTGCTCCAGAGAGACAAATTGTCATGGTACT
CCCTGGACGGCTTTCGTGTTTTCCTTTCCTCCCTCCCTCCTTTCTGTCCTCCTTTCCAGG
CCTGGAAGAAGAGAGAAGACCACAGTTTTGGGAAGAGGGACAGGGCGAGAGCAGGGGGAG
AATGGTGGGGGCAGCAGTGATCTGCAAATCATTTATTTACGTTTGGCATCTGCATAATGA
GGCAGGGAGCCAATAGCAGCCCTGGCTGGCTGGAGACAGGGTGGCATGCCTTCAGTTTTA
ATGGGCACACTGAAGAAACTTCCAATCCTTCTTGACATTTCTCATAGCGAAATAAACGTG
CTCTGGGTCAGAGTGTCTATTAGGAAGATAAGAGACGAACAAGTCAATTATACTTCAATG
ACTGCATAGCCAGGGGACCTCATTAACATGATCAGGGAGGTCCATGCTGCAGCAGCCCTC
TCCTGTGTGTAGCTCCTGATTAAGTTGTGGAAGAATGACATGGCCTTTTTTTTGCCTGCT
TCATGTACAAAAAAGGCAAAAAACACCCCACACAAAGACATAACTATATTCAACTATACA
TAAGACAAGAACAAACAAACTCACACACACACACACACACACACAcacacacacacacac
acacagcagacatcgccaggatgtggtgtctg
>NODE_119_length_835_cov_18.705389
TCAATTACAGACTGTAATCTCTTAATCTTCTCACTTGCACAGTTGTGTGTAAAGGGGCCA
CAGCATGCATGAGACGTAGAATACAAAGTCCATACATGACTTTGTATAAAAATCTGCCAC
CTGCATGCAGCACACCGATTCTGCTTTGGGCTGCTTCAGGAAAATGTGTCCAGTCTCACA
ATGTAGACCGTTTAAAACTTTACATTTTTGAGTGTGATAAGTCTGCGGACTATAATTTGA
GTCTGGCACTGAGCCGAACATCCTCGAAAAGTCTATTACAATATCTGATCCTTTATAAAT
GCTTCTGCCTTCAGCAACAACGACAACTACTGCATGAAGAGGAACTGTTCGCTGCCTTTG
AGAGTAACAGGAAATGTTTAATTCATTCTTGTACATGCAGTCCTTTAACATGTTGATTGT
GCAGGTTCGTGTCACCAACAGACCAACAATAGAGTATAATATCATAAGTGGAGGGAATGG
GCCATTTTGTACCTGTCCGATGAGCTGTACGATGAAGTCCACCACCAGCTTGGAGTCCTT
GTTGAACATTCCCTGCCACAGCTTGTCCACGACCCGCTGGGTGAAGTAGAAGACGTTGTT
GACCAGAATCTGATAGCTACCTCCGCTGCTGAGCGGCAGAGACGCATCTTCACCTGGAGG
GAGACCAGCAGTGAGAGAGAGAGGATTTACAGTTTATCCTGAACGTACAGAATCATACGA
ATGAACCGAACTGAGATAAAAACAACCCTGTATGGATGGACTACTACGTCTTCAATAACA
AAAACAAACTTAGAGATGGAAGAAAATGGTGTACCGAAGTGGAATAAGTGCTTTATTTGT
CTTTTTATGGCGCTATAGATGACGGACAGAAGCTGAAATATGGGTTGCTGATTTTAAAAG
GCATTAAAAGTGTATATTGCCATAATATTTAGGCACATATGTATCATTTTATAGTCCACA
TATAACCCAAGCAGTCATGTAcatcactgaaggggattgcagatctctgcaggta
>NODE_120_length_606_cov_32.511551
TGAAGAAAGTGGAGGCACCCACCCCCTGTACGGTCATGGTGTGTGCAAGTGGCCCGGCTG
TGAGAACATCTGTGAGGACTTTGGACAGTTTTTGAAGTAAGAGCACGCCCGGTGACAGAG
ATGTAACACCGCAGCTGATATCCACTCACCTCTCTCTGTTAACACCATGTGGTAAAGTCT
ATTTTATTGTGAAACGCACAGGAGCTATCCCCCTCTCCGTACAGCGCCTCCTCTCTCAGT
GGGTACAGGGGCTTAACAAAGAAAACATCACTGCCTTTCAAAGAGCACATTTTGACCTTC
CAGACAGCTAGTTGACAGGGTTCTGCTCTAGCAATGCAGGATTCAAACCAACTCTGATCC
ATAACAAATTTCCTTCCTGGCGTGGAGGGGCCTGATAGGTTTGTGAAAAAAGCGTCAAAA
GCTAATGGCAACTCGCACGGCCGCACACTTACCTCCACAACAAAGGCCCCCATTCACTGT
TGTCATGGTGCAGGCGCCAGAGCGAATGAACTCTTCATGCTCCATCAACAATTTAGTTAA
TTAGCTCATTTGTAATTGGCCGGCTTTGTTGCCTGGATGTTAGTGGGGGGACATCAAAGG
AAGAAGGTGTTTGCAGCACTGCCGATTACAGGTTATCACATTGCCACTCACTGAGAGTCT
CTCTCTCTCTTTCTCTCTCTCCCTCCCTCTCTCTCTCTCTCTCTCTCTCTCTCTCTCTCT
CTCTCTCTCTCCCTCTCTCTCACTCTTTCCCTGGTTCCCTGCTCTCACACAGAGAAGAAA
AGAAAG
>NODE_121_length_1119_cov_32.822163
GTTAGGCGTTATGCTGTGCCTGTTTCTGTCCAACCAGGGAGTACATTGTTGTGTATATAT
ATACATATATATATATATATATATGTGCGTGTCTGTGTGTGAGACTGTGTGTGTGACAGA
GGAGAATGTCCTGGAGTGTTTGTGCATTTGTACTGGTGGGGTACCTTTTTGTGACAGTAG
ACATCATGCTGACCTCATCTCAATCATCACTGCTTGTCAGCCTGGGGCTTTGGGCACCGG
TGTCAAGCTATTTTGCATACTCCTGTCTGCTCTAAATGTTTTTTTGTTTTTTATTTTTCA
ATTTTCTGTATCAGTATTTTGAGACAACGCTGTCCTGCAGGGTGTATTCACCCCAACAGA
CTAATCTAATACTACATCCCTCCAGCTCAGGAGATGGCTTGATGATTTTCTCATCAACAG
TAACATCTTGGTTTTGTTGTTTGAAAGGACAAACATTGGACAAAATGCTTCTCAATTTGT
GCAACAATTTCTAAACAGCATACATATCTACATACAAGTGTTGATGAGGGAATTGGAAGT
CCAATCTTCCTGATAATAGCAGGTGTGTTTGGAGTTGTAGCTGCAGGTGGGGCAAAGTAG
ATTTCCTGACCCCACCTGCGCTTCTCCTAAACTCTATCCTGCCTCCTTGTGCCTGTCTTG
TCTTTCTCCATTTCTCTCTGAGTGTGTCCGACCTGGCAAGCTTCCTTCTCTCTTTGTTCC
ACAGTGACAGTCCTGATGGCAAATTGATTTCGACTGTGTGAGAACAGACATACAGACAGA
AACAGACAGCTCCGGATAGCACAGGGGCCTCTTCCTCCCCATCTATTCCCTCCTCTTAGC
CTCCCTCCTGTCCACTTATCTCCACCTCTTCTCCTCTGCCTCCACACACACCCCTTCTCC
GAATGGAAGAGGCCAGTTTCATCCCTCCTTTCTGTCCTCTCTTCCTCCCCGGGTCCCTCC
TTTCCTCCTTCCGTCCATCCTGGGTGCTGCTGCTGGTGGTGTCGGTGTGGACAGTAGCGG
TTGGTGGGTGGAGGATTGCGTTGAGCGAGAGAGCCAGAGCGGGGCCTACCTGCTCGGCAT
GCAGCGATATGGACTCTGAATACTCTATCTCTGATCATAGTCCACCATCACGGACTGATC
TCTCAAGAGACTGCCTTTGCTACTGCTTGTCTTTCATGCATGTACATGGTTGTGTCATTT
TGTCAAACTAAAGGACATGTTCATGTACTGTACAAGTGCCAAAAGACTCCAATGTCGTTG
TACTAAAGCCACTGACTGAATGGCCTTTTTAAGCACATg
>NODE_122_length_664_cov_35.670181
GTGTCCAGAGCTGCTCAGGTGTCCACCATAAGTTACGATCTGGATGTAAGCAGTAAAACC
CAAACTGAACCCTGAAGTTACCTCACCTAACCCCAAGTCCTGCTTCTGAGTGCAAACCTC
TGCATAAATGTTGCTGTCATTCCCCTCGAGCGTATTCTCTCCACTAAACGATTCGCTCTC
GTTTCCCCCTGCAGGTCAAGCGGCCCCTCAGGCCGCAACAGCGGCGGCAGCCTCCCAGCC
CGGAGGCCAGCCGGACTACAGCGCCGCCTGGGCGGAGTACTACCGGCAGCAGGCCGCGTA
CTACGGCACCGCCAACCCTCAGTCGATGGGTGCAGCACCACAAGCCCCTCAGGTACACCC
CCGATAAGAATCTGCCCTCTACATTCACTTACACTCAGTCGATTTGTACCGTAACCCCGC
TTCCCTCCTCAGGTTTCCACAGGGTTCCGGTGACCGCAGCAGCCGCTCAAACTTAACCAA
AAAACTACTTCCTCCCTACACAGGTTTTTAGATTTTTATTTTGGGAAGCTGAGTCCACTG
TTTCCGCTGTTAACATGCAATGTATCTTCTATGTATTTCTTCTGCACAGGGCCAGTAATG
TGAAGTGGACATAAAGTAAATGCTACATTGTCGAAACAAAATCCTTTGTTAAATGTTTGG
ATGCAGACGCCTTGATGAAGATCTTAAATTTCCTTGGTTTGAAAGTGTTTCACATAGATG
GCAGATTACCCGGCGAACACGTCCTCCTTGATTTTTTTCTTTTTTTTGTTGTTTTTTTTT
TTTTTTCTTTTTCTTGTAAATGCTTTTGTTTTTAGTGAGGTAATTATACATATGGTCATT
CCAG
>NODE_123_length_963_cov_37.521286
CTCTCATCTTTAAAGGTAATTCGATTCTGTCCACTGTTGTCAGTGATCACAGTTTTCTGG
AGTGGACAGTGTGTGAATTTTGCCCCACAGCTACATCTGTTGCAAGTCGGTACTTGCATT
CAAGCTGATACAGTATATCGGTTTTGTATTTTTTATGTCTTAATTTGTTTTATTTGACTG
TCATGCTTATTCACACGTGTACAACAATTGTAACCATGGGAACCAAACAAGCTTTACAAT
TATGTAAACAAAATGAGATGAGTATTTTTATATAGTTGACACATGATTAAATAATGAATT
GCTTTCTTCTCACTAGTACCTTGCACTTACCACATGTACTAAGGAAGAATATGTCCAAAT
ACACAGTATTTGTGAACGTAAAATAATTGATTTCCTTGCAGGTCGATGCTCCATTTTGTA
CAATATACATATATGCTGTACAGTAAAGAAATTTTAAAACTACAAAAACTCTTTTAGATA
TACATTATTTATTTTTACCATTTTGTAATTTAGACACTATACTGTAGCTTCAATATTGCC
AGACTTACTGGAAGTGCCTATATTGGTATTATGTATCATACAGTGAATATATTTGAAGAT
CATTAGACGTTGTCACAAACTGAACCATGTGGATGTTGTAATGTGAATACATTGAATTAC
AAGATTACAATTTCTGTGGTATCCTTGTGTCAGTATTGTGTTTATTTTGCAATTTCTGGA
ATGAATCTGCTTTTTGTTTAAATTTGCAAAGAGGCAACAGTCCGAAAAGACACCATTTCC
TGCTAAGTTCTCAGTGTAGTGTTTCATCAAGACCATCTCTGTGCTCAAACAGAGATCTTG
ATCCTAGTCAGACTTTAATCCGTATGTTTGCCTTTACAGTCCTGCTCTAATTTAGTAAAT
GAACATTTAACATTGCAGATGAAATTTGACAAATCGACATTTATTGATTCTACGTATTTG
TTTGAAATAGCTGCAATAACAAACGTGCAGCACATCTTAATGTAGTGTTTCATCTAAAAG
AATCTTTGAATACTTTGGGAGGTCGTCGACACACAAACAACCGAGATAAATACCTGATCA
TTTTGAAGTGTTATTTAACTGCCAGACTGAGttatgtgatcacaatgtaagtctgttgcc
tta
>NODE_124_length_889_cov_31.444319
TTAACATTATATCTAACACATGGCTGTCAGTCACCGCAGACCTGTACTGAGACATACTCA
AGGTCAAATACCTGTCGGAAGGTCATGAACGAACAGGATAAAGAAATATGGTGGAGTCAG
GGTCAGTGATGCCCATTACCTTTCCTTTGTCCCCTACAAATGAGTATCATTCACCTGATT
ATCTATTATCATGTTATTGGACGTAAATTTAACAAGCTGTTGAGAGCGCTGGAAAATCAA
TACCTTTTAAATGCTGTTTATGTGTGATTAACGGTTAATATCCTCACAAATTATTTAATA
TAATAAGGTCATTTGTCTTTCACATGAGCCCGGTACCCTGCAAAGAATAATAGAATAATA
AATGAGGACACTAGTGAAGAGGAGATTTCTGATGCTTTGCCCGGCTCCGTTTTATTACCC
ATATCCTCTTTACAGCTACAAAGCTGCACTATGGTTATTTTATGCAAGTCATAAAATTAG
GCTGAGATGGAATTAGCAGACTCGGGGCTCTTTATAGGTCAAGCCGGTAGTTTATGAGCC
CACGACTCCCTGGCACTATTGTCAGGAGGCTAGTTAGAGGGGTCTTTAAGCATGATTTAA
TATGTCCATGCCTTGGAAAATAGTTAAATAGCTAATTAAATGGAGGAGTTAATTTACATA
TTAATTGACCTTCCAGTAATATTTATATTGATACCTACATGAGGATCCCTTGTCTTCATT
GCCTTTCATCATAGTTAGTCTGAGCAAATATGGTGTAACTTTTTTTGTTTAAACTCAAGT
TTCGTTTTATTGTCGCCAGAGAGGCGCAGTGTATTCCCTGCCATGTCAGGCACACAGCTG
GCTGGGGTTTTGTGTGTTGAGGGCTCCTTTTGTTGTCGGATAATGGAGGAAGCACCATAA
ACAGCGATGGGAAGTGGCCTGGGGGGCTTTGCGGGTTGGGTGGCTAGGGCAGTTAGAGCA
TGTATATGTGCACAGGAGGTGGGGGGGGACGAAGGAGCTTGAGGAGGTTGAGGACAGTGC
CTGAGTCAaagctgctcttaattatatctctaatcaccaatcagcttgc
>NODE_125_length_871_cov_21.042480
AAAGCTCCAAATGTTAGCAGCCATTGTCCTGCTTGAATGTACAGTTGAGGTTAAAACGAA
GCAGAATTATTCTATAGCTTTTTCAGTGTTTTCCTTTTAATCTCGTCCCTGTTTGAAACA
GTGTGATGCGACCGCGGAGCATATAATTTTTCGCAGTCTCTCAATCACTCTGATCATTGC
CTTGAAGAGTGGAATGAAGGCGGAAACTGAATAACAGGCTGCACTTTGTGTTTTGTTCAA
TTAGAGAAGCATTTGTCTGCCACCCATGTCTCCTCTACTCTACTCTGCGAGCCTCGCTGT
ATAATTAACCTCAAATGGCAAAAAATGATGTTGATAAATTACACAAGCAGAAGGGGAAAA
AACAAGCCTATCACTCGCATGAAAGCCGAGAGAAATGTGTGGGTATATTCTCAACTCCAA
AGTCAGGCAGGCGAATGGAGAGAGAGAAAGAGAGGGAGAGGGAAAAAAAATAATGAGGGC
ATAATTTTAGAGAACTAATTATTTCTATTTGTCTTTTGTCACACTTCTCTAATTCTGCGA
TATTAACACAGTCTGTGTTTATTAATTGCTTTTACAGTGTTTTGAATCGGGTCCAAGAGG
GAACGTGGCTCTTTTCACAGGCAGGCAAGCTACTGGGACTGTACCTCGCCAGTACTGCCT
GGCAACGGTGCACATGCGAATATCTTCCCCCAGTATCTCCTCCGGTTCCCTGCCGCTTCC
CCACTCGATGTGTTCGGCAAGTTTACACGACCCTGTGCACAGAGATAAAGTTCTTTGTTG
CAAGATTAAACATCAAAACAGTTAAAGTGAAATTAAAATTAAATGAATGAATGTCACTGA
AGCAAAAAAGACTGTAATTAATGGATCCCTTAATTGTCTTCATAAAATATTTGCATGGGC
ATAATTTGCATAATTTACATGTATTAATTAATCTTTCAAAGGAATTTTATGCTGAGAGAA
GCCAAAAATTCCCTTTGTTTTATTTAGCATCTAATGAAATATTTATTCTCTTTAATGAAC
TTttcatcttgatttgaatataaaaatacta
>NODE_126_length_693_cov_39.932178
CGTGGATAAAACTGCACCCGTCCTCCCCACTGAAGCAACGCTCTGAAAGCCTTGAGTTAT
ATTCCTGTAATTAGCTAAGTATCCACACCGGCTCTCTGGCACACAGAGCTCCCGCACGAG
TCCCTGTCGACTCGCTCATCCCCGTAGATACGATGCAATCAAAAAAAAAGGCAGCAACAC
GGGAGGCGAGGGGGGAGGAAAAAATCTACGCATCAAAAAACAAACTTTAAACAATGACCC
TACTTCTCTGCTGCAACTTTTTCCCCTTACACCTCGCATTTTTTCTTCTGTCACGAGTAT
AAGGGGCAAGAGCATTGCATCCCTTTTTTCCTCTTCCAAGGATAATGATTTACAAAATGC
CTCTCATCAAAGAATTCATTAACAACGAACGTTAATTAAAAAATAAATGAGTAAACATCA
ATATCAAATCTCAGCACTGTGGAAGGGAATACATTATGCAGAGTAATGATGTTTGAGAGG
GGCTTCAGCACCTCTGTGGGACTCTTTTAAACCCCTTACCTCTTAGGCAGTTGCTTATTT
TGCAACCCTTTGTTGTTTAACAACAAAGAGAATGGGCTCTCATAATGTTATATTAATCAG
CGGATTAATATTTCAATTTGATTTGCTTTATAGTTGAGGTGCTGTTGGCATTTCCATTTT
CCCTCCATATGTGCAGCGATGTTAAGTGGTATCATTACCATTTTCTACCTGGGGGTTCGG
GGAGATAACAGGCACCAGTGATAGCTCTATTCTGTGGAGGGAGAGGGAGGTTTTTGGGGG
GCGCTCATGCATTTTTAAAGGTCCGTGTTTGGTGTGCCTTCACATCCATTATTCTCAAAT
GTTGCACGCAAACAGCTGAGTCACAGCCTTTCt
>NODE_127_length_858_cov_50.315849
CATCATGAAATATTAAAACTGAAAATATGTGTCATTTTTACGATGCAGCCACATTTAGTC
CAGTGTATGGGTAAAACACCATAATACTCCTAACTGACTAGCAGACCACACTCACGCGTC
CTAATAAAAATAAATAAAGCAATCAAAGCAGCTCGGGAAGTCCTCCTCTGTTTTTTTTTT
ATGTTCTTATTCATGGGCAAAATAAGAAGCAGGCAGTTTGCTGGCAGTAGGAGGTTTAGC
TGCCTGGAGCTAACGGGAGCATCAAACCACGGCTGTGTGTTTCCATCTGTGTGTGTGTGT
GTCTGGAGCTGCTGTTGTTGCTGTTGCTGCTGCTACCGCTACCACTTGCCTCCGTCTCCT
CCCTTCTCTGGCCTAATCAACAAAACAGCCTCAGCTGCCCCTTCGGATCCCCTGCCAGGG
TCCCTATCATCCTCTGATCAAATATTAATGTGTGATACTGAGCTTGCTCACTAATCCAAA
GCCAATTAATATTATCTGTCAATTATTTACAGATCCTGAGGTGCGGAGGCAGATCCCTGA
GGACTACATCGGCCAGGTTCAGAATACGTAATTGACTTCCTCTTTCGCCCCCCACTTCAA
CCCCAGCCTCCCTTCATTCTTTCTTCCTCTCTCCCCCTTACATTTTCTTTCATTTTTCCT
CTCTTTTCATCTCCTCCTTCCTTTTTTGTTTATGTGTGTCTTTTAAAGCCTAAATGGTTG
TCTTTTCAGTGGTTCAGGGCGAGCGTTGCAGGATGCTGCCTGGGCATTAGCATTGCTGAT
ATATCTGACATTGCAGGATGGGGGCGGCAGGGGAGCTGCGCTCTACTAAGGCTTTGTGTC
TGACTCTCACTCATACAGTGCAGTCAGGGAATACTGTTATTAGTTTTTATCACTGATGCG
CAACAACATGACATATGTTTCAAATCCTCGCGCCTAGTGATTCGGGTTGTTAGCTCCAAT
CACTTCCATTGTTATTTGAATAGACGCTGAATTTGCTGTGGCCGCtcatctgccctcttg
gaggtggctttgcaagtg
>NODE_128_length_919_cov_21.322090
TGGAAGATGCAGAGAGTGAGAGCGAGAGAGTGCAGATGACATTTAACTCATGGCTGATCT
GCCTGGAACCAGGAACAGAGAGGGGGGAAATACATTTCCATTTAAGCTGACTGAACACCG
TTATCAGTGACTGCAGGGACAAAGGGAGGCTGTAAACCTGCTAAGTAGTTTTTGCTGTTT
GCCCTGGTGAGTGTTGTGCTCACAGGTTGACATTAGTGGCAGCAGGTGTCTGTGGACACC
TGGTTCATGTCTCCTGTTTCCATCAGGTGACTCCTCCTGCCTCAGGCTCCTTTAGAGACT
CAGCAGCCAAAAACAGCTCTCATGCTCCCTGACCTTATTGTCCCCTTCATTCAGAGCTCA
CAGCACCTTATTCCCCATGACAGTGAAACCAAAGCTATAATGGCCGAGCTCGTATGTGCG
TGCGTGAGCTTGTGCAGATGTGTGCTTGTATGTGATAGAGTCATATTGCCATTGGTGTCG
TTTATGTGCAACAGTGTTGTGTGGTTTTGCCGGACTCGTTCTGCAGCTCAGTCCTGTACA
AACTGGGTTTTTATGGTTTGCATTCAGGCCCTGATACCAATTATGCAAACTATTAAAAAT
TTAAGGAGGACAGTCTTTTATAATTTAATCCTAAAGTAATAGATTCTATTAAAAATGCAT
GAGAGGAGCTTTATAGATGGAGCTAGAATTAGTGTCTATCAAAGACTCCAGTCAAGGATG
CAGGGAGAATGGGCAGCAGGAGTGGCGGTATTGCCTCATTATTCAAATAGGATATGATTA
CCATAGAGCAGGAGTCCCTCAGAGCTGAAGCAGAGCTCGCTGGCCACTGTGATCACGAAC
AGGAGGAGTCTAGTTGAGTTCCTCGGAGGGAGATCTCCCCCTTTTCTGTTGAAGTGAAAC
TGGGTTTAGATTTCCTGTCTTAACTTTCACAAATGGAATACGAAGTGACATGTGATTTGT
TGTGGTTTAAAGCACTCTGTCGTTGAAATACCCTTTGTCTCGTTGGGTTTCTCCTTACTG
TTGTTTCACTCAAGATTGTTTCTTGTCCTAGCTGAAAGCATGtagaaggtgttcaagcat
gaaaacaggaagcctgcag
>NODE_129_length_1747_cov_29.502575
CCTTCATTTTCTAATTCTTGGCAACGTAAACAAATCACAATGTCTGGAGGAATGTGATAT
AGTAATTTAAACTGGGCGCAAATGACTGATCAGATTTTTTTTAATTGTTTACAAGGTCAT
GAATATGTTCAATAAATAGACTGTAGTATCACTTTTACTGTATAAACTTCATCTTTTTTT
ACATGCAGTCCATAAAATTTTCATTTGACGGAATAATTTACCCTGTTATGTATATATACA
AATAGATATTTTCTCTTTATTCTCTTTTTTAAACTCTTCAATAAAATCTATACATTTTAT
ACACTATCTCCCTCTTTTAATGGTCAATGTGCATACACATGAAGTGTCTATCCTTATAAA
CCGCCAGCCAATCTTCTTTTTGCTATCCATGGTAAGTGCTCGCACGTAGGACTGGGTTGT
CCTGCATTGGGAATTATAATGCCGCTTGTCTATTCCTCTGCAGCCCTCCTTTGTGTACCC
CATGGGGTTGCATTTGGTCTCATAAAAGTATTGCTTCAGTTGGCCATTGGGGACAGGGAC
CTTTTCCATGACGGTAACTGTCTGCCCAGACATGTCTATTGCCGTCTTTTTATCCACAGC
TGTCACCCACTGGCTAATACTGTCACACACACTGAGCTCTCCGCGCCGCGAGGGATCGGA
GTGTCGCCGCACCCTCATGGACATATTAGCAGCATCCAGATAGTTTTTGTATTCCTCCAG
AAGAAAGAGCAACGGCGGCTCCAAAGGCACTTGGTTGCTGATCATCACCCGCGAGTCGTA
CAGGTCGACATCCTTGCTCTCTGAGGCGACCACAGACGACGGGCCCCCACCTCCCTGGCT
CTTATCAGCCCCCCGTCCCAGTTGTGCCGCCTCGCCCTCCACCTCCAGCAGCTCCTCTAT
CACCTGCTCAAATGTGTCTGTGAGTGAGGGCAGCTCCCCGCGCTGGCCTGGTCCGCCGCC
ACTCTGTGGAGTCCCGTGGCCTCGTGCGGCCGTCGCAGCAGCGCCCAAGTAGCCTTCCGT
CCGATGGCCCCGCATGCCCGGGGCATCTCTCAGGGGCGCAGCTCTCATGCAACTGAAGTA
TGAAATAACCATAGTAAGGAACAGGATGGTCATCACTCTTCTAACCTGGTGGAACTGGAG
GAGGGGGGAAGAGAGAGAGAGAGAGAGAGAGAAAAACAAGGAGGGGGGGGAGAGAGGAGG
AGACGGTTAGTCAAAGTGCATTTTCAACAAAGTTAGCCTATTCTTGACCCATAGTGCACC
ATGTGAGCCTCGACTCCTATTTACACCCTCCACTCATTGTTTGCGAGCCAAAAAGAGAGC
CAGTAGCTTTGGAATAATCACAACATGTTTTTTTATTAAACTGATATTGGCACTGTGTCA
TCAGTGTTGTCAAATTGTTTGCAAACTGTAATCATTCTGTTCCTATGTGAGGTCTGGCTT
AGATTTCAATTTGTTGGCAGCACTGCACAAAAGCTGCGCTGAGCATCAGAGAGACTGCTT
ATTACAAAAGATAAGATTACACAAATAGATGTCAAAACATCCTTAAAGGCTTGCTATTAT
TCATGAGCTCTTGTTTTTGGTTTTTTTGCTTTGACTGGCATGTTAAACTGCAGTTTATTT
CTAGCGCGTGCAGGGATGTGTAATTTTATAATGGTCAAAGCTGTCATTCAAGTCTGTCTA
ACTGAACGATTGTCTTGTCAGTTTTAACCGTGTATACTTCAGAAATGGTGGATTTTTAGA
TTCTTCATGCAGCAGTTANNNNNNNNNNGAAAAACAAGGAGGGGGGGGAGAGAGGAGGAG
ACGGTTAGTCAAAGTGCATTTTCAACAAAGTTAGCCTATTCTTGACCCATAGTGCACCAT
GTGAGCCTCGACTCCTATTTACACCCTCCACTCATTGTTTGCGAGCCAAAAAGAGAGCCA
GTAGCTt
>NODE_130_length_802_cov_14.220698
CCCGAGAGCAGGAAAACCAATCGCAGTCATCGATAATGCAGCACATCAACTGGCTTCCTG
CAGTAGCGTTTACATACGCTCTCTCCAAAACACACACACACTAATACACAGCAGGCGACC
GTCGGTGAATCCTTCCGTCATTCCAGCGCTGCAGCAGCCTGCGAGTCCAGCCAGCCGGGA
TCAGGGTCGTGGTGTGGCTGGCCAGGCGCCAGGACGTGTGCAGGGTCTACGCCATGGCAC
TGGCCCTCGCAGGCTGGCAGCATTGAGAAGCGTAAAGGCATTCAGTAGCGTGAATGTCCC
TTTGTCTCAGAGCAGCGTGCCAGGCTAGCTCTAATGAGGCAGCTCTTTGTGGCAGGCCTC
TCAACATCAAGTGGGCTGGTGGACTCATTAACCTGACTACTGCAAATAAAGCAGGCAGGC
ACAAGAGACGCCTATGATAGCACACTTAAGGCCCTGCTGAATCCCTCCACCACCACCATC
ATCCCTCCACCTCCTCCCTCTCCTCTTTTCCCTTCAGTCTCTCAGGCTTCCCAGGGCTCC
TCTGGCCTATTTCAGGTGTCCCAAATAAGGGATGGGGGGTGATTTCCACTTTCCTTATTC
TGTTTCCTTCATACCTTGAGCTTTAATCAGTTTTTGGCTCTGCACTGTAACCTGGTTTTT
GCTGAAAAATGAATGAACTAGGTTTGCTTGGTCCCATGGAGCAGATGTAGTCAGTTGTTG
CAAGTGCCACCTACTTACAAAGCATTTCAGAAAATATTCTTATCTTTGTCCGCTGCCATA
TTTCCTCTGTGTAGATATCTCAATGAGCTGGGTGGTGGTTCTTTGTTGTGGTAAAGAACA
TATACCTTTAATTACCTTATAATTACTGAGTGATAGCTTTAAATAGGACTGTGCAGACCT
TTTGACTTGTACTGGATGTTGTGCCCAAATACATTAAATCAAAAGCTTTTGGGTATTTAA
ACCCAGGTCAgtatgcatttgt
>NODE_131_length_488_cov_2.180328
AAAAAACTGAATGTAAATAATGGAGGAGAGTTTTAAAGGGACAGATTTCTCAAGATGACA
TCAGCACAGGCTCTTGTTTGTATAACGTCCGCTGCCTCTTGATTAAAAGCCTGCTCAGAT
TTTCACCCGGAGGACTTCTCAAGAGGAGTAGCCTGGCTCCGGCTTTCGGCGACCAGATCC
TATTAAGAACTGCCTTGTAAGAGGTTTTCTCCTCTTTGCTGCGGAAATAACTGCCGTAAT
GTCTCTCCTTCTTCACCACTTTGGAATGCTCTCCTCTGCCTCCCCCCCGACCCGCTCCTC
TCGGTTTCTCTCCCCTTCTTTCTCTTCGCTCCCATGCTGGGAAAAGTAAGTGAGAAAAAT
GATTAAATCATATTTTGTGGAGGGTGGGGGCCGGTCAGGACAGACGGGGGCTCTTAAAAC
AACACTAGGTACATCGTCAAAAAGCAATTTTGGTGCTTAGGTTACAGCCACTGACGGGCC
GTTACACAGCGCCCCATGGTGTGGGGCTGCTGGTTAAAATATGAGTGGGGCTGAGAGGAC
CTCCTTATAGTGATTGAGGAGGATTCCCCACTGTTCGAGGCAAGCTGGAGGTTAGAGCCC
AGAAAGATTCACTGCACAGAGCTCTGCTGGACAGGATAAAcctgtctcccaccaaaacaa
tgccagcg
>NODE_132_length_1114_cov_27.973969
CGGCTCCACGGGTGTTCAGCAGCAGATTTACACACAACACCTACAAGCGCCAATCATTCA
CTGAAACAGCTCGAAATTAAAGCCCACAACACAGCCACATGAAAATACTACAGCTTGTTA
TTACACTCGACGTATAAATTACAGCGCACAACATACCACTCTCCACATGAAATACACAGA
AATTGAGTGTAACTACCTTTAAATAAACAGCCAAATTTAGGGAAATTATTTTGCATAGAG
AATGCAATCTCTAATTTCTACCAGGAGGTTATATTAAAGCTAAGACAAGCCAAAAGCAGT
AGCTGGAAAACAAGCAAGTAAAGAGCAACTCAGAGATGCAGTCTGCTCTGTTTGAGTAAG
GATGAGATTATATTGGATTAAAGGGGATTTTTGCAATGCAAATGAATGCACCTCAAATCA
ATAAGGCCTGTTCTACTCAATATACAAACTAATTAAGAGGTAATACAATCAAACCCGAAT
AAAATAGATTGTGCAGCTTCCTCAGAAAGAAATCCAATCAAACCTTTTTATGTGAAAAGA
TAAAATCTAAAGCGATCTTTCTTTGTACGAATAATGACCTCGGCTTTGTGTCCATTTAAT
AAGGAAAACTTGTCTTAAGAGGTTACGCTCAATGTGCATATTCTAATCAATATGAATTAC
ATAGGGTTTTATCTATGTTATCTGCTCCAGACTGCTAAGCTAATTAATGTTTTATCGAGT
GTTTTAACTCAATTATTTCGCAAAGTCAAAGAGGTTCAACACAATTTTCTATGAGCAGCC
GGAACATTTTCAGTGGGGAGGAAGCAGTCAAGTTGTGCAGCTTTTAAAGGAGACACAACT
ACCAGAAGACATGCTTTAATCTTGGAAAAGTATTCAGCTCAGATATTCAGGGGTTGGTGC
AGCTATCTGTGATGCAGATTATTTTATGTGCTTGTAGAGCTCCATGCCTCTCTGATACAC
TCTTACTTACATTTTGTGTTGGATTTGCTGGGTATCATTGCTAAAGTTTGGACGGGTCCC
CCCCTCCTCTTGCGCTTCATTCCAGCTGATTGCTCATTTTCTAATGTTAATGGTGCTAGG
CTGGGGCTAGGGTTTCTCCCCTGTCAGCTGGCCACTGGGGCTGTGGGACGGATCTAATGG
GCTCTGACAGGAGGGAACTGATCTCATTCAAAGGGGATTTGATATGTGGCATGAATGTGG
TGACCCTCAATGGACATATTAATGACCGTTATCATTCACAGACtttgagccattcataaa
gcccctttctgttggatgcaccggtgcggcgcca
>NODE_133_length_874_cov_17.635012
GCTGCTGGCAGTGTCTTTATATATACCATATAGACATGAGAGTGGTATTGTTTTTCTCAT
TCAACCATCATAATAAATGTAAAATGCTACTTTCCCAAATGTCAAATTGTTGGTTTAAAC
AAGTGAAATTAAAATTCCACAATAAATACAGTCAAATACTTCAGATACATTTGATTTGAG
CATTCAAATCAATGGCAATCATCTCAAAAACAATTCTACACAACCAAAGCCACGACAACG
ATCCAATGAAATTCAGGTATTAGAATCTAAACTGAAGTTATTTTCTGATCCAGGTGAGAT
CTGAGTAAATGATGGGGGTCGGCGCCCCCAAACTCCTCACCTGCTCTGGAAGTAGTTTGC
TAGTTCGGATGCCTCATGGTTCAGACTCCTCAGGTGTACAATTAAATTGCCAGAGTTGGT
GAACATGGCGCCGCACGTTTTGCACTCATAAATCCGCGGCTTGCGGATTATGTGTCGGGA
GACCCTCATGTGGTGCTTATATTCACCGAAGGACGTGAATGTGGCGCTACAAATCTGGCA
CCGGAAACAGCGTTTACCTTCGTGCTTCAGCCGATGCATCTTTAGGGAGTAGGCCCGTGT
GAACTTTTTCCCACAGCGGTCACACTGGAAAGGTTTAATGCCTGGAGGAAGAACACAAAA
CCATTGCTTGCTGATTTGAACATTAGCATCACACAAGTGTCAGTAACCGTGTGTGGGTGA
AGTAAGGTGGAGGGTTAATGTAATCACCAAGTCTGCCAACCACTTTCTTTATCAATGTAT
TCCAGTATGCCTATAATGAGAATGTCTTACTACTATCCCTAAGGTCTATACAAGGTACAG
CAATGCAGAAAAACCAACTATCATTTCACCTTTTATTTAGATTTCCTTTAGCAACTGTAC
TCTGTAGACTTTTAAAGAATTAAAAGTCATTTTTTATCCAGTTCCAAAAGGGTAATAAAC
ACATATTTATTAGTCTCCAAGTCCAATAAATCCCTTGGACAAACGTCTAAATGTTAACCC
ATTTGCCCTTTTGTGCAAAGACAAAGaaaaaatg
>NODE_134_length_895_cov_42.745251
ACTCAAAATTCTGATTGTGCATTTCAGGAACAGGTTCACTTTATGAACAGGTTTGTAGTT
AGAGAAGCTTCTTTCCTCCAAGAGTTTATCGTCACTAAGTTTACGGTTAGTTTTCTAGCT
GTAGGTTTTCTCTTAGGCTCAGCTGATGGGCGAATGTATTGATGCATTAGCCTGAGGTTT
AAAACGGCGACATTTGACAAAGCATGCTCAGGTTTGCAATGAAATGGGCTGAGGCATTGA
ACGGGTTTTGCCAACTTGAAATTATTTGGTCAATTATCTTCAGGTAGAAGGTGGTGTTTC
AGGGCATTATATCAAAATAGGAAGTCTGTTGGCCATTTCAACAGTTGTTGTCCTCAGTCT
ATTGCTTTTGGTGTTTCGGGAGAATTCCAACAAGGACAGGCTAAGAAGTCTTTATTTCTT
TTTTTAAAAAAGACTCAAGCTTGCTTTTTGTAGACCTGTACCATATTGTGCTGCTGAGGT
GCTGGGGGAAGGCTCAGGACTGGCAGTCTGAGCTCACTGTCACCGGCCGCCCTTCTTGTG
TTTCTGCTCTAAACCCCCATTGTTCTCTCGGCTTCTCTCCCCTTGGTGTGTGTCGTCTCT
GGAATCTGATTTGTAGTGGGTGAGGTAACGTACGTGGAACACTTAATGGACGCAGAAGGC
AAATCGAGGGTAAGTGCAAATACATACAAATAAAACATATGAATAAGCCTAGACAAACCT
GTGTTTGTCAGCTGTGGTTTCTTTATTTACATTGTCGGGAATTGTTCAGATTCAGAAACC
TGGTGGAGTGTGTGAGATGGTGACATGCCGGAGGCGTGTTTTACTTGGTGTCGTCTGTGG
CACTGACTTGAGGCCATCCTGAAGGGTTGATGCTCTTAAAACAGGACTTCAGCTTCCTTC
GTAGTCAATCCTGTGGATTGCAGTAGCTGACAATGTCCCTTTTGGTTGCTGGATTTGCTT
CCTTATGATCTAATGGGTCTTAGTCTGCAAGAGGTTGTCACAAGGCTGTTAGACGGTTGT
TAAATATAACTCATTTTGTAGAACTGCTTTACTGGAAATGTTACCTCCaatatct
>NODE_135_length_944_cov_49.690678
TGGATATGCCTCATGGACTTATTGCAGCTCTGTTTAGCCGGACTACTTCCTGATTCAACA
GAAATGACCAATCAGATTACAGCACTCACCTCATCGTCCCGCCCTCACCTTTACAAACCA
GCCAATAGACGCCGCCGCTCCGACTCCTCTCTCGCAGAGGCCGAGCCACACAGGTAACTC
GGAAAAAAATAGAAAGGAGAGCAGGAAAAAAAAAACTCCGGGGCTTGTTATGGAGTTCGT
GTGAAAGACACACGGATTTCCACCCTTCTTTACCAGTTAAACCAGTATCTCTGGATAGAA
CACACTCAAGTACAGCAACAGGTAGAGTCTCTGACCGCAAACTCTTCCGTGGCTCCTCTG
AAAATAATCTCTCCCCCTTTTTTCTCTCTCCGTTTATCTCAATTGAGTTTCCAGCCCTTT
TGTTCGCTCTTCTTATCACTTGGAAAAAGGTGAACCCTCGTGTTATTTTTATTTTAATCT
TTGCTTTAATTGTAGTTTTTACCCTTGTGGTCCCTGATGGCTTCGCACAGTGATACTCTG
GTGGTGTTCTTTGGGGCAACAGCTGGTGCAAATGGGGGTAAACTGGGTTCGGATGAGAGG
GAAATAATTCTCTTGGTGTGGCAAATTGTGGATCTACATGAGAAAAAGGTACGGACCTTT
CTGACCCCTTCCTTCGTTGTACGGTTTCTTGTGTAGCCAGAGTGTTTGTGGCGTAGTGTC
TACCTGTAGAAGAAGAGTGTTTGACATTTAAATCAACATGGTGTGCTCTCTGCAGCCGTT
TCTCTGTGCTAGCTAACGCTACATCAACTCTCCGGCGTTAGCTCACCTTTTAACAGGTGT
GCGACTGAAACTTAACGAGCAGCTGAAAGATTTAGCTTCACCTGAAGGAGAAAAACACAC
CTTTTTGGTTTAGCATGTCAGCTTGTCGACGTAAACGACGCTACATTGACAATTAAGTGC
CTTTATTGCAACTACATTGTCAATTGTTTGACTTTTTTTTTAAAAGAGTTTATTTCCTTT
ATGTGTGGGGTGTCACTGCCAAAAAGTGGTCGTCTGCCAAAAAGTGATATGTCGCAGTTT
ATATACGTTCACAGCTGCTTTTATCTGGGTCCAAAGGTAATaat
>NODE_136_length_461_cov_16.859003
TTTTTGGAGTTTGGCAAAAAGTACTCACTATGTGTTCATTTATAAATAATCCAAAATGAC
ACACAGGAATACAGACGTGCACAATGCTCATTCAATAAAAGCAGGAACATGTTTTACCAG
AGAACACTGGTTTGTGTGGTGGAGCGTGTGCTGTGTGTGATGGTGGAGGTACTGTATATA
TTGTGGAGAGACTGGGCAAAGCAGAGTGAGCAGAGAAGCAGAGGGGAGGGAAGCTGGCAG
TGACTGAGAAGATGAGGATTTGACGGCAAGGTGACAAAGAGTTCAAACAAAATGAGGCTT
GTAGATTAGCAGCACTCCCCTCAGTGACAGGTGTCATCTCTTGGGGCAGTCTGTCACTCT
GCCTGCTGCCACTCTTTATATAATATGAAGAGAGAGAGAGAGAAGGAGGAGAGAAGAGGA
GAGGCAGCAGCACTTGCACCTAACCAGGCATGGACTCGCATGCTCTACCTGCCAGTAACC
GCGATTAAATCCTAAGTGGCAGAAGGAGAGTGTAATGAACAAAAGTTAAGCAAATGTTTA
TTTACCTCGCTGCTGATTTAGCTTTAATAAGAAACATTGAATTTTCCAGAAACTCCATGA
AAACAATAACATCCACGATtactgttttgacattggagtct
>NODE_137_length_831_cov_33.454872
AAAATCACACTTGGGCATTACAGAATGGAAAGGAATCTTAAATGGAAAAAAATGGTCTTG
GTGGTGACTGGTAGAGAGCACCCTAAGTCAGTTTCTAAGATGGTCTATATTTAAGGTAGC
GTAGAAATTTTTAAAAAGTCACAAGGTCACTGTAAGAGGACTTGAATGCACCACTGGAAA
ATGTCAGCTAATAACTGGACAGCCATCACAGCTGGAGACATCTTCAGCACACTCAAAGCA
GCACTTTGAAAAATGGTGCACTCAGTCCCAAGTCTGCTGCACCCTCAACGGAGTTATGTA
TTCTCTTGCCAACAATATGTGATTTGCAACAATTTATGTTACATTCAACAGTTTGATCAA
AACAAGCAATTTCATGCTGCAATATAAGATAAAAAAAAAGTGTCTCCAGCGATGATGGTG
TCTCCAAAATATGTAACAAATTTGCCAGTTGTGCATTGACTTTCTAATAGAGGGCAAGAG
TGTGTGTGTTTTCTGCTGGGATGACTCTTGGTTCTCTCTTGTCTTTAGATACCAGCCTGT
TGATATCATTCAACCAACCAATCATGTATTGCCAGCCTCATTCGGGGATTCTGATTGGCA
CATTGTCACAGGCAACTCTCTTACCACCACCAATGAGTCCCCACGTAGAAAACCCTCACA
GCATGAGCTGGAGAAACAGAGAATGCCAGGTGACTATTTTCTTTCTTCTCTTTACCCTTG
TTGTGAAGACTGACTGGGCGCCCGTGCCTTTTTTTTTCTTGTGTCCCCCCCTTCCCTCTC
CCATCCCCTTTTTTCTTTCTTTTCTTTTTTTTCTTTTCTTTTTTTTGTTTTTGGTTTTCC
TCGCTCTCCTTTCTTGCAGAGCATGACCTCCTGAGGCAGGAGCTGAACAACCGCTTCCTG
GTTCAGAGTTCAGAGCGGGGCCGGGGGCCGTCCGCTTCGCCGCTGGCCCCTGTGTCACTC
CTGAGGGCCGAGTTTCACCAACACCAGCACATGCACCAGCACCAACACAcc
>NODE_138_length_935_cov_25.486631
TGATTAGTGCTATGGAGAGACCTCTAAATGTCTCGCCGCATGACAGACACTTTTTCATGA
GCCGTTCATTTCCTTTTGGGACTGGTGTGCAAATCCTTGATATGACCACAACAAAGACTC
TCCATGTGTGTACGCCACCGTCTCACCTTTGTTGGAGAAATACATACACAACATGGGGGC
ATTTTACAAGCGCAATTAGGAGGAAAACTGAGATTGTTTTGCAAGCGGCGGACTGCATAT
GCATTGTGCGGTGAGTCAGTCCATTTAGCTGCTTGACTAGAATGGTCCTGTTCAGTTTGA
CAGATCAGAAGAGGAAAAAATATCTCAACACCATGAAAACCAAAGGCTTAGCAATGAGCA
AATCAGCCCTTTGTCTTGTTCAATTCAAATCAAAGGATAACCAGGAATGTTTGTTTGACA
ACAGCATTTACAATGCATTGTTCTGAAGCCCAGAGCCTCCCAAACAAAGACAGATAGGCT
TTAAACAAGTCATTTAATTAGCACCGGATCCCCAGCTTTGGCTGCGCCAACCAATTATAC
ATTCCTGAGGCATGTGCAGGTCCTATTTCACAGGAGCGAGAGGCAGATCCTCTCCAGCCC
TGTCTCTTACAGTACATCTCTCCCCTTCCATTTAAGAGAAGGTAAATAGCCCAGACAGAC
AGCTTCATTAGCCAGCGTCTGAAGAGCGCGGGGCCGATTGTCGCTTAAATAGTGCGCTTT
TACTGCAGGCCCAGCCAGCGACCTCCGATCAATTACAGCTGACATTATTGTTTGTCGGGA
GCTTTTTTCCTGGACAGAGGGAGTAAAAAACGAGATCAGGCCTGAGCTTTGGCTGGAAAT
GTAATCTTCCCCCTCTCTTTGGTTCTTTCGCTCCACAAACAATAAATCATTCAGTTGAAG
AGATAATAAAGTGCCAAGTAGGAGCTAGTTTAATTTTTGTCAGGGGAAATCTGTCCACAA
CAGAGTTAAGGGTAAGGGGCTGGCTGCTTTCTTCATACCATTTTCAATGACAATGGCTTA
GTTCCTTTTTTTCTTATTTCCCTCTGTAGGGTTAGATGGGCAGAGAGGCTGAAGTTGTGT
TTcgatgaagattaactgcagcacaaatcactgca
>NODE_139_length_778_cov_31.973007
GCCCCAGCCTGACTGGCAGCAATTAGGGGTGTCTGAGCCAAGCTCAGCTTGCGCTCCGCA
CAAACACCCCTAATTACTGCCAATTAGGCTAGGCGGGTAGGCAGATTTGAGAAACCGGGG
GGATGTTCAGGCATGGGTGGGCATGGAAACAATTTTCAAGGGCTTAGAACGTGACTGGAT
GAAAAGGTTAATGCTTTAGAGTGCAAGGGGATAATAATAAAAGAAGGGGAAGCAGAGCCC
TGGTGCTCACCTCCAGCGATGAGCCTGGCTTCTTCTTCAGCTCCTCGCATTTCCTAAATT
TGCAGATCTGGTGGCCCGTTTTGCGGTTCCGACAACTGCTGCAGACACCACAGTTGATTA
GCCGCCTGCAGGGTGCACAGACCCCACACCTTTTCCTTTTCTTCTTCGCTGGGTTTCCAC
TGGATGCTGAGGAATTATTCTGTGGGCAGTCTGCCAGATTGGCAATTTGAAACGCACTGT
CTGTAACGGCTGCTGAGGCTGCGGGGGAGTGAAGGGCTGTCATGACGATGACCCCGGGAG
GTAATGAGATGCCCCCTAAAGCCGGAATAGCGGAAAAAGTTCCAACGCGTTCTGGGAGAT
TCATTATCTCTGCTTCAGCAGCGCCGCATTTCAGCTTGTTCATGCATTCTCCTGCTAAAG
GTCTGCAGTGTTCGGGGGATAAGGTAGAGAGGAAATTATTATTTGCCATTTGCAGCGTCT
CTGGCGGCACGCCAGGCTTCCCCGGCCTCTGGGAGTCATTTCTATGCATGCTGGTCCTAT
TAGGGTTTATTGCCGCTGATTTCCTTCCCCAGAGCATGGCGTTATCACAGTTCCAAGGGG
ACATACCAATTCTAGCACTGGGAAAAATGGGCGTCGTGATACGGGCAATCTTTGCAGTCT
GTGGAAATGCCCCATTGGTTTTATAAAAGTTTGCAAAAGACCTGTACCtttcaatttc
>NODE_140_length_725_cov_30.362759
AGTTGTAGAAATATTCAAGGTCCCCAGAGGATGAATCCTGCTGACTTTGATAATCTTTTT
GCTTTTCCTCCTTTGTCACCATGAAGTTGAAATTTGTGTTTGTTAGTGAAATGGTGTGAC
AACTTTTGGGCTTCATGTAAATAATTTCAGACATTCCTCTTTGTCAGGATGACTTGCAGT
AACTTTGGTGATCCTCTGTGTAGTGATTATCAGGTCAAACTGCACGTTCTCAAATACGTT
TCATGGCGGAATACAAAATGAGTAGCGTTCCTGTCATCCTCAGCTGTTCACTGTATTTGT
GTTAACACACTCAGTATGGATTAAGTAGTAGTGGTAGGATCTAATACATTCTACCCTTTT
CCTTGACTGTTTTCTTTATCATTAACTAGCATGTTTTTCTTCTTGCCTTCCTGATTTGTG
TGTGTCAATCTGCAGGTTCTACTGGGACTTGATAATGCTCATCATGATGATGGGGAATCT
AATCATCATTCCTGTGGGAATAACCTTCTTCTCAGAGCAGACCACCACCACCTGGCTGGT
GTTCAACGTGGCTTCGGACACCATCTTCTTGGTTGACCTGGTCATGAACTTCAGAACGGG
GATCGTCAACGAGGAGAGCTCCGAGATCATCCTCGATCCCAAGGTCATCAAGATGAATTA
CCTGAAGAGCTGGTTCGTCGTGGACTTCCTCTCCTCCATTCCAGTGGATTATATCTTTTT
AATAGTGGAGAAAGGCTTTGACTCGGAGGTTTATAAAACAGCCCGTGCCCTGCGAATCGT
CCGCTTCACCAAGATCCTCAGTCTTCTGCGTCTGTTAAGACTCTCCCGACTCATCAGATA
CATACATCAGTGGGAGGAGGTGTGTATATGTTTGTCTGCGCACATCAgtgaacagaaaca
tgcac
>NODE_141_length_824_cov_22.428398
ATCGCCGACAAGTACTGCTTGCAACGTTCCGCCTCTTTTCTGTGACTCCTCTGGCACCAC
ACCTTGCAATCAGGCTACTGAAAAGTAGAACGCCAACGTCGCTGGTAGTGGTGTGAACAC
AGAATTACTGTCGAGCTCCTGAGAGGACGTCATCAGAGGCACAATGGCCAGTAGGCAGTG
GGCTCTTGGGCCCCTGTGGGGGTTACAGGCTCCCGAGTGAGAGCTCTGTGGACTCCCAGC
TGTTCTATGCAACATGCTGAACAGTAGGGGGTCGCCCTGTGTTTGTTTAAAACTAACAGG
AGTCCCATTAAAGCCCTGACTCCCCTCATTTAGGACTGCCATGGGGACACAAAGGACAGC
CCTGGGAAGCGGCACGTTGCAAGGGACACCAATTATTGAGGCGAGGACACAGGCCAGCTT
GTTCGTGCTCAGGGACATGTCAACTCATTGGACGACCCCCTCCGTCAAACCCATTGACCA
GAGCGCATGGAGAGGCATCTTAATTGGTGTTGGGCAAACAGATTTTGTCACAAAGTTGCA
AAGGAAGCTAAGTAGCTGAATGTTCACATTGTCCAACCCCTGACCTGAGCTTCAGGGGCC
GTTCCGAGACATCATTATGCTCCATTACTTTGAGTAATCGTCTCAGACTCGTCCTATACC
GCAGCAGGAAATCCAGGACAGCAATTAAAAGCAATATTCTGGCAATAAAGACAGTGTAAA
TAAAAAGTGAGCCCTTTTCTCTGTGTACAGTGATATGATAGTGGCGAGGGGTAAGATTTG
GCACAGAAAGGAGCTGGTAATGTCCTTTAGCTGGACAAAGTTGAGTTTTTGGACAATGTG
TGAGGGGGGTCGTCTCAGTCTTCTTCTTCTGCTACAACCTGTCCCTCCTCTATAACTCTA
TCCCTTTGCCGGACCCCCAGAGCCCCCGCATTTCCCTCCCTCCCTGCCGCTTTCATTCTG
TTTTAAAAGGGATTTTGTTAGAGGGAATCACttgacatcattag
>NODE_142_length_990_cov_28.182829
CTGGACAGCCTGTCAGAGGGGGGAGAGGGTGGTGTGTGAGGTGCGTGAGGTCCGTGAGGG
CTGCCAGCGATGCTGCAGCCTGACCCCCATCACTCTTCTTCTTATCTCTCCTCCTCGCCC
CCCTCATTACTCCTCAGACACTGGCACCAGGCCCTAGTGACTATACATAGACCTGCACAT
GAAGGTAGCAGAATAAGAGAGCTGTTGAAGCGGTCCCAAGTCTTCATTTTCAGAGTCCTG
TGACATTTTCTTTTCCATTTAACGCTCTCATCTGTGCTCCACTGATCAAGCCTGGTGCCA
GGGATGTCAGTGGAATCTACAAATTTATGTGTGAGTATGCACTTGTCTTTGGTGAGTCAA
TGTTCCATGTTTGTGTGTTTACGAGCAGCATGCAGAGGTGCGCGCGCGTGTGTGTGTGTG
TGTTGGGGTGGAAGGGGGTTGGACTGTGGTTGCATCTGGACTCTGGGAAGCAGGCTGATC
AGTCTCTCTCACCCAGAGCCTAGCCCAGGCAGCCTAGGAGTTTCAATCAATAACCAGTCC
CTGTAGCTGCCCCGAGCAAGCTGTTTGAAAAGTCAGAGTAGCATGAAATGGCCATTATTA
AATTACTGGGACGGACACATTTAGAAGGCCATTGCATTAAGAGAGCAAGCTCTCCCAATT
AGTGGATCAGCACATTAATAGCCCTGGATGAGAACACCATCTGATCAAAGATTAGACACA
CACACAATCTATTGACCTATTTTACTGGTGCCCTGATAGCTACATATAGCATTTGTAAAG
TATGTCCTCTAACTAGAATGAATGGTGGAAATCTATTTTCTGTCTTTATGCATGATTCAT
ATTTGGAACTACCAAAGCCCCTTTATCTTACTGCAATTGTTCTATGAACATTTTGCTGAT
TCAAACCTCATCCATTTTCAAGTAGTAAAGCTGTATTACACACAAAGAGGGATTGTTGTG
AGATCAACGTTTCCCCTCTGTTTACTATTACTCTGAGTATGTTCTTCAGAGGGAAAATAA
GAGCTGCTTTATTTTCTTGGGTGCAGTGCAAAGCCTGTGGCATCTGTTTAAAATGAGATT
GAAAGGCAGGCTGTAGCAAACTTTGTGAGTCGCTGAGTAATAGAGTCActccaagctcag
tgacccgctctagttaggtatatatcaaga
>NODE_143_length_970_cov_18.120619
ATTGTTCCTCGGATGGTCAGAAATAGAAGGAAAAAGCAGATTTCTGTCAAATAAGGTCTA
ATCATGGTTGATGTCATGCACTGTCAACCCCTAAAGGCCCATTTTGAGCCTGGGTGTCTC
TATAATCTTCCTTGCCATCTTTACCAGATTAAGAATCTGAGTTTACCAACTAAAGATACT
GTAGTGAAGCATGAACTCTACTGTAACCCTAAACAGGGGGAGGATGGTCATCCTGGATGT
GTGATCTCACCCTTAATTTAAGTTATATTTGACCCACACTCTCCCCAGTGAACCAAAACC
CAACTATAGCCCTCATAATTAAAAAATACAGTTCACTTTAGCTGCCCCCACGCTCTAAAA
GTTTTTAATTCCACCCAGAGGACCCCTGGCTCCGGCTGCTGTCACTCATGCCACCACAGT
GATGGAGGTGTGGTGGCGGAGGAGGCGGCGGCGGTGGTTGCTGAGGATGTGTGATGTGTT
GTGACAGCGGGAGCCAGGGCTGGCGGGCGGTCACCATGCGGCACCATATTGCCGGGCTCC
CCGGGGATGAGGGATCAGCATGCCAGCCTTGCCAAGAAGTGCTAATAGGCGCAACACGTC
TTGCTTTCACACATTAAGGCAAGCGAAGGGTGACAGATCAGAGCTGTGATACTGCCGCCT
GTAAGGGGGGAGAAAGGGGAAGAAAAAAAAAGGGGGCCATGGCGCCCGTTTGCCATGCAG
TGCAGGCTAATGATGAAAAAAATCTCAGAGTCGAACAATATGCCCACCAATCACTGAGCT
GATGCCTGACGCCAGTGAGATGGAGGTATGTCTGTCTTCACCGAGCCACTGCAGCCTTCA
CCACTGATGCTCAACTCCATATTGTAACTGACAATAAAGCGCCAAGTGTTGAAACGGGAT
CAACACTTTTCCGAGAAGACATCCACGTTCTCACCCAAAGCAGCCAGGGTCAAGTGGGCT
GCTTGGGGCTACAACACCTTTGTCACATTTGCTACCAGAACCCACAGCTTGGATGTACTC
TGCCGAGCTGAACGCTGCAGTGTGGAAAGGAAATGAGAGCTACCGTGCACCCAGTCCTGT
TACTTCCTCCTTAGGGGCCATATGGTTGATTTGGCAGGTTCTCAAGCACctgccgctatt
tgtttgcctc
>NODE_144_length_933_cov_40.786709
ATGCTATTCAATTAGTGACTTGGAATGACACTAATTAGGAGATGTATGCATGCAATCAAA
ATTTAAGTTAGTTAGTTTTAAAGTTAAAGCTAAAGTTAGTTTTAGCTCGATATTTTTTGA
GTTTTAATTCAATCTATTTATTCATCTATTTGTTTAGCTGTACGTATTTTGCTAAAAGCT
GTTTTTCATATCTGAATTAATATCTGCGTACTGAATTAATATCTGTTTGTTAATAAAGAA
AACAACATATGTTTGGTGCACAGTGCTGCATCCAACAGATTTGGCTACAGTATACATGAC
TGGGTGACTCCATGGTTGTATATATGAAATAGCTCCAGCTTTACGCTCCTCTCCATTCCA
CGGCCTCCGGTGTATAAATTTAGTTGATGGTTTTCGTTTCTCTTTCTTAATTCATTGCAG
TCGGATTCCTCTTTGATGCAGTTCTGTTGTCCCCCAAACAATTGAAGTGGAGACAATGGA
GGCATAATGATAGATCCGTGTACCCACCATCTGTAAGAGCAGCTGCTCCCTTGCATCTGT
ACAATATGCTGGAGCGGGGAGCCTCAGTAATCTGCATAATAAGGAGAGGGCTTATCTCAG
TCTAGTTAATAATCACAAGCAATCGATGCACTTCATTCCCTCACTCTTGACTGATGAAAA
AAAACAGCAAAGTTTTGGTATGTTTGCCGTATCCTCAAGATAGACAGGGGTCACGGAGTA
ATGCCAAGCTGTTGATTTCGCCTGCAGCTACAGATTTAGTCTGCACTCAATTTCATCTTT
TCATGAATACCATAATTACAGCAGGACGTTCTGAGTTATCATACCGCTTCTCCCCTTCTC
ACTCCCTTATAGAGTTTATAGCCTCTGTAGCAATGCTGGACCTCACATCAGATTCGGGCG
TATGACTTTAAGTCTGTGATAAACACATAGCTTGTGCTGTGTTGATAAGAGTCACACCTT
ATAAGCAATACTCTCACACAAGAAGATTGCCCTTGTAAAACACTAAAAATTCATTGGAAA
TTTAACCTCCTGTCTGAAATGGCTTCTCACATACTGCTACCTCTGTGCATGtggccataa
cacaacgatagcaagttgttttctacaaggcat
>NODE_145_length_1115_cov_21.413452
AGACTTTACAGATCTGATTTTCTTTTGAGTTTCTAACTGCATTGTCGTCAAATGACTCAT
TTTTAATAAGAACTCCTAATAATCTCTCCAGCTTTGAAGTTTCACATTTAAACCGAAATG
CCTGACGAAACAAGAAGCAGTGAACCACATCAGGTGCTGAGATGAATGAACTCCAGCAAA
TGAACTTTGGCAAGACCTTTTTGGATCCTTTGAACTTGCTATAGGGTCTGTTTCTGGTCT
GTCAGGGGAGGGAGCAGTGTTGTGGTCACTCTGTGGTATGGTCATCAGGCTTTGGCCCCT
TCACTGCTCTCTGCCAATGTATCTGTTTCCAAATGGGACCGAGACAGGCCTTAGATGTAC
CCTGCTGAGGTCCTCTGAAACCAGAGAACCTTGAAGTGGACGTCTGCCTGTGTCCAGTCT
GCTCCCAGGAACCCTTTCAGATCCAAGGACTCCAAATGTGGCGTGCTGCATGAAGACATT
TTGGACGCAGCCTGGTCAGTAGGGTATCTCCCTACCCCCGACTCACCACCACCACCTCTA
CCATGCTAACCACCAGCAGCCCCTTGCAGACCAGGGAGCAGACCACCCTGGGCTGGTCAG
CAACCCCTGCTTACACCTGCCATAAAACTTAAAAGCTACAGTCTCATCCCCCAGCTTTGA
AGTGTTCAAAGCATAGCTTAGTGACCTTTGATGCGACTTTGGCTGCAACACATGTTTTGC
ACCCATGTATAAACGCAGGCCTCTCAGTAGACAAGGCGGGATTGTTTACCTACATGTGCG
AAACGTAAGGGCCAATGCATGGCAACCATGCATGGAGCCTCCATTTCCACACGTCAAGTT
CCCCATGGTGGGAAACAGACGAGTCGAACCGGACACTGCTTTGAGCAAACATATTCAACC
ACCATGTGTTGAGCATTACTTAAAAACACTTTCTCTGTGCTCTCAGACTGTTCATTAGGC
CACAGGCTTTCAAAGATAGACAGACGCAGCAGTTGAGTCACTTGCGTCTGACATCTTGTT
GCATATTCAGAGACAAAATCTAACAAAATACATTTATTTCTGTACAGTTTGAGAAACTGA
GTAAAATGTGTCTGTAGACGCAAATATCAAAACCTGTCACATACTGCAAATAGGCAGCAA
TTGCCTGGTCAGAGTCAGACTCAGTCTTGTGAATTGATTCTTCAGTCTGATATTTACTGT
CTCATACAACCATTTCACCCATTTTTAAGCGCTGTTTATTGACATTTTCATATGAACTCT
TATATTTGGGCCATATTTTCGacagcagtgcaatt
>NODE_146_length_671_cov_40.290611
CCTTAATTGCAGTTTACAGGGAAAGGGTAATCACTTGTGAAACAGGGCGTGTTATTTTCT
CGCCCAGAGTGTGAATCCTAAGCAGGCCAATCGCCAGCTCTATCGCTCCATCTCTCCGCT
GGCTGAATCCTAATGGCTGGATGGAGAGAAGGAGCGCAGGGAGCGGGGAGAGAGAGAGAG
GCTGACAGCGGGGCTTGACATGGGCATTAAATCATGCCCCGAGGAATCCTCCATCCACGG
GCTCCTGACAGCCGCGCTGTCATCACGGCCAGGCCACTTCCTATGCCTCTTGACAACACT
GGAGCAGAATTAGTCAGAGCATCAGATGTAAATTGGCGCTGTTCAAGGATGATAATGAGC
ACCAAGATACATGTCGGTGTCACTGACGGGACGCCATCATGATTGGCTGTCCCTCACACC
GTGCTCCATTAGGTCTAATGGTATTCAGGCCAGGTATGGGCTGAAGGCGGGAGCAGGGGG
GAGCAGCGATGGACAGGGAGAAAGTTTTCTGTTGTGATCAGTTTGTTCCATCTGTGCGTA
TTGGTTTCTTTAAGACTGTGTGGCCAGAGAAGAGGGGGACAATGACACGGGGTCCATGCA
GCCCCTCGGTTCAGCTGTCCACTTGCTGACATGTTGTCTCAATCTCACAGCCCCAAAGTT
TGAAACATAAAGCAACAGTTACTACCTCATTTTTTCACACATCACGCTGCCATACGCCAT
AAACAGCCTGAACAAGAGCGTTATTAGTCTGAACTCACAGTCACTTCCATAATTTTTCCA
GCCCATTCACTCAAAACTCCTACTAGTTTTTCCTCTCGGCGCAGTATGTATGCATGCGGT
GTGTACAGCTc
>NODE_147_length_907_cov_33.278942
AATCCTTATTATCTAAATTAAATAGATTTACACTCTCATTTTTATTTTTTGTTTATCTTT
GGTTTCAGAAGTGGACTGATCCAAACCAGATACTGTAAAACCCAGCATTTAATAACCATT
GTAACATTTTGAAAAAAAATAAAATATTTAATAAAATGTTTGACTTGTGTATAATGTCCC
TCATATTATCTAGCTTGTTGGTGGTATACGACAAAATGATCTAAAAATGTTAACAATGTT
GACTCAGGTGGGATTTTCCTAAAAAGACAATTAAACACAACTGAAAAAGCCTTTTACAGA
ATACTTATATTTGCTTGACAGGGCAAGACTATGAAATGTTCCCAATTAATATTACATGGG
ATTTTTTTTCCGCCTTTCTTTTTTCTAAATATATTTCAGAATTTACCTTGATTGTAATGT
ACCTCATTGGCTGTGGTTTTGTTTGTTGGCCTAACTATAAAGGATCTGCTTATACCCTTG
TGGGTTGGGAAGAATTAGGATTTATGAATTTATTTCCTCTGTTGTATTGTTTAAACAGCT
TTGGTTTAGTTTTGATCCCTTCCTCTTGCCTTTGAGGCTGTTCCACGGTGTCAGCTGTTG
ACTGATAGTAAGAGAACTGCCTCACAGTGTGAATGAAAGAAAACTAGCGGTTGGTAAACA
CTGATAAGGGATAAATAGAAAGCGGTCAGGCAGAGATAGTTCTGTGGGAGCCCAGATTGT
GTGCGGTCTGTTAAAATGAGATTCTGAGCCTGTCCTTTTTATTCTTCCTCCCCTCCCCTC
CCCTCCCCTCCCCTGTGCGGCGTTTGTCTGGAAAATCTCCAGTGACCCGGCTCGGCAGTC
CCAGGCTGCAGTATTCTCTTTTTGTATTTGTTTTGTTTTCTAACAAGGGTCAAGTTGGCC
AATAGACATGTCCCTGATGCTTATAGACAGCTGTCATGACTTCAAGTACTTACAATAGTT
ACATTTTACATGCATTCATGGTTCTGCACCAACAAGCACAGCAGCAAGAGATTTGTTAAA
AAACTAAATGTGGACACAGCTTTTGAGATACTAAGTTTCTTTATTATCTTTTGTCATATa
atttatc
>NODE_148_length_950_cov_38.517895
CTCTCTTTCTCACTCACTTGGAGAAGAGGACCAGACACTTGGTAGTTCACAGAAGAGGTA
ACGGAAATCAATTGAGATTGTGATTTAGAGAGTTTTTTTTTCTCTCTTTCCCCCTCCTCT
CACATCAAATTGATTCCTTTGCTTGTTTTGCTTTAATATTCATTTTAGCCAAGTGTTGAG
TAAATGTGCGGAGAATATGAATATTAGGTATGAAGCCTCTTTGCATGAGATCAGTTTTGA
AAACTATAAATTTTACCCCGCCGAAAATTGTCTGGCAATTAAAGCGTATTGTGTGTAATA
AGCAGTGTCTCTATCGGGTGTTTAGCTTTATCGAGCCTGTCTGGAGATGGAACTCATACC
TGCTGCTCTGTGAATTGCAGCACATAAAAGATGGACTGAATATGTTCCCGGGGAATATTG
CCCTCTCCAAAAGACCAATCCGTCTTGCTTAGGGAGGCAATCTTAGGTGCGGTAGATAAA
CTAATATTTGTGTATAACCTCAGTCAGACAATACAAATGATCGGATGATTTTTCATCTCC
TTATGCATACAGGGAAATATGAAAAATTGAGGTTTAGGAATATTTGCAGGGTCTGCGAGG
CGGCTGGCTGGGCCGCTGAGTGCCCTGGGCCACGCTCCTCACCAACGACTGCAGAGTGAA
GAGTGATGAGAATATTATACCCGTCTGTTTCCCGTCACTCCCCATCCTCCCCTCCCACCT
TCTTCATTCTCTCCTCTCACCACACTAATTCATATGGCCACAAGATGGAGAGAGAGGGAG
CGAGCGGGATAAAATGAGAGATCGAGTACGACGCTGGCCGCCCCTTTGGTTTGCCATCTT
TGACTTTCACCGTCTGTCCACCCGTCCATGATTGACAGTCAAGCTGACATAAATCTCCTG
CTTGTCTTGCTGCACTTTATTGTCCCTCCCACCCTAAACCAACACCCCTGCCACCGCTGC
CAACTCCAACTGTCGACACAAGCCCTCTCTTCAACCTCTGTCCCTCGGCTCTCGCGCTGC
TAAAAACTTCATATTGGGTTAGTCTGCTGGTGTTACTGGGCCAAACAATTCATCACATTG
GGCAGCTGGTGGGCAGATGGGGGCACAGAGTCATTCCTAGTGctgaagtt
>NODE_149_length_1097_cov_31.149498
CTCCTCCACTCCCTCTATGCAGAGATTTTAGAGAAGGGGGTCTTATGAGAAGGCGCCTGA
AGTTAAAGAGGCAGCAATATTTGGGAGTATCGCGGCACATTTCAAAGCATTTTCTCTGCG
ATATTTGAAAACGGAGTCGTGCAGTGAACGCCTGCGTGTCCCTTTTAAAACAAACCCAGC
GCCTGTCAATCACGGCGCATTCCAACCAATCCCAAAGCTCCCTTTTTAAAAGCAGGTTTG
CCTGCTGTGCTTTTATATTGCACCATGGCCTGTTTCGAAGCATTTTTACTACCACGGTTA
TTGCCACAAATCAAGAGGGCAAAGTGAACGGCATGGGACTCACACCAACTTTAACGAAAT
TGAGTCTGGTTCCTACTTCTGCGAAGTTCACGGCCAAGAATTTCACATGCAGATGATATA
CAACAAGGAAAATGGGAAACAGAATTTCTAGGTGTATCCTGAGTGCTGAATTGGTTTGAT
TTTGCAAACTCATAGCCAAACTCACAACAAAACATGACAAGCCTTTCGAGGTTTAGTGGC
TGCCCTCTCTCTTGCGTCAACCCCGGGGAGAGCAATACTGAACCCAGCGTGGTGCTGCCA
CCTTTGGCAGGAGAGCACATGGGACACCCCACTGGCAGTTCCTTAAAACTCTGCCCCTCG
CACAATTTGCGAGACTACCCTGAGACGAGGTCCAGTGCATATGTTGACCATTCGGTTCCC
AATTTTTCAGACTCTGGATACCCCAGTCACCGTTTAGAGCACAGCCCTAGGGGCATTATC
ATTGGAGCCAATCTTTCTGGAGCCGGCATGCCACCCGTCACTGATCAACTGGCATCAAGA
GCTAACCAACATGGCGGGATTGGAAGGTATCGTGACTTCCCTGGCTGCAGAGACAACAGA
AGCCATACTTTTTTCACAAGTTATCAGGAGCAGGCCCACGCCTCCGCCGACGCATCCCGA
GAGCTCGGCAGCCAGATGATGCTGGGGCTACCTGGCGACCTCCTCACCCGGACTCACCCC
TATGGCCAAGCCATCAGCCCCAAGGGAAACAGCCAGCAGCTTGTCACACAGTTCCTGGGT
CTGTACAAACCCCTGAACATGGCAATTCAGCGTGGAGGAGGCGACGCTTTCCTCAGGTGC
TCTAAGCAAACAGTCAAGCATGAGCTGGTGTGCAAGTGGAGTGACGGCCAAGAGGGGGCT
GGGAAGCTGCCTTGCTCCAGAGCCTTCGGGACCATGTATGAACTTGTCACCCATGTGACA
GTGGAGCACGTCGGAGg
>NODE_150_length_864_cov_20.696760
GCCTGTTGTCTACATTCAGTCTTGCTACCGAAGGAGATTGCTATTTGTGGTGTGGAGGCT
GGGCTTGTTCTGGTTTGGGAGCTTTTGCCTTCTTTTGTCCGCTCTCTCTACACTGTGTGT
TGGTTTTTTTTGCACTGTAGCTCAGCTCCTTGGTCTTGTCTTTCCACCTCTGCCTGTATT
TGCTTGTTGGTGGCTGGGGAGTGAGTGTGGAATCACTTCTGCTTCAAGGTGAACCATGCC
AGTGGACTCTAAATTCCCACAACCTGCAAGCAGATAGTGGAGTGTTGCGTGTGTTGGGTG
AAGTTTATGGAAAGTATGAGGAAGTGATTTTTTTTTTCTTTTGTGTGTATGTGTGTATGT
GTGTGTGCATATTTTTATTTTGGCCTGACTAATCCGCATGCCTCTCGCTGGTTCCTGTCC
TAACAGGGGGTGTCATTTGATCAAGTCAATAATCTGCTGATTGAACCTGCTCGAATTGAG
GAGGAAGAGGTCTGTACCTACTCTTTCCCGTCCAATCTGTCTCTCTGTCCCTCACTCACC
CACTCATGTATCCACCTGTATTCAGAAGTGGAGACAGAAAATTCACGGTTAATCCGAACC
AATCACTAGGGAACCCCTAACCACAACTCATTTACCAGAGGGCCAGTGTGGCAGAACCTG
GATACAGGACTGAAGGAGACATTTTATCTGTTAACTTAATTTTTTACTGGACAGCTGGAG
TGTTGACACTGTGGTCGCAAACATGTAGGAAGATTTAGACTAATATATTCACTGATAATG
TGCAAAGCGACAGCATTTTCACATCATTTGACTGCAGCAACCCTTTTTATTTCCCTGTTT
GTAGGCTGCAGCTCTTTTTTGTTGATACAGGAAAAGGTTAAGCTTAAGCACTTGTATGTT
TACACCCATATATCCTCCAGAGAAGCCTGTTACACGGGATTATGTTTAATCTTTGCCATT
TGTTTGTCCATCCATTGAATAAACAATGTAAGATAAATATTAAGAACATGCACTCTGTGC
AAGGgcaatatctctatcatagca
>NODE_151_length_572_cov_45.935314
CAGAGAGGCTCGGAGTCTTTTTAGCCAGTGGAGGTGTCATTTGTTTTCCTTTGGTCGAAT
CCAAACAGCCCACTCGGCTCGCCGCAGCCTTGTTAGGGTTTGCATGGCACAGTGTACCGG
TAGTAATCTCCATGTGTAATATCAGCTAGGTTTCCCCCACAACAGGCCATATCTATCTAG
TTTCCTCTGTCACAGAAATAGGTTTATCTACACCCTCTTTTCACACTCCCTCTCGGACCC
CCCCACCCCTTCCTGTGTTTGCGAAGGAGGGGGGGATATTATGCTAAGCCCCCAGCGTTA
GTTTTTATGTTGCCATAGCAGCCTTGCTCCCACAGGGTTGTGACCTCAGATGATTACAGT
ACAAAGCCTATTGGGTCTTGAAAACCTCTTTGAAGATGAAAAGTCTTTGATGGTTTGTAT
TTATGCAAATCTCTCAGATATGATTTATCCAACTGAGATTGAATGGAGAGATGATTAAAA
TTGCCCCTATTTTTGAAATCCTTCAATGGAGGCCCACTCTTTCAGTTTCGAGAACAAGAG
TGGTGAGTGTGGGCGCGGGGGTTATTTTGCTCTTCATTTAGAAAAATAGTAGCACCGTAC
CTGAGGTTATTTATAACCGTCTTTTTTCCTGGTGTGTCAAAGAGGGGAGAAAAAGGAGAG
GAAGGAGGGGGGGACATGGAGGTAGACACTTCTACTCTGAGCTTTTGCACTCTCTTCTCT
CACTCTCTCTCTCTCTCTCGCTCTTTTTTTtt
>NODE_152_length_780_cov_22.598719
CACACACACACACACACACACACACATACACACACACACACACACACACACACACACACA
CACACACACAGAGTTTGGGGTGTGTGCTGCTGCAGAAGCGCTACATCTGCAAAGTATGGC
AGGGGGAAAAGAGCTGAGAGAAAGAGAAAAAGGGAGAAGTTGGTGTACGGTGTTTATATG
CATGTGGGTGAGTGTTTTTGGAGGGGTGAGGAGCAGGAGGAGGAGTAGGAGGAGGGCGGA
GGAGGGAGGAGGGTAGCGGATCAGCAGCCAACTCCACTCCGAAACCCTCCCCTCGCTCTC
CCTTTCTCTTCCCTGCAATACCTCCGCCTCCTCCCCCCTCCCCTTGAGTAAATCTATAGG
GAGGGAAGGCAGAGACAGGTGCATTTCTCCACAAATTGAGTTAGCCAAGACATGCCACAT
CCAATTGGGCTAAATTGATGTGAGAGTTTGTGATGTCTGCCGTGGGTATTACAGCAAAGG
TCAGTGTGCCGAGACAATGACATCAATCTGGTCCACGTGGCCGAGAGCGCTCGGGCCCCC
ACCGGCCCCCTGATTCAGATGCAAACCTGCAAACACAGGCAGGGGAAGGAGAGGGCGGAC
GAACGCCGGTCGCAAACTGGTGGGCATTTTGTGATTAGAAACTAAACAAGACCTACACAC
AGTCTGGCTGAGGGGACAGACACACAATACGTCAGAAATGATGATCGTTTTGATTACAGA
CATTCAGAGTAGGCTTCTTGCATTAACATTACTCAGCAATAAACCACTTTACAGCATGTT
GTTTTATATTCCATCTGTGACAGCTTACCGGAAAATTAAGCTGTATTTTTCTGTCTTTAA
TCGAGCAGCATTTAACTCCTAACAAATGCAATTAACAGGAAACCTCTTGACAATGATgta
agaatactactcttttagccgctgtctgtcatatacttcatgtcattatactgaacctat
>NODE_153_length_750_cov_27.962667
CCCCCCCACTCAGGGAAGGACATCACAGCGGCCCAGAAGGGTCGGCCAATTCAGACCCAG
AACCACCACTCGCACCCCCTTACCCATCTCCTCAGAATCCTTCCTGTTCCTTTCTACTTC
TTTTCTCCTCTGCTGTTTCTCCCTCTCTTTGTCTGTTGCTTTTTGTCCCCTTTTAAGTTA
GTATATAGGACCAGATGGGAGGCAGCACGTGGCAAAGAGCTGTCCTTGTTGTCATTTGAT
GATGTCATCAGTGTCGTTGTTCCTCAGCGGACGTTGTTTCTCTGAAGAGAAAAAAGCCAG
CAGTTTCTTCATTGTTTTCTTTTTGTTCTCTATTTGTCTCTAAATCTTTCTCCTGTTTTT
TGTAAATGACAACAAAAAAGACCTGCCTTTAAATGTTCAGGACGTTTTCAGTCACACTTG
AACAGGTTTTTAAAGACCTCAGTAGGTGAGCTAGTTTTACCCTTTTTGCCCTTTGAAACT
GCAGATTTTTTGGAGAATTTGTAATCCCGTCTTGATTAAAGATTGAGTGGAATTCTAGAT
GTGATGAATTTTGTCATATCTTCTCATTTTTTTTTCTTTTACATGAGTGTACACTTAGTT
GTTCAGAATATTTGGGACCATTAAAATGATCTTTGCTGTAAGATGTCCTATTACCATTTG
TCCTAATAACTCGGTGTTTCTTTGCTGCATCTTACTTTTAATTGATCAGTCACGGTGCCT
TGCCATTACAGAAATACATTCATATATTTCTAGCACAGACAGTTCTGTTGTGTCCAACAT
GGTTCCACAAACTACCACAAAACACCAGATTTTGAAAACTGAAGAGTAATTCATCAAAGT
AGCGTATATTTGAATAGTGAATTAAAAATTACTGTTAATAAACTTTCGGACTGCTTTTTC
AACCActttgaaggatgtcaagcaggtttg
>NODE_154_length_932_cov_33.121246
TTTTTTAAAACTATTTATTTTTCTATTTATTTCTATTTATTCTATATTTATTAATCGGTT
AATTTAAATCTGTGTAATTTATGTATTTATTTGTTTCATTGTCTGTGTATTTGCGTGATT
CTGGTACAGGGAGGGGGGCGTTTCTGAGCAAAAGGGAACAAAGCGACTAGTGGAGAGGCT
CTTCCAGTAGTCCACTGCACTGAGAGAACTTTTAGTACGTTTGTGCTTTGTACCAATATA
TCAAAATTACAATATAAAAAAATCTAAAAGTCAAGAAAACTGAAAAAAATGTCTGGAGGG
TTGGGGGACGCTCTTCCCTTATTACTAGAAACAGTTACTCGCTATGCATAACCTAGTTAA
TAGTTAAATTTGCTATTGCTTTTTTCTTGTCTTGTTAAAATGAAATCTTTAGATCTTTTT
CAATAAAGTTTAGTCTTAATAGAATGTTATAAACAGTCGTTCTGGTTCAATATAACCTGT
GATAAGTTTGTGTAGTTCTAAAAAGCCACTCCGTCCACACCCTCCCTCCACTTACTACCG
CTTTGTGATGAAACCTTATGCAAAAATGTGGGTCTGAAAGCATAGTTTTCAGTTTTCAGT
GAACATTTTATATAACATTCAGCTCTTGGAGGCTTGAGCGGATAAATTAAAAAAAATAAA
AAATAAACAAAAAAATGTTCTTTGAGGGTCATTCATTGCACTGGACTAAATCGGTCAAAG
TCACTAAAGAGTCAGAACTTATTTTTAAGAATATTCATCATGTTTTCAAATGACATACCA
ACAAATCTTTAAAAATGAGAAATTGTTACCATTGCACACCAACTGTTATTTACAACAGTT
GTTGCTATACTTAAAGAAGTACTCTGGAGGTATAAAAAAAAGGGATTGTACCGATTCTAT
ATTTTATATACTCTAATATGATATATATTATATATTTTGAAAGGTGAAAGGTAAGGGAAT
GGTTCCAGACGTATAAATATAAAGGAAATTGGATTTTTTTTGTTTGTTGTTAAGACTTGA
AAACATGAAGGAGGTGTGTGGAGAGCATTTGAAACACTCAGACGCATGCTCGCATAGTAC
ATCCTCTTCCTCTCTCACACCTCAGTCAtctg
>NODE_155_length_500_cov_31.704000
GGTGATGAGATCAAAGGCAGAGAGTCCCCCATTGGGTCCAATTAGAACTATAGCATTGTA
CAGGGAAGGGGTGGCAGGGGGGAGAGAGGGGAGTGGGTGGTTGGGGGAGAGGAGAGAAAA
AAATGTTGAGTTATGATATTCATAATCTATGCAGAGAGGCCTTTCCAGTACAGGTCTTCT
CCCCATAGCTGTGATCTTTTCAATTTACATCAAGGGAAGATGGTCGGGGATGAAAGCAGG
GCATCCAAGGCGCACAGCCCACAGAGGGCAGACATGGGGCCTCATTAAGGCCCAGCCCAG
CCAGCCCCAAACAGGGTTTGAAGTGCGTCACATAAAGAGCATGGGGTCAAAGGTCAGACA
TAGAACAGATCTCCATTTAACTCTCCAGCTGGAGATGGTAATTAGCAGGTGCAATGATGA
TCCCTGCCTGACTGTAAGGGATGATACCACTATAGGTGACACCAGGCATCTGTGTGAATG
CGTGTGGGCACCCGTGAACGTCTTCGCACACATGGTGCCTCCACACATTGATATATAACA
TCTATCAAGGATACCAACTCATTTCATGCTCCCATGCATGTTTATACAAAACCTGCTGGT
ATTATTGTGTGTTTACTACATTTGCACCCACACAGGAATTTATAGATATTTTTTTTTTAA
AGAAAATTGTGAGGTTGCTg
>NODE_156_length_602_cov_43.255814
ACTCTTAAAGCCGTGATCCGACCATCCACTATACCACCGCTGTGAGCCTTTTAACCACAG
CAGAAAAAAATTACTATTGATCTTCAAATGGCGATAATTGAAAAGATCAAAAAGATTAAA
CAAAAAAATTGAGAATGTGCTGACTTACCATGTTAGGCTCCTTTTTTGTTGTAAGTTTTT
GTTTAAATAAAAAAAAAATATTTGCTCAAAGATGCAGCATTGGAGGTGTCAAATTTTTGT
AGCCGTCTCTTGATCGTATTACTTCCACAGTCCTGGTTTCCAATGCGTCTGAACTTTTTC
CCTTTCTCTTTTATTTTGTTTGTGGTACCTAGCCTTTTTTTCCCCTGCTTAAGACTTTAA
AAGCCTTCAGCTCAGTAAAGCAGCACAAATTATCTTGCCACCTTGCTCAGCTCTGATGCT
TTGGCCGCTAACTTTGGAAGGCCCTTTACTACTGCATCAAAATTAGCATTGTCAAAGCAG
TTAATGAATATTAATATTGTATTTGTCATTGGAGCTGGCCCATTGCTGAACTCCAAGTCA
TCCATCAGGGACAAGATTAAGCACACAATTATTTCTGACTGACAGGGACCAAATCTGGAA
GATTTTTTTTCCTCCAACAATTTAAAGAAAAAGACACAACATCATCTTAAGGTACCTCCC
ATGAGACGAGACAAGATTAATACACTTTTAATGAAGCAAGATTTCATGGTGCAAGAACAG
CAGGAATCTCAAGAAAAAAAAGGAGAGGAATATAGAAATATTTTGACTCGATtttaacca
tt
>NODE_157_length_724_cov_40.276241
GTGTGCGTGCGTGTGTGTGTGTGTGTCAGCAATGGACTCACAAGTGAAATAGCATCTTTT
TTGATAGAGTGATAATGAAAATAATAACATCCCTGACAAAATATTCATAACAGTAATGAT
GAATGCCATATTTCTCAGAAAGATACATCAGAGGCGTCTTGGTTAAAAGAAAACAGTGGC
CGGCGTCTCCCACACCCTCAAATTATCTGCTGCTTTCACATTTCACTGATAGCATAGATG
AGAGCTGAGAAAAATGGACACACAATTATGCTCACTTGTCGTATATTAATACTGCTTCTT
GACATCTTCCATGGACCCTGAGCTGTCATCTCTTTGTCTGCTTTAATTGAAAATTAATGG
TTAGTGCGTTGCCAAGGCAACAGCGGCAGTGGTGGTGGGTAGTGAGCCACATTCAGACAG
ACACCAGTGGCATTGTTTGTCCTGTCTGACCTTGGAAGTCAGGGGAAAAAAAGAAAGAAG
AAAGGCAAAGGAGGACAAAAAACACATTAAAAAGAGAATGGAGAGGTAAGGGTTGAAATG
TTGTCCATTGGAGCGAGGGAGAAAAATAAAATAAAGTTATTGTGGCGTGGTTTTGGCCAG
GTAGACAGAAAGAAAACTGTGCTAAGGTGACTGAGGAGGGGACTGAAGATATGATGTCAA
AATGCCAAATGGGGAGAATTATGTTTGAGTAAGAAAGCAGAAAAAGGCCTGGTGATTCTT
CTCTGGAGCGACAGGATTACCTTTGTGCTGATGGAGTCAGAGGGCACTTTATGGCCCCGT
AATCATCTGGACACAGGTGTGGGAGTGTGAAAGACAGAAATTGTGTGAGTGTGTATAGAG
GTGTGcgtggtcatgttggtcctaatgtttacaaatccatcagcgtggacacagtgccaa
atgg
>NODE_158_length_824_cov_41.274273
GGAGAAAAAAAGCACATTTCTCTGGACACTAAAGCCTCTTTTCTTTTGAGTGAAATTACA
AACAGCTGCATAGCAAACTAGCATCAGGCTGATGAGGATAAAACAGAGCAAACCTGCTTG
ATGGAGCTGAACCAGAGTCATTTGCAGGAAAACTGGATTATTAGCTTTTTTGTGTGTATC
TGTGTGATTTTCAAAAACATACCTGTTGTAGCTGCAAAGAAAGACAGAAACAGAGGTGAG
ACATTTGTTAAAGAACCTGCTTTTTTTCCCCCCATGAAAGCAATGTGCTGTTGTTTGGAT
TTCACATGATTGATGCTTGACTTAATCCAGTGCTCTTTGCGCCTTCCCAGGAGGGTGAGG
CGGTCTCTTTGTGCTTCTCTGTCCCATGTGAAGCAAACCAAAGCGGGAGAGTGAGGGTCA
TAGCTATTCGGCAGGGTACCAGATCCTTCCCACCGGCACATCTGCATGTGAAATCGCCAT
TTCACCCCTCCACACTCCCTAATTGTTGCTAAAATTATTTGTGAAATTGCCTTCCACCAG
GAGTGTTTTCCACGGCAATTGTCACACAATTTTATATGCACGGTGGGCCCACAGAGTTGA
CACACGCACCTCTTCTTTTCTGCCATATGTGCTCTTTCTATTCGGGTTTAATAGTAGCGC
ATTATTTTTTTCTCCACAATTACCTTTAAGCAATTACTCTCGTGCGTTCTGCGGGGCAAG
TCAACCTGTTGTCATCAATAGCGGGTCGATCCAAATGCTGTAATTACCACACAAAGCTAT
AGGAGCGCGTTTAGATGCGCATGCTGCGCACATTTACTTAATTGAAAGGTTAACAAGCAA
ACAGCATCTTATGGCGTAACCTTCGCCACGGAGCACGGCTGCTTTTGCGCAGTCTGTCCA
TTCAGAAAACCGCACCATCACTCACTTATTAAGGGAGCCCTGATTTTttttttttttttt
aattcaaacgaagcgctgcgtgtgcgcaaaagcatccattgagg
>NODE_159_length_890_cov_31.538202
AAACACACAACAGAGGAGAGCTGAGCCTTGATCCGCTGTTTGCTGACCAAATGACTGTCA
CCCTTTGTGCGAGGCGGGGAGGAGGTGGGAAGGAGCACGGCGGCGACGCATTCTCCGCCG
CGATTTGTTGCGAAACTGTTGTCACTCGAGTCATAAGTCAGTGTTTGAGGCTAATCACAG
CTAACTCCTCAAAACCTTGCCAGCCCTCACCGCAAGCCTCATACCACCTCGTCTCATTCC
CACATTCCTACAGCCGTCTTTACTCACCACTCCCACATCCACCCTCCACAGCCCCATCCA
AGCCCACCCTCACCTTCTCAATCCACTCTTGGATCATTTCAATTTGCATCCCAACTGGCC
CCGGGATTCCCTAGCCCTGTTAAAAGGCAGGCTATTTGTTGTGCTCTGCGGTTAATGCCG
CGCAGAGCTTTAAATACCCATATCAAATCTTGGAGGCTCAACAGATTCAGTTTTGCAAAC
CTGTATCGAACAGAGGTTCAATCCGTCAGCTTAGAAGTGTACACTCCTTAAGTTGTGTGA
TAAGGTAAAACCAATCACTGGATTAGGCTCTCTCTGTCAGTGATGGTGTATTTTCAGTGC
ACAGTGTTGCTTTGCTGAAACAGGATAAGCTGATGGAGTAACATTATGGTGCTTGAGATT
TCTTTTTCAATAGGAATATACTATTAATGGATTCTGAAGCCAGTGTGTGATGCTGCTCTT
GCAGTTGTGGATAATGCATTAGCATTAGCTGTGAAAAGCAGTTGGTGCCGGATACCATGA
GCAATCATCTCTCAAAACCACAAATTTGATTGTTTTTATCATGCAAATCCAGCCTACTAC
CCGATAAGATTGATTGAGGTCTTATAGGATTGCAGTGTTTATTCTCGTAGAGCTTCTCAC
AAACAAACCTCAGCCTTTAGATTCACAAGTATAATTTTGCACAGCATATGGTGAATTCAT
AACTCAAGAAAGGGAGAATCTCTAGAGTCTGCTGCTTTTTGCGGTTACTCTGCCTTGTTC
CATCTGGTTTTGGGGGAGAtgtgggaggttttggtacacagcgagcttga
>NODE_160_length_945_cov_21.908995
TGATAGGGAAGTAAATCTACCTCAGCTCAATTAAGGAGCTGCCCTGCAGCCTCCCGCGGC
CCTGAGAGATAGGAGCTATAATTAGAAGAGGGCAGTAAACTTGCAGACATTATTGATGAT
CCGCTCCTGACACCTCCCTCGTGTTAGCATTAGCATTTTCCCTGAGCTGGGGCTCATGTC
AAGAGAGGCTGGTCTCTCAGAGTCCATGTCAGCAGGGGGGCTATATATGAGCTACACAGC
GAGGCCACATTATGGCTGCAGAGAGGGAGAGAGAGGGAGAGAGAGGGAGAGACACCCAGC
TCTCCTTCAGACCCCTCTTGGTACTCGTCCACCTGATGGGAACACGGAGACTTGGCTGTT
CTCCCCCTCATCAATACAGCAGGGCTCTTTGTCAGTAATTTGCAATAAGTGTCCGCGCCA
CATCTTAAGGGACCTGGAAATCATTACTGGCTGAGGCCCTACTCTGCTACTAATTGGATG
CGTTGGGCCTTATCAACTGAGGATTTTCCGAGACCTTTGACAGATACCAATTCGAAAATC
ATTGTTCAGTTGTCAATTTAAGAGACCGTTAAAAGAGCTTATTTTAATTTTAATTGGAAC
TTCCTCCTGCCTTCACAGTGAGCTGCGAGGATTAAAAATGAGCTCAGGGCATGTGTGCAC
ATATGTGTGTGTGTGTGCGCTCATACTCCCCTAGAAGAAGAGGGAAACTGTGCAGGTTAA
ATTGACGGGTAACAGTTCTGACCAGCGTACGAATGAAGACAGCATGCATGCACATTTAGT
TTACAAGAATTTCACAGCTTTCCTGGGACTTCATCATCAACATCAAATAAGTCGGAATCT
GAGCTGCAAAGCTCCCAATTAAGCAAAAACCGCATCCGCTTAAGATGTTTGTTGGGCGAG
TGTGCCGGGACCATCATCGATCACCCCCAGTAAACTGACCGGCTGATAGTGCTGCCCTAA
CATATTTATGTGCTGCACTCTCTCAATGACCCTGAACTGAAACACTCTCTTGGCTTTAAT
AAGGCCTGGGAAGGCTCAGCCCTGACTAGATATGCAGCTGCACAGGGGGAATGGCTGCGA
ATGCTGGCAGATGCGGCAAaaaggctaatatgcgtaaacgggtgt
>NODE_161_length_850_cov_32.456470
TCCACGCTTAGATTTAAGCATTCCACTTACCACAGTCACTTCTTGCGCTTTATTGCTTCC
ACAAGTGGTCTGGAAGCCCTGCACTTAAGCAGAAGCATAACACTGCAGCATGCTCTTGCC
CTGTTTCTCTCCTTTCTCTTCTCTCTGCGTCTCACTCTCTCTCGCTCTCTTGCCCTTTCT
CCATCTCTTTGCCCCTCGTCCTCTCTGTCTTCCTGTATTTTCTTCTCCCCCCTCTCCATC
CTACTTGTTAATTATTTGCTTTATTTTGTCAGCGAGCTGATGAGTGACTTCAAAAGGAGG
ATGGAGCTGGACTCAAAATACAAAAATGGCTTCCTCTCTGTTGTCTTAGACAATAATTAT
GATTTGCCAGTTAAGCCTAGACTACAGCAGAGGGATTGTAGTTTAAAGCAGAGGCTTTGG
TGCAAAAAATGCATTTATAGCCCTTTGTGAGGCTCCTCATTATGTGTGGGCCCGATTCAT
TAAGTAATTGGTTTGCAGTTGTTTACATGAGTATTAAGGCCTTCTATTCAGGGCCTTTGA
GAGATACATTGTGCAAATGTTGCATGTTATGAATGCAGAATGAGAGGCGGGGGGCCAGTC
CTATTGGCCAAACACTGCACTCGGCTGAAAAGCGAGAGAAAAGCACTGGGTGCTGCTTTG
CATAGCAATGACTAGGGCCTTAATAAGCTTTACAGATTAAATACATGCAGTCTATACAAG
ATGCAAAGAGATACTCTTAACACATTTATATGTGCTCATTTCACTATTATGGAGTTTGAG
AGAATTGGGGTCTTTCATATTCTTTTTTTTCTCTGTGTCTCTCTCTTCCTTGCTCTCTCC
CACACAGTGTTTTTCAGTTAGATACTTTTATGGAATGTTCTGTTTATTGTATTATAACTC
GCGGGGAAGCGACTGATCTGCAACATTTATTAAGGATTTGTTCATTAGAAATCTTTTGCT
GTCTTTGTGAGTGGCAAAGTAAAATCACTTTGTGGTTGAGTGGGGATGAAAGGAataatg
cacgaaggag
>NODE_162_length_786_cov_26.498728
CTCACGGTTCACCACAAATCCACCAATTTGGCCTTCAGGATTGTTTGAGCCACTTAATGC
CAATGGACACCGGCTGAATAATGCATGCATTGAACGGTTGGTTTCAGTGTGTGCAGCTCT
CAGGGTCGGACTTAGCAGCGGGCACGATGATGATGATGACAGCACTTTCACAGAGGAGCA
GAAATTCCCATTTTTCCAGGGGGATTGTGGCTCGATGGCAACCCCGGAGGTGGTGATTAT
GGGCTCCGAAGAAATAACTTCCGAAAAAGTGCTGGAAAAGTGTGGGTTTCTCATCTGTGA
AGGTGCTGCAGCCGGGTTCATGAACACAGGTCTTTTCTAACAAAATCTTTCTGCATTTGC
TTCTTTCCTCCTCCTCCTCTTCCTCCTTCTTCTTCTTCTGGGACTTCATTCTTCTTCAAC
CTTCTCTCACCTCTGACCTCCGACCTCTTGACCTCACACACCTGCTCAGATGGTCTTCCC
TAAGATCAATCATGGCTTTCTTTCCGCTGACCAGCAGCTCATAAAGCGACGGCTCATTAA
GGTAGTGGGTTGTGTCCTCTCTCTCTGTTTCTCGTCTATCTGTCTGTCTGTCTGTCTGTC
CGTCCACCGTGCCAAGTCTCAGCCAATCACTTCTCTCTGGCCAGTTTGCATGCAAGCCTT
TAGACAGACCTGTCACAAGCACTCTTACACTCTGTTATTGTTAAAGAGTAATATGGAAAT
TTCTTTTTAGTTGTTGTTAAAAAAGCAAGGTTTTATAAAAGGTAAAATGAATTACTGTCC
TGGCACTCCTTAAAGAACTTTCCCTACAATTTAGATTGCTGAATATTTTCTTAGAATTTC
TTACAATCCAGTGTAATAAAGGACCACACATTTTCAGTATTTTTCCCTCCCCCCTGATTA
CTGTAGGCCTTTACAGACAGGTTTTTTTCTAATGTTCAATTCATTTGGGATTGCATGCAt
tgtaag
>NODE_163_length_1146_cov_26.486038
GTAAATCAAATTTGCAGTCAGAAACATTTAACATTCTGTGGTCTGCTCTGTACACGGGGA
CAGACGCATGAAAAATCTCTCTCTGAGACGCATTAGAAATTATACCCTTGGGATTAGCGG
GCCAGACTATGGTTACGCGTATGTATGTTACATAAACCATAACTGACACATGAGGCCCAC
GTATGGTACATTGGTGCGATAATTTGTCCAGATGTAGCAGACCTTAAATCACATCTTAGG
CGTGGATGAGCACAAAAGGTCCTTCATGAATGAGGGAGGATGTGTCAAAACAAAGGCTCT
GCCAAATCACTGAAAACACTCTGCTCATTATTTGGCATTGTTTGCAAAAAATACGAGTCT
AGACTTCTATGATACTCGCATGCATTACACTGAAAGCTAGGAGGGTTATCGGCATAACAG
GCTCACCCACAATCCCTGGATTCACAAAGGGAATGATTGTGGCTGGAATGTGGTGTGTTC
CCAGGAAGACTAGAGAGGGCCATCACAAAAGGAAAACCCACACGGTGGGCACTTTTTCTT
CTGCCATGTACAGGAAGCGAAATGAGAACTATCAAGTTTGACACTATTCACAGGGCCTTC
ACGGGGCCCTACAATACCTGGCTGGGCAGACAGAATGCCGGGCTTAAGAAAGGGGGGAAA
ACGGCTGGCAAAGTCTCCGTCACGTGAAAGCGTGTCGATATTTCTGACACCTCCAGGCTA
CGTGCCAAATAAAGAGCATAGGGGCTTGTCGCTGTGGGGCCGCTGGGCCCACCAGAATGC
TGAAAGCTGGTACCCCTAATACTCCAACAGAGACCTGGGATGGAAGATTTCTGTGTAAAC
AAGAAAGAAATCTTACTGCGCTTAAGTTTGGAAAAACTGCAGGAAATAACGAGCGATCAA
AAAAGAAAGAAAAGCATTAAGAATATGGTCTCCTTAGGCGGGAGTTAAGGTGTGAAACAC
CTCAGAGTCAAATATTCTCATTAACTGTATTGAGATTAATGTGATTTTTTTCCATCTTTG
TAATAATATATGCATTTAGAAAGGCGGCTTTGCTATGTTAAACACTGACAACGTATTTGA
CAAGCTGTGACTTCTAGCTTTCTCCACTATCTACAACACACTTAGCTTGTTTGGAAAAAC
AACAAGAGAAAGCTGGTCTAATTTCCATTTCGTCTTTAGTCTAATATTGGTTTAAGATAG
TGGCCCAGAGACAACATTGCTGGATGGGGTGTTGTTTCAGCTACCAGAACAAAATACGGT
CCTGGAAGTCCAGTTTGAGTAACTGatccatgagccggaacgtttatctgatgccaacaa
gctgca
>NODE_164_length_848_cov_45.280659
ACTTTGATATGTGCAGAGTGAGCATTTACATCCCTGTGGACTGTGAGAAAAATAAATAAA
CCAAAACTATCACATCCACAAACAACTAACAACAAATCTGACATATTTACCATAACAGCC
GTTCTGAACTTTGGTCTAAATGAAACACATCCATAAAATAAGTGTTTGTTCTGCACCGTC
TTTTGAAGTTGGATTTGTTTTTGCTCTTTAATGATTTCTTTCTTCTGATGATGATGGAAG
CCGTGCTGACACCTTCTTTTGCTTCATCAAGTTCCGCTGCACAATTACATGAATTTACTT
TCAATAAATTACCATCTTTGCATACATCAGTCAAATCATCCAGCTGAGGCATTCGCAAAC
AATATGCATTATTAATTTCATTGTCAGTGTTTATTTGGTTAACTTGTAACCGACTTGGAC
AGCCCATTGCCTTGATGATGCATTTAAAAGCATCAGGGTCGGCTTTTTAAAAGGAAATCA
GGGGATGACATGCTTCCACACACCACTTCGCTCCCTGCTGAGGCCACAGAGGGAAAAAGA
CTGAACTCCAGTGAAAGACCAATCAAAAACTCAAAAGATGCATCGTGAGCTGCTGTAGTC
AAAACAACAGAATCAGGAAGATCATCCACATCACAGCGATTCTCAGTGAGCGGTTGTTAG
CACTGATTGACTATATTTCAATTTAACAAGTTTCTGCTGTCGACAATAGTTAATTGAATG
AATATATTGTATTCATGAAAGGGGAAAAAAAACAAAAACAAGAGCAAAGAAGTTGAGTTG
GGAATTATCCCTCATTAAGGAGTGAAGAGTTCAATGATTTCAAGTGTGTCAGTCATCGCT
CTAAGTGAGGAAGAGGAGAGCGAAAGGCTCATCAGAAGATTTCTTTAACTTCTTTCTGAC
AGTTAATATGGAATAAAGTAACACAGTAGAAAACATAAATTAACACAAATCTACTATCAG
TGTGCGGCACATACTTCCTACacgttcctgtagtgtattcagagtccaacagtgaaaggt
cagtgaga
>NODE_165_length_878_cov_31.166286
ATAATGGGGCCCAGGAGAATGACAACCCAGGTGGCGGTGTGTTTGATTCCCACCCGAGCC
TATTTCCAGTTAAACAATTACACGGTTAGATTTTCTGTAGAAATTTTAGAAATCAAAGTT
AGCAGTAATTGAGTATCATGAATAAGATGCTATAAAGGCTGAACTTGCCTTAAAAACTGC
ACGCCATTCAACCGAGAACGTAACTAGATGCTCCAAAAGCAGAAAATTCCCCTTAAGACT
TACAGTTAAAGGCAATAGCAGTGATATCTGTATTCTTTATTTAAGAATAAAATGATTTAA
TACTACCATGATGTCCGGTAAGCCTGTCAGCCAGCAAGTTTCATTTTTATGATTGTATAA
GCCAGAGGGCCAGCAAGCTTTTCAGTCACAACCCATCAACCCAACCTGTGTGATGGTATC
TGCAAGTTTTTCTGGAGGTGGGTCAAATCTAGCTTAAAAGTCGGTCCCCTTCACATCCAA
TTCACCGTCACATTCTTACCTACAGGCAACCTCTGCTGAGCCCCGGTCATTAATCAAAGC
GGAGTGCTGTCCTGACCTCAGCCCCTTCCCTTTGAAGTGCTCTGTCCTCTGCAGCATGAG
GAAATCATTTGCTGCCTGATTCAATGAGCCATCAGTCGAGCCAGCAGACCTAATGACATG
TGAGAATATTAACCTCCTACCACCAAGAGTGCTGCTGCTTGGGAAGCAGTCTATTATTCA
TCCAAGGTTTTACTCAAACCCCTTTTTCACAGCCCTGCCTCCCTGTTAAACCCTTCTAAA
AAAGCTGTAGGCATGAAGCCATCCAGCATTCAATTCAGATAATAATCCAGTTGTGGTAGT
CTTTGTATGGATTTAATGCTACATTCTAACAAATAACTTCTTAAATATAAACAAAAGGTC
CGTCGAAATTATATAATTCATAAAAGGTTTTCAGGTCCTGTGTGCCACGTTTTTAATTAT
TAACAGTTGGCAAACACTGAAAGTGATCATTTCTATGATTAGGACAAAATATTCAATTGT
ATATTtaaatatagctaaatatttaaagcagtgaatat
>NODE_166_length_679_cov_22.047129
CTTTAAAACATCAAACTGTAGCGCGTTGAAGAGATGAACAACTTTTTCTTTTTTTTTTTT
GGTCTTTTTTTGTGACAATTGGATACGAACGTATTTACAAAGCTGGCTTTTAGTATTAGT
GTGCACTCATTAGCCCTGGCTCTAAATAGGGCCCTCCCCCACTTCTACCTCCCCTCTCGG
TGGTACATTTGCCCTTTTTATGAGCCCTCCTTTTCCATTTTTTTCCTCCTCCTCTTCTTT
CCTTTCTCTTTTTTTTTCTCAACCCCAACACGGAAATTGAAACTGTATCTGGGCTTATCT
GCAACCTCCCCGTGCATCAACTGCCGAGATGTTTAGACAAATTTTATGCATTATGCAGCG
CAAATATCAAAACAGTTCTTGGCAGTGCCAGCAGAAGCCTCATTAAAAATTCCTTAATTA
AATCTTCTTGCAAAATGTAATCAGTCCAAGGAAGGGGTTTTGTGTGTGTGTGTGTGTGTG
TGTGTGTGCGCGTGTGTGTGTGTATGCGTGTGCAGAAGACGACGTGTGTGTATGTGTGTG
TGTCTGTCAGTGCCAAGGCTTTGATTTGTGCCCTTCATGTTATGGCTTGGAGAAGTAATC
ATTAACGCCAAAGCCACTTTGGCTTTTCAAATGCTGTTTTTCTTTCTTTTTAAACAGAAT
AAACAAACAAGTGATAATCACCTTTCTAGTGTCGGCTCAAGATGAATCCAGGACGGGAGG
ACATTGTTCTGTGTCCGCTGAAAATAAGATACCTCGCCTCCCCCTGATGCTTTTGTCTCG
GTTGGTGTGAATGACTGAATTTTTAGATCACTAAAACAGCAGAACTCAAGAGGAACCCGG
CCTGAGTCACGgctaataa
>NODE_167_length_897_cov_29.516165
TATGACTAATTATCTACGCAGGTATTTTGTCTTGAAAGTATCTAAATTTAACACTAACAA
CTGCTCAGAATTGCTTAATTATATAATTTCAAAGGGCAACATGCAGAAATTGCTTGAAAT
TTCTTTGACTTGGAGATTCAGAATAATAATTGAGATCAAATGACTGTATAATACAACTTG
GATATGATTATTTTAGATTTTTAGATTTTTTGGGGGGAAACTGGCAGCTCAATTCGAATT
TAAGGATTAGTTTTGGTACTTTAATCAATCACAGAACACTTCTTCATCATAACCCATCAC
TGACACGTGTTTGTTGTATCCTGCAGACCCAGATCCAGTACCTCAAGCAAGTCCAGCAGC
CGAGCGCGGCCCAACTGCGGTCATCCATGGTGGATCCGGCCATCAACTTGTTTTTCCTCA
AAATGAAGGCTGAACTGGAACAGACTAAAGACAAACTGGAGCAGGCCCAAAATGAACTGA
GTGCCTGGAAATTTACACCTGATAGGTAAAGACAATCAAAATAACTCCCCCCTCAAAAAA
AAGTCAAGACTTCCTCACGCCCCCCACCCTCACTCTCACTGCAGGCATGCAGGAACAATG
GTGGGGGGGAAGGCTGACAAATGCTGTACTCACCACGAGACTCAGACTTTACAGAAAGCC
AGTCACTGCAAAACAAAACTGTTTTTGTACTCTTGCACTGTGCCAGCTACATATCACATA
ACCTAAAGAGAAAAGACAGTATGGTCAGGTGACACTTGTGTTTCAGCTCTCCCCTCGTAT
CCCCTCACCGTCCAAGGGCCTGAAGGAGTCCGGACTGTTCCTGAAGAGGTGGTCACTCAC
ATGCCGACATGGATATGCCCTCCCCGCCCCCTCAGCTCAAACCAGACAGTTCACACATTA
ACTAGGGGGGGTTATGGTGGAGGTTGAGTCAGGCAGGGAGCATCCCTAGCCTAAAACAGC
AATTGAACATTTTAAAGACAGTTCCCATACTCGCTTTATAAAGACATTTAACTGTGGATT
ACAccacacagatacctgctagtctgcctgagaaatgtaaagactttttggacagtc
>NODE_168_length_1107_cov_23.347786
TGTTCGGAGGGGTGTACGCTGTGTGACAGTGGTAGCCTCGGGGCCAGGTTGCTGTTGACA
GGGACGAGGGTCTCTGATTTGAGGAGAGCCGTCACACCAGCGACTGCAGCTGCCTCCCCG
AGTGACACCTCCCTGTTAGTGGGGGAGATGTGGACGTGTGTGTGTGTGTGTGCGTGTTGG
CAGTGTTGATGGTGGGGTTGATGGAGTGACTGGCTGCCTGCAGTGCTCAGGACAAACAGG
GAAACTTTCCCTGATGAGCTGACAGGCCCTCATGTTGAACACCTAGCCGGGCTCTCTGCT
TGGCGCTGGGACAAAGTGCAGAAAAGGTGAAGGCAAGACGGAAGAAAATGGAGACGCACA
AGCCGAGCAGGTCAGGGGAATAAAAACGAAACGGAAAAAGGAAACTAAACAGCATGCAGT
CCTAATTTGTCATGCTCATGTGCGGCATGTCTGTGCGGGTTTGTGTGTCTCCAGAGTCCA
GGCTGTGTAGATCACCATTCCGCCTTATCTAATTTCATTAATGTGATCCCCTGTCCATCC
CCTGACGGCTTAATAGCCATTATTTGTGGGTCCCTTCAAATAAAGGCTCAGCAGTAAATT
GCAGTCTGTGGAAATCGAGATATAAACGCCACCCTGCATTACTGTATAATATCTTTCCCT
TTAATTAACTGAAAGCCATGCTGACATTTATTGGATTGCAAGTTACTTGTTAATGGCAAT
AAATTGCGAAACAAAAAAAAGAATCATTGCTTATTTTACATCAATAATTTGTGGACCTTT
TGCTAATGATTATTCATTACTCGCCTATGGGGACTGTCGTGTTTGGTGAGCTAAAGTGAA
TGAAGAATGTAAAGATTTAAGTGGGCAGCATCTACTTAGTGTTATGGCTTCGGTGCCGTG
CATTAAATGCCTCGCTCTGTTGCTGTCCCTTTATCCTGTCTTGTGCATCTGGCTTTTGGT
AAAGAATGTGTTCGGCAAAATTTATTGCACTGAGAACATTCCATCAGGCTGCGTTTAAGA
GGAAAAGTATTACTATTCAGCGCTCCATTTTGCTTGCACGGTGATGTTCTCCTGTTAAAC
ACAATGCTGGAACAGAAAACTGGACTGCAATATTTGTTGATGTGTGTGCGTGTTTGCTGA
GCGTTTTTAATCCTCTTTATGAGGCTTTAGTGACGGGTCACCTTTTGCAACAGCAGCATG
CTGTATATTAGTCAAATTCATCATTCGACAGACTTCCAACAgacctgctcctctcataag
aatgtcagtgaatcaaagctgtgttct
>NODE_169_length_926_cov_29.125271
GATGAACAGCCATAACATTGGTGTGCCCTGGTCCATTTAAGCACATTTACGTGGGCCATT
ATTGACAGACGGCTAAGTGTCATTTGTCAAGGAAAGAAGAATTGACAGGGATAAGAAACG
GAGAGAAATAACGGTCAATCAAACCTACTTTACAGTCATAAGGGAAAAAAGCAGCCATGT
CCAATATTTCATTTTTCTCTTGGAAAAAACATAAGATCATAATACCTATTTTCATAATAA
TACTAACAGCCTTTAGGCTACAAAATTGGAAGAAGGCCATACTCTGTATATCTGTGCATT
GCCTGACAGAGACAGAAGGGTTTCAATCTCTTTTTCATTTCATCCTGATAGCTCTGCCTT
TTATTACCGAGGGACAGGAACGTTTCCTGAGGTAAAAAGGAGTGCACATTCCCAAGATAA
AGTTGGAGGTTTACAGCTATTTCCAGCCGTAATGTATTATTCCGTTAAAGCAATGATCAG
GTAGTGTTGGATGAATGGGAGATGTTCAGCACCATTACTGCCTGGCACATCAGTGAGGCA
TTATTACATTATCGCTGCTCTTTAGTAGGAGATTGGGTGTGTGACCGGGTTCTGAATACA
CTCATCCCGCTCTCCACGGCGTAAATTGCAGATTGGCTCATTGACTTCAATGATAAAATG
TAAAAATTGCCAGTAAAGAGAACATAGACTCAGGTTACTCCTTAGCTGTTTGTCAACGGC
AGATGTGACTCAGTTGGTGCAGAGCATGTTAAAGAGTTCCATCTCCCAGAAGTCAATGTC
ATTTATGCCTCAAACTGCTAAAGCAATAGCTCATCTTGTCTCTGGTGTGTCATACTACAC
TGCCTTTGTCTGAGATTAAAATTTGCTCTGGTGGTGAGCTAAAATCCTAAAATGTTACTT
ATGGCATAGAGAAAAGATTTACAAACAGATGTATCAAGAATATGTTGAAATAAAAAGTGA
CACAATTTACATTGATAAGTATTTAAAATTAAATGCATTAAAAAGCTGTTCCTGTTGAGA
TAAAAAAAAAAAAGCTTTGATCTCCTCACACAAATAATTAACAATTacagtacatgtcac
caacatctttaagataatttgcgctt
>NODE_170_length_810_cov_40.496296
GTGCGGGAGGAAGGGAGGGAGGCATCAGGGGAGAAGCAAAAGATGAAGAGAATGAGCGTG
CCGCTTAGGAAATGTCACACTGGGAAGATTTGCAGGTTTTGATCCTAGCAAATTAATGCA
AAACCCCAGTGCAAGTATTTGATTTGGGAAAACTTTGGGAGCAGACTTGTCTCTTAATAA
TAATTATTGGGTTTACATTAATTTCCTCCCCTATTCTCTTCCACAGGAGAGCTGATCACC
ACTGCTTGTGAGCTGGGGGTAAGTATTAGCTGTATTGTTTAATCAATTCACTCATTAACT
CTTATAAGCATTAAGGAAGTTTAATTAAGCATGGGCAGAAAGCAGATTAATTTACTTTCA
GTCCACAGGTTTTTCCCCTTCTTTTCTATACACTTATTTTACTAAGTTGCAAGTAGAGAA
TGCTATAATTTGCAACCCGTTTTTCAAATCCAATTAAAGTCAATGGTAAGGCGATGGCTT
TTGTAGGCTTTGCCTTATGTACGGTATAAGGCTTATTATATCCACCCCTCTTTTTTGTGT
GTGTGTGTAAGCCGCGAAGAATGAACTAAATCGGGTTAACAGTTATAATAAGTTTTATTA
TTTAATAAAGTTTATTACGCCGCTGTGATCCTTTTAGGGAGGCTGTGTCGGTGTCACTAT
GCCAGTAATCCTGCCGTTAGTGCTGCAGTCCGTGTGGCCTGCCTGTCTGCCTTTCAGGCC
TCCCCAGGGCCTCGCAGGCCATCCCTGTGCCCCAGACTGCTGGCCCCCCTTTCTGATCCC
CAGAGCTCCAGAGTTCTGCTTCCCTTTGCTCCCTGTGGCCTGTATCCCTCAGCCGTCCTG
TAGCTTCATGTCAGTCCACTCCTGTCAGCCGTACAGTCCTTCTGCGTGCTCGTTTTAGTA
GAGTTACCTATCTCTGTGATGCTAACATTGAGTTCACCACGCTGTCTTCTATCAAACTGT
CTGCTTGAGTTTTTCTTTTGTTTTTGTAtt
>NODE_171_length_793_cov_35.201767
AAAATATAAAGCCCTCCACTGGCAGCACACACAAGCATCTCTCCAACACAGCAGCCTATA
GCCTACATCACATCCACAGCACATTGCGCGCAGACACAATGTAATATTTCCTTACCCCTC
TCACTGTACCGGCATATCCTGAGCGGAGAAATGCCACACAGTCTTTTTTTTCACACAAGC
TTTGTCAACATCAGCCTCATCAGACACGGGTCTCGATACTGAGTTTCTCAAGTAGCCACA
GAGTCCAACCCTTCTCCAAGCAATGCGTTGCCAAGACCAAACAGCAAGCACGACTATTTA
ACTGGTAATCATCCCCCCTTTTTCCTATTGCTGTGTGTTTTCCATTGCTACTTACCATTT
TCCCCCTACGCTGTCCTGGAGATAGAAGTGTCTTAATATCCACTCACTCCAACAGATGCT
GGTAGGTAATGTGTCTTGTTTGAAGTCATCATATGAGAACTTCTGCTGTGCTCAGTAGAT
CGCCCACCACTTCGCTGACTTATGAATCTAATAACCCTTTGCAATATCGGCGTGCTTAAA
CTCTCTTAGGCAACACCTTGGTGGCTCTACAGTAAAAGACAAATATCAACAAGCCGGGCT
TGTCAGGAAAAGCTTGTACAGATATACGTAACACCCTCGCCCGGACAACGCCATTAGGGG
TCTTACGTGATTGAAATAAGCGACGGCGGCACAAGTTTATGGGGGGATACTAGTTCCTGA
CTGATCGCTCGTTCACCGCCTCAGATCTTTAAAATCCGCATCGAGGAACAATGACAGAAC
CATAAAACTTCTGGGACACATCCATATTCACGTGTTTGTGTTATCCACCGTTAACTCCCT
CTTTGGCGAGGGGCCATAGGCCTATTACGCATTACGCACAACTGGTCATTTAGATGCTTT
CGAGCGATGCACAGCAGGTCGGTTTTTTAACCAAAAAAAAAAACCAACAAAAAaccccac
aaatacacattta
>NODE_172_length_996_cov_32.101406
CAACTTTGTAATTTCTCCAAATTGACATCTGACCAGAGAGGAAATCTAGTCCAGCATGGC
TTAAATTATTTCACTTCCATTTTTCATGCCTCACTAGAAATGGGAAGCTGCACTATAAAC
CAAGGACAAATGATTAAACTACTACACGTTAATCACATCCAAATGAAAGGCTGTCACTTG
TGTATTAGATCAGCAATAAAACAAGTCTGCGTACATGTAACACACTATACTATGATTTTG
CTGTTGATAAATGCTCTGGATGATTTGGTAGAATATCCAACTCCCTTCAACAAAAATCTG
CTTCAGTGCTAAATTTTCACAGGCTTCTTCCCCATTTTCCTTCAGCTTTTTTTTTCTCAA
CAGAACAAACATGCATAAGCCAAACATACAAACATATGCACAGACGCACACACGCGCAGG
CACACACACAAACACACATACAGGGTAATGGAGATGTAACTGGAAGAGTTCTCGCGGCAT
ATGGATGCCATTTGCAAGCTGCACTGAGAATGTATAGGTCAGTCTTACCCTTTGGTATCT
CTCTATCCATCTGTTTTCACATTACTTGCAAATTATAGTGTCCTCCAGACCCAAATGAAC
ATAAATCAGGCCGGTGAAAGTGCAGAAGTTTTCCCATCTGTCATAAAACAATGATTTAAA
GTACGGGTTGTCAAAATATGGCGCTGTGAATTCGCCCCGCTCCCCAGCAGTAGGAACACA
AAGCACCATCTCATCGGAGTAATTTATGGCCTCTGAGGGAACAGAGGGTGATTAGGGCTT
AGGCCACCAACAGCCAGAAAAACAGTAGAAGCTCCAATAAGGATGGCTGGAAAACCTAGA
CCAAATTTATCAAACAATTCAGTGAAATCTATTTCTGTTTGGAGAGCAGAGCGAGATATA
TAGCCTGTTTAGTATACTGGTACATCTCTGGAACATTTGGTCACACTGCATTTGTGAGTT
TTGGAGATTCTACATTAAATAGTCGTAGCCCGGGACATGTGATGTATTGGTCAGCTGAAG
TGCCCCAGGCCAAATCAAATATACAACGGGACGTTCTTGGATTTTAAACAACGTATTCGT
GTAAATGATGTCATTGCGTCTCTATAaaattgtttcttttgaaaggtggagttttagggt
gaaagcggctgtgttcaacagtgtctgtgggcgctt
>NODE_173_length_788_cov_22.455584
TCTCTATCTTTCTCCGCCACAGCTTTTTTTTTTTTTTTTTGCAACCTGCTTTCTGTTTCA
GTCTCTCCCAGCCACGGTGCTCCCTCAGCCCACCCCATAACCCCACACTCCCCTCTTAGA
GCTGCAAGGCACAGGGCTGTGCTTTATTTCTCTGCTCATTTTTCTCAGAGATTGGTACCT
TCACACGCAGATCCATACCATGCTCCTGTGCAGTGCAGGCGGCGGTGAAGAAAGAGGGTT
ATATTTTCCCCTTGAGTTAGGACACCTCATGACAAATGATAATGGATAATCAATAAAGTG
GGAAATATGAGGCAGCAAACTTTATGAAGCCAGGAGACATATTACTCCCCAACAACACTG
GTTTCCCTTAACAAAGTCACTACTCGACTGTGCCTAATAATCTGAAGGAAAATCAAAGGA
CCCGCAACCACATCAGCAATATTGGCAACTTATTCCACTTTAATGGCATTTTGATTGATT
TTTTCCCTCTTCCTAATGGTCGTTTTATAGATTTGACGCTGCTTCTGCAAAACAGCAGTG
TGTAATAAACCTCCCCGAAGGCAAACGTTAGCCATTAAAGCTCTTGTCTTACTAGCGCTC
ATAATTGGAGGTTGACCACCACCACATTTTGGTCTCTCACATAACACACACTTCTAGGAC
GAGCCTCCTCTCTCCTGCGCCTCTCCAGCCGTTTGATATTTTTGGTAGATGGCCACAATA
AGTGATAGGATCCCTTTCTCCTGCTCTTTTTGAGCGATGGGGTTAAAAATAGCCATAAAG
AGGTGACCTTGGCGCTGACATTGTGGAATTTCAGCCAAGCATTGACCTGATGAAAATGGA
AGGCCAGGCTGCTAATAAATCAGGATGCTTTTAAAATGAGTTTACCCTAATGCTCATTCA
TCACGGGCTGTAATGCCATTTGCAGGCCCGggattcgctgctgtgcacaaacacagcagt
aaataaca
>NODE_174_length_865_cov_28.235838
AGTAGTATCATCAATAGACATGGTTCAGTAATCAATGAACCCATTCAGAGCTAATTAAGA
GAGTCACACTCAATTAGTAAAATTTCACAAGATTAATGATTTGTCTTAATATAAGCAATT
AAAGCATATTTTTCAAAATTATTCAAGTACATATGGAGCAATTGAAGGGGAAGTGTCCTG
TAATAAGGTGAAATAATCTCAAAATTAATGAAGCTTATGCACACGACCTGCTATTTACAA
CTACACAGCAAACATTCCTTTGCTGAAATTTTCATCTTTAATACATCAGAGCAAACTTAA
ACATAAATACTTTATTCACAGTGCACTACCTTAACAAAGAAATTAAATGTATGGATCTTT
ATTTCAAGGTGAAAGAGAAGTCAAACACTCTTGCAATTTATAGATCAAATCGTAACTATA
TTGACTGGGGAGTTTTTTATATAAAAAAGCAACAACAAAGTACATAAATAAAGTCATTAC
CAGAGCTTAGAACAGAGGCACCCGATTTTCTCTTTTATCCTGCAACAACAAAAAGAAGAA
GAAGACAGAGGAGGAAGAAATAACAAAAAAAAGAGGGAGAGAAAGAATTGCACAGAGGCT
TTTCTTTTCTTTAAAATGCTGCATTAGGTCTTTTCCTGCAGTCAGTTTTCATAGTTCAAA
GCTGGCAGTTCAATAAATAGCTGGAACTGGCACATCTCTGTTCTTGCAAAAAGAAATCAA
TGTTAATCCTATTACCGGCAGTTATCACCTAGCCCAGAAACGGTGGCAAGTAAGGAAAAA
AAAAACTGAGATGTCAAAGCGGGAAGGGGAGAGAGAGCGAGAGAAAGGGAGAGAGAGAGC
GAGTCACCCTTCATTCACTTTCAAACACAGTTTTGATAATTTACTTCTGTAGAAGAAGAA
GAAGGGAGGCGGGAGGATGGGAGGAGGGGGAGTGAGCTTCAGTTACTAGGAAATGTGTGT
GTTTACGTGCATGCGTGTGTGTGTGTGTGTGTGTGTGTGTGTGTGTGTGTGTGCGTGTGC
GTGCTTGTATGCCTGTGGagagggg
>NODE_175_length_811_cov_28.580765
CAGACATGAGCTCAGTGATTCATATGGACCACATGTCCGGTACCTTCAGCAGACTGTGTC
TGATCACTGTGTGATGAATGTCTGTTTCACTGACGCCCTCGAATGCATCAAGTGCATTAA
AGCCCATTTCAGGCCGCACTGCTTGAGAGGTCAAGGCATATGGGAATCTGACAGATATCA
TGAACATGGCTATAACTCCTATCTTTTACACTTAAATTCTGGAGCCATAATGCATTGGAC
TTTGAGAGTTACCCCAAGGCTCACTAGCCGTGTGAGTCATTGACATACCAGTGACTCTGA
CTGCACAGTCAATTACCCATCTACCTTTCATGGGACAGGAGTAGAAGACAGGGAATGAGT
TCATCCATGCATTCAACCTACAGCAAGCCATGCCTCTATCGGAGGTGAAACCCATATGCA
GAATGGAGAGACAAGAGGATATTGGGTTATTTTTTTTCCTATGTGGAGAATAAAGGTTAA
TAACAGTCCTTTCCTGTGTCATATTTGACATGACCAGTCATCGCAGTAATTACAATCATT
ACACTCCAAAGGATGTCTAGTTATCCCTCTTAAACACAGGCCGCACAAAAGAAATCAATT
ATTCAATCAGAGCTCTCCCATTCATCCCTGCCTGAGTTCACTTAATTTTGGGCCTGGGTG
AATCTGCCGCAAATAAACCCCACGACCGGAGAAGAAAAGACGAACAGGCCCCTAATTTGT
ACCCTTTCAGGCGGTCAATCACTTTTCAAAGGAATGCAAGCTTATTCTGACAATCAGGCC
GACGTGAATGGGAATGGGTTTCATCTGCTACTTTACATAAGTTATCTGGTGATAAAGAGG
GCAGAAGAAGAGAGGGAGGGGTGAACTTTCTGTTGACAAGTGCAGCCTGTGGCCCCCTCC
TCTCCCACTCTCAGCCCCCTCTCTCCTTTCTCTCGTCCCCCCTTTCACCTCATCTCTCAC
CCATCCTCCGCTCCTCATCTTGCccgtgccc
>NODE_176_length_980_cov_36.950001
GTATGGAATATGGTGCCACAAAGGCATTCTTCTCTGTAGGTTTGGCAACATTAATAAGAA
AATAAAGACACAGAAACATGTAAGCTCATTTGTCATTAGCTGAATGCAGATATTTTAATT
AGCAGTGCAATAACTATGACTTTAATTTGGGAGGCTTATTTAAACAGCACACTGAGCTGC
TCATAATGGATTCATGCAACGTGGACATATATGGAAATTCACAGATTTGCAGTGCACAGT
GTTTGGTACTGTAGGTAGCTCTCTCTGACAGATGCTGATCCAAAACCTCAACTGCTTGTA
TCCTAACCAGCTGATCACAGGAATAACGGTTAAAGAGAAGAATGGGCAATGGGCCCCAGT
GAAAAATCCTCACCCTCTGGCAGTGCCTCATGGAAATGCCGCAAACGCTGTACGGATTCA
AACGTATCAGGGATTATTAAGAGACCTGAGAACAAGGTCAAAGACTTGCAGAAGAACACA
GAGCAAGTTAAACTTAACTTCCACTTCATCCCCGAGGCTCTGAAAATACTTAGGAGATAG
TTGAGGCAGGCTCTGTTGAAAGCTCCCCCGCCGGCACGCAAAGCTTTACTTTTGATGTTA
ATTCCTTGAAAGCTGTTTCTTTAGCTGGGGATTAGTGCATGAAGAGCTAGGCTTACCATG
CTCTGGCTAATAAAGATGAAACATCTAACACAGGTACTCGTACATACACTCGCCAGGGAA
CAGTGCCTATAAAGTTGCCTTAATTATAGAGAACTGACTTCGCTTCAGTAACTATAAGAA
TAGGACGACATTTGTAGTTTGAAAATACTGTGGTATTAAATGTTGGAAATCCTCTGTATT
CTTTAGACACAAGTGTTGAGGTAAAATAATGAGTATATAGGCACATCACTTTCTCAGCTC
ATGCGATCAAAGCTGCCTTCACGGTATGCCTTCAGTCTCCCCAGCTTAAGTCTCCTTACC
ATGCCGCAAAAGACTGACAATTATGAAGTGTGTCCATTACAGCTGCTGATTAGCCTCCAT
GTCTGTTCTGGCTCGAGCGAATGTAGTGGCTAATGATTCTGTGGCAGCGTGCATAGAAAG
CCGACACCACAATTCATCTGCCTGGCCAAAATCTCAATGATTAATAGATGTTTCaaaaga
acattcgcccctttgaatat
>NODE_177_length_595_cov_29.625210
GCCACCAGTCCATGCATAAAATTAGGCGACCATGCTCATTGACATGGAGTATCTCTTCTC
TTTTTATCCCGCTCACCCAATAAATAAAGTGTGTTTTTGTTGTTGCCCGTGGTGCAGTCC
CTAACAGAGAAGAGAACAGAAACACAACAGATAAGCTCCGGTTATTTTATTTATTTTTTT
AATCACTGCTAGAGAAAGTCGTAAAAGTCAGTCTTTTGTGTACTGATGTGAAGTTAATCT
GATTTTAATTTAATTATACGAGTTAGTTGCGGAGGGCACAGGCATTGGGGTGTTTGTTGT
AAGAATGTTCTGACATTGGCGCAGGTATGGGGCAGCTAGCATGTTAATTAATGATGAAGA
TCCTGACAATATGCAGAGGCATGACAGCGTTAAGCCAGTCGGCTGCTGCTTCCTTTGCAT
ATTAATAGATCCTTCATTATTATTTAATATGACAGCTGCTCCAAGGGCTACCATCAGACC
TTGTCTCTGTTATTTGCTGTTTTGTGCTCCCCATGTGACAGTGCCATGCTATTCTCTATT
TGTTGAAATGTTCCCTTTTCTGTTCTCTCACTGGTGTGGCTCTCTACATGCGACCGTGAT
GTGCTGTTTGTTTTGTGCTCAGGAGGATTCTGACTTGCCAGTGCGTCTATATGAGAAAAG
TGTCTGAATCTAAAGGTGACTTTGAAAGAATATATGAGGCTGGATTGTTTTGTTTGCATA
GTAATGAATGCAGATTAGCACTGAGTGGGATTGGTCTTGTTGACGTTTAGACTTc
>NODE_178_length_863_cov_31.069525
GGACCACCATGTTATAAATAATGTATTAAAGGATTTACAATGCAGAGAAAGAGAGCTGCT
TTCAGAAGAATGAAAGTTCCTTTACTAGTGCATGAAAAAAAAAAAACCTGTTAACTCTTT
GCAGCCCAGACCCAGTCTGAGTAATAAAAGACTTCATATATTTTCTTTTGTATTGTCCAG
GTTAAGAGAGTGTTTGGTTTCCTTTTTACAGTTTGTGGTAGCTTATTTTTTCTGCCAAAA
GGTGTTTGAGGCCTACTGGGACCACTTAAAAGTTTATGCAGAGCACTAGCCAAGTTGGAC
AAAAAAGCCTTGAAGTATACACACACTGGCCCCTTTCTCAGAACCTCTCAGCTCTGGCTT
GGGGGAGTGTTGTTGGTTTATGAGAGGGAAAATAGCCCCAGCCTTCTGCAAAAGTGAAAT
GGGATTAAGGCCTTTGTTCGGCCCACAATGGTGAGGGGAATTAGCAATAGTTGTAGGCAC
TTAGAAGAGCTCTCACACAGAAGCTTATCCCAGATTTTGCACAATAATCATTTGAATATC
AACAGTGTTTTGCAACTACAGCGCTAATGTATAAACCTCTCTCTTTTAGATATCGAAATC
CCCAAAAGGATTTTTTACCACTGGCTACATCACAAATATTCATGCTCTTTATGGCAAATC
ATATTTTTGGGTATCATTGCGCTTCAAAAGTTTAAAAGTGGTCAGGATAACTTTAAAGGA
AGTTTAGGGAAGAAGTTTTTATTATTTACTTTAGTTGTGATGCAAGCTTTGTGCATTTGT
TTGTTGGCTTAAAATTAAATAAACTCTTATTTGCAGTTAAAGCTCTATGGCTTCTATTCA
AGGTACAACATTAAAATAAATGTCTATTTAGGCATCCGTCTGATTTTCCAGTAATTCTGT
ATTTCTATGAATTTATAGCAATATTTTGAATGCAAACTCTCAGCATTGCTATCTAATATT
TGCATTTCACTGAAAAAACAACTTAAAGAACATTATTACGTAAATAATAGAAGAAACTTT
TTAATTCGACGTCTtctttgctg
>NODE_179_length_997_cov_31.881645
GAAAACCACTAAACGAATTCAAAGCATCACAGAATAATAGGCCTTTCACTTTGCAAAGAA
ATGTAAATGTGCATGCAGTGCATATGTGTTAAATGCTGCTACAATTTCTAATATTTTTTA
CACTGTGCTTGACACGCTGCATCTTTGATTGACATTTGCTGCCAAAGCATTATCATAATC
TCCTAGCAGCAACCACAGTAGGAATCACACAAACATAAATCATAGTGGAGGAAAAAATTC
TTCACATCCACCTTGTGCAACAATGCCACTAGTTTTGCATTTTCTTCTGGAAATTTTCTG
CCTTAGCTCAATTCCCTGCTACATTAATCTCATTATCCTTTGAACCTTTTCACTGTTAAT
GCCAAATGCAATTTGTATTCTGAGGCCAGGCAAAAAGCTCTAAACTGATTATCCCAATTT
GAACCGTGGCAGTCCTAGATATTGTTGAGTCTGAAAGGGCCATCTAGCTGGTGAATGGGC
TTCTCATATGCCTTCTGAGTTTCATGACACAATGTTGCGTCTGCTTTGCAAGGGATAAAT
TAAGCGTGTGAAAGTCTAAGCAAAGCCCTCATTTTCCAGTTAATCAAATCTTCCCCTAAT
CAAATTAGCGCACATAATTCCTCTGGATGCGTGGTACAAAAACAGCATTATCCCCCTCTC
CGGAGCTGAAAGGCAGGGAATCAGCGTGGTGCCTCTCTCTCCTCTGCATGAGCAGCCCTC
AATGGAAGAGGAGGGCCGGGGTGAGATGGGGGGTGGAGGAGACCAGGGGCAAAGGGGGAG
GGTATGGCTCTTCCCAGTGGCCTAACAGAGAAAGGCAAGGCCGGGGTAAACTTTGGCAGC
GTTTAAGTTCCCAGCTCATTAAAAAGCCTGGCTCAGTGGCCACCTCCAGGGAGCACTGAA
GCGTTGGCTAATGAGGTACTTGTTTAATTTTCTTTCAAAGGGCTGGACATCTGTGACACC
CCCACCCCAAACCCCACACTCCCTCCCATTTCTCCCCTCAGCCTTAAACCCCCATGCCTC
ATCTTTTTTCTTCAAACCCCACACAAAGCCCATCTATCAATAGGCCGCAGGGTTCTCTCT
GGTTTGATGAAGTGTCTCTCATTGAATAAGGCAGATAATACATTTGGAGGAGTGCAGAAc
aatcgccattaactctgatctctccctctgaacagtc
>NODE_180_length_932_cov_35.001072
ATAAAGCCGCCGATTCACAATATTTGCTCATACAACAGATTCCCACATGGGAGTACGTTT
GCCTTTTAACAGGAGATGTTAATGAATGCCTGCACCTGACATGACACAGATTTTCCTCTT
CGAAATGCTTAAATCACCCCTCACCCCTTTACTGCACCTCAGATACCATCATAAATGTTT
TAGAAGCAGCAGTACAATACGGAAACAAAGAAAAGATAAATACTCAACTCCCTGCAATGG
GAATAAGGCCCCAAAATATGTTTTGGAAACATAATCAGCATCATAGCAGCTCTGTGTGTC
TGTTTACATTGTGGCCGCCATCGCTCCCCTCTCCTCCAACAAACAAGAGAATGGGGGTAT
GGAGGAGAGGAATAATAATAAAAATAGAAGAAGAAGGAATTATATTTTGCATATTATTTT
AAGTAACTGTTCAAACTTCATTTCAGAATGGTAATCCACAAAACAAATATGTAGCCGCAT
ATTTTAAAAGGGAGGCTCCGCTCGCTTCAATTTCCTATTGTGATGTTACGCCGTGTGTTT
GCTCTTTGTGTCTGTTTGAATTGATTTGCGCAGCTCGGCAGACAAGGGCTGAATGCTCAG
ACCAAGAATCCATAATTTCATATGATCTGATAGTTCTGCAGTATTACATTGATTTTTTCC
CTCTCCCTCTCCCTCTCTTTGGTGCTGGTGTTAACAAACAAGCGGAGGTACCTGCGCTCA
AGGATCCAGAGGAGAACAAAAAGAGGTGTTTTGTTCAGGCTAAGGTGATAATGTGGAGAC
AGGGACATGTTTGTTTGGGGAAGGGGATATGTTTGTTATGTGTTGTTTTATGAGGAGCTA
CTTCCCGTATAGTCTATTAGGCCTGTGGCATCTGCAGCCACCCAAAACCCAGGATTTAAG
ACTAAACACTCTGCTTATCTGCAGCTTGTTACGTTTATGCATTACGCCCATACAGCTATT
AACTAATATACACAAGTGCAGTAGTTTTGATGCCTCACAATAGATTGAAAAATTAGATAT
TGGCTGTCATGGAAATAAGTCATCCACCCACCATACTGTGAGTATGTTCCACTGATGGAG
GGAGAACAGAGTggcgtactgtctcatttaaa
>NODE_181_length_825_cov_16.320000
TTATGTCTGTGCGTGTCTATCTTCCATAGAAAAATAAAAATCCCAAATAAATTTAAATTT
CAAAGGTGAAATGGTGCCTGGTAGCAGCATGGCTACTTATGTTCTGCCTGCTATGTCCCT
CAGATACAGTATAGAAATGCTTCTCCTTTTTCTTTGCTCCTTATGAGCCGAGGAGATAAA
TCATGTATGGGAACAAGCCTGCCCCATTTTAGGCTCTAATCTCACATCAGAGGAATGTCA
TTAAACACCTTCAACACTGCCTGCAAAGAACTACCTGTCCTGGCTTCACAGCTGCATAAA
CCAAAAACCTCTTAAGATCACGTTTGCCTGAGCTTTGACATATACACAGTCTACATATAC
GGTATATGTTAAGTACTAAATGTAAACAAAATGTGCATACCACAATCAACCATTTAGCTG
GTGTGTGGATGTATGGGGTGGGAAAGGTGGTAAGGGGAAAAAAGAAAACAAAAAAAATAA
TACAATACAGACAATGTACAAATTCCCAACTAAGGCATTGAGGCATATTAGGCATAATAA
TCATTGAAATGCATCAGTCAATAGCAAAGTGTAGCTCAAAGACTAAACTGACCTCTGTCA
GCGGTCACAATCCTTTGGTAAGGATGGACCCGCGTGTCATGCCGTCTCACTTTAGTAGCC
ATTGCACCTAGATTGTAACAGGTCCACAAGGTTAGAAACCATTCACTTTGAGGAGGGGAA
AAACAGTCATCTTTTACAGTAACAACATTCACATTTTTAACCATTACCATTTATAATGCT
TGGATAATACAACAATACACAGAATAACGTAATACAGATTATAGTACATATACACACACC
ACACATTTTTTTTTTTTTTACATGTAGAAAAATGCAGTAGAAAAAAATAATACACCTTTT
TGGAGATTTACTTGGCATTTAAAAATGCATAACTTAAGTACTAAAATTCCACAGTGCTCA
GAGTTCTATGGGGGACtctttgaaaggggggcaggtaaagggtac
>NODE_182_length_944_cov_25.060381
AAGCAGTCAGGAAGCATGATAATATATTTGCCTTGGCTGCGGATGCAAATTCACAGCTGT
GAGTCAGTTTACAGCAGTAGTTAAACCTCCTCTCCACCCAGGTACACTGTTTGTTTTGGG
TGGAGAAAACTGCATTTGACATCTTCTGTTGCTTCTTCCACTGATTTTTTTTCCTTTCCT
TTCATTGTTAGCACAAATTGGCCTTCTCAGCATCGGCTTAGCAACATGGGAACCCAAACA
AGCTTGTATAATGCATTGGCCACCGCTGGCACAGTAGCTAGCTTGAGTGGCTAAAAAGAG
AAAAGGCTGGTTGTTGTCTCTTCTGCTCTGTACTGGCATTACTATTTTACAAGCAAGCAG
GCTCATTACAGAACCATATGCTTGGTAACGATGAAAGCTGTGGGTGCATCCCTTGTATGA
GCTGGGATGCTTAAATTATTAAATACACCGCCGAGGCTTGATTCAGATGTGGCAGGCAGC
CCAGTTCTCTCTTGCACGCACACACATACACACACACGCAGAAATGAATAAAGGCATAGG
GAAAAACTTCAAACACCTTTCCTGTGCATTTAGTGTAATGAACAATGCCTTAATTGAGAT
TGGCTAATTACCCAATTTCAAGATAATTAATATGATCCTAATTAGCATATGTAAATGGGA
CGTTGCATAATTGAGAATCCCTGTTTTGAATTAGATGGCTCTAAAGTGAACCCGCACGTG
AAAAGGTACAAAGCAGCTATTAAGAGTTTGATGCCGCATTAAAACAGGCCATCATTCAAT
GTGCACTGATGAAATGCTCAGCCTCACGCAGATGTTCAGAAACATTATGGAATGTCGTTG
ATTATTGTTGATATGTTTTTGGGACACTGCTAATTAGAAGTCATTACCTACTTATCACTT
TTGTGCCACTACTTAAGCAGGAATGAAAACAATCTTGGTTGCTGGAATTGCCATTCGTGT
ACAAAAACCGGCAGTGTGCACATTCAGCATTCAGCTCATCTGTGTCCTTGGAGCTTTGTC
AGCAAAAGTGTTCCTGCAGCCAAGACGTTCTCAATAAGATGGTATGGttattattatgga
aaatgcatatttggccgcgtgcgttgctaatcaattaatgcaaa
>NODE_183_length_741_cov_17.116060
TACAAAAGGCCTGACATGGCTGCTGCTGGCCTGCATTCCTTTGTGGCTCAAAGCGGACAT
AAACTACCCGCTGGTGTTGTGTTTGCCAGACACTCCGCTAGATCATCAGTAATTAACACG
CGCAGTGATCTCCTCTGAGTTAAAGGGGGATCATCTGTTTAGTCCTCTTTGGTGCACACT
AGGATTTCTTGCCCTAATCGTAACATAATAAGATGTCTGCATAAATAGGTCTCTCTTTTT
TGCCATTTCATAAGATTTCTGCACAATGATAATAATGTTTTAATTCCCTTGAGAGGCAGT
AGGTCTTCTCTGGTGCTGCCAGTGGTGTTAATGGGGCAGGAATGCAGGACGAGTGCTTTC
CCACGCTGTTGGTTTTCTTCTGCTGGGTGCGTTTGAGATGAGGCTCTGGGCTGGCTCGGC
TCTGCTAATGCAGCCAGAGTGCAGACAAATGGAAAGTGACACTTGTGTGTGTAGAATGGT
ATTTGTGGTGACGCTTTGACTACAGATAATAAAGTGTTCGCCCTGAGGTGATTTTGCCCG
GCAAGCACCCCAGATGAAACTCACTTACTCAGAGAGGGAGGCAGAAGAGACAGAGAGGGA
GACAGAAAAGACAGAGAGGGAGACAGAAGAGATGGAGAGGGGGGATGGAGAGACGGAGAG
GGGGTGAGGAAACGGAGAGAGAGCGAAGCAAGAGAGGAGTACAAATAAATATAGACAGGA
GGTAAAGAGGATGAATAAGAGAGACAGCAGAGAAAAGATCCAGAGACATGTAGAGGGAGA
TTCAGCCGTTTGTAATTTCGGTGCGTCATGGGTTAGAGGTTACAATTGTTGTTTCTGAGA
GTGGTGGATTTTACAGGTCAGAAAATGGAGATTTGTCCTTTTTACTAtggctgattttaa
ggacatatcaggtctattcaa
>NODE_184_length_548_cov_29.510948
TTTCAATTGCAAAAAATGCAGGTACACTTGCTGCAAATGTGCTCCAAGTTGATGCTGATA
TAATTTTGTCCTGTGGAAAAACTTGTGTTTATTGCTGTATTATTTTGGTTTTAGCATTTT
TTTGTATATGACTAATGTTTTTTCTTGATTTTAAAATCTAATTTCCTTGCAATTAGCCAT
TTCAACTGTTAAGTACAGTTTTAACAACAAAAAAACCTTTATACCTTTATATTTTATAGT
AATCACTCAGTTTGCTGTCATTATGTTGCTATGCATAAATGTTGCAGGTGCACTACTATT
TTGCTCTCTACCCGGTGGCTCATCCTGTCGGACTGATTCACACAGCACGTTCATTATGTT
GAGGAGAGGCGACCTGACACTGTGGAGGTTAGAGGAGTTTGGGCCTGCTCACCACAGTGC
TTCAGAGACAGAAGGGGGGATGGAGAGAGTGGGAAAGACAGAAAGAAGAGAGCTGCCTGC
GCTATTATCGATGTGCCTCTTCAGCGAAAAATGCAGTCCCAGTTGCACAAGCACCATGCC
AGCACAGAATGACAGAGGGTACTGTACACCGAATCACTGTGTAGTAGGGAGGGAGCAAGA
GAGAAGTAGAGATAGAGAGAGAGAAAAGATGTAAAGTGTGACAGTGGTGAAACAGAGAGC
GAGAGAAAGAGAGAGAGAAAGAGAGAGAGTGAGAGAGAGAGAGAGAGAGAGAGAGAGAGA
GAGAGAGA
>NODE_185_length_980_cov_17.872450
GTGTGATTTGCCACGTGAGCAGCGAACTCACAGATAAAAATACATTGCAACTTATACTTG
AATGTTACCCAGTCCCTTGGTGAGTTGATTGGAATTAGTTCACACCAATGTCTGTCAAGA
CATTAAAATGAGAGGACTGAGGGATGGGATGATGGATGGAAGGGATGAGCAGAGGGAGAC
AAACTCACAACCTGAAATGTCACGCCGTGGGTATCACCCTTAGTCCTGCGCTCCTAGCAC
TCTGGGGAAACAAACACACATTCACCAATGAGACGACAGTACACCCAACCATGGGAGGAG
ATATCAAGATGAATTTGAAATCCAGTATGAACAGCAAAAAGACAGAAGAAAGAGAGAAAA
TGAAAAAAAAAGGCAGATAGCAAGAGAGAAAATCTTTAGAGATGCCAACCTCAAAACGGA
GACTGCCATGGTGGTTTGTTTTAAAACAATAATAATAATTGGAGAAAAACAACTTTTTGT
TCATGACAGGATGGCACCCCTGAAGCAAAGAGAGCAGAGAAGCAGACTGACAGAGTTCTG
ACTCACGGCCAGTAGTGGGAGGAGCAGTAGCAGCAGTAGTGCTTGTAGGAGAGGAAAGGG
CATTGGACAAGGACACGTGACTAGGACTAGAAACATTGGTTACATCCTGGGTCTGGCTGG
TGGTGGATGATTGGCGTCTCAGAGCCCCCGCCCCCTGAAAGGAGGTGCCACTCTTGAAGG
TGTTGACTACTTCAATCTGTGGGAGGAGAGCGGGACAGGAGAGGACAAATGGCTGCTCAG
AGTGACACAGACCAAATGGCAACACAGGTTGACTGGCTGGGTGACTTTGGTGGTAAAAGG
GAGTACAGTGTCTCAGTCATGACACGATGGTAGGGGTACAGCTAAAGGCCAGGGTGTAGT
ATCCCCACAATAACATGGTGAGTCTGACCTAAAGAGTTGTTTCACCCAAATCAATAAAAA
AGGAAAAACCATTACCTTTAATAGCAGCCACGTAGACAGTTTAAGGTTTACCTGTCCAGT
TTTTCAGAATTTCAGCCCCCAACAAAACACAGCGCAAGTGATCAAGCATTTTGTTTGGGG
CAAAGAAATCTCCTTTTGaaacttttgactgaatttaccagccgatttcagtttctcctg
aaacaatgtctcatttactg
>NODE_186_length_794_cov_31.399244
CACAGAGTCACGTGTGCACGCAGACGCAATCCAACGCAGTCATTACCACATTCACACGCA
CACAAGGATCCATACACAAACAAGGAAGCGACACGTTAGACAGGTCAGAGAAACGTCACA
TCTATAAGCTTAAAGGTGTATAAATGTTCAAAACATGAGAATGTCGATGAGAACCAAATG
TGACGTCTATGGGTAACACAATGCACAATGCGAATGATCATGTGAAGGCTTCTGCATGGT
CATTGCAAGCATTATTGTTGAAATGTGTTACTAGGACAGAGGTATTAACAAGCATGGCCA
TCAACAGTCATACATGAAAATGGTTTCAAATAGCAAGGAAACTTAAATGGACAAACACAG
TTTTAAAGCTTTAAAAAAGGGGGATATCTCTCTCTCTCATTAAATCATAAGTCACCAGTA
CATACGATCCTTTGGCCAACCTCTTCATTCACTAACACTGAAGGATGGAACGGATGGAGC
CAAAAAGCGTGCAGTTGGGGGGAATTTATGAAAACCTCGTTCCCTACCCCCTAAATTTTT
ACACTTTCGATCCCATATACGTTGTAACCTTCCTTATAAGTTGCAAAATTCTGTGAATTC
TGCGAGGAAGTTGGGTTAATATTCTGTGCATTCTTTGCCACCTTCATTCGTTTCGCCTCG
GCTCGGGACTTGTAACAGAACTCAATCAAGGCCACCAGCATGGCCAAACCGAGTCCTCCG
ACCAGAATGTAGAAGACCCCAGCCACGTTGCTCAGGCTGAGGGCGCTCGTCTTCTCCTGC
GGAATGCACACGAGACGGGGGTCAGCGGCGGGGCAAAGGTGAAAGGTCAAAAGATTGTAA
ATAAATAAATAAATAAATAAATAAATAAATGAATAAAAATCTACACGAATCAAACAAAAT
CACATCCACAACGAGAACTACGAAATAAAATGCACAAAAATGCACCACTATATCAAATAA
TCTACTTTGAAaaa
>NODE_187_length_600_cov_25.078333
TTCCATTAAAATTAAGCATTTAAATATTTGGAGCAAGTGAGACAGACGACATGCGCATTT
CTGCATCTCCTTGTGTTTATGTACGTGTGTGTCACCATTTGGAATGTGTGTGAACACATG
TTTATGCATGCGTGTCAGCCTGAGCCTGTGTGTATATGTGTGTGTGTGTGTGTGTGTGTG
TGCGTGTCTCTGTGTGTGTTTGTGTCTTAGAGGGCCATTTGGACTGGCTAAGACATCTGC
TCCATCATACGTCAGGGGCCTGGTGTGACATCTGGGGAATATACTGTATCCTGCCTTGCA
ACATTACACACAATTTACTGCTAAAGGTCATTATGTACCCGTTAATCCACTTTTAATTGA
TATCAGTGCAAACAGCACAACCTCCCAGCCACATGACAGATCACTGCCGCCACAAAACCA
GGAAATTGCTATATGGGAGTTAAAAATAGAATGGTAAACTTTTTGCTGTGGTCTGTCTTC
ACTTTGTTAAAGTACTTTGGACATTTTGACCCGGACAAACAGCGACCGGTCGTTGGATAA
GAAATGCGCCACAGTGACTTTCTTTGCTTTGACTTGAAAACCTAGAGCACATAAACATCT
AAGTGACACCTTTGTGACTATAAATCACCCTTCTCCTGATTGCTGTACTGAGATCTGTGC
CTCTGCAGTATGTTTGCACTTTATGTTGCATGTAGGGATTTCATCTGGCTTTGTGTGAAT
TGTGACAGCGCCATAGAAACAATTAAAGATAAATACTCCAGACCTGTACAGAGGGGCTGt
>NODE_188_length_1780_cov_8.453371
CCGGTAATGATCCTTCCGCAGGTTCACCTACGGAAACCTTGTTACGACTTTTACTTCCTC
TAGATAGTCAAGTTTGATCGTCTTCTCGGCGCTCCGCCAGGGCCGTGACCGACCCCGGCG
GGGCCGATCCGAGGACCTCACTAAACCATCCAATCGGTAGTAGCGACGGGCGGTGTGTAC
AAAGGGCAGGGACTTAATCAACGCGAGCTTATGACCCGCGCTTACTGGGAATTCCTCGTT
CATGGGAAATAATTGCAATCCCCAATCCCTATCACGAGTGGGGTTCAGCGGGTTACCCAC
GCCTCTCGGCGAAGGGTAGACACACGCTGATCCACTCAGTGTGGCGCGCGTGCAGCCCCG
GACATCTAAGGGCATCACAGACCTGTTATTGCTCAATCTCGTGTGGCTGAACGCCACTTG
TCCCTCTAAGAAGTTGGACGCCGACCGCACGGGGCCGCGTAACTAGTTAGCATGCCGGAG
TCTCGTTCGTTATCGGAATTAACCAGACAAATCGCTCCACCAACTAAGAACGGCCATGCA
CCACCACCCACAGAATCGAGAAAGAGCTATCAATCTGTCAATCCTTTCCGTGTCCGGGCC
GGGTGAGGTTTCCCGTGTTGAGTCAAATTAAGCCGCAGGCTCCACTCCTGGTGGTGCCCT
TCCGTCAATTCCTTTAAGTTTCAGCTTTGCAACCATACTCCCCCCGGAACCCAAAGACTT
TGGTTTCCCGGACGCTGCCCGGCGGGTCATGGGAATAACGCCGCCGGATCGCTAGTTGGC
ATCGTTTATGGTCGGAACTACGACGGTATCTGATCGTCTTCGAACCTCCGACTTTCGTTC
TTGATTAATGAAAACATTCTTGGCAAATGCTTTCGCTTTCGTCCGTCTTGCGCCGGTCCA
AGAATTTCACCTCTAGCGGCACAATACGAATGCCCCCGGCCGTCCCTCTTAATCATGGCC
CCAGTTCAGAGAGAAAACCCACAAAATAGAACCGGAGTCCTATTCCATTATTCCTAGCTG
CGGTATTCAGGCGACCGGGCCTGCTTTGAACACTCTAATTTTTTCAAAGTAAACGCTTCG
GACCCCGCGGGACACTCAGCTAAGAGCATCGAGGGGGCGCCGAGAGGCAGGGGCTGGGAC
AGACGGTAGCTCGCCTCGCGGCGGACCGTCAGCTCGATCCCGAGATCCAACTACGAGCTT
TTTAACTGCAGCAACTTTAAGATACGCTATTGGAGCTGGAATTACCGCGGCTGCTGGCAC
CAGACTTGCCCTCCAATTGATCCTCGTTAAAGGATTTAAAGTGTACTCATTCCAATTACA
GGGCCTCGAAAGAGTCCTGTATTGTTATTTTTCGTCACTACCTCCCCGAGTCGGGAGTGG
GTAATTTGCGCGCCTGCTGCCTTCCTTGGATGTGGTAGCCGTTTCTCAGGCTCCCTCTCC
GGAATCGAACCCTGATTCCCCGTTACCCGTGGTCACCATGGTAGGCACAGAAAGTACCAT
CGAAAGTTGATAGGGCAGACATTCGAATGAGACGTCGCCGCCACGGGGGGCCAGCGATCG
GCTCGAGGTTATCTAGAGTCACCAAAGCGGCCGGGGCGCCCCGAGGGGCCACCCCGCATG
GGTTTTGGGTCTGATAAATGCACGCATCCCCGGAGGTCAGCGCTCGTTTGCATGTATTAG
CTCTAGAATTGCCACAGTTATCCAAGTAACGGTAGAGCGATCAAAGGAACCATAACTGAT
TTAATGAGCCATTCGCAGTTTCACTGTACCGGCCGTGTGTACTTAGACTTGCATGGCTTA
ATCTTTGAGACAAGCATATGCTACTGGCAGGATCAACCAGGTAGCCCGGAAGCATGCGTG
CGGCAGAGGGAGGGAGGGAGGGAGGGAGGGAGGGAAGGGAGGGAGGAGAGCCAGCCAGGA
AAGGCAGGCCACCCCCGGAACCCCCCAAACCCAACCCCAA
>NODE_189_length_696_cov_4.780172
GGGGTCCTGCCTTTTTGGCTTCCTTTTTTAAAAATAGAGTCTTAAAAGCACAAAGCGGCG
AGGAAGTTTCCGCCTGCCTCAGCGTTTACGTAGATCAGCCCAATTGTATTGTTTTCCTGT
GTGGAAAGAGAGGAATGGAAATGTAAGACGGGGAGAGGGAATGAGGCGAGAAAGTAAGGA
AGAGATATACTAGCTAGCTAAGTGGAAAAGTGGATTAGGATCCACAACAGAAACGCTTGG
GTTGGTTTTATTGCGGCTTTGCTGGCTTTTGCGCGCGTGTGTGTGTGTGTATGAGCAAGT
GTGTGGTTGTGTACATGAGTGTGAACATGTGTGCTGCTCCACTTGAGATGTGTGAATTTG
CTGTTCTAGTGGGAGTTTTTGCAGGGTGGTGTAGGAGAGGAAGTGTGACAGACGCAGAGA
GTGTGGCTGCCTAAAAGGGTCTGGCCAGTGCAGAAGTGTGTGTATGTGTGTGCATGACAG
AAATAAAGAGAGAGAAGAAGAAGGGAGGGAGGGAGAAGGTGGAAGCGGGTGGTTGTGTTT
GTTTTCTTACTGTCTGGTCTACCTTTTCTAAATGAGCTCAACAGATTTGATAGAGATCAA
TGTGTAATAGAGCCAATATACACACCAGGACATGTGTGCGTATTTGCACAAAAATTGTAG
CCACTCTTCAAACTAATTGAACTTATGTTAACGTAAAGTAATCACATGCAATGTATGAAA
AAAAACACCCCAAAAAAGTATTTTTAACATAAACAAGGACACACTGAGTCTAATCTCATT
GGACACGTTGTTCCAGTTTTGTGTCACATTTGCTTACTGCTACATAAGTATGAATATGAA
ATAATAAAAGCTATATAAAACCTATTCCTttgggga
>NODE_190_length_836_cov_29.592106
GTTCGTGGTGTCCTCACTTGTCCCTCTCGCTGTCCTCTCTTGTGTATGTGCGCCCTTACC
CCCCTACCTAACAGGAGATTTGGATGGCCATTGGTGGGACCATGCGTCATGGCATAGCAG
CGAGGCCTCCCCAATGTCTTTGGTGAGACATGTGGAGCCCTGCCTTGACCCTCCTTCCCT
ACCTCATGCCCCTTAACCCCATCTCTCTCTCTCCCCCTCTCTCTGTCTCTCTCCTCTCCC
CCATCCCCGTTCTCCCAGAGTCTTTTGTCATTTCATGTTTCCTTTGTTTTATTTACACCT
TTGCATGTTGTTTTTTCTGTTTTTCTTTCTGTTTTTATCCCACACCTGTAGGGGACAGTC
AAAGGGGAAAAAGAAAAACTATTGAACAGGCATTTATGTCCGAGCCGACACACACCTTAT
CTGAGAGGCAAAAGAAAATGGTGCGCTTTGGGGGACACTCATTTGAAGAGGACTTGGCAT
GGTGTGAACCGCAGGTTAAAGACTCGGGAGTTGATACGTGCAGTAGCACTACGCTAAACG
AGGAGCATAGCCATAGTGAGAAGGTACTGAGACAATCTAGCCTGCATTTTGTTATTATTA
TTACTATTATTTATGACCTACCCATCCAGTCTTTGTTTGCTATCTGTCACTAAGTGTAAA
TAGGTGAGATGTTTGTTTTTTTTGGATTTTATTTGACGTTGTATAAATTGATTTCTCTTG
CGATTTCGTTCCTTTTTGTTCAGTTACTTTTGGCTCCACCTTGCTCGGTGTTGCTGAAAA
AGTCTTTTGGGGACACCCTCTTTGCTTGCTACTTGTACTTGCTGTTTTGCTCCCCAAACA
GAAACTACACATCTTACAGTAGTTGTAACAGAAGAGCATTGACACACAACCTCTCTGTTT
GTCATGGCACACAGGAATGTGGGTCTCTCCTAGTTGCATGCTCGTTCTCCTCCGTATGTT
GTGTTCTTGCTCTGCAGCGGTGTTGTTTAGTGCAGTAggaacacctttaattaggc
>NODE_191_length_630_cov_23.530159
TAACTTAGCGTGTTTGCCCTAAGTGTTATAGAACACTGTGATAAAGGGCCAGGAAAGACA
GCTCCTTTGTTTTCTTCTCATTAGAGAGGGCCGTCTCACACTCCACCCTTGACTGCCTCG
TTATTCCTTTAATTAATCAGTTCTCATCAACGGCACCCTCTCATTCTTTCAAGGGCTCTA
CATCCCGCTATTTACTGCCTCCATTTTCCTCTAGCAATCCTGCATGTGTTTCTTTTATCA
TTTCGGAAGGTTTTCACCTCCCCCAAAAAGTCCCTCTGTCCTCCTGCCTTCTCTGCCTGG
GACCCCTGTCTGATTATTATGCCATTAAGCCTCTCCTCCTCTCCTCTGAAAGAGCAGCAG
GGTCCCTCTCCAATCTAAAGAAGTCCTAGGTTTTTTTCCCCTCCTTTCCCTGAAATTACC
CGGCGACGCGTGCCTGAGTTTCTAATTGGCATGCCCGTCCCTGGAGACGGCCCCCTCCCT
TCTTCCTAATGAAAAGCCTCGGCCTTAATTACACTTTCCAAACGCTGATTGTTATTGACA
AAACTCCTGTGGCTCGGACAAACGACGGCAGATTAGCTCCATTACAGGCAGCCCTCCAAG
AAGAGAAAGAGAGGGATTTCAAATCGACAATGCAAAGTGAGGGGGGAAAAAGAGGAGCTT
TCAATTTTTTTTCCATGTACCTTGCTCTTAATTGTTTGGGCCATTGCTCCACTTAAGATG
TCTCTTTCTCTCCCGATGCCTCTTTTCTGTTCCATTGTGTTGCCATCAGTGTACTTTTAG
TGAGGGGACAAAAGCCCAGTTATGTTACTt
>NODE_192_length_891_cov_33.151516
CAAACTGCATTAGTCGGTAAACACGAATGCAGGCCTAGTGCATTTTTGCCAGACATGACA
CCGGAGTATAAACGACATACAGCACTCTAGTGCGAACATTTGCTGCAACGCAGAATCTCC
ACACTAATCAAGGGGAAGTCTTTGGTGCATTTTCCCCCTTCTACATCTGACAGATCATAA
TTGGGGCCTTTTTTCCACTTCCTAAGACGCTGCCTGAAACCTGTGATGCAACAGTGGGAG
TCGTACCCTCGCTGCCTTTCAAATCAACAGTGGTGTCAAAACAGAGCCCTGAGGAACCCC
CAGTAGAGCATGGCTCACTAGACCCCTGTAGAGATTTGAAGACCACTTTGGAACTCTAAT
CCACTCAAAATGTGCTGATAATTTTCCTTGCCAGGACACTCTCTGCCTGGTGTCACAAGA
GTGGCCTCCCGGGAGCAGATCAGCCAATGATAACAAAGTAGCCAGATGTCTGGCGCTGGC
AGAATCCCAGAAGCCAGACAGCGGCACGCAGCAGCATCCGCTGTGGGCCACAGATCAAAG
ATACCTGAGAATTACTTATGGGCACAAAATATGTGTTGCTTACTCTACAGTTCCCATTAA
TAACAATCTGGGAGAATTTGTATTTCTAATTAACTCTTTTCTTTCGGCATACAAAGTGCT
GTAGGTTGTCTAAGGCTGCAGCAGCAATTTTTCTGTGGCAACTGCGAGTCGACAACAGGA
AGTCGGATGCAGCGCTGTCTGAAGGAGCCAGATCAGCTTTAAATGCAGTTCTGAGGCTCA
GAACACCCCCTGACTCGCCTCAATAAACAAACAAACTGTGTAAGAGTCAGCTTATTTAGA
TTTAATCATGCTGCACAGTGCCTACTTAGACCGGTCCTTGATGCATACCTTGAAAGCTGT
AGGTGTTGACATTGAACCGATTCAAATGAGATTTAAATGTCATTAGTGGCTTCATTTTTG
GAGCTTGGTTAATTTTTTCCAGACATTTTTATTCTAAAACAGAGAGGAGGCAATACTCTA
TCTGAAAAGAGCGGGTCAGCTGCACCAACATTTCCAGTATATTTATGAATt
>NODE_193_length_845_cov_30.271006
CACTGGAGGACGGAGGATGAGTTGAAAAAAAATAATCACAGTGCTTTGTGACAATTTGAC
TGAATGCAGCATGACGGCACATCCAAGCTGTACTCGTAAACTGCTGGTAACGTGCGTTTA
GCAAAGCAATGCACCTGCAGTCTGGGAAACTAGTAAGACCTCGAGCACCGAGCATCACCA
GGACTGACTGAGCTGCAGGATAATGTACTCTGGATTTTTCTGAGCTGACTGAACTGTGGT
TCACGTGATAAACTGGTTAACATGTTAGCGAGGAGCATGACAACATGCCATTAGGCTGTA
GAAATGTGTTTACTGTATGTGCAAATGTTCAAAGTTCAGAAAAAGGTGAAAGAATTTGTC
ACCCAGCCCTCTGTCTCCATCCAGGCCGTCCCCCTGCCTGCTGTGACCGATTTTGTATAC
AGGAACAAAAAAACTGCTTATTGGAACCTGTGAAGGATGGCACGTTCATGAATCCCCCAT
TGAGATCAAGTATAACTGTGTAGTGTTAATTGTGTACTATTCACCTTGTACAGCTGTATT
CCTACAAATATGGTTTACTGTATCATTGATACTGTAGTTTCAAAGACGTGAACAACTATT
TTTATGAAATGCGACAGTACTGATATATTACATTTTGCTAAAAAACAAAAAACTTGTTTA
CTGAAAGATATTCTGAAATACTGTCAAATAAACTCTTGACATGGTGTAAAATATTCTTTT
CTAGAGATTTTTACTGAAATGAGCCAATAGCTGAAACAAATAATTAACCGATGAATTTTG
ATAATTGTTTTTTACCCAAAATGAAAAATGGTAAATATTGTTAAGTTTCAGCTTCTCAGA
TGTGTGCATTCATGTGTTTTGTCATTCTAAATTGTGTATTTTGGGGATTTTAATTTTAAT
TAATTGATTAAGTGCGATGGTGCCACTATTTACCAGAGATGGGATGAAACACTGACAATG
GATCAAGTTGAAAATAGGTTTTAATCAACACATCAGTCTCATCATTTCAACAATCAttta
cacat
>NODE_194_length_723_cov_20.136929
TACCCGTAGCAGTAAAGGGGAGGGATAAAAAAAAAAACATATAGTGTGAAAGATGGGCAG
ACAGCCCTGGGAGGACAATAGCTGTTGGCTTGAAAATGCTTCTTGATTATTAAAAGCTAA
TGCATTTTCAGCATTGCAGCCTTCATTAAGGGTGCGGATGGAGAGAGGGGGGGAATGAGA
GGGATGAGTGGGTACTGGGAGGAGGAGAGGATGGGAGAGAAGGGAGAGAGAGAGAGGGAG
AGAGAGGGAGACAGGGGCTGAGTCTGTCCTATAACTCCTGGGTCTAAGACACATGCAGCT
AGAAGATTGGCTCGGGCCTCTCCTAGGGGTCGACAATGTGTCATTTCCACCCGGCTAGAT
TGCCCTCTGCCTATCTGATATTAATGTGCAAATCAATATTTCAGGGATTAAATTTCCCTT
CTTCATTTTTTATGGTTTCTACCTCAATAAGTCTCCCGTCTAATAGAGGAGGCTGGATGA
TTTAGAAGCCTTTGCTGCAGAAAGAGAGAGAAAGAAATAGAGAGGAGCTTTGCAACAAGG
CTATCGCTGCATTTTAATGTTCTTCTTCGTGGATCCCCCATAGGCCCTTAGTAAGGAGGG
CTATATCGCTGCTTTACAGTGTAAAGACAGCCAATTTGGCTAAAAAGGCAGAAAGGGAAA
ATATGAGTCCGGTTGAATACTTAAGACGCTGTGGTAATCCGAGTAGTAGGTATTAGTGAA
GGGGAGCTTCCCCCCCTCAAAGAGACACACACAGAGCTACATCCAAACCTGCATTACCAG
CCGTCATGCTTGAGCGAGCAGTATAGCTTACTACATGCTGGACTGCTATAACAATATAGG
GTTTTTTTCTCTTTCTTTTTCTTCTCCACTTTTCACCTTTTTTGCATagaagccaatcga
cat
>NODE_195_length_760_cov_11.819736
GCAGTCGGGCAACATGTTCGAGAACGGCTGCTACCTGCGGCGCCAGAAACGCTTCAAGAT
CGAGGACAAGATGGCGAAGAAGGCCGGCAAGAGCCAGGAGTTGGGTTCAGGGAAAGGAGG
CCACAGCGAGCACCTGGTGGAGGATCGGAGCCCCACGGGGGGATCAGAGGGAGCCGACTC
CGCCCACTCAGACAACTCCCACCCGGGCTCCTCAGACGACCAGCCTCACCCCAGAAACAC
CCTGGTTCCATTAGACTGCCCTCCGCTGCCCTCCTCACACCTCCACAGCCCGCCCGTCTC
CCTTCCTCCGTCCTCCTCCTCCACCTCATCCTCCATCCCGCCGTCCTCCCTGTCCCTCTC
CGGCGCCTCCTCCACCTCCAACCCGCTGCTCCACTCCCAGTCTCTAGCCGGTAGCTCCCA
CCTCCTGCCCAGCGCCATGCAGCAGCACATGGACCTACAGAGCGACGCCCTCAAGTCGCT
GGACCCCCACTACAACTTCAACCACCCGTTCTCCATCACCAACCTCATGTCCAACGAGCA
GAAGATGGACCTCAAGTCCTACCAGGACCAGGTCATGGCCTACAACAGCTACACCAGCGG
CTCCCCTATGGGGGCCAAGCAGATCTACGACAGCCCGGGTCCGGCCGCGATGGACTCCGG
CGCTTACTACCAAACTCTGTACAGCCGCTCGGTGCTCAACGCCTCCTAACATGGACGCTG
ACGCCCGTCTGCAGAGGTGAGCTTCAAGATGGAGACTTCTGTTCCTAAAATGGACACCCA
ACCTCTCGCTATCTCCCTCTTTCTTTCCCTCTCTGGCTCACGTCCGGCAGGCCTCGAAAG
AGACTCGCATCTAAAATGGCTGCTGCGTTTGAGGGACCGAAGAACTTCTTTTTTTTTCTC
TCTCTCTCTCTCTCTCTCTCTCtctctcttccaaacaagg
>NODE_196_length_838_cov_21.028639
TATGTAACAAAAACAAGGGTTTTTAAACTCAAAAACATCTGATGCAAGATAGCATGTCAG
CTGCATTTTTAAAGTTAAAGTTCAATATTATTGATGTTATTATTATTATTGATAATTCTG
GTTAACTTTCGGGGTGTTGGTTGTTCATATAATGTCGTAACAAATACAGAAAATGTCACA
TCTTAGAAGCCTCCGATTTTCCTGCTATGATAAAGAGACTTAGATTAGACCATAAGCAAC
AATGAAAAAGGCGATCAAACATCTTAACAATTCAGCTAATTAGTGCCACAGAAGCATCAA
GGGTGCAAGAGGATAAAGGTTAGCTCGAAAAAACCAAAAAGAGGTGGATAAGGGAAATAA
GGTGGGGAGCCTCACCACAAATCCAGGACGACAGAAACAGGTGTAGCCGTAGCCTGGATC
ATTCTGAATGCATATCCCCTGGTTGCAGGGCTGTGGAAGGCACTCATTAATGTCATCCTC
ACAGTGAAGGCCTGTCCAACCTGCCAGGAACAAAAGCCCACAGAGTGCCATGGTGAGCCC
AGGCTCTCCCACTTCCACCCTCTGAAGTGAATATCAATCAGATTCTCTTACATTGATTTG
CTTCTTTTTGGGTTCACACACATACACAGACAAGAAAAGGCTTTCACTAAAGAGTAAGAT
GCCACATACATTTTAATGAGCCGAGGCAGTATCGTCTTTTTATCACTGTCTTTTTTCGTA
CTGTATGACTACAAATTTCTCCCTGGAGAAAAGCAGATGAACTTTGAATGGCTCTGAGGC
GCAGACACTATGTAGGCATTATGGTAACCTTTAGTGACACTTTCTATGGCCCCCTTTCAA
TCCAATATGAGTGTTCTGTAAGTGTTAAGACGGTTTACATATGGTAAACTGCACTCTACC
ACATCTGGAGCACGGGAAAAGAAGGATATCTTCTCGCTCACTTCAGAAATTGTCTTGACA
TCTCGGCTGTGTTTTAGTAATCTTGCTCATGAgccacgaaggttgcctctaagagctc
>NODE_197_length_923_cov_26.907909
GTGCCCACATTTAAGGCAGCTTGTCTTGGAAATGTTGGACTCATATCCTCCCCTCCCTCT
CTTTCTTGCCTACCTCCTCCATCCTAACGTGAGGGAATCATTGCTGAGAAAGCGTTTGAT
ATGGAAGACAGAAACTCCATCGGCGACAACAGCAACGTCAACATCACAATTCAGATCCCC
CTTAATATTCACCCCAACCCATTCCATCCCTAAAATCCCAAACCTGTCTCATTTTTAAAA
ACTCTTCATATGTAAGCCTTGAACCTTCTCTCCTCCCCTTCCCTACCTATTTGCCTACCT
ACCTACCGCTTCATTTTGTAAGCTAAACACTGATACTGATCATTTTCAATTATTTTATTT
TGTTTTGTTCTTTTTATTTGCTTTGGGGGATTTATCATTTGTTTGGGGATTAACACTCTA
ACAGGGATTTTGGCACTTCTTCATCGCTTCTTGCTTCTTGGCTTTGGTTTTTTGCTCAAA
CGCCAAGAGGGGCTGAAGGTCTGGTCATTTGGGCTTCTCATTAACCTGCTGCTCACTGTT
TGTCCCCTTGTCACTTGTGTTTTAGAGAAAGATGAGGCTGCAATTGAGAGCTCTGAGTTC
AATGCCACGTCAGTAGCTGATGTGGACAAGCGGGTGAAACGGCGGCTACTTATGGGTAAC
TCTTTTCTTCCTCTTTCTATGTGTTGCCATGGCGCTTGTGCTTGTATCCCAGACTCTACT
CCTCTCCGTACCTTCTCGTTCTCCTCTTTCTGTCTTTATTTATTTATTTATTTATTTATT
TTTAAAAGTAAACTTTGGTGCCCACTGTGTCAACTCCCAAAGTTGCAACTGTATCTAACG
TGATGAAAAATGGCTAAAAAAAGGTCACAGTTTCTTTAAAACCTTTCCACCTAACTCTAC
CTGCCAAATTTCTGGATGGCTCTAAGGTTTTCACAGTAACTAACATTTACTTTCCCAGTT
ACACCTCACTCAAAGTGTTTGTTTTCCATTACCCTGTTTCGTGAATACCCATTTTACAGA
AACAGGACACCTTACTAGCAAAACAAAAACCCTGCAAAGGTCCAATGATCACAGAAGTGG
GCTTTAAAAGTTTTGCActgtac
>NODE_198_length_777_cov_35.075932
ACATGTTTCGTCCATATCCTTCCTACCAGGGAATGACATCCAGCTTGATGTGGGGGCCAA
TCAAAGACGCAACAGGGACTGGATTTATTGCATGGAGGGCGCCTGTGTTCTAGGGGCATG
CACAAATTGTATGTTTACAGCCAATGTGTGAGGTTGTGGCTATGATTAAGACATCATTGT
TGTGGTACAAAGTAACTGGCATTTCACGGGGTCAAGGTTAGCTTCCCTGCCATAGTTTAC
CTGAACTTTCCCCTTTTCCACTTTAGTCTTTAGACAGCTTTCAGAAGCTTTGATCTGCTA
CACTGCATGCTCTCTGCCTCCAGAAGACTACTTATCTATTCAGTGTGGAGTTGCCAGCAG
CCCTTTAAGAATCGAGTTATGCTAAACAGAGGTTGATTTAAACCAGAGGTTGACCTCTGA
CCTTAGCTTAGAGGATAATGTCCCAGGCAAGGAGAGCAAAGTCCTGTTACCGTCCATGAA
TCAGGCCCCCACCGACATTATTTCAAAATTGCTTAGTTGCATGGAACTCCCTTTAGTGCT
GAACGGACTTTCATAAAATTGATTTTCTGAGTACACCCTTTTAGCAGCTATAAGCTTGAA
ATATGAACCCTTCATTGCTGAAAGCATTTCATTTTTTGCCCCTGTGACTAATGATCCAGG
GAAGAAGTGTGTTTGAAATTCTCCTCGGCAGCCATTTCCATAATTAAACACTGCTAATTA
TAGAGCTTTGGCTGACTTTAAACAAACAGGCACAGTTGCCGAGCATGCTTTCACGGTTTC
CATTTGGAAATTTATGCAAATTGTACCCATATCGTGTGTTTTCTTAGATGAAACTGACAA
CATTAGGACACATTGCTCATGCTCACAAAGATCAGACACCAACACAGAGAGTAACACTGA
GGAGAAACTGACAAGCCAGTGGTGGTTTGAAGGAAATACCCTGCACCGGTATGATGt
>NODE_199_length_858_cov_39.811188
TGCTTACTTAGAACAGATGTTAAGTGAAGGCATGTTTGTTCAAGCCACCGACTTCACAGC
ACAAAAAGATGTGTGTGCTGAATGACTACTATAAAAATAATTGTCGTAAATTCCTTTTAG
CCACACGTGACTAATTACTGACACTACAAAAAATTGCTCAAAGCATTTTGGACTATGTGC
GTGAGCATATTTTACATTTTTATGAAGTGTTGGTTTGGAAATTGAATCCATTCCAACATT
TCTTTTTCCTCAAATGAGCCCTCTTTCCCTTTGCAAAACACAAATTGACAATTTGTTCAG
TAATCAAAGAATCTCCCTTTCATATGGATCGGTTTTGCCAGCACAAAGTAGAGAGGAGGC
AATTTCTGGACATATCATGAGATTATATCCGTTTGACAGTTGCGTTACTCTATGTGGTTT
CCATGACAACTGTTTGGGTGAGGCCCCCAATAGAACCAACCTCAGCTGTCATCTCTTCAC
CTAAAAGCTTTGTAATTGCTCTCATTTGCATACTACAATTAAGTGTGTTAGCTCACAGCA
AGAACAATCAACCTCCACTAAGGACTGGGGATAGTATAATTATTATATCAGTGGATTTGT
ATAAAACATTACTGACGAGCTTTTGTTTGACGTCGGCATTGTACTGTTGCGCTAGTTTTA
CCAGTTATTTTCATAAATATACATATTTCACAGACAGTGGTGTGTAATGCATAGCTAGGG
GTTCACGTTTTTCTGAGTTTCAACGGCCCATATGATAGTATAAAAGTGTCCGTTTTATTT
CAGAAATTGTGATGTAGTTTTCTGCCTGTTGGTCAATACAGTGAAAGATATTTTTATCCA
TTTTTGATAGGAGGCTTTTTGACTCGGTGCTACACTTGACTAGCTAGAAACAGAATGATT
TGCAGTAGTGGGAGACAGTTTGAACCGCTGATTGAATGGAAAGGTTATGTGCAGTGGGCT
CTAAGCATTGTTTCTCTTTCCCTCAGATGCGCACAGGCTGTAATGAAGAGCTCTTGAACT
CCCAGTCAGtgaagctgt
>NODE_200_length_915_cov_19.238251
CTTTAACAGCCAGTATGATGTGTTTTTATGAAAAGGAAGAAAAAAAAAAATGCATGAAGC
ATTTCTTGGAAAATAATTGATTTAATTCTGAGCTGAGGGATTTCTACTTTTAACAACATA
AAAATATTGTGTTGAAAAAACAGGCACAAAATGTGCTAGAAGCTAAAAATTGCAAAGAAC
AAGCTCTTTGCATATGCTCCTATAGAAAATTGTAATTAATTTTACACGGATAAACATTCT
GTCTCATTTGCATATAGATATAAACAATATATTTGTGCATCTGAATTCCCTGCACACTTG
GGTCACGTGATCTGCCTAAAATCCTAAGTGGCTAAAACCAAAAATTATCATTATATTTCC
CAGGCCATAAATCCCCCTTTTTTCTCTGACACAAAGCCTTATAAATCTGTGTCTGATTTT
TCACATTGCACATTGTTTTTAGTTAATGATTTTCATCTGTTTGTTGTTGCTGTGATAGCG
GGGAAATGTACCATATGCTCCGGCAAAAGACAAATGATTAGCAAATGAAATTCTGGACAG
CTGTCAGACTGAAAGCGTTTGGTTGATAGCATTCTGCTACCATAATTAGCTTAAGCTTTG
GGTTAATTAACTTTCTACCTGGATATGCATAATAATAGCATTCTGCAGAAAGCCAAGGAG
CTTCCAGTATATCAGCAGCAAAGGCTGGCTTTTTATTTTGTATTTCGGCAGCATATTTCA
ATTTCAAGAGGCGATTTAGCTCGGGAGCATCGTCAAATATTGTAGATTTTACTCCCCAAG
CCAGATAATTCTGAAACAATAGGGGTGTATTATGTGGCAGAAATGCCATTTCTGAATGTA
ATTAAAGCGGATGAAAGCAATCACCAATTTTTAAACGCTTTTGTCTAGCATGAGGCCTAC
TTGTAAAAAAAATACCCATCAAGAGGAGAAAAGAGGCAAGAGAACCCCCAAGTCCTTATA
TAAGAGGCCTTTGAGACTGAAGTGAAGTACAACAGTAATTAGTCTTTTGTATGAATTTGC
CGGCCATGGTCATGATTAGTTAAGCATATGAGAGGACTGCAGGACTGCATTGCTCTTAAG
GAGGAGggtgttaaa
>NODE_201_length_975_cov_24.178461
CTGAATGAGTGAGCTGCACATGCTGTCAATAAAGTGTAAGCAGTCATTCTAAGCAGTACA
CACTGTGTGCTTACCAAGGTGCCCATCAGCCCATCTTGGGCCAGTGCTGAGTGGGATAGA
AACTGACAGGCTCATTAACACAGCGGATACACAGCCTACGGCCATATGGACAAACTGGGA
GGACTGGGAATATCCCGCCAATCCACCAGCCACTTAAAGCACACTAATTGGACCCACATA
GATTGCACTAATGATTCAACAGCAATAGTTAAACACCAGTGTTGTCCATATCCGTTGGCC
TCCCTCTATTAGGGTTTAATAGTGAGACTGAGCTGGCCAGAATTTTTGTAGAGACAGGAA
GCAGGCACCAGTGGATTTTTTTTCTACTTTTAATGTTTTTTTTTTGTTTATTTGTTTGTT
TTTGTGGTGGCTGCTATTTTTTGTTATTGTGTGTTTACTGTATGAATCACTATATGAGCT
CCTAAACTAATTAAATTCCTCTGTGCATCGGTAATGGGAAGCTAAGAGATATAATTGTTG
TCATTTTCATGCCATCCTTTTAATTACTTTCTGGTTCCATTTCATTCCATTTGAATTGAC
AGCCTGATCAACTTTTAATTGCCAGTTTTTGCAAACAGCTTATCAGCCTGTTCCAAGCCT
GCATGCAGAGTACTAAATGACCTGGTCAAACACACTCATAAACACACAAACACGCAGCAA
ATCCCAGAGCAAATGGATACACGTGCATGCTGAGCACACACATGCATGCCAACCCTCCGC
ACCAGATGCATGGTGGAGTTTGACAGAGTGAGATGCGGATGCAGCAAACAGGAGGCCCAT
TCATTTCCCTATAGAACAGCAGCAGCAGGAAGAAGTGGGGGAGAGGGCACAAAGCAGGGA
GAGGAGGGAGAGCTGGGAGTACGATGGAGATAGAAACGAGTGAGGTAATCCATCACTTCA
TCCATAAGCACCTGCTGAAGTAGCATACAGCTTTGTGAGACCAAAAATCTTAAATCTCAC
TTCTATTAACATCACACACCTAATTCCTTATTTTAAAGGAGAAAAACAGTCCACTGTAAT
TTAATGTATTTACCATTAATGTGGACATTTTGCTATTGCTGATTTTTCTACTAAAATAat
gaaaatagatgtgtt
>NODE_202_length_693_cov_41.997112
AATGAATTTCAAATAAGTTCAATGTGCTAATGGGAGAAGATGGAGAGTAGTGTGGATTAC
TAATATTAGTTAGGGCTCTATGTTTCATTAGACTGCATTAGGAAAGAGAATATTCAAATA
GGATTTTTTTTTGTGCGTGTGTCAAGTTGTTCTGTGATTGTCAGACAGTCCTTCTCCCAA
TTATTAATTGTCAATGAGATCTTGAAATGGTGTTTAATGATAAACTTCGTATCTGCTTAT
TTATCCTATCGCGCCGGCTGCAGCTTTGTCGGAATAAAGAGTACACATTGCTTGGAAAGC
AAGAGGAGATATGATTGAAATAAAGACAAAATAAGATAAATAACAATGGCAAAGACTGCT
TAAGAAACCCAGTCATTCTATACATAGAATTCAAGAGCCGTATTTATCCGAGAAAGGCGT
GCAAATCTATGTAAGTATCTCCACTGTTTGCATAATAGATTAGAAATTAGCATTTTTGTT
CATTTTCCATGTATGCACAGTGCCTGGAAGAATAACACTCCATGCATATCAGATCAGCCT
GCCTACAATTTTGCGCAGTATATTATTTGACAATCTAAAATGTGTAATTTGCATGAAATT
GCTTAATTAAAACACAGTCACTGGGGGTATTAATTTCTTTGTCTGACAGTGGAGTGTAGT
GAGGGGAGAGCAGGGGAGATGTAAAACGCTGTCAGATAGTGCTGTCACAGAGGCAGAAAG
GAAATTCTGCCACTTTTTTTTTTCTTCCCCCCCCCCCGCCGCCCTCTCTCCTAACGGCAC
AGAGCGATGAGAGAGGATAACGCCTGCCCAGCTAATTTGGGTTATGGTGGTAAACGGAGG
CCAGTGCACTAGAAAGATACCGAAGGGAGGGGa
>NODE_203_length_972_cov_30.759260
AGGGCTCCACGTTCCCCTTTTTCGACTTCATGGTGCTCCAGGCTCTCTCTCTCTCTCTCT
CTCTCTCTCTGTCCCTCTCTCCCCCTCTGTCTCCCCCTCTCTCCTTCTCTCCCTCTCTCT
CTGCCTCCTCTGTCTGCTTCTCACGGCTGGGCACAGTTGGGGAGCAGCTCCTTATTCATT
CATGAGAGAAGCACCGGATAAATAAAAAGGTTCATTACTGTGCTAAAGTGTTACTAATGA
CATGTACCTGCCACTGAGCACCTCCGAAAATCTAATGTGACACACTAGAATGGAAAATCT
ATTCTGCTGCACCAAGGCCTCCAATGGTGCTAGCACATACTCTATGGAAATTTCTCTCCG
CTTGCCCTCCAATTGTGTCTCTCTAAAACCAATATTTACAATCCCATAGCCATTATGTCC
TACTACGCCCTCTGCGCCTGCTGTTGCGACCTCCATATTAGCTGAAAATTGGACTTTGCA
AACTTAGCAGGGGAGAAGAAGACTCTTCTCATAGATGAGAGGGGGCAGCACCAGGGGGAC
TCAGCGTGAGGTGTGGGGTGCTTCTCGACTCCCCGCTGCATGCCCCCAACCCGAAAGCGA
CAACACCCAGCAAATGCTAAACAAAAATACAGAAAATCTCACACTGCTGCATTCCATCAT
TCGGCCTCTTCAAGTGCATACTAATGAAATGCTAATAAAACATTAACGGACGTCAGACTT
TACATTAAGGCTGCACTGAAAATTTTCTACTTGAGATGTGAGTTCTCTTTTGCCACCAAA
ATGTGTCACTTGATCACGTACATTCAGCCACTGGTTCATAGGCCATGCAAATAAGCCTGA
CAGCAGCACTTAACCAGTAAGTAGAAAGAATGCTTTTGTAATCATCTGATTAATGTAGCC
AAATGCAGGCATAAAGCTTGACTGACAGGAGAAGGGCTGGATGAAGCGGCGTCTATAGCT
GCCACAGTAACAGCACTTTATGTCTTTGATGACGCACTTCAATACTACTGCTGTTAAAAG
CAATGCCAATCAGGTTCTCTGCAATCATGAATGTTTCATGAAGACGTTAAATCATGTGCA
CATATGGTTCCCAATAATATAACATGacaacaaaatagtagcttgattattttgccataa
ttgtatctcaga
>NODE_204_length_884_cov_34.937782
ATTATCATTTTTTTCTCATGTAAGACAAATGAAAGGCAAGAGAGGGATGGGAGTGCTGTG
CCAAATCTGATTATTTATCTCCTTAACAGATTGCTGTGTTACAGTCCCTGAGCTGTGGTT
ACTGATGTTGGGAAGTAAAGTGGGCCAAGCGCTTTGCAAGGATGCTCCCCCTTACAAAGC
TGATGCAGCACTGTATTGGGAATTTGTGTCAGATACAGATCAGGCACATTTGATTTAAAT
AAGCAAATCATTGAATAAATATGACCTGGCTCACAGGGGTATATCTCTATCTATGCATCA
CAATTCGTGGGCTGGGAAAAACACAGCCTGACATATTGAGTGACTCAGGATCTGGTCATA
TCAGGGATGTTATTCAGACAAACAGAAATCCCAGCTTGCCTTGCCAGAGTGTTCTTCGAA
ACAACTAAAAGCAGAAACACGTGCCTCATCTTCGGTGTGTCAAGCCGGCAGTGATTGAAT
TTCTCCTCCTTCCTTAAGACGGAAGTGCAAAGCCGGTGAGTGATTCCTGTGGATGCACTT
AAGGTTTTAGTTGCAGGCGTCGTTGTGCCTGGGCAGATTTTATATGACACATGAAACTAA
CTACATGGTACTTAGGGCCTGCTGTAAACCAATCTGAAGCCAGTCGGGAAAACAGGCCCA
TCAGCAGAGAGGCTTGTTTCTGTTGCATGACAAAAGGACTTGCAAAACCGCATCAATTAA
AAGTTCATTAAGTTCAGCACTGGGAGGATGAGTGGATGCTCTCTATTTACGCCCAGGCCA
GCCCAGCCCATTATCTTCAACCTGATTATTCAAATCCCTGGATTATAACACAGACGTTTT
CTCAGAGCCTTGCTTAGAATAATCATACTTAATAATATTTCATTTTTCTTCCCATGGAGT
CTGATTAGAATTGAGTCTGCATCATCAAAAGAGAGGAATAATGCTCTTGATAGTTGTGCG
ATTTAAGTGTACCAAAATTAACAGAAGAAAGGATTATTGGTTGTATGAATCTAAATTAGC
ATCATTCAGTATTTAATAGGGGATGTTTTGTGTTCACTTtgtat
>NODE_205_length_1092_cov_61.711540
CACAGGTATACTCTGTGCCTCTGCCTCTTACTGTGCTACCTAGCGCACCTTCACATGCCT
TTCCTTTCAACATCCCACTCCTGCGGCTGCATAAGAGGAGGAAGTTGGGGAGAGAGATAC
AAAGACTTGGCGTGACGCACATACAATCTGCAGACTGAAGCGGTTTCACAATCATGGTCT
CCGATGTCTCACTGCAGTTCTCTGGTGTGTTGGAGAGAAAGAACTGAATCCCCTATCCTC
TGGCCCTGCTCACTCCCACCGAGCCGCAGAAACACCACAGAGGAGACGAAGAGAGCGAGA
GATGGAGAAAAAGAAATGTGGAGGAACACTAAAGGAATGGAGAAGTAGAATCGGAGGGGA
GGTGATTGGAGAAGACAAAGAAGTGGTAAGGGGGTGTGAGGAGAAAAGAGAGATTGAAGA
AAGCATGATAAAGAGGGAGAGAAATAGTGTCTCGCTCTTTTTAAACTTGGAGATGCTCAA
TCCCTTCTTCTCACTCCAACCTGCATTTCTGGGTCACTAGAGACATTTAAACTGCACTTA
TAATTAACAGCTATTTTTAAACAGGGAGGGAGAAGTGGAGCGGTGGCGAGGTACAAAAGC
ATTAAAATTGCCCCAGATTCGCTATTGAATAGGACACATCAAGGCAATATGCTGGCAGAT
CAAAGTGAGCGAGGAGAAAGGAGACAGGGCCGATCAGTGGGGATAAATTGTTCCCTTTAT
AATGGCATAAGAATAGACCTCTTTGCTGCTGAAACAATTTAATAACTGCATTCATTACCT
CTGTCCAGCCTGTCTGTCTGTCTGCTGCACAATGTGTAACCGCTTTTGCCACGCACTACC
TCTCTTTGTCTTACTTTCCCTCTTCCTCATTGTGTTCCAAACTTATCACCTCATTCCTTT
TACTTCTTTACATCTCACAGTCCTGCTTTTCTCTCCTCCCTCCTCCACCCATCCTCCACC
AAGTCCTCCACCTTGCCCCCGTCCCCCGCTGCCTTGCCTCTTTTCCTGTACGTTCCAGCA
GTAGCTACAGCAGCAGAGTTTCCACTGAGCTGATGTGCTGCAGGCCCCACAATGAAGATG
TGCAATGTCTGACACTCTTGGAATGAGAGCCCTAATAGAAGGGGAAGCGGTTATCACAGA
GCTCCCCCAGGACCAGCCTCTGTGTGCCTGACGCTAATTATGGCGCATGCAAATGAATGT
GCAGCATTAAAATCAGGAGGAGCCTGCCTGCCTGACTCTGTGTGTGGACGGGTTGcgtgt
cagtgtgtgcat
>NODE_206_length_1121_cov_24.866190
TGGGCTTTGCGTAATTGCGCATCAGGAATTCTGCAATCAATTGAGTGCCTCGTATCTTAA
TCCATATTTATGCCAGAGATGAATAACCCTTCACTCACCACTGTTAGATGATTTCTCTGG
GAGCCACAGTCCAAGTACAGACTTCCCTCCAGGCTGCAGTAGGAGCACTTCAACAAGTTG
AATGAATATAAACTCCTTGTAGTTATGGTGCTTTCCTTGAACCAATCAGCGACCCCAGGC
CCCTCACAATGCACCCCAATCAGCCTCCAAGCGCCCTGGTATCGAATTCTTCACCATTGC
AAATTGTTGTCATGGAGATCTGGAAAAAGCCGCTGAGGGGATGCGATATTTCTCCCTACA
CGATGATTTTCTGCGCGTTGGCCAAACACCTAAAAAAAAACGGCAGTAGTGCGCATAAAC
CGAAAATGGGTGTAATTCTGCTGAAACATGCGTGCTCCCAAACTCCACATCAAAGTTGAG
TTTTCAAACACAGATAGCCGTCATAGCATCCCCAAGAGTGATGTCAGCTGTAGGATTTGG
TGAGCTGTGGTGGGGGGGGATCTAAAGAGTGCATAACCATGGAAAGGGGCTTGAACGCTC
AAGAATCTTGTCTTTCTGTTTGCCCCCTCAATCGAGCGACACAAAGGCTGAATTACTCAT
TCAAACCTCGCGGGACAAAGGGAAAGGAGCTGGATAGCACTCCTGCATTTGTAGTCAAAC
ATTTAGAGACTTAAATCGAGTCGTCATGAAGGAGAAAGAGTCGGACAAAGCCCATAGAAT
TGCCATCAGCAAACATTTTCCTGTGTCATATTATGGGGTCTCCATGGCTCCCTCTGGCCC
GCGGACAATAGCACAAGTTTGCACACTCGAATACTGTCACCCTGCCAACGGCAACAAGGG
CCCAAAACAGGACAATCCCCCAGAGAAAGCATGGGCTCCGCGGGGAAGGTTGCAATAGAG
GAGGAAAATGGGACTTGTGAAATGCTAATTGAGCTTCATCCCCTTATTGAAGTGGAAAAA
GAGCACCTATCGTTCCCCTGAACCGCAGCAGCAGCAGAGGAATGAGATGTGAGGAAGCTG
TTTGTCTGGTGAGTACACCTCATGTCCTGAACCAGTCCCGGAGAGAGGCTCTTTTTTAAA
AAATAAATAAATAAATAAAAAATATCTGCAGTCTATATCGAGGCTACAGGCCATTTATTC
GGAGAGAGCTGCAGGCTACGTGATGGATTGCCTCATTCACTCAgtttggggttgtgtgag
gagagtcctgcaggtctgtgtgctcttggctggtctacctt
>NODE_207_length_793_cov_29.340479
CTGTGGCCCTTGGGATCGCTGGTGAAGGGAGACCATGGCCATGCGTGTGTATGCGAATGT
GTGTTACTCTATGTGCATACATATGTCTGAATATGGTGTGCCTGTGTGCATGCATAACAT
TTTTGTTTGTGTGTGTATATGCAACAGTGTGTGTGTGTGCACGTGCATGCGCGCGTGTGT
TCGTGCGTGCGTGCTGTATTAATACATCCCATTGATCAGAGCAGGACCCCTGACAGTCAT
CATCCCTGAGAACCATCTGGCCGACGCCTGACGCTCCCTCACCCAAACAGAAGCTGACAC
CCTATTAATCTGCTACCGCCATGCATACATACATGTGCGTGCGTGTGTTTCTGTGTGTGT
GAATGAAGGAATCGGTGTGAGCATGCGGAAGAAACTATGTAAAAGGTTATGTTTAGCGTA
CGCAATAACATTTTTGCCATGTCTATGTTTCTGCGTACTTGTTTGCATATGTGTGTTTGT
GTGTAAATGTGCTCCAAATCCAGATCGGACACACATACGAACGTGTACACGCACCACTCT
GCCATCCGCCAACAACAGCCGGCGCTGAAGGGAGCTGAAGGGTGCTTGGAAATTAAGGTT
ATTACACAAATTGAGCCATATGGTCTAAATATTTCAGAGCTGAAATTTACTAGGCAATAA
AAATGGCCCCTACCTCGGTAATGGTGTAAATTACAGCTTAACCACCAGCGCTAATGATGT
CCTTCTGTACGCCCCGTAACCAACCGTACATGAAGGACACATTGTTTAAAAAATACCCCA
GGAAAAGCGAAAGAGAGAGAGAGAGAGAGAGAGAGAGGGAGAAAGAGGTAAAGGGAATAA
CGGATGTGGATGGAAGGATGAACCGAGGTAAGGAGGAACTGAAAGAGGTGAAGAAAATGG
AGAGTGGGAAAACAACAGTGATGGAGAAAGAGAGAAGGAGAGAGAGAAAAAGAGAGATTG
ATTAATATAGGGa
>NODE_208_length_800_cov_44.218750
TGAACAACAAAATCTAAATGCACATATGCAGGCTCTAATTCCACGGCCATAAAAAAATGA
CCTCCCTATATATATATATATATGTATATATATATATATATTTCTAATCCATCTATCCTT
TCCCACATAAACACACAACACAACCATTTGTCCAAATGCACACATCTCCCCTGTGTAACA
GCACACCGAATGTCCTGCTCTTACACCATCAGCAGCATCAAAAAGAAGAATCTATATTCT
CCCCTCCGTCTTTTTTTCATTTGAGTGACTATGAACAGGAGCAGCAGTAGCAGCAGCTGC
AGCCTCTCTCCCTGCTCGTGCTCAGTCGGGGTAAGGCAATAGGTTTAGCAGGCGAAGAGG
CGAGGCAGATTTATGGTGGTGGATGTGACCTCTGGGGCCGTAACACGGTGATGGGTGAGT
GGCTCTCAACGGTAAGCTACTGGCACTTGACAAAGTGCCCGAAGCAGAATGAATTTACTT
CTCTTTTCCTCAATCATCAAGCAGCCACTGCCCTGACCCCCATCCTGACTGCTATAACAA
GATCTCCCATCTCACAAGGGCCTGAAAAATTTACTGTCACATCTACTTTTCAATGAGCTC
AAGTGAGCACTTCTTTCACCTTCAGCGGAGCAGGTGCTGGTGTAGAGGAGGGCTAACTTG
CGTGTGTTTGTGTGTGTGTTTTATGTGTGGTATATATGTGTGTGTGCATGTGTGCGTGTG
AGAGAGAGAGATGGACATACATGGTGAAATTTTTGTACACACATGTAAAGCTGGTCCCCC
TCACTTGATCCCTCACTCACCCCTAAGTAACCCAAAGTCAGTGTCTCAGCCATGCAAATC
CTCACAAATGTACACACACACGCTGGAATGTGCAAAATATAAGATAACAGAAAAAAGATA
GACAAAGACACACAAAGACGTACAAATGTTTTATTGTTGGTTGCCCACACACAAGAAATC
TCACATACCCTCTATAACAc
>NODE_209_length_974_cov_14.509240
ACTTATTTAAAAACTACTACACACAAAAAAATGTAATTCCACAGAGACAGGCAGTGTGAC
TGACACCTGTCAGTGGGATGATAAATGACTCCATTTTCTGCCTGTGCTGCCTTCTGCCAC
TGGCGGCAGTGGCCATTTATCATCATCCGCTGTCAGCCGTGGAAAGCAGCAGTGACAGTG
CGAGTCAGCAAACATTTAGCACACGCAGCCGCACTACACGGGGAAATTATTATTGTCAGA
ATAATAATGGTTTAGCATAATTTATTACAGGTCCACCAAATAAGCAGGGGCTAGATGTTA
TTAGACAGATGGATGGGAAGGCTTGGCAGACATCCACTGAGGCTCAGGCAGGCAAAGGCC
CTCAACGTGAACGTGACGAGGAGGAAGGGGTGGAGGTGGGGGGGGGGTGAAATAAACGGG
AGGTATGGTGGGGGGCATCCTCCAAACCAATCAGAAAGCTGGCAGTTCAATTACAAAGAA
ATAAAGGGACATTCATCATTCAATTAGGCACCTGTCAGGGCTCACAAAGGAAGAAAACTT
CTAACCTGGTACTCCAGGGAGAAGATGCTCAGAAGAGTGGACTGCGAGTGACTGGAACAA
ATAAAAGAAGGACAAAGTTAATTACCAGACTGCATTGCACAGAGACAAAGGGAGAGGGGA
GCTTCAAAGCTGGGGCCAGCTGCCCTGTAATCTAAAAGAACATGAAAACAAGTGTGGCAA
AGTTGTTCCAGATGAACACCTCTGACAAAGGATTCCTGCCACGATGGTGTGGGGGAAGAA
GAAAGGAGGAGGTTGTGTGTGGTATGAGAGATGAGAAAAATATAGCCTGTTTTTTTCCCC
TTTTTCAGTCATTTATACATAGCATCACCTTCAATCTTCTGTGTTCAGATAAACTGCTGA
AATCTAAACTGTTCTTAATTGAAGTTGTTGCTGTTGTATAACTACACAAAAAGAAGAACA
TTTATTCAAAACATGACAAAAGTGCAGATAAATTAATGACATTCATGTGTGTCAAGTGTA
ACTTTAGAGGAAAATGTACCACTCACTGAAAATTATGCTACCCTGGTTTGAACTCTTTGC
AAAGTGGATGACCACAGTGAGTGTTGGTATTTGTTTGTATGACAAACTTTGCCTTCtttt
ttgtcagtgctagc
>NODE_210_length_495_cov_27.460606
AATGTAACCCTGGTAGACTGTGCTGATACTGAAACTGATTTCACTCATGGTTGTTACTTT
ACTGCAAGAGCGCTGTGGCCAGCTGTTTGTTGCGCATTCTTGCAGAGGAAGAGGTGCAGA
GACATTTTTGCAGTATTTGGGTTTACTAGAAAAAACCAAGCTGACACTTTTTTTTTTCAA
GTTGAAATGGTTAAAAAGTACAAACTTACTCCAATTTAAAAAAGGAGCTGTGGAGCAAAG
CTGGAATCATGAGCGTAAAAGTAAGAATCGAGGTCCTTTAATGTCTTTTTTTTTTTTTCC
CGGCGAATATTTTAGTTGTCAAAGATTTTAAAAATGAATCTACGAGCAAAGTGTGTTTCT
CTTTCAATAAACTTGATGCATATGTGGATAGATCGCGATCTGGTTTTTCAGTTGGACATT
TTTTGCAGTGCACGGAGAGGATTTTACTATGTGCGCAGCCAGACCCCGCCTGCTCACTGC
GCGTCACTGGCGAGTAGTGTGGACGCGGAGTCACTCCCCTGCCTACTTTTAATAGCTTTG
TCATGTGATGGAAAGCAGTTGTAAGACAGGTGCCCTCGGTTCATTCTCGGCGAGGGGCAG
CAGTTGCCTGTGTGAGAGCGAGTGGGAAGCGTGTGTGGATTTCTTTTTTACTTGATTTCT
TTCTTTTTTTTTTTT
>NODE_211_length_950_cov_26.989473
ATTATTATTGCCCTCACAGGGCTGTGCATGGGTGTGTGTGTGTGTTACAATGAGACAGTG
GACGTCTGCTGAGTGTCTCCTCTGCATACCAGAGCCCTGCTGAAGAGCACCGGCCCTCTG
CAGTGATGGGTCGTAGCCCAGGTGATGAACTTCTGAATGTGGTCCAGCTGGCCACATATC
TCTATTGCCCCTTGCAGCTGGTCCTCCAGACGCTGCTGGAAACCCTCGGAAATCTTCTGC
AAAGGAATTATAAAAAATACGTTTAATTACTGGCGCACAGTGGCCGAACTGTGGGCTAAT
CAACAATGCTTTTCCTTGACAGATGTAGTCCCTAAGATGTTGGTTTAAGCAACTTTGACA
GATTATCATTGGCTCTCGTTTGCTTGCTTTCAGGGCTGATTACATCATGGCAGTTACAGA
TTCTTTGCATGTACATTCACGGCTGGCTGAACGATAAGAAGGAAAGAAAGAATGAGAAAG
TAATTACCTCCAGTTGCTCTATTAATAGGTTGGCTCGTTTGTTAAGCTCGTTCATCATAA
TCATCTTTGCCATTTTAATCTGGTTCTCTGCCTTCCTGTGTGCAATCTTTACTCCGTGAA
GTCTACAAAGACAGAAGGGGGGGAAAAATGTCTCTCCCAAATGCAGAAGAAAGCAGCATT
TCAGACAGTAATTTATTCATCAGCTTGCTATATTTCACACTGTTAAATTATTGACTGGCA
TTACTCAGAACTGGGACTGTGACTCTGACTCTGTGTGAGTCGAAACCAACCTGTCCTCTA
TCTGTTTGGCATTGTTCTCCACGGCAGACCTCCTCTCCTCCACCTGCATCATCAGGCTCT
CAAACAGCCACTGCTGATCCTGCAGGGCCTTCCCGATCTGCATCACCCTAAACACACGAG
AGATCATAGTATCCACCAGACAGAAAGTTCACTAATTTATTCTTTGGGCATGAGGAACAC
CAGATTAAAATTTGTTTCCCCTGAGGACAAGACATTATGCAGGTGACCTTCGAGGCAAGC
TACTGTGCTGTAACATCACAGAAAACAAAAGGGTATGAATACTTAATGAACGTTAGGCCG
GCCAAGGGTAGTGTATGCAGATACAGATGATAAAAGTGACAAGGCAGTta
>NODE_212_length_902_cov_24.143015
ACTTGACCCCTTCCCGAATAGTGCGAGCCGACACCAATATTGCTCGCCGTTGCCACTCAA
CTCATGACAGCTGAATGGACACAGAGGGAAAGTTTGGTTCTGTTTCTCGCTCTTCCTTAT
CTGCCTCTTACAACAGAAAAAACAAGCAAATCCCATGCACTTGGGGGGGAAAAAACGACA
CGCAACAATAGCATCCACCAATAGCGCTGTCAAACAACGCCATCTCTCTCGGATGTTAAA
AGCTTTAAGAGCTGAGGCCTCTGTGACATCCATAGCCTCTGGATGTCAAAGATGGTTGAA
GACTTGAGAGCAGGCCTCTGTTTTAAAAATACTGTGTGTGGGTGTGTGAGTGCGCACGTC
TCGGAGCAGCAAAAGTGACATTTGAGGGGCACTTTACAGAAGCCAGCGGTTGCTAGGGAT
CTTCTGTATCACCTAAAGAGCCTTTGTCAGTCATTGGAAAGCTGTCACCTTTCGGGGGGC
CGATACGGTAGGGGGAGCCGGCTGACAGGTAGGAATTAATGAGAGGTGTATGACAGCAGA
CCTCGGTGCTCTTGTGTATGGGTGTGTGTGTGTGTTTGAGAGTGTGTCCACATGCGTGTG
AGTGAGGTCCTTTGTCTCAAGAGGATGAACCACCTTCTTTGTCATCCTGATGGGGGAAGA
AGAGGAAGAATAATGTTAGAGAGAGACACAGAAAGAAGATTTTTTCAGTATTCTGAAACA
GATAAACCTTTCAGATTTTTGGTTACTTTCTCATTTGACTGCATGATTTGTTGGTATAAT
GAAAGCACCAGTCAACAGCACAATCCCATTTCAACTATACCGATGTGTGATTTTCATAAT
AAACACCTATACGCACACTCACAAGCATCAATGTTTTCACCTCTGTTCACCTCGGCCTCC
TCAGCTACACGAGACCACAAGTACAAATCCTCACAGAACAATTGGAGAAGCTCTTCAAAC
ATGCTGCCAAATTACATTCTCTTTTACTAACGTGTGTGTCTGTCTGCCGTCTTCTGTGTG
TGTGTGTTTGTGTGTGTGGGTTGATGTAataatctgtgttcccttccacattacacagtt
ct
>NODE_213_length_772_cov_31.716322
CGTGCTTTGTGTTTCATGACTTATGGTCTTGGATTTACTTTCAGAGAGCTCGTGGCCATA
GCTGAGAAACTTTCGGAAACTTTGCAACAGACAAAATTCTCAAGAAGACAGACTCGTCCA
CGGGCTCTTTTCATCAGCTATCATCATCGCCTGCTAAGACAAAGCTCCCCTCCTTCCAAT
TAAAATAGTCTGTTAATATTATATTGATTAATTTCAGATGAAGTCGAGCGCTGGCACTAA
TCAGCCTATTATGAAAATCCCTCCATCAAGATTTTCTGTTTCTCTCGCGCCGTAACTTTT
TGTTTGTGTGAACCATATGTCCCAAATTAATAAAGCCAGGCGGTATGCTGAGGCCTCTTC
ACTCTGTCACCGCTCGTCACAGTAGGATTGGCCTCAAACTTATTCTCTCCCTCCCTCTCT
GTCTCTTCCTCTCTCCCCCTGTATCTGCTCTCTCCCTCTCTCTCCCTCTCTCTCCCTCTC
TGTTCTTTCTGTTTTCACGCAAGTGTCCCAGTTAAGAAATTGCTTACATCCCACTCAGTC
TGGGGCTGGATTGAAATTTCCCATAGGGTATGTACCAATATGCAGAGAGCACACTTCGAC
AGATGCCATCAGAGAACAAGCATATGAATTACCAGGCAGCCTGCCATCTTTGAGTTCAGA
CAGAATGGCATTAATACCTGATTACGATCCAAACAACAACACAACAACAACATGAAAGCC
AAAGCAACTGGGAGCAGGTAAAGGTTTCATCATTTATATATTAATGGATTTACTAACAAA
GACTCTACACTCCCCCCCACCACCCCCCCACCTACCTCAAAAGTGAAAAATGTCATAGAG
GCTGCCAACAATCAAGGGACTTTGGAAAAAAAAAAACAAAAAAAAactagggataagaaa
tcagatgccgtcagcaaatcacgttccaataaattaaatattcgccactgct
>NODE_214_length_723_cov_25.677732
CTTAAATACCTCCATCACTGTCTAATAATGAATGCAAAGGCTTCGGTTCCCATTCAGTGA
TTCTGTCAGGGGGAAATAATAAGAAAGGAAGAGGTGAGTAGGATCAAAAGTTTGGCTTAG
ACCGATAGGAACAGCAGAAAGAGCAGATATCCTTCAGCTGTAAGACGGTGACACGAGTTG
AAGAAAAGCACTGATCATCTTTGAGGGACATGGCATTCTCTAATTCATAACGGTGGCATG
CCATCATAATAATAAGGAATAGGATCTGTCATGGTGTCTAGCTGGTGCTTTTATTAGACC
GATGGGAGGTCTCCGTGCCTCTCCTTTCTGTGTTGTAGTAATGAAAGTTACAGCACGTTC
TCGCCCAGCCAAAGGTTGGCCCTGCCTAATGAAAACAGATGAAGCAGAGATAAAGTGTTT
GCCGACATTAAGGGACTCATTTATCACCGTTAGCCCCCGAGCTATAGAACACCTTGGTCT
GGAGCTCTCCTTTAACAGGCCCTGCCTCACAGCACCCCGGTGGCACACTGCAGCCTTCCA
GCCACATGCACGCCTCCATCTTTACCCTTCTTTCTCTTTCATTCGCTGCATATTTCACAC
CGACGGTTTCGCTGTTTACATCCGTGCATACGTGCTGTTTCGTTCGCACGGCTTATTGAA
GTTGGAGAGAGGTTTTAGTGCCAAAAAAAAAAGAGAGAGTTTTAGTGGAACCTTTATCAA
ATCTAAAGGATTTGGCAGTCCTTGCGGGACCTCCATCAACGCGCCCTCGATGTTGACCCA
TGTGGGTTCAACAGCCATCCGAAGCTGAATCTCTTCTGTTGAGGGGCCATGTTCTCATCT
AGCTGCTCATCTTGCCAGTGTATTAATGAATCTTttcggctgtgtttaaagctgcttaat
taa
>NODE_215_length_1126_cov_25.137655
GTGAGGGAGTTATATTTCTAACTGCACTGCAACTGTCTTTTTCTGCCTTTTACTACTGTC
TGTTCCCTTCCAAAACTAGCTCTAGCGTATAACTAATATGACACTCTGCTGAGGTACAAG
GCTAGATGTGATTCTGCAAGTATGGTCCTAAATTGGCAGAGTGTTGTCACAGCATGATTT
ATTATACAGAAACAAGAATATATAAATGTATAACAAAATAAATAGTAAACTTTTCCTGTC
ACGAAATATACTAATTAGCTATTTTACTTCATCAATAATAAGTAGTGCAGATAATTCAAG
CAGTCTGAGAAAGGAAAATGCCTGTCATCTTTCAGTGTCCAGAAATATTGTCACAGCGTC
ACTTAGTCTCAGAGCCACAGGCCAAAAAAGTTTGTCAACCGCTGCTATACAAACCATTAT
AATTGTATAAGGTACATGGAGTTCCTGTTCTTGATGATTCCTAACGCTGTAACTCAGACA
ATTAACCATGTAGAACACCAGTGTTTATTGTGTGCTGTAAATATTCAGTCCACTGTTGTA
CTAATGCAGACATAAGGGTGCTTCACTATTGCTCCAACTGCAGGAGGCAAAAAGTCACCT
CAGGTCGATGGCACTCAGCCTGTAAACAGGGCTTCCCGTAAAATCAATGATCTTCAGTAG
GAGCTATCAGTCTGTGGAACAGAAATAGCCATGGCTGTGTTGCGTCTAAGACAGGGACGT
ACAGTGCTGTGTGTTTGCTTGAGTGTGTGCGAGTAGAGGAGGCTGATCACTGGCATGTCT
GGGAGTATTTCTCAAAGATAGCAGAACTGAAGCATGAAGCTTTGTCATGCATGCTGCTAG
TTGATGCAAAGAGAAGACTACAGCTTACAAGTGTCATAAATATACTTTTTATGTGTGCTT
TATGCATCAAACTAGTGCTAAAGCAAATATATATAACTTTGAGCTAAAATAATCCTTGCT
GATTACAATATGAGAAAACATAAATACCCAGGAGGCAAGTTACTGATTGTTTTAGTTCCA
CAGCACTCAATTTTAGTAAGCATTTTGTACTAGCAATACTGGCCAGAGAAGACAAAATTG
ATTTGTTTGTAGTATCAATTGCCTCCTTTGTTAATAGACCTGAAATAGAACCTTGAAAAT
GATTTTACCCTTTATGCAACACCATCAACTTGTGTTAATCCATTTCATGTTGCAGAACGG
AAGAAAATTATATAAGATAAAGCAGCACTGAAATCACAGTGCAGAACTGTATGTTAGTCA
TACACAGGGCAGTCTGATTAAAtgatcagactgaagctgagctaac
>NODE_216_length_829_cov_19.681543
GGGAGAAAGTGGTAAATGATCACTTAAATCACTTTAAGTCTGATTCCAGTCGCACCTACA
GCTTCTTTGATATCTTTAATATCCCCGTGGATCTTCACAGAGAGATGTGTGGTCTCTTTT
CTGGCTAATATTATCACTGGCCCCTGTTGGTGTGTTTTTCTATATATAAAATCATCATTT
ACATCTTCCACTCTGTCTCCTGTTGGCATGCTGGCCCAGAGGCCTGGTCCTCAAACCACT
AATCAGGTAATGTTGGGGAGGTTGAATGGCGTGCCTCCCCCTGGTCAACCTTCACTGCTC
ACACAGTGGTGTTGTTTTAAAGAGCATTCTTTAGCAGCTGAACTTGGAAAGGTATTAAAG
TGGGATTAGGCTCCTCCACAATCCACTGCTTGTGTCATTCAGGGAGTTTGTGTTCTCCTC
TCCCCGCTGCCACCTCCCCACTCCTCCTCTGTTTGATTGTGGCTAGCCGCAGGAGTGGGA
CTGACTGTGCCTTTCAAAGGAGAGGGGTAGGGTTAAATCCCTAGTCCACTGCTCCCTGCT
AATTCTCCTTGTTCCTTAGAGAAGGATTTACTTCTGCTGCCAGCTTCTCAAAGGCCTTCT
CTGCCCATCCGAAAAGTCGGCGTTGCCTTCCTGTGGAGGTGTGGTTGCCATAGAAGGGGC
GTCATGCATGGCTATTCCATCTGAACCCCGCTGAGAATGGGGACCGGGGACTGAAAACAG
GCAGAAAGTCCGGATTAGACCCGAGGACAAAGAAGGACAGGAAGATTCCAGAAGGGACGA
ATAGGAATTACAGCAGCAAAAATAATGCAAAGTGACAGAGAGGGGAAATAGAAAAATAAT
GGCTTACAAGATTAGACTCGGCGAGGAGAAAGAAGAAAGGAGAGAGGGCTGAATGAGAAT
GTTTTCATCTAGATGAGAAGATTTGAGAGAGCGGTCGTAGGTGAATGCGGAGTCCTGGAC
GTATCAAAACCGTGCTAACAAGTCATTTCCTCAACTTTTTgctctcttt
>NODE_217_length_1162_cov_32.476765
AAGTTGTAATGATTGCAAGCCCTAAACTCTTTGTCATTTTTAAAGTATTGAATATGTAAT
TATGAAGTTACATTTTTGCTTTACTTCTGTAACATTATCACCTTAAAAGTGCCTACCACT
GTATAATTTTCACATTACTCTAATCAAAAAATCCATAATGTCTTCAATGATGTGAATTAT
ATTTCATATGGCAGCAGGATATGTTAACATCGTGTGTTCTAACATACATGACAAATGCCA
GCGGAGGAACAAAGCATGACAAAGAAGATGGGATATAATTGAATCAGAAGGAAAATGTGC
CGGTATTGGTGACAGTGGGGGAGAACAACATTTAGACTATTGGTAGTTGAGAAAATGCCG
TGGCCTACCACTAACCTTCACATCCATATTAAAAGCAAGGTGTCACTGCATGCAAATTAG
AAGTAGCCGGGTAAAGCACTGTTAATGAACCCAGCCATTGAACTCCATACAGCAGGCTTG
TCGTTAGATAGGTGCACCATAAATAGTCCATTTGGCCGAGCGCCAGAGGGAGAAGCTAAG
GCAGAGTTACTAGCAGTAGGATAGGGCCTTTATTGTGTTATGACAGACAGAGGGGACGAT
CAGACAGGATAGAGATATGGGCTTTCCTTTCCAGATTAATTAAAGAAAGGATCAATTAAC
AGTGATGAAAACCATGGCAGCATACTGACTAGCTGATAGGCCAATCAAGCCTTGAAATGC
AGAGTAGTTGGCATGTTTTATCTCTCCAAACTTAATTGCAATTTTCCAGAGGGAATGACG
TGATCAAAATGGAGGGGTGAAATTAGCTCCACGTGAATAAAGTATTTATTTGATGCATTT
GTTCTGTGATTTCAGGACAAAGTACGCATTGTATTCATATAGGGGACATTTTTCGTCATG
CACACAGAAGTTTCTCTTTCCACAATTTATTCTCCCCCTGCTCACCTTTATTATGGTAAT
TGTGAACGCTGTTCCACTCCTCAACATTAGCTTTTGCTGAGTAGCAAAATGCCTTGGCTG
AGGACTATTTGCCCCACACTGCCCAATCATGCCAGATGCATGTGGTTATACAATATGGAG
CGTTCATGAATTAATTTGCATATTAGGACATGAATTTCATACCCCCTCACTGCTGCGGCT
GCTTTACGGCAGATTCGAGGCAATAATGACCTTACAGCAGATGAAAAGACCAAAGATTTG
ATGGCTCACTTGTTGGGGTAAAATGAATGCAGTATGTGCGACGAATTAAAGAAGGGAGTA
AAATATGCACACGGGGAGGCAATGAGGAAGTTTACTAGaggagcaaaagtaatgtagcaa
tgacctttaacccaagaaaact
>NODE_218_length_854_cov_27.373537
GTTGTAACATCTGGTACACCCACATAGGTTCTTTTCATATTTTACCTGATGCTGGGACTT
GGTGGGTAAATACAAAGCTGGCTTGACTGACACTTCTCCATGTCTTTTCTGTTGGTTTTG
CTGCACCTAACAACTTCCATATTTCTGTTCACTAAGTGTCTAATTGGATTTTGGTGACTT
CCTTGAACTGTCAGGAAAGCTCCACCAACAGCTGGCTTGTGAAGAGGCCTTGGAGGTTGA
CTTGATCTTTAAATATTAATCATCAAATGTGCATCTTGCAAGCGATTGCAGTATCTTTTT
TCACTTCAAACTTTGATCGTCAGAAATGGCACAGTTCAAATATAGGCCAGTACAGGGCAA
TTAGCCTCCAAACGGACACAAAGAGTAAAAACAATCATGAAATGCTTGGTTTCATAATAA
AGTTTATTCTATATTACAAATAGTATTTTGTTCTTGACTGCAAAATAGGAATGCATTATA
TTTACATACACAGGTATACAATTAATTATAACAAAGTTAGAGAAGCTCGCCTTATATCCC
CCAGGTTTCGTTTTTATCTCTCGATAAGATACTCTTTATCTTTCAAATATGATCTAGTAA
AAGTCTTTTCTAGCATGTTTGTGTAACACCTGCTATAACACTGAGCTAGGAGGACATTTT
TAGTTCCTACAAAACGTTTGAAGGTGGAAACTTTATCCGTGCTCTTTATCCCTGCAACAC
AAGTTGGCGACTAGCAGACAACCTTTGTTGCAGGGGAAGGGACGGGGCAGGAAGAAATGA
AAGACAGGATGTAACACTGGGGGGCAGATTCACAATGACAGTTGAGGACTCTTAGCTTGT
GTTGTTTATTAACACAGGGGAAAAAGGGTAACTTTGGGTATCTAGACACAGAATATGTTG
GCTACACGAGTAAAAGAGGTTTCCTTACAATTATCTAAAGGTGTTTCAGCCATATGTTTA
TTTAATATGAATGCCAATTAATGGGTTACTAAATGAATGCTTAGTCCTCTCATTTTCCAG
AAACAggtattatt
>NODE_219_length_1002_cov_35.365269
ACCTTTCCATTTATGAAATCCGGAATGTAACAAAATATCCCTCTAATACATGGCACTCAA
CCATTTTCATGAGTGTTATTAACACAAGTGTGCACAAGGGTGAGAGCAGGATGTGGTGAT
GCACTGCAGCCCCTACTGTACATATTTAATGCAAATTTTTGCATTCCCGCTGAAATGTGC
ATTTAGTATTGTTTAGCATCATACGTATGCTTTATAACCACTCAGCCTACACCTTTTGAC
TGTTCCTCAGCAAACAAAGTTTTGCCAGTTCGTAAAAAATTCCAGTTACTGTTAAGTCCC
CTGCTGAGAGGGGCCTGTTTCGGTGGAAACAGTTGAAACTCTCAAAACACAGTACAGAAC
ACATGGAGTTATTGGGTCTGTTCTGTTGTGTAAGTAAACATGTCGAGGGGTGGGCTACTT
TTTCATGGTTCAGGGGCCCCAACCCTCCCCTCACACAATTAACTTTTCCAGTGTAATGAG
ATGATTGATATGCTGGAAGTGTGTGCTTTAAGGAGATATTAATCATTCCCTCTGGTAATT
TTAATCATGCGTTCCATCATCCCCAGCTGCTGAGGATCACCTTCCTAGCAAACAAAGGGC
GGCCACGCCACTTGCATAGTCATTCTGTTCTAGTTTAACTTTATTTTATGCTGGTTCCTC
CCATCTGTTCGCACAAGCCTCCACAGCCCACGTTGCACGTTGACAAGCTGGGGAAGCAGT
GTGTGGGTGGGTGATTGTATGAGTGTGTCTGTGTGCATGTATGTGTGTAAACTTTAGAAA
CACAGGCATCTTTGAAATGGTAAATCTAATCCTCCAGGTCCGTGACTAGTTGGTACACCG
CCACCAGCCACCTCCACTAACACGTACAATAATGCATACAAACAGCGGGCATGCAAACAC
ACACACAGTCTCTCGCAGACACAATCAACTTGACACACTTACTGAAACACACAGAAACGT
ACACACAAGCACATATACCACATGGTGTGGGCAATATGTCAGAGCAAAGCATAAATTGGC
ATTTGAACCAGTCACTATTATTGGAAGTATGAAGAAATGCTGCAGGGAAGATTTGTTTAG
ATGACAAACAACTTGGAAACTCTTTCTCTCCCTTGACTGCCTTGAAAGTCAAAGAGActt
atatattcccaaaacactgattagttcatgttgagtgcctcc
>NODE_220_length_951_cov_26.945320
CAAACGTTCCATTCATTGCTCCTAGTGCTTTAGAGGAAAGCCATACAGCCTTGAAGAGGA
AAATGCAATTTTCTTTTTAATCTTTCTATTTTCAGGAACCAATCAGACAGAGAAAAGAAA
GACATGAAGAACACAGAAGAGAAAAGGAAAGCTGCAAAAGTTACAGAAAGCTTCATAGTG
AAATGGGTTGTGCAAAGTTTAGCTCAGCACCACTGACCTCTAGTGAAACCCCCACTGTGG
TCAAAAAGTGGGAGTTTAATTGCAACAATTTGATTTAGCTCAAAATAATTTCAATTCAGA
TCAGATCAGTGCTACTTTTGACTCATGCAAACTTAGGAGAACATCTGCACAGCTTGCCAA
TTTTGAGGCTAATAACCAGATAAAACCGGACTAATGGGATGTGGTGGAGTCCAGTCGGAG
TGGGGAAAGTATACTGCATTTCATACAAATTGTTTGGAGACACGAAGTCAAGGCTTACCC
AAGTCTGGCTTTAGCTCAGTAGGCAAGCTTAATTTCCGTGACATCTTTGCTGGAAAAAAG
AGAACATCCCTCTTTACAAACACACGTCTAAGCTAACACACGATGCCATGCAAAGCTAGA
TCACTAGCATTGGACTGGGATTGTGCACAAAGCCAAAGTACACAAAACAACAAAAAGGCT
GTGGAACAAGTGGCAGGGGATTGTTTTATTGACTATAGGAGCCAAAATGCGTTACACAGA
AGAAGACACGGCATAAGGAGTCAGAGACAACTCTGTATATCACAGAGGCATGCTGTGAAG
GACAAAACAAAAGAGGTGACCTCTGGTTGCACAAGCCCTGAAAGAGAGGTCTGGTAAGAC
ATATCAAAACTGCCATTCAGGTCCTTCATGCCAAAGGAGCATGCATCAAGAACAAGGAAG
TAACAAGGAACAGAAAATAATGTACAAGAGATGGAAGATAGCGAGAAAGATGGTTAAAAA
TTACTGAGGAATTCTTCTGCTAGTTATACAGTATTATCACTGGTTTGCAAATTGCTCCAT
CTTTTAAAAGAGTGAATAAAAATGAGCATGAATGAAGGCCTGTGATATTATTTTCTCtgt
ctgtaggagaaagaaataggagacagtgatgataaaaggcgacattaatca
>NODE_221_length_694_cov_29.623919
TATTAGCTGTGTCACTGTATGTGTTAGATGGATGTTAAGCTGTTGAAAAAAAATGCCAAA
AACCCAATTAGTCTTCACTCCTTAAAGCATGAACCAGCTTTTCAGTGTAGCTCTCGAGGC
TGATAGCAGGTGTTGCTAAATCTTCTTGGCACACTGCTTTAATCAGTTGTTTTTGTAATG
AAGTGGGGATTTTTCACAGTACACGATAGTTGTTCTCAGTGGATCTTTGTTAGAGGAATC
CTGAAGGGTTGTGTGACAGCCAGCTATCCACGAACAATGTTCTTTAGCATTTAGAATATG
TGGCAAAGATTGTCCTGAAATGACAGGTAGTCCTGCTCTGCTTGGGTTTAGTGGTGCTTG
CCTTTGGATCTCTTCTAGACTCTCTTTATTTATTTTTGCTTGTGGCCAGTAATGTGTTTA
TTTTTATTTTTCTTGCTTTTGTTTTTATTTCCCCCTCTTACATTTTTTTGTCCTGTGCTT
CGTGGTTTATCAGATTGAAATGGCGATTGAGACGCTCCAAAAATCTGAGGGTTTATCCAG
TCAGAGAAGCTCGCTGCTCAACAGCCATGTAAGTTGCTTTTACGAATGCTTGCCCTCGGC
TAACCTTAACTTTTGCTAAGCTCACTCTCTTGCTCTTCTGCCTCTCTCAAATCTCTGTAC
ATTTGGGTTCGGTGCTTGCTGTTTTTGTTGCTGGTTTTAATTGTTATAAATGCTGTAAAT
TTACTGGCTGCTATAGAAGCTTTTGCAGAGTTGTTATGCAGCAGGATCAAGTTTACTGAC
TGTTGGCATAAGGTCTTTGCACGGACCAGTCTGTGAATCTCTTTAGTTAATAAGCATTTG
TTCCCCCTTTTAGCTCCAGTGGCTGTTGgacaat
>NODE_222_length_759_cov_16.380764
CTATCAAAAAAAAAAAAGAAATCTATTGAAATATATAATAATCCTAGATGAACAGCATGC
AGTTTCACCACACTATCTTTCAGTATACTATTTCTTACCCAGCACTCATTACATGATAAG
TTGCTACAAGGAGGCACCGTGACAAAGAGCCCATACACTGGATTGATTCTGAAATGAAGC
CGGATGGAGTTGGGGTGGAGGTGTGTACAAAGGGGGTGAGTGGGCTCTGAATACAGCTGG
AGAGGTGAGAGGGACCTACTTGCAGCGTGGTTTGTTAAGAGCTGTTAATGTGCACATCCC
CTCATTCTGACAGAAGTAATCGCAGGGGTTGGCCAGCTCATCACAACGTTGGTTCTTGAA
CCCTGACGTGCAGCTGCAAAACATTGTGTTGGGAGTGATAAAAGGGCCCAGAGAATGTTG
AACTGTTGGCTGCTTGATGAATGGAGACTGACACACTAAACCCTTTCAGCAGCTTCAGTT
ATAAGATGGAGCAAGTCAGTGTTGTGTCTGCATCAAGCAAATTAGCAAAATAACTGATAT
GAACACAGATCAACTACACGGCTCACCAAGAGAGGGGGCACATCTGCAAGGGAAGAACCT
GTTACAGTAGTGTCACGTCTAATGTGTATTTTCTTGAGAAATAATAAAAAGGCAATTTTA
TTGCAGTCAATAGCTTTACAAACAAAACACCACAAAAATATCACTTATTTGTAACTTTAA
ATAGTTGGGCATAGTGTAGATATATGTCTAAAATATCAAAATGTCTCACGTTTTAAAAAT
ACAATTATATATGTGCATTGGTAAAGATGCTGTGCTGTGAAGATCACATCCTACCACAAA
CAGAAAAAACACAAAATACAATCATAATGTAGATAGTCTTCCTTGTACTTAAAGTGGTTG
GTAACATGATCACGAACATTTGGCAAATGTTAAACAGAa
>NODE_223_length_717_cov_14.595537
GCTCTGGAAAAAAAAACAATGATGCAAAAGATAAAACAAAGAAAAGCAACTACATCCTCA
CTGTGTGTTGGAGTCTTTGTGTGCACACAGCCACTCATCTGTGAGTGCTCTGCTGGAGCT
TTGCTCGAGTGCTGTCAACGTCTGCTCGCTGTGATATGTGTATGATTGAGAGTGTCGAGT
ATGTATGTGTGTCTTGTCTGTGTTCTTGTCAGCGGCTGCCGCAGGCACTCATGCGTCGCC
TCCGCACCACGACACACACCAGACACTGTTCTCTTGTTCCCCAGATCTTCTTCTGACCTT
TCCACCTTCCTCTCCCCCTCCCACACTAACACACACACACAACACTCTACTGAATCCATG
TTTTTCCCTTCTAGCTGGACAGCTCTCAGTCCCTGCTCTGTCTCTCTGCCATCCTCCACT
GTCCCGCATTCCTCTCTCTCTCACTCTCCCTCTCTTTCTTACTCTCTCTCTCTGGCTCAG
ACCCCGAGGCAGCTTGTTAGTGGGGAACTAAATATTGATTTGGCGGGCCTGTCGATGCCG
GGAGAATGAGCTAGTGTCCACCAGAGACCTCGGCACCGGCAGCCTGCTATCGACGTTTTC
CGTGGGCAGAACAGGGGTGGTGGAGGGGGGGCTGGAGCTGGTGTGCAGAGTGGAGGAGGA
GAAGAGCGGAGTATGACAAGGCTGAGACTCGCCCCCAGGTCCCTGTGGGGACCGCTGGGA
CCACCGCAGTCATCCCCCTTCACTGAAACAGACTTTTTCTATCCCCTTTCAAGTCCATCT
TGTTTTGTTTTTTATTTATTTATTTATTTATAATTTCTCCTCTCCTCTCTATCTGGCGGT
TTCCTCTGACTGTTGGATTTTTAAAAGCATATTGTCATATCAAGTGGACAACaggct
>NODE_224_length_380_cov_7.805263
TGAGAAGAAGATGTCGACCAAGTCGGACGGCAGGAAGGAGCAGGGGGGAGGCGGAGCGTC
TCCTGCAGTGGATGCCATTAAACCTCCGGGACTCCTGGACTCTTCCCTGCCGTCCTCCAG
CCAGGCGGCCTCGCCACCCGGCCTGGACCTGCGGGGCGGAGTGGGGTCGGACCTGAAGGT
GTCCGGCTCCCAGTTGCTGTCCTCGCTGTCGCTGCCCCCCCATTCCATGGCCCACGAGTC
CCAGCTACACATCAAAGGTGACCCGCACTACTCCTTCAACCACCCGTTCTCCATCAACAA
CCTCATGTCGTCCTCAGAGCAGCAGCACAAACTGGACCTGAAGGCCTACGAGGCACTGCA
GTACTCCTCTTACAATGCCAGCGGGGCATCTGGCCTTGGGGGCAGGACCATGGAGTCGCT
GGAGGCCTCCTACTACCAGGGGGTGTATCCCAGACCGCTGCTCAACACCTCGTAGCTGCT
GCTGCACCTCCTGTCTGGACTCTCTGCATGCAGCTGTCCTGGACTTCCTGAGTGACTGTG
ATGAACCGGAgactctggac
>NODE_225_length_770_cov_31.925974
CAGCGCCGCACTGAATATCTCTGCTGTATAGTGCAGCTGTGGGTCAGGAATCATATGTTG
GTACTTCAGTCTCAAAGTTACCGTGAGCTTCCAGTGGAGCATTAGCAGAGTTTGTCTCCC
TGTTGATGGCAATAGGAGAGGACAAGCTCTTCCAGGGCCGGAGCTTTTAGCCTCTTTTAT
GTGTCCTTTCGCATTGGTGTCAGTCTGTCAATAATTCACAAGGCCAGCAGGGTGGCATTT
GGGTGAAATAAAAGCCCTGAAATTCGAGATTAGAATGTGATGACGGGCTTTGTTCCATGC
CGGTGTCAGAGTGCTCATACGCTCAAAGGAGGGGAAGATGAATGTTTTTTCCCCGCTTTC
CTTTATCACTGAGGGCTGAATTGTGCATCTTTTGCGAGTGTGTTTGTGCGTGGCAGGCGA
GAAAACCCAGACTGTCTGCTGAGCTGTATCTGCGTCTCCAGCAGGGCAGCTGATTTGGTT
TGTGAAGTATGTTAATAATCAAATGATCAACAAATAACAGATGTATTAGTTCATGCAGCT
TGAAATGTCAAGGAGGCTAAAAGCGGAAATCTAATACAGAAAGCCCAGTTGCATTGTATT
ATTTTCTGTGACAAACCCTCCGGTCCAAATTACGTAGAGCCTCCTACAGTGAGTAATCTT
TACAGAAAACGGCGCCAATATTTTGTAATTAAGCTGCAGTAAGACAACGAGCACTGCCAC
AGATGGAAGTTGCAGAACTCGTATCACTTTTGTTTTTTTGTTTTTTTCTCTCAGTGTGGA
GGTGGATGGGGGAAGTTAAAAAAAAAAAAAATGCCCCGTGATTGAAAAGGAAAGTAATAA
ATGAATACTTGACTTATTGAATTACTCACTCGGTCTCGAGCTAACAAGAACAGTCCATga
gtgagaagaagggatatcagctgttgtgccactttccaccttcatcacat
>NODE_226_length_780_cov_37.788460
TATGAATGTGAAATGTTGGTGTTTTTTGGCAATATGATGCGGTGCAGTGTTGGATGAGAT
TTGATTGATTTAATCAGTATTTTGGATAACAGCTGGTGCGTCAGTTGCACCGCAAATGTG
GAATCCAGCCTTTAAACGATTTACAGCAGCAAAATAACTACGTGTAGTTGGAATAATGTT
GTGTTTTGGCGCACTGAGGAGCTGCCAGTTTCCTCATCGGGGTGCTGAGCGGCTGCAGTT
GACCATACAAGGGGCTCTGCGCTGTCTCCGAGTTCCACCTTAAATGCGTTTTGGCCCCGC
TTGCTCCCTGTAGTTTAGGTTTTTTGTCCTCCCGCAGCAGCTGTCACCCTGCATTACTCG
CAGTCAGCTAAATGAAACATTATTCTAAACATATGCATCGTAATCAGTCCGGTCACACTT
ACAAGAACACGCGTTAATAAGGCAATCAATCACTCTGGAACAAGCAAGTTGTTCTGTAAC
AGCTCATAAACAGTGTGTAATGAAGAATTGGAGGTTAGCATGACACGGCGCTGATCAGAT
AATCAATGTCAAAGATGCGATGAATGTCAGTAAATGTAGTTTTCATGTCGTTTCTATAAA
ATCCTCAATTTACAACAAGCAGTTCAATTACCCTGAAAATACAGTCAATTAAATAGGGGT
GATTGGACAGTAGGGGCAGGATCATCGATCTTTGCATTTCTATCTCGCTGGTGGACATTT
AATTTGGTTTTTCTATTAGCACCGAAATAAAGAAAATATAAAATATATTAAACAACCCCA
AAGATTTATTTTCTTGTCAAAAACCATTCAGTGAAGGTGACAGACAGTCTTCTCTGCATT
ATGATGAATTCTTTTTTCTGTCTTGCACATTGGATACAAAACTAATCGTGTTATTGTGGC
CAGTGTTTTTCTGGCCTCTTGTCTTTTCCCTTCTCCACTTCCATCTATCTCGGTGCCTTt
>NODE_227_length_951_cov_38.325974
CCAAGTTACCGTGGCGACGCTCCAGACTGACCCTCCGAAGCCGCACCATAGCCAGACCAT
TGACCGTTGCTTCCAAGGACTTTAGGATGCTGCGAGCCTCCTCTACGTTGCCTGTGCAAA
AAAAAAAGCAAAATATTATTAGCCTGGCCAGACTCCAGTGAAATTATACGTGATCTTCTT
TTAAGTTCCTCCCCTTTTGGTTTGTAGTGTTCAATTTACATGCTGGTTTAACTTTGACAC
TCACCTTGCTGCTCCTCAAAAGCTGCCCACAACAGGTGGATGGCCGGCTTCTTGGGCAGA
TGGATGGTGCAAGCCTTCTTGTAGACATGTCTCACACCATCAGTGCTGTAGCCCTCTAGA
TATTTTGCATACTTCAGAGTGAAAAAGAGAAAGCAAGTTGGAAGAGATGCAGGAGAGGAC
AGAGACAAAGAACAGAGGAGAAAGAGAAAGGCAAAAGAGACAACACATTTTAAACTAAAA
TTTTCAGTTGGCAGAAACAGTGAATTTCTTCATTGACAAGATCGTTTTTAGAAATTTTCT
GTGTAAACCCATCAGCACCTTCATGGAACCAATTAGATAAGTTTCTGTAAGGTAGTGGGA
GACGAAGAAGATGCAACGTAGTAGTTGGCAAATGCTGCAGTCAAATCTTGTGTGGCAAGC
TGGCCATCCCCTAATACAACAGATACAGTCACATATCAACGTTACACGCAAAGAGAGTGC
AGGACGATTTACTGTGTCGATGTGATATCATCGTTGATGGGGGAAGTGCAGGGAGGTAGC
AGGAGTGAGAGAGTGGATTAAGGTGGCGTTACCTTGATCCAAAACTCCTCGTAGAGTGCA
CAGGCGATGAGACAGCGTTCAAAGAGAACAACCACGCGCTCCGGAGTGCCGTTTTCAATT
TCAAAGTCCAGGTACTCCTTCCAGTTGTTGAGTTGCGGCTTCTCTAAGGCTTTGACATGG
AAGTAAGGTCTCTTAATCTTACGGGGAAAAAAAATTATAATTAGTTTGACAATAAAGTCA
AGACTGAACATATTTTGAACAATGTGAAGAAAACACAACACCTACCCCTTCCTCAAAGGC
CCATCGCTTGCTGACTTCATGTTCGTTGTGGTTGAACACTTcttgccgaac
>NODE_228_length_738_cov_37.737129
TTCATTGTTATTTGGAAGAGGAAACTCGTACTGACAGCTAGATTTTTTGTGTGTATTTCC
GTGCACTATATTTACTTGTGTATACAGTAATGTGAACAGTTTGGGTAAAACTCCACTTTA
GCTGTAAGGCGTAGTTATTGCCGTCCTTTTCAGTGGAGTATAAGATCCATCTTTGTCCTT
GGGACATTTGCTGCTAGAGCTGGTAGATTTGAACAAGATTTAAGAACTATAAAAAAAAAT
ATGAGAGGCAAAAAAAAGGAGAGGGATATGGATTGAGACGGAGAAGTAGCAGGCTGATTA
CAAGGTGTCAAAATTGCCAGGAGCAAGAAGGTGAAAGCAATCAGGGGTGAGAAGAGTGCA
GCATTCGTGAGGGGCAACTAATTATCCATCTCATTTGTGGAGAGAAGCATTTGAGGCAGC
TCTAGCCCACTGAATGGTGACAGATTGGTGCGGAGGAGAGGGGAGGTGTTAGAACAATGG
AGCCCAGCTCACCATCATTACTGCATGCTAATCAGCAGTGCTTCTGCACCACCAGTCGGT
GCTGCAGAGAGTTCGGGGAGACAGGGAAGTCACCGGCTACAGGGGACTATAGTCCGGAAG
AGAGGGAGGAAACGGACTCATGGTTTATCTGCTGGCGCTCTACCACTTCTTATTTGAGCG
TATAGGTTATCCAACAGAGACTGATCTCTGTGGTCTGTGTTATCAGCTTGTACTTGCAAG
ATGATTACACTGGGAGTGTTGAGAGTGTTTTTCTGTACATTGAGCGGAATATTAGCTCAC
TGTGTGGTGTAATGCACAGTATACATGTGGGGAATGTCATTAAAAGTTTGGATAATAAAT
AGAAAGTAGCAGAATAAGTTTTTGTGTTTTAGCATAACTTCACGCCTGCTGCTGTACATA
TACTACACAactcttaaa
>NODE_229_length_1049_cov_31.771212
AATGTCACCTTGAAAACCTACGATGTTGAAATGTTATGTGTATACATTAATAATCATATG
ACAGTCACAGTGGTATTGTTGTTTTATTATTAGGATCATTTTGCACATTTTGCACATTTT
AAAACATGCCTATTTGCACTTTTACTCAAGTGACATTCATAGTGCAGGACTTGTGCTATT
GCGAAATTTTAATTCGCACTATTGTTATTTTTAGTCAGGTATAGGATCTAAATACTTCCT
CCACTACTGCTTAGAACTCAGAATAACAAACTTACAGTTCCACTGTCAACATCTCTTACC
CTGCTGCTTTCCCCCCTATTCTCTTTCCAGTTTTCTCCCTCCAAGCTTTTGCCATCGTAT
CCATGTCTTTTATCACAATTTTGACCCACAGAAAGGAATTCTCACAAGATATCAAAACAA
AAATCTATATTTAATATGGGAGCAATTACAAAGCAAAGTTGGCTGCACAGGGCTGTTGTC
ACCAGAGCGCGTGTTTTTCATCAAATAGGTCATTAGACGATGATGGATGTAAACCTATAA
AGTATCTAAACTGGACCTTTTAACAAACCACGAGCAACACTATCATTTCTCTAATAGAAC
CTGCTGACCGTGTCATTCCCTCCTGCCATTTGTCATTTTTCCTTGTGAAATAATCAATAT
CTGGGCGCTTTGAAATAAATAATATAAAAGTCATAGTAACCTACCCGAGGAGCAACAAAA
ATAGACTTATGGAGCACTCCGAAGGCCTATATGGCCTCAGGCCAGTGTCTGCTGCATGTT
TCTAATCAATGCATAATATGAATTGTGTTTTTTAGAGCACAGACTACAGGATTTTAGTTT
GCACCGCTTCTTTTCAAGCTTACCATCTGTTGTGTTGCTTCCACTATGTTGGACTGATTT
CGCAGTACCAGAGCAGTATGTGTGGCATAAACGTTACTGGGCAAAGCAATGATCTCTGTG
CAGGCCAGTTATGATAAATGTCCACAGGAAGTAACGTTAAATACGAGTCTTTGTGTTGTT
TTAAAGACAAATATTCAGCCCTGTATATGAGCATAGGCTAGGTAGGTTGGTAAAGAAATT
GTAAGATACAAATAATACCATGGTCAATCAGTCTGTCAGTATTTACATTATGAAGTCAAT
GCTCAAATATTTAGCATTTTGCACAAGAATTTCTCATTTTATATGACAGCTATCGTATTA
TGCACAAATGTGTTTTGTTTCTTTTTACt
>NODE_230_length_864_cov_20.108797
ATCATAGCGATGACACTTGGCTGGTGCTTTTTGTCTATCCGTTTTGTTATAAAGCCCCAG
TTACAGTGTTCATTTGATGCTGCTCAGTCAACACAAGTCTCACACTGGCTCAGGCAGAGC
AGAGAGAATCAGCATGAGGGTGGATTGATTTTTGGCTGGGTGCGGACAGTGAGCAAGAGA
CAGTAGGCCTCCAGACAGAAGCTTGGCTGGACTCTGTGAAGACTGGAGCCTTCTGTGAGG
TTGCCTGCCCCACCACATGGAGTGCTCCAACAGTGACCCTGCGCAAACTGGCAACTGCCA
ACCGTCTGCTTCCGTCTGCTTGGCATATTTGGCCATTTAGTGGGCGCTTGTGAAGATCAA
ATGGGTTAAGATCGCCCCTCTTAGTGAGCGGGGAAAAAAGAACATCAAAAAGGTGTAAAT
TTCACTTCCCCACTTTTGATTAAGTCAAGCATGAAAAGAAATGTAATACTCTCAAGTGGC
AAGGGTTTACACTATTGATGCTGTTACTTCTGCTTCAGGAGGCCCAATCAGCCGACAGGG
AGCTGAGTAAACTCGCCCTGAGTTTTAGGGGAGGCCAGATGGAGGGCTTTTGCTGTGCCT
GAAAAGACAGCTTAAGAGCTCGCCTCCTCAATCCCACTCAATACTGACTGTGTGAAATCC
TGGCCCTGGCTAACCCCCCAACCCACCCGCCTTTTCCAAAGCTGGTGGCTACCACCATAT
GGGCTTGTTTAAAAACTCCCACAGGCTGGTACAAAGCACAACAACACAGTTTTCATATCA
AGTACTCTCTCAAAGAGGCCCCCCCTCTGACTCCTTCCCTTCCGATTCCAAAGGCTGTCA
CGGGTTCTGCTCTGATTAATAGTTGGTGTTGGCCGTCTGTTTTGGCAGATCATTTTGTGC
GATGATTAATATGATTTTGCCAGCTCAATCCAGATTTCATATGTTACTAAAGGAGCTGCT
GACTGACTGGATGTTTGCCTTTCCACCTGCAAAAAAAACACCCCCAGATATTGGAGAGAT
ATTAGTGGTGTGACCCTTCTGACt
>NODE_231_length_751_cov_24.162451
TTTGGATTCCATCCAAGGGTGAGGTGATGATGTGAGTAGATACGACATCACTGGCCTGAG
GATGAGTCTGCCTGAGTAGCGACCTCAGTATCTTCGCCACACGTGACACCCGGTTGAATC
TCCAAGAGGAAACTATTGTCTTGACACAACGGCAGGTGATGCATTATGACTTTTACTGGA
ATGTGTACACGCTTACACCCATGCACATATTTACAATGGCTGTCAGTGGTTGATGATTTG
AAGATAATTACAGTGTATTTATTTTCTCCTGCTCTTCCCTCTGTCTCTCCCTCCGACTCC
CGCCCCTCCAGATTGTGAAGTCGAGCCTCTAGCAGTGTAGTGCTGAAGGTGTGTTTGTGC
TGTTATGCCCTCTGGCTTGGCTGCCAGCTTACTCCCACTGATCTGAGCCAGAAGGCAGAC
TGCCGAGGAATACCGATCACCTTGCCCAGACCGAATCCTTTGAGCTCTCTCTGGCATCTT
TCCCCCTTCTGCCAGTTTCCTCCTCTGCTCCTCTCTTCCCCCTTCTGAAGTTGACAACAA
AGACATCCTCAGGGTCCTCCTTGATGTGAGACCCACTCTTGATCTTTTTTCCCTATGTTT
TTGTACCTTATAGTTGCACTACTTTCATATTCCGCTAGCACAATATTTACACACCAGAAG
ACAAAGAAACAGGGGTCTTTTCATGTAGAAACCCCTGCCAACATGTTAATCACCTGAAGA
CCTGTAGTGGTCATGTTGGCCCGGCAGAGGCAAGACATTAGTGAGGCACCTCTGCACACT
GCCTCCTATTTGACCAGAGCTGCAAGATATTTTGCAGGTTGTACAAGAGTATCTATCTAT
CTATCTATCTATCTATCTATCTATCTATCTATCTATCTATCTATCTATCTATGCTTTGGG
CGCACACTGCTCTGTCAtcagggcaccgtcc
>NODE_232_length_953_cov_40.980064
ACACCCAAGTGTTATAAGGTGTGAAGCATGTGCTGCACATGTACATGCTACACATACACT
GCTATGCACACACACATGCAATATTCTGCAAACACACACTGCGCTTGAAGTTTGGCCTTG
GCCTTTGCTATACAACCAGCCAGCACTGAAGTGAATATGTTTCATTTCCTCTCTCCGTCT
CCATCTCCTGCTCTTTTACAGGACGGGTGTCTTTTAGCAGCTCACATCACAGAACCCTAC
AAACGGCAATTAAAACGGATGTGCAACACTGGCTCTGTATAGGGAGAGAGTGCGGAGAGA
GAGAAAGAAAAGAGAAATGAGAGGGGACATGAGCGAGGGAGGCCAAAAGAAAGGAAGAAA
GAAAGAAAGTGAGAAAGTATGCGAGGGAAAATGTACAGCACCACCTCTCCTTCAAAACCA
GGACTGATACTGTGTCTATTGATCTTTATAACAATAGCAGCAAGCTGTAAAATGTTTGAT
GGTTTTGTACAGATCTTAGTCCCCCTCATTCATAATTACTGCTACACATGTAGAACCAAG
GGCAACTTCAGAAGGGGCGCTGTTTGAAAAGCTGCTGCCAGACTGTAGGGATGATGGGAA
ATCTCAGCGGGGCCTCACGGTAGCTCCAAGCCCTAAGGCTATCATTCCTCCTGCCGAACA
CCTGCAGCAACTTAAGTTTTACAAAGATCAAATTATGGAGCTGATTTTAAATAAGAAATG
AGACCAACCTCGTCCCTTTACTCACAAAGTTACTCTGCTTTATTTTGATTTCTGACTTTG
ATGCTGTAGGTTTCTGAGAAAAGTCAGCAGTGCTCATTTTACAGAAATCCAACGTCTCGT
ATTTTGCGCAAAGTGACCTAAACTCTTTCAAGTTCAAGTTAGGCATTAGCATTTAGTGTT
GACAAATGCATGTCTCAGTTTGTTTGCACGTAGTTTAAATGCAAATGTGGATGTGCTCCC
TCTTTTCCCGTTTTGTTGCTTTGTCAATGTGTTGTTTGCATTTCAAAACCACAGTGAGAA
TTAGTACTGCTACAGCTATAACTGCTCTGCCTCAGAATGTTCTTAGCCTGGAGAAACAGT
GACACTCTAGCCTGAACAAACAAGCAGTCCAGAGTCTTTGCAACTTCCAGTCC
>NODE_233_length_678_cov_32.966076
AAAAAAAAAAGTCACACTACACTGGCAATACATAACACCACCGAGACAAAGAATCTTCAT
TGTTTCAGGGTTCCTATAAATATCTAGAGGTTATGCTAATAGATATGGGACATAGCAGAA
TGATTAATGTGTGTGTTGTGCGAGGGAGAGGAACTGTGTGAAGGCACGTCACATCACACT
GTCAAGACAGGCCCTTTCTTTCCCCCCCATGCACTTGGAGAGGCTGGCAGTTACCCAGTC
CTCCATGAGCACACGCCGTGGACTGGTTCTGAACTGGTTCCCTCACTTGGGGCTAGCCTG
GGACCAAACCCGCGTCACCTCTAATTAGGGGAGGCGCCCAGGCACAGGCATAACGAGCTG
ATGAATAATTAGAATTGGAGGAAATTGTGCAGCCAGGGTGGCAAATCTGGAGGGACAAGT
GCTGAAAACAAGGCAAGCAGCATTAAGTCCACAGTCAGTCAAATCTGTGAACTTGGCCAG
CGGCGTTAACACTAGGCCTGTGTGAAGAGGAATAAAGCTCCAGCACTGGTGGCCAGCCAA
GGCCATAGTCAGACCCCCAGGGTCGATTAAAGGAACAAATAAGATGTGGGTGATAAATGA
ATCCATAAATTGCCAGCGATGAATATTAATTCCTTAAAGCTCTGGCGCTGTGAGAATGCT
AAACCACGTGCAAAAGCATGCAGAGTGTTGATACCGTGATACTGTGTCACCATTTTTGAG
GCAGCATGTCAGAATCCCAATAAATGATTGACAGTCATATTTGGCTGCAAGTACTGTTCT
CACTTCCAACACCCATGATGGGGTGAAATTAGCCTAGCCGCTCTTTATTTGTAAAAGAAG
tcaaaaggttgcccaaac
>NODE_234_length_695_cov_16.017265
ATTATTTTCTCATTGTAAAAAGAAAAACTTCATTGAGTTGTTTTAGTGCTCTACCTACAG
CACAGCCAGTGTGCAGATGGAGAGCCGGGGGGTCTCTATGCAACAACACAGAGGAAAGAA
GCGAAACACAATCCAGACATTGTTTACCCTGTTTCTGATGTAAAGGCCACTTACTGTCGT
GTCCAATGCCTAACCCTTAATTTGCTGCTCCAGCCTTTGAAGTGTGTGCATATTTCTGTT
TCCTGACACTACCTTTCCTCTCGCTCTCCCTTTCTCTCTCGCTCTCTCTCCTCCGAGCCC
CAGCAGTTGATATTGCAACTGGATAGGCCATGTTTCCATGTAGGGGCTCTTTTTTGGCCT
GCTCTGATGATAGAAAACACAAGTGGGGAAGGGGAAACGGAGCGCTGGGCGCACAGATCC
ACAGAGAGGCCCCGGCCCCAGCCCTGGCCCAGACAACGCTGCAGGGGATTAGAGCACACC
CTGGCAGCAGAATGGTTTCACTTAAGAATTTCAGTAATCACTTTTAGGAGTGTAATATAT
AGCTGACCTTCGGCAGCGCCACACGACCCCCCGCTCCCCTAGCCATTTGATCAAAGGAAG
CGGCAGTGGCTGTGCAAACAGGCGCTATCAGTGGACTCCAATGGATTTACTGCCTGCTTC
TTCTCTCTTGTCTCCCCTGAGTCGTGTGCTGATACATACTGAAACCCAGTTTCATCTTAC
AGAACCTATTTTTCTCCCAGTACTAATTTACGGGCAAGATCATGACTTGAGGGAACTTAA
AGGAGGCAGAGGAGGACGAGGGAATGGAGAGAGGGAGGGAGGGGGAGGCTCAGGAGGCCT
CAGGGAAGGGGAGAGTGTGGAGgtgggagcagctc
>NODE_235_length_429_cov_29.172495
AAAGGGGAGGGGCTCTACCTCCTGTTAACGTCGGAAAAGAAAAGTAGACCTTTTTAGGCT
CTCAAACTAAAGCATTCATTTGAGCTGAAACAACCATGGAGAGACAACCTCCCATTTGAT
ACAGCTAATAGTCCCTTAATAAATTCCATTTTTTTACATTAGGGATTTCTTTTTGTGATC
TTTTAGTCACGTTACAACACACTCCACAATACAGTTTTTCTGGTGTGGTTTAACTTTTAA
GTAATTGTTGGGTGCCGGGCCGTGCAAAACCATATTAACTGGGAGGTTGAGAGCGTTTGG
TGGTTCTCCAGTGGAGGGGTCCCCCTCCCCTTCCCCCTCCTGCCTGTGGTTTGGGAAGGC
TGCCTGTGTTCCCCCTGGCCGCCTGACAGAACTCCCCTTGGTCAAACTGTACCTTGTCTT
CTTATTCCACCTGCCAATAGAAACGCTTTCAGTCAACGATCCCCCGGATGTTCTGGACAG
GCAGAAATGCCTAACTGCCTTGGCTTCTCTACGCCACGCTAAGTGGTTCCAGGTTTGGAC
CTTGTCTTTATTTGTCTCTAAAACAGAAGTAGTTTTCAGTTTGGTTTTATGCTGTTTGTT
CTTTTGTCT
>NODE_236_length_612_cov_21.735294
GTGACTTCACTTCCCAATTTAGAGGGTGAGGGTGAGAGAGAGAGAGAGAGAGAGAGAGAG
AGGAGAGAAAAAAACTTGTCATCCGGTTATGGTCTGTGCGCAAAAAAACTGCAATGGTTT
GCGCCATAGAGCCGATGCAGCCGTGCATGAATTGAAGTGAGGTTAGAGGCTAAATTAGCA
GTTAGATTCCCAAAGCGACTAAATGACAAAGAGTGCGAGGCTGCTGCGATGGACTGTACG
ATAAAGGTAAGTGTCTGGTTTGTTTTTGACGCCGCCGGTGGAGCTGACAGGCGGCCACCC
ACACCAGAGTCTGCGGAGTGAGAGAGGCGAGGCGGTGATGCGAGCTCCCCACTCTTTCCT
TCTTGTACAAAATTTCCTCTTCCTTCCCGTTCGTGGTTGTATGTCGGCTCTATAATAACA
CAACTAACCACTACATCTTTACACTCAGATAAAAATTGGTGGCCGGTTAAAAGCTGCGCG
TAAAAGCGCGTTTCCAAACGTTTTGACGTGTTTTTCTTTTCCCTCTCCGTCTAATTTGCT
GCGTTTAATCGTCCCGCACAATCCACGGAGCCGCCAACAAAAATAAGGCACGAAGAGTGA
AACTGCTGCACATCTCAGCGAGCTGACAGAACCGATTGTTTCTTTAAGGAAGAGTCAGTT
AACGCAGGGATGCAGCGCTTCAGGGCAGGTGTCCCTGAAGGCGCCGCGGATCAGACCGGA
GCAGGAGGACCGTCGGATGACTGGTATTTCACATTTCACACAGTTTACAGCTTCACCTGC
CGATGCTctcct
>NODE_237_length_842_cov_25.947744
AAAACTAATTATTTTCAGTGTTAACTAAGCTAGTATTATTACAGCAATCGTGGCTGATAA
GTAGATAATCATAATATAATCTTAGCCATAGTATGCTGATATGTAAGATTAGCATCTTAA
GTGTATTGTGGAGGTTCTGCATCTGCAGTCTGTTGGGCCAAAGCTATTACAGTAAGACAC
AGGTTGTAAAAATAACAGGTTCATCTAATGTGAAACTGCTCAGACCTCATCTACCTGCTT
CTCTTGCCTCAGTCTTTTTGGTCACATCCTTCCCCCTGCCTATCTCTCTCTCTATCTCTT
TCTCTCTCTCTCTCTCTCTCTGACATTCACTCAGTCCCTGCAGTCTTATTGACCTTGGTT
CCTTCTCATTTGCATCCACCATTTTTCATTCTTCGGAATATGGCGTTGGGGGACTTTTCC
ATCATTAAGTGAATTTACAGCGATTTCCTTATGTGTTTTCTCCAAGGGATTGGGTTATGA
GATGCACATTAAATATCCATTAATACCTCATTATCCCACTGATAAGATTACCATGATAAT
GAGGCAGAAATTCTAATTGTTTCACTTCTTGTTGTGCCACTCATTTAATCATCCACCTGA
AAGACAAGTACTGTGCGCCCCTACCTTGAAGACTGTAAACACGGACAGCGGGATAGAGCT
CTCCCACTGCCAATGAGAGCCCTGCCCCCGCCAACAGCAGCACACACTGTTGCCTGGGTG
CTGGCATGCGTGCATGCTCATGGCGTGTGTGGGCCATGAAGTGGAAGCATTACGTACCAG
GGGGTGCATCTACCACAGGTTGACTTTTTGGTCATGAGCCTTGGACGCTGACTCCCACTC
ACACCTGCTAGCTCTTTTCCCCGTACTCGACATTCTTCCGCCTTGTTAAGCCATGGCTTC
CCAAATGGAGATGGAGGGACACTGAGCTGAGGACTTTGTGGGAGGGTGGACAAAGCAGTA
ATTTGGTTGTGAATAATGCTAGGCCTAATCAACAGCACAAAGtcatcaccctggaggcca
ag
>NODE_238_length_793_cov_23.832283
TGAGGAGAGGGGTGAGAGCATTGGGGGTGCGGGGCTGACAGGTGGAAAAAAACACTCTCA
TCTGACTAGCCTCCTCTATCCTTCCATGGGGCCCCGTATGAGCAAAGTAATGAAGTCCAA
ATTACAGCACAGGATTGCTAAGAACAAGCCTCTATTGTTTGCCCTCGGGGCACACTAAAG
CACACTAAATGAGTGTCACAGCAAGCAGCGGGGCACAGACCGTTACTGCACTATTTAGTC
TGTCCCCGTTGTCTCAAGACGGCCCCGTTTCAGAGGTTCTCAGATCAGACAAATACTGCT
CCCCTCCTCCCCCCTCCTTCGCCTTCACCCTTCCTCTGTACAGCTAACCCCTCCCCAACT
CCTCACCCCAAAATAGGCCAAATCTCCTCTATTGTGTTTCGACTGCCTAGTGTGAAATTC
ACTGTGACGTTAAATGTTTTCTAATGAATAATTACTGAATGGATATGCAGGGGGAATATG
TGTAATGGATTGTAGACTGCATTTTAAAGACGTCTTTTTTGTCTCTGCTCCGTGGTATTT
ACAGGACAAAAACACTTGGCCTTTCTCAGAAGAAATGAGGGCCATAGGCGGAGGATAGAG
GCAAGGGAGGAGGGGGGAAGGAGGGCTTTGTGTCAATTAGATCCAATGGATTATCTTTTT
TAATGTTTTTACAGAGAGACTTGAGAATCAAAGGACTTCTGCTTCCAAAGGAGAGAGAAA
AAAATACAAAACCAACAAAAGCTGTGAAAACCTTTGGTCTAAGTGTTGGTGCTGCGAATG
CAAAACAGATTGGTGGAATTTTTCCCACTATGCTTCTTAAATGTGCCGCTGTTTTGGGCT
TGCCGAGTCCATTTGCACAGTGTGTTGTGTTTGCTTGGTGCGTCAGCTCAAGGGAACTAT
GGGCTGCTAGCCAAGGTCCCTGTGGGTTGTGTAGCGATCATTatcttctgtctgttcatc
tgcacaatcacag
>NODE_239_length_614_cov_23.982084
TGTATTGCCAGGCCTATCAATGAGGAACGCGCAGGAGGAGGAGCCTCAGGATCCTCAGCT
GGTGCGACTGGACAACATGCTACTGGCGGAGGGGGTCGCGGGGCCAGAGAAGGGCGGCGG
GGCTGCTGCTGCTGTGTCTGCTGCCACCAGCTCGGGAGGGATGTCACCTGACAGCTCACT
CGAGCACTCCGACTACAAAAGCAAGTTGAGCCAGATTCGCAGTATCTACCACACTGAGCT
GGAGAAGTATGAGCAGGTACCGTGTCGCAACAGGGAATGAGTGCTGACATTGCCTGTACA
CGCTTGCCTCTACTGCAGCTGCCTGCCAGGAGCGTAATACATAGGCATGTTAGGTCTAGT
GTTCACATCACATAACTTTGCTTTTATGGGAAATACATTTATCTTAATTTCTGTCACGTA
TAAACACCGCAAAAGGTGCCTTATCAGTGTAACAATGTGCACTGAAGTCCTATGTTGGTC
TTCAGATCTGTTGTGAATCACTCATCAGATGCATAAATAGGTATTTCTTATAGCACAAAC
TAAAACCTTTCCTCAGTCGATAAAATAGCCTACATACATTTGCTGCACATGTACAGAAAC
TCTTGTTCTGAGCTGATTTACTGAAACGCTAAATTTACCAGCAGGACAAAAACAATTGTG
CGAAGCACAGTTCTGATTATAGTTGTAAAGGTTTGTAGTGTATATTCAGAGGTGTTTCTA
TTATTCATGTAAATGGAGAGGATATAAAAATTAGCAACACCTCAACATAAtgtagaacat
cacctttaactatg
>NODE_240_length_611_cov_16.335516
ATGCTGGGTGTGTTTCAGACATGAAGTATGGTGATATGACTACACTCAGCTGAGACTGGA
CAGGCTAATCAGGCCGTGATTTGACTTGCCTGTCCAATCGCATGCTTCTTTTGGTGCAGT
GAGGTCATGTCATTTTACTCCTTTTGAAGACACATCACACAAGAGTCACAGATCACACCC
TTTTCAGTACAGTAGTGCACTATAGGAAACTGCTGTATTATGAGTTTTTAAGAGGTCAGA
TATGTTCTTTGTTTGCTGACCTCTCCCTCTCGGTCTCACAGAGCGAAGTGCGTGCCGTGT
GGACCAGATCTCAGGGGCGTACGGCTGGTGGGGGGAGCGTACCCTTTTCCTAACCTCCCT
CCACTCCTGTCGCACCGAGAACTATGTCCCGGGACTGCACCTGCTCACCTTCCAGCACCC
CCGCAACGACTCCCAGCCTGACAAGGTACAGAGTCCAAATCTTAAATAAAAACTGTACTA
GTTGTGATTGTAACAGCTTCCCTTTCCTCCTTCCTTCCTCCAATATTGCTTTGACTCCAC
TGCAGTTCTCCAACTTGACTATTATGATTGTGTTGTTTATTGTTCATTCCTCTATTGAGT
TCTTTGCTTTTTAATGTCTTGACTCCAGTGCTTCTCTTTTTTAATTTCTCTGTTTGTTTT
GCATAGACAAGGTTCTTTTTTTCAACCTCGCTGTTTAACTTATAGTGCACTTTTCAGAGA
ATAGTGCTTCTGTTGATGTTTTTCAACTTCCATCCATCCTCCACTGTCCTTCCAcctcct
cactcctccac
>NODE_241_length_737_cov_20.583447
ATAAGCTGTGGCATGGCCACATTATGTTGCCACTTGTATTTACATGGCAACTGCCTCTGA
AGGTACAATCCATCAGAGCTTTGCCTTTACCTTACATGAGGCCGACGCCATTACTCCACA
TTTTTTACTTTAATTACAATGTTATGGCTTACTCGCTCGCAAGGTTACAACAAAGAATAA
ATCAAACTTCATTAAAAGTCTCAGTAACTCAACGCATGAGCACACAAAATCATCACAGAA
CCAACCAGATTATATTCCAAACTAACTCCATGCATCTCATAAGGAGGTTGTTTTCCTTTT
TCATATTTCATAAATATGAACCAGGGTGGTTTTTGTCTGTGCCTGTCCATTTATTACCAT
AAAAATCAGCTGACTGAAGTATCTCACTATCTGTGGAGGCAATTAACTGTTTTGAGAGAA
TGCGTAATACGGGACTTTGTAATGGTATCATTTGGAGTCAAGGCACAGATGCGCCGTGCG
GAGCCATACTGTAATTAGAGAGAAACGCTGTACAGGTTTTCCACTAATTAGCAAATTATG
CTGAAAATAGCATCAAGCTAATTAACAGTTATTATGGCATTTTTGAAAGTATGACTTTAA
TTAGCAAAGTCCTGACGCAGGCAATTTGAAACTCGTCTCTGAGAAGATGAGGAAGAAAAG
AAGGGAAAAAAAAACATGGGGCATGATCAAGAAGATACCCAGATTATTATGATGCTGTCA
AAAACTAAAGGAAGGGGAGAAAAAAAACAGGAGGGGAAAAGAGAGACTGAGTGAGTGAGT
GAGGGAGGGAAGGGAAGGGAGGAGGAGGAGGAGGAGGAGGAGGAGGACCGGGGGGGTAAA
GCTTTTGTGTGTTGTGTCTGAATCTCCATCCAAATGAGGGGACATGTGTGCTGTGCCATG
ttgccaagaggagccct
>NODE_242_length_684_cov_22.669590
TGTGTTTACTTGTGTGTGTTTGTAAAATGGGGCAGCGGGGGCCCTCATCACCTATTGCAC
AGGAGTACTGACAAACCCCTGGATTGGATATCTGACATCTCTTAACAAAAGCAGCAGCGG
TAGCATCTTCCCTCTCTTGTTTTGTTTAGTTTTTTTTTTCTTTTCTTTTCTCTCTCTCTC
TATCTCTTTCTCTCTCTCTTGGCTCGAGGTGATTCGAGTTCCTCCGTTCATCCGATCCCT
GCGTCTCTCCCTCTTTCTCCACCTCTCATTCCCTCACTTCCCCTTCGTTCCATCTACCCA
AATTAAGAAATTAATGAGGGATAGGTTCTTTACCAACTGCCCCCGCAATGTTTACCACTG
ATGAAATTATAATGCAGGCCCTGCTGTATTATTTATAAGCCAATTAGGGGAAGTGTTACT
TGATTTGATGGGGAGCCGACACACAGAGTACATTTAACTAATGGAGACCAAGAGAGTAAA
GGGAAGGAGGGGAGGGAGGACAGCTGAGGCGGACTATTCCGTACGATGCTCTAGGATTAC
GTGGCTAATTGCCCTGCTTTATCTGTCTGTCACGGATAGCCATGCATATTTTAGCGTTCC
CAAAGACTTTGATTGTTTGCACTCGTGTTGGGGCTGTAACAAGTAGAGCAGAGGCCAGAG
TGGAGTGTAGTTAAAAACTGGCAGCAGGGGAGGCAACGGGAGGGAGGGAGGGAGGGAGGG
GGTGGGGGGGATGCGAGGAGGAGGAGGAGGAAGAAGAGGAGGGCGGTGGGTGTCGGGGTG
CACACATGTTGTGACAGGTGGAGGAAGAGTTTTGACAAGGAGCAAAAAGGGGGTGTCGAG
GTGGGGAAATGTAAAATAAATAAa
>NODE_243_length_1018_cov_33.258350
TTACTTTTTTAATTAATCCACCACAGACTCCTTAGAGTGATGAGATACATTACACTTGTC
TGTTAAATGCTATCAATTATCTGGCTTTGTTGTTATAGAATGTGGAAGATAATTGACACG
TCTTTCTTATGTGATGATGGACTGTAAGTGTATTTTGATTTAGAACTTTTATTCCAGGTT
TCTTTTAATCAGTGGATCATAACAAGACTTTGTCCTATATATTTTGACTTTTAAGCATTT
TTATATTATTTCATACAATTTATTTAAGAAAAGAAACAACATAATACAGTAACTGATAGC
GTGAATGTTGGTATCTTTGGGTGTGCGTTCTTGGTGGCCTTGCCCATGTGCTGCATTTCT
GCCTGTTTACCCGTTAGAGGGGTTAGTTCCCTGATCCGTGAGAACTCTGTAAGTGTCTGC
CTGGTTGATTAACTCCACATCGCAGCACAACGTCTTACCCCTCACTGCATAAATGGGCTT
TAATTGAGGGAGCTGGCTCCTTAGCAGGGAACCTCTTTCACTCTGTGTCGATTAAAACGT
CATTTTACAGCCAAAAAAGAAACACGTTCCCAATCACTGCCCTTGAATTATTGTTCTGTA
GCTCGAGGCTTGTATTTTAAAGTCACTGAATAATTGCAATCAGATTATTCTAATCAAGTG
CTGGAACAGTAATTACAGGTTGCAGTCATTTAAGCTGCCCTGGAAGTCCCATACACACTG
CTGGTGCGCATATTAAAAGTTTATGTCGCAGGAGATAAATTTAATGAAGAGGATTGTAAT
CTTTCAGCTACTTTTAGATAGGTTTCACCCGTGTTTGAGGACCTCAGTCTCAGTCTTCGG
AATAGCTACGCCAGAGCCATTTATGGTAGATATTTTTCGTACCCTGCGCCATTCTCCTCC
GGCCCCCTCAGTCCTCTCAGTCAACCAAGCCCAGGCAATAGTACCAAACAGTTCTCCCAA
TAGGACTAGACGCGTTTCCTCCTACTCATCTCCCCCCACTGATAACCTCATCTGTGCCCA
GGTCTGGATTTCATGTCAAAGCAAACGTTAGGTGACTTAGTGCTGTGCCAAGCTGTCAGA
GAGGCATGAGAATTACAATCTGGAGGTCTGTGTGACAGTGGAACCGTCTCTCCTAATCCT
GTTTACGCACATCCGCATCACCCTGTTCCAAaacagaaactaagtgtgtgtttttttg
>NODE_244_length_751_cov_28.352863
CTCTCTATTTCTAAGAGTCACCGGGTGCCACGAGTTGAACTTGGTTTTTGATTAAGTGTT
TGTAGGTAGCGCCTCGGGCCTCGTCTCTCATAGATAAGCAGCAGTAATCCTGGTGTGTGT
GTTATTGTGTGTTTTCTGGAGGAATCTGTGGCTGCGCGCCGTGGGACCGGGAAACAGTTT
AAAATTCAAGAATTTAATTTTGCCACATTTTCCCAGCTGAAAATGAAGCATCATTAAGTT
CTTGTCCCCACTTTCATTTTTTGAATGAGGTTTTAAATGAGCCCCATTTCTCTCACGTCG
ATTACATGTCAGTTTTCTAATGACAAAACAAATCAGAATTTAGCTCAAGCACTTAATCTC
AAGTCATCATCTCTATTTAAGATCAAAACATCTGATGAGTAGATTATTTTCCCCATTGCT
CGATGAGGATCCCTCGCTCCAGAAACCCCCTTTTAGGAAGTGTTCCCATGTTTGACAGCA
TGCCAGTCTCAACAAAGGGGAAATGCTGAGTTCCCTTTAATAGATCTATATTCATTTTCA
AATGAGTTGATTAGCCAGCACAATGTCATTGGATTCAGGGGCCCATTACACATTTATGAT
GGTAAATTACTGAACATTTACAATCCAAATGAAATTTCATGAGGAGGGGATATTGAAAAA
ATGAAGGGAGAGAGACGCTTTGCGTTCATCCCTGTAGCCTTGCCTCATTGCATCTCTCTT
CCTCTCCCTCCCTCTCTGTCTCTCTCCCTTTCCCCCCCCCACTCTCTTTTCGTCTGTCTC
TCACACTCTCTCTCTCCACTCTTGTCTGTTTCTCTCTCACATATCACATCAGTGCCCCCT
GTGGTCCAACTGGGCATCACATAAGGGTCTGCAGCCGTGCTCACTCACACACATTGACAT
TTAGGGAAGTGTGTTGTTTTCATACTGCCAt
>NODE_245_length_941_cov_24.379383
AGCCATAAATAGAGAAAAAACTGAAAATAGTGGAAAATTCTAGGAGACATTAATCACCAT
TTAAATAATAACTCTTGCTGCGGAGTACAAACATGTTTAAAAATCTCTGCGTGGTTTCTT
TGATGACTTTTCTGTTGCAGTAACTAATCCCAGAGCCAAATGAGAGAAGTAATGAGCATT
CTTTTCTGACATGAGTGTGTTTATAAGAGCGCAACTCTAGCATGTAAAGAGAGACGCATG
GAAGCACTTCTCTTTCTTGGAATAAAGTAATTAAGGATCTCTCTCTCCCGTTTAGTTTTT
TTCTTCTTTTTGTCTTGAGCCCAACCTGAGCCAAAGAACGTAACTTTCTGTACGCAAGTC
GATCATCGCTGCAACTTGACATCCTGACCTGGACATTTAATTTATTGATCTTCATTTTAT
TCGGATGTAAAGACCCTTTGCTCCTTTAAATTAATCCAGGTTAATTTGGCCAGGCCCCCT
ATCCCACCCAGCATGAATGGGCCCTCTGTTGGCTAGAGCTGGCCCTGGCCACCCAGTTTT
ATGGGAATCTGCAGTGAATTAGAAAATCTGTCAATGCGAGAGGAGTTGCGCCGCGCGGAT
ATGCCGTGTCACTCCACCTGTAAAAGAACTGCTCTTTGTCCATTATCTCCCAGGCTTACC
TGAGGAGAGTTAACCTTGAGGTCAATAACATCTCCATGGTGTTTCATGACTGGCTGGGCC
TGGGCCGGGGGGTCTGAGGAGAGCCATTGTTAACATGCGGGCTGCAGACCCACACTTCCT
CCTGCTTTGGCTCTCCACATCAAATACCTCTGGGAAACAGATCTGTAAAGAGCAGTGACG
GGAGCCATAAAGATGTGATCACTTTCACAGGAAAGAGCAGACACTGTACTAGTTTGTCTT
CATTGTGGTTAATATAAACGGTTCATTTCTTTAAATGAAGTTGCAGCATCAGGGTATGTT
CTCCCAGGACGTAATTTCTTGGGTATCCTGCAGAACCTTTACCTGGCAACAGTTTAAATT
TACTCTCATAATTACACATAATATACAACTCTGCACTAATATTCCACCCACGGACCACTC
CGTGCCCCTGAGAGCAGGGATGTGGAACTTTTGGCTgtatg
>NODE_246_length_1003_cov_40.707878
CCCCCCACCCGCCCTCCATTCAACAGTGCACATCTGCTACTTTCCTTTGGGTTCTTTTTT
TTTTGAGCAGCCTCGATTCACCTTGAGGACACAACGGGCTTTCCAAAACAATAAGTGGCA
TGAGGAACAGATGTGAAAATTCATAGAGACTTGATAGATGCACTTCTGCTACAGAATGCA
GTCCATTAAAGACACAATGTGAGTGGGTACTGTAAAAAGGATAAATGGTAAGGCTCTTTA
AGTACTCAGGGATGACCCTCAAAACATGTGTGTGAAAGTAATGTTAATTATAAAGTAGTA
TAATACTTGAAAATGAGGGTTTTCCGCTTGCTAGTTATGTGCATTGGCACTTAAAGCCAA
TACAGTTCAACAAAGCTATGGATGGCGTTTCAGGGATGCTGAAGGCCATTTTTGCTCTGT
CCCATCCTTACCAGCTGTATTTGTTCTCTTCAATAAATTCAAAGTAGCCCCTTCCATGTT
CCTCCCGGCGTCTCTTAACACCCTTCTTATTCTTCTGATCAGCATTCGTGTCTTTGTCCG
CATCCCCTTTGAAAATAGAACAAAGATATAGAATGAGGTGCTCCTTTTTGTGAGAGAGAG
AGGTCGGACTGGCAGTGGGGTTCTGGCCCACAAAGCCCGTTCATTAGTTACATTGTGTCG
ACCATAATCATCAAAATTAAGGCTACTAAGAGGCAACACCTCATAATTAATAAATGATTA
ATATAAAAACAATACAATCATACTCCACAAATTGTAACAGCTCTTAAAAGACCAGGTAGT
AATTACAATAGCAGCTGGCCAAAATGAACATTGTGAACAGTGTTTACTGGGGCTGGAAAG
AACAAGTCTCTGCAAAGTAAAGGGTAATTAACCCTGCAATAAAGGGCCTCAAATATAAAT
GTTTTCAATGAGGTTCAGATACAAGTCTATTATATTAAGGAGGGCAAGTCTACTGTTGTC
ATGCAGGGAAACAGGAGACCTACTCAGTCCTGGATTAACCCCCCTCCCTCCCCAGTATGT
TGTTACACTTACCTAGGTGACTATTATGTTGCGTAAATCCATGTTTTCTATGTTAATCCA
ACAAACCTGCTATTCAAACCACGGACACACTAACCACGGGCTAGCTAggcaggcggttca
gcgccggtctcttccgcacatctttcggttaactggatcagat
>NODE_247_length_806_cov_32.187344
CAATAACATGCATTTCATCACATCACTAGAGATTAGGATTAAATGGCGTGTGTGATTTTT
TTAAAATTTAAAGCCATTGCAAATGTGATTAATCTCGTGTCTTACTTGTAGTGCGTGTTA
CATAACTTTGGTTTTAAAAAAAAAGCTTGTACCCTGATTGTGTAACTGTCATGTTGAAAC
ACACTCCTGGTGGCAGCAGTGTCTTTGGCTCGGCATGTTTTACAGGATGACTCACAGGCT
GATGGACAGGCAAATCGATATTTTGACTTTGGCCACTGGATTTTCTCTTGCAGGAGGAGC
GACGGTAATGGAAGAGGACTGTAAATAAGTGGAAGGTTCTTGACAAATGAATCCATTAAC
ATTTGCCTGTGTCGCCTGGCGAGCAGATTTGCTGTTTTATGGAGCAGGAAAAAAGAGCTA
GTAAATCTGAGGGCGCTGTAAGGGTGAGGAGCTGAGAGCAAGCTGGGGAACACATCTCCC
ATGATGCAGCACTTTATCTCCCTCCCAAATGGCATCTTTATCTGCCTAAATTAAGTTTTG
ATTCCTTGCCACATACGGAGCTGCAAATCACTTTTAATACTGATATCAAGAGCAGCAGTA
AAGTGTGCCCAAAGCGATGGAAAGCAGCTTTATTGTGGTGGCACATAACTGCCGTCACCG
CCATTCACTGTCTCTCTGTGGCTCACAGTTGTAAAAAAACATCAGCCCCAAACCACTGCT
TTGTGTGCAAATCATATTATGCCATTTGTCATAATTCAAATTCCTCTCTATCCTGCAGCT
CTGCACCCAGAGTTACTTCAGCTATCTACCTGTAACTGCGTGGATGAGGAAGACGGATAC
CCCTAAAGGTGACTTAATTTATAGCTGTGATTAATTTCCAATTCCATTTTCACTCTGTGA
TGTTTATCTTTAAAATTAGaaagaagctggggtctgtttgtgtgtatgtgtgaggcaaaa
ggaagggggatgggtttgacttggag
>NODE_248_length_648_cov_35.871914
GCTGTCACCGCTTCCATTTGAAAATGTCACCATCACCACCACAGAAAGACAAAAATGTTA
AAAGTGGCTTGCGTGAAAGTGGCGGGGGCATATGCACAGAGAGGAGAGGATGCCCCCAAA
CTACTTTGGTTACACAAACTTTGTTTTCGGCCTCAATGCATCAGAGCCCTCTCCCTCCGT
CTGCCATCTGCTGCTGAAGAATCTGTTTCACTCGATGAGCCAAGCCCAGCCTTTATTGGT
CCTAATGGCACTATCAGCTGAGCCGCCAAACCCAATTACCTTTTAAAAAGGGAGGCCACC
CCAGCTAATCATGGCTGCCTAACCTGATTTGCCTGTGATGAAGAGACGGGATAAAGAGCA
GTTAATGGAGGGAGAATGATCTCACAAATACAAAAAACTCAATTCATTTCTCCGGGAGAG
CAATCTGTCCGATTCAGCGGTAATGGAGTGGAGATTCATTAGTCCTCAGGCCTTAGTAGT
AGCACCGTCCCCTTATCAACTGAATGACAAAAGAACATTCAGTGTTCTCCGTTTATAGAC
TTCATTTTGTTGGGAAGGCACACAGAAAGGTGACAGATTGGTAGCTGAGGCTAGATATCA
AGATTGAGTTTCTGCACCTTTTCAATCCAGCATCAAATCACAATGCATTAACAATTACAA
GGACAGCAACAGCTACAATTGTCACTTCTTAAATGATAAAAGGCTTGAATTCATTGCAAT
TCATGTCATATATAAGCTGTAAAACTACATTTTACATTTCTCTTTTTTTCCAGTTAAGTA
GCAAAAGGACTGGCTCAACTTAGGAAATTTGTtcatataccgaagcct
>NODE_249_length_1031_cov_41.014549
CGACTGGCATGCAGCATTGTGTGTACAGATGTTGTCTCTATAGTTGTTTTTTAAATAATG
CACCATGAGTGATCATGCACAGAAAAATATTGTTGTCTTGCACAAATTGCGTAATTATGA
AGCAAAAAGACAAATACAAATCATGGTCAGCTCTAGATTGCTGTGCATTAGGTAGATTCA
TAATTTGTTTGTTTTGTGATTATCAAGTTCATGTTGATTTTACTTAAAAATGTGTCTTTC
TTTGACAGGTTCATTCCAAAGAGTAAAGAGGCACAGACAGATTACATACATAAAGGAAAT
GTAAGTAACAGAATATCAATGAGCATTTCTTCTGCTTTCCTTTAGCCGTGTATGTAAAAT
GCTGCTCCTCTACAAAGCAGCTTTAACCCAGATTATTCTTTGGGAATTTTTTGAGTCCTT
GAGACAAAAGAGTTCTCTTGCTCCAACCTCCATCTCAGCGGAGAAGACAGGGTGGTACAG
GAACGAGAGAATCAAAAGGCTGGAAATTCACGGCTGAGAATAAATGCTCGCTCTTCCCTG
AGGTGATTTGTCTTTGCGCTCCTCTTTCTACAGATGTTAGACCCCTTTTTTAGTAAAGAC
CTGAGGTTCTTTGGTAGCACTTTGATATCCTGCTCGGATTCAATATGTGAAATAGAAGAG
CCACTCCGTGACTTGGAGCACATCACAGTCTTTGAAGTCTGATCCAATTTTTGCTGCTCA
CCATTTGATGTTGAAAGGATGAAATGAGGAAAATGTACAGTTTTTGCCAGTAACTCTGCT
GAGCATATGTAAGATTAAAAAAGCAAAATCCTTTGGAGGATGTACTTAGAAATGTTAAGC
AGATTAATACTTTCCTATAGCTCTTTTATTCAAAGATAAAATTAAATATGAGAGGAAGTC
TGTATGTGCTGTTTTTTACCCTCACAATTAAGTCAGTGTGGTGCTGTTTGCTAGGAGGTA
GGGCTAGTAAAGGGGGATATGCAATTGCATTAGCATTTGATTAACATTGCAAAGCACATT
AATGGGTTTGAGTTATATGAGTGCCAAATTGTAAATTGTAAATAAATGAATACAACATCT
ACATGACTAAATTGAAAAAACGCATTACAGAGCTTGCTTTAACTTGTATCTATTCATCCA
GTGCTTTCATTGACATTGCTCTTCTGGGTGTGTTTACGCCTCCTCTTTCAAGGTTGGCCC
TGACAGCCgag
>NODE_250_length_641_cov_22.945398
TCTAACACGATTTCTCAGTTCATCCCACCACATATCTGTACACCTTACCTTGTGTATCTT
TGTGCATGTATATGTGTGTGTTCCTAAGTGATGCCATCCTCTCGTGCCCACCCACCCCCC
AAATCCCCCACCCCACCTCCCACAATCCACCCATGCAAATTAGAACTTCACACACGTCGC
TGCAAGCTGCCGGGTGCTCTGTGATTTCACACGACCAATTAAGGCCCTCTTGGCAGTTGT
GTGAACAGTTTCATTAGAGGAGATAATATTGCAAAGTGAAATGATAAGCAATCATTATGA
TTAATGCCCAGACATTACATTGCTCGTTAATGAGGTGTAAATGATCTCATTATTTTTTGA
AAGAGTACAGATTAGATTAAAGTGGAGTGGACAGCGCTCCTTGGTGTTCAGACAAGTTAG
TGTTAATTAGGCCCAATCTCCAGGAGCAAATGAGCCGCAACCCTTTGGTAAACAATTAGG
CTTCTATAGCCCCGGGCTAGATGGACAAGGATAGGCAAGCGAATGGATAGATCACCGGAG
AGATGGATGTTGAGGGAGTGTTAAAATCTGAATCAGATTCATTGTTATGTATCCGTGCAA
AATGAGACAAATTATGTTTTGTCCCGTGCTCAACAATAGAGCAAATATTTGATGTTGATA
TTTGGCTTATATTAAATAAAGTGTTGTTCACCCTGATAGGATGCTGTTTTCTATTTGAGC
AATGCTACATAACATCCACAAAAATATAGAAACTGATGCTAAAAGAATTTTCTTTTTTGT
CCTCGTCCTCATTTAAGAAAATTTTTTGTGCGAAAAtagaa
>NODE_251_length_611_cov_37.314240
TTTTTTTTCCCTGAGCCTGTAAGTATAAAATTTTAATTAGGAACACTGACAGGTCTGGCG
CATGATCCACAGCCTTGCATCCATCACAGAAAAAAGGGAGCGAGAAAGACAGAAAGAGAG
AGCGAGAGACACTTTCTTCCTCATCTCTCTCTACTTCCACGTCCGCCCCCCACCCCCTCC
TCGATCTCTCCTCTCCTGACGCGAGCGCCGGACTTGAGCAGCAGGTGCCATATTACTGTG
TACAGAAAAGCAATTAGGCAGCATATTGGATGAATGAGGAGTGCATTAATATTAGCAAGT
GCATTTGTCAGTGGCGTTTGATGCGAGTCCTTTTCTTTTCTTTCTGCAACATTAAGATTG
TGGCGCTCATAAATTCACTGCTTAAACCACCATCTGCTGCGCTGTCAGCCCACACCGAGG
AGAGCGGAGAGGAGAGGGGAGCCATTTATTCCCTTCTGTCTCTCTCACTGGGGAAAGAGA
GTGAAAGACAGATAGATAAGAAGAAAATGCATTCATTCCCTCCCTTTCTTTGCCTTTCTT
TCTTTCTTTCTTTCTTTCTTTTTTTTTTTTGCTCCACAGGGAATGTGGAATGTGTATTAG
GATTTATGGAGATGCTTGGCGCACACCAAGCGACAGTGCTCTTAAATCTGGCTCTTTTCC
TATTGTCTAGAGTGCTACCTTCTGCTTACCGACACATGCGTAGACACATTGCTCCTCATT
GTGCTCAACAAGGAGATAAATTCTTACGTGTGTGCCAATTCAAACAAGCATAGAGGATAA
cttaaaataaa
>NODE_252_length_972_cov_24.181070
ATTAATTATCACTTCAAAAGGTGAATAAAGTTAATTTAATAAAGCTATATTTGCAAGTGT
GTGTGTTGGGAGTTTGGTTTTGAGGGGTGGGCAACATTTCACTGACTGCTTGGTGACATT
AGAAGACGTCCTCACCATGGATCTGAACAATTCAAAACAAAGACAAATAAACAGTCAATT
ATTATTTTTAATACAACTGGGGGAGAAAAAAAATCAGCACCAACAACAACTCTGCAACTG
CAACATTAGTACTAAGAAAACACACACAAAAAATATTGTCACAATTTAAAATACATAAAT
AAAAGGAGGAAAATTACTGATGTACTTTAATGATAATCATAATAGCTAATCATGGCTGTA
CGCAGTTGTTTAGTCAAGTAGCATAGTGCACATATGTTTAATCATTTAATAACCCACCCG
TTCGAAAAAAAAAGCAAGGTCAAAAATAAATTACATCCATTATTTGCAGCAGATCTCCCC
AAAGCATTTGGAGCGAAAACTGTTTTGAATTTCAATTGGCTTCCAAGTGGCAAAAGCCCT
CAGCTAATACATCAAAGAAAAATTGGTGTCAACTAATCGGTTTAGGACACAGATTTAGAA
TGGTTAAAAATCCCATGAATACTTCAAGCATTTTTCTGTACACCACTAAAGGCTTGGGAG
CAGCGCAGCTGACCTTGTGCGCTCCAGAAACCTGTCCGCCACTCGACATTAACTGACTGT
TTAACTCATCCAGCCGCGCAATTAGTCCACCACAACGCATAATGTTGTGTAATAATAGCC
TCTATATCCAATTTAGATTACACTTGCTCCCTCAGGCATTTTAAGTGGCATGCATCATCT
TTCATTCACTTCTTCTGTGCCACGTAAAGCCGTTTTCATGCGTCAAAACCGAAGAAGTCG
TTCTCTCATGGGGGGGAGGAAAAAGAGAAGCGATAGCGATTAGGAAGAGACAAAGTTAGT
AGATGTCAAAATAGCAAACATTTTGACTTCGAATGGGATCGGAATAACAATACGTGGACA
GCCCACTAATGCGCATATAAAAAAACAAAGATGCGCGTTTCCACATAAAAAGCGCAAATG
AGCAAATCTGTACTCACCGACACCTCCTCCTTTATCAGTGCagagctgagaggcggtagc
agttgccataac
>NODE_253_length_964_cov_19.296680
TGCCTTCCCATTCCACTTCCCTACAGGATGAAGCTTTTCATAATTGGAAAGATAGCTCTT
AACAAGCGCTGCGTTAATTTTTCTTTCCCCCACTACGTCCCTCCGCAGATTCACCTCACC
ATCTCCTCATCCCTGTCATTTAGGGAGCTCTAATGTGTTAAATGCGAACAACAAAGACAG
GATGTCTTGCCATTTTCTGCTTCCCCACTGTTTCCCACGTTGCTGTAGCGGCTAAATTAG
ACCGAGCCAAACGCAGAAATTAGAGCTCCAAGGCCAGATGTGATATTTGTTTTTCACATC
GCAGCGTCAGGTAGATGTTCAAAAAAAAAATAAAAGGAAAATCAAAACTGCTCCCTCATT
GGGTTTGGGACTCATTTTGATTCGCCGATGGTGGCCAGCTAATCATTTGATCCTGTTAGA
AGAAGTGAAGTGTTTGTGTGTTTGTGTGTGATTCTGCCAGGAGAGTTAACAACCGCTGTA
AATAGGCCGGGGCTCGGTTTCTTGATTTGTGCGCAGCCGCTGCTGTGTGTGTGTATATTT
GTGAGTGTGTGAGTCCTCTCACTGGCTGTTTTTTCCCTATAAAAGCAATTTGCCCCATGC
TCGGGCTAGGCAATGAGCAGATGCTACCATTGTAAATGATGATGCGAGGGGCCATAATAA
AGAGTTGATAAACACAGAATTACTGCTGGGCTGTGGGCATGCAGAGAGAGAGGGGGGAGA
GGGGGGATGAGGAGGGACAGAAAGTGAGAGGAGAGGAGGGGTGTCACACACAATGAGGCA
GAGTGAAAATGTAAACCAGAGATATAAGTCTCTCAGCCTGTTTTATGTTTGATAAGTATA
AAGCAGAAGAAATGGGCGAATGGGTGATTATGATAAGCTCATTTAAAATCCCTTTTTCTT
TTCCTATGTAGGTTGATAGAAGACGTTTAATAAAGACACCATAAATATGAATACATGAAG
ATCAGTGGACTTGTCGTGAGGGATATTATTTAGCCTGTGGTAACAGTTGTAATAGCTTGT
TTTGAGACAGTGCAGGAACTTTGCTAAGTCTGAGGTTTCGGATGTCATCTGCCCATTAAA
TAGCCATTATCGTCACATGTCATTCTCATACATATGGAGCACTAGGGATCTGCTCCAcat
tctg
>NODE_254_length_715_cov_37.191608
AGAGTATGTAGTTTGTTAATGGCAACACGTACTGTGTAAGAGACAAGTGCATGGGCTATG
CTAGAAAACATTATGATAATCGTCAAAGAGCGATGATGTTTTCTCAGCTCTTGCCTGTTC
TGTTCTCCTGTAGATTATTTGATATTCATCCCTTCTGGGATTGAACATCTTTGCTTGATT
CCTTTCACATCCTCTTCACTGTAAATATGATCCATTATTTGACAACAACCCTAACAGCAT
AAGTAAATAGTTTCCTACATCCACGCCCATTCCACACTTTTGGAATGAGGTAAAAGTAGG
TGAATTTTGTACACCAAAATTTAACAGCATCAGAATTTCAGTACCGCACACTGATCCTGA
AACTTGACATATTCGGTGTGTCAACCAGTGGAGGAGAGGATATACGGAAAGGAAACAAAT
TAAGATGACTAAAATGCAGCCATGCATTGTCTAGTTTTACCTGACAGTAAGAAAAAAAAG
AGGAGGAGGACAGGTGTTTTCTAAGTGTGTTGCTTTTTAATTACAGAAATAATGGACGAT
TCCCATTTCAACTCATCATACTTTTGGTCTCCCGTCCCCACTGTACAAGGACAGGTAGAG
ACAACCTTATTGTTGGAATTGTCTTGAAATACACATGGTATAGTGGTATGTGCTATGGCA
AAAGACACCCGAAAGCGATTCTCACTTTGACTGTTTGTCGAAATACTTTAAAGACTACAT
AATACCAGACAGTGATTTGACCCTGAAAATGTTGTTAATAACACCACCAAATAATGTTCT
CTTAGTTGGTGAAGTTGACTTGACCTCATATAGAAGTTATTTGAGTATGATTTGATGGGT
TCATATGATCACTCCTGTCCCTCTCCTCTCTCATCTTTTCAAACCTCTTTGTTCc
>NODE_255_length_384_cov_28.338541
CCCTGGCCTGCCGGGCCGCTTTAGCAGGGAACTGATCTGTGACGGCCTGCCACTCAAACT
GAGCACTTCTGAAGGCTGACACAATGGAGTGAGCAACACACCAGAGGGCCTGGGGGTGGG
TGGGGAAGGGGGATGGAGGGAGGGTGAGGCAGAGGAGGGAGAGGAGGCCAAGAGGTGCCC
TGAAAGAAGGCTAGAGGAGGGGCCAGAGAGCATCTCCCTGTTATCTATTCCCTCTCTTTC
AGTTTATGCAGTTTCCCTCCTCCCTCTTCTTGCTGCTTGATACTGTAGAGCATACACTCT
TTGACTGTTTGTCTTCTAGTCGGCAGTAACACACACAAAAGCCCCTTCTCTGTTGTTTGT
CTCTCTGTGGTCAGGGCTATCAGTCTGGCAGCTAGAAATGAAAGATTGAATGAAGAGGCA
GAGAGCTGGTTGGTGGGTGCGGTGGGAGGGTTGAGGACCAGATAGGAATCAGCAGTGCGG
TGCCGGGTCTGGTGGCGGTGGGTCACAGTAGAGTATTCAACTGCTGCATGGCATAATAGG
TCCAGCCAGGGCCAAGCCGGGgcc
>NODE_256_length_671_cov_22.336811
ACAACTTTCTTTCTTCCCTTTTTTTTTTCTCCTCTTTTTTTCTCCTGTGAAAATTGAAGA
GGCTTTATGTCAAATACGGCTAAAGCCAGCCTCTCCATATCAAACAACGCAGCGCGAAAA
TTACTGTGGCGATGATAAGGCTGCCAGATAGAGAGGGAGAGGAGAGCAAGAGGGGGGGGG
AGAAAACTGAAAGGAAGTGACTCTACTCAATTATACTGCAAAATTGGTATGACTGAATAT
TTTTCATTCAGGTGACTGATAGTATCAGTGAAACTGCAATGCAGATAAATAAAGGAGCCT
TCTGTCAAGAATAAACACCATTAATCATGAAGCCAGCTACTGCGTGACCGCCTGTCCCCC
CGACTTACTCCATAGAGAAAGTATTAAAGAGGGGGGAGGCTGTGAGGGGTGAGACGAGGG
AGGGAGGATGGAGGGGGAAACCAGTGACTGCACCAGAGAGGGGTGACCTATGAAGTCACA
CAGAATGGGTTTTGGACAGTTTGAGAGGAAGATGAAAAAGTGGCCTTCGTTTTTGGTGAC
AGCAGCCGTATCTGGACAGAGATTATCAGATGCGATTGCGGGCTAATCATTAATTCCTAA
TGTAATTTATAGCTCCACTTCGCATGCTGGTTTGGTCTAGACAATATTCAAATGTGAGCG
TTAAGGGCATATTTTCAAACAGACGCTTTTAAATTCGTTTTTACTGCAGAGAATCTGAAA
AAAATGAGAAAACTGTTGGCAACTGTTGCAAAAATGAAGCTGCTAAAAATTCCAATATCA
TATTTGACAAAGACAAAAATCAGTAAATGAGATATAAATTATTaaatgaggtcttcacac
agcataaagag
>NODE_257_length_872_cov_35.555046
GTTGCCTGCTCATGTCATATAAGGTTTAAATGATAACATGCACAGATTAGTTTACCAGCC
TACTTAAACCAGGATGAGTTGTAACGCTTTGCACGGATATCATTGCATAATTTACCAGCG
TCTCTTTCACAGCAATGAAATCAAGAAACAGGGATGTTTTTGTCATTTATTTATTCTTCT
CCAGTAATCACCCCGCTAACGCCTACAGGGGCCTCCATCTGGGGAGATCACCCACGGTTG
CGTGTGCTGCGATGCCAGTAGGTGGTCCTGCCCATGGCTTGGTGGGTGAGCGTGGTGTAG
TCCCTGCTGCCACTGCCGCTGACATATCAGAGCTGTTTATTAAGAGGATGACAACTCTAT
CAAGCCCCATAAGCGGGCCCTCGTGCACAGGAGTTCTTTTGTTACTTTCAGGGAGGGTGT
CATCAATCTTGCTGCCATGCTACTCTCTTGAGCTGTTGATGGCAAACACGATTCCTCCCT
TTCTGCCTGGCCTCTCCCGCCTCACAGTCTGGAATCAGGCGTGGTGAGGGGGATCGAGGA
GATAGGAGGACTTTCCCCGAGAGTGCCTTTTCTTGACAGGCGACAGAGCGGACCGTTTGG
ACACCAGGGGTGGATATATGGGACCATGTAATGAAAAGACGTTGACAGGACCTGCTTGCT
CTGTAATGAAGGTCCTCTGGAGCTGTGAATGGATACACACATCTTTCACGCTTTTGTCTC
CCTGCCTTTCCCACAGAATCCATCTCATCCATTTTAACCAAAAAGGAAGGTGTAAGAGAA
GCATCCCAGACAACAGCTCACAGTTAACATTTACATGCAACGACGTGGTGTGAATTTTTA
ATGTAACAGCAACTAAGTTGATTTACACCCACGATTTCGAGCTAAATCCCTTCTGCATTA
GCTGAGGAAGGTGCAGTTGAATTTTCACCCTCTTTCCTCTTTCTGTCAGTGCTACTCAAG
ACACTGTGTAGCTCACAGAGATGGACTATGATGTATGTACTCCACTTTAGCGTTGGCTGA
GGTcccagactccataaatgtctcagacaagt
>NODE_258_length_626_cov_22.258785
CATGATCGAGCTCCGTGAGCTGGAGGAGAGCCAGGTCAGTGTGGAGTCGGTGCGGGGTTG
GTGTGTCGAGGAGCAGGCAATGGAAATGGACATTGCCGTGTTGCAGCAGGTGGAGGAACT
GGAGAGGAAGGTCACTGCAGCCAGCCTACAGGTCAAGGTGAAATAGTAACACATGATCAC
AAATATACATCAATGCATTTTCTTAGTGAAAAGATGATTACACCTTGTGGAGTGCCGCAA
TCCGAGGCCATAAGACTGAAGAGCTAATTTCCTCTTCCAGGGCTGGACGTATCCGGATCC
CCAGTCTGAGCGGGAGGACCTGGTGTATTACGAGCACAAGCCCCTCACCAAATCGACGCC
GGCGTCAGCCAACGCGGGAGACAAGGACTCCAAGGAGCATCCAGAGGAGCGGGGGGAGAA
GGGCGGGGTGATGCGTCACCCGGACAACCCGCTGGACATTGCAGTGACACGTCTGGCCGA
TCTGGAGCGCAACATCGAGAGAAGGTACCTGAGGAGCCCCTTAGGTACCACCATTCAGAT
CAGGCTGGATAATGTGGGTACGGTCACTGTCCCTGCCCCCGCCCCATCCACTAGTGCTGA
CAGGGAAGGGTAGGTCATTTCTCCAACCAAAGCTCCCCACTCTCCCACTAAGACCCTTTT
TCTCTCTCTGTGTGTGCTTTATGTTTCCCATATTACTCAAACAGTGGGGGTCTTTGCTGC
TTTCTCAGCAGACTATTGTGGTGGCTTGTTGCATTTTTTTTATTTTTTCTTCTTCTTTTT
TTTTTttcttttttttttggtcttgt
>NODE_259_length_1066_cov_21.940901
TGATATTTTTTCATGATACATCTAAACAAACATGTTGAAACTCTATCAGCCTGTAACTGC
CTTTCCCCCTGCAGAAAACACAGCGAGGAAGAAAAAAACCCCCCACCAGATCTACAGCTG
CTTTCATCGAGATTGAGACAAGTTTCTCTTTGATGGGAGAATGTAAATGTGTCATTTATA
CCTGTCTTGTCTTTTATCATGATAAAGCAGTTCATACTCTGAGGAAAGGGAAAAGAGAAA
TGCGAGCAGTAGCTTCATTCATCGCCTGTCCTGTTTCATTCACACGCTTGTGATTCTCTA
TCATGCTCCTCTCAGCAGCCGTCAAGAGGCCAGCAAGCATTGAAACAAATCTCTCATATT
CTGCTTTTTGATTTCATTCTTTCTCCCTGTCGTCTCTCCTATTAGCTTATTCATTCTTCA
CATGTGACTGCCAGCCTGTTAAGGTCATATTAAACCAAAGCAATCCACTTTAAATGGTTA
TCTACGACGCGCATTAAAAAGCTCTTTGCTGCCCTTTAAATATTGTGATTGGGTTATAGG
GGGGTCGCTGTTTCGGAGCGCTGATCGCTCTCCCAGGAGCCCGCTTCAGAATATAAATTG
AGTAATATTATAAAGGCGGGCACTCCAGAAGGACTGGGTAATGAATAGGATTCATGATCT
GAGGAGGAACAGGAGGTCATGCAATGAAGTGAAATACTCTAATAACTCCAATCCAAACCC
ACTCAGATGATGATACATTAACTGAGAGACCCTTGTATTCCTGTTTTTTTCTCTCTTGTG
TCAGCCTATATGAGCATTACATCTACTCCAAAAGCACTTGCTGTGGAAAAAAAAAAGAGA
AAGCTGATCCTGGTGGGAATGGTTATTTAAAGTTCTCATTTTGCCTTTAATGTCAAGGCC
ACCTACAACAGTGCTAGAGGGTCAGATCAAATCTCCGCAAATCTTGTAATCTGCTGCAAA
GAAATTAATAAAAAAAAGAAGCAGATTTGTATTGTATTACTCATGCTATTTCATGATCTT
CTGCAAATGTCTCAAGAAATGTACCAGGCAGATCAGACAACAGATTACTGCCCCTGAAGG
CCTAAATACAAGATATTAACATTTTAGATGTAATCCCTCTGCGATTATGATTTTTTTTTT
CTGCGAGGAATTACATTCATCATCTTACATAGTAAGCTGTTTTTATTTGAGGGGGGCTCA
TGGATAGTTTTGCATGTTATCCCTTCAGATCAAGATAAATCTGgta
>NODE_260_length_1069_cov_35.010288
CGAGGAGTGGACTGAAAAAGAAAAGAAAAGAGAAGGACGAAAAAGGAAAAGGAAGGGGCT
GATTGTACAGTTTAATTACCAGCCCTGACTTGTAAGTGCTCTGGTGGGGAACTACATGAC
CCAGCTACAAGAGACAGCTCTGCTCCATCCCATTAGAGTGGGAACAGAAGGATACGCTGC
TGCCTGTTTCCTCTCGCTGTCCTACAATCCTTCACTCCTTCCTTGCTTTCATTTACTTCT
CTTTTCCTTTGGTTTCCTTAATACTTGCCTCCTTTCTTTTCGTGTTTCCCAACACTCCCG
CATCTATCAGTTAACTTTGTGTAACAGCCACGCAGAGCACATAAAATCATTGTTTGTGAG
ATAAGGTCTCTATGTGGCATCCCCTTGTCTCAGTGATTGAAAGTCGCTGGGTTAAGAACA
TGACTAAGAGGTTAACAGTAATAAAAATAGCTATTAAGCATATATTCCCTTCCAACATGT
CACTACAAGAAAGGGAGAGAGAAAGAGAGAGAGAAGGAGGGAGGGATACTGGCACCTAAT
TACAAGGAGCGCACTTGGCTGCTTTTATCAGTAATTGGACTATATAGCCCTTCATTATAA
TTTACTTTCTCCCCCAAACTGTGATAATGCAGACAAGCAGAACTGAGTGGGCCTGTTAGT
GGCCCAGAAACTGACACCAGTTAATGGTTAATTATAATGACTAAATTAAAGGAGTGACGG
TGAGAGGGCTCTGGATAAAGCCCAGGCACTTAATTTAACAGGATCACTATCAGAGAAAAC
TCATGAGAAATAGACGAGGTAAAGACAAAAAGAAATAATAAAAAAAAGAGAAATTAGTAA
AAACGAAAACAACTGAGAATATATATTTTTTGAAGCTTTTTATTGGCTTCATTGTCAGAG
CAGGGAGCTGGAGATGTGTCCAGGGGATTAAGCGACCATTAACTGTCTGTTTCAGACTGA
TTGAAAACAGGGTGAAAATATATTTTCATTTAGGCATCCACTCACCAGAATACGTCTCAC
TTTAAGCAATTACTGCTTGTGAAAATGTAACACCCAGACAGACAAAGGAATGCTTACATG
GCTGTGGCAGGCTGGCGGTAAACACGCTCGCAATCAAACTCTGTGTTAACCCTTTGAACC
AAAGGATGTTGCTGCCTAGTTTTCACACCTTTAATTTACAGGCATAGCTACTGCATGTCA
TTGCTGGCAGGAGCAActatgccaaaaataatgtgattgctgtaaataa
>NODE_261_length_773_cov_29.877102
TTCCACTTTACAACCTTATATGAATGAGAAAGGACACTACTTCAATGTGATATTATCACA
CAAAAATTATGAAAAAAGACCAGAAGGGGAGTTCAAAGCACAACCAAAAGTGAAAGTCCC
TCAGTCAGTGAACTTTGTGACCTATGGGCTTTCCATGTGACCCCACCAATAAGAAATGCC
TTAGGTAATTTGAATCAAGTGGAGGTGTGGCACTTTCAAACAGATTCGGCTGAATAGGCC
TGCTGGAGCAGCACACTGTTCCCCGGACCAGATGTGTGGGGCTGTTTTTTTATTAAAGGA
GAAGCTGATAGTTGCAGGTGCAAGGCTGACATGAGGGCCAGCTTTGCAGGCCTTCATAAA
GGGGATATCCATTGCCTGTGTTTAATCAGAGCCAGTGGGATGGGATGGGATTCATTGCTC
TTTGATGGAGAGCACTGTTATGAAGATGGACAGTCACTTTGCTCTCTAAGTGAAACCATC
GTTTAGCCTCAATTCCCAGAGAAAAGGGCCATTTGTTATCCACAGGGGAGTGCAGCAGGG
GTGGTTATGCTAGGTGGAGGCTGCATGCATTTTCCACACAATTACCGTGCAAAGGCATAC
ATTTATGGTCAGAGAAAACTGACTATGCTAAAGCCAAAGTGACATACAATATAGACTCTG
AATATCCTTCCCTCTAATACCAACAGAGCAGGAGTAAAGCCGACACACACAAACACGCTC
ACACACACCTGTGCATGATCTGTATGTGTGCCTGTGCATACATCATCACTCACTTGTGTT
CGCCTGCTGGTGATGTATTTTCACACATAGTCATAGTAAAACTCTTACATGTCTTGTTAC
TAGCGTGTGGCGTCATATTATCCAACACGGTTCATGGACCAGAATGCCAATTATGGATAA
ATCTGCAAAACTCTTGAATAAGATCATTGATAATAATATTAGTTTATTTTcta
>NODE_262_length_827_cov_22.998791
GTAAAACATCGACAGCAGCAGCATGTATTCAATAAAGAGATGTTTTTGACCTTGTAGACA
TAACTCAAGAAGAGCTAACTTTTAGACATACAAGTGACGTCCAGGCTCCCTTGAAATGAA
AACTCTAACTCTCCAAGTGCAAAGCTAAAATTCAAATAAAGTAAACCGGACAAAAAGAAG
AGTTGGTGCAATGATTTCTCCACGCGACTATTGTCAGTTTTGTCTGTAAACATGTAGGAG
CAACAGAGTCGGGGCCCCTGATGGATACAGAAGTACTTGGGGGTGGGGGGATGTTGCTTA
TTTAGTCTGGGATGATGTGCACTGTCTCTGGCTCCAGAGGCTGCCCCTCTTCCTGTTTAC
CTGGGAGTCCTTTGGGGTGAGGTTGAGCTGAAAAGCCCAGTCGGAGCCAGTCAAAGGGAG
CGTGGCGCAGTCTTGACCCTGGCGCTCCACTCATTGTGTAGTGCAGCGGTGTAATGAGGC
CCTGTGTGGATATTGATATGACAGAACAAAAGGCCAAGGTGCAGTAAGGACAGCAATCCA
CACGTTTCACACCATTTGTTTTTCACACCGTATCCATCACATTAATGGGTCACCTTTCTG
TGACAGCTCATGATTACCTGCTTACCCATGGAGAGAAAAGGGGGTGAGAAAGAGAGGGAG
AGAGAAAGCCTGGTAGGTGCAGAGACAGAGAGATAGGCAGGAAGATAGGGAGCGAGGGTG
CTCCGGTAGTGAGGGCGAAGGGTGAGTCGGGGTTGGAAGGGGGCTCAGGGAGCGGGGGGA
TGGGAACCTTGTGCCATTTTTTTATTCTTTCATGAAGATTGGCTCCAGCCCTGTCATCAT
CCCCACCGAGTGAATTTATGACAGGTCAGCTCTCCATGTAGTCACCTGATGGATGGAGAA
CATCCAAGTTTATTTGGGGCATAGTGGAAACGGCCGAACAATTCCCTAAAGCACTCATAG
ATTTTTTTTTTTTATTTtttttttttgcttgttttaagcaaagggga
>NODE_263_length_555_cov_7.891892
ATTTTTTTATATAAAAGTACAGCAGTGTAAAAATATGTTTGAATGTATGTGACAAAACAC
AATGAAAAATGTTGTGGATATCTTTTTACTCCATTTGCTGCTCTATGTATTTGTAGAAGT
GTGTGTGTAGGTGTGTGTTTGTGTGTGTCCATGTGTGGCAGTATCGTAGTTTCTCAGTAA
ATACCCCGGGGCTTTGTGGTCTATACTGTGCGGTTTGGAGGAGTTTGTTAGTTGAGGGCC
AGGTGCAGGCAGACAACACACACACACTCACGGAAGATAAACGGACTCAGCACACACACA
CTCTCCCTCTCTCACACACACACACTCACACACACACACAAACGAAGGATAAATGGACCC
AGTAGCAGGGAGGTCTGACAGAATGCCTTTTCACACCTGGCTGAGCCCAGCGGAAGGTGA
CAGAGTCACATCTCCCAAAGCGAACACACACACACAAACACATACACACGCGCACACACA
CACCTTCTCACATTGGGGAGTTCAGGGTCATAAGCAGCATCATGAATAAAATGAGGCTGT
CTTAAACAGAAGGAGCCCTGTGTATGCATGTGTGTAGGTGTGTTTGTGAGTGTGACGGTG
TGTTTGTGTCTGTGCGGGCCCCTAACCCCCATGCCAGTTTGGATCTGTAACGACCTTCTG
TTCCCAGTGCTTAAATGGCTTAAATACTTCAATTAGACCtgggtcacaatcctccacccg
ttaaagcacaccgtc
>NODE_264_length_869_cov_29.362486
AAAATGAATTTCACTGTAAGCTGACAATTAAGTTGTACTGTATATGTGCATGAACAACAG
AACATCTATACACAGCTGAAAATGAAAGAGAAAAGGTAATATCGTTTAATTCAGGAACAG
CTTTCTGGAAAACATCCAATTTGAATCCACAAGCCTTTCAACTGGAGGTTTAACAGGATT
TTTCTTGCTATTCTTGCTCTTTGTTAATTTTATATTGAATCGCTGTTCTGCCGAGTTCCT
GACAAACAATAAAACTTCTGATTTTAAATTTCTATTTTTCCTTTCACTCGATTCAGATTC
TATTTACATGCGGCTGTGAGATAGCCTCAGTGGAATTTACCAGTGCAGTTAATCCACTCT
GATGGTCTAACAGGGATTGTCTGCACAGTATCTCTGCAGCCAAATCATACAGTATGAAAC
TGCATCAAATGAACAGATGGCAGTGACACGAATTAAAAGCACAGAACAATAGTAGAATAT
AAACCAGAAATGACACCCAAAGTGGCTGTTGATTTATAGCCGTGGCGAGTTTGGTACTGG
GCTTCCATGTATATTAGTGCTACAAATCTGGGTCCATTTAGCAGGGAGATGCTCATACAT
ACATCACCGACTCCTGCTCCAAGCCAAGGTCAGTCCTTATTGCATCAATCTTTTCAACAG
AGGCTACTCTACACAGCAGCAGTTTTGTAACTGTCGCAGCTGTAATGGAATCTTTTTTCT
CGCGCTTCATCTTTCTCTTATCACATGAAATATATATTCAACTTCTCTTCTTTCCCTCAT
TCTCCTGATTCTTTTTATTTTATCTGTAAAACATTCCCGGGGACCTCATTCCTTTTCTGG
GGGACACACTCCAAGTAGCACAGATTTTAACCCTTTAAGGCCCTGTTCACAGCGAGTCAC
TTTGGAATACATATATATATAGCAAAATAAAAATTTTAAAATGCATTACGTAAGAATGGA
TTTGTCCCTTTTATAGGACAACTTGAGTCAATGACGAGACATTTTATTAAAATCCTTCCA
CTTCCCTCTGCTGCATATATTATTCACAa
>NODE_265_length_599_cov_21.854757
GCTCCCCCCCCCGCCACTCCCCCCCCTCCACCTCCTCCCCTCCCCCTTATCTACTCCCCA
CTTTCTTCTGGAGATCTCTGTCACTTTAATCCACAGAGTCTGCCGCTGGTTAACAAGGAA
ATCCTGTGTCAATTATCACCAACCACTTCCTGCTGGGAGAGCAGCAGGGAATCAAAGGGG
CCTGAGAGTCTTTCACACCAGAGAGGAGCAGTAGGCCTAATTAAATGGCCCTTGTGTCCC
GCTGGCTGCCGGTGGCCGGGTGACAGATAGCCCAGCTCAACGATAACCTCCTTCAGCTGA
TGATTGTTTTGATAGGGGAGCTAGTAGGCACTTTGGGTGCCCTAAGGTTGGCAGATTGCG
ATCCAGGAGTCCAAATTAACTCACATCCAACACATTAAGGTTTATGGAGAAAAATGATGG
GCAAATTCTTAGAAATGTATGTAATCATAATGTAATGTGCGGCTAGCCAATGTAACAGAT
TCAAGCTGTTAAAGCTTTATAGTACAACACGCATTTTTTCAGAAGTCACCAATAAAAAAA
TAAATAAAAAAAAAAGTCTCTTTACCTACAAGTCAGAAAAAACAGTCATTAAAATTCTGG
TTTCATAAATCTAGAAGTGTGAACCCACGATGCATCATTTGCACACTAGTGGGTGAAGCG
TGCATACTATGATTTGATATGCCATATTTTATCTCAATTCTCAAAACCCTGCTTTTGGGG
GAAAAAGGAAAGTTACTTGAAGCTCAAAtatgcaacgctcaaaatgacaattcccagac
>NODE_266_length_701_cov_15.115549
TCCTCATTTGTAACAACATAGTGTGACCAATCAGTATTAGTAAACTTAAGGACCATATCA
CAGTTTAAGAAGTTTCTCTTTTCTCCAAACCTCTGCTCACTAAATCAGCATGAAATGTAA
TGCCATTTGCTGTGTGCAGTGCGAGACTTGATAGGCAAAGGGGGAAAAAATGTATTAAAC
GTCTGTGAGTGAGTTTTTCTTTCTGCTGGCCTTTGAAAGATGCCAGTTAATCTGCTTACT
CCTTTAATTGTGAGTAGAGGGGTTGGGCCTCCTCCCGGCCAGAATAAGACTACTGATCCA
GAAGTAAAACGATGACCACTGCAGTTATTCCTTCCTTTAGGTTGTGCAACCCCCCTAGTT
TTCTTTAGCCACCCCTCATCTCCTCCTCCTCTACCATCCCCTCCCTCGGAGGGAAGAAAG
CTCCTTGTTCTGACAATAGACATTTTTTGCCATATGTTGGCTTGACATCTTCATCAGGTT
CACAGCAGGTTACCTTAGTTAACTTTCACTCCACTGCCTGATGGGATTTTCTCCCCCTGT
TTCTCCAATCGGCCCGGGCTCAAAGTCTAGACGGCCTCCGAGGCAGGGTCCTCCTAGCCC
TGTGTCCACAATGGCCGTATTGTGGACGCTTAGTAGTGGTAGCTTCCTCCAGTTACAGCA
AACAGGCTAGTGCTAAAACAATGCTTTTGTCCAGGGGCATACGAGGGGGGCCTAATCCAC
TACATACTGTGAAATAAATCTCTCTCTGAGATGAGAGTGAGCGAGAGAAACCGAGTGAAT
GAAATCATTGCCAGGGAGGTTAGAGTGCAGCAGTTTAACCCCTGGCCAAGAAAGAGGGAG
TAGAGGAGGCAAAGGGAGTGAGAGAAAGGAGGAACAAGGAg
>NODE_267_length_621_cov_12.966184
CAGGAAAGCGCAGGAGCCTTTGTCAGGTCAGGCTCTACAAAGCTACGGCTGATGTAGGTG
GCCCACGTTGCCTCATTAGTAACAACACGAGAGGTGGTCTAATGAACTTAAGACAATGCT
AATTAATGGAAGAGAACAAAGGCTTAACATTTTTTAGAAAGTGTGAAGCACTGAATCTGC
TTGTATGACAGCATCTAAGCCACCTTAATCCGCTTGTGATGCAGTGCATGGCGCCTCGAC
CGCATGGCGCCTCGACCGCACAGCGCCGGGGCAGGTCAGAGGGAGCAGCTCCATACCTCA
GCAGATATAGTCACCTGTGACAATCCTTTATGGGCTGATAAAGTAAGGGAAGTCTCTCAA
GGAACAGTGCACTGACTTGGCGGAGGGTCTCCCCGGGGAGCAGGTGTCAGGGTTGTCTAT
CAGAAGGCTGAAAGGAGAAAAGGGACGTGTTACCGGGCTCTATTGTATCCCGGTTGTCAT
TGACTGATCGGGTCCATTTAGCTGGCTTTCACAGTGAATGAAACCACCTGAATAGATGAA
AGCGAGACAGCCTTCCCGACAAACAAGGAGCCCTGGAATATTCATGGAGGATCTGTGAGG
AAAAGATTAATGTATTAGAAATTAAAATGGGGCCCGGACGTATGATCTTGCTCTAACACT
TGGCCAGACCTGTGTCACCCGCCGCTAGCGCCTGAAGTCGGCACATGCCGCTGCCAAGGT
GGAGAGGAATCATTAAACACCCTGCCATTGTGTGAGCAGAATAATCAAACTTCACCCCCC
CCCCCTTTCTTTCCCGCCGCA
>NODE_268_length_596_cov_26.050335
TTTGCTTTTGAATGTAAATCCCTAATCCTCCCATCTTGTCTCTTCACTCCATCCGTCCAT
CTTTCCTCCTCCGTGAACCTTCTCTGTCCCCTCGTTATTGCCAGCTGTCCAAATTTTGTG
TTTTTTTTTCTGCGCTCGGTGTCACCTGCTTTGTAATCTGATTACTTCACAGTGGAATTA
GTATGTATATTTAATGCAGCTTCTTTTCTTTTTTTTTTCCTTTTCTCCTCTCCGTCTTTT
CTTCTTTTTAAATCTTGATGAGTGATGCAGGGAGGAACGGAGATGGGGTGGGGTTGCTCT
ACTTGCATGTCTGGCGGATATGCCAGGGCCATGCTAATAAATGACAGCTGATTTATGCGT
CTGTATTCTTTTATTTATAAAAAAATAGCAAGCGGGCTGATTTCTGATATTAATAATACA
AGTGGATCCACTTTGATTAGGCTTCTGTGGAGAGCTGTGCATATTCAGCATTACAATTAA
AGCCTCTGATGTGAAATAGGAATGACACGCTAATGAAGCGAGCTAGCGAGCCTGAACCGC
GACTGTCCAACAGCATTACGGCCCATCTTGGATGAAGAGTAATTATACGAGGAACACTGA
AATGTCATTAAAAATCTTCAGTAAGTGATTTAACCCACCATTCCTCACTAATGCTAGATA
TTTCTCCCCCCCCCCAACCCCCACATGATCAACTCCCAAGGTTTTCCTCTTTTTAAAAaa
aaaaaaaaaaattctttgccacaaaaccaaacttctacctcagaagttccacaaac
>NODE_269_length_1055_cov_26.618958
AATATACTTGGTATTTTTTTTTACTATATTTATGTAAAAATATTGTCTGTACATAATGTA
TTAATGTTGCTGTAAAAACAGTCTGATTGTCTAACAAAACAAAGATATAATATATAGTTT
TTTTCAGGCATTATAGATTAGATTGTCCTCATAAGACAATAAGTCCTTATTTATTCTTGC
CTTCTTCTTTCTCTCATCATTTCACATTTAACATGGGCTATAATTAAACAGCTACACGAG
TAAAGGACCAAACCATGCATTCCGGTTCAACATGTATACTAATACCAGCACAAAAAAAAG
TAATTAGTTTTGAGCATAATATGCATGTTATGATTGATTTCATGTGGAGGAGCTCCAGAG
ATGCTCTCGGCTCAGTGCTGTATGTTCCGAGATGATGATGCAATGAAAACAGAAATGCAT
GGCCTCTGCTCTGTGACCTGTAAATAATTGATAAATCAATTTTCTTGACTAGAACACCAA
ATAATGGAGCAATGCAATTCTTATCAATTACATTTTCGTCTTAATTGTTGACTTCACTTA
GCACAAAGCAGCACAGCGAAACACCATGCCATTTTTCAATTAAAAGGTCCAGATGTTTTT
GGAGGCTTCAGTAGACACAGGCAGTTGTGAGAAATGCTTTATCTGCATTGTAATAATCAC
TAGAACATCAGCTCCAGGCTGCATTTACATACTCATGTTTTATTCCAGCCCTCTTTCTAA
TGCACCGCTTAATTATACTGAGCGCAGACAATGTCAGACCCCCATAGCCCCAAATTTATT
ATTGCACTGTGTGAAGCTGCAACCATCAAACCTAGTGTCCCTCATCACAACACACTACAC
TCATCACTGCTCTCACTCTATGGAATACATATCATGCTCTCGGTATGGAACACATATCAC
ATTTTGTGGTTTTAATCACACCAAGTGAATAAAATTAATAGCTAGGATGGCAAGATTCAA
ACTGAAGTCCCACCTCAGTCTGATGTTCATTCCCTTATATGTGTAATGTCTTCACTCCTT
AACTGTGCTGCAGAATATCACATGTAAAGCTTTTTTTTAAGTACAGTATAAAGGATTTCA
TCTAACCGACCCAGACATGCAACTTAAAGGTATTTTCATTATGAATAGACAAACTCTAGG
CTCATTAATGTGTGTTAAATGTCTTAATCATTTTGTGCTATCAAGATTTGTGTTGTTAAT
GTCACAAGttgtttttcaagataaagattagattg
>NODE_270_length_825_cov_32.911514
CATCCCTGAATAATAAAACAGTATCAGCAAAAACTGGGTGGCATCTGAGATATATGCACT
TCCTGTATTGGAAATCAGCAAGAGAGCTATTAGGGAGACAGTAGGATAATGCATCAAAGT
TGCAGCAACTGGTGGCAGGATACAACATAGCAATTTTAATCAAAAAAACCAAATCCAACT
GTGGTTAAGCATGTGTCTTTCTTTGTGCTACATCTGATTAATTACAAAACAAGCTGTACA
TCTTTAATGGAAAAACAACATCTGGCAAATTTTGAAGGAACCTTCTGTATCCCTGCATAA
TAGGACAGATATTTCAACCCATCAAACAAGAAATATGTTGCAAAATCAAATCAAACCAAA
TCTAATGCCTTTATTGTCATTGCATGTACACATACAAAAAAATTTAAAAGCTTGTGTGTG
AATTAAGCTTGGGGATGACAGAACCAGAACACTTACCAACAGGCTTTTGTGTTTCAAGGC
TCTTTCCTTTGTATGTATCAAACAGGTTGAGAGACGCATACTTGGTTTTGCCTTCCTTCC
CCTTTGCAGTTTGCCCAGAGCGCTCTGACATTGCGCTGTCCGCTCATTGAGTATGGTGAG
CCCTGAGACTGGGGGAGAAAGGAGAGAGAGATTTGACACCAGCTATACACAGAAAGTGAA
AGTGTTGACTGCACAAGCATTCAAAACAACTAAAACAGAAACAGTTTCACAAATCAAAAT
AAACACAGGATTTGACTCATCTCTAGGCTGAGGTTAATATAATCAAGCACTTCTAGCGTA
ACTTAAAATAAAACAATATAAGATATTACACAACAGGCAGGGTTCAGAAATATATTTAAG
ACATGCTGAAACTAAACCCTATAAAACACAGTAAAATACCTGTGTAGAGGAAACACACTG
ATAAAGGCCAAAACAAATTTTTGGATGTTTGTAGTCCCACTTTTCATTGACTCACCAATC
CTTCATGCCACGTAGACAGAATACATGCGGATTTACacggcttta
>NODE_271_length_925_cov_24.061621
TAACTGACTACGGCATATTTCTGGCTGTACGGAAACACTCCGGTCCCTCCCGGCCAAGCA
TCTACACGTGTATTTGACAGAGAGGGATGCAGCGCTGCAGACATTGAATCATGACTCCCA
TATTTTATCCATAAGTTAACCCCATATGGGTGCCATTGTACTATCAAAGGATAAAAAAGA
ACAAAGGATTTATATAGTCTTTTTGATCGAAGTCTCGCTATATGGAAGTAGTATATTTTC
TGTTTTTCGCACACACACAAACAGACATAAGCACGTGCAAACACACACATGCAGTGACAG
CCACGGCCAATCGATTTGCCACGCTCTCTCTCTCCACAATGCTGACGATGCTCGAGTGGA
CGGGCTCCTGGTTGCTTGGTTCACAGAAAAGGGTCCCTCAAATGAATGTATTTTTACCTC
TTGCAGGACAATGTCGGATAGGGAAGTAAATAATTAAAGGAAAGGGACCCTTTTTGACTG
CATCAACCCTGCCACTGCTGGTAAGCTCTACTATCCATTGTGACTCCATTTTTGCCCGTC
CTGCTAAGGATGACCTTTTTATTTTTTCTTTTCTTTTTTAAATTTTTGTTTTGTTTTACA
CACATGTGCCCTCCCTGCATGGAAACCCTTCACATTAAAGGCACCGAGTGTTTGCATATT
TTTTCTCATTTGATTTAAGTGCTGACCTGATATGAGAGGAGCAGGCCTTGTGTATGTCGT
ATCTGACTCTGGTCATTGGTTGCTTAAGTTTCCTTTCTGTGTTATGCAGTGTTATTGTGA
CAAGTGTACCGTGGGTCCCCTCTGTCTTAGCCTTCCTTGGCAACTGTGAAATTGGAGCGA
AAAGGCATTGAATTTGATTTTCATGCCCATTTCACTTTGCATCCTTTAGCATGGCTTTGT
GTGCTAACTGAAATCCTCACTAATTGTATCCTGGCTTAAGCATGGCACTTGTTACTTAGT
TTCTTTGATCAACTGTAGCACATTGTGTGATACAGTTTGGCTTGTGTTTGGGAAAAATGC
CCATCTTAATTAAATCCAGGGCTACATAAAGACATGTTCATTGAGGTGCTCGATTaagcc
acctccaatagggaatgaatgcgat
>NODE_272_length_845_cov_14.776331
GAAGAAGGTTTCAGTGTAAAAACACTGCAAACCCATCAATCCCCAAAGGAATAAAGGCCT
ACTCTGACAGATGAAAGCAGCCACTGATGAGTGCCACACCGGAAGTTCCTACAGGGATAT
GTAAAGAAACCCAGAATGAGGCCAGTTTGTATGTTAAAGCTGACTTTCTTTCTTTTTCAT
CAAGTCTCAACAGTACGTTGAATTTTTACTCAAGGCTTAACTTTTTTAATAACGATTTTT
TTCCCCCTCTCTTTCTCTCTTCTTTCTTTTTTCTTTTTCTTTTGCCCCATCTCTTTCTCT
CGGCAGCCCTGAGCCCTGAGCGCTCATCCTGCTCCAGGAGGAATAGGCGGAATCTGATTA
CAGACCTATTTTACAGCAGACGCCGGGGCGCAATAAAGGGAGAGAGAGCACGGAAACGGG
ACTCGGCCCATCAATTAGATCTCTATTAGCAGCCAATGCGGACCTCACCTCAGGAAACGC
CGGGGCCCTGAAATTAAACAATTCTTCAAGCCCGACAAGCCAGTCACTTCTGCTGTATCT
TTGAGGAAGGAGGGAGGGAGGGGATGCTGTCCTTACCGTGGATGCACTCCTGCAATAAAT
TAAAAAATCATTTAAAATGCACTATATGGAAACAGGAACATAAAACAGAACCATAAAGAC
CCAAACCTTAGGTAAGGTCACCACTCAGTACCAAATACTGTCGATAAATCCTGAGTTGAA
TAATTTATTAATGCAAGTTGTGATTTTCTTTAAAACAATAAGAATAAAAAACAGCCTTAT
ATTGACCCTATAGTCTGAAATGTTAAAGTAAAACGTGCCAAAAAACAAATATTACCAGTT
ATAGTGCTATTATTCTAATATTACAGTGACTTGTTCCTTTCTTTCCTTCTCCTCTAAGCT
CCTTCCAGTGCCATTAATCTCCAACTGTTGACCCTCTGACCTAAGGCGGGACAAAATGTC
AATATTGGATAATTAGCTGCAGCATTAAGGCCGTTTAGacagaacaccttgagagcatcc
gaatg
>NODE_273_length_1069_cov_35.362957
CTTTTGATACTGCTAATTCTTGTATCATACATGGGCTGGGGCTTTGTTGGAGAGTGCGAT
GTGCCATATCCGGAATAATCAAATTAAGTATTAATGATTTTTACTCTCAAACTAACACTT
GTGTTACACAGAGGGCTCTAGTCAGTGATGTTGTTCATATTTCTTATGTTTGCCTCCATA
CGGACCTGTTCTCACTGTCTCCCTCTGTATGAAATCATTTACAGTTTGTTTTCTATACAA
GTTCGACTTTCTCATCCCGTATCCTTGAGTGCATTTATGTGGACGCAAGACGCATGCAAC
TTCACACACAAACACTGCAAACATGCTCACACACCGCACAGAGACTCATCACTTAATCTA
TCAATCTCGTTTCTCTTTTCCCCGTCTCGTATGTACCTTCTTGCTACCTTTTCACTCCAG
CGCTCAGCCCTTACACACAACCAACATGCTCCACATAATACACACAAGCAAGGCAACACA
CACAGGCACGCACACACAAGGTAGCTTGGTTGGTGGGGGCCATGGCTGCAGCTCTTCTGC
GCAGTCCCAGAGTGGCTCCCGGGGCTCGGCTGCCAGTTGTTTGCCAGCGTCTCCGGGTGG
AATTCATTCAAATTAAAGCAGTGGAATGAGGCCCGAGTCCCAGAATGCCTCGTCCCTCTC
CTTCATCAGCATTCCGCCGATGAGAGTAATTAAAGCAGAAATTAATTCTGCTGTAAGCAG
AGGAGCCACAGAATAACTGATATTAGAGGCTGGATGATGAATGCTTGGCATCAAGGGAGG
TCTCAGGGGAGGAAGGGGAAATTCACAGATCTCTTTTTCTTTCTTTCTTTCTTTCTCTCT
CTCTTTCTTTCTTTCTTTCTTTCTTTCTTTCTTTCTTTCTTTCATTTCTTTCTTTCTTCA
TTTCTCTCTGTCTTCCTGTCTTTTCTTTTCTATCATTTGGCTTTTCCTCTTCTCTCCTCT
CTCTGCCCAATCTTGTTTTTTTGTATTTCTTTGGTTTGTGTTGCCTGAACGTCTTTCTTC
TACGTGTTTCTCTCTGTGCGTCAGCTTATTACTCGTTTCTCATCTTTGCATTTCTTTCAA
CCTCCTTGGCAACATTTGTCCTTCCGTGCCACCTAAAGATTGCTACAAAGAGCTGGAGCC
ATTGGCTTTAAGCATGACTGAAGACGCTGCCACTAAGCCTCCTCTGCTCAGTAACAGTAT
TTCACATTCTGTCAGCGCTGGTGTTcgcattttcagtcaacaggcatat
>NODE_274_length_659_cov_28.418816
TTGCAGCGTATGGAGAGAGGAGATAATCTAATCAATTTTCAGAGGCAAAAAAAGACGCAA
GAACAAAGGGGAGAGGTGGGGGATCGAATAGAACATTAAGGAATATTGAGAAATATCCAA
TTGTCTGAGCAAATGTAAAATGCCAAAGCCTCTTAGAACATGGTAAGTCTTTATTCAGTC
ATACATTATCATGCATATTTCATACAGGCAGATTACTAAAACGGAATTGTGTGTCTTTCT
GTTGTATGTCTTTATAATTACACCTTGAAGCCATTGCTGTTTTTTTTCTTCCTTTTTCCT
CCATATTCATGAAAAGCAGACTTGTAATTTGATAAAGAGAAGCTTGTGTTCTCAACTTCA
TTCAAACGGCATCATGGCGCTGTATTAAAGTGGGCATCTGTGTTCTCGTAGCATTAATCT
CTTCAAGCACATTCCAGCTGCTGTGATGTGCGAGAGGGAGATAAGTCTTAAACAGTCTAA
AGCTAAGCAAACCAGACAACTCTATTATTGGCTTCATAATTGCTTAATTAAACTTTTGTC
ACTAATCATTATGAGGGCAATAGAGCTGTTATACAGGCTTTCTGTCGAGCAGGAAAAAAA
ATCAATAAACTGTGTTGGGGAGCTGATCCCCCCACGTCTCCCTCTCTGTCTCTCTCTCTC
TCTCCCTCACTCTCTCCCTCCCTCTCACTCTCTCTCTCTCTCTCTCTCTCTCTCTCTCTC
CTCTCCCTCCCGCTCTCTCTCCTCTCCCTCCTCACTCTTTTTGTCCTCCGCAAATGAAAT
TCATTGCTGCCGGTTAGTGATCTGTAGGTCTGGAGCTCGACTGATATGAGCtgccatca
>NODE_275_length_886_cov_39.101582
ATTTCATACTTTTAAATATTGCTGTGAACAGGAAAGGCCAAAAGGAGTGTCAGCTCCCAA
ACGATGACTCATGAAATGCTTCGGCTTACATTTATGAGTTCCTTTTCCTGTGCCAGCGGC
CTGATGGACTTGCGGGTAAAAGAACACCAGTTGGAAGCCTGGCCTCTTGATATTTGGGGC
CCCTGTCGAAGCCAACTGCAGCAAGTTTTGTGCCTCCAGATTTGGGAGTTTTAAAATGAA
GCCGAGCAGCTGCAGTTTTCCCTTCAGTCTGGAAACGAGAGGCTTTGTGTCTCTTGTCAC
CCTGTGTTAATTTGGGCCCTAATGTATTTTATAAACAAAGGGCTGCTCTCTAGCCTGACA
GTCGTGACACCTTGATTCCAGTGCAGGATGCATGCAGGACGGGGTTACACCATTAATAAT
CAACTGGCAGCCATCACACCATTTTAACCACGATCATTATGATAAAGGGCATACACTTAA
TTACAGGCCTGCTTAATTATAGCTCTGTTGAAGCTCGTTTGTTTGGTCAAATGCTAATTA
TACCACCACGCTCTTGGCAAGTCCTCATTTCAATCCACTTTTTGCCGGCTGAACAGTGTG
GCTTATTTTCATGCAAATTTGATATCTGGTGAATGTTTTGTCTCTCTTCTTTCCGCTTTT
CTGTGCCTTGTGTGAGTGTGTCTTTGTTTCGGAGGTGAACATCTCTCAGACAAGACGGAA
TCGGGAATAATCAAGAGTAATTAAACTGGAAGAGGGCTGGGAAAGGGCTGGGTTGGAGGA
GAGAGTGGAGGTGCTCAAATACAGCAGAGAATAAAAAAGCCTTTCATCTTCTCTCCGTAG
ACGGAAGGAGGGGAGGTGCTGGGGTGGCTGGGGATGTTGATAGCTTTGCTGTTTTATAAT
CCCACATTTAGTCTTGTGGAAAGACTCAGGATCAAGAATAGGGAGTAATATATGTTTGTA
TAAAAGTCAAACTTCAACTTTGCTTTTTCTTACTTTTTTCACAGCTCTGgatgatgtgcc
ttttgtgatctctgacaagtttcataaacgccccaaagaggtaaaa
>NODE_276_length_803_cov_32.887920
AGGCCCCCGTGTCATCAGCCGGTCATTTAAACGAGCATTCAGCCTGGACTCAATGCGGCC
AAGATACAGAGATCAGGCAAATAGTTTGCACTTGTTCCCCTTCTTGTCACCCATCACTTA
CCTCCATCATGCAGCTGAGAAACAGATTTATTTTTTTATCTTTTTTTTTTTTCTTTTTTT
TGGGGGGAGGAAATGTGACTAAGCTCCTTCTAATTCCACTCCCGTGCAAAGTTTTCATGC
ATGCAAGCCCTAAAACAAACGGGGATCAGCGTTTTCTTTTTTATTTTGATGGTAACATTT
CACCTAATGATGAAGAGCGCATTTTCCACGGTGTAAAGCCCACCACGCAGATGATCCCAC
AGAATGAGCTGAGACGGATTCAGGCTCCGCGCCTCAGTGTGTGGAGCAGCTGACTCCCTC
TCTCCACGTCCAGATGGCTCCTGCACACAGATTTGCATTCATTTTCCTTTAATATCTTCT
GAAATAGCGGGGCAGCTGCATTTGTTGTCAAATACGGTTTAAAACTCCCTTTCAGGACAG
CATCGTTACCTACGTGACGGGTGTGGAGATCCATTTTCCCTCTCCAGTCAACAGTATCAG
ATCTAAGAGGATTTGTCTCAAAGTCTCCTAATTTGATAATCAGATTTAAATCGCCTTGGT
GCGTGTAATCAGGGGTTAAGTTCTAATAAGCGACTTGAAACTGTGCAAAAAAGCATAGTG
AGTTCTGTGCAAAAAAGATATTTGCAATCTCGGTAGAACAGACAAAAACATCTCCAACAT
GCGCCTCGGTTTGTCTCATGTAAGAGAAAAACACAATTAACAAAGAGCCCCTCTCTTTCC
TTTTACTTTCCCTCATATATTTTTAAAATTAATTTATTCATTTTTGCCACAAATTGAAAC
TTGGATTTCTCTTAAATAATACAAAAAAAAGTAAGAAAAAAAATGTACACTCTCATTTTG
TGACTGGGCAATTTGGCAATAga
>NODE_277_length_1129_cov_31.534986
AGGGGAGGCTGTGGCACAGCTATGTCACAGTCCATAACCGAAATGTTAGAAAGACAGGCA
ACCAGTATTGTTGAAAGTATTAGGGAATTGTGTAGCCCATGACATCCTTTGATTCAAGGC
TCTTCCTTGCATATCAAAGCTCACGCGCAGGGCCTGTTCTGTTTAGGGAGGTGTGAGAGC
ACTGTGAGAGGATTTGTGAGTGCAGATGCGTTGTGGCTTCACTCTGTTGTAATCCACAAT
GGAGCCACCTCACACCCCCAAAGGGCTTCCACTTCAAGAGCCCTGCCTTTGTTGAAAAAT
GTATTTGTTCTCTTATTCTTTTTGGGAACTATGTAAAACAAAAAAGAACGAATGGCGAAG
AGAACCATTCTCTCTCCCCCAGCCCGGCAACCCCATCCCACTATCACCTCTCTGTCTCTC
TCTCCCCCTCTCTGACTGTACCTTGCTCTCCCTCTCTGGTAGTGCATATTTTGCTGGAGA
TGCTAATGATCTCCCCCCGCTGTATTCTGATGCAAGGTCTGTCTACACTTTTCCCTTTCA
TCCACATACAAATGTGCTCTTATTGCCTCTTCGCCCTCGGGCCTTTTAAGATGCCTTTTT
GAAATATGCCGTTTGATAACCACATCATTGGCCAAGTCCCTGCAGTGATTAGAGCTCTCT
TTAATGTGAGCAAGTTAGAGAGTGAATGAGGGGCTCCGGGGCCGGCAGCTATCCATTCTC
TTCTGCCCTCACCCCTTGACATCTCCCGGGCCACTGGGGAGAACCCAGTGTCGGGTGTAG
GACGACCCAGAGCCCAGCTTAGCACATAGACACTGCTGGCCGTCCTCCATCTTTCATCTC
CACATGGAGATTAAGCACAGGAGAAATGACACTAGAGGATCGCCTTCATAGAGACATGGT
ACTGTATGCTGGAAGGCTAGATCCCTGTACTTTATCACAGGAATGTGACAGGAGGACTGC
TCTCTAATGTCTTTTAAATATGCTCCATTGATCTCATGTTCAGAGCCTCACTCTGCCTCG
CTGGGATGGCTTTTTTATCTTGCCAAAAGGGAAAGCTGAGACGGTCGTCAGGTGCTTTTC
TCCTGTTCTGCTTCTTGCACTTGACACCTGTTGCGCCTTTTGGGATAAGTAGGTTATATT
TATACTGCTTGATTTCCAGCCTCCTCACAGGTACATTTCACGTAGATTGCAACATTTACA
CAGACATGGTGTTCAGGAAACGTGCTTAGCATATCACAGGCTGAAACAAATACCAGCCAG
AAACTATACGGtgcaacagacctcggacaaaatgcagcagtctgtctat
>NODE_278_length_393_cov_5.022901
CGACAAGGAAGCCAACAACAAGCCCGTTTCACAAAATAGTGAACTATTCCTTTAAGTTCA
ACATTAGGTAATAAACAAATGATTTTGTCAGCTATAAAAAATGCAGGTGTTGCAACTCTG
GGGCATAACAGTTTGGTTGCTTTTTGGCTGAAATGTTGCAGACTGACGTGTACAAACGCA
GTGGGTGAGATGCTGGAATGAGGTGCGGTACATACTGTTCTGATTGAGACTTCTACATCT
GGGTCACATACTTGTGACTAGTCAGATGGTCTGCAGATATTACTGGAATCTGATTGAGAG
GGGAAGAGAGAAACAGAGAGGGGGAAGGGGAGGGAGATGATGAAGAAAGAGAGAAATAAA
CAGAAGGATCAGCTGAAATGAGGAAAAAAAACAGCACTTCAACAAACACTGATAATAAAA
GGAAAGCACAGTGTTTGTGTATATAATCAAAGTATCAGATGTTTGGAATAACTAGCAGAG
ATCAGCGCTGAGCCTGGTGCACGATTCATGCATTTTTCATTACGTGGCACATTGGAATCA
TAACATTAAAAaaaaaaaagaaagaaaaaaaaa
>NODE_279_length_961_cov_29.439125
TTCTTTGCTTGTGAAACTGCGTGAGCACTTTTTCAATGATGCACAATGTGCATGTGTTTG
TACACAGCACTTCATCCTTATACCAGTGTGTCACTTCCCACCTGCTATGTGGCGAAGTAC
TGTGGCCTGTGGTCTCAGTGCTTCACTCTGCATTCAAATGCACACACAAAACACACACAC
ACAGCAGTAATAATATGTGGATTTTTGTGTCTATTTAATCTTGATGGGATGTTTCATCTG
CAGGCTGCTATCACAGCTGGCTGCCTTATTGTCTGGGTGAGACTGATGGGCTTGTGTGTG
AGTGCTTCGTGTGTGTGCTTCGTGTGTGTGCTTGCCCATTTTCTTCAGTTTGTCTTTCCC
TATTAGTCTGCATGCACATTTCTACAACTGTTTGTTTGCTTATACAAGAGGAGACACATT
TCTCTCTTATAAATCTAACCACTATATACCCACAATGCAATATGTACATATGTGTGTACA
TATTGTGAGTGTGTGCTGTCCATCAAGCCACACACATAGCCGTACCAAACCATTGGCTTG
GTTGCTGATGATGACATATGAGTTCCTGGCCTTGGTAATGGCTGTTAAATCTCATAATTA
CACGCTTCTTTATTGCAATGCATAATGACCCCACAGCACTATTGGACAATTAATTAAGAT
TTTCAGCCCAGGCTTTTTCAGGCCCAGATGAGGAGGTGGAATGAGGTCTAATGTTCTTGT
CTTCGAGCTAGGACATTAAAGCATGGTGCTGTAGGAAAGAAGGTTGTCTCTCTGTGTGCA
TTCATTTTCATCTTTGTCTTTCTTTCTGTCTGTTTATGTCTCTCTCTCTCACTATCTCTG
TTCTCTCTCTGTTCTCTTTGCTCCAATTGTTTAGCACTTCCTCTCGATGCTTGTCCTCGA
TGATGATATTGGAGACCATATCTCTAATCTGTGAATGGTAAATTAATCCTTGTGGAGTTT
TTGTGGTCCTCTCTCTATGGAAAGCTACGGGGGATTAGGAAGATAGAATCAACACAGCCT
CTTAATCTCATATACAGACACCAGGTCTGGACAGGGACCATTGGGTTTTGTTTCAAAGCC
ATAATCAGCAAATTTTTACTTCATACATcaatagtgctttacagaaaagaaaaaaaagtc
t
>NODE_280_length_543_cov_14.990792
TTCTTCATTTTCTTTTTATCTCCTTCTACTCGTTTAGTTCAGGCAGCCCCCCTCCCTTAC
CTCCCCTCCCTCTACCTCTCACGGTTGCCCCATTTCACCCCTCCTCCCTTCCTCTTTACC
CATCCCCTCCCTATTTTTTCCTTCCTCCCACCCCCCACCTCCCACTATCTCACCCTCTCT
CGCTCTATCACTTTCTCACTAGATTACCCCATCTCTCCCTCTCTCTCCCAGCCTCACCTA
CTCGATATTCCAGCCTTGTTCTCCTGCAGTCTCCAGCACAACTTTCTGACCCACTTCCTC
TCTCCTCCCTGGCCCCCTGATCAAAGCCTGCAGGACGGCATCGCCTTGGGCAGAGGAGAG
GGAGCGCGAGATGGGGGGATGAAGGGATCCGAGCTGGGAGAAGAGAGGAAGAGACAGATA
GAGAAAGGATAGAGCGGCACGGGAGAGAGGGAACAGAGAGATCACAAGGACAGGAAGAGG
AGCCAGGTGCCCTCTCAGCCCAAGGACAAAAGCTCTTCCTGGCTGATCACACACACACAC
ACACACACACACACACACACTGACTCCTGTCAGCGCCGTCATTTCTGGTCGTGTATGTTA
TGTGTGACGACGGCGTGACATTAATGTGTTGTGATAAAAAATATCTTTTTTTTTTTCTGC
AGCTCGAATCCCCAAAACAAGTCAACTTTACAAGTGATGGCCATTAAAATTCAACAGGat
gtt
>NODE_281_length_812_cov_35.068966
AAGACATACGAAAGATAAAGGGGCAGATTCGACCCAAGGGTCAGGTTTGATGACTTTAAC
TGTAGTTCTTTAAAATCAGTGTTATTACTCAGACCTACTGTCACTGCCAGGCTCATAGAA
ATGAAATGAATGTCATTATTATTGTGTTTAAAGCATAGGGGGAAGTGTATGTATAAGCAC
ATCAGGTCTGCATTTCAAAGAGGAAATCTTTAACATAAACATTAGCATTTTGTGAAAACA
ACTGAGTAATTAGTTTAAGGCATAATAAGCTGGGGTAGGCACACAATGAAAGAAAGCATT
CTGGCTTTAAAATGAATAAAAATTGATTGTGTCCCAATAAAAAACGAATTGGCAGAGTGT
TAACTGGATTCCACATAAACGTCTGTAGCAGTCCCTGGCCGCTTTATTGTGTGCTAATGC
AATAGAGAACACTTAGCAATAAATGCTCCTCTCTGATGAGCTCACAGAGGCTTTCCAAGA
TGGCCTGATGAAATTGTAAAAATTAGATTTGAGCTAGCTGCTAATGACTCCTAAAACAAA
GGAAAATCTCCAAATAGAATTAGCCTGCCCTCTTCTTCTCTAAATACATCATATGTAAAT
TACTGTCATTTGGAGAAATATGCTTGCCTGGAAGGTAAAGCCTTCATTAGAGATCTCAGT
AGATTTGGGACTCAAACAAGAACTCCTCTAGGACATTTAAAAAGTTTGAGAGCTGAGAGA
AGGTAAAGATATTGTTCACTCATGGCAGCAAATCAGAGATATGACTAAGGAATTTATTTT
TGATTATTTTAGTCAAACCAGATGGATTTCGTTCCAAAGCTGAAGGCATAGATAGCTGCT
ATGAGAAACAAATACTATATGTGTAAAATTTCATTGCTATCATCCACATTTGTATTTAAT
TTGAAATCTGCAAATAGCACGCTCACTACAATATCTGTAGTGCATCacttcattaatgca
tagccacagacacccatatagtgtctcagaca
>NODE_282_length_754_cov_30.774536
CCATACTTTTTTTTTTAAAGCTAAAATGAGTATCAGTGGGGATTAATATGCATTAATTAA
ATTGACTCTGTTTCCTTTAATGAGAGGGAAAGGATTTGATGTTAATGCTGTTGATCTCAC
GGAGGCTTCAATCCACCTAATTAACCAGTATTTCTGCAACACACTAAAATAATCAATAAA
AAAGAAGAAGATTTTTCATCACTGCTACGGATACTGTGCTCAGATATTCAGATAATTGAA
ACACATCACATGCTAGCTCACCTTAGCAATGACAGAAGTAGGGTTTTTCACTTTGGATGT
TTCATTCTTTTTTTCTTTTTCTTTTTTTTTAGGGTGGAATAATTAAAATGGCTGTTTTTA
TCTGAGCTTTTAGTCATAGTGTGGCTGCACTCACTGTTGCATCTGTGTGCTGTGCCGAGA
TAGAGCGTCTGTGGAGGGCCAGGGAGCAGACTCCAGAGATCCATCCATCTCAATCTGAGG
CTACAGCTGACACCTTACAAAGAGGTACAATTAATAAGGGCATTATCCAGCAGTAGGCAA
CAATAGAGTCCTAACGCAGAGACACCAACCTCAGGAGGCCCGGAGAGGAGAGAAAGGGAG
CGTGTGTGTTTATGGGTGGGGGAAGGGCTGGCCAAAGTGCTTCAGATTGGGATGCATTAC
AACCAATGTCTTCAGAATGTGAATTACAATCTATTATAACAGAGCCTTATGATAGGTGGT
GCAGGCTACTTTGTGTGCTAAACAGATCACATTGTTTTTTACAGTTCTGCATTGAAAATG
TTACATTTATAAAATAGAGTCTCATGAAAAAACTCAATGCTATTTCTGAATTATACAGAG
GTGCTTTTAGATTTGTGGAGGTGAACAAAACAACAAGTTTTTTAAAAAGTCCAAAATAGC
CTCCAAACAAACAAAAATATCTAATATAAGagtc
>NODE_283_length_936_cov_28.837606
ACTTCTGCCGAGGAGTGTTTTCTATTAGAGAGTTTTGCTCTTTTCCTTGACAAACACATT
TCTTTGTTCGCCATGAAACTCACTTCATTTGTCATATCATGTACGAATCTGTGCCCAGGA
CACAAAGAGCAGACGCAAGGGGGATTATCTGCACACAGCATCTTATGAATGAACCTAGAT
GGAAAGTTGAGGTGAAATAATGACATACTCAATCCCCCAAGATGGTTCTGTAAACATATT
TTATTCGTCAGGTCTTCTTCACTTTAGTAGTGATTTCAAATCCCAAGATGCCACCCAAGG
CACACCACTTAGCCTAAACTATGCAACGCGCAGTTGGAGAGCAAATAGCGTGGGGCTGTA
TATAAAAAATAAACCCAGTATGATAAAACTTGTCAAATGTGTTTCCATCACTCTCATCTT
TTCTCCCCTTTTCTAACAGCTCGAAAGTGAAAAAAGCTTTAAGCAAAATGTTACATTTCA
TCATTTTTCCATTCTTTAATTTTCACCACAAAGCCTGACATGTTTTAAGAGGTGCAACCT
AATATTGCCTGAACTCCAGGACCTACCACAAAGATCTCTGGGTAAATGGGAGGGAAGGAA
GTGCACAGACAGGAGGACGGGCGTGGATGGAAAAGTGCGCAGTAACTTGGCTGCAGCACA
CCCTTAAGTAACAACACATGGCAGTGGAGGAATTCCACATTCATGGACACTCTACATGAG
CAAGGATGGGAAAGGCTGTCCAGGTTGCTTTGCACCAAGCGGCCAACCAGTTCCGAATGG
GAAGCTGATAAGGCTCTGCCATACCTAATTCCTTTCCATGTTCTCATCCTGGGTAGGCAT
CACAATGGGCATGATTCATGGGGGTAATTCCGCTAGCTACTGACTTGGCTCCTGTCTGCA
TTTGAGAAGAATGTGACCTCACAATATGCCTCTTTCAGACCCATCCCTGTCTGACTTCGA
CCAGCCTCTCCTTGAAGCCCTCTTCTGTTAGAGGCTGTAGAGTGAAGACAAGGGAATGCA
GCAGAAAGGCAAGGAAGAGGGGCTAAGCTGAGAGGAAAAAATTTTTTGCAAACATACTCC
TCCTTACCCATTTTCTCTCTTCCTACATCACTCTct
>NODE_284_length_452_cov_24.159292
TTCTTTGTAAGCGATGTAGGAATGAACGATAGCCAGCGTGCCAGGCCAGGGAATGGCTTC
TTCTTTTTTCAGGATCTGCAGAGAGAAGCTCGGAGTTGTCATAGAAGCTGAGACTCGGGG
GAAGAAAAGGACTTGAGGAAGACAAATTGAGCCGCCACCCTGTGGTGGGGCCGAAAAGGG
ACAAGCAATGGAGTGGATGGATGTGAGATGCCAATCTTTACTGACACAATGAATGAGACA
GAAGCACAAAAAAACAATACTGCATCATGTATATGCTTACAAAGGATTGAACAGTCCTAC
AGTACAGCTACAGGCCCTGAGAGGCTCCTCTCTGGACTGCGGTACCCCCTTCCCCCTGAC
TCAGGATCAGTCTCGGCTGCTGCGGTTACCTGATCTTGACATTTTGGACAGATCCACATG
CCTTTAGGAATGGTTTTCAGGGGTGGATCCAGGCAGTCCAGGTGATAAACACGAGAACAC
GTGTCGCACATGAGCAACTGGCCACTGCGTCTGCACACAGTGCAGAAATCCTCATGGATG
TCTCCCTGTGAGGAAGAATTGGACCAATCAGTTTCCCTGCCCAGCGGAGCCCCACCAACC
ATCTGTGGAGAGGCGAGGCGGGGGGGGGGCCC
>NODE_285_length_856_cov_20.789721
ACCACAATGTATCATGGGACATGATTCCATATAGCTCGCCCAGCTTCGTTTAATTTTAAA
ATATCAAATTGTTTTCCTCCACAGTCACCTGATTTCGTCTGCCATCGTCTTTGTCATTTC
GCTCCCTCGTCTGTCTAAAACTGGCACTTTTGTTGCATTCCAAGAGGTTGATAAATCAAT
CCATCAAAAAATTCTTTGCGGTGAAACTCAATCAAGAAAGGTCATGTCGGCGGGAAAAGA
ACAGATTAAATTAGCATTGAATTAGACATGGAAAGTGAGCTCTGTCAAAACCATCACTGT
GCTCAGCACAATTAGAATATGTTAATTATGCATTTCATTAAGGGGCCTCAGCGCTCTTTG
AATGTGAGATGAAATGTCACTGGTGTAGGCAGCCGAAAAATGGAAGATTGCCAGGCACAA
CTTTCTTTGTGCAATGTGTGACACCTTCATTAACATCAGGGATTGCTAGTCTGATTAGAC
TTTTTGTATTAGTTTAAGCCTTTAGGCTTTCAAATGCTATGCCTTTTTTCTCCATTTTGA
TGTGGCAGCTCAGACCCTTCTCCATTTCCAAGCAGATATTGTCTATGGTTCAATTCTTTG
TTTAAATTCTCCGACATAATGCCATGACATTGGACGTAACATCTCATTGTCTTTGTGTAG
ATGACGGCATTTACCATGTCTTTGTTTCACATAATCTCGGGTCACTTTCAGCAATGCGAG
ACTTGAAGAGCCAAATTCCCACAGTGTGTGTTCAGAACGAGGATATTCAGGGTAGCATTC
GAATTAAAGCACACATGATGATGACATTAAGTATGGACAGTTACAGTGTCTCTAAATATA
AAGGCAAAATGCAGTTTTAGCTTTATACCGTCAGTACTGCCATTTTGACCCTCGATAGAT
AGATAGATAGATAGATAGATAGATAGATAGATAGATAGATAGATAGATAGATAGATAGAT
AGATAGATAGATAGATAGATAGATAGATAGATAGATAGATAGAtgaggtgagtacttaca
gcttgatatctgtagc
>NODE_286_length_509_cov_18.532417
GTGGGGGGGGGGAGAGGAGGAGGAAGGAGGAGGAAGAAGAAGAAGAAGAAGAAGAAGAAG
AAGAGTGGCGAGCGCCCTGTGATTTCCCGTCTCCACGCTTAGTTGATATTTCACTGGGTG
AGGATTGAGCGCTACGGGTGCATTTCACACCCTGAATGAGAAAGGCAATCTCGCTCAGCC
GACTAGAACAATAATTAGAATGGAGATTAAATAAAAATAATTAGAAAAAGTTCATCTAGT
TTTGATGTATTAATTATTCCGCCCCTGCTTTATTCCAAGTCTAATTATCTGCTTCAGTGA
AAATGCCAAGATTTTCTGTGAGTCATAAAAAATTACATTCATGTAATTATGTCAGCAATT
TGGGGGGAAGTCAGCTAAGCAGAGCGTCGGTTCGCCTCCCCCCCCCCTCCGCCTCCCCCA
CACACACCCCCCAGTTTAAAGTAAGTAACTTCTAACTACTTATAACTTATAAGTTAATAC
AGTCCCTTTCAAGCCAGGGGTATAAATAATAGAATGCAATGGGAGATTATTTACTCTTTA
AATGAGGAGCTGCTCTCCCGGCTTCCCGCCTTTCACACTCACGCGCCCGGCACACCACAA
TGAAAAACAAGACGAGTTTTTATCCATTCTTGGTCAGTAGATAATAATTTGCATATAAAT
GGAAATATTTATTGTGACAAAATAtataa
>NODE_287_length_535_cov_25.525234
AAACTTGTCGTCATGTTGCTTCAGTCAGTTTCTGTGCCAGAGAACCTTGAGACATCCTTT
ATGTACAAAGATCTAAGACTGCTTATGTGCCAAGACTGTCCGACAGCACACATACACACA
CACACACACACGTAGGTACAAACAGTACTATTCTCTTTTTTCTCCGTATCACACTCATCC
ACCCACTGATCCACACACAGAGACAGAGCAAGCAGTATTGATTTTGCTGTCTCCAGGCTG
TTGAGAGTGTGTATACTTGTGTGAGTGTGTGTGTATAAAAGGGATTAAGGCCTCGCTCAG
CTAAGATACCATCAGCCATCAACCCTGCTAGTCCGCTTCGGGCTTTCCCGGCTGCCGCAT
TGTCTATTCTGCTCCGCTATGTGAAAAATGTTGAATATCAACAATGGCTTTCAGTGGTGT
ATTGTTGAGTTTTTGTATGAACTAATCTTGCCTCAGTGAAAGAGACCTAGGGCTTGGACA
AAACGTCTAGAGCCACAGCATTCCTAGCTGGCTCTCCCCTTGAACACTGAGCAGAAGGCT
GGGGCTAAGGGAGGCAGAGTAGAGGGAAAGGCAGGCTGGAGGAGAGGCAGGGAGAGGGAA
GAGCTGAGGCCGGGGTAGGAGCTCCAAGGCTGTGGGTTAAGAGGATGACAAGCCAGGGGG
AGATTTGGGGGGGAGAAAGAGTAAAGGTGGGAGGGCGGGGTGGAAAGGTGTGGgc
>NODE_288_length_810_cov_27.474073
CATAGGAGGAGGGACTGTTATTGTCTCAGGATAAAGTTAGATATTTATCATCGGAAGAGA
GAAATGCACTCTTAGGGCGAGGGCCGAGTAGGATAAGACACTGTGAGTATGTAAATTAAT
TGTGGTATTCATTAACTTAAACAATAAAACCCAACACTACCAGGGAAGTGCACATACTCC
TCTATTTCACCACATTAACACTAACACTGACACACTTAAAGATACCAATATCTGGTTCTT
AGAAAGAACAGATGGACACATAAGTGTGAGGGACTCTGGGCTTGCCAGTAGAAAGGTGGA
ATGAAAAGGGGAGGAGGAGGGGAGGAGTAATTGCACAGTCCTTTGCTGAATTGTTCTGTG
GATGCAAATTTAAATCCCTCCTATTATTTTAATAATCTGCCTTTTACTGCTTGTGCTCGG
ATCATTTGTTTGCAAACCAGGTTATTTGGAGAGGGAGGCTCGGGGGTAATTTCATGCTTT
GGAGCATTTATATCTATAACTTAATGAGGAGAGGGCCTGTTGTTTCCTGGTAATACACTG
CTAGAGGGGAGCAAACTTTTTATTCTCCGTTTAGGGTACTGTTAGAGGGCAATAACGTGG
GATTACTCTGATGGAATTAAGGAGCAAACTGAGGAGAGACCTAATGCAGCTTCTGGTGAT
AGACCAAACTTAATACTGATGTTTTATTTAGGGTTTTTTAGGTTCATGGGATGTACCATA
GGAGATGGGCTATCCCATTTGCCCATCACAATAAGCTTACACAGATTTCTTCAGATTTAA
GCATCTTTCTTCCCCACATGCAGCCTGCTAAGTGCCCTCAGTTTGTCTTTACCCTTACGT
ATGTTTTCTTTTCTTTCCCAGTGTTCTAAACTTCTGAAAATGTTCATGCAACATGTTGTC
CGCACAGCTGTTTATAAAATTGAGACGTGTCTCCTGCTTATTGTCACTCAGTTCGTGCCA
GGGCATAAagtcagcctagcggtgcagcct
>NODE_289_length_1035_cov_23.600965
ATTCTTCCAATTGATTTATTCTTGCAGCTCTAATGAAAGTATGAAGTCAAACTGTTTTGA
AATCTGATTCTTGTACTTCTCATTAAGCCCACAGTAACTGTATCTGTGCTGATGTCAGAA
TCATAGTGTCCAGAGTCAGTTTGTCCTGAACATTCAGCTCAAAAGGGGATAGACGTTGCC
GCTGATGAGAAACTTTTTGTTGCTGTGCTATTATATGAAGAGTCGTGTGAGTCTGCAGCT
AATCTATAGGAGAGCTGACCCCTAAGTAAACATTTTTGAGTATCCCTAGAAGGATTAAAC
TTGTCCTTTACTCTCACTGCTCTGAAAAAAAAATCCACTGGCCCTAAATGAATAAGTGTG
TTTGTGTCTGGGTATGTAAGCGTGCTGTTTCTGTGCAGGAGGTGCATCTGTAGCATTCAC
ACAAACTCTTGTGTGTGCATGTAGGCATAGACAGCGTGAACTGGGTGTGTGTTATGTGTT
TAGGATTGGGGATTTTAGTACAGCAGAGGGAGGGGAAAAAGAATTGTAAGAAGAACATCC
CCGGTCTCACAGCGACTTCAAAAGCTCTCCTTCCCCAGGATATTAAGCGACTGTGATGAA
AAATTTAGCAAGCGTTAAATAAGCTGCTTTGAAGTGATCTGTTTTGGCTCAGCAGTCTTC
AAATTTCCGTAGCCCCTCTGCAATAGCCATCTTTACTATAGAGGGGGAATAAAGGAACAG
TGTGTTAAGTGCAGCAGTTGTGGGGGACCTGGCTGGCTGGCAGAGGACATGCCAACAGTA
ATTGGTGCAGCCAAAGACATGAAGGCACGACTGCTGCAACTGTCCCCTTTTGTCGTTCTC
TGGATCTTTTTCTCCCTATTTCACCTCTCCCTCCCTGCAGGCTCTTTTTGCTGAGCCCTG
TGAGTCGCAGGCAGACAGATGTTCCTCATATGTTCCCTCTAAAAAGAGATTTTTTTTTCT
TGACTTGCGCGTGGGTGTAACACAAATGTAACAGCGGTGACACCAGGAAGTCAGAGGTTA
CTCTCGGGTCTTGACTCAGTTATATTTTTTGTCCTTAATGACTTTCCCCATGGAACATGT
GTTTATAGAGAGATATATCCTTTTAACACCAGCCTCTCCTATGCGTGTGTGTAGTTTTTT
CCCTCACAGGATTaggtaatttacgcagtttcctttccttgaaaaaccccctgaaaatac
aatacatttcaagtg
>NODE_290_length_497_cov_16.028170
GTTGTAAATGTGTGACAAATTTGAAAGCATTTGCTCCATTTCAAAGCCTCCGCGTCTGTC
ATTTATTGGTATTGTCTCGGTAATTTTCAATGTTGTATGATCTCATCATCACCACCCACT
TAGTTATGATAGGCCAAGATGCGCTCTTCCCCCCCTCCACATGCACAGAGCGCAGGTGAC
AGAGGTGACATATTACGCACCATGGATTCATCTTATTTTGAAAATCCTGAAACTAATAGG
CCACTCCGGCCGTTATCAGGGTTGATTGCCATATCTGATCATTATCATCCATTATACGCC
ATAAAGCTGTGTAATTTTTTATATGACTGTATCCACAGTGCCAAGGTGTCCCTGGAAATT
TAGATCTAACCGATTCAGGAAAATAAAATAGGCTCTATTCTATATCATTTACCTCTCGAA
GCATTTTACTAAGCAGCAACTTGGAGAGAGAAACCTTGTGTTTCTTCCTCCTGGCTCCTT
CCTCACTACCTCTCCCGGTTGATCTGATTATTTTTCCCTTCACGTTTTGTCCCAATAGCA
AATTACCAATTCTATGAATTGCAAAGCAGCCTCAGAGACGCTGAGGGGTAGAGAGAGAGA
AGGGGGGGGGGTGTGTGTGGGTGTGTGTGTGTGTGTGTGTGTGTGTGGTGGTGGTGGGGG
GGGGGGATGCGAAGATT
>NODE_291_length_551_cov_6.655172
TACAGACAATAGTTTACACTGTACTGAGCAAGAAAATAAGATTTCAGACACAGATGAATT
ATTTTGCTGCACAGGGTGAAGAGACAAAATCCAGATCACTATAATTACTGGGTCAAAGCC
CCTCAGTGTGTATTGTGTGTGTGTAATTACTCACACTGTCAGAAAGGGGAGAAAAAAGTT
TTTCCCTGCAAGTTTAATTCAAAGATCACAAAAAATGCTTTCTTGATGCCAACCATTGTA
AAACAAAACTGGAAAGGAAGAACAAACTTCCTCACAAGGTCAGCATGCTGAATCACCATT
ATTCATTAGCCTCTTTTGTAGTCAGCCAGCAGAGAGGGCAGCTTACTTGCAAATTTTTGA
TTTACTAGAAGATCTAAGCCAATTGACTCGACGACCAGCCAGAGTAAAGTCGTTAATGTT
GTTAATTTCAGACCACTAAAAAAGTACAAAAAAATTGGGAACTCCAGAAAGTCATGAACT
AAAGTCAGTAGGCATCCTCATCGGGGGAGTCATTGATGTCATTGCAAAGTTTCATGGCAG
TTCATCCAAAAGTTGATGAGGTATTTCAGTCGGGAACAAAGTGATGAACTGTCTGACGGA
CAAAGTGACATTGTCGTCCAGAGGGCTGCATTAATCGCACAGCTAGAAAATGGAAAGCCA
AAGTTTTAAAAGAGACACAGCATCCAAAAATACTGCAAcaataacacagaactctgcagc
aacgagaaaca
>NODE_292_length_810_cov_31.860495
GCTGCTCCCTTTTATATAGGAAAATTATGTAACTAATTCAAAAGTAGACATCTTTTTAGA
AAAGAAGATAATTGTACTTGTCTTCTAATGTTCATCTTAATGTTATAGCGAAATATTCCC
TAGTCAGAATACAAATGGAGCAGAATAGAGATAGAATTAAGATATTAAGATACTATACTC
ACACTATGGCAGTTACTCTTTTTTATTTACCCTCAGATGTAAAATTCTATAACTTGTACA
GTGGTTTTATAGTCATGTTTTAAAATGTAATAAATATTTCACTTTCTTTAAGGTTTAGAT
TTTCTTGTAAACAGGGAATGAAGGCAATAGTGATTTTAGGGTTAGTTGAGCCCAATAGTG
ACATGAGGTAGCGAATTAGCAGGACGTGAAGCACCATAGGAACTCCTAACCTCTTGATAG
GCGCCTCACAATCAAAGTCATTAGCCAGTGTAATAAAGGGCCTGAGATACAGCCATTCTT
CAACAGCCTAACTCTTTTATAACCAACAGATTAAAGTTGATTGGATTAAAATGACATTCT
GCCCGTCTGACCTTGGCAGCAGCAGTTAAGTTCACCCAAATTAAATTTCTCCGTAATAAA
GATGATTCATTTGTTGCCTGACGTAGTAAATATAAAACAGAAAGAAAAAGGAGAAAAGAT
TAAGTGACACACGTCAGTGCACACATGCACAAATGCACACTTGTGCACGCACATATACAT
GCATACGATGACACGAATACACCCATGCGTGCACTCACAAAGCATTGTTGGAGCTGCCAA
GCACCTGGGTGCACATGCGAAACCAGCGAGACACCTATCTAACTTAACATAAAACTTAAA
ACATGTTGTTTAAATCCTTAAGTTAAGGCCTCTAGTGATATCTTGTGAAAACTGCATCTC
TTAAACATACGTTGCAAGACTATGAAGGTTGTAACATTATTGGTTGCTCATTTTGAAATG
AAAGACTTCCCCAATGGCTACTGAACTGGc
>NODE_293_length_850_cov_21.982353
AGCAGAGAAAGTAAAACAAGAGGTGTGTTTCCATGGGATAAAAGTGTAAAATGCTGGTGT
CAAATGTGGGTCCTCTTTTATATTTTAATTATAGGTGGTGCCTTTGAGGTCATTTTAATT
CATTCTCAAATTCAGTCTCATAAAATGAACACCTAAAGTGATTGTTCATTGCAAATATTG
CTGTTTGTGATTCGTACTGATGCTTCTTTGCAACACTGCATTTATCTTTGCAACGTACGT
ACGTATGTATAACATCATCGGGCTGAGAGTGGGACTAAAGAGTTCCTGATAATGACAAAC
CACACCCGCAACAACACTCCATCACACCATCAACAGCTCAGCAGCTCGCCTCCAAACACG
CCTCCCCTGACCCCATGCAGCAACCTCCCACTGCACACCTCCGCTCCACACACATGCACT
CACAATTCAAGCACACAGACACGTGCACACACCCTGGCGCTCACTTACTTTCAAAGTCCA
GGAAAAAATGTGGACAGTTCTCTAAATCCTTGCCAAGGACCTTAATGAGGTTCCCCATGG
CTGGCGACCTGGACGGGAGGAAACAACAAAATGCATACAGTACGCAGAACCTGGCAACCC
GCAAGAAAACACACAACAGGCACATGGAGAACACAGCAGGTTGTGACCGTTTTAGTTTTT
TACCCATCTGCACTCGTCTAATTATCCCTTCTTCCTTTGCTGCTCCATCCTTCTGTCTAA
GCAATATGTCCAGAGCAAAGTCAGACACTCTAGTCATAAATGACACTGATCACAGTTTGC
CTCCAATACACAGCGTATGCTGTATTCAATTATAGGAGGGCCTAAACCCAGTAGTGAATC
ATTTAGCTCACTCATTGGGAGTCACAAGAGCTAAGCGCTGGTTTTAATCCATTTACATTA
CTATAGTAACCCAATAAAAGGCAGCCATGTATGGGCTGCTCTCTCCTAATGCTCTTCATG
TCCAGTAGTCTATAGATACTTTATGACAAGCTCTTTATACCTCCACAGCATCCTgccaga
gctttatgaa
>NODE_294_length_917_cov_38.695747
TGTACTTTGATATGTGATCATTACATCTTACAAACGATGTTCCACCAAATAAGATTTGTC
TGCACAGCGTGCTCACATTAATGGCTTGTTTTCTTGTTGCGTTTGACTTCAGACACCTTA
ACATTGACTGATAGCAGAGGTGCTGTTGCATTGTGCAGAATCCCTGGCTGTCCATGTTTT
ATTCTTCTAATACTCTTTAAATTAGATATTGAGCTGCGTCTGTTTAGACCAACTGGACTA
ACTTGTAACAGGGAATTTTGATTAACTGCACTTGATTTATTTGTTTTAGTAAAACAACAA
CAACCCTAATTGTTAATGATTCCTCTGTTGGTAGTTGTTTGGTCTGCTCTGTGTTGGATT
GCAGCTTGAAAAACATATATTTATATCCACTACCAAAGCTGGGAACTGAGAGTGCTGTAG
ATGTCATTGATGATAATGCAATAAAAAGCATTTTGGGGGTATCTCCACCTCTGCACTTAG
CCTCTTGGCAGTGGTTTGATCAAGACAGAATAAGCTTGTGACTTTTCAATTCCAGCCATA
ATTTGTTTCGATATTACATCTCCTGGATAGAGCAAGTGATGGAATTTTTCCTATCCGAGA
CTGAGGCAGTGGGGAAGCTGACGATGTCCCATAATAGGTTATCACCAACCATATCTTTTG
CAAAATAGAAACCCAACACATGTACATCTGTGGCCTAGTGTCAGAGCCTTAAATATACAT
CAGAAATGCATTAAATTTGCTGATTGCTATTCTTTTCCAACAGCGTGTCAAGCCCCAAAT
TTATTTTTGTTTCGTGGCTTCCCGATTACTTTGAATTGCCAGCAGTCTCTCTTGACATTG
ACAGCTTTGAAGGAAGTGACAACATTAAATTTATTTTCTGCGTGCATATGTGTGTGTGAG
CGTCTACGACCGGACGATGTACCCGTGTTTTCTCTTAGATTGTTTGAGGTCCATCACAGA
GAGCCCAGCCCTTTCATATTGTATGTAATTTACTGGAACCACATATAGCAACAGCGTACT
GCTGAAAACTGATCGGATGTCTGGAGCACCGTTGCCTTTCACAGGATAAAAAAAAAAAGC
TCCATTTAGTTGCGTTt
>NODE_295_length_793_cov_40.110970
CATGCCTCCATGTCCCCCCTCCACCACTTACAGTCTATCACTGTATATTTTTATTGATGA
GGCCTGACAGCGCCCCAATTCCAATATAGCTTTCGACATTTGATATGTTCACCCCACCCT
TAAAAACAAAAAAAGAAAGGAAAAATGTACCTCTGCCTCCCTCTCTCAGTCCAGAGACTC
CACTCCATAACAGCAGGCCCTAATTTCTCTTTCCAGTCATGGAATATGATAATTTTCTTA
TTTGCAAGAAATATCAATTGCTCAAGGCGGACACATAATCATTGGGGAGGAAAGGAGAAG
CTACCTGTGTAATGTGCTTAACAGGCTAACCCATTTAGCCGCAGGCGCTGTTTGAAAATG
AGAAAGTGCTGATGGTCAAAATCAATTTTCCCTGTGTCCAAATTACTCCCTGCCTGGCTT
AGAATTTCACCTAAATGGCCAAACCTTAAAACACTGATACTAATTCTATCATATTAGAGC
CTGGTCATATAGTTGAAGTTATTGCTAATGCTATTTTGCTGTATTTATTGATGTAGCTAG
ATGACTCGAAGGCCAAGGAGCAAAGAGTTCTGTTACTGCCTCTGTGTTTGTGTGTAGATG
CATATCAGTACAACTCAGTACATGAAATGCAATGCAGCCATCAGGCATTAACAGTCTTTT
AGGATGTTTGCTACTTTGGGGTTCACAAATTTCAAAATCAAGAAATAAAGCCTTTAACAG
TCACATTTTCTGTAATATGTAATGTTGAAAGCTTCATGGGGAGTAATCCTTTAGATGCCC
CTAAACAACAGATAACTATCTTTATTTTCTCACTTCCTTTTTTCTCGGTAAGTGCTTAGA
AAGAAGTTTATTTTAAATAGTAATGGCTGAAGAAATTTCCTAGCATTTCATCCTAATTAT
ACCAACCACAGACAAAAAAATACAGCACACATATGATTCATACCATGATagtttttctat
gaaacaaccgtga
>NODE_296_length_733_cov_34.139153
CTGGGCTACAGGTATTGGATTTTGAGTGTGCTGGCAGGGAGCCACACACAATAGCAGGCA
CAGGTGTTGACCAGGGAGAAAAAAAAGAGAGAAAGAAAGAAAAGAGAAAGGCAGAAAGTG
ATTTGAATTATCATTGTAGAATGCATTTGGTGTGTCTGCGGTGGAAAGAGCCTTAAATAG
AGCCAGAAAGTTTATGTAAAAAAAATGATGCATGGATTTTTCCAAAAATTGTTTCTCCGT
CTCTTTCTTCTTTTTCTTTTCTCTGCTGAGGCTTTGACAAACTCTCAGTTTCAAAATGCG
GCTCTTGTTGATCAAGAGTACAGACATCTTTGACTTGAACGTCTGGTAATGAGAGAAATT
AGCACAAATGCTCTAAGTAATAGTTCCTGTTTTTTTTTTTCACTCACAAATTATTTTTCA
ACTTGTTTTTGTATCTATGCATAAATTAAAAAAATCGGCTGAAATTTATTATTCATCTGA
GATGTGATTAATATGCAAAATTATGCAAATTAAGATGCAATTAGGCTCCAATTCTCTAGT
GGAATTTTCCATTATAATTTAATACAAAGTAACAGAGTAATTGGTGTCACGTGTAATTAC
GGTTACTCAAGTGCACTTTCAGGCATGCAAATGATTTGCTATATGTTGGTTATCCTATGC
AAATGTACCATGTGGTGTTTTAACAAGTTGAGGAAAACACAATGAGTGCGTGGTTACCCA
GTGGGGTTGGAATAAGGTAAAGACACCAGGGTGTGTTTTTTAAATGAGAGAAGCTGGAAA
ACTTTCAGTGCTCAGATTATCACCAGTTAAGACTTCCAGTTACTTTTTTCCCCCCCTCCT
TTTTGAATTTTTGATGAATGGTGGAGAGGCGCAGACTTTCATCCGTCACCAATCGATTAA
TGAGAGAAAACTg
>NODE_297_length_638_cov_33.985893
CTCTCCTTAATCAAATAAAGTGGTGTAAAAAAAAAAAAAACACGCACACACACACACACA
AAAGCATTTCCTTCCCTCTGAATTTCTCCTTGAATTATATGCCATCACTAGTGTGTGTGA
TTGCGGAATATTAAATTAAAGTGGGATAAGTCCGCACCGAGGCGGGCTGCGTCCAATCCG
CAACTCATTTCCCCTGTTGTAGCACCGCATCACTGCGCTCCTCTCTTTTCAATGACAATG
TGCCAAATCTGGGCATTTTGAAAACACTTTCCATATGCTATTATCGGATCGCTACTGAGC
AAGAGAAAGACAGAAAAAGAAGGAAAACGGAATGCTTTATACCAAAGGTACCACGAGTCT
ACATTTTTATGTGTCTTCTCTTTCACTGGCTTATTATACTTTATGCTTTTTGGGGGAATT
TAAAAGAGGTAAGAGGAGGTAAATTTGAAGTTTTTATAACGATTGTGTATTTATGGAGCG
TCGCTGGATGGCTTTAGGGCTGAGTGTGAAAATGTCGAGAGAGTTTATGTTGAGCATCTA
TGGGCAAAAAAAAACTTCATTTCTTTCGCTGTTGTTGTTGTTTGTTTTGTTTTGTTTTTC
TTACGTTTTCCTCTTTTACTGCTGAGGAGTAACTCGTTTTTGCCCACTTCTCTGTGAAGT
GTCTTGTCACTAAACAAGTTGAAGTAACATTTTCTCAGACGTTAATTTCGATGAAATAAT
TCGGATTTATTTGCAAATCAACTGATTGTGCAACCTTCAATTTAAACGCAGGTGACAGCT
TGCAAGTGGCTTTCTGTATTTTAGAGGATTCCTGTTTg
>NODE_298_length_2387_cov_8.758274
CCAAGGAAAGAGTACTCGCAGTGAGACAGAAAACAGCCATCCAGCCTGGCCTCTCGTGCC
CCTGGTACCCCGGCCTTTCGCCCGTGCCCCTGGTACCCCTGGCCTGCGCTGCCCTCGGTG
CTGAACTGGTCCAGCGGAGCGGAGTAGAGAGTGGGTTTAAGGGCTATGGCAGAGAGGTGG
TACCCCCAAGACCTTGTGCCCCTGGTACTCCTGAACCTAACGCCCCTGGCACCCCCAACA
CCTTGTACTCCTGATCTTAGTGCCCCTGGTACCCCAGCAAACCCCACACTTTGTGCCCCC
GTCCATAGGGATTGGTAGGAAGAAAAGTAGAAAGGGGTTGaacgagttggcggatttccc
cctatcccgggatggtggtggctaaggagaagggctcacagggccaggcctggactgacc
tggctctccggtcgagcctgctcacccacacttaagcaacccccctcacaccctctgacc
ggctccagccaaggaaagagtactcgcagtgagacagaaaacagccatccagcctggcct
ctcgtgcccctgGTACCCCGGCCTTTCGCCCGTGCCCCTGGTACCCCTGGCCTGCGCTGC
CCTCGGTGCTGAACTGGTCCAGCGGAGCGGAGTAGAGAGTGGGTTTAAGGGCTATGGCAG
AGAGGTGGAGAGGGCGAGAAAGGAGCCCTCAGCAGCCCTCCTCTTGAGCCCTCCTGCAGG
CAGGCAGGCAGGCAGGCAGGCAGGCAGGCAGGCAGGCAGGCAGGCAGGCAGGCAGGCAGG
CAGGCAGGCAAACGCCCCTGGTACCCCAGGGTCCCAGCCGGCTGTGTCGGCTGGAGGGGG
CCCGCGCGCCCTcGGCCAGACACAAAAGCTTGGATCGAGGGATGACTTTCAATAGNNNNN
NNNNNGCTGCCCTCGGTGCTGAACTGGTCCAGCGGAGCGGAGTAGAGAGTGGGTTTAAGG
GCTATGGCAGAGAGGTGGAGAGGGCGAGAAAGGAGCCCTCAGCAGCCCTCCTCTTGAGCC
CTCCTGCAGGCAGGCAGGCAGGCAGGCAGGCAGGCAGGCAGGCAGGCAGGCAGGCAGGCA
GGCAGGCAGGCAGGCAGGCAGGCAGGCAGGCAGGCAGGCAAACGCCCCTGGTACCCCAGG
GTCCCAGCCGGCTGTGTCGGCTGGAGGGGGCCCGCGCGCCCTCGGCCAGACACAAAAGCT
TGGATCGAGGGATGACTTTCAATAGATCGCAGCGAGGGAGCTGCTCTGCTACGTACGACA
CCCTGACCCAGAATCAGGTCGTCTGCAAGTGATTTAGCACCAGGTTCTCCACAAACATGC
GATGCGAGGCAGGAGAGGGGCGACCATCGTCCGGCCGCGCCCCAGCCCTGTCACGAGCGG
CTCTCCGCACCGGCCGAGGCCGGCTATCCGGGACCAACCGAAGATCCACGGCGCTACGGT
ATCGTCACGTCTAGGCGGGATTCTGACTTAGAGGCGTTCAGTCATAATCCCACAGATGGT
AGCTTCGCACCATTGGCTCCTCAGCCAAGCACATACACCAAATGTCTGAACCTGCGGTTC
CTCTCGTACTGAGCAGGATTACTATTGCAACAACACATCATCAGTAGGGTAAAACTAACC
TGTCTCACGACGGTCTAAACCCAGCTCACGTTCCCTATTAGTGGGTGAACAATCCAACGC
TTGGTGAATTCTGCTTCACAATGATAGGAAGAGCCGACATCGAAGGATCAAAAAGCGACG
TCGCTATGAACGCTTGGCCGCCACAAGCCAGTTATCCCTGTGGTAACTTTTCTGACACCT
CCTGCTTAAAACCCAAAAAGTCAGAAGGATCGTGAGGCCCCGCTTTCACGGTCTGTATTC
ATACTGAAAATCAAGATCAAGCGAGCTTTTGCCCTTCTGCTCCACGGGAGGTTTCTGTCC
TCCCTGAGCTCGCCTTAGGACACCTGCGTTACCGTTTGACAGGTGTACCGCCCCAGTCAA
ACTCCCCACCTGCCACTGTCCCCGGAGCGGGTCACGCCCGGCGGGATGCCGGACGCTTGA
CGCCAGAAGCGAGAGCCCGCTCGGGGCTCGCCTCCCCGCCTCACCGGGTAAGTGAAAAAA
CGATAAGAGTAGTGGTATTTCACCGGCGGCCGAGGCCTCCCACTTATTCTACACCTCTCA
TGTCTCTTCACAGTGCCAGACTAGAGTCAAGCTCAACAGGGTCTTCTTTCCCCGCTGATT
CTGCCAAGCCCGTTCCCTTGGCTGTGGTTTCGCTAGATAGTAGGTAGGGACAGTGGGAAT
CTCGTTCATCCATTCATGCGCGTCACTAATTAGATGACGAGGCATTTGGCTACCTTAAGA
GAGTCATAGTTACTCCCGCCGTTTACCCGCGCTTCATTGAATTTCTTCACTTTGACATTC
AGAGCACTGGGCAGAAATCACATCGCGTCAACACCCCCCGTGGGCCTTCGCGATGCTTTG
TTTTAATTAAACAGTCGGATTCCCCTGGTCCGCACCAGTTCTAAGTCAGCTGCTAGGCGC
CAGCCGAGGCGACCCGCCGGGGGGGCCCGCGCGAACAGATCGGAAGa
>NODE_299_length_859_cov_30.965076
TGGCTCTCTGGTTATCTCTGGCTCATACTGGCTCTGCCTCGCAATAAAAATGTCATATTT
TTCCATATTCCCTCCACTTCACGTGTATCCCCCCTTTTTTTATTTCGCTTTTTATTGGCC
ATCCAAGTCAGAAGCACTGTGCTAAGTAAGTGGAAAAGTGTTTTTAATGATTTATTTTAG
CGTTAATCAGCTCAGACGCTGGAGAGACTGCAGAACTACACGGTGCCAAATTACGCACAA
CAACCAGGAGTCATATCACAACCTCCAGCTCGTCTTTAACTTCTCCTTCACGGGCTTTCA
GGGCATAAAATAGTGTGCTGTGTGAGTGAGAGCTGCTGCTGGTGGGGCGGCACCGCTTTT
TCTATCTTGATCTGAACTACTAACCAAGTCTTAGAGAGATCAAAATTCAATCCCGTTCTG
AGAAAAAAGAGAAATGACGTTATTTGAATATGTGCCCAAAATCCTTAATGAATAACTTAG
GACGAGTAGGAGGCAAATGCTGCCCCAGCTGTTTCCTGTTGAAAATGTCTGTGTAATGTA
GATAAATGTGAGGGATTTTCTCTCTAAATCCGTCTCCTGTTCGCTAAATCTCACTTCTCC
AAAACGAGCCTGCGCAATGGAACAAAGTCGGAATATTGAGATGTGACATTGCCCGCATCT
CATCCTCTTTCTCCCCGTTTTTAATGACTTCAAACAAGTTCATTTTCGCCGGGCTTTGTC
TTGCGGAGACCCGTGGGGATGTCTAGCGCTCTTTCCTTTCAGTGGCATTTATGTGATGTC
TTCAAGGTAACTTACCTGATTTCCTTTGACACTATAGATTATCACCTTGGTTCTTCACTA
TTTGCACAGAGCATCCTAGTCTAGTTTAAACTGAAACAATAAATCCGAATTTCTGTGGCT
TCTTTCCATTTTGCAGCTTTTTGAATGCATGATAAATGTGGATTTATTCTGATTATCATT
ATTATTATTATTATTATTTCATCATTTTCAttcagttatggagaaactgtcctgcatgtc
ttggtgatttttttcagcg
>NODE_300_length_804_cov_27.947762
CAACACCACAAGTGACCAATCAGAAGCTTGGCTAATGATGCATGAGTCATGCAAAGTACC
ACACAAGCAAATTCATCTGAGCATTTGGGAGAGTGCAGTGGCAAAAACAAACACACGCAC
ACCGTAGCTTCCAAAGAAAGTAACTGGAGTCATTCAGCCTGGCATCCCTGAAGCTCAAGG
GTTCCCCACTGTACATATGTAAGTATGTCAAGTTTGTGCGCATGTATAGGATGTATGAGG
ATATGTAACTAAGCCCTCTCTCATCTGGGGGGGTTGTTTTACCTGTTGTGGATCTGAGAG
TTGAAGTGACAGTGGAGGATGTCATTGAAGGCAAGCAGTCGTCATCTTGGGAATAACCAG
CCTGAATTGCACGGAGGTAACTGTGGCTTCGAGTGCGGAACGAACCAGGCAGGTCCAAGG
CCTCCATGGCCTGGGATTCTACTTCACTAAAAACGGACTCGCAAACTGACTCAAACTGGC
CATTGATCTCAGTCTCACTCACCTGAGAGACAAAAACAGGAATAGCAGTCCTTAATTTTT
CCTCTTCCTTTCTCTTTCTCACTTTGATTCTTCCCCTTTGCACAGCAAATATGAAGGAGT
GTTAGCATAAGGGAATGCCAGTGTCATTTTCGACCTTAAACTGAATAAATGTCAGATCAA
ATGAAAAAAATGCAGATGACAACAAAAAAAACAATCAGAAATATATATATATATATATGC
AGTTTGTGTTATAAAGCATTCAATTAACCACAAACCCCAAAACAAAGATACACTGTATAC
TGGACACTACTAGATGGGAAACAGGAAGAACACACAGCATTCGTAATTCTTTATCTAGTA
ATTCTAGCAAGTGTCTTAGAGATATACTAAACTGCTCGACCAGACACAAGCTGAATTCAT
TTCTTGACTGTAAGACGATGTTAAAAACTCAGTCAGTATGAAAAGAAACTTTCTATCTGC
TTCTTTTCTATCTTGTCAAGTGTt
>NODE_301_length_665_cov_38.881203
TGTGTGTGTGTGTGTGTGTGTGTGTGTGTGTGTGAATATAAGCACTTAAAGTTGAGTCAT
TTTAGGGATATAGATATTTTCCATTTTCAACTCTGACAAAAATGCAGTGAAATAGAGGGG
CCATTTTTTTCTTTTTCGATTTCTGTCTCGTAAATCCTTTTCAAACGCAATTCCCATTCT
TCTTTTGAGGTCTTTTAAGTCATTATAAATGTTTTCTCTCTCCCTCTCTTTCTGTCTGTC
TGTCTCTCTCCCCTCTCCCTAGCTTTAGTCTTCTTGAATAAAATAAGTGCAGATTTGCTG
GAAATCAGTGGCTTTTGTGTGTGGCTGCAGGAGCATGGTGAAATGTTTGGACACTAATAC
CCATTCATTTCGGTAGCGCCATAAATAAAAGCTGCCAGCTATGCGGCTGCCGTGAAGTGG
TATTCTTTGGTGCCCAGCGGGATGTCCTGTTCACATTAGCGCAGCAGGGAAAACTGGCCG
GAACAGCCAGACAACTAAATCAAGACATTGTCAACTTCTGACAAAATTGCTATGGGGGGA
GAACCAGTTTTAAGAGGGGTTGTGCATGTCTGGTTGTATGCATGTTGCAGTGTGTGTGTG
TGTGTGTTTGTAAGACACAGAGAGAAACAGACAGGGAGAGCAATAGAATGAGAGAACAGG
GGAGGCACGGGGGAGAGATATATCTTTTCAAAATTTAGTATATTCTGAAAAATAATTCCT
GACTGAGTAACACCATGGGGCTGACATGAATGAGGAAGTGTTGCTAGAATGGAGACGGCA
GGGCTTAGCTCAAGAAATAAAACCTAAACCTCCACAAACACTCATCTCCTGTTGTGTTTT
TTTCc
>NODE_302_length_878_cov_29.890661
TCAATAGTTTTACATTTGCTTCTGTGTCTGTGAGTGCTTCTTATAATCATGATACTGAAT
GCGTGTGTGAGCTGAGGGAATTGAAAGCTTGCCACATATCGTGCAGGGTTCCTTTTCATT
GAGCAAAAATACTCATCTGTAGTCCTTGCAGTATGTAGTTGATTTTGTGTTTAGCTGTGC
GTGACACGTGTGTTAAGTTGGTATATCAGCTGTATCAGTTCTCCGGTATCACTGGCCGGG
CCGAGCGGCTGTGGGGAGATGAAGGCTCAGGGCACTAAGTGGGCGACAGGCTGGGCCAAG
ACGGGATTTGTTTTCAGCCTGCTCATTCAAGCCCATTCACTCCTTTTCCCCTTGCAGAAT
AGGACCCTTTGATGGAGGAGATATTTAGTTCTCATGCGGCTGGTTTGGCACTGACTGGAG
CTGGGGCTTATTTGAAAGGGATCTTCCTGCCCCCGTTGTCTCCAACCCCCCACCTCCTGT
AGGCAAGCGGAGGGGAGTGGAGCACGACAGACAGACAGCCCCACAGCAGCCCACCCACAC
TAAATTAATTCTGACAAGGAACTTAAGATAACGTCAAAGCGCTGACTAATCGCAGGATTG
GGTTTCTGTAAGTCAGGGAGCTGTGAAATGTGCCATCATATCTAATAAAAGACCTCCAGT
TGCTCCCTTTCTCTCTCAGCAGTGGTGAAGGTTGGGGGAAGTGGGGCTGTGGTGTCGACT
GTCTAGCTGAACTGGTCTGGAAAACAATTAAATTTCACTTCGGCAGTGGAAGTGCAAGTG
TGTGTATGTGTGTGTGTCAGTTAGGGTAAAATGATTGACATGTTTGTCAAGAGGCCTAAA
GAATTCTTTCCTCCTAGTTTCCTCTGCCTCTTTTCTCATTCTCTGGCTCTTTTGTTGAGT
TCTGCTGTGGCATTTTTGTCATTAAGGGTTTGTCCATTGTCGTCTTTACTCAAAAAGTTG
AATGGTTTTATTTTCTGTGACTGCTCTGTTTTCTGCCCGTCTTTACTGTCCTCTTCTCTC
ATACTCTTTCTGTCTCTTtcctccgcaactgagcttct
>NODE_303_length_442_cov_1.952489
TCATGGCTTTCTTTTGAGGACTCTCTAAGAGGCGAGGCACTCCCTTAAAATTCATCTGAC
AACGACAGTTTGGCAAAGTGAAATGTAAACAGTCTAATCTGTCCACTCCTGTAGGACTTT
GGTGTGTTATTGTACATGAATGGTATCTCATTACAGCAGTTGAATCTTGTGTATTAGTCT
TATTTCCCAAAAGAGATTAATTTTTAGCTGACTCTTTTTTCTGTATCTTGATTTCCCTCC
TTCCACAGGTCACTTTCCTCCCTCCCTTCCCCTCCTCCCCCTCCGCCCATCACAGTGCCG
GTTGTCATGGAGAACTCTTCGGTGGCGTCTGCGTCGTCTGAGGCTGGGAGTACACGCTCA
CAGGAGATAGAGGAGCTGGAGCGCTTCATCGACAGCTACGTGCTGGAGTACCAGGTGCAG
GGGCTTCTGGGAGACAAGGCAGATGGAGACTTGGATCTGGACAATGGTGGCAAAGTGCCA
CAGGTCAGAGCCTTGTTCCTGAAATAGATGGCATGCTTTCATTCTATATGTTTGCAGAGG
GAGGGTTACTTAGTGCAGGGGCTGGTGGTGTTTCTGCTctgtcttccaaaacatgctgga
gggctacagcctgcatcagaac
>NODE_304_length_874_cov_20.020596
CTTTGGAGCAATACACCTGCCCATCCCAGCCATTGGAGAGAGCCCAGTGCTGGTAGCCCT
CCATGGGGATCAAGGCGTCGTGCCGCGGTTCAGGGTGGGCACTGATACTGGGCACTACCG
ACACGTCCAGATATCCAGGAACAGCCTGATATGAGCTGGCGAAACTCGGGTAGAAGGCAA
ACTCTTTCGCCCTGGTAGACAGTTCTTCCGTGGGCAGCGCTGTGCTGGGCTCGGCATATT
TCTCTGCGGGATGGTACGAGCAGGGCTTCTGCTGCAAGTTCACGTTGTGCGAATGAGATA
ATCTACAGCCGTAATATGGGTTTCCAAAGGGATAACCGTAACTCAAAGATGCGCTGGATG
AAGTCTGAGGAGCGGGACACTGCCGGCCGGTGTCTGGAGAGGAAATATCCGAGTACACGG
AGCCCTGGTGGGTCGCTATGGTGCCAGAATGTCGTCCCAGCGCGGGGTGCGACATCAGGT
CCCTGCAGTGGGTCGCAGGGCAATTACCGCTCAGTCCCTCCATTGTTTGGCTTTTATTCT
GGTTGTTTTCATTCGGGCTTTTTTCATAAACGTACATCAAGGTGTCCGCCCAGCGTGGAT
GCAGAACCAGCGAAGTCGTCATATCACGGGCTGCCGATGCTTTTTAAAAGTCGACTACTC
CAAGACGGACACCTCATTTCCAACTACATTTTACACCACGCGCATGCGCACACGAGGCCC
CTGTGTGTCCACTTCATTAAGAATCTGGCACGTGATACGCTAACAAGTCCTACGAGATTG
GGCTTGCGAGCAGGGGCAGAGCAGCCCTTTAAAGACCCACTGCCTCACATGCCACCGTTT
TTTCCTGCAGAACACCGAGTCATATCATTGGCTTAAATCACCTAGACCCACACCCTTAAA
GGGGAGTTGGGATACTCGCAAGATTGGGACAAACGAAAACAACCTGTGAATTTTAGCCGA
CTTTAGGACTGCCAGAGTATACCAGCATATGATACATGTCACAGTTGGTGCATGGAAAAT
AATAATAATGATACAAAAATAAGTATACATttat
>NODE_305_length_930_cov_24.695700
ATTTCATTCTAATGTCTCCATTCTGCTTTTTTTATGATTTAAGCCGCATTTTTTGGAAGT
GGCTGCGTTTACAAGCTGTAATACAAGTCTCTTAAAGGCCTAATAAATATGGAACTGAAT
GAGATTCCTTTTTCTCTCTGTTCATCTTTCTGCTTTGATCATACCATCCCATGACATATC
CATCGTCAGCTTTTCAACTCCTCCAGGAGTGGGCATAGCCTAATTGGTGCTACGAGGAAT
AAATCAAAGCAGAAAACAGGACTTGTTCCAAACACAGCTCATAATGCACTAAAAAAAACT
CTCATGTTTCCTGCAACTGTCCAGTGAGTTTACATGCCACCTCATGTTACATTTTTCCAA
CGCTGCCACAGCTGATGTATAGCTGTTAAAGAGTAACTGTGATTCGACATTACACAGCCA
TCCTGTGAGGTACCTGTGCTGCTCTCTTGGTCCTTATTCTAATCTTATTTAACAGTCTCT
GCCTGACACGCAATTCAATGCAGGCCCCCAGATTGGAGAGTTTCCAAACAATCCTGAGCT
CACCCAAGCTTGGAATTGGTTTTCCGTGGAACATCTCCCTCCTCCCTTTGGGCACTTTAC
CAATTTGACCAAATTTGTTCCATCACTGGTTCTAAGTACCAGAAGTGTTTTCTGCCCACA
CTTGGACTCGTTTCTGCAATTTGCACATTCTTTGCAGAACATTAACAGCTTTGTCAGGGG
CTGAGCTACCAGCTGCTGTGCTGTGGGGGCCCGTGTTTCAGGGGATACTCAAAGGAAAAT
TGTCATAAAACACTAACAACTCATCACTTCCTATCATAGGCACGCTTAAATATGCAGGGC
AAGCCAGTCCGGTCGGTATATAAACACTTAATAAATGGTTTATTACCCAAGATAACACAC
TACAATGCAGTTATAAACAGATATAACAACAGTTTAATAATGCATTTAAAAAATGATAAC
ACTCCTTATATATAGATATTGTTAATATTCATGTATTAAAAGCTGGTTGGTTACCAATGG
TAACATTGGTTGACTGATCACACTGTATGCCTTTAATGGCATATGATTACACATGTCAAG
CTTTATATTTTAAACACATTTTTCTTACAg
>NODE_306_length_993_cov_30.309164
TTTCTTCTTGTAGGAGCTTTCAAAGGGTTGCGCTATGTTAAGAAAGAATGCTACAAAAAG
AGCACTGTTTTTGAGCAGTTTTAAATCCATAACATTAGACTTTTGCATATCCTTAGGTGT
TTTCCATTTGTAAAACTCTCTATGTGCCTTATAATCTACAGCTGTAGGACTTTGATATTC
TGTATGTTGACCTGATGTTCAACCAACAAAACTATGCATTGACAGGGGTAAAAAGCAACG
TAATATCACCCACCCAAGTAATTCTCTATAGTGTTTGTGAGTTCAGAAGGGCCATCAAAT
TTCATGTAAAATAAGCTCTCATGCAGGAGGAGACACTCATATTTTACGTCTAATTCTGGA
GGAGAAGATGTATTTCTTACTTCCCCAGGAAGCATGATTGGTGTGTGTCTGTGTATCATG
ATGAGATCACTTGGCGGGGCTGAGGATAAAATGTCGCTTAGGATAATGTGATTGCCCTTA
AGGTACAAGGAGGTGAATTATATTCCCTGATTTATAATCTGAAAATTAAAGACTCACTCA
TTTTCTAATTTAATTCCACCTTCAATGGAACAATGTTCACTCTGAGCCAAATTGGCGAAT
AATGTTACTAATTCAGATGCAGATGTAATTTCTATTCGGGGGGCTGCGGCGCGTGGTGAT
GAACGAGTCCCGGATGGATCGTTGCCACTCCTATCTCCCCGTCTCGACAATTCCCCAGCA
GTTGTGATAATAACCTGAGCAATAAAGGAGGGATAGGCAGTGCTACCCCGTTCCACTCCT
CATACCCCAAGTCATCTGATACTTCATCTAATAGTATTTCTGTCCTTTCCTGTGTCACTC
TGTCTTAGGGCAGCTGACACTGCGCTCCTTCCATACAGGAAAACAGAGTGCGGCGAATAT
TATAGATGTAAAACTGCATTAACATGAAGACTCTTAATAACCTGCATAATTACTGCTGCC
TTCTGCAATACAAAAAAGTCATCGCAATAAATCTGCTGTTAAAAACTTGATTGAATGCAG
GGTAAATGTCAAGGTAATTATGAGGCGGCGAGGGTTAAAAGCAACGTTAAATCCTCCCAC
AGAGTGGTGACATTCAAGCAAAGGAGGAAGAGACACGAAGGGAggaaggaggagagcagc
ggcgaggagagggccgagtttgtaaatgtatca
>NODE_307_length_972_cov_36.089508
CACCATGATTTGTAAACAAGATGTAGTTGTTTTTAGGGCTGGAGGTCGTTGATTTGTCTG
CCTCTCCCCGTAGGTCATTGAGGTCACCATGAGCCCGGAAGCATCAAGCTTAGAAAATGA
GAAGCCCTACTCGGCTCTCCCGCTGGCGACCGGGAGCACCCCTTGCCCGCGCCCGCCCTG
ATGATTAATGCCACCCCCGTCCAGCCACAAACCTTTCTGCCTCAGATAATGCCAGGCAGC
AAGCGCGGCTGACACTTTTAATGTATAATTAAGTAGAAAAAGTCAGCACTGGCTATGCAA
ATTTTTTAAAATGATAAATGACGCTGTACAGCAGCAGGGATTGATTTGGTGTAAATGAAA
CTAATTAAGGAAATGTCAAACATAATTAATAAAACAGGTTTAAGCTGCAAAACATTGTCA
ATTGAATGAATGAGGAGGCATTGGCTCCCATTGTTCAGGCTTTATTTAGGTCTTGTGTTT
AGCTTGTTCCCTGCTCCAGAATGCTCTCTCCCCTCCTCACTCCCTCCACCACCAATTCCC
TGAGAGGGGGAAAATAAATTTGCTTGTCTCTCCGCTGACTGTAGAAATTAATTGCTGAAA
TCTTGTCCCATCCAAGTGTTACATTCACACGCAGGACATTAACATAACTAATTTGAAAGA
GCTCAAATGACTGCATAATGGAGCTCCGTCACCATGCATGACAGTCGCTGGTCATACCAA
ATTAGCTTGGTTTTATAATTGAAAAATTTCCCCCCCTTTCTTATTTTTACACCATTTCCC
TCCTCTTTTTTTCATATACTTTTTCTCGTCTTCCTTGCTCCTTTTCCTTCCATGGTATCG
TTCTTTTTTGCTCTGTTTTCTTGATAAGAACAAAGGTTTTATAATTTACAAAAAGAGTGC
TTGACCTATAATTAGAGAAGAGGAGTGAGGGGAGAGGAGGGGGAGTGCCAAGTGGTGGCG
GCAGAGTCAGATCCTTAGTCCTGGTAATGATGCTGGAGACCTTGTGGCCCCCAGGGAGGC
AGAAGAATAATGGGATGGGCTATTTTTATGGGGGAGCAAAGCAATGGGCCACCAGCCGCT
GGGATGCTGGTGCCTGGGTATGGTGCAGAGCAGCAGGGGCTAGCAGGGGGCtagtggggg
gcaaaggagggt
>NODE_308_length_970_cov_17.763918
CATGAGAGTGGTGTTGATTCCCTCATCTAGCTCTCAGCAGTAACGTTAATAAGTGTATAT
TTAAAAAAGTCACAAAAGCAGTGAGTTGTGCAGAAATATATTTACTTCTGATCATAAACA
AGACTACACTCAGTATGAAATATGAGTAATATGAGAAAATAGTGCAACCATAATTGACAA
TCACAGTTTTGCACCATGTCAGTTTCCTGTTTTGGATATTCTCTGTTGTATAAACATAAA
AAAACAACCTGTGTCCTGGACTGAAACATGTAAAATCCATTTTTATATCCTGTTTTCTTT
TCTGCTTGCAACATCCCTCGCATCTGTCCTTGCTCCGTCTCTGGTACAGAAAGTCATGTT
GATGCAGTCAAACGGCTTTGGGATTTTGTTTCAAGCGTTTGTCTCCCCTCGTCTTCATCA
CTTTCATCTCACCTTTTCCTTTAGTACCCAACCCCCAAGTACACTCCCCCTGCTTTGGTC
TTGGCCTTCCACGCTTGGAGGAACAGCGTGAGGCGGCATGGCCTCCATGCGGCTGACTGA
TTATTGTAATTCATACACTTTAATTAGCTGCACAAACCATTAGCCACAATTAGACTATTA
CAGAACGTTTTGTGGCAGGAGCCAGCCCCAAGATTGGCTTTATCTGCTGGAGGGAGAGAG
GGAAAACGAGGAAGAGAGAGAGAAAGAAACAGAGGAAGGGGCAGGAGGGCAAAATGTGTT
TAGCTAAACATTAGTGTGTATGTGTATTTAAGCTACAGAAAGCTAATTCAATATGTTGTA
AAAGCCCAAAAGTATGTGTAAGATGCCAAGCGTGACAAAGGATAAGATGTCTGAATTACC
AGAAGCACTGAACAACAACCAAGTAAGACTAAGCTCTCGTTCGTTGCATCCATGTTCAAG
CTCAAGGAGATCCTCAATTTGAAATCTGAATCTTGTTAAACACAAATGTACGAGCGATTG
TTTGCTAGTCAAAGACGGTTACTGACACATTAAGCATTCCCATGCTCTAAATCCTCCACC
ATTCTTGATATAATGATATTTTTTCTTTGATTGACACAGTCCTGTGAAAACACATGCACC
ACCACATTGTCTCTGTCACGCTACTGTAAGTATGAATCACTAGATCATTTGTGTCACATT
TGCCTGAAAt
>NODE_309_length_525_cov_35.655239
CATTATGTGCATTAGTTTGGAGCAATTTGTCATGTTAAAAAAAAAAAACACACAAACCAA
ACAAAACTCTACGCGCTTCAAACTTCCTCGCTGTTTGGTTGGTTAATTAACAGGCAGTAA
ATAGAGGGGGCTTTGAAATAGCTTGAAATGAACAATAACCTTTTACAGTGAACCCAGAAT
TGCAAATGGAAGTCATGGTCAAGCCTGTTTGATCCATCGCTATGAGCATCTCTGTCATTG
CTTTCATAGTTTTTATTCATTGGTTTTTTTCCATTGACTGGCTTACGAGGGCTCTAATGC
GACATCTAAATTATCTAGGAAAAGTATTCTGGGGTTTTGCACTGATAGGAAATCCGCACG
ATGCCTCAATGTGAGGAGTTAAATGTTTTGAAGGTCGCAGTTTCTCTCATTGATCTTGCA
ATGTTTGTTAATTACATTGTCACTGATGTTGTGAGAGATAATTAAGCCACTATGTTTATA
TGCATAATTATGTGCACTCCACATCAGCCTTTGAAAGACAGCGGCGAGAGAGAGAGAGAG
AGAGAGACAGAGAGAGGGAGAGAGAGAAAGAGAGAAAGGGAGGGAAAAAATGTTTTAATT
GTGAGCTGAGCAGAAACATGGCAATATAGATGCCCTAGTTACAATCAACAAAGAGCAACT
CGGAAAAAAATAAAAACTCTAAAGACAAGATTTGCAACTGATGCa
>NODE_310_length_544_cov_2.038603
TGTAAATACTTTTATTATAACCTAGTGTACTGTTATATTTTTACTGTTTAAGCTTAATAA
ACAGCTCAATAAGCTTAACAAACTGACTGTGATTCTGATTTTGATTATTAGCATCTAGCA
TCACCACTGATCACACGGGTGTAGCATACACGAGCGCTGGTTCGTGTATGCTATTGCTTG
ATTATTAGCATCTAGCATCAGGGGTCCCACGTCAGCTATAAGCCCGGTACGAGGCTCTGT
GGCTGGGCTCGAAGTAGTAGGATGCGAGGGTGGGTGGGTCCAGAATGGAGGTTCAGGTGG
AGAACCAGGCCCCTCAGGGGTCCCACGTCAGCTATAAGCCCGGTACGAGGCTCTGTGGCT
GGCCTCGGAGTGGTAGGATGCGAGGGTGGGGTCCAGGATGGAGGTTCGGGTGGAGAACCA
GGGTCCAGAGCCTCTGTGTCTAGCCCAGCACGGTGCACCATCTCTGGGCTCATCAGTGTA
AAGCTCAGATTGTGACCTTTCCAAGGAGCTCACACTTGTTCATATTAAACACTGTGGCAG
GTGACAAGAGCTTGGAGAACTGGGGCCTATGGGATGACCCATTTACTTAAGTGGGGAAGT
TTCAGCACAAATGCAGAAACATCCCCCGCATGGGAAAAATGGATCACAAGTCAAAGGGAG
TACAAATTCACTTCTTACTCCCCCCTAGATTATCAGATGTTTTAGTGTAATACACCAATG
Caaa
>NODE_311_length_861_cov_32.377468
CAGAAAGAGCAAAAGATACCAGCACTATTCATGGATCTTCTTAATCTGAGTATTTACCAA
AGGTTGATGCTGAGTAGGCAGCTAAGAGCATCTCGGCCCACTCAGCTGTTGAAATTCCCA
TTCTTTTGTAATGGGAAAGAGAAAATGATATTCAACAGAGGGAAAGACACTGACATAACA
TATAGGAGACTTAGTTTGGCACTGAGCTCTGGGTCACCAATTGTAGGGAATTTGTTGTTC
GCAGTAGTTTGCTTTTTGAATGCACATCCCTTTACCGTTATAGCCCTTCACATGTCAGAT
AATACACTTTTTATGCACTATTCTAAATGGAAATGAAAGTGACAGAAATTCCCTCCAATG
TCTGATTCCAAATCCCAGTATGAGGCGAAACCTAGGTAGTGAAATTAGAGGAGAAAGCTG
GGGATGAGGAGGAATGTGGAGCTGTCAGTCAGTCAGTCAGTGGGAAGGGGGATTATGCAG
AGCTCAGAGCAGTAATTGAACACCATCGGGCCCGCCCTCATTTACATCTCAGCCTTCTGC
TGGCTTTGATTGGCAGCTGTACATGAAATGCCACATCAGTTGAAAGTATGTTGTGAGCTG
GCACTAACAATCCTGTGGCTCCGGGGAGACCTGCCATATTGTAATTTGGTTATCAGGCAT
GAAGGAAATAATTCTAAGTGCCAGGAAATGTGAGGCAGAATAAATGCTTCATTGCTGCAA
GTTGCCCAGGGTGACAGTTCTTATTTAATGTACAAGAGCGTCCCGTTGCCTGTAGATTTG
GGGAGCAGAGAAGGGGAAAGGAGATGTAAACTAGGAGGTGGAGAATTTTCACAAAGACGG
TGTTAAAATGAAAACCTGAAGAAAAAAAAAAAAAAAGTAATCAATAAAAAGTCATTATGC
ATCATTTTTCGTTCATGCTTTGTCTGAGTAAAATCGCAGCAACAGATGCACACCCAGACT
ATTTGTATTTTAGCCCTATTTTTAGGCTCATACATGGAATTTCTAGACAAAAGGCATAAG
CACAGAAGTAATGCAGATTTg
>NODE_312_length_699_cov_29.499285
CTTTGCTGCATGTCAGGCAAAAGTGCTAGAATTCATCTCCCTATTGAAATAGCAAGGAAT
GTATTGGTTTTTTCTTTTTTTTTTGTTCACAACAGATTTTTCACTACGAGTGAATACAAA
TGCGCGTCTGGAAGTTAAACAGCGCTTAGAAATTCAGAGAAGTTTCTCTGTCTGATCATA
TCTGAAGCTCATGTAACAGAGAAGCTGAGACACCACATGGACTCAGAACCCAGTCAGTTG
TGGGTCCATGTAGTTGCACCATCATGTAAATGTTGCACCAGTTTTGTAGTATACAGATAA
ATGACTGAACAAAAATATAAAGCCAATCTTTGTTCTTAGGTGACATGTAGGAGTTAAAGT
CCTTAAGTTGTATATACATTATGTATATTTATACACTTAATTATTTTTTACTTTTCAGTA
AAAGGTGCTCCACAAAATATGACAATATGCCATACTTGATGAAGTAAGTCACAGACTTAT
TTTAGAACGGAGGAACACTTCCACTCCCATCTGGAAGACAAAAAATAGAAAAGAGAGAAA
GAGAACATTAGTGGTGCATTTTCACAGAATGATTTGTCATCTAATTTTCAAAAAAAAGAG
ATAAAAGTGAGACAGATTCTTACCTTTGTGGAAGCACTGTGGCGATGGATGACATTGGAG
TTGATACAACTCAGGTTGTTGCCCTAAGCCAGGGGCGATCGAGGCACCTGCCCCAAACAT
GGGTTCCAGGACGGCCAGTTCCTCCAGGAGGGACTGAGTGCAAGACACGGCGGGCGTGGG
CGAGGCGATGGGCGTGGATGTGGCGGAGCTGGGGGAGGCAGTGAGGATGAGGGGAGGGGA
AGCTGGGATGGAGGAGCAGGAGGACACAGGAgatgacac
>NODE_313_length_389_cov_7.089974
CGTCCGGGTAATTCAGTGCTCTAAATTGCACAATTACATTTTTTGGGGGGGTGAAAACCT
TTTTACTTTCCGCATTGAAACTATGAGGACATGTCCCATCGTGTCCTAATGTGTATTAAT
GCAAGTGTGTCTGTGTAGCTCACGCTCCTGTGTGGAGGCCTGGCATAGTGTGGTGCAGTG
CAGAGTGGAGAGGAGAGACAGCTGCCCTGACAGATGCCGGGAGGCAGGACCCCACTGGGA
AGCAGAGGGAGGGAGCTGGCACTGTCTCACCCCAGCGGAAACACCATAGGCTGCAGAGGA
AGTGGGCAGGGGGACAAACCAGGGGCTCAGTGTGTGTGTGTGTGTGTGAGTGTGTATGAG
TGTGTGTTTGTGTATGGGAGAGTGAGTGTGGATCTGATCTACTTTAAGAGGACCTTGGCA
TTTGGTCATGTATGTATGTATTTACATCTGATACCTCACAACATTAGAGCAGTACATACA
GTATATAAATCCAACTATCAGTCAGACCACACACCTCGTACTGTGACCATTAGTCCAACT
TACTCTGTTtttaatgtgtaagaaaaata
>NODE_314_length_918_cov_33.577343
CAGCCCAAGAGGAGGAAAGAATGGGGGTTGGGCCCGTTGAGGTGGGGCTGAATTAAAAGG
AGGAGAGGTATTCCACTTGTCCAACTCCAGCAATCCATTCAATGGATCAATTTTTCTCTC
AAATTCCCAATCCATTCCCCATCTCTTTTAAAAACTAATACCCAATTCCAATCACTGCTG
CCATAAAGCATATCTTGTAAAAGGTCATAGTGTGACCTCTGAGTTCTCTAAATTGAATGC
TGGTTGGCCCACTTTCCCTTGAAATACCGCACAGCCTGATATAAAAATGCCCTGTACACA
ATCACATCACTAGTGGGACTAGCATCCATCCCATCAGTAGGTGTTCATTTCGATGTGATG
TGTCACAGCACAGAAAATTTAACAAGATATTGGTTGTCTTTGTTGAGGGAAACAGAAACC
AGAACCCAAACATAAACTAGAGCACTGGGGCCCAGGAATTATTCCGGGATAGGTGTATCT
GTGCGTGCATGTGTGCTTGCCATAGGCAGCATACCGGTATATAGTGGAGCATCTCTCTGC
AGCCAGCCAAGGGAACTGATCAGATGGACGATCAAACACTAATCATTCCCTCACGGCCCA
TACCGAGTAAAGCTGTCATTAATTTTGCGGAATTACATCAAATCTGAGACATTCTTTATG
TGGCCCACGGCCTGTAGACAGTTATACGACAGGGACTGCTGCGCTAAGCAGATGGGGCAG
CTTGGCCGTGCATACTAAATACCACCGTCCCCCATTTCTCTATCTCCGCCCTCCCAACAC
TCTGCCCTCCTTCCAGGCACTCTGCTTCTGCTCCTTCTTTCTTTGTTTTCTACCCTTCTA
ATGCCTTTCCTTGACTATATGGTCACACAGGGCCACTGATTACATCACTCACCCCACAGT
AATCGGCATTATTTCCCTCAAAAAAGGTCATATTGCTAACAGAAAAAAATGGCATCGACT
TGTATACTCAGAGTTTTATTCCTACATTAGACACATTATGCACTGATTTAGTGTGATGAG
AAAATAAATTGTTTACCCACATAAATCTTTAATGTTTGTGTCTTGGATGTTGACAACTCT
AACAGTTTACTTgcctgc
>NODE_315_length_711_cov_35.210972
ACGGATTTAAAACACAGCGTCACAAGAAAAAAAGAAAGAAAGAATAATAATAAATAAATA
AAGACGGGATGCAATCTTTTTTTTTTTAAAGATTCGCCCGGCCCCTTTGAGATCTCTCTT
TCATTGTTTGCTGACGACTTGATACTGCAAAGTTCTATCTATTTTTTTTTCTTTGCCTCC
TTCTTTTTCTTCTGCCGTAGCAAATTTGTTTTCAGGCTCCATAAAATAGCCTTTTCTTAT
TTCAAGCAGCAGTGTATGCAGTGGAAAATCTTTCACATAATATATCCTTAAAAGCACATT
ACTGTGTCCCATACACCGTTAAGAGTTAAGAACACAGTTAATATTTACAGTTGAAAAAAA
TGGGAGAAAAGGAAAGGATTTTGCCAGGGAATAAAACACCCCCACCCACGTATACACACT
CACTCTCAGTGCAGCAGTTGAACAATTGCTATTCACAATCCTATCCTTAATGCCTAAGAC
CAACATAAAAGAGGGGAGTTTAAGAATATAGGGATAAGCCCTTTCAGCTTTTCTAAGTCT
TAAGGCTGGTTTATGCTCCATGAATACTGAGCATCGGCAGCCAGTGCTGTTGCCACTCTA
AATAGATATTACAATGATTTGGGAACAATGCATTCGACTGATTCCCTCAGACACAAAAAT
ACATATATGTGTATATATAGTGAATAGGAGGCAAACATTAGCGCTCCCTGACAATACAAG
CATTTTTGATGTAGAAGGGTAGAGCAAGATTAATGTCTGAGCGAGAGAAAAGGCGAGATA
CCACTTTGGGTGTTTGCTGGGAAAGCTGCAGCGGGAAGATGCTTTGAGAGTCTAAATCCC
CCCCCGAGTACAATGCAGGGCTGCTGATACAACCAACAGACACGGGGTcgc
>NODE_316_length_741_cov_18.622131
CTCTCAATCCCCATTCTACTAAAATATACAGAATAAAACCACAAACGTTCAACATGAAAG
CAGTTCTTGGTGACAACTTTGTGCTAGTTATTGTGCAGCCTTATGGAATCACATGTAACT
ATAATAAACAACTTAGAAAATTGAATAGAGAATACAAGGATGCCAGTTTATTGCTAGTAT
TTTGTCATGTAAGAGATTCAGATGAACTTAGATTTACAATCAATACATATGATTGACATT
ACCCAGATCCTTCTTTTAACACGTGGCATCCTTGAATATTTTTTTTGTTTTGCTTCAAAT
AGTAATAGTTTTCCTCTTGATTAAAAAAATGAAAACCAAATGTGTAAAAACACAAATGAA
TGAATAAACAAATAAATAATGCATCTCATAAGGCTACAATAAGAAAGTAAAATGATGTTC
CGAACCTGGAACCACTTAGCGTGGCGCAGAGCAGCCAGAGCGTCAAGGCATTTTTGCCTG
TCCAAGACGTCCGCTGGGTCTTTCACCATACCCGAGGTTACATCTAAAAATGGATTTGAA
GTGTCAAAATGGTGATGAGGAATGGGTGTTTGACCAGGTCAGCAAGGCTGGCAAAGAACA
AACACATTGCCACACATACCAATATTCCATGACAACCTACAATTGGTTGCTTTTTTTTGT
AATTTTGAAAATGTCACTGACATTACAAAAAAACTGACTATACAAACCAACACATTGCCA
AAGTAAACGGGAAAATACAGATTGTCAGTGGATCGCATGTTAAGTCAGTGTATACTCTAA
CAGGAGGTATGAATTTATTGATTCAACATTAAAAGGCAAATAGAGTGATGTGTCTGGTAA
GCAACAATCTAATGAAATTGGATTTAGGTGTGCAAATACTTTGAAGCCAATACCATTTTA
TCAGGTacttgtgattatctc
>NODE_317_length_751_cov_11.591211
CTTGGTTTTTCATATTAACATACAAATGGCCATTTACAAACACACCAGAGAAAAAAGGAA
ACAATGACTGAAGTTGGAAATAGAAAAAAAAAACAGATAAGTTTTTGTTCCATAAAAATT
TAACACCGGGCACTTTACAGAGGTCCATTTCTTTCTGTCTTTCCATCGTTGTTCTCTCTT
CCAAGTCCTCATTTGAATGTGCCTAGAGCTACATAACAGCACACTGTCCCACTGGAAAAA
CAAAGCCCAGACGTCCCAAGGCTCTCCCAGAGTCTCTCTCCTTCGTTCATTCGTTCGTTC
CTTCCTTCTCTCCTGTCTGTTGCCTCTTCTCAACCCTCTCTCACCATCTCTACTCTCCTG
TGCCGTGTATGTGTGAGGAGCACTGCCGGAGGGCGATGGTGGAGTGGGTGGTTACAAGGT
GAAGTAGCTCTTCTCTCTACTGTAGTCTTGACCAGTACTGAGACATGTCAGGCTCGCTCC
CTGGGACTTGGACAGGGACAGACACTCCAGGAGAGATGAGTCCTGCAGAGACAAAAAGAG
AAAGACATGAGCACGATAACAAAACAGAAACAAAAAAAAGCCCAAGAAGTCTACATGCTA
AATTAGATGCACCATGCACAGTTAGTGTGACAGCAGTTAGCCTTATAACACAGAGCATTG
TACTTTAAATGCTTGCAAATATGTAGACGAGCATGGGGCCGCAATGAGTCACAATGCTCT
GCACATGGTTGCTCAGTAAAATGCTTGCAAGCTCGATAAATTGAGGCTTTGGCAATGGCA
TTTAAACAGAGAGTACAACAGCAAATGAATCAAATTAATTAGCAATTTAGCACAGAGGAA
ATGTGGTTATGCATGATTAACTCTTCATGACTATAACCGGTATATATGGCTCTCAGTAAC
AGCATCCTAATGGGGTGGAACTAAACTATGg
>NODE_318_length_672_cov_36.836311
GACAGTTGCTGCTGTTAAACCAGAGGTGCATCGCAGGGAGGTTTGGTCCCAGAGGTAGGT
TGGTGTATGTGTGTGTGTGTGTGTGTGTGTGTGTGTGTGTGAGTGCGCGCGTGGTACGCT
ATCCTCCAGAGCCCCCGTTCCCTCCTCAAACCTTCGTCTTTCATTCAACGTCTAGTCCTT
TCAAAACAAGGTGAAGTTCAGCAAAGTTTCTCTGCAGAGATGATCAAACAGTCACATCAC
TAATGGCGATGGGTGACAGGGCCAGTGAATACAGATCAGCTTTAATTGTGGTGGGTCTTA
CTGCCACTGTCTGTCAATCTGAGCCTTTGAATTGGCGAAAATTTGCTCTGTTCATTCTGT
TAAATGATGTATCCAATTAAATGCTTTAGAATTCATGATCTTCAGTCAAGGTTAAATGAA
AGCAGTTACTCCTGTCAGTAAGGTGATTAAAAGCTGCCTACATCAGACACATTTTGTGCA
AAAATTTAAATTTGGGACTAAAGCATGAATCTTTATTCATTATGTGCAGTCCTGCTCTAT
AAATGTCCAGCACAGTCGCTCTTAATCACCTTGTTCATTTTAAATCTCACTTTAGTCCTT
TTTATTAAAAGGCATCCTGGTATTTAAATTACAGTGTTTTACATATTCTGATTAAACTGA
AGCTGATTCAAAGAACTTTCTCCACATTCAATAGGCATTTTCAAAAAGAGGTTTTTTTAA
TACTGCAAATCCGTGTTTGTTATGGTAAAAAACAGGAGGTCTGAACCTTTCAAAACATTT
TCTTAATAGCCAGCCAGATTAACAATGCAAAATGAAATTTGTCCCATTACCTTTTTAACA
ATGATTGAATGg
>NODE_319_length_1133_cov_40.056488
CTTGCATGGGATGATTTGTGCTACAGGAGCAGAGGCCTCACCTTGGTGCGTCCTGAACCG
AGCTGTGGTGGCAGAGATCTGGAAGCAGCAGTGACCCGAGCCCTGGATGTCGCAAGATTT
CCTGTTGAATGCAAAAGCAGAGCCAGGAGACGTTTAGACGTTCTCATTTCACGACTTATT
TAAGTCTTAGAGAATGTTTGAACTGCCTTATGTAATACAGAAAGCAAATGATTATTGAGA
GTGAACTATTAAAAACGAAGTTGCAGTAAATACTCTGCGGGTAATGTTCTTTTTCCTTAT
TTGAGAAAAAAGGACAACAAAGTGAACATTGCACTAATATGTTAGTGTTCATACAGCAGT
ATAAAAGACAGTTCAGAAGGAGCCTAAATCTGAGCTGAATCCCATGGACTCGAGTGCAGC
TGCGTGCACAGCAGTCCAACAGCCCCACACACAGCGGAAAGGATATGAACATAGCATATG
CAAGACAGTCTGAACATTTCAAAGTTTCTGCACAAGATGTCCAAATGTTTTCTCTGGCTA
TATCTTCAGAGGCTAAACTGTGATTAATAGCAGTGAAAGAAGCCTTTGAAGCAGGATTGG
TGACATCAAAGTCCTAATCCATGGGTGGCAGGATTTTTATAATGAGTGGGAAGTATCTTA
ACACATTTCAAAGGGTTTACTCCATGAATAAACAATAGCTGCACAGATGTGCCACACACA
CCTTTAGAAAAATACGTCTGCAGACACAGGAGGCAGCATTACCCAAGCAGCCGTGTATGG
CAAGGAGGAAAACCTTTGTAAGTTTTTTAAGATAAAGCTGAAGTGACAGGCCAACAATTG
TTCTAGATTTTCTACCGCACACAGACGAACTTCTAAAATGCAAATATGCAGTCGACGTCT
GCAATATAATTTCAAGACTCATGTCAGTGGTTAAGGACAACGTCTGACAGCGAGCCAAAA
ACTTAAACACTGGATCAGCGGTTGCCTTTCTCAGAGGACTTTGCGCTATCAAATGTGTAT
TAGTGGCTTCAATCAAACACTGGAGAGATCAAAATCAATTTATGATGGATTAATTAACAG
CCAGACCACTTCTAACTTTAGACAAAGAATGTCCTATTTGTGCCAAAGGTTTCTCAGTGA
GCAAAAGCAATGTGGTGTCTCATGGGACACAAACAACAGACACAGACGTGCACACACTAA
CACACACACAAATATGTACACACACATGCTGCTGTAGTCAAAACAACCCAAAACATATGA
tgtgagagcacttcaaaagactcttttaagctagcagtgatgctgcttttagc
>NODE_320_length_766_cov_28.143602
AACGCAAGAGAAACATTTTGATAATCGGTTAATCAAGTGTGTCATATTTTCACGACAAAA
TTTACCAAACTGGCTTTTTCCAGCCCATCAAAAGTGACAACTTCCTCCTTTTCTTTGTCT
TATATTGTTATAATCTCAACTTTCACTGGATTTTGGTTGAATAAAACAAGACATTTGTAG
ATGTCAACTCGAGCTCGTGACGGCCGTTCTTCACCATTTCCTGACATTTTATAGACCGAA
CTCTTAATCAATGAATCGACACAGCGCCGGGCAGCTTTATCAATAATAGAAATAAACACT
ATTTGCTGCTGCAGCGACACACGGCATCTTATCTGTATAGGACGTACATAAGGAACACGG
AGGAGGAATGCAAGTAACGCAGTGGTGTATCGCGCATTTTTCTGAGTGGGAAGTCAATCA
TAGCCAGGGGAGGAAGGGAGTGAGGGTCAATGGACCGATACTCGCCGATACCCACTCCGA
GATGACAGTGAAAAGAAAAGGTAAGAGAGACTAGGATAGAAGTGGGTGCTAATTCCTACT
TTTCAGTTTAAATAAAGATTGGAGCTGGATAAAAGCCATTAAGGGAGAAATCAGACAGGG
CATGCTATGTAGGACAAGAGCTGACTGCAGGGAGGTGAGTGGTGGGATCGATACTCAGTC
GATGCGCTCAACACCCAGCCCTGCGCACACACATATACACACTGAGGGGGCATGTGGTAT
TGCCGGGCATCTGCATGTTTGTGTGTGCCTGTGTGTGTGTGTGTGCGTGTGTGTGTGTGT
GTGTGTGTGTGTGCGTGCAGCAGTGACTAATGGAGAAGGAGAGGGAGCCCGGGGAGAAAG
AGTGCATGCAATATACAATTAACTCTCTTTTGAGCGGGGGAATATTAAACACGGGGCCCG
CTTGTGCAGACTGTAATTTGCGGTGATAAAAGTATTAAAGTAAAGc
>NODE_321_length_861_cov_29.882694
GATTGCCTCAAAGATCCATCTTTATAATCTCCCTCAGGCCCATAAATTATCCAACTTTGG
GGCAGGGTGGACGAGCCATGCAGGCACAAGCAGGGTCCCTTTCACAGCAGAGCAGAGCCA
CATCACTGCAGTGGGTTTGGGGCGGGGGGGGGAGGCAGAGCTGAATGGGGCTGCTCTTTT
GCTCGCTGGAAACGGGAGGGAAAAAAAGTACACTTGTTATCTTGTGAACCCTCAAACATG
TAAGATAGGAATCTCTTGAATGTCAGCGACAGAAATGGAATTAACAAGAGATCTTTTTAT
TGTCACAGAAGGTCATTAGGCTGCCAATCGGGGTAATTATGGAAATGATCTCCCCAGCTC
TTTGGAATGTTTTCCTGCTTCCATAAGGACTTGAAAGTGTTCAATCAGCCTCTCTCGTGG
GAAAGTTCAGCCATAACTGCAAGTGTACCAGCAAAATCAAATTAAGCAAAGAGATTTCAT
TAGTATTTATAGCCCCGAGGCATTTGTAAAAGTATGGAGCAGCAGAGTAATGTGGGACTG
TGGAGGGGAGAATTATTGCTTAATGACAAAGGCCATACCTAGAAGACACACACATAGATA
ATGAATAGGAGGCATTGATTGCATCTTTAAAGAGGATTCTTGAGGGATTGTAAAATATTG
ATGCTTGTGTGGCTGACTTTGGACTCCCGGCATGATGGGTGTGAGGGTGGTAACTTTGTT
TGGGTGTTAACACTGTTTAGCTGGGTACTTGATCATTCAGAGATGTTTGATCCTACAGTA
GAAATTAATATAGTCATATGAGCAACAATAAAACACACCACAACAGTCATGGTTAAAAAC
GAACTATTTTAAATTTAGCCAGTTGCTAAAGGTTGTTTTGAACCTGTGTCAGTGTTACTG
ATTGTAACTGAGTACATTTACTGAAGTACTATAATACTGAGGAGCGGGAATATTTCCATA
TAATGCTGCTTTATATTTCTACTcttctgcagatcaaagggaaatactgcactctttgct
agactacatttattgacaggc
>NODE_322_length_467_cov_13.383298
GGTGGGAAAAAAAAATCTTAAATGTCCAATCTTATTCTATAACCCGTTAGAGTGACACTT
GCGAATTTCCACTATGGACATGGTGGCAGTACAAACGCAGATAGACGAAGGGGAATAAAA
GGGCCTTCTCATGACAAACTTTCTGGAAATGTCAGCCTTTCATGCTGTTGAGAAGACCTA
TTTCATATCTATTACAGCAGGCATTCTGTGTCCGATATTTCAGATTTCGGTCCTCCCCGT
ACTGCAAATCCTCTGCCAATCTTCCACCCTTAAGAATCTCTGCCAGCCCCGATGCATTAT
TCCCCCCACCGCCTCTCTCCCCCTTTTGATGTGACAGAACAAACCGCGACCTATTAGGAT
TAAGGCTTTGAAAAGATCTTTGAAGCCGCTCAAGGTTCCTTTAAACTGGGGAATGACAAT
ATGAGCTGTGTGGCAGCAGATGCTGAATGGAGTGATTGCTAGTCCTTAGCGAGGTCTGCT
GTCACATAACACACACACACACACACACACACACACACACACACACACACACACACACAC
AAACACAGGCATACAAACACTCACACCTCCGTACAGGCACATACGCACAAACAACTTACA
ACAACCACCCTTTACCCAAAGCACcgcagttgtcttttacagtacat
>NODE_323_length_1065_cov_32.433804
CTGTGAAGTAGTTTTGAAAATAATGTTAATATAGGGAAAACAGTTTGGCTGGCTGTGTTA
TTAATATTATGTTACAAACTGTCATAATTATATGCTCATACAAGACATAAACAGCATTTC
TCTTTCAGAAACAGAATATCAAGTGATTTAATTCATAAAGCAGTCGTGGTGCTGTACACC
AGTGTTATACACCAGTGGTGTATTTTCTTTTGGATGATTAATTGGATGGTACGATGCCCT
GAGGCAGCACTTTAATATGACACATATAGAAGCACCTTTATTTTGTCTCATAACCATTTC
GCATTTGCAGGCGTTTTTAAAAGGAACCTAATAAAATCATCATTTAATTGGTCAGATAAC
TTGTCACGTAACAATGCTGTTACGTGCACATATTCTCTGGCAGCCTCATAAATGCCCGCA
AAGGTAACTGAATAAACTTCAGCACTAAACAGCATCATTTCTAAGCGGAGAGACAGTTCC
AAACAGAGTTCCACTTTCAGAAGCCACCCATTACTTGTAGAATGACTTCTTTGTGTAGCT
ACCTGGGCTCCGGGTTTATTTTTACCCTCCCTATGTCCCTCCTCATTCTTTAGCAGCTTC
AGGAGATGGCGTTAGTTTGGCTTCATCTCTGACAAAAGATAAATGAGCTCTGGGTCTGTG
GTGATCCACTATGGCTGCCAGGGGGTTCCAAAATAGCAAACTATTTTTCATATGGAGCGA
AGTGATATGGAGTGCGATGCAGCAGGCGCTAACATTTACCATATCATAGTATGCGGGAAT
ACATTTCATTCTTACTTTTTTCTTTCTTTTACTTTCAACTTTCTCTTCCTTTTGGAAGGG
TGAGGGCTGTGGCAATTAAAATTGATCAAGTATATGTGGAAAGCCAGTTGGTTATTTACA
GAGTTTGTGGTTTCAAAAAAGGAAACTAATCAGAACAAAGATACTAAGTTTTTACCCAGG
TAGAAATTATTGAGCCTTGTTTATGTATTTTACAGTATGTATTCTAATTGCAAAAAGTCT
TCCCATCTTCTCGTTTCAGCATTCATGTGAAATTCTCTTTCTCCTGCACTTGGAACAATG
TGTAGTAATTAGGGTGGATTTGCAGAACAGCACAGTTGCTTTGATAGAATCTCAAAATTG
GTCATTAATCACCTCCTCACCACGAGGAAGAAAAACAACAGTGATGTGTTTTCACGGGAA
AAAaaatgtcctgtgtcgacaggagatccaccagcgcttgctatc
>NODE_324_length_692_cov_31.907515
CAGTAAACACGAGATGTTGCAGTGGTGAGGACCACATATGGAGAAAAAAAAAGCAGAGTG
CTATGTTAAACGAGCTAGACATAAAGAGCAGGGTGCGAACAGGTGTGGGCTTGAGCTGGT
CAGCACACATTATGAGAGCAGAGAGACAGGAGAGCTTGAGAGACTAGTGAGTCACGGGGG
CATCTCTACAGAGAAAAGCTTGGTATCCTCCAACAGAGGAAACAGGCTTAGTGGTTGGAG
GATAGATCTTTTTTTTTCCCTTGCCACAGTTAATTTTCAAATCTCCAACATCCTATGGCT
GTCTGTTTTTCTTCTTCTTCTTTCTGTTTTTTCTGCTTTCATTCTTTTCTTTTAAAATGA
AACTGGAGCTGGGGCGGTGATAGTGATAGATGGCTCAGCGCTCTAACACTTTATCCAATC
CGGCGCAGATTTCATCCAATAAAGAATCACTTGTGCACTCTCAAACTAAATGGAAGTCAG
GCAGCGGAGAGAAAGGGGCTGCCGTGTGTTTCTGAGCTGCGAAAATCAAATTTTCTTAAA
GCTGCCGCAGCAGTGGCTGGCGGAAAAGGCAGCAACAGCCATGACTGGCCAGGGCCACAA
CGTCTGCACACACAATTTAATCCATCACAGAGCGCCTGACACCATATCAATCAACCTTTC
ATCAGTATGCCCCCCACCCCCCCCAAAAAAGAAAAAAAAAAAACAATATTTCTATTCAAT
CACCTCTGACTGAACCAGGCCTGCAACCCAATGACCAATGGGGAGGACCACAAAACTCCA
GCTGGTTCAGAAATCTTTTCGCATGAACACAAGCATAAAGTAGAACACATGCACTCTGTG
TGGAGCCTCAAAGTGCTGATTGCTTaaaatgt
>NODE_325_length_834_cov_25.586330
TTGTGGAAAAGCAAATAGGAAATGCTGATTTCTGGCTGTCTCGTTTATGCAAACACCAGC
ACACAGAGAGCACAACAAGTCAACAGGTTGCATCTTTTACAGACAAAAGGTTGTGGACAT
GGCGACAGAAAGTCAATGACACACCCCAACCACCACCCGGGGTTTTACTGGTGCCAGGGG
AGGAAGGCTAATGTGATCATCTTCCCGTCCAGGCCTGATTATGAGATAACCTCTTTCTTT
TTATTCATATCAGGTCAGCTCTGTGTTCACACACTCGTGCGCACTGGCACCCATTAAGGC
TCCCGGAGGTCCATGACGACTCCTTTGTCTCTAATGGAGGAGTCGACAAACAATCGGTGA
GCGCAGGAGTTCAGAAAAACGCTGATGGATATGCAAGAAAGCGGCGGAGAGTGAGAAGCG
GGAGAGAGAGAGAGAGAGAAAGAGAGAGAGGAGACAGAAAGACAACAACTGACATCTCAG
GGAATTTCACAGGGATGGCTAATCCAATGTGATCAGCGGAAGATTTTAATATTTAAATAG
CCAGCAACGCACCAGAAGTTTCTAATTAAATTATAACTCATGCTTGAAAAGCAAAAGTGC
ATGTGTTGTGGGAGCTTAAATAATTCAGCCCGCCCTATATCTCGTCTTTCTGTTAACCCG
GAGACAAATGGCACTTGCTAGGGCTTTTAGACAGGGGGCTGGCACTGTCAGAAGCATGAA
CAACATCGGCTTGTAAAGGGCCTCACCCATCAGGGCCCAAATCCAAACTGACTGGCCTCA
CTACAGAACAACGTCTCTAACCTACGAATTAATTTGGTTAATTAATCCATTATTAATTAC
GTTAAAGGCCACACAACATTGGCACATTGTAAAAAGATGACAGGAAAAAAAAAAAAAAAG
CCTCTTCCTAATGAACCGGGGGATGTTAATGAGGCGCCAGACAACTATGTTCTGGCTCCT
CTCACTATATcatcctacctgcttgctcttattagaagtttccagcacaaaaaa
>NODE_326_length_1011_cov_48.903065
ACAGTTTGATTGTTGTATCCATTAACATTTTCTCAGTTAATTTTCTTGAACAATAACCAG
ACCATCATGCACTTTCTGTCCAGTGGTGTAATGGTGACATGAGTATCACATGAGTTTTGA
GGTCTATGCTCAGCACTGATATTAACATGGCGGTAGGAGTCAACTGGCAAAGTGACAACA
ATAAGCATATTTGGAAAAAACAACATGCAGAGATGCAATTATAGTTGATAAGATATAAAC
TTATAGCTTGTGTGTACATCATACATTACTAAATAATAATCGTTCATTTTATCTGGCTAT
ATACGTTAACAGAAAAAGACATTATGTTTATGACCTGATGTTTAAATGGGATTATCTCTC
AGGATATTATTAATAGCATGAATGAGGCATTATTTCACAGCATCTGTATGCATGATTGAA
AAAAATCTAAGAGGTTTCAAGCATGGGAGGAATTTTTACATTTGGGAGGGAGGATGCAAT
CAGTAGCTTGGGACTTGCAGAGGCCTCCTCGGGTGACAAATTGAAAGTGTCTCGGTCTAG
TTTATAGCCCTGATCAGGTCAAACGAAAAATATTGGAGGTCTGGGTGAGGAGACAGGCCC
GCCTGGTGCAGATAAATGGACTGATCATTTCTTATTGAGAAACAATTCCTAAAAGGTAGT
TTACTGTGTGACTGGGGAAGCGGCGAGCGGAGAGCAGAACACGCACCCACTGCTCCCTCC
CTGACCCTTCCTCCACTGCCGGAATTAAATGGATAGAGAGAACGCGTGTTTCTGATGGCA
CTCCTCCGCCAGAGAGACACTCCATTTGTTATGAAGTAGGGGTTCTGATGAAGTGTAGGG
AGCTCCTTTTTCTTTTTTCCCCCTTTTTTCATCCTTCCTTTCTCAGGCACTACAAGGCCG
GCCTTCAGTCTGCTTCACATGAAATGGATGGAAGGAGCCGATTGAATTTTACACTCCCCT
GGTCATGATTAATGTGTTTGGTGAGGACTGTCTTGGCAGTGAAACTCCACTACCACTAGC
TGGCGCTCAAGCTCCTCCATGGCTGTAGCTTTATAACTTTGCACAGAGCTTTAATCGGGG
GGTGGTGTTAAATTGGGGCAGTTCTGTTCAAGAAACTGGTCTTCACATAGCCTACAACCC
CTTTAACTCCTCTCCCCTTGTGTTAATAGAAAATCTCTTGCCCACTcgctt
>NODE_327_length_800_cov_41.642502
GTTAGTGGAGGTGAAGCATGTATGCATGAACAGGCAAAGACAAGACGGAGCGCCATGGAG
GTCATCCATTGGTTATTTACCCAGAGCTAATGAGGCAGAAAACGGCATTAACTTAATTCT
CCTCTCATTCCGAGTCTCCCCTTTCATTTCTCCTCCTTCCTCTCCTCCTTTCACTATGTA
GGAAACGGTACTTAAGCGACTTTGTTCTTGGCTGTGATTTGAAAGTGAACACTGGTGTTC
TGTGAAAGGTGGCAAATACGCGAAGAGCACGTCTAGAATTTTCATAAAAGATCTGCTCAA
AGGCCTCTTGTCAGCTAAAACGACCCATTAAAGAAGTGGGGAGCAGGGGAAATGCATTTT
CCAAATTGAACGGTGGGATTTACAGTCGGTTTAACGCCGCTGACCCCTAACACGCTAATG
TTTGGTTCGTGTCATCAGCCGTCCCTCCCCATCTTTTATCACCTCCATTGTCGAGCTATC
TATTTAATTGAAAGAAGTTAATTGAATGAAAATGATCAACTAAGCTTGTATTAATATTGC
TAATGGAACTTTCTTCTTGGCCATGTTTGGAGAACGATGTCACGCTGGAGTTTGGGAAAG
GCCCATTAAGGTTTGCACTTAACCCGATGGGCTAATTAAGGAATGCTTATTCATTCCCAG
AGTCAGGGGGTAGGTCTGCTCCAAACCCATAGCCACAGGCCTTTTACAGCATTTTGCACT
TGCCATTATTGCGGACTCCAGTTGCCTAACGGTGATTGGCCAAGATTGATTGTAGCTCTA
TGAAAATGACGTGCTTTAGAAAAGAACATTTCGATTGAATAATCTAGCTGTGGTATTATA
TGGAAATTGACTGGCTGTAACGGCTATGGTGGACATATCACATCTTCATGCAATGACATG
CATGAGATTATTCAGTAGCTGTCTGGAACCTGCCATAGCAACAGGGGAGCCTCTTATGAA
CAGTTGAAAGCTGCTGAAAt
>NODE_328_length_902_cov_22.913525
TACAATCAACAGTTTTGGAGTGTGTGAATCTGTTTTTGATGTTTTTAAATTGAGTTGAAA
CACACAGCAATGATTTTACATCCAAAACAAACATTAAGTAAAGCTATTTGAGACACCAAT
TTACAAGGCACACATTTACAGTTTAATAGTTGTATACAATTTTTTGCACCTTGAATCGTC
TCTAGCACTCCAAGACGCAACTGGGGAGCTGATAAAATGTGCAATTTATATGCACTGAAA
TAACGCTGGGCGGAAATGACAAATGACCCAAATAAGTGACGTGGCTGCTGTGTATCATTA
TGACTCCTGCCTGTCGACCTGCTCGCTCTCTCTCTGCTCTGCAGCTCCGTGCTCAGAAAC
TGTTGAGCAGTTTTAATTATGTATATAATCAGGTTGGGGTCAACATATTTCATGCCAAAA
GAATGATGCGTATTTAATGACTCTAATACATTACCATCTATTTGCAATCTCATTGACGGA
GTGCTTGTGAGTTTAACTACCATTAATCAGCATCAAGGTTTGTCTATCTGGAGAAAAATA
GATTAAGGGAGGGATTTTTTTCATATGGCGCATTACAAGAGATCCACATTGTCCTAGTTA
AGAGCTATGCAGAGCAGGCTGATAGATAATGGTCACCTCGAGGCTGCCTAATAAAGCATG
TTAAAGGACTTAGGAACACGACATTACTGAGTGTAGTTTTTACAATACAAGATGTATTGG
CTTAATATAGTTACTCACTGATGCTTACCTGACTAAATGCCCCTCACACACAATCAAGGC
TGGCCGTAATCAGTTATGTCGAAGAGGACAAGCATGTTTTTGAGGATGCCTTTGAAGTGT
TTTGAGACTTTGCTGTAAATAGCAAGGACATCAGTCATGCTGAGAAGAGTGTGCGCCTCA
ACCTGGTGATGTCATCTGACTAAAATGTAAAAAAAAAAAAACAAGGACCTCACCGTCCCC
TCTGGCCTGAGAAGTGAAATAGGTTTAACAAAGTTGGTGTTTAAACATGTTTGGAGATGA
ATTTACTATCATCAGCAAGACATTTAATATTATTGTGAAATAATGTTTTAGTGAATAGAt
ag
>NODE_329_length_595_cov_46.142857
CTTTTTAAACACAACAAATGTCATTGTTTTTATATTTTTGGCTCTTGCAGATGGCTACTT
TCAATCAATTTTAAAAGAAAATATGTTTTAGAAAAAGGGACAGCGTTTTAGACACGTTTG
GAAAAATGACTGTCATTTCTTTTGAGAAATATACATATCCTGCTGTCAGCTAGCATAGTT
GACAGTTTATCCTTGAGCAAAAAAAAAAATCTAGTGGATGGGAATAAGCTTGGCATAATG
CATGAGCGTTTGATGGTTTCTACAGTTAACTCTAAAGGAGAAGTGGGAGGCGAGATTCTG
AGCATTTCTCCCTTTTATCTCCTTCACAGGTGTCAAAATGGAAGAGAGCCTCCCTCCTGG
CACCAGCTTGAAATGCACAATCTGTAACTACACGGCAGATTCTCTTATTACATTCCAGCA
TCACATCATGTCTCACCTGTCACAGGCGGCCTTCAGATGCAATCACTGCCATATCAGCTT
CCAGAGCCACAGGGAACTCTTACAGCATCAGGACTTACATGGGCACGGCAGCAAACTTCA
CAGGGAAGGCGACGGCACCGAGCATTCCCCCAGGGGTCCTGAGGAAAGCCTCCAGCAGCA
GCAGCAGCAGGCCCGCGCTGAGCTGGCCAACAGGAAGGATGCTCTGCTGGGAAGTCCCAA
AGGGGCCCTCAACAAGGAGACCAGCACAGACGGAGAGGCTGACAAGGCTGAGAAGAAGCC
CATGCTGTCTGTTCAGAAGGGAGAGGCCCACCCAGGCAGCAAAGCCAGTTTTTCa
>NODE_330_length_405_cov_7.229630
GCTGGAGTCTGTGGTATGCTGGGGAGTAGCAGGAGTCGGGGCCCGGAACAATGTTGTGGG
CTCCCAGGGGAGCCGGGGTGGAAGATCTCCAAAACGTAATGGATCCACCGCCGGCAGAGG
AGTCACTTGGCAGCAGAGCAGAAAGCAGATGCGGGCAGGACGGACATGGAAAGATGCGTG
TGAGAGCATGCCTTCAGAGAGCAGTGCACGCCTTGAGGCTTCGCAGGACCTTAGCTCGTC
GCATGAGTAACAGAGAGTAGTGGCACTCAGAGAGGGGAAGGGAGGGAAGGGAAAGGAAGG
GGGGAGATGGGTAGGCGGTTGGAAGAGAAACAGCAGGATGCTTGTCTTGCAGCTCTCCGA
GGCCATCTACATGTGCAGCTGGACACCAAAGGAATAGTCTCCTTGTTCGTATCACTCACT
CAATATAAACAGATTACTCATGGGCCTATGAGCTAGCCAAACACAGAGTCCAGTGTATAC
AAAAACACATATCATACGACGGGCACATCCATCAAATCATATACACGGCACACTCCGCCA
AACAACTGTCAGTGAATGCCAGCCtcgggcttcagcacacacagc
>NODE_331_length_526_cov_28.230038
GTAAGCACAGGGAAAATGAAGTTAACACTCACACATGATAATCTGCACATTAAAAATCAA
TAAACATAAATGAGATTGTAATGACAAAGCAAATAAGGGGGGATTTGATTTGTGTGTTGC
ACAGTAAAACTTGAAAAGGGTCATTAGAGATTTCTGTACACATGCATAAACATAAAAATG
AGTGCAGGATTGGAAAGCCTTCACACTGTGAATACAACAGATATAAATAAGTTCAAGGTT
TCAAGGTGTCCTGTAACACGGCACTACATCAGCGGAAAGAAAAACTTCCAATAGCGACCA
CCTCCCTTCTTTTTAAAATTCTACAAATATTCCATTTCCAGGGTTTATCCAGGTATGAGT
CTATTAATAACTTGGATACAAAGATATGGAGCTTCAAACTGAAAAGGCAAATAGCACTCT
GTCTGCCTGGGCTAAAACAATGAATTCTAATGCATCTGGTTGGGGGAAGAGATAAGAGTG
TGTTATTAATCTTGTGTCACATATATCAGCTAATTACATACTTGCTATTCCAGTTCTTTC
CATCTTTACAGCCCAGCTGTCTCAGGACACTGCACCTATGGCAAGGAGATAAAAAGGTAA
GCATTCAGGGCTGGTAAACAGAAATGGCAGCAGGAATTTATCACTGGAGTTTTTTTTTTT
TTTTTTGCTTTTTGCGATACTTGCCTGTTGATAAAATCTATGGCTT
>NODE_332_length_409_cov_4.034230
ACTCTTTCTCTTCCACCGGGTTTTCCCAGCGTCCAGAGCGGAACAGATAGCAGATCGCCG
GGCTCCGAGTGTGAACCGGAGCTGAAACAGCGGCCGGTAGTAGTGGCCTGCTCTCTCTCT
CACACACACACTCCCTCCCTCTCCCGCTCTGTCTCTACTTTACTGACCCCTTTAGGATCC
CCGCGAAGCCGTTAAACCGTCACTTGCTTTCTAGAATGTGAAATATATAGTACATTGTCA
ACTCCCCAAAACCATAAAACTAACTTTATGGACCCCACGTGACCAGAGGAGAGCCAGTGA
GAGGTATCAGTCTGAGGCCAGGCCTGATCTTTACGATCCAACTTGGAGATAAAAACCCTC
ATCTGTTTGACATGTAAATGTCAAAGCTGCCTTCTTTTTTATAGTTTGGCCCAAAGCAGA
AGGGGGTTAGCTTTAAAAAAATATCTCAACACACATACACACACAGAAGAGGCAGGAGAT
AGAGGTTGTGTCCAGATGAGGCTCGAAGCTGGACCTCTTCCCCCCCTATGAGCTCAGAAA
CAAAGCCGTGTATGAGCAGGGAAACTGCAGCACCATCAGCcggtgagtt
>NODE_333_length_855_cov_29.100584
TCCTCCTGAGTCATATATCCTTCTGTAATACAATTATTGAGCCTCCCATCCGGGAAACAT
GAGAGCTTTTTGAAATAGGATCCAGTGTTTAACTTAATGCTTCTCTAATCTTAGCACAAA
AAAAAAGGCAAATTCTCAACTTATAAATGCACCAAGCTTTGCAGTGATGATCAAAAGGCC
AAAATAGCGTGTGATTGGAAAGAAACCTAATTGCCTTTCAAACCTCTGTGGCACGTTCTA
TTTATTAATCTGAAAATGGTTCCAAATCTTGGGGATAATGAAAATCTCTTTTATAAATAT
GTATGCAGTGAAGTCACAACATAATAGGGGCCTGGTGAAAAACAGGAGGCAGCAAGGCGG
CTGAAGGATGAGGCGCAGGCCCTGCAGAAAAGAATGTTCCCCCAGCAGAAATTGGTTTAA
TTAATAGGACATTTTACATAATGATTACAGTGTAATTGCACCGACTAGCAGAGTGTCATT
AAATATATCCTTGCTCCTTTACAACACCCTCCAGCTAAAAATAATGAGTTACATTGGAAA
TCACTATGCAACAGGTTCATAAATAACATTTAAGCCCATACAAGGCAAGTACTTATAAAT
AATAAATATTTGCCTTTTGTAATTGAAGAAAAAATGACTGCCTCTTTTTTTCCGCCACTG
CACGCTGCTTTGTCCTGTTGTAGCCGTGCAAAGGAGATTTTTCCCATTTTTCCCCTCTTG
TAAGTGCTGAATAATTTATTTGCTGGCTAATAGTCAACACTGTCAACACCCGGTGGTTAA
AATATACCTGTGTCCAGATAAATGCAGCAGCAGGCTACAAAGCGATTATTCCCTGCTCCC
AGATATTTTGTTGGATGCAGTCCCTGTATACACTGCAGTAAATCACCAACTTCCAATTAC
CTACCTCCATAAAACAAGGCTTGTATTCAAATCAGGCCCCAAAAGAGAGACAGAGATGGG
ACAACTGAACCCATGCCTGGAGGCGCTGACTGAATGTGTGCATTCATAAGTGTGTGTATG
TGTGTGTGTGTGTCt
>NODE_334_length_782_cov_28.259590
TTTTTTTTAGGAGCTTCATGCTTTTGCTTCTTTCTAGCACTTAGCTTTCTCTTTGGAGTA
TATCAGTACATCAGATAACCCCAAGGTATAACAGTAAAACCTTGAGTTCACACACATACT
CAGGAGTTGTTTTTGAGTAGCTGGTGTGTGCGGGTTGTATGTATTTCATTTTCTTTTTTG
TCTCTTACAGCGCGGAGTTAACACTGAATCAGCTGTTCACACAACCTCTCACATACACAC
AGACACGATGCTCAGACGTGCACAAAAGCTCAATTTGCACGGTAGCAAACACACTTTTTT
TTGCACACAAAAACACTCACACACCTAAAGAGGGGGCTGTGCCTCCGGGGGCCACGTCAG
TTACCTGCTGACACACAGGCTAGTGATTGATGAGACGCCGGGGGCGCTGGAGTAGACTTT
GTCAGCTGCTCATAATTTATACATCTTATCTCCATCAGAAGAAAAGACAGAGTGCCGCGT
TGTGTATATGGAGATGAAAACACTGGGCTTGTTTAGGCAGCGGTGACAGGGTAGCTGCTA
GCTGTTAGCCGCGGCGCAGAGTGAAAACTCAGATTGCGATCTGTTAGCTTTCTCACCAGG
TCCCTCTGTGGCCAGAGCCTTCACTCTCTACCTGTGATGAATCCTCTGACTGTCAGTCAT
TTCCACTCACTTTCATTGCCTCTCTCGCGCTGTCTCTCATGTTTCCCCTCTCTCTTTGTG
TCTCCCTTTTCTTCTCTCTGTCTCACTCTCTTGTGTCTCTATTTCTCTTCTGTGACCCTT
TCCTTTTTTTGTGTCTCTCTTCTCTGTCTATCTCCTGTCACATTCTCAGGCCAGACAGGC
CCAAGCCTTTGCTGAAAGCTGCTGGCTCTTCCTCAGTCCAGCCACAGAGCGAAGGTCACG
ACAGCGGCCTGGCTTGAGTTACAGAATAATTAGCTTTGTCAGAGTCATgttgaaatcaat
gg
>NODE_335_length_905_cov_23.060774
ACCGATCCTAAAATGCATACAGTGCACCTTGGGGTCAGGAAAATTAATTAGACAGTAAAT
CATTTATACTTTGAGACAGGTGTCTTTTCTGTTGATCTTGAAAGGAGCCCACTGAAGAAG
CAGGTCTCGGAAATAACCTTGGGCTATTATACTGACTAGTCTGAGAAATAGGATTTCGCC
TCATTAAAAATAAATCAGGCCATTTTACACCGAACAAGAGCAAGCCAAATTGCGCTAGGG
AAAGGACAATTAGCGCAGAATCAATCTCTTTCTTCCTGTTTCTTTTTTTCTCTCTTATTT
TGTTGTTTCTTTATTTTAGCACCGTAATGAATGCTAGTAGAGGAACACACAAACCATGAG
ATTCTTGAAAGAAGAAGGCAGACAAACCCCCATCTCGCTCATAGCTATGTCTGGATTGCC
TTCTGTGCTGAGATAGGAGTCAACATGTTTAGCGACATCAAAAGAAAACCTGATACCTTA
AGTATAAGAAGATTAACACTTGCAGTGATCTTGAGCTTAGGCTTCTCCAGGACTTTCAAC
AGACTGTGCCAGAAGGGACAATTACCGATGAATTGGCACCAACATCTCGTAGTTATTTAA
CAAAATCTGGCACAGTGTATAAGCTCTCGTCCTTAAGACTTCCTTTCAAGTCTGGCCCCG
GTATCAGAAGGCTAACAGATTGGGGAATGTGACGAGAGCCGACAGCAGGGGAATCTGCAG
GAACACTGAAAGAGGGAGGAGGGAAAAAGAAAGCAAGTAAGCAAGAAAGAAAGAAAAAAC
AAAGGAGACAAAGGAGCAAACAAAGAAACAATCATATCACTCAGTAGACATTTTATTTCC
TGACTTTAGGGCTGTGTCATATCTCAGGGTGGATATTTGTGGTGTGTCTAAGCTCACTGG
TATGCCTGTGGGTTTTTACTGTGTACCTCTGTGGACTCAATATGACAACTTTAGGAATGT
GACATTGTGTAAAACTCTGAAAACAAATGCCATGACAGTCTGACAGAGAGCCACAGATGC
ATACCAAACATGCACATGCACACACGTAAATGGAAATTTAAAACACATTTTTTTTAATGT
GGAAT
>NODE_336_length_696_cov_38.971264
CCTCCTTTTGTATTTATTGCTGTATTTATTTCTGCTGAAAAGCCAGTCTAGTTCATTTGC
TAGTCGGCTGGGCAGAGCAGGGCTCCTATTCTTAGGCTTTTATTAACATCATGGACTGCA
CAACAACAGCTACAGAATCTATTATTCATTAAGTGTAACCAATATAAAATTTAAAACAGT
CTGGGCTTTTTTGTGGAATTATGTAAGGTCAGCATAATTTTCTGCCTATTACTAATATCT
ATATCATCTTTTCCTTAGTCAGCTCTATTTAAATATGCAATCATTTACAGCTTTTGACTA
TGTGTGTGCACACCCAATTTCCAATATTCCTCTAGTAGACTTTTTATGCTGACATCAATG
GCAAGCTATTAAAGACAGTATTTCATTATTGGTTCCTCTTCCCCAGTGGTTATTTACAAT
CCCATATATACTAAGCACTGATATTAAAGGAGACCATTTTAATGAGGTGCTATCTGCCAC
GGCAATATGTCTTTCTCCGAATGAGATTGTGTTTAAAGATTTTATCAAGAAATGGCTGTT
CGGCAGGGTTATGTTTTGTCCATGAAATATGCATTTCATATCTCTTTCATTTCATTAACA
TAATTTAATTTGTGCTTTGCATTCTGTGCATAATACATATTTGATTTACAAAACAAATAT
TTCCATTAGAAAATGAATTTCATGCGCGGAAAAGGCAGAACTGAAAGATGTATTGTAAGG
AAATAAGAAAAAAAGGAATTGTATTATCTTTGACTCAGAAAAAAAAAAAAAAATCCCTGG
CAAGGAGAAATACACTCAATAGATTTTTTATATGTGAGTGTGTGTGCGTCTTAGGGAGTT
TATGTGTGTACTGCATGTGTGtgtgtatactgctat
>NODE_337_length_781_cov_36.818180
ATCAAACCAAGCCAGAGCTACAGTGACCCCTATTACAGGGGGGGGGGACAAAAAATGTTC
AGTTTGTGGTGAACATCACTCTTTTAAACACATAACGGACAAATTCAATGTGATTTATTA
GCCTTATCATATTAGAATGTTAATATTATTCCCATCATATTTTGCCCAACAGCTCTTGTG
TGTTTTAAATGTATTTCAACATACTGTGCAGTTTCTGTTACTGATATTGCTTGCATGGGG
AGTTTGCTTAGCTATCACAGTCTGGGAGAATGCTTCTTTTCCTCGATTTTCTCTACTTTT
CTCTTTGCCTCCTGAAGGACTGAAGAAAGTACGTAATCCGGATCGAATGTACAGATCAGC
AGTGTGTTATGCTGGCCATGGTCCACCTAAGAGTATCAGTGATGACACAGAGACGAACAG
TAAGAGTCAGTTATTAATACTGCATTGCTGCTCCAAGAGGCCACTAGCTGGCCACTCTAT
TATTCATTCATCAATTCATTTATTTACTTCTTGATTTCATCCGTCCCCATGCCCCCCTCC
TTCTTTTATTCTCCTCCAACACAACACCTCCTCCGGCTGCTCTGTTGATTGAAGTGTCTG
CTTTACGGGATCACGCTGTCAATAGCTGAAGTGTTGTCGTTAACTAAGAGTGATTGTTTC
AGGTTGAGGCCAGGGGATCAGGACCTGAGCAGACCCTCAGAGAGAAAGCTTACACTTTGA
GCCATCAATTATGGCCCTGTACTTGCCTTTTCTTGGCTTTTCTTAAACCTGCATTTGATG
GAGGGGGATCAACTCAAGTTAACAATATGAGTTTAAAATGTTGCAAAATTAAAGTGTGTA
TGACGAAAATATTTATGCACTGCTCAGAAATATTAACATCCTTTGATATTTTTTTCCTTC
AAATGAATTGATATTTTTCCCTGCCTCCCTCTCATTACATTTGTAGAActgtagaccaga
g
>NODE_338_length_868_cov_29.844471
TCAATAATATGTAAATAATATGTAAATTGAAAAATATTTGCATCGTTTCCATAATCTGTT
AACAACATTTAAAAGTACTTAAAATAATGGCGTTGCTGCAAAGCTTCACACATCCTGCGC
ATCGCACATATAGCCCCAGTTTAAGGAATAAACTGCGCCTGCGCAAAGGTCAACGCCCAC
ATGTCTGGAGAACAAACCAACTTCTCTTCTTTAGCTTTGTTTCAAAGCTTTGCTGCTTTG
ATAAATAATGTTGAATTTCCTGATATTGTAATTAGACAATAAGAAAGACAGACTTATATA
AAACGTGCATCTTTATTTGCTATTCTTTCCAAACGCTCTCCTGCTGCAGTGGCAGATCCG
CCACAAGAGGGCGCAGTTGCCCAGACTATGCTCCTTGTGCAGGTTGTCCTATAGCCTGCG
CCGGATAATTATTTTAGCTTTAAGTGCACCTTATTTGGTCCCAACATGTTTTAAAATCTT
ACATCCGACTGCTACTGTAGCGCATATATCCGCAGATTATTGGCAACGAGTGTCGCAGGA
TGATGTGTTTGCTGCAGATGCCATTTGAAAATATAGGCAGTGTAAGCACTGTAGAATCTA
ATTATTTCTTTGCAAAACCTAATTAGGCATTAAAAAAGGTTAACGCCAGCGCCTGAAACG
TTTTTGTTTAATAATCCCATTACTGACGGCTCATCATGTATAAAATGGTGCAGGAGGACA
CTAAGTTTCCACTTGTTAAAGGGAATCTCTGAGAAATAGTCGCAGGTTTTTTGACACTAT
GTGCGACTTGGAAATTAGGGCTTGTAATTAAAACTGCGGAGACTCGGCGCAGCGCACAGA
GTAAGTAAGGCGCCCTGGCTTGCATGCGTTTTCTCTGTTTAGATAACGATTGTGCCTGCC
TGCTGTAGAGTGTTGCCACTATTTTCTGCTCTTTCCTTTTCCTCTTTGCAATGTCGTCTA
ATTGTTTGGGCTCTCCAAACGGTAGCGCACAGTGAGAATGCACCTTGATGATGTGTGTCT
TTTTTCAAAGCGTCAGCTCCTCTcggac
>NODE_339_length_452_cov_15.174779
GTGGTCCATGAAAAAGATATATCTGTGGTCCTTCTCCACGGTGATGCACGGGGCCTCGGA
GCCGAAGTCCCCGACGGTCACGAGCTGCTCCCTCTCGAGGCCGCCGCTGTTGACGGGCCA
CACATCCAGCACTTTGACATTCACACTGTAGGGCTCCCGGGAGGAGACGTTCTCCGGGGA
GGAGCGCACCTCGCCCTCGATGACCACGGCGGATCGGTACGCCTGGTCCTGGAGGGAGTT
GAGACTCGGGGCGTAACAGGCGAAGGAGACCCCGATGACCAGCATGGAGAAATGCACTGG
ATCAAGCCTCATGCCGTCAGCCTGTGCTGTGCTGCAGTGCTGCTGGGCGGCGGAGCGAGC
TGGAAGAGAGAGACGGCGGCGAACGGGCTCCGGCGGCAGAGCGGGCAGGGCAGAGCGGCA
GACCTTGTGGAAGTGTCCATGCCATCTGTGTCTGCCGCTGCTTTCCCCATACGGCTGCTG
GCGTCGGATGGGGGGGGACACACACCAGCCTAGGAACCGGGAACGGCCCGCTTGTGCATG
CTTAAAAATGTGATTGCTGCATTCTCCTTCACCAGCCACCCTCCCCCTCTGATCTCCCCC
TTTTCCTGAAAGGCAAAACAAGACTCGTAAAt
>NODE_340_length_735_cov_20.088436
AGTTCAAATCTGCATATCTTTATTTTCCCATGGTTGAAATGTCATTGGTTATGACGCTCT
ACAATGAAGAATGTCACTGCTGATGGCCCCCTGATACGTTGTTGGCCATTAAGAGGCCAA
AAAAAGAGCAACTGGAGGGGATGAAGGGGAAATAAATAAGGAGCCATGCTCAAAATAAAA
TAAAGACTTTCAGATGCAAACAAGCCACAACATATGTTCCCACAGTCACACCATCACTGT
ATCAAATTCAGTTTCTGCTGAGTATGTTAGTGAGGAGCAGAGGAGATAAATAAACATATA
AAACATATACCTCTTTGACGTTTGAACGGTTGTCCTTTTATTTTGAGATATGCGTGTTCG
CCTGCAACACACATTTCAAGTGTTGTTGGCATATTGCTCATCGTCCTGCGCCTGATTTGA
CATGGCTTAAATAACTATCTTCCTGCCAGTGATTGGCATTCACACAAGAAGGGGTGAGTG
GGACTGGGGAGCAGATGGTGACATTCCACATGACCAAACTGATCAATCAGCATGCTGGGA
CGCAGGTGCAGCACAGGCGGGCAGCACCACACCATCTATTTCACCATCTACGGGGCACAA
ACACATGGGCACCAATCGTGGCACCCTGAGGGTCTGCATGGTCCTCCGTCCTGCTGCGCC
AAGGTTGATGACATCAGAATTTCCCATCCGCTCTTCCACAGGATGCCAAGAAAAAGGAGG
GAAAAAAAGCCCTGTATAAAATCTGCAATAACAGCCCGGCCTGGGAAAAGGTTGTGTAAG
TGACGTCAAAGCCAGGGACTCCCATGTTTCACCCTGATACCAAACTGATAAGGAAGAAAG
TGGACAAAAGCACCTTCACATTTTGGCCTGACCAGAGCTATTTTGGGTTCTGATAACAGT
ATTTAAGAGGTAaaa
>NODE_341_length_997_cov_27.771315
CAGAACACACTTTAAACAAGAACATTAGAATTCAAGCGTTTATTTGGCCCTTGCATCCAC
GCATGTGTGACTTGCATGTAACATCTCAGCGTGATTTATGTCCTAAGCAGCATTTTCTTG
CATTGCAAATAGCTTGAGTCCCAGCCTCTCTTCTGCTGTTTTTGTATTTTCTAACATGAC
ACATGAATCCCCGGTGGCCCTGAGAATCAGACAACCCAGGTGCAACACTAATATTCTCCC
AGTATCCAAACATTTCCTTTAAAAGTAACTGGCACATTGGGGCCCATAAATTAGAACTGA
ATGCTGCTCAAGATGTCTGGCTTCCAATAAGACCGTACCCAGAGCAATAAACTTTGACAT
TGCTGCTTGAAAAATGCCTGCCCTTTTTCATTGTCAAGTGTTACAAATTGATGAAATGAG
TTCATCGATGTTCCCTGGTCATTATCTCTCCAGTGGCACTTTGTTTTACAGACAGTGGGA
AAAGGGACAGTGCAGATTAGAGGCCCAGGCACAGTTTATCAAACAAAATCTAATATCATC
CATAAGAGAGGAATCTGGAAATCAATACTTCATTACTAAATTGTTAGTGGGGATGAAGAG
TAATTGTGTGAGTTCAGAGATGTGTCTCGGCGGCCGGGGCATAGGAAGTTCAATGTCACC
CGGGAAGTGATAAGTAAAGGCACTGATGGGAAGAAACATTTCTGTAATGGGGGGTGCTGT
AGCAGGGCAGTGGCCTGAGCACAGAACAGACAATAGACACTGGTTTGCCATTGATTGGCT
TAGCTATAAAGATGGAATGGTTTAAAGAGCCAGAGAGGGAAAGAGGGGGAGACAGAATGA
GAGAGAAAAAAAAGGTTTAGAGCGAGCACCACCTTTTGAATTTACCCTTGTCTTGTCACC
AGTTTCAGCTTGCATTGCGTAAAGTCTTCCTCTGTGGTCACTCCGATCAATCGTCCGGTA
CATTTGCATCCTGACAGAGATAAGTGCAATGATAAAACAGTTCCTCTGCAAAAATGGAAG
ACCGCTTGATGACATGGCTATTACTGCTGGCTGAAGGTTTGTCTTTGAAATGGCTCTGTG
TTAATGAACGCTAATAAATAACTTTGATGAATAATCACAGCCGTCGCAGCATTTTCtgta
atgtttacagtacagtatgtccagctatctgttaggt
>NODE_342_length_558_cov_46.691757
ACCCTGACCGCCCTCCTCAAGCCAGCAATTCAACCAGTCAGGCTCAATGTGGCTTTACTT
ACTGCCACGACACCTCGCATTGCCCCACTTCCACCTTAAGAAAATGAGTAATCAACATAC
TGGTAGACATTTGCAGACTGTCAGTCAAAATCCAGGACTCCGCTACGCTATCAGTCCTCC
GCCCGTCACCAAACCCTCCTTCCCTTCCTTCCTCTCCTCTAATACCAATTTAAATCGTTC
AACGTGCCTTTTCTCCTGCTGCCATTATTCAAAAAGATCATAATAGTTTTCCCTGTGCCC
AAAGCACAAAAAATCAATTATTTCCCCACAAAGACTTGAAAGTACTTAGCGCGGGCCTGC
GAGGGGAAAAGCTGTGGGTTATATCAAATTGAAACTGCACTCATTACACAGGCACACAAT
TAGTTACCTCTGGTCTGCCTGCCGCTCTTTAATTTCCGAAACGGCATATCTGTATTATAA
CAGAAACAAGCATGCAAATGCTATTGTTGGGGATTTAGAGAAATCAATAGGACGGCTGGC
GAGAGGCGTTTGGTGGCGCTGTCACTCAAAATCTGCTGCCGGCGACTGATAAAGGTCTGA
ATTCAAATTAGCGCCAAAGCCGGCCAGTGACATCAGAAGTGACATCCGAAATAAAAGGGA
CGGCTTCATGATATATGTAATTATTCTCCTCGCATTTGCGCTACATTTTTTTTTTTTTTC
CTTTTCGCTCTCCCTCCT
>NODE_343_length_801_cov_24.033709
AGATATATGCAGCCGTCATTTACGCACCAGGCTATCTGTAACAGAACAATTCCTCAATTC
ATTTTTCACATCATTGTTTTCCCCTTTTTACCGTGTCACAGAGGTCTTGCGTTGTGGGTG
TTGTGACGGCAGGGGTGAGATAGGAGGGCAGACAGGCGCAAAGTGGAAGGATGCTGGGCT
TCTCCAAGGGGATGTTTGGCTTTGTAATTTCACCCTTGAAATTCGTGATTACAAACGGGA
CAACTTTTTTAATTTTCTCTTTTGTCTGGATTCAGCTGGCTGACAGTCTGCCCCAGCAGC
CAGGCCTTTTAATCAATCACCTAGATAATCAAATGTCACTGGCTATCTGCTCCATGTAAT
TACTTTTGCAATTAAAAATCAATCTCCAGTCACCCCGTCTAATTAGAGGGATGGGCAGAT
CTTCATCTAGATTGATTTTATAATACATATTGACTTCAAATGCCATAACATTGCCATATT
CTCTCATTTTCATGCTGTGGTGCATCAAAACAAAATGCCAGGGATTATGGGGAGGTGCAA
TGAGGGGCTGTTCCAATTCTGTGTACCAGGAAAAGGTCCCCAGTCTAGGAAAGGTTCACC
TTGCTTGCTTGTCTGTAATGACAACACTCATCCTCTCTGCTCCCTTTGGAAAGGGAGGAG
GGACAATAGAAGTCCAATGATCTACATGATAGGCTACAGTCAGTGAAAAAAAAAGCATAA
TCAGGAGCAGAAGCTTACAGTGTAGGGTAAAAATAGACTCCTGTCCACCACAGAAACCAA
ACCTATTGTCATTCTGATAATGATGTAGGGGTATATAGGAAAACATTGGCTTCTAATACA
ATATTGACATCTTCACATGTGTTATCTGAGGGATCTATCGTAGCTCCAGAGGTATCTCCG
GAGGTGTCTTCTCGCACCATACATCATGACATCCAGGCAGTCTGCTATGGCAGATATAAA
CAAATAAAACtccaccagaga
>NODE_344_length_507_cov_12.341223
AGGGAGCACAGGGATTCATTTCTGGTAATTGCTTTTGCAGCACAAATTGTTGCAGACTTT
TCTAAGAGAAGTCAGAGTTCAAAAACAGTCTGCCAAACAAGCAGCATCATTACTTGGTTG
CCAACTTGGATCGCCGGCTTTGAACACAAGACCAGACACAGTGATGATCTGTTTTATGGA
CAAGAAGGAGACAAGAAGGTTGAATTGACAAGCCTATAACTTTAGAGCCAATAAACGCTA
AGAGGCACCACAGTGAAAGGAGACCAGATCCAAGCTGCTCTGTCGACAACCTGGCCAAAA
CGCTGGAGCTGCTGGTAGGGCCCAGCAAATAAAGGGTGAAGCTTTTAGGCAATGAGCAGC
AGGTGATCTCAGCTTTTCTGCAAGTCCTAATGCTCCTAAAAGCCTCTCTCCCTGGTTCTG
TAATTGGGCATCAGTAGTTAATGTAGTATTGACTGCATTACATGCTCCTGTGCATCCTTT
CCCACTAATGCCATTTGCATCACCTTGTACATTTACCATATTGCTTAGCCAATAACTGTT
AAAAGCAATCTGAATCATGAATCATATAGCGAACTTTTAGCTAGACAGACATCCAAAGGA
GACAATTTACAGTTGAGTTAATTTGAGTACATTAGCAGCACAACATGGATTCAGTCAGAC
AGAGCAATTTATGTCTCTGcagcaatc
>NODE_345_length_598_cov_26.259197
AATGAAAAGCAGCATTTAATAGGCTTAAAGCAGAAATGATGAATTCAGATAATCATTGTC
AGACTAACTATTGGTAAATATATATATGTTCTGCAGACCTTATCGCCTGTAAGACAGTCT
GTGTCAGTTATATTACCTAAACTAATCAACAAGTGTTCTTATCTTGCACGTAGACCTAAT
TTCCTGGTCCACACAAACAGATTTCAAAAGGTTTACTTCGCTATGGAGGAGGAAGAGATC
AGAGGTAGAACTCAGATGAACTGTAGCCCTACAGACTGTGTATCCCTGGTCCTGACAAAG
AAAGGAGCCTCAGTAGTTTCGTGCAGCATCCAGGGATAGAGATTAGCATGGAGCCATCAG
CAGCGCTGCAGTCCCTCCCTACCCTGCTTCTGCTGTCAGACCGCCTCCTCCCTGCTTGTC
AGGAGCTCCGACGAGGAGCTGTAAAAACCTTTTCCCCTCTCCTTAACAACTGCAAAACAA
CACGCACACACCCCGGCTGAGGTGCCTGCTTTTCTGAGGCCTCTGACAGGACGTGCTGCA
GGCACAAATTGTAATTCATAAAGGTTAAGGGGGTCAATGCCTTTTATTACCAGTCTGAGT
GCATCCAGCTTGATGGGGCGGGCATGCAAATGGAATGTCTCAGAGTGTTCTATGCAAGAA
CTCAGACAGCGAGTGCGTGCGTGCCTCTGAATGGGAGGAAGTAAAAGGTGGGTAAAGGGT
GGTGGGGGGGGGGTGTGAGATCGGCTGCTCTCTCCACCTTCCACAGCCATGTAGGAAC
>NODE_346_length_902_cov_24.880266
ATACTGGGCAAACACTGAGAGCCTCTCACTGGGATCCGCACTATTTCCTGAGAGCACCAC
AGCCAAAAAGCTTCACACTTCTAATACAGTCTCCACTTCTTTTTCCTAAATTGAATTGTT
GCTTACCATATCACATCAAAGATATGGAGAAGTCATGATCAGAAAATGCCTGTTCAGTCA
GTGGCTTGCAAATATGTGCGCGGCATCACTCGGCAAGGTGCTGAAATTGCAAACAAACAT
GTTCTGTTAACACGCTTTAACAACTCGCAACAAGAAATAAGGTCAAGCATGTTGTAAGTG
ATTCCACCTCTTCTCAATCTGCGTGTGCTCTCACTGTACGAGGCTGTCGAGGCTCAGCCA
GGAGAGATGAGTGAGATAGTGGGGGCTGAGGTAGGAACCATTTTCACACTGCCACAATTA
CAGGAACCGTCATTACATTGCTCACTCTTACTCAAATACAGATAGAAGCCCCAAAAAATT
ATGCGCAGGCTAGGAGGAGAAAGTGGCTCACTTCTGTTTGCTAAATTAATCGCTTCCTAA
ATGGCTCCAGGCCAGGCAAAGTTAACATTTGCAGTTTCAAAGGTTTTCAGCGCTTGCAAT
GAGCCATGAAATTACTGCATGCCGTCGAAAATGGCAGCTGATGAAAAGCCCAAGGAGCAG
GTCCCACAGGCAGAGAGAGCTTGGAAGTGAAATCTTAAACACAAAGTCTCATTTCTGATT
CGGATCATGGTGAAATTCAGAACCAAAACTCGAAAAATGTGTGAGCCCATGTCCGAAAGC
AGGACAGGTTGTGACAAGACAGATGACGAGCAGCTGTTTGTGGCCTGGCAGGCTCGTCGG
TGAGTCCGAGGAGGCGAGGCGAGGTGAGCGCAGAGGTTGGGTTGAAGGAGCGTAATGATG
ATGTTGAGGTGCTCAGCTGCAGCCAAAATGGACTGACCCAAATTAGGTTTGATTAAATCA
CAGGGGTGACGCTGCAGTTCTGCAGAGATCATTAACATCAAAATGATTATGGTGGAACAG
TTTGACTTAGCTGAACCCAACCGGTTCACCAGCAGTCTGGCGCTAGAACACTGCCAtttg
ca
>NODE_347_length_820_cov_30.581707
TCTCACTTCCACAAATTGAAGTTTTGACAGCTGATCTGCCATGATATTTTTGGCGTGGCT
TTACCCTCTTTTGATGAGGCCAGATTTCAGACCCCTCATCTGTCCTTTTTCAATAGCCAG
TCCAGACCCATTGAATCCATAGAATGAAAAACTGAATGGAGGCGTGCACCAGCTCAGTTT
GATTTAAATTAAACTTCCTCCATTCTTTCATATAAAATGTTATTGAAGTTGCCTTTTGTT
AAAAAACAAATGAGTTGTCACCATTGCTTGGCTGGTGTTCCACTGTTTTACAAATGTTTT
TTTCTTTTTTACAAAGACTTTACTTACCCACAGGAACACACTTCAGTTAAAAACTGTTTA
TTTTCACTTATGCCACTGTCCTTTTCACAAGCAAAAATGTTTTCTTTTTTCCTAATGAAT
TGAATTTTGTGCATTTTGGCAACAATGCTCGTGGTGTACATGTGCATTCTCGCCCACTAT
AATCTGCACTGATTTGGTATATTTTTAACGATGTAACTAAGCAACAAACGTAATTGTCCC
TTTCAAAAGCTTTTGTTAGGCCCTCTAACACAGTCTAATACATAATTAGGCATAATGTCT
ACAGCTCATTATAGTACACATGTGTGTAGTTAAATGGACCAGGAGAGTAGCTCACTGAAT
TGTGTGGATTCATTGGAAATGGAATTTATTTGTTTCCTGGGTTCATATTACATTACAATT
ATCTAAGTAATTCACTGGGCATCATCAGTTTTCCTTTTGTTGTTATGTACTCCAGATACT
TTTTTTTTTATCATTGATTGACTGCTGTATATTTTTCCTTATTTGAGCCCGATGTTCGGT
TGAGTTACCTTAAAACAAAACACAATCCAGCCAGAATTTAAAATAAAACAAAAAACGTCT
AAAACCTGTCAAATAAGCATGAATACTGATAAACATATTCAGAACATATTTTGCTGTTAT
TGTCAGATTTGGGGCTATTTTCtgtggaaaaacagaaatt
>NODE_348_length_979_cov_35.418797
AATGTACATTTACCCAATAGCAGTGTTGCTGATGATCAAAAATGAAGATTTACTTTTAAT
AATCATTTATCCCTACTTAACATTAATTAAATTAAATTTCATGGTCGCCAAAAATGTCAT
TTTAGAAAATTAGATTAGTTGAATTGTTACACAACTGGCTGGTGTAATGCTGGTAATTAC
ACAATTAATAGTTCTAAGAAAGTTTCAACTGCACAACACGAATCTCCTATCAGTCTCCCC
ACAGACCACTTGAAAAGCCACAGAGCGACAAAAAATATTGCTGAGAACAGGAGCAGCAGA
TGAGTGCAGACTGATGAAACAGACTAACAGACTAAGTTAGATGAGAAAAAGAGAGTTGAA
GTAGCAAAGAGGGAAAAGGAAGAGAAGCGAACAACACAAAGAGACAGCGAGAAAGCAGAA
AAAAGATGGCAATATGATATAGAACAGATTGTGCTGATTCTACTCTCTCTCTATCCGCCT
TCCATCAGTGCCCCCATTCCTCAGCCAGACACTTTCTTAAGCTAAACTAAATGGGCTAAT
TAATCTGGGCTAATGGTGGGTGACAGCAAATATGCTAGCACAATTATCACCCTATTAAAG
ATTCATATTCCAACACATAATTGAAAATGAAAAGGTGGGGTGAAGGGAGGATGGGTGGGA
GTCTGTGCCCCCAGCCCCCACACACACATCCAGAAACTCAGCACTACATCTTATGAATTG
TTACTTCAGCAGTGCATGATGCAGTATGATTTTATGGCTCCAGACGTTTAATTATTGGGA
CTGGGCAAAAGTGGGTAAATGAATTACAGGCACTTTACCTAAGCATAAAACTAATTTCAA
AAGATGAAAGTGGTTTTATTCCTATATTGTAGTTCTCTCTAATTCCTTCAACACACACTG
CTGTGTAGTCTAATCATCATGCACGGCAAATGTGTCTGTCAGTTTTGATCTTCAGTTGAT
TCCACCTTGGTCATAAATCTCTAACTATTCCTGAAATCATGTGCAATGAGCTGCGAGAGT
TCCACAAAGCATTCATGAAGTGGATGTGCGGTGTGTTTGTGGATGTGTGTCTTGAGGAGT
AAATCTGGAAGTAAACGGCTACACAGTCCTAAAGGGCACCGGGCttcataaaaaacatgg
ccactgcattctgttacct
>NODE_349_length_521_cov_7.332054
TTAGTCCTGTTGAAATCAGAACCACAGGTGTTTATACAACAGCAACAACCAGCAGCCACG
ATGTGGTGCTGTTGTAGATGATAAAAGAAGTTCATACATGCAGATATATGTTTAGTTTAA
TTTATTTAAATTTGAATTTTTTTTCTTTTCTCTTTTCTTTTAAATTTGGGGTCAAATTAC
AGAATTCATTTAGCCAATTGTGTTTTTTATATCGTGGGAGGAAACCGGAGCACCTGGGGA
AAACCCACGATATCACGGGGAGAACACATACCTCCCCACAGAAACATTTGGAGGTGTTTC
TGTGAGGCTGCAGTGTGGAGCACTGAGTGGACATACTACCCTTTGGGAGAGAGTAGGTGG
CAGAAAAGGGGTAAAGGAGGGAGAATAGGGATGGATGGAGGGGTGAAGCTAGGGGAGGTG
CAAGGAAGGTGGAGAAATGGGAGAGGTAGAAGAAAGGGAGAGAAAGGGGGAGGTAGAGCT
ACTGTGTCCATCAGTTGAACATCAGTAGGCTCCACCTTCTGTCGCTGTTGCAGTTGTTTA
GTGCAACCAGCTCCAGCAACTCCCCTTCTTCTTCTTCTTCTTTTCCTCTTCTTTCTCTTT
TTTCTTTTCTTCCTTTTCTGTAGTTTGCAGCTCTTGCTTCTCTTTTTTTTTCTTTTTTTC
GCTGCTCTTTCTTCTCTTCTTCTTTTAGTTTCTTTGCTTTc
>NODE_350_length_1009_cov_29.493559
AAAATTGTGGTGAAGATCAGTAAAGAAGTAAGTTGACTCTTCAGCGGGAGAAAATGTGAG
ATCCTGTGAGAAGACAACTTGTATCCCTACGAGCAGCCCCTGCCCCAGAGAACACTAAAT
CTTTCTACTGCCTTGGAAACATATATAATATACATATAGAAGAAAGAAAAGCTACAGTGA
ATTATAAAAGAAAAGATGGCAGTCAAGTTGTCAGACCAAAAGAGACTCATGACAGAAAAA
AGCAGTTAGCCCTGCTGTTAAGGAGGACGTAAGGAGAGAGTCAGTCAAAGAGAGGTAGAG
GGAGAGTGAGAGCAAACGGGGCTCATTTTAAGAGGGCACACTATGTTCGGCCCCCTGTCT
CTTAATCCTGGGCGTTTGTCGCAGCTAATTATGGTGGACAAGCCTCTTTATCGAACCTGC
TCCTGCCATCAGCATTAGGATGCATGAGCTGCGCCTGTTGTTTTAAACGCTCTCATTAAC
CACACAAATCAGTGCTGTTGACAGAGTGCTTTTGAATTAAGCGTCTCGCCCCCACCGCCG
CGCGCCAATGCTTGCAGGGCCCAGGACAAGGAGCAATTTATAACACCATTAGCCACACTC
GCCGAGGTTACAGGCATCAAAATTGTTCCCGTCTAATTATTCTTAATGGATACAGGGAGG
GAGCGACGCTCAGGACAGCTTTTTCATTAGCCCTCAATCAAGAGGGTCGGGGGAGAGAGG
GGTGGGCCAAATGTACTGCTCAGGCAAACGGGAAATCAAAAATAATCGTGTTTGCTTTTT
TCATAATACAACATGAATGCATAGATGGAGGGGAGTGGTGGAGGGAGGGTGGGTGAAGAG
ATGCGGAAAGAAAAAAGAAGCTCTGCTCTTGACATTAGAAAAATTCTTACTGTTGTCTAG
TGAAGACACACATATGCTGAGAAGTGAAAGTTCATTTGCTTTTATTGCCTTGTCGACTTA
TGGCAGAGTAAACTTATGCTGTGTGATAGATTTCTAAGACACGGTTATTGGTTAATGAAT
ACAGAAGTGAAGTTCATCAGAAAAACATTTGATTGTTTAGGGAGGGGAGTCGCTGATTAA
GTTTCGCCTATGTGCACTTGTGTGCCATTGGTCATTGTTAATGATTGTACAATCGCTGTG
GTAAAATTATATTTTATTAATGAATCATCCTggtccgataaataattta
>NODE_351_length_891_cov_19.501684
CTCTTTAATTGCCTTTGGTCACCCACAACGTTGAACCGGGGCGCCACGCAGCTTAGCAAA
GGAACCGGGCAGAGGGTCTGATAGATATTTTATCGCCCAAGTTAACGGTTAATGAATTCC
CAAAGTGAAATCTGTCACTTCAAAAATAAAGAGGAAGGCAAATTAAAGGGAGATAGAGAG
AGACAGGGGAAGAAAGGAGCTGGAGAGGGTGACACAGTTTTAAAATGCCCTATCTTTTGG
CCATCCCCGTTTTTCAATGGAATAAAGAAAACTCAGCTCCTTTCTTCTCCTCTTTTCTTC
CTCCACTTCTTTTTTCTCCCTCCCATCCTCCTATCTCTCACACCGCTTTTCTCTGAAAAA
ATTCTCATGAATGATTTATATGTGTCTTGTTATCAGCAACGATTTCTATAGACCCCAACG
CATTCACCAAGACATTTGTGGCGTAATTGTTAATTTTAATGCCATAATGGCTTCAGATGG
GAGCTCTGATTAGACATTTATTACACAATTAAATGAAACATACTCAAGAATCACAAAAGC
CTTCCGTAATTATTTCAGGCCATTAATAAAATGGGCATTAAATTATATTGGACACAAAAG
AGAAGTGAAATAGATTTCCATTAGAGCAATAGAGGCAGAGAGGGGTAATAGATCCTGCCT
GAATTCACTCTGAAATTAATTGTTGCCCAGCCTATTTCCACACACAGTGGAATAAATGAA
TGAGAAAAGAGAGGAAGAGAAGAACGAGTTGGTGGCCGAGAGAGTGAGGGGAGGGGGTTA
CATTAAGAGCCTCTGATAAAAACCTTTTGTTTGACGTACTACAATGGACCCTCAATTCAA
GAGAGAGAGAGGGAGAGTCGGACCAATTTCAATCTTATTCTGCCCGTCCAGGCTTCTGAC
TCGAGGTTATATCCTCTTTTCAAGTTTGCTTTTGAATAAACAGCTATCAAAGATCTACCT
GCGAATGCACATATCAAAATGTTTTCAGGAAGTAACGTGCGGGGCAGCCAGAGACAACCG
CGAGTTAAACTGTGGTGCTATAAATGACAGGAAATCAATCTTTtcttccat
>NODE_352_length_413_cov_34.130749
CAAAGGAAATGATGAGGTTAAAACTGCGATCATTTTAAATTAATCAGGGTCTGCTTCCAC
TGCTGTGCATCAGTGCGCACGAACAGAAAAGCGCTGCGCAACCAGCACCAATTACGCACA
AGAAAAAGATTTTTAAAAAAAAAGATGTTTCGTTTTTATTTCTGCAATTTAAAAAAAAAA
ATGGGGAAAATTGTTGCGACACGAATAAATAAAAGCACACAAACACACAATTTCTTTTGG
AAAACTGATGTATTTGATTATTAGAGTAAAGAATTACAGTATCTTAGTTGTTAGTAGGTA
TTAAAGTGTAGAGAAACTGGACCCATAAAGATCTTCCAACTTTCCAAGAAAGTGCATGTA
ACAGTCCGAAGGTTGTCAAACCCGATATATATTTATATTTATAAAAACACTATCATTTCG
TCCCCTGGCCATGATGGACTTCTTGTGTGAGCTTTATGTACATTTTCTTTGCGAGGGAGT
TTGTATTTCCACATCTGAACGTATTTACAGAAGCTTCAACACATAACTTTGCACTTGATG
TCAGTGAGGATGCTGGGACATAGCAGCAACGTGGAAATCCAGCGGAGAAACTa
>NODE_353_length_799_cov_21.292866
TTTAAAAAATCATCTCATAATAGGCTGTTTCTGCGGCTCCTAACGGGACAAAATGACGAA
CCTGAGAGATACATGTTGAACATGAGGTTTCCTCCGCAGTCCTGTCTCATTGTGTTCACT
TGTTCAGAAAGGGTTGGATTTCATTTCGTTGGTGGCGGAGGAAAAGATTTTTATTAAACT
TTATCTCATAACTGTGATCTGGAATAAATGCGGGTGGACAGATTGAAGTTTCCAGGCAAC
TGTCACTGGCCCCCATCTCTGAGACAATATTCAGACAGCAATTTCCCCTGGTGCATTGCT
TTAATTAAAAGAGCAATTTACCTCTGTCAGCCCGCCTGGTGCCCACAATAAAAAGAGGCC
GATAGAAATTCGGCCCTTATCAATCCACCATCACAGTTTAATAAAGTTTCCGCGTTAAGA
TCTGAGTTTCTATGGTGAATTGAAGTGTTTGACATGGAAACCAGTTCAGATCCTCCTCAC
TTTTCCGCCTCTTTACCTCTCGGCAAACAACAAAGACCTATTTCATGTTGGAAAAAGAAT
ATTTACCTTGAAAAACACGCCTCAGTGCACATGAGAAAACAAGAACATTTCATCCCTCCC
AACCTTCTCTCTGTGGGTTTAAGGTTATATGGCCTCAATCTGAGGGTAATGAGGTCGTAA
CTTTAAAACCATGGCTTCTGATGCTCACTGACGTTATCATACTTATTTCTCTGCTTCTCC
TGGGTATCAGGAGCAGTGGACTGTGTGGAGAATATATGGACTTTATGGCTCTGCAGGGTC
TGGTTTGGACTGTAAATCCAGACTAGTGATCTCTGCCTTCCACAGTGTCTGTGTGAAATG
ATTATTGTCAGTAAATCCTGGTATTTAAGGGCCACAAAAGAAACAATGAACACACATTTG
CCATCAACTTACGCAGAACATTTTATTCAGGAGTAAATACAACAGACATTATAcacacat
atcatagactgatgtcata
>NODE_354_length_915_cov_22.781422
CCTCATACTATTCCTACTTAAGTGTTATTATATGGCCTCAACATCCACCCTGCAACATGC
CCATCTCCATGACAGACAAATAAAATATGTGTTAGACACATGGGAGATGCCGGCGCAGAT
AACCCCGCATTTACATTCAAACTGAGCTTTTGACAAAGCCTTAGCAACAGGCTCCTTAAT
CAGCGAGTCTTGCTGCGGAGTCCTGGCCTGCTTTCACCTCTCCTCTCTTTACAGCCATGA
TCTTGAGAAGGAGCTTTAAATTGGAAATTATTACACATTAAACCCTCTGTGCGCAGGCCA
GGATCGAACTGGATCAATATCTTGCCCAGCACAATAAATCAGATGCTTTCTCTCCCCTTC
TCTCTTTCCCCTTTGCGTTTTCGAGTGGCTATAGGCCACTGCTCAACTGGAACATATTTA
AATTTTCTTGTAACAAATTAATTCCAACATTTTCTCTTGATTGAATTAGGGCAAGTGCTG
GTGCTGTCACAAGTGTTTGGGCTGCTCCTGGGGAGAGACAAATTGCCAGGCCTGGACACG
GGTAACAAGCAGTGGTGTTGAGTCGCTGATAATCTCCCCACTAATTCTCCATTACAGCAA
AATGAGGCCATAAATCTTCCTGACAGCTGATCGATGTAAACATTGTTTCCCCCATGATTG
CCAGCTCTCCCAGCGGAGCTACTGTCCTCTCACAATCCGCTGAAATTACTCCCGCAACAG
CCCTCCCTCCCTTCCTCTCCTCCCTGGAACTGGTGTGTGTGAGCGTCGGACTGGCCTGGC
AGGGAAACCAAAGTCACTGCTGTCCTGTTGAGGGAAGGGATGGCCATCTAATTTTAGCTC
AATGCTCTCTAAACAAATGGAAAATATTAATCAAAATGTCTCTTGTTTAACCACTGGCAC
AAGCAATTCTTAGAGAAGAATGACTGTTCTGCTGCCGTGGCGTTAGGCAGAATAAACGGC
AGTGAAAGATTGAGTTGTCAAACAGTCAAAGCACAAGGCTCGTTATCAGCGTGTTCACTG
TCTGATAATATTCTACACCATTATTAAAATCCAATATGCATGCAATTACAGAGACAGGGA
TGCcattaaaacggg
>NODE_355_length_600_cov_37.461666
AACAACCGATGTGTTTTGCTTTCTTTTAAGCTACGAGCAATTTCTGAGCCAAAATTGACA
TCACAGCAACTTTTACTCCTCTATCTTCTTTTATCAGGTTTGAGTGCAGGTTAGTGAGGT
CATTTATTTACAGATGTGTTTTTCTTCCAAGTCATTAAGCCAGACTTCCTCACCTTGTTG
TATTTTGGGTGAAAATTTAAATGTCTCGCTGCTCGTGTGTGCTCTGTTGAATATGTGCTG
AGGTCGGCATTCTTTAAGTTGACTTGTGCCTAGGTTTGTGCTCTTTAATGAACCTTGTGT
GTTCAGAGGCCTGAAGGTGATCGTATAGTACACTACTATGTAATAGCATGGGATGGCTCA
TTATAGCAAGGCATAACAATTCACACATTAATTTTCCAGCATCCAGTTTTTAATTAATCC
AGTAGGCAGTCTTAAACACAGGGTACACAAATTGCCTTCGGCCTCATAATTAATTCTAAT
GGAAGAAATTAAAAATTGGTGGGGTGTGTTTGGATTGTTCGGCTGTGTTACTGTGGCTTT
GAGATCGCTGGAGCGACGCTGTCACCGACAAGGATCTCTCCCTGCCCTGACCAATCCAGC
AATCTCCTTTCCCTGCCACGCGAGCAGGGAGTATTACTCACTCACCCGCACGAAGTCTAC
AAGAATGGAAACGCTTTGCATGTCTGTGTCTACTAAAGCATATGCCTTTTTTTTTTTTTA
CTGGCCCCTGAATAAAGTCAGTTGCTTTTTATACTACAAtttgtgcgtgcatttcctttg
>NODE_356_length_878_cov_23.359909
GGTAATTCTATCACCAAACTGTCGCCGTTTTTGAGTTATCCTCCCCCAAAAAGCACGCGT
TCCTCACAAACTTGCACTCTGAACGTGTGAAATCTCAGCACAGCCTGTGTGGGCCCGCAG
TGGAAACCTCAAGTCCGTTTACTGTCCCGACACTAAACTGTCTGCGCCCCAGCCATGGTT
TGTGTCCCTCCCAACCTCCCAAGCTGCTCAGAGAAGGTATAAAGCTCCAGAAGTGCACCG
AGGCTGAATAGACCAGGGGGCCAACAAAGCGCTGGAGCTGTGGGGCCCCGGCCGTGCAGG
GTCTGTGTTTGCAAGTCTCCGGTGGTTGAGACGAGGCGGTGCATGTGGCTTGGGGCAGGG
GGGAGGAGGGGGCTCCCACTGCATTAGGCAGTAATAGGTTTGGGATGACCTAAACGATTT
GTTGACTGGGACAATAAATCTGTTGTGTGTTTCTTGGCATGCTGAGGGGAGGATTACAAG
TTGTCGCACAAAGGAATGCAAATTGCAAGCCAAACTCTCCGAGAGGCCTGTGGAGTAGCC
AGCTATTTAGAGCATTTGTGCCGATCTGTGCTTCTCTCTCTCACTATTTTATGTTTCTCT
ATTAGTCCTAATAACTGTGAAGGGCCTGAGAGTAGCCACTGTATTCATCTCAAATCAATG
GCTTTCCCGCACCAGGCCCTATAGACCTCCACATTTGCATTCCATCCTGTGAGATGACCA
GCAGGACAATTGGCGTTAAGTCTCTTTCAGGCGGCCAAATGGAAATCTTGAATGCTAAAT
GACATTTTTCTCTCGGCCCTTTTACTGAAATCCACTCAGCGTGATTATTTTCTGCACAAA
GTTTTTGCCACTGGTTGAACCCTGAACAGGGTTTTGTATATTTCAATCATAAATATCCAT
CTATAGAGCTCTATATGTAGATAGATAGATAGATAGATAGATAGATACATACGTACATAC
ATGTATACATATCAAAAGAGAGAGAGGGAGAGAGAGATACATATACTGTATGTAGATATA
Caccgatcagccacaccattaaaaccagctgaagtaaa
>NODE_357_length_805_cov_41.525467
CATTCTAACTTCTCCCACACTTCAACTCCCGTCTCCTGATTGTGGTACTCTTTCCATTGT
CTTTGACACAAAAAAGTTTGTTTATATATGCATGTATATATGTATATACATATATGTATG
TATATATATATAAACACATTTTTATAGCTACAGCACCTTTTCCCATGGGGCAACAGTGTC
AATACCTCGCACATGGTACATGGCCGTGCCAAAGAAAAAAAGAAATAAAAACAATATATT
GGTCAGGATATTTATCTTTTTTTCCCTAAAATTGGCATTTGACATGATGATATTCTATTG
CCGTCTGGGGGAGGGAAGGGACAAAGGTTCTTCTTTTGAGTTTATATTCAAGTTTTCTCC
TTTTTTCGTGTATAATTTCTTCTTTTCCTGTTTAAAAAGAGTTCACACTTTTGTGATTTG
CGTGTGCTGCTCTTCATCAAAAGGTTCATTTTCCGGATCAGAGTCAGTGGTGTCAGAGTA
TCGATAATGGTCTGGCTCATTGTCGCTAACGTCCGGGGTGACGGATGTTGAAGTGCTAGC
CTCAGAATTCGAAGGCTCCTCCACGGTTTTCGTAAAATACAACTTCACCTGGAAATTAAG
ACAACTAGCTTCAGTGTGTGTCATGAGATTATCAGAAACACAATTATCATTGCTATATTT
GGATTATCGTCTTAGTTAAAAACTAACAGTAAAGCAGTAAAGTTTTTTAACAACAGTTTT
TCCAATATAATAACAATATCTCATTTGGATCTTAATCCCAACTGATTCTTTCACTGCTTA
CCTTGAAGTTTGGCGAGAAGTAGCGGTTAGCTTTGTCTTTGTTGGCCTTGTCCAAGTCAT
TCTTCGTGAGCGTCAGGATGAGGTAGTCCCTGTCGCTTTCCCTGCCGCTTTCCCTGCAGC
TGTCCCTGCACTCGGCGCTCTGCGGCGGGCCCTGGCCCGGTCCCGGTCCTCCCTGCTGGC
TCTCTGCATTGTTCActgccccatt
>NODE_358_length_738_cov_34.004066
ATCAGTTTTAGCCCATGTCAATTTCAAATATCATTTTTTTTTCCTGTAATTTATTGATTT
CATTTACATATCAAGACTCACTTGTTAAATTAGCGTATTTGTGTTGTTGATGTTGCCATA
GAGAACACACATGGGTCAAAGATTATGTTTGGTTGCATTGATTGGGTACAGTTTGTTATT
TTTCTTCCATTATTTAATTAGTTGCAGTTTTTACAGTGTATGCAGATTTTAGACTTAGTT
AGATTTTTTTATTTCAATCAAACTGTGTTCAATTGTGTTTGTAAAGTCTGTGGTAGCTTT
TGTTGCAACATAAAATAATTTAAACAGAAAAAATTCAAAATAGCGCCAACAAACTTGTAT
TATTTGGGCGACTTTAAGCTTGTAGTTTTAACTTATTGTTAACTTAAAAACTATTTATTA
TGATTATTATTATTGCCTCGTATAAAGTATGTTTTGTGTATATTTATGGTTTATTTCATT
ATATTTGCAAGTTTAAAAGATTTTAAGTTTGCCAAAATTGTGGTTACACCATTTCGTTTC
TTAAAAGGGGGACAAATAGAAAAACAGCTTTAGAAGTACGATTTGGAAACGTTCTCCATA
GTCAAAGAATGCACTGCTATATTTAACTAATTGAAGTGTATAAACATACATGCTGTGTGC
TAGATGTTATGCCTTTACTGCCTGTGTTCTGTTTGTCTTGTTAAATGAAAATCTTTTAAT
TATTTAATCTAATCACAGTCTTGTTTTTTCAACCACTCGGTGAACCCCTGAGATAAATGG
AGCAGCCCCTGTAGCAAGGCTTTGGCCCAAGTGAGGGTCCAACAACTAGCCAGGAACAGA
GGGGATGTCCTTGGTTTAATACGCTCACAAGAATCTTTCCTGTTTATGCTGATGGGTCTG
ATTTGCAAAAAAaaaaaa
>NODE_359_length_843_cov_27.123369
ATCCCCAATGCACAGGATATGATATGCATGTTTCTTTATTTCATAAAGAGAAATGGTGTC
TAGACAAAAAAGTCATTTATATAACACTAGCAATTGAAATGAATGAAAATGGGGTTTGCA
CAATACCGTATTTACAATGGTTATTAAGTCATTTAATTAATTAGGGTCATGTAGCATTTA
AAAATTAGGTAAGAACTCTTAGTAGAGAATAAGCAAATAACAGCTATTTCAAATTGACAA
TATTAACACAAAACAGTCATCTAGAAAAATGAGAGAAAATAAAACAACAACTTGAACTAC
AAGCTTAAGAGCTATTACATTAAAAATGATGCACCAAAATCTACTAATACAATAATCCAT
ATAATCTGTGTAAAAAGCATGTAGAAAAAACACCTGATGCAGTTTGCTGATACAGTCATT
GACCAGTTATGAGAGGTATGAAGGATTTCACAGGTAGATAAGTGTGAGAAAGTCCGCACT
GGTGACTCAGGGATGGGGGCCCAGGCCCCTGCATACACTCACTTCACTTGAATGTGAACT
ATGGCCTCTGCAAGTTCTAAGGCAAATATCGGAGGTGCACTTGTATCCATGTAATGCTGA
CCCATCCCAAACGTTGGATTAAAGACAAGGTGAGGAAACTCATTCTTTGTTTCTTACACA
ACACCAAAAACCAGTCCAATTGAACCGAGCGATTTTTTTTACATGGCAAAAATTGATCAA
ACATGACATGACACCTATTTGTAAACATATTCCATTTTTTATGTTTTACTCAATGATCTC
AGCCTGCGCATTCAACCAGGATACCAGATTTTCTTTTTCTTTCAGTAAAGTTGAGCAATC
TGTGAGAAAAGGCATGTTTTTTTTTGTTCATATTCTTTCATAGAACAACCTTTGGAGTTG
CAAAAGCCAGTGTTTGTTTCAGAGAAGCAGCGACAAAAAAAGTGTTAATAAACGAGACAA
ATGCACAGCAAAAAGGTAAGAGCATTCAATTACAGAGCTACAGCAACAGCAAAAATTGTT
CAc
>NODE_360_length_999_cov_28.875875
ATTTATTGCAGCTATAGGCCTTGCCCGCCAGGTCTGCCTGGAAGAAAGAAGAAAAGCGGG
GGTGGAGTGGTAGGGGCACTACAGCAGTATTGGATAGTGTTTAAATACCGTAAAAAGAGC
CTGCTCATTTACCCAGTGAGAGCTTTGAAAAGCAGGCTGATGTGATAATCCTATGAGAAG
CAGGTGGTCTTCTTTAATGTTGGTGTAAAACAAAACTGCACTAACTCTTTTTCAGTCTTT
ATAATCTCTAAATGAGAGAATTGATCACCTGATGGCAAGAAAATGGTTTCGCCAGTTCTT
ATTCAAAGTGGACCTGAGGAGTGGATCACGGTATACTGGCAGGAAAAGAAAAAGAGCCAT
GTTGTCTTTTCTTTACTTTCTATCTCCTATCTTTTTCTTTTTCCCTCTCAGACCGGGCTG
TCAGCAGTGAGGAAGAGGAGGAGGAGGAAGCAGGCTTTTTTTCTTCTTCCCCCACCACTT
CCGAATTACCTGCTGGGTCCGAGCTCTTTTATGCTCTTGTTGTGACAGGTAGATTTATAA
GGCTTGAAATTTGTACAAATCAGTTGTCATTCAGCGGCAGCTGTCAATGTGTCAAGCTGT
CAGGGCCTGCTGTGAGGGAGATGCCTTAGGGGGCTGAGCGAGGGGGCAACCGCCCAGAAA
AGAAAATGAGTTCAAACAGACCTGAGAAGCTCCTCTATTCCATAGGCCTCCCTGCCCCTG
TGGAGACGCCATCGATTTCTCTTGATGTTGAGCAACAGCGCGCCCAAAAATGACATGGCA
CACTGCGCTCAACCCAGTCAGGCTGCGACACACCAACGTGTGCTGCACCAATCCCCTCAA
TCTGCAGACGGCTCTCATTCTCTGCTAAATGGCTGGAAATCTGTAATCTCTCCAAGGAGG
GAGAACACCAGAGTTGTGTTTAGAGATCGTTGGCAATGGCTGTCGTGTTTTCATGTGCCG
CTTAAGTAGCTGAAATGGAAATCTCTCAGAGGAGAATGACAAGCGTGTTTAAAGATTGTT
GTCGATTGTTGTCTTGTTTGCTTGTTTTCTGTGGCCTTGTCTCAGCGTGGGCCTGCCTGT
ATGTGATTGGCGGGCCTGCTGGGGCAGTGATGGGCATGACAGCCTCTCTCAGTCAGAGGG
CCCCAGGTGACACACACCTTCTCcatcctctatcctcct
>NODE_361_length_892_cov_34.491032
GACTAAGCACCACGAAAATGATGCTTCATAAAAAAAGAGAAGATGAGAGAAACAGGAGGT
TCTGGTTTGGCAGATGACAAACGGTGGTGTTTCTTTTTCCTGTGCTTGGGAGCCAGCATA
TGTTACCATGTTAATGAGGTGTAATGGTGAGAATCCAGCATGCTGACATATGGTTCTCAG
ATGACTCCTTTAATGATATTCATTTGTGTCGTTGTTATTCAGTGAGTTGTTTACCTCGTG
TTAGGTCAACGTGTCACTGGCTTGTGATTATGTCACATCATCTGTCTCAATTATCAAATA
TGAAATGAAATGCAGCATCCCAGAGTAGGACTGAAGACTCTAATCAGAGAGCCGGGTGAT
CGGAATAAGGAACGCGAGCGGAGGCAAAGATGTGACGTCACCTCAGCATGGATAATATTC
TGCTTCTTTATTCACGTTATTCCCTTTCCTCCAGAGGACTTTTGCCGTTAAAAAGTTAGG
CAACACAAAAATAGACTCGTGGATTGTGATGCCCATTATGACAATATAATGTGTTGTTGA
TCCTGTCTGCACATATAGGGGGGACAGCGCACTTAATTAGGGCCTTGACAAGCCTACTCT
CCTAAAGTGATGAGATTAATCATAATTGGTGTCACTGTGAATTAGAGCCCGCTTGGATGA
CCGCCCCACTGGCAGGTCGGACCGCGGTGGAGACCCTTGGACACTGCTGCTAGCCGCAGC
TTAGCCCTCTCTCTCTTTCTCTTTCTCTCTCTCTCTCTCTCTCTCTCTCTCTCTCTCTCT
CTTTTAGTCTTTTTCTCTGCCCAGCTATCTCAAGCCCCTCTCTGGCTTTTCCCTCCCTGG
GTAAGAGGGGAACAGATCTCAGCCAACAGCCTAATGACCCTGTTTGAAGTTTTTATAAAT
CCCCACCCCTCGACCCTGCCCGTTACCCATGACCCCTCTCCTAAGACGGTGTGGGGTTAA
AGAGGGACAGGCAGGTTGACGTTAAGATAGGCTGAGGAGGGAGGGATTGCTGAGGCGACT
CGCTGGGGATAGGGGGTGGGGTTAAGGTAGAgtctcgctacatccatttcaa
>NODE_362_length_969_cov_38.018578
AAATTATAAATTTAACTTGTAAAATATCTAATGTTGCTAACACCTGTGAGCACTTGGACA
AATGTTGTACAGGTTGATCCAGCTTTATCCTTTCTCCTTTTTTTCTGATTATGGCATTAG
GACGTTATCATACTGCACAGAAGTTCAAGTTCTCTGTCCTTCAACTATTGGTGTGCTGTT
TCTACAAAGGAGCAGGACTTTATTAGTGGGGAGAAAAATGAGCCCACAGTGAGTAAAAAT
GTGACAGGAGCAAAAAAACATCTGAAACCTGCTTAGGTTTTGGAGGGTTATATCAGTTGT
ACCATTTCAACAGTTATTATTATGAGATATTAATGTTTTCTAAGTCAGTTAATTAATTGA
TCAAAAACGGCTTCTCTCTCCACCCCAGTAATCTTTGCACAGTTCCTCAAATGATTGAAA
ACCTAAAGACACACAGGAAAGCTGCAGTAATAATTAAGAAAACAGCACAACACCAGTAGA
AGCTGTAATACACTGTAACAACACTAATGCTACCGCTACAAAAATATTGTATTATGATGA
CAGTAGATGTGAGAGCAAACATATAATGCCAGGAGCTTCTTCATTACATAGACAGAAAAA
GTTGCCACCGTTTCAATGGAAACAAACATTGCTTTGGGCCCCTTTGTAAACAGCACACAG
CTGCTATTTCGAGTGATGGGAGCTCCACCTTGTCACAACAATTCCCTTAAAGAGGAACAG
TTTAATGTCAACAATATTTTCTCCATCTGCCTGCTCATGAAAACCTTCCAATCCACAGGG
AAAATGTTTCTCCCATTCCAAAAGGAAAAGCACAATAGAGGAAGATGAACTGCTAACATC
AAGCGCGGATCGCAGTCAAAGGCGCAGTATTAGCCTGCTGCAATGAGAGCTTTTGGTGGC
ACACATCCATCTGTTCACTTTTGCATTTTTCAAAGAGGTGTCATGCCTTCCGTTATTCAG
AAATTTCTTTGCAATTTTCACAAGGAACTCCTTGGAGCGCCGCGCCAGCTGACTGATTTG
CATGGCCACATTTGCAGTAAAACAGAGGTATTCCACCTGCCAGGCTCCAGCGCCTTCTTC
TGAGAAGTTTGATCGCTCGCTGGTAATCTGATTGGGAGAGATCCATCCAATTTGCGCTGA
TAATGAGAc
>NODE_363_length_1146_cov_29.799301
GTCCTCTCTGGCTGTCTTGTTCTCCTTGTCTGCCTCTTTCTTCCCTCTCTCCCTTGTGAA
TGTGACTAATCGTTGGGCCTGGCCAAGGTAGAATGGCACTCGGTCTCCTCCTTCCTTTCC
TGTTCCTGCCTCCCTCCGCCCCTCCACGCGCTCCACTCCTGCACTGTCAGTGATTTTTCA
TCGCCCTTGTTGGGGCCGTTTTATGCATTGTTTCCCTGATGCAGTGATTGATGTCAGGGG
CTGGTAATCTGGGGGAATGAGCAGGCTGGATGGTGGCCGCCGAGTCCCCTCTGTCTCTGA
CACGTGTCGGCAGAGCGCTGGGTTGTGCGGCGCTGCGCTGGGGCCCCCGTTTGGCCGCGG
CCACTGCTGAGACTGCTCACTCAGCCAGCCCTCATTTCCATTTCAATCTCAACCTCATGA
ATGCAAAAACTCTGGCCGAAAATTAATAACACCACGCAGGGGAAAAGTGGGCGCCAGGGA
GAAGGAAGGAAAGACAGAGAGAGATGGAGGGGAGAGTGAAAAAAAAAGAGAAAAAAAGAG
AATGGGGAGCTGGGGTCTTTTTCACCCCTTTTGTTCCTCCAAAAGTGCCCCTTATTTTAT
TTCCCTCTCTCTTTCACCAGGATCCTCCAATGAATGGCATTACAGACAATGCCATATCCA
GAGTGACACAAATTTATTTCGGTTGCAGCGCCATAGTGTATTTCCACAGAACCAGGGGCG
ATTTGTCTGGGGACAATTTGGTTTCCATAAAGGATTTAAATGGTTTCTGTGGAGATAGTG
GGGTGAAATTTAATTTGTTTCTCATTTACTACAGCAGGTATGAAAAGGAGAAAAATTGGA
CGGCTGATGGGCTAAAAATTGGTGCTGTCCCTCTGCTGTATCCCCAAAGGACCGAGGCCC
TGCATCATATAGATTGAGTTCGACCCCCCCAGCCCTCCCAACCACAAGCCAAGCCAGCAC
CGTCACACACACACACACAGCCTGCCTGCAGCCTTGAGAGAGCTGTAACCTTAAACCAAC
TTAAACAGTAACCTTTGGGGAGGCTGCCAATCACTCCTAAAACAACGTTTCCATCGATCG
GCCTGTCTGCGTGATTTATGGGCTCATTTTACACTAATTGAGAATTAGAGGGCGGATTAG
TGGGCCTCAACACTTCGGCCTGATATGCACTCTGAGCAGTGTAATCTGTCACGCCGGGAT
GTCCGACACTCTCTTACTCACAAAGGAGGGAAGGAGGGAGTGGAGCGAGGGGTGGGGGTC
CTTTCTAATTGAATTTCCAGATAAcacggaaattaatttgacaccagtgaaatttgacta
cagctc
>NODE_364_length_934_cov_38.146683
AAGATGAGGGAAAAGTACCATGCAACACAACGCAACATCCCCTCTGAGGAGAAAGACGTG
ACGGTGCCTCGTAATGTGTAATGTCTTGTTACACTGCACACACATTCGCACACCTAACCT
AACTATTCAGAACCCATAAAGAATTTCAATTTCCTACACAAGATACCTGAGAAACATCTA
ATTACACGACTCAAGAATGATTGAAGGCTGTAGTAATGGACTGAATGGTGACGCGGTGAA
ACACCTTGTTACAAACAGTTTCCCGGATGCCATCAGTCACACTGCAGCGGGGAAATACTA
CAGCAACAGGTGAGACAGTATACCGACTGAGGCGCCCAACCTCTCAGTGTGCTTTAACAC
ACAAAGTGAGAGAATCCAAAGGGAAAGGACGAGGACAGGGATGAGAGCAAAGGACGTGGG
GATCATACTGCCCAAAAAATGTTTGCAGACTGGATACTGAACACCGTTGTTGAGGTTACT
ATTTATCTCATGCCAGCCAAGTTGGCACGCACATCTGGCGCTGGGTACTTAGTGCAATTA
TTTATGATTTCCTCCAAGATTTAAAAGCTCTTCGCCCGGCCTTGTAATGCAGTAACTGAT
TGCACTGCTAATGTAATTAAGGGGAGATTATGATGTCCACGTGGCACACCAGATGGTGGC
ATTCACAGCGATGGGGGAAGGCACAACTGGCACACCACTGCACAAGGGCAGTGAGGCGCA
GTCAGTCGGAGCAGTCCAGACTCCCCACCAGACGGAGGAAAGTATATGTGTGCATGCGTG
TGTGCTTGCATGTGTGTGTGCGGCATGCATGCACAGATGCATGTGAGTGTATGGGTGTAT
ATTTGATGATAACTTGAGCGATAAAGTGTAAGCTGATAGAGATGAGCAAAATACCATCAA
CAAAATTACTGACACTACGCCAAGTGCATAGGATACATGCATAAGCTCAAAAATGCACCA
TACAGGTCAAATAAAGACCTACTGTTTGATCTTGGAAGTTTCTTGATTATCTATAGGCAC
TTTAAGAAATCACTGTTCTTTATTTCAAACTACAAATAGGAAGAATTAGTAACTGAATCT
GACAGTTCATACATTTTCAACTTGTGCAATTCag
>NODE_365_length_1001_cov_25.154844
AACATTAGATTTTTCTTTTTCGTTTCACTAGCACTTCTACAGACCAACTCCTAGAAATAT
GGACATATCCGTATTACATAACTTAATTAGAAAGGAAAATACAAAAATAGGAACTTATAA
AGTGAAATGACAATAAAAATTAAGGTGATATCTTAAGTAAAAAATGCTATTAATAAATAC
AACAACCTTCCCATACACAGTTAAAAACTATTGAAATCTTGCCATTAAGTAACATCATTA
ACAGACAAATATTTAAATATTTATTTTCCTTCAGAAAATGTGAACCATATATTGTGGAGC
ACAATATAGCAATTAGTAAAAACTAGACACTTTAACATATTAAAAGCTTCACCTCAAAAA
TATAACAAAAATCTGATCAAAATTATAAAAATCAATTATACATTCCAATTAAAAATATAC
CAATAAACAGCTAAATACATTGTTGACCTAATAATTACAATGCAATCAATCACAGTAGCT
TAAAATAAACAAAATAAGCAAATGAGCACAAAACCTTTAATGTTTTAAAAATAACTTCAA
TTATTTATATTAGTACAAATAGTTTGATTTCTTTTCTTTTTTACAAACACCAGCATGAAA
AGGATTACAATAACAGTAGAAAATGACTGTGAAAAACATATTAACATCTTCTTTAATTAA
ATGTCTGCAATTAAAAATGGCATTAAAGAATTACATTGCAAAGAGTCTTTATCTGGAAAA
AGGTTCAAAAGAAGTATTGCACATAACAACTTGAAGTTACCTTGCAACATTTACCACATT
CAAGTCTTTAAGCTCCCCTTCCTCCAGATAGGTCTATATAAGATCACCTCGACAGACAGC
GGGGATGAGTTCTCAAGTCTTTTAAACAGTGTTCTATAAGGATGCTCAAAGTCCTGCACT
GCCAAATCAATTTAAAGTTTTTCTTTTTTTTTTTAAATCGCTCTGTCATGTGCATCCTGC
AGAGGTCTGCGAATGGGGAAGCGAGGAGATCAACACATGGGGGAGGGTAGAGGGGAGGAG
GGTGAGGTGAGAGTGGGTTTGGGGTGTCCTTAACAACTTAATAGTTGAGAAACATTTGGT
GCACACCACAACAATTAATTTTAATAGCTAATTCATGTACTTGTCATGTTCTCTTTTTtt
tcttgtcatgcatgctaaggattacaataggtgctagttgg
>NODE_366_length_663_cov_12.935143
GCCCCAATCCGGTCTAAACTGTCCAGGTAGCTGATGACAACAGGAAGGAAGATTGTGGAT
TAGAAGAGTGGTGTTTTTTGAAAGTACAGCTTTTTGTAGTCATTGCTCTACTCACTACTG
AGCAGAGTCATTAAGCTGGTATTCCCGGGCGCGGTTGAAGCACTCCTGAGTCCCAGCATC
GGCCCATACACGCTTCATGGCAGTGAGGAGCTCTGCAGAGTACGGCTCTGTGTCCTCCAT
ACGACTGACCACATCGCAAACCAGCTTAGCATCAGCCTGGACAAGCACATTTTATAAGAT
CAGGACAAGAGCAACAAGGTTATGTGTGAATACATTTATTATTCTGAATGCACAATAATT
TTTTGAAATGAACACTACAAACCAATCACAAAGTCAAATATTTCCAAGACTGATTTCTGA
AAACAGATTTACTACTAGCCTGTCCCCTGAGGGACATCAACTCGACGTCATGACCCAAAC
AGACACTGCGATTTATATCAACACAGACCTGCTTTGGCATTAAAGGTAAAGGTAACACTG
ACTTTTCGGTCTTTGTCTCCGAACTCAATGCCCAGTGAGTCCATGGCTCGAAGAATGGCT
GCCAAGCTCTGGATGGTGTTGCTGTAGACCACAGGCTTATACTGCTTCACATCATCCCCA
GAAAAGCCATCTTCATGGATAATCCTGCATGCGTACAGAGACATTATCAGAGAAACACAA
GCCTGGACTAAACAGAAAAAGTCGCACACGTCCATATGGTCCTAAATAACTGTCTTTTCA
CAATAAAAGCTCCACATGCTCTGGATTTTTCTGTGTGTGTGTGTGTGTGTGTGTGTGTGT
GTG
>NODE_367_length_1038_cov_19.679192
TAATGCTGCCTATGTCCCACTTTCTACCCCTTGCCCCTCAAAGCCTCCTCTCCTCCCTCC
CCCCTCACCCTTTCCTTCTGTCATAGAGGTATAATAACAATGGATCACAGCGCTGCAGCA
CAGGCTCAATCACTATAGGATAACATCAGGTGATACAGGCTGCACAAGACTATATCTTTC
CTCCACTGAACCTGAGCTAAACGGAGTTTATCTAGAAATGAGTTTATCTGGAAAAAGTAC
TGTATTCGTTGTTACTGTATTCCCCTGTTGTGGTGATATTTACAGAGCTGAGTGGGTACA
GGTGGAAACAAGCAAATAATCATGTAGCTAAAAGACACCCCACCCCACCACACCACTCCC
AGCACATTATTCCGTAGGAGCAGACAAATAGTGGAAGGAGGGACGTCAGGAAATAGTATT
GCTTTGAAGCCCATAACTCTATTCTGGAGAAAAGAAGCATCACAGTGTTATTCCACATCC
TCAGATATAAAGGGAAAAAACATAATAACTTCTCGATAGCCTGGATCTCCACTGCCCTAT
ACTAGCTCTCCCCCTTCGCCCGCCCACACCCCTGCCTCATCCACCATACACCCACTTCTC
CTGCCTCAATCTTTGGTTTCAAAGGAAGCGAATCAGCCAGAAGGACAGAAGGTTATGCAT
TAGTACTGGTCATTGCTCAAAGAGTGAGCGTTATAAATAATAAAGGCTTGTGAAGGACAC
AAGGGCTGTGGGATGCATCTCTGGTTCACGCCACACAAGTCAAAGACAAGACTGTAATTT
CTATTCCGAAAATGTGACCCTTGCAGCTTCAATTACATCTCAACAACACCAACCGTGTCC
GTGCCAGGAGATGTGATGCCTCTTTGTTAGCTCTACATGAAAGGCTTATTGATATTGGTT
ATGGAGCGCATACTAGACATGCACATTTTTTTTGAAAATTATTCCAGAACTTAAAGAAAG
TGTATAACTAAAACAGATGCATACTGAAATTCAATTTATTTTCGCCACAGATGCACACCT
ATAGAACTTGTAATGCGCTTTTTCTTTGGAATTCTTTACAGTCAAGGCAAAAATAATCTT
CTTAATTTTATACATGCAAACAATGGGGAGAATTATACCGTCAGTTATTTTTGAAGTTCG
ACGTGTTGCTCAAAGTCATTTCTGCATAAACAAGCATCCATGAAACCTGATGACCtttgc
tgctgtttgtgaggaaaa
>NODE_368_length_784_cov_42.428570
AGATACTTGTGTATGTGTGCTGTAATAGCTTGTCGGCAAATATGTAATAATGTGCGTATT
ACGTGCGCATCAAAATGTGTCACTAACGAGAAAAAAGGAAGCAAAAACACAAAAGAAAAA
TACCTCATCATGATCTCAATAAGTGAAAAATAATACTGTTAATCTCTTGTCACAGTGTTG
CACCTTAATCTCATTGCACTTCACATAGTGATTAAGCCGCAGAAATGGCAAAAAAAAAGG
AGGGGGGGAAAAAAAGAAATAAGAGGGATAAATAAAAGAACAACGATTACAGAGGGGGAG
GGCGGAGAGAGAGGAGGCAAACAATAGAGAATCAAAGCATAATAATATTCCTAAATGAAG
AGGGAAATGTTGCTCCGCTCATTTTATTAATCAGACTGTCAATTTCACCCAAGAGGCCAA
ACCCAAGAGCAATCTAAAACAGACTCAGAGATCAACCCAGGGACAAGCACCTCGCTCCTC
ACTCCTCTCTTCCTCTCCACTTGGATATTATTCGTCTGACCGAAGGCCGCCTCCATCATC
AAGTGACAGCCCTCTCCTATTTATTTGCTTATAAACCTGTTACAATAAATGATCATTGGA
GCAACGTCAGCCGAGCATTTTAACAACGAACAGCGACCACTTTTTTTTTGATGAATGACA
TTTCTGCTGCTGCTGCCGGGGAGGATGCACGGCTCATTTTGAGCAGTCGCTCGTCGATTG
CGCTCAGATTCCTTTCATTTTTTGCGCCCTGCTTATAAAAAGCTTTAGAGACAGTTATTT
AGACACAGTTGCTGAGTTGCATGCGGATTTAGCTCCGACACAACTCATTGGTGCTCCAGC
CCCCTGGACAAGCGTGCTGCTGCTGCTGCTGCTGCTGGTGGTGGTGGTGTTGCTGCTGCT
GCTGCTGCTGCTGGTGGTGGTGGTGTTGCTGCTGCTGCTGCTGCTGGTGGTGGTGGTGGT
GGTg
>NODE_369_length_757_cov_31.734478
TTGTAGCCTGAAAATCCCAACAGGATAACACACAGTTTAAAAGGGTTATAAGCTAAGAGC
CAAGGGCTGCTTGCCTGCTTTCTTCTTTCCTTCTTTCTACAGATCTGTCCTTCTTTCACT
ATCATTTTCTTTCCTCTTTGAAAGGCACACTTTGATAGAACAGAGGTGAAAAAAACACTA
CAAGTTTTGTTGGAACTGAGGCCATCCTACACAAATTTTTATCAGACAGTCCAACATCTT
ACAGTACTTCTCTTTGTTTTGTTTTCTTCTCGCAGGACTCTGATGTAGAAAATTTGGCTA
GGATGGCACGATGGCACTTTATTACTGCAGCGCATCTCTGACAAATCCTGTAGTGTTTAT
TCACCGCAACACTAACTCATCCATGATAAAAGTCATTTTTTTACTACTAACCAATTTCTA
ACCAACTAATGTACTAACATCCTAATTCTTCATCGTTGCTTTGGGTTTTTGTTTTCTGTC
CATCCTTATTAACAACCTTTTTTGTTCACTATTCTTTTGATTTCCTTTCTTCCCCTTTTT
CTGGAAAGCAATCAGGCATTGGACACGCTATGGTAAACAAACTACATTGTCTGGTAGATA
TCATTCTTATTGTCTTTTTTTTGGGTTTGCCGTGTGTCCCCTCCCTCTCTCTTCTTTTAT
TCGTTCTCTTTGAGTTCCATCCTAGACACTCTTATCAAAAAATGAGGAGATGGGTTTGTA
TTACCAGGCAATTCTTTCTTCGCTTCTTCTCAATTTCCTCCCTGACCTGCCAACAACCTC
CTTCTTTACCCCACAATACCCCATCCTGTTTTTTTTTTTCACTTTGGCTTTTACTTTTTT
CTCTTTGTTTTCTCCACATTACTGCAGATTTCCAACAAGTAAAATAATTGACTTCTTTGC
CTTTGTCAGGGCAACTTACTTTTTATTTTATTTTTTt
>NODE_370_length_678_cov_23.724188
ATGAAATAATTAGCTAAAGCTTATAAATGTAGACCCATAATCTTCTTCACGTAATTGTCT
GCAGCTGGAAGACTCCAGTGCTATGTGTGATTTTGCTCATCTCTTTACTGCATAATTTCC
AGGCAGCTCTGAGTGACAGAGGGTCTCTGCATGTGAGGTTTTCTAGTAGGTTTATCCTGC
TGGTCAGTTCTTCTAGGTCTTGTGCACTTTTATAATAATAAAGGAGAATATGGCTGCTTA
GGGTTCCACATTTCCCGATTCAATTTTAATTCAAAAGAGGATGTTAAAAATCTACTTTCC
TCATTATCCTCTTTGCCATCTTAATGCGTGGCACTGTAAGTGCAGGTTTGTTTGCCTCCC
TCTCTCAAAAGCGCTGGATTTCAGATGTTAACCTCTTTGGACACCTCCATTAATGAGCGT
TTAAATGCGACTCTATGGTAAGGGTTGAGCTTTAAGTAGCACAGAATGAAAAATGATTTG
TATTGATGCAAATCGTGTGTACGGAGTGAATTATACACAATTACCCATCAATACTGGCCA
GTCTTGCCCACCCTCACCAACAAGATGTGGTTAACAGGCAGAAAATAAGATTGAAATGGT
GTGTAAAGAGTTGAAAATGAATTTCAATGCTGCATTTGTCCACAATTACCCCGTCGTTCA
CACGTGTTTTATTGGGAGTTTTTTTTTTTTCTTCAAATATTTCTCAAAGCAGATTGGAAA
CATTCTTGGTATTACCCTCTTTCTTCAGAGAAGAAAGAATTAAGGATTTTGTGACAAAAA
AGAGATTTTCTCTCCTGCTGGAGCGACGGAGGATAACATGGAGGCTCACAGCGTGTTTGA
TTGTTAATCGTGGCACAg
>NODE_371_length_817_cov_41.500610
CTAATACATCTATATGTAGTTAGAGATGTCCGACCTCTGGCACTTCAAGCATTAACTATA
GTGTAGTGCATTCAATCTACCATGAACAGAAATCTGTTTGTATGGAAATATTTTTGCCTT
CAATAAATAGGAGTGTGATATCACTGGTTTAGCATCAGTCCAACTGAACATAATGAGAGA
TTTGATGACTTGGCATGGCTGTGGAGCACTGGGAAAACTGTATGGCAAAGAATGTATAAT
TAAAAGCAACTAATGATGCACTATATCTGACCACAAATAAGCAAAAGATAGAGGATAGTA
AAAACAGCTTCGGTCTTTCTGTCTTCAGCCTGTTTGGCCACACAGAAGGAAACAGATAAA
TCTGTGTAGCTTAAACCCCTGTGCCTCCTACAGGATTAAAAATTCATAAGATATATTGAA
TCGGTGTGGAAATCCCAAAATATATGCAATTTGATCAAGCGGGGATTAAAAGTGTCATTG
TGCTTGTCAATAAGGGTTGGTGGCGACGTGGCAGTATCACATTGACTCTTGCGTATTAAT
ACTCAGTGTCCTATTGGGCCATCAGCTGATTGTTTGGAATGTAAATGATGCTGCTGATGG
CTCCAGTGACTGATGGCTTAAATTCCAATTAATCAATTGCTTCATCAGTTTCCCTAATTC
AGATCAAATATCTCCTGAGTGCACACTCTTCTTTCAGTGGTATTAGAAGAAATAAATGCT
CTGGAAGTAATTTTCATCAATCTCGTGTACATGCCAATATGCCTCACAAGCCTGGTCCAG
GTTGAGGACTTAATGTCTTAAGTGTGTGTTTGTGGGTGTGTGTGTGTGTGTGTAGAAGAG
GGATTTGCATATTAGGGAGGAATGTAAGGAATTAAAATAGGGCTACATATTTGTGTGGAC
TTACTTACTTACTTCATTCTATTTATTTAGATTTATAGCTGCCAAACCTAAGTAGAAGCC
TGAACTTAAATGTTGCCTTGCTTCATGCATGTCTTTa
>NODE_372_length_572_cov_30.276224
TGTGTCTGTTTGACTTGTCTATTCCCCTGCGTCCACCTCATATGAGAGACAAATCTGTTG
ACAACAAGGTCGTCCTGTGAGCAAACTTTCTGCTTTCTTCTCACTCTCCTTCTCCTTCCA
TCATCCCCCCTTTTGAAGTTATGTCCAAAAGGCTGTTATTATCTGGTATTAATAGATGCA
GCCCCCAGGAAGACAAAATCAGCTATTGATAATTGCAAGGAGTATACGGCAGCTACTGTA
TCGATCGGCGTGTCCTCCACTCCCCCTGGTACCGAGAGATAAGGAGACACACTCTTTAGA
GCAATATAATTTCTTTTGACCTATCTGCTTGCTACAGACTTATGATGAATAGCCACAGTG
GCTGAAGTCCTTTATCACCAAAGTTACCCCCTTGATATAATATTGATTCTTTATAACTAG
CTCGCCACACAAAAATCAAACTGTCCACTTGGCCATCATCATCATCAATATCATCACAAA
GGCGGGAGGAATGAAGATCCCTTGCGCCTCTAAAGGCGAGACTGCACAATCTCCTCTGTA
GGCCTAATCTTTATTTTGCTGATGATGAAAGGAAAGGAGAAACGAGGCGAGGTGCCATTT
AAGACGAGGTGCCATTTAATCCGGTATAGACTATACACACGCACACACAAACACACACAC
AAACACACACACACACACACACACACACACACacacacacacacacacagagagaaaggg
ttgctatacggcttctgtggaagtaattcatt
>NODE_373_length_828_cov_36.964977
AAAACTCTTCGTAGCATGTAAAGTGAAGTTATCTTTCCTTTACTCTTCTTTTCAAGCAAA
CTATTACTGCCAAAGTTACATTTGTTAACTGCATCATTACCTTCTTACATTATCCACCTG
CCTCTCCTCAAACTGGCCATTCAGGTTTTCTCATTATGATCAGAGCAGATGAACTACAAA
AACCAGTCAATGTCATTCATGCAGTGTCCACACAGCGGACTTCTGCTGGCTGCTGGCCAT
TCCTCAAACTGTACCAGTGACATGAATAGTGGAGAACAATCTCAGACAAAATCCCGGATG
GGAAACAAGCATAATCTGGGCATTACACTGATAGCACAGACACCATGTTGACACAACATC
TACTGCCCAGCTGAGTGCCACATAATCCCCTGTAGGAGGTGGATGCATACCTAGGATCCC
TTGCAATGAGGTGTAGTTAACCAGCCAGACTCGTGTGCAACGCCACAAACGAGCATCAAT
TTCCCCTCCCCCCACCTTGGTGCTGGTGGACTATCAGCGAGGGTCCGACAGTGTTGTTCC
TAATTACCTATTTCTCCACTCCTGATCCTGCGGCTGGCATAATTAGTTACCTGGGGCTGC
AATCCAATTTGAAGTGATGACAAGAAAGTGATCCATGAAAAAGTAATAAGTTAAATCCAA
TTTCAGCCTGCCTCTAATTAAATGCACATGGAACTAATGAGTCAAACCCTACCATTTCAC
TGATAATGGTAATTAGCGGGGTGGGAGTTGCCGGCTCTCGTCGTTGTGCCACTGTAGGTG
TGAAGCGCAAAAGGTAAAAGCGGCATGGATTCTTTTAATTACATGTGTCATTCTGTCAAT
GTAATTTACTGGCTTTTTGACCAGTCAAGTATGTTTAGCTGCTTTCCAGCCTGCATAGCA
GCTGTTTGTATATCTAGTATGATTAAAGGGCCTCTAGGCTGCTGAGTATACAGCGCAGGC
ATCTTCATCCAGAGGCAGGGGTGGGCGGTGCTGGGGTGAGGGGGTTtg
>NODE_374_length_772_cov_14.488342
GTGATTTAAGGGATTACAAGTCATTTCTCAAAGGATTTAGCGTTCATTTTCGACTGGTAT
TTATTTATTTTTTCACATGCCGTTACTTGATAATGTATCTGTTCACCCATTAATGAACAA
AAAATATCTTAACAAGAAAGTCAGAATTGATGTGATTCAATTTTAGCCAGCTGTATTGCT
GTAAAATTCTGCCAGAGGTTTCCCCCCCCGCGCCAGAGACAGTGATGCTCTATTCAAAGT
CAAAAAGTGCTCTGGCAAGGACAACAGTTTTATCCCTGTCTTCATAACAAAACACAAATT
CTACATAAATTCCCTCTCTAAGGGCTCTTTAACCCTTTTCCCCTTCCCCATGCTCAATTA
GGTTTGCTTTTATTATTTATTTATTGTATATTTAAAGGCAACTAACACTGGGAAGTGTAA
TAAAATGTACAGTGGGGGGATTAGGAGCAGCTCTTTAATCTCACGCTTCTGATAATACTG
CATGGGCTGATTGATTAGTTTTTCAGGAAGCTTATGTCAGAAAAACCTAATCCGTCTTTG
GATTGTGCCAGCCTTGTAAGGTTTTCCGCGCTGCCACTTTATCATGGCGGCGAATTACAG
AGCTGCTGGGCTGTGATAAGGTCCCCGTCTCTTTTACAGACCCCACCGCCCAACCCCCGG
CACCCCCCCTTTCCCTCTGGACAATAAAAAAAAAAAATTGTGTTTATATTCTTCACATCC
CTGCTCTGCCTGGTCTTCACATCAACCTCTCCCAGGATTTGACTTGTAAGAAAGAGGGGG
AAAAAAAAAAGTGTGGAACTTAAGTCTTCAAAAAGCCACCAGAGAAATTGGGTGGTGAGA
GGGGGGGGGTGGATATGAGAGAAAATGGCATGGCAGACCAGTGGAAATTTCTATGGAAGT
GATTAAACATGGATTGACAGAGTGAAGGGGgccgtgtatgcatgtgctgcct
>NODE_375_length_528_cov_21.609848
GAGACGGCGAGTCAAAGTCTGCGCCTTCCATCCCAACATTTCGTGATCCGGAGGTCTCCG
CCGCTTTCACCGCATTCACCGTGTCTCTTAAAAAAAATAAAGTTTCTCTCAAAAAGCGAG
GCGCACGAAGTGATTCCCATACACGAGTCGTCGGGTGAGAAACCTCGATGGTCGTAGCAT
TCTGGTGAGATCTATGTGGTCTTCCCCTGGGCCGCGCGTCACGGCCAACTCTGAGATTCA
ATAGAAGAGGAGAAAAAGACCTCTCTCCATTTGGAGGCAGAAAAGGAGGAGGGGTGAAAG
GAGGAAAAAAAAAGACTGGAGATCCCGCCTCTGGGGCTGTCAGATCGCAGGACTTTCTTG
CATCTGATTGGTTCCAGAAGGGCAAAAATTACTCAGCAAACACGACTATTATTAGCTGCT
TAGCAACAGCTCACTAAAGTAGAGAGACCACCCAGGCAGACAGACCTCATGTGTGCATCT
CCGACTTCAGGGGAGGCTCGCTGAGAGCCGAACCCCTCGGTGCGTTTGGGTCTCCACACC
GCGTTCCGTCGCCCGAAAGAAGCGTTTCCCGGAGAGGAGCTGCAGTCGGCGGCAAGGAAG
CCGGTCTGCGCCTCGGAAGGTGACCGAGGAATGCCAGAAGTGAAGTTTTTAACTTTTATT
TTTTTTTTTCTACCACCACCACGATGGTGGTagttgagcttcaaatta
>NODE_376_length_448_cov_8.627233
AGATCCAAATAGCAGCAATGATCCAAATACACCCCCTCCCACTTCTTAACACACACACAC
ACACACACACACAAAGAAACACATTTAAATCTCCTCTAACGAAGCGCCTCTCAATTACAC
CTCTCCCATTACCATACAGTCTTTGGGAGGAGGAATATGGAAATGGCTAAAATAAAGGGG
AGAGAGAGGGAGAAGCAGAAAGTGGCAGAGAAGGGGTGATGTATCCATTGAGCATCACTA
TGGCTGATTCCCATGGTGAGTGCATGGGTGGGGGAGGAAGTTGAAACAGTGTTGGACTAA
TTAATACAGTGTATAGTAGGAGGGCTGGTGTGGGCTTTCACTAACTGTGACACCTGCTGA
CTCCTAAACGCACGTTGTGTTGTTTTAATATGACAATTACGCCATTACCATATCTGAGAG
ATAGCATGGCCCCCCTAGGAATCCACCCGCGCTCTCTTTAGAACCTTTTAGCTCCGCTTC
AAATTTTATCTATTTATGCTCCCGCTTTCGAATAAGAAATCAGTTCACTTTTGATTTTAA
ATGCATTTTTTAGCGACATCATTTGTGTTAATTCACCAACATGTGACAGTTTAAAATACA
TTTTTTTTCAGTATGCCAAAGAAGCGTc
>NODE_377_length_736_cov_8.230978
ATGGTGGAGAACTTTATCACTGTAGCTAGTAGCAGAATATGGGTCACAGCTAGGGCTATT
GCAACCTTTAGGAAATATACTGAGCTCACAATGTCTTGCCAGGATTATTGCAAAGCTATG
ACTACTTGATATTTCCTCAACTGTTGTTTTTTCTGAAACTCAACTCACTTGTTATATAGA
GAAACCTTTTGAGACAACGTGTGATTTTGTATTATTGTATCCTTACTTTTATAGCATAAA
GTTTGGTCACTGGGCTGCAGCATTAACTTGTATTCTAACAAGATTAAAATATATTTGTCC
TGGAGATTAGCATAGTTAAGACTCTCTTTTTTTGCCTTCTGGGGCGGCTGCAGCAGGCTT
TGATCAGTGTTGCGCAGCAAGGCCCAGGCTTGGCCTGGCCATCTAAGGCTTGGGTGTGAA
ATTGGTCTGATGTCATCCCCCATTCTCCACCTTCACCAGCTTTATGTGGCCATAATTATA
TTTCCGCCACAAAGCCCAGATCCCCTTCATTCTGTATTCCATATTCCAAGTTTGATTAGG
AAGCGTTTAGAGAACTATGGCTAAATTACTCGGTGGGGGGAAGGGGGATGGACCGTCTTT
TGTCTGTCAGAGACAGAGGAGACATCAATACTTTGTGATATGTACTTTTTTTTCTGGCCT
GTCTGCCCTTTGCCTCTGTCTGTTGAAGAGGTTAAGTTTATGACAAGGGAATGCATGAAC
TTTGGGTAAATGAGATGTTTTTTTTAGGTTTCCCCTCGTGAACAACCAGACCTGTTGCTG
AATAATTACCACAGGCAGATTTACCAACATTTGGCTGGTGTCTCAATAGGCAAACAAGAC
ACCTGTGAATGGTTtaactttacaaatagtgcctgaaaactttgagcgtggaatttaatt
ctagaactttggatca
>NODE_378_length_974_cov_27.510267
CAGTGCTATACAACCATCTAACAGCAGAGGGTGTTGTTGTCACATTCATGCCATAGCAGC
ATTTGCCAGAGCTGCATTCTCTTTGAGACTTTGTTTGAACTTCTTTGAACAATCTATAAT
CTACATTGTGTCTTCTTTCTTTATGTTTGTACACAGAGTATTCACTGAATAGTGCAGACC
TGTCCTCCCTGTCCGGCTTCAACAGTGGCAGCTCCCTACACCTCGGCTCAATGAGCGGGT
GGCAACAGCAACACCTTCAAAACATGCAGCATTCAGCCCTCGGCCAGCTAGGGTGAGCGC
ACTGAACTTACTTTGAGGTGTTGTTGGAATATGCATGATGTAACACATATGGTTTTTTTT
GAGATGCCACACTCAGATATCTAAGACTCCTTTACTGTTTTCAATCTTCACTTGAACACA
AATGACACCTCACAAGTGTGTGTGTACGCGTACTTGCATGCGAGTCACTTTGTTTCTTGC
TCTGTAACTCTGTAACCTCTTGCGTTTCCTCTCCTTCCAACAGAAATTGCTCTAGCTCTC
ACTTATGTCAGGGTTCAAATCTGTCCCTGCCCTCTGCTCAAAGCCTGCACATCAAGTCCG
AACCTGTTTCTCCTCCTAGAGATCGCACCAGCAGCACACCGGGGGGCTACGGTGGTGGGG
TACCACCTCCCCAGAACCCCTCGTCCCGCCAGGACTCGGGACGCTCCCCTGTTGATAGCC
TGAGCAGTTGTAGCAGCTCCCATGAGGGCAGCGACCGCGATGAGCACAGGAATGAGTTCC
ACTCACCTCTGGGACTGGCCCGGCCCGCCCTGGACGAGCGCGAGAGCCCCTCCATCAAAC
GGGTGCGCCTGTCAGAAGGATGGGCGACATGATAGCTCTGTCCTATCCCCCGGCAGTGCC
CCGAGTTGCCCTGATCCCCCGGCAATGCAGCATTACGATGCCCCCCAAGTCAGCTCCCTC
TCCTTCCTCCTCTCACTCGATATCACGAGTCACTCACCACCCAACCCCATGGCCTCTTTC
CTTTTATCACTTTAACGTTGAAGGAAAGAAAAGGAACAACCCTTTTCGAAAAACCTATTT
GTAATTTCTTTTCCTTTGTTATTTTCTTTTTCTTTTTGCTGAGTGTGTGTGTGCtataca
tattgacattatat
>NODE_379_length_373_cov_4.852547
TCGGGGCCAAAGCAATAGGATTAGGTAACGATTTTTCCATTTTCAAATGAACTCCAAAAT
GGACTTTAGCCGATTGAAACACTAAAAACCCAGTCTGCGGATCCCCTCCAGACTGAATGA
ATATGAATAAAGCATGATTTAAAATACTCTTGTCTCAGATCTACACCAACAGACAGGAGG
AGGTGGTGGTGGGGGGTGGGTGGAAGGAGGCTATCGGCCGCTCTCTGAGAGGGTGACACT
GACATAGCGAGCTTTATGGGAATCATCTCATCCCCTGGGTGAATCAATAGGTGCCATATG
ACAGTGGCTCACCCATCAAGTGGTGCAGTGACTGGGGGTGCTGCTGGAAATTTGCTTAAA
GCCTACACCAATTAACTTCAACATGACAGATTCAGGCGACCAATGAGCGAGCGCTTTGCA
TTCTGCCGCCGCCTTCCCCGGCTCTGTGGGTACAGAAGGGAAACCTCAGCTGTTAGACGG
ATGGTGCGATGCTTTTTGTGTGTGTTTgtttgtgtatgtgtgtgcgtgtgtgtatgcatt
ttccaagcattaa
>NODE_380_length_754_cov_20.411140
AATATTAGGTAGTTTGTTACATGTAATTTGCATTGATTAAACTTTAAGGGTACAATTGTG
GGGCAGAGTATGCTGATTGCCTCAAGTGTTGGATGCAGAATATTTACTCTGAAGGGCACT
TTGTTAGTACAAATTAACTGCACTGAAGAAATCAATGAACAGCAGAGCAGAGGTTAATAT
ACTGTACTTCTTTGACGCATATTTAATTGTATAATTTGCTTTTTATGCTTTTTTGGTCAT
AAAAGCACAAGTGGACATGGATGGACGTTGAGGTAAAGTTATTAAACTGTAATTTTTCAT
AGGTATAACTAACACTTATTAAAACTTGTATCAGGAAGTGTCGGCAGATGAGCAGTGAAT
ATACAGAGCAGCATCTATGTGTGTATTCATTTCAGGTTGTAAACAGTAGTCTCGGAGCAC
TGGGTTGTTATCGAGTTGTGGCCCCCGGCGTAGGATTGATCCACTTCAGTCCAGCAGCAG
GGGGGCAGGAGCTCTGGAGGGGCTCAGCAGGGCTCCAAATCAATAAGGTTAATAGATGTG
GGGGCCACGCAGTCAGAGGTGTGCAGCCTGGCATTTTCGGTGCCAATGAGGAAAATTCCT
GATGACGAGGTGTCTCTTTTGGAGCCTGCATTAATGTCAGCCTGATTACCTGGAGCCTGG
ATGTCAGATACAGTGGGGTTAGTGGAGGCTTGTTCCTTGGCCATTAACTGGAATTAGCTT
TACAAGGAGACCCTTCAGATTGGAGACTTTAACTTGCCACCTCTTCATCCGCTGTCCATT
GAGAACAAATTGCCAACCCCCTCCCTCTTTTCCCTCCTGACTCTATTCTTTCACTCTGAT
TTCTATAATGCCAACAGTTTCATAATCACTTGATGAGTAATTTCCTCTCATTTGGGATTT
GGAGAGAGAGGTTTCATTTAGAAGTTTCTTtctt
>NODE_381_length_540_cov_16.107407
CACCTGAACACTTTGTAGAGCAGCATGGGGAGAGAGTAAGACTGTTGACCCACTTTGGCG
TCCACTTTGCTGGGCAGGAGCAAGCAGGGGCTTCGGGCACCCCCCTTGGACTCCACCGCC
TGCAAAAGCACCTCTAATTGTTTCTCTTTGATCTTTTTCAGTATCGAGTGGGTCAACGCC
TTCAATTCAGCCTCGGACCCTGCGTTGGACTTGGCCACCTTTGTCGTTTTGCCCATGCAG
CAGCCCCCGGAGCCATGCGTCCCTCTATCCGCCTCCCCGTCGCCCTCCACGGGCGCACGG
CTCCTCCAGAGTCGCCGGACGAGCCCCGATCGTTTGGTCCTAAACATGCGGGACGAAAAG
AGGGTTTCCCGGCTAAAAAACGAGCATGGTGTCCGCAAATCATGAAGATTCCGGGATCCG
AGTCCAGGCAATGACAAGCAGCCTGAGAAAATACGGTGGAAAAACTGGGAGCTGGATAAG
CAGAGGAAATCTGTAGCATACGCCAGTCTCTGTTGCCTTCTCCTGCAGACTAGATGGCCG
AAAAAAAAAGCAGTCAGGGTTCACGGGACAGTTGGCTTCTCCTCCGGGGATCCACAAACC
ATCACCTTTCGGGTTGTTAAGACTACAACACACCTCTATATAGGGACAGGGGAAGCCTGC
TCCAAGCCGGCTGCATGTAGCCAGAATGTGTTTGGTGATGTGCAACCTACGgagctgcga
>NODE_382_length_868_cov_21.263824
CTCTTTGAACTGTCTGGAGTCTGTTTAGCCACTATTGGATTAGATGCTGCATTGAGTTGA
GACCATCTATCTTTGAGAATAATTAACTATCTGGAAAGATGGACTAACTTATGTAACCAC
CAATTAGGAAATCACAAACAATCCTTTCAGAGGGAGTTGGAGAATTTTAATGAGGTTTAA
TGGCTTGTTGATTGGTTGGTTGGGTTTGCTTAGAGAGGTACACAGGGCAGATGTGCTGGG
AAGAGTTTAAAAAACAAACTCCCTCCACATTCTCCCTCATTTGCACACCTCTGGTAGCAG
CTGCACACTATATTCCACAATAACAAAAGTGTGTCAGTAAATGTCTGTGTGTGTGATCTG
CATCGTGAGTCGAGGTATGTGTGTACATGTATGCTTATCTGGAGCTCCGCTCAACAATCA
ACCGACCCCCTACTTCAATACACACACCCACACACACAAGGCTACTTCAGAAGCCGAGCC
CCAGACAGGGTGAGCAGATCAATCAATTACATCTCTGCTCCAGCAATCAAACAAGGTTAT
TATCAGGCAGCAGCTCACCGACCTGGAAAGGCCTGGCCAATCAAAGGCTGCTGTGATGTG
GGGGCTGGCACTCGCTCATGTGACAGTAACACAGAGTGGCAGCTCATGTTGTCAAGGGAT
AGAAGGATGGAAAGAGGTAAGAAAGACAACTGAGGCTGAATTCAAAGCAAGAAAACGAAG
GATGTGTGGGGAACAGGAAAAAAACAATATCTGTAAATCACCCATCTCTGCAATCTGTCT
TCACCTTGACATTGCTCAAAGGACAAGAGAAGATAAGAAAAACACAATACGGTTCTTTGT
AAATGCATTTTATAATTTTTCTGGATTTGAATGCGCAGTACATCCCTGTCATGTTTCCTA
TCTTTATTTGGCTAGATTACTTCCCTGAAAAATGCAGGAAATGACAGGAAAAAAAGGAGA
CAAACATTAGAGTGAGGGATGTGGCAGAAAagcagcacatggtgaaaacatctcttcatt
gtggttcactaattctcttgctggctgc
>NODE_383_length_512_cov_5.996094
ATGGAGAGATACTCAAACATTTAAATATTACAAATAATCACAGACAGCTGAAAAAGAACA
GAGTGGAGTCACATCTACACATTGAAATATAAATAGTAAAATAAAGTAAATTCAGTACAG
TGAAAGACAATGCTGAGAGAGAATTTACTCAATATCTAATCTGTGGTATTCACTTACAAG
AATGGTTGGTTCTCGTGGTACAGGTGGGCGTTGGTGCCCAGCAGAGTCATCCTGATTCAG
AGGCAGGAGGGAGGTAGGTGGGGTGGATGAGGCAGAGGTGGAGGGGAGAGATGGGCCAGG
CTGCTGCTCAACTGGGCCCTGCTCCACAGAGTTGGGCACCTCTGAGGTATCTTCCTCTCC
CACTCCATCCCTTTCTGGGTCAGGAGAGGTAGAGGAGGAACGAGAGGTGGTAGAGGAGGT
AGTTGAGGATGAAGAGTGGGGGGAAGTATCTGAGGAGGAGGCAGGTGGGAGGAAAGATGA
ATGGTGGAGTGACTGTGGCTCAGAAGACTCATCACCTCCTGCTGACGTAGAGGCAGCTGA
TGTAGGGCCAGAAGCAGCTCCCCCGGCCAGTGCTGCCCCACTGCTGTACTCCTGATACAA
CAAGTTCCTCAGCTTCTCATCCAAAGTCTTaatgcggttgtcaacaaattcaattttggg
ggggccttcactatctgactcagccacagagg
>NODE_384_length_446_cov_36.112106
CGGCACACAAACAACATGCAAGAGGAAGACGAGGGTGAGGGGAGGACGGGGGGGAGGCGG
GTGGGAGGAGGAGGAGGAGGAGGAGGAGGAGGGGGCGGGGATGGAAAGAAAGAAAGAAAG
AAAGAAAGAAAGAAAGAAAGAAAAAAAAACGGACACAAAACGAAACAACAAGGAAAGTTT
TTCTGCGACTTTCTCGAATGTCGCTCCAGATTTTGCCCTTCATCGTTCTTTCACAATGTC
GCGCCCTCTCCGCTGCTATTTCTGACTGCCAGTGTGTGGATCTGGCTCGCTGAGATTTCA
TGCCAGTGTAAAAATTGGCTGAGGGTTTGGTTCAAATCAAATTGGACATAAGCACCCACA
ACACCATCTGTTAGGGAAAGGCAGTGGAGTGAAGGGCAGAACTCTGTATTCAGATAAATG
GATTTTCAATTTATTAAATTGTTGACTGACACCCTTGTAAATTTTCTCTTTATGTGCCGC
GGCCTATTCTTAGAACCGCCGCGTTTAATGGAAACATGTTGCTATACGTCCCTACAAGCC
CTAATATTAGAACCAAAGCTCCCGCTGCATCTGTTGTTTGGATTTTTTAGGTTTTTTTAA
CACCAAAGAGGGAATTTGTTgatttt
>NODE_385_length_627_cov_36.712917
AACAACACCTGCTCTTGCTCCTGAAAACTTTCTCTTTTTTTCCAGATCAAGTGATCCTGT
TTCCAGCAGTTACCCAGAGCAACACTAAAAGGCACCCAACCCCAGAACAACCGGGAAACA
TTAACTGGCCGCTCCGCTACCCACTAATGGATCGGACCCATTTCATCAGCAATCTGACAT
TTAATGAATATATATTTTATCTTCCCGTGCCAGTTATCGGAATGTCCTCCCCGTTCCGAG
AAATGGCCGTCCTGGGACTCTTTTGAACGGGCCTTTTTTCCTTCGACTGGCACCTGTACG
CCAATCACACTCACTGCAACCGGCCCGCAATCTTCCCTTGTTTTTTCCTCTTCGCTCTCT
GTCTTCAATATGGTTCATGGATTAATAATTCATGGCCAGTTATTAGGGCCAGTTCAATAG
GAGATCTGCTGATGGAGGGTCGGCGCTCGGCGAGCGTGCCCGGAGGGATGCTGCGTGTTG
TTGTGTCAGCCCCCATCTGCCAGAATGCAATAAGGCAAACAATGGAGGCCTTGATTTCCA
CCAGCAGGCCCATAATCTTTAAATGGCTATTAGCTGAAGAGTGCAACCAGTCAATAACCG
ACAAAATCCTTTTAAAAGCTTCTCTCCCTCTCTCTCTCTCTTTCTCTCTCTCTCTCTCTT
TCGCTCTTTCTCCACTCCTCTCAAGCTCTCTCTTTTTATCTGCCTCCCGCTCTCTTTCTT
CTCTCTTGTTTCTGGTCAAATTGGGACACAGTTGCTACAATAAAACTCTTATCACGAGCG
CTTTAATGCCAGCAGAGGCCGGAGAAA
>NODE_386_length_812_cov_26.330050
TATTCTTCAATGTTACAAAAGTGTCCTGCAGTGTGTGGTTTCAACAGGAATTTATTTTTG
TCACTTTTAGGTAGTTTTAGGTCATTTGCTCTTAGCACACATGAAAGTTGTGCTCTTAGA
AGTACAGTTTTCTCAAATTAATATTGTGTATTTAATTTTGGATGTATCAGAATGTAACTG
TCTTAAATTCATGAAAATGCAGAGATGGCAATTACAGAACTATATAGTGCAAACATTTTA
TGTCATGGTTTTGCGTTGAAATGCAGGTGAATAGTTTTCTCCTAATTGTAAATATGAATA
CTGCCTCTTTGCCTGAGTCAACTGTAATGTGAATCAGCATCTTGATTATTGCATGCTACA
CAACACCACAGATATTGATATACTATTAGAATGACTGTAAAATAGATATTTCTATCTAGC
ATCATTGTATTATAAAATGATTCATTTTCAGTAGTTAATAATTCCTTCAAAAGGTTATAA
GTAGTAGTTAATAATGCAAACTAAAGATTATGGTAGTGTAACACGTGGATGAATTAATCT
TTTTTATTTTCTTGGGCGTCAATATTACTAAGAAGTGTGAATCCCTGTTTGCTTCAGGGC
AAGATGTGTGACAGAGGTGGCATCGAGCTCTTACAGTCCAAGAACGAAAATGGGTGAAGA
TCACTGGACTGACACCAACCACACAGGATCTCTTTTAGTGGCTGTGGGCCATACGTGGTC
ACATGATTAGGCACAAATAGTGGCATTGGTACGACCTATTAGAAGGGGAATGGTGGAGAT
GACCTGACTATTGTCAAAGCTTCCTGAACTGAGCTAATATGTTGGACACTCTCCCTTATC
TTTGCTTTGTTGCATTAAGTACTGAGCAGCTTTGTAAAGGAAAAAAACAGGATTGGGATG
GGAAGCTATTGGGGTGGTGGAAGGATACTGTCCAGACATGACAGTAGGAAGTTTGTATTA
TTATTAATTGAATATATTTTGCATTTtctctt
>NODE_387_length_973_cov_18.736897
AGTCTTCTCCATCCAGGTCTTCATCCAACAGGGCTGCTTCCTTCTCATCTTCAGGGACGT
ATGCTGCTAAGGCAGAAGGGAGAAAAAACAAAGACAGAGAGAAAGAGATTTGTTAGAACC
ATATTGACAGAATATCTTATGATGGACATTCTCTGTTCTGTATTCTTGTTTCCTTACAAA
GCAGGGAACTGATCGAAACTAAAAGTACTGTTATTTGTTCTTTCTCCAGAGGAGACAGAG
CAATCATCCAATGACATTCACAAAGTATTTACTATCATAAACAGTAATTCTGTTCTAACT
TCCCACTTTTACACTGACAAATTTTCAAATTGGAATCAAGTCACCACACCCTCCCTTTCC
CTCTCCACCCCCAGGTCTTTGTTCTGTACTGCAGAAAATCAGAGACAGCCAGAGAGAGAG
AGATGGAGGATGGAAAGAGAAAGATGAAGTGAGGGAGAGGGGAAAAATGTCTCTTCAAAC
AGAACTTGCCACCTTATTCTTCTCAAGGGGCAACAGCTTGAAATTAAAACTAAATTTGAA
ATTAATGAAGCACATTCTGGCGGTGGCATTCGTTTCTGAAGTAATAAATTACTTGTATCA
ACCTCGGAGACAGCGGTTCCTGTCTGTCAATTAATATGTCTTACGCTTCTTCTGCAGACT
[truncated: 148,878 more chars]
